# Supplementary material for: Combining phylogenetic footprinting with motif models incorporating intra-motif dependencies
Source: BMC Bioinformatics. 2017 Mar 1;18:141. doi: 10.1186/s12859-017-1495-1 (PMC5333389; doi:10.1186/s12859-017-1495-1)
Supplement: Supplementary file 2 — Sequence data. This archive contains data files of alignments of the ChIP-seq positive regions and negative control regions for each of the 35 TFs in FASTA format. (ZIP 83763.2 kb) [file 12859_2017_1495_MOESM2_ESM.zip]

Archive with 70 entries (70 files):
- ATF3/ATF3_neg.txt
- ATF3/ATF3_pos.txt
- Bach1/Bach1_(sc-14700)_neg.txt
- Bach1/Bach1_(sc-14700)_pos.txt
- BCL11A/BCL11A_neg.txt
- BCL11A/BCL11A_pos.txt
- BRCA1/BRCA1_(A300-000A)_neg.txt
- BRCA1/BRCA1_(A300-000A)_pos.txt
- CEBPB/CEBPB_neg.txt
- CEBPB/CEBPB_pos.txt
- CHD2/CHD2_(AB68301)_neg.txt
- CHD2/CHD2_(AB68301)_pos.txt
- CJUN/c-Jun_neg.txt
- CJUN/c-Jun_pos.txt
- CTCF/CTCF_(SC-5916)_neg.txt
- CTCF/CTCF_(SC-5916)_pos.txt
- EGR1/Egr-1_neg.txt
- EGR1/Egr-1_pos.txt
- FOSL1/FOSL1_(SC-183)_neg.txt
- FOSL1/FOSL1_(SC-183)_pos.txt
- GABP/GABP_neg.txt
- GABP/GABP_pos.txt
- JARIDA1A/JARID1A_(ab26049)_neg.txt
- JARIDA1A/JARID1A_(ab26049)_pos.txt
- JunD/JunD_neg.txt
- JunD/JunD_pos.txt
- MafK/MafK_(ab50322)_neg.txt
- MafK/MafK_(ab50322)_pos.txt
- Max/Max_neg.txt
- Max/Max_pos.txt
- Mxi/Mxi1_(AF4185)_neg.txt
- Mxi/Mxi1_(AF4185)_pos.txt
- NANOG/NANOG_(SC-33759)_neg.txt
- NANOG/NANOG_(SC-33759)_pos.txt
- Nrf/Nrf1_neg.txt
- Nrf/Nrf1_pos.txt
- NRSF/NRSF_neg.txt
- NRSF/NRSF_pos.txt
- POU5F1/POU5F1_(SC-9081)_neg.txt
- POU5F1/POU5F1_(SC-9081)_pos.txt
- Rad21/Rad21_neg.txt
- Rad21/Rad21_pos.txt
- RFX5/RFX5_(200-401-194)_neg.txt
- RFX5/RFX5_(200-401-194)_pos.txt
- RXRA/RXRA_neg.txt
- RXRA/RXRA_pos.txt
- Sin3Ak/Sin3Ak-20_neg.txt
- Sin3Ak/Sin3Ak-20_pos.txt
- SIX5/SIX5_neg.txt
- SIX5/SIX5_pos.txt
- SP1/SP1_neg.txt
- SP1/SP1_pos.txt
- SP2/SP2_(SC-643)_neg.txt
- SP2/SP2_(SC-643)_pos.txt
- SP4/SP4_(V-20)_neg.txt
- SP4/SP4_(V-20)_pos.txt
- SRF/SRF_neg.txt
- SRF/SRF_pos.txt
- TCF12/TCF12_neg.txt
- TCF12/TCF12_pos.txt
- TEAD4/TEAD4_(SC-101184)_neg.txt
- TEAD4/TEAD4_(SC-101184)_pos.txt
- USF1/USF-1_neg.txt
- USF1/USF-1_pos.txt
- USF2/USF2_neg.txt
- USF2/USF2_pos.txt
- YY1/YY1_(SC-281)_neg.txt
- YY1/YY1_(SC-281)_pos.txt
- Znf143/Znf143_(16618-1-AP)_neg.txt
- Znf143/Znf143_(16618-1-AP)_pos.txt
