# Supplementary material for: Combining phylogenetic footprinting with motif models incorporating intra-motif dependencies
Source: BMC Bioinformatics. 2017 Mar 1;18:141. doi: 10.1186/s12859-017-1495-1 (PMC5333389; doi:10.1186/s12859-017-1495-1)
Supplement: Supplementary file 2 — Sequence data. This archive contains data files of alignments of the ChIP-seq positive regions and negative control regions for each of the 35 TFs in FASTA format. (ZIP 83763.2 kb) [file 12859_2017_1495_MOESM2_ESM.zip › ATF3/ATF3_neg.txt]

>gene=chr20_206455-207455; species=hg19
cacatggacacacagaggggaacaacacacactggagcttactggagagtggaaggtgggaggagggagaggatgaggaaaaataactaatggacactaggcttaatagctgggtgatgaaataatctatacaaccaacccccatgacacacattacctatgtaacaaaccagcacatcctgcacatatacccgcgaagttaaaaaagttTTTTTTTAGTTGCTACTTTAAAAGGATGTGGGAATCATTGTAAACTCAAAAGTTAAAGATGTGCCAAGAGCTGTCTCCCACGAACTTGTTTAACAAACGTACTGACTTTGTATGTTGATCCAATACCCATGCTGGCCACTGGACATACCAGTACAAACAAGGCAGAATCTTCACTCTCCTCTAGCTCTTCTAATTCTCATGCACTAAGTGCCAACCTTAGCATAACTGGGCTGACAATCAGTGAATCAAATATCTAACTCTTATCCTACTCCAACGTTAAGAAAGAGACA
>gene=chr20_206455-207455; species=bosTau
----------------------------------------------------------------------------------------------------------------------------------------------------------------------------------------------------------------------------------------------------TCATTTTTTTTTAAGAAGCTAAAGTTATGCCAAGAACTGCTTCCCACAAactcattcaacacatgtattgagttctcatgttaatttggcaccca----------tggagaaaacagtacagaaaagacaaagtctctatcctccaggagTTCTTCTGATTCTCATACATTAAATGCCT---CAGGCAACTCTAGGCTCACAAAGGGTAAATCAGATACC------------------------------------
>gene=chr20_206455-207455; species=calJac
catatggacacacagagggggacaacacacattggggcttactggagggcggaaagtgagag----gagaagatcggaaaaagtaactaacggatactagacttaatagctgggtgatgaaataagctgtacaaccagcccccacaacacacattacctatgtaacacacctgtaca-cctgcacatgtatccccgaagttaaaaaag--ttTTTTTAATTGCTACTTTAAAAGGATGTGGGAATCATTGTAAACTCAAAAGTTAAAGATATGCCAAGAGTATTCGCCCACAAacttgtttaacacatttactgagtttgtacgttgatccaatacccatgctggccactggacataccagtacaaacaagacagaatctttaccctcctctagctcTTCTAATTCTCATGCACTAAGTGCCAATCTTAGCATAACTGGGCTGAAAATTAGTGAATCAAATATCTAACTCTTATCCTACGCCAACATTAAGAAAGAGACA
>gene=chr20_206455-207455; species=canFam
-------------------------------------------------------------------------------------------------------------------------------------------------------------------------------------------------------------------------------------------------------------------AAGTTAAAGTTATGCCAAGAGCTGCCTCCAACAAactcattcaatgcatgtactgagctcttatgttgatccagtgcccatgctaaaca-tggagacaccagtacaaaaaaaaa--aagata-gtcctctgAGACCGCTTCTGACTCTCCCATGTTAAGTGCGT---TAGGCATAATTAG-CTGACAAACAGAAAAATAAATATATTACTCTTGCCATGCTCACGTATTACGAAGGAGGGA
>gene=chr20_206455-207455; species=equCab
-----------------------------------------------------------------------------------------------------------------------------------------------------------------------------------------------------------------------------------------------------------------AAAAGTTAAAGATACGCCAAGAAGTGTCTCTCACAAactcatttgacacatataccgagctcttatgttgatacagtacccatgctggccattggaga---cagtacaaaaaagac--aatctctatcctccaggaACTCTTCTGATTCTCACACACCAAGTGCCT---TAGGCATAATTAGACTGACCAATAGTCAAGCAAATATGTTACTCTTGCCCTGCTCCAACATTAAGAAGGAG---
>gene=chr20_206455-207455; species=gorGor
cacatggacacacagaggggaacaacacacattggagcttactggagagtggaaggtgggaggagggagaggatcaggaaaaataactaatggacaccaggcttaatagctgggtgatgaaataatctatacaaccaacccccatgacacacattacctatgtaacaaaccagcacatcctgcacatatacccg-gaagttaaaaaagttTTTTTTTAGTTGCTACTTTAAAAGGATGTGGGAATCATTGTAAACTCAAAAGTTAAAGATATGCCAAGAGCTGTCTCCCACAAACTTGTTTAACAAACGTACTGACTTTGTATGTTGATCCAATACCCATGCTGGCCACTGGACATACCAGTACAAACAAGGCAGAATCTTCACTCTCCTGTAGCTCTTCTAATTCTCATGCACTAAGTGCCAACCTTAGCATAACTGGGCTGACAATCAGTGAATCAAATATCTAACTCTTATCCTACTCCAACGTTAAGAAAGAGACA
>gene=chr20_206455-207455; species=panTro
cacatggaaacacagaggggaacaacacacattggagcttactggagagtggaaggtgagagaagggagaggatcaggaaaaataactaatggacactaggcttaatagctgggtgatgaaataatctatacaaccaacccccatgacacacattacctatgtaacaaaccagcacatcctgcacatatacccacgaagttaaaaaagttTTTTTTTAGTTGCTACTTTAAAAGGATGTGGGAATCATTGTAAACTCAAAAGTTAAAGATATGCCAAGAGCTGTCTCCCACAAACTTGTCTGACAAACGTACTGACTTTGTATGTTGATCCAATACCCATGCTGGCCACTGGACATACCAGTACAAACAAGGCAGAATCTTCACTCTCCTCTAGCTCTTCTAATTCTCATGCACTAAGTGCCAACCTTAGCATAACTGGGCTGACAATCAGTGAATCAAATATCTAACTCTTATCCTACTCCAACGTTAAGAAAGAGACA
>gene=chr20_206455-207455; species=papHam
cacatggacacacagacgggaacaatgcacattggagcttattggagagtggaaggtgggaggagggagaggatcaggaaaaataactaatgggcactaggcttaatagctgggtgatgaaataatctatacaaccaacccccatgacacacattacctatgtaacaaaccagcacatcttgcacatatacccccaaagttaaaaaagtTTTTTTTTAATTGATACTTTAAAAGGATGTAGGAATCATTGTAAACTCAAAAGTTAAAGATATGCCAAGAGCTGTCTCCCACAAacttgtttaacaaatgtactgac-ttgtatgttgatccaatacctatgctggccactggacataccagtacaaacaaggcagaATCTTCACGCTCCTCTATCTCTTCTAATTCTCATGCACTAAGTGCCAACCTTAACATAACTGGGCTGACAATTAGTGAATCAAATATCTAACTCTTACCCTACTCCAACATTAAGAAAGAGACA
>gene=chr20_206455-207455; species=ponAbe
cacatggacacacagaggggaacaacacacattggagcttactggagagtggaaggtgggaggagtgagaggatcaggaaaaataactaatggacactaggcttaatagctgggtgaagaaataatctatacaaccaatccccatgacacacattacttatgtaacaaaccagcacatcctgcacatatacccacgaagttaaaaaagttTTTTTTTAATTGCTACTTTAAAAGAATGTGGGAATCATTGTAAACTCAAAAGTTAAAGATATGCCAAGAGCTGTCTCCCACAAGCTTGTTTAACAAACGTACTGACTTTGTATGTTGATCCAATACCCATGCTGGCCACTGGACATACCAGTACAAAGAAGGCAGAATCTTCACTCTCCTCTAGCTCTTCTAATTCTCATGCACTAAGTGCCAACCTTAGCATAACTGGGCTGACAATCAATGAATCAAATATCTAACTCTTATCCTACTCCAGCGTTAAGAAAGAGACA
>gene=chr20_206455-207455; species=rheMac
cacatggacacacagacgggaacaatgcacattggagcttattggagagtggaaggtgggaggagggagaggatcaggaaaaataactaatgggcactaggcttaatagctgggtgatgaaataatctatacaaccaacccccatgacacacattacctatgtaacaaaccagcacatcttgcacatatacccccaaagttaaaaAAGTTTTTTTTTAATTGATACTTTAAAAGGATGTAGGAATCATTGTAAACTCAAAAGTTAAAGATATGCCAAGAGCTGTCTCCCACAAacttgtttaacaaatgtactgac-ttgtatgttgatccaatacctatgctggccactggacataccagtacaaacaaggcagaATCTTCACGCTCCTCTATCTCTTCTAATTCTCATGCACTAAGTGCCAACCTTAACATAACTGGGCTGACAATTAGTGAATCAAATATCTAACTCTTATCCTACTCCAACATTAAGAAAGAGACA
>gene=chr20_209107-210107; species=hg19
GAAATTTAGAATTATAGATAACAATACAGAAGTTACCTTGGTGGATATGAGGTTAAGGCTAGGATAATGAATGAGACTTCTGAGAGATAGAGTGTCCAAAGAGGCTAGAAGAGATAGAACACCATGCTTCAGGAATCACAGATCTAGTGATTGTTGAGAAGAGAGAAGTCATGGGCTACTGAGTTTGGTGAAAAGATAAGACTCCTGAAAATTCTATTGATTCTCTTTTGAACTTCTTTCTTAAATTAGTTTTATGATGGACTTGGCTCTCATTGGTATTTCCCAAGATTATGGAGATGGGATAGTGATGTCTGACAAGTACCTAAGATGCTAAGTTGAAGGTCTAAAATTCCATCCTAAAAGCAAATAATTACTCTATCATCTACGTGCCCTTTGCTTCTTAAAGTTACTCAAGGAAGGCAGACTAAACAGGAAATTTACTTTGGATTCAAGAGGGGCATAGAGACGCTCTCAGCCTGCCCATTTGCCTTCATCAACAT
>gene=chr20_209107-210107; species=bosTau
GGGATTTAGAGATAGAGATAATAATGCAGGAATTATCTTCATAGAGATGAGGTTAAGGCTATGCTAATAAGTAAGATCTCTGAGGGACACAGTGTCCAGAGAGGACGAAAATGATAGAACACCATGCTGCAAGAACCACAGGTCAAGTGATTGTTGAGGAGGGGGAGGTCGTAGACCACTGAGTTTGGCAAGAAGCCAGAACTTCTGAACAGTCTATTGATTCTCTTTTGAAACTCTTCCTTGGGTTACTTTTATGAGAGATTTTACTCTTCTCTGTATTTCCTAGGATCCTGGGAA-GAGATAATAACACTCAACAAGTGTCTAAGATGTTATATTGGAGATCTAAAATCTTACCCT-GAAGCAAATGA----TCTT--------------AAGG-TTTT---AATTATTCAATGAGACAAGACTA-----GAGATTTATTTTGGATTTCAGAGATGTACAAAGACGCTCTTGGCCTGCC-TGTTGCCTCCATCAACGT
>gene=chr20_209107-210107; species=calJac
GGAATTTAGAATTATAGATAACCACACAGAAGTTACCTTGGTAGAGGGGAGGTTGAGGCTGTGATAATGAACAAGACTTCTGAGGGATGGTGTGTCCAAA-AGGCTAGAAGAGATAGAACACCATGCTTCAGGAATCACAGCTCTGGCAATTGCTGAGAGGAGAGAAGTCATGGTCTACTGGGTTTGGCGAATAGCTAGGACTCCTGAAAATTCTATTGATTCTCTTTTGAACTTCTTTCTTAAATTAGTTTTATGATAGACTTTGCTCTCATTGGTATTTCTCAAGATTATGGAGATGAAATAGTGATGTCCTACAAGTATCTAAGATGCCAAGTTGAAGGTCTAAAATTCTATCCTAAAAGCAAATAATTACTCTATCCTCTACATGTCCTTTGCTTCTTAAAGTTACTCAAGAAAGGCAGACTAAACAGGAAATTTATTTTGAATTCAAGACGGGCATAGAGCCTCTCTTGGCCTGCCTATTTGCCTTCAACAACAT
>gene=chr20_209107-210107; species=canFam
AGGATTTAGAGCTATAGATAACCATGCAGGAGATACTTTGATAGAGATGAGATTAAGGCTGTGATGATGAGTAAGGCCTCTGAGGGACAGAATGTCCAGAGAGACTGCAAAAGATAGAACACCATGCCCCAGGAACCACAGGTCAAGTGATTGTCAAGGAGGGTAGGTCCATGGACCACTGGGTTTGGCAAGAAGTCAGCATTCCTAAAATTCTAACTGAT-CTCTTTTGAAAGTCTTTCTTGGATTAGTTTTATGACAGATTTTGCTCTTGTTGGTATTTCCTAGGTTTATGAGGA-AAGATAGTGATTCTCTGTAAGAGTCTACAATGTCAAGCTGTAGGTCTAAAATCCTATCCT-AAGAAAAAAAAATGTTCTTTCCTCTATGTGCCCTTGA-TTTTAAAAGTTACTCAATGAGGGG-GACTAGA---GAGATTTATTTTGGATTTCAGGCGTGTATAAAAACTTCCTTGGCCTGTC-AGCTGCTTCCATCAACAT
>gene=chr20_209107-210107; species=equCab
ggaattcagagctgtagataacaatgtgggagttatctcgacagaggtgaggttacagcgatgataacgaataagacctctgagggacaaagtgtccagagagGCTGAAAATGATAGAACACCATGCCCCAGGAATGACAAGTCAAGCAGTTGTCAAGGAGGGCAAGGTCACGGACCGCTGGGTTTGGCAAGAAGCCAGCACTC-------------------------------CTGTCTTGGATTAGTTTTATGACAGATTTTACTCTTCTTGATATTTCCTAGGATCATGGGGA-GAGAAAGCGGTACCCTACAAGTATCTAAGATGCTAAGTTGGAGGTCCAAAATCTTATCCT-GAAGCAAATAATTGGTTTTTCCTTTATGTGCCCTAGA-TTTTTAAAGTTACTCAGTGGGGGGAGGTTAGAGAGGAGATTTATTTTGGATTTCAGAGGTGCACAGAGACTCTCTTGGTTTGCT-AGGTGCATTCATTAACTT
>gene=chr20_209107-210107; species=gorGor
GAAATTTAGAATTATAGATAACAATACAGATGTTACCTTGGTGGATATGAGGTTAAGGCTAGCATAATGAATGAGACTTCTGAGAGATAGAGTGTCCAAAGAGGCTAGAAGAGATAGAACACCATGCTTCAGGAATCACAGATCTAGTGATTGTTGAGAAGAGAGAAGTCATGGGCTACTGAGTTTGGTGAAAAGATAAGACTCCTGAAAATTCTATTGATTCTCTTTTGAACTTCTTTCTTAAATTAGTTTTATGATGGACTTGGCTCTCATTGGTATTTCCCAAGATTATGGAGATGGGATAGTGATGTCCGAC----------------------AAGGTCTAAAATTCCATCCGAAAAGCAAATAATTACTCTATCATCTACGTGCCCTTTGCTTCTTAAAGTTACTCAAGGAAGGCAGACTAAACAGGAAATTTATTTTGGATTCAAGAGGGGCATAGAGACGCTCTCAGCCTGC-CATTTGCCTTCATCAACAT
>gene=chr20_209107-210107; species=panTro
GAAATTTAGAATTATAGATAACAATACAGAAGTTACCTTGGTGGATATGAGGTTAAGGCTAGGATAATGAATGAGACTTCTGAGAGATAGAGTGTCCAAAGAGGCTAGAAGAGATAGAACACCATGCTTCAGGAATCACAGATCTAGTGATTGTTGAGAAGAGAGAAGTCATGGGCTACTGAGTTTGGTGAAAAGATAAGACTCCTGTAAATTCTATTGATTCTCTTTTGAACTTCTTTCTTAAATTAGTTTTATGATGGACTTGGCTCTCATTGGTATTTCCCAAGATTATGGAGAGGGGATAGTGATGTCCGACAAGTACCTAAGATGCTAAGTTGAAGGTCTAAAATTCCATCCTAAAAGCAAATAATTACTCTATCATCTACGTGCCCTTTGCTTCTTAAAGTTACTCAAGGAAGGCAGACTAAACAGGAAATTTACTTTGGATTCAAGAGGGGCATAGAGACACTCTCAGCCTGCCCATTTGCCTTCATCAACAT
>gene=chr20_209107-210107; species=papHam
GGAATTTAGAATTATAGATAACAACACAGAAGTTACTTTGGTGGATATGAGGTTAAGGCTGGGATAATGAATGAGACTTCTGAGGGAT--AGTGTCCAAAGAGGCTAGAAGAGATAGAACACCATGCTTCAGGAATCACAGATCTAGCAATTGCTGAGAAAAGAGAAGTCATGGGCTACTGGGTTTGGTGAAAAGAAAGGACTCCTGAAAATTCTATTGATTCTCTTTTGCACTTCTTTCTTAAATTAATTTTATGATAGACTTTGCTCTCATTGGTATTTCCCAAGATTATGGAGATGGGATAGTGATGTCCGATAAGTACCTAAGATGCTAAGTTGAAGGTCTAAAATTCTATCCTAAAAGCAAATAATTACTCTATTCTCTATGTGCCTTTTGCTTCTTAAAGTTACTCAAGGAAGGCAGACTAAACAGGAAATTTATTTTGGATTCAAGAGGGGCATAGAGACTCTCTTGGCCTGCCCATTTGCCTTCAACAACAT
>gene=chr20_209107-210107; species=ponAbe
GAAATTTAGAATTATAGATAACAATACAGAAGTTACCTTGGTGGATATGAGGTTAAGGCTAGGATAATTAATGAGACTTCTGAGAGATAGAGTGTCCAAAGAGGCTAGAAGAGATAGAACACCATGCTTCAGGAATCACAGATCTAGTGATTGTTGAGAAGAGAGAAGTCATGGGCTACTGAGTTTGGCGAAAAGATAAGACTCCTGAAAATTCTACTGATTCTCTTTTAAACTTCTTTCTTAAATTAGTTTTATAATGGACTTGGCTCTCATTGGTATTTCCCAAGATTATGGAGATGGGATAGTGATGTCCGACAAGTACCTAAGATGCTAAGTTGAAGGTCTAAAATTCTATCCTAAAAGCAAATAATTACTCTATCCTCTATGTGCCCTTTGCTTCTTAAAGTTACTCAAGGAAGGCAGACTAAACAGGAAATTTATTTTGGATTCAAGAGGGGCATAGAGACTCTCTTGGCCTGCCCATTTGCCTTCGTCAACAT
>gene=chr20_209107-210107; species=rheMac
GGAATTTAGAATTATAGATAACAACACAGAAGTTACCTTGGTGGATATGAGGTTAAGGCTGGGATAATGAATGAGACTTCTGAGGGATAGAGAGTCCAAAGAGGCTAGAAGAGATAGAACACCATGCTTCAGGAATCACAGATCTAGCAATTGCTGAGAAAAGAGAAGTCATGGGCTACTGGGTTTGGTGAAAAGAAAGGACTCCTGAAAATTCTATTGATCCTCTTTTGCACTTCTTTCTTAAATTACTTTTATGATAGACTTTGCTCTCATTGGTATTTCCCAAGATTATGGAGATGGGATAGTGATGTCCGACAAGTACCTAAGATGCTAAGTTGAAGGTCTAAAATTCTATCCTAAAAGCAAATAATTACTCTATCCTCTACGTGCCTTTTGCTTCTTAAAGTTACTCAAGGAAGGCAGACTAAACAGGAAATTTATTTTGGATTCAAGAGGGTCATAGAGACTCTCTTGGCCTGCCCATTTGCCTTCAACAACAT
>gene=chr20_335284-336284; species=hg19
CCACTAGAGGGAGCTCTGATGCAGCTGGAGAGCAGCGCTCAAGGCTCTCGCCCCTCCCCTCCCTAACCCTTACCTTCAGTCTCCACCAGCCTGAAGGGCCTCCTAGGGGATCCTCAGGCGGCCCCCACCAGGGCACACCCTACTGTCCTTGTGCCTCACGCCCCCTCCTCATCCTGCACCCCTTCCATCCCACCTTCCCTTTCAATAAACAGCTGGGATGGATACTGACTTTGTTTCCTTTCTCCCTGGCCACTGGGGCGTGGGGAGGAGAAAGACACAGACTCAGgagcacctactgtgtgctgggcacgacccattatttctcattcgctcctcaggataacctgttgagaaaggaattattgtcttcttttttttttttttaagatgttgtctcgctctgtcgcccaggctggaatgcagtggggcgatcttggctcactgcaacctctgcctcctgggttcaaccaattctcctgcctcagcctcccaagtagctg
>gene=chr20_335284-336284; species=bosTau
-------------------------------------CCCAAGGATCATGCTCTTCCATCTCCCCTC--------AGTCTCACC----GAGTGGGGGTACCCCTTAG--TTCCGCAGTCCTCCTCCAGCAGGCAGGC-TGTACTGCTTCCCCCCATCTTTCACCCTCCCGG--CTCCACCCCCCACCCCCCGCCCCTCCTTTCAATAAACAGTTGACACGGATACTGACTTTGCTTCTCTTCTCCCTGACCACCAGGGGCCGGAAAGGGAGGAAGGAGACTtttatga-cacctactgtgtgctgggcaaggtccattatttctcattcgctcctcacaataatctttagagaaagtggttatcatcttt----------------------------------------------------------------------------------------------------------------------------------
>gene=chr20_335284-336284; species=calJac
CCACTAGAGGGAGCTCCGATACAGCCGGAGAGCAGCGCTCAAGGCT----CCCCTCCCCTCCCTAACCCTCACCCTCAGTCTCCACCAGCCTGAAGGGCCTCCTAGGGGCTCCTCAGGCCGCCCCCACCAGGGAACACCCTATTGTTCTTGTGCCTCACACCCCCTCCTCATCCTGCACCCTTTCCATCCCACCTTCCCTTTCAATAAACAGCTGGGATGGATAGTGACTTTGTTTCCTTTCTCCCTGGCCACTGGGGCGTGGGGAGGAGAGACACAGACTGTTAGGggcacctgctgagggctgggcacgacccattatttctcattcgctcctcaggatcactggttaagaaagaaattattgtctttgtctctttttcttttagacgttgtctcgctctgttgcccaagctggaatgcagcggggagatctcggctcactgcaacctccaccttctgggttcaagcgattctcctgcctcagcctcccaagtagctg
>gene=chr20_335284-336284; species=canFam
CCACGAGGGGGAGCTCCAAGATAGCTGGAGAGAGGCGCCGCT-GCACCCGCCCA---------------------GGTCCCACCTCCGGCCTGGAGGGG------------TCTCCGT--TCCCCTACCAGGCAGGC-ACTACTGCCCCTGTGCCCCATGCCCCTTCCCCATCCTGCACACCTTCAGTCTTACCTTCCCTTTCAATAAACAGCTGGGATGGATACTGACTTTGCTTCTTTTCTCCCT----A-CGTGCCACGAGTAGAGAGGAAAAAGACtattgggagctcccaccgtgtgctgggtacaatccactatttctcattagctcctcatgatcactctttgagaaaggg----------------------------------------------------------------------------------------------------------------------------------------------
>gene=chr20_335284-336284; species=equCab
CCACTAGGGGGAGCTCCAAGACAGC-GGGGAGAGGCGCCCTTGACCCCCCCCCCACCCCCGCGTC----------AGTGTCACCACCAGCCTGGAGGGGCTCCTGGG--GTCCTCAATCCGCCCCCACCAGG-AGGC-CCTGCTGCCCTTGTGCACCCCG--------CCATCCTGCACCCCTTCCATCCCACCTCCCCCTTCAATAAAC-GCTGGGATGGGCGCTGACT--GCTTCTTTCCTCCCCGACT------GCAGGGGCACGAGGGGAGGAGCCTGttatcagctcctactgtgcgccgggcgcaatccgtcctttctcctttgttcctccggataactctttgagaagggg-ctaccttcgtt----------------------------------------------------------------------------------------------------------------------------------
>gene=chr20_335284-336284; species=gorGor
CCACTAGAAGGAGCTCTGATGCAGCTGGAGAGCAGCGCTCAAGGCTCTCGCCCCGCCCCTCCCTAACCCTTACCTTCAGTCTCCACCAGCCTGAAGGGCCTCCTAGGGGATCCTCAGGCAGTCCCCACCAGGGCACACCCTACTGTCCTTGTGCCTCACGCCC---CCTCATCCTGCACCCCTTCCATCCCACCTTCCCTTTCAATAAACAGCTGGGATGGATACTGACTTTGTTTCCTTTCTCCCTGGCCACTGGGGCGTGGGGAGGAGAAAGACACAGACTCAGGAGCACCTACTGTGTGCTGGGCACGACCCATTATTTCTCATTCGCTCCTCAGGATAAC------------------------------------------------------------------------------------------------------------------------------------------------------------
>gene=chr20_335284-336284; species=panTro
CCACTAGAGGGAGCTCTGATGCAGCTGGAGAGCAGCGCTCAAGGCTCTCGCCCCTCCCCTCCCTAACCCTTACCTTCAGTCTCCAGCAGCCTGAAGGGCCTCCTAGGGGATCCTCAGGCGGCCCCCACCAGGGCACACCCTACTGTCCTTGTGCCTCACGCCCCCTCCTCATCCTGCACCCCTTCCATCCCACCTTCCCTTTCAATAAACAGCTGGGATGGATACTGACTTTGTTTCCTTTCTCCCTGGCCACTGGGGCGTGGGGAAGAGAAAGACACAGACTCAGgagcacctactgtgtgctgggcacgacccattatttctcgttcgctcctcaggataacctgttgagataggaattattgtcttcttttttttttttttaagatgttgtctcgctctgtcgcccaggctggaatgcaggggggcgatctcggctcactgcaacctctgcctcctgggttcaaccaattctcctgcctcagcctcccaagtagctg
>gene=chr20_335284-336284; species=papHam
CCACTAGAGGGAGCTCCGATACGGCTGGAGAGCAGTACTCAAGGCTCTCGCCACTCCCCTCCCTAA--CTTACCTTCAGTCTCCACCAGCCTGAA-GGCCTCCTGGGGGATCCTCAGGCCGCCCCCACCAGGGCACGCCCTACTGTCCTTGTGCCTCACACCCCCTCCTCATCCTGCACCCCTTCCATCCCACCTTCCCTTTCAATAAACAGCTGGGATGGATACTGACTTTGTTTCCTTTCTCCCTGGCCACTGGGGTGTGGGGAAGAGAAAGACAGACTCTTAGGAGCACCTACTGTGTGCTGGGCACGACCCATTATTTCTCATTTGCTCCTCAAAATAACCTGTTGAGAAAAGAA---------------------------------------------------------------------------------------------------------------------------------------------
>gene=chr20_335284-336284; species=ponAbe
--------------------------------------------------------------------------------------------------------------------------------------------------------------------------------------------------------------------------------------------------------------------------------------------------------------------------------------------------------------------------------------------------------------------------------------------------------------------------------------------------------------------
>gene=chr20_335284-336284; species=rheMac
CCACTAGAGGGAGCTCCGAAACGGCTGGAGAGCAGTACTCAAGGCTCTCGCCACTCCCCTCCCTAA--CTTACCTTCAGTCTCCACCAGCCTGAA-GGCCTCCTGGGGGATCCTCAGGCCGCCCCCACCAGGGCACGCCCTACTGTCCTTGTGCCTCACACCCCCTCCTCATCCTGCACCCCTTCCATCCCACCTTCCCTTTCAATAAACAGCTGGGATGGATGCTGACTTTGTTTCCTTTCTCCCTGGCCACTGGGGTGTGGGGAGGAGAAAGACAGACTCTTAGGAGCACCTACTGTGTGCTGGGCACGACCCATTATTTCTCATTTGCTCCTCAAAATAACCTGTTGAGAAAAGAA---------------------------------------------------------------------------------------------------------------------------------------------
>gene=chr20_348141-349141; species=hg19
AGGCACAGTGTCTTCTTGCTCTGTGATTCATTCAGTTCACTTAAACTGAGTTACCTACTCCAGGCCAGAGTTTGGGTTCATCCATTTCTTGCCCTCCATGCCCACCCCAGGGTCTGGCATGGGAGTTGGTACCCTATAGGAGTTCTGAACAGACTCAGCTTACGGATGAGGAACAGACGGTGGGTCAGATGCGCGGTAAGGAGGGTCAGGTACACGGCCCATGGGATCGAATAGATTCATGGGTGGGtctttaagacaaccgccttcactcaatcctaagccctccccacagctaccaccctattttttctcccctttgcagaaaagggctttgagaaaattgtctatcctcgctgtttttaattagtcttctctctctctctccctctgagacaggatctgctctctcacccaagctggagtgcagtggcgtgatcatggctcactgcagcctcaacctcctgggctcaaacgatcttcccacctcagcctcctgagta
>gene=chr20_348141-349141; species=bosTau
AGACACCCTGTTTTCTCGCTCTTTTATTCATTCAATTTACTTAAACTGAG-TAGCCACCATCA-CCAGATTCTGGGTTC-TCCATTTCTTTCCCTCCACTAGCATTGCAG-GCCTGGCATGGGAGTTGGTCTCCTGTAGAGGTTCAGGACAAACTTAGCTTACGAATGAGAAatggatgtttgggcagatgtgtggtgaggatggacaggttgatggtagatgaggttgaatggatTCATGGATCGatctttaagacaacaggcttcccttgactatgaaccttccccacagctaccattcattctttacttcattttgtagcaaaagtctttgaaaaaattgtttgtactcactgtctctgatt--cttagtctctct-------------------------------------------------------------------------------------------------------------------------
>gene=chr20_348141-349141; species=calJac
AGGCACAGGGTCTTCTTGCTTTGTAATTCGTTCAGTTCACCTAAACTGAATTACCTACTCTGGGCCAGAGTCTGGGTTTGTCCATTTCTTGCCCTCCACGCCCATTCCAGTGTCTGGCATGGGAGTTGGTACCCTACAGGGGCTCTGGACAGACTTAGCCTAGGGATGAGGAATGGATGATGGGTCAGATGCACGGTAAGGATGGACAGGCACGTGGCACGAGGGATTGAATAGATTCATGAATGAGtctttaagacaacctccttcactcaatcctaagccctccccacagctaccatcctattttttctcccctttgcagcaaaggtctttgagaaaattgtctatactcactgtttttaattcctcttctctctctctctccctctgaaacagcgtctgctctcctgcccaggctggagtgtagtgacgtgatcatggctcactgaagcctcagccttctgggctcaaacgatcttcccacctcagcctcccgagca
>gene=chr20_348141-349141; species=canFam
AGGCACAATGGCTCCTTGCTTCTTGATTCATCCGATTTACCTAAACTGAG-TACCTCCCATGTGCCAGGTT----CGTC-TCCATTTCTTGCCCTACACCCCAACCCTGG-GCCTGGCATGGGAGTTAGTACACCACAGGAATTTAGGATAGACTTAGCTTACAAATGAGGAATGGCTATTCAGGCGGATGCAAGGTGAGGATGGACAGGTAGACAGAAGAAGGAGCTAAACAGATTCATGGATGGatctttaagaccatggactttgctcaatcctaagccctcctcatggctaccgcctattttttactcccttttgcagcaaaggtctttgaaagag-tgtctatactcactgtctctaatt---------------------------------------------------------------------------------------------------------------------------------------
>gene=chr20_348141-349141; species=equCab
---------------------------------------------------------------------------------------------------------------GCCTTGCGTGGGAGTTGGT-CCCTGCGGGAGCTCCGGACAGCCTTGGCTAATGGATGAGGAATGGTTCCTCgggcagacgcgtggtgaggtgggacaggtagatggtagacggagttgaatagacgcatggatggatctttaagacgacagtcttcccttgatcccaagccctccccacagctaccacccgttttttgctcccctttgcagcaaaggtctttgaaaaaattgtctatactcactgtctctaatt--cctcttctttct-------------------------------------------------------------------------------------------------------------------------
>gene=chr20_348141-349141; species=gorGor
AGGCACAGTGTCTTCTTGCTCTGTAATTCATTCAGTTCACTGAAACTGAGTTACCTACTCCAGGCCAGAGTTTGGGTTC-TCCATTTCTTGCCCTCCATGCCCACCCCAGTGTGTGGCATGGCAGTTGGTACC-TATAGGAGTTCTGAACAGACTCAGCTTACGGATGAGGAACAGATGGTGGGTCAGATGCACAGTAAGGATGGTCAGGTACACGGCCCATGGGATCGAATGGATTCATGGGTGGGTCTTTAGGACAACCGCCTtcactcaatcctaagccctccccacagctac-accctattttttctcccctttgcagaaaagggctttgagaaaattgtctatcctcgctgtttttaatt---------------------------------------------------------------------------------------------------------------------------------------
>gene=chr20_348141-349141; species=panTro
AGGCACAGTGTCTTCTTGCTCTGTGATTCATTCAGTTCACTTAAACTGAGTTACCTACTCCAAGCCAGAGTTTGGGTTCGTCCATTTCTTGCCCTCCATGCCCACCCCAGGGTCTGGCATGGGAGTTGGTACCCTATAGGAGTTCTGAACAGACTCAGCTTACGGATGAGGAACAGATGGTGGGTCAGATGCACGGTAAGGATGGTCAGGTACACGGCACATGGGATCGAATAGACTCATGGGTGGGtctttaagacaaccgccttcactccatcctaagccctccccacagctaccaccctattttttctcccctttgcagaaaagggctttgagaaaattgtctatcctcgctgtttttaattagtcttctctctctctctccctctgagacaggatctgctctctcacccaagctggagtgcagtggcgtgatcctggctcactgcagcctcaacctcctgggctcaaacgatcttcccacctcagcctcctgagta
>gene=chr20_348141-349141; species=papHam
AGGCACAGTGTCTTCTTGCTCTGTAATTCATTCAGTTCACCTAAACTGAGTTACGTACTCTGGGCCAGAGTCTGGGTTTGTCCGTTTCTTGCCCTCCATGCCCACTGCAGTGTCTGGCATGGGAGTTGGTACCCTATAGGAGTTCTGGACAGACTCAGCTTACGGATGAGGAATGGATGGTGGGTCAGATGCACGGTAAGGATGGTCAGGTACA-GGCACATGGGATTGAATAGATTCATGGGTGGGtctttaagacaacagcctttactcaatcctaagccctccccacagctaccactctattttttctcccctttgcagaaaaggtcttggagaaaattgtctaccctcgctgtttttaat-----ttctctgtctctctccctctgagacaggatctgctctctcacccaggctggagtgcaatggcgtgatcatggctcactgaaacctcaacctcctgggctaaaacgatcttcccacctcagcctcccgagta
>gene=chr20_348141-349141; species=ponAbe
AGGCACAGTGTCTTCTTGCTCTGGAATTCATTCAGTTCACCTAAACTGAGTTACCTACTCCAGGCCAGAGTCTGGGTTCGTCCATTTCTTGCCCTCCATGCCCACTCCAGTGTCTGGCATGGGAGTTGGTACCCTATAGGAATTCTGAACAGACTCAGCTTACAGATGAGGAATGGATGGTGGGTCAGAAGCACAGTAAGGATGGTCAGGTACATGGCACACGGGATTGAATAGATTCGTGGGTGGGtctttaagacaacagccttcactcaatcctaagccctccccacagctaccaccctattttttctcccctttgcagaaaaggtctttgagaaaattgcctatcctcactgtttttaattactcttctctctctctcaccctctgagacaggatctgctctctcacccaagctggagtgcagtggcgtgatcatggctcactgcagcctcaacctcctgggctcaaacgatcttcccacctcagcctcccgagta
>gene=chr20_348141-349141; species=rheMac
AGGCACAGTGTCTTCTTGCTCTGTAATTCATTCAGTTCACCTAAACTGAGTTACCTACTCTGGGCCAGAGTCTGGGCTTGTCCGTTTCTTGCCCTCCATGCCCACTGCAGTGTCTGGCGTGGGAGGTGGTACCCTATAGGAGTTCTGGACAGATTCAGCTTACGGATGAGGAACGGATGGTGGGTCAGATGCACGGTAAGGATGGTCAGGTACA-GGTACATGGGATTGAATAGATTCATGGGTGGGtctttaagacaacagcctttactcaatcctaagccctccccacagctaccaccctattttttctcccctttgcagaaaaggtcttggagaaaattgtctatcctcactgtttttaatttctcttctctatctctctccctctgagacaggatctgctctctcacccaggctggagtgcagtggcgtgatcgtggctcactgcagcctcaacctcctgggctcaaacgatcttcccacctcagcctcccaagta
>gene=chr20_395141-396141; species=hg19
tctgcagctgtttttgtgattctctgctgttcaccAGCGATCCTGATGTCACATTGGATGAGAGAGCTCCAGCTGTATTTTTTTGTTGATAGTGTTAAGATTATAGCTTTAAAAAATTTTGTTTTCTAACATAATTAAGGCCTTTATGCTTTGCCTCTAGGTTGATTCTAAAAGTGTAACACTACTAGAAAGGATTTATAGTATTTTGATTATGGAAATATTATTCACTATAGAATAACTAGTGCAGTTGAAACCATATGCACTTTTATGTTTCAAAACCCTTATTGCTGGAAGAACATTTTGGGGTTAAGATCCAGTCCTTTTCATTTTTTACTTTTCTTCTATTCTCCTGTATCAGACTCATCTATTTTTGTTTTTCAAGAACTTTTCACGTGGAAAATGTggtaaacttttagagtctttgcatgtttaaaaatttctatattttgctctgtcaattcattgatagttgactgggtattcaaattgtttacctgaag
>gene=chr20_395141-396141; species=bosTau
---GCAACTGTGTCTGCATTTCTCTGCTGTTCACTGCTGA-CCTGGTG--ACGGCAGAAATGAGGGTTCCAACTGTGCTTCTCTGTTATTGGTGTTAAGGCTATAGCttttat-GATTTTCTTTTCTAAGAAAATTAAGGCTTCTATGCTTTGCCTCTAGGTTGATACTAAAAATGTAAACCCAGTACAAAGCATTTATAGTATTTTGATTATGGAAATATTACTCAGTGTAAAATAAGTACTGCAGTTGACACTGTAT---CTTTCATGTTTCAAAACCCCTGCTGCTTGAAGGATGTCTTGAGGTTAAGATCTTTTCCTTTAAATCTTTTAGTTTTC------TATTCTGCATCAGACTCAGCTTTTCTTGTA-TTCAAAGACTTTTCATGTGGAGAAGATGGTAAATGTTTGTTGTCTTTATGTGTCTAAAACTT--------------GCTCATTTCATTGATAGTCGGCTAGATGTTGAAAATCTTTACCTGAGA
>gene=chr20_395141-396141; species=calJac
tctgcagctgtttttgtgcttttctgctcttcaccgGTGATCCTGATATGACTCTGGATGAGAGAGCTCCCGCTGTA-TTTTTTGTTGATTGTGTTAAGATTGTAGCTTTT--AAATTTTGCTTTCTAACATAATTAAAACTTCTATGCTTTGCCTCTAGGTTGATTCTAAAAGTGTAGCATTACTAGAAAGGATTTATAGTATTTTGATTATGGAAA---TACTCACTATAG----ACTAGTGCATTTG----------------------------CCCTTATTGCTGGAAGAACATTTTGGGGTTAAGATCCAGTCCTTTTCATTTTTTACTTTTCTTTTATTCTCCTGTGTCAGACACATCTATTTTTGTTTTTCAAGAACTTTTCATGTGGAAAATGTAgtaaacttttagagtctttgcatgtttaaaaatttctatattttgttctctcaattcattgatagttgactgggtattcaaattgtttacttgaag
>gene=chr20_395141-396141; species=canFam
--------------------------------------------------------------------------------------------------------------------------------------------------------------------------------------------------------------------------------------------------------------------------------------------------------------------------------------------------------------------------------------------------------------------------------------------------------------------------------------------------------------------
>gene=chr20_395141-396141; species=equCab
--cgcagctgttttcgcagttctctgcttgacaccgctgatcctgctg--acattggatacgtgggctccagctgTATTTTCTTGT------TGTTAAGGTTAGAGCTTTT--AGGTTTCATTTTCTAACATAATTAAGGCTTCTAT-TTTTGCCTCTAGGTCGATTCTAAAAACATAAACCCACTAAAAAGCATTTCTAGTATTTTGATCGTGGAAATGCTCTTCGCCGCAGAATCGGTGTGGGGAGT-----------CACTGGTGTTCCCC--AACCCCTGTGGCTGGGAGGATGTTTTGAGGTTGTGATCTAGTCCTTTTAATTTTTTGGTTTTCTTCCATCCTCCTGCCTCAGACTCAGCTTTTCTTGTCTTTCAAAAACTTttcctaaggaaaaaatggtggatttgtagagtcttcacgtgtctaaacatttctgtattttgtcctctcgcttcattgatagttggctgggcgttgaaaatcattatctgagg
>gene=chr20_395141-396141; species=gorGor
--------------------------------------------------------------------------------------------------------------------------------------------------------------------------------------------------------------------------------------------------------------------------------------------------------------------------------------------------------------------------------------------------------------------------------------------------------------------------------------------------------------------
>gene=chr20_395141-396141; species=panTro
TCTGCAGCTGTTTTTGTGATTCTCTGCTGTTCACCAGCGATCCTGATGTCACATTGGATGAGAGAGCTCCAGCTGTATTTTTTTGTTGATAGTGTTAAGATTATAGCTTTAAAAAATTTTGTTTTCTAACATAATTAAGGCCTTTATGCTTTGCCTCTAGGTTGATTCTAAAAGTGTAACACTACTAGAAAGGATTTATAGTATTTTGATTATGGAAATATTATTCACTATAGAATAACTAGTGCAGTTGAAACCATATGCACTTTTATGTTTCAAAACCCTTCTTGCTGGAAGAACATTTTGGGGTTAAGATCCAGTCCTTTTCATTTTTTACTTTTCTTCTATTCTCCTGTATCAGACTCATCTATTTTTGTTTTTCAAGAACTTTTCACGTGGAAAATGTggtaaacttttagagtctttgcatgtttaaaaatttctatattttgctctgtcaattcattgatagttgactgggtattcaaattgtttacctgaag
>gene=chr20_395141-396141; species=papHam
actgcagctgtttttgtgattctctgctgttcaccAGCGATCTTGATGTGACATTGAATGAGAGAGCTCCAGCTGTATTTTTTTGTTGATAGTGTTAAGATTATAGCTTTTAAAAATTTTGTTTTCTAACATAATTAAGGCTTTTATGCTTTGCCTCTAGGTTGATTCTAAAAGTGCAATACTACTAGAAAGGATTTATAGTATTTTGATTATGGAAATATTATTCACTATAGAATAACTAGCGCAGTCGAAACCATATGCACTTTTATGTTTCAAAACCCTTACTGCTGGAAGAACATTTTGGGGTTAAGATCCAGTCCTTTTCATGTTTTACTTTTCTTCTATTCTCCTGTATGAGACTCATCTATTTTTGTTTTTCAAGAACTTTTCATGTGGAAAATGTggtaaattttt--agtttttgcatgtttaaaaatttcta----------------------------------------------------------
>gene=chr20_395141-396141; species=ponAbe
tctgcagctgtttttgtgattctctgctgttcaccAGCAATCCTGATGTGACATTGGATGAGAGAGCTCCAGCTGTATTTTTTTGTTGATAGTGTTAAGATTACAGCTTTAAAAAATTTTGTTTTCTAACATAATTAAGGCCTTTATGCTTTGCCTCTAGGTTGATTCTAAAAGTGTAACACTACTAGAAAGGAGCTATAGTATTTTGATTATGGAAATATTATTCACTATAGAATAACTAGTGCAGTTGAAACCATATGCACTTTTATGTTTCAAAACCCTTATTGCTGGAAGAAGATTTTGGGGTTAAGATTCAGTCCTTTTCATTTTTTACTTTTCTTCTATTCTCCTGTATCAGGCTCATCTATGTTTGTTTTTCAAGAACTTTTCATGTGGAAAGTGTggtaaacttttagagtctttgcatgtttaaaaatttctatattttgctctctcaattcattgatagttgactgggtattcaaattgtttacccaaag
>gene=chr20_395141-396141; species=rheMac
ACTGCAGCTGTTTTTGTGATGCTCTGCTGTTCACCAGCGATCTTGATGTGACATTGAAT----GAGCTCCAGCTGTATTTTTTTGTTGATAGTGTTAAGATTATAGCTTTTAAAAATTTTGTTTTCTAACATAATTAAGGCTTTTATGCTTTGCCTCTAGGTTGATTCTAAAAGTGCAATACTACTAGAAAGGATTTATAGTATTTTGATTATGGAAATATTATTCACTATAGAATAACTAGCACAGTCGAAACCATATGCACTTTTATGTTTCAAAACCCTTATTGCTGGAAGAACATTTTGGGGTTAAGATCCAGTCCTtttcatgttttacttttcttctattctcttgtatgagactcatctatttttgtttttcaagaacttttcatgtggaaaatgtggtaaattttt--agtttttgcatgtttaaaaatttcta----------------------------------------------------------
>gene=chr20_477277-478277; species=hg19
AGCCAATGGAAAGATCAAGTATCTCTGCTGGCACAATCTCCTCAGGGGATTTCTAAGGCTCCAACAGCAGGCTTTATGTCAACTCTTGTTTAGTAAGAAAGCTTAGCCAACTTTTAGCAATTCTCTCTTCTAGGAAGCTGATCTTGTGGCTACTGGGAACAAGATATTTGGTGACCCCACTTTAGAAATGTAAGTAAATTTTCAATTAGCATCTATAAGCAGAAATTTACACAATCCTTAGGACAATTACCCTTTGAGAACTGAGTTAAAGTTTACTGTTTTATTTGCTGACTCTTAAGTGAGATAAAGTATACCAGAAGCTAGCACGTCAGGTGTTTTCACGAGTTTTGAAAATTTAATATTAACTTACATAGGGGCCACAGAAATTACAAATATTTGTTAAGGGGTCAGTCCCAGCTATCTTACAAATACCCTTTTTCAAATTGTTCTAAATTATACTCCCACTAGACCCCATTCCATAACCCTTAGCACAAGGGTTC
>gene=chr20_477277-478277; species=bosTau
AGCCAAT-GAAAGATAAAATACTTCTGCTGGCATAGTTTCTCTGGGGTACTTCTATAGTTCAAATGT-AGGCTTTACGTCAACCCTCATTTAGTAAGGCAC--TAGTCAACTCTTAGCAATTTTCTTACCTATAAAGCTGATCTTTTGAGTACTGGAAGCAACATATTTGGTGATCCCACTTTAGAAATCAAAGCTCATTCTAAATCAGCACTTCTAAGCAGAGATTCACACAATCCTTAGGACAATGGCTCTTTAAGGGTTAAGTCAAAGTTTACTGTTTTATTTGACCAATTTTAAGTGAAATAAAGTATACCAGAAGCCAGTACATCAGGTATT------------------------------------------ATAGAGATTACAAATATTTGTTAAG----GAGTCTTATCTCTCTTCTAAATACCCT-TTCCAAAGCATTATAAATTATATTCCTACTAGACCCT--------ATCTTTCGCGT--GAGTTC
>gene=chr20_477277-478277; species=calJac
AGCCAATGGAAAGATCAAATATCTCTGCTGGCACAATCTCCTCAAAGTACTTCTAAGGCACAAACAGCAGGCTTTATGTCAACTCTTGTTTAGTAAGACACCTTAGCCAACGTTTAGCAATTCTCTCATCTAGAAAGCTGA--------CTACTGGGAACAAGATATTTGGTGACCCCACTTTAGAAATCAAAGTAAATTTTCAATTAGCATCTATAAGCAGAAATTTACACAATCCTTAGGACAATTACCCTTTGAGAACTGAGTTGTAGTTTACTGTTTAATTTGTTGAACCTTAAGTGAAATAAAGTATACCAGAAGCTAGCACATCAGGTGTTTTCATGAGTTTTGAAAATTTAATTTTAACTTATGTAGGGGCTACAGAGATGACAAATATTTGTTAAGGGGTCAGTCCCAGCTTTCCTACAAATAACCTTTTCC-AATTGTTCTAAATTATACTCCTACTGGACCCCATTCCATAACCGTTAGCACAAGGGTTC
>gene=chr20_477277-478277; species=canFam
AGCCAATGGAAAGATCAAATATCTCTTCTGGCATAGTCTCTTTAGGGCACTATTAAGGTTCAAATGC-AGGCTTTATAGCCACCCTCATTTGGTAAGAAACTTCAGCCACCTCTTAGCAATTTTCTCATCTATAATGCTGATCTTATGCTTACCAGGAGCAAGA----TAGTGATCCCACTTTAGAAGTCAAAGTCCACTCTAAATCAGCATCTCTAAGCAGAGATTTACATAATCCTTCGGACAATGACCCTTTGAGGCCTGCGTT--AGTTTACTGTTTTACTTGTTGAATTTTAAGTAAAATAACATATACCAGAAACCAGCATATCAGA-ATT---GTAAGTTTTGATAATTTAATTGTAACTTTCATAGGAGCCACAGAGATTACAAATATTTTTTAAA------GTATCAGCTCACTTTTAAATGT--------------TTCTAAATCACATTCCTACTAGACTCTATTCCATAAAAC-CA-----AGGGTTC
>gene=chr20_477277-478277; species=equCab
AGCCAATGGAAAGATCAAATATCTCTGCTGGCATAGTCTCTTCAGTGTACTTCTAAGGTTCAAATGC-AGGCTTTGT--CAACCCTCATTTAGTAAGAAACTTCAGCCAACTCACAGCAATTTTCTCATCTATAAAACTGATCTTGTGACTACTAGGAGCAAGATATTTGGCGATCCCACTTTAGAAATCAAAGTCCACTCTAAATCAGCATTTCTAAGCA-----------AATCATTAGGACAAGGACCCTTTGAGGGCTGAGTTAAAGTTTACCGTTTTACTTGTTGAATTTTAAGTGAAATAAAGTACACCAGAGGCCAGCACATCATGTATT---ACAAGTTTTGAAAATTTAATTGTAACTTTTGTAGGAGCAGTGGAGATTACAAATATTTATCAAG----GAGTCCCAGCTCTCTTCTAAATACCCT-TTCCGAAGCATTCTAAATTATATTCCTATTAGACCCTATTCCGTAACCCTCAGAATAAGTGTTC
>gene=chr20_477277-478277; species=gorGor
--------------------------------------------------------------------------------------------------------------------------------------------------------------------------------------------------------------------------------------------------------------------------------------------------------------------------------------------------------------------------------------------------------------------------------------------------------------------------------------------------------------------
>gene=chr20_477277-478277; species=panTro
AGCCAATGGAAAGATCAAGTATCTCTGCTGGCACAATCTCCTCAGGGGATTTCTAAGGCTCCAACAGCAGGCTTTATGTCAACTCTTGTTTAGTAAGAAAGCTTAGCCAACTTTTAGCAATTCTCTCTTCTAGGAAGCTGATCTTGTGACTACTGGGAACAAGATATTTGGTGACCCCACTTTAGAAATGTAAGTAAATTTTCAATTAGCATCTATAAGCAGAAATTTACACAATCCTTAGGACAATTACCCTTTGAGAACTGAGTTGAAGTTTACTGTTTTATTTGTTGACTCTGAAGTGCCATAAAGTATACCAGAAGCTAGCACGTCAGGTGTTTTCATGAGTTTTGAAAATTTAATTTTAACTCACATAGGGGCCACAGAAATTACAAGTATTTGTTAAGGGGTCAGTCCCAGCTATCTTACAAATACCCTTTTTCAAATTGTTCTAAATTATACTCCCACTAGACCCCATTCCATAACCCTTAGCACAAGGGTTC
>gene=chr20_477277-478277; species=papHam
AGCCAACGGAAAGATCAAGTATCTCTGCTGGCACAATCTCCTCAGGGTACTTCTAAGGCTCCAACAGCAGACTTTATGTCAACTCTTGTTTAGTAAGAAACCTTAGCCAACTTTTAGCAATTCTCTCATCTAGAAAGCTGACTTTGTGACTACTGGAAACAAGATATTTGGTGACCCCACTTTAGAAATGAAAGTAAATTTTCAATTAGCATCTGTAAGCAGAAATTTACACAATCCTTAGGACAATTACCCTTTGAGAACTGAGTTGAAGTTTACTGTTTTATTTGTTGAATCTTCAGTG----AAAGTATACCAAAAGCTAGCACATCAGGTGTTTTCACGAGTTTTGAAAAATTAATTTTAACTTACATAGGGGCCACACAGATTACAAATATTTGTTAAGGGGTCAGTCCCAGCTATTTTACAAACACCCTTTTTCAAATTGTTCTAAATTATACTCCTACTAGACCCCATTCCATAACCCTTGGCACAAGGGTTC
>gene=chr20_477277-478277; species=ponAbe
AGCCAATGGAAAGATCAAGTATCTCTGCTGGCACAATCTCCTCAGGGGACTTCTAAGGCTCCAACGGCAGGCTTTATGTCAACTCTTATTTAGTAAGAAAGCTTAGCCAACTTTTAGCAATTCTCTCATCTAGGAAGCTGATCTTGTGACTACTGGGAACAAGATATTTGGTGACCCCACTTTAGAAATGAAAGTAAATTTTCAATTAGCATCTATAAGCAGAAATTTACACAATCCTTAGGACAATTACCCTTTGAGAACTGAGTTGAAGTTTACTGTTTTATTTGTTGAATCTTAAGTGAGATAAAGTATACCAGAAGCTAGCACATCAGGTGTTTTCATGAGTTTTGAAAATTTACTTTTAACTTATGTAGGGGCCACAGAAATTACAAATATTTGTTAAGGGGTCAGTCCCAGCTATCTTACAAATACTCTTTTTCAAATTGTTCTAAATTATACTCCCACTAGACCCCATTCCATAACCCTTAGCACAAGGGTTC
>gene=chr20_477277-478277; species=rheMac
AGCCAATGGAAAGATCAAGTATCTCCGCTGGCACAATCTCCTCAGGGTACTTCTAAGGCTCCAACAGCAGACTTTATGTCAACTCTTGTTTAGTAAGAAACCTTAGCCAACTTTTAGCAATTCTCTCATCTAGAAAGCTGACTTTGTGACTACTGGGAACAAGATATTTGGTGACCCCACTTTAGAAATGAAAGTAAATTTTCAATTAGCATCTGTAAGCAGAAATTTACACAATCCTTAGGACAATTACCCTCTGAGAACTGAGT--------------------------------------------------------------------------------------------------------------------------------------------------------------------------------------------------------------------------CTTGGCACAAGGGTTC
>gene=chr20_489341-490341; species=hg19
TAATGGCCTGAAATATACCTCTGGCTCTCCTACCTACAGCCAATAAATATAGCTCAACTGTGTTAACCAGTGCTTCCTATAACATGAGAAGAAAAATCCCAAGAAATACAGTAAACTGATATTTGCTTTAATCATATTTTGCCAAATATCCTGTTACCTCTGCAGGCAAAATTTGAATGATTTTTGTAAGACAGCCTGGAAGAGAAAAATGGCATTGAGGATAGATACATCAGCATTACCACTAGTTATATATTCTACAAAAGGTATTGGCAAGAAAAATACTTTCTTTTCAGCAGCTTTCTGTAACTTAAGTAGGGGTGCTAAAAGGTTCTAGAATGGCGGCAAAGCTAAGAGTACAACTTGCCATTCTGACTCATATTTGATGAAACCAGGAAGAGAATAAAGGCTTGTTCTCATACATCAAAGCTCCATGTCATCTTATACCAATCCAAATCTTTTGGGGGAACCTTAAGGTAATAATCAGTAGAACCTTGATCACC
>gene=chr20_489341-490341; species=bosTau
TAATGGTCTCAAGTATACCTCAGACTCT-CTACTGGTAACCAATGAATGTATCCCAACTGTGCC---CAGTATTTCCTAAAACATGGGGAAAAGAACTCTAAGAAACATATTAAGCCTATACTGGCCCTGATCCTATCCTACAAAGTAGCCTGTTACCTCCTCATCAAAAGCTTGGATGCTCTT------GCAGTCTGAAAGCGAAGAATGGCATTGAGGTTACACCCATCACCATTGCTACTATTTACACATTCTACAAAAAG----------------------CTTTCAGCAGTTTTCTACAGCTCAAAGAGGGGTGCTAAATGGCTCTAGAATGGTGGCAAAGTT--GAGTATAAA-CCTTAGTCTTACTAATATTTGATGAAACCAGGAAGGGAATAAACACTTGCTCTCATACATCAAAGTTCAATGTTATTTT------------ATTATTTGGGGAA--CCTTATGTAATAATCGATAGGCTGGTGATCATC
>gene=chr20_489341-490341; species=calJac
TAGAGTCTCGAAAGTTGCTTTTGGCTCTCCTACTTATAACCAATAAATATATCTCAACTGTGTCAATCACTGCTTCCTATAACATGAGAA-AAAAATACCAAGAAATATACTAAACTGATATTTGCTTGAATCATATTTTGCCAAGTATCCTGTTACCTCTGCATGCAAAGTTAGAATGATTTTTGTAAGGTAGCCTGGAAGGGAAAAATGGCACT------------------ATT--------TTACATATTCTGCAAAAGGTATTAGCAAGAAAAGTACTTTCCTTTCAACAGCTTTCTGTAACTTAAGTAGAGGTGCTAAAAGGCTCTAGAATGGCGGCAAAGCTGAGACTACAAATTGTCAGTCTGACTCATATTTGATGAAATCAGGAAGAGAATAAAGACTAGTTCTCATATATCAAAGTTCCATGTCACCTGATATCGATCCAAGTCATTTG-GGGAACCTTTTGGTAATAATCAGTAGACCGTTGATCACC
>gene=chr20_489341-490341; species=canFam
CAACGGCTTCAAATATACCTCTGGCTCTTCTACCTGTAACCAATAAGTAGATCCCAACTGTGTT---CAATGTTTCCTAGAACTTGGAAAGAAAAAACCCAAGAAACGTACTAAAATTAAACTAGCTCTAATCCTATTCTGCAAAGTAGCTTGTTACCTCCTTATCTAAAGTCTGGATGTTTTTCATAAGATTGCCT-GAAAGGAAAAATGGCATCAAGGATAGACCCATCAACATTACTACCATTTATACAATCCACAGAAATTACTGGCAAGAAAAG-------CTTTC--------TATATAACTCAAGTAGCAAGGTTTAAAGGCTCCAGAATAGTGGCAAAGCCGGGGGTACAAATAATTGAACGGACTTATGGTTGATGAAAGCAGGAAGGGAATAAAGACATGCTCTCATATATCAAAGt------------TATACTGATCTAAATCATTTGGGGAA--CCTTGTACAATAATCAGCAGGTCCTTAATTACC
>gene=chr20_489341-490341; species=equCab
TAATGGCCTTAAATATACCTCTGGCTTTCCTACCTATAACCAAGGAACATATCCCAACTGTGTC---CAGTGCTTCCTGTAACGTGGAAAAAAAAAACCCAAGATACATAATAAACCGCTACTAGTCCTAATTCTGTTCTGCAAAGTAACCTGTTATCTCCTCATGGAAAGTCTGGACACTCTTTATAAGATAGCCTGGAAGGGAAAAATGGCATTGCACATATTTGCATCAGCATCATCACTATTTATAAATGCTAC---AAGCATTGGCAAGAACAGTA-----CTTTCAGCAGCTTTCTACAGCTCCAGCAGGGATGCTAAAAGGCTCTAGAATGGTGGCAAAGCCGAGAGTACAAACCATCAGTCTGACTAATATTTGATGAAACCAGGAAGGGAATAAAGACTTGCTCTCATACATTAAAGTTCAATGTCATTTAATATTAATCCAAATCATTTGGGGAA--TCTTATGTAATAATCAGTAGACCCCTGATCAGC
>gene=chr20_489341-490341; species=gorGor
TAATGGCCTGAAATATACCTCTGGCTCTCCTACCTACAGCCAATAAATATAGCTCAACTGTGTTAACCAGTGCTTCCTATAACATGAGTAGAAAAATCCCAAGAAATACAGTACACTGATATTTGCTTTAATCATATTTTGCCAAGTATCCTGTTACCTCTGCAGGCAAAATTTGAAAGATTTTTGTAAGATAGCCTGGAAGAGAAAAATGGCATTGAGGATAGATACATCAGCATTACCACTAGTTATATATTCTACAAAAGGTATTGGCAAGAAAAATACTTTCTTTTCAGCAGCTTTCTGTAACTTAAGTAGGGGTGCTAAAAGGTTCTAGAATGGCGGCAAAGCTAAGAGTACAACTTGCCAGTCTGACTCATATTTGATGAAACCAGGAAGAGAA-AAAGGCTTGTTCTCATACATCAAAGCTCCATGTCATCTTACACCAATCCAAATCTTTTGGGGGAACCTTAAGGTAATAATCAGTAGACCCTTGATCACC
>gene=chr20_489341-490341; species=panTro
TAATGGCCTGAAATATACCTCTGGCTCTCCTACCTACAGCCAATAAATATAGCTCAACTGTGTTAACCAGTGCTTCCTATAACATGAGAAGAAAAATCCCAAGAAATACAGTAAACTGATATTTGCTTTAATCATATTTTGCCAAGTATCCTGTTACCTCTGCAGGCAAAATTTGAATGATTTTTGTAAGATAGCCTGGAAGAGAAAAATGGCATTGAGGATAGATACATCAGCATTACCACTAGTTATATACTCTACAAAAGGTATTGGCAAGAAAAATACTTTCCTTTCAGCAGCTTTCTGTAACTTAAGTAGGGGTGCTAAAAGGTTCTAGAATGGCGGCAAAGCTAAGAGTACAACTTGCCATTCTGACTCATATTTGATGAAACCAGGAAGAGAATAAAGGCTTGTTCTCATACATCAAAGCTCCATGTCATCTTATACCAATCCAAATCTTTTGGGGGAACCTTAAGGTAATAATCAGTAGACCCTTGATCACC
>gene=chr20_489341-490341; species=papHam
TAACGGCTTGAAATATACCTCTGGCTCTCCTACTTATAGCCAATAAATATAGCTCAACTGTGTCAACCAGTGCTTCCT-----ATGAGAAGAAAAATACCAAGAAATACAGTAAACTGATATTTGCTTTAATCATATTTTGCCAAGTATCCTGTTACCTATGCATGCAAAATTTGAATAATTTTTGTAAGACAGCCTGGAAGAGAAAAATGGCATTGAGGATAGATACATCAGCATTACCACTATTCATATATTCTACAAAAGGTATTGGAAAGAAAAGTACTTTCCTTTCAGCAGCTTTCTGTAACTTAAGTAGGGGAGCTAAAAGGTTCTAGAATGGCGGCAAAGCCGAGAGTAAAACTTGTCAGTCTGACTCATATTTGATGAGACCAGGAAGAGAATAAAGACTTGTTTTCATATGTCAAAGTTCCATGTCATCTTATAGCAATCCAAATCTTTTGGGGGAACCTTATGGTAATAATCAGTAGAAACTTGATCACC
>gene=chr20_489341-490341; species=ponAbe
TAATGGCCTGAAATATACCTCTGGCTCTCCTACCTACAGCCAATAAATATAGCTCAACTTTGTCAACCAGTGCTTCCTATAACATGAGAAGAAAAATCCCAAGAAATACAGTAAACTGATATTTGCTTTAATCATATTTTGCCAAGTATCCTGTTACCTCTGCAGGCAAAATTTGAATGATTTTTGTAAGGTTGCCTGGAAGGGAAAAATGGCATTGAGGATAGATACATCAGCATTACTACTAGTTATATATTCTACAAAAGGTATTGGCAAGAAAAATACTTTCCTTTCAGCAGCTTTCTGTAACTTAAGTAGGGGTGCTAAAAGGTTCTAGAATGGCGGCAAAGCTAAGAGTACAACTTGTCAGTCTGACTCATATTTGATAAAATCAGGAAGAGAATAAAGGCTTGTTCTCATACATCAAAGCTCCATGTCATCTTATACCAATCCAAATCTTTTGAGGGAACCTTATAGTAATAATCAGTAGACTCTTGATCACC
>gene=chr20_489341-490341; species=rheMac
TAACGGCTTGAAATATACCTCTGGCTCTCCTACTTATAGCCAATAAATACAGCTCAACTGTGTCAACCAGTGCTTCCT-----ATGAGAAGAAAAATACCAAGAAATACAGTAAACTGATATTTGCTTTAATCATATTTTGCCAAGTATCCTGTTACGTATGCATGCAAAATTTGAATAATTTTTGTAAGACAGCCTGGAAGAGAAAAATGGCATTGAGGATAGATACATCAGCATTACCACTATTTATATATTCTACAAAAGGTATTGGAAAGAAAAGTACTTTCCTTTCAGCAGCTTTCTGTAACTTAAGTAGGGGAGCTAAAAGGTTCTAGAATGGCGGCAAAGCCGAGAGTACAACTTGTCAGTCTGACTCATATTTGATGAAACCAGGAAGAGAATAAAGACTTGTTCTCATATGTCAAAGTTCCATGTCATCTTATAGCAATCCAAATCTTGTGGGGGAACCTTATGGTAATAATCAGTAGAAACTTGATCACC
>gene=chr20_529431-530431; species=hg19
ggcACAAAGCCTGGCCTTCTTTGAATTTTTTTATAGCAATCATAAATTTTTATTTCAATACCTTATAAAGAAGAAAATGCTTTTAAAATGTCCTTCAACTTGGCTCCCACCTATGTCtttttctatttggttttatttttattgttttttgttttcttttttgATACCACCCCAGCCCAACCCCTTATCAATTCTGACCCGAAGTTTTGTGGCTACCTTGAGGGCCCCTCCTCTCTCCCTCTGTAGTTCATCCTGCCTGCTGCTGGGGGAAAGCTCATTAACCATCATGTTCCATTTTTGTCTAAGAGTTTTCAATGGTATTGCATTGTCTACACAGAAAGTCCAAACCCTTTGGCCTTGTACATTGGGTGTTTGTAAGTTTGACTCCAacttggttggattccagctctgtcacttactagcagcatatagttggataagttattagatctctctgagcctcaatttccacatctttttttaaaaaaatgaaagAAAAg
>gene=chr20_529431-530431; species=bosTau
-------------------------------------------------------------------------------------------------------------------------------------------------------TTTCCTTTTCTGACCCTACCCCAGCCCAGCCCCTTGTCAATTCTGACCTGAAATTGTGTGACTGTTGCAGGG-CCCCTCCTCTCTCCCTCTCCCACGGGCTCTGCCGGCT------------------------------CctttcctgctcaagagttttcagtggcattgcatcaccttcagagaaagtccaaaCATCTTGGTCTCAGATACATGGCATGTGTAACCTTGACTCCAACTTGACTggattccagctctgtcatttactagtagta-aatcttggagaagttatttgacctctctgagccttagtttccttatctgttaa-gagagaaAGAGAAG----
>gene=chr20_529431-530431; species=calJac
ggcatgaAGCTTTGCCTTCTTCTAATTTTTTTACAGTAATCATAAATGTTTATTTCAATACCTTACAAAGAAGAAAATGTTGTAAAAATGTCTTTCAACTTGGCTCCCACCTATATCTTTCTCTACTTG---------------------GTTTTCTTTTTTGATACCACCCCAGCCCAACCCCTTATCAATTCTGGCTTCAAGTTTTGGGGCGACCTTGAGGGTCCTTCCTTCCTCCCTCTGCAGTTCTTCCTGTTTTCTGCTAGGGGAAAGTTGATTCACTGTCATGTTCTGTTTTTGTCAAAGAGTTTTCAATGGTATTGCATTGCCTGCACAGAAAGTCCAAACCCTTTAGCCTGGTGTATTGGGTGTTTATAAATTTGACTCCAACTTGGTTGGATTCCAGCTCTATCACtt---agcagtataaagttggacaagttattagatctctctgagcctcactttacacgtctTTTTT-TAAAAAATGAAAGAAAAg
>gene=chr20_529431-530431; species=canFam
-------------------------TTTTTGGGTAACA----CGACTTTTTCTTTCAATCTTCCATAAAGAAAAAGC-ATTTTAAAAATGTCCTTCAGGTTATCTCTCACCTCTGTCTTCGTCTACTTGGTTTCATGTTTAGTGTTTTTTGCC----TTTTtgacactgctccagcccaggcccttatcagttctggcttgaagttttgtaactacctagggggccccttctctctcctgctttcatacatggtgcctgccactggaggaaagtttatgaaccaatatgttcctttcttgctcaagagttttcagtggtatttcattgccctcagggaaagtccaaaccccttGGCCTGGTGTCCACGATATTTGTAAATTTGACTCTAacttggttggattccagctctgtcatttacgagtagtataatctgagacaatttatttgatatctctgagccctagtttcctcatctgttta-aaaagaaagA--------
>gene=chr20_529431-530431; species=equCab
------------------------------------------TGAATTTTTATTTCAACACTCCATAAAGAAAAAACTGTTTTTAAAACGTCCTTCAACTTGTCTTTTATCTGTGGCTTTTTCTATTTGGTTTTACTTTTACTGTTTTTTTTCCCCTTTTTTGACACTGTCCCAGCCCGGCCCCTTATCAATTCTGGCCTGAAGTTCTGTGACTATCTTGGGCCGCCCCCCTGTCCTCTCCC-------------CCTTCCTCTGGAGGGAAATTTATTAACCACCATGTTCCTTTCTTACTCAACAGTTTTCAGTGGCATTACACTGCCTTCAGGGAAAGTCCAAACCCTTCAGCCTGGTGTTCACGGTATTTATAAATTTGACCCCAacttggttgaattctggttctgtcatttactagcagcgtaaccttggacaagttacttgacctctctgagccttggtttcttcatctgt----------------------
>gene=chr20_529431-530431; species=gorGor
ggcACAAAGCCTGGCCTTCTTTGAATTTTTTTACAGCAATCATAA-TTTTTATTTCAATACCTTATAAAGAAGAAAATGCTTTTAAAATGTCCTTCAACTTGGCTCTCACCTATGTCtttttctatttggttttatttttattgttttttgttttcttttttgATACCACCCCAGCCCAACCCCTTATCAATTCTGACCCGAAGTTTTGTGGCTACCTTGAGGGCCCTTC-TCTCTCCCTCTGTAGTGCATCCTGCCTGCTGCTGGGGGAAGGCTGATTAACCATCATGTTCCA-TTTTGTCGAAGAGTTTTCAATGGTATTGCATTGTCTACACAGAAAGGCCAAACCCTTTGGCCTAGTACATTGGGTGTTTGTAAGTTTGACTCCAacttggttggattccagctctgtcacttactagcagcatatagttggataagttattagatctctctgagcctcaatttccacatctTTTTTTAAAAACATGAAAGAAAAg
>gene=chr20_529431-530431; species=panTro
ggcACAAAGCCTGGCCTTCTTTGAATTTTTTTATAGCAATCATAAATTTTTATTTCAATACCTTATAAAGAAGAAAATGCTTTTAAAATGTCCTTCAACTTGGCTCTCACCTATGTCTTTTTCTATTTGGTTTTATTTTTATTGTTTTTTGTTTTCTTTTTTGATACCACCCCAGCCCAACCCCTTATCAATTCTGACCCGAAGTTTTGTGGCTACCTTCAGGGCCCCTCCTCTCTCCCTCTGTAGTGCATCCTGCCTGCTGCTGGGGGAAAGCTGATTAACCATCATGTTCCATTTTTGTCGAAGAGTTTTCAATGGTATTGCACTGTCCACACAGAAAGTCCAAACCCTTtggcctagtacattgggtgtttgtaagtttgacttcaacttggttggattccagctctgtcacttactagcagcatatagttagataagttattagatctctctgagcctcaatttccacatctTTTTTTAAAAAAGTgaaagaaaag
>gene=chr20_529431-530431; species=papHam
GGCACAAAGCCTGGTCTTCTTTGAATTTTTTTACAGCAATCATAAATTTTTATTTCAATACCTTATAAAGAAGAAAATGTTTTTAAAATGTCCTTCAGTTTGGCTCTCACCTATGTCttttcctatttggttttatttttattgttttttgttttcttttttgATACCACCCCAGTCCAACCCCTTATCAATTCTGGCCCGAAGTTTTGTGGCTACCCTGAGGGCCCTTCCTCTCTCCCTCTGCAGTGCATCCCGCTTGCTGCAGGGGGACAGTTGATTAACCATCATGTTCCATTTTTGTCTAAGAGTTTTCAATGGTATTGCATTGCCTGCACAGACAGTCCAAACCCTTTGGCCTAGTGTATTGGGTGtttg-aagtttgactccaacttggttggattccagctctgtcacttgctagcagtataaatgtgaacaagttattagatctctctgagcctcgatttccacatctTTTTT-AAAAAAATG-----AAAg
>gene=chr20_529431-530431; species=ponAbe
ggCACGAAGCCTGGCCTTCTTTGAATTTTTTTACAGCAATCATAAATTTTTATTTCAATACCTTATAAAGAAGAAAATGCTTTTAAAATGTCCTTCAACTTGATTCTCACCTATGTCtttttctatttggttttatttttattgttttttgttttcttttttgATACCACCCCAGCCCAACCCCTTATCAATTCTGACCCGAAGTTTTGTGGCCACCTTGAGGGCCCTTCCTCTCTCCCTCTGCAGTGCATCCTGCTTGCTGCTGGGGGAAAGCTGATTAACCATCGTGTTCCATTTTTGTCTAAGAGTTTTCAATGGTATTGCATTGTCTACACAGAAAGTCCAAACCCTTtggcctagtacattgggtgtttgtaagtttgactccaacttggttggattccagctctgtcacttactagcagtatatagttggataagttattagatctctctgagcctcaatttccacatctTTTTTTAaaaaaatgaaagaaaag
>gene=chr20_529431-530431; species=rheMac
GGCACAAAGCCTGGTCTTCTTTGAATTTTTTTACAGCAATCATAAATTTTTATTTCAGTACCTTATAAAGAAGAAAATGTTTTTAAAATGTCCTTCAGTTTGGCTCTCACCTATGTCttttcctatttggttttatttttattgttttttgttttcttttttgATACCACCCCAGTCCAACCCCTTATCAATTCTGGCCCGAAGTTTTGTGGCTACCCTGAGGGCCCTTCCTCTCTCCCTCTGCAGTGCATCCCGCTTGCTGCAGGGGGACAGTTGATTAACCATCATGTTCCATTTTTGTCTAAGAGTTTTCAATGGTATTGCATTGCCTGCACAGACAGTCCAAACTCTTTGGCCTAGTGTATTGGGTGtttg-aagtttgactccaacttggttggattccagctctgtcacttgctagcagtataaatgtgaacaagttattagatctctctgagcctcgatttccacatctTTTTT-AAAAAAATG-----AAAg
>gene=chr20_605166-606166; species=hg19
ggctcagctaggagaaagaacttggttcaagCTATCAGTCGTGTTGTTTATTGGCCCTAAGTTGTGACGAGTTTCATTATACCATTAGAAGCCCCCGAACAGTGAACTCATTGTTTGTGAGGTATCTCTATCTCTTAGTGATTTTTTAGTTAAATGAGAGTCCATGCTAATCATTTATAAAAAATGGATAAGATAAAAACTTAACATTGAAACATCCATGGGCTTCTTTCCATAAGAAATGGAGAAACTCTTGCTCCTAGTATTAAAAGGTCGTGGGTTCCAGTTTGAGATGCACCAAGCAAGGTAATAGGAAGTCCTTGAAGGTTCTTGAGCAGGGGGAAGCATGAACTTAAAGCATATGAACCATGTGTTTGGGTCAATTCAAGTTACTGAGActtagacattgctggtgggatgcaaattgctacaatctctgtggagggtgattGAGttccacaaatatttaagataaatgtaagagctcctaccaaatgccaggt
>gene=chr20_605166-606166; species=bosTau
GGCTCAGCCAGGAGAGCACACTTGGTCCAAGACGTCAGTTGTGATGTTCACTGGGGCTGAGATGGGACCAGCTTCAGTAGAGCATTAGAAACCA-CAACCAGTGAACTCATTGTTTGTGAGCTGT-TTTATCTC--AAGGTTTTTCCGGCTaagtgggagtctatgccaataatgttagaagaatggataagggaaaaactcaacaccgaaacatccatgcacttctttcca-gagagctggggaaacactTAGGACTGGTATTAAAAGGTCTTGGGTTCCAGTCTGAGATGTGCCAAGCAAGGTAATGGGCGGTCCTTGAAGGTTCTTGAGCAAGGGA-GGATTTAATTTAAAGACTATG----ATACATTTGGGTTGATTCCAGTTCCTGAGGTCTGTACATTGCTGGTGGTGAGTGAATTGGCACAATCTCTGTGGAGGATGGTTGAACTCCACAAATATCCCAGATATGTTTGAGAGCTCTTCCTCAATGCCAGgt
>gene=chr20_605166-606166; species=calJac
ggctcagccaggagaaagaatttgGTTCAAACTATCAGCTGTATTGTTTACTGGCCCTGAGGTATGACAAGTTTCATTACACCATTAGAAGCCCCCAAACAGTGAACTCATTGTTTGTGGGGTATCTCTATCTTTAAGTGATTTTTTAGTTAAACAGGAGTCCACGCTAATTATTTATAAAAAATGGATAAGATAAAAATGTAACATTGAAACATCCATGGACTTCTTTGCATAAGAAATGGAGAAACCCTTGCTACTAGTATTAATAGATCTTGGGTTCCAGTTTGAGATGCACCAAGCAAGGTAATAGGAAGTCCTTGAAGTTTCTTGAGCAGGGGAAAGCATGAACTTAAAAGATATGAACCATGTGTTTGGGTCAATTCAAGTCAATA------------------------GCAAATTGCTACAGTCTCTGTGGAAGATGATTGAGTTCCACAAATATGTAAGATAAATGTAAgagctcctaccaaacgccaggt
>gene=chr20_605166-606166; species=canFam
--------------------------------------------------------------------------------------------------------------------------------------------------------------------------------------------------------------------------------------------------------------------------------------------------------------------------------------------------------------------------------------------------------------------------------------------------------------------------------------------------------------------
>gene=chr20_605166-606166; species=equCab
ggctcagccaggagaaagaacttggcgcaagttatcagttatgaggtttattggcccagggttgggattAGT-TCATTACACCACTAGAAGCCC-CAGCCAGCGAACTCATTGTATGTGAGAGAT-TTTATCCCTCAGTGGTTCCTTAGTTAAGTGGGAGTCCATGCCAATAACACTagaaaaatggataagggaaaaactgaacattgaaacatccatgaacttctttcca-gagagctggggaaacactTGGTCCTGGCATTAAAAGGTCTTGGGTTCCAGTTTGAGATGTATCAAGCAAGGTAATAGGGAGTCCTTGAAGGTTCTTGAGCAGGGGA-AGCATGAACTTAAAGGATACG----GTGTGTTTGGGTTAATTCAAGTTACTGAGGTCcgtatattgctggtggggtgcaaattggtacaatctctatggagggtgatCGAATTCCACAAATattcagggtgcttttgagagtccctgctgaatgccaggt
>gene=chr20_605166-606166; species=gorGor
ggctcagctaggagaaagaacttggttcaagCTATCAGTTGTGTTGTTTATTGGCCCTAAGTTGTGA-GAGTTTCATTATACCATTAGAAGCCCCTGAACAGTGAACTCATTGTTTGTGAGGTATCTCTATCTCTCAGTGATTTTTTAGTTAAAT-GGAGTCCATGCTAATCATTTATAAAAAATGGATAAGATAAAAACTTAACATTGAAACATCCATGGGCTTCTTTCCATAAGAAATGGAGAAACTCTTGCTCCTAGTATTAAAAGGTCGTGGGTTCCGGTTTGAGATGCACCAAGCAAGGTAATAGGAAGTCCTTGAAGGTTCTTGAGCAGGGGGAAGCATGAACTTAAAGCATATGAaccatgtgtttgggtcaattcaagttactgagacttagacattgctggtgggatgcaaattgctacaatctctgtggagggtgactgagttccaca-atatttaagataaatgtaagagcgcctaccAAAtgccaggt
>gene=chr20_605166-606166; species=panTro
ggctcagctaggagaaagaacttggttcaagCTATCAGTCGTGTTGTTTATTGGCCCTAAGTTGTGACGAGTTTCATTATACCATTAGAAGCCCTCGAACAGTGAACTCATTGATTGTGAGGTATCTCTATCTCTTAGTGATTTTTTAGTTAAATGGGAGTCCATGCTAATCATTTATAAAAAATGGATAAGACAAAAACTTAACATTGAAACATCCATGGGCTTCTTTCCATAAGAAATGGAGAAACTCATGCTCCTAGTATTAAAAGGTCGTGGGTTCCAGTTTGAGATGCACCAAGCAAGGTAATAGGAAGTCCTTGAAGGTTCTTGAGCAGGGGGAAGCATGAACTTAAAGCATATGAACCATGTGTTTGGGTCAATTCAAGTTACTGAGActtagacattgctgatgggatgcaaattgctacaatctctgtggagggtgattGAGTTCCACAAATATTGAAGATAAATGTAAgagctcctaccaaatgccaggt
>gene=chr20_605166-606166; species=papHam
ggctcagctaggcgaaagaac-tggttcaCGCTATCAGTTGTGTTGTTTATTGGCCCTAAGTTGTGACAAGTTTCATTATACCATTGGAAGCCCCCAAACAGTAAACTCATTGTTTGTGAGGTATCTCTATCTCTTATTGATTTTTTAGTTAA----------ATGCTAATCATTTATAAAAAATGGATAAGATAAAAACTTAACATTGAAGCATCCATGGGCTTCTTTCCATAAGAAATGGAGAAACTCTTGCTACTAGTATTAAAAGGTCTTGGGTTCCAGTTTGGGATATACCAAGCAAGGTAATAGGAAGTCCTTGAAGGTTCTTGAGCAGGGGGAAGCATGAACTTAAAACATATGAACCATGTGTTTGGGTCAATTCAGGTTactgaaacttagacattgctggtgggatgcaaattgctacaatctctatggagggtgattGAGttccacaaatatttaagataaatgtaagagctcctaccaaatgccaggt
>gene=chr20_605166-606166; species=ponAbe
ggctcagctaggagaaagaacttggttcaagCTATCAGTTGTGTTGTTTATTGGCCCTAAGTTGTGACGAGTTTCATTATACCATTAGAAGCCCCCGAAAAGTGAACTCATTGTTTGTGAGGTATCTCTATCTCTTAGTGATTTTTTAGTTAAATGGGAGTCCATGCTAATCATTTATAAAAAATGGATAAGATAAAAACTTAAGATTGAAACATCCGTGGGCTTCTTTCCATAAGAAATGGAGAAACTCTTGCTCCTAGTATTAAAAGATCATGGGTTCCAGTTTGAGATGCACCAAGCAAGGTAATAGGAAGTCCTTGAAGGTTCTTGAGCAGGGAGAAGCATGAACTTAAAACATATGAACCATGTGTTTGGGTCAATTCAAGTTACTGAGActtagacattgctggtgagatgcaaattgctacagtctctgtggagggtgattgagttccacaaatatttaagataaatgtaagagctcctaccAAAtgccaggt
>gene=chr20_605166-606166; species=rheMac
ggctcagctaggcaaaagaacttgGTTCACGCTATCAGTTGTGTTGTTTATTGGCCCTAAGTTGTGACAAGTTTCATTATACCATTAGAAGCCCCCAAACAGTAAACTCATTGTTTGTGAGGTATCTCTATCTCTTATTGATTTTTTAGTTAA----------ATGCTAATCATTTATAAAAAATGGATAAGATAAAAACTTAACATTGAAACATCCATGGGCTTCTTTCCATAAGAAATGGAGAAACTCTTGCTACTAGTATTAAAAGGTCTTGAGTTCCAGTTTGGGATACACCAAGCAAGGTAATAGGAAGTCCTTGAAGGTTCTTGAGCAGGGGGAAGCATGAACTTAAAACATATGAACCATGTGTTTGGGTCAATTCAGGTTactgaaacttagacattgctggtgggatgcaaattgctacaatctctatggagggtgattgagttccacaaatatttaagataaatggaagagctcctaccaaatgccaggt
>gene=chr20_642431-643431; species=hg19
AATAAACAGGAAACAAATCGAAGAGGCTCCTCTCTCCGGGCCGCCTGGAGTGGCAGGGGAAGGTTCAGGAAGGTGGGGACCTGCCCCACGCCTGGACCTCCTGATGCTCCCTCACCCCCCCAGTTGAGGGTCAGCAAGCTGCCCCCCCATTCTCGAGTCCCCTTCCTTAGCGAGTGCAGGCTCTGAAGAGGGTGGGTTTCTCCCGAGACGCGGGGGTGTGTGTGGTGGGGGCAGCCCTCTGTGGCCTGTGCTGTCCCTCTCCTTGCCTGGCTTCCTGACCTCCCAGTCCAGCTGGGGAAGCCAGACGGTCCCTGGGTGAGGCCAAGAGATtaaatagaataataaatagataaataaataaatacacaaataaataaCTGGAAGGACCCAGCCGGATGGGGGAAGGGCATTGGCGAGGTGCTCCAGACCTCCCCCCAACAAGTAAGGAAGGGGATCTGTGGCCCTGGGGATGGGGGAAAGTGCTCAGAGAATCTGGGGGT
>gene=chr20_642431-643431; species=bosTau
AATGAATAGGAAACATATCGGGGAGGCTCCTCTCTCGGGTCTCCCTGCAGTGGGAATAGAAGGCTCAGGAGGGCGGGGACCTGCCCCAAGACT-GACCTCCTGATGTCTCCCCACCCCCCCAGTTGAGGGTCAGCAGGCTATCCTCGCATTCTCACGCCCCCTTCCCCAGCAAGTTCAGGCTCTGATGAGGGTGGGCTTCTCCCACTCCCCGAAATGGGGTGTGTTGGGGTCAGCCCTCTATGGCCTTTGCTGTCCCTCTCCTTGCCTGGCTCCCTGACCTCCCAGTCCAGCTGGGGAAGCCAGACCATTACTGGGTGAGGGCAAGAGATTAATTAGAATaataaata--------aataaatacacaaataaataATTGGAGAGGCCCAGCCGGATGGGAGAAGGGCATTTGTGAGGTGCCCCAGACCTCTCCCCAATACATAAAGA-GGGTACCTGTAGTCCTGTGGGTAG-GGAAAGTGCTCAGAGAATCTGCAGGA
>gene=chr20_642431-643431; species=calJac
AATAAATAGGAAACAAATCGGGGAGGCTCCTCTCTCC-GGCCGCCTGGAGTAGCAGGGGAAGGTTCAGGAAGGCGGGGACCTGCCCCACGCCTGGACCTCCTCATGCTCCCTCACCCCCCCGGCTGAGGGTCAGCAGGCTGCCCCCCCATTCTCGAGT-GCCTTCCTTAGCGAGTGCAGGCTCTGATGAGGGTGGGTTTCTCCCAAGACGCGGGGGTGTGTGTGGTGGGGGCAGCC--CTGTGGCCTGTGCTGTCCCTCTCCTTGTCTGGCTTCCTGACCTCCCAGTCCAGCTGGGGAAGCCAGACTGTCCCTGGGTGAGGCCAAGAGATtaaatagaataataaatagataaataaataaatacacaaataaataaCTGGAAGGACCCAGCTGGACGAGGGAAGGGCATTGGTGAGGTGCTCCGGACCTCCTCACAACAAGTGAGGAAGGGGTCCTGTGGCCCTGGGGATAGGGGAAAGTGCTCAGAGAATCTGGGGGA
>gene=chr20_642431-643431; species=canFam
AATAAATAGGAAACAGATCGAGGAGGCTCCTCTCTCCGGTGTCCTTGGAGTGGGAGTGGAAGGCTCAGGAGGGCGGGGACCTGCCCCATGACTGGACCTCCTCATACCCCTCACCCCCCCAAGTTGAGGGTCAGCAGGCTATCCTCCCATTCTCGTAACCCCTTCCCCAGCAAGTTCAGGCTCTGATGAGGGTAGGCTTCTTCCACTCCCCAAGAGGGGGTGTGTGTGTGGCAGCCTTCCATGGCCTTTGCCGTCCCTCTCCTTGCCTGGCTCCCTGACCTCCCAGTCCAGCTGGGGAAGCCAGACCATCCCTGGGTGAGGCCAAGAGATtaaatataataataaatagataaataaataaatacacaaataaataaCTGGAGGGGCCCAGTCAGA-----GAAGGGCATTTGTGAGGTGCCCCAGA-CTCCCCCCAACAAATAAGGAGGGGTACCTGTAGTCCTGGGGGTGGAGGAAAGTGCTCAGAGAATCTGGGGAG
>gene=chr20_642431-643431; species=equCab
AATAAATCGGAAACAAATCGAGGAGGCGCCTCTCTCCGGTCTCCCTGGAGTGGGAGTGGAAGGCTCTGGA-GACGGGGACCTGCCCCACGCCTGGACCTCCTCACGCCCC---CATCCCGCCGTCGAGGGTCAGCAAGCTACCCTCCCGTTCCGGTGCCCCCTTCCCCAGCGAGCTCAGGCTCTGAGGAGGGTGGGCTTCTCCCACTCC---AGGCCGGGTGTGTGTGGGGCAGCCCTCGATGGCCTTTGCTGTCCCTCTCCTTGCCTGGCTCCCTGACCTCCCAGTCCAGCTGGGGAAGCCAAACTGTCCCTGGGTGAGGCCAAGAGATtaaatagaataataaatagataaataaataaatacacaaataaataaCTGGAGAGGCCCAGCCGGACGGGGAAAGGGCATTTGTGAGGTGCCCCAGACCTCCCCCCAACAAACAAGGA-GGGTACCTGTAGTCCTGGGGGTGGGGGAAAGTGCTC--ACAATCTGGGGAG
>gene=chr20_642431-643431; species=gorGor
-------------------------------------------------------------------------------------------------------------------------------------------------------------------------------------------------------------------------------------------------------------------------------------------------------------------------------GGCCAAGAGATtaaatagaataataaatagataaataaataaatacacaaataaataaCTGGAAGGACCCAGCCGGATGGGGGAAGGGCATTGGCGAGGTGCTCCAGACCTCCCCCCAACAAGTAAGGAAGGGGATCTGTGGCCCTGGGGATGGGGGAAAGTGCTCAGAGAATCTGGGGGT
>gene=chr20_642431-643431; species=panTro
AATAAACAGGAAACAAATCGAGGAGGCTCCTCTCTCCGGGCCGCCTGGAGTGGCAGGGGAAGGTTCAGGAAGGTGGGGACCTGCCCCACGCCTGGACCTCCTGACGCTCCCTCACCCCCCCAGTTGAGGGTCAGCAAGCTGCCCCCCCATTCTCGAGTCCCCTTCCTTAGCGAGTGCAGGCTCTGAAGAGGGTGGGTTTCTCCCGAGACGCGGGGGTGTGTGTGGTGGGGGCAGCCCTCTGTGGCCTGTGCTGTCCCTCTCCTTGCCTGGCTTCCTGACCTCCCAGTCCAGCTGGGGAAGCCAGACGGTCCCTGGGTGAGGCCAAGAGATtaaatagaataataaatagataaataaataaatacacaaataaataaCTGGAAGGACCCAGCCGGATGGGGGAAGGGCATTGGCGAGGTGCTCCAGACCTCCCCGTAACAAGTAAGGAAGGGGATCTGTGGCCCTGGGGATGGGGGAAAGTGCTCAGAGAATCTGGGGGT
>gene=chr20_642431-643431; species=papHam
AATAAATAAGAAACAAATCGAGGAGGCTCCTCTCTCCGGGCTGCCTGGAGTGGCAGGGTAAGGTTCAGGAGGGCGGGGACCTGCCCCACGCCTGGACCTCCTGATGCTCCCTCACCCCACAAGTTGAGAGTCAGCAAGCTGCCCCCCAATTCTCGAGTCCCCTTCCTTAGTGAGTGCGGGCTCTGGTGAGGATGGATTTCTCCCGAGACGCGGGGGTGTGTGTGGTGGGGGCAGCCTTCTGTGGCCTATGCTGTCCCTCTCCTTGCCTGGCTTCCTGACCTCCCAGTCCAGCTGGGGAAGCCAGACTGTCCCTGGGTGAGGCCAAGAGATtaaatagaataataaatagataaataaataaatacacaaataaataaCTGGAAGGACCCAGCCGGACGGGGGAAGGGCATTGGTGAGGTGCTCCAGACCTCCCCTCAACAAGTAAGGAAGGGGATCTGTGGCCCTGGGGATGGGGGAAAGTGCTCAGAGAGTCTGGGGGT
>gene=chr20_642431-643431; species=ponAbe
AATAAACAGGAAACAAATCGAGGAGGCTCCTCTCTCCGGGCCGCCTGGAGTGGCAGGGGAAGGTTCAGGAAGGTGGGGACCTGCCCCACGCCTGGACCTCCTGATGCTCCCTCACCCCCCCAGTTGAGGGTCAGCAAGCTGCCCCCCCATTCTCGAGTCCCCTTCCTTAGCGAGTGCAGGCTCTGAAGAGGGTGGGTTTCTCCCGAGACGCGGGGGTGTGTGTGGTGGGGGCAGCCCTCTGTGGCCTGTGCTGTCCCTCTCCTTGCCTGGCTTCCTGACCTCCCAGTCCAGCTGGGGAAGCCAGACGGTCCCTGGGTGAGGCCAAGAGATtaaatagaataataaatagataaataaataaatacacaaataaataaCTGGAAGGACCCAGCCGGATGGGGGAAGGGCATTGGCGAGGTGCTCCAGACCTCCCCCCAACAAGTGAGGAAGGGGATCTGTGGCCCTGGGGATGGGGGAAAGTGCTCAGAGAAGCTGGGGGT
>gene=chr20_642431-643431; species=rheMac
AATAAATAAGAAACAAATCGAGGAGGCTCCTCTCTCCGGGCCGCCTGGAGTGGCAGGGTAAGGTTCAGGAGGGCGGGGACCTGCCCCACGCCTGGACCTCCTGATGCTCCCTCACCCCACAAGTTGAGGGTCAGCAAGCTGCCCCCCAATTCTCGAGTCCCCTTCCTTAGTGAGTGCGGGCTCTGGTGAGGATGGATTTCTCCCGAGACGCGGGGGTGTGTGTGGTGGGGGCAGCCTTCTGTGGCCTATGCTGTCCCTCTCCTTGCCTGGCTTCCTGACCTCCCAGTCCAGCTGGGGAAGCCAGACTGTCCCTGGGTGAGGCCAAGAGATtaaatagaataataaatagataaataaataaatacacaaataaataaCTGGAAGGACCCAGCCGGACGGGGGAAGGGCATTGGTGAGGTGCTCCAGACCTCCCCCCAACAAGTAAGGAAGGGGATCTGTGGCCCTGGGGATGGGGGAAAGTGCTCAGAGAGTCTGGTGGT
>gene=chr20_735292-736292; species=hg19
tacttgggaggctgaggcaggagaacccaggaggtggaggttgcagtgagctgagattgtgccactgcactccagcctgggtgatagagcaagactgcatctcaaataaaataaaataaaaaaaTCAAATCAAATAAAATGTCTCCCAGAATACACCACCCCAGCAAAATGGCAGGAGGGAGTGTCACCTGGGGACCTCCACTTTGGAGGTTTGAGTGGGCAGCTTTAAGCTGGAACAGTCACTCTTGCTGTGGGTTCTCAGGGCGGAGACTGAGCCCCCACCCTGCCTCCTCAAATGCATTTCCTCTCAGCTCCCACCTGCCAGCCCAGGAGAGAGGGAGGGCCATTCTGTCCTTTTCCTGCAGAGTCCCTTTGTTCAGTTGGTGACCAACATCCTGAAAAACATTCTCAGGAGATCAAAAAGAAGAACATTTTGGTCTATGTGGTAGGTTGGCCCAGTGCACCACGCCCAGTGCAGGTCCCTCTTGAAACCACCTTTG
>gene=chr20_735292-736292; species=bosTau
--------------------------------------------------------------------------------------------------------------------------------------------------------------------------------------------------------------------------------------------------------------------------------------------------------------------------------------------------------------------------------------------------------------------------------------------------------------------------------------------------------------------
>gene=chr20_735292-736292; species=calJac
tacttgggaggatgaggcaggagaacccgggaggtggaggttgcagtgagctgagatggtgccagtgcactccagcctgggtgatagagtgagactccatctcaaataaaataaa-----a-------------------GTCTCCCAGAGTATACCATCCCAGCAAAATGGCAGGAGGGAATGTCCCT--GAGACCTCCACTTTGGGGGTTTGAGTGGGTAGCTTTAAACCAGAATAGTCACTCTTGCTGTGGGTTCCCAGGGCAGAGATTGAGCCCTCACCCCACCTCACCACACGCATGTCCTCTCAGCTCCCACCTGCCGGCCTGGCAGGGAGGGAGAGCCATTCTGTCCTTTTCCCGCAGTGTCCCTTTGCTCAGTTGGTCACCAACATCCTGAAAAACATTCTCAGGAGATCAAAAGGAAGAACATTTTGGTCGATGCGATAGGTTGACCCAGTGCGCCACACCCAGTGCAGGGTCCTCTtgaaaccacctttg
>gene=chr20_735292-736292; species=canFam
----------------------------------------------------------------------------------------------------------------------------------------AAATGTCTCTCTGAGTACATTGCTCCAGAAAAAGGGTGGGAGGGAATGTCTTCCAGGGACCCCCCTTTTGGGAGTTTGGGTAGCCAGCTTCAGACTAGAGCAGCCCCTCTTGCTCTGTTTCTCT-GGGTGGAGACTAGGACCCCACCC---CTTCCCATATTCATATCCCTTCAGCTCCCATCCACTGCCCTGGGGTGGAAGGAAGGTCATTCTGTCCGTTTTCTTTACAGACCTTATGCTCAGTCATTCATCCATCTCCAG--AAA-ATTCTAAGGAGACCAACAGGAAGGACAAATTG----------------------------------------------------------------
>gene=chr20_735292-736292; species=equCab
------------------------------------------------------------------------------------------------------------------------------------------------CTCAGAGTACA-CACCCCAGCTGAATGGCGAGAGGGAATGTCTCCTGGGGA-CCCCACCTCGGGAATGTGGGTGGCCAGCTTTAAAGCAGAGCAGCCCCTCTGGCTCTCGTTTCTT-GGGCAGAGGCTGGGACCCCACCC---TTCCCCAGGCTCAGATCCCGTCAGCTCCCGTCCACTGGCCTGGGGTGCAGGAAGGGCTGTTCTGTCCTTTTCCT--AGGGTCTCTTTGCTCCATCAGTCACCGACCTCCAGAAAAA-ATTCTTAGGAGACCACAAAGAAGGACAAGTTGGTCTGTGTGACGTGCTGGCCCAGTGCTGCTCTCCCAGGGCAGGGTCCTC---------------
>gene=chr20_735292-736292; species=gorGor
-----------------------------------------------------------------------------------atagagcgagactgcatctcaaataaaataaaataaaATAATCAAATACAATAAAATGTCTCCCAGAATACACCACCCCAGCAAAATGGCAGGAGGGAGTGTCACCTGGGGACCTCCACTTTGGAGGTTTGAGTGGGCAGCTTTAAGCTGGA--AGTCACTCTTGCTGTGGGTTCTCAGGGCGGAGACTGAGCCCCCACCCTGCCTCCTCACATGCATTTCCTCTCAGCTCCCACCTGCCAGCCCAGGAGAGAGGGAGGGCCATTCTGTCCTTTTCCTGCAGAGTCCGTTTGTTCAGTTGGTGACCAACATCCTGAAAAACATTCTTAGGAGATCAAAAAGAAGAACATTTTGGTCTATGTGGTAGGTTGGCCCAGTGCACCACGCCCAGTGCAGGTCCCTCTtgaa-ccacctttg
>gene=chr20_735292-736292; species=panTro
tacttgggaggctgaggcaggagaacccaggaggtggaggttgcagtgagctgagattgtgccactgcactccagcctgggtgatagagcgagactgcatctcaaataaaataaaataaaaaaaTCAAATCAAATAAAATGTCTCCCAGAGTACACCACCCCAGCAAAATGGCAGGAGGGAGTGTCACCTGGGGACCTCCACTTTGGAGGTTTGAGTGGGCAGCTTTAAGCTGGAACAGTCACTCTTGCTGTGGGTTCTCAGGGCGGAGACTGAGCCCCCACCCTGCCTCCTCAAATGCATTTCCTCTCAGCTCCCACCTGCCAGCCCAGGAGAGAGGGAGGGCCATTCTGTCCTTTTCCTGCAGAGTCCCTTTGTTCAGTTGGTGACCAACATCCTGAAAAACATTCTTAGGAGATCAAAAAGAAGAACATTTTGGTCTATGTGGTAGGTTGGCCCAGTGCACCACGCCCAGTGCAGGTCCCTCTtgaaaccacctttg
>gene=chr20_735292-736292; species=papHam
tacttgggaggctgaggcaggagaacgcgggaggtggaggttgcagtgagctgagattgtgccactgcactccagcccaggcgatagagcgagactccatctcaaataaaataaaataaaaaaataaaaaa---------GTCTCCCAGAGCACACCACCCCAGCAACATGGCAGGAGGGAGTGTCTCCTGGGGACCTCCACTTTGGAGGTTTGAGTGGGCAGCTTTAAGCCGGAACAGTCACTCTTGCTGTGGGTTCTCAGGGCAGAGAC--AGGCCCCACCCTGCCTCCTCACATGCATTTCCTCTCAGCTTCCACCTGCCAGCCCGGGAGAGAGGGAAGGCCGTTCTGTCCTTTTCCTGCAGAGTCCCTTTGTTCAGTTGGTGACCAACATCCTGAAAAACATTCT-AGGAGATCAAAAAGAAGAACCTTTTGGTCTATGGGGTAGGTTGGCCCAGTGTACCACGCCCAGTGCAGGTCCCTCTtgaaaccacctttg
>gene=chr20_735292-736292; species=ponAbe
tacttgggaggctgaggcaggagaacccaggagatggaggttgcagtgagctgagattgtgccactgcactccagcctgggtgatagagcgagactgcatctcaaataaaataaaataaaaaaataaaataaaataaaatGTCTCCCAGAATACACCACCCCAGCAAAATGGCAGGAGGGTGTGTCTCCTGGGGACCTCCACTTTGGAGGTTTGAGTGGGCAGCTTTAAGCTGGAGCAGTCACTCTTGCTGTGGGTTCTCAGGGCAGAGACTGAGCCCCCACCCTGCCTTCTCACATGCATTTCCTCTCAGCTCCCACCTGCCAGCCCGGGAGAGAGGGAGGGCCGTTCTGTCCTTTTCCTGCAGAGTCCCTTTGTGCAGCTGGTGACCAACATCCTGAAAAACATTCTTAGGAGATCAAAAAGAAGAACATTTTGGTCTATGTGGTAGGTTGGTCCAGTGCACCACGCCCAGTGCAGGTCCCTCTtgaaaccacctttg
>gene=chr20_735292-736292; species=rheMac
tacttgggaggctgaggcaggagaacgcgggaggtggaggttgcagtgagctgagattgtgccactgcactccagcccaggtgatagagcgagactccatctcaaataaaataaa-----aaaataaaataaaaaa----GTCTCCCAGCGTACACCACCCCAGCAACATGGCAGGAGGGAGTGTCTCCTGGGGACCTCCACTTTGGAGGTTTGAGTGGGCAGCTTTAAGCCGGAACAGTCACTCTTGCTGTAGGTTCTCAGGGCAGAGAC--AGGCCCCACCGTGCCTCCTCACATGCATTTCCTCTCAGCTCCCACCTGCCAGCCCGGGAGAGAGGGAGGGCCGTTCTGTCCTTTTCCTGCAGAGTCCGTTTGTTCAGTTGGTGACCAACATCCTGAAAAACATTCT-AGGAGATCAAAAAGAAGAACCTTTTGGTCTATGTGTCAGGTTGGCCCAGTGTACCACGCCCAGTGCAGGTCCCTCTtgaaaccacctttg
>gene=chr20_742309-743309; species=hg19
GAGCAGAGCATGCAGGCCTGGCGCCGCTGTGGGCCCACCTGGTGTTTACCTGCTGGCATTTCCTCCTGCAACACACCCTCAGCCTCAGCCAGGAAGCTGAGTTGAAGTGAAGATGGCTGGATCGGGCATTGGCACAGTAGGGTTTGCTGTGCCTCCTCAGGAGACCCCTCCCCTTCTGGCCTCAGCTACCTGCCTCTGCAATGTGGAGTGTGCTGATCTCCAGGGGTCCTGGCAGCTGGCTTGTTGCTGCTAGGAGCATCTCTCTACAGGTGGCCTTCCATGCAAACCTACATCTGGGACCACTGTCCTTCCTCACAGGTCCTTGTCCCTGGGGTCCCAATCTCTAGAACCCCAAGACTGGTCCACGCCCTGGGTAAGAACAGACAGAGGTCTGCCTATACCCTTAAAGACTCTTTCTGCTCCAAGATTCTTGGATTCCATGACTCAGATTCTGTAATTCTAACATTTGGGGTTTCTTGGATTTGCAGGTCTGAGCCTTT
>gene=chr20_742309-743309; species=bosTau
GAGCAGAGTGTGTAGGCCTGGCCCGGTTGTGGGCCCACCTGGA--GCAGCTGTTGCTATTTCCTCCTGCAACACCTCG--CACCCACTCTAGGAAGTTGGGCAGATGAGTGGGAGGCT---TGGAGCACCGTGACTGTAGGGTGTGCTATGCAGCCTCGGGTGACCCTTCTCCCTCCACCCTCAGCTCTCTGG-TCCACAATGTGAGATTTGCTGATCC--GTGGGCCCTGGTAGCCGGCTCA------------GAGG-----CACTGGTGACCTTCTGTGTAGCCCTCGGTCTGACCACACCATCCTTCATTTGAGGCC-TTTTCCCCGGGATCTCCCCA------ACGCT--GACAGGT--------TAG-----AGTGGA----GGGCTG--CCTACCTCTAAGGACACTTTCTGTCTCAGGATTCTTGGATTCTGGGACTCAGATTCTATATTTCTAACATTCTGGGCATCTCAGAGTCACAGATCTGAGCCTCT
>gene=chr20_742309-743309; species=calJac
GAGCAGCGCATGCAGGCCTGGCTCAGCTGT-GGCCCACCTGGTGTTTACCTGCTGCTGTTTCCTCCTGTGACACCCCCT--GCCTTGGCCAGGAAGCCAGGCTGAAGTGAAGACAGCTGGATTGAGCATTGGCACAGCGGGGCGTGCTGTGCTACCTCAGGGGATTCCTCCCTGTCTGTCCTCAGCTATCAGCCTCTGCAA-GTGGGGTTTGCT-ATCTCCAGGGGCCCTGGAAGCTGGC-TGTTGCTGCTAGGAGCATCTCTCTGCAGGTGGCCTTCCATGCAAACCTACATCTGACAACACTGTCCTTCCTCAGAGGTCCTTGTCCCTGGGGTCCCACTCTCCAGAACCCCAAGACTGGTCCATGCCCTGGGTAAGAACAGATAGGGGTCTGCCTATGCCCCTAAAGACTCTTTCTGCTCCAATGTTCTTGGATTCCATGACTCAGATTCTGTAATTCTAATATTTAGGGTTTCTTGGATTTGCAAGTCTGGGCCTTT
>gene=chr20_742309-743309; species=canFam
--------------GGCCTGCTCC-----TGGGCCCACCCAGGTTTCGTCTGCTGCCATTTCCTCCTGCAACCTTCCC--AACCTCAGCCAGGAAGCTGAGCTGACTAGGAGGTGGCT---TTGAGCATTGGCACTGCAGGATGTGCTGTGCAACCTCAGTTGACCCCTTCCCTTCTGGTGTCA----------TCTATAGCGTGGGGTCTACGGATCT--AGGGGCCCTGATGGCTGGCCTG------------GACACATTCCATGGGTGGCCTTCCACGTAGTTCT--ATGTGACAATACTGTCCTTCATTTGGGGTTGTCA-CCCTGTGGCCTCCCTGTTCAGAAGACCATGACTGGTCTGTGTCTTGGGTGGGAGAGGA---GGGCCTGCCCCTGCCTCTAAGGACTCTTTATGCTCCAGGATTCTTGGAGTCCCTGGCCTAGACTGGATGTTTCTAACAGTCTGGGTGCCTCATATCCACAGATCTCGGCCTCT
>gene=chr20_742309-743309; species=equCab
GAGCAGAGTGAGCAGGCCTGGCCCGGCTGTGGGTCCACCTGGATCTCATCTGCTGCCACTTCCTCCTATAACACTCCC--AACCTCAGCCCGGAAGCTG-GCTGACAAGCAAGTGGCT---TTGGGGACTGGCACTGCAGGCTGTGCTGTGCGACCTTGGCTGACCCTTCGCCCGCTGGCCTCGGCCACCCTG-TCTACAACGTGAGGTCTGCTGATTG--AGGGGCCCTTGTGGCTGGCTCA------------GATGCACTCTACCGGCGGCCTTCCATTT-GCCCTGGGTCTGACAACACCATCCTTCATGTGAGGTCTTTGTCCCTGGGGTCTCTCTGT--AGGACACCCAGACTGGTCTGCGCCCCGGGTGAGAGCGGA---GGGTCTGCCCtggcctctaaggactctttttgctccgagattcttggattctgtgacGCAGGGGCTGTATTCCTGACATTCTGGGCATCTTGGATTTACAGGTCTGAGCCTCT
>gene=chr20_742309-743309; species=gorGor
------------------------------------------TGTTTACCTGCTGGCATTTCCTCCTGCAACACACCCTCAGCCTCAGCCAGGAAGCTGAGTTGAAGTGAAGATGGCTGGATCGGGCATTGGCACAGTAGGGTTTGCTGTGCCTCCTCAGGGGACCCCTCCCCGTCTGGCCTCAGCTACCTGCGTCTGCAATGTGGAGTTTGCTGATCTCCAGGGGTCCTGGCAGCTGGCTTGTTGCTGCTAGGAGCATCTCTCTACAGGTGGCCTTCCATGCAAACCTACATCTGGGACCACTGTCCTTCCTCAGAGGTCTTTGTCCCTGGGGTCCCAATCTCTAGAACCCCAAGACTGGTCCACACCCTGGGTAAGAACAGACGGAGGTCTGCCTATACCCTTAAAGACTCTTTCTGCTCCAAGATTCTTGGATTCCATGACTCAGATTCTGTAATTCTAATATTTGGGGTTTCTTGGATTTGCAGGTCTGAGCCTTT
>gene=chr20_742309-743309; species=panTro
GAGCAGAGCACGCAGGCCTGGCTCAGCTGTGGGCCCACCTGGTGTTTACCTGCTGGCATTTCCTCCTGCAACACACCCTCAGCCTCAGCCAGGAAGCTGAGTTGAAGTGAAGATGGCTGGATCGGGCATTGGCTCAGTAGGGTTTGCTGTGCCTCCTCAGGGGACCCCTCCCCGTCTGGCCTCAGCTACCTGCCTCTGCAATGTGGAGTTTGCTGATCTCCAGGGGTCCTGGCAGCTGGCTTGTTGCTGCTAGGAGCATCTCTCTACAGGTGGCCTTCCATGCAAACCTACATCTGGGACCACTGTCCTTCCTCAGAGGTCCTTGTCCCTGGGGTCCCAATCTCTAGAACCCCAAGACTGGTCCACGCCCTGGGTAAGAACAGACAGAGGTCTGCCTATACCCTTAAAGACTCTTTCTGCTCCAAGATTCTTGGATTCCATGACTCAGATTTTGTAATTCTAATATTTGGGGTTTCTTGGATTTGCAGGTCTGAGCCTTT
>gene=chr20_742309-743309; species=papHam
GAGCAGAGCATGCAGGCCTGGCTCAGCTGTGGGCCCATCTAGTGTTTACCTGCTGCTATTTCCTCCTGCAACACACCCCCAGCCTCAGCCAGGAAGCTGGGCTGAAGTGAAGATGGCTGGATCGGGCATTGGTACAGCAAACCCTGCTGTGCCTCCTCAGGGGACCCCTCCCCATCTGGCCTCAGCTACCTGCCTCTGCAGTGTGGAGTTTGCTGATCTCCAGGGGCCCTGGCAGCTGGTTTGCTGCTGCTAGGAGCATCTCTCTACAGGTGGCCTTCCATGCAAACCTGCATCTGACAACACTGTCCTTCCTCAGAAGTCCTTGTCCCTGGGGTCCCACTCTCCAGAACACCAAGACTGGTCCACGCCCTGGGTAAGAACAGACGGAGGTCTGCCTATACCCTCAAAGACTCTTTCTGCTCTAAGATTCTTGGATTCCATGACTCAAATTCTGTAATTCTAATATTTGGGGTTTCTTAGATTTGCAGGTCGGGGCCTTT
>gene=chr20_742309-743309; species=ponAbe
GAGCAGAGCATGCAGGCCTGGCTCAGCTGTGGGCCCACCTGGTGTTTACCTGCTGCCATTTCCTCCTGCAACACACCCTCAGCCTCAGCCAGGAAGCTGGGCTGAAGTGAAGATGGCTGGATTGGGCATTGGCACAGTAGGATTTGCTGTGCCTCCTCTGGGGACCCCTCCCCATCTGGCCTCAGCTACCTGCCTCTGCAATGTGGAGTTTGCTGATCTCCAGGGGCCCTGGCAGCTGGCTTGTTGCTGCTAGGAGCATCTCTCTACAGGTGGCCTTCCATGCAAACCTACATCTGGGACCACTGTCCTTCCTCAGAGGTCCTTGTCCCTGGGGTCCCAATCTCCAGAACCCCAAGACTGGTCCACGCCCTGGGTAAGAACAGACAGAGGTCTGCCTATAACCTTAAAGACTCTTTCTGCTCCAAGATTCTTGGATTCCATGACTCAGATTCTATAATTCTAATATTTGGGGTTTCTTGGATTTGCAGGTCTGGGCCTTT
>gene=chr20_742309-743309; species=rheMac
GAGCAGAGCATGCAGGCCTGGCTCAGTTGTGGGCCCATCTAGTGTTTACCTGCTGCTATTTCCTCCTGCAACACACCCCCAGCCTCAGCCAGGAAGCTGGGCTGAAGTGAAGATGGCTGGATCGGGCATTGGTATAGCAAACCCTGCTGTGCCTCCTCAGGGGACCCCTCCTCATCTGGCCTCAGCTACCTGCCTCTGCAATGTGGAGTTTGCTGATCTCCAGGGGCCCTGGCAGCTGGTTTGCTGCTGCTAGGAGCATCTCTCTACAGGTGGCCTTCCATGCAAACCTACATCTGACAACACTGTCCTTCCTCAGAAGTCCTTGTCCTTGGGGTCCCACTCTCCAGAACACCAAGACTGGTCCACGCCCTGGGTAAGAACAGATGGAGGTCTGCCTATACCCTCAAAGACTCTTGCTGCTCCAAGATTCTTGGATTCCATGACTCAAATTCTGTAATTCTAATATTTGGGGTTTCTTAGATTTGCAGGTCGGGGCCTTT
>gene=chr20_1058145-1059145; species=hg19
tttgggaggctgaggagagcagatcacctgaggtcagaagttcgagagcagcctggccaacatggtgaaaccccgtctctactaaaaatacaaaaattagacggacatgggctaatttgatgggcgcctgtaatcccagaggcttggatgtgagaatctcttgaacctgggaggcgaaggttgcagtgagtcaagattgtgccactgcactccagcctgggcaacagagtaagaccctgtctcaaaaacaaaaacaacaaaaaaCTAGATCCAGCCCTACTTCCGCCCTCCACTTTCTCCCTGCCATCCCTCCAAAGAGATGTCAGGACTAAAAAAGACAGGTAGAGGCTGACTCCCATTCAGATTCCCCCTTCTTGGCACAGGACAGAAACTGAGGTAATTCCACAGGTGGCGTCTACACAGACAGTTCTGAGCAGCCTCTTGCAGATTTCTGTGGGTCAGAGAATCGAGGAGAGCCAGGCATTTCAAGGTGGCACAGG
>gene=chr20_1058145-1059145; species=bosTau
-------------------------------------------------------------------------------------------------------------------------------------------------------------------------------------------------------------------------------------------------------------------aaaaactagatcctgtcctgCGTCCATCCTCTACATTTGCCTT-CGATCCCTTCAAGGAGATGTCAAGATGAGAAAAGACAGACACTGGCTGAGTCCCAGCTAGATTCCTCCTTCTTGGCCCAGTTCAGGAGCTGAAA-AATTCTGCATGAAGTGCCTAGGTAGACACCTCTGAGTAACCTCCTGCAGATTTCTGCAGGTCAGAGAATCCAGGTGAGCCTGACACCTGACAGTGGCAGCTG
>gene=chr20_1058145-1059145; species=calJac
tttgggaggccaaggtgggtggatcacttgaggtcaggcgttcaaagccagcctggccaacatggtgaaaccccatctctactaaaaatacaaaaattagccggacatggactaatttggtgggcgcctgtaatcccaggtacttggaagtgagactctcttgaaccgggaaggagaaggttgcagtgagctaagatcatgtcactgcactccagcctgggcaaaagagtgagatcctgtctcaaaaac--aaaca--aaaaaaCTAGATCCAGCCTTACTTCTGCCCTCCCCTTTCCCCCTCCCATTCCTCTGAAGAGATGTCAGGACTAAAGAAGACAGTCAGAGGCCAATTCCCATTCAGAGTCCCTCTGCTTGGCACAGGATAGAAAATGAAGTCATTCTGTGGAAGGTGTCTACACACACAG-----------CTCTTGCAGATTCCTGTGGGTCAGAGAATCAAGAAGAGCCAGACACTTCA---------AGG
>gene=chr20_1058145-1059145; species=canFam
--------------------------------------------------------------------------------------------------------------------------------------------------------------------------------------------------------------------------------------------------------------------------AGATTGAGTCTGGCTTCCACTCTCC-TTCTGCACCC-TCATCCCTTCGGGGACATGTCAGGGTAAAAAAAGACAGGAGTTGGCTGAGTCATAGCCAGAGCCCTCCTTCTTATCACCATATAG------GAA-AATTCTTCAGGAGTTGCCTAGAGAAACAG------ATTACCTCTCACAGATTCCCACAGGTCAGAGAATCGAGGTGAATCAGGCACCTGAAGGTGGCACAGG
>gene=chr20_1058145-1059145; species=equCab
-------------------------------------------------------------------------------------------------------------------------------------------------------------------------------------------------------------------------------------------------------------------agaaactaggtTGAGCCTCACTTCCACCCTCA-CCTTAGCTTT-GCATCCCTTCAAGGAGATGTCAGGGTGAAGAGAGATGGGTACTGGCTGAGTCCCAGCTGGATCCCCCCATCTTGGCACAGTACAG-GAGCTGAA-AATTCTGCAGAGGGTGCCTTGGCAGACTG------TAGCC-CCCAACAGAT-CCCACAGGTCAGAGAGTCGAGGTGAGCCAGGCGCCTGAAGACGGCACAGG
>gene=chr20_1058145-1059145; species=gorGor
--------------------------------------------------------------------------------------------------------------------------------------------------------------------------------------------------------------------------------------------------------------------------AGATCCAGCCCTACTTCCGCCCTCCACTTTCTACCTGCCATCCCTCCAAAGAGATGTCAGGACTAAAAAAGACAGGTAGAGGCTGACTCCCATTCAGATTCCCCCTTCTTGGCACAGGACAGAAACTGAGGTAATTCCACAGGTGGTGTCTACAAAGACAGTTCTGAGCAGCCTCTTGCAGATTTCTGTGGGTCAGAGAATTGAGGAGAGCCAGGCATTTCAAGGTGGCACAGG
>gene=chr20_1058145-1059145; species=panTro
--------------------------------------------------------------------------------------------------------------------------------------------------------------------------------------------------------------------------------------------------------------------------------------------------------------------------------------------------------------------------------------------------------------------------------------------------------------------------------------------------------------------
>gene=chr20_1058145-1059145; species=papHam
tttgggaggctaaggcgagcagatcacttgaggtcagaagttcaagaccaacctggccaacatggcgaaatcccgtctctactaaaaatacaaaaattagacggacatgggctaatttggtgggtgcctgtaatcccagagacttggacatgagaatctcttgaacctgggaggtgaaggttgcagtgagccaagattgtgccactgcactccagcctgggcaacagagtaagaccctgtctcaaaaacaaaaacaacaaaaaaCTAGATCCAGCCCTACTTCTGCCCTCCACTTTCTCCTTGTCATCCCTCCAAAGAGATGTCAGGACTAAAAAAGACAGGCAGAGGCTGACTGCCATTCAGATTCCCCCTTCTTGGCACAGGACAGGAACTGAGGTAATTCTGCAGGTGGTGTCTACACAAACAGTTCTGAGCAGCCTCTTGCAGATTTCTGCAGGTCAGAGAATTGAGAAGAGCCAGGCATTTCAACGCGGTGCAGG
>gene=chr20_1058145-1059145; species=ponAbe
tttgggaggctgaggagagcagatcacctgaggtcagaagttcgagagcagcctggccaacatggtgaaaccccgtctctactaaaaatacaaaaattagatggacatgggctaatttggtgggcgcctgtaatcccagaggcttggatgtgagaatctcttcaacctgggaggcgaaggttgcagtgagccaagatcgtgccactgcactccagcctgggcaacagagtaagactctgtttcaaaaacaaaaacaacaaaaaaCTAGATCCAGCCCTACTTCCGCCCTCCACTTTCTCCCTGCCATCCCTCCAAAGAGATGTCAGAACTAAAAAAGACCAGCAGAGGCTGACTCCCATTCAGATTTCCCCTTCTTGGCACAAGATAGAAACTGAGGTAATTCCGCAGGTGGTTTCTACACAGACAGTTCTGAGCAGCCTCTTGCAGATTTCTGCAGGTCAGAGAATCGAGGAGAGCCA-GCATTTCAAGGTGGCACAGG
>gene=chr20_1058145-1059145; species=rheMac
tttgggaggctaaggcgagcagatcacttgaggtcagaagttcaagaccaacctggccaacatggtgaaatcccgtctctactaaaaatacaaaaattagacggacatgggctaatttggtgggtgcctgtaatcccagagacttggacacgagaatctcttgaacctgggaggtgaaggttgcagtgagccaagattgtgccactgcactccagcctgggcaacagagtaagaccctgtctcaaaaacaaaaacaacaaaaaaCTAGATCCAGCCCTACTTCTGCCCTCCACTTTCTCCTTGTCATCCCTCCAAAGAGATGTCAGGACTAAAAAAGACAGGCAGAGGCTGACTGCCATTCAGATTCCCCCTTCTTGGCACAGGACAGGAACTGAGGTAATTCTGCAGGTGGTGTCTACACAAACAGTTCTGAGCAGCCTCTTGCAGATTTCTGCAGGTCAGAGAATTGAGAAGAGCCAGGCATTTCAACGCGGCGCAGG
>gene=chr20_1130143-1131143; species=hg19
gggcaacatggtgaaactctgtctcTATaaattagctggatgtggtggtgtgaccctggagtcccaactacttgagaggctgaggtgggaggattgcttgagcccaggaggtggaggttgtggtgagccatgatcacactactgtactccagcctgggcaacagagcaagaccctgtctcaaaaaaaaaaaaaaaagtgctttatgcccgtttcccacttcacgcagaatattaaaaagacatattcaaagattgaaattttacaaaacttgacaatctatacctcttcatcaagtacattctaaagtgaagctggatgtgggtgagtgagtggtaagggagggtgcaataacggccaggttagtgctgctgctttgagtcatactatggcatcagcagttccacccactgttgcttttgcaccgtcagtgcaaatgtcaacacagcaaaaaaaaagcaaatagcttctgagatagaatagttttgacctcatggGACAG
>gene=chr20_1130143-1131143; species=bosTau
----------------------------------------------------------------------------------------------------------------------------------------------------------------------------------------------------------------------------------------------------------------------------------------------------------------------------------------------------------------------------------------------------------------------catcattgcttttgtaccattagtaaaaatatcaacacagtgaagaaa--gcagatagtttttaagatgaaatagttttaaT------------
>gene=chr20_1130143-1131143; species=calJac
gggcgacagagtgagacactgtctc-------------------------------------------------------------------------------------------------------------------------------------------------------------------------------------------------------------------------tattcaaagattgaaattttac-aaacttgataatctatatgtcttcatcaagtacgttctaaagtgaagctggacgtgggtgggtgggtggcaagggaaaatggagtga-tgccagggtagtgctactgctttgagtcacactatggcatcagcagttccacccactattgcttttgcactggcagtataaatgtcaacacagtgaaaaaa--gcaaatagcttctgagatgaaatagttttgacgtcatggTACAG
>gene=chr20_1130143-1131143; species=canFam
--------------------------------------------------------------------------------------------------------------------------------------------------------------------------------------------------------------------------------------------------------------------------------------------------------------------------------------------------------------------------------------------------------------------------------------------------------------------aa--gcagatagcttctaagatgaaatagttttgatctcatggacccc
>gene=chr20_1130143-1131143; species=equCab
--------------------------------------------------------------------------------------------------------------------------------------------------------------------------------------------------aaatgttttatg-ctattttccatttcacacagaacattaa-aagaaggactca---attgctattttagaacacttggtaatttttgctacttcatc-aggacattctaaagcaaa-ctggatgtggtgggggggttggcgagggaggagacaggtcctgctggtttagtgccaccactttgattcctgccaaggcgtcagcagttccactcaccattggttctgcaccatcagtgaaaatgtcagcactgtgaaaaaa--gcagatagcttccaacgtgaaatagttttgacctcctggacccc
>gene=chr20_1130143-1131143; species=gorGor
gggcaacatggtgaaactctgtctctataaattagctggatgtggtggcgtgaccctggagtcccaactacttgagaggctgaggtgggaggattgcttgagcccaggaggtggaggttgtggtgagccatgatcacaccactgtactccagcctgggcaacagagcaagaccctgtctcaaaaaaaaaaaaaaaagtgctttatgcccgtttcccacttcacgcagaatattaaaaagacatattcaaagattgaaattttacaaaacttgacaatctatacctcttcatcaagtacattctaaagtgaagctggatgtgggtgagtgagtggtaagggaggatgcgataactgccaggttagtgctgctgctttgagtcatactatggcatcagcagttccacccactattgcttttgcaccgtcagtgcaaatgtcaacacagcaaaaaaaaaacaaatagcttctgagataaaatagttttgacctcatggGACAG
>gene=chr20_1130143-1131143; species=panTro
--------------------------------------------------------------------------------------------------------------------------------------------actgtactccagcctgggcaacagagcacgaccctgtctcaaaaaaaaaaaaaaaagtgctttatgcccatttctcacttcacgcagaatattaaaaagacatattcaaagattgaaattttacaaaacttgacaatctatacctcttcatcaagtacattctaaagtgaagctggatgtgggtgagtgagtggtaagggaggatgcaataactgccaggttagtgctgctgctttgagtcatactatggcatcagcagttccacccactgttgcttttgcaccgtcagtgcaaatgtcaacacagcaaaaaaaaagcaaatagcttctgagataaaatagttttgacctcatggTACAG
>gene=chr20_1130143-1131143; species=papHam
gggtaacatggtg-aactctgtctctgaaaattagctggatgtggtggcgtggccctggagtcccaactacttgagaggccgagatgggaggattgcttgagcccaggaggtggaggctgtggtgagccatgatcataccactgcactccagcctgggcgacagagcaaaaccctgtctcaaaaaaacaaaaaaaagtgctttatgcccgtttcccacttcacacagaatattaaaaagacatattcaaatattgaaattttacaaaacttgacaatctatacctcttcatcaagtacattctaaagtgaagctggatgtgggtgagtgagtggtaagggaggatgcagtgactgccaggttagtgctactgctttgagtcatactatggcatcagcagttccacccactattgcttttgcaccatcagtgcaaatgtcaacacagcaaaaaaa--gcaaatagtttctgagataaaatagctttgacctcatggTAAA-
>gene=chr20_1130143-1131143; species=ponAbe
--------------------------------------------------------------------------------------------------------------------------------------------actgtactccagcctgggcaacagagcaagaccctgtctcaaaaaaaaaaaaaaaagtgctttatgcccgtttcccacttcatgcagaatattaaaaagacatattcaaagattgaaattttacaaaacttgacaatctatacctcttcatcaagtacattctaaagtgaagctggatgtgggtgagtgagtggtaagggaggatgcaataactgccaggttagtgctgctgctttgagtcatactatggcatcagcagttccacccactattgcttttgcaccatcagtgcaaatgtcaacacagcaaaaaaaaagcaaatagcttctgagataaaatagttttgacctcatggTACAG
>gene=chr20_1130143-1131143; species=rheMac
gggcaacatggtg-aactctgtctctgaaaattagctgggtgtggtggcgtggccctggagtcccaactacttgagaggccgagatgggaggattgcttgagcccaggaggtggaggctgtggtgagccatgatcatacccccgcactccagcctgggcgacagagcaaaaccctgtctcagaaaaacaaaaaaaagtgctttatgcccgtttcccacttcacacagaatattaaaaagacatattcaaatattgaaattttacaaaacttgacaatctatacctcttcatcaagtacattctaaagtgaagctggatgtgggtgagtgagtggtaagggaggatgcagtgactgccaggttagtgctactgctttgagtcatactatggcatcagcagttccacccactattgcttttgcaccatcagtgcaaatgtcaacacagCAA---------------------------------------------------
>gene=chr20_1275058-1276058; species=hg19
TCTATGTCCCCGCCAGGAAACAGGCCATCTGAGTAGTGCCTTTGTCCACTCAGGAGGCAGCCCCGCCGCTGGCTGGGATGACCAGGCTCCGGGGAGGCCCTGACATGGGAAGGGGGTGGTCCCCGGGCCAGAGACTCTGGGGTTTGAGATCCAGCCCCTCAGCATCTGATGTTgacctggtttcgatattggctctgccacacacctgggatgtgacttggccaagtcccttccctctcggtggctcgattcctcatctgtaaaaggggactaatcacagcacttcctcatagggttgttgagaggagtcaatggcataatgtacgtagcgtggttggcacgaggtctggtgtggcgtggggctcggtgaatgCTTCCCTCCAGCATGGGGAGAGGTCCAGGCATGACATCCTCAGCCAAGTCTCCTGTAACCCAGGCTGCTGTCCTCAGTCCCTGCTGTTAATGTGGAAGGAGGGGACTGAGGTCTCTGGAGCTGGCAC
>gene=chr20_1275058-1276058; species=bosTau
TCTGTGTCCCAGCCAGGAAACAGGCCACCTGAGCAGCACCTTTGTCTGCTCAGGAGGCAGCCTCGCCACTGGCCGGGGCGGCCGGGATCCTCAGAGGCCCTGACGTGGGAAGG-GGTGGTGCCTGGGCAGGGG-ATCCGTGCTTCGTGATCCAGCCCCTCAGCATCTGGTGTTggcctggctcaggtgttggccctgccccac--tggggcagggactcaggt-agtcccttccct--------ctcgattcctcatctgtaaa--gggactaatcacagcacttcctcataggattgttgggaggagtcgatggcgtaatgtacgtaacgtggttagcacggggtct-gcgtggagtaggGCTTGGCAACGGCTTCTCTCCAGCATGGAGGAAGGTCCGTGCACGGTGTCCTCGGCCGAG--TCCTGTAACCCAGGCGACTGTCCTTAGTCCCTGCTCTGAGTGTAGAAGGAGGGGACTGGGGTCTCTGGAGCTGGCAC
>gene=chr20_1275058-1276058; species=calJac
TCTATGTCCCCGCCAGGAAACAGGCCATCTGAGCAATGCCTTTGTCCCCTCAGGAGGCAGCCCCGCCGCTGGCTGGGATGACCAGGCTCCAGGGAGGCCCCGACGTGGGAAGGGGGTGGTCCCCAGGCCAGAGACTCTGAGGTTTGAGATCCAGCCCCTCAGCATCTGATGTTGAcctggtttcaatattggctctgccacatacctgggatgtgacttggccaagtcccttccttcttagtggctagatttctcatctataaaagcggactaatcacggcacttcctcatagggttg-tgagaggagtcaatgtcgtgatgtacgtaacgtggttggcatgaggtctgttgtggagtggggcttggtgaatgctTCCCTCCAGCATGGGGAGAGGTCTGGGCCTGACGTCCTCAGCCAAATCTCCTGTAACTCAGGCTGCTGTCCTCTGTCCCTGATGTTAATGTGGAAGAAGGGGACTGAGGTCTCTGGAGCTGTCAC
>gene=chr20_1275058-1276058; species=canFam
TCTGTGTCACAGCCAGGAAACAGGCCACCTGAGCAGCGCCTTTGTCCCCTCAGGAGGCAGCCCCACTGCCGGGCAGGATGAGCCGACTCCCCCGAGGCCCTAACACGAGAAGG-GGTGGTGCCCAGCCGGGGGACCCCAAAGTTTGAGATCCAGCCCCTgggcttctggtgttggcctggttctcctgttggccctgccacaccctgggggtgtgacgggggtgagtccctcctct--gggaggctcgatcccttgtctgtaag--ggcactaatcacagcacttcctcatagggtttttgggaggagtcaatggcacactgtacgtaatgtgcttggcctggggcgt-gcgcacagtGGGGCGTGGTGAACGCTTCTCTCCAGCATGGGAGAGGT--CGGGCACGGTATCCCTGGCCAGGTCTCCAGTAACCCAGGCTGCTATCCTCAGCCCCTGCCGTGAGCATGGAAGGAGGGAACAGGGGTCTCTGGAGCTGGCAC
>gene=chr20_1275058-1276058; species=equCab
TCTGTGTCACAGCCAGGAAACAGGCCACCTGAGCAGCGCCTTTCTTGGCTCAGGAGGCAGCCCCGCCGCTGGTCAGGATGACCAGGCTCCCCGGAGGCCCTGACGCGGGAAGG-GGTGGTGCCCGGGCTGGGGACT-CAGGGTTTGAGATCCAGCCCCTCAGCATCTGGTGTTGGCCTGGTTCAGG-GTtggccctgccacac-atgggggtgtgacttgggcaagtcccctccct--------ctcgattcctcatctgaaaa--ggaac-gatcgcaacgcttcctcataggcttgttgggaggagtcgatggcgtaatgtacgtaaagcgcttggctgggggcct-gcgcagagcggggctcagtgagtgCTTCTCTCCAGCATGAGGGAGGGTCCGGGCACAGTGTCCTGGGCTGACCTGTCA----CCCAGGCTGCTGTCCTTAGTCCCTGCTCTGAGCATGCCAGGAGGGGACTGGAGTCTCTGGAGCTGGCAC
>gene=chr20_1275058-1276058; species=gorGor
TCTATGTCCCCGCCAGGAAACAGGCCATCTGAGTAGTGCCTTTGTCCACTCAGGAGGCAGCCCCGCCGCTGGCTGGGATGACCAGGCTCCGGGGAGGCCCTGAC-TGGGAAGGGGGTGGTCCCCGGGCCAGAGACTCTGGGGTTTGAGATCCAGCCCCTCAGCATCTGATGTTgacctggtttcgatattggctctgccacacaactgggatgtgacttggccaagtcccttccctctcggtggctcgattcctcatctgtaaaaggggactaatcacagcacttcctcatagggttgttgagaggagtcaatggcataatgtacgtag-gtggttggcacgaggtctggtgtggagtggggc-cggtgaatgCTTCCCT-CAGCATGGGGAGAGGTCCAGGCATGACATCCTCAGCCAAGTCTCCTGTAACCCAGGCTGCTGTCCTCAGTCCCTGCTGTTAATGTGGAAGGAGGGGACTGAGGTCTCTGGAGCTGGCAC
>gene=chr20_1275058-1276058; species=panTro
TCTATGTCCCCGCCAGGAAACAGGCCATCTGAGTAGTGCCTTTGTCCACTCAGGAGGCAGCCCCGCCGCTGGCTGGGATGACCAGGCTCCGGGGAGGCCCTGACGTGGGAAGGGGGTGGTCCCCGGGCCAGAGACTCTGGGGTTTGAGATCCAGCCCCTCAGCATCTGATGTTgacctggtttcgatattggctctgccacacacctgggatgtgacttggccaagtcccttccctctcggtggctcgattcctcatctgtaaaaggggactaatcacagcacttcctcatagggttgttgagaggagtcaatggcataatgtacgtagcgtggttggcacgaggtctggtgtggagtggggctcggtgaatgCTTCCCTCCAGCATGGGGAGAGGTCCAGGCATGACATCCTCAGCCAAGTCTCCTGTAACCCAGGCTGCTGTCCTCTGTCCCTGCTGTTAATGTGGAAGGAGGGGACTGAGGTCTCTGGAGCTGGCAC
>gene=chr20_1275058-1276058; species=papHam
TCTATGTCCCCGCCAGGAAACAGGCCATCTGAGCAGTGCCTTTGTCCACTCAGGAGGCAGCCCTGCCAGTGGCTGGGATGACCAGGCTCCGGGGAGGCCCTGACGTGGGAAGGGGGTGGTCCCCGGGCTAGAGACTCTGGGGTTTGAGATCCAGCCCCTCAGCATCTGATGTtgaccgggtttcgatattggctctgccacacacctgggatgtgacttggccaagt-ccttccctctcggtggctggattcctcatctgtaaaaggggactaatcacagcacttcctcatagggttgttgagaggagtcaatggcataatgtacgtagcgtggttggcacgaggtctggtgtggagtggggctcggtgaatgctTCCCTCCAGCATGGGGAGAGGTCCGGGCATGACATCCTCAGCCAAGTCTCCTGGAACCCAGGCTGCTGTCCCCAGTCCCTGCTGTGAGCGTGGAAGGAGGGGACTGAGGTCTCTGGAGCTggcac
>gene=chr20_1275058-1276058; species=ponAbe
TCTATGTCCCCGCCAGGAAACAGGCCATCTGAGTAGTGCCTTTGTCCACTCAGGAGGCAGCCCCGCCGCTGGCTGGGATGACCAGGCTCTGGGGAGGCCCTGACGTGGGAAGGGGGTGGTCCCCGGGCCAGAGACTCTGGGGTTTGAGATCCAGCCCCTCAGCATCTGATGTTgacctggttttgatattggctctgccacacacctgggatgtgacttggccaagtcccttccctctcggtggctcgattcctcatctgtaaaaggggactaatcacagcacttcctcatagggttgttgagaggagtcaatggcataatgtacgtagcgtggttggcacgaggtctggtgtggagtggggctcggtgaatgCTTCCCTCCAGCATGGGGAGAGGTCCGGGCATGACATCCTCAGCCAAGTCTCCTGTAACCCAGGCTGCTGTCCTCAGTCCCTGCTGTTAGTGTGGAAGGAGGGGACTGAGGTCTCTGGAGCTGGCAC
>gene=chr20_1275058-1276058; species=rheMac
TCTATGTCCCCGCCAGGAAACAGGCCATCTGAGCAGTGCCTTTGTCCACTCAGGAGGCAGCCCCGCCACTGGCTGGGATGACCAGGCTCCGGGGAGGCCCTGACGTGGGAAGGGGGTGGTCCCCGGGCCAGAGACTCTGGGGTTTGAGATCCAACCCCTCAGCATCTGATGTtgaccgggtttcgatattggctttgccacacacctgggatgtgacttggccaagt-ccttccctctcggtggctggattccttatctgtaaaaggggactaatcacagcacttcctcatagggttgttgagaggagtcaatggcataatgtacgtagcgtggttggcacgaggtctggtgtggagtggggctcggtgaatgctTCCCTCCAGCATGGGGAGAGGTCCGGGCATGACATCCTCAGCCAAGTCTCCTGGAACCCAGGCTGCTGTCCCCAGTCCCTGCTGTGAGCGTGGAAAGAGGGGACTGAGGTCTCTGGAGCTGGCAC
>gene=chr20_1319284-1320284; species=hg19
tcctctattttcatctggggaagcctcctctcctccacctcagccatgtgcagtggatggagttgactcttcttctggctccaaaaggggaagagaggcttgcggatctgtgcattccatttcccaaacctcagaggaatgggggttgggtggggcatgtgacccaattccagcccatggcatcaggcttagaactggtcctgattatggagaagtctggaagcgtcaaacctgaggggatttgaggttggagttaactggcagccatcctgcccccatggagaatggagccattgcagaaaaggcggagctggggatggagagagagacccagggcctcctgatgcagcttaacccctcaagtccagctgtgcgtgaagccaactgctcacccttaggcttttcaggtacaagacaatcaaatgcctttttcactgaagccagtttgaagtgggttttctgttgcttacagctagaaaaagcctgactTTTGTTGATGT
>gene=chr20_1319284-1320284; species=bosTau
ctcctgattttcttcaggggaagcct--cctctcccacctcagcctcgggcagtggatggagttgaaaccagccctgactacaaggggacaagagaagcaggcccagacctgcattccatcccctgagcctccgaactgtccag---agtgtagtcatgtagccccgttccagtcaccggcgttgggcttaggacttattccaaatgttgagaaGAATGGGAGCATCAAATCTGAGAGGGTCGGCTGCTGGAGTT-GCTGGCAGCTGTCCTGCCTCTGCTGGAAAGGGAGCCTTTGCAGAG-AGGCAGAGCCAGGTGTGt-----agcg-atcgaaccttgcactgcagcaaaagcccCCCAGtccagctgtgcttgaagccaattgcctattcttaggctttctacatccaagagaataaagtacctttttcacttaagccagtttaaagtgggt-ttttggtgctcataatgggaagaatcatgaccTTT---GGATT
>gene=chr20_1319284-1320284; species=calJac
tcctcaattttcctctgaggaagcctcctctcctccacctcagccatgtgcaatgtgtggagttgactcttcttctggctccaaaaggggaagagaggcttgccgatctgtgcattccaatccccaaacctcagaggagtgggggtcgggtggggcatgtggcccaattccagccaatggcatcaggcttaaaactGGTTTCGATTGTGGAGAAGTCTGGAAGCTTCTAACCTAAGGGTATTTGAAGctggagttaactggcagccatcctgctcccactgagaatggagccattgcagagaaagcagaactgagggcggagagacgga-ccagggcctcgt-----agctgaatccctcaagttcagctgtgcatgaagccaactgcttacccttaggcttttcaggcacaagagaatcaaatgcctttttaactgaagccagtttgaagtgggttttctgttgcttacagctggaagaatcctgactTTCATTGACGT
>gene=chr20_1319284-1320284; species=canFam
ctccttagtagccgtgggggaagcct-cctccctccacctcagccaggtgcagtgagtggagctgactccatccctgactccatggggaggaaggagacagggaaatgcctgcattccatttcct--------gagctgtccag---gg--tagccatgtgacccaatcccagccaatggcgtcaggttcaggacttAGCCCAAATGCTGAGAAGTCTGGACGCATAAAACCTGGGAGGGCTGGCGGCTGGAGTT-GCTGGCAGCCCTCCTgcctcccttgggaacggggccgaggcagagaaggcagagctggaggtgg----agaga-tcc--aactgctgatgtagctcagtacctccagtccagctgcgcctgaagccaactgc-----ccgaggcttttcaggcccaggagtatat---acctttatcacttaagtcagtttcaagtggattttctgttgcttacaatcggaagaatagtgactTTAGTTGGAGT
>gene=chr20_1319284-1320284; species=equCab
gccccaagtttcctcggg-ggagtct-ccttcctccagctcggccacgtgcagtgggaggagatgactccaccactgactgcaaggtgaggagggaggtgggcaaatggctgcactccactccctgagcctctgagctgtccgg---gggatggtcatttgacccaatgccagccaacagcgtcaggtttaggacttgtcccaaacatggagaagtctggaagcatcaaacctggctgggctggaggctggagtt--ttggcagccat-ctgcctccactgggaatggaacccttgcggagaatgcagggctgggggccc----agaga-ccagggcccgctgctgtaccttaatctctccagtccagcc-------aagccaactgccggctcttaggcttttcaggtgcaagagaatacaatgcctctttcatttaagtgagttcgaagtgggtcttctgttgctcacgaccagaagattcttgactCTTGTTGGATT
>gene=chr20_1319284-1320284; species=gorGor
tcctctattttcatctggggaagcctcctctcctccacctcagccatgtgcagtggatggagttgac---tcttctggctccaaaaggggaagagaggcttgcggatctgtgcattccatttcccaaacctcagaggaatgggggttgggtggggcatgtgacccaattccagcccatggcatcaggcttagaactggtcctgattatggagaagtctggaagcttcaaacctgaggggatttgaggttggagttaactggcagccatcctgcccccatggagaatggagccattgcagaaaaggtggagctggggatggagagagaga-ccagggcctcgtgatgcagcttaacccctcaagtccagctgtgc-tgaagccaactgctcacccttaggcttttcaggtacaagacaatcaaatgcctttttcactgaagccagtttgaagtgagttttctgttgcttacagctagaaaaagcctgactTTTGTTGATGT
>gene=chr20_1319284-1320284; species=panTro
tcctctattttcatctggggaagcctcctcttctccacctcagccatgtgcagtggatggagttgactcttcttctggctccaaaaggggaagagaggcttgcggatctgtgcattccatttcccaaacctcagaggaatgggggttgggtggggcatgtgacccagttccagcccatggcatcaggcttagaactggtcctgattatggagaagtctggaagcttcaaacctgaggggatttgaggttggagttaactggcagccatcctgcccccatggagaatggagccattgcagaaaaggcggagctggggatggagagagaga-ccagggcctcgtgatgcagcttaacccctcaagtccagctgtgcgtgaagccaactgctcacccttaggcttttcaggtacaagacaatcaaatgtctttttcattgaagccagtttgaagtgggttttctgttgcttacagctagaaaaagcctgactTTTGTTGATGT
>gene=chr20_1319284-1320284; species=papHam
tctttaattttcatctggggaagcctcctctcctccacttcagccatgtgcagtggatggagttgactcttcttctggttccaaaaggggaagagaggctcgcagagctgtgcattccattccccaaacctcagaggagtgggggtcgggtggggcatgtgacccaattccagcccatggcatcaggcttagaactggtcccgattgtggagaagtctggaagcttcaaacctgaggggatttgagattggagttaaccggcagccatcctgcccccatggagaatggagccattgcagaaaaggcggagctgggaatggagagacaga-ccagggcctcgtgatgtagcttaatcccttaagtccagccgtgcatgaagccaagtgctcacccttaggcttttcaggtacaggaga--caaatgcctttttcactgaagccagtttgaagtgggttttctgttgcttacagctagaaaaatcctgactTTTGTTGATGT
>gene=chr20_1319284-1320284; species=ponAbe
tcctctattttcatctggggaagcctcctctcctccacctcagccatgtgcagtggatggagttgactcttcttctggctccaaaaggggaagagaggcttgcagatctgtgcattccattccccaaacctcagaggagtgggggttgggtggggcatgtgacccaattccagcccatggcatcaggcttagaactggtcctgattatggagaagtctggaagcttcaaacctgagagcatttgaggttggagttaactggcagccatcctgcccccatggagaatggagccattgcagaaaaggtggagctggggatggagagagaga-ccagggcctcgtgatgcaacttaacccctcaagtccagctatgcgtgaagccaactgctcacccttaggctttgcaggtacaagacaatcaaatgcctttttcactgaagccagtttgaagtgggttttctgttgcttacagctagaaaaagcctgactTTTGTTGATGT
>gene=chr20_1319284-1320284; species=rheMac
tcctcaattttcatctggggaagcctcctctcctccacttcagccatgtgcagtggatggagttgactcttcttctggttccaaaaggggaagagaggctcgcagatctgtgcattccattccccaaacctcagaggagtgggggtcgggtggggcacgtgacccaattccagcccatggcatcaggcttagaactggtcccgattgtggagaagtctggaagcttcaaacctgaggggatttgagattggagttaactggcagccatcctgcccccatggagaatggagccattgcagaaaaggcgaagctgggaatggagagacaga-ccagggcctcgtgatgtagcttaatcccttaagtccagccgtgcatgaagccaagtgctcacccttaggcttttcaggtacaggaga--caaatgcctttttcactgaagccagtttgaagtgggttttctgttgcttacagctagaaaaatcctgactTTTGTTGACGT
>gene=chr20_1787284-1788284; species=hg19
tttgttgactaaggaagaaggggagcatgggtattgaggaccaactaaaatctattccaTGGTTAGGTGTTttgttgttgttgttgttgtttttgCTACCAACAGCCAAACACTGTTCCTAGCAGAGATGTTTCTATACCAGTCTTCTCCTTCCTAACACATCTTCCACTCTGTCATCAAAATAATCTTTCCTTTTTTATTATTTGTTATGTTCCTATACCGTATATCTTTTAATCATTCCTATGCCAACAGCAAGTGTCCGAATTATTTTGTGTTGTGTGAAACAGTAATGGGgtttgccacacaccaggcactgtgccaagcactaaatgaacatatctcacttgatctccgcagtatcccactgagtgaggatcacagacgaggaagcagaaacccagagaggttaaatgacttgctccgggccacacagagagtaggtgcaaggctgagattcaaaccctcgactgtcagattccagagctgtgctGTGAAACCCA
>gene=chr20_1787284-1788284; species=bosTau
tctattgactaaggaagagaggcaaagtgaagattgaggaaagactgaaatctGTTTT---------------GTTGTTGGATTT------TTTGCTACCAACAGCCAAACAC-ATTCCTAATGGACATATTTCATTTTCAGTCTTGTTCCTCCTAATGCATCCTCCACCCTGTCACAAAAATAACCCTTCCTTTTTAATCATTCTTTATGTTTCTAAAAGGTAAATCTCTTAATCATCCCCATGCCAACAGCAAGTGTCTGAAGTTTTTTGTGTTGCCTAAAATAACAATAGCTTTCCCCACACAccaggcactacagcaagcactgtatgaacatatcttactcggtcctcacggtaaccaaataggagaggactgtacatgaggaaatggaagcccaaagaggttaagcgactcgccccaggtcacacagtgagtaggtgcaacataagaattcaaatccttgtctgtttgattccaCGGGTGTGCTGAAAAGCCTA
>gene=chr20_1787284-1788284; species=calJac
tttgttgcctaaggaagaaggggcacatgggtattgaggaccaactaaaatctgtttcacaGTTGGGTGTTTTGTGGCTGTTGTTCTTGTTTTTGCTGCCAACAGCCAAACCCTGGTCCTAGCAGAGATGTCTCAGTACCAATCTTCTCCTTCCTAATACATCCTCCACTCTATCCTCAGAATAATCTTTCCTTTCTT-TTACCTTTTATGTTCCTATACAATATATCTTTTAATCACTCCTATGCCAACAGCAAGTGTCCAGATTGTTTTGTGTTGTGTGAAACAGTAATGgcgtccaccacacaccaggcactgtgccaagcactaaacgatcatctctcacgtgatctccacagtatcccactgagggaggactgcagatgaggaagcagaaacccagggaggttaaatgactagctccaggccacacagtgagtgggtgccaggctgagattcaaaccctcggctgccagattccagaattgtgctGTGAAACCCA
>gene=chr20_1787284-1788284; species=canFam
tcgattaactagg---gaagaagagcgtgaatactgaggaaaaaccgaaatctGCTGT---------------ACTGTTGGACTT------TTTGCTGC-----ACCAAATAC-ATTCTTAAAGGGCATGTTTCAATTCCAATCTTGCCTCTCCTGACACATCCTCCACACTACCACCAAAATAACCTTTCCTTTTTAATTATTGTTTATGTTCCTAAAAGGTAAATCTTTTAATCATCCCCATGCCAACAGCAAGT-TCTGAAGTTTTTTGTGTTGCCTAAAATAACAATAgcattggtcatacaccaggcactttaccaagcaccagatgaacatatcttactctgtcctcatagtaactagatgagaaaggatcatacatgaggaaacaagagctcagagaggttaggtggcttgtcccaggctacacagtgaataggtacaaggtggagattcaaatccttgtctgtcagattccaaggATGTACTGAAGCACCCA
>gene=chr20_1787284-1788284; species=equCab
tctattgactaagaaagaaagagagagtggatattgaggaacagctaaaatctgttcc---------------acTGTTGAATTT------TTTGCTTCCAACAGCCAAACAC-ATTCCTAATGGACA--TTTCGTTTGCAATCTTGCCCCTCCTAATACATCCTCCACACTGTCACCAAAATAATCTTTCCTTCTTAATTATTCTTTATGTTCCTAAAAGGTAAGTCTTTTCTTCATTCCCATGCCAACAGCAAGTGTCTGCAGTTTTTTGTGCTGCCTGAaacaataatagcatccgccacacaccaggcactgcgccaagcgctatacggacatgtcttactcaagcctcacagtaaccccatgagataggatcacgcatgaggaaacagcagctcagagaagttaagtgacttaccccaggccacacagtgagtaggggcaaggtggagattcaaatccttatctgtcagattccaggcatgtgctGAGGCACCCA
>gene=chr20_1787284-1788284; species=gorGor
-------------------------------------------------------------------------------------------------------------------------------------------------------------------------------------------------------------------------------------------------------------------------------------------------------------------------------------------------------------------------------------------------------------------------------ttgctccgggccacacagagagtaggtgcaaggctgagattcaaaccctcgactgtcagattccagagctgtgctgtgaaaccca
>gene=chr20_1787284-1788284; species=panTro
tttgttgactaaggaagaaggggagcatgggtattgaggaccaactaaaatctattccaTGGTTAGGTGTTttgttgttgttgttgttgtttttgCTACCAACAGCCAAACACTGTTCCTAGCAGAGATGTTTCCATACCAGTCTTCTCCTTCCTAATACATCATCCACTCTGTCATCAAAATAATCTTTCCTTTTTTATTATTTGTTATGTTCCTATACCGTATATCTTTTAATCATTCCTATGCCAACAGCAAGTGTCCGAATTATTTTGTGTTGTGTGAAACAGTAATGGGGGttgccacacaccaggcactgtgccaagcactaaatgaacatatctcacttgatctctgcagtatcccactgagtgaggatcacagacgaggaagcagaaacccagagaggttaaatgacttgctccgggccaca--gagagtaggtgcaaggctgagattcaaaccctcgactgtcagattccagagctgtgctgtgaaaccca
>gene=chr20_1787284-1788284; species=papHam
tttgttgactaaggaagaaggggagcataggtattgagga-caactaaaatctgttccaTGGTTAGGTGGTTTTTTTTTTTTTTT------TTTGCTACCAACAGCCAAACACTATTCCTAGCAGAGATGTTTCAATACTAGTCTTCTCCTTCCTAACACATCCTCCACTCTGTCATCAAAATAATCTTTCCTTTTTTATTATTTGTTATGTTCCTATACCGTATATCTTTTAATCATTCCTATGCCAACAGCAAGTGTCCAAATTGTTTTGTGTTGTGTGGAACAATAATG------GCCACACAccaggcactgtgtcaagcactaaacgaacatatctcacttgatctccacagtatcccactgagggaggatcacagatgaggaagcagaaacccagacaggttaaacgacttgctccgggccacacagtgcgtaggtgcaaggctgagattcaaactctcgactgtcagattccagagctgtgctGTGAAACCCA
>gene=chr20_1787284-1788284; species=ponAbe
tttgttgactaaggaagaaggggagcatgggtgttgaggaccaactaaaatctgttccaTGGTTAGGTGttttgttttttttgttgttttttttGCTACCAACAGCCAAACACTGTTCCTAGCAGAGGTGTTTCAATACCAGTCTTCTCCTTCCTAACACATCCTCCACTCTGTCATCAAAATAATCTTTCCTTTTTTATTATTTGTTATGTTCCTATACCGTATATCTTTTAATCATTCCTATGCCAACAGCAAGGGTCTGAATTATTTTGTGTTGTGTGAAACAGTAATGGGgtttgccacacaccaggcactgtgccaagcactaaatgaacatatcgcacttgatctctgcagtatcccactgagggaggatcacagacgaggaagcagaaacccggagaggttaaatgacttgctccgggccacacagtgagtaggtgcaaggctgagattcaaaccctcgactgtcagattccagagctgtgctGTGAAACCCA
>gene=chr20_1787284-1788284; species=rheMac
tttgttgactaaggaagaaggggagcataggtattgagga-caactaaaatctgttccaTGGTTAGGTGGTTTTTTTTTTTTTTC------TTTGCTACCAACAGCCAAACACTATTCCTAGCAGAGATGTTTCAATACTAGTCTTCTCCTTCCTAACACATCCTCCACTCTGTCATCAAAATAATCTTTCCTTTTTTATTATTTGTTATGTTCCTATACCGTATATCTTTTAATCATTCCTATGCCAACAGCAAGTGTCCGAATTGTTTTGTGTTGTGTGGAACAATAATG------GCCACACAccaggcactgtgtcaagcactaaacgaacatatctcacttgatctccacagtatcccactgagggaggatcacagataaggaagcagaaacccagacaggttaaacgacttgctccgggccacacagtgcgtaggtgcaaggctgagattcaaactctcgactgtcagattccagagctgtgctGTGAAACCCA
>gene=chr20_1802058-1803058; species=hg19
ccccacagaatacagctcgagctgctcatcccagcccccaggccctgtgtgctctgatccccaggcctccctgggctctggccacaccatccttccaacagggcctagaacaaaccaggttcttcttcacctcaaggcctttgctattatgctttcctgaattgctttcctggctttttccttcctctctttcagttcaaaaatcataccttccccaaggccttttctgatcccaattatccctggtaccttcctccctgcAGACATTCACACCAGCGATGTGTTCATTTCCCTGTAATGTGCAGTTAGATATTTGAATGCTTCTAATGTACCGTCGGTTGGAGGAGTGGCAGCTGCaaaattgcagactaggaagctccaagctgtcattcaccccatggaagcaccaagaaaacaaccagagactggtttagaactaatataggagctctggaaaacagtcaaaggtttacagcacccaggtgaatacctaatcaaga
>gene=chr20_1802058-1803058; species=bosTau
----ttagaataaagcccagactgttcctcctggctctcaagtcctgtgtgctttggcccccaga-ctccctgagcttca---GAATCAACCTTTCAACAGGGCTCAGGATAAACCAGCTTCTTTCCCACCTTGGGAACTTTGTTCTTTCTCTTTCCTCAGTTCTTTTCCTAGTCTCTTCTTTCTTCTCCCTCAGTTCAAAAATCATCTTTTCCCCAAAG-----CCTGATCCCAATCATTTATAGTAGCTTCTGCTGTATATATGTTCACACCAGTGATGTGCTCCTTTCTCT-TATCATGCAGTTAAATATTTCAGTGTTTCTAACATATTGTCCATCAGA--------GGcagcaaaatggcagatgaggatactccaaactctcattcctcccacggaagcaccaaataaagacccagaaactgggcc-gaactaatataggagctctgaaaaacaatcagaaatttatagcaactaaatgaacacacaatcaaga
>gene=chr20_1802058-1803058; species=calJac
CATCACAGAATACACCTTGAGCTGCTCATCCCAGCCCCCAGGCCCTGTGTGCTTTGATCCCCAAGCCTTCTGGGgctctggccacaccatccttccaacagggcccagaaaagaccaggttcttcttcccctcgaggtctttgctcttgtac-------------ttccctGGCTTTTTCCTTCCTCTCCTTCAGTTCAAACATCACACCTTCCCCAAGGCCTTTTCTGATCCCAATTATCCTTGGTACCTTCTTCCCTGCAGACATTCACACCAGTGATGTGTTCATTTCCCTGTAATGTGCGGTTAGATATTTGAGTGCCTCCAATGTACCGTCCATTGGAGGagtgacagctgcaaaattgcagactaggaaactccaagctgtcattcaccccatggaagcatcaagaaaacaaccagagcctggcttagaactaatataggagctctggaaaacagtcaaaggtttacagcacccaagggaacacctaatcaaga
>gene=chr20_1802058-1803058; species=canFam
ctttacagaataaagcccaaactgct--------ccttcaggccctacttgctttggcacccaggcctccctgggcctcaGGCATAGGAGCCTTCTAATAGGGCTCAGGGCCAACTAGTTTCTTTTCTACCTTGGTACCTTTGTTCTTACTCTTTTCTCAGGTTCTTTCTTGGATTTTTCCTTTCCCTTCCTCAGTTCAAAAATCATCCCTTTTCCAAGGCCTTTCCTGATTCCAATTATCCATAGCAGCTTCTACCCTGCACTCTTTCACATGAGCAATGAGTTCATTTCTTTGTATTGTGCATTCAGACA-CTGAGCATTTCTAGTGTATTGTCCATCAGA--------GGcagcaaaatggcagactgggaagctcgaagctctcctccctctcctggaagcatcaaacaagaatccagaaactgggct-gaactaatataaaagctctggaaaatagtcaaaggtttgcagcaacctaatgaatatccaatc----
>gene=chr20_1802058-1803058; species=equCab
catcacagaataaagcccaaacagctcgtcctggcctccggatcctgtttgctccggtccccaggcctccccagtctccagccacatcagccttccaacaaggccaaggacaaaccaggttcttttccaccttggggcctttgttcttgctcttttctcagttcctttcctggcgtctttcttctcctccttcagttcaaacatcgtccctttcccaagtcctttcccaatccTGATTATCCATAGTTGCTTCTGCCCTGC---------------------GCTC----------ATTGTGCAGTTAGACA-TCGACTATTTCT-TTGTGTTGTCCATCAGA--------GGAAGCaaaatggcagattaggaaagcccaagttcttattccttccacagaagcatcaaacaaaaatccaaggaatgggct-gaactattttagcagctctgcaaaacagtcaagagtttacagcaaccaagtgagcacccagtcgaga
>gene=chr20_1802058-1803058; species=gorGor
ccccacagaatacagctcgagctgctcatcccagcccccaggccctgtgtgctctgatccccaggcctccctgggctctcgccacaccatccttccaacagggcctagaacaaaccaggttcttcttcacctcaaggcctttgctattatgctttcctgaattg-tttcctggctttttccttcctctctttcagttcaaaaatcataccttccccaaggcctattctgatcccacttatCCCTGGTACCTTCCTCCCTGCAGACATTCACACCAGCGATGTGTTCATTTCCCTGTAATGTG------------------------------------------------------------------------------------------------------------------------------------------------------------------------------------------------------
>gene=chr20_1802058-1803058; species=panTro
ccccacagaatacagctcgagctgctcatcccagcccccaggccctgtgtgctctgatccccaggcctccctgggctctggccacaccatccttccaacagggcctagaacaaaccaggttcttcttcacctcaaggcctttgctattatgctttcctgaattgctttcctggctttttccttcctctctttcagttcaaaaatcatgccttccccaaggccttttctgatcccaattatccctggtaccttcctcCCTGCAGACATTCACACCAGCGATGTGTTCATTTCCCTGTAATGTGCGGTTAGATATTTGAATGCTTCTAATGTACCGTCGGTTGGAGGagtggcagctgcaaaattgcagactaggaagctccaagctgtcattcaccccatggaagcaccaagaaaacaaccagagactggtttagaactaatataggagctctggaaaacagtcaaaggtttacagcacccaggtgaatacctaatcaaga
>gene=chr20_1802058-1803058; species=papHam
catcacagaatacaggtcgagctgctcatcccagcccccaggccctttgtgctctgatccccaggcctccctgggctctggccacaccatccttccaatagggcttagaacaaaccaggttcctcttcacctcaaggtctttgcttttgtgctttcctgaattgctttcctggctttttccttcctctctttcagttcaaaaatcataccttccccaaggccttttctgatcCCAATTATCCCTGGTACCTTCCTCCCTGCAGACATTCACACCAGTGATGTCTTCATTTCCCTGTAATGTGCAGTTAGATATTTGAGTGCTTCTAATGTACCGTCCACTGGAGGagtgacagctgcaaaattgcagactaggaagctccaagctgtcattcaccccatggaagcatcaagaaaacaaccagagactggcttagaactaatataggagctctggaaaacagtcaaaggtttacagcatccaggtgaacacctaatcaaga
>gene=chr20_1802058-1803058; species=ponAbe
cgtcacagaatacagctcgagctgctcatcccagcccccaggccctgtgtgctctgatccccaggcctccctgggctctggccacaccatccttccaacagggcctagaacaaaccaggttcttcttcacctcaaggcctttgctcttgtgctttcctgaattgctttcctggctttttccttcctctctttaagttcaaaaatcataccttccccaaggccttttctgatcccaattatccctggtaccttcctccctgcAGACATTCACACCAGCGATGTGTTCATTTCCCTGTAATGTGCAGTTAGATATTTGAGTGCTTCTAATGTACCGTCCGTTGGAGGagtgacagctgcaaaattgcagactaggaagctccaagctgtcattcactccatggaagcaccaagaaaacaaccagagactggtttagaactaatataggagctctggaaaacagtcaaaggtttacagcacccaggtgaacacctaatcaaga
>gene=chr20_1802058-1803058; species=rheMac
catcacagaatacaggtcgagctgctcatcccagcccccaggccctttgtgctctgatccccaggcctccctgggctctggccacaccatccttccaatagggcctagaacaaaccaggttcctcttcacctcaaggtctttgcttttgtgctttcctgaattgctttcctggctttttccttcctctctttcagttcaaaaatcataccttccccaaggccttttctgatcccaattatccctggtaccttcctcCCTGCAGACATTCACACCAGTGATGTCTTCATTTCCCTGTAATGTGCAGTTAGATATTTGAGTGCTTCTAATGTACCGTCCACTGGAGGagtgacagctgcaaaattgcagactaggaagctccaagctgtcattcaccccatggaagcatcaagaaaacaaccagagactggcttagaactaatataggagctctggaaaacagtcaaaggtttacagcatccaggtgaacacctaatcaaga
>gene=chr20_1874143-1875143; species=hg19
CATTAGCAGCGGGGTCTTGAACTTGTGTTCCTCCCACAGTGCGGAGCCTTCTGCCAGGTGACCACGACACTGGCACTCCCCATCACTGACCTGGCTACTACAGGAACGGCGTTCCCTCCGGGAAAACCGGGGTTCTGTCCTCTCCAACTCCAGGCCTCTGGCCCCGGCTCCCCTTCCCCTCATCTTCCTCAGGGCTTGTCCTTCTCCCGGAACCCAGGCCTTCAGGGCCCCGCTCTCCCACACACGCCCCGGCCTGGGCCTCCCACCCGCCCAGTCCGCCCTCCACCACCGAGACACCTGGCCAGGGGGCCTCCACCTCCCTGGGAAGGCCCCGACCCTTCCCCTCTGGTTGCGCGCCACAGCCCCCTTCTCGCTCCCTCTCCTCCCCGCGCCTCTTTTCCAGGCGGCACCGAAGTCCTTCCTACACACACGCTATTTTTGTACCATCATCTCTTCTTCCTCTCCCCTTCCCCCTGCGTTCACTTACTTCCTTCTTTTCC
>gene=chr20_1874143-1875143; species=bosTau
-ATT---AGA-GGGTCTTTGACTCCATTCCCTCCCCCAGTCTGGAGCCTTTGGCCTGGTGATCACAGCATTCTCACCC-CCATCCCTGACCTGAGTGCTATTGGGACAGCTTTCCCTCAAAGAAGGGGCAGGCTCTGTCCT----GCCTCCAGGCCTCTGGCTCCTGCTCCCCATCCCTTCATCTTCCTCACCCCCTGCCATCTTCCT--------GGCCTTCAAGTTC-CCCTG---GCCTCGCACCTCTTCCTGGCCCCCCCA-TCCCTGAAGCAGCCATCCTTGACAGAGGCACCTCGCGG-GGAGAGCCCACCTCCCTAGAGAGGCTCGGACTCTTCCCCCC-GGTTCCTGGCCACAGCCCCCCTTCAGCTCCCTCTCCTCCCCGCGCCGCTTTTCCAGGCGGTACTGAAGTCCTTCCTACACACACGCTATTTTTGTACCATCATCTCTCCTTCCTGCCCCCTTCCCCCTACCTTCACTTACTTCCTGCTTTTCC
>gene=chr20_1874143-1875143; species=calJac
CATCCGCAGC-GGGTCTTCAACTTGTGTTCCTCCCATAGTGCGGAGCCTTCTGCCAGGTGACCACGACCCTGGCACTCCCTGTCACTGACCTGGCTGCTACGGGCCCGGTGTTGCCTCCAGGAAAACCGAGGTTCTGTCCTCTCCAACTCCAGGCCACTGGCCTCCGCTCCGCTTCCCCTCCTCTTCCTCAGGGCCTGTC---CTCCTGGAAGCCAGGCCTTCAGGG-CCGGCTCTCCTGCACACGCCCCGGCCTGGGCCTCCCACTCCCTCAATCTGCCCTCCATCACCGGGACACCCGGCC-GGGCGCTCCCACCTCCCCGGGAAGGCCCCGGCCCTTCCTCTCCGGTTCCCCGCCACAGCCCCCTTCTCGCTCCCTCTCCTCCCCGCGCCTCTTTTCCAGGCGGCACCGAAGTCCTTCCTACACACACGCTATTTTTGGACCATCGTCTCTTCTTCCTCTCCCCTTCCCCCTGCGTTCACTTACTTCCTCCTTTTCC
>gene=chr20_1874143-1875143; species=canFam
AATGTGCAGA-GGGTCCTGGACTCCTCTGATGCCTACCGTGTG--GTCCTTTGCCAGGTGGCCAGGGCACCCCCAGTCCCTCTCACTGACCTGGGTGCTGTTGGGACAGCTTTCCCTCAAGgaaaaagGAAGTTCTGTCCT----GTTTCCAGGCCCCTT------CCCCCTCCCTACCTCTCATTCCCCC----CCATCATCTTCCGGGAGCCCAGGCCTTCAAGCCCCACCTC--TCCCCCACACCCCGGCCTGGGCCTTGCA-CCCCCT---------------------GAATCTGCCTG--GAGAGCCCGCAGCCCCTGGTTGGTCGGGACCCTGCCCCTCTGGCT-TCGGCCACAGCCCCCCTTGCGTTCCCTCTCCTCCCTGCGCCTCTTTTCCAGGCGGTACTGAAGTCCTTCCTACACACACGCTATTTTTGTACCATCATCTCTCCTTCCTCTCCCCTTCCCCCTACATTCACTTACTTCCTGCTTTTCC
>gene=chr20_1874143-1875143; species=equCab
AGTTGGCAGA-GGGTCTTGGACCCCTTCCCTTCCCATAGTGGGGAGCCTTTTGCCAGGTGACCA--GCATGCCCACTCCCTGACAGGGACCTGGCTGCTGTTGGGACAGCCTACCCT-GTGGGGAAAGGAGCCTCTGTGCT---CGCCTCCAGGCCCCTG-------CTCCTTTCTCCCTGACCTTCCTCA----CTGTCATCTCCCTGGAGCCCAGGCCTT-GTGTCCCCTCTC--CCCCCCACACCCCTGCCTGGGCCTCCCA-CCCCTCAGTGGGCCATCCGTGACAGAGGCACCTGCCCG--GAGGGCCCACCTGCCCAGGGAGGCCCGGACCCTTCCCCTCTGGTT-CCCGCCGCAGCCCCCCTCTCGCTGCCTCTCC-CCCTGCGCCTCTTTTCCAGGCAGCAGCGAAGTCCTTCCTACACACACGCTATTTTTGTACCATCATCTCTCCTTCCTCTCCCCTTCCCCCTACATTCACTTACTTCCTGCTTTTCC
>gene=chr20_1874143-1875143; species=gorGor
CATTAGCATTGGGGTCTTGAACTTGTGTTCCTCCCACAGTGCGGAGCCTTCTGCCAGGTGACCACGACACTGGCACTCCCCATCACTGACCTGGCTACTACAGGAACGCCGTTCCCTCCAGGAAAACCGGGGTTCTGTCCTCTCCAACTCCAGGCCTCTGGCCCCGGCTCCCCTTCCCCTCATCTTCCTCA-GGCTTGTCCTTCTCCTGGAACCCAGGCCTTCAGGGCCCCGCTCTCCCACACACGCCCCGGCCTGGGCCTCCCACCCCCTCAA-CCGCCCTCCACCACCGAGACACCTGGCCAGGGGGCTTCCACCTCCCTGGGAAGGGCCCGACCCTTCCCCTCTGGTTCCGCGCCACAGCCCCCTTCTCGCTCCCTCTCCTCCCCGCGCCTCTTTTCCAGGCGGCACCGAAGTCCTTCCTACACACACGCTATTTTTGTACCATCATCTCTTCTTCCTCTCCCCTTCCCCCTGCGTTCACTTACTTCCTT-------
>gene=chr20_1874143-1875143; species=panTro
CATTAGCAGCGGGGTCTTGAACTTGTGTTCCTCCCACAGTGCGGAGCCTTCTGCCAGGTGACCACGACACTGGCACTCCGCATCACTGACCTGGCTACTACAGGAACGGCGTTCCCTCCAGGAAAACCGGGGTTCTGTCCTCTCCAACTCCAGGCCTCTGGCCCCGGCTCCCCTTCCCCTCATCTTCCTCAGGGCTTGTCCTTCTCCTGGAACCCAGGCCTTCAGGGCCCCGCTCTCCCACACACGCCCCGGCCTGGGCCTCCCACCCCCTCAATCCGCCCTCCACCACCGAGACACCTGGCCAGGGGGCTTCCACCTCCCTGGGAAGGCCGCGACCCTTCCCCTCTGGTTCCGCGCCACAGCCCCCTTCTCGCTCCCTCTCCTCCCCGCGCCTCTTTTCCAGGCGGCACCGAAGTCCTTCCTACACACACGCTATTTTTGTACCGTCATCTCTTCTTCCTCTCCCCTTCCCCCTGCGTTCACTTACTTCCTTCTTTTCC
>gene=chr20_1874143-1875143; species=papHam
CATCAGCAGC-GGGTCTTGAACTTGTGTTCCTCCCACAATGCGGAGCCTTCTGCCAGGTGACCAGGACACTGACACTCCCCGTCACTGACCTGGCTGCTACAGGAACGGCGTTCCCTCCAGGAAAACCGAGATTCTGTCCTCTCCAACTCCAAGCCTCTGGCCCCGGCTCCCA--CCCCTCATCTTCTTCCGGGCCTGTCCTTCTCCTGGAACCCATGCCTTCAGGGCCCCGCTCTCCCACACACGCCCCCTCCTGGGCCTCCCACCCCCTCAATCTGCCCTCCACCACCGAGACACCTGGCCAGGGGGCTCCCACCTCCCTGGGAAGGCCCCGGCCCTTCCCCTCTGGTTCCCCGCCACAGCCCCCTTCTCGCTCCCTCTCCTCCCCGCGCCTCTTTTCCAGGCGGCACCGAAGTCCTTCCTACACACACGCTATTTTTGTACCATCATCTCTTCTTCCTCTCCCCTTCCCCCTGCGTTCACTTACTTCCTTCTTTTCC
>gene=chr20_1874143-1875143; species=ponAbe
CATTAGCAGC-GGGTCTTGAACTTGTGTTCCTCCCACAGTGCGGAGCCTTCTGCCAGGTGACCACGACACTGGCACTCCCCATCACTGACCTGGCTGCTACAGGAACGGCGTTCCCTCCAGGAAAACCGGGGTTCTGTCCTCTCCAACTCCAGGCCTCTGGCCCCGGCTCCCCTTCCCCACATCTTCCTCAGGGCTTGTCCTTCTCCTGGAACCCAGGCCTTCAGGGCCCCGCTCTCCCACACACGCCCCGGCCTGGGCCTCCCACCCCCTCAATCCGCCCTCCACCACCGAGACACCTGGCCAGGGGGCTTCCACCTCCCTGGGAAGGCCCCGACCCTTCCCCTCTGGTTCCGCGCCACAGCCCCCTTCTCGCTCCCTCTCCTCCCCGCGCCTC--TTCCAGGCGGCACCGAAGTCCTTCCTACACACACGCTATTTTTGTACCATCATCTCTTCTTCCTCTCCCCTTCCCCCTGCGTTCACTTACTTCCTTCTTTTCC
>gene=chr20_1874143-1875143; species=rheMac
CATTAGCAGC-GGGTCTTGAACTCGTGTTCCTCCCACAATGCGGAGCCTTCTGCCAGGTGACCAGGACACTGACACTCCCCATCACTGACCTGGCTGCTACAGGAACGGCGTTCCCTCCAGGAAAACCGAGATTCTGTCCTCTCCAACTCCAAGCCTCTGGCTCCGGCTCCCA--CCCCTCATCTTCTTCCGGGCCTGTCCTTCTCCTGGAACCCATGCCTTCAGGGCCCCGCTCTCCCACACACGCCCCCTCCTGGGCCTCCCACCCCCTCAATCTGCCCTCCACCACCGAGACACCTGGCCAGGGGGCTCCCACCTCCCTGGGAAGGCCCCGGCCCTTCCCCTCTGGTTCCCCGCCACAGCCCCCTTCTCGCTCCCTCTCCTCCCCGCTCCTCTTTTCCAGGCGGCACCGAAGTCCTTCCTACACACACGCTATTTTTGTACCATCATCTCTTCTTCCTCTCCCCTTCCCCCTGCGTTCACTTACTTCCTTCTTTTCC
>gene=chr20_1875006-1876006; species=hg19
GCAGAGAAGGTGCCGGCGGGGCCGGAGCCCCGAAGCCTCCCCGGGCGGCGGGAAGACGGGAGGAGGGGAAAGGGAAGGAGGGAGGGGGTCGGGCTGCCGGGAGGGCGGGGGCAGCGGCCGGGACTGCGGGCCGGGAGCGAGCCCAGCCGCCCGCGCCGTGTGGAgcccgggcggggcaggtgggcagcggcgggggcggctccgcgcggccgggcTCGGCCGTGCTGCCCCTCGCCCCTGCTCGCGCGGTCCTCTCTCCCGCGCGGTCTGTCGGTCTGCGCGCCGCctcgctcctcgctcctcgctctccccctctttctccccctctcgcctctccgtgtctctggctctctgcctggctcccttgggtctgtttctctctcctgccgcctctctctggccgcccctggctttatttctcgcgcgcttggggtctctcccagtctccgtctctccatttctcCTGGGGGGCGGGGAGGGGGGGTCTCCAAAAAccgcgg
>gene=chr20_1875006-1876006; species=bosTau
GCGGA---GGTGCCCGCGGGGCCCGAGCCCCGCAG-CCTCCAGCGGGGCCGGCGGGAGG-----AGGGGAAGGGAAGGAGGGCGGGGGA-------------------------CTGCCCAGACTGCGGGCC-GGAGGAAGCG-AGCCGCGG-CGCCGCGAGGAGCCCGGGTGGGGCAGGTGGGCAgcggcgggggcggc----------cgggccc------gcTGCCCCTCG-CCCTGCCCTCGCGGTCCTCCCTCT--CCCGCTCTGTCGATCTGCGCGCCGCCTCG---CTCACTCCGCGCGCTCTCTCTTTCTCCTCAGCTCTCGCCTCTCTGTGTCTCTGGCTCTCTGCCTGGCTCCCTTGGGTCTGTTTCCCTCTCCTGCCGGCTCTCTCGGGCTGTCCCTGGCTTCGTTTCTCGCGCGCTTGGGGTCTCTCCCCTTCTCCGTCTCTTGATCTCTCC-GGGGGGCGGGGGGGGTGTTCCTCCGAAAACCGCGG
>gene=chr20_1875006-1876006; species=calJac
GCCGAGAAGGTGCCGGCGGGGCCGGAGCCCCGAAGCCTCCCCGAGCGGCGAGAAGACAGGAGGAGGGGGGAAAGAAGGAGGGAGGGGGCTGGGCTGCCAGGAGGGCGGGGGCAGCGGTCGCAACTGCGGGCCGGGAGCGAGCCCAGCCGCCCGCGCCGCGAGGATCCCGGGCGGGGCAGGTGGGCAgcggcgggggcggctccgcgcggccgggcTCGGCCGTGCTGCCCCTCGTCCCTGCCCGCGCGGTCCTCTCTCCCGCGCTGTGTGTCGGTCTGCGCGCCGcctcactcctcgctcctcgctctccccctctttctccccctctcgcctctctgtgtctctggctctctgcctggctcccttgggtctgtttctctctcctgccgcctctctctGGCCACCCCTGGCTTTATTTCTCGCGCGCTTGGGGTCTCCTCCCGTCTCCGTCTCTCGATTTCTCCTGGGGGACGGGGAGGGGGGGTCTCCAAAAATCGCGG
>gene=chr20_1875006-1876006; species=canFam
--------------------------------------------------------------------------------------------------------------------------------------------------------------------------------------------------------------------------------------------------------------------------------------------------------------------------------------------------------------------------------------------------------------------------------------------------------------------------------------------------------------------
>gene=chr20_1875006-1876006; species=equCab
--------------------------------------------------------------------------------------------------------------------------------------------------------------------------------------------------------------------------------------------------------------------------------------------------------------------------------------------------------------------------------------------------------------------------------------------------------------------------------------------------------------------
>gene=chr20_1875006-1876006; species=gorGor
-----------------------GGAGCCCCGAAGCCTCCCCGGGCGGCGGGAAGACGGGAGGAGGGGAAAGGGAAGGAGGGAgggggccgcgctgccgggagggcgggggcagcggccgggactgcgggccgggagcgagcccagccgcccgcgccgtgtggagcccgggcggggcaggtgggcagcggcgggggcggctccgcgcggccgggcTCGGCCGTGCTGCCCCTCGCCCCTGCTCGCGCGGTCCTCTCTCCCGCGCAGTCTGTCGATCTGCGCGCCGcctcgctcctcgctcctcgctctccccctctttctccccctctcgcctctccgtgtctctggctctctgcctggctcccttgggtctgtttctctctcctgccgcctctctcCGGCCGCCCCTGGCTTTATTTCTCGCGCGCTTGGGGTCTCTCCCAGT-TCCGTCTCTCGATTTCTCCTGGGGGGCGGGGAGGGGGGGTCTCCAAAAAccgcgg
>gene=chr20_1875006-1876006; species=panTro
--------GGTGCCGGGGGGGCCGGAGCCCCGAAGCCTCCCCgggcggcgggaagacgggaggaggggaaagggaaggagggagggggccgggctgccgggagggcgggggcagcggccgggactgcgggccgggagcgagcccggccgcccgcgccgtgtggagcccgggcggggcaggtgggcagcggcgggggcggCTCCGCGCGGCCGGGCTCGGCGGTGCTGCCCCTCGCCCCTGCTCGCGCGGTCCTCTCTCCCGCGCAGTCTGTCGATCTGCGCGCCGCctcgctcctcgctcctcgctctccccctctttctccccctctcgcctctccgtgtctctggctctctgcctggctcccttgggtctgtttctctctcctgccgcctctctctggccgcccctggctttatttctcgcgcgcttggggtctctcccagtctccgtctctcgatttctctTGGGGGGCGGGG------------------------
>gene=chr20_1875006-1876006; species=papHam
GCCGAGAAGGTGCCGGCGGAACCGGAGCCCCGAAGCCTCCCCGGGCGGCGGGAAGACCGGAGGAGGGGGAAGGGAAGGAGGGAGGGGGCCGGGCTGCCGGGAGGGCGGGGGCAGCGGCCGGGACTGCGGGCCGGGAGCGAGCTCAGCCGCCCGCGCCGTGTGGAgcccgggcggggcaggtgggcagcggcgggggcggctccgcgcggccgggcTCGGCCGTGCTGCCCCTCGCCCCTGCTCGCGCGGTCctctctcccgcgctgtctgtcgatctgcgcgccgcctcactcctcgctcctcgctctccccctctttctccccctctcgcctctctgtgtctctggctctctgcctggctcccttgggtctgtttctctctcctgccgcctctctctGGCCGCCCCTGGCTTTATTTCTCGCGCGCTTGGGGTCTCTCCCCGTCTCCGTCTCTCGATTTCTCCTGGGGGGCGGGG-AGGGGGGTCTCCAAAAACCGCGG
>gene=chr20_1875006-1876006; species=ponAbe
GCAGAGAAGGTGCCGGCCGGGCCGGAGCCCCGAAGCCTCCCCGGGCGGCGGGAAGACGGGAGGAGGGGGAAGGGAAGGAGGGAGGGGGC---------------------------------------------------------------------------------------------------------------------------------------------------------------------------------------------------------------------------------------------------------------------------------------------------------------------------------------------------------------------------------------------------------------------------
>gene=chr20_1875006-1876006; species=rheMac
GCCGAGAAGGTGCCGGCGGGGCCGGAGCCCCGAAGCCTCCCCgggcggcgggaagacgggaggagggggaagggaaggagggagggggCCGGGCTGCCGGGAGGGCGGGGGCAGCGGCCGGGACTGCGGGCCGGGAGCGAGCTCAGCCGCCCGCGCCGTGTGGAGCCCGGGCGGGGCAGGTGGGCAGCGGCGGGGGCGGCTCCGCGCGGCCGGGCTCGGCCGTGCTGCCCCTCGCCCCTGCTCGCGCGGTCCTCTCTCCCGCGCTGTCTGTTTTTCCGCGAAAAAcctcactcctcgctcctcgctctccccctctttctccccctctcgcctctctgtgtctctggctctctgcctggctcccttgggtctgtttctctctcctgccgcctctctctggccgcccctggctttatttctcgcgcgcttggggtctctccccgtctccgtctctcgatttctcCTGGGGGGCGGGG-AGGGGGGTCTCCAAAAACCGCGG
>gene=chr20_2114431-2115431; species=hg19
TTTAAAACAATATTAAGCAAGTCTTCATGTCTAGGAGCTTTCACAGTAACTGCTTGCTCCACTGCCCTGACTTTCTGGCACACTTGAGATACAGCTGACATCTCTTTGCAGCAGCATGCTGTCTCGGCTTTAAGCTTTGTTCAGACCCTTTCCCTCAGTAAGTCATACCCTGCTGACTTACTGGGCCTTACATGGGCCTGCCACTTGTTGCTGCAAGAGTGTTTGTGCCTCTTCCTTGTATAAGTGGGGCGTGGATTGAGCTTCAGGGACGCAGCATAGAGCCTGTCTCCTCCTGATAACATTCGTCCACTTGAAAGGGGAGTCTCAGgctgggcgtggtggtgcacacctgtaatcctagctattggggaggctgaagcaggagaatcgcttgaacccgggaggcagaggttgtagtgagctgagatggtgccactgcactccagcctgggcaacagagcgagactccgtctccaaaaaaaaaaaaaaaaaGATGGGGC
>gene=chr20_2114431-2115431; species=bosTau
TTTAAGACAGTATTGATCAGGTCAGCA------GTAACATG-AACGAGTCTCCATGCTTGGCTGCCCTGATT-TGGGACGTTCCTGAGATAAAGATGCCTTGTGTTTGCATCCACACACCATCCTGGCTTTAAGCTCTGCTCACTCCCTGTCTCCCTGT-AGCTGTGCCTTTCTG------------TATATTGGGCCTGCCACTTGCTGCCATGAGAGCATGGGT---CCTTGTTCTGCTGCATGGGGCACAGCTTGAGCTCAACTGACGT-GCATAGAGCCCACCTCCTCTTAGTGACATTTGTCCACTGTAAGGGC--ATCTTGGGTT-------------------------------------------------------------------------------------------------------------------------------------------------------------------------
>gene=chr20_2114431-2115431; species=calJac
TTTAAAACAATATTAAGCAACTTTTCATGTCTAAGAGCTTTCACACTAACTGCTTGCTCCACTGCCCTGACTGTCTGGCACACTTGAGATACAGCTGACATCTCTTTGCAGCAGCCCGCTGTCTCGGCTTTAAGCTTTGCTCAGACCCTTTGCCTCAGTAAATCATACCCTGCTG---TACT---------CTGGGGCTGCCACTTGTTGCTGTGAGTGTGTGTGT----CTTCCTTGTATAAGTGGGATGTGGACTGAGCTTCAGGGATGCGGCGTAAAGC--GTCTCCTCCTGATAACATTCATCCACTTT--AGGGGAGTCTCAGgccaggcacagtagcacgcgcctgtaatcccagctattgagaaggctgaggcaggagaatcgcttgaacccgagaggcggaggttgcagtgagctgagatggtgacactgcactccagcccaggtgacagagcgagactccatctcaaaaaaaaaaagacaaa------GGG
>gene=chr20_2114431-2115431; species=canFam
TTTAAAACAATATGAAGCAAGTCCACAAGTCTGTAAGCTCCTGTGGTAACTGCCTGCTTCACTGCCCCAACTTTCTGACACGCTGGAGATAAGGCTGGCGTCTGTTTGCAGCA---CACCATCTTGGCT-TGAGCTCCGCTCGCCTCCCTTCTCTCAGTAAACCGTGTCCTGCCG------------TACATTGGGCCTGCCAGTGATTGCTGCGAGAGTGCGTGT---CCTCACTGTGGTAAGTGGGCCACCGACTGAGCTCAGCTGACTCGGCATAGAGCCTGTCTCCTCTCCATGGCCTTTATCTGCTT-------------------------------------------------------------------------------------------------------------------------------------------------------------------------------------------T
>gene=chr20_2114431-2115431; species=equCab
TTCAAAACAATACCAAGCAAGTCAGCATGTCTG--AGCTTCCACAGGAGCTGCTCGCTTCACCGCCCTGACT-TCAGATTTCCTTGAGATGAAGCTGGCGTCTGGTTCCGTCCACACGCTGTCTTGGCTTTAAGCTCTGCTCATTCCCTTTGTCTCAGGAAGCCGTGCTCCGGGG------------TACATTGGGCCTGCTAGTCGTTGCTGCCAAAGCGTGTGT---CCTCATTATGGTAAATGGGCAGCGGGTCGAGCTCAGCTGGCCCGGCATAGAGCCCACCTCCTCTCAGTGCCCTTCATCCACTTTAAGG---------------------------------------------------------------------------------------------------------------------------------------------------------------------------------------
>gene=chr20_2114431-2115431; species=gorGor
TTTAAAACAATATTAAGCAAGTCTTCATGTCTAGGAGCTTTCACAGTAACTGCTTGCTCCACTGCCCTGACTTTCTGGCACACTTGAGATACAGCTGACATCTCTTTGCAGCAGCATGCTGTCTCGGCTTTAAGCTTTGTTCAGACCCTTTCCCTCAGTAAGTCATACCCTGCTGACTTACTGGGCCTTACATGGTCCTGCCACTTGTTGTTGCAAGAGTGTTTGTGCCTCTTCCTTGTATAAGTGGGGCGTGGATTGAGCTTCAGGGACGCAGCATAGAGCCTGTCTCCTCCTGATAACGTTCGTCCACTTTAAAGGGGAGTCTCAGgctgggcgtggtggtgcacgcctgtaatcctagctattggggaggctgaagcaggagaatcgcttgaacccgggaagcggaggttgtagtgagctgagatggtgccactgcactccagcc----------------------------------------------------
>gene=chr20_2114431-2115431; species=panTro
TTTAAAACAATATTAAGCAAGTCTTCATGTCTAGGAGCTTTCACAGTAACTGCTTGCTCCACTGCCCTGACTTTCTGGCACACTTGAGATACAGCTGACATCTCTTTGCAGCAGCATGCTGTCTCGGCTTTAAGCTTTGTTCAGACCCTTTCCCTCAGTAAGTCATACCCTGCTGACTTACTGGGCCTTACATGGGCCTGCCACTTGTTTCTGCAAGAGTGTTTGTGCCTCTTCCTTGTATAAGTGGGGCGTGGATTGAGCTTCAGGGACACAGCATAGAGCCTGTCTCCTCCTGATAACATTCGTCCACTTTAAAGGGGAGTCTCAGgctgggcgtggtggtgcacgcctgtaatcctagctattggggaggctgaaacaggagaatcgcttgaacccgggaggcagaggttgtagtgagctgagatggtgccactgcactccagcctgggcagcagagcgagactccgtctccaaaaaaaaaaaaaa---GGTGGGGC
>gene=chr20_2114431-2115431; species=papHam
TTTAAAACAATATTAAGCAAGTTTTCATGTCTAGGAGCTTTCACAGTAACTGTTTGCTCCACTGCCCTGACTTTCTGGCACACTTGAGATGCAGCTGACATCTCTTTGCAGCAGCATGCTGTCTCAGCTTTAAGCTTTGCTCAGACCCTTTCCCTCAGTAAGTCATACCGTGCTGACTTACTGGGCCTTACGTGGGCCTGCCACTTGTTGCTGCAAGAGTGTGTGT--ATCTTCCTTGTATAAGTGGGATGTGGATTGAGCTTCAGGGACGCAGCATAGAGCCTGTCTCCTGCTGATGACATTCATCCACTTTAAAGGGGAGTCTCAGgccgggcat-gtgatgcgcgcctgtaatcccagctattggggagactgaagcaggagaatcacttgaacctaggaggcggaggttgcggtgagctgagatggtgccactgcactccagcc-tggcaacagagagagactccgtctccaaaaaaaaaaaaaaaaaaGTGGGGT
>gene=chr20_2114431-2115431; species=ponAbe
TTTAAAACAATATTAAGCAAGTCTTCATGTCTAGGAGCTTTCACAGTAACTGCTTGCTCCACTGCCCTGACTTTCTGGCACACTTGAGATACAGCTGACATCTCTTTGCAGCAGCATGCTGTCTCGGCTTTAAGCTTTGCTCAGACCCTTTCCCTCAGTAAGTCATACCCTGCTGACTTACTGGGCCTTACATGGGCCTGCCACTTGTTGCTGCAAGAGTGTTTGT--CTCTTCCTTGTATAAGTGGGGCGTGGATTGAGCTTCAGGGATGCAGCATAGAGCCTGTCTCCTCCTGTTAACATTCATCCGCTTTAAAGGGGAGTCTCAGgctgggcgttttggtgcacgcctgtaatcctagctattggggaggctgaagcaggagaatcgcttgaacttgggaggcggaggttgcagtgagctgagatggtgccactgcactccaacctgggcaacagagcaagactccgtctccaaaaaaaaaaaaaa--aaaaTGGGC
>gene=chr20_2114431-2115431; species=rheMac
TTTAAAACAATATTAAGCAAGTTTTCATGTCTAGGAGCTTTCACAGTAACTGTTTGCTCCACTGCCCTGACTTTCTGGCACACTTGAGATGCAGCTGACATCTCTTTGCAGCAGCATGCTGTCTCAGCTTTAAGCTTTGCTCGGACCCTTTCCCTCAGTAAGTCATACCATGCTGACTTACTGGGCCTTACGTGGGCCTGCCACTTGTTGCTGCAAGAGTGTGTGT--ATCTTCCTTGTATAAGTGGGACGTGGATTGAGCTTCAGGGACGCAGCATAGAGCCTGTCTCCTGCTGATGACATTCATCCACTTTAAAGGGGAGTCTCAGgccgggcat-gtgatgcgcgcctgtaatcccagctattggggagactgaagcaggagaatcacttgaacctgggaggcggaggttgcagtgagctgagatggtgccactgcactccagcc-tggcaacagagaaagactccatctccaaaaaaaaaaaaaaaaaaGTGGGGT
>gene=chr20_2137292-2138292; species=hg19
gaaatcaaagatttgcatggtctacaaaatattgctgggaaaattaaagaaatttaaataaatgaggagatataagtcgatcctcactattttgtatttgcaaattcacctactcactaaaatttatttgtaaccccaaaatctaaccacagggctgtagcagtcactcagagacatgtacaggcagcaaaaatgtgagtagccagatgctcacgttcccagctgaagtcatacaaggcaactccctgccttcttgattcaggtcttataactgttgacaaggatcctttccacagtctatttagtgccatgtttttcacatgtatgcttttcgctggtgactttaaactgtccctatatatagtgcccaagtgctgcctcatgttcccacatacaaggaggctgcagtgtgcctcatggagaagacacatgtgttaggaaagctccgttcaggggtgaattatggtgctgttggatgtgagctgaatgtggatgaatca
>gene=chr20_2137292-2138292; species=bosTau
catgtgaaagacttgtacggtctagaaaacattgccgaaaaattaaagaaaatct--acacatggagagatatGGgtcacttttctgtattctacatttgcggattcacacgctcttt-aagttcatttgtgacc-ccaagtctgatgccggtgctgctgcag--atttgcaggc-tgcccaggccgca---------------tgacgcacatgttcccagctgaggtca-acaaggtgacgctct-gcctcttgttt-------cag-accctcagcaagtgtccttttcacaacctatttgatgctatg-ttttcacatttgtactatttgttggtaattttaaagatcccccaagaatagtggggaaaggctgtctggtgcttttctgtacaagaagtctgggaggtgcctttttgcaaaaacttgtatgtcagataaacttcattcaggcctgagttataatgttgttgactgtgaattcattgttaataaatca
>gene=chr20_2137292-2138292; species=calJac
gaaatcaaagatttgtacagtctacaaaatattgctggggaaata--agaa----aaataaatgaggagatatgaatcgatcctcactgtcttgtatttgcacattcacctactcactaaaacttatttgtaatccccaaacctaaccacagggttgcagcagtcacccagagacatgtgcagacagcaaaaatgtgagtagccagatgctcacttttcccgctgaagtcatacaaggcaacactctgccttctcgattcgggtctcatgactgttgacaaggatcctttccacagtccattgagcgccatgtttttcacatgtatg---------------------------------------------ggctgcctgatgttcccatgtacaaggaggctgcagtgtgtctcatgcagaagacatgtgtgctaggaaagctccgttcaggggtgaattatggtgctgttgggtgtgagctgaatgtggatgaatca
>gene=chr20_2137292-2138292; species=canFam
gatatgaaagacttgcacagtttacaaagcattgctaagaaattaaggaaagcctaaatacatggagaaatgtaagtcagtcctcattattccacacttggaaattcacaaatatgctaaaatgtatccagaaccccaaaatctaatggcagtggtgttgcagtta--ctcagacgtgcacaggcagcaaaaatttgagtagcctgatgtg--cattcccagctgaggtcaaaccaggtgatgctctgccttcttgtttcagctttcat-atcataagcaagtgtcctttttgcaatctttttagtgctacatttttcacatttgcctttttcgttggtgattttaaatcaccaccaagcatagtgccgaag-tgcatctggggttcctttgtgcgagaaggctgtgatatgccttactgagaaaatgtgtgtgtta----aacttcattcaggcatgagttatagtgctgttggctgtgagttcaatgtttataaatca
>gene=chr20_2137292-2138292; species=equCab
gctgtgaaagacttgtatggtctacaaagcgttgctgagaaattaaagaaaacctgaataaatgaggagatat--gtcaatcctcgttatcccgcatttgtgaattcacatactcactaaaatttatttgtaaccccaaaatctaatggcagtgccgctgcaactattcgcagacgtgcacaggcagcgaaaatttgaggagcccaatgcgcacatccctggctgaggtcacaccgggcaccacgctctctccttgtttcagctcttgt-actagaggcaagtgtccttcttgcagtctatttcgtgccacatttttcacatctgtattt----ttgttgatttttactggctctcaaacacagtcctgaagtgctgtgtggagttcctaaatgcaagaagtctgtagtgggccttatggagaaaatacatgtgttaggtgagcttccttcaggcttgagttataatactgttggccaagagtttagtgttaatggatca
>gene=chr20_2137292-2138292; species=gorGor
--------------------------------------------------------------------------------------------------------------------------------------------------------------------------------------------------------------------------------------------------------------------------------------------------------------------------------------------------------------------------------------------------------------------------------------------------------------------------------------------------------------------
>gene=chr20_2137292-2138292; species=panTro
gaaatcaaagatttgcatggtctacaaaatattgctgggaaaattaaagaaatttaaataaatgaggagatataagtcgatcctcactattttgtatttgcaaattcacctactcactaaaatttatttgtaaccccaaaatctaaccacagggctgtagcagtcactcagagacatgtacaggcagcaaaaatgtgagtagccagatgctcacgttcccagctgaagtcatacaaggcaactccctgccttcttgattcaggtcttataactgttgacaaggatcctttccacagtctatttagtgccatgtttttcacatgtatgcttttcgctggtgactttaaactgtccctatatatagtgcccaagtgctgcctcatgttcccacatacaaggaggctgcagtgtgcctcatggagaagacacatgcgttaggaaagctccgttcaggggtgaattatggtgctgttggatgtgagctgaatgtggatgaatca
>gene=chr20_2137292-2138292; species=papHam
gaaatcaaagatttgcgcagtctacaaagtattgctgggaaaatt----aaatttaaataaatgaggagatatAagttgatcctcactattttgtatttgcaaattcacctactcactaaaatttatttgtaacccccaaatctaaccacagtgctgtagcagtcactcagagacatgtacaggcagtaaaaatgtgagtagctagatgctcacgttcccagctgaagtcatacaaggcaactctctgccttcttgattcaggtctcataact--------ggttcctttctgcagtctatttagtgccatgtttttcacatgtatgcttttcgttggtgacgttaagcagcccctaggcgtagtgcccaagtgctgcctcatgttcccacatacagggaggctgcagtgtgcctcatggagaagacacatgtgttaggaaagctccgttcaggggtgaattatggtgctgctgggtgtcagctgaatgtggatgaatca
>gene=chr20_2137292-2138292; species=ponAbe
gaaatcaaagatttgcacagtttacaaaatattgctgggaaaattaaagaaatttaaataaatgaggagatataagtcgatcttcactattttgtatttacaaattcacctactcactaaaatttatttgtaaccccaaaatctaaccacagtgctgtggcagtcactcagagacatgtacaggcagcaaaaatgtgagtagccagatgctcacgttcccagctgaagtcatacaaggcaactctctgccttcttgattcaggtcttataactgttgacaaggatcctttccacagtctatttagtgccatgtttttcacatgtatgctttttggtggtgactttaaactgtccctatgcatagtgcccaagtgctgcctcgtgttcccacgtacaaggaggctgcagtgtgcctcatggagaagacacacgtgttaggaaagcgctgttcaggggggaattatggtgctcttggatgtgagctgaatgtggatgaatca
>gene=chr20_2137292-2138292; species=rheMac
gaaatcaaagatttgcgcggtctacaaagtattgctgggaaaatt----aaatttaaataaatgaggagatatAagttgatcctcactattttgtatttgcaaattcacctactcactaaaatttatttgtaacccccaaatctaaccacagtgctgtagcagtcactcagagacatgtacaggcagtaaaaatgtgagtagctagatgctcacgttcccagctgaagtcatacaaggcaactctctgccttcttgattcaggtctcataact--------ggttcctttctgcagtctatttagtgccatgtttttcacatgtatgcttttcgttggtgacgttaagcagcccctaggcgtagtgcccaagtgctgcctcatgttcccacatacagggaggctgcagtgtgcctcatggagaagacacatgtgttaggaaagctccgttcaggggtgaattatggtgctgttgggtgtcagctgaatgtggatgaatca
>gene=chr20_2200143-2201143; species=hg19
tttgtctccagtcgtcagaagttcaattatcatgtgttgtggtatggatttctttgggtttctctttggggtttgctcagcttttgaatctgtagatttgtgtctgccaaatttggaaagttttcatccattatttattcaaatactattttaggccctttattctcctctccttctggcacttcagtgatacaaatgttggcttttttgttatagtcttacaagccttggaagctccgttcattcttttttcagtccattttctgtattctcacattggttaaattcgttggtctgtcctaaagttcactgattctattctgtcatctcccctctaatattgagattatctgttgagatttctgtttctgttactatatttttagttctgtaattttcattggttcttttttataacttctatttattgctgagattttctattttttgttttaagagaattggtaattgatttttaaaacatttttatgacaactgct
>gene=chr20_2200143-2201143; species=bosTau
tttgtctttagtttttaaaagtttaattattgcgtgtcttagggtggatttctctagatttctctttg-cattcactcagcttttgaatctataggt-tgtgtctataaaacttgaaaaggtttttattattatttttttgaatactcttcta----------gctcttcttcttctgggattccagtgatg--aatgttgacttttttgttattaccccaccagagtctgaggctctgttcatttatttttctat---ttttctctgttttca-actgtttaaattctttggtc--tccttaagttcactgattctatcctgtctttccctctctaat-ctgagaccatctggaaagatttttatttttgt-------ttttgagttgtaccattttcattggttgttttttgtaatttct-tttcttgctgaaaatctctattttttgttacaagaggatttataattggctgttgatgcatttttatgacaactgct
>gene=chr20_2200143-2201143; species=calJac
tttgtctctagttttcagaaatttaattatcatgggttgtggtatggatttctttgggtttctctttggggttttctcagtttttgagtctgtagatttgtgtttgccaaatttggaaagttttcagccattatttattcaaatactattttagaccctttattctcctctccttctgggacttcagtgatacaaatattggcttttttgttatagtctcacaagccttggaagcttcgttcattctgttttcagtctattttctgtattttcacattggttaaattattttgtctgtcctgaagttcactgattctattctgtcatctcctctctaatattgagattatctggtgagatttttatttctattattgtaactttagttctgtacttttcattggtgttttttaataacttctatttattgctgagattttctgttttttcttttaagagaattggtaattgatttttaaaacatttttatgacaactgct
>gene=chr20_2200143-2201143; species=canFam
tttgcctttagtttttagaagtttaatgatcatgtatcttaatgtggatttcttgagattcctatttgtgattcgctcagtttttgaatctgcaggtttgtgtctgtgaaatttggaaagttttcagccattattcttttgaagactctttta----------gcacctctacttctgggactccaatgatg--aacgttggcttttttggtattgtcccaccaattcctga-gctctgttcatttcttttccagtttattttctctgttatcacactggttaaattctttggtctgccctcgagttcaatgattagattctttcgtctcctctctaacatggaaaccatccagtgagattttgattttcattatcacatttttagttctaccatttgcattgatgcttttttagagtttgtatttcttgctgagattctctatcttttgtttgaagaggatttgtaattgattgttgaagcatttttgtgataactgct
>gene=chr20_2200143-2201143; species=equCab
tttgtctttaggttttggaagtttaattattgtgtgtcttaacatggatttctttagctttctctttggagtttgctcaactttggaatctgtaggtttgtgtctgtaagttttggaaagttttcagccattatttttttaaagattttttta-gcctctccttcttctcttcttctggggctccaatgatg--aacgttggcttttttgttattatcccacaagcccctgaggcgctgttcatttttttttcagtctgttttctctgttttcacactggtcaaattctgtggtctgtcatcaggttcactgattctatcctgtcatctcctctctaacagtgagaccacctgctgagatttttatttctgtgactgcatttttacttctaaaattttcattgactgttttttataatttctgtttcttgttgagatttcctagtttttgtttcaagagaatttgtaattgattgttctggcatttttgtgacaacagct
>gene=chr20_2200143-2201143; species=gorGor
--------------------------------------------------------------------------------------------------------------------------------------------------------------------------------------------------------------------------------------------------------------------------------------------------------------------------------------------------------------------------------------------------------------------------------------------------------------------------------------------------------------------
>gene=chr20_2200143-2201143; species=panTro
tttgtctccagtcgtcagaagttcaattatcatgtgttgtggtatggatttctttgggtttctctttggggtttgctcagcttttgaatctgtagatttgtgtctgccaaatttggaaagttttcatccattatttattcaaatactattttaggccctttattctcctctccttctggcacttcagtgatacaaatgttggcttttttgttatagtcttacaagccttggaagctccgttcattcttttttcagtccattttctgtattctcacattggttaaattcgttggtctgtcctaaagttcactgattctattctgtcatctcccctctaatattgagattatctgttgagatttctgtttctgttactatatttttagttctgtaattttcattggttcttttttataacttctatttattgctgagattttctattttttgttttaagagaattggtaattgatttttaaaacatttttatgacaactgct
>gene=chr20_2200143-2201143; species=papHam
tttgtctctagttttcagaagttcaattatcatgtgttgtggtatggatttctttggatttctctttggggtttgctcagcttttgaatctgtagatttgtgtctgccaaatttggaaagttttcagccattatttattcaaatactattttaggccctttattctcctctccttctggcacttcagtaatacaaatgttggcttttttgttatagtctcacaagccctggaagctccgtttattcttttttcagtccattttctgtattctcacattagttcaattctttggtctgtcctaaagttcactgattctattctgtaatctcctctctaatattgagattatctattgagatttctatttctgttactgtatttttagttctgtaattttcattggttcttttttataatttctacttattgctgagattttctattttttgttttaagagaattggtaattgatttttaaaacatttttatgacaactgct
>gene=chr20_2200143-2201143; species=ponAbe
tttgtctccagtcttcagaggttcaattatcatgtgttgtggtatggatttctttgggtttctctttggggtttgctcagcttttgaatctgtagatttgtgtctgccaaatttggaaagttttcagccattatttattcaaatactattttaggccctttattctcctctccttctggcacttcagtgatacaaatgttggctttttcgttatagtctcacaagccttggaagctccagtcattcttttttcagtccattttctgtattctcacattggttaaattcgttggtctgtcctaaagttcactgattctattctgtcatctcccctctaatattgagattatctgctgagatttccatttctgttactgtattttcagttctgtaattttcattggttcttttttataacttctatttattgctgagattttctattttttgttttaagagaattggtaattgatttttaaaacatttttatgacaactgct
>gene=chr20_2200143-2201143; species=rheMac
tttgtctctagttttcagaagttcaattatcatgtgttgtggtatggatttctttggatttctctttggggtttgctcagcttttgaatctgtagatttgtgtctgccaaatttggaaagttttcagccattatttattcaaatactattttaggccctttattctcctctccttctggcacttcagtaatacaaatgttggcttttttgttatagtctcacaagtcctggaagctccgttcattcttttttcagtccattttctgtattctcacattggttcaattctttggtctgtcctaaagttcactgattctattctgtaatctcctctctaatattgagattatctgttgagatttctatttctgttactgtatttttagttctgtaattttcattggttcttttttataatttctacttattgctgagattttctattttttgttttaagagaattggtaattgatttttaaaacatttttatgacaaccgct
>gene=chr20_2508006-2509006; species=hg19
TGTCCCTGACACATGCATCTCAAAGTTGAAGTCTCCCTGCATCCATTCCCACTCCCTTTGCCAAGGTCAAAGCTCACTGAGCAGTGGTCCAACCACAGGACTGCTGGTTCCCAAGCAATCTTAAAAAAGGGGGACTCGCCGGCTCAGTGGAGGTCTTCTCCACTCCAAACTGTATGCATGAATACGCTGACATTCTAGGATATCAGATGAGCTGAATCTTGCTAGGGGGAGTGAGCTCTAGAAACAAATAGTATGTAGAATTCAAAACGTCCAAGGAGAGGGGTTCAGGAGGTATTTCCTATGGCAAAAGTGGCTGAGAAACTTAAAGCAATTAAGTTGTCTCTGCTGGGGACTTTGCTCTCCTGGGCTCTGCTACCACAACACCAGGTTATCTCCAAAGGGTTGGTGATGAGCGATCGCACATCATAGCCTGGCTTAGTGCTGCTCTGTGGAATAGAAAGGAAGCCCTAGAGCCCAGTACAATAGAGAGAATACAGAAG
>gene=chr20_2508006-2509006; species=bosTau
TATCGTTGACACCTGCATCCCAACAGTGAAGTCCCCTTGTACCTTTCCCAG--TTCCTTTCCATGGTCCCTGCTCACCAAGCAGCATTCCAACCACACGACTTGTAGTTTCCCAGGAATCTTAAACCATGGGGAGTCTACAGCTCAGTAAA----------CTCCCAGTCTG--TGCATGATCAACTTGATGATCAAGTTTATCAGATGAGAGGCATCTTGCTAGGAAGATTGAGCTCTGGAAACCAATGGCAGGTAGCATT-GAAACACTT-GGGGAGCGGGG----------------AGGGCACAAGCAGCCAAGAAAATTCGAGCTGTTGAGTTGTCCCTGTTTGAGACTTC-CTGCCCTGGGCTCTGCTACAGCCACACCTGGTTATCTGCAAGCTGCTGATGACAGG--------CAGTACATCCTGGCTTAGTGCTGCTCCGTGGGTTGGAGGAGAAGCCCCAGAGCCACATGGGCACAAGCAAGCACAGCAG
>gene=chr20_2508006-2509006; species=calJac
TGTCCCTGACACATGCATCTCAGTGGTGAAGTCTCCCTGCATCCATTCCTGCTCCCTTTGCCAAGGTCAAAGCCCACTGAGCAGCCATCCAACCACAGGACTAC--------------------AACAGGGGGACTCTCCGGCTCAGTGGAGGTCTTCTCCACTCCAAACTGTATGCATGAATACTCTGACATTCTAGGATATCAGATGAGCTGAGTCTTGCTAGGGAGAGTGAGCTCTAGAAACAAATAGTAGTTAGAATTCAAAACATCCAAGGAGAGGGGTTAGGGAGGTGTTTCCTATGGCAGAAGTGGCTGAGAAACTTCAAGCAATTAAGTTGC-----------------CTGCCCTGCGCTCTGCTACTGCTACACCAGCTTGTCTCCAAAGGATTGGTGATGAGCGACTGCACGTCATAGCCTGGCTTTGTGCTGCTCTGTGGAATAGAGAAGAAGCCCTAGAGCCCAGGAGGGTAGAGAGAACACAGACA
>gene=chr20_2508006-2509006; species=canFam
TGTCCCTAACATGTGCATCTCA--AGTGAAGTGTCCCTGGGTCATTCCCAGCTTTCTTTGCCATGGTCCATGCTTAC-CAGGAGCATTTTAACCACTGGTCTAATGGCTTTCTAAAGACCTT--AAAAGGGGGAATTTCCTGCCCACTGAAGGACTTCTCCGCCCAGAACTG--TGCATAATTACCCTGACCTTCTAGTTTATCGGATGAGCCCTGTCTCCCTAGGAAGAGGGGGCTCTGGAAACAAATGGCAGAAG------AAAACATCTGCGGGATGGGGGG---------ATTCCCATGGCGGAAGTGGCCAAGGATCTTCAAGCTGTTAAAAAGTCCTGATTTAAGGTTTC-CTGCTCTGAGCTCTGCTATACCCTCAACCAGTGATCAGCAGGCTGTGGATGA-AGAGGATGGCACACCACAGCCTGGCTTAGTGCTGCTGTGTGGAATGGAGTAGAAACCACAGAGTCCAACAAGCTGGAGGGAACGCAGCGG
>gene=chr20_2508006-2509006; species=equCab
TGTCCCCGACACGTGCATCTCAATAGTGCAATTCCCCTGCACCGTCCCCTGCTCCCTTTGCCGTGGTCCATGTTCCCGGAGCAGCGTTCCAACCA-GGGGCTGCTGGTTTCCCAGGGGTCTTACAACAGGTGGAATCTCCACCTCAGTAAAGGTCTCCTCCATCCCAAACTG--TTCATGATTACCCTGACTTTCTAGTTTATCAGATGAATGGTGTCCTGCTAGGAAGAGTGAGCTCTAAAAACAAATGGCCGGTGGAATTCAAAACATCTGGGGGAACGGGAGAGG-----TGTTCCTGGGGCAGAAGCGGCCAAGGAACTTCCAGCTGTTAAGTCATCCTTGTTTGGGCTTTC-CTGCCCTGGGCTCCGCT-----------------------GACTGTTGATGATGGGCGATTGCACCCCACAGCCTGCCTTGGTGCTGCTCTGGGCAATGGAGTAGAAGCCTTGGAGCCAAATGGACCCGAGACAGCACAGCAG
>gene=chr20_2508006-2509006; species=gorGor
TGTCACTGACACATGCATCTCAAAGGTGAA-TCTCCCTGCATCCATTCCCACTCCCTTTGCTAAGGTCAAAGCTCACTGAGCAGTGGTCCAACCACAGGACTGCTGGTTCCCAAGCAATCTTAAAAAAGGGGGACTCGCCGGCTCAGCGGAGGTCTTCTCCACTCCAAACTGTATGCATGAATACGCTGACATTCTAGGATATCAGATGAGCTGAATCTTGCTAGGGGGAGTGAGCTCTAGAAACAAATAGTACGTAGAATTCAAAACGTCCAAGGAGAGGTGTTCGGGAGGTATTTCCTATGGCAAAAGTGGCTGAGAAACTTAAAGCAATTAAGTTGTCTCTGCTGGGGACTTTGCTGTCCTGGGCTCTGCTACCACAACACCAGGTTATCTCCAAAGGGTTGGTGATGAGCGATCGCACATCATAGCCTGGCTTAGTGCTGCTCTGTGGAATAGAGAGGAAGCCCTAGAGCCCAATACAATAGAGAGAATACAGAAG
>gene=chr20_2508006-2509006; species=panTro
TGTCCCTGACACATGCATCTCAAAGTTGAAGTCTCCCTGCATCCATTCCCACTCCCTTTGCCAAGGTCAAAGCTCACTGAGCAGTGGTCCAACCACAGGACTGCCGGTTCCCAAGCAACCTTAAAAAAGGGGGACTCGCCGGCTCAGCAGAGGTCTTCTCCACTCCAAACTGTATGCATGAATACGCTGACATTCTAGGATATCAGATGAGCTGAATCTTGCTAGGGGGAGTGAGCTCTAGAAACAAATAGTACGTAGAATTCAAAACGTCCAAGGAGAGGGGTTCGGGAGGTATTTCCTATGGCAAAAGTGGCTGAGAAACTTAAAGCAATTAAGTTGTCTCTGCTGGGGACTTTGCTGTCCTGGGCTCTGCTACCACAACACCAGGTTATCTCCAAAGGGTTGGTGATGAGCGATAGCACATCATAGCCTGGCTTAGTGCTGCTCTGTGGAATAGAGAGGAAGCCCTAGAGCCCAATACAATAGAGAGAATACAGAAG
>gene=chr20_2508006-2509006; species=papHam
TGTCCCTGACAAATGCATCTCAATGGTGAAGTCTCCCTGCATCCATTCCAACTCCCTTTGCCAAGGTCAAAGCTCACTGAGCAGTGGTCCAACCACAGGACTACTAGTTTCCAAGCAATCTTAAGACAGTGGGACTCTCTGGCTCAGCAGAGGTCTTCTCCACTCCAAACTGTATGCATGAATATTCTGACATTCTAGGATCTCAGATGAGCTGAGTCTTGCTAGAGAGAGCGAGCTCTAGAAACAAATAGGAGGAAGAATTCAAAACATCCAAGGAGAGGTATTAGGGAGGTAATTCCTATGGCAGAAGTGGCTGAGAAACTTAAAGCAATTAAGTTGTCTCTGCTGGGGACTTTGCTGCCCTGGGCTCTGCTACCACGACACCAGGTTATCTCCAAAGGGTTGGTGATGAGCGATTGCACATCATAGCCTGGCTTAGTGCTGCTCTGTGGAATAGAGAGAAAG-CCTAGAGCCCAGTAGGGTAGAGAGAACACAGAAG
>gene=chr20_2508006-2509006; species=ponAbe
TGTCTCTGACACATGCATCTCAAAGTTGAAGTCTCCCTGCATCCATTCCCACTCCCTTTGCCAAGGTCAAAGCTCACTGAGCAGTGGTCCAACCACAGGACTGCTGGTTCCCAAGCAATCTTAAAAAAGGGGGACTCTCCAGCTCAGTGGAGGTCTTCTCCACTGCAAACTGTATGCATGAATACGCTGACATTCCAGGATATCAGATGAGCTGAATCTTGCTAGGAGGAGTGAGCTCTAGAAACAAATAGTAGGTAGAATTCAAAACATCCAAGGAGAAGGGTTAGGGAGGTATTTCCTATGGCAAAAGTGGCTGAGAAACTTAAAGCAATTAAGTTGTCTCTGCTGGGGACTTTGCTGTCCTGGGCTCTGCTACCACAACACCAGGTTATCTCCAAAGGGTT-GTGATGAGCGATCGCACATCATAGCCTGGCTTAATGCTGCTCTGTGGAATAGAGAGGAAGCCCTAGAGCCCAATACGATAGAGAGAAAACAAAAG
>gene=chr20_2508006-2509006; species=rheMac
TGTCCCTGACAAATGCATCTCAATGGTGAAGTCTCCCTGCATCCATTCCAACTCCCTTTGCCAAGGTCAAAGCTCACTGAGCAGTGGTCCAACCACAGGACTACTAGTTTCCAAGCAATCTTAAAACAGTGGGACTCTCTGGCTCAGCAGAGGTCTTCTCCACTCCAAACTGTATGCATGAATATTCTGACATTCTAGGATCTCAGATGAGCTGAGTCTTGCTAGAGAGAGCGAGCTCTAGAAACAAATAGGAGGAAGAATTCAAAACATCCAAGGAGAGGTGTTAGGGAGGTAATTCCTATGGCAGAAGTGGCTGAGAAACTTAAAGCAATTAAGTTGTCTCTGCTGGGGACTTTGCTGCCCTGGGCTCTGCTACCACGACACCAGGTTATCTCCAAAGGGTTGGTGATGAGCGATTGCACATCATAGCCTGGCTTAGTGCTGCTCTGTGGAATAGAGAGAAAG-CCTAGAGCCCAGTAGGGTAGACAGAACACAGAAG
>gene=chr20_2725284-2726284; species=hg19
agtcacatatgtaatgttaaattttccagtagccacaagaaactgatacaactaattatcataatgcattttatttaacccaatatatctaaaagatgagcattcccacatgaaatcaacataaaagattactgatgaattattttatattctttttttctaagtcttggaaatctgatgtgtgttttacacttacagcacatctcaagttcggactagccacactgcaagggttcatgccgcgtggggctggtggctatagtaatgggtagcgcagCTCCAGTGcggtagttctcaaacttcagggtgaaccagcatcacctggagggcgtatgaatgcagagatgtgattctgactcagcaggtctgaggggaggcctgagattctacacttgtagcaaggtctcaggtgacgctgacgctgctggtcTTAGGGGGTGGTGCAGGCTCTCTGACTGGGAGAAGCCTCGTGGACTACCAGCTGGAAGGGAGTGAGGTTT
>gene=chr20_2725284-2726284; species=bosTau
----acatttgtcatttaaaattttctagtagccaca--aaactggtaaaattaattgtgatcatatattttattgaactcaagatatccaaaatatt---atctcaacatgtaatcaatacaaaacattactaatgagatgttgtacatcctttttttctgaatgtttggaatccagcgtgtattctatacttagagcccaccgcaa-ttgagactaaccgtatctcaagtgctcgtgcccctgagggctggtggcagccgtactggatagtgcCACTCTAAAGcagtcattcccaaaccctagggtgcatcagaattacct-gaggatttatgaaaacacaaatgg---------tcagtgagtctcaggtggagcctgagattctgcatttctagcgtgttgccgggtg-tgctgatgctgctggtct----TGGCAGCTTG----TGCTATCTGGACACAGCCTCAGCAACTACCAGATGGTGGTGGGTGAGACGT
>gene=chr20_2725284-2726284; species=calJac
agtcacatatgtaatgttaaattttccggtag-cacaagcaactgatagaattaattttgataatacattttatttaacccaatatatctaaaagatgagtatttccacatgaaataaacataaaagattactgatgaattattttacattctttttttctaagtcttggaaatctgatg------ttacacttaccacatacctcaagttcaaactagccacattgcaagggttcatgccacgtggggctggtggctatagtaatggataatgcagCTCCAGTGcagtggttctcaaacttcgggatacaccagcctcacctgaagggtgtatgaatgcacagatgtg-ttctgactcagcaggtctaaggtgggggctgagattttacatttgtagcaagatctcaggtgatgctgacactgctggtcTTTCAGGGTGGTGCAGGCTCTCTGACTGGGGGCAGCCTTGTGGACTACCAGCTGGAAGGGAGTGAGGTTT
>gene=chr20_2725284-2726284; species=canFam
---cacaaatataattttatattttatagtagcctcaagaaactggtaacatta----tgacaatatagtgtatttaatccaatatatctgaaatatt---attttaacatgtagtcaatacaaaatattactagtcagctattttacatctttttattctaagtaattgaaattcagtgtgaatttgatactt-----acatctcaa-ttcaaacca----catttcaagggctcgtgccacatggggctagcggctg-cctgctgtactggacagtgTTAGAGcagtgcctctcaaattttaggaggcatcagaatcacct-gaaggcttatgaaaacacagatgc---------tcaggggggtgggggggcggtctgaaattctgcattttcagcaagttcccaggtg-tgctgctgctgctggtct-------TGGCTCT--------GGCTGAGAGCAGCCTCACAGACTA--------CAGTTGG--------
>gene=chr20_2725284-2726284; species=equCab
agccacgtatgtgatttaaaattgtctagtagctacgagcaactggtaaaattaattgtgacaatata----ctttaacccaatatgtccaaaatattatcatttcagcatgtaatcaatacaaaaaattactaatggcatattttacattctttttttctaactatttgaaatccaatgtatatttcacacttccagcacatctcag-ttcagactaacttcatttctggtgctcgttccaagcagggctagtggctaccatatcagatagtgcagCTCTGGAGcagtggttctcaaaccttagggtgtgccagaatcacctggagagcttatgacaacacagatgt---------tcagggggtctgagctggggcctgagattctgaatttctagtaagttctcagatg-tgctgatgctgctggtc--------TGGTTTG----CTGCGGCTGTGAGCAG-CTCACGCACTA-CAAGTGGCAGTGGGAGAGATTT
>gene=chr20_2725284-2726284; species=gorGor
agtcacatatgtaatgttaaattttccagtagccacaagaaactgatacaactaattatcataatacattttatttaacccaatat-tctaaaagatgagcattcccacatgaaatcaacataaaagattactgatgaattattttatattctttttttctaagtctt--------------------------------------------------------------------------------------------------------------------------------------------------------------------------------------------------------------------------------------------------------------------------------------------------------------------------------------------
>gene=chr20_2725284-2726284; species=panTro
agtcacatatgtaatgttaaattttccagtagccacaagaaactgatacaactaattatcataatacattttatttaacccaatatatctaaaagatgagcattcccacatgaaatcaacataaaagattactgatgaattattttatattctttttttctaagtcttggaaatctgatgtgtgctttacacttacagcacatctcaagttcggactagccacactgcaagggttcatgccgcgtggggctggtggctatagtaatgggtagcgcagCTCCAGTGcagtagttctcaaacttcagggtgcaccagcatcacctggagggcgtatgaatgcagagatgtgattctgactcagcaggtctgaggggaggcctgagattctacacttgtagcaaggtctcaggtgacgctgacgctgctggtcTTAGGGGGTGGTGCAGGCTCTCTGACTGGGAGAAGCCTTGTGGACTACCAGCTGGAAGGGAGTGAGGTTT
>gene=chr20_2725284-2726284; species=papHam
agtcacatatgtaatgttaaattttccagtagccacaggaaactgatacaactaattatcataatacattttatttaacccaatatatctaaaagatgagcatttccacatgaaatcaacataaaagattactgatgaattattttatattctttttttctaagtcttggaaatcgaatgggtattttacacttacagcacatctcaagttcggactagccacactgcaagggttcatgccacatggggctggcggctatagtaatgggtagcgcagCTCCAGTGcagtggttctcaaacttcagcgtgcaccagcatcacctggagggtgtatgaacgcagatatgtgactctgactcagcaggtctgaggtgggggctgagattctacatttgtagcaaggtctcaggtgacactgacactgctggtcttgggGGGTGGTGCAGGC--TTTGACTGGGAGCAGCCTCGTGGACTACCAGCTGGAAGGGAGTGAGGTTT
>gene=chr20_2725284-2726284; species=ponAbe
agtcacatatgtaatgttaaattttccagtagccacaagaaactgatacaactaattatcataatacattttatttaacccaatatatctaaaagatgagcattcccacatgaaatcaacataaaagattactgatgaattattttatattctttttttctaagtcttggaaatctgatgtgtattttacacttacagcacatctgaagttcggactagccacactgcaagggttcatgccacgtggggctggtggctatagtaatgggtagcacagCTCCAGTGcagtagttctcaaacttcatggtgcaccagcatcacctggagggtgtatgaacgcagagatgtgattctgactcagcaggtctgaggtgtgggctgagattctacatttgtagcaaggtctcaggtgacgctgatgctgctggtcTTGAGGGGTGGTGCAGGCTGTCTGACTGGGAGCAGCCTCATGGACTACCAGCTGGAAGGGAGTGAGGTTT
>gene=chr20_2725284-2726284; species=rheMac
agtcacatatgtaatgttaaattttccagtagccacaggaaactgatacaactaattatcataatacattttatttaacccaatatatctaaaagatgagcatttccacatgaaatcaacataaaagattactgatgaattattttatattctttttttctaagtcttggaaatctaatgggtattttacacttacagcacatctcaagttcggactagccacgctgc-agggttcatgccacatggggctggcgactgtagtaatgggtagcgcagCTCCAGTGcagtggttctcaaacttcagcgtgcaccagcatcacctggagggtgtatgaacgcagatatgtgactctgactcagcaggtctgaggtgggggctgagcttctacatttgtagcaaggtctcaggtgacactgacactgctggtcttgggGGGTGGTGCAGGC--TTTGACTGGGAGCAGCCTCGTGGACTACCAGCTGGAAGGGAGTGAGGTTT
>gene=chr20_3168284-3169284; species=hg19
AAAATTTAATTAGAGCTAGCAAggctgggcacagtggctcatgcctgtaatgcagcactttgggaggctgaggcggggggatcacttgaagtcaggagtttgagaccagcctgcccaacatggcgaaaccccgtctctagtaaaaatacaaaaattagccaggtgtggtggcgcatgcctctaatcccagctatttgggaggatgaggcaggagaatcactgaacgtgggaggtggaggttgcagtgagccaagattgcgccagtgcacttctgcctaggtgacagtgagactccaactcaagaaaaaaaaaaaaGTAGAGCTTGTGAAGTGTTTATGATCAGTTTTAGTGTCACATGTACAGATCAGTAATGTAATCATTATAATACTATGTCTGGTCTACggctgggcgcggtggctcacgcttgtaatcccagcactttgggaggctgaggcaggcagattgcctgaggtcaggagttcgagatcagcctggccaac
>gene=chr20_3168284-3169284; species=bosTau
------------------------------------------------------------------------------------------------------------------------------------------------------------------------------------------------------------------------------------------------------------------------------------------------------------------------------GAGCTAGTGAAATGTTTATCATCAGTTTTAGCAATGCAGATACCGATCAGTAATGTA-----------ACTGTGTCTGGTCAAC--------------------------------------------------------------------------------------------------
>gene=chr20_3168284-3169284; species=calJac
aaaatTTAAGTAGAGCTAGCAAggccaggcacagtggctcatgcctataatccagcactttgggaggctgaggccagtggatcacttgaagtcaggagttcaagaccagcttgcccaacatggtaagaccctgtctctactaaaaatacaaaaattagccaggtgtggtggcacatgtctgtaatcacagctgcttgggaggatgaggcaggagaattactgaacatgggagatggagggtgcagtgagccaagattgtgctaatgcactccagcctgggtgacagtgagactccatctcaaaaagaaaaaaaaaGTAGAGCTAGTGAAATGTTTATAATCAGGTTTAGTGTCACATGTGCAGATCAGTAATGTATTTATAATAATAC--TA----------ggttgggcgtggtggctcatgcctgtaatccaagcacttt-ggaggccaaggcaggtggatcacctgaggtcgggagttcaagacaagcctgaccaac
>gene=chr20_3168284-3169284; species=canFam
-------------------------------------------------------------------------------------------------------------------------------------------------------------------------------------------------------------------------------------------------------------------------------------------------------------------------------------TGAGAGGTTTATAATCAACTTCAATATTACACATACAGATCAATAATGTCATTGTTCTACTACTGTATCTGGTCTAC--------------------------------------------------------------------------------------------------
>gene=chr20_3168284-3169284; species=equCab
-------------------------------------------------------------------------------------------------------------------------------------------------------------------------------------------------------------------------------------------------------------------------------------------------------------------------------------TGAAATGTTTATCATCAATTTTAGTATTACATGTACAGATCAGTAATGTAATCATTATGATACTGTGTCTGGTCTAGggct-ggccctgtggcttaagtttgtgtgctc--cgctttggtggcccaaggt---------------------------------------------
>gene=chr20_3168284-3169284; species=gorGor
AAAATTTAATTAGAGCTAGCAAggctgggcacagtggctcatgcctgtaatgcagcactttgggaggctgaggcggggggatcacttcaagtcaggagtttgagaccagcctgcccaacatggtgaaaccccgtctctagtaaaaatacaaaaattagccaggtgtggtggcgcatgcctgtaatcccagctattcgggaggatgaggcaggagaatcaccgaacgtgggaggtggaggttgcagtgagccaagattgcgccagtgcacttctgcctaggtgacagtgagactccaactcaagaaaaaaagaaaaGTAGAGCTAGTGAAGTGTTTATGATCAGTTTTAGTGTCACATGTACAGATCAGTAATGTAATCATTATAATACTATGTCTGCTCTACggctgggcgcggtggctcacgcttgtaatcccagcactttgggaggctgaggcaggcagattgcctgaggtcaggagttcgagatcagcctggccaac
>gene=chr20_3168284-3169284; species=panTro
aaaaTTTAATTAGAGCTAGCAAggctgggcaccgtggctcatgcctgtaatgcagcactttgggaggctgaggcggggggatcacttgaagtcaggagtttgagaccagcctgcccaacatggtgaaaccccgtctctagtaaaaatacaaaaattagccaggtgtggtggcgcatgcctctattcccagctattcgggaggatgaggcaggagaatcactgaacgtgggaggtggaggttgcagtgagccaagattgcgccagtgcacttctgcctaggtgacagtgagactccaactcaagaaaaaaaaaaaaGTAGAGGTAGTGAAGTGTTTATGATCAGTTTTAGTGTCACATGTACAGATCAGTAATGTAATCATTATAATACTATGTCTGGTCTACggctgggcgcggtggctcacgcttgtaatcccagcactttgggaggctgaggcaggcagattgcctgaggtcaggagttcgagatcagcctggccaac
>gene=chr20_3168284-3169284; species=papHam
aaaATTTAATTAGAGCTAGCAAggccgggcacagtggctcatgcctgtaatccagcactttgggaggctgaggcggggggatcacttgaagtcacgagtttgagaccagcctgcccaacatgatgaagccccgtctctagtaaaaatacacaaattagccaggtgtggtggtgcatgcctctaatcccagctattcgggaggatgaggcaggagaatcactgaacgtgggaggtggaggttgcagtgagccaagattgcgccagtgcacttctgcctaagtgacagag-ttttccatcccaag-aaaaaaaaaaaGTAGAGCTAGTGAAGTGTTTATAATCAGTTTTAGTGTCACATGTACAGATCAGTAATGTAATCATTGTAATAC--TGTCTGGTCTACAgccaggtgcggtagctcacgcctgtaatcccagcactttgggaggctgcggcaggcggatcgcctgaggtcaggagttcgagaccagcctggccaac
>gene=chr20_3168284-3169284; species=ponAbe
aaaaTTTAATTAGCGCTAGCAAggctgggcacagtggctcatgcctgtaatccagcactttgggaggctgcggggggggaatcacttgaagtcaggagtttgagaccagcctgcccaacatggtgaaaccccgtctctagtaaaaatacaaaaattagccaggtgtggtggcgcatgcctctaatcccagctattcgggaggatgaggcaggagaatcactgaaaatgggaggtggaggttgcagtgagccaagattgcgccagtgcacttctgcctaggtgacagtgagactccaactcaagaaaaaaaaaaaaGTAGAGCTAGTGAAGTGTTTATGATCAGTTTTAGTGTCACATGTACAGATCATGAATGTAATCATTATAATAC--TGTCTGGTCTACggccgggcgcagtggctcacgcttgtaatcccagcactttgggaagctgaggcaggcagatcgcctgaggtcaggagttcaagatcagcctggccaac
>gene=chr20_3168284-3169284; species=rheMac
aaaATTTAATTAGAGCTAGCAAggccgggcacagtggctcatgcctgtaatccagcactttgggaggctgaggcggggggatcacttgaagtcacgagtttgagaccagcctgcccaacatgatgaagccccatctctagtaaaaatacacaaattagccaggtgtggtggtgcatgcctctaatcccagctactcgggaggatgaggcaggagaatcactgaacgtgggaggtggaagttgcagtgagccaagattgtgccagtgcacttctgcctaaatgacagtt---ttccatctcaag-aaaaaaaaaaaGTAGAGCTAGTGAAGTGTTTATAATCAGTTTTAGTGTCACATGTACAGATCAGTAATGTAATCATTATAATAC--TGTCTGGTCTACagctgggtgcggtagctcacgcctgtaatcccagcactttgggaggctgcggcaggcggatcgcctgaggtcaggagttcgagaccagcctggccaac
>gene=chr20_3267284-3268284; species=hg19
ACAGCCATGAAAGGGGAGCTTCTTACCCAATATGAATATTCCCACTCCTCACTGAAGGTCCCAGGAAACTCTCCTGGGCCACAATCCAGGGCATGGTGAAGCTGGAGACTGCAGAGTATGAGGGTCATCTCTGCAATTCCACAAGAGGGAGGACTGAAACAGATGAAGCTCCCTTATTTAGATGATGAATGAAGACTTAGGGACCACTACTGCTGCAAAAATTCCCAATGAATCTTGCCAGGTTCCCTAATTCCCCACCTTGTGGGGATATGATGATGTTAAATCCAAACTTAAAACTTGTGTGCAAGCTATACTAGCCTATAGGCCATAGGATGGCAATAGGGTCATTGCTCGCTTAAGGCTTCTCTGTAGCGCAGACACTGCTCATGCATGTAGAGTCTGTTCTGTGCTCCAGGTTTGTTACACATAAAATAAGAGTAATGGCAAGGTCATCACCCTGATTCGACTGTTTCCAGGAGACTTCCAATGCTCACCCTTGT
>gene=chr20_3267284-3268284; species=bosTau
-----------------------------------------------------------------------------CCTACCACTTTGTG---GATGGGGCTTGAGACT--AGAGCGTGGGGACTG--TCTGCAACTCCACAGGAG-GAGGACTGAAAAAGCTGAAGCTTGCTTGCTTCGGTGGCAAACGAAAACTTAGGGACCACTACTGTTAGAAGAATTATCAAAGAATCTTGCCAGACTCCCCAGTTCTTTGCCTTTTGAGGATA-TGTGACGTTGAAGCCAAACTTGAAACTTGCGTGTCATCTTCA-CAGTCTCTGGGCCACAGGATGGCCACAGCGTTCCTGCTTGCTAAAGACACT----------AGACACTTCTCGTGCATATGTGGTTTATTCTGTGCCCCAAGTCAACCACACATGAAATAA------TGGCAAGGTCACCACACT-ACCCAACTATTTCCAAAATACTTCCAGGGCTCACCCTTGT
>gene=chr20_3267284-3268284; species=calJac
ATAGCCCAGAAAAGGGAGCTTCTTACCCAGTGTGAATATTCACACTCCTCACTAAGGGTCTCAGGAAACTCTCCTAGGCTACTATCCAGGGTGTGGTGAGGCTGGAGACTGCAGAGTATGAGGGTCATCTCTGCAACTCCACAAGAGGGAGGACTGAAACAGATAAAGCTCCCTTATTTAGACGATGAAGGAAGACTTAGGGACCACTACTGCTGCAAGAATTACCAATAAATCTTACCAGATTCCCTAATTCCCCACCTTGTTGGGATATGATGATGTTAAATCCAAAATGAAAACTTGTGTGGAAGCTATACTAGCCTATAGGCCATAGGATGGCAACAGGGTCATTGCTTGCTTAAGGCTTCTCTGTAGCACAGACATTAGTCATGCATGTGTGGTCTATTCTGTGCTCCAGGTTTATTATACATGAAATAAGAGTAATGGCAAGGTCATCACCCTGATTTGACTGTTCCC---AGATTTCCAATGCTCACCCTTGT
>gene=chr20_3267284-3268284; species=canFam
------------AGGGAGCCCCCTGCCCAGCTGGACTATTTATGCTCCCCACTGATGGTCCCAAGAAACCTTTCTGGACCACCATCCTGGGGATGGTGGGGCTCAAGACTGCAGAGTGTGGGGGCTGTCTCTGCAACTCCACATGAGGAAGTACTAAAAC-------------------AGATGGCAAAGGAAGACTTAGGGTTTACTGTTGTTATGAGAATTATCAAAAACTCTTGCCTGATTCTCTAATTCTCTACCTTCTGGGGATACCATAATACTGAAACCAAACTTAA------------------------CTCTGGGCCACAAGACAGTAACCAGGTCTTTACTTCTCTAAGGTCTTTC-GTGGTGCAGACTCTGATCATGAATATGTAGATTGTTCTATGCCCTAGGCTAGCTGTGTACAA-ATAACAGTAATGGCAAGGTCATCATCAC-ACCCCATTGTCCGCAGAAGACTTTTAGTACTCACCCTTGT
>gene=chr20_3267284-3268284; species=equCab
------------AGAGAGCTCCTTGCCCAACTGGACTATTCACGCTCCTCACTGAGGGTTCCAGTAAATCCTCCAGGACTACCATCCTGGGGATGGTGGGGCTTGAGATTGTAGAGTATAGGGGCCATCTCTGTAACTCCACAGGAGGGAGGTCTGAAACAGATGAAGCTCCCTTGCCTAGATGGTGAAGGAAGACTTAGGGACCACTATTATTATAAGAATTATAAAAGAATCTTGCCAGACTCCCTAATTCTCCACCTTTTGAGGATATTATGATCTTGATGCCCAACTTAAAACTTGTGTGCAAGCTACT-CAGCCTCTAGGCCACAGGATAGCAACAGGGTCCTTGCTCATTTAAGGCCTCCC-GCAGCACAGACACAGCTCATGCACA---GCTGTGTTCTGTGCTTCAGGTTAGCTACACACGAAATAACAGTAATCGCAAGG-CACCACCCT-ATCCCAGTGCCCCTACAAGAAATCCAGTGCTCACCCCTGT
>gene=chr20_3267284-3268284; species=gorGor
ACAGCCATGAAAGGGGAGCTTCTTACCCAATATGAATATTCCCACTCCTCACTGAAGGTCCCAGGAAACTCTCCTGGGCCACAATCCAGGGCATGGTGAAGCTGGAGACTGCAGAGTATGAGGGTCATCTCTGCAATTCCACAAGAGGGAGGACTGAAACAGATGAAGCTCCCTTATTTAGATGATGAATGAAGACTTAGGGACCACTACTGCTGCAAAAATTCCTAATGAATCTTGCCAGGTTCCCTAATTCCCCACCTTGTGGGGATATGATGATGTTAAATCCAAACTTAAAACTTGTGTGCAAGCTATACTAGCCTGTAGGCCATAGGATGGCAATAGGGTCATTGCTCGCTTAAGGCTTCTCTGTAGCGCAGACACTGCTCATGCATGTAGAG------------------------------------------------------------------------------------------------------
>gene=chr20_3267284-3268284; species=panTro
ACAGCCATGAAAGGGGAGCTTCTTACCCAATATGAATATTCCCACTCCTCACTGAAGGTCCCAGGAAACTCTCCTGGGCCACAATCCAGGGCATGGTGAAGCTGGAGACTGCAGAGTATGAGGGTCATCTCTGCAATTCCACAAGAGGGAGGACTGAAACAGATGAAGCTCCCTTATTTAGATGATGAATGAAGACTTAGGGACCACTACTGCTGCAAAAATTCCCAATGAATCTTGCCAGGTTCCCTAATTCCCCACCTTGTGGGGATATGATGATGTTAAATCCAAACTTAAAACTTGTGTGCAAGCTATACTAGCCTATAGGCCATAGGATGGCAATAGGGTCATTGCTCGCTTAAGGCTTCTCTGTAGCGCAGACACTGCTCATGCATGTAGAGTCTGTTCTGTGCTCCAGGTTTGTTACACATAAAATAAGAGTAATGGCAAGGTCATCACCCTGATTCGACTGTTTCCAGGAGACTTCCAATGCTCACCCTTGT
>gene=chr20_3267284-3268284; species=papHam
ACAGCCATGAAAGGGGAGCTTCTTACTCAACATGAATATTCCCACACCTCACTCAAAGTCCCAGTAAACTCTCCTGGGCCACCATCCATGTCATGGTGAGGCTGGAGCCTGCAGAGTATGAGGGTCATCTCTGCAATTCCACAAGAGGGAGAACTGAAACAGAAGAAGCTCCCTTATTTAGATGATGAAGGAAGACTTAGGGACCACTACTGTTCCAAGAGTTACCAGTGAATCTTGCCAGGTTCCCTAAATCCCCAACTTGTAGGGATACGATGATGTTAAATCCAAACTTAAAACTTGTGTGCAAGCTATATTAGCCTATAGGCC-----------ATAGGGTCATTGCTCACTTAAGGCTTCCCTGTAGTGCAGACACTGTTCACGCATGTGGAGTCTGTTCTGTGCTTCAGGTTTGTTACACATAAAATAAGAGTAATGGCAAGGTCATCACCCTGATTCGACCGTTCCCAGGAGACTTCCAATGCTCACCCTTGT
>gene=chr20_3267284-3268284; species=ponAbe
ACAGCCATGAAAGAGGAGCTTCTTACCCAATATGAATATTCTCGCTCCTCACTGAAGGTCCCAGGAAACTCTCCTGGGCCACAATCCAGGGCATGGTGAGGCTGGAGACTGCAGAGTATGAGGGTCATCTCTGCAATTCCACAAGAGGGAGGACTGAAACAGATGAAGCTCCCTTATTTAGATGATGAATGAAGACTTAGGGACCACTACTGCTGCAAAAATTACCAATGAATCTTGCCAGGTTCCCTAATTCCCCACCTTGTGGGGATATGACGATGTTAAATCCAAACTTAAAACTTGTGTGCAAGCTATACTAGCCTATAGGCCATAGGATGGCAATAGGGTCATTGCTTGCTTAAGGCTTCTCTGTAGTGCAGACACTGCTCATGCATGTAGAGTCTGTTCTGTGCTCCAGGTTTGTTACACATAAAATAAGAGTAATGGCAAGGTCATCACCCTGATTCGACTGTTTCCAGGAGACTTCCAATGCTCACCCTTGT
>gene=chr20_3267284-3268284; species=rheMac
ACAGCCATGAAAGGGGAGCTTCTTACCCAACATGAATATTCCCACACCTCACTCAAAGTCCCAGTAAACTCTCCTGGGCCACCATCCATGTCATGGTGAGGCTGGAGCCTGCAGAGTATGAGGGTCATCTCTGCAATTCCACAAGAGGGAGAACTGAAACAGAAGAAGCTCCCTTATTTAGATGATGAAGGAAGACTTAGGGACCACTACTGTTCCAAGAATTACCAGTGAATCTTGCCAGGTTCCCTAAATCCCCACCTTGTAGGGATATGATGATGTTAAATCCAAACTTAAAACTTGTGTGCAAGCTGTATTAGCCTATAGGCC-----------ATAGGGTCATTGCTCACTTAAGGTTTCCCTGTAGTGCAGACACTGTTCACGCATGTGGAGTCTGTTCTGTGCTTCAGGTTTGTTACACATAAAATAAGAGTAATGGCAAGATCATCACCCTGATTTGACCGTTCCCAGGAGACTTCCAATGCTCACCCTTGT
>gene=chr20_3827006-3828006; species=hg19
GCGGcacccaacgtttattgggcactaactgtatgccaggccatgggggtgccggagagaacgacacgaagaccctcacccctcaaagttcccagggggaggagGGGCTGCTTCACTTGGGAAGCGTGGGGATGGAATTCTCAGCCCCCCGATGACTCCGAGGCCGGCCACCTGCCTGGTTTCTGGCCGGACACCGGACTTCCCCTGGAAGTTGCTCGAGACTGCGCGCCCCCAGCAAAAAATCAGGTCGGTTCTCCGAGCCCAGTCTAGCGCTTCCCGACCCGCAAACCAAGGCCCAGTGACCGTCCCCGCTGCGCAGCCGCCTGCGTCGCCAGCCAACCACGCGCGGCCGAGTAGCCCCGCCCCTCCACATGGCCAATGGCCGCGCGCTCTGCCCGCCCCGCCTCCTCGCTGCGGGAAGGGTCCTGGGCCCCGGGCGGCGGTCGCCAGGTCTCAGGGCCGGGGGTACCCGAGGTAAGATCGCTTCCCGGGCGTTGGGT
>gene=chr20_3827006-3828006; species=bosTau
GTGACACCCGacatttattgagcactgactgtatgctaggccctgtgagtccaggagcgaaagacataaaagccctcaaCCCTCGTATTCCTCGGA----GGA-GGGTAGGTTCGTGTAGGAAGCGTTGGGACTGA-------GCCCAGCTCGGTTT--------------CTACTTGGTTTCTAGCCAGACCCTAGACTTCCCCTGGAAGTTGCTCGA-----CGATCACGCAGTAGAAAACCAGGTCAGTTCCGA--TCCCAGTCCAGCGCCGCCAGGCTTGCCAAGCGAGGTCAAGT--------------------GGCCCATGCTGACCAGCCGCGACAGCAGGCCGCGAAGCCCCGCCCCGC-GTCTGGCCAATGGCCGCGCGGTCCCCTCT-CTCCTCCCTCCCAGCGGGGGAAGGTTCCCAGCAGGCC-CAGCTGAAGGCAGGTCGCCGGGTCGCGGCTACCCAAGGTAAGATCGCCGCTCAGGAGCTCGGT
>gene=chr20_3827006-3828006; species=calJac
GCGTCTCCCAGCGTTTGCTGGACACTAACTGTATGCCAGGCCATGAGGCTGCAGGAGAGAACGACACGAAGATCCTCGCCCCTCAAAGCTCCCGGCAGGAGGAGGGGCTGCTTCACTTGAGAAGCGTGGGGATGGAATTCTCAGCCCGCCAATGACTCGGAGGCCGGCCGCCCGCCTGGTTTCTGGCCGGACACTGGACTTCCCCTGGAAGTTGCTCGAGACGACGCGCCCCCAGCAGGAAATCAGGTCGATCCTCCGAGCCTAGTCCTGTGTTCCCCGACCCGCAAACCAAGGCCCAGCGCCCGCCCCCGCCTCTCCGCC-CCTGAGCCTCCAGCCAATCACGCGCGGCCGGGAAGCCCCGCCCCTCCTGTTGGCCAATGGCCGCGCGGCCTGCCTGCCCCGTCCCGTCGCTGCGGGGAGGGTCGTAGGCCCCGCGCGGCTGTCGCCAGGTCGCAGGGCCGGGGCTACCCGAGGTAAGATCGCCGCTGGGGCCCTTGGT
>gene=chr20_3827006-3828006; species=canFam
GTATCACTcgatatttattgggcactaactttatgccaggccctgGGTGCCCCGGTACAAATGCCATAAAGACCCTCCCCCCTCAAATTACTCAGG---AGGAGTGATTGCTTGGCGTAGGAAGCATGGGGACCCA-------GCCGAGCACTGACTCCGAGGTCGGTCATCCACTTGAGTTCTAGCCAGATTCTGTATTTCCCCTGGAAGTTGTTCTGGA---TGCGC-CCCAGCAGGAGCCTAGGTCTGCCCGGA--GCGCCGTCCCGCGGGTCCAGGCCCTCGAACCACTGCCAAGC--------------------CACCCCCGCGGCCCAGTGGCTCAGGCTGGccgccacgccccgccccgccgcctggccaatggcctcgcggtccccctcccgcgccccctcctgcAGGGGAGGGTTCCGGGGTGTCTGCGGAGGTCCGCGGGTAGCCGGGTAGTGGCTA-CCGAGGTAAGTTAGCCGCCCGGGCGCTCGGT
>gene=chr20_3827006-3828006; species=equCab
TTGACATTCGGcgtttatcgatcactaactgtgtgccag---------gcccAGGAGCGAACAACATAAAAACCCTCCCCCCTCAAGCTACTCGGC----GGAGAAGCTGCTGCGCATAGGAAGCGTGGGGACCGA-------GCCGGCCGCAGACTCCGAGGTCAGACGCCCGCTCGGTTTCTAGCCACACCCTGGACTTCTCCCGGGAGTTGCTTGAGA---CGCGC-CCCAGCAGGAACCCGGGTC--TCCCGA--GCGCCGTACCGCCGGCCGAGGCCCCGAGACCCGGGGCAGGC----------------------------CCGCCTCCAGGCTTCCAGCGGCCGCGAGGCTCCGCCCCGCCGCCTGGCCAATGGCCGCGCGGGCCCCCTCCCTCCCCCCCCCCGGCGGGAGCCGGTTCCGAGCTGGCCGCGGCGGTCGTCAGGACCCCGGGTCGTGGCTACTCGAAGTAAGCTCGCTGCCTGGGTGCTCGGC
>gene=chr20_3827006-3828006; species=gorGor
GCGGcacccaacgtttattgagcactaactgtatgccaggccatggggatgccggagagaacgacacgaagaccctcacccctcaaaggtcccagggggaggagGGGCTGCTTCACCTGGGAAGCGTGGGGATGGAATTCTCAGCCCCCCGATGACTCCGAGGCCGGCCACCTGCCTGGTTTCTGGCCGGACACCGGACTTCCCCTGGAAGTTGTTCGAGACTGCGCGCCCCCAGCAAGAAATCAGGTCGGTTCTCCGAGCCCAGTCTAGCGCTTCCTGACCCGCAAACCAAGGCCCAGTGACCGTCCCCGCCGCGCAGCCGCCTGCGTCGCCAGCCAACCACGCGCGGCCGAGTAGCCCCGCCCCTCCACATGGCCAATGGCCGCGCGCTCTGCCCGCCCCGCCTCCTCGCTGCGGGAAGGGTGCTGGGCCCCGGGCGGCGGTCGCCAGGTCTCAGGGCCGGGGCTACCCGAGGTAAGATCGCTTCCCGGGCGTTGGGT
>gene=chr20_3827006-3828006; species=panTro
GCGGcacccaacgtttattgggcactaactgtatgccaggccatggggatgccggagagaACGACACGAAGACCCTCACCCCTCAAAGTTCCCAGGGGGAGGAGGGGCTGCTTCACTTGGGAAGCGTGGGGATGGAATTCTCAGCCCCCCGATGACTCCGAGGCCGGCCACCTGCCTGGTTTCTGGCCAGACACCGGACTTCCCCTGGAAGTTGCTCGAGACTGCGCGCCCCCAGCAAAAAATCAGGTCGGTTCTCCGAGCCCAGTCTAGCGCTTCCCGACCCGCAAACCAAGGCCCAGTGACCGTCCCCGCCGCGCAGCCGCCTGCGTCGCCAGCCAACCACGCGCGGCCGAGTAGCCCCGCCCCTCCACATGGCCAATGGCCGCGCGCTCTGCCCGCCCCGCCTCCTCGCTGCGGGAAGGGTCCTGGGCCCCGGGCGGCGGTCGCCAGGTCTCAGGGCCGGGGGTACCCGAGGTAAGATCGCTTCCCGGGCGTTGGGT
>gene=chr20_3827006-3828006; species=papHam
GCGtcacccaacgtttattgggcactcactgtatgcctggccatggggatgcaggagagaaagacacgaagaccctcacccgtcaaagctaccggcgggaggaggggCTGTTTCACTTGGGAAGCGTGGGGATGGAATTCTCAGCCCCCTGAGGACTTCGAGGCCGGCCGCCTGCCTGCTTTCTGGCCGGACACTGGACTTCCCCTGGAAGTTGCTCGAGACTACGCGCCCTCAGCAGAAAATCAGGTCGGTTCTCGGTGCCCAGCCTAGCGCTTCTCGACCAGCAAACCAAGGCCCAGTGCCCGCCCCCGCCGCGCAGCGGCCTGCACCGCCAGCCAACCACGCGCGGCCGAGTAGCCCTGCCCCTCCACGTGACCAATAGCCGCGCGCCCTGCCCGCCCCGCCCCCTCGCTAAGGGAGGGGTCCTGGGCCCCGGGCGGCTGTCGCCAGGTGTCAGGGTCGGGGCTACTCGAGGTAAGATCGCTGCCCGGGCGATGGGT
>gene=chr20_3827006-3828006; species=ponAbe
GCGtcacccaacgtttattgggcacaaactgtatgcccggccatggggatgccggagagaacgacacgaagaccctcacccctcaaagctcccagcgggaggaggggCTGCTTCACTTGGGAAGTGTGGGGATGGAATTCTCAGCCCCCCGATAACTCCGAGGCCCGCCGCCTGCCTGGTTTTTGGCCGGACACTGGACTTCCCCTGGAAGTTGCTCGACACTGCGCGCCCCCAGCAGAAAATCAGGTCGGTTCTCGGAGCCCAGTCTAATGCTTCCCGACCCGCAAACCAAGGCCCAGTGACCGCCCCCGCCGCGCAGCAGCCTGCGTCGCCAGCCAACCACGCGCGGCCGAGTAGCCCCGCCCCTCCACATGGCCAATGGCCGCGCG------CCGCCTCGCCTCCTCGCTGCGGGAAGGGTCCTGGGCCCCGGGCGGCGGTAACTAGGTCTCAGGGCTGGGGCTACCCGAGGTAAGATCGCTGCCCGGGCGTTGGGT
>gene=chr20_3827006-3828006; species=rheMac
GCGTCACccaacgtttattgggcactaactgtatgcctggcCATGGGGATGCAGGAGAGAAAGACACGAAGACCCTCACCCATCAAAACTACCGGCGGAAGGAGGGGCTGTTTCACTTGGGAAGCGTGGGGATGGAATTCTCAGCCCCCTGAGGACTTCGAGGCCGGCCGCCTGCCTGGTTTCTGGCCGGACACTGGACTTCCCCTGGAAGTTGCTCGAGACTACGCGCCCTCAGCAGAAAATCAGGTCGGTTCTCGGTGCCCAGCCTAGCGCTTCTCGACCAGCAAACCAAGGCCCAGTgcccgcccccgccgcgccgcggcctgcgccgccAGCCAACCACGCGCGGCCGAGTAGCCCTGCCCCTCCACGTGACCAATAGCCGCGCGCCCTGCCCGCCCCGCCCCCTCGCCAAGGGAGGGGTCTTGGGCCCCGGGCGGCGGTCGCCAGGTCTCAGGGTCGGGGCTACTCGAGGTAAGATCGCTGCCCGGGCGATGGGT
>gene=chr20_3928058-3929058; species=hg19
tggcgcatgcctgtaatcccagctacttgggaggctgaggcaggagaatagcttgaacctggaaggcggaggttgctgtgagccgagatcacgccattgcactccagcctgggcaacaagagcgaaactccgtctcaaaaaaaaaaaaaagaagagaagaaTACTTAAGAAAATGAAGTTGATATATTATACTGCAAATTGGCAGTGAGATGCTAAAATGAACACAAGTAAATTCAGTCCCAGTTTAACGTATGAGTGGAAATCAGAGTTCTCAGTTTTTTGGGGGGAAAAAAAAAATCAAAGCCAATCTGAATTAAATTTCTCACCTGTTTGTAGGCATAAAATTCTTTGTGTGCTTGATGTCTTAGCCTAAAAGACAGAAATTAGTAATGCAATATTGAGATTTCCAACATAGTAACTTGAAGAAAAATAAAAAGTTGCTGATTTTGGTATTAATTTATAACATTTATGGCTCAAATGATATAAATTAGAATCTTTAC
>gene=chr20_3928058-3929058; species=bosTau
------------------------------------------------------------------------------------------------------------------------------------------------------------AAGAATACTT---AAAGTGAAG-----GTATTGTACTGCAAACTGACAACAAAATGCTAAAATGAACACAAGAAAATCCAGTCTCAGTTCAAAATATGTGTGGAAATCTGAGCCCTCA-TTATTTGGTGA--AAAACAAGATGAAAGCCAGTCTTAAGTAAATCTCTCACCTGTTTGTAGGCATAAAATTCTTTGTGTGCTTGATGTCTTAGCCTAAAAGACAGAAATGAGCAATGCAATATTGAGATTTCC-ATATAAGACTTTGAAAAAAATTTT-AAACTTCCTGTTTTGGTATTAATTTGTATCATTTATGGTTTAA-------AATCTAGAATCTTTAT
>gene=chr20_3928058-3929058; species=calJac
--------------------------------------------------------------------------------------------------------------------------------------------------AAAAGAAGAGAAGAATACTTAAGAAAATGAAGTTGATATGTTACACTGCAAATTGGCAGTGAGATGCTAAAATGAACACAGGTAAATTCAGTCCCAGTTTAAAGTATGAGTGGAAATCAGAGTTCTCAGTTTTTTTGGGG-AAAAAAATAATCAAAGCCAATCTGAATTAAATTTCTCACCTGTTTGTAGGCATAAAATTCTTTGTGTGCTTGATGTCTTAGCCTAAAAGACAGAAATTAGTAATGCAATATTGAGATTTCCAACACAGTAACTTGAA-AAAAATAAAAAGCTGCTGATTTTGGTATTAATTTATATCATTTATGACTCAAGTGATATAAATTAGATTCTTTAC
>gene=chr20_3928058-3929058; species=canFam
----------------------------------------------------------------------------------------------------------------------------------------------------TACTTAAGATAGATACTT---AAAGTGAAGTTGATATTTTGTTTTGCAAACTGG-AATGAAATGCTAAAATGAACACAAGTAAATCCAGTTCCAGTTTAAAATATGAGTGGAAATCTAAGTTCTCATTTTTTGATTAA--AAAAAACTATCAAAGCCAATCTGAAATAAATTTCTTACCTGTTTGTAGGCATAAAATTCTTTATGAGCTTGATGTCTTAGCCTAAAAGACAGAAATGAGCAATGCAATATTGAGGTTTCCAATGTAACAATTTG-ATAAAATTCTTAAACAG---ATTTTGA----AATTTATATCATTTA--GTTTAA-------AATCCAAAATATTTAT
>gene=chr20_3928058-3929058; species=equCab
----------------------------------------------------------------------------------------------------------------------------------------------------AAGAAAAGAAGAATATT--------TGAAGTTGATATTTTGTACTGTAAACTGGCAATAAAATGCTAAAATGAACACAAGTAAATCCAGTCCCAGTTTAAAATGTAAGTGGAAATCTGAGTTCTCATTTTTTCGTTAA--AAAACACAATCAAAGCCAATCTTAAGGAAATTTCTCACCTGTTTGTAGGCATAAAATTCTTTGTGTGCTTGATGCCTTAGCCTAAAAGACAGAAATGAGCATTGAGATA---------CCAATATAACAATTTGaaaaaaatttaaaaacta---attttcgtattaatttatataatttatGGTTTAA-------AATC---AATCTCTAT
>gene=chr20_3928058-3929058; species=gorGor
tggcgcacgcctgtaatcccagctacttgggaggctgaggcaggagaatagcttgaacctggaaggcagaggttgctgtgagccgagatcacgccattgcactccagcctgggcaacaagagcgaaactccgtctcaaaaaaaaaaaaaaGAAGAGAAGAATACTTAAGAAAATGAAGTTGATATATTATACTGCAAATTGGCAGTGAGATGCTAAAATGAACACAAGTAAATTCAGTCCCAGTTTAAAGTATGAGTGGAAATCAGAGTTCTCAGTTTTTTGGGGG-AAAAAAAAAATCAAAGCCAATCTGAATTAAATTTCTCACCTGTTTGTAGGCATAAAATTCTTTGTGTGCTTGATGTCTTAGCCTAAAAGACAGAAATTAGTAATGCAATATTGAGATTTCCAACACAGTAACTTGAAGAAAAATAAAAAGTTGCTGATTTTGGTATTAATTTATAACATTTATGGCTCAAACAATATAAATTAGAATCTTTAC
>gene=chr20_3928058-3929058; species=panTro
tggcgcatgcctgtaatcccagctacttgggaggctgaggcaggagaatagcttgaacctggaaggcggaggttgctgtgagccgagatcacgccattgcactccagcctgggcaacaagagtgaaactccgtctcaaaaaaaaaaaaaagaagagaagaaTACTTAAGAAAATGAAGTTGATATATTATACTGCAAATTGGCAGTGAGACGCTAAAATGAACACAAGTAAATTCAGTCCCAGTTTAACGTATGAATGGAAATCAGAGTTCTCAGTTTTTTGGGGG--AAAAAAAAATCAAAGCCAATCTGAATTAAATTTCTCACCTGTTTGTAGGCATAAAATTCTTTGTGTGCTTGATGTCTTAGCCTAAAAAACAGAAATTAGTAATGCAATATTGAGATTTCCAACACAGTAACTTGAAGAAAAATAAAAAGTTGCTGATTTTGGTATTAATTTATAACATTTATGGCTCAAATGATATAAATTAGAATCTTTAC
>gene=chr20_3928058-3929058; species=papHam
--------------------------------------------------------------------------------------------------------------------------------------------------AAAATAAGAGAATAATACTTAAGAAAATGAAGTTGATATATTATACTGCAAATTGGCGGTGAGATGCTAAAATGAACACAAGTAAATTCAGTCCCAGTTTAAAGTATGAGTGGAAATCAGAGTTCTCAGTTTTTTTGGAG-AAAAAAAAACTCAAAGCCAAACTGAATTAAATTTCTCACCTGTTTGTAGGCATAAAATTCTTTGTGTGCTTGATGTCTTAGCCTAAAAGACAGAAATTAGCAATGCAATATTGAGATTTCAAACATAGTAACTTGAAGAAAAATAAAAAGCTGCTGGTTTTGGTATTAATTTATATCATTTATGGCTCAAATGATATAAATTAGAACCTTTAC
>gene=chr20_3928058-3929058; species=ponAbe
-----------------------------------------------------------------------gttgctgtgagccgagatcacgccattgcactccagcctgggcaacaagagtgaaactccatctcaaaaaaaaaaaaaaaaaGAAGAGAATACTTAAGAAAATGAAGTTGATATATTATACTGCAAATTGGCAGTGAGATGCTAAAATGAACACAAGTAAATTCAGTCCCAGTTTAAAGTATGAGTGGAAATCAGAGTTCTCAGTTTTTTGGGGG-AAAAAAAAAATCAAAGCCAATCTGAATTAAATTTCTCACCTGTTTGTAGGCATAAAATTCTTTGTGTGCTTGATGTCTTAGCCTAAAAGACAGAAATTAGTAATGCAATATTGAAATTTCCAACATAGTAACTTGAAGAAAAATAAAAAGTTGCTGATTTTGGTATTAATTTATATCATTTATAGCTCAAATGATATAAATTAGAATCTTTAC
>gene=chr20_3928058-3929058; species=rheMac
--------------------------------------------------------------------------------------------------------------------------------------------------AAAATAAGAGAATAATACTTAAGAAAATGAAGTTGATATATTATACTGCAAATTGGCGGTGAGATGCTAAAATGAACACAAGTAAATTCAGTCCCAGTTTAAAGTATGAGTGGAAATCAGAGTTCTCAGTTTTTTTGGAG--AAAAAAAACTCAAAGCCAAACTGAATTAAATTTCTCACCTGTTTGTAGGCATAAAATTCTTTGTGTGCTTGATGTCTTAGCCTAAAAGACAGAAATTAGCAATGCAATATTGAGATTTCAAACATAGTAACTTGAAGAAAAATAAAAAGCTGCTGGTTTTGGTATTAATTTATATCATTTATGGCTCAAATGATATAAATTAGAACCTTTAC
>gene=chr20_4116284-4117284; species=hg19
AACCAAGAAAGATCAGCAATAAGTGGATCAGGAAAGAGGACAGAAGCTGAAAGGCTAGATTTGTTCCTCATTTGCTGGCGGCCTTGGGTGGACCAATGGAGGGCTCAGTGTCCCTATTTGAAAATGGAGAAATTGTGTATCCTCTGATATCATAGCTGCCCCAAAGGAGAGAAGATAAGCCCAGCCCTCTGGAACTTTTCTGTGCAAAAGGAAGGGAACCCTGGGGGTGGGTTTATCCTTGAGGATTTCTAGGACAAGCTGTAGCAGGGGCAGGGCATAGCAGGAGAGTGGAGGAAGGTGGGGTGAGGGGCAGGAGGTCAGATATGGGGTGGGCTGGCCAGGGGCAGGGCCGGAGCGATAAGTGGGAGGCAGGGAAGCTTGGCGAGGAGCAGGACCTGGAGGGCGCAGGGCACCTGGTGGGAACAGTAGCCCAAGACCTTGGTTTTGTGATGTCCTCAATTTTGCCCTGCTTTCTTCTCCCTGACTCCTTCACTACTTCT
>gene=chr20_4116284-4117284; species=bosTau
GGCCAAGAAAGGTCAAGGATAAGTGGAAAAGGATAGAAGATGAGAGATGAAAGGCTAAATTTGTTCTGCATTTGCTGGTGACCTTGGATGGACCAACGAAAGGTTCACTGTCCCTAT--------------ACCGAGTATCCTACAATATTATAGACTCA---AATAAAAGAAGATGAATCTGGCTCTTTGGA-CCTTTCTGTACAAATAAGGGGGAGCCCTGGAGAT-GGCTTATCCTTGAGGATTTCTAGGACAAGCTATAGCCTGATCAGGGCCT-GCAGGAGGATAGGGAGGCATGGAAGGAGGTACAGGAGGTATGATGT-GGGGAGGCAGGCCCAAGGCAAG----------------GG---------AGCTTGGCAAGTAGGGGCTCTCTGGGGGCACAGAGCAGCTGGTGAACACAGTAGCCCAAGACCTTTGTTTTGGT-------ACAATGCGCCCTGTTTTCT-CTCTCTGTCTCCTTCACTGCTTCC
>gene=chr20_4116284-4117284; species=calJac
AGCCAAGAAAAATCAGCGATAAGTGCATCAGGAAAGAGGGTGGAAGCGGAAAGGCTGGATTTGTTCCTCATTTGCTGGTGG-CTTGGGTAGACCAATGGAGGGCTCAGTGTCCCTATTTGAAAATGGGGAAATCATGTGTCCTGTGATATCATAGCCGCCCCAAGGGAGAGAAGATAAGACCAGTCATCTGGAA-CTTTCTGTGCAAAAGGAAGGGAGTCCTGGAGGGGGGTTTATCCTGGAGGATTTCTAGGCCAAGCTGTAGCAGGGGCAGAGCCTAGCAGGAGTGTGAGTGAAGGTGGGGTGAGGGGCAGG-GGTCAGATGTGGGGCGGGGTGGCCAGGGGCAGGGCTGGAGTGATAAGTGAGAGGCTGGGAAGCCTGGCGA------------GGAGGGCGCAGGGCACCTGGTGGAAACAGCAGCCCAAGACCTTGGTTGTGCGAGGCCCTCAATTTTGCCCTTCTTTCTTCTCCCTGACTCCTTCACTATTTCT
>gene=chr20_4116284-4117284; species=canFam
GACCAAGAAAGGTCAGCAATAAGCGGACCAGGAAAGATGGTAGGAGTTGAAAGGCTCAATTTGTTCCTCATTTAGGGGTGGACCTGGGTGGACCCACAAAGGGCTCAGTGTTTCTATTTGAAAATGGAAAAGTCTTATATCCTACAATATGA--GACTTA---AAGGAGAGAAGTTGAGTCTGGCTCTTTGGAACTTTTCTGTGCAAAAGAGGGGGAGCCCTGGGGGT-GGTTTATTCTTGAGGATTTCTAGGACGAGCTGTAGGCTGAGCAGGGCCT-GAAGGAGGGTGGGGAGGCAAGGGAGGAG-GGTGGGAAGTCAGATGT-GGGAAGACTGGCCTAAGGCAGG----------------GG---------AGCCTGGCAAGTA------------GGGTACC------TTGGTGGGCAGAGCTGCAGACAACCTTGGGTTTGGT-------GTGCTATGGTCTAC-------------TCTTCTCCACT---CTT
>gene=chr20_4116284-4117284; species=equCab
GGCCAAGAAAGATCAGCGATCAGTGGACCAggaaagaggatgggagttgaaagactaaatttgttcctcacttgctggtggcctcggacggaccaacaaagggctcagtgtccctatttgaaagtggacaaatcatatatcctacaatAATA--GACTCA---AAGGAGA--AGATGAGTCTGGCTCTTTGCAACTTTTCTGTGCAAAAGGAAGGGAACCCTGGGGGT-GGTTTATCCTTGAGGATTTCTAGGACAAGCTGTAGCCTGAGCAGGGCCT-GCAGGAGGGTGGGGAGACAGGGG--------CAGGAGGTCTGATGT-TTGGGGGCTGGCTCGAGGCAAG----------------GG---------AGCTTGGCAAGCAGGGGCCCTGTGGGGGCACAGAGCAGCTGGTGGACACGGCAGCCCATGGCCTTGGTTTCAGT-------GAGTCGCGCTCTGCTTTCT--TTTTTGTCTCCTTCACTGCTTCT
>gene=chr20_4116284-4117284; species=gorGor
--------------------------------------------------------------------------------------------------------------------------------------------------------------------------------------------------CTTTTCTGTGCAAAAGGAAGGGAACCCTGGGGGTGGGTTTATCCTTGAGGATTTCTAGGACAAGCTATAGCAGGGGCAGGGCCTAGCAGGAGAGTGGAGGAAGGTGGGGTGAGGGGCAGGAGGTCAGATATGGGGTGGGCCGGCCAGGGGCAGGGCTGGAGCGATAAGTGGGAGGCAGGGAAGCTTGGCGAGGAGCAGGACCTGGAGGGCGCAGGGCACCTGGTGGGAACAGCAGCCCAAGACCTTGGTTTTGTGATGTCCTCAATTTTGCCCTGCTTTCTTCTCACTGACTCCTTCACTACTTCT
>gene=chr20_4116284-4117284; species=panTro
AACCAAGAAAGATCAGCAATAAGTGGATCAGGAAAGAGGACAGAAGCTGAAAGGCTAGATTTGTTCCTCATTTGCTGGCGGCCTTGGGTGGACCAATGGAGGGCTCAGTGTCCCTATTTGAAAATGGAGAAATTGTGTATCCTCTGATATCATAGCTGCCCCAAAGGAGAGAAGATAAGCCCAGCCCTCTGGAACTTTTCTGTGCAAAAGGAAGGGAACCCTGGGGGTGGGTTTATCCTTGAGGATTTCTAGGACAAGCTGTAGCAGGGGCAGGGCATAGCAGGAGAGTGGAGGAAGGTGGGGTGAGGGGCAGGAGGTCAGACATGGGGTGGGCTGGCCAGGGGCAGGGCCGGAGCGATAAGTGGGAGGCAGGGAAGCTTGGCGAGGAGCAGGACCTGGAGGGCGCAGGGCACCTGGTGGGAACAGCAGCCCAAGACCTTGGTTTTGTGATGTCCTCAATTTTGCCCTGCTTTCTTCTCCCTGACTCCTTCACTACTTCT
>gene=chr20_4116284-4117284; species=papHam
AAGCAAGAAAGATCAGCAATAAGTGAATCAGGAAAGAGGACGGAAACTGAAAGGCTAGATTTGTTCCTCATTTGCTGGCGGCCTTGGGTGGACCAATGGAGGGCTTAGTGTCCCTACTTGAAAATGGAGAAATTGTGTATCCTACGATATCATAGCCGCCCCAAAGGAGAGAAGATAAGCCCAGCCCTCTGGAACTTTTTTGTGCAAAAGGAAGGGAACCCTGGGAGTGGGTTTATCCTTGAGGATTTCTAGGACAAGCTGTAGCAGGGGCAGGGCCTAGCAGGAGGGTGGAGGAAGGTAGGGTGAGGGGCAGGAGGTCAGATATAGGGTGGGCTGGCCAGAGGCAGGGCTGGAGCGATATGTGGGAGGCAGGGAAGCTTGGCGAGGAGCGGGATCTGGAGGGTGCAGGTCACCTGGTGGAAACAGCAGACCAAGACCTTGGTTTTGTGACGACCTCAATTTTGCCCTGCTTTCTTCTCCCTGACTCCGTCACTGCTTCT
>gene=chr20_4116284-4117284; species=ponAbe
AGCCAAGAAAGATCAGCAATAAGTGGATCAGGAAAGAGGACGGAAGCTGAAAGGCTAGATTTGTTCCTCATTTGCTGGCGGCCTTGGGTGGACCAATGGAGGGCTCAGTGTCCCTATTTGAAAATGGAGAAATTGTGTATCCTACGATATCATAGCCGCCCCAAAGGAGAGAAGATAAGCCCAGCCCTCTGGAACTTTTCTGTGCAAAAGGAAGGGAACCCTGGGGGTGGGTTTATCCTTGAGGATTTCTAGGACAAGCTGTAGCAGGGGCAGGGGCTAGCAGGAGAGTGGAGGAAGGTGGGGTGAGGGGCAGGAGGTCAGATATGGGGTGGGCTGGCCAGGGGCAGGGCTGGAGCGATAAGTGGGAGGCAGGGAAGCTTGGCGAGGAGCAGGACCTGGAGGGCGCAAGGCACCTGGTGGGAACAGCAGCCCAAGACCTTGGTTTTGTGATGtcctcaattttgccctgctttcttctccctgactccttcactacttct
>gene=chr20_4116284-4117284; species=rheMac
AAGCAAGAAAGATCAGCAATAAGTGAATCAGGAAAGAGGACGGAAACTGAAAGGCTAGATTTGTTCCTCATTTGCTGGCAGCCTTGGGTGGACCAATGGAGGGCTTAGTGTCCCTACTTGAAAATGGAGAAATTGTGTATCCTACGATATCATAGCCGCCCCAAAGGAGAGAAGATAAGCCCAGCCCTCTGGAACTTTTCTGTGCAAAAGGAAGGGAACCCTGGGAGTGGGTTTATCCTTGAGGATTTCTAGGACAAGCTGTAGCAGGGGCAGGGCCTAGCAGGAGGGTGGAGGAAGGTAGGGTGAGGGGCAGGAGGTCAGATATAGGGTGGGCTGGCCAGAGGCAGGGCTGGAGCGATATGTGGGAGGCAGGGAAGCTTGGCGAGGAGCGGGACCTGGAGGGTGC-GGTCACCTGGTGGAAACAGCAGACCAAGACCTTGGTTTTGTGATGACCTCAATTTTGCCCTGCTTTCTTCTCCCTGACTCCGTCACTGCTTCT
>gene=chr20_4383309-4384309; species=hg19
TTTCAGAAGAGGGGAAAGTATAAGAGAATGTTTATTAACTGCCCCATATAGACAAGGCTTGGCAAGATCTTCTTGAAGCAGTCCTGAACAGCTCCCTCCACAGCCCACCCAATCCTCCTGGAGCTCTCTCCCTCGACACTTCAGAGGGGGGTGGGGACCTCCACTAGCCCCTTCATGCCAGAAAGTCCTGCTTCTTCTGACTTAGCTGTAAGCTCAGCGGGTTTGAATGCAAGTCCTTCTCCATCTCCTCTTTTCTCCTCCTCAGTGCAGTCAGCATAGCCTGGCACGTGGAGGGGACCATCCCCTTTGCTGACTTACAACTGGATTTCAAAATCAAGGTAAAGGTCAAGGAATGGCTGTAAAGCCACTTTCATGTAATCTTGCTAGCTTTTCTTGAACCATTTTGGGCAGAAGGCCTTACCTGTAAAGTGCACGAggtcagagtgatgcacttttgaaacagagagaagaggagctggctgtcctacagacctgggttt
>gene=chr20_4383309-4384309; species=bosTau
--------------------------------------------------------------------------------------------------------------------------------------------------------------------------------------------------------------------------------------------------------------------------------------------------------------------------------------------------------------------------------------------------------------------------------------------------------------------------------------------------------------------
>gene=chr20_4383309-4384309; species=calJac
TTTCAGAAGAGGGGAAAATGTAAGAGAATGTTGATTAACTGCTCCATATAGACAAGACTTGGCAAGATCTCCTTGAAGCAACCCTGAACAGCCCCCTCCACAGCCCACCCAGTCCTCCTAGAGCTCTCTCCCCTCTTACTTCATGGAGTG--GGGAACCTCCACTAGCCCCTTCATGCCAGGAAGTCCTACTTCTTCTGACTTAGCTGTAAGCTCAGTGGATTTGAATGCAAGTCCTTCTCCATCTCCTCTCCTCTCCTTTTCGGTGCAGACAGCAGAGTTTGGCACGTGGAAGGGACCGTCCCCTTGGTTGACTTGAAACTGGATTTTAAAATCAAGGTAAAGGGAAAAGAATAGCAGTAAACCCATCTTCAAGTAATATTTCTAGCTTTTCTTGACCGATTTTGGGCATAAGGCTTTACTTGTAACGTGCATGAggtcagagtgttacagttttgagagagagagaagaggagctggtggtcctatagacctgggttt
>gene=chr20_4383309-4384309; species=canFam
TGGGGGAATAGAGGGAAGTGTAAGGGAATGTTCATTAACTGCCCCGTATGGACAGCACTTGGTAAGCTTCCCGGGAAGCCACTGTGAGCAGCCCACTCCACACCC--GTCAGGCCCCA----------CTCCTGTGACACCCCCAGGGGG-CCAGGGCCTCTGCGAGCCCATGGGCGTCAGGAAGCCCTGCTTCTCCCGGCACAGTGGTACCCTCCATGGGCTCTGATACAAGCTCTTCTGCATCTTCTCTGCTCTTCCCCCTGGGGCAGATGCCAGAGCTTGGAACTTGGTGGCCAA----GCCTTTGTTGGTTTAAAAATGTATTTCAAGAAGAAGATAAAAGGCAAATGATGGCAGAAAACACTCCTTCAGGAAATTTTT-TGGTTTCTCTGGAATTCTTTGAAGCAG-AGACCTTTCTTGTAAAGGGCATGAGGTCAGAGAGACACTG-TTTGACCAAA-GAGAAAGGGTGAT--TTGTTCTACAGA-CCAGATTT
>gene=chr20_4383309-4384309; species=equCab
TCAGGAAACAGGGGAAAATGTAAAGCAGTGTTTACTCACTGCCGCATATGGACAAAACTTGGCCAGCTCTCCTTGAAGCAAGCTTGAACAGCTGTCTCCCCACCC--CTCTGACCCCGCTCATCTC--TCCCCTGACACTCCGCAGGGGGACTGAGACCTCCGCGGGGTCCTCAGCGTCAGGAGGTCCTGCTTCTCCTGGCACAGCTGTCCACTCAGCGGGCTCAGACACAAGCATTTCTCCAGCTTCTCCTCTCTCCCCT-TGGTGCAGACATCAGAGCTTGGCACATGAGGGCCGT----CCCCTCGTCGACTTCAAAATGTATTTTAAGATCAAGATAAAAGGCAAATGATAGCAGAAAACACTCCTTCAGGAAACATTTCCAGCTTCTCTTGAACTATTTGAAGCAGAAGGCCTTGCCTGTAAAGGGCATGAGGTCAGAGAGGTGCTG-TTTGACAGAG-AAGAAAGGG-AAT--TTGTTCCACagacctgggttt
>gene=chr20_4383309-4384309; species=gorGor
TTTCAGAAGAGGGGAAAGTATAAGAGAATGTTTATTAACTGTCCCATATAGACAAGGCTT-GCAAGATCCTCTTGAAGCAGTCCTGAACAGCCCCCTCCACAGCCCACCCAATCCTCCTGGAGCTCTCTCCCCTGACACTTCAGAGGGGGGTGGGGACCTCCACTAGCCCCTTCATGCCAGGAAGTCCTGCTTCTTCTGACTTAGCTGTAAGCTCAGCGGGTTTGAATGCAAGTCCTTCTCCATCTCCTCTTTTCTCCTCCTCAGTGCAGTCAGCATAGCCTGGCACGTGGAGGGGACCATCCCCTTTGTTGACTTACAACTGGATTTCAAAATCAAGGTAAAGGTCAAGGAATGGCTGTAAGGCCACTTTCATGTAATCTTTCTAGCTTTTCTTGAACCATTTTGGGCAGAAGGCCTTACCTGTAAAGTGCACGAggtcagagtgatgcacttttgaaacagagagaagaggagctggctgtcctacagacctgggttt
>gene=chr20_4383309-4384309; species=panTro
TTTCAGAAGAGGGGAAAGTATAAGAGAATGTTTATTAACTGTCCCATATAGACAAGGCTTGGCAAGATCCTCTTGAAGCAGTCCCAAACAGCCCCCTCCACAGCCCACCCAATCCTCCTGGAGCTCTCTCCCTCGACACTTCAGAGGGGGGTGGGGACCTCCACTAGCCCCTTCATGCCAGGAAGTCCTGCTTCTTCTGACTTAGCTGTAAGCTCAGCGGGTTTGAATGCAAGTCCTTCTCCATCTCCTCTTTTCTCCTCCTCAGTGCAGTCAGCAGAGCCTGGCACGTGGAGGGGACCATCCCCTTTGTTGACTTACAACTGGATTTCAAAATCAAGGTAAAGGTCAAGGAATGGCTGTAAAGCCACTTTCATGTAATCTTTCTAGCTTTTCTTGAACCATTTTGGGCAGAAGGCCTTACCTGTAAAGTGCACGAGGTCAGAGTGAGGCACTTTTGAAAcagagagaagaggagctggctgtcctacagacctggattt
>gene=chr20_4383309-4384309; species=papHam
TTTCAGAAGAAGGAGAAGTGTAAGAGAATGTTTATTAACTGCCCCATATAGACAAGGCTTGGCAAGA---TCTTGAAGCAATCCTGAACAGCCCCCTCCACAGCCCACCCAATCCTCCTGGAGCTCTCTCCCCTGACACTTCCCAGTGGGGTGGGGACCTCCACTATCCCCTTCATGCCAGGAAGTCCTGCTTCTCCTGACTTAGCTGTTAGCTCAGGGGGTTTGAATGCAAGTCCTTCTCCATCTCCTCTTCTCTCCTCCTCGGTGCCGTCAGCAGAACTTGGCACGTGGAGGGGACAATCCCCTTTGTTGACTTGAAACTGGATTTCAAAATCAAGGTAAAGGTCAAGGAATAGCAGTAACCCCACTTTCGTGTAATCTTTCTAGCTTTTCTTGAACCATTTTGGGCGGAAGGCCTTACCTGTAAAGGGCACGAggtcagagtgatgcacttttgaaagagagagaagaggagctggttgtcctacagacctgggttt
>gene=chr20_4383309-4384309; species=ponAbe
TTTCAGAAGAGGGGAAAGTATAAGAGAATGTTTATTAACTGCCCCATATAGACAAGGCTTGGCAAGATCTTCTTGAAGCAGTCCTGAACAGCCCCTTTCACAGCCCACCCAATCCTCCTGGAGCTCTCTCCCCTGACACTTCACAGGGGGGTGGGGACCTCCACTAGCCCCTTCATGCCAGAAAGTCCTGCTTCTTCTGACTTAGCTGTAAGCTCAGCGAGTTTGAATGCAAGTCCTTCTCCATCTCCTCTTCTCTCCTCCTTGGTGCAGTCAGCAGAGCCTGGCACGTGGAGGGGACCATCCCCTTTGTTGACTTAAAACTGGATTTCAAAATCAAGGTAAAGGTCAAGGAATAGCTGTAAACCCACTTTCATGTAATCTTTCTAGCTTTTCTTGAACCATTTTGGGCAGAAGGCCTTACCTGTAAAGTGcacaaggtcagagtgatgcacttttgaaagagagagaagaggagctggttgtcctacagacctgggttt
>gene=chr20_4383309-4384309; species=rheMac
TTTCAGAAGAAGGGAAAGTGTAAGAGAATATTTATTAACTGCCCCATATAGACAAGGCTTGGCAAGA---TCTTGAAGCAATCCTGAACAGCCCCCTCCACAGCCCACCCAATCCTCCTGGAGCTCTCTCCCCTGACACTTCCCAGTGGGGTGGGGACCTCCACTATCCCCTTCACGCCAGGAAGTCCTGCTTCTCCTGACTTAGCTGTTAGCTCAGGGGATTTGAATGCAAGTCCTTCTCCAGCTCCTCTTCTCTCCTCCTCGGTGCCGTCAGCAGAACTTGGCACGTGGAGGGGACAATCCCCTTTGTTGACTTGAAACTGGATTTCAAAATCAAGGTAAAGGTCAAGGAATAGCAGTAACCCCACTTTTGTGTAATCTTTCTAGCTTTTCTTGAACCATTTTGGGCGGAAGGCCTTACCTGTAAAGGGCACGAGGTCAGAGTGATGCACTTTTGAAAGagagagaagaggagctggttgtcctacagacctgggttt
>gene=chr20_4409292-4410292; species=hg19
gcctgcaaaacaaagtgagaccttgtctgtataaaaaatacaaaatttgctgggtgtggtggtgcacacccatagtcccagctacttgggaggctgaggtgggaggattgcctgagcctggggaggttgaaagtgagccttgatcctcaattgcaccactgtactccaacctgggcaagagtgagactctgtctcaaaaaaaaaagaataacaaagtggagaacttacaaacttacattacataatttcaagactaactattaagctacgatagttaagaccatgcaataccagagcaagaacagacaaagaaatctatgaaacacaagaaagagcctggaaatagaccctcacttaaatagtcatttaattttcaacaaaggaaatccaatggagaatggacaatcttttcactaaatagtcctgagacaaatggatatgtacatggaaaagaaaaaaacctcaacttgtacctcataccatatataaaaattaattca
>gene=chr20_4409292-4410292; species=bosTau
--------------------------------------------------------------------------------------------------------------------------------------------------------------------------------------------------------------------------------------------------------------------------------------------------------------------------------------------------------------------------------------------------------------------------------------------------------------------------------------------------------------------
>gene=chr20_4409292-4410292; species=calJac
gcctgcacaacaaagtgagactttgtctctataaaaaatacaaaactagttgggtgtggtggtgcacacccatagtcccagctacttgggaagctgaggtgggaagattggctgagcctggggaggttgagaatgagccttgatccccaatcgcactattgtactccaacctgggcaagagtaagactctgtcccaaaaaataaaaaatgacaaagcggaaaacttacaaac-----ttacataatttcaagactaactatgaagctacgatagtgaagaccatgcaatactagaacaagaacagac----aaatctataaaacacaagaaagagcctagaaacagaccctcacttaaattgtcatttaattttcaacaaaggcaatccagtggagaataaacagttttttcactaaatagtcctgagacaaatggatatgtatatggaaaagaaaaatacttcaactcgtacctcataccgtatacaaaagttgattca
>gene=chr20_4409292-4410292; species=canFam
------------------------------------------------------------------------------------------------------------------------------------------------------------------------------------------------------------------------tggagaacttaca--------ttgcatgattttaagactaactatgaagctacagtaatca------------acaagcataagaatcaacagagaggtctaagaaacagaagaaagggctcag-aATAGACCCTCACTTATATAGTCatttaattttcaacaaagacaatccaatggaaaatggaagatc--ttcaaaaaatagtcctggaacaatgagatatgtgtatggaaaaaaacaaaacattaactcctgcctc-cattatatataactattaataca
>gene=chr20_4409292-4410292; species=equCab
-----------------------------------------------------------------------------------------------------------------------------------------------------------------------------------------actctgtaactatgaagctagaataa------------------------------------tcaag----accgtgtagtt-----------------------ctggcattaggatcaacacagagatctacggaacagaagaaagagctcggaaatagagcctcacttatatagtcatttaattttcaaaaaaggcaatccagtgggagatggaaagtcttttcaataaataatcctaaaacaactggatatgtatgtgggaaaaaaataaacatcaactcccacctcacaccatatatgaa-attaattc-
>gene=chr20_4409292-4410292; species=gorGor
gcctgcaaaacaaagtgagaccttgtctgtataaaaaatacaaaatttgctgggtgtggtggtgcacacccatagtcccagctacttgggaggctggggtgggaggattgcctgagcctggggaggttgaaagtgagccttgatcctcaattgcaccactgtactccaacctgggcaagagtgagactctgtctcaaaaaaaaa-gaataacaaagtggagaacttacaaacttacattacataatttcaagactaactattaagctacgatagttaagacCATGCA----------------------------------------------------------------------------------------AAcaaaggaaatccaatggagaatggacaatcttttcactaaatagtcctgagacaaatggatatgtatttggaaaagaaaaaaacctcaacttgtacctcataccgtatataaaaattaattca
>gene=chr20_4409292-4410292; species=panTro
gcctgcaaaacaaagtgagaccttgtctgtataaaaaatacaaaatttgctgggtgtggtggtgcacacccatagtcccagctacttgggaggctgaggtgggaggattgcctgagcctggggaggttgaaagtgagccttgatcctcaatggcaccactgtactccaacctgggcaagagtgagactctgtctcaaaaaaaaaagaataacaaagtggagaacttacaaacttacattacataatttcaagactaactattaagctacaatagttaagaccatgcaataccagagcaagaacagacaaagaaatctatgaaatacaagaaagagcctggaaatagaccctcacttaaatagtcatttaattttcaacaaaggaaatccaatggagaatggacagtcttttcactaaatagtcctgagacaaatggatatgtatatggaaaagaaaaaaacctcaactcgtacctcataccatatataaaaattaattca
>gene=chr20_4409292-4410292; species=papHam
gcctgcaaaacaaagtgagaccttgtctgtataaaaaatacaacattagct-agtttggtggtgcacgcccatagtcccagctacttgggaggctgaggtgggaggattgcctgagcctggggaggctgagagtgagccttgatcctcaattgcaccactgcagtccaacgtgggcaagagtgggactctgtctcaaaaaaaaaagaatagcaaagtggagaacttacaaacttacattacataatttaaaga------------ctacgatagttaagaccatgcagtactagagcaagaacagacaaagaaatctatgaaacacaagaaagagcctggaaatagaccctcacttaaatagtcatttaattttcaacaaaggcaatccaatggagaatgggcaatcttttcactaaatagtcctgagacaaatggatatgcatatggaaaagaaaaaaa-ctcaactcgtacctcatacaatatacaaaacttaattcA
>gene=chr20_4409292-4410292; species=ponAbe
gcctgcaaaacaaagtgagaacttgtctgtataaaaaatacaaaattagctgggtgtggtggtgcacaccgatagtcccagctacttgggaggctgaggtgggaggattgcctgagcctggggaggttgagagtgagccttgatcctcaactgcaccactgcactccaacctgggcaagagtgaga--ctgtctcaaaaaaaaaagaataacaaagtggagaacttacaaac-----ttacataatttcaagactaactattaagctacgatagttaagaccatgcaatactagaggaaga----acaaagaaatctatgaaacacaagaaagagcctggaaatagaccctcaa-taaatagtcatttaattttcaacaaagggaatccaatggagaatggacaatcttttcactgaacagtcttgagacaaatggatatgtatatggaaaagaaaaaaacctcaactcctacctcatatcatatacaaaaattaaatca
>gene=chr20_4409292-4410292; species=rheMac
gcctgcaaaacaaagtgagaccttgtctgtataaaaaatacaaaattagct-agtttggtggtgcacgcccatagtcccagctacttgggaggctgaggtgggaggattgcctgagcctggggaggctgagagtgagccttgatcctcaattgcaccactgcagtccaacctgggcaagagtgggactctgtctcaaaaaaaaaagaataacaaagtggagaacttacgaacttacattacataatttcaaga------------ctacgatagttaaggccatacagtactagagcaagaacagacaaagaaatctatgaaacacaagaaagagcctggaaatagaccctcacttaaatagtcatttaattttcaacaaaggcaatccaatggagaatgggcaatcttttcactaaatagtcctgagacaaatggatatgcatatggaaaagaaaaaaa-ctcaactcgtacctcatacaatatacaaaaattaattca
>gene=chr20_4689309-4690309; species=hg19
tgcccaacatttggcacatatagccttacctgatcttcacaacgctgtccattttaggaagctcacattcagaaacgtttattctctcacttacccagggtacacagTATGCTCCCCAAAAGTATATTATGGAAACACATGGCCATTGATTTGTGATGATATTTAAGAGTTTGGTATAGAGGTCCTGAGCCCggagtgctatgggcacaactcatgacctatgtgaatggtgcctcctggacttgtgcagggcaccagcttcaAGGGACTCTGCTGACTCCCAGCAGTACCTGGGGGAATTGTCAGCAATCCTAAAAGCAAGCTCAGCCTGCAAGGCTGCCTACCCCGGACAGATGATGCCCCCTCCAATTGAGCCATGATCCCATAGAGCCGTAGAAAATGGGTCACCTCCTGCAGGAAGCCACCAGGGTGCTTGCATGGCTGGGAACTCTTTTTTCTCTAACTGTCCCAGACCATCTGCTGCTTTCCTCCCTGCTTCC
>gene=chr20_4689309-4690309; species=bosTau
---------------------------------------------------------------------------------------------------------AGTATGTTCACCAAAG-CACATTGTGGAAACTCTTTGCC-TTGGTTTGTGTTTATATTTAAGGGTTTGGCTCAAAGGTCCGACATCTCAGTCACT--GTGCACAACTCATGGCCTCTGTCAAGGGTGCCCCCTGG-----TGCAGGGCTCCAGCTTGAGGGGACTCAGTTGAATCCAAGGGGAACCTGAAGGAAGGGTCAGAAATCCTAAAAGCAAATTCAGCCCAAAATGCCTCCTACCCTAGATTC--GTAGCCCTCTCCAATCAAACCATAGTTCCCTAAGCCC-TAGAACACATGTCACCTCGTGCTGGAGGCCACCAGGGTAATTGGG--ACTGGGGGCTTCTTTCTCCCTAACTGTCCTGGCAAATCTGCCCCTTT----CCTCCTTCT
>gene=chr20_4689309-4690309; species=calJac
TACCCAACATTTGGCACACATAGCCTTGTCTGATCTTCACAAGGATCTCCATTTTAGGAAGCTGACACCCAGAAACATTCATTCTGTCACTTACCCAGGGTACACAGTGTGCTCCCCCAAACTACATCGTGGAAACACATGACTATTGATTTGTGGTGATATTTAAGAGTTTGGCATAGAGGTCCTGAGCCTGGAGTGCTATGTGCGCAACTCATGACCTGTGTGAA-------TCCTGGACTTGTGCAGGGCACCAGCTTCAAGGGAC---------TCCAAGCAGTACCTTGTGGAATTGTCAGCAATCCTAAAAGCAAGCTCAGCCTGCAATGCTGCCTACCCCGGACAGATAATGCCCCCTCCAATTGAGCCATAATCCCATGGAGCCCTAGAAAATGGGTCACCTCCTGCAGGAAGCCACCAGGGTGCTTGCATGGCTGGGAGCTCTTTTTTTTCTAACTGTCCCAGACAATCTGCCACTTTCCTACTAGTTTCT
>gene=chr20_4689309-4690309; species=canFam
TGCATGGCACTTGGCATCTAAGGCCTTGTCTGACCTTCATAA-GCTCCCC-TTTTagaaacctgatatccagagacat----tctggcacttgtccaagtcac--ggtatgtTCCTCAGAG-TATACTGTGGAAACTGTTTGCCTTTGGTTTGTGATGATACTTGA--GTTAGACTCAGAGGTACCAGGCCTGAG---------GCACAGCTTATGGCTTCTGTGAATGGTCCCCCCTGGTACACTGTGG-GCTCCAATTTCAGGGCAGTTAGCTGACCCCAAGGAGAACCT---AGCAGTGTCAGCAATCTGAAAAGCAAACCAGGTCTAAAATGCCTCTTCCCCCAGACAG--GTGGCCACCTCCAATTAAGCCATGATCCTCTAGAGCCCTAAAGCATGGGTCACTGCCTACTAGAGGCCACCAGGGTAGTTAGG--GCTGGGAGCCTTTTTCTCCCGGACTGTTCTAGCACATCCGCCCCTTT--------GCCCC
>gene=chr20_4689309-4690309; species=equCab
tgcccagtacttggcatatgtggctttgtctgatcctcataa-ggtccccattttaggaacctgatacccagagacat----tctgtcactggtccaggtcac--agCGTGTTCCCTGAAG-TACATTGTGGAAACTCTTTGCCTTGGCTTTGTGATGATATTTAAGGGTTTGGCTCGGAGGTCCCAGGCCTAGGGCACT--GGGCACAACTCCTGGCCTCTGTGAAAGGCGCCCCCTGATCTTCTGCAGGGCTCCAGCTTC-GGGGGCTCGGCTGACTCCAAGTGGTACCTAGAGGAAGAGTCAGCAATCCTAAAAGCAAGCTCAGTCTAATATGCCCCCTACTCTGGACAA--ATGGCCCCCTCCAATCAAACCAGGGTCCCCTAGAGCCCTAGGGTATGGGTCACCCCCTGCTGGAGGCCACCAGCATGCTTGGG--GCTGGTGGCC-TTTTCTCCCTAACTGTCCTGGCAAATCTGCGCCTTTCCTCCCTCCCTCT
>gene=chr20_4689309-4690309; species=gorGor
--------------------------------------------------------------------------------------------------------------------------------------------------------------------------------------------------------------------------------------------------------------------------------------------------------------------------------------------------------------------------------------------------------------------------------------------------------------------------------------------------------------------
>gene=chr20_4689309-4690309; species=panTro
tgcccaacatttggcacatatagccttatctgatcttcacaacgctgtccgtcttaggaagctcacattcagaaacgttcattctgtcacttacccagggtacacagTATGCTCCCCAAAACTATATTATGGAAACACATGACCATTGATTTGTGATGATATTTAAGAGTTTGGTATAGAGGTCCTGAGCCTggagtgctatgggcacaactcatgacctatgtgaatggtgcctcctggacttgtgcagggcaccagcttcaAGGGACTCTGCTGACTCCCAGCAGTACCTGGGGGAATTGTCAGCAATCCTAAAAGCAAGCTCAGCCTGCAAGGCTGCCTACCCCGGACAGATGATGCCCCCTCCAATTGAGCCATGATCCCACAGAGCCGTAGAAAATGGGTCACCTCCTGCAGGAAGCCACCAGGGTGCTTGCATGGCTGGGAACTCTTTTTTCTCTAACTGTCCCAGACAATCTGCTGCTTTCCTCCCTGCTTCT
>gene=chr20_4689309-4690309; species=papHam
tacccaatatttggcatatataaccttatctgatcttcacaatgctctccattttaggaagctgacattcagaaacattcattctgtcacttacccagggtacacagcATGCTCCCCAAAACTATATTATGGAAACACCTGACCATTGAGTTGTGATGATATTTAATAGTTTGGCATAGAGGTCCTGAGCCTggagtgctatgggcacaactcatgacctatgtgaatggtgcctcctggacttgtgcagggcaccagcttcaAGGGACTCTGCTGCATCCAAGCAGTACCTGGGGGAATTGTCAGCAATCCTAAAAGCAAGCTCAACCTGCAAGGCTGCCTACCCCAGACAGACGATGCCCCCTCCAATTGAGCCATGATCCCATAGAGCCGTAGAAAATTGATCACCTCCTGCAGGAAGCCACGAGGGTGCTCGCATGGCTGGGAACTCTTTTTTCTCTAACTGTCCCAGACAATCTGCCACTTTCCTCCTTGCTTCT
>gene=chr20_4689309-4690309; species=ponAbe
tgcccaacatttggcacatatagccttatctgatcttcacaatgctgtccattttaggaagttcacattcagaaacgttcattctgtcatttacccagggtacacagTATGCTCCCCAAAACTATGTTATGGAAACACATGACCATTGATTTGTGATGATATTTAAGAGTTTGGTATAGAGGTCCTGAGCCTggagtgctatgggcacaactcatgacctacatgaatggtgcctcctggacttgtgcagggcgctagcttcaAGGGACTCTGCTGATTCCAAATAGTACCTGGGGGAATTGTCAGTAATCCTAAAAGCAAGCTCAGCCTGCAAGGCTGCCTATCCCGGACAGATGATGCCCCCTCCAATTGAGCCGTGATCCCATAGAGCCGTAGAAAATGGGTCACCTCCTTCAGGAAGCCACCAGGGTGCTTGCATGGCTGGGAACTCTTTTTTCTCTAACTGTCCCAGACAATCTGCCGCTTTCCTCCCTGCTTCT
>gene=chr20_4689309-4690309; species=rheMac
tacccaatatttggcatatataaccttatctgatcttcacaatgctctccattttaggaagctgac--tcagaaacattcattctgtcacttacccagggtacacagcATGCTCCCCAAAACTATATTATGAAAACACATGACCATTGAGTTGTGATGATATTTAATAGTTTGGCATAGAGGTCCTGAGCCTggagtgctatggacacaactcatgacctatgtgaatggtgcctcctggacttgtgcagggcaccagcttcaAGGGACTCTGCTGCCTCCAAGCAGTACCTGGGGGAATTGTCAGCAATCCTAAAAGCAAGCTCAACCTGCAAGGCTGCCTACCCCAGACAGACGATGCCCCCTCCAATTGAGCCATGATCCCATAGAGCCGTAGAAAATTGATCACCTCCTGCAGGAAGCCACGAGGGTGCTCGCATGGCTGGGAACTCTTTTTTCTCTAACTGTCCCAGACAATCTGCCACTTTCCTCCCTACTTCT
>gene=chr20_5171292-5172292; species=hg19
GCTGTGTTGTGTATATATTACTCTTAAGAGGAGTGTGTGTGTCTGTGTTTGTTTTAAAAGTCACTTATTTCTTACAGTGATTTCAATTGCACCATGACTTCTTCACTAAAACCACAAAGTCCTGCTTAAAACTATGGAAAACCTAACCTGATTAGAGCCTTGACTATTTTGAAGATTAAATGCACACTTTTTATATAATGTGACCAGTTTAAATGTAGTTTGTATTGTACTGGGGGACCTTTCGTTGTTGTTGTTTGCTTAAACTGTGATTTTTTTTCCCCTCCCTAATTTCAGGGGTGAGATTGACTTTGGGAAGACAGATTAGTTCTTTGTCAGGCCAACAAGTGATGGAGTGCGGGAGAGAGAACTTGGCACCCAAATATATCAAACTATTCCGTGCCGTGGATGTTTTCATTGCCAACGAGGGTGTAATGATTTGCTTCTGCACCTTGGTCTAGTGCTGGTTTGTGGTGTTTTTGTTTGTAAATTAGCCTCACTGC
>gene=chr20_5171292-5172292; species=bosTau
GCTGTGTTGtatatatattaCTCTTAAGGCAAGTGTATATCTGTGTGTGTGCTTTAAAAATCACTTATTTCTTACAGTGATTTCAATTGTACCATGACTTCTTCACTGAAACCACAAAGTCCTGCTTACAACTCTGCATAACCCAACCC----AGAGGTTTGAAGCTTCTGAAGATTAAATGCTCAC---TTGTATAATGTGACCAGTTTAAATGTAGTTTGTATTTTACAGCGGGA----------CCTTTTTCTTTTTAAATTGTGATTATTTTTTTCCTT-TTAATTAGAAGAGTGAGGTTGACTTTTGG----AATATACATTCTTTGTCAGGATAATAAGCAAAGGGGTAGAGGAGAGAGAGATTGGTGCCCAAATGTGTTTCATTATTCTGTGCCATGGTGGTTCTCATTGCCAACGGAGGTGTAACAGCTTGTTTCAGCACCTTGGGCTGGCGCTGCTTTTCTTTG------TGTTTATTGCAACCTTACTGT
>gene=chr20_5171292-5172292; species=calJac
GCTGTG-TATGTATATATTACTCTTTAGAGGAGTGTGTGTGTCTGTGTGTGTTTTAAAAGTCACTTATTTCTTACATTGATTTCAATTGCACCATGACTTCTTCGATGAAACCACAAAGTCCTGCTTAAAACTATGGAAAAGCTAACCTGATTAGAGGCTTGACTATTGTGAAGATTAAATGCATAC-TTTAATATAATGTGACCAATTTAAATGTAGTTTGTATTTTACTGGGGGACCTT---TTGTTGTTGTTTGCTTAAACTGTGATTTTTTTTCTCCTCCCTAATTTCAGGGATGAGATTGACTTTGGGAAGACAGATTAGTTCTTTGTCAGGCCAACAAGCAATGGAGTGCAGGAGAGAGAACTTGGTGCCCAAATATATTAAATTATTCTGTGCCATGGACGTTTTCATTGCCAATGAGGGTGTAATTACTTATTTCAGCACCTTGGTCTAGTGCTGGTTTGTGGTGGTTTTGTTTGTAAATTAGCCTCACCAC
>gene=chr20_5171292-5172292; species=canFam
GCTGTGTTGTATATATACTACCCTTACGGCAAGTGTGTATCTGTGTGTTTT---AAAAAATCACTTCTTTCTTACAGTGATTTCAATTGTACCATGACTTCTTCACTGAAACCACAAAATCCTGCTTACAACTCTGGAAAACCTAACCTGATTAGAGGTGTGACTATTCTGAAGATTACATGCACATTttatatataATGTGACCAGTTTAGATGTAGTTTGTATTTTATTGAGGGA----------CCTTTTTTCTTTTAAACTGTGATTTTTTTCCCCCTGCCTGATTATAGGAGTGAGGTTGACTTTGGG----GCAACAAGTTCTTTGTCAGGACAAGAA----GGGAGGTTAGGAGAGAGAACTTGGTGCCCAG--GTGTTCGGTTATTCTGTGCCATGGTGGTTCTCATTGCCAATGAGGGTGCAGTGACTTGCTTCAGCACCTTGGTCTGCTATTGGTTCATTCTGT--TTCTGTTTAAATCAGC-------C
>gene=chr20_5171292-5172292; species=equCab
GCTGTGTTGTATATATATTACTGTTAAGGCAAGTGTGTCTCTGTGTGTGTT----AAAAATCACTTATTTCTTATAGTGATTTCAAGTGTACCATGACTTCTTCACTGAAACCACAAAGTCCTGCTTTAAACTCTGGAAATCCTAACCCAGCTAGAGATTTGACTATTATAAAGATTAAATGCATACTTTTTATATAATGTGACCAGTTTCAATGTAGTTTGTATTTTACTAGGGGA----------CCTTTTTTCTTTTAAACTGTGATTTTTT---CCCTTCCTAATTACAGGAGTGAGGTTGACTGTGGG----AAGACAAGTTCTTTGTCGGGACAAGTC---AGGGAGGACGGGAGAGAGAACTTGGTGCCCAAATGTGTTAAATTATTCTGTGCCATGGTGGTTCTTGTTGCCAATGAGGGGGTAATGGTTTGCTTCAGCATCTCGGTGTGGTGCTGGTTTGCTTTGT--GTCTGTTTATATCAGCCTTCCCGC
>gene=chr20_5171292-5172292; species=gorGor
---------------------------------------------------------------------------------------------------------------------------------------------------------------------------------------------------------------------------------------------CCTTTTGTTGTTGTTGTTTGCTTAAACTGTGATTTTTTTTCCCCTCCCTAATTTCAGGGGTGAGATTGACTTTGGGAAGGCAGATTAGTTCTTTGTCAGGCCAACAAGTGATGGAGTGCGGGAGAGAGAACTTGGCGCCCAAATATATCAAACTATTCCGTGCCGTGGATGTTTTCATTGCCAACGAGGGTGTAATGATTTGCTTCTGCACCTTGGTCTAGTGCTGGTTTGTGGTGTTTTTGTTTGTAAATTAGCCTCACTGC
>gene=chr20_5171292-5172292; species=panTro
GCTGTGTTGTGTATATATTACTCTTAAGAGGAGTGTGTGTGTCTGTGTTTGTTTTAAAAGTCACTTATTTCTTACAGTGATTTCAATTGCACCATGACTTCTTCACTAAAACCACAAAGTCCTGCTTAAAACTATGGAAAACCTAACCTGATTAGAGGCTTGACTATTTTGAAGATTAAATGCACACTTTTTATATAATGTGACCAGTTTAAATGTAGTTTGTATTGTACTGGGGGACCTTTTGTTGTTGTTGTTTGCTTAAACTGTGA-TTTTTTTCCCCTCCCTAATTTCAGGGGTGAGATTGACTTTGGGAAGACAGATTAGTTCTTTGTCAGGCCAACAAGTGATGGAGTGCGGGAGAGAGAACTTGGCGCCCAAATATATCAAACTATTCCGTGCCGTGGCTGTTTTCATTGCCAACGAGGGTGTAATGATTTGCTTCTGCACCTTGGTCTAGTGCTGGTTTGTGGTGTTTTTGTTTGTAAATTGGCCTCACTGC
>gene=chr20_5171292-5172292; species=papHam
GCTGTGTTGTGTATATATTACTCTTAAGAGGAGTGTATGTGTCTGTGTTTGTTTTAAAAGTTACTTATTTCTTACAGTGATTTCAATTGTACCATGACTTCTTCACTAAAACCACAAAGTCCTGCTTAAAACTATGGAAAACCTAACCTGATTAGAGGCTTGACTATTTTGAAGATTAAATGCACACTTTTTATATAATGTGACCAGTTTAAATGTAGTTTATATTGTACTGGGGGACCTTTTGTTGTTGTTGTTTGCTTAAACTGTGATTTTTTTTCCCCTCCCTAATTTCAGGGGTGAGATTGACTTTGGGAGGACAGATTAGTTCTTTGTCAGGCCAATAAGCAATGGAGTGCTGGAGAGGGAACTTGGTGCCCAAATATATTAAATTATTCGGTGCCATGGATGTTTTCATTGCCAACGAGGGTGTAATGATTTGCTTCAGCACCGTGGTCTAGTGCTGGTTTGTGGTGTTTTTGTTTGTAAATTAGCCTCACTGC
>gene=chr20_5171292-5172292; species=ponAbe
GCTGTGTTGTGTATATATTACTCTTAAGAGGAGTGTGTGTGTCTGTGTTTATTTTAAAAGTCACTTATTTCTTACAGTGATTTCAATTGCACCATGACTTCTTCACTAAAACCACAAAGTCCTGCTTAAAACTATGGAAAACCTAACCTGATTAGAGCCTTGACTATTTTGAAGATTAAATGCACACTTTTTATATAATGTGACCAGTTTAAATGTAGGTTGTATTGTACTGGGGGACATT---TTGTTGTTGTTTGCTTAAACTGTGA-TTTTTTTCCCCTCCCTAATTTCAAGGGTGAGATTGACTGTGGGAAGACAGATTAGTTCTTTGTCAGGCCAACAA-CAATGGAGTGCGGGAGAGAGAACTTGGTGCCCAAATATATTAAACTATTCCGTGCCATGGATGTTTTCATTGCCAACGAGGGTGTAATGATTTGCTTCAGCACCTTGGTCTAGTGCTGGTTTGTGGTGTTTTTGTTTGTAAATTAGCCTCACTGC
>gene=chr20_5171292-5172292; species=rheMac
GCTGTGTTTTGTATATATTACTCTTAAGAGGAGTGTGTGTGTCTGTGTTTGTTTTAAAAGTTACTTATTTCTTACAGTGATTTCAATTGTACCATGACTTCTTCACTAAAACCACAAAGTCCTGCTTAAAACTATGGAAAACCTAACCTGATTAGAGGCTTGACTATTTTGAAGATTAAATGCACACTTTTTATATAATGTGACCAGTTTAAATGTAGTTTATATTGTACTGGGGGACCTTTTGTTGTTGTTGTTTGCTTAAACTGTGA-TTTTTTTCCCCTCCCTAATTTCAGGGGTGAGTTTGACTTTGGGAGGACAGATTAGTTCTTTGTCAGGCCAATAAGCAATGGAGTGCTGGAGAGAGAACTTGGTGCCCAAATATATTAAATTATTCGGTGCCATGGATGTTTTCATTGCCAACGAGGGTGTAATGATTTGCTTCAGCACCGTCGTCTAATGCTGGTTTGTGGTGTTTTTGTTTGTAAATTAGCCTCACTGC
>gene=chr20_5515309-5516309; species=hg19
CAGACTGGGGTTTCTACATTCCATAATGTGGAAATCCTATAGCAGCTACTCATCAAAAGCTTTCTACCCTCTGCTCACAAGTTGTTCTTGCCTCATTGCAGACATTTCCCTACATACCTAGAATTTTGTTTACGATGAACAGAATGTTGGGTAAGAGTCTCTTGAGCTGAAACAGTTACACCCCCGCAGCTGGGAAAAGCTATTCCCTCTGCATTAGGCCAACGGGTGAGTAAGCAATTCTCTCATCTAGACCCACAGCATAGAGAACCCTGTACAGAAATTACCCAACAACATACACTGAAAAAATAAAAAGGTAGTGGGGGGAAATTGTGTCAAATGAATCCTTCTTCTCCTTTGTAGCTCCTTGGTTAGCTAAGAAAACACGAATAAACTCTTCATTACCACTGTTTAACCCTGGACTGGTTCTGCTTTCCACTTCCCTCAGGAAGCCCACACCTCCTGATACAACCCATACCACGGTTGCCTTCCCCTCCTGGATG
>gene=chr20_5515309-5516309; species=bosTau
--------------------------------------------------------------------------------------------------------------------------------------------------------------------------------------------------------------------------------------------------------------------------------------------------------------------------------------------------------------------------------------------------------------------------------------------------------------------------------------------------------------------
>gene=chr20_5515309-5516309; species=calJac
CAGAC-AGGGTTTCTGCATTTCATAGTGTAGAAATCCTAT---AGCTGCTCATCAAGAGCTTTCTACCCTCTGCTCACAAGTTGCTCTTGCCTCATTGCGGACACTTCCCGACATACCTACAATTTTGTTTACGATGAAAAAAATGTTGGGTAAGAGTCTCTTGAGCTGAAAC--TTACACCCCCGCAGCTGAGGAAAGCTGTT-CTTCTGCATTAGGCCAACAGATGAGCAAGCAGTTCTCCCATCTAGACCCATGGCTTAGCAGCCTCTGTACAGAAATTACCCTAGAGCATACACTGaaaaaaaaaaaaaaaGGTGGGGGGGAATTGCATCAGATGAATCCTTCTTCCCCTTTGTGGTTCCTTGCTTGGCTAAGAAAACACAAAT--------------CACCCTTTAACCCTGGATTGGTTCTGCATTCCACTTCCCTCAGGAACCCTACACCTTCTGACACAACTGATACCACGATTTCCTTCCCCTCCTGGACG
>gene=chr20_5515309-5516309; species=canFam
CAGGTTGGTATTTCTACATTTTATAACATAAAGAATCTAT---AGCTTCTCATCAAGAACTTTTTACCCTCTGCTTACAAGATGCTCTTGCCTCATTGCAAACATTCCCCCACACACTTGG-ATTTTG-TAACAAAAAATAAAACACTGGGTAAGAATTTTGGGGGTTGAACCAGCCCCATCACCCCAGCTAAAGAAAGCCATTTATTCCTTGTTAAGCCAACTGGTAAACAAGCAGTCCTCCTGTCCAGACTTTCAGCAGAGAGGTTCCCACACAGAAATTAACCAACAGCATGTACTGAAAAACAAAAACAA-AAAAGAAGGAAGTTGCATCAGATGAATCTGTCTTCTCTTCTGCAGTTCCTTGGCTAGCTAACAAAACACCAATAAACTCTTGTTTATCACC-TTTAACCCTAAGATAGTTCTGCATTCTACTTCCTTCCAGAGCCCTACACTGCCCA-TGCAACCAGTACTACAGATGCCTC-TTTGCATGGACA
>gene=chr20_5515309-5516309; species=equCab
CAGACTGATGTTCTTACTTTTGATGACAGAGAGAATCTAT---AGCTACCCATCAAGAAATTTCTACCCTCTGCTCACAAGATGCTCCTGCCTCGTTGCACATATTTCCCTACATTCCTGGAATTTTG-TTACAAAAAATAAAATGTTGGGCAAGAATCTTCTCAGTTGAACCAGCCACCTCACCCAGGCTGAAGAAAGCTGGTCCCTCTGCATCAGGCCAATTGGTGAACAAGCCATTCTCCTGTCTAACCCCTTGGCATAGAGCCTTCTGCACAGAAATAAACCAACAGGATGCACTGCAAAAAAAAAAAGA-AGAAGAAGGAAATTGCCTCAGATGAATC--TCTTCCCTTTTGTAGCTCCTCGGTGAGCCAGAAAAACACAAATAAACTC--GATTATCACCAGTTAACCCTGGGCAGATTACGCATTCTGCTTCCCTCAGGAACACCACGCAACCCA-CAGAACCTGTCCTACGGACGCCTC-CCCCCATGGACA
>gene=chr20_5515309-5516309; species=gorGor
CAGACTGGGGTTTCTACATTTCATAATGTAGAAATCCTATAGCAGCTGCTCATCAAAAGCTTTCTACCCTCTGCTCACAAGTTGCTCTTGCCTCATTGCAGACATTTCCCTACATACCTAGAATTTTGTTTA-GATGAA-AGAATGTTGGGTAAGAGTCTCTTGAGCTGAAACAGTTACACCCCCGCAGCTGGGAAAAGCTATTCCCTCTGCATTAGGCCAACGGGTGAGTAAGCAATTCTCTCATCTAGACCCACAGCATAGAGAACCCTGTACAGAAATTACCCAACAACATACACTGAAAAAATAAAAAGGTAGTGGGGGGAAATTGCGTCAAATGAATCCTTCTTCCCCTTTGTAGCTCCTTGGTTAGCTAAGAAAACACAAATAAACTCTTCATTATCACTGTTTAACCCTGGACTGGTTCTGCTTTCCACTTCCCTCAGGAAGCCCACACCTCCTGATACAACCCATACCACGGTTGCCTTCCCCTCCTGGATG
>gene=chr20_5515309-5516309; species=panTro
CAGACTAGGGATTCTACATTTCATAATGCAGAAATCCTATAGCAGCTGCTCATCAAAAGCTCTCTACCCTCTGCTCACAAGTTGCTCTTGCCTCATTGCAGACATTTCCCTACATACCTAGAATTTTGTTTACGATGAACAGAATGTTGGGTAAGAGTCTCTTGAGCTGAAACAGTTACACCCCCGCAGCTGGGAAAAGCTATTCCCTCTGCGTTAGGCCAACGGGTGAGTAAGCAATTCTCTCATCTAGACCCACAGCATAGAGAACCCTGTACAGAAATTACCCAACAACATACACTGAAAAAATAAAAAGGTAGTGGGGGGAAAGTGCGTCAAATGAATCCTTCTTCCCCTTTGTAGCTCCTTGGTTAGCTAAGAAAACACAAATAAACTCTTCATTACCACTGTTTAACCCTGGACTGGTTCTGCTTTCCACTTCCCTCAGGAAGCCCACACCTCCTGATACAACCCATACCACGGTTGCCTT-CCCTCCTGGATG
>gene=chr20_5515309-5516309; species=papHam
CAGACTGGGGTTTCTACATTTCATGATGTAGAAATCCTAT---AGATGCTCACCAAGAGCTTTCTACCCTCTGCTCACAAGATGCTCTTGCCTCATTGCAGACATTTCCCCACATACCTAGAATTTTGTTTACAGTGAACAAAATGTTGGGTAAGAGTCTCCTGAGCTGAAACAGTTACACCCCCGCAGCTGAGGAAAGCTGTTCCCTCTGCATTAGGCCAATGGGTGAGCAAGCAATTCTCCCATCTAGACCCACAGCATAGAGAACCCTGTACAGAAATTACCCAACAACATACGCTGAAAAACTAAAAAGGGGGTGGGGAGAAATTGCGTCAGATGAATCCTTCTTCCCCTTTGTAGTTCCTTGGTTAGCTAAGAAAACGCAAATAAACTCTTCATTGTCACCGTTTAACCCTGGACTGGTTCTGCATTCCACTTCCCTCAGGAAGCCTGCACCTCCTGATACAACCCACACCACGGTTGCCTTCCCCTCCTGGAGG
>gene=chr20_5515309-5516309; species=ponAbe
CAGACTGGGGTTTCTACATTTCATAATGTAGAAATCCTATAGCAGCTGCTCATCAAGAGTTTTCTACCCTCTGCTCAGAAGTTGCACTTGCCTCATTGCAGACATTTCCCTACATACCTAGAATTTTGTTTACAATGAACAGAATGTTGGGTAAGAGTCTCTTGAGCTGAAACAGTTACACCCCCACAGCTGGGAAAAGCTATTCCCTCTGCATTAGGCCAATGGGTGAGTAAGCAATTCTCCCATCTAGACCCACAGCATAGAGAACCCTGTACAGAAATTACCCAACAACATACACTGAAAAAATAAAAAGGTAGTGGGGGGAAATTGCATCAAATGAATCCTTCTTCCCCTTTGTAGCTCCTTGGTTAGCTAAGAAAACACAAATAAACCCTTCATTATCACTGTTTAACCCTGGACTGGTTCTGCTTTCCACTTCCCTCAGGAAACCCACACCTCCTAATACAACCCATACCACGGTTGCCTTCCCCACCTGGATG
>gene=chr20_5515309-5516309; species=rheMac
CAGACTGGGGTTTCTACATTTCATGATGTAGAAATCCTAT---AGATGCTCACCAAGAGCTTTCTACCCTCTGCTCACAAGATGCTCTTGCCTCATTGCAGACATTTCCCCACATACCTAGAATTTTGTTTACAGTGAACAAAATGTTGGGTAAGAGTCTCCTGAGCTGAAACAGGTACACCCCCGCAGCTGAGGAAAGCTGTTCCCTCTGCATTAGGCCAATGGGTGAGCAAGCAATTCTCCCATCTAGACTCACAGCATAGAGAACCCTGTACAGAAATTACCCAACAACATACGCTGAAAAACTAAAAAGGGGGTGGGGAGAAATTGCGTCAGATGAATCCTTCTTCCCCTTTGTAGTTCCTTGGTTAGCTAAGAAAACGCAAATAAACTCTTCATTGTCACCGTTTAACCCTGGACTTGTTCTGCATTCCACTTCCCTCAGGAAGCCCACACCTCCTGATACAACCCACACCACGGTTGCCTTCCCCTCCCGGAGG
>gene=chr20_5931309-5932309; species=hg19
AGACACCTTCTGGAAGCTGCGGTGGGGAAACTGAGTTTCCCGAGCCGTTGAGACAGATGGGGTTCAGCACCGCGCGGGGACGACAGGAAAGCTGCGGCTGAAGAGAACTGCGGACTTGGCAGGAGTCGCCTGAGGAGCTAAGATCCCGGAGACTCTTAGCCCCGTGGTGCTTCTCTACGGGAGGGAGGGAGGGAGAATCCGGCCGGACAGATCTGCGCGTATCCTGGAGCCGGCCCAGTTGTGAACTAGGAGAGCTTTGGGACCTCTGTCCCAAGCAAGTAAGAACTTTAGCCTTAGGAGATGTAAATAAAGTAGTATTTGAAGAAGCACAGGTACCCAACTGTTTCTTTTTACTCTTTCTCCAGTCCTACTTCTTAACGTTTTTTTGAATTTGTTACTGTTCTCAGCATATTGTCTCGTTTGAGAAGGGTATGGCACGCAGCGTTGTTGAAGGAGCGCCTCAGCTTGGGAGGCTGAAAGTTTTATCTCTGTACTGTCGA
>gene=chr20_5931309-5932309; species=bosTau
AGACGTTTTCTGGCTGTCTAGGTGGAGAAGTTGAGGTCCTCGAGCCGCTACAACAGACAAGACTCGGTCCTGAGCCGGAACGTCAGGAGAGCTAAGCGTGAAAAG-TCTGCGAGGCTGGTAGA-GTCACCTGAGGAGCTCGCACCGCGAAGTCTCTTC--CTCGCCTTGCCTTCCCACTAGAGGAAG----CGAGAGTCAG--------------------------------CCGAGCAGTGAATT--GAGTGTTTTGGGACCTCTGTCTTTTGCAAGTAAGAGC-TTAGTCTGAGGAGACGTAAGTGAAGTGGTATATAACCAAGCATAGCAGCCCGACAGTGGGT-TTTACTCATTCTCCAGACCTACCTCTT-GGATTTTGTTGGATTTACTATTATTCTCACCATATTACCTCATTTGTAAAAGACGCGGCAGGTAGCGTT-TGGAAGCAGCGCTTCAGCTTAAGAATGCAGAAGTTTCAGCCCAGTACTGTCAC
>gene=chr20_5931309-5932309; species=calJac
AGGTACATTCTGGAAGCTGTGGTGGGGAAACTGAGGTTACCGAGCCGTTGAGACAGATGGGATTCAGCCCCGCGCGGGGACGACAGGAAAGCTGCGGCTGAAGAGAACCGCGGACTTGGCGGGAGTTGCCTG-GGAGCTCAGATCCCGGAGACTCCTAGCCCCGTGGTGCTTCCCTACgggagggagggagggag-----------------------------------CGGCTCAGCTGTGCACTAGAACAGCTTTGGGACCTCTGTCCCGAGCAAGAAAGAAC-TAAGCCTTAGAAGACGTAAATAAAGTA-------ACGAAGCGCAGCTGCCCGACTGTGGCTTTTTACTCGTTCTCCAGTCCTACTTCTT-GGGTTTTGTTGGATTTGTTACTGTTCAC--CATATTGGCTCGTTTGAGAAGGGTACGGCACGCAGCGTTGTTGAAGGGGCACCTCAGGTTGGGAGCCTGAAAGTTTTA--TCTGTACTGTCAA
>gene=chr20_5931309-5932309; species=canFam
AAATATCTTCCCGAGGTGTCG--TGAGGAACGGAGGTCTCCGAGCTGCTCCGACACGGGAGACTTGGCCCCGCGCGGGGACGTCAGAAGGACTGCGACGGAA---------GGGACTGGCAGGCGTCACCTGAGGACGTCGGACTTCAGTCTCTTCCT--CCCGCC-TATTTTCCCCCTGG------TAAGGGAGAGCCAG-CGGAGTGCACCTGCTGCCACCCGGGAGCCTGCCCCGCTGAGAACT--GAGCGCTTGGAGACCTATATCCTTTGCAAGTCAGAAC---AGCTTGAGGAGATGTAAATGAAGGAGTATTTAACGAAGCACAGCGGACCCACCGTGGGT-------AGTTCTACAGTCCT---TCTT-GAGTTTTTTTTGATTTACTAGTATTCTCAC--TCTTATCCCATTTCTAAAAGGTATGGCATGTAGTCTTCTCAAAGTAGCGCTTCA-CGCGGGAGTCTGAA----------------------
>gene=chr20_5931309-5932309; species=equCab
AGATGGCTTCCCGTGGCGTTGGTGGGGAAACTGAGGTCCCCCAACCGCTCCGATAGAGGAGACTCGGCCTCGCGCGGGGACGTCAGGAGAGCTGTAGCTAAAGAG-ATGGCGGGACTGGCAGGGGTTAGCTGAGGGGCTCAGACCTCGGAGTCTCTCT--------------CCCGCCGGG------GAAGGGAGAGCCGG-CCGGGCGCATCTGCTCCTACGGAGGAGCCGGCCCAGCGGTGAACTAGGAGAGCTTTGGGCCCGCCGTCCTTTACAAGTAAGAAC-TTAGTGTGAGGAGACGTAAATGAAGTAGTGTTTAACGAAGTACGGCAGGCGGACCGTGGCT-TTTACTCATTCTCCAGTCCTGCCTCTT-GCATTTTGTTGGATTTACTGTTATTCTTCCCATATTATCACGTTAGAAAAAGATAGggcatgtagcgttgtcgaaggggcgctttagtttaggagtgtgaagttttgagttcaatactgtcac
>gene=chr20_5931309-5932309; species=gorGor
AGACACCTTCTGGAAGCTGCGGTGGG-AAACTGAGTTTCCCGAGCCGTTGAGACAGATGGGATTCAGCACCGCGCGGGGACGACAGGAAATCTGCGGCTGAAGAGAACTGCGGACTTGGCAGGAGTCGCCTGAGGAGCTAAGATCCCGGAGACTCTTAGCCCCGTGGTGCTTCTCTGCGGGAGGGAGGGAGGGAGAATCCGGCCGGACAGATCTGCGCGTATACTGGAGCCGGCCCAGTTGTGAACTAGGAGAGCTTTGGGACCTCTGTCCCAAGCAAGTAAGAACTTTAGCC-TAGGAGATGTAAATAAAGTAGTATTTAAAGAAGCATAGGTAC-CAACTGTTACTTTTTACTCTTTCTCCAGTCCTACTTCTTAACGTTTTTTTGAATTTGTTACTGTTCTCAGCATATTGTCTCGTTTGagaagggtatggcacgcagcgttgttgaaggagcgcctcagcttgggaggctgaaagttttatctctgtactgtcaa
>gene=chr20_5931309-5932309; species=panTro
AGACACCTTCTGGGAGCTGCAGTGGGGAAACTGAGTTTCCCGAGCCGTTGAGACAG-TGGGGTTCAGCACCGCGCGGGGACGACAGGAAAGCTGCGGCTGAAGAGAACTGCGGACTTGGCAGGCGTCGCCTGAGGAGCTAAGATCCCGGAGACTCTCAGCCCCGTGGTGCTTCTCTGCgggagggagggagggagAATCCGGCCGGACAGATCTGCGCGTATCCTGGAGCCGGCCCAGTTGTGAACTGGGAGAGCTTTGGGAGCTCTGTCCCGAGCAAGTAAGAACTTTAGCCTTAGGAGATGTAAATAAAGTAGTATTTGAAGAAGCACAGGTACCCAACTGTTTCTTTTTACTCTTTCTCCAGTCCTACTTCTTAACGTTTTTTTGAATTTGTTACTGTTCTCAGCATATCGTCTCGTTT--------TATGGCACGCAGCGTTGTTGAAGGAGCGCCTCAGCTTGGGAGGCTGAAAGTTTTATCTCTGTACTGTCAA
>gene=chr20_5931309-5932309; species=papHam
AGATACTTTCTGGAAGCTGCGGTGGGGAAACTGAGTTTCCCGAGCCGTTGAGAAAGATGGGATTCAGCACCGCGCAGGGACCACAGGAAAGCTGCGGCTGAAGAGAACCGCGGACTTGGCAGGAGCCGCCTGAGGAGCTCAGATCTCGGAGACTCTTAGTCCCGTTGTGCTTCTTTACGGGACGGGGGAAGGGAGAATCCAGCCAGACAGATCTGCGCGTATCCTGGAGCCGGCCCAGTTGTGAACTAGAAG---TTTGGGACCTCTGACCCAAGCAAGTAAGAAC-TTAGCCTTAGGAGACGTAAATAAAGTAGTA----AAGAAGCACAACTACCCAACTGTTATTTTTTACTCGTTCTCCGGTCCTACCTCTT-ACG-TCTTTTGAATTTGTTACAATTCTCAGCGTATTGTCTCGTTTGAGAAGGGTATGGCACACAGCGTTGTTGAAGGAGCGCCTCAGCTTGGGAGCCTGAAAGTTTTATCTCTGTATTGTCAA
>gene=chr20_5931309-5932309; species=ponAbe
AGACACCTTCTGGAAGCTGCGGTGGGGAAACTGAGTTTCCTGAGCCATTGAGACAGATGGGATTCAGCACCGCGCGGGGACGACAGGAAAGCTGCGGCTGAAGAGAACTGCGGACTTGGCAGGAGTCACCTGAGGAGCTAAGATCCCAGAGAGTCTTAGCCCCGTGGTGCTTCTCTACGGGAGGGAGGGAGGGAGAATCCGGCCGGACAGATCTGCGCGTATCCTGGAGCCGGCCCAATTGTGAACTAGGAGAGCTTTGGGACCTCTGTCCCAAGCAAGTAAGAACTTTAGCCTTAGGAGATGTAAATAAAGTAGTATTTAAAGAAGCACAGGTACCCAACTGTTACTTTTTACTCTTTCTCCAGGCCTACCTCTTAACGTTTTTTTGAATTTGTTACTATTCTCAGCATATTGTCTCGTTTGAGAAGGGTATGGCAcgcagcgttgttgaaggagcgcctcagcttgggagcctgaaagttttatctctgtactgtcaa
>gene=chr20_5931309-5932309; species=rheMac
AGATACTTTCTGGAAGCTGCGGTGGGGAAACTGAGTTTCCCGAGCCGTTGAGAAAGATGGGATTCAGCACCGCGCGGGGACCACAGGAAAGCTGAGGCTCAAGAGAACCGCGGACTTGGCAGGAGCCGCCTGAGGAGCTTAGATCTCGGAGACTCTTAGTCCCGTTGTGCTTCTCTACGGGACGAGGGGAGGGAGAATCCGGCCGGACAGATCTGCGCGTATCCTGGAGCCGGCCCAGTTGTGAACTAGGAGAAGTTTGGGACCTCTGTCCCAAGCAAGTAAGAAC-TTAGCCTTAGGAGACGTAAATAAAGTAGTA----AAGAAGCACAACTACCCAACTGTTATTTTTTACTCGTTCTCCGGTCCTACCTCTT-ACG-TCTTTTGAATTTGTTACAATTCTCAGCGTATTGTCTCGTTTGAGAAGGGTATGGCACACAGCGTTgttgaaggagcgcctcagcttgggagcctgaaagttttatctctgtactgtcaa
>gene=chr20_8590292-8591292; species=hg19
ttccctccttcctcttcccagaccctggtaaccatttacctttctgtctctatgtgtttaactattctagaaatttcatataaatggaatcatataaaattatgttggtgcaaaagtaattgatgtttttgcttgtgaaagtaatggccaaaactgcaatcacttttgcaccaacctaatacctggtatgtagtgactggcttctttcacttagcataatgttttcaaggttaatccatgttgtagcatataacagtacttcattgctgttaattgtcaaatattactcaattgcatgtatataccatatttgattttccattcatcagttgatagacatttggattgtttttattttttggctattatgaaaaatgctgctatgaactttcaggtataagcttttgtgtggacatgttttcatttctcgtaggtatatacctaagaatgtaattgctgggtcatatgatggctgtgtttaacatcttaaggagttgcaa
>gene=chr20_8590292-8591292; species=bosTau
cactttcctgcctccaaccagaccctaataattattaatctttctttcactatagatttgactattttagagatttaatgtaaacagaatcata----------------------------------------------------------------------------------caatacatggtctttcatgacctgattctttagcttagcataatattttcaagattcacccatactgtgctgtgtaa-aatactttgttgctgtttattgcagtatactatttcactgtggagacag---------------------accagcagatggacatttactttgtttctacttcttagctgttttgaatgttgctactatgagttttcatgtacaagattttgtttgtacatgtttttatttcacttggatgactacataggagtggaattgcaggatcacatgatcattatgtttagcaacttgaggaactgcaa
>gene=chr20_8590292-8591292; species=calJac
ccctatccttcctctaccccaaccctggtaaccattcatctttctgtctctatgtgtttagctattctagatatttcatataaatggaatcatataatattatgttggtaaaaaagtaattgctgtttttgctaatgaaagtaatggccgaaaccacaatcacttttgcaccaacctaatacctggcatatagcaactggcttctttcatttagcataatgttttcaaggttcatccatgttgtagcctataacagtacctcactgcagttaattgtcaaataatactcaattgcatggatata------ttggtttttcattcatcagttgataaacattctgattgtttttactttttagctattataaaaaatgtcactatgaactttgaagtataagcgttcgtgtgcacatggtttcatttctcctaggtacatacctaagagtggaatttctgggtcatatgatggctgtgtttaacatattaaggaattgaaa
>gene=chr20_8590292-8591292; species=canFam
ccttgtcctacctccttccagactctggtagccattaatctttttgtcactacagacttgactattctagacatttcgtgtatatggaatcatg----------------------------------------------------------------------------------caatacatggtatttaataactggtttctttcactt---ataacattttcaaaatgcattcatgctgtagcatgtaagattacttcatggcttttaattactctatagtatcccattgtagagatgtactacgttttgttttacattcaccagttggtggacatttggcttttttctactttttggctgttttgaatgatcatcctgtgaacttctacgtaaaagcttttgtttggatatgttttaatttctcttgggcatataactaggagtggagctgctgagtcatatgatgaccatgtttaacaatgtaaggaact-gaa
>gene=chr20_8590292-8591292; species=equCab
ccccttcctacctccccccagaccgtggtaaccattaatctttctgtcactatagttttgactcttctagacatttcatgcaaatggagtcata----------------------------------------------------------------------------------caatatgtgatctttattaactggcttctttcacttagcacaaggatttcaagattcgtccatgttgtagcacttaacaatacttcgttgtttttaaatgctatacaatattccattgtagagatataccatattttgtttcacattcatcaattgatgggcatttggcttgtttctactttttggctgttttgaatgatgctgctgtgatcttccatgtacaagattttgcttggacgtgttttcatttctcttgggtatatacctaggaggggaattgctgggtcatgcggtaactatgtttaacatcttgaggaactacaa
>gene=chr20_8590292-8591292; species=gorGor
--------------------------------------------------------------------------------------------------------------------------------------------------------------------------------------------------------------------------------------------------------------------------------------------------------------------------------------------------------------------------------------------------------------------------------------------------------------------------------------------------------------------
>gene=chr20_8590292-8591292; species=panTro
tgccttccttcctcttcccagaccctggtaaccatttacctttctgtctctatgtgtttaactattctagaaatttcatataaatggaatcatataatattatgttggtgcaaaagtaattgatgtttttgcttgtgaaagtaatggccaaaactgcaatcacttttgcacaaacctaatacctggtatgtagtgactggcttctttcacttagcataatgttttcaaggttaatccatgttgtagcatataacagtacttcattgctgttaattgtcaaatattactcaattgcatgtatataccatatttgattttccattcgtcagttgatagacatttggattgtttttattttttggctattatgaaaaatgctgctatgaactttcaggtataagcttttgtgtggacatgttttcatttctcataggtatatacctaagagtgtaattgctgggtcatatgatggctgtgtttaacatcttaaggaattgcaa
>gene=chr20_8590292-8591292; species=papHam
ttccttccttcctcttcccagaccctggtaaccatttatctttgtgtctctatgtgtttaactattatagaaatttcatataaatggaatcatataatattatgttggtgcaaaagtaattgctgtttttgctcgtgaaagtaatagccaaaactgcaattacttttataccaacctaatacctggtatatagtgactggcttctttcacttagcataatgttttcaaggttaatccatgttgtagcatataacagtacttcattgctgttaattgtgaaatagtactcaattgcatgtatatatcatatttgattttccattcgtcagtttctagacatttggcttgtttttactttttggctattatgaaaaatgctgctatgaactttcaagtatgagtttttgtgtggacgtgttttcatttctcgtaggtgtatacctaagagtgtaattgctgggtcatatgatggctgtgtttaacatcttaaggaattgcaa
>gene=chr20_8590292-8591292; species=ponAbe
ttccttccttcttcttcccagaccctggtaaccattt--ctttctgtctctatgtgtttaactattccagaaatttcatataaatggaatcatataatattatgttggtgcaaaaataattgatgtttttgcttgtgaaagtaatggccaaaactgcaattacttttgcaccaacctaatacctggtatacagtgactggcttctttcacttagcataatgttttcaaggttaatccatgttgtagcatataacagtacttcattgctgttaattgccaaatattactcaattgcatgtatataccatatttgattttccatttatcagttgatagacatttggattgtttttattttttggctattatgaaaaatgctgctatgaactttcaggtataagcttttgtgtggacatgttttcatttctcgtaggtatatacctaagagtgtaattgctgggtcatatgatggctgtgtttaacatcttaaggaattgcaa
>gene=chr20_8590292-8591292; species=rheMac
ttccttccttcctcttcccaaaccctggtaatcatttatctttgtgtctctatgtgtttaactattctagaaatttcatataaatggaatcatataatattatgttggtgcaaaagtaattg--gtttttgcttatgaaagtaatggccaaaactgcaattacttttataccaacctaatacctagtatacagtgactggcttctttcacttagcataatgttttcaaggttaatctatgttgtagcatataacagtacttcattgctgttaattgtcaaatagtactcaattgcatgtatatatcatatttgattttctattcatcagttgatagacatttggcttgtttttactttttggctattatgaaaaatgctgccatcaactttcaagtatgagtttttgtgtggatgtgttttcatttctcgtaggtatatacctaagagcataattgctgggtcatatgatggctgtgtttaacatcttaaggaattgcaa
>gene=chr20_10832292-10833292; species=hg19
GAGAAAGAGAATAAGAATGTTTGAAGCCTTAAAGGGTAAAAGTCAAGGAAATGGCAGTGGCCTCTGCTATAAACCATATAGGTGGAGCAGAATGGCAGCTTGAGTTGCCAAGGAAGtcattcattcattcattcattcatctacccatccattcattcattcactcatATACCAGGCACATCTCATGGGctagcatctactgaataattaacatgtatcagacagtattccaagcactttgcttgcattaacttatttaatcctccaaatgacccaattaatctgaaggatgggagtcagcaacacaatgacttataagtagttacttaacttgctcaagcttatatagctattaaatagtggagtcagaaattgaacttggaagtctcacttcagagtatttttactttaccactaAATTGGcaaataagactgaattcttggtctcctggactttacattgtagtaggagagacagccaataaacatgcacatgaacg
>gene=chr20_10832292-10833292; species=bosTau
GAGAAAGAGAGTAAGAATTGGGGTAGCCTTAAAGGGAAAAAATCAGAGCAATGCCAATGGCCTTTGAGGCA---TATATA-GCAAAACAAAGTGGCAGCTTGAATTGC-AAAAAATTATTTTGTTCATTTGTTCATTCATTCA-------------------------------------TTCACTAGGctaacatttatttactgattaatgtatatcagatactgtttt-ga-----cacttgcctctattcatttaatcttaccaataacct-ggtaatcta--------------gca----------ctgtaagagggt----aacttgctcaagcttatacagccagtaaatggtggagtcagaaactgaaccaagatgtatgacttcagaatcttttgacttaactaccaAGTAGGTGA-CCAGACTGTTttctggctctcatggattttatagtctagtaggtgagacagtcaatatacat--tagtaaata
>gene=chr20_10832292-10833292; species=calJac
GAGAAAAAGAATAGGAACTTTTGTAGCCTTAAAAGGTAAAAGTCAAAGAAATGCCCATGGCTTCTGCTATATCTCATACAGGTGGAGCAGAGTGGCAGCTTGAGTTGCCAAGGAAGtcattgattcattcatttatccatctattt-----tccatccatccattcatATACAAGGCACATCTCATGGGctagcatttactgaataattaacatgtgtcagacagtattccaagcactttacttgcatgaactcatttaatcct-caaatgaccctattaatctgaaaaatgggagtcagcaacacaatgacttataagaagctaattaacttgctcaagcttatatagctattaaatagtggagtcagaaattgaacttggaagtctcatttcagaatattttgactttaccactaAATTGGcaaataagactgaatcctcggtctcatggactttacattatagtaggagagagagtcaatacacatgcatgtgaaca
>gene=chr20_10832292-10833292; species=canFam
GAGAAAGAAAATACAAATTTGTTTATTTTTATAGGGTAAAAATCAGAGAAGTGCCAAAAGCCTTTGATAT-CATCATATATGCAAGGCAAGGTGGCAGATTGAGTTACCACAGAATTATTTTCttcattcatttatt-----------------attcactcattcattcaCCAGGCA---ATTCCAagctagcatttactgagtgattagtatgtatcaggcactattccaagcactttacttgcattgactcatttaatcctctgactaaccatattaatatg--------------gta----------ctataagaagtt----agattactcaggcttgcatagttagtaaataagggagtcagaatttgagccaggatgtctgattccagaatcttttgatattaccactaGATAGGTAAGCAAGACTGGGATCCT-------AGGACTTTACATTCTTGTAGTTGAGATAGCCAATAAACATGTAAGTAAAAG
>gene=chr20_10832292-10833292; species=equCab
GCAAAAGGGAATAAGAATTTGTGTAGACTTAAAGGGTAATAATTAGAGAAATGCCACTGGCCTTTTATGCGTATCATATAAGCAAAGCAAGATGACAACTTGAGTTGCCAAAGAATTATTTTGTCCGT---TTTGTT---------------------------TCATTCAACAGGCA--TCTTGTAGGctagcatttactgagtgattaacatgtatcagacactattccaagtactttacttgcattaactcatttaaccctcccaataaccctattaatctg--------------gca----------ttgtaagaagtt----aactttctcaaacttacatagttagtaaatggtggagtcagaatttgaaccaggatgtctgattccagaatcttttgactttaccactatataggttaacaagactgggtccgttctctcaagaactttacgttctagtaggttagacagccaataaacatgtaagtaaaca
>gene=chr20_10832292-10833292; species=gorGor
GAGAAAGAGAATAAGAA-GTTTGAAGCCTTAAA-GGTAAAAGTCAAGGAAATGCCAGTGGCCTCTGCTATACACCATATAGGTGGAGCAGAATGGCAGCTTGAGTTGCCAAGGAAGtcattcattcattcattcattcatctacccatccattcattcattcactcatATACCAGGCACTTCTCATGGGctagcatttactgaataattaacatgtatcagacagtattccaagcactttgcttgcattaacttatttaatcctccaaatgacccaattaatctgaaggatgggagtcagcaacacaatgacttataagtagttacttaacttgctcaagcttatatagctattaaatagtggagtcaga----gaacttggaagtctcacttcagagtattttgactttaccactaAATTGGcaaataagactgaattcttagtctcctggactttacattgtagtaggagagacagccaataaacatgcacatgaacg
>gene=chr20_10832292-10833292; species=panTro
GAGAAAGAGAATAAGAACGTTTGAAGCCTTAAAGGGTAAAAGTCAAGGAAATGCCAGTGGCCTCTGCTATACACCATATAGGTGGAACAGAATGGCAGCTTGAGTTGCCAAGGAAGtcattcattcattcattcattcatctacccatccattcattcattcactcatATATCAGGCACATCTCACGGGctagcatttaccgaataattaacatgtatcagacagtattccaagcactttgcttgcattaacttatttaatcctccaaatgacccaattaatctgcaggatgggagtcagcaacacaatgacttataagtagttacttaacttgctcaagcttatatagctattaaatagtggagtcagaaattgaacttggaagtctcacttcagattatttttactttaccactaAATTGGcaaataagactgaattcttggtctcctggactttacattgtagtaggagagacagccaataaacatgcacatgaacg
>gene=chr20_10832292-10833292; species=papHam
GAGAAAGAGAGTAAGAACATTTGTAGCCTTAAAGGGTAAAAGTCAAAGAAATGCCAGTGGCCTTTGCTATACACCATACAGGTGGAGCAGAGTGGCAGCTTGAGTTGCCAAGGGAGtcattcattcattcattcattcatctacccatccattcattcattcacttatATACCAGGCACATCTCATGGGctagcatttactgaataattaacatgtatcagacagtattccaagcacttttcttgcatgaactcatttaatcctccaaatgacccaattaatctgaaggatgggagtcagcaacacaacgacttataa-------------ttgctcaagcttatatagctattaaatagtgaagtcagaaattgaacttggaagtctcacttcagaatattttgactttaccactaAATTGGcaaataagattgaagtcttggtctcgtggactttacattgtagtaggagagacaaccgataaacatgcaagtgaacg
>gene=chr20_10832292-10833292; species=ponAbe
GAGAAAGAGAATAGGAACATTTGTAGCCTTAAAGGGTAAAAGTCAAAGAAATGCCAGTGGCCTCTGCTATACACCATATAGGTGGAGCAGAGCGGCAGCTTGAGTTGCCAAGGAAGtcattcattcattcattcattcatctacccatccatcaattcattcactcatATACCAGGCACATCTCATGGactagcatttactgaataattaacatgtatcagacagtattccaagcactttacttgcattaacttatttaatcctccaaatgacccaattaatctgaaggatgggagtcagcaacacaatgacttataagtagccacttaacttgctcaagcttatatagctattaaatagtggagtcagaaattgaacttggaaatctcacttcagaatattttgactttaccactaAATTGGcaaataagactgaattcttggtctcctggactttacattgtagtaggagagacagccaataaacatgcacatgaatg
>gene=chr20_10832292-10833292; species=rheMac
GAGAAAGAGAGTAAGAACATTTGTAGCCTTAAAGGGTAAAAGTCAAAGAAATGCCAGTGGCCTTTGCTATACACCATACAGGTGGAGCAGAGTGGCAACTTGAGTTGCCAAGGGAGtcattcattcattcattcattcatctacccatccattcattcattcacttatATACCAGGCACATCTCATGGGctagcatttactgaataattaacatgtatcagacagtattccaagcacttttcttgcatgaactcatttaatcctccaaatgacccaattaatctgaaggatgggagtcagcaacacaacgacttataa-------------ttgctcaagcttatatagctattaaatagtgaagtcagaaattgaacttggaagtctcacttcagaatattttgactttaccactaAATTGGCAAATAAGATTGaagtcttggtctcgtggactttacattgtagtaggagagacaaccaataaacatgcaagtgaacg
>gene=chr20_11386292-11387292; species=hg19
aaaagttatatttttgaattaaaatatttattCTTATTCTACTGTATTCTGAATATTAGGCTTTCAATTTATTTAATTCTGCATTACCCCAGTCCAGAACATACTATTCTTTGTTCTGGATATTAGGCAATGGCTTTTGAGCAGAAGAAATAAAGATTAACTTTGACCTTGATATAACACAAAAGTATAAAATTCACCATGGATATTTCTTTTCATGTTATTAATGTTACTCTTTTTAGCTGATTTCTTAGGTTGTTTTATTAATTCTTTGTATTGAAAGATATAATAAAATGGGATTTCATTACCTCAAGCTTTTTCATTTTTGCCCTGATATTCATTCTGTCTCATTGCATTCAGTCAGCCTCATTTTTCCCTCTATCAGCTCTCAACTTTTTGGACTCAGTGTTCGTCCATCCTCACACTTTCCATCTTTCTTTTATCTTTAAACAAACAACTCATTTTAATTGCCTGTGTCTTGATTCTTTTCCTTTTGTTTCATG
>gene=chr20_11386292-11387292; species=bosTau
AAAAATCATATTTTTCAATCAAAAT--ATATTCACATTCTGTTGTATTCTGAAAATTATATTTTTGGTTTATTTGTTCT----------CTTTCCAGAATAAAATATATTTTCTCCTGGATATTATGCAATGGCTTTTGAGAAGAAGAAACAAACATAGACCTTGACCTCAATAT------AGAGTATAAAATTCATTGTGGATACTACTTTTCATATTATTAATGTTACTCATTTTGAACTAATT-----CTGttattttttattctttatatcatttaatat-ataatatgaaattttattatatCAAGTTTTTTGTTTTCGACATTGATATTCATTCTTCCTCACTGCTTTCAGTCAGTCTCATTTTTCCCTCCATCAGCATTGACTGTTTTTAATACAGTGCATGTCTATCTTCACACATTTGATTTTTTTATTCTTTTT----TAAAAA-----CTTAATAGCCCATGTCATTCTTCTTTCCTTTTTCCTTCATG
>gene=chr20_11386292-11387292; species=calJac
CAAAGTTACATTTTTGAATTAAAACATCTGTTCTTATTCTACTGTATTCTGAACATTAGGGTTTTGATTTATTTATTTCGACTTCACCCTAGTGTAAAACATATGATTATTTGTTCTCAATATTAGGCAATGACTTTTGAGCAAAATAAATAAAGATTGACTTTAACCTTGATATAAC-----AGTACAAAATTCACCATGGATACTTCTTTTCATGTTATTAATGTTACCCCTTTTAGCCGATTTCTTAGGTTCTTTTATTAATTCTTTCT--TGAAAGATATAATAATATGGAATTTCACTACCTCAAGCTTTTTCATTTTTGCCCTGATATTCATTCTGTCCCATTGCATTCAGCCAGCTTCACTTTTCCCTCTATCAGCTCTCAACTGTTTTGATTCAGTGTTTGTTCATCTTCATATTTTCCATCTTTCTTTTATCTTTCAACAAACAACTCGTTTTAATTGCCTGTGTCTTGATTCTTTTCCTTTTGTTTCATG
>gene=chr20_11386292-11387292; species=canFam
caaagttatatttttaaataaaaaa--ttattCTTGTTC-----TATTTTGAACATTAAGTTTTTG-----CTTGTTTT----------CCCTCCAGAACGTAATATAT-------TGGATGCTATGCAATGCTTTTTGAG---------CAAAAATCAACCTTGAC------GTACCACCGAAGCATTAAATTCATCACAAATA----CTTTCGTG-TATTAATGTTATTTCCTGTAGCCTATTTCATAGGTTATTTTTCTAATTCTTTATA-------------TAATATGGAATTTTGTAACT-cAAGTTTTCTTCT-------TTAA---CCATTCTTTCTCACTGAATTCAGTTAGCTACATTCCTCCCTCCAGCAGCTTCTAACATTTTTGATTCAGGGGTTGTCCATCTTCATACTTTTCATCTTCTCTTTCTCTTT----AAACAACTCATCTTAA----------CTTCCTATTTTTCCTGCTGCTT----
>gene=chr20_11386292-11387292; species=equCab
CAAAGTCATATTTTTAAATCAAAAC-TTTATTTGTGTTCTATTGTATTCTGAACATTAGATTTTGGGTTTATTTGTTTT----------CCCTCCAATATATAATGCATTTTGTTCTGGATGTTATACAATGGTTTTTGAGGAGAAGAAACAAAGATTATCCTTGACCTTAATATACCATT-AAAAGATAAATTCATCATGGATACTTCTTTTCATGTTATTAATGTTACTCCTTTTAGACTATTTCATAGGTTCTTTTGCTAATTCTTTATATTGTTTACTATAATAATATGGAATTTTATTACATCAAGTTTTTTCTTTTCTGCATTGATATTCATTCTTTCTCATTGAATTCAATCAGCTTCATCTTTCCCACCATCAGCATCCAAC-TTTTTGACTCAGCGTTTGTCTATCTTCATAGTTTTCATCTTTCTTTTCTTGTT----AAACAACCCATCTGAATAGCCCATG-CCTTCTTTCTTTTCTTTTACTTCATG
>gene=chr20_11386292-11387292; species=gorGor
CAAAGTTATATTTTTGAATTAAAACATTTATCCTTATTCTACTGTATTCTGAACATTAGGCTTTCGATTTATTTATTTCTGCATTACCCCAGTCCAGAACATACTATTCTTTGTTCTGGATATTAGGCAATGGCTTTTGAGCAGAAGAAATAAAGATTAACTTTGACCCTGATATAACACAAAAGTATAAAATTCACCACGGATACTTCTTTTCATGTTATTAATGTTACTCTTTTTAGCTGATTTCTTAGGTTGTTTTATTAATTCTTTGTATTGAAAGATATAATAATATGGGATTTCATTACTTCAAGCTTTTTCATTTTTGTCCTGATATTCATTCTGTCTCATTGCATTCAGTCAGCCTCATTTTTCCCTCTATCAGCTCTCAACTTTTTGGACTCAGTGTTTGTCCATCCTCACACTTTCCATCTTTCTTTTATCTTTAAACAAACAACTCATTTTAATTGC-TGTGTCTTGATTCTTTTCCTTTTGTTTCATG
>gene=chr20_11386292-11387292; species=panTro
aaaagttatatttttgaattaaaatatttattCTTATTCTACTGTATTCTGAATATTAGGCTTTCAATTTATTT----CTGCATTACCCCAGTCCAGAACATACTATTCTTTGTTCTGGATATTAGGCAATGGCTTTTGAGCAGAAGAAATAAAGATTAACTTTGACCTTGATATAACACAAAAGTATAAAATTCACCATGGATACTTCTTTTCATGTTATTAATGTTACTCTTTTTAGCTGATTTCTTAGGTTGTTTTATTAATTCTTTGTATTGAAAGATATAATAAAACGGGATTTCATTACCTCAAGCTTTTTCATTTTTGCCCTGATATTCATTCTATCTCATTGCATTCAGTCAGCCTCATTTTTCCCTCTATCAGCTCTCAACTTTTTGGACTCAGTGTTTGTCCATCCTCACACTTTCCATCTTTCTTTTATCTTTAAACAAACAACTCATTTTAATTGCCTGTGTCTTGATTCTTTTCCTTTTGTTTCATG
>gene=chr20_11386292-11387292; species=papHam
TAAAGTTATATTTTTGCATTAAGACATTTATTCTTATTCTATTGTATTCTGAATATTAGGCTTTGGATTTATTTATTTCTGCCTTACCCCAGTCCAGAACATACTATCCTTTGTTCTGTATATTAGGCAATGGCTTTTGAGCAGAAGAAATAAAGATTGACTTTGACCTTGATATAACATAAAAGTATAAAATTCACCATGGATACTTCTTTTCATGTTATTAATGTTACTCCTTTTAGCTGATTTCTTAGGTTCTTTTATTAATTCTTTATATTGAAAGATATAATAATATGGGATTTCATTACCTCAAGCTTTTTCATTTTTGCCCTGATATTCATTCTGTCTCATTGCATTCAGTCAGCCTCATTTTTCCCTCTATCAACTCTCAACTTTTTGGACTCAGTGTTTGTCCATCTTCATACTTTCCATCTTTCTTTTATCTTTAAACAAACAACTCATTTTAGTTGCCTGTGTCTTGATTCTTTTCCTTTTGTTTCATG
>gene=chr20_11386292-11387292; species=ponAbe
CAAAGTTATATTTTTGAATTAAAATATTTATTCTTATTCTACTGTATTCTGAACATTAGGCTTTCGATGTATTTATTTCTGCCTTACCCCAGTCCAGAACATActattctttgttctggatattaggcaatggcttttgagcagaagaaataaagattgactttgacctTGATATAACACGAAAGTATAAAATTCACCATGGACACTTCTTTTCATGTTATT-ATGTTACTCCTTTCAGCTGATTTCTTAGGTTCTTTTATTAATTCTTTGTACTGAAAGGTATAATAATATGGGATTTCATTACCACAAGCTTTTTCATTTTTGCCCTGATATTCATTCTGTCTCATTGCATTCAGTCAGCCTCATTTTCCCCTCTATCAGCTCTCAACTTTTTGGACTCAGTGTTTGTCCATCTTCACACTTTCCATCTTTCTTTTATCTTTAAACAAACAACTCATTTTAATTGCCTGTGTCTTGATTCTTTTCCTTTTGTTTCATG
>gene=chr20_11386292-11387292; species=rheMac
CAAAGTTATATTTTTGAATTAAAACATTTATTCTTATTCTATTGCTTTCTGAACATTAGGCTTTGGATTTATTTATTTCTGCCTTACCCCAGTCCAGAACATACTATCCTTTGTTCTGGATATTAGGCAATGGCTTTTGAGCAGAAGAAATAAAGATTGACTTTGACCTTGATATAACATAAAAGTATAAAATTCACCATGAATATTTCTTTTCATGTTATTAATGTTACTCCTTTTAGCTGATTTCTTAGGTTCTTTTATTAATTCTTTATATTGAAAGATATAATAATATGGGATTTCATTACCTCAAGCTTTTTCATTTTTGCCCTGATATTCATTCTGTCTCATTGCATTCAGTCAGCCTCATTTTTTCCTCTAGCAACTCTCAACTTTTTGGACTCAGTGTTTGTCCATCTTCATACTTTCCATCTTTCTTTTATCTTTAAACAAACAGCTCATGTTAGTTGCCTGTGTCTTGATTCTTTTCCTTTTGTTTCATG
>gene=chr20_11623292-11624292; species=hg19
CAGCAGCCAGCTGCACCTGCCCAAAAGTAACAAATGTTTGTTGTTGGAAGGCACTGAGATTTGGAAATTAATTGTTACCAAATGAAAGCAAACTAATGAAGAAATCTAACTCTCATAAGAAGGTTTCACATaagtctgttgcagctgatactagtatagctacacaagcttttgtggttgttgttgctaatatttacctggtgcacatttatctataatttttagacctctctactcatgtattagacatgtcttttgtagggaacatatagcttgagcaatggttatcaaacttgagcatgcctcagaatcacctggagtgcttgttaaagaacaggtctttaggacccagcaccatagattctgtttcagtaggtccggggtgggtttcggaatgtgcatttctaacaattttccaggtgatgctgaagcggctttgcccaaagatcacaatgtaaggaccactcagctagttgtttccttttttatttttatcttgc
>gene=chr20_11623292-11624292; species=bosTau
--------------------------------------------------------------------------------------------------------------------------------------------------------------------------------------------------------------------------------------------------------------------------------------------------------------------------------------------------------------------------------------------------------------------------------------------------------------------------------------------------------------------
>gene=chr20_11623292-11624292; species=calJac
CAGCAGCCAGCTGCACCTGCCCACAAGTAACAAATGCTTGTTGTTGGAAGGTACTGAGATTTGGA----AATTGTTACCAAATGAAAGCAAACTAATGAAGAAATCTGACTCTTATAAAAGGGTTTCACAaaagtttgttgcagccgatactagcatagctacac-ggcttttgtggttgttgttgctaatgtttaccgggtgcacatttatctattatttccagacctctctactcatgtatttgacatgtctttcgtggggatcatatagcttgagcaatggttatcaaacttgagcatgcattagaatcacctggagtgcttgttaaaaaacaggtcgttgggacccggcaccacagattctgtttcagtgggttcagggtaggtttgggaatgcgcatttctaacaagtttccaggtgattctgatgctgcttggcccaaagatcacaacgtaaggaccactcagctagttgttcccttttttatttttctcttgc
>gene=chr20_11623292-11624292; species=canFam
---------------------------------------------------------------------------------------------------------------------------------------------------------------------------------------------------------------------------tttctgatgtctctattcatgttttagacagatcttttgtagagaatacatagctagagcagtggttctcaaacattagcatgcatc------gtctagaaggcttgttaaagcacag--ctttgggagtcatcaccagacattctgattcagtaggtctggagt-ggtttaagaatctgtatgtctaataatttcccaggtgatgctaatgctac-taatctagggatcacactataggaaccactcagcta-agatttcctttcataaacttctcatgc
>gene=chr20_11623292-11624292; species=equCab
CAGCAGCCAACTGTATCTGCCAACAAGTAAGGAATACTTATTGTTGGAAGGCACTAAGATTTGGGGATTAGCTGTTACCTAAGCCAAGCCAACTAATGAGGAAACTTAACTGTCAGaatgttttttttaataggtctactttatccaatattactacagcaacataaactgttt---tagttgttgttagtacttccctgctgtatatttatctattattttcagactgttctattcacattttagtcatgtcttttgtagataacatacagctagagcagtggttatcaaactttagcatgaatc------acctggagggattgttaaagcacaggtctttgggacgcaccaccag--attctgattcagtaggtctggggtgggttgaagaatct----ctctgacgagttcctgggtgatgatgttgttgc-tggtccaaggaccatactataggaaccactcagctgggtgtttccttttttttttttctcttac
>gene=chr20_11623292-11624292; species=gorGor
CAGCAGCCAGCTGCACCTGCCCAAAAGTAACAAATGCTTGTTGTTGGAAGGCACTGAGATTTGGAAATTAATTGTTACCAAATGAAAGCAAACTAATGAAGAAATCTAACTCTCATAAAAAGGTTTCACATaagtctgttgcagctgatactagtatagccacacaagcttttgtggttgttgttgctaatatttacctggtgcaca-ttatctataatttttagacctctctactcatgtattagacatgtcttttgtagggaacatatagcttgagcaatggttatcaaacttgagcatgcatcagaatcacctggagtgcttgttaaagaacaggtctttaggacccagcaccatagattgtgtttcagtaggtccagggtggatttcggaatgtgcatttctaacaattttccaggtgatgctgaagccactttgtccaaagatcacaatgtaaggaccactcagctagttgtttccttttttatttttatcttgc
>gene=chr20_11623292-11624292; species=panTro
CAGCAGCCAGCTGCACCTGCCCAAaagtaacaaatgtttgttgttggaaggcactgagatttggaaattaattgttacCAAATGAAAGCAAACTAATGAAGAAATCTAACTCTCATAAAAAGGTTTCACATaagtccgttgcagctgatactagtatagctacacaagcttttgtggttgttgttgctaatatttacctggtgcacatttatctataatttttagacctctctactcatgtattagacatgtcttttgtagggaacatatagcttgagcaatggttatcaaacttgagcatgtctcagaatcacctggagtgcttgttaaagaacaggtctttaggacccagcaccatagattctgtttcagtatgtccggggtgggtttcggaatgtgcatttctaacaattttccaggtgatgctgaagcggctttgcccaaagatcacaatgtaaggaccactcagctagttgtttccttttttatttttatcttgc
>gene=chr20_11623292-11624292; species=papHam
AAGCAGCCAGCTGCACCTGCCCAGGAGTAACAAATGCTTGTTGGTGGAAGTCACTGAGATTTGGAAATTAATTGTTACCAAATGAAAGCAAACTAATGAAGAAATCTAACTCTCGTAAAAGGGTTTCACGTaagtctgttgtagctgatactagtatagctacacaagcttttgtggtggttgttgctaatatttacctggtgcacatttatctataatttttagacctctctactcatgtattagacacgtcttttgtagggaacacatagcttgagcaatggttatcagacttgagcatgcatcagagtcacctgaagtgcttgttaaagaacaggcctttgggacccagcaccacagattctgtttcagtaggtccggggtgggtttcggaatgtgaatttctaacaatttt-caggtgatgctgaagctgctttgcccaaagatcacagcgtaaggaccactcagctagttgtttccttttttatttttctcttgc
>gene=chr20_11623292-11624292; species=ponAbe
CAGCAGCCAGCTGCACCTGCCCAAAAGTAACAAATGCTTGTTGTTGGAAGGCACTGAGATTTGGAAATTAATTGTTACCAAATGAAAGCGAACTAATGAAGAAATCTAACTCTCATAAAAAGGTTTCACATaagtctgttgtagctgatactagtatagctacacaagcttttgtgattgttgttgctcatatttacctagtgcacatttatctataatttttagacctctctactcatgtattagacatgtcttttgtagggaacatatagcttgagcaatggttatcaaacttgagcatgcatcagaatcacctggagtgcttgttaaagaacaggtctttgggacccagcaccatagattctgttttagtaggtccggggtaggttttggaatgtgcatttctaacagttttccaggtgatgctgaagccgctttgcccaaaaatcacaatgtaaggaccactcagctagttgtttccctttttaattttatcttgc
>gene=chr20_11623292-11624292; species=rheMac
AAGCAGCCAGCTGCACCTGCCCAGGAGTAACAAATGCTTGTTGGTGGAAGTCACTGAGATTTGGA----AATTGTTACCAAATGAAAGCAAACTAATGAAGAAATCAAACTCTCGTAAAAGGGTTTCACATaagtctgttttagctgatactagtatagctacacaagcttttgtggtggttgttgctaatatttacctggtgcacatttatctataatttttagacctctctactcatgtattagacacgtcttttgtagggaacacatagcttgagcaatggttatcagacttgagcatgcatcagaattacctgaagtgcttgttaaagaacaggtctttgggacccagcaccacagattctgtttcagtaggtccggggtgggtttcggaatgtgaatttctaacaatttt-caggtgatgctgaagctgctttgcccaaagatcacagcgtaaggaccactcagctagttgttttcttttttgtttttctcttgc
>gene=chr10_286154-287154; species=hg19
TCTGTTCCAACTGTGGCCTGAGACCAGCGACATGGTTCTAAGAGGACAGTGACAGGGTCTTCCAGTACCATTTATTGAAAACTTTAAAATTTAGGCTTAAAAGATTAAGAAACAAAATTCAACACTATTTATATACGTGAATGTTAATTTACATGGATACATTTTATATAGTTTAATGTGTATGTATATTTTATGTAGGCTAAAGTAGTTTCTTTTCTTTTTCAGCTGGATGAACTGCAGCTTTGCAAGAATTGCTTTTACTTGTCAAATGCTCGTCCTGACAACTGGTTCTGTTATCCTTGTGTATGTGAAATTTTTACCTCAAGTGTGTAACATACAGCTCTAAGGAAGTTTATTTCCAGTTTGGTTAAAGATTATAATTTTCTTCCTAAATTTTTAAAATATCATAGTATATATGGGTTTAATGAGTATAAACAACTGAAAAAAAGTAACAGGGCTTGTTATCCATTTCTGATTTTAAAATGAGATACTGAATAAAA
>gene=chr10_286154-287154; species=bosTau
-CTATTCCGAGTGTACTCAGGGCCCTTTGGGAG-GTTCAGACAAGAAAGTGG--------------------CATTGGAGAATTCAAATGTGAAGCTTA--------AAGAACACAATTGCAGA----CTATAAACATGAATGCTGATTCACAGGCATCTGGC-----TAGTTGTGTGCATGCATATATTTTATGTAGGCT-AAATAGTTACTTTTCTTTTTCAGCTGGATGAACTACAGCTTTGTAAGAATTGCTTCTATTTATCAAATGCTCGTCCTGACAATTGGTTCTGCTATCCTTGTGTATGTGAAATTTTAACCTCCAGTGTCTGATGTACTGCTCTAAGGAAGTTTA-TTCCAATTTGCTTTAAGATTATAA--TCCTT-CTAAATTCTCTTCATATCAT---------GGTTTTAATGAGTATAGAAAAC--AAACATAGAAACAGGGGTCAGTATCCATTTCTTACTTTAAAATGAGAACTTTAAGAATA
>gene=chr10_286154-287154; species=calJac
TCTATTCCACGTGTAGGCTGAGACCAGGGAGATGGTTCTAAGAGGACACTGGCAGGTTCTTCCAGTACCATTTATTGAAAACTTTAA-------GCTTAAAAGATTAAGG------ATTCAACACCACTTATGTACATGAATGTTAATTTACATGGATACATTTTATTTACTTTAATGTGTATGTATATTTTATGTAGGCTAAAATAGTTTCTCTTCTTTTTCAGCTGGATGAACTACAGCTTTGCAAGAATTGCTTTTATTTGTCAAATGCTCGTCCTGACAATTGGTTCTGTTATCCTTGTGTATGTGAAA-----------------------------------AAGTTTATTTCCAGTTTGGTTAAAGATTTTAA--TACTCCCTAAATTTTTTAAATATCATAATATAGATGGTTTTAATGAGTATAAACAACGG--AAAAAATAACAGGGCTTGTTATCCATTTCTGATTTTAAAATGAGATATTGAATAAAA
>gene=chr10_286154-287154; species=canFam
-CTGTGCCA---CCTGC-----ACGCTGGAGATGGTTTGAACAGGAAAGTAGTA-TCTCTCGTAGT---ATTTATTAAAAAATGAAATATTTGAGCTT---------AGGAAGAAAA-TCAAGAATGATTATGCTCATGAATGTTAATTTAAATGGATCTGTTTTATAGAGTTTAATGTTC----ATGTTTTACGTAGGCTAAAATAGTTGCTTTTCTTTTTTAGCTGGATGAACTACAGCTTTGCAAGAACTGCTTCTATTTGTCAAATGCTCGTCCTGACAATTGGTTCTGCTATCCTTGTGTATGTGAAATTTTTACCTC----GTGTGATGTACTATTCTAAGAAATTTTATTTCCAGTATGCTCAAGGATTATAA--TCCTTCCTCGATTTTATCTATATCACATTGTATGTGATTTTACTGAACATA-ACACC--AAACCCAGTAACCGG---CATTATCCATTTCTGACTTTAAAATGAGGAATTTAGGAAAA
>gene=chr10_286154-287154; species=equCab
-CTGCTCTAAGTGCAGTCTGGGACCACAGGGATGGTTCAGACAGCAAAGTGGCAGGCTCTTCCAGTATCATTTGTTGAAAACTTAAAAATTTGAATTTA--------AGTTTAAAAATTCAAGA----CTATGTACATGAATGTTAATTTATATGAATCTGTTTTATATAATTTAACGCACG--TATATTTTATGTAGGCTAAAATAGTTGCTTTTCTTTTTCAGCTGGATGAACTACAGCTTTGTAAGAATTGCTTCTATTTGTCAAATGCTCGTCCTGACAATTGGTTCTGCTATCCTTGTGTATGTGAAATTTTTGCTTCAAGTGTGTGATGTACTGCCCTAAGGAAGTTTGTTTCCAATTTGCTTAAAGATTATAA--TCCTTGCTAAATCTTTTTTGTATCATGGTATATATGGTTTTAATGAGTATA-GAAAC--AAACATGGAAACAAGAATCATTATCCATTTCTGGCTTTGAAATGAGGATCTTAAGAATA
>gene=chr10_286154-287154; species=gorGor
--------------------------------------------------------------------------------------------------------------------------------------------------------------------------------------------------------------------------------------------------------------------------------------------------------------------------------------------------------------------------------------------------------------------------------------------------------------------------------------------------------------------
>gene=chr10_286154-287154; species=panTro
TCTGTTCCAACTTTGGCCTGAGACCAGCGACACGGTTCTAAGAGGACAGTGACAGGGTCTTCCAGTACCATTTATTGAAAACTTTAAAATTTAGGCTTAAAAGATTAAGAAACAAAATTCAACACTATTTATATACGTGAATGTTAATTTACATGGATGCATTTTATATAGTTTAATGTGTATGTATATTTTATGTAGGCTAAAGTAGTTTCTTTTCTTTTTCAGCTGGATGAACTGCAGCTTTGCAAGAATTGCTTTTACTTGTCAAATGCTCGTCCTGACAACTGGTTCTGTTATCCTTGTGTATGTGAAATTTTTACCTCAAGTGTGTAACATACAGCTCTAAGGAAGTTTATTTCCAGTTTGGTTAAAGATTATAATTTTCTTCCTAAATTTTTAAAATATCATAGTATATATGGGTTTAATGAGTATAAACAACTGAAAAAAAGTAACAGGGCTTGTTATCCATTTCTGATTTTAAAATGAGATACTGAATAAAA
>gene=chr10_286154-287154; species=papHam
TCTGTTCCAACTGGGGCCTGAGACCAGCGACATGGTTCTAAGAGGACAGTGACAGGGTCTT-CAGTGCCATTTATTGAAAACTTTAA-------GCTTAAAAGATTAAGGAACAAAATTCAACACTATTTATGTATGTGAATGTTAATTGACATGGATACATTTTAC--AGTTTAATGTGTATGTATGTTTTATGTAGGCTAAAGTAGTTTCTTTTCTTTTTCAGCTGGATGAACTGCAGCTTTGCAAGAATTGCTTTTACTTGTCAAATGCTCGTCCTGACAACTGGTTCTGTTATCCTTGTGTATGTGAAATTTTTACTTCAAGTGTGTAACATACAGCTCTAAGGAAGTTTACTTCCGGTTTGGTTAAAGATTATAATTTTCTT----AATTTCTAAAATATCATAGTATATATGGGTTTAATGAGTATAAACAACTGAAAAAAAAAAACAGGGCTTGTTACCCATTTCTGATTTTAAAATGAGATATTGGATAAAA
>gene=chr10_286154-287154; species=ponAbe
TCTGTTCCAGCTGTGGCCTGAGACCAGCGACATGGTTCTAAGAGGACAGTGACAGGGTCTTCCAGTACCATTTATTGAAAACTTTAAAATTTAAGCTTAAAAGATTAAGGAACAAAATTCAACACTATTTATATACGTGAATGTTAATTTACATGGATACATTTTATATAGTTTAATGTGTATGTATATTTTATGTAGGCTAAAGTAGTTTCTTTTCTTTTTCAGCTGGATGAACTGCAGCTTTGCAAGAATTGCTTTTACTTATCAAATGCTCGTCCTGACAACTGGTTCTGTTATCCTTGTGTATGTGAAATTTTTACCTCAAGTGTGTAACATACAGCTCTAAGGAAGTTTATTTCCAGTTTGGTTAAAGATTATAATTTTCTTCCTAAATTTTTAAAATATCATAGTATATATGGGTTTAATGAGTATAAACAACTGAAAAAAAGTAACAGGGCTTGTTATCCATTTCTGATTTTAAAATGAGATACTGAATAAAA
>gene=chr10_286154-287154; species=rheMac
TCTGTTCCAACTGGGGCCTGAGACCAGCGACATGGTTCTAAGAGGACAGTGACAGGGTCTT-CAGTGCCATTTATTGAAAACTTTAAAATTTAAGCTTAAAAGATTAAGGAACAAAATTCAACACTATTTATGTATGTGAATGTTAATTGACATGGATACATTTTACATAGTTTAATGTGTATGTATGTTTTATGTAGGCTAAAGTAGTTTCTTTTCTTTTTCAGCTGGATGAACTGCAGCTTTGCAAGAATTGCTTTTACTTATCAAATGCTCGTCCTGACAACTGGTTCTGTTATCCTTGTGTATGTGAAATTTTTACCTCAAGTGTGTAACATACAGCTCTAACGAAGTTTACTTCCGGTTTGGTTAAAGATTATAATTTTCTTCCTAAATTTCTAAAATATCATAGTATATATGGGTTTAATGAGTATAAACAACTGAAAAAAAAAAACAGGGCTTGTTACCCATTTCTGATTTTAAAATGAGATATTGGATAAAA
>gene=chr10_293449-294449; species=hg19
ACAATAATTTTTATATTCTATAAATTTCTGTGTTTAGTTTATTTTAAAAACAAAACTTATAGTATTGATAAGTAAAATTATAAATGAAGCTTATGTTTATAATTATTGTAGCTGTTAATTGCATGTTCTTTTCATTCACTAATTGGGGGAGATTTGTTTATTTTTAAATTGTGGCAAAATATACGTGACATCTACCACCCTAACTACATTTTTCAACAGCAGTTTATTCTATGGCTATTATGTATATCACTGAATTTTTATCCGAATGGGGTAGTTCTTGAACTGGTGAATTATGTGGCTTCGTTTGGCGTCTAAACTCTTGTCTCACCTTTTAGGAACCAGAGCCTGAAACAGAAGCAGTAAGTTCTAGCCAGGAAATACCCACGATGCCTCAGCCCATCGAAAAAGTCTCCGTGTCAACTCAGACAAAGAAGTTAAGTGCCTCTTCACCAAGAATGCTGCATCGGAGCACCCAGACCACAAACGACGGCGTGTGTCAG
>gene=chr10_293449-294449; species=bosTau
CTAATGATC-TT-------GTAAA-CTTTTTGTTTAGTCTTCTTTGAAAGGAAACACCTTAATATTAGTATTTAAAATTGTAAATGAAGTTCCTG--TAGAATGATTGTACCTATAAATTGCATA--TGTTTTATTT---------------TT--TTTATTTTG-AATTGTGATCAAATACACAAAA-ATTTTCCATTTTC-TTACATGTTTGAACAGCAG----TTGTATGGCTGT----TGTATCACTCTGTTTTTTTTCAGATAGAGCTTCTCTTGAACTAGTAAATC------------------CTCTGGCACTTTCCTTATCCTTTAGGAACCAGAGCCTGAAACGGAAGCTGTAAGTTCCAGCCAGGAAATCCCCACGATGCCTCAGCCAATCGAAAAAGTTTCTGTGTCAACTCAGACCAAGAAGTTAAGTGCCTCTTCCCCAAGAATGCTGCATCGAAGCACCCAGACCACCAGTGATGGAGTGTGTCAA
>gene=chr10_293449-294449; species=calJac
ACAATAATTTTTATATTCTATAAATTTTTGTGTTTAGTCTATTTTAAAAACAAAACTTATAGTATCAGTATGTAA----------------TAAAATTATAATCATTGTAGCTGTTAATTGCATGTTCTTTTCATTCACTGATTGGGGGAGAGTGGTTTATTTTT-AATTAGGGCAAAATATACAGAAAATCTACCATCCTAACCATGTTTTTTAATAGCAGTTTAGTATATGGCTATTACGTATATTACTGTATTTTTATCCTAATAGAGTAGTTCTTGAACTAGTGAATTATATTGCTTTGTTTTACATCTAACCTCTTTTATTGCCTTTTAGGAACCAGAGCCTGAAACGGAAGCAGTAAGTTCTAGCCAGGAAATACCCACAATGCCTCAGCCAATCGAAAAAGTCTCCGTGTCAACTCAGACCAAGAAGTTAAGTGCCTCTTCACCAAGAATGCTGCATCGGAGCACCCAGACCAACAATGATGGTGTGTGTCAG
>gene=chr10_293449-294449; species=canFam
ATAAGGGTC-TT-------GTA----TTTTTCTTTCGTCTGTCTGGAAAGCAAAGACTGTAGTGTTCATATGCCA------AAATGAAGTTCCTGTTTTAAATTCTTG---CTATTCATTGCG-AGAAGTTTTGTTT---------------TTTGTTTTGGTTT-AGTTGTGGTAAACTACACATGAAATTGACCATCTCAATTACATTTTTTAACAGTAGTTCATTA--------------------CCCTAGTTTTATCCTCCTAGAGCTCTTCTGGAACCAGCGGCTT---------CGTGTCGCGTCTCAGCACTGTCCTTGCTCTGCAGGAACCAGAGCCGGAAACGGAAGCCGTGAGTTCCAGCCAGGAGATCCCCACCATGCCTCAGCCAATCGAAAAGGTGTCTGTGTCAACTCAGACCAAGAAGTTAAGTGCCTCTTCACCACGAATGCTGCATCGAAGCACCCAGACCACCAGCGACGGAGTGTGTCAA
>gene=chr10_293449-294449; species=equCab
ATAATGATT-TT-------GTAA-TTTTTTTGTTTAGTCTATTTTAAAAGC-AAGACCATGGTATTGTTATGTAAAATTGTGAATGAAGTTCCTGTTAAAAATTATCGTAGCTATTAATTGCATGGGTTTTTTCTTT---------------TTTGTTTAttttt-aattgtggtaaaatacacataaaatttaccatcttaaTTGCATTTTTTAACGACAGTTTATTATATGGCTATTATGTATATCACTGTGTTTTTATCCTGATAGAGCTTTTCTTGAACTGGTGGGCT---------TGTTTTACATCTAAGCACTTTCCTTATCTTTTAGGAACCAGAGCCTGAAACTGAAGCAGTGAGTTCCAGCCAGGAAATCCCCACAATGCCTCAGCCAATCGAAAAAGTTTCAGTGTCAACTCAGACCAAGAAGTTAAGTGCCTCTTCACCAAGAATGCTGCATCGGAGCACCCAGACCACCAGTGACGGAGTGTGTCAG
>gene=chr10_293449-294449; species=gorGor
ACAGTAATTTTTATATTCTATAAATTTCTGTGTTTAGTTTATTTTAAAAACAAAACTTATAGTATTGATAAGTAAAATTATAAATGAAGCTTATGTTTATAATTATTGTAGCTGTTAATTGCATGTTCTTTTCATTCACTGATTGGGGGAGATTTGTTTATTTTTAAATTGTGGCAAAATATACGTGACATATACCACCCTAACCACATTTTTTAACAGCAGTTTATTCTATGGCTATTATGTATATCACTGTATTTTTATCCGAATGGGGTAGTTCTTGAACTGGTGAATTATGTGGCTTTGTTTGGCGTCTAAACTCTTGTCTCACCTTTTAGGAACCAGAGCCTGAAACAGAAGCAGTAAGTTCTAGCCAGGAAATACCCACGATGCCTCAGCCCATCGAAAAAGTCTCCGTGTCAACTCAGACCAAGAAGTTAAGTGCCTCTTCACCAAGAATGCTGCATCGGAGCACCCAGACCACAAACGACGGCGTGTGTCAG
>gene=chr10_293449-294449; species=panTro
ACAATAATTTTTATATTCTATAAATT--TGTGTTTAGTTTATTTTAAAAACAAAACTTATAGTATTGATAAGTAAAATTATAAATGAAGCTTATGTTTATAATTATTGTAGCTGTTAATTGCATGTTCTTTTCATTCACTAATTGGGGGAGATTTGTTTAtttttaaattgtggcaaaatatacgtgacatctaccaccctaaccacattttttaacagcagtttattctatggctattatgtatatCACTGAATTTTTATCCGAATGGGGTAGTTCTTGAACTGGTGAATTATGTGGCTTCGTTTGGCGTCTAAACTCTTGTCTCACCTTTTAGGAACCAGAGCCTGAAACAGAAGCAGTAAGTTCTAGCCAGGAAATACCCACGATGCCTCAGCCCATCGAAAAAGTCTCCGTGTCAACTCAGACAAAGAAGTTAAGTGCCTCTTCACCAAGAATGCTGCATCGGAGCACCCAGACCACAAACGACGGCGTGTGTCAG
>gene=chr10_293449-294449; species=papHam
ACAATACtttttatattctataaatttttat-----gtttattttaaaaaCAAAACTTACAGTATTAA---GTAAAATTATAAATGAAGCTTATGTTTGTAATTGTAACTGTTGTTAATTGCATGTTCTTTTCATTCACTGATTGGGGGAGATTTGTTTAtttttaaattgtggcaaaatatacattaaatctaccatcctaaccatgtttTTTAACAGAAGTTGATTGTATGGCTGTTACGTATATCACTGTATTTTTAGCCTAATAGAGTAGTTCTTGAACTAGTGAATTATATGGCTTTGTTTTGCATCTAAACTCTTGTCTTACCTTTTAGGAACCAGAGCCTGAAACAGAAGCAGTAAGTTCTAGCCAGGAAATACCCACGATGCCTCAGCCAATCGAAAAAGTCTCCGTGTCAACTCAGACCAAGAAGTTAAGTGCCTCTTCACCAAGAATGCTGCACCGGGGCACCCAGACCACCAGTGACGGCGTGTGTCAG
>gene=chr10_293449-294449; species=ponAbe
ACAATAATTTTTATATTCTATAAATTTTTGTGTTTAGTTTATTTT-ACAACAAAACTTAC-----------GTAAAATTATAAATGAAGCTTATGTTTATAATTATTGTAGCTGTTAATTGCATGTTCTTTTCATTCACTGA-TGGGGGAGATTTGTTTAtttttaaattgtggcaaaatatacatgaaatctaccatcctaaccacattttttaaCAGCAGTTTATTATATGGCTATTATGTATATCACTGTATTTTTATCCTAATAGAGTAGTTCTTGAACTAGTGAATTATATTGCTTTGTTTTGCATCTAAACTCTTGTCTTACCTTTTAGGAACCAGAGCCTGAAACAGAAGCAGTAAGTTCTAGCCAGGAAATACCCACGATGCCTCAGCCAATCGAAAAAGTCTCCGTGTCAACTCAGACCAAGAAGTTAAGTGCCTCTTCACCAAGAATGCTGCATCGGAGCACCCAGACCACAAATGATGGCGTGTGTCAG
>gene=chr10_293449-294449; species=rheMac
ACAATACtttttatattctataaatttttat-----gtttattttaaaaaCAAAACTTACAGTATTAA---GTAAAATTATAAATGAAGCTTACGTTTGtaattattgtagctgttaattgCATGTTCTTTTCATTCACTGATTGGGGGAGATTTGTTTAtttttaaattgtggcaaaatatacatgaaatctaccatcctaaccatattttttaaCAGAAGTTTATTATATGGCTGTTACGTATATCACTGTATTTTTAGCCTAATAGAGTAGTTCTTGAACTAGTGAATTATATTGCTTTGTTTTGCATCTAAACTCTTGTCTTACCTTTTAGGAACCAGAGCCTGAAACAGAAGCAGTAAGTTCTAGCCAGGAAATACCCACGATGCCTCAGCCAATCGAAAAAGTCTCCGTGTCAACTCAGACCAAGAAGTTAAGTGCCTCTTCACCAAGAATGCTGCATCGGAGCACCCAGACCACCAGTGATGGCGTGTGTCAG
>gene=chr10_330404-331404; species=hg19
AATTCTGACCCTGGCCCAGCCTACGTCTCGGGCAGCACCCGTGAGGACACCCTCCAGGTGCCGGAGAAGCAGGCTCTGCTTCCAGCTTTGTTTCTAGGAACACATTTAAAGGAAACTCCTAAGTGAGAGCTGCACAGAATTTTATCTCCGCAGTTCTGATCTTTCATGTATGTGACTGAGAGAGGTCAAGTGAGGGGCCAAAAAAAAAAAAAAAAAACACAAGGCCCAAGAAGCAAAGCAAGCTGGGACGTGAGAACTGGGGAGGGCTTGCTCATTGGTCAGGTGTTCACCCACGTGCGTGTAGAAACGTGCTCTTGCATGTGCTGGGGATGCGTCCAGGGCTGAGGAGGAGGAGGGCTGGTGCTGTTTATAAGATGCCAGTTCTTAGCACGCCTCCCACATGTGCTGCTGGGAGCCATTCAGGAAGGGGGGCGCCTCATGGGACAGGACAGGTGATAAGGGGAGTGAGGGTGTCCTTGGCCAGACATGGGGCTTTGTCC
>gene=chr10_330404-331404; species=bosTau
--TCTCCGCCCCGGCCCAGCGCAGCTC--TGAAAGCGTGTGCGTGAGGA-CAGCAGGGGCCAGAGATGGCAGGCACCATGTTTAATTTCATTCTTAGACGTGCATTTAAAGGAAATTCCTAAATACGGTCCGTATAGCATTTCATCATCTCGATTTTGATCTTCC----ATG-----GAGAGAG-ATGAGTGAGGGGCCAAT----------------AAACTGCCCAAGAAGGAAAAGGGTCTGGGG-GTGA-CAGTGGCTGAG----ACTCATCAAC--ACCACTCCCTC-----CCTGTGTACACGTATGCGTG--TGTGCCACGGT-------------AGAGAGCGGAGGGGCTGGTGTGT-GAG-------TCGGGTCC-----CGTCTGCTTTGTGTGCGACCAGGACAGGTTGAAGAAGAGAGGCAGCTGACC--ACAGGCTGGGTGGCACCTATAGGAGAGTCCTTGTGGGCAGGTCATGGTACTGTGGCC
>gene=chr10_330404-331404; species=calJac
AATTCTGACCTTAGCCCAGCACATGTCTCAGGCAGTACCTGTGGGGACCCCCTCTGGGTGCTGGAGAAGCAGGCTCTGCTTCCAGCTTTGTTGCTAGGAATGTATTTAAAGGAAACTCCTAAGCGGGAGCAGCACAGAATTTTATCTTTGTAGTTCTGATCTTCC----ATGTGTCTGAGAGAG-TCAAGCCAGGGGCCAAAA---------------AAAAGGCCCAGGAAGAAAAGCAAGGTGGGATGTGAGAACTGGTTAGGACTTGCTCATTAACTGTGCGTTCACCCACAC-CATGCAGAAACGTGTTCTCGTGTGTGCTGGGGATGCAGCTGGGGCCGAGGAGGTGGCA-------GCTG------------------------------------------------------CAGGAAGGGGGATGCCCAACGAGACGGGACAGGTGACAAGGGGAGCGAAGTTGTCCATGGCTGCACAAGGGGCTTGGTCT
>gene=chr10_330404-331404; species=canFam
------------------------------------------GAGGACCCTGGCCGGGTGCCGGCACCGCCGTCC---TCCCCGAGCTCACA-CCGGCCACACACGCCAAGAAAATTCCTACCTAGGACCCGTACGGGATTCTATCACCTGGGTTCTGATCGTTC----ATGCAGCTGGGA-------------------------------------------------------------------------------------------------------------------------------------------------------------------------------------------------------------------------------------------------------------------------------------------------------------------------------
>gene=chr10_330404-331404; species=equCab
--------------------------------------------------------------------------------------------------------------------------------------------------------------------------------------------------------------------------------------------------------------------------------------------------------------------------------------------------------------------------------------------------------------------------------------------------------------------------------------------------------------------
>gene=chr10_330404-331404; species=gorGor
AATTCTGACCCTGGCCCAGCATACGTCTCGGGCAGCACCTGTGAGGAC-CCCTCCAGGTGCCGGAGAAGCAGGCTCTGCTTCCAGCTTTGTTTCTAGGAACACATTTAAAGGAAACTCCTAAGTGAGAGCTGCA-AGAATTTTATCTCCGCAGTTCTGATCTTTCATGTATGTGATTGACAGAGGTCAAGTGAGGGGCCAAAAAAAAAAAA-------ACAAGGCCCAAGAAGCAAAGCAAGCTGGGACGTGAGAACTGGTGAGGGCTTGCTCATTGGTCAGGTGTTCACCCATGTACGTGTAGAAACGTGCTCTTGCATGTGCTGGGGATGCGGCCGGGGCTGAGGAGGAGGAGGGCTGGTGCTGTTTATAAGATGCCAGTTCTTAGCACGTCTCCCACATGTGCTGCTGGGAGCCATTCAGGAAGGGGGGCGCCTCATGAGACAGGACAGGCGATAAGGGGAGTGAGGGTGTCCTTGGCTGGACATGGGGCTTTGTCC
>gene=chr10_330404-331404; species=panTro
AATTCTGACCCTGGCCCAGCCTACGTCTCAGGCAGCACCCGTGAGGACCCCCTCCAGGTGCCGGAGAAGCAGGCTCTGATTCCAGCTTTGTTTCTAGGAACACATTTAAAGGAAACTCCTAAGTGAGAGCTGCACAGAATTTGATCTCCGCAGTTCTGATCTTTCATGTATGTTACTGAGAGAGGTCAAGTGACGGGCCAAAAAAAAA----------ACAAGGCCCAAGAAGCAAAGCAAGCTGGGACGTGAGAACTGGTGAGGGCTTGCTCATTGGTCAGGTGTTCACCCATGTACGTGTAGAAACGTGTTCTTGCATGTGCTGGGGATGCGTCCAGGGCTGAGGAGGAGGAGGGCTGGTGCTGTTTATATGATGTCAGTTCTTAGCACGTCTCCCACATGTGCTGCTGGGAGCCATTCAGGAAGGGGGGCGCCTCATGAGACAGGACAGGTGATAAGGGGAGTGAGGGTGTCCTTGGCTGGACATGGGGCTTTGTCC
>gene=chr10_330404-331404; species=papHam
AATTCTGACCTTGGCCTAGCACACGTCTCGGGCAGCACCTGTGAGGACCCCCTCCAGGTGCTGGAGAAGCAGGCTCTGCTTCCAGC-TTGTTTCTAGGAATGCATTTAAAGGAAACTCCTAAGTGAGAGCAGCACAGAATTTCATCTTCACAATTCTGATCTTTC----ATGTGACTGAGAGAGGTCAAGTGAGGGGCCAAAAAAAAAAAAA------AAAATGCCCAAGAAGCAAAGCAAGATGGGACCTGAGAACTGGTGAGGGCTTGCTCATTAGTCAGGCGTTCACCCACGTACGTGCAGAAACGTGTTCCTGCATGTGCCGGAGATGTGGCCGGGGATGGGGAGGAGGAGGGCAGGTGCTGTTTATAAGATGCCAGTTCTTAGCACGTCTCCCACATGTGATGCTGGGAGCCATTCAGGAATGGGGGCA-CTAATGAGACAGGACAGGTGACAAGGGGAGCGAGGGTGTCCTTGGCTGGACATGGGGCTTGGTCC
>gene=chr10_330404-331404; species=ponAbe
AATTCTGACCCTGGCCCAGCACACGTCTCGGGCAGCACCTGTGAGGACCCCCTCCAGGTGCCGGAGAAGCAGGCTCTGCTTCCAGCTTTGTTTCTAGGAACACATTTAAAGGAAACTCCTAAGTGAGAGCTGCACAGAATTTTATCTTTGCAGTTCTGATCTTTC----ATGTGATTGAGAGAGATCAAGTGAGGGGCCAAAAAAAAAAAA-------ACAAGGCCCAAGAAGCAAAGCAAGGTGGGACGTGAGAACCGGTGAGGGCTTGCTCATTGGTCAGGTGTTCACCCACGTACGTGTAAAAACGTGTTCTTGCATGTGCCGGGGATGCGGCCGGGGCTgaggaggaggaggGCTGGTGCTGTTTATAAGATGCCAGTTCTTACCACGTCTCCCACATGCGCTGCTGGGAGCCATTCAGGAAGGGGGGTGCCTCATGAGACAGGACAGGTGACAAGGGGAGTGAGGGTGTCCTTGGCTGCACACGTGGCTTTGTCC
>gene=chr10_330404-331404; species=rheMac
AATTCTGACCTTGGCCTAGCACACGTCTCGGGCAGCACCTGTGAGGACCCCCTCCAGGTGCTGGAGAAGCAGGCTCTGCTTCCAGC-TTGTTTCTAGGAATGCATTTAAAGGAAACTCCTAAGTGAGAGCAGCACAGAATTTCATCTTCACAATTCTGATCTTTC----ATGTGACTGAGAGAGGTCAAGTGAGGGGCCAA-----------------AAAATGCCCAAGAAGCAAAGCAAGGTGGGACCTGAGAACTGGTGAGGGCTTGCTCATTAGTCAGGCGTTCACCCACATACGTGCAGAAACGTGTTCCTGCatgtgccggggatgtggccggggatGGGGAGGAGGAGGGCTGGTGCTGTTTATAAGATGCCAGTTCTTAGCATGTCTCCCACATGTGATGCTGGGAGCCATTCAGGAATGGGGGCACCTAATGAGACAGGACAGGTAACAAGGGGAGCGAGGGTGTCCTTGGCTGGACACGGGGCTTGGTCC
>gene=chr10_687324-688324; species=hg19
aaaaatgagccaggtgtggtagcgcgcctgtagtcccagctactcagggggctgaggtgggaggatcacctgagcccaggaggcagaggttgcagggagccaagattgcaccactgcactccagcctgggcaacagggcgagaccctgtatcaaaaaaaggaaagaaagaaagaaaTACAGGAGACCACTAATAATTCCAAATAGTGCCTACTAATTTGAAATCTTTTCCAGATATGATGAAGGAAATTATTTTCCTTCCTACACCCCTTCTAAGGAAACATTTCTATTTTTCTGCTACACAATTTGGTAACCTGCCCTTTCAGATCCTGGCCTCTTTAAGCAGGACTCGCTGGTGTGCTAGCAAAGcagtgctctgaaacctcagcatcctcagacccacctggagggcaggtgaaggatgctgggcctccgcctcctaacgtcacactggggtggggcaggtctggggtggggcagggtttgcacttcgaatgcattc
>gene=chr10_687324-688324; species=bosTau
----------------------------------------------------------------------------------------------------------------------------------------------------------AATAAGC------------AAAGACAGAAGAACACC-ATAATTCCAAACAGGGCCTACCTACTAGAAATGTTTTCTAAACACAATGAAAGAAAACATTTTTCTTA-CATGCCCATTTTAGGAAAATGTTTCTATTTTTCTGCCACACAATACTGCAACTAGCTGTTTCAGAACCTGGCCTCCTGAGGAGCCGGATCTCTGCA-GCCAGTAAACCCG--------------AGTTCcatcagaatcgcctgcagggcgtgtgggggg--------gctccctccccgggat----ttctgattctgaaggtctg-ggtggggcagagTGCGTGTTACAAACACAAAC
>gene=chr10_687324-688324; species=calJac
aaaaattagcccagtgtggtagcgtgcctgtagtcccagctactc--ggggctgaggtgggaggatcacctgagcccaagaggtggaggttacagggagctgagattgcaccactgcactccagcctgggcaacagagcaagaccctgtaccaaaaaaaga---aaagaaaagaaaTACAGGAGATCACTAATAATTCCAAATAATGCCTGCTAATTTGAAATCTTTTCCAGATGTGATGAAGGAAATCATTTTTTTTCCCATACCCATTCTAAGGAAACATTTCTATTTTTCTGCTGCACAA-TTGGTAACCTGCTCTTTCAGATCCTGGCCTCTTTAAGCAGGACTTGCTGGTGTGCAAGCAAAGCACAGCTCTGAATCCTCAGCATTCTCAGACCCACCAGGAGCAGAGG-AAGGGATGCTGGACCCCTGCCTCCGAACGTCACACTGGGGTGGGGCA-----------------GGTTTGCACTTCTAATGCATTC
>gene=chr10_687324-688324; species=canFam
--------------------------------------------------------------------------------------------------------------------------------------------------------------------------------------------------------------------------------------------------------------------------------------------------------------------------------------------------------------------------------------------------------------------------------------------------------------------------------------------------------------------
>gene=chr10_687324-688324; species=equCab
AGAAGCTGACTA-----------------ATAGTTCCA---------------------------------------------------------------AAAAGTGC-----------------------------------------------------------------------------------------------------------CTGAAATCTTTTCTAAATATGATGAAGGAAATCATTTTTCTGACCACACCCATTTTAAGAAAACATTTCTATTTTTTTGCTCCACAGTACTGTTACTGGCTATTTCAGAACCTTGCCTCTTCAAGCGTGGTTCATAAGCA-GCCACTAAACcagggttctaaatcctgagcttcatcagaatcacctggaaggtgtgttaaaggtgctggacactccccttctagaat----ttctgataccacaggtct-gggtggggcagagtttaaatttctaacaagatc
>gene=chr10_687324-688324; species=gorGor
aaaaattagccaggtgtggtagcg-gcctgtagtcccagctactcagggggctgaggtgggaggatcacctgagccc-ggaggcagaggttgcagggagccacgattgcaccactgcactccagcctgggcaacagggcgagaccctgtatcaaaaaaagaaaagaaagaaagaaaTACAGGAGACCACTAATAATTCCAAATAGTGCCTACTAATTTGAAATATTTTCCAGATATGAAGAAGGAAATTATTTTCCTTCCTACACCCATTCTAAGGAAACATTTCTATTTTTCTGCTACACAATTTGGTAACCTGCCATTTCAGATCCTGGCCTCTTTAAGCAGGACTCGCTGGTGTGCTAGCAAAGcagtgctctgaaacctcagcatcctcagacctacctggagggcaggtgaaggatgctgggcctccgcctcctaacgtcacactggggtggggcaggtctggggtggggcggggtttgcacttctaatgcattc
>gene=chr10_687324-688324; species=panTro
aaaaattagccaggtgtggtagcgcgcctgtagtcccagctactcagggggctgaggtgggaggatcacctgagcccaggaggcagaggttgcagggagccaagattgcaccactgcactccagcctgggcaacagggcgagaccctgtatcaaaaaaagaaaagaaagaaagaaaTACAGGAGACCACTAATAATTCCAAATAGTGCCTACTAATTTGAAATCTTTTCCAGATATGATGAAGGAAATTATTTTCCTTCCTACACCCATTCTAAGGAAACATTTCTATTTTTCTGCTACACAATTTGGTAACCTGCCCTTTCAGATCCTGGCCTCTTTACGCAGGACTCACTGGTGTGCTAGCAAAGcagtggtctgaaacctcagcaacctcagacccacctggagggcaggtgaaggatgctgggcctccgcctcctaacgtcacactggggtggggcaggtctggggtggggcagggtttgcacttcaaatgcattc
>gene=chr10_687324-688324; species=papHam
aaaaatcagccaggtgtggtatcgtgcctgtagtcccagatactcagggggctgaggtgagaggatcacctgagtccaggaggcggaggttgcagggagccaagattgcaccactgcactccagcctgggcatcagggtgggaccctgtataacaaaaaaaaaaaaagataagaaaTACAGGAGACCACTAATAATTCCAAATAGTGCCTGCTAATTTGAAATCTTTTCCAGGTATGGTGAAGGAAATCATTTTTCTTCCTACACCCATTCTAAGGAAACGTTTCTATTTTTCTGCTATACAATTTGGTAACCTGCCATTTCAGATCCTGGTCTCTTTAAGCAGGACTTGCTGGAGTGCCAGCAAAGcagtgctctgaaacctcagcatcctcaggcccacctggagggcaggtgaaggatgctgggcttccacctccaaaagtcacactggggtggggcaggtctggggtgaggcagggtttgcacttctaatgcattc
>gene=chr10_687324-688324; species=ponAbe
aaaaattagccaggtgtggtagcgcgcctgtagtcccagctactcagggggctgaggtgggaggatcacctgagcccaggaggtggaggttgcagggagccaagattgcaccattgcactccagcctgggcaacagggtgagaccttgtatcaaaaaaa--aaagaaagaaagaAATACAGGAGACCACTAATAATTCCAAATAGTGCCTACTAATTTGAAATCTTTTCCAGATATGATGAAGGAAATCATTTTCCTTCCTACACCCATTCTAAGGAAACATTTCTATTTTTCTGCTACACAATTTGGTAACCTGCCATTTCAGATCCTGGCCTCTTTAAGCGGGACTCGCTAGTGTGCTAGCAAAGCAGCgctctgaaacttcagcgtcctcagacccacctggagggcaggtgaaggatgctgggcctccg--------catcacactggggtggggcaggtctggggtggagcggggtttgcacttct---------
>gene=chr10_687324-688324; species=rheMac
aaaaattagccaggtgtggtatcatgcctgtagtcccagatactcagggggctgaggtgagaggatcacctgagtccaggaggcggaggttgcagggagccaagattgcaccactgcactccagcctgggcatcagggtaagaccctgtatcaaaaaaaaaaataataaaaagaaaTACAGGAGACCACTAATAATTCCAAATAGTGCTTACTAATTTGAAATCTTTTCCAGATATGATGAAGGAAATCATTTTTTTTCCTACACCCATTCTAAGGAAACATTTCTATTTTTCTGCTATACAATTTGGTAACCTTCCATTTCAGATCCTGGCCTCTTTAAGCAGGACTTGCTGGTGTGCCAGCAAAGCAGCgctctgaaacctcagcatcctcagtcccacctggagggcaggtgaaggatgctgggcctccatctccaaaagtcacactggggtggggcaggtctggggtggggcagggtttgcacttctaatgcattc
>gene=chr10_719483-720483; species=hg19
GCTCAGTCGCCGTGTGCTGCTTCTCCCTGCATGAGAATTCCTGCAGAAGACGGGGCCATCCAAGAATGGCTCCCTGCCATCATGTGCCCATACTCCTTCCCCAGGGAGCTATTCCTGTACTCATGGGGCATGGGAAACCTGTATAACGCCACCAGAACGTCCTTGTTTGACTTACACACTTCCCAGAAGGGCTGATTTTATCCAGAATCCTAACTGTGTCAAACACTAAACCTAACCAGTCATCAAGAAAACAAGGAAATGCAAGGCCGTCTCCTGCCCCAGGTGCGTGGCTACTAGGGGCGAAACAGAAAATGAGGCATGAAAGGAAACTTTTAAGATATTGAGACCATCACTGGAGGATTCCAGGAACCCATTACAGATCATTGCTGTTCCTAATAACAGGAAATGAATTCTAAAATCCCAACAGGGACGGTGAGTCCCTCACTTGTATGGAAATCAAAATAATAATCCATCACTATCTTCAAAGAGACAAAAGAAAA
>gene=chr10_719483-720483; species=bosTau
acagagtcaccgtgcgccctagagccct-tgcaggcgcccccgctgcatctcgcagtaacgaAGAACGGCCTCCAAGGAACCTCTGCCCACATTCCTTCCCCAAGGCTCTGTTGCTGCATCCATGGGAGATAGAACAT-TGTATAACACTTTCAGAAAG--TGTGTTTTACTTAGACACTTTCCAAG-----AGATTTCAACCAGAATCCTACCTGTGTCAAATTC-------AACAAGTCATGAAGGAAAAAAGCAAAATCAAGGTTATTTTCATCCCTGTGTCCAG------------------------------------------------------------------------------------------AGCCA--GATCTTCCAAATAACAGGCAAGAAATTCTAAAACACCAACAAGCATTATAAATCCCTTACCAGTAT-AACAGCTAAATAATAATTCATCACCATAGAACA--------CAGGAGG
>gene=chr10_719483-720483; species=calJac
GCTCAGTTGCCATGTCCTGCTTCTCCCTGCATGAAAATTCCTGCAGAAGATGGGGCCATCCAAGAATGGCTCTCTGCCATCATCTGCTCATACTCCTTCCCGGGGGAGCTATTCCTGTACT-------CATGGGAAACCTGTATAACACCACCAGAAAGTCCTTG------TTATACACTTCCCAGAAGGGCTGATTGTATCCAGAATCCTAATTGTGTTGAACACTAAACCTAACAAATCATCAAGAAACCAAGGAAATGCAAGGCCATCTCCTACCCCGGGTGCATGGCTACTAGGGGAGAAATAGAAAATAAGGTATGAAAGGAAACTTTTAAGATATTCAAACCATCTCTGGATGATTCCAGGAACCCATCACAGATCACTGCTGTTCCTAATAATAGGAAAGAAGTTCTAAAATACCAACAGGCATGATGAGTCCCTCACTTGTAT-GAAATCAAAATAATAATCCATCACTATCAACAAA-AGACAA-AGAAAA
>gene=chr10_719483-720483; species=canFam
--------------------------------------------------------------------------------------------------------------------------------------------------------------------------------------------------------------------------------------------------------------------------------------------------------------------------------------------------------------------------------------------------------------------------------------------------------------------------------------------------------------------
>gene=chr10_719483-720483; species=equCab
TTGCAGTCACTGTGAGCTTCCTATCCCTGGGTGAGTATTCCCACAGCAGAC--TTCCATCACAGGAACGCCCCATGCCATCCTCTGCCCAAT-TCCTTCCCCAAGGCCTTGCTTCTGTATTCACAGGAGATAGAATAT-AGAACAATACTTTCAGAAAGCCCCTATCTTATTAACACACTTTCCAAAAGGGCAGATATGATCTAGAATCCTGTTTGT--CGAACACTAAACTCAACAAGTCATCAAAGAAGTAAGCCAAATCCAGACTGCTTCCTGCC------CCAT------------------------------------------------------------------------------------------GT-----GATCTTCCTAATAACAGGGAAGAAATTCTAAAATATCAACAAGCATTATAAATGCCTTACTAGTAT-GAGATCTAAACAATAATTCATCACCATCTACGGGGGAGAGGGAGAAAA
>gene=chr10_719483-720483; species=gorGor
GCTCAGTCGCCGTGTGCTTCTTCTCCCTGCATGAGAATTCCTGCAGAAGATGGGGCCATCCAAGAATGGCTCCCTGCCATCATGTGCCCATACTCCTTCCCCAGGGAGCTATTCCTGTACTCATGGGGCATGGGAAACCTGTATAACGCCACCAGAACGTCCTTGTTTGACTTACACACTTTCCAGAAGGGCTGATTTTATCCAGAATCCTAACTGTGTCAAACACTAAACCTAACCAATCATCAAGAAAACAAGGAAATGCAAGGCCATCTCCTGCCCCGGGTGCATGGCTACTAGGGGAGAAATAGAAAACGAGACATGAAAGGAAACTTTTAAGATATTCAGACCATCACTGGAGGATTCCAGGAACTCATTACAGATCATTGCTGTTCCTAATAACAGGAAAGAAATTCTAAAATTCCAACAGGCATGGTGAGTCCCTCACTTGTATGGAAATCAAAATAATAATC-ATCACTATCTTCAAAGAGACAAAAGAAAA
>gene=chr10_719483-720483; species=panTro
GCTCAGTCGCCGTGTGCTTCTTCTCCCTGCATGAGAATTCCTGCAGAAGACGGGGCCATGCAAGAATGGCTCCCTGCCATCATGTGCCCATACTCCTTCCCCAGGGAGCTATTCCTGTACTCATGGGGCATGGGAAACCTGTATAACGCCACCAGAACGTCCTCGTTTGACTTACACACTTCCCAGAAGGGCTGATTTTATCCAGAATCCTAACTGTGTCAAACACTAAACCTAACCAATCATCAAGAAAACAAGGAAATGCAAGGCCATCTCCTGCCCCAGGTGCATGGCTACTAGGGGAGAAATAGAAAATGAGACATGAAAGGAAACTTTTAAGATATTGAGACCATCACTGGAGGATTCCAGGAACCCATTACAGATCATTGCTGTTCCTAATAACAGGAAATAAATTCTAAAATTCCAACAGGCATGGTGAGTCCCTCACTTGTATGGAAATCAAAATAATAATCCATCACTATCTTCAAAGAGACAAAAGAAAA
>gene=chr10_719483-720483; species=papHam
GCTCAGTCGCCGCGTGCTTCTTCTTCCTGCATGACAATTCCTGCAGAAGATGGGACCATCCAAGAATGGCTCCCTGCCATCATGTGCCCATACTCCTTCCCCAGGGAGCTATTCCTGTACTCATGGGGCATGGGAAACCTGTAATACGCCACCAGAAAGTCCTTGTTTGACTTACACACTTCCCAGAAGGGCTGATTTTATCCAGAATCCTAACTGTGTCAAACACGAAACCGAAGAAATCATCAAGAAACCAAGGAAATGTAAGGCCATGTCCTGCCCCGGGTGCATGGCTACTAGGGGAGAAATAGAAAATGAGACATGAAAGGAAACTTTTAAGATATTCAGACCATCACTGGATGATTCCAGGAGCCCATTACAGATCATTGCTGTTCCTAATAACAGGAAAGAAATTCTAAAATCCCAACAGGCATGGTGAGTCCCTCACTTGCAT-GAAGTCAAAATAATAATCCATCACTCTCTTCAAAAGGACAACAGAAAA
>gene=chr10_719483-720483; species=ponAbe
GCTCAGTCGCTGTGTGCTGCTTCTCCCTGCATGAGAATTCCTGCAGAAGATGGGGCCATCCAAGAATGGCTCCCTGCCATCATGTGCCCATACTCCTT-CCCAGGGAGCTATTCCTGTACTCATGGGGCATGGGAAACCTGTATAACGCCACCAGAACGTCCTTGTTTGACTTACACACTTCCCAGAAGGGCTGATTTTATCCAGAATCCTAACTGTGTCAAACACTAAACCTAACCAATCATCAAGAAAACAAGGAAATGTAAGGCCATCTCCTGCCCCAGGTGCATGGCTACTAGGGGAGAAACAGAAAACGAGACATGAAAGGAAACTTTTAAGATATTCAGACCATCACTGGAGGATTCCAGGAACCCGTTACAGATCATTGCTCTTCGTAATAACAGGAAAGAAATTCTAAAATTCCAATAGGCATGGTGAGTCCCTCACTTGTATGGAAATCAAAATAATAATCCATCACTATCTTCAAAGAGACAAAAGAAAA
>gene=chr10_719483-720483; species=rheMac
GCTCCGTCACCACGTGCTGCTTCTCCCTGCATGAGAATTCCTGCAGAAGATGGGACCATCCAAGAATGGCTCCCTGCCATCATGTGCCCATACTCCTTCCCCAGGGAGCTAGTCCTGTACTCATGGGGCATGGGAAACCTGTATAACGCCACCAGAAAGTCCTTGTTTGACTT----ACTTCCCAGAAGAGCTGATTTTTTCCAGAATCCTAACTGTGTCAAACACTAAACCTAAGAAATCATCAAGAAACCAAGGAAATGTAAGGCCATCTCCTGCCCCGGGTGCATGGCTACTAGGGGAGAAATAGAAAAGGAGACATGAAAAGAAACTTTTAAGATATTCAGACCATCACTGGATGATTCCAGGAACCCATTACAGATCACTGCTGTTCCTAATAACAAGAAAGAAATTCTAAAATTCCAACAGGCATGGTGAGTCCCTCACTTGTA-AGAAATCAAAATAATAATCCATCATTATCTTCAGAAGGACAAAAGAAAA
>gene=chr10_919248-920248; species=hg19
ATGACAACAGAGCCCGACTGACAGCCAGCATACTCCGTGTGCCCAATTCCAAACAGGACCAGGATCCAAAAGCTCAGAACAGCAGCAAGAATGCTGCGCTGTATTTTTTCTTACTCTCATAAACTCAATAAAACATAACTTAAAATATTATCCCAGCCAGAAAGATTTCAGGCTTCTGGTTTTTCTACAGTGTTCCAGTATTTCCCAAATTATATTTCATGGGATGGTGGTAACTAAATAAAATAGTTCATAAATTCCCCCAAAGGAAAACAGTATCAGAATTTTGTTCCGTAAAATATATAGCTACTCACAGTTGTATCTAATTTTCTAGCTTTACGAAATGATGTCTGAAATAAATAGCAATTTAAAAAGAGACGAAAAAATCAAAGGAGAGCAAAAAAATAAATAGCAATAAAAAATAGTATCTGTAGGTATCAAGAAATTATTACTAATTGTGTCAGGTGTGAAAATGGAATGATGTCagttagagatgcatgctg
>gene=chr10_919248-920248; species=bosTau
ATCACAGCAGA-CCTGCCCAGTGGCAATCTCCT--CATGCCCGACAGTCCAAACAGCAGCAGAGTCCAAACAC---ACACA-TAACAGGAGATCTTTCTGGTA-TTTTTCTTAGTCTCATAAATCCAATAGAAACTAACTAACATTATTATCCCAGCCAGAGTCACTACAGAGTTTGGCTTTTTATAC--CATTTCAGCATTCTCTGAATTGCATTTCACGGAATGGTGGCAACCAAAGGAGTTAACATATATCTTCCCCAAAGGGAAACAACAGTAAAAA-TGTGTTCTTTAAACTTCTTAGGTTCTTATAGT----------------------------------------------------------------------------------------------------------------TGTCAATATTCAG-------TAATGATCATGCTAGGCACAAAACTGGAATGGTGTCAGTAAGAGATGTATATTG
>gene=chr10_919248-920248; species=calJac
ATGACAACAGAGTCTGACTGACAAGGAGCATACTCCATGTGCTCAATTCCAAATATGACCGGGATCCAAAAACTCAGAACAATAACAAGAATGCTGCATTGTATTTTTCCTTACTCTCATAAACTCAATAAAATGTAACTTAAAATATTATTCCAGTCAGAAAGATTCCAGGCTTATGGTTTTTCT--AGTGTTTCAGTATTTCCCAAATTACATTTCATGGGATAGTGGTAACT-----AAATAGTTCACAAATTCCCCCAAAGGAAAACAGTATCAGAATTTTGTCCCTTAAAATATATAGGTACTTACAGTTATATCTAATTTTCTAGCTTTAAGAAAT---------------------------------------------------------------------------------------------------------------TGTGTCAGGTATGAAAATGGCATTAT----Gtcagagatacatgctg
>gene=chr10_919248-920248; species=canFam
ACTATGACAGGCCCTGCCAAACAGCCATCCTTCTCCACGCACTAAAAACCAAACGGCACTGGAATCCAAAGACTCAGAAGAACAAT--AAAATTTTTATGTGA-TTTTTCCTACTCTCATAAACTCAATTAAAAATCCCTACAATTGTTATCCCAACCAGAGATATTTCAGACTCTTGCTTCTTC--CAGTGTTTCAGCATTCTCTAAATAACCTACCACGG-ATGCGGGCAATCAAAGAAGTGAGCGTGTAGATTTCCCAAGGAGAAACAAT------TAACGTTCTCTTCAGAATGTACAG-----------------------------------------------AAAAAAAAAAAAGGCAAAAACAAAACCTAGAATACATAGGCAGTCTAACTCATTTTCTGCCCCAAAAAG-GAAGTCTGCGGGTGTACAG-------AAATCATTGCG--AGGCATGAAGTTGGAATGGTGTT------------------
>gene=chr10_919248-920248; species=equCab
ATCATAACAGACCCTGCCTAACAGCCATCCTACTCTACGCACTGAAACCCAAATAGCATTGGAG---------TCAGAATAGCAAC--AAAATTTTCGTATTA-CTTTTCTTATTCTCATAAACTCAATAAAAAATAACTAAA----TTATCCTAGCCAG-GGAATTTCACACTTTCGCTTTCTC--TAGTGCTTCAGCATTCTCTAAACTGTATTTCATGGTATGGCGGCAACT---GAAGTTAGCAGGTATACCCCCC-AGAGGAAACAATAATAAAAAATTTTTTCTTTAAAACTTATAGGTACTTATAGTTGTACCTAATTTTCTGCCTTTGAGAAATGACG------------------------------------------------------------------------------TCTGTGGATGTTCAG-------GAATAACTGTGCTAGGCAC-AACTGGAACTGGTGTCTGTTAGAGAAGCATGTTG
>gene=chr10_919248-920248; species=gorGor
ATAACAACAGAGCCCGACTGACAGCCAGCATACTCCATGTGCCCAATTCCAAACAGGACCAGGATCCAAAAGCTCAGAACAGCAGCAAGAATGCTGCACTGTATTTTTTCTTATTCTCATAAACTCAATAAAACATAACTTAAAATATTATCCCAGCCAGAAAGATTTCAGGCTTCTGGTTTTTCTACAGTGTTCCAGTATTTCCCAAATTATATTTCATGGGATGGTGGTAACTAAATAAAATAGTTCATAAATTCCCCCAAAGGAAAACAGTATCAGAATTTTGTTCCGTAAAATATA---CTACTCACAGTTGTATGTAATTTTCTAGCTTTACGAAATGATGTCTGAAATAAATAGCAATTAAAAAAGAGACGAAAAAATCAAAGGAGAGCAAAAAATTAAATAGCAATAAAAAATATTATCTGTAGGTATCAAGAAATTATTACTAATTGTGTCAGGTGTGAAAATGGAATGATGccagttagagatgcatgctg
>gene=chr10_919248-920248; species=panTro
ATGACAACAGAGCCCGACTGACAGCCAGCATACTCCATGTGCCCAATTCCAAACAGGACCAGGATCCAAAAGCTCAGAACAGCAGCAAGAATGCTGCGCTGTATTTTTTCTTATTCTCATAAACTCAATAAAACATAACTTAAAATATTATCCCAGCCAGAAAGATTTCAGGCTTCTGGTTTTTCTACAGTGTTCCAGTATTTCCCAAATTATATTTCATGGGATGGTGGTAACTAAATAAAATAGTTCATAAATTCCCCCAAAGGAAAACAGTATCAGAATTTTGTTCCATGAAATATATAGCTACTCACAGTTGTATCTAATTTTCTAGCTTTACGAAATGATGTCTGAAATAAATAGTAATTTAAAAAGAGACGAAAAAATCAAAGGAGAGCAAAAAAATAAATAGCAATAAAAAATAGTATCTGTAGGTATCAAGAAATTATTACTAATTGTGTCAGGTGTGAAAATGGAATGATGTCAGttagagatgcatgctg
>gene=chr10_919248-920248; species=papHam
ATGACAACAGAGCCCGACTGACAGCCAGCATACTCCATGTGCCCAATTCCAAACAGGACCGGGATCCAAAAGCTCAGAACAGCAGCAAGAATGCTGCATTGTGTTTTTTCTTATTCTCATGAACTCAACAAAACATAACTTTAAATGTTATCCCAGCCAGAAAGATTTCAGGCTTCTGGTTTTTCTACAGTGTTCCAGTATTTCCCAAATTATATTTCATGGGATGGTGTTAACTAAATAAAATAGTTCATAAATTCCCCCAAAGGAAAACTGTATCAGAATTTTGCTCTGTAAAATATATAGCTCCTTACAGTTGTATTTAATTTTCTAAATTTACGAAATGATGTCTGAAATAAATAGCAATTTTAAAAAGGTGAAAAAAATCAAAGGAGAG-GAAAAAATAAATAGCAATAAAAAATAGTGTCTGTAGGAATCAAGAAATTATCACTAATTATGTCAGGTGTGAAAATGGAATGAT----GTTAgagatgcatgctg
>gene=chr10_919248-920248; species=ponAbe
ATGACAACAGAGCCCAACTGACAGCCAGCATACTCCATGTGTCCAATTCCAAACAGGATCAGGATCCAAAAGCTCAGAACAGCAGCAAGAATGCTGCACTGTATTTTTTCTTATTCTCATAAACTCAATAAAACATAACTTAAAATATTATCCCAGCCAGAAAGATTTCAGGCTTCTGGTTTTTCTACAGTGTTCCAGTATTTCCCAAATTATATTTCATGGGATGGTGGTAACTAAATAAAATAGTTCATAAATTCCCCCAAAAGAAAACAGTAACAGAATTTTGTTCCGTAAAATATATAGCTACTCACAGTTGTATCTAATTTTCTAGCTTTATGAAATGATGTCTGAAATAAATAGCAATT-AAAAAAAGACAAAAAAATCAAAGGAGAGCAAAAAAATAAGTAGCAAT-AAAAATAGTATCTGTAGGTCTCAAGAAATTATTACTAATTGTGTCAGGTGTGAAAATGGAATGATGTCAGttagggatgcatgctg
>gene=chr10_919248-920248; species=rheMac
ATGACAACAGAGCCCGATTGACAGCCAGCATATTCCATGTGCCCAATTCCAAACAGGACCAGGATCCAAAAGCTCAGAACAGCAGCAAGAACGCTGCATTGTGTTTTTTCTTATTCTCATAAACTCAACAAAACATAACTTTAAATGTTATCCCAGCCAGAAAGATTTCAGGCTTCTGGTTTTTCTACAGTGTTCCAGTATTTCCCAAATTATATTTCATGGGATGGTGTTAACTAAATAAAATAGTTCATAAATTCCCCCAAAGGAAAACTGTATCAGAATTTTGCTCCGTAAAATATATAGCTCCTTACAGTTGTATTTAATTTTCTAAATTTACGAAATGATGTCTGAAATAAATAGCAATTTTAAAAAGGTGAAAAAAATCAAAGGAGAG-GAAAAAATAAATAGCAATAAAAAATAGTGTCTGTAGGAATCAAGaaaTTATTACTAATTATGTCAGGTGTGAAAATGGAATGAT----GTTAgagatgcatgctg
>gene=chr10_951248-952248; species=hg19
GAGGGCAGAATCAGCAGGACTGGACGTCCTCCTGGCCTCCTGCTGAAGAGGCAGCTCTCAACTGTTTCTATCTCCAACCTCCCAGAAAACTTTCCTTCTACAAGAACCAGCCTCCTGCTTGCTGGTGGACAGGGAGGACCTCTCACAGCACAGTGGAACAGACCAGCCTTTCCCTTGAAGCCCACTCTACCCTCTTCCACTTCGTCACCTGCTTTCTCAGCCTCTTGGGAATGCTCTTCTGCACTAAGTAGGGCAAAAGCTCTCTTGCCCTGTGCAATCAAAAGAAATAGTAAATCAAATGGGCAATCATAAAGATGAATACATAAATCTTTAGCTATTTTATACATCTTCATTCACACGggcctttttctgagacttggtcaattagatattatttctttcccacataaactatatccataatgcatcaacaaagatcttcattgttttttaaagtgcagctgagagacaggaaaaccctctgaatagtacaatgcttc
>gene=chr10_951248-952248; species=bosTau
--------------------------------------------------------------------------------------------------------------------------------------------------------------------------------------------------------------------------------------------------------------------------------------------------------------------------------------------------------------------------------------------------------------------------------------------------------------------------------------------------------------------
>gene=chr10_951248-952248; species=calJac
--------------------------------------------------------------------------------------------------------------------------------------------------------------------------------------------------------------------------------------------------------------------------------------------------------------------------------------------------------------------------------------------------------------------------------------------------------------------------------------------------------------------
>gene=chr10_951248-952248; species=canFam
ATGAACAACAGCA-CGGGGCCGGG---------GGCCTCCCAGGCAGGATGCAGCCT-----------------------CAAGATGGCCGCTTCTGCTAAGATGTCCA-TGGCCTGCTTG----CTGCTAAGATGTACCCAT--G------------------GCCTCTCTTCCTCAGGCATGCTTTCCTCCT-CCTCCTCCCTTCCCATCTGCCA-----------TGATGCTTGTCCGCACTAAGTTCAGGAAAG-CTCTCTTGCCCTTTGTGACTGGAAGTAACAGTAATTAAAGTAGGCAACCCTGAAAACTGACACATGAACCCTTAACCACCTTGCATATGCCCCTTCACTTGGGCCTTTTTCTTAGACCCAGTCCATCAGACC--TTTTCTTTCTCACACAAACCACATCCATAATGCATCAC------CTATGTCTGTCTCTTAAAGTGCAACTTAGTTAAAAAAAAAAATAATGAATGGTATAGTCCTCC
>gene=chr10_951248-952248; species=equCab
AAGGACAAAACCAA-GAGGCTGGG---------GGCCTCCCTGGCAGGACGAAGCCT---------------------CTCCAAGGACACGCTCCTTCCAAAATGGCCA-GTGCCTGCTTA----CAAGTGGGGCGGGCCTCT--G-----------------CAGCTCTCTTCCTCCAGCCCGCCTTCCTCCTCCCTCCTGTCTCATTCGCTCCCT-----------GAATGCTC-TCCACACTCAGTACAGTAAAAGCTCTCTTGCCTTAAGCAATTGGAAGCAACTGTAAGTTACACAGGTAATTCTAAA-ACTGAGACATGGATCCTTAACAAACTTGTATATGCTCCTTCACTTGggcctt-ttctgagactcagtctattagacgttatttctttctcacgtaaaccacaaccataactcatcacctaagactttcattgtttcttagagtacaacttagatactaaaacatcatctgaatggcacaatgcttc
>gene=chr10_951248-952248; species=gorGor
GAGGGCAGAATCAGCAGGACTGGTCGTCCTCCTGGCCTCCTGCTGAAGAGGCAGCTCTCAACTGTTTCTATCTCCAACCTCCCAG-AAACGTTCCTTCTACAAGAACCAGCCTCCTGCTTGCTGGTGGACAGGGAGGACCTCTCACAGCACAGTGGAACAGACCAGCCTTTCCCTTGAAGCCCACTCTACCCTCTTCCACTTCCTCACCTGCTTTCTCAGCCTCTTGGGAATGCTCTTCTGCACTAAGTAGGGCAAAAGCTCTCTTGCCCTGTGCAATCAAAAGAAATAGTAAATCAAATGGGCAATCATAAAGATGAATACATAAATATTTAGCTATTTTATACATCTTCATTCACGTGGGCCTTTTTGTGAGACTTGGTCAATTAGATATTATTtctttctcacataaactatatccataatgcatcaacaaagatcttcattgttttttaaagtgcagctgagagacaggaaaaccctctgaatagtacaatgcttc
>gene=chr10_951248-952248; species=panTro
GAGGGCAGAATCAGCAGGACTGGACGTCCTCCTGGCCTCCTGCTGAAGAGGCAGCTCTCAACTGTTTCTATCTCCAACCTCCCAGAAAACTTTCCTTCTACAAGAACCAGCCTCCTGCTTGCTGGTGGACAGGGAGGACCTCTCACAGCACAGTGGAACAGACCAGCCTTTCCCTTGAAGCCCACTCTACCCTCTTCCACTTCGTCACCTGCTTTCTCAGCCTCTTGGGAATGCTCTTCTGCACTAAGTAGGGCAAAAGCTCTCTTGCCCTGTGCAATCAAAAGAAATAGTAAATCAAATGGGCAATCATAAAGATGAATACATAAATATTTAGCTATTTTATACATCTTCATTCACGTGGGCCTTTTTCTGAGACTTGGTCAATTAGATATTATTTATTTCTCACATAAACTGTATCTATAATGCATCAACAAAGATCTTCATTGTTTTTTAAAGTGCAGCTGAGAGACAGGAAAACCCTCTGAATAGTACAATGCTTC
>gene=chr10_951248-952248; species=papHam
GAGGGCAGAATCAATGGGA------------CTGGCCTCCTGCTGAGGAGGCAGCTCTCAACTGTTTCTATCTCCAACCTCCCAGAAAACGTTCCTTCTACAAGCACCAGCCTACTGCTTGCTGCTGGACAGGGAGGGCCTCT--CAGCACAGTTGAACAGACCAGTCTTTCCCTTGAAGCCCACTCTACCCTCTTCTACTCCCTCACCTGCTTTCTCAGCCTCTTGGTAATGCTCTTCTGCACTAGGTAGGGCAAAAGAGCTTTTGCCCTGTGCAATCAGAAGAAATAGTAAATCAAATGGGCAATTATAAAGATGAATACATA----TTTAGCTATTTTATACATCTTCATTCATGTGGGCCTTTTTCTGAGACTTAGTCAATTAGATATTCTTtctttctcacataaaccatatccataatgcatcaacaaagattttcattgctttttaaagtgcagct--gagaccggaaaacactCTGAACAGTACAACGCTTC
>gene=chr10_951248-952248; species=ponAbe
GAGGGCAGAATAAGCGGGACTGGATGTCCTCCTGGCCTCCTGCTGAAGAGGCAGCTCTCAACTGTTTCTATCTCCAACCTCCCAGAATACGTTCCTTCTACAAGCACCAGCCTCCTGCTTGCTGCTGGACAGGGAGGACCTCTCACAGCACAGTGGAACAGACCAGCCTTTCCCTTGAAGCTCACTCTACCCTCTTCCACT---TCATCTGCTTTCTCAGCCTCTCAGGAATGCTCTTCTGCACTAAGTAGGGCAAAAGCTCTCTTGCCCTGTGCAATCCAAAGAAATAGTAAATCAAACGGGCAATCATAAAGAGGAATACATAAATATTTAGCTATTTTATACATCTTCATTCACGTGggcctttttctgagacttggtcaattagatattatttctttctcacataaaccacatccataatgcatcagcaaagatcttccttg-tttttaaagcgcagctgagagaccggaaaacactCTGAATAGTACAATGCTTC
>gene=chr10_951248-952248; species=rheMac
GAGGGCAGAATCAATGGGA------------CTGGCCTCCTGCTGAGGAGGCAGCTCTCAACTGTTTCTATCTCCAACCTCCCAGAAAACGTTCCTTCTACAAGCACCAGCCTCCTGCTTGCTGCTGGACAGGGAGGGCCTCT--CAGCACAGTGGAACAGACCAGTCTTTCCCTTGAAGCCCACTCTACCCTCTTCTACTCCCTCACCTGCTTTCTCAGCCTCTTGGGAATGCTCTTCTGCACTAGGTAGGGCAAAAGAGCTTTTGCCCTGTGCAATCAGAAGAAATAGTAAATCAAATGGGCAATTATAAAGATGAATACATA----TTTAGCTATTTTATACATCTTCATTCATGTGGGCCTTTTTCTGAGACTTAGTCAATTAGATATTCTTTCTTTCTCACATAAACCATATCCATAATGCATCAACAAAGATTTTCATTGCTTTTTAAAGTGCAGCT--GAGACCGGAAAACACTCTGAACAGTACAACGCTTC
>gene=chr10_1057291-1058291; species=hg19
GCCTCTTCCCCTCTGCAGTGCGCGCTCTTGGGCGCAAGAAGCCTTGAGACTTCCCTCCTCCGCACAGCTGTGCCCGTGCCATCCCCTTCCACGAGGCCTGGCCCCCGTCTCACCCTCTGCACTGCTGGCCAGCATCTCGTACAGGCACATCTGCCTGCTGGGCTCCTGGCCGGGTTGCCTCATTGGGGGGTGATAAACGTGTGTGTTTTAGTTTTCATTTTTGTCTTATTTGTAGCCAGTGAGGTTGTATTTGGGGTGACATTAGAACGGACACGTGGGATGTGGCACGAAATCAGTGTCTCAGGACTGAGTTCCTTGTGTGTGTCTGCCGGGAGCATTGGAAGTGAAGGAGGCGGTCTCTGCACATTTTTAGCCTTGGAATTTAATTGTTTTAAAAAAAGGAAATGGTGCACAGGGGTTACTGACTTGCTGGCGGCTGGCGTTCACGTGGTCTCCATTTTCTTCACAGAACCCTCCCTGTGAGGTAAATGGCACATAGG
>gene=chr10_1057291-1058291; species=bosTau
GTCTCTTATTGTGTGCAGCACGCTTCCACTGGGCTCTGATGGCCCATGATTGGCTTC--------------A-CCTTGCCTATCCCCTTCCAG---------CTCCCCCTCCTTCTG---CCTTATCAC---AGTGTGATGGGAGCACCTTTGACT--TGGGCTCTTGTTGAGGTTTATttattattttattttatTTATACATTTTTAAGATGT-----------TATTTACAGCTAATGAGCTTGTATTTGGAACGGCTTTGGGATGGATACACAGGCTGTCGTTTGGGTTGATTCT--AAGAACAGAG---CTTTTGTGTACCTGCTAGGAGAGA-GGGAA-----------CCTTTTACGTG-TTTTCGCCTTGGAGTTTGATTCTTTCAAGGTGAAGAAGTGGCATGGAACAGTCTGC----TTCTGTTGGTTAGTCTTCTTGC-----TCATCTCTGT---------TTTGCGGGGAGGTGAGC---CCATGTG
>gene=chr10_1057291-1058291; species=calJac
GCCT-TTTCCCTCTGCCGTCCACGCTCCTGGGCGAGAGAAGCCTTGGTTCTCCCCTCCTCCGTCCAACTGTGACCATGTCATCCCCTTCTGTGAGGCCTGGCCGCCACTTCACCCTCTGTGCTCCTGGGCAGAGTCTCACACAGGCACATCTGCCTATTGGGCTCCTGACCAGGTTGCTTCATTAGGGTGTGATGACTGCATGTATTTCC-TTGTCATTTTTGTCATATGAGTAGCCAGTAAGGCGGTATCTGCGGTGAGGTTAGAATGGATACATGGGACGTGGCACGAATTCTGTTTCTCAGGACTAAGCTCCTTTTGTGTGTCTGCTGGGAGCATTGGAAGTCAGGGGGGCGGTCTCTGCACATTTTAAGCCTTGGAGTTTCATTGTTTTAAAGAAGGAAAATGGTGCACAGCAGTTACTGACTTGCTGGCAGCTGGTGTTCATGTGGTGTCCATTTTCATCATGGAACCCGCCCTGTGAGCTACACTGTGCATAGA
>gene=chr10_1057291-1058291; species=canFam
-----------------------------------------------------------------------------------------------------------------------------------------------------------------------------------------------------------------------------------------------------------------------------------------------------------------------------------------------------------------------------------------------------------------------------------------------------------------------------------------ACTGCTGGGAATCGAGCAGCATCACTG
>gene=chr10_1057291-1058291; species=equCab
TTCTCTTCTTGGGTGCCTCTTGCTTTCTCTAGTGTCCAGTTTCCTTAGTCTCGGTTC--------------GGCCTGGCCTGTCCTCTTCCCG------------CCCCCCACTCTG--CACTTGTTACATAATTTTGATATGGGCACATTGGACTGTCAGATTTCTGTAAAGGTTTATTTGTTAGGTGGTGATATATACACATATTT----TTT-----TTGTTTTTGTTAAAGGCAGTGAGGTGGTATCTGGGATGG---CAGGATGGATAAATGGGCTGTTGTTCACAATGATTTTTCAAGAAATGAGGTTCT-TTGTATATCTGCTGGGAGTGGTGGGAATGAGGGAGGTGACGTCCGCACGGTTTTAATCTTGGTATTTAATTGTTTTGAGAAAAAGAAATGACACAAAAGAGTTAACAGTATGCTGTCAGCTAGCGTTCCTGCCGTCTTCATTTTCTTCACAGAATCTTTGCTGGGAGGTAAGCGGCCCACCTG
>gene=chr10_1057291-1058291; species=gorGor
--------------------------------------------------------------------------------------------------------------------------------------------------------------------------------------------------------------------------------------------------------------------------------------------------------------------------------------------------------------------------------------------------------------------------------------------------------------------------------------------------------------------
>gene=chr10_1057291-1058291; species=panTro
GCCTCTTCCCCTCTGCAGTCCGTGCTCTTGGGCGCAAGAAGCCTTGAGACTTCCCTCCTCCGCACAGCTGTGCCCGTGCCATCCCCTTCCACGAGGCCTGGCCCCCGTCTCACCCTCTGCACTCCTGGCCAGAGTCTCATACAGGCACATCTGCCTGCTGGGCTCCTGACCGGGTTGCTTCATTAGGGTGTGATAAACGTGTGTATTTTAGTTTTCATTTTTGTCTTATTTGTAGCCAGTGAGGTTGTATTTGGGGTGACATTAGAACGGATACATGGGATGTGGCACGAATTCAGTTTCTCAGGACTGAGTTGCTTTTGTGTGTCTGCCGGGAGCATTGGAAGTGAAGGAGGCGGTCTCTGCACATTTTTAGCCTTGGAATTTAATTGTTTTAAAAAAAGGAAATGGTGCACAGGGGTTACTGACTTGCTGGCGGCTGGCGTTCACGTGGTCTCCATTTTCTTCACAGAACCCTCCCTGTGAGGTAAATGGCACATAGG
>gene=chr10_1057291-1058291; species=papHam
GCCTCTTCCCCTCTGCAGTCCGCGCTGCCGGGCCTGAGAAGCCTTGAGACTCCCCTCCTCCGCACAGCTGTGCCCGTGCCATCCGCTTCCACAAAGCCTGGCCCCCGCCTCACCCTCTGCACTCCTGGCCAGAGTCTCACGCAGGCACGTCTGCCTGTTGGGCTCCTGACTGGGTTGCTTCATTAGGGTGTGATAAATGCATGTATTTTAGTTTTCATTTTTGTCTTATTTGTATCCAGTGATGTTGTATTTGGGGTGACATTAGAACGGATACATGGGATGTGGCACGAATTCAGTTTCTCAGGACTGAGTTCCTTTTGTGTGTCTGCTGGGAGCATTGGAAGTGAAGGAGGCAGTCTCTGCACATTTTTAGCCTTGGAATTTAATTGTTTTACAAAAGGGAAACGGTGCACAGCGGTTCCTGACTTGCTGGCAGCTGGCGTTCACGTGGTCTCCATTTTCTTCACAGAACCCTCCCTGTGAGGTAAATGGCACGTAGG
>gene=chr10_1057291-1058291; species=ponAbe
GCCTCTTCCCCTCTGCAGTCTGCACTCCCAGGTGCGAGAAGCCTTGAGACTTCCCTCCTCCACACAGCTGTGCCCGTGCCATCCCCTTCCACGAGGCCTGGCCCCCGTCTCACCCTCTGCACTCCTGGCCAG--TCTCACGCAGGCACATCTGCCTGTTGGGCTCCTGACCGGGTTGCTTCATTAGGGTGTGATAAATGTGTGTATTTTAGTTTTCATTTTTGTCTTATTTGTAGCCAGTGAGGTTGTATTTGGGGTGACATTAGAATGGATACATGGGATGTGGCACGAATTCAGTTTCTCAGGACTCAGTTCGTTTTGTGTGTCTGCCAGGAGCATTGGAAGTGAAGGAGGTGGTCTCTGCGCATTTTTAGCCTTGGAATTTAATTGTTTTAAAAAAAGGAAATGGTGCACCGGGGTTACTGACATGCTGGCCGCTGGCATTCACGTGGTCTCCATTTTCTTCACAGAACCCTCCCTGTGAGGTAAATGGCACATAGG
>gene=chr10_1057291-1058291; species=rheMac
GCCTCTTCCCCTCTGCAGTCCGCGCTGCTGGGCATGAGAAGCCTTGAGACTCCCCTCCTCCGCACAGCTGTGCCCGTGCCATCCGCTTCCACGAGGCCTGGCCCCCGCCTCACCCTCTGCACTCCTGGCCAGAGTCTCACGCAGGCACGTCTGCCTGTTGGGCTCCTGACTGGGTTGCTTCATTAGGGTGTGATAAAAGCATGTATTTTAGTTTTCATTTTTGTCTTATTTGTATCCAGTGATGTTGTATTTGGGGTGACATTAGAACGGATACATGGGATGTGGCACAAATTCAGTTTCTCAGGACTGAGTTCCTTTTATGTGTCTGCTGGGAGCATTGGAAGTGAAGGAGGCAGTCTCTGCACATTTTTAGCCTTGGAATTTAATTGTTTTACAAAAGGGAAACGGTGCACAGCGGTTCCTGACTTGCTGGCAGCTGGCGTTCACGTGGTCTCCATTTTCTTCACAGAACCCTCCCTGTGAGGTAAATGGCACGTAGG
>gene=chr10_1299222-1300222; species=hg19
CAGCAGAAGGAGACACAGACACACTGTGCAGTGAGGGTGTGTGGGAAAGAGAGGTGCGGAGAGAGGAAAGTTTGGTTATAACAGCATAGGGCAGGAAGCCAGGAGACCCTGTGTTTCTTGGTGTGAATTACCCCCAGGTTCCAACGTGGATGTGTCTGGAACAGCACCAAAGGTTCCTCCAGTGTTTCCGCAGGGAAGTCCTTTCAATATCACCTAATGCAGATGGACACATCTTGAAAATTTAAATATGGGGTCTACTGGGGAAGCAGGGAGTGTAAACCATGACCCCAGGTGCACACATTTGAAAGTCCACACTTACTTCAGAGGGTTACAGCTTCACTCAGTTTCACATTTGTTCACTAATTAGCCTGAATCCTTTAGAATATCTTTATTATATCTCCATCCACACAGTGGGGACCCTGTCAACGATGATTAACTCCTGCTCACAGATAATGCACAGTCATTTCCTGAAGCTTCTTTCTTCCTTCTCCTTCCCTTTC
>gene=chr10_1299222-1300222; species=bosTau
-------------------------------------------------------------------------------------------------------------------------------------------------------------------------------------------------------------------------------------------------------------------------------AGAGTGACCCCCTCC-CCCAGTACATGTATCTGAAGATCAA-AAGCTCTTCAAA-GG-TACAGCTTTACCCAGCTTCTCATTGGCGCCTTAATTAGTCCCGACCCCTCAGAACATCCTTG---GACCTGCAGCCGCGGTGTGGGGGGC-AATAGGAGCTGATGAACTCCGT------------------GGCTTTCCTGACACttcttcctttcttctatc--------
>gene=chr10_1299222-1300222; species=calJac
CAGCAGAAGGAGACACAGACAGGGTGTGCGATGAGGGTACATGTGGAAGAGCGGTG--GGGGGAGGAAAGTTTGGTTCTAATAGTGTAAGGCAGGAAGCCAGGAGTCCCCCTGTTCCTTGGTGTGAATTA-CCCCAGATTCCAACATGGATGTGTCTGGAACAGCACC--AGATGCCTCCAGTGTTTCCACAGGGCAGCCTTTTCAACATCACCTAATGC-GATGGACACATCTTGAAAATTTAAATACGGGGTCCACTGGGGAATGAGGGAGTGTAAACCATGACCCCAAGTGCACGCATTTGAAAGTCCACACGGTCTTCAGAGGGTTACAGCTTCACTTAGTTTCACATTTGCTCGCTAATTAGCCCAAACCCTTCAGAATATCTTTACTCCATCTCCAGCCACACAGTGGGGGCCCTGTCGACTATGACTAACTCCGGCTCATACATAATGCACAGTCATTTCCTGAAGCTtctttcttctgtctccctccctttc
>gene=chr10_1299222-1300222; species=canFam
--------------------------------------------------------------------------------------------------------------------------------------------------------------------------------------------------------------------------------------------------------------------------------------------------------------------------------------------------------------------------------------------------------------------------------------------------------------------------------------------------------------------
>gene=chr10_1299222-1300222; species=equCab
------CAGAGGAGGCAGACGGGATCTG--GTGAAGGTGTCCCGGACGGACAGGCG-GGAGTGAGGA--GGGTGGTTGTGA-AGTGTTGGGCAGGAAGCAAGGGGCCTCTGGGTTCCATAGTGTG------TCACCCATTCTGCCTTGGAAGCGTCCAGGACAGCACCATCTGCTCCCCCAATACTGCCATGGAGCTGCCCT-TCAATATTATCTAATGCAGATGGAGAAAGCTGGAAAATTTGAATATGGGGTCAACTGGCTAAGAAAGGACTGTAAACCATGAG-CTAAGTGCAAG-ATTTGAAAATACG-AAGTGCTTCAAAGGG-TGCAGCTTTGCTCAGT----------------------TCTAAACCGTTCAGAATATGTTTGTTCTCCCTGCAGCCACGCTGTCGGGGCC-GGTCAGAGAGGATGAACTCCTCCAGACGGATGACGTGCAAGTCCTTCCT---CCTTCCTTCCTTCCTCTCTCTGTCTCTT
>gene=chr10_1299222-1300222; species=gorGor
CAGCAGAAGGAGACACAGACACACTGTGCAGTGAGGGTGTGTGGGAAAGAGAGGTGCGGGGAGAGGAAAGTTTGGTTATAACAGCATAGGGCAGGAAGCCAGGAGACCCTGTGTTTCTTGGTGTGAATTACCCCCAGGTTCCAACGTGGATGTGTCTGGAACAGCACCACAGGTTCCTCCAGTGTTTCC-CAGGGAAGCCTTTTCAATATCACCTAATGCAGATGGACACATCTTGAAAATTTAAATATGGGGTCTACTGGGGAACGAGGGAGTGTAAACCATGACCCCAGGTGCACACATTTGAAAGTCCACACTTACTTCAGAGGGTTACAGCTTCACTCAGTTTCACATTTGTTCACTAATTAGCCCGAATCCTTTAGAATATCTTTATTATATCTCCATCCACACAGTGGGGACCCTGTCAACGATGATTAACTCCTGCTCACAGATAATGCACAGTCATTTCCTGAAGCTTCTTTCTTCCTTCACCCTCCCTTTC
>gene=chr10_1299222-1300222; species=panTro
CAGCAGAAGGAGACACAGACACACTGTGCAGTGAGGGTGTTTGGGAAAGAGAGGTGCGGAGAGAGGAAAGTTTGGTTATAACAGCATAGGGCAGGAAGCCAGGAGACCCTGTGTTTCTTGGTGTGAATTACCCCCAGGTTCCAACGTGGATGTGTCTGGAACAGCACCACAGGTTCCTCCAGTGTTTCCGCAGGGAAGTCCTTTCAATATCACCTAATGCAGATGGACACATCTTGAATATTTAAATATGGGGTCTACTGGGGAACGAGGGAGTGTAAACCATGACCCCAGGTGCACACATTTGAAAGTCTACACTTACTTCAGAGGGTTACAGCTTCACTCAGTTTCACATTTGTTCACTAATTAGCCTGAATCCTTTAGAATATCTTTATTATATCTCCATCCACACAGTGGGGACCCTGTCAACGATGATTAACTCCTGCTCACAGATAATGCACAGTCATTTCCTGAAGCTTCTTTCTTCCTtctccctccctttc
>gene=chr10_1299222-1300222; species=papHam
CAGCAGAAGGAGACACAGACACGGTGTGCAGTGAGGGTGTGTGGGAAAGAGAGGTGCGGGGAGAGGAAAGTTTGGTTATAGCAGCATAGGGCAGGAAGCCAGGAGACCCCCTGTTTCTTGGTGTGAATTACCCCCAGGTTCCATTGTGGATGTGTCTGGAACAGCACCACAGATTCCTCCAGTGTTTCTGCAGGGAAGCTCTTTCAATATCACCTAATGCAGATGGACACATCTTGAAATTTTAAATACAGGGTTTACTAGGGAACAAAGGAGTATAAACCATGACCCCAAGTGCACGCATTTGAAAGTTCACACTTATTTCAGAGGGTTACAGCTTCACTCAGTTTCACATTTGTTCACTAATTAGCCCAAATCCTTTAGAATATCTTTA--ATATCTCCAGCCACACAGTGGGGACCCGGTCAATGATGA-TAACTCCTGCTCACAGATAACACACAGTCATTTTGTGAAGCTTCTTTCTTCCTtctccctccctttc
>gene=chr10_1299222-1300222; species=ponAbe
GAGCAGAAGGAGACACAGACACGCTGTGCAGTGAGGGTGTGTGGGAAAGAGAGGTGCAGGGAGAGGAAAGTTTGGTTATAACAGCATAGGGCAGGAAGCCAGGAGACCCTGTGTTTCTTGGGGTGAATTATCCCCAGGTTCCAACGTGGATGTGTCTGGAACAGCATCACAGGTTCCTCCAGTGTTTCCGCAGGGAAGCCCTTTCAATATCACCTAATGCAGATGGACACATCTTGACAATTTAAATATGGGGTCTACTGGGGAACGAGGGAGTGTAAACCATGACCCCAGGTGCACGCATTTGAAAGTCCAC----ACTTCAGAGGGTTACAGCTTCACTCAGTTTCACATTTGTTCACTAATTAGCCCGAATCCTTTAGAA---------TATATCTCCATCCACACAGTGGGGACCCTGTCAACAATGATTAACTCCTGCTCACAGATAATGCACAGTCATTTCCTGAAGCTTCTTTTTTCCTtctccctccctttc
>gene=chr10_1299222-1300222; species=rheMac
CAGCAGAAGGAGATACAGACATGGTGTGCAGTGAGGGTGTGTGGGAAAGAGAGGTGTGGGGAGAGGAAAGTTTGGTTATAGCAGTATAGGGCAGGAAGCCAGGAGACCCCCTGTTTCTTGGCGTGAATTACCCCCAGGTTCCAATGTGGATGTGTCTGGAACAGCACCACAGATTCCTCCAGTGTTTCTGCAGGGAAGCCCTTTCAATATCACCTAATGCAGATGGACACATCTTGAAATTTTAAATACAGGGTCTACTAGGGAACGAGGGAGTGTAAACCATGACCCCAAGTGCATGCATTTGAAAGTCCACACTTATTTCAGAGGGTTACAGCTTCACTCAGTTTCACATTTGTTCACTAATTAGCCCAAATCCTTTAGAATATCTTTA--ATATCTCCAGCCACACAGTGGGGACCCGGTCAATGATGA-TAACTCCTGCTCACAGATAACACACAGTCATTTCATGAAGCTTCTTTCTTCCTtctccctccctttc
>gene=chr10_1425265-1426265; species=hg19
TAAACCTTGTTACTCACTGTGGAATAAATGGCATTTACCTGAAGCAATTTTATGTATTTTAGGGGGCATCTGGGTGCACATCTGGAGGGCACAGCAGCCCTTGCCTGGAACCACGTGCAGCCATGAAGTGCAGTTGGCATCTGCAACACTGAGGTTCTGAGGTTATTGTCGGTTTTTCATATTACGACCGTTTGGGAGAATTACTACACTGTCAGGGCTGAGGGAAAGAGATACTCACTGGAATAATTTTTAGGTATTTTCAGATTTCCTAATCATCTTGTTTAGAAACAAAATGTCCTGAGTTAATAGTTTACTTATTGTTTCTTGTTAACATCTTGGGGTGAGGATTTTCCTTGAGTATGATTAAAAAAAAAAAAGCGATGGCTTATTTTCCCTGAAAGGCACATGTGGATATGCCAGCAGTTTTTCATGCAATATCAGGAATTCATGAGTCCCCTGAATTCATCGCCTTCCCCAGAATGCTTGATATGAATTATCAG
>gene=chr10_1425265-1426265; species=bosTau
TAAACCTTATTACTCACTGCAAAATAAATGGCTTTGGCCTAAAGTGATTTCGTGTGTTTTT-GGAGCACGTGT--------------GGGGCAGAAGCCACTTCCTGGAA------------------------------------------------------------------------------------------------------------------------------------------------------------------------------------------------------------------------------------------------------------------------------------------------------------------------------------------------------------------------------------------------------
>gene=chr10_1425265-1426265; species=calJac
--------------------------------------------------------------------------------------------------------------------------------------------------------------------------------------------------------------------------------------------------------------------------------------------------------------------------------------------------------------------------------------------------------------------------------------------------------------------------------------------------------------------
>gene=chr10_1425265-1426265; species=canFam
GAGACCTCATTGCTCTTTGCAAAATAAGTGGCTGTGGCCGGAAGTGATTTTGTGTATTTTC-AGAGCCTG-GGGGAAGTGCTCTCAGGGGCTGGGAGCTCTTCTCTGGAACCATGTGAGACCA-----------------------------------------------------------------------------------------------------------------------------------------------------------------------------------------------------------------------------------------------------------------------------------------------------------------------------------------------------------------------------------------
>gene=chr10_1425265-1426265; species=equCab
TAAACCTTATTACAC--TGTAAAATAAATGACTTTGGCTTGAAGTGATTTCATATATTTTT-GGAGCATGTGGGGAAGCATTTTCAG-GGTCAGAAGCCCTTCCCTGGAACCATATGCGATC------------------------------------------------------------------------------------------------------------------------------------------------------------------------------------------------------------------------------------------------------------------------------------------------------------------------------------------------------------------------------------------
>gene=chr10_1425265-1426265; species=gorGor
TAAACCTTGTTACTCACTGTGGAATAAATGGCATTTACCTGAAGCAATTTTATGTATTTTAGGGGGCATCTGGGTGCACATCTGGAGGGCACAGCAGCCCTTGTCTGGAACCACGTGCAGCCATGAAGTGCAGTTGGCGTCTGCAACACTGAGGTTCTGAGGTTATTGCCGGTTTTTCATATTACGACCGTTTGGGAGAATTACTACACTGTCAGGGCTGAGGGAAAGAGATACTCACTGGAATAATTTTTAGGTATTTTCAGATTTCCTAATCATCTTGTTTAGAAACAAAATATCCTGAGTTAATAGTTTACTTATTGTTTCTTGTTAACATCTTGGGGTGAGGATTTTCCTTGAGTATGATT-AAAAAAAAAAAG-GATGGCTTATTTTCCCTGAAAGGCACATGTGGATATGCCAGCAGTTTTTCATGCAATATCAGGAATTCATGAGTCCCCTGAATTCATGGCCTTCCCCAGAATGCTTGATATGAATTATCAG
>gene=chr10_1425265-1426265; species=panTro
TAAACCTTGTTACTCACTGTGGAATAAATGGCATTTACCTGAAGCAATTTTATGTATTTTAGGGGGCATCTGGGTGCGCATCTGGAGGGCACAGAAGCCCTTGCCTGGAACCACGTGCAGCCGTGAAGTGCAGTTGGCGTCTGCAACAC--AGGTTCTGAGGTTATTGCCGGTTTTTCATATTACGACCGTTTGGGAGAATTACTACACTGTCAGGGCTGAGGGAAAGAGATACTCACTGGAATAATTTTTAGGTATTTTCAGATTTCCTAATCATCTTGTTTAGAAACAAAATGTCCTGAGTTAATAGTTTACTTATTGTTTCTTCTTAACATCTTGGGGTGAGGATTTTCCTTGAGTATGATT--AAAAAAAAAAGTGATGGCTTATTTTCCCTGAAAGGCACATGTGGATATGCCAGCAGTTTTTCATGCAATATCAGGAATTCATGAGTCCCCTGAATTCATCGCCTTCCCCAGAATGCTTGATATGAATTATCAG
>gene=chr10_1425265-1426265; species=papHam
TAAATCTTGTTACTCACTGTGGAATAAACAGCATTTACTTGAAGCAGTTTTATGTATTTTAGGGGGCATCTGGGTGAGCATCTGGAGGGCACAGAAGCCCTTGCCTGGAACCACGTGCAGCTGTGAATTGCAGTTGGCCTCTGCAACACTGAGGCTCTGTGGTTATCGCCGGTTTTTCACATTATAACAGTTTGGGAGAACTACTACACTGTCAGGGCTGAGGGAAAGAGACACTCACTGGAATAATTTGTAGGTATTTTCAGATGTCCTAATCATCTTCTTTAGAAATAAAATGTCCTGAGTTAATAGTCTACTTGTTGTTTCGTGTTAACATCTTGGGGTGAGGATTATCCTTGAGTGAGATA---AAAAAAAAAGCGATGGCTTATTTTCCCTGAAGGGCACTTGTGGCTATGCCAGCAGTTTTTCATTCAATA--------TCACGAGTCCCCTGAATTCATGGCCTTCCCCAGAATGCTTGATATGAATTATCAG
>gene=chr10_1425265-1426265; species=ponAbe
TAAACCTTGTTACTCACTGTGCAATAAATGGCATTTACGTGAAGCAATTTTATGTATTTTAGGGGGCATCTGGGTGAGCATCTGGAGGGCACAGAAGCCCTTGCCTGGAACCATGTGCAGCCATGAAGTGCAGTTGGCATCTGCAACACTGAGGTTCTGAGGTTATTGCCGGTTTTTCATATTACGACAGTTTGGGAGAATTACTACACTGTCAGGGCTGAGGGAAAGAGATACTCACGGGAATAATTTTTAGGTATTTTCAGATTTCCTAATCATCTTGTTTATAAACAAAATGTCCTGAGTTAATAGTTTACTTATTGTTTCTTGTTAACATCTTGGGGTGAGGATTTTTCTTGAGTATGATTAAAAAAAAAAAAGCGATGGCTTATTTTACCTGAAAGGCACATGTGGATATGCCAGCAGTTTTTCATGCAGTATCAGGAATTCATGAGTCCCCTGAATTCATGGCCTTCCCCAGAATGCTTGATATGAATTATCAG
>gene=chr10_1425265-1426265; species=rheMac
TAAATCTTGTTACTCACTGTGGAATAAGCAGCATTTACTTGAAGCAGTTTTATGTATTTTA-GGGGCATCTGGGTGAGCATCTGGAGGGCACAGAAGCCCTTGCCCGGAACCACGTACGGCTGTGAATTGCAGTTGGCCTCTGCAGCACTGAGGCTCTGTGGTTATCGCCGGTTTTTCACATTATAACAGTTTGGGAGAACTACGACACTGTCAGGGCTGAGGGAAAGAGACACCCACTGGAATAATTTGTAGGTATTTTCAGATGTCCTAATCTTCTTGTTTAGAAATAAAATGTCCTGAGTTAATAGTCTACTTATTGTTTCGTGTTAACATCTTGGGGTGAGGATTATCCTTGAGTGAGATA-----GAGAAAAGCAATGGCTTATTTTCCCTGAAAGGCACTTGTGGCTATGCCAGCAGTTTTTCATTCAATA--------TCACGAGTCCCCTGAATTCATGGCCTTCCCCAGAATGCTTGATGTGAATTATCAG
>gene=chr10_1548446-1549446; species=hg19
TGCGGCTCATTTCAACTTCTCCTCCTGCAACCCTTCTGAAATAGAGAAATTCTGCCCATAATATTTATTATTTATGGGGGGGAAATGCTGGAATGCCTAATGGAAGCTTCCAGATGATAAAAGTCCCAGGTCTAGCAGGAAGCCCACAGGCTGTTCAATTCCCCCACTACGGTATTTGCATATTTGAGGCTCATGTTCCCAAGCACCAGACACCAGCAAAACTCTGCAGCGCTTTTCTGTTAGTTTCAGCGACAGCCTGTCTAGGCATGCCCTTCTAGAAAGAAAACTGTAGTAATGCTAAGAACGGTAGCTCTATTTACTGAGGACCATGTGGGCTCCAGGCGTCCTGCCGACCCACTGTGCAGGGTCTCATGTGGCTGTCCACACAGCCCTGGGAGATGGAGATTCCTACTCTGTTCATCTCGTAAAAGAGGAAAATTAAATGTAGGGGAGAAACTTGCTATAAGTACCCgctgtggactggctgtggggtcccccaa
>gene=chr10_1548446-1549446; species=bosTau
CGAGGTTCATTTCCAGTTTGCCTCCAGTAACCGCTCTGAAACAGAGAGGGTCTGCCTGCCGGACTCATGGTTTCT-GGGGGGAGAGACTATAACACCCTGTGGAAAGTTCTGAATGAC-CGAGCTTCAGGTTTAG-----------------------------------------------------------------------------------------------------------------------------------------------------------------------------------------------------------------------------------------------------------------------------------------------------------------------------------------------------------------------------
>gene=chr10_1548446-1549446; species=calJac
TGTGGCTCATTACAACTT---CTCCCGCAACCCTTCTGAAATAGGGAAATGCTGCCCATGAGATTTCTTGTTTCT-GGGGGGAAATGCTAG--------TTGGAAGTTTCTAGATGATCAAAGCCTCAGGTCTAGCAGGAAGCCTACAGGTTGTTCAGTTCCTGCACTGTGGTATTT-CATGTTTAAGGCTCACTTTCCAAAACCCCAGACACCTGTAGACCTCTGCAG---------------------------CTGTCTAGGCATGCCTTTCTAGAAAGAAGACCAGAATAATGCTAAGAATGGCAGCTCCATCTACTGAGGACCATCTGGGCGCTGGG--------TGATCCACTGCGCACAGTCT----TGGCTGTTCATACAGCCCTGGGAGATGGAGATTCTTAATGTGTTCATCTCATAAAAGAGGAAAATTAAATGT-TGGGTGATACTTGCTGTAAGTATCTTctatgcactggctgtggggtcccctaa
>gene=chr10_1548446-1549446; species=canFam
--------------------------------------------------------------------------------------------------------------------------------------------------------------------------------------------------------------------------------------------------------------------------------------------------------------------------------------------------------------------------------------------------------------------------------------------------------------------------------------------------------------------
>gene=chr10_1548446-1549446; species=equCab
CACGGCTCATTTGAAGTTCACCTCCTGCAAACCCTATGCATTACAGAGATTCTGTCCACACTATTTATGCTTTCT-GGGGGGAA--------ATGCCTCAGGGAAGCTCCCCAAACGA-CGTCTTGGTTCTGG---AAGGAGCCGAGAG---GTCCAGTTCCTC--CTCCGA--GTTGTGACCCTCAGGCGTCTGAGACCAACCCCAGGGCGCTTCTA--------------ACTTCTGTTCGTTTCAACAACAGTCTATGTGGGCGTGCTCTTCCAGAA-AAACACCAGAATGATGCCAATCACAACAGCCCTGCTCGTC-----CTAGTACGTTTCCTGGGCCCCTCCAGGTCC----CTCGTGTCCTTGTGCAGCTCccc-cacagc-ccggc-cttggaggttatcattgtgtccattttacaaaagaggaaaatcaaacttaggaaagacacttgcT--------------------------------------
>gene=chr10_1548446-1549446; species=gorGor
TGCGGCTCATTTCAACTTCTCCTCCTGCAACCCTTCTGAAATAGAGACATTCTGCCCATAATATTTATTATTTCTGGGGGGGAAATGCTAGAATGCCTAATGGAAGCTTCCAGATGATAAAAGTCCCAGGTCTAGCAGGAAGCCCACAGGCCGTTCAATTCCCCCACTACGGTATTTGCATATTTGAGGCTCATGTTCCCAAGCTCCAGACACCACCAAAACTCTGCAGCACTTTTCTGTTAGTTTCAGCGACAGCCTGTCTAGGCGTGCCCTTCTAGAAAGAAAACTGTAGTAATGCTaagaatggtagctctatttactgaggaccatctgggctccaggcgtcctg-cgacccacggtgcagggtctcatgtggctgtccacacagccctg-gagatagagattcctacactgttcatctcataaaagaggaaaATTAAATGTAGGGGAGAAACTTGCTATAAGTACCCgctgtggactggctgtggggtcccccaa
>gene=chr10_1548446-1549446; species=panTro
TGCGGCTCATTTCAACTTCTCCTCCTGCAACCCTTCTGAAATAGAGAAATTCTGCCCATAATATTTATTATTTCTGGGGGGGAAATGCTAGAATGCCTAATGGAAGCTTCCAGATGATAAAAGTCACAGGTCTAGCAGGAAGCCCACAGGCCGTTCAATTCCCCCACTACGGTATTTGCATATTTGAGGCTCATGTTCCCAAGCTCCAGACACCAGCAAAACTCTGCAGCACTTTTCTGTTAGTTTCAGCGACAGCCTGTCTAGGCATGCCCTTCTAGAAAGAAAACTGTAGTAATGCTAAGAACGGTAGCTCTATTTACTGAGGACCATGTGGGCTCCAGGCGTCCTGCCGACCCACTGTGCAGGGTCTCACGTGGCTGTCCACacagccctgggagatggagattcctactatgttcatctcgtaaaagaggaaaATTAAATGTAGGGGAGAAACTTGCTATAAGTACCCgctgtggactggctgtggggtcccccaa
>gene=chr10_1548446-1549446; species=papHam
TGCAGCTCATTTCAACTTCTCCTCCTGCAATGCTTCTGAAATAGAGAAATCCTGCCCATAATACTTACTATTTCTGGGGAGGAAATGCTAGAATATCTAATGGAAGCTTCCAGATGATACAAGTCCCAGGTCTAGCAGGAAGCCCACAGGCCGTTCAATTTCCCTTCTATGGTATTTGCACGTTTGAGGCTCATGTCCCCAAACACCAGACACATGCAAAACTCTGCAGCACTCTTCTGTTAGTTTCAGCGGCAGCCTATCTAGGCATGCGCTTCTAGAAAGAAAACCAGAATAATGCTAAGAACGGAagctctatgtactgagggccctctgggctccaggcgtcctgccgacccactgcgcacagtctcatgtggttgtccacacagcccagggagatggagattcttactgtgttcatctcataaaagaggaaaattaaatgtaggggagaaacttgcactaagTACCtgccgtggactggctgtgggatcccccaa
>gene=chr10_1548446-1549446; species=ponAbe
TGTGGCTCATTTCAACTTCTCCTCCTGCAACCCTTCTGAAATAGAGAAATTCTGCCCATAATATTTATTATTTCTGGGGGGGAAATGCTAGAATGCCTAATGGAAGCTTCCAGATGATAAAAGTCCCAGGTCTAGCAGGAAGCCCACAGGCAGTTCAATTCCCCCACTACAGTATTTGCATGTTTGAGGCTCATGTTCCTAAGCTCCAGACACCAGCAAAACTTTGCAGCACTTTTCTGTTAGTTTCAGCGACAGCCTGTCTAGGCATGACCTTCTAGAAAGAAAACCGTAATAATGCTAAGAACGGTagctctatttactgaggaccatctgggctccgggtgtcctgctgacccactgtgcacagtctcatgtggctgtccacacagccctgggagatggagattcttgttgtgttcatctcataaaagaggaaaATTAAATGTAGGGGAGAAACTTGCTATAAGTACCCgctgtggactggctgtggggtcccccaa
>gene=chr10_1548446-1549446; species=rheMac
TGCAGCTCATTTCAACTTCTCCTCCTGCAACGCTTCTGAAATAGAGAAATCCTGCCCATAATACTTACTATTTCTGGGGAGGAAATGCTAGAATACCTAATGGAAGCTTCCAGATGATACAAGTCCCAGGTCTAGCAGGAAGCCCACAGGCCGTTCAATTTCCCTGCTACGGTATTTGCACCTTTGAGGCTCATGTCCCCAAACACCAGACACGTGCAAAACTTTGCAGTACTCTTCTGTTAATTTCAGCGACAGCCTATCTAGGCATGCGCTTCTAGAAAGAAAACCAGAATAATGCTAAGAACGaaagctctatgtactgagggccctctgggctccaggcgtcctgctgacccactgcgcacagtctcatgtgactgtccacacagcccagggaggtggagattcttattgtgttcatctcataaaagaggaaaattaaatgtaggggagaaacttgcactaagTACCtgccgtggactggctgtgggatcccccaa
>gene=chr10_1698291-1699291; species=hg19
GgaaagagagagagggaaagagagaaaaagggagagagagagagagagagCTGCTAATAATATACAACTCTATTCCTCTAGTGCGTGGTCTTGTGAATGACGCACACTTGTTGCATAAAAGGCCTTTCTCTTCATATTGGGGTGTTGGCTATGACTTGAGATTTGGGACTCTCACGCGTCTTCATGTGGGATGTGCCAGCTTTGACTCTGTGACTAGAACTGACTTCTTTAGGCCAATGTGCTCAAAGATAATAATGGTAATTAATCTTTTTTTAATGTGCCTATTATATATGGGAAGGTTATCTTAAAATTAAAATTATCTTCAAGGCTTATTTATCCTGTTGCCCAGAGAATGCTGTGGATTTTTTTTCCATGCCATGAAGTAGAGGCATTAGGATGGGCCAGAAAAAAACAAAGCAAATTCCTTCAAAGATAAGATACTTTAAGTTGAAAAATCAAGGAACTCTCTCTTCCTAAAGCAGTGGTACCCATCTAGTGTT
>gene=chr10_1698291-1699291; species=bosTau
-----cagacagagagggacagag----------------aaacggagCAAGCTCAGTTGGATGAAACTCTGCTCCC--AATTCTTGGCTCTGTGAGT----------------------GGCTTCACACCTAATACTGGGAC-----------CCTAAGGTCTGG--GCT----------GCGTGTGGGATGTGTAGAATTTT---------CTGAAATGAATGCCTTCAGGCAAATGTGTTTAATTGTCATAATTATAGCTAGTGATTATTAAATGCACTTCTCCTATGGG-GCAG---------------------------------AGCTCTCCTATGGCCCAGGGACA-CTGTGGTT---TCTCCCACGT---------GAAGCATCGGGTCAGGC-AGAGAAAAGCACAGGCAACCTGCTCCAAG--AAGATGCTGCCGGAAGGTGGATG-------CCCTTGTCCTTAAAGGGGTGCTCCCTGCCTGGTGTG
>gene=chr10_1698291-1699291; species=calJac
GgaaagagacagagagagagagagagacagagagagagagagagagagCGCTGCTAATGACATACAATTCTATTCCTCTAGTGCGTGGCCTTGTGAATGATGCACCCCTGTGACATAAAAGGCCTCTCTCTTCACACTGGGGTCTTGGCTATGACTTGAGATTTGGGGATCTTACTGTTCTTCATGTGGGACACACCGACTTTCACTCTGTGACTCGAGCTGA---CTTTAGGCCGGTCTGCTCACTGATAATAATGGAAATTAATCATTTTCTAATGTGCTTATTATATAGTGGAAGAGTATCTTAA----AAAGTTATCCTCAAGGCTTATTTATCCTGTTTCCCAGAGAATGCTGTGGATTTTTTCCCCATGCCATGAAGTGGGGGCATTAGGATGGGCCA-AAGAAACCAAAACAAATTCCTTCAAAGGTGAGATGCTTCAAGCTGGAAAATCAAGGAACTCTCTCTTCCTAAAGCAACAGCACTCATCTATTATT
>gene=chr10_1698291-1699291; species=canFam
--------------------------------------------------------------------------------------------------------------------------------------------------------------------------------------------------------------------------------------------------------------------------------------------------------------------------------------------------------------------------------------------------------------------------------------------------------------------------------------------------------------------
>gene=chr10_1698291-1699291; species=equCab
-----gagagagagagagagaggg----------------agggagagGAAGTTCAATTGCACAAAACTCTGTTTCC--AGTATCTGGCTTTGTGAATGATATATTCTTATGTTGTAAAAGGCTTTATAGTTAGTGTTGGGTC-----------CTTAAGATTTGGAAATTGGACTGCACTTCATGTGGAATGTACAGAATTCCACTCTGC-ACTAGAACTAATTTCTTTAGGCAAATATGCTTAATTGTAATAATTGTAACTAATAAAGTCAAAATGCACTTGTCATGTGAGGGTATC-----------TTAAAATTATTCTCAAGGTGGACTTGTCCTGTAGCCCAGACAGATCTGAGATG---TCTCCCACGCCAAGAGGTGGAAGCATTGTGAAAGGCTAGAGAAAAACAAAGAAAACTTGTTAAAAAGCAAGATGATTTATGAGGAAAGATGTACAGACTCTCTCTTCCTAAAGCAATGCTTTCCATTACATTTG
>gene=chr10_1698291-1699291; species=gorGor
GgaaagagagagagggaaagagagaaaaagagagagagagagagagagagCTGCTAATAATATACAACTCTATTCCTCTAGTGCGTGGTCTTGTGAATGACGCACCCTTGTTGCATAAAAGGCCTTTCTCTTCATATTGGGGTGTTGGCTATGACTTGAGATTT-GGACTCTCACTTGTCTTCATGTGGGATGTGCCAGCTTTGACTCTG-GACTAGAACCGACTTCTTTAGGCCAATGTGCTCAAAGATAATAATGGTAATTAATCTTTTTTTAATGTGCCTATTATATATGGGAAGATTATCTTAAAATTAAAATTATCTT-AAGGCTTATTTATCCTGTTGCCCAGAGAA-GCTGTGGATTTTTTTTCCATG-CATGAAGTAGAGGCATTAGGATGGGCCAGAAAAAAACAAAGCAAATTCCTTCAAAGATAAGATACTTTAAGTTGAAAAATCAAGGAACTCTCTCTTCCTAAAGCAGTGGTACCCATCTAgtgtt
>gene=chr10_1698291-1699291; species=panTro
Ggaaagagagagagggaaagagagaaaaagg----gagagagagagagagCTGCTAATAATATACAACTCTATTCCTCTAGTGCGTGGTCTTGTGAATGATGCACGCTTGTTGCATAAAAGGCCTTTCTCTTCATA--------TTGGCTATGACTTGAGATTTGGGACTCTCACTCGTCTTCATGTGGGATGTGCCAGCTTTGACTCTGTGACTAGAACTGACTTCTTTAGGCCAATGTGCTCAAAGATAATAATGGTAATTAATCTTTTTTTAATGTGCCTATTATATATGGGAAGGTTATCTTAAAATTAAAATTATCTTCAAGGCTTATTTATCCTGTTGCCCAGAGAATGCTGTGGATTTTTTTTCCATGCCATGAAGTAGAGGCATTAGGATGGGCCAGAAAAAAACAAAGCAAATTCCTTCAAAGATAAGATACTTTAAGTTGAAAAATCAAGGAACTCTCTCTTCCTAAAGCAGTGGTACCCATCTAGTGTT
>gene=chr10_1698291-1699291; species=papHam
GgaaagagagagagggagggggagagagagagagagagagagagacagagCGGCTAATGACATACAACTCTATTCCTCCAGTGTGTGGTCTTGTGAATGATGCACTCTTGTTGCATAAAAGGCCTTTCTCTTCATATTGGGGTGTTGGCTATGACTTGAGATTTGGGAACCTCACTCTTCTTCATGTGGGATGCACCGACTTTGACTCTGTGACTAGAACTGACTTCTTTAGGCCAATGTGCTCAGTGATAATGATGGTAATTAATC--TTTTTAATGTGCCTATTATATATGGGAAGATTATCTTAAAATTAAAATTATCCTTAAGGCTTATTTATCCTGTTGCCCAGAGAATGCTGTGGATTTTTTTCCCATGCCATGAAGTAGAGGCATTAGGATGGGCCAGAAAAAAACAAAGAAAATTCCTTCAAAGATAAGATACTTTAAGTAGAAAAATCAAGGAACTCTCTCTTCCTAAAGTAGTGGTACCCATCTAGTGTT
>gene=chr10_1698291-1699291; species=ponAbe
agaaagagagaga----------------------gagggagagagagagCTGCTAATGATATATAACTCTATTCCTCTAGTGTGTGGTCTTGTGAATGATGCACCCTTGTTGCATAAAAGGCCTTTCTCTTCATATGGGGGTGTTGGCTATGACTTGAGATTTGGGAATCTCACTCTTCTTCATGTGGGATGTACCAGCTTTGACTCTGTGACTAGAACTGACTTCTTTAGGCCAATGTGCTCAATGATAATAATGGTAATTAATCTTTTTTTAATGTGCCTATTATATATGGGAGGATTATCTTAAAATTAAAATTATCTTCAAGGCTTATTTATCCTGTTGCCCAGAGAATGCTGTGGA-TTTTTTTCCATGCCATGAAGTAGAGGCATTAGGATGGGCCAGAAAAAAACAAAGCAAATTCCTTCAAAGATAAGACGCTTTAAGTTGAAAAATCAAGGAGCTCTCTCTTCCTAAAGCAGTGATACCCATCTAGTGTT
>gene=chr10_1698291-1699291; species=rheMac
Ggaaagagagagggagggagggaga----------gagagaaagagagagCGGCTAATGACATACAACTCTATTCCTCCAGTGTGTGGTCTTGTGAATGATGCACTCTTATTGCACAAAAGGCCTTTCTCTTCATATTGGGGTGTTGGCTATGACTTGAGATTTGGGAACCTCACTCTTCTTCATGTGGGATGCACCGACTTTGACTCTGTGACTAGAACTGACTTCTTTAGGCCAATGTGCTCAGTGATAATGATGGTAATTAATC--TTTTTAATGTGCCTATTATATATGGGAAGATTATCTTAAAATTAAAATTATCCTCAAGGCTTATTTATCCTGTTGCCCAGAGAATGCTGTGGATTTTCCCCCCATGCCACAAAGTAGAGGCATTAGGATGGGCCAGAAAAAAACAAAGAAAATTCCTTCAAAGATAAGATACTTTAAGTTGAAAAATCAAGGAACTCTCTCTTCCTAAAGTAGTGGTACCCATCTAGTGTT
>gene=chr10_1935324-1936324; species=hg19
CATTTATGCATACAATATGTGTTGTCCTGTGGGCTCCAGAATCTTCTGAAACATAATTGCATATATTTACAATTTTCGGAGAAACACAGGGACATGTTTTTCACGTCTTCCCTGACTTACCGCGTTGCATGTAACGATTCAAGACTGCAGCCTACAGTGCCTCTCCTCCACATTCCTCTGGAATTTTGTATTTTATTAAATCCTACCCTTGAACACTCAGCAAGTGGCCCCCTTACCAATGTTTTGCCCATCCTATCCAGAGATCACAGATGGAGATTTCAATCCAGGTCTTATTTTCGCTGTGCTTGCCGTGTTTAGTGCCCTCCCTAAGCGGCTGCCAGCGAGGCACCTGGCCCAGCTGAGATGGATGTCCTCTCCCCAGCACGAGGTTGCATGGGACGCCTCTGCCCACCTGACCTCAGACTAATTGTACAATTAGTGCTGTAATATAAAGTCTCTGAGTGAACACAAGTTCCCTCTTGCCATGATTAACTCCTGGG
>gene=chr10_1935324-1936324; species=bosTau
----------------------------------TCAGGGGTCTTCTAAAGCATCAGTGCACATA-TCTGTATGTTTGGAGAAACAGGGAAACACTT-------GTCTGTCCTGATATATGACACTTCATATA------------------TGGTATGCCATCTGCCCCATACTCTTTCG-------AAATTTT-TTTAGTCCTGTACCTGAATGCTTAACAAGTATCTCCTCTA--------------GCTGTATTTAGAGATTACAGATAGAC-ATGCAATCCACACCAGGATTCCATTGCA-CTGCACTGTCTCGTGCCCTCCACATGCAGCTGCCGGAGAGAAGAGCTGCCGTGCTTAGATTTATGCTCCCTCCTCTGCAAGAGACTACAGGGCACCGCTGCACCCACCTTA-----GACTAACTGTACAATTAGCACTGTGATAGAAAGTCCCTGAGTGAACACACGCTCCCTCGTGACATGATTAACTCCAGGG
>gene=chr10_1935324-1936324; species=calJac
CATTTATGTATACAATGTGTGGTGTCCTGTGGGCTTCAGGGTCTTCTGAAACATAATTGCATATGTGTACAATTTTTGGAGAAACACGGGGGCATCTTTTTCACATCTTCCCTGGCCTGCCGCATTGCATGCAATGATTCAAGACTGCAGCTTA-GTGCCCTCTCCTCCACATTTTTCTGGAATTTTACATTTTGTTAAATCCTACCCTTGAACACTCAGCAAGTGCCCACCTTACCAATGTTTTGCCCACCCTATCCAGAGATCACAGATGGAGATTGCCATCCAGGTCTTGTTTTGTCTGTGTTTA-CGTGTCTAACGCCCTCCCTGAGCCTCTGCCGGTGAGGTGCCTGGTTCAGTTGAGAT-GATGTCCTCT-CCCAGCATGAGGTTGCACAGCCTGCCTCTGCCCACCTGACCTCAGACTAATTGTACAATTAGTGCTGTGATATGAAGTCTCTGAGCCAACACAAGTTCCCTCGTGCCGTGATTAACTCCTGGG
>gene=chr10_1935324-1936324; species=canFam
-----------------------------------------------GAAATACTTATGCATATATTTTATATTTTTGGAGAAACAGGGAAACACCT-------GTCTTAGCTAATATACAATGTTTCATGTAATAAATAAAGACTGTAGGTAATATGCTATCCACCCCTATATTCTTTT-------GGATTTT-TTTAACCCCATACCTGGATGCTTAGCAAGTATTTCCTTTACCAGTACCTTGCTCACTACATTCAGAATTTGTAGACAGAA-ACGCAATCCAAGTAGGATTTTCATTACT-TTACAGGATCAAATGCCCTCTCTGTGCAGTTGCTGAAAAGAAGTCTTGGCCAGCTCAGATTTATGTTCCCTCTCCTGCAAAAGATTGCAGGGCACCGCTGTA-CCCCCTAACCTTAGACTAATTGTACAATTAGTGCTGTAATATAGAGCCTCTGAGCTAATACCAGTTCCCTCCTGACATGATTAACTCCAGGG
>gene=chr10_1935324-1936324; species=equCab
----------------------------------TCAAGGGCCTTCTGAAACATCCATGCGTATATTTTATATTTTTGGAGAAACCGGGACCTCTTT-------GTCCTACCTGATTTACCACCTTGCATGTAATAATCA---ACACTAGGTTATATGGCATCGACC-------TTTTCG-------GAATTTT-TTTAATCCCATACCTGG-CGCTTAGCAAGTATCTCCTTTAGCAATATCTTCCTCACTAGATTCAGAGATTGTAGACAGAC-ATGCAATGCAAGTCAAATTTTCATTGCA-TTGCCGTAGCTAATGCC--CTCCATGCAGTTGCTGGAGAGAAGTCTTGCCCAGCTTAGATTTATGCTCCCTCTCCTGCAAGAGATTGCAGGGCACCCCTGCAGCCACCTAACCTTAGCCTAATTGTACAATTAGTGCTGTAATAGGAAGACCCCGTGCTAGCACGGGTTCCCTCCTGACATGATTAACTCCGGGG
>gene=chr10_1935324-1936324; species=gorGor
-----------------------------------------------------------------------------------------------------------------------------------------------------------------------------------------------------------------------------------------------------------------------------------------------------------------------------------------------------------------------------------------------ACGAGGTTGCATGGGACGCCTCTGCCCACCTGACCTCAGACTAATTGTACAATTAGTGCTGTAATATAAAGTCTCTGAGTGAACACAAGTTCCCTCGTGCCATGATTAACTCCTGGG
>gene=chr10_1935324-1936324; species=panTro
CATTTATGCGTACAATATATGTTGTCCTGTGGGCTCCAGAATCTTCTGAAACATAATTGCATATATTTACAATTTTCGGAGAAACACAGGGACATGTTTTTCACGTCTTCCCTGACTTACCGCGTTGCATGTAACGATTCAAGACTGCAGCCTACAGTGCCTCTCCTCCACATTCCTCTGGAATTTTGTATTTTATTAAATCCTACCCTTGAACACTCAGCAAGTGCCCCCCTTACCAATGTTTTGCCCATCCTATCCAGAGATCGCAGATGGAGATTTCAATCCACGTCTTATTTTTGCTGTGCTTGCCGTGTTTAGTGCCCTCCCTGAGCGGCTGCCAGCGAGGCACCTGGCCCAGCTGAGATGGATGTCCTCTCCCCAGCACGAGGTTGCGTGGGATGCCTCTGCCCACCTGACCTCAGACTAATTGTACAATTAGTGCTGTAATATAAAGTCTCTGAGTGAACACAAGTTCCCTCGTGCCATGATTAACTCCTGGG
>gene=chr10_1935324-1936324; species=papHam
CATTT-TACATACAATATATGTTGTCCTGTGGGCTCCAGGATCTTCTGAAACGTAATTGCATGTATTTACAATTTTCGGAGAAACACGGGGACATCTTTTTCACGTCTTCCCTGACTTACCACGTTGCAGGTAACGATTCAAGACTGCACCTTACATGCCCTCTCCTCCACATTCCTCTGGAATTTTATATTTTATTAAATCCTACCCTTGAACACTCAGCAAGTGCCCCCCTTACCAATGTTTTGCCCACCCTATCCAGAGATCGCAGATAGAGATTTCAATCCAGGTCTTATTTTCGCTGTGTTTGCCGTGTCTAACGCCCTCCCTGAGCGGCTGCCAGCAAGGCACCTGGCCCAGCTGAGCTGGATGTCCTCCCCCCAGCACGAGGTTGCACGGGACGCCTCTGCCCACCTGACCTCAGGCTAATTGTACAATTAGTGCTGTAATATAGAGTCTCTGAGCGAACACAAGTTCCCTCGTGCCATGATTAACTCCTGGG
>gene=chr10_1935324-1936324; species=ponAbe
--------------------------------------------------------------------------------------------------------------------------------------------------------------------------------------------------------------------------------------------------------------------------------------------------------------------------------------------------------------------------------------------------------------------------------------------------------------------------------------------------------------------
>gene=chr10_1935324-1936324; species=rheMac
CATTT-TACATACAATAGATGCTGTCCTGTGGGCTCCAGGATCTTCTGAAACGTAATTGCATATACTTCCCATTTTCAGAGACACAGAAGGACATCTTTTTCACGTCTTCCCTGACTTACCGCGTTGCAGGTAACGATTCAAGACTGCAGCTTACATGCCCTCTCCTCCATATTCCTCTGGAATTTTATATTTTGTTAAATCCTACCCTTGAACACTCAGCAAGTGCCCCCCTTACCAATGTTTTGTCCACCCTATCCGGAGATCGCAGATGGAGATTTCAATCCAGGTCTTATTTTCGCTGTGTTTCCCGTGTCTACCGCCCTCCCTGAGCGGCTGCCAGCAAGGCACCTGGCCCAGCTGAGCTGGATGTCCTCCCCCCAGCACGAGGTTGCATGGGACGCCTCTGCCCACCTGATCTCAGGCTAATTGTACAATTAGTGCTGTAATATAGAGTCTCTGAGCGAACACAAGTTCCCTCGTGCCATGATTAACTCCTGGG
>gene=chr10_1993463-1994463; species=hg19
AGTCTCTCAAGGTTATGCCCTAGCCTGTTTTTTACCCTTTATGTCATTTGTAACAACTATGGTCTCTGACATTTAGTTAATTAAATTTGCCCACAGTGTCTGACTTGGTTGTGCAGCTCCTCTAAGAATGTAATTTTTGAAGGTGGCAAGAAGAATGGTTAACCTTGATGAGTCGGTTAGCCACGGTAGCATGCTATTCAAGATGAGGGGAAAAATTAGAATCCTCGTACAACCTACAAATAAAAAGCCTCTGGAGAAAGCACAGATGTGGAATACTTATGATCTAGGCGAGGCTTAAAAAACAAGATAGCAAAAGAAATCAAACGCCTGCACAATTGCAAAACGTGCCCTATGCCAGTCAGGGATCGCTATTCACATTAGTTTAATGTACCACCTTTTTCTCTGAATAAGTTTTGCATACATGATTTTTAAATTATGGCTGTTTGAAAGATTTCCTTTGACTTGTGTTTAAGAAGTGTTCAATTTGTGTTGGAAGTTTT
>gene=chr10_1993463-1994463; species=bosTau
AGTGTCTCAAGGTTATGCCCTATCCTGTTTTTC---TCT-------TTTGTAGCAACTTTGGTCTCTGACATATAGTTAATTAAATGTGCCCACAGTATCTGACTTGGTTGCACAATTCCTTTGAGAATGTCATTTTTGAAGGTGGGAAGAAGAATGGTTAACCTTGATGAGTTGTTTAGCTCCTGCAGTGAGCTATTTAAG--AATGAAAAGAATTAGAATGTGTGTGCA----GTGTTTAAAAAGCCTCTCCCCCTACTTTGGATATGGAATGCTTGTGATCTATATGATGCTTCAAAAACTGGATAGC-AAAAATACCAAAGGATTAC--------AAAATCTGTCCCATGCCAACCAGGGATCTCTAAACATA-----TTAATTAAATTTACCTT--TATGAGGAAGTTT------CACAATTTTGTTATTATGACTGCTTGAATAGTTTCCCTTAACTCATGTCA---AATTTTTCATTTTCAGTTTGCAAATTT
>gene=chr10_1993463-1994463; species=calJac
CGCCTCTCAAGGTTATGCCCTATCCTGTTTTTTTCCCTTTATGTCATTTGTAACAACGATGGTCTCTGACATCTAGTTAATTAAATTTGCCCACAGTGTCTGACTTGGTTGTGCAATTCCTCTAAGAATGTAATTTTTAAAGGTGGCAAGAAGAATGGTTAACCTTGATGAGTCAGTTAGCCACGGTAGCAGGCTATTCAAGATGAGGGGAAAAATTAGAATGCTTGTACAACGGACACATAAAAAGCCCCTGGAGAAAGCGCAGATGTGGAATACTTATGATCTAGGCAATGCTTAAAAAACAAGACAGCGAAAGAAATCAACCTATCGCA-GATTGCAAAGCCTGCCCTATGCCAATCAAGGATCTCTATACATATTAGTTTAATTTACCACCTTTTT-TCTGAATAAGTTTTGCATACATGATTTTTAAATTATGGCTGTTTGAAAGGTTTCCTTTGACTCCTGTTTAAGAAGTGTTCAATTTGTGTGGGAAGTTTT
>gene=chr10_1993463-1994463; species=canFam
GGTGTCTCAAGGTTATGCCCTCCCCTGTTTTCC---CCTTATGTCGTTTGTAACAACTATGGTCTCTGACATTTAGTTAATTAAATGTGTCCACACTATCTGACTTGGTCGTGCAATTCCTCCGAGAATGTAATTTTTAAAGGTGGCAAGAAGAATGGTTAACCTTGATGAGGCCGTTAGCCACCGCAGCGAGCTATTCAAGGGAAGGGGAAAA-----AATCCTACTGTG----GTGTGTGAGCGGCCCCCAGACACAGCACAGCTGCAGGATCCGCGGGA-CGAGGTGATGCTTCAGAAGGCAGAT-GCAGGAGAAATCAAATGAGTCCGAGG-CTCGGGAGCTGCCCCGTGCCAGCCGGGGACCTCTGAACATA-----TTCATTTATTAGATTCT--TGTGAGGAATTTT------CATGATTTTGTTATTACGGCTGTGTGAAGCGTCTCCTAAGACTCGTGTTC---CATCTTTTAAATGTGATTGGCAGTTTT
>gene=chr10_1993463-1994463; species=equCab
AGTATCTCAAGGTTAAGCCCCATCCTGTTTTTC---TTTTATGTCATTTGTAACAACTATGGTCTCTGACATTTAGTTAATTAAATGTGCCCACAGTATCTGACTTGGTTGTGCAATTCCTCTGAGGATGTAATTTTTAAAGGTGGCAAGAAGAATGGTTAACCTTGATGAGTCGGTTAGCCACCGCAGCATGCTGTTCAAGAAGAAGGAAAAAATTAGAATGCGTGTACG----ATGTGTAAAAATCCCCTAGACATGACATGGATGTGGAATACTTATGATCTGTATGACGCTTCAGAAAGCAGGTAGCAAAATAAATCAAATGACTGCACAGTTGCAAAAGCTGCTCTATGCCAGCCCGGGATCTCTAAATGtattaatttaatttattaaattCT--TATGAGGAAGTTT----TACATGATTGTTTTATTGTGGCTGCTTGAATAGTTTCTTTTGACTCATGTTT---ATTTTTTTTATTTGAATTGGCAGTTTT
>gene=chr10_1993463-1994463; species=gorGor
AGTCTCTCAAGGTTATGCCCTAGCCTGTTTTTTTCCCTTTATGTCATTTGTAACAACTATGGTCTCTGACATTTAGTTAATTAAATTTGCCCACAGTGTCTGACTTGGTTGTGCAGCTCCTCTACGAATGTAATTTTTGAAGGTGGCAAGAAGAATGGTTAACCTTGATGAGTCGGTTAGCCACGGTAGCATGCTATTCAAGATGAGGGGAAAAATTAGAATGCTTGTACAACGTACAAATAAAAAGCCTCTGGAGAAAGCACAGATGTGGAATACTTATGATCTAGGCGAGGCTTAAAAAACAAGATAGCAAAAGAAATCAAACGACT-CACAATTGCAAAACGTGCCCTATG-C-GTCAGGGATCGCTATACACATTAGTTTAATGTACCACCTTTTTCTCTGAATAAGTTTTGCATACATGATTTTTAAATTATGGCTGTTTGAAAGATTTCCTTTGACTCATGTTTAAGAAGTTTTCAATGTGTGTTGGAAGTTTT
>gene=chr10_1993463-1994463; species=panTro
AGTCTCTCAAGGTTATGCCCTAGCCTGTTTTTTTCCCTTTATGTCATTTGTAACAACTATGGTCTCTGACATTTAGTTAATTAAATTTGCCCACAGTGTCTGACTGGGTTGTGCAGCTCCTCTAAGAATGTAATTTTTGAAGGTGGCAAGAAGAATGGTTAACCTTGGTGAGTCGGTTAGCCACGGTAGCATGCTATTCAAGATGAGGGGAAAAATTAGAATGCTCGTACAACGTACAAATAAAAAGCCTCTGGAGAAAGCACAGATGTGGAATACTTATGATCTAGGCGAGGCTTAAAAAACAAGATAGCAAAAGAAATCAAACGACTGCACAATTGCAAAACGTGCCCTATGCCAGTCAGGGATCGCTATACACATTAGTTTAATGTACCACCTTTTTCTCTGAATAAGTTTTGCATACATGATTTTTAAATTATGGCCGTTTGAAAGATTTCCTTTGACTCGTGTTTAAGAAGTGTTCAATTTGTGTTGGAAGTTTT
>gene=chr10_1993463-1994463; species=papHam
AGTCTCTCAAGGTTATGCCCTAGCCTGTTTTTCTCCCTTTATGTCATTTGTAACAACTATGGTCTCTGACATTTAGTTAATTAAATTTGCCCACAGTGTCTGACTTGGTTGTGCAATTCCTCTAAGAATGTAATTTTTGAAGGTGGCAAGAAGAATGGTTAACCTTGATGAGTCGGTTAGCCACGGTAGCATGCTATTCAAGATGAGGGGAAAAATTAGAATGCTTGTACAACGTACAAATAAAAAGCCTCTGGAGAAAGCACAGATGTGGAATACTTATGATCTAGGCGATGCTTAAAAAACAAGATAGCAAAGGAAATCAAACGACTGCACAACTGCAAAACGTACCCTATGCCAGTCAGGGATCGCTATACCTATTAGTTTAATGTACCACCTTTTTCTCTGAATAAGTTTTGCATACATGATTTTTAAATTACGGCTGTTTGAAAGGTTCCCTTTGACTCATGTTTAAGAAGTGTTCGATTTGCGTTGGAAGTTTT
>gene=chr10_1993463-1994463; species=ponAbe
AGTCTCTCAAGGTTATGCCCTAGCCTGTTTTTTTCCCTTTATGTCATTTGTAACAACTATGGTCTCTGACATTTAGTTAATTAAATTTGCCCACAGTGTCTGACTTGGTTGTGCGGTTCCTCTAAGAATGTAATTTTTGAAGGTGGCAAGAAGAATGGATAACCTTGATGAGTCGGTTAGCCACGGTGGCATGCTATTCAAGATGAGGGGAAAAATTAGAATGCTTGTACAACGTACGAATAAAAAGCCTCTGGAGAAAGCACAGATGTGGAATACTTATGATCTAGGCGAGGCTTAAAAAACAAGATAGCAAAAGAAATCAAACGACTGCACAATTGCAAAACGTGCCCTATGCCAGTCAGGGATCGCTATACACATTAGTTTAATGTACCACCTTTTTCTCCGAATAAGTTTTGCATACATGATTTTTAAATTACGGCTGTTTGAAAGGTTTCCTTTGACTCGTGTTTAAGAAGTGTTCAATTTGCGTTGGAAGTTTT
>gene=chr10_1993463-1994463; species=rheMac
AGTCTCTCAAGGTTATGCCCTAGCCTGTTTTTCTCCCTTTATGTCATTTGTAACAACTATGGTCTCTGACATTTAGTTAATTAAATTTGCCCACAGTGTCTGACTTGGTTGTGCAATTCCTCTAAGAATGTAATTTTTGAAGGTGGCAAGAAGAATGGTTAACCTTGATGAGTCGGTTAGCCACGGTAGCATGCTATTCAAGATGAGGGGAAAAATTAGAATGCTTGTACAACGTACAAATAAAAAGCCTCTGGAGAAAGCACAGATGTGGAATACTTATGATCTAGGCGATGCTTAAAAAACAAGATAGCAAAGGAAATCAAACGACTGCACAACTGCAAAACGTACCCTATGCCAGTCAGGGATCGCTATACCTATTAGTTTAATGTACCACCTTTTTCTCTGAATAAGTTTTGCATACATGATTTTTAAATTACGGCTGTTTGAAAGGTTTCCTTTGACTCATGTTTAAGAAGTGTTCGATTTGCGTTGGAAGTTTT
>gene=chr10_2024335-2025335; species=hg19
TCATAAATACTTAACTTTCAGCAGGTGCtgagttctaagtatatggccaggcattgtgctaagtgtattacagttattaaagtatttaatttccacaggagaattacatggcattctaattttacagatgagaaaatggtctttataagatcaataattcactccgaataataattcctccagttaagtggaaaaataaagattagaacacaggtctttaatttaatctctaaggtcttccacttctctccacAAATTCAATCTAATTATTTATGATTCTAGGTATACTTCAAACACTTTCTAGACCTTCACAGTCATTATTAAGAGCATAAACTATCATCGATTTTACAATTATTATATTGCTTTAAACCAATTATTAGTAAATTCTGCACAATAGAATTCACTTAATAAAGAAGAGAGTGACATAAATTTTATCTAATTTACGTTTTATATTATGTAATGTAAACATTGCCTTTTTTGAGACACTTTACAAGCCATCC
>gene=chr10_2024335-2025335; species=bosTau
-------------------------------------------------------------------------------------------------------------------------------------------------------------------------------------------------------------------------------TAATCTTTGAGGTCATTTGCCTCTCTGTGAAAGCTCAGTGCAATTATTTATGATTCC--ATATACTTCAAACATGTTTCAAACCCTCGTGGTCCTCATTAAGAGCATAA---ATTATCATCataataattattattttattattaaccaattactagtaaatactataaaattaaatttattttataaaGAAGGGAGTTTCATAAATTATACTTTAT-----------------TAAAGTAAATGCTATCTTTTTGGAGATACCTTACCAAATATCC
>gene=chr10_2024335-2025335; species=calJac
TCCTCAACACTTGATTTTCAGCAGGTGCtgagttctaagtgtacggccaggcattgtgctaagtgtattatagttattaaagtatttagtttccaccagagaattatacggcattctaattttacagacgagaaaatagtctttataagatcaataattcactcag---aataattcctccagttaagtggaaaaagaaagattagaacagaggtctttaatttaatctctaagctcttctgcttctctccacAAACTCAATACAATTATTTATGGTTCTAGATACACTTCAAACACTTTCTAGACCTTGACAGTCATTATTAAGAGCACAAGCAATCATCAACATCACGATTACTATATTACTTTAAACCAATTGTTAGTAAATACTTTAAAATAGAATTCATTTAATAAAGAACAGAGTGCCATAAATTTTATCTAATTTATGTCTTACATTATGTAGTGTAAACATTGTCGTTTTTGAGACACTTTACCAGCCATCC
>gene=chr10_2024335-2025335; species=canFam
TCATAAATGATTGGTCCTCAGCGTGTGTGGACTTTTCAGCgtgggcccggccaccatgctcggcacattacagtcatgtgagtgtttaatttttacaaacaccttacataatattctgattttacagatgagaaagttggctttgggagataattggtt-----gga--agtcatgcaaccagttaagtggaagaataaagatttgaacacaagtctttaaattaatctctctgctcc---gcctctctac---AACTCAGTGTAATCATCT--GATTCCAAGTACACTGAAAACACATTCCAGTCTCTCATGGTCATCACTAGGAGCATTAATTATCCTTGTCAACACAACCATCATTTTATTATC-ACCAATTACTAGTAAATTCTGTAAAATAGAATTTAGTTTATAAAGAAGGGAGCGTCATTAATTATATTTCGT-----------------TGCAGTTAACATTTTCCTTTTTGAGTCACTTTACCAACTATCC
>gene=chr10_2024335-2025335; species=equCab
--------------------------------------------------------------------------------------------------------------------------------------------------------------------------------------------------------------------------------------------------------------------------------------------------------------------------------------------------------------------------------------------------------------------------------------------------------------------------------------------------------------------
>gene=chr10_2024335-2025335; species=gorGor
TC-TAAGTACTTAACTTTCAGCAGGTGCtgagttctaagtatatggccaggcattgtgctaagtgtattacagttattaaagtatttaatttccacaggagaattacatggcattctaattttacagatgagaaaatggtctttataagatcaataattcattcagaataataattcctccagttaagtggaaaaataaagattagaacacaggtc-----tttaatctctaaggtcttccacttctctccacAAATTCAATCTAATTATTTATGATTCTAGGTATACTTCAAACACTTTCTAGACCTTCACAGTCATTATTAACAGCATAAACTATCATCGACTTTACAATTATTATATTGCTTTAAACCAATTATTAGTAAATTCTGCACAATAGAATTCATTTAATAAAGAAGAGAGTACCATAAATTTTATCTAATTTA-GTTTTATATTATGTAATGTAAACATTGCCTTTTTTGAGACACTTTACAAGCCATCC
>gene=chr10_2024335-2025335; species=panTro
TCATAAATACTTAACTTTCAGCAGGTGCtgagttctaagtatatggccaggcattgtgctaagtgtattacagttattaaagtatttaatttccacaggagaattacatggcattctaattttacagatgagaaaatggtctttataagatcaataattcactcagaataataattcctccagttaagtggaaaaataaagattagaacacaggtctttaatttaatctctaaggtcttccacttctctccacaaattccatctaattatttATGATTCTAGGTATACTTCAAACACTTTCTAGACCTTCACAGTCATTATTAAGAGCATAAACTATCATCGACTTTACAATTATTATATTGCTTTAAACCAATTATTAGTAAATTCTGCACAATAGAATTCATTTAATAAAGAAGAGTGTGCCATAAATTTTATCTAATTTACATTTTATATTATGTAATGTAAACATTGCCTTTTTTGAGACACTTTACAAGCCATCC
>gene=chr10_2024335-2025335; species=papHam
TCTTAAATACTTAACTTTCAGCAGGTGCtgagttctaagtatatggccaggcattgtgctaaatgtattacagttattaaagtatttaatttccacaggagaattacatggcattctaattttacagatgagaaaatgatctttacaagatcaataattcactcagaataataatttctccagttaagtggaaaaataaagattagaacacaggtt-ttaatttaatctctaaggtcttccgcttctctccacAAACTCAATCTAATTATTTGTGATTCTAGACGTACTTTAAACACTTTCTAGACCTTCACAGTCATTATTAAGAGCATAAACTATCATCAACATTACAATTATTATATTGCTTTAAGCCAATTATTAGTAAATTCTACACAATAGAATTCATTTAATAAAGAAGAGAGTGCCATAAATTTTATCCAATTTATGTTTTATATTATGTAATGTAAACATTGCCTTTTTTGAGACACTTTACCAGCCATCC
>gene=chr10_2024335-2025335; species=ponAbe
TCATAAATACTTAACTTTCAGCAGGTGCtgagttctaa-catatggccaggcattgtgctaagtgtattacagttattaaagtatttaatttccacaggagaattacatggcattctaattttacagatgaaaaaatggtctttataacatcagtaattcactcagaataataattcctccagttaagtggaaaaataaagattaggacacaggtctttaatttaatctctaaggtcttccagttctctccacAAACTCAATCTAATTATTTATGATTCTAGATATACCTCAAACACTTTCTAGACCTTCACAGTCATTATTAAGAACATAAACTATCATCAACATTACAATTATTATATTGCTTTAAACCAATTATTAGTAAATTCTGCACAATAGAATTCATTTAATAAAGAAGAGAGTGCCATAAATTCTATCTAATTTATGTTTTATATTATGTAATGTAAACATTGCCTTTTTTGAGACACTTTACAAGCCGTCC
>gene=chr10_2024335-2025335; species=rheMac
TCTTAAATACTTAACTTTCAGCAGGtactgagttctaagtatatggccaggcattgtgctaaatgtattacagttattaaagtatttaatttccacaggagaattacatggcattctaattttacagatgagaaaatgatctttacaagatcaataattcactcagaataataattcctccagttaagtggaaaaataaagattagaacacaggtc-----tttaatctctaaggtcttctgcttctctccgcAAACTCAATCTAATTATTTGTGATTCTAGATGTACTTTAAACACTTTCTAGACCGTCACAGTCATTATTAAGAGCATAAACTATCATCAACATTACAATTATTATATTGCTTTAAACCAATTATTAGTAAATTCTACACAATAGAATTCATTTAATAAAGAAGAGAGTGCCATAAATTTTATCTAATTTATGTTTTATATTATGTAATGTAAACATTGCCTTTTTTGAGACACTTTACCAGCCATCC
>gene=chr10_2156463-2157463; species=hg19
CTTTTGCATTGGGTAGACATGACCCCAGCACAGTGCCCAGCAGGGATTTGGAGCCCAGCGTGCATTTGCTGAGTGAATGTGCGTGTCCACGGGTCAGGGGTTGCTATCAGATTCCAACAGAACTGTTCTCTGTTTCACTTCAATCAGTGCAAGACTGGGAAACAGCAACAAGGCCAAGGGCTTCGGAAACTACGTAACCAAGTTGCATCCAGGTAAAGCCCCCTGCGAAGGGAACACAGGCCTGCCCCCCTTTCCTGCAGCCCGCTGAGCTTGCCTGAATTGTCTGAATTGGCTCAAAATTCATTTTCAGACTACATGGCTTTCCTATTGGGTTGACAAAACCCAAACGATAATCTACCAGTGGCTGCATGCTACGGCAGAAACCGGGCTTACAgccgggcacgggggttcacgcctgtaatcccagcactttgggaggcccaggcaggcggatcacgaggtcaggagatcaagacatcctggctaacacggtgaaaccc
>gene=chr10_2156463-2157463; species=bosTau
--------------------------------------------------------------------------------------------------------------------------------------------------------------------------------------------------------------------------------------------------------------------------------------------------------------------------------------------------------------------------------------------------------------------------------------------------------------------------------------------------------------------
>gene=chr10_2156463-2157463; species=calJac
CTTCTGCATTAGGTAGACGTGACCCCAGCACAGTGCCCAGCAGGAATTGGGAGCCCAGTGTGCGTTTGCTGAATGAACGTGCGTGCCCGC-AGTCAGGGGCTGCTGTCAGATTCCCACAGAACTATTCTCTGTTTCCCCTGGGTCCGTGCTAGGCTGGGAAACAGCAGCAAGGCC-AGGGCCTTGGAAATGACATAACCAAGTTGCAAACAGGCGAAACCCCCTGTGAGGGTAACACAGGCCTGCCTCCTCTTCCCGCAGCCCGCTGGGCTTGCCTGAATTGTCTGAATTGGCTCCCAGTTCAGTCTCAGATTACATGGTTTTCCTATCTGGTGGACAAAACCCATACGATAAT--------------------------------------------------------------------------------------------------------------------------------------------------
>gene=chr10_2156463-2157463; species=canFam
CCCTGGCC--CGGTGGCCCTGACCTCAGTGA--TGCCCGGACAGTGTGTGGAGCCCCACAGCTG--TGCTGGG------------------------------------------------------------TTCGCTTTGGTCAATGAAACCCTAAAAACCAACAATGAAGCCAAGGGCATTAGAAGCTGCACAAACAGCCTGCAAGCGCTCACCACCCCTTGAGGAACTAAGACATGCCTGCTTCCTTCCTCTGCATTGAGGCCAGCTTGCCTGAATTAACATCATTGGCCCCAAACTCATTTTCAGCTTACGTAATTTTTTAATTTGTTTGCAAAAGCCCATATTGCAACCTGCCATTGGCTACATGCTCCAGTAGAAA---------------------------------------------------------------------------------------------------------------------
>gene=chr10_2156463-2157463; species=equCab
CCTTTTCA--CTGCTGCCCTTATCTCAACACCATGCCTGGCCGATGTTTGGAGCCTGATATGCGTTTGTGGAGTGAGTGAGCGTGTCTATAACCCA-GGGCTGCTTTCAAGTTTCCACAGAACTGTTCCCTGCTTCAC-TAGGTCAACGAGAGACTGAAAAACAGCAG----------------AGGATCTGCATGAGAAAATTACATATGTGCCACGCCCCTTGAGAGAG-GAAACATGCCCGTCCCCTTTGGATGCATCCAGGTCAACTTATCTGAATGATCTGAGTTGGCCCCAAATTCGTTTTCAGATCATGTGACTTTCTGATTTGATTGACAAAACCCTACATATAACCTACCACTGGCTACACGTTCAAGTA-------------------------------------------------------------------------------------------------------------------------
>gene=chr10_2156463-2157463; species=gorGor
--------------------------------------------------------------------------------------------------------------------------------------------------------------------------------------------------------------------------------------------------------------------------------------------------------------------------------------------------------------------------------------------------------------------------------------------------------------------------------------------------------------------
>gene=chr10_2156463-2157463; species=panTro
CTTTTGCATTGGGTAGACATGACCCCAGCACAGTGCCCAGCAGGGATTTGGAGCCCAGCGTGCATTTGCTCCGTGAATGTGCGTGTCCACGGGTCAGGGGTTGCTATCAGATTCCAACAGAACTATTCTCTGTTTCACTTCAATCAGTGCAAGACTGGGAAACAGCAACAAGGCCAAGGGCTTCAGAAACTACGTAACCAAGTTGCATCCAGGTAAAGCCCCCTGCGAAGGGAACACAGGCCTGCCCCCCTTTCCTGCAGCCCGCTGAGCTTGCCTGAATTGTCTGAATTGGCTCAAAATTCATTTTCGGATTACATGGCTTTCCTATTGGGTTGACAAAACATAAACGATAATCTACCAGTGGCTGCATGCTAGAGCAGAAACCGGGTTTACagcccggcacggtggctcacgcctgtaatcccagcactttgggaggcccaggcgggtggatcacgaggtcaggatatcaagacatcctggctaacacggtgaaaccc
>gene=chr10_2156463-2157463; species=papHam
TTTTTGCATTGGGTAGACGTGACcccagcacagtgcccagcagagatttggagcccagtgtgtgtttgctgagtgaatgTGCGTGTTCACGGGTCAGGGGTTGCTATCAGATGCCAACAGAACTAGTCCCTGTTTCACTGCAGTCAGTGCAAGACTGGGAAACAGCAACAAGGCCAAGGGCTTCAGAAACTACATCAACAAGTTGCATCCAGGTAAAGCCCCCTGCGAAGGTAACACAGGTCTGCTCCCTGTTCCTGCGGCCAGCTGAGCTTGCCTGAATTTTCTGGATTGGCTCAAAATTCATTTTCAGATTACATGCCTTTCCTATTTGGTTGATGAAACCCAGACGATACTCTACCAGTGGTTGCATGCTAGAGC--------------------------------------------------------------------------------------------------------------------------
>gene=chr10_2156463-2157463; species=ponAbe
CTTTTGCATTGGGTAGACATGACcccagcacagtgcccagcagggatttggagcccagtgtgcatttgctgagtgaatgTGTGTGTCCACGGGTCAGGGGTTGCTATCAGATTCCAACAGAACTATTCTCTGTTTCACTTCAGTCAGTGCAAGACTGGGAAACAGCAACAAGGCCAAGGGCTTCGGAAACTACATAACCAAGTTGCATCCAGGTAAAGCCCCCTGCGAAGGGAACACAGGCCTGCCCCCCTTTCCTGCAGCCAGCTGAGCTTGCCTGAATTTTCTGAATTGGCTCAAAATTCATTTTCAGATTACATGGCTTTCCTATTGGGTTGACAAAACCCAAACGATAATCTACCAGTGGCTGCATGCTAGAGCAGAAATCGGGCTTACagccgggcgcggtggctcacgcctgtaatcccagcactttgggaggcccaggtgggtggatcacgaggtcaggagatcaagacatcctggctaacacggtgaaacac
>gene=chr10_2156463-2157463; species=rheMac
CTTTTGCATTGGGTAGACGTGACcccagcacagtgcccagcagggatttggagcccagcgtgtgtttgctgagtgaatgTGTGTGTTCACGGGTCAGGGGTTGCTATCAGATGCCAACAGAACTAGTCCCTGTTTCACTGCAGTCGGTGCAAGACTGGGAAACAGCAACAAGGCCAAGGGCTTCGGAAACTACATCAACAAGTTGCATCCAGGTAAAGCCCCCTGCGAAGGTAACACAGGTCTGCTCCCTGTTCCTGTGGCCAGCTGAGCTTGCCTGAATTTTCTGGATTGGCTCAGAATTCATTTTCAGATTACATGCCTTTCCTATTTGGTTGACGAAACCCAGGCGATACTCTACCAGTGGTGGCATGCTAGAGCAGAAATCGGGCTTAC-----------------------------------------------------------------------------------------------------------
>gene=chr10_2332006-2333006; species=hg19
TCTACCCAAAAGTTGCAGAATTTTCATGAAGCATGTTGTTTCACTTGGGGCTTTATTCCAGATAATTCAAAAATCCAAGAGAAATAAGTAAATGTAACATGCATTCGAAGTCACTCCGATACAGTGAATTGTGAGGTATTTCATTAAGTAAAAATATACACCCCGCTTTAAACCATCTGTTAATAATTGACCAAGGTTGCTTTCCTTTTAGATTTTGTTTGTTGCTTCATTTTCAAGGGAACTTAGAGTGATTTCaaaatataaataaaacaagttaggaggaagggaaatgcaataaaggaaaagtggatttgtagaaatccaggctgtagaaccccgtacaatggtgatgattggttataaataggtgggagaacttcctgatacccaaaacaagggaggaaatgcaatcagtcatacatttctaaatgccCATGGCTCGCATTGGAGTGAAAGCTGGTGAAGACACAGGATGGAAGCCCTGTGAAGAAGGAGGTCTC
>gene=chr10_2332006-2333006; species=bosTau
--------------------------------------------------------------------------------------------------------------------------------------------------------------------------------------------------------------------------------------------------------------------------------------------------------------------------------------------------------------------------------------------------------------------------------------------------------------------------------------------------------------------
>gene=chr10_2332006-2333006; species=calJac
TCTGTCCAGACATTGCAGAATTTTCGTGAAGTATTTTGTTTCACTTGGGGCTTTATTCCAGACAATTCAAAGATCCAAGAGAAATAAGCAAGTGCAAAATGTATTCCAA-TCAGTCTGAGACTGTGAATTGTGAGGTATTT-ATTAAGTAAAAATACACACTCTGCTTTAAACTGTCTGTTAATAATTAACCAAGATTGCTTTCCTTTTAGATTTTGTGTGTTGCTTCATTTTTAAGGGAACTTAAAGTGATTTCAAAATATAAATAGAAAAAT---GGAGGCA-GGAAATGCAATAAAGGAAAAGTGGATTTGTAGAAATCCAGGCTGCAAAACCCGGTACAACAGTGGTCAGTGGTTATAAATAGGTGTGAGAACTTCCTCATTCACAAAGCAAGGGAGGAAATGCAACCAGTCATACATTTAAAATTTGCCA------GCACTGGAGTGTAAGTTGGTGAAGTCACAGGACGGAAGCCCTGTGAAGAAGGAGGTCTT
>gene=chr10_2332006-2333006; species=canFam
TTTTTCAAAAATTCTCAGATTTTTCACGGACTATTTTGCTTAATGTGGGACTTTATTCTGGGTTATTCAGAATTCTAGAAGACATGAGCAAATATAACCTGTATTACAATTTCCTGAAATGCAAC--TTAGTAATCTTTTTGATTAAGTAAGAACATACACGCTGCCTTAAATCATCTGTTAAT-------------------------------------------------------------------------AAT----ATAAAG-ATACTAGGGTGAAAGGAAACAGAATAAAAGAGGAGTGAGTTTGTAGaaataagcgctgtaaaatcctacaggattgctacggcagcctgtaagagg-tct-gagacttcctcacagccaaggcaTGGCTAGAAATGCA-TCAGTTTTAGATTTCAAAATGCCCTGAGTCCACACCAAAAAGGAAATGCATGGAATCA-AAGATGGGTATTCTGTGAAGAAGGCT---TT
>gene=chr10_2332006-2333006; species=equCab
TTATTCAAAAAGTCTCAGGTTTTTCAGGAAATATTTTGCTTAACTTGGGGCTTTATTCTTGGTTATTCAAAATTCCAAGGAAAACGAGCAAGTGTAACTTCTACTTCAATTCTCTTCAATGTAA---GTAGAAATCCTCTTGATTAAGTGAGAATACATACTCTACTTTAAATCATTT-TTAATAACTAACCAAGATTACTTTACTTTTAAGTTTTATTTGTTGCTTCATTTTCAAGGGAATTTAAAGTGGtttcagaat----aggaag-aaagtaggatgaagggaaatagaataagcaaatagtgaattcatggagatacatgccataaaatgctacacagtttctatggtaggccataagtgg-tccagggacatcccaacagccaacgcatggaaggaaatgcacccagttatccatttcAAAATATCCCAGATCTACATTGGAATGAAAGTTCCTGAGGTCC-AGGATGGAACTTCTGTGGAGAAGGTT---TC
>gene=chr10_2332006-2333006; species=gorGor
TCTACCCAAAAGTTGCAGAATTTTCATGAAGCATGTTGTTTCACTTGGCGCTTTATTCCAGATAATTCAAAAATCCAAGAGAAATAAGTAAATGTAACATGCATTCGAAGTCACTCCGATACAGTGAATTGTGAGGTATTTCATTAAGTAAAAATATACACCCTGCTTTAAACCATCTGTTAATAATTGACCAAGGTTGCTTTCCTTTTAGATTTTGTTTGTTGCTTCATTTTCAAGGGAACTTAGAGTGATTTCaaaatataaataaaacaagttaggaggaagggaaatgcaataaaggaaaagtgggtttgtagaaatccaggctgtagaaccccgtacaatggtgatgattggttataaataggt-ggagaacttcctgatacccaaaacaagggaggaaatgcaatcagtcacacatttcAAAATGCCCACGGCTCGCATTGGAGTGAAAGCTGGTGAAGACACAGGATGGAAGCCCTGTGAAGAAGGAGGTCTC
>gene=chr10_2332006-2333006; species=panTro
TCTACCCAAAAGTTGCAGAATTTTCATGAAGCATGTTGTTTCACTTGGGGCTTTATTCCAGATAATTCAAAAATCCAAGAGAAATAAGTAAATGTAACATGCATTCGAAGTCACTCCGATACAGTGAATTGTGAGGTATTTCATTAAGTAAAAATATACACCCTGCTTTAAACCATCTGTTAATAATTGACCAAGGTTGCTTTCCTTTTAGATTTTGTTTGTTGCTTCGTTTTCAAGGGAACTTAGAGTGATTTCaaaatataaataaaacaagttaggaggaagggaaatgcaataaaggaaaagtggatttgtagaaatccaggctgtagaaccccgtacaatggtgatgattggttataaataggtgggagaacttcctgatacccaaaacaagggaggaaatgcaatcagtcatacatttcAAAATGCCCACGGCTCACATTGGAGTGAAAGCTGGTGAAGACACAGGACGGAAGCCCTGTGAAGAAGGAGGTCTC
>gene=chr10_2332006-2333006; species=papHam
TCTGTCCAAAAGTTGCAGAATTTTCATGAAGCATGTTGTTTCACTTGGGGCTTTAATCCAGACAATTCAAAAATCCAAGAGAAATAAGCAAGTGTAACATGCATTCCAGTTCACTGCAATACAGTGAATTGTGAGGTATTTTATTAAGCAAAAATACACACTCTGCTTTAAACCGTCTGTTAATAATTAACCAAGGCTGCTTTCCTTTTAGATTTTGTTTGTTGCTTCATTTTCAAGGGAACTTAAAGTGATTTCAAAATATAAATAAAACAGGTTAGGAGGAAGGGAAATGCAATAAAGG-AAAGTGGA-TGGTAGAAATCCAGGCTGTAGAATCCCGTACAACGGTGATGATTTGTTATAAATAGGTGGGAGAACTTCCTGATACCGAAAACAAGGGAGGAAATGCGATTAGTCATACATTTCAAAATGCCCATGGCCCGCATTGGAGTGTAAGCTGGTGAAGACACAGGATGGAGGCCCTGTGAAGAAGGAGGTCTC
>gene=chr10_2332006-2333006; species=ponAbe
TCTGTCCAAAAGTTGCAGAATTTTCATGAAGGATGTTGTTTCACTTGGGGCTTTATTCCAGAGCATTCAAAAATCCAAGAGAAATAAGCAAGTGTAACATGCATTCGAAGTCACTCCGATACAGTGAATTGTGAGATATTTCATTAAGTAAAAATATACACTCTGCTTTAAACCATCTGTTAATAGTTGACCAAGGTTGCTTTCCTTTTAGATTTTGTTTGTTGTGTCATTTTCAAGGGAACTTAAAGTGatttcaaaatataaataaaacaagttaggaggaagggaaatgcaataaaggaaaagtggatttgtagaaatccaggctgtagaaccctgtacaacggtgatgattggttataaataggtgggagaacttcctgatacccaaaacaagggaggaaatgcaatcagtcatacatttcAAAATGCCCACGGCCCACATTGGAGTGAAAGCTGGTGAAGACACAGGATGGAAGCCCTGTGAAGAAGGAGGTCTC
>gene=chr10_2332006-2333006; species=rheMac
TCTGTCCAAAAGTTGCAGAATTTTCATGAAGCATGTTGTTTCACTTGGGGCTTTATTCCAGACAATTCAAAAATCCAAGAGAAATAAGCAAGTGTAGCATGCATTCCAGTTCACTGCAATACAGTGAATTGTGAGGCATTTTATTAAGTAAAAATATACACTCTGCTTTAAACCGTCTGTTAATAATTAACCAAGGCTGCTTTCCTTTTAGATTTTGTTTGTTGCTTCATTTTCAAGGGAACTTAAAGTGATTTCAAAATATAAATAAAACAGGTTAGGAGGAAGGGAAATGCAATAAAGG-AAAGTGGA-TGGTAGAAATCCAGGCTGTAGAATCCCGTACAACGGTGATGATTTGTTATAAATAGGTGGGAGAACTTCCTGATACCGAAAACAAGGGAGGAAATGCAATTAGTCATACATTTCAAAATGCCCATGGCCTGCATTGGAGTGTAAGCTGGTGAAGACATAGGATGGAGGCCCTGTGAAGAAGGAGGTCTC
>gene=chr10_2442398-2443398; species=hg19
atatctctagttctagactcagacagttacaaacttacataatatttcctagggagacatgccccattaatacaaaattctagatgtgtctattataaaaaacactagacaatcaagcattttctgctaaaagcactccatggacaagaaAATGGAAAATGACCCTAAAGAATAGCTTTCTTTGAACAAACTCCTCTGACAACTCCACACACAACCACTAGCATAATAACAGCTCTGAGAATTATGTCCCCCAAGTTTTAAAGCTCTGTGATTCAGTCTTCTAGAAACCTATTTAATCTCTGAACCCTTCTTTATAACATTGATTTAGAAGACTCAAGGTCTCCTACAGCTACCCAAAGTAATAAGAGGTGAGAGCTCACTATTCTACCCTTTAAAGTCAGGGTGACGATATAACTCACTTATGTTGTGAGTGAGAGGGGCACTGTTGCTGGTTATGTCGGGAAAACAGGCGAAAATGTACACTACCCAGGATAACACCT
>gene=chr10_2442398-2443398; species=bosTau
--------------------------------------------------------------------------------------------------------------------------------------------------------TGGGAAGTAATCCCAGAAGAAGAGTTTCTTTGGACAAACTCCTCTTGAAAATTCACA-CACAGCATCAGAATAACAAAGGCTCTGAGCATTTTTCCCTTCAACTTTTTAA--TTCTTAATTCAGGCTTTTAAAAATATCTTTAACCTCCTAATTCTTCTTTATAACGTGGATG------ACCCAGGATTTCCTAAATATT-CCAGAGGAATATTACATA-GAGCATACTCTTGTAGCCTTCAAATTCAGAGCATCTATAT---------ACATTTTGGGTGAAATGGGTGTTAAGTGTGGTTGTGCTGGAATAATATGAAAAAATCAGGACCCTCCAGAACCCTCCAC
>gene=chr10_2442398-2443398; species=calJac
atatctctagttttagacttagattattacaaacttacataatattttctagggagataagccccattaattcaaaattctagacatgtctattgtaaacaacactagacaaccaagccttttctgctaaaagcaatccacggacaggaaAATGGAAAATGACCCTAAGGAATAGTTTCCTTGGAACAAACTCCTCTCATAACTCCACATGCAACTGTTAGCATAATAACAGCTCTGAGAATTATGCCCCCCAAGGTTTAAAGGTCTGTGACTGAGCCTTCTA-AAACCTATTTAATCTCTGAACCCTTCTTTATAACATTGATTTAGAAGACTCAAGGTCTTCAAATGCTACCCAAAGTAATAACAGGTGACAGCTCCCCATTCTACCCTTTAAAGTCAGGGGGACAATATAGCTCACTTACGGTGTGAGTGAGAGGGGCACTGTTGCTAGTTATGTCCGGAAAACAGGCAGAAATGCCCATTACCCAGGATAACACCC
>gene=chr10_2442398-2443398; species=canFam
-------------------------------------------------------------------------------------------------------------------------------------------------------------------------------------------------------------------------------------------------------------------------------------------------------------------------------------------ACCCAGAGTCTTCCAAAGCTTCCCAGGGGAATATTCCATGGAACCTCACTCTTCTGTTCCTCAAAGTCaggatgtccataaaactcatttacgtttagagggaaggggagtgGGGTGATGTTCATGACATTAGAGCA--GGGAAAATGGTCCCATTCAAGACAACCTAC
>gene=chr10_2442398-2443398; species=equCab
--------------------------------------------------------------------------------------------------------------------------------------------------------TGGGAAATGACCCTAGAGGAAAGTTAATCTTGAACAGTCTCCTCTTAGAAATTCCCA-CCCAACATCAGCATAATAAAAGCTCTGAGACCTTTTCCCCTCAGCTTTTATA--TTCTTAGTTCAAGCTTTTAAAAATATATTTAAACTCTGAACTCTTCTCTAGAACACTGATT------ACCCAGGACCTTCTAAAGC-TCCCAGAGGAATGTAA-ATGGGAGCTTACTCTTGTCCCCTTCAAAGTCagggtgtccatattgttcatttacattcagagtggaagggagggtgttgatatt----acattggaacagcaggaaatcggaaccattcaagacaacctac
>gene=chr10_2442398-2443398; species=gorGor
atatctctagttctagactcagacagttacaaacttacataatacttcctagggagacatgccccattaatacaaaattctagatgcgtctattataaaaaacactagacaatcaagcattttctgctaaaagcactccatggacaagaaAATGGAAAATGACCCTAAAGAATAGCTTTCTTTGAACAAACTCCTCTGACAACTCCACACACAACCATTAGCATAATAACAGCTCTGAGAATTATGTCCCCCAAGTTTTAAAGCTCTGTGATTCAGGCTTCTAGAAACCTATTTAATCTCTGAACCCTTCTTTATAACATTGATTTAGAAGACTCAAGGTCTCCTACAGCTACCCAAAGTAATAAGAGGTGAGAGCTCACTATTCTAGCCTTTAAAGCCAGGGTGACGATATAACTCACTTACATTGTGAGTGAGAGGGGCACTGTTGCTGGTTATGTCGGGAAAACAGGCGGAAATGCACACTACCCAGGAAAACACCC
>gene=chr10_2442398-2443398; species=panTro
ATATCTCTAGTTCTAGACTCAGACAGTTACAAACTTATATAATATTTCCTAGGGAGACATGCCCCATTAATATAGAATTCTAGATGTGTCTATTATAAAAAACACTAGACAATCAAGCATTTTCTGCTAAAAGCACTCCATGGACAAGAAAATGGAAAATGACCCTAAAGAATAGCTTTCTTTGAACAAACTCCTCTGACAACTCCACACACAACCATTAGCATAATAACAGCTCTGAGAATTATGTCCCCCAAGTTTTAAAGCTCTGTGATTCAGGCTTCTAGAAACCTATTTAATCTCTGAATCCTTCTTTATAACATTGATTTAGAAGACTCAAGGTCTCCTACAGCTACCCAAAGTAATAAGAGGTGAGAGCTCACTATTCTAGCCTTTAAAGTCAGGGTGACGATATAACTCACTTACATTGTGAGTGAGAGGGGCACTGTTGCTGGTTATGTCGGGAAAACAGGTGGAAATGCACACTACCCAGGATAACACCC
>gene=chr10_2442398-2443398; species=papHam
atatctctagttttagactcagatagttacaaacttatgtaatattttctagggagacatgccccattaatacaaaattctagatgtgtctattatagaaaacactagacaatcaagcattttctgctaaaagcactccatggacaagaaAATGGAAAATGACCCTAAAGAATAGCTTTCTCTGAACAAACTCCTCTCACAACTCCACACACAACCATTAGCATAATAACAGCCCTGAGAATTATGCCCCCCAAGTTTTAAAGCTCTGTGATTCAGGCTTCTAGAAACCTATTTAATCTCTGAACGCTTCTTTATAACATTGATTTAGAAG-------------------------------------------------------------------------------------------------------------------------------------------------------------------------
>gene=chr10_2442398-2443398; species=ponAbe
atatctctagttttagactcagatagttataaacttacataatattttctagggagacatgccccattaatacaaaattctagatgtgtctattataaaaaacaccagacaatcaagcattttctgctaaaagcactccatggacaagaaAATGGAAAATGACGCCAAAGAATAGCTTTCTTTGAACAAACTCCTCTGACAACTCCACACACAACCATTAGCATAATAACAGCTCTGAGAACTATGTCCCCCAAGTTTTAAAGCTCTGTGATTCAGGCTTCTAGAAACCTATTTAATCTCTGGACCCTTCTTTATAACATTAATTTAGAAGACTCAAGGCCTCCTACAGCTACCCAAAGTAATAAGAGGTGAGAGCTCACTATTCTACCCTTTGAAGTCAGGGTGATGATATAACTCACTTACATTGTGAGTGAG-GGGGCATTGTTGCTGGTTATGTTGGGAAAACAGGTGGAAATGCACACTACCCAGGATGACACCC
>gene=chr10_2442398-2443398; species=rheMac
ATATCTCTAGTTTTAGACTCAGATAGTTACAAACTTACGTAATATTTTCTAGGGAGACATGCCCCATTAATACAAAATTCTAGATGTGTCTATTATAGAAAACACTAGACAATCAAGCATTTTCTGCTAAAAGCACTCCATGGACAAGAAAATGGAAAATGACCCTAAAGAATAGCTTTCTCTGAACAAACTCCTCTCACAACTCCACACACAACCATTAGCATAATAACAGCTCTGAGAATTATGCCCCCCAAGTTTTAAAGCTCTGTGATTCAGGCTTCTAGAAACCTATTTAATCTCTGAACGCTTCTTGATAACATTGATTTAGAAGACTCAAGGTGTCCTACAGCTACCCAAAGTAATAAGAGGTGAGAGCTCACTATTCTACCCTTTAAAGTCAGGGTGATGACATAACTCACTTACATTGTGAGTGAGGGGGGTACTGTTGCTGGTTATGTCGGGAAAACAGGTGGAAATGCACACCACCCAGGATAACATCC
>gene=chr10_2768326-2769326; species=hg19
TATTTTTCTTCCACATTATTTCTTTTATCAAAAAATAAGCACGAAAATCCTGCTCTAGTCAAATCAGCATCTTAATTTGGGGTCCAGAAAGCATGATTATCACAACTAACCATCTTTATGAGGATGCATGAGCGAAGAAGAGATTTCAGACAATTTTGAAGGATGTAAGTTGAGATGGATTCAAGTTCTTTTTCATGGATATGAGAGCTCTTCTCTTTTTATTCCACAATCCAGGAAGGTCGTGATTAACCGTCACCTGCTGAAAGTGGTGCAGAATGAAGTCAGCCTTGCTATAGTGGCAGCAATTGTTGTTAGTAATTTGTAGCAGAGAAATCTAATTGGAGAGTTTCCTCTGAATGCTTACTATTTGGAGAATTCAAGAGTCTGAGTCTAGGACCCTTGGCTCCAAGTGGCTAGACTGCATTGCTTTGACATTAAAGCCCAACAGGAACAACTTGGTTCTGCAAAGAAAAGGGGTGGGGAACAGATCACCTAAAAGC
>gene=chr10_2768326-2769326; species=bosTau
--------------------------------------------------------------------------------------------------------------------------------------------------------------------------------------------------------------------------------------------------------------------------------------------------------------------------------------------------------------------------------------------------------------------------------------------------------------------------------------------------------------------
>gene=chr10_2768326-2769326; species=calJac
TATTTTTCTTCCATATTATTTCTTTTATCACAAAACAAGCATGAAAATCCTGCTCTGGTCAGACCAGCATCTTAACTTTGGATCCAGAAAGCATGATTGCCACAACTAACCACCTTTGCGAGCATGTGCGAA-AAAGAGGAAATTTCAGACAATTTTGAAGGATGTAAGTTGAGATGGAGTCAAGTTCTTTTTCATGGATACGACAGCTCTTCTCATTTGGTTCCACAATCCAGGAAGGTCATGACTAACCATCACCTGCTGAAAGTGGGGCAGAATGAAGTCAGCCTTGCTAAAGTGGCAGTGGTAGTTGTTAGTAAATTGCATCAGAGAAACCTAATTGGAGAGTTTCCTCTGAGCGCGTACTGTCTGGAGAATTCCGGAGTCTGCTTCTACAAGGGTCGGCGCTAAGTGTCTAGACTGCATTGCTTTGACCCTGAAGCCGCACAGGAACGTCTTTGTCTTGCAAAGAAAAGGGGCGGAGATCAGATCACCTAAAAGC
>gene=chr10_2768326-2769326; species=canFam
---TTACCTTCCAGGTTGTTT--------ACAGAATAAGCACGAGAATCCTGACTGGGCTGGACCTGTGTCTCAAGCTTTGGTTTGGACAGTGT--------------GACACCTTGGCGAGGAGCGACAGGCAGAGAAGAAATTTTGGATAGTGCCGAGAGGGGCAAGCTGGGG----------------GCCAGTTGCCC-AAAGTTCGCCCC---CTGTGTCATCATCCGGGGAGGTGATGA-CGACCATCACCTGCTGAAAAC-GTGCAAAATGAAGCCAGCCTGGCCCCAGAGGCAGCTGGGGTTATTCACAATTTGAAGCAGAGAAATCGAATTGGAGGACTCGCTCTGAA-GCCTCCTGTTGGGGGAGAACGGGCGTCTGGCTCCAGAACCTTCTGCGTCAAGGGGCTAGACGGTCCCTCCTTGGTGCTGATGTCCAGCTTGTA-GATTGGGTGCTGCAAAGAAGAGGGACGATGGTCAGATCACCCAAAAGT
>gene=chr10_2768326-2769326; species=equCab
---TTACCTTGTAGATTATTT--------ACAAAATAAGGACAAAAATTCTGTTTTGGCCAGACCAGTGTCTTAAGTTTTGGTTCAG---------------------------------AGGAGGAATGAGCAGAGAAGAAATTTCAGACAGTCTTGAAGGGTGCAAGTTGAGATGGATT-AAGCTCTTTTTTAGT-GCTCGAGAACCCTCCTTCTTCAGTCCTGTCACCTGGGGAGGTGACGATTAACCATCGCCCGCTACAAGTGGCGCCAAATGAAGTGGGTCTGGCTATCGTGGCAACTATAGTTGTTCGTAACGTGAAGTAGAGAAATCCGATTGGAGAGCTTGCTCTGAA-GCGGACTGT-GGGAGAGAGCAGGAGTTCGGCTGCAGGAACCCTCGCCCCAGGTGGCAAGACTGTCTGGCTTTGATCCTGATGTCCAACTTGGAGGTTTGGGTGCTGCTCAGAATAGGGGCAGCTGTCAGATCTCCTCAAAGT
>gene=chr10_2768326-2769326; species=gorGor
TATTTTTCTTCCACATTATTTCTTTTATCAAAAAATAAGCACAAAAATCCTGCTGTAGTCAGATCAGCATCTTAATTTGGGGTCTGGAAAGCATGATTACCACAACGAACCATCTTTATGAGGATGCATGAGCGAAGAAGAAATTTCAGACAATTTTGAAGGATGTAAGTTGAGATGGATTCAAGTTCTTTTTCATGGATATGAGAGCTCTTCTCTTTTTATTCCACAATCCAGGAAGGTCGTGATTAACTGTCACCTGCTCAAAGTGGTGCAGAATGAAGTCAGCGTTGCTATAGTGGCAGCAATAGGTGTTAATAATTTGCAGCAGAGAAATCTAACTGGAGAGTTTCCTCTGAATGCTTACTATTTGGAGAATTCAAGAGTCTGTGTCTAGGACCCTTGGCTCCAAGTGGCTAGACTGCATTGCTTTGACATTAAAGCCCAACAGGAACAACTTGGTTCTGCAAAGAAAAGGGGTGGGGAACAGATCACCTAAAAGC
>gene=chr10_2768326-2769326; species=panTro
TATTTTTCTTCCACATTATTTCTTTTATCAAAAAATAAGCACGAAAATCCTGCTCTAGTCAGATCAGCATCTTAATTTGGGGTCCAGAAAGCATGATTACCACAACTAACCATCTTTATGAGGATGCATGAGCGAAGAAGAAATTTCAGACAATTTTGAAGGATGTAAGTTGAGATGGATTCAAGTTCTTTTTCATGGATATGAGAGCTCTTCTTTTTTTATTCCACAATCCAGGAAGGTCGTGATTAACCGTCACCTGCTGAAAGTGGTGCAGAATGAAGTCAGCCTTGCTATAGTGGCAGCAATAGTTGTTAGTAATTTGCAGCAGAGAAATCTAATTGGAGAGTTTCCTCTGAATGCTTACTATTTGGAGAATTCAAGAGTCTGAATCTAGGACCCTTGGCTCCAAGTGGCTAGACTGCATTGCTTTGGCATTAAAGCCCAACAGGAACAACTTGGTTCTGCAAAGAAAAGGGGTGGGGAACAGATCACCTAAAAGC
>gene=chr10_2768326-2769326; species=papHam
TATTTTTCTTCCATATTATTTCTTTTATCACAAAATAAGCACAAAAATCCTGCTCTGGTCAGACCAGCTTCTTAATTTGGGGTGCAGAAAGCACGATTACCACAACTAACCATCTTTATGAGGATGCATGAGTGAAGAAGAAATTTCAGACATTTTTGAAGGATGTAAGTTGAGATGGATTCAAGTTCTTTTTCATGGATATGAGAGCTCTTCTCTTTTTATTCCACAATCCAGGAAGGTCATGATTCACCATCACGTGCTGAAAGTGGTGCAGAATGAAGTCAGCCTTGCTGTAGTGGCAGCGATAGCTGTTAGTAATTTACAGCAGAGAAATCTAACTGGAGAGTTTCCCCTGAATGCTTACTATTTGGAGAATTCAGGAGTCTGAGTCTAGGACCCTTGGCCCCAAGTGGCTAGACTGCATTGCTTTGACCCTAAAGCCCAACAAGAACATCTTGGTTCTGCAAAGAAAAGGGGCAGGGATCAGATCACCTAAAAGC
>gene=chr10_2768326-2769326; species=ponAbe
TATTTTTCTTCCACATTATTTCTTTTATCAAAAAATAAGCAGGAAAATCCTGCTCTAGTCAGACCAGCATCTTAATTTGGGGTCCAGAAAGCATGATTACCACAACTAACCA-CCTTATGAGGATGCATGAGCGAAGAAGAAATTTCAGACAATTTTGAAGGATGTAAGTTGAGATGGATTCAAGTTCTTTTTCATGGATATGAGAGCTCTTCTCTTTTTATTCCACAATCCAGGAAGGTCGTGATTAACTGTCACCTGCTGAAAGTGGTGCAGAATGAAGTCAGCCTTGCTATAGTGGCAGCAATGATTGTTAGTAATTTGCAGCAGAGAAATCTAATTGGAGAGTTTCTTCCGAATGATTACTATTTGGAGAATTCGGGAGTCTGAGTCTAGGACCCTCGGCTCCAAGTGGCTAAACTGCATTGTTTTGACACTAAAGCCCAACAGGAACGACTTGGTTCTGCAAAGAAAAGGGGTGGGGAACAGATCACCTAAAAGC
>gene=chr10_2768326-2769326; species=rheMac
TATTTTTCTTCCATATTATTTCTTTTATCACAAAATAAGCACAAAAATCCTGCTCTGGTCAGACCAGCTTCTTAATTTGGGGTGCAGAAAGCACGATTACCACAACTAACCATCTTTATGAGGATGCATGAGTGAAGAAGAAATTTCAGACATTTTTGAAGGATGTAAGTTGAGATGGATTCAAGTTCTTTTTCATGGATATGAGAGCTCTTCTCTTTTTATTCCACAATCCAGGAAGGTCATGATTCACCATCACGTGCTGAAAGTGGTGCAGAATGAAGTCAGCCTTGCTGTAGTGGCAGCGATAGCTGTTAGTAATTTACAGCAGAGAAATCTAACTGGAGAGTTTCCTCTGAATGCTTACTATTTGGAGAATTCAGGAGTCTGAGTCTAGGACCCTTGGCTCCAAGTGGCTAGACTGCATTGCTTTGACACTAAAGCCCAACAGGAACGTCTTGGTTCTGCAAAGAAAAGGGGCAGGGATCAGATCACCTAAAAGC
>gene=chr10_3211463-3212463; species=hg19
cagggcagtgagtcttcatgctcatgctcagtgaaacatcaggtttggctgcagaaacgctagtgtgtctgattacagagacccagctggaagtgttaCTCTCTAAAATCTCACAAGAACCAGGCTTTGCGGGATTCCAGGAAGGGACTGGGGCTCATTTCACTCACAAGCTCTGTTCAGCCGAGTAGCTGCCACACAGCAGGAGCTGGGCCAGGGCCTTGGGACACAAGGACAAAAACGCTAGTCTCCGCCCTGAAGGGCTCCGTACATAGGCCAGAAGCCGCACCTGCAATGTATGTGGATTTATAAGGAGGTGCCGAGGACGACCCATACCTGGTTTACGGTGAATCCATGGATCTTGTCTCCTAGTTTATACTGCAGAGCCCTCTCACAAGCCCGGTTACTGTTCCATCGCCACGCTCTGTGGTGTGCATGTCTAGATTAAAAGTCATCTAAGTTAGATGAGTTGCAGGAAAAGTATCTGGCTAACATTATTCAGC
>gene=chr10_3211463-3212463; species=bosTau
TGGGGC-------CTTCATCTTCAACACAGGT-------TCAGC---AATGCAGAAACAAAACCGTGT----T----------------TA---TCTGCTCCCTAAGCTCTGCAAAGAGTGAGGCCT-CAGGCACTCAGGGAAGGGGTCAGGGGCCCTTTCACTTGCAAAGTCTGCTCCTTTAAGCACCTGCTGTGAAACTGAAGGAA-GC--GGGGCTGGGGAC--ACAGATGAT-----CAAACCCCCCA-------------------------CATCTCTGCTCTGAGCTGAC-------------------ACCGGAGGCACCCACACCTGGTTGACGGTGAAGCCGTGGATCCTCTCTCCAATGCGGTACTGCAGCGCTCGCTCACAGGCCTTGGTGCTCCCCCATCTCCAGGCTCCGAGGTGGGCACATTTAA--GAAAAGGAGTCAG------ATGATCTGCTGGAAGACTGGCTAAC----ATAATTCAGC
>gene=chr10_3211463-3212463; species=calJac
caggacattgagtcttcacgatcacaatcggtaaatcattaggtttggctgcagaaacactagtgtgtctgattacagagacccagct-gaagtgttaCTTTCTAAAATCTGACAAGAACCAGGCTTTGCGGGACTCCAGG-------------CCATttcattcataagctctgttcagctgagcagctaccatgcagcaggagctgggccatggcctctggacacaaggatgaaaaggctagtctccgctttgaagggctcTGTACGTCCGCCAGAAGCCATACCCGCAGTGCATGAGGATTTGAAGGGAGATGCCGAGGAGGAGCCGTACCTGGTTTACGGTGAAGCCGTGGATTTTATCTCCCACTTGATACTGCAGAGCCCTCTCACAAGCCCGGGTACTGCTCCATCGCCACGCTTTGTGGTATGCATGTCTAGATGAAGAGTCAACTACATTAGACGAGTTACAGGAAAATTATCTGGCTACCATTATTCAGC
>gene=chr10_3211463-3212463; species=canFam
TGGGGCAG------TCTAGCACAGTGACCAGT-------AGTGTGTGGACACACAAACATCAACGCGTG---T----------------GA---CTT-CATTCTACAATCC--AGAGAATGGGGCCTCAGGGGGTTCAGGGCAGGGACCAGGGA--------------------------------------------------GTAT-CCAAGAATCAGGAAAT-------------TTGCACAATCTGCT-------------------------CAGTTGAGCCCAAGGTGGA--------------------ACAGGGTGAGCCCACACCTGGCTGACGGTGAAGCCGTGGATCTGCTCTCCCACCTTGTGCTGCTGGGCCCTCTCACAGGCGCTGCTGCCCCTCCTCCTCCATGCTCCGGGGCTGGCCCATGGGA--GGAGAGGAACCCAGGTTAGACGCTCCTGCAGGACACTGTGTGGC-----TAAGTCAGC
>gene=chr10_3211463-3212463; species=equCab
tggggccttctattttcaactccgtgaacagt-------cgtgtctggacgcagacatgctaatgtgc----t----------------ga---ttTACTTTCGAAAATCTGAAAAGGGTCAGGCTGCAAGGGGTTCAGGGGAGGGTATGGGGAGCCTTTCATCTGCCAACTCCGCTCAGGCGAGCACCTCCAGTGGCAGAGGAGCGAGGCCAGGGCCTGGGGAC-GCAAGGTGACAACTGAAGGCCCTCCT------------GCTCTCCCATCAGGGGGTCCACACAGGACGCGC-----------------CCGCGGGACGGGCC--CACCTGGCCCACGGTGAATCCGTGGATCTTCTCTCCGACGTGATACCGCAGCGCCCTCTCACAGGCTGTGTCGCTCCTCCACCTCCAGGCTCTGAGGCCGGCACAAGCAA--GGAAAGTCAGCAAAGTCAGACGACTTCCAGGGAAACCGGCTGAC----AGAGCTCAGT
>gene=chr10_3211463-3212463; species=gorGor
---------------------------------------------------------------------------------------------------------------------------------------------------------------------------------------------------------------------------------------------------------------------------------------------------------------TTATAAGGAGGTGCCGAGGACGACCCATACCTGGTTTAC-GTGAATCCGTGGATCTTGTCTCCTAGTTTATACTGCAGagacctctcacaagcccggttact-ttccatcgccacgctctgtggtgtgcatgtctagattaaaaGTCATCTAAGTTAGATGAGTTGCAGGAAAATTATCTGGCTAACATTATTCAGC
>gene=chr10_3211463-3212463; species=panTro
cagggcagtgagtcttcatgctcatactcagtgaaacatcaggtttggctgcagaaacgctagtgtgtctgattacagagacccagctggaagagttaCTCTCTAAAATCTCACAAGAATCAGGCTTTGCGGGATTCCAGGAAGGGACTGGGGGTCATTTCACTCACAAGCTCTGTTCAGCCGAGTAGCCGCCACACAACAGGAGCTGGGCCAGGGCCTTGGGACACAAGGACAAAAACGCTAGTCTCCGCCCTGAAGGGCTCCGTACATAGGCCAGAAGCCACACCTGCAACGTATGTGGATTTAAAAGGAGGTGCCAAGGACGACCCATACCTGGTTTACGGTGAATCCATGGATCTTGTCTCCTAGTTTATACTGCAGAGCCCTCTCACAAGCCCGGTTACTGTTCCATCGCCACGCTCTGTGGTGTGCATGTCTAGATTAAAAGTCATCTAAGTTAGATGAGTTGCAGGAAAATTATCTGGCTAACATTATTCAGC
>gene=chr10_3211463-3212463; species=papHam
cagggcactgagtcttcatgctcacactcagagaatcatcaggtttggctgcggaaacccgagtgtgtctgatgacagagACCCAGCTGGAAGTGTTACTCTCTCAAATCTGACAAGAATCAGGCTTCGCGGGATTCCAGGAAGGGACCAGCGGTCATTTCTCTCACAAGCTCTGTTCAGCCGAGTAGCCATCATGCAACAGGAGCTGGGCCAGGGCCCTGGCACACGAGGACAAG---GCTAGTCTCCACCCTGAAGGGC-CCGTACCTATGCCAGAAGCCACACCTGCAATGTATGTGGATTTATGAGGAGGTGCTGAGAAGGACCCATACCTGGTTTACGGTGAATCCGTGGATCTTGTCTCCTAGTTGATACTGTAGAGCCCTCTCACAAGCCCGGTCACTGTTCCATCGCCACGCTCTGTGGTGTGCATGCCTAGATTAAAAGTCATCTAAGTTAGATGAGCTGCAGGAAAATTATCTGGCTAACATTATTCAGC
>gene=chr10_3211463-3212463; species=ponAbe
cagggcagtgagtcttcatgctcatactcagtgaaacaccaggtttggctgcagaaacactagtgtgtctgattacagagacccggct-gaagtgttaCTCTCTAAAATCTGACAAGAATCAGGCTTTGCGGGATTCCAGGAAGGGACTGGGGGTCATTCCACTCACAAGCTCTGTTCAGCCGAGTAGCCACCATGCAACAAGAGCTAGGCCAGGGCCTTGGGACACAAGGACAAAAAGGCTAGTCTCCGCCCTGAAGGGCCCTGTACATAGGCCAGAAGCCACATCTGCAATGTATGTGGATTTATAAGGAGGTGCCGAGGACGACCCATACCTGGTTTACGGTGAATCCATGGATCTTGTCTCCTAGTTTATACTGTAGAGCCCTCTCACAAGCCCGGTTACTGTTCCATCGCCACGCTCTGTGGTGTGCATGTCTAGATTGAAAGTCATCTAAGTTAGATGAGTTGCAGGAAAATTATCTGGCTAACATTATTCAGC
>gene=chr10_3211463-3212463; species=rheMac
ca-cgcactgagtcttcgtgctcacactcagcgaatcaccaggtttggctgcggaaaccctagtgtgtctgatGGCAGAGACCCAGCTGGAAGTGTTACTCTC--AAATCTGACAAGAATCAGGCTTCGCAGGATTCCAGGAAGGGACCGGGGGTCATTTCTCTCACAAGCTCTGTTCAGCCGAGTAGCCATCATGCAACAGGAGCTGGGCCAGGGCCTTGGGACACAAGGACAAG---GCTAGTCTCCCCCCTGAAGGGC-CCGTACCTATGCCAGAAGCCACACCTGCAATGTATGTGGATTTATAAGGAGGTGCCGAG---GACCCATACCTGGTTTACGGTGAATCCGTGGATCTTGTCTCCTAGTTGATACTGTAGAGCCCTCTCACAAGCCCGGTTACTGTTCCATCGCCACGCTCTGTGGTGTGCATGTCTAGATTAAAAGTCATCTAAGTTAGATGAGCTGCAGGAAAATTATCTGGCTAACATTATTCAGC
>gene=chr10_3277006-3278006; species=hg19
cccatctctattaaaaatacaaaaaaattagccggacgtggtggcgggcacctgtagtcccagctacttgggaggctgagacaggagaatgtcgtgaacctgggaggtgggggttgcagtgagccaagaccacgccattgcactccagcctgggcgacagagtgaaaaaaaaaaaaagaaaaaaaaTCACGCCAAGTTaatatcgagattagacacaatggcccggtgccgtgctgagccatattggagacataggataaaaaaaaaatccagtatcagcaattctgtctttaaaattgtgatattttgtctgtcatgggtttttgtactaactttggtttttaaaaacatattgcattaaaatgtagttggcctttaccttcatgactgagattttgtggcCAGGGAGGCGGCTTGCTGGCCTCCCCACACTCGAGCTCCTGTGTGAATAGAGTCTGTGGGTTGTCTTTGGGGTTCGCCTGACTCCCCAGACACTCTCC
>gene=chr10_3277006-3278006; species=bosTau
--------------------------------------------------------------------------------------------------------------------------------------------------------------------------------------------------------------------------------------------------------------------------------------------------------------------------------------------------------------------------------------------------------------------------------------------------------------------------------------------------------------------
>gene=chr10_3277006-3278006; species=calJac
------------------------------------------------------------------------------------------------------------------------------------------------------------------------------------------------------------------agacacaaaggccaggggctgcgctgagccatattagagactaaag--taaaaaaaaaattagtatcagccattccgtttttaaaattgtgatatttt-tctgtcataggtttttgtactaatttgggtttttaaaaacatattgtattaaaatgtagtcaatttt-accttcatgactaagattttgtggcCAGGGAGGCGCCTTGCTGGCCTCCCCACTCTCAAGCGCCTGTGTGAAT--AGTCTGGGGCTTGTCTTTGGGGTCCGCCTGCCTCCCCCACCTCT-TCC
>gene=chr10_3277006-3278006; species=canFam
------------------------------------------------------------------------------------------------------------------------------------------------------------------------------------------------------aatatcaaaatttgacataaggac--agtgctgtgatgagccatattggagcccgaggcaaaaaaaaaaaatcaagaataatgatcccgtctttaaaattctgatttttttttaatcacgggtgtttgcattaattttgatttttta----acagcgcattaacacgt------tgtttacttcgatgactgGAATCCT------------GTGCCTCGCTGGCATCTCCCCACCCGGGTTCCCACATGAGAGGGGCCCACCTGGCATCTTTGGAGGACACCTGCCTC--------------
>gene=chr10_3277006-3278006; species=equCab
---------------------------------------------------------------------------------------------------------------------------------------------------------gcaacaggctaaaaaaaattaatgcaaaaaaaatcatgaacaa--aatatcaaaacctgacattaaggc--agagctatgatgagccatattggagcctgaggccaaaaaaaaaaaccaggattag---------ctttaaaatgctga----gttttggtcacagtgttttgcattaattttgatttttag---tgtattgcattaacgcgc------tctggaccttgatgacttgatttC-------------ATGCCTCGCCCACTGCACCTGGCTGGCGGCCCTGCTAGAAAGGGGTCCATGTGTCGTC--TGGGGCACACCTG----------------CT
>gene=chr10_3277006-3278006; species=gorGor
cccatctctattaaaaatacaaaaaaattagctggatgtggtggcgggcacctgtagtcccagctacttgggaggctg------------------------------------------------------------------------------------------------------AAAAAATCACGCCAAGTTaatatcgaaattagacacaaaggcccagtgccgtgctgagccatattggagacataggataaaaaaaaaatccagtatcagcaat----tctttaaaattgtgat-ttttgtctgtcatgggtttttgtactaactttggtttttaaaaacatattgcattaaaatgtagttggccttcaccttcatgactgagattttgtggcCAGGGAGGCGGCTTGCTGGCCTCCCCACACTCAAGCTCCTGTGTGAATAGAGTCTGTGGGTTGTCTTTGGGGTTCGCCTGCCTCCCCAGACACTCTCC
>gene=chr10_3277006-3278006; species=panTro
cccatctctattaaaaatacaaaaaaattagccggacgtggtggcaggcacctgtagtcccagctacttgggaggctgagacaggagaatgtcgtgaacctgggaggtgggggttgcagtgagccgagaccacgccattgcactccagcctgggcgacagagtgaaaaaaaaaaaaagaaaaAAAATCACGCCAAGTTaatatcgaaattagacacaatggcccggtgccgtgctgagccatattggagacataggataaaaaaaaaatccagtatcagcaattctgtctttaaaattgtgatattttgtctgtcatgggtttttgtactaactttggtttttaaaaacatattgcattaaaatgtagttggcctttaccttcatgactgagattttgtggcCAGGGAGGCGGCTTGCTGGCCTCCCCACACTCGAGCTCCTGTTTGAATAGAGTCTGTGGGTTGTCTTTGGGGTTCGCCTGCCTCCCCAGACACTCTCC
>gene=chr10_3277006-3278006; species=papHam
cccgtctctactaaaaatac-aaaaaattagcctggcatggtggcgggcgcctgtagtcccagctactcgggaggctgaggcaggagaatggcgtaaacccgggaggcggagcttgcagtgagctgagatctggccaccgcacttcagcctgggtgacagagcgagaa--aaaaaaagaaagaaaatcacgccaagttaatctcgaaattagacacaatggcccgatgctgttctgagccatactggagacaaaggaaaaaaaaaaaaatcagtatcagcaattctgtctttaaaattgtgatattttgtttgtcatgggtttttgcactaactttggtttttaaaaacatactgcattaaaatgtagttgatctt-accttcatgactgaggttttgtggcCAGGGAGGCGGTGTGCTGGCCTCCCCACACTCGAGCTCCTTTGTGAATACAGTCTGTGGGTTGTCTTTGGGGTTCGCCTGCCTCCCCAGACACTCTCC
>gene=chr10_3277006-3278006; species=ponAbe
cccatctctactaaaaatacaaaaaaattagccgggcgtggtggtgggcacctgtagtcccagctacttgggaggctgaggcaggagaatgtcgtgaacctgggaggtggaggttgcagtgagccgagaccacgccattgcactccaccctgggcgacggagcgaaaaaaaaaaaaagaaaaaaaatcacgccaagttaatatcgaaattagacacaatggcccagtgccatgcagagccatactggagacataggttaaaaaaaaaat-cagtatcagaaattctgtctttaaaattgtgatattttgtctgtcatgg---tttgtactaactttggtttttaaaaacgtattgcattaaaatgtagttgacctttaccttcatgactgagattttgtggcCAGGGAGGCGGCTTGCTGGCTTCCCCACACTCAAGCTCCTGTGTGAAT--AGTCTGTGGGTTGTCTTTGGGGTTTGCCTGCCTCCCCAGACACTATCC
>gene=chr10_3277006-3278006; species=rheMac
cccgtctctactaaaaatac-aaaaaattagcctggcatggtggcgggtgcctgtagtcccagctactcgggaggctgaggcaggagaatggcgtgaacccggaaggcggagcttgcagtgagctgagatctggccaccgcacttcagcctgggcgacagagcgagaaaaaaaaaaagaaagaaaATCACGCCAAGTTAATCTTGAAATTAGACACAATGGCCcggtgctgttctgagccatactggagacaaaggaagacaaaaaaaatcagtatcagcaattctgtctttaaaattgtgatattttgtttgtcatgggtttttgtactaactttggtttttaaaaacatactgcgttaaaatgtaggtgatctt-accttcatgactgaggttttgtggcCAGGGAGGCGGCGTGCTGGCCTCCCCACACTCGAGCTCCTTTGTGAATAGAGTCTGTGGGTTGTCTTTGGGGTTCGCCTGCCTCCCCAGACACTCTCC
>gene=chr10_3391254-3392254; species=hg19
TTTTTTCTTAAGCAATGGAAGAGAATTGCTTTGTCAAGACAGTGCCAGGCAAGAAAATTGTCACAGAAAACCAAAGCAAAAAATAATCTAAGTGaaaaaaatatataaatatattCTTTATAGCTATGGTAAAAGAATCACACTGTTACTTTATGAAAATTCTTTAGAACAAGTTTCATGGAAATTTAATTTTCTAAATTATGGAAACAACTGTAGTACATTAACTGAACAATAATAGAATTTCATATCACCACCCACAAGGATTCTGGATTACTAGAATAAATTAGTGGGTTTTTTTAATCAGAAAGAAAATGTTATGATTATTTTAAAAATATCTATGTCATACTGTAAGGAACCGGCATTTTAAACCTTATGTCTTGTAACTTTATTTCTCTTAGGGCTGAAGCTCAGGATTTTCATTATAAGTCAACTGTCTGGAAGAAAAAAAGGAATGCGGTGCTCCTTGAATTCCATAACTCTTACCTGCTTTTATTATCTTC
>gene=chr10_3391254-3392254; species=bosTau
TTTTTTCTTAAACAATATGAAA----TGCTTTCtcaagacagtgcCAGGCAAGAAAATCATCAAAGTACATCTAAGCAAAAGTT------ATCG-AATGA--ATATATGTATATTCTTTATAGACTTGGCAAAATAATCACAAATATG--TTACAAAAAGTCTGTACAGCAAGTTTT--GGAAATGTTATTTTTTAAATGATGAAAACAACTGTTGCACATTATCCAAACATCAATAGATTTCCAAATCACCACCTACAAAGATTCTG-----ATA--------------ATTTTTTCAATC--AAGGAAATTGTTGTAATTACTTTAAAAATACCTGTGTTATACTATAAGGCATGGACACTGTAAACCTTACATCTTGTAACTTCATTTCTCTTAGAGCCGAATCTCAGCACTTCCACTGTAAGTAAACGCTTCGGAACA----AA-GAAAACACAGCTCCCTGAATCC-----------CATTCTTTTATTATTTCA
>gene=chr10_3391254-3392254; species=calJac
TTTTTCCTTAAGCAATAGAAGAGAATTGCTTTCTCAAGACAGTGCCAGGCAAGAAAATTGTCACAGAAAACCAAAGCAAAAAATAATCTACGTG-AAAAAATGTATAAATATATTCTTCATATCTATGGCAAAAGAATCACACTGTTGCTTTATGAAAATTCTTTAGAGTAAGTTTCACGGAAATTTAATTTCCTAAATTATGGAAATGACTGTAGTAGATTAACTGAACAATAATAGAATTTCATATCACCACCCACAAGGATTCTGGATTACTAGAATAAATTAGTGGGTTCTTTTAACCAGAAAGAAAATGTTATGATTATTTTAAAAATATCTATGTTATACTATAAGGAGCAGGCATTTTAAACCTTATGTCTTGTAACTTTATT-CTCTAAGGGCTGAAGCTCAGAATTTACATTCTAAGTGAACTGTTTGGAAGAAAAA--GGAAAGCAGTGCTCCTTGAATTCCATGACTCTTACCTGCTTTTATTATCTTC
>gene=chr10_3391254-3392254; species=canFam
TTTGTTCTTAAGCAATAGGCAAGGGCTGTTTTCTCAAGACAGTGCCAGGCAAGGAAATTATCATGGTAAACCTATGCACAAATTAATCTAAATGAAAAAAACATATAAATATATTCTTTATAGATATGGCAAACGAATCACACTAATACTCCAGAAAAATGCTTTTGAGCCAGTTTTATGGaaatattattattataattaCGGAAACAGCTGTAGTAGATTATTCAAATAACAATAGAGTTGCATATCACCACCTACAAGGATTTTGGCAGAACA--------------TTTTTTTTAATCAGAAAG-AAATGTTATAATTATTTTAGAA-TACACATACTATACTGTGAG-TGCAGCCATGTTAACCCTTATGGC-------TTCATCTCTCCAAGGGCCGACTTGCAGAACTTTTGCCCTAAATGGATTATTTGTAAGG----AAAGAAAGCACCGCCCATTGAATCCCAAGACTCTTCTCTTCTTTTATTATCTCA
>gene=chr10_3391254-3392254; species=equCab
TTTTTTCTTAAGCAATAGACAAGGATTGCTTCCTCAAGACAGTGCCAGGCAAGAAAATTATTACAGCAAATACAAGCAAGAATTAATCTAAGTG-AAAAAATATAGAAATGTAGTTTTTATAGATATGGCAAAAGAATCACACTACTACTTTATGGAAATTCTTTAGAGAGAGTTTTATGGAAGCATTATTTTTAAAATTATGAAAATAACCATAGTAGATTATCCAAACAATAGTAAAGTTTCATATCAACCCGTACAAGGATTCTGGCTTAAC---------------ATTTTTTCAATCAGAAAGAAAATGTTACAATTATTTTAAAA-TATTGATGTTATGCTATCAGACACAGCCATTTTAAAGCTTATGTCTTGTAACTTTATTTCCCTCAGGGCTGAATCTTGGAATTTTCATGGTAAGTAAATTGTTTGGAAGA----AGAGAAAGCATTGTTCCTTGAATCCTATGTCTCATG--TTCTTTTATTATCTCA
>gene=chr10_3391254-3392254; species=gorGor
TTTTTTCTTAAGCAATGGAAGAGAATTGCTTTGTCAAGACAGTGCCAGGCAAGAAAATTGTCACGGAAAACCAAAGCAAAAAATAATCTAAGTGaaaaaaatatataaatatattCTTTATAGCTATGGTAAAAGAATCACACTGTTACTTTATGAAAATTCTTTAGAACAAGTTTCATGGAAATTTAATTTTCTAAATTATGGAAACAACTGTAGTACATTAACTGAACAATAATAGAATTTCATATCACCACCCACAAGGATTCTGGATTACTAGAATAAATTAGTGGGTTTTTTTAATCAGAAAGAAAATGTTATGATTATTTTAAAAATATCTATATCATACTGTAAGGAACCGGCATTTTAAACCTTATGTCTTATAACTTTATTTCTCTTAGGGCTGAAGCTCAGAATTTTCATTATAAGTCAACTGTCTGGAAGAAAAAAAGGAATGCGGTGCTCCTTGAATTCCATAACTCTTACCTGCTTTTATTATCTTC
>gene=chr10_3391254-3392254; species=panTro
TTTTTTCTTAAGCAATGGAAGAGAATTGCTTTGTCAAGACAGTGCCAGGCAAGAAAATTGTCACAGAAAACCAAAGCAAAAAATAATCTAAGTGaaaaaaatatataaatatattCTTTATAGCTATGGTAAAAGAATCACACTGTTACTTTATGAAAATTCTTTAGAACAAGTTTCATGGAAATTTAATTTTCTAAATTATGGAAACAACTGTAGTACATTAACTGAACAATAATAGAATTTCATATCACCACCCACAAGGATTCTGGATTACTAGAATAAATTAGTGGGTTTTTTTAATCAGAAAGAAAATGTTATGATTATTTTAAAAATATCTATGTCATACTGTAAGGAACCGGCATTTTAAACCTTATGTCTTGTAACTTTATTTCTCTTAGGGCTGAAGCTCAGAATTTTCATTATAAGTCAACTGTCTGGAAGAAAAAAAGGAATGCGGTGCTCCTTGAATTCCATAACTCTTACCTGCTTTTATTATCTTC
>gene=chr10_3391254-3392254; species=papHam
TTTTTTCTTAAGCAATAGAAGAGAATTGCTTTCTCAAGACAGTGCCAGGCAAGAAAATTGTCACAGAAAACCAAGGCAAAAAATAATCTAAGTG-AAAAAATATATAAATATATTCCTTATAGCTATGGTAAAAGAATCACACTGTTACTTTATGAAAATTCTTTAGAACAAGTTTCACGGAAATTTAATTTTCTAAATTATGGAAACAACTGTAGTACATTAACTGAACAATAATAGAATTTCATATCACCACCCACAAGGATTCTGGATTACTAGAATAAATTAGTGGGTTTTTTTAATCAGAAAGAAAATGTTATGATTATTTTAAAAATATCTATGTCATACTGTAAGGAACCGGCATTTTAAACCTTATGTCTTGTAACTTTATTTCTCTTAGGGCTGAAGCTCAGAATTTTCATTATAAGTCAACTGTATGGaaaaaaaaaaggaaaGCAATGCTCCTTTAATTCCACAACTCTTACCTGCTTTTATTATCTTC
>gene=chr10_3391254-3392254; species=ponAbe
TTTTCTCTTAAGCAATGGAAGGGAATTGCTTTGTCAAGACAGTGCCAGGCAAGAAAATTGTCACAGAAAACCAAAGCaaaaaataatctaagtaaaaaaaatttataaatatattCTTTATAGCTATGGTAAAAGAATCACACTGTTACTTTATGAAAATTCTTTAGAACAAGTTTCATGGAAATTTAA-TTTCTAAATTATGGAAACAACTGTAGTACATTAACTGAACAATAATAGAATTTCATATCACCACCCACAAGGATTCTGGATTACTAGAATAAATTAGTGGGTTTTTTTAATCAGAAAGAAAATGTTATGATTATTTTAAAAATATCTATGTCATACTGTAAGGAACCGGCATTTTAAACCTTATGTCTTGTAACTTTATTTCTCTTAGGGCTGAAGCTCAGAATTTTCATTATAAGTCAACTGTCTGGAAGAAAAAAAGGAATGCGGTGCTCCTTGAATTCCATAACTCTTACCTGCTTTTATTATCTTC
>gene=chr10_3391254-3392254; species=rheMac
TTTTTTCTTAAGCAATAGAAGAGAATTGCTTTCTCAAGACAGTGCCAGGCAAGAAAATTGTCACAGAAAACCAAGGCAAAAAATAATCTAAGTG-AAAAAATATATAAATATATTCCTTATAGCTATGGTAAAAGAATCACACTGTTACTTTATGAAAATTCTTTAGAACAAGTTTCATGGAAATTTAATTTTCTAAATTATGGAAACAACCGTAGTACATTAACTGAACAATAATAGAATTTCATATCACCACCCACAAGGATTCTGGATTACTAGAATAAATTAGTGGGTTTTTTTAATCAGAAAGAAAATGTTATGATTATTTTAAAAATATCTATGTCATACTGTAAGGAACCGGCATTTTAAACCTTATGTCTTGTAACTTTATTCCTCTTAGGGCTGAAGCTCAGAATTTTCATTATAAGTCAACTGTTTGGaaaaaaaaaaggaaaGCAATGCTCCTTTAATTCCACAACTCTTACCTGCTTTTATTATCTTC
>gene=chr10_3974335-3975335; species=hg19
CTTTTGTCTGCAGAGCATTAGGAAGACAAGCAGGGCCTTCAGTAGGCATAAGGTGATGAGGTTCATGCCGTTGGATCCCACGGGTGCCCTGGGGAAGAGATGGTTGGGAAGTCTGAGAGGAAGCAGGAGAGCTTTCGGAGCACATGGATGCCGTCCAGAATGGAGATGGTTGTGGCTCGGAAGAAAAAGAAATCACCCAGCTCGGAGTCAGGATACATTTGGAGGTCCAGGCCGCCGAGTTTGCTGGTGGGGAAGATAGGCACCAGAAAGGAAAGAGGACATCCAGGGCAATTTCTTCTGCCCCCCAGCCAATCCGTACATTGTCCAgaggtaggaagaagtagcctcattttatggtcaggatccttggggctcagatgcgttaagtaattggtcaaaatcttgcacaaatcctgcaagtacagaggtagaaaatgaatccaggtctttgattcccaaacgtaagctctttcgctgtgtcacttctcctctTCGTTTTC
>gene=chr10_3974335-3975335; species=bosTau
CCTTTATCTTCAGAGCGTCAGGAAGCCCCT----GC----GGCAGGGGAGGTAAGACAAAGCTGAAGCTGTGGGACCACAGGGATGCTGTGGGAACGGG---ATCTGG-AGCCGGAGGGAAGCAGGGAGG-CAGTGCGAGCACCTGAGGGTGGTCCAGGCAGGAGCCC-GTGAGGCCTGGGAGGTG--GGGGCAGTGAGGGTC--CATCAGGA----------------------TGAACTTGCTGATGGAGTCACTGGGTGCGGAGAG-AAGGGGTTCCTTCCTA-----GTTCCTCCACACCACTTCCT-----GGAGTCCCCTCcatgtcaggatgagtcccctcatcttgtggctaagatggccaaggctctggttgcttaagtgacaagcacaaa---ttcaca-atctggcaag-gcagaggtaggaa--taacccagttctttgaaagcgaaactccagcccttccacTGTGTTTCTTCTCTTCTCTGTTGTC
>gene=chr10_3974335-3975335; species=calJac
TTTTTGTCTGAAGAGGACTAGGAAGCCAAGCAGGGCCTTACGGAGGGATAAGGTGATGAGGGTCATGCTGTTGGATCCCACGGGTGCCGT-GGGAGGGGATGGCTGGGGAGTCCGGGAGGAAGCAGGAGAGCTCTAGGAGCA----------GTCCAGAATGGAGAGGGCTGTGGCTTGGAAGAGAAAGAAATCACACAGTTCAGAGCCAGGATACATTTGGAGGTCCAGGCCACCAAGCTCGCTGACGGGGCAGATATGCACCGGAAGAGAAAGAGGACATCCCAGGCAGTTTTTTCTGCCTCCCGGGCAATGCATACACTGTCCAGAAGCAGGAAGAAGTGGTGTcattttatgataaggattcttggggctcaggtgggttaaggaattggtcaaaatcttgcacaaatcctgcaagtacagaggaagaaaatgaacccaggtccttgattttgaaacataaactcttttgctgtgccacTTCCCTGCTTCATTTTC
>gene=chr10_3974335-3975335; species=canFam
-------------------------------------------------------------------------------------------------------------------AGAGAGTCGGGAGGCTCAGCAGGGACTCA-----GGGATCCCCCCCAGGACGAGCCGTGGGCTGGTGGGAGA-GGGACCGAGCAGGTGA-AGTCAGG-TGAGGCGGAGGGGAGGG--CCCTGGATTTGCAGGCCGAG-CGCTGCGTGCCAT----GAAGGGGGCTGTCGAA-----TTTCCTCTGCACCCCCTCTC-----GGGCGCCTCCGGAGTCCTCCCTG--TGACCTCTCCAGGT-GCCAACAGCCTTGTG----TGATGGCCGAGGTGACCGGCCCACA---GTCCCGGGTCCTGT---------------------GCCCCGCACCTTGAACCCAAATCCCAAGCTCCTTTATGCCGCCGCTGGTCTTC------GTC
>gene=chr10_3974335-3975335; species=equCab
CTCTCATTGTAAGAGGGTAATGGAGCCCTT----GC----AGCGGGGAAGAAGTGATGAGGTTGATGCTATAGGATGAC------------------------------------AGAG------------CAGTAAGGGCACG-TAGTGTGATCCAGGCGAGAATGA-CTGCGGTCTGGAAGAAG--GGAGTAGTGCAGGTCAGAATCAGGATAAATTTGGGGGCAGAGTCCCCTGAATTGGCTGATGGGT-AGCTATGCACTGTGAGAGAAAGGGGGAATCGTG-----CTTCCTCTACATTGTCTCTT-----CGAATCGACTGGAAGTGGGCATGACTAGCCTCTTTTTATGGCCAACA------------TGATGggttaagtaacttgcccaaa---gtcaccgaccttgcaagtgcagaggcagagaacgagcccggttcttagaatgtgaaacttaagctctttcaccactccacttctcttctTCACTGTC
>gene=chr10_3974335-3975335; species=gorGor
---------------------------------------------------------GAGGTTCATGCCGTTGGATCCCACGGATGCCCTGGGGAAGAGATGGTCAGGAAGTCTGAGAGGAAG-AGGAGAGCTTTCGGAGCACATGGATGCCGTCCAGAATGGAGATGGTTGCGGCTTGGAAGAAAAAGAAATCA-GCAGCTTGGAGTAAGGATACATTTGGAGGTCCAGGCCACCGAGTTTGCTGGTGGGGAAGATAGGCACCAGAAAGGAAAGTGGACATCCAGGGCAATTTTTTCTGCCCCCCAGCCAATCCGTACATTGTCCAgaggtaggaagaagtagcctcattttatggtcaggatccttggggctcagatgggttaagtaattggtcaaaatcttgcccaaatcctgcaagtacagaggtagaaaatgaatccaggtctttgattcccaaacgtaagctctttcgctgtgtcacttctcctctTCGTTTTC
>gene=chr10_3974335-3975335; species=panTro
CTTTTGTCTGCAGAGCATTAGGAAGACAAGCAGGGCCTTCAGTAGGCATAAGGTGATGAGGTTCATGCCGTTGGATCCCACGGGTGCCCTGGGGAAGAGATGGTTGGGAAGTCTGAGAGGAAGCAGGAGAGCTTTCGGAGCACATGGATGCCGTCCAGAATGGAGATGGTTGTGGCTTGGAAGAAAAAGAAATCACGCAGCTCGGAGTCAGGATACATTTGGAGGTCCAGGCCACCGAGTTTGTTGGTGGGGAAGATAGGCACCAGAAAGGAAAGAGGACATCCAGGGCAATTTTTTCTGCCCCCCCGCCAATCCGTACATTGTCCAgaggtaggaagaagtagcctcattttatggtcaggatccttggggctcagatgggttaagtaattggtcaaaatcttgcacaaatcctgcaagtacagaggtagaaaatgaatccaggtctttgattcccaaacgtaagctctttcgctgtgtcacttctcctctTCGTTTTC
>gene=chr10_3974335-3975335; species=papHam
CTTTTGTCTGCAGAGCGTTAGGAAGCCACGTAGGGCCTTCAGTAGGCATAAGGTGATGAGGTTCACGCTGTTGGATCCCACGCATGCCCCGGGGAAGGGATGGTTGGGAAGTCTGAGAGGAAGCAGGAGAGCGTTAGGAGCACATGGATGCCATCCAGAATGGATATGGCTGTGGCTTGGAAGGAAAAGAAATCACGCAGCTCGGAGTCAGGATACATTTGGAGGGCCAGTCCACCGAGCTTGCTGGTGGGGAAGATATGCACCAGAAAAGAAAGAGGACATCCGGGACAATTTTTTTTGCCCCCCAGCCAATCCATACATTGTCCGgaagtaggaagcagtagcttcattttatggtcaggattcttggggctcagatgggttaagtaattggtcaaagtcttgcacaaaccctgagagtacagaggtagaaaatgaatccaggtcttcgattccgaaacataagctgtttcgctgtgtcacttctcctctTCATTTTC
>gene=chr10_3974335-3975335; species=ponAbe
CTTTTGTCTGCAGAACATTAGGAAGCCAAGCAGGGTCTTCAGTAGGCATAAGGTGATGTGGTTCATGCCATTGGATCCCACGG-TGCCCTGGGGAAGAGATGGTCAGGAAGTCTGACAGGAAGCAGGAGAGCTTTAGGAGCACATGGATGCTGTCCAGAATGGAGATGGTTGTGGCTTGGAAGAAAAAGAAATCACGCAGCTCAGAGTCAGGATACATTTGGAGGTCCAGGCCACCGAGTTTGCTGGTGGGGAAGATAGGCACCAGAAAGGAAAGAGGACATCCAGGGCAATTTTTTCTGCACCCCAACCAATCCATACATTGTCCAgaggtaggaagaagtagcctcattttatggtcaggatccttggggctcagatgggttaagcaatgggtcaaaatcttgcacaaatcctgcaagtacagaggtagataatgaatccacgtctttgattcccaaacgtaagctctttcgctgtgtcacttctcctctTCGTTTTC
>gene=chr10_3974335-3975335; species=rheMac
CTTTTGTCTGCAGAGCGTTAGGAAGCCAAGTAGGGCCTTCAGTAGGCATAAGGTGATGAGGTTCACGCTGTTGGATCCCACGCATGCCCCGGGGAAGGGATGGTTGGGAAGTCTGAGAGGAAGCAGGAGAGCGTTAGGAGCACATGGATGCCATCCAGAATGGAGATGGCTGTGGCTTGGAAGGAAAAGAAATCACACAGCTCGGGGTCAGGATACATTTGGAGGTCCGGTCCACCGAGCTTGCTGGTGGGGAAGATATGCACCAGAAAAGAAAGAGGACATCCAGGACAATTTTTTCTGCCCCCCAGCCAATCCATACATTGTCCAgaagtaggaagcagtagcttcattttatggtcaggattcttggggctcagatgggttaagtaattggtcaaagtcttgcacaaaccctgagagtacagaggtagaaaatgaatccaggtcttccattctgaaacataagctgtttcgctgtgtcacttctcctctTCATTTTC
>gene=chr10_4149398-4150398; species=hg19
TCCAATTTTTAAAATATGTATATATAGGTGCAACTAAATCCCTATTTTAGCTATCTTCACCCTTCTATCTTAGGGTAAACCAATGAGTCAATACAACCCTACAATTTCCCAAATGTGAATTGGAGACACACTATCCAAGAATAAGCAACATCTATGAAAACTGCTGAGACATGTTATCAGTTAATATGCATGTGGTAGGCACCCTTCCTGCTGCAGTAGATACAACAGTAATGTGTAGAAAGGACATCTGAAACATTACTTAGTGTTATGAAGATCATTTGGATCTCCAAGAAAAGGGAAGTCATTATGGATTGGTTGCCACAGCAAAGAGTTCGTGCAAAAGTGAAACCGGAGTTAGCCCCTGAAGATGAGTGTTGAATGCAGACAGATTGACAAGGATGCTGAAGAATTTAGTAACACTTGAATTGTGTATTCGATCCAAAAAAAGATGACTCATCACGAAAAAAATTAACATTTTTTTTCATTTCATTTTAAAGAAC
>gene=chr10_4149398-4150398; species=bosTau
TCCAATTTCTTAAACACCCACACAGAGGCACAACTAGGTCCACACAGCAGCTCTCTGC-CCCCTCTATCTTAGTATAAACCAG---------------------GTCCCCAAATATGAACTGGAGATACAGTATACAGCAGTTAGTACTTTCAAGAAAGAATGTTCATCCATTTTACCAGTAAATACGCTTTTATCACACCCTGTCCTTGCTGTAATAGATGAAATAGGAATGCATGG-----------------------GGTGCTATGAGGAACATGTGGATCTCAGAGAAAAGAGAGGTCGCTACAGATCTGCTGCCCTAGCAGA--CTTCTGGCAGAAGTGGACGTGGATGCA----------------GCTGAC--CGGAT------------ATGAGGGAGCATTTAGAAATACTTCAGTTATACATTGTCTGCGAAAGGGT-TGACTCATCAAGGTCTAAGTGAATGTCTTT---CATTCAATT--AAAGGAG
>gene=chr10_4149398-4150398; species=calJac
TCCGATTTTTAAAACACGTATAGATAGGTGCAACTAAGTCCTCATTTTATGTATTTTCAGCCCTCTATCTTCGGGTAAACCAATGAGTCAA------------ATTTCCCAAATGTGA-----AGACAGACTATCCAACAATAGGCAATATCTACAAAAAATGTTGAGAGCTGTCCTCAGTTAATATGCACGTGGAAGGCACCCTTCCTGCTGTAATAGATACAACAGTAATGTATAGGAAGGACATCTGAAACGTTACTTAGTGCTATGAAGCTCATTTGGATCTCCAAGAAAAGAGAAGTCGTTATGGATTGGTCTCAACTGCAGAGGGCTTGTGCAGAAGTGAAGCTGGAGTTAGACCCTAAAGATGAGTGTTGAATGTAAAGAGACTGGAGAGGATGCTGAAGAATTTAGTAATACTTAAACTATATATTCGGTCCCAAAAAAGATGAGTCATCAAGATAAAAAAAATCTTTTCTTCCCTTCTCATTTGAAAGAAC
>gene=chr10_4149398-4150398; species=canFam
TCCAACTTATTAAATATTCATACAGATGTGCAACAAAGCCCATATTTCATATCTCATCACCCC----TGTTAGTATGAACCAATAGAGCAATACAACCTTACACTTCCCCAAATATGAATTAGAGACATACTACCCAACAATTAGTACTTTCAACAAAAAAAGTTCATAAATTTTATCAGTTAATATGTATTTATTACATGCCATTCTTGCTGGAATAGATACAATAACGGTGCAATG----GTTATCCAGAATATTATTTATGGATATGAAGCGTATTTGGATCTCCAAGAAAAGACAGATCATTATGGATCTGTTGCTGCAGGGAAAGCTTCATGAAGAAGTAGAAGTGGAATTATACCCAGAAGATGGGGATTGACTTTAGGTAGATTGACAAGAATGGTGGAAAATTTGGTAGCACTTAGG-TATACATTCTTTCCTAAAATGT-TGACTCATGAAGATCTAAATAAACACCTTT---AATTTAATA--AAATGAA
>gene=chr10_4149398-4150398; species=equCab
TCCAGTTTCTTAAATATCCATATACAGGTGCAACTAAGTCTGTATTTCAGATGTCTTCATCACTCTATCTTAGTATGGACCAATACGGTATTACAACCCTACACGTCCCCAGATATGAACTGGAGAC-----------ATATTAGTACTTCCAACAAAAAACATTCATAAATTTTATCAGTTAATATGCATTTATTATGCACCATTCTTTCCGGAATAGATACAGCAGTAATGCAATG----AGTATCCAAAACATTATTTAGTGCTGTGAAGCATATTTAGATCTCTGAGCAAAGAGAGGTCATCATGGATTTGTTGCCACAGCAAAGGCTTCAAGAAGAAGTAGATCTGGCATTATACCCAGAAGACG-GGGTTGACTTTAGATAGATTGACAAGGATGCTAGAGAATTTAGTAATGCTTAAGCTATATATTCTCTCCTAAAGGGT-GGACTCATCAAGATCTAAATCAACATCTTT---CATTTAATT--AAAAAAC
>gene=chr10_4149398-4150398; species=gorGor
TCCAATTTTTAAAATA-GTATGGATAGGTGCAACTAAATCCCTATTTTAGCTATCTTCACCCTTCTATCTTAGGGTAAACCAATGAGTCAATAC-ACCCTACAATTTCCCAAATGTGAATTGGAGACACACTATCCAACAATAGGCAATATCTATGAAAACTGCTGAGACATGTTATCAGTTAATATGCATGTGGTAGGCA-CCTTCCTGCTGCAGT-------------------------------------------------------------------------------------------------------------------------------------------------------------------------------------------------------------------------------------------------------------------------------------------
>gene=chr10_4149398-4150398; species=panTro
TCCAATTTTTAAAATATGTATATATAGGTGCAACTAAATCCCTATTTTAGCTATCTTCACCCTTCTATCTTAGGGTAAACCAATAAGTCAATACAACCCTACAATTTCCCAAATGTGAATCGGAGACACACTATCCAACAATAGGCAATATCTATGAAAACTGCTGAGACATGTTATCAGTTAATATGCATGTGGTAGGCACCCTTCCTGCTGCAGTAGATACAACAGTAATGTGTAGAAAGGACATCTGAAACATTACTTAGTGTTATGAAGATCATTTGGATCTCCAAGAAAAGGGAAGTCATTATGGATTGGTTGCCACAGCAAAGGGTTCGTGCAAAAGTGAAACCGGAGTTAGCCCCTGAAGATGAGTGTTGAATGCAGACAGATTGACAAGGATGCTGAAGAATTTAGTAATACTTAAATTGTGTATTCGATCCAAAAAAAGATGACTCATCACGAAAAAAATTAACATTTTTTTTCATTTCATTTTAAAGAAC
>gene=chr10_4149398-4150398; species=papHam
TCCAATTTTTAAAATATCTATAGATAGGTGTAACTAAGTCCCTATTTTAGCTATGTTTACCCCTCTATCTTAGGGTAAACCAGTGAGTCAATACAACCCTACAATTTCCCAAATGTGAATTGGAGATGCACTATCCAACAATAGGCAATATCTATGAGAACTGTTGAGACATGTAATCAGTTACTATGCATGTGGTGGGCACCCTTCCTGCTGTAAGAGATACAACAATAATGTACAAAAAGGACACCTGAAACATTAC-TAGTGCTACGAAGCTCATCTGGATCTCCAAGAAAACAGAAGTCATTATGGGTTGGTTGCCACAGCAAAGCATTCATGCAAAAGTGAAACCGGAATTAGCCCCTGACGATGAGTGTTGAATGTAGAGAGATTGACAAGGATG-TGAAGAATTTAGTAATATTTGAAGTATGTATTCGGTCCAATAAAAGATGACTCATCAAGAAAATAATAAACGTCTTTTCACATTTCATTTGAAAGAAC
>gene=chr10_4149398-4150398; species=ponAbe
TCCAATTTTTAAAATATGTATAGATAGGTGCAACTAAGTCCCTATTTTAGCTATCTTCACCCTTCTACCTTAGGGTAAACCAATGAGTCAATACAACCCTACAATTTCCCAAATGTGAATTGGAGACACACTATCCAACAATAGGCAATATCTATGAAAACTGCTGAGACATGTTTTCAGTTAATATGCATGTGGTAGGTACCCTTCCTGCTGTAGTAGTTACAACAGTAATGTGTAGAAAGGACATCTGAAACATTACTTAGTGCTATGAAGATCATTTGGATCTCCAAGAAAAGAGAAGTCATTATGGATTGGTTGCCACAGCAAAGGGTTTGTGCAAAAGTGAAACCGGAGTTAGCCCCTGAAGATGAGTGTAGAATGCAGAGAGATTGACAAGGTTGCGGAAGAATTTAGTAATACTTGAATTGTGTATTCGGTCCAAAAAAAGATGACTCATCAAGAAAAAAATAAACATTTTTTTTCATTTCATTTGAAAGAAC
>gene=chr10_4149398-4150398; species=rheMac
TCCAATTTTTAAAATATCTATAGATAGGTGTAACTAAGTCCCTATTTTAGCTATCTTTATCCCTCTATCTTAGGGTAAACCAGTGAGTCAATACAACCCTACAATTTCCCAAATGTGAATTGGAGACACACTATCCAACAATAGGCAATATCTATGAAAACTGTTGAGACATGTAATCAGTTACTATGCATGTGGTGGGCACCCTTCCTGCTGTAGTAGATACAACAGTAATGTACAAAAAGGACACCTGAAACATGAC-TAGTGCTATGAAGCTCATCTGGATCTCCAAGAAAACAGAAGTCATTATGGGTTGGTTGCCACAGCAAAGCATTCATGCAAAAGTGAAACCGGAATTAGCCCCTGACGATGAGTGTTGAATGTAGAGAGATTGACAAGGATG-TGAAGAATTTACTAATATTTGAATTACGTATTCGGTCCCATAAAAGATGACTCATCAAGAAAATAATAAACATCTTTTTACATTTCATTTGAAAGAAC
>gene=chr10_6622324-6623324; species=hg19
ACGAAACGGCGCTCCAGCAGATTGGGTGGAAAGAGCTGGGTCTCTTTTCTCTGTTTTTCACGCTAGAAAGGGCTTGTAAACATTGTTCCTTTTAAAATGACCTACCCCAGGCATTTGTTTGGGCACACTTCTGTCCTGGGGTCATCGTTCCTAGGTGGCTTCGGACCTGGGACTTTTCCTGTATCTGCACATTGTCGTTTTATACACAATTGCCAAGGTGGGACTGCTTTCAACTTTACTGTGCTTGAAGCTGCAAAGGTAATGTTGCCGCCGTGCGTGTCATTTTAGGACTTTTTATGCCTTGCGGGTAATACTAATGATGGTCACAGGGAGGATAAACGGGGTGGTTTCTTTTTCTATACTCCATGTAACTAATTTCTCATTCAGGTTAGAAAATTATATGTCTGGTTACTAATATTCTTACTGAATGGTTTCCTTGCAATGATGacaccaaataattaaaacgtacttgattaagacttttgttgctgtagtgtact
>gene=chr10_6622324-6623324; species=bosTau
AAGAAACGAGCCTCCCACGGATCAGATTAAAAAAAT----TCAGGTTTGCCAG-CCTTTCCACTAGAAAGGGCTGGTGTGCCCTGTTCT-TTTAAACTGCCCCACCCGAGAAA---GATTTGGT------------GCTGGTAACCCGACC----------------TCTGAC----TTTGTTTCTGCACCGTTT-TTTTTTGGTATCATTTCCTAAGTAGCATTGCTTTAAACTTGACAGCCCTTGAAGCTGCAGTGTAA-CGTCTTACCGGTGT-CGTCATTGGAGGATTTTC-ACGCCTGGCTGGTGGTCCTGATGG---TCCTGCTGAGGATAAGTGGGGTGCTT---TTTTCTGTGCTCTAGAGAATAACTTTTTCATTCAGGATAGAC-------TA-CTGGTTACCAGCACTG---CAGGCCTGTTCCCTCTGATTTATTACGCAAAATGATTAAAATGTACTTGGTTAAAGTGCTTGTTGCTCTAATATACT
>gene=chr10_6622324-6623324; species=calJac
ACGAAACGGCGCTCCAGCAGATTGGGTGGAAACAGCTGTGTCTGTTTTCTCTG-TTTTTAGGCTGGAAAGGGCTTGTAAACATGGTTCCTTTTAAAATTACCTACCCCGGGAG---GTTTGGGCACAGTTCTGTCCTGCGGTCATCTTTTCTAGGGGGCCTCTGACCTGGGACTTTTCCTGTATCTCCACATTGTCGTTTTATACACAATAGCCAAAGTTGAACTGCTTTCAACTTCCCCGTGCTTGAAACTGCGAAGG---TGTTGCCAAGGCGCGTGTCATTTTAGGACCTTTTATCCCTGGCGGGGAGTACTAATGATGATAACAACGAGGATAATCGGGGTGGTTTCTTTTTCCATACTCCATGGAACAAATTTTTCATTCAGGTTAGAATATTGAATGTCTGGTTACTAATACTCTTACTGAATGGTTTCCTTGCAATGATGATAC----TAATTACAATGTACTTGATGAAGACTTTCATTGCTATAGTGTACT
>gene=chr10_6622324-6623324; species=canFam
ATAAAAGGATCCTCCGCAGGCTTGGGCGAAAAGGGC----TTCATTTTGTCTA-TTTTT--ACTGCAAAGGGCTCATCCACATT-CGCT-CTCAAATTTACCTACCCAGG------AGGTTTGCGTGGATC------------ATCCTTTCTAGACTGTGCCCTACCTGCGATTTTttttttttttGCACACTGT-GTCTTGTGTCTACTTTTCAAAGTTGCATCGCTTTAAGTTGGACAGCGCTTGGAACGGCGACGTAA-TGTCCAGACACTGCGTGTCATTTGAAGACTTGC-CCACCGTGGTGGTGGTACTGATGGTAATCATGGTGAGGATAATTGGGCTGGTT---TTTTTCATAGCCCGGAGAGTTCATCTTTCATTCCGGTCGGGGAACTGTTTGTCTGGTTACCGAAACTATTACAGGGCTCTTCTCTCTCAGTTATGACACGACATGATTAAAGTGTACTTGGTTTGGGCTTTTGCTGCTGTAATGTGCT
>gene=chr10_6622324-6623324; species=equCab
AAAAAACGATCCTCTCGTTGATTCGGTAAAGAGAAC----TCTGTTTTGTCTG-TTTTTACACTCGAAAGGACTTGTGAACATGACTCT-TTTAAATTTACCTGCCTGAG------AAGTCGGTGCAATTCTGTCCGGTGAAAATCTTATCCGGGTTGCGTTCTACCTATGATTTTTTCTGTTTCTGCACACTGT-ATTTTATATATAACTTCCAGAGGTGCACCGCTTTAAACTTGACCACCCTTGAAGCTGCAATGTAA-CGTT---ACAGTGCATGTCATTTGAAGATTTTT-CTGCGGTGCTGTTGACACTAACGATGGTCATGACGACGACCACTGGGGTGGTT---CTTCTCATACGCCATAGAATTAATTTTTCATGCAGGTTAGTAAAGCTTTTGTCTGGTTACCAATACTAGGATAGAGCTGTTGCATTTCCATTATGACATTAAATGATTAAAATGTACTTGGTTAAGCCttttttttcttttctttttt
>gene=chr10_6622324-6623324; species=gorGor
ACGAAACGGCGCTCCAGCAGATTGGGTGGAAAGAGCTGTGTCTGTTTTCTCTGTTTTTCACGCTAGAAAGGGCTTGTAAACATTGTTCCTTTTAAAATGACCTACCCCGGGCATTTGTTTGGGCACACTTCTGTCCTGGGGTCATCGTTCCTAGGTGGCTTCGGACCTGGGACTTTTCCTGTATCTGCACATTGTCGTTTTATATACAATTGCCAAGGTGGGACTGCTTTCAACTTTACTGTGCTTGAAGCTGCAAAGGTAATGTTGCCGCCGTGCGTGTCATTTTAGGACTTTTTATGCCTTGCGGGTAATACTAATGATGGTCACAGGGAGGATAAACGGGGTGGTTTCTTTTTCTATACTCCATGTAACTAATTTCTCATTCAGGTTAGAAAATTATATGTCTGGTTACTAATACTCTTACTGAATGGTTTCCTTGCAATGATGacaccaaataattaaaacgtacttgattaagacttttgttgctgtagtgtact
>gene=chr10_6622324-6623324; species=panTro
ACGAAACGGCGCTCCAGCAGATTGGGTGGAAAGAGCTGTGTCTGTTTTCTCTGTTTTTCACGCTAGAAAGGGCTTGTAAACATTGTTCCTTTTAAAATGACCTACCCCGGGAG---GTTTGGGCACACTTCTGTCCTGGGGTCATCGTTCGTAGGTGGCTTCGGACCTGGGACTTTTCCTGTATCTGCACATTGTCGTTTTATACACAATTGCCAAGGTAGGACTGCTTTCAACTTTACTGTGCTTGAAGCTGCAAAGGTAATGTTGCCGCCGTGCGTGTCATTTTAGGACTTTTTATGCCTTGCGGGTAATACTAATGATGGTCACAGTGAGGATAAACGGGGTGGTTTTTTTTTCTATACTCCATGTAACTAATTTCTCATTCAGGTTAGAAAATTATATGTCTGGTTACTAATACTCTTACTGAATGGTTTCCTTGCAATGATGACACCAAATAATTAAAACGTACTTGATTAAGACTTTTGTTGCTGTAGTGTACT
>gene=chr10_6622324-6623324; species=papHam
---------------------------------------------------------------------------------------------------------------------------------------------------------------------------------------------------CGTTTTATACACAATTGCCAAGGTGGAACTGTTGTCAACTTCACTGTGCTTGAAGCTGCAAAGGTGATGTTGCCACCGTGCTTGTCATCTTAGGACTTTTTATGCCTTGTGGGTAATACTAATGATGGTCACAATGAGGATAACTGGGGTGGTTTC-CTTTCTGTACTCCATGTAACTAATTTCTCATTCAGGCTAGAAAATTGTATGTCTGGTTACTAATACACTTACTGAATGGTTTCCTTGCAATGATGacatcaaattattaaaatgtacttgattaag-tttttcttgctgtagtgtact
>gene=chr10_6622324-6623324; species=ponAbe
--------------------------------------------------------------------------------------------------------------------------------------------------------------------------------------------------------------------------------------------------------------------------------------------------------------------------------------------------------------------------------------------------------------------------------------------------------------------------------------------------------------------
>gene=chr10_6622324-6623324; species=rheMac
ACGAAACGGCGCTCCAGCAGATTGGGTGGAAAGAGCTGTGTCTGTTTTCTCTGTTTTTTACGCTAGAAAGGTCTTGTAAACATTGCTCCTTTTAAAATGACCTACCCCGGGAA---GTTTGGGCACACTTCTGTCCTGGGATCATCGTTTCTAGGTGGCTTCTGACCTGGGACTTTTTCTGTATCTGCACATTGTCGTTTTATACACAATTGCCAAGGGGGAACTGTTGTCAACTTCACTGTGCTTGAAGCTGCAAAGGTGATGTTGCCACCGTGCTTGTCATTTTAGGACTTTTTATGCCTTGTGGGTAATACTAATGATGGTCACAATGAGGATAACTGGGGTGGTTTC-CTTTCTGTACTCCATGTAACTAATTTCTCATTCAGGCTAGAAAATTGTATGTCTGGTTACTAATACACTTACTGAATGGTTTCCTTGCAATGATGACATCAAATTATTAAAATGTACTTGATTAAGTATTTTCTTGCTGTAGTGTACT
>gene=chr10_7040442-7041442; species=hg19
ATATAGAGCTTCAAAACAACCCAGCCAGGGCTGAGGCTGCCCCTTCTCTCCTCTTACTGCAAACACTGGCAATGGGAATCAAACTTTCCCTTTGAATTATATCTCTCAGAGAAGAAGGTATTCTCTGATAGGTAGAGGGACAAAAATAAGCCAAAGCTCCCCTTTGCAACTTTCATTGATTATCTTTGTTTTTTCCCTGGAGAAGAAAATAAACCAGCAGGAACAGGTGGTTGATGCTGGAGGAACCCAGCACTAGATTTGGCTGGAAAGGAGATGGGGGATCAGGAGTCTTAAACCCAATGCTCTTGGGAATCCAACTTGTCGTGTGACGCATAACATCAAGAGACTGCAGACCAAGGCAAGTTTTGGAAACTGGTGTGAATCAGTCCTCAGCCACTTGCTGAAAAAAATCACCTTCTTCAGGAGAGGGCACTGACAAGGACCAGGAATGTTTTCAGAGCTGCATCCAAATGGGCTGAGATACTCAAATCCCACCATGA
>gene=chr10_7040442-7041442; species=bosTau
ATACAGAGCCTC-AAACATCCCAGCC-TGTCTCAGGGTATCCCTTCTCTA---CTACTACAAACA--GGCAGCAAGAATAAAATTTTCCCTTTAAATGAAATCTCTCTGAAAATGAGGCATTCTCTGAT-----GCGTGATCAAAAAGGACCAGAATTTCCATGTTCAACTTTCTTTTATTATCTTTGTTTGTCCACTGAAAAGGGGAAGAAACCAATATT-------------TGCTAGAAGAATCCAGCACTCGCTCTGGTCTGCAAAGGTGGAGGTGGCCAGGAGTCCAGGTTTCCATGTTCAAGGGGATTGGATCCATGCTATGAAGCTCAGCACCTAGAGAATCCAGACCAAGGCGGGGTTTGGAAAT--GTGTGTAACCCTCCCCAGTATCTGGCTAGAAAGAGCTCTCTTCCCCAGGAGAGC-CCCTGACAAGGATGAGGGGGGTTT-CAGAGGCCCATTCAAACAGGCTGAGATG-ACCCATCCCAACAGGA
>gene=chr10_7040442-7041442; species=calJac
AAATAGAGCTTCAAAACAACCCAGCCCGGGCTGACGCTGCCCCTTCTCTCCTGTTACTGCATGCACTGGCAATGGGAATGAGACTTTCCCCTTAAATGATATGTCTCAGAGAAGAAGTTGTCCTCTGAGAGGTAAAGGGGTTAAAAACAG---------------------------GATTATCCTTGTTCGTTCCCTGGAGAAGAGAAGAAACCGGCAGGGACAGGCGGTTAGTGCTGGAGGAACCCAGCACTAGATGTGGCTGGAGAGAAGGTGGGGA-CTGGGAGTCTTAAACCCAGTGCTCTTGGGAATCCAAACTGCCGTGTGAACCATAACATCAAGAGAATCCAGACCAAGGCAAGTTTTGGAAACTGGTGTGAATCAGTCTTCAGCGACTTGCTGAAAAAGCTCCCCTTCTTCAGGAGAGGGTACCGACAAGGACCAGGAATGTGTTCAGAGCTGCATCCTAATGTGCTGAGACACTCCCGTCCCACCAGGA
>gene=chr10_7040442-7041442; species=canFam
GGGCCAAGCCCCCAAACAACCCAGCCAGGTCTGAGGGGGCCCATT--------------CGGACAGTGGCAGTGGGACTTGGACTTTCCTTTT--------------GGGAAAGGAGACACCTTCTAATAGGTAGAGCGGCAAAGAGGAACCAACAGCCCCAAGTGTGGTTTTCTTTCATCATCCTTGTTTGCTCTCTGGAGAAGGGGAACAGCCAGCCTCTGAAGGCGGTTGGTGCTGGAAGCATCCCACCCTAGATGTGGCTCCAAAGGGCCAGGGTGGCCAGGAGTCCACAGCACAGTGTTCAAGGGGGTCCAGTCCATGATGTGAAGCTCAACAACAACCTa--ccaaccGAGGGCAAGCTCTGGAAACCGGCATGAGACAG-CCTCCGTCCCTGGTGAGAAAGGGTGCCGTTCCTCCTGCGTGCATGCTTACAAGGCCGCAGGGTGTTTCCAGAGCTCGCTCCAGACAG--------------------ACAGGA
>gene=chr10_7040442-7041442; species=equCab
ATATAGAGCCCCCAAACAACGCAGCTGGGTCTGTGGGTGTCCATT--------------CAAACAGCGGCAGTGGGGTTAGAATTTTCCCTTTAAATTATATCTCTCCGGAGAGGAGGCGTTCTCTGGCTGGTAGAGTGGCAAAAAAGAATCAAAATTCCCATGTGCAATTATCTTTTATTATCCTTGTTTGTTCACTGGAGAAGGGAAGAAACCAGCATTTGCAGGCGATTCGTGCCAGAAGAATCCAGCACTAGATCTGGTTCCAAAGGGTAGGGGTGGCCGGGAGACCAGAGTTCAATGTTCAAGGGGATCCTATCTGTTCTGTGAAGCTCAGCGTCGAGAGAATCCAGACCAAGGCAAGTTTTGGGAACTGGTGTGAAAGAGTCCTCAGTCACTAGCTAGAAAGGGTATCACTCCTTGGGAGAGCCTACTGACAGGAACACCAAGTGTTTGCAGGGCTCCATCCGAATGGGCTGAGATGCACCCATTGCAACAGGA
>gene=chr10_7040442-7041442; species=gorGor
ATATAGAGCTTCAAAACAACCCAGCCAGGGCTGAGGATGCCCCTTCTCTCCTCTTACTGCAAGCACTGGCAATGGGAATCAAACTTTCCCTTTGAATTATATCTCTCGGAGAAGAAGGTATTCTCTGATAGGTAGAGGGGCAAAAATAAGCCAAAGCTCCCCTTTGCAACTTTCACTGATTATCTTTGTTTGTTCCCTGGAGAAGAAAATAAACCAGCAGGAACAGGTTGTTGATGCTGGAGGAACCCAGCATTAGATTTGGCTGGAAAGGAGATGGGGGATCAGGAGTCTTAAACCCAATGCTCTTGGGAATCCAACCTGTCATGTGACGCATAACATCAAGAGACGGCAGACCAAGGCAAGTTTTGGAAACTGGTGTGAATCGGTCCTCAGCCACTTGCTGAAAAAAATCACCTTCTTCAGGAGAGGGCACTGACAAGGACCAGGAATGTTTTCAGAGCTGCATCC-AGTG-GCTGAGATACTCCCATCCCACCATGA
>gene=chr10_7040442-7041442; species=panTro
AAATAGAGCTTCAAAACAACCCAGCCAGGGCTGAGGCTGCCCCTTCTCTCCTCTTACTGCAAGCACTGGCAATGGGAATCAAACTTTCCCTTTGAATTATATCTCTCAGAGAAGAAGGTATTCTCTGATAGGTAGAGGGACAAAAATAAGCCAAAGCTCCCCTTTGCAACTTTCATTGATTATCTTTGTTTGTTCCCTGGAGAAGAAAATAAACCAGCAGGAACAGCTGGTTGATGCTGGAGGAACCCAGCACTAGATTTGGCTGGAAAGGAGATGGGGGATCAGGAGTCTTAAACCCAATGCTCTTGGGAATCCAACCTGTCATGTGACGCATAACATCAAGAGACAGCAGACCAAGGCAAGTTTTGGAAACTGGTGTGAATCAGTCCTCAGCCACTTGCTGAAAAAAATCACCTTCTTCAGGAGAGGGCACTGACAAGGACCAGGAATGTTTTCAGAGCTGCATCCAAATGGGCTGAGATACTCAAATCCCACCATGA
>gene=chr10_7040442-7041442; species=papHam
ATATAGAGCTTCAAAACAACCCAGCCAGGGCTGAGGTTGCCCCTTCTCTCCTGTTACTGCAAGCACTGGCAATGGGAATCAAACTTTCCCTTTGAATTAT--CTCTCAGAGAAGAAGGTATTCTCTGATAGGTAGAGGGGCAAAAATAAGCCAAAGCTCCCATTTGAAACTTTCACTGACTACCCTTGTTTGTTCCCTGGAGAAGAAAAGAAACCAGCAGGAACATGTGGTTGGTGCTGGTGGAACCCAGAACTAGATTTGGCTGGAAAGGGGATGGGGG-TCAGGAGTCTTAAACCCAGTGCTCTTGGGAATCCAACCCGTCGTGTGAAACATAACATCAAGAGACTCCAGACCAAGGCAAGTTTTGGAAACTGGTGTGAATCAGTCCTCAGCCACTTGCTGAAAAAGGTCACCTTCTTCAGGAGAGGACACTGCCAAGGACCAGGAATGTTTTCAGAGCTGCATCCAAATGGGCTGAGATACTCCCATCCCACCGTGA
>gene=chr10_7040442-7041442; species=ponAbe
ATATAGAGCTTCAAAACAACCCAGCCAGGGCTGAGGCTGCCCCTTCTCTCCTCTTACTGCAAGCACTGGCAATGGGAATCAAACTTTCCCTTTGAATTATGTCTCTCAGAGAAGAAGGTATTCTCTGACAGGTAGAGGGGCAAAAATAAGCCAAAACTCCCCTTTGCAACTTTCATTGATTATCTTTGTTTGTTCCCTGGAGAAGAAAATAAACCGGCAGGAACAGGTGGTTGATGCTGGAGGAACCCAGCACCAGATTTGGCTGCAAAGGAGATGGGGGATCAGGAGTCTTAAACCCAGTGCTCTTGGGAATCCAACCTGTCATGTAACACATAACATCGAGAGACTGCAGACCAAGGCAAGTTTTGGAAACTGGTGTGAATCAGTCCTCAGTCACTTGCTGAAAAAGGTCACCTTCCTCAGGAGAGGGCACTGACAAGGACCAGGAATGTTTTCAGAGCTGCATCCAAATGGGCTGAGATACTCCCATCCCACCATGA
>gene=chr10_7040442-7041442; species=rheMac
ATATAGAGCTTCAAAACAACCCAGCCAGGGCTGAGGTTGTCCCTTCTCTCCTGTTACTGCAAGCACTGGCAATGGGAATCAAACTTTCCCTTTGAATTATA--TCTCAGAGAAGAAGGTATTCTCTGATAGGTAGAGGGGCAAAAATAAGCCAAAGCTCCCATTTGAAACTTTCACTGACTACCCTTGTTTGTTCCCTGGAGAAGAAAAGAAACCAGCAGGAACATGTGGTTGGTGCTGGCGGAACCCAGAACTAGATTTGGCTGGAAAGGGGATGGGGG-TCAGGAGTCTTAAACCCAGTGCTCTTGGGAATCCAACCCGTCGTGTGAAACATAACATCAAGAGACTCCAGACCAAGGCGAGTTTTGGAAACTGGTGTGAATCAGTCCTCAGCCACTTGCTGAAAAAGGTCACCTTCTTCAGGAGAGGACACTGCCAAGGACCAGGAATGTTTTCAGAGCTGCATCCAAATGAGCTGAGATACTCCCATTCCACCGTGA
>gene=chr10_7437442-7438442; species=hg19
atcccagcactttgggaggctaaggcaggaggatcagctgaagttaggagttcgagaccagcctggccaacatggtgaaaccctgcctctactaaaagtacaaaaattaaccaggtgtggtggtgggcacctgtaattccagctactagggaggctggaattacaggattctcaagggagaatcgcttgaacccaggagatggaggttgcagtgagccaagattgcgccactgcgctacagcctgggcgacagagcgagactgtctcaaacaagacaaaacaaaggctgactggtatctctgagcacacagtggaggttgttatgtatagagatctgccgggtcatccagggaggaaaccccaacgttagtgaatttaagacttttctgttagttggtcaaattacacagaaaaggactcctcATTTTCCAGTACATAAATGCCTACAGTTTCCCGCCCACTGTCACTGATTTAGAATCCGGCATCCCAAACAGACACAA
>gene=chr10_7437442-7438442; species=bosTau
--------------------------------------------------------------------------------------------------------------------------------------------------------------------------------------------------------------------------------------------------------------------------------------------------------------------------------------------------------------------------------------------------------------------------------------------------------------------------------------------------------------------
>gene=chr10_7437442-7438442; species=calJac
atcccagcacttcgggaggc-------------tcagctgaagtcaggagttcgagattagcctggacaacatgactaaaccctgtatctactaaaagtacaaaaattagccaggcgtggtggtgggcgcctgtaatttcagctactcaggaggc--------------------aggagaattgcttgaacctgggagatggaggttgcagtgagccaagattgtgccactgcactccagcctgggcaatagagcatgactgtctcaagcaaaacaaaataagggctgactggtatctctgagtacatggcagaggttgttatgtacagaggtctgccaggtcatccagagaggaaaccccaa---tagtgagtttaagttttttctcttagttagttcaatcacacagaaaagaattcctcattttccAGTACATTAATGCCTACCATTTCCCACCTACCATCACTGATTTAGAATCTGGCATGCCAAACAGACACAA
>gene=chr10_7437442-7438442; species=canFam
--------------------------------------------------------------------------------------------------------------------------------------------------------------------------------------------------------------------------------------------------------------------------------------------gaatggctggtgtctctgag--cacggt-gaggctgccctgtctggaggtctgctgggtcattccaagacgaaaccccagcatgagtgtctttacatcttttctctcagttggtcaTCAT--------AAGGATTCACTATATTC----AAA--ATGGGCAGGAGCAACATGCCTACTGTCACTGTTTCAGAATAGAACACCTCAAACACACACCA
>gene=chr10_7437442-7438442; species=equCab
ggctc--cactttggcagcccaaggttcgcaggtttcctgggcaca-gagctctacaccactcatcaagccatggcagcatcccac-----------gtacaagaattta--aggacctccaactaggatctacaactctg--tgct---ggggctttg----------------aggag--------gggcaaaaaaaagggagattggcaacagacg------------------ttagcttgggcaatc-------------------------aagtaaaggctgactggtgtctctgagcacgcggtggagattgacctgtctggagacctgctgactcatccc--gaggaaaccccaatgcgagtgtctttaagcctctt------attagtcaaattacacagaaaagggttccccaGATTCCAATATGT-AAGGGCAAGGGGTTTCCTCCTCCTGTCGCTGGTTTAGAATGGAGCATCCCGAA-AGACAGTT
>gene=chr10_7437442-7438442; species=gorGor
----------------------------------------------------------------------------------------------------------------------------------------------------------------------------------------------------------------------------------------------------------------------------------------------------------------------------------------------------------------------------------------------------------------------------------------------------------------------------------------TAGAACCCGGCATTCCAAACAGACACAA
>gene=chr10_7437442-7438442; species=panTro
atcccagcactttgggaggccaaggcaggaggttcagctgaagttaggagttcgagaccagcctggccaacatggtgaaaccctgcctctactaaaagtacaaaaattaaccaggtatggtggtgggcacctgtaattccagctactagggaggctggaattacaggattctcaagggagaatcgcttgaacccaggagatggaggttgcagtgagccaagattgcgccactgcactacagcctgggcgacagagcgagactgtctcaaacaagacaaaacaaaGGCTGACTGGTATCTCTGAGCACACGGTGGAGGTTGTTAtgtatagagatctgccgggtcatccagggaggaaaccccaacgttagtgaatttatgacttttctgttagttggtcaaattacacagaaaaggactcctcATTTTCCAGTACATAAATGCCTACAGTTTCCCGCCCACTGTCACTGATTTAGAATCTGGCATCCCAAACAGACACAA
>gene=chr10_7437442-7438442; species=papHam
atcccagcactttgggaggccaaggcaggcagatcagctgaagttaggagctcgagaccagcctggccaacatggtaaaaccctgcctctaataaaagtacaaaaattagccaggcgtggtggcaggcacctgtaattccagctactagggaggctgaggc--------------aggagaattgcttgaacccgggagagggaggttgtagtgaaccgagattgtgccactgcactacagcctgggcgacagagcgattctgtctcaaacaaaacaaaacaaaggctgactggtatctctcggcacat------ggttgttatgtatagagatttg--gggtt-tccagggaggaaacctcaacattagtgagtttaagacttttctcttagttggtcaaattacacagaaaaggacttctcagtttccAGTACAGAAATGCTTAAGGTTTCCCGCCTACTGTCCCTGATTTAGAATCGGGCATTCCAAACAGACACAA
>gene=chr10_7437442-7438442; species=ponAbe
atcccagcactttgggaggccaaggcaggaggatcagctgaagttaggagttagagaccagcctggccaacatggtgaaaccctgcctctactaaaagtacaaaaattagccaggtgtagcggtaggcacctgtaattccagctactagggaggctgaggc--------------aggagaattgcttgaacccagaagatggaggttgcagtaagccaagattgcaacactgcactacagcctgggcaacagagcgagactgtctcaaacaaaacaaaacaaaggctgactggtatctctgagtacatgatggaggttgttatgtatagagatctgccgggtcatccagggaggaaaccccaacgttagtgaatttaagacttttctcttagttggtcaaattatacagaaaaggactcctcATTTTCCAGTACATAAACACTTACAGTTTCCCGCCCACTGTCACTGATTTAGAATCCGGCATCCCTAACAGACACAA
>gene=chr10_7437442-7438442; species=rheMac
atcccagcactttgggaggccaaggcaggcagatcagctgaaattaggagctcgagaccagcctggccaacatggtgaaaccctgcctctaataaaagtacaaaaattagccaggcgtggtggcgggcacctgtaattccagctactagggaggctgaggc--------------aggagaattgcttgaacccgggagagggaggttgtagtgaaccgagattgtgccactgcactacagcctgggcgacagagcgattctgtctcaaacaaaacaaaacaaaggctgactggtatctctcggtacatggtggaggttgttatgtatagagatctg--gggtt-tccagggaggaaaccccaacattagtgagtttaagacttttctcttagttggccaaattacacagaaaaggacttctcagtttccAGTACAGAAATGCTTACGGTTTCCCGCCTACTGTCCCTGATTTAGAATCCGGCATTCCAAACAGACACAA
>gene=chr10_7901442-7902442; species=hg19
CCAACATCGCCAGTTCCTGAAGTCAAGTCTGAGATAGGGCTGTCCACTGGGCACTGGCCGGGTTTCACCTCCTCCATTCCTACCTCATGTCTTTGCTGTTGATAAAGAACCTTAGACGCCCTCCATTTGCCCTCCATTTGAGAATGAAGTGAGGGAACAGGATACGGTTCATCTGCCCATTGTGTTGTATTCCACTTTTCCGCCGGGGCATTATGGCTGCACTTtattttactcatttagtttgttttcttcctctactagaatgtaatccatgagaagagatatttttgtcaattttattcactgtttcattcctagcacttataatggtgtacagtgcctagtaggcacttagtaaatgttggacaaatgGCCGTTTCCCAGATAACTTATTATTTCATAATGATTATTACGCATCCTTGGTTCATGCCTCTCAATCCATCTCATCCTAAATATGGCTACTAATGGCAGTTACATATGTTGAAATTCACCTTTTGAAA
>gene=chr10_7901442-7902442; species=bosTau
CCGACTTCCCCACTTCCTGATCCCACGTCCGTGGTGAGACTGCTTGCTGTTCACCTAATTCAT-TCA-CTCATTCATTCCTCCTGCGTGCCTTTGCCCTTGAGAAGGAACTTAAGGCCATCCT-----------CAGTTGAGAATGAGGTAAGGAGACAGAAGGAAATTCATTTGCCACTTGTGTTTCATTCCATTTTT-------------------------------------------------------------------------------------------------------------------------------------------------------------------------------------------------------------------------------------------------------------------------------------------------------------
>gene=chr10_7901442-7902442; species=calJac
CCAACATCCCCAATTCCTGAAGTCACATTTGAGATAAGGCTGTCCACTGGGTTTTGGCCTGGTTTCACCTCCTCCATTCATACCCTACGTCTTTGCTGTTGATCAAGAACCTTAGATACCCTC-----------TGCTTGAGACTGATCCGAGGAAACAGGATGcggctcagctgcccactgtg-tgtgttccactcttctgcccgggcattatggctgcactttattttactcatttagtttattttcttcctccactagaatgt-atccatgagaagagatg-tttggtcaattgtattcactgtttcattcccagcacttaaaatagtgtacactgcttagtaggtacttagtaaatgttggacgaaCAGCCGTTTTCCAGATAATTTATTATTTCATAATGATTATTATGCAGCCTTGGTGCGTGCCTCCCAATCCATCTCATGCTAAACATGGCCACTAATGGCAGTTACATATTTTGTAATTCGCTTTCTGAAA
>gene=chr10_7901442-7902442; species=canFam
CCAACTTTCCTAACTCCTCAAGTCATGCCCAGGATACAGTTGCCTACTGTTTA-TGGCCTCATCTTACCTCCTTCATTTCTATCGCACGTCTTTATGCTAGATAAAGAACTTCAGAACACCCT-----------CATTTGAGACTGAGGTAAGGAAACAGAAAGGGATTCATCTGCCAATTGTGTTATATTCCATTTCTCCCATGATGCATTATGGCTACACTTtactttattaatttcatttatcttctttctctactaaaacagaatccatgagaag----------gtccattttattaactgtttggttccccacactta-cacagtgcatagcctctagtgggtactcaatgtttgttgaacaagtgGCTATTTCCTGGAGAAT---TTATTCCAAGCTTCTGGTGATATATCCTTGTTTTGTATCTCCCAATTCATTTGACTCTAAATATGGTTACTGATGGCTGTTATTTCAGTTGAAATTCATGCTTTGAAA
>gene=chr10_7901442-7902442; species=equCab
--------------------------------------------------------------------------------------------------------------------------------------------------------------------------------------------------------------------------------------------------------------------------------------------TttttgtccgcttcattggctgtttcattcctagcacttagaacagtgcacggcccctagcaggcaatcaatgtttgttgaacaaatgGCTATTTCCTAGAGAACTTATTATTTCATGATGCTTACTACATATCCTTGGTCTTTGTCTCCCAGTCCAGCTG-TACTAAATAGAGTTAATAATATCAATTATTTAGGATGAAATTCATCCTTTGAAA
>gene=chr10_7901442-7902442; species=gorGor
ACAACATCCCCAGTTCCTGAAGTCAAGTCTGAGATAGAGCTGTCCACTGGGCACTGGCTGGGTTTCACCTCCTCCATTCCTACCTCATGTCTTTGCTGTTGATAAAGAACCTTAGACACCCTCCATTTGCCCTCCATTTGAGAATGAAGTGAGGGAGCAGGATACGGTTCATCTGCCCATTGTGTTGTATTCCACTTTTCCACTGGGGCATTATGGCTGCACTTtattttactcatttagtttgttttcttcctctactagaatgtaatccacgagaagagatatttttgtcaattttattcactgtttcattcctagcacttataatggtgtacagtgcctagtaggcacttagtaaatgttggacaaatgGCCGTTTCCCAGATAACTTATTATTTCATAATGATTATTATGCATCCTTGGTTCGTGCCTCTCAATCCATCTCATCCTAAATATGGCTACTAATGGCAGTTACATATGTTGAAATTCACCTTTTGAAA
>gene=chr10_7901442-7902442; species=panTro
CCAACATCCCCAGTTCCTGAAGTCAAGTCTGAGATAGGGCTGTCCACTGGGCACTGGCCGGGTCTCACCTCCTCCATTCCTACCTCATGTCTTTGCTGTTGATAAAGAACCTTAGACACCCTCCATTTGCCCTCCATTTGAGAATGAAGTGAGGGAACAGGATACGGTTCATCTGCCCATTGTGTTGTATTCCACTTTTCTGCCGGGGCATTATGGCTGCactttattttactcatttagtttgttttcttcctctactagaatgtaatccacgagaagagatatttttgtcaattttattcactgtttcattcctagcacttataatggtgtacagtgcctagtaggcacttagtaaatgttggacaaatgGCCGTTTCCCAGATAACTTATTATTTCATAATGATTATTATGCATCCTTGGTTCATGCCTCTCAATCCATCTCATCCTAAATATGGCTACTAATGGCAGTTACATATGTTGAAATTCACCTTTTGAAA
>gene=chr10_7901442-7902442; species=papHam
CCAACATCCCTAGTTCCTGAAGTCAAGTCTGAGATAGGGTCGTCCCCTGGGCACTGGCCTGGTTTCACCTCCTCCATTCCTACCCCACGTCTTTGCTGTTGATAAAGAACCTTAGACACCCTCCATTTGCCCTTCATTTGAGAATGAAGCGAGGGAACAGGATACAGTTCATCTGCCCATTGTGTTGTATTCTACTTTTCCGCCAGGGCATTGTGACTGCACTTtattttattcatttagtttgttttcttcctctactagaatgtaatccacaagaagatgtatttttgtcaattttattcactgtttcattcctagcacttataatggtgtacagtgcctagtaggcacttagtaaatgttggacaaatgGCCGTTTCCCAGATAACTTATTATTTCATAATGATTATTACGCATCCTTGGTTTGCGCCTCCCAATCCATCTCATCCTAAATACGGCTACTAATGGCAGCTACATACGTTGAAATTCACCTTTTGAAA
>gene=chr10_7901442-7902442; species=ponAbe
CCAACATCCCCAGTTCCTGAAGTCAAGTCTGAGATAGGGCTGTCCACTGGGCACTGGCCGGGTTTCACCTCCTCCATTCCTACCCCATGTCTTTGCTGTTGATAAAGAACCTTAGACACCCTCCATTTGCCCTCCATTTGAGAATGAAGTGAGGGAACAGGATACGGTTCATCTGCCCATTGTGTTGTATTccacttttctgccgggtctttatggctacactttattttactcatttagtttgttttcttcctctactagaatgtaatccacgagaagagatatttttgtcaattttatgcactgtctcattcctagcacttagaatggtgtacagtgcctagtaggcacttagtaaatgttggacaaatgGCCGTTTCCCAGATAACTTATTATTTCATAATGATTATCATGCATCCTTGGTTCGTGCCTCTCAATCCATCTCATCCTAAATATGGCTACTAATGGCAGTTACATATGTTGAAATTCACGTTTTGAAA
>gene=chr10_7901442-7902442; species=rheMac
--------------------------------------------------------------------------------------------------------------------------------------------------------------------------------------------------------------------------------------------------------------------------------------------------------------------------------------------------------------------------------------------------------------------------------------------------------------------------------------------------------------------
>gene=chr10_9494326-9495326; species=hg19
TCCAGATAACAAGGAAATGAACATGTGTGCATTTGATTTAACACTTTAAAATGTGGTCTCTCACATTGCTCTCCCAAGACTCATCACCCTGTATTTTGAGAGTACCTCTGAGTACTAGGGTTCATGCCAATCTCACAACTAAATACATACAAGTGCACTTAATTGTGATTAAAAACAATCACTCAGTCCATGTAGATAACTAAAGTTTTTTTTTTCTTAGTAGTATATTTTCAATATTTCTAAACTGGCCAGGAGATCACTTTAAAATGAACCAGGCACAGCTTGCAAAATGCCATTACTACTCTCAGGACAAACTAATGAGCAAAGAAAATAGGAATTTCATTGGTTATGTGGGAAATCATTCTATACTATGCCAGGAAACATATTTATTTAGTATATGTACAGTGTATGAGCTTAATATAACCATTTGATTGAACAAACTATTTACCTAAGTCAACCTTACCATTTCCTCCCTCCACTTCTTAACAGTAGATTTCATC
>gene=chr10_9494326-9495326; species=bosTau
TCCGGATAAGAAGGAAATGAACATGTGTTCATTTGATCTAACACTTTAAAATGTAATCTCTCACATTGCTCTCCCAAGACTCATTAGCTTGTGCTTCCAGAGCACCTCTGAGCACCGGAGCCTATGCCCATTTCACAATTAAATACATACAAGCAT-CTTAAACACGATTAAAAACAATTACTCAGTTCTTATTGATAACTAGGGTTTCTTTTATCTTAGTAGTATGCGGTCAATATTTTTGAACTGGCCAGGAGATTTCTT-AAAAATAAATAGGCACAATTTGCAAGATGACTTTACTA--CTTAGGACAAACTAATAAGCAAAGAAAATGATAATTTCTTTAGTTATGTGGGAAACCATCCCATACTATGTCAGGAAATATACTTATATAGCACATACAGAGAATATCAATTTAATGTGCCCATTTTATTTAACAAAATATTTA-TTAAGTCAACCTCACCAATTCTTCCCTTTCATTCCT-TGATTAGATTTCCTC
>gene=chr10_9494326-9495326; species=calJac
TCCAGGTAAGAAGGAAATGAACATGTGTGCACTTGATTTAACATTTTAAAATGTGGTTTCTCACATTGCTCTCTCAAGATTCATCACCATGTATTTTGAGAGTACCTCTGAGTACCAGGGTTCATGCCAGTCTCATGACTAAATACATA------CACTACATTGTGATTAAAAACAATTACTAAGTCCATGTAGATAACTAAAGTTTTTTTTTTCTTAGTAGTATATGTTCAATATTTCCAAACTGGCCAGGAGATCACATTGAAACAAACCAGGCACAGCTTGCAAAATGCCATTACTACTCTCAGGACAAACTAATAAGCAAAGAAAATAAGAATTTCATTGGTTATGTGGGAAATCATTCTATATTATGCCAAGAAATATATTTATTTACTTTATGCACAGTGTGTGAGCTCAAGATATCCATTTGATTG----AACTATTTACCTAAGTCAACCTTACCATTTTCTCCCTCCACTTCTC-ATGGTAAATTTCATC
>gene=chr10_9494326-9495326; species=canFam
TCCGGATAAGAAGGAAATGAGCATGTGTTCATTTGATCTAACACTTT-AAATGTAATCTCTCACATTGCTCTCCCAAGACTCATTAGCTTGTGTTTTGAGAGCACCTCTGAGCATGAGGGCTCATGCCTATTTC-CAATTAAATACATATAAGCACACTTAAATGTGATTAAAAACAATTACTCAGTCCATATAGATAACTGGAATTTCTTTTTTCTTAGAAGTGTATGTTCACTATTTTTAAACTGGCCGCAAGATTGCTT-GAAAAGAACCAGGCGCAGTTTGCAAAATGCCTTTACTACCCTCAGGACAAAATAATAAGGAAAGAAAA--ATAATTTCATTAGTTAGTTGGGAAACCATCATATGCTCTGTCAAGAAATATACTTTCATAGCATATGCACAGAATGTCCCCTTAATGTGGCCATTTTATTGTACGGAATATCTACCTAATTCAACCTTACTAATTCCTCCTTTCCTCCCTC-CGAGTAGACTTTCTC
>gene=chr10_9494326-9495326; species=equCab
TCCGGATAAGAAGAAAATGAACATGTGTTCATTTGATCTAAGACTTGAAAATGTAATCTCTCACACTGCTCTCCCAAGACTCATTAGCTTGTATTTTGAAAGCACCTCTGAGTATCAGGGCTGGTGCCCATAACACAATTAAATACATATAAGCACACTTGAGTGTGATTAAAAACAATTACTCAGCCCATATAGATAACTGGAGTTTCTTTTTCCTTAGTAGTATAGGTTCAATATTTTTAAACTCGCCAGGAGATGCCTT-AAAAAGAACCAGGCGCAGTTTGCAAAATGCCTTTACTATCCTCAGGACATACTAATAAACAAAAATAT-GAGAATTTCAGTAGATATGTGGAAAATCCTCTTATGCTATGTTAGGAAATATA------TAGCATATGCACAGAATGTGAGTTTAAGGTGTCCATTTTACTTAACAAAATATTTACCTAAATCAACCTTACAAATTCCTCCCTCCCACCCCT-CAAGTAGATTTCATC
>gene=chr10_9494326-9495326; species=gorGor
TCCAGATAACAAGGAAATGAATATGTGTGCATTTGATTTAACACTTTAAAATGTGGTCTCTCACATTGCTCTCCCAAGACTCATCACCCTGTATTTTGAGAGTACCTCTGAGTACCAGGGTTCATGCCAATCTCACAACTAAATACATACAAGTGCACTTAATTGTGATTAAAAACAATCACTCAGTCTATGTAGATAACTAAAGTTTTTTTTTTCTTAGTAGTATATTTTCAATATTTCTAAACTGGCCAGGAGATCACTTTAAAATGAACCAGGCACAGCTTGCAAAATGCCATTACTACTCTCAGCACAAACTAATGAGCAAAGAAAATAGGAATTTCATTGGTTATGTGGGAAATCATTCTATACTATGCCAGGAAACATATTTATTTAGTATATGTACAGTGTATGAGCTTAATATAACCATTTGATTGAACAAACTATTTACCTAAGTCAACCTTACCATTTCCTCCCTCCACTTCTTAACAGTAGATTTCATC
>gene=chr10_9494326-9495326; species=panTro
TCCAGAAAACAAGGAAATGAACATGTGTGCATTTGATTTAACACTTTAAAATGTGGTCTCTCACATTGCTCTCCCAAGACTCATCACCCTGTATTTTGAGAGTACCTCTGAGTACCAGGGTTCATGCCAATCTCACAACTAAATACATACAAGTGCACTTAATTGTGATTAAAAACAATCACTCAGTCTATGTAGATAACTAAAGTTTTTTTTTTCTTAGTAGTATATTTTCAATATTTCTAAACTGGCCAGGAGATCACTTTAAAATGAACCAGGCACAGCTTGCAAAATGCCATTACTACTCTCAGGACAAACTAATGAGCAAAGAAAATAGGAATTTCATTGGTTATGTGGGAAATCATTCTA---TATGCCAGGAAACATATTTATTTAGTATATGTACAGTGTATGAGCTTAATATAACCATTTGATTGAACAAACTATTTACCTAAGTCAACCTTACCATTTCCTCCCTCCACTTCTTAACAGTAGATTTCATC
>gene=chr10_9494326-9495326; species=papHam
TCCAGATAGGAAGGAAATGAACATGTGTGCATTTGATTTAACACTTTAAAATGTGGTCTCTCACATTGCTCTCCCAAGACTCATCACCCTATATTTTGAGAGTCCCTCTGAGTACAAGGGTTCATGCCAATCTCACAACTAAATACATACAAGTGCACTTAATTGTGATTTAAAACAATTACTCAGTCCATGTAGATAACTAAAGTTTTTTTTTTCTTAGTAGTATATGTTCAGTATTTCTAAACTGGCCAGGAGATCACTTTAAAATGAACCAGGCACAGCTTGCAAAATGCCATTACTACTCTCAGGACAAACTAATAAGCAAGGAAAATAGGAATTTCATTGGTTATGTGGGAAATCATTCTATACTATGCCAGAAAACATATTCATTTAGTATAGGTACAGTGTATGAGCTTAATATAACCATTTGATTGAACAAACTATTTACCTAAGTCAACCTTATGATTTCCTCCCTCCACTTCTC-ACAGTAGATTTCATC
>gene=chr10_9494326-9495326; species=ponAbe
TCCAGATAAGAAGGAAATGAACATGTGTGCATTTGATTCAACACTTTAAAATGTGGTCTCTCACATTGCTCTCCCAAGACTCATCACCCTGTATTTTGAGAGTACGTCTGAGTACCAGGGTTCATACCAATATCACAACTAAATACATATAAGTGCACTTAATTGTGATTAAAAACAATCACTCAGTCTATGTAGATAACTAAAGTTTTTTTTTTCTTAGTAGTATATGTTCAATATTTCTAAACTGGCCAGGAGATCACTTTAAAACGAACCAGGCAGAGCTTGCAAAATGCCATTACTACTCTCAGGACAAACTAATGAGCAAAGAAAATAGGAATTTCATTGGTTATGTGGGAAATCATTCTATACTATGCCAGGAAACATATTTATTTAGTATATGTACAGTGTATGAGCTTAATATAACCATTTGATTGAACAAACTATTTACCTAAGTCAACCTTACCATTTCTTCCCTCCACTTCTTAACAGTAGATTTTATC
>gene=chr10_9494326-9495326; species=rheMac
TCCAGATAGGAAGGAAATGAACATGTGTGCATTTGATTTAACACTTTAAAATGTGGTCTCTCACATTGCTCTCCCAAGACTCATCACCCTGTATTTTGAGAGTCCCTCTGAGTACAAGGGTTCACGCCAATCTCACAACTAAATACATACAAGTGCACTTAATTGTGATTTAAAACAATTACTCAGTCCATGTAGATAACTAAAGTTTTTTTTTTCTTAGTAG------TTCAATAGTTCTAAACCAGCCAGGAGATCACTTTAAAATGAACCAGGCACAGCTTGCAAAATGCCATTACTCCTCTCAGGACAAACTAATAAGCAAGGAAAATAGGAATTTCATTGGTTATGTGGGAAATCATTCTATACTATGCCAGAAAACATATTCATTTAGTATAGGTACAGTGTATGAGCTTAATATAACCATTTGATTGAACAAACTATTTACCTAAGTCAACCTTACGATTTCCTCCCTCCACTTCTC-ACAGTAGATTTCATC
>gene=chr10_11092442-11093442; species=hg19
AAAACTCCGAACCCTGAGAAAACCTCGCCTATTTTCCAAGACCAGTTCTATTTTTAGCAGCTAGATCAAGATGCATGAAAGCTGACAGATCTAATGTTGCCTTCTTGAAAGCATGGGGACACTTCTTCGCTGTGGGAAGGGCCAGGTCTGGGAGGGGTAAGGATTGTGAGCTCAATCTCTATAGTCTTTGGTTTCTAGGTTTTCTTAGAAAGATAACCTTTCTTGAAAAGGTTAGCTTTTTAGTTCTTTCTTGGAAGAAAAGTTGTATTGGAGCCAGACAGTGATACAGATGCTATCTTGAAAACATCTTTTACTGCATTTCACTTGAAATGCTTCCTTACATGTTAAATATTGAAAACAACTAAAACATAGAGTTCTCTTTTGATTATCCACCTATGTATTATTTATGGAAAATATTTTAAATCTGGCAGTATCCTTAGCCTATATTCCTTTGAGTTTGCCTCTCTTGCTCGTCTGGCTTACATAAACTGTACCAACAA
>gene=chr10_11092442-11093442; species=bosTau
-----------------------------------------------------------------------------------------------------------------------------------------GACCTGGTGTCTGGGAGGGGTAAGGATTCGGAGCTAAATCTCTGTGAGCTTTCGTTTCTAG-TTTCCTAAAAAAG---AACTCTCTTGAAAAGCTTACCCTTTAAGAGTC-TCTTAAAAGAAAACTTGTGCTGGAGCCATGCAGTGAGGAGGATGCTGTCTTAAAAGCATCCTTTACTTCATTTCACACAAAATGCCTACTTACATTTTGAATATTGAAAACAACTGAAACATACAGTTCTCTTT-AATTATCCattta----ttatttatgaaaaata-tttaaatCCAGCAGG-T-CCTAGCTTATATTCTTCTGGGTTTGCTTCTTTGGCTTAGCTGGCTTAGATGAAACACAGTAATAA
>gene=chr10_11092442-11093442; species=calJac
AAAACCCTGAACCGTAAGAGAACCTCGCCTATTTTCCAAGACTAGTTCTTTTTGTAGCAACTATATCAAGATGC-TGAAAGCTGACAGATCTGATGTTGCCTTCTTGAAAGCATGGGGACAATTCTTCACTGTGGGAGGGGTGAGGCCTGGGAGGGGTAAGGATTGTGAACTCAATCTCTGTAGTCTTTGGTTTCTAGGTTTTCTTAAAAAGATAACCTTGCTTGAAAAGGTTAGCTTTTTAGTTCTTTCGTGGAAGAGAAGTTGTATTGGAGCCAGACAGTGATATGGATGCTATCTTGAAAACATGTTTTACTGCATTTCACATGAAATGCTTCCTTATGTGTTGAATATTGAAAACAGCTGAAACATATAGTTCTCTTTCTCTTATCCACCTCTATGTTATTTACAGAAAATATTTTAAATCTGGACATATCCTTAGCCTATATGCCTCTGAGTTTGCCTCTCTTGCTTGGCTGGTTTATGTGAA------CAACAA
>gene=chr10_11092442-11093442; species=canFam
AAA--CCCACACCC-AACAGAATC-CACCTGCTGCCCGGGAGCAGGTCTGTACTCAGCA--------------CGTGAAAGCTGGATGATCAGCA--TATCTTCT-TCAAGTGCAGGGACA-TCCTTTAAAGGTGGAAGATCCAGGTCTGTGAGAGGTA-AGGACTTTA----TATCTCCATAGTTTTTGGTCTCTAGTTTTTCTTAAAAAGGC-AACTCTCTTGAAAAAGTTAGCCTTTTAGATCCTTCTTGAAAAAGAACTTGTATTACAGCCATATATTGATATGGCTGCTCTACTGAAAATATCCTTTGCCACACTCCACTTGGGATGCTAACTTACATTTTGGATATTGAAAACAATGGACACATACAGTTTTCTTT-AATTATCCGTTCA----TTATTTATGGAAAATC-TTTAAATCCAACAGGGTCCCCAGCCTGTATTCTTTGGGGCTTAGTTCTCCAGCTCAGCAGGCTTAGGTAAAAC---ATGATAA
>gene=chr10_11092442-11093442; species=equCab
AAAATCCCACACCCTGACAGAACCTCACCTCTTTCCCAGGACTATGTCTCCTCTCAGCAGCCGGATCTTGAAGCATGAAAGTTGAATGATC----------------------CGGGGACA-TTCTTAAAGGCAGGAGGCTCGGGGTCTGGGAGAGGTA-AGAGTCTGAGCTTCATCTCCGTAGTCTTTGGTTTCTAATTTTT------------------CTTGAAAAGGTTATCCTTTTGGAGCCTTCTTGAAAGAGAACTTGTATTGGGGCTGTACAGTGATGTGGATGCTCTCTTGAAAACATCCTTTAGTGCATTTCACGTGAAATGCTTACTTACATATTGAATATTGAAAACAACTGAAACACACAGTTCTCTTT-AATTTTCCA---C----TTATTTATGGAAAATA-TTTCAATCCAGCAGGGTCCCTAGCCTGTATTCGT-TGGGTTGGCTTCTCCCACTCAGCTGGCTTAGATAAAGTATAATAATAA
>gene=chr10_11092442-11093442; species=gorGor
AAAATTCCGAACCCTGAGAAAACCTCGCCTATTTTCCAAGACCAGTTCTATTTTTAGCAGCTAGATCAAGATGCATGAAAGCTGACAGATCTAGTGTTGCCTTCTTGAAAGCATGAGGACACTTCTTCCCTGTGGGAAGGGCCAGGTCTGGGAGGGGTAAGGATTGTGAGCTCAATCTCTATAGTCTTTGGTTTCTAGGTTTTCTTAGAAAGATAACCTTTCTTGAAAAGGTTAGCTTTTTAGTTCTTTCTTGGAAGAAAAGTTGTATTGGAGCCAGACAGTGATACGGATGCTATCTTGAAAACATCTTTTACTGCATTTCACTTGAAATGCTTCCTTACATGTTAAATATTGAAAACAACTAAAACATAGAGTTCTCTTTCGATTATCCACCTATGTATTATTTATGGAAAATATTTTAAATCTGGCAGTATCCTTAGCCTATATTCCTTTGAGTTTGCCTCTCTTGCTCGTCTGGCTTACATAAACCGTACCAACAA
>gene=chr10_11092442-11093442; species=panTro
AAAACTCCGAACCCTGAGAAAACCTCGCCTATTTTCCAAGACCAGTTCTATATTTAGCAGCTAGATCAAGATGCATGAAAGCTGACAGATCTAATGTTGCCTTCTTGAAAGCATGGGGACACTTCTTCCCTGTGGGAAGGGCCAGGTCTGGGAGGGGTAAGGATTGTGAGCTCAATCTCTATAGTCTTTGGTTTCTAGGTTTTCTTAGAAAGATAACCTTTCTTGAAAAGGTTAGCTTTTTAGTTCTTTCTTGGAAGAAAAGTTGTATTGGAGCCAGACAGTGATACGGATGCTATCTTGAAAACATCTTTTACTGCATTTCACTTGAAATGCTTCCTTACATGTTAAATATTGAAAACAACTAAAACATAGAGTTCTCTTTCGATTATCCACCTATGTATTATTTATGGAAAATATTTTAAATCTGGCAGTATCCTTAGCCTATATTCCTTTGAGTTTGCCTCTCTTGCTCGTCTGGCTTACATAAACTGTACCAACAA
>gene=chr10_11092442-11093442; species=papHam
AAAACCCCAAACCCTGAGAGAACCTCGCCTATTTTCCAAGACTAGTTCTATGTTTAGTAGCCAGATCAAGACGTATGAAAGCTGACAGATCTAATGTTGCCTTCTTGAAAGCATGGGGACACTTCTTCCCTGTGGGAGGGGCCAGGTCTGGGAGGGGTAAGGATTGTGAGCTCAATCTCTATAGTCTTTGGTTTCTAGGTTTTCTT----AGATAACCTTTCTTGAAAAGGTTAGCTTTTTAGTTCTTTCTTGGAAGAAAAGTTGTATTGGAGCCAGACAGTGATACGGATGCTATCTTGAAAACATCTTTTACTGCATTTCACGTGAAATGCTTCCTTACATGTTAAATACTGAAAACAGCTGAAACATAGAGTTCTCTTTTGATTATCCACCTATG---TATTTATGGAAAATATTTTAAATCTGGCAGTATCCTTAGCCTATATTCCTTTGAGTTTGCCTGTCTTGCTGGTCTGGCTTACGTAAAATGTAACAACAA
>gene=chr10_11092442-11093442; species=ponAbe
AAAACTCTGAACCCTGAGAGAACCTCGCCTATTTTCCAAGACCAGTTCTATTTTTATTAGCTAGATCAAGATGCATGAAAGCTGACAGATCTAATGTTGCCTTCTTGAAAGCATGGGGACGCTTCTTCCCTGTGGGAAGGGCCAGGTCTGGGAGGGGTAAGGATTGTGAGCTCAGTCTCTATAGTCTTTGGTTTCTAGGTTTTCTTAGAAAGATAACCTTTCTTGAAAAGGTTAGCTTTTTAGTTCTTTCTTGGAAGAAAAGTTGTATTGGAGCCAGACAGTGATACGGATGCTATCTTGAAAACATCTTTTACTGCATTTCACTTGAAATGCTTCCTTACATGTTAAATATTGAAAACAACTGAAACATAGAGTTCTCTTTCGATTATCCACCTATGTATTATTTATGGAAAATATTTTAAATCTGGCAGTATCCTTAGCCTGTATTCCTTTGAGTTTGCCTCTCTTGCTCGTCTGACTTACATAAACTGTAACAACAA
>gene=chr10_11092442-11093442; species=rheMac
AAAACCCCGAACCCTGAGAGAACCTCTCCTATTTTCCAAGACTAGTTCTATGTTTAGTAGCCAGATCAAGACGTATGAAAGCTGACAGATCTAATGTTGCCTTCTTGAAAGCATGGGGACACTTCTTCCCTGTGGGAGGGGCCAGGTCTGGGAGGGGTAAGGATTGTGAGCTCAATCTCTATAGTCTTTGGTTTCTAAGTTTTCTTAGAAAGATAACCTTTCTTGAAAAGGTTAGCTTTTTAGTTCTTTCTTGGAAGAAAAGTTGTATTGGAGCCAGACAGTGATACGGATGCTATCTTGAAAACATCTTTTACTGCATTTCACGTGAAATGCTTCCTTACATGTTAAATACTGAAAACAGCTGAAACAT--AGTTCTCTTTTGATTATCCACCTATG---TATTTATGGAAAATATTTTAAATCTGGCAGTATCCTTAGCCTATATTCCTTTGAGTTTGTCTCTCTTGCTGGTCTGGCTTACGTAAAATGTAACAACAA
>gene=chr10_11334442-11335442; species=hg19
GGAGAACTTGCATTAGGCAAAGAGGTGTGATGCATAAGCTGGTTTAACCCACATTTCTGAGCCTTCTAGTTCATGCAGGGCAAATACATAAAAATGAGTTGGGGCCTGCACTGCCCCCTCCAAGTGGTGACATGCACGAGGCAGTATCACCAGATGGGAAAGAGTGGGGCAGGAGAGAGGGACAGACAGGTGGACAAAGAGGCTGTCTCCCCAAGACTACTGCAGTGGTCCCACATCCTCAGAGTCGAGAATTAAACTTGCCCCACAGACCTGCCCTTCCCGCTGCCTGCCCCACCCTGCTAAATGGATTGTCCCAATGGCTGGTGTGACTTGGTCGCTGATCTTTGCAGCTGGCCCCTGGCTCAGCTGCGTGCCTCATCAGCCCCTCAGTTCTCCCTGTGAAGCATCATTTCCCTCCCAGGCAACAGGAGCCTGGAAGAGACCCTTGTCTTCTCTCTCCTTGTACTACTGGAACAGCCTCCAACTTGGCCCCTTCCCTC
>gene=chr10_11334442-11335442; species=bosTau
CGAGAGCTTGCCTCGTTGGAAGAGGTT-GATT------------TAACCTGAATTCCCGAGCCTTCTGCTTGG--CCAGGCAAGTCCATGAGAAGGGGTTGGA-CTTGCGCCACCCC-TCCGGTCCATTGCATGCAAGGGACAGT------CGGTGAAGCCTGG-GGGACAGGAGAGAAGGACAGACAGACAGCAGGAGAGGGCGTC--CTTCAGGCTGCTGTGGTGATGCCACAACCTCGGAGACTAAAGCCAGCCCTCTTCCACAAGCCTGTTCTTGCCGC-------------------------------------------------------------------------------------------------------------------------------------------------------------------------------------------------------------------------
>gene=chr10_11334442-11335442; species=calJac
GAAGAAGTTGAATTATGC--AGAGATGTGATGCGTAAACTGGTTTAACCCACATTTCTGAGACTTCTAGTT-GTGCAGGACAAATACATAAAAACGAGTTGGGGCCTGCACTGCCCTCTCCAAGTGGTGACCTGCAGGAGACAGTATCAC-AGGTGAGAAAGGGTAGGGCAGGAGAGA--GACAGACAGGCGGACAGAGAGGCCATCTCCCCAAGGCTACTGCAGTGGTCCCACAACCTCAAAGTCTAGAA-TAAACTTGCCCCACAGACCTGTCCTTACCCCT-CCGGCCTCACCCTGTTAAGTGGATCAT-CCAGTGGCTGATGTGACTCAGTCGCTGATCTTTGCAGCTGGCCCCTGGCTCATCTGTGTGCATCTTCAGCCCCTCAGTTCTCCCTGTGAAGCATCTTTTCCCTCCCAGGCGACAGGAGCCTGGAGGAGACCCTCATCTTCTCTCCCTTTGCACTATTGGAATGGCCTCCAGCTCGGCCCCTTGCC--
>gene=chr10_11334442-11335442; species=canFam
CGGGGACCCGTGTCATGTGCAGAGGTGTGA--------------------------------------------------------------------GTGGGCCCCACAGTCCCCCACCCGAGCCGTCACACGC--GGGACAGGAGCACAGGGTGGAGTGTGATGAGCCAGGAGAGG--GACAGATGGACAGCAGGAGAGGCCACCCCCCCGAGGCTGCCCCTCTGGTCCCACAA-CTTGGAGCCTGAAAAGAAGCTTCGTCCCCAAAGCAGTGCTTCCCCCTGCCC-TCTGTCCCC--------------GCCACT-----------------CACCTTACTTTATA-CCAG-GTCTAGGTAGCTTGTGTTTC---CAGGCAGTCTGGTGCCTTCTCTGGAGCATCCTTGCCCTCGCAGTCGA-----------------------------CACTCCCCCTGCCGTCACAACAGCCTCCACATCCACTCTCGCCCTC
>gene=chr10_11334442-11335442; species=equCab
GGAGAACTCGCATCGTGGGAGGAAATGTGATTCTTAGGCTAATTGAACCCACATTTTTGAGCCTTCTACTTTGTG-----------CATGGAAATGAGTTGGGCCCTGCCATGCCCTGTCCCAGCTGTCACATGCAAGGAGCAGGAACAC-AGGTAGAGTCTGATGGGCCAGGAGAGAGGGACAGACAGACAATGAGAGAGGCCATCCCCCCAGGGCTGCTGCAGT----------------------------------------------------------------------------------------------------------------------------------------------------------------------------------------------------------------------------------------------------------------------------------
>gene=chr10_11334442-11335442; species=gorGor
GGAGAACTTGCATTAGGCAAAGAG-TGTGATGCATAAGCTGGTTTAACCCACATTTCTGAGCCTTCTAGTTCATGCAGGGCAAATACATAAAAATGAGTTGGGGCCTGCACTGCCCCCTCCAAGTGGTGACATGCACGAGGCAGTATCACAAGATGGGAAAGAGTGCGGCAGGAGAGAGGGACAGACAGGTGGACAAAGAGGCTGTCTCCCCAAGACTACTGCAGTGGTCCCACAACCTCAGAGTCGAGAATTAAACTTGCCCCACAGACCTGCCCTTCCTGCTGCCTGCCCCACCCTGCTAAATGGATTGTCCCAGTGGCTGATGTGACTTGGTCGCTGATCTTTGCAGCCGGCCCCTGGCTCAGCTGCATGCCTCATCAGCCCCTCAGTTCTCCCTGTGAAGCATCATTTCCCTCCCAGGCAACAGGAGTCTGGAAGAGA-CCTTGTCTTCTCTCTCCTTGTACTACTGGAACAGCCTCCAACTTGGCCCCTTCCCTC
>gene=chr10_11334442-11335442; species=panTro
GGAGAACTTGCATTAGGCAAAGAGGTGTGATGCATAAGCTGGTTTAACCCACATTTCTGAGCCTTCTAGTTCATGCAGGGCAAATACATAAAAATGAGTTGGGGCCTGCACTGCCCCCTCCAAGTGGTGACATGCACGAGGCAGTATCACAAGATGGGAAAGAGTGGGGCAGGAGAGAGGGACAGACAGATGGACAAAGAGGCTGTCTCCCCAAGACTACTGCAGTGGTCCCACATCCTCAGAGTCGAGAATTAAACTTGCCCCACAGACCTGCCCTTCCCGCTGCCTGCCCCACCCTGCTAAATGGATTGTCCCAGTGGCTGATGTGACTTGGTCGCTGATCTTTGCAGCTGGCCCCTGGCTCAGCTGCGTGCCTCATCAGCCCCTCAGTTCTCCCTGTGAAGCATCATTTCCCTCCCAGGCAACAGGAGCCTGGAAGAGACCCTTGTCTTCTCTCTCCTTGTACTACTGGAACAGCCTCCTACTTGGCCCCTTCCCTC
>gene=chr10_11334442-11335442; species=papHam
-GAGAACTTGCATTATGCTAAGAAATGTGATGCCTAAGCCGCTTTAACCCACATTTGTAAGCCTTCTAGTTCATGCAGGGCAAATACATAAAAATGAGTTGGGGCCTGCACTGCTCCCTCCAAGTGGTGACATGCACAAGGCAGTATCACAAGACAGGAAAGAGTGGGGCAGGAGGAAGGGACAGACAGGTGGACAAAGAGGCCGTCTGCCCAAGACTGCTGCAATGGTCCCACAACCTCAGAATGGAGAACTCAACTTGCCCCACAGA-----CCTTCCCGCTGCCTGCCCCGCCCTGCTAAATGGATTGTCCCAGTGGTTGATGTGACTTGATCACTGATCGCTGCAGCCAGCCCCTGGCTCAGCTGCGCGCCTCCTCAGCCCCTCAGTTCTCCCTGTGAAGCATCTTTTCCCTCCCAGGCAATAGGAGCCTGGAAGAGACCCTCATCTTCTCTCCCCTTGTCCTATTAGAACAGCCTCCAACTCGGCCCCTTTCCTC
>gene=chr10_11334442-11335442; species=ponAbe
GGAGAACTTGCATTAGGCAAAGAGGTGTGATGCATAAGCTAGTTTAACCCACATTTCTGAGCCTTCTAGTTCATGCAGGGCAAATACATAAAAATGAGTTGGGGCCTGCACTGCCCCCTCCAAGTGGTGACATGCACGAGGCAGTATCACAAGATGGGAAAGAGTGGGGCAGGAGACAGGGACAGACAGGTGGACAAAGAGGCTGTCTCCCCAAGACTACTGCAGTGGTCCCACAACCTCAGAGTTGAGCACTAAACTTGCCCCACAGACCTGCCCTTCCCGCTGCCTGCCCCACCCTGCTAAATGGATTGTCCCAGTGGCTGATGTGACTTGGTCGCTGATCTTTGCAGCCAGCCCCTGGCTCAGCTGCGTGCCTCATCAGCCCCTCAGTTCTCCCTGTGAAGCATCTTTTCCCTCCCAGGCAACAGGAGCCTGGAAGAGACCCTTATCTTCTCTCCCCTTGTACTACTT-------CTCCAACTCGGCCCCTTCCCTC
>gene=chr10_11334442-11335442; species=rheMac
-GAGAACTTGCATTATGCTAAGAAGTGTGATGCCTAAGCTGCTTTAACCCACATTTGTGAGCCTTCTAGTTCATGCAGGGCAAATACATAAAAATGAGTTGGGGCCTGCACTGCCCCCTCCAAGTGGTGACGTGCACAAGGCAGTATCACAAGACAGGAAAGAGTGGGGCAGGAGGAAGGGACAGACAGGTGGACAAAGAGGCCGTCTGCCCAAGACTGCTGCAGTGGTCCCACAACCTCAGAGTAGAGAACTCAACTTGCCCCACAGA-----CCTTCCTGCTGCCTGCCCCGCCCTGCTAAATGGATTGTCCCAGTGGTTGATGTGACTTGGTCACTGATCGCTGCAGCCGGCCCCTGGCTCAGCTGCGCGCCTCCTCAGCCCCTCAGTTCTCCCTGTGAAGCATCTTTTCCCTCCCAGGCAACAGGAGCCTGGAAGAGACCCTCATCTTCTCTCCCCTTGTCCTATTAGAACAGCCTCCAACTCGGCCCCTTTCCTC
>gene=chr10_11367442-11368442; species=hg19
CTTACTCTGACTTTTTTTTTCCTCCTTAGGTCCAGAGGGGGCAAACCTCTTTATTTACCACCTTCCACAGGAATTTGGAGACCAGGACATTCTGCAGATGTTCATGCCTTTTGGAAATGTTATCTCTGCTAAAGTCTTCATTGACAAACAGACCAATCTGAGCAAGTGCTTTGGTATGCAAAAGAAACTAAGCTAGTATATTGCAGTAGGTTCCCAAGTGAAGAGTCGTGGGAAGGAAAATGTGAGACAGTTTCAGCCAGGATAGGGCCTTCCCCACATTGTGTTGGGCTCTGATTTTCTGGATCCTTGTAAGCAGATTTGGGCAAAGAAAGGAAGGCTCTGGGAAATTAAAGTCAACGCCCATACATTAGGTAATCTTCTATACTACACTATTAAGGAATCTAACCACAATTTAGCTCATCTTCCCCACTAATTCCTTAGCCCTCCAGGTTTAGTACAATTCAGACACCGTGGTTGTGGGCAACACCATATTGGGGGCT
>gene=chr10_11367442-11368442; species=bosTau
CTTACTCTGA-TTTTTTTTTCCTCTTCAGGTCCAGAGGGTGCAAACCTCTTTATTTACCACCTTCCACAGGAGTTTGGAGACCAGGACATCCTGCAGATGTTCATGCCTTTTGGAAATGTTATCTCTGCTAAAGTCTTCATTGACAAACAGACCAATCTGAGCAAGTGCTTTGGTATGCAAAAGAAACCCAGTTAGAACATTACAGGGCGCTCCC-AGTAAGGAGTCCTGGGAGGCAAAGTA-CCAGTATTCTATGCCAGGACAGGGCCTTCAGTGTGT-GTGGTGGTTCCTGGCC-TCTAGATCCATG-AAGCAGACTAG-GTATAAAAAGGAAAGATCTGGGAAAC-----TGAATGCCCACAGAGGAGGTGATGCTTTGTATTGTACTGTGCAGGGACCTCACTAC-----------ACT---ACATCGGTCTCTAACCCCACTCCCTTCACTGTGACTCGGATGCTGTGGGTGTGGGCAACACTGTGCTGGGGGCT
>gene=chr10_11367442-11368442; species=calJac
CTTACTCTGATTTTTTTTTTCCTCCTTAGGTCCAGAGGGGGCAAACCTCTTTATTTACCACCTTCCCCAAGAATTTGGAGACCAGGACATTCTACAGATGTTCATGCCTTTTGGAAATGTCATCTCTGCTAAAGTCTTCATTGACAAACAGACCAATCTGAGCAAGTGCTTTGGTATGCAAAAGAAACTAAGCTAGAATATTGCATTGGGCTCCCAAGTGA--AGTCATGGGAAGGAAAACGTGAGGCAATTTCAGTCAGCATAGGGCCTTCCCCACGTGGTGGTGGGCTCTCATTTTCTGGATCCTTTTAAGCAGATTTGGGCAAACAAAAGAAGGCTCTGGGAAATTAATGTCAATGCCCATGCTTTAGGTAATGTTCTAGACTA-----TTACGGAGTCTAACCAC-ATTTAGCCCAACTTTCCCACTAATTCCTTACCCCTCCAGGTTTAGTACACTTCAGACACCATGGTTATGGGCAACACCATATTAGAGGCT
>gene=chr10_11367442-11368442; species=canFam
CTTACTCTGA-TTTTTTTTTCCTCTTTAGGTCCAGAGGGTGCAAACCTCTTTATTTACCACCTTCCACAGGAGTTTGGAGACCAGGACATTCTGCAGATGTTCATGCCTTTTGGAAATGTTATCTCTGCTAAAGTCTTCATTGACAAACAGACCAATCTGAGCAAGTGCTTTGGTATGCAAAAGAAACCAAGCCAGAATCTTACAGTACATTCCCAAGGGAGGAGTCATGGGAAGGAAAATGTGAAATATCTGAAATCCAGATAGGGCCTTCCCTGGGTGGTGCTGTTCCCTGGTATTCTGGATCCATGTAAGCAGACTGC-ATATAAAAAGGAAGGACCTGGGAAATTAAACTAAATGCTTACACGTTAGGTAGTGTCGTATACTGTGCTGCTGCGGTGTCTTACTAC----------ATCT---CCACAAATTCCATAGCCTTCTAGGTTCAGTGAGATTTGGGCGTTGTGGATATGAGTAACGTTGTACGGGGAGGC
>gene=chr10_11367442-11368442; species=equCab
CTTACTCTGA-TTTTTTTTTCCTCTTTAGGTCCAGAGGGTGCAAACCTCTTTATTTACCACCTTCCACAGGAGTTTGGAGACCAGGACATTCTGCAGATGTTCATGCCTTTTGGAAATGTTATCTCTGCTAAAGTCTTCATTGACAAACAGACCAATCTGAGCAAGTGCTTTGGTATGCAAAAGAAACCAAGCTAGAATATTACCCTGCATTCCCAAGTGAGGAGTCATGGGACGGAAAATGTAAAATAGTTCAAGTCAGGATAGGGCTTTCCCTGTGTGGTGGTGGTTCCTGGTTTTCTGGATCCATGTAAGCAGATTAG-GTATAAAAAGGAAGGATATGGGAAATGAAACTAAATGCCCATGCATTAGGTAAT--------------------------------------------------CCACTAATTCCTTATTCTTCCAGGGTCAGTATGACTCAGACACTGTGGTTGTGGGTAACACTGTCCTGGGGGCT
>gene=chr10_11367442-11368442; species=gorGor
-------------------------------------------------------------------------------------------------------------TTTGGAAATGTTATCTCTGCTAAAGTCTTCATTGACAAACAGACCAATCTGAGCAAGTGCTTTGGTATGCAAAAGAAACTAAGCTAGAATATTGCAGTAGGTTCCCAAGTGAAGAGTCGTGGGAAGGAAAATGTGAGACAATTTCAGCCAGGAGAGGGCCTTCCCCACATTGTGTTGGGCTCTGATTTTCTGGATCCTTGTAAGCAGATTGGGGCAAAGAAAGGAAGGCTCTGGGAAATTAAAGTCAATGCCCATAGATTAGGTAATCTTCTATACTACACTATTAAGGAATCTAACCACAATTTAGCTAATCTTTCCCACTAATTCCTTAGCCCTCTGGGTTTAGTACAATTCAGACACCGTGG-TGTGGGCAACACCATATTGGGGGCT
>gene=chr10_11367442-11368442; species=panTro
CTTACTCTGACTTTTTTTT-CCTCCTTAGGTCCAGAGGGGGCAAACCTCTTTATTTACCACCTTCCACAGGAATTTGGAGACCAGGACATTCTGCAGATGTTCATGCCTTTTGGAAATGTTATCTCTGCTAAAGTCTTCATTGACAAACAGACCAATCTGAGCAAGTGCTTTGGTATGCAAAAGAAACTAAGCTAGTATATTGCAGTAGGTTCCCAAGTGAAGAGTCGTGGGAAGGAAAATGTGAGACAGTTTCAGCCAGGATAGGGCCTTCCCCACATTGTGTTGGGCTCTGATTTTCTGGATCCTTGTAAGCAGATTTGGGCAAAGAAAGGAAGGCTCTGGGAAATTAAAGTCAATGCCCATACATTAGGTAATCTTCTATACTACACTATTAAGGAATCTAACCACAATTTAGCTAATCTTTCCCACTAATTCCTTAGCCCTCCAGGTTTAGTACAATTCAGACACCGTGGTTGTGGGCAACACCATATTGGGGGCT
>gene=chr10_11367442-11368442; species=papHam
CTTACTCTGACTTTTTTTTTCCTCCTTAGGTCCAGAGGGGGCAAACCTCTTTATTTACCACCTTCCACAGGAATTTGGAGACCAGGACATTCTGCAGATGTTCATGCCTTTTGGAAATGTTATCTCTGCTAAAGTCTTCATTGACAAACAGACCAATCTGAGCAAGTGCTTTGGTATGCAAAAGAAACTAAGCTAGAATATTGCAGTAGGTTCCCAAGTGAAGAGGCATGGGAAGGAAAATGTGAGACAATTTCAGTCAGGATAGGGCGTTCCCCACGTGGTGGTGGGCTCTGATTTTCTGGATCCTTGTAAGCAGATTTGGGCAAAGAAAGGAAGGCTCTGGGAAATTAAAGTCGATGCCCATACATTAAGTAATCTTCTATACTATACTGTTAAGGAATCAAACCAC-ATTTAGCTAATCTTTCCCACTAATTCCTTACCCCTCTGGGTTTAGTGCAATTCAGACACCATGGTGGTGGGCAACACCATATTGGGGGCT
>gene=chr10_11367442-11368442; species=ponAbe
CTTACTCTGACTTTTTTTTTCCTCCTTAGGTCCAGAGGGGGCAAACCTCTTTATTTACCACCTTCCACAGGAATTTGGAGACCAGGACATTCTGCAGATGTTCATGCCTTTTGGAAATGTTATCTCTGCTAAAGTCTTCATTGACAAACAGACCAATCTGAGCAAGTGCTTTGGTATGCAAAAGAAACTAAGCTAGAATATTGCAGTAGGTTCCCAGGTGAAGAGTCGTGGGAAGGAAAATGTGAGACAATTTCAGCCAGGATAGGGCCTTCCCCACGTTGTGTTGGGCTCTGATTTTCTGGATCCTTGTAGGCAGATTTGGGCAAAGAAAGGAAGGCTCTGGGAAATTAAAGTCAATGCCCATACATTAGGTAATCTTCCATACTATACTATTAAGGAATCTAACCAC-ATTTAGCTAATCTTTCCCACTAATTCCTTAGCCCTCCGGGTTTAGTACAATTCAGACACCGTGGTTGTGGGCAACACCATATTGGGGGCT
>gene=chr10_11367442-11368442; species=rheMac
CTTACTCTGACTTTTTTTTTCCTCCTTAGGTCCAGAGGGGGCAAACCTCTTTATTTACCACCTTCCACAGGAATTTGGAGACCAGGACATTCTGCAGATGTTCATGCCTTTTGGAAATGTTATCTCTGCTAAAGTCTTCATTGACAAACAGACCAATCTGAGCAAGTGCTTTGGTATGCAAAAGAAACTAAGCTAGAATATTGCAGTAGGTTCCCAAGTGAAGAGTCATGGGAAGGAAAATGTGAGACAATTTCAGTCAGGATAGGGCGTTCCCCACGTGGTGGTGGGCTCTGATTTTCTGGATCCTTGTAAGCAGATTTGAGCAAAGAAAGGAAGGCTCTGGGAAATTAAAGTCGATGCCCATACATTAGGTAATCTTCTATACTATACTGTTAAGGAATCAAACCAC-ATTTAGCTGATCTTTCCCACTAATTCCTTACCCCTCTGGGTTTAGTGCAATTCAGACACCATGGTGGTGGGCAACACCATATTGGGGGCT
>gene=chr10_11630254-11631254; species=hg19
tgtactggaggagcaaaatgctgtaaagcacatcattggggaaactatcaacactggaataaggatcatatattagataagtctaatctatctatgtgattattttaccgtggttatgcaaaagaatggcgttgtttttcggaaccatacactgaggtacatatgggaaaaggagcatgatacatgcaacctactctcaaattgttcaaaaataaaTCAGTGatattttaaaaatagattttcagaaataatattttaaaataaataattGATCCCACTGAAAAAATAAAGTTGGACTGGTTGGCAAGGAGTAGATGTAAGAATTTCATCTGCTGAGAAGAGACACACACTAATGAAAGAAAAAAAATAATGAAGGAAAACTTTGTAGATCTAGACATTGTTATATTCCATCAGAATGCAGCCAGCACTGAGCTAGAAAAGCTTATCTTTTCAGTTAGAATAAAATTTCTAGTGTCTAACAACTTTTATATCACATTGTC
>gene=chr10_11630254-11631254; species=bosTau
TGCACTGGAGAGACAGAATGCCGCAA------TTACTGAGGAAACTGTAAACAATGAGGTGTGGTCTGTAGACCAGATAAACACAATCTAT---TAAAGCagttttactgtggtcacgtatgagag---ccttcctcttcaggactacttactgaaatacaaatgga-------gcatgacataggcaacctattctcaaatggttccaaaatcagtaacatgtatTTTTATAACACACATTCAGATACAAAAT---AAAAGACAGAATTGATCCCATGGGAAAAATAAAGTTGGACCAGGTGGAAAGGAG-------TAGAATTTCACCTGCTGAGAACAGACACACACTAGACAGA---AAAAAATTAAGAAGGACAGCACTGAAAACCTAGAGGTCATTACTGTCCACGAGAATGCAGC------------------------------------------------------------------------------
>gene=chr10_11630254-11631254; species=calJac
tgcaacggaggagcaaagcactgtaaagcacaccattggggaaactgtcaacaatggactaaggatcatatatgagaaaagtctaatttatctatgtgatcattttactgtggttatgcaagagaatggcattgtttttcagaactacatactgaggtacaaatgggaaaaggagcatgagacatgcaacctattctcaaattgttcaaaaCTAAATCAGTGATATTTTTTAAATACACTTTCAGAAATAATATTTTTAAATAAAGAATTGATCCTACTGAAACAATAAAGTTGGACTGGCTGGCAAGGAGTAGATGTAAGAATTTCATCTGCTGAGAAGAGATACACGCTAATGAAAG--AAAAAATAATGAAGGAAAAATTCACAGATCCAGACATCATTATTTTCCATCAGAATGTAGCCAGCACTGAGCTAGAAAAGCGTTTCTTTTCAGTTAGAATAAAATCTCTAGTGTCTAACAATTTTTACATCACATTGTA
>gene=chr10_11630254-11631254; species=canFam
tgagcca--ggagcaaatggctctgcaggacattgctgggaaacccaac------aacccaagcatagaacatcatataaatgtaattcacctagttagtaattttactgtggttatgaaagagaatgtccttgttcttgagaactacacactggaaggaaaatgggaagaggagtgtgatatatgcaacctactctcaaacagttccaaaataaataatatgTGTTTTTTAAATATGTTTTCAGAAACAAAAA---AAAATAAAAGGTTGATCCTATTTAAAAAATTAAGTTGCAAGGATTGGGAAGG---------------TTTACCTGCTGAGAAGAGATACTCACTAATCAAAG-GAAGAAA-TAAGAAGGAAAACTTTGCAGATCTCAACACTATCATTTTCCACCAGAATGCAGCCAGCACTGAGTTAGAATAGCACATCTCTTCATTTAGACCAGAACTTCTGATGGCTTACAATTTTTACATCACATTTTA
>gene=chr10_11630254-11631254; species=equCab
tgtactggaggagcaaaatgctacaaaggacactacagggaaaccgaactgcactgcactgtgccctgcaggctagataaacgtgactgagctatctaatcattttactgtggttacgtaagagagtatccttgttcttcagaactacacactgaaatacaaatgggtagaggagcattatatatgcaacctaccctcagatggttccaaaataaatgatatgtaTTCTTAAAATAGATATTCAGaaataaaat---aaaataaaGAACTGATCCTGTTGAAAAAACAAGGTTGGACTGGTTGGGAAGGAGTCAGAGGTAAAATTTCACCTGCTGAGAACAGAGACACACTAATCAAAG-AAAAAGATTAAAAAGGAAAACTCTGAAGATCTAAACATTGTTATTTTCCATCAGAATGCAGCCACCACTGAGCTAGAAAAGCAAATCTTTTCAGTCAGACGAAAAGCTCTGATGGCTAACAATTTTTGCATCACATTTCA
>gene=chr10_11630254-11631254; species=gorGor
tgtactggaggagcaaaatgctgtaaagcacatcattggggaaactatcaacactggaataaggatcatatattagataagtctaatttatctatgtgattattttaccatggttatgcaaaagaaaggcgttgtttttcggaaccatacactgaggtacatatgggaaaaggagcatgatacatgcaacctactctcaaattgttcaaaaataaaTCAGTGatattttaaaaatagattttcagaaataatattttaaaataaataat-GATCCCACTGAAAAAATAAAGTTGGACTAGTTGGCAAGGAGTAGATGTAAGAATTTCATCTGCTGAGAAGAGATACACACTAATGAAAGAAAAAAAATAATGAAAGAAAACTTTGTAGATCTAGACATTGTTATATTCCATCAGAATGCAGCCAGCACTGAGCTAGAAAAGCTTATCTTTTCAGTTAGAATAAAATTTCTAGTGTCTAACAATTTTTATATCACATTGTC
>gene=chr10_11630254-11631254; species=panTro
tgtactggaggagcaaaatgctgtaaagcacatcattggggaaactatcaacactggaataaggatcatatattagataagtctaatttatctatgtgattattttaccgtggttatgcaaaagaatggcattgtttttcggaaccatacactgaggtacatatggggaaaggagcatgatacatgcaacctactctcaaattgttcaaaaataaaTCAGTGatattttaaaaatagattttcagaaataatattttaaaataaataattGATCCCACTGAAAAAATAAAGTTGGACTGGTTGGCAAGGAGTAGATGTAAGAATTTCATCTGCTGAGAAGAGATAAACACCAATGAAAGAAAAAAAATAATGAAGGAAAACTTTGTAGATCTAGACATTGTTATATTCCATCAGAATGCAGCCAGCACTGAGCTAGAAAAGCTTATCTTTTCAGTTAGAATAAAATTTCTAGTGTCTAACAACTTTTATATCACATTGTC
>gene=chr10_11630254-11631254; species=papHam
tgtattggaggagcaaaatgctgtaaagcacatcattggggaaactgtcgacactggaataaagatcatatattagacaagtctaattcatttatgtgattattttaccgtgattatgcaagagaatggcgttgtttttcggaaccacactctgaagtacatacgggaaaagaaatttgatacatgcaacctactctcaaattgttcaaaaataaaTCAGTGatatttt-taaatacattttcagaaataatatttaaaaataaaGAATTGATACTACTGAAAAAATAAAGTTGGACTGGTTGGTAAGGAGTAGATGTAAGAATTTCATCTGCTGAGAAGAGATACACACTAATGAAAG-AAAAAATAAATGAAGGAAAAC--TATAGATCTAGACATTGTTATATTTCATCAGAATGCAGCCAGCACTGAGCTAGAAAAGCATATCTTTTCAGTTAGAATAAAATGTCTGGTGTCTAACAATTTTTACATCACACTGT-
>gene=chr10_11630254-11631254; species=ponAbe
tgtactggaggagcaaaatgctgtaaagcacatcattgggaaaactatcaacactggaataaggatcatatattagataagtctaatttatctatgtgataatttcaccatggttatgcaagagaatggcgttgtttttcggaaccatacactgaagtacatatgggaaaaggagcatgatacatgcaacctactctcaaattgttcaaaaataaaTCAGTGATATTTTAAAAACACATTTTCAGa---aatattttaaaataaataattGATCCCACTGAAAAAA-ATAGTTGGACTGGTTGGCAAGGAGTAGATGTAAGAATTTCATCTGCTGAGAAGAGATACACACTAATGAAAG-AAAAAAATAATCAAGGAAAACTTTGTAGATCTAGACATTGTTATATTCCATCAGAATGCAGCCAGCACTGAGCTAGAAAAGCGTATCTTTTCAGTTAGAATAAAATTTCTAGTGTCTAACAATTTTTATATCACATTGTC
>gene=chr10_11630254-11631254; species=rheMac
tgtattggaggagcaaaatgctgtaaagcacatcattggggaaactgtcggcactggaataaagatcatatattagacaagtctaattcatttatgtgattattttaccgtggttatgcaagagaatggcgttgtttttcggaaccacactctgaagtacatacgggaaaagaagtttgatacatgcaacctactctcaaattgttcaaaaataaaTCAGTGatatttt-taaatacattttcagaaataatatttaaaaataaaGAATTGATACTACTGAAAAAATAAAGTTGGACTGGTTGGTAAGGAGTAGATGTAAGAATTTCATCTGCTGAGAAGAGATACACACTAACGAAAG-AAAAAAATAATGAAGGAAAAC--TGTAGATCTAGACATTGTTATATTTCATCAGAATGCAGCCAGCACTGAGCTAGAAAAGCGTATCTTTTCAGTTAGGATAAAATGTCTGGTGTCTAACAATTTTTACATCACACTGT-
>gene=chr10_13492442-13493442; species=hg19
TTCAATTTGCTGGGGCCCCACTTCTGTGCCCTAGAGGAGAATGATGTGGAACAGGATTTGACAAAATGGGGAGACAAACTGTATTTGGCAGGTCATTGCTGATGTGCTGTCATTTGGGTCTGCTTGTCAGGGTTGGTTTTGTCTTACAGCCACCTTCTACTTCTCAGTTGTTAATAGAACCTGCTAGGAACGCAGAAGAGAAGGGCCAAGGGAGCCGATCACAAGTATCTGGGCAGATCATCTAAACCAGTGGTCAAAAGTTACAATGTCCAACATCAAATATTCTGATGTCTAAGGGGCAGGAGCGGGCAAGTGAGTGGGGACTCCTCGAGGAGGGGAGGGGTGGGGAGCAGGCTGTGGCTTGGGTCTCATCCTGTAGAAGTGGGCAAACCTGGGGGGAAATGGGCATTTGTGATGGGAATTATTAATAGAAATGAGACATGGTTAGGGGATGTGTTCCCTGGCCAGTCTGCTTGGGGGAAAGAGAAGAGGGATGTGGC
>gene=chr10_13492442-13493442; species=bosTau
TCCAGTTTGCTGGGGTCCCACTTCCGTGCCCTCGGATAGAACGAAGTGGGGCAAGATTTGACAAAACTGGGAGACAGAGCCTACTTGATAGGTCACTGCAGAAGCGCTGCCATTGTGGTTTCTATG------------TGGTCTCTGTGTCACCGTCCACTTCTCAGACACTGATAGAACCTGCTAGAAGGGCAGGAGAGAACTGCCAA-GGTGCCAATCACAGCTCTCTGAGCAGAGAATCTAAGACAGGG-CCAGAAGTGAAAACGTCCTAAATCAGATTAGACAACGACCCCAGAGCAGGGCAGGCA----AGGTGGATG------GGGGAGGGGGGTGGA---------------GTCTGCACCCCATTCTGTACCAACAGGCAT---------------------------GGGAATTACTAATCCAAACTTGAGATGGTTAAGAAGTGTGTTCCCTGGCCAATCTATCTGGGGG-------------ATGTGGA
>gene=chr10_13492442-13493442; species=calJac
TTCAATTTGCTGGGGCCCCACTTCTGTGCCCTGGAGGAGGATGATGTGT-ACGGGATTTGACAAAATGGGGAGACAAACTCTATGTGGCAGGTCACTGCTGATGTGCTATCGTTTGGGTCTGCATGTCAGGGTCGGCTTTGTCTTACAGCCACCTTTCACTTCTCAGTTGCTAATAGAACCTGCTAGGAACGCAGAAAAGAAGGGCCAA-GGTGCCGATCACTACTATCTGGGAGGATCATCTAGACCAGTGGTCAAAAGTTACAACGTCTGACATCAAATATTCTGAAGTCTAAGGGGCAGAAGCGGGCACATGAGTGGAGGCTCCTCCAGGAGGGGAGGGGTGGGGAGCAGGCTATGGCTTGGGTCTCATCCTTTAGAAATGGGCAAGCCTGGGGGGAAATGGGCACTTGTGACATGAATTATTAATAGAAATGTGACGTGGTTAGGGGGTGTGTTCCCTGGTCAGTCTGCTTGTGGGAAAGAGAAGAGGGATTTG--
>gene=chr10_13492442-13493442; species=canFam
GTCTATCTGCTAGGGTCCCACTTTGGTGCTCTTAAGGAGAATGCGGCGAAAGAGCATTTGACAAAACTGGAAGATAAAACCTTTCTGGCAGGTCACCGCTGATGCGCTGTCCTTTTGGTTTGCAGGTCAGGGCTAGTTTTGTCCTCAAGCCATCTTCCCCCTTTCAGATGCAGAACGAACCTGCCAGGAAGGC---AGAGAAGTGCCAA-GGCGCCAATCACAAATATCTAGGTGGACCATCTAGCCCAGTGGTTAGATGTGAAAACACCCTAAATCAAATATGATGATGACTCTGGAACCAGGCAGCCA----TCGTGGAGGCTCCCACAGGAGGGGAAGGGT-GGGAGTGGCCTACAGTTTGGATCCCACACTGCAGAAGTGGGCAGGTGGGTGTGAAC------------GTCATGAATTAC----ACAAATGTGAGA-GGTTAAGAAG-GGGTTCACTGGCCAGTC----TGCGGGAAATCCAACAGTAATGTGGA
>gene=chr10_13492442-13493442; species=equCab
[truncated: 5,177,925 more chars]
