# Supplementary material for: Combining phylogenetic footprinting with motif models incorporating intra-motif dependencies
Source: BMC Bioinformatics. 2017 Mar 1;18:141. doi: 10.1186/s12859-017-1495-1 (PMC5333389; doi:10.1186/s12859-017-1495-1)
Supplement: Supplementary file 2 — Sequence data. This archive contains data files of alignments of the ChIP-seq positive regions and negative control regions for each of the 35 TFs in FASTA format. (ZIP 83763.2 kb) [file 12859_2017_1495_MOESM2_ESM.zip › ATF3/ATF3_pos.txt]

>gene=chr20_443100-443350; species=hg19
AGAAGACGCGGCTCCGACCGCGGGACGTAGCACCCGCTCGGCATCGGCAGGCTCCCCTCCGTCGGCCAgcggcgcgcaggcgcgcaggcgccccgctggccccgccccgcgccggcACGTGACCCTGCGCTACGCCCGGCCGGCGGCGGGGGAGGCTGCGGAAAGAGCGCGGTGAGCGCTCTGAGGAGTTGGCTTCGTCTGCGCTGTAGACTCTACGGTGTAGAGTGTGGCGCTCTTGAGCGAGTGTGCT
>gene=chr20_443100-443350; species=bosTau
AGAAGACGCGGCTTCGGCCGCAGGTTCCAGCGCCTGCTCCGT-GGAGCGAACTCGGCTTGGTCAGCccgcggcgcgca--------ggcctcccgc-cgccccgccccgcgccgtcacgtgaccacccgctacgCCCGCGCGGCGCCCTGAACGG----CGAGAGAGTGCGGGGACTGCCCCGGAGAGTTTGTTCCAACTGAATTATAG--------------AGCGTAGCAGTCTTGAAGCGATGTGTT
>gene=chr20_443100-443350; species=calJac
AGAAGACGCGGCTCCGACCACTGGACGCAGCGCCCGCTCGGCATCGGCAGGCTGGGCTCCGTCGGCCAGCGGCGCGCAGGCGCGCAGGCGCCCCACTGGCTCCGCCCCGCGCTGGCACGTGACCCTGCGCTACGCTGGGCTGGCCGCCCCGGAGGCTGCGGAAAGAGCGTGGTGAGCACTC-GAAGTGTTAGTTTCATCTGCGCTGTAGACTCTACAGTgc--cgtgtggcgctcttgagccagtg-gct
>gene=chr20_443100-443350; species=canFam
AGGAGACGCGGCTATGGCCGCGGGACCCACGGTCGGCTACGC-CGGACAGGGTAGACTCGGTCAgcccgcggcgcgcaggcgcgcaggcgtcccgcgggccccgccccgcgccggcACGTGACCGGCCGCTACGCGGGGACGGCGCCCTAAGCGG----CGAGAGGGTGCGGGGAGCGCGCTGG--------------TTGCATTACGG--------------AGCGTGGCACACTTGAGTAAGTGTGCT
>gene=chr20_443100-443350; species=equCab
TGCAGAC---------------------------------------------------------------------------------------------------------------------------------------------------------------------------------------------------------------------------------------------------
>gene=chr20_443100-443350; species=gorGor
AGAAGACGCGGCTCCGACCGCGGGACGTAGCGCCCGCTCGGCATCGGCAGCCTCCCCTGCGTCGGCCAGCGGCGCGCAGGCGCGCAGAC-CCCCGCTGGCCCCGCCCCGCGCCGGCACGTGACCCCGCGCTACGCCTGGCGGGCGGCCCGGGAGGCTGCGGAAAGAGCGCGGTGAGCGCTCTGAGGAGTTAGCTTCGTCTGCGCTGCAGACTCTACGGTGTGGAgtgtggcgctcttgagcgagtgtgct
>gene=chr20_443100-443350; species=panTro
AGAAGACGCGGCTCCGACCGCGGGACGCAGCGCCCGCTCGGCATCGGCAGGCTCCCCTCCGTCGGCCAgcggcgcgcaggcgcgcaggcgccccgctggccccgccccgcgccggcACGTGACCCCGCGCTAGGCCTGGCGGGCGGCCGGGGAGGCTGCGGAAAGAGCGCGGGGAGCGCTCTGAGGAGTTGGGTTCGTCTGCGCTGTAGACTCTACGGTGTAGAGTGTGGCGCTGTTGAGCGAGTGTGCT
>gene=chr20_443100-443350; species=papHam
AGAAAACGCGGCTCCGACCGCGGGACGTAGCGCCCGCTCGGCATCGGCAGGCTCCGCTCGGTCGGCCAGCGGCGCGCAGGCGCGAAggcgccccgctggccccgccccgcgccggcACGTGACCTTGCGCTACGCCTGGAC----------------GCGGAAGGAGGGCGGTGAGCGCTCTGAGCAGTTAGTTTCCTCTGCGCTGTAGACTCTACGGTGTAGAGTGTGGCGCTCTTTAACGAGTGTGCT
>gene=chr20_443100-443350; species=ponAbe
AGAAGACGCGGCTCCGACCGCTGGACGTAGCGCCCGCTCGGCATCGGCAAGCTCCGCTCCGTCGGCCAGCAGCGCGCAggcgcgcaggcgccccgctggccccgccccgcgccggcACGTGATCCTGCGCTACGCCTGGCCGGCGGCCGGGGAAGCTGCGGAAAGAGCGCGGTGAGGGCTCTGAGGAGTTAGTTTCGTCTGCGATGTAGACTCTACAGTGTAGAGTGTGGCGCTCTTGAGCGAGTGTCCT
>gene=chr20_443100-443350; species=rheMac
----------------------------------------------------------------------------------------------------------------------------------------------------------------------------------------------------------------------------------------------------------
>gene=chr20_948822-949072; species=hg19
AGAGATGGTCAAACCATATATGCGAGCAGCTGAGATGGTCTCATTGGGATAGtaactgggcacatggccacccaaacaaaagactacatttcccaccttcccttacaactagatatggtcatgtgaccaacatctggccaatcagatgtaaggtaaagcagcatgtgacacttcaagaaagctgccttaaagggcaggggtgtgccccttgtcgtcccctcatcctttctgttgggtggaatgtgaacga
>gene=chr20_948822-949072; species=bosTau
AGAGATAGTGAGACCACATGTGTCAGCAGCTCAGACTGTCTCATTGGGATAGtaattgagcacgtggccattcag----atgactgcacttccga--------tgcaactagatttggtcatgtgaccaaaacctggctagtaggttataaggtaaagcagtgtgtgcaacttctagaaagc----ttaaagggcaggggcatgccctttgtcatcccctgatccttcctgttgggtggaatgtgaacga
>gene=chr20_948822-949072; species=calJac
AGAGATGATCAAACATTATGTGTGAGCCGCTGAGACGGTGTCATTAGGATAGtaactgggcacatggccacccaaacaaaagactacatttcccagcttccattccaaccagatatggtcatgtgaccagaatctagccaatcagatgtaagGT------------------------------------------------------------------------------------------------
>gene=chr20_948822-949072; species=canFam
AGAGAGAGCCAAACCATATATGTGAGCAGCTTAGACTGTCTCCTGTGTACAttaactgaacacgtggccacccagacaaacgactacatttccca--------tacaactagatacggtggtatgaccccaacttggccaaaggggtgtaagctaaagcaatgtgtgtgacttccaaaaagctgccttaaaggccagggacatgccctttgtcatcccctcatccttcctgttgtgtggaatgtgaacga
>gene=chr20_948822-949072; species=equCab
AGAGATGGTCAAACA--GTATGTCAGCAGCTCAGAGCATCTCACTGGGATAttaactgagcatgtagccaaccatacaaaagactacatttcccagtttcccttgcaactagatatggtcatgtgaccaaaatctggtcaatagggtataagatagagcagtgtgtgcaacttctggaaagctgccttgcagggcaggggcatgccctttgtcatccgctcacccttcctgttgggtggaatgtgaacga
>gene=chr20_948822-949072; species=gorGor
AGAGATGGTCAAACCATATATGCGAGCAGCTGAGATGGTCTCATTGGGATAGtaactgggcacatggccacccaaacaaaagactacatttcccaccttcccttacaactagatatgggcatgtgaccaaaatctggccaatcagatgtaaggtaaagcagcatgtgacacttcaagaaagCT-------------------------------------------------------------------
>gene=chr20_948822-949072; species=panTro
AGAGATGGTCAAACCATATATGCGAGCAGCTGAGATGGTCTCATTGGGATAGtaactgggcacatggccacccaaacaaaagactacatttcccaccttcccttacaactggatatggtcatgtgaccaaaatctggccaatcagatgtaaggtaaagcagcatgtgacacttcaagaaagctgccttaaagggcaggggtgtgccccttgtcatcccctcatcctttctgttgggtggaatgtgaacga
>gene=chr20_948822-949072; species=papHam
AGAGATGGTCAAACCATATATATGAACAGCTGAGATGGTCTCATTGGGATAGCaactgggcacacggccacccaaacaaaagactacatttcccagcttcccttacaactaaatatggtcatgtgacaaaaatctggcccatcagatgtaaggtaaagtagcatgtgccacttcaagaaagctgccttaaagggcaggggtgtgccccttgtcatcccctcatcctttctgttgggtggaatgtgaacaa
>gene=chr20_948822-949072; species=ponAbe
AGAGATGGTCAAACCATATATGTGAGCAGCTGAGATGGTCTCATTGGGATAGtaactgggcacatggccacccaaacaaaatactacatttcccaccttcccttacaactagatatggtcatgtgaccaaaatctggccaatcagatgtaaggtaaagcagcatgtgacacttcaagaacgctgccttaaagggcaggggtgtgccccttgtcatcccctcatcctttctgttgggtggaatgtgaacga
>gene=chr20_948822-949072; species=rheMac
AGAGATGGTCAAACCATATATATGAACAGCTGAGATGGTCTCATTGGGATAGCaactgggcacacggccacccaaacaaaagactacatttcccagcttcccttacaactaaatatggtcatgtgacaaaaatctggcccatcagatgtaaggtaaagtagcatgtgccacttcaagaaagctgccttaaagggcaggggtgtgccccttgtcatcccctcatcctttctgttgggtggaatgtgaacaa
>gene=chr20_2644754-2645004; species=hg19
CCGCTCCTTCGCCCGCCCCTGCCCGACATGTCCCGGGGCCTCACTCGGGTCAGCCAGCGGACTCCGCTCAATGCCGCCATGTTTCCCGCAGGAAGTCGCGTGGGAAGTGACGCCTGAAGCTGGCGCGGCCCCGTACCCCGACTTCCGGCCTGTACTGAGTTCCTGGTATTTCTCTCTCTGCGCCAACCAGCACTGCTTGCTCACGCCTGTTTCTCCTTTTCCTTGCCGGTGGGGAGGTCATGGGATGCGC
>gene=chr20_2644754-2645004; species=bosTau
CCGCCCTCCCGCCTGCC-TTGCGTG------TCCCGGGCCTCACTCGGGTCAGCCAGCGGACACGGCTGAGGGCAGCCATGTCATTCGCAGGAAGTCGCG-GAGAAGTGACGCCGGAAGCTGGAGCGGCCCAGGGCCCCTGTTTCCGGCC------GGATGTTGGGCGAACCTTATT-TCCTCCAACCAAAACAGCTAACCTGTGGTTTTCCTCCGCTGCTCTTCCG--GTACCCACTGATGCGGCAGAG
>gene=chr20_2644754-2645004; species=calJac
CCTTTCCCTCGCCCGCCACTGCCCGGCATGTCCCCGCGCCTCACTCGGGTCAACCAGCGGACACCGCTGAGTGCCGCCATGTTCTCCGCAGGAAGTCGCGTGGGAAGTAACGGCGGAAGCTGGCGCGGCCGCGTACCCCGACTTCCGCCCTGTGCCGGTTGCTTGGTGCTTGTCTCTCTGCCCTAACCAGCACTCCCTGCTTACGCCTGTTTCTCCTTTTTCTTGCAGGTGGG-------TAGGATGCGC
>gene=chr20_2644754-2645004; species=canFam
ccgctcccccgcccgccccggcccgACCTGACCCCGGGCCTCACTCGGGTCAGCCAGCGGACACCACTGAGAGCCGCCATGTTCGCTGCAGGAAGTCACGTGGGAAACGGTGCCGGAAGCGGGCGTGGCCCGGCCCCGCGACTTCCGGTC------GGGCCGCGGGCTGCTCTGTTT-TCCTCCGACCGACGGCCGCGG----TGCTTTTCCTGCTCTCCCCTTGCC--CTGGAGCCTCATGGGACACGC
>gene=chr20_2644754-2645004; species=equCab
CTGCTCCCACGCCCGCCCCAGCCCGGCCTGACCCCCGGGCTCACTCGGGTCAACCAGCGGACGCCGCCGAAAGCCGCCATGTTTCCCGCAGGAGGTCGCGTGGGAAGTGACGCCGGAAGCTGGCGCGGCCCGGCCCCCTGACTTCCGGTC------GGGCGCTAGGCGGTTCTCCCTCTTCTCAAACCAATACTCCCTGCTCATGCTTTTGCTTCCTTTACCTTATC--CTGGAGGCTAATGGGAGACGC
>gene=chr20_2644754-2645004; species=gorGor
CCGCTCCTTCGCCCGCCCCTGCCCGACATGTCCCGGGGCCTCACTCGGGTCAGCCAGCGGACTCCGCTCAATGCCGCCATGTTTCCCACAGGAAGTCGCGTGGGAAGTGACGCCTGAAGCTGGCGCGGCCCCGTACCCCGACTTCCGGCCTGTACTGAGTTCCTGGTATTTCTCTCTCTGCGCCAAACAACGCTGCTAGCTCACGCC--TTTCTCCTTTTTCTTGCCGGTGGGGAGGTCATGGGATGCGC
>gene=chr20_2644754-2645004; species=panTro
CCGCTCCTTCGCCCGCCCCTGCCCGACATGTCCCGGGGCCTCACTCGGGTCAGCCAGCGGACTCCGCTCAATGCCGCCATGTTTCCCGCAGGAAGTCGCGTGGGAAGTGACGCCTGAAGCTGGCGCGGCCCCGTACCCCGACTTCCGGCCTGTACTGAGTTCCTGGTATTTGTCTCTCTGCGCCAACCAGCACTGCTGGCTCACGCCTGTTTCTCCTTTTTCTTGCCGGTGGGGAGGTCATGGGATGCGC
>gene=chr20_2644754-2645004; species=papHam
CCGCTCCCTTGCCCGCCCCTGCCCCACATGTCCTGGGCGCTCACTCGGGTCAGCCAGCGGACACCGCTCAGTGCCGCCATGTTTCCCGCAGAAAGTCGCGTGAGAAGTGACGCCTGAAGCTGGCGCGGCCCTCTACCCCGACTTCCGGCCTGTGCTGAGTGCCTGGTACTTCTCTCTCTGCGCCAACCAGCGCTGCTTGCTCACGCCTGTTTCTCCTCTTTCTTGCCGGTGGGGAGGTCATGGGATGCGC
>gene=chr20_2644754-2645004; species=ponAbe
CCGCTCCCTCGCCCGCCCCTGCCCGACATGTCCCGGGGCCTCACTCGGGTCAGCCAGCGGACTCCGCTCACTGCCGCCATGTTTCCCGCAGGAAGTCGCGTGGGAAGTGACGCCTGAAGCTGGCGCGGCCCCGTACCCCGACTTCCGGCCTGTACTGAGTTCCTGGTATTTCTCTCTCTGCGCCAACCAGCATTGCTTGCTCACTCTTGTTTCTCCTCTTTCTTGCCGGTGGGGAGGTCATGGGATGCGC
>gene=chr20_2644754-2645004; species=rheMac
CCGCTCCCTTGCCCGCCCCTGCCCCACATGTCCTGGGCGCTCACTCGGGTCAGCCAGCGGACACCGCTCAGTGCCGCCATGTTTCCCGCAGAAAGTCGCGTGAGAAGTGACGCCTGAAGCTGGCGCGGCCCTCTACCCAGACTTCCGGCCTGTGCTGAGTGCCTGGTACTTCTCACTCTGCGCCAAGAAGCGCTGCTTGCTCACGCCTGTTTCTCCTCTTTCTTGCCGGTGGGGAGGTCATGGGATGCGC
>gene=chr20_3801406-3801481; species=hg19
TAAGCTGTCTTGACCGCTACCATTTCTCTAGTAGAGGCGGGACGCGGCGGCGCGGAGTGATGACGCGCTCTGCTG
>gene=chr20_3801406-3801481; species=bosTau
--------------------------------------------CCGTGGCGAAGGTTGATGACGTAATCTTCTC
>gene=chr20_3801406-3801481; species=calJac
TAAGCTGTCTTGACCGCTACCATTTCTCTGGTGGAGGGGG---------------------GACGAGCGCTGCTT
>gene=chr20_3801406-3801481; species=canFam
TGAAGGTT-TTGGTCGCTACTATGT----GGGGGGGAGGGGACACAGTGGCGAGGGTTGATGACGCGCTCTTCGT
>gene=chr20_3801406-3801481; species=equCab
TAAAGGTTCTTGGCCGCTACCATTTCTCCAGGGGGTGCGGGACGTGGTGGCGAAGGCTAGTGACGCGCTCTTCTT
>gene=chr20_3801406-3801481; species=gorGor
TAAGCTGTCTTGACCGCTACCATTTCTCTAGTAGAGGGGGGACGCGGCGGCGCGGAGTGATGACGCGCTCTGCTG
>gene=chr20_3801406-3801481; species=panTro
TAAGCTGTCTTGACCGCTACTATTTCTTTAGTAGAGGGGGGACGCGGCGGCGCGGAGTGATGACGCGCTCTGCTG
>gene=chr20_3801406-3801481; species=papHam
TAAGCTATCTTGACCGCTACCATTTCTCTGGTGGAGGGGGGACACGGTGGCGCGGAGTGATGACGCGCTCTTCCT
>gene=chr20_3801406-3801481; species=ponAbe
TAAGCTGTCTTGACCGCTACCATTTCTCTAGTAGAGGGGGGACGCGGCGGCGCGGAGTGATGACGAGTTCTGCTT
>gene=chr20_3801406-3801481; species=rheMac
TAAGCTATCTTGACCGCTACCATTTCTCTGGTAGAGGGGGGACGCGGCGGCGCGGAGTGATGACGCGCTCTTCCT
>gene=chr20_5093695-5093837; species=hg19
ACTCAGCCGGCCCCAGGCGGGATCAGTGCGCCGGAAGTGGCGTGCCGGAAACAGGCGCGTCGGAAGTTGCGTCTCCGGAAGCGTTTGTCTCTTTACCCAGCTTCCCGGGCTAACCCTTACCGAGTGTCACCTGCAGGAGGCA
>gene=chr20_5093695-5093837; species=bosTau
AC----CCGGCCTCGACCG---GCTAGACGCCGGAAATGGCGTGTTTGGAGGTTGCAGGCCGGACGTGGCGTCAACGG-GGCGA-CGCCTTCTCATTTTACTTTC----TCGGTTTCTAGCCCGCTTTCTTTTCAGCGGCCC
>gene=chr20_5093695-5093837; species=calJac
ACCCAGCCCGCCCCAGGCGAGATCAGTGCGCCGGAAGTGGCGTGTCGGAAACAGGCGCGCCGGAAGTTGCGTCTTCGGGAGCGTTTGTCTAGTCACTCAGCATCC--------------------------------GGGCT
>gene=chr20_5093695-5093837; species=canFam
AC----CCCGCCCCACCCGCCAGCTCGACGCCGGAAGCGATGCGCCGAAAGGCAGCGCGCCGGAAGCGGCGTCACCGG-AGCGA-CGCCCCCTCCTTCCGCTCTCTGGACCGGCTTTGGCCCTGCGCTCGGGGGAGCGTGCT
>gene=chr20_5093695-5093837; species=equCab
GC----TTCGCCCCGCCCG--------GCGTCGGAAATGGCGCGTGGAAAGGCGGCGCGCCGGAAGTGGCGTCACTGG-AGCGA-CGCCTTCTCCTCCCGCTATCGGAGCCCGTTTCAACCCTACGC-----------TGCT
>gene=chr20_5093695-5093837; species=gorGor
ACTCAGCCGGCCCCAGGCGGGATCAGTGCGCCGGAAGTGGCGTGCCGGAAACAGGCGCGTCGGAAGTTGCGTCTCCGGAAGCGTTTGTCTCCTCACCCAGCTTCCCGGGCTAACCCTTACCGAGTGTCACCTGCAGGAGGCA
>gene=chr20_5093695-5093837; species=panTro
ACTCAGCCGGCCCCAGGCGGGATCAGTGCGCCGGAAGTGGCGTGCCGGAAACAGGCGCGCCGGAAGTTGCGTCTCCGGAAGCGTTTGTCTCCTTACCCAGCTTCCCGGGCTAACCCTTACCGAGTGTCACCTGCAGGAGGCA
>gene=chr20_5093695-5093837; species=papHam
ACGCAGGCCGCCCCAGCCGGGATCAGTGCGCCGGAAGTGGCGTGCCGGAAACAGGCGCGTCGGAAGTTGCGTCTCCGGAAGCGTTTGTTTCCTCAACCAGCTTCCCAGGCTATCACTTACGGAGTATCAGCTGCAGGAGGCA
>gene=chr20_5093695-5093837; species=ponAbe
ACTCAGCCCGCCCCAGCCGGGATCAGTGCGCCGGAAGTGGCGTCCCGGAAACAGGCGCGTCGGAAGTTGCGTCTCCGGCAGCGTTTGTCTCCTCACCCAGCTTCCCGGGCTAGACCTTACTGAGTGTCACCTGCAGGAGGCA
>gene=chr20_5093695-5093837; species=rheMac
ACTCAGCCCGCCCCAGCCAGGATCAGTGCGCCGGAAGTGGCGTGCCGGAAACAGGCGCGTCGGAAGTTGCGTCTCCGGAAGCGTTTGTTTCCTCAACCAGCTTCCCAGGCTATCACTTACCGAGTATCAGCTGCAGGAGGCA
>gene=chr20_5986573-5986823; species=hg19
GCTGCGGGCCAGGAGAAGAGAGCGCCGCGTACCCGCTGCTTCCCAAAACCCACTGAGCCTGATGCGCGCGCCTCCGCTGTGCCAGGGGCGCCGGGAAGCCCGACGACGACGGTGTCGTAAAAGCGTCGCGAAGGCGTCCGCCCTTGGCGGCTTCCTGCCACCTGTATAAGTGGAGTGTGCTGGGGTGTGTAAAGTAGTATGGAGGCAGCGGTAGCCCAGTGTCTGAGTGGTTGCCGGGTCTCCATGGAGA
>gene=chr20_5986573-5986823; species=bosTau
TGGGCGGGCAGACA----GCG--GCTGCACAAAACACCTCCTTT--AGCCCGCCGGGCCTAACGCGCGCGAGTGCGCCGCGCCAGGGGCGCTGGTAAGCCCAGCGGCGACGCTGTCGCAAAAGCGTCGCGAAGGCTTCCGTCCTTGGCGATCTAAGGCCACCTGTATAAGATA-GCGTGTTGGGGTTTGAGAACCAGTATGGAGGCCGTCG------ATCTTCTCCAATATTGCGGGGAGTCGATGAGGA
>gene=chr20_5986573-5986823; species=calJac
GCTATGGACAAAAAAAGGAGGGCGCCGGGAACCGACTGCTTCCTAAAACCCACCGGGCCCGACGCGCGCGCCTCAGCAGCGCTGGGGGCGCCGGGCAGCCCGACGGCGACGGTGTCGTAAAAGCGTCGCAAAGGCTTCCGCCCTTGGCGGCTCCCTGCCACCTGCATAAATGGAGCATGTTGGGGTGTGAAAACTAGTGTGGAGGCAGAGGCGGCGCGG--GTTGTGTTGGTTCTGGGTCTCCATGTTGA
>gene=chr20_5986573-5986823; species=canFam
CCCGCGAGCCGAGAGACGCCCACGCCGCCGCCGACCCGC----GGCACCCCAAGGCGCCTAACGCACGCG-CTCCGCGACGCCGGGGGCGCCGGGAAGTCCAGCGCCGACGGTGTCGCAAAAGCGTCGCGAAGCCGTCGGTCCTTGGCGGCTGCTGGCCACCTGTATAAGCGAGGCGTGCTGGGGTTTGAAAACTGCCATGGAGGCTCCCG------AGCTTCTCCGACGCTGCGGAGACTCTGCGGAGC
>gene=chr20_5986573-5986823; species=equCab
ATTGTAGGCAGAGAGA------------------------------------------------------------------------------------------------------------------------------------------------------------------------------------------------------------------------------------------
>gene=chr20_5986573-5986823; species=gorGor
GCTGCGGGCCAAGAGAAGAGAGCGCCGCGTACCCGCTGCTTCCCAAAACCCACTGAGCCTGACGCGCGCTCCTCCGCTGTGCCAGGGGCGCCTGGAAGCCCGACGACGACGGTGTCGTAAAAGCGTCGCGAAGGCGTCCGCCCTTGGCGGCTTCCTGCCACCTGTATAAGTGGAGCGTGCTGGGGTGTGTAAAGTAGTATGGAGGCAGCGGTGGCCCAGTGTTTGAGTGGTTGCTGGGTCTCCATGGAGA
>gene=chr20_5986573-5986823; species=panTro
GCTGCGGGCCAAGAGAAGAGAGCGCCTCGTACCCGCTGCTTCCCAAAACCCACTGAGCCTGACGCGCGCGCCTCCGCTGTGCCAGGGGCGCCGGGAAGTCCGACGACGACGGTGTCGTAAAAGCGTCGCGAAGGCGTCCGCCCTTGGCGGCTTCCTGCCACCTGTATAAGTGGAGCGGGCTGGGGTGTGTAAAGTAGTATGGAGGCAGCGGTGGCCCAGTGTCTGAGTGGTTGCCGGGTCTCCATGGAGA
>gene=chr20_5986573-5986823; species=papHam
-------------------------------------------------------------------------------TGCCAGGGGCGCCGGGAAGCCCGACGGCGACGGTGTCGTAAAAGCGTCGCGAAGGCGTCCGCCCTTGGCGGCTCCCTGCCACCTGTATAAGTGGAGCGTGCTGGGGTGTGAAAAGTAGTATGGAGGCAGCGGTGGTCGAGTTTCTGTGTGGTTGCTGGGTCTCCATGGAGA
>gene=chr20_5986573-5986823; species=ponAbe
GCTGCGGGCCAGGAGAGGAGAGCGCCGCGTACCCGCTGCTTCCCAAAACCCACGGAGCCTCACGCGCGCGCCTCCGCTGTGCCAGGGGCGCCGGGAAGCCCGACGGCGACGGTGTCGTAAAAGCGTCGCGAAGGCGTCCGCCCTTGGCGGCTTCCTGCCACCTGTATAAGTGGAGCGTGCTGGGGTGTGAAAAGTAGTATGGAGGCAGCGGTTGCCCGGTGTCTGAGTGGTTGCTGGGTCTCCATGGAGA
>gene=chr20_5986573-5986823; species=rheMac
-------------------------------------------------------------------------------TGCCAGGGGCGCCGGGAAGCCCGACGGCGACGGTGTCGTAAAAGCGTCGCGAAGGCGTCCGCCCTTGGCGGCTCCCTGCCACCTGTATAAGTGGAGCGTGCTGGGGTGTGAAAAGTAGTATGGAGGCAGCGGTGGTCGAGTTTCTGTGTGGTTGCTGGGTCTCCATGGAGA
>gene=chr20_13765441-13765691; species=hg19
ACTAGTTTTTTCCCCGCGCCACACACACACACGCCCTCAAGCCCTTCATCTCGAGCTCTTCAACTCCAGTCCATCCCCACTCACCGTCCGCAGTCCTACCAAGCCTCACGTGGGGCTCACACCCACAATCCTCCGCGTGACGCTCCGCCGTAATGGCAAGCGAACTAGGCCAAACTACTTGCACGTTCCCTCGAGAAGATCTTTGGAGTAGACACAAAAGCCGCGCTGGCGCATGCGCACAAAAAGCGCC
>gene=chr20_13765441-13765691; species=bosTau
GCTAGCTCTGTCC------------------------------------------CTCTCC------AGCCCGACTCCACTCACCGATCCGAATCCCTCACGGCGTCACATGGGGCCCACACCCACAATCCTCTGCGAGACACACCGCCGTGAAGGCACGCGAACTGGGCCAAACTTCCTCCGCTTTCCCTCGCGAAGTGCTCCGGCGTCCTTGCCGTAGCCTC---GGCGCATGCGCATAGCC-GAGCC
>gene=chr20_13765441-13765691; species=calJac
ACCAGTTCTTCCTCCGGGCCACACGTACGC--CTCCTCAAGCACTTCAATTCGAGCTCTTCAACTCGAGCCCATCCCCACTCACCGTCCCGAGTCCTTTCAAGCTTCACGTGGGACTCGCACCCACAATCCTCCGCAGGACGCTCTGCCGTAATGGCAAGCGAACTAGGCCAAACTACTTGCACGTTTCCTCGCGAACATCTTTGTAGAAGTCGCTGAAGCCGCTCTGGCGCATGCGCACAAAAAGTGCT
>gene=chr20_13765441-13765691; species=canFam
ACTCGCCAAGCACCC---------------------------------CGCGCAGCCCTTC------AACCCGACTCCGCTCACCTC--GGAACTCCGCCCGGCCTCACGTGCGACCCGAACCCACAGTCCTCCGGGTGACGCTCCGCCGGAATGGCAAGAGAACTGGGACAAACTACTTCCCCTTTCCCTCACTGTGCTCTCCAGCGCAGGCGCCGGAACCGCGGCGGCGCATGCGCCGCAGA-GCGCC
>gene=chr20_13765441-13765691; species=equCab
ACCGGTTCTGTACCC---------------------------------GCTACGGCCCTTC------AACCCAACCCCACTCACCTCGAGGAGCCCCTCAGAGCCTCACATGGGACCCATACCCACAATCCTCCGCGTGTCGCTCCGCCGTAATGGCACGCGAACTGGGCCAAACTACTTCTCTTTTCCCTC---GCGAAATCTGGAGTAGTCGCCGATGCCGCGGCGGCGCATGCGCAGAAGG-GCTCC
>gene=chr20_13765441-13765691; species=gorGor
ACTAGTTTTTTCCCCGCGCCACACACACACAGGGCCTCGAGCCCTTCATCTCGAGCTCTTCAACTCGAGTCCATCCCCACTCACCGTCCGGAGTCCTACCAAGCCTCACGCGGGGCTCACACCCACAATCCTCCGCGTGACGCTCCGCCGTAATGGCAAGCGAACTAGGCCAAACTACTTGCACGTTCCCTCGAGAAGATCTTTGGAGTAGTCACAAAAGCCGCGCTGGCGCATGCGCACAAAAAGCGCC
>gene=chr20_13765441-13765691; species=panTro
ACTAGTTTTTTCCCCGCGCCCCACACACACACGCCCTCGAGCCCTTCATCTCGAGCTCTTCAACTCGAGTCCATCCCCACTTACCGTCCGGAGCCCTACCAAGCCTCACGTGGGGCTCACACCCACAATCCTCCGCGTGACGCTCCGCCGTAATGGCAAGCGAACTAGGCCAAACTACTTGCACGTTCCCTCGAGAAGATCTTTGGAGTAGACACAAAAGCCGCGCTGGCGCATGCGCACAAAAAGCACC
>gene=chr20_13765441-13765691; species=papHam
ACTAGTTTCTTCCCCGCGCCACACCTACGCCCC----------------CTCAAGCTCTTCAACTCGAGCTCATCCCCACTTACCGTCGGGAGTCCTCCCGAGCCTCACATGGGGCTCACACCCACAATCCTCCGCGTGGCGCTCTGCCGTAACGGCAAGCGAAGTAGGCCAAACTACTTGCACGCTCTCTC--TGTGCTCTTCGGAGTAGGCACAAAAGCCGCTCTGGCGCATGCGCACAAAAAGTGCC
>gene=chr20_13765441-13765691; species=ponAbe
ACTAGTTCTTACCCCGCGCCACACACACAC--GCCCTCGAGCCCTTCAACTCGAGCTCTTCAACCCCAGTCCATCCACACTCACCGTCCGGAGTCCTCCCAAGCCTCACGTGGGCCTCACACCCACAATCCTCCGCGTGACGCTCCGCCGTAATGGCAAGCGAACTAGGCCAAACTACTTGCACGTTCCCTCGCGAAGATCTTTGGAGTAGTCGCAAAAGCCGCGCTGGTGCATGCGCACAAAAAGCGCC
>gene=chr20_13765441-13765691; species=rheMac
ACTAGTTCTTCCCCTGCGCCACACCTACGACCG----------------CTCAAGCTCTTCAACTCGAGCTTATGCCCACTTACCGTCGGGAGTCCTGCCGAGCCTCACATGGGGATCACACCCACAATCCTCCGCGTGGCGCTCTGCCGTAACGGCAAGCGAAGTAGGCCAAACTACTTGCACGATCCCTC--TGTGATCTTCGGAGTAGGCACAAAAGCTGCTCTGGCGCATGCGCACAAAAAGTGCC
>gene=chr20_18268808-18268939; species=hg19
CAGAAGCCGAACAGATGCGCCCCGAAACGTCATTTCCGCGCGCCAAGGGGCGGGGCCGGTACCGGGTGCGGAAGTCGCTCCAGGGGTCACTGGGAAGTGTAGTTTTCGAGACAGAGGCGCTCAGAAGGAGG
>gene=chr20_18268808-18268939; species=bosTau
CAGAAACTAAACGGAGATTCCCCGGCACATCACTTCCGCCAGCCGAGGGGTGAGCC-AGCACCAGAGGCAGGAGTCACTGCAGGGATCACTGGGGAGTGTAGTCTTTAAGGCGGAGGCGTTAGC-AAAGTG
>gene=chr20_18268808-18268939; species=calJac
CAGAAGCCGAACAGACGCGCCCAGAAACGTCATTTCCACGCGCCGAAGGGCGAGCCTGGTACCGGGTGCGGAAGTCGCTCCAGGGGTCAGTGGGAAGGGAGGTTTTCCATGCAGAGGCGCTCAGAGGGAGG
>gene=chr20_18268808-18268939; species=canFam
CGGAAGCCGAGCCGCACCTCCCCTACGCGTTATTTCCGCCCGCCGGGAGGCGGGTC-GCCACCGGATGCGGAAGTCACTGCAGGGGTCACTGGGAAGTGTAGTCTCCGAGGCGGAGGCGTCAGA-GAAGCG
>gene=chr20_18268808-18268939; species=equCab
CAGAAGCCCACCAGAAACTCCCCTACGCGTCATTCCTGCGCGCCGGGAGGCGGGCC-CCCAAAGGATGCGGAAGTCACTGAAGGGGCCACTGGGGAGTGTAGTCTTTGATGCAGAGGCGTTAGC-GAAGGT
>gene=chr20_18268808-18268939; species=gorGor
CAGAAGCCGAACGGATGCGCCCCGAAACGTCATTTCCGCGCGCCAAGGGGCGGGGCCGGTACCGGGTGCGGAAGTCGCTCCAGGGGTCTCTGGGAAGTGTAGTTTTCGAGACAGAGGCGCTCAGAGGGAGG
>gene=chr20_18268808-18268939; species=panTro
CAGAAGCCGAACAGATGCGCCCCGAAACGTCATTTCCGCGCGCCAAGGGGCGGGGCCGGTACCGGGTGCGGAAGTCGCTCCAGGGGTCACTGGGAAGTGTAGTTTTCGAGACAGAGGCGCTCAGAGGGAGG
>gene=chr20_18268808-18268939; species=papHam
CAGAAGCCGAACAGATGCGCCCCGAAACCTCATTTCCGCGCGCCAAGGGGCGGGGCCGGCACCGGGTGCGGAAGTCGCTCCAGGGGTCACTGGGAAGTGTAGTTTTCCAG-CAGAGGCGCTCAGAGGGAGG
>gene=chr20_18268808-18268939; species=ponAbe
CAAAAGCCTAACAGATGCGCCCCGAAACGTCATTTCCGCGCGCCAAGGGGCGGGGCCGGTACCGGGTGCGGAAGTCGCTCCAGGGGTCACTGGGAAGTGTAGTTTTCGAGACAGAGGCGCTGAGAGGGAGA
>gene=chr20_18268808-18268939; species=rheMac
CAGAAGCCGAACAGATGCGCCCCGAAACCTCATTTCCGCGCGCCAAGGGGCGGGGCCGGCACCGGGTGCGGAAGTCGCTCCAGGGGTCACTGGGAAGTGTAGTTTTCCAG-CAGAGGCGCTCAGAGGGAGG
>gene=chr20_18447910-18448013; species=hg19
ATGGGCATTGACATTCTGGAAAACAAGAATAAGAAGCTGTAGCGGCGCCTGTAAGTGGGCCGGAGCAGGCGCAGCTTGGCCACCTCCCGCCGAAAGGCAAGGA
>gene=chr20_18447910-18448013; species=bosTau
ACAGTCTCTGATTTTCTGAAATACCAGAACGAGAAAATATCAGAGCGCGCGAGCGTGAAGCGGCGCAGGCGCGACTTGGCCACCTCTAGGCGACCGGCAAAGA
>gene=chr20_18447910-18448013; species=calJac
ATGGGCATTGACATTCTGGAAAACAAGAATAAGAACCTGTAACGGCGCCTATAAGTAGGAAGGAGCAGGCGCGGCTTGGCCACCTCCCACCGAAAGGCAAGGA
>gene=chr20_18447910-18448013; species=canFam
ACAGGCACTGACATTC-AACAAACACGGATAA---GGCGTAG-GGCGCGGGCGGAGGAGGCG-ATCAGGCGCGGCTTGGCCGCCTCAAGCCGACGCACAAGTA
>gene=chr20_18447910-18448013; species=equCab
ACAAGCATTGACATTCTGAAAATCAAGAAAAA---GAAGTAGCGGCGCGGGTGAGCAAGGCGTTTCAGGCGCGGCTGGGGCAACTAAAGGCGACAGACAAGGA
>gene=chr20_18447910-18448013; species=gorGor
ATGGGCATTGACATTCTGGAAAACAAGAATAAGAAGCTGTAGCGGCGCCTGTAAGTGGGCCGGAGCAGGCGCGGCTTGGCCACC-CCC-CCGAAAGGCAAGGA
>gene=chr20_18447910-18448013; species=panTro
ATGGGCATTGACATTCTGGAAAACAAGAATAAGAAGCTGTAGCGGCGCCTGTAAGTGGGCCGGAGCAGGCGCGGCTTGGCCACCTCCCGCCGAAAGGCAAGGA
>gene=chr20_18447910-18448013; species=papHam
ATGGGCATTGACATTCTGAAAAACAAGGATAAGAAGCTGTAGCGGCGCCTGTAAGTGGACCGGAGCAGGCGCGACTTGGCCACCTCCCGCCGAAAGGCAAGGA
>gene=chr20_18447910-18448013; species=ponAbe
ATGGGCATTGACATTCTGGAAAACAAGAATAAGAAGCTGTAGCGGCGCCTGTAAGTGGGCTGGAGCAGGCGCGGCTTGGCCACCTCCCGCCGAAAGGCAAGGA
>gene=chr20_18447910-18448013; species=rheMac
AAGGGCATTGACATTCTGAAAAACAAGGATAAGAAGCTGTAGCGGCGCCTGTAAGTGGACCGGAGCAGGCGCGACTTGGCCACCTCCAGCCGAAAAGCAAGGA
>gene=chr20_18774578-18774828; species=hg19
CCACACTTAGCGTGGTAATgtggctttgtaccatgtcaacctagctaagcgggaactacgtttcccagaattccttgcctgtaggtttccggggttagcacacgccacgtgacctgatgcgggcttcgtgaggcggaagtgacgcagtgttgtcgtctcgtaggcttgaaaggtaggtgcccgacattagggactgtcgcagcccggggaattgtccccatctgctggcttaccttgtgggcgtggatcc
>gene=chr20_18774578-18774828; species=bosTau
CCTTGATGT------GGCTCCAGCTTTGCTCCTGAAcaacttagtggagctggaactatgttttccagaattccatccacgcagacttccagggtgagcacagggtac-tgacctcccctgagccttgaaaggcagaaatgatacaacTCG-GAGTCTTCTACCGGGAAAATGTGGGTGCGGCTACTCAGGCGCTATTGTAG------GGAGCATCGGGGTCCCCTGGCTCGCCTGGTTGGT-----CAC
>gene=chr20_18774578-18774828; species=calJac
CCACACTTAGCGTGGTAATgtggctgtgtaccatggcaacctagctaagctggaactacgtttcccagaattccttgcctgtaggtttccaggattagcaccggcctcgtgacctgatgagtgttgcggggggcggaagtgacgca-cgttgtcgttttgtaggcttgaaaggtaggtgtgcgacgctagggactatcgcagctcagggaattgttcccatctgctggctcaccttgtgggcgtggagcc
>gene=chr20_18774578-18774828; species=canFam
CCACACTCAGGCT-TGCTTCCggcttagttccgtgtcaatttggccaacctggaactacatttcccagaattcactcc---cagatttccggggttagcgtggaccac-tgacct--cgcgagcct--gaaggcggaagtgacgctacactgtagccttcgacccttgaaaggccggtttgcggg-ccacgtgccgtggcag------gggttggcccgacct-ctggctccccgggcgggcggcggCCT
>gene=chr20_18774578-18774828; species=equCab
CCACAGTCAGCCC-GGCTCCtggctttgatccgtgtcaatttggcaaaggtggaattccgtttcccagaattccttcctttcagacctccgggatta-cctggagcac-tgaactcgcgcgagcctgggaaggcggaagtgacgccatactgtggccttcaacccttggaaggtaagcgcggGG------------------------------------------------------------------
>gene=chr20_18774578-18774828; species=gorGor
CCACACTTAGCGTGGTAATgtggctttgtaccatgtcaacctagctaagcgggaactacgtttcccagaattccttgcctgtaggtttccggggttagcacaggccacgtgacctgatgcgggcttcgtgaggcggaagtgacgcagcgttgtcgtcacgtaggcttgaaaggtaggtgcccgacattggggactgtcgcagctcggggaattgtcc-cgtctgctggcttaccttgtgggcgtggagcc
>gene=chr20_18774578-18774828; species=panTro
CCACACTTAGCGTGGTAATgtggctttgtaccatgtcaacccagctaagcgggaactacgtttcccagaattccttgcctgtaggtttccggggttagcacaggccacgtgacctgatgcgggcttcgtgaggcggaagtgacgcagcgttatcgtcacgtaggcttgaaaggtaggtgcccgacattggggactgtcgcagcccggggaattgtcctcgtctgctggcttaccttgtgggcgtggagcc
>gene=chr20_18774578-18774828; species=papHam
CCACACTTAGCATGGTAGTgtggctttgtactgtggcaacctagctaagccggaactacgtttcccagaattccttgcctgtaggtttccggggttagcacaggccacgtgacctgatgcttgctttgtgaggcggaagtgatgcagcgttgtcgtctcgtaggcttgaaaggtgggtgcccgaggtt----------gcagcgcagcgaattgtccccgtctgctggctcaccttgtgggcgtggagcc
>gene=chr20_18774578-18774828; species=ponAbe
CCACACTTAGCGTGGTAATgtggctttgtaccatgtccacctagctaagtgggaactacgtttcccagaattccttgcccgtaggtttccggggtcagcacaggccacgtgacctgatgcgcgcttcgtgaggcggaagtgacgcagcgttgtcgtctcgtaggcttgaaaggtaggtgcccgacattagggactgtcgcagcccggggaattgtccccgtctgctggcttaccttgtgggcgtggagcc
>gene=chr20_18774578-18774828; species=rheMac
CCACACTTAGCGTGGTAATgtggctttgtactaaggccacctagctaagccggaactacgtttcccagaattcgttgcctgtaggtttccggggttagcgcaggccacgtgacctgatgcgtgctttgtgaggcggaagtgatgcagcgttgtcgtctcgtaggcttgaaaggtgggtgcccgaggttaggtactgtcgcagcgcagggaattgtcccagtctgctgtctcaccttgtgggcgtggagcC
>gene=chr20_19609383-19609454; species=hg19
AGGGGGAGCTACTGAGTAGAAACAGGCACACCACTTCAGCTGGGAAATTATACCTGTAGGCCCAGAGATGA
>gene=chr20_19609383-19609454; species=bosTau
AAGGGGCGCTCATGAGTAGAAACA-GCTCATTTCCTCAGTCGGGAAATTACACGTAGGAGCCTAAAGAA--
>gene=chr20_19609383-19609454; species=calJac
AGAGGGAGCTACTGAATAGAAACAGGGACGcctcttcagcagggaaattatacccataggcccagagatga
>gene=chr20_19609383-19609454; species=canFam
AAGGGAAGTTGATCAGTAGAAACAGACACGTTTTTTCAGCTGGGAAATTATACACACAAACCCAGAGAAGA
>gene=chr20_19609383-19609454; species=equCab
AAAGGGAGCTCATGAGTAAAAACAGGCACA---CTTCAGCTGAGAAATTTTACTTACAAGCCTAGAGGAGA
>gene=chr20_19609383-19609454; species=gorGor
-----------------------------------------------------------------------
>gene=chr20_19609383-19609454; species=panTro
AGAGGGAGCTACTGAGTAGAAACAGGCACACCACTTCAGCTGGGAAATTATACCCGTAGGCCCAGAGATGA
>gene=chr20_19609383-19609454; species=papHam
AGGAGGAGCTACTGAGTAGAAACAGGCACACCACTTCACCTGGGGAATTATACCGGTAGGTCCAGAGATGA
>gene=chr20_19609383-19609454; species=ponAbe
AGGGGGAGCTACTGAGTAGAAACAGGCACACCACTTCAGAGGGGAAATTATACCCGTAGGCCCAGAGATGA
>gene=chr20_19609383-19609454; species=rheMac
AGGGGGAGCTACTGAGTAGAAGCAGGCACACCACTTCACCGGGGAAATTATACTGGTAGGTCCAGAGATGA
>gene=chr20_23338687-23338937; species=hg19
CAGCCCGAGACCAAGACGCAGGCGGTGGCGCCGGTTTCTCACTCAACCGCAGGTTCCAGCATCCCCGATACGGCCGACGTCATTACCCTGCGACCGCTCAGGACACTTCTGAGGACTCTTTTGACAGCTAGTAATCGCGCGGTGGCGCGACCACGTGACTCCGGCGCCCTAGCCCCGCCCTCCGTCTCCAAGGAGCCCTGGAAGGAGCTATACCAGCGGCTCCAGAAGGCGGGGAGAGGCGGGGCCGGAC
>gene=chr20_23338687-23338937; species=bosTau
CGGCCCCAGGCACAGACGCCCGACCCGCCTCCGCCCACTCACTAAGCCGCGCATCCCGGCGCACGCAGGGAGGCCAATAGCATCACC-GGCGACGTCCGGGGACCCATCGGAA------ACCGA--------------------------------GG--------CTCCAGCCCCGCCTCTCG-------------------------------------------GCCGGTGGGCGGAGGGGGCGGCC
>gene=chr20_23338687-23338937; species=calJac
CAGCCGGAGACCAAGACGCAGGGGGTCGCGCCAGTTTCGCACTCAACCGCAGGTTCCAGCGTCACGGACACGGCCGACAACATCACCCCGCGACTGCTCAGGACCCTTCGGAGGACTCTTT-GTCAGCTAGAAATC--GCTGTAGCGCGTCCACGTGACTCCGGCTCCCTAACCCCGCCCTCCGTCTCCAAAGAGCCCTGGAACGAGCAATCCCAGCAGCTCCGGAGGGCGGGGAGAGGCAGGGCCGGAA
>gene=chr20_23338687-23338937; species=canFam
------------------------------gcgcccgcg--cggAGCCCAACTTCTCGGCCCACGGAGGGCGCC--AGGCCCCGATCCCGCGACCTCCCTGGACTCTCTGGAGGCCTG-CGCGG--------------------------CCACGTGA--CAGGcgcccc-gccccgccccccg------------cccc---------------------------gcc--------------------
>gene=chr20_23338687-23338937; species=equCab
CAGCCGAGCATTGGGACGCCTAAGCGTTTTGTACCTGCGCGCTTAGCCGCACTTC-CGGCTCACAGCTGCAGGCTGACGTCATTATCCTGCGATCGCCCAGGAC--------------------------------------------------------------------------------------------------------------------------------------------------
>gene=chr20_23338687-23338937; species=gorGor
CAGCCCGAGACCAAGACGCAGGCGGTGGCGCCGGTTTCTCACTCAACCGCAGGTTCCAGCATCCCCGATACGGCCGACGTCATTACCCTGCGACCGCTCAGGACACTTCTGAGGACTCTTTTGACAGCTAGTAATCGCGCGGTGGCGCGACCACGTGACTCCGGCGCCCTAGCCCCGCCCTCCGTCTCCAAGGAGCCCTGGAAAGAGCTATACCAGCGGCTCCAGAAGGCGGGGAGAGGCGGGGCCGGAC
>gene=chr20_23338687-23338937; species=panTro
CAGCCCGAGACCAAGACGCAGGCGGTGGCGCCGGTTTCTCACTCAACCGCAGGTTCCAGCATCCCCGATACGGCCGACGTCATTACCCTGCGACCGCTCAGGACACTTCTGAGGACTCTTTTGACAGCTAGTAATCGCGCGGTGGCGCGACCACGTGACTCCGGCGCCCTAGCCCCGCCCTCCGTCTCCAAGGAGCCCTGGAAGGAGCTATACCAGCGGCTCCAGAAGGCGGGGAGAGGCGGGGCCGGAC
>gene=chr20_23338687-23338937; species=papHam
CAGTCCGAAACCAAGACGCAGG-GGTCGTGCTGGTTTGGCACTCAACCGCAGGTTCCAGTCTCCCGGATACGGCCGACGTCACTACACTGCGACCGCTCAGGACCCTTCGGAGGACGCTTTTGTCAGCTAGTAATCCAGCGGTGGCGCGACCACGTGACTCCGGCGCCCTAGCCCCGCCCTCCGTCTCCAAGGAGCCCTGGAAGGAGCGATACCAGCAGCTCCAGAAGACGGGGAGAGGCGGGGCCGGAC
>gene=chr20_23338687-23338937; species=ponAbe
CAGCCCGAGACCAAGACGCAGGGGGTGGCGCCGGTTTCGCACTCAACCGCAGGTTCCAGCATCCTCAATACGGCCGACGTCATTACCCTGCGACCGCTCAGGACACGTCGGAGGACTCTTTCGACAGCTAGCAATCGCGCGGTGGCGCGACCACGTGACTCCGGCGCCCTAGCCCCGCCCTCCGTCTCCAAGGAGCCCTGGAAGGAGCTATACCAGCGGCTCCAGAAGGCGGGGAGAGGCGGGGCCGGAC
>gene=chr20_23338687-23338937; species=rheMac
CAGTCCGAAACCAAGACGCAGGGGGTCGTGCTGGTTTGGCACTCAACCGCAGGTTCCAGTCTCCCGGATACAGCCGACGTCACTACCCTGCGACCGCTCAGGACCCTTCGGAGGACGCTTTTGTCAGCTAGTAATCCCGCGGTGGCGCGACCATGTGACTCCGGCGCCCTAACCCCGCCCTCCGTCTCCAAGGAGCCCTGGAAGGAACGATACCAGCAGCTCCAGAAGGCGGGGAGAGGCGGGGCCGGAC
>gene=chr20_32398899-32399083; species=hg19
CATTTCCCAGAATGCCACACGCCCTTTGACCCCAGCTACAGCAAAAGACGCGCCGGGGAGCGCCTGAAGCCGGAAGACTATAGCTTCCCGGCATGCAGCACGCTTCCCCCTATTAGATTTGAGGCGCGGCCGGCGCGTTGCCCACTGGGAGTTGTAGTCAGTGGCGCGTTGCCCTGACGCCTgc
>gene=chr20_32398899-32399083; species=bosTau
----------------------------------------------------------------------------------------------------------------------------------------------------------------------------------------
>gene=chr20_32398899-32399083; species=calJac
CATTTCCCAGCATGACACACGCCCTTTGACCCCAGCTAGACCAAAAGACGCGCCGGGGAGCGCCAGAAGCCGGAAGACTATAGCCTCCCGGCATGCAGCGCGCTTCCCCCCATTAGGTTTGAGGAGCGGCCGGCGCGTTGCCCATCGGGAGTTGTAGTCAGCGGCGCGTTGCCCTGACGCTggc
>gene=chr20_32398899-32399083; species=canFam
CATTTCCCAGAATGCCACTCGCCCTTTGACTCTAGCTAGACCAAAAGACGCGCCACTGAGCGCCTCAAGCCGGAAGACTATAGTCTCCCGGCGTGCAGTGCGGTTCCTTCCATTAGATTTGAGGCACGGTCGGCGCGTTGCCCTCCGGGAGTTGTAGTCAGCGGCGTGTTGCTCTGACGCCggc
>gene=chr20_32398899-32399083; species=equCab
CATTTCCCAGCATGCCACTCGCCCTTTTACCCTAGCTAGACCGAAAGACGCGCCGCTGAGAGCCTCAAGCCGGAAAACTACAGCCTCCCAGCGTGCCGCGCGCCTCTCTCCACTAGATTTGAGGCAAGGCCGGCGCGTTGCCTACCGGGAGTTGTAGTCAGCGGCGCGTTGCCCTGACGCCGGC
>gene=chr20_32398899-32399083; species=gorGor
CATTTCCCAGAATGCCA-ACGCCCTTTGACCCCAGCTACAGCAAAAGACGCGCCGGGGAGTGCCTGAAGCCGGAAGACTATAGCTTCCCGGCATACAGCGCGCTCCCCCCTATTAGATTTGAGGCGCGGCCGGCGCGTTGCCCACTGGGAGTTGTAGTCAGTGGCTCGTTGCCCTGACGCCTgc
>gene=chr20_32398899-32399083; species=panTro
CATTTCCCAGAATGCCACACGCCCTTTGACCCCAGCTACAGCAAAAGACGCGCCGGGGAGCGCCTGAAGCCGGAAGACTATAGCTTCCCGGCATGCAGCGCGCTTCCCCCCATTAGATTTGAGGCGCGGCCGGCGCGTTGCCCACTGGGAGTTGTAGTCAGTGGCGCGTTGCCCTGACGCCTgc
>gene=chr20_32398899-32399083; species=papHam
CATTTCCCACCATGCCACACGCCCTTTGACCCCAGCTAGACCAAAAGACGCGCCGGGGAGCGCCTGAAGCCGGAAGACTATAGCCTCCCGGCATGCAGCGCGCTTCCCTCCATTAGATTTGAGGTGCGGCCGGCGCGTTGCCCACCGGGAGTTGTAGTCAGCGGCGCGTTGCCCTGACGCCggc
>gene=chr20_32398899-32399083; species=ponAbe
CATTTCCCAGCATGCCACACGCCCTTTGACCCCAGCTGCAGCAAAAGACGCGCCGGGGAGCGCCTGAAGGCGGAAGACTACAGCTTCCCGGCATGCAGAGCGCTTCCTTCCATTAAATTTGAGGCGCGGCCGGCGCGTTGCCCACCGGGAGTTGTAGTCAGTGGCGCGTTGCCCTGACGCCAgc
>gene=chr20_32398899-32399083; species=rheMac
CATTTCCCACCATGCCACACGCCCTTTGACCCCAGCTAGACCAAAAGACGCGCCGCGGAGCGCCTGAAGCCGGAAGACTATAGCCTCCCGGCATGCAGCGCGCTTCCCTCCATTAGATTTGAGGTGCGGCCGGCGCGTTGCCCACCGGGAGTTGTAGTCAGCGGCGCGTTGCCCTGACGCCggc
>gene=chr20_32700077-32700248; species=hg19
ATGCGCCTGCGCAGAGCTCGCCAAGGCGCAGGCGCGCAGAAGAGCCAACCTAGCGCGCTTCGTGTGGCGCGAGTTACCAGGCGACGCCGCGTCGCCAGGCATGCCGGGACTTGTAGTCCATTTATAAGAGGGTTGCGCTTGCGCTGTAGCCGCCCAGCGACCTGTGCGCGG
>gene=chr20_32700077-32700248; species=bosTau
ATGCGCCTGCGCAGAGACCGCCAATGCGCAGGCGCGCGGAGAAGCCGACCTAGCGCGCTCCGACTGGCGCGAGTTACCAGGCGACACCTTG--TGCCGGCAAGCTGGGACTTGTAGTCCACCCGGAAGAGGCAGGCGCTAGCGCGGTGACTGTCCAGCGGCCCGTGCGCGA
>gene=chr20_32700077-32700248; species=calJac
ATGCGCCTGCGCAGAGCTCGCC-AGGCGCAGGCGCGCAGAAGAACCACCCCAGCGTGCTTCGTGTGGCGCGAGTTATCAGGCGGCATCGCGTCGCCAGGCATGCCGGGACTTGTAGTCCGTCTATAAGACGCTGTCGCTTGCGCGGCAGCTGACCAGCGACCGGT-CGCGA
>gene=chr20_32700077-32700248; species=canFam
ATACGCCTGCGCAGAGCGTGCCTAGGCGCAGGCGCGCGGAGGAGGCGACCTGGAGCGCTCCGTCTGGCGCGAGTTACCAGGCGACGGCGCGGCGCCAGGCAAGCCGGGACTTGTAGTCCGCCTGGAAGAGGCGGGCATTTGGGGGACGGCCGCCCAGCTGTCCGTGCGCGA
>gene=chr20_32700077-32700248; species=equCab
ATGCGCCTGCGCAGCTCCCGTCAGGGCGCAGGCGCGCGGAGGAGCCGACCGAGCGTGCTCCGTCTGGCGCGAGTTACCAGGCGACGCCGCCGCGCCCTGCAAGCCGGGACTTGTAGTCCGCCTAGAAGAGGCGGGCACTCGGGG----GCGGCCCAGCGACCCGTGCGCGA
>gene=chr20_32700077-32700248; species=gorGor
ATGCGCCTGCGCAGAGCTCGCCAAGGCGCAGGCGCGCAGAAGAGCCAACCTAGCGCGCTTCGTGTGGCGCGAGTTACCAGGCGACGCCGCGTCGCCAGGCATGCCGGGACTTGTAGTCCACTTATAAGAGGGTTGCGCTTGCGCTGTAGCCGCCCAGCGACCTGTGCGCGG
>gene=chr20_32700077-32700248; species=panTro
ATGCGCCTGCGCAGAGCTCGCCAAGGCGCAGGCGCGCAGAAGAGCCAACCTAACGCGCTTCGTGTGGCGCGAGTTACCAGGCGACGCCGCGTCGCCAGGCATGCCGGGACTTGTAGTCCACTTATAAGAGGGTTGCGCTTGCGCTGTCGCCGCCCAGCGACCTGTACGCGG
>gene=chr20_32700077-32700248; species=papHam
ATGCGCCTGCGCAGAGCTCGCCAAGGCGCAGGCGCGCAGAAGAGCCAACCTAGCGCGCCTCGTGTGGCGCGAGTTACCAGGCGACGCCGCGTGGCCAGGCATGCCGGGACTTGTAGTCCACCTATGAGCGGATTGCGCTTGCGCTGTAGCCTCCCAGCGACCTGTGCTCGA
>gene=chr20_32700077-32700248; species=ponAbe
ATGCGCCTGCGCAGAGCTCGCCAAGGCGCAGGCGCGCACAAGAGCCAACCTAGCGCGCTTCGTGTGGCGCGAGTTACCAGGCGACGCGGCGTCGCCAGGCATGCCGGGATTTGTAGTCCACTTATAAGAGGGTTGCGCTTGCGCTGTAGCCGCCTAGCGACCTGTGCGCGG
>gene=chr20_32700077-32700248; species=rheMac
ATGCGCCTGCGCAGAGCTGGCCAAGGCGCAGGCGCGCAGAAGAGCCAACCTAGCGCGCTTCGTGTGGCGCGAGTTACCAGGCGACGCCGCGTAGCCAGGCATGCCGGGACTTGTAGTCCACCTATAAGCGGATTGCGCTTGCGCTGTAGCCTCCCAGCGACCTGCGCTCGA
>gene=chr20_37590756-37590911; species=hg19
GTAGGCGGAGGAGCGCGCCCTTTTCTCCAAAATGGCTGAGCAGGGTCACGTGGGCTCGGGGGCGGGGCCGGTGCGCTCGCCGGAGCCTGGAAGTGGGTCACGTGGCTCAGACGGGGGCGGTAGCTGTGGGGGCGTGGCCGTCACACGGCGCGATC
>gene=chr20_37590756-37590911; species=bosTau
----GAAGAGAGGCGCGCCCTCCC-TCCAATATGGCGGAGC-CGATCACATGGG-TCCGGAGCGGGGCCGAAACG----CA--------------GATCACGTGGCTCGGA-GTG---GGTGGTTACGGGGGCGTAGCCGTAACACCGCGGAA-C
>gene=chr20_37590756-37590911; species=calJac
GGAGGCAGAGGAGCGCGCCCTTTTCTCCAATATGGCTGAGCAGAATCATGTGGGCTCAGAGGCGGGGCCGGAGCGCTCGCCTCGGCCGGGCGGTGGATCACGTGGTTTAGACGGGGGCGGTGGCCATGGGGGCGTGGCCTTCACACTGCAGGATC
>gene=chr20_37590756-37590911; species=canFam
-----------------CTATCCCCCCCAACATGGCGGG---CGGTCACGTGGGCC-AGGGGCGGGGCCGCAGCGCTC-CGGGAGA--GCCGGCGGGTCACGTGG-------------------CTCGGGGACGCCGCC----------------
>gene=chr20_37590756-37590911; species=equCab
-----------------------------------------------------------------------------------------------------------------------------------------------------------
>gene=chr20_37590756-37590911; species=gorGor
GCAGACGGAGGAGCGCGCCCTTTTCTCCAAAATGGCTGAGCAGGGTCACGTGGGCTCGGGGGCGGGGCCGGTGCGCTCGCCGGAGCCTGGCAGTGGGTCACGTGGCTCAGACGGGGGCAGTAGCTATGGGGGCGTGGCCGTCACACGGCGCGATC
>gene=chr20_37590756-37590911; species=panTro
GCAGGCGGAGGAGCGAGCCCTTTTCTCCAAAATGGCTGAGCAGGGTCACGTGGGCTCGGGGGCGGGGCCGGTGCGCTCGCCGGAGCCTGGCAGTGGGTCACGTGGCTCAGACGGGGGCGGTAGCTATGGGGGCGTGGCCGTCACACGGCGCGATC
>gene=chr20_37590756-37590911; species=papHam
AGAAGCAGAGGAGCGCGCCTTTTTCTCCAAAATGGCTGAGCAGGGTCACGTGGGCTCGGGGGCGGGGTTGGTGCGCTCGCC-GAACAGGGCGGC-GGTCACGTGGTTCAGACGGGGGCGGTAGCCATGGGGGCGTGGCCGTCACACGGCCCGATG
>gene=chr20_37590756-37590911; species=ponAbe
GCAGGCGGACCAGCGCGCCCTTTTCTCCAAAATGGCTGAGCAGGGTCACGTGGGCTCGGGGGCGGGGCCGGTGCGCTCGCCGGAGCCAGGCAGTGGGTCACGTGGTTCAGACGGGGGCGGCAGCTATGGGGGCGTGGCCGTCACACGGCGCGATC
>gene=chr20_37590756-37590911; species=rheMac
AGAAGCAGAGGAGCGCGCCTTTTTCTCCAAAATGGCTGAGCAGGGTCACGTGGGCTCGGGGGCGGGGTTGGTGCGCTCGCC-GAACAGGGCGGCGGGTCACGTGGTTCAGACGGGGGCGGTAGCCATGGGGGCGTGGCCGTCACACGGCCCGATG
>gene=chr20_37739258-37739508; species=hg19
aatgctccaagctggacacagctgcagggaaatagcctcagccctggcccccaggagcttccacctagtgggagccaggcaggtggacaggtgatgatcctgtcacgtgatccacatgctaatgaagatctgggctggtctcctgggagctttgctgggtctggaggggtagagaaagccctcacagagcaggagacctctggcctgggtctgatagtttctctggctgagtcaaaagaaaggggcattg
>gene=chr20_37739258-37739508; species=bosTau
AGTGCTCCAGGCTGGACGCAGCTGCAGGGAG--AGAATCTGCCCTCCCTCCCAGGAGGTTCTGCCTAGTGGAGACTCAGGGGATGG-CAGAGGACGGTGCTGTCGCATGACTCATGTGCTAATTGAGTTCTG---TGGTCTCCTGGGAGCCTTGCTGTgcctggaagggccgagaaaacccttgcagaagaagggaaatttggcctgggtctg--tgtttttcaggtgaaggcaagagggaagggccttg
>gene=chr20_37739258-37739508; species=calJac
----------------------------------------------------------------------------------------------------------------------------------------------------------------------------------------------------------------------------------------------------------
>gene=chr20_37739258-37739508; species=canFam
AGTGCTCCAGGCTGGGTCCAGCTGCAGGGGGTGAGCCTCTG--------------CGCCTGGAGCCTGCTGGGATCCAGGGGCTTG---GGTG--------------CAATCCCCATGCTACTGAAGCTCTGGG-TGGTCTCCAGGAAGCATCACTGTGCCTGGATGGACAGAGAAGGCCCTTGGAAGGCAGGGGAAATTTGGCCCAGGTCTC--AGTTTTTC-----------AGggggaagggtgttc
>gene=chr20_37739258-37739508; species=equCab
AGTTCCCCAAGCTGGCCGCGGCTGCAGGAAGAGAGACTCTGCCCTGGCGACCAGGCGGCTAGGCCTAGCGGGGACCC------------GGTG--------------GGATCCACGTGCTGATGAGAC-CTGGGCTGGTCTCCTgggagcctcgctgtgcctggaggggcagagaaagcccttgaagagcaggagaaatttggcctgggtctc--agtttttcaaactgagtcaagaggcaggggcgttg
>gene=chr20_37739258-37739508; species=gorGor
AGTGCTCCAAGCTGGACACAGCTGCAGGGAAATAGCCTCAGCCCTGGCCCCCAGGAGCTTCCACCTAGTGGGAGCCAGGCAGGTGGACAGGTGATGATCCTGTCACGTGATCCACACGCTAATGAAGAGCTGGGCTGGTCTCCTGGGAGCTTTGctgggtctggaggggtagagaaagccctcagagagcaggagacctctggcctgggtctcatagtttctctggctgagtcaaaagaaaggggcattg
>gene=chr20_37739258-37739508; species=panTro
AATGCTCCAAGCTGGACACAGCTGCAGGGaaatagcctcagccctggcccccaggagcttccacctagtgggagccaggcaggtggacaggtgatgatcctgtcacgtgatccacatgctaataaagatctgggctggtctcctgggagctttgctgggtctggaggggtagagaaagccctcacagagcaggagacctctggcctgggtctcatagtttctctggctgagtcaaaagaaaggggcattg
>gene=chr20_37739258-37739508; species=papHam
aatgctccaagctggacacagctgcagggaaatagcctcagccctgccccccaggagcttccacctagtgggagccaggcaggtagataggtgacgaccctgccacgtgatccacgtgctaatgaagagctgggctggtctcctgggaactttgctgggtctggaggagtagagaaagccctcacagagcaggagacctctggcttgggtctcatagtttctctggctgagtcaaaagaaaagggcattg
>gene=chr20_37739258-37739508; species=ponAbe
aatgctccaagctggacacagctgcagggaaatagcctcagccctggcccccaggagcttccacctagtgggagccaggcaggtggacaggtgatgatcctgtcacgtgatccacacgctaatgaagatctgggctggtctcctgggagctttgctgggtctggaggggtagagaaagccctcacagagcaggagacctctggcctgggtctcatagtttctctggctgagtcaaaagaaaggggcattg
>gene=chr20_37739258-37739508; species=rheMac
aatgctccaagctggacacagctgcagggaaatagcctcagccctgccccccaggagcttccacctagtgggagccaggcaggtagataggtgacgaccctgccacgtgatccatgtgctaatgaagagctgggctggtctcctgggaactttgctgggtctggaggagtagagaaagccctcacagagcaggagacctctggcttgggtctcatagtttctctggctgagtcaaaagaaaagggcattg
>gene=chr20_40321370-40321620; species=hg19
TGTGTCGACTTTTGGAGGCCAGTCCAGAAGTCGAGTCCAGGCGATGGTAGGAGCTACTCCCCAGACCTGAGCACCTCTCCTAACAGCAGCTCAGGCAAAGGCCACGTCTCGGAACAGTTGGCTGCACAGGTCACGTGACGCGCCCCTAGCCCGGCTCTATTTGGCTGCAAGAGCGCTCTGTCGCCTGCCTCGGACTCTGTTTCCCAGAAGTCTTCCTGGAAACTACATTTCGCAGGGGGCTTTGCGGCGC
>gene=chr20_40321370-40321620; species=bosTau
TG----------AGGACGCCAGTCCCGA-----AGTCCAGACGGCCGCAGCAGCG-CTGCCCACAGCTCGAGACGCCCCCTC-CCGCAGCCCAGCCCAGACCC------CAGAGCAGCTGACCACACGGGCCACGTGACAAGCCCCAAGCCCGGCGCTAACTGGCTGCCAAACCTCGCGGCCTCCCTCC-----GACTGTTGCCCAGAAATA-TTTTGGAAACTACGTTTCCCAGAGGGTCTTGCGACGC
>gene=chr20_40321370-40321620; species=calJac
TGCGTCGACTTCTGGAGGCTAGTCCAGAGATCGAGGGCAGGCGATGGCAGCAGGTACTTCCCAGACCTGAGCGCCTCTCCTAACAGCAGCTCAGGGAAAGGCCACGTCCCGGAACAGCCGGCTGCACAGGACACGTAACGCTCCTCGAGCCCGGCTCTATTTGGCAGCAGGAG----------------------------------GCGCCTTCCCAGAAACTATATTTCCCAGAGGGCTTTGCGGCGC
>gene=chr20_40321370-40321620; species=canFam
TG----------GGGAAGCCAGCCCAGAAGCGGAGACCGGGCGCTGGCACCGGCCACTGCCCGCAGCCCGGGATCCATCCTCGCCGC---------------------GCAG--CCGCTGGCCGCAGAGGTCACCTGACAAGCTCC-AGCCCGCCCCTAATTGGCTCGCAAAGCTCGCCGTCTCT--CC-----CACTGTCTCCCTGTGGTTT---AGGAAACTACATTTCCCAGAAGGCCTCGCGGCGC
>gene=chr20_40321370-40321620; species=equCab
TG----------AGGAGGCCAGTGCACAAGCAGCATGCAGGGACAGGGAAGAGTTACTACCCTC--CTCAGAACCCCTCCTCGCCGCAGCTCCGGCAAAGGAAAAGCAGCAGAACAGCTGACTGCGCAGGTCACGTGGCAAGCCCCGAGCCCAGCTCTAACTGGCTGCAAAAGCTCGCTGCCTCC--CC--AGACTCTGTTTCCCAGAAGTCTTcctggaaactacatttcccagattgccttgcGGCTC
>gene=chr20_40321370-40321620; species=gorGor
TGTGTCGACTTTTGGAGGCCAGTCCAGAAGTCGAGTCCAGGCGATGGCAGGAGCTACTCCCCAGACCTGAGCACCTCTCCTAACAGCAGCTCAGGCAAAGGCCACGTCTCGCAACAGTTGGCTGCACAGGTTACGTGACGCGCCCCTAGCCCGGCTCTATTTGGCTGCAAGAGCGCTCTGTCGCCTGCCTCGGACTCTGTTTCCCAGAAGTCTTCCTGGAAACTACATTTCGCAGGGGGCTTTGCGGCGC
>gene=chr20_40321370-40321620; species=panTro
TGTGTCGACTTTTGGAGGCCAGTCCAGAAGTCGAGTCCAGGCGATGGTAGGAGCTACTCCCCAGACCTGAGCACCTCTCCTAACAGCAGCTCAGGCAAAGGCCACGTCTCGGAACAGTTGGCTGCACAGGTCACGTGACGCGCCCCTAGCCCGGCTCTATTTGGCTGCAAGAGCGCTCTGTCGCCTGCCTCGGACTCTGTTTCCCAGAAGTCTTCCTGGAAACTACATTTCGCAGGGGGCTTTGCGGCGC
>gene=chr20_40321370-40321620; species=papHam
TGCGTAGACTTTTGGAGGCCAGTCCAGAAGTCGAGCCCAGGCGATGGCAGGAGCTACTCCC--GACCTGAGCACGTCTCCTAACAGCAGCTCAGCCAAAGGCTACGTCCCGGAACAGTTGGCTGCCCAGGTCACGTGACGCGCCCCGAGCGCGGCTCTATCCGGTTGCAAGAGCGCTCTGTCGCCTGCCTCGGACTCTGTTTCCCACAAGCCTTCCTGGAAACTGCATTTCGCAGAG--------GGCGC
>gene=chr20_40321370-40321620; species=ponAbe
TGTGTCGACTTTTGGAGGCCAGTCCAGAAGTCGAGTCCAAGCGATGGCAGGAGCTACCCCCCAGACCTGAGCACCTCTCCTAACAGCAGCTCAGGCAAAGGCCACGTCCCGGAACAGTTGGCTGCACAGGTCACGTGACGCGCCCCAAGCCCGGCTCTATTTGGCTGCAGGAGCGCTCTGTCGCCTGCCTCGGACTCTGTTTCCCAGAAGCCTTCCTGGAAACTACATTTCACAGGGGGCTTTGCGGCGC
>gene=chr20_40321370-40321620; species=rheMac
TGCGTAGACTTTTGGAGGCCAGTCCAGAAGTCGAGCCCAGGCGATGGCAGGAGCTGCTCCC--GACCTGAGCACGTCTCCTAACAGCAGCTCAGGCAAAGTCCACGTCCCGGAACAGTTGGGTGCCCAGGTCACGTGACGCGCCCCGAGCCCGGCTCTATCCGGTTGCAAGAGCGCTCTGTCGCCTGCCTCGGACTCTGTTTCCCACAAGCCTTCCTGGAAACTACATTTCGCAGAA--------GGCGC
>gene=chr20_42286127-42286206; species=hg19
GCCCGGCTCCAGGTGTACCTGCGCACAGGCGCCCCACGGTGACGTCAGGGACGCGACTCCCGCGATGCCCCGCGGGCCG
>gene=chr20_42286127-42286206; species=bosTau
GCCAGACTCCAAGCGGCCCTGAGCGCCCGCGCCCTTTAGTGACGTCAAGGGCGCGACTCCCGCCCTGCCTCGCGCGGCG
>gene=chr20_42286127-42286206; species=calJac
GCAAGGCTTCAGGCACCCTTGCGCGTGGACGCCTCATGGTGACGTCAGGGACGCGACTCCCGGGATGCCCCGCGCGGCG
>gene=chr20_42286127-42286206; species=canFam
-------------CGGCTCCGAGCGCAGGCGCCC-CTGCTGACGTCAGGGGCGCGACTCCCGCCATGCTccgcgcggcg
>gene=chr20_42286127-42286206; species=equCab
GCCGAGATCCCAGCGACCCCAAGCGCAGGCGCCC-CCGGTGACGTCGGGGGCGCGACTCCCGCCATGCCTCGCGCGGCG
>gene=chr20_42286127-42286206; species=gorGor
GCCCGGCTCCAGGTGTCCCTGCGCACAGGCGCCCCAAGGTGACGTCAGGGACGCGACTCCCGCGATGCCCCGCGGGCCG
>gene=chr20_42286127-42286206; species=panTro
GCCCGGCTCCAGGTGTCCCTGCGCACAGGCGCCCCACGGTGACGTCAGGGACGCGACTCCCGCGATGCCCCGCGGGCCG
>gene=chr20_42286127-42286206; species=papHam
GCCCGGCTCAAGGT-CCTCGGCGCATAGGCGCCCCACGGTGACGTCAGGGACGCGACTCCCGCGATGCCCCGCGCGCCG
>gene=chr20_42286127-42286206; species=ponAbe
GCCCCGCTCCAGGTGTCCCTGCGCACAGGCGCCCCACGGTGACGTCAGGGACGCGACTCCCGCGATGCCCCGCGCGCCG
>gene=chr20_42286127-42286206; species=rheMac
GCCCGGCTCAAGAT-CCCCTGCGCATAGGCGCTCCACGGTGACGTCAGGGACGCGACTCCCGCGATGCCCCGCGCGCCG
>gene=chr20_44420497-44420624; species=hg19
CGAGGCGCGGCGGTTCGGTTCCCATGGTAACCCCGCAGCTCCAGCGTCGCGCTTCCGGGCGGACGAGCAGCGCGCTCCAGTGACGTCACGGCGCCACTTTCCGGCCGGTGACAGAGTCCAGCGGAGT
>gene=chr20_44420497-44420624; species=bosTau
CGGGAACCAGCGGTTCGGTTTCCCTGGCAACCCCGCCGCTCCCGCGTCGCGCTTCCGGGCCTGAGGGCGGCGCGCTCCAATGACGTCACGGGGCCACTTTCCGGCCGGTGGCAGAGTCGGACGAAGT
>gene=chr20_44420497-44420624; species=calJac
CAAGGGACGGTGGCTCAGTTCCCATGGTAA-CCCGCAGCTCCTGCGTCGCGCTTCCGGGCTGAACAGCAGCGCGCTTCAGTGACGTCACGGAGCCACCTTCTGGCCGGTGGCACAGTCGAGCGAAGT
>gene=chr20_44420497-44420624; species=canFam
CGGGACGCGGCCTTGCGGTTCCCATGGAAACCCCGCGGCTCCCGCGTCGCGCTTCCGGGCCGGCTCGCGGCGCCCTCCAATGACGTCACAGGGCCACTTTCCGGCCGGTGGCAGAGTCGGGCGAGGT
>gene=chr20_44420497-44420624; species=equCab
GGAGACCCAGCGGTTCCATCACCACAGTAACTCCGCAGCGCCCGCGTCGCGCTTccgggcgggcggccggcgcgcTCCAATGACGTCACGGGGCCACTTTCCGGCCGGTGGCAGAGTCCGACGAAGT
>gene=chr20_44420497-44420624; species=gorGor
-------------------------------------------------------------------------------------------------------------------------------
>gene=chr20_44420497-44420624; species=panTro
CGAGGCGCGGCGGTTCGGTTCCCATGGTAACCCCGCAGCTCCAGCGTCGCGCTTCCGGGCGGACGAGCAGCGCGCCCCAGTGACGTCACGGCGCCACTTTCCGGCCGGTGACAGAGTCTAGCGGAGT
>gene=chr20_44420497-44420624; species=papHam
GGAGGCGCGGCGGTTCGGTTCCCATGGTAACCCCGCAGCTCCTGCGTCGCGCTTCCGGGCGGACGAGCAGCGCGCCTCAGTGACGTCACGGCGCCACTTTCCGGCCGGTGGCAGAGTCCGGCGAAGT
>gene=chr20_44420497-44420624; species=ponAbe
------GGGGCGGTTCGGTTCCCATGGTAACCCCGCAGCTCCAGCGTCGCGCTTCCGGGCGGACGAGCAGCGCGCTCCAGTGACGTCACGGAGCCACTTTCCGGCCGGTGACAGAGTCCAGCGAAGT
>gene=chr20_44420497-44420624; species=rheMac
CGAGGCGCGGCGGTTCGGTTCCCATGGTAACCCCGCAGCTCCTGCGTCGCGCTTCCGGGCGGACGAGCAGCGCGCCTCAGTGACGTCACGGCGCCACTTTCCGGCCGGTGGCAGAGTCCGGCGAAGT
>gene=chr20_44519820-44520068; species=hg19
ATCGCGTGCGCCCGGGCTACGATCTGCGAGGCCCGCGGACCTTGACCCGGCATTGACCGCCACCGCCCCCCAGGTCCGTAGGGACCAAAGAAGGGGCGGGAGGAAGACTGTCACGTGGCGCCGGAGTTCACGTGACTCGTACACATGACTTCCAGTCCCCGGGCGCCTCCTGGAGAGCAAGGACGCGGGGGAGCAGAGGTGAGCTGGCACCGGAGGCTGGAGGGGATCCCCGAGCCCGGGATCGGTGC
>gene=chr20_44519820-44520068; species=bosTau
ACCGCCGGCGCCCGGGATGCGACCTGCCGAACCCGCTGACCTTCGCCGAGGTGGAACCTCCGCCGTGTACCCCT---ATAGAGGCCAGAAA-GGGGCAGGAGGCGGCCCGTCACGTGACGCCGGGGCACACGTGACTCGTACACATGACTTCCCGTCGCCGGGCATCTCCAGGAGAGCGAGGACGCGAGGGAGCGGAGGTGAGAGGGATCCGGAGGCTGGAAGCGATCCCGGAGGCTCCGACCCGGGC
>gene=chr20_44519820-44520068; species=calJac
ATCGCGTGCGCCCGGGCTACGACCCGCGAAGCCCGCAGACCTTGACCCGGCATTGACCTCCACCGCCCCCCA-GCCCGTAGGCACCGAAGTAGGGGCGGGGGGAAGACTGTCACGTGGCGCCGGAGCTCACGTGACTCGTACACATGATCTGCAGTTCCCGGGCGCCTCCAGGAGAGGAAGGACGCGGGGGAGCAGAGGTGAGCTGGCACTGGAGGCTGCAGGGGTTCCCCGAGCCCGGGATCGGTGC
>gene=chr20_44519820-44520068; species=canFam
ATGGCTGGCGCGCGCGAGGCGACCTGGGAGGCCCGCGGGCTCTGACCCCGCGCGG-CCGCAGCCGGCCCCGGGTCCCCGGGGGACCGGAGA-GGCGCCGGAGGGCGACCGTCACGTGACGCCGGCGCCCACGTGACCCCTTCACATGACCTTCCGCGGCCGGGCCCCTCCTGGAGAGCAAGGACGCGGGGGAGACGAGGTGAGGGCGCCCCGGAGGCTGGAGGGGACC-------------------C
>gene=chr20_44519820-44520068; species=equCab
GTCGCGAGCGCCCGGGATACGACCTGAGAGGTCCGCGGACCCTGACCCAGCGTGGATCGCCGCCGCCCTCCAATCCCCCAGAGACCAGAGG-AGGGGCCGAGGAAGACTGTCATGTGATGCCAGAGCACACGTGACTCGTACACATGACCTTTCATCGCCGGGCACCTCCTGGAGAGCACAGACGC-GGGGAGCAGAGGTGAGGAGACTCCGGAGGCTGGGAGCGATCGCGAAGCCCCCGCGCGGCAC
>gene=chr20_44519820-44520068; species=gorGor
ATCGCGTGCGCCCGGGCTACGATCCGCGAGGCCCGCGGACCTTGACCCGGCATTGACCGCCACCGCCCCCCAGGTCCGTAGGGACCAAAGAAGGGGCGGGAGGAAGACTGTCACGTGGCGCCGGAGTTCACGTGACTCGTACACATGACTTCCAGTCCCCGGGCGCCTCCTGGAGAGCAAGGACGCGGGGGAGCAGAGGTGAGCTGGCACCGGAGGCTGGAGGGGATCCGCGAGCCCGGGATCGGTGC
>gene=chr20_44519820-44520068; species=panTro
ATCGCGTGCGCCCGGGCTACGATCCGCGAGGCCCGCGGACCTTGACCCGGCATTGACCGCCACCGCCCCCCAGGTCCGTAGGGACCAAAGAAGGGGCGGGAGGAAGACTGTCACGTGGCGCCGGAGTTCACGTGACTCGTACACATGACTTCCAGTCCCCGGGCGCCTCCTGGAGAGCAAGGACGCGGGGGAACAGAGGTGAGCTGGCACCGGAGGCTGGAGGGGATCCCCGAGCCCGGGATCGGTGC
>gene=chr20_44519820-44520068; species=papHam
ATCGCGTGCGCCCGGGCTACGATCCGCGAGGCCCGCGGACCTTGACCCGGCATTGACCGCCACCGCCCCCCAGGCCGGTAGGGACCAAAGAAGGGGCGGGGGGAAGACTGTCACGTGGCGCCGGAGTTCACGTGACTCGTACACATGACTTCCAGTCCCCGGGCGCCTCCTGGAGAGCAAGGACACTGGGGAGCAGAGGTGAGCTGGCACCGGAGGCTGGAGGGGATCCCCGAGCCCGGGATCGGTGC
>gene=chr20_44519820-44520068; species=ponAbe
ATCGCGTGCGCCCGGGCTACGATCCGCGAGGTCCGCGGACCTTGACCCGGCATTGACCGCCACCGCCCCCCAGGTCCGTAGGGACCAAAGAAGGGGCGGGAGGAAGACTGTCACGTGGCGCCTGAGTTCACGTGACTCGTACACATGACTTCCAGTCCCCGGGCGCCTCCAGGAGAGCAAGGACGCGGGGGAGCAGAGGTGAGCTGGCACCGGAGGCTGGAGGGGATCCCCGAGCCCGGGATCGGTGC
>gene=chr20_44519820-44520068; species=rheMac
ATCACGTGCGCCCGGGCTACGATCCGCGAGGCCCGCGGACCTTGACCCGGCAATGACCGCCACCGCCCCCCAGGCCGGTAGGGACCAAAGAAGGGGCGGGAGGAAGACTGTCACGTGGCGCCGGAGTTCACGTGACTCGTACACATGACTTCCAGTCCCCGGGCGCCTCCTGGAGAGCAAGGACACGGGGGAGCAGAGGTGAGCTGGCACCGGAGGCTGGAGGGGATCCCCGAGCCCGGGATCGGTGC
>gene=chr20_44718599-44718722; species=hg19
GTGGAGATGGGGGCAGAGGGCGCGCACGTAGCGGCAGGCGCGGCACTGTCGCAAGACCGCGCGTGTTTACGGCAGGGCTGAGTTGGGGCGTCGATCTCCTTGGCAATGAGGGCCCGGGAAGTG
>gene=chr20_44718599-44718722; species=bosTau
GTA------GGGGCAGAGGGCGCGCACGCAGCGGCAGGCGCGGCAATGTCGCAACAGCGCGCGTGTTTGCGGCAGGACTGAGTTGGAGCGTCGATCTCCTTAGCGATGAGGG-CGGGGAAGTG
>gene=chr20_44718599-44718722; species=calJac
GTGGAGATGGGGGCAGAGGGCGCGCACGCAGCGGCAGGCGCGGCACTGTCGCAAGAGCGCACGGGTTTACGGCAGGGCTGAGTTGGAGCGTTGATCTCCTTGGCAATGAAGG-CCGAGAAGTG
>gene=chr20_44718599-44718722; species=canFam
GTG------GGGGCAGAGGGCGCGCACGCAGCGGCAGGCGCGGCAGTGTCGCAAGAGCGCGCGGGTTTATGGCAGGGCTGAGTTGGG-CGTCGATCTCCTTGGCAACGAGAG-GG-GGAAGTG
>gene=chr20_44718599-44718722; species=equCab
---------------------------------------------------------------------------------------------------------------------------
>gene=chr20_44718599-44718722; species=gorGor
GTGGAGATGGGGGCAGAGGGCGCGCACGTAGCGGCAAGCGCGGCACTGTCGCAAGACCGCGCGTGTTTACGGCAGGGCTGAGTTGGGGCGTCGATCTCCTTGACAATGAGGGCCCGGGAAGTG
>gene=chr20_44718599-44718722; species=panTro
GTGGAGATGGGGGCAGAGGGCGCGCACGTAGCGGCAGGCGCGGCACTGTCGCAAGACCGCGCGTGTTTACGGCAGGGCTGAGTTGGGGCGTCGATCTCCTTGGCAATGAGGGCCCGGGAAGTG
>gene=chr20_44718599-44718722; species=papHam
GTGGAGATGGGGGCAGAGGACGCGCACGTAGCGGCAGGCGCGGCACTGTCGCAAGACCGCGCGTGTTTACGGCAGGGCTGAGTTGGGGCGTCGATCTCCTTGGCAATGAGGG-CCGGGAAGTG
>gene=chr20_44718599-44718722; species=ponAbe
GTGGAGATGGGGGCAGAGGGCGCGCACGTAGCGGCAGGCGCGGCACTGTCGCAAGACCGCGCGTGTTTACGGCAGGGCTGAGTTGGGGCGTCGATCTCCTTGGCAATGAGGGCCCGGGAAGTG
>gene=chr20_44718599-44718722; species=rheMac
GTGGAGATGGGGGCAGAGGACGCGCACGTAGCGGCAGGCGCGGCACTGTCGCAAGACCGCACGTGTTTACGGCAGGGCTGAGTTGGGGCGTCGATCTCCTTGGCAATGAGGG-CCGGGAAGTG
>gene=chr20_45600005-45600255; species=hg19
agatggcactccatcacatgacgttctatccaataggaatgggaaaaagaggaaggtccaccccattcctttaaggacctaacctacatgttacttgcatcacttttgattccaccctagtgactgcgcttagtcacatgaccacagcctaactgcaagggaacctgggaaatgtagtctttattctgggtagctgagtgccctgctaagaatcagttgtttgtagaagagagaagagaaagaatattgg
>gene=chr20_45600005-45600255; species=bosTau
agatgact--CTATCACATTGAAACCTagcaaggaagaatggcataaaaggggagcttcaccccactttttaaaggacctt--taaagtgttgcatgcatcacttttgattccatcc---cgaccatatttagtctca--accacagcctcaccacaaggaaagctgggatat-------tcattct-ggtgcctgtatgccgtgcctggaatcaattccttgtaaacgggagagagg-aagaattctgg
>gene=chr20_45600005-45600255; species=calJac
agatggcactccaccacatgacattctatccagtaggaatgggaaaaagaggaaggtccaccccattcctttcaggacctaagctacatgttgctaacatcacttttgattccatcctattgactgtgcttagtcacatgaccacagcctaactgcaaaggaacctgggaaatgtagtc--tattccgggtagctgagtgccctgctaagaatcagttgtatgcagaagggagaggagaaataatactgg
>gene=chr20_45600005-45600255; species=canFam
------------------------------------------------------------CCTGACACCTTTAAGGATGTGAC------------TGACCTGcttttgactccatccaggtgactgtacttaggcacctggtcacagtctagccgcagaggaggctgggaaat-------tctctctgggtggctgtgtgccctgctaagaatcaattctttgtctaagtgagaagagaaagaatactgg
>gene=chr20_45600005-45600255; species=equCab
agatggctccccatcacgccgcattctagcgagtaggaatgg--gggaagggggagttcacctg----ctttaaggacatgacctgagtgtcgaatgcatcactttcgattccatcc---tgactaggtttagtcacatgaccacaacctaactgcaagggaagctgggaaat-------tctttctgggcgg-tgcatgccctgtgaaggatcaattccttgt---a---agaagagagagaatactgg
>gene=chr20_45600005-45600255; species=gorGor
agatggcactccatcacatgacgttctatccaataggaatgggaaaaagaggaaggtccaccccattcctttaaggacctaacctacatgttacttgcatcacttttgattccaccgtagtgactgcgcttagtcacatgaccacagcctaactgcaagggaacctgggaaatgtagtctttattctgggtagctgagtgccctgctaagaatcagttgtttgtagaagagagaagagaaagaatattgg
>gene=chr20_45600005-45600255; species=panTro
agatggcactccatcacatgacgttctatccaataggaatgggaaaaagaggaaggtccaccccattcctttaaggacctaacctacatgttacttgcatcacttttgattccaccctagtgactgcgcttagtcacatgaccacagcctaactgcaagggaacctgggaaatgtagtctttattctgggtagctgagtgccctgctaagaatcagttgtttgtagaagagagaagagaaagaatattgg
>gene=chr20_45600005-45600255; species=papHam
agatg--actccatcacatgacattctatccaataggaatgggaaaaagaggaaggtccaccccattcctttaaggacctaacctacatgttacttgcatcacttttgattccaccctagtgactgtacttagtcacacgaccagagcctaactgcaagggaacctgggaaatgtagtctttattctgggtggctgagtgccctgctaagaatcagttgtttgtagaagggagaagagaaagaatattgg
>gene=chr20_45600005-45600255; species=ponAbe
agatggcactccatcacatgacattctatccaataggaatgggaaaaagaggaaggtccaccccattcctttaagaacctaacctacatgttacttgcatcacttttgattccaccctagtgactatgcttagtcacatgaccacagcctaactgcaagggaacctgggaaatgtagtctttattctgagtggctgagtgccctgctaagaatcagttgtttgtagaagggagaagagaaagaatattgg
>gene=chr20_45600005-45600255; species=rheMac
agatg--actccatcacatgacattctatccaataggaatgggaaaaagaggaaggtccaccccattcctttaagaacctaacctacatgttacttgcatcacttttgattccaccctagtgactgtacttagtcacacgaccacagcctaactgcaagggaacctgggaaatgtagtctttattctgggtggctgagtgccctgctaagaatcagttgtttgtagaagggagaagagaaagaatattgg
>gene=chr20_48002032-48002282; species=hg19
CCACTCTCTGGCCCACTATTgcaaagaccactagctgtcaccaacatctattcttcccctcttccattgtcacagagttttagctggacccagggctgcccagaataaagactacatttcccagcttcccttgcagttagatgtggccatgtgattaacattggccaatggaaggtgagcagaaataatagaagccctgtctccttttcctccttgctggctggcaggcagatgtgctgggcagagctgg
>gene=chr20_48002032-48002282; species=bosTau
ccac--tctggcccATtgtggcaaagactactagatgtccccagtagctatccttcccttcattcactgta--agagttttagcaggacaaaaggctacacagaatgaagactacatttcccagcttcccctgtggttagatatggccatgtgactaagcttgtcctgtgcaatgtgagcaaaaatgatgcttgccctctctcc---tcctccttgctggaggggaggcagatgcgatgggcagagctgg
>gene=chr20_48002032-48002282; species=calJac
CCACTCTCTGGCCTGCTACTGTGAagactgctagctgtcaccaacatctattctttccctcttccattgtcatagag-tttagctggacccagggctacccagaataaagactgcatttcccagcttcccttgcagttagatgtgaacatgtgattaacattggccaatggaaggttggcag--ataatacaagctctgtctccttttcctccttgctggctgggaggcagatatgctgggcagagctgg
>gene=chr20_48002032-48002282; species=canFam
AAAC--TCTGGCCCACtgtggcaaagaccattaaatatccccaatatctgttcttcccttcatccattg---tacagttttagctggacatgaggctacccagaataaggactgtatttcccagcttcccttgcaattagatgaggccatgtgactaggtgtgaccaatggaatatgagcagaaatgatgcttg----ccctttgttttctcctt-ctggctgggaggcagatgtgatgggcagagctga
>gene=chr20_48002032-48002282; species=equCab
ccac--tctggcccACtgtggcagagaccact---tgtcctcaatatctgttcttcccttcttccattgtcatagaatttt--------atga--cta--cagaataaagactacatttcccagcttcccttgcagttagatgtggccatgtgactaagtctggccaatggaaggtgagcaaaagtgatgcttggcctttctcctttttctctttcctgcctaggaggcaggtgtgatggctagagctgg
>gene=chr20_48002032-48002282; species=gorGor
CCACTCTCTGGCCCACTATTgcaaagaccactagctgtcaccaacatctattcttcccctcttccattgtcatagagttttagctggacccagggctgcccagaataaagactacat-tcccagcttcccttgcagttag-tgtggccatgtgattaacattggccaatggaaggtgagcagaaataatagaagccctgtctccttttcctccttgctggctggcaggcagatgtgctgggcagagctgg
>gene=chr20_48002032-48002282; species=panTro
CCACTCTCTGGCCCACTATTgcaaagaccactagctgtcaccaacatctattcttcccctcttgcattgtcatagagttttagctggacccagggctgcccagaataaagactacatttcccagcttcccttgcagttagatgtggccatgtgattaacattggccaatggaaggtgagcagaaataatagaagccctgtctccttttcctccttgctggctggcaggcagatgtgctgggcagagctgg
>gene=chr20_48002032-48002282; species=papHam
CCACTGTCTGGCCCACTATTgcaaagaccactagctgtcaccaatatctgttcttcccctcttccattgtcatagagttttagctggacccagggctaaccagaataaagaccacatttcccagcttcccttgcagttagatgtggccatgtgattaacattggccaatggaaggtgagcagaaataatacaagccctgtctccttttcctccttactggctgggaggcagatgtgctgggcagagctgg
>gene=chr20_48002032-48002282; species=ponAbe
CCACTCTCTGGCCCACTATTGC-Aagaccactagctgtcaccaatatctattcttcccctcttccattgtcatagagttttagctggacccagggctacccagaataaagactacatttcccagcttcccttgcagttagatgtggccatgtgattaacactggccaatgggaggtgagcagaaataatacaagccctgtctccttttcctccttgctggctgggaggcagatgtgctgggcagagctgg
>gene=chr20_48002032-48002282; species=rheMac
CCACTCTCTGGCCCACTATTgcaaagaccactagctgtcaccaatatctgttcttcccctcttccattgtcatagagttttagctggacccagggctaaccagaataaagactacatttcccagcttcccttgcagttagatgtggccatgtgattaacattggccaatggaaggtgagcagaaataatacaagccctgtctccttttcctccttgctggctgggaggcagatgtgctgggcagagctgg
>gene=chr20_49084614-49084864; species=hg19
ttgtagagtctgagagttgtccccagtatcagtttttcccttctatagaggtaaatgctccgtggaaacacatggctggttgcagtaaagactacatttcccagcctcccttgcagcaagaagcggccatgtgactgaggtatggccaatgagatgtgagcagaaCATGGGACAGCAAACAAGGTGATCAGCCATTTGGACCTCTGGATGGGGTCCACATGCTGGTGAGAATGGGACAACAAGTTAGGGG
>gene=chr20_49084614-49084864; species=bosTau
tggtaaagtctgaaagttgtccccaatatcagtcttccccttctataatgatagaagctccataaaagcttatggctggttggaacaaagactacatttcccagagtcctttgcagtgggaagtggccatgtgactgagggatggacaaaggggtgtgaacag-----GGG-AAGCAAATGTGGTGGTCAGCCCCTTGGGTTTCGGGATGGGGACAACATGCTGCT---------A-------AT-GGGA
>gene=chr20_49084614-49084864; species=calJac
ttgtagagtctgagagttgtcccca-tatcagtttttcccttctgtaggggtaagtgctccatagaaacacatggctgattgcaataaaaactacatttcccagcctcccttgcagcaagaagtggccatgtgactgaggtatggccaatgagatgtgagcagaaCATAGGACCCCGAACATGTTGGTCAGCCATTTGGACCTCAGGCTGGGGTCAACATGCTGGTGAGGATGGGACAACAAGTTAGGGG
>gene=chr20_49084614-49084864; species=canFam
TGGTAGAGTCTGAGAGTTGACCCCAAGATCAGTTTAGCCCTTTTATAATGACAGA-----------Agcccatggctgctcagaatgaagactacatttcccagcctccttttcaccaa--agtgggcatgtgactgaggtatggccaatgagatgtgagcagaaCCTGGGAAAACAAACATGGTGGTCAGCCATTTGGTTTTTGGGTTGGGTTGCTCCTTCAGCTGGCTGCTGAACAATAAGTTAGGGA
>gene=chr20_49084614-49084864; species=equCab
TGGTAGAGCCTGAGC-TGGCCCACGGTACCAGCTT-Ctcctcctgagacgacagaagctccgtaggagcaca-ggctgttcagaatgg--acgacatcccccagcctcccttgcagcgaggagtggccgcaggactgcggtacggccaacgggctgtgagcagaaCAAGGGACCGCAAGCGGGGCGCTCTGCCGTTTTGGCTTTGCAATGAGGACAACACGCGGATGACAGTGGAGCAC----TTAGGGG
>gene=chr20_49084614-49084864; species=gorGor
ttgtagagtctgagagttgtccccagtatcagtttttcccttctatagaggtaaatgctccatggaaacacatgactggttgcaataaagactacatttcccagcctcccttgcagcaagaagtggccatgtgactgaggtatggccaatgagatgtgagcagaaCATGGGACAGCAAACAAGGTGATCAGCCATTTGGACCTGTGGATGGGGTCCACATGCTGGTGAGAATGGGACAACAAGTTAGGGG
>gene=chr20_49084614-49084864; species=panTro
ttgtagagtctgagagttgtccccagtatcagtttttcccttctatagtggtaaatgctccgtggaaacacatggctggttgcaataaagactacatttcccagcctcccttgcagcaagaagaggccatgtgactgaggtatggccaatgagatgtgagcagaaCATGGGACAGCAAACAAGGTgatcagccatttggacctctggatggggtccacatgctggtgagaatgggacaacaagttagggg
>gene=chr20_49084614-49084864; species=papHam
ttgtagagtctgagagttgtccccagtatcagtttttcccttctccagtgataaatgctccatggaaacacatggctggttgcaataaagactacatttcccagcctcccttgcagcaagaagtggccatgtgactgaggtatggccaatgacatgtgagcagaaCATGGGACTG-GCATTTGGTgatcaggcatttggacctctggatggggtcaacatgctggtgagaatgggacaacaagttagggg
>gene=chr20_49084614-49084864; species=ponAbe
ttgtagagtctgagagttgtccccagtatcagtttttcccttctatagtggtaaatgctccttggaaacacacggctggttgcaataaagactacatttcccagcctcccttgcagcaagaagtggccatgtgactgaggtatggccaatgagaggtgagcagaaCATGGGACAGCAAACAAGGTGATCAGCCATTTGGACCTCTGGATGGGGTCAACATGCTGGTAAGAATGGGACAACAAGTTAGGGG
>gene=chr20_49084614-49084864; species=rheMac
ttgtagagtctgagagttgtccccagtatcagtttttcccttctccagtgataaatgctccatggaaacacatggctggttgcaataaagactacatttcccagcctcccttgcagcaagaagtggccatgtgactgaggtatggccaatgacatgtgagcagaaCATGGGACTG-GCATTTGGTgatcaggcatttggacctctggatggggtcaacatgctggtgagaatgggacaacaagttagggg
>gene=chr20_62496448-62496698; species=hg19
CCCTTTCCTGGTTCGCCCGCAGTTTCGGCCTATCAGGTTGAGTCGGGTAAACCAGGACGGGCCAAGCGGCACTCTCATTGGATATCACTGGTGGGGGCGGGAAGAAGGCGGAGCACGTGCCCGGGCGGAAGTAGCCGTCGCATCGCGGATTACGAAACGCCGCGGAGCTGAGGCAGTTCCGCTGGCTAGTGTGTACGCGGCGAGCTTCTCCCGGCGCCGCCCGCTCGGCTCCCATAGCGCCCGCGACAGC
>gene=chr20_62496448-62496698; species=bosTau
CTGTTTCCGACTTCATCCGCAGCCTCGGCCAATCAGGT---------TGAAGCGGGACGGGCCAAAACACTCTCTCGTTGGACACTGCTCGTGGGGGCGGGGCGAGGGCGGAGCGCACGTCAAAGCGGAAGGGGTCGTCGCGCTGTTGATTTCGTAA-GCCGCGGTGCTGAGGAGGTTCCGCTGGCTGCTGTGTACGCGGCGAGTTACACCTGGTGCGGCCCGCTTGACTCCCACTGCGCCCGCAAACCG
>gene=chr20_62496448-62496698; species=calJac
CCCTTTCCGGCTTCGCCCGCAGTTTCGGCCTATCGGGTTGAGTCAGATAAATCAGGACGGACCAAACAACGCTCTCATTGGACATCACTGGTGG-GGCGGGAGGAGGAGGGAGCCCGCGCCCGAGCGGAAGTAGCCGTCGCGTCGCTGATTACGTAACGTTGCAGGACCGAAGCAGTTCCGCTGCCTAGTGTGTACGCGGCGAGCCAGTCCTGGCGCCGCCCGCTCGGCTCTTTTAGCGCCAGCGATAGC
>gene=chr20_62496448-62496698; species=canFam
CCCCTTCCGGCTTCGGCCGCAGCCTCGGCCAATCAGGTTGGGGCAGGT-AATAGGGACGGGCCGAGCCACGCCCTCATTGGACAGAGCCGGCGGGGGCGGG--GCAGGCGG----------CAAGCGGAAGGGGCCGTCGCGTCGCTGATTACGTCACGCCGCCGGGCTGAGGCGGTTCCGCTGGCTGGCGTGGACGCGGCTGGCGAgccccggtgcggcc-------------cggcgcccgagacccc
>gene=chr20_62496448-62496698; species=equCab
CCCTTTCCTGTCGCGTCTGCAGCCTCGGCCAATCAGGTTGGAATGGCTGAACGTGGACGGGGCAAACAACGCCCTCATTGGACAACGCTCGCGGGGGCGGGGAGAAGGCGGAGCTCGGATCAAAGCGGAAG-GGCCGTCGCGTCGCTGATTACGTAACACCACGGGGCTGAGGCAGTTCCGCTGGCTG-TGTGTACGCGGCGGGCGGCTCCCGGTGCGGCGCGCTCGGCTCTCGTGGCGCCCGCGACCCC
>gene=chr20_62496448-62496698; species=gorGor
CCCTTTCCTGGTTCGCCCGCAGTTTCGGCCTATCAGGTTGAGTCGGGTAAACCAGGACAGGCCAAACGACGCTCTCATTGGATATCACTGGTGGGGGCGGGAAGAAGGCGGAGCACGTGCCCGGGCGGAAGTAGCCGTCGCATCGCGGATTACGAAACGCC---GGGCTGA-GCAGTTCCGCTGGCTAGTGTGTACGCGGCGAGCTTCTCCCGGCGCCGCCCGCTCGGCTCCCATAGCGCCCGCGACAGC
>gene=chr20_62496448-62496698; species=panTro
CCCTTTCCTGGTTCGCCCGCAGTTTCGGCCTATCAGGTTGAGTCGGGTAAACCAGGACGGGCCAAGCGACGCTCTCATTGGATATCACTCGTGGGGGCGGGAAGAAGGCGGAGCACGTGCCCGGGCGGAAGTAGCCGTCGCATCGCGGATTACGAAACGCCGCGGAGCTGAGGCAGTTCCGCTGGCTAGTGTGTACGCGGCGAGCTTCTCCCGGCGCCGCCCGCTCGGCTCCCATAGCGCCCGCGACAGC
>gene=chr20_62496448-62496698; species=papHam
CCCTGTCCTGCTTCGCCCACAGTTTCGGCCTATCAGATTGAGTCGGATAAACCGGGACTGGCCAAACGACGTTCTCATTGGACATCACTGGTGGAGGCGGGACGAAGGCGGAGCATGTGCCCGGGCGGAAGTAGCCGTCGCGTCGCTGATTACGTAACACCGCGGGGCCGAGGCAGTTCCGCTGGCCAGTGTGTACGCGGCCAGGTACTCCCGGCGCCGCCCGCTCGGCTCCCACAGCGCCCGCGACAGC
>gene=chr20_62496448-62496698; species=ponAbe
CCCTTTCCTGCTGCGCCCGCAGTTTCGGCCTATCAGGTTGAGTCGGGTAAACCGGGACGGGCCAAACGACGCTCTCATTGGACATCACTGGTGGGGGCGGGAAGAAGGCGGAGCACGTGCCCGGGCGGAAGTAGCCGTCGCATCGCGGATTACGTAACGCCGCGGAGCCGAGGCAGTTCCGCTGGCTAGTGTGTACGCGGCGAGCTACTCCCGGCGCCGCCCGTTCGGCTCCCATAGCGCCCGCGACAGC
>gene=chr20_62496448-62496698; species=rheMac
CCCTTTCCTGCTTCGCCCACAGTTTCGGCCTATCAGATTGAGTCGGATAAACCAGGACTGGCCAAACGACGTTCTCATTGGACATCACTGGTGGGGGCGGGACGAAGGCGGAGCATGTGCCCGGGCGGAAGTAGCCGTCGCGTCGCTGATTACGTAACGCCGCGGGGCCGAGGCAGTTCCGCTGGCTAGTGTGTACGCGGCCAGGTACTCCCGGCGCCGCCCGCTCGGCTCCCACAGCGTCCGCGACAGC
>gene=chr10_6130808-6130908; species=hg19
TGTGGAATTTCGAAAATGTGCGCCAGGGCGACACCTCTTGATGGTAAGAAGACGCCGGCGGAGGGGAGCGTGCAGTGCGGTCCTCCCGCGGGCAGggggc
>gene=chr10_6130808-6130908; species=bosTau
TGTGTAGCGTCACAACCTTGTGCCATCGCGACCCCTCTTGGCGGCAGGAAGTTTC-----------TGGGCTCTGCGGGGTCCTCCGGCCGGCAGGGGGC
>gene=chr10_6130808-6130908; species=calJac
TGTGGAATTTCGAAAACGTGCACCCAGGCGACACCTCTTGGTGGTAAGAGGACGCCTGCTGAGGGGAGCGTGCAGTGCGGTCCTCCCGCGGGCAGGGGGC
>gene=chr10_6130808-6130908; species=canFam
TCTGAAAGCTCAGGAGCC--GGCCACTCAGACCCCTGTCGTGAGGGAgaggacgcaggcgaag----------------GTCCTcccgccggcagggggc
>gene=chr10_6130808-6130908; species=equCab
----------------------------------------------------------------------------------------------------
>gene=chr10_6130808-6130908; species=gorGor
TGTGGAATTTCGAAAATGTGCGCCAGGGCGACACCTCTTGATGGTAAGAAGACGCCGGCGGAGGGGAGCGTGCAGTGCGGTCCTCCCGCGGGCAGggggc
>gene=chr10_6130808-6130908; species=panTro
TGTGGAATTTCGAAAATGTGCGCCAGGGCGACACCTCTTGATGGTAAGAAGACGCCGGCGGAGGGGAGCGTGCAGTGCGGTCCTCCCGCGGGCAGggggc
>gene=chr10_6130808-6130908; species=papHam
TGTGGAATTTCGAAAATGTGCGCCAGGGCGACACCTCTTGACGGTAAGACGACGCCGGCGGAGGGGAGCGTGCAGTGCGGTCCTCCCGCGGGCAGggggc
>gene=chr10_6130808-6130908; species=ponAbe
TGTGGAATTTCGAAAATGTGCGCCAGGGCGACACCTCTTGATGGTAAGAAGACGCCGGCGGAGGGGAGCGTGCAGTGCGGTCCTCCCGCGGGCAGGGGGC
>gene=chr10_6130808-6130908; species=rheMac
TGTGGAATTTCGAAAATGTGCGCCAGGGCGACACCTCTTGACGGTAAGACGACGCCGGCGGAGGGGAGCGTGCAGTGCGGTCCTCCCGCGGGCAGggggc
>gene=chr10_28034793-28034889; species=hg19
cgccgcccgggAACAGGAATAGCGAGGCCTTCTCATGTTTCCTGACTGCCGGTCCCAGCCGGCGAACATCCTGCGGGCGCGGTATCCACGTTCCCG
>gene=chr10_28034793-28034889; species=bosTau
CGCAGCCCGGGAACAGGAATAGCGAGGCCTTCTCATGTTTCCTGACTGCCCAGCCCAGCCGGCGAACATCCTGCGGGCGCGGTATACACGTTCCCG
>gene=chr10_28034793-28034889; species=calJac
cgcggcccgggAACAGGAATAGCGAGGCCTTCTCATGTTTCATGACTGCCGGGCCCAGCCGGCGAACATCCTGCCGACGCGGTATACACGTTCCCG
>gene=chr10_28034793-28034889; species=canFam
CGCGGCCCGGGCACAGGAATACCGAGGCCTTCTCATGTTTCTTGACTGCGCGGCCCAGCCGGCGAACATCCTGCGGGCGCGGTATCCACGTTCCCG
>gene=chr10_28034793-28034889; species=equCab
CGCGACTCGGGGAAAGAAATACTGAGACCTTCTCATTTTTCCTGACTGCCGGGCCCAGCCGGCGAACATCCTGCTGGCGCGGTTATCACGTTCCAG
>gene=chr10_28034793-28034889; species=gorGor
CGTCGCCCGGGAACAGGAATAGCGAGGCCTTCTCATGTTTCCTGACTGCCGGGCCCAGCCGGCGAACATCCTGCGGGCGCGGTATCCACGTTCCCG
>gene=chr10_28034793-28034889; species=panTro
cgccgcccgggAACAGGAATAGCGAGGCCTTCTCATGTTTCCTGACTGCCGGGCCCAGCCGGCGAACATCCTGCGGGCGCGGTATCCACGTTCCCG
>gene=chr10_28034793-28034889; species=papHam
cgcggcccgggAACAGGAATAGCGAGGCCTTCTCATGTTTCCTGACTGAGCGGCCCAGCCGGCGAACATCCTGCGGGCGCAGTATCCACGTTCCCG
>gene=chr10_28034793-28034889; species=ponAbe
cgccgcccgggAACAGGAATAGCGAGGCCTTCTCATGTTTCCTGACTGCCGGGCCCAGCCGGCGAACATCCTGCGGGCGCGGTATCCACGTTCCCG
>gene=chr10_28034793-28034889; species=rheMac
cgcggcccgggAACAGGAATAGCGAGGCCTTCTCATGTTTCCTGACTGCGCGGCCCAGCCGGCGAACATCCTGCGGGCGCAGTATCCACGTTCCCG
>gene=chr10_44806588-44806838; species=hg19
CCCTGCCTGCATCACCCGCTGCCCGCGCGGCTCGGAGCGCGCCCTCTGCTGGACCGGCCACGGCCGGCGGGCGGCTGCCTCCAGGCTCCACCACAGGAGGGGGAGCACGCGCCCTGCTGACCGCACGCCCACGTGATATCGccttctgccatcgcagaaagcagcggttcagcctctctgcctgcacacttgcgtgatggggagctcacaagcagtccactgcattgctgtcaacgctgaccattagaaa
>gene=chr10_44806588-44806838; species=bosTau
CCCTGCCAGCTGTTT-----GCCCAGTCACCAGTAAGTGCGCCCTCTGCTGGCAATGGCCTTGCCAGCAGGTGGCTGCCCACAGAGCCAAGC---CTGGGGAAGACACAAACCTGTGTGGTCGTCCCCTTGTCCAGGATCAGCTTGTGCCAACACGGTACGTAACTGttcagc--ctctgatttcacatttgcgtgatgggg-gctccttagcagtccattcctctattatcaactccaaccactggaaa
>gene=chr10_44806588-44806838; species=calJac
CCCTGCCGGAACAGCCCGC-------------CGGAGCGCGCCCTCTGCTGGCCTGGCCACAGCCGGCTGAGGGCTGCCTCCAGGCTCCACCCCAGGAGCAGGAGCACTCGCCCGGCTCATCGCACACCCACGTgggatcgcctcctaccatcacggaaagcagcggttcagc--ctctgcctgcacactctcgtgacggggagctcacaagcagtccagggcattgctatcaacgctaaccattagaaa
>gene=chr10_44806588-44806838; species=canFam
------------CCA-----CCCTGTTCGCCTGTAAGAGCGCCCTCTGCTGGCAATGGCGTGGCCAGCGGCTGGCTGCTTTTAGACTCAAAG---CTTGGGAGAACATAAACC--ACTGGTCActcatccatgtggaatccccttgtgccatcacagaaaaaaactgttctgc--ctctgatggaacacttgcgcgacaggtgcctcattatcagtccatcccacggttgtcaactgagaccactggaaa
>gene=chr10_44806588-44806838; species=equCab
------------TCT------CC---TCATCAGTAAGAGCGCCCTCTGCTGGCACCAATGTGGCCGGTAGGTGGCTGCCCTTAGACTCAACC---CTGGGGAGGACACAAATCAGCCTGCTCATCTGCCTGTGCAAAATCAC-TTATGCTAACATGGGaagtaactgttcagc--ctctgcttgaacatttgcgtgatggggagctcactagcagtccattccattgctgtcaactcggagcactagaaa
>gene=chr10_44806588-44806838; species=gorGor
CCCTGCCTGCATCACCCGCTGCCCGCGCGGCTGGGAGCGCGCCCTCTGCTGGACCGGCCACGGCCGGCGGGCGGCTGCCTCCAGGCTCCACCACGGGAGGGGGAGCACGCGCCCTGCTGACCGCACGCCCACGTggtatcgccttctgccgtcgcagaaagcagcggttcagcctctctgcctgcacacttgcgtgatggggagctcacaagcagtccactgcattgctgtcaacgctgaccattagaaa
>gene=chr10_44806588-44806838; species=panTro
CCCTGCCTGCATCACCCGCTGCCCGCGCGGCTCGGAGCGCGCCCTCTGCTGGACCGGCCACGGCCGGCGGGCGGCTGCCTCCAGGCTCCACCACAGGAGGGGGAGCACGCGCCCTGCTGACCGCACGCCCACGTggtatcgccttctgccaacgcagaaagcagcggttcagcctctctgccggcacacttgcgtgatggggagctcacaagcagtccactgcattgctgtcaacgctgaccgttagaaa
>gene=chr10_44806588-44806838; species=papHam
CGCTGCCGGCATCACCCGCCGCCCGCGCGGCTCGGAGCGCGCCCTCTGCTGGACCGGCCACTGCCGGCGAGTGGCTGCCTCCAGGCTCCACGACAGGACCGGGAGCAAGCGCCCTGCTGACTGCACTCCTACGTggtatcgccttgtgccatcgcagaaagcagcgattcagc--ctctgcctgcacacctgcataatggggagctctcaagtagtccactgcattgctgtcaatgctgaccattagaaa
>gene=chr10_44806588-44806838; species=ponAbe
CCCTGCCTGCATCACCCGCTGCCGGCGTGGCTCGGAGCGCGCCCTCTGCTGGACCGGCCACGGCCGGCGGGCGGCTGCCTCCA-GCTCCACCACAGGAGGGGGAGCACGCGCCCGGCTGATCGCACGCCCACGTggtatcgccttctgccatcgcagaaagcagcggttcagcctctctgcctgcacacttgcgtgatggggagctcacaagcagtccactgtattgctgtcaacgctgaccattagaaa
>gene=chr10_44806588-44806838; species=rheMac
AGCTGCCGGCATCACCCGCCGCCCGCGCGGCTCGGAGCGCGCCCTCTGCTGGACCGGCCACTGCCGGCGAGTGGCTGCCTCCAGGCTCCACGACAGGACCAGGACCAAGCGCCCTGCTGACTGCACTCCTACGTggtatcgccttgtgccatcgcagaaagcagcgattcagc--ctctgcctgcacacctgcataatggggagctctcaagtagtccactgcattgctgtcaatgctgaccattagaaa
>gene=chr10_46090252-46090463; species=hg19
GGCCCGCCTCGAGCATGCCCGAGACGTGGACGCAGCAAGGCCGCACCTCCCCCAGCGCGTCGCCTGTTTACACCCTACGCCCCTCCGCGGGAGGACACCGAGTGGCAGGTCACGTGACGCGGGCGTCACGTGTCCGGCCGAGTTGGGTGGAGGCGTTGCCCCGGCGACTGCAGCGCGCTGGGGGCGGGCTGCAGCGGGTGCCGCCGCGCGG
>gene=chr10_46090252-46090463; species=bosTau
CGCCGGCCTGGAGCATGCCGGAGACGCGGACGCAGCAGAGCTGCAGCTCGGCCACCGCAGCGCCTGTTTACA-------CCCCTCCGCGGGAGGACGCCGACCGGCCCGTCACGTGACGCACACGTCACGTGCTCGCCCGGGGTGGGCGGAGGCGTTGCCC-AGCGACGACGGCGCTCTAGGGGCGGGCGGCGGCG------ACGGCAGGG
>gene=chr10_46090252-46090463; species=calJac
AGCCTGCCTTGAGCATGCCTGAAACGCGGACGCCGCAGGGCCGCACCTCCGCCAGCGCGTCGCTTGTTTACA-------CTCCTCCGCGGGAGGACGCCGACTGGCAGGTCACGTGACGCGAGCGTCCCTTGTCCGCCAGGGTTGGGCGGAGGCGTTGCCCTGGCGACGACGGCGCGCTGGGGGCGGGCTGCAGCGGGTGCGGCTGCGCGG
>gene=chr10_46090252-46090463; species=canFam
GGCCCGCCCGAAGCATGCCGGACACCAGGACGCCGCAGGGCCGCAGCTCCGCCGCCACCGGGCCTGTTTACA-------CCCCCGGGCGGGAGGACGCC-ACCGTCTCCTCACGTGACACGTGCGTCACGTGTCCTCCCGGGG-GGGCGAGGGTGTTGCCG-GGCAACGAcggcgcgccaggggcg---ggccgcg------gcggcgcgA
>gene=chr10_46090252-46090463; species=equCab
-------------------------------------------------------------------------------------------------------------------------------------------------------------------------------------------------------------------
>gene=chr10_46090252-46090463; species=gorGor
GGCCCGCCTCGAGCATGCCCGAGACGCGGACGCAGCAGGGCCGCACCTCCCCCAGCGCGTCGCCTGTTTACACCCTACGCCCCTCCGCGGGAGGACGCCGACTGGCAGGTCACGTGACGCGGGCGTCATGTGTCCGGCCGAGTTGGGTGGAGGCGTTGCCCCGGCGACTGCAGCGCGCTGGGGGCGGGCTGCAGCGGGTGCCGCCGCGCGG
>gene=chr10_46090252-46090463; species=panTro
GGCCCGCCTCGAGCATGCCCGAGACGCGGACGCAGCAGGACCGCACCTCCCCCAGCGCGTCGCCTGTTTACA--------CCCTCCGCGGGAGGACGCCGACTGGCAGGTCACGTGACGCTGGCGTCACGTGTCCGGCCGAGTTGGGTGGAGGCGTTGCCCCGGCGACTGCAGCGCGCTGGGGGCGGGCTGCAGCGGGTGCCGCCGCGC-G
>gene=chr10_46090252-46090463; species=papHam
GGCCCTCCTCCAGCATACCCGAGACGCGGACGCAGCAGGTCCGAACATCCGCCAGCGCGTTGCCTGTTTACACCCTACGCCCCTCCGCGTGAGGACGCCGACTGGCAGGTCACGTGACGCGGGCGTCACGTGTCCGGCCGGGTTGGGTGGAGGCGTTCCCCGGGTGGCCACAGCGCGCTGGGGGCCGGCT---------------GCGCGA
>gene=chr10_46090252-46090463; species=ponAbe
GGCCCGCCTCGAGCATGCCCGAGACGCCGACGCAGCAGGGCCGCACCTCCGCCAGCGCGTCGCCTGTTTACACCCTACGCCCCTCCGCGGGAGGACGCCAACTGGTAGGTCACGTGACGCGGGCGTCACGTGCCCGGCCGAGTTGGGTGGAGGCGTTGCCCCGGCGACGACAGCGCGCTGGGGGCGGGCTGCAGCGGGTGCCGCGGCGCGG
>gene=chr10_46090252-46090463; species=rheMac
GGCCCTCCTCCAGCATGCCCGAGACGCGGACGTAGCAGGGCCGAACCTCCGCCAGCGCGTTGCCTGTTTACACCCTACGCCCCTCCGCGTGAGGACGCCGACTGGCAGGTCACGTGACGCGGGCGTCACGTGTCCGGCCGGGTTGGGTGGAGGCGTTCCCCGGGTGGCCACAGCGCGCTGGGGGCCGGCTGCTGCGGGTGCGGCTGCGCGA
>gene=chr10_46222595-46222743; species=hg19
TTCCTCCCCTCAGCATCGCAGGTCGGATCACGTGCGGGTTCTGTCACGTGACATCAGGTCACGTGAGGCCGGTCACGCCCCGGGCAGCTTGGCTGGGGCTAGGCTTCCGGGGCTCTGCGGTCCTCGGCCTGTGCTGGCAGCCTCGGAG
>gene=chr10_46222595-46222743; species=bosTau
CTCCCTTCGGCGGCGCCCCACATCCGGTCACGTGAGGGGCAGGTCACGGGCGCTCTGGTCACGTGAGGCTGGTCACGTGCCGGGCCGCACTGCTGGGGCTAGGCTTCCGGAGACTTTGGGGGCTCGGCGGGTGCGGGCGGCTTCGGAG
>gene=chr10_46222595-46222743; species=calJac
TTGCTCGCTGCAGCAGCGCAGATTGGATCACGTGTGGGCGCTGTCACGTGACACGATGTCACGTGAGGC-GGTCGC-TCCCGAGCCGCT------GGGCTGGGCTTCGGGGCCTCTGCGGTCCT-GACGCGC-----TGGCCTCGGAG
>gene=chr10_46222595-46222743; species=canFam
TTTTTTCCGGCGCCA-TGCACATCCGGTCACGTGTG---------------AGCCCAGTCACGTGAGGCCGGTCACGTGCCGCCCCGCAGGGCTCGGACTCGGCTTCCGCAGACCTGCGGGCCTCGGCGGGTGGGGGCTGCCTCGGAG
>gene=chr10_46222595-46222743; species=equCab
TTCCTTTGGGCGGTGCCGCACGGCGGGTCACGTGCA---------------GGCCAGGTCACGTGAGCCAGGTCACGTGCCGGGCGGCGCGGCTGGGGCTCGGCTTCCAGAGACTGGTGGGCGTCGGCGGGGGCTGGCGGGCCAGGAG
>gene=chr10_46222595-46222743; species=gorGor
TTCCTCCCCTCAGCATCGCAGGTCGGATCACGTGCGGGTCCTGTCACGTGACATCAGGTCACGTGAGGCCGGTCACGCCCCGGGCAGCTTGGCTGGGGCTAGGCTTCCGGGGCTCTGCAGTCCTCGGCGTGTGCTGGCAGCCTCGGAG
>gene=chr10_46222595-46222743; species=panTro
TTCCTCCCCTCAGCATCGCAGGTCGGATCACGTGCGGGTCCTGTCACATGACATCAGGTCACGTGAGGCAGGTCACGCCCCGGGCAGCTTGGCTGGGGCTAGGCTTCCGGGGCTCTGCAGTCCTCGGCGTGTGCTGGCAGCCTTGGAG
>gene=chr10_46222595-46222743; species=papHam
TTCATCTCCTCAGCATCGCAGGTCGGATCACGTGCGGGCTCTGTCACGTGACATCAGGTCACGTGAGGCCGGTCACGCCCCGGGCAACTTGGCTGGGGCTGGGCTTCCGGGGCTCTGCGGTCCTCTGCGCGTGCGGGTGGCCTCAGAG
>gene=chr10_46222595-46222743; species=ponAbe
TTCCTCCCCTCAGCATCGCAGGTGGGATCACGTGCGGGCCCCGTCACGTGACATCAGGTCACGTGAGGCCGGTCACGCCCCGGGCACCTTGGCTGGGGCTAGGCTTCCGGGGCTCTGCCGTCCTCGGCGTGTGCTGGCAGCCTCGGAG
>gene=chr10_46222595-46222743; species=rheMac
TTCATCTCCTCAGCATCGCAGGTCGGATCACGTGCAGGCTCTGTCACGTGACATTGGGTCACGTGAGGCCGGTCACGCCCCGGGCAACTTGGCTGGGGCTGGGCTTCCGGGGCTCTGCGGTCCTCTGCGCTTGCGGGTGGCCTCGGAG
>gene=chr10_50351413-50351537; species=hg19
tgaactcagaggcaacctaagtgcctgaggtggaggttgggctaagttggtttggtTgcatcatcctcacctggaaacttgttagagatgcaaattcccaggccccacaccaggcagacctgct
>gene=chr10_50351413-50351537; species=bosTau
cgaattcagaagcaaccagtgt-ccCAGGAAAGG----AATTTTGGTTGATTGGGTTGCATCCTTGATacctgggaatttgttagaaatgaagattcttgagttcaaccc--------------
>gene=chr10_50351413-50351537; species=calJac
TGAACTCAGAGGCAGCCTAAGTGCCTGAGCAGGAGGTTGGGCTAAGTTGGTTGGGTTgcatcatcttcacctggaaacttgttaaagatgcagattcccaggccccacgccagccagacccgct
>gene=chr10_50351413-50351537; species=canFam
TAAACCCCAAAGGGACCCATGT-CTCAATCAAGATTTTGGGCTCAACTGATTGGTTTAcatcagcctcacctgggaatatgttagaaatacaaattctcgggctccaatc--------------
>gene=chr10_50351413-50351537; species=equCab
tgaaCTCAGAAGCAAGTTGTGT-CCCAGGCAAGGGGTTGAGCTAAATTGACCTGGTTgcaccaggctcacctgggaatttgtcagaaatgcgaattcttgggtcccaccc--------------
>gene=chr10_50351413-50351537; species=gorGor
tgaactcagaggcaacctaagtgccTGAGGTGGAGGTTGGGCTAAGTTGGTTTGGTTgcatcatcctcacctggaaacttgttagagatgcaaattcccaggccccacaccaggcagacctgct
>gene=chr10_50351413-50351537; species=panTro
tgaactcagaggcaacctaagtgcctgaggtggaggttgggctaagtTGGTTTGGTTgcatcatcctcacctggaaacttgttagagatgcaaattcccaggccccacaccaggcagacctgct
>gene=chr10_50351413-50351537; species=papHam
tgaactcagaggcaacctaagtgcctgaggtggaggttgggctaagttggtttggtTgcatcatcctcacctggaaacttgttacagatgcaaattcccagtccccacagcaggcagacctgct
>gene=chr10_50351413-50351537; species=ponAbe
tgaactcagaggcaacctaagtgcctgaggtggaggttgggctaagttggtttggtTgcatcatcctcacctggaaacttgttagagatgcaaattcccaggccccacaccaggcagacctgct
>gene=chr10_50351413-50351537; species=rheMac
tgaactcagaggcaacctaagtgcctgaggtggaggttgggttaagtTGGTTTGGTTgcatcatcctcacctggaaacttgttacagatgcaaattcccagtccccacagcaggcagacctgct
>gene=chr10_69644268-69644393; species=hg19
AGACGCAACAGCCTCCGCCCGCCACGTGACCCGTAGTGTTGTGGTCTGGCCCGCGTGGGTGGCGGGAGCGCCGAGAGGGCGGGGGCGGCGATGGGGCGGGTCACGTGATGGGGTTTAAATCTCCC
>gene=chr10_69644268-69644393; species=bosTau
---------CGCCTCCGCCTG-CACGTGACCCGCGGTGTTGTGGTCCGGCCCGCGTGGGTGGCGGGAGCGGCGGGAGGGCGGGGGCGAGGA-GCGGCGCGTCACGTGACGGGGTTTAAATCTCCC
>gene=chr10_69644268-69644393; species=calJac
AGACGCAGCTGCCTCCGCCCGCCACGTGACCCGTAGTGTTGTGGTCTGGCCCGCGTGGGTGGCGGGAGCGCCTAGAGGGCGGGGGTGGCGATGGGGCGGGTCACGTGACGGGGTTTAAATCTCCC
>gene=chr10_69644268-69644393; species=canFam
---------CGCCTCCGCCCGCCACGTGACCCGCCGTGTTGTGGTCCGGCCCGCGTGGGTggcgggagcggcgggagggcgggGGCGACG--GGGCCGGGTCACGTGACGGGGTTTAAATCTCCC
>gene=chr10_69644268-69644393; species=equCab
---------ttcccccgcccgccACGTGACCCGCCGTGTTGTGGTCCGGCCCGCGTGGGT---------GGCGGGAGGGCGGAGGCGGCGA-GGGCCGGGTCACGTGACGGCGTTTAAATCTCCC
>gene=chr10_69644268-69644393; species=gorGor
AGACGCAACAGCCCCCCCCCGCCACGTGACCCGTAGTGTTGTGGTCTGGCCCGCGTGGGTGGCGGGAGCGCCGAGAGGGCGGGGGCGGCGATGGAGCGCGTCACGTGACGGGGTTTAAATCTCCC
>gene=chr10_69644268-69644393; species=panTro
AGACGCAACAGCCTCCGCCCGCCACGTGACCCGTAGTGTTGTGGTCTGGCCCGCGTGGGTGGCGGGAGCGCCGAGAGGGCGGGGGCGGCGATGGGGCGCGTCACGTGACGGGGTTTAAATCTCCC
>gene=chr10_69644268-69644393; species=papHam
AGATGCAACAGCCTCCGCCCGTCACGTGACCCGTAGTGTTGTGGTCTGGCCCGCGTGGGTGGCGGGAGCGCCGAGGGGGCGGGGGCGGCGATGGGGCGGGTCACGTGACGGGGTTTAAATCTCCC
>gene=chr10_69644268-69644393; species=ponAbe
AGACGCAGCAGCCTCCGCCCGCCACGTGACCCGTAGTGTTGTGGTCTGGCCCGCGTGGGTGGCGGGAGCGCCGAGAGGGCGGGGGCGGCGATGGGGCGGGTCACGTGACGGGGTTTAAATCTCCC
>gene=chr10_69644268-69644393; species=rheMac
AGATGCAACAGCCTCCGCCCGTCACGTGACCCGTAGTGTTGTGGTCTGGCCCGCGTGGGTggcgggagcgccgagggggcgggggcggcgatggggcgggTCACGTGACGGGGTTTAAATCTCCC
>gene=chr10_70883847-70884015; species=hg19
CCAGCAgggcggggcaggaggctgggagagggacgggtgcgggggtgggggagaggaagggagcggTCACGTGTGAGGGGCGGCCCGAGGTCACGTGACGGAGCGCCGGAGCGGAGGGAGCCGGGGCTGGGAGTTCTCCTGAGGGAAGAGGAGTGGAGTAGGGGGGAC
>gene=chr10_70883847-70884015; species=bosTau
CCAGTAGGGCGGGGCGAGAGGCCCAGAG-CGGGCCTGCTGTAGGGGGGGCAGGAGGAGAGGACGGGTCACGTGCGGCCGGCGGCCTGAGGTCACGTGACG-GGCGCCTGGGAGGAGGGAACTGGGGCTAGGAGTTCTCCTAAAGGAAGAGGCGTGAAGTGGGGGGGAC
>gene=chr10_70883847-70884015; species=calJac
CCAGCAGGGCGGGGTGGCAGGCCGGGAGAGGGAAGGGTGCGGGGGGAGGGGAGAGGAAGGGAGCGGTCACGTGTGGATAGCCGCCCGAGGTCACGTGACGGGGCGCCGGAGCGGAGGGAGCCGGGGCTGGGAGTTCTCCTGAGGAAAGAGGAGTGGAGTCGGGGGGAC
>gene=chr10_70883847-70884015; species=canFam
CC-GTGGGGCGGGGCAAGCGGCCGCGAG-GGGACTGGAGCCGGCGGGGCAAGGAGGAAGGGAGGGGTCACGTGCGGCCGGCGGCTCGGGGTCACGTGACG-GGCGCCGGGGAGGAGGGAGTCTGGACCGGGAGTTCTCCTGAGGGAAGCGGAGCGAAGT-GGGGGGAc
>gene=chr10_70883847-70884015; species=equCab
------------------------------------------------------------------------------------------------------------------------------------------------------------------------
>gene=chr10_70883847-70884015; species=gorGor
CCAGCAgggcggggcaggaggctgggagagggacgggtgcgggggggggggagaggaagggagcggtcacgtgtgaggggcggCCCGAGGTCACGTGACGGGGCACCGGAGCGGAGGGAGCCGGGGCTGGGAGTTCTCCTGAGGGAAGAGGAGTGGAGTAGGGGGGAC
>gene=chr10_70883847-70884015; species=panTro
CCAGCAgggcggggcaggaggctgggagagggacgggtgcgggggggggggagaggaagggagcggtcacgtgtgaggggcggCCCGAGGTCACGTGACGGGGCGCCGGAGCGGAGGGAGCCGGGGCTGGGAGTTCTCCTGAGGGAAGAGGAGTGGAGTAGGGGGGAC
>gene=chr10_70883847-70884015; species=papHam
CCAGCAGGGCGGGGCGTGAGGCCGGGAGAGGGACGGGTGCGGGTGGGGGGGAGAGGAAGGGAGTGGTCACGTGTGGCGGGCGGCCCGAGGTCACGTGACGGGGCGCCGGAGCGGAGGGAGCCGGGGCTGGGAGTTCTCCTGAGGGAAGAGGAGAGGAGTGGAGTGGAC
>gene=chr10_70883847-70884015; species=ponAbe
CCAGCAgggcggggcaggaggctgggagagggacgggagcgggggggggggagaggaagggagcggTCACGTGTGAGGGGCGGCCCGAGGTCACGTGACGGGGCGCCAGAGCGGAGGGAACCGGGGTTGGGAGTTCTCCTGAGGGAAGAGGAGTGGAGTAGGGGGGAC
>gene=chr10_70883847-70884015; species=rheMac
CCAGCAGGGCGGGGCGTGAGGCCGGGAGAGGGACGGGTGCGGGGGGAGGGGAGAGGAAGGGAGTGGTCACGTGTGGCGGGCGGCCCGAGGTCACGTGACGGGGCGCCGGAGCGGAGGGAGCCGGGGCTGGGAGTTCTCCTGAGGGAAGAGGAGTGGAGTGGAGGAGAC
>gene=chr10_74927823-74927893; species=hg19
GTCACTGCTGTGCGTCGGCGGGAGCATTTTGCGAGTGTCCGGGGGCCTTCGTCACTTCCGCCCCCGCGGC
>gene=chr10_74927823-74927893; species=bosTau
GTC-CCGATGCACGTCGGCGGAAACATTAGGCGAGTGCTCCTGTGATATCGTCACTTCCGCCCCCACAGG
>gene=chr10_74927823-74927893; species=calJac
GTCATTGCTGTGCGTC-------------TGCGGGTGCCCGAGTGCCTTCGTCACTTCCGCTCTCGCGGG
>gene=chr10_74927823-74927893; species=canFam
GTCACTGCTGCGCGTCCGCCGGAGCATTAGGCGGGTGCCCCGGTGCTTTCGTCACTTCCGCCCCCGCGGG
>gene=chr10_74927823-74927893; species=equCab
ACCACCGCTGAGCGTCGGCGGGAGCTTTAGGTGGATGCCCCAGTGCCTTCGTCACTTCCGCTCCCGCGGG
>gene=chr10_74927823-74927893; species=gorGor
----------------------------------------------------------------------
>gene=chr10_74927823-74927893; species=panTro
GTCACTGCTGTGCGTCGGCGGGAGCATTTTGCGAGTGTCCGGGGGCCTTCGTCACTTCCGCCCCCGCGGC
>gene=chr10_74927823-74927893; species=papHam
GTCACTGCTGTGCGTCGGTGAGAGCATTCTGCGGGTGCCCGGGTGCCTTCGTCACTTCCGCCCCCGCGGC
>gene=chr10_74927823-74927893; species=ponAbe
GTCACTGCTGTGCGTCGGCGGGAGCATTTTGCGGGTGCCCGGGGGCCTTCGTCACTTCCGCCCCCGCGGC
>gene=chr10_74927823-74927893; species=rheMac
GTCACTGCTGTGCGTCGGTGAGAGCATTCTGCGGGTGCCCGGGTGCCTTCGTCACTTCCGCCCCCGCGGC
>gene=chr10_79789198-79789448; species=hg19
GGGAGGCCAGATTAGAGAAACGATGCCCCCAGCACCTCCTGGGGCTGCTTCTGGACTCGCCGCTAACACATCTGCGGCATCCTCTCGGCCACCGTAGAGTGTCCCACGTGTCCGCTTCCTCTTCCGCTACTCGCCCGCGCGTCTGTCTGTCAAGAGAGACTTCCGGCATGCCTTTTTTTTTTTTTTTTTTCCCTTTCCCCGCACCGTCACCTGGTGGCGCTTACTGGAAGCCGCACCGAGGCGTGTGCTG
>gene=chr10_79789198-79789448; species=bosTau
CTGGAGCTGGATTAGAAATACGACGTTCTCCGTACCACCCGTGGCTGCTTCTTGACCGGTTGCTAACACATCTGCGGCATTTTTTCGGCCACCGTAACACGCCCCACGTGCCCGCCCCCACTTCCGCTACTCGCTAGCGCG--AGTCTGTCAAGAGAGGCTTCAGGCCCGC------A----GCTTCTCGCCTTCTCTCCATACCGCCATCTGGCGGCACCTAGTTGAAACCGCCGCGAAGTCCGAGCTG
>gene=chr10_79789198-79789448; species=calJac
GGGAGGCTAGATTAGAGAAACGATGCTCTCCGCACCTCCTGGGGCTGCTTCTTTACTGGCCTCTAACACATATGCAGCATCCTCTCGGCCACCGTAGAGTGCCCCACGTGTCCGCTTCCTCTTCCGCTACTCGCCGGCCCGTCTGTCCGTCAAGAGAGACTTCCGGCATGCC---------GCTATTTTGCCCTCTCCCTGCACCGTCACCTGGTGGCGCTTCTTGGAAACAGCACCGAGACCTGCGCTG
>gene=chr10_79789198-79789448; species=canFam
CGGGAGCCGGGCCGCAGAGAcgcc-gcccccgcgccgcccggAGGAGCTC---------------GCACCGCGGAGGCCCCGCGTCGGCCGCCGTAGCGCGCCCCACGTGGTCGCTTCCGCTTCCGCTACTCGCCGGCGTGCCTGTCAGTCAAGAGAGGCCTCCGACGGGC------C----GCTCTGTGCCCTCCGCCTGCACCGCCATCTGGCGGCACCTC-CTGAAACTGCACCGGGGCGTCGGCTG
>gene=chr10_79789198-79789448; species=equCab
GGGGAGCTGGATTAGAGAGACGACGCTCTTTGCACCTCTCGGGGTTGCTTCTTGACTCGTTGCTAACACATCAGCGGCGTCCTCTCGGCCACCGTAGAGCGCCCCACGTGGCCCCTTCCTCTTCCGCTACTCGCCGGCGCGTCTGTCTGTCAAGAGAGGCTTCCGGCCCGC------C----GCTTTTTGCCTTCTCCTTACACCGCCATCTGGCGGCACCTCCTTGAAACTGCACCGAGGTCTGCACTT
>gene=chr10_79789198-79789448; species=gorGor
GGGAGGCCAGATTAGAGAAACGATGCCCCCGGCACCTCCTGGGGCTGCTTCTGGACTCGCCGCTAACACATCTGCGGCATCCTCTCGGCCACCGTAGAGTGTCCCACGTGTCCGCTTCCTCTTCCGCTACTCGCCCGCGCGTCTGTCTGTCAAGAGAGACTTCCGGCACGCCttttttttttttttttttCCCTTTCCCCGCACCGTCACCTGGTGGCGCTTCCTGGAAGCCGCACCGA-----------
>gene=chr10_79789198-79789448; species=panTro
GGGAGGCCAGATTAGAGAAAAGATGCCCCCAGCACCTCCTGGGGCTGCTTCCGGACTCGCCGCTAACACATCTGCGGCATCCTCTCGGCCACCGTAGAGTGTCCCACGTGTCCGCTTCCTCTTCCGCTACTCGCCCGCGCGTCTGTCTGTCAAGAGAGACTTCCAGCATGCC---TTTTTTTTTTTTTTTCCCTTTCCCCGCACCGTCACCTGGTGGCGCTTCCTGGAAGCCGCACCGAGGCGTGTGCTG
>gene=chr10_79789198-79789448; species=papHam
GGGAGGCCAGATTAGAAAAACGATGCCCCGCGCACCTCCTGGGGCTGCTTCTGGACTCGCCGCTAATACATCTGCGGTATCCTCTCGGCCACCGTAGAGTGCCCCACGTGTCCACTTCCTCTTCCGCTACTCGCCAGGGCGTCTGTCTGTCAAGAGAGACTTCCGGCACGCCGTTTTTTTTTGTTTTTTGCCCTTTCCCCGCACCGTCACCTGGTGGCGCTTCCTGGAAACCGCACCGAGGCCTTCGCTG
>gene=chr10_79789198-79789448; species=ponAbe
----------------------------------------------------------------------------------------------------------------------------------------------------------------------------------------------------------------------------------------------------------
>gene=chr10_79789198-79789448; species=rheMac
GGGAGGCCAGATTAGAAAAACGATGCCCCGCGCACCTCCTGGGGCTGCTTCTGGACTCGCCGCTAACACATCTGCGGTATCCTCTCGGCCACCGTAGAGTGCCCCACGTGTCCACTTCCTCTTCCGCTACTCGCCAGGGCGTCTGTCTGTCAAGAGAGACTTCCGGCACGCCTTTTTTTTTTTTTTTTTGCCCTTTCCCCGCACCGTCACCTGGTGGCGCTTCCTGGAAACCGCACCGAGGCCTTCGCTG
>gene=chr10_80917414-80917537; species=hg19
GGGTCTGGCTCTTCCCTGTGTCTGGATCCCCACCCCCAGCTTGGTGAGGTCAGGGAACAGGTATTTCAGGAATGCAGGAGGCGGGGCAGCCAGCCCCATTTGGATAACCATGGGGTAAATATT
>gene=chr10_80917414-80917537; species=bosTau
CGGTCTGTCTCGT--CCACGTCTGGATTCCTCCCCCCAGCTTGGTGAGGTCAGGGAACATGTATTCCAGGAATGCGGGAGGCGGGGCAGCTGGCCCGGTTTGGATAACCATGGGGTAAATATT
>gene=chr10_80917414-80917537; species=calJac
GCGTCTGGCTCTTCCCTGTGTCTGGATTCCCACCCCCAGCTTGGTGAGGTCAGGGAACAGGTATTTCAGGAATGCAGGAGGCAGGGCAGCAAGCCCCATTTGGATAATCATGGGGTAAATATT
>gene=chr10_80917414-80917537; species=canFam
CAGTCTGGCTCTTCCCCGGGTCTGGCTCCCTCCTCCCAGCTTGATGAGGTCAGGGAACATGTATTCCAGGAATGTGGGAGGCGGGGCGGCCAGCCTGGTTTGGATAACCATCTGGTAAATATT
>gene=chr10_80917414-80917537; species=equCab
TGGTCTGGCTCTTCCC-GTGTCTGGATTCCTCCCCCCAGCTGGGTGAGGTCAGGGAACATGTATTTCAGGAATGTGGGAGGTGGGGCAGCCAGCCCTATATGGATAAGCATGGGGTAAATATT
>gene=chr10_80917414-80917537; species=gorGor
---------------------------------------------------------------------------------------------------------------------------
>gene=chr10_80917414-80917537; species=panTro
GGGTCTGGCTCTTCCCTGTGTCTGGATCCCCACCCCCAGCTTGGTGAGGTCAGGGAACAGGTATTTCAGGAATGCAGGAGGCGGGGCAGCCAGCCCCATTTGGATAACCATGGGGTAAATATT
>gene=chr10_80917414-80917537; species=papHam
GGGTCTGGCTCTTCCCTGTGTCTGGATCCTCACCCCCAGCTTGGTGAGGTCAGGGAACAGGTATTTCAGGAATGCAGGAGGCGGGGCAGCCAGCCCCATTTGGATAACCATGGGGTAAATATT
>gene=chr10_80917414-80917537; species=ponAbe
GGGTCTGGCTCTTCCCTGTGTCTGGATCCCCACCCCCAGCTTGGTGAGGTCAGGGAACAGGTATTTCAGGAATGCAGGAGGCGGGGCAGCCAGCCCCATTTGGATAACCGTGGGGTAAATATT
>gene=chr10_80917414-80917537; species=rheMac
GGGTCTGGCTCTTCCCTGTGTCTGGATCCTCACCCCCAGCTTGGTGAGGTCAGGGAACAGGTATTTCAGGAATGCAGGAGGCGGGGCAGCCAGCCCCATTTGGATAACCATGGGGTAAATATT
>gene=chr10_85899170-85899420; species=hg19
ACCCCGCCTCCCCCAGTGTGGCCGCTTTTCCGACAGAGGCCTGCCCGTGATTGGCTGCTCGTACTATTTACGTCCTTTCGATGTTGCGTCATGCAGTGCGCCGGAGGAACTGTGCTCTTTGAGGCCGACGCTAGGGGCCCGGAAGGGAAACTGCGAGGCGAAGGTGACCGGGGACCGAGGTACTGCTCCGGCTGGCCGGCGGGCGCCCGGGATCCCCGGTGGTCCTGACAGCCGCCCTCACGGGACCGCT
>gene=chr10_85899170-85899420; species=bosTau
--------CTCCCTACTATGCCCACCCTTCCGTTAGGGCTCCGCTCATGATTGGCTGTCCGTAGGGTTTGCAGCTTCTCGATGCTGCGTCACGCCGTGAGCTAAAGAGACTGCGCGC----------GCGGAGGGGGCCCGGAAGGGGAACTGCGCGCTTGAGGTGTCCAGGGACTGAGGTACGGCTCCCCCGGGCCTACAGGTACCGC-GGTACTCTGCACTACTGACTGTCGGCCCTCTGGGGCCGCT
>gene=chr10_85899170-85899420; species=calJac
----------------------------------------------------------------------------------------------------------------------------------------------------------------------------------------------------------------------------------------------------------
>gene=chr10_85899170-85899420; species=canFam
--------CTCTCTGCTGTGCCCGCCCTTCCGCCTGAGCTCCGCTGGTGATTGGGCGAGCCTAGTGTTTGGGAGCCCTCGATGTTGCGTCACGCAGTGCGTCGGGGAGGCTGCGCG-----------GCCGAGCGGGCCCGGGAGGGTGACTGCGCGGTCGAGGTGACCGGGACCCGAGGTGCGGCTGC------------------------------------------------TCGCGGAGCCGCT
>gene=chr10_85899170-85899420; species=equCab
--------CTCCCTCCTGTGCCCGCCCTTCCGGCAGGGATCTGCTCATGATTGGCTGCTGGT--------------------------------------------------------------------------------------------------------------------------------------------------------------------------------------------
>gene=chr10_85899170-85899420; species=gorGor
ACCCCGCCTCCCCCAGTGTGCCCGCTTTTCCGACAGAGGCCTGCCCGTGATTGGCTGCTCGTACTATTTACCTCCTTTCGATGTTGCGTCATGCAGTGCGCCGGAGGAACTGTGCTCTTTGAGACCGACGCTGGGGGCCCAGAAGGGAAACTGCGAGGCGAAGGTGACCGGGGACCGAGGTACTGCTCCGGCTGGCCGGCGGGCGCCCGGGATCCCCGGTGGTCCTGACAGCCGCCCTCACGGGACCGTT
>gene=chr10_85899170-85899420; species=panTro
ACCCCGCCTCCCCCAGTGTGGCCGCTTTTCCGACAGAGGCCTGCCCGTGATTGGCTGCTCGTACTATTTACCTCCTTTCGATGTTGCGTCATGCAGTGCGCCGGAGGAACTGTGCTCTTTGAGGCCGACGCTGGGGGCCCGGAAGGGAAACTGCGAGGCGAAGGTGACCGGGGACCGAGGTACTGCTCCGGCTGGCCGGCGGGCGCCCGGGATCCCCGGTGGTCCTGACAGCCGCCCTCACGGGACCGCT
>gene=chr10_85899170-85899420; species=papHam
ACCCCTCCTCCCCCACTGTGCCCGCGTTTCCGACAGAAGCCTGCCAGTGATTGGCTACTCGTACTATTTACCTCCTCTCGATGTTGCGTCATGCAGTGCGCTGGCGGAACTGTGCGCTTTCAGACCGGTGCTGGGGGCCCGGAAGGGAAACTACGCAGCGAAGGTGACCGGGGACCAAGGTAATGCTCCGGCTGGCTGGCGGGCGCTCGGGATCCCCGGTGCTCCTGACAGCCGCCCTCACGGGACCGCT
>gene=chr10_85899170-85899420; species=ponAbe
ACCCCGCCTCCCTCAATGTGCCCGCTTTTCCGACAGAGGCCTGCCCGTGATTGGCTGCTCGTACTATTTACCTCCTCTCGATGTTGCGTCATGTAGTGCGCCGGAGGAACTGTGCTCTTTCAGGCGGACGCTGGGGGCCCGGAAGGGAAAGTGCGCGGCGAAGGTGACCGGGGACCGAGGTACTGCTCCGGCTGGCTGGCGGACGCCCGGGATCCCCGGTGGTCCTGACAGCCGCCCTCACAGGACCGCT
>gene=chr10_85899170-85899420; species=rheMac
ACCCCTCCTCCCCCACTGTGCCCGCGTTTCCGACAGAGGCCTGCCAGTGATTGGCTACTCGTACTATTTACCTCCTCTCGATGTTGCGTCATGCAGTGCGCTGGCGGAACTGTGCGCTTTCAGACCGGTGCTGGGAGCCCGGAAGGGAAACTACGCAGCGAAGGTGACCGGGGACCAAGGTAATGCTCCGGCTGGCTGGCGGGCGCCCGGGATCCCCGGTGCTCCTGACAGCCGCCCTCACGGGACCGCT
>gene=chr10_92079327-92079577; species=hg19
TGAAGACTGGAAATAATGTACATGAAACAATTGTGAATAACTTGGCATGTCTGTGGAGTTTTTCATACCAGATGCTGTTAAGCTTCGCATGGCAGAATGATCTGAGAATGAGTCATCACTGACTCATGGATCCAGCTTGTTTCACCTGCAGCGCTCACTTTAAGTCACAATGACCTTTTCTGACTACTTGTAATGGCAGCACAGTGGGGACTGCAGTTCCTGGAGAGTGCACCATTAATAGAGTAGTTAG
>gene=chr10_92079327-92079577; species=bosTau
TGAGCTGTGGAGATAAGGTAGATGAAGAAATTTTGCAGACCTCGGAATGTCTGTGGAGTTTTTCAGT-CAGACGCTGTTCAGCTCTGCCCAGCCGAACAATCTGGGTGTGAATCATCACTGACTCATGGA-CCAGCTCGTGTCACCAGCAGTGCTCGCCTTAAGTCACAGTGACCTTTCCTGACCACCTGTAACGGCAGCACAGTGGGGACCGAAGTT-CTAGACAGTGTGCAGTG-ATGGGGTGGTGAG
>gene=chr10_92079327-92079577; species=calJac
TGAAGACTGGAAATAATATACATGAAACAATTGTGAATAACTTGGCATGTCTGTGGAGTTTTTCATACCAGATGCTGTTAAGCTTCTCATGGCAGAATGATCCGAGAATGAGTCATCACTGACTCGTGGATCCAGCTTGTTTCACCTGCAGTGCTCACTTTAAGTCACAATGACCTTTTCTGACTACTTGTAAAGGCAGCACAGTGGGGACTGCAGTTCCTGGAGAGTGCACCATTAATAGAGTAGTTAG
>gene=chr10_92079327-92079577; species=canFam
TGAATGCTGAAAATAATGTAGATGAAACAATTCTGAATACCCTGGAATGTCTGTGTAAGTTTTCAGT-CAGGCACTGTTTAGCTTCAGATAGCAGGAAGATCTGAGAATGAATCAGCACTGAATCCCGGATCCAGCTCCTTTCACCAG-GGCATTCACTTTAAGTCACAATGACCTCCTTTGATTACTCATCATGGCAGTGCAGGGGGGACTGCAGTTCCTGGATCACGTGCCTTTTATGGAGTGGTTAG
>gene=chr10_92079327-92079577; species=equCab
TGAACAGTGGAGCTAATGTAGATAAAGCAATTCTGGATAACTTGGAATGCCTGTGGAGCAGTTCAAG-CAGATGCCATTAAGCTTCACAGGGCAGAATGACCTGAGAATGAAGCAGCACTGACTTATGGATCCATTCAGCTCCACCTGCAGTGCTCACTTTAAGTCGTGATAACCTTTTCTGACTACTTGTAATGATAGCACAGAGCGGGCCACAGTCCCCGGCCAGTGCCCCATTGATAGACTGCTTAG
>gene=chr10_92079327-92079577; species=gorGor
TGAAGACTGGAAATAATGTACATGAAACAATTGTGAATAACTTGGCATGTCTGTGGAGTTTTTCATACCAGATGCTGTTAAGCTTCGCATGGCAGAATGATCTGAGAATGAGTCATCACTGACTCATGGATCCAGCTTGTTTCACCTGCAGCGCTCACTTTAAGTCACAATGACCTTTTCTGACTACTTGTAATGGCAGCACAGTGGGGACTGCAGTTCCTGGAGAGTGCACCATTAATAGAGTAGTTAG
>gene=chr10_92079327-92079577; species=panTro
TGAAGACTGGAAATAATGTACATGAAACAATTGTGAATAACTTGGCATGTCTGTGGAGTTTTTCATACCAGATGCTGTTAAGCTTCACATGGCAGTATGATCTGAGAATGAGTCATCACTGACTCATGGATCCAGCTTGTTTCACCTGCAGTGCTCACTTTAAGTCACAATGACCTTTTCTGACTACTTGTAATGGCAGCACAGTGGGGACTGCAGTTCCTGGAGAGTGCACCATTAATAGAGTAGTTAG
>gene=chr10_92079327-92079577; species=papHam
TGAAGACTGGAAATAATGTAAATGAAACAATTGTGAATAACTTGGCATGTCTGTGGAGTTTTTCATACCAGCTGCTGTTAAGCTTTGCATGGCAGAGTGATCTGAGAATGAGTCATCACTGACTCATGGATCCAGCTTGTTTCACCTGCAGTGCTCACTTTAAGTCACAGTGACCTTTCCTGACTACTTGTAATGGCAGCACTGTGGGGACTGCAGTTCCTGGAGAGTGCACCATTAATAAAGTAGTTAG
>gene=chr10_92079327-92079577; species=ponAbe
TGAAGACTGGAAATAATGTACATGAAACAATTGTGAATAACTTGGCATGTCTGTGGAGTTTTTCATACCAGATGCTGTTAAGCTTCGCATGGCAGAATGATCTGAGAATGAGTCATCACTGACTCATGGATCCAGCTTGTTTCACCTGCAGCGCTTACTTTAAGTCACAATCACCTTTTCTGACTACTTGTAATGGCAGCACAGTGGGGACTGCAGTTCCTGGAGAGTGCACCATTAATAGAGTAGTTAG
>gene=chr10_92079327-92079577; species=rheMac
TGAAGACTGGAAATAATGTAAATGAAACAATTGTGAATAACTTGGCATGTCTGTGGAGTTTTTCATACCAGCTGCTGTTAAGCTTTGCATGGCAGAGTGATCTGAGAATGAGTCATCACTGACTCATGGATCCAGCTTGTTTCACCTGCAGCGCTCACTTTAAGTCACAGTGACCTTTCCTGACTACTTGTAATGGCAGCACTGTGGGGACTGCAGTTCCTGGAGAGTGCACCATTAATAAAGTAGTTAG
>gene=chr10_93558078-93558174; species=hg19
CGCTAGCCGAAACCTGCCCAGCCGGTGCCCGGCCACTGCGCACGCGCGGGACGACGTCACGTGCGCTCCCGGGGCTGGACGGAGCTGGCAGGAGGG
>gene=chr10_93558078-93558174; species=bosTau
-GCTGGCCAAAACCTGTCCGGCCTGCCTACCACCACTGCGCACGCGCGGCGCGACGTCACGTGCGCTCCCAGGGCTCAGCGGAGCTGGCGGGAGGG
>gene=chr10_93558078-93558174; species=calJac
AGCTCGCGGAAACCTGCACGGCCGATTCCCGGTTACTGCGCACGCGCGGGACAACGTCACGTGCTCTCCCAGGGCTCGGCGGAGCTGGCAGGAGGG
>gene=chr10_93558078-93558174; species=canFam
CG-GCGCGGAAATCGGTCGGGCCGGTCTCCGATCACTGCGCACGCGCGGCACCACGTCACCGGCCCTCCCAGGGCTCCGCGGACCTGGCAGGAGGG
>gene=chr10_93558078-93558174; species=equCab
TGTTCGCCGAAACCAGCCCGGCGCGGCTCGGAACACTGCGCACGCGCGGCAGGACGTCACGTGCGCTCCCAGGGCTCCGCGGAGCTGGCAGGAGGG
>gene=chr10_93558078-93558174; species=gorGor
---------------GCCCAGCCGGTGCCCGACCACTGCGCACGCGCGGGACGACGTCACGTGCGCTCCCGGGGCTGGACGGAGCTGGCAGGAGGG
>gene=chr10_93558078-93558174; species=panTro
CGCTAGCCGAAACCTGCCCAGCCGGTGCCCGGCCACTGCGCACGCGCGGGACGACGTCACGTGCGCTCCCGGGGCTGGACGGAGCTGGCAGGAGGG
>gene=chr10_93558078-93558174; species=papHam
CGCTCGCCGAAACCTGCCCGGCCGGTGCCCGGCCACTGCGCACGCGCAGAACGACGTCACGTGCGCTCCCAGGGCTTGGCGGAGCTGGCAGGAGGG
>gene=chr10_93558078-93558174; species=ponAbe
CGCTAGCCGAAACCTGCCCGGCCGGTGCCCGGCCACTGCGCACGCGCGGAACGACGTCACGTGCGCTCCCAGGGCTCCGCGGAGCTGGCAGGAGGG
>gene=chr10_93558078-93558174; species=rheMac
CGCTAGCCGAAACCTGCCCGGCCGGTGCCCGGCCACTGCGCACGCGCAGAACAACGTCACGTGCGCTCCCAGGGCTTGGCGGAGCTGGCAGGAGGG
>gene=chr10_99258186-99258302; species=hg19
GACGGGCTCTCCGCGCATGCGCCTCCCGAGCCAATCTCCGGGGAAGCGCAAGGGGGCGGGGCGCCGGGGTCACGTGCCTGCCGGCTTCTGCCTAGGCAGTTCCAGGGAGGGGCGGG
>gene=chr10_99258186-99258302; species=bosTau
ACCAGGCTCTCAGCGCACGCGCCTCCCGAGCCAATCGCCTGGGAAGGCTGAG-GGGCGGGGCGCCTGGATCACGTGTCTGCCGGCTCCAGGCCAAGCAGTTCCCGGGAGGGATGGG
>gene=chr10_99258186-99258302; species=calJac
GACGAGCTCTCCGCGCATGCGCCCCTTGAGCCAATAGCCGGGGAAGGCTAAGGGGGCGGGGCGCCCGGGTCACGTGTCTGCCGGCTTCTGTCCAGGCACTTCCACGGAGGGGCGGG
>gene=chr10_99258186-99258302; species=canFam
GACGGGCTCTGAGCGCACGCGCCCCCTGGGCCAATCGCCTGGGAAGGCGAAAGAGGCGGGGCTGGTGGATCACGTGCCTGCCGGCCCCCGGCCAGGCAGCTCCAGGGAGGGCTGGG
>gene=chr10_99258186-99258302; species=equCab
GACGAGCTCTCGGCGCATGCGCCTCCCGAGCCAATCGCCTGGGAAGGCTGAGGGGGCGGGGCGCCTGGATCACGTGCCTGCCGGCTCCGGGCCAGGCAATTCCAGGGAGGCATGAG
>gene=chr10_99258186-99258302; species=gorGor
--------------------------------------------------------------------------------------------------------------------
>gene=chr10_99258186-99258302; species=panTro
GACGGGCTCTCCGCGCATGCGCCTCCCGAGCCAATCGCCGGGGAAGGGCAAGGGGGCGGGGCGCCGGGGTCACGTGCCTGCCGGCTTCTGCCTAGGCAGTTCCAGGGAGGGGCGGG
>gene=chr10_99258186-99258302; species=papHam
GACAGGCTCTCCGCGCATGCGCCTCCCGAGGCACTCGCGGGGGAAGGCCAAGGGGGCGGGGCGCCCGGGTCACGTGCCTACCGGCTTCTAGCCAGGCAGTTCCAGGGAGGGGCGGG
>gene=chr10_99258186-99258302; species=ponAbe
GACGGGCTCGGCGCGCATGCGCCTCCCGAGCCAATCGCCGGGGAAGGGCGAGGGGGCGGGGCGCCCGGGTCACGTGCCTGTCGGCTTCTGGCTAGGCAGTTCCAGGGAGGGGCGGG
>gene=chr10_99258186-99258302; species=rheMac
GACGGGCTCTCCGCGCATGCGCCTCCCGAGGCAATCGCGGGGGAAGGCCAAGGGGGCGGGGCGCCCGGGTCACGTGCCTACCGGCTTCTAGCCAGGCAGTTCCAGGGAGGGGCGGG
>gene=chr10_100206621-100206761; species=hg19
GACAGCCCGGAGGCCCACGTACCGGATCGCGGCGCGCACAGCGCCCCGCCTGCAGGAGCCCGGGCGCGCTTCCGGGTAGGACCGCGTGATCGCGCACGTGACCGCCCGCCCCGGGAGGGGCCGGAGCCGCCGTCGCCTTC
>gene=chr10_100206621-100206761; species=bosTau
GACTG----------TGCGTACCGAGTCGTAGCCAAA-CACCTACCAGCCTGCCAGGATCCGGCCGCGCTTCCGGGTGTGGTCACGTGACCGCCCACGTGACCGCCCGCCTGGACAGTGGCTGGCGCCGAGGCC-CACAC
>gene=chr10_100206621-100206761; species=calJac
GACAGCCCGGATGCCCACGTACCGGATCGCGGCGTTCACA-CAGCCCGCCTCCAGGAGCCCGGGAGCGCTTCCGGGTAGGGCTGCGTTACCGCGTACGTGACCCCCCTCCCGGGGAGGGGCCGGAGCCGCCGTCGCCTTC
>gene=chr10_100206621-100206761; species=canFam
GACGGCGGGGA-----CCGTACCTGCTCG------------CGCCCGGCC-GTGCGGGCCCGAGCGCGCTTCCGGGTGTGGTCACGTGAGCGCCCGCGTCCCCGCCCGCCGGGGGAGGGGCTGGAGCGGAGGCC-GGTTC
>gene=chr10_100206621-100206761; species=equCab
GACCGCCGGGAGGTCCACGTACC-GATCACAGCCAAA-CACCGCCGGGCCTGCCCGGATCCGGGCGCGCTTCCGGGTGGGGCCACGTGACTGTCCGCGTGACCGCCTGCCAggagaggaactgagtctgcgatt-cacgt
>gene=chr10_100206621-100206761; species=gorGor
GACAGCCTGGAGGCCCACGTACCGGATCGCGGCGCGCACAGCGCCCCGCCTGCAGGAGCCCGGGCGCGCTTCCGGGTAGGACCGCGTGATCGCGCACGTGACCACCCGCCC-GGGAGGGGCAGGAGCCGCCGACGCATTC
>gene=chr10_100206621-100206761; species=panTro
GACAGCCCGGAGGCCCACGTACCGGATCGCGGCGCGCACAGCGCCCCGCCTGCAGGAGCCCGGGCGCGCTTCCGGGTAGGACCGcgtgatcgcgcacgtgatcgcCCGCCCCGGGAGGGGCCGGAGCCGCCGTCGCCTTC
>gene=chr10_100206621-100206761; species=papHam
GACTGCCCGGAGACCCACGTACCGGATCGCGGCGCGCACAGCGCCCCGCCTGCAGGAGCCCGGGCGCGCTTCCGGGTAGGACCGCGTGATCGCGCACGTGACCGCCCGCCCCGGGAGGGGCCGGAGCCGCCGTCGCTTTC
>gene=chr10_100206621-100206761; species=ponAbe
GACAGCCCGGAGGCCCACGTACCGGATCGCGGCCCGCACAGCGCCCCGCCTGCAGGAGCCCCGGCGCACTTCCGGGTAGGACCGCGTGATCGCGCACGTGACCGCCCGCCCCGGGAGGGGCCGGAGCCGCCGTCGCCTTC
>gene=chr10_100206621-100206761; species=rheMac
GACTGCCCGGAGACCCACGTACCGGATCGCGGCGCGCACAGCGCCCCGCCTGCAGGAGCCCGGGCGCGCTTCCGGGTAGGACCGCGTGATCGCGCACGTGACCGCCCGCCCCGGGAGGGGCCGGAGCCGCCGTCGCTTTC
>gene=chr10_102027292-102027542; species=hg19
CACAGGGAGAGAGGCTTCCATTCACGGTCACTCACAGGCGCAGCGGTTTCTGTGCCATCTGTCCGAATAGTATGGGTTGCGACTGCCACCTAAAATTGGGAATGCGAATCCGCGCTCCCCGGAAAAATGCGACCGCGCAACAATCAGACGTCAGCGCCCTCCAGCCAATAACGGTTCACTTACTTACGGAGACCGCCGAGGGACAGAAGCCTCTCTCAGGTGTTTGCGCCTCAAGGAAGAATCAAGAGGG
>gene=chr10_102027292-102027542; species=bosTau
CAC--------AGGCTTCGACTCAGGTTCACTTACAGGCGCAGCGGTTTCTGAGCCATCTGCGTTAACAACCTGGGTTGGACCGACCAAGCAAAGCTGGAATTGCGAACCCACGCGACTCCGGAAAACCCGGCCGCACAGAGATAAGACGACAGCCCGC-CCAACCAATGAAAACTCATTAACCTACAGAGAGCGCCGAGGGACAAAGTTCTCTCCCAGATGGTTTCGCCTCGCGGAGGAACCGCAAA--
>gene=chr10_102027292-102027542; species=calJac
CACAGAGAGAAAGGCTTCCATTCAGGGTCACTCACAGGCGCAGCGGTTTCTCTGCCATCTGTCCAAAAAGTGTGGGTTGTGACCGCCGCCTAAAATTGGGACTGCTAATCCGCGCTCCTCGGAAAAGTGCGACCGCGCAACAATCAGACGTCAGCGCGCTCTAGCCAATAACTGTTCACTTACTTACGGACAGCGCCGAGGGACAGAAGCCTCTCTCAGGTGGTTGCGCCTCAAGGAAGAATCAAGAGGG
>gene=chr10_102027292-102027542; species=canFam
cac--------gggCCTGGCTCCGG--TCACTCACAGGCGCAGCGGTTTCTGAGCCATTTGTTCCAACAGCCTGGACCAGCACGACCACCAAAAATTGAGACGCTGAAACCACACTCCTCTGAAAA--ACGGCGG--CAGCACTACGCCGCGAGGGCAC-CCAGCCAATGAGGGTTCGCTGACCTACGGAGAGCGCCGAGGGACAGAAGCCTCTCTGCGGTGGCTTGGCGCTCAAGACCAACCCAgga--
>gene=chr10_102027292-102027542; species=equCab
gac--------ggaCCTGCATTCGGGCTCACTCACAGGCGCAGCGGTTTCTGAGCCATCCGTCCCAACAGCCTGGGTTGTGACGACCACCAAATATAAGGACTCCGAACCCGCGCTCCTCAGAAAACTGCGGCCGCACTACAATAAGACGTCAGCGCACGCCAGCCAATGAGGGCTCACTTTTCTACGGAGAGCGCCGAGGGTCAGAAGCCACCCTCAGGTCGTTTGGCCTCAAGGATGAATCAAGGA--
>gene=chr10_102027292-102027542; species=gorGor
CACAGGGAGAGAGGCTTCCATTCACGGTCACTCACAGGCGCAGCGGTTTCTGTGCCATCTGTCCGAATAGTATGGGTTGTGACTGCCACCTAAAATTGGGAATGCGAATCCGCGCTCCCCGGAAAAATGCGACCGCGCAACAATCAGACGTCAGCGCCCTCCAGCCAATAACGGTTCACTTACTTACGGAGACCGCCGAGGGACAGAAGCCTCTCTCAGGTGTTTGCGCCTCAAGGAAGAATCAAGAGGG
>gene=chr10_102027292-102027542; species=panTro
CACAGGGAGAGAGGCTTCCATTCACGGTCACTCACAGGCGCAGCGGTTTCTGTGCCATCTGTCCGAATAGTATGGGTTGTGACTGCCACCTAAAATTGGGAATGCGAATCCGCGCTCCCCGGAAAAATGCGACCGCGCAACAATCAGACGTCAGCGCCCTCCAGCCAATAACGGTTCACTTACTTACGGAGACCGCCGAGGGACAGACGCCTCTCTCAGGTGTTTGCGTCTCAAGGAAGAATCAAGAGGG
>gene=chr10_102027292-102027542; species=papHam
CAGAAAGAGAGAGGCTTCCATTCACGGTCACTCACAGGCGCAGCGGTTTCTGTGCCATCTGTCCAAATAGTATGAGTTGTGACCGCCACCTAAAATTGGGAATGCGAATCTGCGCTCCTCCGAAAAATGTGACCGCGCAACAATCAGACGTCAGCGCCCTGCAGCCAGTAACGGTTCACTTACTTACGGAGACCGCCGAGGGACAGAAGCCTCTCTCAGGTGGTTGCGCCTCAAGAAAGAATCAGGAGGA
>gene=chr10_102027292-102027542; species=ponAbe
CACAGAGAGAGAGGCTTCCATTCACGGTCACTCACAGGCGCAGCGGTTTCTGTGCCATCTGTCCGAATAGTGCGGGTTGTGAGTGCCACCTAAAATTGGGAATGCGAACCCGCGCTCCCCGGAAAAATGCGACCGCGCAACAATCAGACGTCAGCGCCCTCCAGCCAATAACGGTTCACTTACTTACGGAGACCGCCGAGGGACAGAAGCCTCTCTCAGGTGTTTGCGCCTCAAGGAAGAATCAAGAGGG
>gene=chr10_102027292-102027542; species=rheMac
CAGAAAGAGAGAGGCTTCCATTCACGGTCACTCACAGGCGCAGCGGTTTCTGTGCCATCTGTCCAAATAGTATGAGTTGTGACCGCCACCTAAAATTGGGAATGCGAATCTGCGCTCCTCGGAAAAATGTGACCGCGCAACAATCAGACGTCAGCGCCCTGCAGCCAGTAACGGTTCACTTACTTACGGAGACCGCCGAGGGACAGAAGCCTCTCTCAGGTGGTTGCGCCTCAAGAAAGAATCAGGAGGA
>gene=chr10_103912039-103912123; species=hg19
TGTGGAGCCCACCCTTTCCGTTATGCGCCCGCGCGGCGCAATGACGTAACACAGGCCCGCCCACTGCCCCTGTTGGGTTCCTGA
>gene=chr10_103912039-103912123; species=bosTau
----GA-GCCGCCCCTTCCGGCGTGC-CCCGCGCGGCGCGAGGACGTTGCCGGGATCCTCCCCTAGCCCCTTCCGGTTTCTTGA
>gene=chr10_103912039-103912123; species=calJac
TGTGGAGCCCACCCTTTCCGCTATGCGACCGCGCGGCGCAATGACGT-AATCAGGCCCTCCCACTGCCCCTGTTGGGTTCCTGA
>gene=chr10_103912039-103912123; species=canFam
TGTGGA-GCCGCCCCTTCCGCTGTGCGCCCGCGCAGTGCGATGACGTCACATGGGTCCGCCCT-ACCCCTGCCCGAGTTCCTGA
>gene=chr10_103912039-103912123; species=equCab
TGTGGA-GCCTCCCTTTCCGCTGTGCGCCCGCGCGGCGCGATGGCGTCACGCAGGCCCGCCCC-CACCCCTCCGGAGTTTCTGA
>gene=chr10_103912039-103912123; species=gorGor
TGTGGAGCCCACCCTTTCCGTTATGCGCCCGCGCGGCGCAATGACGTAACACAGGCCCGCCCACTGCCCCTGTTGGGTTCCTGA
>gene=chr10_103912039-103912123; species=panTro
TGTGGAGCCCACCCTTTCCGTTATGCGCCCGCGCGGCGCAATGACGTAACACAGGCCCGCCCACTGCCCCTGTTGGGTTCCTGA
>gene=chr10_103912039-103912123; species=papHam
TGTGGAGCCCGCCCTTTCCGCTATGCGCCCGCGCGGCGCAATGACGT-ACACGGGCCCGCCCACTGCCCCTGTTGGGTTCCTGA
>gene=chr10_103912039-103912123; species=ponAbe
TGTGGAGCCCACCCTTTCCGTTATGCGCCCGCGCGGCGCAATGACGT--CACAGGCCCGCCCACTGCCCCTGTTGGGTTCCTGA
>gene=chr10_103912039-103912123; species=rheMac
TGTGGAGCCCGCCCTTTCCGCTATGCGCCCGCGCGGCGCAATGACGT-ACACGGGCCCGCCCACTGCCCCTGTTGGGTTCCTGA
>gene=chr10_105127579-105127829; species=hg19
TCGCTCGGTTTTGAAAGTTGCTCTCTTTCCTATTCCGTTTCTCCTTCCTTTTCGCTCCTCCTACTGCCGTAAATGGCCTACTAGAGTTGTCGTGAAATGCTCCTCCCCGCCCTCCATGTGGCGAAAATGCAATCACGCTTGACGGCGCGAGGTGGCTCAGCCGCAAGATGGCGGCGCTGGCGGAGGAGCAGACGGAGGTGGCGGTCAAGCTAGAGCCTGAGGGACCGCCAACGCTGCTACCTCCGCAggc
>gene=chr10_105127579-105127829; species=bosTau
CCACTCACTTTTGAAAGTTGCTCTTGCTGCGATTCTTTTTCTCATTCTTTATCGCCCCTCCTACTGCCGTAAATTGCCCCCCAGAGATGTCGTAAAATGCTCCTCCCCGCCCTCCATGTGGCGAAAACGCAATCACGCTTGACGGCGCGAGGTGGCTCAGCCGCAAGATGGCGGCGCTGGCAGAGGAGCAGACGGAGGTGGCGGTGAAGTTAGAGCCTGAGGGACCGCCGACGCTACTACCTCCGCAggc
>gene=chr10_105127579-105127829; species=calJac
TCGCTCGTTTTCTAAAGTTA--CTCATTCCTATTCCGTTTCGCCTTTTTTTTCGCTCCTCCTACTGCCGTAAATGGTCTACTAGAGCTGTCGTGAAATGCTCCTCCCCGACCTCCATGCGGCGAAAATGCAATCACGCTTGACGGCGCGAGGTGGCTCAGCCGCAAGATGGCGGCGCTGGCGGAGGAGCAGACGGAGGTGGCGGTTAAGCTAGAGCCTGAGGGACCGCCAACGCTGCTACCTCCGCAGGC
>gene=chr10_105127579-105127829; species=canFam
TCACTCGCTTTCGAAAACTGCTCTCGCTCCTGTTCTTTTTCTCCTCCCTTCTCGCCCCTCCTACTGCCGTATAGTGCCTTCCCAATGTGTCGTAAAACGCTCCTCCCCGCCCTCCATGTGGTGAAAACGCAATCACGCTTGACGGCGCGAGGTGGCTCAGCCGCAAGATGGCGGCGCTGGCGGAGGAGCAGACGGAGGTGGCGGTCAAGTTAGAGCCAGAGGGACCGCCGACGCTGCTACCTCCGCAggc
>gene=chr10_105127579-105127829; species=equCab
TCA----CTTTCGAAAGTAGCCCTTGCTCTCATTCCTCTTCGCCTTCTTTCTCGCTCCTCCTACTGCCGTAAAGTGCCTTCCAGAGCTGTCGTAAAATGCTCCTCCCCGCCCTCCATGTGGCGAAAACGCAATCACGCTTGACGGCGCGAGGTGGCTCAGCCGCAAGATGGCGGCGCTGGCGGAGGAGCAGACGGAGGTGGCGGTCAAGTTAGAGTCTGAGGGACCGCCGACGCTGCTACCTCCTCAggc
>gene=chr10_105127579-105127829; species=gorGor
TAGCTCGTTTTTGAAAGTTGCTCTCTTTCCTATTCCGTTTCTCCTTCCTTTTCGCTCCTCCTACTGCCGTAAATGGCCTACTAGAGTTGTCGTGAAATGCTCCTCCCCGCCCTCCATGTGGCGAAAATGCAATCACGCTTGACGGCGCGAGGTGGCTCAGCCGCAAGATGGCGGCGCTGGCGGAGGAGCAGACGGAGGTGGCGGTCAAGCTAGAGCCTGAGGGACCGCCAACGCTGCTACCTCCGCAggc
>gene=chr10_105127579-105127829; species=panTro
TCGCTCGTTTTTGAAAGTTGCTCTCTTTCCTATTCCGTTTCTCCTTCCTTTTCGCTCCTCCTACTGCCGTAAATGGCCTACTAGAGTTGTCGTGAAATGCTCCTCCCCGCCCTCCATGTGGCGAAAATGCAATCACGCTTGACGGCGCGAGGTGGCTCAGCCGCAAGATGGCGGCGCTGGCGGAGGAGCAGACGGAGGTGGCGGTCAAGCTAGAGCCTGAGGGACCGCCAACGCTGCTACCTCCGCAggc
>gene=chr10_105127579-105127829; species=papHam
TCGCCCGTTTTTGAAAGTTGCTCTCTTTCCTATTCCGTTTTTCTTTCCTTTTCGCCCCTCCTACTGCCGTAAATGGTCTACTAGAGTTGTCGTGAAACGCTCCTCCCCGCCCTCCATGTGGCGAAAATGCAATCACGCTTGACGGCGCAAGGTGGCTCAGCCGCAAGATGGCGGCGCTGGCGGAGGAGCAGACGGAGGTGGCGGTCAAGCTAGAGCCTGAGGGACCGCCAACGCTGCTACCTCCGCAGGC
>gene=chr10_105127579-105127829; species=ponAbe
TCGCTCGTTTTTGAAAGTTGCTCTCTTTCCTATTCCGTTTCTCCTTCCTTTTCGCTCCTCCTACAGCCGTAAATGGCCTACTAGAGTTGTCGTGAAATGCTCCTCCCCGCCCTCCATGTGGCGAAAATGCAATCACGCTTGACGGCGCGAGGTGGCTCAGCCGCAAGATGGCGGCGCTGGCGGAGGAGCAGACGGAGGTGGCGGTCAAGCTAGAGCCTGAGGGACCGCCAACGCTGCTACCTCCGCAggc
>gene=chr10_105127579-105127829; species=rheMac
TCGCCCGTTTTTGAAAGTTGCTCTCTTTCCTATTCCGTTTCTCCTTCCTTTTCGCCCCTCCTACTGCCGTAAATGGCCTACTAGAGTTGTCGTGAAATGCTCCTCCCCGCCCTCCATGTGGCGAAAATGCAATCACGCTTGACGGCGCAAGGTGGCTCAGCCGCAAGATGGCGGCGCTGGCGGAGGAGCAGACGGAGGTGGCGGTCAAGCTAGAGCCTGAGGGACCGCCAACGCTGCTACCTCCGCAGGC
>gene=chr10_111985477-111985727; species=hg19
GGAGGGAGGAAAAAAAAATTCTTCCCTCCCAGAAGCAAAGTCCCGCAACTTCTTAGTCTTCCCTAGAGACAGGAAAGGAAACCCAGCGGGACTACACCTTCCGACGACCTTTGCGAATCTTGCGGAACGCAGGCGCCCTGAAACGGCGTGTGCACTACGATTCCCGGCAGCCGCGGGCGGGTGCGGGACTACATTTCCCAGGGGGCAGAGGCAGGGGCGGGAGGGGGCGGGCCCCGGCGCTGCTCCCGCC
>gene=chr10_111985477-111985727; species=bosTau
--------------------CTTCCCTCCAAGAAGCAAAGCACAGAAACCTCTTGGTCTTCCTGGGAG------GCAGAAATTCAAACGGACTACGTTTCCCGGCGGCCATTGCGGAATTGGTAAGGCGCAGGCGCATTAAAGCGTCGTGCATACTACGAGTCCCGGC-GCAGTGGGC-AGGGCGGGACTACATTTCCCAGGAGACAGAGGAAGGGGCGGGAGGGGGCGGGTCGCGGTACTGCCCCCGCC
>gene=chr10_111985477-111985727; species=calJac
GGAGGGAGAAAAAAAAAATCCTTCCCTCCCAGAAGCAAAGCCCCGCAACTTCTTAGTCTTCCCTAGCGACAGGAAAGGAAACCCAGCGAAATTACGCCTTCCGACGGCCTTTGCGAATCGTGAGGAACGCAGGCGCCCTGAAGCGGCGTGCGCACTACGATTCCCGGCAGCCGCGGGCGGGGGCCGGACTACATTTCCCAGGGGTCAGAGGCGGGGGCGGGAGGGGGCGGGCCTTGGCGATGCTCCCGCC
>gene=chr10_111985477-111985727; species=canFam
--------------------CTTCCTTCCCCGAAGTGAAGCTCGGTAACTTCTTAGTTTTCCCTGGCGACA------GAAGCCGAAGGGGACTACATTTCCCAGCCGCC---------------------------------------------------------------------------------------------------------------------------------------------
>gene=chr10_111985477-111985727; species=equCab
--------------------CTTCCCTCTCAGAAGCCAAGCCCAGTAACAACTTAGTCTTCCCGG---------GAGGAAGCCGAGCCGGACTACATCTCCCAGCGGCCATTGCGGAATCGGCAGAGGGCAGGCGGACTGGAGCGGTGTGCGTACTACGACTCCCGGC-GCAG-GGG--GTGGCGGGACTACATTTCCCAGGAGGCAGAGGAAGGGGCGGGAGGGGGCGGGCCGCGGCGCTGCTCCCGCC
>gene=chr10_111985477-111985727; species=gorGor
----------------------------------------------------------------------------------------------------------------------------------------------------------------------------------------------------------------------------------------------------------
>gene=chr10_111985477-111985727; species=panTro
GGAGGGAGGAAAAAAAAATTCTTCCCTCCCAAAAGCAAAGTCCCGCAACTTCTTAGTCTTCCCTAGAGACAGGAAAGGAAACCCAGCAGGACTACACCTTCCGACGACCTTTGCGAATCTTGCGGAACGCAGGCGCCCTGAAACGGCGTGCGCACTACGATTCCCGGCAGCCGCGGGCGGGTGCGGGACTACATTTCCCAGGGGGCAAAGGCAGGGGCGGGAGGGGGCGGGCCCCGGCGCTGCTCCCGCC
>gene=chr10_111985477-111985727; species=papHam
GGAGGG-GGAAAAAAAAATCCTTCCCTCCCAGAAGCAAAGTCCCACAACTTCTTAGGCTTCCCTAGAGACAGGAAAGGAAACCCAGCGGGACTACACCTTCCGACGACCTTTGCGAATCGTGCGGAACGCAGGCGCCCTGAAACGGCGTGCGCACTACGATTCCCGGCAGCCGCGGGCGGGGGCGGGACTACATTTCCCAGGGGGCAGAGGCAGGGGCGGGAGGGGGCGGGCCGCGGCGCTGCTCC---C
>gene=chr10_111985477-111985727; species=ponAbe
GGAGGGAGGAAAAAAAAATTCTTCCCTCCCAGAAGCAAAGTCCCGCCACTTCTTAGTCTTCCCTAGAGACAGGAAAGGAAACCCAGCGGGACTACACCTTCCGACGACCTTTGCGAAT------------------------------------------------------------------------------------------------------------------------------------
>gene=chr10_111985477-111985727; species=rheMac
GGAGGG-GGAAAAAAAAATCCTTCCCTCCCAGAAGCAAAGTCCCACAACTACTTAGGCTTCCCTAGAGACAGGAAAGGAAACCCAGCGGGACTACACCTTCCGACGAACTTTGCGAATCGTGCGGAACGCAGGCGCTCTGAAACGGCGTGCGCACTACGATTCCCGGCAGCCGCGGGCGGGGGCGGGACTACATTTCCCAGGGGGCAGAGGCAGGGGCGGGTTCGGGCGGGCCGCGGCGCTGCTCCCGCC
>gene=chr10_113943444-113943605; species=hg19
TCGCACCCTAGCAGCTCCAGCTTCGGCTGCTGCAGAAGCCCGCACTTCCAGTCCCGGCCAATGCCAGCTGCAGTGGCGCACCCTGATGACGCAACCGGCGCGTGGCATTGACGCGGGGCCGCCGGCTAGCCAgcgccgggggcggggcccggccTGCGAGC
>gene=chr10_113943444-113943605; species=bosTau
TCGCACCC--GCAGCTCCGGCTATAGCG-CTGCAGCTGCCAGCATTTCAAGCCTCAGCCGGCGC-TGCTGCGCCGTCGCGCCCTGATGACGCAACGAGGGACGA-GAGTGACAG-GCGCAGCCCA-CAGCCAGTTCC--GGGCGGGCAAGGGCTCTCGGGC
>gene=chr10_113943444-113943605; species=calJac
TCGCACCCCAGCAGCTCCGGCTTCGGTTGCTGCAGCTGCCGGCACTGCAAGCCTCGGCCAGAGTCTGCTATAATGGCGCGCCCTGATGACGCAACAGGCGCGCGGGATTGATGCTCGGCCGCCGGCGAGCCAGCGCCGGGGGCGGGGCCAGGCCTTTGGCC
>gene=chr10_113943444-113943605; species=canFam
-CACGCCG--GCGGCTCCGGCTCGGGCTCCCGCGGCTGCCGGCACTTCAAGCCTCCGCCGGCGC-TGCTGCAACGTCGCGGCGGGATGACGCAACGGGCGCCCGCGAGTGAgcg--------------gccggcccc--gggcggggg------ggcgggg
>gene=chr10_113943444-113943605; species=equCab
------------TGCTCCGGCCGCCGATGCCGCAGCTGCCGGCACTTCAAGTCTCTGCGGCGCC-TGCTGCAACGTCGCGCCCTGATGACGCAACTGGCGACTGCAAGCAAGCC--------------CCTGGCGCC--GGGAAGGGGGCGGCGTCCGGGA
>gene=chr10_113943444-113943605; species=gorGor
TCGCACCCTAGCAGCTCCAGCTTCGGCTGCTACAGCAGCCCGCACTTCCAGTCCCGGCCAATGCCAGCTGCAATGGCGCACCCTGATGACGCAACCGGCGCATGGTATTGTCGCAGGGCAGCCGGCGAGCCAgcgccgggggcggggcccggccTGCGAGC
>gene=chr10_113943444-113943605; species=panTro
TCGCACCCTAGCAGCTCCAGCTTCGGCTGCTACAGCAGCCCGCACTTCCAGTCCCGGCCAATGCCAGCTGCAATGGCGCACCCTGATGACGCAACCGGCGCATGGGATTGACGCAggggggccggcgagccagcgccgggggcggggcccggccTGCGAGC
>gene=chr10_113943444-113943605; species=papHam
TCGCACCCTAGCAGCTCCGGCTTCGGCTGCTGCAGCAGCCCGCACTTCAAGTCCCGGCCAATGCCTGCTGCAATGGCGCACCATGATGACGCAACCGGCGCGTGGAATTGACGCA-GGCCACCGGCGAGCCAgcgccgggggcggggcccggccTGCGGGT
>gene=chr10_113943444-113943605; species=ponAbe
TTGCACCCTAGCAGCTCCGGCTTCGGCTGCTGCAGCAGCCCGCACTTCAAGTCCCGGCCAATGCCTGCTGCAATGGCGCACCCTGATGACGCAACCGGCGCGTGGGATTGACGCAGGGCCGCCGGCGAGCCAGTGCCGGGGGCGGGGCCCGGCTTGCGGGC
>gene=chr10_113943444-113943605; species=rheMac
TCGCACCCTAGCAGCTCCGGCTTCGGCTGCTGCAGCACCCCGCACTTCAAGTCCCGGCCAATGCCTGCTGCAATGGCGCACCATGATGACGCAACCGGCGCGTGGAATTGACGCA-GGCCACCGGCGAGCCAGCGCCGGGGGCAGGGCCCGGCCTGCGGGT
>gene=chr10_114592504-114592566; species=hg19
GAAATGTGGCCTCTCTCAGCAGTGGCCACGGGAGCCCATTTGAAATGCAAGAGGCTCCTCTG
>gene=chr10_114592504-114592566; species=bosTau
GAAATACGGCATTTC--GACAGTGGTCGCTGGAGCCCATTTGAAATGCAGAACACTTTTCCG
>gene=chr10_114592504-114592566; species=calJac
GAAATGTGGC--CTCTCAGCAGCGGCCACGGGAGCCCACTTGAAATGCAGGAGGCTCTTTTG
>gene=chr10_114592504-114592566; species=canFam
GAATTGGGGCACCTCCCAGCAGTGGCCGCTGGAACCCGTTTGAAATGCAGGGGACTCTTCTC
>gene=chr10_114592504-114592566; species=equCab
GAAATGTGGCCTCTTCCGGCAGTGGCCATTGGAGCCCATTTGAAACGCAGGAATCTCTTGCT
>gene=chr10_114592504-114592566; species=gorGor
GAAATGTGGCCTCTCTCAGCAGTGGCCACGGGAGCCCATTTGAAATGCAAGAGGCTCCTCC-
>gene=chr10_114592504-114592566; species=panTro
GAAATGTGGCCTCTCTCAGCAGTGGCCACGGGAGCCCATTTGAAATGCAAGAGGCTCCTCCG
>gene=chr10_114592504-114592566; species=papHam
GAAATGTGGCCTCTCTCAGCAATGGCCACGGGAGCCCATTTGAAATGCAAGAGACTCTTCCG
>gene=chr10_114592504-114592566; species=ponAbe
GAAATGTGGCCTCTCTCAGCAGTGGCCACGGGAACCCATTTGAAATGCAAGAGGCTCCTCCG
>gene=chr10_114592504-114592566; species=rheMac
GAAATGTGGCCTCTCTCAGCAATGGCCATGGGAGCCCATTTGAAATGCAAGAGACTCTTCCG
>gene=chr10_116697874-116698004; species=hg19
ACTACAATTCCCACAAGTCCGTGCGACCTCTCCGTTCTGCGCAGCTTCGCGGTATGAGGAAGAGGGTCCTGTCAGGCGCACTCTTGTTGCATCATCAGCGTGCACCTCCACGATGAAACAGGTCTGGGCT
>gene=chr10_116697874-116698004; species=bosTau
ACTACAACTCCCGCAAGCCCTTGCGA--TTCCA-CCCAGGGTAACTTCGAAGCAAGGGAAGGCATGT-----CGGGCGCGCTCTTGTTACGTCATTAGCGTGCGACTCCAAGATAAAACCGGTCTGGACT
>gene=chr10_116697874-116698004; species=calJac
ACTCCAATTCCCACAAGCCATTGCGACCCTCTCGTTCAGCGCAGCTT-GCGGTATGAGAAAGAGGGGCCTGTTCGGCGCATTCTTGTTGCATCATCAGCGTGCGCCACCGCGATAAATTAGGTCTGGGCT
>gene=chr10_116697874-116698004; species=canFam
ACTACAATTCCCACACGCCCTTGCGGCCGCCCCTCCCGGCCCAGCTCCGAAGCACGGGAAACAACGT-----CGGGCGCACTCCTGTTGCGTCACTAGAGTGCGACCCCA-GATAGACCAGGTGTGGGCT
>gene=chr10_116697874-116698004; species=equCab
ACTACAATTCCCACAAGCCCTTGCGACCGCCCCCTCCGGCATAGCTTTTAAACGTGGGAAAGAATGT-----CGGACGCGCTCTTGCTGCGTCATTAGCGTGCGACTCCAGGCTAAAACAGGTCTGGGCC
>gene=chr10_116697874-116698004; species=gorGor
ACTACAATTCCCACAAGTCCTTGCGACCTCTCCGTTCTGCGCAGCTTCGCGGTATGAGGAAGCGGGTCCTGTCAGGCGCACTCTTGTTGCATCATCAGCGTGC-CC-CCACGATGAAACAGGTCTGGGCT
>gene=chr10_116697874-116698004; species=panTro
ACTACAATTCCCACAAGTCCTTGCGACCTCTCCGTTCTGCGCAGCTTCGCGGTATGAGGAAGAGGGTCCTGTCAGGCGCACTCTTGTTGCATCATCAGCGTGCACCTCCACGATGGAACAGGTCTGGGCT
>gene=chr10_116697874-116698004; species=papHam
ACTACAATTCCCACAAGCCCTTGTGACCTCTCCGTTCTGCGCAGCTTCGCGGTATGAGAAAGAGGGTCCTGTCAGGCGCATTCTTGTTGCATCATCAGCGTGCGCCTCCACCATGAAACAGGTTTGGAGT
>gene=chr10_116697874-116698004; species=ponAbe
ACTACAATTCCCACAAGTCCTTGCGACCTCTCCGTTCTGCGCAGCTTCGCGGTATGAGGAAGAGGGTCCTGTCAGGCGCACTCTTGTTGCATCATCAGCGTGCACCTCCACGATGAAACAGGTCTGGGCT
>gene=chr10_116697874-116698004; species=rheMac
ACTACAATTCCCACAAGCCCTTGTGACCTCTCCGTTCTGCGCAGCTTCGCGGTATGAGAAAGAGGGTCCTGTCAGGCGCACTCTTGTTGCATCATCAGCGTGCGCCTCCACCATGAAACAGGTTTGGACT
>gene=chr10_120514448-120514616; species=hg19
ACGCGGCTGACGGCGGTGGGCGCTCCGGGGCTCTAGTCTGGGAGAGGCAGCCGTAAAGCAGCGGCGCTCCTCACGACGTTTTACAGCGGCTTCCAACAGGCAGTTGGAAAGGGCAGCTGGGGGCGCGGCCAGGAGGGCACGTGGTGCGAGGGACTGGCCGCGAGAAAG
>gene=chr10_120514448-120514616; species=bosTau
ACAGGGCTGACGGCGGTGGGCGCTCCCGGGTTCCACTTGGGGAGAGGCAGCCGTAAAGCGGGGGCGCCCCTCACGACATTTTACAGCAGCTTCCAACAGGCAGTTGGGGAGGGCAGCGGGGGGAGCGGCCAGGAGGGCACGTGGTGCGAGGAACCAGCCTCCGGAAAG
>gene=chr10_120514448-120514616; species=calJac
ACGCGGCTGACGGCGGTGGGCGCTCCGGGTCTCTAGTCTGGGAGAGGCAGCCGTAAAGCAGCGGCTCCCCTCACGACATTTTACAGCGGCTTCCAACAGGCAGTTGGAAAGGGCAGCTGGGGGCGCGGCCAGAAGGGCACGTGGTG-------------GCGAGAAAG
>gene=chr10_120514448-120514616; species=canFam
----------------------------------------------------GTAAAGC-GCAGCGCCCCTCACGACATTTTACAGCAACGTCCAACAGGCAGTGGAAAAGGGCAGCTGGGGGCGCGGCCAGGAGGGCACGTGGTGCGAGGACCGAGCCAGGAGAAAG
>gene=chr10_120514448-120514616; species=equCab
ACACGGCTGACGGCGGTGGGCGCTCCCGGGCTGGAGTCTGGGAGAGGCAGCCGTAAAGCGGCAGCACCCCTCACGACATTTTACAGCAGCTTCCAACAGGCAGTTGGAAAGGGCAGCAGGGGGAGCGGCCAGGAGGGCACGTGGTGCGAGGAACCAGCCGCTAGAAAG
>gene=chr10_120514448-120514616; species=gorGor
ACGCGGGCGACGGCGGTGGGCGCTCCGGGGCTCTAGTCTGGGAGAGGCAGCCGTAAAGCAGCGGCGCTCCTCACGACATTTTACAGCGGCTTCCAACAGGCATTTGGAAAGGGCAGCTGGGGGCGCGGCCAGGAGGGCACGTGGTGCGAGGGACTGGCCGCGAGAAAG
>gene=chr10_120514448-120514616; species=panTro
ACGCGGCTGACGGCGGTGGGCGCTCCGGGGCTCTTGTCTGGGAGAGGCAGCCGTAAAGCAGCGGCGCTCCTCACGACATTTTACAGCGGCTTCCAACAGGCAGTTGGAAAGGGCAGCTGGGGGCGAGGCCAGGAGGGCACGTGGTGCGAGGGACTGGCCGCGAGAAAG
>gene=chr10_120514448-120514616; species=papHam
ACGCGGCTGACGGCGGTGGGCGCTCCGGGGCTCTAGGCTGGGAGAGGCAGCCGTAAAGCAGCGGCGCTCCTCACGACATTTTACAGCGGCTTCCAACAGGCAGTTGGAAAGGGCAGCTGGGGGCGCGGCCAGGAGGGCACGTGGTGCGAGGGACTGGCCGCAAGAAAG
>gene=chr10_120514448-120514616; species=ponAbe
ACGCGGCTGACGGCGGTGGGCGCTCCGGGGCTCTAGTCTGGGAGAGGCAGCCGTAAAGCAGCGGCGCTCCTCACGACATTTTACAGCGGCTTCCAACAGGCAGTTGGAAAGGGCAGCTGGGGGTGCGGCCAGGAGGGCACGTGGTGCGAGGGACTGGCCGCGAGAAAG
>gene=chr10_120514448-120514616; species=rheMac
ACGCGGCTGACGGCGGTGGGCGCTCCGGGGCTCTAGTCTGGGAGAGGCAGCCGTAAAGCAGCGGCGCTCCTCACGACATTTTACAGCGGCTTCCAACAGGCAGTTGGAAAGGGCAGCTGGGGGCGCGGCCAGGAGGGCACGTGGTGCGAGGGACTGGCCGCAAGAAAG
>gene=chr10_123873198-123873448; species=hg19
CGGCGGGCCACGACGGCGCGTGGACTAGCCATAAAACTCTGCGCTGGATTTCCTCCGAGTTTGGGACTTTTAAATTCTCGAATAGTTACGTCAGCAGGGCCGAGCGCACTTCGGGGATCCGGCGCAACACGTGACCCGCCCGAGCGTCCCCTCCGCGTCCTTGGCTCCCGCCGCAGAGTGCGCCTCTGCCTCGGGGTGTCCTCGAAATCCAGTGTCGGGGCGCTGGGATTTGCTGCCCAGGCTCCGAGCG
>gene=chr10_123873198-123873448; species=bosTau
TGGCGGGCCACCGCGGCGCGTGGATGAGCCATAAAACTCCGCACTGGATTGCCTCCGAGTTTGGGACTTTTAAATTCTCGAACAGTTACGTCAGCCGGGT-GAGCGCACTTCGGGGCTC-GGAGCACCACGTGACCGGCCCCCCACCTCCTTCGGCGTCCTTGGCTCCCGCCTCGGGGTCTTCCCTGGCTTCGGGGCGTCCTGGAAAGGCAACTTCAAAGTAGTGA--TTGACAGCGG-----------G
>gene=chr10_123873198-123873448; species=calJac
CAGCGGCCCACGGCGGCGCGTGGACTGGCCATAAAACTCTGCGCTGGATTTCCTTCGAGTTTGGGACTTTTAAATTCCCGAATAGTTACGTCAGCAGGGCCGGGCGCACTTCGGGGATCGGGCGCAGCACGTGATCCTCCCGGGCGTCCCCTCCGCGTCCTTGGCTCCCGCCGCAGAATGCATCTCTGCCTCGGGGAGTCCTGGAAATCCAGTCTC-GGGCGCTGGGATTTGCTG---------------
>gene=chr10_123873198-123873448; species=canFam
-GGCGGGCCACGGCGGCGCGCGGAGGAGCCATAAA---CCGCTCTGCATTTCCTCCGAGTTGGGGACTTTTAAATTCTCCAATAGTTACGTCACCGGGGCCGAGCGCACTTGAGGGCTC-GGGG-AGCACGTGACCCGC--GAGCTTGCCCTGGGCGTCCCCGACTCCTGCCGCGGACTCTGCCTCGGCCTCTGCACGGCCTGGAAAAGTGGCTCCACAGCCCTGC--CGGCCTGCGCAGGCGGAGGGCG
>gene=chr10_123873198-123873448; species=equCab
-TGCGGGCCACAGCGGCGCGTGGATTAGCCATAAAACTCTGCACTGGATTTCCTCCGAGTTTGGGACTTTTAAATTCTCTAATAGTTACGTCAGCGGGGCCGAGCGCACTTCAGAGCTC-AGCGCGGCACGTGACCCGCCGGAGCTTCCCCTTCGCGTCCTTGGCTCCCGCCCCTGAGTCTTCCTCTGCCTTTGGAGGTCCTGGAAATGCACCTTCACAGTCAT----TTCACTGCACAGGCTCAGCACG
>gene=chr10_123873198-123873448; species=gorGor
CGGCGGGCCACGACGGCGCGTGGACTAGCCATAAA-CTCTGCGCTGGATTTCCTCCGAGTTTGGGACTTTTAAATTCTCCAATAGTTACGTCAGCAGGGCCGAGCGCACTTCGGGGATCCGGCGCAGCACGTGACCCGCCCGAGCGTCCCCTCCGCGTCCTTGGCTCCCGCCGCAGAGTGCGCCTCTGCCTCGGGGTGTCCTGGACATCCAGTGTCGGGGCGCTGGGATTTGCTGCCCAGGCTCCGAGCG
>gene=chr10_123873198-123873448; species=panTro
CGGCGGGCCACGACGGCGCGTGGACTAGCCATAAAACTCTGCGCTGGATTTCCTCCGAGTTTGGGACTTTTAAATTCTCGAATAGTTACGTCAGCAGGGCCGAGCGCACTTCGGGGATCCGGCGCAGCACGTGACCCGCCCGACCGTCCCCTCCGCGTCCTTGGCTCCCGCCGCAGAATGCGCCTCTGCCTCGGGGTGTCCTGGACATCCAGTGTCGGGGCGCTGGGATTTGCTGCCCAGGCTCCGAGCG
>gene=chr10_123873198-123873448; species=papHam
CGGCGGGTCACGACGGCGCGTGGAATAGCCATAAAACTCTGCGCTGGATTTCCTCCGAGTTTGGGACTTTTAAATTCTCGAATAGTTACGTCAGCAGGGCCGAGCGCACTTCGGAGATCGGGCGCAGCACGTGACCCGCCCGAGCGTCCCCTCCGCGTCCTTGGCTCCCGCCGCAGAGTGCGCCTCTGCCTCGGGGTGTCCTGGAAATCCAGTCTCGGGGCACTGGGATTTGCTACCCAGGCTCCGAGCG
>gene=chr10_123873198-123873448; species=ponAbe
CGGCGGGCCACGACGGCGCGTGGACTAGCCATAAAACTCTGCGCTGGATTTCCTCCGAGTTTGGGACTTTTAAATTCTCGAATAGTTACGTCAGCAGGGCCGAGCGCACTTTGGGGATCCGGCACAGCACGTGACCCGTACGAGCGTCCCCTCCGCGTCCTTGGCTCCCGCCGCAGAGTGCGCCTGTGCCTCGGGGTGTCCTGGAAATCCGGTGTCGGGGCGCTGGGATTTGCTGCCCAGGCTCCGAGCG
>gene=chr10_123873198-123873448; species=rheMac
CGGCGGGTCACGACGGCGCGTGGAATAGCCATAAAACTCTGCCCTGGATTTCCTCCGAGTTTGGGACTTTTAAATTCTCGAATAGTTACGTCAGCAGGGCCGAGCGCACTTCGGAGATCGGGCGCAGCACGTGACCCGCCCGAGCGTCCCCTCCGCGTCCTTGGCTCCCGCCGCAGAGTGCGCCTCTGCCTCGGGGTGTCCTGGAAATCCAGTCTCGGGGCACTGGGATTTGCTACCCAGGCTCCGAGCG
>gene=chr10_124739993-124740243; species=hg19
GCATGAAGACCGCCGAGAACATCAGAGGAACCGGCAGCGACGGGCCGCGGAAACGAGGCCTCTGCGTCCTCTGTGGCCTCCCCGCGGCAGGAAAATCGACTTTCGCGCGCGCCCTCGCCCACCGGCTGCAGCAGGAGCAGGGTTGGGCCATCGGTGTTGTCGCGTATGATGACGTCATGCCCGACGCGTTTCTCGCCGGGGCAAGAGCGCGACCGGCGGTCAGCACGGAGGGGCGGGGCCTGGGCCgcgg
>gene=chr10_124739993-124740243; species=bosTau
GCATGAAGATGGGGGAGGACGTCAGAGGAGCGCACAGCGAACGGCCACAGAAGCTAGTCCTCTGCGTTCTCTGCGGCCTGCCCGCGGCAGGAAAGTCAACTTTCGCGCGCGCCCTCAGACACTGGCTACAGCAGGAACTGGGTTGGGCGGTGGGAGTCGTCGCCTACGATGACGTCATGCCGGAAGCGGTCCTTGAGAAGGCAAGCGCAAGCCCATTGGTCAGTACGGAGGGGCGGGGCGTAGGCC----
>gene=chr10_124739993-124740243; species=calJac
GCATGAAGACCGCCGAGAACAACAGAGGAACCGGCAGCGAAGGGCCGCGGAAACGAGGTCTCTGCGTCCTCTGTGGCCTCCCCGGGGCAGGAAAATCGACTTTCGCGCGCGCCCTCGCCCACAGGCTACGGCAGGAGCAGGGCTGGGCCGTCGGCGTCGTCGCGTATGATGACGTCATGCCAGACGCGTTTCTCGCCGGGGCGAGCGCTCTACCGGCGGTCAGCATGGAGGG------------------
>gene=chr10_124739993-124740243; species=canFam
GCATGAAGACCGCCCAGGACGCCAAGGGAGCGCGCGGCGAGCGGCCGCAGAGGATAGGCCTCTGTCTCATCTGCGGCCTGCCGGCAGCAGGAAAGTCAACCTTGGCGCGGGGCCTCCGCCACCGGCTGCGGCAGGAGCAGGGCTGGGCCGTCGGCGTCGTCGCCTACGATGACGTCATGCCGGACGCGTTCCTGGAGGAAGCGAAAGCGCGGCCA-TGGTCAGGACGGAGTggcggggcctgggcc----
>gene=chr10_124739993-124740243; species=equCab
GCATGAAGACCGGCGAGGACGCCAGAGGAGAGGGCAGTACGGGGCCGCAGAAGCTAGGACTCTGCGTCCTCTGCGGCCTGCCCGCAGCAGGAAAATCGACCTTCGCACGGGCCCTCAGCCACCGGCTACAGCAAGAGCGAGGCTGGGCCGTGTGCGTCGTCGCCTATGATGACGTCATGCCAGACGCGTTCCTCCGGGAGGCGAGCGCACGGCCATTGGTCAGTACGGAGGGGCGGGGCCTAGGCT----
>gene=chr10_124739993-124740243; species=gorGor
GCATGAAGACCGCCGAGAACACCAGAGGAACCGGCAGCGACGGGCCGCGGAAACGAAGCCTCTGCGTCCTCTGTGGCCTCCCCGCGGCAGGAAAATCGACTTTCGCGCGCGCCCTCGCCCACCGGCTGCGGCAGGAGCAGGGTTGGGCGGTCGGTGTTGTCGCGTATGATGACGTCATGCCCGACGCGTTTCTCGCCGGGGCAAGAGCGCGACCGGCGGTCAGCACggaggggcggggcctgggcc----
>gene=chr10_124739993-124740243; species=panTro
GCATGAAGACCGCCGAGAACACCAGAGGAACCGGCAGCGACGGGCCGCGGAAACGAGGCCTCTGCGTCCTCTGTGGCCTCCCCGCGGCAGGAAAATCGACTTTCGCGCGCGCCCTCGCCCACCGGCTGCGGCAGGAGCAGGGTTGGGCCGTCGGTGTTGTCGCGTATGATGACGTCATGCCCGACGCGTTTCTCGCCGGGGCAAGAGCGCGACCGGCGGTCAGCACGGAGGGGCGGGGCCTGGGCC----
>gene=chr10_124739993-124740243; species=papHam
GCATGAAGACCGCCGAGAACACCAGAGGAACCGGCAGCGACGGGCCACGGAAACGAGTCCTCTGCGTCCTCTGCGGCCTCCCCGCGGCAGGAAAATCGACTTTCGCGCGCGCCCTCGCCCACCGCCTGCGGCAGGAGCAGGGTTGGGCCGTTGGTGTTGTCGCGTATGATGATGTCATGCCCGACGCGTTTCTCGCCGGGGCAAGAGCGCGACCGGCGGTCAGCACGGAGGGGCGGGGCCTGGGCCacgg
>gene=chr10_124739993-124740243; species=ponAbe
GCATGAAGACCGCCGAGAACACCAGAGGAACCGGCAGCGACGGGCCGCGGAAACGAGGCCTCTGCGTCCTCTGCGGCCTCCCCGCGGCAGGAAAATCGACTTTCGCGCGCGCCCTCGCCCACCGTCTGCGGCAGGAGCAGGGTTGGGCCGTCGGTGTCGTCGCGTATGATGACGTCATGCCCGACGCGTTTCTCGCCGGGGCAAGAGCGCGACCGGCGGTCAGCACAGAggggcggggcctgggcc----
>gene=chr10_124739993-124740243; species=rheMac
GCATGAAGACCGCCGAGAACACCAGAGGAACCGGCAGCGACGGGCCGCGGAAACAAGTTCTCTGCGTCCTCTGCGGCCTCCCCGCGGCAGGAAAATCGACTTTCGCGCGCGCCCTCGCCCACCGGCTGCGGCAGGAGCAGGGTTGGGCCGTTGGTGTCGTCGCGTATGATGATGTCATGCCCGACGCGTTTCTCGCAGGGCCAAGAGCTCGACCGGCGGTCAGCACGGAGGGGCGGGGCCTGGGCCacgg
>gene=chr10_124913572-124913822; species=hg19
TATGAAGAGGGCGGGCAGAGCGTCAGCCCCTAGAAAACTACATTTCCCAGAATGCCATACGCAGGCGGGAGAGGGCATGAACAGAGCCTTGGCGCGATGCTCCTTGGGAGGTGTAGTTTCCACGCGTCCAGCTCGAACGCTGATGCCCCAGCGCGGTGGTAAAATGAGCCCACGTGATCGGAAAAGCAGCGGTTTCCCTTTGAGCCGGAACAGGATGACTGGGTTGACCGATGCTGGGCAGCTGAGCGGA
>gene=chr10_124913572-124913822; species=bosTau
TATTCAGAGGACAGGATAAGCGTTGGCCACAAG--GACTACATTTCCCAGCATGCCCCACACGAACAGGAGAGGGCGTGAGCTCCGCCTTGGCGCGATGCTCTCTGGGAGTTGTAGTTTTCACGCGTCCAGCACCGGCG-GGGCGCCTCAGCCTGGTGGCGGAAAGCAGTCACGTGATCGGAAAGGCTGCCGTTTGCCTTTGTGCCGGAACAGGTTGACTGGGTCGCCCGA-GCCCGGCCTCGGGATGAA
>gene=chr10_124913572-124913822; species=calJac
TATTCAGAGGGCGGGCAGAACATCAGCCCCAGAGAAACTACATTTCCCAGAATGCCATACACCGGTGGAAGAGGGCGTGAACGTGGCCTTGGCGGGATGCTCCTTGGGAGTTGTAGTTTCCACTTGTCTAGCTAGAACACGGGTGCCTCGGCACAGTGGTAAAACGAGCCCACGTGATCGGAAAAGCGGCGGTTTCCCTTTGAGCCGGAACAGGATGACTGGGTTGACCGATGCTGGGCAGCTGAGCGGA
>gene=chr10_124913572-124913822; species=canFam
TAGTCTGAGGACCCGCCAGGCG-------TAGGGAAACTACATTTCCCAGCGCGCCGCCCACGGGTGGGTGAGAGCCTGAGCTCAGGCTCGGCGCGGTGCACTTTGGGAGTTGTAGTTCCCGCTCGTCCCTCACGTGCGCGGGCGCCGCAGCCGGGCCGGGAGGAGAGACCATGTGATCGGAAAAGCCGCGGTTTGCCTTTGAGCCGGAACAAGATGGCTGGCTTGACCGACGCCGGGCCTCCGAGCGGA
>gene=chr10_124913572-124913822; species=equCab
TATCCAGAGAACAGGCAGGGCTTCGACCCCAGGGAGACTTCATCTTCCAGCGTGCCGCACAAGCCTGGG-GAGGGCGTGAGCGCAGCCTTGGCGCGATGCTCCTTGGGAATTGTAGTTTTCACTCGTCCAGCAGGAGCGCGGGCGCCTCCGCCTGGTGGTGAAACGAGACCACGTGATCGGAAAACCCGCGGTTTGCCTTTGAGCCGGAACAGGATGACTGCGTTGACCGACGCCGGGCCTCCGAGCGGA
>gene=chr10_124913572-124913822; species=gorGor
TATTAAG-GGGCGGGCAGAGCGTCAGCCCCTAGAAAACTACATTTCCCAGAATGCCATACGCGGGCGGGAGAGGGCGTGAACAGAGCCTTGGCGCGATGCTCCTTGGGAGGTGTAGTTTCCACGCGTCCAGCTCGAACGCTGATGCCCCAGCGCTGTGGTAAAATGAGCCCACGTGATCGGAAAAACAGCGGTTTCCCTTTGAGCCGGAACAGGATGACTGG----------------------------
>gene=chr10_124913572-124913822; species=panTro
TATTAAGAGGGCGGGCAGAGCGTCAGCCCCTAGAAAACTACATTTCCCAGAATGCCACACGCGGGCGGGAGAGGGCGTGAACAGAGCCTTGGCGCGATGCTCCTTGGGAGGTGTAGTTTCCACGCGTCCAGCTCGACCGCTGATGCCCCAGCGCGGTGGTAAAATGAGCCCACGTGATCGGAAAAGCAGCGGTTTCCCTTTGAGCCCGGACAGGATGACTGGGTTGACCGATGCTGGGCAGCT-------
>gene=chr10_124913572-124913822; species=papHam
TATGCAGAGGGCGGGCAGAGCGTCAGCCCTCCGAAAACTACATTTCCCAGAATGCCATACGCGGGCGGGAGAGGGCGTGAACAGAGCCTTGGCGCGATGGTCCTTGGGAGTTGTAGTTTCCACGCATCCAGCTCGAACGCCGTTGCCTCGGCGAAGTGGTAAAATAAGCCCACGTGATCGGAAAAGCAGCGGTTTCCCTTTGAGCCGGAACAGGATGACTGGGTTGACCGATGCTGGGCAGCTGAGCGGA
>gene=chr10_124913572-124913822; species=ponAbe
TATTAAGAGGGCGGGCAGAGCGTCAGCCCCTAGAAAACTACATTTTCCAGAATGCCATACGCGGGCGGGAGAGGGCGCGAACAGAGCCTTGGCGCGATGCTCCTTGGGAGGTGTAGTTTCCACGCCTCCAGCTCGAACGCCGATGCCTCAGCGCAGTGGTAAAATGAGCCCACGTGATCGGAAAAGCAGCGGTTTCCCTTTGAGCCGGAACAGGATGACTGGGTTGACCGATGCTCGGCAGCTGAGCAGA
>gene=chr10_124913572-124913822; species=rheMac
TATGCAGAGGGCGGGCAGAGCGTCAGCCCCCCGAAAACTACATTTCCCAGAATGCCATACGCGGGCAGGAGAGGGCGTGAACAGAGCCTTGGCGCGATGGTCCTTGGGAGTTGTAGTTTCCACGCGTCCAGCTCGAACGCCGTTGCCTCGGCGAAGTGGTAAAATGAGCCCACGTGATCGGAAAAGCAGCGGTTTCCCTTTGAGCCGGAACAGGATGACTGGGTTGACCGATGCTGGGCAGCTGAGCGGA
>gene=chr11_1785117-1785232; species=hg19
GCCGAGGCCGTGCGCTTATAGCCGGGATGACGCCGCAGTTGGGCCGGATCAGCTGACCCGCGTGTTTGCACCCGGACCGGTCACGTgggcgcggccggcgtgcgcggggcggggc
>gene=chr11_1785117-1785232; species=bosTau
GCCGAGGTCGCGAGCTTATAGCCGGGATGACGGCGCAGTTGGGCCGCGTCAGCTGACCCGCTTGTTTGCACCGGGGCTGGTCACGTGGGCTCGGCCggcgggggcggggccgggc
>gene=chr11_1785117-1785232; species=calJac
GCAGAGGCCGCGCGCTTATACCCGGGATGACGGCGCAGTTGGGCCGGGTCAGGTGACCCGCGTGTTTGCACCGGGGCCGGTCACGTgggcgcggccggcgtgcgcggggcgggg-
>gene=chr11_1785117-1785232; species=canFam
ACCGAGGTCGTGCGCTTATAGCCGGGATGACGGCGCAGTT--GCCGAGTCAGCTGACCGCACTGTTTGCAACCGGGAGGGTCAcgcgggcccggccggcgtgcgcggggcgggA-
>gene=chr11_1785117-1785232; species=equCab
CCCGAGGTC--GCGCTTATATTGGGAAGGACGACGCAGTC-AGGCCGCTCTACTGACAAGCTTGTATGCAACCCGGTGAAACACGTGGTcccgg-cggcgggcgcggggggggg-
>gene=chr11_1785117-1785232; species=gorGor
GCCGAGGCCGTGCGCTTATAGCCGGGATGACGCCGCAGTTGGGCCGGATCAGCTGACCCGCGTGTTTGCACCCGGACCGGTCACGTGGGCGCGGCCGGCGTGCGCGG-------c
>gene=chr11_1785117-1785232; species=panTro
GCCGAGGCCGTGCGCTTATAGCCGGGATGACGCCGCAGTTGGGCCGGATCAGCTGACCCGCGTGTTTGCACCCGGACCGGTCACGTgggcgcggccggcgtgcgcggggcggggc
>gene=chr11_1785117-1785232; species=papHam
GCCGAGGCCGCGCGCTTATAGCCGGGATGACGGCGCAGTTGGGCCGGATCAGCTGACCCGCGTGTTTGCACCCGGGCTGGTCACGTGGGCGAGGCTGGCGTGCGCCG-----GGC
>gene=chr11_1785117-1785232; species=ponAbe
-------------------------------------------------------------------------------------------------------------------
>gene=chr11_1785117-1785232; species=rheMac
GCCGAGGCCGCGCGCTTATAGCCGGGATGACGGCGCAGTTGGGCCGGATCAGCTGACCCGCGTGTTTGCACCCGGGCTGGTCACGTGGGCGAGGCTGGCGTGCGCCG-----GGC
>gene=chr11_4115894-4116144; species=hg19
GCCCATGGGAGAGGCGTAGTCTTCTGGGTCTTGCCCAGACTCAACATGGCGGCTACACGTCGCCTGTCAGTCTGTGAAGCCTACCCCGGGCGTGGGCCGCAGCGTCGAGTAACGTCATTCGAACCCCGTCGCGCCCCTTTGTGCGTCACGGGTGGCGGGCGCGGGAAGGGGATTTGGATTGTTGCGCCTCTGCTCTGAAGAAAGTGCTGTCTGGCTCCAACTCCAGTTCTTTCCCCTGAGCAGCGCCTGG
>gene=chr11_4115894-4116144; species=bosTau
GCCG-TAGGAGAGGCGCCATCTCCTCGGCCCTGCCCACACTTAACATGGTGGCTGTGGGGCCACCGAT----------GCCCACCCGCGGCGCTGG---CTGCGTCACGTGACGTCACTGGAGCTTGGTCGCGCTGCTTT-TGCGTCGCGGCTGGCGGGAGCGGGAAGCGGATTCGGATTGCCTT-CCTCTGCTCGGAGGAAAGTGCTCTCTGGTCCTAATTCCAGGCCCTGCACCCGAGCAAACCTTCG
>gene=chr11_4115894-4116144; species=calJac
GCCCATGGGAGAGGCGTAGTCTTCTGTGCCTTGCCCAAACTCAACATGGCGTCCTCATGGCGCCTGTCAGCCTGAGAAGCCTACCCCGGGCGTATGCCGCAGCGTCGGGTAACGTCATTTGAACCCCGTCGCGCCGCTTTGTGCGTCACGGGTGGCGGGCGCGGGAAGGGGATTTGGATTGTTGCGCCTCTACTGTGGAGAAAGTGCTGTCTGG-------------------TCTTAAGCAGCGCCTGG
>gene=chr11_4115894-4116144; species=canFam
GCCG-CGAGAAAG--GCAGTTTCCAGGGCTCTGCCCATACTCAACATGGCGGCTACGGGGTTCCCGAT----------GCCCACGCGAGGCGCTGG---CGGCGTCGGGTAACGTCATTCGAGCTCCGTCGCGCCGCTTT-TGCGTCTCGGGTGGCGGGAGCGGGAAGGGGATTCGGATTGTCGCGCCTCCGCTCGGAGGAAAGTGCCCTCTGGCCCCCAAATCAGTCCTTGCACCTGAGCACCCCCGGG
>gene=chr11_4115894-4116144; species=equCab
GCCG-CAGGAGAGGCGCAGGCTCGGGGGCCCTGCCCATACTCAACATGGCGGCCACTGGGCGACCGAC----------GCCCGCCGGGGGCGCTGG---CCGCATCGAGTAACGTCATTCGAACTCCGTCGCGCCGCTTT-TGCGTCGCGGGTGGCGGGAGCGGGAAGGGGATTCAGATTGTCGCGCCTCGGCTCGGAGGGAAGTGCTCTCTGGCCTCCACTCCGGTCCCTGCTCCTGAGCAACGTCTGG
>gene=chr11_4115894-4116144; species=gorGor
GCCCATGGGAGAGGCGTAGTCTTCCGGGTCTTGCCCAGACTCAACATGGCGGCTACACGTCGCCTGTCAGTCTGTGAAGCCTATCCCGGGCGTGGGCCGCAGCGTCGAGTAACGTCATTCGAACCCCGTCGCGCCCCTTTGTGCGTCACGGGTGGCGGGCGCGGGAAGGGGATTTGGATTGTTGCGCCTCTGCTCTGAAGAAAGTGCTGTCTGGCTCCAACTCCAGTTCTTGCCCCTGAGCCGCGCCGGG
>gene=chr11_4115894-4116144; species=panTro
GCCCATGGGAGAGGCGTAGTCTTCTGGGTCTTGCCCAGACTCAACATGGCGGCTACACGTCGCCTGTCAGTCTGTGAAGCCTACCCCGGGCGTGCGCCGCAGCGTCGAGTAACGTCATTCGAACCCCGTCGCGCCCCTTTGTGCGTCACGGGTGGCGGGCGCGGGAAGGGGATTTGGATTGTTGCGCCTCTGCTCTGAAGAAAGTGCTGTCTGGCTCCAACTCCAGTTCTTGCCCCTGAGCCGCGCCGGG
>gene=chr11_4115894-4116144; species=papHam
GCCCATGGGAGAGGCGTAGTCTTCTGTGTCTTGCCCAGACTCAACATGGCGGCTACAAGGCGCCTGAAAGTCTGCGAAGCCTACCCCAGGCGTGGGCCGCAGCGTCGACTAACGTCATTCGAACCGCGTCGCACCCCTTTGTGCGTCACGGGTGGCGGGCGCGGGAAGGGGATTTGGATTGTTGCGCCTCTGCTCTGGAGAAAGTGCTGTCTGGCTCCAACTCCAGTTTCTGTCCTTGACCAGCGCCTGC
>gene=chr11_4115894-4116144; species=ponAbe
GCCCATGGGAGAGGCGTAGTCTTCTGGGTCTTGCCCAGACTCAACATGGCGGCTACAAGGCGCCTGTCAGTCTGCGAAACCTACCCCGGGCGTGGGCCGCAGCGTCGAGTAACGTCATTCGAACCCCGTCGCGCCCCTTTGTGCGTCACGGGTGGCGGGCGCGGGAAGGGGATTTGGATTGTTGCGCCTCTGCTCTGAAGAAAGTGCTGTCTGGCTCCAACTCCAGTTCTTGCCCCTGAGCAGCGCCTGG
>gene=chr11_4115894-4116144; species=rheMac
GCCCATGGGAGAGGCGTAGTCTTCTGTGTCTTGCCCAGACTCAACATGGCGGCTACAAGGCGCCTGAAAGTCTGCGAAGCCTACCCCAGGCGTGGGCCGCAGCGTCGACTAACGTCATTCGAACCCCGTCGCACCCCTTTGTGCGTCACGGGTGGCGGGCGCGGGAAGGGGATTTGGATTGTTGCGCCTCTGCTCTGGAGAAAGTGCTGTCTGGCTCCAACTCCAGTTCCTGTCCTTGACCAGCGCCTGC
>gene=chr11_6640581-6640763; species=hg19
ATCCCTTTCTCCCGAGCCCTCTCAATTTCTCACCAGGCTTGGAGTCCCATTCTGCCCTTCCGCGGATCTGCTGTCATGTGACGGATCACATGAGCTCTATATTCCACCACCACTACCCCTCTGCCTAGTAACTAGTGACGGTACTGGCTCCTCCCTTGCATGGGTGGTCCCAAATGCTAGGC
>gene=chr11_6640581-6640763; species=bosTau
ATTCCCTTCTCCCGGAGCCCCCCAGTTTCTCACCCGGATCGGGGTCCCATTCTGCCTTTCGGCTTGTCGGCTGTCATGTGACAGATCACATGAACCCTGTAGTCCTCCACC-ACCA-CCTCTGCCTAGGAACTAGTGACG-TGCTGGCCCCGCCCTCAAATGGGTGGTCCTGAATGCGGAGA
>gene=chr11_6640581-6640763; species=calJac
ATCCCTTTCTCCCAAGCCCTCTCAGTTTCTCACCAGGCTTGGAGTCCCATTCTGCCCTTCCGCAGGTCTACTGTCATGTGACAGATCACATGAGCCTTATATTCCACCACCGCCACCACTCCGCCTAGCAACTAGTGACGGTGCTGGCTCCTCCCTTGCATGGGTGGTCCTGAATGCTAGGC
>gene=chr11_6640581-6640763; species=canFam
ATCCCCTCCTCCCGGAGCCCCCTCATTTCTCACCAGGTTCGGAGTCTCATTTTGCCTTTCTGGAGATCCACTGTCATGTGACAGATCACATGAACCCTATGTTCCACCGCCA-CAC-CACCCGCCTGGAAACTACTGCCCATGCTGGCTCCTCCTTCAAGTGGGTGGTCCTAAGT-------
>gene=chr11_6640581-6640763; species=equCab
ATCCCCTTCTCCCGGGGCCCCCTAATCTCTCACCAGGCTCGGAGTCCCATTCCACCTTTCTGCAGATCTGCTGTCATGTGACGGATCACATGAGCCCTACATTCCAGCACCATCAC-CACCCCTCTAGAAACTAGTGACGTTGCTGGCTCCTCCCTCCACTGGGCGGTCCTGAATTCGGGGA
>gene=chr11_6640581-6640763; species=gorGor
ATCCCTTTCTCCCGAGCCC-CTCGATTTCTCACCAGGCTTGGAGTCCCATTCTGCCCTTCCGCAGGTCTGCTGTCATGTGACGGATCACATGAGCTCTATATTCCATCACCACTACCCCTCTGCCTAGTAACTAGTGACGGTACTGGCTCCTCCCTTGCATGGGTGGTCCCGAATGCTAGGC
>gene=chr11_6640581-6640763; species=panTro
ATCCCTTTCTCCCGAGCCCTCTCGATTTCTCACCAGGCTTGGAGTCCCATTCTGCCCTTCCGCAGATCTGCTGTCATGTGACGGATCACATGAGCTCTATATTCCACCACCACTACCCCTCTGCCTAGTAACTAGTGACGGTACTGGCTCCTCCCTTGCATGGGTGGTCCCGAATGCTAGGC
>gene=chr11_6640581-6640763; species=papHam
ATCCCTTTCTCCCCAGCCCTCTCAATTTCTCACCAGGCTTGGAGTCCCATTCTGCCCTTCCGCAGATCTGCTGTCATGTGACAGATCACATGAACCCTACAGTCCACCACCACTAACCCTCTGCCTAGTAACTAGTGACGGTGCTGGCTCCTCCCTTGCGTGGGTGGTCCTGAATGCTAGGC
>gene=chr11_6640581-6640763; species=ponAbe
ATCCCTTTCTCCCGAGCCCTCTCAATTTCTCACCAGGCTTGGAGTCCCATTCTGCCCTTCCGCAGATCTGCTGTCATGTGACGGATCACATGAGCTCTATATTCCACCATCACTACCCCTCCGCCTAGTAACTAGTGACGGTGCTGGCTCCTCCCTTGCATGGGTGGTCCTGAATGCTAGGC
>gene=chr11_6640581-6640763; species=rheMac
ATCCCTTTCTCCCCAGCCCTCTCAATTTCTCACCAGGCTTGGAGTCCCATTCTGCCCTTCCGCAGATCTGCTGTCATGTGACAGATCACATGAACCCTATAGTCCACCACC---AACCCTCTGCCTAGTAACT-------------------------------------------------
>gene=chr11_10562772-10562835; species=hg19
TCTGTGACGCAAAGCCCCGCCCCCCGCGCGTTGCCGGGAGACGGCGCCCAACCTTCCTCTGCA
>gene=chr11_10562772-10562835; species=bosTau
TCAGTGACGCACAGTCCCGCCTCCAGCGCGTTGCTTGGAGACGGTGCCCAACCTTCT---CCA
>gene=chr11_10562772-10562835; species=calJac
TCAGTGACGCAAAGCCCCGCCCCCGGCGCGTTGCCTGGAGACGGCGCCCAACTTTCCTCGCCA
>gene=chr11_10562772-10562835; species=canFam
TCAGTGACGCAAGGCCCCGCCCCCAGCGCGTTGCCTGGAAACGGCGCCCAGCCTCT--CCCAG
>gene=chr11_10562772-10562835; species=equCab
TCGCTGACGCAGAGCCCTGCCCCCAGCGCGTTGCCTGGAGACGGTGC-CACCCTTCCTCCCCA
>gene=chr11_10562772-10562835; species=gorGor
TCTGTGACGCAAAGCCCCGCCCCCCGCGCGTTGCCTGGAGACGGCGCCCAACCTTCCTCTGCA
>gene=chr11_10562772-10562835; species=panTro
TCTGTGACGCAAAGCCCCGCCCCCCGCGCGTTGCCTGGAGACGGCGCCCAACCTTCCTCTGCA
>gene=chr11_10562772-10562835; species=papHam
TCTGTGACGCAAAGCCCCGCACCCAGCGCGTTGCCTGGAGACGGCGCCCAACCTTCCTCTCCA
>gene=chr11_10562772-10562835; species=ponAbe
TCTGTGACGCAAAGCCCCGCCCCCCGCGCGTTGCCTGGAGACGGCGCTCAACTTTCCTCTGCA
>gene=chr11_10562772-10562835; species=rheMac
TCTGTGACGCAAAGCCCCGCCCCCAGGGCGTTGCCTGGAGACGGCGCCCAACCTTCCTCTCCA
>gene=chr11_13299115-13299191; species=hg19
CACAACTGGCCAGCGGGCTGCCGAGCCGCGCGCGGATTGGCTGGGGGCGGCCGCCGGGACCGGCTCCCTTCGGGCG
>gene=chr11_13299115-13299191; species=bosTau
CACAACTGGCTATCAGGCCGCCAAGCCGCGCGGGGATTGGCCGGGGGCGGTCGCCGAGACCGGCTCTCTTCGGGCT
>gene=chr11_13299115-13299191; species=calJac
CACAACTGGCCAGCGGGCCGCCGAACGGCACGCGGATTGGCTGGGGGCGGCCGCCGGGACCGGCTCCCTTCGGGCG
>gene=chr11_13299115-13299191; species=canFam
cgccattggccggcgggctgcccagccgcgcgccgattggccggggccggccgCCGAGCCCGGCTCCCTTCGGGCG
>gene=chr11_13299115-13299191; species=equCab
----------------------------------------------------------------------------
>gene=chr11_13299115-13299191; species=gorGor
CACAACTGGCCAGCGGGCTGCCGAGCCACGCGCGGATTGGCTGGGGGCGGCCGCCGGGACCGGCTCCCTTCGGGCG
>gene=chr11_13299115-13299191; species=panTro
CACAACTGGCCAGCGGGCTGCCGAGCCGCGCGCGGATTGGCTGGGGGCGGCCGCCGGGACCGGCTCCCTTCGGGCG
>gene=chr11_13299115-13299191; species=papHam
CACAACTGGCCAGCGGGCTGCCGAGCCGCGCGCGGATTGGCTGGTGGCGGCCGCCGGGACCGGCTCCCTTCGGGCG
>gene=chr11_13299115-13299191; species=ponAbe
CACAACTGGCCAGCGGGTTGCCGAGCCGCGCGCGGATTGGCTGGGGGCGGCCGCCGGGACCGGCTCCCTTCGGGCG
>gene=chr11_13299115-13299191; species=rheMac
CACAACTGGCCAGCGGGCTGCAGAGCCGCGCGCGGATTGGCTGGTGGCGGCCGCCGGGACCGGCTCCCTTCGGGCG
>gene=chr11_18343986-18344196; species=hg19
GGAGAGAGGAAACGAAACAGGCGGGAACCCGTGGGGGAGGGAGGGAACTAGCGGAAGGTGTCATGGCGGCCGCGCTCTTGAGTCACGTGCCCAGGGCCCGCCTTGCTACTTCCGGTCACGTGCCCTCAGACTCCTCGCAGCCAGCGATGGAGGCGAGACCCCCTAGTAACAGAGGCGGTGGCTACTGCTGCGGCCACTGGGTTTCGGCCT
>gene=chr11_18343986-18344196; species=bosTau
GGCGAGAGGAAATGAAACAGGCGCGCACCGGCGGAGGAGGGAGGGAACTAGCGGAAGGTGTCATGGCGGCCGTGCTCTGGGGTCACGTGTCCCGCACCCGCCTTCATACTTCCGGTCACGTGCCCTCAGAGTTCTCGCAGCCAGCGATGGAGGCGAGACCCCCTGGTAACAGAGGCGGTGGCGGCGGCGGCGGCTACTGGGTTTCAGCCT
>gene=chr11_18343986-18344196; species=calJac
GGAGAGAGGAAACGAAACAGGCGGGAACCCGTGGGGGAGGGAGGGAAGTAGCGGAAGGTGTCATGGCGGCCGCGCTCTTGGGTCACGTGCCCAGGGCCCGCCTTGGTATTTCCGGTCACGTGCCCTCAGACTC--AGCAGCCAGCGATGGAGGCGAGACCCCCCAGTAACAGAGGCGGTGGCGACTGCTGCGGCCACTGGGTTTCTGCCT
>gene=chr11_18343986-18344196; species=canFam
GGCGAAAGGAAATGAAACAGGCGGGAACCGGCGGGGGAGGGAGGGAACGAGCGGAAGGTGTCATGGCGGCCGCGCTCTGG-GTCACGTGCCCGGCGCCCGCCTCGGCACTTCCGGTCACGTGCCCTCAGAGTCCTCGCAGCCAGCGATGGAGGCGAGACCCCCCAGTAACAGAGGCGGTGGCGACGGCGGCGGCTCCTGGGTTCCAGCGT
>gene=chr11_18343986-18344196; species=equCab
GGCGAGAGGAAATGAAACAGGCGGGAAGCGGCGGGGGAGGGAGGGAACTAGCGGAAGGTGTCATGGCGGCCGCGCTCTGGAGTCACGTGCCCCGCGCCCGCCTTGGTACTTCCGGTCACGTGCCCTCAGAGTTCTCGCCGCCAGCGATGGAGGCGAGACCCCCCAGTAACAGAGGCGGTGGCGACGGCGGCGGCTGCTGGGTTTCAGCCT
>gene=chr11_18343986-18344196; species=gorGor
GGAGAGAGGAAACGAAACAGGCGGGAACCCGTGGGGGAGGGAGGGAACTAGCGGAAGGTGTCATGGC-----------------------------------------------------------------------------------------------------------------------------------------------
>gene=chr11_18343986-18344196; species=panTro
GGAGAGAGGAAACGAAACAGGCGGGAACCCGTGGGGGAGGGAGGGAACTAGCGGAAGGTGTCATGGCGGCCGCGCTCTTGAGTCACGTGCCCAGGGCCCGCCTTGCTACTTCCGGTCACGTGCCCTCAGACTCCTCGCAGCCAGCGATGGAGGCGAGACCCCCTAGTAACAGAGGCGGTGGCTACTGCTGCGGCCACTGGGTTTCGGCCT
>gene=chr11_18343986-18344196; species=papHam
GGAGAGAGGAAACGAAACAGGCGGGAAACCGTGGGGGAGGGAGGGAACTAGCGGAAGGTGTCATGGCGGCCGCGCTCTTGAGTCACGTGCCTAGGGCCCGCCTTGCTACTTCCGGTCACGTGCCCTCGGACTCCTCGCAGCCAGCGATGGAGCCGAGACCCCCCAGTAACAGAGGCGGTGGCAACTCCTGCAGCCACTGGGTTTCAGCTT
>gene=chr11_18343986-18344196; species=ponAbe
GGAGAGAGGAAACGAAACAGGCGGGAACCCGTGGGGGAGGGAGGGAACTAGCGGAAGGTGTCATGGCGGCCGCGCTCTTGAGTCACGTGTCTAGGGCCCGCCTTGCTACTTCCGGTCACGTGCCCTCAGACTCCTCGCAGTCCGCGATGGAGGCGAGACCCCCCAGTAACAGAGGTGGTGGCTACTGCTGCGGCCACTGGGTTTCGGTCT
>gene=chr11_18343986-18344196; species=rheMac
GGAGAGAGGAAACGAAACAGGCGGGAAACCGTGGGGGAGGGAGGGAACTAGCGGAAGGTGTCATGGCGGCCGCGCTCTTGAGTCACGTGCCTAGGGCCCGCCTTGCTACTTCCGGTCACGTGCCCTCGGACTCCTCGCAGCCAGCGATGGAGCCGAGACCCCCCAGTAACAGAGGCGGTGGCAACTCCTGCAGCCACTGGGTTTCAGCTT
>gene=chr11_34126985-34127235; species=hg19
GAAGAGGCAAACCGCAGCCAACACCCAGCTACCGCGAGCAGTGGGACTAAAATGCGCAACCGCAGTGGACATCTAGGCCTCAGCTCCGCTTCTGGTGGCTTACGTCATTACTCAGCGACAGCCTTGAGGAAGGTCCCTTCTCGCTCGCCATCTCTGCGACTTTAATGCGCTTGCGCACGTGCTGTCTACCAGTTCCTGAGAGGGACGCGTGCCGCGGAGCCAGGCTTACTACGTGACCCGGACACCAGGC
>gene=chr11_34126985-34127235; species=bosTau
--AGAGGCAAACGACACTCCGCACACTGCTAAAGCCCGC--GGAGAC-AAACCATACAGCCGCGGTTGC---------TACAGCTCTGCCGCGAGCTCG-GACGTCATCACTCAGCGACC-GGGTTGAAAAGGTCCCTT----CTCGCCGTCGCCGCTCCTTTAGTGCGCCGGCGCACGCCCCGCCTTCAAGCGCCCGAGCGAGACGCGCGTCGCGGAGG--GGTGATCTGTGAGAGCCGGCGGCCAGGC
>gene=chr11_34126985-34127235; species=calJac
AAAGAGGCAAACAGCACCTAGCACGCAGCTTCGGCGAGCAGTGAGACTAAAACGTGCAACTGCGCTGGACGTCTAGCCCGCAGCTCCGCCTCTGGAGCCTTGCGTCATTGCTCAGCGACAGAGTTGAGGATGGTCCCTTCTCGCTCGCCGTCGCCGCGACGTTAATGCGTTTACGCACGTGGTGCCTACTAGCGCCTGAG---GACGCGTGCTGCCAGGCGAGGCTAACTCCTAGAGCTGGCTACCAGGC
>gene=chr11_34126985-34127235; species=canFam
--AGAGGCAAACC-CGCCC-GCCCGCGGCTGCCGCCGGC--AGAGGCAGGGTCCT--AGCGGCGCTGGCCCCCCGGGCTGCGGCCCCGC-CCGGGCCTC-GACGTCATCACGCGGAGACCGGGGCGAGCAAGGGCCCCGC----------------------TAGTGCGCTTGCGCACACGCCGCTTCCCGGCGCCTGAGCCCGGCGAGCGTCGCGGAGCGAGGTC----CCCTCAGCGCGCGGTCAGGC
>gene=chr11_34126985-34127235; species=equCab
----------------------------------------------------------------------------------------------------------------------------------------------------------------------------------------------------------------------------------------------------------
>gene=chr11_34126985-34127235; species=gorGor
GAAGAGG-AAACCGCAGCCAACACCCAGCTACCGCGAGCAGTGGGACTAAAATGCGCAACCGCAGTGGACATCTAGGCCTCAGCTCCGCTTCTGGTGGCTTACGTCATTACTCAGCGACAGCCTTGAGGAAGGTCCCTTCTCGCTCGCCATCTCTGCGACTTTAATGCGCTTGCGCACGTGCTGTCTACCAGTTCCTGAGAGGGACGCGTGCCGCGGAGCCAGGCTTACTACGTGACCCGGCCACCAGGC
>gene=chr11_34126985-34127235; species=panTro
GAAGAGGCAAACCGCAGCCAACACCCAGCTACCGCGAGCAGTGGGACTAAAATGCGCAACCGCAGTGGACATCTAGGCCTCAGCTCCGCTTCTGGTGGCTTACGTCATTACTCAGCGACAGCCTTGAGGAAGGTCCCTTCTCGCTCGCCATCTCTGCGACTTTAATGCGCTTGCGCACGCGCTGTCTACCAGTTCCTGAGAGGGACGCGTGCCGCGGAGCCAGGCTTGCTACGTGACCCGGACACCAGGC
>gene=chr11_34126985-34127235; species=papHam
GAAGAGGCAAACCGCACCCAATACCCAGCTACCGCGAGCTGTGAGACTAAAATGCGCAACCGCAGTGGACATCTAAACCCCAGCTCCGCCTCCGGTGGCTTACGTCATTACTCAGCGACAGCCTTGAGGAAGGTCCCTTCTCGCTCGGCATCGCTGCGACTGTAATGCGCTTGCGCACGTGCAGTGTACCAGTGCCTGAGAGGGGCGCGTGCCGCGGAGCCAGGCCAAGTCCGAGACCCGGTCACCAGGC
>gene=chr11_34126985-34127235; species=ponAbe
GAAGAGGCAAACCGCAGCCAACACCCAGCTACCGCGAGCAGTGGGACTAAAATGCGCAACCGCAGTGGACATCTAGGCCTCAGCTCCGCCTCTGGTGGCTTATGTCATTACTCAGCGACAGCCTTGAGGAAGGTCCCTTCTCGCTCGCCATCTCTGCGACTTTAATGCGCTTGCGCACGTGCTGTCTACCAGTGCCTGAGAGGGACGGGTGCCGCGGAGCCAGGCTAATTCCGTGACCCGGCCACCAGGC
>gene=chr11_34126985-34127235; species=rheMac
GAAGAGGCAAACCGCACCCAATACCCAGCTACCGCGAGCTGTGAGACTAAAATGCGCAACCGCAGTGGACATCTAGACCCCAGCTCCGCCTCCGGTGGCTTACGTCATTACTCAGCGACAGCCTTGAGGAAGGTCCCTTCTCGCTCGCCATCGCTGCGACTGTAATGCGCTTGCGCACGTGCAGTGTACCAGTGCCTGAGAGCGGCGCGTGCCGCGGAGCCAGGCCAAGTCCGAGACCCGGTCACCAGGC
>gene=chr11_36310905-36311104; species=hg19
ACTTACCTTGAGCAGGCTCTGGAGTGCTGCAAAATGCTCCGCTGTCAGGGCAGCCATCTTGCCGAAGTCACATGACCGTGGCACCCAGGGAAGCGAGGTCACGTGGCTGTCGCTGTTGTCGCGGGGCCTGCCGGGGGCTGTAGTCCTTCAGAGTGGGGGAAGGCGTTTCGGTTGTGGTGCTGCGGCAGTGAGCGCGGAT
>gene=chr11_36310905-36311104; species=bosTau
ATTTACCTTCAGCAGGCTCTGGAGAGCTGCAAAGTTCTCCGCCGTCAGCGCGGCCATCTTCCCCGAGTCACGTGACCGAGGTAGGCGTAGAAGCGCGGTCACGTGGCTCCGATAGCCGCG-CAGGGCGTACCGGGAGTGGTAGTCCTTCTGGGTGG-GGGAGCGGCCTGAGTTgcggagcgagggggtggggag-gcgc
>gene=chr11_36310905-36311104; species=calJac
ATTTACCTTGAGCAGGCTCTGAAGCGCTGCAAAATGCTCCGCTGTCAGGGCAGCCATCTTTCCGAAGTCACATGACCGCGGCACC-AGCGAAGCGACGTCATGTGGCGTTT---GTTGTCGCGGGGCCTGCCGGGGGCTGTAGTCCTTCAGGGTGGAGGAAGGTGTCTGGGTTTTGATGCTGTGGGAGTGAGCCGAGAT
>gene=chr11_36310905-36311104; species=canFam
CTTTACCTTCAGCAGGCTCTGGAGCGCGGCAAAACCCTCCGCTGTCAACGCGGCCATCTTCCACGAGTCACCTGACGGCGACACGCGGGGAGGC-TGGTCACGTGGCTCCGACG-CCGCCGCAGGGCATGCCGGGGGTTGTAGTCTTTCGGGGCGG-------------------------------------------
>gene=chr11_36310905-36311104; species=equCab
GTTTACCTTCAGCAGGTTCTGGAGCGCTACAAAGCTCTCCGCCGTCAGCGCGGCCATCTTCCTCGCGTCACGTGACTGCAGC-CTCGGCGGCGCGCGGTCACGTGGCTCCGGCGTCTGCCGCGGGGATTGCCGGGAGCTGTAGTCTCTCAGGATGG-GGGCGCTGCCAGGGTCGTGTCGCTGCGGGGAGCGGAG-GACC
>gene=chr11_36310905-36311104; species=gorGor
ACTTACCTTGAGCAGGCTCTGGAGTGCTGCAAAATGCTCCGCTGTCAGGGCAGCCATCTTCCCGAAGTCACATGATCGTGGCACC-AGCGAAGCGAGGTCACGTGGCTTTCGCTGTTGTCGCGGGGCCTGCCGGGGGCTGTAGTCCTTCAGAGTGGGGGAAGGCCTTTCGGTTGTGGTGCTGCGGCAGTGCGCGCGGAT
>gene=chr11_36310905-36311104; species=panTro
ACTTACCTTGAGCAGGTTCTGGAGTGCTGCAAAATGCTCCGCTGTCAGGGCAGCCATCTTCCCGAAGTCACATGACCGTGGCACCCAGCGAAGCGAGGTCACGTGGCTTTCGCTGTTGTCGCGGGGCCTGCCGGGGGCTGTAGTCCTTCAGAGTGGGGGAAGGCGTTTCGGTTGTGGTGCTGCGGCAGTGAGCGCGGAT
>gene=chr11_36310905-36311104; species=papHam
ATTTACCTTGAGCAGGCTCTGGAGCGCTGCAAAATGCTCCGCTGTCAGGGCAGCCATCTTCCCGAAGTCACATGACCGCGGCACCCAGTGAAGCGAGGTCACGTGGCTTTCGCTGCTGTCGCGGGGCCTGCCGGGGG--------CTTCAGGGTGGAGGAAGGCGTTTGGGTTGTAGTGCTGCGGCCGCGAGCGCGGAT
>gene=chr11_36310905-36311104; species=ponAbe
ATTTACCTTGAGCAGGCTCTGGAGTGCTGCAAAATGCTCCGCTGTCAGGGTAGCCATCTTCCCGAAGTCACATGACCGCGGCACCCAGCGAAGCGAGGTCACGTGGCTTTCGCTGTTGTCGCGGGGCCTGCCGGGGGCTGTAGTCCTTCAGAGTGGAGGAAGGCGTTTCGTTTGTGGTGCTGCGGCAGTGAGCGCGGAT
>gene=chr11_36310905-36311104; species=rheMac
ATTTACCTTGAGTAGGCTCTGGAGCGCCGCAAAATGCTCCGCTGTCAGGGCAGCCATCTTCCCGAAGTCACATGACCACGGCACCCAGTGAAGCGAGGTCACGTGGCTTTCGCTGCTGTCGCGGGGCCTGCCGGGGG--------CTTCGGGGTGGAGGAAGGCGTTTCGGCTGTGGTGCT------------GCGGAT
>gene=chr11_43665626-43665876; species=hg19
AGATTGAAAGGGTGAAAGTAGGTGCAACAATTGGCCGTTGGGAGGGGAAAGGGTGCAGGGCTCGCCAGCCCGGCGCCACTACAGGGTTAACCGCGGCGGCGCCCGGTGCACACTGGGAGTTGTAGGCCGCGGGCATTGTGGGAGTTGTCGTAAAAGCCTGCTTTCTTGCCGTGATGGCCGCCGCCGAGGCAGGGAGTTGAGGGTTTCTGCCTTTCGGAGGGTTTGGGGGGCTGTCGGTCCCGTTAGAAGG
>gene=chr11_43665626-43665876; species=bosTau
AGATTGTGAGGGTAAAAGTAAGTGCAACAACTAGCAGTTGGGATGGGCAGAAGAGCAGGGTTCGTCAGTCCGGCGCCACGACAGGGTTAACCATGGCGCCGCCCGGTGCACTCTGGGAGTTGTAGGCCGCAGGCATTGTGGGAGTTGTCGTAAAAGTTCGCTTTTTCGCTGTGATGGCCGCCGCTGAGGCAAG-AGTTTGGAGTTTCTGCGTTCCGGACGGCTTGGGGGGCTCTCTGTATCGTTAGAGGG
>gene=chr11_43665626-43665876; species=calJac
AGATTGAGAGGGTGAAAGTAGGTGCAACAATTGGCTGTTGGGAGGGGAAAGGGTGTAGGGCTCACCAGCCCGGCGCCACGACAGGGTTAACCGCGGTGTCGCCCGGTGCACACTGGGAGTTGTAGGCCGCGGGCATTGTGGGAGTTGTCGTAAAAGCCGGTTTTCTTGCCGTGATGGCCGCCGCCGGGACAGGAAGTTGGGGGTTTCTGCTTTTCAGAGGGTCT-GGGGGCTGTCTGTCCCGTTAGAAGG
>gene=chr11_43665626-43665876; species=canFam
----------GGGGCAAGGCGGTGCAGCAGCTGGGACCCCGCGGAGGGC----AGCGGGGCTCACGG--CCGGCGCCCCCACAGGGTTCGCCGC-GCGCCGCCCGGTGCACTCTGGGAGTTGTAGGCCGCGGGCATTGTGGGAGCTGTCGTAAAAGCTCGCTCTTCGGGCGCGATGGCGGCCGCTGAGGCGGG-AGTCGGGG--TGCTGCGCCGCGGCGGGCTCGGGGGGCTCTCGGTGCGGTCGGGAGG
>gene=chr11_43665626-43665876; species=equCab
GAATTGTGAGGGTGAAAGTTGGTGCAACAATTGGGTGTTGGGAGGAGGCGAGGAGCAGGGTTCGCGAGCTCGGCGCCACGACAGGGTTAACCGCGGCGCAGCCCGGTGCACTCTGGGAGTTGTAGGCCGCGGGCATTGTGGGAGTTGTCGTAAAAGTCGGCTTTCTTGCTGTCATGGCCGCCGCCGAGGCAGG-AGTTGGGGGTTTCTGCGTTCCGGACGGCTT-GGGGGCTCTTTATACCGTCAAAAGG
>gene=chr11_43665626-43665876; species=gorGor
AGA-TGAAAGGGTGAAAGTAGGTGCAACAATTGGCTGTTGGGAGGGGAAAGGGTGCAGGGCTCGCCAGCCCGGCGCCACTACAGGGTTAACCGCGGCGGCGCCCGGTGCACACTGGGAGTTGTAGGCCGCGGGCATTGTGGGAGTTGTCGTAAAAGCCTGCTTTCTTGCCGTGATGGCCGCCGCCGAGGCAGGGAGTTGAGGGTTTCTGCCTTTCGGAGGGTTTGGGGGGCTGTCCGTCCCGTTAGAAGG
>gene=chr11_43665626-43665876; species=panTro
AGATTGAAAGGGTGAAAGTTGGTGCAACAATTGGCTGTTGGGAGGGGAAAGGGTGCAGGGCTCGCCAGCCCGGCGCCACTACAGGGTTAACCGCGGCGGCGCCCGGTGCACACTGGGAGTTGTAGGCCGCGGGCATTGTGGGAGTTGTCGTAAAAGCCTACTTTCTTGCCGTGATGGCCGCCGCCGAGGCAGGGAGTTGAGGTTTTCTGCCTTTCGGAGGGTTTGGGGGGCTGTCGGTCCCGTTAGAAGG
>gene=chr11_43665626-43665876; species=papHam
AGATTGAAAGGGTGAAAGTAGGTGCAACAATTGGCTGTGGGGAGGGGAAAGGGTGCAGGGCTCGCCAGCCCGGCGCCACTACAGGGTTAACCGCGGCGCCGCCCGGTGCACACTGGGAGTTGTAGGCCGCGGGCATTGTGGGAGTTGTCGTAAAAGCCTGCTTTTTTGCCGTCATGGCCGTCTCCGAAGCAGGGAGTTGAGGGTTTCTGCCTTTCGGAGGATTTGGGGGGCTATCGGTCCCGTTAGAAGG
>gene=chr11_43665626-43665876; species=ponAbe
AGATTGAAAGGGTGAAAGTAGGTGCAACAATTGGCTGTTGGGAGGGGAAAGGGTGCAGGGCTCGCCAGCCCGGCGCCACTACAGGGTTAACTGCGGCGCCGCCCGGTGCACACTGGGAGTTGTAGGCCGCGGGCATTGTGGGAGTTGTCGTAAAAGCCTGCTTTCTTGCCGTGATGGCCGCCGCCGAGGCAGGGAGTTGAGGGTTTCTGCCTTTCGGAGGGTTTGGGGGGCTGTCGGTCCCGTTAGAAGG
>gene=chr11_43665626-43665876; species=rheMac
AGATTGAAAGGGTGAAAGTAGGTGCAACAATTGGCTGTGGGGAGGGGAAAGCGTGCAGGGCTCGCCAGCCCGGCGCCACTACAGGGTTAACCGCGGCGCCGCCCGGTGCACACTGGGAGTTGTAGGCCGCGGGCATTGTGGGAGTTGTCGTAAAAGCCTGCTTTTTTGCCGTGATGGCCGTCTCCGAAGCAGGGAGTTGAGGGTTTCTGCCTTTCGGAGGGTTTGGGGGGCTGTCGGTCCCGTTAGAAGG
>gene=chr11_58347070-58347320; species=hg19
AGGGCAAGAAGAGTCCGCGACTCCTGTGAGTAACAGTCTTTCAGGCGGTGGGAAAGACCCCCCTCTGTCCGTACGCAACCCTCTCGGCTCCCGTAGCGCCTACTCCACGTGACATCCTGCCTGGTCTGCCCCCTGCCGGCTCCGCACGCCAGATGTCACACCGTTTCCCCGGGAGCCTTCGTGCCTCCTCTCTGCGCCACCCTCATCTCGCTCCTGTACCTTCGCTTGTCGGGCCGTTTCCCCACTCCCC
>gene=chr11_58347070-58347320; species=bosTau
----------------------------------------------------------------------------------------------------------------------------------------------------------------------------------------------------------------------------------------------------------
>gene=chr11_58347070-58347320; species=calJac
AGGGCAAGAAGAGTCCGCGACTTCTGTGAGTAACAGTCTTTCAGGCGGTGGGAAAGACCCCCCTCAGTCCGTACGCAACCCTCTCGGCTCCCGTAGCGCCAGCTCCACGTGACATCCTGCCTGCTCTGCCCCCTGCCGGTTCCGCACGCCAGATGTCACCCGGTTTCCCCGGGAGCCTCCATCCCTCCTCTCTGCGCTACCCTCCCCTCGCCCCCGTACCCTAGCCTGTCGGGCTGCTTCCCCACTACCC
>gene=chr11_58347070-58347320; species=canFam
AGGGCAAGAAGAGTCCGCGACTCCTGTGAGTAGCAGTGTTTCAGGCGGTGGGAAAGACCCCCCTGTGTCCGCACGCAGCCCTCCCGGCTCCCGTAGCGCCCGCTCCACGTGACATCCTGCCTGCTCTGCCCCCTGCCGGCTC-GCACGCCAGATGTCACGCCGCT-CCCCGCTCGCGGTCCGACGTCCTCTGGGGCC-----------CTCCCCGGGCCCCCG--CCTGTGGGCCGCTGCCCCCCTCCCC
>gene=chr11_58347070-58347320; species=equCab
AGGGCAAGAAGAGTCCGCGACTCCTGTGAGTAGCAGTCTTTCAGGCGGTGGTAAAGACCCCCCTCTGCCCGCACGCAACCCTCTCGGCTGCCGTAGCGCCCACTCCACGTGACATCCTGCCTGCTCTGCCCCCTGCTGGCTT-GCACGCCAGATGTCACTCCGCT--CCGGTTAGCTGTCTTATCGCCTGTCCAGCC-----------CTCTCCGCGCCCCTGCCCCTTCGGGCCGCCTCCCCACCCCGT
>gene=chr11_58347070-58347320; species=gorGor
AGGGCAAGAAGAGTCCGCGGCTCCTGTGAGTAACAGTCTTTCAGGCGGTGGGAAAGACCCCCCTCTGTCCGTACGCAACCCTCTCGGCTCCCGTAGCGCCTGCTCCACGTGACATCCTGCCTGGTCTGCCCCCTGCCGGCTCCGCACGCCAGATGTCACACCGTTTCCCCGGGAGCCTTCGTGCCTCCTCTCTGCGCCACCCTCATCTCGCTCCTGTACCTTCGCCTGTCGGGCCGTTTCCCCACTCCCC
>gene=chr11_58347070-58347320; species=panTro
AGGGCAAGAAGAGTCCGCGACTCCTGTGAGTAACAGTCTTTCAGGCGGTGGGAAAGACCCCCCTCTGTCCGTACGCAACCTTCTCGGCTCCCGTAGCGCCTGTTCCACGTGACATCCTGCCTGGTCTGCCCCCTGCCGGCTCCGCACGCCAAATGTCACACCGTTTCCCCGGGAGCCTTCGTGCCTCCTCTCTGCGCCACCCTCATCTCGCTCCTGTACTTTTGCCTGTCGGGCCGTTTCCCCACTCCCC
>gene=chr11_58347070-58347320; species=papHam
AGGGCAAGAAGAGTCCGCGACTCCTGTGAGTAACAGTCTTTCAGGCGGTGGGAAAGACCCCCCTCTGTCCGTACGCAACCCTCTCGGCTCCCGTAGCGCCTGCTCCACGTGACATCCTGCTTGCTCTGCCCCCTGCCGGCTCCGCACGCCAGATGTCACACCGTTTCCCCGGGAGCCTCCCTGCCTCCTGTCTGCGCCACCCTCC-----CTCTCGTACCCTCGCCTGTCGGGCCACTTTCCTACTCCCC
>gene=chr11_58347070-58347320; species=ponAbe
AGGGCAAGAAGAGTCCGCGACTCCTGTGAGTAACAGTCTTTCAGGCGGTGAGGAAAACCCCCCTCTGTCCGTACGCAACCCTCTCGGCTCCCGTAGCGCCTGCTCCACGTGACATCCTGCCTGGTCTGCCCCCTGCCGGCTCCGCACGACAGATGTCACACCGTTTCCCCGGGAGCCTTCGTGCCTCCTCTCTGCGCCACTCTCCCCTCGCTCCTGTACCCTCGCCTGTCGGGCCGTTTCCCGACTCCCC
>gene=chr11_58347070-58347320; species=rheMac
AGGGCAAGAAGAGTCCGCGACTCCTGTGAGTAACAGTCTTTCAAGCGGTGGGAAAGACCCCCCTCTGTCCGTACGCAACCCTCTCGGCTCCCGTAGCGCCTGCTCCACGTGACATCCTGCTTGCTCTGCCCCCTGCAGGCTCCGCACGCCAGATGTCACACCGTTTCCCCGGGAGCCTCCCTGCCTCCTGTCTGCGCCACCCTCCCTTCTCTCTCGTACCCTCGCCTGTCGGGCTACTTTCCCACTCCCT
>gene=chr11_60609439-60609619; species=hg19
CCCCGGTCCCGCCTCTCCACCCCTCACCAACATGGCCGCCTCAGCAACAGCCCCCCTCCTGTGCGTCACGGACGCGGCGACTCCTGACGTCATAGGAAGGCGCCGGTTTCGGCGGGGGCTGCACGTGCGCAGGGGTGTGGAAACTTACCGGCTGAGCCATGGATACACCGTTAAGGCGCA
>gene=chr11_60609439-60609619; species=bosTau
ACTCAGCCACTCCTCTTCGCCCATCACCAACATGGCCTTTGCGGCAATAGCCTC--TCTTGCCAGGCACAGACGTGGCGACTTCTGACGTCATAGGACGGCGCC----GTCCCGGAGGCTGCACGTGGGCTCGGAGTTGG-----TCCTGG---AGCCATGGATACGCCGCTGAGACGCA
>gene=chr11_60609439-60609619; species=calJac
CCCCAGTCCC-CCACTCCACCCCTCACCAACATGGCCGCTACAGCAACAGCCCC--TCCTGCGCGTTACGGACGTAGCGAGTCGTGACGTCATAGGAAAGCGCCGGTTTCGGCGGGGGCTACACGTGTACATGGGTTTGGAAACTTACCGGCTGAGCCATGGACACACCGCTAAGGCGCA
>gene=chr11_60609439-60609619; species=canFam
------------------------------------------GCGAGATCTCCC--TCGCGGCGCCCG------GCGCGGCCTGTGACATCACCGGGCCGCGCC----GCCGCGGAGGCCGCACGTGAGCT-GGGGCTCGGGGCCGTCCGGCCGGGCCATGGACGCGC------------
>gene=chr11_60609439-60609619; species=equCab
CCGCAACCCCGCCCCTCCGCCCATCACCAACATGGCGGCGCCGGCAACAGCCCC--TCTTGCCCGGCACTGGCGTGGCAGCTCCAGACGTCATAAGACGGCGCC----GTCCCGGAGGCTGCACGTGGACTCCGGTCTGGGCACTTTCAGGCTGGGCCATGGATACTCCGCTGAGGCGCA
>gene=chr11_60609439-60609619; species=gorGor
CCCCGGTCCCGCCTCTCCACCCCTCACCAACATGGCCGCCTCAGCAACAGTCCCC-TCCTGTGTGTCACGGACGCGGCGACTCCTGACGTCATAGGAAGGCGCCGGTTTCGGC-GGGGCTGCACGTGCGCAGGGGTGTGGAAACTTACCGGCTGAGCCATGGATACACCGTTAAGGCGCA
>gene=chr11_60609439-60609619; species=panTro
CCCCGGTCCCGCCTCTCCACACCTCACCAACATGGCCGCCTCAGCAACAGCCCCA-TCCTGTGCGTCACGGACGCGGCGACTCCTGACGTCATAGGAAGGCGCCGGTTTCGGCGGGGGCTGCACGTGCGCAGGGGTGTGGAAACTTACCGGCTGAGCCATGGATACACCGTTAAGGCGCA
>gene=chr11_60609439-60609619; species=papHam
TCCCAGTCCCGCCTCTGCATCCCTCACCAACACGGCCGCCTCAGCAACAGTCCC--TCCTGCGCGTCACGGACGTGGCGACTCATGACGTCATAGGAAGGCGCCGGTTTCGGCGGGGTCTGCACGTGTGCAGGGGTGTGGAAACTTACCCGCTGAGGCATGGATACACCGCTAAGGCGCA
>gene=chr11_60609439-60609619; species=ponAbe
CCCCGGCCCCGCCTTTCCACCCCTCACCAATATGGCCGCCTCAGCAACAGCCCC--TCCTGTGCGTCACGGACGTGGCGACTCCTGACGTCATAGGAAGGCGCCGGTTTCGGCGGGGGCTGCACGTGCGCAGGGGTGTGGAAACTTACCGGCCGAGCCATGGATACACCGTTAAGGCGCA
>gene=chr11_60609439-60609619; species=rheMac
TCCCAGTCCCGCCTCTGCATCACTCACCAACACGGCCGCCTCAGCAACAGCCCC--TCCTGCGCGTCACGGACGTGGCGACTCATGACGTCATAGGAAGGCGCCGGTTTCGGCGGGGTCTGCACGTGTGCAGGGGTGTGGAAACTTACCCGCTGAGGCATGGATACACCGCTAAGGCGCA
>gene=chr11_61500975-61501119; species=hg19
CAAGCTTCTTAATAAAATCTCAGCTGTCATCCCGTGACAGCTGGCAGGCCCAGTCACGTGGGCTCCAGCGTCTGGTGCCTTAGCAGTTGGATGCTGGCTCCCTCTGGTGGCCTGAGGTGCCGCTGCACCTAGCTGGGTGCCCAG
>gene=chr11_61500975-61501119; species=bosTau
TAGGATTCTTAGTAAAATCTTAGCCGTCAAATCAGGAAAGCAGACGG-----GTCACATGCTTTCTGGTCCCTGAG--CCCATATGTTGGGCGCTAGCTCCCTCTGGTGGCACAAGGGGTAACTGCCCCAGGCTGGGTGCCCTG
>gene=chr11_61500975-61501119; species=calJac
TAAGATTCCTAATAAAATCTCAGCTGTCATCCCGTGACAACTGGCAGGCCCAGTCACGTGGGTGCCGGCTCCTAGTGCCTGATCAGTGGGGTGCTGGCTCCCTCTGGTGGCCAGAGGCACAGCTGCACCTAGCTGAGTGCCCAG
>gene=chr11_61500975-61501119; species=canFam
CAGGATTCTTAATAAAATCTCCGCTGTCCTCTCAAGACAGCGGCCAGG-------GCATGCTCTAGGGCTCCAGGG--CCGATCTGCTGGGTGCTGACTCCCCCTGGTGGCCTGAGGAGCAGCTGCCCCCAGCAGGGTGCCC-C
>gene=chr11_61500975-61501119; species=equCab
CATGATTCTTAATAAAATCTCAGCTGTCATCTCGAGACAGCTGGCAGG----GTCACATGCTCTCAGGCTCCGGGG--CCCATCTGTTGGGTGCTGGCTCCCTCTGGTGGCCTGAGGAGCAGCTGCCCCTAGCTGGGTGCCCAG
>gene=chr11_61500975-61501119; species=gorGor
CAAGCTTCTTAATAAAATCTCAGCTGTCATCCCGTGACAGCTGGCAGGCCCGGTCACGTGGGCTCCAGCGTCTGGTGCCCTAGCAGTTGGATGCTGGCTCCCTCTGGTGGCCTGAGGTGCAGCTGCACCTAGCTGGGTGCCCAG
>gene=chr11_61500975-61501119; species=panTro
CAAGCTTCTTAATAAAATCTCAGCTGTCATCCCGTGACAGCTGGCAGGCCCAGTCACGTGGGCTCCAGCGTCTGGTGCCTTAGCAGTTGGATGCTGGCTCCCTCTGGTGGCCTGAGGTGCAGCTGCACCTAGCTGGGTGCCCAG
>gene=chr11_61500975-61501119; species=papHam
CAAGCTTCTTAATAAAATCTCAGCTGTCATCCCGTGACAGCTGGCAGGCCCAGTCACGTGGGCTCCAGCGCCTGGTGCCCTAGCCATTGGGTGCTGGCTCCCTCTGGTGGCCTGAGGCGCAGCTGCACCTAGTCGGGTGCCCAG
>gene=chr11_61500975-61501119; species=ponAbe
CAAGCTTCTTAATAAAATCTCAGCTGTCATCCCGTGACAGCTGGCAGGCCCAGTCACGTGGGCTCCAGCACCTGGTGCCCTAGCAGTTGGATGCTGGCTCCCTCTGGTGGCCTGAGGTGCAGCTGCACCTAGCTGGGTGCCCAG
>gene=chr11_61500975-61501119; species=rheMac
CAAGCTTCTTAATAAAATCTCAGCTGTCATCCCGTGACAGCTGGCAGGCCCAGTCACGTGGGCTCCAGCGCCTGGTGCCCTAGCCATTGGGTGCTGGCTCCCTCTGGTGGCCTGAGGCGCAGCTGCACCTAGTCGGGTGCCCAG
>gene=chr11_61560220-61560470; species=hg19
GGTGGAGAAGGGTACGCCAGGGTCGCTGAGAGACTCTGTTCTCCCTGGAGGGACTGGTTGCCATGAGAGCAGCCGTCTGAGGGGACGCAGCCTGCACTACGCGCCCCAAGAGGCTGTGCGTGGCGAGCAGGTCACGTGACGGGAGCGCGGGCTTTGGAAGGCGGCTGAACGTCAGGCCACCCGCCGCTAAGCTGAGAAGGGAGAGCGAGCTTAGGACCGCCTGCCCGGGGCAACCCCGAACCAAGCTTTA
>gene=chr11_61560220-61560470; species=bosTau
AGTGGAGAAGGGTAGGGTCAGGTCGCAGAGCAGGTCCGTCCGCCCTGGCGGGACTGATTGCCGTGAGAGAAGCTGGCCGAGGGGGCGGGGCCTGTACTACACTTCCCAGGAGGCTTCGCGCCGC-GGCAGGTCACGTGACGGGAGCGCGGGCTTTGGAAGGCGGTGAAGCGAAAGGGTACCAGCTTCGGGGTAGAGGCGGGAGT-CGGGCTGAGTT----TTGTTCTGGGCCACCCGGG-----------
>gene=chr11_61560220-61560470; species=calJac
TGTGGAGAAGGGTAGGTCAGGGTCGCTGAGAAAGAC-GTTCTCCCTGGCAGGACTGGTTGCCGTGAGAGCAGCCGTCTGAGGGGACGCGGCCTGCACTACACTCCCCAGATGGCTGTGCGTGGCGGGCAGGTCACGTGACGGGAGCGCGGGCTTTGGAAGGCGGCGGAGCGACAGCAGACCGGTGGCTAAACTGAGCAAGGAAAGCGGGCTTAGCACCGCTGGCACTTGGTAACTCCG-ACCAAGCTCTA
>gene=chr11_61560220-61560470; species=canFam
GATGGAGAAGGGTAGGGTAGATCCCCTGAGAGGGTTCATTCGCCCCGGCGGGACTGTTTGCCACGAGGGGAACTGGCCGAGGG-GTGGGGCATGCACTACACTTCCCAGGAGGCTATGCGCGGC-GGCGGGTCACGTGACGGGAGCGCGGGCTTTGGAAGGCGGCGGAGCGGGACCGGGTCTGCCGCAGAGTGGAAGCCGGGGA-GGGCCTGAGCA----CTGTCCTGGGCAGCGCCGGACTGAGCACTA
>gene=chr11_61560220-61560470; species=equCab
GGTGGAGAAGGGTAGAGCAGGGTCGCTGAAAGAGTCCGTTCACCCTGGCGAGACTGTCGGCCGTGAGAGAAGCTGGCTGAGGAGATGGGGCCTGAACTACACTTCCCAGGAGGCTGTGCACCGC-GGCGGGTCACGTGACGGGAGCGCGGGCTTTGGAAGGCGGCTGAGCGAGAGGGTACCCGCGGTCGCGCTGAGA-CAGGTG-CTGGCTGAGGC----TTGTCGTGGGGGACACCGGACCAAGCGCTC
>gene=chr11_61560220-61560470; species=gorGor
GGTGGAGAAGGATACGCCAGGGTCGCTGAGAGACTCTGTTCTCCCTGGAGGGACTGGTTGCCATGAGAGCAGCCGTCTGAGAGGACGCAGCCTGCACTACGCGCCCCAAGAGGCTGTGCGTGGCGAGCAGGTCACGTGACGGGAGCGCGGGCTTTGGAAGGCGGCTGAACCTCAGGCGACCCGCCGCTAAGCTGAGAAGGGAGAGCGGGCTTAGGACCGCCTGCCCGGGGCAACCCCGAACCAAGCTTTA
>gene=chr11_61560220-61560470; species=panTro
GGTGGAGAAGGGTACGCCAGGGTCGCTGAGAGACTCTGTTCTCCCTGGAGGGACTGGTTGCCATGAGAGCAGCCGTCTGAGGGGACGCAGCCTGCACTACGCGCCCCAAGAGGCTGTGCGTGGCGAGCAGGTCACGTGACGGGAGCGCGGGCTTTGGAAGGCGGCTGAACGTCAGGCGACCCGCCGCTAAGCTGAGAAGGGAGAGCGGGCTTAGGACCGCCTGCCCGGGGCAACCCCGAACCAAGCTTTA
>gene=chr11_61560220-61560470; species=papHam
GGTGGAGAAGAGTACGCCACGGTCGCTGAGAGACTCTGTTCTCCCTGGAGGGACTGGTTGCCATGAGAGTAGCCGTCTGAGGGGACGCAGCCTGCACTACACTCCCCAAGAGGCTGTGCGTGGCGGGCAGGTCACGTGATGGGAGCGCGGGCTTTGGAAGGCGGCTGAGCGTCAGGCGACCCGCCGCTAAGCTGAGGAGGGAAATCAGGTTTAGGACCGCCTGCCCGGGCCAACCCCGAACAAAGCTTTA
>gene=chr11_61560220-61560470; species=ponAbe
GGTGGAGAAGGGTACGCCAGGGTCGCTGAGAGACTCTGTTCTCCCTGGAGGGACTGGTTGCCATGAGAGCAGCCGTCTGAGGGGACGCAGTGTGCACTACACGCCCCAAGAGGCTGTGCGTGGCAAGCAGGTCACGTGACGGGAGCGCGGGCTTTGGAAGGCGGCTGAACGTCAGGCGACCCGCCGCTAAGCTGAGAAGGGAGAGCGGGTTTAGGACCGCCTGCCCGGGGCAACCCCGAACCAAGCTTTA
>gene=chr11_61560220-61560470; species=rheMac
GGTGGAGAAGAGTACGCCACGGTCGCTGAGAGACTCTGTTCTCCCTGGAGGGACTGGTTGCCATGAGAGTAGCCGTCTGAGGGGACGCAGCCTGCACTACACTCCCCAAGAGGCTGTGCGTGGCGGGCAGGTCACGTGATGGGAGCGCGGGCTTTGGAAGGCGGCTGAGCGTCAGGCGACCCGCCGCTAAGCTGAGGAGGGAGATCAGGTTTAGGACCGCCTGCCCGGGCCAACCCCGAACAAAGCTTTA
>gene=chr11_62446448-62446698; species=hg19
GGGAAGGGTCAGCGCGAGGCAACCCGCCCTCGACACCCGCCGACGGGCGCTCGCTCTCTCACCCGGCTCTATAGCAGCCGGGAACACCGACGAGAAGAAAGCCGAGGGGAAGCGGAAGTGCCGGATCTGTTTGGGTCACGTGGGGGCGGATGTCGACGGGTGCCGCTGAGAACCATAAAACTTCTGGCCCTGCTGCCAGGACTTTCCGTGGGTGGGAACAGGGAGGCAACCCACCAAGCCAAGGCGCCAG
>gene=chr11_62446448-62446698; species=bosTau
GAAGGGAGTCAGCGCGAGGC--CTTGCCCGCGACCGCCCCAGCCGGGTGCTTGCTCACTCA-CCGGCTGCGGACCAGCCGCGGACACCTACGAGAAGAAAGCCTAGGCGAGACGGAAGTGCCCGATCTGTTTGGGTCACGTGGGGGCGGGCGTGGACGGGTGCCGCCGAGTGCCAGAAAT---CTGGCGCTGCTGAGAGAAC-----------GCGAATGGGGAGGCAGCCAACCAAGTACGGGCGCCCG
>gene=chr11_62446448-62446698; species=calJac
GAGAAGGGTCAGCGCGCGGCCACCCGCCCTCGACGCCCGCAGACGGGCGCTCGCTCGCTCACCCGGCTCTGGAGCAGCCGGAGACACCGACGAGAAGAAAGCCGAGGGGAAGCGGAAGTGCCGGATCTGTTTGGGTCACGTGGGGGCGGACGTGGACGGGTGCCGCTGGGAACCATAAAACTTCTGGACCTGCTGCCGGGACTTTGCGTAGGCGGCAACTGGGAGGAACCCCACCAAGCCAAGGCGACTG
>gene=chr11_62446448-62446698; species=canFam
GTAGGGACACAGGGCggggc--cccgcccccgac-gccccggccggccgcccccTCACTTACCCGGCTCTGGACCCTCAGCGGACACGGACGGGAAAAACGCCGAGGGGAAGCGGAAGTGCCCGATCTGTTTGGGTCACGTGGCGACGGGCGTGGACTGGTGCCTCCGAGAGCCAAAAAGC--CTGGCCGCGCTGTCTGGCCCAGGCGGGGGCGGGGATGGGGAGGCGACCCCCCCCAGCTGGACGCCCG
>gene=chr11_62446448-62446698; species=equCab
GGAGGGGATCAGCAcggggc--CCAG--CCCGACGGCCCCGGCCGGGCGCTCGCTCACTCACCCGGCAATGGACCCACCACGGCCACGGCCGAGAAGAAAGCCGAGGGAAAGCGGAAGTGCCCGATCTGTTTGGGTCACGTGGAGGCGGACGTGGACGGGTGCAGCCGAGGTCCAAAAATG--CCGGCCCTGCTGGCGAGACC-CGCGAGGGCGGGGA---TTTTGCAATCCC--------GGGCGCCCC
>gene=chr11_62446448-62446698; species=gorGor
----------------------------------------------------------------------------------------------------------------------------------------------------------------------------------------------------------------------------------------------------------
>gene=chr11_62446448-62446698; species=panTro
GGGAAGGGTCAGCGCGAGGCAACCCGCCCTCGACACCCGCCGACGGGCGCTCGCTCTCTCACCCGGCTCTATAGCAGCCGGGAACACCGACGAGAAGAAAGCCGAGGGGAAGCGGAAGTGCCGGATCTGTTTGGGTCACGTGGGGGCGGATGTCGACGGGTGCCGCTGAGAACCATAAAACTTCTGGCCCTGCTGCCAGGACTTTCCGTGGGTGGGAACAGGGAGGCAACCCACCAAGCCAAGGCGCCAG
>gene=chr11_62446448-62446698; species=papHam
GGCAAGGGTCAGCGCGAGGCAACCCGCCCTCGACGCCCGCGGACGGGCGCTCGCTCTCTCACCCGGCTCTATAGCAGCCAGGGACACCGACGAGAAGAAAGCCGAGGGGAAGCGGAAGTACCGGATCTGTTTGGGTCACGTGGGAGCGGACGTCGACGGGTGCCGCTGAGAACCAGAAAACTTCTGGCCTTGCTGCTAGGACTTTGTGTGGGCGGGAACAGGGAGGCAACCCACCAAGCCAAGGCTCCGG
>gene=chr11_62446448-62446698; species=ponAbe
GGGAAGGGTCAGCGCGAGGCAACCCGCCCTCGACGCCCGCGGACGGGCGCTCGCTCTCTAACCCGGCTCTATAGCAGCCGGGAATACAGACGAGAAGAAAGCCGAGGGGAAGCGGAAGTGCCGCATCTGTTTGGGTCACGTGGGGGCGGATGTCGACGGGTGCCGCTGAGAACCAGAAAACTCTTGGCCCTGTTGCCAGGACTTTACGTGGGCGGTAACAGGGAGGCAACCCACCAAGCCAAGGCGCCTG
>gene=chr11_62446448-62446698; species=rheMac
GGGAAGGGTCAGCGCGAGGCAACCCGCCCTCGACGCCCGCGGACGGGCGCTCGCTCTCTCACCCGGCTCTATAGCAGCCAGGGACACCGACGAGAAGAAAGCCGAGGGGAAGCGGAAGTACCGGATCTGTTTGGGTCACGTGGGGGCGGACGTCGACGGGTGCCGCTGAGAACCAGAAAACTTCTGGCCTTGCTGCCAGGACTTT--GTGGGCGGGAACAGGGAGGCAACCCACCAAGCCAAGGCTCCGG
>gene=chr11_62572825-62573075; species=hg19
CATGCCACAGCGAAGATCAAGGGCGGGCTCAGGCGCTGGCCGCTACGCCGGCAAACAACCTAACTCCCAAGCGCTCAGGACCGAAGTGTCCCTACGCCGGGCGCCACCGCATTTATACAGCAAAGCACGTCGCGCGCCGCTGACGTCCCAGGCTGTGGGCGGTGCCGCCGCCCGGAGAAAGCGCGGCCCCCTGCGCGTGCGCACACTTAAGGCCGTCGTTCGAGGGGCGGGGCCTGGCCCTCCACGCCCC
>gene=chr11_62572825-62573075; species=bosTau
CATGGCACAGCTAGAAGCAGGGGCGGGCTGCGTCGCGGGCCGCTACTTAGCCAAACGTCCGAATACCAAGGCGCTCCAGGTCGAAGTGCTCCTACGCCGGCTACCACCGCGTTTATAAGG-AGACCGCGTCGCGCGCTGCCGACGTCCCCGATCATAGGCGGAGCC---ACTGGGAAA-------------CGCGCGTGCGCATTCGACCAGCAGAGACACT-GGGGCGGGGCTTGGGGCCG-ACGCTCC
>gene=chr11_62572825-62573075; species=calJac
CATACCACAGCGAAGAGCAAGGGCGGGCTCAGGCGCGGGCCGCTACGCCACCAAACGTCCGAACCCCCAAGCGCTCAGGACCAAAGTGTCCCTACGACGGGCGCCACCGCATTTATTCGGAATAGCACGTCGCGCGCCGCTGACGTTCTAGGCTGTGGGCGGTGCCACTG-CTGTAGAAAGCGCGG-CCACTGCGCGTGCGCACACTGAAGCCCGTCGTGTGAGGGGCGGGGCCCGACCCTCCACGCCCC
>gene=chr11_62572825-62573075; species=canFam
CATGGCGCAGCGAGAAGCG-AGGCCGGCTCAGGCGCGGGCCG-AACTCCGCCGAACGCGCGAACACCCGGGCGC-CCGGGCCGAAGCGCTCCTACCGCCGGCGCCGCCGCATTTATGCTGCGAACTACGTCGCGCGCCGCCGACGT-CCCGGTGGTGGGCGGAGCC---GCCG---GGGAGCGCGG-CCGCTGCGCGTGCGCACCGGGCC-ACAGCCGCGCCGGGGGCGGGgctcggcctctccgggcct
>gene=chr11_62572825-62573075; species=equCab
CATGGGACAGCGAGACACACGGGCGAGCTCAGGCGCAGCCCGCGACGCCACCAAACGTCCGAA-AGCCAAGCGCTCCGGGCCGAAGCGCTCCTACGCCCGGCACCACCGCATTTATCCAGCCGAATACGTCGCGCGCAGCCGACGT-CCGGGCGGTAGGCGGTACC---GCCGGAAGGGAGTGCGGCCCTCTGCGCGTGCGCACTCGGCGAGCAGCCGAgcggggggcggggcccgg-------------
>gene=chr11_62572825-62573075; species=gorGor
----------------------------------------------------------------------------------------------------------------------------------------------------------------------------------------------------------------------------------------------------------
>gene=chr11_62572825-62573075; species=panTro
CATGCCACAGCGAAGAGCAAGGGCGGGCTCAGGCGCTGGCCGCTACGCCGGCAAACAACCTAACTCCCAAGCGCTCAGGACCGAAGTGTCCCTACGCCGGGCGCCACCGCATTTATACAGCAAAGCACGTCGCGCGCCGCTGACGTCCCAGGCTGTGGGCGGTGCCGCCGCCCGGAGAAAGCGCGGCCCCCTGCGCGTGCGCACACTTAAGGCCGTCGTTCGAGGGGCGGGGCCTGGCCCTCCACGCCCC
>gene=chr11_62572825-62573075; species=papHam
CATGCCACAGCGAAGAGCAAGGGCGGGCTCAAGCGCTGGCCGCTACGCCGGCAAACGACCGAACGCCCAAGCACTCAGGACCGAAGTGTCCCTACGCCGGGCGCCACCGCATTTATATAGCAAAGCACGTCGCGCGCCGCTGACGTCCCAGGCTGGGGGCGGTGTCGCCGCCCCGAGAAAGCGCGACCCCCTGCGCGTGCGCACACTTAAGGCCGTCGTGCGAGGGGCGGGGCCTGACCCTCCGCGCCCC
>gene=chr11_62572825-62573075; species=ponAbe
CATGCCACAGCGAAGAGCAAGAGAGGGCTCAGGCACTGGCCGCTACGCCGGCAAACGACCGAACTCCCAAGCGCTCAGGAGCGAAGTGCCCCTACGCCGGGCGCCACCGCATTTATACAGCAAAGCACGTCGCGCGTCGCTGACGTCCCAGGCTGTGGGCGGTGCCGCCGCCCGGAGAAAGCACACCCCCCTGCGCATGCGCACACTTAAGGCCGTCGCGCGAGGGGCGGTGCCTGGCCCTCCACGCCCC
>gene=chr11_62572825-62573075; species=rheMac
CATGCCACAGCGAAGAGCAAGGGCGGGCTCAAGCGCTGGCCGCTACGCCGGCAAACGACCGAACGCCCAAGCACTCAGGACCGAAGTGTCCCTACGCCGGGCGCCACCGCATTTATATAGCAAAGCACGTCGCGCGCCGCTGACGTCCCAGGCTGGAGGCGGTGTCGCCGCCCGGAGAAAGCGCGACCCCCTGCGCGTGCGCACACTTAAGGCCGTCGTGCGAGGGGCGGGGCCTGACCCTCCGCGCCCC
>gene=chr11_62606972-62607222; species=hg19
ACCCACCTTTCAAGATCCCAGTCTCGGTGCCGACCCACACATGGTTCCAGCGTGCAGCAGCAGCCGCCATGACAAAGCCTGGAGGCAGACAGTTCACACTTCCGGCGCAGCGTGTGCGTCACCAGCGGGCGTCGAGTCCGATGCAGCGCAGTGTAGTTGCTGGAAGTTTGAAGAGCCGAAACAGTAAAGCTTCCATGCTTGTTTTGCTTTACGAAAATGAAACCAGGAGGTGCTTGTTTATGTAGATCGG
>gene=chr11_62606972-62607222; species=bosTau
ACCCACCTTTCAGGATGCCAGTGTCGGTGCCAACCCACACATGGTTCCAGCGTGCAGCCGCAGCCGCCATAGCGGAGCTCGGGAACCCAAGGCTCACACTTCCGGCGCAGCGCCTGCGTCACCAGCGTGCGTCTCGTCGGATCCGGAGGAACTCCTTTTCTAGGCCTTTAAAGAACCGGAAGAGTAAAAATCTCCCAGTGGTTTTGCTTTACAAAAATGAAATCTAGAGAC--TTATTTGTGGAGATCTG
>gene=chr11_62606972-62607222; species=calJac
ACCCACCTTTCAAGATCCCAGTCTCGGTGCCGACCCACACATGGTTCCAGCGCGCGGCAGCAGTCGCCATGACAGAGCCCGGATACCGACGGTTCGCACTTCCGGCTCAGCCTGTGCGTCACCAGCGGGCAGCTAGTCAGATGCTGTGCAGCGTGTTTGCTGGGAGTTTA--------------------------------------------------------------------------------
>gene=chr11_62606972-62607222; species=canFam
ACCCACCTTTCAGAATCCCGGTCTCGGTGCCCACCCACACATGGTTCCAGCGTGCCCCAGCAGCCGCCATAACGGAGCCCGGCAGCCCGCTGCTCGCACTTCCGGCGCAGCGTCTGCGTCACCAGCGCGCGCGGAGCG-GATCTGGACGGTCGCCGCCTCCGGGAGTTCT-----------GAGTAAGGACCCCCTGCTGGTTTTGCTTTAGGAAGAGGGAATCTGGAGACACCTGTTTAT-----GATC
>gene=chr11_62606972-62607222; species=equCab
ACGCACCTTTCAGGATCCCAGTCTCAGTGCCGACCCACACATGGTTCCAGCGCGCCCCAGCAGCCGCCATCACGGAGCCAGAGGGCCGGCAGCGCGCACTTCCGGCGCAGCGTCTGCGTCACCGGAGCGCGCAGAGCC-ATCCTCGACGAACGCCGTTCCTGGGCGTTTAAAGAGCTGGAAGAGCGAAGATCCCTTGCTGGTTTTGCTTTACGAGAACGAAGTCTGGAGACGCTTGCAGATGGAGAGTTG
>gene=chr11_62606972-62607222; species=gorGor
ACCCACCTTTCAAGATCCCAGTCTCGGTGCCGACCCACACGTGGTTCCAGCGTGCAGCAGCAGCCGCCATGACAAAGCCTGGAGGCAGACAGTTCGCACTTCCGGCGCAGCGTGTGCGTCACCAGCGGGCGTCGAGTCCGATGCAGCGTAGTGTAGTTGCTGAAAGTTTAAAGAGCCGAAACAGTAAAGCTTCCCTGCTTGTTTTGCTTTACGAAAATGAAACCAGGAGGTGCTTGTTTATGTAGATCGG
>gene=chr11_62606972-62607222; species=panTro
ACCCACCTTTCAAGATCCCAGTCTCGGTGCCGACCCACACATGGTTCCAGCGTGCAGCAGCAGCCGCCATGACAAAGCCTGGAGGCAGACAGTTCGCACTTCCGGCGCAGCGTGTGCGTCACCAGCTGGCGTCGAGTCCGATGCAGCGTAGTGTAGTTGCTGGAAGTTTAAAGAGCCGAAACAGTAAACCTTCCATGCTTGTTTTGCTTTACGAAAATGAAACCAGGAGGTGCTTGTTTATGTAGATCGG
>gene=chr11_62606972-62607222; species=papHam
ACCCACCTTTCAAGATCCCAGTCTCGGTGCCGACCCACACATGGTTCCAGCGCGCGGCAGCAGCAGCCATGACAAAGCCTGGAGGCAGATGGTTCGCACTTCCGGCGCAGCGTGTGCGTCACTGGTGGGCGTCGAGTCCAAGGCAGGGCAGTACAGTTG-----------AAGAGCCAAAAGAGTAAAGCTTCCTTGCTTGTTTTGCTTTACGAAAATGAAACCAGGAGGTGCTTGTATAGGGAGATCGG
>gene=chr11_62606972-62607222; species=ponAbe
ACCCACCTTTCAAGATCCCAGTCTCGGTGCCGACCCACACATGGTTCCAGCGCGCAGCAGCAGCCGCCATGACAAAGCCTGGAAGCAGACAGTTCGCACTTCCGGCGCAGCGTGTGCGTCACCAGCGGGCGTCGAGTCTGATGCAGCGTAGTGTAGTTGCTGGAAGTTTAAAGAGCCGAAAGAGTAAAGCTTCCCTGCTTGTTTTGCTTTACGAAAATGAAACCAGGAGGTGCTTGTTTATGTAGATCGG
>gene=chr11_62606972-62607222; species=rheMac
ACCCACCTTTCAAGATCCCAGTCTCGGTGCCGACCCACACATGGTTCCAGCGCGCGGCAGCAGCAGCCATGACAAAGCCTGGAGGTAGATGGTTCGCACTTCCGGCGCAGAGTGCGCGTCACTGGCGGGCGTCGAGTCCAAGGCAGGGCAGTGCAGTTGCTAGGAGTTT-AAGAGCCGAAAGAGTAAAGCTTCCTTGCTTGTTTTGCTTTACGAAAATGAAACCAGGAGGTGCTTGTATAGGGAGATCGG
>gene=chr11_64781460-64781595; species=hg19
AGCGTCAGGGCGGGCGGCAGCACAGAAACCCCCCGCGCCGCTAGAGGGACCCTCGCAGCAGCTGCGCGGGCGACCTCGCGGTCACGTGCGGCAAGGGCGGGACCAAACGAGCGTCCGGCCAATCGACTATGCCGT
>gene=chr11_64781460-64781595; species=bosTau
AGAGTTAACGCGAACGGCCACCCAGAAGCCCCCGGCA-GGCTAGAAGGATT-GTGCATCCGCACCTCCCGCGCCTTCGCGGTCACGTGGAGCGAGGGCGGGACCAATCGAGGAGCCAGCCAATAGGCTGTGCTGT
>gene=chr11_64781460-64781595; species=calJac
AGCGTCAGGGCGAGCAGCCGCGCTGAAGCCCCCTGCGCCACTAGAGGGACTCTAGCAGCAGCGGCGCGGGCGGCCTTGCGGTCACGTGCAGCGAAGGCGGGACCAAACCAGCGGCCGGCCAATAGG-TGTGCCGT
>gene=chr11_64781460-64781595; species=canFam
AGGGTTAAGGCAGGTGG-CCCACAGAAGCCCCCAGCGCCGCTAGAGGGACTATCTCGGTGGCACCGCCAG-GGCTGCGCGGTCACGTGGGGCGAGGGCGGGACCAAGCGAGAGGCCGGCCAATAGGCCGCGCTGT
>gene=chr11_64781460-64781595; species=equCab
AGGATAAGGGCAGTGGGCCGCGCAGATGGCTCCATCACCGCTA--------------------------------------------------------------------------------------------
>gene=chr11_64781460-64781595; species=gorGor
AGCGTCAGGGCGGGCGGCAGCATAGAAACCCCCCGCGCCGCTAGAGGGACCCTCGCAGCAGCTGCGCGGCCGACCTCGCGGTCACGTGCGGCAAGGGCGGGACCAAACGAGCGTCCAGCCAATCGGCTATGCCGT
>gene=chr11_64781460-64781595; species=panTro
AGAGTCAGGGCGGGAGGCAGCACAGAAACCCCCCGCGCCGCTAGAGGGACCCTCGCAGCAGCTGCGCGGGCGACCTCGCGGTCACGTGCGGCAAGGGCGGGACCAAACGAGCGTCCGGCCAATCGGCTATGCCGT
>gene=chr11_64781460-64781595; species=papHam
ACCCTCAGGGCGGGCGGCAGCACAAAAGGCTCCTGCGCCGCTAGGGGCACTCTCGCAGCAGCTGCGCGGGAGACCTCGCGATCACGTGCGGCGGGGGCGGGACCAAACGAGCGTCCAGCCAATTGGCTATGCCGT
>gene=chr11_64781460-64781595; species=ponAbe
ACCGTCAGGGCGGGCGGCAGCACAGAAACCCCCTGCGCCGCTAGAGGGACCCTCGCAGCCGCGTCGCAGGCGACCTCGCGGTCACGTGTCGTGGGGGCGGGACCAAACGAGCGTCCGGCCAATCGGCTATGGCGT
>gene=chr11_64781460-64781595; species=rheMac
ACCCTCAGGGCGGGCGGCAGCACAAAAGGCTCCTGCGCCGCTAGGGGCACTCTCGCAGCAGCTGCGCGGGCGACCTCGCGATCACGTGCGGCGGGGGCGGGACCAAACGAGCGTCCAGCCAATTGGCTATGCCGT
>gene=chr11_64851564-64851814; species=hg19
GAAGTGACGTAGGGCTAGCGGTCTGCGGCCCTCGGAACCCCGAGTCTTTTCCACCCGTCTTCACCTCTAGCGGCAGCGGAGGCGTGGCCCAGGGGCGCGATGGCGTCATCAGCGCGCGCCGCACCCGGAAGAGACGTGGCAGCGGAGGGATAATCGGGGCGGCCGGGGCTGAAGGGAGAGGCGCAGGAGCCCTGGGGAGAGTGGTCCCTGCCCTTCCGCGCCTCGAGCCATCGCTACCGCCCTTCGGAAC
>gene=chr11_64851564-64851814; species=bosTau
GAAGTGATGTACGG-GGGAGGTCCG-CGAGCTTCGATC---ACCCTTTTTCCACCCTCCTCCATGTCTAGCGTCTACAGAGGGGGGGTCACT-GTCACTCTGACGTCATCAGCGCGCGCCGCACCCGGAAGAGACGTGGCAGCCGAGGGATAATCGGAGCGTTGTGAGCTGAAGAGAGCTGGGCGAGAGCTTGGCTGAACGCG--GTCTGACCTTCCGCGCTTCGGACCGGCGCTCGCGCCCGTGAGGAC
>gene=chr11_64851564-64851814; species=calJac
GAAGTGACGTAAG-------------------------CCCCAGTCTTTTCCACCCGTCTTCACGTCTAGCGTCA-TAGAGGCGTGGCCCAGTGGTGCGATGGCGTCATCAGCGCGCGCCGCACCCGGAAGAGACGTGGCAGCGGAGGGGTAATCGAGACGGCCGAGGCTGAAGGGAGCGGAGCAGGAGCCTCGGGGAGCGTGGTCCCTGCCCTACCGCTCCTCGAATCATCGCTAGCGCCCTTCGGAAC
>gene=chr11_64851564-64851814; species=canFam
GAAATGAC--------------------------------------------------------------------------------------------------------------------------------------------------------------------------------------------------------------------------------------------------
>gene=chr11_64851564-64851814; species=equCab
GAAGTGACGTAAGGCGGGAGGGCCACCCAGCTCGGCTC---GTCCCCTCTTCGCCCGTCTCCACGTCTAGCGTCAGCAGGGGCGGGGCCGGC-GGCGCTCTAACGTCATCAGCGCGCGGCGCACCCGGAAGAGACGTGCCAGCGGAGGGATAATCGGAGCGGCCCGAGGTGGGAAGAGCAGAGCGGTTGCTCGGCCGAGTGCGGCGTCTGTCCTTTCGAGCTGCGG---GGAGATCGGGCCCGTCAGGAC
>gene=chr11_64851564-64851814; species=gorGor
GAAGTGACGTAGGGCTAGCGGTCTGCGGCCCTCGGA-CCCCGAGTCTTTTCCACCCGTCTTCACCTCTGGCGGCAGCGGAGGCGTGGCCCAGGGGCGCGATGGCGTCATCAGCGCGCGCCGCACCCGGAAGAGACGTGGCAGCGGAGGGATAATCGGGGCGGCCGGGGCTGAAGGGAGCGGAGCAGGGGCCCTGGGGAGAGTGGTCCCTGCCCTTCCGCGCCTCGAGCCATCGCTACCGCCCTTCGGAAC
>gene=chr11_64851564-64851814; species=panTro
GAAGTGACGTAGGGCTAGCGGTCTGCGGCCCTCGGAACCCCGAGTCTTTTCCACCCGTCTTCACCTCTGGCGGCAGCGGAGGCGTGGCCCAGGGGCGCGATGGCGTCATCAGCGCGCGCCGCACCCGGAAGAGACGTGGCAGCGAAGGGATAATCGGGGCGGCCGGGGCTGAAGGGAGCGGCGCAGGAGCCCTGGGGAGAGTGGTGCCTGCCCTTCCGCGCCTCGAGCCATCGCTACAGCCCTTCGGAAC
>gene=chr11_64851564-64851814; species=papHam
GAAGTGACGTAGGGAGAGAGGTCCGCGGCGTTCGGGCCCCCTC-TCTTTTCCACCGGTCTTCACGTTTAGCGTCAGCGGAGGCGTGGCCCAGGGGTGCGATGGCGTCATCAGGGCGCGCCGCACCCGGAAGAGACGTGGCAGCGGAGGGATAATCGGGGCGGCCGGGGCTGAAGGGAGCGGACCAAGATCCTTGGAGAGCGTGGTCCCTGCCCTTCCTCGCCTCGAAGCATCGCTGCCGCCCTTCGGAAC
>gene=chr11_64851564-64851814; species=ponAbe
GAAGTGACGTAAGGCTAGAGGTCCGCGGCGCTCGGACCCCCAAGTCTTTTCCACCCGTCTTCACGTCTGGCGGCAGCGGAGGCGTGGCCCAGGGGCGCGATGGCGTCATCAGCGCGCGCCGCACCCGGAAGAGACGTGGCAGCGGATGGATAATCGGGGTGGCCGGGGCTGAAGTGAGCGGAGCAGGAGCCCTGGGGAGCGTGGTCCCTGCCCTTCCGCGCCTCGAACCATCGCTACCGCCCTTCGGAAC
>gene=chr11_64851564-64851814; species=rheMac
GAAGTGACGTAGGGACAGAGGTCCGCGGCGCTCGGGCCCCCTC-TCTTTTCCACCGGTCTTCACGTCTAGCGTCAGCGGAGGCGTGGCCCAGGGGTGCGATGGCGTCATCAGGGCGCGCCGCACCCGGAAGAGACGTGGCAGCGGAGGGATAATCGGGGCGGCCGGGGCTGAAGGGAGCGGAGCAAGATCCTTGGAGAGCGTGGTCCCTGCCCTTCCTCGCCTCGAAGCATCGCTGCCGCCCTTCGGAAC
>gene=chr11_64885228-64885478; species=hg19
CTGTGTTTTCGCAAAGCTTCCGAGGATTCTCGGCAATTTCCGCCCACGCCCGAAAGCCAAGCCCCACCCCTTTCCCTAGTAGGGCGAGAGCAGGCCCAGAAGCCGGGCGTCAGGTACGAGCCCCGCCCTATGCGATGACGCAAGGAGCGAAAAAATGGGTCTGGCGAGCGCTTCGCCGGTGCCACGTCTCCCCCTAGTGGTCACACCAAAACGTGGCCCGATCATCTAAAGAGAAAACCCTCTTTTTAGC
>gene=chr11_64885228-64885478; species=bosTau
-----------CAAAGC-------GGTTCTCTGCAGTTTCCGGCCGCATTCGGAGGTCAAGCCACGCCCCCCACATGACCCGACATACGGCT----CAGGAGCCGTCGGTGAGGT------CCCGCCCTGAGCGGTG--GGA---------------------------GCTCGGTCGGTACCAGCCCGCCCCCTAGTGGTTGC-------------------------------------TTTT--AGC
>gene=chr11_64885228-64885478; species=calJac
CGTTGGTCTCGCAAAGCTCCCAAGGATTCTCGGCAATTTCCGCCCACGCCCGGAAGCCGAACCCCACCCCTTTCCCAAGCAGGGCGGGGGCGGGCCCAGAAAACGGGAGTCAGGTACGAGCCCCGCCCTGTACGATGACGCAAGGAGCGGAAAAATGGGTCTGACCAGCGGTCCGCCCGTGCCACGTCGCCCCCTAGCGGTTACACCAAAACGTAGTCCGATAGTCTAAACAGAAAACCCTCTTTTTAGC
>gene=chr11_64885228-64885478; species=canFam
-------TGGTCAAAGCCCCCGAGGACTCTCGGCAACTTCCGCCCCTGCTCGGTGGCCAAGCCCCACCCCTCTATCTAGTAGCGCTCGAGCCGGCGCCGGCGTGGGT-------------------------CGAGG---GGGCTGGTGCGCA----------GCCGGAGCTCCGCTGGTGCCCGCCCGCCCCCCAGTGGCTCC-------------------------------------TTTTTGAGC
>gene=chr11_64885228-64885478; species=equCab
------TTACGCAAACCGCCCGAGGGCTCTCGGCCATTTCCGCCCGCACTCGGAGACCAGGCCCCACCCCTCGCTCCAGTAGAGCTCGGGCAGGCGCAGGAGCCGCTCGTGACGTAGGAGCCCCGCCCTGCGCGGTG--CGAGAGGCTAGGCAGGCGGGTCCAGCCGGCGCTCCGCCGG-GCCAGCTCGCCCCCTCGTGGTTGC-------------------------------------CCTTTGGGC
>gene=chr11_64885228-64885478; species=gorGor
CTTTCTTTTCGCAAAGCTTCCGAGGATTCTCGGCAATTTCCGCCCACGCCCGAAAGCCGAGCCCCACCCCTTTCCCTAGTAGGGCAAAAGCAGGCCCAGAAGCCGGGCGTCAGGTACGAGCCCCGCCCTGTGCGATGACGCAAGGAGCGGAAAAACGGGTCTGGCGACCGCTTCGCCGGTGCCACGTCTCCCCCTAGTGGTCACACCAAAACGTGGCCCGATCATCTAAAGAGAAAACCCTCTTTTTAGC
>gene=chr11_64885228-64885478; species=panTro
CTGTGTTTTCGCAAAGCTTCCGAGGATTCTCGGCAATTTCCGCCCACGCCCGAAAGCCGAGCCCCACCCCTTTCCCTAGTAGGGCGAGAGCAGGCCCAGAAGCCGGGCGTCAGGTACGAGCCCCGCCCTGTGCGATGACGCAAGGAGCGAAAAAATGGGTCTGGCGAGCGCTTCGCCGGTGCCACGTCTCCCCCTAGTGGTCACACCAAAACGTGGCCCGATCATCTAAAGAGAAAACCCTCTTTTTAGC
>gene=chr11_64885228-64885478; species=papHam
CTGTGGTTTCGCAAAGCTCCCGAGGATTCTGAGCAATTTCCGGCCACGCCCGAAAGCCGAGCCCCACCCCTTTCCCTAGTAGGGTGAGAGCAGGCCCAGACGCCGGGCGTCAGGTACGAGCCCCGCCCTGTGCGGTGACGCAAGGAGCGGAAAAATGGGTCTGGCGAGCGCTCCGCCGGTGCCACCTCTCCCCCTAGCGGTCACACCAAAACGTGGCCCGATCATCTAAAGAGAAAACCCTCTCTTTAGC
>gene=chr11_64885228-64885478; species=ponAbe
CTGTCTTTTCGCAAAGCTCCCGAGGATTCTCGGCAATTTCCGCCCACGCCCGAAAGCCGAGCCCCACCCCTTTCCCTAGTAGGGCGAGAGCAGGCCCGGAAGCCGGGCGTAAGGTACGAGCCCCGCCCTGTGCGATGACGCAAGGAGCGAAAAAATGGGTCTGGCGAGCGCTCCGCCGGTGCCACGTCTCCCCCTAGTGGTCACACCAAAACGTGGCCCGATCATCTAAAGAGAAAA--CTCTCTTTAGC
>gene=chr11_64885228-64885478; species=rheMac
CTGTCGTTTCGCAAAGCTCCCGAGGATTCTGAGCAATTTCCGCCCACGCCGGAAAGCCGAGCCCCAACCCTTTCCCTAGTAGGGTGAGAGCAGGCCCAGACGCCGGGCGTCAGGTACGAGCCCCGCCCTGTGCGATGACGCAAGGAGCGGAAAAATGGGTCTGGCGAGCGCTCCGCCGGTGCCACCTCTCCCCCTAGCGGTCACACCAAAACGTGGCCCGATCATCTAAAGAGAAAACCCTCTCTTTAGC
>gene=chr11_65244926-65245176; species=hg19
CTGGGGACACGGCAGGAAGAAGGGACCTGGCTGGGGGACGTGGCCCCGGCGCGGGGGCAGGGGAGGCAGCGCGGGACTCCCAGCGGCCCCTGCGCGGGTGCCCACCCGCCGTCACGTGACACGCCGGGCGCTGAGTCACCGGGAAGCATCTGGCTGGGCGGCCGGGATTGGCCAATCTGCGGGACCGTCTGGAGCGGAAGGGCGGTGGTAGCTGGCCCTGCTTCTCCCTCCCCAGGATCTCTGCACTGGC
>gene=chr11_65244926-65245176; species=bosTau
----------------------------------------------------------------------------------------------------------------------------------CTGAACCACC--GGAGGATCTGGTGGGG--TAAGAGCCTGGCTAATCTGCGGA-CTGTCTCTCCCCGCCCAGAGATCCCCAG--GCCCC----CTTCCTGCCCAGGGTCTCTGCCTGGGC
>gene=chr11_65244926-65245176; species=calJac
CTGGGGACACGGCGGGGAGAGGGGACCTGGCTGAGGAAggcggccccggcgcgggggcagcgggggcagcgcgggACTCCCAGCGGCCCCTGCGCGGGGACCCA-CCGCCGTCACGTGACACGCCGCGCGCTGAGTCACC-GGAAGCGTCCGGCT--GCAGCCAGGCCTGGCCAATCTGCTGGACCGTTTGGCCCGGAACGG-GGTAGTAGCTGGTCCTGCTTCTCCCTCCCCAGGATCTCTACTCTGGC
>gene=chr11_65244926-65245176; species=canFam
----------GGGAGGAGGAGAGAATCTCACTGAGAGAGGCGGCTGCAGCGTTGGGG----------TGCGAGTGACTCTGA---------AAGCGTTTGTTTACTAGCAGTCACATGAGGCGC--CGCTCTGAGTCAGGCG-GAAGAATTGGTGGGGCGTCGGAGCAGGGTTAACCCGCGGA-AGGTCTCTCCCAGCTCAG-GGTCCC-------CCTGCTTCTCCTTTCCCAGGGTCTCTGCCCTGGC
>gene=chr11_65244926-65245176; species=equCab
TCGG-GACACCTCAGGCAGAGGGGACCTCGCTGATGGAGGCGGCCCAGGCATTGGGGGGGG--AGGCAGCGTGGGACTCCCGGAAG-CCCCGAAGG--TGTTTAC-ACCAGTCACGTGAGGCGCCACGCGCTGAGTCACCGG-AAGGATCGGGCGGGGCGTCG--GCCGGGCCAACCT-CGGG---------------------------------CC---TTCTCCCTACCCC--GCCTCGGCCCTGGC
>gene=chr11_65244926-65245176; species=gorGor
CTGGGGACACGGCAGGAAGAAGGGACCTGGCTGGGGGAGGTGGCCCCGGCGCGGGGGCAGGGGAGGCAGCGCGGGACTCCCAGCGGCCCCTGCGCGGGTGCCCACCCGCCGTCACGTGACACGCCGGGCGCTGAGTCACCGGGAAGCATCTGGCTGGGCGGCCGGGCTTGGCCAATCTGCGGGACCGTCTGGAGCGGAAGGGCGGTGGTAGCTGGCCCTGCTTCTCCCTCCCCAGGATCTCTGCACTGGC
>gene=chr11_65244926-65245176; species=panTro
CTGGGGACACGGCAGGAAGAAGGGACCTGGCTGGGGGAGGTGGCCCCGGCGCGGGGGCAGGGGAGGCAGCGCGGGACTCCCAGCGGCCCCTGCGCGGGTGCCCACCCGCCGTCACGTGACACGCCGGGCGCTGAGTCACCGGGAAGCATCTGGCTGGGCGGCCGGACTTGGCCAATCTGCGGGACCGTCTGGAGCGGAAGGGCGGTGGTAGCTGGCCCTGCTTCTCCCTCCCCAGGATCTCTGCACTGGC
>gene=chr11_65244926-65245176; species=papHam
CTGGGGACACGGCAGGGAGGGGGGACCTGGCTGGAGGAGGCGGCCCCGGCGCGGGGGCAGGGGAGGCAGCGCGGAAC----------------------GCCCACCCGCCGTCACGTGACACGCCGGGCGCTGAGTCACCGGGAAGCATCTGGCTGGGCGGCCGGGCCTGGCCAATCTGCGGGACCGTCTGGAGCGAAAGGAAGGTAGTAGCTGGCCCTGCTTCTACCTCCCCAGGATCTCTGCACTGGC
>gene=chr11_65244926-65245176; species=ponAbe
CTGGGGACACGGCAGGAAGAGGGGACCTGACTGGGGGAGGTGGCCCCGGCGGGGGGGCAGGGGAGGCAGCGCGGGACTCCCAGCGGCCCCTGCGCAGCTGCCCACCCGCCGTCACGTGACACGCCGGGCGCTGAGTCACCGGGAAGCATCTGGCTGGGCGGCCGGGCCTGGCCAATCT----GACCGTCTGGAGCGGAAGGGCGGTGGTAGCTGGCCCTGCTTCTCCCTCCCCAGGATCTCTGTACTGAC
>gene=chr11_65244926-65245176; species=rheMac
CTGGGGACACGGCAGGGAGGGGGGACCTGGCTGGAGGAGGCGGCCCCGGCGCGGGGGCAGGGGAGGCAGCGCGGAAC----------------------GCCCACCCGCCGTCACGTGACACGCCGAGCGCTGAGTCACCGGGAAGCATCTGGCTGGGCGGCCGGGCCTGGCCAATCTGCGGGACCGTCTGGAGCGAAAGGAAGGTAGTAGCTGGCCCTGCTTCTACCTCCCCAGGATCTCTGCACTGGC
>gene=chr11_65255142-65255303; species=hg19
GTCCTCAGCCAATCTCCCACCAGATTTCGGTGGCAAGAGGAAGGTGGCAGCCAATGAAGAGGCTCGGAGCTTGCATCATCCTCCTGACCAGGGTGGAATAACCAGGAGGCAGGCGCACGTGACCGTTTCCATGGTGACCTCCCTTAGCAACCCTGACTGGT
>gene=chr11_65255142-65255303; species=bosTau
GCACTTGGCCAATCTCCTGCTAGATTTTGGTGGCAAGAG-AATGTGGCAGCCAATGAAAAGGCCTGGAGCTTGTGTCATACCTTGAGCCAGGTTGGAATAATCAGAAAGCAGGCACACGTGACCGTTTCCATGGTGACCACAGTTAGCAAC-CCAGATGGC
>gene=chr11_65255142-65255303; species=calJac
GCCCTCCGCCAATCTCCCACCAGCTTTCGGTGGCAAGAGGAAGGTGGCGGCCAATGAGGAGGCCCAGAGCTTGCATCATCCTCCCGACCAGGGTGGAATAACCAGGAGGCAGGTGCACGTGACCGTTTCCATGGTGACCTCCCTTAGCAACCCTGACTGGT
>gene=chr11_65255142-65255303; species=canFam
GCACTTAGCCAATCTCCAGCCAGA-TTAAGTGGCAAGAGGAAGGTGTCAGCCAATGAAGAGGCTTGGAGCTTGTGTCATCCCCGGAACCAGGTTGGAATAACCAGAAGGT-GGAGCACATGACTGTTTCCATGGTGACCTCCCTTAGCAAC-CTGACTGGT
>gene=chr11_65255142-65255303; species=equCab
GCCCTTGGCCAATCTCCTGCCAGATTTCGGTGGCAAGAGGAAGGTGGCAGCCAATGAGGAGGGCTGCAGCTTCTGTCATCCCCTGAGCCAGACTGGAAGAACCAGAAGGCAGGCGCACGTGACTGTTTCCATGGTGACCTCCCTGAGCAAC-CTGACTGGT
>gene=chr11_65255142-65255303; species=gorGor
GTCCTCGGCCAATCTCCCACCAGATTTGGGTGGCAAGAGGAAGGTGGCAGCCAATGAAGGGGCTCG-AGCTTGCATCATCCTCCTGACCAGGGTGGAATAACCAGGAGGCAGGCGCACGTGACCGTTTCCATGGTGACCTCCCTTAGCAACCCTGACTGGT
>gene=chr11_65255142-65255303; species=panTro
GTCCTCAGCCAATCTCCCACCAGATTTCGGTGGCAAGAGGAAGGTGGCAGCCAATGAAGAGGCTCGGAGCTTGCATCATCCTCCTGACCAGGGTGGAATAACCAGGAGGCAGGCGCACGTGACCGTTTCCATGGTGACCTCCCTTAGCAACCCTGACTGGT
>gene=chr11_65255142-65255303; species=papHam
GTCCTCGGCCAATCTCCCACCAGATTTCGGTGGCAAGAGGAAGGTGGCAGCCAATGAAGAGGCTTGGAGCTTGCATCATCCTCCCGATCAGGGTGGAATAACCAGGAGGCAGGTTCACGTGACTGTTTCCATGGTGACCTCCCTTAGCAACCCTGACTGGT
>gene=chr11_65255142-65255303; species=ponAbe
GTCCTCGGCCAATCTCCCACCAGATTTCGGTGGCGAGAGAAAGGTGGCAGCCAATGAAGAGGCTCGGAGCTTGCATCATCCTCCTGACCAGGGTGGAATAACCAGGAGGCAGGCACATGTGACCGTTTCCATGGTGACCTCCATTAGCAACCCTGACTGGT
>gene=chr11_65255142-65255303; species=rheMac
GTCCTCGGCCAATCTCCCACCAGATTTCGGTGGCAAGAGGAAGGTGGCAGCCAATGAAGAGGCTTGGAGCTTGCATCATCCTCCCGATCAGGGTGGAATAACCAGGAGGCAGGTTCACGTGACTGTTTCCATGGTGA-CTCCCTTAGCAACCCTGACTGGT
>gene=chr11_65479333-65479602; species=hg19
CCTTTCTCCAGCCTCTCGCGCCCAGTTGACTCCCGGCAACACCTCCCGCCGCCACAAGGAGACGCCCGAGGACTTCCCTCCGACAAAGCCAAAAACGGTATTGCCACGTGACCCGCTCCGCATACACGTGACCAGCTTCGCACCCGGTGGGCGTCACGTGACGGACTCAGTAGACCGCCACTGGCTGTGCACGTTATGGGGTTTCCACCTAGGGCTCGGCCTGAGGCTTGTAACACTCCGTTTTCCCCCGAGTCACAGGGGCAGTCTTG
>gene=chr11_65479333-65479602; species=bosTau
CACTTCTC--------CACGCGCAGTTCACTCCCCGCGACGCAGCCTGACGCCACTAGGAGACGCCCAAG--CAGCCGCCC-GCTAGGCA-CAAACACCAGTC--------------------CCACGTGACCGGTGTCGCACCCGGTGAGCGTCACGTGACGGACTCAGTTTTCCTCCAATCGTTGCACACGTTATGGGGATTCCACCCAGGACCTGACCTGAGTCTTAAAACAACCTATGCCCCCGCCAGCCAAACTGGCCAG-CTC
>gene=chr11_65479333-65479602; species=calJac
CCTTCCTCCAGCCTCTCGGCCCCAGTTCACTCCCGGCGATACCTCCCGCCGCCACGAGGAGACGCCCCAGCACTGCCCTCTGTCAAAGCC-CAAACAATATTGCCACGTGACCCGCTCCGCATCCACGTGACCAGCGTCGCACGCGGTGGGCGTCAGGTGACGGGCTCAGTAGTTCTCCAATCGCTGTGCACGTTGTGGGGTTTCCACTTAGGGCTCGGTCTGAGGCTTGTAACACCACATTCTCCCCCAAGCCACAGGGGCAGTCTTG
>gene=chr11_65479333-65479602; species=canFam
CACCTCCC--------CACGCGCAGCTG-CTCCCGGCGACGCCTCCTGCTGCCACTAGGAGACGCGCGAGCCGGGCCGTCC-TCGAAGCA-CAAAC-CTAGTTGCACGTGACCCGCGCCGCATCCACGTGACCGGCGTCGCACCCGGTGGGCGTCACGTGACGGACTCAGCTTTCCGCCAATC---GAGCGCGTTTCGGGGATTCTGCCCAGGACTCGGGCCGAAACTTAAAACGCCCCACTCTCCCGCCAGCCAAACGGCGCGGCTGC
>gene=chr11_65479333-65479602; species=equCab
CACCTCTC--------GACGCGCAGTTCACCCCCGGCGACACCTCTCACCGCCACTAGGAGGCGCCCGTGCTCGACAGCCT-GCAAAGCG-CAAACACCAGTCGCACGTGACCTGCGCCGCATCCACGTGACCGGCGTCGCACTCGGTGGGCGTCACGTGACGGACTCAGCTTTCCTCCAATCGCTGTGCAGGTTGTGGGGATTCCACCCAGAACCAGGCCCGAGACTTAAAACACCCCATACTCCCGGCGCCCAGGCGGGCTGGTTCC
>gene=chr11_65479333-65479602; species=gorGor
CCTTTCTCCGGCCTCTCGCGCCCAGTTGACTCCCGGCAACACCTCCCGCCGCCACAAGGAGACGCCCGAGGACTTCCCTCCGTCAAAGCCAAAAACGGTATTGCCACGTGACCCGCTCCGCATACACGTGACCAGCTTCGCACCCGGTGGGCGTCACGTGACGGACTCAGTAGCCCGCCACTCGCTGTGCACGTTATGGGGTTTCCACCTAGGGCTCGGCCTGAGGCTTGTAACACTCCGTTTTTCCCCGAGTCACAGGGGCAGTCTGG
>gene=chr11_65479333-65479602; species=panTro
CCTTTCTCCAGCCTCTCACGCCCAGTTGACTCCCGGCAACACCTCCCACCGCCACAAGGAGACGCCCGAGGACTTCCCTCCGTCAAAGCCAAAAACGGTATTGCCACGTGACCCGCTCCGCATACACGTGACCAGCTTCGCACCCGGTGGGCGTCACGTGACGGACTCAGTAGACCGCCACTGGCTGTGCACTTTATGGGGTTTCCACCTAGGGCTCGGCCTGAGGCTTGTAACACTCCGTTTTCCCCCGAGTCACAGGGGCAGTCTTG
>gene=chr11_65479333-65479602; species=papHam
CCTTTCTCCAGCCTCTCGCGCGCAGTTCACTCCCGACAACACCTCCCGCCGCCACAAGGAGACGCCCGAGGACTGCCCTCCGTCAAAGCC-CAAAAGGTATTGCCCCGTGACCCGCTCCGCATCCACGTGAACAGCGTCGCACCCGGTGGGCGTCACGTGACAGACTCAGTAGTTCTCCAATCGCTGTGCACGTTGTGGGGTTTCCACCTAGGGCTCGGCCTGAGGCTTGTAACACTCCGTTTTCCCAGGAGTCACAGGGGCAGTCTTG
>gene=chr11_65479333-65479602; species=ponAbe
CCTTTCTCCAGCCTCTCGCGCCCAGCTGACTCCCGGCAACACCTCCCGCCGCCACAAGGAGACGCCCGAGGACTTCCCTCCGTCAAAGCC-CAAACGGTATTGCCACGTGATCCGCTCCGCATTCACGTGACCAGCGTCGCACCCGGTGGGCGTCACGTGACAGACTCAGTAGCCCTCCAATCGCTGTGCACGTTATGGGGTTTCCACCTAGCGCTCGGCCTGAGGCTTGTAACACTCCGTTTTCCCCCGAGTCACAGGGGCAGTCTTG
>gene=chr11_65479333-65479602; species=rheMac
CCTTTCTCCAGCCTCTCGCGCGCAGTTCACTCCCGACAACACCTCCCGCCGCCACAAGGAGACGCCCGAGGACTGCCCTCCGTCAAAGCC-CAAACGGTATTGCCACGTGACCCGCTCCGCATCCACGTGAACAGCGTCGCACCCGGTGGGCGTCACGTGACAGACTCAGTAGTTCTCCAATCGCTGTGCACGTTGTGGGGTTTCCACCTAGGACTCGGCCTGAGGCTTGTAACACTTCGTTTTCCCAGGAGTCACAGGGGCAGTCTTG
>gene=chr11_65652173-65652423; species=hg19
GGCAGCTGAGCACAGAAGCTGGGGGAGGAGGAGCAGGCCCCTCCCCAGATCCATCCACCTCCCTCCATCAACCAAGTCCCCATTGTTTATGAGCTGCTCCCGTCAGCGGCCACCAGAGGGAGCAGCAGTGCCACCTGCCGGCCAATCCCTGGCAGGGGCAGAGCTGCCCGGTAGGGGTGGCGAACTGGAGGCTGAAGATGCCAAGGGTCAGAGGCTGGATGGGACCACAGACCTTGAAGTTGGCTTCCAT
>gene=chr11_65652173-65652423; species=bosTau
GGGGGCTGAAACCA---------------------------------CATCTATCCACCTCCCTCAATCAAGTAATTCCCCAGCGTTTAAGAGCTGGC-CC--CAGGGGCAGGCAGAGGGAACAGCAGCACTGCCTG-----------AAGCCAACAGCAGGGCTGCTGGGGGGGGACAGGGCTCTGGAGGCTGAAGAGGCCCAAGGACAGAGGCTGGACTGGGCCACAGACCTTGAAGTTGGCTTCCAT
>gene=chr11_65652173-65652423; species=calJac
GGGAGCTGAGCACAGAAGCTGGGGGAGG---GGCAGGTCCCTCCCCAGATCCATCCACCTCCCTCCATCAACCAAGTCCCCATTGTTTGTGAGCTGCTCCTCTCAGCGGCCACCAGAGGGAGCAGTACCGCCACCTGCTGGCCAGTCCCCTGCAGGGGCAGAGCTGCCTGGTAGGGGTGGTGATCTGGAGGCTGAAGATGCCAAGGGATAGAGGCTAGATGGGACAACAGACCTTGAAGTTGGCTTCCAT
>gene=chr11_65652173-65652423; species=canFam
AGAGGCTGAGCCCAGGGGCTGCAAGAGG---GGCAGGCCCTTCCCCAGATCTATCCACCTCCCTCAATCAAATAGCTCCCCAATGTTC---------C-GC-----AGGTGGGTA---GGAGCAACAGGGCTACCTGCTGGTCAATCCCCAGCATGAGCAAAGGTGCCCAGTGGGGACAATGCAG-GGAGGGTGAAGAtgccaagggacagaggctggattggatcacagaccttgaagttggcttccat
>gene=chr11_65652173-65652423; species=equCab
GGGGGCTGAGCCCAGAGGCCGGAGGAGG---AGCAGGCCCCTCCGCACATCTATCCACCTCCCTCAATTGAATAACTCCCCAGTGTTTAGGAGCAGGC-GCCTGTGAGGCGGGCAGGGGGGGCAGCAGCGCCACCTGCTGGTCAATCCCGGGCATGAGCAGAGTTGCCCAGT-GGGACAGTGCACTGGAGGCTGAAGAGGCCAAGGGACAGAAGCTGGATTAGGCCACAGACCTTGAAGTTGGCTTCCAT
>gene=chr11_65652173-65652423; species=gorGor
GGCAGCTAAGCACAGAAGCTGGGGGAGGAGGAGCAGGGCCCTCCCCAGATCCATCCACCTCCCTCCATCAATCAAGTCCCCATTGTTTATGAGCTGCTCCCGTCAGCGGCCAGCAGAGGGAGCAGCAGTGCCACCTGCCGGCCAATCCCTGGCAGGGGCAGAGCTGCCCGGTAGGGGTGGCGAACTGGAGGCTGAAGATGCCAAGGGTCAGAGGCTGGATGGGACCACAGACCTTGAAGTTGGCTTCCAT
>gene=chr11_65652173-65652423; species=panTro
GGCAGCTGAGCACAGAAGCTGGGGGAGGAGGAGCAGGCCCCTCCCCAGATCCATCCACCTCCCTCCATCAACCAACTCCCCATTGTTTATGAGCTGCTCCCGTCAGCGGCCACCAGAGGGAGCAGCAGTGCCACCTGCCGGCCAATCCCTGGCAGGGGCAGAGCTGCCCGGTAGGGGTGGCGAACTGGAGGCTGAAGATGCCAAGGGTCAGAGGCTGGATGGGACCACAGACCTTGAAGTTGGCTTCCAT
>gene=chr11_65652173-65652423; species=papHam
GGGAGCTGAGCACAGAAGCTGGGGGAGG---AGTAGGTCCCTCCCCAGATCCATCCACCTCCCTCCATCAACCAAGTCCCCATTGTTTATGAGCTGCTCCCGTCAGCAGCCACCAGAGGGAGCAGCAGCGCCACCTGCCGGCCAGTCTCTGGGAGGGGCAGAGCTGCCCAGTAGAGGTGGCGAACTGGAGGCTGACGATGCCAAAGGCCAGAGGCTGGATGGAACCACAGACCTTGAAGTTGGCTTCCAT
>gene=chr11_65652173-65652423; species=ponAbe
GGGAGCTGAGCACAGAAGCTGGGGGAGGAGAAGCAGGCCCCTCCCCAGATCTATCCACCTCCCTCCATCAACCAAGTCCCCATTGTTTATGAGCTGCTCCCGTCAGCGGCCACCAGAGGGAGCAGCAGCACCACCTGCCGGCCAATCCCTGGCAGGGGCAGAGCTGCCCGGTAGGGGTGGCGAACTGGAGGCTGAAGATGCCAAGGGTCAGAGGCTGGATGGGACCACAGACCTTGAAGTTGGCTTCCAT
>gene=chr11_65652173-65652423; species=rheMac
GGGAGCTGAGcacagaagctgggggagg---agtaggtccctccccagatccatccacctccctccatcaaccaagtccccattgtttatgagCTGCTTCCGTCAGCAGCCACCAGAGGGAGCAGCAGCGCCACCTGCCGGCCAGTCTCTGGGAGGGGCAGAGCTGCCCAGTACAGGTGGCGAACTGGAGGCTGACGATGCCAAAGGCCAGAGGCTGGATGGGACCACAGACCTTGAAGTTAGCTTCCAT
>gene=chr11_65700093-65700193; species=hg19
TATTCTTGCACGCTGTTCATCCTTAGGACAAACCCAGAATCCTTTCCCTGGCTCCCAGGCCCCACGTGATCTGACTCTTGAGCACCCCCCCATGGAGGtt
>gene=chr11_65700093-65700193; species=bosTau
TATCCTTTCACCctttccatctttagggcaaatcccaagaccttcccacagccactgggccctacatgatccgacctcTGAG------------------
>gene=chr11_65700093-65700193; species=calJac
tattctttcatgctgttTATCCTTAGGACAAACCCAAAA-----TTCCTGCCTACCAGGCCCCACATGATCTGACTCTTGAG------------------
>gene=chr11_65700093-65700193; species=canFam
TATCCTGTCACACTTTCCATCTTTAAGACAAACGTAGAGTCCTTCTTATAGCCAGCAGTCCC--CATGATCTGACTCCTGAG------------------
>gene=chr11_65700093-65700193; species=equCab
tGTCctg--------tccatctttaggacgaatccagagtctttcccatggccaccaggccccacatgctctgaccccTGAG------------------
>gene=chr11_65700093-65700193; species=gorGor
TATTCTTCCACGCTGTTCATCCTTAGGACAAACCCAGAATCCTTTCCCTGGCTCCCAGGCCCCACGTGATCTGACTCTTGAGCACCCCC-GATGGAGGtt
>gene=chr11_65700093-65700193; species=panTro
TATTCTTGCACGCTGTTCATCCTTAGGACAAACCCAGAATCCTTTCCCTGGCTCCCAGGCCCCACGTGATCTGACTCTTGAGCACCCCCCCGTGGAGGtt
>gene=chr11_65700093-65700193; species=papHam
tattctttcatgctgttCATCCTTAGGACaaacccagaatcctttccctggctaccaggccccacgtgatctgACTTTTGAGCCCCCCA---TGGAGGtt
>gene=chr11_65700093-65700193; species=ponAbe
TATTCTTCCATGCTGTTCGTCCTTAGGACAAACCCAGAATCCTTTCCCTGGCTCCCAGGCCCCACGTGATCTGACTCTTGAGCCCCCCCCAATGGAGGtt
>gene=chr11_65700093-65700193; species=rheMac
TATTCTTTCATGCTGTTCATCCTTAGGACAAACCCAGACTCCTCTCCCTGGCTACCAGGCCCCACGTGATCTGACTTTTGAGCCCCCCC--ATGGAGGtt
>gene=chr11_65990289-65990417; species=hg19
TCCCCTGGCTGCCCTTCTGCCTGTTGCCACCAGGTGGGGCTCTCTCCCAGCTCACCGTTCTTCCTGCTTAGGACAGCGCCCCACGTGACGTTAGTGAGGCAATGCATGGGAAACTGCAGCCCAAACAG
>gene=chr11_65990289-65990417; species=bosTau
GCTCAGAGCGGCCTGACTGACTGCTGCCACCAGGTGGCGCTGTCGTCCGCCTTATCCGTCCTCCCGCCTAGGACAGCGCACCACGTGGTCTTAGCGAGCAAACGGATGGGCCCTGGCAGCCCGCCGAG
>gene=chr11_65990289-65990417; species=calJac
TCTCCTGGCTTTCCGTTTGCCTGCTGCCACCAGGTGGGGCTCTCTCCCAACTTACCGCTCTTTTTGGTTAGGACAGTGCCCCATGTGGCGTTAGTTAGGAAATG-GTGGG-AACTGCAGCCTAAACAG
>gene=chr11_65990289-65990417; species=canFam
GCTCATGGCTGCCTTACTGCTCGCTGCCACCAGGTGGGGCTGCCTCCCACCTTATCCCCCTTCCTGCCTAGGACAGAGCAGCAGGTGGTATTAGTGAGGAAATGGATAGAAAACTGCA-CACGAGCAG
>gene=chr11_65990289-65990417; species=equCab
GCTCAGGGCTGCCTTACTGCCTGCTGCCACCAGGTGGGGCTGTTTCCCACCTAATCCCTCTTCCTGCCTAGAAGGGAGCAG-ACACGGCATTAGTGAGGAAATGAAGGGAAAACTGCAGCACCAGGAG
>gene=chr11_65990289-65990417; species=gorGor
--------------------------------------------------------------------------------------------------------------------------------
>gene=chr11_65990289-65990417; species=panTro
TCCCCTGGCTGCCCTTCTGCCTGTTGCCACCAGGTGGGGCTCTCTCCCAGCTCACCGCTCTTCCTGCTTAGGACAGCGCCCCACGTGACGTTAGTGAGGCAATGCATGGGAAACTGCAGCCCAAACAG
>gene=chr11_65990289-65990417; species=papHam
TCCCCTGGCTGCACTTCTGCCTGCTGCCACCAGATGGGGCTCTCTCCCAGCGCACCACTTTTCCTGGTTAGGACAGCGCCCCACGTGGCGTTAGTGAGGAAATGCGTGGGAAACTGCAGCCCAAACAG
>gene=chr11_65990289-65990417; species=ponAbe
TCCCCTGACTGCCCTTCTGCCTGCTGCCACCAGGTGGGGCTCTCTCCCAGCTCACCGTTGTTCCCGCTTAGGACAGCGCCCCACGTGACGTTAGTGAGGCAATGCGTGGGAAACTGCAGCCCAAACAG
>gene=chr11_65990289-65990417; species=rheMac
TCCCCTGGCTGCACTTCTGCCTGCTGCCACCAGATGGGGCTCTCTCCCAGCGCACCACTTTTCCTGGTTAGGACAGCGCCCCACGTGGCGTTAGTGAGGAAATGCGTGGGAAACTGCAGCCCAAACAG
>gene=chr11_66049975-66050225; species=hg19
TTGGCGGGGCGGTGGTTGCCAGGCTCTGGGCCGTTGCCATGGAGACGCGGGTGAAGGCCCTTCCATGGTGACGGTCGCCATGGGGACGGCGCGGCTGCTTCCCGGCCGTGCCGACAGTGCCGCAGAGATCGCTCTGGCGCCCCCTGGCGGCCACATGTGGAGCGGTGGGAGCTGCTCCAGTACCTGCTTCTCCGCCACCCCATCGCGGCCTTTTCCTTCCCCCAACAGCGCGAGCGTTTAAAAAACATCG
>gene=chr11_66049975-66050225; species=bosTau
CTGGCGGGGCAGCCGTTGCCGGGCTCTGGGCCGTTGCCGTGGAGACGCGGGTGAAGATCCCTCCATGGTGACGGTCGCTATGGGGACCGCGCGGCTGCATCCCTGCCGCGCCGAAAACGCCGCAGAGCCTGCTCTGGCGCCCCCTGGTGGCCACGTGCAAGGA-GTCGGGGCGCATCCAGTGCCAGCTCCTTCACGTCACCGTTGCTGTCTTTTCCTC-CCC-GACAGCGCGAGCGTTTAAAAAATATCG
>gene=chr11_66049975-66050225; species=calJac
CTGGCGGGGCGG-------------------------------------------------------------------------------------------------------------------------------------------------------------------------------------------------------------------AACAGCGCGAGCGTTTAAAAAACATCG
>gene=chr11_66049975-66050225; species=canFam
CTGGCGGGGCGGCCGTTGCCAGGCTCTGGGCCGTTGCCATGGAGACGCGGGTGAAGGTCCCTCCACGGTGACGGTTGCCATGGCGACGGCGCGGCTGCTTCCTTGCCG--------------CAGAGACTGCTCTGGCGCCCCCTGGCGGCCACGCGCGGGTCGGCCGGGGCGCCTTCAATGCCCGCTCCACCG-CTCCCCACGGCGGCCTTTTCTTCCCTC-TACAGCGCGAGCGTTTAAAAAACATCG
>gene=chr11_66049975-66050225; species=equCab
----------------------------------------------------------------------------------------------------------------------------------------------------------------------------------------------------------------------------------------------------------
>gene=chr11_66049975-66050225; species=gorGor
CTGGCGCGGCGGTGGTTGCCAGGCTCTGGGCCGTTGCCATGGAGACGCGGGTGAAGGCCCCTCCATGGTGACGGTCGCCATGGGGACGGCGCGGCTGCTTCCCGGCCGTGCCGACAGTGCCGCAGAGATCGCTCTGGCGCCCCCTGGCGGCCACATGCGGAGCGGTGGGAGCTGCTCCAGTACCTGCTTCTCCGCCTCCCCATCGCGGCCTTTTCCTTCCCCCAACAGCGCGAGCGTTTAAAAAACATCG
>gene=chr11_66049975-66050225; species=panTro
TTGGCGGGGCGGTGGTTGCCAGGCTCTGGGCCGTTGCCATGGAGACGCGGGTGAAGGCCCTTCCATGGTGACGGTCGCCATGGGGACGGCGCGGCTGCTTCCGGGCCGTGCCGACAGTGCCGCAGAGATCGCTCTGGCGCCCCCTGGCGGCCACATGTGGAGCGGTGGGAGCTGCTCCAGTACCTGCTTCTCCGCCTCCCCATCGCGGCCTTTTCCTTCCCCCAACAGCGCGAGCGTTTAAAAAACATCG
>gene=chr11_66049975-66050225; species=papHam
CTGGCGGGGCGGCGGTTGCCAGGCTCTGGGCTGTTGCCTTGGAGACGCGGGTGAAGGCCCCTCCATGGTGACAGTCGCCATGGGGACGGCGCGGCTGCTTCCCGGCCGCGCCGACAGTGCCGCAGAGACCGCTTTGGCGCCCCCTGGCGGCCACATGCGGGGCAGTGGGAGCTGCTCCAGTATCTGCTTCTCCGCCTCCCCATCGCGGCCTTTTGCTTCCCCCAACAGCGCGAGCGTTTAAAAAACATCG
>gene=chr11_66049975-66050225; species=ponAbe
CTGGCGGGGCGGTGGTTGCCAGGCTCTGGGCCGTTGCCATGGAGACGCGGGTGAAGATCCCCCCATGGTGACGGTCGCCATGGGGACGG-GCGGCTGCTTCCCGGCCGCGCCGACAGTGCCGCAGAGACCGCTCT-GCGCCCCCTGGCGACCACATGCAGGGCGGTGGGAACTGCTCCAGTACCTGCTTCTCCGCCTCCCCATCGCGGCCTTTTCCTTCCCCCAACAGCGCGAGCGTTTAAAAAACATCG
>gene=chr11_66049975-66050225; species=rheMac
CTGGCGGGGCGGCGGTTGCCAGGCTCTGGGCCGTTGCCTTGGAGACGCGGGTGAAGGCCCCTCCATGGTGACGGTCGCCATGGGGACGGCGCGGCTGCTTCCCGGCCGCGCCGACAGTGCCGCAGAGACCGCTCTTGCGCCCCCTGGCGGCCACATGCCGGGCGGTGGGAGCTGCTCCAGTATCTGCTTCTCCGCCTCCCCATCGCGGCCTTTTGCTTCCCCCAACAGCGCGAGCGTTTAAAAAACATCG
>gene=chr11_66112586-66112651; species=hg19
GTGCGTCATCAGGAGGCGACCGTCGGGGATGCTCACAGTTGGACAGTTTGGTCCCGAGGCATGCT
>gene=chr11_66112586-66112651; species=bosTau
ATGTGTCATCAGGAGGCGCCTATC-GGAGCTCTCACAATTGGGCAGCT-GGGGGTGAGGCATGCT
>gene=chr11_66112586-66112651; species=calJac
GTGCTTCATCAGGACGCGACCGTCGACGGTGTTCACAATTGGACAGTTGGGTCCCGAGGCATGCT
>gene=chr11_66112586-66112651; species=canFam
ATACGTCATCAGGAGGCGCCGGTC-GCGAAATTCACAATTAGGCAGCT-CGCGGCGAAGCATGCT
>gene=chr11_66112586-66112651; species=equCab
ATACGTCATCAGTAGGCGCCAGTTGGGGGAGCTCATAATTGGACAGCT-GGGGGCGAGGCATGCT
>gene=chr11_66112586-66112651; species=gorGor
GTGCGTCATCAGGAGGCGACCGTCGGGGATGCTCACAGTTGGACAGTTTGGTCCCGAGGCATGCT
>gene=chr11_66112586-66112651; species=panTro
GTGCGTCATCAGGAGGCGACCGTCGGGGATGCTCACAGTTGGACAGTTTGGTCCCGAGGCATGCT
>gene=chr11_66112586-66112651; species=papHam
GTGCGTCATCAGGAGGCGACCGTCGAGGGTGCTCACAATTGGACAGTTTGGTCCCGAGGCATGCT
>gene=chr11_66112586-66112651; species=ponAbe
GTGCGTCATCAGGAGACGACGGTCGGGGATGCTCACAGTTGGACAGTTTGGTCCCGAGGCATGCT
>gene=chr11_66112586-66112651; species=rheMac
GTGCGTCATCAGGAGGCGACCGTCGGGGGTGCTCACAATTGGACAGTTTGGTCCCGAGGCATGCT
>gene=chr11_66185636-66185886; species=hg19
TTCACTCCCTTGCCCACTTTCCCACAGCCAGCAGGCTCTGATGCCTCCCCCATCTCAGGCTTCTAATTCTTAGCTTGTTCTGCTGCTGCCTGCCACTTGGGGGAGAGAGTGGGGTGACTCAGCCAGGCCAGGATGACTCACACTGCCAGTATTTTTAGCAGCGGCCAGGAGCTCTCTAGTGTGCCAGCCGCCCCCCTCCTCCTGCTTGCTATTTCGGAACCGTCACTGGTGATATAAATAGCTCCTCTCC
>gene=chr11_66185636-66185886; species=bosTau
TTCACTTCCTTGCCCACTTTCCTATAGTCAATGGGCTCTGATACCTCCCCCATCTCAGACTTCCAATTCTTAGCCTGTTTTGCTGCTGCCTGCTGCTT--GGGAGGGAGTGGGGTGACTCAGCCAGGCCAGGATGACTCACACTGCCAGTATTTTTAGCAGCAGCCAGGAGCTCTCTAGCGTGCCAGCCGCCCCCCTCCTCCTGCTTGCTATTTTGGAACCATCACTGGTGATATAAATAGCTCCTCTCC
>gene=chr11_66185636-66185886; species=calJac
TTCATTCCCTTGCCCAGTTTCCCACGGACAGCAGGCTCTGATGCCTCCCCCATCTCAGGCTTCTAATTCTTAGTTTGTTCTGCTGCTGCCTGCCACTTGGGGGAGAGAGTGGGGTGACTCAGCCAGGCCAGGATGACTCACACTGCCAGTATTTTTAGCAGCGGCCAGGAGCTCTCTAGTGTGCCAGCCACCCCCCTCCTCCTGCTTGCTATTTCGGAACCGTCACTGGTGATATAAATAGCTCCTCTCC
>gene=chr11_66185636-66185886; species=canFam
TTCACT-TCTTGCCCATTTTCCCATAGCCAATGGGCTCTGATACCTCCCCCATCTCAAGCTTCCAATTCTTAGCTTGTTCTGCTGCTGCCTGCCGATTCGGGAGGAGAGTGGGGTGACTCAGCCAGGCCAAGATGACTCACACTGCCAGTATTTTTAGCAGCGGCCAGGAGCTCTCTAGCGTGCCAGCCGCCCCCCTCCTCCTGCTTGCTATTTTGGAACCGTCACTGATGATATAAATAGCTCCTCTCC
>gene=chr11_66185636-66185886; species=equCab
GTCACTCCCTTGTCCACTTTCCTGTAGTCGATGGGCTCTGATACCTCCCCCATCTCAGGCTTCCAATTCTTAGCCTGTTCTGCTGCTGCTTGCTGCTTAGGGGGGAGAGTGGGGTGACTCAGCCAGGCCAGGATGACTCATACTGCCAGTATTTTTAGCAGCGGCCTGGAGCTCTCTAGCGTGCCAGCCGCCCCCCTCCTCCTGCTTGCTATTTTGGAACCATCACTGGTGATATAAATAGTTCCTCTCC
>gene=chr11_66185636-66185886; species=gorGor
TTCACTCCCTTGCCCACTTTCCCACAGCCAGCAGGCTCTGATGCCTCCCCCATCTCAGGCTTCTAATTCTTAGCTTGTTCTGCTGCTGCCTGCCACTTGGGGGAGAGAGTGGGGTGACTCAGCCAGGCCAGGATGACTCACACTGCCAGTATTTTTAGCAGCGGCCAGGAGCTCTCTAGTGTGCCAGCCGCCCCCCTCCTCCTGCTTGCTATTTCGGAACCGTCACTGGTGATATAAATAGCTCCTCTCC
>gene=chr11_66185636-66185886; species=panTro
TTTACTCCCTTGCCCACTTTCCCACAGCCAGCAGGCTCTGATGCCTCCCCCATCTCAGGCTTCTAATTCTTAGCTTGTTCTGCTGCTGCCTGCCACTTGGGGGAGAGAGTGGGGTGACTCAGCCAGGCCAGGATGACTCACACTGCCAGTATTTTTAGCAGCGGCCAGGAGCTCTCTAGTGTGCCAGCCGCCCCCCTCCTCCTGCTTGCTATTTCGGAACCGTCACTGGTGATATAAATAGCTCCTCTCC
>gene=chr11_66185636-66185886; species=papHam
TTCACTCCCTTGCCCACTTTCCCACAGCCAGCAGGCTCTGATGCCTCCCCCATCTCAGGCTTCTAATTCTTAGCTTGTTCTGCTGCTGCCTGCCACTTGGGGGAGAGAGTGGGGTGACTCAGCCAGGCCAGGATGACTCACACTGCCAGTATTTTTAGCAGCGGCCAGGAGCTCTCTAGTGTGCCAGCCGCCCCCCTCCTCCTGCTTGCTATTTCGGAACCGTCACTGGTGATATAAATAGCTCCTCTCC
>gene=chr11_66185636-66185886; species=ponAbe
TTCATTCCCTTGCCTACTTTCCCACAGCCAGCAGGCTCTGATGCCTCCCCCATCTCAGGCTTCTAATTCTTAGCTTGTTCTGCTGCTGCCTGCCACTTGGGGGAGAGAGTGGGGTGACTCAGCCAGGCCAGGATGACTCACACTGCCAGTATTTTTAGCAGCGGCCAGGAGCTCTCTAGTGTGCCAGCCGCCCCCCTCCTCCTGCTTGCTATTTCGGAACCGTCACTGGTGATATAAATAGCTCCTCTCC
>gene=chr11_66185636-66185886; species=rheMac
TTCACTCCCTTGCCCACTTTCCCACAGCCAGCAGGCTCTGATGCCTCCCCCATCTCAGGCTTCTAATTCTTAGCTTGTTCTGCTGCTGCCTGCCACTTGGGGGAGAGAGTGGGGTGACTCAGCCAGGCCAGGATGACTCACACTGCCAGTATTTTTAGCAGCGGCCAGGAGCTCTCTAGTGTGCCAGCCGCCCCCCTCCTCCTGCTTGCTATTTCGGAACCGTCACTGGTGATATAAATAGCTCCTCTCC
>gene=chr11_66774065-66774315; species=hg19
CCATCAGAGATGCATTCTTAGCTGTCactatccctcactctaccccttgtcaagggaaggcttcggcagccatgttcgtatgtatcacgtgaccccctctctcggtcactgtgggttggaggagggctgatcacctgacccaagttagccaatcAGAGCTCTCTCCTGACACTGGCTCAGGTTGAAGTTCTAGAAAATGTTAATTGGGGGAGCTGTGGCTGGCAGAGAAGGAAAAAGGAAGCTGAAGGGC
>gene=chr11_66774065-66774315; species=bosTau
GCAGCAGAGACACCCCGTGAGTCCTCAACACCCTTGGCTcctcccctcactgagggcaggcctcagccgccatatt----tgtaccatgtgacggc-actcctggcc-aaagggattggagtagggctgatcacctgatccacaacagccaatcagagctcttccctgactgtggcCCAGATAGAAATTCTAGATTCTGTTAACC-AGGTAGGTGTGGGTGAAAGAAGAGGAAGACAGATGCGGGGAGCC
>gene=chr11_66774065-66774315; species=calJac
GCATCAGTGATGTATTCTTAGCTGTTAACATCCCTCACTCTTCCCCTT-TCaagggcagactttggcagccatgtttgtatgtgtcacgtgaccccctctcctggccattgtgggttggaggagggctgatcacctgacccaagccagccaatcagagctcgctcctgatactggctcaggtggaagttctagaaaaTGTTAATAGGAGGAGCTGTGGCTGGCAGAGAAGGAAGAAGGAAGCTAAATGGC
>gene=chr11_66774065-66774315; species=canFam
GCGCTGGGGACACCCTGGGTGACGTCAACATTCCTCACCCTTCCCCTCACGGAAAGCAGGTGTG-TGAGCCCGGCC----TGGACCACGTGACAGC-ACCACCGGCCAAACTGGATTGGAGAAGGGTGGGTCACCTGATCCGCGCCAGCCAATCAGCGCTGACTCCAGAAAGTGGCACAGG-TGGGATTCTCGATGCTGTTGACC-CGGGAGCCCTGGGCGGCAGAGAAGGAAGGCGGGGTCGGGAAGCC
>gene=chr11_66774065-66774315; species=equCab
----------CACCTTGGGCGCCATCAGCATCCCTTACTCCTCCCCTCAtggagggcaggcctg-gcagccatatt----tgtaccacatgacggc--ctcctggagacatgcgacgggagcagggctgatcacctggtccaagccacccaatcAGAGCT--CTCCTTAATGTGGCAGAGGTTGGAATTAGAGATGATGTTAACT-GGAGAGCAGTGGGTGGCAGAGAAGGAAGAAGGAATCGGGGAGCC
>gene=chr11_66774065-66774315; species=gorGor
CCATCAGAGATGCATTCTTAGCTGTCactatccctcactctactccttgtcaagggcaggcttcggcagccatgttcgtatgtatcacgtgaccccctc-ctcggtcactgtgggttggaggagggctgatcacctgacccaagtcagccaatcAGAGCTCTCTCCTGACACTGGATCAGGTTGAAGTTCTAGAAAATGTTAATTGGGGGAGCTGTGGCTGGCAGAGAAGGAAAAAGGAAGCTGAAGGGC
>gene=chr11_66774065-66774315; species=panTro
CCATCAGAGATGCATTCTTAGCTGTCACTATCCCTCACTCTACCCCTTGTCAAGGGCAGGCTTCGGCAGCCATGTTCGTATGTATCACGTGACCCCCTCTCTCGGTCACTGTGGGTTGGAGGAGGGCTGATCACCTGACCCAAGTCAGCCAATCAGAGCTCTCTCCTGACACTGGCTCAGGTTGAAGTTCTAGAAAATGTTAATTGGGGGAGCTGTGGCTGGCAGAGAAGGAAAAAGGAAGCTGAAGGGC
>gene=chr11_66774065-66774315; species=papHam
GCATCAGAGATGCATTCTTAGTTGTCAATATCCCTAACTCTTCCCCTCGTCaagggcaggcttcggcagccttgctcatatgtatcacctgaccctcgctcttggctactgtgggttggaggaggactgatcacctgacccaagccagccaatcAGAGCTCTCTCCCGACACTGGCTCAGGTTGAAGTTGT-GAAAATGTTAATTGGGGGAGCTGTGGCTGGCA---AAGGAAAAGGGAAGGGGAAGGGC
>gene=chr11_66774065-66774315; species=ponAbe
CCATCAGACATGCATTCTTAGCTGTCAATATCCCTCACTCTTCCCCTTGTCaagggcaggcttcggcagccatgttcgtatgtatcacgtgaccccctctcttggtcactgtgggttggaggagggctgatcacctgacccaagtcagccaatcAGAGCTCTCTCTTGACACTGGATGGGGTTGAAGGTCTAGAAAATGTTAATTGGGAGAGCTGTGGCTGGCAGAGAAGGAAAAAGGAAGCTGAAGGGC
>gene=chr11_66774065-66774315; species=rheMac
----------------------------------------------------------------------------------------------------------------------------------------------------------------------------------------------------------------------------------------------------------
>gene=chr11_67159234-67159460; species=hg19
ATCTCCAGGGGCACGGAAGGCCGAGGCGTGCCGGGGGAGCCAGGAGCAGCTGGCTGGCGGGCGCCGCGGGCCTCCCCGGTCACGTGACACCCCGGACAACGTGCGCCGTCACGTGACGGCAGAGCCTGTGAGCGTTTTTCTCACGTGACGGAGGCGCCTGCACGTGGACCAATGGGGAGGCGGGGGCGGGGCCGGCAGGGGCGGTGCGCGGGAAGGGACCCCGGAC
>gene=chr11_67159234-67159460; species=bosTau
CTTCCCGGGGGCGCTCGAGGCGAGGGTGGGCCTGGACCGTACGGAGAAA--------------CCCGGCGC-TCCCGGGTCACGTGACGCCCCGGGCGCAG-CCTCTGTCACGTGACGGCGCAGCCGGCTAGCGTCTTTTTCCAGAGACGGAGCTGCCGGCCTGTGGCCCAATCAGGAGGCGGGGGCGGGGCTGCCGGGGGCGGTGCGCGGGAAGGGAACCCTCCG
>gene=chr11_67159234-67159460; species=calJac
ATCTCCAGGGGCGCGGAAGGCCGGGGCCAGACTGGAGAGCCCGGAGCAGCTGACTGGCGGGCGCCGCTAGCCTCCC-GGTCATGTGACACCCCGGGCAACGTGCGTCGTCACGTGACGGCGGAGCCTGCGAACGTTTTTCTCACGTGACGGAGGCGCCTACACATGGACCAATGGGGAGATGGGGGCGGAGCCGGCAGGGGCGGTGCGCGGGAAGGGACCCCGGGC
>gene=chr11_67159234-67159460; species=canFam
c---------------------------------------------------gccgg----cgccccgcgc-tcccggctccggtgacgccccTCACCGGG-ACCCCGTCACGTGACGGCGGAGCAGCCGGACG-TTTTCTCACGTGACGGAGGCGCCGGCGTGTGGACCAATGAGAAGGCGGGGGCGGGGCTCCGAGGGGCGGTGCGCGGGAAGGGAACGCCTCG
>gene=chr11_67159234-67159460; species=equCab
cgggcc---------------------gggACTG-----CGGGGACCTGCAAGCCGG----CGCCGGGCGC-TCCCCGCTCACGTGACGCCCCGCTCC--A-ACTCCGTCACGTGACGGCGGGGCGGGCGAGCGTTTTTCTCACGTGACGGAGGCGCGGGTGTGTGGACCAATGAGGAcgcgggggcgggcctgccgggggcggcgcgcgTGAAGGGAGCCCATCG
>gene=chr11_67159234-67159460; species=gorGor
ATCTCCAGGGGCACGGAAGGCCGAGGCGTGCCGCGGGAGCCAGGAGCAGCTGGCTGGCGGGCGCCGCGGGCCTCCCCGGTCACGTGACACCCCGGGCAACGTGCGCCGTCACGTGACGGCGGAGCCTGTGAACGTTTTTCTCACGTGACGGAGGCGCCTGCACGTGGACCAATGGGGAGGCGGGGGCGGGGCCGGCAGGGGCGGTGCGCGGGAAGGGACCCCGGAC
>gene=chr11_67159234-67159460; species=panTro
ATCTCCAGGAGCACGGAAGGCCGAGGCGTGCCGGGGGAGCCAGGAGCAGCTGGCTGGCGGGCGCCGCGGGCCTCCCCGGTCACGTGACACCCCGGGCAACGTGCGCCGTCACCTGACGGCGGAGCCTGTGAACGTTTTTCTCACGTGACGGAGGCGCCTGCACGTGGACCAATGGGGAGGCGGGGGCGGGGCCGGCAGGGGCGGTGCGCGGGAAGGGACCCCGGAC
>gene=chr11_67159234-67159460; species=papHam
ATCTCCAAGGGCGCGGAAGGCCGAGGCGTGCCTGGAGAGCCGGGAGCA----GCTGACGGGCGCCGCGGGCCTCCCGGGTCACGTGACACCCGGGGCAACGTGCGCCGTCACGTGACGGCGGAGCCTGTGAACGTTTTTCTCACGTGACGGAGGCGCCTGCGTGTGGACCAATGGGGAGGCGGGGGAGGGGCTGGCAGGGGCGGTGCGCGGGAA-GGACCCCGGGC
>gene=chr11_67159234-67159460; species=ponAbe
ATCTCCAGGGGCGCGGAAGGCTGAGGCGCGCCGGGGGAGCCAGGAGCAGCCAGCTGGCGGGCGCCGCAGGACTCCCCGGTCACGTGACACCCCGGGCAACGTGCGCCGTCACGTGACGGCTGAGCCTGTGAACGTTTTTCTCACGTGACGGAGGCGCCTGCACGTGGACCAATGGGGAGGCGGGGGCGGGACCGGCAGGGGTGGTGCGCGGGAAGGGACCCCAGAT
>gene=chr11_67159234-67159460; species=rheMac
ATCTCCAAGGGCGCGGAAGGCCAAGGCGTGCCTGGAGAGCCAGGAGCA----GCTGACGGGCGCCGCGGGCCTCCCGGGTCACGTGACACCCGGGGCAACGTGCGCCGTCACGTGACGGCGGAGCCTGTGAACGTTTTTCTCACGTGACGGAGGCGCCTGCGTGTGGACCAATGGGGAGGCGGGGGAGGGGCTGGCAGGGGCGGTGCGCGGGAA-GGACCCCGGGC
>gene=chr11_67195822-67196022; species=hg19
AATTCCCGAGAGGCCTTGCGACGGAAGCCATCTTTGTTCCCCACCAGGCTAAGCGATTTTCCGGAGGGGGAGTAAGATCCCTTGCGTCACCGGCGCGCGCAGCTGCCGTCGCGGAGAGATGATGTTTAGGTCCGGGACTGTCAGTCAGTGCGCGGCCAGGTAcgggccgacgggcccgcggggccggcgccgccATGGCG
>gene=chr11_67195822-67196022; species=bosTau
CATTCCCAAGATGCCTTA----------------CTCCCGCCGCC---------GACTCG-----AGGGCGGGGGAATCTCTTGTGTCATAGGTGCGCGAG---GCTGTCGCGGAGTGATGACGTA-AGGCCCCGGCCTGTCAGTCAGAGCGCAGCTGGGTACTCGCCGGTGGGCCCGCTGGGCCGGCGTAGCCATGGCG
>gene=chr11_67195822-67196022; species=calJac
AATTCCCGAGAGGCCGTGCGACGAACGCCATCTTGGTTCCCCACAAGGCTAAGCGATTTTCCGGAAAAGGAGTAAGGCCTTTTGCATCATCGGCGCGCGCGGCCGCCGTCGCGGAGAGATGACGTTTCGGTTCGGGACTGTCACTCAGAGCCCGGCCAGGTACTGGCCGAGGGGCCCTCGGGGCCGGTGCCGCCATGGCG
>gene=chr11_67195822-67196022; species=canFam
AGTTCCCGAGAGGCTTTGCGCCGGACGCCATTTTTTTCTCCCGGCAGACTAAGCAGCCTGCTGAAGGAGAGGGAAAGCCTCATGCGTCATTGGCGCGCGCGGCCGCGGTCGCAGAGTGATAGCGTACGGCTTccccgcTGTCAGTCTGAGCGCGGCCAAG-CACGGC--AAgggcccgccgggccggcgccgcTATGGCG
>gene=chr11_67195822-67196022; species=equCab
AATTCCCGCGAGGCCCTGCGGCGGACGCCATCTTTTCTCCCCGGCAGGCTAAGCAACCTGGGGGAGGGGGGAGAAAGCCTTTTGCGTCATCGGCGCGCGGGGCCGCAGTCGCGGAATGACAACGTACAGGGTCCGGGCTGTCAGTCAGAgcgcggcccggtgcgggccgaggggcccgcggggccagcgccgccATGGCG
>gene=chr11_67195822-67196022; species=gorGor
AATTCCCGAGAGGCCTTGCGACGGACGCCATCTTTGTTCCCCACCAGGCTAAGCGATTTTCCGGAGGGGGAGTAAGATCCCTTGCGTCACCGGCGCGCGCAGCTGCCGTCGCGGAGAGATGATGTTTAGGTCCGGGACTGTCAGTCAGTGCGCGGCCAGGTAcgggcccacgggcccgcggggccggcgccgccATGGCG
>gene=chr11_67195822-67196022; species=panTro
AATTCCCGAGAGGCCTTGCGACGGACGCCATCTTTGTTCCCCACCAGGCTAAGCGATTTTCCGGAGGGGGAGTAAGATCCCTTGCGTCACCGGCGCGCGCAGCTGCCGTCGCGGAGAGATGATGTTTAGGTCCGGGACTGTCAGTCAGTGCGCGGCCAGGTAcgggccgacgggcccgcggggccggcgccgccATGGCG
>gene=chr11_67195822-67196022; species=papHam
AATTCCCGAGAGGCCTTGCGACGGACGCCATCTTTGTTCCCCACCAGGCTAAGCGATTTTGCGGAGGGGGAGTAAGA---CTTGCGTCATCGGCGCGCGCGGCCGCCGTCGCGGAGAGATGATGTTTAGGTCCGGGACTGTCAGTCGGTGCGCGGCCGGGTAcgggccgaggggcccgcggggccggcgccTCCATGGCG
>gene=chr11_67195822-67196022; species=ponAbe
AATTCCCGAGAGGCCTTGCGACGGACGCCATCTTTGTTCCCCACCAGGCTTAGCGATTTTCCGGAGGGGGAGTAAGACCCCTTGCGTCATCGACGCGCGCAGCTGCCGTCGCGGAGAGATGATGTTTAGGTCCGGGACTGTCAGTCAGTGCGCGGCCAGGTACGGGCCCG-GGGTCCGCGGGGCCGGTGCCGCCATGGCG
>gene=chr11_67195822-67196022; species=rheMac
AATTCCCGAGAGGCCTTGCGACGGACGCCATCTTTGTTCCTCACCAGGCTAAGCGATTTTGCGGAGGGGGAGTAAGA---CTTGCGTCATCGGCGCGCGCGGCCGCCGTCGCGGAGAGATGATGTTTAGGTCCGGGACTGTCAGTCGGTGCGAGGCCGGGTAcgggccgaggggcccgcgggg-cggcgccTCCATGGCG
>gene=chr11_67374231-67374481; species=hg19
GACCCCAGGCCGGTGGGACCACATCTCCCAGAAGCCCCGGCGCCAAGGCACTGGCCTCTCAGTCCTCCCCCGAGGAGGCGGGGCCGCTGGCGAAGTTGAAGGGGCGCAGCGATACCGGTGCGCGGCGCTGGCGTCGGGCGCGTGACGTCTTTCCTGCGCGCCACCTAGCGTCTCTATCGCGCCAGTTCCTCAGCCTCAGTGCTATGAAGGTGACAGCGTGAGGTGACCCATCTGGCCCGCCGCGATGCTG
>gene=chr11_67374231-67374481; species=bosTau
GTCCGGAGGCCCACGGGACTACATCTCCCAGCAGCCTCAGCGCCAAGGGCCCGGCCTCTCCGCGCTCCCTCGAGGAGGCAGGGCCAAGGGCGGGGCGGGAGCGGCGCGGGGAAGTTGGGGCGCGCC----CTGTCGGGCGCGTGACGTTCTTCCTGTGCGCCGCCTAGCGTCTCGGTCGTGCCGGGTTCTGAGCCTCAGAGCTGTGAAGGTGACAGCGGGCGGTCACTGGCTTGCCCCCC-GCGATGCTG
>gene=chr11_67374231-67374481; species=calJac
GGACCCAGGCCGGCGGGACCACATCTCCCAGAAGCCCCAGCGCCAAGGCACTGGCCTCTGAGCCCTCCCCCAAGGAGGCGGGGCCGTGGGCGGAGAGGAAGGGACGCGGCGAAGCCGGTGCGTGGCGCTGGCGTCGAGCGCGTGACGTCTTTCCTATGCGCCCCCTAGCGTCTTTGTCGCGCGGGTTTCTCAGCATCTGTTCTGTGAAGGTGACAGCGTGAGGTGACCCAGCAGGCCCCTCGCGATGCTG
>gene=chr11_67374231-67374481; species=canFam
GGCCGGAAGCCGACGGGACTACATTTCCCAGCAGCCGCCGCGCCAAGGCC-TGGCCTCCCCGCCCTCCTACCAGGAAGCGGAGACGGGGGCGAGGCGATAGGGGCGCAGGGCAGCTTGCGCGCGCAACCCGAGCCGGGCGCGTGACGTTTTTCCTGTGCGCCGCCTAGCGTCTCGGGAGCGCCGGTTCCTCAGCCTCGGAGCCGTGAAGGTGACAGCGGGAGGTGACTGAACCGTCTACC-GTGATGCTG
>gene=chr11_67374231-67374481; species=equCab
AACCGAAGGTCGGCGAGACTACATCTCCCAGCAGCCTCAGCGCCAAGTCCCCGGCCTCTCCGCCCTCCTGGGAGGAGGCGGGGCCGAGGGCGGGGCGAGAGAGGCGCAGGGAAGCTTGGGCGCGCCGCCAGCGCCAAGCGCGTGACGTTCTTCCTGTGCGCCGCCTAGCGTCTGAGTCGCGCCGGTTCCTGAGCGTCAGAGCCGTGAAGGTGACAGCGGGAGGTGACTGGGCTCGCCCCC-GCGATGCTG
>gene=chr11_67374231-67374481; species=gorGor
GACCCCAGGCCGGTGGGACCACATCTCCCAGAAGCCCCGGCGCCAAGGCACTGGCCTCTCAGTCCTCCCCCGATGAGGCGGGGCCGCTGGCGAAGTTGAAGGGGCGCAGCGATACCGGTGCGCGGCGCTGGCGTCGGGCGCGTGACGTCTTTCCTGCGCGCCACCTAGCGTCTCTATCGCGCCAGTTCTTCAGCCTCAGTGCTGTGAAGGTGACAGCGTGAGGTGACCCATCTGGCCCCCCGCGATGCTG
>gene=chr11_67374231-67374481; species=panTro
GACCCCAGGCCGGTGGGACCACATCTCCCAGAAGCCCCGGCGCCAAGGCACTGGCCTCTCAGTCCTCCCCCGAGGAGGCGGGGCCGCTGGCGAAGTTGAACGGGCGCAGCGATACCGGTGCGCGGCGCTGGCGGCGGGCGCGTGACGTCTTTCCTGCGCGCCACCTAGCGTCTCTATCGCGCCAGTTCCTCAGCCTCAGTGCTATGAAGGTGACAGCGTGAGGTGACCCATCTGGCCCCCCGCGATGCTG
>gene=chr11_67374231-67374481; species=papHam
GGCCCTAGGCCGGCGGGACCACATCTCCCAGAAGTCCCGGCGCCAAGGCATTGGCCTCTCCGCCCTCCCCCAAGGAGGCGGGGCCGCGGGCGAAGCGGAAGGGGTGCAGCGATGCCAGTGCGCGGCGCCGGCGTCGGGAGCGTGACGTCTTTCCTGTGCGCCACCTAGCGTTTCTATCGCGCCGGTTCCTCAGCTTGAGTGCTGTGAAGGTGACAGCTTGAGGTGACCCAGCTGGCCCCCCGCGATGCTG
>gene=chr11_67374231-67374481; species=ponAbe
GACCCCAAGCCGGTGGGACCACATCTCCCAGAAGCCCCGGCGCCAAGGCACTGGCCTCTCAGTCCTCCCCCGAGGAGGCGGGGCCGCTGGCGAAGTTGAAGGGGCGCAGCGATACCGGTGGGCGGTGCCGGCGTCGGGCGCGTGACGTCTTTCCTGCGCGCCACCTAGCGTGTCTATCGCGCCAGTTCCTCAGCCTCAGTGCTGTGAAGGTGACAGCGTGAGGTGACCCAGCTGGCCCCCCGCGATGCTG
>gene=chr11_67374231-67374481; species=rheMac
GGCCCTAGGCCGGCGGGACCACATCTCCCAGAAGTCCCGGCGCCAAGGCATTGGCCTCTCCGCCCTCCCCCAAGGAGGCGGGGCCGCGGGCGAAGCGGAAGGGGTGCAGCGATGCCAGTGCGTGGCGCCGGCGTCGGGAGCGTGACGTCTTTCCTGTGCGCCACCTAGCGTTTCTATCGCGCCAGTTCCTCAGCCTGAGTGCTGTGAAGGTGACAGCCTGAGGTGACCCAGCTGGCCCCCCGCGATGCTG
>gene=chr11_71814424-71814598; species=hg19
CAATACCCCGGCTTCCGGTCCCGCCCGCTAGCGCGTGATCGTTGTCAACCAATGGGAAGGCGTAACCGTACACGCAAGCACGTGATGCGGGGAAAGGGCGGGGCGGATCACATGACTTCATCTTTCCAGTCTCTAAACTGGCAGTAGTGGCCATCGTGAATTGTGTTATGCGTT
>gene=chr11_71814424-71814598; species=bosTau
CAGAACCCAAGCTTCCGGCCCCGCCC-CTACCGCGTGATCATAGCCAACCAATGGGAAGGCGTGACAGGCCGTC-AGACACGTGACGCAAGGAAAGGGAGGGGTGGATCACATGACGTTATTTGCC-GGTCTC--AGCTGGAGGTAAAGGTCTTCGTGTGAAGTG-TATGAGTT
>gene=chr11_71814424-71814598; species=calJac
CAATACCCCGGCTTCCGGTCCCGCCCGCTAGCGCGTGATCGTTGTCAACCAATGGGAAGGCGTAACCAGACACGCAGGCACGTGATACGAGGAAAGACAGGGGCGGATCACCTGACTTTATCTTTCCAGTCTCTAAACTGGCAGTAGTAGCCGTTGTGAAT--TGTTATGCGTT
>gene=chr11_71814424-71814598; species=canFam
cgccaccccggcTTCCGGCCCCGCCT-CCACCGCGTGATCATCGCCAACCAATGGGAAGGCTTGACAAGACTCG-AGGCACATGATGCGA-GAAAGGGAGGGGCGGATCACATGACTTCATCTGCCCAGTTTCAGAGATCGAGTGGGGGCTCTTCTCTGCGCGTGCTATGTGGT
>gene=chr11_71814424-71814598; species=equCab
CGAAACCCCGGCTTCCGGCCCCGCCC-CCACCGCGTGATCACCGCCAACCAATGGGAAGGCGGGACAAGACTCC-AGACACGTGATGCGAGGAAAGGGAGAGGCGGATCACGTGAGTTCACCTTCCCAGTTTTTGAGATCCAGATAGAGGCCGTC-GAGTGAGTGCTATGTGCT
>gene=chr11_71814424-71814598; species=gorGor
CAATACCCCGGCTTCCGGTCCCGCCCGCTAGCGCGTGATCGTTGTCAACCAATGGGAAGGCGTAACCGGAGACGCAAGCACGTGATGCGGGGAAAGGGCGGGGCGGATCACATGACTTCATCTTTCCAGTCTCTAAACTGGCAGTAGTGGCCGTCGTGAGTTGTGTTATGCGTT
>gene=chr11_71814424-71814598; species=panTro
CAATACCCCGGCTTCCGGTCCCGCCCGCTAGCGCGTGATCGTTGTCAACCAATGGGAAGGCGTAACCGGACACGCAAGCACGTGATGCGGGGAAAGGGCGGGGCGGATCACATGACTTCATCTTTCCAGTCTCTAAACTGGCAGTAGTGGCCGTCGTGAATTGTGTTATGCGTT
>gene=chr11_71814424-71814598; species=papHam
CAATACCCCGGCTTCCGGTCCCGCCCGCTAGCGCGTGATCGTTGTCAACCAATGGGAAGGCGTAACCGGACACGCAGGCAAGTGAAGCGAGGAAAGGGAGGGGTGGATCACATGACTTCATCTTTCCAGTCTCTAAACTGGTAGTAGTGGCCGTCGTGAATTGTGTTATGCGTT
>gene=chr11_71814424-71814598; species=ponAbe
CAATACCCCGGCTTCCGGTCCCGCCCGCTAGCGCGTGATCGTTATCAACCAATGGGAAGGCGTAACCGGACACGCAGGCACGTGACGCGGGGAAAGGGCGGGGCGGATCACATGACTTCATCTTTCCAGTCTGTAAACTGGCAGTAGTGGCCGTCGTGAATTGTGTTATGCGTT
>gene=chr11_71814424-71814598; species=rheMac
CAATACCCCGGCTTCCGGTCCCGCCCGCTAGCGCGTGATCGTTGTCAACCAATAGGAAGGCGTAACCGGACACGCAGGCAAGTGAAGCGAGGAAAGGGAGGGGCGGATCACATGACTTCATCTTTCCAGTCTCTAAACTGGCAGAAGTGGCCGTCGTGAATAGTGTTATGCGTT
>gene=chr11_75525784-75525974; species=hg19
AGGGTCCCCGCCCTCCACCGGAGGCCTGTTACCACGGCAACCAGTGAGGGCGGAAGTGGCTCAGAAGACCGGTTCTCCCTAATCAGGTGACTCTCCCGCCTCCTGCACGTGACACCGGAGCCCAGAAGCGCGCTCTACCTAATCAAGACCCCACCCCTCTTTCCCTTTACTGACAATTGACAGCGACCTC
>gene=chr11_75525784-75525974; species=bosTau
AGGGTCCCCGCCCTCCTAGGGAGGCCGGTTACCATGGCAACTAGTTAGGGCGGAAGTGGCTCCCAAAACTGACTCTCACTAATCAGGTGACTCTCCTGCCTCCTGCACGTGACACCGGAGCCCAGGCGC-CGGTCTACCTAGTC-GGACTCCGCCCCTCTATTCCTTTACTGACAACTGACGGCGACCTC
>gene=chr11_75525784-75525974; species=calJac
AGGATCTCCGCCCTCCAC----AGCCTGTTACCACGGCAACCAGTAAAGGCGGAAGTGACTCAGAAGACTGATACTCCCTAATCAGGTGACTCTCCCTCCTCCCGCACGTGACACTGGAGCCCAGGGGCGCGCTCTACCTAATCAAGACCCCACCCCTCTTTCCCTTTAGTGACAATTGACAGCGACCTC
>gene=chr11_75525784-75525974; species=canFam
ACGGTCCCCGCCCTCCGAGGGGGG-CGGTTGCCACGGCAACTAGTCCGGGCGGAAGTGGCTCGGAAGACTGACTCTCACTAATCAGGTGACTCTCCTGCCTCCTGCACGTGACAACAGAGCCCAGGCGCGCTCTCTACCTAATC-AGGCCCCGCCCCTCTGTCCCTTTACCGACAACTGACACAGACCTA
>gene=chr11_75525784-75525974; species=equCab
A-GGTCCCCGCCCTCCTCGGGAGGCCGGTTACCATGGCAACTAGTTAGGGCGGAAGTGGCTCC---GACTGACTCTCACTAATCAGGTGACTCTCCTGCCTCCTGCACGTGACACCAGAGCCCAGGCGCGCTCTCTACCTAGTC-AGACCCCGCCCCTCTTTCCCTTTACTGACAACTGACAGCGACTGA
>gene=chr11_75525784-75525974; species=gorGor
AGGGTCCCCGCCCTCCACCGGAGGCCTGTTACCACGGCAACCAGTGAGGGCGGAAGTGGCTCAGAAGACCGATACTCCCTAATCAGGTGACTCTCCCGCCTCCTGCACGTGACACCGGAGCCCAGAAGCGCGCTCTACCTAATCAAGACCCCACCCCTCTTTCCCTTTACTGACAATTGACAGCGACCTC
>gene=chr11_75525784-75525974; species=panTro
AGGGTCCCCGCCCTCCACCGGAGGCCTGTTACCACGGCAACCAGTGAGGGCGGAAGTGGCTCAGAAGACCGATACTCCCTAATCAGGTGACTCTCCCGCCTCCTGCACGTGACACCGGAGCCCAGAAGCGCGCTCTACCTAATCAAGACCCCACCCCTCTTTCCCTTTACTGGCAATTGACAGCGACCTC
>gene=chr11_75525784-75525974; species=papHam
AGGGTCCCCGCCCTCCACCGGAGGCCTGTTACCACGGCAACCAGCGAGGGCGGAAGTGGCTCAGAAGACCGATACTCCCTAATCAGGTGACTCTCCCGCCTCCTGCACGTGACACCGGAGCCCAGGCGCGCACTCTACCTAATCAAGACCCCACCCCTCTTTCCCTTTACTGACAATTGACAGCGACCTC
>gene=chr11_75525784-75525974; species=ponAbe
AGGGTCCCCTCCCTCCACCGGAGGCCTGTTACCACGGCAACCAGTGAGGGCGGAAGTGGCTCAGAAGACCGATACTCCCTAATCAGGTGACTCTCCCGCCTCCTGCACGTGACACCGGAGCCCAGAAGCGCGCTCTACCTAATCAAGACCCCACCCCTCTTTCCCTTTACTGACAATTGACAGCGACCTC
>gene=chr11_75525784-75525974; species=rheMac
AGGGTCCCCGCCCTCCACCGGAGGCCTGTTACCACGGCAACCAGCGAGGGCGGAAGTGGCTCAGAAGACCGATACTCCCTAATCAGGTGACTCTCCCGTCTCCTGCACGTGACACCGGAGCCCAGGCGCGCACTCTACCTAATCAAGACCCCACCCCTCTTTCCCTTTACTGACAATTGACAGCGACCTC
>gene=chr11_75959349-75959599; species=hg19
TGTGCATCTTCCACATCTCAGCTCCCCACTCCAGCACCACTGACCACCCATCAGCAGGCCAGTGTCCCAGGTCCAAATGTACTTGAGTCACACGTCCTCTCAGGTCCAGTCACCTATGGCCATGTCACATGATCACCATGGTTGCCAGGACCACTAGGGGGCAGTTCTCAGAGGAGGAGGTTAACATCTCAGTGAAGGCAGATGACTTCTGATGGGGCAGACCAGTGAGcactggatggcagagctccta
>gene=chr11_75959349-75959599; species=bosTau
TGGGCACCTTATACAC-TCACCTCCCAGTTCCAACACCAGAGACCACACAGTAGCATGC-------------------------CAGTCACATGTCTT-CCAGGTCCAATCATCTGTGGCCACGTCACATGGTTAGTATGGTTGCCAGGGCCACTGGGGGGAAGTTCTCAGAGGATGAGACTACCACCATGATGATGGAAC--CACTTCTGAAG-------------------GAG---Aagagctccta
>gene=chr11_75959349-75959599; species=calJac
TATGCATCTTACACATCTCAGCTTCTCACTCCAGCACCACTGACCACCCATCAGCAGGCCAGTGTCCCAGGTCCAAATGTACCTGAGT-ACGTGCCCTCCCTGGTCCAGTCACCTATGGCCATGTCACATGGTCACCATGGTTGCCAGGACCACCAGGGGGAAGTTCTCAGAGGAGGGGGTTAGCATCACAGTGAAGGCAGATGACTTCTGATGGGGCAGACCAGTGGGcactggatggcagagctccta
>gene=chr11_75959349-75959599; species=canFam
CCTGTATCTTGCACATCTTACCTCCCAGCTCCAGCACCATCAACC--ATCCTAGCATGT---GCACCAGAGGTCAAATTTTCTCGAG----------TCACAGGTCCAATCACCAATGGTCATGTCACACGGTTACCATGGCTCC--AGGCTGCTGGGG-GAAGTTCTCAGAGGAGGGGGCTACCATCACAGTGAAGACAG--GAC-TCTGATGGGGgaaacccataatagctgggtgtcagagttccca
>gene=chr11_75959349-75959599; species=equCab
TATCTATCTTGCACATCTCACCTCCCAGCTCCAGCACCAGCGACCACACAGTAGCATGCCAGGGGCCCAGGGCCAAATTCCCTTGAT-CACATGTCCTCCCAGGTCCCATCACCTATGGCCACATCGCATGGTCATCACGGTTGCCAAGGCCACTGGGGGGATGTTCTCAGAGGAGGGGGCTTCCATCACGGTGAAGGCAG--GACTTCTGATGGGGCAGACTAGTGAGGGCTgagtgtcagagctccca
>gene=chr11_75959349-75959599; species=gorGor
-----------------------------------------------------------CAGTGTCCCAGGTCCAAATGTACCTGAGTCACACGTCCCCTCAGGTCCAGTCACCTATGGCCATGTCACATGATCACCCTGGTTGCCAGGACCACTAGGGGGCAGTTCTCAGAGGAGGAGGTTAATATCTCAGTGAGGGCAGATGACTTCTGATGGGGCAGACCAGTGAGCACTggatggcagagctccta
>gene=chr11_75959349-75959599; species=panTro
TGTGCATCTTCCACATCTCAGCTCCCCACTCCAGCACCACTGACCACCCATCAGCAGGCCAGTGTCCCAGGTCCAAATGTACTTGAGTCACACGTCCTCTCAGGTCCAGTCACCTATGGCCATGTCACATGATCACCATGGTTGCCAGGACCACTAGGGGGCAGTTCTCAGAGGAGGAGGTTAACATCTCAGTGAAGGCAGATGACTTCTGAtggggcagaccagtgagcactggatggcagagctccta
>gene=chr11_75959349-75959599; species=papHam
TGTGCATCTTCCACATCTCAGCTCCCCACTCCAGCACTACTGACCACCCATCAACAGGCCAGTGTCTCAGGTCCAAATGTACTTGAGTCACATGTCCTCCCAGGTCCAGTCACCTATGGCCATGTCACATGGTCACCATGATTGCCAGGACCACTAGGGGGCAGTTCTCAGAGGAGG-GGTTAACATCGCAGTGAAGGCAGATGACTTCTGACAGGGCAGACCAGTGAGcactggatggcagagctcctt
>gene=chr11_75959349-75959599; species=ponAbe
TGTGCATCTTCCACATCTCAGCTCCCCACTCCAGCACCACTGACCACCTATCAGCAGGCCAGTGTCCCAGGTCCAAATGTACTTGAGTCACACATCCTCTCAGGTCCAGTCACCTATGGCCATGTCACATGGTCACCATGGTTGCCAGGACCACTAGGGGGCAGTTCTCAGAGGAGGCGGTTAACATCTTAGTGAAGGCAGATGACTTCTGATGGGGCAGACCAGTGaccactggatggcagagctccta
>gene=chr11_75959349-75959599; species=rheMac
TGTGCATCTTCCACATCTCAGCTCCCCACTCCAGCACTACTGACCACCCATCAACAGGCCAGTGTCTCAGGTCCAAATGTACTTGAGTCACATGTCCTCCCAGGTCCAGTCACCTATGGCCATGTCACATGGTCACCATGATTGCCAGGACCACTAGGGGGCAGTTCTCAGAGGAGG-GGTTAACATCGCAGTGAAGGCAGATGACTTCTGACAGGGCAGACCAGTGAGcactggatggcagagctcctt
>gene=chr11_78426853-78427103; species=hg19
TCTCTGAACATTCAGCTCATTTCGTCCTCCTGCCACCTGGCCCTGGGAGCTGCAGCTGCATCTATGATGCCCATCTAGACTCCACCAGGCTGCAGCGCCACCTGTCTGCAGAACAGAGCTGCAGAGATGACTACCACTGATAAGAATGCATCTGTGACCACCTAGGGATgcccattctgtcccagacactgcgctagcacttgatgcacacatgacctcattttcttcacaactaccatataaggtaggt
>gene=chr11_78426853-78427103; species=bosTau
TCT-TGGACATTCCGCTCACTTCTTCCTCGGGCCACCTG-CACTGGGAGCGGCACCCCGAC------------------CTCTCCCAGGA-GATGCATCCTCAGTCCTGGGGGCAGAGCTGTGGATGCACAGGCTGCTGGTATGGAAGCATCGgctgccacctccgggcgccagtt-tgtcccagacatggtgccagcct------tatgcacaacctccttttcatcacaaatgccgtagaaggca---
>gene=chr11_78426853-78427103; species=calJac
TCTTAGAACATTCAACTCATTTTGTCCTTGTGCCACCTGGCACTGGGAGCTGCACCTGCGTCTGTGATGCCCATCTAGACGCCACCAGGCTGCGGTGCCACCTGTCTGCAGAACAGAGCTGCAGAGATGACTACCACTGATAGGAATGAATCTGTGaccacctatggatgccga-tctgtctcagacactgtgctagcacttgatgtatgcatgacctcattttcttcacaactaccatataatgtaggt
>gene=chr11_78426853-78427103; species=canFam
TCT-TGGACATTCAATGCATTTCTTCCTCATGTCACCAG-TATAGGGAGCAGCATCTGGAC------------------CTCTGCTGGGG-GCAGGGCCACCGTTCAGTGGAAGAGAGCTGCAGAGATGACTGTCACT---------------GCTACCACCTCTGGGTGCTTGTCCTGCCCCAGACACCATCCTAGCAT------TATGCGCAGCCTGACATTCCTCACAGGTATTGTGTAGGGCAGGG
>gene=chr11_78426853-78427103; species=equCab
TTT-TGGACATTCAACTCACTTCTTCCTCATGCCACCTG-TACCGGGAGCAGCACCTAGAC------------------CTCTGCTGGGA-GCAGTGCCACCAGCCCACAGAGCAGAGCTGCAGAGACGGCTACGACTGGGACCAAAGCATCCA-TACCATCTCTGGATGCCTGTTCCATCCCAGACACCa---------------cacgcatgacctcatattcctcacaaccaccat-taagtcaga-
>gene=chr11_78426853-78427103; species=gorGor
TCTCTGAACATTCAACTCATTTCGTCCTCCTGCCACCTGGCCCTGGGAGCTGCAGCTGCATCTATGATGCCCATCTAGACTCCACCAGGCTGCAGCGCCACCTGTCTGCAGAACAGAGCTGCAGAGATGACTACCACTGATAAGAATGCATCTGTGACCACCTAGGGATgcccattctgtcccagacactgcgctagcacttgatgcacacatgacctcattttcttcacaactaccatataaggtaggt
>gene=chr11_78426853-78427103; species=panTro
TCTCTGAACATTCAGCTCATTTCGTCCTCCTGCCACCTGGCCCTGGGAGCTGCAGCTGCATCTATGATGCCCATCTAGACTCCACCAGGCTGCAGCGCCACCTGTCTGCAGAACAGAGCTACAGAGATGACTACCACTGATAAGAATGCATCTGTGACCACCTAGGGATgcccattctgtcccagacactgcgctagcacttgatgcacacatgacctcattttcttcacaactaccatataaggtaggt
>gene=chr11_78426853-78427103; species=papHam
tctctgaacattcaactcatttagtcctcCTGCCCCCCGGCACTGGGAGCTGCACCTGCGTCTGTGATGCCCATCTCGACTCCACTAGGCTGAAGCGCCACCTGTCTGCAGAACAGAACTGCAGAGATGACTACCACAGACAGGAACGCATCTGTGaccacctagggatgcctattctgtcccagacactgcactagcact-----------tgacctcattttcttcacaactaccatataaggtaggt
>gene=chr11_78426853-78427103; species=ponAbe
TCTCTGAACATTCAACTCATTTCGTCCTCCTGCCACCTGCCCCTGGGAGCTGCAGCTGCATCTATGATGCCCATCTAGACTCCACCAGGCTGCAGCGCCACCTGTCTGCAGAACAGAGCTGCAGAGATGACTACCACTGATAAGAATGCATCTGTGaccacctagggatgcccattctgtcccagactctgtgctagcacttgatgcacacatgacctcattttcttcacaactaccatataaggtaggt
>gene=chr11_78426853-78427103; species=rheMac
TCTCTGAACATTCAACTCATTTAGTCCTCCTGCCCCCCGGCACTGGGAGCTGCACCTGCGTCTGTGATGCCCATCTCGACTCCACTAGGCTGAAGCGCCACCTGTCTGCAGAACAGAACTGCAGAGATGACTACCACAGACAGGAACGCATCTGTGaccacctagggatgcctattctgtcccagacactgcactagcact-----------tgacctcattttcttcacagctaccatataaggtaggt
>gene=chr11_85339509-85339759; species=hg19
GTCAGGATGGAGGGCGCGGCTTTTGACTGAGTGGGGGCGGGCCCGGGCTGCAATCGAGAGGCGTTGAGCCGTAAATCAGCACCACTTCCCGCCCAGGGCGTTCTGGGTCCCCGCCCACCGGCAAGTCACATGAGCCACCAAAATGGTGGTGTTCGGGTATGAGGCTGGGACTAAGCCAAGGGATTCAGGTGTGGTGCCGGTGGGAACTGAGGAAGCGCCCAAGGTAGGCGGAAATCCGAAGTGGTATGGG
>gene=chr11_85339509-85339759; species=bosTau
ACCAGGACGGAGGGCGCGGCTTTTGACTGGGCCGGGGC----------TGCGGGCGCTAGGCG-TGAGCCC-------GCGACCCTTCCGGACCCGAGAGCCCTGCGTCCCCGCCCA-CCGCCAGTCACGTGAGTCGCCAAGATGGCGGCGCTCGGGCGTGAGGCTGGAGACGACGTGCGGGTTGCCGGTGTGGTGCCGGTGGGAGCTGCGGAAGTGCCTAAGGTAGGCGGAAACCCAGGGTGCTGAGGC
>gene=chr11_85339509-85339759; species=calJac
GTCAGGATGGAGGGCGCGGCTTTTGACTGAGTGGGGGCCGGCCCGGGCTGCAAGCGAGACGCG-TGAGCCGTAAATCAGCACCACTTCCCTCCCAGGGCGTTCTGGGTCCCCGCCCCCTTGCAAGTCACGTGAGTCATCAAAATGGCGGCGCTCGGGTATGAGGCTGGGGCTAAGTT---GGATTCAGGTGTGGAGCCGGTGGGAGCTGAGGAAGCGCCCAAGGTAGGCGGAAACCCGAAGTGGTATAGG
>gene=chr11_85339509-85339759; species=canFam
GCCAGGATGGAGGGCGCGGCTTTTGACTGGGCCGGGGAGGGCCGGG-CTGCAGGCGAGAGGCG-TGAGCCG-------GCACCGCTTCCCGCTCCGGGCGCTCTGGGTCCCCGCCCA-CCGCCAGTCATGTGACCCGCCAAGATGGCGGCGCTCGGGCGTGCGGCCGGGGCTGAGCGGGAGGACGCGGGTGTGGTGCCGGCGAGAGCGGGGGAAGCGTCCAAGGTAGG-GGGAACCCGGGGCGGTAGGAG
>gene=chr11_85339509-85339759; species=equCab
GCCTGGATGGAGGGCGCGGCTTTTGACTGGGTCGGGGCGGGCCCGG-CTGCAGGAGAGACGCC-TGAGCCG-------GCACCATTTCCCGCCCCAGGCGTTCCGGCTCCACGCCTACCCGTGAGTCACGTGAGCCGGCAAGATGGCGGCGCTCCGGCGTGAGGCTGGGGCTGACCTGAGGGATACAGGTGTGGTGCCGGTGGGAACTGGGGAAGCGCCCAAGGTACGCAGAAACCCGGGGTGGTATGGG
>gene=chr11_85339509-85339759; species=gorGor
GTCAGGATGGAGGGCGCGGCTTTTGACTGAGTGGGGGCGGGCCCGGGCTGCAATCGAGAGGCGTTGAGCCGTAAATCAGCACCACTTCCCGCCCAGGGCGTTCTGGGTCCCCGCCCACCAGCAAGTCACATGAGCCACCAAAATGGTGGTGTTCGGGTATGAGGCTGGGACTAAGCCAAGGGATTCAGGTGTGGTGCCGGTGGGAACTGAGGAAGCGCCCAAGGTAGGCGGAAATCCGAAGTGGTATGGG
>gene=chr11_85339509-85339759; species=panTro
GTCAGGATGGAGGGCGCGGCTTTTGACTGAGTGGGGGCGGGCCCGGGCTGCAATCGAGAGGCGTTGAGCCGTAAATCAGCACCACTTCCCGCCCAGGGCGTTCTGGGTCCCCGCCCACCGGCAAGTCACATGAGCCACCAAAATGGTGGTGTTCGGGTATGAGGCTGGGACTAAGCCAAGGGATTCAGGTGTGGTGCCGGTGGGAACTGAGGAAGCGCCCAAGGTAGGCGGAAATCCGAAGTGGTATGGG
>gene=chr11_85339509-85339759; species=papHam
GACAGGATGGAGGGCGCGGCTTTTGACTGAG-GGGGGCGGGCCCGGGCTGCAAGCGAAAGCCA-TGAGCCGTAAACCCGCACCACTT----------------------CCCGCCCACCAGCAAATCACGTGAGCCATCAAAATGGCGGTGTTCGGGCATGAGGCTGGGGCCAAGCTGAGGGATTCAGGTGTGGTGCCGGTGGTAACTGAGGAAGCGCCCAAGGTAGGCGGAAATCCGAAGTGGTATGGG
>gene=chr11_85339509-85339759; species=ponAbe
CTCAGGATGGAGGGCGCGGCTTTTGACTGAGTGGGGGCGGGCCCGGGCTGCAACCGAGAGGCGTTGAGCCGTAAATCAGCACCACTTCCCGCCCAGGGCGTTCTGGGTCCCCGCCCACCTGCAAGTCATGTGAGCCACCAAAATGGTGGTGTTCGGGTATGAGGCTGGGACTAAGCCAAGGGATTCAGGTGTGGTGCCGGTGGGAACTGAGGAAGCGCCCAAGGTAGGCGGAAATCCGAAGTGGTATGGG
>gene=chr11_85339509-85339759; species=rheMac
GACAGGATGGAGGGCGCGGCTTTTGACTGAG-GGGGGCGGGCCCGGGCTGCAAGCGAGAGGCA-TGAGCCGTAAACCCGCCCCACTT----------------------CCCGCCCACCAGCAAATCACGTGAGCCATCAAAATGGCGGTGTTCGGGTATGAGGCTGGGGCCAAGCTGAGGGATTCAGGTGTGGTGCCGGTGGTAACTGAGGAAGCGCCCAAGGTAGGCGGAAATGCGAAGTGGTATGGG
>gene=chr11_85956054-85956304; species=hg19
gcgggagggcgcgcgcgcgcgccccTTTTTCAGCAGTGTGGCGGGGTCGCACGCACGCCCGCCTCGGCGGCTGGGCGCGATTTgcgacagtggggggggcggtggaggtggcggcggcagcggcAACTTTGCGGCAAGCTCGGGCCGGGCTTGCTTGACGGCGGTGTGGCGGAGGCCCCGCCCCAGGCGGCAGGAACCTGGAGGGAGGCGGAGGAATATGTCCGAGAGGGAAGTGTCGACTGCGCCGGCG
>gene=chr11_85956054-85956304; species=bosTau
gcgggagggcgcgcgcgcgcgccccTTTTTCAGCAGTGTGGCGGGGTCGCACGCACGCCCGCCTCGGCGGCTGGGCGCGGTTTGCGACAGTGGGGGGAgcggcggcggtggcggcggc---ggcagcTTTGCGGCAAGCTCCGGCCGGGCTTGCTTGACGGCGGTGTGGCGGAGGCCCCGCCCCCGGCGGCAGGAACCTGGAGGGAGGCGGAGGAATATGTCCGAGAGGGAAGTGTCGACAGTGCCGGCG
>gene=chr11_85956054-85956304; species=calJac
gcgggagggcgcgcgcgcgcgccccTTTTTCAGCAGTGTGGCGGGGTCGCACGCACGCCCGCCTCGGCGGCTGGGCGCGATTTgcgacagtggggggggcggtggaggtggcggcggcagcggcAACTTTGCGGCAAGCTCGGGCCGGGCTTGCTTGACGGCGGTGTGGCGGAGGCCCCGCCCCAGGCGGCAGGAACCTGGAGGGAGGCGGAGGAATATGTCCGAGAGGGAAGTGTCGACTGCGCCGGCG
>gene=chr11_85956054-85956304; species=canFam
GCGGGAGGGCGCGCACGCGCGCCCCTTTTTCAGCAGTGTGGCGGGGTCGCACGCACGCCCGCCTCGGCGGCTGGGCGCGGTTTGCGACAGTGGGGGGAGCGGTGGAGGTGGCGGCGGCAGCGGCAACTTTGCGGCAGGCTCCGGCCGGGCTTGCTTGACGGCGGTGTGGCGGAGGCCCCGCCCTAGGCGGCAGGAACCTGGAGGGAGGCGGAGGAATATGTCCGAGAGGGAAGTGTCGACAGCGCCGGCG
>gene=chr11_85956054-85956304; species=equCab
GCAGGAGGGCGCGCGCGCGCGCGCCTTTTTCAGCAGTGTGGCGGGGTCGCACGCACGCCCGCCTCGGCGGCT----------------------------------------------------------------------------------------------------------------------------------------------------------------------------------
>gene=chr11_85956054-85956304; species=gorGor
gcgggagggcgcgcgcgcgcgccccTTTTTCAGCAGTGTGGCGGGGTCGCACGCACGCCCGCCTCGGCGGCTGGGCGCGATTTGCGACAGTGGGGGGGGCGGTGGAGGTGGCGGTGGCAGCGGCAACTTTGCGGCAAGCTCGGGCCGGGCTTGCTTGACGGCGGTGTGGCGAAGGCCCCGCCCCAGGCGGCAGGAACCTGGAGGGAGGCGGAGGAATATGTCCGAGAGGGAAGTGTCGACTGCGCCGGCG
>gene=chr11_85956054-85956304; species=panTro
gcgggagggcgcgcgcgcgcgccccTTTTTCAGCAGTGTGGCGGGGTCGCACGCACGCCCGCCTCGGCGGCTGGGCGCGATTTGCGACAGTGGGGGGGGCGGTGGAGGTGGCGGCGGCAGTGGCAATTTTGCGGCAAGCTCGGGCCGGGCTTGCTTGACGGCGGTGTGGCGGAGGCCCCGCCCCAGGCGGCAGGAACCTGGAGGGAGGCGGAGGAATATGTCCGAGAGGGAAGTGTCGACTGCGCCGGCG
>gene=chr11_85956054-85956304; species=papHam
gcgggagggcgcgcgcgcgcgccccTTTTTCAGCAGTGTGGCGGGGTCGCACGCACGCCCGCCTCGGCGGCTGGGCGCGATTTgcgacagtggggggggcggtggaggtggcggcggcagcggcAACTTTGCGGCAAGCTCGGGCCGGGCTTGCTTGACGGCGGTGTGGCGGAGGCCCCGCCCCAGGCGGCAGGAACCTGGAGGGAGGCGGAGGAATATGTCCGAGAGGGAAGTGTCGACTGCGCCGGCG
>gene=chr11_85956054-85956304; species=ponAbe
gcgggagggcgcgcgcgcgcgccccTTTTTCAGCAGTGTGGCGGGGTCGCACGCACGCCCGCCTCGGCGGCTGGGCGCGATTTGCGACAGTGGGGGGGGCGGTGGAGGTGGCGGCGGCAGCAGCAACTTTGCGGCAAGCTCGGGCCGGGCTTGCTTGACGGCGGTGTGGCGGAGGCCCCGCCCCAGGCGGCAGGAACCTGGAGGGAGGCGGAGGAATATGTCCGAGAGGGAAGTGTCGACTGCGCCGGCG
>gene=chr11_85956054-85956304; species=rheMac
gcgggagggcgcgcgcgcgcgccccTTTTTCAGCAGTGTGGCGGGGTCGCACGCACGCCCGCCTCGGCGGCTGGGCGCGATTTgcgacagtggggggggcggtggaggtggcggcggcagcggcAACTTTGCGGCAAGCTCGGGCCGGGCTTGCTTGACGGCGGTGTGGCGGAGGCCCCGCCCCAGGCGGCAGGAACCTGGAGGGAGGCGGAGGAATATGTCCGAGAGGGAAGTGTCGACTGCGCCGGCG
>gene=chr11_86451704-86451954; species=hg19
CATGTGCATTGCTGAAACAGCAGATTTCTAAGCATGTATCACAGCAGGCTGGGCTTGCAGGCTTTATTTAGGTAAAACTCCCATTGAGCTTCAGCTCCCAGTGCCCAGTCTGACTCAGAGCTTCAGAATTTTGTCCTGCAGTGCGATGAGTCATGGTGATGAAATTTCAAGAGAAAAGGACATTTTTAAAATTAGCTGTAAGATAGCAACTGGCTGTGCTTTTGCTCTGTAAGTGCCTTTTCCAGGTTAT
>gene=chr11_86451704-86451954; species=bosTau
CGTGTGCATTGCTGAATTAGCAAATTTCTAAGCATCTATCACAGCAGGTCC-GCTTGCAGGCTTTATTTAGGTAAAACTCCCATTGAGCCTCAGCTCTCAGGGCTCAGTCTGACTCAGAGCTTCAGAATCTTGGCCTGCAGTGCGATGAGTCATGGTGATGAAATTTCAAGAGAAAAGGACATTCTTAAAATTAGCTTTGAGACAGCAACTGGACGTACTTTTGCTCTGGAAGTGCCTTTCCCAGGTTAT
>gene=chr11_86451704-86451954; species=calJac
CATGTGCATTGCTGAATTTGCAAATTTCTAAGCATGTATCACAGCAGGCTGGGCTTGCAGGCTTTATTTAGGTAAAACTCCCATTGAGCTTCAGCTCCCAGTGCCCAGTCTGACTCAGAGCTTCAGAATTTTGGCCTGCAGTGCGATGAGTCATGGTGATGAAATTTCAAGAGAAAAGGACATTCTTAAAATTAGCTGTGAGACAGCAACTGGCTGTGCTTTTGCTCCGTAAGCACCTTTTCCAGGTTAT
>gene=chr11_86451704-86451954; species=canFam
CGTGTGCATTGCTGAAGTAGCAAATTCCAAAACATCTCTCACAGCAGGCCCGGCTTGCAGGCTTTATTTAGGTAAAACTCCCATTGAGCCTCAGCTCCCAGGGCCCAGTCTGACTCAGAGCTTCAGAATCTTGGCCTGCAGTGAGATGAGTCATGGTGATGAAATTTCAAGAGAAAAGGACATTCTTAAAATTAGCTTTGAGGCAGCAACTGGCTATGCTTTT-CTCTCTCAGTGCCTTTTCCAGGTTAT
>gene=chr11_86451704-86451954; species=equCab
CGTGAGTGCCGCTGAATCAGCAAATTTCTAAGCACCTATCACAGCAGGCCCAGCCTGCAGGCTTTATTTAGGTAAAACTCCCATTGAGCTTCAGCTCCCAGGGCCCAGCCTGACTCAGAGCTTCAGAATCTTGGCCTGCAGTGCGATGAGTCATGGTGATGAAATTTCAAGAGAAAAGGACATTCTTAAAATTAGCTTTGAGGCAGCAACTGGCTGTGCTTTTGCTCTGTAAGCGCCTTTTCCAGGTTAT
>gene=chr11_86451704-86451954; species=gorGor
CATGTGCGTTGCTGAAACAGCAGATTTCTAAGCATGTATCACAGCAGGCTGGGCTGGCAGGCTTTATTTAGGTAAAACTCCCATTGAGCTTCAGCTCCCAGTGCCCAGTCTGACTCAGAGCTTCAGAATTTTGTCCTGCAGTGCGATGAGTCATGGTGATGAAATTTCAAGAGAAAAGGACATTCTTAAAGTTAGCTGTAAGACAGCAACTGGCTGTGCTTTTGCTCTGTAAGTGCCTTTTCCAGGTTAT
>gene=chr11_86451704-86451954; species=panTro
CATGTGCATTGCTGAAACAGCAGATTTATAAGCATGTATCACAGCAGGCTGGGCTTGCAGGCTTTATTTAGGTAAAACTCCCATTGAGCTTCAGCTCCCAGTGCCCAGTCTGACTCAGAGCTTCAGAATTTTGTCCTGCAGTGCGATGAGTCATGGTGATGAAATTTCAAGAGAAAAGGACATTCTTAAAATTAGCTGTAAGACAGCAACTGGCTGTGCTTTTGCTCTGTAAGTGCCTTTTCCAGGTTAT
>gene=chr11_86451704-86451954; species=papHam
CATGTGCATTGCTGAAACAGCAAATTTCTAAGCATGTATCACAGCAGGCTGGGCTTGCAGGCTTTATTTAGGTAAAACTCCCATTGAGCTTCAGCTCCCAGTGCCCAGTCTGACTCAGAGCTTCAGAATTTTGGCCTGCAGTGCGATGAGTCATGGTGATGAAATTTCAAGAGAAAAGGACATTCTTAAAATTAGCTGTAAGACAGCAACTGGCTGTGCTTTTGCTCTGTAAGCGCCTTTTCCAGGTTAT
>gene=chr11_86451704-86451954; species=ponAbe
CATGTGCATTGCTGAAACAGCAGATTTCTAAGCATGTATCACAGCAGGCTGGGCTTGCAGGCTTTATTTAGGTAAAACTCCCATTGAGCTTCAGCTCCCAGTGCCCAGTCTGACTCAGAGCTTCAGAATTTTGGCCTGCAGTGCGATGAGTCATGGTGATGAAATTTCAAGAGAAAAGGACATTCTTAAAATTAGCTGTAAGACAGCAACTGGCTGTGCTTTTGCTCTGTAAGTGCCTTTTCCAGGTTAT
>gene=chr11_86451704-86451954; species=rheMac
CATGTGCATTGCTGAAACAGCAAATTTCTAAGCATGTATCACAGCAGGCTGGGCTTGCAGGCTTTATTTAGGTAAAACTCCCATTGAGCTTCAGCTCCCAGTGCCCAGTCTGACTCAGAGCTTCAGAATTTTGGCCTGCAGTGCGATGAGTCATGGTGATGAAATTTCAAGAGAAAAGGACATTCTTAAAATTAGCTGTAAGACAGCAACTGGCTGTGCTTTTGCTCTGTAAGCGCCTTTTCCAGGTTAT
>gene=chr11_102217769-102218019; species=hg19
CCCGTGACTCCCGATGAGCGTCCAGTTGCGCCGGGCATCCTGGCCTCCCAGCGTCTTTCCCGGAGGTTCATCGCCGCACGGCGGAAAGCGCTCTCGGTTCCGCTTTCCGGCCCCAGCCTCCCGGGCGCCCTCGCGCGGCGGCTAACGCTGGTCCTCGGCCGGGCGCGCTGACGTCATCGTGCGTCAGAGTGAGCCCGGATGGGGCGGCGGGCTTCGGGAGCGCCCGGGCTGATCCGAGCCGAGCGGGCCG
>gene=chr11_102217769-102218019; species=bosTau
CCACGGC-CAGGCCCTCCCG------------------------------------------------------CCCGCCCTGAGTCACGC---CAGACCCGCACTTCGCCCTCAAACGCCCCGGCGCCCTCGGGCTGC--GTGACGTGA--TCCCGGC-CGGCGCGCTGACGTCAC-GGGCGTCGGCGTGGGCCTCGCGCGGGCGGGGAGCCTGTGGCGCGCTGGAGCCCAGCCACCC------GGCCC
>gene=chr11_102217769-102218019; species=calJac
CCGGCGACTCCCG-TGGGCGCTCGCTGGCGCCGGGCCTCCCGGCCACCCGGCGTCTTTCCCGGAGGTTTGTCTCCTCACCTCCTAACCCGCGCTGGGTTTCGCTTTCCCGCCCCGGCCTCCCGGGCGCCCTCCCGCGGAGGCTAACGCGGGTCCCCGGCCCGGCGTGCTGACGTCACCGTGCGTCGGCGTGGGCCCGGCTGGGGCGGCGGGCTTCGGGAGCGCGGGGGCTGATACGAGATGAGCTGGCCG
>gene=chr11_102217769-102218019; species=canFam
-----------------------------------------------------------------------------------------------------------cggccccGGAGGCCGTGGC-GCTGCGCTC------TGACGCGG--CCC---G-CGGCGCCCTGACGTTAGCGTGCGTCAGCGCGGGCCCCGCCTGGGCG-GGGGCTGGGGAGCCTC---------GTTGAcg------ggggg
>gene=chr11_102217769-102218019; species=equCab
CCACTGCCCGCAGCAGGGCG--------------------------------------------------------------------------------------------------------------------------------------------------------------------------------------------------------------------------------------
>gene=chr11_102217769-102218019; species=gorGor
CCCATGACTCCCGATGAGCGTCCAGTTGCGCCGGGCGTCCCGGCCTCCCAGCGTCTTTCCCGGAGGTTCATCGCCCCACGGCGGAAAGCGCTCTCGGTTCCGCTTTCCGGCCCCAGCCTCCCGGGCGCCCTCGCGCGGCGGCTAACGCTGGTCCTCGGCCGGGCGCGCTGACGTCATCGTGCGACGGAGTGAGCCCGGATGGGGCGGCGGGCTTCGGGAGCGCCCGGGCTGATCCGAGCCGAGCGGGCCG
>gene=chr11_102217769-102218019; species=panTro
CCCGTGACTCCCGATGAGCGTCCAGTTGCGCCGGGCGTCCCGGCCTCCCAGCGTCTTTCCCGGAGGTTCATCGCCCCACGGCGGAAAGCGCTCTCGGTTCCGCTTTCCGGCCCCAGCCTCCCGGGCGCCCTCGCGCGGCGGCTAACGCTGGTCCTCGGCCGGGCGCGCTGACGTCATCGTGCGTCGGAGTGAGCCCGGATGGGGCGGCGGGCTTCGGGAGCGCCCGGGCTGATCCGAGCCGAGCGGGCCG
>gene=chr11_102217769-102218019; species=papHam
CCTGCGACTCCCGATGGGAGTCCAGTTGCGCCGGGCGTCCCGGCCTCCCAGCGTCTTTCCCGGAGGTTAGTCTCCCCACGGCCGCAAGTGCGCTCGGTTCCGCTTTCCGGCCCCACCCTCCCGGGCGCCCTCGCGCGGCTGTCAACGCAGGTCTCCGGCCGGGCGCGCTGACGTCATCGTGCGTCGGCGTGAGCCCGGATGGGGCGGCGGGCTTCGGGAGCGCCGGAGCTGATCCGAGCCGAGGCGGCCG
>gene=chr11_102217769-102218019; species=ponAbe
CCCGTGACTCCCGATGAGCGTCCAGTTGCGCCGGGCGTCCCGGCCTCCCAGCGTCTTTCCCGGAGGTTTGTCTCCCCACGGCGGAAAGCACGCTCGGTTCCGCTTTCCGGCCCCAGCCTCCCGGGCGCCCTCGCGCGGCGGCTAACGCTGGTCCTCGGCCGGGCGCGCTGACGTCATCGTGCGTCGGAGTGAGCCCGGATGGGGCGGCGGGCTTCGGGAGCGCTGGGGCTGATCCGAGCTGAGCGGGCCG
>gene=chr11_102217769-102218019; species=rheMac
CCCGCGACTCCCGATGGGCGTACAGTTGCGCCGGGCGTCCCAGCCTCCCAGCGTCTTTCCCGGCGGTTAGTCGCCCCACGGCCGCAAGTGCGCTCGGTTTCGCTTTCCGGCCCCAGCCTCCCGGGCGCCCTCGCGCGGCTGCCAACGCGAGTCTCCGGCCGGGCGCGCTGACGTCATCGTGCGTCGGCGTGAGCCCGGATGGGGCGGCGGGCTTCGGGAGCGCCGGAGCTGACCTGAGCCGAGGCGGCCG
>gene=chr11_107879528-107879778; species=hg19
GAAAACGCCAGGTCCCGCCAGCAGAGGGCACGGTCCCGGCCTCGCTGCAGCCTCGGGACCCACCGAGGCTTCCAGGCTCCCACGCTCGCTCCCGAGCGCGTCCCCGCCCTCGCGTCACGTGACGTGGCCGCGGAACCTGAGCTGCGGGGCCTAAGCCGAGCTAAATTCGTTGCAGGTGGCCGCGGCGGGTGCAACCACAAAGGCTAATCCGAAGGAGTCGGGGAGGCTCGTGGAGTCGATGCTTCCTCTT
>gene=chr11_107879528-107879778; species=bosTau
GAAGACACATACTCCTGCCAGCAGAGGGCGTCCCCCTGCCCTCGCGGCGTGATCTCGG-CCCACGACGCTTTCAGGCTCCCACGCTCGCTCCCGAGCGCGGCCCCGCCCCCGCGTCACGTGACGCGGCCGCCGAACCAGAGCGGCCGGTCCCAAACCGAGCTAAATTCGTTGCCACTGGCCTCTGCGGGTGCCACCACAGAGGCTCATCTGAAGGAGT-GGGGAGGCTCGTGGAGCCGATGCTTCCTCTT
>gene=chr11_107879528-107879778; species=calJac
GAAAACGCCAGGTCCTGCCAGCAGAGGGCGCGCTCCCGGCCTTGCCGCGGCCTCGGGACCCACCGAGGCTTCCAGGCTCCCACGCTCGCTCCCGAGCGCGTCCCCGCCCTGGCGTCACGTGACGCTGCCGCGGACCCTGAGCTGCGGGGCCTAAGCCGAGCTAAATTCGTTGCAGGTGGCCGCGGCGGGTGCAACCACAGAGGCTAATCCGCAGGAGTGGGGGAGGCTCGCGGAGTCGATGCTTCCTCTT
>gene=chr11_107879528-107879778; species=canFam
GAAGCTCTCCGGTCCCGCCAGCAGGGGGGGCGCTGccgccc--------gcccgcccgcccgccGCGGCGGCCCGGCTCCTAGGCTCGCTCCCGAGCGCGCCCCCGCCCCCGCGTCACGTGACGCTGCCGCGGAACCCGAGCCGCCGGGCCTAAGCCGAGCTAAATTCGTTGCGGGTGGCCGCCGCGGGTGGAACCACAAAGGCTAATCCGAAGGATC-GGGGGTGCTCGCGGCGTCGATGCTTCCTCGT
>gene=chr11_107879528-107879778; species=equCab
GAAAACGTGCGGTCCCGCCAGCAGAGGGCGTGCTCTCGCCCTCTCCGCAGCCTCCCGGCCCACCGAGGCTTCCAGGCTCCCACGCTCGCTCCCGAGCGCGCCCCCGCCCCCGCGTCACGTGATGCGCCCGGGGAACCCGAGCTGCCCGGCCTAAGTCGAGCTAAATTCGTTGCCGGTGGCCGCCGCGGGTGCAACCACAAAGGCTAATCCGACGGAGT-GGGGAGGCTGGTGGAGTCGATGCTTCCTCTT
>gene=chr11_107879528-107879778; species=gorGor
GAAAACGCCAGGTCCCGCCAGCAGAGGGCGCGGTCCCGGCCTCGTTGCGGCCTCGGGACCCACCGAGGCTTCCAGGCTCCCACGCTCGCTCCCGAGCGCGTCCCCGCCCTCGCGTCACGTGACGTGGCCGCGGAACCTGAGCTGCGGGGCCTAAGCCGAGCTAAATTCGTTGCAGGTGGCCGCGGCGGGTGCAACCACAAAGGCTAATCCGAAGGAGTCGGGGAGGCTCGTGGAGTCGATGCTTCCTCTT
>gene=chr11_107879528-107879778; species=panTro
GAAAACGCCAGGTCCCGCCAGCAGAGGGCGCGGTCCCGGCCTCGCTGCAGCCTCGGGACCCACCGAGGCTTCCAGGCTCCCACGCTCGCTCCCGAGCGCGTCCCCGCCCTCGCGTCACGTGACGTGGCCGCGGAACCTGAGCTGCGGGGCCTAAGCCGAGCTAAATTCGTTGCAGGTGGCCGCGGCGGGTGCAACCACAAAGGCTAATCCGAAGGAGTCGGGGAGGCTCGTGGAGTCGATGCTTCCTCTT
>gene=chr11_107879528-107879778; species=papHam
GAAAACGCCAGGTCCCGCCAGCAGAGGGCGCGGTCCTGGCCTCGTTGCGGCCTTGGGACCCACCGAGGCTTCCAGGCTCCCACGCTCGCTCCCGAGCGCGTCCCCGCCCTCGCGTCACGTGACGCGGCCGCGGAACCTGAGCTGCCGGGCCTAAGCCGAGCTAAATTCGTTGCGGGCGGCCGCGGAAGGTGCAACCACAAAAGCTAAGCCGAAGGAGTCGGGGAGGCTCGTGGAGTCGATGCTTCCTCTT
>gene=chr11_107879528-107879778; species=ponAbe
GAAAACGCCAGGTCCCGCCAGCAGAGGGCGCGGTCCCGGCCTCGTTGAGGCCTCGGGACCCACCGAGGCTTCCAAGCTCCCACGCTCGCTCCCGAGCGCGTCCCCGCCCTCGCGTCACGTGACGTGGCCGCGGAACCTGAGCTGCGGGGCCTAAGCTGAGCTAAATTCGTTGCAGGTGGCCGCGGCGGGTGCAACCACAAAGGCTAATCCGAAGGAGTCGGGAAGGCTCGTGGAGTCGATGCTTCCTCTT
>gene=chr11_107879528-107879778; species=rheMac
GAAAACGCCAGGTCCCGCCAGCAGAGGGCGCGGTCCTGGCCTCGTTGCGGCCTTGGGACCCACCGAGGCTTCCAGGCTCCCACGCTCGCTCCCGAGCGCGTCCCCGCCCTCGCGTCACGTGACGCGGCCGCGGAACCTGAGCTGC-GGGCCTAAGCCGAGCTAAATTCGTTGCGGGTGGCCGCGGAAGGTGCAACCACAAAAGCTAAGCCGAAGGAGTCGGGGAGGCTCGTGGAGTCGATGCTTCCTCTT
>gene=chr11_111749754-111750004; species=hg19
GCAGGTGGCGGTAAGTTGAGTGCTCTGATCCAGGGTTTCGCTCAGAGCGGCGGCGAAGGAGAAATTCCCCTCCCCAACCAACAGGAGGCGCCGAGGGGCCATGGCCTCCACGGACTCCCGGCTCGCGTTCTCTGTGGCGCTCGTTTTACGTCACTTCCTTCACGGATCTCTCTCCGCCCCGTCTTCTCCCGTCACTAGTTGATGACGCACCCATGGCGCCTGGTTGTCTAGACGAGCCGGTGTACCGACT
>gene=chr11_111749754-111750004; species=bosTau
ACAGGTGGCGGTTAGACTCGTGTTTGGATCCAGGGTCTCACTCAGAGCTACGGCAAAAGAGAAATTCCCCTCTCCAACCAACAGGAGGCGCCGCGGGGCCATGGCCCCCACGTGCTCCAGTCTCAAGTTCTCCGAGGCGCTCTTTTTACGTCACTTCCTTCGCGATTCTCTTGTGGCCACCTCTTCACGCGTAGCTGGTTGATGACGTA-TCACAGCATCTGGTTGTCTTGACAAACTGGGGCCGCGACG
>gene=chr11_111749754-111750004; species=calJac
GCAGGTGGCGGTAAGACGAGTGTTCTGATCCAGGGTCTCGCTCAGAGCGGCGGCGAAGGAGAAATTCCCCTCCCCTACCAACAGGAGGCGCCGAGGGGCCATGTCCTCCTTGGGCCCCCGGCTCGCGTTCTCTGTGGCGCTCATTTTACGTCACTTCCTTCTCGGATCTCTGCCTTCTCCCCCTTCACCCGTCACTAGTTGATGACGTACTCATGGCGTCCGGTTGTCTAGACGAACTGGTGCACCGACT
>gene=chr11_111749754-111750004; species=canFam
GCAGGTGGCGGTTACACGGGTGCTCCCGTCCAGGGTCTCGCTCAGCGCAGCGGCGAAGGAAAAATTCCCCTCCCCAACCAACAGGAGGCGCCGAGGGGCCATGGCCGGCACTTGCTCCCCGCTCACGTCCTCGGAGGCGCCAGTTTTACGTCACTTCCTCCGTTGGTCTCTACTGGCCTCTCCCT---CGGTCGCCGGTTGATGATGCGTCGTCAGCGTCCTGTTGTCCTGAGAGACGGGTGCCGCCAGT
>gene=chr11_111749754-111750004; species=equCab
GCAGGTGGCGGTTAGACTGGTGCTCGGATCCAGGGTCTCGCTCAGAGCGGCGGCGAAGGAGAAATTCCCCTCCCCAACCAACAGGAGGCGCCGAGGGGCCATGGCCTCCACATGCTCCCTGCTGGCGTTCTCAGAGGCGCTCGTTTTACGTCACTTCCTTCGCAGGTTTCTCGTCACCTCTTCTTCACCGGTCGCTGGTTGATGACGCGCCCACAGCGTCCGGTTGTCTTGACATCCA------------
>gene=chr11_111749754-111750004; species=gorGor
GCAGGTGGCGGTAAGATGAGTGCTCTGATCCAGGGTTTCGCTCAGAGCGGCGGCGAAGGAGAAATTCCCCTCCCCAACCAACAGGAGGCGCCGAGGGGCCATGGCCTCCACGGACTCCCGGCTCGCGTTCTCTGTGGCGCTCGTTTTACGTCACTTCCTTCACGGATCTCTCTCCGCCCCGTCTTCACCCGTCACTAGTTGATGACGCACCCATGGCGCCCGGTTGTCTAGACGAGCCGGTGTACCGACT
>gene=chr11_111749754-111750004; species=panTro
GCAGGTGGCGGTAAGTTGAGTGCTCTGATCCAGCGTTTCGCTCAGAGCGGCGGCGAAGGAGAAATTCCCCTCCCCAACCAACAGGAGGCGCCGAGGGGCCATGGCCTCCACGGACTCCCGGCTCGCGTTCTCTGTGGCGCTCGTTTTCCGTCACTTCCTTCACGGATCTCTCTCCGCCCCGTCTTCACCCGTCACTAGTTGATGACGCACCCATGGCGCCTGGTTGTCTAGACGAGCCGGTGTACCGACT
>gene=chr11_111749754-111750004; species=papHam
GCAGGTAGCGGTAAGACGAGTGTTCTGATCCAGGGTTTCGCTCAGAGCGGCGGCGAAGGAGAAATTCCCCTCCCCAACCAACAGGAGGCGCCGAGGGGCCATGGCCTCCACGGACTCCCGGCTCGTGTTCCCTGTGGCG-TCGTTTTACGTCACTTCCTTCGCAGATCTCTGCCCGCCCCCTCTTCACTCGTCGCTAGTTGATGAGGCACCCTTGGCGCCCTGTTGTTTAGACGAACGGGTGCACCGACT
>gene=chr11_111749754-111750004; species=ponAbe
GCAGGTGGCGGTAAGATGAGTGCTCTGATCCAGGGTTTCGCTCAGAGCGGCGGCGAAGGAGAAATTCCCCTCCCCAACCAACAGGAGGCGACGAGGGGCCATGGCCTCCACGGACTCCCGGCTCGCGTTCTCTGTGGCGCTCGTTTTACGTCACTTCCTTCGCGGATCTCTCTCTGCCCTGTCTTCACCCGTCACTAGTTGATGACGCACCCATGGCGCCTGGTTGTCTAGACGAACGGGTGCACCGACT
>gene=chr11_111749754-111750004; species=rheMac
GCAGGTGGCGGTAAGACGAGTGTTCTGATCCAGGGTTTCGCTCAGAGCGGCGGCGAAGGAGAAATTCCCCTCCCCAACCAACAGGAGGCGCCGAGGGGCCATGGCCTCCACGGACTCCCAGCTCGCGTTCTCTGTGGCGCTCGTTTTACGTCACTTCCTTCGCGGATCTCTGCCCGCCCCCTCTTCACTCGTCGCTAGTTGATGAGGCACCCTTGGCGCCCGGTTGTCTAGACGAACGGGTGCACCGACT
>gene=chr11_111895908-111896158; species=hg19
AGAACCCTACCACTTTCCACCCCTTTCCGTCTGTTATTTCTCCCAAACTTGCGCCCGCACAGGCCCCTCTGGAACACTCCTGCCCCGTAGTGCCCCTCGTCCCCGCTCCGTAGAGAAAGAGCGTGCGTGCCGCGCATTTCTGGCCTGGGGAGCGGGTGGAGTAAACCTGCGGGAACCATTTTACGACAACGTGCGGCTGTGCGGTGTGGCTGACGGCAACGCCGCTGCTCTTGGAGAGGTCACTCCGGAG
>gene=chr11_111895908-111896158; species=bosTau
ACGAGCCCACCACTTTCCACTCCTCCCCACGCCTAATCCTCCCAGATTCGGC-------------CTGCTGGAACGCCCCTGTCCCCGGGTCACTTTCAGCCTCTCATCCGGGAGAAAGACCGAACGTTCACCGCTTCTCTGGTCCGCGGAGCGGGTGGGGCAAGGCTTCGCACCCCGTTTTACGACAACTTGCGGCCGCGCGGCGCGGCTGACGGCAATGCCGCTGCTCTTGGAGAGGTCACTCCGGAG
>gene=chr11_111895908-111896158; species=calJac
AGGACCCCACCAC----------TTTCCGTCTGTTATTTCTCCCAAACTTGCGCCCGCACAGGCCCTGCTGGAACACCCCTGCCCCGGGGTGCCCCTTGTACCCACTCCAGAGAGGAAGGGCGTGGGTGCGGCGCATTTCTGGCCTGGGGAGGGGGTGGAATAAACCTGCGGGGCCCATTTTACGACACCGTGCGGCTGTGCGGCGTGGCTGACGGCAACGCTGCAAGTCTTGGAGAGGTCACTTCGGAG
>gene=chr11_111895908-111896158; species=canFam
AGGACCCCTCCAGCTTCCACTGCTGTCGGTG----------CTCAGGCTCGCGCCAGCGTCG-------------ACCCCGGCCGCTGGGCCACCCTCTCCCCTACTCGCGGGAGGACGA-CCGACGTCCCACCCCCTTCTGGCCCGGGGC-GGGGTGCGGCGAAGCTGTGGAGCGCGTTTTACGACAATGTGCGGCGGCGCGGCGCGGCTGACGGCAGCGGCCCTGCTCTCGGAGAGGTCACTCCGGAG
>gene=chr11_111895908-111896158; species=equCab
AAGACCCTTCC-------ACTCCT-----CAGCTTATTTTTCCCAAATCTGCGCCTGCATTGGCTCCGTTGAGACACCCCAAGCCCCGGACCACCCTTTCTCCCACTCCCGCGAGGAAAG-CAGACGTTGCACACTTTTCTGGTCCGGGAAGGGGGTGGGGTGAATCTTTGGAGCCAGTTTTACGACAACGTGCGGCTGCGCGGCGTGGCTGACGGCAACAAGGCTTCCCTTGGAGAGGTCACTCCGGAG
>gene=chr11_111895908-111896158; species=gorGor
AGAGCCCTACCACTTTCCACCCCTTTCCGTCTGTTATTTCTCCCAAACTTGCGCCCGCATAGGCCCCTCTGGAACACTCCTGCCCCGTAGTGCCCCTCGTCCCCGCTCC-TAGAGAAAGAGCGTGCGTGCCGCGCATTTCTGGCCTGGGGAGCGGGTGGAGTAAACCTGCGGGAACCATTTTACGACAACGTGCGGCTGTGCGGCGTGGCTGACGGCAACGCCGCTACTCTTGGAGAGGTCACTCCGGAG
>gene=chr11_111895908-111896158; species=panTro
AGAACCCTACCACTTTCCACCCCTTTCCGTCTGTTATTTCTCCCAAACTTGCGCCCGCACAGGCCCCTCTGGAACACTCCTGCCCCGTAGTGCCCCTCGTCCCCGCTCCGTAGAGAAAGAGCGTGCGTGCCGCGCATTTCTGGCCTGGGGAGCGGGTGGAGTAAACCTGCGGGAACCATTTTACGACAACGTGCGGCTGTGCGGTGTGGCTGACGGCAACGCCGCTGCTCTTGGAGAGGTCACTCCGGAG
>gene=chr11_111895908-111896158; species=papHam
AGGACCCTACCACTTTCCACCCCTTTCCGTCTGTTATTTGTCCCCAACTTGCGCCCGCACAGGCCCCTCTGGAACGCCCCTGCCGCGTAGTGCCCCTCGTCCCCCCTCAGGAGAGGAAAAGCCTGCGTGCCGCGCATTTCTGGCCTGGGGAGCGGGTGGAGTAAACCTGCGGGAACCATTTTACGACAACGTGCGGCTGTGCGGCGTGGCTGACGGCAAAGCCGCTGCTGTTGGAGAGGTCACTCCGGAG
>gene=chr11_111895908-111896158; species=ponAbe
AGAACCCCACCACTTTCCACCCTTTTCCGTCTGTTATTTCTCCCAAACTTGCGCCCGCACAGGCCCCTCTGGAACACCCCTGCCCCGTACTGCTCCTCGTCCCCGCTCCGTAGAGAAAGAGCGTGCGTGCCGCGCATTTCTGGCAGGAGGAGTAGGTGGACTAAACTTGCGGGAACCATTTTACGACAACGTGCGGCTGTGCGGCGTGGCTGACGGCAACGCCGCTGCTCTTGGAGAGGTCACTCCGGAG
>gene=chr11_111895908-111896158; species=rheMac
AGGACCTTACCACTTTCCACCCCTTTCCGTCTGTTATTTGTCCCCAACTTGCGCCCGCACAGGCCCCTCTGGAACGCCCCTGCCGCGTAGTGCCCCTCGTCCCCGCTCAGGGGAGGAAAAGCCTGCGTGCCGCGCATTTCTGGCCTGGGGAGCGGGTGGAGTAAACCTGCGGGAACCATTTTACGACAACGTGCGGCTGTGCGGCGTGGCTGACGGCAAAGCCGCTGCTGTTGGAGAGGTCACTCCGGAG
>gene=chr11_118230147-118230397; species=hg19
TCTTGCCACTTCCTGCCCGCCTCCAGCCCGCCCCTAACAAGCTAGCGCATGCGCTGTAGGACTATTTGCGCGCCGTTCCCCCCGGTGAGCCTGCACACCGTGCTTCCGGCGCGGAGATGAACTTCCACATGCCCCGGCGCTTGTTGATGACGTAACTTCCGGTTGCTGTGCTGAGTCGGAAGTGGGAACCCTTCGGCCGCTGAGATTCTGTCGTGTCGTCGCTGCTGGCACTTCAGGCTCTGGTAAGACA
>gene=chr11_118230147-118230397; species=bosTau
TCCGGCCGCTTCCGCCCGGCAGCA------------GCCAGTTAGTGCATGCGCTGTGGGAATGTTTGCGCGCCCGCTCCCAGCACAGGGCGACACACCCAGCTTCCGGCGCCCGGATGAAATTGCACAAGGCTTGGCGCCTAATCATGACGTCAGCTCCGGTTGCCTTGCTGAATCGGAAGTGGGAGCTCTTCGGCCGCTGAGACTCTGTCGTGTCGTCGCTGCTGGCCTTTCAGGCTCTGGTAAGAGA
>gene=chr11_118230147-118230397; species=calJac
TCCTGCCACTTCCGCCCTGCCTCCAGTCAGCCGTTAATAAGCTAGCGCATGCGGTGTAAGAGTATTTGAGCGCCGGTCGCCGGTGTGAGCCTGCATATCGTGCTTCCGGCGCGGAGATGAACTTCCACAAGCCGCGGCACTTAGTGATGATGTAACTTCCGGTTACTGTGCTGAGTCGGAAGTGGGAACCCTTCGGCCGCTTAGATTCTGTTGTGTCGTCGCTGCTGGCCCTTCAGGCTCTGGTAAGACT
>gene=chr11_118230147-118230397; species=canFam
TCCGGCCACTTCCGCCCCGC-CCA------------GCTGTCTAGCGCGTGCGCCGTGGAGGTGTTTGCGCGCCAGTTCCCCGCGCAGAGCCGCGCGCCCTGCTTCCGGCACCCGGATGAGGTTCTATGAGGCCCGGCGCCTGGTCATGACGTAAGTTCCGGTTGCCGTGCTGAGTCGGAAGTGGGAACCCTTCGGCCACTGAGACTTTGTCGTGTCGTCGCTGGTGGCCCTTCAGGCTCTGGTAAGAGA
>gene=chr11_118230147-118230397; species=equCab
TCCTGCCACTTCCGCCCCGC-CCG------------GCTAGTTTGCGCGTGCGCCATGGGAGTGCTTGCGCGCCTGCTCCCCGCGAGAGGCGACACACCCTATTTCCGGCGCCCAGATGAGATCCCACAAGGTCTGGCGCTTGGTGATGATGTAAGCTCCGGTTGCTGTGCTGAGTCGGAAGTGGGAACATTTCGGCCTCTGAGACTCAGTCGTGTCGTCGCTGTTGGCCCTTCAGGCTCTGGTAAGAGA
>gene=chr11_118230147-118230397; species=gorGor
TCTTGCCACTTCCGGCCCGCCTCCAGCCCGCCGCTAACAAGCTAGCGCATGCGCTGTAGGACTATTTGCGCGCCGGTTCCCCGGGTGAGCCTGCACACCGTGCTTCCGGCGCGGAGATGAACTTCCAGATGCCCCGGCGCTTGTTGATGACGTGACTTCCGGTCGCTGTGCTGAGTCGGAAGTGGGAACCCTTCGGCCGCTGAGATTCTGTCGTGTCGTCGCTGCTGGCACTTCAGGCTCTGGTAAG-CA
>gene=chr11_118230147-118230397; species=panTro
TCTTGCCACTTCCGGCCCGCCTCCAGCCCGCCGCTAACAAGCTAGCGCATGCGCTGTAGGACTATTTGCTCGCCGGTCCCCCGGGTGAGCCTGCACACCGTGCTTCCGGCGCGGAGATGAACTTCCACATGCCCCGGCGCTTGTTGATGACGTAACTTCCGGTTGCTGTGCTGAGTCGGAAGTGAGAGCCTTTCGGCCGCTGAGTTTCTGTCGTGTCGTCGCTGCTGGCACTTCAGGCTCTGGTAAGGCA
>gene=chr11_118230147-118230397; species=papHam
TCCTGCCACTTCCGCCCCGCCTCCAGTCCGCAGCTATACAGCTAGCGCATGCGCTGTAGGCGGATTTGCGCGCCAGTCCCCCGGGTGAGCCTGCACACGGTGCTTCCGGCGCGGA-ATGAACTTCCACAAACCCCGGCGCTTGTTGATGACGTAACTTCCGGTTGATGTGCTGAGTCGGAAGTGGGAACCTTTCGGCGGCTGAGATTCTGTCGTGTCGTCGCTGCTGGCCCTTCAGGCTCTGGTAAGACA
>gene=chr11_118230147-118230397; species=ponAbe
TCTTGCCACTTCCGCCCCGCCTCCAGCCCGCAGCTAACAAGCTAGCGCATGCGCTGTAGGAGTATTTGCGCGCCGGTCCCACGGCTGAGCCTGCACACCGTGCTTCCGGCGCGGAGAAGAACTTCCACATGCCCCGGCGCTTGTTGATGACGTAACTTCCGGTTGCTGTGCTGAGTCGGAAGTGGGAACCTTTCGGCCGCTGAGATTCTGTCGTGTCGTCGCTGCTGGCACTTCAGGCTCTGGTAAGACA
>gene=chr11_118230147-118230397; species=rheMac
TCCTGCCACTTCCGCCCCGCCTCCAGTCCGCAGCTATACAGCTAGCGCATGCGCTGTAGGCGGATTTGCGCGCCAGTCCCCCGGGTGAGCCTGCACACGGTGCTTCCGGCGCGGAGATGAACTTCCACAAACCCCGGCGCTTGTTGATGACGTAACTTCCGGTTGATGTGCTGAGTCGGAAGTGGGAACCTTTCGGCCGCTGAGATTCTGTCGTGTCGTCGCTGCTAGCCCTTCAGGCTCTGGTAAGACA
>gene=chr11_118938402-118938568; species=hg19
TCCCAGCAGCGGGACGCTGTCACCCCGACTCAGGAGCTCCTGGGCCCGCGGGCTCCCGGAAGCTGCCGACCACGTGATTCGCTGGCTCAGCTCACGTGACAAAGCTCCCGGAGGTGGGAGCCCTGGGCCAAAATGGCGGCCTACCTGCAGTGGCGGCGCTTCGTTT
>gene=chr11_118938402-118938568; species=bosTau
TCCAAGCAGCGGGAAACCGTCACTTCGAGAGGAGAGCGCAGGTGCA-CCAGACTCCAGGACGTCAACGGTCATGTGATACGCCGGCTCCTGTCATGTGACCTCTTCCCCGGAGGAGGGGACCTTCGGCCAAGATGGCGACCTACCTGCAGTGGCGGCGCTTCGTTT
>gene=chr11_118938402-118938568; species=calJac
TCCCAGCAGCGGGAAGCTGTCACCCGGACCTTAGAACGCCGGGGCCCGCGAGCTCCCGGAAGCTGTCGACCACGTGATTTGCTGGTTCAGCTCACGTGACATAGTTCCCGGAGGTGGGGACCCTTGGCCAAAATGGCAGCCTACCTGCAGTGGCGGCGCTTTGTCT
>gene=chr11_118938402-118938568; species=canFam
GCCCTG----GGGAAGCTGTCACTCGGACTCCACGGCGCATGTGCACTCAGGCTCCAGGAAGCTGTCCGTCACGTGACCCGCGCGCTCCTCTCACATGACCTCCCTCCTGGAGGCGGGGACCTTCGGCCAAGATGGCGGCCTACCTGCAGTGGCGGCGCTTCGTTT
>gene=chr11_118938402-118938568; species=equCab
TCCCGG----CAGAAGCTGTCAC-------------------------CAGGCTCCAGGAAGCTG-CGGGCACGTGA--CGCCGGCTTCTCTCACGTGACCACTCCCCCGGGGGCGGGGGCCTTCGGCCAAGATGGCGGCCTACCTGCAGTGGCGGCGCTTCGTTT
>gene=chr11_118938402-118938568; species=gorGor
TCCCAGCAGCGGGACGCTCTCACCCCGACTCAAGAGCTCCTGGGCCCGCGGGCTCCCGGAAGCTGCCGACCACGTGATTCGCTGGCTCAGCTCACGTGACAAAGCTCCCGGAGGTGGGAGCCCTCGGCCAAAATGGCGGCCTACCTGCAGTGGCGGCGCTTCGTTT
>gene=chr11_118938402-118938568; species=panTro
TCCCAGCAGCGGGACGCTGTCACCCCGACTCCGGAGCTCCTGGGCCCGCGGGCTTCCGGAAGCTGCCGACCACGTGATTCGCTGCCTCAGCTCACGTGACAAAGCTCCCGGAGGTGGGAGCCCTCAGCCAAAATGGCGGCCTACCTGCAGTGGCGGCGCTTCGTTT
>gene=chr11_118938402-118938568; species=papHam
TCCCAGCAGCGGGAAGCTGTCACCCGGACTCTAGAGATCCTGGGCCCAGGGGCTCCCGGAAGCTGCCGACCACGTGATTCGCTGGCTCAGCTCACGTGACAAAGCTCCCGGAGGTGGGGGCCCTCGGCCAAAATGGCGGCCTACCTGCAGTGGCGGCGCTTCGTTT
>gene=chr11_118938402-118938568; species=ponAbe
TCCCAGCAGCGGGAAGCTGTCACCCCGACTCAAGAGCTCTCGGGCCCGCGGGCTCCCGGAAGCTGCCGACCACGTGATTCGCTGGCTCAGCTCACGTGACAAAGCTCCCGGAGGTGGGGGCCCTCGGCCAAAATGGCGGCCTACCTGCAGTGGCGGCGCTTCGTTT
>gene=chr11_118938402-118938568; species=rheMac
TCCCAGCAGCGGGAAGCTGTCACCCGGACTCCAGAGATCCTGGGCCCAGAGGCTCCCGGAAGCTGCCGACCACGTGATTCGCTGGCTCAGCTCACGTGACAAAGCTCCCGGAGGTGGGGGCCCTCGGCCAAAATGGCGGCCTACCTGCAGTGGCGGCGCTTCGTTT
>gene=chr11_118991872-118992122; species=hg19
CCTTCAATCTGAGCCGAGCGGGGCCGACAGCGCTGGGCAGCATCCCACGCCTTTTTCTCCGCGAGGCCCACGCAACCAGCCAACTAAAGCGAAGAACCACGTGAGGGAGACCCCACTGCGCACCAGGCGCGAGCCCTGCGCATGCCCGTTGGGTCCCGGAGGCCGAGCCTGCGCAGTTAGGGGAACTCAGGCCCATAGGCTCCCCGCCTTTGCGTTGCCCTGAGCAGCGAGGCGCGGTCACGTGCTACCT
>gene=chr11_118991872-118992122; species=bosTau
CCC-CAGTTTGGGCCGAGCGGGGTTCGTTGTTCTGGGCAGCCTCCGACGCCTTTTCCTC---AACTCCCACGCGGCCAG----CTGGAGCTGTAACCAACGGGGGGGAGACCCCTCTCGGCTCACAGCCCGAGCTCGGCGCATGCCCAGTGGATGCCGTGCGCCGAGCCTGCGCAGTCGGGGAAATTCGGGCCCTAGGGAAGCCTGCCTGCACTTAGCCTGCAGACCTGCGGCGTCCGC-AGCGCTACCT
>gene=chr11_118991872-118992122; species=calJac
CCTTCAGTCTGTCCCTAGCGGGGCCGATAGCGCTGGGCAGCCTCCCACGCCTTTTCCTCCGGGAGGCCCACGCAACCAGCGAACTAAGGCGAAGAACCACGTGAAGGAGACCCCACTAGGCACCAATCGCGGGCCCTGCGCATGCCCATTGAGTCCCGGAGGCCGAGTCTGCGCAGTTAGGGGAACTCTGGCCCGTAGGCTCCCCGCCTGTGCGTCGCCCCGAGCGCCTAGGCGCTGTCAAGCGCTACCT
>gene=chr11_118991872-118992122; species=canFam
CGC-CAAGGTGGGTCGGGAGGGGCGGACAGCCCAGCTCAGCGTCGCAcgccgccgcccc-----------------------------------------GTAGGAGAGACCCCGCTCGGCACGCAGCCCGAGCCCCGCGCAGACCCAGT-GGTGCCGAGCGCGGAGCCTGCGCAG-TAGGAGAACCCGGGGCCTTGA--TCCCAGCCCACGCCCCGCCAGGAGCCCGCGGGCGCCAGC-CTCGTTGCCT
>gene=chr11_118991872-118992122; species=equCab
CCCTCAGTTTGGGTCGAGCAGGGCTGGCA-CGCTGAGCAACCTCCCACACCTCCTCCTC---GCTGCCCACGTGGCCGG----CTAACGCAGCA---AGCAGAGGAGA-ACCCCGCTCGGCGACCAACGCGAGCCTTGCGCATGCCCACTGGGTGCCGTGCGCCGAGCCTGCGCAGTTGGGGGAATTCGGGCTCTTGGGTTCCCTGCCTGCGTCCCGCCGGGAGCCCCGCGACGCCGGC-AGCGCAGCCT
>gene=chr11_118991872-118992122; species=gorGor
CCTTCAATCTGAGCCAAGCGGGGCCGACAGCGCTGGGCAGCCTCCCACGCCTTTTTCTCCGCGAGGCCCACGCAACCAGCCAACTAAAGCGAAGAACCACGTGAGGGAGACCCCACTGGGGACCA-GCGCGAGCCCTGCGCATGCCCGTTGGGTCCCGGAGGCCGAGCCTGCGCAGTTAGCGGAACTCAGGCCCATAGGCTCCCCGCCTTTGCGTCGCCCTGAGCATCGAGGCGCGGTCATGTGCTACCT
>gene=chr11_118991872-118992122; species=panTro
CCTTCAATCTGAGCCGAGCGGGGCCGACAGCGCTGGGCAGCCTCCCACGCCTTTTTCTCCGCGAGGCCCACGCAACCAGCCAACTAAAGCGAAGAACCACGTGAGGGAGACCCCACTGGGCACCAGGCGCGAGCCCTGCGCATGCCCGTTGGGTCCCGGAGGCCGAGCCTGCGCAGTGAGGGGAACTCAGGCCCATAGGCTCCCCGCCTTTGCGTCGCCCTGAGCATCGAGGCGCGGTCACGTGCTACCT
>gene=chr11_118991872-118992122; species=papHam
CCTTCAGTCTGAGCCGAGCAGGGCCGACAGCGCTGAGCAGCCTCCCACGCCTTTTCCTCCGCGAGGCCCACGCAACCGGCCAACTAAATCGAAGAACCACGTGAGGGAGACCCCACTGGGCACCGGGCGTGAGTCCTGCGCATGCCCGTTGGGTCCCGGAGGCCGAGTCTGCGCAGTTAGGGGAACTCAGGCCCATACGCTCCCCGCCTTTGCGTCGCCCGGAACATCGAGGCGCGGTCATGTGCTACCT
>gene=chr11_118991872-118992122; species=ponAbe
CCTTCCATCTGAGCCGAGCGGGGCCGACAGCGCTGGGCAGCCTCCCACGCCTTTTTCTCCGCGAGGCCCACGCAACCAGCCAACTAAAGCGAAGAACCACGTGATGGAGACCCCACTGGGCACCAGGCGCGAGCCCTGCGCATGCCCGTTGGGTCCCGGAGGCCGAGTCTGCGCAGTTAGGGCAACTCAGGCCCATAGGCTCCCCGCCTTTGCGGCGCCCCGAGCATCGAGGCGCGGTCATGTGCTACCT
>gene=chr11_118991872-118992122; species=rheMac
CCTTCAATCTGAGCCGAGCAAGGCCGACAGCGCTGGGCAGCCTCCCACGCCTTTTCCTCCGCGAGGCCCACGCAACCGGCCAACTAAACCGAAGAACCACGTGAGGGAGACCCCACTGGGCACCGGGCGCGAGCCCTGCGCATGCCCGTTGGGTCCCGGAGGCCGAGTCTGCGCAGTTGGGGGAATTCAGGCCCATACGCTCCCCGCCTTTGCGTCGCCCCGAACATCGAGGCGCGGTCATGTGCTACCT
>gene=chr11_120894706-120894795; species=hg19
CAGCGCGGTTGGGGAGGACCCGCTCCTCCGGCGCCCCCTCCCATTCACGCAGCGGACGTGACACGTGCGGCGGGGTCACGTGTTGTTGT
>gene=chr11_120894706-120894795; species=bosTau
CAGCTAGGTCCTGGAGGACCGGTTCCTCCGGCGCCCCCTCCCATTCACGCAGCGGACGTGACACGTGCGGCGGGGTCACGTGTTGTTGT
>gene=chr11_120894706-120894795; species=calJac
CAGCTCGGTTGGGTAGGACCCGCTCCTCCGGCGCCCCCTCCCATTCACGCAGCGGACGTGACACGTGCGGCGGGGTCACGTGTTGTTGT
>gene=chr11_120894706-120894795; species=canFam
-----------------------------------------------------------------------------------------
>gene=chr11_120894706-120894795; species=equCab
GGGCTTGGTTGGGGAGGACCCGCTCCTCCTGCGCCCCCCCCCATCCACGCAGCGGACGTAACACGTGCGGCAGGGTCACGTGTTGT---
>gene=chr11_120894706-120894795; species=gorGor
CAGCGCGGTTGGGGAGGACCCGCTCCTCCGGCGCCCCCTCCCATTCACGCAGCGGACGTGACACGTGCGGCGGGGTCACGTGTTGTTGT
>gene=chr11_120894706-120894795; species=panTro
CAGCGCGGTTGGGGAGGACCCGCTCCTCCGGCGCCCCCTCCCATTCACGCAGCGGACGTGACACGTGCGGCGAGGTCACGTGTTGTTGT
>gene=chr11_120894706-120894795; species=papHam
CAGCTCGATTAGGGAGTACCCGCTCCTCTGGCGCCCCCTCCCATTCACGCAGCGGACGTGACACGTGCGGCGGGGTCACGTGTTGTTGT
>gene=chr11_120894706-120894795; species=ponAbe
CAGCTCCGTTGGGGAGGACCCGCTCCTCCGGCGCCCCCTCCCATTCACGCAGCGGACGTGACACGTGCGGCGGGGTCACGTGTTGTTGT
>gene=chr11_120894706-120894795; species=rheMac
CAGCTCGATTAGGGAGTACCAGCTCCTCTGGCGCCCCCTCCCATTCACGCAGCGGACGTGACACGTGCGGCGGGGTCACGTGTTGTTGT
>gene=chr11_121163223-121163473; species=hg19
AAAAGAAAGCAAAGAAACAAACGCAAAACCCGAAACCGCATCCTCCACCGCAAAGGTACTCGGATGGGGCGCCCGCCCTCCCCTTAGTCAGAGGACAAAGGGGGCGTGGCCGAGCGCGCGGCGCCCACGTGACCGCGGAGAGCTGCGCGCAGGCCCTTCGCGCGATCTGCCGTCATATCAGCTTATGGCGCCGGTCGCTGATTGGCTGGCCGCTCCAGCCTCCCGGCCCGCTTGCTGGCTGCCCAGCTGC
>gene=chr11_121163223-121163473; species=bosTau
---AGAAAGCAAAAAAAAAAATCCAA--CCTAAACCCCCACGCTCTGCCACCTTAGTACCTAAATCGGGTAC-CG-CCTCCCTTCAGCCGAGGGACGAAAGGGGCGTGTCGGAGCGCGCGGCGCCCACTTGACCGCGGAGAGCCGCCGTCAGCCAAGTCGCGCGATCTGCCGTCATATCAGCTTATGTCGCTAGCCTCTGGTTGGCTGGCGGCGCCGGCCGCCCG-GCTGCTTGCTGACCGCCGCGATTC
>gene=chr11_121163223-121163473; species=calJac
CAAAGAAAGCGAAAAAACAAACGCAAACCCCGAAACTCCATCCTCCACCCTCTGGGTACCGGAATCCGGCGCCCGCCCTCCCCCTAGTCCGAGGACGGAGGGGGTGTGGCCGAGTGCGCGGGGACCACGTGATCGCGGAGAGCCGGGCGCAGGCACGTCGCGCGATCTGCCGTCATATCAGCTTATGGCGCCGGCCGCTGATTGGCTGGCTGCTCCATTCTCCGGGCCCGCTTGTTGGCTGCCAACCTGC
>gene=chr11_121163223-121163473; species=canFam
---AGAGCGGACGGAAACAACC------CCTGAggccccgccc-ccgcggct---------------cggctccg-cac-------ctccgcgggcgcagggggcgtggccgggcgcgcggcgcccACGTGACCGCCGAGAGCCGCGCGCAGCCAAGTCGCGCGATCTGCCGTCATATCAGCTTATGCCGCCGGCCGCTGATTGGCTggcggcgcc-gccgctgg-cccgcc---------cgcccgcgc
>gene=chr11_121163223-121163473; species=equCab
---AAAAAGCAAAGAAACGAAA------C------CCCAACACGCCGGCGCT-CAGTACCTGCGCCACCTTCGCG-CTCACCCTTCCCACGGGAGCGGCGGGGGAGGAGCCGACCTCGCGGCG-TCACGTGACCGCCGAGGGCCGTGCGCAGCCAAGTCGCGCGATTCGCCGTCATATCAGCTTATGCCGCTGGCCCCTGATTGGCGGGCGGCTCTGGCCGCCAG-CCCTCTATTTGACAGCGGCCGCGC
>gene=chr11_121163223-121163473; species=gorGor
AAAAGAAAGCAAAGAAACAAACGCAAAACCCGAAACCCCATCCTCCACCGCAAAGGTACTCGGATGGGACGCCAGCCCTCCCCTTAGTCAGAGGACAAAGGGGGCGTGGCCGAGCGCGCGGCACCCACGTGACCGCGGAGAGCTGCGCGCAGGCCCTTCGCGCGATCTGCCGTCATATCAGCTTATGGCGCCGGTCGCTGATTGGCTGGCCGCTCCAGCCTCCCGGCCCGCTTGCTGGCTGCCCAGCTGC
>gene=chr11_121163223-121163473; species=panTro
AAAAGAAAGCAAAGAAACAAACGCAAAACCCGAAACCCCATCCTCCACCGCAAAGGTACTCGGATGGGGCGCCCGCCCTCCCCTTAGTCAGAGGACAAAGGGGGCGTGGCCGAGCGCGCGGCGCCCACGTGACCGCGGAGAGCTGCGCGCAGGCCCTTCGCGCGATCTGCCGTCATATCAGCTTATGGCGCCGGTCGCTGATTGGCTGGCAGCCCCAGCCTCCCGGCCCGCTTGCTGGCTGCCCAGCTGC
>gene=chr11_121163223-121163473; species=papHam
---------------------------------------------------------------------------------------------------------------------------------------------------------------------TCTGCCGTCATATCAGCTTATGGCGCCGGTCGCTGATTGGCTGGCCGCTCCAGCCTCCCGGCCCGCTTGCTGGCTGCCCAGCGGC
>gene=chr11_121163223-121163473; species=ponAbe
AAAACAAAGCAACGAAACAAACGCAAAACCCGAAACCCCATCCTCCACCGCACAGGTACTCGGATGAGGCGCCCGCCTTCCC--TAGTCAGAGGACAAAGGGGGCGTGACCGAGCGCGCGGCGCCCACGTGACCGCGGAGAGC--CGCGCAGGCACGTCGCGCGATCTGCCGTCATATCAGCTTATGGCGCCGGTCGCTGATTGGCTGGCCGCTCCAGCCTCCCGGCCCGCTTGCTGGCTGCCCACCTGC
>gene=chr11_121163223-121163473; species=rheMac
AAAAGAAAGCAAAG----AAACGCAAAACCTGAAACCCCATCCTCCACCGCAGAGGTACTCGTATCGGGCGCCCGCCCTCCCCTTAGTCAGAGGCCGGAGGGGGCGTGGCCGAGCGCGCGGCACCCACGTGACCGTGGAGAGCTGCGCGCAGGCACGTCGCGCGATCTGCCGTCATATCAGCTTATGGCGCCGGCCGCTGATTGGCTGGCCGCTCCAGCCTCCCGGCCCGCTTGCTGGCTGCCCAGCGGC
>gene=chr11_123067078-123067328; species=hg19
TCAGCTGCCTGGACCTCCTGCCCTGACCTTGTGCCCAGGGCCTCTCAGAAACTCTGGTCCCAGTCTCTGAATGTCCCTGGAGGGCTTCTCCCTCAGCTGCCCAGAGGCATGATGACGCAATCGCTCACCTTCGGCCTCGCCAGAGCCCAGGTTGGAAGCCGGGGCCAGCGCTCTTGAGAAGAAAGATGAACCCCGCCGGGGCCGGTGGGCTGCCGAGTCACACATTTGCAATGAAATGCAAATGTGTAAT
>gene=chr11_123067078-123067328; species=bosTau
TCAACTGCCTGGGGCT---------------------------CTGAGAAACTCTGGTCCCGGCCTCTGGATGTCCCCGGGGAGCAGCTCCTTCAGCCGTA-GGAGGCACGA----------------------CCTCACCCGTGCCCGGAGTG-GAGCTGGGGCCAG-CCTCCGGCGCCCAGAGGTTCACCCCTG--GGCCTGGCAGGCTGCTCCATCACACTTTTCCCCGCGCCT-G-----CCTAAT
>gene=chr11_123067078-123067328; species=calJac
TCAGCTGCCTGGACCTTAAGCCCTGCCCTTGTGCCCCAGGCCTCCCAGAAACTCTGGTCCCAGTCTCTGAATGTCCCTGGAGGGCTTCTCCCTCAGCAGCC------CATAAGGACGCAATCGCTCACCTTCGGCC------------------------------------------------------------------------------------------------------------------
>gene=chr11_123067078-123067328; species=canFam
TCCACTGCCTGAGGCACCTACGGAGCACA-GTGTCCTGGG-CTCTGAGAACCTCTGGTTCCGGACTCCGGATGTCCCGGGCGCGCCTCTCCTTCAGTCACACTGAGGCCCGACA----AAGGGCTTACCTTCAGCCACGCCTGTGTCTAAATCGGGAGCTGGGGCATT-GCTCTGAGAAAGAGGGATGAAACTCTACAGGCCTGGCAGGCTGCTGGGTCCCACATTTCTAGGGGTCT-C-----TTTAAT
>gene=chr11_123067078-123067328; species=equCab
TCAGCTGTCTGGAGCTCCTGCCGTGCACATGTGTCCTGGG-CCCTGAGGAACTCGGGTCCCAGCCTCTGGATGTCCCTGAAGCGACTCTCCTTCAGCCACACTAAGACATGCGG----AACTGCTCACCTTCAACCTCACCTGAGCCTG-ATTGGGAGCCAGGGCCAGGGCTCTGAGAAAGAGAGATTGACCCCTCCAGGCAGGACAGGCAACCGGATCACACGTT------------------TGTAAT
>gene=chr11_123067078-123067328; species=gorGor
TCAGCTGCCTGGACCTCCTGCCCTGACCTTGTGCCCAGGGCCTCTCAGAAACTCTGGTCCCAGTCTCTGAATGTCCCTGGAGGGCTTCTCCCTCAGCTGCCCAGAGGCATGATGACGCAATCGCTCACCTTCGGCCTCGCCAGAGCCCAAGTTGGAAGCCGGGGCCAGCGCTCTTGAGAAGAAAGATGAACCCCGCCAGGGCCGGTGGGC-GCCGAGT-ACACATTTGCAATGAAATGCAAATGTATAAT
>gene=chr11_123067078-123067328; species=panTro
TCAGCTGCCTGGACCTCCTGCCCTGACCTTGTGCCCAGGGCCTCTCAGAAACTCTGGTCCCAGTCTCTGAATGTCCCTGGAGGGCTTCTCCCTCAGCGGCCCAGAGGCATGATGACGCAATCGCTCACCTTCGGCCTCGCCAGAGCCCAAGTTGGAAGCCGGGGCCAGCGCTCTTGAGAAGAAAGATGAACCCCGCCAGGGCCGGTGGGCTGCCGAGTCACACATTTGCAATGAAATGCACATGTGTAAT
>gene=chr11_123067078-123067328; species=papHam
---GCTGCCTGGACCTCCTGCCCCGACCTTGTGCCCAGGGCGTCTCAGAAACTCTGGTCCCTGTCTCTGAATGTCCCTGGAGGGTTTCTCCCTCAGCCGCCCGGAGGCATGAGGACGCAATCGCTCACCTTCGGCCTCCCCTGAGCCCAAGGTGGAAGCTGGGGCCAGCGCTCTTGAGAAGAAAGATGAAACCCGCCAGGGCCGGTGGGCTGCCGAGTCACACATGTGCAATGAGATGCAAATGTGTAAT
>gene=chr11_123067078-123067328; species=ponAbe
TCAGCTGCCTGGACCTCCTGCCCTGACCTTGTGCCCAGGGCCTCTCAGAAACTCTGGTCCCAGTCTCTGAATGTCCCTGGAGG-----------------------------------------------------------------------------------------------------------------------------------------------------------------------
>gene=chr11_123067078-123067328; species=rheMac
---GCTGCCTGGACCTCCTGCCCCGACCTTGTGCCCAGGGCCTCTCAGAAACTCTGGTCCCTGTCTCTGAATGCCCCTGGAGGGTTTCTCCCTCAGCCGCCCGGAGGCATGAGGACGCAATCGCTCACCTTCGGCCTCGCCTGAGCCCAAGGTGGAAGCTGGGGCCAGCGCTCTTGAGAAGAAAGATGAACCCCGCCAGGGCCGGTGGGCTGCCGAGTCACACATGTGCAATGAGATGCAAATGTGTAAT
>gene=chr11_126081519-126081744; species=hg19
CTGGGCGCCGCCATCTTACAAGGAAGGGCGGGGCGAGCCAAGACCACGTGGAGAAGGGCGACTACAATGAGGCGGGAGTGGGTGGGCCCTGCAGGTCACGTGGTGCGGGGTGGGGCCTGGGCGAGTCACGTGGGGACGGTGCGCGCTCAGTGCGGCTGCGCCGGCCGGTAGCTGCAGCTGGAGCAGTGGCGTTTGGAGGAGACTCGGTGAGTGTGTAGGGAAGCC
>gene=chr11_126081519-126081744; species=bosTau
CCGGGCGCCACCATCTTGCCGAGAAGGGAGGGGCGAGGCAAGGCCACGCGCAACAAAAGGGCCAGCGGGAGG-GCAGGTGGGCGGGCCCT-CGAGTCACgtggggcggggcggggcCCGGGCGCGTCACATGGGGGCGGTGCGCGCTGAGTGCGGCTGCGCCGGCCGGTAGCTGCAGCTGGAGCGGTGGCGTTTGGAGGAGACGCGGTGAGTGTGTGCTAAAGCC
>gene=chr11_126081519-126081744; species=calJac
CTGGGAGCCGCCATCTTGCCAGGAAGGGCGGGGCGAGCCAAGACCACGCGGAGAAGTGATAAAAGAGGGAGGCGGGAGTGGGTGGGCTCTGCGGGTCAC---GTGCGGGGTGGAGCCTGGGCGAGTCACGTGGGG-CGGT-CGCGCTCAGTGCGGCTGCGCCGGCCGGTAGCTGCAGCTGGAGCGGTGGCGTTTGGAGGAGACGCGGTGAGTCTGTAGGGAAGAC
>gene=chr11_126081519-126081744; species=canFam
ACGGGCGCCGCCATCTTCTCGAAAGGGGCGGGGCGAGCCGAGACCACGTGCGAGGGGGGAGCTGAAGGGAGGATGGAGTgggcggggccggagggtcacgtgggggggggcggggcctgggc-agtcacgtgggg-cggTGCGCGCTGAGTGCGGCTGCGCCGGCCGGTAGCTGCAGCTGGAGCGGTGGCGTT-GGAGGAGACTCGGTGAGTGTGTTGGGAAGCC
>gene=chr11_126081519-126081744; species=equCab
GCGGGCGCCGCCATCTTGCCAGGAAGGGAGGAGCGAGCCAAAACCACGTGC-AGAAGAATGATAGAGGGAGGAGGAAGTGGGCGGGGTCTGTCGGTCACGTGGGC-TGGGCGAG--CTGGCCGAGTCACGTGGGGTCGGTGCGCGCTAAGTGCCGCTGCGCAGGCCGGTATCTGCAGCTGGAGCGGTGGTGTT--------------------------------
>gene=chr11_126081519-126081744; species=gorGor
--------------------------------------------------------------------------------------------AGGTCACGTGGTGCGGGGTGGGGCCTGGGCGAGTCACGTGGGGACGGTGCACGCTCAGTGCGGCTGCGCCGGCCGGTAGCTGCAGCTGGAGCAGTGGCGTTTGGAGGAGACTCGGTGAGTGTGTAGGGAAGCC
>gene=chr11_126081519-126081744; species=panTro
CTGCGCGCCGCCATCTTACAAGGAAGGGCGGGGCGAGCCAAGACCACGTGGAGAAGGGCGACTACAATGAGGCGGGAGTGGGGGGGCCCTGCAGGTCATGTGGTGCGGGGTGGGGCCTGGGCGAGTCACGTGGGGACGGTGCGCGCTCAGTGCGGCTGCGCCGGCCGGTAGCTGCAGCTGGAGCAGTGGCGTTTGGAGGAGACTCGGTGAGTGTGTAGGGAAGCC
>gene=chr11_126081519-126081744; species=papHam
CTGGGCGCCGCCATCTTGCCAGGAAGGGAGGGGCGAGCCAAGACCACGTGGAGAAGGGCGGCAAGAGTGAGGCGGGAGTGGGTGGACCCTGCAGGTCACGTGGTGCGGGGTGGGGCCTGGACGAGTCACGGGGGTTAGGTGCGCGCTCAGTGCGGCTGCGCCGGCCGGTAGCTGCAGCTGGAGCAGTGGCGTTTGGAGGAGACTCGGTGAGTGTGTAGGGAGGCA
>gene=chr11_126081519-126081744; species=ponAbe
CTGGGCGCCGCCATCTTACCAGGAAGGGCAGGGCGAGCCAAGACCACGTGGAGAAGGGCGACTAGAGTGAGGCGGGAGTGGGTGGGCCCTGCAGGTCACGTGGTGCGGGGTGGGTCCTGGGCGAGTCACGTGGGGACGGTGGGCGCTCAGTGCGGCTGCGCTGGCCGGTAGCTGCAACTGGAGCGGTGGCGTTTGGTGGAGACTCGGTGAGTGTGTAGGGAAGCC
>gene=chr11_126081519-126081744; species=rheMac
CTGGGCGCCGCCATCTTGCCAGGAAGGGAGGGGCGAGCCAAGACCACGTGGAGAAGGGCGGCAAGAGTGAGGCGGGAGTGGGTGGACCCTGTAGGTCACGTGGTGCGGGGTGGGGCCTGGACGAGTCACGGGGGTTAGGTGCGCGCTCAGTGCGGCTGCGCCGGCCGGTAGCTGCAGCTGGAGCAGTGGCGTTTGGAGGAGACTCGGTGAGTGTGTAGGGAAGCA
>gene=chr21_35402431-35402681; species=hg19
ttgtgatgctgccagatgtatgacttacagaagaagcgagagggtgggtcattcacacggagttaggctcatccctttggtgtacatctcattggccaggcccagtcatatgccctcaactaacagcaagggaagctgggaaatgtagttttcctgcatgctgaggtggaagaatgacgtggtcagcacagcgcaagtctctgcctcaGCatgtgatacctggaattatggcagcatggtacaaccatga
>gene=chr21_35402431-35402681; species=bosTau
-----------------------------------------------------------------------------------------------------------------------------------------------------------------------------------------------------------------Catgtgatgtctggaattatggcagcgcagtgcaaccatga
>gene=chr21_35402431-35402681; species=calJac
----------------------------------------------------------------------------------------------------------------------------------------------------------------------------------------------------------------------------------------------------------
>gene=chr21_35402431-35402681; species=canFam
-----ATGTTGCTACATCTATTGCTTGTAGGAGGAGCAAGACAGTGGGTGATTCACATGGGGCTCGGCTCAGCCctttggcccacatctcagtggccggatccagtcatatgtccccaactaacaataagggaaactgggaaatgtagcctttctgtgtgcccagatagaagaatgaactagatggggcatagcaagtctctgctagagcatgtgatgcctggaattacggcagcaacatacaaccatga
>gene=chr21_35402431-35402681; species=equCab
ttgtgatgctgccaGACTTATTCCTTGCAGAAGGAGCAAGATGGTGGGCCATTCACATGGGACTAGGCTcatccatttggtccacatcccattggccagacccagtcatatgccctcaactaacagcaagggaagctgggaaatgtagtctttctgtgtgcccaggtagaagaataaactggtcagcacatagcaagactctgccccaGTGtgtgatgcctggaattgtggcagcatggtgcaaccatga
>gene=chr21_35402431-35402681; species=gorGor
ttgtgatgctgccaGATGTATGACTTATAGAAGAAGCGAGAGGGCGGGTCATTCACACggagttaggctcatccctttggtgtacatctcattggccaggcccagtcatatgccctcaactaacagcaagggaagctgggaaatgtagttttcctgcatgctgaggtggaagaatgacgtggtcagcacagcgcaagtctctgcctcaGCatgtgatacctggaattatggcagcatggtacaaccatga
>gene=chr21_35402431-35402681; species=panTro
ttgtgatgctgccaGATGTATGACTTACAGAAGAAGCGAGAGGGTGGGTCATTCtcacggagttaggctcatccctttggtgtacatctcattggccaggcccagtcatatgccctcaactaacagcaagggaagctgggaaatgtagttttcctgcatgctgaggtggaagaatgacgtggtcagcacagcgcaagtctctgcctcagcatgtgatacctggaattatggcagcatggtacaaccatga
>gene=chr21_35402431-35402681; species=papHam
ttatgatgctgctggatatatgacttacggaagaaggaagagggtgggtcattcacagggaggtaggctcatccctttggtgtacatctcattggccaggcccagtgatatgccctcaactaacagcaagcgaacctgggaaatgtagttttcgtgcatgctgaggtggaagaatgaagtggtcagcacagtgcaagcctctgccccaGCatgtgacgcctggaattatggcagcatggtacaaccatga
>gene=chr21_35402431-35402681; species=ponAbe
ttgtgatgctgccagatgtatgacttacagaagaagcgagagggtgggtcattcacatggagttgggctcatccctttggtgtacatctcattggccaggcccagtcatatgccctcaactaacagcaagggaagctgggaaatgtagttttcctgcatgctgaggtggaagaatgacacggtcagcacagcgcaagtctctgcctcaGCatgtgatgcctggaattatggcagcatggtacaaccatga
>gene=chr21_35402431-35402681; species=rheMac
ttatgatgctgcTGGATATATGACTTACGGAAGAAGGAAGAGGGTGGGTCATTCACAGGGAGGTAGGCTcatccctttggtgtacatctcattggccaggcccagtcatatgccctcaactaatagcaagcgaacctgggaaatgtagttttcgtgcatgctgaggtggaagaatgaagtggtcagcacagcgcaagcttctgccccagcatgtgacgcctggaattatggcagcatggtacaaccatga
>gene=chr21_44299640-44299730; species=hg19
GCCCAGAGCCTCTTCCTGTCCGCACCGGTCGGTGACGCCAGGCGCAGACGCCGAGAGATGACGTATACCCCACGTACCGCGCATGCTCAA
>gene=chr21_44299640-44299730; species=bosTau
GTCCAGCGCCTCTTCCGGCCCGCGCTAGAGAGTGACGTCAGGCGTAGACGCCGCGAGGTGACGT-CATCTGGATcgccccgc--------
>gene=chr21_44299640-44299730; species=calJac
CCCCAGAGCCTCTTCCTGTCCGCGGCCGCCGGTGACGTCACGCGTAGACGCCGAGAGATGACGTATCCCCCAC-----------------
>gene=chr21_44299640-44299730; species=canFam
GCCGAGCCCCTCTTCCTGCTGGCGCCGCGCGGTGACGTCAGGCGCAGGCGC-GCGCGGTGACGT-CACCGGGCCCGCCCCGC--------
>gene=chr21_44299640-44299730; species=equCab
GCCAGGCGCCTCTTCCTGCAGGCACCAGACAGTGACGTCACGCGCAGGCGCTGCGAGGTGACGT-CACCTGCCCGTAGCCAT--------
>gene=chr21_44299640-44299730; species=gorGor
------------------------------------------------------------------------------------------
>gene=chr21_44299640-44299730; species=panTro
GCCCAGAGCCTCTTCCTGTCCGCACCGGTCGGTGACGCCAGGCGCAGACGCCGAGAGATGACGTATCCCCCACCTACCGCGCATGCTCAA
>gene=chr21_44299640-44299730; species=papHam
GCCTAGAGCCTCTTCCTGTCTGCACCGGTCGCTGACGCCAGGCGCAGACGCCGTCAGATGACGTAGCCCTCACCTACTGCGCATGCTCCA
>gene=chr21_44299640-44299730; species=ponAbe
GCCCAGAGCCTCTTCCTGTCCGCACCGGTCGGTGACGCCAGGCGCAGACGCCGAGAGATGACGTATCCCCCACCTACCGCGCATGCTCAA
>gene=chr21_44299640-44299730; species=rheMac
GCCTAGAGCCTCTTCCTGTCTGCACCGGTCGCTGACGCCAGGCGCGGACGCCGACAGATGACGTAGCCCTCACCTACTGCGCATGCTCCA
>gene=chr21_45209287-45209508; species=hg19
GCGCACAGGCAGGGAGCGCGCGCCCCCTCTGTAGCCTTCGGCCTCCGGGGGCTGCAGTTGCGCGGCTCGGCCACTGCGCGGCGGTGGCGTGCGCCTGGGCGGTGTCGCGGGCTGTGACGTCACGCCACGCGCCGGGGCCAGGAGGAGGCGGGCGCAGGAGGCGCGTGCTCAGTGTGCTGGGTACCAGGCGACTCCGGGACAGGGGGTCTCGGCCGTCGGCG
>gene=chr21_45209287-45209508; species=bosTau
----------------------------------------------------TGTCATTACGGGGCCTTGCCACTAGGAGACGGAGGCGTGCGACCCGGGAGTGGCGCGGAATGTGACGTCACAC--CGAGTGCTGGAGAGGCTGGCGCGGGCGTGTACGCAACGCGCCCAGGCGGCGAGGTAACTGGTATCGT--------GGGGTCTCGGCAG-GGTCG
>gene=chr21_45209287-45209508; species=calJac
GCGCACCGGCAGGGAGCGCGTGCCCTCTCTGCCGCCTTCCGCCTCTGGGGTCTGCAGTTGCGCAGCTCGGCTACTGCGCGGCGGTGGCGTGCGCCTAGGCAGTGTCGCGGGATGTGACGTCACGCCGCGCGCC-AGGCCAGGAGGAGGCGGGCGCAGGCGGCGTGTGTTCAGTGTGCTGGG---CCGGCGACTGAGAGACAGGGCCTGTTGGCCGCCAGCG
>gene=chr21_45209287-45209508; species=canFam
GCGCGTGTCCCGGGCCCA-------------CGGGCTCCGGCCGCC----GAGGTCAGCGCCCCGCCCGGCCGCTAAGCGGCGGTGTC-CGCGGCCCGGCAGCGTCGC-GCGTGTGACGTCACGGCGCACGCCCGAGGGCGACCGGCGCCGTCGAGTGCACCGCGCGCGCGGGAGACTGGGTCCCGGAAGCC----------GAGGGCTCGGCGGCGGCCG
>gene=chr21_45209287-45209508; species=equCab
----------------------------------------------GGACGCTGTCTTTGCACCTCCTGGCCACTGCGAGGCGGTGGCGTGCGGCTCGGGAGCGGCGCTGACTGTGACGTCACGCCACGCGCCCGGGGACGACCGGCTCTGTCGTGTACGCCGTGCGTCTACGCGGCGCGGTCGCGGGAGCCTG-------GGGGGTCCCGGTGGCGGTCG
>gene=chr21_45209287-45209508; species=gorGor
GCGCACAGGCAGGGAGCGCGCGCCCCCTCTGTAGCCTTCGGCCTCCGGGGGCTGCAGTTGCGCGGCTCGGCCACTGCGCGGCGGTGGCGTGCGCCTGGGCGGTGTCGCGGGCTGTGACGTCACGCCACGCGCCGGGGCCAGGAGGAGGCGGGCGCAGGCGGCGCGTGCTCAGTCTGCTGGGTACCAGGCGACTCCGGGACAGGGGGTCTCGGCCGTCGGCG
>gene=chr21_45209287-45209508; species=panTro
GCGCACAGGCAGGGAGCGCGCGCCCCCTCTGTAGCCTTCGGCCTCCGGGGGCTGCAGTTGCGCGGCTCGGCCACTGCGCGGCGGTGGCGTGCGCCTGGGCGGTGTCGCGGGCTGTGACGTCACGCCACGCGCCGGGGCCAGGAGGAGGCGGGCGCAGGAGGCGCGTGCTCAGTGTGCTGGGTACCAGGCGACTCCGGGACAGGGGGTCTCGGCCGTCGGCG
>gene=chr21_45209287-45209508; species=papHam
GCGCACAGGCAGGGAGCGCGGGCCCCCTCGGCAGTCTCAGGCCTCCGGGGGCTGCAGTTGCGCAGCTCGGCCACTGTGCGGCGGTGACGTGAGCCTGGGCGGTGTCGCGGGCTGTGACGTCACGCCGCGCGCCGGGGCCAGGAGGAGGCGGGCGAGGGCGGCGCGTGCTCCTTGTGCTGGATACCAGGAGACCCCGAGACAGGGGGTCTCGGCCGCCGCCG
>gene=chr21_45209287-45209508; species=ponAbe
GCGCACAGGCAGGGAGCGCGCGCCCTCTCGGTAGCCTTCGGCTTCCGGGGGCTGCAGTTGCGCGGCTCGGCCACTGCGTGGCGGTGGCGTGCGCCTGGGTGTTGTCGCGGGCTGTGACGTCACGCCACGCGCCGGGGCCAGGAGGAAGCGGGCGCAGGAGGTGCGTGCTCAGTGTGCTGGGCACCAGGAGACTCCGGGACAGGGGGTCTTGGCCGTCGGCG
>gene=chr21_45209287-45209508; species=rheMac
GCGCACAGGCAGGGAGCGCGCGCCCCCTCGGCAGTCTTAGGCCTCCGGGGGCTGCAGTTGCGCGGCTCGGCCACTGCGCGGCGGTGACGTGCGCCTGGGCGGTGTCGCGGGCTGTGACGTCACGCCGCGCGCCGGGGCCAGGAGGAGGCGGGAGAGGGCGGCGCGTGCTCCGTGTGCTGGATTCCAGGAGACCCCGAGACAGGGGGTCTCGGCCGCCGCCG
>gene=chr12_10766165-10766259; species=hg19
AACGTGTCCCCCGGCGCCTTGCAGTGACGTCATCGCGCGGAATAAGTGCGTCACCACAGGCGCTTCTCTTCCTCCTGCAGTGCAGCCCTAGACT
>gene=chr12_10766165-10766259; species=bosTau
GACGTGACTCCCGGCGCCTGGTAGTGACGTCATCGCCCAG-ATGAACACGTCACAGCGAGCGCGCCGCTTCAGCCTC---------CCGAGAGA
>gene=chr12_10766165-10766259; species=calJac
AAGGTATCGCCCGGCGCCTGGCAGTGACGTCATTGCGCGGAATACGTGCGTCACCACAGGCGCCGCTTTTCCTCGTTCGGTGCAGCCCTGCCGA
>gene=chr12_10766165-10766259; species=canFam
AACGTGCCGCCGGGCGCCTGGCAGCCACGTCATCGCGCGG-GTAAATGCGTCACTGCGGGCGCGCCTTTCC-G-CTC---------CCTGGAGG
>gene=chr12_10766165-10766259; species=equCab
AACGTGCCGCCGGGCGCCTAGCAGTGACGTCATCGCCCAG-GAAAAATCGTCACTGCCCGCGCGCCTTTCC-GCCTC---------CCGGTTGG
>gene=chr12_10766165-10766259; species=gorGor
AACGTGTCCCCCGGCGCCTTGCAGTGACGTCATCGCGCGGAATAAGTGCGTCACCACAGGCGCTTCTCTTCCGCCTGCCGTGCAGCCCTAGACG
>gene=chr12_10766165-10766259; species=panTro
AACGTGTCCCCCGGCGCCTTGCAGTGACGTCATCGCGCGGAATAAGTGCGTCACCACAGGCGCTTCTCTTCCGCCTGCCGTGCAGCCCTAGACT
>gene=chr12_10766165-10766259; species=papHam
AACGTGTCCCCCGGCGCCTTGTAGTCACGTCATCGCGCGGAATAAGTGCGTCACCACAGGCGCTTCTCTTCCGCCTGCCGTGCAACCCTGGACT
>gene=chr12_10766165-10766259; species=ponAbe
AACGTGTCCACCGGCGCCTTGCAGTGACGTCATCGCGCGGAATAAGTGCGTCACCACAGGCGCTTCTCTTCCGCCTGCCGTGCAGCCCTAGACT
>gene=chr12_10766165-10766259; species=rheMac
AACGTGTCCCCCGGCGCCTTGTAGTCACGTCATCGCGCGGAATAAGTGCGTCACCACAGGCGCTTCTCTTCCGCCTGCCGTGCAGCCCTGGACT
>gene=chr12_12837499-12837623; species=hg19
CCAGCCCCACTCTCTTGTTGCCCCTCCCTTCTCCTTTCCAAGGCTCTGGAATGTGTCACATGGGAAATGGATCATGTGGCTGAAGGGGAGAATGTGGCCATCTTCTCCCTCCCTTCCCCCACTT
>gene=chr12_12837499-12837623; species=bosTau
CCAGCCCCACTCTCCTGGTGCCCCTCCCTTCTCCTTTCCTGGGCTCTGGAATGTGTCACATGGGAAATGGATCATGTGGCTCATGAGGAGAATGTGGCCAGCTTCTCTCTCCCTTCCCCCACTT
>gene=chr12_12837499-12837623; species=calJac
CCAGCCCCACTCTCTTGATGCCCCTCCCTTCTTCTTTCTAAGGCGCTGGAATGTGTCACATGGGAAATGGATCATGTGGCTGAAGGAGAGAATGTAGCCATCTTCTCTCTCCCTTCCCCCACTT
>gene=chr12_12837499-12837623; species=canFam
CCAGCCCCACTCTCTTGGTGCCCCTCCCTTCTCCTTTCCAAGGCTCTGGAATGTGTCACATGGGAAATGGATCATGTGGCTCAAGGGGAGAATGGGGCCATCTTCTACCTCCCTTCCCCCACTT
>gene=chr12_12837499-12837623; species=equCab
CCAGCCCCACTCTCTTGGTGCCCCTCCCTTCTCCTTTCCAAGGCTCTGGAATGTGTCACATGGGAAATGGATCATGTGGCTCAAAGGGAGAATGTGGCCATCTTCTCTCTCCCTTCCCCCACTT
>gene=chr12_12837499-12837623; species=gorGor
CCAGCCCCACTCTCTTGTTGCCCCTCCCTTCTCCTTTCCAAGGCTCTGGAATGTGTCACATGGGAAATGGATCA-GTGGCTGAAGGGGAGAATGTGGCCATCTTCTCCCTCCCTTCCCCCACTT
>gene=chr12_12837499-12837623; species=panTro
CCAGCCCCACTCTCTTGTTGCCCCTCCCTTCTCCTTTCCAAGGCTCTGGAATGTGTCACATGGGAAATGGATCATGTGGCTGAAGGGGAGAATGTGGCCATCTTCTCCCTCCCTTCCCCCACTT
>gene=chr12_12837499-12837623; species=papHam
CCAGCCCCACTCTCTTGTTGCCCCTCCTTTCTCCTTTCCAAGGCTCTGGAATGTGTCACATGGGAAATGGATCATGTGGCTGAAGGGGAGAATGTGGCCATCTTCTCCCTCCCTTCCCCCACTT
>gene=chr12_12837499-12837623; species=ponAbe
CCAGCCCCACTCTCTTGTTGCCCCTCCCTTCTCCTTTCCAAGGCTCTGGAATGTGTCACATGGGAAATGGATCATGTGGCTGAAGGGGAGAATGTGGCCATCTTCTCCCTCCCTTCCCCCACTT
>gene=chr12_12837499-12837623; species=rheMac
CCAGCCCCACTCTCTTGTTGCCCCTCCTTTCTCCTTTCCAAGGCTCTGGAATGTGTCACATGGGAAATGGATCATGTGGCTGAAGGGGAGAATGTGGCCATCTTCTCCCTCCCTTCCCCCACTT
>gene=chr12_26267341-26267591; species=hg19
ccgcccgccagcgccccggggccAGCGTCTGGAGAACTGTGGACGCGCACGCGCGTAGGACGGCGAGCAGGCCCCGCCCCTCCCCGGCCCCCTCTCACGTGCTGCTCAGCGTGCGCCCAGACATGTGCGGGCACACGTGACAGCGCCGCGTCCGGCCCCGGTTCCCTAACCCCGCGCGGCTGTACTTTGAACCCAGGCGTGGGAGACTGGAGCAGGGAAGGGAGGAAGGAAAACCAGGCGGGGAGGCCGG
>gene=chr12_26267341-26267591; species=bosTau
ccacccgccggctccctcgAGTCCGTTTCTTCGGGGGAGAGGG----CACGCGCAGAAGGCAGCGCGCCGGCCAGGTCCCCGCCCCGCCCCCTCTCACGTGCCGCACAGCGTGCGCCGCGGCATGTGCGCGTGCACGTGACAGCGCCGCGTCCGGCCCAGGATCCCTCACCCGGCTCGGCTGTACTTTGAACCCgggcgtgggaggggagagaaggggaggaaggaaagccgacgggagggggagACAGG
>gene=chr12_26267341-26267591; species=calJac
------------GCCCCGCGGCCAGTGGCCGGAGAACTGCGGGTGTGCACGCGCGGAGGACAGCGAGAAGG-----------CCTCGCCCCCTCTCACGTGCCACTCAGCGTGCGCCCAGACACGTGCACGCGCACGTGACTGCGACGCGTCCGGCTCCGGTTCCCTCACCCCGCGCGGCTGTACTTTGAACCCAGGCGTGGGAGACTGAAGCTGGGAAGGGAGGAAGGAAAACCGGGCGGGGAGGCCGG
>gene=chr12_26267341-26267591; species=canFam
-----------------------------------------------------------------------------------------------------------------------------------------------------------------------------------------------------CGTGGGAGGGGGGAGGAGGGAGGGGAGGA--------TGGGGAGGGACGCCGG
>gene=chr12_26267341-26267591; species=equCab
---------------------------------------------------------------------------------------------------------------------------------------------------------------------------------------------------ggggggagaaagggaagcggggcggggaggg-----gACTGGAGGGGGAGGCCGG
>gene=chr12_26267341-26267591; species=gorGor
CCGCCCGCCAGCGCCCTGGGGCCAGCGTCTGGAGAACTGTGGACGCGCACGCGCGTAGGACGGCGAGCAGGCCCCGCCCCTCCCCGGCCCTCTCTCACGTGCTGCTCAGCGTGCGCCCAGACATGTGCGGGCACACGTGACAGCGCCGCGTCCGGCCCCGGTTCCCTAACCCCGCGCGGCTGTACTTTGAACCCAGGCGTGGGAGACTGGAGCAGGGAAGGGAGGAAGGAAAACCGGGCGGGGAGGCCGG
>gene=chr12_26267341-26267591; species=panTro
CCGCCCGCCAGCGCTCCGGGGCCAGCGTCTGGAGAACTGTGGACGCGCACGCGCGTAGGACGGCGAGCAGGCCCCGCCCCTCCCCGGCCCCCTCTCACGTGCTGCTCAGCGTGCGCCCAGACATGTGCGGGCACACGTGACAGCGCCGCGTCCGGCCCCGGTTCCCTAACCCCGCGCGGCTGTACTTTGAACCCAGGCGTGGGAGACTGGAGCAGGGAAGGGAGGAAGGAAAACCGGGCGGGGAGGCCGG
>gene=chr12_26267341-26267591; species=papHam
ccgccAGCCACCGTCCCGGGGCCAGCGTCTGGAGAAGTGCGGTCGCACACGCGCG-AGGGCTGCGAGCAGGTCCCGCCCCT-CCCCGCCCCCTCTCACGTGCTGCTCAGCGTGCGCCCAGACATGTGCGGACGCACGTGACAGCGCCGCGTCCGGCCCCGGTTCCCTAACCCCGCGCGGCTGTACTTTGAACCCAGGCGTGGGAGACTGGAGCGGGGAAGGGAGGAAGGAAAACCGGGCGGGGAGGCCGG
>gene=chr12_26267341-26267591; species=ponAbe
ccgcctgccggcgccccggggccAGCGTCTGAAGAACTGCGGGCGCGCACGCGCGTAGGATGGCGAGCAGGCCCCGCCCCT-CCCGGCCCCCTCTCACGTGCTGCTCAGCGTGCGCCCAGACATGTGCGCGCACACGTGACAGCGCCGCGTCCGGCCCCGGTTCCCTAACCCCGCGCGGCTGTACTTTGAACCCAGGCGTGGGAGACTGGAGCAGGGAAGGGAGGAAGGAAAACCGGGCGGGGAGGCCGG
>gene=chr12_26267341-26267591; species=rheMac
CCGCCAGCCACCGTCCCGGGGCCAGCGTCTGGAGAAGTACGGACGCACACGCGC-CAGGGCTGCGAGCAGGTCCCGCCCCT-CCCCGCCCCCTCTCACGTGCTGCTCAGCGTGCGCCCAGACATGTGCGGACGCACGTGACAGCGCCGCGTCCGGCCCCGGTTCCCTAACCCCGCGCGGCTGTACTTTGAACCCAGGCGTGGGAGACTGGAGCGGGGAAGGGAGGAAGGAAAACCGGGCGGGGAGGCCGG
>gene=chr12_45342562-45342812; species=hg19
CTATGAAGGCGACTCTAGGTGGTGTCACACACCCTTGCTTCCCTGGGCAACATCCGCGGGGCTTTGAGAATGTTCCTGGGAACGTTGATCTCCGAGTGAAGGTTGGAGCTTCCTAGTGACCACTAGGGGGATCGGGAGCACCGTTGCGGCAGGCTGCCCTCTGGAGGCCGTGAAAGGAAAGGGCTCCAGGGATGTTCTGAGGTTTACAGGCTGCACACACCAAACAGCAGTGGATGCTGACGCTAAAAGA
>gene=chr12_45342562-45342812; species=bosTau
-TATAAGGGTGACTCTAGGTGGTGTCACACAGCCTTTCTTCCCTGGGCAACACCCGCGGAGCTTTGAGAATGTTCCTGGGAACATAGCTCCCCGAGGCAAAGTTAGCGCTTCTAACCGACCACTAGAGGACTCAGGGGGATCCTTAATGCATGCTGCCCTCTGGGGGTCGCGGAAGGAAACAGCTCCAGGGCTGTGATGAAGTTTACTTGCCGA-CAC--AAACCAGCATCCGGCACTGAGGCTGAAATA
>gene=chr12_45342562-45342812; species=calJac
CTATAAGGGCGCCTCGAGGTGGTGTCACACAGCCTTTCTTCCCTGGGCAACATCCGCCGGGCTTTGAGAATGTTCCTGAGAA-GTTTATCCCCGAGGGAAGGTTGAAGCTTCCTAGTGACCACTAGGGGAATCAGGAGCGCCGCTGCAGCAGGCTGCCCTCTGGAGGCCGTAGAAGGAAAGGGTTCCAGTGATGTCCAGAGGTTTACCTGCTGAAGACG--GAACAGCAGTGGATGCTGACGCTAAAAGA
>gene=chr12_45342562-45342812; species=canFam
CTAAGGGGGGGACTCGAGGT-GTGTCACACGGCCCCGCTTCCCTGGGCAACACCTGCCGGGCCTGGAGAATGTTCCTGGGAACATCGATCCCCCCGGGAAGGTCGGAG--------------CTAGAGGGCCTGGGGGGTTCGGTCCTGCAGGCTGCCCTCTAGGGGCAGTGGAAGGAAA------CGGCTGCACCATGAGGTTCATGTTCCAAACAG--CAGCCAGTACCTGAC---------------
>gene=chr12_45342562-45342812; species=equCab
CTATAAGAGTGACTCTAGGCGGTGTCACACACCCTTGCTTCCCTGGGCAACATCCGCGGGGCTTCGAGAATGTTCCTAGGAACGTTGATCCCCGAGTGAAGGTTGGAGCTTTCCAGCGACCACTAGAGGGCT-GCGGGGAGCGCTACTGCAGGCTGCCCCCTGGGGTCGG-AGAAGGAAATGGCTCCAGCGATGTGATGAAGTCTACACGTTGAGCGC--CAACCCGCAACCGGCCCTGAGCCTAAAACA
>gene=chr12_45342562-45342812; species=gorGor
CTATGAAGGCGACTCTAGGTGGTGTCACACACCCTTGCTTCCCTGGGCAACATCCGCGGGGCTTTGAGAATGTTCCTGGGAACGTTGATCTCCGAGTGAAGGTTGGAGCTTCCTAGTGACCACTAGGGGGATCGGGAGCACCGTTGCGGCAGGCTGCCCTCTGGAGGCCGTGGAAGGAAAGGGCTCCAGGGATGTTCTGAGGTTTACAGGCTGCACACACCAAACAGC-GTGGATGCTGACGCTAAAAGA
>gene=chr12_45342562-45342812; species=panTro
CTATGAAGGCGACTCTAGGTGGTGTCACACACCCTTGCTTCCCTGGGCAACATCCGCGGGGCTTTGAGAATGTTCCTGGGAACGTTGATCTCCTAGTGAAGGTTGGAGCTTCCTAGTGACCACTAGGGGGATCGGGAGCACCGTTGCGGCAGGCTGCCCTCTGGAGGCCGTGGAAGGAAAGGGCTCCAGGGATGTTCTGAGGTTTACAGGCTGCACACACCAAACAGCAGTGGATGCTGACGCTAAAAGA
>gene=chr12_45342562-45342812; species=papHam
CTACGAAGGCGACTCTAGGTGGTGTCACACACCCTTGCTTCCCTGGGCAACATAAGCGGGGCTTTCAGAATGTTCCTGGGAACGTTGATCTCCGAGTGAAGGTTGGAGCTTCCTAGTGACCAGTA-GGGAATCCGGAGCATCGTTGCGGCAGGCTGCCCTCTGGAGGCCATGGAAGGAAAGGGCTCCAGGGATGTTCTGAGGTTTACACGCTGATCACACCAAACAGCAATGGATGCTGACGCTAAAAGA
>gene=chr12_45342562-45342812; species=ponAbe
CTATGAAGGCGACTCTAGGTGGTGTCACACACCCTTGCTTCCCTGGGCAACATCCGCGGGGCTTTGACAATGTTCCTGGGAACGTTGATCTCCGAGTGAAGGTTGGAGCTTCCTAGTGACCACTAGGGGGATCGGGAGCACCGTTGCGGCAGGCTGCCCTCTGGAGGCCGTGGAAGGAAAGGGCTCCAGGGATGTTCTGAGGTTTACAGGCTGCACACACCAAACAGCAGTGGATGCTGACGCTAAAAGA
>gene=chr12_45342562-45342812; species=rheMac
CTACGAAGGTGACTCTAGGTGGTGTCACACACCCTTGCTTCCCTGGGCAACATAAGCGGGGCTTTCAGAATGTTCCTGGGAACGTTGATCTCCGAGTGAAGGTTGGAGCTTCCTAGTGACCAGTA-GGGAATCCGGAGCATCCTTGCGGCAGGCTGCCCTCTGGAGGCCATGGAAGGAAAGGGCTCCAGGGATGTTCTGAGGTTTACACGCTGAACACACCAAACAGCAATGGATGCTGACGCTAAAAGA
>gene=chr12_46765097-46765347; species=hg19
GGTGCAGCTAGTAGCGCTGGGCTCCTTTTGTCCTTGGCGGTGGGTGCAGCGGCCCGCGAGTCGGCCTGCGAAAGTAGAGGCGGCGCGTCAGGACCGCAGCGCCAGCCCGCCGCGGTCACGTGACGCCGCCCGGAGGCGCAGCGCGGCTGATTCATCCCAGGCCAGGCGAGTGGAAAAGTACCAgccgcgcgcgaggggcgggggcgcgccgaggggcggAAAAGTACAGACGGCGGAGCCGCGGGGAGAA
>gene=chr12_46765097-46765347; species=bosTau
GACGCTGAGTGTAGTGCTGGGTTCCTTTTGTCCTTGGA----GACGCACGAGCCCGCGCGGCTGCCTGTGAAGGTAGAGGCGGCGCGTCAGGACTGCAG----AGCCCGCCCTGGTCACGTGACACCGCCGGGAGGCGCAGCGCGGCTGATTCATCCCCCGCCAGGCGAGTGGAAAAGTACCAGCCGAGCGCGAGGGGCGGGGGCGCGCCGAGGGGCGGAAAAGTACAGACCGCGAAGCCGC--CGAGAA
>gene=chr12_46765097-46765347; species=calJac
GGTGCAGCTAGCAGCGCTGGGCTCCTTTTGTCCTCGGCGGTGGGTGCACCGGACCGCGAGCCGGCCTGCGAAGGTAGAGGCGGCGCGTCAGGACCGCAGCGCCAGCCCGCCGTGGTCACGTGACGCTGCCGGGAGGCGCAGCGCGGCTGATTCATCCCGGGCCAGGCGAGTGGAAAAGTACCAgccgcgcgcgaggggcgggggcgcgccgaggggcggAAAAGTACCGACGGCTGAGTCGC--CAAGAA
>gene=chr12_46765097-46765347; species=canFam
GGCGCAGCGCTGGACGCTGGGCGGCTTTTGTCCTTGGC----GGTGCACCGGCCCGCGCGGCTGCCTGCGAAGGTAGAGGCGGCGCGTCAGGACTGCAgcgcccgcccgccGCGGTCACGTGACGCCGCCGGGAGGCGCAGCGCGGCTGATTCATCCCCGGCCAGGCGAGTGGAAAAGTACCAGCCGAGCGCGAGGGGCGGGGGCGCGCCGAGGGGCGGAAAAGTACAGACAGCGGAGCCGC--GGAGAA
>gene=chr12_46765097-46765347; species=equCab
GGTGCAGCGAACAACACTGGGTTCCTTTTGTCCTTGGC-----GTGCACTGGCCCGCGCGGCTGCCTGCGAAGGTAGAGGCGGCACGTCAGGACTGCAG----CGCCCGCCCTGGTCACGTGATGCCGCCGGGCGGCGCAGCGCGGCTGATTCATCCCCGGCCAGGCGAGTGGAAAAGTACCAGCCGAGCGCGAGGGGCGGGGGCGCGCGGAGCGGCGGAAAAGTACAGACAGCGGAGCCGC--GGAGAA
>gene=chr12_46765097-46765347; species=gorGor
----------------------------------------------------------------------------------------------------------------------------------------------------------------------------------------------------------------------------------------------------------
>gene=chr12_46765097-46765347; species=panTro
GGTGCAGCTAGTAGCGCTGGGCTCCTTTTGTCCTTGGCGGTGGGTGCAGCGGCCCGCGAGTCGGCCTGCGAATGTAGAGGCGGCGCGTCAGGACCGCAGCGCCAGCCCGCCGCGGTCACGTGACGCCGCCGGGAGGCGCAGCGCGGCTGATTCATCCCAGGCCAGGCGAGTGGAAAAGTACCAgccgcgcgcgaggggcgggggcgcgccgaggggcggAAAAGTACAGACGGCGGAGCCGC--GGAGAA
>gene=chr12_46765097-46765347; species=papHam
GATGCAGCTAGCAGCGCTGGGCTCCTTTTGTCCTTGGCGGTGGGTGCACCGG-CCGCGAGTCAGCCTGCGAAAGTAGAGGCGGCGCGTCAGGACTGCAGCGCCCGCCCGCCGTGGTCAGGTGACGCCGCCGGGAGGCGCAGCGCGGCTGATTCATCCCAGGCCAGGCGAGTGGAAAAGTACCAGCCGCGCGCGAGGGGCGGGGGCGCGCCAAGGGGCGGAAAAGTACAGACGGCTGAGCCGC--GGAGAA
>gene=chr12_46765097-46765347; species=ponAbe
GGTGCAGCTAGTAGCGCTGGGCTCCTTTTGTCCTTGGCGGTGGGTGCACCGGTCCGCGAGTCGGCCTGCGAAAGTAGAGGCGGCGCGTCAGGACCGCAGCGCCCGCCCGCCGCGGTCACGTGACGCCGCAGGGAGGCGCAGCGCGGCTGATTCATCCCAGGCCAGGCGAGTGGAAAAGTACTAgccgcgcgcgaggggcgggggcgcgccgaggggcggAAAAGTACAGACGGCGGAGCAGC--GGAGAA
>gene=chr12_46765097-46765347; species=rheMac
GATGCAGCTAGCAGCGCTGGGCTCCTTTTGTCCTTGGCGGTGGGTGCACCGG-CCGCGAGTCGGCCTGCGAAAGTAGAGGCGGCGCGTCAGGACTGCAGCGCCCGCCCGCCGTGGTCAGGTGACGCCGCCGGGAGGCGCAGCGCGGCTGATTCATCCCAGGCCAGGCGAGTGGAAAAGTACCAGCCGCGCGCGAGGGGCGGGGGCGCGCCAAGGGGCGGAAAAGTACAGACGGCTGAGCCGC--GGAGAA
>gene=chr12_52387006-52387256; species=hg19
ccagaacttaCCTAGTCAAGTAGAGAGGTTGGCTCTGCCTTTAACGAGTCTAACCACTAGAGGGCATTTCTGCATTTCAGAACAGAATTGCATATTAGCTGATGCTTTCGTGTTGCATCATAGAGCAGCACTTCTCACCGCACTCCTTGGAACCCTCAGGGCAGGGTTTGCTTCAGAGGGCAGGTGAGACCAAAAGAGCTGGCCGTTAGCTGCAGCGTTTGCCTTTCACTTGTGTAAGCTGTCCCTTAAA
>gene=chr12_52387006-52387256; species=bosTau
-----------------------------------------TAAGGCGTGTCACCACTAGAGGGCAGCTCTGCATTAAGGACGA------------------------------GCATGACAGAGCAGCATTTTCCAAAGTATTCCTTGGAA-CCTCA-GGGCCTGTTTACTTCAGAGGGTGAGGGAAGCAG--AGAGCCAGTCTCTAGCTGC-------------------------------------
>gene=chr12_52387006-52387256; species=calJac
ccagaacttaCCTAGTTAAGTAGAGAGGTTGGCTCTGCCTTTAAAGAGTCTAACCACTAGAGGGCATTTCTGCATTTAAGAACAAAATTGCATCTAAGCTGATGCTTTCCTGTTGCATAATATAGCAGCATTTCTCG--------CTTGGAACCCTCAGGGCAGGGTTTGCTTCCCTGGGCAGGTGAGACTGAAGGAGCTGGCCTTTAGATGCAGCGTTTG-CTTTCACTTGTGCAAGCTGTCCCTTAAA
>gene=chr12_52387006-52387256; species=canFam
------------------------------GGCTCTGCTTTTAGGGACTAGAACCACTAGAGGGCATTTCTGCATTTAAGAACGAAATCCCATTTGAGGTGCTGTCTTCCTGTTGCATAAT-----AGCATTTTCCAAAATGTTTCTCAACACCCTCA-GGTCAGG---GTTTCTAAGGATGAGTGAGGCTGAAAGAGCTGGTCTTTAGCTGC-------------------------------------
>gene=chr12_52387006-52387256; species=equCab
----------------------------------------------------------------------------------------------------------------------------------------------------------------------------------------------------------------------------------------------------------
>gene=chr12_52387006-52387256; species=gorGor
ccagaacttaCCTAGTCAAGTGGAGAGGTTGGCTCTGCCTTTAATGAGTCTAACCACTAGAGGGCATTTCTGCATTTCAGAACAGAATTTCATATTAGCTGATGCTTTCGTGTTGCATCATAGAGCAGCACTTCTCACCGCACTCCTTGGAACCCTCGGGGCAGGGTTTGCTTCAGAGGGCAGGTGAGACCAAAAGAGCTGGTCGTTAGCTGCAGCGTTTGCCTTTCACTTGTGCAAGCTGTCCCTTAAA
>gene=chr12_52387006-52387256; species=panTro
ccagaacttaCCTAGTCAAGTAGAGAGGTTGGCTCTGCCTTTAACGAGTCTAACCACTAGAGGGCATTTCTGCATTTCAGAACAGAATTGCATATTAGCTGATGCTTTCGTGTTGCATCATAGAGCAGCACTTCTCACCGCACTCCTTGGAACCCTCGGGGCAGGGTTTGCTTCAGAGGGCAGGTGAGACCAAAAGAGCTGGCCGTTAGCTGCAGCGTTTGCCTTTCACTTGTGTAAGCTGTCCCTTAAA
>gene=chr12_52387006-52387256; species=papHam
ccagaacttaCCTAGTGAAGT--AGAGGTTGGCCCTGCCTTTAAAGGGTCTAACCACTAGAGGGCATTTCTGCATTTCAGAACAGAATTGCATCTTAGCTGATGCATTCGTGTTGCATCATAGAGCAGCATTTCTCACCGCACTCCTTGGAACCTTCAGGGCAGGGTTTGCTTCAGAGGGCAGGTGAGACCAGAAGAACTGGCCTTTAGCTGCAGCGTTTGCCTTTCACTTGTGCAAGCTGTCCCTTAAA
>gene=chr12_52387006-52387256; species=ponAbe
ccagaacttaCCTAGTCAAGT--AGAGTTTGGCTCTGCCTTTAAAGAGTCTAACCACTAGAGGGCATTTCTGCATTTCAGAACAGAATTGCATATTAGCTGATGCTTTCGTGTTGCATCATAGAGCAGCACTTCTCACCGCACTCCTTGGAACCCTCGGGGCAGGGTTTGCTTCAGCGGGCAGGTGAGACCAAAAGAGCTGGCCGTTAGCTGCAGGGTTTGCCTTTCACTTGTGCGAGCTGTCCCTTAAA
>gene=chr12_52387006-52387256; species=rheMac
ccagaacttaCCTAGTGAAGT--AGAGGTTGGCCCTGCCTTTAAAGGGTCTAACCACTAGAGGGCATTTCTGCATTTCAGAACAGAATTGCATCTTAGCTGATGCATTCGTGTTGCATCATAGAGCAGCATTTCTCACCGCACTCCTTGGAACCTTCAGGGCAGGGTTTGCTTCAGAGGGCAGGTGAGACCAGAAGAGCTGGCCTTTAGCTGCAGCGTTTGCCTTTCACTTGTGCAAGCTGTCCCTTAAA
>gene=chr12_54332339-54332559; species=hg19
CCTTTGGCCTACCTGAGATCCAATCAGCACAGACTTTTTCCCTTTCGCCCCGCCCCACCTCGAGGGGAGGGAACCCCAGGAGACCTGGCCGGGGCATCACGTGCGCAGAGCGGGTCACGTGGGCGCGGGAGGGGTGCTGAGAGGTGGAGAGCGGGAGCCGGCGGATTTCTTAATGAAGTGTCTCCGCATGCGTAgagggaatgtagggagggaggtggaa
>gene=chr12_54332339-54332559; species=bosTau
-CTTTGCCCCCCCCGAGAGCCAATCAGCAGAGACATCTCCCCTTTCGCCCCGCCCCGCCTCTAAGGGTGGGAACCCCAGGAAACCCAGCCAGGAGGTCACGTGCACCGCCGGCGTCACGTGAGCGCGGGAGGGTAGCCTAGGGGAGGCAGGCGGGAGACGGT-GATTTCTTAATGAAGTGTACCCGCATGCGTAGAGGGAAGGTGGGGAGGGCGGTGGAA
>gene=chr12_54332339-54332559; species=calJac
CCTTTGGC--------GATCCAATCATCAGAGACCTTTTTCTTTTCGCCCCGCCCCACCTCGAGGGGAGGGAACCCCAGGGGACCTGGCCGGGGCATCACGTGCGCAGAGCGCGTCACGTGGGCGCGGGAGGAGTGCTGAGGGGTGGAGGGCGGGAGTCGGCGGATTTCTTAATGAACTATCTCCGCATGCGTGGATGGTATGTagggagggaggtggaa
>gene=chr12_54332339-54332559; species=canFam
-CTCGGCCCCTCCTGAGAGCCAATCAGCAGAGGCCTGATCCCTTCGGCCCCGCCCCGCCGCGAGGGGTGGGAACCCCAGGAGGCCCGGCCCCGGAGTCACGTGCGGGGGCCGCGTCACGTgggcgcgggaggggcggggcgggggggcgcgcgggaggcggcggATTTCTTAATGAGGAGTGTCCGCATGCGTACGGGGAGCGGCGGGAGGGAGGTGCAG
>gene=chr12_54332339-54332559; species=equCab
-CATTGCCCCTCCTGAGAGCCAATCAGCAGAGACCTCTTCCCTTTCGCCCCGCCCCACCTTGAGGGGTGGCAACCCCCGGAGACCCGGCCTGGGCATCACGTGCGGGGGCGGTGTCACGTGGGCGCCAGAGGGGTGCCGTGGGGAGGAGGGCGGGAGCTGGCGGATTTCTTAATGAAGTGT-CCCGCATGCGTAGAGGGGAGATGGGGAGGGAGGTGGAG
>gene=chr12_54332339-54332559; species=gorGor
CCTTTGGCCTACCTGAGATCCAATCAGCAGAGACCTTTTCCCTTTCGCCCCGCCCCACCTCGAGGGGAGGGAACCCCAGGAGACCTGGCCGGGGCATCACGTGCGCAGAGCGGGTCACATGGGCGCGGGAGGGGTGCTGAGAGGTGGAGAGCGGGAGCCGGCGGATTTCTTAATGAAGTGTCTCCGCATGCGTAgagggaatgtagggagggaggtggaa
>gene=chr12_54332339-54332559; species=panTro
CCTTTGGCCTACCTGAGATCCAATCAGCAGAGACTTTTTCCCTTTCGCCCCGCCCCACCTCGAGGGGAGGGAACCCCAGGAGACCTGGCCGGGGCATCACGTGCGCAGAGCGGGTCACGTGGACGCGGGAGGGGTGCTGAGAGGTGGAGAGCGGGAGCCGGCGGATTTCTTAATGAAGTGTCTCCGCATGCGTAgagggaatgtagggagggaggtggaa
>gene=chr12_54332339-54332559; species=papHam
CCTTTGGCCCAACTGAGATCCAATCAGCAGAGATCTTTTTCTTTTCGCCCCGCCCCACCTAGAGGGGCGGGAACCCCAGGAGACCTGACCCGGGCATCACGTGCGCAGAGAGTGTCACATGGGCGCGGGAGGGGTGCTGAGAGGTGGAGGGCGGGAACCGGCGGATTTCTTAATGAAGTCTCTCCGCATGCGTAGAGGGAATGGAGGGAGGGAGGTGGAA
>gene=chr12_54332339-54332559; species=ponAbe
CCTTTGACCCACCTGAGATCCAATCAGCAGAGACCTTTTTCCTTTCGCCCCGCCCCACCTCGAGGGGCGGGAACCCCAGGAGACCTGGCCGGAGCATCACATGCGCAGAGCGGGTCACGTGGGCGCGGGAGGGGTGCTGAGAGGTGGAGAGCGGGAGCCGGCGGATTTCTTAATGAAGTGTCTCCGCATGCGTAgagggaatgtagggagggaggtggaa
>gene=chr12_54332339-54332559; species=rheMac
CCTTTGGCCCAACTGAGATCCAATCAGCAGAGACCTTTTTCTTTTCGCCCCGCCCCACCTAGAGGGGCGGGAACCCCAGGAGACCTGACCCGGGCATCACGTGCGCAGAGAGTGTCACATGGGCGCGGGAGGGGTGCTGAGAGGTGGAGGGCGGGAACCGGCGGATTTCTTAATGAAGTCTCTCCGCATGCGTAgagggaatggagggagggatgtggac
>gene=chr12_54552992-54553242; species=hg19
GAGCCCCCAGCCCTCAGCCCTCACTGAAGAAGGAGGTAATTAGGAGCTGTGCAGTCCGTCCCCCAACAGGTAGAGCTGAGCAGCTGCATCCATCATCCAAGCAGCTGCCACAGAGCGGGAGGGTCACGTGGCTCGGCCGGACCAACAGGAGAGTGTGGGGAGGCCTCGGGCTGGGGATTGGCTGGTCTGCAGCAGGAGAGTCAGGGCTGTCGGGGACAACCTGAGAATGACCTTGTGGGGACTTCAGCAC
>gene=chr12_54552992-54553242; species=bosTau
--------AGCCCCCAGCCCAGGCTCGAGAAGGAGGTAATTAGGAACTGTGCGGTCCGTCCCCCAACAGGTACAGCTGAGCAGCTGCATCCATCATCAGGGCAGCTGCCAGAGAAGGGGAGGGTCACGTGGCTCAGCCGGACCAACAGGAGGGTGGGGGGAGGCTGTGGGCTGGGGATTGGCTGATCAGTAGCTGGAGAGTCAGGGCTATAGGGGATAGCCTGAGAATGACCTTGTGGGGACTTCAGC-C
>gene=chr12_54552992-54553242; species=calJac
AAGCCCCCAGCCCTCAGCCCTCACTGAAGGAGGAGGTAATTAGGAGC-GTGCAGTCCGTCCCCTAACAGGTACAGCTGAGCAGTTGCATCCATCATCAAGGCAGCTGCCACAGAGCAGGAGGGTCACATGGCTCCGCAGGACCAACAGGAGAGTAGGGGGAGGCCTTGGGCCGGGGATTGGCTGGTCTGCAGCAGGAGAGTCAAGGCTGTCTGGGATAACCTGAGAATGACCTTGTGGGGGCTTTAGCAA
>gene=chr12_54552992-54553242; species=canFam
--------AGCCCCCAACCCCGGCTGGAGAAGGAGGTAATTAGGAGCTGTGCGGTCCGTCCCCCAACAGGTACGGCCTGGCAGC-GCATCCATCA-TCGGGCAGCTGCCAGGGA-GGGGAGGGTCACGTGGCTGGGCAGGACCAACGGCGGGG--GGCGCGGGCACTCGGCT--------GCTGGGCC----------AGCGAGGGCTGGAGGGGATAGCCCGAGAGTGACCTTGTGGGGACTTGGGC-C
>gene=chr12_54552992-54553242; species=equCab
--------AGCCCCCAGCCCCGGCTGGAGAAGGAGGTAATTAGGATCTGTGCAGTCCGTCCCCCAACAGGTACAGCTGAGCCGCCGCATCCATCA-TCGGGCAGCTGTCAGAGAGGGAGAGGGTCACGTGACTCAGCCGGACCAACAGGAGGGCGGGGGGAGGCCGTGGGTTGGGCATTGGCTGGTCTGCAGTCGGGGAGAGAGGGCTGGAGGGGATAACCTGAGAAGGACCTTGTAGACACTTTAGC-C
>gene=chr12_54552992-54553242; species=gorGor
GAGCCCCCAGCCCTCAGCCCTCACTGAAGAAGGAGGTAATTAGGAGCTGTGCAGTCCGTCCCCCAACAGGTAGAGCTGAGCAGCTGCATCCATCATCCAGGCAGCTGCCACAGAG-GCGAGGGTCAAGAGGCTCAGCCGGACCAACAGGAGAGTGTGGGGAGGCCTCGGGCTGGGGATTGGCTGGTCTGCAGCAGGAGAGTCAGGGCTGTCGGGGACAACCTGAGAATGACCTTGTGGGGACTTCAGCAC
>gene=chr12_54552992-54553242; species=panTro
GAGCCCCCAGCCCTCAGCCCTCACTGAAGAAGGAGGTAATTAGGAGCTGTGCAGTCCGTCCCCCAACAGGTAGAGCTGAGCAGCTGCATCCATCATCCAGGCAGCTGCCACAGAGCGGGAGGGTCACGTGGCTCGGCCGGACCAACAGGAGAGTGTGGGGAGGCCTCGGGCTGGGGATTGGCTGGTCTGCAGCAGGAGAGTCAGGGCTGTCGGGGACAACCTGAGAATGACCTTGTGGGGACTTCAGCAC
>gene=chr12_54552992-54553242; species=papHam
GAGCCCCCAGCCCTCAGCCCTCACTGAAGAAGGAGGTAATTAGGAGCTGTGCAGTCCGTCCCCCAACAGGTAGAGCTGAGCAGCTGCATCCATCATCCAGACAGGTGCCACAGAGCGGGAGGGTCATGTGGCTCGGCAGGACCAACAGGAGAGTCGGGGGAGGCCTCGGGCCGGGGATTGGCTGGTCTGCAGCAGGAAAGTCA-GGCTGTCGGGGATAACCTGAGAATGACCTTGTGGGGACTTCCGCAC
>gene=chr12_54552992-54553242; species=ponAbe
GAGCCCCCAGCCCTCAGCCCTCACTGAAGAAGGAGGTAATTAGGAGCTGTGCAGTCCGTCCCCCAACAGGTAGAGCTGAGCAGCTGCATCCATCATCCAGGCAGCTGCCACAGAGCGGGAGGGTCACGTGGCTCAGCCGGACCAACAGGAGAGTGTGGGGAGGCCTCGGGCCAGGGATTGGCTGGTCTGCGGCAGAAGAGTCAGGGCTGTCGGGGATAACCTGAGAATGACCTTGTGGGGACTTCAGCAC
>gene=chr12_54552992-54553242; species=rheMac
GAGCCCCCAGCCCTCAGCCCTCACTGAAGAAGGAGGTAATTAGGAGCTGTGCAGTCCGTCCCCCAACAGGTAGAGCTGAGCAGCTGCATCCATCATCCAGACAGATGCCACAGAGCGGGAGGGTCATGTGGTTCGGCAGGACCAACAGGAGAGTCAGGGGAGGCCTCGGGCCTGGGATTGGCTGGTCTGCAGCAGGAAAGTCA-GGCTGTCGGGGATAACCTGAGAATGACCTTGTGGGGACTTCCGCAC
>gene=chr12_56109721-56109933; species=hg19
AAAGAACACTTCACCTGCCCTCCGCAACCCTCTACCTCTCTTCCCCGCCAAGATCTTCACCCAAGGTCTCAAGAGGGCGGTTCCCAACCTCACGTGACACAGCGGTCACGTGACATGGCCCCGGGGAGCCGAGGTGAGCGTTCCAGCTTCCGGAGCCGGAGGGGGCCCGGCGTACCCAGCCCCCAGCCCGACGTGACCATGCTGTCCCGCCT
>gene=chr12_56109721-56109933; species=bosTau
AAAGACAAGCTCACCTG---CCCC--------TACCTCCCTTCCCAGCCAAGATCCT--CCCCAGGTCTCAAGAGGACGG-TTCCGGGCTCACGTGACATTGCGGCCACGTGACCCGGCCCGGGGGAGCGGAGCTGCGAGGTCCAGTTCCGCGAGTCGGAGGGGGCTGGGCACGCCCTACCCCGAGCCCGCCGCGACCATGCTGTCCCGCCT
>gene=chr12_56109721-56109933; species=calJac
----AAGGGTTCACCCGCCCTCCCCCACCCTCTACCTCCCCTCCTCGCCAAGATTTTCACCCAACGTCTCAAGAGGGCGGGTCCCAGCCTCACGTGACACTGCGGTCACGTGACATGGCCCCGGGGAGTCGAGGTGCGCGTTCCAGCTTCCGGAGCCGGAAGGGGGCTGGTGTCCCCAGCCCCCAGGCCGACGCTACCATGCTGTCCCGCCT
>gene=chr12_56109721-56109933; species=canFam
-----------------------------------------------------------------------------cgc-ccccgggcTCACGTGACGGGGCGGCCACGTGAcc------------gccg------------ccgccgccgccgccg-----------------------------ccgccgccgccATGCTGTCGCGCCT
>gene=chr12_56109721-56109933; species=equCab
AAAGACCCGCTCGCCCG---CCCCCACCCCTCTGCCTCCG----CGGCCACTCCCTA--CCCAGCGTCTCAGAAAAGCGG-ACCCGGCCTCACGTGACACCGCGGTCACGTGACTCGGGCCCAAGGAGCCGAAGCGAGCGGTCCGGCT-CCGGAGCGGGA--GGGCCGAGTG-GCCCGGCCCCCAGCCCGCCGCGACCATGCTGTCCCGGCT
>gene=chr12_56109721-56109933; species=gorGor
AAAGAACACTTCACCTGCCCTCCGCAACCCTCTACCTCTCTTCCCCGCCAAGATCTTCACCCAACGTCTCAAGAGGGCGGTTCCCAACCTCACGTGACACCGCGGTCACGTGACATGGCCCCGGGGAGCCGAAGTGAGCGTTCCAGCTTCCGGAGCCGGAGGGGGCCCGGCGTACCCAGCCCCCAGCCCGACGTGACCATGCTGTCCCGCCT
>gene=chr12_56109721-56109933; species=panTro
AAAGAATACTTCACCTGCCCTCCGCAACCCTCTACCTCTCTTCCCCGCCAAGATCTTCACCCAACGTCTCAAGAGGGCGGTTCCCAACCTCACGTGACACAGCGGTCACGTGACATGGCCCCGGGGAGCCGAGGTGAGCGTTCCAGCTTCCGGAGCCGGAGGGGGCCCGGCGTACCCAGCCCCCAGCCCGACGTGACCATGCTGTCCCGCCT
>gene=chr12_56109721-56109933; species=papHam
AAAGAAAAGTTCACCTGCCCTCCGCAACCCTCTACCTCCCTTCCCCGCCAAGATCTTCACCCAATGTCTCTAGAGGGCGGTTCCCAACCTCACGTGACACAGTGGTCACGTGACATGGCCCCTGGGAGCCGAGGTGAGCGTTCCAGCTTCCGGAGCCGGAGGGGGCCCGGCGTACCCAGCCCCCAGCCCGACGTGACCATGCTGTCCCGCCT
>gene=chr12_56109721-56109933; species=ponAbe
AAAGAACACTTCACCTGCCCTCAGCAACCCTCAACCTCTCTTCCCCGCCAAGATCTCCACCCAACGTCTCAAGAGGGCGGTTCCCAACCTCACGTGACACAGCGGTCACGTGACATGGCCCCGGGGAGCCGAGGTGAGCGTTCCAGCTTCCGGAGCCGGAGGGGGCCCGGCGTACCCAGCCCCCAGCCCGACGTGACCATGCTGTCCCGCCT
>gene=chr12_56109721-56109933; species=rheMac
AAAGAAAAGTTCACCTGCCCTCCGCAACCCTCTACCTCCCTTCCCCGCCAAGATCTTCACCCAATGTCTCAAGAGGGCGGTTCCCAACCTCACGTGACACAGCGGTCACGTGACATGGCCCCGGGGAGCCGAGGTGAGCTTTCCAGCTTCCGGAGCCGGAGGGGGCCCGGCGTACCCAG---------------------------------
>gene=chr12_56862203-56862375; species=hg19
CCGCGGGCAGAAACAGAACAGAAACCACTACCTTggcggccgcccgcccccgggcgTCGCCTACGTCATAACACTGCGCGGCCGCCCCTCGCGCACCACGTGCTAGGGGAGCGGGCGGGCAGATGGCTGTGTCTGTAAGCGGGAGGCGTGCCCGGTTCATCCAAGGCGCAAG
>gene=chr12_56862203-56862375; species=bosTau
---CCGAGGGAACAGAAACAGAACTCACTAAAATGGCGG-----------------------ACGTCATCACACTGCGCCGCGCGCTCTCGAACGCCACGTGCAAGAGGAGCAGGCGGGCAGATGGCGGGGTCTCAG-CTGG-GGGCGTGCCCTGTTCATCCGTGGCGCAAG
>gene=chr12_56862203-56862375; species=calJac
CCGCGGGTAGAAACAAAACAGAACCCACCAACATGTCGGC---------------------CACGTCATAATGCTGCGCGGCCGCCCCTCGCGCACCACGTGCGAGGGGAGCAGGCGGGCGGATAGCTGAGTCTCCAACCGGGAGGCGTGCCCTATTCATCCATGGCGCAAG
>gene=chr12_56862203-56862375; species=canFam
GCCCCGACGC-ACCTGCGCAGAACGCGCCAAGATGGCCGCCCCG---ACCTGGGCGGGGGGGACGTCATCACGCCGCGCGGCGGCCTGTCGCGCACCACGTCGGAAGGGGGCAGGCGGGCAGATGGCGGCGTGTGCGGCCCG-GGACGTGCCCTGTTCAGCCCTGGCGCAAG
>gene=chr12_56862203-56862375; species=equCab
ACCAGCAAGCAACCAGAACAGACCCCACTAAGATGGCGGCTC------CCTGCTGGTAGCGCACGTCATCACACTGCGC-GCCTCCTATCGCGCACCACGTGGGAAGGCCGAGGGCGGGCCGGCGGCGGGGTCTCAGGCGTG-GGGCGTGGCCCGCTCATCCGTGGCGCAAG
>gene=chr12_56862203-56862375; species=gorGor
CCGCGGGTAGAAACAGAACAGAAACCACTAACGTGGAGGCCGCCCGCCCCCGGGCGTCGCTTACGTCATAACACTGCGCGGCCGCCCCTCGCGCACCACGTGCTAGGGGAGCAGGCGGGCAGATGGCTGTGTCTGTAAGCGGGAGGCGTGCCCGGTTCATCCAAGGCGCAAG
>gene=chr12_56862203-56862375; species=panTro
CCGCGGGTAGAAACAGAACAGAAACCACTACCTTggcggccgcccgcccccgggcgTCGCCTACGTCATAACACTGCGCGGCCGCCCCTCGCGCACCACGTGCTAGGGGAGCGGGCGGGCAGATGGCTGTGTTTGTAAGCGGGAGGCGTGCCCGGTTCATCCAAGGCGCAAG
>gene=chr12_56862203-56862375; species=papHam
CCACGGGTAGAATCAGAAAAGAAACCGCTAAC---GCAGCCACCTCCCGCAGGGCGTCGCCTACGTCATAACACTGCGCGGCCGCCCCTCGCGCACCACGTGCTAGGGGAGCAGGCGGGCAGATGGCTGAGTCTGTAAGCGGGAGGCGTGTCCGGCTCATCCATGGCGCAAG
>gene=chr12_56862203-56862375; species=ponAbe
CCGCGGGTAGAAACAGAACAGAAACCACTAACGTGGCGGCGCCCCTCCCCCGGGCGTCGCTTACGTCATAACACTGCGCGGCCGCCCCTCGCGCACCACGTGCTAGGGGAGCAGGCGGGCAGATGGCTGAGTCTGTAAGCGGGAGGCGTGCCCGGTTCATCCAAGGCGCAAG
>gene=chr12_56862203-56862375; species=rheMac
CCACGGGTAGAATCAGAACAGAAACCGCTAAC---GCGGCCGCCTTCCGCAAGGCGTCGCCTACGTCATAACACTGCGCGGCCGTCCCTCGCGCACCACGTGCTAGGGGAGCAGGCGGGCAGATGGCTGAGTCTGTAAGCGGGAGGCGTGTCCGGCTCATCCATGGCGCAAG
>gene=chr12_57881794-57881862; species=hg19
CCGGCGTGCCTCGCGGAGGCCGCTGAACTCAGAAGCGGGAGGCCGGTTCCGGTTGCATCAGCGAGGGA
>gene=chr12_57881794-57881862; species=bosTau
CCGGCGTGCCTCGCGGCGGTCGGTCCGCCCTCTGGCGGGAGACCGGTTCCGGTTGCATCAGCGTGGGG
>gene=chr12_57881794-57881862; species=calJac
CCGGCTTGCCTAGCGGAGGCCACTCAACTCAGGTGCGGGAGGCCGGTTCCGGTTGCATCAGCGTGGGA
>gene=chr12_57881794-57881862; species=canFam
CCGGCGAGCGTCGCCGGGGACGCTCAACCCACCAGCCGGAGGCCGGTTCCGGTTGCATCAACGTGGCG
>gene=chr12_57881794-57881862; species=equCab
CCGGCTTGCCCCGCGGCGGTCGCTCTGCTCGCCGGCTGAAGGCCGGTTCCGGTTGCATCAGCGTGGGG
>gene=chr12_57881794-57881862; species=gorGor
CCGGCGTGCCTCGCGGAGGCCGCTGAACTCAGAAGCGGGAGGCCGGTTCCGGTTG-------------
>gene=chr12_57881794-57881862; species=panTro
-------------------------------------------------------CATCAGCGTGGGA
>gene=chr12_57881794-57881862; species=papHam
CCGGCGTGCCTCGCGGAGGCCGCTCAACTGAGCAGCGGAAGGCCAGTTCCGGTTGCATCAGCGTGGGA
>gene=chr12_57881794-57881862; species=ponAbe
CCGGCGTGCCTCGCGGAGGCCGCTCAACTCAGAAGCTGGAGGCCGGTTCCGGTTGCATCAGCGTGGGA
>gene=chr12_57881794-57881862; species=rheMac
CCGGCGTGCCTCGCGGAGGCCGCTCAACTGAGCAGCGGAAGGCCAGTTCCGGTTGCATCAGCGTGGGA
>gene=chr12_58146113-58146415; species=hg19
ACCCTCACCATGTGACCAGCTGCCAAAGAGGCGCGCGGAAACTGGGAGGGCGGGGCGAACGCCGGACGTTCTGGGCACGTGACCGCCACCCATGCGCTGAGGGGCGGACAGGAGGTGCTTCGACTGGGAGGAGGGCGAAGAGTGTAAGGGGGCGGAGGGGCGATGGCAGCCACGTGATCTGTTGCTATCACACGTGACCGCTTGACATTGCTCTGAGGAGCAGAGGTGTGGCTACGCGGCGGGCACGTGACTGGCTGCCACAACCCCCGCTGCAGGGGGGGAGCGGTGAGGGGGACAAGAGA
>gene=chr12_58146113-58146415; species=bosTau
ACCCTCACCATGTGACCAGCTGCCAAAGAGGCGCGCGGAAATTGGAGGGGCGGGGCGAACGCCGGACGTTCGGACCACGTGACCACTACTCATGCGCAGAGGGGCAGCCGGAAGCAGCTTTGAACGAGAAAGGGGCGAGGAGGGGAAAGAGGCGGAGGAGAGATGGCAACCACATGATCTGTTGCTATCACACGTGACCGTTTGACATTGCTTGGAGGAGCAGAGGTGTGGTTACGCTGAGGGCACGTGACTGGCTGCCTTAACTCTGGCT----GGGGGGA-----GCGGGAGAAGAGAGA
>gene=chr12_58146113-58146415; species=calJac
ACCCTCACCATGTGACCAGATGCCAAAGAGGCGCGCGGAAACTGGGAGGGCGGGGCGAACGCCGGACGTTCTGGGCACGTGACCGCCAGCCAAGCGCTGGGGGGCGGCCAGGAGCCGCTTTGACGGGGAGGAGAGCTAAGAGCGTAAGGGGGCGGAGGGGAGAT-ACAGCCATGTGATCTGTTGCTATCACACGTGACCGCTTGACATTGCTCGGAGGAGCAGAGGTGTGGTTACGCGAAGGGCACGTGACTAGCTGCCACAA-CCCCGCTGCGGGGGGGGCGCGGT--AGGGGGCAAGAGA
>gene=chr12_58146113-58146415; species=canFam
ACCCTCACCATGTGACCAGCTGCCAAAGAGGCGCGCGGAAACTGGCGGGGCGGGGCGAAAGCCGGACGTTCGGGCCACGTGACGGCCGCGCGTGCGCAGAGGGGCGGCCA-GAGCGGCCTCGGCCGGGAAGCGGGCGGGGAGGGGAGAGGGCAGGCGGGGCGACGGCGGCCACGTGATCTGTTGCTATCACACGTGACCGCCCGACTCCGCTCGGAGGAGCAGAGGTGTGGCTACGCGGCGGGCACGTGACCGACTGCCAGA--CCCGGC------GGGGGT-----CGGGGAGACGGGGGA
>gene=chr12_58146113-58146415; species=equCab
ACCCTCACCATGTGACCAGCTGCCAAAGAGGCGCGCGGAAACTgggggggcggggcggccgccggACGTTCGGGGCACGTGACCGCCGCTCATGCGCAGAGGGGCCGCCAGGAGCGGCTTTGACCGGGAAGGGGGCGGGGCGAGGAAGGGGGCGGAGGGGCGAGGGCAGCCACGTGACCTGTTGCTATCACACGTGACCGCTTGACATTGCTCTGAGGAGCAGAGGTGTGGTTACGCGGCCAGCACGTGACTGGCTGCCATAACCCCGGC-----TGGGAGT-----AGGGAAGACGAGAGA
>gene=chr12_58146113-58146415; species=gorGor
ACCCTCACCATGTGACCAGCTGCCAAAGAGGCGCGCAGAAACTGGGAGGGCGGGGCGAACGCCGGACGTTCTGGGCACGTGACCGCCACCCATGCGCTGAGGGGCGGCCAGGAGGCGCTTCGACTGGGAGGAGGGCGAAGAGTGTAAGGGGGCGGAGGGGCGATGGCAGCCACGTGATCTGTTGCTATCACACGTGACCGCTTGACATTGCTCTGAGGAGCAGAGGTGTGGTTACGCGGCGGGCACGTGACTGGCTGCCACAACCCCCGCTGCAGGGGGGGAGCGGCGAGGGGGACAAGAGA
>gene=chr12_58146113-58146415; species=panTro
ACCCTCACCATGTGACCAGCTGCCAAAGAGGCGCGCGGAAACTGGGAGGGCGGGGCGAACGCCGGACGTTCTGGGCACGTGACCGCCACCCGTGCGCTGAGGGGCGGACAGGAGGTGCTTCGACTGGGAGGAGGGCGAAAAGTGTAAGGGGGCGGAGGGGCGATGGCAGCCACGTGATCTGTTGCTATCACACGTGACCGCTTGACATTGCTCTGAGGAGCAGAGGTGTGGCTACGCGGCGGGCACGTGACTGGCTGCCACAACCCCCGCTGCA-GGGGGGAGCTGTGAGGGGGACAAGAGA
>gene=chr12_58146113-58146415; species=papHam
ACCCTCACCATGTGACCAGCTGCCAAAGAGGCGCGCGGAAACTGGGAGGGCGGGGCGAACGCCGGACGTTCTGGGCACGTGACCGCCACCCATGCGCGGAGGGGTGGCCAGGAGCCGCTTTGACGGGGAGGAGGGCGAAGAGTGTAAGGGGGCGGAGGGGCGATGGTAGCCACGTGATCTGTTGCTATCACACGTGACCGCTTGACATTGCTCTGAGGAGCAGAGGTGTGGTTACGCGGCGGGCACGTGACTGGCTGCCACAAcccccgccgcg-ggggggcgcggTAAGGGGGACAAGAGA
>gene=chr12_58146113-58146415; species=ponAbe
ACCCTCACCATGTGACCAGCTGCCAAAGAGGCGCGCGGAAACTGGGAGGGCGGGGCGAACGCCGGACGTTCTGGGCACGTGACCGCCACCCATGTGCTGAGGGGCGGCCAGGAGCCGCTTCGACTGGGAGGAGGGCGAAGAGTGTAAGGGGGCGGAGGGGCAATGGCAGCCACGTGATCTGTTGCTATCACACGTGACCGCTTGACATCGCTCTGAGGAGCAGAGGTGTGGTTACGCGGCGGGCACGTGACTGGCTGCCACAACCCCCGCTGCGGGGGGGGAGTGGTGAGGGGGACAAGAGA
>gene=chr12_58146113-58146415; species=rheMac
ACCCTCACCATGTGACCAGCTGCCAAAGAGGCGCGCGGAAACTGGGAGGGCGGGGCGAACGCCGGACGTTCTGGGCACGTGACTGCCACCCATGCGCGGAGGGGTGGCCAGGAGCCGCTTTGACGGGGAGGAGGGCGAAGAGTGTAAGGGGGCGGAGGGGCGATGGTAGCCACGTGATCTGTTGCTATCACACGTGACCGCTTGACATTGCTCTGAGGAGCAGAGGTGTGGTTACGCGGCGGGCACATGACTGGCTGCCACAAcccccgccgcg-ggggggcgcggT-AAGGGGACAAGAGA
>gene=chr12_58176486-58176551; species=hg19
TGGTGCGTTCCGCTGGAGAATTCTGGCCCTTCCGCCGCGCCGTAGGTTTGTTGCCTCACCAGTGC
>gene=chr12_58176486-58176551; species=bosTau
CGGCGCGTTCTGGTGCAGAGTTTTGGCCCCGCTGCCACGCCGTAGGCCCGTGGCTTCATAGGTGC
>gene=chr12_58176486-58176551; species=calJac
TGGTGCGTTCCGGTGGAAAATATTGGCCCTTCCGCCGCGCCGTAGGTGTGTCGCCTCACCAGTGC
>gene=chr12_58176486-58176551; species=canFam
-----------------------------------------------------------------
>gene=chr12_58176486-58176551; species=equCab
TGGTGCTTTCCGGGGGAGAGGTTTGGCCCCGCCGCCACGCCGTCGGCCTTTGACGTCACCGGGGC
>gene=chr12_58176486-58176551; species=gorGor
TAGTGCGTTCCGCTGGAGAATTCTGGCCCTTCCGCCGCGCCGTAGGTTTGTTGCCTCACCAGTGC
>gene=chr12_58176486-58176551; species=panTro
TGGTGCGTTCCGCTGGAGAATTCTGGCCCTTCCGCCGCGCCGTAGGTTTGTTGCCTCACCAGTGC
>gene=chr12_58176486-58176551; species=papHam
TGGTGCGTTCCGCTGGAGAATTGTGGCCCTTCCGCCGCGCCGTAGGTTTGTCACCTCACCTTTGC
>gene=chr12_58176486-58176551; species=ponAbe
TGGTGCGTTCCGCTGGAGAATTCTGGCCCTTCCGCCGCGTCGTAGGTTTGTTGCCTCACCAGTGC
>gene=chr12_58176486-58176551; species=rheMac
TGGTGCGTTCCGCTGGAGAATTGTGGCCCTTCCGCCGCGCCGTAGGTTTGTCGCCTCACCTTTGC
>gene=chr12_58299156-58299406; species=hg19
TCACCTGTGGGAGAGAGTTCACTTTTCAGGGAGCGGGAATAAAGGAAAACGATTGTCGAGTGCACGTGATTTAAATTAAGTCCTGGCCTCCATCAAAGTGGTGTTGGGAACCATCTGGTGGCCAGAAAGGTTTTAACACAGGCCAGGGCTCCCTGCTGTCCTCTCGTGGCAAGAGGTGGTATGACGCCCTAGGTAGGAATCCTTGCCCTGCGTTGTTCAGGATTACAGAAAAGATACAGATCAGGAAGGA
>gene=chr12_58299156-58299406; species=bosTau
TCACCTGTGGGAGAGATTTCAGTTTTCAGGGAAAAGGAATAAGAGAACCCGATTCTAACATGCAACTGATGGAAAGTAAATCCTTGCCTCCGTTAAACTGGTGTTGGGGTCCATCTTGTGGCCAGAAGGGTTTTAACACAAACCTGGACTCCCTGTTGCCCCCTCGTGGCAAGAGGCAGCGCGACACCC----TAGGAACCTTC-C-----------TAGGATTACGGAAAAGATACAGATCAGGAAGGG
>gene=chr12_58299156-58299406; species=calJac
TCACCTGTGGGAGAGATTTCACTTTTCAGGGAGCGGGAATAAAGGAAAACGATTGTGGAGTGCACCTGATTTAAATTAAGTCCTGGCCTTCATTAAAGTGGTGTTGGGATCCATCTGGTGGCCAG-AAGGTTTTAACGCAGGCCAGGGCTTCCTGCTGTCCTCTCGTGGCAAGAGTTGGTATGACGCCTTAGGTAGGCATCCTTCCCCTGCCTTGTTCTGGATTACAGAAAAGATACAGATCAGCAGAGA
>gene=chr12_58299156-58299406; species=canFam
TCACGTGTGGGTGAGGTTTTACTTTTCAGGAAGAAGGAATAAAGGAAAACGACCTAAAAGTGCACCTGATCTAAATTAAGCCTTCGCTTCCATTAAACTGGTGTTGGGGTCCATCTGGTGGCCG-GAGGGTGTGAACACGAATCGGGTCTTCCTGTTTCCCCCTTGTGGCCACGGGTGGCACGACACCC----TAGGAATCCTG-CCCTGC----TTTAGGATTACAGAAAAGAT-CACATCAGCAAGGG
>gene=chr12_58299156-58299406; species=equCab
TCACCTGTGGGAGAGATTTCACTTTTCAGGAAAAGAGAATAAAGGAAAACGATTCGGAAGTGCACCTGATCTAAATTAAACGCTTGCCTCCCTTAAACTGGGGTTGGGGTCCCTCTGGTGGCCACGAGGGTTTTAACACAAATCGGATCTTCCTGTTGTCCTCTTGTGGCAAGAGGCGGTATGACACCC----TAGGAATCCTT-CCCTGCCTTGTTTGCGATCACAGAAAAGATAGAGATCAGGAAGGA
>gene=chr12_58299156-58299406; species=gorGor
TCACCTGTGGGAGAGAGTTCACTTTTCAGGGAGCGGGAATAAAGGAAAACGATTGTCGAGTGCACGTGATTTAAATTAAGTCCTGGCCTCCATTAAAGTGGTGTTGGGAACCATCTGGTGGCCAGAAAGGTTTTAACACAGGCCAGGGCTCCCTGCTGTCCTCTCGTGGCAAGAGGTGGTATGACGCCCTAGGTAGGACTCCTTGCCCTGCGTTGTTCAGGATTACAGAAAAGATACAGATCAGGAAGGA
>gene=chr12_58299156-58299406; species=panTro
TCACCTGTGGGAGAGAGTTCACTTTTCAGGGAGCGGGAATAAAGGAAAACGATTGTCGAGTGCACGTGATTTAAATTAAGTCCTGGCCTCCATTAAAGTGGTGTTGGGAACCATCTGGTGGCCAGAAAGGTTTTAACACAGGCCAGGGCTCCCTGCTGTCCTCTCGTGGCAAGAGGTGGTATGACGCCCTAGGTAGGAATCCTTGCCCTGCGTTGTTCAGGATTACAGAAAAGATACAGATCAGGAAGGA
>gene=chr12_58299156-58299406; species=papHam
TCACTGGTGGGAGAGATTTCACTTTTCCGGGAGCGGGAATAAAGGAAAACGCTTGTCGAGTGCACCTGATTTAAATTAAGTCCTGGCCTCCATTAAAGTGGTGTTGGGAACCATCTGGTGGCCAGAAAGATTTTAACACAGGCCAGGGCTCCCTGCTGTCCTCTCGTGGCAAGAGGTGGTATGACGCCCTAGGTAGGAATCCTTGCCCTGCCTTGTTCAGGATTACAGAAAAGATACAGATCAGGAAGGA
>gene=chr12_58299156-58299406; species=ponAbe
TCACCTTTGGGAGAGATTTTACTTTTCAGGGAGCGGGAATAAAGGAAAACGATTGTCGAGTGCACGTGATTTAAATTAAGTCGTGGCCTCCATTAAAGTGGTGTTGGGAACCATCTGGTGGCCAGAAAGGTTTTAACACCGGCCAGGGCTCCCTGCTGTCCTCTCGTGGCAAGAGGTGGTATGACGCCCTAGGTAGGAATCCTTGCCCTGCGTTGTTCAGGATTACAGAAAAGATA-AAATCAGGAAGGA
>gene=chr12_58299156-58299406; species=rheMac
TCACCGGTGGGAGAGATTTCACTTTTCCGGGAGCGGGAATAAAGGAAAACGATTGTCGAGTGCACCTGATTTAAATTAAGTCCCGGCCTCCATTAAAGTGGTGTTGGGAACCATCTGGTGGCCAGAAAGATTTTAACACAGGCCAGGGCTCCCTGCTGTCCTCTCGTGGCAAGAGGTGGTATGACGCCCTAGGTAGGAATCCTTGCCCTGCCTTGTTCAGGATTACAGAAAAGATACAGATCAGGAAGGA
>gene=chr12_64845804-64845866; species=hg19
GGTGACTACCAGACGGGCCATAGGCGTGCGCACGCGCACCCGCACCGGCGCGCCGGCCGTCG
>gene=chr12_64845804-64845866; species=bosTau
GGC----------CGATCCGGCGGAGTGCGCACGCGCACC------CGCGCGCCGGCCGTCG
>gene=chr12_64845804-64845866; species=calJac
GGTGTCTACCGGACGGGCCGCAGGCGTGCGCACGCGCACCCGCACCCGCGCGCCGGCCGTCG
>gene=chr12_64845804-64845866; species=canFam
--------------------------------------------------------------
>gene=chr12_64845804-64845866; species=equCab
-------------------------------------------------------GCCGT-G
>gene=chr12_64845804-64845866; species=gorGor
GGTGGCTACCAGACGGGCCATAGGCGTGCGCACGCGCACCCGCACCGGCGCGCCGGCCGTCG
>gene=chr12_64845804-64845866; species=panTro
GGTGGCTACCAGACGGGCCATAGGCGTGCGCACGCGCACCCGCACCGGCGCGCCGGCCGTCG
>gene=chr12_64845804-64845866; species=papHam
GGTGGCTACCGGACGGGCCATAGACGTGCGCACGCGCACCCGCACCGGCGCGCCGGCCGTCG
>gene=chr12_64845804-64845866; species=ponAbe
GGTGGCTACCGGACGGGCCATAGGCGTGCGCACGCGCACCCGCACCGGCGCGCCGGCCGTCG
>gene=chr12_64845804-64845866; species=rheMac
GGTGGCTACCGGACGGGCCATAGACGTGCGCACGCGCACCCGCACCGGCGCGCCGGCCGTCG
>gene=chr12_80580535-80580785; species=hg19
CAGTGCCTTGCTTAAGAGTTCAGTTAAAAACTGTTTGAAGTTTTGCTTCCTGTGAATTCAAAACCCATGGAGTGCTGCCCTCTTTTGGCTAAGATAGCACAGAGTCCAAAGCACCACATAGGAAATGATGCTGAATGACTCATCTTTTCCTTTGGGTTAGAATCCTCATGGAAACAAACAAGGCAGGGTGAAATGATTCCATCCTCTTTTCCCATATTATCTAGCTTCAAAGATTGTTTGTTTATGGAGA
>gene=chr12_80580535-80580785; species=bosTau
GAATGCCTTGCTTGAGAGTTCAGCTAAACAC----TG--GTTTTGTGTTTTGTGAATTCAAAACCCATGGAGTGCTGCCCTCTTTTGGTTACAGTAGCCCAGGGTCCAAACCACCAAATAGGGCATGATGCTGAGTGACTCATCTTTTCCTTTTGGTTAGAACCCTCATGGAAACAAACAAGGCAGGGTGAAATAATTCCATCCTCTTTTCTCATTTTATCTAGCTTCACAGATTGTTTGTTTAGGAAGA
>gene=chr12_80580535-80580785; species=calJac
CAATGTATTGCTTAGGAGTTCAGTTAAAAAC----TGAAGTTTCACTTCCTGTGAATTCAAAACCCATGGAGTGCTGCCCTCTTTTGGCTAAGATAGCACAGAGTCCAAACCACCACATAGGAAATGATACTGAATGACTCATCTTTTCCTTTAGGTTAGAATCCTCATGGAAACAAACAAGGCAGGGTGAAATAATTCCATCCTCTTTTCTCGTTTTATCTAGCTTCAAAGATTGTTTGTTTATGGAGA
>gene=chr12_80580535-80580785; species=canFam
CAGTGCCACGCTGAAGAGTTCAGTTAAGATC----TGAA-TTTTGCTTCCTGTGAATTCAAAACCCATGAAGTGCTGCCCTCTTTTGGTTTAAGTAGCCCAGAGTCCAAACCACCAAATAGGGAAGGATGCTGAATGACTCATCTTTTCCTTTTGGTTAGAACCCTCGTGGAAACAAAC-AGGCTGGATGAAATAATTCCATCCTCTTTTCTCATTTCATGTAGCTTCAAAGATTGTTTG----GGGAGA
>gene=chr12_80580535-80580785; species=equCab
C-GTGCCTTGCTTAAGAGTTCAAATAAAAAC----TGGA-TTTTTCCTTCTGTGAATTCAAAACTCATGGAGTGCTGCCCTCTTTTGGTTAAAATAGCCCAGAGTTCAAACCACCAAATAGGGAATGATGCTGGATGACTCATCTTTTCCTTTTGGTTAGAACCCTCATGAAAACAAACAAGGCAGGGTGAAATAATTCCATCCTCTTTTCTCATTTTATCTAGCTTCAAAGATTGTTTGTTTAGGGAGA
>gene=chr12_80580535-80580785; species=gorGor
----------------------------------------------------------------------------------------------------------------------------------------------------------------------------------------------------------------------------------------------------------
>gene=chr12_80580535-80580785; species=panTro
CAGTGCCTTGCTTAAGAGTTCAGTTAAAAACTGTTTGAAGTTTTGCTTCCTGTGAATTCAAAACCCATGGAGTGCTGCCCTCTTTTGGCTAAGATAGCACAGAGTCCAAAGCACCACATAGGAAATGATGCTGAATGACTCATCTTTTCCTTTGGGTTAGAATCCTCATGGAAACAAACAAGGCAGGGTGAAATGATTCCATCCTCTTTTCCCATATTATCTAGCTTCAAAGATTGTTTGTTTATGGAGA
>gene=chr12_80580535-80580785; species=papHam
CAGTGCCTTGCTTAAGAGTTCAATTAAAAACTGTTTGAAGTTTTGCTTCCTGTGAATTCAAAACCCATGGAGTGCTGCCCTCTTTTGGCTAAGATAGCACAGAGTCCAAAGCACCACATAGGAAATGATGCAGAATGACTCATCTTTTCCTTTTGGTTAGAATCCTCATGGAAACAAACAAGGCAGGGTGAAATGATTCCATCCTCTTTTCTCATATTATCTAGCTTCAAAGATTGTTTGTTTATGGAGA
>gene=chr12_80580535-80580785; species=ponAbe
CAGTGCCTTGCTTAAGAGTTCAATTAAAAACTGTTTGAAGTTTTGCTTCCTGTGAATTCAAAACCCATGGAGTGCTGCCCTCTTTTGGCTAAGATAGTACAGAGTCCAAAGCACCACATAGGAAATGATGCTGAATGACTCATCTTTTCCTTTTGGTTAGAATCCTCATGGAAACAAATAAGGCAGGGTGAAATGATTCCATTCTCTTTTCTCATATTATCTAGCTTCAAAGATTGTTTGTTTACGGAGA
>gene=chr12_80580535-80580785; species=rheMac
CAGTGCCTTGCTTAAGAGTTCAATTAAAAACTGTTTGAAGTTTTGCTTCCTGTGAATTCAAAACCCATGGAGTGCTGCCCTCTTTTGGCTAAGATAGCACAGAGTCCAAAGCACCACATAGGAAATGATGCAGAATGACTCATCTTTTCCTTTTGGTTAGAATCCTCATGGAAACAAACAAGGCAGGGTGAAATGATTCCATCCTCTTTTCTCATATTATCTAGCTTCAAAGATTGTTTGTTTATGGAGA
>gene=chr12_82752157-82752224; species=hg19
CAGCCGACTAACTGCGTCATCAGAAGACCACGACGGACGCCCACAAAATACGTCACCAAGCCGAAGC
>gene=chr12_82752157-82752224; species=bosTau
CAC---ACCAACCAAGGCGCAGGAAAAACACAACGGACTCAGTCAAAATACGTCATCAGGCAGAAGC
>gene=chr12_82752157-82752224; species=calJac
CAGCCGACCAACTGCGTCTCCAGAAGACCACAATGGACGCCGACAAAACACGTCACCAAGTCGAAGC
>gene=chr12_82752157-82752224; species=canFam
CGC---ACCACCCGCGTCGCCGGAA---CACGACGGACGCTGTTGAAATACGTCACGAGACGAAAGC
>gene=chr12_82752157-82752224; species=equCab
CAC---ACCAACTGCGTCGCCGGAAAACCACAACGGACGCTGCTAAAATACGTCATCAGGCAGAAGC
>gene=chr12_82752157-82752224; species=gorGor
-------------------------------------------------------------------
>gene=chr12_82752157-82752224; species=panTro
CAGCCGACTAACTGCGTCATCAGAAGACCACGACGGAAGCCCACAAAATACGTCACCAAGCCGAAGC
>gene=chr12_82752157-82752224; species=papHam
CAGCCCACCACACGCGTCACCAGACCACCACAACGGACGCCCACAAAATACGTCACCAAGCCGAAGC
>gene=chr12_82752157-82752224; species=ponAbe
CAGCCGACTAACTGCGTCATCAGAAGACCACGACGGACGCCCACAAAATACGTCACCAAGCCGAGTC
>gene=chr12_82752157-82752224; species=rheMac
CAGCCCACCAAACGCGTCACCAGAGCACCACAACGGACGCCCACAAAATACGTCACCAAGCCGAAGC
>gene=chr12_88535849-88536099; species=hg19
CCGCCAAGGCCAGAATAAGATCCCGGATGCCAGGAGAGCCTACAGTTCACGACCGTGGGTGATGCTTTACGTTTAGATTCTCCGCCGGAGTCCCAGAGCTCGGTGTTCAGGATGATGAGAAGGCGTGGAACGAGGACTTCAAATCCCAGAGTGCAGTTCTGCCTGAGGCTTCTGCATGCTGGGAACTGAAGTCCCTGAGAAGAGGAGGTAAGGCGCTCCCGGCATGCAACGCGTAAGACTGCGACGGTAC
>gene=chr12_88535849-88536099; species=bosTau
CCGCCGAGGCCGCAACAAGAGCCCGGATGCTAGCGATGCCTACCTTTCACGACCGTGGGTGATGCTTTACGTTCAGATTCCCCCGCGAGTTCCCTGCACTGTGTGTTATGGACGAAGTGAAGGCGTGAGGTGAGGACTCCAAATCCCAAAATGCAGTTCTGCTTGAGGCCGGGACTTTTAGGACGATGAAGTCTCTGAGAAGTGGAGGTAGGCCGTTCCCGGCGTGCAGTGCGGGAGGCTGCGGCGGTAC
>gene=chr12_88535849-88536099; species=calJac
CCGCCAAGGCCAGAATAAGGCCCCGGATGCAAGGAGAGCCTACAGTTCACGACCATGAGTGATACTTTACGTTTAGATTCTCCGTCGGAGTCCCAGGAGTCGGTGTTCAGGTCGCTGAGAAGGCATGGAACGAGGACTGCAAATCCCAGACTGCAGTTCTGCCTGAGGCTTGTGCAAGCTGGGAACTGAAGTCTCTG---AGAGGAGGTAAGGCGCTCCCGGCATGCAATGCGTAAGGCTGCGACGGTAC
>gene=chr12_88535849-88536099; species=canFam
CCGCGAAGGACGGCGCAAGGCCCCGGATGCGAGGGGAGCCTACATTTCACGACCTTGAGTGATGCTTTGCGTTTAGATCCTCCCGCGGGGCCCCTGGACTCTGTGTGAAAGACGGGGAGAAGGCGAGGGAAAAGGACTCCAAATCCCAGAACGCAGTTCTGCTCGAAGCTCGTGCATGCTGGGAACTGAAGTC-------TAGGGAGGTAGGCTGTTCCCGGCGTGCAATGCGGGAGGCTGCGACCGCGC
>gene=chr12_88535849-88536099; species=equCab
CTGTCAGGGCCAGAACAAAGCCCCGGATGCGAGGGGAGCCTACATTTCACGACTATGGGTAATGCTTTACG-TTAGATTCCCCAGCTGGGTCCCCGGACTCTGCGAGAAGGACAAGGAGAAGGCTCGGCATGAGGACTCCAGATCCCAGAGTGCAGTTCTGCTTGAAGCTTGTGCCTCCTGGGAACTGAAGTCTCTGAGAAGTGGAGGTAGGCCGTTCCCGGCGTGCAATGCGAGAGGCTGCCGCTGTAC
>gene=chr12_88535849-88536099; species=gorGor
CCGCCAAGGCCAGAATAAGATCCCGGATGCAAGGAGAGCCTACAGTTCACGACCGTGGGTGATGCTTTACGTTTAGATTCTCCGCCGGAGTCCCAGAGCTCGGTGTTCAGGATGATGAGAAGGCGTGGAACGAGGACTTCAAATCCCAGAGTGCAGTTCTGCCTGAGGCTTCTGCATGCTGGGAACTGAAGTCCCTGAGAAGAGGAGGTAAGGCGCTCCCGGCATGCAAAGCGTAAGACTGCGACGGTAC
>gene=chr12_88535849-88536099; species=panTro
CCGCCAAGGCCAGAATAAGATCCCGGATGCAAGGAGAGCCTACAGTTCACGACCGTGGGTGATGCTTTACGTTTAGATTCTCCGCCGGAGTCCCAGAGCTCGGTGTTCAGGATGATGAGAAGGCGTGGAACGAGGACTTCAAATCCCAGAGTGCAGTTCTGCCTGAGGCTTCTGCATGCTGGGAACTGAAGTCCCTGAGAAAAGAAGGTAAGGCGCTCCCGGCATGCAACGCGTAAGACTGCGACGGTAC
>gene=chr12_88535849-88536099; species=papHam
CCGCCGGGGCCAGAAGAAGATCCCGGATGCAAAGAGAGCCTACAATTCACGACCGTGGGTGATGCTTTACGTTTAGATTCTCCGCCGGAGTCCCAGGACTCGGTGTTCAGGGTGATGAGAAGGCGTGGAACGAGGACTCCAAATCCCAGAGTGCAGATGTGCCTGAGGTTTGTGCATGCTGGGAACTGAAGTCCCTGAGAAGAGGAGGTAAGGCGCTCCCGGCGTGCAACGCGGAAGGCTGCGACAGTAC
>gene=chr12_88535849-88536099; species=ponAbe
CCGCCAAGGCCAGAAGAAGATCCCGGATGCAAGGAGAGCCTACAGTTCACGACCGTGGGTGATGCTTTACGTTTAGATTCTCCGCCGGAGTCCCAGAACTCCGTGTTCAGGATGATGAGAAGGCGTGGAACGAGGACTCCAAATCCCAGAGTGCAGTTCTTCCCGAGGCTTGTGCATGCTGGGAACTGAAGTCCCTGAAAAGAGGAGGTAAGGCGCTCCCGGCATGCAACGCGTAAGGCTGCGACTGTAC
>gene=chr12_88535849-88536099; species=rheMac
CCGCCGGGGCCAGAAGAAGATCCCGGATGCAAAGAGAGCCTACAATTCACGACCGTGGGTGATGCTTTACGTTTAGATTCTCCGCCGGAGTCCCAGGACTCGGTGTTCAGGATGATGAGAAGGCGTGGAACGAGGACTCCAAATCCCAGAGTGCAGATGTGCCTGAGGTTTGTGCATGCTGGGAACTGAAGTCCCTGAGAAGAGGAGATAAGGCGCTCCCGGCGTGCAACGCGGAAGGCTGCGACGGTAC
>gene=chr12_96609115-96609365; species=hg19
CTTGCTCACATTAAGACGTCGGGCGCCACCTTGTGGCCGACAGGAAGGAGGTCAGCTTCCAAGAAGAGGCCAGTAGCTTTTCGGTGACAGAGGCAGGAGGCAGCTGGGACACCTGAAGCTGGGATCGTGTCATGTGACCTGACAGCTCTCACGTAGGCGGAGGCGGGCACAGCGTAATGAGAATGATCAATATTTCTGTCAATAGCATCTTTCTTTTTGAGGCTCCGTCGGATTAAAGAATGAATCAAAG
>gene=chr12_96609115-96609365; species=bosTau
CTGTCTCACGTTAGGATGTTTGGCGCCACCTTGTGGC--------CGAATGACTGCCATCAAGGAGAGGAGCACAGCTTC---CAGGAGGAGGCAGC---------------------------------------------------------------------------------------------------------------------------------------------------------
>gene=chr12_96609115-96609365; species=calJac
CCGACTCACATTAAGACGTCTGGCGCCACCTTGTGGCCAACAGGAAGGAGGTCAGCCACCTAGAAAAGGCTGGTAGCTTCTCGGGGACAGAGGCAGGAGG-AACTGGGACACCTGAAGCTGGGATCTTGTCATGTGACCTGACAGCTGTCACGTAGGCGGAAGCAGGCACAGTATAATGAGAAGGATCAATATTTCTGTCAATAGCATCTTTCTCTTTCAGGCTTTGTCGTATTAAAGCATGAATC----
>gene=chr12_96609115-96609365; species=canFam
GCGGCTC-------GAGGTCTGGCGCCACCGCGTGGCGGACGGGAGGGTTGCCCGCTCCCCAGGAGAGGC--------------------------------------------GATGCTGAAGTCATGCCCCGTGGCCAGGTGGCAGCCAAGTAGGTGGAGGAGGGCCCGGGGTAATGAGGGGGCTCACTGTACCAGCCTGTAGCGTCCTCCTCTGTGCAGCTCCATCTGACTTAAGAGTCAATCTAGG
>gene=chr12_96609115-96609365; species=equCab
CCGTCTCACATTAAGACGTCTGGCGCCACCTTGTGGCAGACAGGAAGAATGCCCGCTTCCAAGAAGACGCAAGCAGCTTCGGGAG---GGAGACAGC---------------CTGATGCTGTGATAGTCCCACGTGGCCTGACGGCTCTCAAGTAGGCAGAGGGCGGCCCAGGGTAATGAGAGTGATCAATACG-CAATCTACAGCATCCTTC----TGAGGCTCCTTCCGATTAAAGAATGAATCAACG
>gene=chr12_96609115-96609365; species=gorGor
----------------------------------------------------------------------------------------------------------------------------------------------------------------------------------------------------------------------------------------------------------
>gene=chr12_96609115-96609365; species=panTro
CCTGCTCACATTAAGACGTCGGGCGCCACCTTGTGGCCGACAGGAAGGAGGTCAGCTTCCAAGAAGAGGCCAGTAGCTTTTCGGTGACAGAGGCGGGAGGCAGCTGGGACACCTGAAGCTGGGATCGTGTCATGTGACCTGACAGCTCTCACGTAGGCGGAGGCGGGCACAGCGTAATGAGAATGATCAATATTTCTGTCAATAGCATCTTTCTTTTTGAGGCTCCGTCGGATTAAAGAATGAATCAAAG
>gene=chr12_96609115-96609365; species=papHam
CCTACTCACATTAAGACGTCTGGCGCCACCTTGTGGCCGACAGGAAGGAGATCAGCCTCCAAGAACAGGCCAGTAGCTTTG-GGGGACAGAGGCAGGAGG-AGCTGGGACACCTGAAGCTGGGATCGTGTCATGTGACCTGACAGCTCTCACGTAGGCGGAGGCGGGCACGGCGTAATGAGAATGATCATTATTTCTGTCAATAGCGTCTTTCTCTTTGAGGCTCCGTCGGATTAAAGAATGAATCAAAG
>gene=chr12_96609115-96609365; species=ponAbe
CCTACTCACATTAAGACGTCGGGCGCCA-CTTGTGGCCGACAGGAAGGAGGTCAGCTTCCAAGAAGAGGCCAGTAGCTTTTCGGGGACAGAGGCAGGAGG-AGCTGGGACACCTGAAGCTGGGATCGTGTCATGTGACCTGACAGCTCTCACGTAGGCGGAGGCAGGCACAGCGTAATGAGAATGATCAATATTTCTATCAATAGCATCTTTCTTTTTGAGGCTCCGTCGGATTAAAGAATGAATCAAAG
>gene=chr12_96609115-96609365; species=rheMac
CCTACTCACATTAAGACGTCTGGCGCCACCTTGTGGCCGACAGGAAGGAGATCAGCCTCCAAGAACAGGCCAGTAGCTTTG-GGGGACAGAGGCAGGAGG-AGGTGGGACACCTGAAGCTGGGATCGTGTCATGTGACCTGACAGCTCTCACGTAGGCGGAGGCGGGCACGGCGTAATGAGAATG---------------------------------GAG-----------------------------
>gene=chr12_104350979-104351111; species=hg19
CGGACCCAAAATACAGGGACCCGGGGCCGCACCGGACAGGAAAGTGGGAGCGCTGCCGGCGCAGGCACGTGACGCAGAGGAGGTGGGGCGCTGGGAGAAAGCCAGTGACTTTTTTTTTTTTTAAACCAATTC
>gene=chr12_104350979-104351111; species=bosTau
CGGACCGAAAGTGCGGGGGATAAGAGCTGCGCCGGACCGGAAAGCGGTGTCACTGCCGGTGCGGGAACGTAACCCGACGGAAGTGGGGCTTTCGGCCTGAGCATGCGC----CTTCTCTccc-cac-----c
>gene=chr12_104350979-104351111; species=calJac
CGGACCCAAAGTACAGGGACCCGGGGCCGCTGCGGACAGGAAAGCGGGAGCGCTGCCGGCGCAGGCACATGACCCCGCGGAAGTGGGACGCTGGGAGAAAGCCAGTTACTTTAATTTTTTTC----------
>gene=chr12_104350979-104351111; species=canFam
GGAACCGGAAGTACGGGCTC---GGGCCCCGCCGGACCGGAAGCCGGGGGTG-TGCCGGCGCCGGCG-GAGACTCGCGGGCA----GACGGCGACCAGCGGCCAGAGCGGTTTTTTTCTCCC-TGCTTCCTC
>gene=chr12_104350979-104351111; species=equCab
GGGACCGAAAGAGCAGGGGCTGGGGGCTGCGCCGGACCGGAAAGCAAGGGCACTGCCGGCGCCGGCG-------CGCCGGAT----GACCCTGGCCAGTGTC--------tttttttttttt-AACTGATTC
>gene=chr12_104350979-104351111; species=gorGor
CGGACCCAAAATACAGGGACGCGGGGCCGCACCGGACAGGAAAGCGGGAGCGCTGCCGGCGCAGGCACGTGACGCAGCGGA-GTGGGGCGCTGGGAGAAAGCCAGTGACTTTTTTTTTTTTTAAACCAATTC
>gene=chr12_104350979-104351111; species=panTro
CGGACCCAAAATACAGGGACGCGGGGCCGCACCGGACAGGAAAGCGGGAGCGCTGCCGGCTCAGGCACGTGACGCAGCGGAGGTGGGGCGCTGGGAGAAAGCCAGTGACTTTTTTTTTTTTTAAACCAGTTC
>gene=chr12_104350979-104351111; species=papHam
CGGACCCAAAGTACAGTGACTGGGGATCGCACCGGACAGGAAAGCAAGAGCGCTGCCGGCGCAGGTACGTGACGCACCGGAAGTGGGACTCTGGGAGAAAGACACTGACtttttttttttttAAACCAATTC
>gene=chr12_104350979-104351111; species=ponAbe
CGGACCCAAAATACAGGGACCCGGGGCCGCACCGGACAGGAAAGCGGGAGCGCTGCCGGCGCAGGCACGTGACGCAGCGGAGGTAGGACGCTGGGAGAAAGCCAGTGACTTTTTTTTTTTTTAAACCAATTC
>gene=chr12_104350979-104351111; species=rheMac
CGGACCCAAAGTACAGTGACTGGGGATCGCACCGGACAGGAAAGCAAGAGCGCTGCCGGCGCAGGTACGTGACGCAGCGGAAGTGGGACGCCGGGAGAAAGACACTGACTTTTTTTTTTTTTTAACCAATTC
>gene=chr12_104359441-104359691; species=hg19
GACAAAAGCTGACGTCGGCAGAGCGCTCCTAGTCCCCGTCTTCTGGTCCTCCACCCTTCCCGAAAGGCCAAGCGGCGGAGCTGGGGCGCCAACGAGAAGGGGGTGAGCGTGATTGGGCTGTCCTACATCACGTGACGGCCAGTACGCGTGGGATTTGGCTCCGAGGAGGCGGAAGTGCAGCACAGAAAGGGGGTCCGTGGGGGACGGTAGAAGCCTGGAGGAGGAGCTTGAGTCCAGCCACTGTCTGGGT
>gene=chr12_104359441-104359691; species=bosTau
GACAAAAGCTTACGTCAGCAGAGTGCTTCCCCTCCCAGACTTTTTATCCTCCACCCTTCCCGAAAGGCCAACTGGCAA-CCAGAAGAACCAACGAGAGGAGCGCGAACGTAACTGGACGGCTGGGCATCATGTGATAACCACAGGGCGTGGGATTTGGCTCTGAGCAGACGGAAGGGCAGCGCTGAGGGTGGGGCGGCCTGGGGGAGGGGGAATTTGGGGGAGGAGCCTATGACCAGCCACTGTCCGAGT
>gene=chr12_104359441-104359691; species=calJac
GACAAAAGCTGACGTCAGCGGAGCGCTCCCAGTCCCGGTCCTCTGATCCTCCACCCTTCCCGAAAGGCCAAGCGGGGGAGCTGGGGCGCCAGCGAGAAGGGGGTGACCGTGATTGGGCTGCTCTGCCTCACGTGACGGCCAGTACGCGTGGGATTTGGCTCCGAGGAGGCGGAAGTGCAGTGTGGAAAGGGGGTCCGTGGGGGAGGGTAGCAGCCTGGGGGAGGAGCTTGAGTCCAGGCAGTGTCCGAGT
>gene=chr12_104359441-104359691; species=canFam
CACGAAACCTTACGTCAGCAGAGCGCGCCTCGTCCCACCCTTTTCGTCCGCCACCCTTCCCGAAAGGCCAAGCGGAGC-GCAGGGGAACCAGCGAGAGGGGAGCGGACGTGATTGGGCTGG-CTGTGTCACGTGACGGCCACGAGGCGTGGGATTCGGCTTTGAGCAGGCGGAGGCGCCGCGCAGAGGGGGGGTGGGC------GGGGAGCGGCTCGGGGGAGGAGCTTGAGGCCGGCCACCGTCCCGGC
>gene=chr12_104359441-104359691; species=equCab
GACAAAAACTTCCGTCAGTAGAGCGCTTCTGCTCCCACCCTTTTTGCCCTCCACCTTTCCCGAAAGGCCAAGCGGCGA-GCAGGAGAACCAACGAGACGGGAGCGAACGTGATTGGTTGCT-CTGTGTCACGTGATGACCAC-AGGCGTGGGATTTGGCTCCAAGCAGGCGGAAGCGCCGCGCGGAGAGGGCTCGGGTTGGGGGGAGGGGGGACTTGGGGGAGGAGCTTGAGGCTAGCCGCTGACCCAGT
>gene=chr12_104359441-104359691; species=gorGor
------agctgacgtcagcagagcgctccttgtccccgtcttCTGGTCCTCCACCCTTCCCGAAAGGCCAAGCGGCGGAGCTGGGGCGCCAACGAGAAGGGGGTGAGCGTGATTGGGCTGTCCTGCATCACGTGACGGCCAGTACGCGTGGGATTTGGCTCCGAGGAGGCGGAAGTGCAGCACAGAAAGGGGGTCCGTGGGGGACGGTAGAAACGTGGAGGAGGAGCTTGAG-CCAGCCACTGTCTGGGT
>gene=chr12_104359441-104359691; species=panTro
GACAAAAGCTGACGTCAGCAGAGCGCTCCTTGTCCCCGTCTTCTGGTCCTCCACCCTTCCCGAAAGGCCAAGCGGCGGAGCTGGGGCGCCAACGAGAAGGGGGTGAGCGTGATTGGGCTGTCCTGCATCACGTGACGGCCAGTACGCGTGGGATTTGGCTCCGAGGAGGCGGAAGTGCAGCACAGAAAGAGGGTCCGTGGGGGACGGTAGAAGCCTGGAGGAGGAGCTTGAGTCCAGCCACTGTCTGGGT
>gene=chr12_104359441-104359691; species=papHam
GACAAAAGCTGACGTCAGCGGAGGGCACCTAGTCCCAGCCTTCTGGTCCTCCACCCTTCCCGAAAAGCCAAGCGGCGGAGCTGGGGCACCTGCGAGAAGGGGGTGAGCGTGATTGGGCTGTCCTGCATCACGTGACGGTCAGTACGCGTGGGATTTGGCGCAGAGGAGGCGGAAGTGCAGCGCAGAAAGGGGGTCCGTGGGGGAGGGCAGAAGCCTGGGGGAGGAGCTTGAGTCCAGCCACTATCGGGGT
>gene=chr12_104359441-104359691; species=ponAbe
GACAAAAGCTGACGTCAGCAGAGCCCACCTCGTCCCAGTCTTCTGGTCCTCCACCCTTCCCGAAAGGCCAAGCGGCGGAGCCGGGGCGCCAGCGAGAAGGGGGTGACCGTGATTGGGCTGTCCTGCATCACGTGACGGCCAGTACGCGTGGGATTTGGCTCCGAGGAGGCGGAAGTGCAGCACAGAAAGGGGGTTCGTGGGGGAGGGTAGAAGCCTGGGGGAGGAGCTTGAGTCCAGACAGTGCCTGGGT
>gene=chr12_104359441-104359691; species=rheMac
GACAAAAGCTGACGTCAGCGGAGGGCTCCTAGTCCCAGTCTTCTGGTCCTCCACCCTTCCCGAAAAGCCAAGCGGCGGAGCTGGGGCGCCTGAGAGAAGAGGGTGAGCGTGATTGGGCTGTCCTGCATCACGTGACGGTCAGTACGCGTGGGATTTGGCTCAGAGGAGGCGGAAGTGCAGCGCAGAAAGGGGGTCCGTGGCGGAGGGCAGAAGCCTGGGGGAGGAGCTTGAGTCCAGCCACTGTTGGGGT
>gene=chr12_108079424-108079603; species=hg19
ACAGCCCAGACCAGCCCACGTGGATTCCTCGCCCGGCTGCTTCCGCTTCCATTTTGTCCCCTCCTATTTCTCATTCGGCGCCTCAGAATGACGTCTGAAATGAGCGCCGACGCTGCCCAAACAGGAGCCTGCGCATGCGCTCTGCCCTGGCAGCGGCCCTGTGCAGATCCCTGAGCGTG
>gene=chr12_108079424-108079603; species=bosTau
ACAGCA--GTCTAGCCCTCGTGGACTCCTAACCCCGCTGCCTCGGATACCAATCTTTCCCCACCCCTTTCCCGTTCGCCGCTTTCGAATGACGTCAGAAGCGGGCGCCGACCCCTAAGGACCAGGTGCCGGCGCCTGCGCTCTTCCCAAGCTGCGGCCGGGAGGCCTTCACGGAGCTTG
>gene=chr12_108079424-108079603; species=calJac
-cagcccagcccagcccaCGTGGATTCCTC-CCCGGCTGC-----------TTGTGTCCCCTCCCATTTTCCCTTCGGCGTCTCCATATGACGTCAGAAACGAGCGCCGACGCTGACCGAGCTAGAGTCGGCGCATGCACTCTG--CGGGTAGCGGCCCCATGCGAAGCCCCAGGCCTG
>gene=chr12_108079424-108079603; species=canFam
-CGTCCTG--------GACGCCGCGCCCAGCCGCTGCCGCAGCCGCTTCCGTTCCGCTTCCAGCCCTTTCC---GCGGCGCCGCGGGATGACGTCAGAAGCGGGCG-CGGACGCGCAGAAACGCCGGCGTGCGCGTGTGCTGTGTGCGGGCCGCGGCGCGGGCT--GTCAGCGACGGCG
>gene=chr12_108079424-108079603; species=equCab
GGAGCACAGTCAGTCCCACGTGGATTCCTCTCCCGGCTGCTTCCGCTTACACTCTTTCCCCGCCGGCTTCCCTTTCGGCGCCTTCGGATGACGTCAG-AGCGGGCACCGAAGCCGCAGGAACCGGAACCCGCGCCTGCGCTCTGCCCCGGCGGCGGCCCGGAC---GGCCCCGAGCGTG
>gene=chr12_108079424-108079603; species=gorGor
ACAGCCCAGACCAGCCCACGTGGATTCCTCGCCCGGCTGCTTCCGCTTCCATTTTGTCCCCTCCTATTTCTCATTCGGCGCCTCAGAATGACGTCTGAAATGAGCGCCGACGCTGCCCAAACAGGAGCCTGCGCATGCGCTCTGCCCTGGCAGCGGCCCCGTGCAGAGCCCTGAGCGTG
>gene=chr12_108079424-108079603; species=panTro
ACAGCCCAGACCAGCCCACGTGGATTCCTCGCCCGGCTGCTTCCGCTTCCATTTTGTCCCCTCCTATTTCTCATTCGGCGCCTCAGAATGACGTCTGAAATGAGCGCCGACGCTGCCCAAACAGGAGCCTGCGCATGCGCTCTGCCCTGGCAGCGGCCCCGTGCAGAGCCCTGAGCGTG
>gene=chr12_108079424-108079603; species=papHam
-cagcccagcccagcccaCGTGGATTCCTCGCCCGGCTGCTTCCGCTTCCATTCTGTCCCCTCCCATTTCCCATTCGGCGCCTCAAAATGACGTC-AAAACGAGCGCCAACGCTGAACGAGTAGGAGCCCGCGCATGCGCTCTGCCCTGGCAGCTAGCCTGTGCGGAGACCAGAGCGTG
>gene=chr12_108079424-108079603; species=ponAbe
ACAGCCCAGACCAGCCCACGTGGATTCCTCGCTTGGC-GCTTCCGCTTCCATTCTGTCCCCTCCCATTTCCCATTCGGCGCCTCACAATGACGTCTGAAACGAGCGCCGACGCTGCCCAAGCAGGAGCCCGCGCATGCGCTCTGCCCTGGCAGCGGCCTAGTGCGGAGCCCGGCGTGTG
>gene=chr12_108079424-108079603; species=rheMac
-cagcccagcccagcccaCGTGGATTCCTCGCCCGGCTGCTTCCGCTTCCATTCTGTCCCCTCCCATTTCCCATTCGGCGCCTCAAAATGACGTC-AAAACGAGCGCCAACGCTGCCCGAGAAGGAGCCCGCGCATGCGCTCTGCCCTGGCAGCGACCCTGTGCGGAGACAAGAGCGTG
>gene=chr12_112451115-112451287; species=hg19
CTCACGTGGCCCCACCCTCTCACCCTAGACAGATGGGAGCCTCCTGGGGTGTCCACGTGAGCGCGCGTGAGTCCGCCCCCCCAGTCACGTGACCGCTGACTCGGGGCGTTCTCCACTATCGCTTACCTACCTCCCTCTGCAGGAACCCGGCGATATGGCTGCCGCTGTGCCC
>gene=chr12_112451115-112451287; species=bosTau
CTCACGTGGCTCCTCCCTCTCAGCCTAGGCCGGCGTGTGCTTGGTGGGCTGTACACGTGCGCGCACCCGAGCCTGGCCGCCTAACTTCGTGGTCCCTGGGTCAGCGTTTTCTCCACTACAGCCTTCCCAGCACCTACTGCCAGAATCCGGCGTTATGGCTGCCGCCATTCCC
>gene=chr12_112451115-112451287; species=calJac
---------CCCCAACTTCTCACCCTATAACGACGGGAGCCTCCAGGGGTGTCCACGTGAGCGCACGTGAG----CCCCTCCAGTCACGTGACCGCTGACTCGGGGCGTTCTGCACTACCGGCTACCTACCTCTCCCTCGCGGAACCCGGCGATATGGCTACCGCCGTACCC
>gene=chr12_112451115-112451287; species=canFam
CTCACGTGGCCCCTCCCTCCTGCCCTGGGCCGGCGCGAGCCTCCCAGGCGGTACACGTGCGCGCCCTCCAGCCGGCCCTGCTAGTCACGTGACGCCCCCTTCCGCGTTTTCT-CACTACAGCCTTCCTAGCTCGCACTGCCAGAATCCGGCGTTATGGCTGCCGCTTTGCCC
>gene=chr12_112451115-112451287; species=equCab
CTCACGTGGCCCCTCCGCCTCCCCCTAGGTGGATGGGAGCCTCCTGGGTTGTACACGTGCGCGCACCCGAGCCGGCCCTCCTAGTCACGTGACTCCCGACTCCGCGCCTTCTCCGCGCCAGCCTTCCCGGCTTCTGCTGCCGGAGTCCGACGGTATGGCTGCCGCCATGTCC
>gene=chr12_112451115-112451287; species=gorGor
CTCACGTGGCCCCACCCTCTCACCCTAGACAGATGGGAGCCTCCTGGGGTGTCCACGTGAGCGCGCGTGAGTCCGCCCCCCCAGTCACGTGACCGCTGACTCGGGGCGTTCTCCACTACCGCTTACCTACCTCCCTCTGCCGGAACCCGGCGATATGGCTGCCGCTGTGCCC
>gene=chr12_112451115-112451287; species=panTro
CTCACGTGGCCCCACCCTCTCACCCTAGACAGATGGGAGCCTCCTGGGGTGTCCACGTGAGCGCGCGTGAGTCCGCCCCCCCAGTCACGTGACCGCTGACTCGGGGCGTTCTCCACTACCGCTTACCTACCTCCCTCTGCCGGAACCCGGCGATATGGCTGCCGCTGTGCCC
>gene=chr12_112451115-112451287; species=papHam
CTCACGTGGCCCCACCCTCTCACCCTAGACAGACTGGAGCCTCCTGGGGTGTCCACGTGAGCGCGCGTGAGCCCGTCCCCCCAGTCACGTGATCGCTGACTCCCGGCGTTCTCCACTACGGCTTACCTACCTCCCTTGCCCGGAACCCGGCGATATGGCTGCCGCTGTGTCC
>gene=chr12_112451115-112451287; species=ponAbe
CTCACGTGGCCCCACCCTCTCACCCTAGACAGACGGGAGCCTCCAGGGGTGTCCACGTGAGCGCGCGTGAGTCCGCCCCCCCAGTCACGTGACCGCTGACTCGGGGCGTTCTCTACTACCGCTTACCTACCTCCCTGTGCCGGAACCCGGCGATATGGCTGCCGCTGTACCC
>gene=chr12_112451115-112451287; species=rheMac
CTCACGTGGCCCCACCCTCTCACCCTAGACAGACGGGAGCCTCCTGGGGTGTCCACGTGAGCGCGCGTGAGCCCGCCCCCCCAGTCACGTGATCGCTGACTCCCGGCGTTCTCCACTACGGCTTACCTACCTCCCTGGCCCGGAACCCGGCGATATGGCTGCAGCTGTGTCC
>gene=chr12_112856594-112856724; species=hg19
GGAGCCCCCGCGCTGCCATTCCCGGCCGTCGCTCGGTCCTCCGCTGACGGGAAGCAGGAAGTGGCGGCGGGCGTCGCGAGCGGTGACATCACGGGGGCGACGGCGGCGAAGGGCGGGGGCGGAGGAGGAG
>gene=chr12_112856594-112856724; species=bosTau
AGAGCCACT--ACTGCCATGACCAGCTTCAGCACA----------GAATGGAAGCAGGAAGTAGTGGCGGGCGTCGCGTGGGGTGACGTCATGGAGGAGCCGGCGGGGAAGGGCgggggaggaggaggag
>gene=chr12_112856594-112856724; species=calJac
GGAGACCCCGCGCTGCCATTCTCGGCCGTCGCTCAGTTCTCGGCTGACGGGAAGCAGGAAGTGGCGGCGGGCGTCGCGAGCGGTGACATCAC-GGGGCGACGGCAGCGAAGGGCGGGGGCGGAGGAGGAG
>gene=chr12_112856594-112856724; species=canFam
GGGGCCGCCGCGCTGCCACTGCCCGCCGCCGCTCAGTCCCAGGCCCACGGAGAGCAGGAAGTGGCGGCGGGCGTCGCGCGGGGTGACGTCACGGCGGCGCCGGCGGGGATAGGCGGGGGAGGAGGAGGAG
>gene=chr12_112856594-112856724; species=equCab
CGAGCCACCGAACGGCCGGTACCAGCCGCCGCTGACTCCCGGATGAACTAGAACCAGGAAGTGGCGGC-GGCGTCGCGCCTAGGGATATC----------------------------------------
>gene=chr12_112856594-112856724; species=gorGor
GGAGCCCCCGCGCTGCCATTCCCGGCCGTCGCTCGGTCCTCGGCTGACGGGAAGCAGGAAGTGGCGGCGGGCGTCGCGAGCGGTGACATCACGGGGGCGACGGCGGCGAAGGGCGGGGGCGGAGGAGGAG
>gene=chr12_112856594-112856724; species=panTro
GGAGCCCCCGCGCTGCCATTCCCGGCCGTCGCTCGGTCCTCCGCTGACGGGAAGCAGGAAGTGGCGGCGGGCGTCGCGAGCGGTGACATCACGGGGGCGACGGCGGCGAAGGGCGGGGGCGGAGGAGGAG
>gene=chr12_112856594-112856724; species=papHam
GGAACCCCCGCGCTGCCATTCCCGGCCGTGGCTCGGTCCTCGGCTGACGGGAAGCAGGAAGTGGCTGCGGGCGTCGCTAGCGGTGACATCACGGGGGCGACGGCGGCGAAGGGCGGGGGCGGAGGAGGAG
>gene=chr12_112856594-112856724; species=ponAbe
GGAGCCCCCGAGCTGCCATTCCCGGCCGTCGCTCAGTCCTCGGCGGACGGGAAGCAGGAAGTGGCGGCGGGCGTCGCGAGCGATGACATCACGGGGGCGACGGCGGCGAAGGGCGGGGGCGGAGGAGGAG
>gene=chr12_112856594-112856724; species=rheMac
TGAACCCCCGCGCTGCCATTACCGGCCGTGGCTCCGTCCTCGGCTAACGGGAAGCAGGAAGTGGCGGCGGGCGTCGCTAGCGGTGACATCACGGGGGCGACGGCGGCGAAGGGCGGGGGCGGAGGAGGAG
>gene=chr12_113154330-113154580; species=hg19
CTTCTGTCTCTGGGTTCAAGGCATTGGCTCTAGTTCTGGCTCTCTAGCCAACAACACAAACGTTCTGttaaaggcacaagttggaagggcacatctcactttcacccgtgtctcattggccacaccaagtcacatgcccacacctaagtggaggctgggaaatgtagtctctggctaggcagccatgtttccagctaaaactttggattattattgaataggggaggaaagatgttgggggacaattagt
>gene=chr12_113154330-113154580; species=bosTau
CTT-TGCCTCTGGGATCGAAGCAATGCCTCTAGTCTTGGCTCTCCAGCCAGCA--------------------CCACAAATTGGAAGGATacaccttacttttgctgatatcccattggccatatcaagtcacatgccccctccttaatggagtctgggaaatgtagtctctagctcggcagtcac-tttccagctaaaactcatgcgtattattaaatagagaat---ggatgttgaggggcaattaga
>gene=chr12_113154330-113154580; species=calJac
CTGCTGTCTCTGGGTTTAAGGCATTGGGTCTAGTTCTGGTTCTCAGGCCAGCAACAAAAACATTCTGttaaagacacaagttggaagggcacacctctctttcatccatgtctcattggccacaccaagtcacaggcccacatctaagtggaggctgggaaatgtagtctctggctaggcagctatgtttccagctaaaactttggattattattgaataggggaggaaagatgttaggaaacaattagc
>gene=chr12_113154330-113154580; species=canFam
tttctgtttctgggtccaagacaatggctctagtcctggctcttcagccagcagcacactcatccttttaagggtgcagatcggaaggggtcatctcactttcacttatatctcattggccacagcaagccacatgcccattgttaaat-gagtctgggaaatatagtctctagctcagtagccaaattttcaactaaaa--ctatgatgaaactgag--aagagt---gaatgctgggggacagttatt
>gene=chr12_113154330-113154580; species=equCab
cttctgtctctgggttcagggcaatggctctagtcctgacgctccagctagcagcacactcatacttttaagggcaccaatgggaagggcaaacctcacttccacttgcatcccattggctacaccaggtcacatgcccacatctaggt-gagactgggaaatgtagtctctagctagacagccatgtctccagctgaaacgctggagtattattaAA-----------------TAGGCAATAATTATC
>gene=chr12_113154330-113154580; species=gorGor
CTTCTGTCTCTGGGTTCAAGGCATTGGCTGTAGTTCTGGCTCTCTAGCCAACAACACAAACATTCTGttaaaggcacaagttggaagggcacatctcactttcacccgtgtctcattggccacaccaagtcacatgcccacacctaagtggaggccgggaaatgtagtctctggctaggcagccatgtttccagctaaaactttggattattattgaataggggaggaaagatgttgggggacaattagt
>gene=chr12_113154330-113154580; species=panTro
cttctgtctctgggttcaaggcattggctccagttccggctctctagccagcaacacaaacattctgttaaaggcacaagttggaagggcacatctcactttcacccatgtctccttggccacaccaagtcacatgcccacacctaagtggaggctgggaaatgtagtctctggctaggcagccatgtttccagctaaaactttggattattattgaataggggaggaaagatgttgggggacaattagc
>gene=chr12_113154330-113154580; species=papHam
CTTCTGTCTCTGGGTTGAAGGCATTGGCTCTAGTTCTGGCTTTCTAGCCAGCAACACAAACATTCTGttaaaggcacaagttggaagggcacccctcactttcacctgtgtctcattggccacaccaagtcacatgcccacacctaagtggaggctgggaaaggtagtctctggctaggcagccatgtttccagctaaaactttggattattattgaataggggaggaaagatgttgggggacaattagc
>gene=chr12_113154330-113154580; species=ponAbe
CTTCTGTCTCTGGGTTCAAGAAATTGGCTCTAGTTCTGGCTCTCTAGCCAGCAACACAAACATTCTGttaaaggcacaagttggaagggcacatctcactttcacccgtatctcattggccacaccaagtcacatgcccacacctaagtggaggctgggaaatgtagtctctggctaggcagccgtgtttccagctaaaattttggattattattgaacaggggaggaaagatgttgggggacaagtggc
>gene=chr12_113154330-113154580; species=rheMac
CTTCTGTCTCTGGGTTGAAGGCATTGGCTCTAGTTCTGGCTTTCTAGCCAGCAACACAAACATTCTGttaaaggcacaagttggaagggcacccctcactttcacctgtgtctcattggccacaccaagtcacatgcccacacctaagtggaggctgggaaaggtagtctctggctaggcagccatgtttccagctaaaactttggattattactgaataggggaggaaagatgttgggggacaattagc
>gene=chr12_117257146-117257396; species=hg19
TACCGGCGCGGGACGCCCGGAGGCCAGACCCGGAgccggcggcgcgcagagcggggcggcccggggcgcggggcTGTGACCTCATCGGCCGGCGCCGTCCCGCGGGGCCATGAGATCATGAGATGCCGGCGCTCGCCGAGGAGTCGATTTGTTGGGAGCGCGGGGACAGCCGGCCGCCCGACGCGGTGATCTCATCCGGGCCCGGGGGAGGAGGAGGCAGGCGGCCGGGCCAGCCCGCGCCGCCAGGAGG
>gene=chr12_117257146-117257396; species=bosTau
TACTGATGCAGGGTGCCAGAGACCCTGGCAAGGAGC---CGGCGCGCAGACCTGGGCAGCCAGGGGCGCGGGGCTGTGACCTCATCGCCCGGCGCCGTCCCGCGGGGCCATGAGATCATGAGATGCCGGCGCTTGCCGTGGAGTCGATTTGTTGGGAGCACGGGGACAGCCGGCTGCCCGTTGCGGTGATCTCATCCGGGCCCGGGGGAGGAGGAGACAGGCGGCCCCACTCGCCCGCGCCACCGGGA-A
>gene=chr12_117257146-117257396; species=calJac
TACCAACGCTGGAAGCCCGGAGGCCCAACGAGGAGCCGGAGGCACGCAGAGCGGGACGGCCCGGGGCGCGGGGCTGTGACCTCATCCGCCGGCGCCGTCCCGCGGGGCCATGAGATCATGAGATGCCGGTGCTTGCTGAGGAGTCGATTTGTTGGGAGCGCGGGGACAGCCGGTCTCCCGACGTGGTGATCTCATCCGGGCCCGGGGGAGGAGGAGGCAGTCGGCTGGGCCAGCCCGCGCCGCCGGGAGG
>gene=chr12_117257146-117257396; species=canFam
-----gcgcggagaccccgggga----ccccggagcccgcggcgcgcagagcggggcggccgggggcgcggggcTGTGACCTCATCGGCCGGCGCCGTCCCGCGGGGCCATGAGATCATGAGATGCCGGCGCTCGCCGAGGAGTCGATTTGTTGGGAGCGCGGGGACAGCCGGCCGCCCGCCGCGGTGATCTCATCCGGGCCCgggggaggaggaggCAggcggccgggccggcccgcgccgcccggAGG
>gene=chr12_117257146-117257396; species=equCab
-------GTCGGGAccccggggc----gcccggaggcggcggcgcgcagcccggggcggcccgggacgcggggcTGTGACCTCATCGGCCGGCGCCGTCCCGCGGGGCCATGAGATCATGAGATGCCGGCGCTCGCCGCGGAGTCGATTTGTTGGGAGCGCGGGGACAGCCGGCAGCCCGCCGCGGTGATCTCATCGGGGCCCCGGGGAGGAGGAGGCAGGCGGCCCCACCCGCCCGCGCCGCCCAAAGG
>gene=chr12_117257146-117257396; species=gorGor
----------------------------------------------------------------------------------------------------------------------------------------------------------------------------------------------------------------------------------------------------------
>gene=chr12_117257146-117257396; species=panTro
TACCGGCGCGGGACGCCCGGAGGCCAGACCCGGAgccggcggcgcgcagagcggggcggcccggggcgcggggcTGTGACCTCATCGGCCGGCGCCGTCCCGCGGGGCCATGAGATCATGAGATGCCGGCGCTCGCCGAGGAGTCGATTTGTTGGGAGCGCGGGGACAGCCGGCCGCCCGACGCGGTGATCTCATCCGGGCCCGGGGGAGGAGGAGGCAGGCGGCCGGGCCAGCCCGCGCCGCCAGGAGG
>gene=chr12_117257146-117257396; species=papHam
TACCCGCGCGGGACTCCCGGAGGCCCGACCCGGAGCCCGTGGCGCGCAGAACTgggcggcccggggcgcggggcTGTGACCTCATCGGCCGGCGCCGTCCCGCGGGGCCATGAGATCATGAGATGCCGGCGCTCGCCGAGGAGTCGATTTGTTGGGAGCGCGGGGACAGCCGGCCGCCCGACGCGATGATCTCATCCGGGCCCGGGGGAGGAGGAGGCAAGCGGCCGGGCCAGCCCGCGCCGCCGGGAGG
>gene=chr12_117257146-117257396; species=ponAbe
TACCGGCGCGGGACGCCGGGAGGCCAGACCCGGAGCCT------------gcggggcggcccggggcgcggggcTGTGACCTCATCGGCCGGCGCCGTCCCGCGGGGCCATGAGATCATGAGATGCCGGCGCTCGACGAGGAGTCGATTTGTTGGGAGCGCGGGGACAGCCGGCCGCCCGACGCGGTGATCTCATCCGGGCCCGGGGGAGGAGGAGGCAGGCGGCCGGGCCAGCCCGCGCCGCCAGGAGG
>gene=chr12_117257146-117257396; species=rheMac
TAGCCG-GCGGGACTCCCGGAGGCCCGACCCGGAGCCCGTGGCGCGCAGAgcggggcggcccggggcgcggggcTGTGACCTCATCGGCCGGCGCCGTCCCGCGGGGCCATGAGATCATGAGATGCCGGCGCTCGCCGAGGAGTCGATTTGTTGGGAGCGCGGGGACAGCCGGCCGCCCGACGCGGTGATCTCATCCGGGCCCGGGGGAGGAGGAGGCAAGCGGCCGGGCCAGCCCGCGCCGCCGGGAGG
>gene=chr12_120755537-120755599; species=hg19
CTGTGGCGGCGGATTGGGGGGCGTGGACTAGAGGTTGATCGGGTTGGGCACACAGCATCACG
>gene=chr12_120755537-120755599; species=bosTau
CTACT--GAAATCCCCTGGAGTGTGGCCAGCGAATTGGCAGGCCTGGGAGCACACGATCACG
>gene=chr12_120755537-120755599; species=calJac
CTCTGGCCAGGGATGGGGGGCGGTGGACTAGAGTTTGACTGGGTTGGGCACGTAGCATCACG
>gene=chr12_120755537-120755599; species=canFam
TTACTCGGAAGTCCGCGGGGCCGGG------GAAATGATTGGGTTGAGCT--CAGGATCACG
>gene=chr12_120755537-120755599; species=equCab
CTACTCCGAAATCCTCTGGGGCGTGGCCGGCGGATTGACAGGGTTGGGCGCACAGGATCACG
>gene=chr12_120755537-120755599; species=gorGor
CTGTGGCGGTGGATT-GGGGGCGTGGACTAGAGGTTGATCGGGTTGGGCACGCAGCATCACG
>gene=chr12_120755537-120755599; species=panTro
CTGTGGCGGTGGATTGGGGGGCGTGGACTAGAGGTTGATCGGGTTGGGCACACAGCATCACG
>gene=chr12_120755537-120755599; species=papHam
CTTTGGCGGAGGATGGGGGGCGGTGGACTAGAGGTTGATCAGGTTGGGCACGCAGCATCACG
>gene=chr12_120755537-120755599; species=ponAbe
TTGTGCCGGTGGCTTGGGAGGGGTAGACTAGAAGTTGATCGGGTTGGGCACGCAGCATCACG
>gene=chr12_120755537-120755599; species=rheMac
CTTTGGCGGAGGATGGGGGGCGGTGGACTAGAGGTTGATCGGGTTGGTCACACAGCATCACG
>gene=chr12_120884096-120884340; species=hg19
ATTTCTCGGCGAACCAGCGATTGAAGCACTGGTCGTACTCGCGCTTCATGTCCGTGCATGCCTCCCCCACACTGTTCATGGCGACAGTGGTGGCGGCGGCGACGACGGCGCACTCTGATGTCATCACTCTCAGGCGCGTCGCTCGGCGTTACGCGCGGGCGCACTGCGGGGGCCAAGGAAGGAAGAAATGTGGTCGCGGTTGGTGTGGCTGGGCCTTCGGGCCCCTCTGGGCGGGCGCCAGGGC
>gene=chr12_120884096-120884340; species=bosTau
ACTTCTCGGCAAACCAGCGATTGAAGCACTGGTCGTACTCGCGCTTCATGTCGGTGCAAGCCTCCCCTACGCTGTTCATGGCGTCGACGTCC---GCGGCGGTGGCGGCGCTCTCGGATGTCATCACTTTTAAGCGCGTCGCGCGGCCTTAGGAGAGGATGCGCTACGGCGGCCGAGACGGAGCGAAATGTGGGCGCGGGCCGTGCACCTGGGTCTTCGGGCTgcggcgcgcgggcgccgcggc
>gene=chr12_120884096-120884340; species=calJac
ACTTCTCGGCGAACCAGCGATTGAAGCACTGATCGTACTCGCGCTTCATGTCGGTACATGCCTCCCCCACACTGTTCATGGCGATAGTGGTGACGGCGGCGACGGCGGCGCACTCTGATGTCATCA--CTCAGTCGCGCCGCTCGGCGTTACGCACGGACGCACTACCGG-GCCAAGGAAGGAAGAAATGTTGGCGCGGGCGTTGTGGCTGGGCCTTCGGGTCCCGCTGGGCGGGCCCCGGGGC
>gene=chr12_120884096-120884340; species=canFam
ACTTCTCGGCAAACCAGCGATTGAAGCACTGGTCGTACTCGCGCTTCATGTCGGTGCAGGCCTCCCCTACGCTATTCATGGCGGCGGAG---------GCAGTAGCGGCGCACTTTGATGTCGTCACTCAAAAGTGCGTCGCTCGGCTTTACGTGAGGACGCCCTACGGCGACCG---AAGAGAGAAATGTGGGCGCGGGCGGTGAGGTTTGGCCTTCGGTCCTGGGTGGCCTGGCGCCGGGGT
>gene=chr12_120884096-120884340; species=equCab
ACTTCTCGGCAAACCAGCGATTGAAGCACTGGTCGTACTCGCGCTTCATGTCCGTGCAAGCCTCCCCTACGCTGTTCATGGCGGCGGCG---------GCAGAGGCGGCGCACTCTGATGTCATCACCCTTAGGCGCGTCGCTTGGCTTTTTGTGAAGACGCACTACGGCGGCTGAGAAGGAAGGAAATGTGGGCGCGGGCGTGGCGGCTGGGCCTTCGGGCCCTGGTGGGTGGGCGCCGCGGC
>gene=chr12_120884096-120884340; species=gorGor
ATTTCTCGGCGAACCAGCGATTGAAGCACTGGTCGTACTCGCGCTTCATGTCCGTGCATGCCTCCCCCACACTGTTCATGGCGACAGTGGTGGCGGCGGCGACGACGGCGCACTCTGATGTCATCACTCTCAGGCGCGTCGCTCGGCGTTACGCGCGGGCGCACTGCGGGAGCCAAGGAAGGAAGA----------------------------------------------------------
>gene=chr12_120884096-120884340; species=panTro
ATTTCTCGGCGAACCAGCGATTGAAGCACTGGTCGTACTCGCGCTTCATGTCCGTGCATGCCTCCCCCACACTGTTCATGGCGACAGTGGTGGCGGCGGCGACGACGGCGCACTCTGATGTCATCA----CAGGCGCGTCGCTCGGCGTTACGCGCGGGCGCACTGCGGGGGCCAAGGAAGGAAGAAATGTGGTCGCGGTTGGTGTGGCTGGGCCTTCGGGCCCCTCTGGGCG---GCCAGGGC
>gene=chr12_120884096-120884340; species=papHam
ACTTCTCGGCGAACCAGCGATTGAAGCACTGGTCGTATTCGCGCTTCATGTCCGTGCATGCCTCCCCGACACTGTTCATGGCGACAGTGGTGTCGGCGGCGGCGGCAGCGCACTCTGATGTCATCACTCTTAGGCGCGTCGCTCGGCGTTACGCGCGGGCGCACTACGGGGGCCAAGGAAGGAAGAAATGTGGTCGCGGTTGGTGTGGCTGGGCCTTCGGGCCCCTCTGGGCGGGCGCCAGGGC
>gene=chr12_120884096-120884340; species=ponAbe
ACTTCTCGGCGAACCAGCGATTGAAGCACTGGTCGTACTCGCGCTTCATGTCCGTGCATGCCTCCCCCACACTGTTCATGGCGACAGTGGTGGCGGCGGCGACGACGGCGCACTCTGATGTCATCACTCTTAGGCGCGTCGCTCGGCGTTACGCGCGGGCGCACTTTGGGGGCCAAGGAAGGAAGAAATGTGGTCGCGGTTGGTGTGGCTCGGTCTTCGGGCCCCTCTGGGCGTGCGCCAGGGC
>gene=chr12_120884096-120884340; species=rheMac
----------------------------------------------------------------------------------------------------------------------------------------------------------------------------------------------------------------------------------------------------
>gene=chr12_122750945-122751144; species=hg19
GAGCCGCCATCTTGCTCCACCACCCCCTGCCCCACAACGCCAACCGAGTCCGCCGGTTCCTACGGGAGGACCACGGACGCAGTCACGTGACCAAACGTCCACGTGACCGGTACGGCAGCGCACGCCAACCCGGAAACCGGAATCTGCTGGGTTCGGGTTCTACCTAGTCTGGCCCTAGTGTCCGCCTCTTTCTTCTACC
>gene=chr12_122750945-122751144; species=bosTau
GTGCCGCCATCTTGCCCCACCGCCCCCTAACCCCCTACTCGAACCAGATCTGCATTCCCCTACGTGTGGCCCACCGACGCTATCACGTGACGATAGGTTCACGTGACCAGGGCCGCTGCAGC--CGAACCCGGAAACCGGAATGGGAGGGCATCTGCCACTCTCCCTCCGGGTCCTAGTGCCCGCCTCTTTCCTCGACC
>gene=chr12_122750945-122751144; species=calJac
GCGCCGCCATCTTGCCCCACCACCCCCTGCCCAACAGTGTCCACCACGTCCACTGGTTCCAACGGGAGGGCCATGGACGCAGTCACGTGACAATGCAGCCACGTGACCTCTGCGGCTGCGCACGCCAACCCGGAATCTGGAATCCGCCGGGTTCGGCTTGTATCTCGTCTGGCCCTAGTGTCCATCTCTTTCTTCTACC
>gene=chr12_122750945-122751144; species=canFam
GGGCCGCCATCTTGCCCCACCGCCCCCTTCCT-----------------------------------GGCGAACAGACGTGGTCACGTGGCGGCGCAGTCACGTGACGTGGGCGGCTGCAGC--CAAATCCGGAAACTGAGAAGGGTCCACGT------CTCTCTTTTCTGGCCCCAGCGCCCGACGC--TCCCCCA--
>gene=chr12_122750945-122751144; species=equCab
GCGCCGCCATGTTGCCCC-TCGCCCCCTTCCCCCCTAATCCAACCGTGCCCGCTTCCCCCAACGCAAGGCCCAGGAACGCGGTCACGTGACGGCGAGATCACGTGACCAGGGCCGCGGCAGC--CAAACCCGGAAACCGGAATCGGCCGGCGTGTGCCGCGCTCTTTTCTGGCCCTAGCGCCCGCCGCCTTCCTCCACC
>gene=chr12_122750945-122751144; species=gorGor
GAGCCGCCATCTTGCCCCACCACCCCCTGCCCCACAACGCCAACAGCGTCCGCCGGTTCCAACGGGAGGCCCACGGACGCAGTCACATGACCAAACGTCCACGTGACCGGTGCGGCAGCGCACGCCAACCCGGAAACCGGAATCTGCCGGGTTCGGGTTCTACTTAGTCTGGCCCTAGTGTCCACCTCTTTCTTCTACC
>gene=chr12_122750945-122751144; species=panTro
GAGCCGCCATCTTGCCCCACCACCCCCTGCCCCACAACGCCAACCGCGTCCGCCGGTTCCAACGGGAGGCCCACGGACGCAGTCACGTGACCAAACGTCCACGTGACCGGTGCGGCAGCGCACGCCAACCCGGAAACCGGAATCTGTCGGGTTCGGGTTCTACCTAGTCTGGCCCTAGTGTCCACCTCTTTCTTCTACC
>gene=chr12_122750945-122751144; species=papHam
GTGCCGCCATCTTGCCCCAGCACCCCCTGCCCCACAACGCCAACCACGTCCGCCGGTTCCAACGCGAGGACCACTGACGCAGTCACGTGACAACGCGTCCACGTGACAGGTGCGGCTGCGCATGCCAACTCGGAAAACGGAAGCTACCGGGTTC-GGTTCTACCTCGCCTGGCCCTAGTGTCCACCGCTTTCTTCTACC
>gene=chr12_122750945-122751144; species=ponAbe
GAGCCGCCATCTTGCCCCACCACCCACTGCCCCACAACGCCAACCGCGTCCGCCGGTTCCAGCGGGAGGCCCACGGACGCAGTCAGGTGACCAAACGTCCACGTGACCGTTGCGGCTGCGCACGCCAACCCGGAAACCGGAATCTGCCAGGTTCGGGTTCTACCTAGTCTGGAGCTAGTGCCCACCTCTTTCTTCTACG
>gene=chr12_122750945-122751144; species=rheMac
GTGCCGCCATCTTGCCCCACCACCCCCTGCCCCACAACGCCAACCACGTTCGCCGGTTCCAACGGGAGGACCACTGACGCAGTCACGTGACAACACGTCCACGTGACTGATGCGGCTGCGCATGCCAACTCGGAAAACGGAAGCTACCGGGTTGGGGTTCTACCTCGCCTGGCCCTAGTGTCCACCTCTTTCTTCTACC
>gene=chr12_124118195-124118405; species=hg19
ACAGCGCGCTGCACACCTCCGCACCCCACTTCCGGCGCACTTCCGTACCCCTCTTCCGGCGCACTCCCCGCACTCCACTTCCGCAGATTAGGGGGCTGGCACGAGTCACAGCACCTCGTGCGTCACTTGGCGGCGCCGGACGTTGGGCTGCGCAGGATTTGAGACGCTCCCCTGACCACCACTTGCTCTGCGCTGAGGTGCTGGGACAGC
>gene=chr12_124118195-124118405; species=bosTau
ACAGCGCGCAGCCACGCTCTACACTCCACTTCCGGCGC--------------------------------------------------------CGCGGCCTGAACCACGCCGTCTC-TACGTCACTCGGCGGCGCCGGAAGTCGGAGTTCATACACTTCGGTAGGTCTGCTTGCTTGCAAGTGGCTGTTCGCCGAGGGACTCTGGTCGC
>gene=chr12_124118195-124118405; species=calJac
ACAGCACACGGCACACCTCCCCACCCCACTTCCGGCGCACTTCTATA-CCTTCTTCCGGCGCAC-CTCTGTATTCCACTTCCGGTGCTTAGCGGGCTGGGCCGGGTTAAAACACCCGGCGAGTCACTCCGCGGCGCCAGATCTTGGGCTGCGCAGAATCTGAGACACTCACCTGACCACCGCTTGCTCGGCGCTGAGGTGCTGGGGCAGC
>gene=chr12_124118195-124118405; species=canFam
CCAGCACGCCGCGCGTCTCCGCGCTCCACTTCCGGCGC---CCGGGGCCCTGGGTACGGCGCGC---------------------------------GGCTCGCGTCAAGCCGCTCT-TGCGTCACTCGGCTGCGCCGGAAGTCGGGGTGTGCAGGATCCGGGAGGAGCTTTTGACGGCTCCTGCCTCTGCGTTGGGGGATCCTGGCCGC
>gene=chr12_124118195-124118405; species=equCab
ACAGCGCGCGGCTCACCTCCCCGCCCCACTTCCGGCGC---GCGGGGCCGTGGGTACGGCGCGC---------------------------------GGCCTGGGCCAAATTGCCTG-CGCGTCACTCGGCGGCGCCGGAAGTTGGAGTGCACGGGATCCGGGAGACTCGCTGGAGAGCGCTTGGCTGTGCGCTGAGGGACCTTGGCCGC
>gene=chr12_124118195-124118405; species=gorGor
acagcgcgctgcacaccTCCGCACCCCACTTCCGGCGCACTTCCGTACCCCTCTTCCGGCGCAC-CCCCGCACTCCACTTCCGCAGATTAGGGGGCTGACACGAGTCAAAGTACCTTGTGCGTCACTTGGCGGCGCCGGACGTTGGGCTGCGCAGGATTTGCGACGCTCCCCTGACCACCACTTGCTCTGCGCTGAGGTGCTGGGACAGC
>gene=chr12_124118195-124118405; species=panTro
ACAGCGCGCTGCACACCTCCGCACCCCACTTCCGGCGCACTTCCGTACCCCTCTTCCGGCGCAC-CCCCGCACTCCACTTCCGCAGATTAGGGGGCTGGCACGAGTCAAAGCACCTTGTGCGTCACTTGGCGGCGCCGGACGTTGGGCTGCGCAGGATTTGAGACGCTCCCCTGACCACCACTTGCTCTGCGCTGAGGTGCTGGGACAGC
>gene=chr12_124118195-124118405; species=papHam
ACAGCGTACCGCACACCGCCGCACCACACTTCCGGCGCACTTCCGTACCCCACAACCGGCGCAT-CTCCGCACTCCACTTCCGCAGCTTAGGGGGCTGGCATGAGTCAAAGCACTTTGTGCGTCACTCGGCGGCGCCGGATGTTGGGCTGCGCAGCGTTTGAGACGCTCGCCTGACCACCGCTTGTTCTTCGCTGAGGTGCTGGGACAGC
>gene=chr12_124118195-124118405; species=ponAbe
ACAGCACGCTGCACACCTCCGCACCCCACTTCCGGCGCACTTCCGTACCCCTCTTCCGGCGCAC-CCCCGCACTCCACTTCCGCAGGTTAGGGGGCCGGCACAAGTCAAAGCACCTTGTGCGTCACTTGGCGGCGCCGGACGTTGGGCTGCGCAGGATTTGAGACGCTCGCCTGACTACCCCTTGCTCTGCGCTGAGGTGCTGGGACAGC
>gene=chr12_124118195-124118405; species=rheMac
ACAGCGCACCGCACACCTCCGCACCACACTTCCGGCGCACTTCCGTACCCCACAACCGGCGCAC-CTCCGCATTCCACTTCCGCAGCTTAGGGGGCTGGCATGAGTCAAAGCACCTTGTGCGTCACTCGGCGGCGCCGGATGTTGGGCTGCGCAGCGTTTGAGACGCTCGCCTGACCACCGCTTGTTCTTCGCTGAGGTGCTGGGACAGC
>gene=chr12_125271188-125271387; species=hg19
CTGCCAGGGACCTCCtccctccaggacacaaggtgagactacaattccccgactcccttgcagttgggcagggccatatgatcgtgtcctgaccaatgggaggtggacCTGGCCTCACGTGACTCTCCATCTCGTTCCCTGCCACTGAATGgaggctctccaggatggcggggccaccggggccctggaaccctaaatg
>gene=chr12_125271188-125271387; species=bosTau
cagcc-----ctatgtcctccagggccacacaacaggactatatttcccagactcccttgcagctaggcaggcccatgtgact-tcttctggccaatgggatgtgggcacaaggccatgtgattctccatctctttgccatttactgaatggaaattctccgaaaggtcaggaccaaaaggagcccaggtccccaaatg
>gene=chr12_125271188-125271387; species=calJac
CTGCCAGGGACCTCCtccctccaggacacaaggtaagactacaattcccagactcccttgcagttgggcaggaccatgtgatcctgtcctgaccaatgagaggtgggcCTGGCCTCACGTGACTCTCCATCTCTTTCCCCACCACTAAATGG--------------------------agggtcctggagccctgaatt
>gene=chr12_125271188-125271387; species=canFam
TTGCAA----tcattttccttggggccacacaatgggactacatttcccagactcccttgcagctgggcaaggccatgcgatcatattctggccaatgggacttgggcctagt-ccacgggattctcctgctgggtcccattcctggattgg-ggttcttgaagagggcaggaccacaaggagcatgagtccctgaatg
>gene=chr12_125271188-125271387; species=equCab
CTGA------tc--ttcctccaggcccacacaaccaaactacgtttcccagactcccttgcagt------ggaccatgtgaccatgttctagccaatgggacgtgggcacagcgccacaggccttgccatctctttcccgctccctgaagggagactctc-aggagggcaggaccaagaggagcctgggtccctgcatg
>gene=chr12_125271188-125271387; species=gorGor
CTGCCAGGGACCTCCtccctccaggacacaaggtgagactacaattcccagactcccttgcagttgggcagggccatatgatcgtgtcctgaccaataggaggcggaCCTGGCCTCACGTGACTCTCCATCTCGTTCCCTGCCACTGAATGgaggctctccaggagggcggggccaccggggccctggaaccctaaatg
>gene=chr12_125271188-125271387; species=panTro
CTGCCAGGGACCTCCtccctccaggacacaaggtgagactacaattcccagactcccttgcagttgggcagggccatatgatcgtgtcctgaccaatgggaggtggacCTGGCCTCACGTGACTCTCCATCTCGTTCCCTGCCACTGAATGGAGGCTCTCCaggacggcggggccaccggggccctggaaccctaaatg
>gene=chr12_125271188-125271387; species=papHam
CTGCCAGGGACCGCCtccctccaggacacaaggtgagactacaatttccagaatcccttgcagttgggcagggccatttgatcgtgttctgaccaatgggaggtgggcCTGTCCTCACGTGACTCCCCATCGCTTTGCCTGCCACTGAAAGgaggatctacaggagggcggggcccccggggacctggaaccctaaatt
>gene=chr12_125271188-125271387; species=ponAbe
CTGCCAAGGACttcctccctccaggacacaaggtgagactacaattcccagactcccttgcagttgggcagggccatatgattgtgtcctgaccaatgggaggtggacctggcctcacgtgactctccatctcgttccctgccactgaatggaggatctccaggagggcggggccaccggggccctggaaccctaaatg
>gene=chr12_125271188-125271387; species=rheMac
CTGCCAGGGACCGCCtccctccaggacacaaggtgagactacaattcccagaatcccttgcagttgggcagggccatttgatcgtgttctgaccaatgggaggtgggcCTGGCCTCACGTGACTCCCCATCGCTTTGCCTGCCACTGAAAGGAGGATCTACaggagggcggggcccccggggacctggaaccctaaatt
>gene=chr12_133562843-133562997; species=hg19
GCCAGGCCTGTAACGAGGGAGCCTTCTCCGAGGATTGTGGGAGATGTAGTTTTTCCGGCGCCTTCGCGTCCTGGCGCATCGACGCAGGACGCACTTCCGCATGCGCCGCACTCCCGGCCTTAGTCGGGTGCGCGCGTGCAGGGCTGTTTCCGGC
>gene=chr12_133562843-133562997; species=bosTau
--------------------TCCTGCACAGAGGATTCTGGGAGATGTAGTTTTGCCC--GCCGCTGG-----------TCGTCACGTGACGTACTTCCGCCTGCGCCGCCCT-GCGGCTGTGAAGGAGTACGCGCTTAACGGGCTGTATCCGTC
>gene=chr12_133562843-133562997; species=calJac
GCCGGCCGGTTAACAGGGGAACCTTCTCAGAGGATTGTGGGAGACGTAGTTTTTCCGGCGCCGTCGCGTCCTGGCTTCT-GAGGCATGACGCACTTCCGCGTGCGCCTCACTCCCGGCCTTAGTCGGGTGCGCTAGTGCAGGGCTGTTTCCGGC
>gene=chr12_133562843-133562997; species=canFam
GCCCGGCCTGTAAGCAAGGATCCTCCGCAGACGCTTCTGGGAGATGTAGTTTTTCGGTCGCCGTTGGGTC-CACGGAATCCGC-CATGACGTACTTCCGC-TGCGCCGCGCCCGCGGCTGTAGTCAGGTACGTTCCTCCAGGGCTGTTTCCGTC
>gene=chr12_133562843-133562997; species=equCab
GCTGGGCCAGTAAGCAGGGACCCTCCG-AGAGGTTCCTGGGAGATGTAGTTTTTTCCGTGCCGTCTCGTC-CGGCGCATCGATGCATGACGTACTTCCTCGTGCGCCGCCGCCGCAGCCGTAGTAGGGTACGCGCCTGCGGGGCTGTTTCCGGC
>gene=chr12_133562843-133562997; species=gorGor
GCCAGGCCGGTAACGAGGGAGCCTTCTCCGAGGATTGTGGGAGATGTAGTTTTTCCGGCGCCTTCGCGTCCTGGCGCATCGACGCAGGACGCACTTCCGCATGCGCCGCACTCCCGGCCTTAGTCGGGTGCGCGCGTGCAGGGCTGTTTC----
>gene=chr12_133562843-133562997; species=panTro
----------------------------------------------------------------------------------------------------------------------------------------------------------
>gene=chr12_133562843-133562997; species=papHam
GTCAGGCCTGTAACTAGGGAGCCTTCGCCGAGGATTGTGGGAGATGTAGTTTTTCCGGCGCTGTCGCGTCCTGGCGCATCGACGCATGACGCACTTCCGCGTGCGCCACACACCCTGTCTTAGTCGGGTGCGCGCGTGCAGGGCTGTTTCCGGC
>gene=chr12_133562843-133562997; species=ponAbe
GCCAGGTCTGTAACGAGGCAGCCTTCTCCGAGGATTGTGGGAGATGTAGTTTTTCCGGCGCCGTCGCGTCCTGGCGCATCGACGCAGGACGCACTTCCGCATGCGCCGCACTCCCGGCCTCAGTCGGGTGCGCGCGTGCAGGGCTGTTTCCGGC
>gene=chr12_133562843-133562997; species=rheMac
GTCAGGCCCGTAACTAGGGAGCCTTCGCCGAGGATTGTGGGAGATGTAGTTTTTCCGGCGCTGTCGCGTCCTGGCGCATCGACGCATGACGCACTTCCGCGTGCGCCACACACCCTGTCTTAGTCGGGTGCGCGCGTGCGGGGCTGTTTCCGGG
>gene=chr12_133757956-133758107; species=hg19
TAGCACGCCCCCTCCCGGTGGCCCTTGGCCGGAGCCCTCCGGCGCGGGAGTAACTCCTCGCAGAGGCCTCTGGGAGTTGTAGTTTTTTTGCCTTTGCCTCTCCATGACGCAATTCCTGTGCGACATACGTAGCGGCCGCCATTGTTCCGCG
>gene=chr12_133757956-133758107; species=bosTau
-AGCGC--CCCCTCCCGGCGGCCCTTGGCCGGAGCCACCC----CCGGAGGAGG----CGCGGAGGCTTCTGGGAGTTGTAGTTTGTCCGCCCGTGGGTCTCACTGACGCAATTCCTGTGCGTC---CCTAGCAGCCGCCATCACTCGGCA
>gene=chr12_133757956-133758107; species=calJac
TAGCACGTCCCCTCCCGGTGGCCCTTGATCAGAACCCTGCAGCGTGGGAGTAACTTCTCGCAGAGGCCTCTGGGAGTTATAGTTTTC--GCCTTCGAATCTCGATGACGCAATTCCTGTGCGACAC-CTAAACGGCTTCCATTGCTCGGCG
>gene=chr12_133757956-133758107; species=canFam
--------------CCG-------------GGAGATGCCCCGCGCCGTCGGAGGGTGCTGCGGGGCGTTCTGGGAGTCGTAGTTTGCTCCCTCTGGGGCCGCACTGACGCGCTTCCTGTGCGTC---CCTGGCGGCCGCCATTGCTGGG-C
>gene=chr12_133757956-133758107; species=equCab
-------------------------------------------------------------------------------------------------------------------------------------------------------
>gene=chr12_133757956-133758107; species=gorGor
TAGCACGCCCCCTCCCGGTGGCCCTTGGCCGGAGCCCTCCGGCGCGGGAGTAACTCCTCGCAGAGGCCTCTGGGAGTTGTAGTTTTTTTGCCTTTGACTCTCCATGACGCAATTCCTGTGCGACATACGTAACGGCCGCCATTGTTCCGCG
>gene=chr12_133757956-133758107; species=panTro
TAGCACGCCCCCTCCCGGTGGCTCTTGGCCGGAGCCCTCCGGCGCGGGAGTAACTCCTCGCAGAGGCCTCTGGGAGTTGTAGTTTTTTTGCCTTTGACTGTCCATGACGCAATTCCTGTGCGACATACGTAGCGGCCGCCATTGTTCCGCG
>gene=chr12_133757956-133758107; species=papHam
TAGCACGCCCCCTCCCGGTGGCCCTTGGCCGGGGCCCTCCGGTGCCGGAGTAACTCCTCGCAGAGGCCTCTGGGAGTTGTAGTTTTTC-GCCTTCGACTCTCAATGACGCAATTCCTGTGCGACACACGTAACGGCCGCCATTGCTCTGCG
>gene=chr12_133757956-133758107; species=ponAbe
TAGCACGCTCCCTGCCGGTGGCCTTTGGCCGGAGCCCTCTGGCGCGGGAGTAACTCCTCGCAGAGGCCTCTGGGAGTTGTAGTTTTTT-GCCTTTGCCTCTCAA-GACGCAATTCCTGTGCGACATACGTAACGGCCGCCATTGTTCCGCG
>gene=chr12_133757956-133758107; species=rheMac
TAGCACGCCCCCTCCCGGTGGCCCTTGGCCGGGGCCCTCCGGTGACGGAGTAACTCCTCGCAGAGGCCTCTGGGAGTTGTAGTTTTTC-GCCTTCGACTCTCAATGACGCAATTCCTGTGCGACACACGTAACGGCCGCCATTGCTCTGCG
>gene=chr22_18111426-18111676; species=hg19
ACAGTAGGCTCGAGTTTAGGTTTGAAAGGTGAGGTGAGAGAAATCGGCAAAGGGAACCCCTGCGCAGATCTCGGGTTCCTTTACTTTATAACCGCGGGTTCCGGTTCCTGCCAGGTGACTGCACAGTTCATCCTCATGACCCTTCTCAGCCAATGGGAAGAGAGCGACGCCCAGGAAGTCCCGCCCTGTCCCGGCCTGTGGGCGCGTCCTCGGGTCCTTCTACGTCGCTGACTCGTGACCTGACCGGTAT
>gene=chr22_18111426-18111676; species=bosTau
ACGATCGGCCGGAGGTCAGAACAGGAGACGGGAG---------AAAGGGAGAGGAAAGCCGGCGAAGCTCCCCGCCTCCTCTGTTTTGTGAGCTCGACTTCCGGTTCCTGCCAGGACGCCGGGCAGCC------------------CAGCCAGTGGGGAAAGAGAGCAACC-CGGAAGTCCTGCCCCGCCCCG-------------------------------TCGCCGACTCGTGACCG---CTCGGG
>gene=chr22_18111426-18111676; species=calJac
GCAGCAGGCTCGAGTTCAGGTTTGAAGGGCGAGGTGGGTGGAA-CGGCACGAACAGCCCTCGCACACAGCTCGGCTTCCTTTATTTCATAACCGC-GCTGCCGGTTCCGGCCGGGTGACTGCGTA-TTCAGCCACATGACCCTTCTTAGCCAATGGGAAGAGAGCGACGTCCAGGAAGTCCCTCCCTGCCGCGGCTGGTGGGCGCGCCTGCGGTTCCGTCTACGCAGCTGGCTCGTGACCTGACCTGTTT
>gene=chr22_18111426-18111676; species=canFam
GCCGCTGGCTCGAGCTCAGCCTGGAAGGCGACAGC---AGAGAGCAGGAAAAGAAAACCCTGCGGAGGCGTCGGCTTCCTTTGGCTTAGGGTTCCGGCTTCCGGTTCCTTCCAGGTGACCTAGCGGCCCCGCCCCGTGGGCTTCCTCAGCCAGTGGGAGGAGAGCAGGCCC-CGGAAGTCCCGCCCCGCCCCGGC----GGGCGCCTGCTTCTGGTGGCTTCGGCCGCTGGCTCGTGACTC---CTGAGC
>gene=chr22_18111426-18111676; species=equCab
GTAATTCGCTCGAGCTTAGGAAAGGAGGCAACGA----AGGGAAGGTGAAAGGAAAAGCCGGCGCAGGCTTCCGCTTCCTTC-CTTTATAGCCCCGGCTTCCGGTTCCTGCCAGGTGACCGCGCAGTGAGACCCCGTGAGCCTTCTCAGCCAGTGGGAAGAGCGCGGCCCC-AGGAAGTCCCGCCCCCCCCCGGC----GCGCGCGTCCCACCAGTCCTTTAAGTCTCTGGCTTTTGACTT---TGG---
>gene=chr22_18111426-18111676; species=gorGor
GCAGCAGGCTCGAGTTTAGGTTTGAAAGGTGAGGTGAGAGAAATCGGCAAAGAGAACCCCTGC-CAGATCTCG-GTTCCTTTACTTTATAACCGCGGGTTCCGGTTCCTGCCAGGTGACTGCACAGTTCGTCCTCATGACCCTTCTCAGCCAATGGGAAGAGAGCGACGCCCAGGAAGTCCCGCACTGTCCCGGCCTGTGGGCGCGTCCTCGGGTCCTTCTACGTCGCTGACTCGTGACCTGACCGGTAT
>gene=chr22_18111426-18111676; species=panTro
GCAGCAGGCTCGAGTTTAGGTTTGAAAGGTGAGGTGAGCGATATCGGCAAAGAGAACCCCTGCGCAGATCTCGGGTTCCTTTACTTTATAACCGCGGGTTCCGGTTCCTGCCAGGTGACTGCACAGTTCATCCTCATGACCCTTCTCAGCCAATGGGAAGAGAGCGACGCCCAGGAAGTCCCGCCCTGTCCCGGCTTGTGGGCGCGTCCTCGGGTCCTTTTACGTCGCTGACTCGTGACCTGACCGGTAT
>gene=chr22_18111426-18111676; species=papHam
GCAGCAGGACCGAGTTTAGGTTTAAAGGGTGAGAGGAGACGAATGGGCAAAGGGTAGCCCTGCGCAGATCTCGGTTTCCTTTACTTTATAAACGCGGGTTCCGGTTCCTGCCAGGTGACTGCACAGTTCATCCGCATGACCCTTCTCAGCCAATAGGAAGAGAGCGACGCCCAGGAAGTCCCGCCCTGTCCCGGCTTGTGGGCGCGTGCTCGGGTGCTTTTACGTCGCTGGCTCGTGACCTGACCTGTGT
>gene=chr22_18111426-18111676; species=ponAbe
GCAGCAGGCTCGAGTTTAGGTTTGAAAGGTGAGGTGAGAGGAATCGGCAAAGGGAACCCCTGCGCAGATCTCGGTTTCCTTTACTTTATAACCGCGGGTTCCGGTTCCTGCCAGGTGACTGCACAGTTCATCCGCATGACCCTTCTCAGCCAATGGGAAGAGAGCGGCGTCCAGGAAGTCCCGCCCTGTCCTGGCCTGTTGGCGCGTCCTCTGGTCCTTCTACGTCGCTGACTCGTGACCTGACCGGTGT
>gene=chr22_18111426-18111676; species=rheMac
GCAGCAGGACCGAGTTTTGGTTTTAAGGGTGAGGGGAGACGAATGGGCAAAGGGTAACCCTGCGCAGATCTCGGTTTCCTTTACTTTATAAACGCGGGTTCCGGTTCCTGCCAGGTGACTGCACAGTTCATCCGCATGACCCTTCTCAGCCAATAGGAAGAGAGCGACGCCCAGGAAGTCCCGCCCTGTCCTGGCTTGTGGGCGCGTGCTCGGGTGCTTTTACGTCGCTGGCTAGTGACCTGACCTGTGT
>gene=chr22_19159050-19159300; species=hg19
ACGAGGGGTCGAGTCAGTGGCGGTGCAGGCGGCAAAGGCAGCCAGGGTCTGAGCAGCGCGGCTCCAGCCCCAGCAGCAACGGGAGAGCGCGTGCGCCGCCCCAGACGACTGGACGCGCCCTCGTGACGCCATCAGCGCGCGCCGCCCCAACTTCCGAGCGCAAGCGTGGTCGCCCCCACAGCCTGTGGGCTACGGGAACGCGATCCGACTCGGCGGCCCTCCCTGCCTGGATGGCCGGTCCCCGAGGCTG
>gene=chr22_19159050-19159300; species=bosTau
-------------------------------------------------------------------------CAGCGCGGGCCGAGCGCATGCGCGGGCCTGCACTCCGGG-CGCGCCA---TGACGCCATCAGCTCGCGCCGCCC-GACTTccgggcgctggcggccccgccccaccagcct-------------------cccg-------------ccccgagggcgccagcggcccgcgccTC--
>gene=chr22_19159050-19159300; species=calJac
-----------------------------------------------------------------------------------------------------------------CGCGCCGTCGTGGCGTCATCAGTGCGCGCCGCCCCCACTTCTGAGCGCACAAGTGGTCGCCCCGACAGCCCGAGTGTTCCGGGAACGCGATCCTACTTGGCGGCCCTCCCTGCTTGGATCTGCCACTCCTGAGGCTG
>gene=chr22_19159050-19159300; species=canFam
-AGCGCGGCCGA------------------------------------------------------GCCCCAG-------GG-----CGCGTGCGCGAGCCT----GCCGGG-AGCGCGCCCGTGACGCCATCAGCGCGAGCCGCCCCGACTTCCGGGCGCGAGCGTccccgcccgggcggccgccgTTCCGCTCGG------TCTCGC----------TGGCTGTCCCCAAGGCCGGGCCCGGCCCCAG
>gene=chr22_19159050-19159300; species=equCab
TAGAGGACCCGG--GGCGGAGCGCGGGAACC---------AC----------------------CGCCCCCGG-------GGCGGAGTGCGTGCGCGGACCTgcgcgccggg-cgcgcgcccgTGACGCCATCAGCGCGCGCCGCCCCGAGTTCCGGGCGCAACC--TCCAGCCTTGTC--CCAGTGTCCTTCCCTAGCGCGTccccgc----------cccctggccccggggccgggCTTCAGCCCTG
>gene=chr22_19159050-19159300; species=gorGor
----------------------------------------------------------------------------------------------------------------------------------------------------------------------------------------------------------------------------------------------------------
>gene=chr22_19159050-19159300; species=panTro
ACGAGGGGTCGAGTCAGTGGCGGTGCAGGCGGCAAAGGCAGCCAGGGTCTGAGCAGCGCGGCTCCAGCCCCAGCAGCACCGGGAGAGCGCGTGCGCCGCCCCAGACGACTGGACGCGCCCTCGTGACGCCATCAGCGCGCGCCGCCGCAACTTCCGAGCGCAAGCGTGGTCGCCCCCACAGCCTGTGGGCTACGGGAACGCGATCCGACTCGGCGGCCCTCCCTGCCTGGATGGCCGGTCCCCGAGGCTG
>gene=chr22_19159050-19159300; species=papHam
ACGAGGCGTCGAGCCCGCGGCGGTGCAGGAG---------GCCGGGGTCTGAGCAGCGCGGCTCCAGACCTAGCAGCCCCGGCAGGGCGCGTGCGCAGCCCCGGGCTACTGGGCGCGCCCTCGTGACGCCATCAGCGCGCGCCGCTCCAACTTCCGAGCGCAAGCATGGTGGTCCCCGCTGCCTGTGCGCTCCGAGAACGCGATCCGACTCGGCGGCCCTACCTGCCTGGATGGCCGGTCCGCGAGACTG
>gene=chr22_19159050-19159300; species=ponAbe
ACGCGGGGTCGGGTCAGCGGCGGTGCAGGCGGCAAAGGCAGCTAGGGTCTGAGCAGCGCGGTTCCAGCTCCAGCAGCACCGGGAGAGCGCGTGCGCCGCCCCAGAAGACTGGACGCGCCCTCGTGACGCCATCAGCGCGCGCCGCCCCAACTTCCGAGCGCAAGCGTGGTCGCCCCCACAGCCTGTGGGCTCCGGGAACGCCATCCGACTCGGCGGCCCTCCCTGCCTGGCTGGCCGGTCCCCGAGGCTG
>gene=chr22_19159050-19159300; species=rheMac
ACGAGGCGTCGAGCCCGCGGCGGTGCAGGCG---------GCCGGGGTCTGAGCAGCGCGGCTCCAGACCTAGCAGCCCCGGCAGGGCGCGTGCGCAGCCCCGGGCTACTGGGCGCGCCCTCGTGACGCCATCAGCGCGCGCCGCTCCAACTTCCGAGCGCAAGCATGGCGGTCCCCGCAGCCTGTGCGCTCCGAGAACGCGATACGCCTCGGCGGCCCTACCTGCCTGGATGGCCGGTCCGCGAGACTG
>gene=chr22_20104679-20104929; species=hg19
gcgccggccgcTCGCTTCGCCAGCCACTCTTAGTCCGCCAGCGCGTGCGGCGGAGGCCGAGCGTCTCTATGATCCTGGCTTCTGGCAACGTCATCGTCACGCGCCGGATCCAACCCCCAACCACTTTAGCCAGCTCTAGAGGCGCGCGTGGCCGGGACGGAAGTGCGCGCGGGTGTCGCCGGGAGTGCGCGCTCCTCTGGCTGACGGGCGGGCCGGGCATGCGCCGCGGGCGTTTTGGCGGGAAGCGCGG
>gene=chr22_20104679-20104929; species=bosTau
-------ctgctccccgggcccgccgccctccgccagccggcgTGCTCAGGGCAGGAGGGGCGTCTCTGTCGTCCCCGCTTCCGGCGACGTCATCACCACGCGCA-GTTCGACCCCGCAGTC-----CTCTAGCTCCAggggcgcgcgcggccggggcggAAGTGCGCGCGAGGGCCGCCCGGAGTGTGTGCTCCCCAGCCTGCCTGGCTGGCCGGGCATGCGCCGCGGGCGTTTTGGCGGGAAGCGCGG
>gene=chr22_20104679-20104929; species=calJac
GCGCTGGCCGCTCGCTTCGCCCGCTACTCTTAGTCCGCCAGAGCGTGCCGCGGAGGCCACGCATCTCTATGATCCTGGCTTCCGGCAACATCATCGCCACGCGCCGGCTCCAACCCCCAACCACTTTAGCCAGCTCTAGAGCCGCGCGTGGCCGGGACGGAAGTGCGCGCGGGGGTCGCCGGGAGTGCGCTCTCCTCTGGCTGAAGGGCGGGCCGAGCATGCGCCGCGGGCGTTTTGGCGGGAAGCGCGG
>gene=chr22_20104679-20104929; species=canFam
GTGCCGGCCGCTCGCCTGGTTGGCCGCTCTCCGTGAGCCAGCGCGTGCCGCCGAGGCCGCGCGTCTCTATCATCTCGACTTCCGGTGATGTCATCGCCACGCGCCAGCTCGGATCCCCTGGC-CCTTAGCGAGCCCGAGGGGCGCGCGCCACCGGGGCGGAAGTGCGCGCGAGGGCCGCCGGGAGCGCACG-TCCCCTGGCTGCCGGGCTGGCCGGGCATGCGCCGGGGGCGTTTTGGCGGGAAGCGCGG
>gene=chr22_20104679-20104929; species=equCab
----------------------------------------------------------------------------------------------------------------------------------------------------------------------------------------------------------------------------------------------------------
>gene=chr22_20104679-20104929; species=gorGor
gcgccggccgcTAGCTTCGCCAGCCACTCTTAGTCGGCCAGC----------------------------------------------------------------------------------------------------------------------------------------------------------------------------------------------------------------
>gene=chr22_20104679-20104929; species=panTro
gcgccggccgcTCGCTTCGCTAGCCACTCTTAGTCCGCCAGCGCGTGCGGCGGAGGCCGAGCGTCTCTATGATCCTGGCTTCTGGCAACGTCATCGTCACGCGCCGGATCCAACCCCCAACCACTTTAGCCAGCTCTAGCGGCGCGCGTGGCCGGGACGGAAGTGCGCGCGGGGGTCGCCGGGAGTGCGCGCTCCTCTGGCTGACGGGCGGGCCGGGCATGCGCCGCGGGCGTTTTGGCGGGAAGCGCGG
>gene=chr22_20104679-20104929; species=papHam
gcgccggccgcACGCTTCGCCAGCCACTCTTAGTCCGCCAGCGCGTGCCGCGGAGGCCGAGCGTCTCTATGATCCTGACTTCCGGCAACATCATAGCCACGCGCCGG-------CTCCAACCACTTTAGCCAGCTGTTGGGGCGCGCGTGGCCGGGACGGAAGTGCGCGCAGGGGTCGCCGGGAATGCGCGCTCCTCTGGCTGACGGGCGGGCCGGGCATGCGCCACGGGCGTTTTGGCGGGAAGCGCGG
>gene=chr22_20104679-20104929; species=ponAbe
GCGCCAGCCGCTCGCTTCGCCAGCCACTCTTAGTCCGCCAGCGCGTGCGGCGGAGGCCGAGCGTCTCTATGATCCTCGCTTCTGGCAACGTCATCGTCGCGCGCCGGATCCAACCCCCAACCACTTTAGCCAGCTCTGGCGGCGCGCGTGGCCAGGACGGAAATGCGCGCGGGGGTCGCCGGGAGTGCGCGCTCCTCTGGCTGACGGGCGGGCCGGGCATGCGCCGCGGGCGTTTTGGCGGGAAGCGCGG
>gene=chr22_20104679-20104929; species=rheMac
gcgccggccgcACGCTTCGCCAGCCACTCTTAGTCCGCCAGCGCGTGCCGCGGAGGCCGAGCGTCTCTATGATCCTGACTTCCTGCAACATCATAGCCACGCGCCGG-------CTCCAACCACTTTAGCCAGCTCTTGGGGCGCGCGTGGCCGGGACGGAAGTGCGCGCAGGGGTCGCCGGGAATGCGCGCTCCTCTGGCTGACGGGCGGGCCGGGCATGCGCCACGGGCGTTTTGGCGGGAAGCGCGG
>gene=chr22_26908331-26908581; species=hg19
GAGTCCCCTTGTGGCCAGCCGTGCTCACCTGTCCGAGGGTCCAGCGTACCAAATTCAGCTTCACCATCCGCGCGAGAAGACGCCGCTCCTACACCAGAACCCGGAAGCACCGTGGCCGGCGCGCCGGAAATGACGTTAGTCGACAGCGGATGTCCTGCTGGCTGCCAGGGCAGCGTGGGACGCTACGGCGGATATGGCTGCAGAGCGGCCGGCTGGGATCTTAGATAGGAGGGGTGGATTTGCAAGGCCT
>gene=chr22_26908331-26908581; species=bosTau
GACTCCCCCCTTCCCGGGCCCAGCTCACCTCTCTCC-GGCTCAGCGGACCGAACTCAGCGCCCCACTTGGTGCGAGAAACCGCCACTAAGGCGCCGGAACGCGGGTGC---------GGCGCACCAGAAATGACA--TCACGTCAGCGGATATGACGCTCGTTGCCATGGCAGCAGTGGACGCTACGGTGGCTTTGGATTTAGAGCATT----TGCGTTATTGGTGAA--------GGTTTTCGCGGCCG
>gene=chr22_26908331-26908581; species=calJac
GAGTCCCCTCGTGGCAAGCCCTACTCACCTCTCCGAGGCTCCAGCGTACCAAACTCAACTTCACAGTCCACGGAAGAAGGAGTCTCTCCTACGCCAGACCCCGGATGCGCCGGAGTCGGCGCGCCGGAAATGACGTT-GTCGACAGCGGATGTCGCGCTGGCTGCAAGGGCAGGATGGAACGCTGCGGCAGATTTGCCTGTAGAATGGCGGGCTGGGATCTTAGAAAGGAGGGGTGGATTTGCAAGGACC
>gene=chr22_26908331-26908581; species=canFam
----------------------------------------------------------------------------------------------------------------------------------------------------------------------------------------------------------------------------------------------------------
>gene=chr22_26908331-26908581; species=equCab
CGTCTCCCCCTCCC--GGGCCCGCTCGCCTGTCCCG-GGCCCCGT--ACGGAACACAGTATCCCACTCCGCGCGAGGAGTCGCCGCTCCGGCGCCGCACCCCGGAAGTGTCTAGACCGGCGCGCCGGAAATGACGTTGCTAGACGGCAGAAGTGGCGCTAGTTGCCATGGCAGCAACGGAGGCTTCAGTGGGTCTGGCTCTACGGCGGCGCGCTGCGGTGCTAGAAAGGAGACGGGGACGTTCAGGGTCC
>gene=chr22_26908331-26908581; species=gorGor
GAGTCCCCTTGTGGCCAGCCTTGCTCACCTCTCCGAGGGTCCAGCGTACCAAATTCAGCTTCACAATCCGCGCGAGAAGACGCCGCTCCTACACCAGAACCCGGAAGCACCGTGGCCGGCGCGCCGGAAATGACGTTGGTCGACAGCGGATGTCTTGCTGGCTGCCAGGGCAGCGTGGTACGCTACGGCGGATATGGCTGCAGAGCGGCGGGCTGGGATCTTAGATAGGAGGGGTGGATTTGCAAGGCCT
>gene=chr22_26908331-26908581; species=panTro
GAGTCCCCTTGTGGCCAGCCGTGCTCAACTGTCCGAGGGTCCAGCGTACCAAATTCAGCTTCACAATCCGCGCGAGAAGACGCCGCTCCTACCCCAGAACCCGGAAGCACCGTGGCCGGCGCGCCGGAAATGACGTTAGTCGACAGCGGATGTCCTGCTAGCTGCCAGGGCAGCGTGGGACGCTACGGCGGATATGGCTGCAGAGCGGCCGGCTGGGATCTTAGATAGGAGGGGTGGATTTGCAAGGCCT
>gene=chr22_26908331-26908581; species=papHam
GAGTCCCCTCGTAGCCAGCCTTGCTCACCTCTCCGAGGGTCCAGCGTACCAAACTCAGCTTTACAATCCGCGCGAGAAGACGCCGCTCCTACGCCAGAACCCGGATGCAGCGTGGCTGGCGCGCCGGAAATGACGTTAGTCGACAGCGGATGTCCTACTGGCTGCCGCGGCAGCGTGGACCGCTACGGCGGGTATGGCTGTAGAGCGGCAGGCTGGGATCTTAGAGAGGAGGGGTGGATTTGCAAGGTCC
>gene=chr22_26908331-26908581; species=ponAbe
GAGTCCCCTTGTGGCCAGCCTTGCTCACCTCTCCGAGGGTCCAGCGTACCAAATTCAGCTTCACAATCCGCGCGAGAAGACGCCTCTGCTACCCCAGAACCCGGATGTACCGTGGCCGGCGCGCCGGAAATGACGTTAGTCGACAGCGGCTGTTCTGCTGGCTGCCAGGGCAGCGTGGTACGCTACGGCGGATACGGCTGTAGAGCGGCCGGCTGGGATCGTAGATAGGAGCGGTGGATTTGCAAGGCCT
>gene=chr22_26908331-26908581; species=rheMac
GAGTCCCCTCGTAGCCAGCCTCGCTCACCTCTCCGAGGGTCCAGCGTACCAAACTCAGCTTCACAATCCGCGCGAGAAGACGCCGCTCCTACGCCAGAACCCGGATGCAGCGTGGCTGGCGCGCCGGAAATGACGTTAGTCGACAGCGGATGTCCTACTGGCTGCCGCGGCAGCGTGGAACGCTACGGCGGGTATGGCTGTAGAGCGGCAGGCTGGGATCTTAGAGAGGAGGGGTGGATTTGCAAGGTCT
>gene=chr22_29269638-29269888; species=hg19
gagaggagaagaaagatttctctcccaaattgctatagatcatatttcagggaagattctaattggtcctgccttggtcacatgcccacttctgaaccaatgcttgtagttaggggagtgcagtgctttgattggctagtctgagtcacatgcccacTTATGTTGGGATACTGAGCTCTGTAATTGACATCCCCCCAGAGATAGCATGGGCCAGGAAGGATGATACCCTAGGAAGGGATGTTGAGTCAGT
>gene=chr22_29269638-29269888; species=bosTau
----------------------------------------------------------------------------------------------------------------------------------------------------------------------------------------------------------------------------------------------------------
>gene=chr22_29269638-29269888; species=calJac
cagatgagaagaaagatctctctcccaaattggtgtagatcaaatttcagggaagattctaattggtcctgccttggtcacatgcttacttctgaactaatgcttgtagttaggggagtggagtgctttgattggctagtctgaatcacatgcccacTTGTGTTGAGATGCTGAGCTCTGTGATTGACAGCCCGCCAGAGACAGCATGGGCTAGGAAGGGTGATACTCTAAAGAGGAATGTTGAGTCAGT
>gene=chr22_29269638-29269888; species=canFam
cacaggaggagacagacctctcccccagtttccaatggatcaaatttcagggaagactctgattggctttgctttagtcacatgcctacttctaaacctgtcattgtagctaggggagggaagtactttggcca-----ttggggtcacatgcccacAGATGCTGGGGAGATGGGCTACGTGATTGACAGCCCCAGAGAGATGAGGTGATCCAGAAAGGGTGGCACCATAGGAAGGGATGTGGAGTCAGC
>gene=chr22_29269638-29269888; species=equCab
cacaggagaagacagacctctcccccagtttccaaaagatcaaatttcaaggaagactctgattggtccaccttttgtcacatgcctacctctgaaccaatcattgtagccagcagagtggaatactctgattggccattctgggtcacatgcccacatatgttagagagctgagctctgtgactgacagcactagagagacgatgtggaccagaaagggaggtaccctgggaagggttgctgtGTCAAC
>gene=chr22_29269638-29269888; species=gorGor
gagaggagaagaaagatttctctccgaaattgctatagctcatatttcagggaagattctaattggtcctgccttggtcacatgcccacttctgaaccaatgcttgtagttaggggagtgcagtgctttgattggctagtctgagtcacatgcccacTTATGTTGGTATGCTGAGCTCTGTAATTGACATCCCCCCAGAGATAGCATGGGCCAGGAAGGATGATACCCTAGGAAGGGATGTTGAGTCAGT
>gene=chr22_29269638-29269888; species=panTro
----------------------------------------------------------------------------------------------------------------------------------------------------------------------GATGC-GAGCTCTGTAATTGACATCCCCCCAGAGATAGCATGGGCCAGGAAGGATGATACCCTAGGAAGGGATGTTGAGTCAGT
>gene=chr22_29269638-29269888; species=papHam
cagaggagaagaaagatctctctcccaaattgccatagatcgtatttcagggaagattctaattggtcctaccttggtcacatgcccacttctgagccaatgcttgtagttaggggagtgcagtgctttgattggctagtctgagtcacatgcccacTTATGTTGGGATGCTGAGCTCTGTGATTGACAGCCCCCCAGAGATAGCATGGGCTAGGAAGGATGATACCCTGGGAAGGGATGTTGAGTCAGT
>gene=chr22_29269638-29269888; species=ponAbe
gagaggagaagaaagatctctcttccaaattgctatagatcgtatttcagagaagattctaattggtcctgcctcggtcacatgcccacttctgaaccaatgcttatagttaggggagtgcagtgttttgattggctagtctgagtcacatgcccacTTATGTTGCGATGCTGAGCTCTGTGATTGACATCCCCCCAGAGATAGCATGGGCCAGGAAGGATGATACCCTAGGAAGGGATGTTGAGTCAGT
>gene=chr22_29269638-29269888; species=rheMac
CAGAGGAGAAGAAAGATCTCTCTCCCAAATTGCCATAGATCGTAtttcagggaagattctaattggtcctaccttggtcacatgcccacttctgaaccaatgcttgtagttaggggagtgcagtgctttgattggctagtctgagtcacatgcccacTTATGTTGGGATGCTGAGCTCTGTGATTGACAGCCCCCCAGAGATAGCATGGGCTAGGAAGGATGATACCCTAGGAAGGGATGTTGAGTCAGT
>gene=chr22_29709222-29709367; species=hg19
GTCCAATCCAGGTCCCTGATTGTCCCAGTCACAAGGTGGGGCCCATGGATGGCACTGTCCGATCGGGTCACATGAGGCTGCAGCGCGCGGGATGCAGCGCCCCCTGCAGGCGCAGGGCCGGGTGTGCAGGGCGCGCGCGCACCAG
>gene=chr22_29709222-29709367; species=bosTau
GTCCAATCCGAGTCCCCG---GTTCTAGTTAACTAGAAGGTGCCGTAAGCGGCGTTTTCCAATTCGATCACATGAGGCTGCAGCGCGCCGGGTGCAGCGCCCCCTGCAGGCGCAGAGCCGGATGTGCAGGGCGTGCGCGCACGAG
>gene=chr22_29709222-29709367; species=calJac
GTCCAATCCAGCTCCCTGACTGTTCCAGTCACAAGGTGGGACCCATGGATGGCATGGTCCAAACAGGTCACATGAGGCTGCAGCGTGCCGGATGCAGCGCCCCCTGCAGGCGCAGAGCCGGGTGTGCAGGGCGCGAGCGCACCAG
>gene=chr22_29709222-29709367; species=canFam
GTCCAATCCAGGTACCCGGTTGTTCCAATCAAACTGGG--CGCCGTCGGCGTCGCGGTCCAGTTCAGTCACATGAGGCTGCAGCGGGCCGGGTGCAGCGCCCCCTGCAGGCGCAGGGCCGGGTGCGCAGGGCGCGCGCGCACCAA
>gene=chr22_29709222-29709367; species=equCab
GTCCAATCCAGGTCCCTGGTTGTTCCAGTCAAATAGGCGTCCCCACTGGCGGCGGCGTCCAATTCGGTCACATGAGGCTGCAGCGCGCCGGGTGCAGCGCCCCCTGCAGGCGCAGGGCCGGGTGTGCAGGGCGGGCGCGCACCAG
>gene=chr22_29709222-29709367; species=gorGor
GTCCAATCCAGGTCCCTGACTGTCCCAGTCACAAGGTGGGGCCCATGGATGGCATTGTCCGATCGGGTCACATGAGGCTGCAGCGCGCGGGATGCAGCGCCCCCTGCAGGCGCAGGGCCGGGTGTGCAGGGCGCGCGCGCACCAG
>gene=chr22_29709222-29709367; species=panTro
GTCCAATCCAGGTCCCTGATTGTCCCAGTCACAAGGTGGGGCCCATGGATGGCATTGTCCGATCGGGTCACATGAGGCTGCAGCGCGCGGGATGCAGCGCCCCCTGCAGGCGCAGGGCCGGGTGTGCAGGGCGCGCGCGCACCAG
>gene=chr22_29709222-29709367; species=papHam
GTCCAATCCACGTCCCGGGTTGTCCCAGTCACAAGGTGGGGCCCATGGATCGCACTGTCCAATTGGGTCACATGAGGCTGCAGCGCGCTGGATGCAGCGCCCCCTGCAGGCGCAGGGCCGGGTGTGCAGGGCGCGCGCGCACCAG
>gene=chr22_29709222-29709367; species=ponAbe
GTCCAATCCAGGTCCCTGGTTGTCCCAGTCACAAGGTGGGGCCCATGGATGGCATTGTCCGATCGGGTCACATGAGGCTGCAGCGCGCGGGATGCAGCGCCCCCTGCAGGCGCAGGGCCGGGTGTGCAGGGCGCGCGCGCACCAG
>gene=chr22_29709222-29709367; species=rheMac
GTCCAATCCACGTCCCGGGTTGTCCCAGTCACAAGGTGGGGCCCATGGATGGCACTGTCCAATTGGGTCACATGAGGCTGCAGCGCGCTGGATGCAGCGCCCCCTGCAGGCGCAGGGCCGGGTGTGCAGGGCGCGCGCGCACCAG
>gene=chr22_31002663-31002913; species=hg19
AACTCCCCCCCCCCACCGAACTGCCCAACTCCCCCTCCCCAACTGCCCAACTCCCCCACCCCCACAATCCCCTCCCGCCACAACTGAGGGAGGCGGTGCTGAAAAACAGCTGACTCCAGCAATGCTGCTCACGTGACCACTGCAGCTGCAGCTCCCGTTCCACTCCTTGTCCTGGGCTAGGTGGGCACTACCAGGGGCTCCTTTGGTAAGGAGTACCGGGTAGGCACCCGGTCCTGCCAATCCACCACTG
>gene=chr22_31002663-31002913; species=bosTau
------------------------------------------------------------CCCGCGGCCGCGCCC------------AGCAGGCGGGG----AGAACAGCTGA-----------CTGCTCACGTGACTGTCCCAGCTC-----CCAGTCCCGTTCCCTGTCCCAGGCCGGGTGGGCAGTTTCAGGGGCTCCTTCTGGGAGGGGTAGCAGGTAGGCACCTAGCCTACCGTGTCTACCG---
>gene=chr22_31002663-31002913; species=calJac
---------------------------------------------------------------------------------------GGGAGGCGGTGCTGAAGAACAGCTGACGCCAGCAATGCTGCTCACGTGACCACCGCAGCTGCACCTCCCGTTCTACTCCTAGTCCCGGGCTAGGCGGGTACTACCAGGGGCTCCTTCTGTAAGGAGTATCAGGTGGGCACCCGGTCCTGCCGTTCCACCACTG
>gene=chr22_31002663-31002913; species=canFam
------------------------------------------------------------------------CCA------------GGCGGGCTGGG----AGAACAGCTGACACCAGCAG--TAGCTCACGTGACTAGTAGGGCTC-----TCAGTTCCGCTCCCTGTCCCAGACCGGGTGGGTACTTGCAGGGACTCCTTCTGTGGGGGGCACCAGGTAGGCACCCAGCCCTGCCTGTCCACTGCTG
>gene=chr22_31002663-31002913; species=equCab
---------------------------------------------------------------------------------------GGCGGGTAAGG----AGAACAGCTGACTCCC-CAGTCTCGCTCATGTGACCACCACAGCTC-----CCTGTTCTACTCCC-GTCCCAGGCCA-----GCACTTTGAGGGGCTCCTTCTGTGAGAAGCATCAGGTAGGCACCCAGCCCTGCCTGTCCACCGCTG
>gene=chr22_31002663-31002913; species=gorGor
AACT------------------------------------AACTGCCCAACTCCCCCACCCCCACAATCCCCTCCCCCCACAACTGAGGGAGGCGGTGCTGAAAAACAGCTGACTCCAGCAATGCTGCTCACGTGACCACTGCAGCTGCAGCTCCCGTTCCACTCCTTGTCCTGGGCTAGGTGGGCACTACCAGGGGCTCCTTCGGTAAGGAGTACCAGGTAGGCACCCGGTCCTGCCAATCCACCACTG
>gene=chr22_31002663-31002913; species=panTro
AACTCCCCCACCCC-----------------CCCCTCC--AGCTGCCCAACTCCCCCACCCCCACAATCCCCTCCCCCCACAACTGAGGGAGGCGGTGCTGAAAAACAGCTGACTCCAGCAATGCTGTTCACGTGACCACTGCAGCTGCAGCTCCCGTTCCACTCCTTGTCCTGGGCTAGGTGGGCACTACCAGGGGCTCCTTCGGTAAGGAGTACCAGGTGGGCACCCGGTCCTGCCAATCCACCACTG
>gene=chr22_31002663-31002913; species=papHam
A---------------------------------------AACTGCCCAACTCCCCCACCCCTGCAATCCCCTCCT-CCACCACCAAGGGGGGTGGTGCTGAAAAACAACTGACTCCAGCAGTGCTGCTCACGTGACCACTGCAGCTGCAGCTCCCGTTCTGCTCCTTGTCCTGGGCTAGGTGGGCACTACCAGGGGCTCCTTCTGTAAGGGGTACTAGGTAGGCACCCGGTCCTGCCGATCCACCACTG
>gene=chr22_31002663-31002913; species=ponAbe
CGC-------------------------------------AACTGCCCAACTCCCCCACCCCCGCAATACCCTCCCCGCACAACCGAGGGAGGCGGTGCTGAAAAACAGCTGACTCCAGCATTGCTGCTCACGTGACCACTGCAGCTGCAGCTCCCGTTCCACTCCTTGTCCTGGGCTAGGTGGGCACTACCAGGGGCTCCTTCGGTAAGGAGTACCAGGTAGGCACCCGGTCCTGCCAATCCACCACTG
>gene=chr22_31002663-31002913; species=rheMac
A---------------------------------------AACTGCCCAACTCCCCCACCCCTGCAATCCCCTCCT-CCACCACCAAGGGGGGTGGTGCTGAAAAACAACTGACTCCAGCAGTGCTGCTCACGTGACCACTGCAGCTGCAGCTCCCGTTCTGCTCCTTGTCCTGGGCTAGGTGGGCACTACCAGGGGCTCCTTCTGTAAGGAGTACTAGGTAGGCACCCGGTCCTGCCGATCCACCACTG
>gene=chr22_31365067-31365225; species=hg19
CACAAAGCTGCAGCTCCTCCCGCCCCCGCCCTGATGTACAGCCTCCTGATTGGCGGGCTGCGTGTCCCCATGTGACCGGATCTTGGTTGGCCGGTCCCGCCCCTGTCACGTGACAGCGTGCGCCTCTCTTCCTGCTTTCCTGACCCTCTCCGCCATTT
>gene=chr22_31365067-31365225; species=bosTau
CATAGAGCCGCAGCTCCTCCCGCCCCCGCCCTGATGCGACGCCTCCTGATTGGTGGGTAGCGTGTCTCCACGTGACCGGATTTT-GTT-GCCGGGCCCGCCCCTGTCACGTGAGTGCGCGCGCCTCTCTTCCTGCTTTCTTGACCCTCTCCGCCATTT
>gene=chr22_31365067-31365225; species=calJac
CGTAAAGCTGCAGATCTTCCCGCCCCCGCCCTGATGTACAGCCTTCTGATTGGCGGGCTGCGTGTCCCCATGTGACTGGATCTTGGTTGGCCGGTCCCGCCCCTGTCACGTGAGAGCGTGCGCCTCTCTTCCTGCTTTCCTGACCCTCTCCGCCATTT
>gene=chr22_31365067-31365225; species=canFam
CACGGAGCCGCAGCTCTTCCCGCCCCCGCCCTGATGCGACGCCTCCTGATTGGCGGGAAGCGGGTCTCCACGTGACCGGATCTT-GTTAGCCGGGCCCGCCCCTGTCACGTGAGAGCGCGCGCCTCTCTTCCTGCTTTCATGACCCTCTCCGCCATTT
>gene=chr22_31365067-31365225; species=equCab
CACAGAGCCGCAGCTCCTCCCGCCCCCGCCCTAATGCGACG-CTCTTGATTGGTGAGTAGCGTGTCTCCACGTGACCGGATCTT-GTTAGCCGGGCCCGCCCCTGTCACGTGAGCGCGCGCGCCTCTCTTCCTGCTTTCCTGACCCTCTCCGCCATTT
>gene=chr22_31365067-31365225; species=gorGor
--------------------------------------------------------------------------------------------------------------------------------------------------------------
>gene=chr22_31365067-31365225; species=panTro
CACAAAGCTGCAGCTCCTCCCGCCCCCGC------GTACAGCCTCCTGATTGGCGGGCTGCGTGTTTTCATGTGACCGGATCTTGG-TGGCCGGTCCCGCCCCTGTCACGTGACAGCGTGCGCCTCTCTTCCTGCTTTCCTGACCCTCTCCGCCATTT
>gene=chr22_31365067-31365225; species=papHam
CACAAAGCTGCAGCTCCTCCCGCCCCCGCCCTGATGTACAGCCTCCTGATTGGCGGACTGCGTGTCCCCATGTGACCGGATCTTGGTTGGCCGGTCCCGCCCCTGTCACGTGAGAGCGTGAGCCTCTCTTCCTGCTTTCCTGACCCTCTCCGCCATTT
>gene=chr22_31365067-31365225; species=ponAbe
CACAAAGCTGCAGCTCCTCCCGCCCCCGCCCTGATGTACACCCTCCTGATTGGCGGGCTGCGTGTCCCCATGTGACCGGATCTTGGTTGGCCGGTCCCGCCCCTGTCACGTGACAGCGTGCGCCTCTCTTCCTGCTTTCCTGACCCTCTCCGCCATTT
>gene=chr22_31365067-31365225; species=rheMac
CACAAAGCTGCAGCTCCTCCCGCCCCCGCCCTGATGTACAGCCTCCTGATTGGCGGACTGCGTGTCCCCATGTGACCGGATCTTGGTTGGCCGGTCCCGCCCCTGTCACGTGAGAGCGTGAGCCTCTCTTCCTGCTTTCCTGACCCTCTCCGCCATTT
>gene=chr22_31556028-31556278; species=hg19
CAAAGCTCTTTGAAAAGCTGCCGAAGCTCCAAGGTTCCTCCGCTTCCTGCCCGCAGGCGGAACCTTAGAGCTTCAGCCATGGAAATTAACCTCTTCCGGTTGGGGCCGGAAGTCCCTCCGAGAGGGGCGGCTCCGCGTCATGTGACTGGAGTCCGCGTAGGAGGGGTCGGAGGTCTTACCCAACAGATTGACGCGGCGTTAGTATTGGCCGTGTACCCGAAAAACTGATTGACTGGGCTGGCGTTAACTG
>gene=chr22_31556028-31556278; species=bosTau
----gCTTTCTCAAAGGCTTCCAGAGTCCTTGTGTTTTTTCCCTTCCTCCCGGCAGGCGGAACCTTAGAGCCCAGGATCTGGGGACCAACCTCTTCCGGTTTGGGCCGGAAGTTCCTCGGAAAGCGGCGGCTTGGCGTCAGCTGACCAGAGTCCGCGTAGAAGCGCTCCGAGGTCCGGCCGGATAGACTAACCCAGGTAAGAGACTGGCTGAGCGACCGACGGGCTGACAGGCTGGGGCGGCGTTAACTG
>gene=chr22_31556028-31556278; species=calJac
C-AAGCTCTTTAAAAAGCTGCCAAAGCTCCAAGATTCCTCCGCTTCCTACCCGCAAGCGGAACCTTACAGCTTCGGACCTGGGCATCAGTTTCTTCCGGTTGGGGCCGGAAGTTCCTCCGAAAGGGGCGGCTCCGCGTCAGGTGACTGGAGTCCGCGTAGGAGGGGTCGGAGGTCCTACCCAACAGTTTG------------------------------------------------CGGTGTTAACTG
>gene=chr22_31556028-31556278; species=canFam
CCAGGCTCTTTGAAAAGCTGCCAAAAGCCC---GTTTCTCCGCTTCCTGCCCCCAGGCGGAACCTTAGAGCCCCTGATCTGGGGACCAGCCCTTTCCGGTTGCGGCCGGAAGTCCTCGGAGGGGGGGCAGTTCTGCGTCAGGTGACCCGAGTGTGCGTAGGAGGGATCGCAGGTCTTACCCGGCAGCCTGAAGGGA----CGCGGTGGCGGGGCGGACGACGGACGGACAAGCTGAGGCGGCGTTAGCTG
>gene=chr22_31556028-31556278; species=equCab
--------TTGGTAACAC--CAAGAGGCCCTAGGGTCCCCCGCTGCCTGCCCGCAGGCGGAACCTTAGAGCCGGGGACCTGGGGACCAACCTTTTCCGGTTGTGGCCGGAAGTCCCTCGGGGAGGGGCGGTTCTGTATCAGGTGACCGGAGTCCGCGTAGGAGGGATCAGAGGTCTGGCCCTACCGACTGACGTGACTGCCGGAGTTGCTGGGCGGCCGACGGACGG---GGCTGCGGCGGCGTTACCTG
>gene=chr22_31556028-31556278; species=gorGor
CAAAGCTCTTTGAAAAGCTGCTGAAGCTCCAAGGCTCCTCCGCTTCCTGCCCGCAGGCGGAACCTTAGAGCTTCGGACATGGAAATTAACTTCTTCCGGTTGGGGCCGGAAGTCCCTCCGAGAGGGGCGGCTCCGCGTCGTGTGACTGGAGTCCGCGTAGGAGGGGTCGGAGGTCCTACCCAACAGATTGACGCGGCGTTAGTATTGGCCGTGTACCCGAAAAACTGATTGACTGGGCTGGCGTTAACTG
>gene=chr22_31556028-31556278; species=panTro
CAAAGCTCTTTGAAAAGCTGCTGAAGCTCCAAGGTTCCTCCGCTTCCTGCTCGCAGGCGGAACCTTAGAGCTTCGGACATGGAAATTAACCTCTTCCGGTTGGGGCCGGAAGTCCCTCCGAGAGGGGCGGCTCCGCGTCATGTGACTGGAGTCCGCGTAGGAGGGGTCGGAGGTCCTACCCAACAGATTGACGCGGCGTTAGTATTGGCCGTGTACCCGAAAAACTGATTGACTGGGCTGGCGTTAACTG
>gene=chr22_31556028-31556278; species=papHam
C-AAGTTCTTTGAAAGGCTGCCAAAGCTCCAGTGTTCCTCCGCTTCCTGCCCGCAGGCGGAACCTTAGAGTTTAGGACATGGAGATTAACCTCTTCCGGTTGGGGCCGGAAGTCCCTCCGAGAGGGGCGGCTTCTCGTCATGTGACTAGAGTCCGCGTAGGAGGGGTCAGAGGTCTTACCCAACAGATTGACGCGGCGATAGTATTGGCCGTGTAGCCGAAAAACTGATTGACTGGGCCGGCGTTAACTG
>gene=chr22_31556028-31556278; species=ponAbe
C-AAGCTCTTTGAAAAGCTGCCAAAGCTCCAACTTTCCTTCGCTTCCTGCCCGCAGGCGGAACCTTAGAGCTTCGGACATGGAGATTAACCTCTTCCGGTTGGGGCCGGAAGTCCCTCCGAGAGGGGCGGCTCCGCGTCATGTGACTGGAGTCCGTGTAGGAGGGGTCGGAGGTCCTACCCAACAGATTGACGCGGCATTAGTATTGGCCGTGTAGCCGAAAAACTGATTGACTGGGCTGACGTTAACTG
>gene=chr22_31556028-31556278; species=rheMac
C-AAGTTCTTTGAAAAGCTGCCAAAGCTCCAGGGTTCCTCCGCTTCCTGCCCGCAGGCGGAACCTTAGAGTTTAGGACATGGAGATAAACCTCTTCCGGTTGGGGCCGGAAGTCCCTCCGAGAGAGGCGGCTTCGCGTCATGTGACTGGAGTCCGCGTAGGAGGGGTCAGAGGTCCTACCCAACAGATTGACGCGGCGATAGTATTGGCCGTGTAGCCGAAAAACTGATTGACTGGGCCGGCGTTAACTG
>gene=chr22_33300151-33300234; species=hg19
tttccacctgggtatccccatctggactacatttcccagcaggccttgtggttgagtgtgggcatgtgacagagttctggcca
>gene=chr22_33300151-33300234; species=bosTau
tgctcacttgggtac--ccagctgggctatatttccctgcaggccttgtgtctggacacagcgacgtgactgagttgtggcca
>gene=chr22_33300151-33300234; species=calJac
tttctgcctgggtat--ctatctggactacatttcccagtaggccttgtggttgagtgtgggcatgtgactgagctctggcca
>gene=chr22_33300151-33300234; species=canFam
tttccacctgggcac--caagctggactacttttcccaacagcccttgtggttgggggcagccatgtggctgagttcaggcct
>gene=chr22_33300151-33300234; species=equCab
ttttcacctgggtac--ctagctggactacatttcccagcagcccttgtggttgggtgcagccatgtgactgagttctgacca
>gene=chr22_33300151-33300234; species=gorGor
tttccacctgggtatccccatctggactacatttcccaggaggccttgtggttgagtgtgggcatgtgacagagttctggcca
>gene=chr22_33300151-33300234; species=panTro
tttccacctgggtatccccatctggactacatttcccagcaggccttgtggttgagtgtgggcatgtgacagagttctggcca
>gene=chr22_33300151-33300234; species=papHam
tttccgcctgggtat--tcagctggactacatttcccagcaggccttgtggttgagtgtggacatgtgactgagctctggcca
>gene=chr22_33300151-33300234; species=ponAbe
tttccacctgggtatccccatctggactacatttcccagcaggccttgtggttgagtgtgggcatgtgacagagttctggcca
>gene=chr22_33300151-33300234; species=rheMac
tttccgcctgggtat--tcagctggactacatttcccagcaggccttgtggttgagtgtgggcatgtgactgagctctggcca
>gene=chr22_35772928-35773178; species=hg19
TCCCACGCCAGGGCCTCGCCTTTGTTTTTCACTGTTAGGGGCTGGCGAGTCACTGACCCGCCCCCCTCCCTGCTGCCCAAACCACTTCTGTTTCCTGAAGGCGCCTTGGGAATGCTGAGTCGCGATTTCCTCATCCCCTCGTGCAGCTGCATTTCTGCTGCGTCATGTTTGGGAGGGGGGACTCGCGGAAACAAAGGGAAGGCGGATTTTGCTAGATTTTGCTGAGTCACCAGTGCCTCCTCAGCTTCTC
>gene=chr22_35772928-35773178; species=bosTau
CCCTCCACGGAGGCCTCGCCTTGGTTTTTCACT-TTCATGCCTGAGGAGCCGCAGCCCTAGC-CCCTCCCTGCAGCCCATGCCGCTTCCGTTTTCGAGTGGCGCCTTCGGAAAGCTGAGTCTCGGTTTCCACGTTCCCCTCGCCA------TTTCTGCTGTGTCATGGTTGGGA-GGGGGACTGGCGGAGACA--GGAAAGGCA----------GATTTTGCTGAGTCACCAGTGCTTCCTCAGCCTCCA
>gene=chr22_35772928-35773178; species=calJac
CCCCACCCCAGGGCCTCACCTTCGTTTTTCA--GTTAGGAGCTGGGGAGCCACTGACCC-GCCCCCTCCCTGCCGCCCAAACCACTTCTGTTTCCTGAGGGCGCCTTGGGAATGCTGAGTCGTGATTTCCTCATCCCCTCGTGCAGCTGCATTTCTGCTGAGTCATGGTTGGGAGGGGGG-CTCGCCAAAACAAAGGGAAGGCGGATTTTGCTAGATTTTGCTGAGTCACTAGTATCTCCTCAGCTTCTC
>gene=chr22_35772928-35773178; species=canFam
CCCTCTGCTGAGGCTTCACCTCTG-TTTTCACCATTAGAGCCTTGGGAG--ACAGCCCTACCGCCCTCGGT----CCCAAACCACTTCTGCTTTCGGGCGGTGCCTGCCGAGTGCTGAGTAGAGATTTCCACACTCCCCGGAGCAGCTGCGCTTCTGCTGAGTCATGGTTGGGAGGGGGG-CTCGCGGAGACAAAGGGGACCTG----------GATTTTGCTGAGTCACCGGAAAT--CTCCGCCT-CC
>gene=chr22_35772928-35773178; species=equCab
CGCTCAGCTGGGGCCTCGCCTCTGTTTTTCACCCTTAGGACCTTGGGAGCTGCGGCCCGGGCCCCCTCCCTACAGCCCAAACCACTTCTGCCTTCGGGCGGTGCCTGCGGAGTGCTGAGTCCAGATTTCCCCATTTCCCGCTGCAGCTGCATTTCTGCTGTGTCACGGTTGGGAGGGGGGACTCGCCGAGACAAGGAGAAGGAG----------GAATTTGCTGAGTCACCGGCACTTCCTCAGCCTCCC
>gene=chr22_35772928-35773178; species=gorGor
TCCCACGCCAGGGCCTCGCCTTTGTTTTTCACTGTTAGGGGCTGGCGAGTCACTGACCCGCCCCCCTCCCTGCTGCCCAAACCACTTCTGTTTCCTGAGGGCGCCTTGGGAATGCTGAGTCGCGATTTCCTCATCCCCTTGTGCAGCTACATTTCTGCTGCGTCATGTTTGGGAGGGGGGACTCGTGGAAACAAAGGGAAGGCGGATTTTACTAGATTTTGCTGAGTCACCAGTGCCTCCTCAGCTTCTC
>gene=chr22_35772928-35773178; species=panTro
--------------------------------------------------------------------------------------------------------------------------------------------------------------------------------------------------------GGCGGATTTTGCGTGATTTTGCTGAGTCACAGCTGACTCCTCAGCTTCTC
>gene=chr22_35772928-35773178; species=papHam
TCCCATGCCAGGGCCTCGCCTTGGTTTTTCACTGTTAGGGGCTGGTGAGCCACTGACCC-TTCCCCTCCCTGCTGCCCAAACCACTTCTGTTTCCTGAGGGCGCCTTGGGAATGCTGAGTCGTGATTTCCTCATCCCCTCGTGCAGCTGCATTTCTGCTGCGTCATGGTTGGGAGGGGGGACTCGTGGAAACAAAGAGAAGGCGGATTTTGCTAGATTTTGCTGAGTCACCAGTGCTGCCTCAGCTTCTC
>gene=chr22_35772928-35773178; species=ponAbe
TTCCACGCCAGGGCCTCGCC-TTGTTTTTCACTGTTAGGGGCTGGCGAACCACTGACCCGCCCCCCTCCCTGCTGCCCAAACCACTTCTGTTTCCTGAGGGCGCCTTGGGAATGCTGAGTCGCGATTTCCTCATCCCCTTGGGCAGCTGCATTTCTGCTGCGTCATGTTTGGGAGGAGGGACTCGCGGAAACAAAGGGAAGGCGGATTTTGCTAGATTTTGCTGAGTCACCAGTGCCTCCTCAGCTTTTC
>gene=chr22_35772928-35773178; species=rheMac
TCCCATGCCAGGGCCTCGCCTTGGTTTTTCACTGTTAGGGGCTGGTGAGCCACTGACCC-TCCCCCTCCCTGCTGCCCAAACCACTTCTGTTTCCTGAGGGCGCCTTGGGAATGCTGAGTCGTGATTTCCTCATTCCCTCCTGCAGCTGCATTTCTGCTGCGTCATGGTTGGGAGGGGGGACTCGCGGAAACAAAGAGAAGGCGGATTTTGCTAGATTTTGCTGAGTCACCAGTGCTGCCTCAGCTTCTC
>gene=chr22_37252442-37252692; species=hg19
CTGTCTGGAGAGGTTGTCTGAGCCAGCAGGCTGCGCGCTCTGCCTGGCCAGCTGCAACTTGACTCTCGACTTGGCCGGGTCCTTCTAGTGCGGCTTATAGCATTCAACCTCCTCTAGGTGGCGCTGCGGAGCGGGGACTCGGCTGCTGATCGCGGCGCCCCCTGGCGGTCTGTTCCCGTCAACATTTAGATTAAGCGCAGAGCCGGTTCCGCCAGGGAAGTGCGCGTCCCGGTGCCCCCGCGTGATGAGA
>gene=chr22_37252442-37252692; species=bosTau
CCGCCTGGAGATGGCTGTGAGTTCAGCAAGCAGCG--CTTTGCCAAGCTAGCTACTGTTTGACCCTCTTGTCGAACCGGTCCTTCGCTTATGACTTATGATGTTTCT---CCTCCAGGTGGCGCTGCAGAGTAG---------------TCGCAGCGTCCCCTGGTGGTCAATTTCCATCAATATTTTGATTAGGCACAGAGCGGTTTCCACAACTCAAGTGCA--------------------GTGACA
>gene=chr22_37252442-37252692; species=calJac
CGGTCTGGAGAGGTTGTCGGAGCCAGCGGGCTGCGCACTCTGCTTGGCCGGCTACAATTTGACCCTCCGCTTGGCCGGGTCCTTCTAATGTGACTTATGACATTTAA---CCTCTAGGTGGCGCTGCAGAGCGGGGACTCGACTGCTGATGGCGGCGCCCCCTGGCGGTCTGTTCCCGTCAACACTTAGATTAAGCGCAGAGCCGGTTCCACAAGCGAAGTGCCTGTCCTGGTGCCCCCGTGTGGTGAAA
>gene=chr22_37252442-37252692; species=canFam
CCCTTCGGGGAGGGCGGTGAATCCA----------------GCAGGGCGGGCTACAGTGGGGCCCTCCGGCCG--CCGGTCCTTCTCCTGCGGCTCCTGACATCCCT---CCTCTAGGTGGCGCTGCGGAGCGGGAGCCGGGCTGTTGATCGCGGCGCCCCCTGCTGGTCCGCTTCCGTCAACATTTTGATTAAGTGCAGAGCCCTTGCAGCAAGTCGGGTGCG----------------------GGGC
>gene=chr22_37252442-37252692; species=equCab
CCGTCTGGAGAGAGCAGTGGATCCAGGAGTCAGC---TCCTGCCGGGCTGGCTACTCTTGGACCCTCTGGTTGGACTGATCCTTCTACTGCGGCTTATGACATCCCT---GCTCTAGCT-------------GGGGACCCGGCCGCTGATCGCGGCGCCCCCTGGCGGTCTGTTCCCGTCAACATTTTGACTAAGCACAGAGCCATTTCTACAAGTGAAGGACA--------------------GTGAGA
>gene=chr22_37252442-37252692; species=gorGor
CTGTCTGGAGAGGTTGTCTGAGCCAGCAGGCTGCGCGCTCTGCCTGGCCAGCTGCAACTTGACTCTCGACTTGGCCGGGTCCTTCTAGTGCGGCTTATGGCATTCAA---CCTCTAGGTGGCGCTGCGGAGCGGGGACTCGGCTGCTGATCGCGGCGCCCCCTGGCGGTCTGTTCCCGTCAACATTTAGATTAAGCGCAGAG-CGGTTCCGCCAGGGAAGCGCGCGTCCCGGTGCCCCCGCGTGATGAGA
>gene=chr22_37252442-37252692; species=panTro
CTGTCTGGAGAGGTTGTCTGAGCCAGCAGGCTGCGCGCTCTGCCTGGCCAGCTGCAACTTGACTCTCGACTTGGCCGGGTCGTTCTAGTGCGGCTTATGGCATTCAA---CCTCTAGGTGGCGCTGCGGAGCGTGGACTCGGCTGCTGATCGCGGCGCCCCCTGGCGGTGTGTTCCCGTCAACATTTAGATTAAGCGCAGAGCCGGTTCCGCCAGGGAAGTGCGCGTCCCGGTGCCCCCGCGTGATGAGA
>gene=chr22_37252442-37252692; species=papHam
CTGTCTGGAGAGGTTGTCTGAGCCAGCAGGTTGCACGCTCTGCCTGGCCAGCTACAACTTGACCCTCGGCTTGGCCGGGTCCTTCTAGTGCGGCTTATGACATTCAA---CCTCTAGGTGGCGCTGCAGAACGGGGACTCCGCTGTTGATCGCGGCGCCCCCCGGCGGTCTGTTCCCGTCAACATTTAGATTAAACGCA--------------AGGCAAGTGCGCGTCCCGGTGCCCCCGAGTGGAGAGA
>gene=chr22_37252442-37252692; species=ponAbe
CTGTCTGGAGAGGTTGTCTGAGCCAACAGGCTGCGCGCTCTGCCTGGCCAGCTACAACTTGACTCTCGACTTGGCCGGGTCCTTCTAGCGCGGCTTATGACATTCAA---CCTGTAGGTGGCGCTGCGGAGCGGGGACTCGGCTGCTGATCGCGGCGCCCCCTGGCGGTC-GTTCCCGTCAACATTTAGATTAAGCGCAGAGCCGGTTCCGCCAGGGCAGTGCGCGTCCCGGTGCCCCCGCGTGATGAGA
>gene=chr22_37252442-37252692; species=rheMac
CTGTCTGGAGAGGCTGTCTGAGCCAGCAGGTTGCACGCTCTGCCTGGCCAGCTACAACTTGACCCTCGGCTTGGCCGGGTCCTTCTAGTGCGGCTTATGACATTCAA---CCTCTAGGTGGCGCTGCAGAACGGGGACTCCGCTGTTGATCGCGGCGCCCCCCGGCGGTCTGTTCCAGTCAATATTTAGATTAAACGCA--------------AGGCAAGTGCGCGTCCCGGTGCCCCCGAGTGGAGAGA
>gene=chr22_37957875-37957997; species=hg19
CTCCCCGCGACCACATGTGCCTCCACAGCGACCCCTGTTGGCCCGATCCCGGCTCCAAAACTTGTTCTTGCGTCATTCCCACCATTGAGTGAGCTCAGGCCATGTGCCCAGGCCCTGACTAT
>gene=chr22_37957875-37957997; species=bosTau
CCTCCTCCAACCACATGCACTTCCACAGCGGCCCCTGTTGGCCTACTTCCGGCCCCAAACCTTGTCCTTGTGTCACCACTGCTATTGAGTAAGCTCCTACCAAGTACCCAGG-CCTGACTA-
>gene=chr22_37957875-37957997; species=calJac
CTCCCTCAGAGCACATGTGCATCCACAGCGACCCCTGTTGGCACGATCCTGGCTCCAAAACTTGTCCCTGTGTCATT-CCACCCCTGAGTGAGCTCAGGCCCTGCGCCCAGGCCCTGACTGT
>gene=chr22_37957875-37957997; species=canFam
CTCCACCGCCCCACACGCGCCTCCACAGCGGCCCCTGTCGGCCTGCGTGCGGCCTCAAACCTTGTCCGTGAGTCATTGCCACCATTGAGTAACCCCCTGGGAGCGGCGCAG--CCTGACTGT
>gene=chr22_37957875-37957997; species=equCab
CTCCCCCAGCCC-CGTGTGCCTCCACAGCGGCCCCTGTTGGCCTGC-TTCGGCCCCAAACCTTGTCCTTGCGTCATTACCACCGCTGAGTAAGCTCCTACCCAGTGCCCAGG-CCTGACTGT
>gene=chr22_37957875-37957997; species=gorGor
CTCCCCGCGACCACATGTGCCTCCACAGCGGCCCCTGTTGGCCCGATCCCGGCTCCAAAACTTGTTCTTGCGTCATTCCCACCATTGAGTGAGCTCAGGCCATGTGCCCAGGCCCTGACTAT
>gene=chr22_37957875-37957997; species=panTro
CTCCCCGCGACCACATGTGCCTCCACAGCGGCCCCTGTTGGCCCGATCCCGGCTCCAAAACTTGTTCTTGCGTCATTCCCACCATTGAGTGAGCTCAGGCCATGTGCCCAGGCCCTGACTAT
>gene=chr22_37957875-37957997; species=papHam
CTCCCCGCGACCACATGTGCCTCCACAGCGGCCCCTGTTGGCCGGATCCTGGCTGCAAAACTTGTTCTTGCGTCATTCCCACCATTGAGTGAGCTCAGGCCATGCGCCCAGGCCCTGACTAT
>gene=chr22_37957875-37957997; species=ponAbe
CTCCCCGCGACCACATGTGCCTCCACAGCGGCCCCTGTTGGCCCGATCCCGGCTCCAAAACTTGTTCTTGCGTCATTCCCACCATTGAGTGAGCTCA-GCCATGTGCCCAGGCCCTGACTAT
>gene=chr22_37957875-37957997; species=rheMac
CTCCCCGCGACCACATGTGCCTCCACAGCGGCCCCTGTTGGCCGGATCCTGGCTCCAAAACTTGTTCTTGCGTCATTCCCACCATTGAGTGAGCTCAGGCCATGCGCCCAGGCCCTGACTAT
>gene=chr22_39570899-39570990; species=hg19
TGCATGGGGGAAGGGCAGCCAGCAGCCAGCCGGCGCATTGCTGGGAGCTGACTCACAGCCCGGGAAGGGGAAGAATGCCCTCACATTCTTT
>gene=chr22_39570899-39570990; species=bosTau
TGAATGGAGGCCGGGCAGGCAGTGGCGGGCTGGCGCGTTGTTGAGTTGTGACTCATAGCCTGGGAAGGGGAAGAACGCCCTCACATTCTTT
>gene=chr22_39570899-39570990; species=calJac
TGCATGGGGGACCGGCAGCCCGCAGCCAGCCGGCGCATTGCTGAGAGCTGACTCACAGCCCGGGAAGGGGAAGAATG-CTTCACATTCTTT
>gene=chr22_39570899-39570990; species=canFam
TGAATGGGGGCCGGGCAGGCAGTGTCGGGCTGGTGCATTGCTGAGGGGTGAGTCACAGCCTGGGAAGGGGAAGAATGCCCTCACATTCTTT
>gene=chr22_39570899-39570990; species=equCab
TGATC--TGGCCGGGCAGGCAGCGGCGGG-----GCATTGCTGAGGGCTGACTCACAGCCTGGGAAGGGGAAGAATGCCCTCACATTCTTT
>gene=chr22_39570899-39570990; species=gorGor
TGCATGGGGGAAGGGCAGCCAGCAGCCAGCCGGCGCATTGCTGAGAGCTGACTCACAGCCCGGGAAGGGGAAGAATGCCCTCACATTCTTT
>gene=chr22_39570899-39570990; species=panTro
TGCATGGGGGAAGGGCAGCCAGCAGCCAGCCGGCGCATTGCTGGGAGCTGACTCACAGCCCGGGAAGGGGAAGAATGCCCTCACATTCTTT
>gene=chr22_39570899-39570990; species=papHam
TGCATGGGGGAGGGGCAGCCAGCAGCCAGCCCGCGCATTGCTGAGAGCTGACTCACGGCCCGGGAAGGGGAAGAATGCCCTCACATTCCTT
>gene=chr22_39570899-39570990; species=ponAbe
TGCATGGGGGAAGGGCAGCCAGCAGCCAGCCGGCGCATTGCTGAGAGCTGACTCACAGCCCGGGAAGGGGAAGAATGCCCTCACATTCTTT
>gene=chr22_39570899-39570990; species=rheMac
TGCATGGGGGAGGGGCAGCCAGCAGCCAGCCCGCGCATTGCTGAGAGCTGACTCACGGCCCGGGAAGGGGAAGAATGCCCTCACATTCCTT
>gene=chr22_39886324-39886386; species=hg19
cctctcattggctgggactcagtcacatggccacaagcagctgctagggaacctgggaagtg
>gene=chr22_39886324-39886386; species=bosTau
catcttg-----caggactcagtcacctggccac-------------------CAGGGAAAG
>gene=chr22_39886324-39886386; species=calJac
tttctcattggctgggactcagtcacatggccacaagcagctgcaagggaacctgggaagtg
>gene=chr22_39886324-39886386; species=canFam
catcttactggccgagccttagtcatatggccacaggtagctgcaagggaagctgagacagg
>gene=chr22_39886324-39886386; species=equCab
catctcactggccaggacttagtcacgtggccaca-gtagctgcaagggaagctgggaaagg
>gene=chr22_39886324-39886386; species=gorGor
cctctcattggctgggactcagtcacatggccacaagctgctgctagggaacctgggaagtg
>gene=chr22_39886324-39886386; species=panTro
cctctcattggctgggactcagtcacatggccacaagcagctgctagggaacctgggaagtg
>gene=chr22_39886324-39886386; species=papHam
cctctcattggctgggactcagccacatggccacaagcagctgcaagggaacctgggaagtg
>gene=chr22_39886324-39886386; species=ponAbe
cctctcattggctgggactcagtcacatggccacaagcagctgcaagggaacctgggaagtg
>gene=chr22_39886324-39886386; species=rheMac
cctctcattggctgggtctcagccacatggccacaagcagctgcaagggaacctgggaagtg
>gene=chr22_39916336-39916586; species=hg19
CATAGAAGCCTAGTAAAGTAGTACACCTCTCTCCTTTCGTGAGGCCATAAGAACAAACTCCTTTTCTCGTCACAGCTACGCCCTGGGCATAAACGGTTGGGGCGTCAAAGGGAGGGAGGGAAGGGAGCGGGCGGGAGGAGACGGTCACGTGGTCGCGGCGGAAGGATGCGTCTGTGCTGCGTCCCCATAGAGACGAAGTCTATAAAGGGCCGGCGGGCGGCCACGGCAGCCATTTCTACTTTGCCCGCCC
>gene=chr22_39916336-39916586; species=bosTau
TTTAAAAGCCTTGTAAAAAAGTGCACC-----TTTTTCCTGAAGCCGTAAAAATAA-CAAACTCCCTCTTCACTGATATGCCCTAGACATAAAAGATCGGGGCGTCGG----AGAGCTGACAATACGTGGGCGGGAGGTGCGAGTCACGTGACGGCGGCGGAAGGATGTGTCTGTGATGCGTCCTCACAGAGGCAGAGTCTATAAAGGATCCGCGCTCGGCTGTTGCTGCCATTTTTCCTTCTTCCGTCC
>gene=chr22_39916336-39916586; species=calJac
CATAGAAA-CTAATAAAGTAGTGCGCCTCTCTCCTTTCATGAGGCCATAGAAACAAATTCCTTTTCCTGTCACAGCTGCGCCC-GGACATAGGTGGTGGGGGCGTCAG----AGGGAGGGAAGCGAGCAGACGGGAGGAGACGGTCACGTGGCTGCTGCGGAAGGATAAGTCTGTGCTGTGTTCCAGCGGAGGCGAACTTTATAAAGGGCCGACGGGCGGCGGCTGCGGCCATTTCTACTTCTCTCTCTC
>gene=chr22_39916336-39916586; species=canFam
CTTAGTAGCCTTGCAAAGTAGCGCGCCTTTTTCCTTTCTCGAGACGTTGGAAGTAA-CAACTCTTCTCTTCACAGCTACGCCGTGGACCTAAAAGATAGGGGCGTCGG----A-TCGCGAAGACGGGTGGGTGGGAGGCGCGGGTCACGTGACCGCGGCGGAAGGATGTGGGTGTGATGCGTCCTCATAGAGGCAAAGTCTATAAAGGACCCTCGATCGGCCGGCGCGGCCATTTCCCTTCCTCCCGCCT
>gene=chr22_39916336-39916586; species=equCab
CTTAGAAGGCTTGTAAAGTAGTGCGCC-TTTTCCTTTCTTGAAAGCTTGAGAAGAG-CTCACTTTCTCTTCACAGCCATGCCATGATCATAAAAAGTGGGGGCTTCGG----T-AGATGAAAAGGAGTGGGTGGGAGGCG-AGGTCACGTGATCAT-GCGGAAGGATACATCCACCATGCAAGCTCGCGAAGAGCGAGTCTATAAAGGGCCGGCAGGCGGCAGCCGCGGCCATTTCTTTTTCTTCCGCCA
>gene=chr22_39916336-39916586; species=gorGor
CATAGAAGCCTAGTAAAGTAGTACACCTCTCTCCTTTCGTGAGGCCATAAGAACAAACTCCTTTTCTCGTCACAGCTACGCCCTGGGCATAAACGGTTGGGGCGTCAAAGGGAGGGAGGGAAGGGAGCGGGCGGGAGGAGACGGTCACGTGGTCGCGGCGGAAGGATGCGTCTGTGCTGCGTCCCCATAGAG----------------------------------------------------------
>gene=chr22_39916336-39916586; species=panTro
CATAGAAGCCTAGTAAAGTAGTACGCCTCTCTCCTTTCGTGAGGCCATAAGAACAAACTCCTTTTCTCGTCACAGCTACGCCCTGGGCATAAACGGTTGGGGCGTCAAAGGGAGGGAGGGAAGGGAGCGGGCGGGAGGAGACGGTCACGTGGTCGCGGCGGAAGGATGCGTCTGTGCTGCGTCCCCATAGAGACGAAATCTATAAAGGGCCGGCGGGCGGCCACTGCAGCCATTTCTACTTTGCCCGCCC
>gene=chr22_39916336-39916586; species=papHam
CATAGAAGTCTAGTAAAGTAGTGCACCTCTCTCGTTTCGTGAGGTCATAAGAACAAACACCTTTTCTCGTCACAGCTACGCGCTGGGCATAAACGGTTGGGGGGTCAA----AGGGAGGGAAACGAGCGGGCGGGAGGAGATGGTCACGTGGCCGTGGCGGAAGGATGCGTCGGTGCTGCGTCCCCTTAGAGACGAAGTCTATAAAGGGCCGGCGGGCGGCTGTTGCGGCCATTTCTACTTCGTCCGCCC
>gene=chr22_39916336-39916586; species=ponAbe
CATGGAAGCCTAGTAAAGTAGTACACCTCTCTCCTTTCGTGAGGCC-TAAGAAGAAACTCCTTTTCTCGTCACAGCTACGCCCTGGGCATAAACGGTTGGGGCGTCAA----AGGGAGGGAAGGGAGCGGGCGGGAGGAGACGGTCACGTGGCCGCGGCGGAAGGATGCGTCTGTGCTGCGTCTCCATAGGGACG--GTCTATAAAGGGCCGGCGGGCGGCATCTGCGGCCATTTCTACTTCACCCGCCC
>gene=chr22_39916336-39916586; species=rheMac
CATAGAAGTCTAGTAAAGTAGTGCACCTCTCTCGTTTCGTGAGGTCATAAGAACAAACACCTTTTCTCGTCACAGCTACGCGCTGGGCATAAACGGTTGGGGCGTCAA----AGGGAGGGAAACGAGCGGGCGGGAGGAGATGGTCACGTGGCCGTGGCGGAAGGATGCGTCGGTGCTGCGTCCCCTTAGAGACGAAGTCTATAAAGGGCCGGCGGGCGGCTGCTGCGGCCATTTCTACTTCGTCCGCCC
>gene=chr22_42353735-42353907; species=hg19
CGGTCCTCATTCTGGTGGGCTTCGGCGCCTGCATCTACTACTTCGAGCCGGGCCTGCAGGAGGCGCACAAGTGGCGCATGCAGCGCCCCCTGGTGGACCGCGACCTCCGCAAGACGCTAATGGTGCGCGACAACCTGGCCTTCGGCGGCCCGGAGGTCTGAGCCGACTTGCA
>gene=chr22_42353735-42353907; species=bosTau
CTGTGCTCATCCTGGTGGGCTTCGGTGCCTGCATCTACTACTTCGAGCCCGGCTTGCAGGAGGCGCACAAGTGGCGCATGCAGCGCCCCCTGGTGGACCGCGACTTCCGCAAGACGCTGATGGTCCGAGACAACCTGGCTTTCGGGGGCCCCGAGGTCTGAGCTGTCCTGTG
>gene=chr22_42353735-42353907; species=calJac
CCGTCCTCATTCTGGTGGGCTTCGGCGCCTGCATTTACTACTTCGAGCCGGGTCTGCAGGAGGCGCACAAGTGGCGCATGCAGCGCCCCCTGGTGGACCGCGACCTCCGCAAGACGCTGATGGTGCGCGACAACCTGGCCTTCGGCGGCCCCGAGGTCTGAGCCGACTCGCG
>gene=chr22_42353735-42353907; species=canFam
CCGTGCTCATCCTCGTGGGCTTCGGCGCCTGCATCTACTACTTCGAGCCTGGCCTGCAGGAGGCGCACAAGTGGCGCATGCAGCGCCCCCTGGTGGACCGTGACCTCCGCAAGACCCTGATGGTCCGCGACAACTTGGCCTTCGGAGGGCCCGAGGTCTGAGCTGACCCGCG
>gene=chr22_42353735-42353907; species=equCab
CCGTCCTCATCCTGGTGGGCTTCGGCGCCTGCATCTACTACTTCGAGCCAGGACTGCAGGAGGCGCACAAGTGGCGCATGCAGCGCCCCCTGGTGGACCGTGACCTCCGCAAGACACTGATGGTCCGTGACAACCTGGCCTTTGGAGGCCCCGAGGTCTGAGGTGACCACCT
>gene=chr22_42353735-42353907; species=gorGor
CGGTCCTCATTCTGGTGGGCTTCGGCGCCTGCATCTACTATTTCGAGCCGGGCCTGCAGGAGGCGCACAAGTGGCGCATGCAGCGCCCCCTGGTGGACCGCGACCTCCGCAAGACGCTAATGGTGCGCGACAACCTGGCCTTCGGCGGCCCGGAGGTCTGAGCCGACTTGCA
>gene=chr22_42353735-42353907; species=panTro
CGGTCCTCATTCTGGTGGGCTTCGGCGCCTGCATCTACTACTTCGAGCCGGGCCTGCAGGAGGCGCACAAGTGGCGCATGCAGCGCCCCCTGGTGGACCGCGACCTCCGCAAGACGCTAATGGTGCGCGACAACCTGGCCTTCGGCGGCCCGGAGGTCTGAGCCGACTTGCA
>gene=chr22_42353735-42353907; species=papHam
CCGTCCTCATTCTGGTGGGCTTCGGCGCCTGCATCTACTACTTCGAGCCGGGCCTGCAGGAGGCGCACAAGTGGCGCATGCAGCGCCCCCTGGTGGACCGCGACCTCCGCAAGACGCTAATGGTGCGCGACAACCTGGCCTTCGGCGGCCCCGAGGTCTGAGCTGACTTGCG
>gene=chr22_42353735-42353907; species=ponAbe
CCGTCCTCATTCTGGTGGGCTTCGGCGCCTGCATCTACTACTTCGAGCCGGGCCTGCAGGAGGCGCACAAGTGGCGCATGCAGCGCCCCCTGGTGGACCGCGACCTCCGCAAGACGCTAATGGTGCGCGACAACCTGGCCTTCGGCGGCCCGGAGGTCTGAGCCGACTTGCA
>gene=chr22_42353735-42353907; species=rheMac
CCGTCCTCATTCTGGTGGGCTTCGGCGCCTGCATCTACTACTTCGAGCCGGGCCTGCAGGAGGCGCACAAGTGGCGCATGCAGCGCCCCCTGGTGGACCGCGACCTCCGCAAGACGCTAATGGTGCGCGACAACCTGGCCTTCGGCGGCCCCGAGGTCTGAGCTGACTTGCG
>gene=chr22_47158343-47158593; species=hg19
GCCGCTGTTGTGTCGGGAGAGCCAGGAGCGACAGACTCAAACTCAGAAACCCAACCACCTCCGCTCCCTCCGCGATGCGTGTAACGTGCGTTGCGCGGCGTCGCCCTTTAATAACGACGGGCGCTCGGAGTGCTGCGTCACTCGCCACCAGGGACTTAGGCGGGACTTCCGGGCGCGCGTAGGCACAACTTCCGGAAGGAGGCGGAAGAGCTTCTCGGCTCTAGGCTCTGGAGTCCCGGGAGCAGTGAGG
>gene=chr22_47158343-47158593; species=bosTau
-----------------------------------------------------------------------------------------------CGGAGGCGCCTTGTAGTGACGTCGGGCGCTCGCGC--GTGCGTCTCGCTC-TCCGGGGACGGGGGCGGGACTTCCGGGCGTGCGGAAGCACAACTTCCGGAGGGAGGCGGAAGAGCCTCTCGGCTGTACATTTTGGAATCCCGGGATCGCTGAGG
>gene=chr22_47158343-47158593; species=calJac
---------------------------------------------------------------------------------------GCGTCGCGCGGCGTCGCCCTTTAATGCCGTCAGGCGTTCGGCGCCCTGCGTCACACGCCACCTGGGACTTAGGCGGGACTTCCGGGAGAGTGCAGGCACAACTTCCGGAAGGAGGCGGAAGAGTCTTTCGGCTCTACGCTCCGGAGTCCCGGGTCCAGTAAGG
>gene=chr22_47158343-47158593; species=canFam
---------------------------------------------------C----CACCTCACTTCCTCCTCG--------------------CCGTCGTCGCGCCTTAATGCCGT-CAGCGCCCGCGCC-GTGCGTCACGAGC-GCCTGG-GCGCAGGCGGGACTTCCGG--GCGCGGCAGCACAACTTCCGCAGGGAGGCGGAAGAGCCTCTCGGCTCCAGGCTCCGGCGTCCCGGGACGGCGGACG
>gene=chr22_47158343-47158593; species=equCab
------------TCAAAAGCGTACGGAGCACGACACC--------------T----CGCCGCACCACC--------------------------CCAGCGTCGCTCCTTAATGCCGTCCGGCGCCTGCACT-GTGCGTCACGCAC-GCCTGGCACGGAGGAGGGACTTCCGGGCGTGCGGAGGCATAACTTCCGGAGGGAGGCGGAAGAGCTTCTAGGCTCTACGCGCCGAAGTCCCGGGACCTCTGAGG
>gene=chr22_47158343-47158593; species=gorGor
GCCGCTGTTGTGTCGGGCGAGCCAGGAGCGACAGACTCAAACTCAGACACCCAACCACCTCTGCTCCCTCCGCGATGCGGGTAACGTGCGTTGCGCGGCGAC-CCCTTTAATAACGACGGGCGCTCGGCGTGCTGCGGCACTCGCCACCTGGGACTTAGGCGGGACTTCCGGGCGCGCGTAGGCACAACTTCCGGAAGGAGGCGGAAGAGCTTCTCGGCTCTACGCTCTGGAGTCCCGGGAGCAGTGAGG
>gene=chr22_47158343-47158593; species=panTro
GCCGCTGTTGTGTCGGGCGAGCCAGGAGCGACAGACTCAAACTCAGAAACCCAACCACCTCTGCTCCCTCCGCGATGCGTGTAACGTGCGTTGCGCGGCGTCGCCCTTTAATAACGACGGGCGCTCGGAGTGCTGCGTCACTCGCCACCTGGGACTTAGGCGGGACTTCCGGGCGCGCGTAGGCACAACTTCCGGAAGGAGGCGGAAGAGCTTCTCGGCTCTACGCTCTGGAGTCCCGGGAGCAGTGAGG
>gene=chr22_47158343-47158593; species=papHam
GCCGCGGTCGGGTCGGGCTAGCAGGGAGCGACAGACTCAAACAC-AAAACCCAACCACTTCTGCTCCCTCCGCGACGCGTGTAACGTGGGTCGCGCGACGTCGCCCTTTAATGCGGTCGGGTTCTCCGAACGCTGCGTCACTCGCCACCTGGGACTTAGGCGGGACTTCCGGGCGCGCGTAGGCACAACTTCCGGAAGGAGGCGGAAGAGCCTCTCGGGTCTACGTTCCGGAGTCCCGGGACCAGTGAGG
>gene=chr22_47158343-47158593; species=ponAbe
GCCACTGTTGTGTCGGGCGAGCCAGGAGCCACAGACTCACACTCGGAAACCCAACCACCTCCGCTCCCTCCACGATGCGTGTAATGTGCGTTGCGCGGCGTCGCCCTTTAATAACGTCGGGCGCTCGGAGTGCTGCGTCACTCGCCACCTGGGACTTAGGCGGGACTTCCGGGTGCGCGTAGGCACAACTTCCGGAAGGAGGCGGAAGAGCTTCTCGGCTCTACGCTCTGGAGTCCCGGGACCAGTGAGG
>gene=chr22_47158343-47158593; species=rheMac
GCCGCGGTCGGGTCGGGCTAGCCGGGAGCGACAGACTTAAACAC-GAAACCCAACCACTTCTGCTCCCTCCGCGACGCGTGTAACGTGGGTCGCGCGACGTCGCCCTTTAATGCGGTCGGGTTCTCGGAACGCTGCGTCACTCGCCACCTGGGACTTAGGCGGGACTTCCGGGCGCGCGTAGGCACAACTTCCGGAAGGAGGCGGAAGAGCCTCTCGGGTCTACGTTCCGGAGTCCCGGGACCAGTGAGG
>gene=chr22_50683412-50683536; species=hg19
CGCTCTCGCCGCCTCCGTCGCGTCACAGCCGCGCCAGTGTGAAGAGCACTAGGGCGGGCGCGCCGGAAATACGTCACGGGAACGCCGGCAGCGCGTGAAGTTGGTGAGGCCTGGGCCGCGGCAT
>gene=chr22_50683412-50683536; species=bosTau
GGC-GGCGCCGAAAACG---CGTCACCGCTGCGCGACCAGCCCGACAGCAGGCGCGAGCGCGCCGGAACTGCGTCAcgcggg-ggcggcggcccgcgcg-cAGG--AGGCAG------CAGCAC
>gene=chr22_50683412-50683536; species=calJac
CATTCCCGCCGCCTCCGTCGCGTCATAGCCGCG--ACTGGGGAGAGCGCTAGTGCGGACGCGCCGGAAATACGTCACGAGGACGCCGACGGCCCGTGGAGGAGACGAGGCCTGCGCACCGGCGC
>gene=chr22_50683412-50683536; species=canFam
AGTTCCCGCCGCCGCGG---CCTCACCGTCGCGCGCCAGGCCGCGG----GAAGCAGGCGCGCCGGAAGTGCGTCACCGGGAGGGCG-------------------GGGCGC------GGGCCC
>gene=chr22_50683412-50683536; species=equCab
-GCTCCCGCCGCCGCCG---CGTCACCGCCGTGCGACAGGCCTCATCGCCTGAGCAGGCGCGCCGGAATTGCGTCATCGGGGGAGTGCCTGTACAGGTA-GTAGGCAGGAGC------GGGCAC
>gene=chr22_50683412-50683536; species=gorGor
CGCTCCCGCTGCCTCCGTCGCGTCACAGCCGCGCCAGTGTGAAGAGCACTAGGGCGGGCGCGCCGGAAATACGTCACGGGAACGCAGGCAGCGCGTGAAGTTGGTGAGGCCGGGGCCGCGGCAT
>gene=chr22_50683412-50683536; species=panTro
----------------------------------------------------------------------------------------------------------------------------
>gene=chr22_50683412-50683536; species=papHam
CGCTCCCGCCGCCTCCGTCGCGTCACAGCAGCGCGAGCGTGAAGAGCGCTAGGGCGGGCGCGCCGGAAATACGTCACGGGAACGCCGGCTGCGCGTGAA---AGTGAGACCCGGGCCGCGGCGC
>gene=chr22_50683412-50683536; species=ponAbe
CGCTCCCGCCGCCTCCGTCGCGTCACAGCCGCGCCAGTGTGAAGAGCGCTAGGGCGGGCGCGCCGGAAATGCGTCACGGGAACGCCGGCAGCGCGTGAAGGTGGTGAGGCCCGGGCCGCGGCGT
>gene=chr22_50683412-50683536; species=rheMac
CGCTCCCGCCGCCTCCGTCGCGTCACAGCAGCGCGAGCGTGAAGAGCGCTAGGGCGGGCGCGCCGGAAATACGTCACGGGAACGCCGGCTGCGCGTGAA---AGTGAGACCCGGGCCGCGGCGC
>gene=chr13_22292070-22292320; species=hg19
TTCAAATGTGGCGTCCATGAGGTTAGGTTCTTTGCAAGCCGTGGTGCCTCTTGGAATGCAAAGCAGTGGGCAGGCACAATCTCACTTACCTTCACCACATTCCAGAGAGGTGATGCAATGGCCCTGGGCGAGCCTCCTTTATTTCCAAATTGAAAACAAATGGAAATTCAAGAAATGATGTGACTTGATTTGGTTTGGTTGCCACTGGGAGTGAGATGCAGTCCACCTTTGAAGCCTGATTGTCCAGTTC
>gene=chr13_22292070-22292320; species=bosTau
CCGAAGCACCACGTTTA----------------------GCCAGCATGTCTCGGACTGCAAAGCAGAGGGCAAGTGTGGCTTCACCTACCTTCGCCACGTTCCAGGGAGGTGGGGCCATAGCCCAGAAGTAGCtttttttttttttGAATTGGAAACACATGGGACTTAGGGATGTGAAGTGAGTTGATTTGGTTCAGTTTCCACTGGGAATGAGGAGCAGTCTTCCTTAGTAGATCAGTGATCCAGGTT
>gene=chr13_22292070-22292320; species=calJac
TTCAAATGTGGAGTCCATG-----ATGTTCTTTGCAAGCTCTGGTGCCTCTTGGAATGCAAAGCAGTGGGCAGGCACAATCTCACTTACCTTCACCACATTCCAGAGAGGTGATGCAATGGCCCTGCA-GAGCCTCCTTTATTTCCAAATTGAAAACAAATGGAAATTCGAGAGAGGATGTGACTTGATTTGGTTTGGTTGCCACTGGGAGTGAGATACAGTCCGCCTTTGAAGCCTGATCATCCAGTAC
>gene=chr13_22292070-22292320; species=canFam
TCCAAACTTGCAGTCTGGA-----CTGTCCTTTGCAAGCTGCAGTGCCTCTTGGAATGCAAAGCAGAGGGAAGGCACAATCCCATTCACCTTCACCACATTCCAGAGTGGTGAAGTGATGACCCAGCATTAGcttcttccttcttc-AGTTTGAAACAAACATAAGCAAGAGAAGTG--GTGACTTGATTTGGTTCTGTTTCCCCTGAGAGTGAGAGACAATCTACCTTAGAAGAC-AGTGATCTAATTT
>gene=chr13_22292070-22292320; species=equCab
TCCAGCTTCACAGGCTACA-----GTGTCCTTAGCAAGCTGTAGTGCCTCTTGGAATGCAAAGCAGAGGGTAGGCACAATCTCTCTTA--------------GAGAGAAGTGAAGTGATGGCCCAGCATTAGCTTCTTTCTTTTTCGAATTGGCAACAAACGGAAGCTAGAGAAGTGAAGTGACTTGATTAGGTTCAGTTTCCACTGGGGGTGAGAAATAGTCCACCTTACAAGAC----TATCTAATTT
>gene=chr13_22292070-22292320; species=gorGor
----------------------------------------------------------------------------------------------------------------------------------------------------------------------------------------------------------------------------------------------------------
>gene=chr13_22292070-22292320; species=panTro
TTCAAATGTGGAGTCCATG-----AGGTTCTTTGCAAGCCGTGGTGCCTCTTGGAATGCAAAGCACTGGGCAGGCACAATCTCACTTACCTTCACCACATTCCAGAGAGGTGATGCAATGGCCCTGCGCGAGCCTCCTTTATTTCCAAATTGAAAACAAATGGAAATTCAAGAAATGATGTGACTTGATTTGGTTTGGTTGCCACTGGGAGTGAGATGCAGTCCACCTTTGAAGCCTGATTGTCCAGTTC
>gene=chr13_22292070-22292320; species=papHam
TTCAAATGTGGAGTCCATG-----ATGTTCTTTGCAAGCCGTGGTGCCTCTTGGAATGCAAAGCCGTGGGCAGGCACGATCTCACTTACCTTCACCACATTCCAGAGAGGTGATGCAGTGGCCCTGTGTGAGCTTCCTTTATTTCCAAATTGAAAACAAATGGAAGTTTGAGAAATGATGTGACTTGATTTGGTTTGGTTGCCACTGGGAGCGAGATACAGTCCACCTTGGAAGCCCGCTCGTCCAGTTC
>gene=chr13_22292070-22292320; species=ponAbe
TTCAAATGTGGAGTCCATG-----ATGTTCTTTGCAAGCCGTGGTGCCTCTTGGAATGCAAAGCAGTGGGCAGGCACAGTCTCACTTAACTTCACCACGTTCCAGAGAGGTGATGCAATGGTCCTGCGCGAGCCTCCTTTATTCCCAAAGTGAAAACAAATGGAAGTTCGAGAAATGATGTGACTTGATTTGGTTTCGTTGCCACCGGGAGTGTGATGCTGTCCACCTTTGAAGCCTGATTGTCCAGTTC
>gene=chr13_22292070-22292320; species=rheMac
TTCAAATGTGGAGTCCATG-----ATGTTCTTTGCAAGCCGTGGTGCCTCTTGGAATGCAAAGCTGTGGGCAGGCACGATCTCACTTACCTTCACCACATTCCAGAGAGGTGATGCAGTGGCCCTGTGCGAGCCTCCTTTATTTCCAAATTGAAAACAAATGGAAGTTTGAGAAATGATGTGACTTGATTTGGTTTGGTTGCCACTGGTAGTGAGATACAGTCCACCTTGGAAGCCCGCTCGTCCAGTTC
>gene=chr13_30969654-30969805; species=hg19
GAGTTCGTGTCTTTAATGCCAGGATTTTCTTCCTGGTAGTAAGCATTGGCTAATGATTGCCAGTCGGCTTCTGCGTCTGTGTGCCATGTGACCTGGACACGTGACTTGGAGCCGGCTGTGGTTGTTACTTGTATTTGAATAAGAAGATCAA
>gene=chr13_30969654-30969805; species=bosTau
GAGTTTGTGTCTTTAAAACCTTCATTCCCGCCCCGGTAGTAAGCTTTAGTTAATGATGGCCAGCCGGCTTC--TGTCTTAGCACCACGTGACTGGGGCACGTGACTTGGAGCCAGCGGTGGTGGTTCCTTGCAGTTGAATAAAAAGATCAA
>gene=chr13_30969654-30969805; species=calJac
GAGTTCGTGTCTTTAAAGCCAGGATTTTCTCCCTGGGAGTAAGCAGTCGCTAACGATTGCCAGTCGGCTCCTGCGTCTGAGCGCCATGCGACCTGGACACGTGACTTGGAGCCGGCTGCGGTTGTTACTTGTATTTGAATAAGAAGATCAA
>gene=chr13_30969654-30969805; species=canFam
GAGCTCGGGTCTTTAAAACCCGCATTTTCGCCCTGGGAGTAAGCATTAGTTAATGATTGCCAGCCGGTTTCTGTGTCTCGGCACCATGTGACCGGGGCACGTGACTTGGAGCCGGCTGTGGTTGTTCCTTGTATTTGAATAAAAAGATCAA
>gene=chr13_30969654-30969805; species=equCab
GAGTTCGTCTCTTTAAAACCTGCATTCTCTCCCTGGGAGTAAGCACTAGTTAATGATCGCCAGCCGGTTTCGGCGTCTGAGCACCATGTGATCAGGACACGTGACCTGGAGCCGGCTGTGGTTGCTCCTTGTATTTGAATAAAAAGATCAA
>gene=chr13_30969654-30969805; species=gorGor
GAGTTCGTGTCTTTAAAGCCAGGATTTTCTTCCTGGTAGTAAGCATTGGCTAATGATTGCCAGTCGGCTTCTGCGTCTGTGTGCCAT-------------GTGACTTGGAGCCGGCTGTGGTTGTTACTTGTATTTGAATAAGAAGATCAA
>gene=chr13_30969654-30969805; species=panTro
GAGTTCGTGTCTTTAATGCCAGGATTTTCTTCCTGGTAGTAAGCATTGGCTACTGATTGCCAGTCGGCTTCTGCGTCTGTGTGCCATGTGACCTGGACACGTGACTTGGAGCCGGCTGTGGTTGTTACTTGTATTTGAATAAGAAGATCAA
>gene=chr13_30969654-30969805; species=papHam
GAGTTCGTGTCTTTAAAGCCAGGATTTTCTCCCTGGTAGTAAGCATTGGCTAATGATTACCAGTCGGCTTCTGCCTCTGAGTGCCATGTGACCTCGACACGTGACTTGGAGCCGGCTGTGGTTGTTACTTGTATTTGAATAAGAAGATCAA
>gene=chr13_30969654-30969805; species=ponAbe
GAGTTCGTGTCTTTAAAGCCAGGATTTTCTCCCTGGTAGTAAGCATTGGCTAATGATTGCCAGTCGGCTTCTGTGTCTGTATGCCATGTGACCTGGACACGTGACTTGGAGCCGGCTGTGGTTGTTACTTGTATTTGAATAAGAAGATCAA
>gene=chr13_30969654-30969805; species=rheMac
GAGTTCGTGTCTTTAAAGCCGGGATTTTCTCCCTGGTAGTAAGCATTGGCTAATGATTACCAGTCGGCTTCTGCCTCTGAGTGCCATGTGACCTCGACACGTGACTTGGAGCCGGCTGTGGTTGTTACTTGTATTTGAATAAGAAGATCAA
>gene=chr13_32983829-32983924; species=hg19
GTGATGCAAAGGAGTGATGCAAGTTTGACTTGGTCCCTGAGGGATGAGAAAACTGCTGCCTCTTGGGGGAGGGGCTGAGCACACGGGCAGGAAAG
>gene=chr13_32983829-32983924; species=bosTau
-----------------------------------------------------------------------------------------------
>gene=chr13_32983829-32983924; species=calJac
GTGATGCAAAGGAGCGCAGCAAGTTTGACTTAGTCCCTGAGGGATGTGAAAACTGTTGCCTCTTGGGGGAGGAGCTGAGAAGCGGGGCAGGAAAG
>gene=chr13_32983829-32983924; species=canFam
ACTCTGACAAGGAAGAAATAACATTTGACTCCAATCCTGA-GACCGGAGAGAATTCTGCCGCTGAGGGAGGGGGTTCAA----------------
>gene=chr13_32983829-32983924; species=equCab
atgctgacagg----agaccacgtctgacctggtccttgagggatggggagaactttgcctcttggggaaggagctaag----------------
>gene=chr13_32983829-32983924; species=gorGor
GTGATGCAAAGGAGTGATGCAAGTTTGACTTGGTCCCTGAGGGATGAGAAAACTGTTGCCTCTTGGGGGAGGGGCTGAGCACACGGGCAGGAAAG
>gene=chr13_32983829-32983924; species=panTro
GTGATGCAAAGGAGGGATGCAAGTTTGACTTGGTCCCTGAGGGATGAGAAAACTGTTGCCTCTTGGGGGAGGGGCTGAGCACACGGGCAGGAAAG
>gene=chr13_32983829-32983924; species=papHam
GGGATGCAAAGGAGTGATGCAAGTTTGACTTAGTCCCTGAGGGATGAGAAAACTGTTGCCTCTTGGGGGAGGGGCTGAG-ACACGGGCAGGAAAG
>gene=chr13_32983829-32983924; species=ponAbe
GTGATGCAAAGGAGTGATGCAAGTTTGACTTGGTCCCTGAGGGATGAGAAAACTGTTGCCTCTTGCGGTAGGGGCTGAGAACATGGGCAGGAAAG
>gene=chr13_32983829-32983924; species=rheMac
GGGATGCAAAGGAGTGATGCAAGTTTGACTTAGTCCCTGAGGGATGAGAAAACTGTTGCCTCTTGGGGGAGGGGCTGAG-ACACGGGCAGGAA--
>gene=chr13_33859914-33860030; species=hg19
GCCACAACTCAGAATTCCAACCCCCGGGGCCCTCACGTGACCTCGGGAACCAATGAGAGGAAGAGAGGAAAATGGGAACGTTTGCAGTCAGCCCTAAGCCCCGACCAGAGGCAGTT
>gene=chr13_33859914-33860030; species=bosTau
GCTACAACTCAGAATTCCAGCCCTC--GGTTCTCACGTGACCTCGCAGACCAATCGCAGGGAGGCAGGAG-ACGGGAcggggcgcgcccggccgcgagccccgg-gAGAGGCAGGT
>gene=chr13_33859914-33860030; species=calJac
GCCACAACTCAGAATTCCAACCCCC--CGCCCTCATGTGACCACGGGAGCCAATGAGAGGAAGAGAGGAAAATAGGAACTTTCGCAGTCAGCCCTAAGCCCCGACCAGAGGCAGTT
>gene=chr13_33859914-33860030; species=canFam
GCCACAGCTCGGGATTCCAG-CCCC--GGCCTCCGCGTGACGGCGGGCACCAATGAGGGGAGCCCCCGAGGA-GGAGCCGCGGACC-----CCGccagcc----------gcagcc
>gene=chr13_33859914-33860030; species=equCab
GCCACAACTCAGAATTCCAACCCCC-GGGTCCTCACGTGACCCCAGGGACCAATCAGAGGCAGAA---AGAATGGGACTGTGCACGGCCAACCCCAAGCCCCCAAGAGAGGCAGTT
>gene=chr13_33859914-33860030; species=gorGor
--------------------------------------------------------------------------------------------------------------------
>gene=chr13_33859914-33860030; species=panTro
GCCACAACTCAGAATTCCAACCCCCGGGGCCCTCACGTGACCTCGGGAACCAATGAGAGGAAGAGAGGAAAATGGGAACGTTCGCTGTCAGCCCTAAGCCCCGAGCAGAGGCAGTT
>gene=chr13_33859914-33860030; species=papHam
GCCACAACTCAGAATTCCAACCCCCGGGGCCCTCACGTGACCTCGGGAACCAATGAGAGGAAGAGGGGAAAATGGGAACGTTCGCAGTCAGCCCTAAGCCCCGAGCAGAGGCAGTT
>gene=chr13_33859914-33860030; species=ponAbe
GCCACAACTCAGAATTCCAACCCCCGGGGCCCTCACGTGACCTCGGGAACCAATGAGAGGAAGAGAGGAAAATGGGAACGTTCGCAGTCAGCCCTAAGCCCCGACCAGAGGCAGTT
>gene=chr13_33859914-33860030; species=rheMac
GCCACAACTCAGAATTCCAACCCCCGGGGCCCTCACGTGACCTCGGGAACCAATGAGAGGAAGAGGGGAAAATGGGAACGTTCGCAGTCAGCCCTAAGCCCCGAGCAGAGGCAGTT
>gene=chr13_45915265-45915515; species=hg19
AGCGCGGTGCAGCCGGAGCGGCGCTCGGGGGGAGGGGGGAGCGGGCGGAAAAGGCCGACTCAGCCGCTCCCCAACCTCATATAGAGGGCACGTCCCTCTACGTCATCGCCCGCTGCGCCTCCGGAAGCGACGCAGGCGGTGACGTGGCACGAAGAGCCGCGCGGGGGCGGGGCCACAGCGGGGGCGAGTCGGGGAGGTGAGCATCCGGGGACTTGAGGCGGAGACACAAGGCTCCGTTCCACTGGGCACG
>gene=chr13_45915265-45915515; species=bosTau
AGCGCAGTGCGGCCAGAGCGGCGCTCGGGGGGAGGGG--------------------------------------------------------------------------------------------------------------------------------------------------------------------------------TGGGGCGGAGGGAAAATG------CCTGATGG---CG
>gene=chr13_45915265-45915515; species=calJac
AGCGCTGTGCAGCCGAAGCGGCGCGAGGGGGGAGGGGGGAACGGGCGGAAAAGGCCGACTCAGCCGCTCCCCAACCTCATATAGAGGGCACGTCTCT-TACGTCATCGTTCGCTGCGCCTCCGGAAGCGACGCA-GCGGTGACGTGGCACGCAGAGCCGCGCGGGGGCGGGGCCACAGCGGAAGCGAGTCGGGGAAGCGAGCATCCGGGGACTTGAGGTGGAGGCACCAGACT--GTTCCACTGGGCACG
>gene=chr13_45915265-45915515; species=canFam
AGCGCGCGGCAGCCGGAGCGGCACTCGGGGGGAGGGGGGAGCGGGCGGAAAAGGCCGACTCAGCCGCTCCCCAACCTCATATAGAGGGCACGTCCCCCTACGTCATCGCCCGCGGCGCCTCCGGAAGCGCCGCGCGCGGTGACGTGGCACGCAcggccgcgcgggggcggggccgc-------------------ggcgAGCATCCGGGGACTTGGCCCGGGGACACAATGGCGCCCTCCGCCGCGcccg
>gene=chr13_45915265-45915515; species=equCab
AGCGGGGTGCTTCC-GAGC-GCGCTCAGGGG--AGGGGGAGCGGGCGGAAAA-GCCGACTCAGCCGCTCCCCAACCTCATATAGA-GGCACGTCCACCTACGTCATCGCCCGCTGCGCCTCCGGAAGTTCCGCAAGCGGTGACGTGGCACGCAAAG-CGCGCGGGGGCGGGACCACAGCTCGGGCAGAGGCAGGGGGCGAGCATCCGGGGACTTGACCTAGGGGCACAATGCGGCATTCCGCGGAGCGCG
>gene=chr13_45915265-45915515; species=gorGor
----------------------------------------------------------------------------------------------------------------------------------------------------------------------------------------------------------------------------------------------------------
>gene=chr13_45915265-45915515; species=panTro
AGCGCGGTGCAGCCGGAGCAGCGCTCGGGGGGAGGGGGGAGCGGGCGGAAAAGGCCGACTCAGCCGCTCCCCAACCTCATATAGAGGGCACGTCCCTCTACGTCATCGCCCGCTGCGCCTCCGGAAGCGACGCAGGCGGTGACGTGGCACGAAGAGCCGCGCGGGGGCGGGGCCACAGCAGGGGCGAGTCGGGGAGGTGAGCATCCGGGGACTTGAGGCGGAGACAGAAGGCTCCGTTCCACTGGGCACG
>gene=chr13_45915265-45915515; species=papHam
AGCGCGGTGCAGCCGGAGCGGCGCTCGGGGGGAGGGGGGAGCGGGCGGAAAAGGCCGACTCAGCCGCTCCCCAACCTCATATAGAGGGCACGTCCCTCTACGTCATCGTCCGCTGCGCCTCCGGAAGCGACGCAGGCGGTGACGTGGCACGAAGAACCACGCGGGGGCGGGGCCACAGCGGGGGCGAGTCGGGGAGGTGAGCATCCGGGGACTTGACGGGGAGACACAAGGCTCTGTTCCACTGGGCACG
>gene=chr13_45915265-45915515; species=ponAbe
AGCGCGGTGCAGCCGGAGCGGCGCTCGGGGGGAGGGGGGAGCGGGCGGAAAAGGCCGACTCAGCCGCTCCCCAACCTCATATAGAGGGCACGTCCCTCTACGTCATCGTCCGCTGCGCCTCCGGAAGCGACGCAGGCGGTGACGTGGCACGAAGAGCCGCGCGGGGGCGGGGCCACAGCGGGGGCGAGTCGGGGAGGTGAGCATCCGGGGACTTGACGCGGACACACAAGGCTCCGTTCCACGGGGCACG
>gene=chr13_45915265-45915515; species=rheMac
AGCGCGGTGCAGCCGGAGCGGCGCTCGGGGGGAGGGGGGAGCGGGCGGAAAAGGCCGACTCAGCCGCTCCCCAACCTCATATAGAGGGCACGTCCCTCTACGTCATCGTCCGCTGCGCCTCCGGAAGAGACGCAGGCGGTGACGTGGCACGAAGAGCCGCGCGGGGGCGGGGCCACAGCGGGGGCGAGTCGGGGAGGTGAGCATCCGGGGACTTGAAGGGGAGACACAAGGCTCTGTTCCACTGGGCACG
>gene=chr13_49684294-49684457; species=hg19
TCTTTTTTTTCCCCTATATCAGAAATGCTGCAAGCGGGAACGTTTGCTTTTTTTTCCCCCTTGCCCTTTCCTGGGTCACTGCAGGTCACGTGATGACTGTCACGTGACTCGGTCAAAGGATCTTTTCCTCTTACAGCCTTGCAAAAAAAAAAAAAGCCGTTCT
>gene=chr13_49684294-49684457; species=bosTau
TCATTT-------CTGTATGCCAAACACTGCCAGAGGGAACGCTTGCTTCCCCCC----CCCCCCTTTTCCGGGGTCACTGCAGGTCACGTGGTCAGTGTCACGTGACTCGGTCAAAGGATCTTTTC--CTCGTAGCTTTGCAAAAAAAAAAAAAGCCGTTCT
>gene=chr13_49684294-49684457; species=calJac
tatttttttttttCTGTATCAGAAACGCTGCAAGCGGGAATGTTTGCTTTCTTTTCCTCTTCCCCTTTTCCCGGGTCACTGCAGGTCACGTGATGACTATCACGTGACTCGGTCAAAGGATCTTTTCCTCTTACAGCTTTGCGGAAAAAAAAAAAACCGTTCT
>gene=chr13_49684294-49684457; species=canFam
TGATTT-------CTACAATCCAAACGCTGGCAGCGGGAATGTTTGCTTTTTTTTCCCCCCTTCCCTTTCCGGGGTCACTGTAAGTCACGTGGTAGGCACCACGTGACTCGGTCAAAGGATCTTTTCCTCTCACAGCTTTGCAAAAAAAAAAAAAACCGTTCT
>gene=chr13_49684294-49684457; species=equCab
TCATTT-------CTATACCCGAAATGCTGCCAGCTGGAACGTTCCCTTTTTTTC---CCCTTCCTTTTCCGGGGTCAGTGCAGGTCATGTGATAGTTATCACGTGACTCGGTCAAAGGATCTTTTCCTCTCGCAGCTTTGCA-AAAAAAAAAAAACCGTTCT
>gene=chr13_49684294-49684457; species=gorGor
-------------------------------------------------------------------------------------------------------------------------------------------------------------------
>gene=chr13_49684294-49684457; species=panTro
TCTTTTTTTTCCCCTATATCAGAAATGCTGCAAGCGGGAACGTTTGCTTTTTTTTCCCCCTTGCCCTTTCCTGGGTCACTGCAGGTCACGTGATGACTATCACGTGACTCGGTCAAAGGATCTTTTCCTCTTACAGCCTTGCaaaaaaaaaaaaaGCCGTTCT
>gene=chr13_49684294-49684457; species=papHam
TCATTTTTTTTTCCTGTATCAGAAACGCTGCAAGCGGGAACGTTTGCTTTTTTTTCCCCCTTCCCCTTTCCCGGGTCACTGCAGGTCACGTGATGACTATCATGTGACTCGGTCAAAGGATCTTTTCCTCTTACAGCCTTGCAAAAGAAAAAAAAACCGTTCT
>gene=chr13_49684294-49684457; species=ponAbe
TCATTTTTTTTTCCTATATCAGAAATGCTGCAAGCGGGAACGTTTGCTTTTTTTTCCCCCTTCCCCTTTCCTGGGTCACTGCAGGTCACATGATGGCTATCACGTGACTCGGTCAAAGGATCTTTTCCTCTTACAGCCTTGCAGAAAAAAAAAAAGCTGTTCT
>gene=chr13_49684294-49684457; species=rheMac
TCATTTTTTTTTCCTGTGTCAGAAACGCTGCAAGCGGGAACGTTTGCTTTTTTTTCCCCCTTCCCCTTTCCCGGGTCACTGCAGGTCACGTGATGACTATCATGTGACTCGGTCAAAGGATCTTTTCCTCTTACAGCCTTGCAAAAGAAAAAAAAACCGTTCT
>gene=chr13_50159618-50159815; species=hg19
CAGGGATCTCCGAAGCTCCAATGGGCGCAGAAGTGCGAGCGAGCGGCGGTGCCCACCGGCAGCGAAGAGGAGGAGCGCCAGGGCGCCGGGCCCGCCGGGTCACGTGGCCCCGGCCGCCTCACGTGACCCGGTGCAGCGCGCGCCCGGGACGCTACCCAGCCGAGCATCCCGCAccgccccggccccggccccggccg
>gene=chr13_50159618-50159815; species=bosTau
--AGGACCTCGGAGACGT--CGGGGCCCAGAACCTCTACCGAGTGGCG-GGCGAAGGGGCGGAGCTGGAg-ggggcgccgggg--gccgggccgccgggtcacgcggcccgggccgccTCACGTGACTCGCCGCCCGCCGGCCTCGG--------GCAAATCCGCGATCCGGGCGGCCGGGCTCTCGGCCCGGG---
>gene=chr13_50159618-50159815; species=calJac
CAGGGATCTCCGAAGCTCCAGCGGGCGCAGAAGCAAGAGAGAGCGGCAGTGCCCACCGGCAA-GAAGGGGAGGAGCGCCCGCGCGCGGGACTCGCCGGGTCACGTGGCCCCGGTCGCTTCACGTGACTCGGCTCAGCGCGCGCCCGGGACGCGACCCAGCTCAGCAGCCCTCTCGGCCCCGGGCCCGGTCCCGGCCG
>gene=chr13_50159618-50159815; species=canFam
-----------------------------------------------------------------------------------------------------------------------------------------------------------------------------------------------------
>gene=chr13_50159618-50159815; species=equCab
CGGGCGTC--GGAAGCCCTGCGGGCCGCAGAGCCACTAGCAAGCTGAGCCGCGGAGAGGAggcgcgggagcggggcgccacggccccggggccgccAGGTCACGTGGCCCGGGCCGCCCCACGTGACCCGACGCTG--CGC-GCGGG--------CCG-----GCGCT-CGGGGAGCCGTGCACCCGGCCCGGGAC-
>gene=chr13_50159618-50159815; species=gorGor
---------------------------------------------------------------------------------------------------------------------------------------------------GACGCTACCCAGCCGAGCATCCCGCACCgccccggccccggccccggccG
>gene=chr13_50159618-50159815; species=panTro
CAGGGATCTCCGAAGCTCCGATGGGCGCAGAAGTGCGAGCGAGCGGCGGTGCCCACAGGCAGCGAAGAAGAGGAGCGCCAGAGCGCCGGGCCCGCCGGGTCACGTGGCCCCGGCCGCCTCACGTGACCCGGTGCAGCGCGCGCCCGGGACGCTACCCAGCCGAGCATCCCACAccgccccggccccggccccggccg
>gene=chr13_50159618-50159815; species=papHam
CAGGGATCTCCGAAGCCCCGATGGGCGCAGAAGTGCGAGCGAGCGGCGGTGCCCACCGGCGGCGAAGGGGAGGAGCGCCAGGGCGCGGGGCCTGCCGGGTCACGTGGCCCCGGCCGCCTCACGTGACCCGGTGCAGCGCGCGCCCGGGACGCTACCCAGCCGTGCAGCCGGCACCG-------GCCGACCCCAGCCG
>gene=chr13_50159618-50159815; species=ponAbe
CAAGGATCTCCGAAGCTCCGATGGGCGCAGAAGTGCGAGCGAGCGGCGGTGCCCACCGGCAGCGGAGAGGAGGAGCGCCAGGGCGCGGGGCCCGCCGGGTCACGTGGCCTCGGCCGCCTCACGTGACCCGGTGCCGCGCGCGCCGGGGACGCTACCCAGCCGAGCATCCCGCAccgccccggccccggccccggccg
>gene=chr13_50159618-50159815; species=rheMac
CAGGGATCTCCGAAGCCCCGATGGGCGCAGAAGTGCGAGCGAGCGGCGGTGCCCACCGGCGGCGAAGGGGAGGAGCGCCAGGGCGCGGGGCCTGCCGGGTCACGTGGCCCCGGCCGCCTCACGTGACCCGGTGCAGCGCGCGCCCGGGACGCTACCCAGCAGTGCAGCCCGCACCG-------GCCGACCCCGGCCG
>gene=chr13_111805850-111806100; species=hg19
CTACCGGACCGAGGCCCAGCACTGGGCCAGAGGAGGTGGCAGCTCGCCGGCAAAGCAGGGTGGGCTGCGTCCGCGGGGGCGAACACCCGACGCTATCCGAAGACGTcccgcgcgggccggcgggggcgcggTCTGAGGACGTCACTTCCGGCGCCGGGGCTCACTTCCTGGTGCGGGAAGGGGCAGAGATTGGTGCAGCCCCGGAGGAAGAAAAAAGGGTGAGGAGAAGCAGCGGCTGAGCGGGTTGGCA
>gene=chr13_111805850-111806100; species=bosTau
CC--GAGGCTGAGGGCCAG--GCGAGGGC---GAGGAGGCCGCGC--------------------------CAGCGAGGCGGAGGCC-----------GAAGGGGTCGCGTGGGGGCTGGCCGGGGCGCGGTCTGAAGACGTCACTTCCGCCGCCGCT--CCACTTCCTGGTGAGGGAAGGGGCGGAGATTGGTGCAGTCCGGGAGGAAGGAAAAAGGGTGA----------------------------
>gene=chr13_111805850-111806100; species=calJac
----------------------------------------------------------------------------------------------------------------------------------------------------------------------------------------------------------------------------------------------------------
>gene=chr13_111805850-111806100; species=canFam
CATCCCGCGCGTCTACCGTCTACCGGGGG---------------------------------------------GCAGGCGAGGCC------------GAAGAGGCCGCGCGCAG--CGGTGGGGGCGCGGCCTGAAGACGTCACTTCCGGCGGCGGC--CCACTTCCTGGAGAGGGTAGGGGCTGAGATTGGTGCAG-CCCCGAGGAAGGGAAGCGGGTGAGGAGAggcggcggccgagccggcgggcg
>gene=chr13_111805850-111806100; species=equCab
CCGCGGGGGCAAGGACCAGCTGCGGGAGGAAGGAGGAggccgcgcggcgggccgc----gtccgc---------gggggcgAGGACCAGGTGC-GCGAGAGGAGGCCGCGCGTGGACCGAGGGGGGCCGAGGATGAGGAC--------------------------------------------------------------------------------------------------------------
>gene=chr13_111805850-111806100; species=gorGor
CTACCGGACCG-GGCCCAGCACTGGGCCAGAGG-GGTGGCAGCTCGCCGGCAAAGCAGGGTGGGCTGCCTCCGCGGGGGCCAACACCCGGCGCCATCCGAAGACGTcccgcgcgggccggcgggggcgcggTCTGAGGACGTCACTTCCGGCGCCGGGGCTCACTTCCTGGTGCGGGAAGGGGCAGAGATTGGTGCAGCCC-GGAGGAAGAAGAAAGGGTGAGGAGAAGCAGCGGCTGAGCGGGTTG-CA
>gene=chr13_111805850-111806100; species=panTro
CTACCGGACCGAGGCCCAGCACTGGGCCAGAGGAGGTGGCAGCTCGCCGGCAAAGCAGGGTGGGCTGCCTCCGCGGGGCCGAACACCCGGCGCCATCCGAAGACGTcccgcgcgggccggcgggggcgcggTCTGAGGACGTCACTTCCGGCGCCGGGGCTCACTTCCTGGTGCGGGAAGGGGCAGAGATTGGTGCAGCCCCGGAGGAAGAAAAAAGGGTGAGGAGAAGCAGCGGCTGAGCGGGTTGGCA
>gene=chr13_111805850-111806100; species=papHam
CTACCGGACCGAGGCCCAGCACTGGGCCGGAGGAGGTGGCAGCTAGCCGGGTAAGCCGGGTGGGCTGCGTCCGCTGGGGCGAAGACCCAGCGCCAGCCGAAGACGTCCCGCGCAGGCCGGCGGGGGCGCGGTCTGAGTACGTCACTTCCGGCGCCGGGACTCACTTCCTGGTGCGGGAAGGGGCAGAGATTGGTGCAGCCCCGGAGGAAGAAAAAAGGGTGAGGAGAAGCGGCGGCTGAGCGGGTTGGCG
>gene=chr13_111805850-111806100; species=ponAbe
CTACCGGACCGAGGCCCAGCACTGGGCCGGAAGAGGTGGCAGCTCGCCGGGTAAGCAGGGTGGGCTGCCTCTGCGGGGGCGAACACCCGGCGCCAGCCGAAGACGTccggcgcgggccggcgggggcgcggTCTGAGGACGTCACTTCCGGCTCCGGGGCTCACTTCCTGGTGCGGGAAGGGGCAGAGATTGGTGCAGCCCCGGAGGAAGAAAAAAGGGTGAGGAGAAGCAGCGGCTGAGCGGCTTGGCA
>gene=chr13_111805850-111806100; species=rheMac
CTACCGGACCGAGGCCCAGCACTGGGCCGGAGGAGGTGGCAGCTAGCCGGGTAAGCAGGGTGGGCTGCGTCCGCTGGGGCGAAGACCCAGCGCCAGCCGAAGACGTCCCGCGCAGGCCGGCGGGGGCGCGGTCTGAGTACGTCACTTCCGGCGCCGGGACTCACTTCCTGGTGCGGGAAGGGGCAGAGATTGGTGCAGCCCCGGAGGAAGAAAAAAGGGTGAGGAGAAGCGGCGGCTGAGCGGGTTGGCA
>gene=chr13_113951254-113951635; species=hg19
TCCTCACTTTCTCCCGCCACTACTCTTCCTCTTCCTTTTCCGCGAACCCAGCCCACTTCCCGTTTCAGGACCTCGGCTCGGCCCCAGTCCCCCGGACCAGGCCGGGTCACGTGGGTCCAGGGTCACGTGCCGCTGCGGGTCACGTGCCGCTGCGGGTCACGTGTCGGCCTGCATCACGCGTGAGGGGGCGCGCGGTGCTGGAAGCTGCCGCACCTGCGGGGAGCCGAGCCGCCGGCGCTCGACGCGCGCGCTCTCGCGAGACCCGCGGGATCACGTGACGCCCGGGCGCGGCGCAGCTCACGTGACAAGCGCTGCCGGCCGCGGTGTCTTCTTCGTGCCGGCGTCGCAGTGGCCGGGCCTCTTGCGTCTGGTAACGCCGCT
>gene=chr13_113951254-113951635; species=bosTau
----------------------------------------------CCTCGCCCGCCCTCCGCTTTCGG------------------------------------ACCCACCGGGGTCGTGGGCGTGACCCGC-----GTCACGTG--GCGCACGGTCACGTGCC--GTGGGGTCACGTGCGAGGCGA--------------------------CGCGGGG-----CGGAGCCCGAG-----CTCGCGCACTCTCGCGAGATCCGCGGGGTCACGTGACGCACGGGAGCGGTGCGGCTCACGTGACGGGCGCCGCCGGCTGCGGGGTCTCTTTTTCGCTGG---CGCAGCG-----------------CCGGGACCTGCT-
>gene=chr13_113951254-113951635; species=calJac
TCCCCACTTTCTCCAGCTACGAGGCTTCCTCTTCCTTTTCCCCGAGGTCAGCACGCTTCCCCTTTCGGGGCCCGGGGTAGTCCTGGGGCCGCGGGGGCAGGCCGGGTCACGTGGGTCCAGGGTCACATGCTGCCGCGGGTCACGTG-----------------CCTGCCTCTACCACGCGCGAGGCGGTGCG--GTGCTGGGAGCTGCCGCACCTGCGGGGAGCGCAGCCGCCACCGCCCGACGCGCGCGCTCTCGCGAGACCCGCGGAGTCACGTGACGTCAGGGCGCGGCGCAGCTCACGTGACAGGCGCTGCTGGCCGCGGGGTCTCTTTCGTGCCGGCGTCGCGGTGGCTCGGCCTCTCGCGTCCGGGAACGCCGCG
>gene=chr13_113951254-113951635; species=canFam
CGCCCG---TCTCCTCCTCCCGCCAACGCCCGGGAGCCGCCGAGGGTCGCACCCGCCTCCCGCTCCCCG------------------------------------CCCTCCCAGGCTGAGAAGCCCGCCCGGC-----GTCACGTG--GCCCCCGGTCACGTGCC--TCCGGGTCACGTGAGAGGCGA---------------GCGCTCGCCTCGGCGGAGAC-GTCGTGCCCTG-------------TGCTCTCGCGAGGCTCGCGGGGTCACGTGACGCGCGGGCGCGGCGCGGCTCACGTGACGGGCGCCGCCGGCCGAAGGCTCTCCTTCCTGCCGGTGCCGCAGCGGCCGGGTGTCTGGA-CCGCGGGACGC-TC-
>gene=chr13_113951254-113951635; species=equCab
---------------------------------------------------------------------------------------------------------------------------------------------------------------------------------------------------------------------------------------------------------------------------------------------------------------------------------------------------------------------------------------------
>gene=chr13_113951254-113951635; species=gorGor
[truncated: 1,404,031 more chars]
