# Supplementary material for: Combining phylogenetic footprinting with motif models incorporating intra-motif dependencies
Source: BMC Bioinformatics. 2017 Mar 1;18:141. doi: 10.1186/s12859-017-1495-1 (PMC5333389; doi:10.1186/s12859-017-1495-1)
Supplement: Supplementary file 2 — Sequence data. This archive contains data files of alignments of the ChIP-seq positive regions and negative control regions for each of the 35 TFs in FASTA format. (ZIP 83763.2 kb) [file 12859_2017_1495_MOESM2_ESM.zip › Bach1/Bach1_(sc-14700)_neg.txt]

>gene=chr20_76284-77284; species=hg19
AGTATGctctctctctctccgtccctctctttttctacatttctccttttctcCATACAACTTCTTTGATGGCACATAGCACAATTTTAATATACACTTTTTGTTCTCCTGTTTGTCTCTTACAATGGCTTTTTGTATTTGACATCATATTAGTCTAGATGTCAGTCAGTGTAAATTTTTGAATGAATGAAAAGTTGTTATGTTGATGCCAGAGTTAAAAATTTGACCTATATTTTATTCTCTACAGGTAGCTTTGAACCCCAAAAATGTTGGAAGAATAATGTAGGACATTGCAGAAGACGATGTTTAGATACTGAAAGGTACATACTTCTTTGTAGGAACAAGCTATCATGCTGCATTTCTATAATATCACATGAATATACTCGACGACCAGCATTTCCTGTGATTCACCTAGAGGATATAACATTGGATTATAGTGATGTGGACTCTTTTACTGGTTCCCCAGTATCTATGTTGAATGATCTGATAACATTTGACAC
>gene=chr20_76284-77284; species=bosTau
------ctctctcctgcctccttcccctccttcactctgtc-cctcttccCACCCATCAATTTCCTTAATGGCACATGTCACAGTTTTACTATAAAGTTTTAGCTTTCTTCTTTGTCTCTCCAAATGGCTTGTAGTAT-TTTTATCATATTATTTTAGATGGCAATTAGT--AAATTTTTGAGTTAG----GGTTTGTCATCTTGTTGCTAGAGTTTAAAAATTAA-CTGTATTTTATTCACTGTAGCTGGCTGGTTTGTTGAAAGATGCTGGAAGAATAATATAGGACACTGCAGAAAACGATGCTTCCATATCGAAAGGTACAAACTCCTTTGTATGAACAAGCTATCATGCTGCATTCCAACCAGTGATGATCCATACACTCAGTGGCCAATCCACCCCACATTACTG---GAAGATGTAACTGCTGAATTCATTACACGGGATGATATTCCCTTTACCCCTGTATCTGGGATGGATGATTCATTCACAATTGAAAT
>gene=chr20_76284-77284; species=calJac
AGTATtctctctctctctccctccctctctttttctacctttctccttttctcCACACAACTTCTTTGATGGCACATAGCACAATTTTAATATATACCTTCTGTTCTCCTGTTTGTCTCTTTCAATGGCATTTTCTATTTGACATCACATTAGTCTTGATGTCAGTTAGTGTAAATTTTGGAATGAATGTAAAATTGTTATGTTGATGCTAGAGTT-AAAATTTGACCTATATTTTATTATCTACAGGTAGCTTTGCACCCCAAAAATGTTGGAAGAATGATATAGGATATTGCAGAAGACGATGTTTAGATACTGAAAGGTACATACTTCTTTGTAGGAACAAGCTATCATGCTGCATTTCCATAATATCACATGAATACACTCGACAACCAGCATTTCCTGCGATTCAGCTAGAGGATATAACATTTGATTATAATTATGTGGACTTTTTTACTGGTTCCCCAGTGTCTGGGTTGAATGATCTGGTAACATTTGGAAC
>gene=chr20_76284-77284; species=canFam
tgttggtctctctcttcctcctgctcttccctttttccttctctCTCCCCCGCCCC-CCATTTCCTTGATGGCATATCACACAGATTTAATATACAGTTTCAGTTTTCTTTCCTG--TCTCCCAATAGCTTATAGTAT---TGATCATATTACTTTAGATGGGAGTTAAT--AGAATTTTGAATTAA----TGCTTACCATATTGTTGCTAGAGTTAAAAACTTGATCTACTCTTTATTCCCTGCAGCTGGCTGGGAAACTGAAAGATGTTGGAAGGATAATATAGGACACTGCAGAAAACGATGCTTTCATGTTGAGAGGTACAAGCTTCTTTGTATGAACAAGCTAATATGCTGCATTCCTAAAGATGATCATGGATACACAAAAATGCCACCACGTCTTGAACCCATTAAAGAAGAGATAACTACTGATGTCAGTACTTGGGATTTTTTGTTGAATTCCCCTGTATCTTGGTTAAATGATGAGTTCACAGATGAATC
>gene=chr20_76284-77284; species=equCab
AATATAtcctcctcctcctcctcttcATtctgttctctgtctctctctttcgttct-ctctcccc--------------cACAATTTTAATATACACCTTTAGTTTTCTTTTTTGTCTCTCTCAATGGCTTGTAGTATTTGTTATCATATTTCTTAAGATGGCAGTTAGT--AATTTTTTAAATTAA----TGTTTATCATGTTATTGCTAGATTTAAAAACTTCACCCATTTTTTATCCCCTGCAGCTGGCTGGGAAGTCAAAAAATGTTGGAAGAACAATGTAGGACGTTGCAGACAAAAATGTTTACATGTTGAAAGGTACAAACTTCTTTGTATGAATAAGCTATCATGCTGCATTCCCACGAGTGAGGAGGATTACACTCCACGGCCACTACCTCCGAGAACGCCTATAGAAGATGTAACTAT---------------GAATTTTTTCCCTAATTCCCCCGTATCTGGGTTAGATGATTCAGTAGCAATTGACAC
>gene=chr20_76284-77284; species=gorGor
ATTATGCTCTCTATCTCTCC-TCCCTCTATTTTTCTACATTTCTCCTTTTCTCCATACAACTTCTTTGATGGCACATAGCACAGTTTTAATATACACTTTTTGTTCTCCTGTTTGTCTCTTTCAATGGCTTTTTGTACTTGACATCATATTAGTCTAGATGTCAGTCAGTGTAAATTTTTGAA-GAATGAAAA---GTTATGTTGATGCCAGAGTTAAAAATTTGACCTATATTTTATTCTCTACAGGTAGCTTTGAACCCCAAAAATGTTGGAAGAATAATATAGGACATTGCAGAAGACGATGTTTAGATACTGAAAGGT-CATACTTCTTTGTAGGAACAAGCTATCATGCTGCATTT-TATAATATCACATGAATATACTCAACGACCAGCATTTCCTATGATTCACCTAGAGGATATAACATTTGATTATAGTGATGTGGACTCTTTTACTGGTTCCCCAGTATCTATGTTGAATGATCTGATAACATTTGACAC
>gene=chr20_76284-77284; species=panTro
AGTATGctctctctctctccgtccctctctttttctacatttctccttttctcCATACAACTTCTTTGATGGCACATAGCACAATTTTAATATACACTTTTTGTTCT---GTTTGTCTCTTTCAATGGCTTTTTGTACTTGACATCATATTAGTCTAGATGTCAGTCAGCGTAAATTTTTGAATGAATGAAAAGTTGTTATGTTGATGCCAGAGTTAAAAATTTGACCTATATTTTATTCTCTACAGGTAGCTTTGAACCCCAAAAATGTTGGAAGAATAACATAGGACATTGCAGAAGACGATGTTTAGATACTGAAAGGTACATACTTCTTTGTAGGAACAAGCTATCATGCTGCATTTCTATAATATCACAGGAATATACTCGACGACCAGCATTTCCTGTGATTCACCTAGAGGATATAACATTTGATTATAGTGATGTGGACTCTTTTACTGGTTCCCCAGTATCTATGTTGAATGATCTGATAACATTTGACAC
>gene=chr20_76284-77284; species=papHam
AGTATCCTCTCTCTTTCT--GTCCCTCTCTTTTTCTACCATCCTCCTTTTCTCCACATAACTTCTTTAATGGCACATGGCACAATTTTAATATACACTTTTTGTTGTCCTGTTTGTCTCTTTCAATGGCTTTTTGTATTTGACATAATATTAGTCTAGATGTCAGTCAGTATAAACTTTTGAATGAATGAAAAGTTGTTGTGTTGATGCCAGAGTTAAAAATTTGACCTATATTTTATTCTCTACAGGTAGCTTTGAACCCCAAAAATGTTGGAAGAATAATATAGGATATTGCAGAAGACGATGTTTGGATACTGAAAGGTACATACTTCTCTGTAGGAACAAGCTATCATGCTGCATTTCTATAATATCATATGAATACACTCGACGACCACCATTTCGTGTGATTCACCTAGAGGATATAACATTTGATTATAGTGATATGGGCTCTTTTACTGGTTCCCCAGTATCTAAGTTGAGTGATCTGGTAACATTTGACGC
>gene=chr20_76284-77284; species=ponAbe
AGTATGctctctctctctccgttcctctctttttctacctttctccttttctcCACACAACTTCTTTGATGGCACATAGCACAATTTTAATATACATTTTTTGTTCTCCTGTTTGTCTCTTTCAATGGCTTTTTGAATTTGACACCATATTAGTCTAGATGTCAGTCATCATAAATTTTTGAATGAATGAAAAGTTGTTATGTTGATGCCAGAGTTAAAAATTTGACCTATATTTTATTCTCTACAGGTAGCTTTGAACCCCAAAAATGTTGGAAGAATAATATAGGACATTGCAGAAGACGATGTTTAGATACTGAAAGGTACATACTTCTTTGTAGGAACAAGCTATCATGCTGCATTTCTATAATATCACATGAATACACTCGACGACCAGCATTTCCTGTGATTCACCTAGAGGATATAACATTTGATTATAGTGATGTGGACTCTTTTACTGGTTCCCCAGTATCTATGTTGAATGATCTGATAACATTTGACAC
>gene=chr20_76284-77284; species=rheMac
AGTATGctctctctctctctgtccctctctttttctaccttcctccttttctcCACATAACTTCTTTAATGGCACATGGCACAATTTTAACATACACTTTTTGTTGTCCTGTTTGTCTCTTTCAATGGCTTTTTGTATTTGACATAATATTAGTCTAGATGTCAGTCAGTATAAACTTTTGAATAAATGAAAA---GTTGTGTTGATGCCAGAGTTAAAAATTTGACCTATATTTTATTCTCTACAGGTAGCTTTGAACCCCAAAAATGTTGGAAGAATAATATAGGATATTGCAGAAGACGATGTTTAGATACTGAAAGGTACATACTTCTTTGTAGGAACAAGCTATCATGCTGCATTTCTATAATATCATATGAATACACTCGACGACCACCATTTCGTGTGATTCACCTAGAGGATATAACATTTGATTATAGTGATATGGGCTCTTTTACTGGTTCCCCAGTATCTAAGTTGAGTGATCTGGTAACATTTGACAT
>gene=chr20_107421-108421; species=hg19
atttgctacattcttactaaatgtttggtctagttatgctatcaataaccaacagtgaatgataaaatttccaactgattgaagatttttctgttttcaagttacttttgtccatctttacttcatgtatttttaagttatattattagatacatcatgtctttctaatgaattgaccctttcatcattatgaaatggccttcattatctctagtaaatactgcttgccttggagtcaaatacatcagatattaatataatcacTCCACAATTAACAAAGCCATCAAAAGTAGCTTGTATATCCAACTTATTCTCTGTATCGATTTCTTTCACTTTTGGCCTGAAAAATCTTTACTCactgaaaagcaaagaatataaagaaaaaaaaaaggtaaagaatccaaggactgtgggaaaactgcaaaaggtgtaacctacatgtaatgggaataccagaaggagaagaaagagaaaggaacagaaaaaaatatttaaaacaa
>gene=chr20_107421-108421; species=bosTau
--------------------------------------------------------------------------------------------------------------------------------------------------------------------------------------------------------------------------------------------------------------------------------------------------------------------------------------------------------------------------------------------------------------------------------------------------------------------------------------------------------------------
>gene=chr20_107421-108421; species=calJac
atttgctacattcttactaaatgtttggtctagctatgctatcagtaaccaacagtgaatgattaaatttctaactaattgtggatttgtctattttcaatgtacttttgtccatctgtatttcatcta-ttttaagttctattattaaatacatcatgtctttctaatggattgaccctttaatcattatgaaatggcctccattatctctagaaaatactgcttgtcttagagtcaaatacatcagatattaatatagttaGTCCACAATTTGCAAAGCCATCAAAAGTAGCTTGTATATCCAACTTATTCTCTGTATTGATCTATTTCACTTTTGGCcgataaaatctttactcactgaaaagcaaagaatataaag--acaaaaaaggtaa--aatccaaggactgtgggacaactgcaaaagctgtaacctacgtgttatgggagtactagaaggagaagaaagagaaagcaacagaaga-aatatttaaaacaa
>gene=chr20_107421-108421; species=canFam
-------------------------------------------------------------------------------------------------------------------------------------------------------------------------------------------------------------------------------------------------------------------------CTACAATTATC-AGGCCATTAAAACTAACTTGTATGTCCAACTTACTTTCTATATTAATTTCCTTCACTTTTGGCCAG--ACTTCTTTACTTATT--------------------------------------------------------------------------------------------------------------------------------------------
>gene=chr20_107421-108421; species=equCab
-------------------------------------------------------------------------------------------------------------------------------------------------------------------------------------------------------------------------------------------------------------------------CCACAATTAGC-AGGCCATAAAAAATAACTTGTATGTC--------------TATTAATTTCCTTCACTTTTGGCCAGAAACTTCTTTACTCACT--------------------------------------------------------------------------------------------------------------------------------------------
>gene=chr20_107421-108421; species=gorGor
atttgctacattcttactaaatgtttggtctagttatgctatcaataaccaacagtgaatgataaaatttccaactgattgcagatttttctgttttcaagttacttttgtccatctttacttcatgtatttttaagttttattattagatacatcatgtctttctaatgaattgaccctttcatcattatgaaatggccttcattatctctagtaaatactgcttgtcttggagtcaaatacatcagatattaatataatcacTCCACAATTAGCAAAGCCATCAAAAGTAACTTGTATATCCAACTTATTCTCTGTATCGATTTCTTTCACTTTTGGCCTGAAAAATCTTTACTCactgaaaagcaaagaatataaag-aaaaaaaaaggtaaagaatccaaggactgtgggacaactgcaaaaggtgtaacctacatgtaatgggaataccagaaggagaagaaagagaaagaaacagaaaaaaatatttaaaacaa
>gene=chr20_107421-108421; species=panTro
atttgctacattcttactaaatgtttggtctagttatgctatcaataaccaacagtgaatgataaaatttccaactgattgcagatttttctgttttcaagttacttttgtccatctttacttcatgtatttttaagttctattattagatacatcatgtctttctaatgaattgaccctttcatcattatgaaatggccttcattatctctagtaaatactgcttgccttggagtcaaatacatcagatattaatataatcacTCCACAATTAGCAAAGCCATCAAAAGTAGCTTGTATATACAACTTATTCTCTGTATCGATTTCTTTCACTTTTGGCCTGAAAAATCTTTACTCactgaaaagcaaagaatataaagaaaaaaaaaaggtaaagaatccaaggactgtgggacaactgcaaaagatgtaacctacatgtaatgggaataccagaaggagaagaaagagaaaggaacagaaaataatatttaaaacaa
>gene=chr20_107421-108421; species=papHam
gtttgctacattcttactaaatgtttggtctagttatgctacagataaccaacagtgaatgataaaatttccaactgattgcagatttgtctattttcaagttacttttgtccatctttacttcatgtatttttaagttctattattagatacatcaagtctttctaatgaattgaccctttcatcattatgaaatggccttcattatctctagtaaatactgcttgtcttggagtcaaatacatcagatattaatataatcacaccaCAATTAGCAAAACCATCAAAAGTGGCTTGTATATCCAACTTATTCTCTGTATTGATTTCTTTCACTTTTGGCCTGAAAAATCTTTACTCactgaaaagcaaagaatataaagacaaaaaaaaggtaaagaaaccaaggactgtgggacaactgcaaaagctgtaacctacatgtaatgggaataccagaaggagaagaaagagaaaggaacagaaaa-aatatttaaagcaa
>gene=chr20_107421-108421; species=ponAbe
gtttgctacattcttactaaatgtttggtctagttatgctatcaataaccaacagtgaatgataaaatttccaactgattgcagatttttctgttttcaagttacttttgttcatctttacttcatgtatttttaagttctattattagatacatcatgtctttctaatgaattgaccctttcatcattatgaaatgaccttcattatttctagtaaatactgcttgtcttagagtcaaatacatcagatattaatataatcacTCCACAATTAGCAAAGCCATCAAAAGTAGCTTGTATATCCAACTTATTCTCTGTATTGATTTCTTTCACTTTTGGCCTGAAAAATCTTTACTCactgaaaagcaaagaatataaag-aaaaaaaaaggtaaagaatccaaggactgtgggacaactgcaaaaggtgtaacctacatgtaatgggaataccagaaggagaagaaagagaaaggaacagaaaaaaatatttaaaacaa
>gene=chr20_107421-108421; species=rheMac
atttgctacattcttactaaatgtttggtctagttatgctaccgataaccaacagtgaatgataaaatttccaactgattgcagattcgtctattttcaagttacttttgtccatctttacttcatgtatttttaagttctattattagatacatcaagtctttctaatgaattgaccctttcatcattatgaaatggccttcattatctctagtaaatactgcttgtcttggagtcaaatacatcagatattaatataatcacTCCACAATTAGCAAAGCCATCAAAAGTGGCTTCTATATCCAACTTATTCTCTGTATTGATTTCTTTCACTTTTGGCCTGAAAAATCTTTACTCGctgaaaagcaaataatataaag-acaaaaaaaggtaaagaatccagggactgtgggacaactgcaaaagctgtaacctacatgtaatgggaataccagaaggagaagaaagagaaaggaacagaaaa-aatatttaaaacaa
>gene=chr20_108054-109054; species=hg19
ttattagatacatcatgtctttctaatgaattgaccctttcatcattatgaaatggccttcattatctctagtaaatactgcttgccttggagtcaaatacatcagatattaatataatcacTCCACAATTAACAAAGCCATCAAAAGTAGCTTGTATATCCAACTTATTCTCTGTATCGATTTCTTTCACTTTTGGCCTGAAAAATCTTTACTCactgaaaagcaaagaatataaagaaaaaaaaaaggtaaagaatccaaggactgtgggaaaactgcaaaaggtgtaacctacatgtaatgggaataccagaaggagaagaaagagaaaggaacagaaaaaaatatttaaaacaacaattgaaaatcttcagtgggagtataattagttcaaccattgtggaagacagtgtggtgattcctcaaggatctagaaccagaaatacctttgacccagcaatcttattactgggtatatacccaaagaattataaattgt
>gene=chr20_108054-109054; species=bosTau
--------------------------------------------------------------------------------------------------------------------------------------------------------------------------------------------------------------------------------------------------------------------------------------------------------------------------------------------------------------------------------------------------------------------------------------------------------------------------------------------------------------------
>gene=chr20_108054-109054; species=calJac
ttattaaatacatcatgtctttctaatggattgaccctttaatcattatgaaatggcctccattatctctagaaaatactgcttgtcttagagtcaaatacatcagatattaatatagttaGTCCACAATTTGCAAAGCCATCAAAAGTAGCTTGTATATCCAACTTATTCTCTGTATTGATCTATTTCACTTTTGGCcgataaaatctttactcactgaaaagcaaagaatataaag--acaaaaaaggtaa--aatccaaggactgtgggacaactgcaaaagctgtaacctacgtgttatgggagtactagaaggagaagaaagagaaagcaacagaaga-aatatttaaaacaacgattgaaaattttcggtgggagtgtaatcagttcaaccattgtggaagacagtgtggtgattcctcaaggatacagaaccagaaatgcctttgatccagcaattccattactgggtatatacccaaaggattgtaaatcat
>gene=chr20_108054-109054; species=canFam
---------------------------------------------------------------------------------------------------------------------------CTACAATTATC-AGGCCATTAAAACTAACTTGTATGTCCAACTTACTTTCTATATTAATTTCCTTCACTTTTGGCCAG--ACTTCTTTACTTATT------------------------------------------------------------------------------------------------------------------------------------------------------------------------------------------------------------------------------------------------------------------------------------------
>gene=chr20_108054-109054; species=equCab
---------------------------------------------------------------------------------------------------------------------------CCACAATTAGC-AGGCCATAAAAAATAACTTGTATGTC--------------TATTAATTTCCTTCACTTTTGGCCAGAAACTTCTTTACTCACT------------------------------------------------------------------------------------------------------------------------------------------------------------------------------------------------------------------------------------------------------------------------------------------
>gene=chr20_108054-109054; species=gorGor
ttattagatacatcatgtctttctaatgaattgaccctttcatcattatgaaatggccttcattatctctagtaaatactgcttgtcttggagtcaaatacatcagatattaatataatcacTCCACAATTAGCAAAGCCATCAAAAGTAACTTGTATATCCAACTTATTCTCTGTATCGATTTCTTTCACTTTTGGCCTGAAAAATCTTTACTCactgaaaagcaaagaatataaag-aaaaaaaaaggtaaagaatccaaggactgtgggacaactgcaaaaggtgtaacctacatgtaatgggaataccagaaggagaagaaagagaaagaaacagaaaaaaatatttaaaacaacaattgaaaatcttcagtgggagtataattagttcaaccattgtggaagacagtgtggtgattcctcaaggatctagaaccagaaatacctttgacccagcaatcttattactgggtatatacccaaagaattataaatcgt
>gene=chr20_108054-109054; species=panTro
ttattagatacatcatgtctttctaatgaattgaccctttcatcattatgaaatggccttcattatctctagtaaatactgcttgccttggagtcaaatacatcagatattaatataatcacTCCACAATTAGCAAAGCCATCAAAAGTAGCTTGTATATACAACTTATTCTCTGTATCGATTTCTTTCACTTTTGGCCTGAAAAATCTTTACTCactgaaaagcaaagaatataaagaaaaaaaaaaggtaaagaatccaaggactgtgggacaactgcaaaagatgtaacctacatgtaatgggaataccagaaggagaagaaagagaaaggaacagaaaataatatttaaaacaacaattgaaaatcttcagtgggagtataattagttcaaccattgtggaagacagtgtggtgattcctcaaggatctagaaccagaaatacctttgacccagcaatcttattactgggtatatacccaaagaattataaatcat
>gene=chr20_108054-109054; species=papHam
ttattagatacatcaagtctttctaatgaattgaccctttcatcattatgaaatggccttcattatctctagtaaatactgcttgtcttggagtcaaatacatcagatattaatataatcacaccaCAATTAGCAAAACCATCAAAAGTGGCTTGTATATCCAACTTATTCTCTGTATTGATTTCTTTCACTTTTGGCCTGAAAAATCTTTACTCactgaaaagcaaagaatataaagacaaaaaaaaggtaaagaaaccaaggactgtgggacaactgcaaaagctgtaacctacatgtaatgggaataccagaaggagaagaaagagaaaggaacagaaaa-aatatttaaagcaacaattgaaaattttcAgtgggagtatgattagtttaaccattgtggaagacagtgtggtgattcctcaaggatctagaaccagaaatacctttgacccagcaatcttattactgg---------------------------
>gene=chr20_108054-109054; species=ponAbe
ttattagatacatcatgtctttctaatgaattgaccctttcatcattatgaaatgaccttcattatttctagtaaatactgcttgtcttagagtcaaatacatcagatattaatataatcacTCCACAATTAGCAAAGCCATCAAAAGTAGCTTGTATATCCAACTTATTCTCTGTATTGATTTCTTTCACTTTTGGCCTGAAAAATCTTTACTCactgaaaagcaaagaatataaag-aaaaaaaaaggtaaagaatccaaggactgtgggacaactgcaaaaggtgtaacctacatgtaatgggaataccagaaggagaagaaagagaaaggaacagaaaaaaatatttaaaacaacaattgaacattttcggtgggagtataattagttcaaccattgtggaagacagtgtggtgattcctcaaggatctagaaccagaaatacctttgacccagcaatcttattactgggtatatacccaaagaattataaatagt
>gene=chr20_108054-109054; species=rheMac
ttattagatacatcaagtctttctaatgaattgaccctttcatcattatgaaatggccttcattatctctagtaaatactgcttgtcttggagtcaaatacatcagatattaatataatcacTCCACAATTAGCAAAGCCATCAAAAGTGGCTTCTATATCCAACTTATTCTCTGTATTGATTTCTTTCACTTTTGGCCTGAAAAATCTTTACTCGctgaaaagcaaataatataaag-acaaaaaaaggtaaagaatccagggactgtgggacaactgcaaaagctgtaacctacatgtaatgggaataccagaaggagaagaaagagaaaggaacagaaaa-aatatttaaaacaacaattgaaaattttcagtgggagtataattagttcaaccattgtggaagacagtgtggtgattcctcaaggatctagaaccagaaatacctttgacccagcaatcttattactgagtatgtacccaaagaattataaataat
>gene=chr20_121326-122326; species=hg19
tctgaaaacaatcataatgttcattagggggtaaatggataaatgatcatatatgcataaaaagtaatacaagcaataaaaaggaatgaactattggtacacgaaacatatatgattcaaaataattgccttggatggaaaaagacaagcggaaaagtatacatgctatattacttcatttatgtaatattcaagagaatgccaagaaagctacaagaacaaatagcaggtcagtcgttgcctgggtatcatggaggtagagggagggaagggaagaggaaagagtggatgccaaagaggaatgagaaacattttgagagtgaaggatatatacattatgttgattaaggtaatggtttcaccagtgcatcttttgccaagttcatcaaattatacactctaaataatgcagtttaatgtacatcaattatatctcaataaTTTGGAATGAAAAAAAAAAACTCCTCACAAAGAACAAAACCTCTAGGACCTGATAGCTT
>gene=chr20_121326-122326; species=bosTau
gctggaaacaatcaaaacgtccactaagagatgg-----caaacagttatattgctataaaaaggaatattaacaataaaaaggaaagacctattgatacacacgatgaaaattactcaaaaagattaccttggatgaaagaatccaggcaggaaaagatgcatactgtatgacttcatttatacaatagtctagaaaaagtaaacaa---------gacagagagtagatca-gaggggactgggtgtcatggagctgagaagagaaaaaggtagaggaaggggtgaatatctaagggacataatgaaacttttgag---gatgaatggatgtattatgttgattctggtgttgatttaa-gagtgtataatttgttaaactcatcaaattgtacactttaaataattcagttcaatgtacaccaattacatctcagtaaTTTTTAAGGAAAAATAAAAACCACAA--GAAGAATAAAATCTCTAGGACTTTATGTCTT
>gene=chr20_121326-122326; species=calJac
tctgaaaacaatcataatgttcattaaggggtaaatggataaacaaacatatgtgcataaaaaggaatataagcaataaaaaggaatgaattagtggtacatgaaatatatgtgattcaaaataattgccttggatgaaaaaagtcaaagagaaaagtattaatgctatattacttcatttatgtaatattcgagaGACTGTCAAGAAAGCTACaagaacaaatagtaagtcagtcattgcctggatatcatggaggtagggggaaagaagggaagaggaaacagtagataccaaagaggtatgagaaacacttt--gagtgaaggatatctacattatgctgattatggtaatggtttcgctggtgcatcatttgccaacttcatc-aattatacactctaaataatgcagttcaatgtacatcaattatatctcaataaTTTAAAATTAAAAAGTAA---AACTCACAGAAAACAAAACCTCTAGGACCTTATAGCTT
>gene=chr20_121326-122326; species=canFam
tctagaaacaaccaaa------attaagaggtgaatgaataaacatttgtatatccatgaaatggaatgttatcagtgaaagtaaattaagtattattatatccaacatggatgactcaaaattattacact-gatgaaagaagacaggtaaaaaaaga---atgctat---gcattctttatgtgctattttagaaatcgcaaacaaatctat--atacagatactggaccattggttgtctgagaaatatggag--gaagagaaagaa----------agaaatggatttcagagaagcacaaagaatctttgaaggttgaaggaagt----attatgttgattgtggtggtggtttcacccatgtttcatatgtcaaactcatcaaattgaacactttaaataatacagtttaatatatgtcagttatatctcaataaaGCTGAATAAAAAACAAAAATTCCCCACAAAGAATAAAATCTCTAGGACCTTAC---CT
>gene=chr20_121326-122326; species=equCab
tctggaaacaattgaaatgtccattaagaggtaattggataaataggtatatatctataaaaaggaatattagcaatgaaaagaaacgaactgttgatacacacgacatgcataactcaaaataattaccctggatgaaagaagccaggtaaaaaaggatacatactatatgacttcattcgcattatattctagaagatgcaaacaaaactacagagacaaatggcagatca-ggcttgcctgggtatcacggagttgaggggagaaga----------acgagtggatgtcagagagacgtgatgaacat------------------gtgcattatcttgattgtggtgatggttgcacagatgttgcgtatgtcaaactcatcaaactgaacaatttaaataatacaatttcatatatgtccaatatatctcaataaagctgACGAAAAAATAAAATCTCCTCACAAAGAAGAAAATCTCTAAGATCCTGTGGATT
>gene=chr20_121326-122326; species=gorGor
---------------------------------------------------------------------------------------------------------------------------------------------------------------------------------------------------------------------------------------------------------------------------------------------------------------------------------------------------------------------------------------------------------------------------------------------------------------------------AACTCCTCACAAAGAACAAAACCTCTAGGACCTGATAGCTT
>gene=chr20_121326-122326; species=panTro
tctgaaaacaatcataatgttcatt-gggggtaaatggataaatgatcatatatgcataaaaagtaatacaagcaataaaaaggaatgaactattggtacacgaaacatatatgattcaaaataattgccttggatggaaaaagacaagcagaaaagtatacatgctatattacttcatttatgtaatattcaagagaatgccaagaaagctacaagaacaaatagcaggtcagtcgttgcctgggtatcatggaggtagagggagggaagggaagaggaaagagtggatgccaaagaggaatgagaaacattttgagagtgaaggatatatacattatgttgattaaggtaatggtttcgccagtgcatcttttgccaagttcatcaaattatacactctaaataatgcagtttaatgtacatcaattatatctcaataaTTTGGAATGAAAAAAAAAAACTCCTCACAAAGATCAAAACCTCTAGGACCTGATAGCTT
>gene=chr20_121326-122326; species=papHam
tctgaaaacaatcataatgttcattagggggtaaatggataaatgatcatatatgcataaaaaggaatacaagcaataaaaagga---aactattagtacatgaaacgtatatgattcaaaataattgccttggatggaaaaagccaagcagaaaagtattcatgctatattacttcatttacgtaatattcaagagaatgccaagaaagctacaagaacaaatagcaggtcagttgttgtctgggtatcatggaggtagagggagggaagggaagaGGAAAGAGTGGATACCAAAGAGGAATGAGAA------------------------ACattatgttgattatggtaatggtttcaccagtgcatcttttgccaagttaatcaaattatacactctaaataatgcagttta------atcaatcatatctcagtaaTTTGAAATGAAAAAAGATAACTCTTCTCAAAGAACAAAACCTCTAGGACCTTATAGCTT
>gene=chr20_121326-122326; species=ponAbe
tctgaaaacaatcataatgttcatt-gggggtaaatggataaatgatcatatatgcataaaaaggaatacaagcaataaaaaggaatgaactattggtacatgaaacatatatgattcaaaataattgccttggatggaaaaagccaagcagaaaagtattcatgctatattacttcatttatgtaatattcaagagaatgccaagaaagctacaagaacaaatagcaggtcagtcgttgcctgggtatcatggaggtagagggagggaagggaagaggaaacagtggataccaaagaggaatgagaaacattttgagagtgaaggatatatacattatgttgattaaggtaatggtttcaccag--------ttgccaagttcatcaaattatacactctaaataatgcagtttaatgtacatcaattatatctcaataaTTTGGAATGAAAAAAA----CTCCTCACAAAGAACAAAACCTCTAGGACCTTATAGCTT
>gene=chr20_121326-122326; species=rheMac
tctgaaaacaatcataatgttcattagggggtaaatggataaatgatcatatatgcataaaaaggaatacaagcaataaaaaggaattaactattagtacatgaaacatatatgattcaaaataattgccttggatggaaaaagccaagcagaaaagtattcatgctatattacttcatttacataatattcaagagaatgccaagaaagctacaagaacaaatagcaggtcagctgttgtctgggtatcatggaggtagagggagggaagggaagaggaaagagtggatatcaaagaggaatgagaa------------------------acattatgttgattatggtaatggtttcaccagtgcatcttttgccaagttaatcaaattatacactctaaataatgcagttta------atcaattatatctcaaAAATTTGAAATGAAAAAAAACAACTCCTCTCAAAGAACAAAACCTCTAGGACCTTATAGCTT
>gene=chr20_194150-195150; species=hg19
tctccagttttcacaaagccctcaGCAGCAGCCACTTGGTTCCCTGTGTGCAGCGTTCAGTGGAaaactccatgagggcaagaacaatatctgcttttactcattattttaacccacttgaatgttaagctccatgatgacagggactttctgcggtatagattattaccggcccctaagacagtttctggcacataatagacgctcaataaatactcagtgaaggaataaaATAAATAGGAGGTTAAAATTAAGTGATCAACAGTAgtccagggtattaaagagactccccttaaaagctgcaattaagcagagtcatgagaggtgagtaggagctagcctgagaggaaatggaaaagacagtattaaaggcaggttgaacagcGCCTCTGTGATCCCTCCCTCATGCTTTACACACAATCGTTCTGAGTATTCTGTACTCAAAGCCCTTCCATTCTCTCCAGTTCCACTGCCGCTCCTATGCACCCTCAGATGCAGCC
>gene=chr20_194150-195150; species=bosTau
--------------------------------------------------------------------------------------------------------------------------------------------------------------------------------------------------------------------------------------------------------------------------------------------------------------------------------------------------------------------------------------------------------------------------------------------------------------------------------------------------------------------
>gene=chr20_194150-195150; species=calJac
tctccagtcttcacaaagccctcaGCAGCAGCCGCTTGTTTCCCTGTGTGCAGCGTTCATTGGAAAACTCCATGAGGGCAAGAACAAtatctg-------------tttgaacccacttgaatgttaaactccatcacggcagggactttctgtggtacagattactgccatcccctaagacagtttttggcacatagtagatgctcaataaatgaggaatgaatgaatgaaATGAACAGGAGGTAAAAATTAAGTGATCCATAGCAGTCCAGG--ATTTgaaagactctcctgcaaagctgcaattaagcagagacttgagaggtgagtaggagttagtgtgagaggaaattgaagagagagtgttaaaggcaggttgaacagcacctgtgTGATCCCTTCCCCATGATTCACACATGATTGTTCTGAGTATTCTGTACTCAAAGCCCTTTCATTCTCCCCAGTTTCACGGCCACGCGTATGCACCCTCAGATGTAGCC
>gene=chr20_194150-195150; species=canFam
TTTTCAATCTTTATAGAGCCCTCAGCAGCAACTATTTGACTGC----------CATTCAACAGAAAGCTTGATGAAAGTAAAAGCAGTATCTGG---------TTATTTCAAAccactttaatg-taaactccatgatggtagtaactgcctgtggtata---tactgccagcccctgagacagtttctagaacatgatacatgttcaataaacatgtaatgaagaaattaaatGAATAAGAGCTTA-----AAGTGGTCAACAGTAGTCTAGGATG-TAAACAGACTTGCTTTGGAAGTTACAATTAGGCAGAGACTTGAGAGAT-aGTAGGAGTTTGCTTGAGAGAAGCTGGAAAGGAGAGTATTAAAGGCAAATTGAATGGCATTCCTAAGATCCCTCCTTCCTACTCTACACACAGT-GTTCTGAATATTCTCTGTTCAAAGCTCTTCCATTCTCTCCAGCCCCACTGTCACTATGA-GTGCACTCAGATTCAGTC
>gene=chr20_194150-195150; species=equCab
TTTCCCATCTTTACAGAGCCCCCAGCAGCAGCCATTTGATTCCTTGTATGCCTCAATCAACAGAAAGCTCAAAGAAGATAACAGAAATATCTGGTTTTGCTCATTATTTTAAACCACTTGAATG-TGagctgcaaga---------------------------------------------------------------------------------------------------------------------------------------------------------------------------------------------------------------------------------------------------------------------------------------------------------------------------------------------------------------------------
>gene=chr20_194150-195150; species=gorGor
TCTCCAGTTTTCACAAAGCCCTCAGCAGCAGCCACTTGGTTCCCTGTGTGCAGCATTCAGTGGAaaactccatgagggcaagaacaatatctgcttttactcattattttaacccacttgaatgttaagctccatgatggcagggactttctgcggtatagattattaccagcccctaagacagtttctggcacataatagatgctcaataaatactcagtgaaggaataaaATAAATAGGAGGTTAAAATTAAGTGATCAACAGTAgtccagggtattaaagagactccccttaaaagttgcaattaagcagagtcataagaggtgagtaggagctagcctgagaggaaatggaaaagacagtattaaaggcaggttgaacagcGCCTCTGTGATCCCTCCCTCATGCTTTACATACAATCGTTCTGAGTATTCTCTACTCAAAGCCCTTCCATTCTCTCCAGTTCCACTGCCGCTCCTATGCACCCTCAGATGCAGCC
>gene=chr20_194150-195150; species=panTro
TCTCCAGTTTTCACAAAGCCCTCAGCAGCAGCCCTTCTGGTCCCTGTGTGCAGCGTTCAGTGGAAAACTCCACCCTTGAAAGAACAA-A-C-GC----AC-CA--A----AACccac--gaagg--aagc-cca-ga-gacagggactttctgcgg-atagattattaccagcccctaagacagtttctggcacataatagatgctcaataaatactcagtgaaggaataaaATAAATAGGAGGTTAAAATTAAGTGATCAACAGTAGTCCAGGGTATTAAAGAGACTCCCCTTaaaaGTTGcaattaagcagagtcatgagaggtgagtaggagctagcctgagaggaaatggaaaagacagtattaaaggcaggttgaacagcGCCTCTGTGATCCCTCCCTCATGCTTTACACACAATCGTTCTGAGTATTCTGTACTCAAAGCCCTTCCATTCTCTCCAGTTCCACTGCCGCTCCTATGCACCCTCAGATGCAGCC
>gene=chr20_194150-195150; species=papHam
tctccagttttcacaaagccctcagcagcagccacccggTTCCCTGCATGCAGCATTCAGTGGAaaactccatgagggcaagaacagtatctgcttttattcattattttaacccacttgaatgttaagctccatgatggcagagactttctgtggtatagattattaccagcccctaagacagtttctggcacataatagatgctcaataaatattcggtgaaggaataaaATGAATAGGAGGTTAAAATTAAGTGATCAACCGTAgtccaggatattaaagagactctccttaaaagttgcaattaagcagagacttgagaggtgagtaggagttagcttgagaggaaatggaaatgagagtattaaaggcaggttgaacagcGCCTCTGTGATCCCTCCCTCATGCTTTACACACAATCGTTCTGGGTGTTCTGTACTCAAAGCCCTTCCATTCTCTCCAGTTCCATTGCCACTCCTATGCACCCTCCGATGTAGCC
>gene=chr20_194150-195150; species=ponAbe
tctccagttttcacaaagccctcaGCAGCAGCCACTTGGTTCCCTGTGTGCAGCATTCAGTGGAaaactccatgagggcaagaacaatatctgcttttactcattattttaacccgcttgaatgttaagctccatgatggcagggactttctgtggtatagattattaccagcccctaagacagtttctggtatataatagatgctcaataaatactcagtgaaggaataaaATAAATAGGAGGTTAAAATTAAGTGATCAACAGTAgtccagggtattaaagagactccccttaaaagttgcaattaagcagagacatgagaggtgagtaggagatagcctgagaggaaatggaaaagagagtattaaaggcaggttgaacagcGCCTCTGTGATCCCTCCCTCATGCTTTACACACAATCGTTCTGAGTATTCTGTACTCAAAGCCCTTCCATTCTCTCCAGTTCCACTGCCACTCCTATGAACCCTCAGATGCAGCC
>gene=chr20_194150-195150; species=rheMac
tctccagttttcacaaagccctcagcagcagccacccggTTCCCTGCATGCAGCAttcagtggaaaactccatgagggcaagaacaatatctgcttttattcattattttaacccacttgaatgttaagctccatgatggcagagactttctgtggtatagattattaccagcccctaagacagtttctggcacataatagatgctcaattaatattcggtgaaggaataaaATGAATAGGAGGTTAAAATTAAGTGATCAACAGTAgtccaggatattaaagagactctccttaaaagctgcaattaagcagagacttgagaggtgagtaggagttagcttgagaggaaatggaaatgagagtattaaaggcaggttgaatagcGCCTCTGTGATCCCTCCCTCATGCTTTACACACAATCGTTCTGGGTGTTCTGTACTCAAAGCCCCTCCATTCTCTCCAGTTCCATTGCCACTCCTATGCACCCTCCGATGTAGCC
>gene=chr20_206284-207284; species=hg19
aaatgaaggcagaaacagaaaaccaaatactgcatgttctcacttataggtgggagcaaaatgatgagaacacatggacacacagaggggaacaacacacactggagcttactggagagtggaaggtgggaggagggagaggatgaggaaaaataactaatggacactaggcttaatagctgggtgatgaaataatctatacaaccaacccccatgacacacattacctatgtaacaaaccagcacatcctgcacatatacccgcgaagttaaaaaagttTTTTTTTAGTTGCTACTTTAAAAGGATGTGGGAATCATTGTAAACTCAAAAGTTAAAGATGTGCCAAGAGCTGTCTCCCACGAACTTGTTTAACAAACGTACTGACTTTGTATGTTGATCCAATACCCATGCTGGCCACTGGACATACCAGTACAAACAAGGCAGAATCTTCACTCTCCTCTAGCTCTTCTAATTCTCATGCACTAAGTGCCAACCTTAG
>gene=chr20_206284-207284; species=bosTau
--------------------------------------------------------------------------------------------------------------------------------------------------------------------------------------------------------------------------------------------------------------------------------------------------------------------------TCATTTTTTTTTAAGAAGCTAAAGTTATGCCAAGAACTGCTTCCCACAAactcattcaacacatgtattgagttctcatgttaatttggcaccca----------tggagaaaacagtacagaaaagacaaagtctctatcctccaggagTTCTTCTGATTCTCATACATTAAATGCCT---CAGG
>gene=chr20_206284-207284; species=calJac
aaactaatgcaggaacagaaagccaaatactgcatgttctcacttataagtgggagct--atgatgagaacatatggacacacagagggggacaacacacattggggcttactggagggcggaaagtgagag----gagaagatcggaaaaagtaactaacggatactagacttaatagctgggtgatgaaataagctgtacaaccagcccccacaacacacattacctatgtaacacacctgtaca-cctgcacatgtatccccgaagttaaaaaag--ttTTTTTAATTGCTACTTTAAAAGGATGTGGGAATCATTGTAAACTCAAAAGTTAAAGATATGCCAAGAGTATTCGCCCACAAacttgtttaacacatttactgagtttgtacgttgatccaatacccatgctggccactggacataccagtacaaacaagacagaatctttaccctcctctagctcTTCTAATTCTCATGCACTAAGTGCCAATCTTAG
>gene=chr20_206284-207284; species=canFam
-----------------------------------------------------------------------------------------------------------------------------------------------------------------------------------------------------------------------------------------------------------------------------------------------------------------------------------------AAGTTAAAGTTATGCCAAGAGCTGCCTCCAACAAactcattcaatgcatgtactgagctcttatgttgatccagtgcccatgctaaaca-tggagacaccagtacaaaaaaaaa--aagata-gtcctctgAGACCGCTTCTGACTCTCCCATGTTAAGTGCGT---TAGG
>gene=chr20_206284-207284; species=equCab
---------------------------------------------------------------------------------------------------------------------------------------------------------------------------------------------------------------------------------------------------------------------------------------------------------------------------------------AAAAGTTAAAGATACGCCAAGAAGTGTCTCTCACAAactcatttgacacatataccgagctcttatgttgatacagtacccatgctggccattggaga---cagtacaaaaaagac--aatctctatcctccaggaACTCTTCTGATTCTCACACACCAAGTGCCT---TAGG
>gene=chr20_206284-207284; species=gorGor
aaatgaaggcagaaacagaaaaccaaatactgcatgttctcacttataggtgggagcaaaatgatgagaacacatggacacacagaggggaacaacacacattggagcttactggagagtggaaggtgggaggagggagaggatcaggaaaaataactaatggacaccaggcttaatagctgggtgatgaaataatctatacaaccaacccccatgacacacattacctatgtaacaaaccagcacatcctgcacatatacccg-gaagttaaaaaagttTTTTTTTAGTTGCTACTTTAAAAGGATGTGGGAATCATTGTAAACTCAAAAGTTAAAGATATGCCAAGAGCTGTCTCCCACAAACTTGTTTAACAAACGTACTGACTTTGTATGTTGATCCAATACCCATGCTGGCCACTGGACATACCAGTACAAACAAGGCAGAATCTTCACTCTCCTGTAGCTCTTCTAATTCTCATGCACTAAGTGCCAACCTTAG
>gene=chr20_206284-207284; species=panTro
aaatgaaggcagaaacagaaaaccaaatactgcgtgttctcacttataggtgggagcaaaatgatgagaacacatggaaacacagaggggaacaacacacattggagcttactggagagtggaaggtgagagaagggagaggatcaggaaaaataactaatggacactaggcttaatagctgggtgatgaaataatctatacaaccaacccccatgacacacattacctatgtaacaaaccagcacatcctgcacatatacccacgaagttaaaaaagttTTTTTTTAGTTGCTACTTTAAAAGGATGTGGGAATCATTGTAAACTCAAAAGTTAAAGATATGCCAAGAGCTGTCTCCCACAAACTTGTCTGACAAACGTACTGACTTTGTATGTTGATCCAATACCCATGCTGGCCACTGGACATACCAGTACAAACAAGGCAGAATCTTCACTCTCCTCTAGCTCTTCTAATTCTCATGCACTAAGTGCCAACCTTAG
>gene=chr20_206284-207284; species=papHam
aaactaatgcagaaacagaaaactaaatactgcatgttctcacttataggtgggagctaaatgatgagaacacatggacacacagacgggaacaatgcacattggagcttattggagagtggaaggtgggaggagggagaggatcaggaaaaataactaatgggcactaggcttaatagctgggtgatgaaataatctatacaaccaacccccatgacacacattacctatgtaacaaaccagcacatcttgcacatatacccccaaagttaaaaaagtTTTTTTTTAATTGATACTTTAAAAGGATGTAGGAATCATTGTAAACTCAAAAGTTAAAGATATGCCAAGAGCTGTCTCCCACAAacttgtttaacaaatgtactgac-ttgtatgttgatccaatacctatgctggccactggacataccagtacaaacaaggcagaATCTTCACGCTCCTCTATCTCTTCTAATTCTCATGCACTAAGTGCCAACCTTAA
>gene=chr20_206284-207284; species=ponAbe
aaactaaggcagaaacagaaaaccaaatactgcatgctctcacttataggtgggagctaaattatgagaacacatggacacacagaggggaacaacacacattggagcttactggagagtggaaggtgggaggagtgagaggatcaggaaaaataactaatggacactaggcttaatagctgggtgaagaaataatctatacaaccaatccccatgacacacattacttatgtaacaaaccagcacatcctgcacatatacccacgaagttaaaaaagttTTTTTTTAATTGCTACTTTAAAAGAATGTGGGAATCATTGTAAACTCAAAAGTTAAAGATATGCCAAGAGCTGTCTCCCACAAGCTTGTTTAACAAACGTACTGACTTTGTATGTTGATCCAATACCCATGCTGGCCACTGGACATACCAGTACAAAGAAGGCAGAATCTTCACTCTCCTCTAGCTCTTCTAATTCTCATGCACTAAGTGCCAACCTTAG
>gene=chr20_206284-207284; species=rheMac
aaactaatgcagaaacagaaaactaaatactgcatgttctcacttataggtgggagctaaatgatgagaacacatggacacacagacgggaacaatgcacattggagcttattggagagtggaaggtgggaggagggagaggatcaggaaaaataactaatgggcactaggcttaatagctgggtgatgaaataatctatacaaccaacccccatgacacacattacctatgtaacaaaccagcacatcttgcacatatacccccaaagttaaaaAAGTTTTTTTTTAATTGATACTTTAAAAGGATGTAGGAATCATTGTAAACTCAAAAGTTAAAGATATGCCAAGAGCTGTCTCCCACAAacttgtttaacaaatgtactgac-ttgtatgttgatccaatacctatgctggccactggacataccagtacaaacaaggcagaATCTTCACGCTCCTCTATCTCTTCTAATTCTCATGCACTAAGTGCCAACCTTAA
>gene=chr20_238150-239150; species=hg19
AATCAATCCAGGCTCCAGTCCAGTAGACATTCTGATCTAATCTGACTGCTCTGGGTAACAGAAAAGTCTCCCTTGGTTCACTGCCCAGTATCCTGGCATCATGTGGATCCTATAAAGGCAGTAGCTCCAAGCACATTACAGAGGGACCCAACTCCATTAAACCACCACCAGCTCCCCAAGCCACCCCTTCAGCCATGAAGTTCCTGCTCCTGGTCTTGGCAGCCCTCGGATTCCTGACCCAGGTGATCCCAGGTAAACTGGATAAATAGGAGGAAAGGAAAACTGGGAACGAGGAACACTAGCATATCTGGTTGCTCTGGTGATAGATGAGCCAGGTTGGGTGGAGGCAGGGCTCACCCCACTGAGTTCCAGTCTAAGGTAGAGATCTCCTAACAACCACCACTAGCCTTGATATCCCACACCCAAACACCACCCTATATAACCTTTACAAAAATTTGTTTTCTATTCTAAAATGATAGTCACCCTCAACCTAAACCAAA
>gene=chr20_238150-239150; species=bosTau
AATCAATCCAGGCTACAGTCTATTAGACACTCTGATCTAACCTGTCTGTTCTGGGTTTCAGAGACTTCTC--CTGGCTCACTGCCCAGGAGCTTGGCATTGTGTAGACCCTATAAAGGCAGTAGCTCCAAGCATATGATAGAGGACCCTGACTCCACCAAACCACCATCTACTCCCCAGGCCAGCCCTTCAGCCATGAAGCTCCTGCTCCTGGTCTTTACAGCCCTGGGATTCCTG------GTGACCCCAGGTAAACTGGAT---GGAGAAGAGTGAAGGGCTGGGAGCCAGGAACACCAGCAGATCTGGTTTCTCTGGTGACAGACAAGCCAGGTTGGAAGTAGGCAGGGCTCAGCCCACTGAGCTCTGACCTAAAGTGGGGGTCTCCCAGCATCCACCACTGTCCCCAATACCCCTTATCCATCCATCAAACTAT---ACCCTTACCAAAAATTTTTTCCCATTCTAAAACAAGAGTCAGCCCCAACTTGGTTCAAA
>gene=chr20_238150-239150; species=calJac
AATTAGTCCAGGCTCCAGCCCAGCAGACATTTGGATCTAATCTGACTGCTCTCGGTAACAGAAAACTCTCCCTTGGTTCACTGCCCCATATCCTGGTATCATGTGGATCCTATAAAGGCGGTAGCTCCGGGCACATTACAAGGGGACCCAACTCCATTAAACCACCAGCAGCTCCCCAAGCCACCCCTTCAGCCATGAAGTTCCTGCTCCTGCTCTTGGCAGCCCCTGGCTTCCTGACCCAGGTGATCTCAGGTAAACCGGATAAATAAG-GGAAAGAAGAACTGGGAAGAAGGAACACTAACTGATGTGGTTGTTCTGGTGATAGATGAGCC-----GGGTGGGGGCAGGGTTCACCCCA--GAGTTCCAGCCTAAGGTGGGGATCTTCTAATAACCAACACTAGCCTTGATATCCCACACCCACACACCACCCTATATAACCTTTACAAAAATTTGTTTTCTATTCTAAAATGATAGTCACCCTCAAGCTGAACCAAA
>gene=chr20_238150-239150; species=canFam
AATCAATCAAAGCTCCAGACTAGTAGACATTATGATCTAATCTGACTGTTCTGGGTGGCAAAGAATCCTTCCCTGCTTCACTGCCCAGTATCCTGGCATCATGTGGCTCCTATAAAGGCAGTAGCTCCAAGAATATCACAGAGGGTCCAGACTCCATCAAACCACCACCTGCTCCCCAAGCCATCTCTTCAGCCATGAAGCTCCTGCTCCTGGTCTTTGCATCCTTTGGATTCCTG------GTGACTCCAGGTAAAATGGGTGAAGGAAGAGAGAGAAGGGCAGGGGACCAGGAACACTAGCAGATCTGGTTGATCTGGTGACAGGCAAGCCAAGTTGAGGCGAGGCAGGACTCACCCTACTAAGTTCCAACCTAAGGTAGGGATCTCTCAGCATTCACTACCAGCCTCAATACCCCATACCCAGCCATCACCGTATATGAACTTTACAAAAACTTTTTTCCTGTTCTGAAACAAAAGTGAGCCTCAACCTGGTCTGAA
>gene=chr20_238150-239150; species=equCab
AATCAATCCAGGCTGTAGACTAGTGTACGTTCTGATCTAATCTGACTGTTCTGGGTGACAGGGAGCTCTCCCCTGGCTCACTGCCCCGTGTCCTGGCGTCATGTGGAATCTATAAAGGCAGTAGCTCCAAGCACATTACAGAGGGCCCTTACTCCATTAAACCACCACCTGCTCCCCAGCCCATCCCTTCAGCCATGAAGCTTCTGCTCCTGGTCTTTGCAGCCCTTGGATTCCTG------GTGACTCCAGGTAACTTTGACGGAGGAGGGGAAATGAGAGCTGGGGC-TAGGAACACTAGCAGATCTGGTGACTCTGGTGACAGATAAGCCAGGTTGGGATAAGGCAGGACTCACCCTA--GAGC-----CTTAAGGTAGTGATCTCCCAACATCCCCCTTTGGCCCCGATACCCCAGACCCAGCCACCACCCTAT-CAGCCTTTACAAAAACTTCTTTCCTGTTCTGAAACCAGAGTCAGCCTCAACCTGGTCCAAA
>gene=chr20_238150-239150; species=gorGor
--------------------------------------------------------------------------------------------------------------------------------------------------------------------------------------------------------------------------------------------------------------------------------------------------------------------------------------------------------------------------------------------------------------------------------------------------------------------------------------------------------------------
>gene=chr20_238150-239150; species=panTro
AATCAATCCAGGCTCCAGTCCAGTAGACATTCTGATCTAATCTGACTGCTCTGGGTAACAGAAAAGTCTCCCTTGGTTCACTGCCCAGTATCCTGGCATCATGTGGATCCTATAAAGGCAGTAGCTCCAGGCACATTACAGAGGGACCCAACTCCATTAAACCACCACCAGCTCCCCAAGCCACCCCTTCAGCCATGAACTTCCTGCTCCTGGTCTTGGCAGCCCTCGGATTCCTGACCCAGGTGATCCCAGGTAAACTGGATAAATAGGAGGAAAGGAAAACTGGGAACGAGGAACACTAGCAGATCTGGTTGCTCTGGTGATAGATGAGCCAGGTTGGGTGGAGGCAGGGCTCACCCCACTGAGTTCCAGTCTAAGGTAGAGATCTCCTAACAACCACCACTAGCCTTGATATCCCACACCCAAACACCACCCTATATAACCTTTACAAAAATTTGTTTTCTATTCAAAAATGATAGTCACCCTCAACCTGAACCAAA
>gene=chr20_238150-239150; species=papHam
AATCAATCCAGGCTCCAGTCCAGTAGACATTCTGATCTAATCTGACTGCTCTGGGTAACAGAAAAGTCTCCCTTGGTTCACTGCCCAGTATCCTGGCGTCATGAGAATCCTATAAAGGCAGTAGCTCCAGGCACATTACAGAGGGACCCAACTCCACTAAACCACCACCAGCTCCCCAAGTCACCCCTTCAGCCATGAAGTTCCTGCTCCTGGTCTTGGCAGCCCTTGGATTCCTGACCCAAGTGATCCCAGGTAAACTGGATAAACAGGAGGAAGGGAGAACTGGGAACAAGGAACACTAGCAGATCTGGTTGCTCTGGTGCTAGATGAGCCAGGTTGGGTGGAGGCAGGGCTCACCCCACT-AGTTCCAGTCTAAGATAGAGATCTCCTAACAACCACCACTAGCCTTGATATCCCACACCCAAACACCACCCTATATAACCTTTATAAAAATTTGTTTTCTATTCTAAAATGATAGTCACCCTCAACCTGAACCAAA
>gene=chr20_238150-239150; species=ponAbe
AATCAATCCAGGCTCCAGTCCAGTAGACATTCTGATCTAATCTGACTGCTCTGGGTAAC-GAAAAGTCTCCCTTGGTTCACTGCCCAGTATCCTGGCATCATGTGGATCCTATAAAGGCAGTAGCTCCAGGCACATTACAGAGGGACCCAACTCCATTAAACCACCACCAGCTCCCCAAGCCACCCCTTCAGCCATGAAGTTCCTGCTCCTGGTCTTGGCAGCCCTCAGATTCCTGACCCAGGTGATCCCAGGTAAACTGGATAAATAGGAGGAAAGGAAAACTGGGAACGAGGAACACTAGCAGATCTGGTTGCTCTGGTGATAGATGAGCCAGGTTGGGTGGAGGCAGGGCTCACCCCACTGAGTTCCAGCCTAAGGTAGAGATCTCCTAACAACCACCACTAGCCTTGATATCCCACACCCAAACACCACCCTATATAACCTTTACAAAAATTTGTTTTCTATTCTAAAATGATAGTCACCCTCAACCTGAACCAAA
>gene=chr20_238150-239150; species=rheMac
AATCAATCCAGGCTCCAGTCCAGTAGACATTCTGATCTAATCTGACTGCTCTGGGTAACAGAAAAGTCTCCCTTGGTTCACTGCCCAGTATCCTGGCGTCATGAGAATCCTATAAAGGCAGTAGCTCCAGGCACATTACAGAGGGACCCAACTCCACTAAACCACCACCAGCTCCCCAAGTCACCCCTTCAGCCATGAAGTTCCTGCTCCTGGTCTTGGCAGCCCTTGGATTCCTGACCCAAGTGATCCCAGGTAAACTGGATAAACAGGAGGAAGGGAGAACTGGGAACAAGGAACACTAGCAGATCTGGTTGCTCTGGTGCTAGATGAGCCAGGTTGGGTGGAGGCAGGGCTCACCCCACT-AGTTCCAGTCTAAGATAGAGATCTCCTAACAACCACCACTAGCCTTGATATCCCACACCCAAACACCACCCTATATAACCTTTATAAAAATTTGTTTTCTATTCTAAAATGATAGTCACCCTCAACCTGAACCAAA
>gene=chr20_255006-256006; species=hg19
actggaatgcagtggcacaatctcggctgaccgcaacctccgccttccaggttcaagcaattctctgcctcagcctcccgagtagctgggattacaggcacccgccaccatgcccagctagtttttgtatttttagtagagacagggtttcatcatcttggccaggctggtcttgaactcctgacctcgtgatccaccggccttggcctcccaaattgctgggattacaggcgtgagccactgcacccagcTCCTAAGAGTCACTTTTGCAGTGGCATGTACTCTACTCAGCAGCTCTGGGCTCTGCTGCAACTCCACATTTATTTGTGGCTCATTATCGACTCATGTCCAGTTCCCTCTTTAGTTCCATGAGGGCGGGACCAAGGACTGTTCTCATTCACATGGTGCCTGGCATTCAGAGGCACTTCATAAATCCAATAGTATTTTGTTTTGGGGGCGGGGGGCGGTTTagaaatagaagaaaaggaagaaatggcgat
>gene=chr20_255006-256006; species=bosTau
---------------------------------------------------------------------------------------------------------------------------------TTTTTAG-GGAGA-----------CCTCTTTGCCATTCCAGAC-----------ACCCCTCTGTCCA--GGCCACGCTCTCCC------------------------GTCACCACATCCA--------------------------CATCTCTTCT--TTAGCAGCTCTCATCTCAGCTGC-----GACATTTATCTGCAGCTCGTTATCGATTCATGTTTGGTCCCATCCTCGGCT--GTGGTGACAAAGCCAAGGACTGTTTGCCCTCAC--CACGCCTGGTGCTCATAGGCCCGTCGTAGATCTGACAGCACTTT--------------------TTAAGGAAACTaagaggagaatgaa------ga
>gene=chr20_255006-256006; species=calJac
-----------------------------------------------------------------------------------------------------------------------------------------------------------------------------------------------------------------------------------------------------------tcctAAGAGTCCCTTTCGCAGTGGCATGCATTCTACTCAGTAGCTCCAGGCCCCGCTGCAACTCCACATTTATTTGTGGTTCATTATCAACTCATGTCCAGTTACCTCTTTGGTTCCATGAGGGCGGGG-TAAGGACTGTTTTCATTCACACGGTGCCTGGCACTCAGAGGCACTTCATAAATCCAATGGTATTTTG----------------------------------------------------
>gene=chr20_255006-256006; species=canFam
--------------------------------------------------------------------------------------------------------------------------------------------------------------------------------------------------------------------------------------------------------------------------------------------------------------------------------------------------------------------------------------------------------------------------------------------------------------------------------------------------------------------
>gene=chr20_255006-256006; species=equCab
---------------------------------cagacTCC----------------------------TCACTGTCCAGA---------------------------CATGCTC---------------------------------------------------------------------------------------------TCCT------------------------GATGCCATGTTC------------------------------CTCTCCT--TCGGCAGCTCTTGGCTCGGCTGCAACTGGACACTCATTTGTGGCCCATTATCGACGAATGTCTGGTCCCCTCCT-GACTCCGTGGTGGCAGGGCTAAGTGTTGCTTACACTCAC--AGTGCCTGGCGCTCACAGGCACTTTACATATTTGATAGTAATTT--------------------TTaaggaaaa---gaggag------------ga
>gene=chr20_255006-256006; species=gorGor
aatggaatgcagtggcacaatctcggctgactgcaacctccgccttccaggttcaagcaattctctgcctcagcctcccgagtagctgggattacaggcacccgccaccatgcccagctagtttttgtatttttagtagagacagggtttcatcatcttggccaggctggtcttgaactcctgacctcgtgatccacccgccttggcctcccaaattgctgggattacaggcgtgaaccactgcacccagctCCTAAGAGTCACTTTCGCAGTGGCATGTACTCT-CTCAGCAGCTCTGGGCTCTGCTGCAACTCCACATTTATTTGTGGCTCATTATCGACTCATGTCCAGTTCCCTCTTTAGTTCCATGAGGGCGGGACCAAGGACTGTTTTCA-TCACATGGTGCCTGGCATTCAGAGGCACTTCATAAATCCAATAGTATTTTGTTTTGGGGGCGGGGGGCGGTTTagaaatagaagaaaaggaagaaat-gcgat
>gene=chr20_255006-256006; species=panTro
actggaatgcagtggcacaatctcggctgactgcaacctccgccttccaggttcaagcaattctctgcctcagcctcccgagtagctgggattacaggcacccgccaccatgcccagctagtttttgtatttttagtagagacagggtttcatcatcttggccaggctggccttgaactcctgacctcgtgatccacctgccttggcctcccaaattgctgggattacaggcgtgagccactgcacccagctCCTAAGAGTCACTTTCGCAGTGGCATGTACTCTACTCAGCAGCTCTGGGCTCTGCTGCAACTCCACATTTATTTGTGGCTCATTATCGACTCATGTCCAGTTCCCTCTTTGGTTCCATGAGGGCGGGACCAAGGACTGTTTTCATTCACATGGTGCCTGGCATTCAGAGGCACTTCATAAATCCAATAGTATTTTGTTTTGGGGGCGGGGGGCGGTTTagaaatagaagaaaaggaagaaatggcgat
>gene=chr20_255006-256006; species=papHam
actggaatgcagtggcacaatctcggctcactgtaacctctgcattccaggttcaagcaattctctgcctcagcctcccaagcagctgggactacaggcacccgccaccacgcccggctaatttttgtatttttagtagagacggtgtttcaccaacttggccaggctggtcttgaactcctgacctcatgatccacccacctcggcctcccaaagtgctgagattacaggcgtgagccaccgcacccggcccctaagagtcactttcacagtggcatgtactctactctgcagctccaggctccgctgcaactccacagttacttgtggctcattatcgactcacgtccagttccctctttggctccatgagggcagggccgagaactgttttcattcacacagtgcctggcattcagaggcacttcataaatCCAATAGCATTTTGTTTTGGGTTTT-TTTTTTTTTTagaaaaagaaaaaaaggaagagatggcaat
>gene=chr20_255006-256006; species=ponAbe
actggaatgcagcagcatgatctcggctcactgcaacctccaccttccaggttcaagcaattctctgcctcagcctcccgagtagctgggattacaggcacccaccaccacgcctggctaatttttgtatttttagtagagatgggatttcaccatcttggcccggccggtcttgaactcctgacctcgtgatccacccacgtcagcctcccaaggtgctgggattacaggtgtgagccaccgtgcccagccCCTAAGAGTCACTTTCGCAGTGGCATGTACTCTACTCAGTAGCTCCAGGCTCTGCTGCAACTCCACATTTATTTGTGGCTCATTATCAACTCATGTCCACTTCCCTCTTTGGTCCCATGAGGGCGGGACCGAGGACTGTTTTCATTCACATGGTGCCTGGCATTCAGAGGCACTTCATAAATCCAATAATATTTTGGCTT--------TGGGCTTTTTggaaatacaagaaaaggaagagatggcgat
>gene=chr20_255006-256006; species=rheMac
-------------------------------------------------------------------------------------------------------------------------tttttgtatttttagtagagacggtgtttcaccaacttggccaggctggtcttgaactcctgacctcatgatccacccacctcggcctcccaaagtgctgagattacaggcgtgagccaccgcacccggccCCTAAGAGTCACTTTCACAGTGGCATGTACTCTACTCTGCAGctccaggctctgctgcaactccacagttacttgtggctcattatcgactcacgtccagttccctctttggctccgtgagggcagggccgagaactgttttcattcacacagtgcctggcactcagaggcacttcataaatCCAATAGCATTTTGTTTTGGGTTTTTTTTTTTTTTTagaaaaagaagaaaaggaagagatggcaac
>gene=chr20_256093-257093; species=hg19
TGTCATCAAGGAGAGGTAAGCCTGGGGGACCCCCAACCCAACCGCAGAGGGCTTGCCCCAAGGAAGGGCAGGCAAAGAATTGGTTTCTGGGGCCCAGAAACCTGCCAAGTGAACAGGACAGACTTCTCTCCTTGTAGAGTGTCTTCCAGGCTATTCTTCCCTGAAGCCAACCACCCCACTCAACTCTGCCTTCCTCAAAAACCCAGAAGTGGAAGGCTGTACCCACTTGGTTGACAcatgggatctgggaactagaagggcccttagagattacaccacccagcctgctgtgtacagatgggaattggaggcctttgcagagatgggaaaggtcacatctgcccctggtcagtggcagatccaaggtggaaacccaggaccgcccctccctccctgtacagggttctgccatccacACCAGGCTGCCTTCCCCAAGAACAGAGAGCCTCCGTGAGCTCAGAGTGTGACTGGTTTAAGAGGCAGTGGCAAAAAGATCACAT
>gene=chr20_256093-257093; species=bosTau
--------------GGCAGGCCTGGTGGATCCCCAGCTCAAACAGGGACGGCCTG-CCCCTGGGAGGTCGGGCAGGGAATTGGTTTTTGGGTCCCAGAAGTCTGCCCCACAGAGAGAACACCGTTCTCTCCTCGCAGGGTGCCTTCCAGGCCATTCTTCGCTGGAGCCAACCACCCTACTCAACACCGTCTTCCTGAACAGCCTGGGAGCTCAGGGGTGCACCCACTTGGTTGAGACACGGAATCT-GGAACTTGAGGGGGCCAAGGAGATTACCTAACTCAGCCTGCTACATGCAGAT-GGACACTCAGGCC----AAGAGATGGAAAAGGTCATGGCTGCCGCCAGTCAG-----------AGGCAAACACCCAG----TCCTGCCTG------CACA-GGTCCTGCCTTCTCCCCCAGGCTGCC--CCCCAAGAACAGAGAGCTTGCTCAAGCCCAGAGCATGGCTAGTGTAAGAGGT-GCTGCTCAAGGACCACCT
>gene=chr20_256093-257093; species=calJac
TGTCGTCATGGAGAAGCAAGCCTGGGTGACCC-CAAGCCAACCGCAGAGGGCTTGCTCCAAGGGAAGGCAGGCAAAGAATTGGTTTCTGGGGCCCAGAAACCTGCCAAGTGAAGAGGACATCCTTCTCTCCTTGTGGGGTATTTGCCAGGCTATTCTTCCCTGAAGCCAACCACCCCACTCAACTCTGCCTTCCTCAAAGAGGCAGAAGTGGAAGTCTGTACCCACTTGGCTGACATatggaatctgtgaactggaagggtcctcagggatttcataacccagcctgccatgtacagatgggaatcagaggcctctgcagagatgggaaaggtcacatctgcccctggtcagtggcagatccaaggtggaaacacag-g-----------------TACAGGGTTCTGCCGTCCGCATCAGGCTGCCTTCCCCAAGAATAGAGAGCCTCTGTGGGCCCAGAGTGTGGCTGGTCTACAAGGCAGTAGGAAAATGATCACAT
>gene=chr20_256093-257093; species=canFam
TACCATCATGGAGAGGCCGGCCTAGTGGATCCCCAGCTCTGCCACAAAGAGCCTGATCCAAGAAAGG--CGGCAGAGAACTGGCTTCGGGGGCCCAGGAGCCAGTCACGCAGAGAAAACATCCTTCTCTCCTCATGGAGTATCTTCCAGGCCATTCTTCCCTAGAGCCAACCACACTACTCAACTCCAATTTCTTGAACAACCCAGGAGCTTAGGGGTCCACCCACTTGGTGGAAATGTGGAATCTGGGAACCAGAAGAGTCCAAAACGATTATGTGACTCATCTTCCTGTATACTAACAGGACATGAAAGCC----CAGAGATGGGAAAGGTCACATCTGCCCCTGGTCAGCAGCAGAGCCAAGGTGAGGATCCAG----GTCCCCCCG------TCCAGGGTTCTGCCTTCTACACCAGGCTACCTTCCCGGGGACCAGAGAGTGACTTCAAGGACACAGCATAGCGGGTTTAAGAAGCATCTCCAAAAAGATCACAT
>gene=chr20_256093-257093; species=equCab
TGCCATCACAGAGAGGCTAGCCCGGCGGATCCCCAGCACAGCCAGAGAGGGCCGGACCCCAGGGAGGACAGGCAGAGAACTGGTTTTTGGAGCCCATAAGTCTGCCAAGCAGGGAAGACATCCTCCTCTCCTTGCAGTGTATCTTCCAGGCCATTCTTCCCTGGAGCCAACCAACCCACTCAACTCCATCTTCCTGAACAAGCCAGGAGCTGAGGGGTACACCAGCTTGGTCAAAACAcgggatctggaaactagaagggtccataaagattacctgactcggcctgctgtgcacagaggggacactgagggc----cagagatgggagaggtcacgtctgccactggtcagtggcagcacccaggcaaaaacccag----gtctccctg------tccagggttctGCCTTCGACACAGG-CTGCCTTCCCTGAGAACGGAGAGCCTCTTCGACCCTGCAGCGCAGCTAGTTTAAGAGGCAGCTGCAAAAAGATCACGT
>gene=chr20_256093-257093; species=gorGor
TGTCATCAAGGAGAGGTAAGCCTGGGGGACCCCCAACCCAACCGCAGAGGGCTTGCCCCAAGGAAGGGC-GGCAAAGAATTGGTTTCTGGGGCCCAGAAACCTGCCAAGTGAACAGGACATCCTTCTCTCCTTGTAGAGTGTCTTCCAGGCTATTCTTCCCTGAAGCCAACCACCCCACTCCACTCTGCCTTCCTCAAAAACCCGGAAGTGGAAGGCTGTACCCACTTGGTTGACAcatgggatctgggaactagaagggcccttagagattacaccacccagcctgctgtgtacagatgggaattggaggcctttgcagagatgggaaaggtcac-tctgcccctggt-agtggcagaTCCAAGG--------------------------------------------------------------------------------------------------------------------------------------
>gene=chr20_256093-257093; species=panTro
TGTCATCAAGGAGAGGTAAGCCTGGGGGACCCCCAACCCAACCGCAGAGGGCTTGCCCCAAGGAAGGGCAGGCAAAGAATTGGTTTCTGGGGCCCAGAAACCTGCCAAGTGAACAGGACATCCTTCTCTCCTTGTGGAGTGTCTTCCAGGCTATTCTTCCCTGAAGCCAACCACCCCACTCAACTCTGCCTTCCTCAAAAACCCAAAAGTGGAAGGCTGTACCCACTTGGTTGACAcatgggatctgggaactagaagggccctcagagattacaccacccagcctgctgtgtacagatgggaattggaggcctttgcagagatgggaaaggtcacatctgcccctggtcagtggcagatccaaggtggaaacccaggcccgcccctccctccctgtacagggttctgccatccacACCAGGCTGCCTTCCCCAAGAACAGAGAGCCTCCGTGAGCTCAGAGTGTGGCTGGTTTAAGAGGCGGTGGCAAAAAGATCACAT
>gene=chr20_256093-257093; species=papHam
TGTCATCATGGAGAGGTAAGCCTGGGGGACCCCCAACCCAATCGCAGAGGGCTTGC-CCAAGGGAGGGTAGGCAAAGAATTGGTTTCTAGGGTCCAAAAACCTGCCAAGTGAAGAGGACATCCTTCTCTCCTTGTGGAGTGTCTTCCAGGCTATTCTTCCCTGAAGCCAACCAGCCCACTCAACTCTGCCTTCCTCAAGAACCCAGAAGTGAAGGGCTGCACCCACTTGGTTGATAcatggaatctgggaactagaagagcccttagagattacacaacccagtccgctgtgtacagatgggaatcggag------------------------------gcccCTGGTCAGTGGCAGGTCCAAGGCGGAAACCTAG----GCCCCTCCCTCCCTGTACAGGGTTCTGCCATCCACACCAGGCTGCCTTCCCCAAGAACAGAGAGCCTCTGTGAGCTCAGAGTGTGGCTGGTTTAAGAGGCAGTGGCAAAAACATCACAT
>gene=chr20_256093-257093; species=ponAbe
TGTCACCATGGAGAGGTAAGCCTGGGGGACCCTCAACCCAACCACAGAGGCCTT-CTCCAAGGCAGGGCAGGCAAAGAATTGGTTTGGGGAGCCCAGAAACCTGCCAAGTGAAGAGGACATCCTTCTCTCCTTGTGGAGTGTCTTCCAGACTATTCTTCCCTGAGGCCAACCACCCCACTCAACTCTGCCTTCCTCAAAAACCCAGAAGTGGAAGGCTGTACCCATTTGGTTGATAcatgggatctgggaactagaagggcccttagagatcaca-cacccagcctgctgtgtacagatgggaattggaggcctttgcagagatgggaaaggtcacatctgcccctggtcagtggcagatccaaggtggaaacccag----gcccctccctccctgtacagggttctgccatccacACCAGGCTGCCTTCCCCAAGAATAGAGAGCCTCTGTGAGCTCAGAGTGTGGCTGGTTTAAGAAGCAGTCTAAAGAAGATCACAT
>gene=chr20_256093-257093; species=rheMac
TGTCATCATGGAGAGGTAAGCCTGGGGGACCCCCAACCCAATCGCAGAGGGCTTGCCCCAAGGGAGGGTAGGCAAAGAATTGGTTTCTAGGGCCCAAAAACCTGCCAAGTGAAGAGGACATCCTTCTCTCCTTGTGGAGTGTCTTCCAGGCTATTCTTCCCTGAAGCCAACCACCCCACTCAACTCTGCCTTCCTCAAGAACCCAGAAGTGAAGGGCTGCACCCACTTGGTTGATAcatggaatctgggaactagaagagcccttagagattacacaacccagcctgctgtgtacagatgggaatcggaggcctctgcagagatgggaaaggtcacatctgcccc-ggtcagtggcaggtccaaggcggaaacctag----gcccctccctccctgtacagggttctgccatccacACCAGACTGCCTTCCCCAAGAACAGAGAGCCTCTGTGAGCTCAGAGTGTGGCTGGTTTAAGAGGCAGCGGCAAAAACATCACAT
>gene=chr20_256318-257318; species=hg19
TCTGGGGAAATGGTATGGGTTCTGTCACTGGGACTTGCTGGACTCCAGGGAGGGGACTTCCCCATGCAAGGTGCGGCTGGCTTCCAAGTTAGTGACAATATTCAGTGGTGCTGAAACAGGTGAGGGATCATGGAGAATGGAGACAGGTTACAAAGTGGCGGGGAATGCTCAATCATGGGAATGAATGGAGGCTGGCAGAGATAGTGAAGGGCATACACATTAAAAACCAGTGAAGAGGCAAGATAATGAAAATTAATTCAAGAAGGCAGTGATGGTGAAGTTCATTAACACTGATAATGGGTGGTGGGCAGTAACAAGAATCAAGGGGTAAAGATGCACGGTGGTTAATGGCTGAATAGGTGATGTTTGGTGATGGTTGTAAATGGGTCATTAGCCAGCATTGCTGGCTAATGAGGCAAGGCCTAGGTCAGTGCCAATCGCCTTCCCAGATGAAAGACAAGTGACAGTAATGGCACCGGCAAGGAGGGAGGCCAACACCA
>gene=chr20_256318-257318; species=bosTau
TCTAGGGAAATAGCCTAGGCTCTGTCA-CTGGGACTTCTGGACTCCAAAGCGGGGCTCCCTCCTTGCAGGGCAGGGCTGGCTCATGAGTTACTGACAATGTTTGATGGTGCTGAAAAAGGTGAG-------------GGGAGACAGGCTGCAAGGGGG-TGGCAGTGCTCGACAGTGAGAATTAGTGGGGGCTGGTGGAGGTGATGAAGGTCATTCACGCAGACAACTGATGAAGGTGCAAGATAACAAAAACTACCATGAGAGGGTGGTGATCATGGAATTCATTAACA-TGGTCTTGAGTGATGGTCAATGTCAAGAATTAAGAGGTGAAGACAAGGAGTGGGTAATGGCTGTGTGGGTGAAGCTTGGTGAT-GCTGCCGATGGGTCA-CGGCTGGTGGTGTTGGTTAATGAGGCAAGGCCTAGTCCTGGACAAATTCCGTTCTCAGATGGAAGA-------CGTTAATGGCACAGCCAAGGAGGAAGACTAACAC--
>gene=chr20_256318-257318; species=calJac
TCTGGGGAAATGGTGTGGGCTCTGTCACT-GAACTTGCTGGACTACAGAGAGGGAACCTCCCCAGGTAGGGTGGGGCTGACTCCCAAGTTAGTGACACTATTCAGCGGTGCTGCAACAGGTGAGGGGTCACAGAGAATGGAGACAGGTTACAAAGTGGTGGGGAGTGCTCCATCATGGGAATCAGTGG-GGCTGGCAGAGATGGTGAAGGGCGTGCACATTAAAAACTGATGAAGGGGCAAGATAATGAAAATCAATTCAAGAAGGCAGTGATGGTGAAGTTCATTAACACCGATAATGGGTGGTGGGCAGTGACGAGAATCAAGGGGTAAAGATGCATGGTGGTTAATGGCTGAATGCATGATGCTTGATGATG-GTGCAAATGGATCA-GAGCCAGCGATGCTGGCTAATGAGGCAAGGCCGAGGTCGGTGCCAATCGCTTTCCCAGATGAATGACAAGTGACAGTAATGGCACTGGCAAGGAGACAGGCCCACACCA
>gene=chr20_256318-257318; species=canFam
TCTAGGGAAATGGCACAGCTTTCATCA-CAGGGCCTCCTGGGCTCT--------G-CCCCTCCATGCAGCACAAGGCT-GCTTGCAAG-AAGGGCCAACGTCTGATGGTGCTGAAAATGGC---AGATCTCAGAGCATGGAGACAGGTGGC--AGAGGGGATTAGTACCTGGTGATGAGAATGAATGGGGGCTGGCAGAGATGGTGAAGGCCACTCACGCGGACAGTGGAT---GGAGGATGGTAATGAAAATGAATGCGAAAGGGGGGTGACAGTGAAGTTCATTAACACGGCTGACGGGTGATGCTCAGTGGCCAGAATTAAGGGGCAAAGATAGGGAGTGGTAAATAGGTGAGCTGGCAATGCCTGGCAAT-GTTGCTAACGGGTCG-TCACCAGTGATGCTGGTCAATGAGGCAAGGCCTGGACCTGCGCCAACCTCCTTCTCAGATGAATGGCAATGGACAGTAACAGCACTAGCAAGGAGGGAGGCCAGCACCA
>gene=chr20_256318-257318; species=equCab
----GGCAATAGCCTGGGC-CTTGTCACCAGGACTTCCTGGACTCCAGAAAAGGG-CCTCTCTGCGCAGGGCAGGGTTGGCTCACAAGTTAGGGACGATGTTTGCTGGTGCTGCAAAAAGTGA-GGATGCTGGAGAATGGAGACAGGTGGCAAAGAGGTGG-CAGTGCTTGATAATGAGGAATAATGGGGGCTGTCAGAAATGATGAAGGCCGCTCACACGGATAACTGATGAAGGTGCAAGATAACGAAAATTAATACGAGAGGGTGGGGATGGTGAAGTTCATTAACACCGGCAATGAGCGATGGTCAACGACAAGAACTAAGAGCTGAAGAGAGGGGGTGGGAAATGGTTGAGTGGGTGATGCTGGGTGAT-GGTGCTAAAGGGGCA-CGAGCAGTGATGTTGGCCAGTGAGGCAAGGGCTAGGCTGGCACTCATCTCCTTCTCGGATGAACGGCCGGTGACGGTAATGGCGCTGGCATGGAGGAAGGCCAACACCA
>gene=chr20_256318-257318; species=gorGor
-----------------------gtcagTGGGACTTGCTGGACTCCAGAGAGGGGACTTCCCCATGCAGGGTGCGGCTGGCTCCCAAGTTAGTGACAATATTCAGTGGTGCTGAAACAGGTGAGGGATCATGGAGAATGGAGACAGGTTACAAAGTGGCGGGGAATACTCAATCATGGGAATGAATGGAGGCTGGCAGAGATAGTGAA-GGCATGCACATTAAAAACCAGTGAAGAGGCAAGATAATGAAAATTAATTCAAGAAGGCAGTGATGGTGAAGTTCATTAACACTGATAATGGGTGGTGGGCAGTGACAAGAATCAAGGGGTAAAGATGCACGGTGGTTAATGGCTGAATAGGTGATGTTTGGTGATGGTTGTAAATGGGTCATTAGCCAGCAATGCTGGCTAATGAGGCAAGGCCTAGGTCAGTGCCAATCGCCTTCCCAGATGAAAGACAAGTGACAGTAATGGCACCAGCAAGGAGGGAGGCCAACACCA
>gene=chr20_256318-257318; species=panTro
TCTGGGGAAATGGTATGCGTTCTGTCACTGGGACTTGCTGGACTCGAGAGAGGGGACTTCCCCATGCAGAGTGCGGCTGGCTTCCAAGTTAGGGACAATATTCAGTGGTGCTGAAACAGGTGAGGGATCATGGAGAATGGAGACAGGTTACAAAGTGGCGGGGAATGCTCAATCACGGGAATGAATAGAGGCTGGCACAGATAGTGAAGGGCATGCACATTAAAAACCAGTGAAGAGGCAAGATAATGAAAATTAATTCAAGAAGGCAGTGATGGTGAAGTTCATTAACACTGATAATGGGTGGTGGGCAGTGACAAGAATCAAGGGGTAAAGATGCACGGTGGTTAATGGCTGAATAGGTGATGTTTGGGGATGGTTGTAAATGG------------CAATGCTGGCTAATGAGGCAAGGCCTAGGTCAGTGCCAATCGCCTTCCCAGATGAAAGACAAGTGACAGTAATGGCACCGGCAAGGAGGGAGGCCAAAACCA
>gene=chr20_256318-257318; species=papHam
TCTGGGGAAATGGTATGGGCTCTGTTACTGGGACTTGCTGGACTCCAGAGAGGGGACCTCCCCATGCAGGGTGGGGCTGGCTTCCAAGTGAGTGACAATATTCAGTGGTGCTGAAACAGGTGAGGGATCATGGAGAACGGAGACAGGTTACAAACTGGCGGAGAACGCTCAATCATGGGAATAAATGGAGGCTGGCAGAAATAGCGAAGGGCATGCACATTAAAAACCGATGAAGAGGCAAGATAATGAAAATTAATTCAAGAAGGCAGTGATGGTG--GTTCATTAACACTGATAATGGGTGGTGGGCAGTGACAAGAAGCAAGGGGTAAAGATGCAAGGTGGCTAATGGCTGAATAGGTGATGCTTGATGATG-TTGCAAATGGTTCA-TAGCCGGCGATGCAGGCTAACGAGGCAAGGCCTAGGTCGGTGCCAATCACCTTCCCAGATGAAAGACAAGTGACAGTAACGGCACCAGCAAGGAGGCAGGCCAACACCA
>gene=chr20_256318-257318; species=ponAbe
TCTGGGGAAATGGTATGGGCTCTGTCACTGGGACTTGCTGGACTCCAGAGAGGGCACTTCCCCATGCAGGGTGAGGCTGGCTCCCAAGTTAGTGACAATATTCAGTGGTGCTGAAACAGGTGAGAGATCATGGAGAATGGAGATAGGTTACAAAGTGGCAGGGAATGATCAATCATGGGAATGAATGGAGGCTGGCAGAGATAGTGAAGGGCATGCACATTAAAAACCGATGAAGAGGCAAGATAATGACAATTAATTCAAGAAGGCAGTGATGGTGAAGTTCATTAACACTGATAATGGGTGATGGGCAGTGACAAGAAACAAGGGGTAAAGATGCACAGTGGTTAATGGCTGAATAGGTGATGCTTGATGATGTTAG-------------------CAATGCTGGCTAATGAGGCAAGGCCTAGGTCAGTGCCAATCGCCTTCCCAGATGAAAGACAAGTGACAGTAATGGCACCGGCAAGGAGGGAGGCCAACACCA
>gene=chr20_256318-257318; species=rheMac
TCTGGGGAAATGGTATGGGCTCTGTTACTGGGACTTGCTGAACTCCAGAGAGGGGACCTCCCCATGCAGGGTGGGGCTGGCTTCCAAGTGAGTGACAATATTCAGTGGTGCTGAAACAGGTGAGGGATCATGGAGAATGGAGACAGGTTACAAACTGGCGGAGAATGCTCAATCATGGGAATAAATGGAGGCTGGCAGAGATAGCGAAGGGCATGCACATTAAAAACCGATGAAGAGGCAAGATAATGAAAATTAATTCAAGAAGGCAGTGATGGTGAAGTTCATTAACAACGATAATGGGTGGTGGGCAGTGACAAGAAGCAAGGGGTAAAGATGCAAGGTGGCTAATGGCTGAATAGGTGATGCTTGATGATG-TTGCAAATGGTTCA-TAGCCAGCGATGCAGGCTAACAAGGCAAGGCCTAGGTCGGTGCCAATCACCTTCCCAGATGAAAGACAAGTGACAGTAATGGCACCGGCAAGGAGGCAGGCCAACACCA
>gene=chr20_281150-282150; species=hg19
GGATATTTCCAGAGCTGATCTGGAGTTGGGACCTGGTAGGCTCTTGGGAATCCTGTCTTTCAGAGCCAGTTCAACCCCTCTCCTTGTCTCCCAAAGCAAGCAGACTCTCCCCTCCCTCCCATCCCTCTTTCCCGTCTTTGCCAGCGGTTTCCCTCCCTCTCACAGAGCTGGAGGCCAGGGGCCAGGAGAAAGCCTGCATTCACCATACTCTCCACTCCGTTCCTCAAAGCAGGCACTGTGCCAGGGAGCCTCCTTGAAGGAACCTTCCCTCTCCTGGCCCCATCCCCCCACTCTCCAGGAGGGAGGAGAGGAAGAAACTGTTTCCCTGCCCATCCCCCACAGGATCTGCTTCAAGGCCTCCTGCCTGGTGGCCCAGGGACAGCCAGGGGCTGGAGCTGAACAAACCTCCCCCAGCTTCCTTTCCTGATCAAGCAGCCCTCAAATTACAATTCTTCACTGTTTTTGGGCTCCTGGAAAGTGTGCAGAGATGCCCGGACTGA
>gene=chr20_281150-282150; species=bosTau
GGGTATTTCCAGAGCTGATCTGGAGTTGAGGCCTGGATGGCTTTTGGGAATCATGAGTTTCCGAGCCAGCTCAGCCCTGCTCCTTGTCTCCCAAGGCAAACACActcttccctccctccccccacctct--tctactctgccactggtttccctccctc--GCAATGCGGGAGGCCTGAT---GGGTAAAAG-CTGCATTCATCGTA------------------------------------------------GAAGGAATCTTCCCTCTCTCTGCCCCTCCCCCCTA----ACTGGAGGGAGCAGAGGAACAAACTGTTTCCCTGCCCTCCCCCACCAGAATCTGCTCCGGGGCCTCCTGCCTGGCCGTCTCCGGACGGCCATGGGCTGGAACAGAACAAACCTCCCCCGACTTCCTCTCCTGATCTAACAGTCCCCAAATAACAATCCCTCACTGTTCATGGGCTCCTGGGGAGGGTGTCCAGATCCCCAGACTGA
>gene=chr20_281150-282150; species=calJac
GAATATTTCCAGAGCTGATCTGCAGTTGGCACCTGGTAGGCTGTTGGGAATCCTGTCTTTCAGAGCCAGTTCAGCCCCTCACCTTGACTCCCAAAGCAAGCAGACCCTACCCTCCCTCCCATCCCTCTTTCCCTTCTTTGCCAGTAGTTTCCCTCCCTCTCACAGAGCTGGAGGCCAGGGGCCAGGAGAAAGCCTGCATTCACCATGTTCTCCACCCCGTTCCGCAAAGCAGGCACTGTGCCAAGGAGCCTCGTGGAAAGAACCGTCCCTCTCCTGGCCCCATCCCTGGACTCTCCAGGAGAGAGCAGAGGAAGAAACTGTTTCCCTGCCCATCCCCCACAGGATCTGCTTCAAGGCCTCCTGCCTGGCTGTTCAGGGACAGCCAAGGGTTGGAGCTGAACAAACCTCCCCCAGCTTCCTTTTCTGATCAAGCAGCCCTCAAATTACAATTCTTCACTGTTTATGAGCTCCTGGAAAGTGTGCAGAGATGCCCAGACTGA
>gene=chr20_281150-282150; species=canFam
GGATATTTCCAGAGTTGATAAGGTGTTGAGGCCTGGTGGGCTCTTAGGAGCCCTGCCTGTCCACACCAGCTCAGCCC--CTCTTTGTCTCCCAAAGCATACAGAcccttccctcc---ccctcctctct--ccttctctgccGTGGGTTTCCCTCCTTC--CTGGAGCGGGAGGCT-------GGGAGAAAGCCTGCATTCATCATACCCGCC-----TTCCCTCCAAGCGGGCCCTGTGCCAAGGAGCCTCCTTGAAGGAATCTTCC--CTCTCTGCCCTCCCCCCTCACTCTCCTGCAGGGAGCAGAGGAAGAAACTAGTTCCCTGCCCATCCCCCACAGGATCTGCTCCAGGGCCTCCTGCCTGGCGGTCTGGGGACAGCCCTGGCCCGGAACGGAACAAACCTCCCCCAGCTTCCTCTCCTGATCTAGCAACCCCCAAATTACAATCTTTCACTGTTCATGGGCTCCTAGGGATTGTGCAGAGATCCCCAGACTGA
>gene=chr20_281150-282150; species=equCab
GGATATGTCCAGAGCTAATCTGCAACTGAGGCATGGTTGGCTCTTGGGAACCCTGCCTTT-TAGAGTGGCTCAGCCCCTCTCTTTGTCTCCCAAAGCAAACAGACCCCT---------CCCTCATCTCTTCCGTTCTCTGCCATGGGTGTCCCTTCCTC--GCAGGGCTGGAGGCTGGAGGCCGGGAGAAAGCCTGCATTCATCACGCTCCCCG----CCCCCTTCAAGTGGGCACTGTGCCAAGGAGCCTCCTTGAAGGAATCTTCCCTCTCTCTGCCCTT-CCCCCCACCCTCCAGGAGGGAGCAGAGGAAGAAACTGTTTCCCTGCCCATCCCCCACAGGATCTGCTTTAGGGCCTCCTGCCTGGCGGTCTGGGGACTGCCACGGGCTGGAGCGGAACAAACCTCCCCCAGCTTCCTCTCCTGATCTAGCAGCCCCCAAATTACAATTCCTCACTGCTGATGGGCTCCTGGGGAGTGTACCAAGATCCCCAGACTGA
>gene=chr20_281150-282150; species=gorGor
GGATATTTCCAGAGCTGATCTGGAGTTGGGACCTGGTAGGCTCTTGGGAATCCTGTCTTTCAGAGCCAGTTCAACCCCTCTCCTTGTCTCCCAAAGCAAGCAGACTCTCCCCTCCCTCCCATCCCTCTTTCCCGTCTTTGCCAGCGGTTTCCCTCCCTCTCACAGAGCTGGAGGCCAGGGGCCAGGAGAAAGCCTGCATTCACCATACTCTCCACTCCGTTCCTCAAAGCAGGCACTGTGCCAGGGAGCCTCCTTGAAGGAACCTTCCCTCTCCTGGCCCCATCCCCCCACTCTCCAGGAGGGAGGAGAGGAAGAAACTGTTTCCCTGCCCATCCCCCACAGGATCTGCTTCAAGGCCTCCTGCCTGGTGGCCCAGGGACAGCCAGGGGCTGGAGCTGAACAAACCTCCCCCAGCTTCCTTTCCTGATCAAGCAGCCCTCAAATTACAATTCTTCACTGTTTT-GGGCTCCTGGAAAGTGTGCGGAGATGCCCGGACTGA
>gene=chr20_281150-282150; species=panTro
--------------------------------------------------------------------------------------------------------------------------------------------------------------------------------------------------------------------------------------------------------------------------------------------------------------------------------------------------------------------------------------------------------------------------------------------------------------------------------------------------------------------
>gene=chr20_281150-282150; species=papHam
GGATATTTCCAGAGCTGATCTGGAGTTGGGACCTGGTAGGCTCTTGGGAATCCTGTCTTTCAGAGCCAGTTCAGCCCCTCTCCTTGTCTCCCAAAGCAAGCAGACTCTCCCCTCCCTTCCATCCCTCTTTCCCGTCTTTGCCAGCAGTTTCCCTCCGTCTCACAGAGCTGGAGGCCAGGGGCCAGGAGAAAGCCTGCATTCACCATGCTCTCCACCCCGTTCCTCAAAGCAGGCACTGTGCCAGGGAGCCTCCTAGAAGGAACCTTCCCTCTCCTGGCCCCATCCCCCCACTCTCCAGGAGGGAGCAGAGGAAGAAACTGTTTCCCTGCCCATCCCCCACAGGATTTGCTTCAAGGCCTCCTGCCTGGTGGCCCAGGGACAGCCAGGGACTGGAGCTGAACAAACTTCCCCCAGCTTCCTTTCCTGATCAAGCAGCCCTCAAATTACAATTCTTCACTGTGTTTGGGCTTCTGGAAAGTGTGCAGAGATGCCCGGACTGA
>gene=chr20_281150-282150; species=ponAbe
----------------------------------------------------------------------------------------------------------------------------------------------------------------------------------------------------------------------------------------------------------------------------------------------------------------------------------------CCCATCCCCCACAGGATCTGCTTCAAGGCCTCCTGCCTGGTGGCCCACGAAAAAACAGGGGCTGGAGCTGAACAAACCTCCCCCAGCTTCTTTTCCTGATCAAGCAGCCCTCAAATTACAATTCTTCACTGTTTTTGGGCTCCTGGAAAATGTGCAGAGATACCCGGACTGA
>gene=chr20_281150-282150; species=rheMac
GGATATTTCCAGAGCTGATCTGGAGTTGGGACCTGGTAGGCTCTTGGGAATCCTGTCTTTCAGAGCCAGTTCAGCCCCTCTCCTTGTCTCCCAAAGCAAGCAGACTCTCCCCTCCCTTCCATCCCTCTTTCCCGTCTTTGCCAGCAGTTTCCCTCCGTCTCACAGAGCTGGAGGCCAGGGGCCAGGAGAAAGCCTGCATTCACCATGCTCTCCACCCCGTTCCTCAAAGCAGGCACTGTGCCAGGGAGCCTCCTAGAAGGAACCTTCCCTCTCCTGGCCCCATCCCCCCACTCTCCAGGAGGGAGCAGAGGAAGAAACTGTTTCCCTGCCCATCCCCCACAGGATCTGCTTCAAGGCCTCCTGCCTGGTGGCCCAGGGACAGCCAGGGACTGGAGCTGAACAAACTTCCCCCAGCTTCCTTTCCTGATCAAGCAGCCCTCAAATTACAATTCTTCACTGTGTTTGGGCTTCTGGAAGGTGTGCAGAGATGCCCGGACTGA
>gene=chr20_334113-335113; species=hg19
CTTGGACCCCGAAGCCGACAGCCACGTGGAGGTCTTCGGGGATGAGCCAGAGCAGCAGTTGTCACCCATTTTCCGCAATGCCAGTGGCCAGTCATGGTTCTCGCCACCCGCCAGCCCCTTTGGGCAATCTTCTGTGCAGACTATCCAGCCCAAGAGGGACTCCTGAGCTGCCCACATGGCCTAAGATGTGGGTCCTGGATCCTTCCCCCCTTCTCACCATAACCCCCTCTCAGTGTTTCCCCAACTTCTCCCTTTTAGCAGGGTCCCTTTAGAGCCCAACTCCAGGTCAAATCTGGAGCTCAAATCCCAGTGCTCCCTCCCCAGGAGTGGGGCCCCAACTCTTCCAAGATACCAGCATTCCTCAAGTCCTCCCAAAACTTCCTACCCACACCCTCTTCCCAAGGCCCTCAGGGGCAGAAAACATCTCCTTCAACCCGTCCCCACTCCTTCCTctgcatgaccttgggcaaacccttgccctttcaagccatcagctcctg
>gene=chr20_334113-335113; species=bosTau
CTTGGACACTGAAGCCGACGGCCACGTGGAGGTCTTCGGGGATGAGCTGGAGCAGCAGCTGTCCCCCATCTTCCGTGATGCCAGTGGCCAGTCTTGGTTCCCGCCACCCACCAGCCACTTTGGGCAATCCTCTGTGCAGACCATCCAGCCCAAGCGGGACTTTTGAGTTGCCCATGCAGCCAGAGACCTGGGGTCTAGAGGCTT-CCTCCTCTCCACCACAGCCCCTTCCCACCATATCCCTAACTTATCCCTTTCAGTGGGGTTCCTTCAAGGCCCAACCCCAAGTCAAGTCTGGACCTCACATCTCTGTGTCCCC-TCCCAGGGGTGGGGCCCTAACTCATCCAAGATGCCAGCCTTCCCTGAGTCCCCACAAAACTGCCCACCCATCCCTCCTCTACAAGGCCATCAGAAACAGAAAACATCTCCCTCACCCTATCCACACTCTTTCCTctatatgaccttgggcaagccctcacgcgttcagaccatcggttcctg
>gene=chr20_334113-335113; species=calJac
CTTGGACCCTGAAGCTGACAGCCACATGGAGGTCTTCGGGGACGAGCCAGACCAGCAGTTTTCCCCCATCTTCCATGATGCCAGTGGCCAGTCATGGTTCTCACCACCCGCCAGCCCCTTTGGGCAATCTTCTGTGCAGACCGTCCAGCCCAAGAGGGACTCCTGAGCTACCCCCATGGCCTAAGATCTGGGTTCTGGAACCTT-CCCCCTTCTCACCACATCCCCCTCTCAGTGTTTCCCCAACTTCTCCCTTTCAGCACGGTCCCTTTAGAGTCCAACCCCAGGTCAAGTCTGGAGCTCAAATCCCAGTGCTCCTTCCCCAGGGGTGGGGCCCCAACTCATCCGAGATGCCAGCTTTCCTCAAGTCCTCCCCAAACTTCCCACCCACACCCTCTTCCCAAGGCCCTCAGCTGCAGAAAACATCTCCTTCAACC-ATCCccactctttcctctggatgaccttgggcaagccgttgccttttcgggccatcagctcctg
>gene=chr20_334113-335113; species=canFam
CTTGGACCCCGACGCTGATGGCCACGTGGAGATCTTCGGGGATGAGCCAGAACAGCAGCTGTCGCCCATCTTCCGAGACGCCAATGGCCAGTGTTGGTTCTCACCACCTGCCAGCCCCTTTGGGCAATCGTCTGTGCAGACCATCCAGCCCAAGCGGGACTCTTGAGCTGCCCACAAGGCCAGAGACCTGGG-TCTGGACCATT-CCTCTGTCCCACCACACCCCCCTCCAATTGTGTCACTAACTTCTCACTTTCAGTGGGGCCCCTTCA-------ACCCTAGGTCGAGTCTGGAGCTCAAATCCCAGTGCCC-CTTCCCAAGGATTGGGCCCCAACTCATCCAAAATGCCAACTTTTCCCAAGTCCTCCCAAAACTTCCCACCTAACCCTCCTTCCCAAGACCCTCAGGAGCAGAAAACATCCTCCTTGAtctatccccattccactctgt--gtgaccccgggcaagcacttatcctttcagaccatcagttcctg
>gene=chr20_334113-335113; species=equCab
CTTGGACACCGAAGCTGACAGCCATGTGGAGGTCTTCGGGGATGAGCCAGAGCAGCTGCTGTCCCCCATCTTCCGTGATGCCAGGGGCCAGTCTTGGTTCTCGCCCCCTGCCAGCCCCTTTGGGCAATCCTCTGTGCAGACCATCCAGCCCAAGCAGGACTCTTGAGGGGCCCACATGGCCAGAGACCCAGGTTCTGGACGCGC-CCTCCTCCCCACT------CCCTC----TGTCTCCTTCACTTCTCCCTTTCAGCAGGGCCCCTTCGAGGCCCCACTCCAGGTCAAGCCTGGAAGTCACCTCTCCGTGCC-CCTTCCCAGGGGGAGGGCCCC-ACTCATCCAAGATGCCAGCCTTCCCCACGTCCTCCTAAAACCG--CAGCCACCCCTCCTTCCCAAG-CCCTTAGGGGCAGAAAGTGTCTCCCTCCACCCACCCCGGCTCTCCTctct--gtgactctgggcaagcccttcccctctgagaccgccagcccctg
>gene=chr20_334113-335113; species=gorGor
CTTGGACCCCGAAGCCGACAGCCATGTGGAGGTCTTCGGGGATGAGCCAGAGCAGCAGTTGTCACCCATTTTCCGCAATGCCAGTGGCCAATCATGGTTCTCGCCACCCGCCAGCCCCTTTGGGCAATCTTCTGTGCAGACTATCCAGCCCAAGAGGGACTCCTGAGCTGCCCACATGGCCTAAGATGTGGGTCCTGGATCCTT-CCCCCTTCTCACCATAACCCCCTCTCAGTGTTTCCCCAACTTCTCCCTTTCAGCAGGGTCCCTTTAGAGCCCAACTCCAGGTCAAATCTGGAGCTCAAATCCCAGTGCTCCCT-CCCAGGGGTGGGGCCCCAACTCTTCAAAGATGCCAGCATTCCTCAAGTCCTCCCAAAACTTCCTACCCACACCCTCTTCCCAAGGCCCTCAGGGACAGAAAACATCTCCTTCAACCCGTCCCCACTCCTTCCTctgcatgaccttgggcaagcccttgccctttcaagccatcagctcctg
>gene=chr20_334113-335113; species=panTro
CTTGGACCCCGAAGCCGACAGCCACGTGGAGGTCTTCGGGGATGAGCCAGAGCAGCAGTTGTCACCCATTTTCCGCAATGCCAGTGGCCAGTCATGGTTCTCGCCACCCGCCAGCCCCTTTGGGCAATCTTCTGTGCAGACTATCCAGCCCAAGAGGGACTCCTGAGCTGCCCACATGGCCTAAGATGTGGGTCCTGGATCCTT-CCCCCTTCTCACCATAACCCCCTCTCAGTGTTTCCCCAACTTCTCCCTTTCAGCAGGGTCCCTTTAGAGCCCAACTCCAGGTCAAATCTGGAGCTCAAATCCCAGTGCTCCCTCCCCAGGGGTGGGGCCCCAACTCTTCCAAGATGCCAGCATTCCTCAAGTCCTCCCAAAACTTCCTACCCACACCCTCTTCCCAAGGCCCTCAGGGGCAGAAAACATCTCCTTCAACCTGTCCCCACTCCTTCCTctgcatgaccttgggcaagcccttgccctttcaagccatcagctcctg
>gene=chr20_334113-335113; species=papHam
CTTGGACCCCGAAGCCGACAGCCACGTGGAGGTCTTCGGGGATGAGCCAGAGCAGCAGCTGTCCCCCATCTTCCGCAATGCCAGTGGCCAGCCATGGTTCTCGCCACCCGCCAGCCCCTTTGGGCAATCTTCTGTGCAGACTATCCAGCCCAAGAGGGACTCCTGAGCTGCCCACATGGTCTAAGATGTGGGTCCTGGATCCTT-CCCCCTTCTCACCACAACCCCCTCTCAGTGTTTCCCCAGCTTCTCCCTTTTAGCAGGGTCCTTTTAGAGCCCAAATCCAGGTCAAGTCTGGCGCTCAAATCCCAGTGCTCCCTTCCCAAGGTTGGGGCCCCAGCCCTTCCAAGATGCCAACCTTCCTCAAGTCTTCCCAAAACTTCCTACCCACACCCTCTTCCCAAGGCCCTCAGGGGCAGAAAACATCTCCTTCAACCCGTCCCCACTCCTTCCTctgcatgaccttgggcaagcccctgccctttcaaaccatcagctcctg
>gene=chr20_334113-335113; species=ponAbe
--------------------------------------------------------------------------------------------------------------------------------------------------------------------------------------------------------------------------------------------------------------------------------------------------------------------------------------------------------------------------------------------------------------------------------------------------------------------------------------------------------------------
>gene=chr20_334113-335113; species=rheMac
CTTGGACCCCGAAGCCGACAGCCACGTGGAGGTCTTCGGGGATGAGCCAGAGCAGCAGCTGTCCCCCATCTTCCGCAATGCCAGTGGCCAGCCATGGTTCTCGCCACCCGCCAGCCCCTTTGGGCAATCTTCTGTGCAGACTATCCAGCCCAAGAGGGACTCCTGAGCTGCCCACATGGTCTAAGATGTGGGTCCTGGATCCTT-CCCCCTTCTCACTACAACCCCCTCTCAGTGTTTCCCCGACTTCTCCCTTTTAGCAGGGTCCTTTTAGAGCCCAAATCCAGGTCAAGTCTGGCGCTCAAATCCCAGTGCTCCCTTCCCAAGGTTGGGGCCCCAGCCCTTCCAAGATGCCAACCTTCCTCAAGTCTTCCCAAAACTTCCTACCCACACCCTCTTCCCAAGGCCCTCAGGGGCAGAAAACATCTCCTTCAACCCGTCCCCACTCCTTCCTCTGCATGACCTTGGGCAAGCCCCTGCCCTTTCAAACCATCAGCTCCTG
>gene=chr20_371070-372070; species=hg19
caggaggcggagtttgcagtgagctgagattgcgccagtgtgctccagcctgggtgacagagcgagactccgtctcaaaaaaaaaaaaaaaaaaaaaaagcacagacagtggagtgcatacgtgcaaatctcagccgtgctgtttgctggctgtgtggcctctcagcttcgttaaccgtaaaatggagcaagtcatcctaccttataggaccatggtcagggctgagtgactcggtcagtgaagcgcttggtgcgatgcctagcacatggtagtgtctaataGGTCAGCTGTGACTGTTTGCAATGCCAGCCTCAGCTCCCGGGAGTCCCCAGCTGTGCTAACACCATGCTCTGCCCACAGGTGTACCCCGTCCAGGAAGCCCTGGCCGTGCTGGAGCCCTATGCGCGGCTGCCCCCGCACAAGCATGTGGCTCGGCCCACTGAGGTCCTGGCTGGTACCCAGCTCCTCTACGCCTTTTTCACTCGGACCCATGGGGACA
>gene=chr20_371070-372070; species=bosTau
---------GAGCTTgtagcta--------------------------------------------------------------------------agagcatggatgatggagaacagggatttaaatcccagctctgctccttgccggtcacgcagccctca-gcTGG---------------------------------------------GTCAGTATTGAGTGACATGCA-GTGGAAGCGCTGGGCACAGGGCCCAGCCCACAGTAGTG-CTAAAGGATCGGCTGTGACCTGCTGCAAGGCCGGCCCCAGCCCCCTGGAGTCCCCACCCATGCTCATACCACGCTCTGCCCACAGGTGTACCCGGCCTGCGAGAGGCTGGCGGTGCTGGAGCCCTACTGGAGGCTGCCCCATCATGGCCACGTGGCCCGGCCGGCGGAGGTCCTGGCCGGCACGCAGCTCCTCTACGCCTTCTTCCTGCGGCCGCACGGGGACA
>gene=chr20_371070-372070; species=calJac
caggaggccaagtttgaagtaagctgag-ttgtgccactgtactccagcctgagtgacagagccagactctgtcta---------aaaaaaaaaaaaaagcacagacaatggtgtgcacaggttcaaatcccagctgtgctgcttgctggctgtgaggcctctcagcttccttaactataaaacgaagcgag---tcctac-ttataagactgtggtaagggctgaatgacttggtaagtgaagcacttagtgcaatggctagcacatggtaGTGTCTAACAGGTCAGCTGTGACTGTTTGCAATGCCAGCCTCAGCTCCCGGGAGTCCCCAGCTGTGCTCACATCATGCTCTGCCCACAGGTGTACCCCATCCACGAGGCCCTGGCCGTGCTGGAGCCCTACGCGCGGCTGCCCCCACACAAGCATGTGGCTCAGCCCACTGAGGTCCTGGCTGGTACCCAGCTGCTCTATGCCTTTTTCACTCGGACCCACGGAGACA
>gene=chr20_371070-372070; species=canFam
-------------------------------------------------------------------------------------------------------------TGGAG--CATGGAGTCGGGCGTGA-GCCTGCCACTGCCTGGCTGCCTGGCCTCTCAGCCCC---------------------------------------------GCTGGGGTGGAGTGGCTGGCT-GCTGGAG----GGCCCCGCAGCAG------TAGGG----CTAAGCCCTTGGCTGCCACTGGTTCCCAGGCCAGCCCAGCCTCCACCTGGTCAGCACCTGCGCTCACGCCGTGCCCCGCCCACAGGTGTACCCGGTCGGCGAGGCCCTGGCCGTGCTGGAGCCCTACTCCCGACTGCCCCCGCAAGGACACGTGGCCCGGCCCGCCGACGTCGTGGCGGGTCCCCGCCACCTCTACACCTTTTTCCCGCGGCCCCACGGGGACA
>gene=chr20_371070-372070; species=equCab
------------------------------------------------------------------------------------------------------------------------------------------------------------------------------------------------------------------------------------------------------------------------------------CTAAAGGGTTGG-TGTGACT--TTCTAAGGCCAGCCCAGGCTCCACGCGGTCCCCACCTCTGCTCACGCTGTGCTCCACCCACAGGTGTACCCGGTTTGCGATGCCCTGGCGGTGCTGGAGCCCTACTCACGGCTGCCCCGCCACGGGCACGTGGCCCGGCCCACCGAGGTCTTGGCGGGCACGCGCCACCTCTACGCCTTTTTTCCACGGCCCCACGGGGACA
>gene=chr20_371070-372070; species=gorGor
caggaggcggagtttgcagtgagctgagattgcgccagtgtgctccagcctgggtgacagagcgagactccatctcaaaaaaaaaaaaaaagaaaaaaagcacagacagtggagtgcatacgttcaaatctcagccgtgctgtttgctggctgtgtggcctctcagcttcgttaactgtaaaatggagcaagtcatcctacctcatagggctgtggtcagggctgagtgaatcggtaagtgaagcgcttagtgcaatgcctagcacatggtagtgtctaataGGTCAGCTGTGACTGTTTGCAATGCCAGCCTCAGCTCCCGGGAGTCCCCAGCTGTGCTAACACCATGCTCTGCCCACAGGTGTACCCCATCCAGGAAGCCCTGGCCGTGCTGGAGCCCTACGCGCGGCTGCCCCCGCACAAGCATGTGGCTCGGCCCACTGAGGTCCTGGCTGGTACCCAGCTCCTCTATGCCTTTTTCACTCGGACCCACGGGGACA
>gene=chr20_371070-372070; species=panTro
caggaggcggagttttcagtgagctgagattgcgccagtgtgctgcagcctgggtgacagaacgggactccgtctc-aaaaaaaaaaaaaaaaaaaaaagcacagacagtggagtgcatacgtgcaaatctcagccgtgctgtttgctggctgtgtggcctctcagcttccttaactgtaaaatggagcaagtcatcctaccttatagggccgtggtcagggctgagtgactcggtcagtgaagcgcttagtgcgatgcctagcacatggtggtgtctaataggtcagctgtgactgttTGCAATGCCAGCCTCAGCTCCCGGGAGTCCCCAGCTGTGCTAACACCATGCTCTGCCCACAGGTGTACCCCGTGCAGGAAGCCCTGGCCGTGCTGGAGCCCTACGCGCGGCTGCCCCCACACAAGCATGTGGCTCGGCCCACTGAGGTCCTGGCTGGTACCCAGCTCCTCTATGCCTTTTTCACTCGGACCCGCGGGGACA
>gene=chr20_371070-372070; species=papHam
caggaggcggagtttacagtgagctgagattgcgccactgcgctccagcctgggcgacagagccagactccgtctc----------aaaaaacaaaaaagcacagacaatggagtgcataggctcaaatcccagctgtgctgcttgctggctgtgtggcctctcagcttccttaactgtaaaatggagtgagtcatcctac----------------------tgaatgactcgggaagtgaagcgcttagtgcaatgcctagcacatggtaGCA-CAGCTAGGCCAGCTGTGAGTGTTTGCAATGCCAGCCTCAGCTCCCGGGAGTCCCCAGCTGTGCTCACACCATTCTCTGCCCACAGGTGTACCCCATCCACGAGGCCCTGGCCGTGCTGGAGCCCTATGCGCGGCTGCCCCCGCACAAGCATGTGGCTCAGCCCACTGAGGTCCTGGCTGGTACCCAGCTCCTCTATGCCTTTTTCACTCGGACCCACGGGGACA
>gene=chr20_371070-372070; species=ponAbe
caggaggcagagtttgcagtgagctgagattgtgccaatgtgctccagcctgggtgacagagcgagactccgtctc----gaaaaaaaaaaaaaaaaaagcacagacagtggagtgcatacgttcaaatctcagctgtgctgtctgctggctgtgtggcctctcagcttccttaactgtaaaatggagcaagtcatccta-cttatagggctgtggtcagggctgaatgactcggtaagtgaaccgcttagtgcgatgcctagcacatggtagtgtctaataGGTCAGCTGTGACTGTTTGCAATGCCAGCCTCAGCTCCTGGGAGTCCCCAGCTGTGCTAACACCGTGCTCTGCCCACAGGTGTACCCCATCCACGAAGCCCTGGCCGTGCTGGAGCCCTACGCGCAGTTGCCCCCGCACAAGCATGTGGCTCGGCCCACTGAGGTCCTGGCTGGTACCCAACTCCTCTATGCCTTTTTCACTCGGACGCACGGGGACA
>gene=chr20_371070-372070; species=rheMac
caggaggcggagtttacagtgagctgagattgcgccactgcgctccagcctgggtgacagagccagactccgtctc----------aaaaaacaaaaaagcacagacaatggagtgcataggctcaaatcccagctgtgctgcctgctggctgtgtggcctctcagcttccttaactgtaaaatggagtgagtcatcctac----------------------tgaatgactcgggaagtgaagcgcttagtgcaatgcctagcacatggtaGCA-CAGCTAGGCCAGCTGTGACTGTTTGCAATGCCAGCCTCAGCTCCCGGGAGTCCCCAGCTGTGCTCACACCATTCTCTGCCCACAGGTGTACCCCATCCATGAGGCCCTAGCCGTGCTGGAGCCCTATGCGCGGCTGCCCCCGCACAAGCATGTGGCTCAGCCCACTGAGGTCCTGGCTGGTACCCAGCTCCTCTATGCCTTTTTCACTCGGACCCACGGAGACA
>gene=chr20_400403-401403; species=hg19
GCCATGACCCCAGCACCCTAGCCATGACCACACCTCAGCTCGGACCTCACCCCCACCCGTCTGTGACCTAAGCCTGCTCCACCTCGCCGTGACCTCACCCTGGACTCTCCTACTCCTGACCTCTTCCCTCTCGGGCTGGGCCCACCCCTGACTTCCTGAGAGCCTGGCCTGGACCCTCGCTGCGCCCTAGGGGGATGACCCCCGACCCCGGTCCTACGCCTTAGCCCTACCCCGCCCCCATCGTGACACACGCACTAATGACACAGACATTGATCCCCGAGTGCTCCCCATTCTGATCTCACCCCTGGCCCCACCTGCATTCCCCTTGGACCCGGTGCTGCCCCTGGCCACCCCACTCCTGTTCCCGTCTCAGCTCCTCGGCTTCGTCACTTCCCCACCCCTGACGTTGAGTGGCTCCACCAGCCCTGGCCCGGGCCCTGCCCTGCTACCTGACTCACCACTCAGACCCCGGCCCCCTTCCTTACCTTGCTGCCATTGCT
>gene=chr20_400403-401403; species=bosTau
GCTCTGACCCCAGCATCCTAGACAAGACC---CCCTG-------------CTTCATCCAGCTGTGACCTAGTCTTGCTCCA-TTAGCCCTGACCTCATCCTGAATCCTACTATTCCTGACCCCCTTCCTTCCTGGCTGTAGCCCTCCTAGACTTCCTGAGAGCCTGGCCCAGCTCCTTGCTGCCCACTTGGAGGCTGACC-C-GCCCCCTGTTCTGC-------CCCTCCCACTATCCCACTGTTACACACTCACAGATTATGTAGATACATAACCCTGAGCATTTCCCATTCTGGTCCAATGTCCCTCCCG----------CCCTTGGACCCAGT-------------ACCTCATTGCTAGTCCCATCTCAGCTCCCTCGCTTTATCACCACCCCACCCC---------------CTGCTCCCCCTGGAGCTACCCCAGTCCTGCTACCCGACTCCCCGCTCAGATCCGGGCC------------------CCATCTCC
>gene=chr20_400403-401403; species=calJac
---------------------------------------------------------------------------------------------------------------------------------------------------------------------------------------------------------------------------CTTAGCCCTCCCCCGCCCCCATC-TGACACACGCCCTAAGGACAAATAC-CTGAT-CCCGAGACCTCCCCATTCTAATCTTACCCCTGGCCCCACTTGAGTTCCCCTTGGACCCACTGCTGCCCCTGCCCACCCCACTCCTGTTCCCGTCTCAGCTCCCTGGCTTTGTCACTTTCCCACC-CTGCCCTTGACTGGCTCCACCAGCCCTGGCCCCGACCCTGCCCTCTTACCCGACTCACCACTCAGACCCTGGCCCCCTTCCTTTCTCTGCTGCCATTGCT
>gene=chr20_400403-401403; species=canFam
GCTATGACTCCACTACCCTAGCTCCGACC---TTTTGGCCCATACCTCCTCCTTATCTGCCTATGACCTAGTCTTGCTCCACTTAGACATCGCCTCACCCTGGACCCTACAATTCCCGACCTCCTCCCCGT-----TGTGATTCACCCGGACTTCCTAAGAGGCTGGCCCAGCCCCTCACCCCTCCCTGCGAAATTGACC-CCGCCCTCTGTCCTGC-------CCCTCCCATACCCCGATTCTGACACAAGCCCTGAGTACACAGATACCAGATCCTGAGTGTTCCCCATTCTGATCGGATGCCCCCCCCCACCCGCATTCCCCTTGGATCCAGTGCTATCCTTGCCCACCTCATTCGTGGTCTTACCTCA---------------------------------TTGGCCAGACCCCGTTTTCCCGT---CCC------CTTTGCTCCCTAGCTTTATCACCATCTCCATACCCC-TGACCCACTCTGTGACCT-----
>gene=chr20_400403-401403; species=equCab
GCTGTGACTCCAACACCCTGGTCCTGACC---CCCCATCT---GCC-ACCCCTCATCTGCCTGTGACCTGGTCCTGCTCCACTCAGCCATGACCTCACCCTGGACCCTACTACTCCTGACCCCATCCCTCTGCACCTGTGGCCCACCCTGACTTCCTATGACCCTGGCCTGGCCCCCCCCCGCTCCCTGGGGGGTTAACC-CTGTCCTCTGCCCCGC-------CCCTCCCATACCCTATCAATGACTCACACACTAGTTACACAGATACCTGACCCCGAGTGTCCCCCATTCTGATCAGATGCCCTGCCACACCTGTATTCCCCTGGGACCCAGTGCTGTCCTTGCCCACCTCACTCCTGGTCTCATCTCAGTACCCTAGCTTTATAACCCCCCAACCCCTGACCTTGGCTGCCTCCACGCCCCCTGGCCCCC----AACCCTGCTACCCGTCTCCTGGATCAGACCCTGGCCCTCTGACTTTCCCTG-----------
>gene=chr20_400403-401403; species=gorGor
GCTATGACCCCAGCACCCTAGCCATGACCACACCTCAGCTCGGACCTCACCCCCACCTGTCTGTGACCCAACCCTGCTCCACCTCGCCGTGACCTCACCCTGGACTCTCCTACTCCTGACCTCTTCCCTCTCGGGCTGGGCCCACCCCTGACTTCCTGAGAGCCTGGCCTGGCCCCTCGCTGCCCCCTGGGGGGCTGACCCCCGACCCCGGTCCTACGCCTTAGCCCTACCCCGCCCCCATCGTGACACACGCACTAATGACACAGACATTGATCCCCGAGTGCTCCCCATTCTGATTTCACCCCTGGCCCCACCTGCATTCCCCTTGGCCCCGGTGCTGCCCCTGGCCACCCCACTCCTGTTCCCGTCTCAGCTCCCCGGCTTCGTCACTTCCCCACCCCTGAC-----------------------------------------------------------------------------------------------
>gene=chr20_400403-401403; species=panTro
GCCATGACCCCAGCACCCTAGCCATGACCACACCTCAGCTCGGACCTCACCCCCACCTGTCTGTGACCTAAGCCTGCTCCACCTCGCCGTGACCTCACCCTGGACTCTCCTACTCCTGACCTCTTCCCTCTCGGGCTGGGCCCACCCCTGACTTCCTGAGAGCCTGGCCTGGCCCCTCGCTGCCCCCTAGGGGGATGACCCCCGACCCCGGTCCTACGCCTTAGCCCTACCCCGCCCCCATCGTGACACACGCACTAATGACACAGACATTGATCCCCGAGTGCTCCCCATTCTGATCTCACCCCTGGCCCCACCTGCATTCCGCTTGGACCCGGTGCTGCCCCCGGCCACCCCACTCCTGTTCCCGTCTCAGCTCCCCGGCTTCGTCACTTCCCCACCCCTGAACTTGAGTGGCTCCACCAGCCCTGGCCCGGGCCCTGCCCTGCTACCTGACTCACCACTCAGACCCCGGCCCCCTTCCTTACCTTGCTGCCATTGCT
>gene=chr20_400403-401403; species=papHam
GCTATGACCCCAGCATCCTAGCCATGACCACACCTCAGCTCGGACCTCACCCTCACCTGCCTGTGACCTAATCCTACTCCACCTCCCCGTGACCTCACCCTGGACTCTCCTACTCCTGACCTCATCCCTCTCGGGCTTGGCCCACCCTTGACTTCCTGAGAGCCTGGCCTGGCCCCTCACTGCTCCCTAGGGGGATGACCCCCAACCCTGGTCTTGCGCCTTAGCCCTCCCCCGCCCCCATCATGACACACACACTAATGACACAGACAGTGACCCCCGAGTGCTCCCCATTCTGATCTCACCCCTGG-CCCACCTGCATTCCCCTTGGACCCGGTGCTACCCCTGGCCAGCCCACTCCTGTTCTTGTCTCAGCTCCCCGGCTTTGTCACTTCCTCACCGCTGACCTTGACTGGCTCCACCAGCCCTGGCCCAGGCCTTGCCCTGCTACCTGACTCACCACTCAGACCCTGGCCCCCTTCCTTTCCCTGCTGCCACTGCT
>gene=chr20_400403-401403; species=ponAbe
GCTATGACCCCAGCACCCTAGCCATGACCACACCTCAGCTCGGACCTCACCCCCACCTGTCTGTGACCTAATCCTGCTCCACCTCGCGGTGACCTCACCCTGGACTCTCCCACTCCTGACCTCTTCCCTCTCGGGCTTGGCCCACCCCTGACTTCCTGAGAGCCTGGCCTGGCCCCTCACTGCTCCCTAGGGGGATGACCCCTGACCCCGGTCCTACTCCTTAGCCCTCCCCCGCCCCCATCGTGACACAC-CCCTAATGACACAGACATTGATCCCCGAGTGCTCCCCATTCTGGTCTCACCCCTGGCCCCACCTGCATTCTCCTTGGACCCGGTGCTGCCCCTGGCCACCCCACTCCTGTTCCCGTCTCAGCTCCCCGGCTTTGTCACTTCGCCACCCCTGACCTTGACTGGCTCCACCAGCCCTGGCCCGGGCCCTGCCCTGCTACTTGACTCACCACTCAGAccccggccccctcccttaccctgctgccattgct
>gene=chr20_400403-401403; species=rheMac
GCTATGACCCTAGCATCCTAGCCATGACCACACCTCAGCTCGGACCTCACCCTCACCTGCCTGTGACCTAATCCTACTCCACCTCCCCGTGACCTCCCCCTGTACTCTCCTACTCCTGACCTCATCCCTCTCGGGCTTGGCCCACCCTTGACTTCCTGAGAGCCTGGCCTGGCCCCTCACTGCTCCCTAGGGGGATGACCCCCAACCCTGGTCTTGCGCCTTAGCCCTCCCCCGCCCCCATCATGACACACACACTAATGACACAGACAGTGACCCCCGAGTGCTCCCCATTCTGATCTCACCCCTGG-CCCACCTGCATTCCCCTTGGACCCGGTGCTACCCCTGGCCAGCCCACTCCTGTTCTCATCTCAGCTCCCCGGCTTTGTCACTTCCTCACCCCTGACCTTGACTGGCTCCACCAGCCCTGGCCCAGGCCCTGCCCTGCTACCTGACTCACCACTCAGACCCTGGCCCCCTTCCTTTCCCTGCTGCCACTGCT
>gene=chr20_415318-416318; species=hg19
TTGCTGCAGGATAGATTGCTCCTGGAGTGCAGCTCTGGTGTGAGCTTTCAGAGGCAGCGCAGTGCCCTGGGCAGCCTGCGTAATCCACGACTGTCAGATCAAAGGGCAGTGTGACCCTGGCCCACAGTGGCAGGAGCTGAGTGCCACTGGCTTGGCCCCGGGAACCTGCGCATCTCCCCTCTGAGCCAAGGAAACAAACAACACAGACAACAGTGTCTCCCCGATGGCCCCATCCCCAGGGTGGAGGCCCTGCACCGGGCACTGCTCTGCGCGCGCGCTCCCCAGCAGCCAGCAGTGTCTGGAGGATACTGGAAAGCTTGGCAAGAGTAGGCTGAGCAGCTCCTCTGTGGACAGAAAGGGCATGTGGAGAAGCGGCACATCAAGCTCTGGTTAGGATCCAAAACCAAATGCCAGCTCCTAGGATCCCCAGACCAGGGTGTGAAACACACCAAGAGCACCCCAGACCCGCACCAGTTGTGTCGACTGTGACAGTACCCAGA
>gene=chr20_415318-416318; species=bosTau
AT-----------CATTGCTCCTTCAATGCAGCTCTGGTG--AGCTCCCAGAGGCAGGGCGGTGTCCTGGCCAGCCTGTATCCTCCAT--GAGTCAAATCAAAGGACAGCATGCAGCTGGCCTATGGTGGCGAGAGCCAAGTGATGCCTGCTCAGCCTTCAGCCCCTT---GTCTCCCTCTGGGGCTAAGGAAACA---AACCCAGACAA--------------------------------------------------------------------------------------------------------------------------------------------------------------------------------------------------------------------------------------------------------------------------------------------------
>gene=chr20_415318-416318; species=calJac
TTGCTGCAGGATAGATTGCTCCTGG-GTGCAGCTCTGGTGTGAGCTTGCAGAGGCAGCGCAGTGCCCTGGGCAGTCTGCACACACCACAACTGTCAGATCAAATGGCAGTGTGGCCCTAGCCCAGCGTGGCAGGAGCTGAGTGCCACTGGCTGGGTCCTGGAAACCTGCACATCTTTCCTCTGGGCCAAGGAAACAAACAACACAGACAGCA-TGTCTCCCTGCTGGCCCCATCCCCAGGATGGAGGCCGTGCACCGGGCACTGCACTGTGCTCTCGCTCCCCAGCAGCCGGGAGTGTCTGGAGGATGTTGGAAAGTTCGGCAAACGCAGGCTCAGCAGCTCCTCTGTAGACAGAAAGGGCTTACGGAGACGTGGCACATCAAGCTCTGGTTAGAATCCAAAACCAAATGCCAGCCCCTAGGAT-CACAGACCA-GGTGTGAAACGCAGCAAGGGCACCCCAGGCCTGCACCACTTGCATCAACTGTGACGGTACCGAGA
>gene=chr20_415318-416318; species=canFam
-----------------GCTCATTCAGTGCAACTCTGGCGTGAGCTCCCAGAGGCAGGGCAGTGCCCTGGCCAGCCTGTAGACTCCATGAGTGTCAGGCCAAGGGGCAGC-------------------ATAAGAGCTGAATGATGCCTGTTTCAGCTTGTGTGCCATCACACCTCCCCTCTGGGCCAAGGAAATAAACATCCCAGACAACCTTGCCTCCAAGATGGCACCATCCTCAAGGTGGAGGCCTG------GGCACTGCTCTAGGCTCCCGCTAACCAACAACTGGAAGTGTTGAGA-GGTGTCAGAAAGCTTGGCAAGAACTGTCTCGACAGCTCCTCTGTGGATGGAAATTACATGTGGTAAAG---CACATCAGACTGTGATTAGGTTCCCAAACCAAATGTCCACTTTTAGCATCT--AGAAGTATGTGGAAAA--GAGCAAGATCA-CTTGGACCCACATCAC-----TACACTGTGGC----------
>gene=chr20_415318-416318; species=equCab
-------------AATTGTTCCTTGAATGCAACTCTGGTGTGAGCTCCCCGAGGCAGGGCAGTGTCCTGGTTGGCCTGTGTACTCCAT--GAGTCAGATCAAAGGGCAGC-TG------GCCTATGGT-GTAGGAGCTGGGTGATGCCAGCTCAGCCTTGGCCCCTCTGACATCTCCCCTCTGGGCCAGGGAAACAAACATCCCCAACAACCTTGCCTCCGTGATTGGCCCACCCTCAGGGTGGAGGCCTT------GGCACTGCTCTGGGCTCCCACGACCCAACAGCTGGGCATGTTGAGAGGATGTTGGAAAGCTTAGCAAGAACAGTCTCAACAGCTCCTTTGTGGATGGAAATTACACGTGGCAAAC---CACATCAGGCTCTGGTTGGGTTCCAAAACTGAACATCAGCCTTTAGCACCCCCAGAACAGTGTGTAGAA--TATCAAGATCACCCCAATCCCACACCACTCATGTGAACTGTGAC----------
>gene=chr20_415318-416318; species=gorGor
TTGCTGCAGGATAGATTGCTCCTGGAGTGCAGCTCTGGTGTGAGCTTTCAGAGGCAGCGCAGTGCCCTGGGCAGCCTGCGTAATCCACGACTGTCAGATCAAAGGGCAATGTGACCCTGGCCCACAGTGGCAGGAGCTGAGTGCCACTGGCTTGGCCCTGGGAACCTGCGCATCTCCCCTCTGAGCCAAGGAAACAAACAACACAGACAACAGTGTCTCCCCGATGGCCCCATCCCCAGGGTGGAGGCCCTGCACCGGGCACTGCTCTGCGCGCGCGCTCCCCAGCAGCCAGCAGTGTCTGGAGGATACTGGAAAGCTTGGCAAGAGTAGGCTGAGCAGCTCCTCTGTGGACAGAAAGGGCATGTGGAGAAGCGGCACATCAAGCTCTGGTTAGGATCCAAAACCAAATGCCAGCTCCTAGGATCCCCAGACCAGGGTGTGAAACACACCAAGAGCACC-CAGACCCGCACCAGTTGTGTCAACTGTGACAGCACCCAGA
>gene=chr20_415318-416318; species=panTro
TTGCTGCAGGATAGATTGCTCCTGGAGTGCAGCTCTGGTGTGAGCTTTCAGAGGCAGCGCAGTGCCCTGGGCAGCCTGCGTAATCCACGACTGTCAGATCAAAGGGCAACGTGACCCTGGCCCACAGTGGCAGGAGCTGAGTGCCACTGGCTTGGCCCTGGGAACCTGCGCATCTCCCCTCTGAGCCAAGGAAACAAACAACACAGACAACAGTGTCTCCCCGATGGCCCCATCCCCAGGGTGGAGGCCCTGCACCGGGCACTGCTCTGCGCGTGCGCTCCCCAGCAGCCAGCAGTGTCTGGAGGATACTGGAAAGCTTGGCAAGAGTAGGCTGAGCAGCTCCTCTGTGGACAGAAAGGGCCTGTGGAGCAGCGGCACATCAAGCTCTGGTTAGGATCCAAAACCAAATGCCAGCTCCTAGGATCCCCAGACCAGGGTGTGAAACGCACCAAGAGCACCCCAGACCCGCACCAGTTGTGTCGACTGTGACAGTACCCAGA
>gene=chr20_415318-416318; species=papHam
TTGCTACAGGATAGATTGCTCCTGGAGTGCAGTTCTGGTGTGAGCTTGCAGAGGCAGCACAGTGCCCTGGGCAGCCTGTGTACCCCACGACTGTCAGATCAAAGGGCAACGTGACCCTGGCCCACAGTGGCAGGAGCCGAGTGCCACTGGCTTGGCCCTGGGAACCTGCACATCTCCCCTCTGGGCCAAGGAAATGAACAACACAGACAACAGGGTCTCCCTGATGGCCCCATCCCCAGGGTGGAGGCCCTGTACCGGGCACTGCTCTGCGCTTGCGCTCCCCAGCCGCCGGCAGTGTCTGGAGGATGTTGGAAAGCTTAGGAAGAGCAGGCTGAGCAGCTCCTTTGTGGACAGAAAGGCCATGTGGAGAAGCGGCACATCAAGCTCTGGTTAGGATCCAAAAACAAATGCCAGCTCCTAGGATCCCCAGACCAGGGTGTGAAACGTACCCAGGGCACCCCAGACCCGCACCAGTTGCGTCAACTGTGACAGTACCCGGA
>gene=chr20_415318-416318; species=ponAbe
TTGCTGCAGGATAGATTGCTCCTGGAGTGCAGCTCTGGTGTGAGCTTACAGAGGCAGCGCAGTGCCCTGGGCAGCCTGCGTAATCCACGACTGTCAGATCAAAGGGCAATGTGACCCTGGCCCACAGTGGCAGGAGCTGAGTGCCACTGGCTTGGCCCTGGGAACCTGCGCATCTCCCCTCTGAGCCAAGGAAACAAACAACACAGACAACAGTGTCTCCCTAATGGCCCCATCCCCAGGGTGGAGGCCCTGCACCGGGCACTGCTCTGCGCGCGCGCTCCCCAGCAGCCAGCATTGTCTGGAGGATACTGGAAAGCTTGGAAAGAGTAGGCTGAGCAGCTCCTCTGTGGACAGAAAGGGCATGTGGAGAAGCGGCACATCAAGCTCTGGTTAGGATCCAAAACCAAATGCCAGCTCCTAGGAACCCCAGACCAGGGTGTGAAACGCACCAAGAGCACCCCAGACCCGCACCAGTTGTGTCAACTGTGACAGTACCCAGA
>gene=chr20_415318-416318; species=rheMac
TTGCTGCAGGATAGATTGCTCATGGAGTGCAGTTCTGGTGTGAGCTTGCAGAGGCAGCACAGTGCCCTGGGCAGCCTGTGTACCCCACGACTGTCAGATCAAAGGGCAACGTGACCCTGGCCCACAGTGGCAGGAGCCGAGTGCCACTGGCTTGGCCCTGGGAACCTGCACATCTCCCCTCTGGGCCAAGGAAATGAACAACACAGACAACAGGGTCTCCCTGATGGCCCCATCCCCAGGGTGGAGGCCCTGTACCAGGCACTGCTCTGCGCTTGCGCTCCCCAGCCGCCGGCAGTGTCTGGAGGATGTTGGAAAGCTTGGGAAGAGCAGGCTGAGCAGCTCCTTTGTGGACAGAAAGGCCATGTGGAGAAGCGGCACATCAAGCTCTGGTTAGGATCCAAAAACAAATGCCAGCTCCTAGGATCCCCAGACCAGGGTGTGAAACGTACCCAGAGCACCCCAGACCCGCACCAGTTGCGTCAACTGTGACAGTACCCAGA
>gene=chr20_443011-444011; species=hg19
GAGGTGGGGCCGTCGCCCTGCGCACTCCGGAGGGCCATgccccggggccccgggcccccACCCGAGCCCCGGCTGGTGGCGGAGCCGGGAGAAGACGCGGCTCCGACCGCGGGACGTAGCACCCGCTCGGCATCGGCAGGCTCCCCTCCGTCGGCCAgcggcgcgcaggcgcgcaggcgccccgctggccccgccccgcgccggcACGTGACCCTGCGCTACGCCCGGCCGGCGGCGGGGGAGGCTGCGGAAAGAGCGCGGTGAGCGCTCTGAGGAGTTGGCTTCGTCTGCGCTGTAGACTCTACGGTGTAGAGTGTGGCGCTCTTGAGCGAGTGTGCTCGAGACCAGCTGTCGTTTcctttgcttctttcatctgtaaaatagtattgatgataataaaaatattgaactcacaaggttattgagagtgtttagaacatcaccaagcatatagtaaatactccacaattatGACCAATTTTTGCTTACCAAGGATTATT
>gene=chr20_443011-444011; species=bosTau
GAGGTGGGGCCGTCACCCCGGGCACTCCGGAGGGCCATGTCCCGGGGGCCCGGGCTCGAGCCCGAGCCCCGGATGGTGGCGGAGCCGACAGAAGACGCGGCTTCGGCCGCAGGTTCCAGCGCCTGCTCCGT-GGAGCGAACTCGGCTTGGTCAGCccgcggcgcgca--------ggcctcccgc-cgccccgccccgcgccgtcacgtgaccacccgctacgCCCGCGCGGCGCCCTGAACGG----CGAGAGAGTGCGGGGACTGCCCCGGAGAGTTTGTTCCAACTGAATTATAG--------------AGCGTAGCAGTCTTGAAGCGATGTGTTCAGGAGCAGATATCATTTCTTTCGGTTTCTTTATCTGTAAAATGATATGGATGATTATAGAAGTACTGCACTCAGATAGTTCTTGGGAGTGTTTAAAACACCATCAAGAACATAGAGACTACT--------------------------------------
>gene=chr20_443011-444011; species=calJac
GAGGTGGGGCCGTGGCCCTGCTCACTCCGGAGGGCCATgccccgggggcccgggcccccACCCGAGCCCCAGCTGGTGATGGAGCCGGGAGAAGACGCGGCTCCGACCACTGGACGCAGCGCCCGCTCGGCATCGGCAGGCTGGGCTCCGTCGGCCAGCGGCGCGCAGGCGCGCAGGCGCCCCACTGGCTCCGCCCCGCGCTGGCACGTGACCCTGCGCTACGCTGGGCTGGCCGCCCCGGAGGCTGCGGAAAGAGCGTGGTGAGCACTC-GAAGTGTTAGTTTCATCTGCGCTGTAGACTCTACAGTgc--cgtgtggcgctcttgagccagtg-gctcacgaccagctgacacttcctttgcttgtatcatctgtaaaatagtattgatgataataaaaatactgaactcacagggttattgagagTGTTTAGAACATTACCAATAACTCTGTAAATACTCCACAGTTATGACCAATTTTTGCTTACTAAGGATTTTT
>gene=chr20_443011-444011; species=canFam
GAGGTGGGGCCGTCGCCCTGCGCACTCCGGAGGGCCATGTcccgggggcccgggcccgggcccgagccccggcTGGTGGCAGAGCTAAGAGGAGACGCGGCTATGGCCGCGGGACCCACGGTCGGCTACGC-CGGACAGGGTAGACTCGGTCAgcccgcggcgcgcaggcgcgcaggcgtcccgcgggccccgccccgcgccggcACGTGACCGGCCGCTACGCGGGGACGGCGCCCTAAGCGG----CGAGAGGGTGCGGGGAGCGCGCTGG--------------TTGCATTACGG--------------AGCGTGGCACACTTGAGTAAGTGTGCTCAGGACCAGATGCCGTTTCTTTTG-----CCCCTCTGTAAAACGAT-------------AAAGTACTGAACTCATGGAATTATTGGGGGTGCTTAGAA---------GCATATTGTAACTGCCCCACAATTAGGAGCTATTTTTACC----AAGGA-----
>gene=chr20_443011-444011; species=equCab
AAGAAGTGGCCGAGGCCCTGCGCACTCCGGAGGACCGTGGTGCAGGTGCACTAGCTCGGGCCTAAGCCCCCCCTAG-----GAGGCGGGTGCAGAC--------------------------------------------------------------------------------------------------------------------------------------------------------------------------------------------------------------------------------------------------------------------------------------------------------------------------------------------------------------------------------------------------------------------
>gene=chr20_443011-444011; species=gorGor
GAGGTGGGGCCGTCGCCCTGCGCACTCCGGAGGGCCATgccccggggccccgggcccccACCCGAGCCCCGGCTGGTGGCGGAGCCGGGAGAAGACGCGGCTCCGACCGCGGGACGTAGCGCCCGCTCGGCATCGGCAGCCTCCCCTGCGTCGGCCAGCGGCGCGCAGGCGCGCAGAC-CCCCGCTGGCCCCGCCCCGCGCCGGCACGTGACCCCGCGCTACGCCTGGCGGGCGGCCCGGGAGGCTGCGGAAAGAGCGCGGTGAGCGCTCTGAGGAGTTAGCTTCGTCTGCGCTGCAGACTCTACGGTGTGGAgtgtggcgctcttgagcgagtgtgctcaagaccagctgtcatttcctttgcttctttcatctgtaaaatagtattgatgagaataaaaatattgaactcacaaggttattgagagtgtttagaacattaccaagcgtatagtaaatactcCACAGTTATGACCAATTTTTGCTTGCCAAGGATTA-T
>gene=chr20_443011-444011; species=panTro
GAGGTGGGGCCGTCGCCCTGCGCACTCCGGAGGGCCATgccccggggccccgggcccccACCCGAGCCCCGGCTGGTGGCGGAGCCGGGAGAAGACGCGGCTCCGACCGCGGGACGCAGCGCCCGCTCGGCATCGGCAGGCTCCCCTCCGTCGGCCAgcggcgcgcaggcgcgcaggcgccccgctggccccgccccgcgccggcACGTGACCCCGCGCTAGGCCTGGCGGGCGGCCGGGGAGGCTGCGGAAAGAGCGCGGGGAGCGCTCTGAGGAGTTGGGTTCGTCTGCGCTGTAGACTCTACGGTGTAGAGTGTGGCGCTGTTGAGCGAGTGTGCTCGAGACCAGCTGTCGTTTCCTTTGCTTCTTTCATCTGTAAAATAGTATTGATGAGAATAAAAATGTTGAACTCACAAGGTTATTGAGAGTGTTTAGAACATCACCACGCATATAGTAAATACTCCACAATTAGGACCAATTTTTGCTTACCAAGGATTATT
>gene=chr20_443011-444011; species=papHam
GAGTTGGGGCCGTCGCCCTGCGCACTCCGGAGGGCCATgccccgggggcccgggcccccACCCGAGCCCCGGCTGGTGGCGGAGCCGGGAGAAAACGCGGCTCCGACCGCGGGACGTAGCGCCCGCTCGGCATCGGCAGGCTCCGCTCGGTCGGCCAGCGGCGCGCAGGCGCGAAggcgccccgctggccccgccccgcgccggcACGTGACCTTGCGCTACGCCTGGAC----------------GCGGAAGGAGGGCGGTGAGCGCTCTGAGCAGTTAGTTTCCTCTGCGCTGTAGACTCTACGGTGTAGAGTGTGGCGCTCTTTAACGAGTGTGCTCAAGACCAGCTGTCATTTcctttgcttctttcatctgttaaatagtatagatgataataaaaatattgaactcacagggttattgagagtgtttagaacattaccaagcatatagtaaatactccacaattatGACAAATCTTTGCTTACCAAGGATTTTT
>gene=chr20_443011-444011; species=ponAbe
GAGGTGGGGCCGTCGCCCTGCGCAGTCCGGAGGGCCATgccccggggccccgggccccgACCCGAGCCCCGGCTGGTGGCGGAGCCGGGAGAAGACGCGGCTCCGACCGCTGGACGTAGCGCCCGCTCGGCATCGGCAAGCTCCGCTCCGTCGGCCAGCAGCGCGCAggcgcgcaggcgccccgctggccccgccccgcgccggcACGTGATCCTGCGCTACGCCTGGCCGGCGGCCGGGGAAGCTGCGGAAAGAGCGCGGTGAGGGCTCTGAGGAGTTAGTTTCGTCTGCGATGTAGACTCTACAGTGTAGAGTGTGGCGCTCTTGAGCGAGTGTCCTCAAGACCAGCTGTCATTTcctttgcttctttcatctgtaaaatagtattgatgataataaaaatattgaactcacaaggttattgagagtgtttagaacattaccaagcatatagtaaatactccacaaTTATGACCAATTTTTGATTACCAAGGATTTTT
>gene=chr20_443011-444011; species=rheMac
--------------------------------------------------------------------------------------------------------------------------------------------------------------------------------------------------------------------------------------------------------------------------------------------------------------------------------------------------------------------------------------------------------------------------------------------------------------------------------------------------------------------
>gene=chr20_463279-464279; species=hg19
ATGTGAACATGAGACACCCACCCAGCAAGACCTTTACACAGGGAACTTAAATCTAACCTTGATAAATAAAACCAAACGTTTATTTACACCAAAGAATTCCAACACTGGATCTTTCACATATGAAGGACAAAGTATTATATATATACACACAGCAAGGGGTGGCGGGGCTGTAACAAGAGAGTTTATAGTTTTCCCACAATTACAGGTCTACCATTTCAGCTTCAATGGAGATAGTGGCTCTGCTCCTACCTCTCAAGATACATTTACAAGACTGAGGAGCAGGTCTTCTCACTGGATGGCATGTGAGGGAAGGGGACGGTCGGAGGAAAAGAAGGTAGAAAGCTTAAAATGGAAGTCAGTGTGGCCACATCTCCCATTAGCTCTAGCATGAAACCTGTACAGACAATGTTTGTTTCTTTTGTAAAAAGCAGTAAGTTATGCCCAGTAACTAAATGAATTCAAAATGGCCAAGACAAAGAAAACTAAGAAAGATTTTGCCT
>gene=chr20_463279-464279; species=bosTau
ATGTGAACGTGAGACACCCACCCAGCGAGACCTTTACACAGGGAACTTAAATCTAACCTTGATAAATAAAACCAAACGTTTATTTACACCAAAGAATTCCAACACTGGATCTTTCACATATGAAGGACAAAGTATTATATATATACACACAGCAAGGGGTGGCAGGGCTGTAACAAGAGAGTT--TAGTTTTCCCACAATTACAGGTCTACCATTTCAGTTTCACTGGAGATAGTGGCTCTGCTCCTACCACTC-AGATACGTTTATAAACCTGAGGGGCAGGTCTTCTCATTGGATGGCATATGAGGGAAGGGGAAGGTAGGAGGAAATGAAGGTAGAAAGCTGAAAATAAACTTCAGT--GGCCACATCTCTCATTAGCTCTAGCATGAAACCTACATAGACAATGTTTTTTTCTTTTGTAAAAAGCAATAAGTTATGCCCAATAACTAACTGAATTCAAAAGGGCCAAGTCAAAGAAAACTGAAAAAGATTTTACCT
>gene=chr20_463279-464279; species=calJac
ATGTGAACATGAGACACCCACCCAGCAAGACCTTTACACAGGTAACTTAAATCTAACCTTGATAAATAAAACCAAATGTTTATTTACACCAAAGAATTCCAACACTGGATCTTTCACATATGAAGGACAAAGTATTATATATATACACACAGCAAGGGGTGGCAGGGCTGTAACAAGAGAGTTTATAGTTTTCCCACAATTACAGGTCTACCATTTCAGCTTCAATGGAGATAGTGGCTCTGCTCCTACCTCTCAAGATACATTTATAAGACTGAGGAGCAGGTCTTCTCGCTGAGTGGCATGTGAGGGAAGGGGAAGGTAGGTGGAAAAGAGGGTAGAAAGCTTAAAATGGAACTCAGTGTGGCCACATCTCCCATTAGCTCTAGCATGAAACCTGTATAGACAATGTTTGTTTCTTTTGTAAAAAGCAATAAGTTATGCCCAGCAACTAACTGAATGCAAAATGGCCAAGACAAAGAAAACTGAGAAAGATTTTGCCT
>gene=chr20_463279-464279; species=canFam
ATGTGAACGTGAGACACCCACCCAGCGAGACCTTTACACAGGGAACTTAAATCTAACCTTGATAAATAAAACCAAACGTTTATTTACACCAAAGAATTCCAACACTGGATCTTTCACATATGAAGGACAAAGTATTATATATATACACACAGCAAGGGGTGGCAGGGCTGTAACA--AGAGTTTATAGTTTTCCCACAATTACAGATCTACCATTTCAGTTCCACTGGAGATAGTGGCTCTGCTCCTACCTCTC-AGATACATTTACAAGACTGAGGGGCAGGTCTTCTCACTGGATGGCATGTGAAGGAAGGGGAAGAAAGGAATAAAAGAAGGTAGAAAGCTTAAGATGAAACTCGGTGTGGCCACATCTTCCATTAGCTCTAGCATGAAACCTATATAGACAATG--TTTTTCTTTTGTAAAAAGCAATAAGTTAAGCCCAGTAACTAACTGAATTCAAAATGGCCAAGTCAAAGAAAACTGGAAAAGGTTTTTCC-
>gene=chr20_463279-464279; species=equCab
ATGTGAACGTGAGACACCCACCCAGCGAGACCTTTACACAGGGAACTTAAATCTAACCTTGATAAATAAAACCAAACGTTTATTTACACCAAAGAATTCCAACACTGGATCTTTCACATATGAAGAACAAAGTATTATATATATACACACAGCAAGGGGTGGCAGGGCTGTAACAAGAGAGTT--TAGTTTTCCCACAATTACAGGTCTACCATTTCAGTTTCACTGGAGATAGTGGCTCTGCTCCTACCTCTC-AGATACATTTACAAGACTGAAGGGCAGGTCTTCTCACTGGATGGCATGAGAGGGAAGGGGAAGGCAGGAGGAAAAGAAGGTAGAAAGCTTAAAATGAAACTCAGTGTGGCCACATCTCCCATTAGCTCTAACATGAAACCTATATATAGACAG-TATTTTCTTTTGTGAAAAGCAATAAGTTATGCCCAGTAACTAACTGAATTCAAAATGGCCAAGTCAAAGAAAACTGAAAAAGACTTTGCCT
>gene=chr20_463279-464279; species=gorGor
-----------------------------------------------------------------------------------------------------------------------------------GTATTATATATATACACACAGCAAGGGGTGGCAGGGCTGTAACA--AGAGTTTATAGTTTTCCCACAATTACAGGTCTACCATTTCAGCTTCAATGGAGATAGTGGCTCTGCTCCTACCTCTCAAGATACATTTACAAGACTGAGGAGCAGGTCTTCTCACTGGATGGCATGTGAGGGAAGGGGAAGGT-GGAG-AAAAGAAGGTAGAAAGCTTAAAATGGAAGTCAGTGTGGCCACATCTCCCATTAGCTCTAGCATGAAACCTGTACAGACAATGTTTGTTTCTTTTGTAAAAAGCAGTAAGTTATGCCCAGTAACTAAATGAATTCAAAATGGCCAAGACAAAGAAAACTGAGAAAGATTTTGCCT
>gene=chr20_463279-464279; species=panTro
ATGTGAACATGAGACACCCACCCAGCAAGACCTTTACACAGGGAACTTAAATCTAACCTTGATAAATAAAACCAAACGTTTATTTACACCAAAGAATTCCAACACTGGATCTTTCACATAGGAAGGACAAAGTATTATATATATACACACAGCAAGGGGTGGCAGGGCTGTAACAAGAGAGTTTATAGTTTTCCCACAATTACAGGTCTACCATTTCAGCTTCAATGGAGATAGTGGCTCTGCTCCTACCTCTCAAGATACATTTACAAGACTGAGGAGCAGGTCTTCTCACTGGATGGCATGTGAGGGAAGGGGAAGGTCGGAGGAAAAGAAGGTAGAAAGCTTAAAATGGAAGTCAGTG-GGCCACATCT--------------------------------------------------------------------------------------------------------------------------------
>gene=chr20_463279-464279; species=papHam
ATGTGAACATGAGACACCCACCCAGCAAGACCTTTACACAGGGAACTTAAATCTAACCTTGATAAATAAAACCAAACGTTTATTTACACCAAAGAATTCCAACACTGGATCTTTCACATATGAAGGACAAAGTATTATATATATACACACAGCAAGGGGTGGCAAGGCTGTAACAAGAGAGTTTATAGTTTTCCCACAATTACAGGTCTACCATTTCAGCTTCAATGGAGATAGTGGCTTTGCTCCTATCTCTCAAGATACATTTACAAGACTGAGGAGCAGGTCTTCTCACTGGATGGCATGTGAGGGAAGGGGAAGGTCAGAGGAAAAGAAGGTAGAAAGCTTAAAATGGAACTCAGTGTGGCCACATCTCCCATTAGCTCTAGCATGAAACCTGTATAGACAATGTTTGTTTCTTTTGTAAAAAGCAGTAAGTTATGCCCAGTAACTAAATGAATTCAAAATGGCCAAGACAAAGAAAACTGAGAAAGATTTTGCCT
>gene=chr20_463279-464279; species=ponAbe
ATGTGAACATGAGACACCCACCCAGCAAGACCTTTACACAGGGAACTTAAATCTAACCTTGATAAATAAAACCAAACGTTTATTTACACCAAATAATTCCAACACTGGATCTTTCACATATGAAGGACAAAGTATTATGTATATACACACAGCAAGGGGTGGCAGGGCTGTAACAAGAGAGTTTATAGTTTTCCCACAATTACAGGTCTACCATTTCAGCTTCAATGGAGATAGTGGCTCTGCTCCTACCTCTCAAGATACATTTACAAGACTGAGGAGCAGGTCTTCTCACTGGATGGCATGTAAGGGAAGGGGAAGGTCAGAGGAAAAGAAGGTAGAAAGCTT-AAATGGAACTCAGTGTGGCCACATCTCCCATTAGCTCTAGCATGAAACCTGTACAGACAATGTTTGTTTCTTTTGTAAAAAGCAGTAAGTTATGCCCAGTAACTAAATGAATTCAAAATGGCCAAGACAAAGAAAACTGAGAAAGATTTTGCCT
>gene=chr20_463279-464279; species=rheMac
ATGTGAACATGAGACACCCACCCAGCAAGACCTTTACACAGGGAACTTAAATCTAACCTTGATAAATAAAACCAAACGTTTATTTACACCAAAGAATTCCAACACTGGATCTTTCACATATGAAGGACAAAGTATTATATATATACACACAGCAAGGGGTGGCAAGGCTGTAACAAGAGAGTTTATAGTTTTCCCACAATTACAGGTCTACCATTTCAGCTTCAATGGAGATAGTGGCTTTGCTCCTATCTCTCAAGATACATTTACAAGACTGAGGAGCAGGTCTTCTCACTGGATGGCATGTGAGGGAAGGGGAAGGTCAGAGGAAAAGAA-GTAGAAAGCTTAAAATGGAACTCAGTGTGGCCACATCTCCCATTAGCTCTAGCATGAAACCTGTATAGACAATGTTTGTTTCTTTTGTAAAAAGCAATAAGTTATGCCCAGTAACTAAATGAATTCAAAATGGCCAAGACAAAGAAAACTGAGAAAGATTTTGCCT
>gene=chr20_482093-483093; species=hg19
ttttacctttttttgtattaaacccttgaaatctaatgtattttactcttacagcatatctcaattcagcccagccatatttcaagtgcttaacagcctcatgtggcctgcgtgcctgctgtactggactgtgcagGTCTTTTCCTAGGGTGTTGGTCACCTCAGACTAGATGCACTGCATATAACTCTTAGAAGTTAAGTACATCTCATCTCTTCATTAACAAGATTGgtggttactaaagtttgatgaccaacaatcacctggatttttttaatatacagactcacagaacccaccaagattcactaaatcaaaatcttgagagggaaacgggggatttatttttagatactttccaggctgatgatccaggtccagaaactacCAAATAATACTATAAATTCTTTTAACTTTGTCTTAAGCCTCAAGCACATGATAGCAGAAAGCAAGCAGATTTTGGAAACATTGACAGTTCTCAAAACCTGGCTTTGTGGTTGTG
>gene=chr20_482093-483093; species=bosTau
ttttatattcttttttactaagcctttaaaat-tgctgtattttatccttacagcatatctcaatttggatcagccatatttcaaatgctca--------gtgtgacct--gtgtctgccacaatggacCATGTGAGTC-TTTCCCATAGTTTTGGTCACCTAAGACTAGACACACAGTATACACTTCTTAGAAATTAAACATGTAATATCTCTTCTTTAACAAGACTACtggttactaaactttgatgatca------acctggagttttt-aacatacaaact----------gtacagacccacttaatcagaatcttgagaacagagctggagagctatttttagacatttcccaggttgatgatttaggtctagggactacTAAACAATACTGCAGACTTTTTAAAC-----CTTGAGTCCTAATCAcatggtagcagaaag-gagaaagttttagaaaca--gactgtcctcaaaacctgg-------------
>gene=chr20_482093-483093; species=calJac
ttttaa--ttttttgtattaaacctttaaaa--------attttacccttacagcatatctcaattcagaccagccatatttcaagtgctcagcagcctcatgtggcctgtgtgcctgctatactggactgtgcagGTCTTTTCCTAGGGTATTCGTCACTTCAGACTGGATGCACTGCATACAACTCTCAGAAGTTAGGTACATTTCATCTCTTCATTAATAAGATTGGTGGTTACTAAAGTTTGATGACCAACAGACACCCGGGTTTTTTAAATAGACAGACT--CAGAACCCTCCAAGATTTACTAAATCAGAATCTTGAAGGGGAAATGGGGGAATTTATTTTAGATACTTTTAAAGCTGATGATTCAGGTCCAGAAACTACCAAATAATACTATAAATTCTTTTAACTTTGTCTTAAGCCTCAAGCACTGTGTAGCAGAAAGCGAGCAGATACTGGAAACATTGGCAGTTCTCAAAACCTGGCTTTGTAGTTGTA
>gene=chr20_482093-483093; species=canFam
ATTAGTATGTTT-----------------AACAAAATATAT------CCCAAACCTTAT-----------------------------------AGCCACACATGGCCC--ATGTCTGCTACCCTAGACTATGCAGGTC-TTTCCTAGGGTGTCAGTCACCTTAGACTAGATACATTGCATGTGATTCTTAGAAATTGAGTATGTATCATCTCTTCATCAAAAAGATAAGTGGCTACTAAACCTC-ATGatcaacagtcaccttgattttta-aacatacagattcccaggtcccacctagaattgctgaatcagaatcttaagaatagagcTAGACTGCTATTCTTAGATACTTCCTAGGTTGATAATCCAGGTCAAGGAACTACCAAACCATACCGCAAAATCTTTTAACCTTTCCTTAAGTCCTAAGCACCtggtagaacaaagcaagcaggtcttggataca--gaccatcttcaaaatctggctttgcagctatg
>gene=chr20_482093-483093; species=equCab
ttttatattcttttgaagtaagcctttgaaatctagt-tattttatccttactgcgtatcttaacctggac-aaccacatttcaaatgctcaaaagccatatgcagccc--atgtctgccgaactgaaccacgcagGTC-TTTCCTAGGGTGTTGGTCACCTCGGACTAGACCCATGGCACACAATTCTTAGAAATTGAGTATGTATCATCTCTTCATTAACAAGATTGgtagttactaaactttgatgatcaacaatcacctataattttt-aatatacagattcccaggactcacctagacctgcggcatcagaatcttgagaatggagccagagatctatttttagatacttcccaggttgatggtccaggtctagaaactacCAAACAATACTGT-----------ACCCTGTCTTAAGTCCT-AGaacatggtagcagaaagcaagcagatcttggaaaaa--gaccatc--------ctggctttgtagctgtg
>gene=chr20_482093-483093; species=gorGor
ttttacctttttttgtattaaacctttgaaatctaatgtattttactcttacagcagacctcaattcagcccagccatatttcaagtgcttaacagcctcacgtggcctgcgtgcctgctgtactggactgtgcagGTCTTTTCCTAGGGTGTTAGTCACCTCAGACTAGATGCACTGCATATACCTCTTAGAAGTGAAGTACATCTCATCTCTTCATTAACAAGATTGgtggttactaaagtttgatgaccaacaatcacctggatttttttaatatacagactcacagaacccaccaagattcactaaatcaaaatcttgagagggaaacgggggatttatttttagatactttccaggctgatgatccaggtccagaaactacCAAATAATACTATAAATTCTTTTAACTTTGTCTTAAGCCTCAGGCACATGATAGCAGAAAGCAAGCAGATTTTGGAAACATTGACAGTTCTCAAAACCTGGCTTTGTGGTTGTG
>gene=chr20_482093-483093; species=panTro
ttttacctttttttgtattaaacctttgaaatctaatgtattttactcttacagcatatctcaattcagcccagccatatttcaagtgcttaacagcctcacgtggcctgcgtgcctgctgtactggactgtgcagGTCTTTTCCTAGGGTGTTGGTCACCTCAGACTAGATGCACTGCATATAACTCTTAGAAGTTAAGTACATCTCATCTCTTCATTAACAAGATTGgtggttaccaaagtttgatgaccaacaatcacctggatttttttaatatacagactcacagaacccaccaagattcactaaatcaaaatcttgagagggaaacgggggatttatttttagatactttccaggctgatGATCCAGGTCCAGAGACTACCAAATAATACTATAAATTCTTTTAACTTTGTCTTAAGCCTCAAGCACACGATAGCAGAAAGCAAGCAGATTTTGGAAACATTGACAGTTCTCAAAACCTGGCTTTGTGGTTGTG
>gene=chr20_482093-483093; species=papHam
ttttacttttttctgcattaaacctttgaaatctaatatattttacccttacagcatatctcaattcagcccagccacatttcaagtgcttaacagcctcatgcggcctgtgtgcctgctgtactggactgtgcagGTCTTTTCCGAGAGTGTTGGTCACCTCAGACTGGATGCCCTGCATAGAACTCTTAGAAGTTAAATACATCTCATCTCTTCATTTACAAGATTGgtagttactaaagtttgatgaccaacaatcacctggatttttttaacatagagactcacagaacccaccaagatttactaaatcagaatcttgagagggaaacggggtatttacttttagatactttgcaggctgatgatccaggtccagaaactacTAAATAATACTATAAATTCTTTTAACTTTGTCTTAAGCCTCAAGCACATGGTAGCAGAAAGCAAGCAGATT---------TTGACAGTTCTCAAAACCTGGCTTTGTGGTTGCG
>gene=chr20_482093-483093; species=ponAbe
ttttacctttttttatattaaacctttgaaatctaatgtattttactcttacagcatatctcaattcagcccagccatatttcaagtgcttaacagcctcatgtggcctgcgtgcctgctgtactggactgtgcagGTCTTTTCCTAGGGTGTTGGTCACCTCAGACTGGATGCACTGCATATAACTCTTAGAAGTTAAGTACATCTCATCTCTTCATTAACAAGATTGgtggttactaaagtttgatgaccaacaatcaccgggatttttttactatacagactcacagaatccaccaagattcactaaatcaaaatcttgagagggaaatgggggatttatttttagatactttccaggctaatgatccaggtccagaaactacCAAATAATACTATAAATTCTTTTAACTTTGTCTTAAGCCTCAAGCACATGGTAGCAGAAAGCAAGCAGATTTTGGAAACATTGACAGTTCTCAAAACCTGGCTTTGTGGTTGTG
>gene=chr20_482093-483093; species=rheMac
ttttacttttttctgtattaaacctttgaaatctagtatattttacccttacagcgtatctcaattcagcccagccacatttcaagtgcttaacagcctcatgcggcctgtgtgcctgctgtactggacggtgcagGTCTTTTCCGAGAGTGTTGGTCACCTCAGACTGGATGCCCTGCATAGAACTCTTAGAAGTTAAATACATCTCATCTCTTCATTTACAAGACTGGTAgttactaaagtttgatgaccaacaatcacctggatttttttaacatacagactcacagaacccaccaagatttactaaatcagaatctTGAGAGGGAAACGGGGTATTTATTTTTAGATACTTTTCAGGCTGATGATCCAGGTCCAGAAACTACTAAATAATACTATAAATTCTTTTAACTTTGTCTTAAGCCTCAAGCACATGGTAGCAGAAAGCAAGCAGATT---------TTGACAGTTCTCAAAACCTGGCTTTGTGGTTGCG
>gene=chr20_492436-493436; species=hg19
gattaatgatgttgagcatctttttacatgcttattggccatttgtatatttgttttggagaatgtctattcaaagctgttgtccattttttgattgggttgttttgtttgttGACGATGCATTTGTTAACTATACTGTTTTTTTGTTGCTTACAAGCTGCTCATCTTTCCAAGGTAAGCTGTAACTTAGCTACCACACCCAAAGAGAAGCCAGAAGAGATACCTCCTTATGCCCATGGTGTCGGCAGCTAAAGGCTTTCAGAAGAATAGCAAGACTGGGATGGAGATTAATTCTCTATTCCTTAACCGTGACAAACACAATTAATGACATTCCACTCCAAATATATGAGATCAAAAGATTCACATGCTGACTTATGAATTCTCCCACCCAAAAAACTGCTGTAACTTGCCTCTGTTCAACTCAAACCTTCTGAGGTTCCATAAATGTACTAAATGACCAGAAAACAACAAAGTAATTCAAGTACCAAAAGTCTTTAAAA
>gene=chr20_492436-493436; species=bosTau
-------------------------------------------------------------------------------------------------------------------------------------------------------------------------------TAAGTTGGAGCTTAGCTATTACACCAAAAGAGAAACC---AGTGTTGTCTCCTTATACC--TAGTTTCAGTGGCTTAAGGCTTT-AGAGGAAGAGCAAGACCAGAGCAAGGGTTAACGATATACTCCAGAAGTGTAGCAAAC------AGTGATACTCCCACTACAATACCTGAGGCCAAAAGATCCATTTGTCTACTTATGGATTCCCCCATTCATAAAACCAATATAAC-CACCTCTGCTGACCTCT--------GCTGTCCCTTAAGTATACTATATGGCCAGAATACAACAACATGGTTCAGATACCAAAAGCCTTTAAAA
>gene=chr20_492436-493436; species=calJac
gattaatgatgttgagcaacttttcatctacttattggccatttgtatattttctctgagaaatggctattcaaagcctttgtctattttttggttgggttattttgtttGCTGACGATGCATCTGTTATCTATACTATTTTTTTGTTGCTTACAAGCTGCTCTTCTTTCCAAGGTAAGCTGTAACTTAGCTACCACAACCAAAGAGAAGCCAGAAAAGATATCTCCTTATGCCCATGGTGTCAGTAGCTAAGGGCTTTCAGAAGAATAGCAAGACTGCAATGGAGATTAATTTTGTATTCCTTAACTGTGACAAACACAATTAATGATACTCCACTCCAAATACATGAGATCAAAAGATTCACATGCTGACTTATGAATTCTCCAACCCAAACAACTCCTGTAACTTGCCTCTGTTCAACTCAAACCTTCTGAGGTTCCATCAATGTACT-AATGACCAGAAAACAACA--GTCTTTCGAATACC--AAGTCTTTAAAA
>gene=chr20_492436-493436; species=canFam
--------------------------------------------------------------------------------------------------------------------------------------------------------------------------------------------------------------------------------------------------------------------------------------------------------------------------------------------------------------------------------------------------------------------------------------------------------------------------------------------------------------------
>gene=chr20_492436-493436; species=equCab
---------------------------------------------------------------------------------------------------------------------------------------------------------CATGTTGCATG-TTTTTCCATGTAAGCTGGAGCTCAGCTACCACACCCAAAGCCAAGACAGAAGAGAGGTCTCCTTGTGCCCACAGTTTCCATGTCTTAAGGCTTTCAGAGAGAGAGCAAGATTGGGATGGGGGTTAATGCTGTACTCTGGGACAGTCACAGCC------AGTGATGCTCCCCCAACAAAAGAGGAGACTAAAAGATTCATATGTCTACTTATGAATTCTCCCATCCACAAAACTCCTATAGCTTGACTCTGTTCAACTCTG--TTCATGTGGTCCCATGAGTATACTAAGTACCCAGAAAACAACAAAATTGTTTAAATATCAAAAGTCTTTAAAA
>gene=chr20_492436-493436; species=gorGor
gattaacgatgttgagcatctttttacatgcttattggccatttgtatatttgttctggagaatgtctattcaaagctgttgtccattttttgattgggttgttttgtttgttGACGATGCATTTGTTAACTATACTATTTTTTTGTTGCTTACAAGCTGCTCATCTTTCCAAGGTAAGCTGTAACTTAGCTACCACACCCAAAGAGAAGCCAGAAGAGACACCTCCTTATGCCCATGGTGTCGGCAGCTAAAGGCTTTCAGAAGAATAGCAAGACTGGGATGGAGATTAATTCTCTATTCCTTAACCGTGACAAACACAATTAATGACACTCCACTCCAAATATATGAGATCAAAAGATTCACATGCTGACTTATGAATTCTCCCACCCAAAAAACTCCTGTAACTTGCCTCTGTTCAACTCAAACCTTCTGAGGTTCCATAAATGTACTAAATGACCAGAAAACAACAAAGTAATTCAAGTACCAAAAGTCTTTAAAA
>gene=chr20_492436-493436; species=panTro
gattaatgatgttgagcatctttttacatgcttattggccatttgtatatctgttctggagaatgtctattcaaagctgttgtccattttttgattgggttgttttgtttgttGACGATGCATTTGTTAACTATACTATTTTTTTGTTGCTTACAAGCTGCTCATCTTTCCAAGGTAAGCTGTAACTTAGCTACGACACCCAAAGAGAAGCCAGAAGAGATACCTCCTTATGCCCATGGTGTCGGCAGCTAAAGGCTTTCAGAAGAATAGCAAGACTGGGATGGAGATTAATTCTCTATTCCTTAACCGTGACAAACACAATTAATGATACTCCACTCCAAATATATGAGATCAAAAGATTCACATGCTGACTTATGAATTCTCCCACCCAAAAAACTCCTGTAACTTGCCTCTGTTCAACTCAAACCTTCTGAGGTTCCATAAATGTACTAAATGACCAGAAAACAACAAAGTAATTCAAGTACCAAAAGTCTTTAAAA
>gene=chr20_492436-493436; species=papHam
gattaatgatgttgagcatcttttcacatgtttattggccatttgtatatttgctctggagaaagtctattcaaagccattgtccattttttgattgag-----ttgtttgttGACGATGCATTTGTTATCTATACTATTTTTTTGCTGCTTACAAACTGCTCATCTTTCCAAAGTAAGCTGTAACTTAGCTACCATACCCAGAGAGAAGCCAGAAGACATACCTCCTTATGCTCATGGTGTCAGCAGCTAAAGGCTTTCAGAAGAATAGCAAGACTGGGATGGAGATTAATTCTGTATTCCTTAACCATGACAAACACAATTAATGATACTCCACTCCAAATACATGAGATCAAAAGATTCACATGCTGACTTATGAATTCTTCCATCCAAAAAACTCCTGTAACTTGCCTCTGTTCAACTCAAACCTCCAGAGGTTCCATAAATGTACTAAATGACCAGAAAACAACA--GTCATTCAAGTACCAGAAGTCTTTAAAA
>gene=chr20_492436-493436; species=ponAbe
gattaatgacgttgagcatgtttttacatgcttactggccatttgtatatttgctctggagaatgtctattcaaagctgttgtccattttttgattgggttgttttgtttgttGACGATGCATTTGTTAACTATACTATTTTTTTGTTGCTTACAAACTGCTCATCTTTCCAAGGTAAGCTGCAACTTAGCTACCACACCCAAAGAGAAGCCAGAAGAGACACCTCCTTATGCCCATGGTGTCAGCAGCTAAAGGCTTTCAGAAGAATAGCAAGACTGGGATGGAGATTAATTCTCTATTCCTTAACCATGACAAACACAATTAATGATACTCCACTCCAAATATATGAGATCAAAAGATTCACATGCTGACTTATGAATTCTCCCACCCAAAAAACTCCTGTAACTTGCCTCTGTTCAACTCAAACCTTCTGAGGTTCCATAAATGTACTAAATGACCAGAAAACAACAACGTAATTCAAGTACCAAAAGTCTTTAAAA
>gene=chr20_492436-493436; species=rheMac
gattaatgatgttgagcatcttttcacatgcttattggccatttgtatatttgctctggagaaagtctattcaaagccattgtccattttttgattgag-----ttgtttgttGACGATGCATTTGTTATCTATACTATTTTTTTGCTGCTTACAAACTGCTCATCTTTCCAAAGTAAGCTGTAACTTAGCTACCATACCCAGAGAGAAGCCAGAAGACATACCTCCTTATGCTCATGGTGTCAGCAGCTAAAGGCTTTCAGAAGAATAGCAAGACTGGGATGGAGATTAATTCTGTATTCCTTAACCATGACAAACACAATTAATGATACTCCACTCCAAATACATGAGATCAAAAGATTCACATGCTGACTTATGAATTCTTCCACCCAAAAAACTCCTGTAACTTGCCTCTGTTCAACTCAAACCTCCTGAGGTTCCATAAATGTACTAAATGACCAGAAAACAACA--GTCATTCAAGTACCAGAAGTCTTTAAAA
>gene=chr20_517199-518199; species=hg19
aaCATCTTCTGAGTGGTTATGAATTCAATAACCCAAAATGACCATCTCGTATTTCTGGATATGACATGATACCATTTTTTGGAAAATAATTTACCCATTCATTTTAAACAGGGTAGCTTTCTTAAAATTTATAGAACATTGATGAGATAGCTAAACTGAGAAATGCCCATTAAAGCATTAGTCATAACTTCAGGAAAATTTCAAATGTTCACTTTTCCAAGCAAATTAAAATGTTTCAGCTAATAAAAACCTGTCAGAAAAACCCACAAGACAAGAAAGTATAAAAAGAAAAGAGCAGCCAATATAAGGGCATTTAAGATGTCACACATAAAAAATTATAAAACATTAATCTAACTTGTACCTTGGTATTTAACCCTAAAACTGTCACCTCAGATAACACAATATTTTCTATGCAAGAAAACATTATCACCACGAATGTAAAGAAGCTTGCCGACCATAGCAACTGTTGCTACGTAGGGTTTTTTAATGTCTAAGACTGA
>gene=chr20_517199-518199; species=bosTau
AACATCGTTTCACCGGTTATAAATCCAATAAGGTCAAACGGCTATTTTGTACTTTCTGATATGACATGATTAAATTTTTAGGAAAATAATTTATCCATTCA-TTTTAACAAGGTTGCTTTCTTAAAAACTATAGAACATTAATGAGGTAGCTAAATTGAGAAATGCCCACTAGGGCATTAGTCATAACTTCA-AAAAATTGCAAGTATTCACTTTTCCAAGTAGATTAAAAAGTTTCAGCTAATAAAAATCTGTCAAAAAAATCCACAAGACCAGAAAGTGTGAAAAGAAAAAAGTGGCCAATATAAAGGCATTTAAGACATGACACATATAAAATTATAAAACAGTATTCTAA-GTATACCCCGGTATTTAACCCTAAAACCCTCACTTCAGGTAACACA-TACTTTCTATGCAAGAAAACACTATCATCACTAATGTATAAAAGCTTGCCCACCATAGTAACTGTTGCTAAGTACATTTCTTA--TGTCTAAGGCTGA
>gene=chr20_517199-518199; species=calJac
aaCATCTTTTGAGTGGTTATGAATTCAATAACCCAAAATGACTATCTGGTACTTTTGGATATGGCATGATAACATTTTTTGGAAAATAATTTACCCATTCATTTTAAACAGGGTAGCTTTCTTAAAATTTATAGAACATTGATGAGATAGCTAAATTGAGAAATGCCCATTAAAGCATTAGTCATAACTTCAGGAAAATTCCAAGCATTCACTTTTCCAAGCAAATTAAAATGTTTCAGCTAATAAAAACCTGTCAGAAAAACCCACAAGACAAGAAAGTATAAAAAGAAAAGAGCAGCCAATATAAGGACATTTAAGATGTCACACATACAAAATTATAAAACATTAATCTAACGTGCACCCTGGTACTTAACCAAAACGCCATCACCTCAGATAATACAATATTTTCTATGCAAAAAAGCATCATCACCACTAATGTAAACAAGCTTGCCTACCATAGCAACTGTTGCTAAGTAGGGTTTTTTAATGTCTAAGACTGA
>gene=chr20_517199-518199; species=canFam
AACATCTTTTGACTGGTTGTAAATTCAGTAACCTAAAATGGCTATTTTGTACCTTCTGATACCACATGATTCAATTTTTAGGAAAATAATATACCCATTCATTTTTAACAGGGTTGCTTTCTTAAAATTTATAGAACATTAATGAGATAGCTAAATTGAGAAATGCCCATTAGTGCATTAGTCATAACTTCAGAAAAATTACAAGTGTTCACTTTTCCAAGCAGATTAAAACATTTCAGCTAAGAAAAACCTGTCAGAAAAATCCACAAGACCAGAAAGTATAAAAAGAAAAACGTGGCCCAAATAAAGGAAGTTAAGATATGACACATATAA-ATTATAAAAGATTATTCTAA-GTGTACCCTGGTATTGAACCCTAAAATCCTCACTTCATATAACCCAGTATTTTCTATGCAAGAAAACACTATCACTGCTAATGTAAAAAAGCTTGCCCACCATAGCAACTGTTGCTACGTAGGCTTCTCT--TATCTAAGGCTGA
>gene=chr20_517199-518199; species=equCab
AACATCTTTTAACTAGTTATAAATTCAACAGCCCAAAATGGCTATTCTGTACTTTCTGATATGACATGATTCATTTTTTAGGGAAATAATTTATCCATTGATTTTTAACAAGGTTGCTTTCTTAAAATTTATAGGACGTTAACAAGATACGTAAATTGAGAAATGCCCA-TAGAGCATTAGTCATAACTTCAGAAAAATTTCAAGTGTTCACTTTTCCAAGCAGATTAAAATGTTTCAGCTAATAAAAACCTGTCAGAAAAATCCACAAGACCAGAAAGTGTAAAAAGAAAAAAGTAGTCAATATAAAGACATTTAAGATGCTACACATATAAGATTATAAAAGATTATTCTAA-GTGTACTCTGGCAATTAACCCT-AAACCCTCACTTCAGATAACACAATATTTTCTATGCAAGAAAATACTATCATCTCTAATGCAAAAAAGCTTGCTCACCATAGGAACTGTTGCTA---AGGTTTCTTA--TATCTAAAGCTGA
>gene=chr20_517199-518199; species=gorGor
aaCATCTTTTGAGTGGTTATGAATTCAATAACCCAAAATGACCATCTTGTATTTCTGGATATGACATGATACCATTTTTT-GAAAATAATTTACCCATTCATTTTAAACAGGGTAGCTTTCTTAAAATTTATAGAACATTGATGAGATAGCTAAACTGAGAAATGCCCATTAAAGCATTAGTCATAACTTCAGGAAAATTCCAAATGTTCACTTTTCCAAGCAAATTAAAATGTTTCAGCTAATAAAAACCTGTCAGAAAAACCCACAAGACAAGAAAGTATAAAAAGAAAAGAGCAGCCAATATAAGGGCATTTAAGATGTCACACATA--AAATTATAAAACATTAATCTAACTTGTACCTTGGTATTTAACCCTAAAACTGTCACCTCAGATAACACAATATTTTCTATGCAAGAAAACATTATCACCATGAATGTAAAGAAGCTTGCCGACCATAGCAACTGTTGCTACGTAGGGTTTTTTAATGTCTAAGACTGA
>gene=chr20_517199-518199; species=panTro
aaCATCTTCTGAGTGGTTATGAATTCAATAACCCAAAATGACCATCTCGTATTTCTGGATATGACATGATACCATTTTTTGGAAAATAATTTACCCATTCATTTTAAACAGGGTAGCTTTCTTAAAATGTATAGAACATTGATGAGATAGCTAAACTGAGAAATGCCCATTAAAGCATTAGTCATAACTTCAGGAAAATTCCAAATGTTCACTTTTCCAAGCAAATTAAAATGTTTCAGCTAATAAAAACCTGTCAGAAAAACCCACAAGACAAGAAAGTATAAAAAGAAAAGAGCAGCCAATATAAGGGCATTTAAGATGTCACACATAAAAAATTATAAAACATTAATCTAACTTGTACCTTGGTATTTAACCCTAAAACTGTCACCTCAGATAACACAATATTTTCTATGCAAGAAAACATTATCACCACGAATGTAAAGAAGCTTGCCGACCACAGCAACTGTTGCTACGTAGGGTTTTTTAATGTCTAAGACTGA
>gene=chr20_517199-518199; species=papHam
AACATCTTTTGAGTGGTTATGAATTCAATAACCCAAAATGACTATCTTGTACTTCTGGATATGACATGATACCATTTTTTGGAAAATAATTTATCCATTCATTTTAAACAGGGTAGCTTTCTTAAAATTTATAGAACATTGATGAGATAGCTAAATTGAGAAATGCCCATTAAAGCATTAGTCATAACTTCAGGAAAATTCCAAGTGTTCACTTTTCCAAGCAAATTAAAATGTTTCAGCTAAT-AAAACCTGTCAGAAAAACCCACAAGACAAGAAAGTATAAAAAGAAAAGAGGAGACAATATAAGAGCATTTAAGATGTCACACATAAAAAATTATAAAACATTAACCTAACTTGTACCTTGGTATTTAACCCTAAAACTATCACCTCAGATAACACAATATTTTCCATGCAAGAAAACATTATCACCATGAATGTAAAGAAGCTTGCCCACCATAGCAACTGTTGCTAAGAACGGTTTTTTAATATCTAAGACTGA
>gene=chr20_517199-518199; species=ponAbe
AACATCTTTTGAGTGGTTATGAATTCAATAACCCAAAATGACCATCTTGTACTTCTGGATATGACACGATACCATTTTTTGGAAAATAATTTACCCATTCATTTTAAACAGGGTAGCTTTCTTAAAATTTATAGAACATTGATGAGATAGCTAAACTGAGAAATGCCCATTAAAGCGTTAGTCATAACTTCAGGAAAATGCCAAGTGTTCACTTTTCCAAGCAAATTAAAATGTTTCAGCTAATAAAAACCTGTCAGAAAAACCCACAAGACAAGAAAGTATAAAAAGAAAAGAGCAGCCAATATAAGGGCATTTAAGATGTCACACATAAAAAATTATAAAACATTAATCTAACTTGTACCTTGGTATTTAACCCTAAAACTGTCACCTCAGATAACACAATATTTTCTATGCAAGAAAACATTATCACCACGAATGTAAAGAAGCTTGCCCACCATAGCAACTGTTGCTACGTAGGGTTTTTTAATGTCTAAGACTGA
>gene=chr20_517199-518199; species=rheMac
AACATCTTTTGAGTGGTTATGAATTCAATAACCCAAAATGACTATCTTGTACTTCTGGATATGACATGATACCATTTTTTGGAAAATAATTTATCCATTCATTTTAAACAGGGTAGCTTTCTTAAAATTTATAGAACATTGATGAGATAGCTAAATTGAGAAATGCCCATTAAAGCATTAGTCATAACTTCAGGAAAATTCCAAGTGTTCACTTTTCCAAGCAAATTAAAATGTTTCAGCTAAT-AAAACCTGTCAGAAAAACCCACAAGACAAGAAAGTATAAAAAGAAAAGAGGAGCCAATATAAGAGCATTTAAGATGTCACACATAAAAAATTATAAAACATTAACCTAACTTGTACCTTGGTATTTAACCCTAAAACTGTCACCTCAGATAACACAATATTTTCCATGCAAGAAAACATTATCACCATGAATGTA---AAGCTTGCCCACCATAGCAACTGTTGCTAAGAACGGTTTTTTAATATCTAAGACTGA
>gene=chr20_530101-531101; species=hg19
attaggcttggccatatggtttgctttggctagtggaatatacatatcagttacaatgtgcaaattccagcctaggccttaagaggtctctcttgttttcaattggctgtcttagaattttcaccTCTTCCTTGAAGGGCGAGCTGTCATTGGTGCCTTACATCTTTTGAAACAGACTTCCAATCAAGGCTGTAGTAGGCAAGTCTGAGATAAGAATAGTTCTTTACTCTTTAGTTTTAGTTTGCattaattaaattataatttataGTTTTTCGTGAACTCCATATTTTTGAATGAGCGGAAGCTAAAGAGGTGGGAAGAGAATGCTCTGTCTCAATTTGGGAAAGCAGTAGCTTCTGTCCAATCCTCCAGCATCAAACAGGCTAGTCCTAGAAGAATAAAGGACACACATAGTAGATCTGAAATTGAGTCAACCCCAGCAGAACCCAGCCAAGATCAGCCAAACCCAAATGACTACATATGAGAGAGGGAGAAATCAA
>gene=chr20_530101-531101; species=bosTau
attagatgtggccacgcagtttgctttggccagtggaatgtggatgaaaatgacaatgtgcacgtt-cagccaaggccttaagagatctctcatgtttccagctg-cctccttggaaTTTCCATCTCTGTCACAAGGATGGGGCTGTCAATAGTGTATTCCATCTTTTGAAACAGTGT--CAATCAAAGTTGCCATAGAAAAGTCTAGGATAAGGATAGTTTCGTA-GTTTAGTGTTTTGTTTGTATT------------TATTATTTTTTTTCATGAACTCTTTCTTTTTGAATGTCAGGAAACTAAACAGGTAGGAAGAGAATGCTCTGTGTCAATGTAGGAAAGCAATAGTTTCTATCCAAATCCCTAACATCAAA---------TCCAGAAGAATAAGAGACACATGTAGT-------------AGTTAAACCCAGCAGAGcccagctgagatcagccaaacccaaa----tgcaggtggaagagggagaaattag
>gene=chr20_530101-531101; species=calJac
attaggcttggccatatggtttgctctggtcagtgaaattttcgtatcagtgacaatgtgcaaattccagccgaggccttgagagGTCTCTCTTGTTTTCAATTGGCCCTCTCAGAATTTTCACCCCTACCAGGAAGGCTGAGCTGCCACTGGTGCCTTTTATCTTTTGAAACAGAGTTCCAATCAAGGTTGTGGTAGGCAGGTCTGAGATAGGAATAGTTTTGTACT------TTTTAGTTTGTATTAATTAAATTGTAATTTATAGTTTTTCATTAACTCCATATTTTTGAATGAGAGGAAGTT----AGATAGGAAGAGAATGCTCTGTCTCAATTTGGGAAAGCAGTCACTTCCGTCTAAACCTCCAGCATCAAACAGGCTGGTCCCAGAAGAATAAAAGACACACGTTGTAGACCTGAAATTGAGTCAACCCCAGCAGAGCCCATCCAAGATAAGCCAAAATCAAATGACTGCAGATGAGAGAGGAAGAAACCAA
>gene=chr20_530101-531101; species=canFam
attaagcttggcccggtgatttgctttggctggtgaaatatggatgaaagtgacaatgtgtaagctccagcctaggccttaggagg--tctcatgtttTCAACATTCCTCCTGGGAGTTTCCTCCTCTACCATAAGGATGGGGATGTCATTGGTGCATTGCGTCTTTTGAAACACCATCCCAGTCTAAGTTTCTGAAGGAAAGGCTGGGTGAAGAA-AGTTTTGTG-TCTTGGTATTTAA-TGGTATT-ATTAAACTTTAAATTGTGTCTTTTCATTACCTCTCTCCTTTTGAATGACAGAAAGCTAAAAGGCTAGAAGGAGTATGTTGCCTGCCTGTTTAGGGAACCTAAAGCTTCTATCCAAATCCCCAAGATCAAACAGGCTGG-TGTAGAAGAGTGGAAAAAACATATAGCAGACCTGATGTGGagccaagccccgaagaacccagccgagaccgcccagacccaaaagactgcagatgagagagggaaaaatcaa
>gene=chr20_530101-531101; species=equCab
actaggcttggctgtgtaatttgctttggccaatggaatgtagaagaaagtgacaatgtgcaagttccagtctaggccttaagaggtctctcatgttttcaactgtgtttcttggaatttccacctctgccatAAGCATAGGGCTGTCATGGGTCCATTACATCTTTTGAAACAGAG-CCCAAGCAAAGTCGCTGTAGGAAAGTCTGAGCTAAGAATACTTTTGTA-CTTTGGTATTTAGTTTGtatt----aaattttaaattgttttttttCAAGAACTCTATGCTTTTGAATGACGGGAAGCTAAGCATGTAGGAGGAGAATGCTCTGTGTCAATTTAGGGAAGCCATGGCTGCTATCCAAATCCTCAGCATCAAACAGGCTGG-TCCAGAAAAATGAAAGACAAATGGAGACGACCTGACCTGGagccaaggccagcagggcccagccgagatcagccaagcccacacgactgcagaggaaacagggagaaatcaa
>gene=chr20_530101-531101; species=gorGor
------------------------------------------------------------------------------------------------------------------------------------------------------------------------------------------------------------------------------------------------------------------------------------------------------------------------------------------------------GAAAGCAGTAGCTTCTGTCCAAACCTCCAGCATCAAACAGGCTAGTCCTAGAAGAATAAAGGACACACATAGCAGATCTGAAATTGAGTCAACCCCAGCAGAACCCAGCCAAGATCAGCCAAACCCAAATGACTACATATGAGAGAGGGAGAAATCAA
>gene=chr20_530101-531101; species=panTro
attaggcttggccatatggtttgctttggctagtggaatatacatatcagtgacaatgtgcaaattccagcctaggccttaagaggtctCTCTTGTTTTCAATTGGCTGTCTTAGAATTTTCACCTCTGCCTTGAAGGGTGAGCTATCATTGGTGCCTTACATCTTTTGAAACAGACTTCCAATCAAGGCTGTGGTAGGCAAGTCTGAGATAAGAATAGTTCTTTACTCTTTAGTTTTAGTTTGCattaattaaattataatttataGTTTTTCGTGAACTCCATATTTTTGAATGAGCGGAAGCTAAAGAGGGGGGAAGAGAATGCTCTGTCTCAATTTGGGAAAGCAGTAGCTTCTGTCCAAACCTCCAGCATCAAACAGGCTAGTCCTAGAAGAATAAAGGACACACATAGCAGATCTGAAATTGAGTCAACCCCGGCAGAACCCAGCCAAGATCAGCCAAACCCAAATGACTACATATGAGAGAGGGAGAAATCAA
>gene=chr20_530101-531101; species=papHam
attaggcttggccatatggtttgccttggccagtggaatatacatatcagtgaaaatgtgcaaattctagcctaggccttaagaggtctctcttgttttcaactggctgtcttagaattttcacctctgccttgAAGGGTGAGCTGTCATTGGTGCCTTACATCTTTTGAAACAGACTTCCAATCAAGGTTGTGGTAGGCAAGTCTGAGATAAGAATAGTTTTTTAGTCTTTAGTTTCAGTTTGtattaattaaattataatttatCGTTTTTCATGAACTCCATATTTTTGAATGAGAGGAAACTAAAGAGGTGGGAAGAGAATGTTCTGTCTCAATTTAGGAAAACAGTAGCTTCTATCCAAACCTCCAACATCAAACAGGCTAGTCCTAGAAGAATAAAAGACACACATAGTAGTTCTGAAATTGGGTCAACcccagcagagcccagccaagatcagccaaacccaaatgactacatatgagagagggagaaatcaa
>gene=chr20_530101-531101; species=ponAbe
attaggcttggccatatggtttgctttggttagtggaatatacatatcagtgacaatgtgcaaattccagcctaggccttaagaggtctctc--gttttcaattggctgtcttagaattttcacctctgccttgAAGGGCGAGCTGTCATTGGTGCCTTAGATCTTTTGAAACAGACTTCCAATCAAGGTTGTGGTAGGCAAGTCTGAGATAAGAATAGTTCTTTACTCTTTAGTTTTAGTTTGCattaattaaattataatttataGTTTTTCGTGAACTCCGTATTTTTGAATGAGTGGAAGCTAAAGAGGTGGGAAGAGAATGCTGTGTCTCAATTTGGGAAAGCAGTAGCTTCTGTCCAAATGTCCAGCATCAAACAGGCTAGTCCTAGAAGAATAAAGGACACACATAGTAGATCTGAAATTGAGTCAACcccagcagagcccagccaagatcagccaaactcaaatgactacatatgagagagggagaaatcaa
>gene=chr20_530101-531101; species=rheMac
attaggcttggccatatggtttgctttggccagtggaatatacatatcagtgaaaatgtgcaaattctagcctaggccttaagaggtctctcttgttttcaactggctgtcttagaattttcacctctgccttgAAGGGTGAGCTGTCATTGGTGCCTTACATCTTTTGAAACAGACTTCCAATCAAGGTTGTGGTAGGCAAGTCTGAGATAAGAATAGTTTTTTAGTCTTTAGTTTTAGTTTGTATTGATTAAATTATAATTTATCGTTTTTCATGAACTCCATATTTTTGAATGAGAGGAAACTAAAGAGGTGGGAAGAGAATGTTCTGTCTCAATTTAGGAAAACAGTAGCTTCTATCCAAACCTCCAACATCAAACAGGCTAGTCCTAGAAGAATAAAAGACACACATAGTAGTTCTGAAATTGAGTCAACCCCAGCAGAGCCCAGCCAAGATCAGCCAAACCCAAATGACTACATATGAGAGAGGGAGAAATCAA
>gene=chr20_551137-552137; species=hg19
ggcatatggtgaagtggggatggaccccttctcaaaatgtggtttttttttaattagtctttttttttttttttttcaatagaggtggcgtctgactatgatgcctagcctggtctccaactcctgggctcaagtgatcctcctgccttagccttccagacagcagggattacaggcatgagctactgcacctggatttttttttaatgttttataaatgcataaaataaaatgcacgatattacaaaggaaaccaattatactgaaatgctattactgcaatataaacaagggtttgtgatgcagtgatgaggtgaacttctttattagtacattaaataacaagatggggaagcaggttgcaggtcaccatgaacgtaaacaatatgtaatgttatctgcaaccactgtgatatgaaatgaaagtatctttgacttctgttgtaacagtcactgctaaccctaccatgcttcttgatccacattcatacttgaaggaa
>gene=chr20_551137-552137; species=bosTau
--------------------------------------------------------------------------------------------------------------------------------------------------------------------------------------------------------------------------------------------------------------------------------------------------------------------------------------------------------------------------------------------------------------------------------------------------------------------------------------------------------------------
>gene=chr20_551137-552137; species=calJac
ggcacatggtgaagtgggaatggaccccttctcataatgtgatttttttcaaattagtt---------ttattttttaatagaggtggagtctcactatgttgcctagggtggtttccaattcctgggctcaagtgatcctcctgccttggcctcccaaagagcaaggattacaggtatgggctactgcaactggctttaaaaaaagtgttttataaatgcataaaataaaatgcacaatattatgaaggaaaccaattatac-aaaatgctattactgcaatatcaacaagggtttatgatgcagtgatgaggtgaccttcttta--------ttaaataacaagatggggaagcaggttgc-ggtcaccatgagcataaacgatatgcaatgttatctgc-accactgtgatgggaaatgaaagtgtctttgacttctgttgtagcagtcactgctagccctgtcgtggctcttgatccacatttatacttgaaggaa
>gene=chr20_551137-552137; species=canFam
ggtaactggggag---gcaatggacccattttcataatatggctttttttt----------------------------------------------------------------------------------------------------------------------------------------------------------t----------------------taagtgcataaga--acaaaGGAAACTA----------------------------------------------------------------------------------------------------------------------------------------------------------------------------------------------------------------------------------------------------
>gene=chr20_551137-552137; species=equCab
--------------------------------------------------------------------------------------------------------------------------------------------------------------------------------------------------------------atgctttttaagtgcgtaaactaaagtgcataggatcacaaaggagaccgattatactgaaatgctgctaccgcagtagtcacacgg-tttgtcatgcagtaac-agatgagcttcttcattagcacgttaaataa-aagatgtggatgagggtcccaggtctcgatgaggatgaaaaatgtgtggaggtgtctgcaaccactgtgatgtcagaccaatgtgtcttcgacttctattg-ggcggtcactggtaaccctgccgtggctggcggtccacactcgtacttgaaggag
>gene=chr20_551137-552137; species=gorGor
ggcatatggtgaagtggggagggaccccttctcaaaatgtg-tttttttttaattagtctttttttttttttttttcaatagaggtggcgtctgactatgttgcctagcctggtctccaactcctgggctcaaatgatcctcctgccttggccttccagacagcagggattacaggcatgagctactgcacctggatttttttttaatgttttataaatgcataaaataaaatgcacgatattacaaaggaaaccaattatactgaaatgctattactgcaatataaacaagggtttgtgatgcagtgatgaggtgaacttctttattagtacattaaataacaagatggggaagcaggttgcaggtcaccatgaacgtaaacaatatgtaatgttatctgcaaccactgtgatatgaaatgaaagtatctttgacttctgttgtaacagtcactgctaaccctaccatgcttcttgatccacattcatacttgaaggaa
>gene=chr20_551137-552137; species=panTro
ggcatatggtgaagtggggatggaccccttctcaaaatgtgtgtttttttt------------tttttttttttttcaatagaggtggcgtctgactatgatgcctaacctggtctccaactcctgggctcaagtgatcctcctgccttggccttccagacagcagggattacaggcatgagctactgcacctggatttttttttaatgttttataaatgcataaaataaaatgcacgatattacaaaggaaaccaattatactgaaatgctattactgcaatataaacaagggtttgtgatgcagtgatgaggtgaacttctttattagtacattaaatagcaagatggggaagcaggttgcaggtcaccatgaacgtaaacaatatgtaatgttatctgcaaccactgtgatatgaaatgaaagtatctttgacttctgttgtaacagtcactgctaaccctaccatgcttcttgatccacattcatacttgaaggaa
>gene=chr20_551137-552137; species=papHam
ggcatatggtgaagt-gtgatggaccccttctcaaaatgtgtttttttttaaattagtcttttttttttttttttccaatagaggtggagtctgactgtgctgcttagcctggtctccaactcctgggctcaagtgatcctcctgccttggcctcccagagagcagggattacaggcatgagctactgcacctggcttttttttttatgttttataaatgcataaaataaaatgcatgatattacaaaggaaaccaattatactgaaatgctgttactgcaatatcaacaagcgtttgtgatgcagtgatgaggtaaacttctttattagtacgttaaaaaacaagatggggaagcaggttgcaggtcaccatgagtgtaaacaatatgtaatgttacctgcaaccactgtgatatgaaatgaaagtacctttgacttctgttgtaacagtcactgctaaccctaccatgcttcttgatccacatttatacttgaaggaa
>gene=chr20_551137-552137; species=ponAbe
ggcatatggtgaagtggggatggacccgttctcaaaatgtg----tttttttattagtctttttttttttttttttcaatagaggtggcgtctgactatgttgcctagcctgttttccaactcctgggctcaagtgatcctcctgccttggcctcccagacagcagggattacaggcatgagctactgcacctggcttttttcttaatgttttataaatgcataaaataaaatgcatgatattacaaaggaaaccaattatactgaaatgctattactgcaatatcaacaagggtttgtgatgcagtgatgaggtgagcttctttattagtacattaaataacaagatggggaagcaggttgcaggtcaccatgaacgtaaacaatatgtaatgttatctgcaaccactgtgatatgaaatgaaagtatctttgacttccattgtaacagtcactgctaaccctaccatgcttcttgatccacattcatatttgaaggaa
>gene=chr20_551137-552137; species=rheMac
ggcatatggtgaagt-gtgatggaccccttctcaaaatgtgtttttttttaaattagtcttttttttttttttttccaatagaggtggagtctgactgtgctgcttagcctggtctccaactcctgggctcaagtgatcctcctgccttggcctcccagagagcagggattacaggcatgagctactgcacctggctttttttttaatgttttataaatgcataaaataaaatgcatgatattacaaaggaaaccaattatactgaaatgatgttactgcaatatcaacaagcatttgtgatgcagtgatgaggtaaacttctttattagtacgttaaaaaacaagatggggaagcaggttgcaggtcaccatgagtgtaaacaatatgtaatgttatctgcaaccactgtgataccaaatgaaagtacctttgacttctgttgtaacagtcactgctaaccctaccatgcttcttgatccacattcatacttgaaggaa
>gene=chr20_572141-573141; species=hg19
ATGGCCTCCAACTGGCCTCCCTGCCTCCTGCCGACCCAGCCTCCACCAGTCATCAGGGTCTCTTTCTACCCGCAGCTCTGACCAGCCCTTGCCTTGGTGAGAGCCACAGCCTcccaacttccagtccagccccatctatcttcttttctcctcaccccaaagcccacacttagtcactcagagcctccatggggttcccctgctgcctgccgtaggcttgccctcctcaaggctggtgtatggctctctgctctactcgggttccttttcacctagacagccccctcccatccttcaacagcctcccagcatcactcctctgtgaagccttccttggctgtcccacccgcaggctggcttagctagctcctcttcagtgctccctaaaccactcacatcttccactttcagagccccgagcatgtggcatgcaaagcacattggtttggtttggttttgtacaaacctttccctttcctcagctccctgaaccccccagt
>gene=chr20_572141-573141; species=bosTau
GCAGCCTCCAACCAGCCTTCAGGCCTCCTGCTAATAGGGCCTCCACCGTCTACTGGAGGCTTTTTCTACCTGCACTCGTGACCAGTCCTTCCCTAGATGAGAGCCATGTCTTCCCACTTTCCAGTTCAGccctgtccagcttcttctcccctcac-gttcacccccaacttggctactctgagcttccagggggtccccctg----ctgccttaggctctc--tcctcaaggctggtgcatgaccctctcctttacacaggtccctttttacctagagaatcccccatgatcctttaagagtcacccagcaccactgtctgaagagacttcca-tgactatccctaccccaggccaccttagctgcctcctcttctgtgtt-------cc-cccgcctcttccaccagc--agtccagaggacctgtcatgc--------ttggtttggtttgattttttccaaacctctacctctcttcacctcctggaacgccctagt
>gene=chr20_572141-573141; species=calJac
GTGGCCTCCAACTGGCCTCACTGCCTCCTGCTGACCCAGCCTCCATCAGTCATCAGGGGCTCTTTCTACCTGCAGCTCTGACTAGCCCTTGCCTTGGTCAGAGCCACAGCCCCACCATttccagtccagccccatccagcttcttttctccttaccccaaagcccacacttagtcactcagatcctccatggggtccccctg----ctgccgtgggctctccctcctcaaggctggtgtatggctctcttttctactcaggttccttttcacccagacagccccctcgcatccttcaagaaccacccggcatcactcctctgcaaagcctttcctggatgtccctgccccaggctggcttcgcttgcttctctgcagtgctccctaaaccactcacatcttccactttcggagctctgagcacgtggcatgcaaagcacattggtttgggttggttttgtacaagcttctccctctcctcacctccctgta-cccccagt
>gene=chr20_572141-573141; species=canFam
--------------------------------------------------------------------------------------------------------------------------------------------------------------------------------------------------------------------------------------------------------------------------------------------------------------------------------------------------------------------------------------------------------------------------------------------------------------------------------------------------------------------
>gene=chr20_572141-573141; species=equCab
gtggcctccaatgggcgttcttgcttgctgccacctgggcctcctccGGTCACCCGGGCCTCTTTCCCCCTGCACCTCTGAGCAGTCTTCC-CTTAGTCAGAGCCGAGGCTCCCCACTCTCCAGTACGGCCCTGTCCGGCTTCTGAGACCCTCAG-------CCCCCACTCAGCCGC-CTGAGCCTCCATGAGGTCCCCCTG----CTGCCTCGGGCTCTCCCTCCTCAAGGCTGGTGAATGGCTCTCTCCTCCACACAGGCTCC-TTCGGCCTGGAGAATCCCCCTTAATCTTTCAAGAGTCACCCAGCCCCCGTCCTCGGCGAGGCCCTCC-TGATCGTCCGCGTCCTGGGCTGCCTCAGCCGCCTCCTCTTCTGTGCTCCTGCAGCC-CCTGCATCCTCCACATTCAGAGCTCTGAGC--------TGC--------TTGGGGGGGCTTGATTTTTTGCCAGCCTCTCCGTCTCCTCACCTCCctgcaccccccagc
>gene=chr20_572141-573141; species=gorGor
ATGGCCTCCAACTGGCCTCCCTGCCTCCTGCCGACCCAGCCTCCACCAGTCATCAGGGTCTCTTTCTACCTGCAGCTCTGACCAGCCCTTGCCTTGGTGAGAGCCACAGCCCCCCAACTTCCAGTCCAGCCCCATCTAGCTTCTTTTCTCCTCACCCCAAAGCCCACACTTAGTCACTCAGCGCCTCCATGGGGTTCCCCTGCTGCCTGCCGTAGGCTTGCCCTCCTCAAGGCTGGTGTATGGCTCTCTGCTCTACTCAGGTTCCTTTTCACCTAGACAGCCCCCTCCCATCCTTCAACAACCTCCCAGCATCACTCGTCTGTGAAGCCTTCCTTGGCTGTCCCCCCGGCAGGCTGGCTTAGCTAGCTCCTCTTCAGTGCTCCCTAAACCACTCACATCTTCCACTTTCAGAGCCCCGAGCACGTGGCATGCAAAGCACATTGGTTTGGTTTGGTTTTGTACAAGCCTTTCCCTTtcctcagctccctgaaccccccagt
>gene=chr20_572141-573141; species=panTro
ATGGCCTCCAAATGGCCTCCCTGCTTCCTGCCGACCCAGCCTCCACCAGTCATCAGGGTCTCTTTCTACCTGCAGCTCTGACCAGCCCTTGCCTTGGTGAGAGCCACAGCCCCCCAACTTCCAGTCCAGCCCCATCTAGCTTCTTTTCTCCTCACCCCAAAGCCCACACTTAGTCACTCAGAGCCTCCATGGGGTTCCCTTGCTGCCTGCCGTAGGCTTGCCCTCCTCAAGGCTGGTGTATGGCTCTCTGCTCTACTCGGGTTCCTTTTCACCTAGACAGACCCCTCCCATCCTTCAACAACCTCCAAGCATCACTCCTCTGTGAAGCCTTCCTTGGCTGTCCCACCCGCAGGCTGGCTTAGCTAGCTCCTCTTCAGTGCTCCCTAAACCACTCACATCTTCCACTTTCAGAGCCCCGAGCACGTGGCATGCAAAGCACATTGGTTTGGTTTGGTTTTGTACAAGCCTTTCCCTTTCCTCAGCTCCCTGAACCCCCCAGT
>gene=chr20_572141-573141; species=papHam
ATGACCTCCAACGGGCCACCCTGCCTCCTGCTGACCCAGCCTCCACCAGTCATCAGGGTCTCTTTCTACCTGCAGCTCTGACTAACCCTTGCCTTGGTGAGAGCCACAGTCccccagttttcagtccagccccacctaacttcttttctcctcaccccaaagcccatacttagtcactcggagcctccgtggggttccc-tg----ctg----aggctgtccctcctcaaggctggtgtatggctctctgctctactcacgttccttttcacctagacagccccctcccatccttcaagaaccacccagcatcattcctcttcaaagccttccttggctgtccccgccccgggctggcttagctagctcctcttcagtgctccctaaaccactcacatcttccactttcagagccctgaacacgtggcatgcaaagcacattggtttggtttggttttgtacaagcctttccctatcctcagctccctgaa-cccctagt
>gene=chr20_572141-573141; species=ponAbe
ATGGCCTCCAACTGGCCTCCCTGCCTCCTGCCGACCCAGCCTCCACCGGTCATCGGGGTCTCTTTCTACCTGCAGCTATGACCAGCCCTTGCCTTGGTGAGAGCCACAGCCccccaacttccagtctagccccatctagcttcttttctcctcaccccaaagcccacagttagtcacttggagcctccatggggttcccctg----ctgccgtaggctcgccctcctcaaggctggtgtatggctgtctgctgtactcaggttcctttacacctagacagcccccttccatccttcaagaacctcccagcatcactcctctgtgaagtcttccttggccgtccctgccccaggctggcttagctagctcctcttctgtgctccctaaacca-tcacatcttccactttcagagccctgagcatgtggcatgcaaagcacattggtttggtttggttttgtacaagcctttccctttcctcagctccctgaa-cccccagt
>gene=chr20_572141-573141; species=rheMac
ATGACCTCCAACGGGCCTCCCTGCCTCCTGCTGACCCAGCCTCCACCAGTCATCAGGGTCTCTTTCTACCTGCAGCTCTGACTAACCCTTGCCTTGGTGAGAGCCACAGTCCCCCAGCTTTCAGTCCAGCCCCACCTAACTTCTTTTCTCCTCACCCCAAAGCCCATACTTAGTCACTCGGAGCCTCCATGGGGTTCCC-TG----CTGCCGTAGGCTGTCCCTCCTCAAGGCTGGTGTATGGCTCTCTGCTCTACTCACGTTCCTTTTCACCTAGACAGCCCCCTCCCATCCTTCAAGAGCCACCCAGCATCACTCCTCTTCAAAGCCTTCCTTGGCTGTCCCCGCCCCGGGCTGGCTTAGCTAGCTCCTCTTCAGTGCTCCCTAAACCACTCACATCTTCCACTTTCAGAGCCCCGAGCACGTGGCATGCAAAGCACATTggtttggtttggttttgtacaagcctttccctctcctcagctccctgaa-cccctagt
>gene=chr20_589446-590446; species=hg19
AGGCTTCTTTACTGTAGGAAAAGCCCAGGCCAGAAAGGCACACGGTCGGGGGATGAAGCAGGTTCCTTGGAGCCTGGGCAAGGTTTCAGCCAAGAGGCCACCTCTGCTGCCACACAGCCCCCGCCCACCCCTACCAGCCTGATCCACTTTCTTGCCCAGGACACATTGCAGGAGCTGCACACCAGCTCCCTCCAGCTGACCCAAGAGTGCCCTCTCCCAACACCACGTCCTTTTGGGGGCTGGGGACTCTCAGAGGGCCCCTTCTTCACTCCTACTGCTCATCCGCTGGGTACCTCAGGCTCTCGGTTGGCGGTTTGTGGCCTCCTTTCTTCTCAGTCTCCTGCTCTTGGGTTAGATCTTAGGACAGGGGACAATTATTTCAAGGTGGGGGCAACACACACCGGGCAAGCCCAGGGCCAGCGCCCCGGcttcccagctgagtaaatgtgggcaggtgatcccatctctgatgctcagatcctcatcaggataaaatgggc
>gene=chr20_589446-590446; species=bosTau
AACACTCCTTACACTAAGAAAAGCCCAGGCCAGAAAGGG--AAAGGCTAGGGGTAAAGCAGGCTCCCTGGGACTGGTGCAAGCTTTCCGCCACAAGTGCCCCTCTGCAGCTGCTCACCCTTACCCAGTCCCTACCAGCCTGGTACCCATCCTTACCTAGGGCAGACCACAGAAGCCTACCTCAAGCTCTGCCCCAATGACTCAACAGTGCTTTTCCTGGACACTGCATCTCTTTAAGGGGTGGGTATCCTCAGGGGACCCCCCATTCATGCTTACTGCTCATGAGCTGGGTACCTCGGGCTCTTGACTGGGGGTGTGCGTCCCCTTTTCTTCT-AGCCCCCTGTCCCTGGGTCA-GTCTCAGGATGCAGGAAAAATCTTTAACAAAAAGGGCAGTACACACCCAgcagacccggagcctgcattctggcttccgagctgggtga-tgagggca----------cccctgagcctcagatcctcatcaggatgaaaccagc
>gene=chr20_589446-590446; species=calJac
AGGCTTCTTTACTGTAGGAAAGACTCAGGCCAGAAAGGCACAGGGTCTGGGGATGAAGCAGGTTCCTTGGGGCCTGGGCAAAGTTTCAGCCAAGAGGCAACCTCTGCTGCCACACAGCCCCGGTCCACTCCTACCAGCCTGGTCCACTTCTTTATGCAGCATACACCGCAGGGGCTGCACACCAGCTCCCT-CAGCTGATCCAAGAGTGCCCTCTCCCAACGCCATGTCCTTATGGGGGCTGAGGCCTCTCAAGGGTCCCCTTCTTCACTCCTACGGCTCATCAGCTGGGTACCTCAGGCTCTCCGTTGGGGGTATGTGTCCTCCTTTCTTCTCAGTCACCTGCTCTAGGCTCTGATCTTAGGACGCGGAACAATTATTTCAAGATGGGGGAAACACACACcaggcaaacccagggccggcaccctggcttcccagctgagtaaatgtggccaggtgattccatctctgatgctcagatcctcatcgaggtaaaatggac
>gene=chr20_589446-590446; species=canFam
GAGGTTCCTTACTGTAAGAGAAGGCCAGGACAGAGAGGG--AAAGGTCGGGGATGAAGCAGGCTCCTTGGGGTCCAGGC-AGCTTCCAACCAGGAGAGCCCCTTTGCAGCTACTCAGCCCCATCCGCCCCCTACCAGGCTGGTTCTCATCCTCATCTGGGACACACCACAGGAGTTCAACTCCAGCTCCTTCCAGCTGACTCAACAGTGACTCGCCCCCACACTCCATCCCTTTTGGGG-AGACTATCTTCAGGAGACCC-----------CTACTGCCCATTAGCTGGCTACCTCAGACTTTCAGCTGGGGATATGTGTCTCTTT--CTTCCCAGTCTCCTGCCCTTGGGTCAAGTCTCAGGATGGGGGACAATTATTTTACGGTAGGGGTAGT---------agaa---aagaaCGTGCGTTCTGGCTTCCc-tgtgagcacctgtgagcatgtgagcacacccctgagcctcaggtcctcatcaggatacaccgggc
>gene=chr20_589446-590446; species=equCab
AAGCTTCCTGGCTGTAGGAAAGGCCCAGGCCAGAGCGGG--AAAGGCTGGGGGTGAAGCAGGCTCGCCAGGGCCTGGGCAAGCTTTCAGCCAGGAGAGCCCCTCCGCTGCTAGCCAGCCCCATCCATCCCCTAGCAGCCTGGTTCTCACCCCCACCTAGGACACACCACAGGAGCT--AGGCCAGCTCTGCCCAGCTGACTCAACAGTG-CCCTCCCCAACCCTCCATCCCTTTTAGGGCTGCGTGCCCTCAGGGACCCCCCCCTTCACCCCTACTGCTCATCAGCTGGGTACCTCAG------------------GTGTCCCCTTGCCTTTCCAGTCTCCTGCCCATCGGTCAGGTCTTTGGATGGGGCACAATCATTTCACGGTAGGGATAG-ACACGCCCAGCAAAC-CCAGCcctgcgttctggcttcctagcagagtgaatgcgggagtggggttacatctctgagtttcaaatcctcagcaggataaaaccggc
>gene=chr20_589446-590446; species=gorGor
AGGCTTCTTTACTGTAGGAAAAGCCCAGGCCAGAAAGGCACACGGTCGGGGGATGAAGCAGGTTCCTTGGAGCCTGGGCAAGGTTTCAGCCAAGAGGCCACCTCTGCTGCCACACAGCCCCCGCCCACCCCTACCAGCCTGATCCACTTTCTTGCCCAGGACACA-TGCAGGAGCTGCACACCAGCTCCCTCCAGCTGACCCAAGAGTGCCCTCTCCCAACACCA-GTCCTTTTGGGGGCTGGGGACTCTCAGAGGGCCCCTTCTTCACTCCTACTGCTCATCCGCTGGGTACCTCAGGCTCTCGGTTGGGGGTTTGTGGCCTCCTTTCTTCTCAGTCTCCTGCTCTTGGGTTAGATCTTAGGACAGGGGACAATTATTTCAAGGTGGGGGCAACACACACCGGGCAAGCCCAGGGCCAGCGC-CCGGcttcccagctgagtaaatgtgggcaggtgatcccatctctgatgctcagatcctcatcaggataaaacgggc
>gene=chr20_589446-590446; species=panTro
AGGCTTCTTTACTGTAGGAAAAGCCCAGGCCAGAAAGGCACACGGTCGGGGGATGAAGCAGGTTCCTTGGAGCCTGGGCAAGGTTTCAGCCAAGAGGCCACCTCTGCTGCCACACAGCCCCCGCCCACCCCTA----------CCACTTTCTTGCCCAGGACACATTGCAGGAGCAGCACACCGGCTCCCTCCAGCTGACCCAAGAGTGCCCTCTCCCAACACCACGTCCTTTTGGGGGCTGGGGACTCTCAGAGGGCCCCTTCTTCACTCCTACTGCTCATCCGCTGGGTACCTCAGGCTCTCGGTTGGGGGTTTGTGGCCTCCTTTCTTCTCAGTCTCCTGCTCTTGGGTTAGACCTTAGGACAGGGGACAATTATTTCAAGGTGGGGGCAACACACACCGGGCAAGCCCAGGGCCAGCACCCCGGcttcccagctgagtaaatgtgggcaggtgatcccatctctgatgctcagatcctcatcaggataaaacgggc
>gene=chr20_589446-590446; species=papHam
AGGCTTCTTTACTGTAGGAAAAACCCAGGCCAGAAAGGCACAGGGTCTGGGGATGAAGCAGGTTCCTTGGGGCCTGGGCAAGGTTTCAGCCAAGAGGCCACCTCTGCTGCCACACAGCCCCCGCCCACCCCTACTAGCCTGGTCCACTTCCTTGCCCAGGACACATTGCAGGAGCTGCACACCAGCTCCCTCCAGCTGAGCCAAGAGTGCCCTCTCCCAACACCACGTCCTTTTGGGGGCTGGGGGCTCTCAGGGGGCCCCTTCTTCACTCCTACTGCTCATCCGCTGGGAACCTCAGGCTCTCGGTTGGGGGTTTGTCGCCTCCTTTCTTCTCAGTCTCCTGCTCTTGGGTTAGATCTCAGGACAGGGGACAATTACTTCAAGGTGGGGGCAACACACACcgggcaaacctagggcgagcactccggcttcccagctgagtaaatgtgggcaggtgattccatctctgatgctcagatcctcacgaggataaaatgggc
>gene=chr20_589446-590446; species=ponAbe
AGGCTTCTTTACTGTAGGAAAAGCCCAGGACAGAAAGGCACACGGTCGGGGGATGAAGCAGGTTCCTTGGAGCCTGGGCAAGGTTTCAGCCAAGAGGCCACCTCTGCTGCCACACAGCCCCCGCCCACCCCTACCAGCCTGATCCGCTTCCTTGCCCAGGACACACTGCAGGAGCTGCACACCAGCTCCCTCCAGCTGACCCAAGAGTGCCCTCTCCCAACACCACGTCCTTTTGGGGGCTCGGGACTCTCGGGAGGCCCCTTCTTCACTCCTACTGCTCATCCGCTGGGTACCTCAGGCTCTCGGTTGGGGGTTTGTGGCCTCCTTTCTTCTCAGTCTCCTGCTCTTGGGTTAGATCTTAGGACAGGGGACAATTATTTCAAGGTGGGGGCAACACACACCGGGCAAACTCAGGGCCAGCACCCCGGcttcccaactgagtaaatgtgggcaggtgat-ccatctctgatgctcagatcctcatcaggataaaatggac
>gene=chr20_589446-590446; species=rheMac
AGGCTTCTTTACTGTAGGAAAAACCCAGGCCAGAAAGGCACAGGATCTGGGGATGAAGCAGGTTCCTTGGGGCCTGGGCAAGGTTTCAGCCAAGAGGCCACCTCTGCTGCCACACAGCCCCCGCCCACCCCTACTAGCCTGGTCCACTTCCTTGCCCAGGACACACTGCAGGAGCTGCACACCACCTCCCTCCAGCTGAGCCAAGAGTGCCCTCTCCCAACACCACGTCCTTTTGGGGGCTGGGGGCTCTCAGGGGGCCCCTTCTTCACTCCTACTGCTCATCCGCTGGGAACCTCAGGCTCTCGGTTGGGGGTTTGTGGCGTCCTTTCTTCTCAGTCTCCTGCTCTTGGGTTAGATCTCAGGACAGGGGACAATTACTTCAAGGTGGGGGCAACACACACcaggcaaacctagggcgagcaccccagcttcccagctgagtaaatgtgggcaggtgattccatctctgatgctcagatcttcacgaggataaaatgggc
>gene=chr20_612100-613100; species=hg19
agcatatatttttgtccagtgcctgaattgttggaaataagttgcagacatgttgactctttacctctaagttaattatcccatgtatatttctaaaaacaagaatattctcttacaaaatcgcaggacagatagaaaaatcaggacactgatacaatgctattgtctatcttatagacctattgaaattttttcagttctactaatgtcctttgtagcaaataaacaaaaagatttctacccccccaccccacccactcagtaaccagtccaggacacatgttgtatttaatgtttatgtctctttagtcttctttttagtcttatctggagcagtttcttttttttgagacagagtcttgctctgttgcccaggctggagtgcagtggtgccacctcggctcactgcaacctctgtctcccaggttgaagtgattctcctgcctcagtctcccgagtagcaggaattacaggcgcctgccaccacgttcagctaattt
>gene=chr20_612100-613100; species=bosTau
tgcatata-ttttgtc-------taaactgctggggatgaattgcagacaggacacccttttatctcta----aatggttttatgtacatttcttaaaa----------------------------acagatgcaaaaattaggacattg-taggtaactattatctacattt-agacctattgaaatgttgccaattccactcttgccctttaaagcaaacaaacaaaaaactttttttc-----------ctgacccaacatccaatccaggatatatgttctatttcgtttttgtgcctctttactctttt-------tttatctggaacagctcct----t----------------------------------------------------------------------------------------------------------------------------------------------------------
>gene=chr20_612100-613100; species=calJac
tgaatacatttttgtccagtgtttgtattgttggaaataagttgcagacatattgactctttaccttccagttaattatcccatgtgtatttctaaaaacaaaagtatcctctt-caagatcccaggacagatacaaaaatcaggacatcaatacaatgttattgtctatcttatagacctattgaaat-----------------------------------------------------------------------------------------------------------------------------------------------------------------------------------------------------------------------------------------------------------------------------------------------------------------------
>gene=chr20_612100-613100; species=canFam
ggcttacatttctgtc-------tgtctagg----agtaaattgcagacatgatgtctcctctaatcttc-taaattattccatgtatatttctaaacacaagaacattctttaataaagccacagtacagatacaaaaatcaggatgttgttgcaatattattgtctacattatagacttagtgaaatgttgccagttccactaatatcctttacagcaaacaaacaaaatcttttttttttttt------cctgatccaatatccaatccagggta--agttgcatttagtttttatatctctttagtttcct-----------------------------------------------------------------------------------------------------------------------------------------------------------------------------------------
>gene=chr20_612100-613100; species=equCab
tgcagacatttttgtc-------tgaactgatgacagtaaattgcagacatgatggccctttacatctc----agttattccttgtatatttctaaaaataagaccattctcttgcaaaaccacagaacagatacaaaaatcaggacgttgatacag-gctattgtctacattg-ggacctattgaaatgctgccacttccactagtgtcctttataggaaacacacaaaacactttttttt-----------ctgagccagtatcagagccaggctacgcgttgcatttggttt---tatctctttagtctcct-------tttatccagaacagttcctcagtt----------------------------------------------------------------------------------------------------------------------------------------------------------
>gene=chr20_612100-613100; species=gorGor
tgcatatatttttgtccagtgtctgaattgttggaaataagttgcagacatgttgactctttacctctaagttaattatcccatgtatatttctaaaaacaagaatattctcttacaaaatcgcaggacagatagaaaaatcaggacattgatacaatgc-attgtctatcttatagacctattgaaattttttcagttctactaatgtcctttgcagcaaataaacaaaaagatttctacccccccaccccacccactcagtaaccagtccaggacacatgttgtatttaatgtttatgtctcttta--------------------------------------------------------------------------------------------------------------------ggttgaagtgattctcctgcctcagtctcccgagtagcaggaattacaggcgcctgccaccacgctcagctaattt
>gene=chr20_612100-613100; species=panTro
tgcatatatttttgtccagtgtctgaattgttggaaataaggtgcagacatgttgactctttacctctaagttaattatcccatgtatatttctaaaaacaagaatattctcttacaaaatcgcaggacagatagaaaaatcaggacattgatacgatgctattgtctatcttatagacctattgaaattttttcagttctactaatgtcctttgtagcaaataaacaaaaagatttctacccccccaccccacccactcactaaccagtccaggacacatgttgtatttaatgtttgtgtctctttagtcttctttttagtcttatctggagcagtttcttttttttgagacagagtcttgctctgttgcccaggctggagtgcagtggtgccacctcggctcactgcaacctctgtctcccaggttgaagtgattcttctgcctcagtctcccaagtagcaggaattacaggcgtctgccaccacgctcagctaattt
>gene=chr20_612100-613100; species=papHam
-gcatatatttttgcccagtgtctgaattgttggaaataagttgcagacatgttgactctttacctctaagttaactatcccgtgtatatttctaaaaacaagaatattctcttacaaaatcgcaggatagatacaaaaatcaggacattgatacaatgctatcatctctcttatagacctattgaaattttgtcagttctactaatgtcctttgcaacaaatagataaaaagaattctacccccc--ccccacccactcagtaaccagtccaggatacatgttgtatttaatgtttacatctctttagtcttctttTTAGTCTTTTCTGGAGCAGtttctttttttcgagacagagtgttgctctgttgcccaggctggagtgcagtggtgccatctcggctcactgcaacctctgtctcccaggttgaagagattctcctgcctcaatctcctgagtagcagggattacaggcacctgccaccacgctcagctaattt
>gene=chr20_612100-613100; species=ponAbe
tgcatatatttttgtccagtgtctgaattgttggaaataagttgcagacatgttgactctttacctctaagttaattatcccatgtatgtttctaaaaactagaatattctcttacaaaatcgcaggacagatagaaaaatcaggacattgatacaatgctattatctatcttatagacctattgaaattttgtcagttctactaatgtcctttgtagcaaataaa-aaaaagaattctatccccccaccccacccactcagtaaccagtccaggacacatgttgtatttaatgttcatgtctctttagtcttctttttagtcttatctgaagcagtttcttttttttgagacagagtcttgctctgttgcccaggctggagtgcagtggtgccatctcggctcactgcaacctctgtctcccaggttgaagccattctcctgcctcaatctcctgagtagcagggattacaggcacctgccaccatgctcagctaattt
>gene=chr20_612100-613100; species=rheMac
-gcatatatttttgcccagtgtctgaattgttggaaataagttgcagacatgttgactctttacctctaagttaactatcccgtgtatatttctaaaaacaagaatattctcttacaaaatcgcaggatagatacaaaaatcaggacattgatacaatgctatcatctctcttatagacctattgaaattttgtcagttctactaatgtcctttgcagcaaatagataaaaagaattctactcccc----ccacccactcagtaaccagtccaggatacatgttgtatttaatgtttacgtctctttagtcttctttttagtcttatctggagcagtttctttttttcgagacagagtgttgctctgttgcccaggctggagtgcagtggtgccatctcggctcactgcaacctctgtctcccaggttgaagagattctcctgcctcaatctcctgagtagcagggattacaggcacctgccaccacgctcagctaattt
>gene=chr20_627326-628326; species=hg19
TGTCCTTATTATTGAACTGGAGAAACTGAGGCTTAAAAGTGCCGAGTGACCAAGTTCCCTTAGAGGGCAGTGAGAACAAGGCCTGCCTTACTCTGTTCCCTTTCCCCAGGGACTCTTGGTTTTCAGAAGCCCCTCTGGAATGTCCTACCTGGCCTAACCCCATACCAGCAGTGCAGACAAGGAGGCACTCCTACTACAGTGGGTCCAGCCCATGGAGAGACTCACTTCCTGCCCCAACACCTCTTCCCCTAGACCCTGAGGGCCAGGACAATGTCTTAGTGCCTTCCAACTTGGCAGAGTGAGGCCCCATGAGACAGAGAGAAAGGGGGAAGAGGGAAATACCTTTATCCAAATAAATACCCATCCAAAATTATTTGTGATAGGTGAAAAATGGCCACAAGCTctttgtggttcccctcatcaagacatgtagtctgtttctcatcccttgaatctgggtaaagccttgtgatttgctctgaccaaaagaacttagcaga
>gene=chr20_627326-628326; species=bosTau
TGTCTTCATTACTGAGCTGGAGAAAATGAAGTTTGAAAATGCCAAGTGGTGGAGTTCCCTAGCAGTGCAGTAAGAGGAAGGTCCACCTCACTCTGCTCGCTTCCCCGCAGGACTCA-GGATTTCAGAAGCTCCTTTGGAGTGTCCTACCTGGCCTACCCACCCCCCACCAGTACAGATGTTGGG----TCCTCCCAGAGTGGGCCCAGCCCTAGGAGAGCCCCATCCACCACCCC-TCACTTCTTCCCCT----CGGCAGGGCCAGGACAGTGT-TTAATGACTTCAGCCTGGACAGAGCAAGGCCCCATGCA------TGAGAGAAAGAAAAAAGAAACACTGTTATT--------TGC-TATCCAAAGTCATTtgtgatagataaaaaatg-ccacaaatcatttgtagtttctc----cacgaggtatagtctgtttcccagcccttgaatatgagc-caaacttttgatttgctttgaccaaaaggacttagcaga
>gene=chr20_627326-628326; species=calJac
tgtccttattattgaactagggaaactgaggcttaaaaatgccaagtgaccaagttccctcagagggcagtgagaacacggtctgccttactctgttccctttccCTGGAGACTCTTGGTTTTTGGAAGCCCCTCTGGAATGTCCTAGCTGGCCTAACTCCGTACCACCAGTGCAGACAAGGAAGTACCCCTACTACAGAGGGTCCAGCCCTTGGAGAGACTCACTTCCTGCCCCAACACCTCTTCCCCTAGACCCTGAGGG-----ATAATGTCTTAGTGCCTTCAAACTTGGCAGAGTGAGGCCCCATGAGACAGAGAGAAAGGGAGAAGAGGGAAATACTTT------------TGCCTATCCAAAATTATTTGTGACAGGTGAAAAATGGCCACAAGCTctttgtcgttccccttatcaagacatggagtctgtttctcatccattgaatctgggcaaagccttgtgatttgctctgaccaaaagaactttgcaga
>gene=chr20_627326-628326; species=canFam
TGTTTTGGTTACTGAGCTGGGAAAACCGAGGCTTGAAAACACCCAGGGACTGAGTTCCCTAGCAGGACAGTGAGAGCAAGGCCTGCCTCACTCTGTTCCCCTC-ACCTAGGACTCT-TGTTTCCAGAAGTCCCTTTGGAATGTCCCATCTGGCCTACCCCCATCCCGCCTGTGTAGACCATGAGATGTCTCTAGTAGAGCAGGCCCAGCCCT-GGAGAGATCC--ACCCCACCCCATCACCTCTTCTTCTAGA-TTTAAGGGTCAGGACAATGTCTTAGTGACTTCAGCTCAGTCAGATCAAGGCCTGGTCC-------AAAAAGAGTGCAA-----------GTTATT--------TGCTTACACACAACCATTTGTGACTGAtaaaaaatg-ccatcaattctttggagtgtctcccagtaagaggtgaagtctgttttgcacccctggaattcaggc-caactgtatgatttgctctgaccaaaagaactttgccaa
>gene=chr20_627326-628326; species=equCab
CGTCTTCCATACTGAGCTGGG-ACACTGAGACTCGAAAACACA-AGTGACCGAGCTCCCCGGCAGG--------------GCCCACCTCACTCTGCTCCCTTC-CCCCCGGACTCTAGGAATTCAGAAGCCCCTTCGGAGTGTCCCACCGGGCCCACCCCT--CCCACCAGTGCAGACAATGAGATGCTCCTGCTTGAGT-------------GGAGAGAGCC--ACCGCACCCCATCACTAACTCTCCTAGA-CTGGGGGGCCAGGACAATGGCTGAGAGACCTCAGCCTGGGTGGAGCACAGCCCTGTGT-------AAAGAGAGAGAAAGGGGAAATACTGTTATT--------TGCCTGTGCAGAATCATGtgtgatagacgaaaactg-ctgcaaattcgttgcagtttctcccgttaagaggtgtagcctgtttcccgccccttgaattggggc-cggccctacgatttgccctgatgacaagaattgcgcaga
>gene=chr20_627326-628326; species=gorGor
tgtccttattattgaactggggaaactgaggcttaaaagtgccaagtgaccaagttcccttagaaggcagtgagaacaaggcctgcctcactctgttccctttccCCAGGGACTCTTGGTTTTCAGAAGCCCCTCTGGAATGTCCTACCTGGCCTAACCCCGTACCACCAGTGCAGACAAGGAGGTACCCCTACTACAGTGGGTCCAGCCCATGGAGAGACTCACTTCCTGCCCCAACACCTCTTCCCCTACACCCTGAGGGCCAGGACAATGTCTTAGTGCCTTCCGACTTGGCAGAGTGAGGCCCCATGAGACAGAGAGAAAGGGGGAAGAG-GAAATACCTTTATCCAAATAAATACCCATCCAAAATTAT-TGTGATAGGTGAAAAATGGCCACAAGCTctttgtggttcccctcatcaagacatgtagtctgtttctcatcccttgaatctgggcaaagccttgtgatttgctctgaccaaaagaacttagcaga
>gene=chr20_627326-628326; species=panTro
TGTCCTTATTATTGAACTGGGGAAACTGAGGCTTAAAAGTGCCGAGTGACCAAGTTCCCTTAGAAGGTTGTGAGAACAAGGCCTGCCTCACTCTGTTCCCTTTCCCCAGGGACTCTTGGTTTTCAGAAGCCCCTCTGGAATGTCCTACCTGGCCTAACCCCGTACCACCAGTGCAGACAAGGAAGTACCCCTACTACAGTGGGTCCAGCCCATGGAGAGACTCACTTCCTGCCCCACCACCTCTTCCCCTAGACCCTGAGGGCCAGGACAATGTCTTAGTGCCTTCCGACTTGGCAGAGTGAGGCCCCATGAGACAGAGAGAAAGGGGGAAGAGGGAAATACCTTTATCCAAATAAATACCCATCCAAAATTATTTGTGATAGGTGAAAAATGGCCACAAGCTctttgtggttcccctcatcaagacatgtagtctgtttctcaccccttgaatctgggcaaagccttgtgatttgctctgaccaaaagaacttagcaga
>gene=chr20_627326-628326; species=papHam
tgtccttattattgaactggggaaactgaggcttaaaagtgccaagtgacCAAGTTCCCTTAGAGGGCAGTGAGGACAAGGCCTGCCTTACTCTGTTCCCTTTCCCTGGGGACTCTTGATTTTCAGAAGCCCCTCTGGAATGTCCTACCTGGCCTAACCCCATACCACCAGTGCAG-CAAGGAGGTGCCCCTACTACAGTGGGTCCAGTCCTTGGAGAGACTCACTTCCTGCCCCAACACCTCTTCCCCTAGACCCTGAGGGCCAAGACAATGTCTTAGTGCCTTCAGACTTGGCAGAGTGAGG-CCCATGAAACAGAGAGAAAGGGGGAAGAGGGAAATACTTTTATT--------TGCCCATCCAAAATTATTtgtgataggtgaaaaatggccacaagctctgcgtggttcccctcatcaagacgtgtcgtctgtttctcatcccttgaatctgagcaaagccttgtgatttgctctgacggatagaatttagcaga
>gene=chr20_627326-628326; species=ponAbe
CGTCCTTATTATTGAACTGGGGAAACTGAGGCTTAAAAGTGCCGAG----CAAGTTCCCTTAGAGGGCAGTGAGAACAAGGCCTGCCTTACTCTGTTCCCCTTCCCCAGGGGCTCTTGGTTTTCAGAAGCCCCTCTGGAATGTCCTACCTGGCCTAACCCCATACCACCAGTGCAGACAAGGAGGTACCCCTACTACAACGGGTCCAGCCCATGGAGAGACTCACTTCCTGCCCCAACACCTCTTCCCCTACACCCTGAGGGCCAGAACAATGTCTTAGTGCCTTCCGACTTGGCAGAGTGAGGCCCCATGAGACAGAGAGAAAGGGGGAAGAGGGAAATACCTTTATCCAAATACATACCCATCCAAAATTATTTGTGATAGGTGAAAAATGGCCACAAGCTctttgtggttcccctcatcaagacatgtagtctgtttctcatcccttgaatctgggcaaagccttgtgacttgctctgaccaaaagaacttagcaga
>gene=chr20_627326-628326; species=rheMac
tgtccttattattgaactggggaaactgaggcttaaaagtgacaagtgacCAAGTTCCCTTAGAGGGCAGTGAGAACAAGGCCTGCCTTACTCTGTTCCCTTTCCCTGGGGACTCTTGATTTTCGGAAGCCCCTCTGGAATGTCCTACCTGGCCTAACCCCATACCACCAGTGCAG-CAAGGAGGTGCCCCTACTACAGTGGGTCCAGTCCTTGGAGAGACTCACTTCCTGCCCCAACACCTCTTCCCCTAGACCCTGAGGGCCAAGACAATGTCTTAGTGCCTTCAGACTTGGCAGAGTGAGG-CCCGTGAAACAGAGAGAAAGGGGGAAGAGGGAAATACTTTTATT--------TGCCCATCCAAAATTATTtgtgataggtgaaaaatggccacaagctctgcgtggttcccctcatcaagacatgtcgtctgtttctcatcccttgaatctgagcaaagccttgtgatttgctctgacggagagaatttagcaga
>gene=chr20_642133-643133; species=hg19
CTCCTGCCCCCAAGCTGGCTGCAGAGCAATGGGGCAGAGGCGTGTGCTTAAAGCGGAGGGGGCCAGGGCCCGTGCGCGTGGAGGTGTGTGCTTCGGTCCTCGCCCGGGCATGCAAAAGCGCAGCGGAGGAGGTAGTGGCGGCCAACGGGCGGGTGGCTGGCAGCCCGGCCCCTCTGTCCGGGAGAGTTGCATAGACATGGCCGGGAGAGAGCGCCCCTCCCGGGGAGCAGGCCAGAGGCCCCAGCGGGTCCGGGGCTCAGTCGGTCCCTGGAACCTGGGGTCCCTCGGGAAGAAGAATAAACAGGAAACAAATCGAAGAGGCTCCTCTCTCCGGGCCGCCTGGAGTGGCAGGGGAAGGTTCAGGAAGGTGGGGACCTGCCCCACGCCTGGACCTCCTGATGCTCCCTCACCCCCCCAGTTGAGGGTCAGCAAGCTGCCCCCCCATTCTCGAGTCCCCTTCCTTAGCGAGTGCAGGCTCTGAAGAGGGTGGGTTTCTCCCG
>gene=chr20_642133-643133; species=bosTau
CTCCTG-CCCCCAGCTGGGCGCCTAGAGATGGGGCAGAGGCGTGTGCTTAAAGCAGAGGGGGCCAGGGCCCACGAGCATGGAGGTGTGTGCTTCGGTCCTCGCCCGGGCATGCAAAAGCGCGGCGGGGGAGGTAGTGGCGGCCAATG--GGGGCGGCTGGGAGCCCGGCCCCTCTGCCCGGG-GAGTTGCATAGACGTGG-CGGGAGGGAGAGCTCCTCCCGCGGAGCGGGCCGGAAGCCCCAACGGGTCCGGGGCTCAGTCGGTCCCTGGAACTTGGGGTTCCTCAAGAAGAGGAATGAATAGGAAACATATCGGGGAGGCTCCTCTCTCGGGTCTCCCTGCAGTGGGAATAGAAGGCTCAGGAGGGCGGGGACCTGCCCCAAGACT-GACCTCCTGATGTCTCCCCACCCCCCCAGTTGAGGGTCAGCAGGCTATCCTCGCATTCTCACGCCCCCTTCCCCAGCAAGTTCAGGCTCTGATGAGGGTGGGCTTCTCCCA
>gene=chr20_642133-643133; species=calJac
------CCCCCAAGCTGGGCGCGGAGCGATGGGGCAGAGGCGTGTGCTTAAAGCAGAGGGGGCCAGGGCCCGTGCGCATGGAAGTGTGTGCTTCGGTCCTCGCCCGGGCATGCAAAAGCACAGCGGAGGAGGTAGTGGCGGCCAACGGGCGGGTGGCTGGCAGCCCGGCCCCTCTGTCCGGGAGAGTTGCATAGACTTGGCCGGGAGAGAGCGACCCTCCCGGGGAGCTGGCCAGAGGCCCCAGCGGGTCCGGGGCTCAGTCGGTCCCTGGAACGTGGGGTCCCTCGAGAAGAGGAATAAATAGGAAACAAATCGGGGAGGCTCCTCTCTCC-GGCCGCCTGGAGTAGCAGGGGAAGGTTCAGGAAGGCGGGGACCTGCCCCACGCCTGGACCTCCTCATGCTCCCTCACCCCCCCGGCTGAGGGTCAGCAGGCTGCCCCCCCATTCTCGAGT-GCCTTCCTTAGCGAGTGCAGGCTCTGATGAGGGTGGGTTTCTCCCA
>gene=chr20_642133-643133; species=canFam
CTCCTG-CCCCGAGTTGGGCGCCTAGTGATAGGGAAGAGGCATGTGCTTAAAGCAGAGGAGGCCAGGGCACGTGAGCTTGGAGGTGTGTGCTTCGGTCCTCGCCCGGGCATGCAAAAGCGCGGCGGGGGAGGTAGTGGCGGCCAACGT-GGGGCAGCTGGCAGCCCGGCCCCTCTGCCCGGGAGAGTTGCATAGACGTGGCCGGGAGGGAGCGCTCCTCCC-GGGAGCAGGCCGGAGGCCCCAGCGGGTCCGGGGCTCAGTCGGTCCCTGGAACCTGGGGTCCCTCGAGAAGAGGAATAAATAGGAAACAGATCGAGGAGGCTCCTCTCTCCGGTGTCCTTGGAGTGGGAGTGGAAGGCTCAGGAGGGCGGGGACCTGCCCCATGACTGGACCTCCTCATACCCCTCACCCCCCCAAGTTGAGGGTCAGCAGGCTATCCTCCCATTCTCGTAACCCCTTCCCCAGCAAGTTCAGGCTCTGATGAGGGTAGGCTTCTTCCA
>gene=chr20_642133-643133; species=equCab
CTCCTG-CCCCGAGCTGGGCCCCTAGCGACGGGGCAGAGGCGTGTGCTTAAAGCAGAGGGAACCAGGGCCGGTGAGCGCGGAGGGGTGTGCTTCGGTCCTCGCCCGGGCATGCAAAAGCGCGGCGGGGGAGGTAGTGGCGGCCAACG--GGGGCGCCTGGCAGCCCGGCCCCTCTGCCCGGGAGAGTTGCATAGACGTGGCCGGGAGGGAGCGCTCCTCCCGGGGAGCGGGCCGGAGGCCCCAGCGGGTCCGGGGCTCAATCGGTCCCTGGAAGCTGGGGTCCCTCGAGAAGAGGAATAAATCGGAAACAAATCGAGGAGGCGCCTCTCTCCGGTCTCCCTGGAGTGGGAGTGGAAGGCTCTGGA-GACGGGGACCTGCCCCACGCCTGGACCTCCTCACGCCCC---CATCCCGCCGTCGAGGGTCAGCAAGCTACCCTCCCGTTCCGGTGCCCCCTTCCCCAGCGAGCTCAGGCTCTGAGGAGGGTGGGCTTCTCCCA
>gene=chr20_642133-643133; species=gorGor
--------------------------------------------------------------------------------------------------------------------------------------------------------------------------------------------------------------------------------------------------------------------------------------------------------------------------------------------------------------------------------------------------------------------------------------------------------------------------------------------------------------------
>gene=chr20_642133-643133; species=panTro
-------------------------------------------------------------------------------------------------------------------------------------------------CGGGCGGGTGGCTGGCAGCCCGGCCCCTCTGTCCGGGCGAGCCCCTTA-AGGGGGCCGGGAGAGAGCGCCCCTCCCGGGGAGCCCGTTAGAGGCCCCAGCGGGTCCGGGGCTCAGTCGGTCCCTGGAACCTGGGGTCCCTCGGGAAGAGGAATAAACAGGAAACAAATCGAGGAGGCTCCTCTCTCCGGGCCGCCTGGAGTGGCAGGGGAAGGTTCAGGAAGGTGGGGACCTGCCCCACGCCTGGACCTCCTGACGCTCCCTCACCCCCCCAGTTGAGGGTCAGCAAGCTGCCCCCCCATTCTCGAGTCCCCTTCCTTAGCGAGTGCAGGCTCTGAAGAGGGTGGGTTTCTCCCG
>gene=chr20_642133-643133; species=papHam
CTCCTGCCCGTAAGCTGGGTGCAGAGCAATGGGGCAGAGGCGTGTGCTTAAAGCGGAGGGGGCCGGGGCCCGTGCGCGTGGAGGTGTGTGCTTCGGTCCTCGCCCGGGCATGCAAAAGCGCAGCGGAGGAGGTAGTGGCGGCCAACGGGCGGGTGGCTGGCAGCCCGGCCCCTCTGTCCGGGAGAGTTGCATAGACGTGGCCGGGAGAGAGCGCCCCTCCCGGGGAGCAGGCCAGAGGCCCCAGCGGGTCCGGGGCTCAGTCGGTCCCTGGAACCTGGGGTCCCTCGGGAAGAGGAATAAATAAGAAACAAATCGAGGAGGCTCCTCTCTCCGGGCTGCCTGGAGTGGCAGGGTAAGGTTCAGGAGGGCGGGGACCTGCCCCACGCCTGGACCTCCTGATGCTCCCTCACCCCACAAGTTGAGAGTCAGCAAGCTGCCCCCCAATTCTCGAGTCCCCTTCCTTAGTGAGTGCGGGCTCTGGTGAGGATGGATTTCTCCCG
>gene=chr20_642133-643133; species=ponAbe
CTCCTGCCCCCAAGCTGGGTGCAGAGCAATGGGGCAGAGGCGTGTGCTTAAAGCGGAGGGGGCCAGGGCCCGTGCGCGTGGAGGTGTGTGCTTCGGTCCTCGCCCGGGCATGCAAAAGCGCAGCGGAGGAGGTAGTGGCGGCCAACGGGCGGGTGGCTGGCAGCCCGGCCCCTCTGTCCGGGAGAGTTGCATAGACTTGGCCGGGAGAGAGCGCCCCTCCCGGGTAGCAGGCCAGAGACCCCAGCGGGTCCGGGGCTCAGTCGGTCCCTGGAACCTGGGGTCCCTCGGGAAGAGGAATAAACAGGAAACAAATCGAGGAGGCTCCTCTCTCCGGGCCGCCTGGAGTGGCAGGGGAAGGTTCAGGAAGGTGGGGACCTGCCCCACGCCTGGACCTCCTGATGCTCCCTCACCCCCCCAGTTGAGGGTCAGCAAGCTGCCCCCCCATTCTCGAGTCCCCTTCCTTAGCGAGTGCAGGCTCTGAAGAGGGTGGGTTTCTCCCG
>gene=chr20_642133-643133; species=rheMac
CTCCTGCCCGTAATCTGGGAGCAGAGCAATGGAGCTGAGGCGAGTGCTT-AAGCGGAGGGGGCCGGGGCCCGTGCGCGTGGAGGTGTGTGCTTCGGTCCTCGCCCGGGCATGCAAAAGCGCAGCGGAGGAGGTAGTGGCGGCCAACGGGCGGGTGGCTGGCAGCCCGGCCCCTCTGTCCGGGAGAGTTGCATAGACGTGGCCGGGAGAGAGCGCCCCTCCCGGGGAGCAGGCCAGAGGCCCTAGCGGGTCCGGGGCTCAGTCGGTCCCTGGAACCTGGGGTCCCTCGGGAAGAGGAATAAATAAGAAACAAATCGAGGAGGCTCCTCTCTCCGGGCCGCCTGGAGTGGCAGGGTAAGGTTCAGGAGGGCGGGGACCTGCCCCACGCCTGGACCTCCTGATGCTCCCTCACCCCACAAGTTGAGGGTCAGCAAGCTGCCCCCCAATTCTCGAGTCCCCTTCCTTAGTGAGTGCGGGCTCTGGTGAGGATGGATTTCTCCCG
>gene=chr20_657260-658260; species=hg19
CTGTTCCGGTGCCTAGCTCAGGCGGGCGCTGCAAGAGGAAGTGAAAATCGTCCAGTAATTAATTTTCCTGCTGCCGGGGGGTGGTGGTTTTGACACATCCGAGGCAGTGTCTTTCCCTGAAGCGGGGAGCAGACAATAGAGACACGTGGACTgggaagggagaggggggaagggagggggagcgggGCTCCTGCTGGAACTCTTTGCAGGTCAGCTCCTTTGTCTCTAAAAGGATCTGAGCAGACCCGCCACCCCCAGTCCGACCCAAACCTGGGGGAGCCCCCATATCTTGGCAGGACCAAGGAGCAGGAGAGCTCAGCCCCCTGCCCAGAGGGTGCTGGGCAAAGCCCCATGGTGGCGGACCTGCTTTAGCAAGTGTGGGATGGCCAGTGCACAAGAGTCCCAGAATCAGACTCTAGGAATTCCAGGCTCTCGCTGTCAATGGAATTCTGGTTATGAGATGCAAGGCTGGTGGAGTGGGGATGTCCTTTTGGGACTGG
>gene=chr20_657260-658260; species=bosTau
CTGTTCCGGTGCCTAGCTCAGGCGGGCGCTGCAAGAGGAAGTGAAAATCGTCCAGTAATTAATTTCCCTGCTGCCGGGGGGTGGTGGTTTTGACACATCCGAGGCTGTGTCTTTCCCTGAAGCGGGGAGCAGACAATAGAGACACGTGGACTGGGAAGGGAGAGGGGGGAAGGGAGGGGGAGCGGGGCTCCCGCTGGAACTCTTTGCAGGTCAGCTCCTTTGTCTCCAGGAGGATCTCAGCAGAAACCCCCT-CTCAATCCAGCCAAAACCTAGGGGAGCTTCCATATCTGGGTAGGACCAAGGAGCAGGAGAATGCAACCCCCTGCCCAGAGGCTGCTTGGCAAAGTGCCATGGTGGTGGGCTGGCCTTAGCAAGTATGTGATGTCCAGAGCACAAGAGTCCCGGAATCAGACTCTAGGAATGTCAAGATCTCATTGTTAACAGCATTCTGTTTATGGTATGCTAGACTGATGGAGTGGGGTTGTGCTTTTGGGACTGG
>gene=chr20_657260-658260; species=calJac
CTGTTCCGGTGCCTAGCTCAGGCGGGCGCTGCAAGAGGAAGTGAAAATCGTCCAGTAATTAATTTTCCTGCTGCCGGGGGGTGGTGGTTTTGACACATCCGAGACTGTGTCTTTCCCTGAAGCGGGGAGCAGACAATAGAGACACGTGGACTgggaagggagaggagggaagggagggggagcggggCTCCTGCTGGAACTCTTTGCAGGTCAGCTCCTTTGTCTCTAAAAGGAACTGAGCAGACCTCCCACTCCCAGTCCGACCCAAACCTGGGGGAGCCCCCATATCTTGGCAGGATCAAGGAGCAGGAGAGCTCAGCCCCCTGCCCAGACGCTGCTGGGCAAAGCCCCATGGTGGTAGATTAGCTTCAGCAAGTGTGGGATGGCCAGTGCACAAGAGTCCTAGAATCAGACTCTAGGAATGCCAGGCTCTCACTGTCAATGGCATTCTGTTTATGGGATGCAAGGCTGGTGGAGTGGAGATGTCCTTATGGGACTGG
>gene=chr20_657260-658260; species=canFam
CTATTCCGGTGCCTAGCTCAGGCAGGCGCTGCAAGAGGAAGTGAAAATCGTCCAGTAATTAATTTCCCTGCTGCCGGGGGGTGGTGGTTTTGACACATCCGAGGCTGTGTCTTTCCCTGAAGCGGGGAGCAGACAATAGAGACACGTGGACTgggaagggagaggggggaagggagggggagcgggGCTCCCGCTGGAACTCTTTGCAGGTCAGCTCCTTTGTCTCCAGGAGGATCTGGGCAGAACCCCCCCCCCCCATCCAGCCAAAACCTGGGGGAGCTCCTATATCTTGG-AGGAACAAGGAGCAGGAGAACTCAACCCCCTGCCCAGAGACCGCTTGGCAAAGTGCCATGGTGGTGGGCTGGCCTCAGCAAGTATGGGATGGCCAGTGCACAAGAGTCCCAGAATCGGACTCTAGGAATGCCAGGAACTCATTGTCAACAGCATTTTGTTTATGGGATGCCAGACTAATGGAGTGGGGGTGTTCTTTTGGGAGTGG
>gene=chr20_657260-658260; species=equCab
CTGTTCCGGTGCCTAGCTCAGGCAGGCGCTGCAAGAGGAAGTGAAAATCGTCCAGTAATTAATTTCCCTGCTGCCGGGGGGTGGTGGTTTTGACACATCCGAGGCTGTGTCTTTCCCTGAAGCGGGGAGCAGACAATAGAGACACGTGGACTgggaagggagagggggaaagggagggggagcgggGCTCCCGCTGGAACTCTTTGCAGGTCAGCTCCTTTGTCTCTGAGAGGATCTGAGCAGACCCCCCCCACACCATCCTGAC-AAACCTGGGGGAGCTCCCATATCTTGGCAGGACCGAGGAGCAGGAAAACTCAGCCCTCAGCCCAGAGGCTGCTTGGCAAAGTGCCATGATGGTGGGCTGACCTCGGAGAGGATGGGATGGCCAGTGCACCAGAGTCCCAGAATCAGACTCCAGGAATGCCAAGATCTCGTTTTCAACAGCATTCTG-CTATGAGATGCCAGGCTGATGGAGTGGGCATGTGCTTTCAGGACTAG
>gene=chr20_657260-658260; species=gorGor
CTGTTCCGGTGCCTAGCTCAGGCGGGCGCTGCAAGAGGAAGTGAAAATCGTCCAGTAATTAATTTTCCTGCTGCCGGGGGGTGGTGGTTTTGACACATCCGAGGCAGTGTCTTTCCCTGAAGCGGGGAGCAGACAATAGAGACACGTGGACTgggaagggagaggggggaagggagggggagcgggGCTCCTGCTGGAACTCTTTGCAGGTCAGCTCCTTTGTCTCTAAAAGGATCTGAGCAGACCCGCCACCCCCAGTCCGACCCAAACCTGGGGGAGCCCCCATATCTTGGCAGGACCAAGGAGCAGGAGAGCTCAGCCCCCTGCCCAGAGGGTGCTGGGCAAAGCCCCATGGTGGCGGACCTGCTTCAGCAAGTGTGGGATGGCCAGTGCACAAGAGTCCCAGAATCAGACTCTAGGAATTCCAGGCTCTCACTGTCAATGGAATTCTGTTTATGAGATGCAAGGCTGGTGGAGTGGGGATGTCCTTTTGGGACTGG
>gene=chr20_657260-658260; species=panTro
CTGTTCCGGTGCCTAGCTCAGGCGGGCGCTGCAAGAGGAAGTGAAAATCGTCCAGTAATTAATTTTCCTGCTGCCGGGGGGTGGTGGTTTTGACACATCCGAGGCAGTGTCTTTCCCTGAAGCGGGGAGCAGACAATAGAGACACGTGGACTgggaagggagaggggggaagggagggggagcgggGCTCCTGCTGGAACTCTTTGCAGGTCAGCTCCTTTGTCTCTAAAAGGATCTGAGCAGACCCGCCACCCCCAGTCCGATCCAAACCTGGGGGAGCCCCCATATCTTGGCAGGACCAAGGAGCAGGAGAGCTCAGCCCCCTGCCCAGAGGGTGCTGGGCAAAGCCCCATGGTGGCGGACCTGCTTCAGCAAGTGTGGGATGGCCAGTGCACAAGAGTCCCAGAATCAGACTCTAGGAATTCCAGGCTCTCACTGTCAATGGAATTCTGGTTATGAGATGCAAGGCTGGTGGAGTGGGGATGTCCTTTTGGGACTGG
>gene=chr20_657260-658260; species=papHam
CTGTTCCGGTGCCTAGCTCAGGCGGGCGCTGCAAGAGGAAGTGAAAATCGTCCAGTAATTAATTTTCCTCCTGCCGGGGGGTGGTGGTTTTGACACATCCGAGGCTGTGTCTTTCCCTGAAGCGGGGAGCAGACAATAGAGACACGTGGACTgggaagggagaggggggaagggagggggagcgggGCTCCTGCTGGAACTCTTTGCAGGTCAGCTCCTTTGTCTCTAAAAGGATCTGAGCAGACCCTCCACCCCCAGTCGGACCCAAACCTAGGGGAGCCCCCATATCTTGGCAGGACCAAGGAGCAGGAGAACTCAGTCCCCTGCCCAGAGACTGCTGGGCAAAGCCCCATGGTGGTAGACCAGCTTCAGCAAGTGTGGGATGGCCAGTGCACAAGAGTCCCAGAATCAGACTCTAGGAATGCCAGGCTCTCACTGTCAATGGAATTCTGTTTATGAGATGCAAGGCTGGTGGAATGGGGATGTCCTTTTGGGACTGG
>gene=chr20_657260-658260; species=ponAbe
CTGTTCCGGTGCCTAGCTCAGGCGGGCGCTGCAAGAGGAAGTGAAAATCGTCCAGTAATTAATTTTCCTGCTGCCGGGGGGTGGTGGTTTTGACACATCCGAGGCAGTGTCTTTCCCTGAAGCGGGGAGCAGACAATAGAGACACGTGGACTgggaagggagaggggggaagggagggggagcgggGCTCCTGCTGGAACTCTTTGCAGGTCAGCTCCTTTGTCTCTAAAAGGATCTGAGCAGACCCCCCACCCCGAGTCCGACCCAAACCTGGGGGAGCCCCCATATCTTGGCAGGACCAAGGAGCAGGAGAGCTCAGCCCCCTGCCCAGAGGGTGCTGGGCAAAGCCCCATGGTGGCGGACCTGCTTCAGCAAGAGTGGGATGGCCAGTGCACAAGAGTCCCAGAATCAGACTCTAGGAATTCCAGGCTCTCACTGTCAATGGAATTCTGTTTATGAGATGCAAGGCTGGTGGAGTGGGGATGTCCTTTTGGGACTGG
>gene=chr20_657260-658260; species=rheMac
CTGTTCCGGTGCCTAGCTCAGGCGGGCGCTGCAAGAGGAAGTGAAAATCGTCCAGTAATTAATTTTCCTCCTGCCGGGGGGTGGTGGTTTTGACACATCCGAGGCTGTGTCTTTCCCTGAAGCGGGGAGCAGACAATAGAGACACGTGGACTgggaagggagaggggggaagggagggggagcgggGCTCCTGCTGGAACTCTTTGCAGGTCAGCTCCTTTGTCTCTAAAAGGATCTGAGCAGACCCTCCACCCCCAGTCGGACCCAAACCTAGGGGAGCCCCCATATCTTGGCAGGACCAAGGAGCAGGAGAACTCAGTCCCCTGCCCAGAGACTGCTGGGCAAAGCCCCATGGTGGTAGACCAGCTTCAGCAAGTGTGGGATGGCCAGTGCACAAGAGTCCCAGAATCAGACTCTAGGAATGCCAGGCTCTCACTGTCAATGGAATTCTGTTTATGAGATGCAAGGCTGGTGGAATGGGGATGTCCTTTTGGGACTGG
>gene=chr20_659403-660403; species=hg19
TCAGTCATTGACAATTGTGGTATAGCCATATTTTTTAGTTTGTGCTGGGTACTTGGATCTCTGTCCTCTAGGGGTGCCTAGTTCACTGTGGGTAAATAAGGCAAGTGGGTGTCATCTAGCTCACCTCCACCTGCCTGATGGTTCTACCTCTCCAACCTCACATCTAAGAGATGGCAAAACGGATCCCAGAGTCCTTAAAAAGGAATATAGGTCACAGCAACTTTTGACAGAGCTGGGACTGGACTGTTCTCACTGGGCAAGATAGTGATCCACCCCTTAACTGATCAAAGGAAGCCCCACAGAAATGGTGTATTAATAGGTCCTGCAGCCCACTAGTGTCGGGTTGAGGATAGAACCCCAGGTCTCTGACCACAGGTTGGAAGGTGGTGTGGGTGCATTTAGCATATGAGAAGAAGCCTTGAGCCCTGAAGATGAGGTTCCAAAATACCTTCAGAGGGGAGGAGGCCTTAAGTATGGATGAAATACACAATGGCCAGCAG
>gene=chr20_659403-660403; species=bosTau
--AGTTATTGG------TGGTGTAGCCATATTTTTGAGTTT-------GTACTGGAATGTCTGTTCCTTAGTGGTGCTTAATACAGAG-GAGTAAATAATGCAAGTGAGCACCCTTGAGTTCACTTCTACCTGCCTGACGATCCTACCGTTCCAACCTTTTCCATAAGAGATGGTAAAACTGAGCCCAGAGAGCTTCCCAGCACAG-GAGGCCACAGTGAATTGGGACTGGACCGAGACTGGACTC-TCTCAGTGGGCAGGGTGGTAATCCCCCCTTGAACTGACAGAGAgaggccca-caga-gtgatgtatcca-aggt-ccatagttcactattgttgggttgaagatcagatcccaagtctctgacctctggCTAGTAGGTGGTGTGGG------------------------------------------------------------------GGGTGTCCTTAAGCAAGGATGAAATACACAACCTCTGGCAT
>gene=chr20_659403-660403; species=calJac
TCTGTCATTGACAGTTGTGGTGTAGCCATATTTTTGAGTTTGTGCTGGGTACTGGGATCTCTGTCCTCTAGGGGTGCCTAGTTCACTGAAGGTAAATAAGGCAAGTGGGTGTCATTGATCTCATCTCCATCTGCCTGATAGTTCTACCTCTCCAACCTCACAT-------------------------------------------TTAGGTCACAGCAACTTGAGACAGAGCTGGGACTGGACTGTTCTCGCTGGGAAAGGTAGTGATCCACCCCTTAACTGATCCAAGgaggccccacagaaatgaagtatta--aggtcctgcagcccactagtgacaggttgaggataagaccccaggtttctgaccacaagtTGGAAGGTGGTGTGGGTACATTTAGCAGATAAGAAGAAACCTTTAGCCCGGAAGATGAGGTTCCAAAATACTTTCAGTGGGGAGTAGACCTTAAGCATGGATGAAATACACAGTGGCCAGCAG
>gene=chr20_659403-660403; species=canFam
------------------------------------------------------------------tCTAGAAGTGCTTAGTCCAGTG-GGGTAGGTAAGACACCTGGGTGCCCATGAGCTCACCTCTGCCTGCCTGATGGTTCTACCATTTCGATTTCCTACA-AAGAGACAGTGAAACTGAGCCCAGAGGGCTTCACAAGACAC-GAAGTCAC-ATGGCTCGGGACAGAGCTGGGACTGGGCTT-TCTTGTTGGGCAGGATGGTAATCCACCC------------------------CAGAAGTGACACATCCA-CGGTCTTGTAGAGCACTAGTGCTGGGTTTAGCATAAGATCCCTGGCCTCCGTCCTCTGGTTGGAAGGTGGCATGGGCACC--TAGCAGATAAGGAGAAACCTTTGGCCCAGAAAGTGAGGTTCAAAAATACCTAT-GGGGTGGGGAGGCCTGAAGCATGGATGAAGTACACAATGGCTGGCAC
>gene=chr20_659403-660403; species=equCab
--GGTCATTCA------TGGTGCTTCCGTGGTTTGGGGTCTGCACCGGGTTCTGGGATCTCTGTCCTCTAGGGGCGCCGAGTCCCTGG-GGGTAAGTAAGACGAGTGGGTGCCTGTGAGCTCACGTCTGCCCGCTTGGTGGCTCTACTGTTGCAACCTCTTGCA-AAGagacggggaaactgagcccagagagctttgcaggaccg-gagactgtggtaacttgggacagagct-ggactggactc-tctcactGGGCAGGATGGTCATCCACCC-TGAACTGACagacagaggccccacagaagtcacgtgccca-aggtcctgtagcccactagtgtcagggtggggataacatcccagggctc-----------TGGGAGGGGGCGTGGGCACCTTTAGCAGATAAAGAGAAACCTTCAGCTCAGATGGTGAGGTTCAAAACTACCTACAGGGGTGGGGAGGCCTTAAGCATGGATGAAACTCACAATGGCTGGTGC
>gene=chr20_659403-660403; species=gorGor
TCAGTCATTGACAATTGTGGTATAGCCATATTTTTTAGTTTGTGCTGGGTACTTGGATCTCTGTCCTCTAGGGGTGCCTAGTTCACTGTGGGTAAATAAGGCAAGTGGGTGTCATCTAGCTCACCTCCACCTGCCTGATGGTTCTACCTCTCCAACCTCACATCTAAGAGATGGCAAAACGGATCCCA------------------------------------------------------------------------------------------------------------------------------------------------------------------------------------------------------------------------------------------------------------------------------------------------------------------------
>gene=chr20_659403-660403; species=panTro
TCAGTCATTGACAATTGTGGTATAGCCATATTTTTTAGTTTGTGCTGGGTACTTGGATCTCTGTCCTCTAAGGGTGCCTAGTTCACTGTGGGTAAATAAGGCAAGTGGGTGTCATCTAGCTCACCTCCACCTGCCTGATGGTTCTACCTCtccaacctctcatctaagagatggcaaaatggatcccagagtccttaaaaaggaatataggtcacagcaacttgggacagagctgggactggaCTGTTCTCACTGGGAAAGATAGTGATCCACCCCTTAACTGATCAAAGGAAGCCCCACAGAAATGATGTATTAATAGGTCCTGCAGCCCACTAGTGTCGGGTTGAGGATAAAACCCCAGGTCTCTGACCACAAGTTGGAAGATAGTGTGGGTGCATTTAGCAGATGAGAAGAAGCCTTGAGCCCTGAAGATGAGGTTCCAAAATACCTTCAGAGGGGAGGAGACCTTAAGTATGGATGAAATACACAATGGCCAGCAG
>gene=chr20_659403-660403; species=papHam
TCAGTCATTGACAATTGTGGTGTAGCCATATTTTTGAGTCTGTGCTGAGTACTGGGATCTCTGTCCTCTAGGGGTGCCTAGTTCACTGTGGGTAAATAAGGCAAGTGGGTGTCATCTAGCTCACCTCCACCTGCCTGATGGTTCTACCTCtccaacctcacacttaagagatggcaaaatggagcccagagtccttaacaaggaatttaggtcacagcaacttgggacagagctgggactggaCTGTTCTCACTGGGCAAGATAGTGATCCACCCCCTAACTGATTAAAGGAAGCCCCACAGAAATTATGTATTGATAGGTGCTGTAGCCCACTAATGTCAGGTTGAGGATAAAACCGCAGGTCTCTGACCACAAGCTGGAAGGTGGTGTGGGTGCATTTAGCAGATAAGAAGAAAGTTTTAGCCCAGGAGATGAGGTTCCAAAATACTTTCAGTGGGGAGGAGGCCTTAAGCATGGATGAAATGCACAATGGCCAGCAG
>gene=chr20_659403-660403; species=ponAbe
TCAGTCATTGACAATTGTGGTATAGCCATATTTTTTAGTTTGTGCTGGGTACTTGGATCTCTGTCCT----------CTAGTTCACTGTGGGTAAATAAGGCAAGTGGGTGTCATCTAGCTCACCTCCACCTGCCTGATGGTTCTACCTCTCCAACCTCACACCTA--AGATGGCAAAATGGATCCCAGAGTCCTTAAAAAGGAATATAGGTCACAGCAACTTTGGACAGAGCTGGGACTGGACTGTTCTCACTGGGCAAGATAGTGATCCATCCCTTAACTGATCAAAGGAAGCCCCACAGAAATAATGTATTAATAGGTCCTGCAGCCCACTAGTGTCAGGTTGAGGATAAAACCCCAGGTCTCTGACCACAAGTTGGAAGGTGGTGTGGGTGCATTTAGCAGATGAGAAGAAACCTTTAGCCCAGAAGATGAGGTTCCAAAATACCTTCAGAGGGGAGGAGGCCTTAAGTATGGATGAAATACACAATGGCCAGCAG
>gene=chr20_659403-660403; species=rheMac
TCAGTCACTGACAATTGTGGTGTAGCCATATTTTTGAGTCTGTGCTGAGTACTGGGATCTCTGTCCTCTAGGGGTGCCTAGTTCACTGTGGGTAAATAAGGCAAGTGGGTGTCATCTAGCTCACCTCCACCTGCCTGATGGTTCTACCTCtccaacctcacacttaagagatggcaaaatggagcccagagtccttaacaaggattttaggtcacagcaacttgggacagagctgggactggaCTGTTCTCACTGGGCAAGATAGTGATCCACCCCCTAACTGATCAAAGGAAGCCCCACGGAAATTATGTATTGATAGGTGCTGTAGCCCACTAATGTCAGGTTGAGGATAAAACCGCAGGTCTCTGACCACAAGCTGGAAGGTGGTGTGGGTGCATTTAGCAGATAAGAAGAAACTTTTAGCCCAGGAGATGAGGTTCCAAAATACTTTCAGTGGGGAGGAGGCCTTAAGCATGGATGAAATACACAATGGCCAGCAG
>gene=chr20_674446-675446; species=hg19
aagctgatcacaagagtaaacgccaccatattcacagcgcagggtattttacaggacatgtacacaggatggggaggactgggctgaaatcctggaggccatcttagaatctgcctatcataGTtgccggggttgagaaacaagaaagccagtgtggctggagcacagtgaacaagggggtgcagggaggagagacagcagagtatcacaggtggagagacacatataTACCACCTAGCCTGATGGGAGGCTGAAGGCCTGAAAGTCACCTTGTGCAATTTTGGTTCCTGAGGAAGGGGAGGGTCATGCGAGTTCCTCCATGGATTCACTTGCACTAAAAAGCACCCCTGGGGTGGGACCCAGTCGATGATGGAAGTCAATGGAATGCGTGTTGAAGAGTAGCCCTTGGAGAACCAGTGGGCTGCTGGGCATAGGTGATAAGTTctgctctgtgcatttggcccagtaggcacaatgccaagaagccatgggctcgtcaa
>gene=chr20_674446-675446; species=bosTau
aacctaatcatgggaatgaactccatcatagtcacagcccaggggattatgctggacaggcccacc------agggggttg----gaaatcttgggtgccatcttagaatcttcctgccaTGGTGG-GAG--ttgaggaacaaggaaaccagtggggctatacaagcgtgagcaaggg-gaggaggagtgggagaCAGCCGAGTATCTCGGGTGGGAAGACATACATGTACCATAGAGACCACTGGGAGACTGAGGTCGAGAAAGTGACCTTGGGT-ATTTTTGCTCCTGAGTAAGGGGAGGGCCATGCCAGTTCCCCA-TGGACCCACTTGAGATACAGAGCAACCCTGAGGTACGACCCAAAAGATGATTTAAATCAAAGGGATGCAGGCCTA-AAGCAGCCCTTGGGGAATCAGTGCACAGCTGGGCGTAGGTGCTGAAGCCTGCTCTACGCCTTTGACCTGGAAGGGGCAATG-CAAGAAGCCATAGGATC-----
>gene=chr20_674446-675446; species=calJac
aagctgatcacaggagttaacaccaccatattcacggctcacggtattttataggaaatgtacacctgagggggaggcctgggctgaaatcctgg-ggccatcttagaatctgcctaccataGTTAGGGGGGCTGAGAaacaagaaagctagtgtggctggagcacagtgaacaagggggtgtaggcaggagagagaacagagtat-ggaggt-gagaGACACATCTATACCACCTAGCTTGATGGGAGGCTGAGGGCCTGAAAGTCACCTTGTGCCATTCTGGTTCCTGAGGAAGGGGAGAGCCATGCCAGTTCCTCCGTGGATTCACTTGCATTAAAAAACAACCCTGGGGTAGCACGCAGTAGATGATGTAAGTCAATGGAATGCATGTTGAAGAGTAGCCCTTGGAGAACCAGTGGGCTGCTGGGCATGGGTGATAagatctgctctgtgcatttgatccagtaggcacaatgccaaggagccacaggctcatcaa
>gene=chr20_674446-675446; species=canFam
--------------------------------------------------------------------------------------------------------------------------------------------------------------------------------------------------aGAGCGGAGTATCATAGGTGGAGAGACATATATACACCGTGTGGCCCAATGGGAAACTGAGGTCCAGAAAATGGCCTTGTGC-CTTTTGGCTCCTGAGTAAGGGGAGGGTCATGCCAGTTCTGCT-TGGATTCACTCGAACTGAAGAACAACCTCAGGGTAGGACCCAATAGATGATTTAAGTCAAAGGAGTGTGTGCCTACGGGTAGCCTTTGGGGAACCGGTAGGCTGCTGGGCATGGGTGATGAACTCTACTCCATGAATTTGGCCTAGGAGGCACAGTG-CAAGAAGCCACAGGCTCTTCAA
>gene=chr20_674446-675446; species=equCab
aacctaataacgggagagaattccatcatcttcacactccaa------------aacatgtacaccgggtgggggggcctg----ggaaccttggaggctatcgtagaatctgcctgccataGtgg-ggggtttgaagcacaaggaagccagtgtggctggagaagcatgagcaaggg-gccgaggggtaggagaGCACAGAGGACCTTAGGTGGAGAGACACATACACGCCATAGAGCCAAACGGAAGACAGAGGTCCAGAAAGTGACCTTGTGC-ATTTTGGCTCTGGAGTAA-GGGAAGGTCATGCTAATTCCCC------ATCACTTGACTTAAAGAGCAACCCTGGGGTA-GACCCAACAGAGGATTGAAGTCAAAGGAATGAATACCTAAGAGTAGGCCTTGGGGAATCAGTGGACCACTGGGCATGGGTGATGAACTCTGCTCCAGGcatttggctcggctggcacaatg-caagaagccacaggctcttcaa
>gene=chr20_674446-675446; species=gorGor
aagctgatcacaagagtaaacaccaccatattcacagctcagggtgttttacaggacatgtacacaggatggggaggactgggctgaaatcctggaggccatcttagaatctgcctatcaGAGTtgccggggttgagaaacaagaaagccagtgtggctggagcacagtgaacaagggggtgcaggtaggagagagagcagagTATCACAGGTGGAGAGACACATATATACCACCTAGCCTGATGGGAGGCTGAAGGCCTGAAAGTCACCTTGTGCAATTTTGGTTCCTGAGGAAGGGGAGGGTCATGCGAGTTCCTCCATGGATTCACTTGAGCTAAAAAGCACCCCTGGGGTGGGACCCAGTAGATGATGTAAGTCAATGGAATGCGTGTTGAAGAGTAGCCCTTGGAGAACCAGTGGGCTGCTGGGCATAGGTGATAAGTTctgctctgtgcatttggcccagtaggcacaatgccaagaagccatgggctcgtcaa
>gene=chr20_674446-675446; species=panTro
aagctgatcacaagagtaaacaccaccatattcacagctcagggtattttacaggacatgtacacaggatggggaggactgggctgaaatcctggaggccatcttagaatctgcctatcataGTtgccggggttgagaaacaagaaagccagtgtggctggagcacagtgaacaagggggtgcagggaggagagagagcagagTATCACAGGTGGAGAGACACATATATACCGCCTAGCCTGACGGGAGGCTGAAGGCCTGAAAGTCACCTTGTGCAATTGTGGTTCCTGAGGAAGGGGAGGGTCATGCGAGTTCCTCCATGGATTCACTTGCGCTGAAAAGCACCCCTGGGGTGGGACCCAGTCGATGATGTAAGTCAATGGAATGCGTGTTGAAGAGTAGCCCTTGGAGAACCAGTGGGCTGCTGGGCATAGGTGATAAGTTCTGCTCTGTGCATTTGGCCCAGTTGGCACAATGCCAAGAAGCCATGGGCTCGTCAA
>gene=chr20_674446-675446; species=papHam
aatctgatcacaagagtaaacaccaccatattcacaactcagggtattttacaggacatgtacacaggatggggaggactgggctgaaatactgggggccatcttagaatctgcctaccataGTtg-gggggttgagaaacaagacagccagtgtggctggagcacagtgaacaaggg---------------------------------------------------------------------------------------------------------------------------------------------atggATTCACTTGTGCTAAAAAGCACCCCTGGGGTAGAACCCAGTAGACAATGTAAGTCAGTGGAATGTGTGTTGAAGAGTAGCCCTTGGAGAACCAGTGGGCCGCTGGGCATAAGTGATAAGTTctgttctgtgcatttggcccagtaggcacaataccaagaagccatgggctcgtcca
>gene=chr20_674446-675446; species=ponAbe
aagctgatcacaagcgtaaacaccaccatattcacagctcaaggtattttataggacatctacacaggttggggaggactgggctgaaatcctggaggccatcttagaatctgcctatcataGTTGCGGGGGttgagaaacaagaaagccagtgtggctggagcacagtgaacaagggggtgcgggtaggagagagagcagagtatcacaggtggagagacacatataTACCACCTAGCCTGATGGGAGGCTGAGGGCCCGAAAGTCACCTTGTGCAATTTTGGTTCCTGAGGAAGGGGAGGGTCATGCGAGTTCCTCCATGGATTCACTTGCACTAAAAAGCACCCCTGAGGTAGGACCCAGTAGATGATGTAAGTCAATGGAATGCGTGTTGAAGAGTAGCCCTTGGAGAACCAGTGGGCCGCTGGGCATAGGTGATAAATTctgctctgtgcatttggcccagtaggcacaatgccaagaagccatgcgctcatcaa
>gene=chr20_674446-675446; species=rheMac
aacctgatcacaagagtaaacaccaccatattcacaactcagggtattttacaggacacgtacacaggatggggaggactgggctgaaatactgggggccatcttagaatctgcctaccataGTtg-gggggttgagaaacaagaaagccagtgtggctggagcacagtgaacaaggg---------------------------------------------------------------------------------------------------------------------------------------------ATGGATTCACTTGTGCTAAAAAGCACCCCTGGGGTAGAACCCAGTAGATGATGTAAGTCAGTGGAATGTGTGTTGAAGAGTAGCCCTTGGAGAACCAGTGGGCCGCTGGGCATAAGTGATAAGTTCTGTTCTGTGCATTTGGCCCAGTAGGCACAATACCAAGAAGCCATGGGCTCGTCAA
>gene=chr20_684111-685111; species=hg19
CAAGATCATCTGTGCCAACtggatctactgggtttggagttggctgagagtggaagggagcccacaagaagagtgacctaaagaggacagacactgatttctttttcttattaccaatctggaagcaggcagtcccgggctggtataatggctctttgatcctcagggacccagactccttctatcttgttgttccaccctcaacacttcatagtccaaggtggccgctcattctctggccatcatgtccacattccagccagagggaaagaggaagaggcaaagaatgctctggtctctttaaggacccctcacccccaccgctcagaagttgtactcggtactccgtttacctcttcatggcaggaatgcagacacatggccacccctaactgcaagagaggctgggaagcgtggtctctgttctgccatccattcacccagctaTATCGGTGGGGAGGGGGTTCTCATACTGCGGGACATGGCAAATCGCTTGGAAT
>gene=chr20_684111-685111; species=bosTau
CAAGATCACCTGTGCCAACtgcatc----tgttttggagttggctgtgagtggaagagaactccaaagaagagtgccttaaaggagacaaacactgatttctccttctcataaacagtccggaggccagcagtcctaagctagcaagatggctctttggttcacagggacccagattccttctatcttactgttccaccctcaacacctcacggcccaaaatagctgcttattc-ccagtcatcatatttacattcc-----gagggaagggggaagaggc---------tctgctctctgtaaggacctct-----------c--aggaattgcacgtggtgttctacttttcccctcttggccaggatggagacacatggccatacctgactgtaaga--ggctaggaagtgtggtctctattctagtgtccatgtgctcagcagtatc--------cagggtcctaatactaagaggc-ttggaaaccaccagtaat
>gene=chr20_684111-685111; species=calJac
--------------------------------------------------------------------------------------------------------------------------------------------------------------------------------------------------------------------------------------------------------------------------------------------------------------------------------------------------------------------------------------------------------------------------------------------------------------------------------------------------------------------
>gene=chr20_684111-685111; species=canFam
CAAGATCATCTGTGCTAACGGGACGTGTTTGTTttggagttggccgtgagtggcagagagcccaaaagaagagtgacttacaggagacaaacactgatttctttttcttatgaacagtcgagaggc----------aggctgaccaggtggctcctcagtcctcggggacccaggctccttctatcttgttgctccacccttaacacct--tggtccaaaatggctgcacattctccagctaccaagtccagattccagccaaagggaaggaggaaaagggaaaaaatgttcccttctcctcaaagatctct-----------ccaggaaattgcatgtggtggtttccttacctcctgttggctggaatggagccacatagccacccctaactggga------------------gtctctcttctggtatccatgtgcccagctatatc--------tggggttctaatactaaggagcatggggaactaccagccat
>gene=chr20_684111-685111; species=equCab
-AAGATCATTGGCACTAACCGGatctgtttgttttggagttggctgtgagtggcagagag-ccaaaagaagagtgacttaaagaagacaaacactgatttctctctcttataaacagtctggaggcaggcagtcccaggct-acaagatggctcc---gtctttaggaacccaggctccttctatcttgttgttccaccctcaagacctcacagtccaaaatggctgctcattctccagccattatgtccatattccagccagagggaaggaggaagaggcaaagaatgctcctcactttctaaagacctcc-----------cccagaaattgcatgtggtacactactta-cccaccttggccaggatggagacacatggccccgcctaactgtgaga--ggctaggaagtgtggtctctattctggtgtccgtgtgcccagctatacc--------gggggttctaacactgagggacatggggaaccaccagcagt
>gene=chr20_684111-685111; species=gorGor
CAACATCATCTGTGCCAACtggatctactgggtttggagttggctgagagcggcagggagcccacaagaagagtggcctaaagaggacagacactga----tttttcttattaccaatctggaagcaggcagtcccaggctggtataatggctctttgatcctcagggacccagactccttctatcttgtcgttccaccctcaacacttcatagtccaaggtggctgctcattctccggccatcatgtccacattccagccagagggaaagaggaagaggcaaagaatgctctggtctctttaaggactcctcacccccaccgctcagaagttgtactcggtactccgtttacctcttcatggcaggaatgcagacacatggccacccctaactgcaagagaggctgggaagcgtggtctctgttctgccatccattcacccagctacatcggaggGGAGGGGGTTCTCATACTGCAGGACATGGCAAATCGCTTGGAAT
>gene=chr20_684111-685111; species=panTro
CAAGATCATCTGTGCCAACtggatctactgggtttggagttggctgaaagtggcagggagcccacaagaagagtgacctaaagaggacagacactgatttctttttcttattaccaatctggaagcaggcagtcccaggctggtataatggctctttgatcctcagggacccagactccttccatcttgttgttccaccctcaacacttcatagtccaaggtggctgctcattctccggccatcatgtccacattccagccagagggaaggaggaagaggcaaagaatgctctggtctctttaaggacctctcacccccaccgctcagaagttgtactcggtactccgtttacctcttcatggcaggaatgcagacgcatggccacccctaactgcaagataggctgggaagcgtggtctctgttctgccatccattcacccagctaCATCGGTGGGGAGGGGGTTCTCATACTGCGGGACATGGCAAATCGCTTGGAAT
>gene=chr20_684111-685111; species=papHam
CAAGATCATCTGTGCCAACTGGATCTACTGGGTTTGCAGCTggctgagagtggcagggagcccacaagaagagtgacctaaagaggatagatgctgatttctctttcttattaccaacctggaagcaggtagtcccaggctggtaaaatggctctttgatcctcagggacccagtctccttctatcttgctgttccaccctcgacactttatagtccaaggtggctgctcattcttcagccatcatgtccacattccagccagagggaaagaggaagaggcaaagaatactctggtctctttaaagactcctcgcccccaccgctcagaagttgtacttggtactcggtttacctcttcgtggtgggaatgcagacacatggctacccctaactgcaagagaggctgggaagcatggtctctattctgccatccatgcacccagctacatcggtgg------ggttctcgtactgcaggacaaagTAAATCACTTGGAAT
>gene=chr20_684111-685111; species=ponAbe
CAAGATCATCTGTGCCAACtggatctactgggtttggagttggctgagagtggcagggagcccacaagaagagtgacctaaagagaacagacactgatttctttttcttattaccaatctggaagcaggcagtcccagcctggtataatggttttttgatcctcagggacccagactccttctatcttgttgttccaccctcagcacttcatagtccaaggtggctgctcattctccggccatcatgtccacattccagccagagggaaagaggaagaggcaaagaatgctctggtctctttaaagacccctcacccccaccgctcagaagttgtactcggtactccatttacctcttcatggcaggaatgcagacacatggccacccctaactgcaagagaggctgggaagcgtggtctctgttctgccatccattcacccagctacatcggaggGGAGGTGGTTCTCATACTGCAGGACATGGCAAATCACTTGGAAT
>gene=chr20_684111-685111; species=rheMac
CAAGATCATCTGTGCCAACtggatctactgggtttggagttggctgagagtggcagggagcccacaagaagagtgacctaaagaggatagatgctgatttctctttcttattaccaacctggaagcaggcagtcccaggctggtaaaatggctctttgatcctcagggacccagtctccttctatcttgctgttccaccctcgacactttatagtccaaggtggctgctcattctccagccatcatgtccacattccagccagagggaaagaggaagaggcaaagaatactctggtctctttaaagacccctcg-ccccaccgctcagaagttgtacttggtactcggtttacctcttcgtggtgggaatgcagacacatggctacccctaactgcaagagaggctgggaagcatggtctctattctgccatccatgcacccagctacatcggtgg------ggttctcgtactgcaggacaaagTAAATCACTTGGAAT
>gene=chr20_692458-693458; species=hg19
TTCCTCCCCACTTACTCCCTTCATTCCTGCTGCTCCTGAAGCCATGGGTGAATAGTTTCTCAGTCTCTTTGCCTTGCTGAGCTGGGTTAGTTGGGTTAGCAGGATGGACATCTCCTTATGGATACTAGAGTTAGGAGACACCCAGAACCAGCAGGTGGGATTTTAGAAAGTGCTGTTTGGCTCTGACCAACCCCTACTCCCACCCCATGCATAGCAGGGTTAGTTTCCTCATCAACTCTGGTCTCTGATTCTGATGTTCTGCCCCTAAGCATCCTACATTCTAACATTGTATTCTTCTGACTTTTTAGAATTTTCCCATCCTATGCATCTTACACGAATATGGTGAAGTTCTGATTTCCGCCCTTATGTTCTAGATTGAGTCTTCAGTATTAATTTTGTTGGGGTCTACCCATTCAAATAACAATAGAGAAAGACTATGTGCAGAGTCACATAATACTAGTCATGATAGTAGCAATTAACATCCTTTTGACCTTGGTTTT
>gene=chr20_692458-693458; species=bosTau
TCCTCCCCTCCTTACTTCCCTCATTCCCACAGCCCCTGAGGCCATGGGTGAATAGTTTCTTAGTCCATTTGCCTTGCTAAGCTGAG-----TTAGAGAGCTGGGTATATACCTCTCTatgggta-taaagttaggagaCACCCAGAACCAGCAAGTGAAAT-AAAGAGAATACTATTTGACTCTGAATGCACCTCC------CCCAGTACAGACTAAGTTTAGATCCCTTGTCAACTCTAGTCCCCGAATCTAATGTTCTGGCTCTAAACATTCTAAACTTCAGAGTTGTAGAC-TCTGACATTCTAGAATATTAACATCCTATACATCTTACATGAACATTCTGGATGTCTGATTTCTGCCCTTGTGTTCTAGATTGGGACCCCAATATTGATTTTGTTGGGGTCTACACATTGAAGTAACAAAAGAGAAAGACTCCATGCAGAGTCACATGAT--TTGTCATAATGATAGCAACTAACAGTCTTTCAATCATGCTTTT
>gene=chr20_692458-693458; species=calJac
TTCCTCCCCTC-TACTCCCCGCATTCCTGCCGCTCCTGAAGCCATGGGCGGATAGTTTCTTAGTCTC--TGCTTTGCTGAGC---------TGGGTTAGCTGGATGGACATCTCCTTATGGATACTACAGTTAGGAGACACCCAGAGCCAGTAGGTGGGATTTTAAAAAGTGCTATTTGGCTCTGACCAACCCCTACTCCCACCCCATGCACAGCACGGTTAGTTTCCTCATCAACTCTGGCTCCTGATTCTGATGTTCTGCCCGTAATCATCCTACATTTCAACATTGTAGTCTTCTGACTTTTTAGAATTTTCACATCCTATACATCTTACACGAATATCATGGCGTTCTGATTTCCGCCCTTATGTTCTAGATTGAGTCTTCAGTATTAAATTTGTTGGCGTCTACCCATTCAAATAATAATAGAGAAGGACTATATGCAGAGTCACATAATACTTGTCTTGATAGTAGTAATTAACATTCTTTTGACTTTGGTTTT
>gene=chr20_692458-693458; species=canFam
CCCCCACCCCCTCGCTCCCCTCATTCCCACAGCCCCTGAGGCCATGGGTGGATAGCTTCTCAGTCCCTCTGATG-----AGCTGAC-----TCAGTTAGCTGGGTATACACCTCTGGATGAATACCA---TTAGGGGACACTCAGAACCAGTGGA-GGAATAATAAAAAATGCTGTTTAACTCTGAACAACCCCCC---------GAACCACACCAGGTTTAGATCCCTCATCAACCCTCGTCCC-AATTCTGATGTTCTGGCTCAAGACATCCCCATTTCTAACCTTGTAGACTTTTGATTTTCTGGACTATTGACATTCTATGGGTCTTACTCAGACATTCTGGA-------ATTCTGTTACTATGTTCTAGATTGGGCCTC--GTATTGATCTTGTTGGGTTCTAACCATTGAAACCACAATAAAGAAAGACCACATGCAAAGTCATATAATACTAGTCATAATAACAGCAGTTAACAGTCTTTTAATCATGTTttt
>gene=chr20_692458-693458; species=equCab
CAATCCCTTCCTCGCTCCCCTCATTCCCACAGCCCCTGAGGCCGTGGGTGAATAGTTTCTCAGTCCCTTTGCTTTGCTCAGCTGAG-----AGAGTTAGCTG--TGTTTACCTCCCTATGGG--------TCAGGGAACTCCCAGAACCAGCAGGTGGAATAAA-ACAAGTGCTGTTGGACTCTGAACATCCCCTC---------G-TCCACGCCAGGTTTGGATTCCTCATCACCTCTGGTCCCTGGTTCTGATGATCTGGCACGAAACACCCCAGATCCCAACATCCTAAGCTTCTGACTTTCTAGAATAGTAACATCCTGCGCATCTTACACGAACATTTTGGATTTCTGGTTTCTGTCCTTATGTTCTAGATCGGAGCTCCAATACTGATTTTGTCGGGGTCTACCCATTGAAATAACAATA----AAGACTGCACGCAGAGTCATATAATACTAGTTATAATAACAGCAATTAACAGTCCTTCAATCATGTTttt
>gene=chr20_692458-693458; species=gorGor
TTCCTCCCCACTTACTCCCCTCATTCCGGCTGCTCCTGAAGCCATGGGTGAATAGTTTCTCAGTCTCTTTGCCTTGCTGAGCTGGGTTAGTTGGGTTAGCAGGATGGACATCTCCTTATGGATACTAGAGTTAGGAGACACCCAGAACCAGCAGGTGGGATTTTAGAAAGTGCTGTTTGGCTCTGACCAACCCCTACTCCCACCCCATGCATAGCAGGGTTAGTTTCCTCATCAACTCTGGTCTCTGATTCTGGTGTTCTGCCCCTAAGCATCCTACATTCTAACATTGTATTCTTCTGACTTTTTAGAATTTTCACATCCTATGCATCTTACACGAATATGGTGAAGTTCTGACTTCCGCCCTTGTGTTCTAGATTGAGTCTTCAGTATTAATTTTGTCGGGGTCTACCCATTCAAATAACAATAGAGAAAGACCATGTGCAGAGTCACATAATACTAGTCATGATAGTAGCAATTAACATCCTTTTGACCTTGGTTTT
>gene=chr20_692458-693458; species=panTro
TTCCTCCCCACTTACTCCCCTCATTCCTGCTGCTCGTGAAGCCATGGGTGAATAGTTTCTCAGTCTCTTTGCCTTGCTGAGCTGGGTTAGTTGGGTTAGCTGGATGGACATCTCCTTATGGATACTAGAGTTAGGAGACACCCAGAACCAGCAGGTGGGATTTTAGAAAGTGCTGTTTGGCTCTGACCAACCCCTACTCCCACCCCATGCATAGCAGGGTTAGTTTCCTCATCAACTCTGGTCTCTGATTCTGATGTTCTGCCCCTAAGCATCCTACATTCTAACATTGTAGTCTTCTGACTTTTTAGAATTTTCACATCCTATGCATCTTACACGAATATGGTGAAGTTCTGATTTCCGCCCTTATGTTCTAGATCGAGTCTTCAGTATTAATTTTGTTGGGTTCTACCCATTCAAATAACAATAGAGAAAGACTATGTGCAGAGTCACATAATACTAGTCATGATAGTAGCAATTAACATCCTTTTGACCTTGGTTTT
>gene=chr20_692458-693458; species=papHam
CTCCTCCCCCCTTACTCCCCTCATTCCTGCCACTCCTGAAGCCGTGGGTGAATAGTTTCTCAGTCTC--TGCCTTGCTGAGCTGGGTTAGTTGGGTTAGCTGGATGGACATCTCCTTATGGATACTAGAGTAAGGAGACACCCAGAACTAGCAGGTGGGATTTTAGAAAGTGCTGTTTGGCTCTGACCAACCACTACTCCCACCCCATGCATAGCAGGGTTAGTTTCCTCATCAACTCTGGTTTCTGATTCTTATGTTCTGCCCCTAAACATCCCATATTCTAACATTGTAGTCTTCTGACTTTTTAGAATTTTCACATCCTATGCTTCTTACACGAATATTGTGGAGTTCTGATTTCTGCCCTTATGTTCTAGATTGAGTCTTCAGTATTAATTTTGTTGGGGTCTACCCATTCAAATAACAATAGAGAAAGACTATATG--------CATAATACTAGTCATTACAGTAGCAATTAACATCGTTTTGACCTTGGTTTT
>gene=chr20_692458-693458; species=ponAbe
CTCCTCCCCCCTTACTCCCCTCATTCCTGCCGCTCCTGAAGCCATGGGTGAGTAGTTTCTCAGTCTCTTTGCCTTGCTGAGCTGGGTTAGTTGGGTTAGCTGGATGGACATCTCCTTATGGATACTAGAGTTAGGAGACACCCAGAACCAGCAGGTGGGATTTTAGAAAGTGCTGTTTGGCTCTGACCAACCCCTACTCCCACCCCATGCATAGCAGGGTTAGTTTCCTCATCAACTCTGGTCTCTGATTCTGATGTTCTGCCCCTAAACATCCTACATTCTAACGTTGTAGTCTTCTGACTTTTTAGAATTTTCACATCCTATGCATCTTACACAAATCTTGTGGAGTTCTAATTTCCGCCCTTATGTTCTAGATTGAGTCTTCAGTATTAATTTTGTTGGGGTCTACCCATTCAAATAACAATAGAGAAAGACTATGTGCAGAGTCACATAATACTAGTCATGATAGTAGCAATTAACATCCTTTTGACCTTGGTTTT
>gene=chr20_692458-693458; species=rheMac
CTCCTCCCCCCTTACTCCCCTCATTCCTGCCACTCCTGAAGCCATGGGTGAATAGTTTCTCAGTCTC--TGCCTTGCTGAGCTGGGTTAGTTGGGTTAGCTGGATGGACATCTCCTTATGGATACCAGAGTAAGGAGACACCCAGAACTAGCAGGTGGGATTTTAGAAAGTGCTGTTTGGCTCCGACCAACCACTACTCCCACCCCATGCATAGCAGGGTTAGTTTCCTCATCAACTCTGGTTTCTGATTCTTATGTTCTGCCCCTAAACACCCCATATTCTAACATTGTAGTCTTCTGACTTTTTAGAATTTTCACATCCTATGCTTCTTACACGAATATTGTGGAGTTCTGATTTCTGCCCTTATGTTCTAGATTGAGTCTTCAGTATTAATTTTGTTGGGGTCTACCCATTCAAATAACAATAGAGAAAGACTATATG--------CATAATACTAGTCATTACAGTAGCAATTAACATCGTTTTGACCTTGGTTTT
>gene=chr20_701150-702150; species=hg19
ctggaggctgtcaccttgctgccctccttgctgctgaaggacaagctttttcttgaagagagaCTGTGTCCCATCCACAACTGCCCCAGgcatctaccacatgccaggctctgtgcagagtgtttacctggatgaatgcagtttcagatcagagcaacctggccaagcaaatataatcgtccccatctaatagatggggaaaatgagggattaagtcatctgcccaGTGGTGGAGTCAAGATTTATCCCCTCTTGTGCCTTAGCACTCATCCCTGTCAGCTTccctgggtggtgaagaacattagctccttttacacctgaggaatctgaggtgtggagaggtcagtgacttgcggtagaggtgggtagaggatccgggattccaaccctgctcatgccCCTCTTTTTAAATTTCAAGATGCTGTCCCTTGAGTACTTCTAGGGGGATGTAATGGCAGAAACTTGGGGCTGGAAGAAGCctccctggcatttgacaggtg
>gene=chr20_701150-702150; species=bosTau
ctggaggctgtcggctcactgctctcctggtacccaaaaggcaagttctcccttgaagggagaACGCAT-CCTACCAAGCCTGCTG-TGGTGTCTGCCATGTGCCAGGCTCTGGGTAGAGCATTTACCTGGATGACTGCAGTTGCAGACCAGAGCAATCTGACAACTCAAATCTAGTTGTCCCTATTTGAAAGAAAGCAAAAG---------Aagtca----ctcagttgtg-----------------------TGTCATAGCACTCACTCCTCTCCA----CCTGGGAGGTGAAGAACACCTGTGCCttttacagctggggactctgaggtgtggagaggtcaacaacttgccaatgaagtcattggaagctctggtgtttgagccctgttctgacccatctcttctaattgcaaa-tgctacc-cttGGATACCGATAGGAAGATGGAAGAGCAGAATCTTGGGGCTGGAAGGGG-----------TTTGACCAGTG
>gene=chr20_701150-702150; species=calJac
ctggaggctgtcagctcgctgtcctccttgtagctgaaggacaagctgtttcttgaagggagaCTGTGTCCCTTCCACGACTGCTCCAGgcatctaccccatgccaggctctgtgcagagtgttcacctagatcaacgcagtttcaggtcagagcaacctggccacccaaatataatcgtccccatctaacagatggggaaagtga------aagtcaTCTGCCTAGTGGTGGAGTCCAGATTTATCCCCTCTTCtgcgttagcattca-ccctgtcagcttccctaggtggtgaaaaacactagctccttttattactgaggaatatgaggttcagagagattgatgacttgcagttaaggtaggtggaggctctgggataccaaccctgctcgtgccCCTCTTTT--AATTTCAAGATGCTGTCCCTTGAGCACTTCTAGGGGGATGTAATAGCAGAATCTTGGGGCTGGAAGGAGCCTTTTGGGCATTTGACAGGTT
>gene=chr20_701150-702150; species=canFam
CTGGAGGCTGTCAGCTGACTGCTGACCCTGTACTCGAAGGACACATTCTTTCTTGGAAGGAGACCAGGCCCCTTCTGTGGCTGCCACAGgcctttgcagtgtgccagactctgggcggagcatttacctagataaatgccattttagacca-----acctgagaactcaaagagagctgtctccatttcatagataggaaaagtggaagagtaagtgatctacgcaatagcagagccaatattcaacccctctcctgccatagtgttcatcccttgcaactaccctggaaggtgaagcacattagcctcttctacaactgaggaatctcaggtatggagaggtcagtgacttcctagtgaagtaagtgggggctctgggatttaaaccttgctctgACCCATCTCTTCTAATTTCAAGGTGCCATCTGTTGAATGTTTCCAGGTGGGTATAATAGCAGAATCTTGGGGCTGGAAGGAGCCCCCCTAACAATCTGCCAGTG
>gene=chr20_701150-702150; species=equCab
ctggaggctgctagtctgcttctctccttgcggctgaaggacaagttctttctggaagggggaccgcgcctcttccacagctgccaAgggcgtctactggatgccaggctctgggcggagcattgacctggacgaacgcagtctcggaccagagcgatctgccatctcagatgtgcttgtccccatttaaaagatgggaaaagtgaggggttaaatcatctgcccagtcgtgaagccagGAGTTTTCGCCTCTTGTGCCATAGTGCTCACTCCCCTCAGCTTCCCCAGGAGGAGAGGAAC-TTAGCTGCTTTTCCAGCTGGGGACTCTGAGGTGTGGG-AGGTCAGTGGCTGCCTAACGAAGTACGGGGAGCCTCTGGGATTTGAACTCTGCTCTGACCCATCTCTTCTGATTCATAGCTGCTGGCTCTTGAATACTCCCAGG---------------------GGGACTGGAAGGGGCCTCCCTGGCATTTGACCCCCA
>gene=chr20_701150-702150; species=gorGor
ctggaggctgtcagcttgctgccctccttgctgctgaaggacaagctttttcttgaagagagaCTGTGTCCCATCCACAACTGCCCCAGgcatctaccacatgccaggctctgtgcagagtgtttacctggacgaatgcagtttcagatcagagcaacctggccacgcaaatataatcgtccccatctaatagatggggaaaatgagggattaagtcatctgcccaGTGGTGGAGTCAAGATCTATCCCCTCTTGTGCCTCAGCACTCATCCCTGTCAGCTTccctgggtggtgaagaacattagctccttttacacctgaggaatctgaggtgtggagaggtcagtgacttgcggtagaggtgggtagaggatccgggatgccaaccctgctcatgccCCTCTTTTTAAATTTCAAGATGCTGTCCCTTGAGTACTTCTAGGGGGATGTAATGGCAGAATCTTGGGGCTGGAAGAAGCctccctggcatttgacaggtg
>gene=chr20_701150-702150; species=panTro
ctggaggctgtcagcttgctgccctccttgctgctgaaggacaagctttttcttgaagagagaCTGTGTCCCATCCACAACTGCCCCAGgcatctaccacatgccaggctctgtgcagagtgtttaccgggacgaatgcagtttcagatcagagcaacctggccacgcaaatataatcgtccccatctaatagatggggaaaatgagggattaagtcatctgcccaGTGGTGGAGTCAAGATTTATCCCCTCTTGTGCCTTAGCACTCATCCCTGTCAGCTTccctgggtggtgaagaacattagctccttctacacctgaggaatctgaggtgtggagaggtcagtgacttgcggtagaggtgggtagaggatccgggattccaaccctgctcatgccCCTCTTTTTAAATTTCAAGATGCTGTCCCTTGAGTACTTCTAGGGGGATGTAATGGCAGAATCTTGGGGCTGGAAGAAGCctccctggcatttgacaggtg
>gene=chr20_701150-702150; species=papHam
ctggaggctgtcagctcactgccctccttgctgctgaaagacaagctttttcttgaagggagaCTGTGTCCCGTCCACAACTGCCCCAGgcatctaccacatatcaggctctgtgcagagtgtttacctggacaaatgcagtttcagatcagagcaacctggccacccaaatataatcgtccccatctaatagatggggaaaatgagggattaagtcatctgcccaGTGGTGGAGTCAAGATTTATCCCCTCTTGTGCCTTAGCACTCATCTCTGTCAGCTTTcctgggtggttaagaacattagctccttttacacctgaggaatctgaggtgtggagaggtcaatgacttgcagttgaggtaggtagaggctccgggattccaaccctgctcatgtccctctcttttaatttcaagatgctgtccctTGAGTA---ATAGGGGGATGTaatggcagaatcttggggctggaaggagcctccctggcatttgacaggtg
>gene=chr20_701150-702150; species=ponAbe
ctggaggctgtcagcttgctgtcctccttgctgctgaaggacaagctttttcttgaagagagactgtgtcccatccacaaccgccccaGgcatctaccacatgccaggctctgtgcagagtgtttacctggacgaatgcagtttcagatcagagcaacctggccacgcaaatataatcgtccccatctaacagatggggaaaatgagggattaagtcatctgcccaGTGGTGGAGTCAAGATTTATCCCCTCTTGTGCCTTAGCACTCATCCCTGTCAGCTTccctgggtggtgaagaacattagctccttttacacctgaggaatctgaggtgtggagaggtcaatgacttgtggtagaggtaggtagaggatctgggattccaaccctcttcatgcccctctttttaaatttcaagatgctgtccctTGAGTACTTCTAGGGGGATGTAATGGCAGAATCTTGGGGCTGGAAGAAGCctccctggcatttgacaggtg
>gene=chr20_701150-702150; species=rheMac
ctggaggctgtcagctcactgccctccttgctgcTGAAAGACAAGCTTTTTCTTGAAGGGAGACTGTGTCCCGTCCACAACTACCCCAGgcatctaccacatatcaggctctgtgcagagtgtttacctggacaaatgcagtttcagatcagagcaacctggccacccaaatataatcgtccccatctaatagatggggaaaatgagggattaagtcatctgcccaGTGGTGGAGTCAAGATTTATCCCCTCTTGTGCCTTAGCACTCATCTCTGTCAGCTTTcctgggtggtgaagaacattagctccttttacacctgaggaatctgaggtgtggagaggtcaatgacttgcagttgaggtaggtagaggctccgggattccaaccctgctcatgtccctctcttttaatttcaagatgctgtccctTGAGTA---ATAGGGGGATGTaatggcagaatcttggggctggaaggagcctccctggcatttgacaggtg
>gene=chr20_714093-715093; species=hg19
gaaagctactggatgcagctctgacgatggaggatacctgactgggattttggaggaaGTCTCCAGGAATGAACCGGGAAGGGGCTATCCTCTCTTTGCCTCTGCAGGTCTCAGAACCTGCTGCATGGCTGCTGCAGGCTGTCCCTCGGCCTAGGCCGGCTGGCAGCCGATGAAGGAGGCCAGCCTCGCAGCTGACATGCTGCTCTCTAATTGTGATTAACTACCAAGTCCTCTCCTGCTCCGGCCTGAGGCCGCTGGTGTGACAGCTGCAGAGTGAATCAATGAGGCCAGGAAGGGGTTAATGGGCAGCCCCTCCATCTGAGCCCTTCAGACAATAAGGGGAGGTGGGGAGGCCTCTGGTGGGGGTGTGTGGCATCAGCTGGGGTGAGTGAATGGAGGGGACAGAGGCCTTGTCCCTGGGGACAGGGTGTGAGTGCTCTGTGGGGAGAGGGGTCAGACCCCCCTCCCATTATTTTCATCCACCTCCATCGTCCTCTCCC
>gene=chr20_714093-715093; species=bosTau
GTAGGCTACTGGCTGCAGCCCTGACCATGGAGGACACCTTGCCAAGGTCTTTGGGGAAGTCCCCAGAAATGAACCAGGAAGAGACTGTCTTCTCTTTGCCTCTGTAGGTCTTAGAATCTGCTGCGTGGTTGGTGCTGGTTGCCC--CGGGTTGAGCCGGCTGGCAGTCGATGGAGGAGGCCAGCCTCACAGCTGACACTCTGCGTGGTAATTGTGATTAACTGTCGGGTCCTCTCCTGCTCGGGCCTTAGGCTGCGGGTGTGACAGCTGCGGAGTGAAGCAATGAGGCCAGGAAGGGGTTAATGGGCTGCCCCTCCATCTGAGCCCTTCAGACAATGAGAGGAGGTGGGGGGGCTTCTGGTGGGGGGGTGTGGTATCAGCTGGGGTGAGTGAATGGAGGGGACAGAGGCCTTGTCCCCAGAGAAAGGATGTGAGTGCTCTGTGGGGAGAGGGGTCAGACCCCCCTGCTATTATTTCCATCCAGCCCTAGCATCTTCTCCC
>gene=chr20_714093-715093; species=calJac
GAAAGCTACAGGATGCAGCTGTGACAATGGAAGATACTTGGCTGGGATTTTGGGGGAAGTCTCCAGGAGTGAACCAGGAAGGGACTGTCCTCTCTTTGCCTCTGCAGGTCTCAGAATCTGCTGTGTGGCTGCTGCAGGCTGTCCCTTGGCCTAGGCCGGCTGGTAGCCAATGACGGAGGCCAGCCTCGCAGCTGACATGCTGCTCTCTAATTGTGATTAACTACCAAGTCCTCTCCTGCTCCAGCCTT-GGCCGGTGGTGTGACAGCTGCAGAGTGAAGCAATGAGGCCAGGAAGGGGTTAATGGGCGGCCCCTCCATCTGAGCCCTTCAGACAATAAGGGGAGGTGGGGAGGCCTTTGGTGGGGGTGAGTGGCATCAGCTGGGGTGAGTGAATGGAGGGGACAGAGGCCTTGTCCCTGGGGACAGCGCGTGAGTGCTCTGTGGGGAGAGGGGTCAGGCCCTTCTCCCATGATTTTCATCCACCTTCATCATCCTCTCCT
>gene=chr20_714093-715093; species=canFam
gaaagctactggaagcaggTCTGACAATGGCGAACACCATGCTGGGGTCTTTGGGGAAGTCCCCAGGACTGAACCAGGAAGGGACTGTCCTGTCTTTGCCTCTGTAGGTCTCAGGACCTGCTGTGGGGCTGATGCAGGTCACCCCTCGGCCTGGGCCGGCTGGCAGCCGATGAAGGAGGCCAGCTTCCCAGCTGACACTCTGCGCTGTAATTGTGATTAACTACCGGGTCCTCTCCTGCTCAGGCCTGAGGCCGCGGGAGGGACAGCTGCAGAGTGAAGCAATGAGGCCAGGAAGGGGTTAATGGGCTGCCCCTCCATCTGAGCCCTTCACACAATGAGGGGAGGTTGGGGGGGCTCTGGTGGAGGCCTGTGGCATCAGCTGGGGTGAGTGAATGGAGGGGACAGAGGCCTTGTCCCTGGGGACAGGGC--GAGTACTCTGTGGGGAGAGGGGTCAGACCCCCCTGCTGTTATTTCCATCCGTCCCCATCTTCCCCCTCC
>gene=chr20_714093-715093; species=equCab
gacagctactggatgcagccctgacaagggaggacaccctgttgggggctttggggaaGTCCCCAGGAGTGAACGGGGAAGGGACTGGCCTCTCTCCACCTCTGGAGGTCTCGGAAGCTGCCCCCTGGCTGATGCGGGCTGCCTCTCGGCCTGGGCCCGCTGGCAGCCGATGGAGGGGGCCAGCCTCACAGCTGACACTCTGTGCTGTAACTGTGATTGACTACGGGGTCCTCCCCTGCTCGGAGCTGAGGCCGAGGGTGTGACAGCTGCAGAGTGAAGCAATGAGGCCAGGAAGGGGTTAATGGGCTGCCCCTCCATCTGAGCCCTTCAGACAATGAGAAGAGGGGGGGAGGCCTCTGG-GGGGCTTTGTGGCATCAGCTGGGGTGAGTGAATGGAGGGGACAGAGGCCCTGGCCCTGGGGACAGGGCGTGAGTGCTCTATGGGGCGAAAGGTCAGACCCCCTTGCTATTATTTTCATCCGTCCGCGTCGTCCCCACCC
>gene=chr20_714093-715093; species=gorGor
--------------------------------------------------------------------------------------------------------------------------------------------------------------------------------------------------------------------------------------------------------------------------------------------------------------------------------------------------------------------------------------------------------------------------------------------------------------------------------------------------------------------
>gene=chr20_714093-715093; species=panTro
GAAAGCTACTGGATGCAGCTCTGACAATGGAGGATACCTGACTGGGATTTTAGGGGAGGTCTCCAGGAATGAACCAGGAAGGGGCTACCCTCTCTTTGCCTCTGCAGGTCTCAGAACCTGCTGCATGGCTGCTGCAGGCTGTCCCTCGGCCTAGGCCGGCTGGCAGCCGATGAAGGAGGCCAGCCTCGCAGCTGACATGCTGCTCTCTAATTGTGATTAACTACCAAGTCCTCTCCTGCTCGGGCCTGAGGCCGCTGGTGTGACAGCTGCAGAGTGAAGCAATGAGGCCAGGAAGGGGTTAATGGGCAGCCCCTCCATCTGAGCCCTTCAGACAATAAGGGGAGGTGGGGAGGCCTCTGGTGGGGGTGTGTGGCATCAGCTGGGGTGAGTGAATGGAGGGGACAGAGGCCTTGTCCCTGGGGACAGGGTGTGAGTGCTCTGTGGGGAAAGGGGTCAGAACCCCCTCCCATTATTTTCATCCACCTCCATCATCCTCTCCC
>gene=chr20_714093-715093; species=papHam
GAAAGCTACTGGATGCAGCTCTGACAATGGAGGATACTTGACTGGGATCTTGGGGGAAGTCTCTAGGTATGAACCAGGAAGGGGCTATCCTCTCTTTGCCTCTGCAGGTCTCAGAACCTGCTGCATGGCTGATGCAGGCTGTCCCCCGGCCTAGGCCGGCTGGCAGCCGATGAAGGAGGCCAGCCTCGCAGCTGACATGCTGCTCTCTAATTGTGATTAACTACCAAGTCCTCTCCTGCTCCGGCCTGAGGCCGCTGGTGTGACAGCTGCAGAGTGAAGCAATGAGGCCAGGAAGGGGTTAATGGGCGGCCCCTCCATCTGAGCCCTTCAGACAATAAGGGGAGGTGGGGTGGCCTCTGGTGGGGGTGTGTGGCATCAGCTGGGGTGAGTGAATGGAGGGGACAGAGGCCTTGTCCCTGGGGACAGGGTGTGAGTGCTCTGTGGGGAGAGGGGTTAGACCCCCCTCCCATTATTGTCATCCACCTCCATCATCCTCTCCC
>gene=chr20_714093-715093; species=ponAbe
GAAAGCTACTGGATGCAGCTCTGACAATGGAGGATACTTGACTGGAATTTTGGGGGAAGTCTCCAGGAATGAACCAGGAAGGGGCTATCCTCTCTTTGCCTCTGCAGGTCTCAGAACCTGCTGCGTGGCTGCTGCAGGCTGTCCCTCAGCCTAGGCCGGCTGGCAGCCGATGAAGGAGGCCAGCCTCGCAGCTGACATTCTGCTCTCTAATTGTGATTAACTACCAAGTCCTCTCCTGCTCAGGCCTGAGGCCACTGGTGTGACAGCTGCAGAGTGAAGCAATGAGGCCAGGAAGGGGTTAATGGGCAGCCCCTCCATCTGAGCCCTTCAGACAATAAGGGGAGGTGGGGAGGCCTCTGGTGGGGGTGTGTGGCATCAGCTGGGGTGAGTGAATGGAGGGAACAGAGGCCTTGTCCCTGGGGACAGGGTGTGAGTGCTCTGTGGGGAGAGGGGTCAGACCTCCCTCCCATTATTTTCATCCACCTCCATCGTCCTCTCCC
>gene=chr20_714093-715093; species=rheMac
GAAAGCTACTGGATGCAGCTCTGACAATGGAGGATACTTGACTGGGATTTTGGGGGAAGTCTCCAGGTATGAACCAGGAAGGGGCTATCCTCTCTTTGCCTCTGCAGGTCTCAGAACCTGCTGCGTGGCTGATGCAGGCTGTCCCCCGGCCTAGGCCGGCTGGCAGCCGATGAAGGAGGCCAGCCTTGCAGCTGACATGCTGCTCTCTAATTGTGATTAACTACCAAGTCCTCTCCTGCTCCGGCCTGAGGCCGCTGGTGTGACAGCTGCAGAGTGAAGCAATGAGGCCAGGAAGGGGTTAATGGGCGGCCCCTCCATCTGAGCCCTTCAGACAATAAGGGGAGGTGGGGTGGCCTCTGGTGGGGGTGTGTGGCATCAGCTGGGGTGAGTGAATGGAGGGGACAGAGGCCTTGTCCCTGGGGACAGGGTGTGAGTGCTCTGTGGGGAGAGGGGTCAGACCCCCCTCCCATTATTGTCATCCACCTCCATCGTCCTCTCCC
>gene=chr20_722006-723006; species=hg19
gtaagtttcctgaggcctccccagtcatgcttcctgtacagcctgcagaaccgtgagccaattaaacttctttttttaaatgaattacccagtctcagttcattataccaatgtgagaacaaacgaatacaGACACTAAATTCTCCTTTGCCCACCTCCTGCTTGGTCCCTTCTTGAATTTTCAAGCTGCTCAACCAAGTggcctgcaccagcttgggagagctaatcgtgtgtatctgtacccaactctacattcagtaacatcatgtttgtagctcgaaatcagcaatggtgagtatttacactatggcaattggcaaatgcttcaaacaggagttttcccctctagagatgttaaacgtttgccagGAGGAAATCAATCCTCTAATGGCCACCTTcaaggaggcaacacagtggagtgatcatgcttgttggctctggagccagaacacctgggttcaaagtccagctctatcacttaccagctgtgtgaccttgtt
>gene=chr20_722006-723006; species=bosTau
--------------------------------------------------------------------------------------------------------------------------------------------------------------------------------------------------------------------------------------------------------------------------------------------------------------------------------------------------------------------------------------------------------------------------------------------------------------------------------------------------------------------
>gene=chr20_722006-723006; species=calJac
gtaagtttcctgaggcct-cccagccatgctttctgtacagcctgcagaactgtgagccagttcaacttcctttttaaaatgaatcacccagtctcagttctttgtagcaatgtaagaacAAGGAA-TCCAGATGCTAAATTCTCCCTTGTCTACCTCCACCTTGGTTCCCCCTTGGATTTTCAATCTATTCAACTTAGTggcctgtaccagctaggaagagctaattgtgtgtatctgtatcccactctacattctgtaacatcatgtctgtagcttgaaatcagcaatggtgagtatttacactatggcaattcgcaaatgcttcaaacaggggttttcccctctagagatgttaaatgtttgCCAGGAGGAAATGAGTCCTCTAATGGCCACCTTCAAGGATGTagcacagtggagtgatcatgcctattggctctggagccagaccacctaggttcaaagtctagctctatcatttaccagttgtgtgatgttatt
>gene=chr20_722006-723006; species=canFam
--------------------------------------------------------------------------------------------------------------------------------------------TTCTCCTTTGCCCACTTCCTGTTCATCTCTGTCTCAGGCTTTTAGTCCGCCCAACTGAGTGACCTGAaccaacctggaagagctgattatgtgcata-ttccccaactctgcatgcagtaacaccatatttgtaggttgaaattagcagcagggagtatttacactgtggaaattggt-aatggtacaaacaggataatttccccttagagatcttaagcagttaCCAGGAGAGAATGGATCCTCTAGACACCACCTTcaggga-gcagcacggtagagtgatcatacctattggctctggagccagaccacctggcttcaaactccagccctatcacttaccgagtgcgttatctggtt
>gene=chr20_722006-723006; species=equCab
----------------------------------------------------------------------------------------------------------------------------------------------CTCCCTGGGCCACTTCCTGTTCGCCCCC-TCATTGGCCTTCAGGGTGCCCAGTCTGGTggcccgcacccgctcaggacagctggctgtgcacatcttttcccagctctgcactcagtaacagcatgtttgcagtttgaaatcagcaacagtgagtatttacaccacggaaattggc-aatggtac-----gtagttttttcctttagagaTACTAAACACTTATCAGGAGGACATGGATCCTCTGACGACCACGCTCAGGGA-Gcagcacagtggcgtgatcacgcctattggctctggagctggaccacctgggttcaagctccagctccaccacttaccggctgtgtgacctagtt
>gene=chr20_722006-723006; species=gorGor
----------------------------------------------------------------------------------------------------------------------------------------------------------------------------------------------------------------------------------------------------------------------------------------------------------------------------------------AACAGGAGTTTTCCCCTCTAGAGATGTTAAACGTTTGCCAGGAGGAAATCAATCCTCTAATGGCCACCTTCAAGGAGGcagcacagtggagtgatcatgcttgttggctctggagccagaccacctgggttcaaagtccagctctaccacttaccagctgtgtgaccttgtt
>gene=chr20_722006-723006; species=panTro
gtaagtttcctgaggcctccccagtcatgcttcctgtacagcctgcagaaccgtgagccaattaaacttcttttttttaatgaattacccagtctcagttcattataccaatgtgagaacaaacgaatacaGACACTAAATTCTTCCTTGCCCACCTCCTGCTTGGTCCCTTCTT-AATTTTCAAGCTGCTCAACCAAGTggcctgcaccagcttgggagagctaattgtgtgtatctgtacccaactctacattcagtaacatcatgtttgtagcttgaaatcagcaatggtgagtgtttacactatggcaattggcaaatgcttcaaacaggagttttcccctctagagatgttaaacgtttgccagGAGGAAATCAATCCTCTGATGGCCACCTTCAAGGAGGcaacacagtggagtgatcatgcttgttggctctggagccagaccacctgggttcaaagtccagctctatcacttaccagctgtgtgaccttgtt
>gene=chr20_722006-723006; species=papHam
gt--gtttcctgaggcctccccagccatgcttcctgtagagcctgcagaactgtgagcca-----------ttttttaaatgaattacccagtctcag-----------------------------TACAGACACTAAATTCTCCCTTGCCCACATTCTGTTTGGTCCCTTCTTGAATTTTCAAGCTGCTCAATTAAGTggcctgcaccagcttgggagacctaattgtgtgtatctgtaccgaactctacattcagtaacatcatgtttgtagcttgaaatcagcaatggtgagtatttacactatggcaattggcaaatgcttcaaacaggagttttcccctctagagatgttaaacgtttgCCAGGAGGAAATGAATCCTCTAATGCCCAGTTTCAAGGAGGcagcacagtggagtgatcatgcttattggctctggagccagaccacctaggttcaaagtacaactctaccacttaccagctgtgtgaccttgtt
>gene=chr20_722006-723006; species=ponAbe
gtaagtttcctgaggcctccccagccatgcttcctgtacagcctgcagaaccgtgagccaattaaacttctttttttaaatgaattacccagtctcagttcattataccaatgtgagaacaaacgaatacaGACACTAAATTCTCCGTTGCCCACCTCCTGCTTGGTCCCTTCTTGAATTTTCAAGCTGCTCAACTAAGTGGCCTGCGccagcttgggagagctaattgtgtgcatctgtacctaactctacattcagtaacatcatggttgtagcttgaaatcagcaatggtgagtatttacactatggcaattggcaaatgcttcaaacaggagttttcccctctagagatgttaaacatttgccagGAGGAAATGAATCCTCTAATGGCCATCTTCAAGGAGGcagcacagtggagtgatcatgcttgttggctctggagccagaccacctgggttcaaagtccagctctatcacttaccagctgtgtgaccttgtt
>gene=chr20_722006-723006; species=rheMac
gt--gtttcctgaggcctccccagccatgcttcctgtagagcctgcagaactgtgagcca----------ttttttaaaatgaattacccagtctcagttctttataccaatgtgagaaaaaacgaaTACAGACACTAAATTCTCCCTTGCCCACATTCTGTTTGGTCCCTTCTTGAATTTTCAAGCTGCTCAATTAGGTggcctgcaccagcttgggagacctaattgtgtgtatctgtacccaactctacattcagtaacaacatgtttgtagcttgaaatcagcaatggtgagtatttacactatggaaattggcaaatgcttcaaacaggagttttcccctctagagatgttaaacatttgCCAGGAGGAAATAAATCCTCTAATGCCCAGTTTCAAGGAGGcagcacagtggagtgatcatgcttattggctctggagccagaccacctacgttcaaagtacaactctaccacttaccagctgtgtgaccttgtt
>gene=chr20_758002-759002; species=hg19
taacctccagaataatggctggcaatcatttatgtctacaccttaggaggacccaggctcctcttctttccccagcctgatggcctctcattaactttacaaaagtggttGCTCACAGTGCTACGGCCTGTAAGTGCAGGGCCAGGATGTGAATGCAGACTCAAATTGGTGCCTCCatggatgtaaaacatattgcacagattctgacacctagtaaatgctcagtgcatattgactTCTACAAATAATTCTGGCCTGCCTGTTGTGTTATTTTCCAAGACATTCATTTACTTAACAAGCAATCAATCACTCTCCAGGCTAATGCTTGGGGCGAGAGGTGAGCAGGCACTAGGGAAGGGGCCAGACCCCTCGCTTAGCAGGCAGGTGTTCAGGAAGTGTTGCCACtgttggggctcaggacatacacacccccaaaatatgactctgggaaaccagaatgtgccacccccaaatacacctctttgacatactttgagctg
>gene=chr20_758002-759002; species=bosTau
----------------------------------------------------------------------------------------------------------------------------ggccagtaagtgcagagtcaggattcgagcccagatgtaaactgg------ccca-gTGCGAAATAA-TCTcacagggcttggcacctagtaactgctcaCTGCGTGAAGACTTCTACGAATAATTCTGGCTTGCTTTCTGCCTTATTCTCTGACACAGATAATCACTTGATAAGTAATCA----CTCCCCTAGGAAATGCTTGGGGTGGGAGGTGAGCAGACCCAGGGGAAGAGACTGGACCCTTCTCTCAGCTGGCAGGGGCTCAGGAAGTGTT----------------------------------------------------------------------------------------------------
>gene=chr20_758002-759002; species=calJac
--------------------------------------------------------------------------------------------------------------------------------------------------------------------------------------------------------------------------------------------------------------------------------------------------------------------------------------------------------------------------------------------------------------------------------------------------------------------------------------------------------------------
>gene=chr20_758002-759002; species=canFam
---------------------------------------------------------------------------------------------------------------------gtgccctagctgggaaatgcagggtcagattcgaggct--gactcctactggc--------------------g-tcaCACAGGGCCTGGCGCCTGGTAAATGCCCATTGCAGATTGACTTCTCCTGAGAATTCCGGCCGGCTTTTTGCCTTATTCTCTGAGATATTCATTTGCTTGATAAGCAATCA----CTCTCCAGGCAGATGCTTGGGATGAGAGGTGAGCAGACACGGAGGAGGACCCCAGGCCCCTCTCTCAGCTGTCAGGGGCTAAGG-----------------------------------------------------------------------------------------------------------
>gene=chr20_758002-759002; species=equCab
------------------------------------------------------------------------------------------------------------ttgctcaaggtgctatagctggtaagtgcagggtcaggattggaacccagACTCGAACTGGCACCCTCGTG-GCATAAAATGG-CCACACGGGGCCTGACGCCTAGTAAAGGCCCTCTGCCTG-TGACTTCTGC-GAGAATTCTGGCCTGCTTTTTGCATAGTTCTCTGAGACATTCGTTCACGTGATCAGCACTCA----CTCTGCAGGCCAATGCTTGGGCCGAGAGGTGA-CAGACCCGGA---------------CCCCTCTCAGCTGGCAGGGGCCTGGGAAGGGTT----------------------------------------------------------------------------------------------------
>gene=chr20_758002-759002; species=gorGor
taac-tccagaataatggctggcagtcatttatgtctacaccttaggaggacccaggctcctcttctttccccagcctgatggcctctcattaactttacaaaagtggttGCTCACAGCGCTACGGCCTGTAAGTGCAGGGCCAGGATGTGAATGCAGACTCAAATTGGTGCCTCCatggatgtaaaacatattgcacagattctgacacctagtaaatgctcagtgcatattgactTCTACAAATAATTCTGGCCTGCCTGTTGTGTTATTTTCCAAGACATTCATTTACTTAACAAGCAATCAATCACTCTCCAGGCTAATGCTTGGGGCGAGAGGTGAGCAGGCACTAGGGAAGGGGCCAGACTCCTCGCTTAGCAGGCAGGTGTTCAGGAAGTGTTGCCACtgttggggctcaggacatacacacccccaaaatatgactgtgggaaaccagaatgtgccaccc-caaatacacctctttgacatactttgagctg
>gene=chr20_758002-759002; species=panTro
taacctccagaataatggctggcaatcatttatgtctacaccctaggaggacccaggctcctcttctttccccagcctgatggcctctcattaactttacaaaagtggttGCTCACAGTGCTACGGCCTGTAAGTGCAGGGCCAGGATGCGAATGCAGACTCAAATTCCTGCCTCCatggatgtaaaacatattgcacagattctgacacctagtaaatgctcagtgcatattgactTCTACAAATAATTCTGGCCTGCCTGTTGTGTTATTTTCCAAGACATTCATTTACTTAACAAGCAATCAATCACTCTCCAGGCTAATGCTTGGGGCGAGAGGTGAGCAGGCACTAGGGAAGGGGCCAGACCCCTCGCTTAGCAGGCAGGTGTTCAGGAAGTGTTGCCACtgttggggctcaggacatacgcacccccaaaatatgactgtgggaaaccagaatgtgccacccgcaaatacacctctttgacatactttgagctg
>gene=chr20_758002-759002; species=papHam
tgacctccagaataatgactggcaatcgtttatgtctacaccttaggaggacccaggctcctcttcttcccccagcctgcttgcctctcattaacgttacaaaagtggttgctcacagtactacggcctgtaagtgcagggccaggatttgaacgcagactcaaactggtgcctccaTGGGTATTCAACATATTgcacagattctgacacctagtaaatgctcagtgcatgttGACTTCTACAAATAATTCTGGCCTACCTGTTGTGTTATTTTCCAAGACATTCATTTGCTTAACAAGCAATCAATCACTCTCCAGGCTAATGCTTGGTGTGAGAGGTGAGCAGGCACTAGGGAAGGGGCCAGACTCCTTGCTTAGCAGGCAGGTGTTCAGGAAGTGTTGCCACtgttggcgctcaggacatacatatccccaaaatatgactgtgggaaaccagaatgtgccatctccaaatacacttctttgacatactttgagctg
>gene=chr20_758002-759002; species=ponAbe
taacctccagaataatggctagcaatcatttatgtctacaccttaggaggacccaggctcctcttctaccaccagcctgacggcctctcattaactttacaaaagtggttGCTCACAGTGCTACGGCCTGTAAGTGCAGGGCCAGGATGTGAATGCAGACTCAAATTGGTGCCTCCatggatgtaaaacatattgcacagattctgacacctagtaaatgctcagtgcatattgactTCTACAAATAATTCTGGCCTGCCTGTTGTGTTATTTTCCAAGACATTCATTTACTTAACAAGCAATCAATCATTCTCCAGGCTAATGCTTGGGGCGAGAGGTGAGCAGGCACTAGGGAAGGGGCCAGACCCCTCGCTTAGCAGGCAGGTGTTCAGGAAGTGTCGCCACtgttggggcttaggacatacacacccccaaaatatgactgtgggaaaccagaatgtgccacctccaaatacacctctttgacatactttgagctg
>gene=chr20_758002-759002; species=rheMac
tgacctccagaataatgactggcaatcgtttatgtctacaccttaggaggacccaggctcctcttcttcccccagcctgcttgcctctcattaactttacaaaagtggttGCTCACAGTACTACGGCCTGTAAGTGCAGGGCCAGGATTTGAACGCAGACTCAAACTGGTGCCTCCATGGGTATACAACATATTGCACAGATTCTGACACCTAGTAAATGCTCAGTGCATGTTGACTTCTACAAATAATTCTGGCCTGCCTGTTGTGTTATTTTCCAAGACATTCATTTACTTAACAAGCAATCAATCACTCTCCAGGCTAATGCTTGGGGTGAGAGGTGAGCAGGCACTAGGGAAGGGGCCAGATTCCTTGCTTAGCAGGCAGGTGTTCAGGAAGTGTTGCCACtgttggcgctcaggacatacatatccccaaaatatgactgtgggaaaccagaatgtgccatctccaaatacacttctttgacatactttgagctg
>gene=chr20_826133-827133; species=hg19
TGGGGCTGCATTTGCGGTGCTTTGCCCTCCCCACTGTGAGTGAGGGGCCAAGGGATCTCCTCAATCCTGTCTCCCCAGCGGCTCTGTTTCCTCCTTCCTTCCTTGGCCTCTGTCCTTTGCTGACTTCCTCTTCCTTACCCAGCAGAACTCACCCTGGGGTCGGGGCAGTGGGGAGGGGCCTATCCACTGCTCTTCCTAGTCCTTGGCAGCTGGCCTAGGTGGGCAGACTATAGGAGGGACTGGTTAGGAGTCTGCATTGCTTTGACTTCCCTCTCCTTGGTTAATAAACACAAATGCTTGTTTCTCAAGGGCTGGGCCTTCAGACTCTTCTGTGTTCACAAGAGAAAGGGTGAGAGAAGTCTTGGGGTGGGGCCATCAAAACAGTAATTGTTCACCCCGAGGTCTAGTGGTGGGGCATGATGATAGCGGCTGGCCTGGCTGGAGACATGTCCCCGTGGTGGGTTCTCATAACTCTCCTGGAAGGCTAGCAGGCCTGCCTC
>gene=chr20_826133-827133; species=bosTau
TGGGTTTGGATTTGGGGCACTTAACCCCCCCCACTGAGAGTGGAGGGCCAAGGGATCTCACCAGAACTGTCTACCCAGCAGCTCTGTTTCTTTCTTCCTTCCTTGGCCTCTGTCCTTTGCTGACTTCCTCTTCTTCAGCCCATGGAACTCACCCTGGGGT-GGGGCAGGGAAGAGTGGCCT----------------------TGGCAGCTGGCCTAGGTGGGTAGACTACAGAAGGGACTGG-TAGGAGTCTGCACTGCTCTGACTTCCCTCCTTTTGGTTAATAAACACAAATGCTTGTTTTGCAAAGGCTGGGTCATCAGATTCTTCTGTGTTTACAAGAGGAAGGGT--GGAAAGTCTTGGGATGGGGCCTTCAGAACAGTGATTGTACACCCCAGGATC---TGGGGGAACATGAGTTCAGTGGCTGGCCTGGCCTGAGACTTGCCTCACAGGGC-ATCCTCAAAAGCCCTCTGGGACGCTGATGGGCCTTCTTC
>gene=chr20_826133-827133; species=calJac
TGGGGCTGCATTTGGGGTGCTTTGCCCTCCCCTCTGAGAGTGA-GGGCCAAGGAATCTCCTCCATCCTGTCTCCCCAGTGGCTCTGTATCCTCCTTCCTTCCTTGGCCTCTGTCCTTTGCTGACGTCCTCTTCCTTACCCAGCAGAACTCACCCTGGGGTCGTGGCAGCGGGGAGGGGCCTATCCACTGCTCTTCCTAGTCCTTGGCAGCTGGCCTTGGTGGGTAGACGAT-GTTGGGGCTGGTTAGGAATCTGCACTGCTTTGACTTACCTCCCCTTGGTTAATAAACACAAATGCTTGTTTCTCAAGGGCTGGGTCTTCGGACTCTTCTGTGTTCACAAGAGAAGAGGTGAGAGAAGTCTTGGGGTGGGGCCATCAAAACAGTAATTGTTTACCCCAAGGGCTGGTGGTAGGGCATGACTATAGCTGCCGGCCTGGCCAAAGGCATGTCCTCCGGGTGGGTTCTCATAACTCTCCTGGAAGGCTGGCAGGCCTGCTTC
>gene=chr20_826133-827133; species=canFam
TGGGTTTGGATCCAGGGCACTCAGCCTTCTCCACTGAGAGTGAAGGACCAAAGGAACTTACTAGGCCTGTCTACCTAGCGGTTCTGTTTCCTT----CTTCCTTGGCCTCTAACCTTTGCTGACTTCCTCTTCCTTTCCCAGTGGAACTTGGCTGTGGGTGGGGGCAG------------------------------GGCCGTGGCGGCTGGCCTAGATGGGTAGACTACAGGAGGGACTAG-TAGGAGTCTGTACCACTCTGACTTCCCTCCCGTTGGTTAATAAACACAAATGCTTGTTTTTCAAGTGCTGGGTCATCAGACTTTTTTGTGTTCACAAGGAAAGGGGTGGGAGAAGTCTTGGGATAGGGCCTTCCGAACCATAATTGTTTACCCCAGAATC---TGGTGGGGCATGAGGTCAGTGG-----------------------------------------------------------------------
>gene=chr20_826133-827133; species=equCab
TGGGTTTGGATTTGGGCCACTTAGCCCTCCCCACTACGAGTGAGGGGCCAAGAGATCTCGCCAGGCCTGTCTGCTCAGCAGTTCTGTTTCCTTCTTCCTTCCTTGGCCTCTGTCCTTTGCTGACTTCCTCTTCCTTACCCAGTGGAACTCACCCTGTTGTGGGGGCAGGGAGAAGTGGCCTGTCCCCTGTTCTTTTCTGGCCTTTGCAGCTGGCCTAGGTGGGTAGACTTCTGGAGGGACTGGTTAGTAGTCTCTGCTGCTCTGACTTCTCTCCTCTTGGTTAATAAACACAAATGCTTGTTTTTCAAGGGCTGGGCCATCAGAC-TCTCTGTGTTCACATGGGAAAGGGTGGGAGAAGTC--GGGGCGGGGCCTTCAAAACAGGAATTGTCCACCCCAGGGTC---TGGTGGGACATGAGGCCATTGGCTGGGCTGGCCTGGGACTTGTCCCAT--AGG-GTTCTCATAACCGCTCTGGGAGGCTGGGAGGCCTCCTTC
>gene=chr20_826133-827133; species=gorGor
--------------------------------------------------------------------------------------------------------------TGTCCTTTGCTGACTTCCTCTTCCTTACCCAGCAGAACTCACCCTGGGGTCGGGGCAGTGGGGAGGGGCCTATCCACTGCTCTTCCTAGTCCTTGGCAGCTGGCCTAGGTGGGCAGACTATAGGAGGGACTGGTTAGGAGTCTGCATTGCTTTGACTTCCCTCTCCTTGGTTAATAAACACAAATGCTTGTTTCTCAAGGGCTGGGCCTCCAGACTCTTCTGTGTTCACAAGAGAAGGGGTGAGAGAAGTCTTGGGGTGGGGCCATCGAAACAGTCACTGTTCACCCCGAGATCTAGTGGTGGGGCATGATGATAGCGGCTGGCCTGGCTGGAGACGTGTCCCCGTGGTGGGTTCTCATAACTCTCCTGGAAGGCTAGCAGGCCTGCCTC
>gene=chr20_826133-827133; species=panTro
TGGGGCTGCATTTGCGGTGCTTTGCCCTCCCCACTGTGAGTGAGGGGCCGAGGGATCTCCTCAATCCTGTCTCCCCAGCGGCTCTGTTTCCTCCTTCCTTCCTTGGCCTCTGTCCTTTGCTGACTTCCTCTTCCTTACCCAGCAGAACTCACCCTGGGGTCGGGGCAGTGGGGAGGGGCCTATCCACTGCTCTTCCTAGTCCTTGGCAGCTGGCCTAGGTGGGCAGACTATAGGAGGGACTGGTTAGGAGTCTGCATTGCTTTGACTTCCCTCTCCTTGGTTAATAAACACAAATGCTTGTTTCTCAAGGGCTGGGCCTTCAGACTCTTCTGTG-CCACAAGAGAAAGGGTGAGAGAAGTCTTGGGGTGGGGCCATGAAAACAGTAATTGTTCACCCCGAGGTCTAGTGGTGGGGCATGATGATAGCGGCTGGCCTGGCTGGAGACATGTCCCCGTGGTGGGTTCTCATAACTCTCCTGGAAGGCTAGCAGGCCTGCCTC
>gene=chr20_826133-827133; species=papHam
TGGGCCTGCATTTGGGGTGCTTTGCCCTCCCCACTGAGAGTGAGGGGCCAAGGGATCTCCTCAATCTTGTCTCCCCAGCGGCTCTGTTTCCTCCTTCCTTCCTTGGCCTCTGTCATTTGCTGACTTCCTCTTCCTTACCCAGCGGAACTCACCCTGGGGTCAGGGCAGTGGGGAGGGGCCTATCCACTGCTCTTCCTAGTCCTTGGCAGCTGGCCTAGGTGGGCAGACTATAGGAGGGACTGGTTAGGAGTCTGCATTGCTTTGACTTCCCTCCCCTTGGTTAATAAACACAAATGCTTGTTTCTCGAGGGCTGGGCCTTCAGACTCTTCTGTGTTCACAAGAGAAGGGGTAAGAGAAGTCTTGGGGTGGGGCCATCAAAGCAGTAATTGTTTACCCCGAGATCTAATGGTGGGGCATGATGATAGCAGCTGGCCTGGCTGGAGACATGTCCCCGCGATGGGTTCTCATAACTCTCCTGGAAGGCTGGCAGGCCTGCTTC
>gene=chr20_826133-827133; species=ponAbe
TGGGGCTGCATTTGGGGTGCTTTACCCTCCCCACTGAGAGTGAGGGGCCAAGGGATCTCCTGAATCCTGTCTCCCCAGCGGCTGTGTTTCCTCCTTCCTTCCTTGGCCTCTGTACTTTGCTGACTTCCTCTTCCTTACCCAGCAGAACCCACCCTGGGGTGGGGGCAGTGCGGAGGGGCCTATCCACTGCTCTTCCTAGTCCTCGGCAGCTGGCCTAGGTGGGCAGACTATAGGAGGGACTGGTTAGAAGTCTGCATTGCTTTGACTTCCCTCTCCTTGGTTAATAAACACAAATGCTTGTTTTTCAAGGGCTGGGCCTTCAGACTCTTCTGTGTTCACAAGAGAACGGGTGAGAGAAGGCTTGGGGTGGGGCCATCAAAACAGTAATTGTTCACCCCGAGATCTAGTGGTGGGGCATGATGATAGCGGCTGGCCTGGCTGGAGACATGTCCCTGTGGTGGGTTCTCATAACTCTCCTGGAAGGCTAGCAGGCCTGCCTC
>gene=chr20_826133-827133; species=rheMac
TGGGCCTGCATTTGGGGTGCTTTGCCCTCCCCACTGAGAGTGAGGGGCCAAGGGATCTCCTCAATCTTGTCTCCCCAGCGGCTCTGTTTCCTCCTTCCTTCCTTGGCCTCTGTCATTTGCTGACTTCCTCTTCCTTACCCAGCGGAACTCACCCTGGGGTCAGGGCAGTGGGGAGGGGCCTATCCACTGCTCTTCCTAGTCCTTGGCAGCTGGCCTAGGTGGGCAGACTATAGGAGGGACTGGTTAGGAGTCTGCATTGCTTTGACTTCCCTCCCCTTGGTTAATAAACACAAATGCTTGTTTCTCCAGGGCTGGGCCTTCAGACTCTTCTGTGTTCACAAGAGAAGGGGTAAGAGAAGTCTTGGGGTGGGGCCATCAAAGCAGTAATTGTTTACCCCGAGATCTAGTGGTGGGGCATGATGATAGCAGCTGGCCTGGCTGGAGACATGTCCCCGCAATGGGTTCTCATAACTCTCCTGGAAGGCTGGCAGGCCTGCGTC
>gene=chr20_857326-858326; species=hg19
GTGGGGGCATATCACTGAGAAGTTCCCAGAAGTGGAATCAGGCATAAAGTTCAGGAGGACAGAGAGTCATTCAGAGATTccttgtggggaagcgaccttcccaccagtggaggtattccagcacggctggatgatgattgcaactatggagggaatctatgaagaaccagatgacacgtgagattttttgcagccctgtgagtgtgaatcCTGGTTCAGAGATAGCCAGGACCCAGGCTTATCTAAAAGATCCTTAAATTTCTCTgagaggcaatatcatgttgtggagacatcatgagttttgacagcagggagatctgagttcaaattccagctcatttaacttgtaactttgggcaggatacttaaacttggcatctcagtttccatattactaaagtaggtacagtaatgcctacttcaaagtgttgtggggaagattaaatggaataatggtgcctggaacacagtaggtgctcaataaatgctagttcCTTTTC
>gene=chr20_857326-858326; species=bosTau
CTGGGGGCACATCCCTGAGAGGCCATCAGAGAGGGAACTATGCATACAGTGCAAGGAGCCAGAGAGTCa-tgagcgattctttggaaggaagtg-ccttcccattaatgggagcattccagcatggttggatgctgactgtggctgtagaggaatcatgtgaaaaaccagatgacatgtgaggtcccttgtggccctg-gaacatgaaTCCTGGTTCCAAGATAGC------------TTATC-CTAATATCCTCGAGTTTCTcagaggcataaaatgatgggggagaaacac---gagttttggcagc----aaaaatgagtttaaaactatgccttcctaccttgtaactct----------------ctctggg---cagttcctacatcactaaagcaggtacagcaacacttacctcaaaacgttatggggaggattaaatggagctat-gtgcctggaacatagtaggtgctcaagaaatgctcattTCTTTTT
>gene=chr20_857326-858326; species=calJac
GTGGGGGCACTTCACTGAGAAGTCCCAAGAAGTAAAATCAGGCATAAAGTTCAAAAGG--AAAGAGTCATCCAGAGATTCCTTGGGAGGAAGCGACCTTCCCATCA-------------------GCTGGATATTGACTGCGACTATGGGGGGAATCTTTGAA-AACCAGATGACATGTGAGGTCCTTTGTAGCCCTGTGAGTGTGAGTCCTGGTTCAGAGATAGCCAGGATTCATGCTTATCTAAAAGATCCTTGAATTTCTATgagaggcaatatcatgctgtggagacatcatcagtttcggcagcagggagatctgaattcaaattc-------gttaacttgtgacttttggcaggatacttaagtgtggtgtctcagtttccacattaccaaagtaggtacagtaatgcctacctcaaagtgttgtggggaggattaaatggaataatggtgcccggaacatagtaagtgctctataaatgttaattCCTTTTC
>gene=chr20_857326-858326; species=canFam
GGTGGGACACATCATTGAAAAGCTCTCCAAGATGGAATTATACATAAAGTGTAGGAGGACAGAGAGCCA-CCAGAGATTcctttggaggaagtgacctctc--tcagtggaggcattccagcctggctggatgatgactatggctgtggaggaatcatagtaagatccagatgacacatgaggtccttttcagacctgtgagtatgaaTTCT-GTTCAAAGA----CAGGACTCAGTCTTATCTCCAAGAACCTTGAGTTTCTC--agaggcaacatcatgtagtggaaacaccctgagttttggtagcagagagatctgaattcaaatccaaattct----acttgtaactttgggtaggagacttaaactctgtgcct--attttcacctcactaaagcaggtacagcaatgcttatttcagagtgttgt-aggaggactaaatggagtaat-atgcctggaacatagtagg---tcaataaatgTTCTTTCCTTTTC
>gene=chr20_857326-858326; species=equCab
GTGGAGACCCACCACGGAAAAGCCCCCAGAAGTGGACTTAGGCATAAAGCACAGGGGGATAGACAGTCA-TCAGAGATTcctcaggagaacgtgacctccccatcagtggaggcattccagcatggctggatg------atgactG-------ATCATATGAAGAACAAGACGACACGTGAGGTCC----------TGTGAGTGTGAGTCCTGGTTCAGAGACAGCCAGGATCCAGGCTTATCTTCAAGATCCTCGAGTTTCTCAGAGAGGCAACATCACGTAGTGGAAACActgtgagttctggcagc-------------------------------------------------aggagacccaagctctctgcctcagtttccacatcactagagcaggtacagcaatgctcaccttggagtgttgtggggaggattaaatggagaaat-gtgcctgggacacagtaggtgtttgataaatgctcattcctttTC
>gene=chr20_857326-858326; species=gorGor
GTGGGGGCATATCACTGAGAAGTTCCCAGAAGTGGAATCAGGCATAAAGTTCAGGAGGACAGAGAGTCATTCAgagattccttggggcgaagcgaccttcccatcagtggaggtattccagcacggctggatgaTGATTGCAACTATGGAGGGAATCTATGAAGAACCAGACGACATGTGAGA-TTTTTGCAGCCCTGTGAGTGTGAACCCTGGTTCAGAGATAGCCAGGACCCAG-CTTATCTAAAAGATCCTTAAATTTCTCTgagaggcaatatcatgttgtggagacatcatgagttttggcagcagggagacctgggttcaaattccagctcatttaacttgtaactttgggcaggatacttaaacttggcatctcagtttccatattactaaagtaggtacagtaatgcctacttcaaagtgttgtggggaagattaaatggaataatggtgcctggaacatagtaggtgctcaataaatgctagttcCTTTTC
>gene=chr20_857326-858326; species=panTro
GTGGGGGCATATCACTGAGAAGTTCCCAGAAGTGGAATCAGGCATAAAGTTCAGGAGGACAGAGAGTCATTCAGAGATTccttgcggggaagcgaccttcccaccagtggaggtattccagcacggctggatgatgattgcaactatggagggaatctatgaagaaccagatgacatgtgagattttttgcagccctgtgagtgtgaatcCTGGTTCAGAGATAGCCAGGACCCAGGCTTATCTAAAAGATCCTTAAATTTCTCTgagaggcaatatcatgttgtggagacatcatgagttttggcagcagggagatctgagttcaaattccagctcatttaacttgtaactttgggcaggatacttaaacttggcgtctcagtttccatattactaaagtaggtacagtaatgcctacttcaaagtgttgtggggaagattaaatggaataatggtgcctggaacatagtaggtgcttaataaatgctagttcctttTC
>gene=chr20_857326-858326; species=papHam
ATGGGGACATATCACGGAGAAGTTCCCAGAAGTGGAATCAGGCATAAAGTTCAGGAGGACAGAGAGTCATTCAGAGATTccttgggaggaagcgaccttcccatcagtggaggtattccagtacagctggatgatgattgcaactatgaagggaatctatgaagaaccagatgacatgtgaggttttctgcagccctgtgagtgtgagTCCTGGTTCAGAGATAGCCAGGACCCAGGCTTAACTAAAAGATCCTTAAATTTCTCTgagaggcaatgtcatgttgtggagacatcatgagttttggcagcggggagatctgagttcaaatcccagctcatttaacttgtaactttaggcaggatacttaaacttggtgtctcagtttccatattactaaagtaggtacagtaatgcctacctcaaagtgttgtggggaagattaaatggaataatggtgcctggaacatagtaggtgctcaataaatgctaattcctttTC
>gene=chr20_857326-858326; species=ponAbe
GTGGGGGCATATCACTAAGAAGTTCCCAGAAGTGGAATTAGGCATAAAGTTCAGGAGGACAGAGAGTCATTCAGAGATTccttggggggaagcgaccttcccatcagtggaggtattccagcacggctggatgatgattgcaactatggagggaatctatgaagaaccagatgccatgtgaggttttttgcagccctgtgagtgtgagtcCTGGTTCAGAGATAGCCAGGACCCAGGCTTATCTAAAAGATCCTTAAATTTCTCTgagaggcaataccatgttgtggagacagcatgagttttggcagcagggagatctgagttcaaatcccagctcatttaacttgtaactttgggcaggatacttaaacttggcgtctcagtttccatattactaaagtaggtacagtaatgcctacctcaaaatgttgtggggaagattaaatggaataatggtgcctggaacatagtaggtgctcaataaatgctagttcCTTTTC
>gene=chr20_857326-858326; species=rheMac
ATGGGGACATATCACTGAGAAGTTCCCAGAAGTGGAATCAGGCATAAAGTTCAGGAGGACAGAGAGTCATTCGGACATTccttgggaggaagcgaccttcccatcagtggaggtattccagtacagctggatgatgattgcaactatggagggaatctatgaagaaccagatgacatgtgaggttttttgcagccctgtgagtgtgagTCCTGGTTCAGAGATAGCCAGGACCCAGGCTTATCTAAAAGATCCTTAAATTTCTCTgagaggcaatgtcatgttgtggagacatcatgagttttggcagcggggagatctgagttcaaatcccagctcatttaacttgtaactttgggcaggatacttaaacttggtgtctcagtttccatattaccaaagtaggtacagtaatgcctacctgaaagtgttgtggggaagattaaatggaataatggtgcctggaacatagtaggtgctcaataaatgctaattcctttTC
>gene=chr20_860198-861198; species=hg19
ATTCAGGTGATGGGGTCCCATAAAGCAGATGTGCACTGTCAGCTTTAGATGAGTTGATTTTTTCTGGGGGAGGAATGAGGGCAAAGCAGTCCCCTTCCAACAGCCCAGCCCCAGCCCCAGGTTTCAGAGCAGAATGGCCCCTCCCCAAGGCAGCAGGGCTACCTGTTTGTAATCCTTCCAGTTCCGCTGAAAATTCACGGTGCCATTCTCACGGCGCTGGATGAGGGTCCACCTGCCTCCACTGCTCTGCAGGTCACAGAACACCTGGAGGGGGTGGGCAAGGCACAGCTGGGAGCCCTTGGAGGTAGCCAGAGGCCAGGCCTGTGCTAGCCCAAATGTGGCTAAGCAGACAGACCCCCACAGAGCAACAGGTGAGCCTGGGGGTCctgggcatcagaaagatccaggcttaaattccccacccattgtcatcatttttctaaagtggtgggtaaggaatgacctctcagagccttcctctcatttgtaaaatggagatt
>gene=chr20_860198-861198; species=bosTau
TTTTGGGTGTTGGAGTCCTTGACAGTGAATGTGCGCTGTTGG-TTTAGGCAGGCTGATTTTTTTCTGAGAAGGGTTGAGGGCAAACCAGATGCCTGCCCACACCCCACATCCTGCCCCAGGTTTCAGGACTGACAAGATCCTCCCCAGGGCAGCAATGTTACCTGTTTGTAATCCTTCCAGTTCCGTTGGAAATTCACGCTACCATTCTCACGGCGCTGAATGAGGGTCCACCCACCTCCACTGGCCTCCATGTCACAGAACACCTGGAGAGAATTG---GTGGGGAGTTGGAAGCCCCTGGAGGCAGCCAGAAGCCAGGTCTGGGCCAGCATGAGGGTCATCTGACTGACAGAACATCACAAAGCAAACAGTGAGCTTGGTGGTCAAGGGCATCGCACAGATCCAGGCCCAAAC---------------------------------------------------------CCTTCCtttcatttgtcaaaaggatgct
>gene=chr20_860198-861198; species=calJac
ATTCAGGTAATGGGGTCTCAT-AAGTAGATGTGCACCATTGGCTTTAGACAAGTTGATTTTTTCTGGGGGAGGAATGAGGGCAAAGCAGACCCCTTCCAACAGCCCAGCCCCTGCCCCAGGTTTCAGGGCTGAATGGCCCCTCTCCAGGGCAGCAGGATTACCTGCTTGTAATCCTTCCAGTTCCGCTGGAAATTCACAGTGCCATTCTCACGGCGCTGGATGATGGTCCACCTGCCTCCACTGCTCTGCAGGTCACAGAACACCTGGAGGGGGTGGGCAAGACACAGCTGGGAGCCCTTGGAAGCAGCCAGAGGCCAGTTCTGTGCTGGCTCAAATGCGGCTTGGCTGACAGACCCCCACAGAGCAAGAGGTgagcctgggggtcctgggtatcagaatgatccaggctcaaactccccatccactgtcatcacttttctaaagtgatgggtaagtaataacctctcagagccttcctctcatttgtaaaatggaggtt
>gene=chr20_860198-861198; species=canFam
CTTCAGGTGATGGAATCCCTGACAGTGAATGTGTACTGTTGGTTTTAGATGGGTTGATTTTTTTCTGGGAAAGATTGAGGGCAAATTAGTGCCCTGCCTACAACCCACCT---GCCCCAGGTTTCAGGGCTTAAAAGCCCCTTCCCAAGGCAGCAGTGTTACCTGTTTGTAATCTCTCCAGTTCCGCTGGAAATTCACGCTGCCATTCTCACGGCGCTGGATGAGAGTCCACCCACCTCCATTGGCCTCCATGTCACAGAATACCTGAAAGGAATTGGTGGGAGGGAGTTGGAAGACCCTGAAAAG-GCCAGA-AGTAGGTCTGGGCCAGCCCAATTTTGATTTGGCTGACAA--TCTCACAGAGCAACAAGTGAGCCTGGTGGTTGAgggcataagaaatatccaggttcaaatttcccagttc-tgtcatcagttttctaaag-cacaagcaagtgatacccgcacagagccttcctctcatttgtaaaacaagtgtt
>gene=chr20_860198-861198; species=equCab
TTTCCGATGATGGGGTCCCTAACAGTGAATGTGCACTGTTGGTTTTAGGTGGGCTGA-TTTTGTCTGGGAAGGGTTGAGGGCAAACCAGTCCCCTGCCTACCACCCCACTCTGGCCCCAGGCTTTGGGGTTGCAAAGCCCCTCCCCAAGGCAGC---GTTACCTGTTTGTAATCCTTCCAGTTCCGCTGGAAATTCACGCTGCCATTCTCGCGGCGCTGGATGAGGGTCCACCCGCCTCCATTAGCCTCCATGTCACAGAACACCTGGAGAGAATTG----AGGGGAGTTGGAAGCCCTTGGAGGT----------CAGGTCTGGGCTTGCCCAAGTGTGATTTGActgacagaacctcacagagcaatgggtgaacctggtggccaggggcctcagaaagatccaagttcaaattccccacccactgtcatcatttttctaaagtggcgggcaagcgatgccctctcagagtcttcctctcatttgccaaaaggatctt
>gene=chr20_860198-861198; species=gorGor
ATTCAGGTGATGGGGTCCCATAAAGCAGATGTGCACTGTCAGCTTTAGATGAGTTGATTTTTTCTGGGGGAGGAATGAGGGCAAAGCAGTCCCCTTCCAACAGCCCAGCCCCTGCCCCAGGTTTCAGAGCAGAATGGCCCCTCCTCAAGGCAGCAGGGTTACCTGTTTGTAATCCTTCCAGTTCCGCTGGAAATTCACGGTGCCATTCTCACGGCGCTGGATGAGGGTCCACCTGCCTCCACTGCTCTGCAGGTCACAGAACACCTGGAGGGGGTGGGCAAGGCACAGCTGGGAGCCCTTGGAGGTAGCCAGAGGCCAGGCCCGTGCTAGCCCAAATGTGGCTAAGCAGACAGACCCCCACAGAGCAACAGGTgagcctgggggtcctgggcatcagaaagatccaggcttaaattccccatccattgtcatcatttttctaaagtggtgggtaagtaatgacctctcagagccttcctgtcatttgtaaaatggagatt
>gene=chr20_860198-861198; species=panTro
ATTCAGGTGATGGGGTCCCATAAAGCAGATGTGCACTGTCAGCTTTAGATGAGTTGATTTTTTCTGGGGGAGGAATGAGGGCAAAGCAGTCCCCTTCCAACAGCCCAGCCCCCGCCCCAGGTTTCAGAGCAGAATGGCCCCTCCCCAAGGCAGCAGGGTTACCTGTTTGTAATCCTTCCAGTTCCGCTGGAAATTCACGGTGCCATTCTCACGGCGCTGGATGAGGGTCCACCTGCCTCCACTGCTCTGCAGGTCACAGAACACCTGGAGGGGGTGGGCAAGGCACAGCTGGGAGCCCTTGGAGGTAGCCAGAGGCCAGGCCTGTGCTAGCCCAAATGTGGCTAAGCAGACAGACCCCCACAGAGCAACAGGTgagcctgggggtcctgggcatcagaaagatccaggcttaaattccccacccattgtcatcatttttctaaagtggtgggtaaggaatgacctctcagagccttcctctcatttgtaaaatggagatt
>gene=chr20_860198-861198; species=papHam
ATTCAGGTGATGGGGTACCATAAAGCAGATGTGCACTGTCAACTTTAGATGAGTTGATTTTTTCTGGGGGAGGAATGAGGGCAAAGCAGTCCCCTTCCAACAGCCCAACCCCTGCCCCAAGTTTCAGGGCTGAACGGCCCCTCCCCAAGGCAGCAGGATTACCTGTTTATAATCCTTCCAGTTCCGCTGGAAATTAACGGTGCCATTCTCACGGCGCTGGATGAGGGTCCACCTGCCTCCACTGCTCTGCAGGTCACAGAACACCTGGAGGGGGTGGGCAAGGCACAGCTGGGAGCCCTTGGAGGCAGCCAGAGGCCAGGTCTGTGCTGGCCCAAATATGGCTAGGCTGACAGACCCCCACAGAGCAACAGGTgagcctgggggtcctgggcatcagaaagatccaggctcaaattgtccatccattgccatcatttttctaaagtggtgggtaagtaatgacctctcagagccttcctctcatttgtaaaatggaggtt
>gene=chr20_860198-861198; species=ponAbe
ATTCAGGTGATGGGGTCCCATAAAGCAGATGTGCACTGTCAGCTTTAGATGAGTTGATTTTTTCTGGGGGAGGAATGAGGGCAAAGCAGTCCCTTTCCAACAGCCCAGCCCCTGCCCCAGGTTTCAGAGCAGAATGGTCCCTCCCCAAGGCAGCAGGGTTACCTGTTTGTAATCCTTCCAATTCCGCTGGAAATTCACGGTGCCATTCTCACGGCGCTGGATGACGGTCCACCTGCCTCCACTGCTCTGCAGGTCACAGAACACCTGGAGGGGGTGGGCAAGGCACAGCTGGGAGCCCTTGGAGGCAGCCAGAGGCCAGGTCTGTGCTGGCCCAAATGTGGCTAGACAGACAGACCCCCACAGAGCAACAGGTgagcctgggagtcctgggcatcagaaagatccaggattaaattccccatccattgtcatcatttttctaaagtggtgggtaagtaatgacctctcagagccttcctctcatttgtaaaatggaggtt
>gene=chr20_860198-861198; species=rheMac
ATTCAGGTGATGGGGTACCATAAAGCAGATGTGCACTGTCAACTTTAGATGAGTTGATTTTTTCTGGGGGAGGAATGAGGGCAAAGCAGTCCCCTTCCAACAGCCCAACCCCTGCCCCAAGTTTCAGGGCTGAACGGCCCCTCCCCAAGGCAGCAGGGTTACCTGTTTATAATCCTTCCAGTTCCGCTGGAAATTAACGGTGCCATTCTCACGGCGCTGGATGAGGGTCCACCTGCCTCCACTGCTCTGCAGGTCACAGAACACCTGGAGGGGGTGGGCAAGGCACAGCTGGGAGCCCTTGGAGGCAGCCAGAGGCCAGGTCTGTGCTGGCCCAAATGTGGCTAGGCTGACAGACCCCCACAGAGCAACAGGTGAGCCTGGgggttctgggcatcagaaagatccaggctcaaattgcccatccattgccatcatttttctaaagtggtgggtaagtaatgacctctcagagccttcctctcatttgtaaaatggaggtt
>gene=chr20_867326-868326; species=hg19
GGGCTGGGAGGGAGACATTTTACTGTATATCCACTTGTGCCAACTCATTCTGCAGACTAAGAAATTGAGTCCAGCTAGGGCAGAAGAAATTTCCTCTGGACTCCCAATTATGCTGCAGGAAAAGAGAGAATTGGGGCACACTGAAATTCTAGAATTCCTGCCCTGTCTTCATGGGCCAAGAGTTTACCGATGACATCCTCCATCCTCACTGATTTCTAGACACCTAGTGTTAATTTAGAGTCATTGAAAGTGTCCCAGTCCTTGCCACTGAGACCTTGGGTTGGGAGAATAAGAAGATGGGCAGATTGTCATTAATTGCACCCAGATTAGAGAGAGCTGGGGGATCTTATGGCCTTATCCTGAACCGGCATGTGAACAACAACATCTTGCCTGATTCACAGGCCTGTGGCTTGTTCAGTGGGTAGATTTTGCCTTCTCCAGAACCCTGACTTTGGCAGCTTTTTTTCTTCACTCAGCTTGAAACTGAGGTGAAATCAGCC
>gene=chr20_867326-868326; species=bosTau
GAAGCAGGAAGGAGATATTTTCTTATGCATGAGGCTATGCCAA-CCATTCTCCAGTCTAAGAAAATGAGTCCAACCAGGGCCGGAGGAA-TTTCTCTGGACCCCAGATTATGCCTCAGG--AAGAGACAATTC-----CACCTGGACTCTAGAATTTTAG--CTGTCTCCATGGGCCAAGTGTGTATTGATGACACCCTCCATC---------------GCACTT--TATCAGTTCAGAGTCATTGGTAGTATCCCAGTGCTTCCC--CCTTCCCTTGGGAT-GGGGAGTAAGAATATATACAAACTATCATTAATGGCCCCCAGATCACAGGGAGCTTGAGGATGCTTGTTCCTTATCTTGACTCAGCATATGAACAATAACGTCTCATTCTGTACACAGGCCTGTGACTGCTTACCTGTGTGGGTTTTGCTTTCTCCACCAGCCTGAGCTTGGCAG--TTTTTTCTCCACTCAGCTCGAAACTGAGATGAAATCAGCT
>gene=chr20_867326-868326; species=calJac
GGGCTGGGAGGAAGACGTTTTACTGTGTATACACTTGTGTTGACTCATTCTGCAGACCAAGAAAATGAGTCCAGCTAGAGCAGAAGAAATTTCCTCTGGACTCCCAATTATGCTGTAGGAAA--AGAGAATTGAGGCACACTGAAATTCTAGAATTCCCG--CTGTCTTCACAAGCCGAGAGCTTACTGAGGACCGCCTCCATCTTCATTGATTTCTAGACACCTGGTGCTAATTTACAGTGACTGAAAATGTCCCAGTCCTCATCACTCAGACCTTGGGTTGGGGGAATAAGAAGATGGGTAGACTGTCATTAATTACACCCAGATCAGAGAGAGCTTGGAGATCTCATGGCCGTGTCCTGGCCCAGCATGTAAAC---AACTTCTTGCCTGATTCACAGGCCTGTGGCTTGTTCAGTGGGTAGATTTTGGCTTCTCCAGAACCCTGACCTTGGCAGT-TTTTTTCTTCACTCAGCTTGAAACTGAGATGAAATCAGCC
>gene=chr20_867326-868326; species=canFam
AGGATAGGAGGGAGACATTCTCCTATCTATGAGGTTATGCCAAACCATTCTCTAGGCTGGAACAACAAGTCTAGCCAGGGCAGAAGGAATTTCCCCTGAACCCCAAATTACACCGTAAGAAG-AAAAAAATTGGGAATCACTCGGATTCTAGAATTTTAG--CTATCTCCATGGGCCAAGAGCTTATTGATGACATCCTTCATCTTCACTGACTTCTAGGCACCCAGTGCCACTTCAGAC-------------CTCAGTCCTTGCCTCCTCCACCTTGGGGTGAGGGCATAAGAATATGGACAAACTATCATTAGCTGCACGCAGATGAGAGGGAGCTGGGTGGACCTGGAGCCTTATCCTGACCCAGCACGTGAACAATAACATCTCCCTTCGTACACAGGCCCGTGGCCGCTGCAGTGTGTGGGTTTGGCCTCCTCCAGCACCCTGACCTCGACAG---TTTTTCTCCACTCAGCTCGAAACCAAGATGAAATCAGCC
>gene=chr20_867326-868326; species=equCab
AGGGGAGGAGGGAGACGCTTTCCTACGCGTGAGCTTATGCTGA-CTATTCTCCAGACAAGAA-AATGAGTCCAGCCAGGGCAGCAGGAACTTCCCTCGGACCCCACATTATGCCACAGGAAGAGAGAGAATTTGGGCACACTCGGGTTCTAGAATTTTGG--CTGTCTCCATGGGCCAAAAGCTTACTGGTGACACCTTCCATCTTCACTGATTTCTAGGCACTTGGTGCCAGTTCAGAGTGATGGAAAGTGTTCCAGCCCTTGCCTCCCTCACCTTGGGGTGAGGGAATCAGAATATGGACACGCCATTATTAACTGCACCCAGATCCGAGGGGGCTGGGCGAGCCTTACGCCTTATCCTGACCCGACACGTGAGCAATCGCACCTCGCCCCGTGCACAGGCCCGTGGCTGCTTCCGT-TGTGGGTTTGGCCTTCTCCAGCACCCTGATCTTGGCAG--ATTTTTCTCTACTCAGCTGGAAACCGAGATGAAATCAGCC
>gene=chr20_867326-868326; species=gorGor
GGGCTGGGAGGGAGACATTTTACTGTATATCCACTTGTGCCAACTCATTCTGCAGACTAAGAAATTGAGTCCAGCTAGGGCAGAAGAAATTTCCTCTGGACTCCCAATTATGCTGCAGGAAAAGAGAGAATTGGGGCACACTGAAATTCTAGAATTCCTGCCCTGTCTTCACGGGCCAAGAGTTAACTGATGACATCCTCCATCCTCACTGATTTCTAGACACCTAGTGTTAATTTAGAGTCATTGAAAGTGTCCCAGTCCTTGCCACTGAGACCTTGGGTTGGGAGAATAAGAAGATGGGCAGATTCTCCTTAATTGCACCCAGATTAGAGAGAGCTGGGGGATCTTATGGCCTTGTCCTGAACCAGCATGTGAACAATAACATCTTGCCTGATTCACAGGCCTGTGGCTTGTTCAGTGGGTAGATTTTGCCTTCTCCAGAGCCCTGACTTTGGCAGC-TTTTTTCTTCACTCAGCTTGAAACTGAGGTGAAATCAGCC
>gene=chr20_867326-868326; species=panTro
GGGCTGGGAGGGAGACATTTTACTGTATATCCATTTGTGCCAACTCATTCTGCAGACTAAGAAATTGGGTCCAGCTAGGGCAGAAGAAATTTCCTCTGGACTCCCAATTATGCTGCAGGAAAAGAGAGAATTGGGGCACACTGAAATTCTAGAATTCCTGCCCTGTCTTCATGGGCCAAGAGTTTACTGATGACTTCCTCCATCCTCACTGATTTCTAGACACCTAGTGTTAATTTAGAGTCATTGAAAGTGTCCCAGTCCTTGCCACTGAGACCTTGGGTTGGGAGAGTAAGAAGATGGGCAGATTGTCATTAATTGCACCCAGATTAGAGAGAGCTGGGGGATCTTATGGCCTTATCCTGAACCGGCATGTGAACAGCAACATCTTGCCTGATTCATAGGCCTGTGGCTTGTTCAGTGGGTAGATTTTGCCTTCTCCAGAACCCTGACTTTGGCAGC-TTTTTTCTTCACTCAGCTTGAAACTGAGGTGAAATCAGCC
>gene=chr20_867326-868326; species=papHam
GGGCTGGGAGGGAGACATTTTACTGTATATCCACTTGTGCCGACTCCTTCTGCAGACTAAGAAAATGAGTCCAGCTAGGGCAGAAGAAATTTCCTCTGGACACCCAATTATGCTTCAGGAAAAGAGAGAATTGGGGCACACTGAAATTCTAGAATTCCTGCTCTGCCTTCATGGGCCAAGAGTTTACTGATGACATCCTCCATCCTCATTGATTTCTAGACACCTGGTGCTAATTT--AGTCATTGAAACTGTCCCAGTCCTTGCCACTGAGACCTTGGGTTGGGAGAATAAGAAGATGGGCAGACTGTCATTAATTGCACCCAGATC--AGAGAGCTGGGGGATCTTATGGCCTTATCCTGAACCAGCATGTGAACAACAACATCTGGCCTGATTCACAGGCCTGTGGCTCGTTCAGTGGATAGATTTTGCCTTCTCCAGAACCCTGACTTTGGCAGTTTTTTTTCTTCACTCAGCTTGAAATGGAGATGAAATCAGCC
>gene=chr20_867326-868326; species=ponAbe
GGGCTGGGAGGGAGACATTTTACTGTATATCCACTTGTGCCGACTCATTCTGCAGACTAAGAAAATGAGTCCAGCTAGGGCAAAAGAAATTTCCTCTGGGCTCCCAATTACGCTGCAGGAAAAGAGAGAATTGGGGCACACTGAAATTCTAGAATTCCCGCTCTGTCTTCATGGGCCAAGAGTTTACTGATGACGTCCTCCAACCTCACTGATTTCTAGACACCTAGTGTTAATTTAGAGTCATTGAAAGTGTCCCAGTCCTTGCCACTGAGACCTTGGGTTGGGAGAATAAGAAGATGGGCAGACTGTCATTAATTGCACCCAGATTAGAGAGAGCTGGGGGATCTCATGGCCTTATCCTGAACCAGCATGTGAAC---AACATCTTGTCTGATTCACAGGCCTGTGGCTTGTTCAGTGGGTAGATTTTGCCTTCTCCAGAACCCTGACTTTGGCAGC-TTTTTTCTTCACTCAGCTTGAAACTGAGGTGAAATCAGCC
>gene=chr20_867326-868326; species=rheMac
GGGCTGGGAGGGAGACATTTTACTGTATATCCACTTGTGCCGACTCATTCTGCAGACTAAGAAAATGAGTCCAGCTAGGGCAGAAGAAATTTCCTCTGGACACCCAATTATGCTGCAGGAAAAGAGAGAATTGGGGCACACTGAAATTCTAGAATTCCTGCTCTGCCTTCACGGGCCAAGAGTTTACTGATGACATCCTCCATCCTCATTGATTTCTAGACACCTGGTGCTAATTTAGAGTCACTGAAAGTGTCCCAGTCCTTGCCACTGAGACCTTGGATTGGGAGAATAAGAAGATGGGCAGACTGTCATTAATTGCACCCAGATC--AGAGAGCTGGGGGATCTTCTGGCCTTATCCTGAACCAGCATGTGAACAACAACATCTGGCCTGATTCACAGGCCTGTGGCTCGTTCAGTGGATAGATTTTGCCTTCTCCAGAACCCTGACTTTGGCAGT-TTTTTTCTTCACTCAACTTGAATTGGAGATGAAATCAGCC
>gene=chr20_927100-928100; species=hg19
GCCTGGATGTGAAGTGGGATTTCCAAGGCTGGCACTCAGTCCAGAGCACGAGCCTTGATGAGGAACAGATGCACTCACAGTCTGGGGTCGCCGCCCTCCCCTCCTCCACAGCCCAGGGTTGGGGTGGCGATAGCTTCCAGATGGGCTTGGCTCTTAGTGGGGCCTTAAATGACTCCCTCTGAGTCCCTGAGAGGTGGGACTTAGGGCCTCTTCCTTGGTTCTCAACCCCCCTGGCCCTGGGGGATACCTGAGGTAGCTGGGTTCAGGCCAGgtgaccttgggaatgccagccctgctccgagcctcagtttccccatctgagaaacaggcatTCTCCATCAAGCTGGCTTGGCAGAGCCACTGTGTCCTGTGATAGCTAAAGAGAAACATGAAGGAGGACCAGGAACCCCCAGGAAAGTAGGGTTTCTTTGGTTTTATTTTCTTTTTGTATTTACTTTCTGAATGTATAGTACATATCCATAGCATAAAATTTCAAAGGT
>gene=chr20_927100-928100; species=bosTau
GCCCAGCTGGGAAATGGGATTTCTAGGGCTGGAGCCCAGTTCAGAGCACAAGCCTTGATGAAGAACAGATG--CACAGAGTCCG--GGCCCTGCCCA-CCCTCCTCTGCAGCCCTGGATGGG-GGGGCGATGGCTTCCAGATGGGCTCGGCTCTGAGCGGTACCTTACTTGACTTTGTCTGGGTCCCTGCGGGGCCAGACTGCCGACCTCCTCCCTGGCTCTCAGCCCCGCTGGTCCTGGTAGATACCCAACGTACCTTGGTTTGGGCAAGGTGGCCTCAGGAATGTTGGTCCTGCCTAGAGCCT-AGTTTCCCCCTCTGAGAAGCAGACATTGTCCCGCAATCTGGCCTGGCAGGGCCGTCGTGCGCCGGGAAGCTTGAGGAGCAGCATGAGGGGGGGCTACCCGCCACTGGAAAAGTAGGGACTTTGTGCTT-----------------TCATTTTCTGAATGTATAATTCATATCCATAGTACAAGATCTTGAAGGT
>gene=chr20_927100-928100; species=calJac
GCCTGGATGGGAAGTGAGATTTCCAGAGCTGGCGCTCAGTCCAGAGCATGAGCCTTGATGAGGAACAGATGCACTCACAGTCCGGGGTCCCCGCCCTCCCTTCCTCCACAGCCCCATTTTGGGGTGGCGATGGCTTCCAGATGGGCTTGGCTCTGAGTGGTACCTTAAGTGACTCAGTCTGAGTCCCTGAGAGGCGGGACAGAGGGCCTCTTCCCTGGTTCTCAACTCCCGTGGCCCTGGGGGATACCTGTGGTAGCTGGGTTCAGgctgggtgagcttgggaatgtcagccctgctgggagcctcagtttccccatctgagaaacagggattCTCTACCAAGCTGGCTCGGCAGAGCCACTGTGTCCTGTGA-ACCCAAGGAGAAACACGAAGCAGGACCAGGAACCCCCAGGAAAGC-GGGCTTTTTTGGTTTTATTTTCCTTTTGTATTTACTATCTGAGTGTATAGTACATAGCCATAGCATAAAATTTCAAAGGT
>gene=chr20_927100-928100; species=canFam
GCTCTGCTGGGAAATGGGATTTCCAGGGCTGGAGCCGCATCTATAGCACCAGTCTTGATGAGGAACAGATGCACACAGAGTCAGG-GGCCCCGCCCACCCCTCCTCTGCAGTCCAGGATGAGGGGGGCGATCGCTTCCAGATGGGCCTGGCTCCGAGCAGCACCTTGGGTGATCCCATCTAGCTCTCTGGGGGACAGCACTGCGAGTCTCCTCCATGGCCCTCTGCCCCTCTGGTCCTGGCAGATACCTGAGGTACCTTGGTTGGGGCCAGTTGACCTGGGGAACATCTGCCTTG--------CTCAGTTTCCCCATCTGGGAAACCAGCATT-CTCATCAAGCTGGTCCAGCAGAGCGGTTGCATGCTGGGAAAGCTGCAGAGGAGCAGGAGGCA-GACCAGGCGCCCCTGGAAAAGTGGGGCTTCCTAGTTTTACTCTTCCATTTGGATTTATTTTTAGACTCTTTAATGCATAACCATAGTGCAAAATCTCAGAGGT
>gene=chr20_927100-928100; species=equCab
GCCGGGCTGGGAGGCAGGATTTCCAGG--------CTGGTCCGGAGCATGAG-CCTAATGAGAAACAGATGCGC---GAGTC----GGCCCCGCCCAGCCCTCC-CCGCAGCCC-GGATGC-GGGGGCGATCGCTTCCAGATGGGCTGGGCTTTGAGCGGTACCTTAAGTGACTCGGTCTGGGGCCC--GAGCGTGGGACGGCAGGCCTCTTCCCTGGCCCTCGGCCCCTCTGACCCTGCTAGACACCTGAGGTAGCTAGGTTTGGGGCAGgtgacctcggaaaggtctgccttgctcagagcctcagtttccccatctgagaaacaggcattctccatccggctggccaggcacggctgctgtgtgctgggaaacccgagcaggaacgtgagggagGAGCTGGCGCCCCTGGAGAGGTAGGGCTTTTTCTttttaattttctagttgtatttatttttggaatatataatatatttccgtattccaaaatctcaaaggt
>gene=chr20_927100-928100; species=gorGor
GCCTGGATGTGAAGTGGGATTGCCAAGGCTGGCACTCAGTCCAGAGCACGAGCCTTGATGAGGAACAGATGCACTCACAGTCTGGGGTCGCCGCCCTCCCTTCCTCCACAGCCCAGGGTTGGGGTGGCGATAGCTTCCAGATGGGCTTGGCTCTTAGTGGTGCCTTAAATGACTCCCTCTGAGTCCCTGAGAGGTGGGACTTAGGGCCTCTTCCTTGGTTCTCAACCCCCCTGGCCCTGGGGGATACCTGCGGTAGCTGGGTTCAGGCCAGg-gaccttgggaatgccagccctgctcagagcctcagtttccccatctgagaaacaggcatTCTCCATCAAGCTGGCTTGGCAGAGCCACTGTGTCCTGTGATAGCTAAAGAGAAACATGAAGGAGGACCAGGAACCCCCAGGAAAGTAGGGTTTCTTTGGTTTTATTTTCTTTTTGTATTTACTTTCTGAATGTATAGTACATATCCATAGCATAACATTTCAAAGGT
>gene=chr20_927100-928100; species=panTro
GCCTGGATGTGAAGTGGGATTTCCAAGGCTGGCACTCAGTCCAGAGCACGAGCCTTGATGAGGAACAGATGCACTCACAGTCTGGGGTCGCCGCCCTCCCCTCCTCCACAGCCCAGGGTTGGGGTGGCGATAGATTCCAGATGGGCTTGGCTCTTGGTGGTGCCTTAAATGACTCCCTCTGAGTCCCTGAGAGGTGGGACTTAGGGCCTCTTCCTTGGTTCTCAACCCCCCTGGTCCTGGGGGATACCTGTGGTAGCTGGGTTCAGGCCAGgtgaccttgggaatgccagccctgctccgagcctcagtttccccatctgagaaacaggcattCTCCATCAAGCTGGCTTGGCAGAGCCACTGTGTCCTGTGATAGCTAAAGAGAAACATGAAGGAGGACCAGGAACCCCCAGGAAAGTAGGGTTTCTTTGGTTTTATTTTCTTTTTGTATTTACTTTCTGAATGTATAGTACATATCCATAGCATAAAATTTCAAAGGT
>gene=chr20_927100-928100; species=papHam
GCCTGGATGGGAAATGGGATTTCCAAGGCTGGCGCTCAGTCCAGAGCATGAGCCTTGATGAGGAACAGATGCACTCACAGTCGGGGGTCCCCGCCCTCCCCTCCTCCACAGCCCAGGGTTGGGGTGGCGATAGCTTCCAGATGGACTTGGCTCTGAGTGGTGGCTTAAATGACTCCCTCTGAGTCCCTGAGAGGCGGGACTGAGGGCCTCTTCCCTGGTTCTCAAC-CCCCTGGCCCTGGGGGATACCTGCGGTAGCTGGGTTCAGGCCAGgtgaccttgggaatgtcagcccagctcagagcctcagtttccccatctgagaaacaagcattgtctatcaagctggcttggcagagctgctgtgTCCTATGATAGCTAAGAAGAAACATGAAGGAGGACCAGGAAGCCCCAGGAAAGTAAGGCTTCTTTGGTTTTATTTTCTTTTTGTATTTACTATCTGAATGTATAGTACATATCCATAGCATAAAATTTCAAAGGT
>gene=chr20_927100-928100; species=ponAbe
GCCTGGATGTGAAGTGGGATTTCCAAGGCTGGCACTCAGTCCAGAGCACAAGCCTTGATGAGGAACAGATGCACTCACAGTCC-GGGTCGCCGCCCTCCCCTCCTCCACAGCCCAGGATTGGGGTGGCGATAGCTTCCAGATGGGCTTGGCTCTGAGTGGTGCCTTAAATGACTCCCTCTGAGTCCCTGAGAGGTGGAACTGAGGGCCTCTTCCCTGGTTCTCAACACCCTTGGCCCTGGGGGATACCTGCGGTAGCTGGGTTCAGGCCAGgtgaccttgggaatgccagccctgctcagagcctcagtttccccatctgagaaacaggcattCTCCTTCAAGCTGGCTTGGCAGAGCTGCTGTGTCCTGTGATGGCTAAAGAGAAACATGAAGGAGGACCAGGAACCCCCAGGAAAGTAGGGTTTCTTTGGTTTTATTTTCTTTTTGTATTTACTTTCTGAATGTATAGTACATATCCATAGCATAAAATTTCAAAGGT
>gene=chr20_927100-928100; species=rheMac
GCCTGGATGGCAAGTGGGATTTCCAAGGCTGGCGCTCAGTCCAGAGCATGAGCCTTGATGAGGAACAGATGCACTCACAGTCCGGGGTCCCCGCCCTCCCCTCCTCCACAGCCCAGGGTTGGGGTGGCGATAGCTTCCAGATGGACTTGGCTCTGAGTGGTGCCTTAAATGACTCCCTCTGAGTCCCTGAGAGGCGGGGCTGAGGGCCTCTTCCCTGGTTCTCAACCCCCCCGGCCCTGGGGGATACCTGTGGTAGCTGGGTTCAGGCCAGgtgaccttgggaatgtcagcccagctcagagcctcagtttccccatctgagaaacaggcattgtccatcaagct-gcttggcagagctgctgtgTCCTATGATAGCTAAGAAGAAACATGAAGGAGGACCAGGAAGCCCCAGGAAAGTAAGGCTTCTTTGGTTTTATTTTC-TTTTGTATTTACTATCTGAATGTATAGTACGTATCCATAGCATAAAATTTCAAAGGT
>gene=chr20_946211-947211; species=hg19
CGCATGCCACCCAGGGATCAGGGAGCTGGTTATTGAAACCCAGAGGAAACCCAGAGGGAGCGTTAGGTGGGGGATGGTGGCAGTGGGAGTGGAAAGAAGGCACCCAGAGGGCAGTGGAGGTGAGGATCAGCTGCTCAGGGAGGCTGGAGACACGGAGTCAGGGGCCATCAGCAGCTGGAATGACCATGAATGTGAGCCCGGAGGGAATGCGTGGGCAGAGAGGCACAGTGTAGATGAGAATGCCAAGGAGCAGCCTAGTGCAGGAACGGGAGGGCTCACAGGCAGGAGTGTGACAAGGAGCTGTTAGGAAATAATCAGAGCAGTAATAACACTGATactgacacgtactgagcatctactgtgtgctggctgctgtactgagcactttaaattgtactaattcactttatcctcataacaattcctccccatgaggtaggctctatgttctattgtctttttttttttctaacgtttggagaaaccgaaggacagagagc
>gene=chr20_946211-947211; species=bosTau
AGGATGCCACCTGTGGCTGGTGGAGCAGATCACTG----ATGGAGGAAGCCCAGAGGAAGCACCAGGCT------GGGGATGGGCAGGGAGGGAAGAAGGCACCCACAGGGCAGGTGAGGATGTGGTCTGCTGCCCATGAGAGCTGAGGAGAGCGAGTTAGGAGCCATCAGTGTTTGGAATGACCATGAACATGAGCCCAGAGAGACTGTGTGGGCAGAGATATGTGATTCAGGTGAGAACGCTGGAGAACAGCCTCATAAAAGGACAGCGGTGCTCACA--CAGGAATCTG-AAAGGAGTAGGGGGAAAACAG------CAGTCataata------atgacatatattgagcacttac--tgtaccagctactgcattaagtactttaaagtgt----attaatttaccccttacaacaaccctctcccatgaagtagattttatgttctattgtaa-----tttt-ttaacatttggagaagctgaaggatagagagc
>gene=chr20_946211-947211; species=calJac
GGCATGCCACCCAGAGGTCATGGAGCTGGTTATTGAAACCCAGAGAAAACCCAGAGGAAGCGTCAGGAGGGGGATGGTGGCAGTGGGAGTGGAAAGGAGGCACCCAGAGGACAGTGGAGGTGACG-TCTGCTGCTCAGGGAGGCTGCAGACAGTAAGTCAGGGGCCATCAGCAGCTGGAATGAGCATAAA--TGAGCCCAGAGGGAATGCATGGGCAGAGATGCACAGTTCAGATGAGAATGCCAAAGAACAGTCTCATGCAGGAACGAGAGGGATCACAGGCAAGCGTATGACAAGGAGCTGTCAGAAAATAATCATAGCAGTAATAACACTGATactgacatgtactgagcatctactgtgtgctggttgctgtactgagcactttaaattgaactaattcacttaatcctcataacagtttctccccatgaggtaggctttatgttctatgctccttttttttaaaaaacttttggagaaactgaaggacaaagggc
>gene=chr20_946211-947211; species=canFam
--------------------------------------------------------------------------------------------------------------------------------------------------------------------------------------------------------------------------------------------------------------------------------------------------------------------------------------------------------------------------------------------------------------------------------------------------------------------------------------------------------------------
>gene=chr20_946211-947211; species=equCab
AGCATGCCACCCATGGATTGTGGAGCTGGTCATTGA---CAAAAAGCAGCCCAGAGGAAGCACCAGGCC------ggggatggggagggaggggaggaggcatccagagggcgggggggggggGGGCCCGCTGCTGAAGGAGGCTGGGGACAGCGAGTCAGGAGCCATCAGCTCTTGGGATGACCACAAACATGAGCCTAGAGAGAATGTGTGGGCAGAGATAGACAATTCAGGTGAGAACACTGGG-ACCAGCCTCATGATAGGACAGAAGAGCTCACC--CAGGAGTCTGAAAAGGAGCAGCAGGAAGACAG------CAGTAATaaca------atgacatgtagtgagcacctgctgtgtgctagcgactgtgtcaagtactttcaattgtattgactcgtttagtctccataacaaccc-ctcccatgaggtgggttctatgttctgttgtaa----tcttt-ttaacatttggagaaactgagagacagagagc
>gene=chr20_946211-947211; species=gorGor
TGCATGCCACCCAGGGATCACGGAGCTGGTTATTGAAACCCAGAGGAAACCCAGAGGGAGCGTTAGGTGGGGGATGGTGGCAGTGGGAGTGGAAAGAAGGCACCCACAGGGCAGTGGAGGTGAGGGTCTGCTGCTCAGGGAGGCTGGAGACACGGAGTCAGGGGCCATCAGCAGCTGGAATGACCATGAATGTGAGCCCGGAGGGAATGCGTGGGCAGAGATGCACAGTGTAGATGAGAATGCCAAGGAGCAGCCTAGTGCAGCAAC-GGAGGGCTCACAGGCAGGAGTATGACAAGGAGCTGTTAGGAAATAATCAGAGCAGTAATAACACTGATactgacac-tactgagcatctactgtgtgctggctgctgtactgagcactttaaattgtactaattcactttatcctcataacaattcctccccatgaggtaggctctatgttctattgtctttttttttttctgacgtttggagaaaccgaaggacagagagc
>gene=chr20_946211-947211; species=panTro
CGCATGCCACCCAGGGATCAGGGAGCTGGTTATTGAAACCCAGAGG-----------GAGCGTTAGGTGGGGGATGGTGGCAGTGGGAGTGGAAAGAAGGCACCCAGAGGGCAGTGGAGGTGAAGGTGTGCGGCTCAGGGAGGCTGGAGACACGGAGTCAGCGGCCATCAGCAGCTGGAATGACCGTGAATGTGAGCCCGGAGGGAGTGCGTGGGCAGAGAGGCACAGTGTAGATGAGAATGCCAAGGAGCAGCCTAGTGCAGCAACGGGAGGGCTCACAGGCAGGAGTATGACAAGGAGCTGTTAGGAAATAATCAGAGCAGTAATAACACTGATactgacacgtactgagcatctact-tgtgctggctgctgtactgagcacttgaaattgtactaattcactttatcctcctaacaattcctccccatgaggtaggctctatgttctattgtctttttttttttctaacgtttggagaaaccgaaagacagagagc
>gene=chr20_946211-947211; species=papHam
GGCATGCCACCCAGGGATCAGGGAGCTGGTTATTgaaacccagaggaaacccagaggaaGCGTTAGGCGGTGGACGGTGGCGGTGGGAGTGGAAAGAAGGAACCCAGGGGGCAGTGGAGGTGAGGGTCTGCTGCTCAGGGAGGCTGGAGACACGGAGTCAGGGGCCATCAGCAGCTGGAATGACCATGAATGTGAGCCCGGAGGGAATGCGTGGGCAGAGATGCACAGTTTAGATGAGAATGCCAAGGAGCAGCCTAGTGCAGGGACAGGAGGGCTCACAGGCAGGAGTATGACAAGGAGCTGTCAGGAAATAATCAGAGCAGTAATAACACTGATactgacatgtactgagcacctactgtgtgctggctgctgtactgagcactttaaattgtactaattcacttaatcctcataacaattcctccccacgaggtaggctctatgttctattgtcttttttttttt-taacgtttggagaaactgaaggacagagagc
>gene=chr20_946211-947211; species=ponAbe
CGCACACCACCCAGGGATCAGGGAGCTGGTTATTgaaacccagaggaaacccagaggaaGCATTAGGCAGGAGATGGTGGCAGTGGGAGTTGAAAGAAGGCACCCAGAGGGCAGTGGAGGTGAGGGTCTGCTGCTCAGGGAGGCTAGAGACACGGAGTCAGGGGCCATCAGCAGCTGGAATGACTGTGAATGTGAGCCCAGAGGGAATGCGTGGGCAGAGATGCACAGTTTAGATGAGAATGCCAAGGAGTAGCCTAGTGCAGGAATGGGAGGGCTCACAGGCAGGAGTATGACAAAGAGCTGTTAGGAAACAATCAGAGCAGTAATAACACTGATacttacatgtactgagcatctactgtgtgctggctgctgtactgagcactttaaattgtactaattcacttaatcctcataacaattcctccccatgaggtaggctgtatgttctattgtctttttttttttctaacgtttggagaaaccgaaggacagagagc
>gene=chr20_946211-947211; species=rheMac
------CCACCCAGGGATCAGGGAGCTGGTTATTgaaacccagaggaaacccagaggaaGCGTTAGGCGGTGGACGGTGGCGGTGGGAGTGGAAAGAAGGAACCCAGGGGGCAGTGGAGGTAAGGGTCTGCTGCTCAGGGAGGCTGGAGACACGGAGTCAGGGGCCATCAGCAGCTGGAATGACCATGAATGTGAGCCTGGAGGGAATGCGTGGGCAGAGATGCACAGTTTAGATGAGAATGCCAAGGAGCAGCCTAGTCCAGGGACAGGAGGGCTCACAGGCAGGAGTATGACAATGAGCTGTCAGGAAATAATCAGAGCAGTAATAACACTGATactgacatgtactgagcacctactgtgtgctggctgctgtactgagcactttaaattgtactaattcacttaatcctcataacaattcctccccacgaggtaggctctatgttctattgtctttttttttttttaacatttggagaaactgaaggacagagagc
>gene=chr20_980436-981436; species=hg19
ctgctgtgcgaccttggacaagtcagtttccttctctgaacctcagttccctcatccagaaaacaagcatctctcccctccctccactaagccactgtgagtagccaaagacacagtggacaggaaaTGAGAATGATTAATACTTACGAGCACCCATTAGGAGCCTGTGTCCTTAGCTACTCATCTTGCCCACAATCCTCCTTATGAGCAGGATACTTAAGTAAAAGATGGGTTGATGAAGGGAAAGGGGGTTTGTTTGATTTTTTGGTATTGTttagaatggagaaagatctcagagatcttctaaaggaccctcagatgggtaaagtgaggattggacaggcaaagtgacttatccaaagtcactcagttggtaactggggaagctgggatttgaactcagttgacctggctccagagcccatgcccctaactactaAACAAAGGCCATTCACAAAGGAGTGTCCCCATAGAGTCCCAAACTCACCCCAGCTCAGCTG
>gene=chr20_980436-981436; species=bosTau
ctgctgggccaccttggac-aatcagtttttctctctgaatctcagtttcctcatgcagaaaataagcatccc-cc--caccctctctgggttgttgtgagtgaccaaagacatgatgggcaggaaagGAGAATGACTAC---------------------------Tgcatttggctactcatcttacccac-atctgccctgtgagttgg-ta-tgaagttaaagaggagttactgaggagagagg----tGTTTTATTTTTTTGGTCTTTCTGagaactaagaaa-atcttagagagcttctaatagaccctcagatgggtaaactgaggttcaaagaggcaaagtgacatccccaaggtcactcagctggtaactgagg-----------------aaggcaggctgactccagagcctatga---gctttACCATAAAAGGGCCGTTCACAGACCAGTGTCCCCATGAGGTCGCAGACTCCCCGCAGCTCACCTG
>gene=chr20_980436-981436; species=calJac
-------------------------------------gaacctcagttccctcatccagaaaataagcatctctcccctccctccactaggccattgtgagtagccaaggacacagtggacaggaaaTGAGAATGATTAATACTTAGGAGCACCCATTAGGAGCCTGTGTCCTCAGCTACTCATCTTGCCCACAATCTTCCTTATGAGCAGGACACTTAAGTAAAACATGTGTTGATG-CGGGAAAGGGGTTTTGTCTGACATTTTGGTATTGCttagaatggagaaggatctcagacatcttctgaaggaccctcagatgggtaaagtgaggattggagaggcaaagtgacttatccaaggacattcagttggtaactaaggaagctgagatttgaactcagttcacttggctccagagcctatgcccctaaccactaAACAAAGGCCATTCACAAAAGAGTGTCCCCATGGAGT-----------CCCAGCTCAGCTG
>gene=chr20_980436-981436; species=canFam
ccgctgtgcaaccttgttcaaatcagtttccctctctgta--------tcctcaTCCAGATCATAAGCATCTC-CCCCCAACCCCACTAGGCTGCTGTGAGTAGCCAGAGACATCATGGCCGGGAAATGATGACTGGTAC---CTACAAATGCCCACTAGGAACCTGTATACGTGGCTACTTA--------------TACCTTGTGAGTTGG-TACTTCAGTAAAAAAGGAGTCAAT---GAGAAAG------TTTTTATTTTTTTGGTACattttaaaactgagaaaaatcttagagattttctaaaagaccctcagat--gtaaacccaggctcagagaggcaaagtgacctccttgaagccactcagctagtaactggggaagctgagatctgaactcaggcaggccaattccagagcccatggactcaaccactatacaagGGCCATTCGCGGAGGAGCATCCCTGTGAAGTTGTAAACTTCCCCTAGCTCACCTG
>gene=chr20_980436-981436; species=equCab
ctgctgtgcaaccttggacaaatcagtttccctttctgaagcacagtttcctcatccagaaaataagcatctc-cccctccctctgtgaggctgctacgagcggccaaggacacgatggacgggaaaTGAGAATGACTAA----GGCAAGTGCCCACCAGGAGCctgtgtacttggcaactcatctcccccac-atctgccctgtgagttgc-tacttaagttaaagcggagtcaatgaggagaaag------tttTTATTCTTTTGGTCTCTCttagagctgagaaagaccttagagatcttctaaaagaccctcagatgggtaaaccgaggctcagagaggcagagtgacttccccaaggtcactcagctgataactggggaag-ggggatttgaacccaggcaggctgactccagagcccaagcacttaacctctaagccaGGGCCATTCACAGAGAAGTGTCCCTAGGAAGTCC--AAACTCCCCCAGCTC-CCTG
>gene=chr20_980436-981436; species=gorGor
-----------------------------------------------------------------------------------------------------------------------------------------------------------------------------------------------------------ATGAGCAGGATACTTAAGTAAAAGA-GGGTTGATGAAGGGAAAGGGGGTTTGTTTGATTTGTTGGTATTGTttagaatggagaaagatctcagagatcttctaaaggaccctgagatgggtaaagtgaggattggacaggcaaagtgacttatccaaagtcactcagttggtaactggggaagctgggatttgaactcagttgacctggctccagagcccatgcccctaactactaAACAAAGGCCATTCACAAAGGAGTGTCCCCATAGAGTCCCAAACTCACCCCAGCTCAGCTG
>gene=chr20_980436-981436; species=panTro
ctgctgtgcaaccttggacaagtcagtttccttctctgaacctcagttccctcatccagaaaacaagcatCTCTCCCCTCCCTCCACTAAGCCACTGTGAGTAGCCAAAGACACAGTGGACAGGAAATGAGAATGATTAATACTTACGAGCACCCATTAGGAGCCTGTGTCCTTAGCTACTCGTCTTGCTCACAATCTTCCTTATGAGCAGGATACTTGAGTAAAAGATGGGTTGATGAAGGGAAAGGGGGTTTGTTTGATTTTTTGGTACTGTttagaatggagaaagatctcagagatcttctaaaggaccctcagatgggtaaagtgaggattggacaggcaaagtgacttatccaaagtcactcagttggtaactggggaagctgggatttgaactcagttgacctggctccagagcccatgcccctaactactaAACAAAGGCCATTCACAAAGGAGTGTCCCCATAGAGTCCCAAACTCACCCCAGCTCAGCTG
>gene=chr20_980436-981436; species=papHam
ctgctgtgcaaccttggacaagtcagtttccttctctgaacctcagttccctcatccagaaaacaagcgtctctcccctccctccactaggccattgtgagtagccaaggacacagtggacaggaaaTGAGAATGATTAATACTTACCAGCACCCGTTAGGAGCCTGTGTCCTCAGCTACTCATCTTGCCCACAATCGTCCTTATGAGCAGGATACTTAAGTAAAAGATGGGTTAATGAAGGGAAAGGGGGTTTGTTTGATTTTTTGGTATTGTTTAGAATGGAGAAGGATCTCAGATATCTTCTAAAGGACCCTCAGATGG-------------------------GTGA----------------------------------------------------------------------------CCCTAACTACTAAACAAAGGCCATTCACAAAGGAGTGTCCCCATAGAGTCCCAAACTCACCCCAGCTCAGCTG
>gene=chr20_980436-981436; species=ponAbe
ctgctgtgcaaccttggacaagtcagtttccttctctgaacctcagttccctcatccagaaaacaagcatctctcctctccccccactaggccactgtgagtagccaaagacacagtggacaggaaaTGAGAATGATTAATACTTACGAGCACCCATTAGGAGCCTGTGTCCTTAGCTACTCGTCTTGCCCACAATCTTCCTTATGAGCAGGATACTTAAGTAAAAGATGGGTTGATGAACGGAAAGGGGGTTTGTTTGATTTTTTGGTATTGTttagaatggagaaagatctcagagatcttctaaaggaccctcagatgggtaaagtgaggattggagaggcaaagtgacttatccaaggtcactcagtgggtaactggggaagctgggatttgaactcagttgacctggctccagagcccatgcccctaactactaAACAAAGGCCATTCACAAAGGAGTGTCCCCATAGAGTCCCAAACTCACCCCAGCTCAGCTG
>gene=chr20_980436-981436; species=rheMac
ctgctgtgcaaccttggacaagtcagtttccttctctgaacctcagttccctcatccagaaaaCAAGCGTCTCTCCCCTCCCTCCACTAGGCCATTGTGAGTAGCCAAGGACACAGTGGACAGGAAATGAGAATGATTAATACTTACCAGCACCCGTTAGGAGC-------------------TCTTGCCCACAATCGTCCTTATGAGCAGGATACTTAAGTAAAAGATGGGTTAATGAAGGGAAAGGGGGTTTGTTTGATTTTTTGGTATTGTttagaatggagaaggatctcagatatcttctaaaggaccctcagatgggtaaagtgagaattggagacgcaaagtgacttatccaaggtcactcagttggtaaatggcgaagctgggatttgaactcagttgacctggctccagagcccatgcccctaactactaAACAAAGGCCATTCACAAAGGAGTGTCCCCATAGAGTCCCAAACTCACCCCAGCTCAGCTG
>gene=chr20_1021368-1022368; species=hg19
gccaaactctttcttacctagggattttgcacacgctgttccctctgcctggaacatcttcctcttcactcttctcatggctgttccttgtatcttctgagtttcaacttgactgttgcctccaggaaggcttccctgatcaccctatagtaagtaggatttctctgacatcatctctcaacctcttttttgcttccttcatggaagtcatcactgcttttttatatttacttgttggcatggatggttctcatctattctctccatgagaccatgagctcctccagggcaggaagcctgactgttcagacatggggcctcagcacctgacccagcacctggcatggaggaggcccttgagaagtgtttgttaagcaaataaaCAAATCCTTTatgaattagtgaatgaatgagtaaatgaatgaaAGATTAAACAGAAAAGGCCTCTGACTGCTGATGCTCAGGCACTCACCAGGAAACCCAAAGTAACACAGGTTGTT
>gene=chr20_1021368-1022368; species=bosTau
gtcaaa------cccacctagggct-tcgcacctaatgttccccatgcct-gaacacccttctcttctctcttcacgtggctgctcc-ttcatcttct-----tcaacttgatggcc-cctccagggaaccttccctgactacccctgagaaaacaggatttctctaacatcatctctcatccccttgttt----ccttcacagatgtcaccaccatctctttacctttatttgttggcatgtattgttctcatctgttctccccatgagaccatcagtgcctccagtccaggaagcccg----tcctgatggtggatcccagtacctgacctagcacctggcatgggg------cttgagaaatacttgttcagcaaat----aagtTCATTATGAATGAACAAATGAGCAAGT---TGAGTAAGTGGTGAAACCAG--------TTGCCCACCGATGCCCTCACATTCACCCAGAAGCCCAGTTCAACACAGATTGCT
>gene=chr20_1021368-1022368; species=calJac
gctacactttttcttacctagggattttgcacatgctgttccctctgcctggaacagcttcctcttcacccttctcatggctgttccttgtatcctctgagtttcagcttgactgttgcctccaggaaggcttccctgatcacaccatagtaagtaggatttctctgccatcatctctcaacctctcatttgctttcttcatggaagtcatcaccatgtatttatatttatttgttggaatggatggttctcgtcttttttctccatgagaccgtgagctcctccagggcaggaagtctgactcttccatcatgaggcct------------cagcacctggcatggaggaggcccttgagaagtgtttgttaagcaagtaaaCAAATCCATTatgaattagtgaatgaatgagtaaatgaatgaacgaTTAAACAGAAAAGGCCTCTGACTGCTGATGCTCGGGCTCTCGCCAGGAAACCCAAAGTAACACAGGTTGTT
>gene=chr20_1021368-1022368; species=canFam
-------tctttcccaccaagggcttttgcacatgatatttcttcttccaggaacacctttctcttcactc--ttggtag-----cctttcatcctct-----ccagcttgattgtt-cctctggggagcctacactgatcaccctatagaaagcaggatttctctagctt--tctctcaacctctcatttgttattgtcacagacatcatcaccacctttttatctttatttgttggcatggatggttgatatccattctccccatgagatcatgagctcctccagggcgggaagtctgactgtctttagagtgggtcccagcatctgacctagcacctggcatggaggaggcccttgagaaatatttattgagcaaataaaCCAATTCATCATCAATGAATG--------AGTAAATGAATAAATGATGAA--CAA--------TTGCCTACTGATGCTCAGGCACTCACGAGGATGCCTAAGGCAACACAGATTGCT
>gene=chr20_1021368-1022368; species=equCab
gccaaatcctcgcccacctagggcttttgcacatgatattcaatctgcctggaatatccttcttctca----------ggctgttcctttcatcctcc-----tcagcttgattgtt-cctccaggggcccttccctgaccaccccagaggaagcaagatttctccgacatcatctctcaacctcttgtctgcttccttcatacacatcatcaccatctttttctctttatttgttggcatggatggttctcatccgttctccccatgagaccatgagctcctccagggcaggaagcctggccctcctgatgctgggtcccaccccctgacatagcacctggcgtggagaagccccttgagaaatgtttgttaagcaaatcaatAAATTCATTatgaataaatgaatgaacaagtaaatgaataaatgaTGAAACCAG--------CTGTGCGCTGATACGCATGGGCTCACCAGGAAGCCCAAGGCCATGCAGGTTGCT
>gene=chr20_1021368-1022368; species=gorGor
gccaaactctttcttacctagggattttgcacacgctgttccctc-gcctggaacatcttcctcttcactcttctc-tggctgttccttgtatcttctgagtttcagcttgactgttgcctccaggaaggcttccctgatcaccctatagtaagtaggatttctctgacatcatctctcaacctcttttttgcttccttcatggaagtcatcactgcttttttatatttacttgttggcatggatggttctcatctattctctccatgagaccgtgagctcctccagggcaggaagcctgactgttcagacatggggcctcagcacctgacccagcacctggcatggaggaggcccttgagaagtgtttgttaagcaaataaaCAAATCCTTTatgaattagtgaatgaatgagtaaatgaatgaaAGATTAAACAGAAGAGGCCTCTGACTGCTGATGCTCAGGCACTCACCAGGAAACCCAAAGTAACACAGGTTGTT
>gene=chr20_1021368-1022368; species=panTro
gccaaactctttcttacctagggattttgcacacgctgttccctctgcctggaacatcttcctcttcactcttctcatggctgttccttgtatcttctgagtttcaacttgactgttgcctccaggaaggcttccctgatcaccctatagtaagtaggatttctctgacatcatctctcaacctcttttttgcttccttcatggaagtcatcactgcttttttatatttacttgttggcatggatggttctcatctattctctccatgagaccgtgagctcctccagggcaggaagcctgactgttcagacatggggcctcagcacctgacccagcacctggcatggaggaggcccttgagaagtgtttgttaagcaaataaaCAAATCCTTTatgaattagtgaatgaatgagtaaatgaatgaaAGATTAAACAGAAAAGGCCTCTGACTGCTGATGCTCAGGCACTCACCAGGAAACCCAAAGTAACACAGGTTGTT
>gene=chr20_1021368-1022368; species=papHam
gccaaactctttcttacctagagattttgcacacgctgttccctctgcctggaacatcttcctcttcactcttctcatggctgttccttgtatcttctgagtttcaacttgactgttgcctccaggaaggcttccctgatcaccccatagtaagtaggatttctctgacatcatctctcaacctctcttttgcttccttcgtggaagtcatcaccgcttttttatatttacttgttggcatggatggttctcatctattctctccatgaaaccgtgagctcctccagggcaggaagcctgactgttcagacatggggtctcggcacctgacccagcacctggcgtggaggaggcccttgagaagtgtttgttaagcaaataaaCAAATCCATTATGAATTAGTGAATCAATGAGTACATGGATGAAAGGTTAAACAGAAAAGGCCTCTGACTGCTGATGCTCAGGCACTCACCAGGAAACCCAAAGTAACACCGGTTGTT
>gene=chr20_1021368-1022368; species=ponAbe
gccaaactctttcttacctagagattttccacacgctgttccctctgcctggaacatcttcctcttcactcttctcatggctgttccttgtatcttctgagtttcaacttgactgttgcctccaggaaggcttccctgatcaccccatagtaagtaggatttctctgacatcacctctcaacctctcttttgcttccttcatggaagtcatcaccgcttttttatatttacttgttggcatggatggttctcatctattctctccatgagaccgtgagctcctccagggcaggaagcctgactgttcagacatggggcctcagcacctgacccagcacttggcatggaggaggcccttgagaagtgtttgttaagcaaataaaCAAATCCATTatgaattagtgaatgaatgagtacatgaatgaaagattaaaCAGAAAAGGCCTCTGACTGCTGATGCTCAGGCACTAACCAGGAAACCCAAAGTAACACAGGTTGTT
>gene=chr20_1021368-1022368; species=rheMac
gccaaactctttcttacctagagattttgcacacgctgttccctctgcctggaacatcttcctcttcactcttctcatggctgttccttgtatcttctgagtttcaacttgaccattgcctccaggaacgcttccctgatcaccccatagtaagtaggatttctctgacatcatctctcaacctctcttttgcttccttcatggaagtcatcaccgcttttttatatttacttgttggcatggatggttctcatctattctctccatgaaactgtgagctcctccagggcaggaagcctgactgttcagacacggggtctcggcacctgacccagcacctggcatggaggaggcccttgagaagtgtttgttaagcaaataaaCAAATCCATTATGAATTAGTGAATCAATGAGTACATGAATGAAAGATTAAACAGAAAAGGCCTCTGACTGCTGATGCTCAGGCACTCACCAGGAAACCCAAAGTAACACCGGTTGTT
>gene=chr20_1076285-1077285; species=hg19
CCCAGCTACgaccttgagcaagcacatcactcttgaaacctctttccacttgtgaaaaatggaaacagtaatggggtaacgagattgttaagaggatgaaatgagagcttgtgtgtatagggctAGGTTTTACCATGATGCATACATGTGCACAAATGATGCAGGCTTTACTTTCTCTAATGGATCtgtgtgtgtgtgtgtgtgtttgtgtgtgtgtgtgtgtAAGAAGCTCCTGGGGATCTTGcttctcctctctctacttcttctctacttccttctctctacttctctttccctgacttctctctcttccctgatcttccttcctAGACACACAGGACATCCCTAACAACTTATCCTAGATTTTTTCTACCTATGAAAAAATAGGTAGAAAAGTGGATCTTGCTTATAGTCAGGATCCATCTTGCTGCCCAGcaggccaggcttttcatgtatggatgggaacctaaagagttggaaagattagcttctctctaaaa
>gene=chr20_1076285-1077285; species=bosTau
TCAGGTtatggccttgagcaagcacatcactctttctatctctttccacatgtgatcaatgggg-tgataatgtgcctaccAGTTTGATATGAGGATAAAACAAGAGCATGTGTGCAGGTTGTGAGAC--TACCACAGGGAGCATATACACACAAATGATGGAGTCTTTGCTTTCTCTAACTGATCTgtgtgtgtgtgtgtgtgtgtgtgtgt----gAATAAAAGAAGCTCCCAGAAATCTTGCT---------------ACC------------TCTCTCTACTTCTTGCTCCCTGACTTCTCTCT--TCCCTGATCTTCCTTCCTAGGCAGTAGGGTCATCCCTAACAACTTATCTA----------------------------------------------AGATGGTCAAGATCCATCTTCCTACCCATCAGGTCaggcttttcacatattgatgaaa-ccta-ggaattgagaaaacttgtttctctctaaat
>gene=chr20_1076285-1077285; species=calJac
TCCAGCtatgaccttgagcaagcacctcactctctaagcctctttccacttgtgaaaaatgggactagtaatggggtaacaagattgtgaaga-gatgaa-tgaaggcatgtgtgtatagagctGGGATTTACCATGATGCACACATGTGCACAACTGATGCAGGCTTTACTTTCACTAATAGATCTCTGCGTGTgtgtgtgtgtgtgtgtgtgtgtgtgtgtAAGAAGCTCCTGGGGATCTTGCTTCT------TCTacttcctccctacttccttctctctacttctctttccctgacttgtctctcttccctgatcttccttcctaggcacacaggacattcctaacaacttatcttcgattttttctacctatgaaaaaataggtagaaaagtggatcttgctg----------------------tccagcaggccaggcttttcgtgtactgatgggaccctaaagagttgggaagattagcttctctttaaat
>gene=chr20_1076285-1077285; species=canFam
--------------------------------------------------------------------------------------------------------------------------------------------------------------------------------------------------------------------------------------------------------------------------------------------------------------------------------------------------------------------------------------------------------------------------------------------------------------------------------------------------------------------
>gene=chr20_1076285-1077285; species=equCab
tcaagctatgacctcgagcaagcacatcgctctctcagtctcgttccatgtgtgaaaaatagggatgaggatgtgcctcccagcttgttatgaggaggaaatgagagcgtgcgtat--ggggctagaacttaccatggcgagcagatgcgcacaaACACTGCAGTCTCTGCTTTCTCCTCCTGATCTgtgtgtgtgtgtgcgtgtgtgtgtgt----gtgtAAAGGAAGCTCCCAGCGATCCTGCT---------------TCC------------TCTCTCTACCTCTTATTCCCTGACTTCTCTCTCTTCCCTGATCTTCTTTCCTAGGCAGACAGGACATCGTTAACAACTTATCCAACTATttttctacctgtg--------------------------gcttatggtcaagatccatcttcctgtcccccaggccaggctcttcctgtactgatggaacccta-ggaattgagaaaatttgtttctccctaaat
>gene=chr20_1076285-1077285; species=gorGor
CCCAGCtatgaccttgagcaagcacatccctctttaagcctctttccacttgtgaaaaatggaaacagtaatggggtaacaagattgttaagaggatgaaatgagagattgtgtgtatagggctAGGTTTTACCATGATGCACACATGTGCACAAATGATGCAGGCTTTACTTTCTCTAATGGATCtgtgtgtgtgtgtgtgtgtgtgtgtgtgtgtgtgtgtAAGAAGCTCCTGGGGATCTTGcttcccctctctctacttcttctctacttccttctctctacttctctttccctgacttctctctcttccctgatcttccttcctAGACACACAGGACATCCCTAACAACTTATCCTAGATTTTTTCTACCTATGAAAAAATAGGTAGAAAAGTGGATCTTGCTTACAGTCAGGATCCATCTTGCTGCCCAGcaggccaggcttttcatgtatggatgggaac-taaagagttggaaagattagcttctctctaaaa
>gene=chr20_1076285-1077285; species=panTro
CCCAGCTACgaccttgagcaagcacatcactcttgaaacctctttccacttgtgaaaaatggaaacagtaatggggtaacgagattgttaagaggatgaaatgagagcttgtgtgtatagggctAGGTTTTACCATGATGCACACATGTGCACAAATGATGCAGGCTTTACTTTCTCTAATGGATCtgtgtgtgtgtgtgtgtgtttgtgtgtgtgtgtgtgtAAGAAGCTCCTGGGGATCTTGcttctcctctctctacttcttctctactttcttctctctacttctctttccctgacttctctctcttccctgatcttccttcctAGACACACAGGACATCCCTAACAACTTATCCTAGATTTTTTCTACCTATGAAAAAATAGGTAGAAAAGTGGATCTTGCTTATAGTCAGGATCCATCTTGCTGCCCAGCAGGCCAGGCTTTTCATGTATGGATGGGAACCTAAAGAGTTGGAAAGATTAGCTTCTCTCTaaaa
>gene=chr20_1076285-1077285; species=papHam
-----------------------------------AaacctctttccacttgtgaaaaattgaaacagtaatggtgtaacaagattgttaagaggatgaaatgagagcatgtgtgtatagggctAGGTGTTACCATGACGCACAC--GTGCACAAATGATGCAGGCTTTACTTTCTCTAATGGATCTCtgtgcgtgtgtgcgtg--tgtgtgtgtgtgtgtgtAAGAAGCTCCTGGGGATCTTGcttctcctctctctacttcttctctacttccttctctctactcctctttccctgacttctctctcttccctgatcttccttcctAGACACACAGGACATCCCTAACAATTTATCCTAGATTTTTTCTACCTATGAAAAAATAGGAAGAAAAGTAGATCTTGCTTAAAGTCAGGATTCATCTTGCTGCCCAGcaggccaggcttttcgtgtatcgatgggaccctaaagagttgggaagattagcttctctcaaaaa
>gene=chr20_1076285-1077285; species=ponAbe
CCCAGCTACgaccttgagcaagcacatcactctttaaacctctttccacttgtgaaaaatggaaacagtaatggggtaacaagattgttaagaggatgaagtgagagcttgtgtatatagggcTAGGTTTTACCATGATGCACAC--GTGCACAAATGATACAGGCTTTACTTTCTCTAATGGATCTCTGTGCCtgtgtgtgtgtgtgtgtgtgtgtgtgtgtAAGAAGCTCCTGGGGATCTTGcttctcctctctctacttcttctctacttccttctctctacttctctttccctgacttctctctcttccctgatcttccttcctAGACACACAGGACATCCCTAACAACTTATCCTAGATTTTTTCTACCTATGAAAAAATAGGTAGAAAAGTGGATCTTGCTTATAGTCAGGATCCATCTTGCTGCCCAGcagcccaggcttttcatgtatcgatgggaacctacagagttgagaagattagcttctctctaaaa
>gene=chr20_1076285-1077285; species=rheMac
CccagctatgaccttgagcaagcatatcactctttaaacctctttccacttgtgaaaaattgaaacagtaatggtgtaacaagattgttaagaggatgaaatgagagcatgtgtgtatagggctaggtgttaccatgacgcacacatgtgcacaaatgatGCAGGCTTTACTTTCTCTAATGGATCTCtgtgcgtgtgtgcgtgtgtgtgtgtgtgtgtgtgtAAGAAGCTCCTGGGGATCTTGcttctcctctctctacctcttctctacttccttctctctacttctctttccctgacttctctctcttccctgatcttccttcctAGACACACAGGACATCCCTAACAATTTATCCTAGATTTTTTCTACCTATGAAAAAATAGGAAGAAAAGTAGATCTTGCTTAAAGTCAGGATTCATCTTGCTGCCCAGCAGGCCAGGCTTTTCGTGTATTGATGGGACCCTAAAGAGTTGGGAAGATTAGCTTCTCTcaaaaa
>gene=chr20_1101340-1102340; species=hg19
CAATTCCCCAAGGTCCATCTAATTTTTCTCTGTTCATGGTGCTATTCGTTGAGCTTCTGCAGGCCAGAAAAAGATGCTGGTTTCAGACATCTTTGGGGAGGCCCAGGAGCCTGGGGAATTAGGTTTTTGTAAGGCATTGCCACCTTTCCTCTATCTACCCCAGCACTAAATCTTGCATGCCCCCGAAGGAATGAGTGTTTGGATTGCAAACTAGAGTGTGGTGTATTTTTGCTTCTCTCTGCCTTTTCTCCTTGATTGCCATTGGGGCTCAGGTTGCACTTGTCCTTCTGTCGCTTCTGCTGAGTCTACTTTCATTCAGAGTGGAAACTGGAGAGGCATCTTTCCTATTAGTTTATTTAAGAAGAGGTTTAATTTTTCAGCCTGGGGCCAGCCAACTCAGCTGACTCAATTGTGTTTTCCAAGCTCAGAGGATATTTGTGTTGCCTCTCCAGCCATCTGCTGTTTCCACCCTTCTGGGGGTGATAAGAAGGAGAGGAAGG
>gene=chr20_1101340-1102340; species=bosTau
TGAATCTCAGAGGTGCAG----------TCTGTTTACCATGCCACATGTTGAGTTCATGCAAAACAGAAAAAGTTGCTGGCTCCAGACCTCTTGGGGGAGGCCCAGGAGAGTGCATA-TGGGGA-ATTGGAAAGCATTACCCACTGTCTTCTGTCCACTCCAGTGCTAGGTCAAGCATGCCC-CTGGGGGATGAGTGTTTGTGTTGCGCACTAAAGCGTGGTGTATTTTTGCTTCTCTCTG------CCC-TTAAATGCTTCTGGGGCTCAGGTTGTGCTTGTTGTCCTCTCACTTCTGC---GTTTACTTTCATTCAGAGTAGAAGTTGGAGGAGTATCTTTCCTATTAGTTTATTCAAGAGAGGTTTTAGTTTTCCAGCGTGGGGCCCACAGACTCAGCTGAGCCAGCGGTGTTTGCAAAGTTCAGAGAATGTTTGT----CTGAAGCAGCCGCCTCCTGCTCCCACCCTTCTAGGGGTGATAAGAGAGAGAGGAAGG
>gene=chr20_1101340-1102340; species=calJac
CAATTCCCAAAGGTCCATCTAATTTTTCTCTGTTCATGGTGTTATTTGTTGAGCTTCTGCAGGCCAGAGAAAGATGCTGGCTTCAGACTTCTTTGGGGAGGCCCAGGAGCCTGGGGAATGGGGTTTTTGTAAGGCATTGCCACCTTTCCTCTATCTATCCCAGCACTAAATCTTGCATACCCCCAAAGGAATGGGTGTTTGGATTGCAAACTAGAGGGTGGTATATTTTTGCTTCTCTCTGCCCTTTCTCCTTGGTTGCCATTGGGGCTCAGATTGCACTTGTACTCCTGTCACTTCTGCTGAGTCTACTTTCATTCAGAGTAGAAGCTAGAGAGGCATCTTTCCTGTTAGTTTATTTAAAAGGAAGTTTAATTTTTCA-CCTGGGGCCAGCCAACTCAGCTGCCTCAATCGTGTTTTCCAAGTTCAGAGGATATTTGTGTTGCCTCTCCAGCCACCTCCTGTTCCCACCCTTCTGTGGGTGATAAGAGGGAAAGGAAGG
>gene=chr20_1101340-1102340; species=canFam
TGATTCCTAAAGATCCATCTAATTCCACTCTGTTCATGGTGCCACCTGTTGAGTTCGTGCAGGCCGGGAAAAGATGCTGGTCCCAAATGTCTTACAGGAGGCCAGGGAGACCAGGGA-GGAGGGTTTTGAAAGACACTG-------------------CCCAGTGGCAAATCAGGCATGCCC-TCTGGGGTTGGGTGTTTGTATTGCTGTCTGAT-----GTGTCATCTTGCT--TCTGTGCCC--TGTC-TCCAGTGCTGCTCAAGCTCTGGTTGCACTTGTCCTCCTGTGACTTTTGCTAAGTCCACTTCCATG-AGAGTAGAAGTTAGAGAGGCAT-----CTATTAGTTTAATTAAGAGAGAGTTTAATTTTCTGGCCTGGGACCAGCAGACTCTGCTGAGT--------TCTTCTATGCTCAGAGGATGCTTATGTTGCCTCTCCAGCAACCTCCTGCCCCCACCCCTTG-TAGAGGTGA--TGAGAGAGGAAGG
>gene=chr20_1101340-1102340; species=equCab
TGATTTCCAAAGGTCCGTCTAACTCCACTCTGTTCGTGGTGCCATGTGTTGAGTTGATGCAGGCCAGAAAAAGAAGCTGGCTCCAG---------GGGAGGCCGAGGAGAGT-GGGA-TGAGGGTTTTGAAAGGCGTTGCGCCCTGTCCTCTGTCCACCCCAGTGCTAAATCATG-GTGCCT-CTGAGGGGATGGGGTTGGTATTGTACCCCGGA-----GTGTAGTTTTCCTTCTCTCTGTCCTTTCTC-TTAAGTGCGGTGGGAGCTCAGGTTGCACTTGTCCTCCTCTCACTTCTGCTGGGTCTCCTTTCATTCAGAGTAGAAGTTGGCGAGGCATCTTTCCTGTTAGTTTATTTAAGAGAGGGTTTAATTTCCTAGTCTGAAACCAATAGTGTC-GCCCAGT-------------------CAGAGGGTGTTTATGTTGCCCCTCCAGCCACCTCCTGCCCCCACCCTTTT-GGGGTGATAAGAGAGAGAGGAAGG
>gene=chr20_1101340-1102340; species=gorGor
CAATTCCCCAAGGTCCATCTAATTTTTCTCTGTTCATGGTGCTATTCGTTGAGCTGCTGCAGGCCAGAAAAAGATGCTGGTTTCAGACATCTTTGGGGAGGCCCAGGAGCCTGGGGAATGAGGTTTTTGTAAGGCATTGCCACCTTTCCTCTATCTACCCCAGCACTAAATCTTGCATGCCCCCGAAGGAATGAGTGTTTGGATTGCAAACTAGAGTGTGGTGTATTTTTGCTTCTCTCTGCCTTTTCTCCTTGATTGCCATTGGGGCTCAGGTTGCACTTGTCCTTCTGTCGCTTCTGCTGAGTCTACTTTCGTTCAGAGTGGAAACTGGAGAGGCATCTTTCCTATTAGTTTATTTAAAAAGAGGTTTAATTTTTCAGCCTGGGGCCAGCCAACTCAGCTGACTCAATTGTGTTTTCCAAGTTCAGAGGATATTTGTGTTGCCTCTCCAGCCATCTGCTGTTTCCACCCTTCTGGGGGTGATAAGAAGGAGAGGAAGG
>gene=chr20_1101340-1102340; species=panTro
CAATTCCCCAAGGTCCATCTAATTTTTCTCTGTTCATGGTGCTATTCGTTGAGCTTCTGCAGGCCAGAAAAAGATGCTGGTTTCAGACATCTTTGGGGAGGCCCAGGAGCCTGGGGAATGAGGTTTTTGTAAGGCATTGCCACCTTTCCTCTATCTACCCCAGCACTAAATCTTGCATGCCCCCGAAGGAATGAGTGTTTGGATTGCAAACTAGAGTGTGGTGTGTTTTTGCTTCTCTCTGCCTTTTCTCCTTGATTGCCATTGGGGCTCAGGTTGCACTTGTCCTTCTGTCGCTTCTGCTGAGTCTACTTTCGTTCAGAGTGGAAACTGGAGAGGCATCTTTCCTATTAGTTTATTTAAAAAGAGGTTTAATTTTTCAGCCTGGGGCCAGCCAACTCAGCTGATTCAATTGTGTTTTCCAAGCTCAGAGGATATTTGTGTTGCCTCTCCAGCCATCTGCTGTTTCCACCCTTCTGAGGGTGAT---AAGGAGAGGAAGG
>gene=chr20_1101340-1102340; species=papHam
CAATTCCCCAAGGTCCATCTGATTTTTCTCTGTTCATGGTGCTATTTTTTGAACTTCTGCAGGCCAGAAAAGAATGCTGGTTTCAGAAATCTTTGGGGAGGCCCAGGAGCCTGGGGAATGGGGTTTTTGTAAGGCATTGCCACCTTTCTTC--------------CTGAATCTTGCATGCTCTTGAAGGAATGGGTGTTTGGATTGCAAACTAGAGCGTGGTGTATTTTTGCTTCTCTCTGCCTTTTCTCCTTGATTGCCAGTGGGGCTCAGGTTGCACTTGTCCTCCTGTCACTTCTGCTGAGTCTACTTTCATTCAGAGTGGAAGCTGGAGAGGCATCTTTCCTGTCAGTTTATTTAAAAGGAGGTTTAATTTTTCAGCCTGGGGCCAGCCAACTCAGCTGACTTGATTGTATTTTCCAAGCTCAGAGGATATTTGTGTTGCCTCTCCTGCCATCTCCTGTTTCCACCCTTCTGGGGGTGAT---AACAAGAGGAAGG
>gene=chr20_1101340-1102340; species=ponAbe
CAATTCCCCAAGGTCCATCTAATTTTTCTCTGTTCATGGTGCTATTCGTTGAGCTCCTGCAGGCCAGAAAAAGATGCTGGTTTCAGACATCTCTGGGAAGGCCCAGGAGCCTGGGGAATGAGGTTTTTGTAAGGCATTGCCACCTTTCCTCTGTCTACCCCAGCACTAAATCTTGCATGCCCCCGAAGGAATGAGTGTTTGGATTGCAAACTAGAGTGTGGTGTATTTTTGCTTCTCTCTGCCTTTTCTCCTTGATTGCCATTGGGGCTCAGGTTGCACTTGTCCTCCTGTCGCTTCTGCTGAGTCTACTTTTGTTCAGAGTGGAAGCTGGAGAGGCATCTTTCCTATTAGTTTATTTGAAAAGAGGTTTAATTTTTCAGCCT-GGGCCAGCCAACTCAGCTGACTCAATTGTGTTTTCCAAGCTCAGAGGATATTTGTGTTGCCTCTCCAGCCATCTGCTGTTTCCACCCTTCTGGGGGTGATAAGAAGGAGAGGAAGG
>gene=chr20_1101340-1102340; species=rheMac
CAATTCCCCAAGGTCCATCTGATTTTTCTCTGTTCATGGTGCTATTTTTTGAGCTTCTGCAGGCCAGAAAAAGATGCTGGTTTCAGAAATCTTTGGGGAGGCCCAGGACCCTGGGGAATGGGGTTTTTGTAAGGCATTGCCACCTTTCTTC--------------CTGAATCTTGCATGCTCTTGAAGGAATGGGTGTTTGGATTGCAAACTAGAGCGTGGTGTATTTTTGCTTCTCTCTGCCTTTTCTCCTTGATTGCCAGTGGGGCTCAGGTTGCACTTGTCCTCCTGTCACTTCTGCTGAGTCTACTTTCATTCAGAGTGGAAGCTGGAGAGGCATCTTTCCTGTTAGTTTATTTAAAAGGAGGTTTAATTTTTCAGCCTGGGGCCAGCCAACTCAGCTGACTCGATTGTATTTTCCAAGCTCAGAGGATATTTGTGTTGCCTCTCCTGCCATCTCCTGTTTCCACCCTTCTGGGGGTGAT---AACGAGAGGAAGG
>gene=chr20_1152211-1153211; species=hg19
GAGGAGGCCTTTGGAGCCAGCTCAGGTCAGTGTCTGCTGCTTCCTTACCCAGGATGGCCCACTCTTGGGGACAGACAGGCATCCTGAGAGGAGGGGGCCTGGACCTAGGTGTCTTGCCACCCAATACAGAGCCCTGCCCTCTCCCTCTCCTTCAGAAGGAAGTATGGGAGCAGTTCCATCCTCAAGGTTTCTTGGTTCCCAGGACAGAAATTTGAGTGAGAAGCATGTGAAGAGAGGGATGGCCCAGGGGCCCTTGGCCATGgtggccttggacaagtttggctttccccatctgtaaaatgtagataaggatggacccacctccccaagatcctgcctatctgtgagagtccatgactAAGTGGGCCATGGGCTGGACTGAGTTCAGTGCTCCCCCAACCTGCCCTCCTCCTCTCCCCCACAGAGCTTCCCAATTTACATGTAAACCTTGGGCATCAAAGTGACAGCTGATAGCCCAGGTTTGCCCACAAATGTGCTCT
>gene=chr20_1152211-1153211; species=bosTau
GACGAAGCCTTTGGGCG-AGGGTAGGCCAATGTCGACTGCTCCCCAGTCCAGGATGGCCCTCCTCT-GGGATAGACAGGCATCC---AGGAAGGA----TGAACCTAGGTATTCTGCC-TACCAGATGGAGCCCTGCCCGCCCAC---CCTCCAGATAGAACCACAGGAGCAGCTTCATCCTCTAGGCTTCTTGATGTCT--GATATAAATTCACATGAGAACCCT---AAGAAGAGAGGGGG--------CCTGagccatggggcccctgggtaagcttggttttccccagtagtaaaatggggataaaggtggacttgatcctcaaagatcccgctgacctatgagattccatga-TAAATAGGACATGGGCCTGTCCAAGTTTAGTGCTGCCCCA-ACTGTCCCCT-CTTATCCCCCCAAGAGCTTCCCACTTGGCATCTAAACCACAAGCCTC--AGTGGCAGCCTACAGCCCAGATGTGC----AAACATGCCCT
>gene=chr20_1152211-1153211; species=calJac
GAGGAGGCCTTTGGGGCCAGGTCAGGTCAGTATCTGCTGTTCCCAGACCTAGGATGGCC--------------------CATTCTGAGAGGAGGGGGCCTGGACCTAGGTGTCTTGCCACCCAATACAGAGCCCTGCCCTTTCCCTCTCCTTCAGAAGGAGGCATGGGAGCAGTCCCATCCTCTAGGTTTCTTAGTTCCCAGGACAGAAATTGAAGTGAGAAGCCTGTGAAGAGAGGGATGGGCCAGGGACCCTGagccatggtaaccttgaacaagtttggctttccccatctgcaaaatggagataaggatggacccacctcCCCAAAATCCTGCCCATCTATGAGAGTCCA-------------------CTGGACTGAGTTCAGTGCTACCCCAACCTGCCCTTCTC---TTCCCCACAGAGCTTCCCAATTCACATGTAAATCACAGGCATCAAAGTGACAGCTGACAGCCCAGGTTCGCCTATAAATGTGCTCT
>gene=chr20_1152211-1153211; species=canFam
--AGCTGCCTTTGG----AGGATAAGCCAGTGGTGGCTACTCTCTGATCCAGGATAATCCATTCCTGGGGGCAGGCAGGCATGGTAAGAGAAAAGGGCCTGGACCTAGGTGTTGTGCC-TCTAAG--GCAGTCCTTCCCTTCC---CTCCTTCAGATAGAATCACAGGAGCAG-----------------------TCCCAGGACAAAAATTCAAGTAAGAAGCTTATGAAGAAGAGAGGGACGTAGAGGGTCTGAGGCATAgtgatcttgggcaagtgtggctttcctcatcagtaaaatggggttaaagttggac----ctctgcaagatcctgcccatctgtgagaatccatgactaAGTGGGCCTTGGGCCTGGCCCAGTTCAGCACTCCCTCT-CTAGCCTTCCGCCTTTCCACTACAGAGCTTCCCAA--CATGTTGAAACTACAGGCCTCAAAGTGGCAGCCCACAGCCCAGATCCACCCAAAGACATACTCT
>gene=chr20_1152211-1153211; species=equCab
GAGGCAGCCTTTTGGCC-AGGATAGGCCAGTGCCTGCTGCTCCC--GCTCAGGGTGGCCGACCCCAGGGGACAGGCAGGCATCCTAAGAGAAGGGAACCTGGACCTAGGTGTCCTGCC-TCCAGGAAAGAGACAC-CTCTCCTCCTCTCCTTGAGATAGAACTGCAGGAGCAGTTTCATC----------CTTGGTTCACAGGAGATAAATTCACATGAGAAGCCTGTGAAGAGGAGAGGGACGCAGGGGCCCTGAgccgtagtgaccctgagcaggtttagttttccctacctgtaaaatggagataaaggtgggcc-gactctccaagattctccccatctgtgagagtctgtgactaAGTGGGTTCT-------------------ACTCCCCCA-CCTGCCCTCCTCCT--CCCCCACAGAGCTTCCCTATTCTCATTCACACCATGGGCCTCAAAGTGGCAGCCCACAGCCCAGATATGTCCACAAACATGCTCT
>gene=chr20_1152211-1153211; species=gorGor
GAGGAGGCCTTTGGAGCCAGCTCAGGTCAGTGTCTGCTGCTTCCTCACCCAGGATGGCCCACTCTTGGGGACAGACAGGCATCCTGAGAGGAGGGGGCCTGGACCTAGGTGTCTTGCCACCCAATACAGAGCCCTGCCCACTCCCTCTCCTTCAGAAGGAAGTATGGGAGCAGTTCCATCCTCAAGGTTTCTTGGTTCCCAGGACAGAAATTTGAGTGAGAAGCATATGAAGAGAGGGATGGCCCAGGGGCCCTTGGCCATGGTGGCCTTGGACAAGTTTGGCtttccccatctgtaaaatgtagataaggatggacccacctcCCCAAGATCCTGCCTATCTGTGAGAGTCCATGACTAAGTGGTCCATGGGCTGGACTGAGTTCAGTGCTCCCCCAACCTGCCCTCCTCCTCTCCCCCACAGAGCTTCCCAATTTACATGTAAACCTTGGGCATCAAAGTGACAGCTGATAGCCCAGGTTTGCCCACAAATGTGCTCT
>gene=chr20_1152211-1153211; species=panTro
GAGGAGGCCTTTGGAGCCAGCTCAGGTCAGTGTCTGCTGCTTCCTCACCCAGGATGGCCCACTCTTGGGGACAGACAGGCATCCTGAGAGGAGGGGGCCTGGACCTAGGTGTCTTGCCACCCAATACAGAGCCCTGCCCTCTCCCTCTCCTTCAGAAGGAAGTATGGGAGCAGTTCCATCCTCAAGGTTTCTTGGTTCCCAGGACAGAAATTTGAGTGAGAAGCATATGAAGAGAGGGATGGCCCAGGGGCCCTTGGCCATGGTGGCCTTGGACAAGTTTGGCtttccccatctgtaaaatgtagataaggatggacccacctccccaagatcctgcctatctgtgagagtccatgactAAGTGGGCCATGGGCTGGACTGAGTTCAGTGCTCCCCCAACCTGCCCTCCTCCTGTCCCCCACAGAGCTTCCCAATTTACATGTAAACCTTGGGCATCAAAGTGACACCTGATAGCCCAGGTTTGCCCACAAATGTGCTCT
>gene=chr20_1152211-1153211; species=papHam
GAGGAGGCGTTTGGAGCTAGGTCAGGACAGTGTCTGCTGCTTCCTCACCCAGGATGGCCCACTCCTGGGGACAGGCAGGCATCCTGAGAGGAGGGGGTCTGGACCTAGGTTTCTTGCCACCCAATACAGAGCCCTGCCCTCTC---CTCCTTCAGAAGGAAGCATGGGAGCAGTTCCATCATCTAGGTTTCTTGGTTCTCAGGACAGAAATTCAAGTGAGAAGCCTATGAAGAGAGGGATGGCCCAGGGGCCCTCagccatggtggccttggacaagtttggctttccccatctgtaaaatgtagataaggatggacccacctccccaagatcctgc----ctgtgagagtcCATGACTAAGTGGGCCATGGGCTGGACTGAGTTCAGTGCTCCCCTAACCTGCCCTCCTCCTCTTCCCCACAGAGCTTCCCAATTTACATGTAAACCACGGGCATCAAAGTGACAGCTGATAGCCCAGGTTCGCCCACAAATGTGCTCT
>gene=chr20_1152211-1153211; species=ponAbe
GAGGAGGCATTTGGAGCCAGGTCAGGTCAGTGTCTGCTGCTTCCTCACCCAGGATGGCCCACTCTTGGGGACAGACAGGCATCCTGAGAGGAGGGGGCCTGGACCTAGGTGTCTTGCCACCCAATACAGAGCCCTGCCCTCTCCCTCTCCTTCAGAAGGAAGCATGGGAGCAGTTCCATCCTCAAGGTTTCTTGGTTCCCAGGACAGAAATTCGAGTGAGAAGCATATGAAGAGAGGGATGGCCCAGGGGCCCTTGGCCATGGTGGCCTTGGACAAGTTTGGCtttccccatctgtaaaatgtagataaggatggacccacctcCCCAAGATCCTGCCTATCTGTGAGAGTCCATGACTAAGTGGGCCATGGGCTGGACTGAGTTCAGTGCT-CCCCAACCTGCCCTCCTCCTCTCCCCTACAGAGCTTCCCAATTTACATGTAAACCTTGGGCATCAAAGTGACAGCTGATAGCCCTGGTTCACCCACAAATGTGCTCT
>gene=chr20_1152211-1153211; species=rheMac
GAGGAGGCGTTTGGAGCTAGGTCAGGACAGTGTCTGCTGCTTCCTCACCCAGGATGGCCCACTCCTGGGGACAGGCAGGCATCCTGAGAGGAGGGGGTCTGGACCTAGGTTTCTTGCCACCCAATACAGAGCCCTGCCCTCTC---CTCCTTCAGAAGGAAGCGTGGGAGCAGTTCCATCATCTAGGTTTCTTGGTTCTCAGGACAGAAATTCAAGTGAGAAGCCTATGAAGAGAAGGATGGCCCAGGGGCCCTCagccatggtggccttggacaagtttggctttccccatctgtaaaatgtagataaggatggacccacctccccaagatcctgc----ctgtgagagtcCATGACTAAGTGGGCCATGGGCTGGACTGAGTTCAGTGCTCCCCTAACCTGCCCTCCTCCTCTTCCCCACAGAGCTTCCCAATTTACATGTAAACCATGGGCATCAAAGTGACAGCTGATAGCCCAGGTTCGCCCACAAATGTGCTCT
>gene=chr20_1156458-1157458; species=hg19
ctgacaagaagctccctaccactccagcccagatctcagcaagtttctctttctctagctgaaatgtacctccTGGGGAACATCAAAAGGAGTCCATTCTCCAGGAGAGACCAGCAGGCCCAGATGGAGGGCCTCCCTGACTTTGTGAGTGCCTCCTGACAGAACCTGACACAGAACCCCATCCTGTGGCTTCTTAATAATGCCTCCCTTCCCCTCTACTCCTGCCCCTTCAAAGCTCTCCAGACACAGAGTACCAAGCTTTGGAAAGTCCTCTGCTTGTGTTATCTGATCCCCCAGCTTTCAGAGAAGGCAGAGTGGGAAGGTTTCCAATTTTCCTCTGGTAGAccagagagatggagtaatttgcccaaaggcccacagagagaaggggtgaccaacaggacctagctctcctggttcccagcccAGGATCACACAGTCCCCTCCAGAAATGCCAGGACAGAAATGCTTCTGGACATCTCTCCCCATCCTGCTAAGGG
>gene=chr20_1156458-1157458; species=bosTau
ctgacaaggagctccctaccattccaacccAGATCTCAACAAGCTTCTCCTTCCTTAGCTGAAACTCATCTCCTCAGGGATATCAGGAGGAGCCCAGTCTTTGGAAGAAACCAACAGACCCAACCTGAGGGCCTCCTTGACTCTGTCAGTCCTCCAAGACAGATCTTTAGACAGAAC-CTGCCCTGTGGC---TTCATAATGCCTCCGCTT-TCCCTCCTCTTGCCCCTCCAAAACTCTCTACACTCAGAGCACCACTGTCTAGAAAGCCTTCTTCT-GTGTTTCCTGATCCTCCAGTCCCCACAGAAGGTGGAGTGGGAATGTTTCCAGTCTCTCTCTGGAGCACCAGAGaggtgggagga---------aggccc---------------------------------------------------------------------------------------------------------------------------
>gene=chr20_1156458-1157458; species=calJac
CTGACAAGAAGTTCCCTACCACTCCAGCCCAGATCTCAGCGAGTTTCTCTTTTCCTACCTGAAATGTACTTCCTCAGGAACATCAAAAGGAGTCCATTCTCCAGGAAAGACCAACAGGTCCAGATGGAGGGTCTCCCTAACTTTGTGAATGCCTCCTGACAGAACCTGACATGGAACCCCACCCTGTGGCTTCTTCATAATGCCTCCTTCGCCCCTTCCTCCTGCTCCTTCAAAGCTCTCCAGA--CAGAGTACCAGGCTCTGGAAAGCCCTCTGCttgtgttctctgatcccccacctttcagagaaggcagagcaggaaggtttccaattttgctctggaagaccagagagatggagtaaattacccaaaggcccacacaaagaaggggtgaccagcaggacctagctctcctggttcccagcccagGACCACACAGTCCCCTCCAGAAATGCTGGAACAGAAGCACTTCTGGGCATCTCTCCCCCTCCTGCTATGGG
>gene=chr20_1156458-1157458; species=canFam
CTAACAAGGAGCTCCCTACCACTCCAACCAAGGTCTCAGCAAGCTCCTCCCTCCTTAGCTAAAACCTACCTCCTTGGGGATATCACAGGGAGTCTACTCTCTCAGAAAAATCAACAGGCCCAGATGGAGGGCCTCCTTGACTTTGTCAGTCCTCACCAACAGAACCATAGACGGAACTCCAGCCTGTGGCTTCTTCATAATACCTCCCCCTCTCCCTCCTCCTGCCCTTCCAAAGCTCTCCAGACATGGAGTAACATACTCTGAAATGTCCTCTGCTTGTATTTCCTGATCTCCCAGTCCCCAAACAAGGCAGAGTGGCAAGG-TTCCAATTTCATCCTGGAGGACCAGAGGG--GGAATGA-TGGCCCAGAGGCCCACAGG--GAAGGGGTGACTTACAGGACCTGGCTCATCTGGTTCCCAG-CCAGGACCACACAGTCCCCTCCCAAGATGCCAGTTGGAAAGACTCTGTGGACATCTCCCCTCCCCCACCCCA-CA
>gene=chr20_1156458-1157458; species=equCab
ctgacaaggagctccctaccactccaacccagatctcagcaagcttctccttccttagctgaaatgcacttcTTCGGGGACATCAAGGGGAGTCCACTCTCTGGGAGAAACCAACAGTCTCAGCTGGAGGACCTT---GATGTTGTCAGTCCTCCCAGACAGAAGCTTAGACAGAAAGCCACCCTGTGGCTTCTTCATAATGCCTCCCCTGCCCCCTCCTCTTGCCTCTCCCAAGCTCCCCAGACACAGGGGCCCATGCTCTGGAA-GCCCTCTGCTGCTGTTTCCTGATCCCCCAGTGCCTGGG-AAGGCAAGGTGGGAAGGTTTCCAATCTTACTCTGgaggaccagagaggtggagtgatttgcccaaagacccagagg--ggaggggtgacctgcaggacctggctcacctggttcccggcccAGGACCACACAG-----------------------------------------------------------AG
>gene=chr20_1156458-1157458; species=gorGor
CTGACAAGAAGCTCCCTACCACTCCAGCCCAGATCTCAGCAAGTTTCTCTTTCTCTAGCTGAAGTGTACCTCCTGGGGAACATCAAAAGGAGTCCATTCTCCAGGAGAGACCAGCAGGCCCAGATGGAAGGCCTCCCTGAGTTTGTGAGTGCCTCCTGACAGAACCTGACACAGAACCCCACCCTGTGGCTTCTTAATAATGCCTCCCTTCCCCCCTACTCCTGCCCCTTCAAAGCTCTCCAGACACAGAGTACCAAGCTCTGGAAAGTCCTCTGCTTGTGTTATCTGATCCCCCAGCTTTCAGAGAAGGCAGAGTGGGAAGGTTTCCAATTTTCCTCTGGTAGAccagagagatggagtaatttgcccaaaggcccacagagagaaggggtgaccaacaggacctagctctcctggttcccagcccAGGATCACACAGTCCCCTCCAGAAATGCCAGGACAGAAATGCTTCTGGACATCTCTCCCCGTCCTGCTAAGGG
>gene=chr20_1156458-1157458; species=panTro
---------------------------------------------------------------------------------------------------------------------------------------------------------------------------------------------------------------CTTCCCCCCTACTCTGCCCCTTTCAAAGCTCTCCAGACACAGAGTACCAAGCTCTGGAAAGTCCTCTGCTTGTGTTATCTGATCCCCCAGCTTTCAGAGAAGGCAGAGTGGGAAGGTTTCCAATTTTCCTCTGGTAGAccagagagatggagtaatttgcccaaaggcccacagagagaaggggtgaccaacaggacctagctctcctggttcccagcccAGGATCACACAGTCCCCTCCAGAAATGCCAGGACAGAAATGCTTCTGGACATCTCTGTCCAG-----------
>gene=chr20_1156458-1157458; species=papHam
ctgacaagaagctccctaccactccagcccagatctcagcaagtttctctttctctagctgaaatgtacctccTGGGGACCATCAAAAGGAGTCCATTCTCCAGGAGAGACCAGCAGGCCCAGATGGAGGGCCTCCCTGACTCTGTGAGTGCTTCCTGACAGAACCTGACACAGAACCCCATTCTGTGGCTTCTTAATAATGCCTCCCTTCCCCCCTACTCCTGCCCCTTCAAAGCTCTCCAGACCCAGAGTACCAAGCTCTGGAAAGCCCTCGGCTTGTGTTCTCTGATCCCCTAGCTTTCAGAGAAGACAGAGTGGGAAGGTTTCCAATTTTCCTGTGGTAGAccagagagatggagtcatttgcctaaaggctcacagggagaaggggtgaccagcaggacctagttctcctggttcccagcccAGGACCACACAGTCCCCTCCAGAAATGCCAGGACAGAAACGCTTCTGGACATCTCTCCCCATCCTGCTAAGGG
>gene=chr20_1156458-1157458; species=ponAbe
ctgacaagaagctccctaccactccagcccagatctcagcaagtttctctttctctagctgaaatgtacctcTTGGGGAACATCAAAAGGAGTCCATTCTCCAGGAGAGACCAGCAGGCCCAGATGGAGGGCCTCCCTGACTTTGTGAGTGCCTCCTGACAGAACCTGACACAGAACCCCACCCTGTGGCTTCTTAATAATGCCTCCCTTCCCCCGTACTCCTGCCCCTTCAAAGCTCTCCAGACACACAGTACCAAGCTCTGGAAAGCCCTCTGCCTGTGTTCTCTGATCCCCCAGCTTTCAGAGAAGGCAGAGTGGGAAGGTTTCCAGTTTTCCTCTGGTAGAccagagagatggagtaatttgcccaaaggcccacagagagaaggggtgaccaacaggatctagctctcctggttcccagcccAGGATCACACAGTCCCCTCCAGAAATGCCAGGACAGAAATGC-TCTGGACATCTCTCCCCATCCTGCTAAGGG
>gene=chr20_1156458-1157458; species=rheMac
ctgacaagaagctccctaccactccagcccagatctcagcgagtttctctttctctagctgaaatgtacctccTGGGGACCATCAAAAGGAGTCCATTCTCCAGGAGAGACCAGCAGGCCCAGATGGAGGGCCTCCCTGACTTTGTGAGTGCTTCCTGACAGAACCTGACACAGAACCCCATTCTGTGGCTTCTTAATAATGCCTCCTCCCCCCCCTACTCCTGCCCCTTCAAAGCTCTCCAGACCCAGAGTACCAAGCTCTGGAAAGCCCTCTGCTTGTGTTCTCTGATCCCCTAGCTTTCAGAGAAGACAGAGTGGGAAGGTTTCCAATTTTCCTGTGGTAGAccagagagatggagtcatttgcctaaaggcccacagggagaaggggtgaccagcaggacctagttctcctggttcccagcccAGGACCACACAGTCCCCTCCAGAAATGCCAGGACAGAAACGCTTCTGGACATCTCTCCCCATCCTGCTAAGGG
>gene=chr20_1172111-1173111; species=hg19
caaacagctgggagctggcgtagacttgactgtgtgtctatgggcttggttctcactgtcagctgggttttttcattctctcctacatgatctctccatgtagctagcgtaggcttccttacataatagtggtctcaaggtagtcagagttcttacatggcaggcaactttccccagagcacaaaagaaaaagctgctggatcatcttaaaactgaggcttggaactggcctggcattgcttctgctgcattctattgcttagtgcaggtcatgggccagcctggattcaaggggaggggtctatataaggatatgaataccaggaggcatgtgtcattgggggcaactagagtaacactcccccaTCAGCTACACTACATTTATCTCTGTACCTATATACACACATATCTATATGTGTTTATTCATTTCAATGACTGTTTATTTTAAATTGTTTTAGAAAATATATAACTAGCggctgggcgcggtggctcacgcctgc
>gene=chr20_1172111-1173111; species=bosTau
--------------------------------------------------------------------------------------------------------------------------------------------------------------------------------------------------------------------------------------------------------------------------------------------------------------------------------------------------------------------------------------------------------------------------------------------------------------------------------------------------------------------
>gene=chr20_1172111-1173111; species=calJac
caaacagctgagagctggctcagagctgatcgtgtgtctctgggcttggttctctctgtcagctgggtttcttcattctcttctacacgatctttctgtgtagctagcttcagcttccttacacaatggtggtctcaagatagtcagagttcttccatggcagccaactttccccgaagcacaaaagaaaaagctgctggatcatcttaaaactgaggcttggaactggcctggcattgcttctgctgcattttattgcttagtgaaggtcatgggccaacctagattcaaagggaggagtctacataaggatatgactaccaggaggcatgtgtc-ttgggggcaactagaccaacagtttcccaTCAGCTATACTACATTTATCTCTGTATCTATAAACACACATATCTATATGTGCATAttcatttcaataggtgtttattttaaattgttttagaaaatacataactag---------------------------
>gene=chr20_1172111-1173111; species=canFam
catactgctgggagttggctcagacatggccatgtatcc-aggacttggttctcattatcagctgggcttttctgttttcttc--tacattc--tctaggtaattagcttgggtttcctcacacaatggtgctatcaaggtggtc--agtttttgtatggcACTTGACTTTCCCCAGAATACATAAGAAGAAGCTGTTGGAGCTTCCTAAAGCTGGGGGttgaaacagacgtggtatcagttctgctgcattctgttgcttcgtggaggtcacagtctagtccagattcaaggggaggggtctacataaagatatgaataccgagaggtgtggattactggggat------ggtaacagtctcccacCCTCTAGA------------GCATATCTGTATACACACACACCTCTATGTATATATTCATTTTAATGGCtatttattttaatatattttagaaaa--------------------------------------
>gene=chr20_1172111-1173111; species=equCab
gaagcagctgcgagctggctcagcctgggctgtgtatccggggacttggttctcaccgtcagccgggtttttctgttctcacc-acacgatctgtccagggggtgagcttgggcttcctcccacaatggtggtcttgaggtagtcagagttgtcctatggcactcaac-ttcccaagggtacaaaagaaaaagctattggagcttctcaaagctgtgggttggcacaggcaccgtgtaacttctgctgcattctgttgcttagtgcaggtcacaggccagcccagactcaaggggaggggtccacagaagggtgtcaatgccgagaggaaggggtcac-ggggtc------agtaacagtctcccacCGACTACA------------CTACATCTGGGTGCACACGCACCCATGTGTATATGTtcattttagtgcctatttagtttagtatattttagaaca-----------c--------------------------
>gene=chr20_1172111-1173111; species=gorGor
caaacagctgggagctggcg-agacttgactgtgtgtctatgggcttggttctcactgtcagctgggttttttcattct-tcctacatgatctctccatgtagctagcgtaggcttccttacataatagtggtctcaaggtagtcagagttcttacatggcaggcaactttct-cagagcacaaaagaaaaagctgctggatcatcttaaaactgaggcttggaactggcctggcattgcttctgctgcattctattgcttagtgcaggtcatgggccagcctggattcaaggggagggGTCTATATAAGGATATGAATAGCAGGAGGCATGTGTCAT------------------------------------------------------------------------------------------------------------------------------------------------------------------
>gene=chr20_1172111-1173111; species=panTro
caaacagctgggagctggcgtagacttgactgtgtgtctatgggcttggttctcactgtcagctgggttttttcattctctcctacatgatctctccatgtagctagcgtaggcttccttacataatagtggtctcaaggtagtcagagttcttacctggcaggcaactttccccagagcacaaaagaaaaagctgctggatcatcttaaaactgaggcttggaactggcctggcattgcttctgctgcatgctagtgcttagtgcaggtcatgggccagcctggattcaaggggaggggtctatataaggatatgaataccaggaggcatgtgtcattgggggcaactagagtaacACTCCCCCATCAGCTATACTACATTTATCTCTGTATCTATATACACACATATCTATATGTGTGTATTCATTTCAATGACTGTTTATTTTAAATTGTTTTAGAAAATATATAACTAGCggctgggcgcggtggctcacgcctgc
>gene=chr20_1172111-1173111; species=papHam
caaacagctgggagctggctcagacttgactgtgtgtctatgggcttggttctcactgtcagctgggttttttcattctcttctacgtgatctctccatgtagctagcataggcttccttacataatggtggtctcaaggtagtcagagttcttacatggcaggcaactttccccagagcacaaaagaaaaagctgctggaccatcttaaaactgaggcttggaaatggcctggcattgcttttgctgcattctgttgctgagtgcaggtcatgggccagcctagattcaaggggaggggtctacataaggatatgaataccaggaggcatgtgtcattgggagcaactagagta-------------------------------------------------------------------------------------------------------------------------------------------------
>gene=chr20_1172111-1173111; species=ponAbe
caaacagctgggagctggctcagactggactgtgtgtctataggcttggttctcactgtcagctgggttttttcattctctcctacatgagctctccatgtagctagcatagccttccttacataatagtggtctcaaggtagtcagagttcttacatggcaggcaactttccccagagcatgaaagaaaaagctgctggaccatcttaaaactgaggcttggaactggcctggcattgcttctgctgcattctattgcttagtgcaggtcatgggccagcctggattcaaggggaggggtctatataaggatatgaataccatgaggcatgtgtcattgggagcaactagagtaacagtcccccaTCATCTATATTACATTTATCTCTGTATCTATACACACACATATCTATAAGTGTGTATTCATTTCAGTGACTAAGTGTTTTAAATTGTTTTAGAAAATGTATAACTAGCggctgggggcggtggctcacgcctgt
>gene=chr20_1172111-1173111; species=rheMac
caaacagctgggagctggctcagacttgactgtgtgtctatgggcttggttctcactgtcagctgggttttttcattctcttctacgtgatctctccatgtagctagcgtaggcttccttacataatggtggtctcaaggtagtcagagttcttacatggcaggcaactttctccagagcacaaaagaaaaagctgctggaccatcttaaaactgaggcttggaaatggcctggcattgcttctgctgcattctcttgcttagtgcaggtcataggccagcctagattcaaggggaggggtctacataaggatatgaataccaggaggcatgtgtcattgggagcAACTAGAGTAACAGTTCCCCATCATCTATACTACATTTATCTCTGTATCTATATACACACATATCTATACATGTGTATTTATTTCAATGGCTGTTTATTTTAAATTGTTTTAGAAAATATATAACTAG---------------------------
>gene=chr20_1269368-1270368; species=hg19
TTTTATGGAAGTATGACCAGCCCAAAATGCAGGTATATACCTGCTCATCTCCATTGTGGTATCTTAGAGTCTCATGGAAAAGTAGGTTTTTTCTTTTATGCAGCAGAATGATAAGTGTCCCAGGTCTACTGTATTATGAGACCTTCATGATGCAGTAGAAATGCAGGTGCCCATGACCTGGAAATCCAGGGTCCAGCCCTTGGTGACTCTTGtaacctctgaggcttcaggtttcccatagatcagatggactagtctctacctggcctccctctatggggaatttgtgtgaggattcaacgaagttgtgaatatgcaagagctttAGGGGCAGCCTCAGCTACCAGTCTCCTCCAGGCTGACCCAAAGTCTAGGGAAGCATCCTGGGCCCAGCTACCTGAAGTCAGGTAGAGGGGGGGCACTGGCTCTTGCTCCCCTTCTGCTGCAACTTGCTGAGCCATTCTGGAAGAGTCTCTACCCCTTTCTGGACCATGCCTGTC
>gene=chr20_1269368-1270368; species=bosTau
TTTTATGGAAGCATGAGGAGCACAGGATTTGGGGATGTACCCC-ACATGTCTACCATGGTATTTTAGGATCTCCCAGCAAACTAGAATTGCTTTTTCATGCAGCATAACAATACATGTCCCAGATCTCTTGCGCTGTGAGACCTTCATGATGCAGTAGAAATGCAGGCACTTGAGACCTAGACGTCC-AGgtgtgaccttgagt-gatctcaaaagctctgcagcttcagatttcccacgtgtcc-atggatcagtctccacctggcctccctccacagggaatc--tgtgagaaccagatgGAGTTGGGGATATTCCAAACCTTACGGGGCAGCCTCGGTCGCC-GTCTCCTCCAGGCT--------CACCAGGGCAGCGCCCTGGGCCCGGCGGCCTGAAGTCAGGTAGA-AAGGAGGGCTGC-TCTGGTCCCTGTCCGGTCTCTGCTTGCAGAGCCATCCTGGGCCATTCCCTTCCCCTTCTTGGACCATGCCTGTC
>gene=chr20_1269368-1270368; species=calJac
--------------------------------------------------------------------------------------------------------------------------------------------------------------------------------------------------------------------------------------------------------------------------------------------------------------------------------------------------------------------------------------------------------------------------------------------------------------------------------------------------------------------
>gene=chr20_1269368-1270368; species=canFam
CCTTGTAGATGCACGAGAA-GCCAGGACATAGGGGACATACCCCGGCTCTTCACCATGA--TCTTAGAGTCTTATGGGAAAGTACTTCTTCTC--TTAGGCAGCATAATAATATATGTCCCAGTTCCCTTGTATCATGACACCTTC-TGATGCAGTAGGTATGCGGGCTCCTACGACATGGAAGTCCAAGGTGTGACCTTGG-----------CGGTCTTGCAGCTTCGGATTT-CCATGTGTCAGACATAACAGTCTCCACCTGGCCTCCCTGCACAGGGGACA--GGCGAGGATCAGATGAGCTGGTGGATAGGCCAAA-CTTAAGGGGCAGCCTCTGTCTCCTGTCTCCTCTGGGCTGACCCAGAAACCAGGGAAGTGCCCTGGTC---AGTGCTTGAAGTCAGGCAGAAGCGGAGGGCTGCTTCTGGTTTTCACCATGTGGCAGCTGGCTGAGCCAGCCTAAGTGATTCCCTCCCCCTTTTTGGACTATGCCTGTC
>gene=chr20_1269368-1270368; species=equCab
CTTTATGGAAGCACGCGGA-GACT-------------------CTGATCTCCACCATGGTATTTTGGAGTCTCCCAGGAAAGCGCATTTTCTCTTTTATGCAGCGTAATGATATGCGTCCCAGGTCTGTCGTATTA-----------TGATGCAGCAG-----------CCCACgaccttgg----------gtga-ctcga-----------agcctctgcggcttcagctttcccatgtgtctaatggaacagtttccgcctggcctcccgccacaggggatt--tctgaggatcagatggggttgtggatatgcaaAACCTTAAGGGGCAGCCTCAGTC---------------------------ACTAGGCAG---CGCCTGGCCCAGCCGCCtgaggtcggg-------gaagggctggttccagctcctgttctgtcacaacttgctgagccatcctaggcaattcccttcccctttctggaccAGGCCTGTC
>gene=chr20_1269368-1270368; species=gorGor
TTTTATGGAAGTATGACCAGCCCAAAATGCAGGTATATACCTGCTCATCTCCATTGTGGTATCTTAGAGTCTCATGGAAAAGTAGGCTTTTTCTTTTATGCAGCAGAATGATAAGTGTCCCAGGTCTACTGTATTATGAGACCTTCATGATGCAGTAGAAATGCAGGTGCCCATGACCTGGAAATCCAGGGTCCAGCCCTTGGTGACTCTTGtaacctctgaggcttcaggtttcccatagatcagatggactagtctctacctggcctccctctatggggaatttgtgtgaggattcaacgaagttgtgaatatacaagagctttAGGGGCAGCCTCAGCTACCAGTCTCCT-CAGGCTGACCCAAAGTCTAGGGAAGCATCCTGGGCCCAGCTACCTGAAGTCAGATAGAGGGGG-GCACTGGCTCTTGCTCCCCTTCTGCTGCAACTTGCTGAG-CATTCTGGGAGAGTCTCTACCCCTTTCTGGACCATGCCTGTC
>gene=chr20_1269368-1270368; species=panTro
TTTTATGGAAGTATGACCAGCCCAAAATGCAGGTATATACCTGCTCATCTCCATTGTGGTATCTTAGAGTCTCATGGAAAAGTAGGTTTTTTCTTTTATGCAGCAGAATGATAAGTGTCCCAGGTCTACTGTATTATGAGACCTTCATGATGCGGTAGAAATGCAGGTGCCCATGACCTGGAAATCCAGGGTCCAGCCCTTGGTGACTCTTGTAACCTCTGAGGCTTCAGGTTTCCCATAGATCAGATGGACTAGTCTCTACCTGGCCTCCCTCTATGGGGAATCTGTGTGAGGATTCAATGAAGTTGTGAATATGCAAGAGCTTTAGGGGCAGCCTCAGCTACCAGTCTCCTCCAGGCTGACCCAAAGTCTAGGGAAGCATCCTGGGCCCAGCTACCTGAAGTCAGGTAGAGGGGGGGCACTGGCTCTTGCTCCCCTTCTGCTGCAACTTGCTGAGCCATTCTGGGAGAGTCTCTACCCCTTTCTGGACCATGCCTGTC
>gene=chr20_1269368-1270368; species=papHam
TTTTATGGAAGCATGAGCAGCCCAAAATGCAGGTATATACCTGCTCATCTCCATTGTGGTATCTTAGAGTCTCATGGAAAAGAAGGTTTTTTCTTTTATGCAGCGGAACGATAAGTGTCCCAGGTCTACTGTATTATGAGACCTTCATAATGCAGTAGAAATGCAGGTGCCTATGACCTGGAAATCCAGGGTCCAGcccttggtgactcttgtaacctctggggcttcaggtttgccgtagatcagatggactagtctccacctgtcctccctctatggggaact--tgtgaggattcaacgaagttgtgaatatgcaagagctttAGGGGCAACCTCAGCCACCTGTCTCCTCCAGGCTGACCCAGAGTCTAGGTAAGCATCCTGGGCCTAGCTACCTGAAGTCAGGTAGAGGGGGAGCACTGACTCTTGCTTCCCTTCTGCTGCAACTTGCTGAGCCATTCTGGGAGAGTCCCTACCCCTTTCTGGACCATGCCTGTC
>gene=chr20_1269368-1270368; species=ponAbe
TTTTATGGAAGCATGACCAGCCCAAAATGCAGGTATATACCTGCTCATCTCCATTGTGGTGTCTTAGAGTCTCATGGAAAAGTAGGTTTTTTCTTTTATGCAGCAGAATGATAAGTGTCCCAGGTCTACTGTATTATGAGACCTTCATGATGCAGTAGAAATGCAGGTGCCCATGACCTGGAAATCCAGGGTCCAGcccttggtgactcttgtaacctctggggcttcaggtttcccatagatcagatggactagtctctacctggcctccctctgtggggaacttgtgtggggattcaacgaagttgtgaatatgcaagagctttAGAGGCAGCCTCAGCTACCGGTCTGCTCCAGGCTGACCCAGAGTCTAGGGAAGCATCCTGGGCCCAGCTACCTGAAGTCAGGTAGCGGGGGAGCACTGGCTCTTGCTCCCCTTCTGCTGCAACTTGCTGAGCCATTCTGGGAGAGTCCCTACCCCTTTCTGGACCATGCCTGTC
>gene=chr20_1269368-1270368; species=rheMac
TTTTATGGAAGCATGAGCAGCCCAAAATGCAGGTATATACCTGCTCATCTCCATTGTGGTATCTTAGAGTCTCATGGAAAAGAAGGTTTTTTCTTTTATGCAGCAGAACGATAAGTGTCCCAGGTCTACTGTATTATGAGACCTTCATGATGCAATAGAAATGCAGGTGCCCATGACCTGGAAATCCAGGGTCCAGCCCTTGGTGACTCTTGTAACCTCTGGGGCTTCAGGTTTGCCATAGATCAGATGGACTAGTCTCCACCTGTCCTCCCTCTATGGGGAACT--TGTGAGGATTCAACGAAGTTGTGAATATGCAAGAGCTTTAGGGGCAACCT---------GTCTCCTCCAGGCTGACCCAGAGTCTAGGTAAGCATCCTGGGCCCAGTTACCTGAAGTCAGGTAgagggggagcactgactcttgctccccttctgctgcaacttgctgagccattctgggagagtccctacccctttctggaccatgcctgtc
>gene=chr20_1349100-1350100; species=hg19
CACCAAATGGCAGGGGAGGCACCTGAAAATAACCACCATGACACAGAGCTGAGAAAAGCCGGCATAAAGCACTTTTATTGCAATAATAAAACTTGAGACTCATAAATGGTGCTGGGGGAAGGGTGCAGCAACGATTTCTCACCAAATCACTACACAGGACAGCAAAGGGGTGAGAAGGGGCTGAGGGAGGAAAAGCCAGGAAACTGAGATCAGCAGAGGGAGCCAAGCATCAAAAAACAGGAGATGCTGAAGCTGCGATGACCAGCATCATTTTCTTAAGAGAACATTCAAGGATTTGTCATGATGGCTGGGCTTTCACTGGGTGTTAAGTCTACAAACAGCACCTTCAATTGAAACTGTCAATTAAAGTTCTTAAGATTTAGGAAGTGGTGGAGCTTGGAAAGTTATGAGATTACAAAATTCCTGAAAGTCCATTAGAAAAACCACAGGATGAAAAAAAAAAAAGGCCACAAAGAAGGCTTCAGAGGTCCCTGCTGGCC
>gene=chr20_1349100-1350100; species=bosTau
CACAAAAGGGCAGGGAAGGTGCCTCAAAGTAACCACCATCACACAGAGCTGAGAAAAGCCAGCATAAAGCACTTTTATTGCAATAATAAAACTTGAAACTCATGTGTAGTGCAG-GGAGTAGG--AGGCAGCAGTTTCTCACCAAATCACTACACAGTACAGCAAAGGGGTGAGAGGGGG-----CAAGGAGAAGCCAGGAAACTGAGATCAGCAGGGGGAGCTGAGCATCAAAAAACAGGAGATGCTGAAGCTGTGATGACCAGCATCATTTTCTTAAGACAACACTCAAGGATTTGTCATGATGGCTGGGCTTTCA-TGGGTGTTAAGTCTACAAACAGCACCTTCAATTT-AACTTTCGATTAAAGTTCTTAAAATTTAGGA---AGTAGAGCTTGGATAGCTATGCGATTACAAAAATCCTGGATATCCATTAGAAAAACCACAGGATG--AAAAAAAAAAGGCCAT---GAAGGTTTCAGAGGTCCCTGCTGGCC
>gene=chr20_1349100-1350100; species=calJac
CACCAAATGGCAGGGGAGGCACTTAAAAGTAACCGCCATGACACAGAGCTGAGAAAAGCCGGCATAAAGCACTTTTATTGCAATAATAAAACTTGAAACTCATATATGGTGCTGGGGGGAGGGGGCAGCAATGATTTCTCACCAAATCACTACACAGGACAGCAAAGGGGTGAGAAGGAGCTGAGGGAGGAAAAGCCAGGAAGTTGAGATCAGCAGAGGGAGCCAAGCATCAAAAAACTGGAGATGCTGAAGCTGCGATGACCAGCATCATTTTCTTAAGAGAACATTCAAGGATTTGTCATGATGGCTGGGCTTTCACTGGGTGTTAAGTCTACAAACAGCACCTTCAATTTAAACTGTC----AAAGTTCTCAAGATTTAGGAAGTGGTGGAGCTTGGAAAGTTATGAGATTACAAAATTCCTGAAAGTCCATTAGAAAAACCACAGGATGGGGGAAAAAAAAGGCCACAAAGAAGGCTTCAGAGGTCCCTGCTGGCT
>gene=chr20_1349100-1350100; species=canFam
CACCAAATGGCCCGGGAAGCATCTGAAAGTCACCACCATCACACGGAGCTGAGAAAAGCCAGCATAAAGCACTTTTATTGCAATAATAAAACTTGAAACTCATACGTAGTGCGGGCAGGTGGG--CAGCAATAATTTCTCACCAAATCACTACACAGGACAGCAAAGGGGTGAGAGGGGG----AGGAGGAAAAGCCAGGAAACTGAGATCAGCCGGGGGAGCCGAACATCAAAAACCAGGAGATGCTGAAGCTGTGATGACCAGCATCATTTTCTCAAGACAACACTCAAGGGTTTGTCATGATGGCTGGGCTTTCATTGGGTGTTATGTCTACAAACAGCACCTTCAATTTAAACTTTCAATTAAAGTTCTTAAAATTTGGAA---AGTGGAGCTCAAATAGCTATGAGATTACAAAAGTCCTGAATATCCATTAGAAAAACCACAGGATGG-AAAAAAAAAGGGCCATGAAGAAGGCTTCAGAGGTCCCTGCTGGCC
>gene=chr20_1349100-1350100; species=equCab
CGCCGAAGGGCAAGCGAGGCACCTGAGAGTAACCACCATCACACCGAGCTGAGAAAAGCCAGCATAAAGCACTTTTATTGCAATAATAAAACTTGAAACTCATATGTAGTGCGGAGGGATGGG--CAGCACTAACTTCTCACCACATCACTACACAGGACCGC-AAGGGGTGAGAGGG-------GAGGGAAAAGCCAGGAGACGGAGATCAGCAGGGGGAGCGGAGCGTCAAAAAACCGGAGATGCTGAAGCTGCGATGACCAGCATCATTTTCTTAAGACAACACTCAAGGATTTGTCATGATGGCTGGGCTTTCACTGGGTGTTAAGTCTACAAACAGCACCTTCAATTTAAACTTTCGATTAAAGTTCTTAAAATTTAGGA---AGTGGAGCTTGGATAGCTATGAGATTACAAAAGTCCTGAATATCCATTAGAAAAACCACAGGATGA-AAAAAAAAAAGGCCACGAAGAAGGCTTCAGAGGTCCCTGCTGGCC
>gene=chr20_1349100-1350100; species=gorGor
-------------------------------------------------TGAGAAAAGCCGGCATAAAGCACTTTTATTGCAATAATAAAACTTGAGACTCATATATGGTGCTGGGGGAAGGGGGCAGCAATGATTTCTCACCAAATCACTACACAGGACAGCAAAGGGGTGAGAAGGGGCTGAGGGAGGAAAAGCCAGGAAACTGAGATCAGCAGAGGGAGCCAAGCATCAAAAAACAGGAGATGCTGAAGCTGCGATGACCAGCATCATTTTCTTAAGAGAACATTCAAGGATTTGTCATGATGGCTGGGCTTTCACTGGGTGTTAAGTCTACAAACAGCACCTTCAATTGAAACTGTCAATTAAAGTTCTTAAGATTTAGGAAGTGGTGGAGCTTGGAAAGTTATGAGATTAGAAAATTCCTGAAAGTCCATTAGAAAAACCACAGGATAAAAAAAAAAAAAGGCCACAAAGAAGGCTTCAGAGGTCCCTGCTGGCC
>gene=chr20_1349100-1350100; species=panTro
CACCAAATGGCAGGGGAGGCACCTGAAAATAACCACCATGACACAGAGCTGAGAAAAGCCGGCATAAAGCACTTTTATTGCAATAATAAAACTTGAGACTCATAAATGGTGCTGGGGGAAGGGTGCAGCAACGATTTCTCACCAAATCACTACACAGGACAGCAAAGGGGTGAGAAGGGGCTGAGGGAGGAAAAGCCAGGAAACTGAGATCAGCAGAGGGAGCCAAGCATCAAAAAACAGGAGATGCTGAAGCTGCGATGACCAGCATCATTTTCTTAAGAGAACATTCAAGGATTTGTCATGATGGCTGGGCTTTCATTGGGTGTTAAGTCTACAAACAGCACCTTCAATTGAAACTGTCAATTAAAGTTCTTAAGATTTAGGAAGTGGTGGAGCTTGGAAAGTTATGAGATTACAAAATTCCTGAAAGTCCATTAGAAAAACCACAGGATGAAAAAAAAAAAAGGCCACAAAGAAGGCTTCAGAGGTCCCTGCTGGCC
>gene=chr20_1349100-1350100; species=papHam
CACCAAATGGCAGGGGAGGCACTTGAAAATAACCACCATGACACAGAGCTGAGAAAAGCCGGCATAAAGCACTTTTATTGCAATAATAAAACTTGAGACTCATATATGGTGCTGGGGGGAGGGGGCAGCAATGATTTCTCACCAAATCACTACACAGGACAGCAAAGGGGTGAGAAGGGGCTGAAGGAGGAAAAGCCAGGAAACTGAGATCAGTAGAGGGAGCCAAGCATCAAAAAACAGGAGATGCTGCAGCTGCGATGACCAGCATCATTTTCTGAAGAGAACATTCAACGATTTGTCATGAT---------------------------------------------------------------------------------------------------------------------------------------------------------------------------------------------------
>gene=chr20_1349100-1350100; species=ponAbe
CACCAAATGGCAGGGGAGGCACCTGAAAATAACCACCATGACACAGAGCTGAGAAAAGCCGGCATAAAGCACTTTTATTGCAATAATAAAACTTGAGACTCATAAATGGTGCTGGGGGAAGGGTGCAGCAACGATTTCTCACCAAATCACTACACAGGACAGCAAAGGGGTGAGAAGGGGCTGAGGGAGGAAAAGCCAGGAAACTGAGATCAGCAGAGGGAGCCAAGCATCAAAAAACAGGAGATGCTGAAGCTGCGATGACCAGCATCATTTTCTTAAGAGAACATTCAAGGATTTGTCATGATGGCTGGGCTTTCACTGGTTGTTAAGTCTACAAACAGCACCTTCAATTGAAACTGTCAATTAAAGTTCTTAAGATTTAGGAAGTGGTGGAGCTTGGAAAGTTATGAGATTATAAAATTCCTGAAAGTCCATTAGAAAAACCACAGGATGAAAAAAAAAATACGCCACAAAGAAGGCTTCAGAGGTCCCTGCTGGCC
>gene=chr20_1349100-1350100; species=rheMac
CACCAAATGGCAGGGGAGGCACTTGAAAATAACCACCATGACACAGAGCTGAGAAAAGCCGGCATAAAGCACTTTTATTGCAATAATAAAACTTGAGACTCATATATGGTGCTGGGGGGAGGGGGCAGCAATGATTTCTCACCAAATCACTACACAGGACAGCAAAGGGGTGAGAAGGGGCTGAGGGAGGAAAAGCCAGGAAACTGAGATCAGCAGAGGGAGCCAAGCATCAAAAAACAGGAGATGCTGAAGCTGCGATGACCAGCATCATTTTCTTAAGAGAACATTCAAGGATTTGTCATGATGGCTGGGCTTTCACTGGGTGTTAAGTCTACAAACAGCACCTTCAATTGAAACTGTCAATTAAAGTTCTTAAGATTTAGGAAGTGGTGGAGCTTGGAAAGTTATGAGATTACAAAATTCCTGAAAGTCCATTAGAAAAACCACAGGACGAAAAAAAATAAAGGCCACAAAGAAGGCTTCAGAGGTCCCTGCTGGCC
>gene=chr20_1357111-1358111; species=hg19
ataatttagtaaaataGTAAAACTACGTTATAAATTATAAACCCAAATACCATGCTCTTTCTATTATTCCAGTTTCCCAGAAGCTGGACAAGCCACGACGGCGCCTTCCAATAAAAGGGGAACTCCAGAGACGCTATGAGAAAAGAGGAACAGACATCTGCAATAGATATCTGCAACTTCCTTTTCAAAAACACCATCGGCATTGCTTTCTCAGGAAGCCACTGCCAGCCTATTGTGATAGCTGACACTGAGTTCCTGAGAATTCTCTAATTAGGATCCCAGATTGGAGGGTCAGCCAGTGGTTAACATATAATGGACACAAAACTGATTTTACTGGAAGACTGAGGGTGGGCACTCACCATGGTTCTAAGCATTCATTACTCAGAAGATCCATAAAAACATTACAGTTCTGTTGTGTAAGAGTTTAGGAAAAAAAGAAAATCCTGACAAAAATCCCAACCTAAAAAACAGTGTCAACATTTGTAAGTAGGATGGGGAGG
>gene=chr20_1357111-1358111; species=bosTau
gtgatgtggtaaggcattaaagctag-------GCTATAAATCCAAAAACCATTTTCATTCTACCATTCCAGTTTCTCATAAGCCAGACAACCCATACGGGAAACTTGCACTAAAAGAGGGCTTTCAGAGAT--CATGACAAAAGACCAA-------------TAGATACCTGCAACTCCTTGTTCACAAAAACCATCA-CATTGGTTTCTCCAGAAGCCAGTGTCAGCCAATTGTGATAGCTGTCACTGAGGTCTTG--AAAA--CACATCTTCATCCCAGACTGGAGGTCCAGCCCATTGTTGACATATAACTAACACAATACTGATTTCAC-TGGAGGTGGAGGGAGGGCAACCACTATGGTTCTAAGCAAC----CCTCTAAGGACTCAGCGAAACA-CAGAATTCTG---TGTATGTTTTCAGAGGTGGA-GGAAATTCCAA------------CCTAAAAAACAGTGTCAACACTGGTAGGTGGAATGGGGAAG
>gene=chr20_1357111-1358111; species=calJac
gtagcttgccaaaATAGTAAAACTACATTATAAATCATAAACCCAAATGCCATGC----TCTATTATCCCAGTTTCCCAGAAGCTGGACAAGCCACAACGGCACCTTCCAATAAAAGGGGAACTCCAGAGATGCTATGAGAAAAGAGGAACAGACATCTGCAATAGATATCTGCAACTTCCTTCTCAAAAACAACATCAGCATTGGTTTCTCAGGAAGCCACTGCCAGCCAATTGTGATAGCAGACACTGAGTTCCTGA-AATTCTCTAGTCAGGATCCCAGATTGGA-GATCAGCCAGTGGTTAACATATAATTGGCACAAAACTGATTTTACTGGAAGACTGAGAGTGAGCATTCACCATGGTTCTAAGCATT--------AGAAAATCCACAAAAACATTACAATTCTGTTGTGTATGAGTTTAGGACAAAAGGAAAATCCTGAC-ATAATCCCAACCGAAAAAACAATGTCAACACTTAGAAGTAGGATGGGGAGG
>gene=chr20_1357111-1358111; species=canFam
gcaacctgccaaagtagt-cagcta--------------AATCCAAAAACCATGTTCATTCAACTACTCCAGTGCCCCAGGAGCCAGACAAACCACACTGGCAGCCTCTACCAAAAGGGGGATTCTAGACAT--CAGAGGGTGAGTGCGACAGACACCTACCA-------------CTCCTCGTTCAAACAGATCATCTGCAGTGGTTTCTCTGAAAGTCAGA-------------GACAGCCGTCACTGAGGTCCTG--AACTTTCAAAGCACCATCCCAGACTGGAAGGTATGCCAGTTGTTGACATACAACTCATACAAAGCAGTTTTCAT-TGGAGGCTAAGGGTGGGTGCCCACGATGGTTCTAAGTATC----ACTCAGAAGACCCAGTAAA--A-CAGAATTCTGTTGCGGATGTTTTTAGGGGAGGA--GAAATCCTAAC-ATAAACCCAACTTAAAAAACAATGTCAACACTTACAAGTGGGATAGGGAAG
>gene=chr20_1357111-1358111; species=equCab
-----gtgCTGAAGCAGTAAAGCTAG-------GCCCTAAATCCCCAAACCATGTTCATTCTACTATTTCAGGTTCCCAGAAGC----CAAACCACTATGGCACCCTCCGT--GAAGCGGGATTCCAGAGAC--CACGAGGAAAGAGGAATAGACGCCTGCAA-------------CTCCCCACCAAAACA-ACCA-CAGCACTGGCTTCTCAGGAAGCTAGTGTCAGCCAACTGTGAGAGCTGTCAGTGACATCCTG--AAAACTCACACCAGAATCCCAAAACGGG-GGGCAGCCAGCTGTTGTCACATAATTAACACAAAGCTGATTTTAT-TGGAGGCTCAGGGTGAGCACCCAC-ATGGTTCTAAGCATC----ACTCAGAAGACCCAGCAAAACA-CAGAATTTTGTTGTCTATG-TTTTAGAGAAGGA-GGAAATCCCAAC-AAAATCACAACATAAAAAAG--TGTCAACGCTTCTAAGTGGGATGGGGAAG
>gene=chr20_1357111-1358111; species=gorGor
ataatttagtaaaataGTAAAACTACGTTATAAATTATAAACCCAAATACCATGCTCTTTCTATTATTCCAGTTTCCCAGAAGCTGGACAAGCCACGACGGCGCCTTCCAATAAAAGGGGAACTCCAGAGACGCTATGAGAAAAGAGGAACAGACATCTGCAATAGATATCTGCAACTTCCTTTTCAAAAACACCATCGGCATTGCTTTCTCAGGAAGCCACTGCCAGCCTATTGTGATAGCCGACACTGAGTTCCTGAAAATTCTCTAATTAGGATCCCAGATTGGAGGGTCAGCCAGTGGTTAACATATAATGGACATAAAACTGATTTTACTGGAAGACTGAGGGTGGGCACTCACCATGGTTCTAAGCATT----ACTCAGAAGATCCATAAAAACATTACAGTTCTGTTGTGTAAGAGTTTAGGAAAAAAAGAAAATCCTGACAAAAATCCCAACCTAAAAAACAGTGTCAACATT--TAAGTAGGATGGGGAGG
>gene=chr20_1357111-1358111; species=panTro
ataatttagtaaaataGTAAAACTACGTTATAAATTATAAACCCAAATACCATGCTCTTTCTATTATTCCAGTTTCCCAGAAGCTGGACAAGCCACGACGGCGCCTTCCAATAAAAGGGGAACTCCAGAGACGCTATGAGAAAAGAGGAACAGACATCTGCAATAGATATCTGCAACTTCCTTTTCAAAAACACCATCGGCATTGCTTTCTCAGGAAGCCACTGCCAGCCTATTGTGATAGCTGACACTGAGTTCCTGAAAATTCTCTAATTAGGATCCCAGACTGGAGGGTCAGCCAGTGGTTAACATATAATGGACACAAAACTGATTTTACTGGAAGACTGAGGGTGGGCACTCACTATGGTTCTAAGCATT----ACTCAGAAGATCCATAAAAACATTACAGTTCTGTTGTGTAAGAGTTTAGGAAAAAAAGAAAATCCTGACAAAAATCCCAACCTAAAAAACAGTGTCAACATTTGTAAGTAGGATGGGGAGG
>gene=chr20_1357111-1358111; species=papHam
gtagcttgccaaaATAGTAAAACTACACTATAAATTATAAACCCAAATACCATGCTCCTTCTACTATCCCAGTTTCCCAGAAGTGGGACAAGCCACGACGGCGCCTTCCAATAAAAGGGGAACTCCAGAGATGCTATGAGGAAAGAGGAACAGACATCTGCAATAGATATCTGCAACTTCCTTTTCAAAAACACCATCAGCATTGCTTTCTCAGGAAGCCGCTGCCAGCCTATTGTGATAGCTGACATTGAGTTCCTGAAAATTCTCTAATTAGGATCCCAGATTGGAGGGTCAGCCAGTGGTTAACATATAATGGACACAAAACTGATTTTATTGGAAGACTGGGGGTGGGCACTCACCATGGTTCTAAGCATT----ACTCAGAAAATCCATAAAAACATTACAATTCTGTTGTGTAAGAGTTTAGGAAAAAACGAAAATCCTGAC-AAAATCCCAACCTAAAAAACAGTGTCAACACTTGTAAGTAGGATGG-----
>gene=chr20_1357111-1358111; species=ponAbe
gtagcttgccaaaACAGTAAAACTACGTTATAAATTATAAACCCAAATACCATGCTCTTTCTATTATCCCAGTTTCCCAGAAGCTGGACAAGCCACGACGGCGCCTTCCAATAAAAGGGGAACTCCAGAGACGCTATGAGAAAAGAGGAACAGACATCTGCAATAGATATCTGCAACTTCCTTTTCAAAAACACCATCGGCATTGCTTTCTCAGGAAGCCACTGCCAGCCTATTGTGATAGCTGACACTGAGTTCCTGAAAATTCTCTAATTAGGATCCCAGACTGGAGGGTCAGCCAGTGGTTAACATATAATGGACACAAAACTGATTTTATTGGAAGACTGAGGGTGGGCACTCACCATGGTTCTAAGCATT----ACTCAGAAGATCTATAAAAACATTACAGTTCTGTTGTGTAAGAGTTTAGGAAAAAAAGAAAATCCTGACAAAAATCCCAACCTAAAAAACAATGTCAACATTTGTAAGTAGGATGGGGAGG
>gene=chr20_1357111-1358111; species=rheMac
gtagcttgccAAAATAGTAAAACTACATTATAAATTATAAACCCAAATACCATGCCCCTTCTACTATCCCAGTTTCCCAGAAGTGGGACAAGCCACGACGGCGCCTTCCAATAAAAGGGGAACTCCAGAGATGCTATGAGAAAAGAGGAACAGACATCTGCAATAGATATCTGCAACTTCCTTTTCAAAAACACCATCAGCATTGCTTTCTCAGGAAGCCGCTGCCAGCCTATTGTGATAGCTGACACTGAGTTCCTGAAAATTCTCTAATTAGGATCCCAGATTGGAGGGTCAGCCAGTGGTTAACATATAATGGACACAAAACTGATTTTATTAGAAGACTGGGGGTGGGCACTCACCATGGTTCTAAGCGTT----ACTCAGAAAATCCATAAAAACATTACAATTCTGTTGTGTAAGAGTTTAGGAAAAAACGAAAATCCTGAC-AAAATCCCAACCTAAAAAACAGTGTCAACACTTGTAAGTAGGATGGGGAGG
>gene=chr20_1369436-1370436; species=hg19
cagccctgtagctccctctccaatgtcctttgagtgaatgttaaaatgccatttttttcagaggccttttccaatcaccctcacgaaaagcagccaacttcccttcccatccctcactctgctttaatctctccagcgcttcttactacctgatgtgctccatggccatactatcagtctcctcatcataagcaaagccccaccagatcaggtctttgtctatttagttcactagccatgtccctagagcctggCTTGCTGCTGTTGCTCAAAAAACATCTGCTGTGGGAAGGCAAAGGGACTTGTTGCAGCCCTGCCCAACAGTTACAGCCTGTGTGCCTCAAGACAGCACACGTCAGGGGAAGCCATCTGAGGCATCTCTGCTGAGGGTGAGCCTCCCTCCAGACATCAGATCACCAACCAAGAGATACCTAGCAAGGGAGTGGATGGAATAAAGCAGAGGAGAGGGGGGAACAAAGCTAAGGAAAAGCAAGGGGCTT
>gene=chr20_1369436-1370436; species=bosTau
cagccacatcagtcact-cccaacttcctttgggcaaataattaagtgtcc-ttttataagaagttttttccaaccaccctcactaaaagctgt-aaacccccttcccaggcctcactctgctttaacctc--cagagcttctcaccacctgatgtgtcataccttcatgctgctagtctct--------------tcccctccagaccaggcctttgttta----gttcactggctgtgtccccagtgcctggctggtttctgttgctcaataattatctgctgtaggaaggaaAAGGGTCCTGCTGTGGCCCTGCCAAACAGTTACAGTCGGTCTGCCTGAAGCCCGCACACATGGGGG-AAGCCATCTGAGCAGTCACCGCTGGGGGTGAGCCTTCCTCCAGACATCTGATCACCAGCCAAGAAACACCCAGCAGGGGAGGGGGTGGAATAAAGCAGAGGAGAGGAGAGACAGAGGCTAAAGAAAAGCAGCAGG-TG
>gene=chr20_1369436-1370436; species=calJac
tagccccatagctccctcaccaacttcgtttgagtgaatgttaaaatgccatttttttcagaggccttttccaatcaccctcacgaaaagcagccaaattcccttcctacccctcactctactttaatctctccagtgctttttactacctgatgtgacccatggccatcctatcagtctcctcatcatgagcaaagccccaccagatcaggtctttgtctatttagttcactagctatatccctag-----------------CTGTTCAAAATACATCTGCTGTGGGAAGGCAAAGGGTCTTGTTGCAGCCTTGCCCAACAGTTACAGCCTGTGTGCCTCAAGACAGCACATGTCAGGGAAAGCCATCTGAGTCATCTCTGCTGACGGTGAACCTCCCTCCAGACATCAGATCACCAACCAAGATATACCCAGCAAGGGAGCATATGAAATAAAACAGAGAAGAA-GGGGAATGAGGCTAAGGAAAAGCAA-------
>gene=chr20_1369436-1370436; species=canFam
---ccacaatgctcactcc-caacctcctctgggtcaatattaaaatgtca-ttttgtcagagacctttgccaaccaccctcaccaaaagcagt-aa--cccctccccatgccgcactctgcttccatctc--cagcgcttcttgccacctgaca-tTCACACCTGCAAGCTACTGGCCACATCACC-CCAGGGAAGCCCCAGCAGATTAAGTCTTTGCCTATGCTGTTCACTAGTCATGCCCCTAGAGCCTGGCTTGCTGCTGCTGCTTCATAAACACCTGCTGTAGGAAGTAAAAGGGTCCTGTTGCAGCCCTGCCGAACAGTGCCAGCCTGTCTGACCGAAGACGCCATGGGGTGGAGGGGACCATCTGTGGAGACTCTACTGGGGGTAAGCCTTCCTCCGAACACCAGA--AACAGCAGGGA--------------GGGTGGATGGAATAAAGCAGAGAAGAGGGGAGATAGGGGTTAAAGAAAAACAAGGGGTTG
>gene=chr20_1369436-1370436; species=equCab
caggcacactgctc------caacttcctttgggt-gatattaaaatgtca-ttttgtcagaggccccttccaaccaccctcacttagcgcagc-aaactccctccccacgcc---ctcccgctctaaccc--CAGCGCTCCTCAGCACCCGGCGTGTCACACCTTCGCGCTATTAGTCTTA----------------TCCACTACATCA-GTCTTCGTTTA----GTTCACTGACCATGTCCCTAGTGCGTGGCTTGC---TGCTGCTCAGTGAACATCTGCTGCAGGCAGGCA-AGGGTCCTGCTGCAGCCCTGC----CAGTTACAGCCTCTCCACCTGAAGATGGCACGG--------GGGCCCTCCGAGGAG--TCTGCTGGTGGTGAGCCTTCCTCCAGACATCAGATCATCGGCCAAGAAACACCCAGCAGGGAAATGAGTGCAATAAAGCAGAGAAGG---------GAGGCTCCAGAGAAGCAGGGGGC-G
>gene=chr20_1369436-1370436; species=gorGor
cagccctgtagctccctctccaatgtcctttgagtgaatgttaaaatgccatttttttcagaggccttttccaatcaccctcacgaaaagcagccaacttcccttcccatccctcactctgctttaatctctccagtgcttcttactacctgatgtgccccatggccatactatcagtctcctcatcataagcaaagccccaccagatcaggtctttgtctatttagttcactagccacgtccctagagcctggCTTGCTGCTGTTGCTCAAAAAACATCTGCTGTGGGAAGGCAAAGGGACTTGTTGCAGCCCTGCCCAACAGTTACAGCCTGTGTGCCTCAAGACAGCACACGTCAGGGGAAGCCATCTGAGGCATCTCTGCTGAGGGTGAGCCTCCCTCCAGACATCACATCACCAACCAAGAGATACCTAGCAAGGGAGCGGATGGAATAAAGCAGAGGAGAGGGGGGAACAAAGCTAAGGAAAAGCAAGGGGCTT
>gene=chr20_1369436-1370436; species=panTro
cagccctgtagctccctctccaatgtcctttgagtgaatgttaaaatgccatttttttcagaggccttttccaatcaccctcacgaaaagcagccaacttcccttcccatccctcactctgctttaatctctccagtgcttcttactacctgatgtgccccatggccatactatcagtctcctcatcataagcaaagccccaccagatcaggtctttgtctatttagttcactagccatgtccctagagcctggCTTGCTGCTGTTGCTCAAAAAACATCTGCTGTGGGAAGGCAAAGGGACTTGTTGCAGCCCTGCCCAACAGTTACAGCCTGTGTGCCTCAAGACAGCACACGTCAGGGGAAGCCATCTGAGGCATCTCTGCTGAGGGTGAGCCTCCCTCCAGACATCAGATCACCAACCAAGAGATACCTAGCAAGGGAGCGGATGGAATAAAGCAGAGGAGAGGGGGGAACAAAGCTAAGGAAAAGCAAGGGGCTT
>gene=chr20_1369436-1370436; species=papHam
cagtcccacagctccccatccaactacctttgagtgaatgttaaaatgcca-ctttttcagaggccttttccaatcaccctcacgaaaagcagccaacttcccctcccatccctcactctgctttaatctctccagtgcttcttactacctgatgtgccccatggccatactgtcagtctcctcatcataagcaaaaccccaccagatcaggtctttgtctatttagttcactagccacatccctagagcctggCTTGCTGCTGTTGCTCAAAAAATATGTGCTATGGGAAGGCAAACGGTCTTGCTGCAGCCCTGCCAAACAGTTACAGCCTGTGTGCCTCAAGACAGCACGCATCAGGGGAAGCCATCTGAGGCATCTCTGCTGAGCGTGAGCCTCCCTCCAGA---CAGATCACCAACCAAGAGATACCTAGCAAGGGAGTGGATGGAATAAAGCAGAG---AAGGGGGAACGAAGCTAAGG-AAAGCAAGGGGCTT
>gene=chr20_1369436-1370436; species=ponAbe
cagccctgtagcttcctctccaatgtcctttgagtgaatgttaaaatgccatttttttcagaggcctcttccagtcaccctcacgaaaagcagccaacttcccttcccatccctcactctgctttagtctctccagtgcttcttactacctgatgtgccccatggccatactattagtctcctcatcataagcaaagccccaccagatcaggtctttgtctatttagttcactagccatgtccctagagcctggCTTGCTGCTGTTGCTCAAAAAACATCTGCTGTGGGAAGGCAAAGGGACTTGCTGCAGCCCTGCCCAACAGTTACAGCCTGTGTGCCTCAAGACAGCACACGTCAGGGGAAGCCATCTGAGGCATCTCTGCTGAGGGTGAGCCTCCCTCCAGACATCAGATCACCAACCAAGAGATACCTAGCAAGGGAGCGGATGGAATAAAGCAGAGGAGAGGGGGGAACTAAGCTAAGGAAAAGCAAGGGGCTT
>gene=chr20_1369436-1370436; species=rheMac
cagccccacagctccccctccaactatctttgagtgaatgttaaaatgccg-ctttttcagaggccttttccaatcaccctcacgaaaagcagccaacttcccctcccatccctcactctgctttaatctctccagtgcttcttactacctgatgtgcCCCATGGCCATACTGTCAGTCTCCTCATCATAAGCAAAGCCCCACCAGATCAGGTCTTTGTCTATTTA----ACTAGCCACGTCCCTAGAGCCTGGCTTGCTGCTGTTGCTCAAAAAATATGTGCTATGGGAAGGCAAACAGTCTTGCTGCAGCCCCGCCCAACAGTTACAGCCTGTGTGCCTCAAGACAGCACGCATCAGGGGAAGCCATCTGAGGCATCTCTGCTGAGCGTGAGCCTCCCTCCAGA---CAGATCACCAACCAAGAGATACCTAGCAAGGGAGTGGATGGAATAAAGCAGAGGAGAGGGGGGAACGAAGCTAAGG-AAAGCAAGGGGCTT
>gene=chr20_1425093-1426093; species=hg19
CCCACAGGCGAGCCCAGTCAATATTCAACGACTGACAAACAATTCACTGATCCCACATGTGGGTGCTGGCTTAGTTGGCTCATGACCAATAACATTTAGACACTTCTGTTCTACAGAAAGGAGGCACCAAATATATTTACTGGCAACAGTCCTCTAGCACCTCTCCTACTagtctcttcactttgctgtggctcagtttccccatctttaaaatgaagaagGCACTGATCCAGCCCAGATGGTCTGAGATGTGGAGCAGGCATTCCCAGAATTCTCGACAGCCAGATCTAGAAGAGATCTTCCTGGCCCAGTAATTTTCACAGGCCCCTTGTGgggagggaggtggaggaagccaggtgagtgggacgctgacactgcacccccttctcctccatcaaccacagcagttctaatttgatgtcttcacaggactttagcatgggacttcctctgaagtctggtagcttaaaaaaaGCCCTGAGAaatctaatactctaatt
>gene=chr20_1425093-1426093; species=bosTau
ACCTCATGTGAAGCTTGTTAACACTCAA-----GGCAAGCCATTCCTGGGCCCCACA--TGGGTTCTGATTTATATGGCCTATGACTGATGAAATTTAGACACTGCTATTCTAGAAAAAAGAGTTGCCAAATATCTTTACTGGCAACAGTCAT---------CCCCTgctaatcccttcatcactctgtgcctcggcttccccatcttt-aagttgcagaggtATCAATCTGGCCCAGATAAGCTGAGA--TAGAACAGG-TATTCTAGAATTCTCCAAATCCGGATTT--CAGAGACCTTCATAGCCTAGAGGTTGTCAGAGGCCTCCTGGGGGTCGGGAGGTAGA-GAAGTGGGATGAGTGGGATGACCGCGTTTCGTCTCCTCCCGCTCCATCAACCACAGCAGTTCAGATTTCATCTGTTCCTTGGGCTTTTGCATCAAACTTCCTATGAAGTTTGG------A-ACAAATCCCTGAGGAATCT------------
>gene=chr20_1425093-1426093; species=calJac
ACCACAGGTGAGCCCAGTCAATACTCAATGACTGTCAAAGCATTCACTGACCCAACATGTGGGTGCTGGCTTAGATGGCTCATGAGCAATAAAATTTAGACACTTCTGTTATACAGAAAGGAGATGCCAAATGTATTTACTGGCAACAGTCTTCTAGCACCCCTCCCACTagtctcttcactttgctgtgcctcagtttctccatctttaaaatgaaggaggtactaatccatcccacatggtCTGAGATGTAGAGCAGGTATTCCCAGAATTCTCAACAGCCAGATCTAGAGGAGATCTTCCTGGCCCTGTGGTTTTCACAGGCCCCTTGTAAGGAGGGAGGTGGCGGAAGCCAGGTGAGTGGGATGCTGGCACTGCACCACTCACCCCTCCACCAATTA---CAGTCCTAATTTGATCTTGTCATAGGACTTTAGCATAAGACTTCCTCTGAAGTCTGGTAGCTAAAAAATGTCCCTGAGAaatccaataccctaatt
>gene=chr20_1425093-1426093; species=canFam
CCCACATGCAAACTCTGTCAGCACTCAAGGACTGTCAAGCCATTCCTGGGTCCCATATG-GACTTCTGGTTTAGTTGGCCTATGACTGATGAAATTTAGATACTGTTATTCTAGAAAAAAGCACTGCCAAATACCTATAAAAGTAACACTCTT---------CCCCTGTTaatctcttcatctct--gtgcctcaatttccctatctttaaaatgaggttggcaTTGATCTAGCCCAGATGATCTGAAACATAGAGCAGG-TATTCTAGAATTCTCAAGGGGCAGATCTAGAAGGCACTTTCATAGCCCAGTGGTTTTTAGAGATCCCCGGGGCAAAGGGAGGAGGCGGAAAGCCAGTGGAGGGGATGTTGGCATTATGTCCCCTTCCCCTCCATCAACCACAGTAGTTCAGAATTTAT-TTTTCCCTGGGCTTTACCATGAAATTTTCTGTAAATTGTGGGGGTGAA-AAAAGATACTAATAATtctaagcccctaatt
>gene=chr20_1425093-1426093; species=equCab
CCTGCATGTGAACCCTGTCAACACTCAAGGATTGTCAAGTCATTCATGGGCCCCACATGTGGGTTCTGGTCTAGTTGGCCTATGACTGATGACATTTAGACACTGCTATT-TACAAAAAGGAGTTGCCAAATATTTTTACTGTTAACAGTCCT---------TCCCCACTAACGTcttcatcactctgtgcctcagtttctccttctttaaaataggggagGCATTGATCCAGCCAAG-TGATCTGAGA--TAGAGCAGG-TTTTCTAGAACTCTCAAAGGTCAGATCTAGAAGAGATCTTAAGAGCCTGGTGGTTTTCAGAGGTCCCTTGTGGGGAGGGAGGTGGAGGAAACCC--TGCATGGGATGCTAGCACTGCATCCccttcccctccatcaaccacagccattcaaattttatctgttctttgggctg---catgagactccctttgaagtttgccggct----aaaaaCCCCGAGGaatccaaa-ccttaatt
>gene=chr20_1425093-1426093; species=gorGor
CCCACAGGTGAGCCCAGTCAATACTCAATGATTGACAAACAATTCACTGATCCCACATGTGGGTGCTGGCTTAGTTGGCTCATGACCAATCAAATTTAGACACTTCTGTTCTACAGAAAGGAGGTACCAAATATATTTACTGGCAACAGTCCTCTAGCACCTCTCCTACTagtctcttcactttgctgtggctcagtttccccatctttaaaatgaagaagGCACTGATCCAGCCCAGATGGTCTGAGATGTAGAGCAGGCATTCCCAGAATTCTTGACAGCCAGATCTAGAAGAGATCTTCCTGGCCCAGTAATTTTCACAGGCCCCTtgtggggagggaggtggaggaagccaggtgagtgggacactgacactgcacccccttctcctccatcaaccacagcagttctaatttgatgtcttcataggactttagcacgggacttactctgaagtctggtagcttaaaaaaaGCCCTGAGAaatctaatactctaatt
>gene=chr20_1425093-1426093; species=panTro
CCCACAGGCGAGCACAGTCAATACTCAACGATTGATAAACAATTCACTGATCCCACATGTGGGTGCTGGCTTAGTTGGCTCATGACCAATAAAATTTAGACACTTCTGTTCTACAGAAAGGAGGCACCAAATATATTTACTGGCAACAGTCCTCTAGCACCTCTCCTACTagtctcttcactttgctgtggctcagtttccctatctttaaaatgaagaagGCACTGATCCAGCCCAGATGGTCTGAGATGTGGAGCAGGCATTCCCAGAATTCTCGACAGCCAGATCTAGAAGAGCTCTTCCTGGCCCAGTACTTTTCACAGGCCCCTTGTGGGGAGGGAGGTGGAGGAAGCCAGGTGAGCGGGACGCTGACACTGCACCCCCTTCTCCTCCATCAACCACAGCAGTTCTAATCTGACGTCTTCATAGGACTTTAGCATGGGACTTCCTCTGAAGTCTGGTAGCTTAGAAAAAGCCCTGAGAaatctaatactctaatt
>gene=chr20_1425093-1426093; species=papHam
CTCACAGGCGAGCCCAGTCGATACTCAATAATTGTCAAACAATTCACTGACCCCACATGTGGGTGCTGGCTTAGTTGGTTCATGACCAATAAAATTTAGACACTTCTGTTCTACAGAAAGGAGATACCAAATATATTTACTGGCAACAGTCCTCTAGCACCTCTCCTACTagtctcttccctttgctgcgcctcagtctccccatctttaaaatgaaggaggaactGATCCAGCCCAGATGGTCTGAGATGTAGAACAGGCATTCCCAGAATTCTCGACAGCCAGATCTAGAAGAGATCTTCCTGGCCCAGTGGTTTTCACAGGCCGCTTGTGGGGAGGGAGGTGGAGGAAGCCAGGTGAGTGGGATGCTGGCACTGTAACCCCTTCTCCTCTATCAACCACAGCAGTTCTAATTTGATCTCTTCACAGGACTTTAGAATAAGACTTCCTCTGAAGTCTGGTAGctta-caaaagccctgagaaatccaataccctaatt
>gene=chr20_1425093-1426093; species=ponAbe
CCCACAGGCAAGCCCAGTCAATACTCAATGATTGACAAACAATTCACTGATCCCACATGTGGGTGCTGGCTTAGTTGGCTCATGACCAATAAAATTTAGACACTTCTGTTCTACAGAAAGGAGGTACCAAATATATTTACTGGCAACAGTCCTCTAGCACCTCTCCTACTagtctcttcactttgctgtggctcagtttccccatctttaaaatgaagaagGCACTGATCCAGCCCAGATGGTCTGAGATGTAGAGCAGGCGTTCCCAGAATTCTCGACAGCCAGATCTAGAAGAGATCTTCCTGGCCCAGTAATTTTCGCAGGCCCCTTGTGgggagggaggtggaggaagccaggtgagtgggacactgacactgcacccccttctcctccatcaaccacagcagttctaatttgatctcttcataggactttagcatgggacttcttctgaagtctggtagcttaaaaaaaGCCCTGAGAaatctaatactctaatt
>gene=chr20_1425093-1426093; species=rheMac
CTCACAGGCGAGCCCAGTCGATACTCAATAATTGTCAAACAATTCACTGACCCCACATGTGGGTGCTGGCTTAGTTGGTTCATGACCAATAAAATTTAGACACTTCTGTTCTACAGAAAGGAGATACCAAATATATTTACTGGCAACAGTCCTCTAGCACCTCTCCTACTagtctcttccctttgctgcgcctcagtctccccatctttaaaatgaaggagGAACTGATCCAGCCCAGATGGTCTGAGATGTAGAACAGGCATTCCCAGAATTCTCGACAGCCAGATCTAGAAGAGATCTTCCTGGCCCAGTGGTTTTCACAGGCCGCTTGTGGGGAGGGAGGTGGAGGAAGCCAGGTGAGTGGGATGCTGGCACTGTAACCCCTTCTCCTCTATCAACCACAGCAGTTCTAATTTGATCTCTTCACAGGACTTTAGAATAAGACTTCCTCTGAAGTCTGGTAGCTTA-AAAAAGCCCTGAGAaatccaataccctaatt
>gene=chr20_1437285-1438285; species=hg19
GCTAAATGGACTATAAAGTCTTTATTAAGGGATCTCAAAGCCCTGGCTTCAGAACTGGGAGCCTGTGatcaagagccttaaaaatatgcatgcccttgacctggtatttccatttttaaaaactatcctaaaaaaaatctgaaatgtggttaattaatccacaaaaatgttcatagcactgatatttacagtagtaaaacattgaaaaaaatctaaatgtcaggcatcccatataatggattattattatagcatatGAAAAGGCATATGAAGGATTTTAAGGACATGGGGAAACGTCTGAGATGTAGCATTGATCCAGCAAAACCatatttatatacagaacaaagactggatggaaatatgccagaatatcaaccgtagttaccaaagggtagatgagtttaagactttttcattatactagtctgtagtttccaTAATGGATATTTTTATTATAATGTTCTAAAGGTTAAAAACAAATAGTTGATGGGTACATGTCT
>gene=chr20_1437285-1438285; species=bosTau
----------CTGTAAGGTCCTTATTATGGGATCTCAAAGCCCTGGCTTATGAACTAGGAACCtatgatcaaatgccttaaaaatattcatggccttgacccggtattttcatttctagaaactattta----ataacctgaaatgtagtcaaataatacacagagatgttcacagcattgatatctacagtggtaaaaaactgaaaatgatctaaacatcaaacattccatatgatggattattattatagtcagtgaaaacacttatcaaaaattttaatgacacagagaaatatgtagcatgtagcattaattctacaaagctacctttatacacagaaccaagacttagtagaagtacgccaaaatattaactgtagtgaccaaagggtgggtgagtgtcatattttttcattatgcta-----tattttccaCAATGGACACTTTTATTATAACATCCTAAAGGTTAAAGGCAAACAGTACA-G--TGTCTGTAT
>gene=chr20_1437285-1438285; species=calJac
GCTAAATGGACTATAAGGTCTTTATTAAGGGATCTCAAAGCCCTGGCTTCAGAACTAGGAGCCTGTGatcaatacccct-aaaatacgcatgcccttgacctggtatttccatttttaaaaactataa-aaaaaaaacctgaaacgtggttaattaatccacaaagacattcacagcactgatatttacagtagaaaaacattggaaataacctaaatatcAGGCATTCCACCTAACAGATTACTATTACAGCGTATGAAAAGGCATATGAAGGATTTTAATGACATGCAGAAGTGTTTGAGATGTAGCATTAATCCAACAAAATCATATTGACTTACAGAACAAAGAATGGATGGAAATATGCCAAAATATTATCTGTAGTTACCAAAGGGTAGATAAGTTTAAGACTTTTTCATTATACTAGTCTGTAGTTTCCACAATGGATATTTTTA-TATAATGTCCTAAAGGTTAAAAACA-------GATGTGTGCATGTCT
>gene=chr20_1437285-1438285; species=canFam
GTTCAGTGGACTGAAAGGTCTTTATTATGGAATCTCAAAGCCTT----------------GCCTATGATTAAGTG-cttaaaaatgttcattcccctaaccc-acactttgatttctagaaacttccctaggaaaaatctgaaatgtagccaaataatatacagagatgttcatagcactgatatttacagtgta-aaaaaccatcaaaaacctaagtgtTGGACAACCCACATGATAAATTATTATTATAATTACTGAAAACACTAATgaagaatcttaatggcatagagaagtactgaaaaaatagcattactccaagaaaagtacatttttatacagagcaaagactgaatagaaatacgccaaaactttaactctagttaccaaaaggttcaggagtgttgtattttttcagtaca-tattctgtattttccacaatggacacttttatTACAGCATCCTAACAGTTAAAAACAAACAGTACatg--tatgtatgt
>gene=chr20_1437285-1438285; species=equCab
GCTCAACGGACTGTAAGGTCTTTATTAAGGGATCTCAAAGTTTTGACTTACGAATGGA--ACCTGTG---aagtgccttaaaaatattcatgctcttgacctggcattttcatttctagaaacttttctaggaaaaatctgaaacgtagtcaaataat--acagagatgttcacagcactgatatttacagtagt-aaaaactgctaacaatctgaatgttggacaTCCCCCACGAAggactattattatagtcactgaaaacacttatgaagaatcttaatgacac-gagaagtgtttaagatacagcattaatccaacgaaagtatatttatacagagagccaagaatgaatgaaaatatgtcaaaatattaaccatagttaccaaagggtggttgagtgttatattttttcattacactatcttgtattttccaCAATGGACACTTTTATTATAACATTCTAAAGGTTAAAAACAAACGGTACGTA--TGTTTGTGT
>gene=chr20_1437285-1438285; species=gorGor
GCTAAATGGACTATAAAGTCTTTATTAAGGGATCTCAAAGCCCTGGCTTCAGAACTGGGAGCCTGTGatcaatagccttaaaaatatgcatgcccttgacctggtatttccatttttaaaaactatcct-aaaaaaatctgaaatgtgg----ttaatccacaaaaatgttcatagcactgatatttacagtagtaaaacattgaaaataatctaaatgtcaggcatcccatataacggattattattatagcatatGAAAAGGCATATGAAGGATTTTAAGGACATGGGGAAACGTCTGAGACGTAGCATTGATCCAACAAAACCatatttatatacagaacaaagactggatggaaatatgccagaatatcaactgtagttaccaaagggtagatgagtttaagactttttcattatactagtctgtattttccaTAATGGATATTTTTATTACAATGTTCTAAAGGTTAAAAACAAATAGTTGATGGG---------
>gene=chr20_1437285-1438285; species=panTro
GCTAAATGGACTATAAAGTCTTTATTAAGGGATCTCAAA------GCTTCAGAACTGGGAGCCTGTGatcaagagccttaaaaatatgcatgcccttgacctggtatttccattttttaaaactatcctaaaaaaaatctgaaatgtggttaattaatccacaaaaatgttcatagcactgatatttacagtagtaaaacattgaaaaaaatctaaatgtcaggcatcccatataacggattattattatagcatatGAAAAGGCATATGAAGGATTTTAAGGACATGGGGAAACGTCTGAGATGTAGCATTGATCCAGCAAAACcatatttatatacagaacaaagactggatggaaatatgccagaatatcaaccgtagttaccaaagggtagatgagtttaagactttttcattatactagtctgtattttccaTAATGGATATTTTTATTATAACGTTCTAAAGGTTAAAAACAAATAGTTGATGGGTACATGTCT
>gene=chr20_1437285-1438285; species=papHam
GCTAAATGGACCACAAAGTCTTTATTAAGGGATCTCAAAGCCCTGGCTTCAGAACTGGGAGCCTGTGatcaagaaccttaaaaatatgcatgccctggacctggtatttccatttttaaaaactatcctaaaaaaaatctgaaatgtggttaattaatccacaaaaatgttcacagcactggtatttacagtagtaaaacattgaaaataaccgaaatgtcaggcatcccatataacagattattattacagcatatgaaaaggcatatgaaggattttaatgacatgggaaaatgtttgagatgtagcattgattcaacaaaaccatatttatatacggaacaaagactggatggaaatatgccagaacatcaaccgaagttaccaaagggtagatgagtttaagactttttcatcatactagtctgtattttccaCAATGGATATTTTTATTACAATGTCCTAAAGGTTAAGAACAAACA---GATGTGTGCATGTCT
>gene=chr20_1437285-1438285; species=ponAbe
GCTAAGTGGACTACAAAGTCTTTATTAAGGGATCTCAAAGCCCTGGCTTCAGAACTGGGAGCCTGTGatcaagagccttaaaaatatgcatgcccttgacctggtatttccatttttaaaaactatcctaaaaaaaatctgaaacgtggttaattaatccacaaaaatgttcacagcactgatatttacagtagtaaaacactgaaaataatctaaatgtcaggcatcccatataacggattattattatagcatatGAAAAAGCATATGAAGGATTTTAAGGACATAGGGAAACGTCTGAGATGTAGCATTGATCCAACAAAACCatatttatatacagaacaaagactggatggaaatatgccagaacatcaaccgtagctaccaaagggtagattagtttaagaatttttcattatactagtctgtattttccaTAATGGATATTTTTATTATAATGTTCTAAAGGTTAAAAACAAATAGTTGATGGGTCCATGTCT
>gene=chr20_1437285-1438285; species=rheMac
GCTAAATGGACCACAAAGTCTTTATTAAGGGATCTCAAAGCCCTGGCTTCAGAACTGGGAGCCTGTGatcaagaaccttaaaaatatgcatgccctggacctggtatttccatttttaaaaactatcctaaaaaaaatctgaaatgtggttaattaatccacaaaaatgttcacagcactggtatttacagtagtaaaacattgaaaataacctaaatgtcAGGCATCCCATATAAC--ATTATTATTACAGCATATGAAAAGGCATATGAAGGATTTTAATGACATGGGAAAATGTTTGAGATGTAGCATTGATTCAACAAAACcatatttatatacggaacaaagactggatggaaatatgccagaacatcaaccgaagttaccaaagggtagatgagtttaagactttttcatcatactagtctgtattttccaCAATGGATATTTTTATTACAATGTCCTAAAGGTTAAGAACAAACA---GATGTGTGCATGTCT
>gene=chr20_1551137-1552137; species=hg19
GTAACCGCACCATGGGTGATATCTGAGCCGTGCTCCTTCTGGTGCGCTGAGATCTCCAGGGCATAGCTTTTGCTGACTGCTTGCTGCCCATCATGCTCCACCTGACAGGTGAGCACCACATCGTCCCTGTGGGCACAGGTGTTCACCAGGAGCCAGCTCATCCAGTTGTAGGTGCCATCCTTGTTCTCTATGAGGGTCGAAGCTGTTTCTGTCCGGGACACATTTCCATTCTCCAACCAGGTCAGCTGTAGTCCCCGGGGGTAGAAATTGCTCACCTGGCAGGTGACGTTTGCCTGGTTCTCTGCCCTCATGGGCTGTTGAGTAACCTCCAAGGTGGGTGGAACTGAAACAGCACAGGGCAGAAGCTCTGATCTTGTGGCACAGACAGATCACAGGGAGGGCTAAATAACGTAGCTCCCACCAACACAGTGAGGGCATCACCAGGACAGTGCTAGGCAGGCAGCAGGTGCTCAGACATTGAGGGCACTCGTTGCATATGA
>gene=chr20_1551137-1552137; species=bosTau
AAGCCCTCACCAGGAAGTTCATGGGTGCCCTGATCCTTCTGGGGAGCAGAGACCTCCAGGGTATGGTTTCTGGAGACCGCCGGCTGCCCGTCGTGCTCCACCTGGCAGGTGAGCACCACAGCCTCCCTGTGGGCAGAGGAGTTCACCAGGAGCCAGCTCGTCTGGTTAAAGGTCCCGTCCTTGTTCTCTACGAGGACTGAGGCTGCTTCCGTTCGGGACATGTTTCCGTTCTCCAGCCAGGTCAGCTGTAGGTGCCGGGGGTAGAACTTGTTCACCTGGCAGGTGACGTTCACCTGGTTCCCAGCT---GACGGGGAGCCGGTAATCTCCAGGGTGGGTGGAACTGAAACAGCACAG-GAAGAAGCTCTGACCTTATAACACCATCA--CCATGGGAGGGGCTGGAGAAC--AGCTCCCAGCAC---AGCA--GGGGTcaccaggacagagtcaggcatgcagtaggtgctcaAACACTGAGGGT-CTATTTGCATATGA
>gene=chr20_1551137-1552137; species=calJac
GTAACAGCACCATGGGTAACATCTGAGCCTTGCTCCTTCCTGTGGGCTGAGACTTCCAGGCGAAGGCTTTTGCTGACCGCCGGCTGCCCATCATGCTCCACTTGGCAGGTGAGCACCACACCATCCCTGTGGACACAGGTGTTCACCAGGATCCAGCTTGCCCAGTTGTAGGTGCCATCCTTGTTCTCTATGAGGGTTGAAGCTGATTCTTTCTGGGACACGTTTCCGTTCTCCAACCAGGTCAGCTGTAGGCTCTGGGGGTAGAACTTCTTCACCTGGCAGGTGACGTTCACCTGGTTCTCTGCCCTCATGGGCTGTTGAGTAACCTCCAAGGTGGGTGGAACTGAAACAGCACAGGGCAGAAACTCTGACCTTGTGGCACAGACAGGTCACAGGGAGGGCTCCATAACTTAGCTCCCACCACCATGGTGAGGGGGTCCCCAGGACAGTGCTAGGCAGGCAGCAGGGGCTCAGACATTGAGGGGGCTCTCTGCATATGA
>gene=chr20_1551137-1552137; species=canFam
-TACCAGTACCAAAGTTTTTATCTCTGCATTGGTCCTTTTGGTGGGCAGAGGTCTCCAGTATACAGCTTTTGGCAACTGCCCGCTGCCCATCATGCTGCACCTTGCAAGTGAGCACCACTTCCTCCGTGTGGACAGATAAATTTACCAGGAGCCAGCTCATCCAGTTAAAGGTCCCATCCTTGTTCTCTATGAAGCTCAAGACTGTTTCTGTTTGGGACATGTTTCCATTTTCCAACCAAGTCACCTGCAGATGCTGTGGGTAGAACTTCTTGGCTTCACAAGTGACATTCACCTGATCCCCTGCC---ACGAATTTCTGGGCAACCACCAAGGTGGGCGGAACTGAAACAGCACAGAGCAGAAGCTCTGACCTTATGGAACAGACACATCACAGGGGGGGCTTGAGTACTTAGCTCCCACCACTACAGCAAGGGAATCACCAGAACACTGCCAGGCATGCAGCTGGTGCTCAAATACTGAGGGCAGTCTTCGCATATGA
>gene=chr20_1551137-1552137; species=equCab
GAGCCACCACCAGGGCTTCCACCTGTGTCCTGCTCCTTCTGGTGGGCAGAGGCCTTCAGCGTATGGTGTTTGGTGACCACTGGCTGCCCGTCATGCTCCACCTGGCAGGTGAGCCGCGCATCCTCCCTGTGGGCAGATGAGTTCACCAGGAGCCAGCTCGTCCAGCTAAACGTCCCATCCTTGTTCTCTATGAGGGTTGAGGCTGTTTCTGTTCGGGTCACATTTCCGTTCTCCAACCAGGTCAGCTTTAGGTGCCGGGGG-AGAACTTGTTCACCTGGCAGGTGACGTTCGCCAGGTTCCCTGCC---ATGGAGTGTTGGGAAACCTCCAAGGTGGGCGGAACTGAAACAGCACAGGGCAGAAGCTCTGACCTTATGGAACAGACAGATCACAGAGGGGGCTCCATAACTTAGCTCCCACCAC----AGATGGGACTCACCAGGACAGTGCCAGGCATGCTGCAGGGGCTCAAACAGTGAAGGTACTCTCTGCATatga
>gene=chr20_1551137-1552137; species=gorGor
GTAAC-GCACCATGGGTGATATCTGAGCCATGCTCCTTCTGGTGCGCTGAGATCTCCAGGGCATAGCTTTTGCTGACTGCTTGCTGCCCATCATGCTCCACCTGACAGGTGAGCACCACATCGTCCCTGTGGGCACAGGTGTTCACCAGGAGCCAGCTTATCCAGTTGTAGGTGCCATCCTTGTTCTCTATGAGGGTCGAAGCTGTTTCTGTCCGGGACACATTTCCATTCTCCAACCAGGTCAGCTGTAGTCCCCGGGGGTAGAAATTGCTCACCTGGCAGGTGACGTTTGCCTGGTTCTCTGCCCTCATGGGCTGTTGAGTAACCTCCAAGGTGGGTGGAACTGAAACAGCACAGGGCAGAAGCTCTGATCTTGTGGCACAGACAGATCACAGGGAGGGCTAAATAACATAGCTCCCACCAACACGGTGAGGGCATCACCAGGACAGTGCCAGGCAGGCAGCAGGTGCTCAGACATTGAGGGCGCTCTTTGCATatga
>gene=chr20_1551137-1552137; species=panTro
GTAACCGCACCATGGGTGATATCTGAGCCGTGCTCCTTCTGGTGCGCTGAGATCTCCAGGGCATAGCTTTTGCTGACCGCTTGCTGCCCATCATGCTCCACCTGACAGGTGAGCACCACATCGTCCCTGTGGGCACAGGTGTTCACCAGGAGCCAGCTCATCCAGTTGTAGGTGCCATCCTTGTTCTCTATGAGGGTCGAAGCTGTTTCTGTCCGGGACACATTTCCATTCTCCAACCAGGTCAGCTGTAGTCCCCGGGGGTAGAAATTGCTCACCTGGCAGGTGACGTTTGCCTGGTTCTCTGCCCTCATGGGCTGTTGAGTAACCTCCAAGGTGGGTGGAACTGAAACAGCACAGGGCAGAAGCTCTGATCTTGTGGCACAGACAGATCACAGGGAGGGCTAAATAATGCAGCTCCCACCAACACAGTGAGGGCATCACCAGGACAGTGCGAGGTAGGCAGCAGGTGCTCAGACATTGAGGGCACTCGTTGCATATGA
>gene=chr20_1551137-1552137; species=papHam
GTAACCACACCATGGGTGACGTTTGAGTCCTGCTCCTTCTGGTGCGCTGAGATCTCCAGGGTATGGCTTTTGCTGACCGCTGGCTGCCCATCATGCTCCACCTGGCAGGTGAGCACCACATTGTCCCTGTGGGCACAGGTGTTCACCAGGAGCCAGCTCGTCCAGTTGTAGGTACCATCCTTGTTCTCTGTGAGGGTCGAAGCTGTTTCTGTCTGAGACACATTTCCATTCTCCAACCAGGTCAGCAGGAGTCTCTGGGGGTAGAAGTTGCTCACCTGGCAGGTGATGTTCGCCTGGTTCTCTGCCCTCATGGACTGTTGAGTAACCTCCAAGAAGGGTGGAACTGAAACAGCACAGGGCAGAAGCTGTGACCTTGTGGCACAGACAGATCACAGGGAGGGCTCCATAACGTAGCTCCCACCACCACAGTGAGGGCGTCACCAGGACAGTGCTAGGCAGGCAGCATGTGCTCAGACATTGAGGGTGCTCTTTGCATATGA
>gene=chr20_1551137-1552137; species=ponAbe
GTAACCACACCACGGGTGATATCTGAGCCCTACTTCTTCTGGTGCACTGAGATCTCCAGGGCATAGCTTTTGCTGACCGCTTGCTGGCCATCATGCTCCACCTGACAGGTGAGCACCACATGGTCCCTGTGGGCACAGGGGTTCACCAGGAGCCAGCTCATCCAGTT----GTGCCATCCTTGTTCTCTGTAAGGGTCGAAGCTGTTTCTGTCCGGGACACATTTCCATTCTCCAACCAGGCCAGCTGTATGCTCTGGGGGTAGAAATTGCTCACCTGGCAGGTGATGTTTGCCTGGTTCTCTGCCCTCATGGGCTGTTGAGTAACCTTCAAGGTGGGTGGAACTGAAACAGCACAGGGCAGAAGCTCTGATCTGGTGGCACAGACAGATCACAGGGAGGGCTAAATAATGTAGCTCCCACCAACACAGTGAAGGCATCACCAGGACAGTGCTAGGCAGGCAGCAGGTGCTCAGACATTGAGGGCACTagttacatatga
>gene=chr20_1551137-1552137; species=rheMac
GTAACCACACCATGGGTGACATCTGAGTCCTGCTCCTTCTGGTGCGCTGAGATCTCCAGGGTATGGCTTTTGCTGACCGCTGGCTGTCCATCATGCTCCACCTGGCAGGTGAGCACCACATCGTCCCTGTGGGCACAGGTGTTCACCAGGAGCCAGCTCGTCCAGTTGTAGGTACCATCCTTGTTCTCTGTGAGGGTCGAAGCTGTTTCTGTCTGAGACACATTTCCATTCTCCAACCAGGTCAGCAGGAGTCTCTGGGGGTAGAAGTTGCTCACCTGGCAGGTGATGTTCGCCTGGTTGTCTGCCCTCATGGACTGTTGAGTAACCTCCAAGAAGGGTGGAACTGAAACAGCACAGGGCAGAAGCTCTGACCTTGTGGCACAGACAGATCACAGGGAGGGCTCCATAATGTAGCTCCCACCACCACAGTGAGGGCATCACCAGGACAGTGCTAGGCAGGCAGCATGTGCTCAGACATTGAGGGTGCTCTTTGCATATGA
>gene=chr20_1802116-1803116; species=hg19
ccccaggcctccctgggctctggccacaccatccttccaacagggcctagaacaaaccaggttcttcttcacctcaaggcctttgctattatgctttcctgaattgctttcctggctttttccttcctctctttcagttcaaaaatcataccttccccaaggccttttctgatcccaattatccctggtaccttcctccctgcAGACATTCACACCAGCGATGTGTTCATTTCCCTGTAATGTGCAGTTAGATATTTGAATGCTTCTAATGTACCGTCGGTTGGAGGAGTGGCAGCTGCaaaattgcagactaggaagctccaagctgtcattcaccccatggaagcaccaagaaaacaaccagagactggtttagaactaatataggagctctggaaaacagtcaaaggtttacagcacccaggtgaatacctaatcaagaaaaagccaccttcaaacagcagaaaaagttttgtggcatttttactcccttttgccca
>gene=chr20_1802116-1803116; species=bosTau
ccccaga-ctccctgagcttca---GAATCAACCTTTCAACAGGGCTCAGGATAAACCAGCTTCTTTCCCACCTTGGGAACTTTGTTCTTTCTCTTTCCTCAGTTCTTTTCCTAGTCTCTTCTTTCTTCTCCCTCAGTTCAAAAATCATCTTTTCCCCAAAG-----CCTGATCCCAATCATTTATAGTAGCTTCTGCTGTATATATGTTCACACCAGTGATGTGCTCCTTTCTCT-TATCATGCAGTTAAATATTTCAGTGTTTCTAACATATTGTCCATCAGA--------GGcagcaaaatggcagatgaggatactccaaactctcattcctcccacggaagcaccaaataaagacccagaaactgggcc-gaactaatataggagctctgaaaaacaatcagaaatttatagcaactaaatgaacacacaatcaagaaaaatccaccttcaaacagtaggaaatgttttgtggtgattttattagctcttcttcc
>gene=chr20_1802116-1803116; species=calJac
CCCCAAGCCTTCTGGGgctctggccacaccatccttccaacagggcccagaaaagaccaggttcttcttcccctcgaggtctttgctcttgtac-------------ttccctGGCTTTTTCCTTCCTCTCCTTCAGTTCAAACATCACACCTTCCCCAAGGCCTTTTCTGATCCCAATTATCCTTGGTACCTTCTTCCCTGCAGACATTCACACCAGTGATGTGTTCATTTCCCTGTAATGTGCGGTTAGATATTTGAGTGCCTCCAATGTACCGTCCATTGGAGGagtgacagctgcaaaattgcagactaggaaactccaagctgtcattcaccccatggaagcatcaagaaaacaaccagagcctggcttagaactaatataggagctctggaaaacagtcaaaggtttacagcacccaagggaacacctaatcaagaaaaagccaccttcaaacagcagaaaaagtttcgtggcatttttactcccttttctcca
>gene=chr20_1802116-1803116; species=canFam
acccaggcctccctgggcctcaGGCATAGGAGCCTTCTAATAGGGCTCAGGGCCAACTAGTTTCTTTTCTACCTTGGTACCTTTGTTCTTACTCTTTTCTCAGGTTCTTTCTTGGATTTTTCCTTTCCCTTCCTCAGTTCAAAAATCATCCCTTTTCCAAGGCCTTTCCTGATTCCAATTATCCATAGCAGCTTCTACCCTGCACTCTTTCACATGAGCAATGAGTTCATTTCTTTGTATTGTGCATTCAGACA-CTGAGCATTTCTAGTGTATTGTCCATCAGA--------GGcagcaaaatggcagactgggaagctcgaagctctcctccctctcctggaagcatcaaacaagaatccagaaactgggct-gaactaatataaaagctctggaaaatagtcaaaggtttgcagcaacctaatgaatatccaatc--------------------tagtagaaaaggttttgtggtagttttactatcccttgtcct
>gene=chr20_1802116-1803116; species=equCab
ccccaggcctccccagtctccagccacatcagccttccaacaaggccaaggacaaaccaggttcttttccaccttggggcctttgttcttgctcttttctcagttcctttcctggcgtctttcttctcctccttcagttcaaacatcgtccctttcccaagtcctttcccaatccTGATTATCCATAGTTGCTTCTGCCCTGC---------------------GCTC----------ATTGTGCAGTTAGACA-TCGACTATTTCT-TTGTGTTGTCCATCAGA--------GGAAGCaaaatggcagattaggaaagcccaagttcttattccttccacagaagcatcaaacaaaaatccaaggaatgggct-gaactattttagcagctctgcaaaacagtcaagagtttacagcaaccaagtgagcacccagtcgagaaaaggccaccttcaaacagtaggaaaagttttgtggcaattttactggcccctttccc
>gene=chr20_1802116-1803116; species=gorGor
ccccaggcctccctgggctctcgccacaccatccttccaacagggcctagaacaaaccaggttcttcttcacctcaaggcctttgctattatgctttcctgaattg-tttcctggctttttccttcctctctttcagttcaaaaatcataccttccccaaggcctattctgatcccacttatCCCTGGTACCTTCCTCCCTGCAGACATTCACACCAGCGATGTGTTCATTTCCCTGTAATGTG----------------------------------------------------------------------------------------------------------------------------------------------------------------------------------------------------------------------------------------------------------------
>gene=chr20_1802116-1803116; species=panTro
ccccaggcctccctgggctctggccacaccatccttccaacagggcctagaacaaaccaggttcttcttcacctcaaggcctttgctattatgctttcctgaattgctttcctggctttttccttcctctctttcagttcaaaaatcatgccttccccaaggccttttctgatcccaattatccctggtaccttcctcCCTGCAGACATTCACACCAGCGATGTGTTCATTTCCCTGTAATGTGCGGTTAGATATTTGAATGCTTCTAATGTACCGTCGGTTGGAGGagtggcagctgcaaaattgcagactaggaagctccaagctgtcattcaccccatggaagcaccaagaaaacaaccagagactggtttagaactaatataggagctctggaaaacagtcaaaggtttacagcacccaggtgaatacctaatcaagaaaaagccaccttcaaacagtagaaaaagttttgtggcatttttactcccttttgccca
>gene=chr20_1802116-1803116; species=papHam
ccccaggcctccctgggctctggccacaccatccttccaatagggcttagaacaaaccaggttcctcttcacctcaaggtctttgcttttgtgctttcctgaattgctttcctggctttttccttcctctctttcagttcaaaaatcataccttccccaaggccttttctgatcCCAATTATCCCTGGTACCTTCCTCCCTGCAGACATTCACACCAGTGATGTCTTCATTTCCCTGTAATGTGCAGTTAGATATTTGAGTGCTTCTAATGTACCGTCCACTGGAGGagtgacagctgcaaaattgcagactaggaagctccaagctgtcattcaccccatggaagcatcaagaaaacaaccagagactggcttagaactaatataggagctctggaaaacagtcaaaggtttacagcatccaggtgaacacctaatcaagaaaaagccaccttcaaacagtagaaaaagttttgtggcatttttactcccttttgccca
>gene=chr20_1802116-1803116; species=ponAbe
ccccaggcctccctgggctctggccacaccatccttccaacagggcctagaacaaaccaggttcttcttcacctcaaggcctttgctcttgtgctttcctgaattgctttcctggctttttccttcctctctttaagttcaaaaatcataccttccccaaggccttttctgatcccaattatccctggtaccttcctccctgcAGACATTCACACCAGCGATGTGTTCATTTCCCTGTAATGTGCAGTTAGATATTTGAGTGCTTCTAATGTACCGTCCGTTGGAGGagtgacagctgcaaaattgcagactaggaagctccaagctgtcattcactccatggaagcaccaagaaaacaaccagagactggtttagaactaatataggagctctggaaaacagtcaaaggtttacagcacccaggtgaacacctaatcaagaaaaagccaccttcaaacagtagaaaaagttttgtggcatttttactcccgtttgccca
>gene=chr20_1802116-1803116; species=rheMac
ccccaggcctccctgggctctggccacaccatccttccaatagggcctagaacaaaccaggttcctcttcacctcaaggtctttgcttttgtgctttcctgaattgctttcctggctttttccttcctctctttcagttcaaaaatcataccttccccaaggccttttctgatcccaattatccctggtaccttcctcCCTGCAGACATTCACACCAGTGATGTCTTCATTTCCCTGTAATGTGCAGTTAGATATTTGAGTGCTTCTAATGTACCGTCCACTGGAGGagtgacagctgcaaaattgcagactaggaagctccaagctgtcattcaccccatggaagcatcaagaaaacaaccagagactggcttagaactaatataggagctctggaaaacagtcaaaggtttacagcatccaggtgaacacctaatcaagaaaaagccaccttcaaacagtagaaaaagttttgtggcatttttactcccttttgccca
>gene=chr20_1815436-1816436; species=hg19
cagtgctcccaatgggccagacccaatggaaagccagacaacaagggttcccttgattgacataatccctgcaggccaaccactcaggacagagagcaaggagaaggatgggaagaggatctgagaggagaaccacaagatctccagcCAAAGTCAAGTACACTTTCCTTATCTACTGCCTTGTGCTTGCAGAGGCATAGTAGGTTCTGTTGTCTATGCCAGCAAGGTCACTATGGAAGGTACAGTTGTCACTACggctagttcatgctgcaggaacaaacaactcccaattctcaagacttcaaacaggttggcaaactatagcctgcaagctggtcactcatcttgtaaacaaagtttcatcgagacacagccacaaccacccatttacgtactgtctgtgcctgctttcttgctccaacagcagagttgagtagctgtgacaagcctaaaatattcattctctggccaagaaaatttgccaacccttggcttaaaaa
>gene=chr20_1815436-1816436; species=bosTau
cattgctccccatgggccaggtccagctgaaggccagaggacaagggaa---gtcattgacatgatccctgaagagcaacctcccaggacaaagagcagggagcagggtgggaagaggacctaggagggaaaccacaagatctctggcCAAAATCAAGTGTGCCTTCTGTACTTACTGCCCTGCCCTTGCATGGGCACAGCAGGCTCTGTTGCCTGTACAAGCACGGCCACTAATGCAT-------AGTCAGTATGGCTGGCTCACGACACAGAAACAAACAACCTGCAATTCTCAAGGCTTCAGGC---GTGCAA--TTATGGCCTGAGAGCTGgccactttcttcgtaaattgagtctcttcggaacatagccatgagcactcgtcgacgtcttgtgcacagctgcttccttgctacaacagcagagttgaactgctgcaacaagcctaaaatattcactttctggccaagaaagtttgccaacctctggcttaaaaa
>gene=chr20_1815436-1816436; species=calJac
cagtgctcccagtgggccagacccagtggaaagccagacaacaagggttcccttgatggacacagtccctgcaggccaaccagtcaggaccaagagcaaggagacgggtgtgaaggggatctgggaggaaaacCACCAGATCTCCCGCCAAAGTCAAA---------------TCCTGCCTTGTGTTTGCATAGGCACAGTAGGTTCCATTGTCTACGGCAGCAAGGTCACTGTGGAAGCTACAGTCGTCGCTACggctagttcatgctgcaggaacaaacaactcccaagtctcaaaacttcaaacCggttggcaaactacag-ctgcaagctggccactcatcttgtaaataaagtttcatcaagacacagccacagccgcccatttacgtactgtctgtgcctgttttcttgctccaacagcagagttgagtatctgcaacaagcctaaaatattcattccctggccaagaacatttgccaacccttggctt-aaaa
>gene=chr20_1815436-1816436; species=canFam
cggtgatccccaccggccagatccaactgg-cgccagaggacaggcaat---gtcactgacctgatccctaaaggccagcatcccaggacagagagcagggagaagggtgggaggaggatccaagaggaaaaccacaagatctccagcCAAAGTCACATGCATTCACCCTATTTATTGCCCTGTGTGTGCACCG-----GCAGGTCCTGTTACCTAGACCAGCAAGGTCATGTAGGAACATGCAGGTGTCTGTATGGCCAGATCACGATGCAAAAACACACAGCCTCCAATTCTTAAGGCTTCGAACAGGGTGAAA--TTATGGCCTGCTAGCCGGCCACTTGACTTTtaagcagagttgcatcagaacgtagccacaagcactcattcacacgttgtccgcagctacttccttgcgacagtggcagcatcgagtggCCCTGACGAGCCTAAAGTACTCATTATGTGGTGGAGAAAG-TTGTCAACG-CCggcttaaaaa
>gene=chr20_1815436-1816436; species=equCab
cagggctccccgtgggccagatagaactagaggtcagaggacaag-gag---gtcattgccatggtccctgcaggccaacctcccagcacagggagcagggagaagggtgagaagaggatcgtggaggAAAACCACCAGATCTCCCGCCACAGTCAGGTGCA-CGTCCCCGCGAACTCCCCTGCACTCGCATGGATGCAGCAGGCTCTGTT----------GCAAGGTCACTAACGAATGCAtagtagtcaggatggctaggtcacgacacagaaacaaacaacccccaattctcaaggcttcaaacGGAGTGGAG--TTATAGCCTGCGAGCTGgccactcgtttttgaaataaagtttcatcagaacatagtcataagcactcactcacacgtggtccctggctgcttccttgctccaaaggcagagttgagcggccacgacaAGCCTGAAATATTCATTTTCTGGCCAAGGAAGTTTGTCAACCCCtggcttaaaaa
>gene=chr20_1815436-1816436; species=gorGor
cagtgctcccaatgggccagacccaatggatagccagacaacaagggttcccttgattgacataatccctgcaggccaaccactcaggacagagagcaaggagaa-ggtgggaagaggatctgagaggagaaccacaagatctccagcCAAAGTCAAGTACACTTTCCTTATCTACTGCCTTGTGCTTGCATAGGCATAGTAGGTTCTGTT-TCTATGCCAGCAAGGTCACTATGGAAGGTACAATTGTCACTACggctagttcatgctgcaggaacaaacaactccca-ttctcaagacttcaaacaggttggcaaacta-agcctgcaagctggtcactcatcttgtaaacaaagtt---tcgagatacagccacaaccacccatttatgtactgtctgtgcctgctttcttgctccaacagcagagttgagtagctgtgacaagcctaaaatattcattctctggccaagaaaatttgccaacccttggcttaaaaa
>gene=chr20_1815436-1816436; species=panTro
cagtgctcccaatgggccagacccaatggaaagccagacaacaagggttcccttgattgacgtaatccctgcaggccaaccactcaggacagagagcaaggagaagggtgggaagaggatctgagaggagaaccacaagatctccagcCAAAGTCAAGTACACTTTCCTTATCTACTGCCTTGTGCTTGCATAGGCATAGTAGGTTCTGTTGTCTATGCCAGCAAGGTCACTATGGAAGGTACAATTGTCACTACggctagttcatgctgcaggaacaaacaactcccaattctcaagacttcaaacaggttggcaaactatagcctgcaagctggtcactcatcttgtaaacaaagtttcatcgagacacagccacaaccacccatttacgtactgtctgtgcctgctttcttgctccaacagcagagttgagtagctgtgacaagcctaaaatattcattctctggccaagaaaatttgccaacccttggcttaaaaa
>gene=chr20_1815436-1816436; species=papHam
cagagctcccaatgggccagacccagtggaaagccagacaacaagggttcccttgattgacacaatccctacaggccaaccactcaggacagagagcaatgaaaagggtgggaagaggatctgggaggagaaccacaagatctccagcCAAAGTCAAATATGCTTTTCTTATCTACTGCCTTGCACTTGCATAGGCACAGTAGGTTCTGCTGTCTATGCCAGCAAGGTCACTATGGAAGGTACAATTGTCACTATggctagttcgtgctgcaggaacaaacaactcccaattcttaagacttcaaacaggttggcaaactatagcctgcaagctggtcactcatcttgtaaacaaagtttcatcgagacacagccacaaccacccatttacacactgtctgtgcccgctttcttgctccaacagcagagttgagtagctgcgacaagcctaaaatattcattctctggccaagaaaatttgccaacccttggcttaaaaa
>gene=chr20_1815436-1816436; species=ponAbe
cagtgctcccaatgggccagatccaatggaaagccagacaacaagggttcccttgattgacataatccctgcaggccaaccactcaggacagagggcaaggagaagggtgggaagaggatctgagaggagaaccacaagatctccagccaaagtcaaatacactttccttatctactgccttgTGCTTGCATAGGCGTAGTAGGTTCTGTTGTCTAGGCCAGCAAGGTCACTATGGAAGGTACAATTGTCACTATggctagttcatgctgcaggaacaaacaactcccaattctcaagacttcaaacagattggcaaactatagcctgcaagctggtcactcatcttgtaaacaaagtttcatcgagacacagccacaaccacccgcttacgtactgtctgtgcctgctttcttgctccaacagcagagttgagtagctgcgacaagcctaaaatattcattctctagccaagaaaatttgccaacccttggcttaaaaa
>gene=chr20_1815436-1816436; species=rheMac
cagagctcccaatgggccagacccaatggaaagccagacaacaagggttcccttgattgacacaatccctacaggccaaccactcaggacagagagcaatgaaaagggtgggaagaggatctgggaggagaaccacaagatctccagcCAAAGTCAAATATGCTTTTCTTATCTACTGCCTTGCACTTGCATAGGCACAGTAGGTTCTGCTGTCTATGCCAGCAAGGTCACTATGGAAGGTACAATTGTCACTATggctagttcgtgctgcaggaacaaacaactcccaattctcaagacttcaaacaggttggcaaactatagcctgcaagctggtcactcatcttgtaaacaaagtttcatcgagacacagccacaaccacccatttacgcactgtctgtgcccgctttcttgctccaacagcagagttgagtagctgcgacaagcctaaaatattcattctctggccaagaaaatttgccaacccttgGCTTAAAAA
>gene=chr20_1848100-1849100; species=hg19
TGGTCCCAGGCTCTATGCAGGAGGAAGGATGGGGACCAGCTGCTTCCTGGAGGGAGCCCCAGTCCCAGAGGCTTTGAGCTGTGGTAGGGGTGAGGCAACACTTCAGGAAATAACATTTCAAAGGCTTTGGCTGTGAGAGCAGACTTCTCACCCCTGTCTTGTGTGGAGGTGGGTGTGGGATGCCTGGTGTGCCTCTGGGGTAAAGCATCCCTTTCACGGTTTGAAATCTCATCTCGGGAAAGCTTAACTCCTTGTACCCCATTCTACTGGCTATAGACAGGCTCCAGGGATTTAGCCCAAGACTCCTAGGATAATGTCCAAACTCCATACCTGGGGTAGGAATGGGGGCAGGTGCAGCATGTCcagcatgatgcagcagttaacagcctgggctctggaggcagaatgcctgggttcaaatcctggctcagttcacatggtagctgtgagactttggatgactcagcttatctggacctcagttttctcatctgtaaaat
>gene=chr20_1848100-1849100; species=bosTau
TGGCCCCAGACTCTGTAC------GGGAGAGGGGACCCACTGCTTCTCTAAGGGAGCCCCAGTCCCAGAGGGTTTGCACTTTGATA-GGGTGAGGTGACACTTCAGAAAATCATATTCCAAAGGCTTTTGCTGTGCGAGCAGACTTCTCACCCTTGCCTTGTATAGAGGTGGGTGTGGGATGCCTGATACAATTCTGGGGTAAAGC--------------TTGAAATCTCATCTCAGGAAAGGTTAACTCCTTGTACTCAGTCCTACTTACCAGAGACAGGCTCTGGGGATCTAGAAGAAGACTCCTGGAATAACATCCAAACTGCACGACAGGG-------CGGGGATGAAGAC--GGCGTCCAGCAAaatgtagca-ttaatggctcgaactctgga-ccagaactcctgggttccaatcccacctctggctacttattagctgtgagattttggactatttagattatatgagtctcagttttctcatctaaaaagt
>gene=chr20_1848100-1849100; species=calJac
TGGCCCCAGGCTCTAC-CAGGAGGAAAGATGGGGACCAGCTGCTTCCCGGAGGGAGCCCCAGTCACAGAGGCTTTGGGCTGCAGTAGGGGTGAGGCAACACTTCAGGAAATAACATTTCAAAGGCTCTGGCTGTGAGAGCAGACTTCTCACCCCTGCCTTGTGTGGAGGTGGGCGTGGGATGCCTGGTGTGCCTCTGGGGTAAAGCATCCCTTTCAC-GTCTGAAATCTCTTCTCAGGAAAGCTTAACTCCTTGCACCCTGTTCTACTGGCTATAGACAGGCTCCAGGGATTTAGCCCAAGACTCCTAGGATAATGTCCAAACTCCATACGTGGGGTGGGAATGGGGGTGGGTTCAGTATGTCcagcttaatgtagcagttaacagcttaggctatggaggcagaatgcctgggttcaaatcctggctctgttcacacagtggctctaagactttggatgattcagcttatctgggcctcagttttctcatctgtaaaat
>gene=chr20_1848100-1849100; species=canFam
TGGTCCCAGAGTCCACGCAGGAGGGCGTGGGGGAAACCAACGCTTCTCTCAAGGAACCCCATTCCCGGGGGGTTGGGACTGCAGTCGGGGTGAGGAGACACATCAGGAAACATCACTCCGAAGGCTTTTGCTACATGAGCAGCCTTCTCACCTTTGTCTCCTATGGAGGTGGATGTGGGATGCCTGATATGCTTCTGGGGAAAAGCTTTCCCTTAGCAGTTTATGATCTCGTCTC--GAAATGTTAACTCCTTGCACTGAG---TACTTGCCCAAGACAGGTTCCAGGGATTTGGCCCAAGACTCCCCAGATAATGTCCAAAGTGCACAACTGGGC----AGCTGGGGCTGGGGTGGCGTGCCCAGCATGGAAAGGTCTCAGATagcctgagcttcgcagccagaatgcctgggtttagatcctggctctggctacatactagctctgagactttggactacttagcttatctgagcctcagttttcccatctataaagt
>gene=chr20_1848100-1849100; species=equCab
GGGCCCCAGACTCCACGTGGGAGGGGGGGAGGGGACCCACTGCTCCTCTCCGGGAGCCCCAGCCC-AGAGGGTGTGGGCTGCGGGAGGGGTGAGGCAACACTTCGGGAAGCAGCCTTCTGAAGCCTTCTGCTGTGCGAGCAGACTCCTCACCCCCAG-TGGTGTGGAGGTGAGTACGGGATGCA-GAGATGCTTCTGCGGGAAAGCTTCCCGCTCGCAGTTTGAAGTCTTGTCTCAAGAAAGGTTAACTCCTTGCACCTGGTCCTACCTGCTGGAGACAGG----------TTAGCCCCAGGCTCCTAGAATAACGTCCACACTGCTCACCCGGG-------CTGGGGTTGGGGCGGGCTGTCcagtgt-aagtagtagttaataactggagctctgcagccagaatgcctggcttcaaatcctggctctggctacttattagctaagagactttgggctacttagcttatctgagcctccgtgtcttcatctataaagt
>gene=chr20_1848100-1849100; species=gorGor
TGGTCCCAGGCTCTGTGCAGGAGGAAGGATGGGGACCAGCTGCTTCCTGGAGGGAGCCCCAGTCCCAGAGGCTTTGAGCTGTGGTAGGGGTGAGGCAACACTTCAGGAAATAACATTTCAAAGGCTTTGGCTGTGAGAGCAGACTTCTCACCCCTGCCTTGTGTGGAGGTGGGTGTGGGATGCCTGGTGTGCCTCTGGGGTAAATCATCCCTTTCACGGTTTGAAATCTCATCTCAGGAAAGCTTAACTCCTTGTACCCCGTTCTACTGGCTATAGACAGGCTCCAGGGATTTAGCCCAAGACTCCTAGGATAATGTCCAAACTCCATACCTGGGGTAGGAATGGGGGCAGGTGCAGCGTGTCcagcataatgtagcagttaacagcctgggctctggaggcagaatgcctgggttcaaatcctggtttagttcacatggtagctgtgagactttggatgactcagcttatctggacctcagttttctcatctgtaaaat
>gene=chr20_1848100-1849100; species=panTro
TGGTCCCAGGCTCTATGCAGGAGGAAGGATGGGGACCAGCTGCTTCCTGGAGGGAGCCCCAGTCCCAGAGGCTTTGAGCTGTGGTAGGGGTGAGGCAACACTTCAGGAAATAACATTTCAAAGGCTTTGGCTGTGAGAGCAGACTTCTCACCCCTGTCTTGTGTGGAGGTGGGTGTGGGATGCCTGGTGTGCCTCTGGGGTAAAGCATCCCTTTCACGGTTTGAAATCTCATCTCAGGAAAGCTTAACTCCTTGTACCCCATTCTACTGGCTACAGACAGGCTCCAGGGATTTAGCCCAAGACTCCTAGGATAATGTCCAAACTCCATACCTGGGGTAGGAATGGGGGCAGGTGCAGCGTGTCcagcataatgtagcagttaacagcctgggctctggaggcagaatgcctgggttcaaatcctggctcagttcacatggtagctgtgagactttggatgactcagcttatctggacctcagttttctcatctgtaaaat
>gene=chr20_1848100-1849100; species=papHam
TGGTCCCAGGCTCTATGCAGGAGGAAGGATGGGGACCAGCTGCTTCCTGGAGGGAGCCCCAGTCCCAGAGGCTTTGAGCTGTGGTAGGGGTGAGGCAACACTTCAGGAAATAACATTTCAAAGGCTTTGGCTGTGAGAGCAGACTTCTCACCCCTGCCTTGTGTGGAGGTGGGTGTGGGATGCCTGGTGTGCCTCTGGGGTAAAGCATCCCTTTCACAGTATGAAATTTCATCTCAGGAAAGCTTAACTCCTTGCACCCCGTTCTACTAGCTTTAGACAGGCTCCAGGGATTTAGCCCAAGACTCCTAGGATAATGTCCAGACCCCATACCCGGGGTAGGAACGGGGGCACGTGCAGCATGTCcagcgtaatgtagcagttaacagcttgggctctggaagcagaatgcctgggttcaaatcctggctctgttcgcacggtagctgtgagactttggatgacccagcttacttggacctcagttttctcatctgtaaaat
>gene=chr20_1848100-1849100; species=ponAbe
TGGTCCCAGGCTCTATGCAAGAGGAAGGATGGGGACCAGCTGCTTCCTGGAGGGAGCCCCAGTCCCAGAGGCTTTGAGCTGTGGTAGGGGTGAGGCAACACTTCAGGAAATAACATTTCAAAGGCTTTGGCTGTGAGAGCAGACTTCTCACCCCTGCCTTGTGTGGAGGTGGGTGTGGGATGCCTGGTGAGCCTCTGGGGTAAAGCATCCCTTTCACGGTTTGAAATCTCATCTCAAGAAAGCTTAACTCCTTGCACCCCGTTCTACTGACTATAGACAGGCTCCAGGGATTTAGCCCAAGACTCCTAGGATAATGTCCAAACTCCATACCTGGGGTAGGAATGGGGGCACGTGCAGCGTGTCcagcataatgtagcagttaacagcttgggctctggagacagaatgcctgggttcaaatcctggctcagttcatatggtagctgtgagacttgggatgactcagcttatctggacctcagttttctcatctgtaaaat
>gene=chr20_1848100-1849100; species=rheMac
TGGTCCCAGGCTCTATGCAGGAGGAAGGATGGGGACCAGCTGCTTCCTGGAGGGAGCCCCAGTCCCAGAGGCTTTGAGCTGTGGTAGGGGTGAGGCAACACTTCAGGAAATAACATTTCAAAGGCTTTGGCTGTGAGAGCAGACTTCTCACCCCTGCCTTGTGTGGAGGTGGGTGTGGGATGCCTGGTGTGCCTCTGGGTTAAAGCATCCCTTTCACAGTATGAAATTTCATCTCAGGAAAGCTTAACTCCTTGCACCCCATTCTACTAGCTTTAGACAGGCTCCAGGGATTTAGCCCAAGACTCCTAGGATAATGTCCAGACCCCATACCCAGGGTAGGAACGGGGGCACGTGCAGCATGTCcagcgtaatgtagcagttaacagcttgggctctggaagcagaatgcctgggttcaaatcctggctctgtttgctcggtagctgtgagactttggatgacccagcttatttggacctcagttttctcatctgtaaaat
>gene=chr20_1887446-1888446; species=hg19
aggaaacaggcttagagaaaagcaactttgccaagcaccgtgctacagacaagacataaaggtcatctggccccagaacctgagctctGGACAGTCTTAGCACCTTAGAAGTTTACCTACTGCATGGATGGGGCCACCAGAGTCTGCCCCTTCCCTGCAGGGATGTGGCACAGCACTGAGTTCTCAGAGCTACCCAGGGCAAGGGTGAAGGAGTGGGGACCCTGAGCCCCTGGGCCAGCTGTCAGCTTATTTACCAGGCCACACGCATCCCCATTTTTGGTGGCTTCAATGCAGGTAGCAGTTTCTATCACAGCACCTGGTTTGTCCCTGCCCAATGGGTGTATCCAGTGGTGCCGGCAGAATGTTCCCAGTGCTGGCCTGCTCTTCAGATGGGCAACCGAAACCATCCTTCAGGGCGCTAGGTTAGCCCAGTCCCAGGTCCTCCCCATCTCAGCTTCCTTACAGCCAGTGAgcatgttccaaggactctaccctgagtc
>gene=chr20_1887446-1888446; species=bosTau
agaaagtaagctttgagaaaagtgactctgctaagtaccccgctagGGCTGATATATGCA--TCTTCTGGCCCCAGCGCCCAAGCTTCAGACTGTCTTGGAACCTTAAGAGTTTACCTGCTACATGGAGGGGGATACCAGGGTCTGCCCTTTACCTGCA----TATGG-ACAGTGTCCAGTTCTCTGAGTCGCCTGGAGTGGCGATGGAGGAGAGAGTACCCTGATCCAGTGGGCCCCCTCCCGTATTATTCACAAGGCCATGTGTATCCTCATTTGTGCTTGTCCCAAGGCAGGTGCTAGTTTCCACAGCAGCATCTGGAGCATCTCCACCCAACA------------GGTACCAGTAGGCTGCTCCCAGTGATGGCCTGCTCTTTAGATG-GCAACTGAAGCCCTCCTTTAGGGTGCTAGG-TAGCTCAGTCCTGGGCTAACCCTTCCCCAGCGTGCTCACAGCTATTGAAtatgtcccaaggactctgccctggtcc
>gene=chr20_1887446-1888446; species=calJac
aggaaacaggcttagaggaaaacgactttgccgagcaccctgctagagacaagacaaacaggtcatctggccccagagcccaagctTCAGTCTGTCTTTTGACTTTAGAAGTTTACCTCCTGCATGGAAAGAGCCACCAGGGTCTGCCCCTTTTTTGCAAAGAGGTGGCACAGCACCGAGTTCTCAGAGCTACCCAGAGTGAGAGTGAAAGAGTGGGGACCCTGAGTCCCTGGGCCAGCCCTCAGCTTATTTACCAGGCCACATGCATCCCCACTTTTGGTGGCTTCAGTGCAGGTAGTAGTTTCCACCGCAGCACCTGGTTTGTCCTTGCCCAGTGGGTATATCCAGTGGTGCCAGCAGAATGCTCCCAGTGCTGGCCTACTCTTCAGATGTGCAACCAAAACCATCCTTCAGGGCACTGTGTTAGCACAGCCCCAGG----CCCCATGTCAGCTTCCTTACAGCCAGTGAGCATGTTCCAAGGACTCCACCCTGA---
>gene=chr20_1887446-1888446; species=canFam
agagagcaggctcagagaagagggactttgccaagacccccgctggggatgagacatacgggtcttctggccccagagccctgattctagactg--ctGGCCCTGCAGGGGTTCTCCTGCTGTGTGGAG-GGGGTGCCAGGGTCTGCGCACTCCCTGCAAGGATATGGTA-------CAGTGCCCAGAATTGCCTGGAGTCGGGGTGGAGGAGAAAGTA------------------ATGCAAATTTTATGGACGAGACCCTGTGCATCCCCATTTGTGCTGGCTCCAATGCAGCTGGTTGTGCCTGCCACGGCACCAGGATAG--CCTACCGGATGGCACCAGCCCATCCTGGCTATAGGCTGGTCCCGGCCATGCCCGGCTATCCCCATGGGCACCTGAAGCCATCCCCTGAAGTGCTCCTGAAGCCCAGTCCCGGGCTAGCCCCATCCTAGCTGGCTCAAGGCCGGCGAACATGTCCTAAGGACTCTGCCCTGgtcc
>gene=chr20_1887446-1888446; species=equCab
agaaagtaggcttggagaaaagtgactttgtcaagcaccccactagGGACAAGACATACA-GTCTTCTGGCTCCGGAACCC-GACTTTAGACTGTCTCAGCACCTTAGGAGTTTACCTGCTACCTGGAG-GGGCCACCAGGGTCTGCCCTCTCCCTGCAAGGCTATGGCACAGTGTCCAGTTCCCAGAGCTGCCTAAAG-CGGGGCAGAGGAGAGAGTACCCCAGGCGCTGGGCC--GCCCCCACCTTATTTGCAAGGCCACACGTGTCCCCTCTTTTGCTGGCTCCAGTGCAGGTGGTAGTTTCTACGGCAGCACCCGGGGCGTCCCCACCCAATGCCTTTATCCCCTGGTACCAGTAGACTGCTCCTG-TGATGGCCTGCTGTTCAGACGGATGACTGAAGCCATCCTTTAAGTTACCAGCTTAGCCCAGTTCCAGGCTAGCCGTATCCCAGCTTGCTCACAGCCAACCAGCATGTCCCAAGGACTCTGCCCTCATCC
>gene=chr20_1887446-1888446; species=gorGor
aggaaacaggcttagagaaaagcaactttgccaagcaccgtgctagagacaagacataaaggtcatccggccccagagcctgagctctGGACAGTCTTAGCACCTTAGAAGTTTACCTACTGCATGGAAGGGGCCACCAGAGTCTGCCCCTTCCCTGCAGGGATGTGGCACAGCACTGAGTTCTCAGAGCTACCCAGGGCAAGGGTGAAGGAGTGGGGACCCTGAGCCCCTGGGCCAGCTGTCAGCTTATTTACCAGGCCACACGCATCCCCATTTTTGGTGGCTTCAATGCAGGTAGCAGTTTCTATCACAGCACCTGGTTTGTCCCTGCCCAATGGGTGTACCCAGTGGTGCCGGCAGAATGTTCCCAGTGCTGGCCTGCTCTTCAGATGGGCAACCGAAACCATCCTTCAGGGCGCTAGGTTAGCCCAGTCCCAGGTCCTCCCCATCTCAGCTTCCTTACAGCTAGTGAgcatgttccaaggactctaccctgagtc
>gene=chr20_1887446-1888446; species=panTro
----AACAGGCTTAGAGAAAA-CAACTTTGCCTCGCTAAAGGCTACAGACAAGACATAAAGGTCATCCGGCCCCCCCTTCTGAGCTCTGGACAGTCTTAGCACCTTAGAAGTTTACCTACTGCATGGATGGGGCCACCAGAGTCTGCCCCTTCCCTGCAGGGATGTGGCACAGCACTGAGTTCTCAGAGCTACCCAGGGCAAGGGTGAAGGAGTGGGGACCCTGAGCCCCTGGGCCAGCTGTCAGCTTATTTACCAGGCCACACGCATCCCCATTTTTGGTGGCTTCAATGCAGGTAGCAGTTTCTGTCACAGCACCTGGTTTGTCCCTGCCCAATGGGTGTATCCAGTGGTGCTGGCAGAATGTTCCCAGTGCTGGCCTGCTCTTCAGATGGGCAACCGAAACCATCCTTCAGGGCGCTAGGTTAGCCCAGTCCCAGGTCCTCCCCATCTCAGCTTCCTTACAGCCAGTGAGCATGTTCCAAGGACTCTACCCTGAGTC
>gene=chr20_1887446-1888446; species=papHam
aggaaacaggcttagagaaaagtggctttgccaatcacctggctagagacaagacataaaggtcatccggtcccagagcccgagctcCGGACGGTCTTACCACCTT---AGTTTATCTACTGCATGGAAGGGGCCACCAGAGTCTGCCCCTTCCTTGCAGGGATATGGCACAGCACTGAGTTCTCAGAGCTACCCGGGGCAAGGGTGAAGGAGTGGGGACCCTGAG-CCCTGGGCCAGCCCTCAGCTCATTTACCAGGCCACATGCATCCCCATTTTTGGTGGCTTCAATGCAGGTAGCAGTTTCTACCGCAGCACCTGCTTTGTCCCTGCCCAACGGGTGTATCCAATGGTGCCGGCAGAATGCTCCCAGTGCTGGCCTGTTCTTCAGATGGGCAACCGAAACCATCCTTCAGGGCGCTAGGTCAGCCCAGTCCCAGGTCCTCCCCATCTCAGCTTCCTTATAGCCAGTGAGCATGTTCCATGGACTCTACCCTGagtc
>gene=chr20_1887446-1888446; species=ponAbe
aggaaacaggcttagagaaaagcaactttgccaagcactgtgctagaggcaagacataaaggtcatccggccccagagcccgagctctGGATGGTCTTAGCACCTTAGAAGTTTACCTACTGCATGGAAGGGGCCACCAGAGTCTGCCCCTTCCCTGCAGGGATGTGGCACAGCACTGAGTTCTCAGAGCTACCCAGGGCAAGGGTGAAGGAGTGGGGACCCTGAGCCCCTGGGCCAGCTGTCAGCTTATTTACCAGGCCACACACATCCCCATTTTTGGTGGCTTCAATGCAGGTAGCAGTTTCTATCACAGCGCCTGGTTTGTCCCTGCGCAATGGGTGTATCCAGTGGTGCTGGCAGAATGCTCCCAGTGCTGGCCTGCTCTTCAGATGGGCAACCAAAACCATCCTTCAGGGCGCTAGGTTAGCCCAGTCCCAGGTCCTCCTCATCTCAACTTCCTTACAGCCAGTGAgcatgttccaaggactctagcctgagtc
>gene=chr20_1887446-1888446; species=rheMac
aggaaacaggcttagagaaaagcgactttgccaatcaccctgctagagacaagacataaaggtcatccggtcccagagcccgagctcCGGACGGTCTTACCACCTT---AGTTTATCTACTGCATGGAAGGGGCCACCAGAGTCTGCCCCTTCCTTGCAGGGATATGGCACAGCACTGAGTTCTCAGAGCTACCCGGGGCAAGGGTGAAGGAGTGGGGACCCTGAGCCCCTGGGCCAGCCCTCAGCTCATTTACCAGGCCACATGCATCCCCATTTTTGGTGGCTTCAATGCAGGTAGCAGTTTCTACCGCAGCACCTGCTTTGTCCTTGCCCAACGGGTGTATCCAGTGGTGCCGGCAGAATGCTCCCAGTGCTGGCCTGTTCTTCAGATGGGCAACCGAAACCATCCTTCAGGGCGCTAGGTCAGCCCAGTCCCAGATCCTCCCCATCTCAGCTTCCTTATAGCCAGTGAGCATGTTCCATGGACTCTACCCTGAGTC
>gene=chr20_1918340-1919340; species=hg19
CTGCCAACAGTCCTGGCCTCCCCCATCCCTAGGCTAAAGAGCCATGAGTCCTGGAGGAGGAGAGGACCCCTCCCAAAGGACTGGAGACAAAACCCTCTGCTTCCTTGGGTCCCTCCAAGACTCCCTGGGGCCCAACTGTGTTGCTCCACCCGGACCCATCTCTCCCTTCTAGACCTGAGCTTGCCCCTCCAGCTAGCACTAAGCAACATCTCGCTGTGGACGCCTGTAAATTACTGAGAAATGTGAAACGTGCAATCTTGAAACTGAGGTGTTAGAAAACTTGATCTGTGGTGTTTTGTTTTGTTTTTTTTCTTAAAACAACAGCAACGTGATCTTGGCTGTCTGTCATGTGTTGAAGTCCATGGTTGGGTCTTGTGAAGTCTGAGGTTTAACAGTTTGTTGTCCTGGAGGGATTTTCTTACAGCGAAGACTTGAGTTCCTCCAAGTCCCAGAACCCCAAGAATGGGCAAGAAGGATCAGGTCAGCCACTCCCTGGAGAC
>gene=chr20_1918340-1919340; species=bosTau
CTGCCAGCAGTTCTGGCCTCCCC--GCCCTGGAGTGACCGGCCACAAGCCCT-GGGGAGGAGAGGACCCCCTCCAAAGGATGAGGGACAAAACACCCTTTCTCCTCGCAGCCCTC-GAGA--CCTAGAGGACCCACTATGACGCTCCATGTGGCCCCACCTCTCCTTTCCAGACCTGAGTTCGCTCCTTCAGCAAGCACTAA-CAACATCTCGCTGTGGACGCCTGTAAATTATTGAGAAATGTGAAATGTGCAATCTTGAAACTGAGGTGTTAGAAAATTTGATCTGTGGTGTTTTGTTCTGTTTTTTTTCTTAAAACAACAGCAGCGTTATCTTGGCTCTTTGTCATGTGTTGATGTGCGTGGTT-GGTCTTGCACAGTCTGGGGCTGAACGGTCAGTTGTCCAGGAGAGAATCACTCATGGCAGAAAC-TGAGTTCCTCCCGGTCCCAGAGCCCTGAGGGTGGGGCAGACGGTTCAGGTTGGCTGCTCCATGGAGAC
>gene=chr20_1918340-1919340; species=calJac
CTGCCAACAGTCCTGGCCTCCCCCATCCCTAGGCTAAAGAGCCATGAGTCCTGGAGGAGGAGGGGACCCCCCCCCAAGGACTGGAGACAAAACCCTTCGCTTCCTCGGGTCCCTCCAAGACTCCCTGGGGCCCAGCTGCGTCACTCCACCCGGACCCACCTCTCCCTTCTAGACCTGAGCTTGCCCCTCCAGCTAGCACTAAGCAACATCTCGCTGTGGACGCCTGTAAATTACTGAGAAATGTGAAACGTGCAATCTTGAAACCGAGGTGTTAGAAAACTTGATCTGTGGTGTTTTGTTTTG-TTTTTTTCTTAAAACAACAGCAACGTGATCCTGGCTCTCTGTCATGTGTTGAAGTCCACGGTTGGGTCTTGTGAAGTCTGAGGTTTAACAGTTTGTTGCCCTGGAGGGATTTTCTTACAGCGAAGAC-TGAGTTCCTCCAAGTCCCAGAGCCCCAAGAAAGGGCAAGAAGGATCAGGTCGGCTGCTCCCTGGAGAC
>gene=chr20_1918340-1919340; species=canFam
CTGCCAATAGTCCTAGCCTCCCG-ATCCCAGGACTAATGAGGCACAAGCCCTGGGGGAGGGGAGGATCCccaccaaAGGATGAGTAACAAAGCCCTTCTCCTCCTGGTGGCCCTCCGAGACTCCTTGAGGACCCACCGTGAAGCTCCACGTGGCCCCTCCTCTCCTTTCTAGACCTGAGCTTGCTCCTCCAGCTCGCACTAAGCAACATCTCGCTGTGGACGCCTGTAAATTATTGAGAAATGTGAAATGTGCAATCTTGAAACTGAGGTGTTAGAAAATTTGATCTGTGGTGTTTTGTTTTGTTTTTTTTCTTAAAATGACAGCAACGTTATCTTGGCTCTTTGTCATGTGTTGAAGTACCTGGTTGGGTCTTGTGCGGTCTAAGGTTTACCAGTTGATTGTCCTGGAGGGATCTTCTTACAGCAGAAAC-CGAGTCCTTCCCCGTCCC-AGACCCTGAGGATGGGGAGGAAGGTCGGGTGTGGCTGCTCCATGGAGGT
>gene=chr20_1918340-1919340; species=equCab
CTGCCAACAGTCCTGATCTTCCC-ATCCCCGGACTGATGAGCCACAAGCCCTGGGGGAGGAGAGGACCCCCACCAAAGGACGAGTGAAAAAACCCACCTCCTCC---TCACCCTCCACGACTCCTTGAGGACCCACCATGACCCTCCATGTGGACCCAACTCTCCTTTCTAGACCTGAGCTTGCTCCTCCAGCTAGCACTAAGCAACATCTCGCTGTGGACGCCTGTAAATTATTGAGAAATGTGAAACGTGCAATCTTGAAACTGAGGTGTTAGAAAATTTGATCTGTGGTGTTTTGTTTTG-TTTTTTTCTTAAAACGACAGCAGCGTTCTCTTGGCTCTTTGTCGTGTGTTGAAGTGCGTGGT-GGTTCTTGTGCAGTCTAAGGTTTAACAGCCGGCTGTCCCGGAGGGCTTCTCGGACAGCAGACCC-GGAGTTCCTCCA-------GAGCCCTGAGGATAGCGAAGAAGGTTCAGTTTGGCTACTCCATGGAGAT
>gene=chr20_1918340-1919340; species=gorGor
CTGCCAACAGTCCTGGCCTCCCCCATCCCTAGGCT-AAGAGCCATGAGTCCTGGAGGAGGAGAGGA-CCCTCCCAAAGGACTGGAGACAAAACCCTC-GCTTCCTCGGGTCCCTCCAAGACTCCCTGGGGCCCAAC-GTGTTGCTCCACC-GGACCCATCTCTCCCTTCTAGACCTGAGCTTGCCCCTCCAGCTAGCACTAAGCAACATCTCGCTGTGG--GCCTGTAAATTACTGAGAAATGTGAAATGTGCAATCTTGAAACTGAGGTGTTAGAAAACTTGATCTGTGGTGTTTTGTTTTG-TTTTTTTCTTAAAACAACAGCAACGTGATCTTGGCTGTCTGTCATGTGTTGAAGTCCATGGTTGGGTCTTGTGAAGTCTGAGGTTTAACAGTTTGTTGTCCTGGAGGGATTTTCTTACAGCGAAGAC-TGAGTTCCTCCAAGTCCCAGAACCCCAAGAATGGGCAAGAAGGATCAGGTCAGCCGCTCCCTGGAGAC
>gene=chr20_1918340-1919340; species=panTro
CTGCCAACAGTCCTGGCCTCCCCCATCCCTAGGCTAAAGAGCCATGAGTCCTGAAGGAGGAGAGGACCCCTCCCAAAGGACTGGAGACAAAACCCTCTGCTTCCTCGGGTCCCTCCAAGACTCCCTGGGGCCCAACTGTGTTGCTCCACCCGGACCCATCTCTCCCTTCTAGACCTGAGCTTGCCCCTCCAGCTAGCACTAAGCAACATCTCGCTGTGGACGCCTGTAAATTACTGAGAAATGTGAAACGTGCAATCTTGAAACTGAGGTGTTAGAAAACTTGATCTGTGGTGTTTTGTTTTGTTTTTTTTCTTAAAACAACAGCAACGTGATCTTGGCTGTCTGTCATGTGTTGAAGTCCATGGTTGGGTCTTGTGAAGTCTGAGGTTTAACAGTTTGTTGTCCTGGAGGGATTTTCTTACAGCGAAGACTTGAGTTCCTCCAAGTCCCAGAACCCCAAGAATGGGCAAGAAGGATCAGGTCAGCCGCTCCCTGGAGAC
>gene=chr20_1918340-1919340; species=papHam
CTGCCAACAGTCCTGGCCTCCCCCATCCCTAGGCTAAAGAGCCATGAGTCCTGGAGGAGGAGAGGACCCCTCCCAAAGGACTGGAGACAAAACCCTCCGCTTCCTTGGGTCTCTCCAAGACTCCCTGGGGCCCAACTGCGTTGCTCCACCCAGACCCATCTCTCCCTTCTAGACCTGAGCTTGCCCCTCCAGCTAGCACTAAGCAACATCTCGCTGTGGACGCCTGTAAATTACTGAGAAATGTGAAATGTGCAATCTTGAAACTGAGGTGTTAGAAAACTTGATCTGTGGTGTTTTGTTTTG-TTTTTTTCTTAAAACAACAGCAACGTGATCTTGGCTCTCTGTCATGTGTTGAAGTCCATGGTTGGGTCTTGTGAAGTCTGAGGTTTAACAGTTTGTTGTCCTGGAGGGATTTTCTTACAGCAAAGAC-TGAGTTCCTCCAAGTCCCAGAACCCCAAGAACGGGCAAGAAAGATCAGGTCAGCTGCTCCCTGGAGAC
>gene=chr20_1918340-1919340; species=ponAbe
CTGCCAACAGTCCTGGCCTCCCCCATCCCTAGGCTAAAGAGCCATGAGTCCTGGAGGAGGAGAGGACCCCTCCCAAAGGACTGGAGACAAAACCCTCTGCTTCCTCGGGTCCCTCCAAGACTCCCTGGGGCCCAACTGTGTTGCTCCACCTGGACCCATCTCTCCCTTCTAGACCTGAGCTTGCCCCTCCAGCTAGCACTAAGCAACATCTCGCTGTGGACGCCTGTAAATTACTGAGAAATGTGAAACGTGCAATCTTGAAACTGAGGTGTTAGAAAACTTGATCTGTGGTGTTTCGTTTTG-TTTTTTTCTTAAAACAACAGCAACGTGATCTTGGCTGTCTGTCATGTGTTGAAGTCCATGGTTGGGTCTTGTGAAGTCTGAGGTTTAACAGTTTGTTGTCCTGGAGGGATTTTCTTACAGCGAAGAC-TGAGTTCCTCCAAGTCCCAGAACCCCAAGAATGGGCAAGAAGGATCAGGTCAGCTGCTCCCTGGAGAC
>gene=chr20_1918340-1919340; species=rheMac
CTGCCAACAGTCCTGGCCTCCCCCATCCCTAGGCTAAAGAGCCATGAGTCCTGGAGGAGGAGAGGACCCCTCCCAAAGGACTGGAGACAAAACCCTCCGCTTCCTTGGGTCTCTCCAAGACTCCCTGGGGCCCAACTGCGTTGCTCCACCCAGACCCATCTCTCCCTTCTAGACCTGAGCTTGTCCCTCCAGCTAGCACTAAGCAACATCTCGCTGTGGACGCCTGTAAATTACTGAGAAATGTGAAACGTGCAATCTTGAAACTGAGGTGTTAGAAAACTTGATCTGTGGTGTTTTGTTTTG-TTTTTTTCTTAAAACAACAGCAACGTGATCTTGGCTCTCTGTCATGTGTTGAAGTCCATGGTTGGGTCTTGTGAAGTCTGAGGTTTAACAGTTTGTTGTCCTGGAGGGATTTTCTTACAGCAAAGAC-TGAGTTCCTCCAAGTCCCAGAACCCCAAGAACGGGCAAGAAGGATCAGGTCAGCTGCTCCCTGGAGAC
>gene=chr20_1921436-1922436; species=hg19
taATAATCAATACGTCATGTATGGACCACTGACTGCAAAATTAACCACCATGATAGCTAATAACAGCtatgccaagtgtgctgccgcgtgcttcacagttagaactcatttccttctcccagctacatgagggaggaactcttgttctctgtgctttgcagataaggaaactgagacacggagaagtcatttctccaatgtcccatggcagagcagtttgaagccagggaatctgactcTTCTCCCCCAcactgtacttactgcctcatttaattctcatgactatcagatcgctgtggttgtgcccattttgcaaagaaggaaagatgaggttctggaagtgcatgtgacatgaccaatctcacgcagagtctttagtcaagttgagacttgaactcagatccacAAGCCCACTGGGGATCATCCCTACACCCTTGGCCTGGTCCATGTGATCAGAGACCACCTGAACCAAGGAGCCTTCTGCGGGGCTCAGAGAGGTC
>gene=chr20_1921436-1922436; species=bosTau
taATA-GCATCACATTACATATTAGC-ACTGACTATGCAATTAGCAATTATAAAAGCCAATACCTGCtatggtaagtaatatgcc-agtgctttgtaattattaatcatttaatccccccaaccatgtgaggtaggaactctttttatccctatgttacagatgagtaaaccaaggcacaaaaaagtccttttcctaatgccccacagcagagc-------act--agaagtctggctcttccccatca-----------------cgtttaattctcctAATTGTCCAATAgcagtggctgtgcccattttgcagagagagaaagttgaggctcagaa-gtacccatgacctggccaatctcacacagaatcttcagtggagtttggacttgtacttggatcCACAAGCCCACCGAGGATCAGTCCTGAGACCTTGGCCTGGTCCATGTGGTCA-----CACAGGAGGCAACGAACTTCCTGCAGGGTTCGGAGAGGTT
>gene=chr20_1921436-1922436; species=calJac
taATAATCAATACATCACATATTGAGCACTGACTGCAAAACTAACCACCACGATAGCTAATAACAGCtatgacaagtgtggtgcgaggtggttcacaattataactcatttcattct--caaccacgtgagggaggagctcttgttctctgtgttttacagatgaggaaactgagacatggagaagtcatttctccaatgtcccatggcagagcagtttgaagccagggaatcctactcttcctcccctcactgtacttactacctcatttaattctcgtgatgatcagatcgctgtggttgtgcccattttacaaagatgaaaagataagtttctggaagtgcatgtggcatggccagtctcacacagagtctttagtcaagctgagactcgaactcacatccacAAGCCCCCTGGGGATCATCCCTACACCCTTGGCCTGGTCCATGTGAT-AGGGACCACCTCTGTCAGGGAGCCCCCTGCAGGACTCAGAGAGGTC
>gene=chr20_1921436-1922436; species=canFam
CAACAATTAAGACCTcatgtattggc-actgaccaggct---------------------------atatggtaaggaatgc-cccggcatctcacagtccttattcatttaatccccccaaccagatgaggctggaactcttgtcatccctgttttacagatgagtaaaccgaggcccagagaagtcatttccccagtgtcccgtggc------------------agagtctggCTCTTCCTCATCACATCGT----ACTGCCCTGTTCCCTTCTCAGAGTGGCCAGATAGCCGTGGCTGTGCCCATTTGGCCGGGAAAGAAGGTGGAGGTGTAGGAGATGCGTGGCACCCCTCCAAGCTCATGCAGAACCCGTCATCAAGTTGGGACTTGCACTTGGATCTGCGAGCCCACATGGGATCATCCTTGAGCCTTCGGCCTGA-CCCCGTGATCA---GGGACCTAAGGCAAGGAGACTCCAGCAGGGCTCAGAGAAGTC
>gene=chr20_1921436-1922436; species=equCab
TAATAATCAATGCATAGTGTATTGGC-ACAGACTGTGCAATTAGCAGTAATAATAGCTAATGCCTGCTACGGTAAGAAATACACCAAGTGCTTTacagtattg------------------------tgaggtaggaattctcatta-ccctgttttacaggtgagtaaactgaggcacagagaagtcatttccccagtgtcccatggcagaa-ggtttgaacccaaggagtctggctctcccccaccacactgt----actgcctcGTttcatt--------------------------ccgcccattttgcagagtaggaaagttgaggctgaggaagcacgcatgacctggcccatctcacacagaactc-tggtggagctgggcc-------------------------tgggagcacccccaagccctgggcctgctccatgtgatca---gGGACC-ACGGCAAGGAGCCTCC--CAAGACTCAGAG--GTC
>gene=chr20_1921436-1922436; species=gorGor
taATAATCAATACATCATGTATTGACCACTGACTGCAAAATTAACCACCATGATAGCTAATAACAGCtatgacaagtgtggtgccaagtgcttcacagttagaactcatttccttctcccaactacatgagggaggaactcttgttctctgtgctttacagataaggaaactgagacacggagaagtcatttctccaatgtcccatggcagagcagtttgaagccagggaatctgactcTTCTCCCCCAcactgtacttactgcctcatttaattctcatgactatcagatcgctgtggttgtgcccattttgcaaagaaggaaagatgaggttctggaagtgcatgtgacatgaccaatctcacgcagagtctttagtcaagttgagacttgaacgcagatccacAAGCCCACTGGGGATCATCCCTACACCCTTGGCCTGGTCCATGTGATCAGAGACCACCTGAACCAAGGAGCCTTCTGTGGGGCTCAGAGAGGTC
>gene=chr20_1921436-1922436; species=panTro
taATAATCAATACATCATGTATTGACCACTGACTGCAAAATTAACCACCatgatagctaataacagctatgccaagtgtgctgccgagtgcttcacagttagaactcatttccttctcccaactacatgagggaggaactcttgttctctgtgctttgcagataaggaaactgagacacggagaagtcatttctccaatgtcccatggcagagcagtttgaagccagggaatctgactcttctcccccacactgtacttactgcctcatttaattctcatgactatcagatcgctgtggttgtgcccattttgcaaagaaggaaagatgaggttctggaagtgcatgtgacatgaccaatctcacgcagagtctttagtcaagttgagacttgaactcagatccacAAGCCCACTGGGGATCATCCCTACACCCTTGGCCTGGTCCATGTGATCAGAGACCACCTGAACCAAGGAGCCTTCTGCGGGGCTCAGAGAGGTC
>gene=chr20_1921436-1922436; species=papHam
taATAATCAGTACATCATGTATTGAGCACTGACTGCAAAATTAACCACTATGATAGCTAATAATAGCtatgacaagtgtggtgccaagtgcttcacagctataacccatttcattctcccaactacatgagggaggaactcttgttctctgtgctttacagatgaggaaactaagacac----AAGTCATTTCTCCAATGTCCTATGGCAGAGCAGTTTGAAGCCAGGGAATCTGACTCTT---CCCCACACTGTACTTACTGCctcatttaattctcatgactatcagatcgctctggttgtgcccattttgcaaagaacgaaagataaggttctggaagtgcatgtgacatgaccagtctcacgcagagtctttagtcaagttgagacttgaactcagatccacAAGCCCACTGGGGATCATCTCTACACCCTTGGCCTGGTCCATGTGATCAGAGACCACCTGAAACAAGGAGCTGCCTGCAGGGCTCAGAGAGGTC
>gene=chr20_1921436-1922436; species=ponAbe
taATAATCAATACATGATGTATTGAGCACTGACTGCAAAATTAACCACCATGATAGCTAGTAACAGCtatgacaagtgtggtgccaagtgcttcacagttagaactcatttcattctcccaactacatgagggaggaactcttgttctctgtgctttacagatgaggaaactgagacacggagaagtcatttctccagtgtcccattgcagagcagtttgaagccagggaatctgactcTTCTCCCCCAcactgtacttactgcctcatttaattctcatgactatcagattgctgtggttgtgcccattttgcaaagaaggaaagataaggttctggaagtgcacgtgacatgaccaatctcacgcagagtctttagtcaagttgagacttgaactcagatccacAAGCCCACTGGGGATCATCCCTACACCCTTGGCCTGGTCCATGTGATCAGAGACCACCTGAACAAAGGAGCCTTCTGCGGGGCTCAGAGAGGTC
>gene=chr20_1921436-1922436; species=rheMac
TAATAATCAGTACATCATGTATTGAGCACTGACTGCAAAATTAACCACTatgatagctaataacaactatgacaagtgtggtgccaagtgcttcacagctataacccatttcattctcccaactacatgagggaggaactcttgttctctgtgctttacagatgaggaaactaagacacggagaagtcatttctccaatgtcctatggcagagcagtttgaagccagggaatctgactctt---ccccacactgtacttactgcctcatttaattctcatgactatcagatcgctctggttgtgcccattttgcaaagaacgaaagataaggttctggcagtgcatgtgacatgaccagtctcacgcagagtctttagtcaagttgagacttgaactcagatccacAAGCCCACTGGGGATCATCTCTACACCCTTGGCCTGGTCCATGTGATCAGAGACCACCTGAAACAAGGAGCTGCCTGCAGGGCTCAGAGAGGTC
>gene=chr20_1944436-1945436; species=hg19
tgtaaattgtcatgggtgctggtgggagtgtcttttagcatgttaatgcattataattagcgcataatgagcagtgaggatgaccagaggtcactttcatcaccatcttggtttcagtgggttttggctcttttttttttgttttaaccacatcccgttttatcagcagggtctttgtgacctgtatcttgtgatactagtcctgccaaccttctatctcatcctgtgactaagattgtctgacctcctgggaatgcagcccattaggtctcagccttattttacccagcccctattcaagatggagtcactcctgtttcaatgtccctgacaGAATAATAAGAGCCACATGGAAAAAATAAGGGCTCGACAAGTATTCATTCACTCCAGTCCCCCCATTCTTTTCGTACTACCTGAAATCCCTCCTGGGTTTTTTTAAAATTATAAAGCCCATACTATGTCTCTTCTCTTACAGAAGCGCACTTTCTCATTTGCACATC
>gene=chr20_1944436-1945436; species=bosTau
----------------------------------------------------------------------------------------------------------------------------------------------------------------------------------------------------------------------------------------------------------------------------------------------------------------------------------------------aataataaaagccatCTGGCAATGATAGGGGTTTAACAA-----AAGCTACTCCAGTACCCCCACTCTTTTTGTACCACTTTAAATATCTACTGGATATTTTTAATATTA-AAGCCCCCAACAT-GTCTCCTCTCTCACAGAAACA--CTTTCTAATTTATACATC
>gene=chr20_1944436-1945436; species=calJac
-----atggtcaccgc-actggtgggagtgtcttttcccgtgttaatgtattataattagcgtacaatgagcagtgaggacgaccagaggtcactttcatcaccatcttggttttggtggattttggcc-----------tcttttactgcatcctgttttatcagcagagtctttgtgacctgtatcttgtgatactaatcccgtcaacctcctatctcatcctgtgactaagattgtctgacctcctgggagtgcagcccagtaggtcacaaccttattctacccagctcctattcaagatggagtcacttctgttcc-atgcctctgatgcaataataagagccacatggcaacagtaagggctcaacaa-TGTTTGTTCACTCCAGTCCTCCCCACTCCTTTGTACTACCTGAAATCCCTTCTGGATTTTTTTCAAATTATAAAGCCCACACTATGTATCTTCTCTCAC-GAAGCACACTTCCTCATTTGCACATC
>gene=chr20_1944436-1945436; species=canFam
----------------------------------------------------------------------------------------------------------------------------------------------------------------------------------------------------------------------------------------------------------------------------------------------------------------------------------------------actagtaagagccatgtggtaataataggggctcaacaaatggctggtcactCCAGCACCCCCACT-TTTTTGTACTA-TTGAAGTACCT--TGAATATTGTTA--ATTACAAAGCCCCTCCTA-GTCTCCCCTCTCACAGAAGCACACTTGCTCACTTATATATC
>gene=chr20_1944436-1945436; species=equCab
-----------------------------------------------------------------------------------------------------------------------------------------------------------------------------------------------------------------------------------------------------------------------------------------------------------------------------------------gACGCAGTAATAAGAGCTACGAGACAATAACAGAGGCTCAGCAGAGGTTGGTTCCTTCCAGTCCCCCACTC-TTTTTGTACTATTTGAAATACCTTCTGGATATTTTTAATATTACAAAGCCCCACTGT-GTCTCCCCTCTCACAGAAGCGCACTG--TCGTTTATACATC
>gene=chr20_1944436-1945436; species=gorGor
-------------------------------------------------------------------------------------------------------------------------------------------------------------------------------------------------------------------------------------------------------------------------------------------------------TTCAAGATGGAGTCACTCCTGTTTCAATGTCCCTGACACAATACTAAGAGCCACATGGCAAAAATAAGGGCTCAACCAGTATTCATTCACTCCAGTCCCCCCATTCTTTTCGTACTACCTGAAATCCCTCCTGGGTTTTTTTAAAATTATAAAGCCCATACTATGTCTCTTCTCT--------CACACTTTCTCATTAGCACATC
>gene=chr20_1944436-1945436; species=panTro
tgtaaattgtcatgggtgctggtgggagtgtcttttagcatgttaatgcattataattagcgcataatgagcagtgaggatgaccagaggtcactttcatcaccatcttggtttcagtgggttttggctttttttttttttttttaaccacatcctgttttatcagcagggtctttgtgacctgtatcttgtgctactagtcctgccaacctcctatctcatcctgtcactaagattgtctgacctcctgggaatgcagcccattaggtctcagccttattttacccagcccctattcaagatggagtcacacctgtttcaatgtctctgacacagtaataagaaccacatggcaaaaataagggctcaacaagtattcattCACTCCAGTCCCCCCATTCTTTTCGTACTACCTGAAATCCCTCCTGGGTTTTTTTAAAATTATAAAGCCCATACTATGTCTCTTCTCTCACAGAAGCACACTTTCTCATTTGCACATC
>gene=chr20_1944436-1945436; species=papHam
tgtaaattgtaacgga-gctggtgggagtgtcttttagcatgttaatgcattataattagcacataatgagcagtgaggatgaccagaggtcactttcatcaccatcttggtttcagtgggttttggcctttgttttgttttgtttcccacatcctgttttatcagcagggtc-ttgtgacctgtatcttgtgatactagtcctgccaacttcctatctcatcctgtgactaagattgtctgatctcctgggaatgcagcccagtaggtctcagtcttattttacccagcccctattcaagatggagtcactcctgttccaatgcctctgacaCAATAGTAAGAGCCACATGGCAACAATAAGGGCTCAACAAGTGTTCATTCACTCTGGTCCCCCAACTCTTTTTGTACTACCTGAAATCCCTTCTGG--------------ATAAAGCCCATACCATGTCTCTTCTCTCACAGAAGCACACTTTCTCATTTGCACATC
>gene=chr20_1944436-1945436; species=ponAbe
tgtaaattgtcacgggtgctggtgggagtgtcttttagcatgctaatgcattataattagtgtataatgagcagtgaggatgaccagaggtcactttcatcaccatcttggtttcagtgggttttggcttttgttttgtttttttaaccacatcctgttttatcagcagggtctttgtgacctgtatcttgtgatattagtcctgccaacctcctatctcatcctgtgactaagattgtctgacctcctgggaatgcagcccagtaggtctcagccttattttacccagcccctattcaagatggagtcactcctgtttcaatgtctctgacacaataataagagccacatggcaaaaataagggctcaacaagtgTTCATTCACTCCAGTCCCCCCATTCTTTTTGTACTACCTGAAATCCCTCCTGAG-TTTTTTAAAATTATAAAGCCCATACTATGTCTCTTCTCTCACAGAAGCACACTTTCTCATTTGCACATC
>gene=chr20_1944436-1945436; species=rheMac
tgtaaattgtaacgga-gctggtgggagtgtcttttagcatgttaatgcattataattagcacataatgagcagtgaggatgaccagaggtcactttcatcaccatcttggtttcagtgggttttggcctttgttttgttttgtttcccacatcctgttttatcagcagggtc-ttgtgacctgtatcttgtgatactagtcctgccgacttcctatctcatcctgtgactaagattgtctgatctcctgggaatgcagcccagtaggtctcagtcttattttacccagcccctattcaagatggagtcactcctgttccaatgcctctgacacaataataagagccacatggcaacaataagggctcaacaagtgTTCATTCACTCTGGTCCCCCAACTCTTTTTGTACTACCTGAAATCCCTTCTGG--------------ATAAAGCCCATACCATGTCTCTTCTCTCACAGAAGCACACTTTCTCATTTGCACATC
>gene=chr20_2133100-2134100; species=hg19
CCATGTGTCAGGTCCATAGGGGGAAGGAGAGGCCATGTGCATATTGGTGATGGGCAGGCCCAGAGGTTCTGCTTCATCCCCAGCTGGTCCCTTGGTCACAGCTCTGGGTGTGTGGGAGGGAAGTACAGTGTGGGGAGATGGGCATCACCCACCATCTGGCACATCCGTGACCTAGAAGCAGCAAAGTACAAAATGGTAATTGGAAAAGGAGTCAAAATACCTGAATCCAGATCCATCATGGCCTCCTGCCAACAGTGTCGGATGTGGCAAGTTACCTCCTGAGTGTaacagcatggcggattctgtaatcagacagaggggtttgacctctgcgttactacttagtcttgtgaccttggccatgttactctctgagcctgttttctcatttataaaatggcaatacgagcacccacttcataaatttttctgagaattaatgagatagtgcatatatactacataacacaatacttggcatgcagtaaattattcataaa
>gene=chr20_2133100-2134100; species=bosTau
TCACGTGTTATGTCCACAGGGGTGATGAGAGGTCATGTGGGTGATGGGG-----CAGGCCCAGAGGCTTTGCTTCATCTCTAGCTGGTCTGTTGGCTGCAGCTCTGGGTGTGGGGGAGGAAAGTAGAGTGCAGGGAGATG-----------------GACATGTTCTCGATCT------AGAAAAGCATGA-AATACAATCGGAACAGGAGTCCAGAAACCTGCACCCACATCCAGCGTGGCCTCTTGCCAGCTGC--AGGATGTGGCAAATTCTCTCCTGGGTTGAATAGTATGGTggattctggggccagacagaaacgttagataatccctttaccactgagccttgtgaccatga-tgtatcattctctgagcctgtttcctcatctgtaaaatggcagtgtcattacccacttcatggatttttctgaggattaat--gacagtgcgtgtatattccagagtatagcacctggcatgcagtaaattagccataaa
>gene=chr20_2133100-2134100; species=calJac
CCGCGTGTCAGGTCCTTAGGGGGAAGGAGAGCTCATGTGCATGTTGGTAAGGGACAGGCCCAGAGGTTCTGCTTCATCCCCAGCTGGTCCCTTGGCCACAGCTCT-GATGTGTGGGAGGGAAGTACAGTGTAGGGAGATGGGCATCACCCACCATCTGGCATGTCTGTGACCTAgaagcagcaaagtacgaaacagcaattggaaaaggagtcagaataactgaatccagatctgtcacggcctcctgacagcactgtgggatgcagcaagttcctccctgagtctaatAGTGTGGcgaattctataatcagacagaagggattgaccactgctttaccacttaagtttgtgaccttgggcatgttactctctgagcctgttttctcatttataaaatgccaatgcaaatactcacttcataaattttcctgagaattaat-----agtgcatatatactacataac--agtacttgacatgcagtaaattattcataaa
>gene=chr20_2133100-2134100; species=canFam
TCATGTGTCAGACTCATAAAGGTAATGAGGGGGCATGCGCATGCTGGCGATGAGCAGGCCCCGGATTCCTGCTTCATCTCCAGCTGGTCTCTTAGCCACTGCTCTGGGTGCGT-GGAGGGAAGTGCTGGATAGGGAGATGGACATCACTCACCATCTGACACGTTC--AATCTAGAagcggcaaagtaggaaaacccgattggaacaagaatcaaaaaacctggatcctgatccagcctggcctcctgccagctgtgtgggatgtggcaatctctctctggggcctAATCGTATGGTggattccggaatcagacagaagggtttgattactgctttaccacgtagtctcatgatcttgg-catgttcctctctgagcctgtcctcttagctataacatagcaataccagtatccacctcataggtttttctgagaattaatgagatcgttcgtgtgtcatccatagcacagtgcctgatgtgaagtaa---atccataaa
>gene=chr20_2133100-2134100; species=equCab
TCACAGGTTAGGTATGTAAGGGTGATGAGAGGTT------ATGTTGGTGGTGGGCAGGCCCAGAGGGTGTACTGCATCTCGAGCTGGGCTCTTGGCTGCAGCTCTGGGTTTGC--------AGTG-----TAGGGAGAGGGACATCGCCCACCATCTGACATGTTCATGATCCAGAagcagcagagtatgaaaaaacacttggaacaggagtcaagaaacctgaatccagatccagcatggcctcctaccagctatgtgggatgtggccaattctgtcctgagccGAATAGCATGGTggattctggaatcagacagaaaggcctgattactgc-ttaccacttggtcttgtgaccatgg-catgttactctctcagcctgttttctcacctataaagtggcaattccagcgccgacttcatggatttttctgagaattaatgagatagcgcatatataatccatagcaccatgcctggcatgcagacaatcatccgaaaa
>gene=chr20_2133100-2134100; species=gorGor
CCATGTGTCAGGTCCATAGGGGGAAGGAGAGGCCATGTGCATATTGGTGATGGGCAGGCCCAGAGGTTCTGCTTCATCCCCAGCTGGTCCCTTGGTCACAGCTCTGGGTGTGTGGGAGGGAAGTACAATGTGGGGAGATGGGCATCACCCACCATCTGGCACATCCGTGACCTAGAAGCAGCAAAGTACAGAATGGTAATTGGAAAAGGAGTCAAAATACCTGAATCCAGATCCATCATGGCCTCCTGCCAACAGTGTCGGATGTGGCAAGTTACCTCCTGAGTGTAACAGCATGGcggattctgtaatcagacagaggggttggacctctgcgttactacttagtcttgtgaccttggccatgttactctctgagcctgttttctcatttataaaatggcaatacaagtacccacttcataaatttttctgagaattgatgagatagtgcatatatactacataacacaatacttggcatgcagtaaattattcataaa
>gene=chr20_2133100-2134100; species=panTro
CCATGTGTCAGGTCCATAGGGGGAAGGAGAGGCCATGTGCATATTGGTGATGGGCAGGCCCAGAGGTTCTGCTTCATCCCCAGCTGGTCCCTTGGTCACAGCTCTGGGTGTGTGGGAGGGAAGTACAGTGTGGGGAGATGGGCATCACCCACCATCTGGCACATCCGTGACCTAGAAGCAGCAAAGTACAAAATGGTAATTGGAAAAGGAGTCAAAATACCTGAATCCAGATCCATCATGGCCTCCTGCCAACAGTGTCGGATGTGGCAAGTTACCTCCTGAGTGTaacagcatggcggattctgtaatcagacagaggggttggacctctgcgttactacttagtcttgtgaccttggccatgttactctctgagcctgttttctcatttataaaatggcaatacaagtacccacttcataaatttttctgagaattgatgag--agtgcatatatactacataacacaatacttggcatgcagtaaattattcataaa
>gene=chr20_2133100-2134100; species=papHam
CCACGTGTCAGGTCCACAGGGGGAAGGAGAGGCCATGTGCATGTTGGTGATGGGCAGGCCCAGAGGTTCTGCTTCATCTCCAGCTGGTCCCTTGGCCACAGCTCTGGGTGTGTGGGAGGGAAGTACAGTGTAGGGAGATGGGCATCACCCACCATCTGGCGCGTCCGTGACCTAGAAGCAGCAAAGTACAAAACAGTAATTGGAAAAGGAGTCAAAATACCTGAATCCAGATCCATCATGG---------------------------------CCTCCTGAGTCTAACAGCGTGGcggattctgtaatc-gacagaggggtttgacctctgcgttactacttagtcttgtgaccttggccatgttactctctgagcctgttttctcatctataaaatggcaatacaagtacccacttcataaatttttctgagaatgaatgagatagtgcatatatactacataacataatacttggcatgcagtaaattattcat-aa
>gene=chr20_2133100-2134100; species=ponAbe
CCACGTGTCAGGTCCGTAGGGGGAAGGACAGGCCATGTGCATGTTGGTGATGGGCAGGCCCAGAGGTTCTGCTTCATCCCCAGCTGGTCCCTTGGTCACAGCTCTGGGTGTGTGGGAGGGAAGTACAGTGTAGGGAGATGGGCATCACCCACCATCTGGCACATCCGTGACCTAGAAGCAGCAAAGTACAAAATGGTAATTGGAAAAGGAGTCAAAATAGCTGAATCTAGATCCATCATGGCCTCCTGCCAACAGTGTCGGATGTGGCAAGTTACCTCCTGAGTCTAACAGTGTGGcggattctgtaatcagacagaggggtttgacctctgcgttactacttagtcttgtgaccttggccatgttactctctgagcctgttttctcatttataaaatggcaatacaagtagccacttcataaatttttctgagaattaatgagatagtgcatatatactacataacacaatacttggcatgcagtaaattattcataaa
>gene=chr20_2133100-2134100; species=rheMac
CCACGTGTCAGGTCCACAGGGGGAAGGAGAGGCCATGTGCATGTTGGTGATGGGCAGGCCCAGAGGTTCTGCTTCATCTCCAGCTGGTCCCTTGGCCACAGCTCTGGGTGTGTGGGAGGGAAGTACAGTGTAGGGAGATGGGCATCACCCACCATCTGGCGCATCCGTGACCTAGAAGCAGCAAAGTACAAAACAGTAATTGGAAAAGGAGTCAAAATACCTGAATCCAGATCCATCATGGCCTCCTACCAACAGCGTCAGAAGTGGCAAGTTACCTCCTGAGTCTAACAGCGTGGcggattctgtaatc-gacagaggggtttgacctctgcgttactacttagtcttgtgaccttggccatgttactctctgagcctgttttctcatttataaaatggcaatacaagtacccacttcataaatttttctgagaatgaatgagatagtgcatatatactacataacacaatacttggcatgcagtaaattattcataaa
>gene=chr20_2134446-2135446; species=hg19
ttcatcctcatcccaaatagcagcagaaagggagagaggaagagaacttgccctctttttaagtaactttcctggagacacaaccaaacttccacttatatctcattggctagaacttgttcacatggccacatctgaagccaaggaggccaggaaacgggcagtggtcctgtcacaaaggccaaggggagactggacgttggggtaggcaactagctgctctgccacaCGGAGTGTGCCCCTGGCTCATTCCAATAACAGCTAGGTATTATCATTATTAATATTAGCTCTGCAGACCTCGGCAAAGACAAGAAAACTGCCTAGGCCTTGTCTGTTGGTGTACcatttattcagtaaacatgcatggcatctatatgtcagctctcttctagggctgggaatatagaagagaTGTGGGAAGAGGCAGTATCTTgtgatgaagagagtggggtctgaaatacagagcctgggttagagccccatgttggccactttctgtg
>gene=chr20_2134446-2135446; species=bosTau
-----------------------------------------------------------------------------------------------------------------------------------------cttacctggataattccacacgagcggtgggttactccatggggttgcaaagagtcag----accgactgagtaactaac--------------acacaCACACA------------------------TATTATCATTATTAATAACAGTGCTGCAGATCTGGGCTCAAAAAGGAGAGAAA----AAATTAGCCAGAAGAGATGCACCTTATTCAG--AGCTGGCAGAGTGCCTGTGTAGTAGAACTACCCAG-TGCTGGGGACTGAGGAGAGATGGCTGAAGAGGcagtattttatgataatt--actggggtctgaaataccctttctgggt-agagtcccaggtctgccacttcctgtg
>gene=chr20_2134446-2135446; species=calJac
ttcatcctcatcccaaacagcagcagaaagggagagaggaagagaacttgttctttttttaagtaactttcctgaagacacaaccaaatttccacttacatctcattggctagaactcacttacatggccacatctgaggccaacgaggccgggaaGCGGGCAAGGGTTCTGTCACAAAGGCCAAGGGGAGACTGGACATCGGGGTAGGCAACT-----CTCTGCCACACAGAACGTGCCCCTGGTTCATTCCAATAATGGCTAGGTATTATCATTACTAATATTAGCTCTGCAGACCTAGGCAAAGACAAGAAAACTGCCTAGACCTTGTCTGTTGGCATAtcatttattcagtcaacatgcatgccatttatgtgtcagctctcttcgagggctgggaatacagaagAAATGCAGGAAGAGGCAGAATCTTGT-------agaatggggtctgaaatacggagcctgggttagagtcccatgctggccactttctgtg
>gene=chr20_2134446-2135446; species=canFam
gttctcctcatcccaggcaacatcaaggagggacat-ggaagagagccagccctccttccg--aagcttccctgaagtcccaaccacctttccacttacatcacatcagttagagctt---agcatggccatgtctggtgccaaggaggctgggaaGCGGGCAGCAGTCCTGTTACCAAGGTTGA-CGGAATCTGGG-TGTCAGGGAGGCAAGTGGCCATTGTGC-CATGTGCGTGCCTCTCTAGATCACCCCAATAAAGGTTAGGCATTATC---ATTAATAAAAGTCCTGCAGGCCTGGGTTC-AAAAGAAAAGAAAG---ATCATTGTCTGTTAATATGTCATTTCTTCAGTTACTACGTATGGAG------------CATTTTCTAG-TGCTGGGGATACAGCAGAGATGGGTGAAGAGacagtattttgtggtgatt--agtggtgtctgaaatccagtgcctgggttaaagtcccaggcctgccacttcctgtg
>gene=chr20_2134446-2135446; species=equCab
gttctcc---tcccaggccacaacggagagaga----ggaagagagcctgccctccttttg--aaccgtccctggcatcccagccacccttccacttacacgtcaccagctagagatttg-cgcacggccgcctctggtgccaaggaagctggggaaCAGCCAGTGGACCTCTTCCTACGGTTGAGGGGAGCCTGGG-TGTTGGGCAGGCCAGTAGCCACTCTGC-CCCGTAAATGTGCCTCTAGCTCATTCTAACAAAGGTTAGGTATTAGT---ATTAATAACAGCTCTGCAGACCTGGGTTCAAAAAGAAAAGAAAT---GTTCCTGTCTG-TGGTGTGtcatttgttcaataaacatgtattgaggctgtgtgtcagcactcttctg--gctggggatgcagacaagatggGTGCAGAAGCAGTATTTTGtggtgattaaagtggcatctgaaatacagtgcccaggttagagtcccaggtctgccacttcctctg
>gene=chr20_2134446-2135446; species=gorGor
-----------------------------------------------------------------------------------------------------------------------------------------------------------------------------------------------------------------------------------------------CCCTGGCTCATTCCAATAACAGCTAGGTATTATCATTATTAATATTAGCTCTGCAGACCTCGGCAAAGACAAGAAAACTGCCTAGGCCTTGTCTGTTGGTGTACcatttattcagtaaacatgcatggcatctatatgtcagctgtcttctagggctgggaatacagaagagaTGTGGGAAGAGGCAGTATCTTgtgatgaagagagtggggtctgaagtacagagcctgggttagagccccaggttggccactttctgtg
>gene=chr20_2134446-2135446; species=panTro
ttcatcctcatcccaaatagcagcagaaagggagagaggaagagaacttgccctctttttaagtaactttcctgaagacacaaccaaacttccacttatatctcattggctagaacttgctcacatggccacatctgaagccaaggaggccaggaaacgggcagtggtcctgtcacaaaggccaaggggagactggacgttggggtaggcaactagctgctctgccacaCGGAGTGTGCCCCTGGCTCATTCCAGTAACGGCTAGGTATCATCATTATTAATATTAGCTCTGCAGACCTCGGCAAAGACAAGAAAACTGCCTAGGCCTTGTCTGTTGGTGTACcatttattcagtaaacatgcatggcatctatatgtcagctctcttctagggctgggaatatagaagagaTGTGGGAAGAGGcagtatcttgggatgaagagagtggggtctgaaatacagagcctgggttagagccccatgttggccactttctgtg
>gene=chr20_2134446-2135446; species=papHam
ttcatcctcatcccaaatagcagcagaaagggagagaggaagagaactcgctctctttttaagtaactttcctgaagacacaaccaaacttccacttatatctcgtgggctagaacttgctcacatggccacatctgaggccaaggaggccgggaaacggacaatggtcctgtcacggaggccaaggggagactggacattgcagtaggcaactagccgctctgccacaCGGAGTGTGCCCCTGGCTCATTCCAATAACAGCTAGGTATTGTCATTCTCAATATTAGCTCTGCAGACCTGGGCAAAGACAAGAAAACGGCCTA-GCCATGTCTGTTGGTGTACcatttattcagtaaacatgcatggcatctatgtgtcagctgtcttctaaggctgggaatatggaagagaTGTGGGAagaggcagtatcttgtgaagaagagggtggggtctgaaatacagagcctgggtcacagccccatggtggccactttctgtg
>gene=chr20_2134446-2135446; species=ponAbe
ttcatcctcatcccaaatagcagcagaaagggagagagaaagagaacttgccctctttttaagtaactttcctgaagacacaaccaaacttccacttatatctcgttggctagaacttgctcacatggccacatctgaggccaaggaggccaggaaacgggcaacggtcctgttacaaaggccgaggggagactggacgttggggtaggcaactagctgctctgccataCAGAGTGTGCCCCTGGCTCATTCCAATAATGGCTAGGTATTATCATTATTAATATTAGCTCTGCAGACCTAGGCAGAGACAAGAAAACTGCCTAGGCCTTGTCTGTTGGTGTACcatttattcagtaaacatgcatggcatctatgtgtcagctctcttctagggctgggaatatagaagagaTGTGGGAAGAGGCAATATCTTgtgatgaagagagtggggtctgaaatacagagcctgagttagagccccatgttggccactttctgtg
>gene=chr20_2134446-2135446; species=rheMac
ttcatcctcatcccaaatagcagcagaaagggagagaggaagagaacttgctctctttttaagtaactttcctgaagacacaaccaaacttccacttatatctcgtgggctagaacttgctcacatggccacatctgaggccaaggaggccgggaaacggacaatggtcctgtcacgaaggccaaggggagactggacattgcagtaggcaactagccgctctgccacaCGGAGTGTGCCCCTGGCTCATTCCAATAACGGCTAGGTATTGTCATTCTTAATATTAGCTCTGCAGACCTAGGCAAAGACAAGAAAACGGCCTA-GCCGTGTCTGTTGGTGTACcatttattcagtaaacatgcatggcatctatgtgtcagctgtcttctaaggctgggaatatggaagagaTGTGGGAAGAGGCAGTATCTTgtgatgaagagggtgggatctgaaatacagagcctgggtcacagccccatggtggccactttctgtc
>gene=chr20_2156100-2157100; species=hg19
agtgattggtttgaggagggaacacagcccaattctggccaatgagatatgaggggatgtctgctagggaacttccaggcaagattttctcactgatgaaaagggatgtccggggagtccatctcctctgcttcttgaagtcatggtgaagctgtggatggagcagccacctagtgattgggagagtccaagcctgaagtcagaggcccacacactgaggatggaggaatgggaagacaggcataacctgggaccctatagtcattgggccactgagataaccaaccctggGCGTCTTGATTTGTGTGATGATAGACATCTTTACTGCTTAAGGcagtggatctcaaactggagtgggcattaacatcacctgttaaagcacaggtggttgaactccacccccagaatttctgattcagtaggtaaagccaagaactggcctttctaacaaggtgatgctgatgccagctggtctgggaaccacacttggaaaaccaTCA
>gene=chr20_2156100-2157100; species=bosTau
agtgattggtgtgagaagagca--tgctgcacttctggcccatgagatgtgagagaatgtctg--ggtgtgtgtgtAGGGAGGTTTTCTTA-TTAATaaaaaGGGATGTCCAGGAATATGGTCTCTGCT-CTTCCCAATATC-TTGTGAAGCTGTCAGTGGAGCAGCCACCAAGCGACCAGGAGGGGCCAAGTCTGAAGACAGG--CCCATGCACTGATGGG----------------------------------------CATAAAGCTACTGAAATAACCAGCTCTGGGTGTCCAGCTTTGTGAGTTAACAAACATTTTTACTGCTTTA------GTttctcaaacttgagc-agcactaacatca-cagttaaatcacagatggctggaccccacccctagcatttctgattcagtaggcaaagccaaaa--ctgcatttctaacaag-tgatgctgacgctggctggtctgaggactacactttgagaaccactC
>gene=chr20_2156100-2157100; species=calJac
agtgattggtttgaggagggcatacaacccagttctggccaatgagatatgaagggatgtctgccagggaacttctgggaaagactttctcactgatgaaaa-ggctgttcagggaagctgtctcctctgcttcctgaagtcacagtgaagctgcggatggagcagccacctagtgattgggagagtccaagcctgaagtcagaggtccacacactgaagatggaggaatgagaagacagacataacctggggccctatagtcattgggccactgaaataaccaaccctggCCATCTTGAGTTGTGTGATAATAGACATCTTTACTGTTTATGGcactggatttcaaactggagtgggcattaacatcacctgttaaagcataggtggttggactccacccccagaatttctgcttcagtaggtaaagccaagagctggc----ctaacaggctgatgctgatgccagctggtctggaaaccacacttggaaaaccaTCA
>gene=chr20_2156100-2157100; species=canFam
agggattggtttgggaagggcacacggcccccttatggccaatgagatgcgaggggctatctgctgtgggacttctaggaaagattccctCA--------------------------------------------------------AAGCTGTCAGTGGAgcagccagctggtgactggggaggatggagcctaaagacagagccccatacaccga-caggaaggcatggacaggcagagggaacttgggtccttcgagccctcaggctgctgaaataaccagccctggggctcgggttttgtgagatgataaacatctttaatgcttatgtcagtggttctcaaacttgagtgagcattaacgtcacccgttagaacacg--tggctggaccccgctctcagcatctcccattcagtaggcaaagccaagcatttacgttactaacaaggtgatgctgctgctggctggtctggaaaccacactctgagaactactg
>gene=chr20_2156100-2157100; species=equCab
agtgattggtctgagaaggccacatgctgcacttctggccaatggggtgtgaggggatgtctgc-ggggcacttctaggaaagattttctcattgataaaga--gatgcccagaa---cagtctcctct-cttcccgatgtcgtgatgaagctgacagtggagcagccacctagtgactgggagcggccaggcctgaagacaga--ctcgtgctctgaggatggaggactggaaagacagacggaacctgggtccttattgccctcgagccgctgagataaccagccctgggcctcctgtgctgtga---gataagcatctttactgcttcgggcagtggttctcaaagttgaacgggcattaacatcacctgctaaaacacagctgtctggaccccacacctaaagtttctgattcagtaggcaaagccaagaatttgcatgtctaacaag-------tgatgctggctggcctggcaaccacactttgagaactactg
>gene=chr20_2156100-2157100; species=gorGor
agtgattggtttgaggagggaacacagcccaattctggccaatgagataggaggggatgtctgctaggaaacttccaggcaagattttctcactgatgaaaagggatgtctggggaggccatctcctctgcttcttgaagtcatggtgaagctgtggatggagcagccacctagtgattgggagagtcc-agcctgaagtcagaggcccacacactgaggatggaggaatgggaagacaggcataacctgggaccctatagtcattgggccactgagataaccaaccctggGC-TCTTGATTTGTGTGATGATAGACATCTTTACTGCTTAAGGcagtggatctcaagctggagtgggcattaacatcacctgttaaagcacaggtggttggactccacccccagaatttctgattcagtaggtaaagccaagaactggcctttctaacaaggtgatgctgatgccagctggtctgggaaccacacttggaaaaccaTCA
>gene=chr20_2156100-2157100; species=panTro
agtgattggtttgaggagggaacacagcccaattctggccaatgagataggaggggatgtctgctagggaacttccaggcaagattttctcactgatgaaaagggatgtccggggaggccatctcctctgcttcttgaagtcatggtgaagctgtggatggagcagccacctagtgattgggagagtctaagcctgaagtcagaggcccacacactgaggatggaggaatgggaagacaggcataacctgggaccctatagtcattgggccactgagataaccaaccctggGCGTCTTGATTTGTGTGATGATAGACATCTTTACTGCTTAAGGcagtggatctcaaactggagtgggcattaacatcacctgttaaagcccaggtggttggactccacccccagaatttctgattcagtaggtaaagccaagaactggcctttctaacaaggtgatgctgatgccagctggtctgggaaccacacttggaaaaccaTCA
>gene=chr20_2156100-2157100; species=papHam
agtgattggtttgaggagggaacgcagcccaattctggccaatgagatatgaggggatgtctgctagggaacttccaggcaagattttctcactgatgaaaagggatgtccagggaggccatctcctctgcttcctgaagtcacggtgaagctgtggatggagcagccacctagtgattgggagagtccaagcctgaagtcagaggcccacacactgaggacggaggaatgagaagacaggcataacctgggaccctacagtcactgggccactgagataaccaaccctggGCGTCTTGATTGGTGTGATGATAGACATCTTTACTGCTGAAGGcagtggatctcaaactggagtgggtattaacatcacccgttaaagcacaggtggttggactccacccccagaatttctgattcagtaggtaaagccaagaactggcctttctaacaaagtgatgctgatgccagctggtctgggaactgcacttggaaaaccaTCA
>gene=chr20_2156100-2157100; species=ponAbe
agtgattggtttgaggagggaacacagcccaattctggccaatgagatatgaggggatgtctgctagggaacttccaggcaagattttctcactgatgaaaagggatgtccggggaggccatctcctctgcttcttgaagtcatggtgaagctgtggatggagcagccacctagtgattgggagagtccaagcctgaagtcagaggcccacacactgaggatggaggaatgggaagacaggcataacctgggaccctatagtcattcggccactgagataaccaaccctggGCATCTTGATTTGTGTGATGACAGACATCTTTACTGCTTAAGGcagtggatctcaaactggagtgggcattaacatcacctgttaaagcacaggtggttggactccacccccagaatttctgattcagtaggtaaagccaagaactggcctttctaacaaggtgatgctgatgccagctggtctgggaaccacacttggaaaaccaTCA
>gene=chr20_2156100-2157100; species=rheMac
agtgattggtttgaggagggaacgcagcccaattctggccaatgagatatgaggggatgtctgctagggaacttccaggcaagattttctcactgatgaaaagggatgtccggggaggccatctcctctgcttcctgaagtcacggtgaagctgtggatggagcagccacctagtgattgggagagtccaagcatgaagtcagaagcccacacactgaggacggaggaatgagaagacaggcataacctgggaccctacagtcactgggccactgagataaccaaccctggGCATCTTGATTGGTGTGATGATAGACATCTTTACTGCTGAAGGcagtggatctcaaactggagtgggtattaacatcacctgttaaagcacaggtggttggactccacccccagaatttctgattcagtaggtaaagccaagaactggcctttctaacaaagtgatgctgatgccagctggtctgggaactgcacttggaaaaccaTCA
>gene=chr20_2193368-2194368; species=hg19
TCTAGAACTAGAGCAAATGATCCCTGGTGCTAAGGCTGCATAGTGCCTATTAGCATCCACAAAAATCTCATTTCTGTTTGGCTGCGCTTCAGATTCAGGCAGCTGGTGTATTTTGATGTCTTGGTGGTTCCATGCTGTGAGAAGAGTTTGTGTCATGAAAATTAGCAGCCTTCTCTTTTCTCCCAGGAGCACCATTGAAGGAGAATTAGACAAACTGGAGTCTACTGAGATGAGGCTGTTGGGAATGGCCCTGGTACCACATCCTGAGCAGGGATGGCCGATGGAATGGGGAGAAGACTCAGGTGGGGCTTGAGTGTGTCCTCTGATGACTGAAGAGCCTTGGGAGCAAGCATCCTTCCTGCTACTGTGTGTTTGCTGGTTCCAATGATACATAATTTGTGCTTTTCGTAATTAAAGTATTATCCTGTAGATCTTGATGGTGTTGACTACTTCCCCTTGGAGGCGTGTGACCTGGAGATGAGGTTAGCGTATCCCACCAC
>gene=chr20_2193368-2194368; species=bosTau
TCTAGAACTGGGTCAACTGATCCCCAGTGTGGAAGCCGCCTGGTGTCTATTAATGTCAACACAC-TTTCATTTCTG-TTGGCTCCACTTCAGGGGCA-ACAACAAGTGCCTTCTGGTGCCCCGATGGCTCAG-GCTGTGA--AGAGCTCA-GGCGTGGAGATCAA----TTTTCCTTTTCTCCCAGGGGCACACTTGAAGGAGAATCAGGCAAACCATGGGACATTCAGGAGAGGATGTTCA-----------ACACCATGCCCTGACCAGGGACAGCCCAGAGAACCAGGAGACGAGTCA-GTGGGACTTGAGCATTT------------------CCT----TGAGAGCGTGCTTCCTGCT-C--TGTGTTTGCTGGTTCTGATTATATATAATTTGTGGTTTTCAT-TTTAAAGCATTATTC------TCCTGTTGGGTTTGACTGCTTCCCCGTGGATGGGTGCGAGCTGCAGGTGAGGGCTGCATTCCT-GTCAC
>gene=chr20_2193368-2194368; species=calJac
TCTAGAACTAGAGCAAATGATCCCTGGTGCTAAGGAGGCACAGTGCCTGTTAGCATCCACAAAAATCTCATTTCTGTTTGGCTGCACTTCAGGTTCAGGCAGCTGGTGCATTTTGATGTCTTGGTGGTTCCGTGCTGTGAGAAGGGTTTGTGTCATGCAAATTAGCAGA-----CTTTTCTCCCAGGAGCACCCTCAAAGGAGAATTGGACAAACTGGAGTCTACACAGAAGAGGCTGTTGGGAATGGCCCTGGCACTGCATGCTGAGCAGGGACAGCTGATGGAGTGGGGAGAAGCCTCTGGTGGAGCTTGAGTGTGACCTCTGATGACTGAAGGGCCCTGAGAGGGAGCACCCTTCCTGCTACTGTGTGTTTGCTGGTTCCAATGATATATACTTTGTGGTTTCTGTA--TAAGGGATTATCCTGCAGATCTTGATGGTGTTGACTGTTTCCCCTTGAAGGCGTGTGACCTGGAGATGAGGTCAGCATACCCCACCAC
>gene=chr20_2193368-2194368; species=canFam
TCTAGAGCTAGATCAACAGATCCCAAGCCTTAAGGCCACCTGGTGCCTAGAAGTATCAACAAAA-TTTCATTTCTG-CTGGCTCCACTTCGGGTTCAGGCAGCAAGTGGGCTTTGATGCCCAGGTGGTCCAGTGCGGTGAGAAGGGCCTCTGTCAGGCGCACTGGCAGCCTCTTCTCTTCCCCCAGGAGCACAC-TGATGGAGAATGAGAGCCACCGGAACCCATCGGGAAGAGCATGTTCAGACTGGCCAG-TGAACATGTGCTGAAGAGGGGCAGCCAGTGGAGCTGGGAGGAGATTCC-GTGGGTTTGGAGCA-TTCCTCTGGCTACCAGGA--CCTTGTGCTAGGGCCTGCTTCCCACCACCATGTGTTTGCTGGTTCAGATTAGATATC-ATTGGGGTTTTCATAATGAAAGTTTTATCCTTAGGCTTTTGATGGGTTTGACTACTTCCCCTTGGAGAGGGATGACCTGAAGATGAGGCCAGCATTCCTTGTCAC
>gene=chr20_2193368-2194368; species=equCab
tctagaactagatcaactgatccccagtgccaagccctcCTAGTATCTATTAGTGTCAACAAAA-TTTCATTTCTG-TTGACCCCCCTTCGGGTTCAGGCAGCTGGTGCGTGTTGATGCTC-GACGGCTCAGTGCTGTGACGAGAGCTCATGTCATGCAGATCAGCAGCCTTTTCT-TTTCCGCAGTGGCACGCTTGGCAGAGAATTAGACAGACTGGGATACATTTGGAAGAGGAAGGTCAGAATGGCCGA-AGACCACGCTCTGAACAGAGGCAGCC--CAGAGCTGGGAGAAG-CCCA-ACGGGACTGGAGCGTTTCCTCTGACGACTCAGG--CCCTGTGAGGGAACCTGCCTCCTGCTACTGCATGTTTGCTGGTTTCGATTCCATATAATTTGTAGTTCTCATAATT-AAGTATTAACTTTCAGCTCTCGATGGCCGTGGCTACTTCCCTTGGCGGGGGTGTGACCTGGAGATGAGGTAAGCATTCCTGGTCAC
>gene=chr20_2193368-2194368; species=gorGor
TCTAGAACTAGAGCAAATGATCCCTGGTGCTAAGGCTGCATAGTGCCTATTAGCATCCACAAAAATCTCATTTCTGTTTGGCTGCGCTTTAGGTTCAGGCAGCTGGTGTATTTTGATGTCTTGGTGGTTCCATGCTGTGAGAAGAGTTTATGTCATGAAAATTAGCAGCCTTCTCTTTTCTCCCAGGAGCACCATTGAAAGAGAATTAGACGAACTGGAGTCTACTCAGAAGAGGCTGTTGGGAATGGCCCTGGCACCACATCCTGAGCAGGGATGGCCGATGGAATGGGGAGAAGACTCAGGTGGGGCTTGAGTGTGTCCTCTGATGACTGAAGAGCCTTGGGAGCAAGCATCCTTCCTGCTACTGTGTGTTTGCT---------------------------------------------------------------------------------------------------------------------------
>gene=chr20_2193368-2194368; species=panTro
TCTAGAACTAGAGCAAATGATCCCTGGTGCTAAGGCTGCATAGTGCCTAT-AGCATCCACAAAAATCTCATTTCTGTTTGGCTGCGCTTCAGGTCCAGGCAGCTGGTGTATTTTGATGTCTTGGTGGTTCCATGCTGTGAGAAGAGTTTGTGTCATGAAAATTAGCAGCCTTCTCTTTTCTCCCAGGAGCACCATTGAAAGAGAATTAGACAAACTGGAGTCTACTCAGAAGAGGCTGTTGGGAATGGCCCTGGCACCACATCCTGAGCAGGCATGGCCGATGGAATGGGGAGAAGACTCAGGTGAGGCTTGAGTGTGTCCTCTGATGACTGAAGAGCCTTGGGAGCAAGCATCCTTCCTGCTACTGTGTGTTTGCTGGTTCCAATGATACATAATTTGTGCTTTTCGTAATTAAAGTATTATCCTGTAGATCTTGATGGTGTTGACTACTTCCCCTTGGAGGCGTGTGACCTGGAGATGAGGTTAGCGTACCCCACCAC
>gene=chr20_2193368-2194368; species=papHam
TCTAGAACTAGAGGAAATGATCC--------AAGGCTGCATAGTGCCTGTTAGCATCCACAAAAATCTCATTTCTGTTTGGCTGCACTTCAGGTTCAGGCAGCTGGTGTATTTTGATGTCTTGGTGGTTCCATGCTGTGAGAAGAGTCTGTGTCATGCAAATTAGCAGCCTTTTCTTTTCTCCCAGGAGCACCCTTCAAGGAGAATTAGACAAATTGGAGTCTACTCGGAAGAGGCTGTTGGGAATGGCCCTGACACCACATCCTGA-CAGGGATGGCCGATGGAATGGGGAGAAGACTCAGGTGGGGCTTGAGTGTGTCCTCTGATGACTGAAGGGCCTTGGGAGCGAGCATCCTTCCTGCTACTGTGTGTTCGCTGGTTCCGATGATACATAATTTGTGCTTTTCGTAATTCAAGTATTACCTTGTAGATCTTGATGGTGCTGACTACTTCCCCGTGGAGGCGTATGACCTGGAGATGAGGTCAGCATACCCCACCAC
>gene=chr20_2193368-2194368; species=ponAbe
TCTAGAACTAGAGCAAATGATCCCTGGTGCAAAGGCTGCATAGTGCCTATTAGCATCCACAAAAATCTCATTTCTGTTTGGCTGCGCTTCAGGTTCAGGCAGCTGGTGTATTTTGATGTCTTGGTGGTTCCATGCTGTGAGAAGAGTTTGTGTCATGAAAATTAGCAGCCTTTTCTTTTCTCCCAGGAGCACCCTTGAAGGAGAATTAGACAAACTGGAGTCTACTCGGAAGAGGCTGTTGGGAATGGCCCTGGCACCACATCCTGAGCAGGGATGGCTGATGGAACGGGGAGAAGACTCAGGTGGGGCTTGAGTGTGTCCTCTGATGACTGAAGAGCCTTGGGAGCAAGCATCCTTCCTGCTACTGTGTGTTTGCTGGTTCCAATGATACATAATTTGTGCTTTTCGTAATTAAAGTATTATCCTGTAGATCTTGATGGTGTTGACTACTTCCCCTTGGAGGCGTGTGACGTGGAGATGAGGTTAGCGTACCCCACCAC
>gene=chr20_2193368-2194368; species=rheMac
TCTAGAACTAGAGGAAATGATCC--------AAGGCTGCATAGTGCCTATTAGCATCCACAAAAATCTCATTTCTGTTTGGCTGCACTTCAGGTTCAGGCAGCTGGTGTATTTTGATGTCTTGGTGGTTCCATGCTGTGAGAAGAGTCTGTGTCATGCAAATTAGCAGCCTTTTCTTTTCTCCCAGGAGCACCCTTCAAGGAGAATTAGACAAATTGGAGTCTACTCAGAAGAGGCTGTTGGGAATGGCCCTGACACCACATCCTGA-CAGGGATGGCCGATGGAATGGGGAGAAGACTCAGGTGGGGCTTGAGTGTGTCCTCTGATGACTGAAGGGCCTTGGGAGCGAGCATCCTTCCTGCTACTGTGTGTTTGCTGGTTCCGATGACACATAATTTGTGCTTTCCGTAATTCAAGTATTACCTTGTAGATCTTGATGGTGCTGACTACTTCCCCGTGGAGGCGTGTGACCTGGAGATGAGGTCAGCATACCCCACCAC
>gene=chr20_2234116-2235116; species=hg19
tagctgggattagaggctcctgtcaccatgcctggctaatttttatatttttagtagagacgggattttcaccatgttggccagcctggtctcgaactcctggcctcgaactcctggcctcaggtgatctgcctgcctcggtctcccaaagtgctgggatgagccattgaatgagccacaggcatgagccactgcacctggcctcttttttcattttaaatatccattaaatttactcatgattgtgtggtattctagttccgtaaataaacaataattttttaatccattcttatgttgatggaaatgtggattgtttccagtctttggctattatgaaaaatattgctatgaacattcttgtacctgttttttggcgagtttatgtaattctattgggtatacacctgggagtagaattgctgggccatagagtatgcatatgttcattttattaaatgttctgaaacatttttctaaagtagttgttctgttttata
>gene=chr20_2234116-2235116; species=bosTau
--------------------------------------------------------------------------------------------------------------------------------------------------------------------------------------------------------------------------------------------------------------------------------------------------------------------------------------------------------------------------------------------------------------------------------------------------------------------------------------------------------------------
>gene=chr20_2234116-2235116; species=calJac
---------------------------------------------------------------------------------------------------------tcgaactcctgacgtcaggtgatctgcccaccttggtctcccaaagtgctgggat----------------tacaggtgtgaaccactgtgcctggcctctcttttaattttaaatatccattaaatttactcatcattgtgtggtattctagttccataaataaacagcaattttttcatccattcttatgttgatggaaatgtggattgtttccagtctttggctattatgaaaagtattgctatgaacattcttgtacctgtcttttggtgattttatgtaattctgttgggtatacaactgggagtagaattgctgggccat-gggtatgcatatgtcgattttattaaatgttccaaaacattttttcaaagcagttgttctgtttcaca
>gene=chr20_2234116-2235116; species=canFam
----------------------------------------------------------------------------------------------------------------------------------------------------------------------------------------------------------------------------------------------------atgtagaattct-attgtgtagataaagaataacttatttacccattctgatgttggtggaaatctgggttgttctcactctta-gcta------------------tgaacattct--catatatcttctgctgaaggtatgtaattctgctgggtacacatctaggagtggaattgctaagtctttgggtatgcatatgttcattttactagaggctgccaaacattattccaaagtagttgctctgttttaca
>gene=chr20_2234116-2235116; species=equCab
------------------------------------------------------------------------------------------------------------------------------------------------------------------------------------------------------------------------------------------------------------------------------------------------------------------------------------------------------------------------------ttgtctcttggtgaaggtaggtaatcctgttgagtatacatctgggagtggaatcgctgagtcattgggtatgcatatgttcattttactagacgctgccaaacattattccagaatagt---tctgttttaca
>gene=chr20_2234116-2235116; species=gorGor
tagctgggattagaggctcctgtcaccatgcctggctaatttttatatttttagtagagacgggattttcaccatgttggccagcctggt--------------ctcgaactcctggcctcaggtgacctgcctgcctcggtctcccaaagtgctgggatgagccact-------------gcatgagccactgcacctggcctcttttttcattttaaatatccattaaatttactcatcattgtgtggtattctagttccgtaaataaacaataattttttaatccattcttatgttgatggaaatgtggattgtttccagtctttggctattatgaaaaa-attgctatgaacattcttgtacctgttttttggcgagtttatgtaattctattgggtatacacctgggagtagaattgctgggccatagggtatgcatatgttcattttattaaatgttctgaaacatttttctaaagtagttgttctgttttata
>gene=chr20_2234116-2235116; species=panTro
tagctgggattaggggctcctgtcaccatgcctggctaatttttatatttttagtagagacgggattttcaccatgttggccagcctggt--------------ctcgaactcctggcctcaggtgacctgcctgcctcggtctcccaaagtgctgggatgagccactgcatgagccacaggcatgagccacggcacctggcctcttttttcattttaaatatccattaaatttactcatcattgtgtggtattctagttccgtaaataaacaataattttttaatccattcttatgttgatggaaatgtggattgtttccagtctttggctattatgaaaaatattgctatgaacattcttgtacctgttttttggtgagtttatgtaattctattgggtatacacctgggagtagaattgctgggccatagggtatgcatatgttcattttattaaatgttctgaaacatttttctaaagtagttgttctgttttata
>gene=chr20_2234116-2235116; species=papHam
tagctgggattagaggtgcccgccaccactcctggctaatttt--tagttttagtagagatgggg-tttcaccatgttggccaggctggt--------------cttgaactcctgacctcaggtgatctgcctgccttgttctcccaaagggctgggat----------------tacaggcatgagccactgcacctggcctcttttttcattttaaatatccattaaatttactcattgttgtgtggtattctagttccataaataaacaataatgttttaatccattcttatgttgatggaaatgtggattgtttccagtctttggtttttatgaaaagtattgctatgaaca-----------------------------------------------------------------------------------------------------------------------------------------------
>gene=chr20_2234116-2235116; species=ponAbe
tagctgggattagaggagcccgtcaccatgcctggctaatttttatatttttagtagagacgggg-tttcaccatgttggccagcctggt--------------ctcgaactcctggcctcaggtgatctgcctgcctcggtctcctaaagtgctgggat----------------tacaggcatgagccactgcacctggcctcttttttcattttaaatatccattaaatttactcatcattgtgtggtattctagttctgtaaataaactataattttttaatccattcttatgttgatggaaatgtggattgtttccagtctttggctattatgaaaagtattgctatgaacattcttgtacctgttttttggtgagtttatgtaattccgttgtgtatacacctgggaatagaattgctgggccatagggtatgcatatgttcattttattaaatgttctgaaacatttttataaagtagttgttcttttttaca
>gene=chr20_2234116-2235116; species=rheMac
tagctgggattagaggtgcccgccaccacgcctggctaatttttatagttttagtagagatgggg-tttcaccatgttggccaggctggt--------------cttgaactcctgacctcaggtgatctgcctgccttggtctcccaaagggctgggat----------------tacaggcatgagccactgcacctggcctcttttttcattttaaatatccattaaatttactcattgttgtgtggtattctagttctgtaaataaacaataatgttttaatccattcttatgttgatggaaatgtggattgtttccagtctttggttattatgaaaagtattgctatgaaca-----------------------------------------------------------------------------------------------------------------------------------------------
>gene=chr20_2596100-2597100; species=hg19
AGTTTCAGCTTTGAGAATGTCAAATTTTTTGTTTAAAAGTTGAAAACATATTAAAGAAATAGAATGCTAAATCTAAGGTTCTTCTCTAGTTACCAGAGCAGGCTCTTTGGGATGGAATGGCCTTGGCTTGGCCAGTTGGTTGGTAGTAGGGTTTGGCTGAATTCACCAAACGTGCTTTTTTTTTtctctctctctctcgctccctccctccctctctAGCCTTCATATGCTGAGTTTGATATTAGTGGAAATGTGCTGGGTTTGATCTTCAACCAAGGAATGATCTGGTGAGTTATCCATTTCATCTGGTGATCGCCTCATCCAAggagtcaaaaaactggaatcccagactttgcaacttaactagttggaagaggctagataagtcctcttgcctctctgaactcccctctttcacatgaaaaatcaagagcgggactagatgaGAAGCAGGACAGTTTCTGGCCCACCCATGTGCTACCATAGAAGTAGAGAGAAAG
>gene=chr20_2596100-2597100; species=bosTau
---------------------AAAGCTCTTTTTAAAAAGTTGAAAACATGTTAAAGAAATAGAACCCTGAATCTGAGGTTCCTCTCTGCTCACCAGAGCAGGCTCTTTGGGGTGGAG------TGGCTTGGTCGGTTGGCTGGTGGTGGGATCTGGCTGACACCACCTAACAGActt-tc------tctctctctcctctttc-tctctttccctcCAGCCCTCATATGCTGAGTTTGATATTAGTGGAAACGTGCTTGGTTTGATCTTCAACCAAGGAATGATCTGGTGAGTTATCCATTTCCTCTGGGCATCAGCTCATCTGGGAAGTCAAATAGCTGGAATCCCAGGCTTAGCCTCTCAGTCAGCAGGAAGAAGCTGGGCAAGTCATCTGGCCTCTCTGACCTCCTTTCCTTCACTTGAG----------CAGGACTAGATTTGAACCAGGATGGTGTCTGGCCTACTCTGTTGCTACCATGTACATAGCAAGAGGA
>gene=chr20_2596100-2597100; species=calJac
AGTTTCAGCTTTGAGAATGTCAAATTTTTTCTTTAAAAGTTGAAAACATATTAAAGAAATAGAATGCTAAATCTAA-GTCCTTCTCTAGTTACCAGAGCAGGCTCTTTGGGATGGGGTGGCCTTGGCTTGGCCAG-CGGTTGGGAGCAGGCTTTGGCTGACTTCACCAAACGTGTGT-------------tctctctctctccctccctccctctctAGCCTTCATATGCTGAGTTTGATATTAGTGGAAATGTGCTGGGTTTGATCTTCAACCAAGGAATGATCTGGTGAGTTATCCATTTT-TCTGGGGATCGCCTCATCTGAggaattaaaaaactggaattccagattttgcaatgtaactagttggaagaggctggatacgtcatcttgcctctacg--ctcccctctttcacatgaaaaattgagagcaggactagatgaGAAGCAGGATAGTTTCTGGCCCACCCATGTGCTATCACGGAAGTGGTGAGAAAG
>gene=chr20_2596100-2597100; species=canFam
ATTTTCAACTTTGAGAACTTCAAAACTTTTCTCAAAAAGTAG-AAATGTGTTAAAGAAACAGAAGCATGAATCC----CTCCTATCTGGTCACTAGACCAAGCTCTTTG-----GAGAGGCCTCGACTTAGCCAGTTGGCTGGTAACAGGGACTGGCAGAT---GCCTAACAACTTCCTT------TCTCTCCGTCTGCCTCC--------CTCTGCAGCCCTCTTATGCTGAGTTTGATATTAGTGGAAATGTACTCGGCTTGATCTTCAACCAAGGAATGATCTGGTGAGCTATGCTTTTTGTCTGgggacca-ctgattcggggagtcagaaaactggaatcccaagcttggcctcccacctagctaggagaggctggaaaaatcctcagtcctctctgaactgcctccgttcagatgactaaaagaagg-aagatgagatgagaaccaggacagtatctggccCACCCATGTGTTAGCATGGAC--AGAGAgggaa
>gene=chr20_2596100-2597100; species=equCab
AGTTTCAACTTTGAGAACTTCAAAACTTTTCTTTAAAAGTTGAAAACGTGTTAAAGAAATAGAACCCTTAATCTAAGATTCCTTTCTGGTCGCCACAGCAGGGTCTTTGGGGTGGAGTAGCCCTGGCTTGGCCAGTTGGCTGGTAATGGGGTCTGGCTGATCCCACCTAACAGctctctc------tctctctccctccctccctccctccccctGCAGCCCTCATATGCTGAATTTGATATTAGTGGCAACGTGCTTGGTTTGATCTTCAACCAAGGAATGATCTGGTGAGTCATCCCTTTCTTCTGGGGATTACCTCATTCGgggagtcaaaaaactggaatcccaggctttacccctcaactaactgggagaggctggacaaaccctctggcctctctgagccaccttctttaacataaaaattggaaggcagagctagatgaGAACCAGGGCAGTGTTTGGCCCATCCACGTGCTACCAAGGACTTAGAGAGAGAA
>gene=chr20_2596100-2597100; species=gorGor
AGTTTCAGCTTTGAGAATGTCAAATTTTTTGTTTAAAAGTTGAAAACATATTAAAGAAATAGAACGTTAAATCTAAGGTTCTTCTCTAGTTACCAGAGCAGGCTCTTTGGGATGGAATGGCCTTGGCTTGGCCAGTTGGTTGGTAGTAGGGTTTGGCTGAATTCACCAAACGTGCTTTTTTTtctctctctctctctctctccctccctccctctctAGCCTTCATATGCTGAGTTTGATATTAGTGGAAATGTGCTGGGTTTGATCTTCAACCAAGGAATGATCTGGTGAGTTATCCATTTCATCTGGTGATCGCCTCATCCAAggagtcaaaaaactggaatcccagactttgcaacttaactagttggaagaggctagataagtcatcttgcctctctgaactcccctctttcacatgaaaaatcaagagcaggactagatgaGAAGCAGAACAGTTTCTGGCCCACCCATGTGCTACCATAGAAGTAGAGAGAAAG
>gene=chr20_2596100-2597100; species=panTro
AGTTTCAGCTTTGAGAATGTCAAATTTTTCGTTTAAAAGTTGAAAACATATTAAAGAAATAGAACGCTAAATCTAAGGTTCTTCTCTAGTTACCAGAGCAGGCTCTTTGGGATGGAATGGCCTTGGCTTGGCCAGTTGGTTGGTAGTAGGGTTTGGCTGAATTCACCAAACGTGCTTTTTTttttctctctctctctctctccctccctccctctctAGCCTTCATATGCTGAGTTTGATATTAGTGGAAATGTGCTGGGTTTGATCTTCAACCAAGGAATGATCTGGTGAGTTATCCATTTCATCTGGTGATCGCCTCATCCAAggagtcaaaaaactggaatcccagactttgcaacttaactagttggaagaggctagataggtcatcttgcctctctgaactcccctctttcacatgaaaaatcaagagcaggagtagatgaGAAGCAGGACAGTTGCTGGCCCACCCATGTGCTACCATAGAAGTAGAGAGAAAG
>gene=chr20_2596100-2597100; species=papHam
AGTTTCAGCTTTGAGAATGTCAAATTTTTTCGTTAAAAGTTGAAAACATATTAAAGAAACAGAGTGCTAAATCTAAGGTTCTTCTCTAGTTACCAGAGCAAGCTCTTTGGGATGGAATGGCCTTGGCTTGGCCAGTTGGTTAGTAGTAGGGTTTGGCTGAATTCATCCAACATGctttcttttttttttctctctctctctccctccctccctctctAGCCTTCATATGCTGAGTTTGATATTAGTGGAAATGTGCTGGGTTTAATCTTCAACCAAGGAATGATCTGGTGAGTTATCCATTTCATCTGGTGATCGCCTCATCCAAggagtcaaaaaaccggagtccaagactttgcaactaaactagttggaagaggctggataagtcatcttgcctctctgaactcccctctttcacatgaaaaatccagagcaggactagatgaGAAGCAGGACAGTTTCTGGCCCACCCATATGCTACCATAGAAGTAGAGAGAAAG
>gene=chr20_2596100-2597100; species=ponAbe
AGTTTCAGCTTTGAGAATGTCAAATTTTTTCTTTCAAAGTTGAAAACATATTAAAGAAATAGAACGCTAAATCTAAGGTTCTTCTCTAGTTACCAGAGCAGGCTCTTTGGGATGGAACGGCCTTGGCTTGGCCAGTTGATTCATAGTAGGGTTTGGCTGAATTCACCAAACGTGTTTTTTTT--TTTTtctctctctctctccctccctccctctcCAGCCTTCATATGCTGAGTTTGATATTAGTGGAAATGTGCTGGGTTTGATCTTCAACCAAGGAATGATCTGGTGAGTTATCCATTTCATCTGGTGATCACCTCATCCAAggagtcaaaaaactggaatcccagactttgcaacttaactagttggaagaagctggataagtcatcttgcctctctgaactcccctctttcacatgaaaaatcaagagcaggactagatgaGAAGCAGGACAGTTTTTGGCCCACCCATGTGCTACCATGGAAGTAGAGAGAAAG
>gene=chr20_2596100-2597100; species=rheMac
AGTTTCAGCTTTGAGAATGTCAAATTTTTTCGTTAAAAGTTGAAAACATATTAAAGAAACAGAGTGCTAAATCTAAGGTTCTTCTCTAGTTACCAGAGCAAGCTCTTTGGGATGGAATGGTCTTGGCTTGGCCAGTTGGTTAGTAGTAGGGTTTGGCTGAATTCATCCAACATGctttcttt-ttttttttctctctctctccctccctccctctctAGCCTTCATATGCTGAGTTTGATATTAGTGGAAATGTGCTGGGTTTAATCTTCAACCAAGGAATGATCTGGTGAGTTATCCATTTCATCTGGTGATCGCCTCATCCAAggagtcaaaaaaccggagtccaagactttgcaacttaactagttggaagaggctggataagtcatcttgcctctctgaactcccctctttcacatgaaaaatccagagcaggactagatgaGAAGCAGGACAGTTTCTGGCCCACCCATATGCTACCATAGAAGTAGAGAGAAAG
>gene=chr20_3145340-3146340; species=hg19
TGGCGCTCCCGGGCCCGCCGCTCAGCCGCCAGCTCGGCCTGCAGCCGCCCCACCTCCCGCCGCAGGGCCCGCGTCCCGCTCTCCCCGCCAGCCTCCGCCTCCCCGTCCACGGAAACCAAGGAGGCGGCAGCGGCCACCCCGGCCTGACGGCGCATCTTAGCCTCGTCGCTCTCGCAGGTGGCCAGAGCATCCTGTGGCTCGGCCGGGTCCACGGGGGTCAGCGCCGGCTTGAGGCAGGCGGCAGGCAGCTCGCCTTCGCCCAGCTCCAGGCTGGCCTGCTTGCTGCTGAAGGAGTCCCGCAGGCTGAGCAGCTGCTCCTCCTTCTCCCGCAGCGAAGCCCGGCCCTCCCGCAGCTGCGAGCGCAGTCCCACGATCTCACTCAACTTCTGCGACACATCCGCCTGCGAGTCCTTCAGCTGCTGCTTCAGGAGGGAGATCTCGCCAGCCTTCTGGCACACCTGGGCAGGAACAGGTGAGAGGAGAAGCCAGGTAAAGGCAGA
>gene=chr20_3145340-3146340; species=bosTau
TGGCGCTCCCGGGCTCGCCGCTCAGCTGCCAGCTCAGCCTGCAGCCGCCCCACCTCCCGCCGCAGGGCCCTCGTCCCACTCTCCCCACCAGTATCCGCCTCCCCATCCAAGGAAACCAAGGAAGCGGCAGCAGCCACCCCAGCCTGACGGCGCATCTTAGCCTCATCGCTCTCGCAGGTGGCCAGTGCATCCTGTGGCTCAGCCGGGTCCACTGGGGTCAGCGCCGGCTTGAGGCAGGCAGAGGGCAGCTCTCCCTCACCCAGCTCCAGGCTGGCCTGTTTGCTGCTGAAGGAGTCCCTCAGGCTGAGCAGCTGCTCCTCCTTCTCCCGCAGGGAGGCCCGGCCCTCCCGCAGCTGTGAGCGCAACCCAACAATCTCACTCAGCTTCTGGGACACGTCCGCCTGCGAGTCCTTCAGCTGCTGCTTCAGAAGGGAAATCTCCCCAGCCTTCTGGCATACCT-GGCAGGGGCAGATGAGAAGAGAAGTCAGGGGAAAGCAGA
>gene=chr20_3145340-3146340; species=calJac
TGGCGCTCCCGGGCCCGCCGCTCGGCCGCCAGCTCGGCTTGCAGCCGCCCCACCTCCCGCCGCAGGGCCCGCGTCCCACTCTCCCCGCCGGCCTCCGCCTCCCCGTCCACGGAAACTAAGGAGGCGGCGGCGGCCACCCCGGCCTGACGGCGCATCTTAGCCTCGTCGCTTTCGCAGGTGGCCAGAGCATCCTGTGGCTCAGCCGGGTCCACGGGGGTCAGCGCCGGCTTGATGCAGGCGGCAGGCAGCTCTCCCTCGCCCAGCTCCAGGCTGGCCTGCTTGCTGCTGAAGGAGTCCCGCAGGCTGAGCAGCTGCTCCTCCTTCTCCCGCAGCGAGGCCCGGCCCTCCCGCAGCTGCGAGCGCAGCCCCACGATCTCACTCAATTTCTGCGACACATCCGCCTGCGAGTCCTTCAGCTGCTGCTTCAGGAGGGAGATCTCGCCAGCCTTCTGGCACACCTGGGCAGGAACAGGTGAGAGGAAAAGCCGGGTCAAGGCAGA
>gene=chr20_3145340-3146340; species=canFam
TGGCGCTCCCGGGCTCGCCGCTCGGCAGCCAGCTCGGCCTGCAGCCGCCCCACCTCCCGCCGCAGGGCCCGCGTCCCGCTATCCCCACCAGCATCCACCTCCCCGTCCAAGGACACCAGCGAGGCGGCGGCCGCCACCCCGGCCTGCCGGCGCATCTTGGCCTCGTCGCTCTCGCATGTGGCCAGGGCATCCTGGGGCTCCGCCGGGTCTACGGGCGTCAGAGCCGGCTTGAGGCAGGCCGCGGGCAGTTCGGCCTCACTCAGCTCCAGGCTGGCCTGCTTGCTGCCGAAGGAGTCCCTCAGACTGAGCAGCTGCTCCTCCTTCTCCCGCAGCGAAGCCCGGCCCTCCCGCAGCTGCGAGCGCAGCCCCACGATCTCACTCAGCTTCTGGGACACATCGGCCTGCGAGTCCTTCAGCTGCTGCTTCAGGAGGGAGATCTCCCCCGCCTTCTGGCACACCTGGGCAGGGGCAGGGGCGAAGAGGA-CCGGGTCACAACAGA
>gene=chr20_3145340-3146340; species=equCab
TGGCGCTCCCGGGCTCGCCGCTCAGCGGCCAGCTCAGCCTGCAGCCGCCCCACCTCCCGCCGCAGGGCCCGCGTCCCACTCTCCCCCCCAGCATCCACCTCCCCATCCAAGGAAACCAGGGAGGCAGCAGCAGCCACCCCAGCCTGACGGCGCATCTTGGCTTCGTCGCTCTCGCAGGTGGCCAGCGCATCCTGTGACTCGGCCGGGTCCACAGGGGTCAGTGCTGGCTTGAGGCAGGCCGCGGGCAGCTCGCCCTCCCCCAGCTCCAGGCTGGCCTGTTTGCTGCTGAAGGAGTCCCTCAGGCTGAGCAGCTGCTCCTCCTTCTCGCGCAGCGAGGCCCGGCCCTCCCGCAGCTGCGAGCGCAGCCCCACTATCTCACTCAACTTCTGGGACACGTCCGCCTGCGAGTCCTTCAGCTGCTGCTTCAGGAGGGAAATCTCTCCAGCCTTCTGGCACACCTGGGCGGGATCAGGTGAGAGGAGAAGCCAGGTGAAGGCAGA
>gene=chr20_3145340-3146340; species=gorGor
TGGCGCTCCCGGGCCCGCCGCTCAGCCGCCAGCTCGGCCTGCAGCCGCCCCACCTCCCGCCGCAGGGCCCGCGTCCCGCTCTCCCCGCCAGCCTCCGCCTCCCCGTCCACGGAAACCAAGGAGGCGGCAGCGGCCACCCCGGCCTGACGGCGCATCTTAGCCTCGTCGCTCTCGCAGGTGGCCAGAGCATCCTGTGGCTCGGCCGGGTCCACGGGGGTCAGCGCCGGCTTGAGGCAGGCGGCAGGCAGCTCGCCTTCGCCCAGCTCCAGGCTGGCCTGCTTGCTGCTGAAGGAGTCCCGCAGGCTGAGCAGCTGCTCCTCCTTCTCCCGCAGCGAAGCCCGGCCCTCCCGCAGCTGCGAGCGCAGTCCCACGATCTCACTCAACTTCTGCGACACATCCGCCTGCGAGTCCTTCAGCTGCTGCTTCAGGAGGGAGATCTCGCCAGCCTTCTGGCACACCTGGGCAGGAACAGGTGAGAGGAGAAGCCAGGTAAAGGCAGA
>gene=chr20_3145340-3146340; species=panTro
TGGCGCTCCCGGGCCCGCCGCTCAGCCGCCAGCTCGGCCTGCAGCCGCCCCACCTCCCGCCGCAGGGCCCGCGTCCCGCTCTCCCCGCCAGCCTCCGCCTCCCCGTCCACGGAAACCAAGGAGGCGGCAGCGGCCACCCCGGCCTGACGGCGCATCTTAGCCTCGTCGCTCTCGCAGGTGGCCAGAGCATCCTGTGGCTCGGCCGGGTCCACGGGGGTCAGCGCCGGCTTGAGGCAGGCGGCAGGCAGCTCGCCTTCGCCCAGCTCCAGGCTGGCCTGCTTGCTGCTGAAGGAGTCCCGCAGGCTGAGCAGCTGCTCCTCCTTCTCCCGCAGCGAAGCCCGGCCCTCCCGCAGCTGCGAGCGCAGTCCCACGATCTCACTCAACTTCTGCGACACATCCGCCTGCGAGTCCTTCAGCTGCTGCTTCAGGAGGGAGATCTCGCCAGCCTTCTGGCACACCTGGGCAGGAACAGGTGAGAGGAGAAGCCAGGTAAAGGCAGA
>gene=chr20_3145340-3146340; species=papHam
TGGCGCTCCCGGGCCCGCCGCTCAGCCGCCAGCTCGGCCTGCAGCCGCCCCACCTCCCGCCGCAGGGCCCGCGTCCCGCTCTCCCCACCAGCCTCCGCCTCCCCGTCCACGGAAACCAAGGAGGCGGCAGCGGCCACCCCGGCCTGACGGCGCATCTTAGCCTCGTCGCTCTCGCAGGTGGCCAAAGCATCCTGTGGCTCGGCCGGGTCCACGGGGGTCAGCGCCGGCTTGAGGCAGGCAGCAGGCAGCTCGCCCTCGCCCAGCTCCAGGCTGGCCTGCTTGCTGCTGAAGGAGTCCCGCAGGCTGAGCAGCTGCTCCTCCTTCTCCCGAAGCGAGGCCCGGCCTTCCCGCAGCTGTGAGCGCAGTCCCACGATCTCACTCAACTTCTGCGACACATCCGCCTGCGAGTCCTTCAGCTGCTGCTTCAGGAGGGAGATCTCACCAGCCTTCTGGCACACCTGGGCAGGAACAGGTGAGAGGAGAAGCCAGGTAAAGGCAGA
>gene=chr20_3145340-3146340; species=ponAbe
TGGCGCTCCCGAGCCCGCCGCTCAGCCGCCAGCTCGGCCTGCAGCCGCCCCACCTCCCGCCGCAGGGCCCGCGTCCCGCTCTCCCCGCCAGCCTCCGCCTCCCCGTCCACGGAAACCAAGGAGGCGGCAGCGGCCACCCCGGCCTGACGGCGCATCTTAGCCTCGTCGCTCTCGCAGGTGGCCAGAGCATCCTGTGGCTCGGCCTGGTCCACGGGGGTCAGCGCCGGCTTGAGGCAGGCGGCAGGCAGCTCGCCTTCGCCCAGCTCCAGGCTGGCCTGCTTGCTGCTGAAGGAGTCCCGCAGGCTAAGCAGCTGCTCCTCCTTCTCCCGCAGCGAGGCCCGGCCCTCCCGCAGCTGCGAGCGCAGTCCCACGATCTCACTCAACTTCTGCGACACATCCGCCTGCGAGTCCTTCAGCTGCTGCTTCAGGAGGGAGATCTCGCCAGCCTTCTGGCACACCTGGGCAGGAACAGGTGAGAAGAGAAGCCGGGTAAAGGCAGA
>gene=chr20_3145340-3146340; species=rheMac
TGGCGCTCCCGGGCCCGCCGCTCAGCCGCCAGCTCGGCCTGCAGCCGCCCCACCTCCCGCCGCAGGGCCCGCGTCCCGCTCTCCCCACCAGCCTCCGCCTCCCCGTCCACGGAAACCAAGGAGGCGGCAGCGGCCACCCCGGCCTGACGGCGCATCTTAGCCTCATCGCTCTCGCAGGTGGCCAAAGCATCCTGTGGCTCGGCCGGGTCCACGGGGGTCAGCGCCGGCTTGAGGCAGGCAGCAGGCAGCTCGCCCTCGCCCAACTCCAGGCTGGCCTGCTTGCTGCTGAAGGAGTCCCGCAGGCTGAGCAGCTGCTCCTCCTTCTCCCGAAGCGAGGCCCGGCCTTCCCGCAGCTGTGAGCGCAGTCCCACGATCTCACTCAACTTCTGCGACACATCCGCCTGCGAGTCCTTCAGCTGCTGCTTCAGGAGGGAGATCTCACCAGCCTTCTGGCACACCTGGGCAGGAACAGGTGAGAGGAGAAGCCAGGTAAAGGCAGA
>gene=chr20_3250116-3251116; species=hg19
aaCACTTCAAAAACTGTTTTTTTTCTTTTTCCAATATAttttttctttttcgagatggagtatcactatattgtccaggctggtctcaaactcctgactcaagatcctcccacctcagccacccaaaatgctgagattacaggcacgagccattgtgcccagccTGCtttttttttttttttttttaaagagatggggtcttgctctgtctctcaggctgtggaatgcactgacacaatcattgctcactgcagcctccaattcctggattcaagtgatcctcccttctcagcctcccgagtagctgggactataggtgcgtgccaccgcacctggcTCAAAAACTGACTTCTCCAAATGTTTAGGTCTTAGATACAGTAGAAAGACTCTGTGGGCCACAGACAGAGTGCTGTATCTGAGAAAGCAACTGGTCTTGCAGAGTGAATCTATAGATTACCTGGTGACAATCCCATTTTCTGCAAGAATGAAGGCTGCAGCAG
>gene=chr20_3250116-3251116; species=bosTau
-----------------------------------------------------------------------------------------------------------------------------------------------------------------------------------------------------------------------------------------------------------------------------------------------------------------------------------------------GTTCAAGACCTGGCTTCTGTAAATGCTCAGGTCTTAGATACAGTGGAAAGAGCCAATGGGTCACAAACAGAATGCTGTATTTGAGAAAGTGGTTGGTCCTACAGAGGAAGTG-ACTTATTACCTGGTGACAATCCCATTTTCTGCAAGAATGAAGGATGCAGAAG
>gene=chr20_3250116-3251116; species=calJac
--------------------------------------------------------------------------------------------------------------------------------------------------------------------------------------------------------------------------------------------------------------------------------------------------------------agCTGGGATTATAGGTACATGCCACGGTGCCTGGCTCAAAAACTGACTTCTATAAATGTTCAGGCTTTAGATACAGTAGAAAGACTCTGTGGGAC----ATCGAGTACTGTATCTGAGAAAGCAACTGGTCTTACAAAGTGAATCTATAGATTACCTGGTAACAATCCCATTTTCTGCAAGAATGAAGGCTGCAGCAG
>gene=chr20_3250116-3251116; species=canFam
-------------------------------------------------------------------------------------------------------------------------------------------------------------------------------------------------------------------------------------------------------------------------------------------------------------------------------------------------------------------AAATGTGTAGGTCTTAGATACAAATGAAAGACCCTATGGGCCATTGCCAGGGTTCTGCCT-TGAGAAAGTGGCTGGTCCTATAGGATAAGTAAACGTATTACCTGGTGACAATCCCATTTTCTGCAAGAATGAAGGCTGCAGTAG
>gene=chr20_3250116-3251116; species=equCab
-----------------------------------------------------------------------------------------------------------------------------------------------------------------------------------------------------------------------------------------------------------------------------------------------------------------------------------------------------------ACTTCTATAAACACTCAGGTCTTAGATACAGTGGAAAGACTCTGTGGGCAACAGCCAGAGTGCTGTACCTGAGAAAGCAGATGGTCCTACAGGATAAGTGAACATATTACCTGGTGACAATCCCATTTTCTGCAAGAATGAAGGCTGCGGTAG
>gene=chr20_3250116-3251116; species=gorGor
aaCACTTCAAAAACTGTTTTTTTTCTTTTTCCAATATAttttttcttttttgagatggagtatcactatattgtccaggctggtctcaaactcctg-ctcaagatcctcccacctcaaccacccaaaatgctgagattacaggcatgagccattgtacccagccTACttttttttttttttttta-aaagagatggggtcttgctctgtctctcaggctgtggaatgcactgacacaatcatagctcactgcagcctccaattcctggattcaagtgatcctcccttctcagcctccggagtagctgggactataggtgcgtgccaccgcacctggcTCAAAAACTGACTTCTCCAAATGTTTAGGTCTTAGATACGGTAGAAAGACTCTGTGCGCCACAGACAGAGTGCTGTATCTGAGAAAGCAACTGGTCTTGCAGAGTGAATCTATAGATTACCTGGTGACAATCCCATTTTCTGCAAGAATGAAGGCTGCAGCAG
>gene=chr20_3250116-3251116; species=panTro
aaCACTTCAAAAACTGTTTTTTTTCTTTTTCCAATATAttttttctttttcgagatggagtatcactatattgtccaggctggtctcaaactcctgactcaagatcctcccacctcagccacccaaaatgctgagattacaggcacgagccattgtgcccagccTGCtttttttttttttttttttaaagagatggggtcttgctctgtctctcaggctgtggaatgcactgacacaatcatagctcactgcagcctccaattcctggattcaagtgatcctcccttctcagcctcccgagtagctgggactataggtgcgtgccaccgcacctggcTCAAAAACTGACTTCTCCAAATGTTTAGGTCTTAGATACAGTAGAAAGACTCTGTGGGCCACAGACAGAGTGCTGTATCTGAGAAAGCAACTGGTCTTGCAGAGTGAATCTATAGATTACCTGGTGACAATCCCATTTTCTGCAAGAATGAAGGCTGCAGCAG
>gene=chr20_3250116-3251116; species=papHam
-----------------TTTTTTTTTTTCCCCAATATAttgtttcttttttgagatggggtatcactatattgttcaggctggtctcaaactcctgactcaagatcctcccacctcagccacccaaaatgctgagatgacaggtatgagccattgtgcccagccTGCCttttttttttttttt----aagagatggggtcttgctctgtctctcaggctgtggaatgcagtgacacaatcatagctcactgcagcctccaactcctggactcaagtgatcccctctcctcagcctcctgagcagctgggactataggtgcgtaccaccatacctggTTAAAAAACTGACTTCTCCAAATGTTTAGGTCTTAGATACAGTAGAAAGACTC--TGGGCCACAGACAGAGTGCTGTATCTGAGAAAGCAACTGGTCTTGCAGAGTGAATGTATAGATTACCTGGTGACAATCCCATTTTCTGCAAGAATGAAGGCTGCAGCAG
>gene=chr20_3250116-3251116; species=ponAbe
--------------------------------------------------------------------------------------------------------------------------------------------------------------------------------------------------------------------------------------------------------------------------------------------------------------------------------------------------------------------------------------------------------------------------------------------------------------------------------------------------------------------
>gene=chr20_3250116-3251116; species=rheMac
------------------TTTTTTTTTTCCCCAATATAttgtttcttttttgagatgggttatcactatattgttcaggctggtctcaaactcctgactcaagatcctcccacctcagccacccaaaatgctgagatgacaggtatgagccattgtgcccagccTACCtttttttttttttttttt-aagagatggggtcttgctctgtctctcaggctgtggaatgcagtgacacaatcatagctcactgcagcctccaactcctggactcaagtgatcccctctcctcagcctcctgagcagctgggactataggtgcgtaccaccatacctggttaaAAAACTGACTTCTCCAAATGTTTAGGTCTTAGATACAGTAGAAAGACTC--TGGGCCACAGACAGAGTGCTGTATCTGAGAAAGCAACTGGTCTTGCAGAGTGAACGTATAGATTACCTGGTGACAATCCCATTTTCTGCAAGAATGAAGGCTGCGGCAG
>gene=chr20_3271340-3272340; species=hg19
tctgtcgcccaggctgaagtgctgtggtgtgatctcagctcactacaacctccgcctcctgggttcaagagattctcctgcctcagcctcccaagtagctgggattacaggcacatgccaccatacccagctaattttttcatttttagtagacacggggtttcaccatgttggccaggctggtctcgaactcctgaccttgggtgatccacccgccttggcctcccaaagtgctggaattacaggcgtgagccaccgcacctggccGACCAGGGCTAAGTCTTACTCACTGTGCGTGTGAAGCACTTGTGATTCTGGAAGAGAAGAGGGGCCAGGCTGAACTGTCCTAACCTTATTATACACCCACAGGAAAATAGGTCCCCTTTCAGGTAGATATTCCAAAGCAACTTAATAAATTCACTGAAAAAGGAGGCATCAGGCAGGTGAGGACAGGAACCCTGCAATCACCGAGGGAGGTCTATGTAAATGACTTGGCATGG
>gene=chr20_3271340-3272340; species=bosTau
-----------------------------------------------------------------------------------------------------------------------------------------------------------------------------------------------------------------------------------------------------------------------------------------------------------GAAGCACTTCTCAGTCTTAATGAAAA---TAGCCAGGTTGAACTTTCTTAACCTTGGCACATGACTACATGAAAACAGAGCTGTCTGTAGGGAGACATTC-----CAACTCAAGAAATCTACTGACAAAGAAGGTGTCAAGCAGAGGAGGAAGGGAACCATGTACTTGCTGAAGGATAACAATGTCAGTGACACAGCATGG
>gene=chr20_3271340-3272340; species=calJac
tctgtcgcccaggctggagtgccatggcacaatctccgctcacctcaaactttgcctcctgggatcaagtgattctcctgttttagcctcccgagtagctgggactacaggcacctgccaccatgtccggctagtttttgtatttttagtagagattgggtttcaccttattggtcaggctggtctcaaactcctgacctcaggtgatccacccgccttggcctcccaaagtgccggaa---------------------------------------------------------------------------------------------------------------------------------------------------------------------------------------------------------------------------------------------------------------------
>gene=chr20_3271340-3272340; species=canFam
-------------------------------------------------------------------------------------------------------------------------------------------------------------------------------------------------------------------------------------------------------------------------------------------------CAGAGTGTAGGAAGCACTCTTGAGTCATGACCAGAAGAGGAG-CAGATTGGACTGTGCAATCCCTGA-----------ATG-----------------------GTAT------------------------TGAC-----AGGGGTTGAGGAAGGGAGGGAAGGAACCCTGCAATCCCTGAATGGTATTGGCATAAAGGACAAAGCATGT
>gene=chr20_3271340-3272340; species=equCab
------------------------------------------------------------------------------------------------------------------------------------------------------------------------------------------------------------------------------------------------------------------------------------------------ACTGCACATAGGAGGCACTTCTGAGTCTTGATGAGAAGAGGAGCCAGGCTGGACTGT------CTTAA--CACAACCACATGAAAACAGGGCCTTCTGCAGGCAGGTATTACAAAGCAACTCAAGAAATTC---------------------------------------------------------------------------------
>gene=chr20_3271340-3272340; species=gorGor
tctgtcacccaggctgaagtgctgtggtgtgatctcagctcactacaacctctgcctcctgggttcaagagattctcctgcctcagcctcccaagtagctgggattacaggcacgtgccaccatacccggctaattttttcatttttagtagacacggggtttcaccatgttggccaggctggtctcgatctcctgaccttgggtgatccacccgccttggcctcccaaagtactggaattacaggcgtgagccaccgcacctggccGACCAGGGCTAAGTCTTACTCACTGTGTGTGTGAAGCACTTGTGATTCTGGAAGAGAAGAGGGGCCAGGCTGAACTGTCCTAACCTTATTATACACCCACAGGAAAATAGGTCTCCTTTCAGGTAGACATTCCAAAGCAACTTAATAAATTCACTGAAAAAGGAGGCATCAGGCAGGTGAGGACAGGAAACCTATAATCACCGAGGGAGGTCTATGTAAATGACTTGGCATGG
>gene=chr20_3271340-3272340; species=panTro
tctgtcgcccaggctgaagtgctgtggtgtgatctcagctcactacaacctccgcctcctgggttcaagagattctcctgcctcagcctcccaagtagctgggattacaggcacgtgccaccatatccagctaattttttcatttttagtagacacggggtttcaccatgttggccaggctggtctcgaactcctgaccttgggtgatccacccgccttggcctcccaaagtgctggaattacaggcgtgagccactgcacctggccGACCAGGGCTAAGTCTTACTCACTGTGCGTGTGAAGCACTTGTGATTCTGGAAGAGAAGAGGGGCCAGGCTGAACTGTCCTAACCTTATTATACACCCACAGGAAAATAGGTCCCCTTTCGGGTAGATATTCCAAAGCAACTTAATAAATTCACTGAAAAAGGAGGCATCAGGCAGGTGAGGACAGGAACCCTGCAATCACCGAGGGAGGTCTATGTAAATGACTTGGCATGG
>gene=chr20_3271340-3272340; species=papHam
tctgttgcccaggctgaagtgccatggtgtgatctcagcttactacaacctccacctcctgggttcaagagattcttctgcctcagcctcccaagtagctgggattacaggcatgtgccaccacacctggctcatttttgtatttttagtagagacggtgtttcaccatgttggccagactggtctcaaactcctgacctcgggtgatccactgaccttcgcctcccaaagtgctggacttacaggcatgagccgccgcgtctggccAA---------------ACTCACTGTGTGTGTGAAGCACTTGTGATTCTAGAAGAGAAGAGTGGCCATGCTGAACTGTCCTAACTTTATTATACACCCATGGGAAAACAGGTCCCCTTTCAGGTAGATATTCCAAAGCAACTTAAGAAATTCACTGAAAAAGGAGGCATCAGGCAGGTGAGGACAGGAATCATGTAATCACCGAGGGAGGTCTATGTAAATGACTTGGCATGG
>gene=chr20_3271340-3272340; species=ponAbe
tctgtcgcccaggctgaagtgctgtggtgtgatctcagctcactacaacctccgtctcctgggttcaagagattctcctgcctcagcctcccaagtagccgggattacaggcatgtgccaccacacccggctaatttttttatttttagtagacacggggtttcaccatgttggccaggctggtctcgaactcctgacctcgggtgatccacccgccttggcctcccaaagtgctggaattataggcgtgagccactgcacctggccGACCAGGGCTAAGTCTTACTCACTGTGTGTGTGAAGCACTTGTGATTGTGGAAGAGAAGAGGGGCCAGGCTGAACTGTCCTAACCTTATTATACACCCACAGGAAAATAGGTCCCCTTTCAGGTAGATATTCCAAAGCAACTTAATAAATTCACTGAAAAAGGAGGCATCAGGCAGGTGAGGACAGGAACCATGTCATCACCGAGGGAGGTCTATGTAAATGACTTGGCATGG
>gene=chr20_3271340-3272340; species=rheMac
tctgttgcccaggctgaagtgccgtggtgtgatctcagcttactacaacctccacctcctgggttcaagagattcttctgcctcagcctcccaagtagctgggattacaggcatgtgccaccacacctggctcatttttgtacttttagtagagacggggtttcaccatgttggccagactggtctcaaactcctgacctcgggtgatccactgaccttcgcctcccaaagtgctggacttacaggcgtgagccgccgcgtctggccGACCAGGGCTAAGTCTTACTTACTGTATGTGTGAAGCACTTGTGATTCTAGAAGAGAAGAGTGGCCAGGCTGAACTGTCCTAACTTTATTATACACCCACGGGAAAACAGGTCCCCTTTCAGGTAGATATTCCAAAGCAACTTAAGAAATTCACTGAAAAAGGAGGCATCAGGCAGGTGAGGACAGGAATCATGTAATCACCGAGGGAGGTCTATGTAAATGACTTGGCATGG
>gene=chr20_3293116-3294116; species=hg19
GCGAGTTTTCACCTTCTATGGGACTCAGGATATGAAGATCAATAAAGATAATGCATCCTGAGGAGCTGAAGATAAGTACCTTCAGGGGATGGGAACAGATAAATTTCAAACTCATCACAGTCCCAAGTaaaggcagatttataaagacaaagacactaaagacacttgaacttcaggaccccttacctgcccaagtccccttctaaggctctaagaagagccctaatcattttgtagtattttcctcaagagagtccacaaatggtacaaacttcaagccccacaaaacctacatcagctcctgATCTGAATCCCAAAGTGGTAAAATGCTTATCCACAGGAAGGGGAGACTCCTGTTTAAATTCTCTGCTTCTATTCAATTTCCCTGCCTCAGAAAACCATCTCCTAATTCAAACTAGATTCCCCTCAGCAACAAAGAAAGTTTAAAATTTAAGTTATCAAAAGACTATGACTAATAAGCCTCCAGAAATCCCTGGCTG
>gene=chr20_3293116-3294116; species=bosTau
gcaacttttcaccttctatggggctcaACGTATGAAGATCAATCAAAATAA-GCACAATGGTGACTT-----TAAATGTCTTCAGAGG-----------TAAATCT-------------------GCAACaggcagatttacctaga------tccaaaggatatttaaacttcaggacccctcacctgcttaagcccccttccaaggcccag-gaagagactta------ttgtgttactttccttacaagagccccaaagaattataaacttcaagtcctataaaa-------------cTGACCTGAGCCCTAAAGTGGTAAAATGCTTAACC-------------ACTTCTATTTAAATTCTCTGCTCCTACTGAAACTTCTGGCCTCAGAAAACCATCTCCTGATTCAAACTACATTTTCCTCAGAAACTAAGAAAGTGTGAAATCTAAGCTCTCA--GGTGTGTG----ACAAGGTTCGAGAAATTCCTGTTTG
>gene=chr20_3293116-3294116; species=calJac
GCAAGTTATCACCTTCTATGGGACTCAGGATATGAAGATCAATCAAGATAATGCATATTGAGGAACTGAAGATAAATACCTTCAGGGGGTGGGAACAGATAAATTTCAAGCTCATCATAGTCTCAACTaaaggcagatttataaagaca------ctaaagacacttgaacttcaggaccccttacctgcccaagcaccctactaaggccctaagaagagctctaaccattttgtattattttccttaagagagtccccaaatggtataaacttcaagccccacaaaacctacataagctcctgATCTGAATCCCAAAGTGGTAAAACACTTACCCATAGGCAGGGGGGACTCCTGTTTAAATTCTCTGCTTCTATTGAATTTCCCTGCTACAGAAAACCATCTCCTAATTCAAATTAGATTTCCCTCAGGAACTAAGAAAGTTTAAATTTTAAGTTCTCAAAAGACTATGACTAATAAGGCTCCAGAAATCCCTGGCTG
>gene=chr20_3293116-3294116; species=canFam
gcaagttttcac---ctttgggtcttagGACATGAAGCTCAATTAAGATAATGCATGCTGAAGAGCT-----TAAATGCCTTTAAGGAATGGGAACAGATAAATTTCAAGCTCATCATAGTGTCAAGcagagacagatttatcaaga------cactaatgacacttaagcttcagaacccctcacctgcccaagccctcttccaaggccctcagaagagcccta----tttagtgttattttctttgaaagag-ccttaagtggtataaactttaagccccac-----------------TTGACTTGAGCTCCAAAGTGGCAAAAAGCTTAACGATAGCCAGAGGAGATTTCTGTTTAAATTCTCTGTTCCTAATTAATTTTCCTGTCTCAGAAAACCACCTCCTAATTCAAACTACATTTCCTCCAGGAACTAAGGGCAT-----------GCTCTCAATAGAATGGGACGAATAGGACTCCAGAAATCCCTGGCTG
>gene=chr20_3293116-3294116; species=equCab
gcaAGTTTTCACCTTCTATGGGCCTCAGGATATGAAGATCAATCAAGATAATGTATGCTGAAGAGCT-----TGGATGCCTTTAGGGGATGGGAACAGAT-AATTTCAAGCTCATCACAGTCTCAAGTagaggcagttttaccaaga------cactaatgacacttaagcttcaggaaccctcacctgctcaagccctcttccaaggccttgagaagatccctaaccattttgtgttattttccttaagagagaccccaagtagt---cacttcaagccccacaaaa--------------TGACCTGAGCCCC--AGTGCTGAAATGCTTAACCAAAGCCAGAAGAGATTCCTACTTAAATTCTCTGCTCCTACTGAATTTTCCTGCCTCAGAAAACGATCCTCTGATTCAAACTACATTTCTCTCAGGAACTAAGAAAGTCTGGAATCTAAGCTCTCAAAAGAGTGTGACTAACAAGGCTCCAGGAATCCCTGGCTG
>gene=chr20_3293116-3294116; species=gorGor
GTGAGTTTTCACCTTCTATGGGACTCAGGATATGAAGATCAATAAAGATAATGCATCCTGAGGAGCTGAAGATAAGTACCTTCAGGGGATGGGAACAGATAAATTTCAAACTCATCACAGTCCCAAGTAAAGGCAGATTTATAAAGACAAAGA-----------------------------------------------------------------------------------------------------------------------------------------------------------------------------------------------------------------------------------------------------------------------------------------------------------------------------------------------------------
>gene=chr20_3293116-3294116; species=panTro
GCGAGTTTTCACCTTCTATGGGACTCAGGATATGAAGATCAATAAAGATAATGCATCCTGAGGAGCTGAAGATAAGTACCTTCAGGGGATGGGAACAGATAAATTTCAAACTCATCACAGTCCCAAGTaaaggcagatttataaagacaaagacactaaagacacttgaacttcaggaccccttacctgcccaagtccccttctaaggctctaagaagagccctaatcattttgtagtattttcctcaagagagtccacaaatggtacaaacttcaagccccacaaaacctacatcagctcctgATCTGAATCCCAAAGTGGTAAAATGCTTATCCACAGGAAGGGGAGACTCCTGTTTAAATTCTCTGCTTCTATTCAATTTCCCTGCCTCAGAAAACCATCTCCTAATTCAAACTAGATTCCCCTCAGCAACAAAGAAAGTTTAAAATTTAAGTTATCAAAAGACTATGACTAATAAGCCTCCAGAAATCCCTGGCTG
>gene=chr20_3293116-3294116; species=papHam
GCAAGTTTTCACCTTCTATGGGACTCAGGATATGAAGATCAATCAAGATAATGCATCCTGAGGAGCTGAAGATAAATACCTTCAGGGGATGGGAACAGATAAATTTCAAGCTCATCACAGTCCCAAGTaaaggcagatttataaagaca------ttaaagacaatagaacttcaggactccctacctgcccaagcccccttctaaggcactaagaagag-cctaatcattttgtagtattttccttaagagagtccccaaatggtataaacttcaagccccacaaaacttacatcagctcctgACCTGAATCCCAAAGTGGTAAAATGCTTATCCACAGGAAGGGGAGACTCCTGTTTAAATTCTCTGCTTCTATTCAATTTCCCTGCCTCAGAAAACCATCTCCTAATTTAAACTAGATTCCCCTTAGGGACGAAGAAAGTTTAAAATTCAAGTTTTCAAAAGACTACGACTAATAAGGCTCCAGAAATCCCTGGCTG
>gene=chr20_3293116-3294116; species=ponAbe
GCAAGTTTTCACCTTCTATAGGACTCAGGATATGAAGATCAATAAAGATAATGCATCCTGAGGAGGTGAAGATAAGTACTTTCAGGGGATGGGAACAGATAAATTTCAAACTCATCACAGTCCCAAGTaaaggcagatttataaagaca------ctaaagacacttgaacttcaggaccccttacctgcccaagtcctcttctaaggctctaagaagagccctaatcattttgtagtattttcctcaagagagtccacaaatggtataaacttcaagccccacaaaacctacatcagctcctgATCTGAATCTCGAAGTGGTAAAATGCTTATCCACAGGAAGGGGAGACTCCTGTTTAAATTCTCTGCTTCTATTCAATTTCTCTGCCTCAGAAAACCATCTCCTAATTCAAACTAGATTCCCCTCAGGAACGAAGAAAATTTAAAATTTAAGTTCTCAAAAGACTATGACTAATAAGGCTCCAGAAATCCCTGGCTG
>gene=chr20_3293116-3294116; species=rheMac
GCAAGTTTTCACCTTCTATGGGACTCAGGATATGAAGATCAATCAAGATAATGCATCCTGAGGAGCTGAAGATAAATATCTTCAGGGGATGGGAACAGATAAATTTCAAGCTCATCACAGTCCCAAGTaaaggcagatttataaagaca------ttaaagacaattgaacttcaggactccttacctgcccaagcccccttctaaggccctaagaagagccctaatcattttgtagtattttccttaagagagtccccaaatggtataaacttcaagccccacaaaacttacatcagctcctgACCTGAATCCCAAAGTGGTAAAATGCTTATCCACAGGAAGGGGAGACTCCTGTTTAAATTCTCTGCTTCTATTCAATTTCCCTGCCTCAGAAAACCATCTCCTAATTCCAACTAGATTCCCCTTAGGAACGAAGAAAGTTTAAAATTCAAGTTTTCAAAAGACTACGACTAATAAGGCTCCAGAAATCCCTGGCTG
>gene=chr20_3580116-3581116; species=hg19
gaaggtgaggtcttatcagtaaatgagaaggtaaatgctttgtgagagaaacttctggtttaatgatcacattttaaaaatagctgtttggaaatgtttccattgttgtgattttgtgctattaaaatgatcaaaacaacacccttaaaaatcttattctaacctctcaagatcttttaaaaatgaataatttcagtacagtcggatgcatctgtaaaagataaaaatataacattgattagtttgcaaaaataattgtttgaccccagttaagagatgtactagtcaaatttcagtttgactaattattaatgttataatttacctaacatcaccaacagtacacttcctccactGGCTTAACAGATTCCTCAGCAATATCTTTATTagtcattaagaccaaggatcaaaataaattaagttagattagccctgtgaactgctatatctctaagtggtagacaaggttttcaaaactaagaagccatactcaatcatat
>gene=chr20_3580116-3581116; species=bosTau
gatggtgaggctttatcaataaatgagaaggtaactgctttatgagaggaacttctggtttggaaatcatgttttgaaaatagctgtttggaaatgcttccattgttataattttatgctg-aaaaactatcaaaagaatgctctttaaaacctttatttaaccttttaaagtttttc-agtgtgaagaatttcagcaagattgcattca-----aaaatac-aaaatacagcattgactcatttggaacaacaattttttgaccccaagaaagagatttattagccaagttttagggaaactaaaaattagtatcatgatttccctagcacagctgacagtgctctttttccaggtggccagaacattcctcaaagatacctttttcagtcattaaaaccaagagtcaaaataaattaaa-----ctagctcttcaaattgctgtatctgtaagtggtatacaaagttttcaaagataataaagcatattttgtc--at
>gene=chr20_3580116-3581116; species=calJac
gaaggtgaggtcttatcagtaaatgagaaggtaaatgctttgtgagagaaacttctagtttaatgatcacattttaaaaatagctctttggaaatgtttccattgttgtgattttgtgctattaaaatgatcaaaacaacactcttaaaaatcttattctaacctctcaagatcttttaaaaat------------------------------------------------------------------------------------------------------------------------------------------------------------------------------------------------------------------------caagaatcaaaataaattaagttagattagccctgtgaactgctgtatctctaagtggtagacaaggttttcaaaactaagaaaccatattcaatcatat
>gene=chr20_3580116-3581116; species=canFam
gaaggtgagattgtatcaataaacaagaaggtaactgctttgagagagaaacttctgg--------------tttcaaaatcactgtttggaaatgtttccattgttatgattttgtgctgtaaataccatcaaaacaatacccttaaaactctgttgtcatttttttttggtctctc-aagatgaagaatttcagcaggattgggtccatttataaaatataaaaatacaacattgattcattagcaaaaataattatttgaccacaagaaagagatt----agtcaaatttcagtgaaactaaaaattagtattacaatttacccagtgtacccagtagtgcacttttatctattggtcagcacatttcccagagatttctttctcagtcatt-caaccaagaatc-aaataaattaaa-----ctagttcttcaaattattgtatctctaagagataaataaggttttcaaagctaataaaaaaaattcagtcatat
>gene=chr20_3580116-3581116; species=equCab
gaaggtgagattttatcaataaatgagaaggtaactgctttgtgagcgaaacttctggtttggagatcatgttttgaaaatgactg-ttggaaatgtttccattcctgtgattttgtgc-gtaaaaactaccaaaacaacacctttaaaaatcttaattcaaccttttaagatccttc-aaaatgaagaatttcagcaggactggatctttttctaaaatataaaaatacaaaattgattcatttgtaaaaacaattctctgaccccaagaaagagatttatcaggcaaatttcagtaaaactaaaaattagccttataatttccccagcatggccaacagtatgcttcttccagttgatccacacgtttctcagagatagctttttcagtcactgaaaccaagaatcaaaattaattaaa-----ctgtctcttcaaattggtctatctctaattggtaaacaaggttttcaaagccaataaagcatattcaatcatat
>gene=chr20_3580116-3581116; species=gorGor
[truncated: 11,654,324 more chars]
