# Supplementary material for: Combining phylogenetic footprinting with motif models incorporating intra-motif dependencies
Source: BMC Bioinformatics. 2017 Mar 1;18:141. doi: 10.1186/s12859-017-1495-1 (PMC5333389; doi:10.1186/s12859-017-1495-1)
Supplement: Supplementary file 2 — Sequence data. This archive contains data files of alignments of the ChIP-seq positive regions and negative control regions for each of the 35 TFs in FASTA format. (ZIP 83763.2 kb) [file 12859_2017_1495_MOESM2_ESM.zip › Bach1/Bach1_(sc-14700)_pos.txt]

>gene=chr20_345622-345835; species=hg19
aagttccaggcagatggcatagcaagggcaaaggccctggggcaggaagaacttggtaggttcgaggactaggagaaagggaccatagctggagGATGATTCAGCAAACCTGGCAGGTCTGTCCTGGATGACTCAGCAAGCCTTGCAGGTCTGTTCTGGTTTCAGAACCCAGGCATTTTGTCCTTCACTCCAGGCTGCCTCAGAGACATGCAT
>gene=chr20_345622-345835; species=bosTau
---------------------------------------------------------------------------------------------------------------------------------------------------------------------------------------------------------------------
>gene=chr20_345622-345835; species=calJac
aagttctgggtagatggagcagcaaaggcaaaggccctggggcaggaagaacttggtagggtcaaggactaggagaaaggaagcatagctgtaggatgattcagcaagCCTGGCTGGTCTGT---TTCTGACTCAGCAAGCCTGGCTGGTCTGTTCTCGTTTCAGAACCCAGGCACTTTTTCTTTTGCTCCAGGCTGCCCCAGAGACATGCAT
>gene=chr20_345622-345835; species=canFam
-----ccagGCTGGTGGGCCAGCTCCTCAATGGtcattccaac-----------------tttacagaca--------ggga-----gctactgagcgact-------------------gg-------gcctaagcaaagatcctaggtccaacctggctctag-atccaagcagtttttccttcgctgTGGACTGCTGCAGAGACACACAT
>gene=chr20_345622-345835; species=equCab
aagttccaggcaggtggaacagcaagggcaaaggccctgcggcgggaagaatttggtttgttcaaggactagcaaaaagggaaagtggctggagggtgactcagccaggctggca-gggAag-------ggcaaggcaggggtcccaggtctgtcctggctccag-aagcaggcagtttttcctttactctggcctgccACAGAGACACACAG
>gene=chr20_345622-345835; species=gorGor
aagttccaggcagatggcatagcaagggcaaaggccctggggcaggaagaacttggtaggttcgaggactaggagaaagggaccatagctggaggatgattcagcaaACCTGGCAGGTCTGTCCTGGATGACTCAGCAAGCCTTGCAGGTCTGTTCTGGTTTCAGAACCCAGGCATTTTGTCCTTCACTCCAGGCTGCCTCAGAGACATGCAC
>gene=chr20_345622-345835; species=panTro
aagttccaggcagatggcatagcaagggcgagggccctggggcaggaagaatttggtaggttcgaggactaggagaaagggaccatagctggagGATGATTCAGCAAACCTGGCAGGTCTGTCCTGGATGACTCAGCAAGCCTTGCAGGTCTGTTCTGGTTTCAGAACGCAGGCATTTTGTCCTTCACTCCAGGCTGCCTCAGAGACATGCAT
>gene=chr20_345622-345835; species=papHam
aagttccaggcagatggcgcagcaagggcaaaggccctggggca-gaagaacttggtaggttcgaggactaggagaaagggagtgtagctggagGATGATTCAGCAAGCCTGGCAGGTCTGTACTGGATGACTCAGCAAACCTCGCAGGTCTGTTCTGGTTTCAGAACCCAGGCATTTTGTCCTTCACTCCAGGCAGCCTCAAAGACGTGCAT
>gene=chr20_345622-345835; species=ponAbe
aagttccaggcagatggcacagcaagggcaaaggccctggagcaggaagaacttggtaggttcgaggactaggagaaagggagcatagctggagGATGATTCAGCATACCTGGCAGGTCTGTCCTGGATGACTCAACAAGCCTTGCAGGTCTGTTCTGGTTTCAGAACCCAGGCATTTTGTCCTTCACTCCAGACTGCCTCAGAGACATGCAT
>gene=chr20_345622-345835; species=rheMac
aagttccaggcagatggcacagcaagggcaaaggccctggggca-gaagaacttggtaggttcgaggactaggagaaagggagtgtagctggaggatgattcagcaagcctggcaggtctgtcctggatgactcagcaaacctcgcaggtctgttctggTTTCAGAACCCAGGCATTTTGTCCTTCACTCCGGGCAGCCTCAAAGACGTGCAT
>gene=chr20_425396-425720; species=hg19
TCTGCTCTTTAATGCCAGACTGATGGCTCTAACAATCCTTATTAACTCCTTTTTGTGGCTTCAAGGAAAAACAAAAACCTCTTCTCTCATTCACCACCTCTAGGCCAGGAGAAATTATTTTTGGTTCAGGCTTTCACAGTGGGGGTCTGAAAGTGACCAGTCAAGAAAAGGATGACTCAGCAAAAGGAGAGCTCTGAAGGTCCCTGAGGCGGCAGGGTCCAGCATATTAGGTCACATGGTATGACCTGGAACAGATACAGTCTTTCCAAATGTGGCAGGACCGGGAGAGCTTCTCACCAGGAGGGAACCGCCGCAATGACCGCC
>gene=chr20_425396-425720; species=bosTau
TCTGCTCTTTAAAGTCAGACTGATAGCTCTAGAAATCCCTATAAAGTCTCTTCTGTAGCTCTAACGAGGGGGAAAACCCTCTTCTCTCATTTACCACCTCTAAGCCAAGAGAAATTATTTTGGGCTcagGCCTTCACAGTGGGGTTCTGAATG-GA--AGTCAGTGAGAGAAGGACTCAGCAGACTGGGAGCACGACGGATCCCTAAGGAGGAAGGGTCCTGGATGT--GGCCATGTTCTGTG----AGGATGTAAAGGT----CTCGGG------AAGACCACCAGTGTGTCTCACCAGGCGGGAACCGCCGTAAAGACCGCC
>gene=chr20_425396-425720; species=calJac
TCTTCTCTTTATCGCCAGACTGATGGCTCTAACAATCCTTATTAACTCCTTTTTGTGGCTTCAAGGAAAAACAAAAACCTCTTCTCTCATTCACCACCTCTAGGCCAGAAGAAATTATTTTTGGTTCAGGCTTTCACAGTGGGGGTCTGAAAGTGACCAGTCAACAAAAGGATGATTCAGCAAACGGAGAGTTCTGAAGGTCCCTGAGGAGGCAGGGTCCAGCATATTAGGACACGTGGTATGACCTGGGACAGATACAGTCTTTCCAAATGTGGCAAGACTGGGAGAGTCTCTCACCAGGAGGGAACCGCCGCAATGACCGCC
>gene=chr20_425396-425720; species=canFam
TCTGCTTTTTAAAGCCAGGT-GATGGCTCTAGCAGTCCCCACAAAATCTCTTCTGTGGCTCTGAAGTTTGGGAAAAGCCTCTTTTTTCATTCACCACCTCTAGGCCAAGAGAAATTACTCTGGGCTCAGGCTTTCCCAGTGGGAGTCTGAACATGG--AGTCGGTAAGAGAACGTCCCAGCAGCCTGAGAGTACAAGGGGTCCCTGAGGGGGCAAGGTCCTG--TGCCAAGTCACAGCA---G----G-----------------TTGGGAGGGACAGAGCCAGGGAAGCGTCTCACCAGGTGGGAACCGCCTTAAAGATCGCC
>gene=chr20_425396-425720; species=equCab
TCTGCTCTTTAAGGCCAGACTGATGGGACTAGCAAGCCCGATGAAGTCTCTTCTGCAGCTCTGAAA---GATGGAAAACTCTACTCGCATTCATCACGTCTAGGCCAAGAGAGACTAGTTCTGGCTCAGGCTTTCGCAGTGAGGGTCTGAACACAA--AGTCAATAAAAGAATGACTCAGCAGACCAGGAATACAAAGGGTCCCTGAGGAGGCCGGGTCCTGCACGTTAGGTCACTG-G---G----GGAAA-----CTC----CCTGGGGGTGGCAAGACTGCCAGAGCTCCTCACCAGGAGGGAAGCGCCGTAAGGACCGCC
>gene=chr20_425396-425720; species=gorGor
----------------------------------------------------------------------------------------ATTCACCACCTCTAGGCCAGGAGAAATTATTTTTGGTTCAGGCTTTCACAGTGGGGGTCTGAAAGTGACCAGTCAAGAAAAGGATGACTCAGCAAAAGGAGAGCTCTGAAGGTCCCTGAGGAGGCAGGGTCCAGCATATTAGGTCACATGGTATGACCTGGAACAGATACAGTCTTTCCAAATGTGGCAGGACCGGGAGAGCTTCTCACCAGGAGGGAACCGCCGCAACGACCGCC
>gene=chr20_425396-425720; species=panTro
TCTGCTCTTTAATGCCAGACTGATGGCTCTAACAATCCTTATTAACTCCTTTTTGTGGCTTCAAGGAAAAACAAAAACCTCTTCTCTCATTCACCACCTCTAGGCCGGGAGAAATTATTTTTGGTTCAGGCTTTCACAGTGGGGGTCTGAAAGTGACCAGTCAAGAAAAGGATGACTCAGCAAAAGGAGAGCTCTGAAGGTCCCTGAGGAGGCAGGGTCCAGCATATGAGGTCACATGGTAGGACCTGGAACAGATACAGTCTTTCCAAATGTGGCAGGACCGGGAGAGCTTCTCACCAGGAGGGAACCGCCGCAGCGACCGTC
>gene=chr20_425396-425720; species=papHam
TCTGCTCTTAAACACCAGACTGATGGCTCTAACAATTCTTATTAACTCCTTTTTGTGGCTTCAAGGAAAAAC-AAACCCTCTTCTCTCATTCACCACCTCTAGGCCAGGAGAAATTATTTTTGGTTCAGGCTTTCACAGTGGGGGTCTGAAAGTGACCAGGCAACAAAAGGATGACTCAGCAAAAGGAGAGTTCTGAAGGTCCCTGAGGAGGCAGGGTCCAGCATACTAGGTCACATGGTATGACCTGGGACAGATACAGTCTTTCCAAATGTGGCAGGACCGCGAGAGCTTCTCACCAGGAGGGAACCGCCGCAATGACCGCC
>gene=chr20_425396-425720; species=ponAbe
TCTGCTCTTTAACGCCAGACTGATGGCTCTAACAATCCTTATTAACTCCTTTTTGTGGCTTCAAGG-AAAACAAAAACCTCTTCTCTCATCCACCACCTCTAGGCCAGGAGAAATTATTTTTAGTTCAGGCTTTCACAGTGGGGGTCTGAAAGTGACCAGTCAAGAAAAGGATGACTCAGCAAAAGGAGAGCTCTGAAGGTCCCTGAGGAGGCAGGGTCCAGCATATTAGGTCACATGGTATGACCTGGAACAGATACAGTCTTTCCAAATGTGGCAGGACCGGGAGAGCTCCTCACCAGGAGGAAACCGCCGCAACGACCGCC
>gene=chr20_425396-425720; species=rheMac
TCTGCTCTTAAACACCAGACTGATGGCTCTAACAATTCTTATTAACTCCTTTTTGTGGCTTCAAGGAAAAAC-AAACCCTCTTCTCTCATTCACCACCTCTAGGCCAGGAGAAATTATTTTTGGTTCAGGCTTTCACAGTGGGGGTCTGAAAGTGACCAGGCAACAAAAGGATGACTCAGCAAAAGGAGAGTTCTGAAGGTCCCTGAGGAGGCAGGGTCCAGCATACTAGGTCACATGGTATGACCTGGGACAGAT--AGTCTTTCCAAATGTGGCAGGACCGCGAGAGCTTCTCACCAGGAGGGAACCGCCGCAACGACCGCC
>gene=chr20_633891-634215; species=hg19
TTccgcgcggccgggggggggggcccgTGCCAGGGCAGCGCGCGTTTCTCCCCCGACCCCGCCGCGGTCCGGCCTCGACCCCGCGGTCCCCAGCCCGACTCCGGCTCCGCTCGCCAGGTGCCGCCAGACTCGCGCGGGGCTCAGGCTCTCCACCGGGGGGCGCCTCTCGCCTCCCCTGCGCCGCGCGGCGTCCGGGGAGTGGAAACGCCCGGGCGGGCTGACTCAGGGTGAGTTTGCAGGTCGCGGGGCGGGAGGGGCGCGGGTGACGCACCGGCCGGGCCGACTTAggccgcgggggcgggggcgggggAGAGCGCGGCGGAC
>gene=chr20_633891-634215; species=bosTau
TTCCGCGCGGGCG-GAGGGGGGCGCAGCCGGGCAGC----------TCTCCCCTGGCCCCAGGGTGGTCCCG-CCCACCAGCGAGCGCCCCTTCGGGACCTCTGCTCCGCTCGCCCCCGGCTGCCCGACGCGCGCGGGGCTTCGGCCCTCCGCTGGGGGGCGCCT-CCGCCTGCCCTCCGCCGCGCGGCGTCCCGGGAGTGGAAGCGGCCGGGCAGGCTGACTCAGGGTGAGTCTGCAGGTCGTGGAGTGGGAGGGGCGCGGGTGACGCACATTCCGGGGTGACTCAGGCCAT---GGCGGGGGCAC---AGG--GGGGCGGAC
>gene=chr20_633891-634215; species=calJac
TTCTGCGCAGCCGGCGGGGGGGCGCCGGGTCAGGGA---GCGCGTTTCTCCCCCGGCGCCGCCGTGGTCCGGCCTCCACCCAGCGGTCCCCAGCCCGACTCCGGCTCCGCTCGCTGCGTGCTGCCGAACTCGCGCGGGGCTCCGGCTCTCCACCGGGGGGCGCCTTCCGCCTCCCCTCCGCCGCGCGGCGTCCGGGCAGTGGGAGCGCCCGGGCGGGCTGACTCAGGGTGAGTCTGCAGGTCGCAGGGCGGGAGGGGCGCGGGTGACGCACCGGCCGGGGTGACTTAGGCCgcgggggcgggggcgg---AGAGCGCGGCGGAC
>gene=chr20_633891-634215; species=canFam
------------------------------------------------------------------------------------------------------------------------------------------------------------------------------------------------------------------------------------------------------------------------------------------------------gGGTCGTGGATGA---GGG--GCGGCGGAC
>gene=chr20_633891-634215; species=equCab
----------------------------------------------------------------------------------------------------------------------------------------------------------------------tcgcctcccctccg-cgcgccg---ccc-cgAGTGGGAGCGCCCGGGC-CGCTGACTCAGGGTGAGTCTGCAGGGCGGGGGG------------------CGCGCC------GGTGACTCAGGCTGCGGGAGGGGGGAGGG---GGC--GCGGGGGAC
>gene=chr20_633891-634215; species=gorGor
------------------------------------------------------------------------------------------------------------------------------------------------------------------------------------------------------------------------------------------------------------------------------------------------------------------------------------
>gene=chr20_633891-634215; species=panTro
TTccgcgcggccgggggggggggcccgtgccagggcggcgcgcgTTTTCTCCCCGACCCGCC-GTGGTCCGGCCTCAACCCCGCGGTCCCCAGCCCGACTCCGGCTCCGCTCGCCAGGTGCGGCCAGACTCGCGCGGGGCTCCGGCTCTCCACCGGGGGGCGCCTCTCGCCTCCCCTCCGCCGCGCGGCGTCCGGGGAGTGGAAACGCCCGGGCGGGCTGACTCAGGGTGAGTTTGCAGGTCGCGGGGCGGGAGGGGCGCGGGTGACGCACCGGCCGGGCTGACTTAGGCCGTGGGGGCGGGGGCGG---AGAGCGCGGCGGAC
>gene=chr20_633891-634215; species=papHam
TTCTGCGCGGTCGGGTGGGGGGGCCCGGGCCAGGGC-----GCGTTTCTCCCCCGGCCCCGCCGTGGTCCGGTCTCAACCCCGCGGTCCCCCCCGCGACTCAGGCTCCGCTCGCCAGGTGCGGCCGGACTCGCGCGGGGCTCCGGCTCTCCACCGGGGGGCGCCTCCCGCCTCCCCTCCGCCGCGCGGCGTCCGGGGAGTGGAAGCGCCCGGGCGGGCTGACTCAGGGTGAGTTTGCAGGTCGCGGGGCGGGAGGGGCGCGGGTGACGCACCGGCCGCGGTGACTTAGGCCGCGGGGGCGGGGGTGG---AGAGCGAGGCGAAC
>gene=chr20_633891-634215; species=ponAbe
TTCCGCGCGGCCGGGGGGGGGGG--------GGGG-------------------------------------------CCCCGCGGTCCCCAGCCCGACTCCGGCTCCGCTTGCCAGGTGCGAACGGACTCGCGCGGGGCTCAGGCTCTCCACCGGGGGGTGCCTCTCGCCTCCCCTCCGCTGCGCGGCGTCCGGGGAGTGGAAACGCCCGGGCGGGCTGACTCAGGGTGAGTTTCTAGGACGAAGGGAGGGAGGGGCGCGGGTGACGCACCGGCCGGGCTGACTTAGGCCGCGGGGGCGGGGGCGG---AGAGCGCGGCGGAC
>gene=chr20_633891-634215; species=rheMac
TTCTGCGCGGTCGGGTGGGGGGGCCCGGGCCAGGGC-----GCGTTTCTCCCCCGGCCCCGCCGTGGTCCGGTCTCAACCCCGCGGTCCCCCCCGCGACTCAGGCTCCGCTCGCCAGGTGCAGCCGAACTCGCGCGGGGCTCCGGCTCTCCACCGGGGGGCGCCTCCCGCCTCCCCTCCGCCGCGCGGCGTCCGGGGAGTGGAAGCGCCCGGGCTGGCTGACTCAGGGTGAGTTTGCAGGTCGCGGGGCGGGAGGGGCGCGGGTGACGCACCGGCCGCCGTGACTTAGGCCGCGGGGGCGGGGGCGG---AGAGCGAGGCGAAC
>gene=chr20_656149-656473; species=hg19
GTAGGCTGTCTCCAAGGGGTGGTAGGTGGGGGCCGGCACCCCGCTGCACTGGAAGCCGTCCCCTTTGATCTTCTTTACCAGGAAGGAgcgcggcatggcgcggccggcgcggggctcggtgcggggaggcggccggccgggcgcgATCGGCTGTGTCCGCGCGGGTTTTCAGCACTGGACAGCTCCCAGCGGGCTGGAGCGCGGGAGGCCGCTCGGAGCCGGCACCGGTGGCGGCGGCCCCGGCTCGGGCTCGGGCTTGGCGGCGGCGGCGCGCAGACAGGGGATCGCGGGAGCTGCGCTCAGCACTCCGGCTGCCGGCTTTAT
>gene=chr20_656149-656473; species=bosTau
GTAGGCGGTCTCCAAGGGGTGATAGGTGGGGGCCGGCACCCCGCTGCACTGGAAGCCGTCGCCTTTGATCTTCTTTACCAGGAAGGAGCGGGGCATGGTGCGACTGGCGTGGGACTCGGTGGGGGGAGGAGGCCAGCCGGGCGCGATTGGC--TGTCTGCGCGGGGTTTCAGCACTGGACAGCTCCCAgcgggc-ggcgggcgggcggcagcgcggagccggcaccggtggcggcggccccggcTGTGGCTCCCGCTCGGCGGCGGCGGCTCTCAGACAGGCGATCGCTGGAGCTGTGCTCAGCACTCCGGCTGCCGGCTTTAT
>gene=chr20_656149-656473; species=calJac
GTAGGCTGTCTCCAAGGGGTGGTAGGTGGGGGCCGGCACCCCGCTGCACTGGAAGCCGTCCCCTTTGATCTTCTTTACCAGGAAGGAGCGCGGCATGGTGCGACTGGCGGGGGGCTCGGTGGGGGGAGGCGGCCAGCCGGGCGCGATTGGC--TGTCCGCGCGGGTTTTCAGCACTGGACAGCTCCCAgcgggcgggcgggcgggcggCCGTTTGGAGCCGGCCCGGGTGGCGGCGGCCCCggatcgggctcgggctcggCGGCGGCGGCGCGCAGACAGGGGATCGCTGGAGCTGTGCTCAGCACTCCGGCTGCCGGCTTTAT
>gene=chr20_656149-656473; species=canFam
GTAGGCGGTCTCCAAGGGGTGGTAGGTGGGGGCCGGCACCCCGCTGCACTGGAAGCCGTCCCCTTTGATCTTCTTTACCAGGAAGGAGCGCGGCATGGTGCGACTGGCGGGGGGCTCGGTGGGGGGAGGCGGCCAGTCGGGCGCGATTGGC--TGTCAGAGCGGGGTTTCAGCACTGGACAGCTCCCA------------GCGGGCGGCAGCGCGGAGCCGGCACCGGTGGCGGCGGCCCCGGCTC-GGCTCCCGCTCGGCGGCGGCGGCGCGCAGACAGGCGATCGCTGGAGCTGTGCTCAGCACTCCGGCTGCCGGCTTTAT
>gene=chr20_656149-656473; species=equCab
------------------------------------------------CGGGGAGCAGTCT------GTGTTCTATACCAAGGAGGTACACTACATGCCTAGGCTTGCTCGAGTCTCCTGTGAGGGAGGTGGCCAGCCGGCCGGGTTTGGC--GGATCTCACGAGTTTTCAGCTCTGGAAAAGCTCCATCTGGGGGGCGGACAGGCGGCAGTCCGGAGCGTGCCACGGTGGCGGCGGCCACCGCTCAGGCTTCCGCTCGGCGGCGGCGGCGCGCAGACAGGCGATCGCTGGAGCTGTGCTCAGCACTCCGGCTGCCGGCTTTAT
>gene=chr20_656149-656473; species=gorGor
------------------------------------------------------------------------------------------------------------------------------------------------------------------------------------------------------------------------------------------------------------------------------------------------------------------------------------
>gene=chr20_656149-656473; species=panTro
GTAGGCTGTCTCCAAGGGGTGGTAGGTGGGGGCCGGCACCCCGCTGCACTGGAAGCCGTCCCCTTTGATCTTCTTTACCAGGAAGGAGCGCGGCATGGTGCGACTGGCGGGGGGCTCGGTGGGGGGAGGCGGCCAGCCGGGCGCGATTGGCTGTGTCCGCGCGGGTTTTCAGCACTGGACAGCTCCCGGCGGGCTGGAGTGCGGGGGGCCGCTCGGAGCCGGCACCGGTGGCGGCGGCCGCggctcgggctcgggctcggTGGCGGCGGCGCGCAGACAGGGGATCGCAGGAGCTGTGCTCAGCACTCCGGCTGCCGGCTTTAT
>gene=chr20_656149-656473; species=papHam
GTAGGCTGTCTCCAAGGGGTGGTAGGTGGGGGCCGGCACCCCGCTGCACTGGAAGCCGTCCCCTTTGATCTTCTTTACCAGGAAGGAGCGCGGCATGGTGCGACTGGCGGGGGGCTCGGTGGGGGGAGGCGGCCAGCCGGGCGCGATTGAC--TGTCCGCGCCGGTTTTCAGCACTGGACAGCTCCCAGCGGGCCGGCGGGCGGGAGGCCGCTCGGAGCCGGCACCGGTGGCGGCGGCCCCAGCTCGGGCTCGGGCTCGGCGGCGGCGTCGCGCAGACAGGGGATTGCAGGAGCTGTGCTCAGCACTCCGGCTGCCGGCTTTAT
>gene=chr20_656149-656473; species=ponAbe
GTAGGCTGTCTCCAAGGGGTGGTAGGTGGGGGCCGGCACCCCGCTGCACTGGAAGCCGTCCCCTTTGATCTTCTTTACCAGGAAGGAGCGCGGCATGGTGCGACTggcggggggctcggTGAGGGGAGGCGGCTAGCCGGGCGCGATTGGT--TGTCCGCGCGGGTTTTCAGCACTGGACAGCTCCCAGCGGGCTGGAGTGCGGGAGGCCGCTCGGAGCCGGCACCGGTGGCGGCGGCCccggctcgggctcaggctcggCGGCGGCGGCGCGCAGACAGGGGATCGCAGGAGCTGTGCTCAGCACTCCGGCTGCCGGCTTTAT
>gene=chr20_656149-656473; species=rheMac
GTAGGCTGTCTCCAAGGGGTGGTAGGTGGGGGCCGGCACCCCGCTGCACTGGAAGCCGTCCCCTTTGATCTTCTTTACCAGGAAGGAGCGCGGCATGGTGCGACTGGCGGGGGGCTCGGTGGGGGGAGGCGGCCAGCCGGGCGCGATTGAC--TGTCCGCGCCGGTTTTCAGCACTGGACAGCTCCCAgcgggcgggcgggcgggAGGCCGCTCGGAGCCGGCACGGGTGGCGGCGGCCCCTgctcgggctcgggctcggCAGCGGCGGCGCGCAGACAGGGGATCGCAGGAGCTGTGCTAAGCACTCCGGCTGCCGGCTTTAT
>gene=chr20_1193614-1193938; species=hg19
tgacccaaggaagCAAAAGCAGGACAGTTGCAAACAGATGAAACTGAGGGTTCAAAGTTGGGCTTCTGACAAACTTGTTTAGATTTCGTACGCGCGCCATCGAAGACTACGGTAATTACGCTGTGTGTGGCCGCCACCTAGTGTCCATACAGAGCAATCCTTCCGTGAATCAGCCCGTTCCGGGTTGCAGGACTGGCTCACTCACCATCAGCTTTCCCGTTGTGGCGCATCTTACTGGGAGGGCCATGGCCCCAGAGGCTTTCTGGCTCCAGagatctgcgtttgaactttagctctgccgttgacagagtgatctggggcctc
>gene=chr20_1193614-1193938; species=bosTau
agacccaaagaGGTAAAAGCGGGGCAGTTGAAAGCAAATGAAACTGGTGGTTCAAACTCTGGTTTCTGATCAACGTTTTTGTGTTCCTATCAAG----------GACTAAGGGACTTACTCGGTGGATGGGCGCCACCTGGTGTCCATGTGGAGTAACTCTTCGGTTAACCAGCCTGCTCTGCATTGTGGGACTGCCTTC---ACTGTCTGCTTTCTTACTGAGGAACGGGTTATTGGGGGGGGTG-GGACACTGACGCTTTCTGGCcct-gagatctag-------gttcggctctgccactgactgaatgacctgtagcatc
>gene=chr20_1193614-1193938; species=calJac
tgacccaaggaagCAAAAGCAGGACAGTTGCAAACAGATGAAACTGAAGGTTCAAATTTGGACTTCTCGCAATTGTGTTTAGATTTCGTACGTGTGCCATCGAAGACTAGGGGAACTATGCTGTGTGTGGGCGCCACCTAGTGTCCGCACAGAGCAATTCTTCCGTGAATCGGCCCGCTCAGGGTTTCGGGACTGACTCCCTCACGATCAGCTTTCGCATTGTGGGGCATGTTATTGGGAGGACCATGGACTAAGAggctttgtcgccccagagatctgcgtttgaactttagctctgccactgaccaagtgatctgggtcctc
>gene=chr20_1193614-1193938; species=canFam
aggctctgggagatAAAAGCAGGGTAGTTGAGAGCCAATTAAATGGGCCATTCAAAGTTTGATATTTGACCAACGTTTTTGTGGTCCTCCCAAGAGCTGTC--AGCCTGGGGTAACTACTCTGTCCATGGGCGCCACCTGGTGTCCACGCAGAGTAATTCCTCT-GGAACCTGCCTGCTCTGAGTTACAGGACTGGCTCCTTCACCATCC--TTTCCTGCGGTGGGACATCTTCCTGGGAAGGCTATGAAGGATGAGGCTTTCTGGTCCTCGAACTctgggtgtgaatttcagctctgccactgacttagtgacctagggcg--
>gene=chr20_1193614-1193938; species=equCab
aggc----------AAAAGCAGGATAGTTGAGAGCAAATTAAGCTGGTGGTTTGAAGCTCCGTCTTTGACAAACGTTTTTGCGATCCTACTGAGTGCTGTC--AGAGGAGGGTAACTACTCTGTGGGTGGGCGCCACCTGGCGTCCATGCAGAGTAATTCTTCCGGGAATCGGCCTGCACTGGGCTGCAGGACCGGCTCCTCCACCGTCTGCTCTTCTATTATGGGACAGCTTTTTGGGAGGGCCGTGgaggatgaggcttttggacccttgagatctgggtttgaattttagctctgccactgactgagagacctgtggcatt
>gene=chr20_1193614-1193938; species=gorGor
tgacccaaggaagCAAAAGCAGGACAGTT-CAAACAGATGAAACTGAAGGTTCAAAGTTGGGCTTCTGACAAACGTGTTGAGATTTCGTACGTGCGCCATCGAAGACTAGGGTAATTACGCTGTGTGTGGGCGCCACCTAGTGTCCATACAGAGCAATTCTTCCGTGAATCAGCCCGTTC-GGGTTGCAGGA-TGGCTCAC-CACTATCAGCTTTCCCGTTGTGGCACATCTTACTGGGAGGgccatggaccgagaggctttctggccccagagatctgcgtttgaacttt-gctctgccgttgacagagtgatctggggcctc
>gene=chr20_1193614-1193938; species=panTro
tgacccaaggaagCAAAAGCAGGACAGTTGCAAACAGATGAAACTGAAGGTTCAAAGTTGGGCTGCTGACAAACGTGTTTAGATTTCGTACGCGCGCCATCGAGGACTAGGGTAATTAGGCTGTGTGTGGGCGCCACCTAGTGTCCATACAGAGCAATTCTTCCATGAATCAGCCCGTTCCGGGTTGCAGGACTGGCTCACTC----TCAGCTTTCCCGTTGTGGCGCATCTTACTGGGAGGGCCATGGACCGAGAGGCTTTCTGGCCCCAGagatctgcgtttgaactttagctctgccgttgacagagtgatctggggcctc
>gene=chr20_1193614-1193938; species=papHam
tgacccaaggaagCAAAAGCAGGACAATTACAAACAGATGAAACTGAAGTTTCAAAGTTGAGCTTCTGACAAATGTGTTTAGATTTCGTACGTGCGCCAGCGAAGACTAGGGTAATTACGCTGTGTGTGGGCGCCACCTAGTGTCCATACAGAGCAATTCTTCCGTGAATCAGCCCGTTCCGGGTTGCGTGTCTGGCTCCCTA----TCAGCTTTCCCATTGTGCGGCATCTTATTGGGAGGACCATGGACCAAGAGGCTTTCTGGCCCCAGATatctgcgtttgaactttagctctgccacggacagagtgatctggggcctc
>gene=chr20_1193614-1193938; species=ponAbe
TGAACCAAGGAAGCAAAAGCAGGACACTTGCAAACAGATGAAACTGAAGGTTCAAAGCTGGGCTTCTGACAAATATGTTTAGATTCCGTACGTGCGCCATCGAAGACCAGGGTAATTACGCTGTGTGTGGGCGCCACCTAGTGTCCATACAGAGTAACTCTTCC---------CCCGTCC--GGGTGCAGGACTGGCTCCCTCACTATCAGCTTTCCCGTTGTGGGGCATCTTACTGGGAGGACCACGGACCAAGAggctttctggccccagaaatctgcgtttgaactttagctctgccgttgacagagtgatctggggcctc
>gene=chr20_1193614-1193938; species=rheMac
------------------------------------------------------------AGCTTCTGACAAATGTGTTTAGATTTCGTACGTGCGCCAGCGAAGACTAGGGTAATTACGCTGTGTGTGGGCGCCACCTAGTGTCCATACAGAGCAATTCTTCCGTGAATCAGCCCGTTCCGGGTTGCGTGTCTGGCTCCCTA----TCAGCTTTGCCATTGTGCGGCATCTTATTGGGAGGACCATGGACCAAGAGGCTTTCTGGCCCCAGATatctgcgtttgaactttagctctgccacagacagagtgatctggggcctc
>gene=chr20_1294115-1294439; species=hg19
GCCGGGCCCGGGGCCCGAGACCGCTGTCTGCAGACACCAGGGGGCAGGGGGTCAGCCCGGCCCGTGGGGACCCTGTGCCTCAGGAGACACTGGGGTGGGGGTAGGGATGGGGAAAGGAGGATGGAGCCGTCCCCGGGTCCCCCCACGTCCCCAGTCCACGCTTCTCCCCTAGGGGCGAGAGGAGACGTGGCTCCACGCGGCCACTAGGGGGCGTCAAAGTCCATGCCCTTAAAAAGCCAGGAAAACGGGGAGGGAAGGGGCGAGGATACAGGAAGAGGCCCTTCATTTCCCAAGGGAAACTGGCATCAGGAAAAGCCTCCTTTA
>gene=chr20_1294115-1294439; species=bosTau
GCCCGGCGAGGGACCCGAGACCGCTGCCTGCAGACCACAGGGAGCAGA-GGTCAGCCAGCGCCT--GGGGCCTCGTA--------------------------GGGATTGGGAAAAGAGAACGGGGTGGACCCTGAGCTCCAGCCCACC-GCAGACCACACACACCTCTTGCGGGCAGGAGGACACATGGCGCCATGAAGCCACTAGGGGGCGTCAAAGTCCACACACCAAAAAAGCCAGGAAAAT----AGAGACGGGACAGGTATATAGAAAAAGGGTCCTCATTTTCCAAGACAACTTGATGTC---AGAAGAACGTTTTA
>gene=chr20_1294115-1294439; species=calJac
GCCGGGCCCAGGGCCCGAAGCCGCTGTCTGCAGACACCAGAGAGCAGGGGGTCAGCCAGGTCCGTAGGGACCCTGTGCCTCAGGAGACACTGGAGTAGGGGTAGGGATGGGGAA---AGGATGGAGCGGT-CCCGGGTCCCATCACGTCCCAAGTCCACACCTCTCCCCTAGCGCCGAGAGGAGACGTGGCTCCATACGGCCACTAGAGGGCGTCAAAGTCCATGCCCCTAAAAAGCCAGGTACGTGGGGAGAGAAGGGGCGAGGATACATAAAGAGGCCCTTCATTCTCCGAGGG-AATTGG---TAGAAGAAGACTCCTTTG
>gene=chr20_1294115-1294439; species=canFam
GCCCGGTGACAGGCCAGAGCCCACCATCTGCAGACACCA---------------------------GGGGTCTCATA--------------------------AGGTTGGGGAAAGAAGGATGCAGTGGTCCCTGGGCCCTCTCCCATCCCCAGATCACACTCCTCTCTCAGGGCCGTTAGGGTGCATGGCTCCGTGAAGCCACTAGGAGGCATCAAAGCCTATACCCCTGAAAAGCCAGGAAAATGAGGAGAAAGAGAATGGGTATACAGAAAAGGAACCCTCATTT------------TGGTGTC---AGAAGACCCCTTTG
>gene=chr20_1294115-1294439; species=equCab
GCCCGCCGACGGGCCCGAGACCGCCATCTGCAGACACCAGGGA-----GCA---------------GGGGCTTCGTC--------------------------GGGATAGGGAAAGGAGGATCGAGAGGTCCCTGGGCCCCACCCTACCCCCAGACCACACTTCTCTGCAGGGGGCGAAAGAGGGCATGGCTCCATGAGGCCACTAGGGGGCGACAAAGCCCACACCCCTGAAAGGCCAGGAAAATGGGGAAAGACGAGACGGGTCTATAGAGAGGGGGCCCTCCTTTTCCAAGGCAAATTGGTATC---AGAAGACCTCTTTA
>gene=chr20_1294115-1294439; species=gorGor
GCCGGGCCCGGGGCCCGAGACCGCTGCCTGCAGACACCAGGGAGCAGGG-GTCAGCCCGGCCCGTGGGGACCCTG-GCCTCAGGAGACACTGGGGTGGGGGTAGGGATGGGGAAAGGAGGACGGAGCCGTCCCCGGGTCCCACCGCATCCCCAGTCCACACTTCTCCCCTAGGGGCGACAGGAGACGTGGCTCCACGCGGCCACTAGGGGGCGTCAAAGTCCATGCCCTTAAAAAGCCAGGGAAATGGGGAGAGAAGGGGCAAGGATACAGGAAGAGGCCCTTCATTTTCCAAGGGAAATTGGCATCAGGAAAAGACTCCTTTA
>gene=chr20_1294115-1294439; species=panTro
GCGGGGCCCGAGGCCCGAGACCGCTGTCTGCAGACACCAGGGAGCAGGGGGTCAGCCCGGCCCGTGGGGACCCTGTGCCTCAGGAGACACTGGGGTG------GGGATGGGGAAAGGAGGACGGAGCCGTCCCCGGGTCCCACCACATCCCCAGTCCACGCTTCTCCCCTAGGGGCGAGAGGAGACGTGGCTCCACGCGGCCACTAGGGGGCGTCAAAGGCCATGCCCTTAAAACGCCAGGGGAACGGGGAGAGAAGGGGCAAGGATACAGGAAGAGGCCCTTCATTTTCCAAGGGAAATTGG-ATCAGGAAAAGACTCCTTTA
>gene=chr20_1294115-1294439; species=papHam
GCCAGGCGCGGGGCCCGAGACCGCTGTCTGCAGACACCAGGGAGCAGGGGGTCAGCCCGGCCCGTGGGGACCCTGTGCCTCAGGAGACACTGGGGTGGGGGTAGGGATGGGGAAAGGAGGATGGAGCCGTCCCCGGGTCCCACCACATCCCCAGTCCACATTTCTCCCCTAGGGCCGAGAGGAGACGTGGCTCCACGCGGCCACTAGGGGGCGTCAAAGTCCATGCCCCTAAAAAGGCAGGGCAATGGGGAGAGAAGGGGCAAGGATACGGGAAGAGGCCCTTCATTTTCCAAGGGAAATTGGCATCAGGAAAAGACTCCTTTA
>gene=chr20_1294115-1294439; species=ponAbe
GCCAGGCCCGGGGCCCGAGACCGCTGTCTGCAGACACCAGGGAGCAGAGGGTCAGCCCGGCCCGTGGGGACCCTGTGCCTCAGGAGACACTGGGGTGGGGGTAGGGATGGGGAAAGGAGGATGGAGCCGTCCCCGGGTCCCACCACATCCCCAGTCCACTCTTCTCCCCTAGGGGTGACAGGAGACGTGGCTCCACGCGGCCACTAGGGGGCGTCAAAGTCCATGCCCCTTAAAAGCCAGGGAAATGGGGAGAGAAGGGGCAAGGATACACGAAGAGGCCCTTCATTTTCCAAGGGAAATTGGCATCAGGAAAAGACTCCTTTA
>gene=chr20_1294115-1294439; species=rheMac
GCCAGGCGCGGGGCCCGAGACCGCTGTCTGCAGACACCAGGGAGCAGGGGGTCAGCCCGGCCCGTGGGGACCCTGTGCCTCAGGAGACACTGGGGTGGGGGTAAGGATGGGGAAAGGAGGATGGAGCCGTCCCCGGGTCCCACCACATCCCCAGTCCACATTTCTCCCCTAGGGCCGAGAGGAGACGTGGCTCCACGCGGCCACTAGGGGGCGTCAAAGTCCATGCCCCTAAAAAGGCAGGGCAATGGGGAGAGAAGGGGCAAGGATACGGGAAGAGGCCCTTCATTTTCCAAGGGAAATTGGCATCAGGAAAAGACTCCTTTA
>gene=chr20_2725662-2725986; species=hg19
cactgcaagggttcatgccgcgtggggctggtggctatagtaatgggtagcgcagCTCCAGTGcggtagttctcaaacttcagggtgaaccagcatcacctggagggcgtatgaatgcagagatgtgattctgactcagcaggtctgaggggaggcctgagattctacacttgtagcaaggtctcaggtgacgctgacgctgctggtcTTAGGGGGTGGTGCAGGCTCTCTGACTGGGAGAAGCCTCGTGGACTACCAGCTGGAAGGGAGTGAGGTTTCAGCCACACCATGGATGGTTTCGACTATGTGCTAGCTCTGAGGACA
>gene=chr20_2725662-2725986; species=bosTau
tatctcaagtgctcgtgcccctgagggctggtggcagccgtactggatagtgcCACTCTAAAGcagtcattcccaaaccctagggtgcatcagaattacct-gaggatttatgaaaacacaaatgg---------tcagtgagtctcaggtggagcctgagattctgcatttctagcgtgttgccgggtg-tgctgatgctgctggtct----TGGCAGCTTG----TGCTATCTGGACACAGCCTCAGCAACTACCAGATGGTGGTGGGTGAGACGTCAGCCTCACCACTGATGGCATCGACTGTGTGC-AGCTCTGAGCTAG
>gene=chr20_2725662-2725986; species=calJac
cattgcaagggttcatgccacgtggggctggtggctatagtaatggataatgcagCTCCAGTGcagtggttctcaaacttcgggatacaccagcctcacctgaagggtgtatgaatgcacagatgtg-ttctgactcagcaggtctaaggtgggggctgagattttacatttgtagcaagatctcaggtgatgctgacactgctggtcTTTCAGGGTGGTGCAGGCTCTCTGACTGGGGGCAGCCTTGTGGACTACCAGCTGGAAGGGAGTGAGGTTTCAGTGGCACCATGGATGCCTTCGGCTATGTGCTAGCTCTGAGGACA
>gene=chr20_2725662-2725986; species=canFam
catttcaagggctcgtgccacatggggctagcggctg-cctgctgtactggacagtgTTAGAGcagtgcctctcaaattttaggaggcatcagaatcacct-gaaggcttatgaaaacacagatgc---------tcaggggggtgggggggcggtctgaaattctgcattttcagcaagttcccaggtg-tgctgctgctgctggtct-------TGGCTCT--------GGCTGAGAGCAGCCTCACAGACTA--------CAGTTGG-----------CAGCAACATCACTGCCGCTGACTGCCTGC-AGCTCTGAGCTAG
>gene=chr20_2725662-2725986; species=equCab
catttctggtgctcgttccaagcagggctagtggctaccatatcagatagtgcagCTCTGGAGcagtggttctcaaaccttagggtgtgccagaatcacctggagagcttatgacaacacagatgt---------tcagggggtctgagctggggcctgagattctgaatttctagtaagttctcagatg-tgctgatgctgctggtc--------TGGTTTG----CTGCGGCTGTGAGCAG-CTCACGCACTA-CAAGTGGCAGTGGGAGAGATTTCAGCAGCACCACTGATGGCA-TGAATGTGTG---GCTCTGA-CCAA
>gene=chr20_2725662-2725986; species=gorGor
------------------------------------------------------------------------------------------------------------------------------------------------------------------------------------------------------------------------------------------------------------------------------------------------------------------------------------
>gene=chr20_2725662-2725986; species=panTro
cactgcaagggttcatgccgcgtggggctggtggctatagtaatgggtagcgcagCTCCAGTGcagtagttctcaaacttcagggtgcaccagcatcacctggagggcgtatgaatgcagagatgtgattctgactcagcaggtctgaggggaggcctgagattctacacttgtagcaaggtctcaggtgacgctgacgctgctggtcTTAGGGGGTGGTGCAGGCTCTCTGACTGGGAGAAGCCTTGTGGACTACCAGCTGGAAGGGAGTGAGGTTTCAGCCACACCATGGATGGCTTCAACTATGTGCTAGCTCTGAGGACA
>gene=chr20_2725662-2725986; species=papHam
cactgcaagggttcatgccacatggggctggcggctatagtaatgggtagcgcagCTCCAGTGcagtggttctcaaacttcagcgtgcaccagcatcacctggagggtgtatgaacgcagatatgtgactctgactcagcaggtctgaggtgggggctgagattctacatttgtagcaaggtctcaggtgacactgacactgctggtcttgggGGGTGGTGCAGGC--TTTGACTGGGAGCAGCCTCGTGGACTACCAGCTGGAAGGGAGTGAGGTTTCAGCCGCACCATGGATGGCTTCGACTATGTGCTAGCTCTGAGGACA
>gene=chr20_2725662-2725986; species=ponAbe
cactgcaagggttcatgccacgtggggctggtggctatagtaatgggtagcacagCTCCAGTGcagtagttctcaaacttcatggtgcaccagcatcacctggagggtgtatgaacgcagagatgtgattctgactcagcaggtctgaggtgtgggctgagattctacatttgtagcaaggtctcaggtgacgctgatgctgctggtcTTGAGGGGTGGTGCAGGCTGTCTGACTGGGAGCAGCCTCATGGACTACCAGCTGGAAGGGAGTGAGGTTTCAGCCACACCATGGATGGCTTCGACTATGTGCTAGCTCTGAAGACA
>gene=chr20_2725662-2725986; species=rheMac
cgctgc-agggttcatgccacatggggctggcgactgtagtaatgggtagcgcagCTCCAGTGcagtggttctcaaacttcagcgtgcaccagcatcacctggagggtgtatgaacgcagatatgtgactctgactcagcaggtctgaggtgggggctgagcttctacatttgtagcaaggtctcaggtgacactgacactgctggtcttgggGGGTGGTGCAGGC--TTTGACTGGGAGCAGCCTCGTGGACTACCAGCTGGAAGGGAGTGAGGTTTCAGCCGCACCATGGATGGCTTCGACTATGTGCTAGCTCTGAGGACA
>gene=chr20_3154248-3154572; species=hg19
CCAGCGGCTGCGGCAAACGCGAGCCCGCCCTCCGGCCACGCCCCCCAGGGCAGCCAATGCCCGGGCTGGGGCGGGGTGAGGCGCCTTAACCCCTTCGTCGCTGCGCCCCGCCCGCGCGTGGGACCCCTCAGCCTCACCCTCTCTAGGGCGCAGCAAGTCCGCCGCGAGCCCCTCTGCTCATCGCTCGTTACCCCCCAGGCCCTTGGGCTTGGGCTCAGGCCCAGTCGTTCCTCTGCAACAAATCCAATGGAACCGCGCCCTCCCTGAATCCCACGTCTAGGAAGAGGAGGAGGAGCCCCTCTTGCTTGGGGGAAGGGGCTCCCG
>gene=chr20_3154248-3154572; species=bosTau
cccgcggcTGCGGCAAACGCAGGTCCGCCCTCCAGCCACGCCCCCCAAGCTCGCCAATCCCTGGGCAGAGGCGGGGCCCAGTGCCTTAACCCCTTTATCGCTGCGCCCAGGCCGCGCGTGGGACACCTCTAGTTCACCCACCCCGGGGCGCTATGAGCCGGCCCCGAGCCC-TCTGCACACTCCGTGTTAACCTCTATACTCTTGGGCTCAGC-----CCCC-GTCTCTCCTCTT----AAATCCAATAGGACAG-ACCCTTCTTGAACCCCACATCT-----TACAAGGAGCAACTCCTCTGACTTGGGGAAGG-GGCTCTAG
>gene=chr20_3154248-3154572; species=calJac
CCAGCGGCTGCGGCAAACGCGAGCCCGCCCTCAGGCCACGCCCCCCGGGGCAGCCAATGCCCGGGTTGGGGCGGGGCGCGGCGCCTTAACCCCTTCGTCGCTGCGCTCCGCCCGCGCGTGGGACCCTCCCGCCTCGCCCTCTCGAAGGCGCCCCAAATCCGCCACTAGCCCTTCCGCTGGTCGCTCGTTACCCTCCAGGCCCTTGGGCTTGGACTCAGCCCTACTTGTTCCTTTGCAACAAATCCAATGGAATAGCGCCCTCCCTCCATCCCACGTCTAGGAAGA---GGAGGAGTCCCTCTTGCTTGGGGGAAGGGGCTCTCG
>gene=chr20_3154248-3154572; species=canFam
cccgcggctgcggcaaacgcgggcccgccccccggccacgccccccggggccgccAATCCCCAGGCTGGGGCGGGGCGCAGTGTCTTAACCCCTTCGTAGCTGCGCCCCGGTTACGCGTGGGACCCCTCTATTTCACCTTCTCCAGGGCTCCGTAGGTCGG-CCGGAGCCCCTCTGCTCGTCGCCGCTTACTCCCAAGCCCCTTGGGTTCGGC-----CCCCAGGCTCTAATCTCTAACAAATCCAGTGGGACCGCACCCTC------CGCCTCTTCT-----CATTGGGAGGAGCCCCTCCGGTTTGGGGAAGG-GGCTCGCG
>gene=chr20_3154248-3154572; species=equCab
TCAGTGCATACGTCAAATATACATACACCTCCGGGCCACGCCCCCCAGAGCCGCTAATCCCCGGGCTGGGGCGGGGCGCAGTGCCTTAACCTCTTCGTGGCTGCGTCCCGGGCCCGCGTGGGACCCCTCTGTCCCACCCACTCCAGGGGGCAGCGAGCCTGCCCCGAGCCTTTCTGCTCGTCGTCTGTTACTCCCAAG-CCCTTGGGCTCAG------CCCTAGTCTCTCCTTTCCAATGAAACCAGTGGGACCGCGCCCTC------CGCCACATCT-----GACCGAGAGGAACCCCTCTCGCTTGGGGAAGG-GTCTCCGG
>gene=chr20_3154248-3154572; species=gorGor
CCAGCGGCTGCGGCAAACGCGAGCCCGCCCTCCGGCCACGCCCCCCAGGGCAGCCAATGCCCGGGCTGGGGCGGGGTGAGGCGCCTTAACCCCTTCGTCGCTGCGCCCCGCCCGCGCGTGGGACCCCTCAGCCTCACCCTCTCTAGGGCGCAGCAAGTCCGCCACGAGCCCCTCTGCTCATCGCTCGTTACCCCCCAGGCCCTTGGGCTTGGGCTCAGGCCCAGTCGTTCCTCTGCAACAAATCCAATGGAACCGCGCCCTCCCTGAATCCCACGTCTAGGAAGAGGAGGAGGAGCCCCTCTTGCTTGGGGGAAGGGGCTCCCG
>gene=chr20_3154248-3154572; species=panTro
CCAGCGGCTGCGGCAAACGCGAGCCCGCCCTCCGGCCACGCCCCCCAGGGCAGCCAATGCCCGGGCTGGGGCGGGGTGAGGCGCCTTAACCCCTTCGTCGCTGCGCCCCGCCCGCGCGTGGGACCCCTCAGCCTCACCCTCTCTAGGGCGCAGCAAGTCCGCCACGAACCCCTCTGCTCATCGCTCGTTACCCCCCAGGCCCTTGGGCTTGGGCTCAGGCCCAGTCGTTCCTCTGCAACAAATCCAATGGAACCGCGCCCTCCCTGAATCCCACGTCTAGGAAGAGGAGGAGGAGCCCCTCTTGCTTGGGGGAAGGGGCTCCCG
>gene=chr20_3154248-3154572; species=papHam
CCAGCGGCTGCGGCAAACGCGAGCCCGCCCTCCGGCCACGCCCCCCGGGACAGCCAATGCCCGGGCTGGGGCGGGGCGAGGCGCCTTAACCCCTTCGTCGCTGCGCCCCGCCCGCGCGTGGGACCCCTCCGCCTCACCCTCTCTAGGGCGCGGCAAGACAGTCACAATCCCCTCTGGTCATCGCTCGTTACCCCCCAGGCCCTTGGGCTTGGGTTTAGGCCCAGTCGTTCCTCTGCAACAAATCCAATGGAACCGCGCCCTCGCTGAATCCCACGTCTAGGAAGAGGGGGAGGAGCTCCTCTTGCTTGGGTGAAGGGGCTCCCG
>gene=chr20_3154248-3154572; species=ponAbe
CCAGCGGCTGCGGCAAACACGAGCCCGCCCTCCGGCCACGCCCCCCAGGGCAGCCAATGCCCGGGCTGGGGCGGGGTGAGGCGCCTTAACCCCTTAGTCGCTGCGCCCCGCCCGCGCGTGGGACCCCTCCGCCTCACCCTCTCTAGGGCGCAGCAAGTCCGCCACGAACCCCTCGGCTCATCGCTCGTTACCCCCCAGGCCCTTGGGCTTGGGCTCAGGCCCAGTCGTTCCTCTGCAACAAATCCAATGGAACCGCGCCCTCCCTGAATCCCACGTCTAGGAAGAGGAGGAGGAGCCCCTCTTGTTTGGGGGAAGGGGCTCCCG
>gene=chr20_3154248-3154572; species=rheMac
CCAGCGGCTGCGGCAAACGCGAGCCCGCCCTCCGGCCACGCCCCCCGGGACAGCCAATGCCCGGGCTGGGGCGGGGCGAGGCGCCTTAACCCCTTCGTCGCTGCGCCCCGCCCGCGCGTGGGACCCCTCCGCCTCACCCTCTCTAGGGCGCAGCAAGACAGCCACAATCCCCTCCGGTCATCGCTCGTTACCCCCCAGGCCCTTGGGCTTGGGTTTAGGCCCAGTCGTTCGTCTGCAACAAATCCAATGGAACCGCGCCCTCGCTGAATCCCACGTCTAGGAAGAGGGGGAGGAGCTCCTCTTGCTTGGGTGAAGGGGCTCCCG
>gene=chr20_4776130-4776297; species=hg19
GGCTGGGCCTCACTAGCCACTAGCAGCTCCACTCAGAGACTCCTGAGTTCTCCCTAAGGGAGGACTCTGACTCAGCAGCTCCCCTCGTATGACTCAGCAGCTCCCCTCCTGTGACCTCATCAGTGATTGCAGTGACAGGAAGGGGGCTCAATCACAACCACATCTGC
>gene=chr20_4776130-4776297; species=bosTau
GACTGAGCCTGGCTAGCCACTA-CAATGCCCCTTAGAGAGGTAGGG--TCTCCATGAGCGATGGC--AAGCCTTAGTGCTTCTCCTCTTGGACTCAGCATCTCCCTTCCT-----CTCATCATTGATTGTGATGACAGTCTGGAAGCCCAGTAACACCAACATATGA
>gene=chr20_4776130-4776297; species=calJac
AGCTGGGCCTCACTAGCCACCAGCAACTCTGCTGA---------GAGCTCTCCCTGAGGGAGGACTCTGACTCAACAGCT-CCCTCCTATGACTCAGCGGCTCCCCTCCTGTGACCTCATCAGTGATTGTGGTGACAGGAAGGGGGCCCAATCACAACCACATCTGC
>gene=chr20_4776130-4776297; species=canFam
GACGAGGCCTGATTGGCCACTAGTGATACCCCTGAGAGACTTGGGAATTTTCCATGAGGGAGGAC--AGGTCTTGGCGCTTCTC--------------------------CTGACCTCCCCCATGATTGCAGTGACAGGATGGTGGCCCAATCACACCCGCATCTGC
>gene=chr20_4776130-4776297; species=equCab
GGCTGAGCC----CGGCCACTAGCAGTATCCCCCAGAGACCTGGAAATTCTCCACGACAAAGGAC--ACGCCCTGGTGCTTCCCCTCTCTGACTCAGCACCTCCCCTCCTCTGACCTCCTCAGTGATTGTGGTGACAGGATGGAGGCCCAGTCACACCAACGTCTTC
>gene=chr20_4776130-4776297; species=gorGor
GGCTGGGCCTCACTAGCCACTAGCAGCTCCACTCAGAGACTCCTGAGTTCTCCCTAAGGGA-GACTCTGACTCAGCAGCTCCCCTCATATGACTCAGCAGCTCCCCTCCTGTGACCTCATCAGTGATTATGGTGACAGGAAGGGGGCCCAATCACAACCACATCTGC
>gene=chr20_4776130-4776297; species=panTro
GGCTGGGCCTCACTAGCCACTAGCAGCTCCACTCAGAGACTCCTGAGTTCTCCCTAAGGGAGGACTCTGACTCAGCGGCTTCCCTCGTATGACTCAGCAGCTCCCCTCCTGTGACCTCATCAGTGATTGCGGTGACAGGAAGGGGGCCCAATCACAACCACATCTGC
>gene=chr20_4776130-4776297; species=papHam
GACTGGGCCTCACTAGCCACTAGCAACTCCACTCAGAGACTCCTGAGTTCTCCCTGAGGGAGGACTCTGACTCAGCAGCTCTCCTCCTATGACTCAGCAGCT-CCCTCCTGTGACCTCATCGGTGATTGCAGTGACAGGAAGGGGGTCCAATCACAACCATGCCTGC
>gene=chr20_4776130-4776297; species=ponAbe
GGCTGGGCCTCAATAGCCACTAGCAACTCCACTCAGAGACTCCTGAGTTCTCCCTAAGGGAGGACTCTGACTCAGCAGCTCCCCTCGTATGACTCAGCAGCTCCCCTCCTGTGACCTCATCAGTGATTGCGGAGGCAGGAAGGGGGCCCAATCACAACCACGTCTGC
>gene=chr20_4776130-4776297; species=rheMac
GACTGGGCCTCACTAGCCACTAGCAACTCCACCCAGAGACTCCTGAGTTCTCCCTAAGGGAGGACTCTGACTCAGCATCTCCCCTCCTATGACTCGGCAGCT-CCCTTCTGTGACCTCATCAGTGATTGTGGTGACAGGAAGGGGGTCCAATCACAACCATGTCTGC
>gene=chr20_5892196-5892520; species=hg19
CTCCATCGCGCCTTCCTCCTGCGCCTCGCTTCTCCGGTCCAGCCGCCATCTTCCTTTCCGCACAGGGGCCGCCGAGCGGGGCCATGCAGCCAACGCTGCTTCTCAGCCTCCTGGGAGCCGTGGGGCTGGCGGGTGAGTGGGCGCGGCGGGCCGGTCAGCACCGCGGACAGCGCCAGCCTCGCTCTTCCCCGCCGCTCCCGCAGCCAGGCTGGCGGATCCCGGGAGAGAGGGAGGGTTGAGGGGAAGGTTTACCTCTTGCTTCGTTTCTTCTCCTCCCTGGGTGTTTTCCTTCAGCTCCTCCCACCCGTTTGACTTGGAAAAAGC
>gene=chr20_5892196-5892520; species=bosTau
CTTCATCTCGCCTTCCGTCCCCTTCTCATT-CACCCTTCCGACTGCTATCCTCTTCTCCGCGCAGATTTGGACGAGCGAGGCCATGCAGCCGGCCGCCCTTCTCGGCCTTCTGGGAGCCACGGTGGTTGCAGGTGAGTGGGCGCGGCTGGCCGTTCAGCACCGCGGACAGCGCCAGCCTCTGTCTCCTTGGCAGTTCTGGCATCTTGGCTGGTGGATACTGGGTGAGAGGGAGGGTTGAGTGAA-GGTCTCTCCCTTGATTAATTTCTTCCCTTCCCTGAGTGTTTCCCTTCAACTCCGCCCCAACATCTGACTTGGAAAAAGC
>gene=chr20_5892196-5892520; species=calJac
TTCCGTCGCGCCTTCCTCCTGCGCCTCGCTTCTCCGGTCCAGCCGCCATCTTCCTCTCCGCGCAGGGGCCGGCGAGCGGGGCCATGCAGCCAGCGCTGCTTCTCAGCCTCCTGGGAGCCGTGGGGCTGGCGGGTGAGTGGGCGCGGCGGGCCGGTCAGCACCGCGGACAGCGCCAGCATCGCTGTTCCCCGCCGCTCCCGCAGCCAGGCTGGCGGATCCCGGGAGAGACGGAGGGTTGAGGGGAAGGCTTATCTCTTGCTTCATTTCTTCTCCTTCCTGGGTGTTTTCCTTCAACTCCTCCCGCCCCTTTGACTTGGAAAAAGC
>gene=chr20_5892196-5892520; species=canFam
CTTTATCTTGCCTTCTGCCCGCATCTCACT-CACAGGTCCAGCCGCCATCCTCTT---CGTGCAGATTCGGGCAAGCGGAGCCATGCAGCCTGCAGTGTTTCTCTGCCTCCTGGGAGCTGCAGTGGTGGCCGGTGAGTGGGCTCCGCGGGCTGATCAGCACCGCGGACAGCGCTTGCCGCGTTC-TCTCGGCCGCTGGGGC-CGTAGGCTGATAGATACTGGGGGAGAGGAAGGGTTGGGTGGAAGATTTCTCCTTTGCTTAATT----------------------CCCGAAACTCTGCCTCATCGTCTGACTTGGAAAAAGC
>gene=chr20_5892196-5892520; species=equCab
CTTCATCTCGCCTTCCGTCCGCATCTCACT-CACCGGTCCAGCCGCCATCCTCTTCTCCGCGCAGATTCGGGCGAGCCGGGCCATGCAGCCGGCGGTGTTTCTCGGCCTCCTGGGTGCGGCGGTGGTGGCCGGTGAGTGGGTGCGGCGGGCCGTTCAGCACCGCGGACAGCGCTAGCCTCGGTCTTCACAGCCGCTCTGGCACATAGGCTGGCGGATACTGGGAGAGAGG--GGGTAGGGTCCAAGGTTTCTCCCTTGCTTAATTTCTTCTCTTCCCTGGGTGTTTCCCTTCAACTCCGCCCCATCGTCTCACTTGGAGAAAGC
>gene=chr20_5892196-5892520; species=gorGor
CTCCATCGCGCCTTCCTCCTGCGCCTCGCTTCTCCGGTCCAGCCGCCATCTTCCTCTCCGCACAGGGGCCGGCGAGCGGGGCCATGCAGCCAACGCTGCTTCTCAGCCTCCTGGGAGCCGTGGGGCTGGCGGGTGAGTGGGCGCGGCGGGCCGGTCAGCACCGCGGACAGCGCCAGCCTCGCTCTTCCCCGCCGCTCCCGCAGCCAGGCTGGCGGATCCCGGGAGAGAGGGAGGGTTGAGGGGAAGGTTTATCTCTTGCTTCGTTTCTTCTCCTCCCTGGGTGTTTTCCTTCAGCTCCTCCCACCCGTTTGACTTGGAAAAAGC
>gene=chr20_5892196-5892520; species=panTro
CTCCATCGCGCCTTCCTCCTGCGCCTCGCTTCTCCGGTCCAGCCGCCATCTTCCTCTCCGCACAGGGGCCGCCGAGCGGGGCCATGCAGCCAACGCTGCTTCTCAGCCTCCTGGGAGCCGTGGGGCTGGCGGGTGAGTGGGCGCGGCGGGCCGGTCAGCACCGCGGACAGCGCCAGCCTCGCTCTTCCCCGCCGCTCCCGCAGCCAGGCTGGCGGATCCCGGGAGAGAGGGAGGGTTGAGGGGAAGGTTTACCTCTTGCTTCGTTTCTTCTCCTCCCTGGGTGTTTTCCTTCAGCTCCTCCCACCCGTTTGACTTGGAAAAAGC
>gene=chr20_5892196-5892520; species=papHam
CTCCATCGCGCCTTCCTCCTGCGCCTCGCTTCTCCGGTCCAGCCGCCATCTTCCTCTCCGCACAGGGGCCGGCGAGCGGGGCCATGCAGCCAGCGCTGCTTCTCAGCCTCCTGGGAGCCGTGGGGCTGGCGGGTGAGTGGGCGCGGCGGGCCGGTCAGCACCGCGGACAGCGCCAGCCTCGCTCTTCCCCGCCGCTCCCGCAGCCAGGCTGGCGGATCCCGGGAGAGAGGGGGGGTTGAGGGGAAGGTTTATCTCTTGCTTCGTTTCTTCTCCTCTCTGGGTGTTTTCCTTCAACTCCTCCCACCCGTTTGACTTGGAAAAAGC
>gene=chr20_5892196-5892520; species=ponAbe
CTCCATCGCGCCTTCCTCCTGCGCCTCGCTTCTCCGGTCCAGCCGCCATCTTCCTCTCCGCACAGGGGCCGGCGAGCGGGGCCATGCAGCCAACGCTGCTTCTCAGCCTCTTGGGAGCCGTGGGGCTGGCGGGTGAGTGGGCGCGGCGGGCCGGTCAGCACCGCGGACAGCGCCAGCCTCGCTCTTCCCCGCCGCTCCCGCAGCCAGGCTGGCGGATCCCGGGAGAGAGGGAGGGTTGAGGGGAAGGTTTATCTCTTGCTTCGTTTTTTCTCCTCCCTGGGTGTTTTCCTTCAGCTCCTCCCACCCGTTTGACTTGGAAAAAGC
>gene=chr20_5892196-5892520; species=rheMac
CTCCATCGCGCCTTCCTCCTGCGCCTCGCTTCTCCGGTCCAGCCGCCATCTTCCTCTCCGCACAGGGGCCGGCGAGCGGGGCCATGCAGCCAGCGCTGCTTCTCAGCCTCCTGGGAGCCGTGGGGCTGGCGGGTGAGTGGGCGCGGCGGGCCGGTCAGCACCGCGGACAGCGCCAGCCTCGCTCTTCCCCGCCGCTCCCGCAGCCAGGCTGGAGGATCCCGGGAGAGAGGGGGGGTTGAGGGGAAGGTTTATCTCTTGCTTCGTTTCTTCTCCTCCCTGGGTGTTTTCCTTCAACTCCTCCCACCCGTTTGACTTGGAAAAAGC
>gene=chr20_10492256-10492533; species=hg19
gttccatcttctttgatgctcaccacctccctgtgaggaaagtactcttactaccccagcttcgcagatgacacttggaaaacgtaaggacccacagttaggtGGCCAGACTGAGAGCAGAGTGCTGAGTCACCACACGGTGCTGACTCAccctcttcacgtgacagcccttcctgtgtgtggagaccacagtggttttcttcttctctagtaaatagttgagttcctttgaccattccatgtgtaataatgttcaTTAAGTATGAAACTAAAATTT
>gene=chr20_10492256-10492533; species=bosTau
TTGTGatctgatttgctgctcaccatctgcctgtgaggaaggtactgttactatgcgagc-tcacagatgaggctcagagaaggcaaggaccc-caggTAG--GACCTCACTAGGACCAAGGTGCTGACT-----------------------CCCT----------CCGTCCCTGGGTGCCAAGA-CTGGCGCctttttttcttccatattatgtacttcatgctattgggcc-tcccacatagaatgatgttctca-gtcctgacacccggatag
>gene=chr20_10492256-10492533; species=calJac
GTTCCATCTTCTTTGATGCTCACCTC------------------CCCTTACTACCCCAGCTTCGCAGATGAGGCTTGGAG-----AAGGACC--CAGTTAGGTGGCCAGACTGAGAGCACAGTGCTGAGTCACCACATGGTGCTGACTCACCCTCTTCATGTGACAGCCCTTCCTGTGTATGGAGACTACAGTGCTTTTCCTCTTCTGTAGTAAATAGTTGAGTTCCTTTGGCCATTCCATGTATAATAATGTTCATTAAGTATGAAACTAACATTT
>gene=chr20_10492256-10492533; species=canFam
TTTCCTTctcagttgatgctcactacccacctttgaagaaggtactattactaccctgctttcacagacgagactcag---ggatgaggacct-cagttaggtgacCACACTAGGAGCAGAGCACTGAGTCACTACGTCATGCTGGCTCCCActctt--catgacagcccttcctgtgtgccaagaccatagtccttttttccttatattttaaatagttaagttccctcaaccattccacatg-agtaatattccta-aacatgacactcagatat
>gene=chr20_10492256-10492533; species=equCab
TTTCCGtctcgtttgatgctccccacccacctgtgaggcaggtactgctactcccctagtttcacagatgaggctcggagaaggtaagaacct-cagttgtgtggccgcactaggagcagagcactgagtcaccacatcacgctggctcctgctcttcacgtgacagcccttcctgtgtgccaagacctcagcccttttctccttccgtattaaat-----------------cattccacatataataatgtttcta-gacatggtacctagaaat
>gene=chr20_10492256-10492533; species=gorGor
gttccatcttctttgatgctcaccacctccctgtgaggaaag-actcttactaccccagcttcgcagatgaCGCTTGGAAAACGTAAGGACCCACAGTTAGGTGGCCAGACTGAGAGCAGA------------------------------------------------------------------------------------------------------------------------------------------------------------
>gene=chr20_10492256-10492533; species=panTro
gttccatcttctttgatgctcaccacctccctgtgaggaaagtactcttactaccccagcttcgcagatgacgcttggaaaacgtaaggacccacagttaggtGGCCAGACTGAGAGCAGAGTGCTGAGTCACCACACGGTGCTGACTCAccctcttcacgtgacagcccttcctgtgtatggagaccacagtggttttcttcttctctagtaaatagttgagttcctttgaccattccatgtgtaataatgttcaTTAAGTATGAAACTAAAATTT
>gene=chr20_10492256-10492533; species=papHam
GTTCCATcttctttgatgctcaccacctccctatgaggaaagtactcttactaccccagcttcgcagatgacgcttggagcacgtaaggacccacagttaggtggccagactgagagcagagcgctgagtcaccacacggtgctgactcACCCTCTTCACGTGATAGCGCTTCCTGTGTATGGAGACCACAGTGGTTTTCTTCTTCTCT-----ATATATGAGTTCCTTTGACCATTCCATGTATAATAATGTTCATTAAGTATGAAACTAAAATTT
>gene=chr20_10492256-10492533; species=ponAbe
gttccatcttctttgacgctcaccacctccctgtgaggaaagcactcttactaccccggcttcgcagatgaCGCTTGGAGAACGCAAGGACCCACAGTTAGGTGGCCAGACTGAGAGCAGAGTGCTGAGTCACCACACGATGCTGACTCAccctcttcacgtgacagcccttcctgtgtatggagaccacagtggttttcttcttctctagtaaatagttgagttcctttgaccattccatgtgtaataatgttcaTTAAGTATGAAACTAAAATTT
>gene=chr20_10492256-10492533; species=rheMac
-----------------------------------------------------CCCCAGCTTCGCAGATGACGCTTGGAGCACGTAAGGACCCACAGTTAGGTGGCCAGACTGAGAGCAGAGCGCTGAGTCACCACAGGGTGCTGACTCACCCTCTTCACGTGACAGCGCTTCCTGTGTATGGAGACCACAGTGGTTTTCTTCTTCTCT-----ATATATGAGTTCCTTTGACCATTCCATGTATAATAATGTTCATTAAGTATGAAACTAAAATGT
>gene=chr20_10764914-10765238; species=hg19
AGCTTTGGTTAATGTGTATACAAGATGGCAGTTTGATAACAGGTCTGAGCAAAGAAAGGGAAGAGAATTACAAAGAGAGGTGGAAGAATCCAGCCTTTTTAGAATGGAAAGTAATTTAGATGCAAATTTAGAAGATGACGGGAAGAGAAGTGAAGATGACTCAGCACTCCTGCTTCCTGTGTCCACACAAATGGGTGTCTTGTTTTTATTCAGCAAAAGACCAGCCAGGTGATAACACCTTTGGCATTACACCGGGTTGAGTTCAGGTTGCTGATCACAGAGTGAATGACATTAATAGACATGATATAAGCTGCTGCCTATTTT
>gene=chr20_10764914-10765238; species=bosTau
-----------atatatattCAAGATGGAAAGTTGGTAATAGTGACAGACAAGGAGAGGGAAGTGAACTGTGGAAAGAAGTAGGGGAATTCAGACTCCTTAGACTGGAAAGAAATTTAGATGTGAATTGAGA---------------ACATAAAGACACACCAGCACTGCTGCTTCCCGTGTGAACACATGTGC----CTTGATTTCATTCATCGAATGACCAGCTAGATGGTAGCACAGTTGGCATCACATAGGACTGAGTTTAGGCTGGTGATCACAGGGTGAATT------ATAGGTATTATGCAAACCGCTTTCTATTTT
>gene=chr20_10764914-10765238; species=calJac
AGCTTTGGTTAATGTGTATGCAAGATAGCAGTTTGATAAAAGGTCTGAGCAAAGAAAGGAAAGAGAATTACAAAGAGAAGTGAATGAATCCAGCCTTTTTAGAATGGAAAGTAATTTAGATGCAAATTTAGAAGATGATTCAAAGAGAAGAGAAGATGCCTCAGCACTCCTGCTTCTCATGTCCACACAAATGGGTGTCTTGTTTTTGTTCAGCAAAAGACCAGCCAGGTGATAATACCTTTGGCATTACACTGGGCTGGGTTTAGGCTGCTGATCCCAAAGTGAATAACATTAATAGATATGATGTAAGCTGCTGCCTATTTT
>gene=chr20_10764914-10765238; species=canFam
AGCCTGTGGTGATACATATTCAAGATGGCAGGTTGATAATGGGGAAAGGCAAGGCAGGGAAACAGAGTTGTGGAAAGAAAT-GAGGAATCCAGCCTCTTTAGAATGGAAAGTAA-TTAGATGTGAATGTAGAAT---------------GCCAAGATGTCCCCCAACTGCTGCTTTCTATGTCAACACAAATGAGTGTCACGATTTCATTCAGCAAATGACTAGGTAGGTGATGACACCTTTGGCATCACACAGGACTGAGTGCAGGGTGGTGACCACAGGGTTAATT------ATAGGTATTATGCAAACCACTGCCTATTTT
>gene=chr20_10764914-10765238; species=equCab
AGCCTA-GTTGATATGTAATCAAGATGGCAGGTTGGTAACAGGGATAGGCAAGAAAGGGAAACAGAATTGCTGAATGAAGC-AGGGAATCCAACCTCTTTAGATTGGAAAGAAATTTAGATGTGAATTTAGAGT---------------GTGAAGACATCCCAGGACTGCTGCTTCCTGTGTCAACACAAATGAGTATTTTGATTTCACTCGGCAAATGACCAGCTAGGTGGTGACACCTTTGGCATTGCACAGGACTGAGTTCAGGCTAGTGAACACAGGGTGTGTT------ATAGGTATGATGCAAACCACTGCCTGTTTT
>gene=chr20_10764914-10765238; species=gorGor
------------------------------------------------------------------------------------------------------------------------------------------------------------------------------------------------------------------------------------------------------------------------------------------------------------------------------------
>gene=chr20_10764914-10765238; species=panTro
AGCTTTGGTTAATGTGTATACAAGATGGCAGTTTGATAACAGGTCTGAGCAAAGAAAGGGAAGAGAATTACAAAGAGAAGTGGAAGAATCCAGCCTTTTTAGAATGGAAAGTAATTTAGATGCAAATTTAGAAAATGACGGGAAGAGAAGTGAAGATGACTCAGCACTCCTGCTTCCTGTGTCCACACAAATGGGTGTCTTGTTTTTGTTCAGCAAAAGACCAGCCAGGTGATAACACCTTTGGCATTACACCGGGTTGAGTTCAGGTTGCTGATCACAGAGTGAATGACATTAATAGACATGATATAAGCTGCTGCCTATTTT
>gene=chr20_10764914-10765238; species=papHam
AGCTTTGGTTAATGTGTATACAAGATGTCAGTTTGATAACAGGTCTGAGCAAAGAAAGGGAAGAGAATTACGAAGACAAGTAGAAGAATCCAGGCTTTTTAGAATGGAAAGTAATTTAGATGCAAATTTAGAAGATGATGGGAAGAGAAGTGAAGATGCCTCAGCACTCCTGCTTCCTGTGTCCACACAAATGGGTGTCTTGTTTTTATTCAGCAAAAGACCAGCCAGATGATAACACCTTGGGCATTACATCAGGCTGAGTTCAGGTTGCTGATCACAGAGTGAATGACATTAATAGACATGATGTAAGCTGCTGCCTATTTT
>gene=chr20_10764914-10765238; species=ponAbe
AGTTTTGGTTAATGTGTATACAAGATGGCAGTTTGATAACAGGTCTGAGCAAAGAAAGGGAAGAGAATTACAAAGAGAAGTGGAAGAATCCAGCCTTTTTAGAATGGAAAGTAATTTAGATGCAAATTTAGAAGATGACGGGAATTGAAGTGAAGATGCCTCAGCACTCCCGATTGCTGTGTCCACACAAATGGGTGTCTTGTTTTTGTTCAGCAAAAGACCAGCCAGGTGATAACACCTTTGGCATTACACCGGGTTGAGTTCAGGTTGCTGACCACAGAGTGAATGACATTAATAGACATGATATAAGCTGGTGCCTATTTT
>gene=chr20_10764914-10765238; species=rheMac
AGCTTTGGTTAATGTGTATACAAGATGGCAGTTTGATAACAGGTCTGAGCAAAGAAAGGGAAGAGAATTACGAAGACAAGTAGAAGAATCTAGCCTCTTTAGAATGGAAAGTAATTTAGATGCAAATTTAGAAGATGATGGGAAGAGAAGTGAAAATGCCTCAGCACTCCTGCTTCCTGTGTCCACACAAATGGGTGTCTTGTTTTTGTTCAGCAAAAGACCAGCCAGATGATAACACCTTGGGCATTACATCAGGCTGAGTTCAGGTTGCTGATCACAGAGTGAATGACATTAATAGACATGATGTAAGCTGCTGCCTATTTT
>gene=chr20_13975701-13976025; species=hg19
GTGAGCACGGACAATTCGTGTTGACCCTCGGTCTCCTCCCACTTCTACATCCTCCAAGTCCCTGAGGCGGCTTTCCGCTAGCTCGCCTGTCACTTGGCGCACCTGGCTCTACAGGCCACGCCCTCAAGTCTTCCAAGAGGCCAGCGGTAAGCGCGGTCCACCTCCCTCTCCCACTAGGCGTCGGCTTCACGCCGCGCCCACGTCTCGAGGACAGCTCCAGCCCCCTCGCTCCCTGGCTCCGCCCCCTCGCTCCCTGGCTCCGCCCCCTCCAGCTCCCTAGCGTCGTCGGCGTCGAGCCCGAGCCTGCGCCTGCGCGTGCGCCCT
>gene=chr20_13975701-13976025; species=bosTau
GCGAGCGAG---------TGCTGACTGACAT-C-CCTCCCACATATACACCTT-T-AGGCCCTGCGGCAGC---CC-----GTCTGCAGTCACCTGGCGCACCTGGCCCCATAGGCCACGCCCTCGGGTTCTCCCTGCGACCGGAGTGAAGC-CCAGC-TCTTCTCAGAGTTCCCGGGTGGCCGCCCCACGCCACGCCCCAGTCGTGA-ACCACCTCCAGCC---------------------CCCTCGCGCCCTGGCTCCACCCCCTCCAGCTCCCCAACGTCTCCGGCGTCAGGCCCGAgcctgcgcctgcgcctgcgcctT
>gene=chr20_13975701-13976025; species=calJac
GTGAGCACGGACAATTCGTGTTGACTCTTGGCCTCCTCCCGCTAGTACATCCTCCAAATCCCTGAGGCGGCTTT-------------------------CACCTGGCCTTCTAGGCCACGCCCTCAAGTCTTCCAAGAGGCCAGCGGAAAGCGCGGTCCACCTCCTGCTCCTCCTAGGCGTCAGCTTCATGCCCCGCCTCCGTCGCGAGGCCAGCTCCGGCCCTCGCGCTCCCTGGCTCCGCCC---------------------CCTCCAGCTCCCTAACGTCCTCCGCGTCGGGCCCGAGCCTGCGCCTGCGCGTGCGCCCT
>gene=chr20_13975701-13976025; species=canFam
GTAGGCGCGGACACTGCGCGTGGGCTCCGTC-CTCCTCCCAGCTTTACGCTCCTC-GGCCCCGCAGGCCGC---CCGCTGATTCGCCGGTCACCGAGCGCGCTCGGCCCGACAGGCCCCGCCCTCAGGTCCCCCGGGCGGCCGAGG-GAAGCGCCAGA-ACCTCACGCTCCTCCCAGGCGTCGGCGCCAGGCCCCGCCCCCAACGCGAGGCCCTCTCCGGCC---------------------TCCTCGCGCCTCGGCTCCGCCCCCTCCAGCTCCCCAGCGTCCTCGGCGTCGGGCCCGAGCCTGCGCCTGCGCGTGCGCCCT
>gene=chr20_13975701-13976025; species=equCab
---AGCATTGACAATCCTCGTGGACTCACAT-CTCCTCCCACTTTCACATCTTGC-AGTTCCTGAGGCAGC---CCGCTCGCTCCCCAGTCACCTGGCGCACCTGGCCCTATAGGCCACGCCCTCCGGTCCTCCTTCTGGCCGAGGAGAAGCCCCAGCTGTCTCACGCTCCTCCCAGGTGCCCGCTCCACGCTCCGCCCCCGTCGCCAGGCCGTTTCCAGCC----------------------CCTCGCGCCTTGGCTCCGCCCCCTCCAGCTCCCTAACGTCCTCGGCGTCGGGCCCGAGCCTGCGCCTGCGCGTGCGCCCT
>gene=chr20_13975701-13976025; species=gorGor
GTGAGCACGGACAATTCGTGTTGACCCTCGGTCTCCTCCCACTTCTACATCCTCCAAGTCCCTGAGGCGGCTTTCCGCTAGCTCGCCCGTCACTTGGCGCACCTGGCTCTACAGGCCACGCCCTCAAGTCTTCCAAGAGGCCAGCGGTAAGCGCGGTCCACCTCCCTCTCCCACTAGGCGTCGGCTTCCCGCCGCGCCCCCGTCTCGAGGACAGCTCCAGCCCTCTCGCTCCCTGGCTCCGCCCCCTCGCTCCCTGGCTCCGCCCCCTCCAGCTCCCTAGCGTCGTCGGCGTCGAGCCCGAGCCTGCGCCTGCGCGTGCGCCCT
>gene=chr20_13975701-13976025; species=panTro
GTGAGCACGGACAATTCGTGTTGACCCTCGGTCTCCTCCCACTTCTACATCCTCCAAGTCCCTGAGGCGGCTTTCCGCTAGCTCGCCCGTCACTTGGCGCACCTGGCTCTACAGGCCACGCCCTCAAGTCTTCCAAGAGGCCAGCGGTAAGCGCGGTCCACCTCCCTCTCCCACTAGGCGTCGGCTTCACGCCGCGCCCCCGTCTCGAGGCCAGCTCCAGCCCCCTCGCTCCCTGGCTCCGCCCCCTCGCTCCCTGGCTCCGCCCCCTCCAGCTCCCTAGCGTCGTCGGCGTCGAGCCCGAGCCTGCGCCTGCGCGTGCGCCCT
>gene=chr20_13975701-13976025; species=papHam
GTGAGTATGGACAATTCGTGTTGACCCTCGGTCTCCTCCCACTTGTACATCCTCCAAGTCCCTGAGGCGGCTTTCCGCTAGCTCGCCCGTCACTTGGCGCACCTGGCCCTACAGGCCACGCCCTCAAGTCTTCCAAGAGGCCAGCGGTAAGCGCGGTCCAACTCCCGCTCCTCCTAGGCATCGGCTCCAAGCCCCGCCCCCGTTTCGAGGCCAGCTCCAGCCCCCTCGCTCCCTGGCTCCGCCCCCTCGCTCCCTGGCTCCGCCTCCTCCAGCTCCCTAACGTCCTCGGCGTCGAGCCCGAGCCTGCGCCTGCGCGTGCGCCTT
>gene=chr20_13975701-13976025; species=ponAbe
GTGAGCACGGACAATTCGTGTTGACCCTCGGTCTCCTCCCACTTCTACATCCTCCAAGTCCCTGAGGCGGCTTTCCGCTAGCTCGCCGGTCACTTGGCGCACCTGGCTCTACAGGCCACGCCCTCAAGTCTTCCAAGAGGCCAGCGGTAAGCGCGGTCCACCTCCCTCTCCCACTAGGCGTCGGCTTCACGCCCCGCCCCCGTCTCGAGGCCAGCTCCAGCCCCCTCGCTCTCTGGCTCCGCCCCCTTGCTCCCTGGCTCCGCCCCCTCCAGCTCCCTAACGTCCTCGGCGTCGAGCCCGAGCCTGCGCCTGCGCCTGCGCTCT
>gene=chr20_13975701-13976025; species=rheMac
GTGAGTACGGACAATTCATGTTGACCCTCGGTCTCCTCCCACTTGTACATCCTCCAAGTCCCTGAGGCGGCTTTCCGCCAGCTCGCCCGTCACTTGGCGCACCTGGCCCTACAGGCCACGCCCCCAAGTCTTCCAAAAGGCCAGCGGTAAGCGCGGTCCAACTCCCGCTCCTCCTAGGAATCGGCTCCAAGCCCCGCCCCCGTTTCGAGGCCAGCGGCAGAcccctcgctccctggctccgccccctcgctccctggctccgcctcctcCAGCTCCCTAACGTCCTCGGCGTCGAGCCCGAGCCTGCGCCTGCGCGTGCGCCTT
>gene=chr20_14194680-14195004; species=hg19
AGGGGAAGTATAAAAAATTAAGGTATACATATATTATTTAAAGTAGACCAAAGTTAAGGCATAAATAAATAGTTAATAATTGAAGCATGTGAGTCAGTTAACTTTAAAACTGTACTTATTAAAGTCTTTGTTACTTTTAAGAAGACTATCCTACGCTTTGAGAAATTGCTGAGTCATGGTCATGATCACATCTGTGTTGTAGTTGTAGCCCCCCTGTATGGGAACTATGATTcctgccttcaggctaaaaggcattaaaagaaaacaaaaacaaaaacagagagaccatgtagtgccatccccttctttcaagtgtgaactcca
>gene=chr20_14194680-14195004; species=bosTau
AGGGGAAATGTAAAAAATTAACATATACATATATTATTTAAAATAGACCAAAGTTAAGGCCTA-AGTATTATTTAGTAATTGAAGTATGTGAGTGGGCTGAATTTAAAACCATACTTGTT-AAGTCATTGTTACTTTTAGGAAGAATGTTGCACGGTTTGGGAAATGTGC-CCTCA-----ACGTTCATGGCCCTCTTATAGTTGTAGGTATCTAGCATGGTGACTGTGAGCTTTGCGCTCTGGCTCAAAGATTA---AAAAAACCAA--AACAA------GAGACCA-CTGCTCTCCTCcctttctttc-actgtcaactctg
>gene=chr20_14194680-14195004; species=calJac
AGGGGAAATATAAAAAATTAAGATATACATATATTGTTTAAAGTAGACCAAAGTTAAGGC----ATAAATAGTTAATAATTGAAGTACATGAGTCAGTTAACTTTAAAACTATACTCATAAAA---TCTGTTACTTTTAGGAAGATTATCCTATGTTTTGAGAAATTGCTGAGTTATGGTCATGATCATATCCGAGTTGTAGTTTTAGCCACCGTGTATGGGAACTATGATGCCCACCTTCAGGCTAAAAG-------------------------------------------------------------------------
>gene=chr20_14194680-14195004; species=canFam
AGGGAATATGtaaaaaattaagatatatatatattatttaaaataGACCAAAGTATACACATA-AGTATTATTTAATAATTGAAGTATGTAGGTTGGTTGACTTTAAAACTTTTTTTA--AAAGTCTTTGTTACTTTAG-GAAGAATGTCACACAGTTTGAGGAATTGTTAAATCATAATCACCACCATGTCT--ATTGTAGTTGTAGTCACCTTACATTGGAACTGTGAGGATTACCCTCATACTCAAAATCAT---TAAA---CAA--AACAGAGCAAGAGGAtca-ctagtgtcattcccttcttcc-actgtcaattctg
>gene=chr20_14194680-14195004; species=equCab
AGGGGAAATGTAAAAAATTAAGATATGTATATGTTATTTAAAATAGACCAAAGTTAAGGGATA-ATCTTTATTCAGTTATTGAAGAGTGTGAGTTGGTTGACTTTAAAACTGTATTTGTTAAAGTCTTTGTTACTTTTGAGAAGAATGCTGCACAGTTTGAGAAATTGGCAAATCGTGATCCCGATCATGTC---ATGGCAGTTGTAgctctcttacacagggactgtgagagctgccctcaggctaaaagtcat---aaaaaaccaa--aaccaaacagggagccca-ctagtgccacccacttcatcc-aaggtcaactctg
>gene=chr20_14194680-14195004; species=gorGor
AGGGGAAGTATAAAAAATTAAGGTATACATATATTATTTAAAGTAGACCAAAGTTAAGGCATAAATAAATAGTTAATAATTGAAGCATGTGAGTCAGTTAACTTTAAAACTGTACTTATTAAAGTCTTTGTTACTTTTAAGAAGACTATCCTACGCTTTGAGAAATTGCTGAGTCATGGTCATGATCATATCTGTGTTGTAGTTGTAGCCCCCCTGTATGGGaactatgatgcctgccttcaggctaaaaggcattaaaagaaaacaaaaacaaaaacagagagaccatgtagtgccatccccttctttcaagtgtcaa-tcca
>gene=chr20_14194680-14195004; species=panTro
AGGGGAAGTATAAAAAATTAAGGTATACATATATTATTTAAAGTAGACCAAAGTTAAGGCATAAATAAATAGTTAATAATTGAAGCATGTGAGTCAGTTAACTTTAAAACTGTACTTATTAAAGTCTTTGTTACTTTTAAGAAGACTATCCTACGCTTTGAGAAATTGCTGAGTCATGGTCATGATCATATCTGTGTTGTAGTTGTAGCCCCCCTGTATGGGaactatgatgcctgccttcaggctaaaaggcattaaaagaaaacaaaaacaaaaacagagagaccatgtagtgccatccccttctttcaagtgtcaactcca
>gene=chr20_14194680-14195004; species=papHam
AGGGGAAGTATAAAAAATTAAGATATACATATATTATTTAAAGTAGACCAAAGTTAAGGCATAAATAAATAGTTAATAATTGAAGTATATGAGTCAGTTAACTTT-AAACTGCACTTATTAAAGTCTGTGTTGCTTTTGAGAAGATTATCCTACGCTTTGAGAAATTGCTGAGTCGTGGTCATGATCATATCTGTGTTGTAgttttagccaccctgtaagggaactatgatgcctgccttcaggctaaaaggcattaaaaa--aacaaaaacagaaacagagagaccatgtagtgccatccccttctttcaagtgtcaactcca
>gene=chr20_14194680-14195004; species=ponAbe
AGGGGAAGTAT-AAAAATTAAGATATACATATATTATTTAAAGTAGACCAAAGTTAAGGCATAAATAAATAGTTAATAATTGAAGTATATGAATCAGTTAACTTTAAAACTGTACTTATTAAAGTCTTTGTTACTTTTAAGAAGATTATCCTACGCTTTGAGAAATTGCTGAGTCATGGTCATGATCATATCTGTGTTGTAgttttagcccccctgtatgggaactatgatgcctgccttcaggctaaaaggcattaaaag-aaacaaaaacaaaaacagagagaccatgtagtgccatccccttctttcaagtgtcaactcca
>gene=chr20_14194680-14195004; species=rheMac
AGGGGAAGTATAAAAAATTAAGATATACATATATTATTTAAAGTAGACCAAAGTTAAGGCATAAATAAATAGTTAATAATTGAAGTATATGAGTCAGTTAACTTT-AAACTACACTTATTAAAGTCTGTGTTACTTTTAAGAAGATTATCCTACGCTTTGAGAAATTGCTGAGTCGTGGTCATGATCATATCTGTGTTGTAGTTTTAGCCACCCTGTAAGGGAACTATGATGCCtgccttcaggctaaaaggcattaaaag--aacaaaaacagaaacagagagaccatgtagtgccatccccttctttcaagtgtcaactcca
>gene=chr20_15988606-15988930; species=hg19
tgatgcagaaagccttgatgatttccttcccagctgatgctgtggcctctgtcaagggacatgcacgatggggagctcactatctttcgcaggagttcttttatcctcaaagattgagtgtttataaatgaactggattttcctgacgtttctgctgactcatcccagctttgctctgcagagggaactgaaatgaacctggcctgtatggcaagagtctcctaagtctttgaaggcaaagccttcctatagcgccccctatactgtcttctggttagtcgtttatctcgcctattccaaacgtctctcacgttacatggtttc
>gene=chr20_15988606-15988930; species=bosTau
tgaggcacacgaccctc-----ttccttcccagaagatgctgtaagctctgctacaggacgcatctgat-gggagctcatgccctta-atagtggttcttccatcttcagcgactgggtgctcataaatgaacttgactttcctgtggcctctgctcactcttcccagatctgtcctgcatggggaaccacagtgagtctggcccatatggcaagagcaccttgagtatttgaaggca--gtttgcaga-ctccccgcccgt---gtcta-ttgttagccactcgtcgaatttattccagataccccttgtcttatgagctttc
>gene=chr20_15988606-15988930; species=calJac
tgatgcataaagccctaatgatttccttcccagctgatgctgtgccctctgtcaagggacatacatcatggggagctcactacctttcacaggagttcttttatcctcaaagattgagtgtttataaatgaatttgattttcctgaagtttttgctgactcatcccagctttgctctacagagggaactgaaattaacct------------aagggtctcctaagtctttgaaggcaaagccttcatatagcaccccctgtaccatctactgcctagtcgttcacctctgtcattccaaacatctctcatattacgtggtttc
>gene=chr20_15988606-15988930; species=canFam
tgatgcacaaagcctca-----ttccttcccagaaga-gctgtagcttctgctgcagaacatacatcacggggaactcactacctttcctagcagcgccttcatccacaggggttgagtg-tcgaaaatgaacttgacttcactgcagcttctgcttatttgtgccagttcttccctgcctgggggattgaaatgagcctggcacacatggcgagagccccttgagtatttgaaggtg--gtttacaga-gccacctttgat---gtcttcttgttagtcactcacctgactcattccaaacacccctcacatcacaaggtttt
>gene=chr20_15988606-15988930; species=equCab
tgatgcacgaggcccta-----ttccttccaagtggatgatgtagcctctgccacaggacatacatgatggggagctcactaccattcatcgcagttcttccgttctctgagattgagtgttcaaaaatggatttgactttcctgtagcttctgttcatccatcccaattctgccctgcgtagggacctgaaatgagcctggcccatagaatgagaacccc-tgaatatttgaaggca--atttgcaca-gccacctcctgt---gtcttcttgttattcactcaccttatttattccagacacccctcatatgacaaggcttt
>gene=chr20_15988606-15988930; species=gorGor
tgatgcagaaagccttGATGAT--------------------------------------------------------------------------------------------------------------------------------------------------------------------------------------------------------------------------------------------------------------------------------------------------------------
>gene=chr20_15988606-15988930; species=panTro
tgatgcagaaagccttgatgatttccttcccagctgatgctgtggcctctgtcaagggacatgcacgatggggagctcactacctttcacaggagttcttttatcctcaaagattgagtgtttataaatgaactggattttcctgacatttctgctgactcatcccagctttgctctgcagagggaactgaaatgaacctggcctgtatggcaagagtctcctaagtctttgaaggcaaagccttcctatagcgccccctatactgtcttctggttagtcgtttatctcgcctattccaaacgtctctcacattacatggtttc
>gene=chr20_15988606-15988930; species=papHam
tgatgcacaaagccttaatgatttccttcccagctgatgctgtggcctctgtcaagggacaggcatgatggggagctcactacctttcatgggagttcttttatcctcaaagattgagtgtttacaaatgaacttgattttcctgacgtttctgctgactgatcccagctttgctctgcagagggaactgaaatgaacctggcctgtatggcaagagtctcctaagtctttgaaggcaaagccttcatatagcgccccctatactgtcttctggttagttgtttatctcggctattccaaacgtctctcatattacatggtttc
>gene=chr20_15988606-15988930; species=ponAbe
tgacgcagaaagccttaatgattttcttcccagctgatgctgtggcctctgtcaagggacatgcacgatggggagctcactacctttcacaggagttcttttatcctcaaacattgagtgtttataaatgaactggattttcctgatgtttctgctgactcatcccagctttgctctgcagagggaactgaaatgaacctggcctgtatggcaagagtctcctaagtctttgaaggcaaaggcttcctatagcgccccctatactgtcttctggttagtcgtttatctctcctattccaaacatctctcacattacatggtttc
>gene=chr20_15988606-15988930; species=rheMac
tgatgcacaaagtcttaatgatttccttcccagctgatgctgtggcctctgtcaagggacaggcatgatggggagctcactacctttcacaggagttcttttatcctcaaagattgagtgtttacaaatgaacttgattttcctgacgtttctgctgactcatcccagctttgctctgcagagggaactgaaatgaacctggcctgtatggcaagagtctcctaagtctttgaaggcaaagccttcatatagcgccccctatactgtcttctggttagttgtttacctcggctattccaaacatctctcatattacatggtttc
>gene=chr20_17005212-17005536; species=hg19
GATTCCAACTTCTGTGTAGAGTAGAACTGTGGGCTCCTGTCCACTGCATGCCCTTTCTGTGAGTCAGAGGACATGCTCTCCTTGACTCCTCCCATGGAGGGGCTCTTCCATTAGCATACCACAACAGAGAAAAGAATCTGCACAATCATGCAGTCTCTCCAGGGTTCAAAGAAAGCGGCATTGTGCTGAAGTATGGAGGTGAAATTCTCATTCTCTTAGTAACTGCTACTAGAATGTTTCTTATTTGGGAAATTAACCTTTGATCTGGTAGCTGAGATCGTGAGGATAAAAACGTGCTATCTGAAGGAGGTGGAACTATAAAAT
>gene=chr20_17005212-17005536; species=bosTau
GGCTCCAAGTCTCATGCTCAGGACAGCTGTGGGTTCATGTCCACTGCTCG-CCTTTCTGTGACTCCAAGAGCAGCCTCTTCCTGGCAGGGAATGTACTTGTTCTG-TCCATTAGGAAATCACCACAGAGAAAAGAACCCATATAATGATGCAGTCTTCCAGGGGTTCAGAGAAAGCGGAATTGTGCTCATCTATGGAGGTGAAATGTCCATTCTCTTAATCGCTACTACTCAGATGCTTCTTATTTGGGAAATTGCCCTTTACTTTAGAAGCTGAGATCCTGA-GGG--AAAAGT---GTGTGAAGGAGGCAGTTCTATCAAAG
>gene=chr20_17005212-17005536; species=calJac
GATTCCAACTTCCGTGTTGCATAGAACTGTGGGCTCCTGTCCACTGCATGCCCTTTCAGTGAGTCGGAGGACATGCTCTCCTTGACTCCTACCATGGC-----TCTTCCATTAGCATACTACAACAGAGAAAAGAATCTGCACAATCACGCAGTTTCTCCAGGGTTCAAAGAGAGCGGCATCGTGCTGATGTACGGAGATGAAATCCTCATTCTCTTAGTAACTGCTACATGAATGCTTTTTATTTGTGAAATTAACCTTTGATTTGGTAGCTGAGATCATGAGGATAAAAACACGCTATCTGAAGGAGGCGGAACTATAAAAT
>gene=chr20_17005212-17005536; species=canFam
GATTTCAAGTCTCACACTTAGTAGAACTATGGATTTCTGTGCACTGCAAG-GCTTTCTGTGAATCCGAGGATAGCCTCTCCTTGACGTGTAACATGTTTGATCTGTTCCATTAGCATAGCACAGCAGAGAAAAAAATCTATATAACGCTGCGAGCTTTAAGGGGTTCAAAGAAAGTGGAATTGTGCTCATATTCAGAGATAAAATGTCCATTCTCTTAATAGCTACTACTGGAGTGTTTCTTATTTGGGAAATTACCCTTTGCCTTAGTAGTTGAGATCCTGAGGG---AAAGAG---GTCTCCAGGAGGCAGGACTACAAAAT
>gene=chr20_17005212-17005536; species=equCab
GATTCCAAG-----CGGTTAATAGAACT-TGGGTTCCTGTCCACTGAGTGCCCTTTCTGTAAATCAGAAGATATCCTCTCCTGGATGTGTGACATGGTTGGTCTGTTCCATTAGCA----ACAACAAAGGAGAGAATCTACAT-ATAACGCAGACTTGTGTGAATTCATGTAATG---AATTGGGCTCACATATGGACATGAAATTCCCATTCTCTTAATAGCTACTACTAGAATGTTTCTTATTTGGGAAATTACCATTTCCTT---------------------------------GTCTGAAGGAGGCAGGTTTATAAAAT
>gene=chr20_17005212-17005536; species=gorGor
------------------------------------------------------------------------------------------------------------------------------------------------------------------------------------------------------------------------------------------------------------------------------------------------------------------------------------
>gene=chr20_17005212-17005536; species=panTro
GATTCCAACTTCTGTGGTGAGTAGAACTGTGGGCTCCTGTCCACTGCATGCCCTTTCTGTGAGTCAGAGGACATGCTCTCCTTGACTACTCCCATGGCGGGGCTCTTCCATTAGCATACCACAACAGAGAAAAGAATCTGCACAATCATGCAGTCTCTCCAGGGTTCAAAGAAAGCGGCATTGTGCTGATGTATGGAGGTGAAATTCTCATTCTCTTAGTAACTGCTACTAGAATGTTTCTTATTTGGGAAATTAACCTTTGATCTGGTAGCTGAGATCGTGAGGATAAAAACGTGCTATCTGAAGGAGGTGGAACTATAAAAT
>gene=chr20_17005212-17005536; species=papHam
GATTCCAACTTCTGTGTTGAATAGAACTGTGGGCTCCTGTCCACTGCATGCCCTTTCTGTGAGCCAGAGGACATGCTCTCCTTGACTCCTCCCATGGCGGGGCTCTTCCATTAGCATACCACAACGGAGAAAAGAATCTGCACAATCATGCAGTCTCTCCAGGGTTCAAAGAAGGCGGCATTGTGCTGAGGTACGGAGGTGAAATTCTCATCCTCTTAGTAACTGCTACTAGAATGTTTCTTATTTGGGAAATTAACCTTTGATTTGGTAGCTGAGATCGGGAGGATAAAAAAGTGCTATCTGAAGTAGGTGGAACTATAAAAT
>gene=chr20_17005212-17005536; species=ponAbe
GATTCCAACTTCTGTGTTGAATAGAACTGTGGGCTCCTGTCCACTGCATGCCCTTTCTATGAGTCAGAGGACATGCTCTCCTTGACTCCTCCCATGGCGGGGGTCTTCCATTAGCATACCACAACAGAGAAAAGAATCTGCACAATCATGCAGTCTCCCCAGGGTTCAAAGAAAGCGGCATTGTGCTGATGTATGGAGGTGAAATTCTCATTCTCTTAGTAACTGCTACTAGAATGTTTCTTATTTGGGAAATTAACCTTTGATTTGGTAGCTGAGATCGTGAGGATAAAAAAGTGCTATCTGAAGGAGGTGCAACTATAAAAT
>gene=chr20_17005212-17005536; species=rheMac
GATTCCAACTTCTGTGTTGAATAGAACTGTGGGCTCCTGTCCACTGCATGCCCTTTCTGTGAGCCAGAGGACATGCTCTCCTTGACTCCTCCCATGGCGGGGCTCTTCCATTAGCATAGCACAACGGAGAAAAGAATCTGCACAATCATGCAGTCTCTCCAGGGTTCAAAGAAGGCGGCATTGTGCTGACGTACGGAGGTGAAATTCTCATCCTCTTAGTAACTGCTACTAGAATGTTTCTTATTTGGGAAATTAACCTTTGATTTGGTAGTTGAGATCGGGAGGATAAAAAAGTGCTATCTGAAGGAGGTGGAACTATAAAAT
>gene=chr20_17517558-17517882; species=hg19
aatctcacatgttgaagtcctaactccctcaaaatgtggctgccttcagagatggggcctgtaaagaggtaattgaggctgttagggtggacccgtctgtggtgctttgttctggaagccctagcaaacgaatacaCTGCTCTAACACTCTGACTCTGCACCTTTTACCATCCGTCCTTTACCCAGAACATGCAAATGTCTGCCACAAGAGGGCCACCCTATACTAAAATTGAATGCCCTGCCACATGGTCCCACCAGGGTGCAGCTTGAAGCCTTTCCACCAAACTGGACCAACTCAAAAGGTAAGTCAGCCATGGAAAGTGA
>gene=chr20_17517558-17517882; species=bosTau
agattcatatgttgaagtcctcaccccctcagaatgtgactgtatttggaaacagggcctttgaagaggtaaatgaggtcatgtgggtgggcccgtctgcgggactttgtaatggcagccctGATCGTCTAAG--GCTGCGGGAGCATTCTGATTCTATACCTTTGATAGTCTA-TCCTTTCCCAGGACATAGAGATGTGTGCCACAAGAGGGCCACGCTGCCCTGAGAGTGGACA-CCTGCCTCCTGACCCCTAGGGGATGCAGCTTGAAGCCGTGCCACCAAACTGGAACAA---------CAGGTCCTGC-AGGAGAGGAA
>gene=chr20_17517558-17517882; species=calJac
aatctcacgcgttgaagtcctaactccctcaaaaggtggctgcctttggaaattgggcctgtaaagaggtaattgaggccgttagagtggactcCTCTACGGTACTTTTT----------CTGGCAAACAAATACACTGTTCTAACAC--------------------------TCCTTTTCCCAGAACATACAAATGTCTGCCACAAGAGGGCAACCCTGCACTAAAATTGAATGCCCTGCCACGTGGTCCCAGCAGGGTGCAGCTTGAAGCCCTTCCACCAAACTGGATCAACTCAAAATGTAAGTCAATCATGGAAAGTGA
>gene=chr20_17517558-17517882; species=canFam
aaattca--cgtttgaatttcaac---tttggaatgaaactatatttggagataggg-ctttaaagaggtaaatgaggtcatatgagtgggcct-tctatgttactttgttatggcagccccagcaaactgat--aaggctctaaca---------CTCTCCTTTTATAGGACATACTTTCCCCAGGATATACAAATGTCTGCCACAAGAGGGCCATGCTGCCCTAAGAGTGAACACTCTGCTCCCCAGCCCCCAGGTGATGCAGATTGAGGCCTTTCCACAAAACTGGATAGACCAAAAAAACGAGCCATC------AAGGAG
>gene=chr20_17517558-17517882; species=equCab
gacttca------------------------gactgtgactgtgtttggagacaggc-ctttaaagaggtaaatgaggtcatctgggtgggccc-tctgtggtgctttgttatggcagccctagcagactaac--aCTGCTCTAACA---------TGCACCTCTTATAGTCCATCCTTTTCCCAGGACATACAAAAGTCTGCCACAAGAGGGCCACGCTGCCCTAAGAGTGAGCG-GCTGCCTCCTGGCCCCCAGG-GATGCCGATTGAAGCCCTTCC-CTAAACGGGACCGACTCAAAAGGCAAGTTAGCC-TGGAAAGGAG
>gene=chr20_17517558-17517882; species=gorGor
------------------------------------------------------------------------------------------------------------------------------------------------------------------------------------------------------------------------------------------------------------------------------------------------------------------------------------
>gene=chr20_17517558-17517882; species=panTro
aatctcacatgttgaagtcctaactccctcaaaatgtggctgccttcagagatggggcctgtaaagaggtaattgaggctgttagggtggacccgtctgtggtgctttgttctggaagccctagcaaacgaatacaCTGCTCTAACACTCTGACTCTGCACCTTTTACCATCCGTCCTTTTCCCAGAACATGCAAATGTCTGCCACAAGAGGGCCACCCTATACTAAAATTGAATGCCCTGCCACATGGTCCCACCAGGGTGCAGCTTGAAGCCTTTCCACCAAACTGGACCAACTCAAAAGGTAAGTCAGCCATGGAAAGTGA
>gene=chr20_17517558-17517882; species=papHam
aatctcacatgttgaagtcctaactccctcaaagtgtggctgccttcagagatggggcctgtaaagaggtaattgaggccgttagggtggacccatctgtggtgctttgttctggaagccctagcaaacgaatataCTGCTCTAACA--CTGA--CTGCACCTTTTACCATCC-TCCTTTTCCCAGAATATGCAAATGTCTGCCACAAGAGGGCCACCCCGCGCTAAAATTGAATGCCCTGCCACATGGTCCCTCCAGGATGCAGTTTGAAGCCTTTCAACCAAACTGGACCAACTCAAAAGGTAAATCAGCTATGGAAAGTAA
>gene=chr20_17517558-17517882; species=ponAbe
aatctcacatgttgaagtcctaactccctcaaaatgtggctgccttcagagatggggcctgtaaagaggtaattgaggctgttagggtggacccgtctgtggtgctttgttctggaagccctagcaaacgaatacaCTGCTCTAACCCTCTGACTCTGCACCTTTTACCATCCGTCCTTTTCCCAGAACATGCAAATGTCTGCCACAAGAGGGCCACCCTGTACTAAAATTGAATGCTCTGCCACATGGTCCCACCAGGGTGCAGCTTGAAGCCTTTCCACCAAACTGGACCAACTCAAAAGGTAAGTCAGCCATGGAAAGTGA
>gene=chr20_17517558-17517882; species=rheMac
aatctcacatgttgaagtcctaactccctcaaagtgtggctgccttcagagatggcgcctgtaaagaggtaattgaggccgttagggtggacccatctgtggtgctttgttctggaagccctagcaaacgaatataCTGCTCTAACA--CTGA--CTGCACCTTTTACCATCCCTCCTTTTCCCAGAATATGCAAATGTCTGCCACAAGAGGGCCACCCCGCGCTAAAATTGAATGCCCTGCCACATGGTCCCTCCAGGGTGCAGTTTGAAGCCTTTCCACCAAACTGGACCAACTCAAAAGGTAAATCAGCTATGGAAAGTAA
>gene=chr20_19796257-19796581; species=hg19
TGCATGTGTGTGGTTTTAATTTTTAGGTTTGTTTCCCCTCAACCTTTTCTTTGAGTTAATGTGAATCACAGCTGTATTTTTCATTCCTGAGCACTGTGATTCATTGCCGTTGACTTCCTCTGGAGCCCGCTACACCACAGAGTCCTGTGGGAAACTGATTAGTCACTGCTGAGCAAGGTACCTTGCAAGCCATGGTCAGCATCGGCTCAAACAACTGTCTTTGGGCAACGATGAAAGTTGTTGTAGCATCTTCCTTTGGGAAAGTAAGAAAGCTTCCCTTTAGGGGTTCATATAGTTTGTAGCAATCCATGGATTCATCTTGAT
>gene=chr20_19796257-19796581; species=bosTau
TAAGAGTGTGTGGTTTTAATTTCTGTGTTTTTTCTCCCTCAACCTTTTCCTCTAGTTAATGTGAATCACA-TTGTATTTTCCACTCCTGGACAC--TGATTCATAGCCATCCACTTCCTCCCAAGCTCAGCAAACCACCAGGTCCTCTGGGAAATGGATTAGTCACAGCCCAGCCAGGCACCTTGCGTG-CATGGTCGGTATTAGCTCCAACAGTCATTTTAGGAGGAAGGTAAAAACTGCTGCACCATCTTCCTTTGGGGAAGGAATAAGGCCTTAGTTTGGGGGTCTGTATGGCCTGTCACACTCCTTGGCTTCATCTCTAC
>gene=chr20_19796257-19796581; species=calJac
TGCTTGTGTGTGGTTTTAATTTTTAGGTTTGTTTCCCCTCAACCTTTTCTTTGAGTTAATGTGAATCACAGCTGTAGTTTTCATTCCTGAGCACTGTGATTCACGGCCATCAGCTTCCTCTGGAGCCCACTATACCACAGAGCCCTGTGGGAAACTGATTAGTCACTGCCGAGCAAGGTACCTTGCATGCCGTGGTCAGCATCAGCTCAAACAACTGTCTTTGGGCAACACTGAAGGTTGCTGTAGTATCTTCCTTTGGGGAAGTAAGAAAGCTTTTCTTTAGGGGTTCTTAGGGTTTGTAGCAATCCATGGATTTATCTTGAT
>gene=chr20_19796257-19796581; species=canFam
TGAGTGTGTGTGGTTTTAATTTTTGGGTTTTTTCTCCCTAAACCTTTTCTTTTAGTTAATGTGAATCATA-TTATATTTTCCACTCCTGACCACTGTGATTCATGGCCATCTATTTCCTCCGGAGCTCACTGCTCCACAGAGTCCTCTGGGAAACTGATTAGTCACCACCAAGCAAGGCACCTTGCGTGCCCTGGACGGCATCTGCTCCAACAACTATTTTTAGAGAAAGATGAAAGTCGCTATAGCATCTTCCTTTGGGGAAGTAATAGGGCATTAGTTCAGGGGTTTGTATG--------CACTCC-TGGGTTCATCTTTTT
>gene=chr20_19796257-19796581; species=equCab
TACGAGTGTGTGGTTTCAATTTTTATGTTTTTTCTCCCTTAACCTTTTCTT----TTAATGTGAATCAGT-TTGTAGTTCCCACTCCTGAGCACTGTGATTCATTGCCGTCCACTTCCTCTGGAGCTCACGACACCACAGAGTCCTCTGGGAAATCGATGAGTCAT----------GGCACCTTGCCTGCCGTGGTCGGCGTCAGCTCCAACAACTGTTTTCAGAGGAAGGCGAAAGTTACTCTAGCATCTTCCTCTGGGGAATTAATAAAGCCTTAGTTTGGGGATTTGTATGGCTTGTCACACTCCATGGATTCGTCTTTAT
>gene=chr20_19796257-19796581; species=gorGor
-------GTGTGGTTTTAATTTTTAGGTTTGTTTCCCCTCAACCTTTTCTTTGAGTTAATGTGAATCACAGCTGTATTTTTCATTCCTGAGCACTGTGATTCATTGCCATTGACTTCCTCTGGAGCCCACTACACCACAGAGTCCTGTGGGAAACTGATTAGTCACTGCTGAGCAAGGTACCTTGCATGCCATGGTCAGCATCGGCTCAAACAACTGTCTTTGGGCAATGATGAAAGTTGTTGTAGCATCTTCCTTTGAGTAAGTAAGAAAGCTTCCCTTTAGGGGTTCATATAGTTTGTAGCAATCCATGGATTCATCTTGAT
>gene=chr20_19796257-19796581; species=panTro
TGCATGTGTGTGGTTTTAATTTTTAGGTTTGTTTCCCCTCAACCTTTTCTTTGAGTTAATGTGAATCACAGCTGTATTTTTCATTCCTGAGCACTGTGATTCATTGCCATTGACTTCCTCTGGAGCCCACTACACCACAGAGTCCTGTGGGAAACTGATTAGTCACTGCTGAGCAAGGTACCTTGCATGCCATGGTCAGCATCGGCTCAAACAACTGTCTTTGGGCAACGATGAAAGTTGTTGTAGCATCTTCCTTTGGGGAAGTAAGAAAGCTTCCCTTTAGGGGTTCATATAGTTTGTAGCAATCCATGGATTCATCTTGAT
>gene=chr20_19796257-19796581; species=papHam
TGCGTGTGTGTGGTTTTAATTTTTAGGTTTGTTTCCTCTCAACCTTTTCTTTGAGTTAATGTGAATCACAGCTGTATTTTTCATTCCTGAGCACTGTGATTCATTGCTATTGACTTCCTCTGGAGCCCACTATACCACAGAGTCCTGTGGGAAACTGATTAGTCACTGCGGAGCAAGGTACCTTGAATGCTGTGGTCAGCATCAGCTCAAACAACTGTCTTTGGGCAGTGATGAAAGTTACTGTAGCATCTTCCTTTGGGGAAGTAAGAAAGCTTCCCTTTAGGGGTTCATATGGTTTGTAGCAATCCTTGGATTCATCTTGAT
>gene=chr20_19796257-19796581; species=ponAbe
TGCGTGTGTGTGGTTTTAATTTTTAGGTTTGTTTCCCCTCAACCTTTTCTTTGAGTTAATGTGAATCACAGCTGTATTTTTCATTCCTGAGCGCTGTGATTCATTGCCATTGACTTCCTCCGGAGCCCACTACACCACAGAGTCCTGTGGGAAACTGATTAGTCACTGCCGAGCAAGGTACCTTGCATGCCGTGGTCAGCATCAGCTCAAACAACTGTCTTTGGGCAACGATGAAAGTTGCTGTAGCGTCTTCCTTTCGGTAAGTAAGAAAGCTTCCCTTTAGGGGTTCATATGGTTTGTAGCAATCCATGGATTCATCTTGGT
>gene=chr20_19796257-19796581; species=rheMac
TGCGTGTGTGTGGTTTTAATTTTTAGGTTTGTTTCCCCTCAACCTTTTCTTTGAGTTAATGTGAATCACAGCTGTATTTTTCATTCCTGAGCACTGTGATTCATTGCCATTGACTTCCTCTGGAGCCCACTACACCACAGAGTCCTGTGGGAACCTGATTAGTCACTGCCGAGCAAGGTACCTTGCATGCCGTGGTCAGCATCAGCTCAAACAACTGTCTTTGGGCAGTGATGAAAGTTGCTGTAGCATCTTCCTTTGGGGAAGTAAGAAAGCTTCCCTTTAGGGGTTCATATGGTTTGTAGCAATCCTTGGATTCATCTTGAT
>gene=chr20_21486972-21487296; species=hg19
CCACTCACCGGGCTCCGACCCGGGCCGCGAGTCCGCTGATGCGCAGCTGCCTCCGGCGGCTCCCGGGCTCTGCCCGGACCCGCGCGCAGAGACGCTCGGGAACGCTGGGCTCGGGCGCCTCCTGGCGGCGGCAGCACGCGGCACACGCTCGGTTCTCCGGCCCGAGGGGGCGCGTGGAGCGTACGCGGGATCCGCGCGCGGGCCTGGGCTGCTGGCCCACATTTCCCCGCTTGCTCGGATGGCGGCGCTGAGGCCTATTCGCCTCTTTATTAATAACGATGCCTCGGGAGGGAAAAAATAGAGCCTTTAAAAATCAGAGTGCGA
>gene=chr20_21486972-21487296; species=bosTau
--CCT-------CACTGGGCCTGGTTGCGGGACCTGGAGGGCGCGGCTGCCTCCGGC---------GCTCTCCCGGGGCG--TGGG--------CGAGGGGCCGAGGGGCTGGAGCGCCTCCTggcggcg---gcgcgcggcccgcg-cggTGCCCCCTACCCCGGCCCGT-------GCGTCTCCGGGTTCCCTGCGC-GTGGTGGCCGGCGGGCCTGCATTTCTTGACTTGCTCGGGTGGCGGCGCCGAGGCCTATTCGTCTTCTTATTAATAGTGATGCCCCGGAAGGGGGAAAATTGAGTCCTTAAAAACCATACAGGAT
>gene=chr20_21486972-21487296; species=calJac
CCCCTCACCCTGCTCCGACCCGGGCCGCGCTTCCGCTGCTGCGCAGCTGCCTTC---------TGGGCTCGGCCCGGCCCGGCGCG--GAGACGCTCGGTAACGCGGGGCTCGGGCGCCTCCTGGCGGCGGTAGCGCGCGGCACACACTCGGTTCTCGGGCCAGTGGCGGGGCGTGGGGCGGACGCGGGATCCGCGCGCGGGCCAGGGCTGCGGGCCCGCATTTCCCCACTTGCTCGGTTGGCGGCGCTGAGGCCTATTCGCGTCTTTATTAATAACGATGCCTCGG--GGGGAAAAATAGAGGCTTTAAAAATCAGAGTGCGA
>gene=chr20_21486972-21487296; species=canFam
----------------------------------------------------------------------------------------------------------------------------------------------------------------------------------GCGGGCGTGAGTTCCGCGTCCGGAGGTGGCCTTAGGGCCTGCACTTCCCCACGTGCCCGGGTGGCGGTGCCGAGGCTTAGACGCCTCTTTATTAATAATGATGCCCCGGAAAAAAAATATTAGAGCCTTTAAACACAAGACTGCGT
>gene=chr20_21486972-21487296; species=equCab
CCCCT-------CACCGGCCTGGGCCATGGAACC-TCTGGAGCAGGTCTCCTCCGGC---------GCTCTTCCGGGACT---AGG------CAAGCGGGAGCGCGGTGCGGGGGCGCCTCCTGGCGGCCGCGGCGTGCGGGCCTCG-CAGTCTCTCCCACTCCGGGCAGT-------GCGGGACTCCGCTTCTGGCGCTGGGGCGGCCCTCTGGTCTGCGTTTCCCCACTTGCTCGGGTGGGGGCGCCGAGGCCTATGCGCCTCTTTATTAATAACGATGCCCCGGAAAAAAAAAATTAGAGCCTTTAAAAACCAGACGG---
>gene=chr20_21486972-21487296; species=gorGor
------------------------------------------------------------------------------------------------------------------------------------------------------------------------------------------------------------------------------------------------------------------------------------------------------------------------------------
>gene=chr20_21486972-21487296; species=panTro
CCACTCACCGGGCTCCGACCCGGGCCGCGAGTCCGCTGATGCGCAGCTGCCTCCGGCGGCTCCCGGGCTCTGCCCGGACCCGCGCGCAGAGACGCTCGGGAACGCTGGGCTTGGGCGCCTCCTGGCGGCGGCAGCACGCGGCACACGCTCGGTTCTCCGGCCCGAGGGGGCGCGTGGAGCGTACGCGGGATCCGCGCGAGGGCCTGGGCTGCTGGCCCACATTTCCCCGCTTGCTCGGATGGCGGCGCTGAGGCCTATTCGCCTCTTTATTAATAACGATGCCTCGGGAGGGAAAAAATAGAGACTTTAAAAATCAGAGTGCGA
>gene=chr20_21486972-21487296; species=papHam
CCACTCACCCGGCTCCGACCGGGGCCGCGAGTCCGCTGATGCGCAGTTGCCTCCGGCGGCTCCCGAGCTCGGGCCAGACCCGCGCGCAGAGACGCTCGGGAACGCGGGGTTCGGGCGCCTCCTGGCGGCGGCAGCAAGAGGCACACGCGCTGTTCTCCCGCCCGAGGGGGCGCGTGGAGCCGACGCGGGATCCGCGCGCGGGCCTTGACTGCAGGCCCGCATTTCTTCGCTTGCTCGGATGGCGGCGCTGAGGCCTATTCGCCTCTTTATTAATAACGATGCCTCGGGAGGGAAAAAACAGAACCTTTAAAAATCAGAGTGCGA
>gene=chr20_21486972-21487296; species=ponAbe
CCACTCAACGGGCTCCGACCCGGGCCGCGAGTCTGCTGATGCGCAGCTGCCTCCGGCGGCTCCCGGACTCTGCCCGGACCCGCGCGCAGAGACGCTCGGGAACGCTTGGCTCGGGCGCCTCCTGGCGGCGGCAGCACGCGGCACACGCTCGGTTCTCCTGCCCGAGGGGGCGCGTGGAGCGTAGGCGGGATCCGCTCGCGGGCCTGGGCTGCTGGCCCACATTTCCCCGCTTGCTCGGATGGCGGCGCTGAGGCCTATTCGCCTCTTTATTAATAACGATGCCTCGGGAGGGAAAAAATAGAGCCTTTAAAAATCAGAGTGCGA
>gene=chr20_21486972-21487296; species=rheMac
CCAGTCACCCGGCTCCGACCGGGGCCGCGAGTCCGCTGATGCGCAGTTGCCTCCGGCGGCTCCCGAGCTCGGCCCAGACCCGCGCGCAGAGACGCTCGGGAACGCGGGGCTCGGGCGCCTCCTGGCGGCGGCAGCAAGAGGCACACGCGCTGTTCTCCCGCCCGAGGGGGCGCGTGGAGCCGACGCGGGATCCGCGCGCGGGCCTTGACTGCAGGCCCGCATTTCTTCGCTTGCTCGGATGGCGGCGCTGAGGCCTATTCGCCTCTTTATTAATAACGATGCCTCGGGAGGGAAAAAACAGAACCTTTAAAAATCAGAGTGCGA
>gene=chr20_30147968-30148178; species=hg19
AGGGGGAGAAGGTGGGCAACTTAGGTCAGCGTTTAAAACACAAGAAAGGTCTTATCCAAGTTAATGCACCTATGCAATGGGACTTGCCGTCAGCAGGGGGCGCCAGCAACAGCTCCATCATTTTATGCCCCGTCATCCCTGTGAGGGCTGGCAATGTTGCACTTAACTTTGAGGTGGTTTGTGAACTTCTCTTGATTTCCTCATGCCTGA
>gene=chr20_30147968-30148178; species=bosTau
AGGGAGAGGGAAGGG-CAAGCTGAGCCACCACTTGAAACTCAGAAAAGGTTGCACCTTTGTGAATGCACCTGGGCAACTGGGCCTGCCACCAGCAGGTGGCGC--------------CCA-----------GTCTTCCTAGAGAGGGCTTTCTGCATTATGCTTAATTTTGAGCTGGTTTATGGACATTCCTTAATCTCCTTATGTCCAG
>gene=chr20_30147968-30148178; species=calJac
AGGGAGAGAAGGGGGCCAATTTAGGTCAGCATTTAAAACATGGAGCAGGTCTTATTCAAGTTAATGCACCTGTGCAATGGGGCTTGCTGTCAGCAGGGGGCGCCAGCAACTGCTCTATCATTTTATGCTCCGTCATCCCAGTGAGAGCTGGCGGTGGCGCACTTAACTTTGAAGTGGTTTGTGAGCTTCTCTTTATCTCTTCATGCCTGA
>gene=chr20_30147968-30148178; species=canFam
AGGGAGAGGGAA-GG-TGACTTGAGTCACCCCTTCCA--GCAGAAAACGTGGCACTGTTAATGCAG-----------CTGGGCATGCCGCCAGCAGGTGGCGC--------------TCA-----------GCCTTCCCAGTGAAGGTTTGCTTTATTGCACTAAACTTCAACGTGGTTTGTG-------CTCAATCTCCTCTTGCCTGG
>gene=chr20_30147968-30148178; species=equCab
AGGGAGGGGGAAGGG-TAACCTGGGTCACCACTG-------AGAAAAGGTGGTCCTG--AGCTGGGCACCTGGGCAGGTGGGCCTGCCGCTAGCAGGTGGTGC--------------TCA-----------GTCATCCCAGAGAGGGCTTGCTGTGTTGCGCTTCATTTTGAGGTGGTTT-TGAACTTTTCTTAATCTCCTTGTACCTAG
>gene=chr20_30147968-30148178; species=gorGor
AGGGGGAGAAGGTGGGCAACTTAGGTCAGCATTTAAAACACAAGAAAGGTCTTACCCGAGTTAATGCACCTATGCAATGGGACTTGCCGTCAGCAGGGGGCGCCAGCAACAGCTCCATCATTTTATGCCCCGTCATCCCTGTGAGGGCTGGCAATGTTGCACTTAACTTTGAGGTGGTTTGTGAACTTCTCTTGATTTCCTCATGCCTGA
>gene=chr20_30147968-30148178; species=panTro
AGGGGGAGAAGGTGGGCAACTTAGGTCAGCATTTAAAACACAAGAAAGGTCTTATCCGAGTTAATGCACCTATGCAATGGGACTTGCCGTCAGCAGGGGGCGCCAGCAACAGCTCCATCATTTTATGCCCCGTCATCCCTGTGAGGGCTGGCAATGTTGCACTTAACTTTGAGGTGGTTTGTGAACTTCTCTTGATTTCCTCATGCCTGA
>gene=chr20_30147968-30148178; species=papHam
AGGAAGAGAAGGTGGGCAACTTAGGTCAGCATTTAAAACACAGGAAAGGTCTTATCCGAGTTAATGCACCTGTGCAACAGGACTTGCCGTCAGCAGGGGGCGCCAGCAACAGCTCCATCATTTTATGCTCCCTCATCTCTGTGAGGGCTGGCAGTGTTGCACTTAACTTTGAGGTGGTTTGTGAA---CTCTTGGTTTCCTCATGCCTGA
>gene=chr20_30147968-30148178; species=ponAbe
AGGGGGAGAAGGTGGGCAACTTAGGTCAGCATTTAAAACACAGGAAAGGTCTTGACCGAGTTAATGCACCTGTGCAACAGGACTTGCCGTCAGCAGGGGGCGCCAGCAACAGCTC---CATTTTATGCTCCGTCATCCCTGTGAGGGCTGGCGGTGTTGCACTTG-----GAGGTGGTTTGTGAACTTCTCTTGATTTCCTCATGCCTGA
>gene=chr20_30147968-30148178; species=rheMac
AGGAAGAGAAGGTGGGCAACTTAGGTCAGCATTTAAAACACAGGAAAGGTCTTATCCGAGTTAATGCACCTGTGCAACAGGACTTGCCGTCAGCAGGGGGCGCCAGCAACAGCTCCATCATTTTATGCTCCGTCAT--CTGTGAGGGCTGGCAGTGTTGCACTTAACTTTGAGGTGGTTTGTGAA---CTCTTGGTTTCCTCATGCCTGA
>gene=chr20_30160535-30160859; species=hg19
TTGCCGCGACTTGAAACTGCTGAATAAATGGATAATGTCAAGCGCTATGGCTTAGGGCAGTAGTACCTCCGGTTCCTACGATCGTGTCTGGGGTCCCTGAGGAGCAAGGCAAGAGTCGGCCATTCAGGAGGTCAGAGTTCAGCTGTTCTTGCACAAGCAGGGAAGCTGAGTCACCCCAAACACGGGCAAGACTAGCGGTGGTATCAAATGGCTATCAGGGGCGGGGCCTCAGGGGCCTGCCCCTGCCTCCCCGCCCTGCGTTTGGATTCCCTCCAGCATTCCGGGCCAGGGCGCGGGAGGCGGAGGCCGAGGAGAGGACGGGAG
>gene=chr20_30160535-30160859; species=bosTau
CTTCCCGGACTTTAAATGGCTGAACGAATGGAT---GTCAATGATCATGTCACGCAGAAGAGGTGCCTCCCGCTCCCACAATCCTGTCTGGGGACCCTGAGTGGCAAGGTAGGATCCG--GACCC----GGTCAGAGTTCAGCCGTTCTCGCACAAATGGGAAAACGGAGTCTC-----------GCCAGACTTGCCAAGGT---GAGTGGAGACCAGAGGCGGGGCTGCTGCTCCCTGC--------GCTCTCCCACCGCTAGCGTTCCCTCCCCG-TTCCAGGCCAGGTCGTGGGAGGCGGAGGTTGGGGA----------G
>gene=chr20_30160535-30160859; species=calJac
TTGCCGCGACTTGCAACGGCTGCATAAATGGGTACTGTCAGGCGCTATGGCTTAGGGCAGTAGTGCCTCCGGTTCCGACGATCGTGTCTGGGGTCCCTGAGGAGCAAAGCAAGAGTCTGCCATGCAGGAGATCAGAGTTCGTCTGTTCTTGCACAACCAGGGAAGCTGAGTCACCCCAAACACGGGCAAGACTTGCGGTGGTCGCAAGTGGCTATCAGGAGCGAGGCCGCAGGGGCCCGTCCCCGCCCCCCCGCCCCGCGTTTGGATTCCCTCCAGGATTCCGGCCCAGGGCGCGGGAGGCGGAGGCCGCGGAGGGGGCGGCGG
>gene=chr20_30160535-30160859; species=canFam
TCTCGCGCACGTGAACCGGCTGAATAAGTGAAT---GTCAACACTGGGGTCAG-------GGGTGCCTC---CCTCCGTAGTCCTGTCTGGGGGCCCTGAGAGGCATGGCGAAAGCTC----------------------------------------------------------------------------------------------------------------------------------GCTTTCCCACCACCGGGATTCCCTCCGCGATTCCAGGCCGGGTCTTGGGAGGT----------------------G
>gene=chr20_30160535-30160859; species=equCab
CCCCGGAGACTTGAAATGGCTGAATAAACGGAT---GTCAACGATAATGTCAAGCAGGAGAGGTGTATATGGCTCCCGCAGCCCTGTCTGGG-----TGAGACCCAAGG-------------------AGGTCAGAGTCCTGCTGTCCTGCCACAAGTTGGGAAACAGAGTTCACCCAAAAAGG-GCAAGACTAGCCGGGGT---GAGTGGATACCAGAGATGGGGCTGCTGCGCCCTGC--------GCTCTCCCGCGGCTAGGCTTCCCGCCGCGATTGCAGGCCGGGTCGCGGGAGGCGGAGGCTGCGGAGGGGGCGGGAG
>gene=chr20_30160535-30160859; species=gorGor
------------------------------------------------------------------------------------------------------------------------------------------------------------------------------------------------------------------------------------------------------------------------------------------------------------------------------------
>gene=chr20_30160535-30160859; species=panTro
TTGCCGCGACTTGAAACTGCTGAATAAATGGATAATGTCAAGCGCTATGGCTTAGGGCAGTAGTACCTCCGGTTCCTACGATCGTGTCTGGGGTCCCTGAGGAGCAAGGCAAGAGTCGGCCATCCAGGAGGTCAGAGTTCAGCTGTTCTTGCACAAGCAGGGAAGCTGAGTCACCCCAAACACGGGCAAGACTAGCGGTGGTATCAAATGGCTATCAGGGGCGGGGCCTCAGGGGCCTGCCCCTGCCTCCCCGCCCCGCGTTTGGATTCCCTCCAGCATTCCGGGCCAGGGCGCGGGAGGCGGAGGCCGAGGAGAGGACGGGAG
>gene=chr20_30160535-30160859; species=papHam
TTGCCGCGACTTGAAACCGCTGAATAAATGGATAATGTCAAACGCTATGGCTTACAGCAGTAGTGACTCCGGTTCCTACGATCGTGTCTGGGGTCCCTGAGGAGTAAGGTAAAAGTCGGCCATCCAGGAGGTCAGAGTTCAGCTGTTCTTGCACAAGCAGGGAAGCTGGGTCACCCCAAACACGGTCAAGACTTGCGGTGGTATCAAATGGCTATCAGGGGCGGGTCCACAGGGGCCTGCCCCGGCCTCCCCGCCCCGCGTTTGGATTCCCTCCAGGATTCCGGGCCAGGGCGCGGGAGGCGGAGGCCGAGGAGAGGACGGGAG
>gene=chr20_30160535-30160859; species=ponAbe
TTGCCGCGACTTCAAACTGCTGAATAAATGGATAATGTCAAGCGCTATGGCTTAGGGCAGTAGTGCCTCCGGTTCCTACGATCGTGTCTGGGATCCCTGAAGAGCAAGGCAAGAGTCGGCCATCCAGGAGGTCAGAGTTCAGCTGTTCTTGCACAAGCAGGGAAGCTGAGTCACCCCAAACACGGGCAAGACTTGCGGTGGTATCAAATGGCTATCAGGGGCGGGGCCTCAGGGACCTGCCCCTGCCTCCCCGCCCCGCGTTTGGATTCCCTCCAGCATTCCGGGCCAGCGCGCGGGAGGCGGAGGCCGAGGAGAGGACGGGAG
>gene=chr20_30160535-30160859; species=rheMac
TTGCCGCGACTTGAAACCGCTGAATAAATGGATAATGTCAAGCGCTATGGCTTACAGCAGTAGTGACTCCGGTTCCTACGATCGTGTCTGGGGTCCCTGAGGAGCAAGGTAAAAGTCGGCCATCCAGGAGGTCAGAGTTCAGCTGTTCTTGCACAAGCAGGGAAGCTGGGTCACCCCAAACACGGTCAAGACTTGCGGTGGTATCAAATGGCTATCAGGGGCGGGGCCTCAGGGGCCTGCCCCGGCCTCCCCGCCCCGCGTTTGGATTCCCTCCAGGATTCCGGGCCAGGGCGCGGGAGGCGGAGGCCGAGGAGAGGACGGGAG
>gene=chr20_30178612-30178936; species=hg19
gatgagatctcactgtattacccagtctggtctcaaaatcctgcgttcaagtcatccttccaccttggcctcccaaagtgctggaattattggtgtgagccacgtgccaagccAGACTTTAATGTTTTTTGCAGGGTGACACAGCAGTTGCCTCCTGCTGACATCCCAGATATGCAAATGCTGGGGCTCAGGAGcatcggcctaacccttcctcactttgtctgtctcagctggactatcacctcctccttcaggaaggcctccccagtctaccttagctgactggcagcttcccataacctcgcgtgctttcccatcacagca
>gene=chr20_30178612-30178936; species=bosTau
----------------------------------------------------------------------------------------------------------------cagactttgaagttttt-gcaatttgatgTGGCAGTTGTCTCCTGTGTACATCCCAGATGTACAGATGTTCAGGCTCAGGAGCCTCTGCCTCACTCTTCCTCGTTTTTTCCATCTCAGATGGCATATTACCTCTTCCTACAAGAAGTCCTCTCTGATCTCCTTTAGTTGACTGG-GGTATCTCCCAGGACTTTGTGCTTCCCCATCATAGCC
>gene=chr20_30178612-30178936; species=calJac
-------------------------------------------------------------------------------------------------------GTGCCAGGTCAGACTTGAATTTTTTTTGCAG--TGACATGGCAATTGTTTCCTGCTGACATCCCAGATGTGCAAATGCTGGGGTTCAGGAGcatctgcctaactcttcctcactttgtctatctcagctagaatatcacttcctcctgcaggaag---------atctcccttagctgactggcagcttcctgtaccctcttgtgctttcccatcacagta
>gene=chr20_30178612-30178936; species=canFam
---------------------------------------------------------------------------------------------------------------------------------tgcagtttgatgTGGCAGCTGTGTCCTTTGCGCATCCCAAATGTACAAATGCTGGGACTCAGGAGCATCTGCCTGAGTC---CTCACTTTTTCCTTCTCAGCTGGACCACCGCCTcctcctcc---aggccctccccgatctcccgtggcaaaccga-ggtcctcc-caggcccttgtgtttt------------
>gene=chr20_30178612-30178936; species=equCab
-------------------------------------------------------------------------------------------------------------------actttgaagttctt-gcagtctgatgTGGCAACTGTGTCCTGTG-AAATCCCAGATATGCAAACACCGGGGCTCAGGAGcacctgcctcacccttgctcacttttttcatgtcagctgg-ctatcacctcctcctatgagaaggcccccctgacttcccttagctgactgg-agtctctctcaggcccttgtgctcccccatcacagca
>gene=chr20_30178612-30178936; species=gorGor
------------------------------------------------------------------------------------------------------------------------------------------------------------------------------------------------------------------------------------------------------------------------------------------------------------------------------------
>gene=chr20_30178612-30178936; species=panTro
gatgagatctcactatattgcccagtctggtctcaaaatcctgcgttcaagtcatccttccaccttggctt-cccaagtgctggaatttatggtgtgagccacgtgcc-agccAGACTTT-ATGTTTTTTGCAGG-TGACA-CGCAGTTGCCTCCTGCTGACAT-CCAGATATGCAAATGCTGGGGCTCAGGA-----------------------------------------------------------------------------------------------------------------------------------
>gene=chr20_30178612-30178936; species=papHam
--------------------------------------------------------cttccaccttggcctcccaaagtactggaattattgatgtgagccacgtgctaggccAGACTTTAATGTTTTTTGCAGGGTGACATTGCAGTTGTCTCCTGCTGACATCCCAGATATGCAAATGCTGGGGCTCAGGAGcatctgcataacgcttcctcactttgtcta--tcagctggactatcacctcctcatgcaggaaggcctgtcggatctcccttagctgactggcagcttcccataacctcatgtgctttcccatcacagca
>gene=chr20_30178612-30178936; species=ponAbe
gatgagatctcgctatattgcccagtctggtctcaaaatcctgtgttcaagtcatccttccactttggcctccc-aagtgctggaattattggtgtgagccacgtgccaggccAGACTTTAATGTTTTTTGCAGGGTGACATGGCAGTTGTCTCCTGCTGACAACCCAGATATGCAAATGCTGGGGCTCAGGAGcatctgcctaacccttcctcactttgtctgtctcagctggcctatcacctcttcctgcaggaaggcctccccagtctaccttagctgactggcagcttcccataacctcgtgtgctttcccatcacagca
>gene=chr20_30178612-30178936; species=rheMac
gatgggatctcgctatattgcccagtctggtctcaaaatcctgagttcaagtcatccttccaccttggcctcccaaagtgctggaattattgatgtgagccatgtgctaggccAGACTTTAATGTTTTTTGCAGGGTGACATTGCAGTTGTCTCCTGCTGACATCCCAGATATGCAAATGCTGGGGCTCAGGAGCATCTGCATAACGCTTCCTCACTTTGTCTA--tcagctggactatcacctcctcatgcaggaaggcctctcggatctcccttagctgactggcagcttcccataacctcatgtgctttcccatcacaaca
>gene=chr20_30467580-30467788; species=hg19
TCAGAGCGGCGGATCCAGGCGCCTGTCTGTCGCCTTGGCAACGGGACGCATAAGCACGCGAGGCGCGCGGTGGCGGTTTGGATCTGGCCCCTGGGGAATCGCGTTATGTCGCGACCGAAGGTAGGAGTCGACCTGACCCAGATGCTTTTATCGTCCCTAGAAAAAGGGAGGAAAGCAGCAGAGGGATTCAAAATCGGTTGGGGATGGG
>gene=chr20_30467580-30467788; species=bosTau
TCAGAACGGCAGAGC----CCTCCCTCCGTCGCCTTGGCAACGGGACGCTAAGGCTCTAGCCAGACAAAGTGGCGGTGTGGATCGCGCCCT-GGGGAATCCTATCATGTCACGACCGAAGGTAGGCATGCCCTCGATCCAGACG-GTTCATCGTCCCT--AGAGAGGGAGAGAAATCGCAGAGGGGTGCAGAAGT-------------
>gene=chr20_30467580-30467788; species=calJac
TCAGAGCGGTGGATCCA-----CCCTCTG-CGCCTTGGCAACGGGACGCACAAGCACGCTCGGCGCGAGGTGGCGGTTTGAATCTGGCCCCTGGTGAATCGCGTTATGTCGCGACCGAAGGTAAGAGTCGACCTGACCCAGATGCTTTTATCGCCCCTAGAAAAAGGGAGGAAAGCCGCAGAGGGATTCAAAATCGGTTG-----GGG
>gene=chr20_30467580-30467788; species=canFam
TCAGAGAGGAGGATC----CGG-CCTCCATCACCTTGGCAACGGGACGCGGAGGCTGGAGC-TGTTGCGGTGGCGGTTTGGGTCCGGCCCT-GGTGAATCGTACCATGTCGCGCCCGAAGGTAGGAGTGCGCGGAATCCAGATGCTTTCCTCGTCCTT--AGAGAAGGGGGGAGGCCTCGGAGGCATTCCGACTTGGAG---------
>gene=chr20_30467580-30467788; species=equCab
TCAGAACTGCGGATC----CGGCCCTCCGTCGCCCTGGCAACGGGACGCACAGTCTCGCGCGGGGTGCCGTGGCGGTTTGGATCTGGCCCT-GGGGAATCGTGTCATGTCGCGACCGAAGGTAGGCATGCACCGGATCCAGATGTTTTTATCGTCCTTAGAGAGAGGGAGGGGAGCCGCGGAGGGATTCAGAAGT-------------
>gene=chr20_30467580-30467788; species=gorGor
TCAGAGCGGCGGATCCAGGCGCCTCTCTGTCGCCTTGGCAACGGGACGCATAAGCACGCGAGGCGCGCGGTGGCGGTTTGAATCTGGCCCCTGGGGAATCGCGTTATGTCGCGACCGAAGGTAGGAGTCGACCTGACCCAGATGCTTTTATCGTCCCTAGAAAAAGGGAGGAAAGCAGCAGAGGGATTCAAAATCGGTGGGGGATGGG
>gene=chr20_30467580-30467788; species=panTro
TCAGAGCGGCGGATCCAGGCGCCTGTCTGTCGCCTTGGCAACGGGACGCATAAGCACGCGAGGCGCGCGGTGGCGGTTTGGATCTGGCCCCTGGCGAATCGCGTTATGTCGCGACCGAAGGTAGGAGTCGACCTGACCCAGATGCTTTTATCGTCCCTAGAAAAAGGGAGGAAAGCAGCAGCGGGATTCAAAATCGGTTGGGGATGGG
>gene=chr20_30467580-30467788; species=papHam
TCAGAGCGGCGGATCCAGCCGCTTCTCTGTCGCCTTGGCAACGGGACGCACAAGCACGCGCGGCGAGCTGTGGCGGTTTGGATCTGGCCCGTGGGGAATCGCGTTATGTCGCGACCCAAGGTAGGAGTCAACCTGACCCAGATGCTTTTATCGTCCCTAGAAAAAGGGAGGAAAGCCGCAGAGGGATTCAAAATCGGTTGGGGATGGG
>gene=chr20_30467580-30467788; species=ponAbe
TCAGAGCGGCGGATCCAGGCGCCGCTCTGTCGCCTTGGCACCGGGACGCATAAGCACGCGCGGCGCGCGGTGGCGGTTTGG-TCTGGCCCCTGAGGAATCGCGTTATGTCGCGACCGAAGGTAGGAGTCGACCTGACCCAGATGCTTTTATCGTCCCTAGAAAAAGGGAGGAAAGCCGCAGAGGGATTCAAAATCGGTTGGGGATGGG
>gene=chr20_30467580-30467788; species=rheMac
TCAGAGCGGCGGATCCAGCCGCTTCTCTGTCGCCTTGGCAACGGGACGCACAAGCGCGCGCTGCGAGTGGTGGCGGTTTGGATCTGGCCCGTGGGGAATCGCGTTATGTCGCGACCCAAGGTAGGAGTCAACCTGACCCAGATGCTTTTATCGTCCCTAGAAAAAGGGAGGAAAGCCGCAGAGGGATTCAAAATCGGTTGGGGATGGG
>gene=chr20_30946014-30946338; species=hg19
CCATATTCTTCCGGAGCGGGGGAGGCCAGAGAGGCCGTTGGGACTACGACTCCCAGGCGCCCTTTCGGTTTGTTTTTGTTCAAAAAAAAAAAACCCCACACTCCCCCTCCTCACTCTTCACACACACTCACACACACCCACGGCAGACACGCACGCACCCGGGCGCCGAAGGGAAAGCCGCGTCTCGCCCTCCCGCCCCGCCGTCGGTCCTGTCTCAGTCCCTCAGCAGAGCGGGAAAGCGGAGGCCGGAGCCGTGACCTCTGACCCCGTGGTTATGCGGAGCCGCCGCATTCCTTAGCGATCGCGGGGCAGCCGCCGCTGCCG
>gene=chr20_30946014-30946338; species=bosTau
CCATATTCTTCCGGAGCGGGGGAGGCCAGAGAGGCAGCCGGGACTACGACTCCCAGCCGCCCTTTCGGTTTGTTTTTGTTCAAAAAAAAAAAACCCCACACTCCCCCTCCTCACTCTTCACACACACTCACACACACCCACGGCAGACACGCATACACCCGGGCGCCGAGGGGAAAGCCGATTCTCGCCTTCCCGCCCCGCCGCCAGTCGGGTCTTGTCCTCTTAGCAGAGCGGGAAAGCGGAGGCCGGAGCCGTGACCTCTGACCCCGTGGTTATGCGGAGCCGCCGCATTCCTTAGCGATCGCGGGGCTATCGTCGCCGCCG
>gene=chr20_30946014-30946338; species=calJac
ACATACTCTTCCGGAGCGGGGAAGGCCAGAGAGGCCGCCGGGACTACGACTCCCAGCCGCCCTTTCGGTTTGTTTTTGTTCAAAAAA--AAAAACCCATTATCCCCCTCCTCACTCTTCACACACACTCAAACACACCCTTTGCAGACACGCACGCACCCGGTCGCCGAAGGGAAAGCTGCGTCTCGCCCTCCCGCCCCGCCGCAGGTCGTGTCTCCGTCCGTCAGCAGAGCGGGAAAGCGGAGGCCGGAGCCGTGACCTCTGACCCCGTGGTAATGCGGAGCGGCCGCATTCCTTAGCGATCGCGGG---GCCGCCGCTGCCG
>gene=chr20_30946014-30946338; species=canFam
CCATATTCTTCCGGAGCGGGGGAGGCCAGAGAGGCAGCCGGGACTACGATTCCCAGTTGCCCTTTCGGTTTGTTTTTGTTCAAAAAAAAAAAAACCCACACTCCCCCTCCTCACTCTTcacacacactcacacacacccacggcagacacgcacacacCCGGGCGCCGAAGGGAAAGCCGCGTCTCGCCTTCCTGCCCCACCGCCAGTCCTGTCTCGGCCCCTCAGCAGAGCGGGAAAGCGGAGGCTGGAGCCGTGACCTCTGACCCCGTGGTTATGCGGAGCCGCCGCATTCCTTAGCGATCGCGGGgctgccgccgctgccg
>gene=chr20_30946014-30946338; species=equCab
------------------------------------------------------------------------------------------------------------------------------------------------------------------------------------------------------------------------------------------------------------------------------------------------------------------------------------
>gene=chr20_30946014-30946338; species=gorGor
CCATATTCTTCCGGAGCGGGGGAGGCCAGAGAGGCCGTTGGGACTACGACTCCCAGGCGCCCTTTCGGTTTGTTTTTGTTCAAAAAAAAAAAACCCCACACTCCCCCTCCTCACTCTTCACACACACTCACACACACCCACGGCAGACACGCACGCACCCGGGCGCCGAAGGGAAAGCCGCGTCTCGCCCTCCCGCCCCGCCGTCGGTCCTGTCTCAGTCCCTCAGCAGAGCGGGAAAGCGGAGGCCGGAGCCGTGACCTCTGACCCCGTGGTTATGCGGAGCCGCCGCATTCCTTAGCGATC---------------------
>gene=chr20_30946014-30946338; species=panTro
CCATATTCTTCCGGAGCGGGGGAGGCCAGAGAGGCCGTTGGGACTACGACTCCCAGGCGCCCTTTCGGTTTGTTTTTGTTCAAAAAAAAAAAACCCCACACTCCCCCTCCTCACTCTtcacacacactcacacacacccacggcagacacgcacgcacCCGGGCGCCGAAGGGAAAGCCGCGTCTCGCCCTCCCGCCCCGCCGTCGGTCCTGTCTCAGTCCCTCAGCAGAGCGGGAAAGCGGAGGCCGGAGCCGTGACCTCTGACCCCGTGGTTATGCGGAGCCGCCGCATTCCTTAGCGATCGCGGGGCAGCCGCCGCTGCCG
>gene=chr20_30946014-30946338; species=papHam
CCATATTCTTCCGGAGCGGGGGAGGCCAGAGAGGCCGCTGGGACTACGACTCCCAGCCGTCCTTTCGGTTTGTTTTTGTTCAAAAAAAAAAAACCCCACACTCCCCCTCCTCACTCTTcacacacactcacacacacccacggcagacacgcacacacCCGGGCGCCGAAGGGAAAGCCGCGTTTCGCCCTCCCGCCCCGCCGCCGGTCCTGTCTCGGTCCCTCAGCAGAGCGGGAAAGCGGAGGCCGGAGCCGTGACCTCTGACCCCGTGGTTATGCGGAGTCGCCGCATTCCTTAGCGATCGCGGGGCAGCAGCCGCTGCCG
>gene=chr20_30946014-30946338; species=ponAbe
TCATATTCTTCCGGAGCGGGGGAGGCCAGAGAGGCCG--------------------------------------------------AAAAAACCCCACACTCCCCCTCCTCACTCTTCACACACACTCACACACACCCACGGCAGACACGCACGCACCCGGGCGCCGAAGGGAAAGCCGCGTCTCGCCCTCCCGCCCCGCCGTCGGTCCTGTCTCAGTCCCTCAGCAGAGAGGGAAAGCGGAGGCCGGAGCCGTGACCTCTGACCCCGTGGTTATGCGGGGCCGCCGCATTCCTTAGCGATCGCGGGGCAGCCGCCGCTGCCG
>gene=chr20_30946014-30946338; species=rheMac
CCATATTCTTCCGGAGCGGGGGAGGCCAGACAGGCCGCTGGGACTACGACTCCCAGCCGTCCTTTCGGTTTGTTTTTGTTCAAAAAAAAAAAACCCCACACTCCCCCTCCTCACTCTT--------------------------------------------------------------------------------------------------------------------------------------------------------------------------------------------------------------
>gene=chr20_36025722-36026046; species=hg19
ctgctgttgcgcgaacagctctccagtcacattcacatctgtggtcctgggaggtgattagggaagtggggctcctccctggactctgagttcctgagggcaggttccctggacatgttccctccccgcagggttcctggcacccCCTACTGTCTGctgaatgactgactgaatgactgactCAGCAGATGCATAAAGCACTGTGGGCCTGTGTGGGGGTGGGGCTGTGTGCACACAGATGTAGATGCCTGGCTTTGAGGGCACCCTGCGTGTCCCCTGAAATCTGTGTGCATCTGGCATGTAGGGCGACACACACTGAGGGGC
>gene=chr20_36025722-36026046; species=bosTau
ctgctattgcatgtacagctctcctctgtcac----acttgtggtcctgggaggtgatatgggaagttgggtgcccccctggactgggggctcatgagggcaggCTTCCTGG--------------------CTCCCTGGCACCCCTTAAAGTCAG----ATGAATGAACGAATGACTCGGGGAGCAGATGCATGAGGCACTGTGGGCCCGTGTTG-GGGGCAG-TGCATACACACAGGTATGGACGCCTGGCCTTGAGGGTGTCCTGTGTGGCCCTGAA-GCCTGTGTGCATGCAGTGTGTG-acacacacacacCGTGGGAC
>gene=chr20_36025722-36026046; species=calJac
ctgctgtttcgagaacagctctccagtcacattcacatctgtggtcctgggaggtgattagggaagtggggctctttcccggactatgagttcctgagggcaggttccctggacttgc----tccccacagggtccctggcacccCCTACTGTCTGCTGAATGACTGACTGGATGACTGATGCAGCAGATGCACAGAGCATCGTGGGCCTGTGTGGGGATGCAGCTG------------TGTAGATGTCTGGCTTTGAGGGCGCCCTGTGTATCCCCTGAAATCTGCTTACGTCTGGTGTATCGAGCAACACACACCGAGGGAT
>gene=chr20_36025722-36026046; species=canFam
ctgctgtggcacccatggctctcctccgtcac----acttgtgg--ccgggaggtgattaagggagtggggct-cacttggcactgtgagctcccaagggcaggattcctgggcttgt----ccggcactgtgtccttgccaccctttaaagtctgctgaatgaatgagtGAATAATTCGGTGAGCATGTGCATGAGGCAGTGTGGGCCTGTGTGG-GGTGAGGGTGTGGACACTCAGGTGTGGATCCCTGGCCTCAAGGGCATCCTTTGTGTCCCCAAA-GCCTGTGTGTGTACCATGTGTA--------CAGACCGTGGGAC
>gene=chr20_36025722-36026046; species=equCab
ctgctattgtatgcacagccctcctccgtcac----actcgtggtcctgggaggtgattaagggagctgggct-ccccaccagctgtgagttcctgagggcagggttcctgaacttgt----cccccactgggtccctggcagcccttcaagggtg--------atgaatgaatGACTCAGGGAGCAGATGCATGAGGCAGTGTGGGCCTGTGTGGAGGTGAGGGTGTGCACACAGAGGTGTGAACGCCTGGCCTCGAGGGCATCCTGTTTGTCTCCTAA-GGCTGTGTGCATACAATGTGTG-ACACACACACACCGTGGGAT
>gene=chr20_36025722-36026046; species=gorGor
ctgctgttgcgcgaacagctttccagtcacattcacatctgtggtcctgggaggtgattagggaagtggggctcctccctggactctgagttcctgagggcaggttccctggacatgttccctccccgcagggttcctggcaccTCCTACTGTCTGctgaatgactgactgaatgactgactCAGCAGATGCATAAAGCACTG------TGTGTGGGGGTGGGGCTGTGTGCACACAGATGTAGATGCCTGGCTTTGAGGGCACCCTGCGTGTCCCCTGAAATCTGTGTGCATCTGGCATGTAGGGCGACACACACTGAGGGGC
>gene=chr20_36025722-36026046; species=panTro
ctgctgttgcgcgaacagctctccagtcacattcacatctgtggtcctgggaggtgattagggaagtggggctcctccctggactctgagttcctgagggcaggTTCCCTGGACATGTTCCCTCCCCGCAGGGTTCCTGGCACCCCCTACTGTCTGctgaatgactgactgaatgactgactCAGCAGATGCATAAAGCACTGTGGGCCTGTGTGGGGGTGGGGCTGTGTGCACACAGATGTAGATGCCTGGCTTTGAGGGCACCCTGCGTGTCCCCTGAAATCTGTGTGCATCTGGCATGTAGGGCGACACACACTGAGGGGC
>gene=chr20_36025722-36026046; species=papHam
ctgctgttgcgcgaacagctctccagtcacattcatgtctgtggtcctgggaggtgattagggaattggggctcctccctggactccgagttcctgagggtagattccctggacttgt----tccccgcagggtccctggcacccCCTACTGTCTG------------CTGAATGACTGACTCAGCAGATGCATAAAGCACTGTGGGCCTGTGTGGGGGTGGGACTGTGTGCACATAGATGTAGATGCCTGGCTTTGAGGGCGCCCTCTGTGTCTCCTGAAATCTGAGTGCATCTGGCATGTAGGGTGACACACACTGAGGGGC
>gene=chr20_36025722-36026046; species=ponAbe
gtgctgttgcgcgaacagctctccagtcacattcacatctgtggtcctgggaggtgattagggaagcgaggctcctccctggactctgagttcctgagggcaggttccctggacttgttccctccccgcagggtccctggcaccccctactgtctgctgaatgactgactgaatgactgactCAGCAGATGCATAAAGCATTGTGGGCCTGTGTGGGGGTGGGGCTGTGTGCACACAGATGTAGATGCCTGGCTTTGAGGGCGCCCTGCATGTCCCCTGAAATCTGCGTGCATCTGGCACGTAGGGCGACACACACTGAGGGGC
>gene=chr20_36025722-36026046; species=rheMac
ctgctgttgcgcgaacagctctccagtcacattcatgtctgtggtcctgggaggtgattagggaattgaggctcctccctggactccgagttcctgagggtagattccctggacttgt----tccccgcagggtccgtggcaccccctactgtctg------------ctgaatgactgactcagcagatgCATAAAGCACTGTGGGCCTGTGTGGGGGTGGGACTGTGTGCACATAGATGTAGATGCCTGGCTTTGAGGGCGCCCTGGGTGTCTCCTGAAATCTGCGTGCATCTGGCATGTAGGGTGACACACACTGAGGGGC
>gene=chr20_37037346-37037670; species=hg19
TTGAATTCACCAAAGCCCAGCTGTTTCTCCAGAAAGGAAACTCCGTTGAAAGTGCAGTCTGCAGCGCCATCTTTTGGCCACGCCTGGGAATGTCACAGCTGGAAGGAACACTGTAGACAACTGGTCACCTAGTATGCTGGTGAACCCTGCAAGTTCTTAGGCACACTCTCAGAGGTACGACTCAGCAGGTTTGGAGGATTCACATGTTTATCAAGTCCCTCAGGGTGTATGTTCTCACGTAAGTCGTTCAGTAATTCCTTACCTTCCCCCCATCTGGAAACCCCATTTTAAAGTTGTCAACAggccaggcgcagtggctcatgc
>gene=chr20_37037346-37037670; species=bosTau
TTGAATTCAAGGAAGCTTCAC-ATCTTTC-----CAGAAGCAACATTGAAAGGGTAGACTGCACTGCCATCTACTGGCCATGTCTTAGATTGTTAAAGCTGAAAGGAAC--AGTAGACGACTGGTCACCTAGAGTGCTGGTTAACCACAGAGCTTCCCCAGCACATTCTCAGGGGGAC-------------CTGGGT------ATGTTTATCGAGTTCCTTGGGG----GAATCTCATGCAAGTGGTCCAGTGCTCCCT-ACCT--TTCCCATGAAGGGATCCTATTTTAAGGC------------GTGAGCAG----------
>gene=chr20_37037346-37037670; species=calJac
CTGAATTCACCAAAGCCCAG--GTTTCTCCAGAAAGTAAACTGCTTTCAAAGTGCAGCCTGCAGCGCCATCTTTTGGCCATGCCTGGGAATGTC--------------------------------------------------------------------------------------------------------------------------------------------------------------------------TCCTCCCATCTGGAAACCCTATTTTAAAGTTGTCAAAGggccagacgcagtggctcacac
>gene=chr20_37037346-37037670; species=canFam
CTGTATTCAAGGAAACAGCACAATCTTTCCAGAATAGAAGCTGCATTCAAAGTGCAGACTGCACTGCCATCTGCTGGCCATGTCTTAGAG-TGTA-GACTTGAGGGAAC---ATAGGTAACTGGTCACCTAAAATGCTGGTTAATCAGGTAGGTTCCATGCACCA------GGGGTCC-------------TGGGATGTCCGCATGTTTGTCGAGTGCCTCAGGG----GATTCTC-TGCAGGCAGTCCAGTGCTCCCA--CCT--TTCCTATGAAGACACCTCATTTTTCA--------------------------------
>gene=chr20_37037346-37037670; species=equCab
TTGAATCCAAGGAAGCATCTCAATCTTTCCAAAAAGGGAGCTGCGTTGAAAGTGTGGACTACAGCGCCATCTACTGGCGCTATTTTGGAACGTTATGTCTGGAAGGAAG---GCAGACAACTGGTCACGTAGGATGTGGGTTAACCAGGCGGACTCCTGGCTACGCTCTCAGGAGGAC-------------TGGGGGATCCGCATGTTTATCAAGTCCCTGAGGG----TATTCTCATGCGGGGGGTCCAGGGCTCCCC-ACCT--CTCCCATGAGGGGACGCTGTTTTAAGGT------------------------------
>gene=chr20_37037346-37037670; species=gorGor
------------------------------------------------------------------------------------------------------------------------------------------------------------------------------------------------------------------------------------------------------------------------------------------------------------------------------------
>gene=chr20_37037346-37037670; species=panTro
TTGAATTCACCAAAGCCCAGCTGTTTCTCCAGAAAGGAAACTCCGTTGAAAGTGCAGTCTGCAGCGCCATCTTTTGGCCACGTCTGGGAATGTCACAGCTGGAAGGAACACTGTAGACAACTGGTGACCTAGGATGCTGGTGAACCCTGCAAGTTCTTAGGCACACTCTCAGAGGTACGACTCAGCAGGTTTGGAGGATTCACATGTTTATCAAGTCCCTCAGGGTGTATGTTCTCATGTAAGTCTTTCAGTAATTCCTTACCTCCCCCCCATCTGGAAACCCTATTTTAAAGTTGTCAACAggccaggcgcagtggctcacgc
>gene=chr20_37037346-37037670; species=papHam
TTGAATTCACCAAAGCCCAGCTGTTTCTTCAGAGAGGAAACTCCGTTGAAAGTGCAGCCTGCAGCGCCATCTTTTGGCCATGCCTGGGAATGTCACAACTGGAAGGAACACTGTAGGCAACTGGTCACCCAGGATGCTGGCGAACCCTGCAAGTTCTTAGGCACACTCTCAGAGGTACGACTCAGCGGGTTTGGAGGATTCACATGTATATCATATCCCTCCGGG----TATTCTCGTGTAAGTCGTTCAGTAATCCCCTACCT-CCCCACATCTAGAAGCCCTATTTTAAAGTTGTCAACAggccaggcgcagtggctcacgc
>gene=chr20_37037346-37037670; species=ponAbe
TTGAATTCACCAAAGCCCAGCTGTTTCGCCAGAAAGGAAACTTGGTTGAAAGTGCAGCCTGCAGCACCATCTTTTGGCCACACCTGGGAATGTCACAGCTGGAAGGAACACTGTAGACAACTGGTCACCTAGGATGCTGGTGAACCCTGCAAGTTCTTAGGCACACTCTCAGAGGTACGACTCAGAGGGTTTGGAGGATTCTCATGTTTATCAAATCCCTCAGGGTATTTATTCTCATGTAAGTCATTCAGTAATTCCCTACCT-CCCCCCATCTGGAAACCCTATTTTAAAGTTGTCAACAggccaggcacagtggctcacgc
>gene=chr20_37037346-37037670; species=rheMac
---------------------------------------------------------------------------------------------------------------TGTAGGCAACTGGTCACCTAGGATGCTGGCGAACCCTGCAAGTTCTTAGGCACACTCTCAGAGGTACGACTCAGCAGGTTTGGAGGATTCACATGTTTATCATATCCCTCCGGG----TATTCTCGTGTAAGTCGTTCAGTAATCCCCTACCT-CCCCGCATCTGGAAGCCCTATTTTAAAGTTGTCAACAggccaggcgcagtggctcacgc
>gene=chr20_38908092-38908416; species=hg19
TGCTCTGTTTGGCTCTATCTGGTTGTGTCTGGTCATGCTCTGTCCTCTGCAGTAACTTCCCTGCTTTAGTTCTCCTTCTCCTTTCCGGAGCCAGTCCCTTCCAGCTTCTCCTCTGGTTATTCTAGTGGAGCCCCATGATGTCTGTTCCAGCTGTTTATAATTACCTCCCTCAGGCTGCTTGGGGTGAGTGACTCAGCACTCTGCCTTGttttttgtttctttcctttttttttttttttttttAAGAAGCCAGATATTTGTTTAACATAGTCCATCCAATATCACAGCCACTAAATGCTCATTTCTGGTTCCCAGATCTAAACA
>gene=chr20_38908092-38908416; species=bosTau
TGCTCTGCTTGGCTCTATCCGGTTCTGTCTGGCTGTGCTCTGTCCTCTGAAATAACTTCCCTGCTTCGGTTTTCCTTCTCCTTTCCGAAGCCAGTCCCTTCCTGCTTCTCCTCTGGTTTTTCTAGTGAAGCC-CATGATGCCGATTCCAGCTGTTTATAATCACCTCCCTCTGGCTTCTTGGGGTGAATGACTCAGCACTCTGCCTTATTTTCTTtgtgtgtgtgtgtgtgtgTTTC------AAGAAACCAGATATTTGTTTAACATAGTCCCTGCAATGTCATAATCACTAGATATTCATGCATGCTTCCCTTAAGCAAGTT
>gene=chr20_38908092-38908416; species=calJac
TGCTCTGTTTGGCTCTATCCGGTTGTGTCTGGTCATGCTCTGTCCTCGGCAGTAACTTCCCTGCTTTAGTTCTCCTTCTCCTTTCCGGAGCCAGTCCCTTCCAGCTTCTCCTCTGGTTATTCTAGTGGAGCCCCATGATGTCTGTTCCAGCTGTTTATAATTACCTCCCTGAGGCTGCTTGGGGTGAGTGACTCAGCACTCTGCCTTGTTTTTTATTTCTTTCCTTGTTTTTTTCTTTTTTCAAAGAAGCCAGATATTTGTTTAACATAGTCCATTCAATTTCACAGCCACTGAATGCTCATTTCAGGTTCCCAAATCTAGGCA
>gene=chr20_38908092-38908416; species=canFam
GGCTGTGTCTGGCTCTACCCAGTTCTGTCTGGCTGTGCTCTGTCCTCTGAAATAACTTCCCTGCTTCAGTTCTCCTTCTCGTTTCTGAC-CCAGTCCCTTCCTGCTTCTCTTCTGGCTTTTTGAGCTAAGCCTCATGATGTCTGGTCCAGCTGTTTGCAATCACCTCCCTCTGGCTTTTTGGAGGGAATGACTCAGCACTCTGCCTTGTTTTCTGTTTGCTGGGTTGtttttttttA------AAGAAACCAGATATTTGTTTTACATAGTCTCTGGAATAGCATGGCCATGAGATGCTCACTTATGCTTCCCTTATATTGGCA
>gene=chr20_38908092-38908416; species=equCab
TGCTCTGTTTGGCTCTACCCGGTTCTGTCTGGCCGAGCTCTGTCCTCTGAAATAACTTCCCTGCCTCGGTTCTCCTTCTCATTTCCAAAGCCAGTCCCTTCCTGCTTCTCCCTTGGTTTTGCTAGTGGAACCCCATGATGTCTGTTCCAGCTGTGTATAATTACCTCCCTCAGGCTTTTAGGGCTGAGTGACTCAGCACTGTGCCTTGTTTTCTGTTT---------TTTTTA---A------AGGAAGCACAATATTTATTTAACATAGTCCTGCCATTATCACGGCCACTGGAGGCTGATTCATGTTTCCCTTATATAGGCA
>gene=chr20_38908092-38908416; species=gorGor
TGCTCTGTTTGGCTCTATCTGGTTGTGTCTGGTCATGCTCTGTCCTCTGCAGTAACTTCCCTGCTTTAGTTCTCCTTCTCCTTTCCGGAGCCAGTCCCTTCCAGCTTCTCCTCTGGTTATTCTAGTGGAGCCCCATGATGTCTGTTCCAGCTGTTTATAATTACCTCCCTCAGGCTGCTTGGGGTGAGTGACTCAGCACTCTGCCTTGTTTTTTGTTTCTTTCCTTTTTTTT-----------AAGAAGCCAGATATTTGTTTAACATAGTCCATCAAATATCACAGCCACTGAATGCTCATTTCTGGATCCCAGATCTAAACA
>gene=chr20_38908092-38908416; species=panTro
TGCTCTGTTTGGCTCTATCTGGTTGTGTCTGGTCATGCTCTGTCCTCTGCAGTAACTTCCCTGCTTTACTTCTCCTTCTCCTTTCCGGAGCCAGTCCCTTCCAGCTTCTCCTCTGGTTATTCTAGTGGAGCCCCATGATGTCTGTTCCAGCTGTTTATAATTACCTCCCTCAGGCTGCTTGGGGTGAGTGACTCAGCACTCTGCCTTGttttttgtttctttcctttttttttttttttt---AAGAAGCCAGATATTTGTTTAACATAGTCCATCCAATATCACAGCCACTAAATGCTCATTTCTGGTTCCCAGATCTAAACA
>gene=chr20_38908092-38908416; species=papHam
TGCTCTGTTTGGCTCTATCCGGTTGTGTCTGGTCATGCTCTGTCCTCTGCAGTAACTTCCCTGCTTTAGTTCTCCTTCTCCTTTCCGGAGCCAGTCCCTTCCAGCTTCTCCTCTGGTTATTCTAGTGGAGCCCCATGATGTCTGCTCCAGCTGTTTATAATTACCTCCCTCAGGCTGCTTGGGGTGAGTGACTCAGCACTCTGCCTTGTTTTTTGTTTCTCTCCTTTTTTTTTTTA-------AAGAAGCCAGATATTTGTTTAACATAGTCCATCCAATATCACAGCCACCGAATGCTCATTTCTGGTTCCCAGATCTAGATA
>gene=chr20_38908092-38908416; species=ponAbe
TGCTCTGTTTGGCTCTATCCGGTTGTGTCTGGTCATGCTCTGTCCTCTGCAGTAACTTCCCTGCTTTAGTTCTCCTTCTCCTTTCCGGAGCCAGTCCCTTCCAGCTTCTCCTCTGGTTATTCTAGTGGAGCCCCATGATGTCTGTTCCAGCTGTTTATAATTACCTCCCTCAGGCTGCTTGGGGTGAGTGACTCAGCACTCTGCCTTGttttttgtttctttcctttttttttttttttttt-AAGAAGCCAGATATTTGTTTAACATAGTCCATCCAATATCACAGCCACTGAATTCTCATTTCTGGTTCCCAGATCTAAACA
>gene=chr20_38908092-38908416; species=rheMac
TGCTCTGTTTGGCTCTATCCGGTTGTGTCTGGTCATGCTCTGTCCTCTGCAGTAACTTCCCTGCTTTAGTTCTCCTTCTCCTTTCCGGAGCCAGTCCCTTCCAGCTTCTCCTCTGGTTATTCTAGTGGAGCCCCATGATGTCTGCTCCAGCTGTTTATAATTACCTCCCTCAGGCTGCTTGGGGTGAGTGACTCAGCACTCTGCCTTGTTTTTTGTTTCTCTCCTTTTTTTTTTA--------AAGAAGCCAGATATTTGTTTAACATAGTCCATCCAATATCACAGCCACCGAATGCTCATTTCTGGTTCCCAGATCTAGACA
>gene=chr20_40272259-40272583; species=hg19
CCAGCCCTCTCTATGGTCTTATGGGCATGAGGCCAGGCCTCTTCATGACCGTAAGACTCAAACCTTTGTTCCAGCTTCACTCCTATCAGTCTGCCCCTCCTACACCACTCCAGGCACGCAGAAGGCAAATCAGCTGAGTCACTCTCGGCCAGGAGTTCTGCAGCATCACAAGAGAAATCAACAGAGCAGGAGGAAATTGGCTTATTTCACAGAGAGGCACTTGGAGCAACCAGGCAGCCCAAAGCCCCTGGGAAGCCAGGCAAAGGACCACCTAGGTCATAACTGCATCCTCTCTGCTGTTGTCACTCTTTGGAGAAAAGTGTT
>gene=chr20_40272259-40272583; species=bosTau
TTGGCCTTCTCCAGTGTCTTATGGGCATGAGACCAGGCCTCTTCATGATCATAAGACTCAAACTTTGGTTGCAACTTGATCCCTACCATTCTTCCCCTCCTACTCCACTTGAAGCATGCAGAAGGCAAATCAGCTGAGTCACTCCTAGCCAGAAATCCTGCAACATCACAAGTGAAATCAACAGAGCGAGAGAAAATTCGCTCTTTCCACAGAGAGGTGCTTAGAGCAGCCAGACAGCCCACAGCCCCAGGCAGGTCAGGCAAAGGACCACCTAGATTGTAACTGCGTCCTCTCGCCTGTTGCCCCTCTACGGAGAGAGGTGCT
>gene=chr20_40272259-40272583; species=calJac
CCAGGCCTCTCTATGGTCTTATGGGCATGAGGCCAGGCCTCCTCATGACTGTAAGACTCAAACCTTTGTTCTAGCTTCGCTCCTATCAGTCTGTCCCTCCTACACCACTCCAGGCATGCAGAAGGCAAATCAGCTGAGTCACTCTCAGCCAGGAGTCCTGCCGCATCACAAGAGAAATCGACAGAGCAGTAGGAAATTGGCTCATTTCACAGAGAAGCACTTGGAGCAGCCAGGCAGCCCAAAGCCCCTTAGGAGCCAGGCAGAGGACCACGTAGGTCATAACTGCGTCCTCTCAGCTGTTGTCACTCTTTGGTGTAAAGTGTT
>gene=chr20_40272259-40272583; species=canFam
CTGGCCCTCTTCGTGGTCTTGTGGGCATGAGGCCAGGCCTCCTCATGACTATAAGATTCAAACTTTGCTCCCAGCTTGTCCCCTATCATTCTGCCACCCCCCGACCACTTCAAGCATGCAGAAGGAAAATCAGCTGAGTCACTCCTGACCAGGAGTCCTGCAGCATCACGAGCAAAAGCAACAGAGCGAGAAGAAATTAGCTCATCCCACAGAGAGGCACTTAAAGCAGCCAGGCAGACTACAGCCCCCGGCAGGCCAGGCAAAGGACCACCCAGATCACAGCTGTATCCTCTCTGCTCTTGCTATTCCGTGGAGAGAAGTGCT
>gene=chr20_40272259-40272583; species=equCab
CTGGCCCTCTCCACTGTCATTTGGGCATGAAGCCAGGCCTCCTCATGACCATAAGGCTCAACGTTTGGTTCCAACTTGACCCCTACCATTCTGCCGCTCCTAGAGCACTTCAAGCATGCAGAAAGCAAATCAGCTGAGTCACTCCTGGCCAGGAGTCCTGCGGCATCATGAGAGAAATCACCAAAGCAAGAGGAAATTAGCTCATTCCACAGAAAGGCACTTAGAGCAGCCAGGCAGCCTAAAGCCCCAGGCAGGCCAGGCAAAGGACCACCTGGATCGCAACTGTGTCCTCTCAGCTGTTGCCAGTCTTTGGAGAGAAGCACT
>gene=chr20_40272259-40272583; species=gorGor
---------------------------------------------------TAAGACTCAAACCTTTGTTCCAGCTTCACTCCTGTCAGTCTGCCCCTCCTACACCACTCCAGGCATGCAGAAGGCAAATCAGCTGAGTCACTCTCGGCCAGGAGTCCTGCAGCATCACAGGAGAAATCAACAGAGCAGGAGGAAATTGGCTTATTTCGCAGAGAGGCACTTGGAGCAACCAGGCAGCCCAAAGCCCCTGGGAAGCCAGGCAAAGGACCACCTAGGTCATAACTGCATCCTCTCCGCTGTTGTCACTCTTTGGAGAAAAGTGTT
>gene=chr20_40272259-40272583; species=panTro
CCAGCCCTCTCTATGGTCTTATGGGCATGAGGCCAGGCCTCCTCATGACCGTAAGACTCAAACCTTTGTTCCAGCTTCACTCCTATCAGTCTGCCCCTCCTACACCACTCCAGGCATGCAGAAGGCAAATCAGCTGAGTCACTCTCGGCCAGGAGTCCTGCAGCATCACAAGAGAAATCAACAGAGCAGGAGGAAATTGGCTTATTTCACAGAGAGGCACTTGGAGCAACCAGGCAGCCCAAAGCCCCTGGGAAGCCAGGCAAAGGACCACCTAGGTCATAACTGCATCCTCTCCGCTGTTGTCACTCTTTGGAGAAAAGTGTT
>gene=chr20_40272259-40272583; species=papHam
CCAGCCCTCTCTATGGTCTTATGGGCATGAGGCCAGGCCTCCTCATGACCATAAGACTCAAACCTTTGTTCCAGCTTCACTCCTATCAGTCTGCCCCTCCTACACCAATCCAGGCATGCAGAAGGCAAATCAGCTGAGTCACTCTCGGCCGGGAGTCCTGCAGCATCACAACAGAAATCAACAGAGCAGGAGGAAATTGGCTTATTTCACAGAGAGGCACTTGGAGCAGCCAGGCAGCCCAAAGCCCCTGGGAAGCCAGGCAAAGGACCACCTAGGTCATAACTGCATCCTCTCAGCTGTTGTCACTCTTTAGAGAAATGTGTT
>gene=chr20_40272259-40272583; species=ponAbe
CCAGCCCTCTCTATGGTCTTATGGGCATGAGGCCAGGCCTCCTCATGACCCTAAGACTCAAACCTTTGTTCCAACTTCACTCCTATCAGTCTGCCCCTCCTACACCACTCCAGGCATGCAGAAGGCAAATCAGCTGAGTCACTCTCGGCCAGGAGTCCTGCAGCATCACAGGAGAAATCAACAGAGCAGGAGGAAATTGGCTTATTTCACAGAGAGGCACTTGGAGCAGCCAGGCAGCCCAAAGCCCCTGGGAAGCCAGGCAAAGGACCACCTAGGTCATAACTGCATCCTCTCTGCTGTTGTCACTCTTTGGAGAAAAGTGTT
>gene=chr20_40272259-40272583; species=rheMac
CCAGCCCTCTCTATGGTCTTATGGGCATAAGGCCAGGCCTCCTCATGACCATAAGACTCAAACCTTTGTTCCAGCTTCACTCCTATCAGTCTGCCCCTCCTACACCAATCCAGGCATGCAGAAGGCAAATCAGCTGAGTCACTCTCGGCCGGGAGTCCTGCAGCATCACAACAGAAATCAACAGAGCAGGAGGAAATTGGCTTATTTCACAGAGAGGCACTTGGAGCAGCCAGGCAGCCCAAAGCCCCTGGGAAGCCAGGCAAAGGACCACCTAGGTCATAACTGCATCCTCTCAGCTGTTGTCACTCTTTAGAGAAATGTGTT
>gene=chr20_42142857-42143181; species=hg19
TTGAGTTGAAGCACTCCTAGGCCCTGGGGACTATGGGGGCGTGGCTTGGAGTGAGGCACTCTGGGACTGGGCCTGTGGGTGTCTGGGGGCGTGGCTTAGACTGGGGCACCCTGAGTGGGCCTGTGTTAGTTTGGGGGCGTGGCTTAGAGTGGGGTACCGTGGGACTGGGCCTGTGGGAGCCTGGGGGCGTGGCTTAGAGTGGGGCACCCTGGGACTGGACCCCGCAGGTGCTTGGGGGCGTAGCCTGGAGTGAGGGTTTGGCTGGTGTAGCTTGGAGTGAGGCCCCCTGGCGTGGAGTCTTGAGGCCTGCTGAGGGCGTGAGCT
>gene=chr20_42142857-42143181; species=bosTau
TTGAAGTGCTGGGCTC------------------------------------------------------------------CTAG-GGCCTGTCTTACGGTG----------AATGAGC----------CT-------------------------------------------------------------------------------------------------------------------------------------------------------------------------------------AGGCGTGGCTT
>gene=chr20_42142857-42143181; species=calJac
TTGAGTTGAAGCATTCCGAGGCCCTAGGGACCATGGGGGCGTGGCTTGGAGTGAGGTACTCTGGGACTGGGCCTGTGGGTGTCTGGGGGCGTGGCTTAGAATGGGGCACCCTGACTGGGCGTGTGGGAGTTTGGGGGTGTGGCTTAGAGTAGGGTACCATGGGACTGGGCCTGTGGAAGCCTGGGGGCATGGCCTAGAGTGGGGCACCCTGGGACTGGACTCAGCAGGTGCTTGGGGGCGTGGCCTGGAATGAGGGTTTGGCTAGTATAGCTCGGAGTGAGGCACCCTGGCTTGGAGTCTTGAGGCCTGCTGAGGGCGTGAGCT
>gene=chr20_42142857-42143181; species=canFam
TTGCGTGGAGGCGCTC-------------------------------------------------------------GGAGCCTGGCGGGCTG-------------------------------------CTGGGGGCGCGGCCT-GCGCGAGGCACCG---------------------------------------------------------------------------CGAGCCGAGCCCTG---CGGG---------------------------------------------------------------------
>gene=chr20_42142857-42143181; species=equCab
TTGGAGCGAAGCGCTC-----------------------------------------------------GGCATGTGGGGACCTAGGGGCGTGGTTTGTGGGG----------AATGGGAC---------CTGGGGGCGTGGCTTGGAGAGGGACGCCC-----------------GGGCTTAGGGACGTGGCTTGCAGTGAGGCGC------------------------CCTGGAGCCCAGGCCCG---CGGG----TGAGGGCGTGGCTTGAGGTGGGCACCCA-GGGGCGGGGTCTTGCTGG-------GGGCGTGGCCT
>gene=chr20_42142857-42143181; species=gorGor
TTGAGTTGAAGCACTCCTAGGCCCTGGGGACTATGGGGGCGTGGCTTGGAGTGAGGCA-------------------------------CGTGGCTTAGACTGGGGCACCCTGAGTGGGCCTGTGGTAGTTTGGGGGCGTGGCTTAGAGTGGGGTACCGTGGGACTGGGCCTGTGGGAGCCTGGGGGCGTGGCTTAGAGTGGGGCACCCTGGGACTGGACCCCGCAGGGGCTTGGGGGCGTAGCCTGGAGTGAGGGTTTGGCTGGTATAGCTTGGAGTGAGGCTCCCTGGCGTGGAGTCTTGAGGCCTGCTGAGGGCGTGAGCT
>gene=chr20_42142857-42143181; species=panTro
TTGAGTTGAAGCACTCCTAGGCCCTGGGGACTATGGGGGCGTGGCTTGGAGTGAGGCACTCTGGGACTGGGCCTGTGGGTGTCTGGGG-CGTGGCTTAGACTGGGGCACCCTGAGTGGGCCTGTGGTAGTTTGGGGGCGTGGCTTAGAGTGGGGTACCGTGGGACTGGGCCTGTGGGAGCCTGGGGGCGTGGCTTAGAGTGGGGCACCCTGGGACTGGACCCCGCAGGTGCTTGGGGGCGTAGCCTGGAGTGAGGGTTTGGCTGGTATAGCTTGGAGTGAGGCGCCCTGGCGTGGAGTCTTGAGGCCTGCTGAGGGCGTGAGCT
>gene=chr20_42142857-42143181; species=papHam
TTGAGTTGAAGCACTCCTAGGCCCTGGGGACTATGGGGGCGTGGCTTAGAGTGAGGCACTCTGGGACTGGGCCTATGGGTGTCTGGGGGCGTGGCTTAGAGAGGGGCACTCTGACTGGGCCTGTGGTAGTTTGGGGGCGTGGCTTAGA--------------------------------------------------GTGGGGCACCGTGGGACTGGACCCCGCAGGTGCTTGGGGGCGTAGCCTGGAGTGAGGGTTTGGCTGGTATAGCTTGGAGTGAGGTGCCCTGGCATGGAGTCTTGAGGCCTGCTGAGGGCGTGAGCT
>gene=chr20_42142857-42143181; species=ponAbe
TTGAGTTGAAGCAGTCCTAGGCCCTGGGGACCATGGGGGCGTGGCTTGGAGTGAGGCACTCTGGGACTGGACCTGTGGGTGTCTGGGGGCGTGGCTTAAACTGGGGCACCCTGCCTGGGCCCGCGGTAGTTTGGGGGCGTGGCTTAGA--GGGGTACCGTGGGACTGGGCCTGTGGGAGCCTGGGGGCGTGGCTTTGAGTGCGGCACCCTGGGACTGGACCCCGCAGGTGCTTGGGGGCGTAGCCTGGAGTGAGGGTTTGGCTGGTATAGCTTGGAGTGAGGCGCCCTGGCGTGGAGTCTTGAGGCCTGCTGAGGGCGTGAGCT
>gene=chr20_42142857-42143181; species=rheMac
TTGAGTTGAAGCACTCCTAGGCCCTGGGGACTAtgggggcgtcgcttggagtgaggcactctgggactgggcctgtgggtgtctgggggtgtggcttagagtggggcactctgactgggcctgtggtagtttgggggcgtggcttaga--------------------------------------------------gtggggcacCGGGGGACTGGACCCTGCAGGTGCTTGGGGGCGTAGCCTGGAGTGAGGGTTTGGCTGGTATAGCTTGGAGTGAGGTGCCCTGGCATGGAGTCTTGAGGCCTGCTGAGGGCGTGAGCT
>gene=chr20_42939818-42940142; species=hg19
CCGTGCCCTCTCGGCCACCGTATCGCCCTTCGCCCGGACCTGCGCCTCCACCTCCCTTCGAGCGCATGCGCACTGCCCGCGAGTCCCACAGCTTGAGGCGTGCTTGGGCTCCGGAGCCCGCGCGCTCCCCCTCGTGGCCGCTGCTGCCTCTGGCGCGTGACGGTCCCCGAACTCGCTCGTCTCCTCTGCGCTCTCCTGGCCGCCTCCTCTCCCCGAGCCTCCGCGTCTTGCTCTGGTCTGGGAAAAAGCGCTTGTGAAAGTATTTGCTGGAGGCTGGAAGAGGATAAATGTAGCCCTggagaattggagcagtagtcacagcat
>gene=chr20_42939818-42940142; species=bosTau
GCGCACCCTCTCGGCCACCGTCTTGCCCTTCA-CCGGGCCGGCGCCACCGCCTCCCTTTGGGCGCATGCGCGCCGCTCGCAGGTCCCGCCCCT-GAGGGGCGTCGG-GCTTCGGAGCCCGCGCGCGCCCCCTCCTGGCCGCCGCAGCCTCTG--GCGTGCCTGTCTCCGAATTGATCCCTTTG---------TCCGCAGTCCG------------AACCTCTGTTCCTTGCTCTGGTCAAGGAATAAATGCTTGTGGGAATATTTGCTGCAGGAG-CGGGAGAATGAACGTAGCACTGTAGAACTGGAGCAGTGGTCCCAGCAT
>gene=chr20_42939818-42940142; species=calJac
TTGTG-CCTCTCGGCCACCGTATTGCTCTCCGCCCGGACCTGCGCCTCCGCCTCCCTTCGAACGCATGCGCTGCGCCCACGAGTCCCACCCTTTGCGACGCGTAATGGCTCCGGAGCCCGCGCGCTCCCCCTCATGGCCGCTGCTGCCTCTG---------------------------------------------------------------AGCCTCTGGGTCTTGCTCTGGTCTGGAAAAAAGCACTTGTGAAAGCATTTGCTGGAGGCTGGAGGAAGATCAATGTAGCCCTGCAGATTTGGAACAGTCGTCACAGCAT
>gene=chr20_42939818-42940142; species=canFam
----------------ACCGTCTAGCGCTTCG-CCCGAA----GCCGCGGCCTCCCCCC-GGCGCATGCGCGTCGCCCGCGAGCCCCGCCCC----------------CCGAGGAGCGCTCGCGCTCCCCCTCCCGGCCACCGCCGCCTCTG--GCGCGTCCGGTTCCGAACCCGGCCCTCTC---------CGCCCAGCGCG-------------------GAGTCTTGCCCTGGGGCGGGAAAAAAAGCTCCAGGGAGTATTTGCTGGAGATG-GGGAAGAAGAACTGCAGCACTGTAGAGTTAGAGCAGTGGTCACGGCAT
>gene=chr20_42939818-42940142; species=equCab
CCCAGCCCTCTCGGACACCGTCTGGCCCTTCG-CCGGCC-GGCGCCGCACCTCCTCTCG-GGCGCATGCGCGCCGCCCGCGGGCCCCACCCCT-GAAGAGCGCGCGCGCCCCGGAGCCCGCGTGCTCCCCCTCCTGGCCGCTGCGGCCTCTG--GCGCCCCTGTCTCTCAAC-------TCTC---------C--------CG------------AGCCACTGTGTCTTCCTCTGATCCGGGAAAAAGCGCCTGCGGGAGTGTGTGCTTGAGATG-GGGAAGAATAAATGTCACACCGTAGAACAGGAGCCGTGGT-ACAGCAT
>gene=chr20_42939818-42940142; species=gorGor
------------------------------------------------------------------------------------------------------------------------------------------------------------------------------------------------------------------------------------------------------------------------------------------------------------------------------------
>gene=chr20_42939818-42940142; species=panTro
CCGTGCCCTCTCGGCCACCGTATCGCCCTTCGCCCGGACCTGCGCCTCCACCTCCCTTCGAGCGCATGCGCACTGCCCGCGAGTCCCACAGCTTGAGGCGTGCTTGGGCTCCGGAGCCCGCTCGCTCCCCCTCGTGGCCGCTGCTGCCTCTGGCGCGTGCCGGTCCCCGAACTCGCTCGTCTCCTCTGCGCTCTCCTGGCCGCCCCCTCTCCCCGAGCCTCTGCGTCTTGCTCTGGTCTGGGAAAAAGCGCTTGTGAAAGTATTTGCTGGAGGCTGGAAGAGGATAAATGTAGCCCTggagaattggagcagtagtcacagcat
>gene=chr20_42939818-42940142; species=papHam
CCGTGCCCTCTCGGCCACCGTATCGCCCTTCGCCCGGACCTGCGCCTCCACCTTCCTTCGGACGCATGCGCACCG-CCGCGAGTCCCACCCCTTGAGGCGTGCTTGGGCTCCGGAGCCCACGCGCCCCCCCTGGTGGCCGCTGCTGTCTCAGGCCCGTGCTGGTCCCCGAGCTCGCTCCTCTCCTCTGCGCTCTCCCGGCCGCTCCCAGTCCCCGAGCCTCCGCGTCTTACTCTTGTCGGGGAAAAAGCGCTTGTGAAAGTATTTGCTGGAGGCTGGAGGAGGATAAATGTAGCCCTggagaattggagcagtagtcacagcat
>gene=chr20_42939818-42940142; species=ponAbe
CCGTGCCCTCTCGGCCACCGTATTGCCCTTCGCCCGGACCTGCGCCTCCACCGCCCTTCGAGCGCATGCGCACTGTCCGCGAGTCCCACCGCTTGAGGCGTGCTGGGGCTCCGGAGCCCGGACGCTCCCCCTCGTGGCCGCTGATGCCTCTGGCGCGTGCCGGTCCCCGAACTCTTTCGTCTACTCTGCGCTTCCCTGGCCCCCCCCTCTCCCCAAGCCTCCGCGTCTTGCACTGGTCTGGGAAAAAGCGCTTGTGAAAGTATTTGCTGGAGGCTGGAAGAGGATAAATGTAGCCCTGGAGAATTGGAGCAGTAGTCACAGCAT
>gene=chr20_42939818-42940142; species=rheMac
CCGTGCCCTCTCGGCCACCGTATCGCCCTTCGCCCGGACCTGCGCCTCCACCTTCCTTCGAGCGCATGCGCACCG-CCGCTAGTCCCACCCCTTGAGGCGTGCTTGGGCTCTGGAGCCCACGCGCCCCCCCTGGTGGCCGCTGCTGCCTCAGGCCCGTGCTGGTCCCCGAGCTCGCTCCTGTCCTCTGCGCTCTCCTAGCCGCTCCCAGTCCCCGAGCCTCCGCGTCTTGCTCTTGTCTGGGAAAAAGCGCTTGTGAAAGTATTTGCTGGAGGCTGGAGGAGGATAAATGTAGCCCTggagaattggagcagtagtcacagtat
>gene=chr20_43935147-43935471; species=hg19
CAACCCCCCCAGACCCCTCCACACACACAAACACAGACATGCACTGCCCAACCGCAGGCGGCAGGGAGGGGCTGCGCCCTGTTGCGGGGCTGAGCGTGGTGGCGTGGCAGCGAGTGGACCAAAACCCACTGCGCACGAGAACGCGCGGCTTGGCGCCTGTTTCCCGCCTGCTCTCAGGAGCGACCGCCAGGGGGCGCCCGAGATGGCAGGGGGCGTGGGAAGCCCACATCTGCCCAGCAGGTGCGCCCACCCCGAGCAAACAGGGGGCCGGGGCCCGGGGCCTTGGAGATAAGGCCTGGACAGGATATAACCCGCGCAAGAGCC
>gene=chr20_43935147-43935471; species=bosTau
-------CCCACCACCACCCCACCCCTCG-ACTCAAACAGGCAGGGCCCCAATGC--------------------------------------------AGGCCTG-CGTCGCCTTGGCCGAAACCCACCACTCGGATAAACTTGTGACTTGGTACCGCCTTCCCGCCTGCTCTCAGGAAAGGTCTCCAGGGGGCGCCTGTGTTGGCTAGGTGCGTGGGAAGCCCACATCTGCCCAGCAGGTGCTCCTGCCCAAAGCAAACAGGGAGCCAGGACCCAGGGCCTTGGAGATAAGGGTGGGGTAGAATATATCCAGC-CTAGAGCA
>gene=chr20_43935147-43935471; species=calJac
CAACTCCCCTATACCCCTCCACACACACAAACAGAGATACGCACTGCCCAGCTGCAGGCGGCAGGGAG-------------------GGCTGAGCGTGGTGGAGCGGCAGCTAGTGTAACAAAACTCACCGCGCAAGAGAACGCGCGGCTTGGCGCCTGTTTCCCGCCTGCTCTCAGGAGCGACCGCCAGGGGGCGCCCGAGATGACAGGGGGCGTGGGAAGCCCACATCTGCCCAGCAGGTGCGCCCACACCGAGCAAACAGCGGGCCAGGGCCCAGGGCCTTGGAGATAAGACCTGGACCGGATATATCTCGCGCAAGAACC
>gene=chr20_43935147-43935471; species=canFam
----------------GCACGTACGCACACACTCAGACATGCACCGCCCAGCCGCCGGCCGCCGGGGAGAGCC--------------------------GGACGCG-CAGCACGTTGGCCAAAACCCACCGCCC-----------AAGTTTGGCGCCTGCTTCCCTCCTGCTCTCAGGAGAAGCCGCCAGAGGGCGTCTGCGTTGGTTAGGTACGTGGGAAGCCCACATCTGCCTAGCAGGTGCCCCTGCCCAGAGCAAACA-GTGGCCGGGACCCGAGGCCTTGGAGATAAGCCCGGGGCAGGATATATCCCGCACAAGGGCC
>gene=chr20_43935147-43935471; species=equCab
-----CCCCCGCGCCCCGCCAACCACACACGCTCAGCCGTGCACCGCCCCACCGC--------------------------------------------AGGCGGG-CAGCGCATTGGCCAAAACCCACCACGCAGATGAGCTCGCGGCTTGGCACCTGCTTCCCGCCTGCTCTCAGGAGAGGCCGCCAGGGGGCGCCCGCCGTGGCTAGGTGCGTGGGAAGCCCACATCTGCCCGGCAGGTGCCCCTGTCCAGAGCAAACAGGGGGCCGGCACCCGGGGCCTTGGAGATAAGACCTGGCCAGGCTATATTCGGCGCGAGGGCC
>gene=chr20_43935147-43935471; species=gorGor
CAA-ACCCCCAGACCCCTCCACACACACAAACACAGACATGCACTGCCCAACCGCAGGCGGCAGGGAGGGGCTGCGCCCTGTTGCGGGGCTGAGCGTGGTGGCGTGGCAGCGAGTGGACCAAAACCCACTGCGCACGAGAACGCGCGGCTTGGCGCCTGTTTCCCGCCTGCTCTCAGGAGCGACCGCCAGGGGGCGCCCGAGATGGCAGGGGGCGTGGGAAGCCCACATCTGCCCAGCAGGTGCGCCCACCCCGAGCAAACAGGGGGCCGGGGCCCGGGGCCTTGGAGATAAGGCCTGGACAGGATATAACCCGCGCAAGAGCC
>gene=chr20_43935147-43935471; species=panTro
CAACCCCCCCAGACCCCTCCACACACACAAACACAGACATGCACTGCCCAACCGCAGGCGGCAGGGAGGGGCTGCGCCCTGTTGCGGGGCTGAGCGTGGTGGCGTGGCAGCGAGTGGACCAAAACCCACTGCGCACGAGAACGCGCGGCTTGGCGCCTGTTTCCCGCCTGCTCTCAGGAGCGACCGCCAGGGGGCGCCCGAGATGGCAGGGGGCGTGGGAAGCCCACATCTGCCCAGCAGGTGCGCCCACCCCGAGCAAACAAGGGGCCGGGGCCCGGGGCCTTGGAGATAAGGCCTGGACAGGATATAACCCGCGCAAGAGCC
>gene=chr20_43935147-43935471; species=papHam
CAACACCCCCAGACTCCTCCATACACACAAACACAGACACGTACTGCCCAACCGCAGGCGGCGGGGAGGGGCTGCGCCCTGTTGCGGGGTTGAGCGCGGTGGCGCGGCAGCGAGTGGACCAAAACCCACCGCGCACAAGAACGCGCGGCTTGGCGCCTGTTTCCCGCCTGCTCTCAGGAGCGACCGCCAGGGGACGCCCGAGACGGCAGGGGGCGTGGGAAGCCCACATCTGCCCAGCAGGTGCGCCAACCCCGAGCAAACAGGGGGCTGGGGCCCGGGGCCTTGGAGATAAGGCCTGGACAGGATATATCCCGCGCAGGAGCT
>gene=chr20_43935147-43935471; species=ponAbe
CAACCCCCCCAGACCCCTCCACACACACAAACACAGACATGCACTGCCCAACCGCAGGCAGCAGGGACGGGCTGCGCCCTGTTGCGGGGCCGAGCGTGGTGGTGCGGCAGCGAGTGGACCAAAACCCGCTGCGCACGAGAACGCGCGGCTTGGCGCCTGTTTCCCGCGTGCTCTCAGGAGCGACCGCCAGGGGGCGCCCGAGATGGCAGGGGGCGTGGGAAGCCCACATCTGCCCAGCAGGTGCGCCCACCCCAAGCAAACAGGGGGCCCGGGCCCGGGGCCTTGGAGATAAGGCCTGGACAGGATATATCCCGCGCAAGAGCC
>gene=chr20_43935147-43935471; species=rheMac
CAACACCCCCAGACTCCTCCATACACACGAACACAGACACGTACTGCCCAACCGCAGGCGGCGAGGAGGGGCTGCGCCCTGTTGCGGGGTTGAGCGCGGTGGCGCGGCAGCGAGTGGACCAAAACCCACCGCGCACAAGAACGCGCGGCTTGGCGCCTGTTTCCCGCCTGCTCTCAGGAGCGACCGCCAGGGGACGCCCGAGACGGCAGGGGGCGTGGGAAGCCCACATCTGCCCAGCAGGTGCGCCAACCCCGAGCAAACACGGGGCTGGGGCCCGGGGCCTTGGAGATAAGGCCTGGACAGGATATATCCCGCGCAGGAGCT
>gene=chr20_44637278-44637602; species=hg19
TGCAAAACCCTACCCCTCCCCTGAGGGCCTGCGGTTTCCTGCGGGTCTGGGGTCTTGCCTGACTTGGCAGTGGAGACTGCGGGCAGTGGAGAGAGGAGGAGGTGGTGTAAGCCCTTTCTCATGCTGGTGCTGCcacacacacacacacacacacacacacacacacacacacacacacacCCTGACCCCTGAGTCAGCACTTGCCTGTCAAGGAGGGGTGGGGTCACAGGAGCGCCTCCTTAAAGCCCCCACAACAGCAGCTGCAGTCAGACACCTCTGCCCTCACCATGAGCCTCTGGCAGCCCCTGGTCCTGGTGCTCCTGG
>gene=chr20_44637278-44637602; species=bosTau
TGCAAAACCCAATCCTTCCCTTGTGGGCCTGTGGTTTCCTGTGGGTCTGGGGTCCTGCCTGACTTGGCAATGGGGGCTGTGGGCAGGAGGGAGAGGGGGAGGTGGTGTAAGCCCTTTCTCATGCTGGGACTGCCCcacacacacacacacacacacacacacacacacacacac------GCCATGGCCTGAGTCAGCTCTTGCCAGTCAGAGAGGGGCGGGGTCACTGCA--GCCTCTTTAAAGCCCCCAGGAGGGCAGCTGCAGCCAGACAGTGCTATCCTCACCATGAGCCCCCTGCAGCCCTTGGTCCTGGCGCTCCTGG
>gene=chr20_44637278-44637602; species=calJac
TGCAAAACCCTACCCCTCCCCTGAGGGCCTGCGGTTTCCTGTGGGTCTGGGGTCTTGCCTGACTTGGCAGTAGAGACTGTGGGCAGTGGA---AAGAGGAGGTGGTGTAAGCCCTTTCTCATGCTAGGGCTGCcacacacacacacacacacacacacacacacaca-------------cCCGTCCCCTGAGTCAGCACTCGCCTGTCAAGGAGGGGTGGGGTCACAGGAGCGCCTCCTTAAAGCCCCCACAACAGCAGCTGCAGTCAGACACTGCCACCCTCACCATGAGCCTCTGGCAGCCCCTGGTCCTGGCACTCCTGG
>gene=chr20_44637278-44637602; species=canFam
TGCAAAACCCAACCCTTCCCCTATGGGCCTGTGGTTTCCTGTGGGTCGGGGGTCCTGCCTGACTCGGCAGTGGGAACTGTGGGCAGGGGGTAGAGGAGGACGTGGTGTAAGCCCTTTCTCATGCTGGGGCCGCCC------------------------CCCTCCCCAACACAC------CCCATCCCCTGAGTCAGCCCCTACTTGCCAGGGAGGGGCGGGGTTACTGCAGTGCCTTCTTAAACCCCTCACAGGGTCAGCTGTAGCTAGACACCACTACCCTCACCATGAGCCCCAGGCAGCCCCTGGTCCTGGTGTTCCTGG
>gene=chr20_44637278-44637602; species=equCab
TGCAAAATCCAATCCTTCCCCTATGGGCTTGCGGTTTCCTGTGGGTCTGGGGTCCTGCCTGACTCGGCAATGGGGACTGCGGGCAGCGGGGAGAGAAGG-GGTGGTGTAAGCCCTTTCTCATGCTGGGACTGCCC-------------acatacacacacacacacacacacac------CCCATCCCCTGAGTCAGCACCGGCCTGGCGGGGAGGGGCGGGGTCACTGTAGCGCCTCCTTAAAGCCCCTGCAAGGGCAGCTGCAGCCAGACCCTGCTACCCTCACCATGAGCCCCTGGCAGTCCCTAGTCCTGGCGGTCTTGG
>gene=chr20_44637278-44637602; species=gorGor
TGCAAAACCCTACCCCTCCCCTGAGGGCCTGCGGTTTCCTGCGGGTCTGGGGTCTTGCCTGACTTGGCAGTGGAGACTGCGGGCAGTGAAGAGAGGAGGAGGTGGTGTAAGCCCTTTCTCATGCTGGTGCTGCcacacacacacacacacacacacacacacacacacac----------CCTGTCCCCTGAGTCAGCACTTGCCTGTCAAGGAGGGGTGGGGTCACAGGAGCGCCTCCTTAAAGCCCCTACAACAGCAGCTGCAGTCAGACACCTCTGCCTTCACCATGAGCCTCTGGCAGCCCCTGGTCCTGGTGCTCCTGG
>gene=chr20_44637278-44637602; species=panTro
TGCAAAACCCTACCCCTCCCCTGAGGGCCTGCGGTTTCCTGCGGGTCTGGGGTCTTGCCTGACTTGGCAGTGGAGACTGCGGGCAGTGGAGAGAGGAGGAGGTGGTGTAAGCCCTTTCTCATGCTGGTGCTGCcacacacacacacacacacacacacacacacacacacacac------CCTGACCCCTGAGTCAGCACTTGCCTGTCAAGGAGGGGTGGGGTCACAGGAGCGCCTCCTTAAAGCCCCCACAACAGCAGCTGCAGTCAGACACCTCTGCCCTCACCATGAGCCTCTGGCAGCCCCTGGTCCTGGTGCTCCTGG
>gene=chr20_44637278-44637602; species=papHam
TGCAAAACCCTACCCCTCCCCTGAGGGCCTGTGGTTTCCTGTGGGTCTGGGGTCTTGCCTGACTTGGCAGTGGAGACTGCGGGCAGGGGAGACAGGAGGAGGTGGTGTAAGCCCTTTCTCATGCTGGGGCTGCcacacacacacacacacacacacacacacacacacacacac--acacCCTGTCCCCTGAGTCAGCACCTGCCTGTCAAGGAGGGGTGGGGTCACAGGAGCGCCTCCTTAAAGCCCCCACAACAGCAGCTGCAGTCAGACACTGCTGCCCTCACCATGAGCCTCTGGCAGCCCCTGGTCCTGGCGCTCCTGG
>gene=chr20_44637278-44637602; species=ponAbe
TGCAAAACCCTACCCCTCCCCTGAGGGCCTGCGGTTTCCTGTGGGTCTGGGGTCTTGCCTGACTTGGCAGTGGAGACTGCGGGCAGTGGAGAGAGGAGGAGGTGGTGTAAGCCCTTTCTCATGCTGGGGCTGCcacacacacacacacacacacacacacacacacacacacacacacacCCTGTACCCTGAGTCAGCACTTGCCTGTCAAGGAGGGGTGGGGTCACAGGAGCGCCTCCTTAAAGCCCCCACAACAGCAGCTGCAGTCAGACACCTCTGCCCTCACCATGAGCCTCTGGCAGCCCCTGGTCCTGGCGCTCCTGG
>gene=chr20_44637278-44637602; species=rheMac
TGCAAAACCCTACCCCTCCCCTGAGGGCCTGTGGTTTCCTGTGGGTCTGGGGTCTTGCCTGACTTGGCAGTGGAGACTGCGGGCAGGGGAGACAGGAGGAGGTGGTGTAAGCCCTTTCTCATGCTGGGGCTGCcacacacacacacacacacacacacacacacacacacacac--acacCCTGTCCCCTGAGTCAGCACTTGCCTGTCAAGGAGGGGTGGGGTCACAGGAGCGCCTCCTTAAAGCCCCCACAACAGCAGCTGCAGTCAGACACTGCTGCCCTCACCATGAGCCTCTGGCAGCCCCTGGTCCTGGCGCTCCTGG
>gene=chr20_46960657-46960981; species=hg19
TTTCTAATGGCTCAAACTCACTGCTGTTACAGCAAAAGATAGCAAAAGAACCCAGACTCAAGCTTTTCAAACAATGTTTTGCTGTTTAGAAGAGCCATGCTGCAGGAAGGAAGGAGGACAGAGAACTCACCAGTTACTAGTGGCTTTTCATGACCTGGCAAAACAAGGAGGTGACATAGCAAAacaagcccattcagattgaatgacagggtacctagacccacctttcatgggaggagtgtttaaaaccatgcagcatgtttttaaaaccaccatagttggtagtcagctcaaaacacatcctagattggcttttcctcttcc
>gene=chr20_46960657-46960981; species=bosTau
----------------------------------------------------------------------------------------------------------------------------------------------------------------------------------------------------------atgagagtgacttcactttcacttttcatg-----------------------------ttTTAAGACCATCATACGTGACAATCAGCTTTgcat----ctaagattgccttttcctctttt
>gene=chr20_46960657-46960981; species=calJac
------------------------------------------------------------------------------------------------------------------------------------------------------------------------------------------------------------------------------------------------------------------------------------------------------------------------------------
>gene=chr20_46960657-46960981; species=canFam
ACTCCA-------------ATGGCTGTTGC----------AGAAAAAGAGTCCAGACTCAAACTTTTGCAGCAAGGCTTTGCTGTTTAGAAGGGCTGTGCTAGAGGCAGGACGGGGCAGAGAGAACTCACCAGCCCCTAGTGGCCTTTTGTGGCCAGAT----CTTGAAGGTGACACAGCAAAacaaggccactcagactcaatgagaggggaca------cacttctcatgggaagcgtgtctaaaaccacgcagctaagttgtaaaaCCACCGTGTACAAC-ATTAGCTTTGCAC----CAAAGATTGGCTTTTTGTTTTTT
>gene=chr20_46960657-46960981; species=equCab
cctccagtgggtcaagcTCACGGCTGTTGC----------AGAAGAGGAATCCAGACTCCTGCTTTTGAAACAAGGCCTCGCTGTCGAGGAGCATGGTGCTGCCGGAACGAAGGAGGAGAGAAAACTCATCAGTTTCTGGTGGCCTTTTAGGTTC-AGC----CTTGGAGGCCGCATAGCAAGacaagcccgctcagattcaaggagggggaacaccatcccacctctcacgggg----------------------------gtagcgtcaCCAcccacggtaatcagctggacacacatctgagcttggcttttcctctttc
>gene=chr20_46960657-46960981; species=gorGor
TTTCTAATGGCTCAAACTCACTGCTGTTACAACAAAAGATAGCAAAAGAACCCAGACTCAAGCTTTTCAAACAATGTTTTGCTGTTTAGAAGAGCCATGCTGCAGGAAGGAAGGAGGAGAGAGAACTCACCAGTTACTAGTGGCTTTTCATGACCTGGCAAAACAAGGAGGTGACATACCAAAacaagcccattcagattgaatgacagggtacctagacccacctctcatgggaggagtgtttaaaactatgcagcatgtttttaaaaccaccatagttggtagtcagctcaaaacacatcctagattggcttttcctcttcc
>gene=chr20_46960657-46960981; species=panTro
TTTCTAATGGCTCAAACTCACTGCTGTTACAGCAAAAGATAGCAAAAGAACCCAGACTCAAGCTTTTCAAACAATGTTTTGCTGTTTAGAAGAGCCATGCTGCAGGAAGGAAGGAGGAGAGAGAACTCACCAGTTACTAGTGGCTTTTCATGACCTGGCAAAACAAGGAGGTGACATAGCAAAacaagcccattcagattgaatgacagggtacctagacccac-tttcatgggaggagtgtttaaaaccatgcagcatgtttttaaaaccaccatagttggtagtcagctcaaaacacatcctagattggcttttcctcttcc
>gene=chr20_46960657-46960981; species=papHam
TTTCTAATGGCTCAAATTCACTGCTGTTAC----------AGCAAAAGAACCCAGACTCAAGCTTTTGAAGCAATGTTTTGCTGTTTAGAAGAGCCATGCTGCAAGAAGGAAGGAGGAGAGAGAACTTAGCAGTTACTCGTGGCTTTTCATAACTTAGCAAAACAAGGAGGTAACATAGCAAAATGagcccattcagattgaaggacaaggtacctaaacccacctttcatgggaggagtgtttaaaaccatgcagcatgttttaaaaaccaacataTTTggtagtcagctcaaaacacatcctagactggcttttcctcttcc
>gene=chr20_46960657-46960981; species=ponAbe
TTTCTAATGGCTTAAACTCACTGCTGTTATAGCAAAAGATAGCAAAAGAACCCAGACTCAAGCTTTTGAAACAACATTTTGCTGTTTAGAAGAGCCATGCTGCAGGAAGGAAGGAG---AGAGAACTCACCAGTTACTAGTGGCTTTTCATGACTTGGCAAAACAAGGAGGTGACATAGCAAAacaagcccattcagattaaaggacagggtacctagacccacctttcatgggaggagtgtttaaaaccatgcagcatgtttttaaaaccaccataCTTggtagtcagctcaaaacacatcctagattggcttttcctcttcc
>gene=chr20_46960657-46960981; species=rheMac
tttctaatGGCTCAAATTCACTGCTGTTAC----------AGCAAAAGAACCCAGACTCAAGCTTTTGAAGCAATGTTTTGCTGTTTAGAAGAGCCATGCTGCAAGAAGGAAGGAGGAGAGAGAACTTACCAGTTACTAGGGGCTTTTCATAACTTAGCAAAACAAGGAGGTGACATAGCAAAATGagcccattcagattgaaggacaaggtacctaaacccacctttcatgggaggagtgtttaaaaccatgcagcatgttttaaaaaccaacataTTtggtagtcagctcaaaacacatcctagattggcttttcctcttcc
>gene=chr20_47940377-47940486; species=hg19
AAGTGGGCTGGGCTTTGCTTTGAGAAACACTGCTATCTGGTGTTGCCTTTTTGCAATGTCAGCCTGTGGTTATATTTCCTTTGTTGTTGCTAAGGCAAGATTTGCTCac
>gene=chr20_47940377-47940486; species=bosTau
AAATGGGATGG-----GCTTTGAGAAACACCGCCATCTGGCGGCATGTTTTTGCAACACCAACTTGTGGTCATATCTCCTTTGTTGTTGCTATGGCTCCAGGAGCTCGT
>gene=chr20_47940377-47940486; species=calJac
AAGGGGGCCGGGCTTTGCTTTGAGAAACACTGCCATCTGGTGGTGCCTCTTTGCAATGTCAGCCTGTGGTTGTATTTCCTTTGTTGTTGCCAAGGCAAGATTTGCTCAC
>gene=chr20_47940377-47940486; species=canFam
ACGGG--ATGGCCTTTGTTTTGAGAAATACTGCCATCTGGTGGTCTC-TTTTGCAATGCCAACCTGTGGTCCTATTTCTTTCATTGTTACTAAGGCAAGATTTGCTC--
>gene=chr20_47940377-47940486; species=equCab
AAGTGGGATGGCTTTTGTTTGGGGAAACACCGCCATCTGGTGGTACC-TTCTGCAACGCCAACCTGTGGTCCTATTTCCTTTGTTGTTGCTGAGGCAAGATGGGCTCCC
>gene=chr20_47940377-47940486; species=gorGor
AAGTGGGTTGGGCTTTGCTTTGAGAAACACCGCTATCTGGTGGTGCCTTTTTGCAATGTCAGCCTGTGGTTATATTTCCTTTGTTGTTGCTAAGGCAAGATTTGCTCAC
>gene=chr20_47940377-47940486; species=panTro
AAGTGGGTCGGGCTTTGCTTTGAGAAACACCGCTATCTGGTGGTGCCTTTTTGCAATGTCAGCCTGTGGTTATATTTCCTTTGTTGTTGCTAAGGCAAGATTTGCTCAC
>gene=chr20_47940377-47940486; species=papHam
AAGCGGGCCAGGCTTTGCTTTGAGGAACATCGCTATCTGGTGGTGCTTTTTTGCAATGTCAGCCTGTGGTTGTATTTCGTTTGTTGTTGCTAAGGCAAGATTTGCTCAC
>gene=chr20_47940377-47940486; species=ponAbe
AAGTGGGCTGGGCTTTGCTTTGAGAAACACCGCTATCTGGTGGTGCCTTTTTGCAATGTCAGCCTGTGGTTGTATTTCCTTTGTTGTTGCTAAGGCAAGATTTGCTCAC
>gene=chr20_47940377-47940486; species=rheMac
AAGCGGGCCAGGCTTTGCTTTGAGGAACATCGCTATCTGGTGGTGCTTTTTTGCAATGTCAGCCTGTGGTTGTATTTCCTTTGTTGTTGCTAAGGCAAGATTTGCTCAC
>gene=chr20_48782681-48782927; species=hg19
TGCCAGGAATCTTGGGCCCAGCTGCTGCTTTATGACTTAGGGATATAACTGCTTCTGACTCATGCGTGCTTGGCTCTTTGTGATTATGTGCTGAGACACGTCAGCGGGAGGCTGCCCCGGAATGTCTCCCCATGCGAATCGAGGGTGGGGCCTCTGCTGAGTCACCTCTGGCTCCTAGAAGCCTGGCTCAGGGTCAGCTCATTTGAAAAGCGGCTGCcttttcttcttttctcttctcttctcttt
>gene=chr20_48782681-48782927; species=bosTau
TGCCAGGAATCCTGGGCCCAGCTGCTGCTTTGTGAC-TATGGGCATCACT--CTCTGACTCATGCATGATTGACATATTGGGATTATGCGTGGACATGTCTCGACAGGAGGCTGCCCTGGAATGTCTCCCCACTGGAATGGAGGGCAGGGCCTCTGCTGAGTCACCTCTGGCCA-TGGGAGGCTGGCTCTGGGTAGGCTCATTTTAAAAGCAGCTGCCATTTCTT------------------TTT
>gene=chr20_48782681-48782927; species=calJac
TGCCAGGAATCTTGGGCCCAGCTGCTGCTTTATGACTTAGGGACATAACTGCTTCTGACTCACGTGTGATTTGCTCTTTGTGATTTTGTGCCAAGGTACGTCAGCAGGAGGCTGTCCTGGAATGTCTCCCTTTTCGAATCGAGGGTGTGGCCTCTGCTGAGTCACCTCTAGCTCCTAGAAGCCTGGCTCAGGGTCAACTCATTTTAAAAGCAGCTGCCAtttctt---------------------
>gene=chr20_48782681-48782927; species=canFam
TACCAGTTATCTTGGGTCTACCTGCTACTTTATGACCTACGGGCATAACTGTTTCTGACTCATGCACGATGGACGCATCGGGATTATGTGCTGACTGGTCTCTACAGGAAGCTGTCCTGGAATGTCTCCCCATTGGAATCAAGGGCAGGGCCTCTGCTGAGTCACCCCTGGCCTCTGGGAGCTCAGCTCAGGGTCAGCTCATTGtaaaagcaggtacctttcctt---------------------
>gene=chr20_48782681-48782927; species=equCab
TGCTAGGAATCCTGGGCCCAGCTGCTACTTTACGATTTATGTGCATAAGTCCTTCTGACTCATGTGTGATTGATGCATTAGGATTCTGTGCTGACATGTCTCGACAGGAGGCTGCC--AGAATGTCTCTCCACTGGAATCGAAGGCGGGGCTGCTGCCGAGCCACCTTTGGCTCCTGAGGGCCCAGCTCAGGGTCGGCTCATTTtaaaagcaactgccatttctt---------------------
>gene=chr20_48782681-48782927; species=gorGor
TGCCAGGAATCTTGGGCCCAGCTGCTGCTTTATGACTTAGGGATATAACTGCTTCTGACTCATGCATGCTTGGCTCTTTGTGATTATGTGCTGAGACAC-TCAGCGGGAGGCTGCCCCGGAATGTCTCCCCATGCGAATCGAGGGTGGGGCCTCTGCTGAGTCACCTCTGGCTCCTAGAAGCCTGGCTCAGGGTCAGCTCATTTTAAAAGCGGCTGCcttttcttcttttctcttctcttctcttt
>gene=chr20_48782681-48782927; species=panTro
TGCCAGGAATCTTGGGCCCAGCTGCTGCTTTATGACTTAGGGATATAACTGCTTCTGACTCATGCGTGCTTGGCTCTTTGTGATTATGTGCTGAGACACGTCAGCGGGAGGCTGCCCCGGAATGTCTCCCCATGCGAATCGAGGGTGGGGCCTCTGCTGAGTCACCTCTGGCTCCTAGAAGCCTGGCTCGGGGTCAGCTCATTTTAAAAGCGGCTGCcttttcttcttttctcttctcttctcttt
>gene=chr20_48782681-48782927; species=papHam
--------------------GCTGCTGCTTTATGACTTA-GGATACAACTGCTTCTGACTCATGCGTGATTGGCTCTTTGTGATTATGTGCTGAGACACGTCAGCAGGAGGCTGCCCCGGAATGTCTCCCCATGTGAATTGAGGGTGGGGCCTCTGCTGAGTCACCTCTGTCTCCTAGAAGCCTGGCTCAGGGTCAGCTCATTTTAAAAGCAGCCGccttctcttcctttctcttctcttctcttc
>gene=chr20_48782681-48782927; species=ponAbe
TGCCAGGAATCTTGGGCCCAGCTGCTGCTTCATGACTTAGGGATATAACTGCTTCTGACTCATGCGTGATTGGCTCTTTGTGATTATGTGCTGAGACACGTCAGCAGGAGGCTGCCCCGGAATGTCTCCCCATGCAAATCGAGGGTGGGGCCTCTGCTGAGTCACCTCTGGCTCCTAGAAGCCTGGCTCCGGGTCAGCTCATTTTAAAAGCGGCTGCcttttcttcttttctcttctcttctcttt
>gene=chr20_48782681-48782927; species=rheMac
------------------------------------------------------------------------------------------------------------------------------------------------------------------------------------------------------------------------------------------------------
>gene=chr20_48909185-48909386; species=hg19
ACCAGCCAATCTGTTTACTGAACTGGCTGACCCCTTCCGGGAACTCGGCCCAAGCTTCCCAGAACTCGGGTATTAATGACCCGGAGCCACATGACGGAGCATGACACAGCACTTTTGGGCACAAGGCAGGGCCCAGAGGGGTGCGTGGGGGCCGCAGCCCAGCCCCCAAGCCCCGCCAGCGGGTGAGTCACCTGGGCCCCC
>gene=chr20_48909185-48909386; species=bosTau
ACCAGCCAATCTGTTTACTGAACTGGCTGACCCCTTCCGGGAACTCGGCCCAAGCTTCCCAGAACTCGGGTATTAATGACCCGGAGCCACATGACAGAGCATGACACAGCACTTTTGGGCGCAAGGCAGGGCCCAGAGGGGTGCGTGGGGGCCGCAGCCCAGCCCCCTAGGCCGGCTGGCTGGTGAGTCACTGCAGCCTCC
>gene=chr20_48909185-48909386; species=calJac
ACCAGCCAATCTGTTTACTGAACTGGCTGACCCCTTCCGGGAACTCGGCCCAAGCTTCCCAGAACTCGGGTATCAATGACCCGGAGCCACATGACGGAGCATGACACAGCACTTTTGGGCACAAGGCAGGGCCCAGAGGGGTGCGTGGGGGCCGGAGCCCAGCCCCCAAGCCCGGCCAGCGGGTGAGTCACCCCGGGCCCC
>gene=chr20_48909185-48909386; species=canFam
ACCAGCCAATCTGTTTACTGAACTGACTGACCCCTTCCGGGAACTCGGCCCAAGCTTCCCAGAACTCGGGTATTAATGACCTGGAGCCACATGACAGAGCATGACACAGCACTTTTGGGCGCGGGGCAGGGCCCAGAGGGGCGCGTGGGGGCCGTGGCCCAGCCCCCAAGCCCGGCTGGCCGGTGAGTCAACCGGGCCTCC
>gene=chr20_48909185-48909386; species=equCab
ACCAGCCAATGTGTTTACTGAACTGCCTGACCCCTTCCGGGAACTGGGCCCAAGCTTCCCAGAACTCGGGTATTAATGACCCGGAGCCACATGACAGAGCATGACACAGCACTTTTGGGCACAAGGCAGGGCCCAGAGGGGCGCGTGGGGGCCGCGGCCCAGCCCCCAGCCC--GCTGGCGGGTGAGTCACCCTGGCCTCC
>gene=chr20_48909185-48909386; species=gorGor
ACCAGCCAATCTGTTTACTGAACTGGCTGACCCCTTCCGGGAACTCGGCCCAAGCTTCCCAGAACTCGGGTATTAATGACCCGGAGCCACATGACGGAGCATGACACAGCACTTTTGGGCACAAGGCAGGGCCCAGAGGGGTGCGTGGGGGCCGCAGCCCAGCCCCCAAGCCCCGCCAGCGGGTGAGTCACCTGGGCCCCC
>gene=chr20_48909185-48909386; species=panTro
---------------------------------------------------------------------------------------------------------------------------------------------------------------------------------------------------------
>gene=chr20_48909185-48909386; species=papHam
ACCAGCCAATCTGTTTACTGAACTGGCTGACCCCTTCCGGGAACTCGGCCCAAGCTTCCCAGAACTCGGGTATTAATGACCCGGAGCCACATGACGGAGCATGACACAGCACTTTTGGGCACAAGGCAGGGCCCAGAGGGGTGCGTGGGGGCCGCAGCCCAGCCCCCAAGCCCGTCCAGCGGGTGAGTCACCCGGGCCCCC
>gene=chr20_48909185-48909386; species=ponAbe
ACCAGCCAATCTGTTTACTGAACTGGCTGACCCCTTCCGGGAACTCGGCCCAAGCTTCCCAGAACTCGGGTATTAATGACCCGGAGCCACATGACGGAGCATGACACAGCACTTTTGGGCACAAGGCAGGGCCCAGAGGGGTGCGTGGGGGCCTCAGCCCAGCCCCCAAGCCCGGCCAGCGGGTGAGTCACCCGGGCCCCC
>gene=chr20_48909185-48909386; species=rheMac
ACCAGCCAATCTGTTTACTGAACTGGCTGACCCCTTCCGGGAACTCGGCCCAAGCTTCCCAGAACTCGGGTATTAATGACCCGGAGCCACATGACGGAGCATGACACAGCACTTTTGGGCACAAGGCAGGGCCCAGAGGGGTGCGTGGGGGCCGCAGCCCAGCCCCCAAGCCCGTCCAGCGGGTGAGTCACCCGGGCCCCC
>gene=chr20_48955071-48955275; species=hg19
GTGCCCCCAACCCCACCTGTAGCTCCAGCCCAGCTCAGCCAAGATCACTCAAGCTTTGGGACTTTTAAATGCTGAGTCAGCAAACAGCCCCTACCTTGAGATACTCTGCCTAGGCAGACTGTGGTTGTTTGCACTTCAGCTTCAGGCCTCCAGGGTCAGCTGAGATAGCAAGACCTTCCCCTGGGGGCTGGATGGGGTCATTGG
>gene=chr20_48955071-48955275; species=bosTau
-------CAACCCCGCCCTCAGCTCAGGCTCAGCTCCTCTGAG---ACTCAAGCT--CGGAGACGTAAATGCTGAGTAAGCAGAGGGTTGGTACCTTGAGGTATGATGCCAGGGCAGCCTGTGGGCATTTGAATGTCAGCTTTAGCTGGCCGGGGTCAGCTGAGATGGCCAGAGCTTCTGGTGGGGGCTTGGTGGGGTCCTGGG
>gene=chr20_48955071-48955275; species=calJac
GTGACCCCAACCCCACCTGTAGTTCCAGTCCAGCTCAGCCAAGATCACCCAAGTTTTGGGACTTTTAAATGCTGAGTCAGCAAACCTCCACTACTTTGAGACACGCTGCCTAGGCAGGCTGTGGGCACTGGCACTTCAGCTTCAGGCATCCAGGGTCAGCTGAGACAGCAAGAGCTCCCCCTGGGGGCTGGATGGGGTCATTGG
>gene=chr20_48955071-48955275; species=canFam
GGGCCCCTGACCCCACCCTCCGTTTGGGTTTAGCTCATCTGAGACCAGGCAAGCC--TGGAAACTGAAATGCTGAGTCAGAAAACAGTTGACACCTTGAGATATGATGCCTAGGCAGGCTGTGGGCATTTGAACTTCAGCTTCAG-------------------GCAGCCAGAGCTTGCCCTGGGGGCTGGGTGGGGTCCCTGG
>gene=chr20_48955071-48955275; species=equCab
GTACCCTGGGCCCCACCCTCATCTCCAGCTGGGCCCAGCCGAGGCCACTCGAGCT--CGGAGACCCGAATGCTGAGTCAGCAGCCAGCGGGCACCTTGAGCTGCGACGCCGGGCCCGGCTGTGGGCACTCAGGCTTCAGTTGCAGCTGCCCAGGGTCCGCCGGGATGGCC-GAGCTTCCCCCGGGGGCTTGGTGGGGTCAGTGG
>gene=chr20_48955071-48955275; species=gorGor
GTGCCCCCAACCCCACCTGTAGCTCCAGCCCAGCTCAGCCAAGATCACTCAAGCTTTGGGACTTTTAAAT-CTGAGTCAGCAAACAGCCCCTACCTTGAGATACTCTGCCTAGGCAGGCTGTGGGTGTTTGCACTTCAGCTTCAGGC-TCCAGGGTCAGCTGAGACAGCAAGACCTTCCCCTGGGGGCTGGATGGGGTCATTGG
>gene=chr20_48955071-48955275; species=panTro
GTGCCCCCAACCCCACCTGTAGCTCCAGCCCAGCTCAGCCAAGATCACTCAAGCTTTGGGACTTTTAAATGCTGAGTCAGCAAACAGCCCCTACCTTGAGATACTCTGCCTAGGCAGGCTGTGGGTGTTTGCACTTCAGCTTCAGGCCTCCAGGTTCAGCTGAGACAGCAAGACCTTCCCCTGGGGGCTGGATGGGGTCATTGG
>gene=chr20_48955071-48955275; species=papHam
GTGCCTCCAACCCCACCTGTAGCTCCAACCCAGCTCAGCAAACA--------------------------GCCGAGTCAGCAAACAGCCCCTACCTTGAGATACACTGCCTAGGCAGGCTGTGGGTGTGTGCACTTCAGCTTCAGGCATCCAGGGTCAGCTGAGACAGCAAGAGCTTCCCCTGGGGGCTGGATGGGGTCATTGG
>gene=chr20_48955071-48955275; species=ponAbe
GTGCCCCCAACCCCACCTGTAGCTCCAGCCCAGCTCAGCCAAGATCACTCAAGCTTTGGGACTTTTAAATGCTGAGTCAGCAAACAGCCGCTACCTTGAGATACACTGCCTAGGCGGGCTGTGGGTGTTTGCACTTCAGCTTCAGGCGTCCAGGGTCAGCTGAGACAGCAAGAGCTTCCCCTGGGGGCTGGATGGGGTCATTGG
>gene=chr20_48955071-48955275; species=rheMac
GTGCCTCCAACCCCACCTGTAGCTCCAACCCAGCTCAGCAAACA--------------------------GCTGAGTCAGCAAACAGCCCCTACCTTGAGATACACTGCCTAGGCAGGCTGTGGGTGTTTGCACTTCAGCTTCAGGCATCCAGGGTCAGCTGAGACAGCAAGAGCTTCCCCTGGGGGCTGGATGGGGTCATTGG
>gene=chr20_49255025-49255119; species=hg19
CAAATGGCCCCATCACTGCCTCGTCACCACTCCCACCAGCCATGCCAGGGGTCAGCCAGGGGTCACCTTGAAGACAAAGCCTCTCTTTGGGAAA
>gene=chr20_49255025-49255119; species=bosTau
TAAATGGGCC---------CCGATCACCACTGACACACT-CCATCGGCAGGTCAACCAGGGGTCTTCCGGAAGAGCCAGCAAGTCTTAGCGGAA
>gene=chr20_49255025-49255119; species=calJac
CAGATGACCTCATCACTGCCCTATCACCACTCCCACCAGCCATGCCACGGTTCAGTCAGGGGTCACCTTGAAGACAAAGTCTCTCTTTGAGAAA
>gene=chr20_49255025-49255119; species=canFam
TAAATGGCCCCCTCACTGCCCCATCACCACTCCCATGCTCCCGTCACCAGGTGGGCC-GGGGTCACCTGGAAAAGACAGCAACTTTGGGGGGAA
>gene=chr20_49255025-49255119; species=equCab
TATAAGGCCCCATC-CCGCCTCAACACCACCAACACGCTCCCATTGCCGGGTCAGCCAGGGGTCGCCTGGGAGAGATAGCAACTCTTCGAGGAA
>gene=chr20_49255025-49255119; species=gorGor
CAAATGGCCCCATCACTGCCTCGTCACCAC-CCCACCAGCCATGCCAGGGGTCAGCCAGGGGTCACCTTGAAGACAAAGTCTCTCTTTGGGAAA
>gene=chr20_49255025-49255119; species=panTro
CAAATGGCCCCATCACTGCCTCATCATCACTCCCACCAGCCATGCCAGGGGTCAGCCAGGGGTCACCTTGAAGACAAAGTCTCTCTTTGGGAAA
>gene=chr20_49255025-49255119; species=papHam
----------------------------------------------------------------------------------------------
>gene=chr20_49255025-49255119; species=ponAbe
CAAATGGCCCCATCGCCGCCCTGTCACCACTCCCACCAGCCATGCCAGGGGTCA-CCACGGGTCACCTGGAAGACAAAGTCTCTCTTTGGGAAA
>gene=chr20_49255025-49255119; species=rheMac
CAAATGGCCCCATCACTGCCCCATCACCACTCCCACCAGCCATGTTAGGGGTCAGGCAGGGGTCACCTTGAAGACAAAGTCTCTCTTTGGGAGA
>gene=chr20_49262100-49262424; species=hg19
TAGCCTAAGGGCACTGGGAACCCTGTGGGCATGCGCAGTTCAAGCCCATCCCCGCTCCCTCCAGCTGCTGTCCATCCCTGCCACACCTGACCATTTGCCTAACCTAGATCCTTCCTGTCTTGCATTTCCTCAAGCATCCGGAGCCCAGGACTGCTGAGTCAACCCTCTGGAATGCCCACAACTCCCCACAGGCCAGCCGGCCTTGGGACTCCCGCACAGCCACGTGAGCCGGTGGAGCCGGGTCTGTTTGCTAGTGGAGGCTGTTAACAGCACGGGAAGTGGTCAAGGGTTCAACAAGAGATGAGCCATCTGGTCCTCCAGAGG
>gene=chr20_49262100-49262424; species=bosTau
--------------AGGGACTGC--AGTCTTTACATCACCCATTCTGTTCCCA-CACTGTGAGGCAGCCCCTCACCCCG-------CTT-----GAGCCCAGCCTGGACCCTGCGCC---------CC-ATGAAGCTCCTTAGCCCACGGGTGCTGAGTCAGCCTCCTGGAATACCAGAGGCCCCCA----GCCCGCAGG-CCTGGGACTCCTGCAC------GTGGGCTGGTGGAGCAG-GACTGTTTGCTAATAGACTCTGTTAACAGCACGAGAAATGTTCAAGGGGTC--------------------------------
>gene=chr20_49262100-49262424; species=calJac
TAGCCTAAGGGCATAGGGAACCCTGTGAGCATGTGCAGTTCAAGCCCATC------CAACCCAGCTGGGGTCCATCCCCGCCACACCTGACCATTTGCCTAACCTGGATCCTTCCTGTCCTGCATTTCCTGCAGCATCCGGAGCCCAGGACTGCTGAGTCAACCCTCTGGAACGCCCACAGCTCCCCGCAGGCTGGCTGGCCCCGGGACTCCGGAACAGCCTCGTGAGTGGGTGGAGCCGGGTCTGTTTGCTAGTGGAGGCTGTTAACAGCACAGGAAGTGGTCAAGGGTTCAACAAGAGATGAGCCATCTGGTCCTCCAGAAG
>gene=chr20_49262100-49262424; species=canFam
--------GTAACTGGGGAGCCCAGTGGGTATTAATATTTCAAGCCCA-CCCA-----CCGCAGGTGCTCCACAACCCA--------GG-----TTGCCCAGCGTGGCCCCCGTGTC---------TGGATGAGGATCCGTGACCCAGTGGTGCGGGGTCAGCCTCCTGGAACGCCCGAGATCCCCT----GCCAGCAGGCCCTGGGACTCCCGCCTTGGCACGTGGGCCGGTTGATGAG-GATTGTTTGCTGATGGAGGCTGTTTACAGCACCGGAAACGGTCAAGGGTTCACCCAGAGATGAGCCATCTGGTCATCTCAAGG
>gene=chr20_49262100-49262424; species=equCab
--------GTCCCTGGGGAGCCC-GTGGGTATTAGCAGTTCGAGCCCACCCCA-----CCACGGTTGCTCTCCAACCCG-----AGTGG-----CTACCTAGAG------CCGGGTC---------TCCAGGAGCATCGCCAGCCCAGCG--GCTGAGTCAGCCCCCTGGAATGCCTGCGGCTCCC------CCAGCAGGCCT----GCGCCTCGCTCAGCTCGTGGGCCGGTGGAACGG-GACTGTTTGCTCACACCGGCTTTTAACAGCACAGGAAATGGTCAAGGGTTCAGCGAGAGATGAGCCATCTGGTCGTCCCGA-G
>gene=chr20_49262100-49262424; species=gorGor
TAGCCTAAGGGCACTGGGAACCCTGTAGGCATGCGCAGTTCAAGCCCATCCCCGCCCCCTCCAGCTGCTGTCCATCCCTGCCACACCTGACCAGTTGCCTAACCTAGATCCTTCCTGTCTTGCATT------------------------------------------------------------------------------------------------------------------------------------------------------------------------------------------------------
>gene=chr20_49262100-49262424; species=panTro
TAGCCTAAGGGCACTGGGAACCCTGTGGGCATGCGCAGTTCAAGCCCATCCCCGCCCCCTCCAGCTGCTGTCCATCCCTGCCACACCTGACCAGTTGCCTAACCTAGATCCTTCCTGTCTTGCATTTCCTCAAGCATCCGGAGCCCAGGACTGCTGAGTCAACCCTCTGGAATGCCCACAACTCCCCACAGGCCAGCCGGCCTTGGGACTCCCGCACAGCCACGTGAGCCGGTGGAGCCGGGTCTGTTTGCTAGTGGAGGCTGTTAACAGCACGGGAAGCGGTCAAGGGTTCAACAAGAGATGAGCCATCTGGTCCTCCAGAGG
>gene=chr20_49262100-49262424; species=papHam
TAGCCTAAGGGCACTGGGAACCCTGTAGGCATGGGCAGTTCAAGCCCATCCCTGCTCCCTCCAGCTGCTGTCCATCCCTGCCACACCTGACCATTTGCCCAACCTAGATCCTTCCTGTCTTGCATTTCCTCAAGCATCCAGAGCCCAGGACTGCTGAGTCAGCCCTCTGGAATGCCCGCAACTCCCCACAGGCCAGCCGGCCTTGGGACTCCCGCACAGCCACGTGAGCCAGTGGAGCCGGGTCTGTTTGCTAGTGGAGGCTGTTAACAGCACGGGAAGTGGTCAAGGGTTCAACAAGAGATGAGCCATCTGGTCCTCCAGAGG
>gene=chr20_49262100-49262424; species=ponAbe
CAGCCTAAGGGCACTGGGAACCCTGTGGGCATGCGCAGTTCAAGCCCATCCCCGCCCCCTCCAGCTGCTGTCCATCCCTGCCACACCTGACCATTTGCCTAACCTAGATCCTTCCTGTCTTGCATTTCCTCAAGCATCCGGG-CCCAGGACTGCTGAGTCAACCCTCTGGAATGCCCACAACTCCCCAC-----------CTTGGGAACTTCCGCACAGCCACGTGAGCCGGTGGAGCCGGGTCTGTTTGCTAGTGGAGGCTGTTAACAGCACGGGAAGTGGTCAAGGGTTCAACAAGAGATGAGCCATCTGGTCCTCCAGAGG
>gene=chr20_49262100-49262424; species=rheMac
TAGCCTAAGGGCACTGGGAACCCTGTAGGCATGGGCAGTTCAAGCCCATCCCTGCTCCCTCCAGCTGCTGTCCATCCCTGCCACACCTGACCATTTGCCCAACCTAGATCCTTCCTGTCTTGCATTTCCTCAAGCATCCAGAGCCCAGGACTGCTGAGTCAGCCCTCTGGAATGCCCGCAACTCCCCACAGGCCAGCCGGCCTTGGGACTCCCGCACAGCCACGTGAGCCAGTGGAGCCGGGTCTGTTTGCTAGTGGAGGCTGTTAACAGCACGGGAAGTGGTCAAGGGTTCAACAAGAGATGAGCCATCTGGTCCTCCAGAGG
>gene=chr20_49353938-49354262; species=hg19
TTCTTACCACATACCATGAAATCCTAGTTCCATTTATGGGGGAGGACACTTAAATGCTTTCCTTTGGTCAAAATAAGGACTTGGACAAGTCTTTGGTACCCCATGATGCACCTGAGGAGAGCATTGCCGTCAGAGTCTGGGCTCCAGACAGGGTTTGAGCTGAGTCACTATGCAGAACAGTCCGCAGTAAGGCCTAGGTACCCCAGGGATAGATAGAGTTGAGCCTGCCTCTCTTGAAAGGAATGCTCTTCAGAGACACAGCAGTCAGGAGGCACATTCTTGTGCCTTTCTTAGGCTTTTTAAAATCCCTGATAGTAAGGTTCT
>gene=chr20_49353938-49354262; species=bosTau
TTCCTGCCACTTCCTGTGAAGTTGTTACTCCTTTTATGGAGGAGGAAACCTAGATGCTTTCTGACAGTCAGAATAGAGACTTAGGCACATCCTTGTTACCCTGTGGCCTGAGTGAGGAGAAGACTGTTGTCAGCATCTGGACTCCAGACAGTGTTTGAGCTGACTCACTCTGCAGGACAGTCCCCAGTGAGGCCTGGGTACCCCGGG----GATTCAGTTGAGCCTGTGTCTCTTGAAGGGAATGCCCTTCAGAGATGCAGCAGTGAGCAGGCACATTTCTGTGTCTTCCCTAGGCTGTTT--TATCCCAGACAGTGAGGTTTC
>gene=chr20_49353938-49354262; species=calJac
TTCCTACCATATCCCATGAAATTGTAGTTCCTTTTGTG---AAGGACACTTA----------------------AAAGTCTTGGACAAGTCTTTCGTACCCCATGATATGAGTAAGTAGAGCATTGCTGTCAGAGTCTGGGTTCTAGACAGGGTTTGAGCTGAGTCACTATGCAGAACAGTCTGCAGTAAGGCCTGGGTACCCCAGG----GATTGAGTTGAGCCTGCGTCTCTTGAAGGGAATGCTCTTCAGAGACACAGCAATCAGGAGGCACATTCTTGTGCCTTTCTTAGGCTCTTTAAAATCCCTGATAGTAAGGTTCC
>gene=chr20_49353938-49354262; species=canFam
TTTTTGCCACTTCCTATGAAATCATAATCCCTTTTATAGAGGAAGAAATTTAGGTGCTTTCTAATAGCCAAAATAAAGATTTGGTCACAGCGTTTTTACCCCATGGCCTGAGTGGGAAGACGACTGCTGTCAGGATCTGGGCTCCAGACAGGGTTTGAGCTGAGTCACTATGCAGGACAGTCCCCAGTGAGGCCCGAGTACCCCAGG----GATTGAGTAGAGCCTGCATCTCTTGAAGGGAATGCCCTTCAGAGACATAGCAGTTAGAAGGCACATTCCTGTATCTCTCTTATGCTGTTT--TATCCCAGATAATGAGATTTC
>gene=chr20_49353938-49354262; species=equCab
TTCTTGCCATTTCCTGTGAAATCGTAATTCCTTTTATGGGGGAGGAAACTTAGATGCTTTCTAACTGTCAAATCAAAGTCTTGGGTGCATCTGTGGTACCCCGTGGCCTGAGTGAGGACAGTACTGCTGTCAGGATCCGGGCTCCAGACGGTGTTTGCGCTGAGTCACTCTGCAGGACCGTCCCCAGGGAGGCGCGGGCAGCCCAGG----GAGTGAGGGGAGCCCGCGTCTCCTGAAGGGAA-GTCCCGCAGAGATGCTGCCG-GGGAGGGCGCATCCCCA-GCCTTTCTTGGGCTGCTC--TGTCCCAGATGACGAGGTCTC
>gene=chr20_49353938-49354262; species=gorGor
TTCTTACCACATACCATGAAATCCTAGTTCCATTTATGGGGGAGGACGCTTAAATGCTTTCCTTTGGTCAAAATAACGACTTGGACAAGTCTTTGGTACCCCATGATGCACCTGAGGAGAGCATTGCTGTCAGAGTCTGGGCTCCAGACAGGGTTTGAGCTGAGTCACCATGCAGAACAGTCCGCAGTAAGGCCTAGGTACCCCAGG----GATAGAGTTGAGCCTGCCTCTCTTGAAAGGAATGCTCTTCAGAGACACAGCAGTCAGGAGGCACATTCTTGTGCCTTTCTTAGGCTTTT------------------------
>gene=chr20_49353938-49354262; species=panTro
TTCTTACCACATACCATGAAATCCTAGTTCCATTTATGGGGGAGGACACTTAAATGCTTTCCTTTGGTCAAAATAAGGACTTGGACAAGTCTTTGGTACCCCATAATGCACCTGAGGAGAGCATTGCCGTCAGAGTCTGGGCTCCAGACAGGGTTTGAGCTGAGTCACTATGCAGAACAGTCCGCAGTAAGGCCTAGGTACCCCAGG----GATAGAGTTGAGCCTGCCTCTCTTGAAAGGAATGCTCTTCAGAGACACAGCAGTCAGGAGGCACATTCTTGTGCCTTTCTTAGGCTTTTTAAAATCCCTGATAGTAAGGTTCT
>gene=chr20_49353938-49354262; species=papHam
TTCTTACCACATCCCGTGAAATCCTAGTTCCATTTATGGGAGAGGACACTTAAATGCTTTCCTTTGGTCGAAATAAAGACTTGGACAAGTCTTTGGTACGCCATGATGCAAGTAAGGAGAGCATTGTCATCAGAGTCTGGGCTCCAGACAGGGTTTGAGCTGAGTCACTGTGCAGAACAGTCCGCAGTAACGCCTAGGTACCCCAGG----GATTGAGTCGAGCCTGCCTCTCTTGAAAGGAATGCTCTTCAGAGACACAGCAGTCAGGAGGCACATTCTTATGCCTTTCTTAGGCTTTTTAAAATCCCTGATAGTAAGGTTCC
>gene=chr20_49353938-49354262; species=ponAbe
TTCTTACCACATCCCATGAAATCCTAGTTCCATTTATGGGGGAGGACACTTAAATGCTTTCCTTTGGTCAAAATAAAGACTTGGACAAGTCTTTGGTACTCCATGATGCGAGTGAGGAGAGCATTGCCGTCAGAGTCTGGGCTCCAGACAGGGTTTGAGCTGAGTCATTATGCAGAACAGTCCGCAGTAAGGCCTAGGTACCCCAGG----GATAGAGTTGAGCCTGCGTCTCTTGAAAGGAATGCTCTTCTGAGACACAGCAGTCAGGAGGCACATTCTTGTGCCTTTCTTAGGCTTTTTAAAAACCCTGATAGTAAGGTTCC
>gene=chr20_49353938-49354262; species=rheMac
TTCTTACCACATCCCGTGAAATCCTAGTTCCATTTATGGGGGAGGACACTTAAATGCTTTCCTTTGGTCGAAATAAAGACTTGGACAAGTCTTTGGTACCCCATGATGCAAGTAAGGAGAGCATTGTCATCAGAGTCTGGGCTCCAGACAGGGTTTGAGCTGAGTCACTATACAGAACAGTCCGCAGTAACGCCTAGGTACCCCAGG----GATTGAGTTGAGCCTGCCTCTCTTGAAAGGAATGCTCTTCAGAGACACAGCAGTCAGGAGGCACATTCTTATGCCTTTCTTAGGCTTTTTAAAATCCCTGATAGTAAGGTTCC
>gene=chr20_49631680-49632004; species=hg19
ggaaatgactaaggtttgcagcggtggaagtcccagagaacaggagggatttgggatgaactttggaggaagagccctcaggactggctgaggaatggggcctgggggagggggaaaagagaagaatcaggattccaggggtgccatttaccgaggcgacggataggtggcgctatggtgagctgagtcagaggaagctgtTCCTGGCTGTGGGATTATGGACAGAAGAAGCAGCTGGCAAAATCCAGGAGAGAGGGGGGAGATGGGTGTCTCCCAAGGACGGTGCCAGACCATCAATGCTGAGCTGATGGGTGTGTGTTTGCG
>gene=chr20_49631680-49632004; species=bosTau
GGAAACCACCGAGGTTTGGACCAGTGGAGGGTCTGGAGAATCGGAAGGATTTGGGGTGGGCTTTGGAGAGAGAGCTGAGGGGACTTGCTGTGGGACGGGAGTGCGGTGAGGGGGA-AGGAC-AGAAGGGAGATCCCAGGGGTGCCATTCACCCAGGTGGCCGATAGGTGGCGCT---AGGAGGCAAGTTAGAGGCAGCC-TTCCGGGCTACAGGATGATGGA-AGGAGAAATTGTGGGC-CAATCAGAGACAGAGAGCAGGGAT-GGGGTCCCACATGGGTGGTATCAGAGCACCAGGGCCGACCTGATGATCA-------TT-
>gene=chr20_49631680-49632004; species=calJac
agagctgatgatggtttgcaccggtgg-agttatggagaacacaagggatttgggatgaactttggaggaagagccctcaggactggctgaggaatggggcctgggggaggggg-aaagagaagaaTCATGATTCCAGAGGTGCCATTTACCGAGGGGACGCATAGGTGGCGCTATGGTGAGCTGAGTCAGAGGAAGCCGTTCCTGGCCGTGGGACAATATACAAAAGAGGATGCCGGTGAGATGCAGGAGAGAGGGCGGAGATGGGTGTCTCCGAAGGATGGTGCCAGACCATCAATGCTGAGCTGATGGGTTTGTGTTTGCG
>gene=chr20_49631680-49632004; species=canFam
caaaacaactaaagcttggaccagtggagagactggagaattggctgtgttccagatagactttgaaggaactgctgccaggacttgatgtgggaggggagtgtggtaaggggga-aagagaa---tg--gattccagTAGTGCCATTCACTGAGGTGACA-CTAGGTGGCATTATGATGAGCTACATAGCGGGCAGCATTTGCTGCCTGTGGGATGATAGACAGGAGGGCAGATGGGC-AAAGCA--GGGAGACAGTAGGGATGAGGGTGGCTTGtggatggaGTCAGACCACCAAAGCTGTCCTGATGATTGTGTGTGTGT-
>gene=chr20_49631680-49632004; species=equCab
ggaaataactgagggttggaccagcggagggactgga--attgggtggatgtgggagggacttgggaggaagagcggactggacttgctgaccgacaggagtgagggaaagagat-gaatgta---gggtgatgccagt-gtgccgttcgccgaggtgacagagaggtggcgctatcatgagatgagttagagGCAGCTTCTGCTGGCTGTGAGATGACGGACAGGAGAGGGCGTGGGC-AAGTCATGGAGAGAGAGGAGGGACCCGTGTCTCACGTGGATAGTGTC--GCCATCAAAGCTGGCCTGATGATCATCTGTGTGTG
>gene=chr20_49631680-49632004; species=gorGor
------------------------------------------------------------------------------------------------------------------------------------------------------------------------------------------------------------------------------------------------------------------------------------------------------------------------------------
>gene=chr20_49631680-49632004; species=panTro
---------------------------------------------------------------------------------------------------------------------------GA-TCAGGATTCCAGGGGTGCCATTTACCGAGGCGACGGATAGGTGGCGCTATGGTGAGCTGAGTCAGAGGAAGCCGTTCCTGGCTGTGGGATTATGGACAGAAGAAGCAGCTGGCAAAATCCAGGAGAGAGGGGGGAGATGGGTGTCTCCCAAGGACGGTGCCAGACCATCAATGCTGAGCTGATGGGTGTGTGTTTGCG
>gene=chr20_49631680-49632004; species=papHam
GGAAATGACTAAGGTTTACAGCGGTGAAAGTCCTGGAGAACGGGAGGGATTTGGGATGAACTTTGGAGGAAGAGCCTTCAGGACTGGCTGAGGAATGGGGCCTGGGGGAGCGGGA-AAGAGAA---TCAGGATTCCAAGGGTACCATTTACCGAGGCTACCGATAGGTGGCGCTATGGTGAGCTGAGTCAGAGGAAGCCGTTCCCGGCTGTGGGACGATGGACCGAAGAGGATGCCGGCAAAATCCAGGAGGGAGGGTGGAGATGGGTGTCTCCCAAGGATGGTGCCAGACCATCAATGCTGAGCTGATGGGTGTGTGTTTGC-
>gene=chr20_49631680-49632004; species=ponAbe
GGAAATGACTAAGGTTCGCAGCGCTGCAAGTCCCAGAGAACAGGAGGGATTTGGGATGAACT-----------GCCCTCAGGACTGGCTGAGGAATGGGGCCTGGGGGAGGGGGAAAAGAGAAGAATCAGGATTCCAGGGGTGCCATTTACCGAGGCGACGGATAGGTGGCGCTATGGTGAGCTGAGTCAGAGGAAGCCATTCCTGGCTGTGGGATTATGGACAGAAGAAGAAGCCGGCAAAATCCAGGAGAGAGGGTGGAGATGGGTGTCTCCACAGGATGGGGCCAGACCATCAATGCTGAGCTGATGGGTGTGTGTTTGCG
>gene=chr20_49631680-49632004; species=rheMac
ggaaatgactaaggtttgcagcggtggaagtcctggagaacgggagggatttgggatgaactttggaggaagagccttcaggactggctgaggaatggggcctgggggagcggca-aagagaa---tcaggattccaagggtaccatttaccgaggctaccgataggtggcgctatggtgagctgagtcagaggaagccgtTCCCGGCTGTGGGACGATGGACCGAAGAGGATGCCGGCAAAATCCAGGAGGGAGGGCGGAGATGGGTGTCTCCCAAGGATGGTGCCAGACCATCAATGCTGAGCTGATGGGTGTGTGTTTGCG
>gene=chr20_50720016-50720340; species=hg19
GTCCTGCTCCCACAGAAGTCACCTCAGTACTCCAGGACGCACGACACCCTCCCCATGCCCGAAACACTGGGTGCGGCTCCAGAAGGCGCCTCGCAGCGCTGGCTGCAGGAATCCAAAGTAGCTCAGTGCACAGACTTTCAACTCCAGCCTGGGGTTACTCAGCAATTCTCTTCTATAAACACCTCCCCCAAAAGACTCAGCATCCCCAGTACCTCCCCAACTTCCCCGAGGCGCAGAGATCAGCAAGAGCCCCGCCCCTCGACCCAGGGGACGGGATCCTGTAAGTCTCACCTGCCTATCTCCATCCCAGGCCTCGGGCACGAG
>gene=chr20_50720016-50720340; species=bosTau
GCCCTG------------GCACCCCAGTGCCGCACAACACAGAACACCCTCCCCAACCCCCAAACACA--GCAAGGTTCCAGGAGTTGCCCTCAAGCACCGTGTGCAGGAGTAAAAAGTAGCCCATAGCACTCACTTTGGA---CAGCCTGTGTTTCTTCAAGAAAGGTCTTATATTATCGCTCCCCCG-AAAGACTCATCATCCCCAGTACCACCCCAACTCTTTTTAC----AGAGATC---CGCAGCCCTGCCCCACCCCCCAGGAAG----ACCCTCGTTCT---ACCTGCCTATCCGCACTCTACACCTTGAGCGCAGA
>gene=chr20_50720016-50720340; species=calJac
ATCCTGCTCCCACAGAAGGCACCTCAGTACTCCAGGACGCACAACACCCTCCCCGTGCCCGAAACGCTGGGTGCAGCTCCAGAAGGCGCCTTGCAGTGTTGGCTGCAGGAATCAAAAGGAGCTCAGTGCACTGACTTTCAACTCCAGCCCGGGGTTATTCAGCAATTCTCTTCTATAAA---------------------CATCTCCAGTACCTCCCCAACTTCCCCTAGACGCAGAGATGAGCAAGAGCCCCGCCCCTCGCCCTAGGGGGCTTGGTCCTGTAAGTCGCACCTCCCTGTCTCTATCCCA------GGGAACAAG
>gene=chr20_50720016-50720340; species=canFam
GTCCTGCTCCCACAGGGGGCATCCCAGTTCCTCACAACGCAGAGCA----CCCTCAGCCGGAAACAGAGGG--CGTCTCCAGGAGGCATCTCCCAGCAGTGTGTGCAAGAACAAAAAGGAGCCCATGGCAC------TAACCAACAGCCAGGGGTCATTCAGGTATGGTCTTTTATGATTGCTTCGCCC-CAAGATTCAACACCCCCAACCATTCTCCAGTTCCTCTTTT----AGAGATCAGCAGGGGGCCCTGCCCCCTCCCCCAGCAG----ACCCTCC----CGAGGCAACGCGTGTCCATTACAATCCTGGGGCACAAA
>gene=chr20_50720016-50720340; species=equCab
GACCTGTTCCCATGGGGGGTACCCTAGTACTGCACAACACAGAACACCCTCCCCAACCCCAAAACCCAGGGCACGGCTCCAGGAGGTGCCCTCCAGCGCTGTCCACAGGAATAAGTAGCTGCCCATGGCACTCACTTTGATCAACAGCCTAGGTTTATTCAGGAATTATCTTTTATAGTCGCTTCCCCA-AAAGATTCAACCCCCCCCAAAATCC-CCAATTTCTCTTCC----AGAAAGCAGGAGGAGGCCTCCCTCCTACCCCAGGGAG----ACCCTCCCCTTCCCACCTACCCACCCCCATCCTAGGCCTTGGGCACCAC
>gene=chr20_50720016-50720340; species=gorGor
-----------------------------------------------------------------------------------------------------------------------------------------------------------------------------------------------------------------------------------------CAGAGATCAGCAAGAGCCCCGCCCCTCGAC-CA-GGGACAGGATCCTGTAAGTCTCACCTGCCTATCTCCATCCCAGGCCTCGGGCACGAG
>gene=chr20_50720016-50720340; species=panTro
GTCCTGCTCCCACAGAAAGCACCTCAGTACTCCAGGACGCACGACACCCTCCCCATGCCCGAAACACTGGGTGCGGCTCCAGAAGGCGCCTCGCAGCGCTGGCTGCAGGAATCCAAAGTAGCTCAGTGCACAGACTTTCAACTCCAGCCTGGGGTTACTCAGCAATTCTCTTCTATAAACACCTCCCCCAAAAGACTCAGCATCCCCAGTACCTCCCCAACATCCCCAAGGCGCAGAGATCAGCAAGAGCCCCGCCCCTCGACCCAGGGGACGGGATCCTGTAAGTCTCACCTGCCTATCTCCATCCCAGGCCTCGGGCACGAG
>gene=chr20_50720016-50720340; species=papHam
GTCCTGCTCCCACAGAAGGCACCTCAGTACTCCAGGACGCACAACACCCTCCCCATGCCCGAAACGCTGGGTGCGGCTCCAGGAGGCGCCTCGCAGCGCCGGCTGCAGGAATCCAAAGTAGCTCAGTGAACTGACTTTCAACCCCAGCCTGGGGTTATTCAGCAACTCTCTGCTATAAACACCTCCCAC-AAAGACTCAGCATCCCCAGTACCTCCCCAGCTTCCCCTAGGCGCAGAGATCAGCAAGAGCCCCGCCCCTCGCCCCAGGCGGGCGGATGCTGTAAGTCTCACCTGCCTATCTCCGTCCCAGGCCTTGGGCACAAG
>gene=chr20_50720016-50720340; species=ponAbe
GTCTTGCTCCCACAGAAGGCACCTCAGCACTCCAGGACGCACAACAGCCTCCCCATGCCCGAAACACTGGGTGCGGCTCCAGAAGGCGCCTCGCAGCGCTGGTTGCAGGAATCCAAAGTAGCTCCATGCACAGACTTTCAACTCCAGCCTGGGATTACTCAGCAATTCTCTTCTATAAACACCTCCCCGAAAAGACTCAGCATCCCCAGTACCTCCCCAACTTCCCCTAGGCGCAGAGATCAGCAAGAGCCCCTCCCCTCGACCCAGGGGA-AGGATCCTGTAAGTCTCACCTGCCTATCTCCATCCCAGGCCTCGGGCACGAG
>gene=chr20_50720016-50720340; species=rheMac
------------------------------------------------------------------------------------------------------------------------------------------------------------------------------------------------------------------------------------------------------------------------------------------------------------------------------------
>gene=chr20_52239909-52240233; species=hg19
AAAATTGATGATCCCGGGAAGTCTTTCTCAAACGATTTTTGTAAAATACCTAGGAGACCTTGAACTGTCTGTTACGGAGGTTTCCAATCCTGAGGAGAAGGACGGAGGGTGGCGTTCACGAGGGATACTGCCTATTACTCAGCTTAAAGTCCCCTTGGCTCTGCCCTCCTCCTCCTCCTCGTGCTGCGAGCTGGGAGGAGTCAGCGTTTTCTCTCCCTAACTGGCATTTTCACTAGGCAGAATACTTGTCTTTTGTGAACGTTTTCATTTTCAAGACATATAAAAGAAAACTTTGTTCTTTAGTAAGTGATTTTCTCCCCCGAC
>gene=chr20_52239909-52240233; species=bosTau
GAAATTGATGATCAGGGGCAACCTTTCTCAAGTGATTTTTGTAAAATACCTAGGAGACCTTGAACATTCT--------GTTTTACGATC-CCG-GGG-AGGGTGGAGGGTGGTGTTCGTGAGGAATATTACTTATTACTCAGCTAAAAGTCCCTGTGG-------CTCTCCCTCCTTCCTGTGCCACAGGCTGGAAGAAGTC--CGTTTTCTCTTCTTTA-------------------------CTGTCTTCTGTGAAGGATCCCATTTTCAAAATACATAAAAGAAAACTTTGTTCTTGAGCTGATGCCTC-TCCCCCCG--
>gene=chr20_52239909-52240233; species=calJac
AAAATTGATGATCTCGGGAAGTCTTTCTCAAACGATTTTTGTAAAATACCTAGGAGACCTTGAGCATTCTGTTAGGAAGGTTTACAATCCTGGAGAGAAGGACGGAGGGTGGCGTTCATGAGGGATACTGCCTATTACTCAGCTAAAAGTCCCCTTGACTCTGT---CCTCCTCCTCCTCGTGCTGCGAGCTGGGAGGAGTCAGCGTTTTCTCTCCTTAACTG-----------------------------------------------------------------------------------------------------
>gene=chr20_52239909-52240233; species=canFam
AAAATTGATGATTCCGAGCAGTCTTCCTCAAGTGATTTTTGTAAAATCCCTAGGAGACCTTGAACATTCTGTTACAG--TTTTACAATCACAGAGAGGAGGACGGAAGGTAGTGTTCACGAGGAATATTGCTTATTACTCAGCTAAAAGTCCCTTTGG-------CTCCCCCTCCTCCCAGCGCTGCCGGCTGGGAGAAGTCAGCATTTTCTCTCCC------------TTCCTGTG--------------------AACGATTCCATTTTCAAAATATGTAAAAGAAACCTCTGTTCTTGAGTAAATGATTTTCCCCCCAG--
>gene=chr20_52239909-52240233; species=equCab
AAAATTGATGATTCTGGGCAGCCTTTCTCAAGTGATTTTTGTAAAATACCTAGGAGACCTTGAACATTCTGTTACAG-AGTTTACAATCACAGGGAGAAGGACGGAGGGCGGTGTTCACAAGGAATATTACTTATTACTCAGCTAAAAGTCCCTTTGG-------CTCTACCTCCTCCTGGTGCCACAGGCTGGGAGAAGTCAGCATTTTCTCTCCCTTACTGGAATTTTTACTCTGCAGAAGACCTGTCTTCTGTGAACAATTCCATTTTCAGAAGACATAAAAGAAAACCTTGTTCTTTAGTAAATGATTT-CCCCCCAA--
>gene=chr20_52239909-52240233; species=gorGor
AAAATTGATGATCCCGGGAAGTCTTTCTCAAACGATTTTTGTAAAATACCTAGGAGACCTTGAACGGTCTGTTACGGAGG-TTCCAATCCTGAGGAGAAGGACGGAGGGTGGCGTTCACGAGGGATACTGCCTATTACTCAGCTAAAAGTCCCCTTGGCTCTGCCCTCCTCCTCCTCCTCGTGCTGCAAGCTGGGAGGAGTCAGCGTTTTCTCTCCCTAACTGGCATTTTTACTAGGCAGAATAGTTGTCTTTTGTGAACGTTTTCATTTTCAAGACATATAAAAGAAAACTTTGTTCTTTAGTAAGTGATTTTCTCCCGCGAC
>gene=chr20_52239909-52240233; species=panTro
AAAATTGACCAGTCTAGGAAGTCTTTCTCAAACGATTTTTGTAAAATACCTAGGAGACCTTGAACGGTCTGTTACGGAGGTTTCCAATCCTGAGGAGAAGGACGGAGGGTGGCGTTCACGAGGGATACTGCCTATTACTCAGCTAAAAGTCCCCTTGGCTCTGCCCTCCTCCTCCTCCTCGTGCTGCGAGCTGGGAGGAGTCAGCGTTTTCTCTCCCTAACTGGCATTTTCACTAGGCAGAATACTTGTCTTTTGTGAACGTTTTCATTTTCAAGACATATAAAAGAAAACTTTGTTCTTTAGTAAGTGATTTTCTCCCCCGAC
>gene=chr20_52239909-52240233; species=papHam
-------------------------------------------------------------------------------------------------------------------------------------------------------------------------------------------------------------------------------GCATTTTTACTAGGCAGAATACTTGTCTTTTGTGAACGTTTTCATTTTCAAGATATATAAAAGAAAACTTTGTTCTTTAGTAAGTGATTTTCTCCCCTCAC
>gene=chr20_52239909-52240233; species=ponAbe
AAAATTGATGATCCCGGGAAGTCTTTCTCAAACGATTTTTGTAAAATACCTAGGAGACCTTGAACAGTCTGTTACGGAGGTTTCCAATCCTGGGGAGAAGGACAGAGGGTGGCGTTCACGAGGGATACTGCCTATTACTCAGCTAAAAGTCCCCTTGGCTCTGC------CCTCCTCCTCGTGCTGTGAACTGGGAGGAGTCAGCGTTTTCTCTCCCTAACTGGCATTTTTACT-GGCAGAATACTTGTCTTTTGTGAACGTTTTCATTTTCAAAATATATAAAAGAAAACTTTGTTCTTTAGTAAGTGATTTTCTCCCCCGAC
>gene=chr20_52239909-52240233; species=rheMac
AAAATTGATGATCCTGGGAAGTCTTTCTCAAACGATTTTTGTGAAATACCTAGGAGACCTTGAACATTCTGTTACGGAGGTTTACAATCCTGGGGAGAAGGACGGAGGGTGGCGTTCACGAGGGATACTGCCTATTACTCAGCTAAAAGTCCCCTTGGCTCTGC---CCTCCTCCTCCTCGTGCTGCGAGCTGGGAGGAGTCAGCGTTTTGTCTCCCTAACTGGCATTTTTACTAGACAGAATACTTGTCTTTTGTGAACGTTTTCATTTTCAAGATATATAAAAGAAAACTTTGTTCTTTAGTAAGTGATTTTCTCCCCTCAC
>gene=chr20_52406224-52406385; species=hg19
ATGTGGATGAAACAACTGCACAGAAGTGCAATCTCTGTAAGCAGTGTGGATGCCTTGTCATGGCACTTTCTGAGTCTGCAATGACTCAGCCCATCCTCCACTTTTCTCCTGAATCACGAAAAACAAAGCATTCCTGCTGGCACAAATGCATCCTTTACATG
>gene=chr20_52406224-52406385; species=bosTau
ATGTGGTTGAAACAACTGCACAGAAGTGAAATCTGTGCAGGCAGCGTGGAC-CCCGGTCACGGCTCTTTCTGACAACGCGATGACTCAGCCTGCTCACCACTTTTCATCTGGACCGAGAGAAACAAAGGCTTCCTG-GGGCGCGGGCGCACCCTTTACACG
>gene=chr20_52406224-52406385; species=calJac
ATGCAGATGAAACAGCTGCACAGAAGTGAAATCTCTGTAAGCAGTGTGGACGCTTTGTCACCTCCCATTCTGAGTCTGCAATGACTCAGCCCATCCTCTACTTTTCTCCTTAATCACAAAAAACAAAGGCTTCCTCCAGGCACAAATGCATACTTTACATG
>gene=chr20_52406224-52406385; species=canFam
ATGTGGATGGAA-AAGTGCACGGAGGGACAATCTCTACGGGCAGTACTGATGCCTCGTCACCCCGCTTTCTGACTCTGGACTGGCTCAGCCCGCCCACCACTTTTCTCCCGAACCGAGAGAAACAAAGCCTTCCTG-GGGCGCAAATGCATCTTGCACACG
>gene=chr20_52406224-52406385; species=equCab
GTGTGGATGAAACAATTGCACAGGAGCGAAATCTC-GCAGGCAGCTGGGACGCCT-GCCATGGCGCTTTTGGATGCTGCAGCGACTCAGCCCGCCCACCGCTTTTCTCCTGAACCGAGAGAAACAAAGTCTTCCTG-GGGCACAAACGCATCCTTTACATG
>gene=chr20_52406224-52406385; species=gorGor
ATGTGGATGAAACAACTGCACAGAAGTGCAATCTCTGTAAGCAGTGTGGATGCCTTGTTATGGCACTTTCTGAGTCTGCAATGACTCAGTCCATCCTCCACTTTTCTCCTGAATCACGAAAAACAAAGCATTCCTGCTGGCACAAATGCATCCTTTACATG
>gene=chr20_52406224-52406385; species=panTro
ATGTGGATTAAACAACTGCACTGAAGTGCAATCTCTGTAAGCAGTGTGGATGCCTTGTCATGGCACTTTCTGAGTCTGCAATGACTCAGCCCATCCTCCACTTTTCTCCTGAATCACGAAAAACAAAGCATTCCTGCTGGCACAAATGCATCCTTTACATG
>gene=chr20_52406224-52406385; species=papHam
ACGTGGATGAAACAACTGCACAGAAGTGCAATCTCTGTAAGCTTTGTGGATGCCTTGCCATGGCGCTTTCTGAGTCTGCAATGACTCAGCCCATCCTCCACTTTTCTCCTGAATCACGAAAAGCAAAGCCTTCCTGCTGGCACAAATGCATCCTTTGCTTA
>gene=chr20_52406224-52406385; species=ponAbe
ATGTGGATGAAACAACTGCACAGAAGTGCAATCTCTGTAAGCAGTGTGGACGCCTTGTCACGGCGCTTTCTGAGTCTGCAATGACTCAGCCCATCCTCCACTTTTCTCCTGAATCACGAAAAACAAAGCATTCCTGCTGGCACAAATGCATCCTTTACATG
>gene=chr20_52406224-52406385; species=rheMac
ACGTGGATGAAACAACTGCACAGAAGTGCAATCTCTGTAAGCTTTGTGGATGCCTTGCCATGGCGCTTTCTGAGTCTGCAATGACTCAGCCCATTCTCCACTTTTCTCCTGAATCACGAAAAACAAAGCCTTCCTGCTGGCACAAATGCATCCTTTGCTTA
>gene=chr20_55975419-55975743; species=hg19
CTGGACCAGGCTCGGGGTCCCCCTGTCCTCTCCTGGGCTGTGGCAGAGCCAGCTCCTCCTGCATGCCCAACCCTCCCGGCATGGCCTGGCCTTTCCAGCCCTAATGGTGGCCCGTTTCAGTGGCTCCGTGATTTGGGGGTTTGGTGTTGCCCAGGCTCCGGCACTAGAGGGAAGCAGAGAACCCCTGAGTCATCCTTCCGCAGACACCCCGGACCCCAGCTAGGTGCCTGTGCCCAGTGTCCAGCGTTGCAGTGGGGCTTGGGTGGCATGTGGGGGGTCTGTCCCACCCATTCCTGTGGTTTCTTCCTTGGCTCTGCCTGGACT
>gene=chr20_55975419-55975743; species=bosTau
--------GGCT---GCTC---------------AACCTGAGTATGTGCC----------------------CCTCCAGGATGGTCTGGCCTTTTGAA-C-------TGGCCAGCTGTAGCCCCCCCACAGTCTGGGGTTTTTGTTTTGTCCAGGTCCTGGC------------------------------------------------------------------------------------------------------------------------------------------------------------------
>gene=chr20_55975419-55975743; species=calJac
CTGGACTAGGCTCCCGGTCCCCCTGTCCTCTTCTGGGCTGTGGCAGAGCCAGGTCC---TGCGTGCCGAGCCCTCCTGGGATGGCCTGGCCTTTTCAGCCCTAATGGTGGCCAGTTTCAGTGGCT-CATGATTTGGGGGTTTAGTGTTGCCCAGGCTCCATCACTGGAGGGAAGCAGAGAACCC--GAGTCGTCCTTCTGCAAACACCCCTGACCCCAGCTAGGT-CCTGCGCCCAGTGTCCAGCATCATAAAGGGGCTTGGGTGGCATGTGGGGGGTCTGCCCCACCACTTCCTGTGGGTTCTTCCTTCGCTCTGCCTGGACT
>gene=chr20_55975419-55975743; species=canFam
------------------------------------------------------------------------------------------------------------------------------------------------------------------------------------------------------------------------------------------------------------------------------------------------------------------------------------
>gene=chr20_55975419-55975743; species=equCab
CTGGCCCCAGCT---GGTCCAGGTGGGCTC----AGCCTGAGCTGATGTC----------------------CCTCTGGGGTGGTCTGGCCCTTTTAGCC-------TGGCCAACTGCAGCCCCCCCATGATCTGGGGGCTTTGCTTTGCT-------------------------------CCCCGAGCCGTCCCTCGG-----GCCTGTGCGCCCGTCT-------------------------------------------------------GCCTGGCTCCACCTC-----------CTTCCGTCCCTCTGCCTGGGCT
>gene=chr20_55975419-55975743; species=gorGor
CTGGACCAGGCTCGGGGTCCCCCTGTCCTCTCCTGGGCTGTGGTAGAGCCAGCTCCTCCTGCATGCCCAGCCCTCCCGGCATGGCCTGGCCTTTCCAGCCCTAACGGTGGCCTGTTTCAGTGGCTCCATGATTTGGGGGTTTGGTGTTGCCCAGGATCTGGCACTAGAGGGAAGCAGAGAACCCCTGAGTCGTCCTTCCGCAAACACCCCGGACCCCAGCTAGGTGCCTGTGCCCAGTGTCCAGCGTTGCAGAGGGGCTTGGGTGGCATGTGGGGGGTCTGTCCCACCCATTCCCGTGATTTCTTCCTTGGCTCTGCCTGGACT
>gene=chr20_55975419-55975743; species=panTro
CTGGACCAGGCTCGGGGTCCCCCTGTCCTCTCCTGGGCTGTGGCAGAGCCCGCTCCTCCTGCATGCCCAGCCCTCCCGGCATGGCCTGGCCTTTCCAGCCCTAATGGTGGCCCGTTTCAGTGGCTCCATGATTTGGGGGTTTGGTGTTGCCCAGGCTCCGGCACTAGAGGGAAGCAGAGAACCCCTGAGTCGTCCTTCCGCAAACACCCCGGACCCCAGCTAGGTGCCTGTGCCCAGTGTCCAGCGTTGCAGAGGGGCTTGGGTGGCATGTGGGGGGTCTGTCCCACCCATTCCCATGGTTTCTTCCTTGGCTCTGCCTGGACT
>gene=chr20_55975419-55975743; species=papHam
GTGGACCAGGCCCTGGGTCCCCCTGTCCTCTCCTGGGCTGTGGCAGAGCCAGCTCCTCGTGCATGCCCAGCCCTCCTGGGATGGCCTGGCCTTTCCAGCCCTAATGGTGGCCGGTTTCAGTGACTCCGTGATCTGGGAGTTTGGTGTTGCCCAGGCTCCGGCACTAGAGGGAAGCAGAGAACCCCTAAGTCGTCCTTCCGCAAACACCCCTGACCCCAGCTAGGTGCCTGTGCCCAGTGTCCAGCGTCGCAGATGGGCTTGGGTGGCATGTGGGAGGCCTGTCCCACCCATGCCCCTGGTTTCTTCCTTGGCTCTGCCTGGACT
>gene=chr20_55975419-55975743; species=ponAbe
CTGGACCAGGCTCTGTGTCCCCCTG---TCTCCTGGGCTGTGGCAGAG------------------CCAGCGCTCCCGGCATGGCCTGGCCTTTCCAGCCCTAATGGTGACCCGTTTCAGTGGCTCCATGATTTGGGGGTTTGGTGTTGCCCAGGCTCCGGCACTAGAGGGAAGCAGAGAACCCCTGAGTCGTCGTTCCGCAAACATCCCGGACCCCAGCTAGGTGCCTGTGCCCAGTGTCCAGCATTGCAGAGGGGCTTGGGTGGCATGTGGGAGATCTGTCCCACCCATTCCTGTGCTTTCTTCCTTGGTTCGGCCTGGACT
>gene=chr20_55975419-55975743; species=rheMac
GTGGACCAGGCCCTGGGTCCCCCTGTCCTCTCCTGGGCTGTGCCAGAGCCAGCTCCTCGTGCATGCCCAGCCCTCCTGGGATGGCCTGGCCTTTCCAGCCCTAATGGTGGCCGGTTTCAGTGACTCCGTGATCTGGGAGTTTGGTGTTGCCCAGGCTCCGGCACTAGAGGGAAGCAGAGAACCCCTAAGTCGTCCTTCCGCAAACACCCCTGACCCCAGCTAGGTACCTGTGCCCAGTGTCCAGCGTCGCAGAGGGGCTTGGGTGGCATGTGGGAGGCCTGTCCCACCCATGCCCCTGGTTTCTTCCTTGGCTCTGCCTGGACT
>gene=chr20_60696945-60697269; species=hg19
GGAACACCCGGCGCCCAGGGCCTCCGCCACTCCCCGGTCCCCCATGAGGGTGAGGGCTATAGGCGCATCTGGCCCAAGATAGGGGAGTCGTCCGGACCCCACTTCTGTAGGAGGGGAAACTGAGGCCAAGGGGGCAAAGCCCCCGTGTTcgcggcgcccagggtccggggcggcgccggcacgcgcgcgggcggggccTGGCGCTCCTCCCCGGTCCCGCCCACTGAGCGTGCAAACCGCAGCCGCCCGCCCACGCGCACGCGCGCTCCTCCCGGGCCGCTTCCCACCCCTCCCCCCGCCCGCTCAGTCTCGTGCTCCCAGCTC
>gene=chr20_60696945-60697269; species=bosTau
TTCACTCCGCGGGTCAGTGACCTCGGCC--GCCCCCATCTTCGGGGGAACGGGAGAGTTGGGGCGCTTCCCGCCCAGGG--GTAAAGATGTCCGGC---AGCTGCTTTAAAAGGG-AAACAGAGCC---GTGAACACTGTCCACTGGCTCCCTGCCCCTGGGT--GGCGAGAAGATTAGCACGCGCGGCAG---AACTTGGCGCCCCGCCCCTTCGCCACAC-----GTGTGCC--------CCGCCCCTCC-CGCGCACGCGCGCTCCGCCCCGGCCGATTCCCACCCCTCGTCCTGCCCGTCGTGTCTCGTGCTACCACC-C
>gene=chr20_60696945-60697269; species=calJac
GGAACACCCGGCGACCAGGGCCTCCGCCGGTCCCGGGTCTCCCACGAGGGTGAGGGTCAGGGGCGCAACTGGCCCAAGATAAGGAAGTCGCCTTGGCCCCACTTCTGTAGGAGGAGAAACTGAGGCCAAGGGGGCAAAAACCCCTAGTTGGCCGTGCCCAGGCTCCGGGGCCACGCCGGCACACGCGAGGGCGG----------------------------------------------------------------------------------------------------------------------------------
>gene=chr20_60696945-60697269; species=canFam
CTCGCTCGGCAGGACCGGCACTCACGGC--------------------------------------------------------------------------------------------------------------------------------------------------------------------------------------------------------------------------------------------------------------------------------------------------------
>gene=chr20_60696945-60697269; species=equCab
TTCACCACCTGGGGCAGGGACCCC---------------------------------------------------------------------------CGCTTCGGCAGAGGGG-AAACTGAGGCCA-GGGGACTGCGTCCGCAGGCTCGCAGAGC-----------------------------------------------------------------------------------------------------------------------------------------------------------------------
>gene=chr20_60696945-60697269; species=gorGor
------------------------------------------------------------------------------------------------------------------------------------------------------------------------------------------------------------------------------------------------------------------------------------------------------------------------------------
>gene=chr20_60696945-60697269; species=panTro
GGAACACCCGGCGCCCAGGGCCTCCGCCACTCCCCGGTCCCCCATGAGGGTGAGGGCTATAGGCGCATCTGGCCCAAGATAGGGGAGTCGTCCGGACCCCACTTCTGTAGGAGGGGAAACTGAGGCCAAGGGGGCAAAGCCCCCGTGTTcgcggcgcccagggtccggggcggcgccggcacgcgcgcgggcggggccTGGCGCTCCTCCCCGGTCCCGCCCACTGAGCGTGCAAACCGCAGCCGCCCGCCCACGCGCACGCGCGCTCCTCCCGGGCCGCTTCCCACCCCTCCCCCCGCCCGCTCAGTCTCGTGCTCCCAGCTC
>gene=chr20_60696945-60697269; species=papHam
GGAACACCCGGCGCCCAGGGCCTCCGCCGCTCCCCGGTCCCCCACGAGGGTGAGAGCTAGAGGCCCACCTGGCGCAAAGTAGGGGAGTCGTCAGGACCCCACTTCTGTAGGAAGAGAAACTGAGGCCAAGGGGGCAAAACCCCAGTGTTCGCGGCGCCCAGAGTcggggccggggccggcacgcgcgggggcggggccTGGCGCTCCTCCCCGGCCCCGTCCACTGAGCGTGCAAACCGCAGCCGCCCACCCACGCGCACGCGCGCTCCGCCCGGGCCGCTTCCCAGCCCTCACCCCGCCCGCCGAGTCTCGTGCTCCCAGCTC
>gene=chr20_60696945-60697269; species=ponAbe
GGAACACCAGGCTCCCAGGGCCTCCGCCACTCCCCGGTCCCCCATGAGGGTGAGGGCTATAGGCGCATCTGGCCCAAGATAGGGGAGTCGTCCAGACCCCACTTCTGTAGGAGGGGAAACTGAGGCCAAGGGGGCAAAGCCTCCGCGTTcgcggcgcccagggtccggggcggggccggcacgcgcgcgggcggggccTGGCCCTCCTCCCCGGTCCCGCCCACTGAGCTTGCAAACCGCAGCCGCCCGCCCACGCGCACGCGCGCTCCGCCTGGGCTGCTTCCCACCCCT-CCCCCGCCCGCTCAGTGTCGTGCTCCCAGCTC
>gene=chr20_60696945-60697269; species=rheMac
GGAACACCCGGCGCCCAGGGCCTCTGCCGCTCCCCGGTCCCCCACGAGGGTGAGAGCTAGAGGCCCACCTGGCGCAAAATAGGGGAGTCGTCCGGACCCCACTTCTGTAGGAAGAGAAACTGAGGCCAAGGGGGCAAAAC--CCGTGTTTGCGGTGCCCAGAGTcggggccggggccggcacgcgcgggggcggggccTGGCGCTCCTCCCCTGCCCCGTCCACTGAGCGTGCAAACCGCAGCCGCCCACCCACGCGCACGCGCGCTCCGCCCGGGCCGCTTCCCAGCCCTCACCCCGCCCGCCGAGTCTCGTGCTCCCAGCTC
>gene=chr10_3088026-3088350; species=hg19
CTAGGAAGCAAGCTGCCTGAGGCTATTTTAAGTGCTCTCCTTTCTCCACCAAGAATTGGAATCTGCCCAGCTGAGCCCCAGACGCTGGAGGGGTCCCGGGGGTCAGTCAGCCCTGCACCACCCTCCAGCTCCTCTTCTGGCCATACAAGGAAGTCCAGTGTGGGGATGACTAAGCAGCTGACCCGGGGCGGGGGAGGGCAGCCCTGGAGCGGGAGGCAGGGCCGGCCTCTCCTGCCAGCCATCAGCCCCTGCGGGCTTGTCCTGTGGTGAAAAGTCCCAGGCCTCCACCCAGGCAGCACCTGACCTCTCTGCTCCCTGAGAGGA
>gene=chr10_3088026-3088350; species=bosTau
CTGCAGAGACTGCAGCCCC-GCCT--TTTAAGAGTTCTCCTCCCCCACCCTGGCTCTGGAATCTG-CCAACCCAACCCTAGACTCCTAAGGGGTCCAAGT----------------GCTGGCTCACAGCTCCGGGTTTGGCCCTACAAGGCAGG--------AGGACCGCACCCCCCCCCACC------CCGGGAGGGCTGG----GAGGAAGCAGCAGACACAGCCTCCTTGGCAGCACTTCGCATTTTGCTGATGTGTTTTTCGGTGGAAAGTCACAGGCCCTCACTGAGTGA-CAGCCCCTATCTG----CCCTGAAAAGA
>gene=chr10_3088026-3088350; species=calJac
ATAGGAAGCAAGCTGCCTGAGGCTATTTTAAGTGCTTTCTTTTCTCCTCCAGGAATTGGAATCTGCCCAGCTGAGCCCCAGATGCTGGAGGGGTCCCGGGAGTCAGTCAGCCCCGCGCCACGCTCTGGATCCTCTTCTGGCCATACAAGGAAGTCCAGTGCTGGGATGACTAAGCAGCCGACT------GGGGAAGGGCGGCCCAGCAGGGGGAGGCAGGGCTGGCCTCTCCTGCCTGCCATCAGCCCCTGTGGACTTGTCCTGTGCTGAAAAGTCCCGGGCCTCCACCCAGGGAGCACTTGACCTCTCTGCTCCCTGAGAAAA
>gene=chr10_3088026-3088350; species=canFam
------------------------------------------------------------------------------------------------------------------------------------------------------------------------------------------------------------------------------------------------------------------------------------------------------------------------------------
>gene=chr10_3088026-3088350; species=equCab
CCACGGGGGTCACAGCCCGAGCCTG-TTTCAAAGCCCCTCTCCCCCAGCCTGGCTTTGGAATCGGCCCAGCCCAGCCCCAGATGCCAGGGGAGTCCTGGG-------------GGCGCCACCCTTCCACTCCGGGCTCTGCCAAACCGGGAAGTCCTGCCTCGGGATGACCGGCCCTCACTCA------CAGGGAGGGATGGGCCAGGGAACTGGGCAGAGCCGGCCGCA--GGCAGCTCACACCCCTTTACTGACAGGTGCTTTAGTGGAGAG-CACAGGTCCTCACTCAGTGACCATGTCCTGACTGCCCCCCCGAAAGAGA
>gene=chr10_3088026-3088350; species=gorGor
CTAGGAAGCAAGCTGCCTGAGGCTATTTTAAGTGCTCTCCTTTCTCCACCAAGAATTGGAATCTGCCCAGCTGAGCCCCAGACGCTGGAGGGGTCCCGAGGGTCAGTCAGCCCTGCACCACCCTCCAGCTCCTCTTCTGGCCATACAAGGAAGTCCAGTGTGGGGATGACTAAGCAGCTGACCCGGGGCGGGGGAGGGAAGCCCTGGAGCGGGAGGCAGGGCC-GCCTCTCCTGCCAGCCATCAGCCCCTGCGGGCTTGTCCTGTGGTGAAAAGTCCCAGGCCTCCACCCAGGCAGCACCTGACCTCTCTGCTCCCTGAGAGAA
>gene=chr10_3088026-3088350; species=panTro
CTAGGAAGCAAGCTGCCTGAGGCTATTTTAAGTGCTCTCCTTTCTCCACCAAGAATTGGAATCTGCCCAGCTGAGCCCCAGACGCTGGAGGGGTCCCGGGGGTCAGTCAGCCCTGCACCACCCTCCAGCTCCTCTTCTGGCCATACAAGGAAGTCCAGTGTGGGGATGACTAAGCAGCTGACCCGGGGCGGGGGAGGGCAGCCCTGGAGCGGGAGGCAGGGCCGGCCTCTCCTGCCAGCCATCAGCCCCTGTGGGCTTGTCCTGTGGTGAAAAGTCCCAGGCCTCCACCCAGGCAGCACCTGACCTCTCTGCTCCCTGAGAGGA
>gene=chr10_3088026-3088350; species=papHam
ATTGGAAGCAAGCTGCCTTAGGCTATTTTAAGTGCTCTCCTTTCTCCTCCAGGAATTGGAATCTGCCCAGATGAGCCCCAGACGCTGGAGGGGTCCCAGGGGTCAGTCAGCCCTGCGCCACCCTCCGGTTCCTCTTCTGGCCATACAAGGAAGTCCAGTGAGGAGATGACTAAGCAGCTGACCTG----GGGGGAGAGCAGCCCTGGAGC-GGAGGCAGGACTGGCCTCTCCTGCTAGCCGTCAGCCCCTGTGGGTTTGTCCTGTGGTGAAAAGTCCCAGGCCTCCAACCAGGGAGCACCTGACCTCTCTGCTCCCTGAGAGGA
>gene=chr10_3088026-3088350; species=ponAbe
CTAGGAAGCAAGCTGCCTGAGGCTATTTTAAGTGCTCTCCTTTCTCCTCCAGGAATTGGAATCTGTCCGGCTGAGCCCCAGACGCTGGAGGGGTCCCGGGGGTCAGTCAGCCCTGCGCCACCCTCCGGCTCCTCTTCTGGCCATACAAGGAAGTCCAGTATGGGGATGACTAAGCAGCTGACCCGGGGCGGGGGAGGGCAGCCCTGGAGCAGGAGGCAGGGCCGGCCTCTCCTGCCAGCCATCAGCCCCTGCGGGCTTGTCCTGTGGTGAAAAGTCCCAGGCCTCCACCCAGGGAGCACCTGACCTCTCTGCTCCCTGAGAGGA
>gene=chr10_3088026-3088350; species=rheMac
ATTGGAAGCAAGCTGCCTAAGGCTATTTTAAGTGCTCTCCTTTCTCCTCCAGGAATTGGAAACTGCCCAGCTGAGCCCCAGACGCTGGAGGGGTCCTGGGGGTCAGTCAGCCCTGCGCCACCCTCCGGTTCCTCTTCTGGCCATACAAGGAAGTCCAGGGAGGAGATGACTAAGCAGCTGACCTG----TGGGGAGAGCAGCCCTGGAGC-GGAGGCAGGACTGGCCTCTCCTGCCAGCCAGCAGCCCCTGTGGGTTTGTTCTGTGGTGAAAAGTCCCAGGCCTCCAACCAGGGAGCACCTGACCTCTCTGCTCCCTGAGGGGA
>gene=chr10_3291093-3291417; species=hg19
ACTTTAAGAAAGAACTCATTCCACAATATATTTGCTTGACACAAGCCTGGGATTAGGGCAGTTTGCAAAGATTTGTTCTCCCTGATTTTTTTTTTTTTCCCTGTGAGTAAGTAACAATCTGGAGAGTAGTTAATGGAGTCGGTGACTCAGCTCACTTTGCTGTGGTTTCTGCTCTGTCATCAGCATGGATGTCTGGTCATTTTCGTAGAAACCAAGGAGAGTCCTGGAAGAAATGATGAGGTAGGTGTGGTCCTCCATCTCCGAGATGCTCCAGCCCAAATTTCAGTTTAAGATTATTGTGCTTTCACAGTTGCTCAGATAAAA
>gene=chr10_3291093-3291417; species=bosTau
CCTTTAAGGAAGAGCCCTTT-CGTGATACAATCACATTACACAAGCCTGTGATTAGAGCTG-TTCGGAAGGTTCATTCTCCCTAGTTTTCTCC-----TCTGGAGAGTGAGCAGCGGTCTGGAGTGGAG-CGGAGGCAGCTCTGACTCAGCTCACTTCTGTGTGGTTTGTGCTCCGCAATTGGCTGCGGCGGCTGGCTGTTTGCATAGAAACTAAG----GCCCTGGAGAAAGTG-TTGGGTGGGTGTGGAGCCCC-GACCCCATT---------------CGTGGTTCAGGATTATCCCTCCTTGATGG----CTGCATAAAA
>gene=chr10_3291093-3291417; species=calJac
ATTTTAAGAAAGAACCCATTTCACAAGATATTTGCTTGACACAAGCCTGGGATTAGGGCAGTTTGCAAAGATTTGCTTGCCCTGATTTTTTTTTTCTTCCCTGTGAGTGAGTAGCAATCTGGAGGATGGTTAATGGAGTCAGTGACTCAGCTCACTTTGCTGTGGTTTCTGTCCTGCAGTCAGCACGGGTATCTGGTCATTTTCACAGAAACCAAGGGGAGTGCTGGAAGAAATGACGAGGTAGGTGTGGTC------CTCTGAGACGCTCCAGCCCGAATTTCAGTTTAGGATTATTGTGCTTTCACAGTTGCTCGGATAAAA
>gene=chr10_3291093-3291417; species=canFam
-CTTGAAGAAAGGACCCACGTCA----ATGGTCACTTGACATAAGCC-GTGATTAGGGCAGCTTGTAAAGATTTGCTCTCCTTGATTTTTTCC-----CCCTGCGAGTAAGCAATAATCTGGAGACGTGCTGGAGGAAACT-------GGCTCGT------GGTGGCTGTGGTTTGTGATGGGCTCGGGCGTCGGGTTGCTGGCATAGAAACGGAGGAGGGCCCGGGGACACCTGCCTGGGGGGAGGTGGTGTCCCAGCCCCGAGATGTGCCGG-AGCTGCTGTGGCTGACGATTCTTGCACCTTGACCGTTGCTTGCATAAAA
>gene=chr10_3291093-3291417; species=equCab
ACTTTAAGAAAGAACGCACGCCACCGTATAGTCGCTTGGCAC-AGCCTGTGATTAGAGCAGTTTGCAAGGATCTCTTCTCTCTGATTTTTTTT-------CTGTGAGTGAGCTTCAATCTGGAGAAGAG--GGAGGGAGCTGTGACTCAGCTCGCTTCTGCGTGGTTTGTGTTCTGTAATCGGCTGGGGCGTCTGCATATTTTCATAGAAACCAGGGAGAGCCCTGGAAAAAGTGACAGGGTGGGTGT-GCACCCC-GACCTGAGATGCCCCAGCGGCAGCTGGGGTTCAGGGTGGTTGCACCTCAACAGTTGTTTGCAGAAAA
>gene=chr10_3291093-3291417; species=gorGor
ACTTTAAGAAAGAACGCATTTCACAATATATTTGCTTGACACAAGCCTGGGATTAGGGCAGTTTGCAAAGATTTGTTCTCCCTGATTTTTTTTCCC--CCCTGTGAGTAAGTAACAATCTGGAGAGTAGTTAATGGAGTCGGTGACTCAGCTCTCTTTGCTGTGGTTTCTGCTCTGTCATCAGCATGGATGTCTGGTCATTTTCGTAGAAACCAAGGAGAGTCCTGGAAGAAACGATGAGGTAGTTGTGGTCCTCCATCTCCAAGATGCTCCAGCCCAAATTTCAGTTTAAGATTATTGTGCTTTCACAGTTGCTCAGATAAAA
>gene=chr10_3291093-3291417; species=panTro
ACTTTAAGAAAGAACACATTTCACAATATATTTGCTTGACACAAGCCTGGGATTAGGGCAGTTTGCAAAGATTTGTTCTCCCTGATTTTTTTTTTTTTCCCTGTGAGTAAGTAACAATCTGGAGAGTAGTTAATGGAGTCGGTGACTCAGCTCACTTTGCCGTGGTTTCTGCTCTGTCATCAGCATGGATGTCTGGTCATTTTCGTAGAAACCAAGGAGAGTCCTGGAAGAAATGATGAGGTAGGTGTGGTCCTCCATCTCCGAGATGCTCCAGCCCAAATTTCAGTTTAAGATTATTGTGCTTTCACAGTTGCTCAGATAAAA
>gene=chr10_3291093-3291417; species=papHam
ACTTTACAAAAGAACCCATTTCACAATATATTTGCTTGACACAAGCCTGGGATTA-GGCAGTTTGCAAAGATTTGTTCTCCCTGATTTTTTTTTTTC-CCCTGTGAGTAAGTAGCAATCTGGAGAGTAGTTAATGGAGTCGGTGACTCAGCTCACTTTGCTGTGGTTTCTGCTCTGTAATCAGCATGGGTGTCTGGTCATTTTCATAGAAACCAAGGAGAGTCCTGGAAGAAATGATGAGGTAGGTGTGGCCCTCCAGCTCCGAGATGCTCCAGCCCAAATTTCAGTTTAAGATTATTGTGCTTTCACAGTTGCTCAGTCAAAA
>gene=chr10_3291093-3291417; species=ponAbe
ACTTTAAGAAAGAACGCATTTCACAATATATTTGCTTGACACAAGCCTGGGATTAGGGCAGTTTGCAAAGATCTGTTCTCCCTGATTTTTTTTTT---CCCTGTGAGTAAGTAGCAATCTAGAGAGTAGTTAATGGAGTCAGTGACTCAGCTCACTTTGCTGTGGTTTCTGCTCTGTAATCAGCATGGATGTCTGGTCATTTTCGTAGAAACCAAGGAGAGTCCTGGAAGAAATGATGAGATAGGTGTGGTCCTCCAGCTCTGAGATGCTCCAGCCCAAATTTCGGTTTAAGATTATTGTGCTTTCACAGTTGCTCAGATAAAA
>gene=chr10_3291093-3291417; species=rheMac
ACTTTACAAAAGAACCCATTTCACAATATATTTGCTTGACACAAGCCTGGGATTA-GGCAGTTTGCAAAGATTTGTTCTCCCTGATTTTTTTTTTC--CCCTGTGAGTAAGTAGCAATCTGGAGAGTAGTTAATGGAGTCGGTGACTCAGCTCACTTTGCTGTGGTTTCTGGTCTGTAATCAGCATGGGTGTCTGGTCATTTTCATAGAAACCAAGGAGAGTCCTGGAAGAAATGATGAGGTAGGTGTGGTCCTCCAGCTCCAAGATGCTCCAGCCCAAGTTTCAGTTTAAGATTATTGTGCTTTCACAGTTGTTCAGATAAAA
>gene=chr10_6321466-6321790; species=hg19
GTTCTTTGGTTGATGTATGAGCACTTAGAAGAGAGAAAGGCTCTTTTCCTGCTTCCTGCTGTGTTTGCTGTCTGTGTGCCTGGGGTCACGTTTGGGGGAATGTCTCTCCGTCTCTCCGGTGACCTCCTGGAATGTCAGCAGAGCCCTGAGTCACTCAGAACCTCCCGCCAGACAGCATGAGGCGGCAATCAGAAACTAACCATTAACTAGCTCCGGGGACACCAGGAGGTGAACAAAATTTCCAGCCATTTGACAAAGACCAGTGCTATTTACCATTACATAAATGAGGCTGGAGTCATTGATCTTGACTTCTCAAGGCACTCC
>gene=chr10_6321466-6321790; species=bosTau
GGTTATTGGTTGCTAAGTGCACACCCAGAGGGGCAAGGCCCTCCCACCCCTCACCTGCTGGTGCTCACAGCCCGTGTGCCGGGGGTCACTCTAGAGGGAG--------TGTCCCTCCTGTGACCACCTGGAATGTCAGCAGAGCCCTGAGTCATACGGAGCCTCCCGCCAGACAGCATGAGGCAGCGCTGTGAGACTGACCATTAACCAGCTAAGGGGGCAG--GAGTGGGGGTACCATTTCCAGTTGTTTGACAAACACCAGTCACGTTTACCATCACGTAAATGAAGCCAGAGTCATTGGTATTGACTTATCAAGGTTTGTC
>gene=chr10_6321466-6321790; species=calJac
GTTCTTTAGCTGATGTCCGAGCACTCAGAAGGGAGAGAGGCCCTTTTCCTGCTTCCTGCTGTGTCCGCTGCCTGTGTGCCTGGGGTCACGTCTGGGGGAGCGTCT---CATCTCTCCGGTGACCTCCTGGAATGTCAGCAGAACCCTGAGTCATTCAGAACCTCCCGCCGGACAGCATGAGGCAGCAATCAGAAACTAACCATTAACTAGCTCCGGGGGCAGCAGGGGGTGAACAAAATTTCCAGCCATTTGACAAAGACCAGTGCTATTTACCATCACATAAATGAGGCTGGAGTCCTTGACCTTGACTTCCCAAGGCGCTCC
>gene=chr10_6321466-6321790; species=canFam
GTTCTTTCAATGCTATCTGAACACTTAGAGAAGAGAGAGTATCTCC--TCTTGTCCACTTGTGCTCGCAGCCTGTGTGCCTGGGGTCACTTCAGGAGGAG--------TGT--CTCCAGTGACCTCCTGGAATGTCAATAAAACCCTGAGTCATACAGAACCTCCCGCCAGACAACATGAGGCAGCAATTAGAAACTAACCATTAACTAGCTGCAGGGGCAGGAGGAGGTGAGTAAAATTTCCAGCTATTTGACAAAGACCAGTGATATTTACCATTACATAAATGGAGCTAGAGTCACTGGCTTTGACATGTCAAGGCCCTTC
>gene=chr10_6321466-6321790; species=equCab
GTTCCTTGGTTGCTGTCTGAACGCTTAGCGGGGAGAGGAACTTT----TCCTGTCTTGCTATGCTCAAGGCTTGTGTGCCTGGGGTCACTTTCGGGGGAG--------TGT--CTCTGGTGACCTCCTGGAATGTCAGTGAAGTCCTGAGTCATAGGCACCCTCCCACCACACTCCTTGAGGCAGCCATTAGAAACTAACCATTAACTAGCTACCAGGGCAGGCGGAGGCGAGTCAAGTTTCCAGCTGTTTGACAAAGACCAGTGATATTTACCATTACATAAATGGAGCCA--------------GACACACTAAGGTCCTTC
>gene=chr10_6321466-6321790; species=gorGor
GTTCTTTGGTTGATGTACGAGCACTTAGAAGGGAGAAAGGCTCTTTTCCTGCTTCCTGCTATGTTTGCTGTCTGTGTGCCTGGGGTCACGTTTGGGGGAACGTCTCTCCGTCTCTCCGGTGACCTCCTGGAATGTCAGCAGAGCCCTGAGTCACTCAGAACCTCCCGCCAGACAGCATGAGGC-GCAATCAGAAACTAACCATTAACTAGCTCCGGGGACACCAGGAGGTGAACAAAATTTCCAGCCATTTGACAAAGACCAGTGCTATTTACCATTACATAAATGAGGCTGGAGTCATTGATCTTGACTTCTCAAGGCACTCC
>gene=chr10_6321466-6321790; species=panTro
GTTCTTTGGTTGATGTATGAGCACTTAGAAGGGAGAAAGGCTCTTTTCCTGCTTCCTGCTATGTTTGCTGTCTGTGTGCCTGGGGTCACGTTTGGGGGAACGTCTCTCCATCTCTCCGGTGACCTCCTGGAATGTCAGCAGAGCCCTGAGTCACTCAGAACCTCCCGCCAGACAGCATGAGGCGGCAATCAGAAACTAACCATTAACTAGCTCCGGGGACACCAGGAGGTGAACAAAATTTCCAGCCATTTGACAAAGACCAGTGCTATTTACCATTACATAAATGAGGCTGGAGTCATTGATCTTGACTTCTCAAGGCACTCC
>gene=chr10_6321466-6321790; species=papHam
GTTCTTTGGTGGATGGATGAGCACTTAGAAGGGAGAAAGGCGCTTTTCCTGCTTCCTGCTGTGTCTGCTGCCTGTGTGCCAGGGGTCACGTTTGGGGGAA--------TGTCTCTCTGGTAACCTCCTGGAAT----------------GTCATTCAGAACCTCCCGCCAGACAGCATGAGGCGGCAATCAGAAACTAACCATTAACTAGCTCCGGGGGCACCAGGAGGTGAACAAAATTTCCAGCCGTTTGACAAAGACGAGTGCTATTTACCATGACATAAATGAGGCTGGAGTCATTGACCTTGACTTCTGAAGGCGCTCC
>gene=chr10_6321466-6321790; species=ponAbe
GTTCTTTGGTTGATGTATGAGCACTTAGAAGGGAGAAAGGCTCTTTTCCTGCTTCCTGCTATGCCTGCTGTCTGTGTGCCTGGGGTCACGTTTGGGGGGA-------ACGTCTCTCCAGTGACCTCCTGGAATGTCAGCAGAGCCCTGAGTCATTCAGAACCTCCCGCCAGACAGCACGAGGCGGCAATCAGAAACTAACCATTAACTAGCCTCGGGGGCACCAGGAGGTGAACAAAATTTCCAGCCGTTTGACAAAGACCAGTGCTATTTACCATTACATAAATGAGACTGGAGTCATTGATCCTGACTTCTCAAGGCGCTCC
>gene=chr10_6321466-6321790; species=rheMac
GTTCTTTGGTGGATGGATGAGCACTTCGAAGGGAGAAAGGTGCTTTTCCTGCTTCCTGCTGTGTCTGCTGCCTGTGTGCCAGGGGTCACGTTTGGGGGAA--------TGTCTCTCCGGTAACCTCCTGGAGT----------------GTCATTCAGAACCTCCCGCCAGACAGCGTGAGGCGGCAATCAGAAACTAACTATTAACTAGCTCCGGGGGCACCAGGAGGTGAACACAATTTCCAGCCGTTTGACAAAGACGAGTGCTATTTACCATGACATAAATGAGGCTGGAGTCATTGACCTTGACTTCTCAAGGCGCTCC
>gene=chr10_6443554-6443816; species=hg19
ACTGATTACAACACCTGGGGTTCTGAGCGCCAGCCACTTGGTGAGGATTGCGGGGCCAGGGCACTCTGGTCCCAAAGCTCTGATTCCCACGGGCTTTCCTGCTGAGTCACGCTGTCTGCTGGGAGCTGTTGACCCGCCGTCTCTTTCTCTGACTTCCACCCGATAATTCTACATGGCTCTGCAATAAGCAGCTTTTTTCTTATTATTTCCTACAAATACATAGGTTACACTCTGATTAAAGGCAGAATACACATCTTGAATT
>gene=chr10_6443554-6443816; species=bosTau
GATGAT--GAAAAATTGGATTTCTGAAGACAAATAACTCAGTGAGGGTTGCATAACTAGAGCGAGCTGGCCC-CGAACTCTGGTTCTTACATGTTCTCCTGCTGCTGCACAGCAGCCGCTGAGAGG-GTCGACCAGATGACCCCTTTCGTGATATAGATGCAGCAATTCTGTGTTGCCCTGTGATATGCAGCTTTTTTCTTACTAATTCTTAAAAATGTATAGATTATACtCTGACTAAAGGTGGGGTTCACTTTTCAAATG
>gene=chr10_6443554-6443816; species=calJac
ACTGACTGCAATAACTGGGGT-CTGAGCACCAGCCACTTGGTGAGAGTGGCAGAGCCAGGGCGCTCTGGTCCCAAAGCCCGGATTCCCACGGGCTTTCCTGCTGAGTCACGCTGTCTGCTGGGAGCTGTCGACCCGCCGTCTCTTTCTCTAACTTCCACCCGATAATTCTGCATTGCTCGGGAATAAGCAGCTTCTTTCTTGTTCTTTCCTACACATGCGTAGGTTACACTCTGATTATAGGCAGGATACACACCTTGAATT
>gene=chr10_6443554-6443816; species=canFam
cctgat--caaa----tgggttcagtggaccgataacttggtaaaagttgcatagctagagagcactggctc-aaggctctggctccCACATGTTTTCCTGCTGAGTAAGAGC----ACGG----------GCCAGATGAC-CCCGTTATGACTTGGACTCACTCATTCTGCATTGCTCTATAATGAGCAGCTTTTTTCTCA----TTCTTGGAAATGTGTTGATTACA--CTGATTAAATGT-AGATGCACATTTTGAATT
>gene=chr10_6443554-6443816; species=equCab
actgat--gaagaactggggttctgaggacaaatagctcggtgaagc--------ctggggagcagggtccc-aaagctctgattcctacacgttttcctgctgagtcACACCGGCTGCTGAGACG-TC--GCCAGAGGACCCCCTTTAGGACTTGGACTC---TATTCTGCATTGCTGGACGATAAGCAGCTTTTTTCGTATCAGTTCTTAGAAATGTGCAGCTTACA--CTGATTAAAGGTAGGATACACATTTGGAATT
>gene=chr10_6443554-6443816; species=gorGor
ACTGATTACAACA-CTGGGGTTCTGAGCGCCAGCCACTTGGTGAGGATTGCGGGGCCAGGGCACTCTGGTCCCAAAGCTCTGATTCCCACGGGCTTTCCTGCTGAGTCACACTGTCTGCTGGGAGCTGTCGACCCGCCGTCTCTTTCTCTGACTTCCACCCGATAATTCTACATGGCTCTGCAATAAGCAGCTTTTTTCTTATTATTTCCTACAAATACATAGGTTACACTCTGATTACAGGCAGGATACACATCTTGAATT
>gene=chr10_6443554-6443816; species=panTro
ACTGATTACAACGCCTGGGGTTCTGAGCGCCGGCCACTTGGTGAGGATTGCGGGGCCAGGGCACTGTGGTCACAAAGCTCTGATTCCCACGGGCTTTCCTGCTGAGTCACACTGTCTGCTGGGAGCTGTCGACCCGCCGTCTCTTTCTCTGACTTCCACCCGATAATTCTACATGGCTCTGCAATAAGCAGCTTTTTTCTTATTATTTCCTACAAATACATAGGTTACACTCTGATTAAAGGCAGGATACACATCTTGAATT
>gene=chr10_6443554-6443816; species=papHam
ACTGTTTACAACAACTGGGATGCTGAGCATCAGCCACTTGGTGAGGATTGCCGAGCCAGGGCACTCTGGTCCCAAAGCTCGGATTCCCACCGGCTTTCCTGCTGAGTCACACTGTCTGCTGGGAGCTGTCGACCCGCCGTCTCTTTCTCTGACTTCCACCCGATAATTCTACATGGCTCTGCAATAAGCAGCTTTTTTCTTATTATTTCCTACAAATACATAGGTTACCCTCTGATTAAAGGCAGGATACACATCTTGAATT
>gene=chr10_6443554-6443816; species=ponAbe
ACTGATTACAACACCTGGGGTTCTGAGCGCCAGCCACTTGGTGAGGATTGCGGAGCCAGGGCACTCTGGTCCCAAAGCTCTGATTCCCACAGGCTTTCCTGCTGAGTCACACTGTCTGCTGGGAGCTGTCGTCCCGCCGTCTCTTTCTCTGACTTACACCCAATAATTCTACATGGCTCTGCAATAAGCAGCTTTTTTCTTATTATTTCCTACAAATACATAGGTTACACTCTGATTAAAGGCAGGATACACATCTTGAATT
>gene=chr10_6443554-6443816; species=rheMac
ACTGTTTACAACAACTGGGATGCTGAGCATCAGCCACTTGGTGAGGATTGCCGAGCCAGGGCACTCTGGTCCCAAAGCTCGGATTCCCACCAGCCTTCCTGCTGAGTCACACTGTCTGCTGGGAGCTGTCGACCCGCCGTCTCTTTCTCTGACTTCCACCCGATAATTCTACATGGCTCTGCAATAAGCAGCTTTTTTCTTATTATTTCCTACAAATACATAGGTTACCCTCTGATTAAAGGCAGGATACACATCTTGAATT
>gene=chr10_7868989-7869313; species=hg19
AAGGTCCTTCCATGGGGTTCCCTCTTATCAGCCACTCAGCTTGGTTCATGTCAAAAAAGCCTGTGAAAGTCTCCCTCCACAGCAGCTGGAGCTGGCGAGTGTGCACACATAGAAGGCCTgaaggggcagcaggctgtgagaggcacagcgtggacctcacggcatcactgagacatgactcagcgagtcactgagtttctggtcttcccaagtcactttacctttctgaactttatattcatctgtaaaataagtgtaataacacctaccacattggggaaatggagaatcaagtaatttttttttgttaacacatttatataa
>gene=chr10_7868989-7869313; species=bosTau
AAAGTTCTGTCATGGGGTACCCTCTTATCAATCTTTCAACCTGCTTCATGTCAAAAAAGTGTGgggactccctctgatccagtgctttgcctcagtgagggtgtgggtttggtc--cctggttggggaGCT-------GTAGAAGAAGCCTGGGCTTCATGGAGCCATTTAGCTGTGATGCAGTTTGTTATTGAGTTTGTAGTCTCACAaaggcactttacctttcccagtgtcatttccatctgtaaggcaggtataata---tctgccaccagagtggtggtgaggactgagggagagattc--tgtaagacatttatataa
>gene=chr10_7868989-7869313; species=calJac
CAGGTCCTGCCAAGGGGTTCCCTCTTATCACCCACTCAGCTTGGTTCATGTCAAAAAAGCCTTTGAATGTCTTTCTGCTCAGCACTTGGAGCTGGCGACTGTATACACATAGAAGGCCTGAAGGGGCAGCAGGCTGTGAGAGGCACAGCATGGACCTCATGGCGTCACTGAGACATGACTCAGCGAGTCACTGAGTCTCTAGTCTTCCcacgtcattttacc-tgctgaactttgtactcttctgtgaaataagcgcaataatgcctg-tgcactggggagatggagaattaagtgTTTGTTGTTTTTTAAC-CATTTATGTAA
>gene=chr10_7868989-7869313; species=canFam
AAAGTATGATCATGAGATACCCACTTATTGATCCTTCAGCTTGGTTCGTGTCAGAAGAGCACCAGAATGACTTGTCTTGTAGCACTGGGAACTGCTGAGGGT--------------------GGAGAAACAGGCAGTCGTAGAGAAGACATGGGCCCCATGGCTCCATTCAGTTGGGTCTCGACGGGTTACTGAGTTTAACGTCTTACcaagttgctttgcctttctgaccttcatatgcatctgtaaaatagttttagta--acctaccatgtggatgtccgtgaggattcagtgagaGGTTT--TATGAGACATTTGTATAG
>gene=chr10_7868989-7869313; species=equCab
AAAGTACTATCATGGGATACCTTCTTATCACTTGTTCAACTTGGTTCATGTCAAAGAAGCACTAGAATGTCTTCTC-TGTACCACTAAGTACTGGTGAGCGTGCGAGCATGGCAGGCCTGAagcggcagcaggctgtagtggaaggaacacgggcttcatggagccgtttggacgtgactcagcaggttatcgagtttatagtcttagcaagttactttgcctttctgaactttatgttcttctgtaaaataggtataaga--acctaccacatgggcgatagtgaggattaactgagagattt--tgtaggacatgtgtataa
>gene=chr10_7868989-7869313; species=gorGor
------------------------------------------------------------------------------------------------------------------------------------------------------------------------------------------------------------------------------------------------------------------------------------------------------------------------------------
>gene=chr10_7868989-7869313; species=panTro
AAGGTCCTTCCATGGGGTTCCCTCTTATCAGCCACTCAGCTTGGTTCATGTCAAAAAAGCCTGTGAATGTCTCCCTCCACAGCAGCTGGAGCTGGCGAGTGTGCACACATAGAAGGCCTGAAGGGGCAGCAGGCTGTGAGAGGCACAGCGTGGACCTCACGGCATCACTGAGACAtgactcagcgagtcactgagtttctggtcttcccaagtcactttacctttctgaactttatattcatctgtaaaataagtgtaataacacctaccacattggggaaatggagaatcaagtaatttttttttgttaacacatttatataa
>gene=chr10_7868989-7869313; species=papHam
AAGGTCCTGCCATGGGATTCCCTCTTATCAGCCACTGAACTTGGTTCGTGTCAGAAAAGCCTGTGAATGTCTCCCTGCATAGCACCTGGAGCTGGCAAGTGTGTACGCATAGAAGGCCTGAAGGGGCAGCAGGCTGTGAGAGGCACAGCATGGACCTCACGGCGTCCCTGAGACATGACTCAGCGAGTCACTGAGTTTCTAGTCTTCCcaagtcactttacctttctgaactttatattcgtctgtaaaatcagtgtaata---------------------------------------------------------------
>gene=chr10_7868989-7869313; species=ponAbe
AAGGTCCTTCCATGGGGTTCCCTCTTATCAGCCACTCAGCTTGGTTCATGTCAAAAAAGTCTGTGAATGTCTCCCTCCACAGCAGCTGGAGCTGGCGAGTGTGTACACATAGAAGGCCTGAAGGGGCAGCAGGCTGTGAGAGGCACAGCATGGACCTCACGGCATCACTGAGACATGACTCAGCGAGTCACTGAGTTTCTAGTCTTCCcaagtcactttacctttctgaactttatgttcatctgtaaaataagtgtaataacacctaccacattggggaaatggagaatcaagtaatttttt----ttaacacatttatataa
>gene=chr10_7868989-7869313; species=rheMac
AAGGTCCTGCCATGGGGTTCCCTCTTATCAGCCACTCAACTTGGTTCGTGTCAAAAAAGCCTGTGAATGTCTCCCTGCGCAGCACCTGGAGCCGGCAAGTGTGTACGCGTAGAAGGCCTGAAGGGGCAGCAGGCTGTGAGAGGCACAGCATGGACCTCACGGCGTCCCTGAGACATGACTCAGCGAGTCACTGAGTTTCTAGTCTTCCcaagtcactttacctttctgaactttatattcgtctgtaaaatcagtgtaataacacctaccacattgggGAAATGGGGAATCAAGTGTTTTTTTTTTGTTAACACATTTATATAA
>gene=chr10_8842289-8842613; species=hg19
AGCTAGATGTTGCTTTCTTGATCACCCCTAAATTGAAATCCTTGTGTGAGTGGATAATAGACACTGGAGGGAAGATGAAAGAATCAGACTTCTATCAGGGGTGCTGATTCACTGAATTTGCAGCTTCAAAACCATCCCCAGGGATCAAAAAGCCTAGCCAGCAAAACTGAGGAAACAATGACTCTGCATTTCAGTGACCCGCATATGATACAGCTTAATTTTGTCAGCTGTGATTGGTGTGAATTGCTCTGATGAAGTCCATGGTTATAACATCACGGGAAGTGAGATCTGCAAAAGATCACCAGAATGGGAAATTCCTTGAGG
>gene=chr10_8842289-8842613; species=bosTau
AAATAGATGTTGCTTTCCTGATCACCTCTAAATTGAAATCCTCATGTGTCTGGATAGTAGACAGTGGAAGGAAGATTAAAGAATCAGACTTCTATT-GGGGTGCCAATTTACTGAATCTGTTGCTTCAAAACCATTCTAGGGGATCCAAAA-CTCATGCAGCAAAACTTATGAGATGATGAGTCTACATTTCGTTGCCTTGC--------------------------------------------------------------------------------------------------------------------------
>gene=chr10_8842289-8842613; species=calJac
AACTAGATGTTGCTTTCTTGATCACCCCTAAATTGAAATCCTTGTGCGCGTGGATAATAGGCACTGGAGGGGAGATGAAGGAATCAGACTTCTATCCGGGGTGCTAATTCACTGAGTTTGCAGCTTCAAAACCATTCCAGAGGATCAAAAAGCCCAGCTGGCAAAACTGAGGACAC-ATGACTCTGCCTTTCAGTCACCCGCGTATGACACAGCTTAATTTTGTCAGCTGTGACTGGTGGGAATCGCTCTGATGAAGTCCACGGTTATGACATCACAGGAAGTGAGATCTGCAAAAGATCCCCCAAATGGGAAATTCCTTGAGG
>gene=chr10_8842289-8842613; species=canFam
AACTAGATGTTGCTTTCTTGATCACCCCTAAATTGAAATCCTCGTGTAAGTGGAGGGTAGGCAGTGGAGGGAAGATGAAAGGACCAGACTTCTAT--GGGGCGCTAATTCACTGAGTTTGCTGCTTCAAAATCATTTTGGGGAGTCAAAAA-TCCATCCAGGAGACCCTATGAAACAATGACTCTGCATTTCGGTGGC-------------AGTGTAGTGTTCTCAGCTACGATTGGTGTGAATAGCTCTGACGAAGTCGAAAATGATAACATCACTAGAAAGGAGTTCTGT-GAAGATGACAGGAATGGGAAACCCCTTGGTG
>gene=chr10_8842289-8842613; species=equCab
AACTAGAGGTTGCTTTCTTGATCACCTCTAAATTGAAATCCTTGTGTGAGTGGATAGTAGACAGCGGAGGGAAGATTAAAGAATCAGACTTCTATC-GGGGTGCTAATTCACTGAATTCACCACTTCGAAAACATTCCAGGGAGTCAAAAA-CCTGCGCAGCAAATCCGATGGAACAACGACTCCGAATTTTGTTGGCTCGTATATGACAGAGTTTAGTTTCGTCAGCTACAATTGGCGTGAATAGCTCTGATGAAGTCCGTGATTATAACATTACTGGAAATGAGATCTGCAAAAGATCACAAGAATGGGAAATCCCTCAATG
>gene=chr10_8842289-8842613; species=gorGor
AGCTAGATGTTGCTTTCTTGATCACCCCTAAATTGAAATCCTTGTGTGAGTGGATAATAGACACTGGAGGGAAGATGAAAGAATCAGACTTCTATCAGGGGTGCTGATTCACTGAATTTGCAGCTTCAAAACCATCCCCAGGGATCAAAAAGCCCAGCCAGCAAAACTGAGGAAACAATGACTCTGCATTTCAGTGACCCGCATATGATACAGCCTAATTTTGTCAGCTGTGATTGGTGTGAATCGCTCTGATGAAGTCCATGGTTATAACATCATGGGAAGTGAGATCTGCAAAAGATCACCAGAATGGGAAATTCCTTGAGG
>gene=chr10_8842289-8842613; species=panTro
AGCTAGATGTTGCTTTCTTGATCACCCCTAAATTGAAATCCTTGTGTGAGTGGATAATAGACACTGGAGGGAAGATGAAAGAATCAGACTTCTATCAGGGGTGCTGATTCACTGAATTTGCAGCTTCAAAACCATCCCCAGGGATCAAAAAGCCCAGCCAGCAAAACTGAGGAAACAATGACTCTGCATTTCAGTGACCCGCATATGATACAGCTTAATTTTGTCAGCTGTGATTGGTGTGAATCGCTCTGATGAAGTCCATGGTTATAACATCACGGGAAGTGAGATCTGCAAAAGATCACCAGAATGGGAAATTCCTTAAGG
>gene=chr10_8842289-8842613; species=papHam
AGCTGGATGTTGCTTTCTTGATCACCCCTAAATTGAAATCCTTGTGTGAGTGGATAATAGACACTGGAAGGAAGATGAAAGAATCAGACTTCTATCAGGGGTGCTAATTCACTGAATTTGCAGCTTCAAAACCATCCCCAAGGATCAAAAAGCCCAGCCAGCACAACTGAGGAAACAATGATTCTGTGTTTCAGTCACCCGCATATGATACAGCTTAATTTTGTCAGCTGTGATTGGTGTGAATCACTCTGATGAAGTCCACGGTTATAACATCACCGGAAGTGAGATCTGCAAAAGATCACCAGAATGGGAAATTCCTTGAGG
>gene=chr10_8842289-8842613; species=ponAbe
AGCTAGATGTTGCTTTCTTGATCACCCCTAAATTGAAATCCTTGTGTGAGTGGATAATAGACACTGGAGGGAAGATGAAAGAATCAGACTTCTATCAGGGGTGCTAATTTACTGAATTTGCAGCTTCAAAACCATCCCCAGGGATCAAAAAGCCCAGCCAGCAAAACTGAGGAAACAATGACTCTGCATTTCAGTGACCCGCATATGATACAGCTTAATTTTGTCAACTGTGATTGGTGTGAATCACTCTGGTGAAGTCCGTGGTTATAACATCACGGGAAGTGAGATCTGCAAAAGATCACCAGAATGGGAAATTCCTTGAGG
>gene=chr10_8842289-8842613; species=rheMac
AGCTGGATGTTGCTTTCTTGATCACCCCTAAATTGAAATCCTTGTGCGAGTGGATAATAGACACTGGAAGGAAGATGAAAGAATCAGACTTCTATCAGGGGTGCTAATTCACTGAATTTGCAGCTTCAAAACCATCCCCAAGGATCAAAAAGCCCAGCCAGCACAACTGAGGAAACAATGATTCTGTGTTTCAGTCACCCGCATATGATACAGCTTAATTTTGTCAGCTGTGATTGGTGTGAATCACTCTGATGAAGTCCACGGTTATAACATCACGGGAAGTGAGATCTGCAAAAGATCACCAGAATGGGAAATTCCTTGAGG
>gene=chr10_9373531-9373855; species=hg19
TAGGTCTAATAATAATATGAAGTTAATAGCACTTTTCAGAAAGCTGAGTAAGGGAGATTATGTGAAGGGGCTTTGAAATCTATAATTCATCGTATTGCTGAGATGGTTATTCTAATATTCATAGGTACTTAAAATAGAGCAGTCACCTTTACTACCACTAGATGGCAGTCAAGTATAATTAGCCTATCCAAATGCTGACTACGCAGTTTCTAAAAATAAGTCTAGAATGAAATCCATTTTTAAGTGGCCTTGAATGAGCCAGAAGGTGAAATGTAAAGCAGTTTAAAGAAAAGTAGCTCATACCTGGAAAATAATATGATATTT
>gene=chr10_9373531-9373855; species=bosTau
t-----TGATGATAACATGAATCTCATAGCACTTCTGTGAAAGCTGAATGTGGTTAACAATGGGATGGGTTTTTGAAATTTATAATGCAGCACAATGCTGAGATTGTTATTCTAATATTTACATGTACTTAAAATATAGCAATTACCTTTTTTACCACAAGATGATGGTAAAGTATAATTAGCTTATAAGGAGGCTGCATATACAGTTACTAAAAATAAGCCTAAAACTCAGTCTTTTTTTAAGTGGCCTGAAG-GAGCCAAAACGCAAAATGTAAAACAATTTAAAGACAGGTTACTTGTCCCTGGGAAATAACATAATGTTT
>gene=chr10_9373531-9373855; species=calJac
TAGGTCTAATAATAATATGAATTACGTAGCACTGTTGAGAAAGCTGAGTATGAGAGATTATGTGAAGGGGCTTTGAAATCTATAACTCATCACATTGCTGA----ATTATTCTAATAGTTAT---TACTTAAAGCAGAGTCATCATTTTTACTACCACGAGATGGCAGTCAAGTAT--TTAGCCTATCAAAATGCTGACTATGCGGTTCCT-AAAATATGTCTAGAATGAAAACC--------TTGGCCTTGAATGAGCCAGAAGGTGAAATGTAAAGCAGTTTAAAGAAAAGTCTCTCATATCTGGAAAACAATATGGCGTTT
>gene=chr10_9373531-9373855; species=canFam
--------------------------------------------------------------------------------------------------TGAGACTGTCATTCTAATATTTTTATGTACTTAAAATATAGCAGTTACCTTTTTTACCACTAGATGACAGTCAAGTATAATTAGCCCATCAAAATGTTCACTATACAATTACTAAAAATAAGCCTAGAACTACATCTTTTTTTAAATGGTCTTCAGTGAGCCAGAGTGAAAAATGTACA----TTTAAAGAGAGGTCGCTTACCCCTTGAGAATAACATAATGCTT
>gene=chr10_9373531-9373855; species=equCab
T-----GAATAATAAGACGAATCTCATAGCACTTTTGTGAAAGCCGAGTGAGGCAAACTACATCAAGGGGTTTTAAAGTCTACAACACAGCACACTGCTGGGACTGTTGCTCTAACGTCTACATGTACTTAAAAT------GTTCCAATGTTCACCACTAGAGGCCAGTCACGTATAATTAGCTTACCAAAACGCTGACTCTACAGTTACTAAAAATAAGCCTAAAACGAAGTCTTTTTTTAAGTGGCCTTCTGTGAGCCAGAAGGTGAAATGTAAAAGAGTTTATAAAAACGTCGCCTGTACCTGGGAAATAACATGATGTTT
>gene=chr10_9373531-9373855; species=gorGor
------------------------------------------------------------------------------------------------------------------------------------------------------------------------------------------------------------------------------------------------------------------------------------------------------------------------------------
>gene=chr10_9373531-9373855; species=panTro
TAGGTCTAATAATAATATGAAGTTAATAGCACTTTTCAGAAAGCTGAGTAAGGGAGATTATGTGAAGGGGCTTTGAAATCTGTAATTCATCGTATTGCTGAGATGGTTATTCTAATATTCATAGGTACTTAAAATAGAGCAGTCACCTTTACTACCACTAGATGGCAGTCAAGTATAATTAGCCTATCAAAATGCTGACTACGCAGTTTCTAAAAATAAGTCTAGAATGAAATCCATTTTTAAGTGGCCTTGAATGAGCCAGAAGGTGAAATGTAAAGCAGTTTAAAGAAAAGTAGCTCATACCTGGAAAATAATATGATATTT
>gene=chr10_9373531-9373855; species=papHam
TAGGTCTAATAATAATATGAAGTTCATAGCACTTTTGAGAAAGCTGAGTAAGGAAGATTATGTGAAGGGGCTTTGAAATCTATAATTCATCGTATTGCTGAGATGGTTGTTCTAATATTTATAGGTACTTAAAATAGAGAAGTCACCTTTACTACCACTAGATGGCAGGCAAGTATAATTAGCCTATCAAAATGCTGACTACGCAGTTCCTAAAAATAAGTCTGGAATGAAATCCGTTTTTAAGTGGTCTTGAATGAGCCAGAAGGTGATATGTAAAGCAGTTTAAAGGAAAGTAGCTCATACCTGGAAAATAATATGATGTTT
>gene=chr10_9373531-9373855; species=ponAbe
TAGGTCTAATAATAATATGAAGTTCATAGCACTTTTGAGAAAGCTGCGTAAGGGAGATTATGTGAAGGGGCTTTGAAATCTGTAATTCATCGTATTGCTGAGATGGTTATTCTAATATTTATAGGTACTTAAAATAGAGCAGTCACCTTTACTACCACTAGATGGCAGTCAAGTATAATTAGCCTATCAAAATGCTGACTACGCAGTTCCTAAAAATAAGTCTAGAATGAAATCCATTTTTAAGTGGCCTTGAATGAGCCAGAAGGTGAAATGTAAAGCAGTTTAAAGAAAAGTAGCTCATACCTGGAAAATAATATGATGTTT
>gene=chr10_9373531-9373855; species=rheMac
TAGGTCTAATAACAATATGAAGTTCATAGCCCTTTTGAGAAAGCTGAGTAAGGGAGATTATGTGAAGGGGCTTTGAAATCTATAATTCATCATATTGCTGAGATGGTTGTTCTAATATTTATAGGTACTTAAAATAGAGAAGTCACCTTTACTACCACTAGATGGCAGGCAAGTATAATTAGCCTATCAAAATGCTGACTACGCAGTTCCTAAAAATAAGTCTAGAATGAAATCCGTTTTTAAGTGGTCTTGAATGAGCCAGAAGGTGATATGTAAAGCAGTTTAAAGGAAAGTAGCTCATACCTGGAAAATAATAAGATGTTT
>gene=chr10_13203181-13203505; species=hg19
ttccccaaggtcagacagGGTAAAAGTGGACCGGATCTGTTTGGTCCTGAGCCCAAACATTTCGAATGGACATAAGGCTGACAAAGGAACAGTCGGTCCCAGAGCGTCAGGAGTTGAGGTGGGATGGGACCGCAGGGAAAATACTGGGTGGGATGACTTAAACTTCCCGGCACCAGGGGGCGCCAGACACTCTATTTTACCTAAAGGAGACTGGCTTCTACCGACAGGAAGGTCCCTTGCCCCCAACAAAGAGGGCGTCCAATGACGTAAACCAATCCGATTGCTCTGTGCCAGGGCCGGGATTCGCTGGCGTAGCCAGTCAGT
>gene=chr10_13203181-13203505; species=bosTau
TTCCCCAAGATAAGACAGAGGAAAAGTGGACCAGA--------CTTTTTAGTCCAATTATATCAAC-----ACAAGATTGTAAAA-ATACAGGCAACG----AGTGTCGGCATCTTACC-----CTCCACCTCGCA-AAAACGAGGCTCAGAATCGGATGTCAGTCCCAGAAAGTGAGGACACAAAACAT------CTACTCGGAGAAGCCTGACTTC-ACCGACCGGAAGTTCCCCTGCCCCCCACCAAAAGGGCG-CCGGTCACGTGAGCCAATCTGATTGCTAAACGCAACGGTC---------TGAAGTAGCCAATC-GT
>gene=chr10_13203181-13203505; species=calJac
ttacccaaggtcagactgggtaaaagtggACCGGATCTGTTCTGTCTTGAACCCAAACGTTTCCAAAGGACACAAGGCTGACAAAGTAACAGTGGGTTC--GAGTGTCAGGAGTTGAGG-----TCAGACCGCAGGGAAAATACTGGATGGGACGACCTAAAATTCCTGGCACCAGGGCGCGCCAGACGCTCTATTTTACCTGAAGGAGACTGGCTTCTAGCTACAGGAAGTTCCCTTGCCCCCAACAAAGAGGGCGCTTGATGACGTAAACCAATCCGATTGCTTTGCGTGAGGGCCTTGGTTTGCTAACGTAGCCAATCAGT
>gene=chr10_13203181-13203505; species=canFam
ttccccaaggtcacacacaataaaagtgaaccagatg----tgttcccgggtccAGCCATCTGCACTGAACACAAG--------------------------------------------------------------------------------------------------------------------------------------------------------------------------------------------------------------------------------------------------------
>gene=chr10_13203181-13203505; species=equCab
ttccccaaggtcaggcagagtaatagtggaCCAGATTTGTATGTTTTTGAGTCCAATCATCTTAACTGAACACGAG----------GGAAAG------------TGTCACGAATTGAGT-----TCGGACCACCTG-CAAACACCGCACAGGAAGACTTACACTTCCCGGCACTGGGGCGCGCCAGACAC----CCTTACCTAAAAGCGCCCGGCTGC-AGGGACCGGAAGTTCCCTTGCCCCCAACAAGGAGGGCG-CCGGTCACGTGAGCCAATCAGCTTGCTCTACGTAAGGAGC---------TGACGTAGCCAATCAGC
>gene=chr10_13203181-13203505; species=gorGor
ttccccaaggtcagacagggtaaaagtggaccggatctgtttggtcctgagcccaaacaTTTCGAATGGACATAAGGCTGACAAAGGAACAGTCGGTCCCAGAGCGTCAGGAGTTGAGA-----TGGGACCGCAGGGAAAATACTGGGTGGGACGACTTAAACTTCCCGGCACCAGGGGGCGCCAGATACTCTATTTTACCTAAAGGAGACTGGCTTCTACCGACAGGAAGGTCCCTTGCCCCCAACAAAGAGGGCGTCCAATGACGTAAACCAATCCGATTGCTCTGCGCCAGGGCCGGGATTCGCTGGCGTAGCCAGTCAGT
>gene=chr10_13203181-13203505; species=panTro
ttccccaaggtcagacagggtaaaagtggACCGGATCTGTTTGGTCCTGAGCCCAAACATTTCGAATGGACATAAGGCTGACAAAGGAACAGTCGGTCCCAGAGCGTCAGGAGTTGAGG-----TGGGACCGCAGGGAAAATACTGGGTGGGACTACTTAAACTTCCCGGCACCAGGGGGCGCCAGACACTCTATTTTACCTAAAGGAGACTGGCTTCTGCCGACAGGAAGGTCCCTTGCCCCCAACAAAGAGGGCGTCCAATGACGTAAACTAATCCGATTGCTCTGCGCCAGGGCCGGGATTCGCTGTCGTAGCCAGTCAGT
>gene=chr10_13203181-13203505; species=papHam
ttccccaaagtcagacagagtaaaagtggaccagatctgtttggtcctgagcccaAACATTTCGAATGGACACAAGGCTGACAAAGAAACAGTCGGTCCCAGAGCGTCAGGAG-TGGGA-----CAGGACCACAGGAAAAATACTGGGTGGGACGACTTAAACTTCCAGGCACCAGGGGGCGCCAGACACTCTATTTTACCTAAAGGAGACTGGCTTCTACCGACAGGAAGAGCCCTTGCCCCCAACAAAGAGGGCGCCCAATGACGTAAACCAATCCGCTTGCTCTGCGCGAGGGCCGGGGTTCGCTGGCGTAGCCAATCAGT
>gene=chr10_13203181-13203505; species=ponAbe
ttccccaaggtcagacagggtaaaagtggACCGGATCTGTTTGGTCCTGAGCCCAAACATTTCGAATGGACTTAAGGCTGACAAAGGAACAGTCGGTCCCAGAGCGTCAGGAGTTGAGG-----TAGGACCGCAGGGAAAATACTGGGTGGGACGACTTAAACTTCCCGGCACCAGGGGGCGCC----ACTCTATTTTACCTAAAGGAGAGTGGCTTCTACCGACAGGAAGGTCCCTTGCCCCCAACAAAGAGGGCGTCCAATGACGTAAACCAAGCCGATTGCTCTGCGCCAGGGCCGGGATTCGCTGACGTAGCCAGTCAGT
>gene=chr10_13203181-13203505; species=rheMac
ttccccaaggccagacagggtaaaagtggACCGTATCTGTTTGGTCCTGAGCCCAAACATTTCGAATGGACACAAGGCTGACAAAGGAACAGTCGGTCCCAGAGCGTCAGGAG-TGGGA-----CTTGACCACAGGAAAAATACTGGGTGGGACGACTTAAACTTCCAGGCACCAGAGGGCGCCAGACACTCTATTTTACCTAAAGGAGACTGGCTGCTACCGACAGGAAGTGCCCTTGCCCTCAACAAAGAGGGCGCCCAATGACGTAAACCAATCCGATTGCTCTGCGCGAGGGCCGGGGTTCGCTGACGTAGCCAATCAGT
>gene=chr10_14880029-14880353; species=hg19
TGGAAAGAATCTGCCAGTAGTTGCCAGGACAAATGACGCAACTGAACACAGAGTTTCCATTGGCTCTCAAGGAAGGGATAGGAAGGGGGCGGAGTGTAGGAGCCTTTTCCCGTCCCTCCCCGGTTGCGCGTGCGCACTGTGCAGTTTCCGCGGAGCGCAGAGACGCGCTGAAGCTACTCGCGGACTGCGCGTGAAGAAAGGCGGAACCTTCACGCTGATTGGCGGCGACGCGGGAGGCTGTAGCGGCCGACCGGACGCAGGGGGCTGGCGGGAACGTGAAGCTCCGCGGTGCCTGATGGGGCCGTTGGGCGGCCGGTAGCTGTT
>gene=chr10_14880029-14880353; species=bosTau
TGCAATGAATCTACCCGGAG-TGCTAGGACAAATGACGCAACTCAACCGTGAGTTTCCATTGGCTCTCAGGAAAAGA---------GGGTGGGACGAAGGAGCCTTTTCGTTTCTCTCCCCGACCGCGCGTGCGCAATGTGCTGCCCCAGCGGGGC-----GACTCACAATAGCTAATCGCCGACTGCGCGACAGAAAAGGCGGGACCTTCACGCTGATTGGCGGCGACGCGGGCGGCCTCGGCAAGGGCGGAGGCGTAGTGGGTGGACTGGAACGTGAAGCTCCGCGGTGCTTGATGGGGCTGTGCCGCGGCCCGGCGCTGTT
>gene=chr10_14880029-14880353; species=calJac
TGGAAAGAATCTGCCCTTAGTTGCCAGGATAAGTGACGTAACTGAACTGAGAGTTTCCATTGGCTCTCAAGGAAGGGGCAGGAAGGAGGCGGAGCGAAGAAGCC-TTTCCCGGCCCTCCCCCGCTGCGCGTGCGCAC-GTGCAG-TTCCCCGGAGAGCGTAGACGCGCTGAAGCTACTCGCCGACTGCGCGTGAAGAAAGGCCGAAACTTCACGCTGATTGGCGGCGAC-CCGGAGGCGGACGCGGCGGACCGGACGCAGGGGGCGGGAGGGAACGTGAAGCTCCGCGGCGCTTGATGGGGCCGTAGGACGGCCGGTAGCTGTC
>gene=chr10_14880029-14880353; species=canFam
CCGGAAAAATCTGCCGGGAGTTGCTAGGGCGAATGACGCAATTCAATCCTGAGTTCCCATTGGCCTCC--GCAGGGGGCGAG------------CGAAGAGATCCCTTCCAGGCCCTCCCG-ACCGCGCGTGCGCACCCTGCGCACCCGGCAGGGCGGGGCAGCCCAGGAAAGCTATTCGCCGACAGTCCGGGAGGAAAGGCGAAACCTTCGCGCTGATTGGTggcggcgcggggggccgcggcggTGGAC-CGACGCAGTGGGCGGGCGGGAACGTGAAGTTCCGCGGTGCCTGATGGGGCTGCTCCGAGGCCCGAAGCTGGT
>gene=chr10_14880029-14880353; species=equCab
TGGAAAAAATCTGCCGGGTGTTGCTAGCACAAATGACGCAACTCAATCCCGAGTTTCTATTGGCTCTCACGAAAGGGGCAAGAACGGGGTGGGGCGAAGGAGCCCCTTCCTGTCCCTCCCCGACTGCGCGTGCGCTCTGTGACGCTCCAGC-GGGCGGAGAGACGCACTAAAGCTATTCGCCCACTGCTCGAGGGGGAAGGCGGGACCTTCACGCTGATTGGTGGCGACGCGGAGGGCCGCGGCGACGGCCCGCACGCAG-GGGCGGGCGGGAACGTGAAGCTCCGCGGTGCCTGATGGGGCTGTTCCGAAGCCGGGAGCTGGT
>gene=chr10_14880029-14880353; species=gorGor
TGGAAAGAATCTGCCAGTAGTTGCCAGGACAAATGACGCAACTGAACTGAGAGTTTCCATTGGCTCTCAAGGAAGGGATAGGAAGGGGGCGGAGTGTAGGAGCCTTTTCCCGTCCCTCCCCGGTTGCGCGTGCGCACTGTGCAGTTTCCGCGGAGCGCAGAGACGCGCTGAAGCTACTCGCGGACTGCGCGTGAAGAAAGGCGGAACCTTCACGCTGATTGGCGGCGACGCGGGAGGCTGTAGCGGCCGACCGGACGCAGGGGGCTGGCGGGAACGTGAAGCTCCGCGGTGCCTGATGGGGCCGTTGGGCTGCCGGTAGCTGTT
>gene=chr10_14880029-14880353; species=panTro
TGGAAAGAACCTGCCAGTAGTTGCCAGGACAAATGACGCAACTGAACTGAGAGTTTCCATTGGCTCTCAAGGACGGGATAGGAAGGGGGCGGAGTGTAGGAGCCTTTTCCCGTCCCTCCCCGGATGCGCGTGCGCACTGTGCAGTTTCCGCGGAGCGCAGAGACGCGCTGAAGCTACTCGCGGACTGCGCGTGAAGAAAGGCGGAACCTTCACGCTGATTGGCGGCGACGCGGGAGGCTGTAGCGGCCGACCGGACGCAGGGGGCTGGCGGGAACGTGAAGCTCCGCGGTGCCTGATGGGGCCGTTGAGCGGCCGGTAGCTGTT
>gene=chr10_14880029-14880353; species=papHam
TGGAAAGAATCTGCCGGTAGTTGCCAGGACAAATGACGCAACTGAACTGAGAGTTTCCATTGGCTCTCACGGAA--GACAGGAAGGGGGCGGAGCGTAGAAGCCTTTTCCCGTCCCTCCCTGGTTGCGCGTGCGCACTATGCAG-TTCCGCAGAGCGCAGAGACGCGCTGAAGCTACTCGCGTACTGCGCGTGAAGAAAGGCAGAACCTTCACGCTGATTGGCGGCGACGCGGGAGGCTGTCGCGGCGGACCGGACGCAGGGGGCGGGCGGGAACGTGAAGCTCCGCGGTGCCTGATGGGGCCGTTGGGCGGCTGGTAGCTGTT
>gene=chr10_14880029-14880353; species=ponAbe
TGGAAAGAATCTGCCAGTAGTTGCCAGGACAAATGACGCAACTGAACTGAGAGTTTCCATTGGCTCTCAAGGAAGGGACAGGAAGGGGGCGGAGTGTAGGAGCCTTTTCCCGTCCCTCCCCGGTTGCGCGTGCGCACTGTGCAG-TTCCGCGGGGCGCAGAGACGCGCTGAAACTGCTCGCGGACTGCGCGTGAAGTAAGGCGGCACCTTCACGCTGATTGGCGGCGACGCGGGAGGCTGTCGCGGCCGACCGGACGCAGGGGGCGGGCGGGAACGTGAAGCTCCGCGGTGCCTGATGGGGCCGTTGGGCGGCCGGTAGCTGTT
>gene=chr10_14880029-14880353; species=rheMac
TGGAAAGAATCTGCCGGTAGTTGCCAGGACAAATGACGCAACTGAACTGAGAGTTTCCATTGGCTCTCACGGAAGGGACAGGAAGGGGGCGGAGCGTAGAAGCCTTTTCCCGTCCCTCCCTGGTTGCGCGTGCGCACTATGCAG-TTCCGCAGAGCGCAGAGACGCGCTAAAGCTACTCGCGTACTGCGCGTGAAGAAAGGCAGAACCTTCACGCTGATTGGCGGCGACGCGGGAGGCTGTCGCGGCGGCCCGGACGCAGGGGGCGGGCGGGAACGTGAAGCTCCGCGGTGCCTGATGGGGCTGTTGGGCGGCTGGTAGCTGTT
>gene=chr10_15407743-15408067; species=hg19
gggggacacagtgagactctgttaaaaaaaaaaaaagagagagaaaTGCAGACAGACAGAAAGAAAGAAAGATGAGCAAATGTTTGCAGACAGACTTGAATCTAAAAGTAAGAGGAGCTGGCGAATGAAACAGAGGCTTGATCAGAGAAGGTGGAGTCATCTTACATATGCTGACTCAGCTGTTTAGGGGAACTTAACCTGAAGCCCTTTCTAAAATGGTTAGTTGCCTCAAATTTTGCCTATTTACAAGTTAGATTTATTTTTTAAATAATGGTTTTCTTAATTCAGGGTATGCTATTGGGTTACACTGTAGAATTTCTTTTT
>gene=chr10_15407743-15408067; species=bosTau
------------------------------------------------------------AGGAAAGAAGAAAGAGCAAACATTTGGAGCTTCACTTTTA-CTGAGAAGAGGAGGAGCTGGCAAATCAAACCGAGGCTTGATCAGAGGAGGTGGAGTCATCTTAAATATGCAGACTGAACTGTTAAAGGGAACTCACTATGAAACCCTTTCTAAAGTGGGTGGTT---------------------------------------------------------------------------------------------------
>gene=chr10_15407743-15408067; species=calJac
gggggaca----------------------------------------------------aagaaagaaagaaGAGCAAATGTTTGCAGACAGATGTGAATCTCGGAGTAAGAGGAGCTGGCAAATGAAACAGAGGCTTGACCAGAGAAGGTGAAGTCATCTTACATATGCTGACTCAGCTGTTCAGGGGAACTTATCCTGAAGCTCTTTTTAAAGTGGTTAGTTGCCTCAAATTTTGCTTATTTATTAGTTGGATTTATTTTTTAAATAATGGTTTTCTTAATTCAGGGAATGCTA-----TTACACTGTAGAGTGTC-TCTT
>gene=chr10_15407743-15408067; species=canFam
-----------------------------------------------------------------AAAAAAAAGAGCAAAAGTTTGCAGCCTGACTTGAATCCAGGAGGAAGAGGAGCTGGCGAATCAAATGGAGGCTTGACCAGAGGAGAGAGAATCACCCGAAACATGCTGACATAACTGCT-TAGGGAACTTATTATGAAG-TCTTTCTAAAGTTGTGAATTGCCTCAAATTTTGCCTATTTGCAAGTTTGACTT----TACGAAAACTAGCTTTTTTAATGTAGGGCATAGTATTGGGTCACACTGTAGAATTTC-TTT-
>gene=chr10_15407743-15408067; species=equCab
-------------------------------------------------------------------------GAGCAAATGTTCGCAGACTAACTTGAATCCAAGAGGAAGAGGAGCTGGCAAATCAGA----GGCTCGATCAGAGGAAGTGGGGTCATCTTAAATATGCTGATGGAACTGTTTATGAGAACTTCTTACACAACCCTCTCCAAAGTAGGTAATTGCCTCAAATTCTTCCTATCTACAAGTCTGACTT----TACAAAAATTGCTTTTCTTAATGTAGGGCATACTACTGGGTCACACTGTAGAATTTC-TTT-
>gene=chr10_15407743-15408067; species=gorGor
------------------------------------gagagagaaatgcagacagacagaaagaaagaaagaTGAGCAAATGTTTGCAGACAGACTTGAATCTAAAAGTAAGAGGAGCTGGCGA-TGAAACAGAGGCTTGATCAGAGAAGGTGGAGTCATCTTACATATGCTGATTCAGCTGTTTAGGGGAACTTATCCTGAAGCCCTTTCTAAAATGGTTAGTTGCCTCAAATTTTGTCTATTTACAAGTTAGATTTATTTTTTAAATAATGGTTTTCTTAATTCAGGGTATGCTATTGGGTTACACTGTAGAATTTC-TTTT
>gene=chr10_15407743-15408067; species=panTro
gggggacacagtgagactctgttaaaaaaaaaaaaagagagagaaaTGCAGACAGACAGAAAGAAAGAAAGATGAGCAAATGTTTGCAGACAGACTTGAATCTAAAAGTAAGAGGAGCTGGCGAATGAAACAGAGGCTTGATCAGAGAAGGTGGAGTCATTTTACATATGCTGACTCAGCTGTTTAGGGGAACTTATCCTGAAGCCCTTTCTAAAATGGTTAGTTGCCTCAAATTTTGCCTATTTACAAGTTAGATTTATTTTTTAAATAATGGTTTTCTTAATTCAGGGTATGCTATTGGGTTACACTGTAGAATTTCTTTTT
>gene=chr10_15407743-15408067; species=papHam
gggggacagagtgagactctgtcaaaaaattaaaa-gagagacagagagagaaagacagacagaaagaaagaTGAGCAAATGTTCGCAGACAGACTTGAATCTAGGAGTAAGAGGAGCTAGCGAATGAAACAGAGGCTTGGTCAGAGAAGGTGGAGTCATCTGACATGTGCTGACTCAGCTGTTTAGGGGAACTAATCCTGAAGCCCTTTCTAAAGTGGTTAGCTGCCTCAAATTTTGCCTGTTTACAAGTTAGATTTATTTTTTTAATAATGGTTTTCTTAATTCAGGGTATGTTATTGGGTTACACTGTAGAATTTC-TTTT
>gene=chr10_15407743-15408067; species=ponAbe
gggggacacagtgagactctgtcaaaaaaaaaaaa-gagagagaaaTGCAGACAGAC----AGAAAGAAAGATGAGCAAATGTTTGCAAACGGACTTGAACCTAA----AAGAGGAGCTGGCGAATGAAACAGAGGCTTGATCAGAGAAGGTGGAGTCATCTTACATATGCTGACTCAGCTGTTTAGGTGAACTTATCCTGAAGCCCTTTCTAAAGCGGGGAGTTGCCTCAAATTTTGCCTATTTACAAGTTAGATTTATTTTTTAAATAATGGTTTTCTTAATTCAGGGTATGCTATTGGGTTACACTGTAGAATTTC-TTCT
>gene=chr10_15407743-15408067; species=rheMac
gggggacagagtgagactctgtcaaaaaataaaaa-aagagagagacacagacagacagacagaaagaaagaTGAGCAAATGTTCGCAGACAGACTTGAATCTAGGAGTAAGAGGAGCTAGCGAATGAAACAGAGGCTTGGTCAGAGAAGGTGGAGTCATCTGACATATGCTGACTCAGCTGTTTAGGGGAACTAATCCTGAAGCCCTTTCTAAAGTGGTTAGTTGCCTCAAATTTTGCCTGTTTACAAGTTAGATTTATTTTTTTAATAATGGTTTTCTTAATTCAGGGTATGCTATTGGGTTACACTGTAGAATTTC-TCTT
>gene=chr10_16429059-16429146; species=hg19
gatacccggcaaggtgttcaagcttgctgagtcagtttTGCTAATTGCACCACAGGTTTTACGCCGCTGCCTCTTAGCATTGGTCAA
>gene=chr10_16429059-16429146; species=bosTau
ggtcaccagcaaagtgttccaacttgctaagtcactttcctcaGTGATGCCATGAGCCATACCCAGCTATCTTCAAGTGTT-GTCAA
>gene=chr10_16429059-16429146; species=calJac
gatccccggcaaggtgttcaaacttgctgagtcagttttgttaattgcaCCACAGGTTACACTCTCCTGTCTCTTAGCACT-GTCAA
>gene=chr10_16429059-16429146; species=canFam
gatctcaggcaagatgttcaaactagctgagtcagtttcctcacccgtgctctgggttacacacatctatccctcagcact-attgg
>gene=chr10_16429059-16429146; species=equCab
gatctccagcaaggtatttcaacttgttaagtcgatttcctcaattgtgcatt-gcttatagacatttatctcttagcatt-gtcaa
>gene=chr10_16429059-16429146; species=gorGor
gatacccggcaaggtgttcaagcttgctgagtcagtttTGCTAATTGCACCACAGGTTTTACGCCGCTGCCTCTTAGCAT-GGTCAA
>gene=chr10_16429059-16429146; species=panTro
gatacccggcaaggtgttcaagcttgctgagtcagttttgctaattgcaccacaggttttacgccgctgcctcttagcattggtcaa
>gene=chr10_16429059-16429146; species=papHam
gatgccctgcaaggtgttcaaacttgctgagtcagttttgttaattgcaccacaggttatacaaccctgcctagtagcatt-gtCAA
>gene=chr10_16429059-16429146; species=ponAbe
gataccgggcaaggtgttcaaacttgctgagtcagttttgttaattgcaCCACAGGTTTTACGCCCCTGCCTCTTAGCATTGGTCAA
>gene=chr10_16429059-16429146; species=rheMac
gataccctgcaaggtgttcaaacttgctgagtcagttttgttaattgcaccacaggttacacaaccctgcctagtagcatt-gtCAA
>gene=chr10_16859493-16859654; species=hg19
GAACAGCTCTCCAGACGTGTCTCCAGGGCCAGGCTCCGCCCTTAAAAGTCTGTGGAAGAGGCTGGCTAATCACGTTCGTTATTCGGCTTCGAGACCCCGCCCCACGCTGAGGATAGTTTATCCCGGTGGCGTCCACCCCACGGTTTGGGACGCTGATTGGG
>gene=chr10_16859493-16859654; species=bosTau
GAACTGCTTACTAGACGTGGCT-CAGGGCGAGGCTCCGCCCATAAAAGAATGCGTGTGCGGCTAGCCAATCATGTATGCTGTTCGGCCTGGAGACTCCGCCCCACCC-GTGGTTAGTCCGC------------CCCCCCAGATT--AGGCTTCGGATCGGA
>gene=chr10_16859493-16859654; species=calJac
GAACAGCTTGCTAGACGTGGCTCCCGGACCAGGCTCCACCCTTATAAGTATGTAGAGGAGGATGGCCAATCACGTTTGTTACTCG-CTTCGAGACCCCGCCCCACGCCGAGGTTAGTTAAATTCTGTGGCGTCCACGCCGCGGCTTGGCACTCTGATTGGG
>gene=chr10_16859493-16859654; species=canFam
GACCAGTTCACTAGACGCGGCTCCAGGGTGAGGCCCCGCCCAC-GAGGAACGTGTA-GCGGCCGGCCAATCACGTCCGCCGCCTGGCCTCGAGGCTCCGCCCCGCCCCGAGGTTAGCCCGT------------CCCCCTGGAATCTGTCGTTCCGAGAGGA
>gene=chr10_16859493-16859654; species=equCab
GAACAGCTTACTAGACATGGCCCAGGGGCGAGGCTCCGCCCATAAAAGAATGTGCACGAAGCCGGCCAATCACGTCCGTTACTCGGCCTCGAGACTCCGCCCCACCCCGAGGTTAGTCCAT------------CCCCCTGGAATTTGGGATTCCGATTGGA
>gene=chr10_16859493-16859654; species=gorGor
GAACAGCTCTCCAGACGTGGCTCCAGGGCCAGGCTCCGCCCTTAAAAGTCTGTGGAAGAGGCTGGCTAATCACGTTCGTTATTCGGCTTCGAGACCCCGCCCCACGCTGAGGATAGTTTATCCCCGTGGCGTCCTCCCCACGGTTTGGGACGCTGATTGGG
>gene=chr10_16859493-16859654; species=panTro
GAACAGCTCTCCAGACGTGGCTCCAGGGCCAGGCTCCGCCCTTAAAAGTCTGTGGAAGAGGCTGGCTAATCACGTTCGTTATTCGTCTTCGAGACCCCGCCCCACGCTGAGGATAGTTTATCCCCGTGGCGTCCACCCCACGGTTTGGGACGCTGATTGGG
>gene=chr10_16859493-16859654; species=papHam
GAACAGCTCGCTAGACGTGGCTTCTGAGCCAGGCTCCGCCCTTAAAAGTATGTGCTAGAGGCTGGCCAATCACGTTCGTTATTCGGCTTCGAGACCCCGCCCCACGC------------------------------------------------------
>gene=chr10_16859493-16859654; species=ponAbe
GAACAGCTCTCTAGACGTGGCTCCAGGGCCAGGCTCCGCCCTTAAAAGTCTGCGGAAGAGGCTGGCCAATCACGTTCGCTATTCGGCTTCGAGACCCCGCCCCACCCTGAGGATAGTTTATCCCCGTGGCGTCCACCCCACGGTTTGGGACGCTGATTGGG
>gene=chr10_16859493-16859654; species=rheMac
-----------------------------------------------------------------------------------------------------------------------------------------------------------------
>gene=chr10_18940534-18940858; species=hg19
CCCTATTTCTCGGCGGAAAGTCGCTTCCGGCTTACGTCACGTCCGGCGCCTGCGGCCCACCCCTCCCTTTCCGGTCCCCCAATCCACAGCCGCAAGTTTCCCCAACACTGCGTTACGCTACGCCACGCCCCCGGAGGTTCCTAACCCTGCGTGAGGCTCTTTCACCTGCCTCAGGTTAAGTAGGCAGACCCCGCGGGCGGGATGGTCAAAGATATTTAGTTCCCGGTACCGGAGGGCTAGGTGCCAGGGGCAATGGGGAAACAGCCAAATGGCGTGGGTTGAGTGGAAGATGTTGCTGGACTGAAAAAAGGCACAGCCCAGTTG
>gene=chr10_18940534-18940858; species=bosTau
CCAGGTTGCTCTGCAGAGAGCGGGTTCCGGAATGCGTCAGTTCCGGCGAC-GTGGCCCGCCCCTCCTTCCCCCGCCCACCAATCCGCAGCCGTAAATGGC---------------CG--ACGTCACGCCTCCAGAGTGTCCCAGTTCCACCCGCGATGCGTCCAGGTGC----------------GCAGGCC-------------------------------------------------------------------------------------------------------------------------gactcag-cga
>gene=chr10_18940534-18940858; species=calJac
CCCTATTTCTCGGCGGAAAGTCGCTTCCGGCTTACGTCACGTCCGGCGCCGGCGGGCCA---CTCTTTTTCCGGTCCCCCAATCAGCACCCGCAAATCTCCCCAA-----CGTTACGCCACGTCACGCCCCCGGAGCTTCCTAACCCTGC-------------------------TTAAGTAGCCAGGGGCCGCTGGCGAGAGGGATGAAAATATTTAGTTCTCGGTGCTGGAAAGCTGGGTGCC-GGGGCAATGGAAAAATGACCAAATGGCGT-------ATGGAAGATGTTGCTGGCCTGAATAAAGGCAGGGCCCGGTTG
>gene=chr10_18940534-18940858; species=canFam
CCCAGGTTCTCAGCGGAAAGCCGCTTCCGGCTTGCGTCACTTCCGGCGAC-GCGG-----CCCACCCTCCCTGGTCCCCCAACCCGCAGCCGTAAAGTAC---------------CG--ACGTCACAGCTCCGGAGTTTCCGAGCTCCGCCCGCCGCTCCTCCAGGGGC----------------GGTGGTTGCAGCCCGGGTGAGCCCCCGGATCTAGGGCCTA---------GGGTGGATGCCAGGGTTAGTAAGG--------AAATG-------------GGGAGGCTTTGCAGGCCTACGTCA-----AAGTCCAGTTA
>gene=chr10_18940534-18940858; species=equCab
CCCGATTTCTCCGCGGAAAGCCGCTTCCGGCTTGCGTCACTTCCGGCGAC-GCCA-----CCCACCCGCTCCGTCTTCCCAGTCAGCAGCCGCAAACTGT---------------CG--ACGTCGCGGCTTCGGAGTTTCCCAGTCGCTcgcggggcgcgtccgcgggc----------------ag-----GCTGCCC-GGTGAGCACCAAGCTcccgggcgcg---------gggcgg----------------gg--------gggTG-------TTGAGCGGAA--CTTTCCCGGCTTAAATAA-----GGGTCCGATTC
>gene=chr10_18940534-18940858; species=gorGor
CCCTATTTCTCGGCGGAAAGTCGCTTCCGGCTTACGTCACGTCCGGCACTTGCGGCCCACCCCTCCCTTTCCGGTCTCCCAATCCACAGCCGCAAGTTTCCCCAacactacgttacgctacgccacgccCCCGGAGGTTCCTAACCCTGCGTGAGGCTTTTTCACCTGCCTCAGGTTAAGTAGGCAGGGCCCGCGGGCGGGATGGTCAAAGATATTTAGTTCCCGGTACCGGAGGGCTAGGTGCCAGGAGCAATGGGGAAACTGCCAAATGGCGGGGGTTGAGTGGAAGAT-----------------------------GTTG
>gene=chr10_18940534-18940858; species=panTro
CCCTATTTCTCGGCGGAAAGTCGCTTCCGGCTTACGTCACGTCCGGCGCCTGCGGCCCACCCCTCCCTTTCCGGTCCCCCAATCCACAGCCGCAAGTTTCCCCAACACTGCGTTACGCTACGCCACGCCCCCGGAGGTTCCTAACCCTGCGTGAGGCTCTTTCACCTGCCTCAGGTTAAGTAGGCAGGGCCGGCGGGCGGGATGGTCAAAGATATTTAGTTCCCGGTACCGGAGGGCTACGTGCCAGGGGCAATGGGGAAACTGCCAAATGGCGTGGGTTGAGTGGAAGATGTTGCTGGACTGAAAAAAGGCACAGCCCAGTTG
>gene=chr10_18940534-18940858; species=papHam
CCCTGTTTCTCGGCGGAAAGTCGCTTCCGGCTTACGTCACGTCCAGCGCCTGCGGCCCACCCCTCCCTTTCCGGTCCCCCAATCCGCAGGCCCAAGTTTCCCCAacgctacgctacgtcacgccacgccCCCGGAGGTTCCAAACTCTGCGTGAGGCGCTTTCACCTGCCTCGGGTTAAGTAGGCAGTGGCCGCTGGCGGAATGGACAAGGATATTTAGTTCCTGGTACCGGAGGGCTGGGTGCCAGGGGCAATGGGG-AACCGTCAAATGGTGTGGGTTGAGTGGAAGATGTTGCT-GCCTGAAAAAAGGCAGGGCCCAGTTG
>gene=chr10_18940534-18940858; species=ponAbe
CCCTATTTCTCGGCGGAAAGTCCTTTCCTGCTTACGTCACGTCCGGCGCCTGCGGCCCACCCCTCCCTTTCCGGTCCCCCAATCCACAGCCGCAAATTTCCCCAACACTACCTTACGCTACGCCTCGCCCCCGGAGGTTCCTAACCCTGCGTGAGGCGCTTTTACCTGCCTCAGGTTAAGTAGGCAGAGCCCGCTGGCGGGATGGTCGAAGATATTTAGTTCCCGGTACCGGAGGGCTAGGTGCCAGGGGCAATGGGGAAACTGCCAAATGGCGTGGGTTGAGTGGAAGATGTTGCTGGACTGAAAAAAGGCAGAGCCCAGTTG
>gene=chr10_18940534-18940858; species=rheMac
CCCTATTTCTCGGCGGAAAGTCGCTTCCGGCTTACGTCACGTCCAGCGCCTGCGGCCCACCCCTCCCTTTCCGGTCCCCCAATCCGCAGGCCCAAGTTTCCCCAacgctacgctacgtcacgccacgccCCCGGAGGTTCCAAACTCTGCGTGAGGCGCTTTCACCTGCCTCGGGTTAAGCAGGCAGTGGCCGCTGGCGGAATGGACAAGGATATTTAGTTCCTGGTACCGGAGGGCTGGGTGCCAGGGGCAATGGGG-AACTGTCAAATGGTGTGGGTTGAGTGGAAGATGTTGCT-GCCTGAAAAAAGGCAGGGCCCAGTTG
>gene=chr10_21464156-21464297; species=hg19
gctctatgcctcaattctttaatctacaaaatgggaataaggacgcagctaccgaacagcttctactctcctgctgtgaggattaaatgagtcagcagttccgaactgcttcaatcggcctggctcaagggaagcTCCACG
>gene=chr10_21464156-21464297; species=bosTau
tctctatgcttcaattttcacatctgcaaaatgggaataac-atcgcacagcaaaacagctcctgctctcctagtgggaggattttatgagtcagcagttctgaagtgtttcaacctgcctggctcttggtaaacactATG
>gene=chr10_21464156-21464297; species=calJac
gctctgtgcctcagttctttaatctacaaaatgggaataagtatgcagctagccaacagcttctaccctcctgccttgaggattaaatgggtcagcaattctgaagtgcttcaaaccgcctggctcaagggaagctctA-G
>gene=chr10_21464156-21464297; species=canFam
tctctacgcctcagttttctaatctacaaaatggggataac-ttggcgctacaaaacagcgcctaccctccc---gtgagcgttaaatgagtcagcagttctgaagtgcttcaatctgcctgcctcttggtaaacactaca
>gene=chr10_21464156-21464297; species=equCab
tctctctgcctcaattttgtagtctacaaaatggggataac-acagcactac-aaaccactcctgccctcctagtgtgagggttaagtgagtcaGCAG---------------GTCTGCCTGGCTCCGGGGAGCCCCTACC
>gene=chr10_21464156-21464297; species=gorGor
gctctatgcctcaattctttaatctacaaaatgggaatacggaagcagctaccgaacagcttctactctcctgctgtgaggattaaatgagtcagcagttccgagctgcttcaatcggcctggctcaagggaagcTCCACG
>gene=chr10_21464156-21464297; species=panTro
gctctatgcctcaattctttaatctacaaaatgggaataaggatgcagctaccgaacagcttctactctcctgctgtgaggattaaatgagtcagcagttccgaactgcttcaatcggcctggctcaagggaagctccacg
>gene=chr10_21464156-21464297; species=papHam
gctctgtgcctcaattctttaatctacaaaatgggaataaggatgcagctacctaacagcttctaccctcctgctgtgaggattaaatgagtcagcagttctgaactgcttcaattggcctggctcaagggaagctctAGG
>gene=chr10_21464156-21464297; species=ponAbe
gctctatgcctcaattctttaatctacaaaatgggaataaggacgcagctaccgaacagcttctactctcctgctgtgaggattaaatgagtcagcagttctgaactgcttcaatcggcctggctcaacggaagcTCCACG
>gene=chr10_21464156-21464297; species=rheMac
gctctatgcctcaattctttaatctacaaaatgggaataaggatgcagctacctaacagcttctaccctcctgctgtgaggattaaatgagtcagcagttctgaactgcttcaattggcctggctcaagggaagctctagg
>gene=chr10_21581957-21582049; species=hg19
TAGTCTGTGGCCTCAACAACATAGCACGTTGCAGGAAAAATTCCAAATTTCTGGGTCCCAAGGGGAGGCATTACTCAGCAGTCTCAGCGGTG
>gene=chr10_21581957-21582049; species=bosTau
TTGCCTGTGGCGTCGACCACAGAGCCTGTTGCAGGTAAAAATCCAAATTTCTGTGTGCTGAGGGGATTCATTACTCAGCAGCACCCGCTTTG
>gene=chr10_21581957-21582049; species=calJac
TAGTCTGTGGCGT---CAACATAGGACACTGCAGGAAAAATTCCAAATTCCTGGGTCCCAAGGGGAGGCATTACTCAGCAGCGTCGGCGGTG
>gene=chr10_21581957-21582049; species=canFam
CCGGCC------TCAACAGCAGAGCCTGTTGCAGGGAAAAATCCAAATTTCTGTGTCCAGAGAGGATTCATTGCTCAGCAGCACCCGTTTTG
>gene=chr10_21581957-21582049; species=equCab
TCATCTGTGGCATCGACAGCAGAGCATGTTGCAGGAAACAATCCAAATTTCTGTGTCCAGAGGGGATTTATTACTCAGGAGCACCCGCTTTG
>gene=chr10_21581957-21582049; species=gorGor
TAGTCTGTGGCCTCAACAACACAGCACGTTGCAGGAAAAATTCCAAATTTCTGGGTCCCAAGGGGAGGCATTACTCAGCAGTCTCAGCGGTG
>gene=chr10_21581957-21582049; species=panTro
TAGTCTGTGGCCTCAACAACATAGCACGTTGCAGGAAAAATTCCAAATTTCTGGGTCCCAAGGGGAGGCATTACTCAGCAGTCTCAGCGGTG
>gene=chr10_21581957-21582049; species=papHam
TAGTCTGTGGCATCAACAACATAGCATGTTGCAGGAAAAATTCCAAATTTCTGGGTCCCAAGGGGAGGCATTACTCAGCAGCATCAGCGGTG
>gene=chr10_21581957-21582049; species=ponAbe
TAGTCTGTGGCGTCAACAACATAGCACGTTGCAGGAAAAATTCCAGATTTCTGGGTCCCAAGGGGAGGCATTACTCAGCAGTGTCAGCGGTG
>gene=chr10_21581957-21582049; species=rheMac
TAGTCTGTGGCATCAACAACATAGCATGTTGCAGGAAAAATTCCAAATTTCTGGGTCCCAAGGGGAGGCATTACTCAGCAGCATCAGCGGTG
>gene=chr10_22716209-22716333; species=hg19
GGCAATCAATCACCTTTCTGCCCTGAGTCAGCTATGGACAAGAGGCTGCCAAGCAGAGAGTTGACTCAGCAGAGGACTGCAAGGGGCCACCCTGAGTGAGGCTGGTTTTTAAATACTCATTTCA
>gene=chr10_22716209-22716333; species=bosTau
----------------------------------------------------------------------------------------------------------------------------
>gene=chr10_22716209-22716333; species=calJac
GGCAATCAATCAGCTTTCTGTCCTGAGTCGGCTAGGGACAAGAGGCTGCCAAGCAGAGAGTTGACTCAGCAGAGTACTGCAAGGGGCCACCCTGACTGAAGCTGGTTTTTAAATATTCATTTCA
>gene=chr10_22716209-22716333; species=canFam
A--AGCCG----TCTTTCT--------TCAGCTACAGGCGAGGGACTGTGCA-TAGACTGCTGACTCAGCAGAGGACTGTGAGGGGCAGAGCCCAGGAAGGGTGGGTTTTAAGTATTCATTTTA
>gene=chr10_22716209-22716333; species=equCab
AATGATCA----CCTTTCCGCCGAGAGTCAGCTGTGGACAGGAGGCTGCCAACCGGACCGTTGACTCAGCAGAGGGCTGCCAGGGGTCACACTGAGTCAGGTTGGCTTTTAAATATTCATTTCA
>gene=chr10_22716209-22716333; species=gorGor
GGCAATCAATCACCTTTCTGCCCTGAGTCAGCTATGGACAAGAGGCTGCCAAGCAGAGAGTTGACTCAGCAGAGGACTGCAAGGGGCCACCCTGAGTGAGGCTGGTTTTTAAATACTCATTTCA
>gene=chr10_22716209-22716333; species=panTro
GGCAATCAATCACCTTTCTGCCCTGAGTCAGCTATGGACAAGAGGCTGCCAAGCACAGAGTTGACTCAGCAGAGGACTGCAAGGGGCCACCCTGAGTGAGGCTGGTTTTTAAATACTCATTTCA
>gene=chr10_22716209-22716333; species=papHam
GGCAATCAATCACCTTTCTGCGCTGAGTCAGCTATGGACAAGAGGCTGCCAAGCAGAGAGCTGTCTCAGCAGAAGACTGCAAGGGGCCACCCTGAGTGAGGCTGGTTTTTAAATATTCATTTCA
>gene=chr10_22716209-22716333; species=ponAbe
GGCAATCAATCACCTTTCTGCCCTGAGTCAGCTATGGACAAGAGGCTGCCAAGCAGAGAGTTGACTCAGCAGAGGACTGCAAGGGGCCACCCTGAGTGAGGCTGGTTTTTAAATATTCATTTCA
>gene=chr10_22716209-22716333; species=rheMac
GGCAATCAATCACCTTTCTGCGCTGAGTCAGCTATGGACAAGAGGCTGCCAAGCAGAGAGCTGACTCAGCAGAAGACTGCAAGGGGCCACCCTGAGTGAGGCTGGTTTTTAAATATTCATTTCA
>gene=chr10_23342071-23342395; species=hg19
ATTCAAGGGTGAGGGAGGGGCTCAGAAGAGCCATTGTTTCCTGATCTTGAGTGCTCCAGGCAACAGCTGGGCTTTCTAGGAATTCCAGTATTGCTGAGTGGGGAGGGTGTGTAGAAGGAAGGCTGCTCTTCAAGTTTGAACTTAAGATTCAAAATGTGCTGAGTCACAAGGTTCCACCCCTGGCAAACCCTGTGATGGGCAAAGCTGATTTTCCAACTCACCTTCCAGCCTTTTCTCCCAGTCCCCTGCATCCTCCTGCCACACACCTCCTCAGGCTTATCAGAGCCTGCTCTCTGGGGTCCCTCAATTCCAAAACCTTCATTC
>gene=chr10_23342071-23342395; species=bosTau
ACCCAAAGGCAGGGGAAGGGCCCAGAAAGTCCAGTGTTTGCTGACCTGTAGGGCTCCAGACAACAGCTGGGCTTCCCAGGAATTC-AACCCTGCAAAGTGGGGAGC---------------T----TCTCCACCTTCATACTTGACACCTCCAGC-----------------TGCACCCCTGGCAAACCCTCTGGT-AGCAAAGCTGCTTT---------CCTTCCACTCTTCCCTCCCAGCCCCCCACCCC-------------CACCC-----CTCATCAGAGCCTGCTCTC-CAGGCCTGTCAATTCCGAAGCCTTCTTCC
>gene=chr10_23342071-23342395; species=calJac
ATTCGGGGGTGAGGGAGGGGCTGAGAAGAGTCA-TGTTTCCGGATCTCTAGGGCTCCAGGCAACAGCTGGGCTTTCTAGGAATTCCAGCATTGCTAAGTGGGAAGGGTGTGTAGGAGGAGGGTTGCTCTTCAAGTTGGAACTTAAGATTTGGAATGTGCTGAGTCACAAGGCTCCACCCCTGGCAAACCCTGTGATGGGCAAAGCTGATTTTCCAACTCATCTTCCGGCCTTTTCTCTCAGTCCCCCGCATTTTCCTGCCACACACTTCTTCAGGCTTATCAGAGCCTGATCTCTGGGGCCTCTCAATT-CAAAACCTTCATTC
>gene=chr10_23342071-23342395; species=canFam
AGTCAAGGTCAAGGGAGGGCCT-GGAAAGTCCAGTGTTTCCTGATCTCCAGGGCTCCAGACAACAGCTGGGCTTTCCAGGAATTC-AGTGCTGCAAAGCA-GGAGG---------------C----TCCTCATGTCTGTGCTTGAGAGTCCCAGCATGCCGGGTCACC-AGGTGCACCCCGGGCAAACCCTGTGGTGGGCAAAGCTGGTTTCCCAGCCCATTTTCTGCCCACTTTTCCCAGCTGCCACCCGCA---GCCCCCACACACCCTCAGACTCATGAGAGCCGGCTCTCTGGAGCCCATCCATCCCAAAGCCTTCTTTC
>gene=chr10_23342071-23342395; species=equCab
ACTCAAGGGCAAGGGAGGGGCTGGGGAAGTCCAGCGTTTCCTCATCTCTAGGGCTCCAGACCACAGCTGGGCTTTCCAGGAATCG-GGTACTGCGAAGGTGGGGGG---------------G----TCCTCACGTCCGCACCTGAGTTTCCCAGTGTGCTGGCTCACC-AGGGGCACCCCTAGCCAACCCTGGGGTGGGCAAAGCTGGTTTCCCAACTCACCTTCCACTCTTTTCTCCCAGCCGCTCCCCTCA---GCCCCCATACACCCTCAGGCTCATC--AGCCTGCTCTCTGGGGCCCATCAATTCCAAAGCCTTCTTTC
>gene=chr10_23342071-23342395; species=gorGor
ATTCAAGGGTGAGGGAGGGGCTCAGAAGAGCCATTGTTTCCTGATCTTGAGGGCTCCAGGCAACAGCTGGGCTTTCTAGGAATTCCAGTATTGCTAAGTAGGGAGGGTGTGTAGAAGGAGGGCTGCTCTTCAAGTTTGAACTTAAGATTCAAAATGTGCTGAGTCACAAGGTTCCACCCCTGGCAAACCCTGTGATGGGCAAAGCTGATTTTCCAACTCACCTTCCAGCCTTTTCTCCCAGTCCCCTGCATCTTCCTGCCACACACCTCCTCAGGCTTATCAGAGCCTGCTCTCTGGGGTCCCTCAATTCCAAAACCTTCATTC
>gene=chr10_23342071-23342395; species=panTro
ATTCAAGGGTGAGGGAGGGGCTCAGAAGAGCCATTGTTTCCTGATCTTGAGGGCTCCAGGCAACAGCTGGGCTTTCTAGGAATTCCAGTATTGCTAAGTGGGGAGGGTGTGTAGAAGGAGGGCTGCTCTTCAAGTTTGAACTTAAGATTCAAAATGTGCTGAGTCACAAGGTTCCCCCACTGGCAAACCCTGTGATGGGCAAAGCTGATTTTCCAACTCACCTTCCAGCCTTTTCTCCCAGTCCCCTGCATCCTCCTGCCACACACCTCCTCAGGCTTATCAGAGCCTGCTCTCTGGGGTCCCTCAATTCCAAAACCTTCATTC
>gene=chr10_23342071-23342395; species=papHam
ATTCAAGGGTGAGGGAGGGGCTCAGAAGAGCCAGTGTTTCCTGATCTTGAGGGCTCCAGGCAATAGCTGGGCTTTCTAGGAATTCCAGTATTGCTAAGTGGGGAGGGTGTGTAGAAGGAGGGTTGCTCTTCAAGTTTGAACTTAAGATTCAGAATGTGCTGAGTCACAAGGTTCCACCCCTGGCAAACCCTGTGATGGTT-AAGCTGATTTTCCAACTCACCTTCCAGCCTTTTCTCCCAGTCCCCTGCATCCTCCTGCCACACACCTCCTCAGGCTTATCAGAGCCTGCTCTCTCATGTCCCTCAATTCCAAAACCTTCATTC
>gene=chr10_23342071-23342395; species=ponAbe
ATTCAAGGGTGAGGGAGGGGCTCAGAAGAGCCATTGTTTCCTGATCTTGAGGGCTCCAGGCAACAGCTGGGCTTTCTAGGAATTCCAGTATTGCTAAGTGGGGAGGGTGTGTAGAAGGAGGGCTGCTCTTCAAGTCTGAACTTAAGATTCAAAATGTGCTGAGTCACAAGGTTCCACCCCTGGCAAAGCCCGTGATGGGCAAACCTGATTTTCCAACTCACCTTCCAGCATTTTCTCCCAGTCCCCTGCATCCTCCTGCCACACACCTCCTCAGGCTTATCAGGGCCTGCTCTCTGGGGTCCCTCAATTCCAAAACCTTCATTC
>gene=chr10_23342071-23342395; species=rheMac
ATTCAAGGGTGAGGGAGGGGCTCAGAAGAGCCAGTGTTTCCTGATCTTGAGGGCTCCAGGCAATAGCTGGGCTTTCTAGGAATTCCAGTATTGCTAAGTGGGGAGGGTGTGTAGAAGGAGGGTTGCTCTTCAAGTTTGAACTTAAGATTCAGAATGTGCTGAGTCACAAGGTTCCACCCCTGGCAAACCCTGTGATGGTT-AAGCTGATTTTCCAACTCACTTTCCAGCCTTTTCTCCCAGTCCCCTGCATCCTCCTGCCACACACCTCCTCAGGCTTATCAGAGCCTGGTCTCTCATGTCCCTCAATTCCAAAACCTTCATTC
>gene=chr10_23727752-23727833; species=hg19
AGGCCCAGCCAGGATCCCAGGACTGCTCAGGCCTccgcgcccccggcctcgccccgcccgcgcgcgctcgcgcgccgAGGG
>gene=chr10_23727752-23727833; species=bosTau
GGC--------------------TGCACAGGCCTCCGCGCCTCCGCGCTCT-CCCGCCCGCGCCCCGTCGCCCGCTGCGGG
>gene=chr10_23727752-23727833; species=calJac
AGGCCCAGCCAGAATCTCAAGACTGCGCAGGCCTCAGCGCCCCCGGCTCCGCCCcgcccgcgcgcgcgcgcgcgcgGGGGA
>gene=chr10_23727752-23727833; species=canFam
CGGcccctcccgggcccgccccttgcgc-----cgcgggcccc-gccccctgcccgcccgggccccgccccccgccgcggg
>gene=chr10_23727752-23727833; species=equCab
---------------------------------------------------------------------------------
>gene=chr10_23727752-23727833; species=gorGor
AGGCCCAGCCAGGATCCCAGGACTGCTCAGGCCTccgcgcccccggccttgccccgcccgcgcgcgctcgcgcgccgAGGG
>gene=chr10_23727752-23727833; species=panTro
AGGCCCAGCCAGGATCCCAGGACTGCTCAGGCCTccgcgcccccggcctcgccccgcccgcgcgcgctcgcgcgcTGAGGG
>gene=chr10_23727752-23727833; species=papHam
AGGCCCAGCAAGGATCCCCGGACTGCTCAGGCCTCCGAgcccccggcctcgccccgcccgcg------cgcgcgACGAGGG
>gene=chr10_23727752-23727833; species=ponAbe
AGGCCCAGCCAGGATCCCAGGACTGCTCAGGCCTccgcgcccccggcctcgccccgcccgcgcgcgcgcgcgccccgaggg
>gene=chr10_23727752-23727833; species=rheMac
AGGCCCAGCCAGGATTCCCGGACTGCTCAGGCCTCCGAgcccccggcctcgccccgcccgcg------cgcgcgACGAGGG
>gene=chr10_24581550-24581723; species=hg19
CTACTATGGAATTACATTTATAGCTAATGCATTAACTCTAAAAATGGAGAAACCCATTGCTCTGCTGTTTTCATGGTAAGGAAAAACTGCTGAGTCATGATTGACATGGGCTGTTTCAAGAGTTTCCACGGAATGAAGGTAAACGCTTAGGATATCGCAGCCTGAGTGAGAGG
>gene=chr10_24581550-24581723; species=bosTau
CTATTGCAGAATTACATGTG-----------CTGACTCCAAAAATGAGGAAACTGTTTACACTGCTCTGTTGCTAATA-------------AGGTTGTGGTTGAGGTGGACTGTTTGATGAGATCCAAGTCTGAGGAGTTAAA-ATTTAGGGTGCTGCTTTCTGGGTGGGAGT
>gene=chr10_24581550-24581723; species=calJac
CTACTATGGAATTACATTGAGAGCTAATGTATTACCTCTAAAAATGGAGAAACCCATTGCTCTGCTGTTTTCATGATAAGG-AAAACTGCTGAGTCATGGTTGAAGTGGGCTGTTTCAGAAGTTTCCA-------AAGGTGAACACTTAGGTTATTGCAGTCTGAGTGGGAGG
>gene=chr10_24581550-24581723; species=canFam
CTACTACAGATTTTGCTTTGTGGCCAATGTGCTGACTCCAAAAATGGGGAAACCCATTACACTGCTTTTTTCTTGATAAGGAGAAACTACT-ACTCATGGTTGAGGTGGATTATTTAAAGAAATCACAGTCTGAGAAGTTAAATGTTTAGGAT-CTGCAGCCTGAGTGTGAGA
>gene=chr10_24581550-24581723; species=equCab
CTACTACAGAATTT-CTTTGTAGCTAGTGTGCTGACTCCAAATATGGGGAAATCCATTGCCCTGCTCTGTTCTTGATAAGGAAAAACTACCAGGTTGTGGTTGAGGTGGACTG-ATGGAGATGTCAAAGTCTGGGAAGTTAAACACTTAGGATATTGCAGAC-AAATGCGAGA
>gene=chr10_24581550-24581723; species=gorGor
CTACTATGGAATTACATTTATAGCTAATGTATTAACTCCAAAAATGGAGAAACCCGTTGCTCTGCTGTTTTCATGGTAAGGAAAAACTGCTGAGTCATGATTGACATGGGCTGTTTCAAGAGTTTCCAGGGAGTGAAGGTAAACGCTTAGGATATCGCAGCCTGAGTGAGAGG
>gene=chr10_24581550-24581723; species=panTro
CTACTATGGAATTACATTTATAGCTAATGCATTAACTCTAAAAATGGAGAAACCCATTGCTCTGCTGTTTTCATGGTAAGGAAAAACTGCTGAGTCATGATTGACATGGGCTGTTTCAAGAGTTTCCAGGGAGTGAAGGTAAACACTTAGGATATCGCAGCCTGAGTGAGAGG
>gene=chr10_24581550-24581723; species=papHam
CTACTACGGAATTACATTTGTAGCTAATGTATTAACTCCAAAAATGGAGAAACCCATTGCTCTGCTGTTTTCATGGTAAGGAAAAACTGCTGAGTCATGACTGACATGGGCTGTTTCAAGAGTTCCCAGCCAGTGAAGATAAATGCTTAGGATACTGCAGCCTGAGTGGGAGG
>gene=chr10_24581550-24581723; species=ponAbe
CTACTGTGGAATTACATTTATAGCTAATGTATGAACTCCAAAAATGGAGAAACCCATTGCTCTGCTGTTTTCATGGTAAGGAAAAACTGCTGAGTCATGACTGACATGGGCTGTTTCAAGAGTTTCCAGGGAGGGAAGGTAAACACTTAGGATATCGCAGCCTGAGTGACAGG
>gene=chr10_24581550-24581723; species=rheMac
CTACTATGGAATTACATTTATAGCTAATGTATTAACTCCAAAAATGGAGAAACCCATTGCTCTGCTGTTTTCACGGTAAGGAAAAACTGCTGAGTCATGACTGACGTGGGCTGTTTCAAGAGTTCCCAGCGAATGAAGATAAATGCTTAGGATATTGCAGCCTGAGTGGGAGG
>gene=chr10_25210450-25210560; species=hg19
AGTACTGCTGACTCATCACCAACTGCTGGCCTTTTCCTTTCCACTCCTGCCTAGTCATTCCTCTCTGTGGCGTGGGCTGTGGGGGCCCTTGACGTACTGTTGTGCCCTTT
>gene=chr10_25210450-25210560; species=bosTau
AGCACTGCTGATTCATCG-CGACTACTGGTCTCTTCCGGGGCACTTCTGACCAGTCATTTCTGTCTCTGGCGTGAGTTTTG-GGGCCCTTGACGTATTGCTGTGCCCTTT
>gene=chr10_25210450-25210560; species=calJac
AGTACTGCTGACTCATCACCAACTGCTGGTCTTTTCCTTTCCACTTCTGCCTAGTCATTCCTCTCTGTGGCGTGGGTTGTGGGGGCCCTTGACGAACTGTTGTGCCCTTT
>gene=chr10_25210450-25210560; species=canFam
GGCGGTGCTGACTCATCACCAACTACTGGTCTCTTCCTGGGCATTTCTGCCTCGTCATTTCTATCCATGGCGTGAGCTTCG-GGGTCCTTGACGTATTGTTGTGCCCTTT
>gene=chr10_25210450-25210560; species=equCab
GGCGTTGCTGATTCATCA-CAACTACTGGTCTTTTCCTGGGCATTTCTGCCTAGTCATTTCTATCTGTGGCGTGAGCTTCA-GGGCCCTTGACGTATTGTTGTGCCCTTT
>gene=chr10_25210450-25210560; species=gorGor
---------------------------------------------------------------------------------------------GTACTGTTGTGCCCTTT
>gene=chr10_25210450-25210560; species=panTro
AGTACTGCTGACTCATCACCAACTGCTGGCCTTTTCCTTTCCACTCCTGCCTAGTCATTCCCCTCTGTGCCGTGGGCTGCGGGGGCCCTTGACGTACTGTTGTGCCCTTT
>gene=chr10_25210450-25210560; species=papHam
AGTACTGCTGACTCATCACCAACTGCTGGCCTTTTCCTTTCCACTCCTGCCTAGTCATTCCTCTCTGTGGCGTGGGCTGCGGGGGCCCTTGACGTACTGTTGTGCCCTTT
>gene=chr10_25210450-25210560; species=ponAbe
AGTACTGCTGACTCATCACCAACTGCTGGCCTTTTCCTTTCCACTCCTGCCTAGTCATTCCTCTCTGTGGCGTGGGCTGCGGGGGCTCTTGACGTACTGTTGTGCCCTTT
>gene=chr10_25210450-25210560; species=rheMac
AGTACTGCTGACTCATCACCAACTGCTGGCCTTTTCCTTTCCACTCCTGCCTAGTCATTCCTCTCTGTGGCGTGGGCTGTGGGGGCCCTTGACGTACTGTTGTGCCCTTT
>gene=chr10_25463451-25463532; species=hg19
GTTTCCGAGTCATCCGGAACGCGAGTGGGTGCGAGGACTCGGCAGGCTGCCTcccgcgcccccgccgcccgcgggccgccT
>gene=chr10_25463451-25463532; species=bosTau
GCTCTCGAGTCATCAGGAACTCGAGTGGGTGAAAGGACT------GCTGCATCCCGCGCCGCTGCCTCCTCCGTGCCGCCT
>gene=chr10_25463451-25463532; species=calJac
GTTTCCGAATCATTCCGAATGCGAGTGGGTGCGAGGACTCGGCAGGCTGCCTcccgcgcccccgccgcccccgggccgccT
>gene=chr10_25463451-25463532; species=canFam
GTTTCCGAGTCATCAGGAACGCGAGTGGGTGAAAGGACTCGGAGCGCTGCATCCAGAGCCGCCGCCTCCTCC-TG-CGCCT
>gene=chr10_25463451-25463532; species=equCab
GTTTCCGAGTCATCAGGAACGCGAGTGGGTGAAAGGACTCGTCTCGCTGCATCCCGCGCCACCGCCTGCTCC-TG-CGCCT
>gene=chr10_25463451-25463532; species=gorGor
---------------------------------------------------------------------------------
>gene=chr10_25463451-25463532; species=panTro
GTTTCCGAGTCATCCGGAACTCGAGTGGGTGCGAGGACTCGGCAGGCTGCCTcccgcgcccccgccgcccgcgggccgccT
>gene=chr10_25463451-25463532; species=papHam
GTTTCCGAGTCATCCGGAACGCGAGTGGGTGCGAGGACTCGGCAGGCTGCCTcccgcgcccccgccgcccgcgggccgccT
>gene=chr10_25463451-25463532; species=ponAbe
GTTTCCGAGTCATCCGGAACGCGAGTGGGTGCGAGGACTCGGCAGGCTGCCTcccgcgcccccgccgcccgcgggccgccT
>gene=chr10_25463451-25463532; species=rheMac
GTTTCCGAGTCATCCGGAACGCGAGTGGGTGCGAGGACTCGGCAGGCTGCCTcccgcgcccccgccgcccgcgggccgccT
>gene=chr10_26223807-26224131; species=hg19
GAAGATCTTTAGGGGTGAACTTGGGAAGGAAACGTAAGGGGAGGACCTCGAAGAGTAACGAGGGGCGAGAACTGAGGGGGCCCTGCAGGGAGACTGGAGGGAGGAGGCGCCGAGTCTGGCGGGTGTCGCCTCGGAGACCTGTGGCGCGCGCGGGCTTTGCGGCGCCGCCCACAGGTGGCGCTGGGTCGGCCCGTCCCTGAGGGAACTGCGTTCCGGGTGATTTCTCAGAACAAGCAGGTCGGTGGAGCTGGGCTCCCTGCAACCCCAAATGCATCCGTAAAGGAGTTTTAATTTTAAGGAGAAAGAGCAGACAAGAAAAGTATG
>gene=chr10_26223807-26224131; species=bosTau
--------------------------------------------------------------------------------------AGAGGGACTCGCGGGGACCGGCGCCTAGTCCCGGCGGTTTC---------ACCTGAGGCCCGC-------------------------GCCGCGCTTGGT-----CCACCCGAGGGACGTCCTGCTC-GACTGATTTATCTGG---AGCAGGTCGGTGAAGCTGGGGTCCATTCCCCGCCAGACGCATCTGTAA---AGTTTCCTTTTTAAGGGGAAAGGGCAGACAAGAAAGATGCG
>gene=chr10_26223807-26224131; species=calJac
GAAGGTCTTGAGGCGTGAACTTGGGAAAGAAACGAGAGGAG---ACCTCTAAGGGTAACGAGAGGCGAGAACTGAGGGGGACTTGCAGGGGGACTGGAGGGAAGAGGCGCCGGGTCCAG--------GCCTTGGGTACCTGCGGCGCTCGCGGGCTT-------------------------------GCCGGTCCCTGAGGGAACTGCGTTCTGGGTCACTTCTGGGAGCAAACAGGTTGCTGGAGCTGGGGTCCCTGCAACCCCAAACGCACCTGTAAAGGAGTTTTTCTTTAAAGAAGAAAGAGTAGACAAGAAAAGTGTG
>gene=chr10_26223807-26224131; species=canFam
---------------------------------------------------------------------------------------------------------------------------------------------------GC-------------------------GCCGCGCCGGTT-----TGGCCC--GGGAGCTCCGGCTC-GGCTGGTTTCTCTGGG--AGCAGGTCGGTGGGGAGGGGGTTCCTGCAG---------------------AGTTCTCTTTCTGAGGACAGAGGAAGTGCAGACGAGATGTG
>gene=chr10_26223807-26224131; species=equCab
----------------------------------------------------------------------------------------------------------------------------------------------------------------------------------------------------------------------GGATGATTTTTTT--G--AGCAGGTCGGTGGAGCTGGGGTCCTCGCAACTCCAAGCGCATCTGTCC---AGTTTCCTTTTTAAGGAGAGAAAGGGAGCAGACAAGATGTG
>gene=chr10_26223807-26224131; species=gorGor
GAAGATCTTTAGGGGTGAACTTGGGAAAGAAACGTAAGGGGAGGACCTCGAAGAGTAACGAGGGGCGAGAACTGAGGGGGCCCTGCAGGGAGACTAGAGGGAGGAGGCGCCGAGTCTGGCGGGTGTCGCCTCGGAGACCTGTGGCGCTCG--------------------------GGCGCTGGGTCGGCCCGTCCCTGAGGGAACTGCGTTCCGGGTGATTTCTCAGAACAAGCAGGTCGGTGGAGCTGGGCTCCCTGCAACCCCAAATGCATCCGTAAAGGAGTTTTCATTTTAAGAAGAAAGAGCAGACAAGAAAAGTATG
>gene=chr10_26223807-26224131; species=panTro
GAAGATCTTTAGGGGTGAACTTGGGAAAGAAACGTAAGGGGAGGACCTCGAAGAGTAACGAGGGGCGAGAACTGAGGGGGCCCTGCAGGGAGACTGGAGGGAGGAGGCGCCGAGTCTGGCGGGTGTCGCCTCGGAGACCTGTGGCGCTCGCGGGCTTTGCGGTGCCGCCCACAGGTGGCGCTGGGTCGGCTCGTCCCTGAGGGAACTGCGTTCCGGGTGATTTCTCAGAACAAGCAGGTCGGTGGAGCTGGGCTCCCTGCAACCCCAAATGCATCCGTAAAGGAGTTTTCATTTTAAGGAGAAAGAGCAGACAAGAAAAGTATG
>gene=chr10_26223807-26224131; species=papHam
GAAGATCTTGAAGTGTGAACTTGGGAA-GAAACGTAAGGGGAGAACCTCGAAGAGTAACGAGGGGCGAGAACTGAGGGGGACTT-CAGGGGCACTGGAGGGAGGAGGCACCGGGTCTGGCGGG-GTCGCTTCGGAGACCTGTGGCGCTCGCGGGCTTGGCGGCGGCGCCCACAGGTGGCGCTGGGT-GGCCCGTCCCTGAGGGAACTGCGTTCTGGGTGATTTCTCGGAACAAGCAGGTGGGTGGAGCTGGGGTCCCTGCAACCCCAAATGCGTCTGTAAAGGAGTTTTCCTTTTAAGGAGAAAGAGCAGCCAAGAAAAGTATG
>gene=chr10_26223807-26224131; species=ponAbe
GAAGATCTTGAGGGGTGAACTTGGGAAAGAAACGTAAGGGGAGGACCTCGAAGAGTAACGAGGGGCGAGAGCTGAGGGGGCCCTGCAGGGGTACTGGAGGGAGGAGGCGCCGAGTCTGGCGGGTGTCGCCTCGGAGACCTGTGGCGCTCGCGGGCTTGGCGGCGCCGCCCACAGGTGGCGCTGGGTCGGCCCGTCCCTGAGGGAACTGCGTTCCGGGTGATTTCTCGGAACAAGCAGGTCGGTGGAGCTGGGCTCCCTGCAACCCCAAATGCATCCGTAAAGGAGTTTTCCTTTTAAGGAGAAAGAGCAGACAAGAAAAGTATG
>gene=chr10_26223807-26224131; species=rheMac
GAAGATCTTGAGGTGTGAACTTGGGAAAGAAACGTAAGGGGAGAACCTCGAAGAGTAACGAGGGGCGAGAACTGAGGGGGACTT-CAGGGGGACTGGAGGGAGGAGGCGCCGGGTCTGGCGGG-GTCGCCTCGGAGACCTGTGGCGCTCGCGGGCTTGGCGGCGCCGCCCACAGGTGGCGCTGGGT-GGCCCGTCCCTGAGGGAACTGCGTTCTGGGTGATTTCTAGGAACAAGCAGGTGGGTGGAGCTGGGGTCCCTGCAACCCCAAATGCGTCTGTAAAGGAGTTTTCCTTTTAAGGAGAAAGAGCAGACAAGAAAAGTATG
>gene=chr10_27793081-27793171; species=hg19
CACGCAGTCCGGAAAAACGCCGGGGATTCTGGGTCGCGCAGCCGTGGAGCTACCTCAAGGCGGAACTGGGGAGTCCAGGGCTTCGGCAGC
>gene=chr10_27793081-27793171; species=bosTau
GGTCCTCCCCGGAAGGAAGCCCGGTCCTCC----TACGCAGACGCAGAGCTACCTCCGGGCGGAACTGGGGCGTCCCGGGCCCCTGCAAA
>gene=chr10_27793081-27793171; species=calJac
CACGCAGTCCGGAAAAACGCCGGAAATTCTGGGTTGCGCAGCCGTGGAGCTACCTCAAGGCGGAACTGGGGCGTCCAGGGCTTCGGCAGC
>gene=chr10_27793081-27793171; species=canFam
TAATCACTCCGGAAAGACGCGGGAGACTCT-AGTTGCGCAGACGCAGCGCTTCCTCAAGGCGGAACTGGGAAGACCGGCGCTTGTGCAAC
>gene=chr10_27793081-27793171; species=equCab
ACGGCTCTCCGGAAAGACGCCCGGGACTGT-GGTTGCGCAGCCGCAGAGCTACCTCAAGGCGGAACTGGGGCGTCGGAGGCCTCTGCAAC
>gene=chr10_27793081-27793171; species=gorGor
CACGCAGTCCGGAAAAACGCCGGGGATTCTGGGTTGCGCAGCCGTGGAGCTACCTCAAGGCGGAACTGGGGAGTCCAGGGCTTCGGCAGC
>gene=chr10_27793081-27793171; species=panTro
CACGCAGTCCGGAAAAACGCCGGGGATTCTGGGTCGCGCAGCCGTGGAGCTACCTCAAGGCGGAACTGGGGAGTCCAGGGCTTCGGCAGC
>gene=chr10_27793081-27793171; species=papHam
CACGCAGTCCGGAAAAACGCCGGGGATTCTGGGTTGCGCAGCCGTGGAGCTACCTCAAGGCGGAACTGGGGCGTCCAGGGCTTCGGCAGC
>gene=chr10_27793081-27793171; species=ponAbe
CACGCAGTCCGGAAAAACGCCCGGGATTCTGGGTTGCGCAGCCGTGGAGCTACCTCAAGGCGGAACTGGGGAGTACAGAGCTTCGGCAGC
>gene=chr10_27793081-27793171; species=rheMac
CACGCAGTCCGGAAAAACGCCGGGGATTCTGGGTTGCGCAGCCGTGGAGCTACCTCAAGGCGGAACTGGGGCGTCCAGGGCTTCGGCAGC
>gene=chr10_31418242-31418454; species=hg19
GCCAAGTTAAAGTTAGCAGACAAAAGCACAGGGCCAGAATTCCCAACCAGTTGCTGGATCTGCACTGTAAACTCCATTCTGGGTCCTGCTGTGACTGTTGCCAAGACATCATGACTCAGCACTCTCCCTGAGACCCACCACATGCAACGCAAGGAGACAGGTTACCCCATCACCCATTTCATGCACACACCAGGATGCAGATGCACTCAGTG
>gene=chr10_31418242-31418454; species=bosTau
--------------------------------------------------------------------------------------------------------------------------------------------------------------------------------------------------------------------
>gene=chr10_31418242-31418454; species=calJac
GCCAAGTTAAAGTTAGCAGACAAAAGCACA-GGCCAGAGGTCCCAACCAGCTGTTGGCTCTGCACTGCAAACGCCATTCAGGGTCCCACTGTGATCGTTGCCAAGACACCATGACTCAGCACTCTCCCTGAGACCTGTCACATCCAATGCAAGGAGACAGGTCACCCCATCACCCATTTCATGCACACACCGGGATGCAGCTGCACTGGGTG
>gene=chr10_31418242-31418454; species=canFam
GCCAGGTTAAAGTTAGCAGATGAAAGCACAGGGCCAAAGCCACTGACCAGTTGCCAGATGCAGATGGCAAACTTCCCCCTGGGTCCCGTCGTGGCTGAAGCAAAGGCACCACAGTTAATCACTCTCACAAAGCCCCACCATATCCAGATCAAGGAAAGAGGAAAGGCCATGAACCGTCTCACA----TAACTAGATGTACATGCTGATAGTG
>gene=chr10_31418242-31418454; species=equCab
GCCAGGTTAAAGTTAGTAGACAAAAGCACAGGGCCAAAGTTGCTTACCAGTTGCCAAATGTGGATTGCAAACCTCCTTCTGGGTCCTGCTGTGGCTAAAGCAAAGGCACCATGATTCCTCACCCT----AAGGCCCACCATAACC---------------------CCATCAACTTTTTCACA----TAACTGGATGGAGACTCACACGGTG
>gene=chr10_31418242-31418454; species=gorGor
GCCAAGTTAAAGTTAGCAGACAAAAGCACAGGGCCAGAGTTCCCAACCAGTTGCTGGATGTGCACTGTAAACTCCATTCTGGGTCCTGCTGTGACTGTTGCCAAGACATCATGACTCAGCACTCTCTCTGAGACCCACCACATGCAATGCAAGGAGACAGGTTACCCCATCACCCATTTCATGCACACACCAGGATGCAGATGCACTCGGTG
>gene=chr10_31418242-31418454; species=panTro
GCCAAGTTAAAGTTAGCAGACAAAAGCACAGGGCCAGAGTTCCCAACCAGTTGCTGGATCTGCACTGTAAACTCCATTCTGGGTCCTGCTGTGACTGTTGCCAAGACATCATGACTCAGCACTCTCCCTGAGACCCACCACATGCAATGCAAGGAGACAGGTTACCCCATCACCCATTTCATGCACACACCAGGATGCAGATGCACTCAGTG
>gene=chr10_31418242-31418454; species=papHam
GCCAAGTTAAAGTTAGCAGACGAAAGCACAGGGCCGGAGTTCCCAACCAGTTGCTGGATCTGCACTGCAAACTCCATTCTGGGTCCCGCTGTGACTGTTGCCAAGTCACCATGACTCAGCACTCTCCCTGAGACCCACCACATCCAATGCAAGGAGACAGGTTATCCCATCACCCATTTCATGCACACAGTAGGATGCAGATGCACATGGTG
>gene=chr10_31418242-31418454; species=ponAbe
GCCAAGTTAAAGTTAGCAGACAAAAGCACAGGGCCAGAGTTCCCAACCAGTTGCTGGATCTGCACTGTAAACTCCATTCTGGGTCCTGCTGTGACTGTTGCCAAGACATCATGACTCAGCACTCTCCCTGAGACCCACCACATGCAATGCAAGGAGACAGGTTACACCATCACCCATTTCATGCACACACCAGGATGCAGATGCACTCGGTG
>gene=chr10_31418242-31418454; species=rheMac
GCCAAGTTAAAGTTAGCAGACAAAAGCACAGGGCCAGAGTTCCCAACCAGTTGCTGGATCTGCACTGCAAACTCCATTCTGGGTCCCGCTGTGACTGTTGCCAAGTCACCATGACTCAGCACTCTCCCTGAGACCCACCACATCCAATGCAAGGAGACAGGTTATCCCATCACCCATTTCATGCACACAGTAGGATGCAGATGCACATGGTG
>gene=chr10_31531941-31532127; species=hg19
CTGACCCTCTGTGTCCCTGATGCTGTCTTCTCCCAGCTGATGTCAGCTTGGTTCATAGTAAGCTCACTGGGTGCTGAGTCATCCAATGTCAAGGGCCCTTTGATCTGCCCACCAGACCTGGGGAAGGCTGAGTCACCAGACCTGGGGAAGGCTGAGTCTGCCAGTGGACTAAGTGGTCCCAGATGG
>gene=chr10_31531941-31532127; species=bosTau
CTGACCCTCTATGTCACTGATGCTAT-CTCTCCCTACTCATGTCAGGTAGGTTCATGCTGAATCTGCTCAGGGCCGAGTCACCCAAAGGCTAGGGCCCCTGGAAGTGC-CG----------------GTGAGTCACTGGACTTTTG-AAGGCTGAGCT--------GCTG----------CGGAGG
>gene=chr10_31531941-31532127; species=calJac
CTGACCCTCCGTGTCCCTGAAGCTGTCTTCTCCCAGCTGATGTCAGCTTGGTTCATAGTAAGCGCACTGGGTGCTGAGTCATCCAATGTCAAGGGCCCTTTGATCTGCCCACCAGACCTGGGGAAGGCTGAGTCACCAGACCCAGGGAAGGCTGAGTCTGCCAGTGGAATAAGTGGTCCCAGATGG
>gene=chr10_31531941-31532127; species=canFam
CTGACTGTCTATGTTTGTCCTGCTGTCTTCTCCCCGCTGATGTCAGCTAGGTTTATAGTAAGCTTACTCTATGCTGAGTCATCCAAACTCAAGGGGCCTGAG--CTGCATG----------------ATGAGTCACCAGACCTGTGGAAGGCTGAGCCTACCAGTGGAAAAAGAGGTCTCAGGTGG
>gene=chr10_31531941-31532127; species=equCab
CTGACCCTCTATGTCTCTGATGCTTTCTTTTCCAAGCTGATGCCACCTAGGTTCACAGTAAGCTCCCTTGATGCTGAGTCATCCTAAGTAAAGGGCTCCTTGAACTTCCCA----------------ATGAG-CACCAGACCTAGG-------AAGCCTCCTAGTAAGAGAAGTGGCCCCAGATGG
>gene=chr10_31531941-31532127; species=gorGor
CTGACCCTCTGTGTCCCTGATGCTGTCTTCTCCCAGCTGATGTCAGCTTGGTTCATAGTAAGCTCACTGGGTGCTGAGTCATCCAATGTCAAGGGCCCTTTGATCTGCCCACCAGACCTGGGGAAGGCTGAGTCACCAGACCTGGGGAAGGCTGAGTCTGCCAGTGGACTAAGTGGTCCCAGATGG
>gene=chr10_31531941-31532127; species=panTro
CTGACCCTCTGTGTCCCTGATGCTGTCTTCTCCTAGCTGATGTCAGCTTGGTTCATAGTAAGCTCACTGGGTGCTGAGTCATCCAATGTCAAGGGCCCTTTGATCTGCCCACCAGACCTGGGGAAGGCTGAGTCACCAGACCTGGGGAAGGCTGAGTCTGCCAGTGGACTAAGTGGTCCCAGATGG
>gene=chr10_31531941-31532127; species=papHam
CTGACTCTCTGTGTCCCTGATGCTGTCTTCTCCCAGCTGATGTCAGCTTGGTTCATAGTAAGCTCACTGGGTGCTGAGTCATCCAATGTCAAGGGCCCTTTGATCTGCCCACCAGACCTGGGGAAGGCTGAGTCACCAGACCTGGGGAAGGCTGAGTCTGCCAGTGGAATAAGTGGTCCCAGATGG
>gene=chr10_31531941-31532127; species=ponAbe
CTGACCCTCTGTGTCCCTGATGCTGTCTTCTCCCAGCTGATGTCACCTTGGTTCATAGTAAGCTCACTGGGTGCTGAGTCATCCAATGTCAAGGGCCCTTTGATCTGCCCACCAGACCTGGGGAAAGCTGAGTCACCAGACCTGGGGAAGGCTGAGTCTGCCAGTGGAATAAGTGGTCCCAGATGG
>gene=chr10_31531941-31532127; species=rheMac
CTGACTTTCTGTGTCCCTGATGCTGTCTTCTCCCAGCTGATGTCAGCTTGGTTCATAGTAAGCTCACTGGGTGCTGAGTCATCCAATGTCAAGGGCCCTTTGATCTGCCcaccagacctggggaaggctgagtcaccagacctggggaaggctgagtcTGCCAGTGGAATAAGTGGTCCCAGATGG
>gene=chr10_31588118-31588442; species=hg19
ATTACAATTCTTTTTACATACTTGGTTGCTTCCCTTGCTGGAGATTATAACAGTTCTGTTCCTACCCTCCTGAGATGAAAAGGAAAGGTGAGATGAGGTGAGCAGAGCTGCTGGCTGGGGCAGGAAACAGAACAGTGGAGTGAAAGGAAAGATGCTTAGTCATGTAATGACGGGCACTGACTTAAACAATGCTAAATCTAGATTTGGTAAACTCTATTAAATACTTTTTCAGGTTTTACAACAAAACCAAGTCCCTTAAACAGAAATAACTTAGGTGTTGCTGTTTGTTTGTTACTGTGTAGTATTCTTCTTGACCCAACCCCT
>gene=chr10_31588118-31588442; species=bosTau
ACCAGAGTTC-TCATGCATACTTGGTTGCTTCCTCTATCAGAGATTACAACAGTTCTGGTCCTACCCGCCCCCAACTCGATGCAAAGGA--GTTGGGGTGAGCTGAGCTG--AGCTCTGGTGGGACAGAGAACCGTGGACAAAAGGGAGAGGCATTTAGTCATTAAAGGACAAGACTTAACCTAGGCATTGCAATACCAAGATTTGCTAAGTTCTGTTAAATACTGCCCTGGTTTTCACAACAAAACCAAGTCACTTAAGCCTAAGTAACTGAGA------tttttttttttttCAGTGCAGTATTCGGCTCTGCCTCAC-TTC
>gene=chr10_31588118-31588442; species=calJac
ACCACAATTCTTTTTACATACTTGGTTGCTTCTCTTGCTGGAGATTATAACAGTTCTGTTCCTACCCTCCTGAGATGAAAGGGAAAGGTGAGATGAGGTGAGGAGAGCTTCTGGCTGGGGCAGGAAACAGAACAGTGGAGCGAAAGGAAAGATGCTTAGTCATGTAATGATGGGCACTGACTTAGACAATACTAAATCTTGATTTGGTAAACTCTATTGAATACTGTTTCAGGTTTCACAACAAAACCAAGTCCCTTAAACAAAAATAACTTAGGTGTTGATGTTTGTTTGTTACTGTGTAGTATTCTTCTTGGGCCAACCCCT
>gene=chr10_31588118-31588442; species=canFam
ACTAAAATTT-TTGTGCATCCTTTGTCATGTCCTTTATTGGAGATTACAACAATTCTGTTTCTGCCCT-------------------GGGAGATGAGGTGAGCTGAGCTGTTGGCTGAGGAGAGGA--AGAACACTGGAGCA---AGAAAGATGCTTTGTCATTTAATGATGAGCATTTACCTAGACAATACAATGTCTATATTTGGTAAACTCTATTAAATACTTTTCCAGTTTTCGCAACAAAACCAGGTCACTTAA-----CATAGCTGAGA------TGTTCGTGTTT--AACTATGGTATTCATTTCAGCCCCAT----
>gene=chr10_31588118-31588442; species=equCab
ACTAAAATTC-TTACTCATAGTTGGTTGCTTCCTTTATTGGAGATTACAACAGTCCTGTTCCTACCCTCTTGAGATGAAAAGGAAGGGTGAGATGAGGTGAACTGAGCTGCTGGCTGGGGACAGAAACACAACA-TGGAGCAAGAGGAAAGATGCTTAGTCATTAAATGACGAGCACTTACCTAGACAACACAATATCTAGATTTGGTAAGCTCTATTAAATATTTTTCCAGTTTTCATAACAAAACCAAGTCGCTTAA------ACAATTTAGA------TGTTTGCTTTTCTGAGTGTATTATTCATCTCAGCCCCAA-cct
>gene=chr10_31588118-31588442; species=gorGor
ATTACAATTCTTTTTACATACTTGGTTGCTTCCCTTGCTGGAGATTATAACAGTTCTGTTCCTACCCTCCTGAGATGAAAAGGAAAGGTGAGATGAGGTGAGCAGAGCTGCTGGCTGGGGCAGGAAACAGAACAGTGGAGTGAAAGGAAAGATGCTTAGTCATGTAATGACGGGCACTGACTTAAACAATGCTAAATCTAGATTTGGTAAACTCTATTAAATACTTTTCCAGGTTTTACAACAAAACCAAGTCCCTTAAACAGAAATAACTTAGGTGTTGCTGTTTGTTTGTTACTGTGTAGTATTCTTCTTGACCCAACCCAT
>gene=chr10_31588118-31588442; species=panTro
ATTACAATTCTTTTTACATACTTGGTTGCTTCCCTTGCTGGAGATTATAACAGTTCTGTTCCTACCCTCCTGAGATGAAAAGGAAAGGTGAGATGAGGTGAGCAGAGCTGCTGGCTGGGGCAGGAAACAGAACAGTGGAGTGAAAGGAAAGATGCTTAGTCATGTAATGACGGGCACTGACTTAAACAATGCTAAATCTAGATTTGGTAAACTCTATTAAATACTTTTTCAGGTTTTACAACAAAACCAAGTCCCTTAAACAGAAATAACTTAGGTGTTGCTGTTTGTTTGTTACTGTGTAGTATTCTTCTTGACCCAACCCCT
>gene=chr10_31588118-31588442; species=papHam
ACTACAATTCTTTTTACATACTTGGTTGCTTCCCTTGCTGGAGATTAGAACAGTTCTGTCCCTACCCTCCTGAGATGAAAAGGAAAGGTGAGATAAGGTGAGCAGAGCTGCTGGCTGGGGCAGGAAACAGAACAGTGGAGTGAAAGGAAAGATGCTTAGTCATGTAATGACAGGCACTGACTTAAACAATGCTAAATCTAGATTTGGTAAACTCTATTAAATACTTTTTCAGGTTTTACAAC-AAACCAAGTCCCTTAAACAGAAATAACTTAGGTGTTTGTTGTTGTTTGTTACTGTGTAGTATTCTTCTTGACCCAACCGCT
>gene=chr10_31588118-31588442; species=ponAbe
ACTACAATTCTTTTTACATACTTGGTTGCTTCCCTTGCTGGAGATTATAACAGTTCTGTTCCTACCCTCCTGAGATGAAAAGAAAAGGTGAGATGAGGTGAGCAGAGCTGCTGGCTGGGGCAGGAAACAGAACAGTGGAGTGAAAGGAAAGATGCTTAGTCATGTAATGATGGGCACTGACTTAAACAATGCTAAATCTAGATTTGGTAAACTCTATTAAATACTTTTTCAGGTTTTACAACAAAACCAAGTCCCTTAAACAGAAA-------------------------------------------------------CCT
>gene=chr10_31588118-31588442; species=rheMac
ACTACAATTCTTTTTACATACTTGGTTGATTCCCTTGCTGGAGATTAGAACAGTTCTGTCCCTGCCCTCCTGAGATGAAAAGGAAAGGTGAGATAAGGTGAGCAGAGCTGCTGGCTGGGGCAGGAAACAGAACAGTGGAGTGAAAGGAAAGATGCTTAGTCATGTAATGACAGGCACTGACTTAAACAATGCTAAATCTAGATTTGGTAAACTCTATTAAATACTTTTTCAGGTTTTACAAC-AAACCAAGTTCCTTAAACAGAAATAACTTAGGTGTTTGTTGTTGTTTGTTACTGTGTAGTATTCTTCTTGacccaacccca
>gene=chr10_32428373-32428474; species=hg19
GAGGCAGTCCTGCCTAGCACCACAGCAGGAGAATCAGCTGTTTCCTGCCCAACCTCAGTGGCTCAGGCTGAGTCATCCTTTTCCCTGCCTGGGTCAAGGCG
>gene=chr10_32428373-32428474; species=bosTau
-----GGCCCCGCCCG--------------GAATCATCTGTTTCCTGCCCTACCTAA-TGGCTCAGGGTGAATCATCACT-TTCTCAGCCCCACTGAGGCG
>gene=chr10_32428373-32428474; species=calJac
-AGGCAGTCCCGCCTAGCACCACAGCAGGAGAATCAGCTGTTTCCTGTCTAATCTCAGTGGCTCAGGCTGAGTCATTCTTTTCCCTGCCCAGGCCCAGGCG
>gene=chr10_32428373-32428474; species=canFam
-----GGCCTCCTCTAGAACAGCAACAACAGAATCAGCCGTTTCCTGCCCAACCTAAGTGGCTCTGAGTGAGTCATCACTTTCCCTGCCCTAGCCAGGGTA
>gene=chr10_32428373-32428474; species=equCab
-----GGCCCCGCCTAGAACAGCAACAGGAGAATCAGCTGTTTCCTGCCCAACCTAAGTAGCTCAGGGTGAGTCATCACTTTCCCTGACCCAACCAAGGCG
>gene=chr10_32428373-32428474; species=gorGor
------------------------------------------------------------------------------TTTTCCCTGCCTGGGCCAAGGCG
>gene=chr10_32428373-32428474; species=panTro
GAGGCAGTCCTGCCTAGCACCACAGCAGGAGAATCAGCTGTTTCCTGCCCAACCTCAGTGGCTCAGGCTGAGTCATCCTTTTCCCTGCCTGGGCCAAGGCG
>gene=chr10_32428373-32428474; species=papHam
AAGGCAGTCCTGCCCAGCACCACAGCAGGGGAATCAGCTGTTTCCTGCCCAACCTCAGTGGCTCAGGCTGAGTCATCCTTTCCCCTGCCTGAGCCAAGGCG
>gene=chr10_32428373-32428474; species=ponAbe
AAGGCAGTCCTGCCTAGCACCACAGCAGGAGATTCAGCTTTTTCCTGCCCAAC------------------------------------------------
>gene=chr10_32428373-32428474; species=rheMac
-----------------------------------------------------------------------------------------------------
>gene=chr10_37014516-37014840; species=hg19
AGCCCTGGGTCTCTTTTCCCTTCCTCCTTCCTTCTCACAGCTGTCACAGTGACAGAAGAACACAGGGCTGCCTTTTAGTGACACCTGCTGGGACAGACCTGGCAGAAGAGATTGCAGATTTGGTTGTTTCTTGGCTGCCTCTGCCAGCCCCTGAGTCAGCACCCCACTCCATTTCATGCTGAGCTTGGACAGCTCAGGTTTAAAAAATTCCCCCTTCCCTTGGGGCAACTGCTTTCCAGCCTCCTCATCATTCCTAAAGGAGAATGACCTACATGCCAGCATGACAGAGATCCAGAAATTTATAGAAGCTTCATTGTGAGCCTA
>gene=chr10_37014516-37014840; species=bosTau
---------------------------------------------------------------------GCCTGTGAGTGACACCTGCTGGGACAGACGTGACAGAAGGGCTTGTAGACCTGCTT---------CTGCCTCTGTTAGACCCTGAGTTCACAGCCAAGTGTACTCTGCACTAAGCTTGGACAGCTCAGGTTTGAATATTTCCCCTCTCCCTTGAGACAATTGCTTTCCAGCCTCCTCATCCTTCCTAAAGGAGAATGACCTATGTGCCAGCATGACAAAGGTCCAGAAATGCATAGAAGCTTCACTGTGAGCTCC
>gene=chr10_37014516-37014840; species=calJac
AGCACTGGGTCTCTTTTTCCTTCCACCTTCCTTCTCACCACAGCTACAGTGACAGAAG--CACGGGGCTGCCTTTTAGTGACACCTACTGGGACAGACCTGGCAG-AGGGCTTGCAGATTTGCTTGTTTCCTGGCTGCCTCTGCCAGTCCCTGAGTCAgcagcccactccatttcatgctgagcttggacagctcaggtttgaaaaatttctccttccctt-gggcaactgctttccAGCCTCCTCATCATTCCTAAAGGAGAATGACCTACATGCCAGCATGACAGAGATCCAGAAATTTATAGAAGCCTCATTGTGAGCCTA
>gene=chr10_37014516-37014840; species=canFam
AGCTCTAGGTCTCTTCCCCCTTCCTTCTCC-CTTCCTCAATCCACAGAACT--AGAGGCCCGTAGGATTGCCTTTTAGTGACACCTGCTGGGAAAGACCCAGAAAAGGA-TTTGTAGATTTGCTT---------CTGACTCTGTCACACCCTGAGTCAGCAGCCCAATCTATTTCACAATGAGCTTGGACAGCTTGGGCTTGAAATTTTTTCCTTTCCTTTGGGACAACTGCT-TTCAGACTCCTCATCATTCCTAAAGGATAATGACCTACATTCCAGCATGACAAAGATCTGGAAGTTTATAGAAGCTTCATTGTAAACCTA
>gene=chr10_37014516-37014840; species=equCab
AGCGGTAGGTTGCTTCTCCTTTCCTGTCCC-CTCCCTCTGTTGGCACAGCTACAGAGGCGCACAGGATTGCCTTTTAGTGACACCTGCCAGGACAGACCTGGTGGAGGG-TCTGCAGATTTGCTTCTGTCCAGGCTGCCTCTGTCAGACCC-GTGTCAGCAGCCCGCTCTGCTTCACACTGAACTGGGACAGCTCGGGTCTGAAAACTTTCCCCTCCCCTTGGGGCAATGGCTCTCCAGACTCCTC-CAACTCCTAAAGAAGAATGACCTGCGTGCCAGCATGACAAAGATCCAGAAATTTATAGAAGCTTCATTGTAAGCCTA
>gene=chr10_37014516-37014840; species=gorGor
AGCCCTGGGTCTC--TTCCCTTCCTCCTTCCTTCTCACAGCTGTCACAGTGACAGAAGAACACAGGGCTGCCTTTTAGTGACACCTGCTGGGACAGACCTGGCAGAAGAGATTGCAGATTTGGTTGTTTCTTGGCTGCCTCTGCCAGCCCCTGAGTCAGCAGCCCACTCCATTTCATGCTGAGCTTGGACAGCTCAGGTTTGAAAAATTCCCCCTTCCCTTGGGGCAACTGCTTTCCAGCCTCCTCATCATTCCTAAAGGAGAATGACCTACATGCCAGCATGACAGAGATCCAGAAATTTATAGAAGCTTCATTGTGAGCCTA
>gene=chr10_37014516-37014840; species=panTro
AGCCCTGGGTCTCTTTTCCCTTCCTCCTTCCTTCTCACAGCTGTCACAGTGACAGAAGAACACAGGGCTGCCTTTTAGTGACACCTGCTGGGACAGACCTGGCAGAAGAGATTGCAGATTTGGTTGTTTCTTGGCTGCCTCTGCCAGCCCCTGAGTCAGCAGCCCACTCCATTTCATGCTGAGCTTGGACAGCTCAGGTTTGAAAAATTCCCCCTTCCCTTGGGGCAACTGCTTTCCAGCCTCCTCATCATTCCTAAAGGAGAATGACCTACATGCCAGCATGACAGAGATCCAGAAATTTATAGAAGCTTCATTGTGAGCCTA
>gene=chr10_37014516-37014840; species=papHam
AGTCCTGGGTCTCTTTTCCCTTCCTCCTTCCTTCTCACAGCTGTCACAGTGACAGAAG--------------------------------------------------------------------------------------------------------------------------------------------------------------------------------------------------------------------------------------------------------------------------
>gene=chr10_37014516-37014840; species=ponAbe
AGCCCTGGGTCTCTTTTCCCTTCCTCCTTCCTTCTCACAGCTGTCACAGTGACAGAAGAACACAGGGCTGCCTTTTAGTGACACCTGCTGGGACAGACCTGGCAGAAGAGATTGCAGATTTGGTTGTTTCTTGGCTGCCTCTGCCAGCCCCTGAATCAGCAGCCCACTCCATTTCGTGCTGAGCTTGGACAGCTCAGGTTTGAAAAATTCCCCCTTCCCTTGGGGCAACTGCTTTCCAGCCTCCTCATCATTCCTAAAGGAGAATGACCTACATGCCAGCATGACAGAGATCCAGAAATTTATAGAAGCTTCATTGTGAGCCTA
>gene=chr10_37014516-37014840; species=rheMac
AGTCCTGGGTCTCTTTTCCCTTCCTCCTTCCTTCTCACAGCTGTCACAGTGACAGAAGCATACAGGACTGCCTTTTAGTGACACCTGCTGGGACAGACCTGGCAGAAGAGATTGCAGATTTGGTTGTTTCCTGGCTGCCTCTGCCAGCCCCTGAGTCAGCAGCCCACTCCAATTCATGCTGAGCTTGGACAGCTCAGGTTTGAAAAATTCCCCCTTCCCTTGGGGCAACTGCTTTCCAGCCTCCTCATCATTCCTAAAGGAGAATGACCTACATGCCAGCATGACAGAGATCCAGAAATTTATAGAAGCTTCATTGTGAGCCTA
>gene=chr10_43455928-43456252; species=hg19
GGGATCCCCTAATTCTAAGACCCCCCACCCCACGCCTCTCTATAGCACTTCCCTGTGTTTGCTGCTGGCAGGACAGGAGGCAGCAGGGGCTAGCACAGGCCAGCCTGCTCAGCTGTGGGTGTTCTGCAGCGAACCTGCTGTGCCTGTGTCACATACCAAGGGCATGACTAAGGGCTACTGATGCAGAGTCAGAAGTGGCCCAGCCCTGGCCCCTACCTCCTCCCAGGCTCCTCTGAGCCTCAGCAGAGACTGTGGCCAAGTAGTGAAGTCTCTGGCGGACATCTGGACCTGCAAGCCATCCAGAGCATTGTCCTTGGCAGTGGC
>gene=chr10_43455928-43456252; species=bosTau
GGGATCCCCTGGTTCCGGAAGCCTCCACTC-------CTCTGCCTCACATCTGTGGGTTTGCTGCTGGAGGGACAGAGGGCAGCAGGG------------------GCTCAGCTGTCGGTGTTCTGCTGTGAACCAGCTGTGCCTGCGTCACGTGCCAGGGCAATGATTACGGGCTGTTAAGGCAGAGTcagga-----------------------tcttccctggtggctcag-----cagtaaagaatctgcct-------------------------------------gcaatgcaggagac----------------
>gene=chr10_43455928-43456252; species=calJac
GGGATCCCCTAATTCTCTGACTCCCCCTCC----CCTCTCTATAGCACTTTCCTCTGTTTGCTGCTGTCAGGACAGGAGGCAGCAGAGGCTAGCACAGGCCAGTCGGCTCATCTGTAGGTGTTCTGCGGTGAACCCGCTGTGCCTGTGTCACATACCAAGGGCATGACTAAGGGCTACTAATGCACAGTCAGAAGTGGCCCAGCCTCGGCCCTCACCTCCTCCCAGGCTCCTCTGAGCCTCAGTAGAAACTATAGCCAAGTAGTGAGGTCTCCGGTGGACATCTGGACCTGCAAGCCATCCAGAGCACTGCCCTTGGCAGCAGC
>gene=chr10_43455928-43456252; species=canFam
AGGACCCTCTGATTCCAGCAGCCTGCATCC-------CTCTGTACCACATTTATGCTATGGCTACTGGCAAGGCAGGAGGCAGCAGGG------------------GCTCAGCTGTGG----------GTGAACCAGCTATCTCTTCCTCAC-TGCCAAGGCCATGATTCAGGGCTGCTAATGCAGAGTCAGAGGTGGCCCAGCCCTGGCCTCCAACTCCTCCTGGGCTCCTCTGAGCCTCAGCAGAGATTCTGGCCAAGAAGTGAGGTCTCTGGCAGACATCTGGACCTGCGAGCCATCCAGAGCATTGTCCTTGGCAGTAGC
>gene=chr10_43455928-43456252; species=equCab
GGGATTCCCTGACTCCAGGAGCCCCCACCC-------CTCTGCAGCACATCTGCGGGATTGCTGCTGGAGGGACAGGGGACAGCAGGA------------------GCTCAGCTGTGGGTGTTCCACTGTGAACCAGCTGTGCCTGTGTCACATGCCAAGGCCATGATTAAGGGCTGCTAATGCAGAGTCAGAGGTGGCCCAGCCCC-GCCCCCAGCTCCTCCTGGGCTCCTCTGAGCCTCAGCAGAGACTCTGGCTGAGGAGTGAGGTCTCTGGTGGCCATCTGGGCCCATGAGCCATCCAGAGCATTGTCCTTGGCAGTGGT
>gene=chr10_43455928-43456252; species=gorGor
------------------------------------------------------------------------------------------------------------------------------------------------------------------------------------------------------------------------------------------------------------------------------------------------------------------------------------
>gene=chr10_43455928-43456252; species=panTro
GGGATCCCCTAATTCTAAGACCCCCCACCCCACCCCTCTCTATAGCACTTCCCTGTGTTTGCTGCTGGCAGGACAGGAGGCAGCAGGGGCTAGCACAGGCCAGCCTGCTCAGCTGTGGGTGTTCTGCAGCGAACCTGCTGTGCCTGTGTCACATACCAAGGGCAAGACTAAGGGCTACTGATGCAGAGTCAGAAGTGGCCCAGCCCTGGCCCCCACCTCCTCCCAGGCTCCTCTGAGCCTCAGCAGAGACTGTGGCCAAGTAGTGAAGTCTCTGGCGGACATCTGGACCTGCAAGCCATCCAGAGCATTGTCCTTGGCAGTGGC
>gene=chr10_43455928-43456252; species=papHam
GGGATCCTCTAATTCTAAGACCCCCCACC-----CCTCTCTATAGCACTTCCCTGTGTTTGCTGCTGGCAGGACAGGAGGCAACAGGGGCTAGCACAGGCCAGCCTGCTCAGCTGTGGGTGTTCTGCAGCAAACCTGCTGTGCCTGTGTCACATACCAAGGCCATGACTAAGGGCTACTGATGCAGAATCAGAAGTGGATTACCCCTCACCCCCATCTCCTCTCAGGCTCCTCTGAGCCTCAGCAGAGACTGTGGCCAAGTAGTGAGGTCTCTGGCGGACATCTGGACCTGCAAGCCATCCAGAGCATTGTCCTTGGCAGTGGC
>gene=chr10_43455928-43456252; species=ponAbe
GGGATCCCCTAATTCTGAGA-CCCCCACCCCACCCCTCTCTAT-GCACTTCCCTGTGTTTGCTGCTGGCAGGACAGGAGGCAGCAGGGGCTAGCACAGGCCAGCCTGCTCAGCTGTGGGTGTTCTGCAGCGAACCTGCTGTGCCTGTGTCACATACCAAGGGCATGACTAAGGGCTACTGATGCAGAGTCAGAAGTGGCCCAGCCCTGGCCCCCACCTCCTCCCAGGCTCCTCTGAGCCTCAGCAGAGACTGTGGCCAAGTAGTGAAGTCTCTGGCGGACATCTGGACCTGCAAGCCATCCAGAACATTGTCCTTGGCAGTGGC
>gene=chr10_43455928-43456252; species=rheMac
GGGATCCTCTAATTCTAAGACCCCCCACC-----CCTCTCTATAGCACTTCCCTGTGTTTGCTACTGGCAGGACAGGAGGCAACAGGGGCTAGCACAGGCCAGCCTGCTCAGCTGTGGGTGTTCTGCAGCAAACCTGCTGTGCCTGTGTCACATACCAAGGCCATGACTAAGGGCTACTGATGCAGAATCAGAAGTGGATTACCCGTCACCCCCATCTCCTCCCAGGCTCCTCTGAGCCTCAGCAGAGACTGTGGCCAAGTAGTGAGGTCTCTGGCGGACATCTGGACCTGCAAGCCATCCAGAGCATTGTCCTTGGCAGTGGC
>gene=chr10_43857609-43857933; species=hg19
GTTACCGAAGACCGCCACCATCACGACATAGCGCAGCACATATGGGTAAACAAATGGACTGAGACTCAAGCAAAGAAGTAACCCGAGACGCGCGTTACACGGAAAACGACTGCGCAAGCGCGGTAGAGCAGGGGCTTGCAGGTGAGTGGGAGCAGCCAATCCACGCGAAGGGGGTCGGGACCACTTCCGCGGAGGAAAGCCCCGCCCACACCTCCTGGGCCCTCGCCTCACTGGCGGTTTCTCCCGCGAGCCAGCCTCATAGACATTCCTTGGTGCTGATTGGCTGGCGGCCAGCGCAGTCCTCCTTCCTCTGGCTCTCTCGCG
>gene=chr10_43857609-43857933; species=bosTau
AGTCCGGAAGACTACGGCCATC--------TCGCGGCAGAAACGGATAAACGGGTGAACAAAGGCCCCAGAAAC-----AACCAGAACCCCGCGTTACAGGCAGCAGGACTGCGCATGCGTAATAGGACGGCTGCTTGACCGAGAACCCACGTAGCCAATCCGCACCGGGATGAGCGGGACTGCTTCCG-CCAGAAAAGCCCCGCCCACACGGCCTGGGCCCGCGCCTCACAAGCGGCTT-GCCCAAGGCCCCGC-TCAACTCCCTTCCTTGGTGCCGATTGGCTGGAAGTCATCATAGTCCCGCTCCGCTTGGCTTTTTCTCG
>gene=chr10_43857609-43857933; species=calJac
GTTACTGAAGACCGCAACCAACACGACATGACGCAGCAAAAAGCGCCAAACAAATGGACTAAGACGCCAGCTAAGAAGTAGCCGTAGACGCCCGTTACATGGGAAACGGCTGCGCAAGCGCGGTAGAGCAGGGGCGTGAGGGTAAGCCGGAGCAGCCAATCCACTCGAAGAGGGTCGGCACCACTTCCGCGGAGGAAAGCCCAGCCAACACCTCCTGGGCCCTCGCCTCTCTGGCGACTTCTCTCGCGGGCCCGCCTCAACGGCAATCCTTGGTGCTGATTGGTTGGCGGCCAGAGCAGTCCTCCTTCAATTGGCTCTCTCATG
>gene=chr10_43857609-43857933; species=canFam
----------------------------CGCGG-GGCACGAACGGACGAACGGACGGACAAAGACTCCGGC-AAGACCCCGCGCGCGTCGCGCCCTCCACGGGACGCGGCTGCGCGCGCCTAAGAGGACGGCGGCGGGACGGTGCAGCGGCGCAGCCAATCCACGCGGGGACGGAGG-------------ACGGAAGAGCCCCGCCCCCGCCACCTGGGCCGTCGCCTCCCGGGCGGCTTCACCCGCGGCCCCGC-TCGGCGGCCTC--TCAGTGCTGACTGGCTGGAAGCCA-CACGATTCTATTTCAATTGGCTGCCGTTCG
>gene=chr10_43857609-43857933; species=equCab
GTTACTGAGGACCACGACCTCCAGAAG-CACGGCGGCCCGATCGGACGAACGGATGGACAAAGACTCCGGCAACAAGTTAACCGGAGACCCGTGTTACAGGAAGCGGA---GCGCGAG-------GAGCGGCTGCTTGACGGTGAACCGGCACAGCCAATCCGCGCGAAGAGGGGCGGGACTGCTTCCG-ACGGGAAAGCCCTGCCCACACTGCCTAGGCC-TCGCTTCGACGGCGG-TTCACCCACGGTCCCGC-TCTACGGCGTCTCTTGGCACTGATTGGCTGGAAGCCACCACAGTCCTGCTCCGATTGGCTGTTTCTTG
>gene=chr10_43857609-43857933; species=gorGor
GTTACCGAAGACCGCCACCATCACGACATAGCGCAGCACATATGGGTAAACAAATGGACTGAGACTCAAGCAAAGAAGTAACCCGAGACGCGCGTTACACGGAAAACGACTGCGCAAGCGCGGTAGAGCAGGGGCTTGCAGGTGAGTGGGAGCAGCCAATCCACGCGAAGGGGGTCGGGACCACTTCCGCGGAGGAAAGCCCCGCCCACACCTCCTGGGCCCTCGCCTCACTGGCGGTTTCTCCCGCGAGCCAGCCTCATAGACATTCCTTGGTGCTGATTGGTT-GCGGCCAGCGCAGTCCTCCTTCCTCTGGCTCTCTCGCG
>gene=chr10_43857609-43857933; species=panTro
GTTACCGAAGACCGCCACCATCACGACATAGCGCAGCACATATGGGTAAACAAATAGACTGAGACTCAAGCAAAGAAGTAACCCGAGACGCGCGTTACACGGAAAACGACTGCGCACGCGCGGTAGAGCAGGGACTTGCAGGTGAGTGGGAGCAGCCAATCCACGCGAAGGGGGTCGGGACCACTTCCGCGGAGGAAAGCCCCGCCCACACCTCCTGGGCCCTCGCCTCACTGGCGGTTTCTCCCGCGAGCCAGCCTCATAGACATTCCTTGGTGCTGATTGGCTGGCGGCCAGCGCAGTCCTCCTTCCTCTGGCTCTCTCGCG
>gene=chr10_43857609-43857933; species=papHam
GTTACTGAAGACCGCCACCATCGCGACATGGCGCAGCACAAATGGGCAAACAAATGGACTGAGACTC------AGAAGTAACACTAGACGCGCGCTACACTGGAAACGGCTGCGCAAGCGCGGTAGAGCAGGGGCTTGAAAGTGAGCCGGCGCAGCCAATCCACGCGAAGAGGGTCGGGACCACTTCCGTGGAGGAAAGCCCCGCCCACACCTCCTGGGCCCTCTCCTCACTGGCGGTTTCTCCCGCGGGCCCGCCTCAACGACATTTCTTGGTGCTGACTGGCTGGCGGCCAGTGCAGTCCTCTTTCGTTTGGCTCTCTCGCG
>gene=chr10_43857609-43857933; species=ponAbe
GTTACCGAAGACCGCCACCATCACGACATAGCGCAGCACATACGGGTAAACAAATGGACTGAGACTCAAGCAAAGAAGTAACCCGAGACGCGCGTTACACGAGAAACGACTGCGCAAGCGCGGTAGAGCAGGGGCTTGCAGGTGAGTGGGAGCAGCCAATCCACGCGAAGGGGGTCGGGACCACTTCTGCAGAGAAAAGCCCCGCCCACACCTCCTGGGCCCTCGCCTCACTGGCGGTTTCTCCCGCGAGCCCGCCTCGTCGACATTCCTTGGTGCTGATTGGCTGGCGGCCAGCGCAGTCCTCCTTCCTCTGGCTCTCTCGCG
>gene=chr10_43857609-43857933; species=rheMac
GTTACTGAAGACCGCCACCATCGCGACATGGCGCAGCACAAATGGGCAAACAAATGGACTAAGACTCAAGCAAAGAAGTAACACTAGACGCGCGCTACACTGGAAACGGCTGCGCAAGCGCGGTGGAGGAGGGGCTTGAAAGTGAGCCGGCGCAGCCAATCCACGCGAAGAGGGTCGGGACCACTTCCGCGGAGGAAAGCCCCGCCCACACCTCCTGGGCCCTCTCCTCACTGGCGGTTTCTCCCGCGGGCCCGCCTCAACGACATTTCTTGGTGCTGACTGGCTGGCGGCCAGTGCAGTCCTCTTTCGTTTGGCTCTCTCGTG
>gene=chr10_45124514-45124609; species=hg19
CTCCTCAGCAACCCCCGGAACACCACTTTCTGATTAATCTGCATGACTCAGCACTTTCATAATGTTCCTTCTTGCAACAGAAAGCCTCGGGAGCT
>gene=chr10_45124514-45124609; species=bosTau
----------------------------GCAGCCTTATCTCTG----TTTCCCCATCTAC--CCCCAAGCTGCTTATTT-------------GCA
>gene=chr10_45124514-45124609; species=calJac
CTCCTCAGCAACCCCCT-CACACTACTTCCTAATTAATCTGCAAGACCCAGCACTTTCATAGTGCTTCTTCTTGCAACAGCAAGCCTCAGGGGCT
>gene=chr10_45124514-45124609; species=canFam
CTCTTTAGCAGGTCCCTTCATACTATCTCTTGGTTGATCTCTATGACTCAACACTTTTACCATGTTCTTCCTCTCAACAAAAAGCCTCAGGCCCA
>gene=chr10_45124514-45124609; species=equCab
TTCTACAAC---TCCCCTCACATTGCTTCATGGTTAATCTGTACAACTCAACATTTTTAC-GTGTTCTTTCTCTCAACAGAAAGCCTTGGGGGCC
>gene=chr10_45124514-45124609; species=gorGor
CTCCTCAGCAACCCCCCGCACACTACTTTCTGATTAATCTGCATGACTCAGCACTTTCATAGTGTTCCTTCTTGCAACAGAAAGCCTCGGGAGCT
>gene=chr10_45124514-45124609; species=panTro
CTCCTCAGAAACCCCCTGCACACTACTTTCTGATTAATCTGCATGACTCAGCACTTTCATAGTGTTCTTTCTTGCAACAGAAAGCCTCGGGAGCT
>gene=chr10_45124514-45124609; species=papHam
CTCCTCAGCAACCCCCATCACACTACTTCCTGATTAATCTGCATGACCCAGAACTTTCATAGTGTTCCTTCTTGCAACAGAAAGCCTCAGGGGCT
>gene=chr10_45124514-45124609; species=ponAbe
CTCTTCAGCAACCCCCTGCACACTACTTTCTGATTAATCTGCGTGACTCAGCACTTTCATAGTGTTCCTTCTTGCAACAGAAAGCCTCGGGGGCT
>gene=chr10_45124514-45124609; species=rheMac
CTCCTCAGCAACCCCCATCACACTACTTCCTGATTAATCTGCATGACCCAGAACTTTCATAGTGTTCCTTCTTGCAACAGAAAGCCTCAGGGGCT
>gene=chr10_50369708-50369868; species=hg19
GAAGCCAGAAAGACAATGCAAAACTTGCTGCAAGAGAGTGGCTTGCTTGTCATTAGCTTGCTCTTTTGGGTCTGACTTCCTCATGACTCAGCCTGACTCCATCTAGTGTTAGTTTTGGAAACTCGAATCCTGCTTCTCCTCTCTGAAAGTCCCTCTATTT
>gene=chr10_50369708-50369868; species=bosTau
GACGACCAAAAGAGGGGCAGAATTCTGCTAC-GGAGAACGGCCCGCGTGTCCTTTGCGTCTCCTCTCGGGTCTATCGGCTTCCCGACTGAGCCTGACTCCATCTAGTGTCGGCTTTGGAAACCTGAGCTGTGTCTTCCTTCTCA----------------
>gene=chr10_50369708-50369868; species=calJac
GACGACAGAAAG-CAATGCAAAGCTTGCTGCTGGAGAGTGGCTTGCTTGTCATCAGCTTGCTCTTTGGGGTTTAACTTTCTTATGACTCAGCCTGACTCCATCTAGTGTTAGTTTTGGAAACTTGAATCCTGCCTCTTCTCTCTGAAAGTCCCTCTATTT
>gene=chr10_50369708-50369868; species=canFam
TGTGACAAAAAGACATGAGAAGTTTCGCTCTAGGAGAACAGCTTGCCAATTCTTAGTTTTTTCTTTTCGGTCTAACTTCTTCCTGACTCAGCCTGACTCCATCTAGTGTTAGCTTTGGAAACTTGAACTGTGCCTCCCTTCTTAAA-------TCCGTTT
>gene=chr10_50369708-50369868; species=equCab
GATATCAGAAAGACATGCAGACTTTTGCTCCAGGAGAGTGGCTTGCTCATCCTCAGCTTTTTCTTTCCGGTCTAACTTCTTCCTGACCCAGCCTGACTCCATCTAGTGTTAGTTTTGGAAACTTGAATTGTAACTCCCTTCTCTGAAAATCCCTCTATTT
>gene=chr10_50369708-50369868; species=gorGor
----------------------------------------------------------------------------------------------------------------------------------------------------------------
>gene=chr10_50369708-50369868; species=panTro
GAAGCCAGAAAGACAATGCAAAACTTGCTGCAAGAGAGTGGCTTGCTTGTCATTAGCTTGCTCTTTTGGGTCTGACTTCCTCATGACTCAGCCTGACTCCATCTAGTGTTAGTTTTGGAAACTCGAATCCTGCTTCTCCTCTCTGAAAGTCCCTCTATTT
>gene=chr10_50369708-50369868; species=papHam
GATGACAGAAAGACAGTGCAAAGCTTGCTGCAGGAGAGTGGCTTGCTTGTCATTAGCTTGCTCTTTTGGGTCTGACTGCCTCATGACTCAGCCTGACTCCATCTAGTGTTAGTTTTGGAAACTCGAATCCTGCTT---CTCTCTGAAAGTCCCTCTATTT
>gene=chr10_50369708-50369868; species=ponAbe
GAAGACAGAAAGACAGTGCAAAACTTGCTGCAGGAGAGTGGCTTGC-TGTCATTAGCTTGCTCTTTTGGGTCTGACTTCCTCATGACTCAGCCTGACTCCATCTAGTGTTAGTTTTGGAAACTCGAATCCTTCTTCTCCTCTCTGAAAGTCCCTCTATTT
>gene=chr10_50369708-50369868; species=rheMac
GATGACAGAAAGACAGTGCAAAGCTTGCTGCAGGAGAGTGGCTTGCTTGTCATTAGCTTGCTCTTTTGGGTCTGACTGCCTCATGACTCAGCCTGACTCCATCTAGTGTTAGTTTTGGAAACTCGAATCCTGCTT---CTCTCTGAAAGTCCCTCTATTT
>gene=chr10_53592764-53593088; species=hg19
AAATAGAAATCTAGGGAGGTTTTAAGCAGTGTTTCTAGGCCCTTTTCTACTTAAATGATGTTGTGATTGTCTCCTTAAAGAAAAGGCTCATTGAATGCGGTGTATTAGTCATGAATGGCAACAAATCTGCCCACACAGGAGGGACCTGACTTGCTGAGTCATGCACTCAAAAGCAAGAAATGACAGACTGCAACTGGAGTTGACAAGAAAGGGCCTTGTATAAAGGTGTCCTGTGAATTGAGCAGGACGAGTGAGGTTGCTGAGTGACGTAAAATTTCATTGGTTCTCAGTAGCTAGGCGTTTGAAGAACCTCAGTAGGGATAG
>gene=chr10_53592764-53593088; species=bosTau
AAATAACGATTTTGAGAGATTAT----AGTGTTTTCATTCCCTGTTCAATGGAAATGATACTGTGATTGCCTCTTGAAAGAAAAGACTTATGGAGTGCAGCATATTAGTCATAAATCGTAACAAGTTG-CCCTTGCAGGAGGGACCTGACTTACTGAGCCACATGCTGAAAAATAAGAAATGACAGACTAC-ATTGGAGCTGAAAAGAAAGGGCCTTTTAGGAACGTGTCACGGGAATTGAGCATGAAGAGTGGCGTTACTGACTGCCTTGGAATTTCGTTGATTCTCAATGGCTAGAGGTTTAAAGGACCTCAGTAGAGATAA
>gene=chr10_53592764-53593088; species=calJac
AAATAGGAATGTGGGGAGGTTTTAAGCAGTGTGTCCAGGCCCTTTTCTACTT-AATCATGTTGTGATTGTCTCCTTAAAGAAAAGGCTCATTGAATGCAGTGTATTACTCATGAATGGCAACAAATCTGCCCCCTCAGGAGGGACCTGACTTGCTGAGTCATGCACTCAGAAGCAAGAAATGACAGCCTGCATTCAGAGCTGACAAGAAAGGGCCTTGTACAAAGGTATCCTTTGAATTGAGCAGGAAGAGTGACGTTGCTGAGTGATGTAAATGTTCATTGATTCTCAGCAGCTAGGGTTTTGAAGAACCTCAGTAGGGATAG
>gene=chr10_53592764-53593088; species=canFam
AAATGGAGGTTTTGAGAGCTTATAAACAGTGTTCACATTCCTCATTCCATTTCAATGATGCTGTGATTATCTCTTTAGAGAACAGGCTCATTGAATGCAGTGTATTAATCAAGAATGGCAGCAAATGTGCCCCCACCTG-GAGGCCCGACTGCCCAAGCCTCACACTCAGAAATAAGAGCTGATACACGGCACTTGGTGCTGACCAGGAGGGGCCGGTGAAGGAGGTGTCTTGTGAGTGGAGCATGTGGAGTGCGGTTGCCCTGTGGCTTAGA-GGTGATTGGTTCACAGTAGCTAGA-GTTTGAAGAAGCTCAGTGGGA--AG
>gene=chr10_53592764-53593088; species=equCab
AAATAGAGATTTTGAGAAGTTATAAACAGTGTTTCCATTTCCCATCGTATTTTAATAATATTGTGATTGTCTCTTTAAAGGAAAGGCTCATTGAATGCAGTGTATTAGTTGTGAATGGTAATG--TCTGTCCCTGCAGT-GGGGACTGACTTGCTGAGCCATGCACTCAAAGACAAGAAATGACAGACTGCCATTGGAGCTGAGAAGAAGCG-CCTTTTAGGAAGGTGTCTTGTGACGTGAGCATGAAGAGTGGAGTTACTGAGTAGCTTAAACGTTCATTAGTTCTCAGTAGCTGGA--GTTGAAGAACCTCAGTAGGGGTAG
>gene=chr10_53592764-53593088; species=gorGor
AAACAGAAATCTAGGGAGGTTTTAAGCAGTGTTTCTAGGCCCTTTTCTACTTAAATGATGTTGTGATTGTCTCCTTAAAGAAAAGGCTCATTGAATGCGGTGTATTAGTCATGAATG---------------------------------------------------------------------------------------------------------------------------------------------------------------------------------------------------------------
>gene=chr10_53592764-53593088; species=panTro
AAATAGAAATCTAGGGAGGTTTTAAGCAGTGTTTCTAGGCCCTTTTCTACTTAAATGATGTTGTGATTGTCTCCTTAAAGAAAAGGCTCATTGAATGCAGTGTATTAGTCATGAATGGCAACAAATCTGCCCACACAGGAGGGACCTGACTTGCTGAGTCATGCACTCAAAAGCAAGAAATGACAGACTGCAACTGGAGTTGACAAGAAAGGGCCTTGTATAAAGGTGTCCTGTGAATTGAGCAGGACGAGTGAGGTTGCTGAGTGACGTAAAATTTCATTGGTTCTCAGTAGCTAGGGGTTTGAAGAACCTCAGTAGGGATAG
>gene=chr10_53592764-53593088; species=papHam
AAATAGAAATCTAGGGAGGTTTTAAGCAGTGTTTCCAGGCCCTTTTCTACATAAATAATGTTGTGATTGTCTCCTTAAAGAAAAGACTTATTGAATGCAGTGTATTAATCATGAATGGCAACAAATCTGCCCCCACAGGAGGGACCTGACTTGCTGAGTCATACACTCAAAAGCAAGAAATGACAGACTACAACTGGAGTT---------GGGCCTTGTACAAAGGTGTCCTATGAATTGAGCAGGAAGAGTGAGGTTGCTGAGTGACTTAAAAGTTCATTGGTTCTCAGTAGCTAGGGGTTTGAAGAACCTCAGTAGGGATAG
>gene=chr10_53592764-53593088; species=ponAbe
AAATAGAAATCTAGGGAGGTTTTAAGCAGTGTTTCTAGGCCCTTTTCTACTTAAATGATGTTGTGATTGTCTCCTTGAAGAAAAGGCTCATTGAATGCAGTGTGTTAGTCATGAATGGCAACAAATCTGCCCCCACAGGAGGGACCTGACTTGCTGAGTCATGCACTCAAAAGCAAGAAATGACAGACTGCAACTGGAGTTGACAACAAAGGGCCTTGTATAAAGGTGTCCTGTGAATTGAGCAGGAAGAGTGAGGTTGCTGAGTGACGTAAAAGTTCATTGGTTCTCAGTAGCTAGGGGTTTGAAGAACCTCAGTCGGGATAG
>gene=chr10_53592764-53593088; species=rheMac
AAATAGAAATCTAGGGAGGTTTTAAGCAGTGTTTCCAGGCCCTTTTCTACTTAAATAATGTTGTGATTGTCTCCTTAAAGAAAAGACTTATTGAATGCAGTGTATTAATCATGAATGGCAACAAATCTGCCCCCACAGGAGGGACCTGACTTGCTGAGTCATACACTCAAAAGCAAGAAATGACAGACTGCAACTGGAGTT---------GGGCCTTGTACAAAGGTGTCCTATGAATTGAGCAGGAAGAGTGAGGTTGCTGAGTGACTTAAAAGTTCATTGGTTCTCAGTAGCTAGGGGTTTGAAGAACCTCAGTAGGGATAG
>gene=chr10_53790298-53790622; species=hg19
GGATATGGCATATCAGGATGCTTCTAATTAAGTGatattgaaggtcgaaggaagttagagctaacagtttggcagcaagggaagaaacagaggaactcagaagtcagcgatgggaagtgaccatgtaagagtggctgcgtgcttcagttatcacataggacacgaccatgctatgactcagcacaatcaatcactgatgtgaataataatgactccaggtcaatttgaaaaagttaaatGCACCCATAAGATGTAGTTTAAAAATTAAAATGAGCATAAATGTATAAATGCATTTCAACCAAATCAATTAAAAAGGAAGAGGAA
>gene=chr10_53790298-53790622; species=bosTau
GAGCTTGGCAGATTAAGATGCTGCTAGTGATATGat--------------------------------------------------------------------------------------------------ctgcatgccttagctatcccacagg-----actatgctatggcttaggacagta----actgatgttaataatgatggacccatgtcagtcagaaaaggttaaCTAGATCCCAGAGATGTTGTTTAAAAAGTAAAACGAATATTACAGTATAAATGCATTTTAACCA----ATTTAA----AATAAAGGA
>gene=chr10_53790298-53790622; species=calJac
GCATATGGCATATTGCGATgctgctagtgaagtgatattgaaggtttaaggaagttagagctaacagtttggcagcaaggaaagaatcaggagaactaagaagtcagcagtggggaatgaccacataagagtagtggcatgcttcagttatcatacaggacatgaccatgctatgactcagtataataa----ctgttgtgaataataatgaatccaggtcaatttgaaaaagtcaaatacatcagtatgatgtagtttaaaaaTTAAAATGAGCATAATTGCATAAATGCATTTTAACCAAATCAATTAAAAAGGAAGAGGAA
>gene=chr10_53790298-53790622; species=canFam
GGT--TGGCATCG--GGATGGTGCTAGCAATGTGGT--------------GAAGTCAGATCCAGTAGTTTGGTGTCCAGGAAGGAAAGATGAAAAGTGGAAAATCAGTCCAGGACATTGACCATGGAAAACCACTCGTGAGTGTCAGTTAGCACAGGGGATGTGACCATCCTGCAGCTCGTGACAATG----AGGGACGTGACTGGTGATGCAAC-AGGTCAGTCAGACGAGTTTGAATATATCCTATAAA---TGCTTGAAAGGTAAAAAGGGCATTGTGGTATCAATCCATTGCAATCAAACCAGTTAAAGAGGGAAAGGAA
>gene=chr10_53790298-53790622; species=equCab
GGGCATGGCATATTGGAATGCCGCTAAGGATATGACAATTAAGGTTGAGAGGAATCAGACCTAACAGTTTGGCAGCAGGGAAAGAAACATAAAAAGC---AAATCGGTCATGGGGGCTGACCATGTAAAACCATCTGTGTGcctcagttaccacacaggatttgactatgctgtgactcaggacaata----agggatgtgaataatgatgaacccagatcagtcagagaaggttaaatatgtctcacagatgttgtttaaaaagcaaaatgagtattaccatataaaagcattttaaccaaatcacttaaaaaggaaaaggaa
>gene=chr10_53790298-53790622; species=gorGor
GGATATGGCATATCAGGATGCTGCTAATTAAGTGatattgaaggtcgaaggaagttagagctaacagtttggcagcaagggaagaaacagaggaactcagaagtcagcgatgggaagtgaccatgtaagagtggctgcatgcttcagttatcacata-gacatgaccatgctatgactcaggacattaa----ctgatgtgaataataatgactccaggtcaatttgaaaaagttaaatGCACCCATGAGATGTAGTTTAAAAATTAAAATGAGCATAAATGTATAAATGC-TTTCAACCAAATCAATTAAAAAGGAAGAGGAA
>gene=chr10_53790298-53790622; species=panTro
GGATATGGCATATCAGGATGCTGCTAATTAAGTGATATTGAAGGTCGAAGGAAGTTAGAGCTAACAGTTTGGCAGCAAGGGAAGAAACAGAGGAACTCAGAAGTCAGCGATGGAAAGTGACCATGTAAGAGTGGCTGCATGCTTCAGTTATCACATAGGACATGACCATGCTATGACTCAGGACAATAA----CTGATGTGAATAATAATGACTCCAGGTCAATTTGAAAAAGTTACATGCACCCATAAGATGTAGTTTAAAAATTAAAATGAGCATAAATGTATAAATGCATTTCAACCAAATCAATTAAAAAGGAAGAGGAA
>gene=chr10_53790298-53790622; species=papHam
GGATATGGCATATCAGGATgctgctagttaagtaatattgaaggtcaaaggaagttagagctaacagtctggcagcaagggaagaaacaggggaactTGGAAGTCAGCGATGGGCAGTGACTATGTAAGAGTGGTTGCATGCTTCAGTTATCATACaggacatgatcatgctatgactcaggacagtaa----ctgatgtgaataataatgaatctaggtcaatttgaaaaagttaaatGCACCCATAAGATGTAATTTAAAAATTAAAATGAGCATAACTGTATAAATGCATTTCAACCAAATC----AGAAAGGAGGAGGAA
>gene=chr10_53790298-53790622; species=ponAbe
GGATATGGCATATCAGGATGCTGCTGGTTAAGTGATATTGAAGGTCAAAGGAAGTTAGAGTTAACAGTTTGGCAGCAAAGAAAGAAACAGAGGAACTCAAAAGTCAGAGATGGGAAGTGACCATGTAAGAGTGGctgcatgcttcagttatcacataggacatgaccatgctatgactcaggacaataa----ctgatgtgaataataatgactccaggtcaatttgaaaaagttaaatGCACCCATAAGATGTAGTTTAAAAATTAAAATGAGCATAAATATATAAATTCATTTCAACCAAATCAATTAAAAAGGAAGAGGAA
>gene=chr10_53790298-53790622; species=rheMac
GGATTTGGCATATCAGGATGCTGCTGGTTAAATAATATTGAAGGTTGAAGGAAGTTAGAGCTAACAGTCTGGCAGCAAGGGAAGAAACAGGGGAACTTGGAAGTCAGCGATGGGAAGTGACTATGTAAGAGTGGCTGCATGCTTCAGTTATCATACAGGACATGATCATGCTATGACTCAGGACAGTAA----CTGATGTGAATAATAATGAATCCAGGTCAATTTGAAAAAGTTAAATGCACCCATAAGATGTAGTTTAAAAATTAAAATGAGCATAACTGTATAAATGCATTTCAACCAAATC----AAAAAGGAGGAGGAA
>gene=chr10_53973295-53973619; species=hg19
AGGGACATAGGATGTGCTTTGTTGCTCATTAGGGAAAAAAGAGCCATTTATCTCACTGGACTTGTGGGGATTGGGAGCAGGAAGCTGGGTTCAACTAAGTAGCTTAGTAGAGCCATCCGGCTTCCAGGAATGGGATAGTCACTACAGAGATGGAGCAGGACTCTGACTCAGCAGTGGGAGAGACTGGAAGAGAGGCAGTGGCTACTGTGAAAGAACACACCAACCACAGAGCAGAGACAAATCCTTTAGGTAGCTGTCTTTTGAAATTCACTTTGTATTCTACCTCTATGTAAATGTAAATGTTAAGTGCCTCCATTATAAATA
>gene=chr10_53973295-53973619; species=bosTau
ATGGGCATATGATGTGCCTTATGGCTCCTTACAAAGGG-AAACCCACCATTCCTATTGGAT-TGTGGGTGCTAAGGGTGTGTGGACAGGCTCATATAAGCAGCTCAG---TGCCATCTTGTTTCCAGAAGTGGAG-ACTCACTGCAGGGATGGGGTAGGAGCTC--CTGTGAAGTGAGAGTGACTGAGGGAAGGGCAATGGCCACTGAGGAAAAGTATGCCCCCTA-GGAGTTGAGGCCAATCTTGTAGGTAGCTGTCTTTTGAA-----------------------------------CATTGAATGGCTGTGttataaaaa
>gene=chr10_53973295-53973619; species=calJac
ATGGAAATAGGATGTGCCTTGTAGCTCAGTAGGGAAAAAAGAGCCACTTTTCTCATTGGACTTGTGGGGATTGGGAACAGGCAGCTGGGTTCAACTAAGTAGCTGAGCAGAGCCATCTTGCTTCCGGGAATGGAATAGTCGCTAC-GAGGTGGAGCTAGACACTGACTCAGCAGTGAGAG------GAAGAGAAGCAGCAGCCACTGAGGAAGAGCACATCATCTACAGAGCAGATACAAATCCTTTAGGTAGTTGTCTTTTGAACTTCACTTTATATTCTACCTCTG------TGGAAATGTTAAGTGCCTCCATTATAAATA
>gene=chr10_53973295-53973619; species=canFam
ATGGGCACA---------GGCTGGCTCATCAGG------------TTCCTCCTCGTGGGAC------------GGGGTGGCCACG-GGGCCCAGCTAGGCCTTGTAT---GGCCGTCTGGTTTCCAGGCACAGAGCTCTCCCCACAGGGA-GGGGCGGACACCTGACTTGTCTGA--GAGAGGCCG----------------------------------------CGGAGTAGAGGCAGGTC--------------CTCTGGAAG----------GTTCAACTTCCGTGTAAA------TGTTACATGGCTCAGttatttaaa
>gene=chr10_53973295-53973619; species=equCab
ATGGGCATACGATGTGCTTGGTGGCTCATTAGAAAGGA-AGAGCCACCTTTCCCATTGGAT-TGTGGGTGCTCGGGGTGGGCAGGTGGGCTTATAGAAGCAGCTTAG---CGCCATCTTGTTTCTGGAAATGGAGCAGTCACTCCAGTGATGGAGCAGGGACCTGGCTTAGCAGG--GAGAGGCTG--CAGGGGGTACTGGCC-CTGTGGAAGAGCAGGCCATCTACAGAGCAGAGACGAATCCTTCACGCAGTCGTCTTTAGAAGTTCACTTCATATTCTATCTCTATGTAAA------TATTAAATGGCTCCATTAT---GA
>gene=chr10_53973295-53973619; species=gorGor
AGGGACATAGGATGTGCTTTGTCGCTCATTAGGGAAAAAAGAGCCACTTATCTCACTGGACTTGTGGGGATTGGGAGCAGGAAGCTGGGTTCAACTAAGTAGCTTAGTAGAGCCATCCTGCTTCCAGGAATGGAATAGTCACTACAGAGATGGAGCAGGACTCTGACTCAGCAGTGGGAGAGACTGGAAGAGAGGCAGTGGCTACTGTGAAAGAACACACCAACTACAGAGCAGAGACAAATCCTTTAGGTAGCTGTCTTTTGAAATTCACTTTGTATTCTACCTCTGTGTAAATGTAAATGTTAAGTGCCTCCATTATAAATA
>gene=chr10_53973295-53973619; species=panTro
AAGGACATAGGATGTGCTTTGTTGCTCATTAGGGAAAAAAGAGCCATTTATCTCACTGGACTTGTGGGGATTGGGAGCAGGAAGCTGGGTTCAACTAAGTAGCTTAGTAGAGCCATCCTGCTTCCAGGAATGGAATAGTCACTACAGAGATGGAGCAGGACTCTGACTCAGCAGTGGGAGAGCCTGGAAGAGAGGCAGTGGCTACTGTGAAAGAACACACCAACCACAGAGCAGAGACAAATCCTTTAGGTAGCTGTCTTTTGAAATTCACTTTGTATTCTACCTCTATGTAAATGTAAATGTTAAGTGCCTCCATTATAAATA
>gene=chr10_53973295-53973619; species=papHam
ATGAACATAGGATGTGCTTTGTCACTCATTAGGGAAAAAAGAGCCACTTATCTCATTGGACTTGTGGGGATTGGGAGCAGGCAGCTGGGTTCAACTAAGTAGCTTGGTAGAGCCATCTTGCTTCCAGGAATGGAATAGTCACTGCAGGGATGGAGCAGGGCTCTAACTCAGCAGTGGGAGAGACTAGAAGAGAGGCAGTGGCTACTGTGAAAGAGCACCCCAACCACAGAGCAGAGATAAATCCTTTAGGTAGCTGTCTTTAGAAATTCACTTTGTATTCTACCTCTATGTAAATGTAAATGTTAAGTGCCTCCATTATAAATA
>gene=chr10_53973295-53973619; species=ponAbe
------------------------------------------------------------------------------------------------------------------------------------------------------------------------------------------------------------------------------------------------------------------------------------------------------------------------------------
>gene=chr10_53973295-53973619; species=rheMac
ATGAACATAGGATGTGCTTTATCATTCATTAGGGAAAAAAGAGCCACTTATCTCATTGGACTTGTGGGGATTGGGAGCAGGCAGCTGGGTTCAACTAAGTAGCTTGGTAGAGCCATCTTGCTTCCAGGAATGGAATAGTCACTGCAGGGATGGAGCAGGGCTCTAACTCAGCAGTGGGAGAGACTAGAAGAGAGGCAGTGGCTACTGTGAAAGAGCACCCCAACCACAGAGCAGAGATAAATCCTTTAGGTAGCTGTCTTTAGAAATTCACTTTGTATTCTACCTCTATGTAAATGTAAATGTTAAGTGCCTCCATTATAAATA
>gene=chr10_54103225-54103549; species=hg19
gatgaCATTCTTCAGAGGTCTTCCTTCTGAAGAAGCAAAAAATTCTAGGTTATAGTCCTTATTCTCTGGGAAAAAAATATTATGAAGACCTTTTATTTCGTATTTATTTTCCCTGTATATTTTGCAAAACTGAGAGCCCTAGGCATCATGACTCCCTAGGATGACTTGCAGAATAAAACTGACTCAGCATCTTCAGAAATGTATGGGCTCGAACTTTCTGAATAGTAAAACATTTGGTTAACTTCTTAAATCAAGATAGATTCACATGTACATGACATTACACAAAGCAAATCCGTTCTGAGATGGAGTCTTATAACCTAGGCT
>gene=chr10_54103225-54103549; species=bosTau
-------TTCTGCAGAGACCCTCTTTCTGAATGAGCAAACACTTCTAGGCTGTAGTCCTTTCTCTCAGAG-AAAAAATATGGTAAAGGATCGTCA-TTCATATTTACTTTACCTGTATGTTTTAAGAAAC--AAAGTTTTAGACATGGTGACTCTCTAGAATGATTTGCAAAATAAAA------CAGCATTTTCAGCACTTTACGGACTC-AACTTTCTG-AAAGTAAAAATCTTGGATAACTTTTTAAATTGAGATAGATATACATATTCATGACATTATGCAAAGGAAATCCTTTCAGACGTGGAGACCTAGGACTCA-GCT
>gene=chr10_54103225-54103549; species=calJac
aatgaCATTCTCCAGAGGTCTTCCTTCCAAAGAGGCAAAAAATTCTAGGTTATAGTCCTTATTCTGTGGGGAAAAAACATGATGAAGACCCTTTATTTCATATTTATTTTAGCTGTATATTTTGC--AACTGAGAGTTCTAGGCATGGTGACTCCCTAGGATGACTTGCAGAATAAAACTGACTCAGCATCTTCAAAAATGCATGGGCTCAAACTTTCTGAATACTAAAACATTTGGT--------TAAATCAAGATAGATTCACATGTACCTGACATTACACAAAACAAACCCATTCTGAGATGGAGTCTTATAAACTAGGCT
>gene=chr10_54103225-54103549; species=canFam
gatgaGATTGTCCAGAGGTCTTCCTTCCGAAAAGACAGAAGCTTCTGAGTTATGGTCTTTACTCTCCAGA-AAGTCATAAGGCAAACAATCTTCA-TTCACGTAGGTTCTATGTGAATATTGGGGGAAACTGAGAGTTTTAAGTCTGGAAACTCCCTAGAATGACTTGCAAACTAAAACCTACTCCGCACCTTCTGAACGTCACGGGCTGTAATTTTCTG-AACATAA-AAGCTCAGATAAGCCCTG-----AAGTCAGATACATGTGCTCGTGACATTATCCAAAGGAGTCCC--------------CCTCGGAATTCCAGCT
>gene=chr10_54103225-54103549; species=equCab
gatgatATTCTCCAGAGATCCCCTTTCTGAATAGGCAAAAACTTCTCGGTTATAGTCCTTACTCTCTAGG-AAATACTATGGTAAAGAACCTTCA-TTTGTATTTGTTTTACCTGTATGTTGTGGCAAAC--AGAGTTTTAGACATGGTGACTCCCTAGAATGACTTGGAAAATAAAACGTAACCAGCATCTACAGAACTATATGGGCTCTAACTTTCTG-AAAGTGAAAAGCTTCGACAGCTTCTTACATCAAGATAGATACACATATTCATGACAATATACAAAGGAAACCCATTCAGACATGGAGTCCTAGAACTCAGGTT
>gene=chr10_54103225-54103549; species=gorGor
gatgaCATTCTCCAGAGGTCTTCCTTCTGAAGAAGCAAAAAATTCTAGGTTATAGTCCTTATTCTCTGGGAAAAAAATATTATGAAGACCTTTTATTTCGTATTTACTTTCCCTGTATATTTTGCAAAACTGAGAGCCCTAGGCATCATGACTCCCTGGGATGACTTGCAGAATAAAACTGACTCAGCATCTTCAGAAATGTATGGGCTCGAACTTTCTGAATAGTAAAACATTGGGTTAACTTCTTAAATCAAGATAGATTCACATGTACATGACATTACACAAAGCAAATCCATTCTGAGATGGAGTCTTATAACCTAGGCT
>gene=chr10_54103225-54103549; species=panTro
gatgaCATTCTCCAGAGGTCTTCCTTCTGAAGAAGCAAAAAATTCTAGGTTATAGTCCTTATTCTCTGGG-AAAAAATATTATGAAGACCTTTTATTTCGTATTTATTTTCCCTGTATATTTTGCAAAACTGAGAGCCCTAGGCATCCTGACTCCCTAGGATGACTTGCAGAATAAAACTGACTCAGCATCTTCAGAAATGTATGGGCTCGAACTTTCTGAATAGTAAAACATTTGGTTAACTTCTTAAATCAAGATAGATTCACATGTACATGACGTTACACAAAGCAAATCCATTCTGAGATGGAGTCTTATAACCTAGGCT
>gene=chr10_54103225-54103549; species=papHam
gatgaCATTCTCCAGAGGTCTTCCTTCCGAAGAAGCAAAAAATTCTAGGTTATAGTCAATATTCTTTGGG-AAAAAATATTATGCAGATCTTTTATTTCGTATTTATTTTACCTGTATGTTTTGCAAAACTAAGAGTTCTAGGCATGATGACTCCCTACGATGACTTGCAGAATAAAACTGACTCAGCATCTTCAGAAATGTATGGGCTCGAACTTTCTGAATAGTAAAACATTTGGTTAACTTCCTAAATCAAGATAGATTCACATGTACATGATGTTACACAAAGCAAACCCATTCTGAGATGGAGTCTTATAACCTAGGCT
>gene=chr10_54103225-54103549; species=ponAbe
aatgaCATTCTCCAGAGGTCTTCCTTCTGAAGAAGCAAAAAATTCTAGGTTATAGTCCTTATTCTCTGGG-AAAAAATATTATGAATACCTTTTTTTTCGTATTTATTTTACCTGTATATTTTGCAAAACTGAGAGTCCTAGGCATCATGACTCCCTAGGATGACTTGCAGAATAAAACTGACTCAGCATCTTCAGAAATGTATGGGCTCGAACTTTCTGAATACTAAAACATTTGGTTAACTTCTTAAATCAGGATAGATTCACATGTACATGACATTACACAAAGCAAATCCATTCTGAGATGGAGTCTTATAACCTAGGCT
>gene=chr10_54103225-54103549; species=rheMac
gatgaCATTCTCCAGAGGTCTTCCTTCCGAAGAAGCAAAAAAGTCTAGGTTATAGTCCTTATTCTTTGGG-AAAAAATATTATGCAGATCTTTTATTTCGTATTTATTTTACCTGTATGTTTTGCAAAACTAAGAGTTCTAGGCATGATGACTCCCTACGATGACTTGCAGAATAAAATTGACTCAGCATCTTCAGAAATGTATGGGCTCGAACTTTCTGAATAGTAAAACATTTGGTTAACTTCTTAAATCAAGATAGATTCACATGTACATGATGTTACACAAAGCAAACCCATTCTGAGATGGAGTCTTATAACCTAGGCT
>gene=chr10_58297762-58298086; species=hg19
gggtactctatcacaTTTAACCATTCAGATGATATATGTTGAACTAAAGCAAGggcctttgtagccatgtcatccagtcattagatgtgagctgcagccacatctaatgaggcataaccttgggaaaggttgctctctttggctaaatggaatttccagagtgactcagctatgagtcatcagaaagcaaaaattctggcagcctgaggaaggagtatttcagtcttaaagtggagatctgggcaccacatttacaacacgcaacacaCACACACACACGGAAACCCCCTACACACTCTGATTTGTGCACTGTGCTAATATTTT
>gene=chr10_58297762-58298086; species=bosTau
-----------------------------------------------------------------------------------------------------------------------------------------------------------------------------------------------------------------------------------------aagagttggacatgactgtgacttagca----------------------------tgcaca-----------------caCACATATTTT
>gene=chr10_58297762-58298086; species=calJac
gagtactctatcacaTTTAACCATTCAGATGATATATGTT----TAAAGCAAGggcctttgtagccatgccatccagtcattagatgtgagctgcagcca---gtaatgaggcataactttgagaaaggttgctctctttggctaaatggactttccatagagtgacagctatgagtcatcagaaagcaaaaatcctggcagtctgagga---agtatttcagtattaaggtagaggtctggacaccacatttacaacacaca--------ccacaCGCAGAAACCTACTACACACTCTGATTTATGTGCTTTGCTAATATGGT
>gene=chr10_58297762-58298086; species=canFam
CAACAACATGCCACACTTG-CCCTTCTGAGGACATG-GATGACCTGAGG-AAGGA------------------CCAGTCATTGGAAGAGAGCTGCTGGCC---ACAGGGGGACACAACCACAGCACAAGTAGCTCTTCTTGCCTACAAGGAATTTCCACAGAGACTCAGATTTGAGTCATCAGAAGCCAAAAGTCCTAGAAG-TTGAGTAAGATGTGTCTCAGTGCTGAGCTGGC-ATCTGGGAATCACA--------------------------------------ACACACACGCTGATTTGTGCATTGCACATGCATGGT
>gene=chr10_58297762-58298086; species=equCab
aaacaatatatcacaCTTATTCTTTCAGATGATATGTGTTGAAttgaagcaaggacctttgta-ccatattatccagtcaccggatgtgagctgctgcca---gcagtgcaatacaaccttggcagaagtagctccttttgcctgaaaggaatttccagagagactcagctttaagtcatcagaagccaaaagttctggcagcctgggtaagaaatgtcttggtcctaaggtggagatctgggaattacatttactataCAGA--------------------------CACCTACCCTGATTTGTGCATTGCACACATGTCAT
>gene=chr10_58297762-58298086; species=gorGor
------------------------------------------------------------------------------------------------------------------------------------------------------------------------------------------------------------------------------------------------------------------------------------------------------------------------------------
>gene=chr10_58297762-58298086; species=panTro
cggtactctatcacaTTTAACCATTCAGATGATATATGTTGAACTAAAGCAAgggcctttgtagccatgtcatccagtcattagatgtgagctgcagccacatctaatgaggcataaccttgggaaaggttgctctctttggctaaatggaatttccagagtgactcagctatgagtcatcagaaagcaaaaattctggcagcctgaggaaggagtatttcagtcttaaagtgaagatctgggcaccacatttacaACACGCAACACACACACACACACGGAAACCCCCTACACACTCTGATTTGTGCACTGTGGTAATATTTT
>gene=chr10_58297762-58298086; species=papHam
gagtactctatcacaTTTAACCATTCAAATGATATATGTTGAACTAAAGCAAGggtctttgtagccatatcatccagtcattagatgtgagctgcagccacatctaatgaggcataaccttgagaaagtttgttctctttggctaaatggaatttccagagtgactcagctatgagtcatcagaaagcagaaatcctggcagcctgaggaaggagtatttcagtcttaaggtggagatctgggcaccacatTTACAacacgcaacacacacacacacacaGAAACCCACTACACA--CTGATTTGTGCACTGTGCTAATATTGT
>gene=chr10_58297762-58298086; species=ponAbe
gagtactctatcacaTTTAACCATTCAGATGATATAT----aacTAAAGCAAGggcctttgtagccatgtcatccagtcattagatgtgagctgcagccacatctaattaggcataaccttgggaaaacttgccctctttggctaaatggaatttccagagtgactcagctatgagtcatcagaaagcaaaaattctggcagcctgaggaaggagtatttcagtcttaaggtggagatctgggcaccacatTTACAacacacaacacacacacacacacaGAAACCCACTACACACTCTGATTTGTGC-CTGTGCTAAT-----
>gene=chr10_58297762-58298086; species=rheMac
gagtactctatcacaTTTAACCATTCAGATGATATATGTTGAACTAAAGCAAgggcctttgtagccatatcatccagtcattagatgtgagctgcagccacatctaatgaggcataactttgagaaaggttgctctctttggctaaatggaatttccagagtgactcagctatgagtcatcagaaagcagaaatcctggcagcctgaggaaggagtatttcagtcttaaggtggagatctaggcaccacatttacaACACGCA--ACACACACACACACAGAAACCCACTACACACTCTGATTTGTGCACTGTGCTAATATTGT
>gene=chr10_59063355-59063679; species=hg19
ataaaaataaaagtttatatttGCACCGTGTTTTTATTTCTGTTATACCAGTTGATTTTAGTCTAATAAATTTATGAGGAAAATTTAAACAAAAATGTGTTTCCCAAGAACGTTTATATTTGCCTCTACCAAGTGGCCTCTGTGTTTCCCAGTAGGGATGCTGACTCAGCAAAATCAGCATTCATGACTCTAGTTGTCCAATATAGGGAGACAAAATGGCCAATTTAAGTCATTGTGCTTTGTCTTTCTCTcacagacagacagacacacacgcacacacaaacacatgcacacaAAGAAATGATAAGGTTCAATGAAATACTC
>gene=chr10_59063355-59063679; species=bosTau
ATGTGTATAATAGT---------------GTTTTCATTTCCAGTATAACGTTTGATTTTATCCTCATCAATTTGTGAGGAAAATTAAAACAAAAATGTGTTTTCCAAACAGATTTATATTTGAATTTAACAATTGAACCTAGTGTTTCCCAGCAGCGATGTTGACTTAG-----CAAGTATACAGGACACTGGTTGTCCAATCTAAGGAGATTAAATGGCCAGTTTAGCTCACTGAGTTac-------------------acacacacacacacacacacac----------aAAAAGAATCTTCAAGATTCATTGAAATAACC
>gene=chr10_59063355-59063679; species=calJac
ATAAAAATAAAAGCTTATATTTACCATGTTTTTTTCTTTCTGTTATACCAGTGGACTTTATTCTAATAAATGTATGAGGAAAATTTAAACAAAAATGTGTTTTTCAAGTAGATTTATATTTGCCTTTACCAAGTGGCCTCTGTGTTTCCCAGTAGAAATGTTGACTTAGCAAAATCAGTGTTCAAGACACAGATTGTCCAATATAGGGAGACAAAATGGCCAATTTAATTCACTGTACTTTGTCTCTCTCTcacagacacacagacacacacacacacacacacacacacacacacacaAATGATAAGGTTCAGTGAAACACTC
>gene=chr10_59063355-59063679; species=canFam
AAATGTGTAATACTTAATAGTTTAACAGTGTTTTCATTTATAGTGTACCAAATGGCTTTAATCTCACAAATTTGTGAGAAACCTCTAACCAAAAGTGTATTTT-CTGATTAGTGTATATTTGAGTTCACCACTCTGCTTCACTGTTTCATGGTGGTACAGTTGACTCAAC---ACAGGTGCTCAGGATGCTAGTTGCTC---------TGTCTCTGTGGCCAGTTTAACTCACTGAGCTTT-------------------ACTGACCCCCCCCTCCCCCCACTC--------CTTAAGAAACTATAAGATTCAATGAAATAGTT
>gene=chr10_59063355-59063679; species=equCab
ACATGTATAACAGCTTATAGTTTAACAGTGTTTTCATTTCTAGTATACCATTGAATTTTATCATCATAAATTTGTGAGGAAAATTTAACTTAAAATGTGTTTC-CAAATAGATTTGTATTTGCCTTTACCAGTTAGTCTCAGTGTTTCCCAGTGGTGATGACGACGCAGC---ACAAGTGTTCAGGACATGGGTTGTTCAACTTAAGGAGACTAAATGGCCAACTTAACTCACTGAGCTTT-------------------ACACACACAAACACACACACGCTC--------ATTAAGAAACTATAAGGTTTGCTGAAATAG-T
>gene=chr10_59063355-59063679; species=gorGor
------------------------------------------------------------------------------------------------------------------------------------------------------------------------------------------------------------------------------------------------------------------------------------------------------------------------------------
>gene=chr10_59063355-59063679; species=panTro
ataaaaataaaagtttatatttGCACCGTGTTTTTATTTCTGTTATACCAGTTGATTTTAGTCTAATAAATTTATGAGGAAAATTTAAACAAAAATGTGTTTCCCAAGAACATTTATATTTGCCTCTACCAAGTGGCCTCTGTGTTTCCCAGTAGGGATGCTGACTCAGCAAAATCAGCATTCATGACTCTAGTTGTCCAATATAGGGAGACAAAATGGCCAATTTAAGTCATTGTGCTTTGTCTTTCTCTcacagacagacagacacacatgcacacacaaacacatgcacacaAAGAAATGATAAGGTTCAATGAAATACTC
>gene=chr10_59063355-59063679; species=papHam
AGAAAAATAAAAGTTTATATTTGCACTGTGTTTTTATTTCTGTTATACCCGTTGATTTTATTCTAATAAATTTATGAGGAAAATTTAAACAAAAATGTGTTTCCCAAGTATATTTATATTTGCCTCTACCAAGTGGGCTCTGTGTTTCCCAGTAGGGATGCTGACTTAgc----------------------------------------------------------------------------------------------------------------------------------------------------------
>gene=chr10_59063355-59063679; species=ponAbe
ATAAAAATAAAAGTTTATATTTGCACTGTGTTTTTATTTCTGTTATACCAGTTGATTTTATTCTAATAAATTTATGAGGAAAATTTAAACAAAAATGTGTTTCCCAAGAACATTTATATTTGCCTCTACCAAGTGGCCTCTGTGTTTCCCAGTAGGGATGCTGACTTAGCAAAATCAGGGCTCATGACACTAGTTGTCCAATATAGGGAGACAAAATGGCCAATTTAATTCATTGTGCTTTGTCTTTCTCTcacagacagacagacacacacacacacacaaacacactcacacaAAGAAGTGATAAGGTTCAATGAAATACTC
>gene=chr10_59063355-59063679; species=rheMac
ATAAAAATAAAAGTTTATATTTGCACTGTGTTTTTATTTCTGTTATACCCGTTGATTTTATTCTAATAAATTTATGAGGAAAATTTAAACAAAAATGTGTTTCCCAAGTATATTTATATTTGCCTCTACCAAGTGGGCTCTGTGTTTCCCAGTAGGGATGCTGACTTAGCAAAATCAGTGTTCAGGACACTGGTTGTCCAATATAGGGAGACAAAATGGCCAATTTAATTCACTGTAGTTTGTCTTTCTCTcacagacagacacacacacacatacacacacacacacacacacacaGAAATGATAAGGTTCAATGaaaaa---
>gene=chr10_60727247-60727571; species=hg19
AAGATCTAGCACCTCGGGTTGTCTAATGATAAAGCCTGAATGCATAAATGCCATAATAACTCTGTCAATGGCTCTGGACTCACACACCTCAGGGAACTGCAATTAAACTCTGCTGAGTCACAGATGCCCTGCCTGGAGAGTCGTGTGCCTTCTCAGCATCCCTGTAACCTCCTCTGTCCCCAGGTTCACAGCTCCCCTACTCAGAGGCTCTCGGCTCCTCCCTCTGCGGCTGCAGGCTGCTCTCTCTGTCCCTGCCCGCTGGCCTAGTGGGTGGTGACACAGCACGGTGCATTCCTGCAGGCAGGCTCAGGCCCCTGTGTAGTT
>gene=chr10_60727247-60727571; species=bosTau
AAGATCTAGCACC------------ACTAAGAGGTCCTGAGGCATAACTGACATGATAACCATGCCTGGGCCTCAGAACT-CCA--CCCAAGGGATCTGCCACTGACCTCTGCAGAGTCACAGATGTGCTG-GGGGAAGGTCGCGCGCCCTCTCAGCACTCCCTTAACCTTCTCCA-ACAGAGGTTCACAGCCCCCTCATGCAGGGG-------------------CGGCTTTAGGCTGCTTTCTCAGTCTTGGTCCTTGTCTATTGGGGGGTGGGCAGAAGCGCAGTGTGTCCCAGCCTGGTGCATTCAGCTCCCAGGTACGC
>gene=chr10_60727247-60727571; species=calJac
AAAGTCTAGAACCTGGAATTTTCTAATGATAAAGGCCGAATGCATAAGTTCCATGGTAATTCAGCCTGCGGTTCTGTACTCACACCCCGCAGAGCTCTGCCATTAAACTCTGCTGAGTCACGGATGCCCTGCCTG--GAGTCCTGCGCCTTCTCAGCATCCCTGTAACCTCCTCTGCCCGCAGGTTCACAGCTCTCCTATTCAGAGGTTCTCGGCTCCTCCCTCC-CAGCTACAGGCTGTTCTCTTGGTCC-GACCCGCTGGCCTAGTGGGTGGTGACACAGTGCGGTGGGTTTCTGCAGGCA-GCTCAGACCCCTGTGCGCTT
>gene=chr10_60727247-60727571; species=canFam
AAGATCTAGCACCCAGGATCTTCTAACTAGGTAGCCCGGAAGCGTTACTGACGTGTTAACTGTGCCTGGGCTTCTAGACTCCCA--CCCGAGGTCTCTGCCGTTGATCCCTGCCGAGTCACAGATCCCCAGCTTGGAGAGCC-----------AAGCATCCCCTTAACCTCCTCTG-CTGGAGGTTCGCAGCCCCTCCACGTAGGCGCTCTTCGCTCG-------GCGGCTGCGGGCTGCTTTCTCCGCCTGGG-------CCAGCGCAGGGCACTGGGCAGCGCGGCG-GTCCCCGCGCACCGCCTAGCGCCCCCGGGAATCG
>gene=chr10_60727247-60727571; species=equCab
AAGATCTAGCACCTAGGTTTTTCTAACTATGAGGTCTGGAAGCGTAAGTGACGTG-AAACCGTGCCTGGGCCTCCGGACTCCCA--CCTGAGGGCTGTGCCGTTGACCTCTCCTGAGTCACAGATCTCCTGCCTGCAAGGCCGCGCGCCTTCTCAGCATTCCCTTCACCTCCACTG-ACGGAGGTCCACAGCCCCCCGACGCGGGGGCTCTCGGCACG-------GAGGCTGCAAACCGCTGTCTCCCCCGTGGCCCCTTTCCAGCGCGGGGGGCGCCGCAGCGCTGTGCGCCCCCGCGCGGTGTGGCGCGCCC------AGGC
>gene=chr10_60727247-60727571; species=gorGor
------------------------------------------------------------------------------------------------------------------------------------------------------------------------------------------------------------------------------------------------------------------------------------------------------------------------------------
>gene=chr10_60727247-60727571; species=panTro
AAGATCTAGCACCTCGGGTTTTCTAATGATAAAGCCTGAATGCATAAATGCCATAATAACTCTGTCAAGGGCTCTGGACTCACACACCTCAGGGAACTGCAATTAAACTCTGCTGAGTCACAGATGCCCTGCCTGGAGAGTCGTGTGCCTTCTCAGCATCCCTGTAACCTCCTCTGTCCCCAGGTTCACAGCTCCCCTACTCAGAGGCTCTCGGCTCCTCCCTCTGCAGCTGCAGGCTGCTCTCTCTGTCCCTGCCCGCTGGCCTAGTGGGTGGTGACACAGCACGGTGCATTCCTGCAGGCAGGCTCAGGCCCCTGTGTAGTT
>gene=chr10_60727247-60727571; species=papHam
aaGATCTAGCACCTCGGGTTTTCTAATGATAAAGCCCGAATGCATACATGCCATAATAATTCTGTCAAAGGCGCTGGACTCACACACCTCAGGGAACTGCTATTAAACTCTGCTGAGTCACAGATGCCCTGCCTGGAGAGTTGTGTGCCTTCTCAGCATCCCTGTAACCTCCTCTGTCCCCAGGTTCACAGCTCCCCTACTCAGAGGCTCTCGGCTCCTCCCTCCGCGGTGGCAGGCTGCTCTCTCTGTCCCTGCCCGCTGGCCTAGTGGGTAGTGACACAGCGCGGTGCGTTCCTGCAGGCAGGCTCAGGCCCCTGCGTACTC
>gene=chr10_60727247-60727571; species=ponAbe
aaGATCTAGTACCTCAGATTTTCTAATGATAAAGCCTGAATGCACAAATGCCATAATAACTCTGTCAAGGGCTCTGGACTCACACACCTCAGGGAACTGCAATTAAACTCTGCTGAGTCACAGATGCCCTGCCTGGAGAGTCGTGTGCCTTCTCAGCATCCCTGTAACCTCTTCTGTCCCCAGGTTCACAGCTCCCCTACTCAGAGGCTCTCAGCTCCTCCCTCTGCGGCTGCAGGCTGCTCTCTCTGTCCTTGCCCGCTGGCCTAGTGGGTGGTGACACAGCACGGTGCATTCCTGCAGGCAGGCTCAGGCCCCTGTGTACTT
>gene=chr10_60727247-60727571; species=rheMac
aaGATCTAGCACCTCGGGTTTTCTAATGATAAAGCCCGAATGCATACATGCCATAATAATTCTGTCAAAGGCGCTGGACTCACACACCTCAGGGAACTGCTATTAAACTCTGCTGAGTCACAGATGCCCTGCCTGGAGAGTTGTGTGCCTTCTCAGCATCCCTGTAACCTCCTCTGTCCCCAGGTTCACAGCTCCCCTACTCAGAGGCTCTCGGCTCCTCCCTCCGCGGTGGCAGGCTGCTCTCTCTGTCCCTGCCCGCTGGCCTAGTGGGTAGTGACACAACGCGGTGCGTTCCTGCAGGCAGGCTCAGGCCCCTGTGTACTC
>gene=chr10_61408738-61408927; species=hg19
TGGCTTCTATTTGATTTGTGGAGGAACGGCCTGTGTTTTGTTTTGTGTGAAAGCTTCTGAATGGCAATTCCAAAAAAATGTGCTGAGTCATGAATCCCTAGGGAAAGAAGATTTTGACAAGAACAGGCAAAAGCTGCGACAATTATGTGATTAGGAATAACAGAGGCTCATTATTCTTCCAAATGAAGC
>gene=chr10_61408738-61408927; species=bosTau
TGGATTCTATGTGATTTGTGCAAGAACAGCGTGTGTTCCGTTCTGTGTCAAAGCTTCTGAATGGCAATTTCAGAAAAATGTGCTGAGTCATGAATCCCTAAGGATAAAAGATTTTGAGAAGAACGGGCAAGAACTGTGACAGTTGTACAGTTGTAGATAACCGAGGTTTATTCTC---CTAAATGAGAC
>gene=chr10_61408738-61408927; species=calJac
TGGCTTCTATTTGATTTGTAGAGGAACAGCCTGTGTTTTGTTTTGTGTCAGAGCTTCTGAATGGCAATTCCAGAAAAATGTGCTGAGTCATGAATCTGTAAGGAAAGAAGATTTTGACAAGAACAGGCAACAGCTGTGACAGTTATATGATTAGGGATAACAGAGGCTCATTATTCTTCTAGATGAAGC
>gene=chr10_61408738-61408927; species=canFam
TGAATTTTATTCGATTTGTGGAAGAACAGCTTG--TTTTGTTTTGTGTCAGAGCCTCTTAATGGTAATTCCAGAAAAATGTGCTGAGTCATGAATCCCTAAGGGTAAAAGATTTTGACAAGAACGGGCATTAGCTGTGAGAACTGTACAGTTTGGCATAACAGAGACTC---ATTCCTCTACATGAGGC
>gene=chr10_61408738-61408927; species=equCab
TGGGTTCTATTTGATTTGTGGAGGAACAGCATGTGTTCTGTTTTGTGTCAGAGCTTCTGAATGGCAATTCCAGAAAAATGCGCTGAGTCACAAATCCCTACAGATGAAAGATTTTGACAAGAACGGGCAAGAGCTGTGACAGTTGCATAATTAGAGATAACAGAGGCTCCTTATTTTCCTAAATGAGGC
>gene=chr10_61408738-61408927; species=gorGor
TGGCTTCTATTTGATTTGTGGAGGAACAGCCTGTGTTATGTTTTGTGTCAGAGCTTCTGAATGGCAATTCCAAAAAAATGTGCTGAGTCATGAATCCCTAGGGA---AAGATTTTGACAAGAACAGGCAAAAGCTGTGACAGTTATGTGATTAGGAATAACAGAGGCTCACTATTCTTCCAAATGAAGC
>gene=chr10_61408738-61408927; species=panTro
TGGCTTCTATTTGATTTGTGGAGGAACAGCCTGTGTTTTGTTTTGTGTCAAAGCTTCTGAACGGCAATTCCAAAAAAATGTGCTGAGTCATGAATCCCTAGGGAAAGAAGATTTTGACAAGAACAGGCAAAAGCTGTGACAGTTATGTGATTAGGAATAACAGAGGCTCATTATTCTTCCAAATGAAGC
>gene=chr10_61408738-61408927; species=papHam
TGGCTTCTATTTGATTTGTGGAGGAACAGCCTGTGTTTTGTTTTGTGTCAGAGCTTCTGAATGGCAATTCC-AAAAAATGTGCTGAGTCATGAATCCCTAAGGAAAGAAGATTTTGACAAGAACAGGCAAGAGCTGTGACAGTTACGTGATTAGGAATAACAGAGGCTCATTATTCTTCCAAATGAAGC
>gene=chr10_61408738-61408927; species=ponAbe
TGGCTTCTATTTGATTTGTGGAGGAACAGCCTGTGTTTTGTTTTGTGTCAGAGCTTCTGAATGGCAATTCCAAAAAAATGTGCTGAGTCATGAATCCCTAGGGAAAGAAGATTTTGACAAGAACAGGCAAGAGCTGTGACAGTTATGTGATTAGGAATAACAGAGGTTCGTTATTCTTCCAAATGAAGC
>gene=chr10_61408738-61408927; species=rheMac
TGGCTTCTATTTGATTTGTGGAGGAACAGCCTGTGTTTTGTTTTGTGTCAGAGCTTCTGAATGGCAATTCC-AAAAAATGTGCTGAGTCATGAATCCCTAAGGAAAGAAGATTTTGACAAGAACAGGCAAGAGCTGTGACAGTTATGTGATTAGGAATAACAGAGGCTCATTATTCTTCCAAATGAAGC
>gene=chr10_62424681-62425005; species=hg19
GTTTAAAAAGAATAAGCCTTAAACCATAGAATCAATTATAAATTTTTACAGGATCGTGTTACAAAATTGAAACACAGAAAGTACTTCCTATCCCGAATGGCCAGCATGCCTCAGAGGAAAGAATGAGCATGTTGCCTATGATGACTCAGCTGCTTCCCAGCCCCATTGGGTACTCAGATTAGAaccctgtagaagtagcttaacgatgcgaaccctctgcctcctcatcaataaaatgaggacaataCCTTCTTGAGGAACACTGGGGGCACAAAACACTGttaaaaatttatttttaagcatattaatatttaaagaaatata
>gene=chr10_62424681-62425005; species=bosTau
C-----ATAGAATAAGCCTTAAGATACAGAATCAATGATAAATG-TTATGGGAACCTGTCATAAAACAGGAACACAGAAAGTGTTTCCTCTCCAGAT------------------G------GGAAGAATGTGGATTGGAATGACTCAGTAGCTCCTCAGCCCAATCAGGTGCTCAGATTGT--CCCTATGCAAGGTACCGAAGAACACCAAGCTTCTGGCTCCTCATCAACAAAATGAGAAGAAAGCTTCTCTGAGGACTGTAAGATTTATG---------------------------------ACTACTTAAAGACATGGA
>gene=chr10_62424681-62425005; species=calJac
GTTTAAAAAGAATAAGCATTAAACCACAGAATCAATTATAAATTTTCACAGGATCCTGTTACAAAATTAGAACACAGAGAGCACTTCCTATCCAGAATGGCCAGCACACCACGACAGAAAGAATGAGAATGTTGCCTATAATgacttagctgcttcccagccccagtaggtactcagattaggactctgtagaagtcacttaacaatgcgaagcctctgcctcctcatcaataaaatgagactaatacctccttcAGGAACACTGGGGGCCCAAAATACTGttaaaaaaatatttttaagtatattactatttaaaGAAATATG
>gene=chr10_62424681-62425005; species=canFam
CTCAAAAAAGAATATGCCTTAAAACACAGAATCAATGATAAATTTTTATGGGACCATGTTATAAAATAGAAACATGAAAAGTGTTTCCCATCCAGAA------------------GGAAAGAGTAGGAATGCTAATTAGAATGA----------TCCCAGTC-----AGGTGATCAGATtaa--ctctgtgcaaggtacctaagagctccaagcctctgtcttctcatcagtaaactgaaaagaaAACTGCTCTGAGTACTGCTGGAACTACAAAACACTGT-CATAATTTATTTT-ATGTTTATTGTTACCTAATGAAAT---
>gene=chr10_62424681-62425005; species=equCab
CTTAAAAAAGAATAAGCCTTACAACACAGAATCGATGACAAATGATTATGGGAGCACGTTACAAAATAGGAACACGGGAAGTTTTTCCTCTCCAGGA------------------GAGAAGAGGGAGAATGTTGACTGTGATGATGTGGTTGCTTCCCTGACCTAT-AGGTGCTCAGATTACGTCTCCGTGCAAGGTACCCAACAGC-CAGGGCCTCTCTCTCCTCATCAACGAAATGAGAAGCACGCT-CTCTGAGGACTGCTGGGGCTACAAAACACAGC-CAGGACTTCTTTTTAAGTTTATTACTATTTAAAGAAAT---
>gene=chr10_62424681-62425005; species=gorGor
GTTTAAAAAGAATAAGCCTTAAACCA-AGAATCAATTATAAATTTTTACAGGATCATGTTACAAAATTGAAACACAGAAAGTACTTCCTATCCCGAATggccagcatgcctcagaggaaagaataagcatgttgcctatgatgactcagctgcttcccagccccactgggtactcagattagaaccctgtagaagtcgcttaacgatgcgaagcctctgcctcctcatcaataaaatgagaacaataccttcttGAGGAACACTGGGGGCACAAAACACT-ttaaaaatttatttttaagcatattaatatttt-aaaaatata
>gene=chr10_62424681-62425005; species=panTro
CTTTAAAAAGAATAAGCCTTAAACCATAGAATCAATTATAAATTTTTACAGGATCATGTTACAAAATTGAAACACAGAAAGTACTTCCTATCCCGAATGGCcagcatgcctcagaggaaagaatgagcatgttgcctatgatgactcagctgcttcccagccccattgggtactcagattagaaccctgtagaagtcacttaaggatgcgaagcctctgcctcctcatcaataaaatgagaacaataccttcttgaggaACACTGGGGGCACAAAACACTGttaaaaatttatttttaagcatattaatatttaaagaaatata
>gene=chr10_62424681-62425005; species=papHam
GTTTAGAAAGAATAAGCCTTAAACCATAGAATCAATTATAAATTTTTACAGGATCATGTTACAAAGTTGGAACACAGAAAGTACTTCCTATCCAGAATGGCCAGCACGCCTCAGAGGAAAGAATGAGAATGTTGCCTATAATGACTCAGCTGTTTCCCAGCCCCATTAGGTAATCAGATTAGAaccctgtagaagtggcttaacaatgcgaagcctctgcctcctcatcaataaaatgagaacaataTCTTCTTGAGGAACACTGAGGGCACAAAACACTGtaaaaaaattatttttaagtatattactatttaaa-aaatata
>gene=chr10_62424681-62425005; species=ponAbe
GTTTAAAAAGAATAAGCCTTAAACTATAGAATCAATTATAAATTTTTACAGGATCATGTTACAAAATTGAAGCACAGAAAGTACTTCCTATCCCGAATGGCCAGCACGCCTCAGAGGAAAGAATGAGCATGTTGCCTGTGATGACTCAGCTGCTTCCCAGCCCCATTGGGTACTCAGATTAGAaccctgtagatgtcgcttaacgatgcaaagcctctgcctcctcatcaataaaatgagaacaataccttcttGAGGAACACTGGGGGCACAAAACACTGttaaaaaattatttttaagtatattaatatttaaaGAAATACA
>gene=chr10_62424681-62425005; species=rheMac
GTTTAGAAAGAATAAGCCTTAAACCATAGAATCAATTATAAATTTTTATAGGATCATGTTACAAAGTTGGAACACAGAAAGTACTTCCTATCCAGAATGGCCAGCACGCCTCAGAGGAAAGAATGAGAATGTTGCCTATAATGACTCAGCTGTTTCCCAGCCCCATTAGGTAATCAGATTAGAaccctgtagaagtcgcttaacaatgtgaagcctctgcctcctcatcaataaaatgagaacaataTCTTCTTGAGGAACACTGAGGGCACAAAACACTGtaaaaaaattatttttaagtatattactattttaa-aaatata
>gene=chr10_64529438-64529606; species=hg19
CTAGCAAAGGGCTCAGCCACCATCAGGGTCTAAAGCCAGCTATCTCATAGCCAGGGAAATCTTGCTGAGTCATCCTGGGCCCATCCAAGTCAGCTGTGACCCTGATTTTGGTTACTGGGCTTTCTTTGTGACCCAGCCTGTACCTTCTAGCCCAGTTTCTGTTAACTC
>gene=chr10_64529438-64529606; species=bosTau
TTGCCTAAGGGCTTAGCCCCTACTAGGGCCAGAAGCCAACCATCTCACAGACAGGAAAATCTGGCTGGATAATCCTGAGCCCACCCAAGTCAGCTCTAGCCCTAGTTCTGGTTGCTGAACTTTCTTGGTGACCCAGCCTTTACTTTCTAGCCCAGTTTCAGTTGCTCT
>gene=chr10_64529438-64529606; species=calJac
CTAGCAAAGGGCTCAGCCACCACCAGGGTCTAAAGCCAACTATCTCCTAGCCCAGGAAATCTTGCTGAGTCATCCTGAGCCCATCCAAATCAGCTGTGACCCTGATCTTGGTTACTGGGCTTTCTTTGTTACCCAGCCTGTACCTTCTAGCCCAGTTTCTGTTAACTC
>gene=chr10_64529438-64529606; species=canFam
CTATTTGAGGGCTTAAGCTCTGCCAGGATCTGAAGCCAAGTATCTCATGGATGGGAAAATTTTGCTAAGCAATCCTGAGCCCAT-----TCAGCTCTGACCCTAGTTTTGGTTATTGGGCTTTCTTTGTGGCCTGGTCTGCACCTTCTAAACCAGTCCCAAGTAATTT
>gene=chr10_64529438-64529606; species=equCab
CTACCTAAGGGCTTAGCCCCTGCCAGGGTCTGAAGTCAACTATCTCACAGACAGGAAAATCTTGCTGAGCAATCCTGAGCCCATCCAAGTCAATACTAACCCTAGTTTTAGTTACTGGGCTTTCTTTGTGACCCAGTCTGCAATTTCTAGCCCAGTTTCAGTCACTGT
>gene=chr10_64529438-64529606; species=gorGor
CTAGCAAAGGGCTCAGCCACCATCAGGGTCTAAAGCCAGCTACCTCATAGCCAGGGAAATCTTGCTGAGTCATCCTGGGCCCATCCAAGTCAGCTGTGACCCTGATTTTGGTTACTGGGCTTTCTTTGTGACCCAGCCTGTACCTTCTAGCCCAGTTTCTGTTAACTC
>gene=chr10_64529438-64529606; species=panTro
CTAGCAAAGGGCTCAGCCACCATCAGGGTCTAAAGCCAGCTACCTCATAGCCAGGGAAATCTTGCTGAGTCATCCTGGGCCCATCCAAGTCAGCTGTGACCCTGATTTTGGTTACTGGGCTTTCTTTGTGACCCAGCCTGTACCTTCTAGCCCAGTTTCTGTTAACTC
>gene=chr10_64529438-64529606; species=papHam
CCAGCAAAAGGCTCAG---CCATCAGGGTCTAAAGCCGACTATCTTACAGCCAGGGAAATCTTACTGAGTCATCCGGGGCCCATCCAAGTCAACTGTGACCCTGATTTTGGTTACTGGGCATTCTTTGTGACCCAGCCTGTACCTTCTAGCCTAGTTTCTGTTAATTC
>gene=chr10_64529438-64529606; species=ponAbe
CTAGCAAAGGGCTCAGCCACCATCAGGGTCTAAAGCCAGCCATCTCATAGCCAGGGAAATCTTGCTGAGTCATCCTGGGCCCATCCAAGTCAGCTGTGACCCTGATTTTGGTTACTGGGCTTTCTTTGTGACCCAGCCTGTACCTTCTAGCCCAGTTTCTGTTAACTC
>gene=chr10_64529438-64529606; species=rheMac
CCAGCAAAAGGCTCAG---CCATCAGGGTCTAAAGCCGACTATCTTACAGCCAGGGAAATCTTACTGAGTCATCCGGGGCCCATCCAAGTCAACTGTGACCCTGATTTTGGTTACTGGGCATTCTTTGTGACCCAGCCTGTACCTTCTAGCCTAGTTTCTGTTAATTC
>gene=chr10_68595946-68596270; species=hg19
acacagtccatgtttgctagccagctccagtgcagctctgTAGCCACTCCACATTTCTCTGGACTTGATACGTGCAAAACCTGCAGCATCACACTGTTTAAATTCCACAGTCCCCTGAAAGTAGGAATTTGCTGAGTCAAACAGATGCCCCATCTTAATTCTGCTTCCTTGTTTGGTGAGTCACTGACTCTTTAGCAGGAGAGTCATGTGAAGATCCATTTCTCACAATAAAACTCATAGTAAATTTCCCCAAATGGAGCTCCATTATCCTGAGTATCCAACACTCAGAACTTGATTTGGGAATGGTTTCGGCAGCAGACTGTC
>gene=chr10_68595946-68596270; species=bosTau
gcacagtccatttttaatagccagctccagtgcaccactgTGACCATCTCACATTTCCCTGGACT--TTATGTGTAAAAGCTACAATACCATGCTGCTTAAATTCCACTG-TTCCCCAGGGAAGGAATTTGCTGGGTCAAACAGATGCCCCATGTTAATTCTGCTTCATTCTTTGGTGACTCACTGCCTC--TAGCAGGAGAGTGACACAAGGATTCATTTCTCACAACAAAACTTATAGTAGATTTCCCCAAATGGAGATGCATCATCCTGAGTATCCAACACTCAGAAATTGATTTGGGAATGGCCTTGACAGCAGACTGTT
>gene=chr10_68595946-68596270; species=calJac
gcacagtccacatttgctaggcagctccagcgcacccctgCAGCCACTCCATATTTCTCTGGACTTGATATGTGCAAAATCTGCAGCACCACACTGTTTAAATCCCACAGTTCCCTGAAAGTAGGAATTTGCCGAGTCAAACAGATGCTCCATGTTAATTCTGCTTCCTTCTTTGGTGAGTCACCGACTCTTCAGCAGGAGAGTCATGTGAAGATCCATTTCTCACAATAAAACTCATAGTAAATTTCCCCAAATGGAGCTCCATCATCCTGAGTATCCAACACTCAGAACTTGATTTGGGAATGGTTTAGGCAGCAGACTGTC
>gene=chr10_68595946-68596270; species=canFam
gcatagtccacttgtaacggccagctcccctgcaccattgTAGCTACCTCACATTTCTCTGGCCTTCATGTATATAAAAACTGCAATACCACACTGCTTAAATTTCACAG-TCCCCCAAGGAAGGAGTTTGCTGGGTCAAACAGATGTTTCAATCTAATTCTGTTTCATTCATTGGTGAGTCACTGAATC--TAGCAGGAGACTGGTGTAAAAATCCATTTCTCACAACAAAAGCTATAGTAAATTTCCCCAAATGGAGAT------------GTATCCATCATTTAGAACTTGAT-TGAGAATGGCCTTGGCAGCAGACTGTC
>gene=chr10_68595946-68596270; species=equCab
gcacagtactcttacaatacccagctctggtgcaccactgTGGCCACCTCACATTTCTCCGGCCTTGGTAGGTGTGAAAACTGCAATCCCATGCTGCTTACATTCCACAG-TCCCCCAAGGAAGGAATTCACTGAGTCAAACAGATGTTTCATGTTAATTCTACTTCATTCTTTAGTGAGTCACTGACTC--TAGCAGGAGAGTGATGTAAAGATCCATTTCTCGCAACAAAACTTATAGTAAATTTCCCCAAATGGAGATGCAGCATTCTGAGCATCCA-CATACGGAAAGTGATTGGGGAATGACCTTGGCAGCAGACTA--
>gene=chr10_68595946-68596270; species=gorGor
acacagtccatgtttgctagccagctccagtgcacctctgTAGCCACTCCACATTTCTCTGGACTTGATACGTGCAAAACCTGCAGCATCACACTGTTTAAATTCCACGGTCCCCTCAAAGTAGGAATTTGCTGAGTCAAACAGATGCTCCATCTTAATTCTGCTTCCTTGTTTGGTGAGTCACTGACTCTTTAGCAGGAGAGTCATGCGAAGATCCATTTCTCACAATAAAACTCATAGTAAATTTCCCCAAATGGAGCTCCATTATCCTGAGTATCCAACACTCAGAACTTGATTTGGGAATGGTTTC-GCAGCAGACTGTC
>gene=chr10_68595946-68596270; species=panTro
acacagtccatgtttgctagccagctccagggcacctctgTAGCCACTCCACATTTCTCTGGACTTGATACGTGCAAAACCTGCAGCATCACACTGTTTAAATTCCACGGTCCCCTGAAAGTAGGAATTTGCTGAGTCAAACAGATGCTCCATCTTAATTCTGCTTCCTTGTTTGGTGAGTCACTGACTCTTTAGCAGGAGAGTCATGTGAAGATCCATTTCTCACAATAAAACTCATAGTAAATTTCCCCAAATGGAGCTCCATTATCCTGAGTATCCAACACTCAGAACTTGATTTGGGAATGGTTTCGGCAGCAGACTGTC
>gene=chr10_68595946-68596270; species=papHam
acacagtccttgtttgctagccagctccagtgcacc-CTGTAGCCACTCCACATTTCTCTGAACTTGATATGTGCAAAACCTGCAGCATCACACTGTTTAAATTCCACGGTCCCCTGAAAGTAGGAATTTGCTGAGTCAAACAGATGCTCCATCTTAATTCTGCTTCCTTCTTTGGTGAGTCACCGACTCTTTAGCAGGAGAGTCATGCGAAGATCCATTTCTCACAATAAAACTCATAGTAAATTTCCCCAAATGGAGCTCCATCATCCTGAGTATCCAACACTCAGAACTTGATTTGGGAATGGTTTTGGCAGCAGACTGTC
>gene=chr10_68595946-68596270; species=ponAbe
acacagtccatgtttgctagccagctccagtgcacctctgTAGCCACTCCACATTTCTCTGGACCTGATATGTGCAAAACCTGCAGCATCACACTGTTTAAATTCCAAGGTCCCCTGAAAGTAGGAATTTGCTGAGTCAAACAGATGCTCCATCTTAATTCTGCTTCCTTGTTTGGTGAGTCACTGACCCTTTAGCAGGAGAGTCATGTGAAGATCCATTTCTCACAATAAAACTCTTAGTAAATTTCCCCAAATGGAGCTCCATCATCCTGAGTATCCAACACTCAGAACTTGATTTGGGAATGGTTTCGGCAGCAGACTGTC
>gene=chr10_68595946-68596270; species=rheMac
acacagtccttgtttgctagccagctccagtgcacc-CTGTAGCCACTCCACATTTCTCTGAACTTGATATGTGCAAAACCTGCAGCATCACACTGTTTAAATTCCACGGTCCCCTGAAAGTAGGAATTTGCTGAGTCAAACAGATGCTCCATCTTAATTCTGCTTCCTTCTTTGGTGAGTCACCGACTCTTTAGCAGGAGAGTCATGCGAAGATCCATTTCTCACAATAAAACTCATAGTAAATTTCCCCAAATGGAGCTCCATCATCCTGAGTATCCAACACTCAGAACTTGATTTGGAAATGGTTTTGGCAGCAGACTGTC
>gene=chr10_71488024-71488348; species=hg19
AGCTTTCTTGTGGCTTTTTTCCCAAGCTACTCATCTCGTCCCTTCCTGCTTCCCCTTCCTCCAGTCCTGGTTCTTAAAGAGGCAGGACCTCTGTGaaatcagtgaatgcttgggaagctcccagcacagagcctggggcactgttagtgctcagtcactgaaagGTGTTGGGAAGGAACCTGAGTCAGCAGTGCAGCATATACGTGCAGCCTCTGCatcctgtctctgctgctcactccctgtgtgaccttgggctagttgcttcctgtgaaataggaataagaatagtccctacctcatagggccctggtgaagatcaaatta
>gene=chr10_71488024-71488348; species=bosTau
AGCTTTC-CACA-CTCTCTTTCCAAGCTAGTCTTCGTGTCCTTTCAAACTTCCTCTCTCTCCAGCTCTGCTCCTTAAAAAAGCAGGACCCTCatgaaatcagtgaatgcctggaaagcacttcgcac-aggcctggcacttggtaatggttcaggaaTGAAAAGCTGCCATCAAGGAACCTGAGTCAGCAGTTGAGGACATGTGTGGTGGCTATGTATCCCATATCCATTGCTTACTCC-----------------agtggcttccaacaaggt---aaaaataatagtatttacctcttacagtccttgtgac-atcaactta
>gene=chr10_71488024-71488348; species=calJac
AGCTTTC-TGTGGCTC-TTTCCCAAGCTGTTCATCTCATCTTTTCCTGCTTCCTCTTCCTGCAGTCCTGGTTCTTAAAGACGCAGGACCTCCGTGAAATCAGCAGACTCATGGGAGgctcccagcacagagcctggcgcaatgtgagtgcttagtCATGGAAAGGTGTTGGGAAGGAACCTGAGTCAGCAGTGAAGCACATGCATGCAGCCTCT-Catcctgtctctgctgctcactccctgtgtgaccttgggctagtcgcttcctgtgaaataggaataagaatagtccctacctcacagggctctggtgaagatcagatta
>gene=chr10_71488024-71488348; species=canFam
AGCTTTC-CGTGGCTCTCTTCCCAAACCACACGTCATGTCCTCTCCTGCTTTCTCTTCCTCCAGCTTTGGTCCTTAACGAAGCAGGA-CCCCATGAAAGCAGCGAATGGATAGAAAGTGCTCAGCAC-----------------------------------------------------------------------------------------------------------------------------------------------------------------------------------------------------
>gene=chr10_71488024-71488348; species=equCab
AGCTTTC-CACGGCTCTCTTCCCCAGCCACTCATCAGGTCCTTTCCTGCTCCCTCTTCCTCCGGCTCTGGTCCTTCAAGAAGCGGGAGGCTCCTGAGA-CagggaaggcatggaaagcgcttggcagggcgcctggcacattgtttgtgctaaggaacggAAAGGTGCCATTAAGTGACCTGATTCAGCA------------CAGGGtggctctgtatcctgtctccactgcttactccctgtgtgaccttgggcaagtggcttcctgcaaaataggactaataatagcatttacctcttatcgtcct-ttgatggtcaaatca
>gene=chr10_71488024-71488348; species=gorGor
------------------------------------------------------------------------------------------------------------------------------------------------------------------------------------------------------------------------------------------------------------------------------------------------------------------------------------
>gene=chr10_71488024-71488348; species=panTro
AGCTTTCTTGTGGCTCTTTTCCCAAGCTACTCATCTCGTCCCTTCCTGCTTCCCCTTCCTCCAGTCCTGGTTCTTAAAGAGGCAGGACCTCTGTGaaatcagtgaatgtttgggaagctcccagcacagagcctggggcactgttagtgctcagtcactgaaagGTGTTGGGAAGGAACCTGAGTCAGCAGTGCAGCACATACGTGCAGCCTCTGCatcctgtctctgctgctcactccctgtgtgaccttgggctagttgcttcctgtgaaataggaataagaatagtccctacctcatagggccctggtgaagatcaaatta
>gene=chr10_71488024-71488348; species=papHam
--CTTTC-TGTGGCTCTTTTCCCAAGCTACTCATTTGGTCCTTTCCTGCTTCCCCTTCCTCCAGTCCTGGTTCTTAAAGAGGCAGGACCTCTGTGaaatcagcgaatgcacgggaaactcccagcacagagcctggtgcactgttagtgctcagtcattgaaagGTGTTGGGAAGGAACCTGAGTCAGCTGTGCAGCACATATGTGCAACCTCTGCatcctgtctctgctgctcactccctgtgtgaccttgggctagttgcttcctgtgaaataggaacaagaatagtccctacctcatagggccctggtgaagatcaaatta
>gene=chr10_71488024-71488348; species=ponAbe
AGCTTTC-TGTGGCTCTTTTCCCAAGCTACTCATCTCTTCCCTTCCTGCTTCCCCTTCCTCCAGTCCTGGTTCTTAAAGAGGCAGGACCTCTGTGaaatcagcgaatgcttgggaagctcccagcacagggcctggggcactgttagtgctcagtcactgaaagGTGTTGGGAAGGAACCTGAGTCAGCAGTGCAGCACATACGTGCAGCCTCTGCatcctgtctctgctgctcactccctgtgtgaccttgggctagttgcttcctgtgaaataggaataagaatagtccctacctcatagggccctggtgaagagcaaatta
>gene=chr10_71488024-71488348; species=rheMac
--CTTTC-TGTGGCTCTTTTCCCAAGCTACTCATTTGGTCCTTTCCTGCTTCCCCTTCCTCTAGTCCTGGTTCTTAAAGAGGCAGGACCTCTGTGaaatcagcgaatgcacgggaaactcccagcacagagcctggtgcactgttagtgctcagtcattgaaagGTGTTGGGAAGGAACCTGAGTCAGCTGTGCAGCACATATGTGCAACCTCTGCatcctgtctctgctgctcactccctgtgtgaccttgggctagttgcttcctgtgaaataggaacaagaatagtccctacctcatagggccctggtgaagatcaaatta
>gene=chr10_71587014-71587197; species=hg19
caaagagtcaggctgaggcTGCCCGGCTCCCTCTGTCCAGTAGGAggcaaatgatttcatccagagggtgattgattggtaatggctgcctgattgattggggggctgtgctgagtcagcttctgaggctgtatccaggttcagcagaaaatgtggtaattgcttattgatgtctgctctgga
>gene=chr10_71587014-71587197; species=bosTau
cagagagacaggctgaggcATTCTGGCTCTCTCTGTTCAATGGGAGGCAAACGATGTCATCCTGAGGATGGTAGattggtaatgtctgcc--------tgcaagactgtgctgagttagatcccgaggctgcatccaggcccagcagaaagtgtggaggtcatttaatgatgtctggcatggg
>gene=chr10_71587014-71587197; species=calJac
caaaggGCCAGGCTGAGGCTGCCCGGCTCTCTCTGTCCAGTGGGAGGCAAATGATTTCGTCCAGAGGGtgattgattggtaatgactgcc--------tggagggctatgctgagtcagcttctgacgctgtatat-ggttcagcagaaaatgtggtaatcacttattgatgtctgcagtgga
>gene=chr10_71587014-71587197; species=canFam
CAAAGGGCGAGGCCGAGGAGCTCCACCTCCCCCCCCTC--AGAGAGGGAAACGCTTTCATCCTGAGG----------------------------------------GTGCAGAGCCAGATGCTGAGCCTCCGTCCTGGCTCAGTGGAAGATGTGGTCATC-----------------GTGGG
>gene=chr10_71587014-71587197; species=equCab
ccaaggaggaggctgaggagTTCCAGCTCTCTTTGTTCAACAGGACAGaaatggtttcatcctgagggtgattgattggtaatggctgcc--------tggagggctgtgctgaatcagattctgagattccatccaggctcagcagaa----tggcagttgcttaatgatgtctgccgtggg
>gene=chr10_71587014-71587197; species=gorGor
caaaggGCCAGGCTGAGGCTGCCCGGCTCCGTCTGTCCAGTAGGAggcaaatgatttcatccagagggtgattgattggtaatggctgcctgattgattgggggactgtgctgagtcagcttctgaggctgtatccaggttcagcagaaaatgtggtaattgcttattgatgtctgctctgga
>gene=chr10_71587014-71587197; species=panTro
CAAAGGGTCAGGCTGAGGCTGCCCGGCTCCCTCTGTCCAGTAGGAggcaaatgatttcatccagagggtgattgattggtaatggctgcctgattgattggggggctgtgctgagtcagcttctgaggctgtatccaggttcagcagaaaatgtggtaattgcttattgatgtctgctctgga
>gene=chr10_71587014-71587197; species=papHam
caaaggGCCAGGCTGAGGCTGCCTGGCTCTCTCTGTCCAGTAGGAggcaaatgatttcatccagagggtgattgattggtaatggctgacagattgactgggggactgtgctgagtcaacttctgaggctgtatccaggttcagcagaaaatgtggtaatcgcttattgatgtctgctctgca
>gene=chr10_71587014-71587197; species=ponAbe
caaaggGCCAGGCTGAGGCTGCCCGGCTCCCTCTGTCCAGTAGGAggcaaatgatttcatccagagggtgattgattggtaatggctgcctgattgattggggggctgtgcggagtcagcttctgaggctgtatccaggttcagcagaaaatgtggtaatcgcttattgaggtctgctctgga
>gene=chr10_71587014-71587197; species=rheMac
CAAAGGGCCAGGCTGAGGCTGCCCGGCTCTGTCTGTCCAGTAGGAggcaaatgatttcatccagagggtgattgattggtaatggctgactgattgactggggaactgcgctgagtcaacttctgaggctgtatccaggttcagcagaaaatgtggtaatcgcttattgatgtctgctctgca
>gene=chr10_71892412-71892736; species=hg19
GCTCGCCCCTCTTCCGGGTCCCGGTCCCGCCCGGGGCGCCCGGGGTCTCGAGAGCCCGCCTGGCGGCGCGATCTCACCTGTCGGccgcgcccgcgcgctctcgctccggctcccgctcccgctcccgctcccgctTGGTCGTCTTCCCGAGTTACTGACCCGAGGCGCTCCCGGGCGGGGCGTGACTCAGCACTCGTGCTGGTCCCCGACCCCGCGGCAACGCCCCGGCCAGGCCCCGGAAACGGTCCTGGCACGCTGGGGCTGGTCTCCGAACGGCCCGCCGGACTAACCTTGACCCTGAGCGAACGGCCTTGAACTTTGAAA
>gene=chr10_71892412-71892736; species=bosTau
--------CTGTTCCGGGCATCTGCCCAGCA---GGTGCGGGGGTCCCGGAGAGCCCGCCCGGCGCGCC--CCTCACCTGCAGGAAGTGACCTCCCGCTCCCG---------------------------------------CTCCCG--------ggcccgaggccccgcccgggccggcgTGACTCGGCGCGTCCG-----CCCTCCAGCCTGGGCTGTgcccccggcggccccc---------------------------------------------------------------------------------------
>gene=chr10_71892412-71892736; species=calJac
GCGCGCCCCTCTTCCGGGTCCTCGTCCCGTCTGGGGCGCCCGGGGTGTGGAGAGCCCGCCCGGCGGCGTGACCTCACCTGCCGGGCACGctcgctccctctcactccggccgctgcttccgctcccgctcccgcTTTGTCGTCTTCCGGAGCTGCCGTCCGGAGGCGCTCCCGGGCGGGGTGTGACTCAGCACTTGCGCCGGCCCCAGTCCCCGCGGCAATGCCCTGGCCGGGCCCCGGAAACGGTCCTGGCACGACGGAGCTGGTCCCCGAAC-GCCCGCCGGACTGACCTTGACCCCGAGCGAACGGCCTCGAACTTTCAAA
>gene=chr10_71892412-71892736; species=canFam
-cgagccctcg----gggc----------------gtgt-ggggggcccgagagcccgccccgcgcgcc--acccccg----ggccgcgcc-gcgcgctccgg-----------------------------------------------------------------------------------------------------------------------------------------------------------------------------------------------------------------------------
>gene=chr10_71892412-71892736; species=equCab
-CGCGCCCCCG----CGGC-----CTCTGCG---GGCGC-GGGGAGCCCGA-AGCCCGCCCCAGGTGCC--CCTCACATgccggccgcgcc-gcg----tcgc---------------------------------------cTCCCG---------------AGCGTTCCTCGG-CCGGCGTGACTCAgcgcccg----------tccggccacgccccccc-------------c-------------------gggcactgcc------gccgccggccacgccc--ccgggccgcgggc---ccTGCCA-GACGCTGGAG
>gene=chr10_71892412-71892736; species=gorGor
GCTCGCCCCTCTTCCTGGTCCCCGTCCCGCCCCGGGCGCCCGGGGTCTCGAGAGCCCGCCTGGCGGCGCGATCTCACCTGTCGGCCGCGCCCGCGCGCTCTCGCTCCG------------GCTCCCGCTCCCGCTTGGTCGTCTTCCCGAGTTACCGACCCGAGGCGCTCCCGGGCGGGGCGTGACTCAGCACTCGTGCTGGTCCCCGACCCCGCGGCAACGCCCCGGCCAGGCCCCGGAAACGGTCCTGGCACGCTGGGGCTGGTCTCCGAACGGCCCGCCGGACTAACCTTGACCCTGAGCGAACGGCCTTGAACTTTGAAA
>gene=chr10_71892412-71892736; species=panTro
GCTCGCCCCTCTTCCGGGTCCCCGTCCCGCCCGGGGCGCCCGGGGTCTCGAGAGCCCGCCTGGCGGCGCGATCTCACCTGTCGGCCGCGCCCGCGCGCTCTCGCTCCG------------GCTCCCGCTCCCGCTTGGTCGTCTTCCCGAGTTACCGACCCGAGGCGCTCCCGGGCGGGGCGTGACTCAGCACTCGTGCTGGTCCCCGACCCCGCGGCAACGCCCCGGCCAGGCCCCGGAAACGGTCCTGGCACGCTGGGGCTGGTCTCCGAACGGCCCGCCGGACTAACCTTGACCCTGAGCGAACGGCCTTGAACTTTGAAA
>gene=chr10_71892412-71892736; species=papHam
GCTCACTCCTCTTCCGGGTCCCTGTCCCGCCCGGGGCGCCCGGGGTCTCGAGAGCCCGCCCGGTGGCGCGATCTCACCTGCTGGCTGCGCCCGCGCGCTCTcgctccggctcccgctccggcttccgctctggcttcGTAGTCTTCCCGAGTTACCGACCCGAGGCGCTCCCGGACGGGGCGTGACTCAGCACTCGCGCTGGCCCCCAACCCTGCGGCAACGCCTTGGCCGGGCCCCGGAAACGGTCCTGGAACGCCGGGGCTGGTCTCCGAACGGCCCGCCCGACTGACCTTGACCCCGAGCGAACGGCCTCGAACTTTGAAA
>gene=chr10_71892412-71892736; species=ponAbe
GCTCGCCCCTCTTCCGGGTCCCCGTCCCGCCCGGGGCCCCCGGGGTCTCGAGAGCCCGCCCGGCGGCGCGATCTCACCTGTCGGCCGCGCCCGCGCGCTCTCGCTCCG------------GCTCCCGCTCCCGCTTGGTCGTCTTCCCGAGTTACCGACCCGAGGCGCTCCCGGGCAGGGCGTGACTCAGCACTCGTGCTGGTCCCCGACCCCGCGGCAACGCCCCGGCCAGGCCCCGGAAACGGTCCTGGCACGCTGGGGCTGGTCTCCGAACGGCCCGCCGGACTGACCTTGGCCCTGAGCGAACGGCCTTGAACTTTGAAA
>gene=chr10_71892412-71892736; species=rheMac
GCTCACTCCTCTTCCGGGTCCCTGTCCCGCCTGGGGCGCCCGGGGTCTCGAGAGCCCGCCCGGTGGCGTGATCTCACCTGCCGGCCGCGCCCGCGCGCTCTcgctccggctcccgctccggcttccgctccggcttcGTAGTCTTCCCAAGTTACCGACCCGAGGCGCTCCCGGACGGGGCGTGACTCAGCACTCGCGCTGGCCCCCGACCTTGCGGCAACGCCTTGGCTGGGCCCCGGAAACGGTCCTGGAACGCCGGGGCTGGTCTCCGAACGGCCCGCCCGACTGACCTTGACCCCGAGCGAACGGCCTCGAACTTTGAAA
>gene=chr10_71930238-71930562; species=hg19
ACCCGGGACCGCCAGCTACTCGCCGGATGTACGTCACACCCCTCCCCGGGACTTCCGGGCGCGTAATGGGCCCCGCCCCCTCACAGCGTTACGCCTCTCTGCCCCGGTGCCGTCCCACCAGCGACTCGGGCCGCGGAGGGGCGGGCATAAGGCGTGACAAAGCGCGCTCGGGGTCTGGCCCCGCCTCGGCCCCGCCTGCTCCCGTCTGGCTAGCTGACCGCGCGAGACGTGGCAGCGCCGGAACCCTGGGTCCGGGGCTGGGTCCTGGAGTCCCTGAGCGGCCTGGTACACTCGGGATCGCGGCTTCCCATTCCAGACGCACCA
>gene=chr10_71930238-71930562; species=bosTau
ACCCGGGACCGCCAGCTACTCGCCGGATATACGTAACACCCCTCCCCGGAACTTCCGGGCGCGTGCTCGTCCCCACCCCTTCGTAGCGTCACGGCGCGTGGCCCCGGTGCCGCCCTACCAGTGACTGGGGCCGCGGAGGGGCGGGCCTC-GGCGTGACGAAT--CGCTCTGGGGCGGG-CTCTA-------------CCTCTCGTAGGGAGCTCGGGATGCGCGAGACGTGGCAGCGCTGC----CAATGGGTGGAGTAGGGTTCTGGAGTC-AGCAGCGAAACTAGGCGCTCGATCTCGCGGCTTCTTTTTCTAGACGCTCGG
>gene=chr10_71930238-71930562; species=calJac
ACCTAGGTCCGCCAGCTACTCGCCGGATGTACGTCACACCCCTCCCCGGGGCTTCCGGGCGCGTACTTGGCCCCGCCCCCTCGTAGAGTCACGCTTCTCTGCCCAGATGCCATCCCACCAGCTACTCGGGCCGCAGAATGGCCGGCGTAAGGCATGACGGATCGCGCTCTGGGTCGGGCACTGCGTTGGCCCCGCCTGCTGCGGTCCGACGGACTGACCGTGCGAGACGTGGCAGCGCCGGGCCCCCTGGGCTGGGGCTGGGTCCTGGAGTGCCTGAACGTCCCGGGACCTTTGAAATCGCAGTTTCCCATCCCAGACGCACCG
>gene=chr10_71930238-71930562; species=canFam
----GGGACCGCCAGCTACTCGCCGGATATACGCAACACCCTCCCCGGGGACTTCCGGGCGCGTCTCGA-CCCCGCCCCCTCGTGGCGTCACGGCGCTCCGCCCCGGGGC--------------------------------------------CG-CACGGCGATCCC-GGGGCGGG-CCCGATTTGGCCACGCCCCCTCCCGCACGCAGAGCCGGACGCGCGAGACGTGGCAGCGCCGC----Ccgggggcggggcgggagccggggggg-ggcggggCGCTCGG--------GGTCGCGGGTTCCCGTCGGAggcgggggg
>gene=chr10_71930238-71930562; species=equCab
ACCCGGGACCGCCAGCTACTCGCCGGATATACGTCACACCCTCCCCCAGCACTTCCGGGCGCGTGCTTGCCCCCGCCCCTTCGTAGCGTCACGGCGCTCCGCACCGGTGCCGCGCTCCCAGCGACGCGGGCCGCGGAGGGGCGGGCCTCAGGCGTGATGCAGCGCGCTCGGGGACGGG-CCCGACTCGGCCCCGCCTCCTTCCGTACGGCGAACTGGGCGCGCGAGACGTGGCAGCGCCGC----CGGGGGTGGGGGCGACCTCCTGGAGTC-CGCGGTGGGTCTGGGCGCTAGCGATCGCGGCTTCTCTACCCGGGGGCACGG
>gene=chr10_71930238-71930562; species=gorGor
ACCCGGGACCGCCAGCTACTCGCCGGATGTACGTCACACCCCTCCCCGGGACTTCCGGGCGCGTAATGGGCCCCGCC-------------------------------------------------------------------------------------------------------------------------------------------------------------------------------------------------------------------------------------------------------
>gene=chr10_71930238-71930562; species=panTro
ACCCGGGACCGCCAGCTACTCGCCGGATGTACGTCACACCCCTCCCCGGGACTTCCGGGCGCGTAATGGGCCCCGCCCCCTCACAGCGTTACGCCTCTCTGCCCCGGTGCCGTCCCACCAGCGACTCGGACCGCGGAGGGGCGGGCATAAGGCGTGACAAAGCGCGCTCGGGGTCTGGCCCCGCCTCGGCCCCGCCTGCTCCCGTCTGGCTAGCTGACCGCGCGAGACGTGGCAGCGCCGGAACCCTGGGTCCGGGGCTGGGTCCTGGAGTCCCTGAGCGGCCTGGTGCACTCGGGATCGCGGCTTCCCATTCCAGACGCACCA
>gene=chr10_71930238-71930562; species=papHam
ACCCGGGACCGCCAGCTACTCGCCGGATGTACGTCACATCCCTCCCCGGGACTTCCGGGCGCGTAATTGGCCCCGCCCCCTCGCGGCGTTACGCCTCTCTGCCCCGGTGCCGGCCCACCTGCTACTCCGGCCGCGGAGGGGCGGGCATAAGGCCTGACAAAGCGCGCTTCGGGTCTGGCACCGCCTC-GTCCCGCCCGCTCCCGCCTGCCGAGCTGACCGCGCGAGACGTGGCAGTACCGGGACGCTGGGTCTGGGTCTGGATCCTGGAGTCCCTGAGCGGCCTGGGACCCTCGGGATCGCGGCTTCCCATTCCAGACGCACCA
>gene=chr10_71930238-71930562; species=ponAbe
ACCCGGGACCGCCAGCTACTCGCCGGATGTACGTCACACCCCTCCCCGGGACTTCCGGGCGCGTAATGAGCCCCGCCCCCTCGCAGCGTTACGCCTCTCTGCCCCGGTGCCGTCCCACCAGCGACTCATGCCGCGGATGGGCGGGCATAAGGCGAGGCAAAGCGCGCTCGGGGTTTGGCCCCGCCTCGGCCCCGCCTGTTCCTGTCTGGCTAGCTGA-CGCGCGAGACGT----------------------------------------------------------------------------------------------
>gene=chr10_71930238-71930562; species=rheMac
ACCCGGGACCGCCAGCTACTCGCCGGATGTACGTCACATCCCTCCCCGGGACTTCCGGGCGCGTAATTGGCCCCGCCCCCTCGCAGCGTTACGCCTCTCTGCCCCGGTGCCGGCCCACCTGCTACTCCGGCCGCGGAGGGGCGGGCATAAGGCCTGACAAAGCGCG----------CGCCAC------GTCCCGCCAGCTCCCGCCTGCCGAGCTGACCGCGCGAGACGTGGCAGTACCGGGACGCTGGGTCTGGGTCTGGGTCCTGGAGTCCCTGAGCGGCCTGGGACCCTCGGGATCGCGGCTTCCCATTCCAGACGCACCA
>gene=chr10_72197524-72197848; species=hg19
ATTGTAAAGGGGTCACTCCCAATCTCAGCCTCATGGCAGCTTCTCCCAGCCTATCTCCAGCAGCTCTTTTTCACTTAATTTCCACTTCCCTCCTCATTAGCACCTACAGGAGGCAATAACCGGCCCCTGACTAGCAGCTTTCCCCAGAAGTGTGGGGAGGAGGCTAACATTACTCAGCACTCACTGCTGCCACCTGTACCTGGAGGATTCGGGCGGTGAGTTTAAAAACACTTTATCTTggccaggtgcggtgggtcactcctataatcccagcactttgggaggctgaggtgggtggatcacttgaggtcagaagttcgagac
>gene=chr10_72197524-72197848; species=bosTau
CTTAGAAGGAGGTAATTCCCAGCTTCAGCCTCCTGA-AGCTTCTCCCAGCCCATCCCTGGCTGTTCTTTTTCACTTAATCTCCACTTCCCTTCTCATTAGCACCTGCAGGGGACAATAACCAGCCCCTGACTAGCAAC--TCCCCAGAGGTGTGGCG-GGAGGCTGACATTACCCACTGCCCATCTCAGCC------ACCTGG---------------------------------------------------------------------CCACCAGGGGAT---TAGGTGGG-----------------------------
>gene=chr10_72197524-72197848; species=calJac
ATTGTAA-------------------AGCCTCCTGGCAGCTTCTCCCAGCCCATCTCCAGC-GCTC-TTTTCACTTAATTTCCACTTCCCTCCTCATTAGCACCTACAGGAGGCAATAACCACCCCCTGACTAGCAGCTTTCCTCAGAAGTGTGGGGAGGAGGCTGACATTACCCAGCATCCACTGTGGCCACCTGTACCTGGAGGCCTGGGGCAGTGAGTTTAAAAATACTTT-TTttggccaggcatggtggctcaggcctgtaatcccagcactttgggaggct-------------------------------------
>gene=chr10_72197524-72197848; species=canFam
ACGAC---AAGACCGTTCCCAGCTTCAGCCTGCTGGCCGCTTCTCCCAGCCCACCTCCAGCTGCTCTTCTTCACTTAATTTCCACTTCCCTCCTCATTAGCACCTGCAGGGGGCAATAACCGGGCCCTGGCTAGCAACTCTCCCCAGAGGTGTGGGGAGGAGCCCGGCATCCCCCATGGCCCACTGCAGCC------AGCTGG-------------------------------------------------------------------------------------------------------------------------
>gene=chr10_72197524-72197848; species=equCab
ACTGGAAGGGGGCAATTCCCAGCTCCAGCCCGCGGGCAGCTTCTCCCAGCCCATCTCTAGCTGTTCTTTTTCACTTAATTTCCACTTCCCTCCTCATTAGCACCCGCAGGGGGCAATAACCGGCCCCTGACTAGCGACTCTCCCCAGAGGTGTGGGGAGGAGGCTGACAT-AGCCAGTGCCCATTGCAGCC------ACCTGG-------------------------------------------------------------------------------------------------------------------------
>gene=chr10_72197524-72197848; species=gorGor
ATTGTAAAGGGGTCACTCCCAATCTCAG-CTCATGGCAGCTTCTCCCAGCCTATCTCCAGCAGCTCTTTTTCACTTAATTTCCACTTCCCTCCTCATTAGCACCTACAGGAGGCAATAACCGGCCCCTGACTAGCAGCTTTCCCCAGAAGTGTGGGGAGGAGGCTAACATTACTCAGCACCCACTGCTGCCACCTGTACCTGGAGGATTCGGGTGGTGAGTTTAAAAACACTTTATCTTggccaggtgcggtgggtcactcctataatc-cagcattttgggaggctgaggtgggtggatcacttgaggtcagaagttcgagac
>gene=chr10_72197524-72197848; species=panTro
ATTGTAAAGGGGTCACTCCCAATCTCAGCCTCATGGCAGCTTCTCCCAGCCTATCTCCAGCAGCTCTTTTTCACTTAGTTTCCACTTCCCTCCTCATTAGCACCTACAGGAGGCAATAACCGGCCCCTGACTAGCAGCTTTCCCCAGAAGTGTGGGGAGGAGGCTAACATTACTCAGCACCCACTGCTGCCACCTGTACCTGGAGGATTCGGGAGGTGAGTTTAAAAACACTTTATCTTggccaggtgtggtgggtcactcctataatcccagcactttgggaggctgaggtgggtggatcacttgaggtcagaagttcgagac
>gene=chr10_72197524-72197848; species=papHam
ATTGTAAAGGGGCCACTCCCAATCTCAGCCTCGTGGCAGCTTCTCCCACCCCATCTCCAGCAGCTCTTTTTCACTTAATTTCCACTTCCCTCCTCATTAGCACCTATAGGAGGCAATAACCGGCCCCTGACTAGCAGCTTTCCCCAGAAGTGTGGGGAGGAAGCTAACATTACTCAGCACCCACTGCTGCCACCTGTACCTGGAGGCTTGGGGCAGTGAGTTTAAAAACACTTTATCTTggccaggtgtggtggctcacgcctataatcccagcactttgggaggctgaggtgagtggatcacttgaggtcaggagttcgagac
>gene=chr10_72197524-72197848; species=ponAbe
ATTGTAAAGGGGCCACTCCCAATCTCAGCCTCATGGCAGCTTCTCCCAGCCCATCTCCAGCAGCTCTTTTTCACTTAATTTCCACTTCCCTCCTCATTAGCACCTACAGGAGGCAATAACCGGCCCCTGACTAGCAGCTTTCCCCAGAAGAGTGGGGAGGAGGCTAACATTACTCAGCACCCACTGCTGCCACCTGTACCTGGAGGATTGGGGCGGTGAGTTTAAAAACACTTTATCTTggccaggtgcagtgggtcactcctataatcccagcactttgggaggctgaggtgggtggatcacttgaggtcagaagtttgagac
>gene=chr10_72197524-72197848; species=rheMac
ATTGTAAAGGGGCCACTCCCAATCTCAGCCTTGTGGCAGCTTCTCCCACCCCATCTCCAGCAGCTCTTTTTCACTTAATTTCCACTTCCCTCCTCATTAGCACCTATAGGAGGCAATAACCGGCCCCTGACTAGCAGCTTTCCCCAGAAGTGTGGGGAGGAAGCTAACATTACTCAGTACCCACTGCTGCCACCTGTACCTGGAGGCTTGGGGCAGTGAGTTTAAAAACACTTTATCTTggccaggtctggtggctcacgcctataatcccagcactttgggaggctgaggtgagtggatcacttgaggtcaggagttcgagac
>gene=chr10_73620211-73620513; species=hg19
CAGTGCATGGGATGCGGCCTGGCCCCACAGCTCTGTCCCCAGATGTTATTCCTATTGGACAGGCGGCCCCCATCAGCTGCTCTCTTGGGGAGAGCAGGAGCTGCCAAGAAGGCCTTGCATGAGCTGGTGAGTCAGCAGCAGCAGGGCAGTGGGGCAGGCCGGGAGCTGCTGAGTCACTGTAGCAGTCTGCAAGTTGGtgaggtcagagcccctagagaatctgatgaaagctgggaacactctgccagaaaaatgctcagacacattttgcactgacttcaggaggctctcaggcctcagcc
>gene=chr10_73620211-73620513; species=bosTau
C-ACCGCCAGGATGCGGCCTGGCCCCAGAGCTCTGCTCCCAGGTA-TAGTC-TAGTGGCCTGGCTAAGCCAGTTGGGTGCTCT-GTGGGGAGTCTGGGGGCTGCTAAGAC--------TCGCATTGGTGAGTCAGCTGTG----GGCATTGGAGCCCATGAGAGACAGCTGAGTCACTGCAAATGTCTGCCAGCCCAAGAGGCTGgaaccctttgagaatctgctgaaagctgggagcactctgccaaaaaa-tgctcagacacattttacactagtttcaggagattctcagacctccact
>gene=chr10_73620211-73620513; species=calJac
CAGTGCATGGGATGAGGCCTGGCCGCACAGCTCTGCCCCCAGATATTATTCCTATTGGACAGGCGGCCCCCGTCAGCTGCTCCCTTGGGGAGAACAGCAGCTGCTAGGAAGGCTTTGCATGAGCTGGTGAGTCAGTGGCAGCAGGGCAGTGGGGCAGGGCGGGAGCTGCTGAGTCACTGCCGCAGTTTGCAAGTTGGTGAAGTCAGAGCCC---------CTGATGAAAGCTGAGAACA--CTGCCAGAAAAAtGCTCAGACACATTTTGCACTGACTGCCGGAGGCTCTCAGGCCTCAGCC
>gene=chr10_73620211-73620513; species=canFam
AGGCCCCCAGGACATGGTCAGGTCCCAGAACTCTGCCCACAGGTG-TCCTCATGGTGGCCTGGCTCAGCCAATCAGATGCTCCCTTGGGGAGGAGGAGGGCTGCTAACA-------------GCTGGTGAGTCAGCAGTG----GACAGTGGAGCCCAC-GGGGAGTGCTGAGTCACTGTAAGAATCTGTAAGTCTGTGAGGTCAGAG-CCTTGGAGAATCTGCTGAGAACCCTGAACACTCTGCCAAAAAA-TGCTCAGACACATTTTGCATtgttttcaggaggtttgcagacttctgcc
>gene=chr10_73620211-73620513; species=equCab
CGGCCCCCAGGCTGTGGCCTGACCCCAGAGCTCTGCCCAAAGCTG-GACTCACAGTGGGCTGGCCAAGCCAGTCAGATGCTCT-GTGACAAGGACAGGAGCTGCTAAGAC--------ACGTGTGGGTGAGTCAGCAGTG----AGCCGCGCAGCCCACGAGGGACTGCTGAGTCACTGGGAGAGTCTGCCAGTCTGTGAGGc-agaa-cccttgagaatctgcagaaagctgtgaacactctgccaaaaaa-tgcacaaacatattttgcaCT----------GGTTCTCAGACCTCTGCC
>gene=chr10_73620211-73620513; species=gorGor
CAGTGCATGGGATGCGGCCTGGCCCCACAGCTCTGTCCCCAGATGTTATTCCTATTGGACAGGCGGCCCCCATCAGCTGCTCTCTTGGGGAGAGCAGGAGCTGCCAAGAAGGCCTTGCATGAGCTGGTGAGTCAGCAGCAGCAGGGCAGTGGGGCAGGCCGGGAGCTGCTGAGTCACTGTAGCAGTCTGCAAGTTGGtgaggtcagagcccctagagaatctgatgaaagctgggaacactctgccagaaaaatgctcagacacattttgcactgacttcaggaggctctcaggcctcagcc
>gene=chr10_73620211-73620513; species=panTro
CAGTGCATGGGATGCGGCCTGGCCCCACAGCTCTGTCCCCAGATGTTATTCCTATTGCACAGGCAGCCCCCATCAGCTTCTCTCTTGGGGAGAGCAGGAGCTGCCAAGAAGGCCTTGCATGAGCTGGTGAGTCAGCAGCAGCAGGGCAGTGGGGCAGGCCGGGAGCTGCTGAGTCACTGTAGCAGTCTGCAAGTTGGTGAGGTCAGAGCCCCTAGAGAATCTGATGAAAgctgggaacactctgccagaaaaatgctcagacacattttgcactgacttcaggaggctctcaggcctcagcc
>gene=chr10_73620211-73620513; species=papHam
CAGTGCACGGGATGCCGCCTGGCCCCATAGCTCTGCCCCCAGATGTTGTTCATATTGGACAGGCGGCCCCCATCAGCTGCTCTCTTGGGGAGAACAGGAGCTGCTAGGAAGCCCTGGCAC-AGCTGGTGAGTCAGCAGCAGCAGGGCACTGGGGCAGGCCGGGAGCTGCTGAGTCACTGTAGCAGTCTGCAAGTTGGtgaggtcagagcccctagagaatctgatgaaagctgggaacactctgccagaaaaatgctcagacacattttgcgctgacttcaggagtctctcaggcctcagcc
>gene=chr10_73620211-73620513; species=ponAbe
-------------------------------------------------------------------------------------------------------------------------------------------------------------------------------------------------------------------------------------------------------------TGCtcagacacattttgcactgacttcaggaggctctcaggcctcagcc
>gene=chr10_73620211-73620513; species=rheMac
-AGTGCACGGGATGCCGCCTGGCCCCACAGCTCTGCCCCCAGATGTTATTCATATTGGACAGGCGGCCCCCATCGGCTGCTCTCTTGGGGAGAACAGGAGCTGCTAGGAAGCCCTGGCAC-AGCTGGTGAGTCAGCAGCAGCAGGGCACTGGGGCAGGCTGGGAGCTGCTGAGTCACTGTAGCAGTCTGCAAGTTGGTGAGGTCAGAGCCCCTAGAGAATCTGATGAAAgctgggaacactctgccagaaaaatgctcagacacattttgcactgacttcagcagtctctcaggcctcagcc
>gene=chr10_74020475-74020799; species=hg19
CACGACCCACCCGGTTGGAGAAGAGTTACAGCCTCAGGGGTGTGAGGGCCTCCTCGGCCTCTCCCTCCCTCCCCCTCTCTCCTCTCTAGGGCTCTCACCAGAAAGGCGCCAACCCTGCGCCCTGCCCCCACCCAGCCGCCGGGGCCCCAAATGCTGAGCTCAGCATCTCTGTGGCCTGGCTGCCCTCCTCCCGGGCAGTGGGAGGAGCCTCCTTCCTCCCGAGGGTGGGCGGGGCCAGGGCCAGccccgccctcctccccgttccccctctccctccatccccctcccgttcctcAGTCGCACGTTCTCCAAGTCACGTCCCCC
>gene=chr10_74020475-74020799; species=bosTau
CA-----GACCCGGTCGGAGGAGAGTTACAGCCTCAGGGTTGTGAGGGCCTCCTCAGCCTCTCCGCCCTCCCTCTCTCCCCGC-TCTTCTGCCCTCACCAGAGAGGGGCCGGCCCT-CGCCCTGCCCCCACCCAGCAGCCAACGGCCGTAGCGCTGAGCTCAGCATCTCCGCAGCCCGGCCGCCTTCCTGTAAGACGGTAGGAGTCATCCCCTTCCTCCCCGCAGTGGGCGGAGCTATCACTGGCCCGGCCCTCCTCCCCTGTCTCACTTTCCCTCCTACCCTCTCCTCTCCCCCACGCACACGTTCTCCAAGTCACGT-CCCC
>gene=chr10_74020475-74020799; species=calJac
CTCG----ACCGGGTTGGAGAAGAGTTACAGCCTCAGGGTTGTGAGGGCCTTCTCGGCCTCGCCCTCCCT-CGGGTCTCTCCCCTCTCCGACTCTCACCAGAAAGGCGCCAACCCCGCGCCCTGCCCCCGCCGAGCCGCTGGGGTCCAAAATGCTGAGCTCAGCATCTCTTTGGCCGGTCCGCCCTCTTCCTGGATGGTGGGAGGAGCCTCGTTCCTCCCGCGGGTGGGCGGGGCCAGGGCCAGccccgccctcctcccc-ttccccgtctccctccatccccctcccgttcctcAGTCGCACGTTCTCCAAGTCACGT-CCCC
>gene=chr10_74020475-74020799; species=canFam
CG-----AACCCGATCGGAGGAGAGTTACAGCCCCAGGGTTGTGAGGGcctccccagcctctccctccctccccacttccccc-tcTTTTGCCCTCAACTGAAAggcgccggccctccgccccgcccccaccc-gcagccggcggcCGGAACGCTGAGCTCAGCA--TCTGCAGCGGGGCCGC-TCGCTCCCGGGCGGTGGGAGGAGTCTCGTTCCC-----GG--GGGCGGGGCCGAGGCTAGCCCCGCCC-----------CTCACAGCCCCGCCCTCTCTCGCCG-TCCCTCTGTCATGGGGCCTC--------------G
>gene=chr10_74020475-74020799; species=equCab
CA-----GACCCGGTCGGAGGAGAGTTACAGCCCCAGGGTTGTGAGGGCCTcctctgcctctccctccctccccgtctccctc-tctcctgccctGACCAGAAAGGCGCCAGCCCTCCGCCCTGCCCCCACCGAGCAGCCGGCGACCGAAGCGCTGAGCTCAGCATCTCTGCGGCCGGGCCGT-TTTCCTCTGGGCAGTGGGAGGAGTCTCCTTCCC-----GG--GATAGAGGCCGGGGCCAGCCCCGTCC-----------TT-----CTCCCCCATCCCCCTCCG-TCCCCCAGACAGACGTTCTCCAAGTCACGT-TCTA
>gene=chr10_74020475-74020799; species=gorGor
CAC-ACCCACCCGGTTGGAGAAGAGTTACAGCCTCAGGGGTGTGAGGGCCTCCTCGGCCTCTCCCTCCCTCCCCCTCTCTCCTCTCTAGGGCTCTCACCAGAAAGGCGCCAACCCTGCGCCCTGCCCCCACCCAGCCGCCGGGGCCCCAAATGCTGAGCTCAGCATCTCTGCGGCCTGGCTGCCCTCCTCCCGGGCAGTGGGAGGAGCCTCCTTCCTCCCGAGGGTGGGCGGGGCCAGGGCCAGccccgccctcctccccgttccccctctccctccatccccctcccgttcctcAGTCGCACGTTCT-CAAGTCACGTCCCCC
>gene=chr10_74020475-74020799; species=panTro
---------------------------------------------------------------------------------------------------------------------------------------------------------------------------TGGCCTGGCTGCCCTCCTCCGGGGTAGTGGGAGGAGCCTCCGTCCTCCCGAGGGTGGGCGAGGCCAGAGCCAGCCCCGCCCTCCTCCCCGTTGCCCCTCTCCCTCCATCCCCCTCCCGTTCTTCAGTCGCACGTTCTCCAAGTCACGTCCCCC
>gene=chr10_74020475-74020799; species=papHam
CACGACCCACCCGGTTGGAGAAGAGTTACAGCCTCAGGGTTGTGAGGGCCTCCTCGGCCTCTCCCTCCCTCCCCCTCTCTCCTCTCTAGGGCTCTCACCAGAAAGGCGCCAACCCTGCGCCCTGCCCCCACCCAGCCGCCGGGGCCCCAAATGCTGAGCTCAGCATCTCTGTGGCCTGGCCGCTCTCCTCCCGGGCAGTGGGAGGAGCCTCCTTCCTCCTGAGGGTGGGCGGGGCCAGGGCCAGCCCCGCCCTCCTCCCCGTTCCCCATCTCCCTCCATCCCCCTCCCGTTCCTCAGTCGCACGTTCTCCAAGTCACGT-CTCC
>gene=chr10_74020475-74020799; species=ponAbe
CACGACCCACCCGGTTGGAGAAGAGTTACAGCCTCAGGGGTGTGAGGGCCTCCTCGGCctctccctccctccccctctcTCCCCTCTAGGGCTCTCACCAGAAAGGCGCCAACCCTGCGCCCTGCCCCCACCCAGCCGCCGGGGCCCCAAATGCTGAGCTCAGCTTCTCTGTGGCCTGGCTGCCCTCCTCCCGGGCAGTGGGAGGAGCCGCCGTCCTTCCGAGGG-----GGGGCCAGGGCCAGCCCCGCCCTCCTCCCCGTTCCCCCTCTCCCTCTATCCTCCTCCCGTTCTTCAGTCGCACGTTCTCCAAGTCACGTCCCCC
>gene=chr10_74020475-74020799; species=rheMac
CACTACCCACCCGGTTGGAGAAGAGTTACAGCCTCAGGGTTGTGAGGGCCTCCTCGGCCTCTCCCTCCCTCCCCCTCTCTCCTCTCTAGGGCTCTCACCAGAAAGGCGCCAACCCTGCGCCCTGCCCCCACCCAGCCGCCGGGGCCCCAAATGCTGAGCTCAGCATCTCTGTGGCCTGGCCGCCCTCCTCCCGGGCAGTGGGAGGAGCCTCCTTCCTCCCGAGGGTGGGTGGGGCCAGGGCCAGCCCCGCCCTCCTCCCCGTTCCCCATCTCCCTCCATCCCCCTCCCGTTCCTCAGTCGCACGTTCTCCAAGTCACGT-CCCC
>gene=chr10_74419442-74419766; species=hg19
ATGATAATGCCCAGCTCCCCAGGAGGATTTAACGGCCATAGCCTTGGAGTTCGCCATTGAAGTAGGTTTTTGACCAGCTGCTAAGCTGCAACCTGAAGCGTAAAAAGGGGAGAAAATAGCATGAACATGTCggccaggcgtggtgactcagcactttgggagaccaaggtgtgaggatcgcttgagcccaggaatttgagaccagcccaggcaatatagcgaaactccatctatatcaaaaaagaagaaaaaaaaatcccagctgcttaggaggttgaggtgggaggatcacttgagcccaggaggtcaaggttgctgtgagtc
>gene=chr10_74419442-74419766; species=bosTau
ATGATGGTGTCCAGCTTCTCAGGAGGATCT-GCAGTCCTAGTCTCAGAGTTGACCACGGAAGTGGGTTTTTGACCTGCTACTATGCTGCAACTTGGAGCTTTAAAATGAA-GAAAATGGCAGGAAAC-----GTC---------------------------------------------------------------------------------------------------------------------------------------------------------------------------------------------
>gene=chr10_74419442-74419766; species=calJac
ATGTTAATACCCAACTCCCCAGGAGGATTTAACAGCCATAGTCTTGGAGTTGGCCATTGAAGTAGGTTTTTGACCAGCTGCTAAGATGCAA-CTGAAGCATTAAAAGGGAAGAAAGTAGCATGAACATGTTggccaagcgtggtggctcagcactttggaagaccaagatgggaggatcccttgagcccaggaatttgagaccagcctggacagtatagcgagattccgtctaaaccaaaacaaacaaacagacaatcccagctgctc-agaggttgaagtggaaggatcacttgagcacaggagatcaaggttgtggtgagcc
>gene=chr10_74419442-74419766; species=canFam
ATGATAATGTCCAACTTCCCAAGAGGATCTAGCAGTCCTAGTCTCAGAGTTGGCCACTGAAGTAGTTTTTTGAACAGCTGTTATACTGCAACCTGGAGCTTAAAAATGGG-GAAAACAGCATGAACA-----GTC---------------------------------------------------------------------------------------------------------------------------------------------------------------------------------------------
>gene=chr10_74419442-74419766; species=equCab
ATGATAATATCCAACTTCCCAGGAGAATCTAGCAGTCCTAGTCTCGGAGTTGGCCACTGAAGTGGGATTTTGACCAGCTGCCAAGCTGCAACTTGGAGCTTAAAAATGGG-GAAAAAAg--gggcca-----gcc-gcagtggttaatctgctttttggcggcccggggttcgcaggttcg--gatcccagg------------------------------------------------------------------------------------------------------------------------------------
>gene=chr10_74419442-74419766; species=gorGor
ATGGTAATGCCCAGCTCCCCAGGAGGATTTAATGGCCATAGCCTTGGAGTTCGCCATTGAAGTAGGTTTTTGACCAGCTGCTAAGCTGCAACCTGAAGCATAAAAAGGGGAGAAAATAGCATGAACATGTCggccaggcgtggtggctcagcactttgggagaccaaggtgtgaggatcgcttgagcccaggaatttgagaccagcccaggcaatatagcgaaactccatctatatcaaaaaagaagaagaaaaaatcccagctgctcaggaggttgaggtgggaggatcgcttgagcccaggaggtcaaggttgctgtgagtc
>gene=chr10_74419442-74419766; species=panTro
ATGATAATGCCCAGCTCCCCAGGAGGATTTAAGGGCCATAGCCTTGGAGTTCGCCATTGAAGTAGGTTTTTGACCAGCTGCTAAGCTGCAACCTGAAGCGTAAAAAGGGGAGAAAATAGCATGAACATGTCggccaggcgtggtgactcagcactttgggagaccaaggtgtgaggatcgcttgagcccaggaatttgagaccagcccaggcaatatagcgaaactccatctatatcaaaaaagaagaaaaaaaaatcccagctgctcaggaggttgaggtgggaggatcgcttgagcccaggaggtcaaggttgctgtgagtc
>gene=chr10_74419442-74419766; species=papHam
ATGATAATGCCCAACTCCCCAGGAGGATTTAACAGCCATAGTCTTGGAGTTGGTCGTTGAAGTAGGTTTTTGACCAGCTGCTAAGCTGCAACCTGAAGCGTAAAAAGGGGAGAAAACAGCATGAACGTGTTAgccaggcatggtggctcagcactttgggagaccaaggtgggaggatcgcttgagcccaggaatttgaaaacagcctgggcaatatagcaaaactccatctataccaaaaaagaaaaaaaaaaaatcccagctgctcaggaggttgaggtgggaggatcgcttgagcccaggatgttaaggctgcagtgagtc
>gene=chr10_74419442-74419766; species=ponAbe
----------------------------------------------------------------------------------------------------------------------------------------------------------------------------------------------------------------------------------------------------------------------------aggaggtttaggtgggaggatcacttgagcccaggaggtcaaggttgctgggagtc
>gene=chr10_74419442-74419766; species=rheMac
ATGATAATGCCCAACTCCCCAGGAGGATTTAACAGCCATAGTCTTGGAGTTGGTCGTTGAAGTAGGTTTTTGACCAGCTGCTAAGCTGCAACCTGAAGCGTAAAAAGGGGAGAAAACAGCATGAACATGTTggccaggcatggtggctcagcactttgggagaccaaggtgggaggatcgcttgagcccaggaatttgaaaacagcctgggcaatatagcaaaactccatctataccaaaaaagaaaaaaaaaaaatcccagctgctcaggaggttgaggtgggaggatcgcttgagcccaggatgttaaggctgcagtgagtc
>gene=chr10_74554152-74554280; species=hg19
gatcagtctttctgcctatggggttgtttcctaaggctcttggttctgccttctgggctcttcattcgctgagtcatccttgattctgcataaaagtagcctgtttttattgctgagtagttttcttg
>gene=chr10_74554152-74554280; species=bosTau
gctcaatttttctgtctatgggattgttcgctaaaattcttgactctgccctctgggctcttgattcgctgagtcatccttgcttttgcataaaaatagtctctgtttgctgttgagttgccttat--
>gene=chr10_74554152-74554280; species=calJac
gatcagtctttctgtctagggagttgttt-ctaaggttcttggttctgccttctgtgctcttcatttgctgagtcatccttgcttctatataaaagtaacctgtttttactgctgagttattttcttg
>gene=chr10_74554152-74554280; species=canFam
gctcagtctttctatctatggggct-tttgctaga--tcttggctgtgtcccct-cactcttgattcgctgaatcatccttgcttttgaataatacttctctttttttgcaggtgagtaaccttcc--
>gene=chr10_74554152-74554280; species=equCab
--------------------------------------------------------------------------------------------------------------------------------
>gene=chr10_74554152-74554280; species=gorGor
gatcagtctttctgcctatggggttgtttcctaaggctcttggttctgccttctgggctcttcattcgctgagtcatccttgcttctgcataaaagtagcctgtttttattgctgagtagttttcttg
>gene=chr10_74554152-74554280; species=panTro
gatcagtctttctgcctatggggttgtttcctaaggctcttggttctgccttctgggctcttcattcgctgagtcatccttgcttctgcataaaagtagcctgtttttattgctgagtagttttcttg
>gene=chr10_74554152-74554280; species=papHam
gataagtctttctgcctatggggttgtttcctaaggctcttggttctgccttctgggctcttcgtttgctgagtcatccttacttctgcataaaagtagcctgtttttattgctgagtagttttcttg
>gene=chr10_74554152-74554280; species=ponAbe
gatcag----tctgcctatggggttgtttcctaaggctcttggttctgccttctgggctcttcattcactgagtcatccttgcttctgcataaaagtagtctgtgtttattgctgagtagttttcttg
>gene=chr10_74554152-74554280; species=rheMac
gataagtctttctgcctatggggttgtttcctaaggctcttggttctgccttctgggctcttcgttcgctgagtcatccttgcttctgcataaaagtagcctgtttttattgctgagtagttttcttg
>gene=chr10_74856650-74856974; species=hg19
ATAACCTCTAGGCCGCGATGGCAGCGCCAGGGAGGAGGCGACTGCAGCCCTCGCTACGTGAGCTCGATCACACCAGCGCCCCGGCGACTGCGCAGGCGCCAAGCCCGTGCCTCCCTGCTGCCCCCACCCGTGGCCGGCCCGTGGAGTCTGAGGCCGAGAGGAGTGGCTGGGACCGGCCGCCGTGGTGTGGGTAAGCGGGAGTGGGATGTAACGCGCCTGCGCAGGGTTCTCGCCCCGCCACCGTTACCGTGGTTACCACGGGGTTTCCCCCGCTCCTGTTCAGTTTGCCTCCTTGATTTCAGGGTCCGCGTCAGGCCTAAGCGA
>gene=chr10_74856650-74856974; species=bosTau
ATAACCTCCAGACTGCGACGGCTGCGCTGAGGAGGAGGCGACTGCAACCCTCGCTACGTGAGCTCGATCACACCAGCGGCCCGGCGTCTGCGCAGGCGCCCAGCCCCGGCCCTC--TCCGCCCCTACCCGTGGCCAGCCCGTGGAGTCTGAGGCCGAGAGGAGGGAC---------------------GGGCGGGCGGGCCTGGGATGTAACGCGCCTGCGCGGGGCTCTCACCACGCCACCGTCTCCATGGTTACTT-GGGATTTGCGCTGCTTCTTT-CTGTTTAGAGCCTGAATTTTGGGATCAGCCTCAAGCCTGAGCGA
>gene=chr10_74856650-74856974; species=calJac
ATAACCTCTAGGCCGCGCCGGCAGCGCCAAGGAGGAGGCGACTGCAGCCCTCGCTACGTGAGCTCGATCACACCAGCGCCCCGGCGACTGCGCAGGCGCCCAGCCCGGGCCTC----CTGCCCCCACCCGTGGCCGGGCAGTGGAGTCTGAGGCCTAGAGGAGGGGCTGGGACCGGCCGCCGTGGTGTGGGCGAGCGGGCCTGGGATGTAACGCGCCTGCTCAGGGTTCTCGCCCCGCCGCCGTTACTGTGGTTACCACAAGTTCCCCCCGGCTCCTGTTCAGTTTGCCTCCTTGATTTCAGAGTCAGCGTCAGGCCTAAGTGA
>gene=chr10_74856650-74856974; species=canFam
ATAACCTCTAGGCTGCGACGGCGCCGCTGGGGAGGAGGCGACTGCAGCCCTCGCTACGTGAGCTCGATCACACCAGCGCCCCGGCCACTGCGCAGGCGCCCAGCCCGCGCCTCCCTCTGCTCGGCGCCCGCGGCCAGCCGG-GGAATCTCgggcggaggggaggggcggggg----------gagcgggggcaggcgggCCTGGCCTGTGCTGCGCGTGCGCAGGGTCCTCGCCACGCCGCGGTCTCCTTCGCTACCT-CTGGTTTGCTTCGCTGGTTTTCTGTTTAACGCGTTAATTTCAACCTCAGCCCCAGGCCTGGGC-C
>gene=chr10_74856650-74856974; species=equCab
ATAACCTCTAGGCCGCGACAGCAGCGCTGGGGAGGAGGCGACTGCAGCCCTTGCTACGTGAGCTCGATCACACCAGCGCCCCCGCGACTGCGCAGGCGCCCAGCCTCGGCCGCTCTCCCGCCCCCACCCGTGGCCGGCCGG-GGAGTCTAAGGCCGAGGGGCGGGGC---------------------CGGTAGACGGGCCTCGGATGGAACGCGACTGCGCAGGGTTGCAGCCCAGCCCCCCGCTACCGCGTTAGCT-CGGGTTCGCTCCGCTCGCTTTTGGTTTAGTGCCTTAATTTCAGGTTTGGCGACGA----------
>gene=chr10_74856650-74856974; species=gorGor
ATAACCTCTAGGCCGCGATGGCAGCGCCAGGGAGGAGGCGACTGCAGCCCTCGCTACGTGAGCTCGATCACACCAGCGCCCCGGCGACTGCGCAGGCGCCAAGCCCGTGCCTCCCTGCTGCCCCCACCCGTGGCCGGCCCGTGGAGTCTGAGGCAGAGAGGAGTGGCTGGGACCGGCCGCCGTGGTGTGGGTAAGCGGGAGTGGGATGTAACGCGCCTGCGCAGGGTTCTCGCCCCGCCACCGTTACCGTGGTTACCACGGGGTTTCCCCCGCTCCTGTTCAGTTTGCCTCCTTGATTTCAGGGTCCGCGTCAGGCCTAAGCGA
>gene=chr10_74856650-74856974; species=panTro
ATAACCTCTAGGCCGCGATGGCAGCGCCAGGGAGGAGGCGACTGCAGCCCTCGCTACGTGAGCTCGATCACACCAGCGCCCCGGCGACTGCGCAGGCGCCAAGCCCGTGCCTCCCTGCTGCCCCCACCCGTGGCCAGCCCGTGGAGTCTGAGGCCGAGAGGAGTGGCTGGGACCGGCCGCCGTGGTGTGGGTAAGCGGGAGTGGGATGTAACGCGCCTGCGCAGGGTTCTCGCCCCGCCACCGTTACCGTGGTTACCACGGGGTTTCCCCCGCTCCTGTTCAGTTTGCCTCCTTGATTTCAGGGTCCGCGTCAGGCCTAAGCGA
>gene=chr10_74856650-74856974; species=papHam
ATAACCTCTAGGCCGCGACGGCAGCGCCAGGGAGGAGGCGACTGCAGCCCTCGCTACGTGAGCTCGATCACACCAGCGCTCCGGCGACTGCGCAGGCGCCAAGCTCGGGCCTCCCTGCTGCCCCCACCCGTGGCCGGCCCGTGGAGTCTGAGGCTGAGAGGAGTGGGTGGGACCGGCCGCCGTGGTGTGGGTAAGCGGGCCTGGGATGTAACGCGCCTGCGCAGGGTTCTCGCCTCGCCAGCGTTACCGTAGTTACCACGGGGTTT-CCCCGCTCCTGTTCAGTTTGCCTCTTTGATTTCAGGGTCCGCGTCAGGCCTAAGCGA
>gene=chr10_74856650-74856974; species=ponAbe
ATAACCTCTAGGCCGCGATGGCAGCGCCAGGGAGGAGGCGACTGCAGCCCTCGCTACGTGAGCTCGAGCACACCGGCTCCCCGGCGACTGCGCAGGCGCCAAGCCCGTGCCTCCCTGCTGTCCCCACCCGTGGCCGGCCCGTGGAGTCTCAGGCCGAGAGGTGTGGCTGGGACCGGCCGCCTTGGTGTGGGTAAGCGGGACTGGGATGTAACGCGCCTGCGCAGGGTTCTCGCCCCGCCACCGTTACCGTGGTTACCACGGGGTTTCCCCCGCTCCTGTTCAGTTTGCCTCCTTGATTTCAGGGTCCGCGTCAGGCCTAAGCGA
>gene=chr10_74856650-74856974; species=rheMac
ATAACCTCTAGGCCGCGACGGCAGCGCCAGGGAGGAGGCGACTGCAGCCCTCGCTACGTGAGCTCGATCACACCGGCGCTCCGGCGACTGCGCAGGCGCCAAGCTCGGGCCTCCCTGCTGCCCCCACCCGTGGCCGGCCCGTGGAGTCTGAGGCTGAGAGGAGTGGGTGGGACCGGCCGCCGTGGTGTGGGTAAGCGGGCCTGGGATGTAACGCGCCTGCGCAGGGTTCTCGCCCCGCCAGCGTTACCGTAGTTACCACGGGGTTT-CCCCGCTCCTGTTCAGTTTGCCTCTTTGATTTCAGGGTCCGCGTCAGGCCTAAGCGA
>gene=chr10_75385866-75386024; species=hg19
GTTTAAAATGGCGGCTTCAAGGCGTTTCACGGGTGTCCCGGACAGGCGTGGAGGTGGGGCGCAGGCGAGGATGAAGCTTGAGTTGGCCAGGAGTCGGAAAACGATTGCAGGCGGGACCGCGTCCGTCGGGGCTGAGGAAACTTAGCGTGGCAGACCCT
>gene=chr10_75385866-75386024; species=bosTau
GTGTAAAATGGCGGCTGTAAGGCGCTTCGGGGGTGGCCCGGAAAGGTTTGGAGGTAG-GCGAGGGCGGGAAAGGATCTTGAGCTGGCGGGGAGTCGGAAAACTATTGTAGGTAGGAC--GGTCCC----ATCTGAGGAAAGTTAGTATGGCGAATCCT
>gene=chr10_75385866-75386024; species=calJac
GTTTAAAATGGCGTCATCAAGGCGTTTCATGGGTGGCCGGGAAAGGGATGGAGGTGGGGCGCGGGCGAGGATGAAGCTTAAGCTGGCCGGGAGCTGGAAGACGATTGCAGGCGGAAC--CGTCCGTTGAGGCTGAGGAAACTTAGCGTGGCGGATCCT
>gene=chr10_75385866-75386024; species=canFam
GTGTAAAATGGCGGCCGCCAAGCGTTGT-AGGGTGGCCTGGGCAGGTCTGGTGGTGG-GCGAGGGTGCGCAAGACTCCGGAG----CCAGGAGTCGGAAAAGTATTGCAGGGAGAAC--GGGCTC----AGCCGGGGGGAGTTAGTATGGCGAACCCT
>gene=chr10_75385866-75386024; species=equCab
GTGTAAGATGGCGACTGCACAGCTTTTTAGGGGTGGCTTGGAGAGGTTTGGAAGTGG-ACGAGGGCGGGGAAGAATCTTGAGCTGCCCGGAAGCCGGAAAACTATCGTAGGCAGGAC--AATCTG----GGATAGAGGAAGTTAGTATGGCGAAGCCT
>gene=chr10_75385866-75386024; species=gorGor
------------------------------------------------------------------------------------------------------GATTGCAGGCGGGACCGCGTCCGTCGGGGCTGAGGAAACTTGGCGTGGCAGACCCT
>gene=chr10_75385866-75386024; species=panTro
GTTTAAAATGGCGGCCTCAAGGCGTTTCACGGGTGTCCCGGACAGGCGTGGAGGTGGGGCGCAGGCGAGGATGAAGCTTGAGTTGGCCGGGAGTCGGAAAACGATTGCAGGCGGGACCGCGTCCGTCGGGGCTGAGGAAACTTAGCGTGGCAGACCCT
>gene=chr10_75385866-75386024; species=papHam
GTTTAAAATGGCGGACTCAAGGCGTTTTATGGGTGGCCCGGAAAGGCATGGAGGTGGGGCGCGGGCGAGGATGAAGCTTAAATTGGCCGGGAGTTGGAAAACGATTGCAGGCGGGAC--CGTCCGAAGGGGCTGAGGAAACTTAGCCTGGCAGACCCT
>gene=chr10_75385866-75386024; species=ponAbe
GTTTAAAATGGCGGCCTCAAGGCGTTTCATGTGTGTCCCGGACAGGCGTGGAGGTGGGGCGCAGGCGAGGATGAAGCTTGAGTTGGCTGGGAGTCGGAAAACGATTGCAGGCGGGAC--CGTCCGTCGGGTCTGAGGAAACTTAGCGTGGCAGACCCT
>gene=chr10_75385866-75386024; species=rheMac
GTTTAAAATGGCGGACTCAAAGCGTTTTATGGGTGGCCCGGAAAGGCATGGAGGTGGGGCGCGGGCGAGGATGAAGCTTAAATTGGCCGGGAGTCGGAAAACGATTGCAGGCGGGAC--CGTCCGAAGGGGCTGAGAAAACTTAGCCTGGCAGACCCT
>gene=chr10_75545073-75545397; species=hg19
CTGACAGCCTACAATTCCCAACATGCATGGCGGCTGTTTATGCCTTGGGGACATTATGGACTCCGAGTTGTTGCTGGGATCTGTAGTTGCTTCGTATAACGTTGGGAGTTGGCTTCCTCTTATGATGTCTGAGGGTGGGCTCGAGGGAAAAAAAGCAAATGCAGCCATTAAATAAAAATGTCCCCTACATCCGCCCGTACCCGATCCGGATCCCGAGCGCGCGAGGGCGGAAGTGGTGGTGGCCCGCGCGGCCGGAAGTCCAGATCAGCTGATGGGGGAGGCGGCTCCGCAGCCGCCTAGAGGCCCCAGCCGCCGAGCGCTTCG
>gene=chr10_75545073-75545397; species=bosTau
TTGACAGCCTACAATTCCCGACATGCGTGGCGGCTGTTTATTCCTTGGGAGTGTTACGGGCGCCGACTTATTGCTGGGATCTACAGTCATTTCGTATACTTTTGGGGGTTGGCTTTCTCTTACGGTA-CTGGGGGTGAGCTCCAGAAAGAA----TAAAAGTAGCATTT----AAACGGCTCCCTTCTGTCCGCGCGCACCGGGTCGTGTTCCTGGGCGCGTGAGGGCGGAAGTGGTGGTGGCCGGCGCGGCCGGAAGTTCAGATCAGCTGATGGGGGAGGCGGCGCCGCAGCCTCTAAGAGGCCCCGGCTGCCGAGCGCTTCG
>gene=chr10_75545073-75545397; species=calJac
CTGACAGCCTACAATTCCCAACATGCATGGCGGCTGTTTATTCCTTAGGGACATTATGGACCCCGAGTTATTGCTGGGATCTGTAGTTGTTTCGTATAATGTTGGGAGTTGGCTTGCCCTTATGGTATCTGAGGGTGGGCCTGAGAAAAAAAAGACAAATGCAGCAATTAAATAAACATGTCCTCTACATCCGCCCATACCCGATCCGGATCCCGAGCGCGCGAGGGCGGAAGTGGTGGCGGCCCGCGCGGCCGGAAGTCCAGATCAGCTGATGGGGGAGGCGGCTCCGCAGCCGCCTAGAGGCCCCAGCCACCGAGCGCTTCG
>gene=chr10_75545073-75545397; species=canFam
TTGACAGCCTACGTTTCCCGGCGTTCATGGCGGCTGTTTATTCCTCGGGGACATTATGGACGCCGAGTTATTGCTGGGATCTGTAGTCATTTCATACTCCTCTGTGTATTGATTTCCTCTTACGGTATCCGAGGGTGGGTTCGAGAAAAAGGCAGGAAATGCAGTAATTAGACAGACAGGTCCTCTACATCTGCCGGTCCCGGGTCCGGTTCCCAAGCGCGCGAGGGCGGAAGTGGTGGTGGCCGGCGCGGCCGGAAGTTCAGATCAGCTGATGGGGGAGGCGGCGCCGCAGCCGCCGAGAGGCCCCGGCTGCCGAGCGCTTCG
>gene=chr10_75545073-75545397; species=equCab
TTGACAGCCTACGATTCCCGTCATGCGTGGCGGCTGTTTATTCCTTAGGGACATTATGGACTCCGAGTTATCGCTGGGATCTGTAGTTATTTCGTATACCTTTGAGGGTTGGCTTCCTCTAATGATATCTGAGGGTGCGCTCGAGGAAAAAGCAGGAAATGCAGCAATTAAACAAACAGATCCCCTACATCCGCCCGTACCCGGTCGGGTTGCGGAGCACGCGAGGGCGGAAGTGGTGGTGGCCGGCGCGGCCGGAAGTTCAGATCAGCTGATGGGGGAGGCGGCGCCGCAGCCCAGGAGAGGCCCCGGCTGCCGAGCGCTTCG
>gene=chr10_75545073-75545397; species=gorGor
CTGACAGCCTACAA-TCCCAACATGCATGGCGGCTGTTTATGCCTTGGGGACATTATGGACTCCGAGTTATTGCTGGGATCTGTAGTTGCTTCGTATAACGTTGGGAGTTGGCTTCCTCTTATGATGTCTGAGGGTGGGCTCGAGGGAAAAAAAGCAAATGCAGCCATTAAATAAAAGTGTCCCCTACATCTGCCCGTACCCGATCCGGATCCCGAGCGCGCGAGGGCGGAAGTGGTGGTGGCCCGCGCGGCCGGAAGTCCAGATCAGCTGATGGGGGAGGCGGCTCCGCAGCCGCCTAGAGGCCCCAGCCGCCGAGCGCTTCG
>gene=chr10_75545073-75545397; species=panTro
CTGACAGCCTACAATTCCCAACATGCATGGCGGCTGTTTATGCCTTGGGGACATTATGGACTCCGAGTTATTGCTGGGATCTGTAGTTGCTTCGTATAACGTTGGGAGTTGGCTTCCTCTTATGATGTCTGAGGGTGGGCTCGAGGGAAAAAAAGCAAATGCAGCCATTAAATAAAAGTGTCCCCTACATTCGCCCGTACCCGATCCGGATCCCGAGCGCGCGAGGGCGGAAGTGGTGGTGGCCCGCGCGGCCGGAAGTCCAGATCAGCTGATGGGGGAGGCGGCTCCGCAGCCGCCTAGAGGCCCTAGCCGCCGAGCGCTTCG
>gene=chr10_75545073-75545397; species=papHam
CTGACAGCCTACAATTCCCAACATGCATAGCGGCTGTTTATTCCTTGGGGGCATTATGGACTCCGAGTTATTGCTGGGATCTGTAGTTGCTTCGTATAACATTGGGGGTTGGCTTCCTCTTATAGTGTCTGAGGGTGGGCTCGAGGGAAAAAAAGCAAATGCAGCAATTAAATAAACGTGTCCCTTACATCCGCCCGTACCCGATCCGGATCCCGAGCGCGCGAGGGCGGAAGTGGTGGCGGCCCGCGCGGCCGGAAGTCCAGATCAGCTGATGGGGGAGGCGGCTCCGCAGCCGCCTAGAGGCCCCAGCCGCCGAGCGCTTCG
>gene=chr10_75545073-75545397; species=ponAbe
CTGACAGCCTACAATTCCCAACATGCACGGCGGCTGTTTATTCCTTGGGGACATTATGGACTCCGAGTTATTGCTGGGATCTGTAGTTGCTTCGTATAACGTTGGGGGTTGGCTTCTTCTTATGGTGTCTGAGGGTGGGCTCGAGAGAAAAAAAGCAAATGCAGCAGTTAAATAAACGTGTCCCCTACATCCGCCCGTACCCGATCCGGATCCCGAGCGCGCGAGGGCGGAAGTGGTGGTGGCCCGCGCGGCCGGAAGTCCAGATCAGCTGATGGGGGAGGCGGCTCCGCAGCCGCCTAGAGGCCCCAGCCGCTGAGCGCTTCG
>gene=chr10_75545073-75545397; species=rheMac
CTGACAGCCTACAATTCCCAACATGCATAGCGGCTGTTTATTCCTTGGGGACATTATGGACTCCGAGTTATTGCTGGGATCTGTAGTTGCTTCGTATAACATTGGGGGTTGGCTTCCTCTTATAGTGTCTGAGGGTGGGCTCGAGGGAAAAAAAGCAAATGCAGCAATTAAATAAACGTGTCCCTTACATCCGCCCGTACCCGATCCGGATCCCGAGCGCGCGAGGGCGGAAGTGGTGGCGGCCCGCGCGGCCGGAAGTCCAGATCAGCTGATGGGGGAGGCGGCTCCGCAGCCGCCTAGAGGCCCCGGCCGCCGAGCGCTTCG
>gene=chr10_75692156-75692371; species=hg19
CCTTACCCCAAGTGGCTAACCTCCTTCCTGAACAGGCAGATGTGTCATGCTGGGCAGCACCTCTCCCTCCCGACACCTGCATGGTGACTCAAACTCCCAGGTAAAGCCCAACCCGATGGGAAATGACTCAGCATTGAAGTTCTCTTCCCCTCATTGGGGAGGGAGCAGGAAGCCCGAAGCTGGGCCTGACGCTCCCCTTTGATTTCTCAAGGTAG
>gene=chr10_75692156-75692371; species=bosTau
-GAAACCCCCAGCGGCTACTCTCCTTCCTGAGCAGGCGGATGTGTCGTGTGGAGCAGCGCCTTTCCCTCCCGGCACCTGTGT-GTGACTCAGACCCCCAGGTAAAGCCCAACCCAATGGGAAGTGACTAAGCATTGAACTTTGCTTCCTCTTACTGGGGAGAGAGGAGGAAGCCTGAAGCTGGGCCTGGCCCTCCCCCTCGATGTCTCAAGATAG
>gene=chr10_75692156-75692371; species=calJac
CCTTACCCCCAGTGGCTAACCTCCTTCCGGAGCAGGCAGATGTGTCATGCTGGGCAGCACCTCTCTCTCCCAACACCTGCAGGGTGACTCAGACTCCCAGGTAAAGCCCAACCCGATGGGAAATGACTAAGCATTGAAGTTCTCTTTCCCTCATTGGGGAGGGAGCAGGAAGCCGGTGGCTGGGCCAGACGCTCCCCTTTGATTTCTCAAGGTAG
>gene=chr10_75692156-75692371; species=canFam
-ACAACCCCCAATGGCTAATGTCCTTCCTGGGCAAGCAGATGTGTCATATCGGACAGCACCTCTCCCTCACGGCACCTGTGTGGTGACTCAGACCCCCAGGTAAAGCCCAACCCCATGGGAAGTGACTCAGCATTGAAACTGGCTTCCTCTAATTGGGGAGGAAGGAGGAAGCCTGAAGCTGGGCCTGACCCTCCCTCTCGATTTCTCAAGGTAG
>gene=chr10_75692156-75692371; species=equCab
-GTAACCCCCAACAGCTAA---ACTTCCTGGGCAGGCGGATGTGTCATGTCCGGCAGCACTTCTCCCTCCCGGCTCCTGGTTGGTGACTCAGACCTCCAGGTAGAGCCCAACCCAATGGGAAATGACTAAGCATTGCAGTTTGCTTCCTCT--ATGAGGAGGGAAGAGGAAGCCTG-AGCTGGGCCTGATCCTCTCCCTCGCTTTCTCAAGGTAG
>gene=chr10_75692156-75692371; species=gorGor
CCTTACCCCCAGTGGCTAACCTCCTTCCTGAACAGGCAGATGTGTCATGCTGGGCAGCACCTCTCCCTCCCGACACCTGCATGGTGACTCAAACTCCCAGGTAAAGCCCAACCCGATGGGAAATGACTCAGCATTGAAGTTCTTTTCCCCTCATTGGGGAGGGAGCAGGAAGCCCGAAGCTGGGCCTGACGCTCCCCTTTGATTTCTCAAGGTAG
>gene=chr10_75692156-75692371; species=panTro
CCTTACCCCAAGTGGCTAACCTCCTTCCTGAACAGGCAGATGTGTCATGCTGGGCAGCACCTCTCCCTCCCAACACCTGCATGGTGACTCAAACTCCCAGGTAAAGCCCAACCCGATGGGAAATGACTCAGCATTGAAGTTCTCTTCCCCTCATTGGGGAGGGAGCAGGAAGCCCGAAGCTGGGCCTGACGCTCCCCTTTGATTTCTCAAGGTAG
>gene=chr10_75692156-75692371; species=papHam
CCTTACCCCCAGTGGCTAACCTCCTTCCTGAGCAGGCAGATGTGTCATGCTGGGCAGCACCTCTCCCTCCCGACACCTGCATGGTGACTCAAACTCCCAGGTAAAGCCCAACCCGATGGGAAATGACTCAGCATTGAAGTTCTCTTCCTCTCATTGGGGAGGGAGCAGGAAGTCCAAAGCTGGGCCTGACGCTCCTCTTTGATTTCTCAAGGTAA
>gene=chr10_75692156-75692371; species=ponAbe
-----------------------------------------------------------------------------------------------------------------------------------------------------------------------------------------------------------------------
>gene=chr10_75692156-75692371; species=rheMac
CCTTACCCCCAGTGGCTAACCTCCTTCCTGAGCAGGCAGATGTGTCATGCTGGGCAGCACCTCTCCCTCCCGACACCTGCATGGTGACTCAAACTCCCAGGTAAAGCCCAACCCGATGGGAAATGACTCAGCATTGAAGTTCTCTTCCCCTCATTGGGGAGGGAGCAGGAAGTCCAAAGCTGGGCCTGACGCTCCTCTTTGATTTCTCAAGGTAA
>gene=chr10_76677352-76677532; species=hg19
ctaatgaggtgagccaacacatagacaagtaatgctaaaacaatgtagtgcctttaaaaggcctttgtactatctccctagagaagagagagttgctgactcactgaataacagtgttgaggcagcattttcagaagaaatgacattgatctgggtcttaaagaatggggaaacttttcc
>gene=chr10_76677352-76677532; species=bosTau
ctca--aggtagac-agtgtatacgcaagtgctg--agcacaatgtagtacctttaaaaagcctttgtttcgtctgaatggaggggggagagttactggctcattgggtgacagtgttgaggcggccttttctgaagaaatgacattgatctggttgttaaagaatgagagaatttttct
>gene=chr10_76677352-76677532; species=calJac
CTAATGAGGTACGCCAACATATAGACAAGTAATGCTAACTCAGTGTAATGCCTTTAAAAGG------TACTGTCTCCCTAAAGAAAAGAGAGTTGCTGACTCACTGAATAACAGTGTTGAAGCAGCCTTTTCAGAAGAAATGACACTGATCTGGGACTTAGAGAATGGGGAAGCTATTCC
>gene=chr10_76677352-76677532; species=canFam
ctaatgaggtagac-gacatatatacaagtaatagcaacacaatttaatgcctggagaaggctcttatactctctgaatagagagaagagagttactacctcactgggcatcagtgtgaaggcagcttttgcagaagaaatgaccttgatgtaggtcttacagaacgagagaacttttat
>gene=chr10_76677352-76677532; species=equCab
ctaatgaggtagac-aacgtatatacaagtaacgtcaacataatgtagtacctttaacaggcctttgtactatctgaatagagaggaaagagtcactaactccctgggtgacagtgttgaggcagccttttcagaagaaatgacatagatctgggtcttcaacgatcagagaacttctct
>gene=chr10_76677352-76677532; species=gorGor
CTACTGAGGTGAGCCAACACATAGACAAGTAATGCTAAAACAATGTAGTGCCTTTAAAAGGCCTTTGTACTATCTCCCTAGAGAAGAGAGAGTTGCTGACTCACTGAATAACAGTGTTGAGGCAGCATTTTCAGAAGAAATGACATTGATCTGGGTCTTAAAGAATGGGGAAACTTTTCC
>gene=chr10_76677352-76677532; species=panTro
CTAATGAGGTGAGCCAACACATAGACAAGTAATCCTAAAACAATGTAGTGCCTTTAAAAGGCCTTTGTACTCTCTCCCTAGAGAAGAGAGAGTTGCTGACTCACTGAATAACAGTGTTGAGGCAGCATTTTCAGAAGAAATGACATTGATCTGGGTCTTAAAGAATGGGGAAACTTTTCC
>gene=chr10_76677352-76677532; species=papHam
CTAATGAGGTAAGCCAACATCTAGACAAGTAATGCTAAAACAATGTAGTGCCTTTAAAAGGCCTTTATACTATCTCCCTAGGGAAGAGAGAGTTGCTGACTCACTGAATAACAGTgttgaggcagcattttcagaaaaaatgacgttgctctgggtcttaaagaatggggaagcttttcc
>gene=chr10_76677352-76677532; species=ponAbe
CTGATGAGGTGAGCCAACACATAGACAAGTAATGCTAAAACAATGTAGTGCCTTTAAAAGGCCTTTGTACTATCTCCCTAGagaagagagagttgctgactcactgaataacagtgttgaggcagcattttcagaagaaatgacattgatctgggtcttgaagaatggggaaacttttcc
>gene=chr10_76677352-76677532; species=rheMac
CTAATGAGGTAAGCCAACATCTAGACAAGTAATGCTAAAACAATGTAGTGCCTTTAAAAGGCCTTTATACTATCTCCCTAGGGAAGAGAGAGTTGCTGACTCACTGAATAACAGTgttgaggcagcattttcagaaaaaatgacgttgatctgggtcttaaagaaaggggaagcttttcc
>gene=chr10_76995603-76995927; species=hg19
CCAGTGGCGAAGGCGGCGCCCAGTGCGGCTGAGCCCAGGGCCAGCGCGGCGGGCACGGAGAGCCGGGGCACCGGCTGGGTCATGGCGCGGGCAGGAGGCGGCGGGAGGCAGTGACAGGTCACGTGAGCTGGAGCTCCTGGGACAGGTCTCGGACTCGCGGGCCCGCCGGGCTCCACCTTGTCGGGGCACTACCCGCGGAGCCGCGGTCTCGGGCATCATCTGGCGGCCACACAGCCTTACTGCAAGCCCCGCCCGAGAGAGCCGGGCGCGATCTGGTGGCCGCGCCGGGAACTGCGCCCCTGCGGGGAGCAGGCCAAGCGCCTA
>gene=chr10_76995603-76995927; species=bosTau
CCGCTGGCGAAAGCAGCGCCCAGTGCGGCCGAGCCCAGGGCCAGCGCAGCGGGCACAGAGATTCGGGGTACTGGCTGGGTCATGGTGCGGGCCGGAGGCAGCGGCGTCCAG------GTTACTTGCGCTGGGGCTACTGGGACCGCCGCAAGACCCGCGGACCCTCGGGGCTCCGCCTTGCCGGGGCAGTGTCCTCGGAGCCGCGGTCTCGACCACCATCTGGCGGCCACATGGCCTTACTGCAAGCCCCGCCCGAGGGGTTCTGGTGTCATCTGGTGGCCGTTTCAGCAACTGCGCCGGGC-AGGGAGGAAGCACTACATCAG
>gene=chr10_76995603-76995927; species=calJac
CCGGTGGCGAAGGCGGCGCCCAGCGCGGCTGAGCCCAGGGCCAGCGCGGCGGGCACGGAGAGCCGGGGCATTGGCTGGGTCATGGCGCGTGCAGGAGGTGGCGG----------TAGGTCACGTGCGCTGGAGCTCCTGGGACGGGTCTCGGACTCGCGGACCCGCCGGGCTCCGCCTTGTGGGGGCACTGCCCTCGAAGCCGCGGTCTCGGACACCATCTGGCGGCCACACAGTCTTAGTGCAAGTCCCGCCCGAGAGAGCCGGGCGCAATCTGGTGGCCGCGGGGGGAACTGCGCCCCTGCGGTTAGCAGGCCAAGAACTTG
>gene=chr10_76995603-76995927; species=canFam
CCGGCGGCGAAGGCGGCGCCCAGCGCGGCCGAGCCCAGGGCCAGCGCGGCCGGCACGGAGAGCCGGGGCGCGGGCGGGCTCATGGTGCGGCCGCGAGGCAGCGAcgcgcgg------gccaccgg-gcgggggctcccgggcgcgctccgggacccgcctgccctccaggccccgccccgtccgggcgctg-ccgccgAGCTGCGGTCTCGGGCGCCCCCTGGCGACCGCACAGCCTCCCCGCAGGCCGCGCTCGCGCAGCCCGGGCGCCATCCGGTGGCCGCGCTCGGGAC--CCGCCGGGGGCGGCGCCAGC-CCAGGCCTG
>gene=chr10_76995603-76995927; species=equCab
CCGGTGGCGAAGGCGGCGCCCAGAGCTGCCGAGCCCAGGGCCAGCGCGGCGGGCACAGAGAGCCGGGGCATGGGCTGGGTCATGGCTCAGGCAAGAAGCGGCGGCGGCCGG------GTCCCTTGCGCTGGGGTTACCGAGACGGCACCCGGACCGGCGGGCCTTCCTGGCTCCGCCTTATCTGGGCACTGCCCGCGGAGCCATGGCCTCGAGTGCCATCTTGCGGCCGCATTCTCTTACTGCAAGCCCCGCTCGAGCGAGCCGAACGCCATCTGGTGGTCGTGCTCGAAACTGCGCCCGGT-GGGGAGCAAGC-----ATCTA
>gene=chr10_76995603-76995927; species=gorGor
CCAGTGGCGAAGGCGGCGCCCCGCG------------------------------C-------CGGGGCACCAGCTGGGTCATGGCGCGGGCAGGAGGCGGCGGGAGGCAGTGGCAGGTCACGTGCGCTGGAGCTCCTGGGACAGGTCTTGGACTCACGGGCCCGCCGGGCTCCACCTTGTCGGGGCACTGCCCGCGGAGTCGCGGTCTCGGGCATCATCTGGCGGCCACACAGCCTTACTGCAAGCCCCGCCCGAGAGAGCCGGGCGCGATCTGGTGGCCGCGCCGGGAACTGCGCCCCTGCGGGGAGCAGGCCAAGCGCCTA
>gene=chr10_76995603-76995927; species=panTro
CCAGTGGCGAAGGCGGCGCCCAGCGCGGCTGAGCCCAGGGCCAGCGCGGCGGGCACGGAGAGCCGGGGCACCGGCTGGGTCATGGCGCGGGCAGGAGGCGGCGGGAGGCAGTGACAGGTCACGTGAGCTGGAGCTCCTGGGACAGGTCTTGGACTCGCGGGCCCGCCGGGCTCCACCTTGTCGGGGCACTGCCCGCGGAGCCGCGGTCTCGGGCATCATCTGGCGGCCACACAGCCTTACTGCAAGCCCCGCCCGAGAGAGCCGGGCGCGATCTGGTGGCCGCGCCGGGAACTGCGCCCCTGCGGGGAGCAGGCCAAGCGCCTA
>gene=chr10_76995603-76995927; species=papHam
CCAGTGGCGAAGGCCGCGCCCAGCGCGGCTGAGCCCAGGGCCAGCGCGGCGGGCACGGAGAGCCGGGGCACCGGCTGGGTCATGGCGCGGGCAGGAGGCGGCGGGAGGCAATGGCAGGTCACGTGCGCTGGAGCTCCTGGGACACGTCTCGGATTCGCGGGCCCGCCGGGCTCCACCTTGTCTGGGCACTGCCCGTGGAGCAGTGGTCTCGGGCATCATCTGGCGGCCACACAGCCTTACTGCAAGCCCTGCCCGATAGAGCCGGGCGCGATCTGGTGGCCGCGCCGGGAACTGCGCCCCTGCGGGCAGCAGG-CAAGCGC-TG
>gene=chr10_76995603-76995927; species=ponAbe
CCAGTGGCGAAGGCGGCGCCCAGCGCGGCTGAGCCCAGGGCCAGCGCGGCGGGCACGGAGAGCCGGGGCACCGGCTGGGTCATGGCGCGGGCAGGAGGCGGCAGGAGGCAGTGGCAGGTTACGTGCGCTGGAGCTCCTGGGACGGGTCTTGGACTCGCGGGCTCGCCGGGCTCCTCCTTGTCGGGGCACTGCCTGCGGAGCCGCGGTCTCGGGCATCATCTGGCGGCTACACAGCCTTACTGCAAGCCCCGCCCGAGAGAGCCGGGCGCGATCTGGTGGCCGCGCCGGGAACTGCGCCCCTGCGGGGAGCAGGCCAAGCGCTTA
>gene=chr10_76995603-76995927; species=rheMac
CCAGTGGCGAAGGCCGCGCCCAGCGCGGCTGAGCCCAGGGCCAGCGCGGCGGGCACGGAGAGCCGGGGCACCGGCTGGGTCATGGCGCGGGCAGGAGGCGGCGGGAGGCAATGGCAGGTCACGTGCGCTGGAGCTCCTGGGACACGTCTCGGATTCGCGGGCCCGCCGGGCTCCACCTTGTCTGGGCACTGCCCGCGGAGCAGTGGTCTCGGGCATCATCTGGCGGCCACACAGCCTTACTGCAAGCCCTGCCCGATAGAGCCGGGCGCGATCTGGTGGCCGCGCCGGGAACTGCGCCCCTGCGGGCAGCAGG-CAAGCGC-TG
>gene=chr10_77617099-77617423; species=hg19
TCAGGTGTCACAAAAAGAGAGAGAAAAATCATCCTCTCACCACCTGGTGTGGGTGAGAGAAGGTCCTCTTTGAGGGAAAACCTCTCCCCCTAAGGCTCTTGGAATGCCCCATGTAAAGAGATGCAAAAAGATATCCCCAGAAGAGTGAGAAGCTGAATTTGCTGTTTGCTCAAACAAAGGATTGATTCAGCATTTCTAGCAAAAGGAGCAGGAGGCTTGCCAGAGGGCCAATAAATAACTTTGCCTTTCACATGTAATATAATGGTGAAAGTAATCTATTGGTTTGGgagcctctatctcttcatctgcgaaatggggataGAG
>gene=chr10_77617099-77617423; species=bosTau
TCAGATGTGACAGAGAGAAAAGAGAGAATCATTCCC------------------------ATGT-------GAAGAAAGACCTCT-CCCCA-AACCTCTTAGAATGCCCCCTACAAAGAG--ATGAAAA---AGTTACATAAGAGAGAGACACTGGGTTTTCTCTTCAGGTGAACAAATTGTGGATTTGTTGTTTGTAGCAAAAGGAACAGA--------AAGAGAGAGAGTAAACGGCATTGCCTTTCAAATGTAATGTGACGGTGAACATAATCTACTGATCTTGAagcctctgtcttttcatctgtgaaatgggg--aaag
>gene=chr10_77617099-77617423; species=calJac
TCAGGTGTCACAAAGAGGGAGAGAAAAATCATCCCCTCACCACCTGGTGTGGATGAGAGAAGGTCCTCTTTGAGGGAAAACCTCTCCCTGGAAGGCTCTTGGAATGCCCCATATAAAGAGATGCAAAAAGATATCCCCAGAAGTGTGAGAAGCTGAATTTGCTGTTTGTTCAAACAAAGGATTGATTCAGCAATTCTAGCAAAAGGAGCAGGAGGCTTGCCAGAGGGACAATAAATAGCTTTGCCTCTCACATGTAATATGGTGGTAAAAGTAATCTGTTGGTTTGAgagcctctatctctttatctgtgaaatggggatagag
>gene=chr10_77617099-77617423; species=canFam
TCAGATCTAACAAAGAG-AAAAAGAAAATATTCCCCCTGCCACTTAGTGTG-GAGAAAGAATGC-------GAGAAAAGAGTTCT-CCCCAAAGGCTCTTGGAACGCCCCATAAAAAGAGATGCAAAAAGCTAGTCACAGAAGAGAGGGAAGCTGAATTTACTCC----TCAAACAAAGGGTTGATTTAGTA--TCTAGCaaaaaaaGCAGGATGCTGGCAAGAGGTGTGATCAATGCCTTTGCCTTTCAAATGCAATATGATGGTAAAAATAATCTATTGGtcttgaagcctctgtctctttatctgtgaaatggga--aaag
>gene=chr10_77617099-77617423; species=equCab
TCAGATGTAACAAAGAG-AGAAAGAAAATCTTACCCTTGCTACTTCATGTG-GAAAAAGAATGT-------GAGGAGAGACCTTT-CCCTAGAGGCTCTTGGAATGCCCCATAAAAAGAGaagcaaaaagAGAGCCACATGAGAGAGAGAAGCTGAGTTCACTTT--AGTCAAACAAAGGATTGATTTAGTG--TCTAGCAACAGGAGCTAGAGGCTGGCAAGAGGTGCAATAAACGACTTTGTCTTTCAAATGTAATATGATGCTGAAAATAATCTATTGGtcttgaaacctctgtctcttcatctgtggaatgggg--aagg
>gene=chr10_77617099-77617423; species=gorGor
TCAGGTGTCACAAAAAGAGAGAGAAAAATCATCCTCTCACCACCTGGTGTGGGTGAGAGAAGGTCCTCTTTGAGGGAAAACCTCTCCCCCTAAGGCTCTTGGAATGCC--ATGTAAAGAGATGCAAAAAGATATCCCCAGAAGAGTGAGAAGCTGAATTTTCTGTTTGCTCGAACAAAGGATTGATTCAGCATTTCTAGCAAAAGGAGCAGGAGGCTTGCCAGAGGGACAATAAATAACTTTGCCTTTCACATGTAATATAACGGTGAAAGTAATCTATTGGTTTGGgagcctctatctcttcatctgtgaaatggggatagag
>gene=chr10_77617099-77617423; species=panTro
TCAGGTGTCACAAAAAGAGAGAGAAAAATCATCCTCTCACCACCTGGTGTGGGTGAGAGAAGGTCCTCTTTGAGGGAAAACCTCTCCCCCTAAGGCTCTTGGAATGCCCCATGTAAAGAGATGCAAAAAGATATCCCCAGAAGAGTGAGAAGCTGAATTTGCTGTTTGCTCAAACAAAGGATTGATTCAGCATTTCTAGCAAAAGGAGCAGGAGGCTTGCCAGAGGGACAATAAAAAACATTGCCTTTCACATGTAATATAATGGTGAAAGTAATCTATTGGTTTGGgagcctctatctcttcatctgtgaaatggggatagag
>gene=chr10_77617099-77617423; species=papHam
TCAGGTGTCACAAAGAAGGAGGGAAAAGTCATCCCCTCACCACCTGGTGTGGATGAGAAAGGGTCCTCTTTGAGGGAAAACCTCCCCCCCCAAGGCTCTTAGAATGCCCCATATAAAGAGATGCAAACAGATATCCCCAGAAGAGTGAGAAGCTGAGTTTGCTGTTTGCTCAAACAAAGGATTGATT---CGTTTCTAGCAAAAGGAGCAGGAGGCTTGCCAGAGGGACAATAAATAGCTTTGCCTTTCACATGTAATATAATGGTGAAAGTAATCTATTGGTTTGGgagcctctatctcttcatctgtgaaatggggatagag
>gene=chr10_77617099-77617423; species=ponAbe
TCAGGTGTCACAAAAAGAGAGAGAAAAATCATCCTCTCACCACCTGGTGTGGGTGAGAGAAGGTCCTCTTTGAGGGAAAACCTCTCCCCCTAAGGCTTTTGGAATGCCCCATATAAAGAGATGCAAAAAGATATCCCCAGAAGAGTGAGAAGCTGAATTTGCTGTTTGCTCAAACAAAGGATTGATTCAGCATTTCTAGCAAAAGGAGCAGGAGGCTTGCCAGAGGGACAATAAATAGCTTTGCCTTTCACATGTAATATAATGGTGAAAGTAATCTATTGGTTTGGgagcctctatatcttcatctgtgaaatggggatagag
>gene=chr10_77617099-77617423; species=rheMac
TCAGTTGTCACAAAGAAGGAGCGAAAAGTCATCCCCTCACCACCTGGTGTGGATGAGAAAGGGTCCTCTTTGAGGGAAAACCTCCCCCCCCAAGGCTCTTAGAATGCCCCATATAAAGAGATGCAAACAGATATCCCCAGAAGAGTGAGAAGCTGAGTTTGCTGTTTGCTCAAACAAAGGATTGATCcagcgtttctagcaaaaggagcaggaggcttgccagagggacaataaatagctttgcctttcacatgtaatataatggtgaaagtaatctattggtttgggagcctctatctcttcatctgtgaaatggggatagag
>gene=chr10_77747454-77747778; species=hg19
CTGTGGTCTCTGTGGGTTGTTGGTAAGAGAATGAGCTTTGGACCCTGTTGCATTTGGGGCTGTCCATTCTTTTGCAGAAGCAGCAGAAGTCCAGGGAGGGAGCACTGGGCAGCCCAGCCCCATGACAAATGCCAAGTCACCAGAAATCAAAAGAGGAATGCTGAGTCATAATTTCCTTCATTCAGGAATTAGCATGTGCTTTTGAGATTTTGAACTACAGTGCAATGCAGAGCTGGTGAATGAGCAAGGTTTAAATATTCATTTGGCATTAGCATCTGTGAGGATGGCCAGATACTTTCATTAATTGGATTCAGGTTATATGTG
>gene=chr10_77747454-77747778; species=bosTau
CCCAGCTCTTGGTGGACATTTTGTAGAAGAACCAGCTTT-GATCCTGTTGCCAGTGGACTTGCCTGAC-ATCTGCAGAAGTGG-CCAAGTCCAGGAAGGGAGCATTACACAGCCCAGTCCTATGACAAATGCTGCATTGCCAGAAACCAGAAAAAGAATTCTGAGTCATAATTTCCTTCATGCAGAAATTAGCTTGTACTTTTGAGATTTTGAACTGTGGTGCGGCTCGGAGCTGGTGAAAGAGCGAGGTGTAAAGATCCATTCAGTATTAGCATTGGTGAGGATTGCCGGATGCTCTCATTAATTGGCTTCAGACTGTGTGTG
>gene=chr10_77747454-77747778; species=calJac
CTGTGCTGTCTGTGGGTTGTTGGTAGAAGAATGAGCTTTGGACCTTGTTGCGTGTGGACTTGTCAACT-TTTTGCAGAAGCAGAAGTAGTGCAGGGAGGGAGCACTGGGCAGCCCAGCCCCATGAAAGATGTCAAGTCACCAGAAATCAAAAAAGGAATGCTGAGTCATAATTTCCTTCATTCAGGAATTAGCATGTGCTTTTGAGATTTTGAACTACATTGCAAGGCAGAGCTGGTGAATGAACAAGGTTTAAATATTCATTCAGCATTAGCATCTGTGAGGATGGCCGGATACTTTCATTAATTGGATTCAGGTTATATGTG
>gene=chr10_77747454-77747778; species=canFam
CCCTGCTCTCTGTGGGCACCTGGTAAGAAAATGAGCTTG-GGCCACATTGTGTGTGGAGTTGCCCACT-CCTTACAGAAGTAGCAGAAGTCCAAGAAGGGAGAAATACATACCCTCACCCCATGGGAAATATCAAGTTGCCAGAAATTTTTAAAAAAATGCTGAGTCATAATTTTCTTCATTCAGGAATTAGCTTGTGCTCCTGAGAGCTTGAACTCTGGCACATCACGGAGCTGGTGAATGAGCAAGGTTTAAAGATTCATTCAGCATTAGCATCGGTGAGGATTGCC-GATACTTTCATTAATTGGATTCAGGTTATATGTG
>gene=chr10_77747454-77747778; species=equCab
CCCTGTTCTTTGTGGGTA-CTGGTCAAAGAATGAGCTCT-GACAATGTTCTGTGTGGACTTGCCCACT-C-TTGCAGAAGTATCAGAAGTCCAGGAAGGGAGCCCGGCCCAGCCCAGCCCTGTGACAAAAGCCAAGTTGCCAGAAATCAACAAAGAAACACTGAGTCACAATTTCCTGCATTCAGGAATTAGCAGGTGCTTTTGGGATTTTGAACTACAGGGCATCACGGAGCTGGTGAATGACCAAGGTTTAAAGATTCATTCAGCATTAGCATCAGTGAGGAAAGCCCGATTCTTTCATTAATTGGCTTCCGGTTATATGTG
>gene=chr10_77747454-77747778; species=gorGor
CTGTGGTCTCTGTGGGTTGTTGGTAAGAGAATGAGCTTTGGACCCTGTTGCATTTGGGGTTGTCCATTCTTTTGCAGAAG-AGCAGAAGTCCAGGGAGGGAGCACCGGGCAGCCCAGCCCCATGACAAATGCCAAGTCACCAGAAATCAAAAGAGGAATGCTGAGTCATAATTTCCTTCATTCAGGAATTAGCATGTGCTTTTGAGATTTTGAACTACAGTGCAATGCAGAGCTAGTGAATGAGCAAGGTTTAAATATTCATTTGGCATTAGCATCTGTGAGGATGGCCAGATACTTTCATTAATTGGATTCAGGTTATATGTG
>gene=chr10_77747454-77747778; species=panTro
CTGTGGTCTCTGTGGGTTGTTGGTAAGAGAATGAGCTTTGGACCCTGTTGCATTTGGGGTTGTCCATTCTTTTGCAGAAGCAGCAGAAGTCCAGGGAGGGAGCACTGGGCAGCCCAGCCCCATGACAAATGCCAAGTCACCAGAAATCAAAAGAGGAATGCTGAGTCATAATTTCCTTCATTCAGGAATTTGCATGTGCTTTTGAGATTTTGAACTACAGTGCAATGCAGAGCTGGTGAATGAGCAAGGTTTAAATATTCATTTGGCATTAGCATCTGTGAGGATGGCCAGATACTTTCATTAATTGGATTCAGGTTATATGTG
>gene=chr10_77747454-77747778; species=papHam
CTGTGCTCTCTGTGGGTTATTGGTAAGAGAATGAGCTTTGGACCCTGCTGCATTTGGGCTTGTCCATTTTTTTGCAGAAGCAGCAGAAGTCCAGGGAGGGAGCCCTGGGCAGCCCAGCCCCATGACAAATGCCAAGTCACCAGAAATC-AAAGAGGAATGCTGAGTCATAATTTCCTTCATTCAGGAATTAGCATGTGCTTTTGAGATTTTGAACTACAGTGCAACACAGAGCTGGTGAATGAGCAAGGTTTAAATATTCATTCAGCATTAGCATCTGTGAGGATGGCCAGATACTTTCATTAATTGGATTCAGGTTATATGTG
>gene=chr10_77747454-77747778; species=ponAbe
CTGTGGTCTCTGTGGGTTGTTGGTAAGAGAATGAGCTTTGGACCCTGTTGCATTTGGGGTGGTCCATTCTTTTGCAGAAGCAGCAGAAGTCCAGGGAGGGAGCACTGGGCAGCCCAGCCCCATGACAAATGCCAAGTCACCAGAAATCAAAAGAGGAATGCTGAGTCATAATTTCCTTCATTCAGGAGTTAGCATGTGCTTTTGGGATTTTGAACTACAGTGCAACGCAGAGCTGGTGAATGAGCAAGGTTTAAATATTCATTTGGCATTAGCATCTGTGAGGATGGCCAGATACTTTCATTAATTGGATTCAGGTTATATGTG
>gene=chr10_77747454-77747778; species=rheMac
CTGTGCTCTCTGTGGGTTATTGGTAAGAGAATGAGCTTTGGACCCTGCTGCATTTGGGCTTGTTCGTTTTTTTGCAGAAGCAGCGGAAGTCCAGGGAGGGAGCACTGGGCAGCCCAGCCCCATGACAAATGCCAAGTCACCAGAAATC-AAAGAGGAATGCTGAGTCATAATTTCCTTCATTCAGGAATTAGCATGTGCTTTTGAGATTTTGAACTACAGTGCAACACAGAGCTGGTGAATGAGCAAGGTTTAAATATTCATTCAGCATTAGCATCTGTGAGGATGGCCAGATACTTTCATTAATTGGATTCAGGTTATATGTG
>gene=chr10_79264704-79265028; species=hg19
GGCTGTGCACCTCTAATGCTGGAAAGTCCAAATCCAGGAGACTCGGGTCTCCTGAGATTCCTTGGCCATCTGTTCATTCATGCCATCCACTCACTGATTCAGGGCCCAGAGGAGCACCAGGGTTAACGGCTGGCGGCTGAGTCAGCAGCTCTCAAGGCAATCACCTTTTCCACCTACTCATGAATCACTAACCTGCTGCCCCCTTGCTACGTGCCTGGAAATGCATAAATGTGCTTAAAATAAGTGGTACCTGGGTAGCAAGTTTCTCACCAGCAGGAACCAGTCCAAGTGAGTACAGGGCAAATAGCAGTGCGGGGTGAAAAT
>gene=chr10_79264704-79265028; species=bosTau
AGTTGTGTGCTTCTAAAGCTGGGAAATGCAGATCCAAGAGATCTGGGTCCCCTGAAATTCCATGACCATCTGTTCATTCATGCCATCCGCTCATTGATTCACAGCCCGGAGGAGCCCCAGG-TTAGCGACGGGCAGCTGAGTCAGCAGCTCTCAAGGCAATCACCTCTTCT-CCCACTCATGAATCACTAACCTGCCGCCCCT-TGCTACGTGCCTGGAAATACACAAGCAGGCCTAAGTGAAGTGGCACCTGGGCAGCAAGTTG-TTACCAGCAAGAACCAGTCCAAGCGAGGTCAGGGCAAACAGCAGAGCAGGGTGAAAAC
>gene=chr10_79264704-79265028; species=calJac
GGCCGTGCCCCTCTAATGCTGGAAAGTACAAATCCAGGAGACTTGAGTCTCCTGAGATTCCTTGGCCATCTGTTCATTCATGCCATCTACTCATTGATTCAGGGCCCAGAGGAGTGCCAGG-TTAACCACTGGCAGCTGAGTCAGCAGCTCTCAAGGCAATCGCCTCTTCCACCTCCTCATGAATCACTAACCTGCTGCCCCCTTGCTACGTGCCTGGAAATGCATAAATGTGCTTAAAATAAGTGGTACCTGAGCAGCAAGTTTCTCACCAGCAGGAACCAGTACAAGTGAGTACAGGGCAAATAGTGGTGTGGAGTGAAAAT
>gene=chr10_79264704-79265028; species=canFam
GGCTGTGTACTTGTAAAGCTGGGAAGCACAGATCCAAGAGACCCGGGTCCCCTGAGAGTCTGTGGCCATCTGTTCATTCATACCATCCACTCATTGATTCATTGCCCAGAGGAGCCCCAGG-TTAGCGGCTGGTGGCTGAGTCAGCAGCTCTCAAGGCGATCACCTTCTCCACCTACTCATGAATCACTAACCTGCTGCCCCT-CACTACGTGCCTGGAAACACACAAGCGTGTTTCAGTGAAGCGGTACCTGGGCTGCAAGCTGCTCACCAGCAGGAACCAGTGCGAGTGAGGGGAGGGCAAGC---AGGACAGGGTGAAAAC
>gene=chr10_79264704-79265028; species=equCab
GGCTGTGTACTTCTAAAGCTGGGAAGTACCGATCCAGAAGACCCAGGCCCCCTGAGATTCCATAACTGTCTGTTCATTCATACCAT-CGCTC-TTGAGTCACAGCCCAAAGAAGCCCCAGG-TTAGTGGCTGGCGGCTGAGTCACCAGCTCTTGAGGTGATCACCTTTTCCACCTACTCATGAATCCCTAACCTGCTGCCCCT-TGCTGCATGCCTGGAAATTCCCCAGCATGCTTAAGTGAAGTGGTACCTGGGCAGCACGTTGCTTGCCAGTAGGAACCAGTCCAAGTGAGGTCTGGGCAA---------------------
>gene=chr10_79264704-79265028; species=gorGor
GGCTGTGCACCTCTAATGCTGGAAAGTCCAAATCCAGGAGACTCGGGTCTCCTGAGATTCCTTGGCCATCTGTCCATTCATGCCATCCACTCATTGATTCAGGGCCCAGAGGAGCACCAGGGTTAACGGCTGGCGGCTGAGTCAGCAGCTCTCAAGGCAATCACCTTTTCCACCTACTCATGAATCACTAACCTGCTGCCCCCTTGCTACGTGCCTGGAAATGCATAAATGTGCTTAAAATAAGTGGTACCTGGGTAGCAAGTTTCTCACCAGCAGGAACCAGTCCAAGTGAGTACAGAGCAAATAGCAGTGCGGGGTGAAAAT
>gene=chr10_79264704-79265028; species=panTro
GGCTGTGCACCTCTAATGCTGGAAAGTCCAAATCCAGGAGACTCGGGTCTCCTGAGATTCCTTGGCCATCTGTTCATTCATGCCATCCACTCATTGATTTAGGGCCCAGAGGAGCACCAGGGTTAACGGCTGGCGGCTGAGTCAGCAGCTCTCAAGGCAATCACCTTTTCCACCTACTCATGAATCACTAACCTGCTGCCCCCTTGCTACGTGCCTGGAAATGCATAAATGTGCTTAAAATAAGTGGTACCTGGGTAGCAAGTTTCTCACCAGCAGGAACCAGTCCAAGTGAGTACAGGGCAAATAGCAGTGCGGGGTGAAAAT
>gene=chr10_79264704-79265028; species=papHam
GGCTGTGCACCTCTAATGCTGGAAAGTCCAAATCCAGGAGACTCGGGTCTCTTGAGATTCCTTGGCCATCTGTTCATTCATGCCATCCACTCATTGATTCAGGGCCCAGAGGAGCACCAGGATTAACGGCTGGCAGCTGAGTCAGCAGCTCTCAAGGCAGTCACC---------------------------------------------------------------------------------GTACCTGGGCAGCAAGTTTCTCATCAGCAGGAACCAGTCCAAGTGAGTACAGGGCAAATAGCAGTGTGGGGTGAAAAT
>gene=chr10_79264704-79265028; species=ponAbe
GGCTGTGCACCTCTAATGCTGGAAAGTCCAAATCCAGGAGACTCGGGTCTCCTGAGATTCCTTGGCCATCTGTTCATTCATGCCATCCACTCATTGATTCAGGGCCCAGAGGAGCACCAGGGTTAACGGCTGGCGGCTGAGTCAGCAGCTCTCAAGGCAATCACCTTTTCCACCTACTCATGAATCACTAACCTGCTGCCCCCTTGCTACGTGCCTGGAAATGCATAAATGTGCTTAAAATAAGTGGTACCTGGGTAGCAAGTTTCTCACCAGCAGGAACCAGTCCAAGTGAGTACAGGGCAAATAGCAGTGCAGGGTGAAAAT
>gene=chr10_79264704-79265028; species=rheMac
GGCTGTGCACCTCTAATGCTGGAAAGTCCAAATCCAGGAGACTCGGGTCTCTTGAGATTCCTTGGCCATCTGTTCATTCATGCCATCCACTCATTGATTCAGGGCCCAGAGGAGCACCAGGGTTAACGGCTGGCGGCTGAGTCAGCAGCTCTCAAGGCAGTCACCCTTTCCACCCACTCATGAATCACTAACCTGCTGCCCCCTTGCTACGTGCCTAGAAATGCATAAACGTGCTTCAAATAAGCGGTACCTGGGCAGCAAGTTTCTCATCAGAAGGAACCAGTCCAAGTGAGTACAGGGCAAATAGCAGTGTGGGGTGAAAAT
>gene=chr10_79471182-79471506; species=hg19
GCCCACATTCTCTGCTACAACCTCGCCACTCCCCTGCGCCTCTCCCCTTGCCCCCTGCCCCCACAGGTAACGCCCAGAACGAGTGCTTCTCCCGGTGGGGTACTGAGGAGCCTGGGCTGCAGCTGCCGAGCCGCCACAGCCACGCTGAGCCCGGCCTGGCCTGCACACTGGCGCCACCGCCTGGCGGGGAGCGGGACTGACGCGCTCCTCTCCCTCTCCTCCAGCCCAGATCACGGAGGCGCGGAGCTCCATCTCCTGCCCTGGGCGAGGGGAGTGAGGGAGACAAAGACTTTGGGCACAACACCCACCACATAGAACCTATTC
>gene=chr10_79471182-79471506; species=bosTau
-GCTGCACTCCCTGCTGCTCTCTTGCTGCTCCCCTGGGTCTCTCTCCTTGCCACTCG-CCCCCTAGATAATGCCAATAACTGGTGCTTCTCCAG-TGGGGCTCTGAGGAGGCGAGGCTGCAGCT-CCAAGCCGGGACAACAGCTCTGGACCTGGCCTGGCCCGTAGACTGGCGCCACCTCCTGGTGAGAAGCGGAACTGACATGCT-CTATCGGTATCCTCCACCCATGTCTCCAGAGTCAGGGTGCCGCGTCCCCTGACCTCTGGAAGAGACGGGAGGGAGACTGAGACTTGAGGCACAATGTCCAACACTCAGAGTCTATCA
>gene=chr10_79471182-79471506; species=calJac
GCCCACGTTCTCTGCTACAGCCTCGCCACTCCCCTGGACCTCTCCCCTTGCCCCCTG-CCTCACGGGTAATGCCCAGAACGGGTGCTTCTTCAGGTGGGGTCTTGAGAAGCCTGGGCTGCAGCTGCTGAACTGCGATAGCCACGCGGAGCCCGGCCTGGCCTGCACACTGGTGCCACCGCCTGGCGGGGAGCGGGACTGACGCGCTCCTCTGCCTGTCCTCCAGCCCAGATCACCAAGGCCCGCAGCTTGGTCCCCGACCCTGGGCGAGGGGTGTGAGGGGGACAAAGACTTTGGGCACAACACTCACCACATACAACCTATTC
>gene=chr10_79471182-79471506; species=canFam
GGC--CTCATGCTGCATTGGG----------TCCCGGGCCCTCCCCGCCCCCATGCG-TCCCCAGCCCCGGGCT----CCTGGTGCCTCTGCAGGTGAGGTGGCACTCAGGCGAGGCT----CT----GGCCGACACCCCCGCC---AGGCTGGCCGGGCTCGGAGGCCTGCGCCTCCGCC--------------ACC--TTCGCTCCCAG---------CCCCCCGGGCCTCCGG---GTGGGGGA-------------------------AGGGAGG-----------TTGAAGCACAGGGGCCACCGC-CAGAGCTTAGCA
>gene=chr10_79471182-79471506; species=equCab
GGC--CACACCCTGCTCCAGTCTTCCTGCTCCCCTGGGCCTCTCTCCTTGCCACCCA-TCCCCGGGAGAATGCCAGTAACTGGTGCTTCTCTGGCTGGGGCCCCCCGAGGGCGAGGCTGCTGCT-CTGAGCCGCACCAGCCACTCAGAGCCTGGCCTGGCCTGCGGACTGGCGCCACTGCCTGGTGGGGAGGGGGCCTGACATGCTCCTATCCCTCT-TCCCACCCAAATCTCCAG--TCAGGGGGCTGCGCCCTCTGCCCTCAGGGCGGGGTGTGAGGGGCACAGATGCTTCAGGCACAACGTCCACCACACAGAGCTTATCA
>gene=chr10_79471182-79471506; species=gorGor
GCCCACATTCTCTGCTACAACCTCGCCACTCCCCTGCGCCTCTCCCCTTGCCCCCTGCCCCCACAGGTAACGCCCAGAACGAGTGCTTCTCCAGGTGGGGTCCTGAGGAGCCTGGGCTGCAGCTGCCGAGCCGCCACAGCCACACTGAGCCC-GCCTGGCCTGCACACTGGCGCCACCGCCTGGCGGGGAGCGGGA--------------------------------------------------------------------------------------------------------------------------------
>gene=chr10_79471182-79471506; species=panTro
GCCCACATTCTCTGCTACAGCCTCGCCACTCCCCTGCGCCTCTCCCCTTGCCCCCTGCCCCCACAGGTAACGCCCAGAACGAGTGCTTCTCCAGGTGGGGTCCTGAGGAGCCTGGGCTGCAGCTGCCGAGCCGCCACAGCCACGCTGAGCCCGGCCTGGCCTGCACACTGGCGCCACCGCCTGGCGGGGAGCGGGACTGACGCGCTCCTCTCCCTCTCCTCCAGCCCAGATCACGGAGGCGCGCAGCTGCATCTCCTGCCCTGGGCGAGGGGAGTGAGGGAGACAAAGACTTTGGGCACAACACCCACCACATAGAACCTATTC
>gene=chr10_79471182-79471506; species=papHam
GCCCACATTCTCTGCTACAGCCTCGCCACTCCCCTGGGCCTCT---------------CCCCACAGGTAACGCCCAGAACGAGTGCTTCTCCAGGTGGGGTCCTGAGGAGCCTGGGCTGCAGCTGCCGAGCCCAGACAGCCACGCTGAGCCCGGCCTGGCCTGCACCCTGGCGCCACCGCCTGGCGGAGAGCGGGACTGACGCACTCCTCTCTCTCTCCTCCGGCCCAGATCACGGAGGCGCGCATTTGCATCTCCTGCCCTGGGCGAGGGGTGTGAGGGGGACAAAGACTTTGGGCACAACACCCACCACATAGAACCTATTC
>gene=chr10_79471182-79471506; species=ponAbe
GCCCACATACTTTGCTACGGCCTCGCCACTCCCCTGGGCCTCTCCCCTTGCCCCCTGTCCCCACAGGTAACGCCTAGAACGAGTGCTTCTCCAGGTGGGGTCCTGAGGAGCCTGGGCGGCAGCTGCCGAGCCGCGACAGCCACGCTGAGCCCGGCCTGGCCTGCGCACTGGCGCCACCGCCTGGCGGGGAGCGGAACTGACGCGCTCCTCTCCCTCTCCTCCAGCCCAGATCACGGAGGCGCGCAGCTGCATCTCCCGCCCTGGGCGAGGGGTGTGAGGGAGACAAAGACTTTGGGCACAACACCAACCACACAGAACCTATTC
>gene=chr10_79471182-79471506; species=rheMac
GCCCACATTCTCTGCTACAGCCTCGCCACTCCCCTGGGCCTCT---------------CCCCACAGGTAACGCCCAGAACGCGTGCTTCTCCAGGTGGGGTCCTGAGGAGCCTGGGCTGCAGCTGCGGAGCCGCGACAGCCCCGCTGAGCCCGGCCTGGCCTGCACCCTGGCGCCACCGCCTGGCGGAGAGCGGGACTGACGCACTCCTCTCCCTCTCCTCCAGCCCAGATCACGGAGGCGCGCAGCTGCATCTCCTGCCCTGGGCGAGGGGTGTGAGGGGGACAAAGACTTTGGGCACAACACCCACCACATAGAACCTATTC
>gene=chr10_79669598-79669922; species=hg19
GGCTATCAGGGTGGGTCCCAACTCAGTGTCCACGGGGCCTTATCCTCTTATCTTTATAAAAGGCTTTTTTCCCTGGGACAAGAGGCCCGGTGGCCTCATTTTCCTGCCTGAACTCTGCCCTGTGACTAAGCAAGAAGAAGCCACGGCAGCCAGCACCCAGAGTTTCTGCTGTGTCACAAAAAGGAGTCATGGGTCTCCCTGCCAGCATCAGACCCATTCCCCGACTCAGCACTCAATTTAGATATCACGTCCTACGTCTACATCCAGAAAGCCCCCAGTGTGACAGATGCTCAGAACACATCTGCTGAATGAATGGACGAATGC
>gene=chr10_79669598-79669922; species=bosTau
GGCCATGGGGGTGG---CCAGCTCAGTGTCCACAGGCCTTTACCCTCTTATCTTTATTAAAGG-CTGTTCTTCTGAGGCAAGAGGCTTGGTGGCGTCATTTCGCTGCTTGAACTCTGTCCTGTGACTAAGCACTAAGAAGCCACAGCAGTCAGCGCTGGAAGTTTTTGCTGTATCATATAAAGAATACAAGGGCCT-CCTGCCAACATCAGACCCATTCTCTGACTCAGCACTAAATGTAGATGTCACGTCCTACGTTTgcatctgaacagtcctctgtgtgacaggtgctcagaacatgtctgctggatgaat----gaaCAC
>gene=chr10_79669598-79669922; species=calJac
GGCTATCAGGGTGGGCCCCAACTCAGTGTCCATAGGCCCTTATCCTCTTATCTTTATAAAAGGCTTTTTTCCCTGGGACAAGATGCCCAGTGGCCTCATTTTCCTGCCTGAACTCTGCCCTGTGACTAAGCAAGCAGCAGCCAGGGCAGTCAGCACCCAGAACTTCTGCTGTATCACAAAAAGGAGACATGGGTCT-CCTGCCAGCATCAGACCCGTTCTCTGACTCAACACTCAATTTAGATCTCACATCCTGTGTCGGCATCCAGAAAGCCCCCAGTGTGACAGATGCACAGAACACATCTGCTGAATGAATGAACGAATGC
>gene=chr10_79669598-79669922; species=canFam
AACCATGGAGGTGGGTCCCAACTCAGGATCCACGGGCCTTTACCCTCTTATCTTTGTTCAATGCTTTCTCCTCTGGAGCAAGAGGCTCCATGGCATCATTTTCCTGTCTGAACTCTGTCCTGTGACTAAGCAATAAGAAGCCACGGCAGGCAGCTCTGGATGTTTCTGCTGTGTCAC-AAAAGAATACAAGGACCT-CCTGCCAATATCAAACCCATCCTCTGACTCAGCACTAAATTTAGATGTCACATCCTATGTCTACATCCAGAGAGTCCTCGGTTTGACAGG---------------TGCTGAATGAAT----GAACGC
>gene=chr10_79669598-79669922; species=equCab
---------GACCGGCCCCAACTCGGTGTCCATGGGCATTTACCCTCTTATCTTTATTAAAGGCTTTTTCCTCTGAGCCAAGAGGCTTGGTGGCGTCATTTTCCTGCCTGAACTCTGTCCTGTGACTAAGCAATAAGCAGCCACGGCAGTCAGCCCTGGAAGTTTTTGCTGTATCACAAAACGAATACAACGGCCT-CCTGCCAACATCAGACCCACTCTCTGACTCAGCACTAAATTTAGATGTCATGTCCTACGTCTGCATCCAaacagtcccctgtgtgacaggtgctcagaacatatctgctgaatgaat----gaatAC
>gene=chr10_79669598-79669922; species=gorGor
GGCTATCAGGGTGGGTCTCAACTCAGTGTCCACGGGGCCTTATCCTCTTATCTTTATAA---GCTTTTTTCCCTGGGACAAGAGGCCCGGTGGCCTCATTTTCCTGCCTGAACTCTGCCCTGTGACTAAGCAAGAAGAAGCCACGGCAGCCAGCACCCAGAGTTTCTGCTGTGTCACAAAAAGGAGTCATGGGTCTCCCTGCCAGCATCAGACC----CCCCGACTCAGCACTCAATTTAGATATCACGTCCTACGTCTACATCCAGAAAGCCCCCAGTGTGACAGATGCTCATAACACATCTGCTGAATGAATGGACGAATGC
>gene=chr10_79669598-79669922; species=panTro
GGCTATCAGGGTGGGTCCCAACTCAGTGTCCACAGGGCCTTATCCTCTTATCTTTATAAAAGGCTTTTTTCCCTGGGACAAGAGGCCCGGTGGCCTCATTTTCCTGCCTGAACTCTGCCCTGTGACTAAGCAAGAAGAAGCCACGGCAGCCAGCACCCAGAGTTTCTGCTGTGTCACAAAAAGGAGTCATGGGTCTCCCTGCCAGCATCAGACCCATTCCCCGACTCAGCACTCAATTTAGATACCACGTCCTACGTCTACATCCAGAAAGCCCCCAGTGTGACAGATGCTCAGAACACATCTGCTGAATGAATGGACGAATGC
>gene=chr10_79669598-79669922; species=papHam
GGCTATCAGGGTGGGTCCCAACTCAGTGTCCATGGGGCTTTATTGTCTTATCTCTATAAAAGGCTTTTCTCCCTGGGACAAGAGGCCCGGTGGCCTCATTTTCCTGCCTGAACTCTGCCCTGTGACTAAGCAAGAAGAAGCCACAGCAGTCAGCACCCAGAGTTTCCACTGTGTCATAAAAAGGAGACATGGGTCT-CCTGCCAGCATCAGACCCATTCCCTGACTCAGCACTCAATTTAGATATCACGTCCTACGTCTGCATCCAGAAAGCCCCCAGTGTGACGGATGCTCAGAATACATCTGCTGAATGAATGGACGAATGC
>gene=chr10_79669598-79669922; species=ponAbe
GGCTATCAGGGTGGGTCCCAACTCAGTGTCCATGGGGCCTTATCCTCTTATCTTTATAAAAGGCTTTTTTCCCTGGGACAAGAGGCCCGGTGGCCTCATTTTCCTGCCTGAACTCTGCTCTGTGACTAAGCAAGAAGAAGCCACGGCAGCCAGCACCCAGAGTTTCTGCTGTGTCACAAAAAGGAGTCATGGGTCTCCCTGCCAGCATCAGACCCATTCCCCGACTCAGCACTCAATTTAGATATCACGTCCTACGTCTGCATCCAGAAAGCCCCCAGTGTGACAGATGCTCAGAACACATCTGCTGAATGAATGGACGAATGC
>gene=chr10_79669598-79669922; species=rheMac
GGCTATCAGGGTGGGTCCCAACTCAGTGTCCATGGGGCTTTATTGTCTTATCTTTATAAAAGGCTTTTCTCCCTGGGACAAGAGGCCCGGTGGCCTCATTTTCCTGCCTGAACTCTGCCCTGTGACTAAGCAAGAAGAAGCCACAGCAGTCAGCACCCAGAGTTTCCACTGTGTCATAAAAAGGAGACGTGGGTCT-CCTGCCAGCATCAGACCCATTCCTTGACTCAGCACTCAATTTAGATATCACGTCCTACGTCTGCATCCAGAAAGCCCCCAGTGTGACGGATGCTCAGAATACATCTGCCGAATGAATGGACGAATGC
>gene=chr10_79793495-79793614; species=hg19
GGGGCCGTAGGCAGCCTAAATCAGGCATCGGCGCGGTCAGCCTCGTGGCGCGCCCACGCCCCCACGCCGGCTCTTCCCGGGGTCCTTCCGTGCGCGTTGATATGATTGGCCGGCGAATC
>gene=chr10_79793495-79793614; species=bosTau
CAGATCTTAAACACTTTCAAACAGGCATTGGCGACGGCGGCCTCACGGTCCGGCCACGCCCCCACGTCGGCGCCGTCCGGGGACCTTCTGTGAGCGTTGATATGATTGGCCGGGGAAGT
>gene=chr10_79793495-79793614; species=calJac
-----------------------------------------------------------------------------------------------------------------------
>gene=chr10_79793495-79793614; species=canFam
----CCTCGGGCACTTTTAGTCCGGCAccggcggggccacccccgcgggccggccacgcccccacgccggcggcgcTCGGGGTCCTTCCGTACGCATTGATATGATTGGACGGCGCCTG
>gene=chr10_79793495-79793614; species=equCab
GGGGCCATGGGGACTTTCAATCCGGCATTGGCGCGGTCGACCTCGCGATTCAACCACGCCCCCACGCCGGGGCCGCCCGGGGTCCTTCCGTGCGCGTTGATATGATTGGCCGGCGAATA
>gene=chr10_79793495-79793614; species=gorGor
GGGGCCGTAGGCAGCCTAAATCAGGCATCGGCTCGGTCAGCCTCGTGGCGCGACCACGCCCCCACGCCGGCGCTTCCCGGGGTCCTTCCGTGCGCGTTGATATGATTGGCCGGCGAATC
>gene=chr10_79793495-79793614; species=panTro
GGGGCCGTAGGCAGCCTAAATCAGGCATCGGCGCGGTCAGCCTCGTGGCGCGCCCACGCCCCCACGCCGGCTCTTCCCGGGGTCCTTCCGTGCGCGTTGATATGATTGGCCGGCGAATC
>gene=chr10_79793495-79793614; species=papHam
GGGGCCGTAGGCAGCTTCAATTAGGCATCGCCGCGGTCAGCCTCGCGGCGCGGCCACGCCCCCACGCCGGCGCTTCCCGGGGTCCTTCCGTGCGCGTTGATATGATTGGCCGGCGAATA
>gene=chr10_79793495-79793614; species=ponAbe
GGGGCCGTAGGCAGCCTAAATCAGGCATCGCCGCGGTCAGCCTCGTGGCGCGGCCACGCCCCCACGCCGGCGCTTCCCGGGGTCCTTCCGTGCGCGTTGATATGATTGGCCGGCGAATT
>gene=chr10_79793495-79793614; species=rheMac
GGGGCCGTAGGCAGCTTCAATCAGGCATCGCCGCGGTCAGCCTCGCGGCGCGGCCACGCCCCCACGCCGGCGCTTCCCGGGGTCCTTCCGTGCGCGTTGATATGATTGGCCGGCGAATA
>gene=chr10_80016001-80016125; species=hg19
AATGAGTAAGCTGGCATTTGGGCTTTGTTCATCGTCCTTGTGAGCTATGAGTCAGCATCTTGGAGACTGTGAAGTCTGGCCATCAATGACACTGCATTTCTGGTTTGCAGGGCTTGGTCAGGCC
>gene=chr10_80016001-80016125; species=bosTau
AATGAAGATATTGGCACTTGAGCTTTGGTCATTGTCTGTGAGAGCTGTGAGTCAGCATCCTAGAGCCTGTCAAGCCTGGACACTGATGACTCTGCGTTTCTGGTTTGCATGCCTGTGTCAGGCC
>gene=chr10_80016001-80016125; species=calJac
AATGAGTAAGCTGGCATTTGGGCTTTATTCATCATCCTTGTGAGCTGTGAGTCAGTATCCTGGAGCCTGTCAAGTCTGGCTATCAATGACACTGTGTTTCTGGTTTGCAGGGCTTGCTTAGGCC
>gene=chr10_80016001-80016125; species=canFam
-ATGAATATGCTGGCATTTGGGTTTTGCTCATCAAGCTTGTGAGCTGTGAGTCAGCATCCTGGAGCCTGTTAAGTCTGAGTACCGATGACTCGGCGTTC-TGGTTTGTAGGACGGGGTCAGGCC
>gene=chr10_80016001-80016125; species=equCab
AATGAATATGCTGGCATTTGGGTTTTGGCCATTGTCCTTGTGAGCCATGAGTCATCATCCTGGGGCCTGTCAAGTGTGGGCGCTGATGACTCTGCATTTGTGGTTTGCAGGGCTTGGTCACGCC
>gene=chr10_80016001-80016125; species=gorGor
------------------------------------------------------------------CTGTCAAGTCTGGCCATCAATGACACTGCATTTCTGGTTTGCAGGGCTTGGTCAGGCC
>gene=chr10_80016001-80016125; species=panTro
AATGAGTAAGCTGGCATTTGGGCTTTGTTCATCGTCCTTGTGAGCTATGAGTCAGCATCTTGGAGACTGTGAAGTCTGGCCATCAATGACACTGCATTTCTGGTTTGCAGGGCTTGGTCAGGCC
>gene=chr10_80016001-80016125; species=papHam
AATGAGTAAGCTGGCATTTGGGCTTTGTTCATCGTCCTTGTGAGCTATGAGTCAGCATCTTGGAGCCTGTCGAGTCTGGTCATCAATGACACTGCGTTTCTGGTTTGCAGGGCATGGTCAGGCC
>gene=chr10_80016001-80016125; species=ponAbe
AATGAGTAAGCTGGCATTTGGGCTTTGTTCATCGTCCTTGTGAGCTATGAGTCAGCATCTTGGAGCCTGTCAAGTCTGGCCATCAATGACACTGCGTTTCTGGTTTGCAGGGCTTGGTCAGGCC
>gene=chr10_80016001-80016125; species=rheMac
AATGAGTAAGCCGGCATTTGGGCTTTGTTCATCGTCCTTGTGAGCTATGAGTCAGCATCTTGGAGCCTGTCAAGTCTGGTCATCAATGACACTGCGTTTCTGGTTTGCGGGGCGTGGTCAGGCC
>gene=chr10_80724777-80725101; species=hg19
TGCAGCagccccttcccctctctgagactcgacgtcccctcccgtgcaaggaaggggttgtctgaggtcatctccaagatcttgggctctgTGCCGTCTGGCCAGTCACCTGCGACTCTGTTCCCAGAGCCTGGCAGGGAGCTGTGACTCAGCAGCAAGAAGCCACGCAGGAGCCTGCCCGCAGCCCCCTCCCCTGCCAGCACACACAAAGGGCATCTTGTTACTGCAGCCGGCCAGCGGGAGGGCGGGAGAGGGCTGTGGAGGTGAGAGGCCAGGAAGGAGCCTGTGTCAGCAGCACTGGGGGCAGGGCGGGGAGGAGGCCCA
>gene=chr10_80724777-80725101; species=bosTau
TGaggccaccccaccc---caccaggcctcggtttctccatcagtgcaaggta-aggttgcccgaggtcacctccaaggtcTTGGGCTCCCTGCCTCCTGGCCAGTCACCTGTGACTCTGTCCCCAGAGCCCGGCAGGGAGCTGTGACTCAGCAGCAAGAAG--CTGAAGGAGCC----------CCCTCCCCCGCCCAGCACACACAAAGGGCATCTTGTTACCGCAGCCTGCCAGAGGGAGGGC-AGAGAGGGCTGGGGAGGTGAGAGGCCAGGAGGGAGCCTGTGTCAGCAGGGGTGGGGG-AGAGCCATGCAGGGGCCCA
>gene=chr10_80724777-80725101; species=calJac
TGCAGCagccccttctcctctctgagcctcaatgtcccctcctgtgcaaagaaggggttgtttgaggtcatctccaaggtcttgggctctgTGCCGTCTGGCCAGTCACCTGCGACTCCGTTCCCAGAGCCCAGCGGGGAGCTGTGACTCAGCAGCAAGGAGCCTCGCAGGAGCCTGCCCGCAGCCCCCTCCCCCGCCGGCACACACAAAGGGCATCTTGTTACTGTAGCCGGCCAGCGGGAGGGCTGGAGAGGGCTGTGGAGGTGAGAGGCCAGGAAGGAGTCTGTGTCAGCAGCACTGGGGGCAGGGCAGGGAGGCAGCCCA
>gene=chr10_80724777-80725101; species=canFam
TGAGGCGgtcccttcccctcgctgggcctcggtttccccaccagcacaaggcaggggttgcctgaggccatctccaaggtcttcggctcCATGCCACCTGGCTGGTCACCTGCGACTCTGTCCCCAGGGCCCGGCAGGGAGCAGTGACTCAGCAGCAAGAAGCCGAGCAGGAGCC----------CC-TCCCCCGCCCAACACACACAAAGGGCATCTTGTTACCGGGGCCTGCCA---GCAAAGA-CGACAGGGCTGGGGAGGTGAG-GGCCTGAGGGCCGCCTGTGTG----CTGCTGTGCA-CGGGCCT---GGGG-----
>gene=chr10_80724777-80725101; species=equCab
tgaggcag-ccattcccctctctgagcctcggtttccccaccagtgcaaggaaggggttgcctgaggtcatctccaaggtcTTGGGCTCCGTGCTGCCTGGTCACTCACCTGCCACTCTGTCTTCAGAGCCCAGCAGGAAGCTGTGACTCAGCAGCAAGAAGCAGTGCAAGAGCC----------CCCCCCCCTGCCCAGCACACACAAAGGACATCTTGTTACTGCAGCCTGCCAGGGGGAGGAG-GGAGAGGGCT-GGGAGGTGAGAGGCCAGGAGGGAGCCTGTGTCAGCAGGACTGGGGG-AGGGCT--------GTCCA
>gene=chr10_80724777-80725101; species=gorGor
TGCAGCagccccttcccctctctgagactcgatgtcccctcccatgcaaggaaggggttgtctgaggtcatctccaagatcttgggctctgTGCCGTCTGGCCAGTCACCTGCGACTCTGTTCCCAGAGCCTGGCAGGGAGCTGTGACTCAGCAGCAAGAAGCCGTGCAGGAGCCTGCCCGCAGCCCCCTCCCCTGCCAGCACACACAAAGGGCATCTTGTTACTGCAGCCGGCCAGCGGGAGGGCAGGAGAGGGCTGTGGAGGTGAGAGGCCAGGAAGGAGCCTGTGTCAGCAGCACTGGGGGCAGGGCGGGGAGGGGGCCCA
>gene=chr10_80724777-80725101; species=panTro
TGCAGCagccccttcccctctctgagactcgatgtcccctcccgtgcaaggaaggggttgtctgaggtcatctccaagatcttgggctctgTGCCGTCTGGCCAGTCACCTGCAACTCTGTTCCCAGAGCCTGGCAGGGAGCTGTGACTCAGCAGCAAGAAGCCGCGCAGGAGCCTGCCCGCAGCCCCCTCCCCTGCCAGCACACACAAAGGGCATCTTGTTACTGCAGCCGGCCAGCGGGAGGGCGGGAGAGGGCTGTGGAGGTGAGAGGCCAGGAAGGAGCCTGTGTCAGCAGCACTGGGGGCAGGGCGGGGAGGAGGCCCA
>gene=chr10_80724777-80725101; species=papHam
TGCAGCagccccttcccctctctgagactcaatgtcccctcccgtgcaaagaaggggttgtctgaggttatctccaaggtcttgggctctgTGCCATCTGGCCAGTCACCTGTGACTCTGTTCCCAGAGCCTGGCGGGGAGCTGTGACTCAGCAGCAAGAAGCCGCGCAGGAGCCTGCCCGCAGCCCCCTCCCCTGCCGGCACACACAAAGGGCATCTTGTTACTGCAGCCAGCCAGCGGGAGGGCGGGAGAGGGCTGTGGAGGTGAGAGGCCAGGAAGGAGCCAGTGTCAGCAGTACTGGGGGCAGGGCGGGGAGGGGGCCCA
>gene=chr10_80724777-80725101; species=ponAbe
TGCAGCagccccttcccctctctgagactcgatgtcccttcccgtgtaaggaaggggttgtctgaggtcatctccaaggtcttgggctctgTGCCGTCTGGCCAGTCACCTGCGACTCTGTTCCCAGAGCCTGGCAGGGAGCTGTGACTCAGCAGCAAGAAGCCGTGCAGGAGCCTGCCCGCAGCCCCCTCCCCTGCCGGCACACACAAAGGGCATCTTGTTACTGCAGCCGGCCAGCGGGAGGACGGGAGAGGGCTGTGGAGGTGAGAGGCCAAGAAGGAGCCTGTGTCAGCAGCACTGGGGGCAGGGCGGGGAGGGGGCCCA
>gene=chr10_80724777-80725101; species=rheMac
TGCAGCagccccttcccctctctgagactcaatgtcccctcccgtgcaaagaaggggttgtctgaggttatctccaaggtcttgggctctgTGCCGTCTGGCCAGTCACCTGTGACTCTGTTCCCAGAGCCTGGCGGGGAGCTGTGACTCAGCAGCAAGAAGCCGCGCAGGAGCCTGCCCGCAGCCCCCTCCCCTGCCGGCACACACAAAGGGCATCTTGTTACTGCAGCCAGCCAGCGGGAGGGCGGGAGAGGGCTGTGGAGGTGAGAGGCCAGGAAGGAGCCAGTGTCAGCAGTACTGGGGGCAGGGCGGGGAGGGGGCCCA
>gene=chr10_90791944-90792116; species=hg19
TACACCTCATCCTCCTATATTCTACTTGTGCCTGTGGCCTTTTCTCCACCCCGCCCCCTGCCCACTCAGCACTCAACTGACCTATGCATAACACCTTAGTCATCCTTTCACTGAGAAAGGACTTTCTTAAGAACTTAGAATGCGGAAAGTCCCTTTCTCCTTTTCCTCTTTT
>gene=chr10_90791944-90792116; species=bosTau
TGCACCCCATCCTGCCAAG---TCCTTGGCCCTTGGGCATTTTCCTGACTCCACTACTTTTT--TCTAG-----GGATGACCTATGCCTCACACCTTAGTCATCTCTTCACTGAGAAAGGACTTTCTTAAGAACATCGAATTTGGAAAGTCCCTTTCTGCACCTCTT-TTTT
>gene=chr10_90791944-90792116; species=calJac
---ACCCCATCCTCCCACATCCTACTTG-GCCTGGGGCCTTTTCTACACCCCGCCCCCCGCCCACTCAGCACTCAACTGACCTATGTGTAACACCTTAGTCATCCTTTCACTGAGAAAGGACTTTCTTAAGAACTCGGAATTTGGAAAGTCCCTTTCTCCTTTTCCCCTTTC
>gene=chr10_90791944-90792116; species=canFam
-----------------------------------------------------CCGGCTTC-------------------CCTATGCCTCATTCCTTACTCATCTTCTCACTGAGAAAGGACTTTCTTAACAACTTGGAATTTGGAAAGTCCCCGGCTGCCCCCCTCC----
>gene=chr10_90791944-90792116; species=equCab
CACACCCCACCCTGCCAGCTCCTCCCTGGTCCGAGGGCATTTTCTCCTCCTCTTCGACTTTT--CCTGT-----GATTGACCTACGCCTCACACCTTACTCATCCTTTCACTGAGAAAGGACTTTCTTAAGAACTTGGAATTTGGAAAGTCCCCGTCTGCCCCCCCCCTTTT
>gene=chr10_90791944-90792116; species=gorGor
TACACCCCATCCTCCCATATTCTACTTGTGCCTGTGGCCTTTTCTCCACCCCGCCCCCTGCCCACTCAGCACTCAACTGACCTATGCATAACACCTTAGTCATCCTTTCACTGAGAAAGGACTTTCTTAAGAACTTAGAATGCGGAAAGTCCCTTTCTCCTTTTCCTCTTTT
>gene=chr10_90791944-90792116; species=panTro
TACACCCCATCCTCCCATATTCTACTTGTGCCTGTGGCCTTTTCTCCACCCCGCCCCCTGCCCACTCAGCACTCAACTGACCTATGCATAACACCTTAGTCATCCTTTCACTGAGAAAGGAA-AAGTTAAGAACTTAGAATGCGGAAAGTCCCTTTCTCCTTT---------
>gene=chr10_90791944-90792116; species=papHam
TATACCCCATCCTCCCATATTCTACTTGTGCCTGTGGCCTTTT-TCCACCCCGCCCCCTGCCCACTCAGCATTCAACTGACCTATGCATAACACCTTAGTCATCCTTTCACTGAGAAAGGACTTTCTTAAGAACTCAGAATGTGGAAAGTCCCTTTCTCCTTTTCCCCTTAT
>gene=chr10_90791944-90792116; species=ponAbe
TACACCCCATCCTCCCATATTCCACTTGTGCCTGTGGCCTTTTCTCCACTCCGCCCCCTGCCCACTCAGCACTCAACTGACCTATGCATAACACCTTAGTCATCCTTTCACTGAGAAAGGACTTTCTTAAGAACTTAGAATGTGGAAAGTCCCTTTCTCCTTTTCCCCTTTT
>gene=chr10_90791944-90792116; species=rheMac
TACACCCCATCCTCCCATATTCTACTTGTGCCTGTGGCCTTTT-TCCACCCCGCCCCCTGCCCACTCAGCATTCAACTGACCTATGCATAACACCTTAGTCATCCTTTCACTGAGAAAGGACTTTCTTAAGAACTCAGAATGTGGAAAGTCCCTTTCTCCTTTTCCCCTTTT
>gene=chr10_90932839-90933163; species=hg19
CACAGTATAAGAGACACAATTATTAACAAGTGTCTCTAGAAGATTAAAATATGAAAAGTAAAACCATAGTTGGCATTTTTAAAAGATAACTGTACATACATAATTTATTTTTAAATTAACACAACCTTGCCACATAAAAATGGTTTTATGAGTCAGCATTTTTTTTTCACTCTTGATATCATGCAgaggaaggggaaaacaaagaggaggagaaggaagaggaggagaaCAGTGACTACAACAAAAGTATAGTttcagtaaagctgggaaagagatgtaaaaaaaactccacaatggatagaatatcaaaatgtggtaagattg
>gene=chr10_90932839-90933163; species=bosTau
CACAATATAAGACACTTCATTATCAACAAGTGTCCCTAGAAGATTAAAATG-GATTGATAAGGCAGCATTTTATACTCCTGAAATATTGTGAAGCATATATAGTAGATTTTT-AAATACTATAGCGttgacatgta-----------------------------------tctgtaatgatagggaggagggaggctcca-----------gagggaggggacaacagca--gaaaccaac-acagcattgtaattgtaattatacttcaataa-aaa-aaaatACTCCATC-TGTGTAGGGTCTTGAAATGTGATGAAAATG
>gene=chr10_90932839-90933163; species=calJac
CACAGTAGAAGAGACACAATTATTAACAAGTGTCTCTAGAAGATTAAAATATGAAAAGTAAAACCATAGTTGGCATTTTAAGAAGATACCTGTACATACATAATTTATTTTTACATTAACATAACCTTGCTGCATATAAATTGTTTTATGAGTCAGCATTTTTTT--CACTCTTGAAATCATGCAgaagaagaggaaaacaaggaggaggagaaggaagaggaggagAACGGTGACTATAACAAAAGTATGTTTTCAGTAAAACTAGGAAAGAGATGTGCAAAA-ACTCCACAATGGGTAGAATATCAAAATGTGGTGAGATTG
>gene=chr10_90932839-90933163; species=canFam
------------------------------------------------------------------------------------------------------------------------------------------------------------------------------------------------------------------------------------------------------------------------------------------------------------------------------------
>gene=chr10_90932839-90933163; species=equCab
CACAGTACAAGAGCCACTATTATCAACAAGTGTCACTAGAAGATTAAAGTATGGAAAGTAAAACCATATTTGACATTTTTAA-AGATTG------ATATATATCCAGTTTTTAAATTAATATAATCTTGCCACATGAAAATGGATTCACaagtcagcatttttcttctactcctggaatcatgcagagaaaggagg----------------aggagaaaagacaacaacaatgacaacaac-aaagtatattttcggtaaaactaggcgattgatatt-aaaatactctata-tgtgtagggtctcaaaatgtgatgagattg
>gene=chr10_90932839-90933163; species=gorGor
CACAGTATAAGAGACACAATTATTAACAAGTGTCTCTAGAAGATTAAAATATGAAAAGTAAAACCATAGTTGGCATTTTTAAAAGATAACTGTACATACATAATTTATTTTTAAATTAACACAACCTTGCCACATAAAAATGGTTTTATGAGTCAGCAGTTTTTTT-CACTCTTGATATCATGCAGAGGAAGGGGAAAACAAAGAGGAGGAGAAGGAAGAGGaggagaacagtgactacaacaaaagtatagtttcagtaaagctgggaaagagatgtaaaaaaaactccacaatggatagaatatcaaaatgtggtaagattg
>gene=chr10_90932839-90933163; species=panTro
CACAGTATAAGAGACACAATTATTAACAAGTGTCTCTAGAAGATTAAAATATGAAAAGTGAAACCATAGTTGGCATTTTTAAAAGATAACTGTACATACATAATTTATTTTTAAATTAACACAACCTTGCCACATAAAAATGGTTTTATGAGTCAGCATTTTTTTT-CACTCTTGATATCATGCAgaggaaggggaaaacaaagagaaggagaaggaagaggaggagaaCAGTGACTACAACAAAAGTATAGTTTCAGTAAAGCTGGGAAAGAGATGTAGAAAAAACTCCACAATGGATAGAATATCAAAATGTGGTAAGATTG
>gene=chr10_90932839-90933163; species=papHam
CACAGTATAAGAGACACAATTATTAACAAGTATCTCTAGAAGATTAAAATATGAAAAGTAAACCCATAGTTGGCATTTTTAAAAGATAACTCTACATACATAATTTATTTTTAAATTAACACAACCTTGCCACATAAAAATGGTTT--TGAGTCAGCATTTTTTT--CACTCTTGAAAGCATGCAgaggaagaggaaaacaaagaggaggagaaggaggaggaggagAACAATGACTACAACAAAAGTATATTTTCAGTAAAGCCAGGAAAGAGATGTAAAAAACACTCCACAATGGATAGAATGTCAAAATGTGGTAAGATTG
>gene=chr10_90932839-90933163; species=ponAbe
CACAGTATAAGAGACACAATTATTAACAAGTGTCTCTAGAAGATTAAAATATGAAAAGTAAAACCATAGTTGGCATTTTTAAAAGATAACTGTACATACATAATTTATTTTTAAATCAACACAACCTTGCCACATAAAAATGCTTTTATGAGTCAGCATTTTTTTT-CACTCTTGATATCATGCAgaggaaggggaaaacaaagaggaggagaaggaagaggaggagaaCAGTGACTACAACAAAAGTATAGTTTCAGTAAAGCTGGGAAAGAGATGTAAAAAAACCTCCACAATGGATAGAATATcaaaatgtggtaagactg
>gene=chr10_90932839-90933163; species=rheMac
CACAGTATAAGAGACACAATTATTAACAAGTATCTCTAGAAGATTAAAATATGAAAAGTAAACCCATAGTTGGCATTTTTAAAAGATAACTCTACATACATAATTT-----------AACACAACCTTGCCACATAAAAATGGTTTTATGAGTCAGCATGTTTTT--CACTCTTGAAAGCATGCAgaggaagaggaaaacaaagaggaggagaaggaggaggaggagAACAATGACTACAACAAAAGTATATTTTCAGTAAAGCCAGGAAAGAGATGTAAAAAACACTCCACAATGGATAGAATGTCAAAATGTGGTAAGATTG
>gene=chr10_92079278-92079602; species=hg19
gaGAACAGTCCCTGTTTACGATAAACTAATAATAAACATTTGTTAAATTTGAAGACTGGAAATAATGTACATGAAACAATTGTGAATAACTTGGCATGTCTGTGGAGTTTTTCATACCAGATGCTGTTAAGCTTCGCATGGCAGAATGATCTGAGAATGAGTCATCACTGACTCATGGATCCAGCTTGTTTCACCTGCAGCGCTCACTTTAAGTCACAATGACCTTTTCTGACTACTTGTAATGGCAGCACAGTGGGGACTGCAGTTCCTGGAGAGTGCACCATTAATAGAGTAGTTAGCCAGTACTGTTTTGTTGTCCCTCGG
>gene=chr10_92079278-92079602; species=bosTau
GAGAT-----------------AAGTCATCAGTGAGCATTAGTTAGATCTGAGCTGTGGAGATAAGGTAGATGAAGAAATTTTGCAGACCTCGGAATGTCTGTGGAGTTTTTCAGT-CAGACGCTGTTCAGCTCTGCCCAGCCGAACAATCTGGGTGTGAATCATCACTGACTCATGGA-CCAGCTCGTGTCACCAGCAGTGCTCGCCTTAAGTCACAGTGACCTTTCCTGACCACCTGTAACGGCAGCACAGTGGGGACCGAAGTT-CTAGACAGTGTGCAGTG-ATGGGGTGGTGAGTGAGTACTGCTTC-TCGTCCCTGGG
>gene=chr10_92079278-92079602; species=calJac
gaCAGCAGTCCTTGTTTACAATAAACCAACAATAAACATTTGTTAAATCTGAAGACTGGAAATAATATACATGAAACAATTGTGAATAACTTGGCATGTCTGTGGAGTTTTTCATACCAGATGCTGTTAAGCTTCTCATGGCAGAATGATCCGAGAATGAGTCATCACTGACTCGTGGATCCAGCTTGTTTCACCTGCAGTGCTCACTTTAAGTCACAATGACCTTTTCTGACTACTTGTAAAGGCAGCACAGTGGGGACTGCAGTTCCTGGAGAGTGCACCATTAATAGAGTAGTTAGCCAGTACTGTTTT-TTGTCTCTCTG
>gene=chr10_92079278-92079602; species=canFam
GAGACCAATCCTTGTTTATGATAAACCATCAATAAACATTAGTTAGATTTGAATGCTGAAAATAATGTAGATGAAACAATTCTGAATACCCTGGAATGTCTGTGTAAGTTTTCAGT-CAGGCACTGTTTAGCTTCAGATAGCAGGAAGATCTGAGAATGAATCAGCACTGAATCCCGGATCCAGCTCCTTTCACCAG-GGCATTCACTTTAAGTCACAATGACCTCCTTTGATTACTCATCATGGCAGTGCAGGGGGGACTGCAGTTCCTGGATCACGTGCCTTTTATGGAGTGGTTAGTTAGTACTGTCCT-TCATCCCTGGA
>gene=chr10_92079278-92079602; species=equCab
GAGATCAATCCATGTTTATGATAAACCATCAGTAAACATTAG----ATTTGAACAGTGGAGCTAATGTAGATAAAGCAATTCTGGATAACTTGGAATGCCTGTGGAGCAGTTCAAG-CAGATGCCATTAAGCTTCACAGGGCAGAATGACCTGAGAATGAAGCAGCACTGACTTATGGATCCATTCAGCTCCACCTGCAGTGCTCACTTTAAGTCGTGATAACCTTTTCTGACTACTTGTAATGATAGCACAGAGCGGGCCACAGTCCCCGGCCAGTGCCCCATTGATAGACTGCTTAGCTAGTACTGTTTC-TCGTCCCTTGG
>gene=chr10_92079278-92079602; species=gorGor
gaGAGCAGTCCCTGTTTACGATAAACTAATAATAAACATTTGTTAAATTTGAAGACTGGAAATAATGTACATGAAACAATTGTGAATAACTTGGCATGTCTGTGGAGTTTTTCATACCAGATGCTGTTAAGCTTCGCATGGCAGAATGATCTGAGAATGAGTCATCACTGACTCATGGATCCAGCTTGTTTCACCTGCAGCGCTCACTTTAAGTCACAATGACCTTTTCTGACTACTTGTAATGGCAGCACAGTGGGGACTGCAGTTCCTGGAGAGTGCACCATTAATAGAGTAGTTAGCCAGTACTGTTTTGTTGTCCCTCGG
>gene=chr10_92079278-92079602; species=panTro
gaGAGCAGTCCCTGTTTATGATAAACTAATAATAAACATTTGTTAAATTTGAAGACTGGAAATAATGTACATGAAACAATTGTGAATAACTTGGCATGTCTGTGGAGTTTTTCATACCAGATGCTGTTAAGCTTCACATGGCAGTATGATCTGAGAATGAGTCATCACTGACTCATGGATCCAGCTTGTTTCACCTGCAGTGCTCACTTTAAGTCACAATGACCTTTTCTGACTACTTGTAATGGCAGCACAGTGGGGACTGCAGTTCCTGGAGAGTGCACCATTAATAGAGTAGTTAGCTAGTACTGTTTTGTTGTCCCTCGG
>gene=chr10_92079278-92079602; species=papHam
gaGAGCAGTCCCTGTTTACGATAAACTAATAATAAACATTCGTTGAATTTGAAGACTGGAAATAATGTAAATGAAACAATTGTGAATAACTTGGCATGTCTGTGGAGTTTTTCATACCAGCTGCTGTTAAGCTTTGCATGGCAGAGTGATCTGAGAATGAGTCATCACTGACTCATGGATCCAGCTTGTTTCACCTGCAGTGCTCACTTTAAGTCACAGTGACCTTTCCTGACTACTTGTAATGGCAGCACTGTGGGGACTGCAGTTCCTGGAGAGTGCACCATTAATAAAGTAGTTAGCCAGTACTGTTTT-TTGTCCCTTGG
>gene=chr10_92079278-92079602; species=ponAbe
gaGAGCAGTCCCTGTTTACGATAAACTAATAATAAACAGTTGTTAAATTTGAAGACTGGAAATAATGTACATGAAACAATTGTGAATAACTTGGCATGTCTGTGGAGTTTTTCATACCAGATGCTGTTAAGCTTCGCATGGCAGAATGATCTGAGAATGAGTCATCACTGACTCATGGATCCAGCTTGTTTCACCTGCAGCGCTTACTTTAAGTCACAATCACCTTTTCTGACTACTTGTAATGGCAGCACAGTGGGGACTGCAGTTCCTGGAGAGTGCACCATTAATAGAGTAGTTAGCTAGTAGTGTTTTGTTGTCCCTCGG
>gene=chr10_92079278-92079602; species=rheMac
gaGAGCAGTCCCTGTTTACGATAAACTAATAATAAACATTTGTTGCATTTGAAGACTGGAAATAATGTAAATGAAACAATTGTGAATAACTTGGCATGTCTGTGGAGTTTTTCATACCAGCTGCTGTTAAGCTTTGCATGGCAGAGTGATCTGAGAATGAGTCATCACTGACTCATGGATCCAGCTTGTTTCACCTGCAGCGCTCACTTTAAGTCACAGTGACCTTTCCTGACTACTTGTAATGGCAGCACTGTGGGGACTGCAGTTCCTGGAGAGTGCACCATTAATAAAGTAGTTAGCCAGTACTGTTTT-TTGTACCTTGG
>gene=chr10_93646866-93647190; species=hg19
TTTATTGCCAAAATTAAGACAAAGAAACAAATCTGCAAACAGAGGGGCCCCTGTAACATCATCGCAGGGGTCAGATTACAAGGCTGGGAGACAGGGGCCTTCAGAGCCACGGTAATTGTCCCCACGTTCCGGGCCCCTGCGATGCCCACAGACTTCTTAATGTCTCTCTTTGTAACACCCCAGGGCCGCGTGAATAGCGGGGAAGGTAACGTGACTGCGGAGCTCAGGGCCGGCCCGGGAGGGGCGCGGGCCTGGCCAGTGGGAAGGTCGGACGCCGAGGGGCGAAATCACCCCACCGGCATCAGACCACCGCCTCCATTCAGC
>gene=chr10_93646866-93647190; species=bosTau
TTTTTTTCCAAAATTCAGACAAAGGAACAGATCTGCAAACACAG-GACCCCTGTCACATCACGGAAGGAGTTAGATTACTAGGCTGGTCGACGGGG-CCTTCAGAACCCCGGTGATTGTCTTCATGTCTGTAGCCTCTGCGACGTCCTCAGACTTCTTAATGTCCTGCTTTGTAACCCCGTCGGGCCTCGTGAATGGTGGTGAAGATAACGTGACTGCGGAGCGCAGGGTCGGCCCCGGGAGGGTGGGGGCCTGGCCAGTGGGAAGGTTGTATGCGGAGCCGCGACATCACCCCACCGGAATCAGACCATCGCCTCCATTCAGT
>gene=chr10_93646866-93647190; species=calJac
TTTATTGCCAAAATTCAGACAAAGAAACAGATCTGCAAACACAGGGCCCCCGGTAACATCATGGGAGGGGTCAGATTACAAGGCTGGGCGACAGGGGTCTTCAGAGCCACGGTAATTGTCCCCACGTTCCGAGCCCCTGCAATGTCCGCAGACTTCCTAATGTCCCTCTTTGTAACCCCGCAGGGCCGCGTGAATAGCGGGGAGAGTAACGTGACTGAGGAGCTCAGGGACGGCCCGGGAGGGGCGCGAGCCTGGCCAGTGGGAAGGTCGGACGCCGAGGGGCGAAATCACCCCACCGGCTACAGACCACCGCCTCTATTCAGC
>gene=chr10_93646866-93647190; species=canFam
TTTATTCCCAAAA-TCAGACAAAGAAACAGATCTGCACACACAG-GCCCCCAGCAACATCA-CGAAGGGGTCGGATTACACGGCGGGGCGCCGGGG-CCTCCAGAACCCC-CTGACCGGCCGCGCATTTCCAGCTCCTGCGACGCCCGCGGACTCGTTAATGTCCCGCTTTGTCGCCCCGGCGGGCCGCGTGAA-----------------TGACT-cgccgcgcggggtggccgcgggaggggcgcgggccc-gccAGTGGGAGGGTCGGCCGCGGAGCAGCCACATCACCCCACCGGCATCAGGCCACCGCCTCCATTCAGC
>gene=chr10_93646866-93647190; species=equCab
TTTATTTCCAAAATTCAGACAAAGAAACAGATCTACAAACACAA-GCCCCCTGTAACATCACCGAAGGGGTCAGATTACAAAGCTGGGGGCCGGGG-CCTTCAGAACCACGGTGACTGGCCTCACATTTCTACTTTCTGCGACGCCCGAAGACTTCTTAATGACCCGCTTTGTAGCTCTGCCGGGCTGCGTCAATGGCAGTGAAGATAATGTGACTGCGGATCGCGGGGTTGGCCCGGGAGGGGCGCGGGTCTGGCCAGTGGGAATGTCGGACGCGGAGCAGCGACATCACCCCACCGGCATCAGGCCATCGCCTCCATTCAGC
>gene=chr10_93646866-93647190; species=gorGor
TTTATTGCCAAAATTCAGACAAAGAAACAAATCTGCAAACAGGGGGCCCCCTGTAACATCATCGAAGGGGTCAGATTACAAGGCTGGGAGAC----------------------------------------------------------------------------------------------------------------------------------------------------------------------------------------------------------------------------------------
>gene=chr10_93646866-93647190; species=panTro
TTTATTGCCAAAATTCAGACAAAGAAACAAATCTGCAAACAGAGGGGCCCCTGTAACATCATCGAAGGGGTCAGATTACAAGGCTGGGAGACAGGGGCCTTCAGAGCCACGGTAATTGTCCCCACGTTCCGGGCCCCTGCGATGCCCACAGACTTCTTAATGTCTCTCTTTGTAACACCCCAGGGCCGCGTGAATAGCGGGGAAGGTAACGTGACTGCGGAGCTCAGGGCCGGCCCGGGAGGGGCGCGGGCCTGGCCAGTGGGAAGGTCGGACGCCGAGGGGCGAAATCACCCCACCGGCATCAGACCACCGCCTCCATTCAGC
>gene=chr10_93646866-93647190; species=papHam
TTTATTGCCAAAATTCAGACAAAGAAACAAATCTGCAAACACAGGGCCCCCTGTAACATCATGGAAGGGGTCAGATTACAAGGCTGGGGGACAGGGGCATTCAGAGACACGGTAATTGTCCCCACGTTCCGGGCTCCTGCGATGCCCACAGACTTCTTAATGTCCCTCTTTGTAACCCCGTAGGGCCGCGTGAATAGCAGGAAAGGTAACGTGACTGCGGAGCTCAGGGCCGGCCCGGGAGGGGCGCGGGCCTGGCCAGTGGGAAGGTCGGACGCCGAGGGGCGAAATCACCCCACCGGCATCAGACCACCGCCTCCATTCAGC
>gene=chr10_93646866-93647190; species=ponAbe
TTTATTGCCAAAATGCAGACAAAGAAACAAATCTGCAAACACAGGGCCCCCTGTAACATCATGGAAGGGGTCAGATTACAAGGCTGGGCGAC-----CCTTCAGAGCCACGGTAATTGTCCCCACGTTCCGGGCCCCTGCGACGCCCACAGACTTCTTAATCCCCTCTTTTGTAACCCCCCAGGGCCGCGCGAATAGCGGGGAAGGTAACGTGACTGCGGAGCTCAGGGCCCGCCCGGGAGGGGCGCGGGCCTGGCCAGTGGGAAGGTCGCACGCCGAGGGGCGAAATCACCCCACCGGCATCAGACCACCGCCTCCATTCAGC
>gene=chr10_93646866-93647190; species=rheMac
TTGATTGCCAAAATTCAGACAAAGAAACAAATCTGCAAACACCGGGCCCCCTGTAACATCATGGAAGGGGTCAGATTACAAGGCTGGGGGACAGGGGCATTCAGAGACACGGTAATTGTCCCCACGTTCCGGGCTCCTGCGATGCCCACAGACTTCTTAATGTCCCTCTTTGTAACCCCGCAGGGCCGCGTGAATAGCAGGAAAGGTAACGTGACTGCGGAGCTCAGGGCCGGCCCCGGAGGGGCCCGGGCCTGGCCAGTGGGAAGGTCGGACGCCGAGGGGCGAAATCACCCCACCGGCATCAGACCACCGCCTCCATTCAGC
>gene=chr10_93861081-93861405; species=hg19
GAAAAAAGTCTCCATTTTTCTCTCCCCAATCCTACAATCCTTTTAGTCTACATAAATTGGAAAAACAATACTGCAGAACCATCAGGACTGCTCTCCCCAACAAGAAGCAGCACCCCAGCTCATCCTAATAGCCAGGATGAGTCAGCTAAACCTAGGTCTGCTGACATACAGCTGCAACAGCTCAGTTGTAGTGGTGATGAACTCAGACCCACCCCAGCTGTCAGCAATTCTATTTTAAGCATCACAGACTTCACAAAATGACTGGATTGCCCCAGCAATATCAGAAATAAACTAGTTTGTggccgggtgtgatggctcacacct
>gene=chr10_93861081-93861405; species=bosTau
G-AAAATGTCTCCATTTTTCTCTCCCTAATCCTACAATCCTTTTAATCGACATGAATCAGAAAAACAACAGCGCAGAACCATCAGGACTGCTCTCCCCAGTAAGCAGCA---TCCCAGCTC-TCCTGACAGCCAGGATGAGTCAGCTAAACCTAGGTCTGTGGTCATACAGCTGCAACAGCTCAGCTGTAGTGGTAATGAACCCAAACCCAC----------------------------------------------------------------------------------------------------------------
>gene=chr10_93861081-93861405; species=calJac
G-AAAAAGTCTCCATTTTTCTCTCCCAAATCCTACAGTTCTTTTAATCTACACAAATCGGAAAAACAATACTGCAGAACCATCAGGACTGCACTCCCCAACAAGCAGTAGCACCCCAGCTCATCCCAATAGCCAGGATGAGTCAGCTAAACCTAGGTCTGCTGAC-TCCAGCTGCAACAGCTGAGTTGTAGTGGTGATGAACTCAGACCCACCCCAGCTGTCAGCAATTCTATTTTAAGCATCACAGAGTTCACAGAATGACTGGATTGCCCCAGCAATATCAGAAATAAACTAGTTTGTggcctggtgcagtggctcacatct
>gene=chr10_93861081-93861405; species=canFam
----AAGGTCTCCGTTTTTCTCTCTCTAGTCTTACAATCCTTTCAATCTATGTGAATCACAAAAGCAATGTTGCAGAAGCATCAGGACTGCTCTCCCCAGCAAG-AGCAGTATCGGGGCTC-TTGGGACCATCAGGATGAGTCAGCTAAACTTAGGTCCGCTGACATACAGCTGCAATAGCTTGGCTGTGCTGGTAATGAACTCAGGCCCACCCCAGCTGTCAGCAATTCTATTTTAAGCATCACAGACCTCAAAGAATGACTGGAGTACCCCA-CAGTATCACAAATAAACTA------------------------------
>gene=chr10_93861081-93861405; species=equCab
G-AAAAAGTCTCCATTTTTCTCTCCCTAATCCTACAATCCTTTCAATCTACATGAATGAGAAAAACAATACTGCAGAACCATCAGGACTGCTCTCCCCAACAAGTAGCAGCATCCCGGCTC-TTCTGACAGCCAGGATGAGTCAGCTGAACCTAGGTCTGCTGACATGCAGCTGCAACAGCTCAGCTGTAGTGGTAATAAACTCAGACCCACCCCAGCTGTCAGCAATTCTATTTTAAGCA-----------------------------------------------------------------------------------
>gene=chr10_93861081-93861405; species=gorGor
GAAAAAAGTCTCCATTTTTCTCTCCCCAATCCTACAATCCTTTTAGTCTACATAAATTGGAAAAACAATACTGCAGAACCATCAGGACTGCTCTCCCCAACAAGAATCAGCACCCCAGCTCATCCTAATAGCCAGGATGAGTCAGCTAAACCTAGGTCTGCTGACATACAGCTGCAACAGCTCAGTTGTAGTGGTGATGAACTCAGACCCACCCCAGCTGTCAGCAATTCTATTTTAAGCATCACAGACTTCACAAAATGACTGGATTGCCCCAGCAATATCAGAAATA-----------------------------------
>gene=chr10_93861081-93861405; species=panTro
GAAAAAAGTCTCCATTTTTCTCTCCCCAATCCTACAATCCTTTTAGTCTACATAAATTGGAAAAACAATACTGCAGAACCATCAGGACTGCTCTCCCCAACAAGAAGCAGCACCCCAGCTCATCCTAATAGCCAGGATGAGTCAGCTAAACCTAGGTCTGCTGACATACAGCTGCAACAGCTCAGTTGTAGTGGTGATGAACTCAGACCCACCCCAGCTGTCAGCAATTCTATTTTAAGCATCACAGACTTCACAAAATGACTGGATTGCCCCAGCAATATCAGAAATAAACTAGTTTGTggccgggtgtgatggctcacacct
>gene=chr10_93861081-93861405; species=papHam
GAAAAAAGTCTCCATTATTCTCTCCCCAATCCTACAATCCTTTTAGTCTACATAAATCAGAAAAACAATACTGCAGAACCATCAGGACTGCTCTCCCCAACAAGCAGCAGCACCCCAGCTCATCCCAATAGCCAGGATGAGTCAGCTAAACCTAGGTCTGCTGACATACAGCTGCAACAGCTCAGTTGTAGTGGTGATGAACTCAGACCCACCCCAGCTGTCAGCAATTCTATTTTAAGCATCACAGACTTCACAAAATGACTGGATTGCCCCAGCAATATCAGAAATAAACTAGTTTGTggccaggtgtggtggctcacacat
>gene=chr10_93861081-93861405; species=ponAbe
GAAAAAAGTCTCCATTTTTCTCTCCCCAATCCTACAATCCTTTTAGTCTACATAAATTGGAAAAACAATACTGCAGAACCATCAGGACTGCTCTCCCCAACAAGCAGCAGCACCCCAGCTCATCCTAATAGCCAGGACGAGTCAGCTAAACCTAGGTCTGCTGACATACAGCTGCAACAGCTCAGTTGTAGTGGTGATGAACTCAGACCCACCCCAGCTGTCAGCAATTCTATTTTAAGCATCACAGACTTCACAAAATGACTGGATTGCCCCAGCAATATCAGAAATAAACTAGTTTGTggctgggtgtgatggctcacacct
>gene=chr10_93861081-93861405; species=rheMac
GAAAAAAGTCTCCATTATTCTCTCCCCAATCCTACAATCCTTTTAGTCTACATAAATCAGAAAAACAATACTGCAGAACCATCAGGACTGCTCTCCCCAACAAGCAGCAGCACCCCAGCTCATCCCAATAGCCAGGATGAGTCAGCTAAACCTAGGTCTGCTGACATACAGCTGCAACAGCTCAGTTGTAGTGGTGATGAACTCAGACCCACCCCAGCTGTCAGCAATTCTATTTTAAGCATCACAGACTTCACAGAATGACTGGATTGCCCCAGCAATATCAGAAATAAACTAGTTTGTggccaggtgtggtggctcacacat
>gene=chr10_94404276-94404600; species=hg19
tattggccggactggtctctaactcctgacctcaggtgatccacctgcctcggcctcccaaagtgctgggattagaggtgtgagccactatgccttgccCTTTTTTCAGTCATTGTGACTTTCACGTGTAGGTTTGGTTTTTAACATCTTTGCTGACTCACTTGGTTTACCCACGTGGTGTACCATCTAGTGGTAATAGAGAGTCACTTCATTCCACAAGGTTTAAATCTTGTAAGATAACTTGGAATGCTATTATAGGGCAACTTACCGAGATGGAAATTATCAATGAATTTTAAATGTATGTCTAACCAACATTAATATTAT
>gene=chr10_94404276-94404600; species=bosTau
---------------------------------------------------------------------------------------------------CCTTTTTCAATTATTTCC-ACTTTGTCTGTAGCTTTGGTTTCGGGCACATTTGCTTCCCCACTTGATTTGCTCACATGGTGTACCATTTAGTGgtgaaagAGGGTAACCTCATTCCCCAAAGTTTAACTCTTATGAGATGACTTTGAATGCTATTATAGGGAACTTTAAGGAGAGAAGAGCCATTGATGAATTTTAAATATATAT----TTGGTATTAGTTTCGT
>gene=chr10_94404276-94404600; species=calJac
tgttggcaaggctgattttgaacttctgacctcaagtgatttacctgctttggcttcccagagtgctgggattacaggtgtctgccactgtgcccagccCTTTTTTCAATTATTGTGACTTTCATTTGTAGGTTTGGTTTTCAACATCTTTGCTTACTCACTTGATTTATCCACATGGTGTACCATCTAGTGGTGTTAGAGAGTCACTTCATTACACAAGGCTTAAATCTT-----ATAACTTTGAATGCTGTTATAGGGAAACTTACAGAGAGGGAA---ATCAATGAATTTTAAATGTATTTCTAACCAACATTAGTTTTAT
>gene=chr10_94404276-94404600; species=canFam
---------------------------------------------------------------------------------------------------CCTTTTTCAATCATTTCT-ATTTAACCTCTAGTTTTGGTTTTCAACA----TACTTCTTCATTTGGTTTTCTCACA-GTTGTACCATCTAGTGGTAATAGAGGGTAACTTCATTCACCAAAATTTAACTCT------------------------------------------------------------------------------------TTAGTTTTAT
>gene=chr10_94404276-94404600; species=equCab
-ATTTGTGGTGATGGTCTCCAGCTTACCACTTAAG-------------------CTTCTT------------------------CC-----------------TTTCAGTCATTTCT-ACTTAATCTGGAGTTTTGGTTTTCAACATATGTGCTTCCTCACTTGGTTTACTCATGTTGTGTACCATCTAGTGGTAATAGAAGGTAACTTCATTCCCCACAGTTTAACTTTTGTGAGATGACTTTCTATGCTATTGCAGGGAACCTTACTGAGAGAAGAGCCATCCGTGAATTTTAAATGTGTATCTAGCTAACATTAGTTTTCT
>gene=chr10_94404276-94404600; species=gorGor
tattggccggactggtctctaactcctgacctcaggtgatccacctgcctcggcctcccaaagtgctgggattagaggtgtgagccactatgccttgcc---------------------------------------------------------------------------------------------------------------------------------------------------------------------------------------------------------------------------------
>gene=chr10_94404276-94404600; species=panTro
tattggccggactggtctctaactcctgacctcaggtgatccacctgccttggcctcccaaagtgctgggattagaggtgtgagccactatgccttgccCTTTTTTCAGTCATTGTGACTTTCACGTGTAGGTTTGGTTTTTAATATCTTTGCTGACTCACTTGGTTTACCCACGTGGTGTACCATCTAGTGGTAATAGAGAGTCACTTCATTCCACAAGGTTTAAATCTTGTAAGATAACTTGGAATGCTATTATAGGGCAACTTACCGAGATGGAAATTATCAATGAATTTTAAATGTATGTCTAACCAACATTAATATTAT
>gene=chr10_94404276-94404600; species=papHam
tattggccagactggtctctaactcctgacctcaggtgatccgcctgcctcggcctcccaaagtgctgggattacaggtgtgagccactgt-----gcccTTTTTTCAATCATTATGACTTTCATTTGTAGGTTTGGTTTTCAACATCTTGGCTGACTCACTTGGTTTACCCACGTGGTGTACCATCTAGTGGTAATAAAGAGTCACTTCATTCCACAAGGTTTAAATCTTGTAAGATAACTTGGAATGCTATTATAGGGAAACTTACAAAGAGGGAAATTATCAGTGAATTTTAAATATATGTCTAACCAACATTAATTTTAT
>gene=chr10_94404276-94404600; species=ponAbe
tattggccagactggtctctaactcctgacctcaggtgatctgcctgcctcggcctcccaaagtgctgggattacaggtgtgagccactgtgcctcgccCTTTTTTCAATCA-TGTGACTTTCATGTGTAGGTTTGGTTTTCAACATCTTTGCTGACTCACTTGGTTTACCCACGTGGTGTACCATCTAGTGGTAATAGAGAGTCACTTCATTCCATGAGGTTTAAATCTTGTAAGATAACTTGGAATGCTATTATAGGGCAACTTACCGAGAGGGAAATTATCAATGAATTTTAAATGTATGTCTAACCAACATTAATATTAT
>gene=chr10_94404276-94404600; species=rheMac
tattggccagactggtctctaactactgacctcaggtgatccgcctgcctcggcctcccaaagtgctgggattacaggtgtgagccactgt-----gcccTTTTTTCAATCATTATGACTTTCATTTGTAGGTTTGGTTTTCAACATCTTGGCTGACTCACTTGGTTTACCCACGTGGTGTACCATCTAGTGGTAATAAAGAGTCACTTCATTCCACAAGGTTTAAATCTTGTAAGATAACTTGGAATGCTATTATAGGGAAACTTACAAAGAGAGAAATTATCAGTCAATTTTAAATGTATGTCTAACCAACATTAATTTTAT
>gene=chr10_94822454-94822570; species=hg19
CTGATCACGCGCGCTCCCACAGGTCCTGGCGCGCGTGTTCAGCCGCGCCGCGCTGGAGCGCTACGTGCCGCGCCTGCAGGGGGCGCTGCGGCATGAGGTGCGCTCCTGGTGCGCGG
>gene=chr10_94822454-94822570; species=bosTau
CTGACCCTGTGCGTTCCCTCAGATCCTGGCTCGAGCGTTCAGCCGTGCGGCACTGGAGTGCTACGTGCCTCGCCTGCAGAGGGCGCTGCGGCGGGAGGTGCGCTCCTGGTGCGCGG
>gene=chr10_94822454-94822570; species=calJac
CTGATCACGCGCGCTCCCGCAGGTCCTGGCACGCGTGTTCAGCCGCGCCGCGCTGGAGCGCTACGTGCCGCGCCTGCAGGGGGCGCTGCGGCGTGAGGTGCGCTCCTGGTGTGCGA
>gene=chr10_94822454-94822570; species=canFam
CTCATGCCGCGGGCCCCCACAGGTCCTGGCACGTGTGTTCAGCCGTGCAGCTCTGCAGCGCTTGGTGCCCCGCCTGCAAGGGGCGCTGCGGCGCGAGGTGCGCTCCTGGTGCGCGG
>gene=chr10_94822454-94822570; species=equCab
CTGACCCCGCGCGCTCCCGCAGGTCCTGGCGCGAGTGTTTAGCCGCGCGGCGCTGGAGCGCTACGTGCCCCGCCTGCAGGGTGCGCTGCGGCGCGAGGTGCGCTCCTGGTGCGCGG
>gene=chr10_94822454-94822570; species=gorGor
CTGATCACGCGCGCTCCCACAGGTCCTGGCGCGCGTGTTCAGCCGCGCCGCGCTGGAGCGCTACGTGCCGCGCCTGCAGGGGGCGCTGCGGCATGAGGTGCGCTCCTGGTGCGCGG
>gene=chr10_94822454-94822570; species=panTro
CTGATCACGCGCGCTCCCACAGGTCCTGGCGCGCGTGTTCAGCCGCGCCGCGCTGGAGCGCTACGTGCCGCGCCTGCAGGGGGCGCTGCGGCATGAGGTGCGCTCCTGGTGCGCGG
>gene=chr10_94822454-94822570; species=papHam
CTGATCACGCGCGCTCCCACAGGTCCTGGCGCGCGTGTTCAGCCGCGCTGCGCTGGAGCGCTACGTGCCGCGCCTGCAGGGGGCGCTGCGGCATGAGGTGCGCTCCTGGTGCGCGG
>gene=chr10_94822454-94822570; species=ponAbe
CTGATCACGCGCGCTCCCACAGGTCCTGGCGCGCGTGTTCAGCCGCGCCGCGCTGGAGCGCTACGTGCCGCGCCTGCAGGGGGCGCTGCGGCATGAGGTGCGCTCCTGGTGCGCGG
>gene=chr10_94822454-94822570; species=rheMac
CTGATCACGCGCGCTCCCACAGGTCCTGGCGCGCGTGTTCAGCCGCGCCGCGCTGGAGCGCTACGTGCCGCGCCTGCAGGGGGCGCTGCGGCATGAGGTGCGCTCCTGGTGCGCGG
>gene=chr10_95633137-95633461; species=hg19
ttgaaactatatattatattattgttCAAGTGAGTCCCATTACTTCCAATGAAAGAGTTTAAAGCTAAGATAATTAGTATTTGTACGCCTTTGTTTTCAGGTGGGGCAGCCAGTAACAGCTACGTGCCCAAGCAATGTTGCAAGATCTCAAGTTAAGATTATTCTCTGTTCAAAATGCATGCCTGTGACTCAGCAGTTTTCTTCTCAAGAGTTCCTGCAAAGTCTTAGTAAATCTCAGCAAACTGCTGCCCTCTCTGTGTTCCCCATTAAATTAGGTTGGCCACTTCTGCAGCCTTACTCTGCCTTGCTTAGGGCACACACAGG
>gene=chr10_95633137-95633461; species=bosTau
------------------------TTCAAATGAATCTCATTACATGCAA-AAAAGGGTTCAAAGACAAGAT-ATGA--ATCCGTGTGCCTTTGTTCCCTAGTGGGTCAGTTGGTAGCTATATCATGCTC-AGCAATGTTACAAGACCTCAAATTAAGATTATTCCCTGCTCAAAATGCATGCTTGCGACTTGGCAGCTTTCTTCT---GAGTCTCTGTAAAGTCCTGGCAAATCTCAGTCAACTGCTGCCTGCTCCTTGTTCCCCAGTAGGTTAGGTCAGCAGCTTTTGCATCCTTATACTATCCTCCTCAAAGCACAA-CATG
>gene=chr10_95633137-95633461; species=calJac
ttgaaactatatactatattattgttCAAGTGAATCCCATTACTTGCAATGAAGGGATTTAACGCGAAGACAATTAGTATTTGTATGCCTTTGTTATCTGGTGGGGCAGCCAGTAGCTGCTACATGCCCAAGGAATGTTGCAAGACCTCACGTTAAGATTATTCTCTATTCAAAA---------------------TTTTCTTCTC-AGAATTCCTGCAAATTCTTAGTAAATCTCAGCAAACTGCTGCCCTCTCTGTG-TCCCCAGTAAATTAGGTTGGCCACTTCTGCAGCCTTACTCTGCCTTGCTTAGAGCATGCACAGG
>gene=chr10_95633137-95633461; species=canFam
-----------------------GTTCAAGTAAATCCCATTACTTGCAA-GAAAGAGTTCA-----AAGATAGTGATTATTTGTGTGTCTTCATTTTCTGGTGGGACAGTCAGTACCTGTTACATGCCTAAACAATGTTGCAAGACCTCAAAATAAAATTATTCCCTGCTCTAAATGCTTGCCTATGACTCAGCAGTTTTCTTCTC-AGAGTCCCTGCGAAGTCCTGGTAAATCTCAGCCAACTGCTGCCCTCTCCCTGTTCCCCAGTAGGTTAGGGTGACTGCTTCTGCAACTTCACACTAACTTGCTCAAGGCATAT-CATA
>gene=chr10_95633137-95633461; species=equCab
-----------------------GTTCCAGTTAATCCCATTACTTGCAA-GAAAGGGTTCAAATAGAAGATAATAAATATTT-TGTGCCTTTGTTTTCTGGTGAGGCAGTCAATAGCTGCTACTTGCCCAAGCAATGTGGCAAGACCTCAAATTAAGATGATTCCCTGCTCCAAATGCATCCCTATGACTCAGCAGTTTTCTTCTC--GAGTCTCTGCG-AGTCCTGGTAAATCTCAGCCAACTGCTGCCCTCCCCTTGTTCCCCAGTAATTTAGGTCGGCTGCTTCTGCATCCTCACATGACCCTGCTCGGGGCACAA-CAGG
>gene=chr10_95633137-95633461; species=gorGor
ttgaaactatatattatattattgttCAAGTGAGTCCCATTACTTCCAATGAAAGAGTTTAAAGCTAAGATAATTAGTATTTGTACGCCTTTGTTTTCAGGTGGGGCAGCCAGTAACAGCTACGTGCCCAAGCAATGTTGCAAGATCTCAAGTTAAGATTATTCTCTGTTCAAAATGCATGCCTGTGACTCAGCAGTTTTCTTCTC-AGAGTTCCTGCAAAGTCTTAGTAAATCTCAGCAAACTTCTGCCCTCTCTGTGTTCCCCAGTAAATTAGGTTGGCCACTTCTGCAGCCTTACTCTGCCTTGCTTAGGGCACACAAAGG
>gene=chr10_95633137-95633461; species=panTro
ttgaaactatatattatattattgttCAAGTGAGTCCCATTACTTCCAATGAAAGAGTTTAAAGCTAAGATAATTAGTATTTGTACGCCTTTGTTTTCAGGTGGGGCAGCCAGTAACAGCTACGTGCCCAAGCAATGTTGCAAGATCTCAAGTTAAGATTATTCTCTGTTCAAAATGCATGCCTGTGACTCAGCAGTTTTCTTCTCAAGAGTTCCTGCAAAGTCTTAGTAAATCTCAGCAAACTGCTGCCCTCTCTGTGTTCCCCATTAAATTAGGTTGGCCACTTCTGCAGCCTTACTCTGCCTTGCTTAGGGCACACACAGG
>gene=chr10_95633137-95633461; species=papHam
ttgaaacgatatactatattattgttCAAGTGAGTCCCATTACTTCCAATGAAAGGGTTTAAAGCTAAGATAATTAGTATTTGTATGCCTTTGTTTTCTGGTGGGGCAGCCAGTAACTGCTACGTGCCCAAGCAATGTTGCAAGATCTCAAGTTAAGATTATTCTCTGTTCAAAATGCATGCCTGTGACTCAGCAGTTTTCTTCTC-AGAGTTCCTGCAAAGTCTTAGTAAATCTCAGCAAACTGCTGCCCTCTCTGTGTTCCCCAGTCAATTAGGTTGGCCACTTCTGCAGCCTTACTCTACCTGGCTTAGCGGACACACAGG
>gene=chr10_95633137-95633461; species=ponAbe
ttgaaactatatattatattattgttCAAGTGAGTCCCATTACTTCCAATGAAAGAGTTTAAAGCTAAGATAATTAGTATTTGTACGCCTTTGTTTTCAGGTGGGGCAGCCAGTAACAGCTACGTGCCCAAGCAATGTTGCAAGATCTCAAGTTAAGATTATTCTCTGTTCAAAATGCATGCCTGTGACTCAGCAGTTTTCTTCTC-AGAGTTCCTGCAAAGTCTTAGTAAATCTCAGCAAACTGCTGCCCTCTCTGTGTTCCCCAGCAAATTAGGTTGGCCACTTCTGCAGCCTTACTCTACCTTGCTTAGGGAACACACAG-
>gene=chr10_95633137-95633461; species=rheMac
ttgaaatgatatactatattattgttCAAGTGAGTCCCATTACTTCCAATGAAAGGGTTTAAAGCTAAGATAATTAGTATTTGTATGCCTTTGTTTTCTGGTGGGGCAGCCAGTAACTGCTACGTGCCCAAGCAATGTTGCAAGATCTCAAGTTAAGATTATTCTCTGTTCAAAATGCATGCCTGTGACTCAGCAGTTTTCTTCTC-AGAGTTCCTGCAAAGTCTTAGTAAATCTCAGCAAACTGCTGCCCTCTTTGTGTTCCCCAGTCAATTAGGTTGGCCACTTCTGCAGCCTTACTCTACCTTGCTTAGGGGACACACATG
>gene=chr10_95797785-95798109; species=hg19
AATTAGATCCAGTGGGCAAGGATAAAACCATCTGGTGAAACCCTGATCTGCTCCACAACCTGTATTTTGCAGACCAGAGACTCAAGCTGCCCTTTGAATGACCTCTGAAAAGTCACGAGTCATAGAAGTGGCCCCTTCTGAGCTTAAGGGAGTCCTGGGGTTAGAGAGGAGGTTTCCACCCTGTTGATCAAATGATTCAGCATTCAAGGATTTGAAGCATCAGTGGGGGGAGGTGCACCCACTGACCCCCACGACTAGACTAACTGGTGGCTCAGACAGCGCCCTCTCTCAAAAGCTGTTCTTAGACAGCGGTGCTGGGCTTAT
>gene=chr10_95797785-95798109; species=bosTau
AATCAGAATTCATGGG-AAGGATAA-AGCAT-AGATGGAGGCTGGATCTAACTCACGCCGTGCATTTTACACGGGAGAAACTCAGGCTTCCTATAGAATGACTTCCCTATTGTCACAAGTGATGA-AGT----CTCTC-GGGC-TAAAGGCCTCCTGGAAT-GATACA-------------------------GATTCAACATCCAAGGATT-GAAGAATCATTAGCAAGGCGTGCATTCCCTGACCTCCATGATTAGACTAACTCAGAGCTCAGGCAAAGCCCTGCCTGAAAAGCTGTT-TCAGACAACGGTACTGGGGTCGT
>gene=chr10_95797785-95798109; species=calJac
AATTAGACCCAGTAGGCAAGGATAAAACCACCTGGTGAAGCCCTGATCTGCTCTACAACCTGCATTTTACAGAGAGGGCACTCAAGCTGCCCCTCGAATGACCTCTGCAAAGTCATGAGTTATAGAAGT-GCCCCCTCTGAGCTTAAGGGAGTCCTGGGGTTACAGGAGAGGTTTCCACCCTGGTGACCAAATGATTCAGCATTTAAGGATTTGAAACATCAGTTGGGGGAGGTACACCCACTGACCCCCACGAGTACACTAACTGGTAACTTAGACAGGGTCTTGTCTC--------------AAAAGCAGTGCTGGGCTTAT
>gene=chr10_95797785-95798109; species=canFam
AATCAGAACCCATAAGCCAGAATAAGACTATCAGATGGAGTCTTGATCTAATGCACACTTTGCATTTTACGCAGGAGGGATTTGGGCTGCCCATAGAATGACCTC-CTGTAGTCATGTGTGATAATAGT----CCTTG-GGGCTTATAGGCCTTCTGGAGT-AGTGTGGAGGTTTCTTCTCCAGTGACCACAGGATCCAGCA-TCAGGGACT-GAAGCATCATTGGGAGGGGGTGTATCCCCTGACTTCCATGACTAGACTAACTCATGACTCAGAGAGGGCCCTCCCTGAAAAGCTCTTCTCAGACAGTGGTGCT-GGGTCAT
>gene=chr10_95797785-95798109; species=equCab
AATCAAAACCTGTGGGCAAGGATGAGTCCATCAGGTGGAGCTCTGATCTGATCCACACGCTGCATTTTACACAGTAGGCACTCAGGCTGCCCATAGAATGACTCC-CCACGATCATAAGCGATAGGAGT----CCCCT-GGGTTGGTAGGCCTCCTAGAGT-GGTGCAGAGCTTTCTCTCCTGGTGACCAAATGATTCCGCCTTCAAGGACT-GAAGCATCATCGGGGGGGGGTGCATCCCCCAACCTCCATGACTAGAATAACTTGTGGCTCAGACAGAGCCCTCCCTGAAAAGCTGTTCTCGGACAATAGTGCTGGGGTCAT
>gene=chr10_95797785-95798109; species=gorGor
--------------------------------------------------------------------------------------------------------------------------------------------------------------------------------------------------------------------------------------------------------------------------------------------------------------TAGACAGCAGTGCTGGGCTTAT
>gene=chr10_95797785-95798109; species=panTro
AATTAGATCCAGTGGGCAAGGATAAAACCATCTGGTGAAACCCTGATATGCTCTACAACCTGTATTTTACAGACTGGAGACTCAAGCTGCCCTTTGAATGACCTCTGAAAAGTCATGAGTCATAGAAGTGGCCCCTTCTGAGCTTAAGGGAGTCCTGGGGTTAGAGAGGAGGTTTCCACCCTGTTGACCAAATGATTCAGCATTCAAGGATTTGAAGCATCAGTGGGGGGAGGTGCACCCACTGACCCCCATGACTAGACTAACTGGTGGCTCAGACAGCACCCTCTCTCAAAAGCTGTTCTTAGACAGCAGTGCTGGGCTTAT
>gene=chr10_95797785-95798109; species=papHam
AATTAGATCCAATGGGCGAGGATAAAGCCATCTGGTGAAACCCTAATCTGCTCTACAACCTGTATTTTACAGAGTGGGGACTCAAGCTGCCCTCTGAATGACCTCTGAAAAGTCATGAGTCATAGAAGTAGCCCCGTCTGAGCTTAATGGAGTCCTGGGGTTAGAGAGGAGGTTTTCACCCTGTTGCCCAAATGATTCAGCATTCAAGGATTTGAAGCATCAGTGGGGGGAGGTGCACCCACTGACCCCCATGACTAGACTAACTGGTGGCTCAGACAGGGTCCTCTCTCAAAAGCTGTTCTCAGACAGCAGGGCTGGGCTTAT
>gene=chr10_95797785-95798109; species=ponAbe
AATTAGATCTAGTGGGCAAGGATAAAACCATCTGGTGAAACCCTGATCTGCTCCACAACCTGTATTTTACACAGTGGAGACTCAAGCTGCCCTTTGAATGACCTCTGAAAAGTCATGAGTCATAGAAGTGGCCCCCTCTGAGCTTAAGGGAGTCCTGGGGTTAGAGAGGAGGTTTCCACCCTGTTGACCGAATGATTCAGCATTCAAGGATTTGAAGCATCAGTTGGGGGAGGTGCACCCACTGACCCCCACGACTAGACTAACTGGTGGCTCAGACAGGGCCCTCTCTCAAAAGCTGTTCTCAGACAGCAGTGCTGGGCTTAT
>gene=chr10_95797785-95798109; species=rheMac
AATTAGATCCAATGGGCAAGGATAAAACCATCTGGTGAAACCCTAATCTGCTCTACAACCTGTATTTTACAGAGTGGGGACTCAAGCTGCCCTCTGAATGACCTCTGAAAAGTCATGAGTCATAGAAGTGGCCCCGTCTGAGCTTAATGGAGTCCTGGGGTTAGAGAGGAGGTTTTCACCCTGTTGCCCAAATGATTCAGCATTCAAGGATTTGAAGCATCAGTGGGGGGAGGTGCACCCACTGACCCCCATGACTAGACTAACTGGTGGCTCAGACAGGGTCCTTTCTCAAAAGCTGTTCTCAGACAGCAGGGCTGGGCTTAT
>gene=chr10_98079907-98080231; species=hg19
GCCCTACCTTAAATAATCCTGGCTCTGGGTCTGTGTGACCTACGACTACACTCATTCATTCAACAAGCCTGTGTTAAGTGCTGTGTTTCATGGGGCTGCTCAGTGATCAAGGCAGAATTCTAGCCACAGGCTAGTGGGAAGATAGTACAGAAGGAGGGATTATGCTGAGTCATGACTAGCAAGATGCTGTGAGCACCAAAGCATTTTTTAGTTAAATCATCTGTGAATGTTTAATAGCAGTGTACTCCAAGTTTCCGCATAATGCACTCTGGTACCTGTCTTTTCAATTCAACTCTACTCCATGACACCAGAGAGGCATACAAG
>gene=chr10_98079907-98080231; species=bosTau
GCCCTACCTTAAATAACCCTGCCTTCGGGTTTGTGCCACTTCTGATCATACCCATTCATTCAACAAGTCTATACTAAGTGCTCTGTTTCACCGGATTTTCCAGTGATCAAGGCAGAATCCTGGCCACAGGCTGGTGGAAAGTCAGCAAACAGGGAAGGATCATGCCAAGTAATGACTAGGAAGATGCAATGAGCAAGAAGTCATTTTTTAGTTAAATCATTCCTAAATATCTAATGGCAGAGAATTCCAAGTTTCCTTACAAAGCATGCTGTGGCCTGTCTTTTCAACTCAACTCCGCTC-ATCCAACCAGGGAGAAGTGAAAA
>gene=chr10_98079907-98080231; species=calJac
GCCCTACCTTAAAGAACCCTAGCTCTGGGTCTGTGTG-ATCATGACTATACTCATTCATTCAACAAGCCTGTGTTAAGCACTGTGTTTCATGGGGATGCTCAGTAATCAAGGCAGAATTCTAGCCACAGGCTAGTGGAAAGA----GCACAAAAAGAGATCATGCTGAGTCATGACTAACAAGGTGTTGCGAGCACCAAAGCATTTTTTAGTTAAATCATCTGTGAATGTATAATGGCAGTGTACTCCAAGTTTCCTTATAATGCACTCTTTTGCCTGTCTTTTCAATTCAACTCTACTCCACCACACAAGAGAGGAATACAAG
>gene=chr10_98079907-98080231; species=canFam
ACCCTACCTTAAAGTGCCT--GCCTTGGGTCTGTGTCA-TTATGATCACACTCGTTT--------------CATTCAG--GCCTGTTTTACAAAAGTGCCCAGTGATCAAGGCAGAATCCTGGCCACAGCCTGGTGGGAAGTCAGGAAAGAGGGTGGGGTCTTGCTGAGTAATGACTAGTACGATGCAGTGAGCATGAGATCAGACTTTGATGAAATCGTTCCCGAATACCTAACGGCAGCGAACTCAAAGTTTCCTTACAAAGTGCTCTGTGACCTGTCTTTTCAATTCAACTTCTCTC-G--TAACAA---------GCAAA
>gene=chr10_98079907-98080231; species=equCab
GCCTTACCTTAAATAACCC-GGCCTCTGCTCTGTGCCACCTGCGATCACACCCGTTCGTTCAACAAGGCTGCACTAAGTGTTGTGTTTTATGGGGAAGCCCAGTGATCAAGGCAGAATCCCGGCCACAGGCTGGTGGAAAGTCAGCAACGAGGGAAGGACCGTGCCGAGTAATGACCACTAGGATATAGTGAGGACGGGATCGTGTTTTGGTTAAATCATTCCTAAATATCTAATGGCAGTGAACTCCAGGTTTCCTTACAAAGTACTCTGCAGCTTGTCTTTTCAATTCAACTCCACTT-GCCCAACAAGGGACGGGTGCAAA
>gene=chr10_98079907-98080231; species=gorGor
GCCCTACCTTAAATAATCCTGGCTCTGGGTCTGTGTGACCTGCGACTACactcattcattcaacaagcctgtgttaagtgctgtgttttatggggatgctcagtgatcaaggcagaattctagccacaggctagtgggaagatagTACAGAAGGAGGGATTATGCTGAGTCATGACTAGCAAGATGCTGTGAGCACCAAAGCATTTTTTAGTTAAATCATCTGTGAATGTTTAATAGCAGTGTACTCCAAGTTTCCGTATAATGCACTCTGGTACCTGTCTTTTCAATTCAACTCTACTCCATGACACCAGAGAGGAATACAAG
>gene=chr10_98079907-98080231; species=panTro
GCCCTACCTTAAATAATCCTGACTCTGGGTCTGTGTGAACTACGACTACACTCATTCATTCAACAAGCCTGTGTTAAGTGCTGTGTTTTATGGGGATGCTCAGTGATCAAGGCAGAATTCTAGCCACAGGCTAGTGGGAAGATAGTACAGAAGGAGGGATTATGCTGAGTCATGACTAGCAAGATGCTGTGAGCACCAAAGCATTTTTTAGTTAAATCATCTGTGAATGTTTAATAGCAGTGTACTCCAAATTTCCGTATAATGCACTCTGGTACCTGTCTTTTCAATTCAACTCTACTCCATGACACCAGAGAGGAATACAAG
>gene=chr10_98079907-98080231; species=papHam
GCCCTACCTTAAATAATCCTGGCTCTGGGTCAGTGTG-CCTATGACTAAACTCATTCATTCAACAAGCCTGTGTTAAGCGCTGTGTTTTACCGGGATGCTCAGTGATCAAGGCAGAATTCTAGCCACAGGCTAGTGGGAAGATAGTACAGAAGGAGGGATTATGCTGAGTCATGACTAGCAAGATGCTGTGAGCACCAAAGCACTCTTTAGTTAAATCATCTGTGAATGTTTAAAGGCAGTGTACTCCAAGTTTCTGTATAATGCACTCTGGTACCTGTCTTTTCAATTCAACTTTACTCCATGACACAATAGAGGAATACAAG
>gene=chr10_98079907-98080231; species=ponAbe
GCCTTACCTTAAATAATCCTGGCTCTGGGTCTGTGTGACCTACGACTACACTCATTCATTCAACAAGCCTGTGTTAAGTGCTGTGTTTTATGGGGATGCTCAGTGATCAAGGCAGAATTCTAGCCACAGGCTAGTGGGAAGATAGTACAGAAGGAGGGATTATGCTGAGTCATGACTAGCAAGATGCTGTGAGCACCAAAGCATTTTTTAGTTAAATCATCTGTGAATGTTTAATAGCAGTGTACTCCAAGTTTCCGTATAATGCACTCTGGTACCTGTCTTTTCAATTCAACTCTACTCCATGACACCAGAGAGGAATACAAG
>gene=chr10_98079907-98080231; species=rheMac
GCCCTACCTTAAGTAATCCTGGCTCTGGGTCAGTGTG-CCTATGACTAAACTCATTCATTCAACAAGCCTGTGTTAAGCGCTGTGTTTTACCGGGATGCTCAGTGATCAAGGCAGAATTCTAGCCACAGGCTAGTGGGAAGATAGTACAGAAGGAGGGATTATGCTGAGTCATGACTAGCAAGATGCTGTGAGCACCAAAGCACTCTTTAGTTAAATCATCTGTGAATGTTTAAAGGCAGTGTACTCCAAGTTTCTGTATAATGCACTCTGGTACCTGTCTTTTCAATTCAACTTTACTCCATGACACAATAGAGGAATACAAG
>gene=chr10_99185717-99186041; species=hg19
tccgccctccgccctccgccctccgccctccgccctccgccctccgccctccgcGTGCTTACGTGCGCTCCGTGACTGCGGCGACCGACGCGGGACTGGAGAGGGAGGACGCATGCGCTCTGCCGTGCCGAAGCGCGCCCCCTCCTGTCGGGGGCCGCAGCGCCAGGATGCAGCGCATGCGCACACCTGGAGGGCGGAGAGCGGTCCAGAGCGAGTGGAAAGATTTGGGCGAGAACTTGCGCGGGAGCCGGACTGAGCGGTGCGAGCGCGCAGGCGCGGCCGACGGGGCGGGCTGCTACTCCGGAATCTGCTAATCCCAGTCGG
>gene=chr10_99185717-99186041; species=bosTau
-----------------------------------------------CTTTGG-GCGCTTACGTGCGCTCCGTGACCGCCACGGCTGACGCGGGGTAGGCGGCGGAGACCGCATGCGCCCTGTCTTCCTGGAGAGCGCCCCCTCCGCCCGGCGGCTGCAGCGCCCGCACGGAGCGCATGCGTACACCCGGCGGGAGGAGGGTGGCCCCGAGCTAGCGGAAAGATTTGGCCGTGCAAGTGAAAGGGAGCTGACGGGTGGGGCGCAAGCGCGCAGGCGCAGCCGG--GGCCGGGCAGCGACTCCGGAATCTGTGATCCCCAGTCTG
>gene=chr10_99185717-99186041; species=calJac
-----------------------------------GCCGCCCTCTGCCCTCCGCGTGCTTACGTGCGCTCCGTGACCGCCGCGGCAGACGCGGGACTGGCAAAGCAGGGAGCATGCGCCCTGGCATGCCGGAGCGCTCCCTCTCCCCTCCGGGGTCTCAGCGCCTGTAGGCGGCGCATGCGTACACCTGGCGGGCGGAGGGCGGTCCCGAGCCAGCGGAAAGATTTGGGAAAGAATCTGCGCGGGAGCCGGACTGTGCGGTGCGAGCGCGCAGGCGCGGCCGAGGGGGCTGGCTGCCACTCCGGAATCTGCGAACCCTAGTCGG
>gene=chr10_99185717-99186041; species=canFam
---------------------------------------------GCCTCCGG-GCGCTTACGTGCGCTCCGTGACCGCCGCGGCGGACGAGCGGCCGCCGGCCGAGGCCGCATGCGCCCTGGCGCCCTCGAGCGCGCCCCTCCCCC-CGGCGGCCGCAGCTTGGTCCCCGGGCGCATGCGCACACCCggcgggcggagggcggccccgagcgggtggaaagatttgggcgagcgagtgcgcgggagccgggcggcgcggtgcgatcgcgcaggcgcggc-gg--ggccgggcaggGACTCCGGAATCTGCTCGCCCCGGTCCG
>gene=chr10_99185717-99186041; species=equCab
TCCGGCCCACGCCCGGCG--------------------TCCCACCGCCCCTGG-GCGCTTACGTGCGCTCCGTGACCGCCGAGGCGAACGCGGGGCGGGCGGCGCAGGCCGCATGCGCCCTGTCGTCCTCGAGCTCGCCTCTCCCTC-AGGCGGCCGTGGCGCTGGCACGGGGCGCATGCGCACACTCGGCGGACGGAGGGCGCCCCAGAGCGAGTGCAAAGATTTGGGCAGG-------------------------------------------------------------------------------------------
>gene=chr10_99185717-99186041; species=gorGor
------------------------G------GCCCTCCGCCCTCCGCCCTCCGCGTGCTTACGTGCGCTCCGTGACTGCGGCGACTGACGCGGGACTGGAGAGGCAGGACGCATGCGCTCTGCCGTGCCGGAGCGCGCCCCCTCCCGTCGGGGGCCGCAGGACCAGGATGCGGCGCATGCGCACACCTGGAGGGCGGAGAGCGGTCCAGAGCGAGTGGAAAGATTTGGGCGAGAACTTGCGCGGGAGCCGGACTGTGCGGTGCGAGCGCGCAGGCGCGGCCGACGGGGCGGGCT------------------------------
>gene=chr10_99185717-99186041; species=panTro
tccgccgtccgccctccgccgtccgccgtccgccctccgccctccgcccgCCGCGTGCTTACGTGCGCTCCGTGACTGCGGCGACTGTCGCGGGACTGGAGAGGCAGGACGCATGCGCTCTGCCGTGCCGGAGCGCGCCCCCTCCCGTCGGGGGCCGCAGCGCCAGGATGGGGCGCATGCGCACACCTGGAGGGCGGAGAGCGGTCCAGAGCGAGTGGAAAGGTTTGGGCGAGAACTTGCGCGGGAGCCGGACTGTGCGGTGCGAGCGCGCAGGCGCGGCCGACGGGGCGGGCTGCTACTCCGGAATCTGCTAATCCCAGTCGG
>gene=chr10_99185717-99186041; species=papHam
-----------------------------------GCCGCCCTCCGCCCTCTGCGTGCTTACGTGCGCTCCGTGACCGCCGCGGCCGACGAGGGGCTGGCGAGGCAGGACGCATGCGCTCTG-AGTGCCGGAGCGCGCCCCCTCCCGTCTGGGGCCGCGGAGCCAGGATGCGGCGCATGCGCACACCTGGCGGGCGGAGAGCGGTCCAGAGCAAGCAGAAAGATTTGGGCGAGACTGTGCGCGGGAGCCGGGCCATGCGGCGCGAGCGCGCAGGCGCGGCAGAGGGGGCGGGCTGCTACTCCGGAATCTGCGAACCGCAGTCGG
>gene=chr10_99185717-99186041; species=ponAbe
-----------------------------------TCCGCCCTCCGCCCTCCGCGTGCTTACGTGCGCTCCGTGACTGCAGCGGCCGACGCGGGGCTGGAGAGGCAGGACGCATGCGCTCTGCCGTGCCGGAGCGCGCCCCCTCCCGTCGGGGGCCGCAGCGCCAGGATGCGGCGCATGCGCACACCTGGAGGGCGGAGAGCAGCCCGGAGCGAGTGGAAAGATTTGGGCGAGAACTTGCGCGGGAGCCGTTCTGTGCGGCGTGAGCGCGCAGGCGCGGCCGAGGGGGCGGGCTGCTACTCCGGAATCTGCTAACCTCAGTCGG
>gene=chr10_99185717-99186041; species=rheMac
-----------------------------------GCCGCCCTCCGCCCTCCGCGTGCTTACGTGCGCTCCGTGACCGCCGCGGCCGACGTGGGGCTGGCGAGGCAGGACGCATGCGCTCTG-AGTTCCGGAGCGCGCCCCTTCCCGTCTGGGGCCGCGGAGCCAGGATGCGGCGCATGCGCACACCTGGCGGGCGGAGAGGGGTCCAGAGCAAGCAGAAAGATTTGGGCGAGACTGTGCGCGGGAGCCAGGTCGTGCGGCGCGAGCGCGCAGGCGCGGCAGAGGGGGCGGGCTGCTACTCCGGAATCTGCGAACCGCAGTCGG
>gene=chr10_103815830-103816154; species=hg19
CCGCCGCTTACCGAGCCCGCGGCTCCTCCTCTACCACCCGCGCCGTTCCCGGGCCCGCTCGCTCTCGACGCCACCGACGCTGCCGCTGCTCCGGGCTCACGGGCGCGCTCCCGACCTCCCCGACCCTTCCCGTGTCCCCGCGCCCCGCCGGGTCCTAAAGCCCGGCGCGCAATGGGTTAGTCCACGCCCGCTTCCTGAGACCGGCTCAGACCACGATTCCCAGCAAGCATCGCAAAGACTACAACTCCCGAAAGGCATCGCGAGAAATAAATTCGCAGTGGACTTGTCTATTGAGGGCCTACTGGGTCGCAATAGCAGTTTTCC
>gene=chr10_103815830-103816154; species=bosTau
GCAACGCTTACCGGGCCCCTGATTCCTCCTCCACCACCCGCGCCGCTCCCGGGTCCGCTCGCTCCCGACACCACCGACTCCGCCGCTGCTCCGGGCTCACGGACGCGCTCCCGACCTCCCCGACCCTCCCCCAGCCCTCGTGTCCCGCTGGGTCCTAAAGCCTGCTGC-TGATAGGTTCGCCGGCGCCCGCTGCCTGAGGCTGGCTTGGACCACAATTCCCAGCAAGCATCACAAAGACTCCGTTTCCCGAAATGCACCGCGAGAAAGAAATTAGCAAAAGGAACCTGTATCAGGAGTCTACTGGATTGAATTACCAGTTTCTT
>gene=chr10_103815830-103816154; species=calJac
GCGCCGCTTACCGAGCCCGTGGCTCCTCCTCTACCACCCGCGCCGTTCCCAGGCCCGCTCGCTCCCGACGCCACCGACGACGCCGCTGCTCCGGGCTCACGGGCACGCTCCCGACCTCCCAGACCCTTCCCGGGTCCCCGCGCCCCGTAGGGTCCTAAAGCCCGGCGCTCAATGTGTTAGTCTACGCCCGCTTCCTGAGACAGGCTCACACCACAATTCCCAGCAAGCATCGC--AGACTACAACTCCCGAAAGGCATCGCGAGAAATAAATTAGCAATGGAAATGTCTATTGAGGACCTACTGGGTAGCATTAGCAGTTTTAG
>gene=chr10_103815830-103816154; species=canFam
GCGCCGCTTACCGAGCCCCGGGCTCCTCCTCCACAACCCGCGCCGCTCCCGGGCCCGCTCGCTCCCGTCGCCACCGACGCCGCCGCTCCACCAAGCTCACGGACCCGCTCCCGACCTCCCCGACCCTTCCCCGTCCCCGGTGCCCTGCCGGGTCCTAGAGCCCGCTGCGTAATAGGTACGTCCACACCCGTTTCCTGAGGCTGGCTCAGACCGAGGTTCCCAGCAAGCATCACAAGGACTACAACTCCCGAAATGCACCGCGAGAAAGAAATTAGCAA---AAATATTGACTGCGGGTCTACTGGATTGCAATAGCAGTTTTTT
>gene=chr10_103815830-103816154; species=equCab
------------------------------------------------------------------------------------------------------------------------------------------------------------------------------------------------------------------------------------------------------------------------------------------------------------------------------------
>gene=chr10_103815830-103816154; species=gorGor
ccgccgcTTACCGAGCCCGCGGCTCCTCCTCTACCACCCGCGCCGTTCCCGGGCCCGCTCGCTCCCGACGCCACCGACGCTGCCGCTGCTCCGAGCTCACGGGCGCGCTCCCGACCTCCCCGACCCTTCCCGTGTCCCCGCGCCCCGCCGGGTCCTAAAGCCCGGCGCGCAATGGGTTAGTACACGCCCGCTTCCTGAGACCGGCTCAGACCACGATTCCCAGCAAGCATCGCAAAGACTACAACTCCCGAAAGGCATCGCGAGAAATAAATTCGCAGTGGAATTGTCTACTGAGGGCCTACTGGGTCGCAATAGCAGTCTTCC
>gene=chr10_103815830-103816154; species=panTro
ccgccgcTTACCGAGCCCGCGGCTCCTCCTCTACCAACCGCGCCGTTCCCGGGCCCGCTCGCTCCCGACGCCACCGACGCTGCCGCTGCTCCGGGCTCACGGGCGCGCTCCCGACTTCCCCGACCCTTCCCGTGTCCCCGCGCCCCGCCGGGTCCTAAAGCCCGGGGCGCAATGGGTTAGTCCACGCCCGCTTCCTGAGACCGGCTCAGACCACGATTCCCAGCAAGCATCGCAAAGACTACAACTCCCGAAAGGCATCGCGAGAAATAAATTCGCAGTGGAATTGTCTATTGAGGGCCTACTGGGTCGCAATAGCAGTTTTCC
>gene=chr10_103815830-103816154; species=papHam
ccgccgcTTACCGAGCCCGCGGCTCCTCCTCTACCACCCACGCCGTTCCCGGGCCCACTCGCTCCCGACGCTACCGACGCCGCCGCTGCTCCGGGCTCACGGGCGCGCTCCCGAACTCCCCGACCCTTCCCGTGTCCCCGCGCCCCGCCGGGTCCTAAAGCCTGGCGTGCAATGGGTTAGTTCACGCCCGCTTCCTGAGACCGGCTCAGACCACGACTCACAGCAAGCATCGCAAAGACTACAACTCCCGAAAGGCATCGCGAGAAATAAATTCGCAATGGAAATGTCTATTGAGGGCCTAGTGGATCGCAATAGCAGTTTTCC
>gene=chr10_103815830-103816154; species=ponAbe
ccgccgcTTACCGAGCCCACGGCTCCTCCTCTACCACCCGCGCCGTTCCCGGGCCCGCTCGCTCCCGACGCCACCGACGCTGCCGCTGCTCCGGGCTCACGGGCGCGCTCCCGACCTCCCCGACCCTTCTCGCGTCCCCGCGCCCCGCCGGGTCCTAAAGCCCAGCGCACAGTGGGTTAGTCCACGCCCGCTTCCTGAGACCGGCTCAGACCACGATTCCCAGCAAGTATGGCAAAGACTACAACTCCCGAAAGGCATCGCGAGAAATAAATTCGCAGTGGAATTGTCTATTGAGGGCCTACTGGGTCGCAGTAGCAGTTTTCC
>gene=chr10_103815830-103816154; species=rheMac
ccgccgcTTACCGAGCCCGCGGCTCCTCCTCTACCACCCACGCCGTTCCCGGGCCCACTCGCTCCCGACGCTACCGACGCCGCCGCTGCTCCGGGCTCACGGGCGCGCTCCCGAACTCCCCGACCCTTCCCGCGTCCCCGCGCCCCGCCGGGTCCTAAAGCCTGGCGCGCAATGGGTTAGTTCACGCCCGCTTCCTGAGACCGGCTCAGACCACGACTCCCAGCAAGCATCGCAAAGACTACAACTCCCGAAAGGCATCGCGAGAAATAAATTCGCAATGGAAATGTCTATTGAGGGCCTACTGGATCGCAATAGCAGTTTTCC
>gene=chr10_103911675-103911999; species=hg19
GGAGGCAGTGAAGATGAAGGGCGAGAATCCATTGGCCGTGCCAGTACGCCATGGGGGCGGTTGGGAGATCTTGTAGAACAACTGTTCGAGCCCGCTTGTCCACTCATTACTCTGGAATCCGAGTCCCAGCAGGGGCGCGGGAAACCGCTGCTCTGAGAAAAGGTACCTCCCCCAGAAAGACTGCGCGGGAAGTCCCGAGTTTTCCCGCCACGCCGAGGGCGTGATCCCTGACGTCAGAGCTCCGCCTCCACAAGCTGGCGGCCGGTGGGCTCCGCCCTTAACCAAGATGGCGATACGCGTGGGACCGGAAAGAGTTTATAGATT
>gene=chr10_103911675-103911999; species=bosTau
GA----AGTGAAGATGAAGAGTGGGAATCCACTGGCAG--------AGCGATAGGAGACGGTGGGA---TATGT-GACCATCAGCTCAGGCCCGCCGACCCACGCCTGA--CTGATACCTGAATGCTA---GCGGCGCGGGTAACTGCTGCA-TGAG-AAAGGTGGCTCCAGAAGGCAGAAGGCGCGGGAAGTCTGAAGCTTTCCCGCCGCACCAAGGGCGTGACCTCTGACGTCAGGGCTCCGCCTTCACAAAGCA--GAACGGCGGGCTCCGCCCTT--CCAAGATGGCGACACTCGTGGGACCGGAAAGCGTTCATGGATT
>gene=chr10_103911675-103911999; species=calJac
GGAGGCAGTGAAGATGAAGGGCGAGAATCCATCGGCAGCGCTAATGCGCCATTGGGGCGGTTGGGAGATCTTGT-GACCAACTGTTAGAGCCCGCTTGTCCACTCATTACTCTGGAATCCGAATCCTGGCAGGGGCGCGGGAAACCGCTGCTCTGAGAAAAGGTACCTCCCCCAGAAAGACAGCGCGGGAAGTCCCAAGTTTTCCCGCCACGCCGAGGGCGTGACCTCTGACGTCAGAGCCCCGCCTCTACAAACCGGCGGCTGGTGGGCTCCGCCCTTGACCAAGATGGCGATACGCGTGGGACCGGAAAGAGCTTTTAGATT
>gene=chr10_103911675-103911999; species=canFam
AGAGGCAGGGAAAATGAAGGGTGGGAATCGGCTGGCAG--------CGCGATGG-GGTGATTAGGAAAT-CTGT-GACCGACAGCTCAA-CCTGCCAGTCCACT--CTACTCTGGAATGCGAATCCCAGCTGCG----------CTGCCCCT-TGAAAAAAGGTGGCTCTAGCAGAA--AGGGCGCGGGAAGCCTGAAGTTTTCCCGCCACGGCCAAGGCGTGGCCCGTGACGTCAGTGCTCCGCC-TCACAAGCTGACGGACGGAGGGCTCCGCCCTT-ACCAAGATGGCGACACTTGTGGCACCGGAAAGCGCT--CAAATT
>gene=chr10_103911675-103911999; species=equCab
GGAGGCCGTGAAGATGAAGGCTGGGAATCCACTGGCAG--------CGCGATGGGAGCGGTTGGGAGATCTTGT-GACCAACACTTCGAGCCCGCCAGTCCACTGATTACTCTGGAATCTGAATCCCAGCCGTGACGCTGGAAACCACTGCT-TGAGAAAAGGCGCTTCCAGCGGGAAGAGGGCGCGGGAAATCTGGAGTTTTCCCGCCACGCCGAGGGTGTGACCTCTGACGTCAGGGCTCCGCCTTCACAAGGTGGCGACCAGCCGGCTCCGCCCTC-ACCAAGATGGCGACACTCGTGGGACCGGAAAGAGCTTATAGATT
>gene=chr10_103911675-103911999; species=gorGor
GGAGGCAGTGAAGATGAAGGGCGAGAATCCATTGGCCGTGCCAGTACGCCATGGGGGCGGTTGGGAGATCTTGTAGAACAACTGTTCGAGCCCGCTTGTCCACTCATTACTCTGGAATCCGAGTCCCAGCAGGGGCGCGGGAAACCGCTGCTCTGAGAAAAGGTACCTCCCCCAGAAAGACAGCGCGGGAAGTCCCGAGTTTTCCCGCCACGCCGAGGGCGTGATCCCTGACGTCAGAGCTCCGCCTCCACAAGCTGGCGGCCGGTGGGCTCCGCCCTTAACCAAGATGGCGATACGCGTGGGACCGGAAAGAGTTTATAGATT
>gene=chr10_103911675-103911999; species=panTro
GGAGGCAGTGAAGATGAAGGGCGAGAATCCATTGGCCGTGCCAGTACGCCATGGGGGCGGTTGGGAGATCTTGTAGAACAACTGTTCGAGCCCGCTTGTCCACTCATTACTCTGGAATCCGAGTCCCAGCAGGGGCGCGGGAAACCGCTGCTCTGAGAAAAGGTACCTCCCCCAGAAAGACAGCGCGGGAAGTCCCGAGTTTTCCCGCCACGCCGAGGGCGTGATCCCTGACGTCAGAGCTCCGCCTCCACAAGCTGGCGGCCGGTGGGCTCCGCCCTTAACCAAGATGGCGATACGCGTGGGACCGGAAAGAGTTTATAGATT
>gene=chr10_103911675-103911999; species=papHam
GGAGGCAATGAAGATGAAGGGCGAGAATCCATTGGCCGCGCCAGTGCGCCATGGGGGCGGTTGGGAGATCTTGTAGACCAACTGTTCGAGCCCGCTTGTCCACTCATTACTCTGGAATCCGAATCCCAGCAGGGGCGCGGGAAACCGCTGCTCTGAGAAAAGGTACCTCCCCCAGAAAGACAGCGCGGGAAGTCCCGAG-TTTCCCGCCACGCCGAGGGCGTGACCCTTGACGTCAGAGCTCCACCTCCACAAACTGGCGGCCAGTGGGCTCCGCCCTTAACCAAGATGGCGATACACGTGGGACCGGAAAGAGTTTATAGATT
>gene=chr10_103911675-103911999; species=ponAbe
GGAGGCAGTGAAGATGAAGGGCGAGAATCCATTGGCCGCGCCGGTACGCCATGGGGGCGGTTGGGAGATCTTGTAGAACAACTGTTCGAGCCTGCTTGTCCACTCATTACTCCGGAATCCGAGTCCCAGCAGGGGCGCGGGAAACCGCTGCTCTGAGAAAAGGTACCTCCCCCAGAAAGACAGCCCGGGAAGTTCCGAGTTTTCCCGCCACGCCGAGGGCGTGACCCCTGACGTCAGAGCTCCGCCTCCAGAAGCTGGCGTCCGGTGGGCTCCTCCGTTAACCAAGATGGCGATACGCGTGGGACCGGAAAGAGTTTATAGATT
>gene=chr10_103911675-103911999; species=rheMac
GGAGGCAATGAAGATGAAGGGCGAGAATCCATTGGCCGCGCCAGTGCGCCATGGGGGCGGTTGGGAGATCTTGTAGACCAACTGTTCGAGCCCGCTTGTCCACTCATTACTCTGGAATCCGAATCCCAGCAGGGGCGCGGGAAACCGCTGCTCTGAGAAAAGGTACCTCCCCCAGAAAGACAGCGCGGGAAGTCCCGAG-TTTCCCGCCACGCCGAGGGCGTGACCCTTGACGTCAGAGCTCCACCTCCACAAACTGGCGGCCAGTGGGCTCCGCCCTTAACCAAGATGGCGATACACGTGGGACCGGAAAGAGTTTATAGATT
>gene=chr10_105517506-105517830; species=hg19
[truncated: 5,486,687 more chars]
