# Supplementary material for: Combining phylogenetic footprinting with motif models incorporating intra-motif dependencies
Source: BMC Bioinformatics. 2017 Mar 1;18:141. doi: 10.1186/s12859-017-1495-1 (PMC5333389; doi:10.1186/s12859-017-1495-1)
Supplement: Supplementary file 2 — Sequence data. This archive contains data files of alignments of the ChIP-seq positive regions and negative control regions for each of the 35 TFs in FASTA format. (ZIP 83763.2 kb) [file 12859_2017_1495_MOESM2_ESM.zip › BCL11A/BCL11A_neg.txt]

>gene=chr20_484309-485309; species=hg19
cgagactccttctcaaaacaaaaacaaaaacaataaaaaaaacaaaacttacttagctatttggaccttgctacttaatacagagaactatgaggtatttcttgacttaggagtaccgtgaaaaattaaagacagtataagtgttataaattgagaaagtttggaaacttctACTTTTCAGTGTCAAATATGAAAAAGTTCCTGTGGTAAGGAACTATATGCTAAGTTCCCAATATATGACAGTGCACAGCATAGTTATAACTAAATTaaaagttgtatattggtctcccagaggccaaatctggcctgtgcattgtttttttaaaatcttgagccaacacttaaaagtcaggaaaattcatatacaaatataaatttctggcttttatttgcaaaacagagtatcaagcaacaatggacttgcattactgcagggcaatcatcagcttcagctgagaagcagctaactccttttgaagaggcatgtgtttcccagtttg
>gene=chr20_484309-485309; species=bosTau
---------------------------------------aaacagaatatttttagttatttgaactt---cacttaaaacaaac--ctg-------tttcttggcttaggggcatcatc-aaagtta-tggcaatatgggtgctataaattgagaacgtctggggccctctgCTTCTCC-TGTCAATTATGGAGGTGCTTCTGTGGTAAGGGACTGTATGCTGAGTTCCTGGCATGTGAGAACG---------------------------------------------------------------------------------------------------------------------------------------------------------------------------------------------------------------------------------------------------------------
>gene=chr20_484309-485309; species=calJac
tgagactctgtctcaaagaaagaaag-aaacactt-------------------agctatttggaccttgctacttattacacagacctatgaggcatttcttgacttaggagtaccatgaaaaattaaagacagtctaagtgttacaagttgagaatgtttggaaa---cGACTTTTCAGTGTCAAATATAAAAAAGTTCCTGTGGTAAGGAACTATATGCTAAGTCCCCAATATATGACATTCCACAGCACAGTTACAACTAAATTaaaagttgtatattggtagcccagaggccaaatctggcctgtgcaatgtttttta-aaatcttgagtcaacacttaaaagtcaggagaattcatatacaaatacaagttactggcttttctttgcaaaacagagtatcaagcaacaatggacttgccctactgcagggcagtaatcagcttcagctgagaagcagctaaactcctttgaagagtcacgtgtttcccagtttg
>gene=chr20_484309-485309; species=canFam
--------------------------------------------------------------------------------CAAAA--CACTTTGTTATCT--GGACATA-----ACTACTaaaagtta-tgacaatatgggtgctataaattaagaaagtctgggaacctctgCTTATCAGTGTCAAATATGTATACGTTCCGACGGCAAGGAATTATATGCTAAGTTCCTAACATATGACAGTGCGGAGTATAGTTATAACTAACTTATAAGTTGCATATTGGTAGCCCATTGGCCAAACCTGGCCTG----------ttCAACAATCTTGAGCCAACATTCAAatatttatgtagtgtatatatatatataAATTT---CTTTCTTTTTGCAA--AAGAATATCAAGTAATACTAAAATTGCACTACTGCAAAACAATTATCAGCTAGAGCTAGAGCACA------------------------------------TG
>gene=chr20_484309-485309; species=equCab
-------------------------------------------------------------------------------acagaa--cctctaggtatttcctggcttaagggtaccatgaaaattta-tgacaatatgtgcgctataaatttagaaagtctgggaacctttgCTTCTCAGTGTCAAATATGGAAAAGTTCCTGTGGAAAGAAATTGTATGCTAAGTTCCTGGTATATGACAGTGCACAGTATACTTGCAACTAAATTACaagttgcctactggtagcctattggccaaatctagcctg--tacagtgttaaaacactcttaagccaacatttaaaaatcaggggaattcacatacaaatacaaatttctagtttctttttgcaa--aagagtatcaagcaacactggacttgcactactgcagggcaatgatcagctggagctggagcacg------------------------------------tg
>gene=chr20_484309-485309; species=gorGor
cgagactccttctcaaaacaaaaacaaaaacaattaaaaaaacaaaacttacttagctatttggaccttgctacttaatacagagaactatgaggcatttcttgacttaggagtactgtgaaaaattaaagacagtataagtgttataaattgagaaagtttggaaacttctACTTTTCAGTGTCAAATATGAAAAA-TTCCTGTGGTAAGGAACTATATGCTAAGTTCCCAATATATGACAGTGCACAGCATAGTTATAACTAAATTaaaagttgtacattggtctcccagaggccaaatctggcctgtgcattgtttttttaaaatcttgagccaacacttaaaagtcaggaaaattcatatacaaatataaatttctggcttttatttgcaaaacagagcatcaagcaacaatggacttgcattactgcagggcagtcatcagcttcagctgagaagcagctagctccttttgaagaggcatgtgtttcccagtttg
>gene=chr20_484309-485309; species=panTro
cgagactccttctcaaaacaaaaacaaaaacaataaaaaaaacaaaacttacttagctatttggaccttgctacttaatacagagaactatgaggtatttcttgacttaggagtaccgtgaaaaattaaagacagtataagtgttataaattgagaaagtttggaaacttctACTTTTCAGTGTCAAATATGAAAAAGTTTCTGTGGTAAGGAACTATATGCTAAGTTCCCAATATATGACAGTGCACAGCATAGTTATAACTAAATTAAAAGTTGTACATTGGTCTCCCAGAGGCCAAATCtggcctgtgcattgtttttttaaaatcttgagccaacacttaaaagtcaggaaaattcatatacaaatataaatttctggcttttatttgcaaaacagagtatcaagcaacaatggacttgcattactgcagggcaatcatcagctttagctgagaagcagctaactccttttgaagaggcatgtgtttcccagtttg
>gene=chr20_484309-485309; species=papHam
cgagactctgtctcaaaacaaaaacaaaaacaaaaaaataaataaaacttacatagttatttggaccttgctacttaatacacag----atgaggtatttcttgacttacgagtaccatgaaaaattaaagatagtataagtgttataaattgagaaagtttggaaacttctACTTTTCAGTGTCAAATATGAAAAAGTTCCTGTGGTAAGGAACTGTATGTTAAGTTCCCAATATAAGACAGGGCACAGCATAGTTATAACTAAATTaaaagttgtatattggtagcccagaggccaaatctggcctgtgcattgtcttttt-aaatcttgagccaacac----aagtcaggagaattcatatacaaatataaatttctggcttttctttgcaaaacagagtatgaagcaacaatggacttgcattactgcagggcaatcatcagcttcagctgagaagcagctaactccttttgaagaggcatgtgtttcccagtttg
>gene=chr20_484309-485309; species=ponAbe
cgagactcctcctcaaaacaaaaacaaaaacaataaaaaaaacaaaacttacttagctatttggaccttgctacttaatacagagaactatgaggtatttcttgatttaggagtaccatgaaaaattaaagacagtataagtgttataaattgagaaagtttggaaacttctACTTTTCAGTGTCAAATATGAAAAAGTTCCTGTAGTAAGGAACTATATGCTAAGTTCCCAATATATGACAGCGCACAGCATAGTTATAACTAAATTaaaagttgtatattggtcgcccagaggccaaatctggcctgtgcattgtttttttaaaatcttgagccaacactt--aagtcaggaaaattcatatacaaatataaatttctggcttttatttgcaaaacagagtatcaagcaacaatggacttgcattactgcaaggcaatcatcagctttagctgagaagcagctaactccttttgaagaggcatgtgtttcccagtttg
>gene=chr20_484309-485309; species=rheMac
cgagactctgtctcaaaacaaaaaCAAaaacaaaaaaataaataaataaaacttagttatttggaccttgctacttaatacacag----atgaggtatttcttgacttacgagtaccatgaaaaattaaagatagtataagtgttataaattgagaaagtttggaaacttctACTTTTCAGTGTCAAATATGAAAAAGTTCCTGTGATAAGGAACTGTATGTTAAATTCCCAATATAAGACAGTGCACAGCATAGTTATAACTAAATTaaaagttgtatattggtagcccagaggccaaatctggcctgtgcattgtcttttt-aaatcttgagccaacac----aagtcaggagaattcatatacaaatataaatttctggcttttctttgcaaaacagagtatgaagcaacaatggacttgcattactgcagggcaatcatgagcttcagctgagaagcagctaactccttttgaagaggcatgtgtttcccagtttg
>gene=chr20_1128309-1129309; species=hg19
TCACACTTCCACCTTTTCCTTTCTCCCTGAAATGCCCAGTTTTGGGGGGAGGCCACAGCAGGAAGGAGGCAAAAAGCAGCACAGAAGCTGGCCTCTCTGGCTGCTGCAGAGTATTAATTATCCCATCACTGAACACCCTTGGCTGGCGCTCGGAGCAGAAATATCAGCCTCTGCTCCTTCCCATAGGACACAGTCCAGTGTCTCACCCCTCACCTTAAACACTCTTGTTTTGCCTCTCTCACACCTGGAAATTTCCAAATACAAACTAAAGTTGGAATTGTCTGCCCTAGAGCGTAAAGAGACTTGTTTCCCTGTGTGTGTAGTGATGTATGGCTGCAGCTTGTCAAAAGATTCTGGGTCTGCTGTGATACTGGGTGCGTCTAGGCTAGGAGTATAGCTAGAGAGGACATTCCATTGTAGTGGAAGATTGGAGGTGGGCAGGTCTTTTCTACTCCTGAGAAGTCTAGGAAAGAATTACTGAAAACAACCATCTGTAAGGA
>gene=chr20_1128309-1129309; species=bosTau
TCACACTGTCACCTTTTTGTTTTTTCCACCAATGCCAGATTTCAGGGTAGGGCCTGAGCAGGAAGAAGGGAAAGAATGGGTCAGCAGAGGGCCCATTGG----------------------------ACTGAACAGCCTTGGGTTATGTTCTGAGCAGAAGCAGCAGCCTCGGCCCCTTGGTATAGCATACAGGTCTGTGTCTCACCCCGAAC-GTCCATA---CCGTGTTGCCTGTCCCACACCTGGAAACCTCCAAATGCAAACTGAAGTTGAGA-GGTC---------------------TTGCTTCAGTAAGTGTGTGGTGACGTGTGTCCAGAGCTTGTCAGAGGATACT-GGTTTGCTG-G-----------TGTGATGCT---GGCATAGAGGGAGAGGACATTCCATTACAGTGGAGAATTGAGGATGCGTAGGTCTGTTCTG---CTGAGATCTCTCGGGAAGAATTACTGAAaacagccatctgtgaggg
>gene=chr20_1128309-1129309; species=calJac
TCACACTTCCACCTTTTCCTTTCCTCCTGAAATGCCCAGTTTTGGGATGAAGCCGCAGCAGGAAGGAGGCAAAAGGCGGCACAGCAGCTGGCCTCTCTGGCTGCTGCGGAGTGTTAATTACCCCATCACTGAACACCCTTGGCTGGTACTCTGAGTGGAAATGGCAGCCTCTGCTCCTTCCCATAGGGCACAGTCCTGTGTCTCACCACTCACCTTAAACACTCTTGTTTTGCCTATCTCATACCTGGTAATTTCCAAATACAAACTAAAGTTGGGATTGTCTGCCTTAGAGCATGAAGAGACTTGTTTCCCTAAGTGTGTAGTGATGTATGGCTGCAGCTTGTCAAAGGATTCTGGGTCTGCTGTGATACTGGGTGCTTCTAGGCTAGGAGTATAGCTAGAGAGGACATTCCATTTTAGTGGAAGATTAGAGGTGGGCAGGTCTTTCCTACTCCTG-GATGTCTAGGAAAGAATTAATGAAAACAACCATCTGTAAGGG
>gene=chr20_1128309-1129309; species=canFam
TCACACTTTCACCTTTTTGTTTTTCCCTCAAATGCAGGATTTGGGGGTGGGGCTTTAGCAGGAAGGAGGGAAAGAGCAACTTAGGAGCCGGCCCATCTGGCTGCTGCAGGGTGTTAATTAGCCCATCACTGAACAGCCGAGGCTTGTGCTCTGAGCGGAAATAGCAGCCTCTGCCCCTTCCTGTAGGACACGGTCCTGTGTTTCACTGCTTGCCTTCCACA-CCCCATCTTGTCTAGTCCACCCCTGGAAACCTCCAGAAGCAAACACA---TCAAA-TGTCTGTTGCAGTGCAGAAAGAGATTTGCCTCCCTGA--GTGCAGAGACATGTACCGGGAGCTTGTC-AAGGATACT-GGTCTGCCG-GATGCTGGCTGCTTCTAGGCCAGGAGTACACATGGAGAGGACATTCCATTGTGATGGAGAATTGGTTGTGAGTAGGTCTGT-TTACTCCTGAAATCTCTAGGGAAGAATTACTGAAAACAGCCATCTGTAAGGG
>gene=chr20_1128309-1129309; species=equCab
TCACACTTCCACCTTTTCGTTTTTCCCTCA-ATGCTTGATTTGGGGGTGAGGCTGTAGCAGGAAGAAGGGAAAGAGCAGCACAGCAATGGGCCCATCTGGCTGCTG--GGGCGTTAATTACCCCAACCCTGAG----CTTAGCTTGTGCT-GGAGTAGAAGGAGCAGCCTCTGCCCCTTCCCACAAGACACAGTCCTGCGTCTCACCCCTTGCCTTCCACACCCCCATCTTGCCTGTCCCACACCTGGAAACCTCCAGATGCAAACCGAAGTTGGGA-TGTGCGCCTCAGTGCATAAAGAGATTTGCTTTCCTAAGCGTGTGGTGACGTGTGTCCAGAGCTTATT-CAGAGTACTGGGTCTGCTG-AATACTGGATGCTTCTAGGCTTTGGGTATAGATGGAGAGGGTATTCCATTGTGATGGAGAATTGAGGGTGAGTAGGTCTGTCCTACTCCTGAGATCTCTAGGGAAGAATTACTGAAaacagccatctgtaaggg
>gene=chr20_1128309-1129309; species=gorGor
TCACACTTCCACCTTTTCCTTTCTCCCTGAAATGCCCAGTTTTGGGGTGAGGCCACAGCAGGAAGGAGGCAAAAAGCAGCACAGCAGCTGGCCTCTCTGGCTGCTGCAGAGTATTAATTATCCCATCACTGAACACCCTTGGTTGGCGCTCGGAGCCGAAATATCAGCCTCTGCTCCTTCCCATAGGGCACAGTCCAGTGTCTCACCCCTCACCTTAAACACTCTTGTTTTGCCTCTCTCACACTTGGAAATTTCCAAATACAAACTAAAGTTGGAATTGTCTGCCCTAGAGCGTAAAGAGAC-TGTTTCCCTATGTGTGTAGTGATGTATGGCTGCAGCTTGTCAAAAGATTCTGGGTCTGCTGTGATACTGGGTGCGTCTAGGCTAGGAGTATAGCTAGAGAGGACATTCCATTGTAGTGGAAGATTGGAGGTGGGCAGGTCTTTTCTACTCCTGAGAAGTCTAGGAAGGAATTACTGAAAACAACCATCTGTAAGGA
>gene=chr20_1128309-1129309; species=panTro
TCACACTTCCACCTTTTCCTTTCTCCCTGAAATGCCCAGTTTTGGGGTGAGGCCACAGCAGGAAGGAGGCAAAAAGCAGCACAGCAGCTGGCCTCTCTGGCTGCTGCAGAGTATTAATTATCCCATCACTGAACACCCTTGGCTGGCGCTCGGAGCAGAAATATCAGCCTCTGCTCCTTCCCATAGGACACAGTCCAGTGTCTCACCCCTCACCTTAAACACTCTTGTTTTGCCTCTCTCACACCTGGAAATTTCCAAATACAAACTAAAGTTGGAATTGTCTGCCCTAGAGCGTAAGGAGACTTGTTTCCCTATGTGTGTAGTGATGTATGGCTGCAGCTTGTCGAAAGATTCTGGGTCTGCTGTGATACTGGGTGCGTCTAGGCTAGGAGTATAGCTAGAGAGGACATTGCATTGTAGTGGAAGATTGGAGGTGGGCAGGTCTTTTCTACTCCTGAGAAGTCTAGGAAAGAATTACTGAAAACAACCATCTGTAAGGA
>gene=chr20_1128309-1129309; species=papHam
TCAAACTTCCACCTTTTCCTTTCCCCCTGAAATGCCTAGTTTTGGGGTGAAGCCACAGCAGGAAGGAGGCAAAAAGCAGCACAGCAGCTGGCCTCTCTGTCTGCTGCAGGGTGTTAATTATCCCATCACTGAACACCCTTGGCTGGTGCTCTGAGCAGAAATAGCAGCCTCTGCTCCTTCCCATAGGACACCGTCCTGTGTCTCACCCCTCGCCTTAAACACTCTTGTTTTGCCTATCTCACACCTGGAAATTTCCAAATATAAACTAAAGTTGGGATTGTCTGCCCTAGAGCATA--GAGACTTGTTTCCCTAGGTGTGTAGTGATGTATGGCTGCAGCTTGT-AAAGGATTCTGGGTCTGCTGTGATACTGGGTGTGTCTAGGCTAGGAGTATAGCTGGAGAAGACATTCCATTGTAGTGGAAAATTGGAGGTGGGCAGGTCTTTCCTACTCCTGAGATGTCTAGGAAAGAATTACTGAAAACAACCATCTATAAGGA
>gene=chr20_1128309-1129309; species=ponAbe
TCACACTTCCACCTTTTCCTTTCTCCCTGAAATGCCCAGTTTCGGGGTAAAGCCACAGCAGGAAGGAGGCAAAAAGCAGCACAGCAGCTGGCCTCTCTGGCTGCTGCAGGGTATTAATTATCCCATCACTGAACACCCTTGGCTGGCACTCTGAGCAGAAATAGCAGCCTCTGGGCCTTCCCATAGGACACAGTCCGGTGTCTCACCCCTCACCTTAAACACTCTTGTTTTGCCTATCTCACACCTCGAAATTTCCAAATACAAACTAAAGTTCGGATTGTCTGCCCTAGAGCGTAAAGAGACTTGTTTCCCTAAGTGTGTAGTGATGTATGGCTGCAGCTTGTCAAAAGATTCTGGGTCTGCTGTGATACTGGGTGTGTCTAGGCTAGGAGTATAGCTAGAGAGGACATTCCATTGTAGTGGAAGATTGGAGGTGGGCAGGTCTTTCCTACTCCTGAGATGTCTAGGAAACAATTATTGAAAACAACCATCTGTAAGGA
>gene=chr20_1128309-1129309; species=rheMac
TCAAACTTCCACCTTTTCCTTTCCCCCTGAAATGCCTAGTTTTGGGGTGAAGCCACAGCAGGAAGGAGGCAAAAAGCAGCACAGCAGCTGGCCTCTCTGTCTGCTGCAGGGTGTTAATTATCCCATCACTGAACACCCTTGACTGGTGCTCTGAGCAGAAATAGCAGCCTCTGCTCCTTCCCATAGGACACCGTCCTGTGTCTCACCCCTCGCCTTAAACACTCTTGTTTTGCCTATCTCACACCTGGAAATTTCCAAATACAAACTAAAGTTGGGATTGTCTGCCCTAGAGCATA--GAGACTTGTTTCCCTAGGTGTGTAGTGATATATGGCTGCAGCTTGT-AAAGGATTCTGGGTCTGCTGTGATACTGGGTGTATCTAGGCTAGGAGTGTAGCTAGAGAAGACATTCCATTGTAGTGGAAAATTGGAGGTGGGCAGGTCTTTCCTACTCCTGAGATGTCTAGGAAAGAATTACTGAAAACAACCATCTATAAGGA
>gene=chr20_1302227-1303227; species=hg19
cctttgtgtacacacttgggatgtcatgccctggctgaaagcccgccagtggcttccctgccttgggaatgtactctccttaaagaggctcacagggccttcacgatTCCACcagagattggaactggtgggcccagggccagatggaaatagattttatttgaccttgtggagtactgtaaacgttcagattagcagcttaaacacaaagctcaaggtactggatttaataatcgaatttcccactgctcccaaaaaacaggaagctttggcaaccctaggctatagcagagtagctacaattgagtagcagcagactccagggtgacccagtccaccatcctctattggctgttacacccagaccattgtactcactggtgccaagtcccaatagatatttgtttgcaacccTAGTCtacctctccagcttcatttcttgccttacgtcctttcagctgctactttcaactccagccacaatgagctacttccacgtc
>gene=chr20_1302227-1303227; species=bosTau
CCTTTCTGTGTGAGCCTGGAATGCCATGCCCCTGATTAAAGACCCCTAGTGGCTCCGCCACTCTCAGAATCCAGTCGCCCT------------------TTA-TGATTCCTCcagagattggaaccagtggctcacaggccagatgcaaacagatgttgtttgaccttgccaaggactttatacattcaaagtaaa-gcttaaatgcagaactcgagactcggcacttaataatctagcttcacactgctcctgaaaaacaggacactctagcaaccctggaccACCGCTGAGTGGCTACATCTGAGTCGCAGCCAACTCCCGGGCGCCCCAGACCCTCAGCCTCTGTTGTCTCTTACATCAAGACCGATTTACTCATTGGCCCTGAGTCCCAATAGACATTTGCTTGCACcccctgcctaattctcccgctttctttctttctacacgtcctcccaacccgcaccctcagcttcagccacaatgagctacttttagatc
>gene=chr20_1302227-1303227; species=calJac
--------------------------------------------------------------------------------------------------------------------------------------------------------------------------------------------------------------------------------------------------------------------------------------------------------------------------------------------------------------------------------------------------------------------------------------------------------------------------------------------------------------------
>gene=chr20_1302227-1303227; species=canFam
CCCTTCTGCATGAGCCTGGGATGTCTTAGCCCTGCTTAAAGCCCCCTGGTGGCTCCACTACTCTCAGTATCTAGCCTCTCTAAAGTGGTCCCCACAGACTTC-TGTTTCCTCcagagattggaactggtggctcacaggccatatgcaaacagattttatttgaccttgcagagtacttcatacattcaaattagttgtctaaatgcaaaactcaaaacactgcctttaagaatCGGAGCTT----TACAAGGAGAGAAGTGGAAGCCTAGGC-----------------------------------------------------------------------------------------------------------------------------------------------------------------------------------------------------------------------------------
>gene=chr20_1302227-1303227; species=equCab
cctttctgcatgagcctgggatgtcatgctcctgctt-aagcccccgagtggctccaccgctctcagaatctagcctccctaaagtggcccacaaggccttcacgatTCC--------TTGGaactggtggatcacaagccagatgcaaacacattatttttcaccttgcagagtacttcatacattccaattagccgcctaaatgcaaaactcaagacacggcatttaataatctaattttg--ctgctcctgaataacaggaaactttggcaactctggactgcagccaaggagctatagctgagtagcagcagactctagggtgccccaggccaccattctctattgtctcttacatctagaccactttgctcGCTGGCGCTGAGTCCCAACAGACAGCTGTCTGCAActcatgcctgactct-cggcttcatttcttgccatgtgtcctcccaactcccactctcagctccagcctcagtgagctactttcagatc
>gene=chr20_1302227-1303227; species=gorGor
cctttgtgtacacacttgggaggtcatgccctggctgaaagcccgccagtggctcccctgccttgggaatgtactttccttaaagtggctcacagggccttcacgatTCCACcagagattggaactggtgggcccagggccagatggaaatagattttatttgaccttgtggagtactgtaagcgttcagattagcagcttaaacacaaagctcaaggtactggatttaataatcgaatttcccactgctcccaaaaaacaggaagctttggcaaccctaggctatagcagagtagctacagttgagtagcagcagactccagggtgacccagtccaccatcctctactggctgttacacccagaccattgtactcactggtgccaagtcccagtagatatttgtttgcaacccttgTCtacctctccagcttcatttcttgccttacgtcctttcagctgctactttcagctccagccacaatgagctacttccacgtc
>gene=chr20_1302227-1303227; species=panTro
cctttgtgtacacacttgggatgtcatgccctggctgaaagcccgccagtggcttccctgccttgggaatgtactctccttaaagtggctcacagggccttcacgattccaccagagattggaactggtgggcccagggccagatggaaatagattttatttgaccttgtggagtactgtaaacgttcagattagcagcttaaacacaaagctcaaggtactggatttaataatcgaatttcccactgctcccaaaaaacaggaagctttggcaaccctaggctatagcagagtagctacaattgagtagcagcagactccagggtgacccagtccaccatcctctattggctgttacacccagaccattgtactcactggtgccaagtcccaatagatatttgtttgcaacccttgtctacctctccagcttcatttcttgccttacgtcctttcagctgctactttcagctccagccacaatgagctacttccacgtc
>gene=chr20_1302227-1303227; species=papHam
catttgtgtacacacttgggatgtcatgccctggctgaaagccccccagtggctcccctgccttgggaatgtactttccttaaagtggctcacagggccttcacgatTCCACcagagattggaactggtgggcccagggccagatggaaatatattttatttgaccttgtggagtactgtcaacattcagattaccagcttaaatgcaaggctcaaggtactagatttaaaaatctaatttcccactgctcctgaaaaacaggaagctttggcaaccctggactgtagcagagtagctacaattgagtagcagcagactccagggtgacccagtccaccatcctctattggctcttacacccagaccattgtactcactggcgccaagtcccgataggtatttgtttgtaacccttgTCtacttctccagcttcatttcttgccttatgtcctttcagctgctactttcagccccagccataatgagctactttcacatc
>gene=chr20_1302227-1303227; species=ponAbe
CCTCAGTGAACACACTTGGGATGTCATGCCCTGGCTGAAAGCCCTCTTGTGGCTCCCCTGCCTTGGGAA-----------TAAAGTGGCTCACAGGGCCTTCACGATTCCACcagagactggaactggtgggcccagggccagatggaaatagattttatttgaccttgtggagtactgtaaacgttcagattagcagcttaaacacaaagctcaaggtactggatttaataatcgaatttcccactgctcctgaaaaacaggaagctttggcaaccctaggctatagcagagtagctacaattgagtagcagcagactccAGGGTGACCCATTCCACCATCCTCTGTTGGCTGTTATACCCATACCATTGTACTCACTGGTACCAAGTCCCAATAGATATTTGTTTGtaacccttgtctacctctccagcttcatttcttgccttatgtcctttcagctgctactttcagctccagccacaatgagctactttcacgtc
>gene=chr20_1302227-1303227; species=rheMac
-------------------------------------------------------------------------------------------------------------------------------------------------------------------------------------------------------------------------------------------------------------------------------------------------------------------------------------------------------------------------------------------------------------------------------------------cagcttcatttcttgccttatgtcctttcagctgctactttcagctccagccataatgagctactttcacatc
>gene=chr20_1311156-1312156; species=hg19
CCATCACTGACTTCCAGCCACCTGGAAATATCTTTCATTGGGCATGCCCTTGCTCGAACTCTTCAGTGGCTCCCTCCTGCTTCAGGGTCTGGGCTAAACTCCCAGGGCTGACATGGAGACCTCCACAGCCCACTCCCTTTATTACCTCCTCAGCACTCCCCCAGCACCTCTGCCTCAGCTGGACTGGGAGCCCCACCATTCCTGCCCCACTGCACACCCACTTCCTACCTGCCCTGACTCCATACCTTTGCCTGTCCTGCTGCTGCCCCTGGAACACCTTCTCCTGCCCCCACCCACCTAGCCACATCCACCACTGAGCTCCTCCAGGAAGCCTCTGGGATCCCCCACATCCATGTGGCCTCTCCCGCCTCTGACTCTGGATCAGACGCTCCTGTTCCATTCTTTAATAATCATCATCTTGTACTCATGTGTACCTTTTAGGCTACTAGTTAGACCCTAAGTTCCCTGAGGGCAGGGCCAAGTTATTAGCTCTACAGTGG
>gene=chr20_1311156-1312156; species=bosTau
CCAGCTCTGACTTGCAGTCACCAAGAAGTACTTTGCT-GTAGCATGCCCTTGCTCAAAGTCTTCAGCGGTTCCCTACTGAtggagggactgatgTAAATTCCCAGGCCTGACATTGAGACT-CCATGGCCCATCTCCGTCATTATCCTTTCAGCCTTGCCCCAGCACTCCTACCTGAGCCAGGCTGCAAG----------------CCTCTCCACTCTCACCTCAAGCT---------TCCCTACCTT------TGCTGCTGTTTCTCCTGGAATGCCTTCCCCCCCCCCACTCCA--------------------AGCTCCTCCAGGAAGCCTCCATGATCACTTCCATCCGTGTGACCTGTCTTGCTTCTGACTCTGGATCAGATTGTTCCGTTCTGTTCTTTGATAGTAATCATATTGTATTTTTATGTGTC--CttGGCCACCAATTACAGCCTAAGTTCCTTGAGGGTAGGGCCTAGTTATTACATGTACAGTGG
>gene=chr20_1311156-1312156; species=calJac
GCATCACTGACTTACAGCCACCTGGAAATACTTTCCATTGGGCATGCCCTTGCTCGAATGCTTCAGTGGCCCTCTCCTGCTTCAGGGTCTGAACTAAACTCCCGGGGCTGACATGGAGACCTCCACAGCCCACTCCCTTTACCACCTCCTCAACATACCTCCTGCACCTCTCCCTCAGCTAGACTGGGAGCCCCACCATTCTTGCCCCACCACATACCCACTTCCCACTTGCCCTGATTCCATACTTTTGCCTGTGCTGCTGCCACCCCTGGGACCCCTTCTCCTGCTCCCACCCACCCAACCAAATCTACCACTGAGCTCCTCTAGGAAGCCTCCTGGATCATCCCCATTCATGTGGCCTTTCC--CCTCTGACTCTGGATCAGACTATCCTGTTCCATTCTTTAATAATAATCATCTTATCTTCGTGTGTACC--TTAGGCTACTAGTTAGACCCTAAGTTCTTTGAGGGCAGGGCCAAGTCATTAGCTCTACAGTGG
>gene=chr20_1311156-1312156; species=canFam
ccccctccccctcCTGGCCACCCAGGAGGATCTTTCA-TGGACATGCCCCTCCTCAAAGTCTCCAGTTGCTCCCTAC---CCAAGGGTCAGGACTAAACTCCCAGGCCTGACA-TAGGGCCTCTGCGGCCTGTCCCCATTACTGTCTTTT-----------------------------CAGGTGGA------------GTCTACCCCACCTCACACCCACCTCACACT---------TCCATCCCCTTGCCTGC-CTGCTACTT---CTGGAATGCC--TCCCCCCCCCACCAGATCT--------------CTGAGCTCCTCCAGGAAGGCA-CCTGGTCATCCCCATCTGTCTGGCCTCCCCAGCCTCTGACTCTGGATCCAACTATCGT-------------------------------TTCTGTGTACA--TCAGTCTGCCAGTTAGACCCGAAGTT--GCACTGGCAAGGCTTAGTTATTAGATGGGCAGTGG
>gene=chr20_1311156-1312156; species=equCab
CCATTTCTAACTTCCAGGCACCAAGAAATATC--TCA-TTGGGATGCCCTTCCTCAGGGTCTTCACTGGCTCCCTAA---TGAAGGGTGGGAGGTGGGATGTCAGGCCTGACACTGAGGCCTCCATGGTCCGCCCCCGTTAGTACCCTTT-AGCCTTCCCCCAACACCT-TACCCCAGCCAGGCCAGAATCCTCTCTACTTCTGCCCCACCTCACAACCACCTCACCCG---------TCCATACCTTTGCCTGTGTTGCTGCTT---CTCAAGTGCCCTCCCCCTCCCCGCTCCATCTAGCCA---AGTCCATGGAGCTCCTCCAGGACGCCTCCCTCGTCATCCCCATCCGTGTGGCCTGCCCCAGCTCTGACTCTGCATCAGACTGTCTA-------------------------------TTCTGTGTACC--TTAGGCTACCAGTTAGACCCTAAGTTCTTTGAGGGCAGGGCCTAGTGATCAGATCTACACTGG
>gene=chr20_1311156-1312156; species=gorGor
CCATCACTGACTTCCAGCCACCTAGAAATATCTTTCATTGGGCATGCCCTTGCTCGAACTCTTCAGTGGCTCCCTCCTGCTTCAGGGTCTGGACTAAACTCCCAGGGCTGACATGGAGACCTCCACAGCCCACTCCCTTTATTACCTCCCCAGCACTCCCCCAGCACCTCTGCCTCAGCTGGACTAGGAGCCCCACCATTCCTGCCCCACCGCACACCCACTTCCTACCTGCCCTGACTCCATACCTTTGCCTGTCCTGCTGCTACCCCTGGAACACCTTCTCCTGCCCCCACCCACCTAGCCAAATCCACCACTGAGCTCCTCCAGGAAGCCTCTGGGATCACCCACATCCATGTGGCCTCTCCCACCTCTGACTCTGGATCAGACTCTCCTGTTGCATTCTTTAATAATAATCATCTTGTATTCATGTGTACC--TTAGGCTACTAGTTAGACCCTAAGTTCCTTGAGGGCAGGGCCAAGTTATCAGCTCTACAGTGG
>gene=chr20_1311156-1312156; species=panTro
CCATCACTGACTTCCAGCCACCTGGAAATATCTTTCACTGGGCATGCCCTTGCTCGAACTCTTCAGTGGCTCCCTCCTGCTTCAGGGTCTGGACTAAACTCCCAGGGCTGACATAGAGACCTCCACAGCCCACTCCCTTTATTACCTCCTCAGCACTCCCCCAGCACCTCTGCCTCAGCTGGACTGGGAGCCCCACCATTCCTGCCCCGCCGCACACCCACTTCCTACCTGCCCTGACTCCATACCTTTGCCTGTCCTGCCGCTGCCCCTGGAACACCTTCTCCTGCCCCCACCCACCTAGCCACATCCACCACTGAGCTCCTCCAGGAAGCCTCTGGGATCCCCCACATCCATGTGGCCTCTCCCGCCTCTGACTCTGGATCAGACGCTCGTGTTGCATTCTTTAATAATCATCATCTTGTATTCATGTGTACCTTTTAGGCTACTAGTTAGACCCTAAGTTCCTTGAGGGCAGGGCCAAGTTATTAGCTCTACAGTGG
>gene=chr20_1311156-1312156; species=papHam
CGATCACTGACTT-CAGCCACCTAGAAATACCTTTCTTTGGGCACGCCCTTGCTCGAACTCTTCAGTGGCTCCCTCCTGCTTCAGGGTCTGGACTAAATTCCCAGGGCTGACATGGAGACCTCCACAGCCCACTCCCTTTATTACCTCCTCAGCACTCCCTCAGCACCTCTGCCTCAGCTGGACTGGGAGCCCCGCCATTGCTGCCCCACCGCACACCCACTTCCCACCTGCCCTGACTCCATACGTTTACCTGTGCTGCTGCTGCCCCTAGAACAC---CACTTGCCCCCAGCCACCTAGCCAAATCCACCACTGAGCTCCTCCAGGAAGCCTCCCGGATCACCCACATCCATGTGGCTTCTCCCACCTCTGACTCTGGATCAGAGTCTCCTGTTCCATTCTTTAGTAATCATCA---TGTATTCGTGTGTACC--TTAGGCTACTAGTTAGACCCTAAGTTCCTTGAGGGCAGGGCCAAGTTATTAGCTCTACAGTGG
>gene=chr20_1311156-1312156; species=ponAbe
CCATCACTGACTTCCAGCCACCTAGAAATACCTTTCATTGGGCATGCCGTTGCTCGAACTCTTCAGTGGCTCCCTCCTGCTTCAGGGTCTGGACTAAACTCCCAGGGCTGACATGGAGACTTCCACAGCCCACTCCCTTTCTTACCTCCTCAGCACTCCCCCAGCACCTCTGCCTCAGCTGGACTGGGAGCCCCACCATTCCTGCCCCACTGCACACCCACTTCCTACCTGCCTTGACTCCATACCTTTGCCTGTCCTGCTGCTGCCCCTGGAACACCTTCTCCTGCCCCCACCCACCTAGCCAAATCCACCACTGGGCTCCTCCAGGAAGCCTCTGGGATCACCCACATCCATGTGGCCTCTCCCACCTCTGACTCTGGATCAGACCCTCCTGTTCCATTCTTTAATAATAATCATCTTGTATTCATGTGTACC--TTAGGCTACTAGTTAGACCCTAAGTTCCTTGAGGGCAGGGCCAAGTTATTAGCTCTACAGTGG
>gene=chr20_1311156-1312156; species=rheMac
TGATCACTGACTT-CAGCCACCTAGAAATACCTTTCTTTGGGCACGCCCTTGCTCGAACTCTTCAGTGGCTCCCTCCTGCTTCAGGGTCTGGACTAAATTCCCAGGGCTGACATGGAGACCTCCACAGCCCACTCCCTTTATTACCTCCTCAGCACTCCCTCAGCACCTCTGCCTCAGCTGGACTGGGAGCCCTGCCATTGCTGCCCCACCGCACACCCACTTCCCACCCGCCCTGATTCCATACCTTTGCCTGTGCTGCCGCTGCCCCTAGAACACCTTCTCCTGCCCCCACCCACCTAGCCAAATCCACCACTGAGCTCCTCCAGGAAGCCTCCTGGATCACCCACATCCATGTGGCTTCTCCCACCTCTGACTCTGGATCAGAGTCTCCTGTTCCATTCTTTAATAATCATCA---TGTATTCGTGTGTACC--TTAGGCTACTAGTTAGACCCTAAGTTCCTTGGGGGCAGGGCCAAGTTATTAGCTCTACAGTGG
>gene=chr20_1375309-1376309; species=hg19
gtagtgttttaaacatgacctcacagttttttgacaccccaaccctcatctatgtcccctttcctaaaatctcagtgagctcgtgactgctttgGAAATTTTAATGTAGTAAGAATACAGGCTgtaacagaaccaaattaactgtggctgaaaagaggctgaagttgctgtctctctcatgtaacagttcagaggcaggtggttcagtgcaggtaggacttcacaggctgcccagggactcatccttcttctacttgtggctccccatccttagaatcctaccctcatatgcatggtccaagttggctctccaacatattttcatctcagctagtgggaagggggaaaggaggaatggggggtacattcccttttcctttaagggtacgacttagaattgcacacatctcttcccgttatacttcacattgactataacttagttatatggtcaaatttagctgcatgggaggctagggaataaagtcttcattctgggt
>gene=chr20_1375309-1376309; species=bosTau
--------------------------------------------------------------------------------------------------------------------------------------------------------------------------------------------------------------------------------------------------------------------------------------------------------------------------------------------------------------------------------------------------------------------------------------------------------------------------------------------------------------------
>gene=chr20_1375309-1376309; species=calJac
GTAGTGTTTTAAATATAACCTCACAGCTTTTTGACACCCTTACTGTCATCTATATCCCCTTTCCTAAAATCCCAGTGAG-TTGTGACTGTTCTGGCAATTTTAATATAGTAAGAATACAGGCCAtgacagaaccaacttaactgtggc--tgaagagactgaagttgctgtctctctcatgtaacagtccagaggcagatggttcagtgcaggcggtacttcacaggctgtccagggactcattcttcttctacttg-ggctccccatccttagaatcctaccttcatatgcatggtctgagttggctctccaacatattttcatttcaactggtgggaaaggggaaaggaggaatgtaggatacattcccctttcc-ttaagggcacgacttagaattgcacac--ctcttcccctcatacttcatattgactataacttagttgaatagtcaaatatagctacatgggaggctagcaaatatagacttcattctgggt
>gene=chr20_1375309-1376309; species=canFam
GAGATattttaa-catgaccttaaagttctttgacacgcttcccatcattcatgtccccttccctagaatctc----agcttgtgactgctttGGGAA-TTTTGCATATTTCGGATACGGGCTgtaacagaaccaaattaacagtggctgaaatgagtctgacgttgttgtctctctcttataacagtccagaggcagatagggcacctcag------tttcacaggc--------------ggatccttctacttgtacctctccatccctagaatcctactctcttgtgaatgacccaagctggctctccagaatgtttgcatcccaaccagtggaaagagggaaaaggggaatgtaggatatatccccttccctgca-agtgcatgacctagaattgcatgcatctcttcccggcatacctc--actggctaccacctagtcctgtagctaaattgagctgctcaggaagctgggaaatatagcattcattctgggt
>gene=chr20_1375309-1376309; species=equCab
GAggtgtctcaaacatgacctccaagttctttgacactctttccatcatcaatgtccccttcctcagaatctcagggagtttgtgactgcttcggcAATTTTCATGTATTTAGGATACAGGCTgtaacagaaccaaattaacagtggctgaaatgaggcagaagttgctgtctttc----ataacactccaggggcaggtgcggcagctcgg------cttcataggctgtcccgggatgcatgctccttctac-tgtgcctccccatccttaggatactgccctcttatgcgtggtccaacctggctctccaacatgttggctttccaaccagtggaaaggg--------ggaacataggacatatcccccttccttta-agtgcaccacctagaattgcatacatctcttcccctcacacctc--attggctacaaccga-ttgtatggccaaa-------gcatgggaggctgggaaatatagtcttcattctgggt
>gene=chr20_1375309-1376309; species=gorGor
GTAGTGTTGTaaacatgacctcacagttttttgacaccccaaccctcatctatgtccccttttctaaaatctcagtgagcttgtgactgctttgGAAATTTTAATGTAGTAAGAATACAGGCTGTAACAGAACCAAATTAACTGTGgc------------------------------------------------------------------------------------------------------------------------------------------------------------------------------catctcaactagtgggaagggggaaaggaggaatgtggggtacattcccttttcctttaagggtatgacttagaattgcacacgtctcttcccctcatactccacattgactataacttggttatatggtcaaatttagctgcatgggaggtgaggaaataaagtcttcattctgggt
>gene=chr20_1375309-1376309; species=panTro
gtagtgttttaaacatgacctcacagttttttgacaccccaaccctcatctatgtcccctttcctaaaatctcagtgagcttgtgactgctttGGAAATTTTAATGTAGTAAGAATACAGGCTgtaacagaaccaaattaactgtggctgaaaagaggctgaagttgctgtctctctcatgtaacagttcagaggcaggtggttcagtgcaggtagcacttcacaggctgctcagggactcatccttcttctacttgtggctccccatccttagaatcctaccctcatatgcatggtccaagttggctctccaacatattttcatctcaactagtgggaagggggaaaggaggaatgtggggtacattcccttttcctttaagggtatgacttacaattgcacacatctcttccccttatacttcacattgactataacttagttatatggtcaaatttagctgcatgggaggctaggaaataaagtcttcattctgggt
>gene=chr20_1375309-1376309; species=papHam
gtagtgttttaaacatgacctcacagtttttcgacatgcttaccctcatctatgtcccctttcctaaaatctcagtgagcttgtgactgctCTGGAAATTTTAATAGTGTAAGAATACAGGCTgtaacagaaccaaattaactgtggctgaaaagagactgaagttgctgtctctttcatgtaacagttcagaggcagatggttcagtgcaggtaggacttcacaggctgcccggggactcatccttcttctacttgtggctccccatccttagaatcctaccctcatatacatggtccaaattggctctccaatatattttcatctcaactagtggcaagggggaaaggaggaatgtagggtacattcccatttcctttaagggcatgacttagaattgcacacatctcttcccctcatacttcacattgactataac--agttatatggtcaaatttagctgcatgggaggctaggaaatatagtcttcattctggat
>gene=chr20_1375309-1376309; species=ponAbe
gtagtgttttaaacatgacctcacagttgttcgacaccctaaccctcatctatgtcccctttcctaaaatctcagtgagcttgtgactgctttgGAAATTTTAATGTAGTAAGAATACAGGCTgtaacagaaccaaattaaccgtggctgaaaagagacagaagttgctgtctctctcatgtaacagttcagaggcagatggctcagtgcaggtaggacttcacaggttgcccagggactta-ccttcttctacttgtggctccccatccttagaatcctgccctcatatgcatggtccaagttggctctccaacatattttcatctcaaatagtgggaagggggaaaggaggaatgtggggtacattcccttgtcctttaagggcacaacttagaattgcacccatctcttcccctcatacttcacattgactataacttagttctatggtcgaatttagctgcatgggaggctaggaaataaagtcttcattctggat
>gene=chr20_1375309-1376309; species=rheMac
GTAGTGttttaaacatgacctcacagtttttcgacacgcttaccctcatctatgtctcctttcctaaaatctcagtgagcttgtgactgttctGGAAATTTTAATAGTGTAAGAATACAGGCTgtaacagaaccaaattaactgtggctgaaaagagactgaagttgctgtctctttcatgtaacagttcagaggcagatggttcagtgcaggtaggacttcacaggctgcccggggactcatccttcttctacttgtggctccccatccttagaatcctaccctcatatacatggtccaaattggctctccaatatattttcatctcaactagtggcaagggagaaaggaggaatgtagggtacattctcatttcctttaagggcatgacttagaattgcacacatctcttcccctcatacttcacattgactataac--agttatatggtcaaatttagctgcatgggaggctaggaaatatagtcttcattctggat
>gene=chr20_2121156-2122156; species=hg19
TGCTGTTAGCTCCCTGGGAAAAATGCTCTTTCTGTGATGGCAGATGGGAAAAGAACCCCAAGCCAAGATCCTCTCCCCAGTAGAGAGCCCTCTTATTTTCCTTCTTTGTGCCCACAAGAGAGAACCAGACTCAGACCTGTAGGCTGTTCTGAGGCTTCCAACAGGAGGGCCAGAGCCAGTGCCAGAGCTAGAGGGAGCAGGGAGGAGCCTTTGGGAAATGTCAGCTTCACTTCCTGGCATGGGACCCAGTGATTACAGCGGTCATTACAAGCTGGTGTCTCAGGAGTTCTTGCAGAGTGCTGTGCTGTTGGTCTGACCTTCTGTAGTCACACTGTGTTCTGCTAGTTTATTATGTAAAAAGGAACCTCTGGTTTCTGAACCTGCCTCCTTGCCAACACTGCTTTTCAGCTGCCACATGCTACCTTCCTGCTGATGGGCATCCTTTTCAGGAGATTGTCCGCAGGGAGGGAGGAAAGGAATGCTGGAAAGTCATAACTGGT
>gene=chr20_2121156-2122156; species=bosTau
AGCCATGGGCTCCCTGGGGAAGGCGCACCTTCTCTTATGGGAGATG-GAGAAGAGTGCAAAGCCAGCATCCTCTCTATGGAAGAAAG-GGTCGTATGTTTCTTGTCCCTGCCCACTGGGCAGAAGCAGGC--AGACCTGTGGATTGTCCTGAGATGTCCTACAGGAGGG------CCAGTGCCAAAGCTGGAGGGAGTATGGAGGAGCCTGT-GGAAATGTCAGCC--GTGTCCTGGCAAGGGACCCAGTGGCTACAGCAGTCATTAG--GCTGGTGTCTCCGGCACTCTCACGAAGTGCTGGGCACATGGTTTGACCTTCTTCAGACACACTCTGTTCTACTAGTTTCTTATGTAAAA--GAC-TTTTGGCTTCTGAACCTGCCGG--------CACTGCTTTTCAGCTGCCATGGGCCACCTTCCTGCTGACGGTCATCCGTTTGAG---GTTGTCCTCAGGGAGGGAGGAAAGCAGTGTTGAAAAGACATCACTGAT
>gene=chr20_2121156-2122156; species=calJac
TGCTGTTGGCTCCCTGGGAAAAGTGCTCCTTCTCTGATGGCAGATGGGAAAAGAACCGTCAGCCAAGATCCTCTCCGCAATACAGAGCTCTCTTATTTTCCTTCTTTGTGCCCACAAGAGAGAACCAGACTCAGACCCGTGGGCTGTTC-GAGGCTTCCAACAGGAGGGCCGGAGCCAGTGCCAGAGCTAGAGGGAGGGTGGAGGAGCCTTTGGGAAATGTCAGCCTCACTTCCTGGCATAGGACCCAGTGATTACAGCGGTCATTACAAGCTGGTGTCTCAGGAGTTCTTGCAGAGTGCTGTGCTGTTAGTCTGACCTTCTGCAGTCACACTGTGTCCTGCTAGTTTTTTATGTAGAAAGGAACCTCTGGCTTCTGAACCTGCCTCCTTGCCAACACTGCTTTTCAGCTGCCATGTGCTACCTTCCTGCTGATGGGCATCCTTTTCAGGAGATTGTCCGCAGGGAGGGAAGAAAAGAATGCTGGAAAGTCATAACTGGT
>gene=chr20_2121156-2122156; species=canFam
CACCACTGGCTCCCTGTGGCAGGTGGGCCGTCTATAAAAGGA--------CCAACCCCGAAGGCCCGGCCCTCTCCCTGAAAGAGAGCCCTCTTTC-----TTGGCCCTGTCCCT--GGGAGAAGCAGACCCAGACCTGTAGGCTGTCCTGAGGCATCCTACAGGAGGATGGGACCCAGTGCCAAAGTCAGGG-GAGGGTGGAGGAGCCTGTGGGAAATGTCAGCCTGGCTTCCTGGCAAGGGACCCAGTGATTACAGCGGTCATTACACGCTGGTGTCTCAGGAGTTCTTGCAGAGAGCTCTGCTGTTGGTTTGACTTTCCGTGGGCACACTCTGTTCTGCTGGTTTATTATGTAAAAGGGAC-TTCTGGCCTCTGAATCTGCCTCCCTGAC--CACTGCTTTTCTGCTGCTATGGGCCACCTTCCTGCTGATGGGCATCCCTTTGAGTAGGTTGTCCTTAGGGATGGAGGAAAGCAGTGCTGAAAAGTCCTAACTGGT
>gene=chr20_2121156-2122156; species=equCab
TGCCATT-GCTCCTTGGGGGAGGTGTACCTTCTCTAGTGGGGACCCCGAGAGGAACCCAAAGCCAAGGTCCTCTCCATAAGAGAGAGCCCTCTGATTTTCATTGGCCCTTCCCGCTAGGGAGAAGCAGACTGAGACCTGCGGGCTGTCCTGAGGCGTCCTACAGGAGGGCCGCAGCCAGTGCCAAAGCTGGAGCCAGGGTGGAGGAGCCTGTGGGAAATGTCAGCCTCGCTTCCTGGCAAAGGACCCAGTGATTACAGCGGTCCTTAGACGCTGCTGTTTCAGGAGGTCTCGCAGAGTGCTGTGCTGTTTTTTTGACCTTCTGTAGTCACACTCTGTTCCACTAGTTTATGATGTAAAAGGGAC-TTCTGGCTTCTGAAT--GCCTCCTTGCCAGCACTGCTCTCCAGTTGCCATGGGTCACCTTCCTGCTGATGGTCATCCTTTTGAGGAGGTTGTCCTCAGGGAGGGAGGAAGGCAGTGTTAAAAAGTCGTAACTGGT
>gene=chr20_2121156-2122156; species=gorGor
TGCTGTTAGCTCCCTGGGAAAAGTGCTCTTTCTGTGATGGCAGACGGGAAAAGAACCCCAAGCCAAGATCCTCTCCCCAATGGAGAGCCCTCTTATTTTCCTTCTTTGTGCCCACAAGAGAGAACCAGACTCAGACCTGTAGGCTGTTCTGAGGCTTCCAACAGGAGGGCCAGAGCCAGTGCCAGAGCTAGAGGGAGCAGGGAGGAGCCTTTGGGAAATGTCAGCTTCACTTCCTGGCATGGGACCCAGTGATTACAGCGGTCATTACAAGCTGGTGTCTCAGGAGTTCTTGCAGAGTGCTGTGCTGTTGGTCTGACCTTCTGCAGTCACACTGTGTTCTGCTAGTTTATTATGTAAAAAGGAACCTCTGGTTTCTGAACCTGCCTCCTTGCCAACACTGCTTTTCAGCTGCCACGTGCTACCTTCCTGCTGATGGGCATCCATTTCAGGAGATTGTCCGCAGGGAGGGAGGAAAGGAATGCTGGAAAGTCATAACTGGT
>gene=chr20_2121156-2122156; species=panTro
TGCTGTTAGCTCCCTGGGAAAAGTGCTCTTTCTGTGATGGCAGATGGGAAAAGAACCCCAAGCCAAGATCCTCTCCCCAATAGAGAGCCCTCTTATTTTCCTTCTTTGTGCCCACAAGAGAGAACCAGACTCAGACCTGTAGGCTGTTCTGAGGCTTCCAGCAGGAGGGCCAGAGCCAGTGCCAGAGCTAGAGGGAGCAGGGAGGAGCCTTTGGGAAATGTCAGCTTCACTTCCTGGCATGGGACCCAGTGATTACAGCGGTCATTACAAGCTGGTGTCTCAGGAGTTCTTGCAGAGTGCTGTGCTGTTGGTCTGACCTTCTGTAGTCACACTGTGTTCTGCTAGTTTATTATGTAAAAAGGAACCTCTGGTTTCTGAACCTGCCTCCTTGCCAACACTGCTTTTCAGCTGCCACGTGCTACCTTCCTGCTGATGGGCATCCTTTTCAGGAGATTGTCCGCAGGGAGGGAGGAAAGGAATGCTAGAAAGTCATAACTGGT
>gene=chr20_2121156-2122156; species=papHam
TGCTGTTAGCTCCCTGGGAAAAGTGCTCTTTCTGTGGTAGCCGACGGGAAAAGAACCCCAAGCCAAGATCCTCTCCCCAGTGGAGAGCCCTCGTCTTTTCCTTCTTTGTGCCCACAAGAGCGAACCAGACTCAGACCTGTAGGCTGTTCTGAGGCTTCCAACAGGAGGACCAGAGCCAGTGCCAGGGCTAGAGGGAGCAGGGAGGAGCCTTTGGGAAATGTCAGCTTCACTTCCTGGCGTGGGACCCAGTGATTACAGTGGTCATTACAAGCTGGTGTCTGAGGAGTTCTTGCAGAGTGCTGTGCTGTTGGTCTGACCTTCTGCAGTCACACTGTGTTCTGCTAGTTTATTATGTAAAAAGGAACCTCTGGTTTCTGAACCTGCCTCCTTGCCAACATTGCTTTTTAGCTGCCACGTGCTACCTTCCTGCTGATGGGCATCCTTTTCAGGAGATCGTCCGCAGGGAGGGAGGAAAGGAATGCCGGAAAGTCATAACTGGT
>gene=chr20_2121156-2122156; species=ponAbe
TGCTGTTAGCTCCCTAGGAAAAGTGCTCTTTCTGTGATGGCAGGCGGGAAAAGAACCCCAAGCAAAGATCCTCTCGCCAATAGAGAGCCCTCTTATTTTCCTTCTTTGTGCCCACAAGAGAGACCCAGACTGAGACCTGTAGGCTGTTCTGAGGCTTCCAACAGGAGGGCCAGAGCCAGTGCCAGAGCTAGAGGGAGCAGGGAGGAGCCTTTGGGAAATGTCAGCTTCACTTCCTGGCATGGGACCCAGTGATTATAGTGGTCATTACAAGCTGGTATCTCAGGAGTTCTTGCAGAGTGCTGTGCTGTTGGTCTGACCTTCTGCAGTCACACTGTGTTCTGCTAGTTTGTTATGTAAAAAGGAACCTCTGGTTTCTGAACCTGCCTCCTTGCCAACACTGCTTTTCAGCTGCCACGTGCTACCTTCCTGCTGATGGGCATCCTTTTCAGGAGATTGTCCGCAGGGAGGGAGGAAAGGAATGCTGGAAAGTCATAACTGGT
>gene=chr20_2121156-2122156; species=rheMac
TGCTGTTAGCTCCCTGGGAAAAGTGCTCTTTCTGTGGTGGCCGACGGGAAAAGAACCCCAAGCCAAGATCCTCTCCCCAGTGGAGAGCCCTCTTCTTTTCCTTCTTTGTGCCCACAAGAGCGAACCAGACTCAGACCTGTAGGCTGTTCTGAGGCTTCCAACAGGAGGACCAGAGCCAGCGCCAGGGCTAGAGGGAGCAGGGAGGAGCCTTTGGGAAATGTCAGCTTCACTTCCTGGCGTGGGACCCAGTGATTACAGTGGTCATTACAAGCTGGTGTCTGAGGAGTTCTTGCAGAGTGCTGTGCTGTTGGTCTGACCTTCTGCAGTCACACTGTGTTCTGCTAGTTTATTATGTAAAAAGGAACCTCTGGTTTCTGAACCTGCCTCCTTGCCAACACTGCTTTTTAGCTGCCACGTGCTACTTTCCTGCTGATGGACATCCTTTTCAGGAGATCGTCCGCAGGGAGGGAGGAAAGGAATGCCGGAAAGTCATAACTGGT
>gene=chr20_2572309-2573309; species=hg19
aaaTGAATTAAATTAATAAATACATAAAGAAAGAAGAAAATAGGTGTATTCCGCTCTGAGAAGGAAAGCATTTACCCCAGTATATGAATGTCTCTGTGTGTTTGTATTTCCTCCACTCATACTTGTGTCATTGTGTTTCTGCACAAGGTACTGATGGGCATGCCCTATGGGAGTATTCCCAGAAAGACAGTGCCTCGGGCTGAGGAAGAAAAGGCCATGGATTTTTCTGTCCTTTGGGATTTTGAGGTACTATTGTCAACATGCCAATGAACTTCCATTTGTGATTATAAAGGCTAAAGATTGCATGGATAAGTATGAAATAGTGCGTTTAATTATTGAAAAACCATTGCTTTAATAGGATCCCAGCACTAAGCTAAATGAGCTTGCAAACCATGTCTCTGCACAGTCTTCCCGGGTCTCCTTCACGCACTGCTCTCTCCAGCCACACTCTGACAGATGTGGGCTCCCCATGCAGCCACTGCACCTCTCTGTCTGCCAGG
>gene=chr20_2572309-2573309; species=bosTau
--------------------------------------AATGAGTGT-TCCTGCTCTGAGAAGGAAT----TTAACCCACTGTGTGCACATTTCTGTGTGTTTGTATCTCCTCCACATGTAATTGTGTCATTCTGTCCCAACACAAGGTGCTAATGGGCATGCCCTATGGAAGTATTCCCAGAAAGACGGTGCCTCGGGCTGAGGAAGAAAAAGCCATGGATTTTTCTGTTCTTTGGGATTTTGAGGTACCATTGCCAA--------TGTGC-ACAATGTGTGAGTGT------------------GTATAAGTGT----TGAAATGTTTAATTATTGGAAAGCCAGTGCTT-AGCGGGATCCCGGCACTGTGCAGAATAAGCTAGCCAACCA-----------TGGCCACCTAGGTCCCCTTCATGGG-TCTTTCCAT----CACATCCTGATGCGCACAAGTTCCCCACAAGGTCACTGCTCCCCCCATTCTGCCAGA
>gene=chr20_2572309-2573309; species=calJac
aagt--------------aataaagaaagaaaGAAGAAAATAGGTGTGTCCCACTCTGAGAAAGA----ATTTACCCCAGTATATGAATGTCTCTGTGTGTTTGTATTTCTTCCACTCATACTTGTGTCATTGTGTTCCTACACAAGGTACTGATGGGCATGCCCTATGGGAGTATTCCCAGAAAGACAGTGCCTCGGGCTGAAGAAGAAAAGGCCATGGATTTTTCTGTCCTTTGGGATTTTGAGGTACTATTGTCAACATGCCAATGAATTTCCATTTGTGATTATGAAGCCTAAAGATTGCATGGATAAGTATGAAATAGTGCATCTAATTATTGAGAATCCCTTGCTTTAATAGGATCCCAGCACTAAGCTAAATGAACTTGCAAACCATGTCTCTGCACAGTCCTCCCGGGTCTCCTTCATGGGCTGCTCTCTCCAGCCACACTCTGATGTATGTGGGCTTTCCATGCGGCCACTGCACCTCTCCATCTGCCAGC
>gene=chr20_2572309-2573309; species=canFam
--------------------------------------------------------------------------------------------------------TATCTTCTCCACGCATCATCCTATCTTTCTGTCCCTACACAAGGTTCTGATGGGTGTGCCCTATGGGAGTATTCCCAGAAAGACGGTGCCTCGGGCTGAGGAAGAAAAAGCCATGGATTTTTCTGTCCTTTGGGATTTTGAGGTACCATCACCAATATGCCAATGCATTCCTATTTGTGATTGTAAGGCCTAACATTTGTGTGGATAAATGTGAAATATTGCATTTAGACATTGGAAAACCAGTGCTT-CAT----TCCC--CACTATGCAAAATGAGCTAGCCAACCA-----------TGTCCTCCTAAGTCCCTTTCATGGG-TCCTTTCTGCAGCCACACACTGC-----------------------------TCCCTTCTCTCTACCAGA
>gene=chr20_2572309-2573309; species=equCab
---------aaATGAAT-GTTACTTAAA--GAAGAAACAATG----TGTCCTGCTCTGAGAAAGAAAGTACGTAACCCAGTATCCCAATGTCTCTGTGTGTTTGTATTTCCTCCACGTGTAATTGTGTCGTTCTGTTCCTACATAAGGTACTCATGGGCACGCCCTATGGAAGTATACCCAGAAAGACAGTACCTCGGGCTGAGGAAGAAAAAGCCATGGATTTTTCCGTCCTTTGGGATTTTGAGGTACCATTGTGAACATGCCAATGCACTTCCATTTGTGATTGTGAGCCCTAAAGATTGCTTGGATAAGTGTGAAATGTTGCACTGAATTATCAAAAAATCGGGGCTC-AATAGGACCCCAGCACTATGCAAAACAAGCTAGCCAAACA---------ACAGTCCTCCTTGGTCCTCTTCATGGG-TCCTTTCTCCAGGCACACTCTGAGGATGTGAGT-CCCCCATGATGCCAATGGTCCCCTCATTCTGCCAGC
>gene=chr20_2572309-2573309; species=gorGor
AAATGAATTAAATTAATAAATACATAAAGAGAGAAGAAAATAG-TGTATTCCGCTCTGAGAAGGAAAGCATTTACCCCGGTATATGAATGTCTCTGTGTGTTTGTATTTCCTCCACTCATACTTGTGTCATTGTGTTTCTGCACAAGGTACTGATGGGCATGCCCTATGGGAGTATTCCCAGAAAGACAGTGCCTCGGGCTGAGGAAGAAAAGGCCATGGATTTTTCTGTCCTTTGGGATTTTGAGGTACTATTGTCAACATGCCAATGAACTTCCATTTGTGATTATAAAGGCTAAAGACTGCATGGATAAGTATGAAATAGTGCGTTTAATTAT-GAAAAACCATTGCTTTAATAGGATCCCAGCACTAAGCTAAATGAGCTTGCAAACCATGTCTCTGCACAGTCTTCCCAGGTCTCCTTCACGCACTGCTCTCTCCAGCCACACTCTGACAGATGTAGGCCCCCCATGCAGCCACTGCACCTCTCTGTCTGCCAGG
>gene=chr20_2572309-2573309; species=panTro
aaaTGAATTAAATTAATAAATACATAAAGAAAGAAGAAAATAGGTGTATTCCGCTCTGAGAAGGAAAGCATTTACCCCAGTATATGAATGTCTCTGTGTGTTTGTATTTCCTCCACTCATACTTGTGTCATTGTGTTTCTGCACAAGGTACTGATGGGCATGCCCTATGGGAGTATTCCCAGAAAGACAGTGCCTCGGGCTGAGGAAGAAAAGGCCATGGATTTTTCTGTCCTTTGGGATTTTGAGGTACTGTTGTCAACATGCCAATGAACTTCCATTTGTGATTATAAAGCCTAAAGATTGCATGAATAAGTATGAAATAGTGCGTTTAATTATTGAAAAACCATTGCTTTAATAGGATCCCAGCACTAAGCTAAATGAGCTTGCAAACCATGTCTCTGCACAGTCCACTTGGGTCTCCTTCATGCACTGCTCTCTCCAGCCACACTCTCACAGATGGGGGCTCCCCATGCAGCCACTGCACCTCTCTGTCTGCCAGG
>gene=chr20_2572309-2573309; species=papHam
aaacaaaTTAAATTAATAAGTACATAAA-AAAGAAGAAAATAGGTGTGGCCCACTCTGGGAAGGAAAGCATTTACCCCAGTATATGAATGTCTCTGTGTGTTTGTATTTCCTCCACTCATACTTGTGTCATTGTGTTTCTGCACAAGGTACTGATGGGCATGCCCTATGGGAGTATTCCCAGAAAGACAGTGCCTCGGGCTGAGGAAGAAAAGGCCATGGATTTTTCTGTCCTTTGGGATTTTGAGGTACTATTGTCAACATGCCAATGAACTTCCATTTGTGATTATAAAGCCTAAAGATTGCATGGATAAGTATGAAATAGTGCACGCAATTATTGAAAAACCATTGCTTTAATAGGATCCCTGCACTAAGCTAAATGAGCTTGCAAACCATGTCTCTGCACAGTCCTCCAGGGTCTCCTTCATGCACTGATCTCTCCAGCCACACTCTGATGGATGTGGGCTCCCCATGCGGCCACTGCGCCTCTCTGTCTGCCAGG
>gene=chr20_2572309-2573309; species=ponAbe
aaaTGAATTAAATTAATAAATACGTAAAGAAAGAAGAAAATAGGTGTATTCCGCTCTGAGAAGGAAAGCATTTACCCCAGTATATGAATGTCTCTGTGTGTTTGTATTTCCTCCACTCATACTTGTGTCATTGTGTTTCTGCACAAGGTACTGATGGGCATGCCCTATGGGAGTATTCCCAGAAAGACAGTGCCTCGGGCTGAGGAAGAAAAGGCCATGGATTTTTCTGTCCTTTGGGATTTTGAGGTACTATTGTCAACATGCCAATGAACTTCCATTTGTGATTATAAAGCCTAAAGATTGCATGGATAAGTATGAAATAGTGCGTTTAATTATTGAAAAACCATTGCTTTAATAGGATCCCAGCACTAAGCTAAGTGAGCTTGCAAACCATGTCTCTGCACAGTCCTCCCGGGTCTCCTTCAGGCACTGCTCTCTCCAGCCACACTCTGACAGATGTGGGCCCCCCATGCGGCCACTGTGCCTCTCTGTCTGCCAGT
>gene=chr20_2572309-2573309; species=rheMac
aaacaaaTTAAATTAATAAGTACATAAA-AAAGAAGAAAATAGGTGTGGCCCACTCTGAGAAGGAAAGCATTTACCCCAGTATATGAATATCTCTGTGTGTTTGTATTTCCTCCACTCATACTTGTGTCATTGTGTTTCTGCACAAGGTACTGATGGGCATGCCCTATGGGAGTATTCCCAGAAAGACAGTGCCTCGGGCTGAGGAAGAAAAGGCCATGGATTTTTCTGTCCTTTGGGATTTTGAGGTACTATTGTCAACATGCCAATGAACTTCCATTTGTGATTATAAAGCCTAAAGATTGCATGGATAAGTATGAAATAGTGCATGCAATTATTAAAAAACCATTGCTTTAATAGGATCCCAGCACTAAGCTAAATGAGCTTGCAAACCATGTCTCTGCACAGTCCTCCAGGGTCTCCTTCATGCACTGCTCTCTCCAGCCACACTCTGATGGATGTGGGCTCCCCATGCAGCCACTGCGCCTCTCTGTCTGCCAGG
>gene=chr20_3135227-3136227; species=hg19
aaGAAAAGAAAAAATAAATATAGTGATGGCCAGGATCAGTGAgtggctcacacctgtaatcccagcactttgggaagctgaggtgggcggattgctttaggccaggagttctagaccagcctgggtaacatggtgaaaccctgtctctactaaaaatacaaaaagtaggctgggcacagcggctcaagtctgtaatcccagcactttggaaggctgaggcaggaggatcacctgaggtcaggagtttgagaccagcctggccaacgtggcgaaaccacgtctctcctaaaaatacaaaaaattagccaggcatggtggcaggcacctgtaatctcagctactcagaaggccgaggcaggagaatcacttgaacccgcgaggcagaggttgtggtgaggcgaggtcgcaccactgcactccagtctgggcaacagagcgaaactccatctcaaaaaaaaaaaGTGGGTCGGGAGAGGAAACTATTATTTAGTgttacaagc
>gene=chr20_3135227-3136227; species=bosTau
-----------------------------------------------------------------------------------------------------------------------------------------------------------------------------------------------------------------------------------------------------------------------------------------------------------------------------------------------------------------------------------------------------------------------------------------------------------------------------------------------------------------agt
>gene=chr20_3135227-3136227; species=calJac
----------------------------------------------------------------------------------------------------------------------------------------------------------------------------------------------------tccagcacttcgggaggccaaggcaggtggatcacctgaagtcaggagttcaaaagcagcctggacaacatggcaaaaccccgcctctactaaaaatacaaaaaattagccaggcgtggtggtgggtgcctgtaattccagctacttgggaggctaaggcaggagaatctcttgaacctgggaggcagagattgtagtcagctgaggttg--ccactgcactccagcct-gatgacagatcgagactctctctc-aaaaaaaaaagaggaggaggacaggaaactaatatttagtgttgcaagc
>gene=chr20_3135227-3136227; species=canFam
----------------------------------------------------------------------------------------------------------------------------------------------------------------------------------------------------------------------------------------------------------------------------------------------------------------------------------------------------------------------------------------------------------------------------------------------------------------------------------------------------ATTTAGTGTCATAAAT
>gene=chr20_3135227-3136227; species=equCab
--------------------------------------------------------------------------------------------------------------------------------------------------------------------------------------------------------------------------------------------------------------------------------------------------------------------------------------------------------------------------------------------------------------------------------------------------agttaaactgcctctgacaaaaatagagggaaaaaagagagggaattaacatttagtattctaagc
>gene=chr20_3135227-3136227; species=gorGor
aagaaaagaaaaAATAAATATAGTGATggccaggatc----agtggctcacacctgtaatcccagcactttgggaagctgaggtgggcggattgctttaggccaggagttctagactagcctgggtaacatggtgaaaccctgtctctactaaaaatacaaaaaGTAggctgggcacagcggctcaagtctgtaatcccagcactttggaaggctgaggcaggaggatcacctgaggtcaggagtttgagaccagcctggccaacgtggcgaaaccccgtctctcctaaaaatacaaaaaattagccaggcatggtggcaggcacctgtaataccagctactcagaaggccgaggcaggagaatcacttgaacccgcgaggcagaggttgtggtgaggcgaggtcgcaccactgcactccagtctgggcaacagagcgaaactccacctcaaaaaaaaaaaGTGGGTCGGgggaggaaactattatttagtgttacaagc
>gene=chr20_3135227-3136227; species=panTro
aaGAAAAGAAAAAATAAATATAGTGATggccaggatc----agtggctcacacctgtaatcccagcactttgggaagctgaggtgggcggattgctttaggccaggagttctagaccagcctgggtaacatggtgaaaccctgtctctactaaaaatacaaaaagtaggctgggcacagcggctcaagtctgtaatcccagcattctggaaggctgaggcaggaggatcacctgaggtcaggagtttgagaccagcctggccaacgtggcgaaaccccgtctctcctaaaaatacaaaaaattagccaggcatggtggcaggcacctgtaataccagctactcagaaggccgaggcaggagaatcacttgaacccgcgaggcagaggttgtggtgaggcgaggtcgcaccactgcactccagtctgggcaacagagcgaaactccatctcaaaaaaaaaaaGTGGGTCGGgggaggaaactattatttaatgttacaagc
>gene=chr20_3135227-3136227; species=papHam
-------------------------------------------------------------------------------------------------------------------------------------------------------------------------------------------------------------------------------------------------------------------------------------------------------------------------ggtggcgggcgcctgtagtcccagctactcgggaggctgaggcaggagaatggcgtaaatccaggaggcggagcttgcagtgagctgagatccggccactgcactccagcctgggtgacagagcgagactccgcctaaaaaaaaaaaGGTAGTTggggggaggaaactattatttagtgctacaagc
>gene=chr20_3135227-3136227; species=ponAbe
aagaaaagaaaaAATAAATATAGTGATggccaggatc----agtggctcacacctgtaatcccagcactttgggaagctgaggtgggcggattgctttaggccaggagttctagaccagcctgggtaacatggtgaaaccctgtttctactaaaaatacaaaaagtaggctgagcacagcggctcaagtctgtaatcccagcactttggaaggctgaggcaggaggatcacctgaggtcaggagtttgagaccagcctggccaatgtggcgaaaccccgtctctactaaaaatacaaaaaattagccaggcatggtggcaggcacctgtaatcccagctactcagaaggccgaggtaggagaatcacttgaacccgtgaagcagaggttgtggtgaggcgaggtcgcaccactgcactccagtctgggcaacagagcgaaactccatctcaaaaaaaaaaaGCGGGTCGGGGGAGAAAACTATTATTTAGTgttacaagc
>gene=chr20_3135227-3136227; species=rheMac
agaaaaagaaaaaagaaATATAGTGATggccaggagc----agtggctcacacctgtaatcccagcactttgggtagctgaggtgggcggactgcttgagtccaggagttctagactagcctgggcaacatggtgaaaccctgtctctactaaaaatacaaaaattaggctgggcacagcggctcaagtctgtaatcccagcagtttgggaggctgaggcaggaggatcacttgaggtcaggagttcgagaccagcctgtccaacatgacgaaaccccatctctactaaaaatacaaaaaattagccaggtgtggtggcaggcacctgtaatcccagctactcagaagactgaggcaggggaatcacttgaacctgcgaggcagaggttgtggtgagccaaggtcacaccactgcactccagtctgggcaacagagcgagactccatctcaaaaaaaaaaaGT-GTTggggggaggaaactattatttagtgctacaagc
>gene=chr20_3207309-3208309; species=hg19
GGGAGACCCTGACCCACCAACAAATGAGCAAGCCAGAAACACTGCACCTTCTCCCTCCGTCAAACCATTCCCACCCCGTGTCCTGCCGTCGGCAGTCCTCCCACCTCCCTCCATCGCCACCAGTGCTGCCCCTGCCCTGTAAAATCCAGGATCCGCACAACAGATGGGATGGTTCACAAGTGCTCCACACGAAGCCTCGGCCTCCCGGCAGGCAGCTTTCATCTGAGAGTCACAGGGCCCTTTGCTGTCACCCTGATGGTCCCTCCCGCCCCACTGCTCTTCACCAGCCACAGCGCCTCAGTGGCCCCAAGCCCTCGCTCCTCTGGACCCTTGCACATGCTGTTCCCAGAACGCTTTCCCTGCAGGTCCCTGGAGAAATGGCCATGCGAAGGCCTCCTGGATCTTCCATGTTTCACTGTTGGGCCAGCACCCACTGTGCGACGTTGGAGGTGACAGACCACAGGTGGCACTCCACAAACTCTGTCCCTTGCATTCCACTT
>gene=chr20_3207309-3208309; species=bosTau
--------------------------------------------------------------------------------------------------------------------------------------------------------------------------------------------------------------------------------------------------------------------------CGTCCCACC-----CCACCAGCCAC--CTCTTCACTGGCCTCAAGCCTT--CTTCTTGGGGCCCTCGCATATGCTGTTCCTAGAACACTTTCCCTGCAGGTTCCTGGCAACATGGCATTACAAGGGCCTCCTGGATCTTCCACATTTCCCTGTTGGGGTG-------CTGTGTGGAATTGGAAGTAACAACCCTTAGGTGGCACTTAAC---ATCAGTCCCTTTCATCCCTCTT
>gene=chr20_3207309-3208309; species=calJac
GTAAGCCCCTGACCAACCAACAAATGACCAAGCCAGAAACACGGCACCTTCCCCTTCCATCAAATCCTCCCCACCCCATATCCTACCATCGGTAGTCCTCCCACTACCCTCCATC-CCACCAGTGCTGCCCCTGTCCTGTAAA-CCCAGGATATGCGGGATAGACAGGATGGTTCACAAGTG--------GGAGCCTTGGCCTCCC-ACAGGCAGCTTCCATCTGAGAGTCACAGGGCCCTTGGCTGTCACCCTGATGACCCTTCCCTTCCCACTGCTCTCCACCAACCATAGCGCCTTGGCAGCCCCAAGCCCTTATTCCTCTGGACCCTTGCACATGCTGTTCCCAGAACGCTTTCCTTGCAGGTCCCTGGAAAAACGGCCATGCAAAGGCCTCACAGAACTTCCATGTTTCACTGTTGGGCCAGCACCCACAGTGCGAGGTTGGAGGTGACAGCCCACAGGTGGCATTCCACAGACTCTGTCCCTTTCATTCCACTT
>gene=chr20_3207309-3208309; species=canFam
GCCGGACTCTGGCCAATCACCAAGTGACCAAGCCAGAAACATGGCACCTTCCGCCTCCATCAAACCAGT----CCTCACATCCTGCCA-TTGGATTCCT-CCACTTCTGTTCACCCCCACTATCCTGCCTCCCTCCGCACAGAG---------CACCTAGC--AGGGCATATGTTGCCGTGGTCCTACATGGTTTTTCAATCT---GTTAGGCTGTTCTCCTTTGGGAACC--CAGGTCCAGGGCTGTCA-----------------GCCCCATTTCTCTTCACCAGCAGTGGCTCCTCACTGGCCCCAACCCCT--CTCCTCAGGGCCCTTGCAC------TTCCTGGAATACTTCCCCTGTAGTTTCTTGGCATCATGGCAGCGCTGGGGCCTCCCGGATCTTCCACCATTCCCCATCAAGCCAATATCCACTGTGTGGGGTTGGAGGTGACAGCCTGT----GGCACTCCACTAACCTGGTCTTTTTCATTCTACCT
>gene=chr20_3207309-3208309; species=equCab
GTCAGAGCCTGGCCAACTACCAAATGACCAAGCCAGAAACATGCCACCTCCTGCC---ATCAAACCAAT----CCCAATGTCCTGCCATCTAGATTCTT-CCACTCCCCTCCATCCCCACTGTCAAAGCCCACTACATATAAAATCTAGGATTCACCCAACAGACAGGATAGTTCAAAACTGCgctgcagggggtttcgttct---gctgggctGCTCTCCTC--GGAGTC--AAGGCCCGTCACTGTCA-----------------GCCCTGTTTCTCTTCACCAGCCGTGGCTCTTCCCTGGCCCCAAG---T--CCTctcaggacccttgcacatgctgttcccagtgcACTTCCCCTGCAGGTTCCTGGCAGCATGGCAGTGCAGAGGCCTCCTGGGGCTTCCACGTTTCCCTGTTGGGCCAACGTTCACTGTATGGGGTTGTAAGTGACAGCCCACAGGTGGCACGCAACAAAATTGGTCCCT----TTCCACTT
>gene=chr20_3207309-3208309; species=gorGor
GTGAGACCCTGACCCACCAACAAATGAGCAAGCCAGAAACACTGCACCTTCTCCCTCCATCAAACCATTCCCACCCCGTGTCCTGCCGTCGGCAGTCCTCCCACCTCCCTCCATCGCCACCAGTGCTGCCCCTGCCCTGTAAACTCCAGGATCCGCACAACAGATGGGATGGTTCACAAGTGCTCCACACGAAGCCTCGGCCTCCCGGCAGGCAGCTTTCATCTGAGAGTCACAGGGCCCTTTGCTGTCACCCTGATGGTCCCTCCCACCTCACTGCTCTTCACCAGCCACAGCGCCTCGGTGGCCCCAAGCCCTCGCTCCTCTGGACCCTTGCACATGCTGTTCC----------------------------------------------------------------------------------------------------------------------------------------------------------
>gene=chr20_3207309-3208309; species=panTro
GTGAGACCCTGACCCACCAACAAATGAGCAAGCCAGAAGCACTGCACCTTCTCCCTCC-----------------CCGTGTCCTGCCGTCGGCAGTCCTCCCACCTCCCTCCATCGCCACCAGTGCTGCCCCTGCCCTGTAAAATCCAGGATCCGCACAACAGATGGGATGGTTCACAAGTGCTCCACACGAAGCCTCGGCCTCCCGGCAGGCAGCTTTCATCTGAGAGTCACAGGGCCCTTTGCTGTCACCCTGATGGTCCCTCCCGCCCCACTGCTCTTCGCCAGCCACAGCGCCTCAGTGGCCCCAAGCCCTCGCTCCTCTGGACCCTTGCACATGCTGTTCCCAGAACGCTTTCCCTGCAGGTCCCTGGAAAAATGGCCATGCAAAGGCCTCCTGGATCTTCCATGTTTCACTGTTGGGCCAGCACCCACTGTGCGACGTTGGAGGTGACAGACCACAGGTGGCACTCCACAAACTCTGTCCCTTGCATTCCACTT
>gene=chr20_3207309-3208309; species=papHam
GTGAGACCCTGACCAA-CAACAAATGACCAAGCCAGAAACACTGCACCTTCTCCCTCCATCAAACCACTCCCACCCCGTGTCCTGCCATCGGCAGTCCTCCCACCTCCCTCCATCCACACCAGTGCTGCCCCCGCCCTATAAAATCCAGGATCCGCACAACACATGGCATGGTTCATAAGTGCTCCACACGGGGCCTCGGCCTCCCGGCAGGCAGCTTTCATCTGAGAGTCACAGGGCCCTTTGCTGTCACCCTGATGGTCCCTCCCGCCCCACTGCTCTCCACCAGCCACAGCGCCTCAGTGGCCCCAAGCCCTCGCTCCTCTGGACCCTCGCATATGCTATTCCCAGAACGCTTTCCCTGCAGGT-CCTGGAAAAATGGCCATGCAAAGGCCTCCTGGATCTTCCATGTTTCACTGTTGGGCCAGTACCCACTGTGTGACGTTGGAGGTGACAGCCCACAAGAGGCATTCCATAGACTCGATCCCTTGCATTCCACTT
>gene=chr20_3207309-3208309; species=ponAbe
GTGAGACCCTGACCAAGCAACAAATGAGCAAGCCAGAAACACTGCACCTCCTCCCTCCATCAAACCATTCCCACCCGGTGTCCTGCCGTCGGCAGTCCTCCCACCTCCCTCCATTGCCACCAGTGCTGCCCCTGCCCTGTAAAATCCAGGATCCGCACAACAGATGGGATGGTTCACAAGTGCTCCACACGAAGCCTCGGCCTCCCGGCAGGCAGCTTTCATCTGAGAGTCACAGGGCCCTTTGCTGTCACC-------------------CACTGCTCTCCACCAGCCACAGCGCCTCAGTGGCCCCAAGCCctcactcctctggacccttgcacatgctgttcccagaacgctttccctgcaggtCCCTGGAAAAATGGCCATGCAAAGGCCTCCTGGATCTTCCATGTTTCACTGTTGGGCCAGCACCCACTGTGCGATGTTGGAGGTGACAGACCACAGGTGGCACTCCACAAACTCTGTCCCTTGCATTCCACTT
>gene=chr20_3207309-3208309; species=rheMac
GTGAGACCCTGACCAA-CAACAAATGACCAAGCCAGAAACACTGCACCTTCTCCCTCCATCAAACCACTCCCGCCCCGTGTCCTGCCATCGGCAGTCCTCCCACCTCCCTCCATCCACGCCAGTGCTGCCCCCGCCCTATAAAATCCAGGATCCGCACAACACATGGGATGGTTCATAAGTGCTCCACACGGGGCCTCGGCCTCCCGGCAGGCAGCTTTCATCTGAGAGTCACAGGGCCCTTTGCTGTCACCCTGATGGTCCCTCCCGCCCCACTGCTCTCCACCAGCCACAGCGCCTCAGTGGCCCCAAGCCCTCGCTCCTCTGGACCCTCGCATATGCTATTCCCAGAACGCTTTCCCTGCAGGT-CCTGGAAAAATGGCCATGCAAAGGCCTCCTGGATCTTCCATGTTTCACTGTTGGGCCAGTACCCACTGTGTGACGTTGGAGGTGACAGCCCACAGGAGGCATTCCATAGACTCGGTCCCTTGCATTCCACTT
>gene=chr20_3924030-3925030; species=hg19
aggttggaagaatcacactgcctgattttaagatttactataaagctattaataatcaagacagtgtggtactgatgaagaaacaggcacacaaatcaagagaatataatggagaatccagaaatacagtcacaaaaaatatggctatttgatttttgaaaaaggtgcaaaagaatttcaatgaagaaaGCAACTCACCATAACCAAAGCTGGGGATACTATGGTGAAAAAAATCCAAGACTAGATACAAATGACCAGCGAAACAGGAATTGGTGGGTGTAGTTGGATACTAACTATGATACATACTGATGCAACACACAATGTATTTATTCAGGACAAAGTTTCTAAACTAACAGGTCACACCAGTAAGGAAGACTTCTGTTCTGGATTAATCTGGTAAAAATTTAATCTTTTCATTTACGGTCATCAAAAAGACTCCAAATGGGAAACAGACCACTTTTATTATTTCATGTTAATTTTGGCCATGTGTCAAAATTAAC
>gene=chr20_3924030-3925030; species=bosTau
---------------------------------------------------------------------------------------------------------------------------------------------------------------------------------------------------------------------------------------------------------------CAGTGAAACTGGAATTGATAGGTGCAGCTGGATAACAATTCTGACACAAAATGATACAC--CACAATGTACTTTTTCAGGATAAAGATGCTAAACTAATGGGTCAAACCAATAAGGAAGACTTCTATTCCTGACAAACATGGTTAGAATTTGATCTTTTCAATTATGGTCATCAAAATGACCCCAAACAGAAGAG-GATCATTTCTATTACTGT-------TTTGGGA-----------------
>gene=chr20_3924030-3925030; species=calJac
aagtcagaagaatcacactacctgattttaagatttactataaagcta-taataatcaagacagtgtggtactgatgaagaaacaggcacgtaaatcaagagactataacagagaatccagaaatactgtcac-aaaaatatggctatttgatttttgaaaaaggtacaaaagaatttcaatggagaaaGCAACTCACCATGACCAAAGTTGGGAAGACTATGGTGAAAAAAATCCAAGACTACATACAAATGGCCGGCGAAACAGGAATTGGTGGGTGTGGCTGGATATGAATTCTGATACATACTGATGCA--ACATAGTGTATTTATTCAGGACAAAGTTTCTAAACTAATAGGTCAAACTAATAAGGAAGACTTCTGTT---------------------------------------------------------------------------------------------------------GTCAAAATTAAC
>gene=chr20_3924030-3925030; species=canFam
---------------------------------------------------------------------------------------------------------------------------------------------------------------------------------------------------------------------------------------------------------------CAGCAAAATTGGAATGGGTGGGTACAAATGGATGCTAACTTTGATACATAATGATGCAA--CACAATGTACTCATTCA-GATAAAGATTCTAAACTAGTGGATCAAACCAATAAGGAAGACTTCTGCTCATGAGGAACGTGGTTCGAATGTCATCTTTGTATTTATGGTCCTCAATGAGACCCCAAGCAGAAAAGAGATCACCTCTATTACTTTATGTTAATTTGGGA---------AAATTTAA
>gene=chr20_3924030-3925030; species=equCab
--------------------------------------------------------------------------------------------------------------------------------------------------------------------------------------------------------------------------------------------------------------------------------------------------------------------------------------------------------------------------------------------------------------------------------------------------------------------------------------------------------------------
>gene=chr20_3924030-3925030; species=gorGor
--------------------------------------------------------------------------------------------------------------------------------------------------------------------------------------------------------------------------------------------------------------------------------------------------------------------------------------------------------------------------------------------------------------------------------------------------------------------------------------------------------------------
>gene=chr20_3924030-3925030; species=panTro
aggttggaagaatcacactgcctgattttaagatttactataaagctattaataatcaagacagtgtggtactgatgaagaaacaggcacacaaatcaagagaatataatggagaatccagaaatacagtcacaaaaaatatggctatttgatttttgaaaaaggtgcaaaagaatttcaatgaagaaaGCAACTCACCATAACCAAAGCTGGGGATACTATGGTGAAAAAAATCCAAGACTAGATACAAATGACCAGCGAAACAGGAATTGGTGGGTGTAGCTGGATACTAACTATGATACATACTGATGCAACACACAATGTATTTATTCAGGACAAAGTTTCTAAACTAACAGGTCACACCAATAAGGAAGACTTCTGTTCTGGATTAATCTGGTAAAAATTTAATCTTTTCATTTACGGTCATCAAAAAGACTCCAAATGGGAAACAGACCACTTTTATTATTTCATGTTAATTTTGGCCATGTATCAAAATTAAC
>gene=chr20_3924030-3925030; species=papHam
aagttggaagaatcacactacctgattttaagatttactataaagctattaataatcaagacagtgtggtactgatgaagaaacagacacacaaatccagagaatataatggagaatccagaaatacagtcacaaaaaatatggctatttgatttttgaaaaaggtgcaaaagaatttcaatggaaaaaGCAACTCACCATAACCAAAGCTGGGGATACTATGGTGAAAAAAATCCAAGACTATATACAAATGACCAGCAAAACAGGAATTGGTGGGTGTAGTTGGTTACTAACTCTGATACATACTGATGCAACACACAATGTACGTATCCAGAACAAAGTTTCTAAACTAATAGGTCAAACAAACAAGGAAGACT--TGTTCTGGATTAACCTGTTAAAAATTTAATCTTTTCATTTATGGTCATCAAAAAGACTCCAAATGAGAAACAGACCACTTCTATTACTTCATGTTAATTTTGGCCATGTGTCAAAATTAAC
>gene=chr20_3924030-3925030; species=ponAbe
aagttggaagaatcacactacctgattttaagatttactataaagctattaataatcaagacagtgtggtactgatgaagaaacaggcacacaaatcaagagaatataatggagaatccagaaatatggtcacaaaaaatagggctatttgatttttgaaaaaggtgcaaaagaatttcaatgaagaaaGCAACTCACCATAACCAAAGCTGGGGATACTATGGTGAAAAAAATCCAAGATTAGATACAAATGACCAGCGAAACAGGAATTGGTGGGTGTAGTTGGATACTAACTATGATACATACTGATGCAACACACAATGTATTTATTCGGGACAAAGTTTCTAAACTAATAGGTCACACCAATAAGGAAGACTTCTGTTCTGGATTAATCTGGTAAAAATTTAATCTTTTCATTTATGGTCACCAAAAAGACTCCAAATGGGAAACAGACCACTTTTATTATTTCATGTTAATATTGGCCATGTGTCAAAATTAAC
>gene=chr20_3924030-3925030; species=rheMac
aagttggaagaatcacactacctgattttaagatttactataaagctattaataatcaagacagtgtggtactgatgaagaaacagacacacaaatccagagaatataatggagaatccagaaatacagtcacaaaaaatatggctatttgatttttgaaaaaggtgcaaaagaatttcaatggagaaaGCAACTCACCATAACCAAAGCTGGGGATACTATGGTGAAAAAAATCCAAGACTATATACAAATGACCAGCAAAATAGGAATTGGTGGGTGTAGTTGGTTACTAACTCTGATACATACTGATGCAACACACAATGTACGTATTCAGGACAAAGTTTCTAAACTAATAGGTCAAACAAACAAGGAAGACT--TGTTCTGGATTAACCTGTTAAAAATTTAATCTTTTCATTTATGGTCATCAAAAAGACTCCAAATGAGAAACAGACCACTTCTATTACTTCATGTTAATTTTGGCCATGTGTCAAAATTAAC
>gene=chr20_4337309-4338309; species=hg19
agcctttataataagaagggtgaaatttaggcccccaaatgccactcctttttcttaattcccaaatcattgagaagtcaggaaggggagaagcgtgcaatGGTGAACCTCTTGAGAGACCTTTAGTATTTTGCTTTCATTATATTGATGAGAACGGGTTTACCTGGCCACTTGGCTGCAATGGAAGATGAGAGAGCCCTTATTTGGCATTTACACCCTCTATATTGGAAGACAGCAGGGGAGGAGAGGTTTGGGTTGGCAGCTGAGTTAGATGTGCCTATCACAGAAGTCATCAAGATTTCTtgctccttaaaccactggcacaagcatcacctggagctttttagaaatgcagattataggtgctactccagacctattgaatcagagactgctgtttaacaagatccccaggtgagttgtgtgtacattaatgtttcagaggcactTCCTAGATcagagatctgcaaactacagcctgtgggccaaatccaggctgt
>gene=chr20_4337309-4338309; species=bosTau
--------------------------------------------------------------------------------------------------------------------------------------------------------------------------------------------------------------------------------------------------------------------------------------------------------------------------------------------------------------------------------------------------------------------------------------------------------------------------------------------------------------------
>gene=chr20_4337309-4338309; species=calJac
agcctttaagataataagggtgaaatacaggccctcaaatgccactccttttgctttattccaaaatcattgagaagtcaggaaggggagaagggtgcAGTAGTGAACCTCTT------------GTATCTTGCTTTCATTATATTGATGAGAACGGGTTTACCTGGCCACCTGGCTGCAAGGGAAGATGAGAAAGCCCTTATTTGGCTTTTACA-CCTCTATATT-GAAGACAGCAGGGGAGAAGAGGTCTGGGTTGGCAGCTGAGTTAGATGTGCCTATCACAGAAGTCATCAAGATTTcttgctcctcaaaccactggcacaagcatcacctggaggttgttagaaatgcagattataggtgctactccagacctattgaatcagagactgtgttttaacaagatccccaggtgatttgtgtgtacattcatgtttcagaggcactTCCTAGATcagaggtcctcaaactacagcctgtgggccaaatcctgcctgt
>gene=chr20_4337309-4338309; species=canFam
GGCCTTTATAATAATACCAGTGTATCTCAAGCCTTCACATGCCACTCCTTTGTCTTAATTCTT-AATAGTTGAGAACTCAGGACAGGGAGAAGGGTGCCATCATGAGCCTCTTGAAAGACCTCCAcatttttgttttcatcgtattggccagaactggtccacatggatacttggccacaagggaagacaagaaaGTGCTTATTTGGTTTTTCCAGCCTCTCTCTTGGAAGGCAGCAAGGGAGAAGGGGCTTGGAATGCCAGTTGAGTCGGCTGTACCTGTCTCAGCAGTCATCAGGA-GCCTtgttcctgggaccagcctcatcagcatcacctggagcttgttagaaatgcagagtgctgg-gctcctccagacctagagaatcagaggctgcattttaacaagattcccaggtgatttgtatgaacattaacatttaagaagcACCTCCAAGATcagaagtccacagactatagcctgtgggccaaatccagcctgt
>gene=chr20_4337309-4338309; species=equCab
agtctttctaataataagggtgtatttggaacccttaagtgccactcctttgtcttaatcctc-aattgttgagaactccggagagggagaacggcgcaattatgagcctcttgaaagtcctccagcattctgctttcattgtagttgccagaactggtccacatggccacctggctgccagggaagatgagaaagtgtttatCTGACTTTTCCAGCCTCTGTACTGGAAGGCAGCAAGGGAGAAGAGACTTGGGATGGTGGTTGAGTCAGCTATATCTGTCA-AGAAGTCATCGAGA-GCTTTGCTGCTGTgaccagctgcagcagcatcgcctggagcttgttagaaatgcagaccactgg-gctactccagacctactgaatcagagactcaattttaacaagattcccaggtgacttgtgtgcactctaacatttaagaagcactgCCTAAATcaggagtcctcaaactacagcctgtgggccaaatccag-ctgt
>gene=chr20_4337309-4338309; species=gorGor
agcctttataataagaagggtgaaatttaggccctcaaatgccactcctttttcttaattcccaaatca-tgagaagtcaggaaggggagaagcgtgcAATGGTGAACCTCTTGAGAGTCCTTTAGTATTTGGCTTTCATTATATTGATGAGAACGGGTTTACCTGGCCACTTGGCTGCAAGGGAAGATGAGAGAGCCCTTATTTGGCATTTACACCCTCTATATTGGAAGACAGGAGGGGAGGAGAGGTTTGGGTTGGCAGCTGAGTTAGATGTGCCTATCACAGAAGTCATCAAGATTTCTtgctccttaaaccaccggcacaagcatcacctggagctttttagaaatgcaaattacaggtgctactccagacctattgaatcagagactgctttttaacaagatccccaggtgagttgtgtgtacactaatgtttcagaggcactTCCTAGATcagagatccgcaaactacagcctgtgggccaaatccaggctgt
>gene=chr20_4337309-4338309; species=panTro
AGCCTTTATAATAAGAAGGGTGAAATTTAGGCCCTCAAATGCCACTCCTTTTTCTTAATTCCCAAATCATTGAGAAGTCAGGAAGGGGAGAAGCGTGCAATGGTGAACCTCTTGAGAGACCTTTAGTATTTTGCTTTCATTATATTGATGAGAACGGGTTTACCTGGCCACTTGGCTGCAAGGGAAGATGAGAGAGCCCTTATTTGGCATTTACACCCTCTAAATTGGAAGACAGCAGGGGAGGAGAGGTTTGGGTTGGCAGCTGAGTTAGATGTGCCTATCACAGAAGTCATCAAGATTTCTtgctccttaaaccactggcacaagcatcacctggagctttttagaaatgcagattacaggtgctactccagacctattgaatcagagactgctttttaacaagatccccaggtgagttgtgtgtacattaatgtttcagaggcaCTTCCTAGATcagagatccgcaaactacagcctgtgggccaaatccaggctgt
>gene=chr20_4337309-4338309; species=papHam
agcctttaggataataagggtgaaatttaggtcctcaaatgccactcctttttcttaattcccaaatcattgagaagtcaggaaggggagaag-gTGCAATGGTGAACCTCTCAAGAGACCCTTAGTATTTTGCTTTCATTATATTGAGGAGAATTGGTTTACCTGGCCACTTGGTTGCAAGGGAAGATGAAAGAGCCCTTATTTGGC-TTTACACCCTCTATATTGGAAGACAACAGGGGAGAAGAGGTTTGGGTTGGTAACTGAGTTAGATGTGCCTGTCGCAGAAGTTATCAAGATTTCTtgctcctgaaatcactggcacaagcatcagctggagctttttagaactgtagattatagacgctactccaggcctattgaatcagagactgcattttaactagatccccaggtgatttgtgtgtgcattagtgtttcagaggcactTCCTAGATcagaggtccccaaactacagcctgtgagccaaatctagcctgt
>gene=chr20_4337309-4338309; species=ponAbe
agcctttataataataagggtgAAATTTAGGCCCTCAAATGCCACTCA-TTTTCTTAATTCCCAAATCATTGAGAAGTCAGGAAGGGGAGAAGGGTGCAACGGTGAACCTCTTGAGAGACCCTTAGTATTTTGCTTTCATTATATTGATGAGAACTGGTTTACCTGGCCACTTGGCTGCAAGGGAAGATGAGAGAACCCTTATTTGGCTTTTACACCCTCTATATTGGAAGACAGCAGGGGAGGAGAGGTTTGGGTTGGCAGCTGAGTTAGATGTGCCTATCACAGAAGTCATCAAGATTTCTtgctccttaaaccactggcacaagcatcacctggagctttttagaaacgcagattataggtgctactccagacctattgaatcagagactgcattttaacaagatccccaggtgagttgtgtgtacattaatgtttcaggggcactTCCTAGATcagagatccccaaactacagcctgtgggccaaatccagcctgt
>gene=chr20_4337309-4338309; species=rheMac
AGCCTTTAGGATAATAAGGGTGAAATTGAGGCCCTCAAATGCCACTCCTTTTTCTTAATTCCTAAATCATTGAGAAGTCAGGAAGGGGAGAAG-GTGCAATGGTGAACCTCTCGAGAGACCCTTAGTATTTTGCTTTCATTATATTGAGGAGAATTGGTTTACCTGGCCACTTGGTTGCAAGGGAAGATGAAAGAGCCCTTATTTGGC-TTTACATCCTCTATATTGGAAGACAACAGGGGAGAAGAGGTTTGGGTTGGTAACTGAGTTAGATATGCCTGTCTCAGAAGTTATCAAGATTTCTtgctcctgagatcactggcacaagcatcagctgaagctttttagaactggagattataggcgctgctccaggcctactgaatcagagactgcattttaactagatccccaggtgatttgtgtgtgcattagtgtttcagaggcaCTTCCTAGATcagaggtccccaaactacagcctgtgagccaaatctagcctgt
>gene=chr20_5828227-5829227; species=hg19
AAagtaggaacatggtcaataatatgaataagcagttcacagaaaaggaaacacaagtggcccctaactgtatgaaaagcagctccgccatagaagttgtcagggaaatggaaacccaaattggagatacaactttagtgtctgacaatatcagaatttggcaaagatgtggagaaacaggaaaacccaaacactgctggtgggggtgtgattgttattctacaaccattttggagagcaatttggcaggatctagtcaagtcgaaaatgcacattcccttcgattccataattctccttttggatgtatttccggagaaagtctcctgatacatgtgcacaaggcggtatttatcaggaggttcactgaggccttatttgtgatagtgaaaattaaatatagcctacctgtctatcagaaaagaatggatgaaaaataatgtagcatgttcctatattagaatactatagagcagttttacataatcagcaatggctaa
>gene=chr20_5828227-5829227; species=bosTau
tcgaaagaaaaatggtaaagaacattaacagacagtttacagca-aggaaaccc---------------atatgaaaagcagctcag-cataggagtaatcaggaaaatgtgaaccc-aataggagatagagcttgagcatctgacagtatcagggtttggcaaagctgtggagaaacaggaaaagctggacagcgccggtgggactgtaaatgc-----tgcaaccacttgggaaagtgatttggcaggatctagtgaaattgaaaaca--catttccttcaactcagcagttccactcctggatgta-ttccagagaaag-----tctcacaagtacacaa-----------------ggctcagtaaggtcatg-ttgtaaaagtgaaaattagacacaacttacatggcc--------------------------------------------------------------------------------------
>gene=chr20_5828227-5829227; species=calJac
AGGGtagaaaaatggtcaggaatatgaataagcagtacacagaaaaggaaacccaagtggcccataactgtatgaaaagcagctctgccacacaagttgtcagggaaatgcaaacctaaatccgagatacagctttaatgtctgataatatcagaatttggcaaagatggggagaaacaggaaaacccaaacactgctggtgggagtgtaattgttattatacaaccaccttggagagcaatttggcagaatctagtcaaattgaaaatgcacattcccttcgattccgtaattctacttttggataaatttccaaagagagtctcctgatacatgtgcacaaggcagtaggtatcaggaggctcactgaagccttatttgtgataataaaaattaaatacagcctacttgtctatcagaagagaatggatgaaaaataatgtagcatcttcctatattagagtactataaagcagtTTTACATAATAAACAATGGCTAA
>gene=chr20_5828227-5829227; species=canFam
CCCGTAGAAGAATGGTAAAGAATGTGAAT----TTTTCACAGTACAGGAAATCCATGTGGCCGCTAAGTATCAGAAGAGCAGCTCAGCCTTTTGAGTGTGGAGGGAAATGTGACCCCGAGTAGGAGATGGGattggaatgcccaaccagatcagagtttagcaaagttacagagaaatagggaaaccgaggtcctgctggtgggag------tgc-----cacggccactttggagagcgatttggcaggttctggtgaaattgaaaactcatattcctttcgactcagcccttctgctactgg-------tccagagaaag-----tc-tgcatgtccaccaggaagtgggtact-ggggcttcactgaggtcttgtttgttatggg-agaattagacacaacctccatgtccatcacaagagaatggatgaaaaataatgccgtatgttcttatattagaatactataaagcaGATTCACATGATCAACAATGGCTGG
>gene=chr20_5828227-5829227; species=equCab
ccaatagaaaaatagtcaagaatgtgagtagacagctcacagtataggaaacccacatggccgttaagtataaga--agcagcttagccctccgagtaatcagggaaatgcgaggccaaataggagacaccatttaaatgtctgacaatatcagggtttggcaaagctgtggagaaacaggaagac-tggaccctgctggtgggagtgtaaatgt-----tacaacca-cctggagagcgatttggcaggacctagtggaactg-acacacacattcccttcaactcagcgactccacttccggatgtatttccagagacagt---ctcgcttaagtgcacaaggaagtatgtac-----------ctgaggccttgtttgtgatagtgaaaattagatgcagcctacatgtctatcacaagagagtggatgaaaagtaatacggcacattcctatattagaatactatgaagcCGATCCCTATAGTCAGCAATGGCTAG
>gene=chr20_5828227-5829227; species=gorGor
AAAGtaggaaaatggtcaagaatatgaataagcagttcacagaaaaggaaacgcaagtggcccctaactgtatgaaaagcagctccgccatagaagttgtcagggaaatggaaacccaaattggagatacaacttcagtgtctgacaatatcagaatttggcaaagatgtggagaaacaggaaaacccaaacactgctggtgggggtgtgattgttattctacaaccattttggagagcaatttggcaggatctagtcaagttgaaaatgcacattcccttggattccataattctccttttggatgtatttccggagaaagtctcctgatacatgtgcacaaggcggtatttatcaggaggctcactgaggccttatttgtgatagtgaaaattaaatacagcctacctgtctatcagaagagaatggatgaaaaataatgtagcatgttcctatattagaatactatagagcagttTTACATAATCAGCAATGGCTAA
>gene=chr20_5828227-5829227; species=panTro
aaagtaggaaaatggtcaagaatatgaataagcagttcacagaaaaggaaacacaagtggcccctaactgtatgaaaagcagctccgccatagaagttgtcagggaaatggaaacccaaattggagatacaactttagtgtctgacagtatcagaatttggcaaagatgtggagaaacaggaaaacccaaacactgctggtgggggtgtgattgttattctacaaccattttggagagcaatttggcaggatctagtcaagtcgaaaatgcacattcccttcgattccataattctccttttggatgtatttctggagaaagtctcctgatacatgtgcacaaggcggtatttatcaggaggctcactgaggccttatttgtgatagtgaaaattaaatacagcctacctgtctatcagaaaagaatggatgaaaaataatgtagcatgttcctatattagaatactatagagcagtTTTACATAATCAGCAATGGCTAA
>gene=chr20_5828227-5829227; species=papHam
aaagtagaaaaatggtgaagaatatgaataagcagttcacagaaaaggaaacgcaagtggcctgtaactgtatgaaaagcatccccgccatacgagttgccagggaaatgcaaacccaaattggagatacaactttaatgtctgacaatatcagaatttggcaaagatgtggagaaacaggaaaacccgaacactgctggtgggggtgtaattgttattgtacaaccactttggagagcaatttggcaggatctagtcaagttgaaaatgcccattcccttcgattccataattctacttttggatgtatttccggagaaagtctcctggtacatatgcacaaggcggtatgtatcaggaggctcactgaggccttatttgtgatagtgaaaattacatacagcctacctatctatcagaagaggatggatgaaaaataatgcagcatgttcctatattagaatactataaagtagttttacataatcaacaagggctaa
>gene=chr20_5828227-5829227; species=ponAbe
aaagtaggaaaatggtcaagaatatgaataagcagttcacagaaaaggaaacgcaagtggcccctaactgtatgaaaagcagctccaccacaccagttgtcagggaaatggaaaccccaattggagatacaactttaatgtctgacaatatcagaatttggcaaagatgtggagaaacaggaaaacccaaacactgctggtgggggtgtaattgttattctacaaccactttggagagcaatttggcaggatctagtcaagttgaaaatgcacacttccttcgattccataattctacttttggacgtatttccggagaaagtctcctgatacacgtgcacaaggtggtatttatcaggaggctcactgaggccttatttgtgatagtgaaaattaaatacagcctacctgtctatcagaagagaatggatgaaaaataatatagcatgttcctatattagaatactataaagcagtTTTACATAATCAACAATGCCTAA
>gene=chr20_5828227-5829227; species=rheMac
aaagtagaaaagtggtgaagaatatgaataagcagttcacagaaaaggaaacgcaagtggcccgtaactgtatgaaaagcatcccc-ccatacgaggtgccagggaaatgcaaacccaaattggagatacaactttaatgtctgacaatatcagaatttggcaaagatgtggagaaacaggaaaacccgaacactgctggtgggggtgtaattgttattgtacaaccactttggagagcaatttggcaggatctagtcatgttgaaaatgcccattcccttcgattccataattctacttttggatgtatttccggagaaagtctcctggtacatatgcacaaggcggtatgtatcaggaggctcactgaggccttatttgtgatagtgaaaattacatacagcctacctatctatcagaagagaatggatgaaaaataatgtagcatgttcctatattagaatactat-----aGTTTTACATAATCAACAAGGGCTAA
>gene=chr20_10857030-10858030; species=hg19
GGTctgtgtgaccttgtggaaatcaccaactctttctgggtctcagtttcccatctctcaatttggaaagttagactctcccatatgattcctagctccaaccatctatgactctTCTAGCAGCACTGTAGTGAAAGtagaaacgtaagctccaaagcccaactgctcacttggaaatgtggcctgatgctttctatctatatacccttagacaaattaattataccctctgtgcctcagtttccttatctaaaaatgaggctgcctcatggcaaggttctgaggattacatgctataatccatgtaaatggcttagaacagtgcctggcacacagaaactgcttaacaagtgttagctattattTCCTTTGGCATAGAGTCACATCTTATGCAACAGCACTTTCATGGGATTTAAATGTTGAAAGTTCAAATGGTGAACATCAACCAAGTGGATAAAACTGCAAGATGTTTTTGAAATTCACATACACGCAAAAGAGTA
>gene=chr20_10857030-10858030; species=bosTau
GGTctgtgtgaccatgtgtaagtcaccagctttttctctgcctcagtttcccatctctaaattgggaaagttggtctctccaacatgacccctagctccaaccatccatgactctTCTGGCAGCaacatggtgaaatcaggaaaataagatccacagccagattactccctctgaaacccagcctgaggctctctagttatttgcccttgggcatattg------------gtgcctcagtttctttctctgaaaatggggctgccacat-gtgtggctgtgtggattacatgatggagtccatc-taactgctgagaacagtgtctggcacacagaaagtgcttaacaaatgtaagccattattTCACTTGGCATAGGGTCATGTCTTATGCAACTGCACTTTCATGGGATTTAAATGATGAAAGTTCAAGTGGCGAACATCAACCCAGTAGATAAAACTGCCACG-GTTTTTGAAACTCACCCCCACACAAATGAATT
>gene=chr20_10857030-10858030; species=calJac
GGTctgtgtgaccttgtggaaattaccaatgctttctgggcctcagtttcccatct-taaattggagaagttagactctccaacgtgattcccagctccagccatctacaactctTCTGCCAGCGTGGtagtggaagtaggaacataagctctaaagcctgactgctcacttgaaaatctggcctgatgctttctatctatataccctcagacaaattagttatactctctgtgcctcagtttccttatctgaaaatgaggctgcctcatggcaaggttctgaggattacatgatataatccatgtaaatggcttagaacagtgcctggcacacagaaactgcttaacaagtgttagctattattTCCTTTGGCATAGAGTCACGTCTTATGCAATAGCACTTTCATGGGATTTAAATGTTGAAAGTTCAAATGGTGAACATCAACCAAGTGGATAAAACTGCAAGATGTTTTTGAAATTCACATACACACAAAAGACTA
>gene=chr20_10857030-10858030; species=canFam
GGTctttgtgaccttgagcaagtaaccagctttttctaggccttagttttccatttctaagtcaggaaagtttgcctctc---catgaatcctagccctaaccacccatgactctTTTGGTGGCaacatagtgaagttgggaacat-agattgacagccagattacacactacgaaaactggct-gatgctttccagctatgtgccattgggcatattacttattctctctgtgcctcagtttccttatctgaaaattgggctgcctcatgctgtgattctgaggattacatgatataatccacataaactgctgagaacagtgcctggcacacagaaagagcttgacaaatgttagctattattTCATTTGGCAGAGAGTCACGTCTTATGCAACTGCACTTTCATGGGATTTAAATGATGAAAGTTCAAATGGTGAACATCAACCCAGTAGATAAAACTGCCAC--GTTTTGGAAATTcatacacacacacacGAGTC
>gene=chr20_10857030-10858030; species=equCab
GGTctgtgtgactttgtgtaagtcacgagctttatctgggccttggttttctatctctaaattgagaaagttggactctctaacatgactcctagctctgaacatccctgattctTCTGGCAGCaacacagtgaagttggaaacataagatccacagccagattactcactctgaaatctggcctgatgctttctagctttgtgcctttgggaatattagtttttctctctgtgcctcagtttccttgtctgaaaatggggctgcctcatggcatggttctcagaattacatgagctaatccgtgtaaactgcttcaaacagtgcctggcacacagaaagtacttagcaaatgttggctattattTCATTTGGCGTAGAGTCATGTCTTATGCAACTGCACTTTCATGGGATTTAAATGACGAAAGTTCAAATGGTGAACATCAACCCAGTAGATAAAACTGTCACATGTTTTTGAAATTCATACATACACAAAAGAGTA
>gene=chr20_10857030-10858030; species=gorGor
GGTctgtgtgaccttgtggaaatcaccaactctttctgggcctcagtttcccatctctcaatttggaaagttagactctcccatatgatttctagctccaaccatctatgactctTCTAGCAGCACTGTAGTGAAAGtagaaacgtaagctccaaagcccaactgctcacttggaaatgtggcctgatgctttctatctatatacccttaggcaaattaattatgccctctgtgcctcagtttccttatctaaaaatgaggctgcctcatggcaaagttctgaggattacatgatataatccatgtaaatggcttagaacagtgcctggcacacagaaactgcttaacaagtgttagctattattTCCTTTGGCATAGAGTCACGTCTTATGCAACAGCACTTTCATGGGATTTAAATGTTGAAAGTTCAAATGGTGAACATCAACCAAGTGGATAAAACTGCAAGATGTTTTTGAAATTCACATACACGCAAAAGAGTA
>gene=chr20_10857030-10858030; species=panTro
GGTctgtgtgaccttgtggaaatcaccaactctttctgggcctcagtttcccatctctcaatttggaaagttagactgtcccatatgattcctagctccaaccatctgtgactctTCTAGCAGCACTGTAGTGAAAGtagaaacgtaaactccaaagcccaactgctcacttggaaatgtggcctgatgctttctatctatatacccttagacaaattaattatgccctctgtgcctcagtttccttatctaaaaatgaggctgcctcatggcaaggttctgaggattacatgatataatccatgtaaatggcttagaacagtgcctggcacacagaaactgcttaacaagtgttagctattattTCCTTTGGCATAGAGTCACGTCTTATGCAACAGCACTTTCATGGGATTTAAATGTTGAAAGTTCAAATGGTGAACATCAACCAAGTGGATAAAACTGCAAGATGTTTTTGAAATTCACATACACGCAAAAGAGTA
>gene=chr20_10857030-10858030; species=papHam
GGTctgtgttaccttgtgaaaaccaccaactctttctgggcctcagttttccatctctcaattgggaaagttggactctccaatatgattcctagctccaaccatttatgactctTCTGACAGCagtgtagtgaaagtagaaacat-agctccaaagtccaacggctcacttggaaatgtggcctgatgctttctatctatatacccttagacaaattagttatgccctctgtgcctcagtttccttatctaaaaatgaggctccctcatggcaaggttctgaggattacatgatataatccatgtaaatggcttagaacagtgcctggcacacagaaactgcttaacaagtgttagctattattTCCTTTGGCATAGAGTCACGTCTTATGCAACAGCACTTTCATGGGATTTAAATGTTGAAAGTTCAAATGGTGAACATCAACCAAGTGGATAAAACTGCAAGATGTTTTTGAAATTCACATACACACAAAAGAGTA
>gene=chr20_10857030-10858030; species=ponAbe
GGTctgtgtgaccttgtggaaatcaccaactctttctgggcctcagtttcccatctctcaatttggaaatttagactctcccatatgattcctagctccaaccatctatgactctTCTGGCAGCACTGTAGTGAAAGtagaaacataagctccaaagcccaactgctcacttggaaatgtggactgatgctttctatctatatacccttagacaaattaattatgccctctgtgcctcagtttccttatctaaaaatgaggctgcctcatggcaaggttctgagaattacatgatataatgcatgtaaatggcttagaacagtgcctggcacacagaaactgcttaacaagtgttagctattattTCCTTTGGCATAGAGTCATGTCTTATGCAACAGCACTTTCATGGGATTTAAATGTTGAAAGTTCAAATGGTGAACATCAACCAAGTGGATAAAACTGCAAGATGTTTTTGAAATTCACATACACACAAAAGAGTA
>gene=chr20_10857030-10858030; species=rheMac
GGTctgtgttaccttgtgaaaaccaccaactctttctgggcctcagtttcccatctctcaattgggaaagttggactctccaatatgattcctagctccaaccatttatgactctTCTGACAGCagtgtagtgaaagtagaaacataagctccaaagtccaactgctcacttggaaatgtggcctgatgctttctatctatatacccttagacaaattagttatgccctctgtgcctcagtttccttatctaaaaatgaggctgcttcatggcaaggttctgaggattacatgatataatccatgtaaatggcttagaacagtgcctggcacacagaaactgcttaacaagtgttagctattattTCCTTTGGCATAGAGTCACATCTTATGCAACAGCACTTTCATGGGATTTAAATGTTGAAAGTTCAAATGGTGAACATCAACCAAGTGGATAAAACTGCAAGATGTTTTTGAAATTCACATACACACACAAGAGTA
>gene=chr20_12891030-12892030; species=hg19
ccacacttcctctgatgtgtgctctccctcattgcaatgaatcagcaacccaacttagtgggactaggagcttgtccctggtggtcttagactgattgagctggaaGAACTTAAATTGCTTTGAACAGAGACTGCCAAGTGGCAATACTCAATTTAATCTTCTCTATAACAACAAATACAATGATAATAACTATTACTAGTAGTATAAACTCTGTGGGTAAATACAAATAAAAGGACAATGATGCTGTGCCAAGGATGGAAGCTGCAGATAAGGCAGTTGGAGAAAACAAACAAACCACCATGTACTGTGTCTACAGAAATCCCTCAAACTGCAAAGATTTTCCCAAGGCAAATTTCCACTTCAGAAACCTCACTCGGTGTCATGTGACAATACCCTCGGTGCTGGTGGAAGAGGTTCGCTCCTTTGAAATGCTTTTTCAACATGCAACGTGGTTTTATGTTAACACTTCTGGACTATGAGCTGGAACAGTGAAGCCACA
>gene=chr20_12891030-12892030; species=bosTau
ctacactttctccagtgcatgcttcttgt-----cgatgaaacgataatctgtcttaatggaaccagagacttgtcccgggtggtcttagattgctaggactagaacaGCTTAAAATGCTTAAAAGAGAGCCTGGTACATGAAAATGCTTGACTTTATCTTGCCTGTAATAACAAATATAATAATCCTGGTGATTATCAT-ATCATAAACTCTGTGAGCAAATGCAAATAAAAGGGCAACGATGTGGTGCCAAACA---ATGCTGTGAAGAAAATGATTGGAAAAAACAAACATGTCAGCATACACCATTTCTGCAGAAATTGCTGTGACCACAGAGATTTCCCAAAGGCAAATTTCCACTTCAGAAACCTCCCTTGCTGTCATGTGGCAGCACCCTTGGTGCTGGCAGAAGCCGTTCAGTCATTTGAAACAACTCAACAAAGTGCAGCCTGGCCCCACGTTTACTTCTCTGGACTGTGAGTCAGAACCATTAAGACACA
>gene=chr20_12891030-12892030; species=calJac
ccacacttcctctgatgtgtactct--ctcattgcaatgaatcagcaacccaacttagtgggactaggggcttatcccagatgatcttagactgattgagcaggaAGAACGTCAAGCGCTTTGAACAGAGACTGCCAAGTGGCAATACTCTATTTAATCTTATCTATAACAACAAATACAATGATAATAACTGTTATTAGTAGTAAAAACTCTGTGGGTAAATAAAAAGAAAAGGACAATGACACTGTGCCAAGGATAGAAGCTGTGGATAAGTCAATTGGAGAAAACAAACGAACCACCATATACTGTGTCTACAGAAATCCCTGCAACTGCAAAGATTTTCCCAAGGCAAATTTCCACTTCAGAAACCTGACTCACTGTCATGTGACAACATCCTCGGTGCTGGTAGAAGAGACTTGGTCCTTTGAAATGCTTTTTCAACATGCATTGTGATTTCGTATAAAC--------ACTATGAGTCCAGATAATTAAGCCACA
>gene=chr20_12891030-12892030; species=canFam
ccacatttcctctagcgtgtgctctctctcattgcaatgagtcaataatctgacttagtaggactagaggcttgtccctggtggtcttcagccagtcgggctagaacaACTC----TGCTTAAAACACTGTCTGGTACATAATAATACTTGACTTAATTTTAGCTGTTATAGCaaatataataataactattattattattatcataaattCTGTGGATAAATGCAAATAAAAGAGCAATAATGCTGTGCCAGCGATAGAAGCTGTGAATAAGCCAATTGGAAAAAACAAACAAATCACTGTGTACTGTGTCTGCAGAAATCCCTGTAACTGC--AGATTTTCTGAAAGCAAATTTCCACTTTAGAAATCTAGCTTGCTGTCAC---------------ATGCTAGCAGAAGCTGTTCAGTCCTTTGAAATACTTC---AACATGCAGCATGGCCCCATGTTTGCTCCTCTGGACTATGAGTTGAAACAATGAAGCAATA
>gene=chr20_12891030-12892030; species=equCab
tcccctttcctctagtgcctgctctctgtcaggggaatgagtcaataacccgacttagtaggactaaaggcttgtcctggctgatcttcagctgattgagcAAAAATAAGTTGAAGTGCTTAAAATCGAGACAGACACATGACAATACTTGatttaatcttatatgttataacaaatataatgataataattattattattGTCATAAATTCTGTGGGTAAATGCAAATAAAAGGGCAA-GATGCTGTGCCAGGGCTAGAAGCTGTGAATAAGCCAATTGGAA-----AAACAA--CAGCATGCATCATGTCTGCAGAAATCCCTGTAATCGCAGAGATCTTCTGAAGGCAAATTTCCACTTCAGCAACCTTGCTTGCTATCGTGTGGCAGCACCCTTGGTCCTGGCAGGGGCTGTTCAGTCATTTGAAATACTTC---AACCTGCAGCAGGGCCCCA-GTTTACTCCTCTGGACTGTGAGTTAGAACAATTAAGCCACA
>gene=chr20_12891030-12892030; species=gorGor
ccacacttcctctgatgtgtgctctccctcattgcaatgaatcagcaacccaacttagtgggactaggagcttgtccctggtggtctt-gactgattgagctggaaGAACTTAAATTGCTTTGAACAGAGACTGCCAAGTGGCAATACTCAATTTAATCTTCTCTATAACAACAAATACAATGATAATAACTATTACTAGTAGTATAAACTCTGTGGGTAAATACAAATAAAAGGACAATGATGCTGTGCCAAGGATGGAAGCTGCAGATAAGGCAGTTGGAGA-A-CAAACAAACCACCATGTACTGTGTCTACAGAAATCCCTCAAACTGCAAAGATTTTCCCAAGGCAAATTTCCACTTCAGAAACCTCACTCGGTGTCATGTGACAATACCCTCGGTGCTGGTGGAAGAGGTTCGGTCCTTTGAAATGCTTTTTCAACATGCAACGTGGTTTTATGTTAACACTTCTGGACTATGAGCTGGAACAGTGAAGCCACA
>gene=chr20_12891030-12892030; species=panTro
cctcacttcctctgatgtgtgctctccctcattgcaatgaatcagcaacccaacttagtgggactaggagcttgtccctggtggtcttagactgattgagctggaaGAACTTAAATTGCTTTGAACAGAGACTGCCAAGTGGCAATACTCAATTTAATCTTCTCTATAACAACAAATACAATGATAATAACTATTACTAGTAGTATAAACTCTGTGGGTAAATACAAATAAAAGGACAATGATGCTGTGCCAAGGATGGAAGCTGCAGATAAGGCAGTTGGAGAAAACAAACAAACCACCATGTACTGTGTCTACAGAAATCCCTCAAACTGCAAAGATTTTCCCAAAGCAAATTTCCACTTCAGAAACCTCACTCGGTGTCATGTGATAATACCCTCGGTGCTGGTGGAAGAGGTTCGCTCCTTTGAAATGCTTTTTCAACATGCAACGTGGTTTTATGTTAACACTTCTGGACTATGAGCTGGAACAGTGAAGCCACA
>gene=chr20_12891030-12892030; species=papHam
ccacacttcctccaatgtgtgctctccctcattgcaatgaatcagcaacccaacttagtgggactaggagcttgtccctggtggtcttagactgattgagctggaaGAACTTAAATTGCTTTGAACAGAGACTGCCAAGTGGCAATACTCAATTTAATCTTATGTATAACAAGAAATACAATGATAATAACTATTACTAGTAGTATAAACTCTGTGGGTGAACGCAAATAAAAGGACAATGATGCTGTGCCAAGGATAGAAGCTGCAGATAAGGCAGTTGGAGAAAACAAACAAACCACCATGTACTGTGTCTACAGAAATCCCTCAAACTGCAAAGATTTTCCCAAGGCAAATTTCCACTTCAGAAACGTCGCTCGG-----TGTGACAATACCCTCGGTGCTGGTGGAAGAGGTTCGGTCCTTTGAAATGCTTTTTCAATATGCAACGTGGTTTTATGTTAACACTTCTGGACTATGAGTTGGAACAATTAAGCCACA
>gene=chr20_12891030-12892030; species=ponAbe
ccacacttcctctgatgtgtgctctccctcattgcaatgaatcagcaacccaacttagtgggactaggagcttgtccctggtggtcttagactgattgagctggaaGAACTTAAATTGCTTTGAACAGAGGCTGCCAAGTGGTAATACTCAATTTAATCTTCTCTATAACAACAAATACAATGATAATAACTATTACTAGTAGTATAAACGCTGTGGGTAAATACAAATAAAAGGACAATGATGCTGTGCCAAGGATGGAAGCTGCAGATAAGGCAGTTGGAGAAAACAAACAAACCACCATGTACTGTGTCTACAGAAATCCCTCAAACAGCAAAGATTTTCCCAAGGCAAATTTCCACTTCAGAAACCTCACTCGGTGTCATGTGACAATACCCTCGGTGCTGGTGGAAGAGGTTCGGTCCTTTGAAATGCTTTTTCAGCATGCAACATGGTTTTATGTTAACACTTCTGGACTATGAGTTGGAAAAATGAAGCCACA
>gene=chr20_12891030-12892030; species=rheMac
ccacacttcctccaatgtgtgctctccctcattgcaatgaatcagcaacccaacttagtgggactaggggcttgtccctggtggtcttagactgattgagctggaaGAACTTAAATTGCTTTGAACAGAGACTGCCAAGTGGCAATACTCAATTTAATCTTATGTATAACAAGAAATACAATGATAATAACTATTACTAGTAGCATAAACTCTGTGGGTGAATGCAAATAAAAGGACAATGATACTGTGCCAAGGATAGAAGCTACAGATAAGGCAGTTGGATAAAACAAACAAACCACCATGTACTGTGTCTACAGAAATCCCTCAAACTGCAAAGATTTTCCCAAGGCAAATTTCCACTTCAGAAACGTCGCTGGG-----TGTGACAATACCCTCGGTGCTGGTGGAAGAGGTTCGGTCCTTTGAAATGCTTTTTCAATATGCAACGTGGTTTTATGTTAACACTTCTGGACTATGAGTTGGAACAATTAAGCCACA
>gene=chr20_13712030-13713030; species=hg19
aaaaGATATTTTACTGCCTACTGAGTTTGAAAAGGAGTTCTAGGGAAGAAGAGAGTTAGTTAGCACATCAATGGGAGCAGGGCTCTTACCCCACgtggtgttacatatatattattttcatacatggtttctggctcataagttccttagcccttgctatagtcttttgtGTTCGGTCTTAAGggcaggactgtactcttccctcacctttctaattgtgcatcttaagaccttccccagagagggtcctgccctgtagttgtggggaaggaatgctgGCATCatgaagcttccataaaaacccgagaaacgagttcacagagcttctggatagctggacacatggaggttcctggagggtggagcgcccagggaggcatggaagctccacagcccttcccccataccttaccctatttcctctgtatcctttgtaatatcctttatgataaaccagcaaatgtgtgtaaatgtttccctaaggtctgtggccactccag
>gene=chr20_13712030-13713030; species=bosTau
--------------------------------------------------------------------------------------------------------------------------------------------------------------------------------------------------------------------------------------------------------------------------------------------------------------------------------------------------------------------------------------------------------------------------------------------------------------------------------------------------------------------
>gene=chr20_13712030-13713030; species=calJac
--AAGATATTTTACTGCCTACTTAGTTATAAGAGAAGTTCTAGGGAAGACAAGAGTTAGGTA-CACATCAATGGGAGCAGGGCTCTTACTGCAtgtggtgttatatgtctattgttttcatccatggggtctggcttgtaacttccacagcccttactgtagtcttt--tgttcggccccaagggcaggactgtactcttccctcacctttctgattgtgcgttttaacattttccttagaaagggtcctgtcctgtacctgtggggaaggaatgctgGCATCatgaagattccataaaaaccccaaaatcaagttcagaaagcttctggatagctggacacatggaggtt-ctgaaaggtggagcacccagggaggcatggaaactccataccccttcccccataccttactctatttcatctgtatccttggtaatattctttatgataaaccagcaaatatgt----atgtttccctgaggtctgtggccactccag
>gene=chr20_13712030-13713030; species=canFam
----GACATATTATTACCTACTTAGTTTTAAAAGAAGTTCTAAGGAAGAGGAGAGAC----AGCATATCAATGAGGACAGGGCTCTTACCC-------------------------------------------------------------------------------------------------------------------------------------------------------------------------------------------------------------------------------------------------------------------------------------------------------------------------------------------------------------------------------------------------------------------------
>gene=chr20_13712030-13713030; species=equCab
AAAAGATATTTTGCTGCCTACTTATT----------ATTTTAGGGACTAAGAGAGGT----AGCATATCAACGGGGACAGGGCTCTT-----------------------------------------------------------------------------------------------------------------------------------------------------------------------------------------------------------------------------------------------------------------------------------------------------------------------------------------------------------------------------------------------------------------------------
>gene=chr20_13712030-13713030; species=gorGor
aaaaaaTATTTTACTGCCTACTGAGTTTGAAAAGGAGTTCTAGGGAAGAAGAGAGTTAGTTAGCACATCAATGGGAGCAGGGCTCTTACCCCACgtggtgttacatgtatattattttcatacatggtttctggctcataagttccttagcccttgctatagtcttttgtgttcggtcttaagggcaggactgtactcttccctcacctttctaattgtgcatcttaagaccttccccagagagggtcctgccctgtagctgtggggaaggactgctgGCATCatgaagcttccataaaaacccaagaaatgagttcacagagcttctggatagccggatacatggaggttcctggagggtggagc-cccagggaggcatggaagctccacaccccttcccccataccttaccctacttcctctgtatcctttgtaatatcctttatgataaaccagcaaatgtgtgtaaatgtttccctaaggtctgtggccactccag
>gene=chr20_13712030-13713030; species=panTro
aaaaGATATTTTACTGCCTACTGAGTTTGAAAAGGAGTTCTAGGGAAGAAGAGAGTTAGTTAGCACATCAATGGGAGCAGGGCTCTTACCCCACgtggtgttacatgtatattattttcatacatggtttctggctcataagttccttagcccttgctatagtcttttgtgttcggtcttaagggcaggactgtactcttccctcacctttctaattgtgcatcttaagaccttccccagagagggtcctgccctgtagctgtggggaaggaatgctgGCATCatgaagcttccataaaaacccgagaaacgagttcacagagcttctggatagctggacacatggaggttcctggagggtggagcgcccagggaggcatggaagctccacaccccttcccccataccttaccctatttcctctgtatcctttgtaatatcctttatgataaaccagcaaatgtgtgtaaatgtttccctaaggtctgtggccactccag
>gene=chr20_13712030-13713030; species=papHam
AAAAGATATTTTGCAGCCTACTGAGTTTGAAAAGGAGTTCTAGGGAAGAAGAGAGTTCGTCAGCACATCAATGGGAGCAGGGCTCTTACCCCAtgtggtgttacatgtatattgttttcatacatgggttctggctcgtaagttccttagcccttgctatagtcctttgtGTTCAGTCTTAaaggcaggactgtactcttccctcccctttctgactgtgtatcttaagaccttccccagacagagtcctgccctgtacctgtggaaaaggaatgctggcatcacgaagcttccataaaaaaccaagaaacgagttcacagagcttctgggtagccagacacatggaggttcctggagggtggagtgcccacagaggcatggaagctccacacccctt-ccccataccttaccctatttcctctgtatcctttgtaatatcctttatgataaaccagcaaatgtgt----gtgtttccctgaggtctgtggccactccag
>gene=chr20_13712030-13713030; species=ponAbe
aaaaaaaaTTTTACTGCCTACTGAGTTTGAAAAGGAGTTCTAGGGAAGAAGAGAGTTAGTTAGCACATCAATGGAAGCAGGGCTCTTACCCCACAtggtgttacatgtatattattttcatacatggtttctggcttgtaagttccttagcccttgctacagtcttttgtGTTCGGTCTTAAGggcaggactgtactcttccctcacctttctgattgtgcgtcttaagaccttccccagagagggtcctgccctgtacttgtggggaaagaatgctgGCATCatgaagcttccataaaaacccgagaaacgagttcacagagcttctgaatagctggacacatggaaattcctggagggtggagcgcccagggaggcatggaagctccacaccccttcccccataccttaccctatttcctctgtatcctttgtaatatcctttatgataaaccagcaaatgtgtgtaaatgtttccctaaggtctgtggccactccaa
>gene=chr20_13712030-13713030; species=rheMac
AAAAGATATTTTGCAGCCTACTGAGTTTGAAAAGGAGTTCTAGGGAAGAAGAGAGTTAGTCAGCACATCAATGGGAGCAGGACTCTTACCCCAtgtggtgttacatgtatattgttttcacacatgggttctggctcataagttccttagcccttgctatagtcctttgtgtttggtcttaagggcaggactgtacccttccctcacctttctgactgtgtgtcttaagactttccccagacagagtcctgccctgtacctgtggaaaaggaatgctggcatcacgaagcttccataaaaaaccaagaaatgagttcacagagcttctgggtagccggacacatggaggttcctggagggtggagtgcccacagaggcatggaagctccacacccctt-ccccataccttaccctatttcctctgtatcctttgtaatatcctttatgataaaccagcaaatgtgt----atgtttccctgaggtctgtggccactccag
>gene=chr20_14758030-14759030; species=hg19
CTGACAGCTAGTGTAAGGAATGTGTGAGTTTCCACGCTGACATCCTCCCATACCAACAGCAGTTTCAACTTATCAGGTGGCCTTCAATTTTAGCAATGAGGAGAAAAATGGGTAATAAATATGAGATCTTGTGTTAATTCAAACCATTCACAAATCTCTTTATTTTAGGGAAAGTCACGCTAAAACCACAAACCAGCAGGAAGAAGTAAAACTTTCAATAATGGGTTGAGCATCGactgagcttgaggcctgacacgctgcattcccattttatcctcaagccaggccagttgtgtgttttcaccaacatgtttcccacagattggtcccagagatgctaagtcacttgtcccaagttccaaaagtttgtgaatgacagagccattttcaaattgaggttgagctgattccTCACTGCTTCATGTTGCGAGAGAGAAGTAATAGGGAAGTAGTATGATTTGGCAGTAAACAGCAGGCAAACTATAAAACATTATCTGATG
>gene=chr20_14758030-14759030; species=bosTau
CTGACAGCTCGCGTAAGGAATGTGTGAGTTTTCACGCTGGCGTCCTCCTGTACCAAGAGCAGGTTCCACTTATCAGGTGGCTTCCAGTTTTACCAATGAAGAGAAAAATGGGTTTGAAATATGATATCTTGTGTTAATTCAAACCATTCATAAGCCTCTGTATTTTGGGGAAAGTCATGCTAAAACCTCAAGCTCACAATAACAAGGA-AAGTTTTCAAAAATGTTTGAGTATCTACTGATCTTGAGGTCTTACACACTCCTTTC-CACGttatcctcccactcagctagttatgtattttcaccatcccttttcccacagatctgtcccagagatgataagtgacttgt-ccaagttcccaaagtttaccaataacacagccaTTTTGCAATC-----TCATCAGATGCTCTACTGCCTCATATTGTCAGAGGGACATAAAAGGGAAATAGTACATTTTGGCAGTAAATAGCAGGCAAACAGTGAAAAA--TTCTGATA
>gene=chr20_14758030-14759030; species=calJac
CTGACAGCTAGTGTAAGGAATGTGTGAGTTTTCACGCTGACATCCTCCCGTACCAAGGGCAGTTTCAACTTATCAGGTAGCGTCCAATTTTAGCAATGAGGAGGAAAATGGGTAATAAAAATGAGATCTTGTGTTAATTCAAACCATTCACAGATCTCTTTATTTTAGGGAAAGTCATGCTAAAACCACAAACCAGCAGGAAGAAGTAAAACTTTCAATAATGGATTGAGCATCGactgagcttgaggtctgacacgctgctttcccattttatcctcaaatcctgccagttgtgggttttcactaacatggttcccacagattggtcccagagatgctaagtcaactgt-ccaagtttccaaagtttgtgaatgacagagccattttcaaattgaggtttctctgattcTTTACTGCTTCGTGTTGCCAGAGAGACGTAAAAGGTAAGCACTATGTTTTGGCAGTAAACAGCAGACATACTATAAAAAATTATCTGACG
>gene=chr20_14758030-14759030; species=canFam
CTGACAGCAAGCATAAGGAATGTGTGAGTTTTCATGGTGACATCCCCCCAAACCAGCAGCAGTTTCAACTTATCAGGTGGCCTCAAATTTTAGCAATGAGGAG-AAAAATGGTTATAAATATGATATCTTGTGTTAATTCAGACCATTCACAAACCTCTGTATTTTGGGAAAGTTTACCCTAAAACCACAAGCCAGCAGGAACAAGTAAAAATTTCAGTAATGGATTGAGCATTTACTGTACTTGAGGT--------ATCttttcccactttatcctctaaccctggcagttgtgtattttcaccgtcctttcccctacagatcagtcccagagatgttaagtaacttgt-ccaagttcccaaagtttgcaaatgacagagccattttcaagtccaggtttatctgattcTTTACTGCCTCATGTTGTCATAGAAACATGAAAGAGAAGTAATATATTTTGGCAGTAAAGAGCAGAAAAACTATTAAAAA---TCTGATA
>gene=chr20_14758030-14759030; species=equCab
CTGACAGCTAGTGTAAGGAATGTGTGAATTTTCACGCTGACATCCTCCCATACCAAGAGCAGTTTCGACTTGTCAGGTGGCCTCCAATTTTAGCAATGAGCAGAAAAATGGGTTATAAATATGATATCTTGTGTTAATTCAAACCATTCACCAGCCTCTGCGTTTTGGGAAAAGTCATGCTAAAACTGCAAGCCAGCAGGGACGAGAAGAAATTTCAGTAATGGGTTGAGCATCTactgagcttgaggttttacacactcctttctcacttgatcctcaagccctgctggttatgcattttcaccatctttttccc-acagatcagtcccagagatgctaagcaccttgt-ccaagttcccaaagtttgcaaagtacacagccgttttcaaatccaggtttaactgattcTTTACTGCCTAATGTTGCCAGAGAGACATAAAAGGGAAGTAGTACATTATGGAAGTAAACAGCAGGAAAACTA-AAAAAATTCTTTGATA
>gene=chr20_14758030-14759030; species=gorGor
CTGACAGCTAGTGTAAGGAATGTGTGAGTTTTCACGCTGACATCCTCCCATACCAACAGCAGTTTCAACTTATCAGGTGGCCTTCAATTTTAGCAATGAGGAGAAAAATGGGTAATAAATATGAGATCTTGTGTTAATTCAAACCATTCACAAATCTCTTTATTTTAGGGAAAGTCATGCTAAAACCACAAACCAGCAGGAAGAAGTAAAACTTTCAATAATGGATTGAGCATCGACTGAGCTTGAGGTCTGACA-GCtgcattcccattttatcctcaagccctgccagttgtgtgttttcgccaacatgtttcccacagattggtcccagagatgctaagtcacttgtcccaagttcccaaagtttgtgaatgacagagccattttcaaattgaggttgagctgattcTTCACTGCTTCATGTTGCGAGAGAGACATAATAGGGAAGTAGTATGATTTGGCAGTAAACAGCAAGCAAACTATAAAACATTATCTGATG
>gene=chr20_14758030-14759030; species=panTro
CTGACAGCTAGTGTAAGGAATGTGTGAGTTTTCACGCTGACATCCTCCCATACCAACAGCAGTTTCAACTTATCAGGTGGCCTTCAATTTTAGCAATGAGGAGAAAAATGGGTAATAAATATGAGATCTTGTGTTAATTCAAACCATTCACAAATCTCTTTATTTTAGGGAAAGTCATGCTAAAACCACAAACCAGCAGGAAGAAGTAAAACTTTCAATAATGGATTGAGCATCGACTGAGCTTGAGGTCTGACACGCtgcattcccattttatcctcaagccctgccagttgtgtgttttcgccaacatgtttcccacagattggtcccagagatgctaagtcacttgtcccaagttcccaaagtttgtgaatgacagagccattttcaaattgaggttgagctgatt-cTTACTGCTTCATGTTGCGAGAGAGACGTAATAGGGAAGTAGTATGATTTGGCAGTAGACAGCAGGCAAACTATAAAACATTATCTGATG
>gene=chr20_14758030-14759030; species=papHam
CTGACAGCTAGTGTAAGGAATGTGTGAGTTTTCCTGCTGACATCCTCCCATACCAATGACAGTTTCAACTTATCAGGTGGCCTCCAATCTTAGCAATGAGGAGAAAAATGGGTAATAAATATGAGATCTTGTGTTAATTCAAACCATTCACAAATCTCTTTATTTTAGGGAAAGTCATGCTAAAACCACAAACCAGCAGGAAGAAGTAAAACTTTCAATAATGGATTGAGCATCGACTGAGCTTGAGGTCTGACACGCtgcattcccattttatcctcagaccctgccagttgtgtattttcgctaacatgtatcccacagattggtcccagagatgctaagtcacttgt-ccaagttcccaaagtttgtaaataacagagccattttcaaattgaggttgatctgattcttcaatgcttcatgttGTGAGAGAGACATAAAAGGGAAGTAGTATGTTTTGGCAGTAAACAGCAGGCAAACTAAAAAATATTATCTGATG
>gene=chr20_14758030-14759030; species=ponAbe
CTGACAGCTAGTGTAAGGAATGTGTGAGTTTTCACACTGACATCCTCCCATGCCAGCAGCAGTTTCAACTTATCAGGTGGCCTTCAATTTTAGCAATGAGGAGAAAAATGGGTACTAAATATGAGATCTTGTGTTAATTCAAACCATTCGCAAACCTCTTTATTTTAGGGAAAGTCATGCTAAAACCACAAACCAGCAGGAAGAAGTAAAACTTTCAATAATGGATTGAGCATCGACTGAGCTTGAGGTCTGACACGCtgcattcccattttatcctcaagccctgccagttgtgtgttttcgccaacgtgtttcccacagattggtcccagagatgctgagtcacttgt-ccaagtttccaaagtttgtgaatgacagagccattttcaaattgaggttgagctgattcTTCACTGCTTCATGTTGCGAGAGAGACATAATAGGGAAGTAGTATGATTTGGCAGTAAACAGCAGGCAAACTATAAAACATTATCTGAAG
>gene=chr20_14758030-14759030; species=rheMac
CTGACAGCTAGTGTAAGGAATGTGTGAGTTTTCCTGCTGACATCCTCCCATACCAATGACAGTTTCAACTAATCAGGTGGCCTCCAATCTTAGCAATGAGGAGAAAAATGGGTAATAAATATGAGATCTTGTGTTAATTCAAACCATTCACAAATCTCTTTATTTTAGGGAAAGTCATGCTAAAACCACAAACCAGCAGGAAGAAGTAAAACTTTCAATAATGGATTGAGCATCGACTGAGCTTGAGGTCTGACACGCtgcattcccattttatcctcagaccctgccagttgtgtattttcgctaacatgtatcccacagattggtcccagagatactaagtcacttgt-ccaagttcccaaagtttgtgaataacagagccattttcaaattgaggttgatctgattcttcaatgcttcatgttGTGAGAGAGACATAAAAGGGAAGTAGTATGTTTTGGCAGTAAACAGCAGGCAAACTAAAAAATATTATCTGATG
>gene=chr20_19231030-19232030; species=hg19
TAATCCTTTTGAGATTCTTTGCCATTAAATATATTAAGTAGTTTTGGAAAATAATGTGTTTGCTTAAGAAATCCAAAACACTTTTTATAAGGGAGCTCCCTGGCTCCCAGTGGTGAAGGGAACCAaacgtttatggatctgggagtgtgccagggactttcacatatcatcatccacaatcctcataatggccttataggatggaaattgttatcttcattttcacagttgaggaaactgaggcctagacaagtaaattaagatgcccaagatcttacttctgtttgatgttagagctgaattttgacgttttagtttgtcccattccaaaatcattatacttttccaTATATAAATgattgcaaatgtctgacatgccagccaccactcttccattctggtaccattacagacatcactaattgataacCTATGTATTCAACCTGACTTTTGTCATGCAGCTGCCCATGAACGCTGCTCAGAATGGAAAACCCAGCTCA
>gene=chr20_19231030-19232030; species=bosTau
TAATCCTTTCGAGATTTTTCACCATTAACTATATTAAGTAGTTTTGGCAAATAACATATTTGCTTAAGAAATCCAAAACACGTTTTATTAAATAGCTCTCTGGCTCCCAGTGGTGAAGGAAACCAaatgcttattgagctagaagtgtgccaggagattttacatatcatcacgtgcaatccctgttagagttttctagaatagtacccattatctgcacttacacagttgagggacctgagacctggatagaaagattaagatgcctgcaa---------tcttcagtgttagagttgaattttgagttttgagtttgtctgattccagagtcTT------------TATAGAAATgattgtaaatgcctggtgtactggccaccatcctctcctcctggtcccatttctgacatcactaattgaGAATCGATTTATTCTCCCTGCCTTCTGCTATACTGCTGCCCGTGAATTGTGCTCAGAACTGAAAACCCATCTCT
>gene=chr20_19231030-19232030; species=calJac
TAATCCTTTTGAGATTCTTTGCCATTAACTATATTAAGT-GTTTTGGCAAAAAATGTATTTGCTTAAGAAATCCAAAACACTTTTTATAAGGGAGCTCCCTGGCTCCCTGTGGTGAAGGGAACCAAACGTTTATGGAGCTGGGAGGgtgccaggggctttcacatgccgtcattcgcaatcctcata---ggattataggatggaaattgttagctgcatttttacagttgaggaaactgaggcctagacaggtaaattaagatgcccaagatcttacctctgtttgatgttagagctgaattttgactttttagtttgtccaa-tccaaaatccttatactttttcATACATAAATgattgtaaatgcctggcataccggccaccactcttctatcctggtacccttgcagacatcactaattgatgacCGATGTATTCACCTTGCC-TTTGTCATGCTGCTGCCCATGACTGCTGCTCAGAATGGAAAACCCCGCTCA
>gene=chr20_19231030-19232030; species=canFam
AAATCTTTTTGAGATTCTTTGCCATTAAATGCATTGAATAGTTTTGGCAAATAATATATTT-CTTAAGAAATCCAAAGAGGGttttataaaaCAGCTCTCTGGCT-CTAGTGGTGATGGGaaccaaacacttactgagctcacagtgtgccaggaacttttccatatcatcattcctaatcctcataatagccttataggatgggaaccattatctgcatttatgcagttgagggacctgaggcctcagcaggaaaattaagatgcccaagacttaacatctgttaagtgttagggttgaattttgagttttgagtttttctgattccagggtGCTTATCACTTTCTGTATAGAAATGGTTGTAAATGCCTGGCATATTGACCACCACTGACCTAGCCAGATCCCATTACAGACATTACCAATTGATAACCTATTTATTCTCTCTGCCTTATTCTCTCCTGCTGCCCATGAATGATACTGAGAATGGAAAATTCTTCTTA
>gene=chr20_19231030-19232030; species=equCab
TAATCCTTTTGAGATTCTTTGCCATTAAATACATTAAGTAGTTTTGGCAAATAATGTATTTGCTTAAGAAATCCAAAACAGTTTTTATAAAACAGCTCTCTGGCTCCCAGTGGTGAAGGAAACCAAATGCTTATGGAGGTAGGAGTGTGCCAGGAACTTTGACGGAACA-------Cagtcctcataatagccttctgggataggaaccattatctgcgtttgtacagttgaggaacctgaggtctagccaggcaaattaaaatgcctaaga---------tcttaagtgtta-agttgaattttgagttttgagtttatctgattccacagtccttatgcttttccaTATAGAAATgatcataaatgtctggcatactggccaccactttctaatcctggtcccattacagacatcactaattgataacCTATTTATTTTTCCTGCCTTATTCCATGCTGCTGCCCATGAATGGTGCTCAGAGAGGAAACTCCATCTCA
>gene=chr20_19231030-19232030; species=gorGor
TAATCCTTTTGAGATTCTTTGCCATTAAATATATTAAGTAGTTTTGGCAAATAATGTGTTTGCTTAAGAAATCCAAAACACTTTTTATAAGGGAGCTCCCTGGCTCCCAGTGGTTAAGGGAACCAaacgtttatggatctgggagtgtgccagggactttcacatatcatcatccgcaatcctcataatggccttataggatggaaattgttatcttcattttcacagttgaggaaactgaggcctagacaagtaaattaagatgcccaagatcttacttctgtttgatgttagagctgaattctgactttttagtttgtccgattccaaaatcattatacttttccaTATATAAATgattgcaaatgcctgacatgccagccaccactcttccattctggtaccattacagacatcactaattgataacCTATGTATTCAACCTGCCTTTTGTCATGCAGCTGCCCATGAACGCTGCTCAGAATGGAAAACCCAGCTCA
>gene=chr20_19231030-19232030; species=panTro
TAATCCTTTTGAGATTCTTTGCCATTAAATATATTAAGTAGTTTTGGCAAATAATGTGTTTGCTTAAGAAATCCAAAACACTTTTTATAAGGGAGCTCCCTGGCTCCCAGTGGTGAAGGGAACCAaacgtttatggatctgggagtgtgccggggactttcacatatcatcatccacaatcctcataatggccttataggatggaaattgttatcttcattttcacagttgaggaaactgaggcctagacaagtaaattaagatgcccaagatcttacttctgtttgatgttagagctgaattttgactttttagtttgtccgattccaaaatcattatacttttccaTATATAAATGATTGCAAATGTCTGACATGCCAGCCACCACTCTTCCATTCTGGTACCATTACAGACATCACTAATTGATAACCTATGTATTCAACCTGACTTTTATCATGCAGCTGCCCATGAACGCTGCTCAGAATGGAAAACCCAGCTCA
>gene=chr20_19231030-19232030; species=papHam
TAATCCTTTTGAGATTCTTTGCCATTAAATGTATTAAGTAGTTTTGGCAAATAATGTGTTTGCTTAAGAAATCCAAAACACTTTTTATAAGGCAGCTCCCTGGCTCCCACTGGTGAAGGGAACCAAAGGTTTATGGATCTggcagtgtgccagggactttcacat---atcatctgcagtcctcataatggccttataggatggaaattgttatctgcattttcacag-cgaggaaactggggcctagacaggtaaattaagatgcccaaggtcttacttctgtttgatgttagagctgaattttgactttttagtttgtctgattccaaaatcGTTTTACTTTTCCGTATATAagtgattgaaaatgcctgacatgccgatcaccactcttctatcctggtaccgttacagacatcactaattgataacCTAAGTATTCACCCTGCCTTTTGTCATGCTGCTGCCCATGAACGCTGCTCAGAATGGAAAACCCAGCTCA
>gene=chr20_19231030-19232030; species=ponAbe
TAATCCTTTTGAGATTCTTTGCCATTAAATATATTAAGTAGTTTTGGCAAATAATGTGTTTGCTTAAGAAATCCAAAACACTTTTTATAAGGGAGCTCCCTGGCTCCCAGTGGTGAAGGGAACCAAACGTTTATAGATCTgggagtgtgccagggactttcacatatcatcatccgcaatcctcataatggccttataggatggaaattgttatctgcattttcacagttgaggaaactgaggcctagacaggtaaattaagatgcccaagatcttacttctgtttgatgttagagctgaattttgactttttagtttgtccgattccaaaatcattatacttttccaTATATAAATGATTGCAAATGCCTGACATGCCAGCCACCACTCTTCCATTCTGGTACCATTACAGACATCACTAATTGATAACCTATGTATTCAACCTCCCTTTTGTCATGCAGCTGCCCGTGAACGCTGCTCAGAATGGAAAACCCAGCTCA
>gene=chr20_19231030-19232030; species=rheMac
TAATCCTTTTGAGATTCTTTGCCATTAAATGTATTAAGTAGTTTTGGCAAATAATGTGTTTGCTTAAGAAATCCAAAACACTTTTTATAAGGCAGCTCCCTGGCTCCCACTGGTGAAGGGAactaaacgtttatggatctggcagtgtgccagggactttcacat---atcatctgcagtcctcataatggccttataggatggaaattgttatctgcattttcacag-caaggaaactgaggcctagacaggtaaattaagatgcccaaggtcttacttctgtttgatgttagagctgaattttgactttttagtttgtctgattccaaaatcGTTTTACTTTTCCGTATATAAGTGATTGAAAATGCCTGACATGCTGATCACCACTCTTCTATCCTGGTACCGTTACAGACATCACTAATTGATAACCTAAGTATTCACCCTGCCTTTTGTCATGCTGCTGCCCATGAACGCTGCTCAGAATGGAAAACCCAGCTCA
>gene=chr20_19483030-19484030; species=hg19
aaaaaatagctgggcatgttgatgcacacctgttgggaggctaaggtgggaggattgcttaagcccaggagttggaggctgcagtgagccatgatagtgttactgcgctccagccctggcaacagagtgagaccttgtctcagaaaaaaaaaaaaaaaaaaTACTAGATACACATCAAGTAGATTCTAAATTCTCTTGCTTTGATCTTGCTTGCTCCAAACTCTGACAGGTCTTCTGCCATCTACAAGGCAGCACAGTGCCCTTCCTAAGATACCTCTCATGTCATCAGTTTCTGTTCTTAATCTGTAACCCAAAATCCTAGCTGGACACCAAAGCACATTGTTGAAGCAAAAGGCACTTAGTATGTTTCATTCAGAGCTATAGTGTGCCATCACCAGAGCCCTGTGACAGTTCAAGGAAATGGAGAAAAGTGAACAAATGAATTACATTTTTGGTTTGAATTAATTATGCTCTTTTCTTAATTTCTGTTCATATTCAGA
>gene=chr20_19483030-19484030; species=bosTau
-----------------------------------------------------------------------------------------------------------------------------------------------------------------tgtTAAACATACCTCAAGTAGGTTCTAGATGC-CTTGTTTTGATCT-ATCTGCTCCAAACTGTGACCAGTGCTTTGCTAAATACAAGACAGCATTGTGGCTTTCTTAAGATATCTTTCTTGTCATCGATTTGTATT-----------------------------------------------------------------------------------------------------------------------------------------------------------------------------------------------------------
>gene=chr20_19483030-19484030; species=calJac
-------------------------------gttgggaggctaaggtgggaggattgcttaagccaaggagttggaggctgcagtgaggcatgatagtgccactgtactccagccttggcagcagattgagacactgtctcag-------------------ACTAGATACACATCAAGTAGATTCTAAATTCTCTTGTTTTGATCTTACTTGCTCCAAATTGTGACGAGTCTTCTGCTGTCTACGAGGCAACACAGTGCCCTTCCTAAGATGCCTCTCATGTCATCGGTTCCCGCTC-TGCTCTAGAACCCAAAATCCTAACTGGATACCAAGACACGTTGTTGAAGGAAAAGGTATTTAG-ATGTTTCATTCAGAGCTACAATGTGCCATCACCAGAGCCCTGTGACAGTTCAAGGAAATGGAGAAAAGTGAACAGAAGAATTAC-TTTTTGGTTTGGATTAACTATGCTCTTTTCTTAATTTCTATTCATATTCAGA
>gene=chr20_19483030-19484030; species=canFam
------------------------------------------------------------------------------------------------------------------------------------------------------------------ACTAGACACATATCAAGTAGATTCTAAATTC-TTTGCTTTAATCTTATTGGCTCCAAACTGTAACTAGTGCTCTGCTAACTAAAAGACAGCACAGTGACCTTTTTGAGAGATCTCTCCT-------GTTCCTACCCTTGGTCTATACCCTTAAAGCCTATTTGGAGAACAAAGCCAGTTGTGAAAGCAGAAGGCAGTCAGTCAGTTTCATTCAAAGCCATAAa---------------------gaagaagaaagaagaagaagaaaaaTTGATATAGGAATCA-CTTTTAGTCTCAAATTAATTACACT-TTTTCTTAATTTTCATTC---------
>gene=chr20_19483030-19484030; species=equCab
-----------------------------------------------------------------------------------------------------------------------------------------------------------aaaaattaCTAGACACACATCAAGTAGATTCTAACTCC-CTTGTGTTGATCTTGCCTCCTTTAAATTGTGACCAGTGCTCTGCTAATTACAAGACAGCATAATGACCTTCTTAAGATATCTTCCTTGTCGTCGGTTCCTACTGTTGGTCTATACCCTTAAAGCCTATTTGGAGAACAAAGTACATCGTGGAAGCAAAAGGCATTTAGTCTGCTTTACTGAAAGCTATAATGTGCCATCACTAGAGCCCAATGATGGGCCAAGAAAATGGAGAAAAATTGATAGAGCAATTG-TTTTTTGTTTTGGATTCAGTACACTCTTCTCTTAACTTTCATTCATATTCAGT
>gene=chr20_19483030-19484030; species=gorGor
------------------------------------------------------------------------------------------------------------------------------------------------------------------ACTAGATACACATCAAGTAGATTCTAAATTCTCTTGCTTTGATCTTGCTTGCTCCAAACTCTGACAGGTCTTCTGCCATCTACAAGGCAGCACAGTGCCCTTCCTAAGATACCTCTCGTGTCATCAGTTTCTGTTCTTAATCTGTAACCCAAAATCCTAGCTGGACACCAAAGCACATTGTTGAAGCAAAAGGCACTTAGTATGTTTCATTCAGAGCTATAATGTGCCATCACCAGAGCCCTGTGACAGTTCAAGGAAATCGAGAAAAGTGAACAAATGAATTACATTTTTGGTTTGAATTAATTATGCTCTTTTCTTAATTTCTGTTCATATTCAGA
>gene=chr20_19483030-19484030; species=panTro
aaaaaatagctgggcatgttgatgcacacctgttgggaggctaaggtgggaggattgcttaagcccaggagttggaggctgcagtgagccatgatagtgttactgcgctccagccctggcaacagagtgagaccttgtctcag---aaaaaaaaaaaaaaaTACTAGATACACATCAAGTAGATTCTAAATTCTCTTGCTTTGATCTTGCTTGCTCCAAACTCTGACAGGTCTTCTGCCATCTACAAGGCAGCACAGTGCCCTTCCTAAGATACCTCTCATGTCATCAGTTTCTGTTCTTAATCTGTAACCCAAAATCCTAGCTGGACACCAAAGCACATTGTTGAAGCAAAAGGCACTTAGTATGTTTCATTCAGAGCTATAATGTGCCATCACCAGAGCCCTGTGACAGTTCAAGGAAATGGAGAAAAGTGAACAAATGAATTACATTTTTGGTTTGAATTAATTATGCTCTTTTCTTAATTTCTGTTCATATTCAGA
>gene=chr20_19483030-19484030; species=papHam
gaaaaatagctgggcatgttaatgcatacctgttgggaggctaaggtgggaggattgcttaagcccaggagttggaggctgcagtgagccatgatagagctgctgctctccagccttggcaacagagtgataccctgtctcag----aaaaaagaaaaaaaTACTAGATACACATCAAGTAGATTCTAAATTCTCTTGCTTTGATCTTGCTTGCTCTAAACTCTGACGGATCTTCTGCTATCTACAAGGCAGCACAGTGCCCTTCCTAAGATACCTCTCATGTCATCAGTTCCTGTTCTTGATCTGTAACCCAAAATCCTAGCTGGACACCAAAGCGCATTGTTGAAGCAAAAGGCACTTAGTATGTTTCATTCAGAGCTATAATGTGCCATCACCAGAGCCCTGTGACAGTTCAAGGAAATGGAGAAAAGTGAACAACTGAATTACTTTTTTGGTTCGAATTAATTATGCTCTTTTCTTAATTTCTGTTCATATTCAGA
>gene=chr20_19483030-19484030; species=ponAbe
aaaaaatacctgggcatgttgatgcacacctgttgggaggctaaggtgggaggattgcttaagcccaggagttggaggctgcagtgagccatgatagtgctactgcgctccagccctggcaacagagtgggaccttgtctcag------aaaaaaaaaaaaTACTGGATACACATCAAGTAGATTCTAAATTCTCTTGCTTTGATCTTGCTTGCTCCAAACTCTGACACGTCTTCTGCCATCTACAAGGCAGCACAGTGCCCTTCCTAAGATACCTCTCATGTCATCAGTTCCTGTTCTTAATCTGTAACCCAAAATCCTAGCTGAACACCAAAGCACATTGTTGAAGCAAAAGGCACTTAGTATGTTTCATTCAGAGCTATAATGTGCCATCACCAGAGCCCTGTGACAGTTCAAGGAAATGGAGAAAAGTGAACAAATGAATTACTTTTTTGGTTTGAATTAATTATGCTCTTTTCTTAATTTCTGTTTGTATTCAGA
>gene=chr20_19483030-19484030; species=rheMac
gaaaaatagctgggcatgttaatgcatacctgttgggaggctaaggtgggaggattgcttaagcccaggagttggaggctgcagtgagccatgatagagctgctgctctccagccttggcaacagagtgataccctgtctcag----aaaaaagaaaaaaaTACTAGATACACATCAAGTAGATTCTAAATTCTCTTGCTTTGATCTTGCTTGCTCTAAACTCTGACGGGTCTTCTGCTATCTACAAGGCAGCACAGTGCCCTTCCTAAGATACCTCTCATGTCATCAGTTCCTGTTCTTGATCTGTAACCCAAAATCCTAGCTGGACACCAAAGCGCATTGTTGAAGCAAAAGGCACTTAGTATGTTTCATTCAGAGCTATAATGTGCCATCACCAGAGCCCTGTGACAGTTCAAGGAAATGGAGAAAAGTGAACAACTGAATTACTTTTTTGGTTTGAATTAATTATGCTCTTTTCTTAATTTCTGTTCATATTCAGA
>gene=chr10_560278-561278; species=hg19
TTTATGCCTAGGAGTCTCAATATCAGAATGTCGGATTCCTGTGCTTGGAGGATTTATTCCCACTGTGGAAGTGAAGGGGGTAAAATTCTAGGTGCCTGCAATAACCTCATTTCTGTAGCTAAGCAACTTCAGTAGTAGCAAAAAACAAGCTTTTTTTAACTTCTTTTATACAAGCTAAAAACAATTTTTACGTCCACGTTCTCATCAGCTCCCACCTGGTGAGCAGGCAGATAGTAATTTTCAGAAAAACAAATTGTTCCATAATTTTAACACTTAGTGTTATCACTATTAAGAATTATAAACGTTAATTACATAACTATCCAAAATGCCTCAGGGAAAAAAATGTCATCCAATTGGTTCTTTAAAGTGTTACAAATGCAGCTGAGTTTTAATAGTAACTTGTCCATAATTGTCAAAAGAATCTTTAAAAATCTTAATACTGAAAGAATAACCATAAATGGATATAAAATACAAAGCAGAAGAGTTAACATTTGAGGTAG
>gene=chr10_560278-561278; species=bosTau
CTAATAATCAGGAATCTGAGTATTGGAATTGTAGGAGACTATGCTTG-AGTATT----------GTGGAAGTGAA--AGATAAGATTTTAAGTGCCTACAATGACCTCATTTCTGTAGCTAAGCAACCACCGTAGTGGCAAAAGGCTGGGTTTTTAACACTTCTTCTATACAAAATGAATGCAATTTTCATGTCCACATTTTCAACATTTCTCACCTGGCAAGTATGCAAATACCAATTTCCAAAGAAATAAGCTGTCCTACAATTTTAACATTTAGCATTATtgttaccgaaaa--ATTAGCATTAATTATGTAACTATGCAAAATGCCTCAGGAAAAGTAATGTAAAACAATGAAATCTTGAAAATGTTATAAATGCAACTGAGTTTTAATAGTAATCTGTCTAAAATTGTCACAGAAA-TTTTTAAAATTTTGATACTGA---AATAACCCTTTTTGCATTTCGTATCCAT----TTACGGTTGACACTTGGAGTAA
>gene=chr10_560278-561278; species=calJac
CTGATGCCTAAGAGTCTAATTATCAGAATGTTGGATTCCTGTGCTTGGAGAATTTCTTCCCCTTGTTGAAGTGAAAGAGGTAAAATTCTAGGTGCCTGCAATAACCTCATTTCTGTAGCTAAGCAACTTCAGTAGTAGCA-AAAACGGGCTTTTTTAAACTTCTTCTATACAAGCTAAATACAATTTTTACATCCACCTTCTCATCAGCTCCCACCTGGTGAGCAGGCAAAGAGCAGTTCTCAAAGAAACAAATTGTTCCATAATTTTA----------------------------ATAAACACTAATTATACAACTATCCACAGTGCCTCAGGGAAAAAAATGTCATCCAATTAGTTCTTTAAAGTGTTACAAATGCATTTGAGTTTTAAGAGTAATTTGTCCATAATTATCACAAGAATCTTTAAAAATCTTAATACTGA---AATAATCATAAATGGATATAAAATGTAAAGCAGAAGAGTTAACATTTAGGGTAG
>gene=chr10_560278-561278; species=canFam
--------------------------------------------------------------------------------------------------------------------------------------------------------------------------------------------------------------------------------------------------------------------------------------------------------------------------------------------------------------------------------------------------------------------------------------------------------------------------------------------------------------------
>gene=chr10_560278-561278; species=equCab
CTGATCTTCAGGAGTCTAAATGTCGAAACTGTAGACGCCTGTGCTTGGAGTATTTCTTCTGATTGTGGAAGTGAAAGAGACAAGAGTCT-AGTACCCGTGATGACCTCATTTCTGTAGCTAAGCAACCACAG-GGTGGCAAAAAGTGGGTTTTTTAACACTTCTTCTGTACGAAATGAATGCAATTTTCATGTCCACATTTCCAACAGCTCCCACCTGGTGAATACACAAATACTAATTTCCAAAGAAACGAACTGTTCCATAATTTTAACATTTAGCAGTATCACTGTTAAAAATTATAAAGATTAATTATGTAACTATGCAAAATGCCCCAGGAAAAGTAATGTAATCCAATTAGTTCTTTAAAGTGTTATAAATGCAGTTGAGTTTTAAGAGTAATTTTTCTAAAATTATCACAAAAACCTTTAAAAATTTTGATACTGA---GATAATCATAAGTGAATATAAAAGACAAAACAGAAGGGTTAACACTTGGGGTAA
>gene=chr10_560278-561278; species=gorGor
TTCATGCCTAGGAGTCTCAATATCAGAATGTTGGATTCCTGTGCTTGGAGAATTTCTTCCCATTGTGGAAGTGAAGGGGATAAAATTCCAGGTGCCTGTAATAACCTCATTTCTGTAGCTAAGCAACTTCAGTAG-AACAAAAAACAAGCTTTTTTTAACTTCTTTTATACAAGCTAAATACAATTTTTACGTCCACGTTCTCATCAGGTCCCACCTGGTGAGCAGGCAAATAGTAATTTTCAAAAAAACAAATTGTTCCATAATTTTAACACTTAGCATTATCACTATTAAGAATTATAAACGTTAATTATATAACTATACAAAATACCTCAGGGAAAAAAATGTCATCCAATTAGTTCTTTGAAGTGTTACAAATGCAGCTGAGTTTTAATAGTAATTTGTCCATAATTATCAAAAGAATCTTTAAAAATCTTAATACTGAAAGAATAACCATAAATGGATATAAAATACAAAGCAGAAGAGTTAACATTTGGGGTTT
>gene=chr10_560278-561278; species=panTro
TTGATGCCTAGGAGTCTCAATATCAGAATATCGGATTCCTGTGCTTGGAGAATTTCTTCCCATTGTGGAAGTGAAGGGGGTAAAATTCTAGGTGCCTGCAATAACCTCATTTTTGTAGCTAAGCAACTTCAGTAGTAGCAAAAAACAAGCTTTTTTTAACTTCTTTTATACAAGCTAAAAACAATTTTTACGTCCACGTTCTCATCAGCTCCCACCTGGTGAGCAGGCAAATAGTAATTTTCAGAAAAACAAATTGTTCCATAATTTTAACACTTAGCATTATCACTATTAAGAATTATAAACGTTAATTACATAACTATCCAAAATGCCTCAGGGAAAAAAATGTCATCCAATTGGTTCTTTAAAGTGTTACAAATGCAGCTGAGTTTTAATAGTAACTTGTCCATAATTGT-AAAAGAATCTTTAAAAATCTTAATACTGAAAGAATAACCATAAATGGATATAAAATACAAAGCAGAAGAGTTAACATTTGAGGTAG
>gene=chr10_560278-561278; species=papHam
TTGCTGCCTAGGAGTCTCAATATCAGAAAGTCAGATTCCTGTGCTTGGAGAACTTCTTCCCATTGTACAAGTGAAGGAGATAAAATTCTAGGTGCCTGCAATAACCTCATTTCCACAACGAAGCAACTTCAGTAGTAGCACAAAACAAGCTTTTTTTAACTTCTTTTATACAAGCTAAACACAATTTTTACATCCACGTTCTCATCAGCTCCCACCTGGTGAGCAGGCAAATTGTAAATTTCAAAGAAACAAATTGTTGCATAATTTTAACACTTACCATTATCACTATTAAG-----------TTAATTATGTAACAATCCAAAATGCCTCTGGGAAAAAGATGTCATCCAATTAGTTCTTTGAAGTGTTACAAATGCAGCTGAGTTTTAATAGTAATTTGTCCATAATTATCAAAATAATCTTTAAAAATCTTAGTACTGA---AATAACTATAAATGGATATAATACACAAAGCAGAAGAGTTAACATTTGGGGTAG
>gene=chr10_560278-561278; species=ponAbe
TTGATGCCTAGAAGTCTCAACATCAGAATGTCGGATTTCTGTGCTTGGAGAATTTCTTCCCATTGTGGAAGTGAAGGGGATAAAATTCTAGGTGCCTGCAATAACCTCATTTTCGTAGCTA---AACTTCAGTAGTAGCAAAAAACAAGCTTTTTTTAACTTCTTTTATACAAGCTAAATACAATTTTTACATCCACGTTCTCATCAGCTCCCACCTGGTAAGCAGGCAAATAGTAATTTTCAAAGAAACAAATTGTTCCATAATTTTAACACTTAGCATTATCACTATTAAG----ATAAACATTAATTACGTAACTATCCAAAATGCCTCAGGGAAAAAAATGTCATCCAATTAGTTCTTTAAAGTGTTACAAATGCAGCTGAGTTTTAATAGTAATTCGTCCATAATTATCAAAAGAATCTTTAAAAATCTTAATACTGAAAGAATAACCATAAATGGATATAAAATGCAAAGCAGAAGAGTTAACATTTGGGGTAG
>gene=chr10_560278-561278; species=rheMac
TTGATGCCTAGGAGTCTCAATATCAGAAAGTCAGATTCCTGTGCTTGGAGAATTTCTTCCCATCGTGGAAGTGAAGGAGATCAAATTCTAGGTGCCTGCAATAACCTCATTTCCACAGCTAAGCAACTTCAGTAGTAGCACAAAA-AAGTTTTTTAAAACTTCTTTTATACAAGCTAAATACAATTTTTACAACCACGTTCTCATCAGCTCCCACCTG---AGCAGGCAAATAGTAATTTTCAAAGAAACAAACTTTTCCATAATTTTAACACTTAGCATTATCACTATTAAG----ATAAACATTAATTATGTAACTATTTAAAATGCGTCTGAGAAAAAAAAGTCATCCAATTACTTCTTTAAAGTGTTACAAATGCAGCTGAGTTTTAATAGTAATTTGTCCACAATTATCAAAAGAATCTTTAAAAATCTTAATACTGAAAAAATAACCATAAATGGATATAAAA----AAGCAGAAGAGTTAACATTTGGGGTAG
>gene=chr10_711434-712434; species=hg19
AACACTAAATAAATTCTAAGTTCAGTATATGAGTTAGAGACATTTCCAAAAGGAAAGCACACACAGTTGGTTGGGAGCGCCTGGATTTTCTCTAGCAAAAGACTCGTGGAATCCATGCTTTCGCCGCCACGTGACGAGGCACACGCGGACTGGGACATCGTCCTCCACCCTCCAGAACCAAACGCTACGCGAAACCACAGCGCCAGATTCCCACACTGGAAAATCCCTGAGCAAAGACTCACGTGACTCCTCCTCAGCCGCTTTCCCAAAACAAAACACATCAATCAAACGAACCCGATGAAATATACGAGATCGAAAGGAAAACAAGAGCCAGGCTTATCTCTTACAGGAACACTCCATAAATCTTACACTGAATTCACTCATCCTTCCACACAATCTGCTGATAAGAGGTAAATAATCAAGTGGAAATCACTCAAAGAAGCGCTTTCCTCCCCCAACAGACGCCGAAGTCTTTGCCGTGGCACTTATGGGGTGCTCTA
>gene=chr10_711434-712434; species=bosTau
--------------TAT-----------ATGAATAACCT----TTTCAGTAGAAAAGCATACACAGGTGTTCAGAAGATTCTGCATTTTCCCTAA--AAAGTCT-GTAGAGGTTAAGTCTTGACCACCATGTGACCAGGCG-----------------------------------------------------------------------------------CCCTGAGCAAG--CCCACACCACC----------------CCTGGAAAC-----CATCAACCACAGGAACCAGGTGAAACGTGCGAGCGTCAGAAAGAAACAAGAGCTGAGCTTCTCTCTCA-GGGAACAGACCACAAAGCCAACCCTGGGCTCATGCTTCCTTGAACACAGCCTGCTGGCAC-AGGTTGGCAGTCGGGGGCAGACCCCTCAGAGAAGTCCCTTCCTCTCTC--------------------------------------------
>gene=chr10_711434-712434; species=calJac
AACACTAAATAAACTCTAAGTTCAGTATATGAGTTAGATATGTTTCCAAAAGAAAAGCACACA--GTTGGCTGGGAGTGCCTGGATCTTCTCTAGCAAAAGACTCGTGGAATCCATGCTTTTGCTGCCACGTGATGAGGCACACGCAAACTGGAATGCAGTCTTCCAACCTGCAGAACAAAACGCTATGGGACACCACATCACCAGATTCTCACACTGGGGAATC------------CTCATGTTACTCCTCTTCAGCAGCTTTCCCAAAACAAAACACGTCAATCAAATGAACTGGATGAAATATATGCAATCGAAAGGAAAACAAGAGCC---------------AGGAACACTCCATAAATCTTACAC-TGATTCATTCACCCTTTGAACACATCTGCTGATAAAAGGTAAATAATCACGTGGAAATCACTCAA---------------------------------------------------------------
>gene=chr10_711434-712434; species=canFam
AACACTAAATAAACCCT-----------AGAAGTCAGCT----TTCC-AAGCAAGAACCTACAGAGCTGTTTGGAGGG--CTGGGTTTTCTTTAACGAGACGCCCATAGAGCCTCCCT----------------CAAGGCCC-----GAGGCAGGC-TGGCTCCCCCCCTG--------------------------CAGGGCTGTGCTCTTCCCACGC-AGAACCCCCGGCAAGGGCT--CGCTGCC----------------CCAGGAAAG-----AGCCCATCATGGGAACGAGGTGAAAAGTAGGAGATTAGGACACCGGAGCGGGCTGGTCTCCTACAGGA----------------------------------------------------------------------------------------------------------------------------------------------------------
>gene=chr10_711434-712434; species=equCab
AACACTAAATAAACTCTAAGTACAGTATATGTGTTCGCT----TTTTAAAAGAAAAACATACATAGCTGTTTGGAAGATTCTGAGTTTTCACT-ACAAAAGCCTTGAAGAAGCTACGTTTTTACCACCACACGACAAGGTATAAGCTGACTGGGCA-TTGCCCCCCATCCTCTCATATGAAATGCTGCT--------CAGGGCAGCACCAGTTCTCCAGTCAAGCCCTGAGCAAGGACTCACATTGCCCCTCTTTAGTAGCTTTCCACAAAAA----TCATCAATCACAGTAACCAGGTGAAATGTACGAGATTAAAACAAAAACAAGAGCCAAGCTTATCTAATA-----ACACTCCATAAATCTTACATCAGACTCACACATCCCTGAACATAATCTGCTGAAAC-AAGTAAATAATCAAGTGGCAATCACTCACAGAAGCCCTTTCCTCCCTCTACAGACATCCAAGTCTTCACCTTC--GCACACGCAATTACCAA
>gene=chr10_711434-712434; species=gorGor
--------------------------------------------------------------------------------------------------------------------------------------------------------------------------------------------------------------------------------------------------------------------------------------------------------------------------------------------------------------------------------------------------------------------------------------------------------------------------------------------------------------------
>gene=chr10_711434-712434; species=panTro
AACACTAAATAAACTCTAAGTCCAGTATATGAGTTAGAGACATTTCCAAAAGGAAAGCACACACAGTTGGTGGGGAGCGCCTGGATTTTCTCTAGCAAAAGACTCGTGGAATCCATGCTTTCGCCGCCACGTGACGAGGCACACGCGGACTGGGACATTGTCCTCCATCCTCCAGAACCAAACGCTACGCGAAACCACAGCGCCAGATTCCCACACTGGAAAATCCCTGAGCAAAGACTCACGTGACTCCTCCTCAGCCGCTTTCCCAAAACAAAACACATCAATCAAACGAACCCGATGAAATATACGAGATCGAAAGGAAAACAAGAGCCAGGCTTATCTCT------------------------------------------------------------------------------------------------------------------------------------------------------------
>gene=chr10_711434-712434; species=papHam
AACACTAAATAAACTCTAAGTCCAGTAT--GAGTTAGAGACATTTCCAACAGAAAAGCACACACAGTGGGTTGGGAGCGCCTGGATTTTCTCTAGC-AAAGACTCGTGGAATCCATGCTCTCACCGCCACGTGACGAGGCACACGCGGACTGGGACG-CGGCCTCCCCCCTCCAGACCCACACGCTGCGCGAAACCACA--GCCAGATTCTCACACTGGGGAATCCCTGGGCGAAGACTCACGTGACTCCTCCTCGGCAGCTTCCCCAAAACAAAACACATCAATCAAACGAACG-------------GAGAGCGAAAGGAAACCAAGAGCCAGGCTTATCTCTTACAGGAACACTCCATAAATCTCAGAC-GAATTCCCTCATCCTTCCACACCATCTGCTGATAAGAGGTCAATAATCAAGTGGAAATCACACAGAGAAGCGCTTCCCTCCCCCAGCAGACGTGGACGCCTTCGCCATGGCGTTTATGGGGCGCCCTA
>gene=chr10_711434-712434; species=ponAbe
AACACTAAATAAACTCTAAGTCCAGTATAGGAGTTACAGACATTTCCAAAAGAAAAGCACACACGGTTGGTTGGGAGCGCCTGGATTTTCTCTAGCAAAAGACTCGTGGAATCCAGGCTTTCGCCGCCACGTGACGAGGCACACGCGGACCGGGACATCGTCCTCCATCCTCCAGAACCAAACGCTCCGCGAAACCACAGCGCCAGATTCCCACACTGGAAAATCCCTGAGCAAAGACTCACGTGACTCCTCCTCAGCAGCTTTCCCAAAACAAAACACATCCATCAAACGAACCCGATGAAACATAGGAGATCGAAAGGAAAACAAGAGCCAGGCTTATCTCTCACAGGAACACTCCATAAATCTTGCACTGAATTCACTCATCCTTCCACACAATCTGCTGATAAGAGGTAAATAATCAAGTGGAAATCACGCAAAGAAGCGCTTTCCTCCCCCAGCAGACGCCGAAGTCTCTGCCGTGGCGCTGATGGG--GCTCCA
>gene=chr10_711434-712434; species=rheMac
AACACTAAATAAACTCTAAGTCCAGTAT--GAGTTAGAGACATTTCCAACAGAAAAGCACACACAGTGGGTTGGGAGCGCCTGGATTTTCTCTAGC-AAAGACTCGTGGAATCCATGCTTTCACCGCCACGTGACGAGGCAC-CACGGACTGGGACG-CGGCCTCCACCCTCCAGACACACACGCTGCGCGAAACCACA--GCCAGATTCTCACACTGGGGAATCCCTGGGCGAAGACTCACGTGACTCCTCCTCGGCAGCTTCCCCAAAACAAAACACATCAATCAAACGAACCC------------GAGAGCGAAAGGAAACCAAGAGCCAGCCTTATCTCTTACAGGAACACTCCATAAATCTCAGAC-GAATTCCCTCATCCTTCCACACCATCTGCTGATAAGAGGTCAATAACCAAGTGGAAATCACTCAGAGAGGCGCTTCCCTCCCCCAGCAGACGTGGAAGTCTTCGCCGTGGCGTTTATGGGGCGCTCTA
>gene=chr10_1009138-1010138; species=hg19
TTTTAACCATATGTTTAAAATGGGGTAGGAAGACAGAAGCATGTCAAGTTCATGAAGCTTGAGTTCCAGAGACACCCTGACTTCACAAGTGAGTGACCGTGGATCTTTCTCACCCCATCATCTTCTTTCTTGGTTCATTTTCACCACGTGCTTCTTATCCACCACGCTGCTATTCCTTGACATGTGCTCTGAGGACCAGCCATTGCACATGGCTTGGGGAGCTGGGGCCCTGCCTCCAACGTGCAGAATCTGAATGATCAGCACAGGGCTGGGCATTTGCGTGTTCTCCTGGGGGCTTTTGGATATATTAAAATGTCATAATTCCTCTGGTGTCTAAACAGaagtgtgggaaatagaaagatgaatgggttatggtccccatcttccaggagtttacaaattcaacctaataaaggggaAAAGATGCCTTCAGTGACAATGTAAGGGAGtgtctgagtccattttgcaacacaatagcagaacaccacaggctgggtaat
>gene=chr10_1009138-1010138; species=bosTau
--------------------------------------------------------------------------------------------------------------------------------------------------------------------------------------------------------------------------------------------------------------------------------------------------------------------------------------------------------------------------------------------------------------------------------------------------------------------------------------------------------------------
>gene=chr10_1009138-1010138; species=calJac
TTCTAACCATATGTTTAAAATGGGGTAGGAAGATAGACGCGGATCAAGTTCATGAAGCTTGA-TTCCAAAATCACCCTGACTTCACAGGTGAGTGACTGTGGATCTTTCTTACCCCATCATTTTCTTTCTTGGTTCATTTTCACCACATGCTTCTTATCCACCAGGTTGCTATTTCCTG-CATGTCCTCTGAGGACCACCTGTCTCACATGGCTTGGGCAGCTGGGGTCCTGCCTCTAATGTGCAGAATC-GAACGATCAGCACTGGTCCTGG-AGTTGCCTGTTCTCCTGAGAGCTTTGGGATGTATTAAAACGTCATCATCCCCCTGGTGTCTAAACAcaagtgtgggaaatagaaagataagtgggtcatggtcctcatcttccaggagtttacaaattcaacctaataaaggggaaaagaagccttcaatgacaatacaggGGAGGgtctaagtctgttttgcaacactgtagcagaacaccacaggccgggtaat
>gene=chr10_1009138-1010138; species=canFam
-------CAAATGTTCTAAATGGGGCAGGGATGCAGAAGCAGGCCAACTCCATGGAGTTGGATTTCCAGAGAGATCCTGAATTCACA----AGTAACCCTAGATCTAGCATGCC---CAATTTCCTTTCTGTATTCATTTTCACCACACATTCCT--TTCCCCAAGT-----TTTCTCAATGTGTGCTGAG--------CTGTCTCCCATTGCTGAgggagcttgggccctgcctcagacatacagaaccagaatctcctgcaaagggcagggcatttgcgagttctccaggtaactcctggatgtatgAACATGTAATAATTCCTCGGGCATCTCAAAAGAAGTTTAGGAAATATAAAGATGGAAGTGTCATGGTCTCTGTCTTCCAGGAGTCCACGAATTCA-CCTAACAAAGAGGAAAAGATGTGCAGAATGACAGCATAGGGGGG---------------------------------------------------
>gene=chr10_1009138-1010138; species=equCab
-------CAGATGTTCTAAATGGGGTAGGG-TACAGAACGAGGTCATGTCCGTGAGACTTGATTTCCAGAGAGACCCTAAATTCACA----AATGACCCTAAATCTTACCTGCC---TCATATTCTTTCTTTATTCATTTTCACCATACACTCCTTCTTCCCCAAGT-TTTATttctcattgtgtactctgaggaccacctgtcttatgtcgcttggggagcttgggccctgcctcagatatacggaatcagaatcacttgcacagggctggggatttgcaggttctccaggtgattcttagatgtatgaaaatttaataaTTCCTCTGGGATCTGCATAGaagtgtaggaaatatgaagaagagtaagtcatggtctccatcctccaggagttcacaAATTCACCCTAACAAAGAAGAAAAGGTATGCAGAATGACATTATGGGGCAGAATGT----------------------------------------------
>gene=chr10_1009138-1010138; species=gorGor
TTTTAACCATATGTTTAAAATGGGGTAGGAAGACAGAAGCATGTCAAGTTCATGAAGCTTGAGTTCCAGAGACACCCTGACTTCACAAGTGAGTGACCGTGGATCTTTCTCACCCCATCATCTTCTTTCTTGGTTCATTTTCACCACGTGCTTCTTATCCACCACGCTGCTATTCCTTGACATGTGCTCTGAGGATCACCCGTTGCACATGGCTTGGGGAGCTGGGGCCCTGCCTCCAACGTGCAGAATCTGAGTGATCAGCACAGGGCTGGGCATTTGC-TGTTCTCCTGGGGGCTTTTGGATACATTAAAATGTCATAATTCCTCTGGTGTCTAAACAGAAGTctgggaaatagaaagatgaatgggttatggtccctatcttccaggagtttac-aattcaacctaataaagaggaAAAGATGCCTTCAATGACAATGTAAGGGAGtgtctgagtccattttgcaacacaatagcagaacaccacgggctgggtaat
>gene=chr10_1009138-1010138; species=panTro
TTTTAACCATATGTTTAAAATGGGGTAGGAAGACAGAAGCATGTCAAGTTCATGAAGCTTGAGTTTCAGAGACACCCTGACTTCACAAGTGAGTGACCGTGGATCTTTCTCACCCCATCATCTTCTTTCTTGGTTCATTTTCACCACGTGCTTCTTATCCACCACGCTGCTATTCCTTGACATGTGCTCTGAGGACCAGCCATTGCACATGGCTTGTGGAGCTGGGGCCCTGCCTCCAACGTGCAGAATCTGAATGATCAGCACAGGGCTGGGCATTTGCGTGTTCTCCTGGGGGCTTTTGGATATATTAAAATGTCATAATTCCTCTGGTGTCTAAACAGAAGTGTGGGAAATAGAAAGATGAATGGGTTATGGTCCCCATCTTCCAGGAGTTTACAAATTCAACCTAATAAAGGGGAAAAGATGACTTCAGTGACAATGTAAGGGAGtgtctgagtccattttgcaacacaatagcagaacaccacgggctgggtaat
>gene=chr10_1009138-1010138; species=papHam
TTTTAACCATATGTTTAAAACGCGGTAGAAAGACAGAAGCATGTCAAGTTCATGAAGCGTGAGTTCCAGAGACACTCTGACTTCACAAGTGAGTGACTGTGGATCTTTCTCACCCTATCATCTTCTTTCTTGGTTCA-TTTAAACACGTGCTTCTTATCCACCACGTTGCTATTTCTTGACATGTGCTCTGAGGACCACTCGTCACACATGGCTTGGAGAGCTGGGGTCCTGCCTCCAACGTGCAGAATCTGAATGATCAGCACAGGGCCGGGCATTTGCCTGTTCTCCTGGGGGCTTTTGGATATATTAAAATGTCATAATTCCTCTGGTGTCTAACCAGaagtgtgggaaatagaaagatgaatgggttatggtccgcatcttccaggagtttacaaattcagcctaatgaagaggaaaagatgccttcaatgacaatataagAGAGtgtctgagtccgttttgtgatgctatagcagaacaccacaggctgggtaat
>gene=chr10_1009138-1010138; species=ponAbe
TTTTAACCATATGTTTAAAATAGAGTAGGAAGACAGAAGCATGTCAAGTTCATGAAGCTTGAGTTCCAGAGACACCCTGACTTCACAAGTGAGTGACCGTGGATCTTTCTCACCCCATCATCTTCTTTCTTGGTTCATTTTCACCACGTGCTTCTTATCCATCATGTTGCTATTCCTTGACATGTGCTCTGAGGTCCACCCGTTGCACATGGCTTGGGGAGCTGGGGCCCTGCCTCCAACATGCAGAATCTGAATGATCAGCACAGGGCCGGGCATTTGCCTGTTCTCCTGGGGGCTTTTGGATATATTAAAATGTCATAATTCCTCTGGCATCTAAACAGaagtgtgggagatagaaagatgagtgggttatggtccccatcttccaggagtttacaaattcaacctaataaagaggaaaagatgccttcaatgacaatgtaagGGAGtgtctgagtccattttgcaatgtgatagcagaacaccacgggctgggtaat
>gene=chr10_1009138-1010138; species=rheMac
TTTTAACCATATGTTTAAAACGGGGTAGAAAGACAGAAGCATGTCAAGTTCATGAAGCGTGAGTTCCAGAGACACTCTGACTTCACAAGTGAGTGACTGTGGATCTTTCTCACCCTATCATCTTCTTTCTTGGTTCA-TTTAAACACGTGCTTCTTATCCACCACGTTGCTATTTCTTGACATGTGCTCTGAGGACCACTCGTCACACATGGCTTAGAGAGCTGGGTTCCTGCCTCCAACGTGCAGAATCTGAATGATCAGCACAGGGCCGGGCATTTGCCTGTTCTCCTGGGGGCTTTTGGATATATTAAAATGTCATAATTCCTCTGGTGTCTAACCAGAAGTGTGGGAAATAGAAAGATGAATGGGTTATGGTCCGCATCTTCCAGGAGTTTACAAATTCAACCTAATAAAGAGGAAAAGATGCCTTCAATGACAATATAAGAGAAtgtctaagtccgttttgtgatgctatagcagaacaccacaggctgggtaat
>gene=chr10_1166434-1167434; species=hg19
AAGCGGTTCTGTGTCTCTGTGTGACTGGGAGACAGCTGTTCATCCTAATGAGGATGCCAGCTTCGCGGCGTTTCCGCTGATGGAGACCCGCGGAGGGAGCGGAATGTTCCAGACCAGGCAGTGGTGTGCGGCGAGGAGGTGCTGCACTGTCAGCTGGAGGAGCACGCTCGGCTGCCCCACACGACAAGATAAATGAGTTTGCCGGAGTTTGGCAGCGTCGGAACCATTTCCAGTGCACGGCCGTGCGCGCCAGCCTCCCCATGGGACCTGTGGGCTGAGGGTGCCTTGGAAACTGCTGCCTCTTTGCCAGTTCTTTTTTCTTTTGATGTCCGACAATACTTGTCAGGATTGTGATTTATTAAAAACCTAATGTCTTTTAGCATTTCATTAACATGGAGTTAGGCGATCTTTTGTTGAGCCTTTTTTCCTATTAATTTAGCAGAATGTTCACTGAAACTTAACTTGGCCAAACCTCCTGAAGACTCCAGTTCAAAGAGAAG
>gene=chr10_1166434-1167434; species=bosTau
GAGCAG--CCGCTTCCCTGTGTG-ATGGGGGACAGCTGTGGGTCCTAATGAGGAC-CCAGCTTTC---TGTCTCCGCTGATGGAGGCCCGCAGAGGGAGCGGAATGTTCTA-----------GGCGTGCCGCGGAGCGGAGCCGCTCTGTCAGCTGGAGGCACACGCTCGGCTGCTCTCGGCGACAAGATAAATGAGGCGGTGGGCGCT-GGTGGGGCCGG-GCCTT-----------------------CCACCGCCCCAAGGGA-CCG-TGTGGGAGAG-GCCTTGGGAGGACAGTCCTTGGAGCCAG---CCTCTCTCTTTGATGCCCCACGATACCTGTCAGGGTCCTGATGCATT-GAAACCCAGCGTCTTTCAGCATTTCATTAAC--AGGGTTTGACAAGC-TTTGTGGGGACTTTTCC--CACTAATTTAGCAG--TGTTAACTGAGGTTTAACTGGGCC-GACCTCCTGAGACCTCACATCCACAGGGAGG
>gene=chr10_1166434-1167434; species=calJac
AAGCAGTTCTGTGTCTCTGTGTGACTGGGAGACAGCTGTTCGTCCTAATGAGGATGCCAGCTTCACGACGTTTCCGCTGATGGAGACTCGCAGAGGGAGCGGAATGTTCCAGACCAGGCAGTGGTGTGTGGCGAGGAGGTGCCATGCTGTCAGCTGGAGGAGCATGCTCGGCTGCCCTGCACGACAAGATAAATGAGTTTGCTGGAGTTTGGCAGCTTCAGAAGCGTTCCCAGTGAGCGGCCGTGTGCGCCAACCTCCCCGTGGGACCTGTGGGCTGAGGGTGCCTTGGAAACTGCTGCCTCTTTGCCAGTTCCTTTTTCTTTTGATGTCCGACAATACTTGTCAGGATTGTGATTTATTAAAAACCTAATGTCTTATAGCATTTCATTAACATGGGGTTAGGCGATCTTTTGTTGAGCCTTTTTTCCCATTAATTTAGCAGAATATTTTCTGAAATTTAACTTGGCCAAATATCCTGAAGACTCCAGTTCAAAGAGAAG
>gene=chr10_1166434-1167434; species=canFam
AAGCAG-TCAGCGTCTCTGTGTGACTGGGAGACAGCTGTTCGTCCTAATGAGGATGCTGGCATTGCTGTCTTTCC-TTGATTGAGACCCACGGAGGGAGCGGAATGTTCCAGATCGGGCAGTGGAGTGCGGCGAGGAGGTACCGCGCTGTCAGCTGGAAGCACATGGTCGGCTGCTCTCGGCGACAAGATAAATGAGTTGGCTGGAGTTGGGCAGAGTCTG-AGCTTTTCCAGTGAGCGGTCGTGCGCAGCCGCTTCCCCATGGGA-CCG-AGGCTGAGGGTGCCTTTCGAGCGA-GTGCCCGGCGCCAG---CTCTTCCCTTTGATGCCCCACAATACCTGTCAGGATTGTGATTTATTAAAAACCTAATGTCTTTCAGCATTTCATTAACATAAGGTGAGACAGTCTTTTGTGGAGACTTTTTT--CATTAATTTAGCCGAGTGTTCGCGAAAACTTCACTTGGCCCGGCCCCCTGACAAGGCGAGTCTGCGGAGAAG
>gene=chr10_1166434-1167434; species=equCab
AAACAGTTTTGTGTCTCTGTGTGACTGGGAGACAGCTGTTCGTCCTAATGAGGATGCTAGCATTACAGTCTTTCTGTTGATTGAGACCCACGGAGGGAGTGGAATGTTCCAGATCAGGCAGTGGTGTGCGACGAGAAGGTACCGCACTGTCAGCTGGAAGCACATGCTTGGCTGCTCTCGGCGACAAGATAAATGAGTTGGCTGGAGTTTGGCAGAGTCTG-AGCTTTTCCAGTGAGCGGTTGTCTGCACCCGCTTCCCCGTGGGACCCG-AGTTGGAGG--GCCCTTAGAGGGACTGCCTC--TGCCAG---CCCTTCCCTTTGACGCCCTACAATACCTGTCAGGATTGTGATTTATTAAAAACCTAATGTCTCTCAGCACTTCATTAACATAGGCTTAGACAGTCTTTTTTGGAGACTTTTTT--CATTAATTTAGCAGAATGTTAACTGAAATTTGGCT-----------CCAGAAGAGGAGAGTCCACAGAGGAG
>gene=chr10_1166434-1167434; species=gorGor
AAGCGGTTCTGTGTCTCTGTGTGACTGGGAGACAGCTGTTTGTCCTAATGAGGATGCCAGCTTCGCGGCGTTTCCGCTGATGGAGACCCGCGGAGGGAGCGGAATGTTCCAGACCAGGCAGTGGTGTGCGGCGAGGAGGTGCTGCACTGTCAGCTGGAGGAGCACGCTCGGCTGCCCCACACGACAAGATAAATGAGTTTGCCGGAGTTTGGCAGCGTCGGAACCATTTCCAGTGCACGGCCGTGCGCGCCAGCCTCCCCGTGGGACCTGTGGGCTGAGGGTGCCTTGGAAACTGCTGCCTCTTTGCCAGTTCTTTTTTCTTTTGATGTCCGACAATACTTGTCAGGATTGTGATTTATTAAAAACCTAATGTCTTTTAGCATTTCGTTAACATGGAGTTAGGCGATCTTTTGTTGAGCCTTTTTTCCTATTAATTTAGCAGAATGTTCA-TGAAACTTAACTTGGCCAAACCTCCTGAAGACTCCAGTTCAAAGAGAAG
>gene=chr10_1166434-1167434; species=panTro
AAGCGGTTCTGTGTCTCTGTGTGACTGGGAGACAGCTGTTCGTCCTAATGAGGATGCCAGCTTCGCGGCGTTTCCGCTGATGGAGACCTGCGGAGGGAGCGGAATGTTCCAGACCAGGCAGTGGTGTGCGGCGAGGAGGTGCTGCACTGTCAGCTGGAGGAGCACGCTCGGCTGCCCCACACGACAAGATAAATGAGTTTGCCGGAGTTTGGCAGCGTCGGAACCATTTCCAGTGCACGGCCGTGCGCGCCAGCCTCCCCATGGGACCTGTGGGCTGAGGGTGCCTTGGAAGCTGCTGCCTCTTTGCCAGTTCTTTTTTCTTTTGATGTCCGACAATACTTGTCAGGATTGTGATTTATTAAAAACCTAATGTCTTTTAGCATTTCATTAACATGGAGTTAGGCGATCTTTTGTTGAGCCTTTTTTCCTATTAATTTAGCAGAATGTTCACTGAAACTTAACTTGGCCAAACCTCCTGAAGACTCCAGTTCAAAGAGAAG
>gene=chr10_1166434-1167434; species=papHam
AAGCGGTTCTGTGTCTCTGTGTGACTGCGAGACAGCTGTTGGTCCTAATGAGGATGCCAGCTTCGCGGCGTTTCCGCTGATGGAGACCCGCGGAGGGAGCAGAATGTTCCAGACCAGGCAGTGGTGTGCGGCGAGGAGGTGCCGCACTGTCAGCTGGAGGAGCACGCTCGGCTGCCCCACACGACAAGATAAATGAGTTTGCCGGAGTTTGGCAGCGTCGGAACCATTTCCAGTGCACGGCCGTGCGCGCCAGCCTCCCCGTGGGACCTGTGGGCTGAGGGTGCCTTGGAAACTGCTGCCTCTTTTCCAGTTCTTTTTTCTTTTGATGTCCGACAATACTTGTCAGGATTGTGATTTATTAAAAACCTAATGTCTTTCAGCATTTCATTAACATGGGGTTAGGCGATCTTTTGTTGAGCCTTTTTTCCTATTAATTTAGCAGAATGTTCACTGAAATTTAACTTGGCCAAACCTCCTGAAGACTCCAGTTCAGAGAGAAG
>gene=chr10_1166434-1167434; species=ponAbe
AAGTGGTTCTGTGTCTCTGTGTGACTGGGAGACAGCTGTTCGTCCTAATGAGGATGCCAGCTTCGCGGCGTTTCCGCTGATGGAGACCCGCGGAGGGAGCGGAATGTTCCAGACCAGGCAGTGGTGTGCGGCGAGGAGGTGCTGCACTGTCAGCTGGAGGAGCACGCTCGGCTGCCCCACACGACAAGATAAATGAGTTTGCCGGAGTTTGGCAGCATTGGAACCATTTCCAGTGCACGGCCGTGCGCGCCAGCCTCCCCGTGGGACCTGTGGGCTGAGGGTGCCTTGGAAACTGCTGCCTCTTTGCCAGTTCTTTTTTCTTTTGATGTCCGACAATACTTGTCAGGATTGTGATTTATTAAAAACCTAATGTCTTTTAGCGTTTCATTAACATGGAGTTAGGCGATCTTCTGTTGAGCCTTTTTTCCTATTAATTTAGCAGAATGTTCACTGAAACTTAACTTGGCCAAACCTCCTGAAGACTCCAGTTCAAAGAGAAG
>gene=chr10_1166434-1167434; species=rheMac
AAGTGGTTCTGTGCCTCTGTGTGACTGCGAGACAGCTGTTGGTCCTAATGAGGATGCCAGCTTCGCGGCGTTTCCGCTGATGGAGACCCGCGGAGGGAGCGGAATGTTCCAGACCAGGCAGTGGTGTGCGGCGAGGAGGTGCCGCACTGTCAGCTGGAGGAGCACGCTCGGCTGCCCCACACGACAAGATAAATGAGTTTGCCGGAGTTTGGCAGCGTCGGAACCATTTCCAGTGCACGGCCGTGCGCGCCAGCCTCCCCGTGGGACCTGTGGGCTGAGGGTGCCTTGGAAACTGCTGCCTCTTTGCCAGTTCTTTTTTCTTTTGATGTCCGACAATACTTGTCAGGATTGTGATTTATTAAAAACCTAATGTCTTTCAGCATTTCATTAACATGGGGTTAGGCGATCTTTTGTTGAGCCTTTTTTCCTATTAATTTAGCAGAATGTTCACTGAAATTTAACTTGGCCAAACCTCCTGAAGACTCCAGTTCAGAGAGAAG
>gene=chr10_1176235-1177235; species=hg19
ACTGCTGAGTGAGCCTGGTGTTCTTGCCTTCTTGGAAATTACTGCTCACCTGGTATCTGTACGTTAATGTTTCTTGCTGAGTTACAGTTTTGATAAAGAGGCTCTCATTTCCTGTGTCTTGTATATTCAGTCCTTTCAATACGTCCACCTGGAGGCTCACCACTTGGAGAGACACAGGAAGGTAATATTTACAGCTGTCATGTGACATCCCCAGGTCTTTGTGTTTTGCCCTGTTTTACGGTGAGGTAGGAGGGAACCCATCTGGGGACCGGTAGGTGCAGGTGCAGTAGGACGTGGGACTTTTGGACCCGTCCTTTGGTGCAGCTCGCCAGGGATGAGAGGCACCTCCCTACTTGGGTCTTCAGGAGCTGGTCCAAGGAGCTTCGAATCTAAGTCATCTAGAATGACCCTGAAATGACTGACAGCCCCGGGCCCAAGAAAAACCCATAACCACCTCAGATGGATCTGACGTGGCTAAGGGACAAACAGCAAATATTTCA
>gene=chr10_1176235-1177235; species=bosTau
----------GAGCCTGTTGCTCCTGCCTTCTCAGGACTTTCTGT----CCAGTGTTCACGAGTC-GTGTTTCTTGTTGAGTTACACT-TTGATAGCGAGACTCTCAGTCCCCC--CCCCCCGTTTGTAACCCTTGGAGG---------CTGTC-TTGG-------GACAGGCAC-GGAGAGGGACACTGGAAGCCATCGTTCGG----CCTCGTCCT-CACCACTT---CCGTTTTGTGGTGTCACA-GGTGGGGCAGCCTGAATGCTGGTCCTTCGCCCG---------------------CGGG---------------------------------------TCATGGCTCAGGCTCTCGG----------------------CCCTGGATGGTCAGGACTGGGTCGGGGTCGACCC-CTGGCTGGAGACCTGAG----------------------------GAG-------AGGGTGAGACGGCAGGAGTTTCA
>gene=chr10_1176235-1177235; species=calJac
CCTGCTAAGGGACCTTGGTGTTCTTGCCTTCTTGGGAATTACTGCTCACCTGGTATCTGTATGTTAGTGTTTCTTGCTGAGTTACAGTTTTGAT-AAGAGGCTCTCAGTTCCTGCCTCTCGTATTTTCAGTCCTTTCAATACGTCCACCTGGAGGCTTACCACTTGGAGAGACACAGGAAGGTGATCTTTACA-TTGTCATGTGACA--CCCAGGTCTTTGTGTTTTGCCCCGTTTTATGGTGATGTGGGAGGGAACCCATCTGGTGCCTGGTAGATGCAGGTGCAGTAGGACGTGGAACTTTCAGACCCATCCTTCTGTGCAGCTCACCAAGGGTGAGAGGCACCTCCTTACTTGGGTCTTCAGGGGCTGGTCCTACGAGCTTCGGATCTAAATCCTTCAGAATGATTCTGAAATGACTGACAGCCCCGGGCACAAGAATAACTGACAGTGACCTCATTTGGATCTGATGTGGCTAAGGGACAAACAGCAAATATTTCA
>gene=chr10_1176235-1177235; species=canFam
ACTGCTGGG-GAGCCTGTCACTCTTGCCTTCTTAGGCGTTACTGT-CGTCTGGTGTTCGTGAGTT--TGTTTCTTGCTCAGTTATGGTTTTGATAAAGAGCCTGTCCGTTACTGC-CCTCCTCTTTTTAAGTCTT----TGTGTCCACTTG---------------GAGAGGCAC-AGAGGGTAACAATGACAGCAATCACGGTGCC--CCCCACTC-----------------CAGGTGGTGACAGCTGGTGGAGCACCATTCGAGCATGCGTGCTGCCCA---------------------TGGG----------------------------------GCGCCTCCT-GCTTAGGTCTGCGGTAGCTCATC-TAGGAGCTTCAGCCCTGAAGTATCTGGAGT-ATTCTGAAATGACCTATAGTCTGAGGGCCAGGAGAAACCCATCGTGATGTAGTTAGA-GCTGAGGTTGCCAGAGAATGACAGACAGATGCTTGT
>gene=chr10_1176235-1177235; species=equCab
ACTGTTGAG-GGGCC-ATCACTCCTGCCTTCCTAGGAGCCACTGT-TTTCTGGTGTTTGTGAGTTCATGCTTCTTGTTGAGTTAGGGTTTTGATAAAAG--CTCTCAGTCTCTGTGCCTCGTAGTTTT-ACTCTTTAAATGTGTCTGCTTGGAGACTGGCTTCTTGGAGAGGCACGAGAAGCTAACGTTGAAAAGCATCATGGCGAC--CCCCGTTC--TGTGTTTC---CTGTCTGGAGCTGGCAGCTGGTGGAGTGCCATTCGAGTGTCAGGCCATCCTT---------------------CGGT----------------------------------GTGCCTCTTTGCTCAGGTCTGCAGTAGCTGATC-TAGGAACTCCA-CCCCGAATTGTTCAGAATGATTCTGAAATGCTTTCCAGCCTGGGGACCAGGAGAAACCAGTAATGACATAGTGCAC-ATTGAGGTTGCTAAGGGACAAACAACAGATGTTTTA
>gene=chr10_1176235-1177235; species=gorGor
ACTGCTGAGGGAGCCTGGTGTTCTTGCCTTCTTGGAAATTACTGCTCACCTGGTATCTGTATGTTAAT-TTTCTTGCTGAGTTACAGTTTTGATAAAGAGGCTCTCATTTCCTGCGTCTTGTATATTCAGTCCTTTCAATACGTCCACCTGGAGGCTCACCACTTGGAGAGACACAGGAAGGTAATATTTACAGCTGTCATGTGACATCCCCAGGTCTTTGTGTTTTGCCCTGTTTTACGGTGAGGTAGGAGGGAACCCATCAGGGGACCGGTAGA-GCAGGTGCAGTAGGACGTGGGACTTTTGGACCCGTCCTTTGGTGCAGCTCGCCAGGGATGAGAGGCACCTCCCCACTTGGGTCTTCAGGAGCTGGTCCAAGGAGCTTCGAATCTAAGTCATCTAGAATGACTCTGTAATGACTGACAGCCCCGGGCCCAAGAAAAACCGATAACCACCTCAGATGGATCTGACGTGGCTAAGGGACAAACAGCAAATATTTCA
>gene=chr10_1176235-1177235; species=panTro
ACTGCTGAGGGAGCCTGGTGTTCTTGCCTTCTTGGAAATTACTGCTCACCTGGTATCTGTACGTTAATGTTTCTTGCTGAGTTACAGTTTTGATAAAGAGGCTCTCATTTCCTGCGTCTTGTATATTCAGTCCTTTCAATACGTCCACCTGGAGGCTCACCACTTGGAGAGACACAGGAAGGTAATATTTACAGCTGTCATGTGACATCCCCAGGTCTTTGTGTTTTGCCCTGTTTTACGGTGAGGTAGGAGGGAACCCATCTGGGGACCGGTAGGTGCAGGTGCAGTAGGACGTGGGACTTTTGGACCCGTCCTTTGGTGCAGCTCGCCAGGGATGAGAGGCACCTCCCTACTTGGGTCTTCAGGAGCTGGTCCAAGGAGCTTCGAATCTAAGTCATCTAGAATGACCCTGAAATGACTGACAGCCCCGGGCCCAAGAAAAACCCATAACCACCTCAGATGGATCTGACGTGGCTAAGGGACAAACAGCAAATATTTCA
>gene=chr10_1176235-1177235; species=papHam
ACTGCTGAGGTAGCCTGGTGTTCTTGCCTTCTTGGAAATTACTGCTCACCTGGTATCTGTATGTTAATGTTTCTTGCTGAGTTACGGTTTTGATAAAGAGGCTCTCATTTCTTGCCTCTTGTATTTTCAGTCCTTTCAATACGTCCACCTGGAGGCTCACCACTTGGAGAGACAGAGGAAGGTAATATTTGCAGCTGTCATGTGACACCCCCAGGTCTTTGTGTTTTGCCCCGTTTTATGGTGAGGTAGGAGGGAACCCATCTGGTGACTGGTAGATGCAGGTGCATTAGGACGTGGGACTTTTGGACCCGTCCTTTGGTGCAGCTCGCCAGGGCTGAGAGGCACCTCCCTACTTGGGTCTTCAGGAGCTGGCCCGAGGAACTTTGAATCTAAGTCATCTAGAATGACTCTGAAATGACTGACAGCCTGGGGCCCAAGAATAACTGATAACGACCTCAGATGGATCTGACGTGGCTGAGGGACAAACAGCAAATATTTCA
>gene=chr10_1176235-1177235; species=ponAbe
ACTGCTGAGGGAGCCTGGTGTTCTTGCCTTCTTGGAAATTACTGCTCACCTGGTAT------GTTAATGTTTCTTGCTGAGTTACAGTTTTGATAAAGAGGCTCTCATTTCCTGCGTCTTGTAT---------TTTCAATACGTCCACCTGGAGGCTCACCACTTGGAGAGACACAGGAAGGTAATATTTACAGCTGTCACGTGACATCCCCAGGTCTTTGTGTTTTGCCCTGTTTTACAGTGAGGTAGGAGGGAACCCATCTGGGGACTGGTAGATGCAGGTGCAGTAGGACGTGGGACTTTTGGACCCGTCCTTTGGTGCAGCTCGCCAGGGATGAGAGGCACCTCCCTACTTGGGCCTTCAGGAGCTGGTCCAAGGGGCTTCGAATCTAAGTCATCCAGAATGACTCTGAAATGACTGACAGCCCCGGGCCCAAGAAAAACCGATAACCACCTCAGATGGATCTGACGTGGCTAAGGGACAAACAGCAAATATTTCA
>gene=chr10_1176235-1177235; species=rheMac
ACTGCTGAGGTAGCCTGGTGTTCTTGCCTTCTTGGAAAATACTGCTCACCTGGTATCTGTATGTTAATGTTTCTTGCTGAGTTACGGTTTTGATAAAGAGGCTCTCATTTCTTGCCTCTTGTATTTTCAGTCCTTTCAATATGTCCACCTGGAGGCTCACCACTTGGAGAGACAGAGGAAGGTAATATTTGCAGCTGTCATGTGACACCCCCAGGTCTTTGTGTTTTGCCCCGTTTTATGGTGAGGTAGGAGGGAACCCATCTGGTGACTGGTAGATGCAGGTGCATTAGGACGTGGGACTTTTGGACCCGTCCTTTGGTGCAGCTCGCCAGGGCTGAGAGGCACCTCCCTACTTGGGTCTTCAGGAGCTGGCCCGAGGAACTTTGAATCTAAGTCATCTAGAATGACTCTGAAATGACTGACAGCCTGGGGCCCAAGAATAACTGATAACGACCTCAGATGGATCTGACGTGGCTGAGAGACAAACAGCAAATATTTCA
>gene=chr10_1248425-1249425; species=hg19
CGTGTTAGAGGCCGTCAGAGCACGGGCTTTGAACAAAACTTCCGGAACGTATGTGAGTGGCTGTGATGCTGCAGGACCGTCGGAAGACAAATAACTTCTCTATCTGGTTCCTACCTAATAACCTTTACAATAAAGAGGAAATCAACCTTCTCTTTGCCTGGCTACCAGAGATTAAACTTACTCTGCTAAGATGATCAATAAAACCAAATGTCTTTCTGAATATGAGCTGGAGAATTTTCAGCATTCAGGATTGAATGGAAAAATGCCTCTCCTTTTGTTCAAACAGCTGATATTACTGCAATGTTGACAGAAAAAAAACCCATGTCTAGTTTTCAATATAGATAATCCCTAAATAAATATATTTTTGTCTCTTTGTCAGTCATTGAAATACCACAGATAAGTGGGGAAGGTCTTGGAAAAAGGCTGCCATTCTTTAGCCAGGAGATGCAACCTGCTCACTGAGTCCAGGCTGCAGCCTCCAGGCCACAATGGAAGGAAAG
>gene=chr10_1248425-1249425; species=bosTau
CGTTCCAGAGGCCGTCCATGGACTGGCTTGGAACAAAGCT--------GTATCTGAATGGTTCTGGCTGTG--GGATTGTCTAAAGACAAACAAATTCTGTATCTGGCTTCCTCCTAATCACCTTCGCAGC--AGAGATGATCAGCTTTCTCCTGGCCTGGCTGTAGGAGTTT-AACTTGTCCAGCCAATGCTGTTGATAAAGCCAAA-GTCACCCTGAATACAAACTGGAGAGTTTTCAGTTTTCTGGAGGGAATGGGAGAATGCCTTTCTTCTAGTTCAAACAG-TGATATCACCGCAATGTTGACAGAAGAAAGTTCTAGATCTGG-TTTCAGTGTAGATAAT-CCTAAAGAAATACGTTTGTGTCTGTCTGTCGGTCACTGAAACGCCAACGATACCTGGG-GCGAT--TGGGAA---GCTGGC-CTCTTTAA-TGAGGGATACACTCTCCCCGGGCGGCCCCAG-CCCAGACTG---------------------
>gene=chr10_1248425-1249425; species=calJac
GGTGTTAGAGGTCATTGGAGCACTGACTTTGAACAAGACTTCTGGAACGTACATGAGTGTCTGTGATGCCACAGGACTCTGGGAAGACAGAGAACTTCAGTGTCAGGTTCCCACCTGGTAACCTTGACAATAAAGAGGAAATCAGCCTTCTCCTTGCCTGGCTATCAGAGTTTAAACTTATTCAGCTAACACAATCAATAAAACCAAATGTCTTTCTGAATATGAGCTGGAGAATTTTCAGCATTCAGGATTGAATAGAAAAATACCTCTACTTTTGTTCAAACAGCTGATATTACCCCACTCTTGACAGAAAAAAACCCCGTGTCTAGTTTTCAATACAGATAATCCCTAAATAAATGTATTTTTATCTGTGTGTCAATCACTGAAATACCACAGATAAGTGGGGGAGATCTTGGAAAAAGGCTGCCATTCTTGAGTCAGGAGTGGCAACCTGCTCACTCAGCCCAGGCTGTGGTCTCCTGGTCACAGTGGAAGGAAAG
>gene=chr10_1248425-1249425; species=canFam
GA-----TAGGCTGTTCGGGTGTTGGCTGTGAACAAAAGTTCTGGAACATAACTGAGTGGTTCTGATTCGGTGGGATTGTCTGAAAACAAATGACTTCTCTATGTGGCTTCCTCTTAATAACCTTCATAATAAAGAGAAAATCAACCCTCTCCTTGTCTGGCTCTAGGAGTTTGAACGCATTCAGCTCACACGATCGATAAAACCAAATGTCTTTCTGAATATGAACTGGGGAACCGTCGGCGTTGAGGACTGAATG--AGAATGCCTCTCCTTTTGTTCAAACAGCTGATACTCCTGCGATGTTGACAGAAAGAAATCCCGTGTCTGGTTTTCAATATAGATAATCCCTCAATAAACAGATTTCTGTCCGTTTGTCAATCACGGAAATACCAAAGATGTGTAGGAGAGAT--TGGGAAAAAACTGCCTTTCT-----------GTGGAATCCCCTCGCTCAGTTCGAATCTTGGCCTCCAAGGACCGGGGGAAGGGGTG
>gene=chr10_1248425-1249425; species=equCab
TGCACTTCAGGCCGTCCACGCATTGGCTTTGAACAAAACTTCTGGAACATATTTGAGTGGTTCTGATTCTGTGGAATTGTCTAAAGACAAATATCTTCTATATGTAGGTGCCTTCTAATAACCTGCACAATAAAGAGAAAATCAACCTTTTCCTTGCCTGGCTCTAGGAGTTTAAACTTATTCACCTAACGTGATCAATAAAACCAAATGTCTTCTTGAATATAAACTGCAGAATTTTCAGCATTCAGGATTGAATGGAAAAATACCTCTCCTTTTGTTCAAACAGCTGATATTACTGCAAAGTTGACAGAAAAAAAGCCCACGTCTAGTTTTCAATATAGGTAATCCCTAAATAAATATATTTTTGCCTGTTTGTCAATCACTGAAATACCAAAGATAAGTGGGAGAGAT--CAGAAAAAGGCTGCCTTTCTTTAACCAAGAGATGCAATCTCCTTGCTCAGTTCAAATCTTGGGCTCATAGAATCCGTGGCAGGGACG
>gene=chr10_1248425-1249425; species=gorGor
-------------------------------------------------------------------------------------------------------------------------------------------------------------------------------------------------------------------------GAATATGAGCTGGAGAATTTTCAGCATTCAGGATTGAATGGAAAAATGCCTCTCCTTTTGTTCAAACAGCTGATATTACTGCAATGTTGACAGAAAAAAAACCCATGTCTAGTTTTCAATATAGATAATCCCTAAATAAATATATTTTTGTCTCTTTGTCAGTCATTGAAATACCACAGATAAGTGGGGAAGGTCTTGGAAAAAGGCTGCCATTCTTTAGCCAGGAGATGCAACCTGCTCACTGAGTCCAGGCTGCAGCCTCCAGGCCACAATGGAAGGAAAG
>gene=chr10_1248425-1249425; species=panTro
GGTGTTAGAGGCTGTCAGAGCACGGGCTTTGAACAAAACTTCCGGAACGTATGTGAGTGGCTGTGATGCTGCAGGACCGTCGGAAGACAAATAACTTCTCTATCTGGTTCCTACCTAATAACCTTTACAGTAAAGAGGAAATCAACCTTCTCCTTGCCTGGCTACCAGAGATTAAACTTACTCTGCTAACATGATCAATAAAACCAAATGTCTTTCTGAATATGAGCTGGAGAATTTTCAGCATTCAGGATTGAATGGAAAAATGCCTCTCCTTTTGTTCAAACAGCTGATATTACTGCAATGTTGACAGAAAAAAAACCCATGTCTAGTTTTCAATATAGATAATCCCTAAATAAATATATTTTTGTCTCTTTGTCAGTCATTGAAATACCACAGATAAGTGGGGAAGGTCTTGGAAAAAGGCTGCCATTCTTTAGCCAGGAGATGCAACCTGCTCACTGAGTCCAGGCTGCAGCCTCCAGGCCACAGTGGAAGGAAAG
>gene=chr10_1248425-1249425; species=papHam
AGTGTTAGACGCCATCAGAGCAGGGGCTTTGAACAAAACTTCCGGAACGTATGTGCGTGGCTGTGATGCTGCAGGACCGTCGGAAGACAAATAACTTCTCTATCTGGTTCCCACCTAATAGCCTTTACAATAAAGAGGAAATCAACCTTCTCCTTGCCTGGCTACCAGAGTTTAAACTTATTCAGCTAATGTGATCAATAAAACCAAATGTCTTTCTGAATATCAGCTGGAGAATTTTCAGCATTCAGGATTGAATGGAAAAACGCCTCTCCTTTTGTTCAAACAGCCGATATTACTGCAATGTTGACAGAAAAAAAACCCATGTCTAGTTTTCAATATAGATAATCCCTAAATAAATATATTTTTGTCCGTTTGTCAATCACTGAAATACCACAGATACGTGGGGAAGGTCTTGGAAAAAGGCTGCTGTTCTTTAGCCGGGAGATGCAACCTGTTCTCTCAGTCCAGGCAGCGGCCTCCAGGCCACAGTGGAAGGAAGG
>gene=chr10_1248425-1249425; species=ponAbe
AGTGTTAGAGGCCATCAGAGCACGGGCTTTGAACAAAACTTCTGGAATGTATGTGAGTGGCTGTGATGCTGCAAGACTGTCAGAAGACAAATAACTTCTCTATCTGGTTCCCACCTAATAATCTTTACAATAAAGAGGAAATCAACCTTCTCCTTGCCTGGCTACCAGAGATTAAACTTATTCTGCTAACACGATCAATAAAACCAAATGTCTTTCTGAATATGAGCTGGAGAATTTTCAGCATTCAGGATTGAATGGAAAAATGCCTCTCCTTTTGTTCAAACAGCTGATATTACTGCAATGTTGACAGAAAAAAAACCCATGTCTAGTTTTCAATATAGATAATCCCTAAATAAATATATTTTTGTCTGTTTGTCAATCATTGAAATACCACAGATAAGTGAGGAAGGTCTTGGAAAAAGGCTGCCGCTCTTTAGCCAGGAGATGCAACCTGCTCACTGAGTCCAGGCCGCGGCCTCCAGGCCACAATGGAAGGAAAG
>gene=chr10_1248425-1249425; species=rheMac
AGTGTTAGACGCCATCAGGGCAGGGGCTTTGAACAAAACTTCCGGAACGTATGTGCGTGGCTGTGATGCTGCAGGACTGTCGGAAGACAAAGAACTTCTCTATCTGGTTCCCACCTAATAGCCTTTACAATAAAGAGGAAATCAACCTTCTCCTTGCCTGGCTACCAGAGTTTAAACTTACTCAGCTAACGTGATCAATAAAACCAAATGTCTTTCTGAATATCAGCTGGAGAATTTTCAGCACTCAGGATTGAATGGAAAAACGCCTCTCCTTTTGTTCAAATAGCCGATATTACTGCAATGTTGACAGAGAAAAAACCCATGTCTAGTTTTCAATATAGATAATCCCTAAATAAATATATTTTTGTCCATTTGTCAATCACTGAAATACCACAGATACGCGGGGAAGGTCTTGGAAAAAGGCTGCCGTTCTTTAGCCGGGAGATGCAACCCGTTCTCTCAGTCTAGGCAGCGGCCTCCAGGCCACAGTGGAAGGAGGG
>gene=chr10_1334184-1335184; species=hg19
AGCAGCGTTCACCACTATCGGCGTGCGTGTGTTAAGCTGACTTGACCTTGTCTGCACTGGGTGTTTCCAGATAGTCTGGGAGTGGGTAGGGGAGGGCACctcactctgtgacccaggctggtctcgaactccttggcctcaagccatcctcccgcctcagcctcccacagtgctgagattacaggcgtgagccaccgcacctggcTAGAATCTTGTTTTTCACTCCCAGGGAGCATTGAAACAGAGTAGTCACAAAATAAATGTTTAGAAAAAAATTTAAAAGTTGCATATATTACTGTCGCAGGATTAGTAATTGTCACTCTACTGTGAAGCCTTTTTATCCCCCTCACTTAGACAAAAGGCTTGTGACCTGAGGCCCTTCTCTACTGAGTGATTTTCTTTCAAATCACAGCATGCATAGACACTCAGTATATCTTTTCCGATAAAATTAGGTATGTGTTTTCTTCATACCCTGTTGCACCAGGAATCAAAATGTCTGT
>gene=chr10_1334184-1335184; species=bosTau
-------------------------------------------------------------------------------------------------------------------------------------------------------------------------------------------------------------------------------------------TTGGAACAGAGCAGACAAAACAAGTCTGTCCAGAGCGAAATAGAAAAAATTTGTAAGTTACATTTCCA------ATAAGCATCACTTTACTGCAAAGCCTACTTAT--CCCCTGGTTAGACAGAGTGCT-GGGCTCTGAGTTCCTTCTCTGTGAGGACA-----TCTGGGATCATGACACAC----AGACCCAGCTGGCTTCTCCTGATACGACGAGGCGGCT------------------------------------------
>gene=chr10_1334184-1335184; species=calJac
AGCAGTGTTCACCGCTGTCAACATGCCTGTGTTAAGTTGCCTTGACCATGTCTGCACTGGGCACTTCCAGATGGTCTGGGAATGGGTGGGGGAGGGCACctcactctgtgacccaggctggttttgaactcc-tggtctcaagcgatcct-------------------------------------------------------------------------------------------------------------AATGTTTAGAAAAAAATTAAAAAGTTAGGCAAATTACCATCACAGGATTAGTAATTGCCACTCTACTGTGAAGTCTTTTTATCCCCCTTACTTAGATGAAAGTCTTTTGACCTGAGACCCTTCTCGACTAAGGGATTTTCTTTGAAATCACAGCATGCACAGACACTCAGCATATCTTTTCTGATACAATTAGGTAGGTGTTTTCTTCATACCCTCTTGCCCCAGGAATAAAAATGCCTGT
>gene=chr10_1334184-1335184; species=canFam
------------------------------------------------------------------------------------------------------------------------------------------------------------------------------------------------------------------------------------------------------------------AAATGTTTAGGAGAAAACAGGAAAGTTACATCAATTACTTCTTCAGGATCGATCACCATCACTT---TGTGCAGCCTGTTTAT--CCCCTAATTAGACGAAATGCTTTTGACCTGAGGTCCTTCTCCATGAAGACATCTTC-----------------------------------------------------------------------------------------------------
>gene=chr10_1334184-1335184; species=equCab
--------------------------------------------------------------------------------------------------------------------------------------------------------------------------------------------------------------------TTGCTTTCCGTTCCCGCAGAGCATGGGAACAGAGTAAACACAAAATAAATGTTTAGAAAAAAATGGAAAAATCACATAAATTACTT-TTCAGGATCGATGACCATCACTTTTCTGTGAAGCATTTTAAA--CCCCTAATTAGACGGACTGCTTTTAATCTGAGGTCCTTCTCCACAAAGACATTTTCTTCCAAATGATGACACGCTTCGACACGCAGTTGTTTTTTTCTGGTACAATTGGTA-ATG-TGTCGTTCATACTGTAGTGCACTGGGAATGAAGACGGTCCT
>gene=chr10_1334184-1335184; species=gorGor
AGCAGCGTTCACCACTGTCGGTGTGCGTGTGTTAAGCTGACTTGACCTTGTCTGCACTGGGTATTTCCAGATGGTCTGGGAGTGGgtaggggagggcatctcactctgtgacccaggctggtctcgaactcc-tggcctcaagccatcctcccgcctcagtctcccacagtgctgagattacaggcgtgagccaccgcacgtggctAGAATCTTGTTTTTCACTCCCAGGGAGCATTGAAACAGAGTAGTCACAAAATAAATGTTTAGAAAAAAATTTAAAAGTTGCATATATTACTGTCGCAGGATTAGTAATTGTCACTCTACTGTG---------------------------------------------------------------------------------------------------------------------------------------------------------------------------
>gene=chr10_1334184-1335184; species=panTro
AGCAGCGTTCACCACTATCGGTGTGCGTGTGTTAAGCTGACTTGACCTTGTCTGCACTGGGTATTTCCAGATGGTCTGGGAGTGGgtaggggagggcacctcactctgtgacccaggctggtctcgaactcc-tggcctcaagccatcctcccgcctcagcctcccacagtgctgagattacaggcgggagccaccgcacctggctAGAATCTTGTTTTTCACTCCCAGGGAGCATTGAAACAGAGTAGTCACAAAATAAATGTTTAGAAAAAAATTTAAAAGTTGCATATATTACTGTCGCAGGATTAGTAATTGTCACTCTACTGTGAAGCCTTTTTATCCCCCTCACTTAGACAAAAGGCTTGTGACCTGAGGCCCTTCTCTACTGAGTGATTTTCTTTCAAATCACAGCACGCATAGACACTCAGTATATCTTTTCCGATAAAATTAGGTATGTGTTTTCTTCATACCCTGTTGCAGCAGGAATCAAAATGTCTGT
>gene=chr10_1334184-1335184; species=papHam
AGCAGCGTTCACCACTGTCAGTGTGCCTGCATTAAGTTGACTTGACCTTGTCTGCACTGGGCATTTCCAGATGGCCTGGGAGTGGGCAGgggagggcacctcactctgtgacccaggctggtctcgaactcc-tggcctcaagcgatcctcccgcctcagcctcccacagtgctgagattacaagtgtgagccaccgcacctggcTAGAATCTTGTTTTTCACTCCCCAGGAGCATTGAAACAGAGTAGTCACAAAATGAATGTTTAGAAAAAAATTCAAAAGTTGCATATATTACTGTCACAGGATTAGTAATTGTCACTGTACTGAGAAGCCTTTTTATCCCCCTCACTTAGACAAAAGGCTTGTGACCTGAGGCCCTTCTCTATTAAGTGATTTTCTTTCAAATCACAGCACGCATAGACACTCAGTATGTCTTTTCTGATAAAATTAGGTATGTGTTTTCTTCATACCCTGTTGCACCAGGAATAAAAATGTCTGT
>gene=chr10_1334184-1335184; species=ponAbe
AGCAGCGTTCACCACTATCGATGTGCCTGTGTTAAGTTGACTTGACCTTGTCTGCACTGGGTGTTTCCAGATGGTCTGGGAGTGGGCAGGGGAGGGCACctcactctgtgacccaggctggtctcgaactcc-tggcctcaagccatcctcccgcctcagcctcccacagcgctgagattacaggtgtgagccaccgcacctggctAGAATCTTGTTTTTCACTCCCAGGGAGCATTGAAACAGAGTAGTCACAAGATAAATGTTTAGAAAAAAATTTAAAAGTTGCATATATTACTGTCACAGGATTAGTAATTGTCACTCTACTGTGAAGCCTTTTTATCCCCCTCACTTAGACAAAAGGCTTGTGACCTGAGGCCCTTCTCTATTAAGTGATTCTCTTTCAAATCACAGCACGCATAGACATTCAGTATATCTTTTCTGATAAAATTAGGTACGTGTTTTCTTCCTACCCTGTTGTACCAGGAATCAAAATGTCTGT
>gene=chr10_1334184-1335184; species=rheMac
AGCAGCGTTCACCACTGTCAGTGTGCCTGCATTAAGTTGACTTGACCTTGTCTGCACTGGGCATTTCCAGATGGCCTGGGAGTAGGCAGgggagggcacctcactctgtgacccaggctggtctcgaactcc-tggcctcaagcgatcctcccgcctcagcctcccacagtgctgagattacaggtgtgagccaccgcacctggcTAGAATCTTGTTTTTCACTCCCCAGGAGCATTGAAACAGAGTAGTCACAAAATAAATGTTTAGAAAAAAATTCAAAAGTTGCATATATTACTGTCACAGGATTAGTAATTGTCACTGTACTGAGAAGCCTTTTTATCCCCCTCACTTAGACAAAAGGTTTGTGACCTGAGGCCCTTCTCTATTAAGTGATTTTCTTTCAAATCACAGCACGCATAGACACTCAGTATGTCTTTTCTGATAAAATTAGGTATGTGTTTTCTTCATACCCTGTTGCACCAGGAATAAAAATGTCTGT
>gene=chr10_1629269-1630269; species=hg19
TTTCATTAATGGCTAAAATGATTATAACCGCTTGTATACTCATTTCCTTTACCAAAGGTGCTTATCTCCTTTCCTGAGTACACATAGTTTGAGAGTAAAATTAATTTGTCCCTAAAGAATTATTTTGACCTCAaaaacaaaacaacaaaacaaaacaaaaagaacaaTGATTTCTGACATGAAGGCTCCAGAGATGTAAGTCGGGTTCTGGGCGTCCGGGGGCCCTTTAGAGACCCTCAGGGGTTCCTCCAGCAAAGGGGAACGGCTGAGGTTCCAGTCCTCATCCAGACAGAAGAACTCAGCTTTGTTTTAAATATAGGACTTTCTTGCTTCCCTTGAAAAATGAAAAAATGTTTGAAAATCACTCCTTCAGCAGGGTGTATGATCATGGTGTAGGTTCGGTTTCAGACAGAAGAAGGTGGTTCTGTGTGAATATGGTTATGCATTTGGTCTATTTGTTGTTTTGATTTTTTTTTTCATAAGCACTTACAAAGCAATAT
>gene=chr10_1629269-1630269; species=bosTau
CTTAAATTCTGGTTAGGATGATCATAACTACACATATACTCATTT-CTCCACCAAGGGTTCTCATCTCCTTTCTTGTTTATACATAATCTGGCTACAAAATTGGTTTTCCTATAGGCAA-GGTTTTGACCTCA-----AA---GAAA---------------TGGAGTGATTT--CTGGTACAGACTTCTGAGGGTG-AATCGAGCTCCTCTGAC-------------------CCTCAAGGGTCCCTCTGTCAAGAAGAGACTGCT-----CACG-CCTTCATCCAGACAGGAAAGCTAGGTTTTGTTTTAAATACATGACTTGCTTGCTTATTTTGAAAAAC----AAATATTTCAGAAGCACTG-GTCC--------------------------------------------------------------------------------------------------------------------------------
>gene=chr10_1629269-1630269; species=calJac
TCCCATTTATGGCTAAAATTATTATATCTCCGTGTATACTCATTTCCTTTACTGAAGGTACTTACCTCCTTTCTTGTGTACAAATAGTTTGACCATAAAACTGATTTGTCCCTAAACAATAATTTTGACTTCAAAAAAGA---AAAATAAC-----------AGCAATGATTTCTGACGTGAAGGCTCCAGGGATGT-AACTTTGTTCTTGGAGTCCTGGGGCCCCTTAGAGACCGTCAGGGTTCCCTCTGGCAGAGTGGGTCTGCTGAGGCTCCAGTTCTCATCCAGACGGAAGACCTCAGCTTTGCTTTAAATATAAGACTCTCTTGCCTCCCTTGGAAAATGAAAAGACATTTGAAAACCACTGCTTCAGCAGGGCGAATGA-CGTCATGCAGATTAGGCTTCCGACAGAAGAAGGTGGTTCTATGTGAATATGGTTATGCATTTGGTCTATTTGTTGTTTTGATTTTTTTTTTCACGAGCACTTACAAAGCAATAT
>gene=chr10_1629269-1630269; species=canFam
TTTAAATTCTGGTTAAAATTATTATAGCTGCTTGTATATTCATTTCCCCTACCAAGGGTTCTCATCTCCTCTCTTGTTTACACATAATTTGGCTGGGCAATTGGTTTTCCTCTGAGCAAGGGTTTTGACCTCA-----AA---AAAAAAAT-----------AATAATGATTTCTGGTATGAAGGCTCCTGAGTATT-AATCGAGTTCTTTGGGC-------------------CTTCAGGGGTCCCTTTGGCAAGAAGGAGCCGCCGAAGCTTTA-CTCTCATCCAGGCAGAAGAGCTTGGTTTTGTTTTA-ATATTTTGCTTCCTTGCTCGTCGTGAAAAATAAT------GTTGAAAAGCACTGCATCCGTGGGGCTCATGATCGTCACCTGGGTTAGGTTTCAGCCAGAAGAAA-CGATTGTGAGTGAACGTGGTTATGCATTCGGTGCATTTGCTG-------------------AGGTGCTTACAAAGCCATGC
>gene=chr10_1629269-1630269; species=equCab
TTTAAATTCTGGTTTAAATTATTATAACTACTTGTATATTCATTTCCCCCACCAAAGGTTCTCATCTCCTTTCTTGTTTACACATAATTTGGCTGTAAAATTGGTTTTCCCCTAAGCAATGGTTTTGACCTCA-----AG---AA-----------------AATAATGACTTCTGGTATGAAGTCTCCTGAGTATT-AATTGAGTTCCTCAGAC-------------------CCTCAGGGGTCCCTTTGGCAAGAAAGGAGGGCTGAAGCTTCACCCCTCATTCAGACAGGAGAGCTCAGTTTTGTTTAA-ATATACGACTTTCTTGCTTGTCTTGAAAAAAAAGAAAATATTTGAAAATCACTGTGTCAGCAGGGCTAATGATCTTTGCACAGGTTAGTTTTCAGTCAGAAGAGAGTGGATCTATGTGAAAGTGGTGACACATTTGGTGCAGTTGCTG----------TGCTT----GGGCACTTACCAAACAGTGC
>gene=chr10_1629269-1630269; species=gorGor
TTTCATTAATGGCTAAAATGATTATAACTGCTTGTATACTCATTTCCTTTACCAAAGGTGCTTATCTCCTTTCTTGAGTACACATAGTTTGACAGTAAAATTAATTTGTCCCTAAACAATGATTTTGACCTCAaaaacaa---aacaaaa-aaaacaaaaagaacaaTGATTTCTGACATGAAGGCTCCAGGGATGTAAGTCGGGTTCTGGGAGTCCAGGGGCCCTTTAGAGACCCTCAGGGGTTCCTCCAGCAAAGGGGAACGGCTGAGGTTCCAGTCCTCATCCAGACAGAAGAACTCAGCTTTGTTTTAAATATAGGACTTTCTTGCTTCCC-TGAAAAATGAAAAAATGTTTGAAAATCACTCCTTCAGCAGGGTGTATGATCACGGTGTGGGTTCGGTTTCAGGCAGAAGAAGGTGGTTCTGTGTGAATATGGTTATGCATTTGGTCTATTTGTTGTTTTGATTTTTTTTTTCATAAGCACATACAAAGCAATAT
>gene=chr10_1629269-1630269; species=panTro
TTTCATTTATGGCTAAAATGATTATAACTGCTTGTATACTCATTTCCTTTACCAAAGGTGCTTATCTCTTTTCTTGAGTACACATAGTTTGACAGTAAAATTAATTTGTCCCTAAACAATGATTTTGACCTCAaaaacaaaacaacaaaacaaaacaaaaagaacaaTGATTTCTGACATGAAGGCTCCAGGGATGTAAGTCGGGTTCTGGGAGTCCGGGGGCCCTTTAGAGACCCTCAGGGGTTCCTCCAGCAAAGGGGAACGGCTGAGGTTCCAGTCCTCATCCAGACAGAAGAACTCAGCTTTGTTTTAAATATAGGACTTTCTTGCTTCCCTTGAAAAATGAAAAAATGTTTGAAAATCACTCCTTCAGCAGGGTGTATGATCATGGCATAGGTTCGGTTTCAGACAGAAGAAGGTGGTTCTGTGTGAATATGGTTATGCATTTGGTCTATTTGTTGTTTTGATTTT-------ATGAGCACTTACAAAGCAATAT
>gene=chr10_1629269-1630269; species=papHam
TTCCATTTGTGGCTAAAATTATTATAACTGCTTGTATACTCATTTCCTTTACCAAAGGTGCTTATCTCCTTTCTCGTGTACACATAGCTTGACAGTAAAATTGATTTGTCCCTAAACAATGATTTTGACCTCAAAAAAAA---AA-----------------ACCAATGATTTCTGACGTGAAGGCTCCAGGGATGT-AATTGGGTTCTGGGAGTCTGGGGGCCCCTTAGAGACCCTCCGGGGTCCCTCCAGCAGAGAGGAGCTGCTGAGGCTCCAGTCCTCATCCAGACAGAAGAACTCAGCTTTGTTTTAAATATAGTACTTTCTTGTTTCCCTTGAAAAATGAGAAAATGTGTGAAAACCACTGCTTCAGCAGGGTGTGTGATCGTTGCATAGGTTCGGTTTCAGACAGAAGGAGATGGTTCTGTGTGAATATGGTTATGCATTTGGTCTATTTGTTGTTTTGATTTTTGTTTC-CTGAGCACTTACAAAGCTATAT
>gene=chr10_1629269-1630269; species=ponAbe
TTTCATTTATGGCTAAAATTATTATAACTGCTTGTATACTCATTTCCTTTACTAAAGGAGCTTATTTCCTTTCTCGTGTGCACATAGTTTGACAGTAAAATTGATTTGTCCCTAAACAATGATTTTGACGTCAaaaacaa---aacaaaacaaaacaaaaagaacaaTGATTTCTGACATGAAGGCTCCAGGGATGT-AGTCAGGTTCTGGGAGTCTGGGGGCCCTTTAGAGACCCTCAGGGGTCCTTCCAACAAAGGAGAACTTCTAAGGTTCCAGTCCTCATCCAGACAGAAGAACTCAG-TTTGCTTTAAATATAGGACTTTCTTGCTTCCTTTGAAAAATGAAAAAATGTTTGAAAACCACTCCTTCAGCAGGGTGTATGATCGTTGCGTAGGTTCGGTTTCAGACAGAAGAAGGTGGTTCTGTGTGAATATGGTTATGCATTTGGTCTATTTG-----TTGATTTTTTTTTC-ATGAGCACTTACAAAGCAATAT
>gene=chr10_1629269-1630269; species=rheMac
TTCCATTTATGGCTAAAATTATTATAACTGCTTGTATGCTCATTTCCTTTACCAAAGGTGCTTATCTCCTTTCTCGTGTACACATAGCTTGACAGTAAAATTGATTTGTCCCTAAACAATGATTTTGACCTCAAAAAAAA----------------------CCCAATGATTTCTGACATGAAGGCTCCAGGGATGT-AATTGGGTTCTGGGAGTCTGGGGGCCCCTTAGAGACCCTCCGGGGTCCCTCCAGCAGAGAGGAGCTGCTGAGGCTCCAGACCTCATCCAGACAGAAGAACTCAGCTTTGTTTTAAATATAGTACTTTCTTGTTTCCCTTGAAAAATGAAAAAATGTGTGAAAACCACTGCTTCAGCAGGGTGTGTGATCGTTGCATAGGTTCGGTTTCAGACAGAAGGAGATGGTTCTGTGTGAATATGGTTATGCATTTGGTCTATttgttgttttgatttttgttTC-CTGAGCGCTTACAAAGCTATAT
>gene=chr10_1681103-1682103; species=hg19
CACACAGGTCTTTTTCTTAAAGGAGGTGGAGAGGCTGCCTTGCCTGCACTCACACGGACTTCCAGTGGGGAAGAAGCCGTCTTGGCGAGTGTCTTGGTTTGAGATCATCAGGGCCATACCCTCATCATGGTACAAGTGTTTGTGCAGTCAGGGTGGAAACAGCAGGGAGCAGACATGCTGTGGCCATCTCCTAAAGCTGGAGCACTTCAGGAGAATGGGAGGGCCATGGTCCCATGGGCATGAGTGCTCTCCTGCTGCCTGCCAAGCCTGTCCTGGAACTGAGCCAGGAGGCTGACTGCATCCAGGAAGCTGACCGCATCCAGGAGGCTGACCGCATCCAGGAGGTTGACCGCATCCAGGAGGCTGACTGCATGGTTCTTCCTAGAGCAGGGCTTAGAGCCTGCTCTGTGGTCAGTCATGTGGCCCTGGAAGAGAAGTCCCCAGAGCCTTCAGGAATGTCCCAGGGTCTTGGAATCAGAGAAGACCAAGAAACGCCACCA
>gene=chr10_1681103-1682103; species=bosTau
AGCAGTG--CTCCTTGTT--------------CACTACCTGCCCCACATCCACA--GCAGGCCAGGCAGGAAGGGACAGTCTCGTTGAG--CTTCTGTTTTGGGATA-CGGGGCTGTTACTTCATTA-GGTCAAGGGGTATTTACAACTGGGGTACCAGCGACA-CAGAAGAGTGTCT-----------GCCGGTGTCAGAAAGTTCTAGAAGAATGAGAGGACCACAGTCTTAGGAATGA-CCTGGTTCTCTCCCCTCCACT-----------GGAGCCGGGCTCAGAGCCTG--------------------------------------------------------------------------------------------------------------------------------------------------------------------------------------------------------------
>gene=chr10_1681103-1682103; species=calJac
CATGCAGGTCTTTTTCTTAAGGGAGGTGGAGAGGCTGCC-TGCCTGCAGTCACATGGCCTTCTAGTGGGGAAGAAGCCGGCTTGGTGAGAGTCCTGTCTTGAGACCAT-AAGGCCACCCCCACATTTTGGGACAAATGTTTGTGCACTTAGGGCAGCACCAGCAGGGAGCAGGCATGCC-TGGCTGTCTCCTAAAGCCAGTGCACTTCAGGAGAATGGGGG---CATGGTCCCACAGACACGAATGCTCTCCTGCTGCCTGCCAAGCCTGTCCTCAAGTTGGGCCAGGGGGCTGACGGCAT----------------------------------------------------------------------------------------------------------------------GTGGCCCTGGAAGAGAAGACCCCAGAGCCTTCGGGAATGTTCCAGG-----------------------------------
>gene=chr10_1681103-1682103; species=canFam
CATAGTGCGCGTCTTTTTAAACCAAGC-----C-CTGACTTGCCCACAGTCACGCGGCTTGCCAGCTGGGAAGGAGTGGTCTCAGCGAAGGCCTGTGTTGTGGACTATTGGGGCTGTTCCTTCACTTCTGTCAAGGGGCTTT-----------------------------TGCATCC-----------AATA--GTCAGAAAGTTCTAGAAGAATGGAAGGGCCAGGGCCCCGTGGGCCC-AGTGGTCTCCTTTCCTCGGCC-------------TCTCTGCCTGGGATGCTG-----------------------------------------------------------------------------------------------------------------------AGCCATTTGGCCCCTGGACTAAATATTTCTCATTACTCAGCAATCACCAA-------------AGGGAAG----AAATATTCGCTCT
>gene=chr10_1681103-1682103; species=equCab
ACTATTGGGACTTTTTTTTAACCGAGCAGAGAAACTGAGGAGCCCACAGTCGCACAGTTTGCCAGTTGGG-TGGAGTGGTCTCAGTGAATTTCTCTGTTTTGGAATATCAGGGCCATTCCCTCATTATGGCCAAGGGGTTTTTGCAGCTGGGATAGCAACAGTGTAAAACATGCTTCT-----------GATCGTGTCAGAAAGTTCTGGAAGAATGGGAGGACCACAGTCCCATGAGCAA-CGTGCTCCCCTCC----------------------------------------------------------------------------------------------------CCAGAATGCTGCTCCCGGGGTTGGCTGTTTGGCACGGCTCGGAGCCTGTGCCATGGAC-GCTGGCTGG---CTGGAGAAACCCTCCCACAGC-TTCAGGGGGTCCT----------------GGGAAG---------TGCCTTCA
>gene=chr10_1681103-1682103; species=gorGor
CACACAGGTCTTTTTCTTAAAGGAGGTGGAGAGGCTGCCTTGCCTGCACTCACACGGACTTCCAGTGGGGAAGAAGCCGTCTTGGCGAGTGTCTTGGTTTGAGATCATCAGGGCCATCCCCTCATCATGGTACAAGGGTTTGTGCAGTCAGGGTGGAAACAGCAGGGAGCAGACATGCTGTGGCCATCTCCTAAAGCCGGAGCACTTCAGGAGAATGGGAGGGCCATGGTCCCATGGGCATGAGTGCTCTCCTGCTGCCTGCCAAGCCTGTCCTGGAACTGAGCCAGGAGGCTGACTGCATCCAGGAAGC-GACCGCATCCAGGAGGCTGACCGCATCCAGGAGGTTGACCGCATCCAGGAGGCTGACTGCATGGTTCTTCCTAGAGCAGGGCTTAGAGCCTGCGCTGTGGGCAGTCATGTGGCCCTGGAAGAGAAGTCCCCAGAGCCTTCAGGAAT-TCCCGGGGTCTTGGAATCAGAGAAGACCAAGAAACGCCACCA
>gene=chr10_1681103-1682103; species=panTro
CACACAGGTCTTTTTCTTAAAGGAGGTGGAGAGGCTGCCTTGCTTGCACTCACACAGACTTCCGGTGGGGAAGAAGCCATCTTGGCGAGTGTCTTGGTTTGAGATCATCAGGGCCATCCCCTCATCATGGTACAAGTGTTTGTGCAGTCAGGGTGGCAACAGCAGGGAGCAGACATGCTGTGGCCATCTCCTAAAGCCAGAGCACTTCAGGAGAATGGGAGGGCCATGGTCCCATGGGCATGAGTGCTCTCCTGCTGCCTGCCAAGCCTGTCCTGGAACTGAGCCAGGAGGCTGACTGCATCCAGGAGGCTGACCGCATCCAGGAGACTGAC------------------------------------TGCATGGTTCTTCCTAGAGCAGGGCTTAGAGCCTGCGCTGTGGGTAGTCATGTGGCCCTGGAAGAGAAGTCCCCAGAGCCTTCAGGAATGTCCCAGGGTCTTGGAATCAGAGAAGACCAAGAAACGCCACCA
>gene=chr10_1681103-1682103; species=papHam
CACACAGGTCTTTTTCTTAAAGGAGGTGGAGAGGCTGCCTTGCCTGCACTCACATGGACTTCTGG-GGGGTAGAAGCCGTCTTGGCGAGTGTCTTGGTTTGAGACCATCAGGGCCATCCCCTCATCATGGTACAAGTGTTTGTGCAGTCAGAGTGGCAACAGCAGGCAGCAGGCATGCCCTGGTCGTCTCCTAAAGCCAGAGCACTTCAGGAGAATGGGAGGGCCATGGTCCCACGGGCATGAGTGCTCTCCTACCACCTGCCAAGCCTGTTCGGGAACTGAGCCAGGAGGCTGACTGCATCCAGGAGGCTGAC------------------------------------------------------TGTGTGGTTCTTCCTAGAGCAGAGCTTAGAGCCTGCACTGTGGACAGTCATGTGGCCCTGGAATCGAAGTCCCCAGAACCTTCAGGAACATCCCAGGGTCTTGGAATCAGAGAAGACCAAGGAATGCCACCA
>gene=chr10_1681103-1682103; species=ponAbe
CACACAGGTCTTTTTCTTAAAGGAGGTGGAGAGGCTGCCTTGCCTGCACTCACACGGACTTCCAGTGGGGAAGAAGCCGTCTTGGTGAGTATCTTGGTTTGAGACCATCAGGGCCATCCCCTCATCATGGTACAAGTGTTTGTGCAGTGAGGGTGGCAACAGCAGGGAAGAGACATACTGTGGCCATCTACTAAAGCCAGAGTACTTCAGGAGAATGGGAGGGCCATGGTCCCATGGGCATGAGTGCTCTCCTGCTGCCTGCCAAGCCTGTCCTGGAACTGAGCCAGGAAGCTGACCACATCCAGGAGGCTGACCGCATCCAGGGGGCTGAC------------------TGCATCCAGGAGGCTGACTGCATGGTTATTCCTAGAGCAGGGCTTAGAGCCTGCGCTGTGGGCAGTCATGTGGCCCTGGAAGAGAAGTCCCCAGAGTCTTCAGGAACATCCCAGGGTCTTGGAATCAGAGAAGACCAAGAAATGCCACGA
>gene=chr10_1681103-1682103; species=rheMac
CACACAGGTCTTTTTCTTAAAGGAGGTGGAGAGGTTGCCTTGCCTGCACTCACATGGACTTCTGG-GGGGTAGAAGCCGTCTTGGCGAGTGTCTtggtttgagaccatcagggccatcctctcatcatggtacaagtgtttgtgcagtcaGAGTGGCAACAGCAGGCAGCAGGCATGCCCTGGTCATCTCCTAAAGCCAGAGCACTTCAGGAGAATGGGAGGACCATGGTCCCATGGCCATGAGTGCTCTCCTGCCACCTGCCAAGCCTGTTCGGGAACTGAGCCAGGAGGCTGACTGCATCCAGGAGGCTGAC------------------------------------------------------TGTGTGGTTCCTCCTAGAGCAGAGCTTAGAGCCTGCACTGTGGACAGTCATGTGGCCCTGGAAGAGAGGTCCTCAGAACCTTCAGGAACATCCCAGGGTCTCGGAATCAGAGAAGACCAAGGAATGCCACCA
>gene=chr10_1777230-1778230; species=hg19
CTCTTCGTAACAGAAATCAGTGTACAAAACCTGAATGCCCTTTCCCGCTTCAATTTTTGGCTATGAAAATTAAGGGACTTGACATATTCAAAATAACCAAGGTATGGAAATATTTGCTATAGGAGTTTTATTTTGAATTGCTAAAGTTAAGTTTATAGCAAATGAAGTCTTTCCCCAGATTTCCTTTTTCCCCCTAAATTGAATACTTTCTAAGCTAGCATGACTGACGCTTCCTGGCAAGGCAAGTGAATTTGGAGAAAGGCAACACTTTCCTCCTGTTTATATTTATAAAATGCATTATTGCGAACTATTACTCCACATTCTTCAACTCTAAATATTTAAATAGACTAATCAAAAAATATTGGGAAATGTGAACATTTCAAGTGTAAAGATGATGCTTCCTTTTTCCTCTTTTAAAAGTCATATTCATTATTCAATCCGGTGACTTTCTCAATATCAATGCCACTTTGTGTTGGCATTATCTTTGGAGGACACTAACA
>gene=chr10_1777230-1778230; species=bosTau
TTGCAAGTAACCAGAATTAGTACACACATTCTGAATACCTTTTCCTACTTCA-TTTTTGGCTATAAAAATTAAGAGACTTGGTATATTCAAAA----TAAAGCATATAAATATTTCACGTAAAA-TTTTATTTTGAATTGTCAT-----AGTTTATAGCCAATGAAGTCCTCCTTCAGATTTCCTTTCCTTTCTGAAAATGAATCCCTTCTAAGCTAACATGACTGCCTTTTAAAGGTACAAAAAATGAATTTGGAGAAATACATGAGTGTTCATCAGCTTCTATTTATATTTTGCTTTGTTGTAAAATATTGTTTGATACTTTTCCatttt-aatatttaaatatactaaat-aaaaataCTGGAACACATGAACACTTGAAGCGTAAAGGCAATGTTTCTTTTTCTTACTTTTAAAATTTATACTC---ATTAAATTCTGTGATTTTTTCAATATCATTGTCACTTTCTGTTAGCATTATTTTTGGAAGACATTGACA
>gene=chr10_1777230-1778230; species=calJac
CTCTTCGTAATAGAAATCAGTGTACAAATCCTCAATGCCCTTTCCCGCTTCAATTTTTGTCTACGAATATTAAGGGACTTGACATATTCAAAATAGCCAAGGTATGGTACTATTTGGTATAGGAATTTTATTTTGAATTGCTAAAGTTAAGTTTATAGCAAACAAAGTCTTTCTCCAGATTTGCCTTTTTCTCTTAAATTGAATA-TTTCTAAGCTAGCACGACTGACA-TTCATGGCAAGGCAAGTGAATTTGGAGAAAGGCTGAACTTCCCACCAGTTTCTATTTATAAACTGCTTTATTGTGAACAATTACTCCACATTCTTCAACTCTAAATATCT--ACAGACTAAGCAAAAAATATTGGGAGACGTAAACACTTGAAGTATAGA---GACGCTTCCTTTTTCCTCTTTTAAAAGTCACATTCATTATTCAATCCCGTGACTTTCTCAACAGCAAGGCCACTTTGTGTTGGC---ATCTTCAGAGGACACTAACA
>gene=chr10_1777230-1778230; species=canFam
CTCTGAGGCATTGGAATTAGCACACGCGTGCCCGCAGCCCTTCCCCTCCTCAGTTTTGGGGTGTGGAAATGAGGGGACTTGGTCTATTCCAAATAACCAAGGCATACAAACATCTCATCTAGAAATTTCACTCTGATTTGTTGTCAGTAAGTTTATAGCAAAGGAAGTCTTCGTTCAGATTCCTTTTTTTTTCCAAAATTGGATGTTTTCTAAGCCAGCACGACTGACATTTAAAGGTAAGAAAAATGAATTTGGAGAAAGGCACCAGCGTCCGTCAGCTTGCATTTGTGGACTGTTTTATGGTGAAACAGGAGTCCATAGTCCAACATT-TTAATATTCAAATAGACTAAAG-GGAAAAGTTGGGAAACACGACCACTTACGATTTAAAGGCAGTGTTTCCTTTTCTCTCTTTTAAAAGTTATATTCATTATTAAATTCTGTGCCCCCCCCCCCTTTATTGCCACTTTCAGCTGGCATTG-TTTTGGAAGGCACCCACA
>gene=chr10_1777230-1778230; species=equCab
CTACGGGGAAAAGGAATTAGTACACGCATCCTGAC-GCCCTTTCCCCCTTCTGCTCTTGGCTATGAAAATTTAGAGACTTGGTATATTCAAAATAACCAAGGCATAGaaatattttacataaaaattttattttgaatttttataGTTAAGTTTATAGCTAATGAAGTCTCCCTCCAGATTGCTTTTTCTTTCCAAAATTGAATGCTTTCTCGGCTAGCACGACTGACATTTAAAGGTATGAAAAATGAATTTGGAGAAAGGCACCAATGTCCATCAGCTTATATTTATAGATTTTTTTATTGTGAAATACTATTCCATACTCtttaatt-taattatttaaatataCTAAAC-AAAAAAACTGGGAAACATGAACACTTGAAGTATAATGATGATGTTTCCTTTTTTCTCTTTTAAAAGTTATATTCGTTATCAAATTCTGTGATTTTTTCAATGTCATCACCACTTTTTGTTAGCATTATTTTTGGAAGACATTAACA
>gene=chr10_1777230-1778230; species=gorGor
CTCTTCGTAACAGAAATCAGTGTACAAAACCTGAATGCCCTTTCCCGCTTCAATTTTTGGCTATGAAAATTAAGGGACTTGACATATTCAAAATAACCAAGGTATGGAAATATTTGCTATAGGAGTTTTATTTTGAATTGCTAAAGTTAAGTTTATAGCAAATGAAGTCTTTCCCCAGATTTCCTTTTTCCCCCTAAATTGAATACTTTCTAAGCTAGCATGACTGACGCTTCCTGGTAAGGCAAGTGAATTTGGAGAAAGGCAACGCTTTCCTCCTGTTTATATTTATAAAATGCATTATTGCGAACTATTACTCCACATTCTTCAACTCTAAATATTTAAATAGACTAATCAAAAAATATTGGGAAATGTGAACTCTTCAAGTGTAAAGATGATGCTTCCTTTTTCCTCTTTTAAAAGTCATATTCATTATTCAATCCGGTGACTTTCTCAATATCAATGCCACTTGGTGTTGGCATTATCTTTGGAAGACACTAACA
>gene=chr10_1777230-1778230; species=panTro
CTCTTCGTAACAGAAATCAGTGTACAAAACCTGAATGCCCTTTCCCACTTCAATTTTTGGCTATGAAAATTAAGGGACTTGACATATTCAAAATAACGAAGGTATGGAAATATTTGCTATAGGAGTTTTATTTTGAATTGCTAAAGTTAAGTTTATAGCAAATGAAGTCTTTCCCCAGATTTCCTTTTTCCCCCTAAATTGAATACTTTCTAAGATAGCATGACTGACGCTTCCCGGTAAGGCAAGTGAATTTCGAGAAAGGCAACACTTTCCTCCTGTTTATATTTATAAAATGCATTATTGTGAACTATTACTCCACATTCTTCAACTCTAAATATTTAAATAGACTAATCAAAAAATATTGGGAAATGTGAACACTTCAAGTGTAAAGATGATGCTTCCTTTTTCCTCTTTTAAAAGTCATATTCATTATTCAATCCGGTGACTTTCTCAATATCAATGCCACTTTGTGTTGGCATTATCTTTGGAGGACACTAACA
>gene=chr10_1777230-1778230; species=papHam
CTCTTCGTAATAGAAATCAGTGTATAAATCCTCAATGCCCTTTCTGGTTTCAATTTTTGGCTATGAAAATTAAGGGACTTGATATATTCAAAATAATCAAGGTATGGAAATATTTGCTATAGGAGTTTTATTTTGAATCGCTAAAGTTAAGTTTGCAGCAAATGAAGCCTTTCCCCAGATTTCCTTTTTCCCCCTAAATTGAATACTTTCTAAGCCAGCACGACTGATGCTTCATGGTAAGGCAAGTGAATCTGGAGAAAGGCAACAATTTCCTCCAGTTTATATTTATAAACTGCATTATTGTGAACTATTACTCCACGTTCTTCAACTCTAAATGTTTAAACAGACTAATC-AAAAATATTGGGAAACGTGAACACTTGAAGTGTAAAGATGATGCTTCCTTTTTCCTCTTTTAAAAGTCGTATTCATTATTCAGTCTGGTGACTTTCTCAATATCAATGCCACTTTGTGTTGGCATTATCTCTGAAGGACACTAACA
>gene=chr10_1777230-1778230; species=ponAbe
CTCTTCGTAACAGAAATCAGTGTACAAATCCTGAATGCCCTTTCCTGCTTCAATTTTTGGCTATGAAAATTAAGGGACTTGATATATTCAAAATAACCAAGGTGTGGAAATATTTGCTATAGGAGTTTTATTTTGAA-TGCTAAAGTTAAGTTTATAGCAAATGGAGTCTTTCCCCAGATTTCCTTTTTCCCCCTAAATTGAATACTTTCTAAGCTAGCATGACCGACGCTTCCTGGTAAGGCAAGTGAATTTGGAGAAAGGCAACACTTTTCTCCTGTTTATATTTATAAACTGCATTACTGCGAACTATTACTCCACATTCTTCAACTCTAAATATTTAAATAGACTAATCAAAAAATATTGGGAAATGTGAACACTTGAAGTGTAAAGATGATGCTTCCTTTTTCCTCTTTTAAAAGTCATATTCATTATTCAATCCGGTGACTTTCTCAATATCAATGCCACTTTGTGTTGGCATTATCTTTGGAGGACACTAACA
>gene=chr10_1777230-1778230; species=rheMac
CTCTTCGTAATAGAAATCAGTGTATAAATGCTCAATGCCCTTTCTGGTTTCAA-TTTTGGCTATGAAAATTAAGGGACTTGATATATTC-ATATCGTCAACGTGTAGAAATATTTGCTATAGGAGTTTTATTTTGAATCACTAAAG-TGAGTGTGCAGCAAGTGAAGTCTTTCCCCA---TTTTCCATTCGCCCTAAATTGAATACTTTGTAAGCCAGCACGACTGATGCTTCATGGTAAGGCAAGTGAATCTTGAGAAAGGCAACAATTTCCTCCAGTTTATATTTATAAACTGCATTATTGTGAACTATTACTCCACGTTCTTCAACTCCAAATGTTTAAACAGACTAATC-AAAAATATTGGGAAACGTGAACACTTGAAGTGTAAAGATGATGCTTCCCTTTTCCTCTTTTAAAAGTCGTATTCATTACTCAGTCCGGTGACTTTCTCAATATCAATGCCACTTTGTGTTGGCATTATCTCTGAAGGACACTAACA
>gene=chr10_1787230-1788230; species=hg19
AGAGAATACAACTAACTTTCTTAGTGCAGGTCTCTATTTTCATAGATCTTTGGTTCACCACAAAATATTGTTAAAATATATTTGGGAAAAGTCATGGGAGAGACCATTGCAGTCTTTGAAGAAGAAAGAATGCAGAAAGATGGAGACTAAAACACATTCCAAGAGAAATGAATAAGTACAAGGAAAACATGAAGCAGGTGGAATAGGAGAGTGGGTCCCTCTGAGCCGTGCACGCAGGGGTGTGTAGACACTGACCACAGggagggagtgggtttggagccaagcagacctcagcccaagcttagttgagtcacctgttacctacatgacagctgtgctgtcctcatctgtggggtgtccacataaatattcatctcacggtgttgtgaggatcaggcgaggttgcttatgtgaaatgcCATGTTCCCAGGCACTCACAAACATCAGTAGAGTGTCACTGATAGCCTGTCGGACTGGGACATTGGTTTCCCTGCAATACT
>gene=chr10_1787230-1788230; species=bosTau
GGGGAGCATGCTT-ACTTCATTACTTCGTGTCTCTTCTCTTATAGAGCCTTCTCTCACCACAACACATCCCTAAAAGATATTCTGCAGAAGGAATGGGAGAAG-GATTGCAGCCTGTGAGGAAGATGGGG-ACAGGAAGGAGACAGTGTAGGTGCGTCCCAGGAGAAACACATGAGTGTGGCGG----------------GCAAAGTCAAGCCAGCTCCCCTGAAGC--GTTCA-GCAGG----TAGAGGCAGAACCTgggc--ggggctggttttaagccaagcagacctaagttcatacttacttgagt--cagtctggccatgggaatctgggcaa-tcctcatctgaaaaacaggggcatgaattctgcttttctggctttgtggtgagtagtttaaaCAGT-----------GTTACAC------GTGCTCGCTGTTAGCAGGGCACTGCTACTCACAGCCTTTCTTTTCTTGT----AATGC-----TGATGAT
>gene=chr10_1787230-1788230; species=calJac
AGAGAATACAACCAGCTTTTCTAACACTGGTCTCTA-TTTCATCGACCTTTGCTTCACCAC-AAATATTGCTAAAACATATTTGGGAAAAGTCATGGGAGAGACCATTGCAGTCTTTGAAGAATAAGGAATGCAGAAAGAAGGAGATTCAAACGCACTCCAAGAGAAATGAATAAGTCCAAGGAAAACAAGAAGCTGGTGGAATAGACAAGCAGGTCCCTCTGAGCCATGTGTGCAGGGGTGTGTAGGGGCTGA-CACGGGGAGGGTGTGGGCTGGGGGCCAAGCAGACCTCAGCCCAAGCTCAGTTAAGTCAACTGTTACCTACGTGGCACCTCTGCTGTCTGCATCTGTGGGGTATCCACATAAATCTTCACGTCACTGTGTTGTGAGGATCAGGAGAGGTTGCTTCTGTGAAGTGCCATGTTCCCAGGCACTCGCAAACATCAGTTGCATGTCACCAGCAGCCTGTCGTACTTGGACATTGGCTGTCCCACAATACT
>gene=chr10_1787230-1788230; species=canFam
-----------------TCCTTAGCCTACGCCTCCCCGT---GAGGACCTTCTTTGACCTCAAGGTGTCATTGAAGGATACTTTGGAGAAGGGATGGGAGAGGCAACCGCAGGCTTTGAAGAGGGAAGGATGCAGAAAGGAGCTAAGTCAGGAACATTCCAAGAGAAACGAGGGGGGCGGGGGAAGGATTACAGC--CAAACAGGAATGAGCAAAGGCCCCAGAGGCCCGTTTGTgggag---------acagggtgtggggaa--ggcaggtgctgagccacgcagacctgtgct--------------ttgctgagcatctgcatggaccagggcat-ccctcatctgcaggacggggacaCAG------ATGCTCAGACGCCGTAAGGCGTGGGCACAGGGGCTTGCCCTAGG-GGT-------------CCTTCTGT--------------TATCCATGGCACTTACTTCCCCGCACGTCACTT--GCATCTTATT
>gene=chr10_1787230-1788230; species=equCab
CGAGAACACTGTT-CCTTTATTAATTCCCATCTCTCTTTTTATAGGACCTTCTCGTACCACAAAACATCCTTAAAAGGTATTTTGGAAGAGGAACGGGAGAGGCCATTGCAGTCTTTGAAGATGAAAGGGCGTGGAATGGAGACAATTCTGGGACATTCCAAGAGAAACGAATGAGCACAAGGGGAACTTAAAGCTGCAGGCAAAAATGCACACATCCCCTCTGAGCCCGTTCGTGGGGG------GATATAGAgtgcagggggagggtgagcttc--accatgcagacctgaattcaaac---------tcactgagcagttgtgcaaaacggggcac-tcctcacctgcaagatggaggcgcgagcacggatctcatggctttgtggggattGGAGGGGCCGGTTCAAGTAATG-TCTGTGCTCAGAGGTGCTCACGGTCCTCTTG-----TCTCTTGAGGACATTCACTTCCCCGGCAGTAACTCTGGCACAGTGTT
>gene=chr10_1787230-1788230; species=gorGor
AGAGAATACAACTAACTTTCTTAGTGCAGGTCTCTATTTTCATAGATCTTTGGTTCA-CACAAAATATTGTTAAAATATATTTGGGAAAAGTCATGGGAGAGACCATTGCAGTCTTTGAAGAAGAAAGAATGCAGAAAGATGGAGACTAAAACACATTCCAAGAGAAATGAATAAGTACAAGGAAAACATGAAGCAGGTGGAATAGGAGAGTGGGTCCCTCTGAGCCGTGCACGCAGGGGTGTGTAGACACTGACCACAGGGAGggagtgggtttggagccaagcatacctcagcccaagcttagttgagtcacctgttacctacatgacagctgtgctgtcctcatctgtggggtgtccacataaatattcatctcacggtgttgtgaggatcaggcgaggttgcttatgtgaaatgccatgttcccaggcacacaCAAACATCAGTAGAGTGTCACTGATAGCCTGTCGGACTGGGACATTGGTTTCCCTGCAATACT
>gene=chr10_1787230-1788230; species=panTro
AGAGAATACAACTAACTTTCTTAGTGCAGGTCTCTATTTTCATAGATCTTTGGTTCACCACAAAATATTGTTAAAATATATTTGGGAAAAGTCATGGGAGAGACCATTGCAGTCTTTGAAGAAGAAAGAATGCAGAAAGATGGAGACTAAAACACATTCCAAGAGAAATGAATAAGTACAAGGAAAACATGAAGCAGGTGGAATAGGAGAGTGGGTCCCTCTGAGCCGTGCACTCAGCGGTGTGTAGACACTGACCACAGGGAGggagtgggtttggagccaagcagacctcagcccaagcttagttgagtcacctgttacctacatgacagctgtgctgtcctcatctgtggggtgtccacataaatattcatctcacggtgttgtgaggatcaggcgaggttgcttatgtgaaatgcCATGTTCCCAGGCACTCACAAACATCAGTAGAGTGTCACTGATAGCCTGTCGGACTGGGACATTGGTTTCCCTGCAATACT
>gene=chr10_1787230-1788230; species=papHam
AGAGAATAC----AACATTCTTACTGCAGGTCTCTAATTTCACATATCTTTGGTTCACCAC-AAATATCGTTAAAATATATTTGGGGAAAGTCATGGGAGAGACCATTGCAGTCTTTGAAGAAGAAAGAATGCAGAAAGAAGGAGAATAAAACACATTCCAAGAGAAATGAATAAGTACAAGGAAAACATGAAGCTGGTGGAATAGACGAGTGGGTCCCTCTGAGCCATGCCTGCAGGGGTGTGTAGACACTGACCACAGGGAGCGAGTAGGTTTGGAGCCAAGCAGACCTCAGCCCAAGCTTAGTTGAGTCACCTGCTACCTACATGACAGCTGTGCTGTCCTCGTCTGTGGGGTGTCCACATAAATGTTCATCGCACAGTGTTGTGAGCATCGGGCAAGGTTGCTTATGAGAAATGCCATGTTCCCAGGCACTCACAAACATCAGGAGAGTGTCACCGATAGCCTGTTGGACTGGGACACTGGTTTCCCTGCAATACT
>gene=chr10_1787230-1788230; species=ponAbe
AGAGAATACAACTAACTTTCTTAGTGCAAGTCTCTATTTTAATAGATCTTTGGTTCACCAC-AAATATTGTTAAAATATATTTGGGAAAAGTCACGGGAGAGACCATTGCAGTCTTTGAAGAAGAAAGAATGCAGAAAGACAAAGACTAAAACACATTCCAAGAGAAATGAGTAAGTACAAGGAAAACATGAAGCTGGTGGAATAGATGAGCGGGTCCCTCTGAGCCGTGCACGCAGCGGTGTGTAGACACTGACCACAGggagggagtgggtttggagccaagcagacctcagcccaagcttagttgagtcacctgttacctacatgacagctgtgctgtcctcatctgtggggtgtccacataaatattcatctcacgatgttgtgaggatcaggcgaggttgctcatgtgaaatgcCATGTTCCCAGGCACTCACAAACATCAGTAGAGTGTCACTGATAGCCTGTCGGACTGGGACATTGGTTTCCCTGCAATACT
>gene=chr10_1787230-1788230; species=rheMac
AGAGAATAC----AACATTCTTACTGCAGGTCTCTAATTTCATAGATCCTTTGTTCACCAC-AAATATTGTTACAATATATTTGGGAAAAGTCATGAGAGAGACCATTGCAGTCTTTGAAGAAGAAAGAATGCAGAAAGAAGGAGAATAAAACACATTCCAAGAGAAATGAATAAGTACAAGGAAAACATGAAGCTGGTGGAATAGACGAGTGGGTCCCTCTGAGCC-----TGCAGGGGTGTGTAGACACTGACCACAGGGAGCGAGTAGGTTTGGAGCCAAGCAGACCTCAGCCCAAGCTTAGTTGAGTCACCTGCTACCTACATGACAGCTGTGCTGTCCTCGTCTGTGGGGTGTCCACATAAACGTTCATCTCACAGTGTTGTGAGCATCGGGCAAGGTTGCTTATGAGAAATGCCATGTTCCCAGGCACTCACAAACATCAGGAGAGTGTCACCGATAGCCTGTTGGACTGGGACACTGGTTCCCCTGCAATACT
>gene=chr10_1793003-1794003; species=hg19
aatgtcagctacaggctctgggtgataatgatgtcccaatgtaggtttgtcaattgaaaatgcaccatattcattcaagatattaacaggaaagtgaggaagAAAGAATTGATTTAGCAAGAATTTGGTTTACAGAAAAACTGAGTGGTGGAGATTAACAAAAAGCTACTAATTACAAAATTAAAAATTTAGACGAAAGATCTGTGGTTTTAGAGGTATTAGAGAGAAGGAAAAATATGTGCAAAAAGTATAAGGATCCATAGATATATCAGTGGAAATGGACATTTTACCACATGCTCATGTTTTACGACAAGGGACAAAATTCTCTAAGCTTTCCTTATAATGAGAATCATTCTGCTTAGGTGAGGCATATTATTTTATATTACTGGACATAGAGTCTCTTTGAATAGTAAAGTATTGCTAAATTAGGCACATATTTTGATAAATTATGTAATACTAATTATCTTGATTGCTGGTAGATTACATGAGCTACTCAAAAA
>gene=chr10_1793003-1794003; species=bosTau
--------------------------------------------------------------------------------------------------------------------------------------------------------------------------------------------------------------GTTTTGGAGATACTGAAAAGAAGGCAAAATATGTGAGTAAATCACATGG--------------------------acttttCAACACATGCCAATGTTATATGACAAGGGACATACTTCTCTAAGCTCCCTTTAGAAAGAGAGTCATT---CTTTGATGAGGCCAATTATTTCATGATACTGGACACTGAGTCCTCTTGAAAATGAAAATAGTTC-TAATGAGGCACATGTTTAAAAATATTAGATGACACTAATTATCTTGTCTCCTGGTGGGTGACACTAGCCACCCAGGAA
>gene=chr10_1793003-1794003; species=calJac
aaagccaactgtagactctgtgtgatcatgatctcccaatgtaggtttatcaattgaaaatgcagcacgttcatgctagatattgataggaaactgAAGAGGAAAGAAGTGATTTAGCAAGAATTTGGTTTACAGAAAAACCGAGTGGTAGAGATTAACAAAAGGCTACTAATCACAAAATTTTAAATTTAGACCAAAAATCTCTGATTTTAGAGGTAGTAGAGAGAAT---AAATATGTGCATAAAGTGTAAGGATTTGTAGATATTCCAGTGGAAAGGGACATTTTACCACATGCTCATGTTTTACAACAAGGGACAAAATTTCCTAAGCTTTCCTTATAATGAGAATCATTCTGCTTAGGCAAGGCATATTATTTTATGATACTGGACACATAGTCTCTTTGAATAGGAAAGTATTGCTAAATTAGGCACATATTTTGAAACATTATGTAATACTAATTATCTTGACTGCTGGCAGATTACATTAGCTACTCGGAAA
>gene=chr10_1793003-1794003; species=canFam
agagcaagcta-----------------------------------------------aatgtgccactctagcacaagatactggtgg----cgggcagggggagagatgtctcagtaaaactttcctataaacaaaaactg-----------ctgaaatacatctattAATTGCAAATATAAGA----AGCTTTAAAAATACAGG--TTACAGACATGAGAAAGGAGGTAAAATACGTGAGCACATCACATGTAGGCAAGGGCACCTTTATCGAAGGAGATTGTTAGACACCTGCTCATGTTATGTGACGACGGAGGTAATTCTCTAAGCCATCTTTCTCAAAAGAGTCAGTCTGCTTGGACG-GGGCCTATATCTAGGTCCTGCGCATG--GAGTCCTCTTGAAAATG-----------------GGCATATATTTAAACACATTACGTAAAAGCGATGATCCTGACCGCTGGCAGGTGCCTCCAGCCGCCCAGCAG
>gene=chr10_1793003-1794003; species=equCab
aaagcaagctgtggatttgagttaataataactattaattattggttcatcaattg--aacgtaccacactgacgcaagatgttaacgggaaacggagagggatggaa--gtctctgtaaagtttttctgtaaacaaaaactg-----------ctaaaatatgcctattagttGTGGTTATAAAACTTTAGATTAAAAATTCTCGGTTTTAGAGATACTAGAGAAAAGGCCACATACATGGGTAAATCACAGGGAAATAAGGACCTCTTTAGAGAAAGGGATTTTTCAATACAT------------CGACGA-GGACCACATTCCCTAAGCTCTCCTTATAAAGAGAGTCATTCTGCGTAGAAA-GGCCTATTGTTTTGCAATAGTGGATGTTGAGTCCACTTGAAAATGAAAGCTTTAC-AAATTAGGCACATATTTAAAAATATTACGTAACACTAATTATCTTGACTGCTGGGAGATGACACCAGTCACCTGGGAA
>gene=chr10_1793003-1794003; species=gorGor
aatgtcatctataggctctgggtgataatgatgtcccaatgtaggtttgtcaattgaaaatgcaccatattcattcaagatattaacaggaaagtgaggaagAAAGAATTGATTTAGCAAGAATTTGGTTTACAGAAAAACTGAGTGGTGGAGATTAATAAAAAGCTACTAATTACAAAATTAAAAATTTAGACAAAAGATCTGTGGTTTTAGAGGTATTAGAGAGAAGGAAAAA-ATGTGCAAAAAGTATAAGGATCCATAGATATATCAGTGGAAATGGA-AGTTTACCACATGCTCATGTTTTACGACAAGGGACAAAATTCTCTAAGCTTTCCTTATAATGAGAATC-TTCTGCTTAGGCGAGGCATATTATTTTATATTACTGGACACAGAGTCTCTTTGAATGGTAAAGTATTGCTAAATTAGGCACATATTTTGATAAATTATGTAATACTAATTATCTTGATTGCTGGTAGATTACATGAGCTACTCAAAAA
>gene=chr10_1793003-1794003; species=panTro
aatgtcaactacaggctctgggtgataatgatgtcccagtgtaggtttgtcaattgaaaatgcaccatattcattcaagatattaacaggaaagtgaggaagAAAGAATTGATTTAGCAAGAATTTGATTTACAGAAAAACTGAGTGGTGGAGATTAACAAAAAGCTACtaattataaaattaaaaatttaGACAAAAGATCTGTGGTTTTAGAGGTATTAGAGAGAAGGAAAAATATGTGCAAAAAGTATAAGGATCCATAGATACATCAGTGGAAATGGACATTTTACCACATGCTCATGTTTTACGACAAGGGACAAAATTCCCTAAGCTTTCCTTATAATGAGAATCATTCTGCTTAGGCGAGGCATATTATTTTATATTACTGGACACAGAGTCTCTTTGAATAGTAAAGTATTGCTAAATTAGGCACATATTTTGTTAAATTATGTAATACTAATTATCTTGATTGCTGGTAGATTACATGAGCTACTCAAAAA
>gene=chr10_1793003-1794003; species=papHam
actgtcaactataggctctgggtgataatgatgtcccaatgtaggtttatcaattgaaaatgtaccatattcatgcaagatattaacgggacactgAGGAAGAAAGAATTGAGTTAGCAAGAATTTGGTTTACAGGAAAATCGAATGGTGGAGATTAAAAAAAAGCTACTAATTACAAAATTAAAAATTTGGACAAAAGACCTGTGGTGTTAGAGGTATTAGAGAGAAGGAAAAATATGTGCAAAAAGTATAAGGATCCATAGATAGATCAGTGGAAAGGGACATTTTACCACATGCTCATGTTTTACAACAAGGGACAAAATTCTCTGAGCTTTTCTTATAATGAGAATCATTCTTCTTAGGCGAGGCATACTATTTTATAATACTGGACATGGAGTCTCTTTGAATAGGAAAGTATTGCTAAATTAGGCTCATATTTTGAAACATTATGCAATACTAATTATCTTGACTGCTGGTAGATCACATGAGCTACTCAAAAA
>gene=chr10_1793003-1794003; species=ponAbe
aatgtcaactatagactctgggtgataatgatgtcccaatgtaggtttgtcaattgaaaatgcaccatattcattcaagatattaacaggaaagtgAAGAAGAAAGAATTGATTTAGCAAGAATTTGGTTTACAGAAAAACTGAGTGGTGGAGATTAA-AAAAAGCTACTAATTACAAAATTAAAAATTTAGACAAAAGATCTGTGGTTTTAGAGGTATTAGAGAGAAGGAAAAATATGTGCAAAAAGTATAAGGATCCATAGATATATCAGTGGAAATGGACATTTTACCACATGCTCATGTTTTATGACAAGGGACAAGATTCTCTAAGCTTTCCTTATAATGAGAATCATTCTGCTTAGGCGAGGCATATTATTTCATATTACTGGACACGGAGTCTCTTTGAATAGGAAAGTATTGC-----TAGGCACATATTTTGATAAATTATATACTACTAATTATCTTGACTGCTGGTAGATTACATGAGCTACTCAAAAA
>gene=chr10_1793003-1794003; species=rheMac
actgtcaactataggctctgggtgataatgatgtcccaatgtaggtttatcaattgaaaatgtaccatattcatgcaagatattaacgggacactgAAGAAGAAAGAATTGAGTTAGCAAGAATTTGGTTTACAGGAAAATCGAATGGTGGAGATTAAAAAAAAGCTACTAATTACAAAATTAAAAATTTGGACAAAAGACCTGTGGTGTTAGAGGTATTAGAGAGAAGGAAAAATATGTGCAAAAAGTATAAAGATCCACAGATAGATCAGTGGAAAGGGACATTTTACCACATGCTCATGTTTTACGACAAGGGACAAAATTCTCTAAGCTTTTCTTATAATGAGAATCATTCTTCTTAGGCAAGGCATATTATTTTATAATACTGGACATGGAGTCTCTTTGAATAGGAAAGTATTGCTAAATTAGGCTCATATTTTGAAACATTATGCAATACTAATTATCTTGACTGCTGGTAGATCACATGAGCTACTCAAAAA
>gene=chr10_1852103-1853103; species=hg19
acgcagacacccccaaaatcatggttaaatatctgggcatgccacgcccagccaagttgaaacataaaatgaaTTAATGCTATTAGTTATATTTCTATATagaaggggagggacagagagagaaacacacagagagggatagagaggcagagaagagaggagaaaaaagagggagGCTTTGAAAACGGCCCTTAAATTCTAGACACAGCTCTATTATTGACAAGAAGTGTAAAAGTTGGAAGTCTGTTAACCTTTCAAAGTTAGAGTTCTAAATTACAAAAATACTCCAAAACAAATATTTAGATTGTCATGGAAATTAGAGTGGTAAAAGAAATTGCAACCAAACTATATCCACAATAAAGCCACAAAACAGTCTCTAAGTTATGAGACAACCTTGAGGAAATATGCAGACAGTCATTTTTCTCTGGTTTGCATGACTTACAATCTGATTTTCAGCTTTTGTCTTTAATACTAGTATAATCATAATCATTCTGCATGTT
>gene=chr10_1852103-1853103; species=bosTau
tcacagacacacgtaggacaataatcaaatgtctgggcaccccgtgcccagtcaaattcacaaagaaaacgaaccatcaTTTCA---TATCTCCATTTATAG------TGGTACAGGGATAGA----CACAGACATGGATTCGTGTGGACAGAGAGAAA-----GAGAGAGAGGC-CTGTGCAAAG-ACCCTAGCATTCCAGAGGCGACTCTGCTACTGACCAGCTCTGAAGAAGGTGGAGATTCATGAAACTTTCAGGGTTATAGATCTCAACTACAAATA------------C-CTTTTAGATCATCATAGGAACTCAAATAGAAAAAACAATTTTAACCAATATATATCCACAATACAGCAGCTGAA-AATGTCTAAAATACGAGGCAGTCTTGAGGAAACACACAGACAGTCACTTTTCTCTAGTTTGAATGATTTAAAACCTGGTTTTTATGTTTTTCCCTTAACACTAGGATAATC--AATGTTTCTGTGAGT-
>gene=chr10_1852103-1853103; species=calJac
gcacagacacccccaaaataatggctaaatatttg-gcatgccactcccagccaagttgacacatgaaattaaTTTATGCTATTAATTATATTTCTATATagaaggggagagatagagagagaaacacacagagagggacag-----------agagaggagaaaaaagagtgaAGCTGTAAAAAGGGCTCTCAAATTCTAGTCACAGCTCTATTATTGACAAGAAGTGTACAAGTTAGAAGTCCATTAACCTTTCAAAGTTAGAGTTCTAAATTACAAAAATACCCCAAAAGAAATATTTGGATTGTCATGGAAATTAGAGCGGAAAAGGAAATTGTAACCAAACTATATCCACAATAAAGCCACAAAACAGCCTCTAAGTCATGAAACAACCTTGAGGAAGAATGCAGACAGTCATTCTTCTCTGCTTTGCAAGACTTAGAATCTGATTTTCACATTTTACCTTCAATGCTAGTAT------AACCGTTCTGTGTGTT
>gene=chr10_1852103-1853103; species=canFam
ttctagacacacctggaatcatgaccaaatgtctggacaccccatgcctggtcaagtgaacacatacaattaatcatTGCTATG---------GATAGATGG------AGATATAGAAACAGG----GATAGACGTGGCTGGAAAAAGATAAATATGGA---------GACAGAA-GTGTGGAAAGCAACCTAG------------TGATCTCTTGTTGACCAGCTCTGTAAAAGTTGGAGATTCATTAACCGTTCAGGGTAGTATATCTAAATTACAAAAA------------AGGATTTAGATCACCATA-----TAAACTGGAAAAA--AAAAGTACCCAATAAATATACACAATACAGTAGCAAAGTAATTTCTAAAGTATGAGATGACCTTGAA---AAACATGGACAGTTACTTTTCTATAGTTTCTATGACTTAAAACCTGCTTTTCATGTTTTCCCCCTCACACTGGGATAATCATAACACTTTTGTGAGTT
>gene=chr10_1852103-1853103; species=equCab
tcacagacacacccaaaaccatgaccaaacgtctgggtaccccatgcccaaccaagttgacacataaaattaaccatcaTTTTA-TTCATACGTCTATATAG------ATATGCATAAACATG----------------------TGGATAAGTGTGGA-----GACAAATAGAA-CTCTGTAAAAGGCCCCAGAATTCTAGACACAGCTCTTTTATTGGCCAACTCTGTAAAACTTGGAGACTCATTAACTTTTCAGGGTTACATTTTTAAATTACAAAGA------------AGTATTTAGAGCACCATAGAAACTTGAGTAGAAAAAGCAATTTTAACCAACATATCTCCACAATATGGCAGCAGAATAATTTCTAAAATAAG-GACAACCTAGAG---AAATAAAAATGGTCATTTTTCTCTAGTTGGCGTGACTTACAACCCAATTTTCATGTTTCCCCCTTAACACTAGGATAATCATAATGTTTTTGTGAGTA
>gene=chr10_1852103-1853103; species=gorGor
acgcagatacccccaaaatcatggttaaatatctgggcatgccacgcccagccaagttgacacataaaatgaattaATGCTATTAGTTATATTTCTATATagaaggggagggacagagagagaaacacacagagagggatagagaggcagagaagagaggagaaaaaagagggagGCTTTGAAAACGGCCCTTAAATTCTAGACACAGCTCTATTATTGACAAGAAGTGTAAAAGTTGGAAGTCTGTTAACCTTTCAAAGTTAGAGGTCTAAATTACAAAAATACTCCAAAACAAATATTTAGATTGTCATGGAAATTAGAGTGGCAAAAGAAATTGCAACCAAACTATATCCACAATAAAAACACAAAACAGTCTCT-AGTTATGAGACAACCTTGAGGAAATATGCAGACAGTCATTTTTCTCTGGTTTGCATGACTTACAATCTGATTTTCAGGTTTTGTCTTTAATACTAGTATAATCATAATCATTCTGCATGTT
>gene=chr10_1852103-1853103; species=panTro
acgcagacacccccaaaatcatggttaaatatctgggcatgccatgcccagccaagttgacacataaaatgaattaATGCTATTAGTTATATTTCTATATagaaggggagggacagagagagaaacacacagagagggatagagaggcagagaagagaggagaaaaaagagggagGCTTTGAAAACGGCCCTTAAATTCTAGACACAGCTCTATTATTGACAAGAAGTGTAAAAGTTGGAAGTCTGTTAACCTTTCAAAGTTAGAGTTCTAAATTACAAAAATACTCCAAAACAAATATTTAGATTGTCATGGAAATTAGAGTGGCAAAAGAAATTGCAACCAAACTATATCCACAATAAAGCCACAAAACAGTCTCTAAGTTATGAGACAACCTTGAGGAAATATGCAGACAGTCATTTTTCTCTGGTTTGCATGACTTACAATCTGATTTTCAGGTTTTGTCTTTAATACTAGTATAATCATAATCATTCTGCATGTT
>gene=chr10_1852103-1853103; species=papHam
gcacagacacccccaaaatcatggttaaatatctgcgcatgccacgcccagtcATGTTGACACATAAAATTAATTAATGCTGTTAGTTATATTTCTATACAGAAGGGgagggacagagagaga--aacagagggacagagagagaggcagagaagagagGAGAAAAAAAAGGGGGGCTGTGAAAACGGCCCTTAAATTCTAGACAGAGCTCTATTATTGATACGAAGTGTAAAAGTTGAAAGTCCATTAACCTTTCAAAGTTAGAGTTCTAAATTACAAAAATATTCCAAAACAAATATTTAGATTGTCATGGAAATAAAAGTGGAAAAAGAAATTGTAACCAAACTATATCCACGATAGAGTCACAAAACAGTCTCTAAGTTATGAGACGACCTTGAGGAAATATGCAGACAACCATTTTTCTCTGGTTTGTATGACTTACAATCTGATTTTCACGTTGTGTCTTTAATACTAGTATAATCATAATCATTCTGCATGTT
>gene=chr10_1852103-1853103; species=ponAbe
---------------------------------------------------------------------------------------------------------------------------AACACACAGAGAGGGATAGAGAGGCAGAGAAGAGAGGAGAAAAAAGAGGGAGGCTTTGAAAACGGCCCTTAAATTCTAGACACAGCTCTATTACTGACAAGAAGTGTAAAAGTTGGAAGTCCATTAATGTTTCAAAGTTAGAGTTCTAAATTACAAAAATACTCCAAAACAAATATTTAGATTGTCATGGAAATTAGAGTGGCAGAAGAAATTGTAACCAAACTATATCCACAATAAAGCCACAAAACAGTCTCTAAGTTATGAGACAACCTTGAGGAAATATGCAGACAGTCATCTTTCTCTGGTTTGCACGACTTACAATCTGATTTTCAGGTTTTGTCTTTAATATTAGTATAATCATAATCATTCCGCATGTT
>gene=chr10_1852103-1853103; species=rheMac
gcacagacacccccaaaatcatggttaaatatctgcgcatgccacgcccggtcatgttgacacataaaattaattaATGCTGTTAGTTACATTTCTATACAGAAGGGGagggacagagagagaaacacaaagagggagagagagaggcagagaagagaGGAGAAAAAAGAGGGAGGCTGTGAAAACGGCCCTTAAATTCTAGACAGAGCTCTATTATTGATACGAAGTGTAAAAGTTGAAAGTCCATTAACCTTTCAAAGTTAGAGTTCTAAATTACAAAAATATTCCAAAACAAATATTTAGATTGTCATGGAAATAAAAGTGGAAAAAGAAATTGTAACCAAACTATACCCACGATAGAGTCACGAAACAGTCTCTAAGTTATGAGACGACCTTGAGGAAATATGCAGACAGCCATTTTTCTCTGGTTTGTATGACTTACAATCTGATTTTCACGTTGTGTCTTTAATACTAGTATAATCACAATCATTCTGCATGTT
>gene=chr10_2018132-2019132; species=hg19
gtgtgcacacacacacTCCTTGCAGTGGAGTTAATACTCTAATTTCTAGTTTATTTTTCACTGCCCATATTTTACTATAAACAGGATGAAATCAGAGACTCGATTTCTCTTGCTGAATTTGAAGCCTATTGTCAAACCAGTGATTGGCAAACAATAGGTATTCACTAAATGCTATACATTAATAAATCAATTAATCGATTATTATTATATATCTTTATCTATTATGAAGAACAAACCATTTCTTCATGCCAGTTTCTGGATGTGATTGGGTAGGCAAACAAGAATTATAGTAAAATAAAATACAAATTATTTTATGAATCAGGTAGATCATGGTGGTTTTTTTTTAATCAAAAAATAATATCCTAATATATCCTACAATTTAGGGGTCAAATTAGTTGCATTTCACTTTTTGTACATATTAATCTAATAATATTCCTAATTCAATGTATTAACGTATTATACATGTATTAATGCCATTTTTATGCTTCATGAGACTTGAT
>gene=chr10_2018132-2019132; species=bosTau
ATGTATATACACAGAGTCCTTCTGATAGAGTTTATATTCTTATTGCTTGT---TGTTCTTTTGTTC------------------------ATCAGAGACTAGATTTCTCATATTGATTTTTACATCTGTCCTCA------------------AATAGGCAGTCATTAAATTT-ATAAATGGCTGAAT-AATTAATTA--------------CAAT-------------GAATATATTATTTATTTGCACTTTTTCCTGGATATGCTTAGGTATGCACCaaattaatatattaaaataaaCTACAAG---TTTTCAAAATTAGATAGATCATGA-GTGTTTTGCTTTCTCAAAAAATATTCCCTCAATCTACATTACATTTTGATAGCCAAAGAGGTTGTATTTCACT--TATT----GTTAATCTAGTAATATCAATCATTATGTGTATTAGCATTTT--ATGTTTTTT-------------TGGGCCAAGTGATCTGAT
>gene=chr10_2018132-2019132; species=calJac
acacacacacacacactcCTTGTAATGGAGTTTATACTCTAATTGTTAGTTTATTTTTTATTGCCTATATTTTACTATGAATAGGATGAAATCAGAGACTAAATTTCTCTTACTGACTTTGAAGCCTATTATCAAACCAGTGATTGTCTAACAATAGGTATTCACTAAATGCTATAAATTAATATATTGATTAATCAATTA--ATTATATATAATTATGTATTATGAAGAATACATCATTTCTTCATGCCTCTTCCTGGATATGATTTGGTAGGCAAACAGTAATTATAGAAAAATAAATTACAAA-------------------------------TTTTTTTCAATCAAAAAATACTATCCTAATATATCCTACAATTTAGGGGTC-----AGTTGCATTTCAGTTTTTGTACATATTAATCTAATAATATTCCTCATTCaatgtattaatatattatatatgtattaatGCCATTTTTATGCTCCATGAGACTTGAT
>gene=chr10_2018132-2019132; species=canFam
------------------------------------------------------------------------------------------ATTGGAGACTATGTTTCTCTTGCTGACTTT------TATCACCAAACCAGTGATTGGCCAACAATAGGCCTTCATTAAATATTATAAATGGGTAAAT-GATTAATAA--------------TAATTAATT--TGCATTAATTGTTTAA------TGTGCTTGTTTCTGGATGTGATTGAGTGGACAAGCAATAATTATATGAAAATAAATTAGAATTTATTTTCCAAACCACGTGGATCATGG-GGTTGTTCCTTTATCCAAAGACGTTACCTTAATATG--ATATATTTTGATAGTCATAGTGGGTGTATTTCACTTATAGT----ATTAATTTAATAATATCACTCATTATATTTATTAATGTGTT--GTATGTATTAATTCCATTTTT-TGGTTCAAGGGA------
>gene=chr10_2018132-2019132; species=equCab
-----CACACATAGAGCCCTTGTAATAGAGTTTATGTATTTATTGCTTATTTATTTTTTATTGTC---------------------------cagagactagatttctcttgctgacttttaagcacctcaccaaaccagtgactggcaaacgataggcattcgttaaatattatagatgaatgaat-gaatGATAA-------------------------CGCAATTGATATGTCATTTCTTTGTGATTGTTGCTGGTTGCAGTCGGGTAGGTAAGCAGtaattatattaaaataaattacaatttattttCCAAATTAGATGGATCATGG-GGTGTTTACATTATCAAAAGCTATTGCCTCAATACATACTACATTTTGATAGTCAAAGTGGTTGTATTTCACTTGTATT----AGTAATTTAATAATATCACTCATTATATGTATTAATGTGTT--GTGTGTATTAATGTCACTTTT-TGGTCCAAAAGACTCTAT
>gene=chr10_2018132-2019132; species=gorGor
gtgtgcacacacacacTCCTTGCAGTAGAGTTTATACTCTAATTTCTAGTTTATTTTTCACTGCCCATATTTTACTATAAACAGGATGAAATCAGAGACTCGATTTCTCTTGCTGAATTTGAAGCCTATTGTCAAACCAGTGATTGGCAAACAATAGGTATTCACTAAATGCTATACATTAATAAATCAATTAATCGATTATTATTATATATCTTTATCTATTATGAAGAACAAACCATTTCTTCTTGCCAGTTTCTGGATGTGATTGGGGAGGCAAACaataattatagtaaaataaaatacaaattattttaCGAATCAGGTAGATCATGGTGGTATTTTTTTAATCAAAAAATA----------ATATCCTACAATTTAGGGGTCAAATTAGTTGCATTTCACTTTTTGTACATATTAATCTAATAATATTCCTAATTCAATATAGTAACGTATTATACATGTATTAATGCCATTTTTATGCTTCGTGAGACTTGAT
>gene=chr10_2018132-2019132; species=panTro
gtgtgcacacacgcacTCCTTGCAGTGGAGTTTATACTCTAATTTCTAGTTTATTTTTCACTGCCCATATTTTACTATAAACAGGATGAAATCAGAGACTCAATTTCTCTTGCTGAATTTGAAGCCTATTGTCAAACCAGTGATTGGCAAACAATAGGTATTCACTAAATGCTATACATTAATAAATCAATTAATCGATTATTATTATATATCTTTATCTATTATGAAGAACAAATCATTTCTTCATGCCAGTTTCTGGATGTGATTGGGGAGGCAAACaataattatagtaaaataaaatacaaattattttaCGAATCAGGTAGATCATGG----ttttttttaataaaaaaataatatCCTAATATATCCTACAATTTAGGGGTCAAATTAGTTGCATTTCACTTTTTGTACATATTAATCTAATAATATTCCTAATTCAATGTGGTAACATATTATACATGTATTAATGCCATTTTTATGCTTCATGAGACTTGAT
>gene=chr10_2018132-2019132; species=papHam
gtatgcacacacacacTCCTTGCAGTGGAGTTTATACTCTAATTGCTAGTTTATTTTTCATTGTCCATATTTTACTATAAACAGGATGAAATCAGAGACCTGATTTCTCTTGCTGAATTTGAAGCCTATTATCAAACCAGTGATTGGCAAACAATCGGTATTGACTAAATGCTGtaaattaataaataaattaatcaattattattatatatcattatatattatGAAAAACAAATCGTTTCTTCCTGCCAGTTTCTGGATATGATTGGGTAGGCAAACTATAATCATAGTAAAATAAAATACAAATTATTTTAC-AATCAGGTGGATCATGGTGGTTTTTTTAAAATCAAAAAATA----------ATATCCTACAGTTTAGGAGTCAAATTAGTTGCATTTCGCTTTTTGTACATATTAATCTAATAATATTCCTCATTCAATGTATTAATATATTATATATCTATTAATGCCATTTTTATGCTTCATGAGACTTGAT
>gene=chr10_2018132-2019132; species=ponAbe
ctgtgcacaca--cacTCCTTGCAGTGGAGTTTATACTCTAATTTCTAGTTTATTTTTCACTGCCCATAATTTACTATGAACAGGATGAAATCAGAGACTCTATTTCTCTCGCTGAATTTGAAGCCTATTATCAAACCAGTGATTGGCAAACAATAGGTATTCACTAAATGCTATACATTAATAAATCAATTAATCAATTATTATTATACACCATTATCTATTATGAAGGACAAACCATTTCTTCATGCCAGTTTCTGGATGTGATTGGGTAGGCAAACAATAATTGTAGTAAAATAAAATACAAATTATTTTACAAATC----AGATCATGGTGGTATTTTTTTAATCAAAAAATAATATCCTAATATATCCTACAATTTAGGGGTCAAATTAGTTGCATTTCACTTTTTGTACATATTAATCTAATAATATTCCTAATTCAATGTATTATTACATTATACATGTATTAATGCCATTTTTATGCTTCATGAGACTTGAT
>gene=chr10_2018132-2019132; species=rheMac
gtatgcacacacacacTCCTTGCAGTGGAGTTTATACTCTAATTGCTAGTTTATTTTTCATTGTCCATATTTTACTATAAACAGGATGAAATCAGAGACCTGATTTCTCTTGCTGAATTTGAAGCCTATTATCAAACCAGTGATTGGCAAACAATCGGTATTGACTAAATGCTGtaaattaataaataaattaatcaattattattatatatcattatatattatGAAAAACAAATCGTTTCTTCCTGCCAGTTTCTGGATATGACTGGGTAGGCAAACTGTAATTATAGTAAAATAAAATACAAATTATTTTAC-AATCAGGTGGATCATGGTGGTTTTTTTTTAATCAAAAAATA----------ATATCCTACAGTTTAGGAGTCAAATTAGTTGCATTTCACTTT---TACATATTAATCTAATAATATTCCTCATTCAATGTATTAATATATTAAATATCTATTAATGCCATTTTTATGCTTCATGAGACTTGAT
>gene=chr10_2444003-2445003; species=hg19
AAGACGTTCTAGAAAAATTAAAATAAAACACACCAGAGGTTGTGTCTCAACTATTAGCAACGGTACCATAGTATTTTCTGAGTAGATCTTTAGTTCAGTTCTTCATACTTTCTTTTCTAACTACAAATTTAAAAATGGAAAATACATCATCTGTTTTCTAGCATTTTCTCTAAATTATGTCCTAAATTGATTTATTTGGAGATTAATATAAAAAGAGACAAGCGTTCTCCTTAGAATCACCATCTACGTTACGAATGGTGTGTATTTTATAACAATACCACTAGGTTCAATTAGTAGCTCATTTACATTAATATCTTAAAAATTTGTCTGGAATATTTATAGTAATTTTTTCGATAAACAAGTCTATTTTGTTTTGCCATTTAGGTCACTTTTTAATCTTTAACTTGTAGTTGTATCTGGAGATATTTTCTGAGCTGTCATCTTAAGATATGAGCAAGAAGCATAATGTCTAATGTGGTTGACATTTCAATCTGAATTTG
>gene=chr10_2444003-2445003; species=bosTau
GGGGAATTCAAGGAAAGTCAAAATGAACTGGACCAAATGTTGTGTCTCAGATATCAACAATAACACCGTAGAATTTTCTGAGTACATTTTCAGTTCAGTTATTA-------CattttaaaaTTCAAATTAAAAGATGGAAAGTT--TCATCTGTTCTCT--------------GTTATGTCCTTGACTTATTGATCTGCAGACCAGTATAGAAGTAGAATCCTGCTCCCTTCACAATCACTGCCC--CATGTGGACAGCATATAATTTGTCACAATATC---ATGT----CCAGCAATTCGTGTGCAGTAACAATCTACAAATTTATTAGAAATGCTTATAGCAGTTTCTTAGATAGCCAGGCATACAATTTTTGGCTCCTTAGGTTGTGCTCTTGTCATTCGCTTGTAGATGCAGGGAGAGATATTATCTGAGCTGTGACCTTGTAATTTGGGCAAAGAATATCATGTCTAATATGACTGACGCTTGAATCTG------
>gene=chr10_2444003-2445003; species=calJac
ATGACATTCTAGAGAAATTAAAATAAAACACATCAGAGGTTGTGTCTCGAATATTAGCAATAGTATCATGGTATTTTCTAAGTAGATCTTTAGTTCAGTTCTTCATATTTTCTTTTCTAACTACAAATTTAAAAATGAAAAATATGCTACCTGTTTCCTAGCCTTTTCTCTAAAGTATGTCCTAAATTGATTGATTTGGAGATTAATATAAAAAGAGACCAGTGTTCTCCTTAGAATCACCATCTATATTACGAATGGTATATATTTTATAACAATACCACTAGGTTCAATCAGTAGCTCATTTACATTTATAACTTGAAAATTTATCTGGAATACTTACAGCACTTTTTCAGATAACCAAGTACATTTTGTTTTGTCATTTAGGTCTCTTTTTAATCTTTAACTTGTAGTTGTATCTGGAGATATTTTCTGAGCCGTCATCTTAAGATATGAGCAAGAAAGATAGTATCTAATGTGGATGACATTTGAATCTGAATTTG
>gene=chr10_2444003-2445003; species=canFam
GCAACGTTCAAAGA---TTGAAATGCATTAGACCACATGTGGTGTCTCAAATACCAGCGATACTACCGTAGTATTTTCTGAGTATAGTTTCAGTTCAGTTCTTATTACTACTAAAAAAAAAAACAGATTAAAAGATGGGAAGTCTACTATCTGTTTT----CTGTTACTGTCAACTATACCCTGGATTTGTTGATATGAAGGCA----------------GGTGTTCTCTTCATAGTCATCATCTCTGTTTTGAATG--GCATTTCTTGCAACAATACTGCTAGGTTCCATCAGTAGTTCATGTACACTGAGAATCTGAAAATTTATTAGAATTGCTTATAGCTTA---------TGCGAGGCATAATTTTTTTTGTCATTTGGGCCACTTTTTTGTCGTCTGCTTGTAGGTACAGTGGGAGATATTTTCTGAGCAGTGACCTTGAGATTTCAACAAGGAATATAATGTCTAATATGACTGTCATATGAATCTGAGTTTG
>gene=chr10_2444003-2445003; species=equCab
GAGAAGTTCAAGGAAAATTAAAATGACTTAGACCCGATGTTGTATCTCAAATACCAGCAATAGTATTGCAGTATTTTCTGAGTATGTTTTTAGTTCAGTTCTTATTACTATTATTTTTAAATACAAATTAAAAGATAGAAAGGTTATCACCTCTTTTCTAACTTTTACTCTGAATTAGTCCTTGATTTATTTAATATAAAGAAT----------------AGTACTCTGTTTATAGTCACCATCTAAGTTGTGAACAATGCATACTTTGTAACAACACCA-TATGTTCAATCAGTAGTTCGCTTACATTAAGA-----AATGTACATAATATACGTGTACATTTAT---------TAAGACATATATATTGTTTTGTCATTCAAGTCACTTTTTTGTCTTCCACTTGTAGGTGCAGCGGGAGATATAATCTGAGCCTTGACCTTGAGATTTGGGCAAGAGGTATAATGTCTAATATGACTGACATTTATATGTGAGTTTG
>gene=chr10_2444003-2445003; species=gorGor
AAGAC-TTCTAGAAAAATTAAAATAAAACACACCAGAGGTTGTGTCTCAAATATTAGCAACGGTACCATAGTATTTTCTGGGTAGATCTGTAGTTCAGTTCTTCATACTTTCTTTTCTAACTACAAATTTAAAAATGGAAAATACATCATCTGTTTTCTAGCGTTTTCTCTAAAGTATGTCCTAAATTGATTTATTTGGAGATTAATATAAAAAGAGACAAGCGTTCTCCTTAGAATCACCATCTACGTTACGAATGGTGTGTATTTTATAACAATACCACTAGGTTCAATTAGTAGCTCATTTACATTAATATCTTAAAAATTTATCTGGAATATTTATAGTAATTTTTTTGATAACCAAGTCTATTTTGTTTTGCCATTTAGGTCACTTTTTAATCTTTAACTTGTAGTTGTATCTGGAGATATTTTCTGAGCTGTCATCTTAAGATATGAGCAAGAAGCATAATGTCTAATGTGGTTGACATTTCAATCTGAATTTG
>gene=chr10_2444003-2445003; species=panTro
AAGACGTTCTAGAAAAATTAAAATAAAACACACCAGAGGTTGTGTCTCAAATATTAGCAACGGTACCATAGTATTTTCTGAGTAGATCTTTAGTTCAGTTCTTCATACTTTCTTTTCTAACTACAAATTTAAAAATGGAAAATACATCATCTGTTTTCTAGCATTTTCTCTAAAGTATGTCTTAAATTGATTTATTTGGAGATTAATATAAAAAGAGCCAAGCGTTCTCCTTAGAATCACCATCTATGTTACAAATGGTGTGTATTTTATAACAATACCACTAGGTTCAATTAGTAGCTCATTTACATTAATATCTTAAAAATTTATCTGGAATATTTATAGTT-TTTTTTAGATAACAAAGTCTATTTTGTTTTGCCATTTAGGTCACTTTTTAATCTTTAACTTGTAGTTGTATCTGGAGATATTTTCTGAGCTGTCATCTTAAGATATGAGCAAGAAGCATAATGTCTAATGTGGTTGACATTTCAATCTGAATTTG
>gene=chr10_2444003-2445003; species=papHam
AAGATGTTCTAGAAAAATTAAAATAAAACATACCAGATGCCGTGTCTCAAATATTAGCAAAGGTACCGTAGTATTTTCTGAGTAGATCTTTAGTTCAGTGCCTCATACTTTCTTTTCTAACTACAAATTTAAAAATGGAAAGTATACCATCTGTTTTCCAGCTTTTTC-CTAAAGTAGATCCTAAATTGACTGATTTGGAGATTAATATAAAAAGAGACCAGTGTTCTCCTTGGATTCGACATCTACATTACGAATGGCGTGTACTTTACAACAATACCACTAGGGTCGATCAGTACCTCATTTGTGTTAATAACTTAAAAATTTATCTGGAATACTTGTAGTAATTTTCTAGATAATCAAGTATATTTTGTTTTGCAATTTAGGTCAGCTTTTAGTCTTTAACTTGTAGTTGTATCTGGAGATATTTTCTGAGCTGTCATCTTAAGATATGAGCAAGAAGCATAATATCTAATGTGGTTGACATTTGAATCTAATATTG
>gene=chr10_2444003-2445003; species=ponAbe
AAGACGTTCTAGAAAAATTAAAATAAAACACACCAGAGGTTGTGTCTCAAATATTAGCAATGGTACCATAGTATTTTCTGAGTAGATCTTTAGTTCAGTTCTTCATACTTTCTTTTCTAACTACAAATTTAAAAACGGAAAATATATCATCTGTTTTCTAGCTTTTTCCCTAAAGTATGTCCTAAATTGATTTATTTGGAGATTAATATAAAAAGAGACCAGTGTTCTCCTTAGAATCACCATCTACGTTAGGAATGGTGTG-----TATAAAAATACCACTAGGTTCAATCAGTAGCTCATTTACATTAATAACTTAAAAATTTATCTGGAATATTTATAGTAATTTTTTAGATAACCAAGTCTATTTTGTTTTGCCATTTAGGTCACTTTTTAATCTTTAACTTGTAGTTGTATCTGGAGATATTTTCTGAGCTGTCATCTGAAGATACGAGTAAGAAGCATAATGTCTAATGTGGTTGACATTTCAATCTGAATTTG
>gene=chr10_2444003-2445003; species=rheMac
AAGATGTTCTAGAAAAATTAAAATAAAACATACCAGATGCCGTGTCTCAAATATTAGCAAAGGTACCATAGTATTTTCTGAGTAGACCTTTAGTTCAGTTCCTCATACTTTCTTTTCTAACTACAAATTTAAAAATGGAAAATATACCATCTGTTTTCCAGCTTTTTC-CTAAAGTATATCCTAAATTGACTGATTTGGAGATTAATATAAAAAGAGACCAGTGTTCTCCTTGGAATCGACATCTACATTATGAATGGCGTGTACTTTATAACAATACCACTAGGGTCAATCAGTACCTCATTTGTGTTAATAACTTAAAAATTTATCTGGAATACTTGTAGTAATTTTCTAGATAATCAAGTATATTTTGTTTTGCAATTTAGGTCAGTTTTTAGTCTTTAACTTGTAGTTGTATCTGGAGATATTTTCTGAGCTGTCATCTTAAGATATGAGCAAGAAGCATAATATCTAATGTGGTTGACATTTGAATCTAATATTG
>gene=chr10_2460370-2461370; species=hg19
CTCCCCATGCCCAACCACACATCATGCAAACACTTTGAAGCCACAGTTTGGCTGAATATTGTTATGCTCAGAGTAGGAGAATTGTACCCGAATGTAAGCATTATTCTATAGGATGGGTTATCCTCTTCATACATTTTGAATATATTTTGGGTTTTATTGCTAAAGAACATGAAATCAGCTGATGGCCTCTGCTGAGTATGTCCTCCAAATTAATCCACTACATGTTCAAGACTGTCTCTTGATGCACATGGAAATCCAGGTATCATGCCTTTCCAAAGACATTTTCCTTCACTAGAATTGCTTTTAGTAATTTGTTAGTTATTTTTTACCCTTTTCTCTGAAAGCAGTTCATACAGTTTTTGAAGTATTCCTCAGTCAAAATGTGTAAATGCCTGTGAGCTGAAATAAGTTCTATAGAGAGATGTTACTGATTCTGCTAATAAACGAATTACTCAAGCACTTAACATTTAGAAGTGAGGTATATCTTCATGGCTTTCACG
>gene=chr10_2460370-2461370; species=bosTau
CTTGTAATGCCCAAATGCAGGTCAGGCACAAACTTGGAAGCTATCATTTAGCTAAATATTTTCACTCTCAAATTAAGAGAATCACAACCAAATGCAAACATCATTCTATACTATGGACTATTTTCTTTGTGTCTTTGGAATTTACTTGGAGTTTCAACATTGAAGAAAATAAAATTAGCCAATGACCTCTGCTAAGGATGTTCTATGTATGAATCCTTTACTTTTTCAGG--CTTTTCTCTCTGCATATGGGAAGTCAGTTTCCATGCCTTTCTGAAAATATTTCATT---TCAGAATTGCTTTTGATAATTCATTAGCCATTTTTTCTCTTTTTCCTTGAAAGCAGTTTATAATG--TCTGAAGTACTCCTTAGTCAAAACATGTAAGTGCCTGAGAGAGAAAGTAAGTTAGGTGTAGAGGGAACATTGACTCTGCTAATAAGATACTTGTAAAAGCACTTGACGTTTAGAAGTGAGACATGTTTCCATTGCATTCCAG
>gene=chr10_2460370-2461370; species=calJac
------------------------------------------------------------------------------------------------------------------------------------------------------------------------------------------------------------------------------------------------------------------------------TTCCAAATACATTTTCCTTCACCAAAACCTCTTTTAGCAACTTGTTAGTTGTTGCTTATTCTTTTTTCTGAAAGCAGTTCGTACAGTTTTTGAAGCATTCCTCA-TCAGAATGTGCACATGCCTGAGACCCGGAAGAAGACGCATAGAAAGGTGTTACCGAGTCTGCTAATTAGCTAATTACACAAGCATTTAACATTTAGAAGTGACATCTATCTTTATGACTTTCAAG
>gene=chr10_2460370-2461370; species=canFam
CTTTTCATGCCCACATACAAGTCATGTGCAAACTGGGAAGCTACATTTTTGCTACATACTTCCGTGCTCACACAAGGAGGGTTAT-ACCAAATACACACACTACTCTGTAT-GTGGGCTGCTTCCCTCATGTCCTTTAAATCTATGTAGAGTTCCATTTTTGAGGAAGGAAAGCTTAGCAA-TGGTCTCTGCTCAGTGTGTCCTATAAATTGATCCTTTACTTTTCCAAGATTTTCTCTTTACTCATGGGAGTGCCAATTTTTCATGTCTTTCTAAATATATTTCCTCTCACCAAAATTACTTTTGGTAATTGGATAGTTCTTTTCTCTTTTTCTCT------GAAGTTCATAATT--TCTGAAATATTTTTCACTCAAATTGTCTAAGAGCCCATGAGCTGGAGAATGTTTTGTATAAAGGTGTTACTGGTGCCATTAACAAAGTAATTATAAAGGCAACCAACATTTAGAAGTGAGGCTTCTTCTCAGGGCACTCAGG
>gene=chr10_2460370-2461370; species=equCab
CTTTTCATGCCCAAACACAGGCCGCCTACAAACTTGGACGCTATAGTTTGGCTAAATACTTCCATCCTCAGATTGGGAGAATTAT-AACTGATGTAAACATTATTCTATACTACGGGCTATTTTCTTCACATCCTTAAAATCTGTTTGGAGTTCCATTATTGAAGAAAGGAAAATTAGCCAGTTGCCTCTGCTGAGTATGGCCTATAAATTAATCTTTTACTTTTTCAAGATTTTCTTTCTATGCATAAGGGAAGCCAGTTTCTACGCTTATCTACATATATTTCCCCATGCCACAATTGCTTTTGGTAATTTGATAGTACTTTTTTCTCTTTTTCCCTGAAAGCAGTGCATATTC--CTT------------AGTCAAAATGTCTAAGTGCCTGTGAGCTGAAGAAAGCGATGTATAAAGGAGTTATTGATTCTGCTAACAAAATAATTACAAAGGCACTTAACATTTAGAAGAGGGGTTTATTGTCCTGGCATTCAAG
>gene=chr10_2460370-2461370; species=gorGor
CTCCCCATGCCCAACCACACATCATGCAAACACTTTGAAGCCACAGTTTGGCTGAATATTGTTATGCTCAGAGTAGGAGAATTGTACCCGAATGTAAGCATTATTCTACAGGATGGGTTATCCTCTTCATACATTTTGAATATATTTTGGGTTTTATTGCTAAAGAACATGAAATCAGCTGATGGCCTCTGCTGAGTATGTCCTCCAAATTAATCCACTACATGTTCAAGACTGTCTCTTGATGCACATGGAAATCCAGGTAC-ATGCCTTTCCAAAGACATTTTCCTTCACTAGAATTGCTTTCAGTAATTTGTTAGTTGTTTTTTACCCTTTTCTCTGAAAGCAGTTCATACAGTTTTTGAAGTATTCCTCAGTCAAAATGTGTAAATGCCTGTGAGCTGAAATAAGTTCTATAGAGAGATGTTACTGATTCTGCTAATA----------------------------------------------------------
>gene=chr10_2460370-2461370; species=panTro
CTCCCCATGCCCAACCACACATCATGCAAACACTTTGAAGCCACAGTTTGGCTGAATATTGTTATGCTCAGAGTAGGAGAATTGTACCCGAATGTAAGCATTATTCTATAGGATGGGTTATCCTCTTCATACATTTTGAATATATTTTGGGTTTTATTGCTAAAGAACATGAAATCAGCTGATGGCCTCTGCTGAGTATGTCCTCCAAATTAATCCACTACATGTTCAAGACTGTCTCTTGATGCACATGGAAATCCAGGTATCATGCCTTTCCAAAGACATTTTCCTTCACTAGAATTGCTTTTAGTAATTTGTTAGTTATTTTTTACCCTTTTCTCTGAAAGCAGTTCATACAGTTTTTGAAGTATTCCTCAGTCAAAATGTGTAAATGCCTGTGAGCTGAAATAAGTTCTATAGAGAGATGTTACTGATTCTGCTAATAAACGAATTACTCAAGCACTTAACATTTAGAAGTGAGGTATATCTTCATGGCTTTCACG
>gene=chr10_2460370-2461370; species=papHam
CTTCCCATGCCCAAGCACACGTCATGCAAACACTTTGAAGCCACAGTTGGGCTGAGTATTTTTACGTTCTGAGTAGGAGAATTGTACCCGAATGTAAGCATTATTCTGTAGGATGGGTCATCCTCTTCATACATTTTGAATATATTTTGGGTTTTATTGCTAAAGAACGTGAAATCCGCTGATGGCCTCTGCTGAGTATGTCCTCCAAATTAATCCACTACATGTTCAAGACTCTCTGTTGATGCACGTGGAAATCCAGGTGCCACGCC-TTCCGAAGACATTTTCCTTCACCAGAATTGCTTTTAATAATTTGTTAGTCATTTTTTACCCTTTTCTTTGAAAGCAGTTGGTACACTTTTTGAAGTATTCCTCAGTCAAAATGTGTAAATGCCTGTGAGCTGAAAGAAGTTCTGTAGAGAGGCGTTACTGATTCTGCTAATAAACTAATTCCTCAAGCACTTAACATTTAGAAGTGAGGTATATCTTCATGGCTTTCAAT
>gene=chr10_2460370-2461370; species=ponAbe
CTCCCCATGCCCAAC--CACATCATGCAAACACTTTGAAGCCACAGTTTGGCTGAATATTGTTGTGCTCAGAGTAGGAGAATTGTACCAGAATTTAAGCATTATTCTATAGGATGGGTTATCCTCTTCATACATTTTTAATGTATTTTGGGTTTTATTGCTAAAGAACATGAAATCAGCTGATGGCCTCTGCTGAGTATGTCCTCCAAATTAATCCACTACATGTTCAAGACTGTCTCTTGATGCACATGGAAATCCAGCTACCATGCCTTTCCAAAGACATTTTCCTTCACCAGAATTGCTTTTAGTAATTTGTTAGTTATTTTTAACCCTTTTCTCCGAAAGCAGTTTATACACTTTTTGAAGTATTCCTCAGTCAAAATGTGTAAATGCCTGTGAGCTGAAATAAGTTCTATAGGGAGATGTTACTGATTCTGCTAATAAATGAATTACTCAAGCACTTAACATTTAGAAGTGAGGTATATCTCCATGGCTTTCATG
>gene=chr10_2460370-2461370; species=rheMac
CTTCCCGTGCCCAAGCACACGTCACGCAAACACTTCGAAGCCACAGTTGGGCTGAATATTTTTACGCTCTGAGTAGGAGAATTGTACCCGAATGTAAGCATTATTCTGTAGGATGGGTCATCCTCTTCATACATTTTGAATATATTTTGGGTTTTATTGCTAAAGAACATGAAATCAGCTGATGGCCTCTGCTGAGTATGTCCTCCAAATTAATCCACTACCTGTTCAAGACTCTCTGTTGATGCACATGGAAATCCAGGTGCCACGCC-TTCCGAAGACATTTTCCTTCACCAGAATTGCTTTTAATAATTTGTTAGTCATTTTTTACCcttttctctgaaagcagttcatacactttttgaagtattcctcagtcaaaatgtgtaaatgcccgtgagctgaaagaagttctgtagaGAGGTGTTACTGATCCTGCTAATAAACTAATTACTCAGGCACTTCACAGTTAGAAGTGAGGTATATCTTCATGGCTTTCCAG
>gene=chr10_2627463-2628463; species=hg19
CAGAGAAACTGCTGCTACCATCTGTCTCCCCGTCCAAGGGCCAATGCTTGTTTTCTTTGTTACTATTACCATTATTGTGGCTTTTAAAAAACAAATTCTAACAAGTAAATTACTCATCGGTTACTAAAACTACTGTAAATTAGTTTATTAATATTCGTAGACAAGTGGAAAATTGCAGAAGAAATGGCCAACATGCACATTTAGGGGTAGGAGTCATATCATCCCCTGAGAAGGAGTGAGAATTAAACTAGGAATGTGGTGCCTTCTCTCCTTGTTCTATTCCCTTTTGTGGAATAGATTCTTGCTATCTCAGATTGCTTCTCTTTTTCCACAGTCCACCTAGAAGGTTTCTTATCTTCATCAGCAAgaaaggaatatgggatttctagttaaacacaccatggttggaatcccagatataccacttagtagctacacagtaaagcattggacttactcatcctaagtctcacaacctttatttctaagggggacttaat
>gene=chr10_2627463-2628463; species=bosTau
CAAGGAGACAGCTGCTACCATCTGTCTCCCAGCCCAACGGCCAGTTCCTCATTTATTTGTTGCTGTCCCTGTTATTGTGGCTTTTCAAAAACAAATTCTGACAAGTAAATTACTGGTAAATTACTAATATGATTGTAAATGAATGTATTAATATTTATAAAGAAGTGAAAACTTCAGGAAAAGATGACTGTGATGGGGGGTGGGGGGTAGAAATAATTTTTTCC-CTGTGAACCACTGAGCATTAATCAAGAAATGCTTTGTCTTGTCTTGTTG--ccatttcctttgaaagggaaggtttttaatatctc-catTGCTTTCTTTCTTCCATAATCCATCTAGGCAGCT-CCTAT-TT-TTAAGCATGAAAAGCGTGTGGGCTTTGTAGTCAGAAGCATCAC-GCTGGAATCCCCTATGAACCACTTGGTAGCTGCAAAACAAAGCAGGCATCTTTTCCAATCTGGGTTGCAGGACTCTCACTTCTCAGAC-AGTTAAAT
>gene=chr10_2627463-2628463; species=calJac
--------------------------------------------------------------------------------------------------------------------------------------------------------------------------------------------------------------------------------------------------------------------------------------------------------------------------------------------------------------------------------------------------------------------------------------------------------------------------------------------------------------------
>gene=chr10_2627463-2628463; species=canFam
CGGGGGGGTACCTGTTACTGTCTGCCTCCCAGGCAAGGGGCCAACTCCTCGCTTATCTATTTCTGTTGCCGTTACTGTGGCTTTTCAAAAACAAATGCTGACAAGGAAATTACTGATTAATTGCTAACACGCTTGTGAATGAATTTATTCATATTCCTGGACAAGTGAAAGCTCGTAGCAAAGGTGAGGGTGGTGCATGTTTTGGGGAAGAAGTCATTTTACCTCATG--AACCAGTGAGGATCGATCAAGAAATATTTTACTTTCTCTTACTC------------TTGTGGTGGAGGACTTTAGTATCTT-GATTTGTTTCCTGCTTCCAGAATCCACTAGGAGGTTT-CTTATGGG-TTAGGCATGAAAGGAGTGTGGGCCTTGGGGGCCTACACACCAC-GTTAGAACTGCAGGTGGAGCTCTGAGGAGCTGCGCG-CCAGGCACCGGACTTGACCACTCCG-------GGGCTTTCGCTCCCACCGTGGACT----
>gene=chr10_2627463-2628463; species=equCab
CAAGGAAACAGCTGCTCCCATCTGTCTCCCAGTCAAGTGACCAACTCTTTGTTTATTTGTTGCTGTCCCCATTACTGTGG-TTTTCAAAACCAAATTCTGACAGGTAAATTACTGATAAATTACTAACACAATTGTGAATGGATTTATGAATATTCATAGACGACTGAAAACTCAAAGAAAGGATGACCG------------TGAGGAAGAGGTGATAATGACTC---------AGCGAGGATTAATCGAGAAATACCTTGCCTTCTCTTATTG------------TTGTGGTGTAGGTTCTTAATATCTC-AATTGCTTTCCTTCTTCCATAGTCCAGCAAGTGGCTT-CTTATGTT-TTAAGCACGAAAGGAGTGTGGGCTTTATAAGTCGAT--ACCAT-GGTTGGAATCCACAATAT---TCTACTCGCTGCAAGATGAGGTGGTGAATTTAACCACCACGTGCTGTGGGACTCTT----CGAACCTGGGTTAAAG
>gene=chr10_2627463-2628463; species=gorGor
CAGAGAAACTGCTGCTACCATCTGTCTCCCCGTCCAAAGGCCAATGCTTGTTTTCTTTGTTACTATTGCCATTGTTGTGGCTTTTAAAAAACAAATTCTAACAAGTAAATTACTCATCGGTTACTAAAACTACTGTAAATTAGTTTATTAATATTCGTAGACAAGTGGAAAATTGCAGAAGAAATGGCCAACATGCACATTTAGGGGTAGGAGTCATATCATCCCCTGAGAAGGAGTGAGAATTAAACTAGGAATGTGGTGCCTTCTCTCCTTGTTCTATTCTCTTTTGTGGAATAGATTCTTGCTATCTCAGATTGCTTCTCTTTTTCCACAGTCCACCTAGAAGGTTTCTTATTTTCATCAGCAAgaaaggaatatgggatttctagttaaacacaccatggttggaatcccagctgtaccacttagtagctacacagtaaagcattggacttactcatcccaagtctcacaacctttatttctaagggggacttaat
>gene=chr10_2627463-2628463; species=panTro
CAGAGAAACTGCTGCTACCATCTGTCTCCCCGTCCAAAGGCCAATGCTTGTTTTCTTTGTTATTATTGCCATTATAGTGGCTTTTAAAAAACAAATTCTAACATGTAAATTACTCATCGGTTACTAAAACGACTGTAAATTAGTTTATTAATATTCGTAGACAAGTGGAAAATTGCAGAAGAAATGGCCAACATGCACATTTAGGGTTAGGAGTCATATCATCCCCTGAGAAGGAGTGAGAATTAAACTAGGAATGTGGTGCCTTCTCTCCTTGTTCTATTCTCTTTTGTGGAATAGGTTCTTGCTATCTCAGATTGCTTCTCTTTTTCCACAGTCCATCTAGAAGATTTCTTATTTTCATCAGCAAgaaaggaatatgggatttctagttaaacacaccatggttggaatcccagatgtaccacttagtagctacacagtaaagcattggacttactcatcctaagtctcacaacctttatttctaagggggacttaat
>gene=chr10_2627463-2628463; species=papHam
CAGAGAAACTGCTGCTACCATCTGTCTCCCAGTCCAATGACCAATGCCTGTTTTATTTGTTATTATTGCCATTATTGTGGCTTTCAAAAAACAAATTCTAACAAGTAAATTACTGATCAGTTGCTAAAACTACTGTAAATTAGTTCATTAATATTCATAGACAAGTGGAAAATTGCAGAAGAAATGGCCAACATGCACATTTGGGGGTAGGAGTCATATCATCCCCTGGGAAGGAGTGAGAATTAAACTAGGGATGTGGTGCCTTCTCTCCTTG------------TTGTGAAAGAGATTCTTACCGTCTCAGATTGCTTCTCTTTTTCCACAGTCCACCTAGAAGGTTTCTTAATTTCATCAGCAAgaaaggaatatgtgatttctagttaaacacaccatggttggaatcccagacataccacttagtagctacacagtaaagcattggacttactcatcctaagtctcacagcctttatttctaagggggacttaat
>gene=chr10_2627463-2628463; species=ponAbe
CAGAGAAACTGCTGTTACCATCTGTCTCCCCGTCCAATGGCCAATGCCTGTTTTCTTTGTTATTATTGCCATTATTGTGGCTTTTAAAAAACAAATTCTAACAAGTAAATTACTCATCAGTTGCTGAAACTACTGTAAATTAGCTTATTAATATTCATAGACAAGTGGAAAATTGCAGAAGAAATGGCCAACATGCACATTT-GGGGTAGGAGTCATATCATCCCCTGAGAAG----GAGAATTAAACTAGGAATGTGATGCCTTCTCTCCTTG------------TTATGGAATAGATTCTTACTATCTCAGATTGCTTTTCTTTTTCCACAGTCCACCTAGAAGATTTCTTATTTTCATCAGCAAgaaaggaatatgggatttccagttaaacacaccatggttggaatcccagatataccacttagtagctacacagtaaagcattggacttactcatcctaagtcctacaacctttatttctaatggggacttaat
>gene=chr10_2627463-2628463; species=rheMac
CAGAGAAACTGCTGCTACCATCTGTCTCCCAGTCCAATGACCAATGCCTGTTTTATTTGTTATTATTGCCATTATTGTGGCTTTCAAAAAAAAAATTCTAACAAGTAAATTACTGATCAGTTGCTAAAACTACTGTAAATTAGTTCATTAATATTCATAGACAAGTGGAAAATTGCAGAAGAAACGGCCAACATGCACATTTGGGGGTAGGAGTCATATCATCCCCTGGGAAGGAGTGAGAATTAAAATAGGAATGTGGTGCCTTCTCTTCTTG------------TTGTGAAATAGATTCTTACTGTCTCAGATTGCTTCTCTTTTTCCACAGTCCACCTAGAAGGTTTCTTATTTTCATCAGCAAgaaaggaatatgtgatttctagttaaacacaccatggttggaatcccagacataccacttagtagctacacagtaaagcattggacttactcatcctaagtctcacagcctttatttctaagggggacttaat
>gene=chr10_2802103-2803103; species=hg19
agccatgaagataattagaaaaggcatttaatgcagagggaccggttgtcaagaccctaaagcgggcggggcgggtgtgttggaagtgcagttagcaaggttggggaggagatggggaggggtgctgtgtgaaagctatcaggggcctgcacattagaaggcctctttaagggttttactccgagcaaaatgaggacgccaGCAATTTGGGAAGAAATCCATTTGGCTTCTGAGAAAtgctgtaattagggtgagagaggaaggtggttcagacaagagtgaggctattctgcagatggggtgagaagagactggactctgggtgtatcttcaaaacacaaccagcaaaattttttgacaaattcaacagtaaagatgatgctacatattttgtcttaaggaactagaaggctggttctagataaagaggacagaattcagaaagtccattcaggaactgttgggtttgacgtctactactcatcaagtgaggcttcagg
>gene=chr10_2802103-2803103; species=bosTau
AGCCA-GGAGAAAGTGAGATAAACAG---------GG-AGCCTGGA-GCCCGGG---GAGGGCAG--GA-----GCGGGCTCCGAGGGCAG-----AGGG-TGCGGGATGAGGCCGTCA-GGGGCCGT----------TGGGGAGCACACTC-------------------GCTTCTGCTCAGAGTGAAGCAGGGA-CCCCCAGAGTCTGGGAAGGGGACACCGGACTTGTGGGAAAAACCGTAAGTCAAGTGAGAGCAGGAGGGGGTCCTGACTAGAGCGACAGCATCCCACAGCTGAGGGGGAAGGGGATGGGGCCCGGGA-ATGTCCTTAGGGTACAGCTGTGTAGATTGCTTGACAATGTCAAGGGTGAA------ACCACACGTTTTCTCTTGAGAAACAAGAAAAT--ATTCTAAAAGAGTCAGACAGAGATCTGGAGGTTCATGCAGGGAATCCCAGGTGTGATGTCCCCTTGTCATCGAGTAGGGCTCC---
>gene=chr10_2802103-2803103; species=calJac
agccatgaagataattagaaaaggcatttaatgcagagggacctgttgtcaagaccctaagcagggcggggtgggtgtgtaggaagtgcagttagcaagaccggggagcgggtgggGC---------TCCCAAATCTAGCAGGGGCCTGCACATTAGGAGGCCTCTGTAAGGCTTTTACTCCGAGTGATGTGAGGACAGCAGCGATTTTGGAAGGAATCCATT-------------------------------------------------------------------------------------------------------------------------------------------------------------------------------------------------------------------------------------------------------------------------------------
>gene=chr10_2802103-2803103; species=canFam
------CAAGAGAATCAGGAAAGAG-CTTTCATCAGCTGTCTGCAC--------------------------------GCAGACAGGGCGG----CCAGA-GGGGCTGGGACCCCTGCGGGGCCCTGT--------------------------------------------------------------------------------------------------------------------------------------GGCAATTCCCACAAGAGCAAGAACCCACCATGGATGAGGCCAGAGGCACCTGGGCTCTGAC-ACCTGTTCCAGGTACAGCCCAGAAGATTCTGTGGCAAGTTC---AGCAAACACGGTGCT----------GCCAAAGAAACAGGAAGAC-------AGTGAAGGAA----GAGGTCAGAAAGTCGGTGGAAGAAATGTTGGGTTTGAGGTCTCATCTTCACCCAGGGAGGCTGCAGG
>gene=chr10_2802103-2803103; species=equCab
------agaggcagcgaggggagaggtttctggcaga-ggcctggtgtccgaggccctaaagccg--ggggctggtgCCCTGGAAGCGTGGT--GGCACA-AGGAGCAGGGCTGCAGCAAGCCGCC-----------ACAGCCAGCCCACCCATCACAAGTCACCTGGAAGGCTTCTGCTCTGAGCAGAATGGGGACACTGGAGGATTTGGGAAAGGGTCACTTGGCTTGTAGAAAACGTCAtaattcaggagagagacgaaggtggtccccacgagagcaatagcattctccagacaaggtgaga-gagatcggactctgggtatacctttaaggtacacccatgaccttgtctcgacaaattcaagagtaaagaggatgctacacatttttggttaagaaacaggaagatcgattctgagaaaagaagactgagacccgaaagtccattcaggaactcctgggtttgatgtcagctcctcatcaggtgaggcctcaga
>gene=chr10_2802103-2803103; species=gorGor
agccatgaagataattagaaaaggcatttaatgcagagggacgggttgtcaagaccctaaagcgggcgaggtgggtgtgttggaagttcagttagcaaggttggggaggagaa--ggaggggTGCTGTGTGAAAGCTATCAGGGGCCTGCACATTAGAAGGCCTCTTTAAGGGTTTTACTCCGAGCAAAGTGAGGACGCCAGCAATTTGGGAAGAAATCCATTTGGCTTCTGGGAAAtgctgtaattagggtgagagaggaaggtggttcagacaagagtgaggctgttctgcagatggggtgagaagagactggactctgggtgtatcttcaaaacacaaccagcaaaattttttgacaaattcaacagtaaagatgatgctacatattttgtcttaaggaactagaaggctggttctagagaaagaggacagaattcagaaagtccattcaggaactgttgggtttgatgtctgctactcatcaagtgaggcttcggg
>gene=chr10_2802103-2803103; species=panTro
agccatgaagataattagaaaaggcatttaatgcagagggaccggttgtcaagaccctaaagcgggcggggtgggtgtgttggaagtgcagttagcaaggttagggaggagatggggaggggtgCTGTATGAAAGCTATCAGGGGCCTGCACATTAGAAGGCCTCTTTAAGGGTTTTACTCCGAGCAAAGTGAGGACGCCAACAATTTGGGAAGAAATCCATTTGGCTTCTGAGAAAtgctgtaattagggtgagagaggaaggtggttcagacaagagtgaggctgttctgcagatggggtgagaagagactggactctgggtgtatcttcaaaacacaaccagcaaaattttttgacaaattcaacagtaaagatgatgctacatattttgtcttaaggaactagaaggctggttctagagaaagaggacagaattcagaaagtccattcaggaactgttgggtttgacgtctgctactcatcaagtgaggcttcagg
>gene=chr10_2802103-2803103; species=papHam
agccatgaacataattagaaaaggcatttaaagcacagggaccggttgtcaagaccctaaagcaggcgggctgagtgtgttggaagtgcggttagcaaggttggggaggggatggagaggggTACTGTGTGAAAGCTATCAGGTACCTGCACATTAGAAGGCTTCTGTAAGGCTTTTACTCTGAGCACAGTGAGGACACCAGCCATTTCGGAAGGAATCCATTTGACTTGTGGGAAAtgctgtaactagggtgagagacgaaggtgattcagacaagaatggggctgttctgtagatggggtgagaagagactggactctgggtgtatcttcaaaacacaaccagcaaaattttttgacaaattcaagagtaaagatgatgctacacattttgtgttaaggaactagaaggctggttctagagaaagaagacagaattcagaaagtctattcaggaactgttgggtttgatgtctgctactcatctagtgaggcttcagg
>gene=chr10_2802103-2803103; species=ponAbe
agccctgaagataattagaaaaggcatttaatgcagagggaccagttgtcaagaccctaaagcgggcagggtgggtgtgttggaagtgcagttagcaaggttggggaggagatggggagggggGCTGTGTGAAAGCTATCAGGGGCCTGCACATTAGAAGGCCTCTGAAAGGGTTTTACTCCAAGAAAAGTGAGGACGCCAGCAATTTGGGAAGGAATCCATTTGGCTTCTGGAAAAtgctgtaactagggtgagagaggaaggtgattcagacaagagtgaggctgttctgcagatgaggtgagaagagactggactctgggtgtatcttcaaaacacaaccagcaaaattttctgacaaattcaagagtaaagatgatgatacacattttgtcttaaggaactagaaggctggttctagggaaagaggacagaattcagaaagtcctttcaggaactgttgggtttcatgtctgctactcatcaagagaggcttcagg
>gene=chr10_2802103-2803103; species=rheMac
--------------------------------------------------------------------------------------------------------------------------------------------------------------------------------------------------------------------------------------------------------------------------------------------------------------------------------------------------------------------------------------------------------------------------------------------------------------------------------------------------------------------
>gene=chr10_2927434-2928434; species=hg19
AGAGAAGAGCTTAGTTCTGCTCAAGGCTCTTCTTACAACTGAGAAGCTCAGGTGCAGCCTCAGGCATCGGTAAATAAAGTAACTGTTTGCTGCCTTTACTCTTTCTGGAGCAGGTCTTCAGGATTGTGCAATAAAGTGAAAATGCAGCTGAATGCTGCATGAGCAACATAGCTGGGGTGAATCTGCtgtaatttctggtccaaatgggatactttcagaataagagaggctggtgttaaaaagcatgctggcaagaacatctgtgcacactgtcctaagcaagctgggactcaggggcaccctaGGAGCATCTGttaggtgggtgcaaaaggaactgtggtttttttccgttactttcaatggcaaaaaccgcacttcctcctgcaccaacctaaAAACACTGAGGTCGCTGGTTCCAGGATGACATTAGCAATGCCAGGATCGGCTGCCCAGATGCCTGTTCTGTTAAACTACAGGGAACTGCTGCATTCAAGGACGAG
>gene=chr10_2927434-2928434; species=bosTau
--------------------------------------------------------------------------------------------------------------------------------------------------------------------------------------------------------------------------------------------------------------------------------------------------------------------------------------------------------------------------------------------------------------------------------------------------------------------------------------------------------------------
>gene=chr10_2927434-2928434; species=calJac
--------------------------------------------------------------------------------------------------------------------------------------------------------------------------------------------------------------------------------------------------------------------------------------------------------------------------------------------------------------------------------------------------------------------------------------------------------------------------------------------------------------------
>gene=chr10_2927434-2928434; species=canFam
AGAGAACACCTCAGTTCTGCTGCAGGAGCGTCTG-ACACTGAAGAGCATGGGTCTGGAAGTGGGCAGGGGTGGGTGACACAGC-TTTTGCTGCCTTTGCTGTTTCTCAACCAGCTCTCGGGGACTGTACAGTAATCTAAGAGGGT-GCTAA--CCCAA----------CAGCTCAGGTGACCCCA---TGATTTCTCATGCAAACTGCGTA-TTTGGGCTTCAGAAAGGATGGTGCTAATAATCACACCACCAGGAGCAGCAATCAAGACCATCCT------------------GGCCACC------------------------------------------------------------------------------------------------------GGGAAGTTGGTTGTAGGATCACACAAGCAATGCC-GCATGGGCT--------------TCCCTTCACCTACAGGGAAGAG----GTTCAGAGCCGAG
>gene=chr10_2927434-2928434; species=equCab
ACACAGCATTTTGGTCCTGCTAAGGGCTCTTCCTAAAACTGAAGATCACAGGTGCAG----GTTCAGGCAGAGGTGGGGCAACTTTTTGCTGCTGTTACTCGTTCTCTACTGAATCTC-AGGATTGTACAGTCAACTAA-AGGATCGCTAAATTCTACATGGGCAGCAGAGCCGGGGTGACTGTA---TAATTTCTCATCCACACTGAGTA-CCTGGGAGTAGGAGGGGATGCCTTTAAGAATTACACTGATGAGAGCAGCTGTCCAGGCCATTGCAAGCAAACTGGGATGTATGGGCACCCCATGAACATCT---------------------------------------------------------------------------GACTTA--------------ATCAGGTCCAGGATTACGTAAGCAGGGCT-GGATTGGCTGCCCAAATCCCCACTATCTTAAACCACACAGAAGTG---CGTTCAGGGCCGAG
>gene=chr10_2927434-2928434; species=gorGor
AGAGAAGAGCTTAGTTCTGCTCAAGGCTCTTCTTAAGACTGAGAAGCTCAGGTGCAGCCTCAGCCATCGGTAAATAAAGTAACTGTTTGCTGCCTTTACTCTTTCTGGAGCAGGTCTTCAGGATTGTGCAATAAAGTAAAAATGCAGCTGAATGCTGCACGAGCAACATAGCTGGGATGAATCTGCTCtaatttctggtccaaatgggatacttttggaataagaggggctggtgttaaaaagcatgctgacaagaacatctgtgcacactgtcctaagcaagctgggactcaagggcaccctaGGAGCATCTAttaggtgggtgcaaaaggaattgtgttttttttccgttactttcaatggcaaaaaccgcacttcctcctgcaccaacctaaAAACACTGAGGTCGCTGGTTCCAGGATGACATTAGCAATGCCAGGATCGGCTGCCCAGATGCCTGTTCTGTTAAACTACAGGCAACTGCTGCATTCAAGGACGAG
>gene=chr10_2927434-2928434; species=panTro
AGAGAAGAGCTTAGTTCTGCTCAAGGCTCTTCTTAAAACTGAGGAGCTCAGGTGCAGCCTCAGGCATCGGTAAATAAAGTAACTGTTTGCTGCCTTTACTCTTTCTGGAGCAGGTCTTCAGGATTGTGCAATAAAGTGAAAATGCAGCTGAATGCTGCACGAGCAACATAGCTGGGGTGAATCTGCTCtaatttctggtccaaatgggatacttttggaataagaggggctggtgttaaaaagcatgctgacaagaacatctgtgcacactgtcctaagcaagctgggactcaggggcaccctaGGAGCATCTAttaggtgggtgcaaaaggaattgtggtttttttccgttactttcaatggcaaaaaccgcacttcctcctgcaccaacctaaAAACACTGAGGTCGCTGGTTCCAGGATGACATTAGCAATGCCAGGATCGGCTGCCCAGATGCTTGTTCTGTTAAACTACAGGGAACTGCTGCATTCAAGGACGAG
>gene=chr10_2927434-2928434; species=papHam
AGAGAACAGCTTAGTTCTGCTCAAAGCTCTTCTTAAAACTGAGGAGCTCAGGTGCAGCCTCCGGCGTCGGTAAATAAAATAACTTTTTGCTGCCTTTATTCTTTCTGGAGCAGATCTTCAGGATTGTGCAATAAACTAAAAGTGCAGCTGCATGCTGCACGAGCATCATAG-----GTGAATCTGCtataatttctcgtccaaatgggatgctttcggaataagaggggctggcgtcaataagcatgccgacgagaacatctgtgcacactgccctaagcaagctgggactcaggggcacccCAGGAGCATCTATCaggtgggtgcaaaaggaattgtgg-gttttgccattactttcaatgtcaaaaaccgcaattccttctgcaccaacctaaAAACATTCAGATCGCTGGTTCCAGGATTACATAAGCAGTGCCAGGATCGGCTGCCCAGATGCCTGTTCTGTTAAACTACAGAGAACTGCTGCCTTCAGGGACCAG
>gene=chr10_2927434-2928434; species=ponAbe
AGACAAGAGCTTAGTTCTGCTCAAGGCTCTTCTTAAAACTGAGGAGCTCAGGTGCAGCCTCAGGCATCGGTAAATAAAGTAACTTTTTGCTGCCTTTACTCTTTCTGGAGCAGGTCTTCAGGATTGTGCAATAAACTAAAAATGCAGCTAAATGCTGCACGAGCAACATAGCTGGTGTGAATCTGCTCtaatttctcatccaaatgggatacttttggaataagaggggctggtgtcaaaaagcatgctgacaagaacatctgtgcacactgtcctaagcaagctgggactcaggggcaccctaGGAGCATCTAttaggtgggtgcagaagggattgtggtatttttccattactttcgatggcaaaaactgcaattccttctgcaccaacctaaAAACACTGAGGTCGCTGGTTCCAGGATGACATTAGCAATGCCAGGATTGGCTGACCAGGTGCCTGTTCTGTTGAACTACAGGGAACTGCTGCATTCAAGGACACG
>gene=chr10_2927434-2928434; species=rheMac
AGAGAACAGCTTAGTTCTGCTCAAAGCTCTTCTTAAAACTGAGGAGCTCAGGTGCAGCCTCGGGCGTCGGTAAATAAAATAACTTTTTGCTGCCTTTATTCTTTCTGGAGCAGATCTTCAGGATTGTGCAATAAACTAAAAGTGCAGCTGCATGCTGCACGAGCATCATAG-----GTGAATCTGCtataatttctcgtccaaatgggatgctttcggaataagaggggctggtgtcaataagcatgccgacgagaacatctgtgcacactgccctaagcaagctgggactcaggggcaccccaGGAGCATCTAtcaggtgggtgcaaaaggaattgtgg-gttttgccattactttcaatgtcaaaaaccgcaattccttctgcaccaacctaaAAACATTTAGATCACTGGTTCCAGGATTACATAAGCAGTGCCAGGATTGGCTGCCCAGATGCCTGTTCTGTTAAACTACAGGGAACTGCTGCCTTCAGGGACCAG
>gene=chr10_2997486-2998486; species=hg19
gtcaaaagtgccactacatcctttgtctgccccataggcttcctgtgaggatcaatcaaatggaatatatatgaagatgctttgcaaactattagacaccataccaacatcagCTAAATGAGAAAAGAAGAAAAAAGTCACATAGCTCTACAGTGTAAAAAACACTCTGGACCAGAATCATTTATTAGTTGTGATTTTTCTGCACTTCTCCTTTAGGAGAAAAAAGCAAATGGCTATAAAAAAGGAATCATATTTTTAAACATCTAGACTAACAGCATGAATCCTTCTTGGTCAATCTCCTACATTTCTACCAGACAATGAGAAATGAGGTCAGACTTTCATTAAAATTATAACAATAACAACAAAGTTCAGCAGGTTCACAGTGAACTGAATCATTTTTAGAAACTTTCACAACTTAAGTAGAAATAAAAAGGAGCTTCTGTCTAATGAGGAAATACAGCTTATCCCTAAACCTCATGCCTTAAACGTTAATGAGATGT
>gene=chr10_2997486-2998486; species=bosTau
GTCAAGGCTGCCACAATGTCATTtgtctgcctcgtagggcttctgtgaggatca----agt-aaatatacatgaaggtacattgtaacctattagaatcc--acaaatatCTCCTAAGTAAGAATGAAAGAAgACTGTCAGCTAGATACACGATGTGACAGCCATGCTGGACCAG-ATCATTTATTAGTCAGAATCTTTCTG-------CCCTTCTAAGAAGAAAGCAAATGGCTATAGAAGAAAAATCGtttttttaaaaaGCCAGGATAACAGCACGAACCCTCCCTCATTAGTTTCCCACATTTCTTCCAGACAATGAGAAACAAGGCCAGACGCCCATTAAAATTCTAACAATGACAACAAAGTTCACTTGAGGAAGAGCGGCCGGAGTCGTTC---AGGAGCCTCACAACCTACATTGAGAAAAGAG-GAGCTTCCATCTAATGAGGACACACAGCTAA-TCCCATG-------TCTCTGACGC-GCTGAGATTT
>gene=chr10_2997486-2998486; species=calJac
gtcaaaagtgccactgcatcctttgtctgcccc-ttggcttcccgtgaggatcaatcgaatggaatatatatgaagatgctttgcaaactgctagacaccataccaacatcagCTAAATGAGAGAAAAAGAAAAATGTCACATAGCTCTACAGTGCAAAAAACACTCTGGACCAGAATCATTTATTAGTTGTGATTTTTCTGCACTTCTTCTTTAGGAGAAAAAAGCAAATGGTCATAAAAGAGGAATCATATTTTTAAAAATCTAGGGTAACAGCATGAATCCTCCTTGGTCAATTTCCTACATTTCTACCAGACAGTAAGAAATGAGGTCAGACTCTCATTAAAATTATAACAATAACAACAAAGTTCAGTAGGTTCACAGTAGACTGAATCATTTTTAGAAAGTTTCACAACTTAATTTGAAATAAAAAGGAGCTTCTGTCTAATGAGCAAATACAGGTTATCCCTAAATCTCATGCCTTAAATACTGATGAGATTC
>gene=chr10_2997486-2998486; species=canFam
GCCGGGGGAGCCCCCATGTCGTTTGCCCACCTCGTGAAGTTTCTCTGAGGATCA----AATAAAATGCCCAGGAGGAGGCCTTACAAGCCATCAGAAACTGTCCATAAAAAAAAAAAAGAAGAATGAAAGAAA-TCGTCGGCCAGCTCTACGGCATGACAGTCAC-CTGCACCAGCATCATTTACTCGTCGGCGTCTCCGCACGCCCTTCCTTTAGAGGGAAGGAGCCAGTGGCCATAGAAGACGAATCATATTTTTAACAATCCAGGGGAGCAGCATGAGTCTCCTCTGGTCAATTTTCCGCATTTCTACCAGACAGTGAGAAATGAGGCCAGGCTCTCGTTAAAATGCTAACGATGACAACAAAGCTCCCCCGGCGAAGAGCTG-CTGGACCGTTCGGGAGGAGCTTC--------------------TGGGAGCTTCTGTCCAACGAGCCAACATCACTAATTCCCGGGCCTCCAACGT-----GC-GCCAAAAGTG
>gene=chr10_2997486-2998486; species=equCab
atctgaggtgccactgtgtcctctgcctgcttcatagggtttctataaggatcg----aatgaaatatatatgaagatg-tttgcaaactattagaaactgtaca-aCACCCACTAAACAAGAATGAAAGGAA-ATGTCAGCTAGACACACAATGTGAATACCACACTGGA-CAGAATCCTTTATTAGTCAACGGTTTTCTCCCCTTCTCCTTTAGAAGAAAAAAGCCAATAGCTATAGAAGAGAAATCATATTCTTAAAAATCCGGGGTCACAGCATGAATCCTCC-TGCTCAATTTCCCACATTTCTTCCAGACAATGAAGAACGAGGCCAGACTCTCATTAAAATTCTAACAGTAACAACAAAGTTCACCAGGTTAAGGGCGGCCTGAACTGTTCAGAAGGAGTCTCAGAACC-AGACAGAGACGAGAGGGAGA-TCTGTGTAATGAGGACGCA-CGCTAA-TCCCAGGCCTCCTGCCTCAGCATC-GCTGACACCC
>gene=chr10_2997486-2998486; species=gorGor
--------------------------------------------------------------------------------------------------------------------------------------------------------------------------------------------------------------------------------------------------------------------------------------------------------------------------------------------------------------------------------------------------------------------------------------------------------------------------------------------------------------------
>gene=chr10_2997486-2998486; species=panTro
gtcaaaagtgccactacatcctttgtctgccccataggcttcctgtgaggatcaatcaaatggaatatatatgaagatgctttgcaaactattagacaccataccaacatcagctaAATGAGAAAAGAAGAAAAATGTCACATAGCTCTACAGTGTAAAAAACACTCTGGACCAGAATCATTTATTAGTTGTGATTTTTCTGCACTTCTCCTTTAGGAGAAAAAAGCAAATGGCTATAAAAAAGGAATCATATTTTTAAACATCTAGACTAACAGCATGAATCCTTCTTGGTCAATCTCCTACATTTCTACCAGACAATGAGAAATGAGGTCAGACTCTCATTAAAATTATAACAATAACAACAAAGTTCAGCAGGTTCACAGTGAACTGAATCATTTTTAGAAACTTTCACAACTTAAGTTGAAATAAAAAGGAGCTTCTGTCTAATGAGGAAATACAGCTTATCCCTAAACCTCATGCCTTAAACGTTAATGAGATGT
>gene=chr10_2997486-2998486; species=papHam
gtcaaaagtgccactacatcctttgtctgccccataggcttcctgtgaggatcaatgaaatggaatatatatgaagacgctttgcaaactattagacaccataccaacatcagCTAAATGAGAAAAGAAGAAAAATGTCACATAGCTCTACAGTGTAAAAAACACTCTGGACCAGAATCATTTATTAGTTGTGATTTTTCTGCACTTCTCCTTTAGGAGAAAAAAGCAAATGGCTATAAAAGAGGAATCATATTTTTAAAAATCTAGAGTAACAGCATGAATCCTTCTTGGTCAATTTCCTACATTTCTACCAGACAATGAGAAATGAGGTCAGACTCTCATTAAAATTTTAACAATAACAACAAAGTTCAGCAGGTTCACAGTGAACTGAATCATTTTTAGAAAGTTTCACAACTTAAGTTGAAATAAAAAGGAGCTTCTGTCTAATGAGGAAATACAGCTTATCCCTAAATCTCATGCCTTAAACATTGATGAGATTC
>gene=chr10_2997486-2998486; species=ponAbe
gtcaaaagtgtcactacatcctttgtctgccccataggcttcctgtgaggatcaatcaaatggaatatatatgaagatgctttgcaaactattaggcaccataccaacatcagCTAAATGAGAAAAGAAGAAAAATGTCACATAGCTCTACAGTGTAAAAAACACTCTGGACCAGAATCATTTATTAGTTGTGATTTTTCTGCACTTCTCCTTTAGGAGAAAAAAGCAAATGGCTATAAAAAAGGAATCATATTTTTAAAAATCTAGAGTAACAGCATGAATCTTTCTTGGTCAATTTCCTACATTTCTACCAGACAATGAGAAATGAGGTCAGACTCTCGTTAAAATTATAACAATAACAACAAAGTTCAGCAGGTTCACAGTGAACTGAATCATTTTTAGAAAGTTTCACAACTTAAGTTGAAATAAAAAGGAGCTTCTGTCCAATGAGGAAATACAGCTTATCCCTAAATCTCATGCCTTAAACATTAATGAGATTT
>gene=chr10_2997486-2998486; species=rheMac
gtcaaaagtgccactacatcctttgtctgccccataggcttcctgtgaggatcaatcaaatggaatatatatgaagacgctttgcaaactattagacaccataccaacatcagctaAATGAGAAAAGAAGAAAAATGTCACATAGCTCTACAGTGTAAAAAACTCTCTGGACCAGAATCATTTATTAGTTGTGATTTTTCTGCACTTCTCCTTTAGGAGAAAAAAGCAAATGGCTATAAAAGAGGAATCATATTTTTAAAAATCTAGAGTAACAGCATGAATCCTTCTTGGTCAATTTCCTACATTTCTACCAGACAATGAGAAATGAGGTCAGACTCTCATTAAAATTTTAACAATAACAACAAAGTTCAGCAGGTTCACAGTGAACTGAATCATTTTTAGAAAGTTTCACAACTTAAGTTGAAATAAAAAGGAGCTTCTGTCTAATGAGGAAATACAGCTTATCCCTAAATCTCATGCCTTAAACATTGATGAGATTC
>gene=chr10_3590463-3591463; species=hg19
TTAGTTTGGATGTTGTCCTGGAATGTGGAATGGAACAAATGCTAGATCCTCCTAGAGCGTTATGAAGAGTAAAAGAGAGAGGGCAAAGAAAACAGCTGGTAAACTCTGATATGCTCGAGCTAACTGAGTTCTGTGATCGTTACTATTTATCATCCCCATCCTTATCAGAATCTTCAGATTGTATAGTAGCCAATATATTACATTTAGAAGACAGGAAATCTGAAAACATAAATCTTTCTCAGAGCACCCAAACTGAAAAGCCTGTGCAAATACCCCGATTAAAAATAGGAAGAAGAAAACAATTAACTACTCTTCATTGCAGTTATTGAACCACTTGAAGGGCTGACATATAGAGAGATCAGTCCGAAGTCTTCCAGCCCAGAACCCGCGTTGGGTGATGGCTGTTGGCTGACCGAACAGATACCTTCAGCTCTCCTTTCCCTTTCTCTTCTGCTTTGGGATCACCCAAGGAGAAAAACCTCACCATGTGCTTATCTCTG
>gene=chr10_3590463-3591463; species=bosTau
TTGGTTTGGACTCTGTCCTGGAATGCAGAGTGGAACTAGTGCTAAATCCTCCTAGAGTAGTATGAGGATTAAAACAGAAAAATCGAGAAAAGCAGCTGGT-ACCTCTGATATGCTGTATCTCACCAAGTTCCATTACTGGTATTTTTTGTCATCACTGCCATGGTTAGAGCCATTAGACTGTACTGTAACAGATGTATTAAATGGAGA---TGTGGAATCTGAAAAAATAAATCATTCTCAGAATTTCCAAACTGAGGAGACTGTGCACATAATCCCACCTAAAAAAGAAGAAAAGAA-AAATGAACGTCTCTTCAATGC---CACTGAACCACCTGAAGGGATAAAAGATGAAAG-CTAAGTAAGAGGCTGGGCTGCTGAGG----------GGTGCTGGCTG-TGGCCCACTGACCAGAGTCCTCTGG--------TCCCCCTTCTGTCTGGTTGGGGGCTTTCTGTGGAGATCACCCTAACCGAGCACTCAGCTCTG
>gene=chr10_3590463-3591463; species=calJac
TTAGTTTGGATGTTGTCCTGGAATGTGGAATGGAACAAAGGCTAGAGCCTCCTAGAACATGATGAAAAGT--GAGAGAGCCTGCAAGGAAAGCAGCTTGTGAA--CTGATATGCTCGAGTTCACGGAGTTTCATGATCCTTACTGTTTATCATCATTGTCCTTATCAGAATCTTCAGATTGTATGGTAACCAATATATTAAATTTAGAAGATAGGAAATCTGAAAACATAAATCTTTCTCAGAGCACCCAAACTGAAAAGTCTGTGCAAATACCCCAGCTACAAATGGGAAGCAGAAAACAATTAGCCACTCCTCATTGCAGTTACTCAACCACTTGAAGGGCCGACATATGTAGAGATCAGTCTGAAGCCCTCCAGCCCAGAACCCGCATTGGGTGATGGCTGTTGGCTGATGGCACATACACCATCAGCTCTCCTTTCCCTTTCCGTTCTGCTTTGAGATCATCCAGGGAGAAAAACTTCACCACGTGCTTATCTCTG
>gene=chr10_3590463-3591463; species=canFam
TTGGTTTGGACTTTGTCCTGGAACGTGGAATGGAACACATGCTAGATGCTCCCCGAGCGTTGCGAGGATTAAAAGAGAAAGCGTGAGCAAAGGCATCGGTGAATTCCCATATGCTGTGCTTGACCGAGTTTCA--GTAGTCCTTGTTTACCATCCCCGCGATGATTAGAACCATCAGACTGTATCGTCACAGACCCACAATGGTGAGAGGACGTAGAATCATAAGGTCTAAAACTTATACGGAATGTGTAAGCTGAGGAGCCTGTGTGGATACTCCCA--Gaaaaaaaaaaaattaaa-aaattaa--------------------------------------------------------------------------------------------------------------------------------------------------------------------------------------------------
>gene=chr10_3590463-3591463; species=equCab
TTGGTTTGGCTTTTGTCCTGGAATGGGGAATGG---ACATTC------CTCCTAGAGCATTACGAGGATTAAAAGAAAAAGCTCACGGAAAACAATGGGTAAGCTCCACTTTGCCGCATTTCACCGAGTTTCATTATTGTCATTATTCATCACCACCGTCATGGTTACAACTATCAGACGGTATTGTAACAGATGTATTAAATAGAGAGGATTTGGAATCTGAAAAAATAAATCTTCCCCAGAATGCCCAAAGTGAGGAGGCTGCACAAATACCACCA--AGAAAAGAAA-----AAA-GAATGAACCGTTCTTTGATGC---TATTCAGGCCCTTG-AGGGACAAAAGATGAATGACCAAGAAGGAAGCCATCCCGCTCAGG----------GATACTGGCTG--TCCTGATGGACCAGACACCTTAGG-------CTCCCCTTTCTGTCTCGTTGGGGACTTTCCAGGGAGA-AAATCTCATCGTGTCCTTAGCTCTG
>gene=chr10_3590463-3591463; species=gorGor
TTAGTTTGGATGTTGTCCTGGAATGTGGAATGGAACAAATGCTAGATCCTCCTAGAGCGTTATGAAGAGTAAAAGAGAGAGGGCAAAGAAAACAGCTGGTAAACTCTGATATGCTCGAGCTCACTGAGTTCTGTGATCGTT-CTATTTATCATCCCCATCCTTATCAGAATCTTCAGATTGTATAATAGCCAATATATTACATTTAGAAGACAGGAAATCTGAAAACATAAATCTTTCTCAGAGCACCCAAACTGAAAAGCCTGTGCAAATACCCCGATTAAAAATAGGAAGAAGAAAACAATTAACTACTCTTCATTGCAGTTATTGAACCACTTGAAGGGCTGACATATAGAGAGATCAGTCCGAAGTCTTCCAGCCCAGAACCCGCGTTGGGTGATGGCTGTTGGCTGACCGAACAGATACCTTCAGCTCTCCTTTCCCTTTCTCTTCTGCTTTGGGATCACCCAAGG-GAAAAACCTCACCATGTGCTTATCTCTG
>gene=chr10_3590463-3591463; species=panTro
TTAGTTTGGATGTTGTCCTGGAATGTGGAATGGAACAAATGCTAGATCCTCCTAGAGCGTTATGAAGAGTAAAAGAGAGAGGGCAAAGAAAACAGCTGGTAAACTCTGATATGCTCGAGCTCACTGAGTTCTGTGATCGTTACTATTTATCATCCCCATCCTTATCAGAATCTTCAGATTGTATAGTAGCCAATATATTACATTTAGAAGACAGGAAATCTGAAAACATAAATCTTTCTCAGAGCACCCAAACTGAAAAGCCTGTGCAAATACCCCGATTAAAAATAGGAAGAAGAAAACAATTAACTACTCTTCATCGCAGTTATTGAACCAATTGAAGGGCTGACATATAGAGAGATCAGTCCGAAGCCCTCCAGCCCAGAACACACGTTGGGTGATGGCTGTTGGCTGACCGAACAGATACCTTCAGCTCTCCTTTCCCTTTCTCTTCTGCTTTGGGATCACCCAAGGAGAAAAACCTCACCATGTGCTTATCTCTG
>gene=chr10_3590463-3591463; species=papHam
TTAGTTTGGATGTTGTCCTGGAATGTGGAATGGAACAAATGCTAGATCCTCCTAGAGCGTTATGAAGAGTAAAAGAGAGAGGGCAAAGAAAACAGCTGGTAAACTCTGATACACTCGAGTTCACTGAGTTACGTGATCATTACTATTTATCA---CCATCCTTATCATAATCTTCACATTGTATGGTAGCCGATATATTAAATTTAGAAGATAGGAAATCTGAAAACATAAATCTTTTTCGGAGCACCCAAACTGAAAAGCCTGTACAAATACCCCAGTTAAAAACAGGAAGAAGAAAACAATTAACCACTCTTCATTGCAGTTATTGAACCACTTGAAGGGCTGAGATGTAGAGAGATCAGTCCGAAGCCCTCCAGCCTAGAACCCGCATTAAGTGACGGCTGTTGACTGACCAAACAGACACCTTCAGCTCTCCTTTCCCTTTCTCTtctgctttgggaccatccaaggagcaaaacctcaccatgtgcttatctctg
>gene=chr10_3590463-3591463; species=ponAbe
TTAGTTTGGATGTTGTCTTGGAATGTGGAATGGAACAAATGCTAGATCCTCCTAGAGCGTTATGAAGAGTAAAAGAGAGAGGGCAAAGAAAACAGCTGGTAAACTCTGATATGCTCGAGCTCACTGAGTGATGTGATCGTTACTATTTATCATCACCATCATTATCAGAATCTTCAGATTGTATGGTGGCCAATATATTAAATTTAGAAGACAGGAAATCTGAAAACATAAATCTTTCTCGGAGCACCCAAACTGAAAAGCCGGTGCAAATACCCCGATTAAAAATAGGAAGAAGAAAACAATTAACTACTCTTCATTGCAGTTATTGAACCACTTGAAGGGCTGACATATAGAGAGATCAGTCCGAAGCCCTCCAGCCCAGAACCCGCGTTGGGTGATGGCTGTTGGCTGACCGAACAGATACCTTCCGCTCTCCTTTCCTTTTCTCTTCTGCTTTGGGATCATCCAAGGAGAAAAACCTCACCATGTGCTTATCTCTG
>gene=chr10_3590463-3591463; species=rheMac
TTAGTTTGGATGTTGTCCTGGAATGTGGAATGGAACAAATGCTAGATCCTCCTAGAGCGTTATGAAGAGTAAAAGAGAGAGGGCAAAGAAAACAGCTGGTAAACTCTGATACACTCGAGTTCACTGAGTTACGTGATCATTACTATTTATCA---CCATCCTTATCATAATCTTCACATTGTGTGGTAGCCGATATATTAAATTTAGAAGATAGGAAATCTGAAAACATAAATCTTTTTCGGAGCACCCAAACTGAAAAGCCTGTACAAATACCCCATTTAAAAACAGGAAGAAGAAAACAATTAACCACTCTTCATTGCAGTTATTGAACCACTTGAAGGGCTGAGATGTAGAGAGATCTGTCCGAAGCCCTCCAGCCTAGAACCTGCGTTGGGTGATGGCTGTTGGTTGACCAAACAGACACCTTCAGCTCTCCTTTCCCTTTCTCTTCTGCTTTGGGACCATCCAAGGAGCAAAACCTCACCATGTGCTTATCTCTG
>gene=chr10_4053132-4054132; species=hg19
AGCAGGGGGCGCTTACCATGCATTTTCTGCCTGGTGGCCTGATAGGGAGGAAGGAATCCCTTACCTCACAGGAGTGTCACTCATGTAAAACATGGCAAAAATCCTAAGCAGCACACATGCTTATCTAAGTAAATTATTTATTTAAATCATAAGGAAAGAAAGAGGTCACAACTGAGTCAACTCAATTTCATAAATtctagaatctatgattctagatctgatctagatctaacccagatctagatctagaatccagatctGAAACATACCTTTGGGCTTTCAGAAAACATTAGAATGCAAGCAAGCAAGCAAACAAAACACACCAATTGATCGATAAACTAATTATGGATAAAAAGCCTGGCAAGGGGTGGTTGGTGGAAAGATTCTAGACCTGGTGGAATTGCAGGCAACCCAGAAGTTCTCTCTTCAGAGGGGAGGAAACCTCTGGTTGGACCCCAATGGCTCCCAGGGGTGCATTTGTTCCTTATCCTAAAATAGCA
>gene=chr10_4053132-4054132; species=bosTau
GGAAGGTGGGACTTAACATACCTTCTCC----AGTAGGCT--AAGGTCAGAAGGAATCCCTCACTTCACAGGAGTGACGATTGTGTAAGATATA-----GATCTTGACTAATGTGAGTGCTGATTGAAGAGAAT----TATTTaaattgaagcaacagttag-aactg---------------------------------------------------------------------------------------GATCTGGAACTTACCCCCAGGGGCTCAGAAAGTACTATCCTGAAATCAAGCAAGCCAGCAAAAGACTCCAACAGATCAATAAACCGATTAACCACGAGGAGTTGGGTGAGGTGAG-------------GTCAGGATCTTCT-GGATAGCAACCCACTCAGGTGTTCCCTGTTCTCAGGGGAGGGGAGTTCTGACTGCATCCTGATGCCTTGCAGGGCTGCA-TCTTCACTTATCCTAAAACAGCA
>gene=chr10_4053132-4054132; species=calJac
--------------------------------------------------------------------------------------------------AAGTCCTGAGCAGCACGCATGCTTCTCTCAGTAAAT----TATTTAAATCGTGATGAAAGAAAGAAGTCACAACCGAGTCAACTCAATGTCATATATTCTAGAATCTGTGATCCTAGATTGAATCTAGATCTATCTAATATCTATATGTAGAATCCAGA-CTGGAGCATAGCTTTGGGCTGTCAGAGAACACTAGAATGTAAGCAAGTGAGC----AAAACACACCA----ATCCATAAACCAATTGTGGATAAAAAGCTGGGTGAGGGGTGA-TGGTGGGAAAATTCTGGACCTGGTGGAATTGCAGCCAACCCAGAAGTTCTCTATTCAGAGGGGAGGAAACCTCCAGTTGGACCTCGATGGCTCCCAGGGGTGTATTTGTTTCTTACCCTAAAACAGCA
>gene=chr10_4053132-4054132; species=canFam
AGAAGGTGGTAC-TAAAATACATCCTCC----AGTGGCCGGAAAGGTAAGAAGGAATTCCTGACTTCACAAGAGTGATAATCATGTAAAACATAGTGAAGACCTTGAATAACATGAATGCTCTTCTGAGGGAAT----TATTTAAATCATAATAAAAGGCAGAAGTCACAACAGACTCAACTGAATCTCGTAGCTTCTAGAATCTACAATACAACCT-TTA----------------------------------GATCTGGAACTTACTCTCAGGCTCTCAGAAAACAGTAGCATAGAAACCAACATGCGAGAAAAAAACATCAACAGATCAGCAAACCCATTACAAACAAGAAGTCTGGTGACGGGTGTTGGATAGGGAGAGTCAGGACCTTCTGGAA------TCAACCCAGAAGTTCTCTATTCGGAGGTGGGAAAAGCTCCGACTGGAGCTCAGTATCCTGCAGGGCTGCAttttTTTCTTATCC-AAAACAACA
>gene=chr10_4053132-4054132; species=equCab
AGAAGGTGGTACTTAAAATACATTATCT----AGTGGGCAGAAAGGCAAGAAGGAATCCGTCACTTTAGAAGAGTGACAGTCACTTGAAATATAGCAAAAATCTTGACGACCAC-AATGCTTATCTAAGGGAAT----TCTTTAAATCATGATAGAAGGCAG-AGTCCCAACAGGTTCAGCTCAATCTCACAGATTCTAGAATCGACAGTGCAACTTGTGT----------------------------------GATCTAGAATTCACCCTCAGGCTCTCAGAAAACACTAGAATGAAAACAAGCAAACAAATGAGAGGCAAGAACAGATCAATAAACCAATTAAAAACAAGAATTCT-GTGAGGAGTGGTTGGTGGGGAGAGTCAGGACCTTCTGGAACAGAAGCCAACCCAGATATTCTCTATTCAGAGGATAGGGAAGCTCCGATTGGATCTGGATGTCTAGGAAGGCTGCATTTTTTTCTTGTCCGAAAATAGCA
>gene=chr10_4053132-4054132; species=gorGor
AGCAGGGGGCGCTTACCATGCATTTTCTGCCTGGTGGCCTGATAGGGAGGAAGGAATCCCTTACCTCACAAGAGTGTCACTCATGTAAAACATGGCAAAAATCCTAAGCAGCACAGATGCTTATCTAAGTAAGTTATGTATTTAAATCATAATGAAAGAAAGAGGTCACAACTGAGTCAACTCAATTTCATAAATtctagaatctatgattctagatctgatctagatctaacccagatctagatctagaatccagatctGAAACGTACCTTTGGGCTTTCAGAAAACATTAGAATGCAAGCAAGCAAGCAAACAAAACACACCAATTGATCGATAAACTAAATATGGATAAAAAGCCTGGCAAGGAGGGGTTGGTGGAAAGATTCTAGACCTGGTAGAATTGCAGGCAACCCAGAAGTTCTCTCTTCAGAGGGGAGGAAACCTCTGGTTGGACCTCGATGGCTCCCAGGGGTGCATTTGTTCCTTATCCTAAAATAGCA
>gene=chr10_4053132-4054132; species=panTro
AGCAGGGGGCGCTTACCATGCATTTTCTGCCTGGTGGCCTGATAGGGAGGAAGGAATCCCTTACCTCACAGGAGTGTCACTCATGTAAAACATGGCAAAAATCCTAAGCAGCACACATGCTTATCTAAGTAAATTATTTATTTAAATCATAATGAAAGAAAGAGGTCACAACTGAGTCAACTCAATTTCATAAATtctagaatctatgattctagatctgatctagatctaacccagatctagatctagaatccagatctGAAACATAACTTTGGGCTTTCAGAAAACATTAGAATGCAAGCAAGCAAGCAAACAAAACACACCAATTGATCGATAAACTAATTATGGATAAAAAGCCTGGCAAGGGGTGGTTGGTGGAAAGATTCTAGACCTGGTGGAATTGCAGGCAACCCAGAAGTTCTCTCTTCAAAGGGGAGGAAACCTCTGGTTGGACCCCAATGGCTCCCAGGGGTGCATTTGTTCCTTATCCTAAAATAGCA
>gene=chr10_4053132-4054132; species=papHam
AGAAGGGGACACTTAGCATGCATTTG-TGCCTGGTGACCTGATAGGGAGGAAGGAATCCCTTACCTCACAAGAGTGTCACTCACGTAAAACATGGCAA-------------------------------------------------------------------------------------------------------------------------------------------ATCTAGATCTAGAATCCAGATCTGGAACGTACCTTTGGGCTTTCAGAAAACACTGGAATGCAAGCAAGCAAGCAAACAAAACAAACCAATTGATCAATACACTAATTACGGATAAAAAGCCTGGCAAGGAGTGGTTGGTGGGAAAATTCTAGACCTGGTGGAATTGAAGGCAACCTAGAAGTTCTCTATTCAGAGGGGAGGAAACCTCTGGTTAGACCTCGATGGCTCCCAGGGGTGCATTTGCTTCTTACCCTAAAATAGCA
>gene=chr10_4053132-4054132; species=ponAbe
AGCAGGGGGCGCTTACCATGCATTTTCTGCCTGGTGGCCTGATAGGGAGGAAGGAATCCCTTACCTCACAAGAGTGTCACTCAGGTAAAAGATGGCAAAAATCCTGAGCAGCACACATGCTTATCTAAGTAAATTATTTATTTAAATCATAATGAAAGAAAGGGGTCACAACTGAGTCATCTCAATTTCATAAATTCTAGAATC--TGATtctagatctaatctagatctaacccagatctagatctagaATCCAGAACTGAAACATACCTTTGGGCTTTCAGAAAACACTAGAATGCAAGCAAGCAAGCAAACGAAACACACCAATTGATCAATAAACTAATTATGGATAAAAAGCCTGGCAAGGGGTGGTTGGTGGAAAGATTCTAGACCTGGTGGAATTGCAGGCAACCCAGAAGTTCTCTCTTCAGAGGGGAGGAAATCTGTGGTTGGACCTCGAAGGCTCCCAGGGGTGCATTTGTTCCTTATCCTAAAATAGCA
>gene=chr10_4053132-4054132; species=rheMac
--------------------------------------------------------------------------------------------------------------------------------------------------------------------------------------------------------------------------------------------------------------------------------------------------------------------------------------------------------------------------------------------------------------------------------------------------------------------------------------------------------------------
>gene=chr10_4085132-4086132; species=hg19
ATttccctcatgatgatgaaatggctgcaaaattcccaggaattgcatttgcatcccgtgctatccagaggaagagaaagaacttttctccTAGAAGTCCCAGTGACACTGGAGAAATAGAACCTGGGCAGGAGACAGAATGATGCTTAGTTGTTTCTGGTCAGGGAACATATACGATGCCTCGAGTAACAAATATATGAACTGTTTACTGTCGTCTTTAGGGGGGTCTTATAAGGTGAAAACATATTTAATCTTAATTTGTAATGTAAAAATGCAGACAACCTGACTCTACAGTCCTGTTTCATAAGGCTGCACTGTGTCCGTGTGCTAACAGTCGATTGtaaggatgaagatttttgtctctttggcccactgtgcagcagagccaagaacaaggcctgacacaGAAGCAAAAGAGGTGTTGAAATATTCAATAAAGGAAAAGGTATCCATAGGATAATAACCATTGCATGAACCCAGAAGCAGCGTCTCTGGTACAA
>gene=chr10_4085132-4086132; species=bosTau
-TTTCCCTCATGGTGATGAAATGGCTGCAAAATTCCCAAGAATTGAGTTTGCATCCCATACTGCCCAAAGGAAGAGAAAGAACTTCTCTCC------------AAGCACCAGAGACACAGAACTCACCCAGGGGATGGAATGCAGCCCAATCATTAAGGGTCTAGCTACACGTACTACTCCTTGAGTGAGAAAAACACATCCTGTTTACTGTCATCATTCAGGGGTTCTTAGGAggtCAAAACATAACTCATCTTAATTGTAA-CCTAAAAATGCAGGAAATCGGATTATTATATCCTGTTTCCTAAGGTGACA--GCTTCAAGATGCTAATAACAGGTTGCAAGGCCAGATATTTTTGTCCTTTTAGCTCACGGCATTCTGGAGTCTACCGCAGTGCCTGATGCAGTCGATGATGAGCTGCTGAAACAAGCAATGAAG--AACATCAACCAAGTGAGAAACAGCTTCGAGTGAGGACAGGAACAGCACCTCTGATAGGC
>gene=chr10_4085132-4086132; species=calJac
GTTTCCCTCATGGTGATGAAATGGCTGCAAAATTCCCAAAAATTGCACATGCATCTCATACTATCCAGAAGAAGAGAAAGCATTCTTCTGCTAGAAGTCCCCGTGAGACTGGAGAAATAGAAGTTGTGGAGGAGAGAGAATGATGCCTAGTCATTTCTAGTCAGGGAACATATACCATGCCTTGAGCAACAAACAGACGAACTGTTTACTGTCGTCTTT-GGGGGGTCTTACAAGGTGAAAACATACCTCGTCTTAATTTGCAATGTAAAAATGCTG-CGACCTGAGTCTAACATCCTA-TTCATAAGGCTGTACTGTCTCCATg-------------------------ggatttttgtctgtttgacccaccatgcagcagagccaagaacaaggcctgacacagaagaaaaagaggtgttgaaATATTCAGTGAAGGAAAGGGCAACCAGAGGGTAATAACCATTGTATGAACACAGAAGCAGTGTCTCTGGTACAA
>gene=chr10_4085132-4086132; species=canFam
TTTTCCCTCATGGTGAAGAAATGGCTCCA-AATTCTCACTAGTTGCATTTATATCCCAAGCT-------------------ACTTCTCTCCTAGAGATCCCCATGAGACTGGAGAAACAGAACTTGTTCAGAGGATGGAATGATG-CTCATAACCTCTGGTCAGACTGCGTATACCACTCATTG-GGGAGGAA-ATATACACTATTTACTATTGTCATTTGGGGGTTCTTATGAGGTCAAAATATGACCCATATTAATTTTTTCCTTTAAAATGCAGGAAACCTCATTATAAGATCTAATTTCATAAGGCTGCAT-GGTCTAGTATGCTATGGGTACATTGTAAGGACACAGGTTTTTGACTACTTGGAACAA----------------------TGCCTGATCCAGTAGATGAAGAGCTGCTGGAGCAATCAGTAAAGGAAAAAGCAGCC-----ATAAACAGCCTCGTGCAGATGAAGAAGCAGCATCTCTGGGACAA
>gene=chr10_4085132-4086132; species=equCab
GTTTCACTCAGGGAGATGATATAACTTCAGGGTTCCCAGGAGTTGCATTTGTATCCACTGCTATCCAGAGGAAGAGAAAGAACTTCTCTCCTGGAGGTCCCAATGAGACTGGAGAAACAGAACTTGCCCAGGGGATGGAATGATG-CTTATCGTCTCT-GTTAGGCTATGTATACCACTCCTCAAGGGGGAAATACACACACTGCTTACTGTCGTCATTTAGGGGTTCTATTGGGGTCAAAATATAACTTATCTTAATTTTTA-ACCTAAAGTGGAGGAAATCTGACCATAATATCCCATTTCATAAGACAGCA--GTTTTCATATGCTAATAGTAGAATTtgaggacggagagttttgagtatttggctcacttgattcccaagtctacaacaatgcttgatccagtagattgagagttgctgaaATAGTCAATAAAG--AAAAGCAACCATGAGATAAACAACATCGCATGAGAACAGAAGTGGTGTCTCTGAAACAA
>gene=chr10_4085132-4086132; species=gorGor
atttccctcatgatgatgaaatggctgcaaaattcccaggaattgcatttgcatcctgtgctatccagaggaagagaaagaacttttctccTAGAAGTCCCAGTGACACTGGAGAAATAGAACCTGGGCAGGAGACAGAATGATGCTTAGTTGTTTCTGGTCAGGGAACGTATACGATGCCTTGAGTAACAAATATATGAACAGTTTACTGTCATCTTTAGGGGGGTCTTATAAGGTGAAAACACATTTGATCTTAATTTGTAATGTAAAAATGCAGACAACCTGACTCTACAGTCCTATTTCATAAGGCTGCACTGTGTCTATGTGCTAATAGTCAATTGtaaggatgaagatttttgtctgtttggcccactgtgcagcagagccaagaacaaggcctgacacaGAAGCAAAAGAGGTGTTGAAATATTCAATAAAGGAAAAGGTATCCGTAGGATAATAACCATTGCATGAACCCAGAAGCAGCGTCTCTGGTACAA
>gene=chr10_4085132-4086132; species=panTro
ATTTCCCTCATGATGATGAAATGGCTGCAAAATTCCCAGGAATTGCATTTGCATCCCGTGCTATCCAGAGGAAGAGAAAGAACTTTTCTCCTAGAAGTCCCAGTGACACTGGAGAAATAGAACCTTGGCAGGAGACAGAATGATGCTTAGTTGTTTCTGGTCAGGGAACATATACGATGCCTTGAGTAACAAATATATGAACTGTTTACTGTCATCTTTAGGGGGGTCTTATACGGTGAAAACATATTTAATCTTAATTTGTAATGTAAAAATGCAGACAACCTGACTCTACAGTCCTATTTCATAAGGCTGCACTGTGTCTATGTGCTAATAGTCAATTGtaaggatgaagatttttgtctgtttggcccactgtgcagcagagccaagaacaaggcctgacacaGAAGCAAAAGAGGTGTTGAAATATTCAATAAAGGAAAAGGTATCCATA-GATAATAACCATTGCATGAACCCAGAAGCAGCATCTCTGGTACAA
>gene=chr10_4085132-4086132; species=papHam
ATTTCCCTCCTGATGATGAAATGGCTGCAAAATTCCCAGGAATTGCATTTGTATCTCATGCTATCCAGAGGAAGAGAAAGACCTTTTCTCCTGGAAGTCTCAATGACACTGGAGAAATAGAATCTGGGCAGGAGACAGAATGATGCCTAGTCATTTCTGGTCAGGGAACATATACCATGCCTTGAGTAACAAATACCTGAACTGTTTACTGCCATCTTTAGGGGGTTCTTACAAGGTGAAAACATATTTCATCT-------TAATGTAAAAATGCAGACAACCTGACTCTAACGTCCTATTTCATAAGGTTGCACTGTGTCCATGTGCTAATAGTTGATTGtaaggatgaagatttttgtctgtttggcccactgtgcagcagagccaagaacaaaacctgacacaGAAGAAAAAGAGTTGTTGAAATATTCAATAAAGGAAAAGGTAACCATAGGACAATAACTTTTGCATGAACACAGAAGTAGCGTCTCTGGTACAA
>gene=chr10_4085132-4086132; species=ponAbe
ATTTCCCTCACGATGATGAAATGGCTGCAAAATTCCCAGGAATTGCATTTGCATCCCATGCTATCCAGAGAAAAAGAAAGAGCTTTTCTCCTAGAAGTCCCAATGACACTGGAGAGATAGAACCTGGGCACGAGACAGAATGATGCTTAGTTGTTTCTGGTAAGGGAATATTTACCATGCCTTGAGTAACAAATATATGAACTGTTTACTGTCATCTTTAGGGGGATCTTATAAGGTGAAAACATATTTTATCTTAATTTATAATGTAAAAATGCAGACAACTTGACTCTAAAGTCGTATTTCATAAGGCTGCACTGTGTCCATGTGCTAATAGTCAATTGtaaggatgaagacttttgtctgtttggcccactgtgcagcagagccaagaacaaggcctgacacaGAAGCAAAAGAGGTGTTGAAATATTCAATAAAGGAAAAGGTATCCATAGGATAATAACCATTGCATGAACCCAGAAGCTGTGTCTCTGGTACAA
>gene=chr10_4085132-4086132; species=rheMac
ATTTCCCTCCTGATGATAAAATGGCTGCAAAATTCCCAGGAATTGCATTTGTATCTTGTGCTATCCAGAGGAAGAGAAAGAAC-TTTCTCCTAGAAGTCCCAATGACACTGGAGAAATAGAATCTGGGCAGGAGACAGAATGATGCTAAGTCATTTCTGGTCAGGGAACATATACCATGCCTTGAGTAACAAATACCTGAACTGTTTACTGTCATCTTTAGGGGGTTCTTACAAGGTGAAAACATATTTCGTCT-------TAATGTAAAAATGCAGACAACCTGACTCTAACGTCCTATTTCATAAGGTTGCACTGTGTCCGTGTGCTAATAGTTGATTGtaaggatgaagatttttgtctgtttggcccactgtgcagcagagccaagaacaaaacctgacac--aAGAAAAAGAGGTGTTGAAATATTCAATAAAGGAAAAGGTAACCATAGGATAATAACCTTTGCATGAACACAGAAGCAGCGTCTCTGGTACAA
>gene=chr10_4146103-4147103; species=hg19
catggcagagggagaaaacaacaggtcttcaaaatctctgaggtatgggcctgtgtttagatatcaggtcatccatctattttctgaagaatgtggattcctatatggggatcatttcctttatctgtaaagtgggactcatagtacttgcctcATTAGCTGGCCAGCACATTAGCTggccaaggctctgtctttttgctaacttctgtaatgccaggatcttgcatttagcacattaccagatgcagtgggtgctcaaaagtctctgttgaataaaATAGCTGGGGTATGATTTTCACTTCCATCCTTAACATTCTTAACTGTAATTCAGACTTCTTACGTGGCTACAATGCCTGAATCAACATTTTGCCCAGTTCAATTGACTGCCCAAAGGCTCTACCAATCAAAACTAGCTTTGATTTATCAAATCAAAGTTTTGACTTATCAAAACTTAACTAAGTTATTAAGTTCCTAGATTTTTTTCTGTGCATTTACATTGT
>gene=chr10_4146103-4147103; species=bosTau
CATAGCAagaggggtagacaacagggcttcagaaagtctga--cacaggcctggg-tttaacttgagttcacgcatctattccctgagggattttgagccctgtctgaggatcgctttcttaatctgtgaagcactatccatagcacttggttcacagggCAGT---------AGGTGGCCAAG-CCCAGTCCCTTCAATCATTCGTATAAGACCTGGAACGAGCACTCAGTACATTTCCAGACGCATTTGGGGCTCAGAAATACCAGGAGAGGAAAATGGCCTAGGAGGGAAGTTTACTTGCATTCTTGACTGAA---------ATTCAGATTCCTAGCCT-ACTGCAGTGCCTGAGTTAACATTTTGCCCAGTTTTACTGGTTGCCCAAATCTTTTACCAAC---AGCCTGTTCAGCT---------------------TTATCACT----AATTTGCTTCTGCCTTTCCTCCATTTTTTTCCATA-AGGCACACTTT
>gene=chr10_4146103-4147103; species=calJac
CACGGCAGGGGGAGAAAACCACAGGTCTTCAAAATTCCTGAGGTACCGACCTGGGTTTAGGTCTCAGGCCATCCAACTATTTTCCGAGGAATGTGTGTTCCCATGTGGGGATCgtttcctttatctgtgaagtgggattcatagtacttgcctcatTATCTGGCCAACACATTAGCTGGTCGAGGCTCTGTCTTTGAGCTAGCTTCTGTAATGCCTGGATCTTGCATTTAGCACATTACCAGATGCAATGGGAGCCCAAAAGTATCTGTTGAATAAAATAGCCGGGGTATGATTTTCACTTCCACCCTTAACATCCTTAACTGTAATTCAGACTTCTTACCTGGCTGCAATGCTTGGGTTGACATTTTGCCCAGTTCAACTGACTGCCCGAACGCTCTACCAAC---AGCTCGTTTTGAT---------------------TT---------------------------------CTTTTTTCTGTGCACTTACATTGT
>gene=chr10_4146103-4147103; species=canFam
cataataagaagagaaaacagcagggcttctgaatgtctcag-agtgggcctgag-tcaaatctcggatcacc--tgtgttctcttaggaattgtgaaccctacctgaggatcgtttccttcatctgtaaagtagcacttgtagtacttacctaatagggCAAG---------ACCTGGCCAAGACCTGGTCTCTTT-CTCA-TTCTATAATGCCAGGA-CTTTCACTTAGTACATTTCCAAACACAATTACTGTTCAAAAATATCTTCCAATTAACATAGCT-AGGCATGGTTTATATTTACATCC-TGACTATA---------ATTAAGATTTCTCACCTGGCTACAATGACTGAGTTAATATTTTGCCTAGTTTAAATGGTTGCCCAAATATTTGATCAGA---AGCCTATTCAGCT---------------------TTATCACTAGTCA-ATTAGTTATCTCAT-CTTCAATTTT-CCCTATG-ATTCACCTTTT
>gene=chr10_4146103-4147103; species=equCab
CTCAGCAagaggagaaaacaatggggcttcagaatgtctcagacataggcctgcgtttaaacctcagctcacccatctattttctgaggaattttgaaccctataggaggatcattttcttaatctgtaaaagggtaagcatagtcctcagctcacagggCAAG---------AGCAAGCCAAGACCCAGCTTCCTTGGTCACTCCTATAATGCCAGTGTCTTCCAGTTACTATATCTCCAGAGACGTTTGGCGCTGAGAAATATCCATTGACTAAAATGACG-GGGTATGATTTTTACTTTCATCCTTGATTGTA---------ATTCAGATTTCTCACCTGGCCACAGT-CCTGGGATAACATTTTGCCCAGTTTAACTGGCTGCCCAATCCTTTTACCAGT---AGCCTGTTCAGCT---------------------CTATCACTAGTAACATTAGTTATATCATCCCTCAGTTTTTTCCCGTG-ATTTTTCTTTT
>gene=chr10_4146103-4147103; species=gorGor
catggcagagggggaaaacaacaggtcttcaaaacctctgaggtacgggcctgtgtttagatatcaggtcatccatctattttctgaggaatgtggattcctatatggggatcatttcctttatctgtaaagtgggactcatagtacttgcctcATTAGCTGGCCAGCACATTAGCTggccaaggctctgtctttttgctaacttctgtaatgccaggatcttgcatttagcacattaccagatgcagtgggtgctcaaaagtatctgttgaataaaATAGCTGGGGTATGATTTTCACTTCCATCCTTGACATTCTTAACTGTA-------------------------------------------------------------------------------------------------------------------------------------------------------------------------------
>gene=chr10_4146103-4147103; species=panTro
catggcagagggaggaaacaacaggtcttcaaaatctctgaggtatgggcctgtgtttagatatcaggtcatccatctattttctgaggaatgtggattcctatatggcgatcatttcctttatctgtaaagtgggactcatagtacttgcctcATTAGCTGGCCAGCACATTAGCTggccaaggctctgtctttttgctaacttctgtaatgccaggatcttgcatttagcacattaccagatgcagtgggtgctcaaaagtatctgttgaataaaATAGCTGAGGTATGATTTTCACTTCCATCCTTAGCTTTCTTAACTGTAATTCAGACTTCTTACTTGGCTACAATGCCTGAGTCAATATTTTGCCCAGTTCAATTGACTGCCCAAAGGCTCTACCAATCAAAACTAGCTTTGATTTATCAAATCAAAGTT-----TTATCAAAACTTAACTGAGTTATTAAGTTCCTAGATTTTTTCCTGTGCATTTACATTGT
>gene=chr10_4146103-4147103; species=papHam
CATAGCAGAGGGAGAA---AACAGGTCTTCAAAATCTCTGAGGTACAGGCCTGGGTTTAGATAT---------CATCTATTTTCCGAGGAATGTGGATTGTTTCGTGGGGAtcatttcctttatctgtaaagtgggattcatagtactcacctcatTAGCTGGCCAACGCATTAGCTGGCCAAGGCGCtgtctttttgctaacttctgtaatgccaggatcttgcatttagcacattaccagatgcagtgggtgctcaaaagaatctgttgaataaaATAGCTGGGGTATGATTTTCACTTCCATCCTTAACATTATTAAC-GTAATTCAGAATTCTTACCTGGCTACAATGTCTGGGTTAACATTTTGCCAAGTTCGGTTGACTGTCCAAAGGCTCTACCAAC---AGCTAGTTTTGAT---------------------TTATCAAAACTTAACTGAGTTATTAGGTTCCTAGTGTTTTTTCCATGCATTTACGTTGT
>gene=chr10_4146103-4147103; species=ponAbe
catggcagagggagaaaacaacaggtcttcaaaatctctgaggtacgggcctgtgtttagatatcaggtcatccatctattttctgagaaatgtggattcctatatggggatcatttcctttatctgtaaagtgggattcatagtacttgcctcATTAGCTGGCCAACACATTAGCTggccaaggctctgtctttttgctagcttctgtaatgccaggatcttgcatttagcacattaccagatgcagtgggtgctcaaaagtatctgttgaataaaATAGCTGGGGTATGATTTTCACTTCCATCCTTAACATTCTTAACTGTAATTCAGACTTCTTACCTGGCTACAATGCCTGAGTCAACATTTTTCCCAGGTCAATTGACTGCCCAAAGGCTCTACCAATCAAAACTAGCTTTGAT---------------------TTATCAAAACGTAACTGAGTTATTAAATTCCTAGATTTTTTTCTGTGCATTTACATTGT
>gene=chr10_4146103-4147103; species=rheMac
CATAGCAGAGGGAGAA---AACAGGTCTTCAAAATCTCTGAGGTACAGGCCTGGGTTTAGATAT---------CATCTATTTTCTGAGGAATGTGGATTGTTTCGTGGGGAtcatttcctttatctgtgaagtgggattcatagtactcacctcatTAGCTGGCCAACGCATTAGCTggccaaggcgctgtcttttcgctaacttctgtaatgccaggaccttgcatttagcacattaccagatgcactgggtgctcaaaagaatctgttgaataaaATAGCTGGGGTATGATTTTCACTTCCATCCTTAACATTATTAAC-GTAATTCAGAATTCTTACCTGGCTACAATGTCTGGGTTAACATTTTGCCAAGTTCGGTTGACTGCCCAAAGGCTCTACCAAC---AGCTAGTTTTGAT---------------------TTATCAAAACTTAACTGAGTTATTAGGTTCCTAGTGTTTTTTCCATGCATTTACATTGT
>gene=chr10_4166445-4167445; species=hg19
CATGCATGCTCACATATTTGTAGTCACAAAGTGGCTGGTGTTGTAACAACAAGGAGCTGGAGCAACTAGGGCCTGCTGGGTGGCTCTATctcaggttctctccatgtggtctctgcacatgagctatcttgggcctcctcacaacatggaggcttcagtagattcagacatctgacatgggggttcagcactccagaaatgagggttctgagagagttggctagaagtactgtgctctcttctacacagacactactgagccacacagctactaaagaccagcaggactcaagggtagagaaaatgtcacccatctctcaacagaaggaatttcaaagtcacacacacaagaacatacagtaggatatatgtttgcagccttctttggaaTTAATGAATCTACTCTCTCAGAAAGAATCTTCTATAGGAAATAATGAATTTCTCAGCAAACAATCAAACTACTTATTCATCTCATGTGTATTAAGTTTTCATGTTTCCTT
>gene=chr10_4166445-4167445; species=bosTau
CCTGTGTCCTCACATATTTGCAGCCCCAGGGCAGTGGGTG-CTGGACCACAGGAAG---GAGGGGCAGGGCGCAgctggcaacctgtcccccagagc--ctcccagtgaacagt---------------tgggcttcctcacaacatggtagcctca-tacagtgggacatc--acatgtgtgaccag-gatcccagaaggcaagtccccaaa------ggcacac--------gccttttctgcttcgaagctactatatcactcagtgactcaggtccctctagactcaatgctggagaa-ataggcttcacttctgaatgggaggggagttgaagtcacaca--cagga-----ggacaggagacgttactgtggccatctttggaaa--------------------aAACAATGTTCTATGGGAAAC-ATGACTTTCTCAG-AAAGGATTAAGCCATTTCCTTCTCTAACATGCATTAGAACCCTAAGTTTCCTC
>gene=chr10_4166445-4167445; species=calJac
--------------------------------------------------------------------------------------------------------------------------------------------------------------------------------------------------------------------------------------------------------------------------------------------------------------------------------------------------------------------------------------------------------------------------------------------------------------------------------------------------------------------
>gene=chr10_4166445-4167445; species=canFam
CATGTGTTCTCATGTGTCTGTAGTCACAGGGTGGCT-GTG-CTGGCCCACAGGGAGCT-----------------CAGGGCATCGTGCTGCCAGAACCTCTCCATGTGGTCCCT-CACAGACATTAGCATGGGCCCCCTGACCATGTGACAGCCTCA-TGCAGCGGGACATCTTACCTG-GTAGCCAGCACTCCAAAGGTGAGGGTGCCCAGAGACCTTGGCAGAC-TGGTGTGGCCTCTTCTGCCTGGAAGCTGGTGTATCATTTg-ttactaaggtccatccagattccagga--cagaa-atggtctctacctttcaccagaaggggagctgaagtcacatt--caagaacatgggatagaagggagtgtggtggccatctttggaaa--------------------gtacaatctTCTATGGAAA-T-GTGACGTTCTCAG-AAAGGATCACAGGACTTCCTTGTCTAGTGTGTATGAAATCCCTATGTTCCCTC
>gene=chr10_4166445-4167445; species=equCab
CGCGTGTTCTTGTATATTAGCAGTCACAAGGTGGCTAGTT-CC-ACCCACGGGGAGCTGGAGCAGCTGGGGGCTCCTGGGGACCTCTCTCTcagtgcc-ctccatgtaagttct-cgtgtgagctggtttgggcttcctcacaacatggtggccccagtgcagttgtacattttacatg-gtgaccagtgctctcaagatgggggtcctgagcgagctaggcagac-cagcatggtcttttctgcctagaagctactgtatcactcacttactaaggtctatccagattctggga-gtagaa-ataagctccacctctccataggaagggagttgaagtctcata--caagagcatgggataggagatattgttgtggccatcactggaaa--------------------ataaaatctTCTGTGGGAACT-ATGACTTTCTCAG-AAAGCATCAAACTATTTACCTATTTAACATGTATTAAACTCTTCCATTTCCTT
>gene=chr10_4166445-4167445; species=gorGor
CATGCATGCTCACATATTTGTAGTCACAAAGTGGCTGGTGTTGTAACAACAAGGAGCTGGAGcaactggggcctgctgggtggctctatctcaggttctctccatgtggtctctgcacatgagctatcttgggcttcctcacaacatggaggcctcagtagagtcagacatctgacatgggggttcagcactccagaaatgagggttctgagagagttggctagaagtactgtgctctcttctacacagacactactgagccacacagttactaaagaccagcaggactcaagggtagagaaaatgtcacccatctctcaacagaaggaatttcaaagccacacacacaagaacatacagtaggatatatgtttgtagccttctttgggattaatgaatctacTCTCTCAGAAAGAATCTTCTATAGGAAATAATGAATTTCTCAGCAAACAATCAAACTACTTATTCATCTCATGTGTATTAAGTTTTCATGTTTCCTT
>gene=chr10_4166445-4167445; species=panTro
CATGCATGCTCACATATTTGTAGTCACAAAGTGGCTGGTGTTGTAACAACAAGGAGCTGGAGCAACTGGGGCCTGCTGGGTTGCTCTATctcaggttctctccatgtggtctctgcacatgagctatcttgggcttcctcacaacatggaggcttcagtagattcagacatctgacatgggggttcagcactccagaaatgagggttctgagagagttggctagaagtactgtgctctcttctacacagacactactgagccacacagttactaaagaccagcaggactcaagggtagagaaaatgtcacccatctctcaacagaaggaatttcaaagccacacacacaagaacatacagtaggatatatgtttgcagccttctttggaaTTAATGAATCTACTCTCTCAGAAAGAATCTTCTATAGGAAATAATGAATTTCTCAGCAAACAATCAAACTACTTATTCCTCTCATGTGTATTAAGTTTTCATGTTTCCTT
>gene=chr10_4166445-4167445; species=papHam
CATGCATGCTCACATATTTGTAGTCATAAAGTGACTGGTGTTGTAACAACAAGGAGCTCAAGcaactgggggctgctgggtggcttaatctcaggttctctccatgtggtctctgcacatgagctagcttgggcttcctcacaacatggaggcctcagtagagtcagacatcttacatgggggttcagcattctaaaaatgagagttctgaaagagttggctaggagtactgtgctctcttctgcagagacactactgagccacacagttacgaaagaccagcaggactcaagggtagagaaaatatcacccacctctcaacagaaggaatttcaaagccacacacataagaacatatggtaggatatatggttgcaaccttctttggaaaTAATGAATCTACTCTTTCAGAAAGAATCTTCTAGAGGAAATAATGAATTTCTCAGCAAACAATCAAACTACTTATCCATCTGATGTGCATTAAATTTTCATGTTTCCTC
>gene=chr10_4166445-4167445; species=ponAbe
CATGCATGCTCACATATTTGTAGTCACAAAGTGGCTGGTGTCGTAACAACAAGGAGCTGGAGcaactggggcctgctgggtggctctatctcaggttctctccatgtggtctctgcccatgagctagcttgggcttcctcacaacatggaggcctcagtagagtcagacatctgacatgggggttcagcactccagaaatgagggttctgagagagttggctagaagtactgtgctctcttctgcacagacactactgagccacacagtttctaaagaccagcaggactcaagggtagagaaaatgtcacctatctctcaacagaaggaatttcaaagccacacacacaagaacatacagtaggatatatggttgcaggcttctttggaaTTAATGAATCTACTCTCTCAGAAAGAATCTTCTATAGGAAATTATGAATTTCTCAGCAAACAATCAAACTACTTATTTATCTGATGTGTATTAAATTTTCATGTTTCCTT
>gene=chr10_4166445-4167445; species=rheMac
CATGCATGCTCACATATTTGTAGTCATAAAGTGACTGGTGTTGTAACAACAAGGAGCTCGAGcaactggggcctgctgggtggcttaatctcgggttctctccatgtggtctctgcacatgagctagcttgggcttcctcacaacatggaggcctcagtagagtcagacatcctacatgggggttcaggattctaaaaatgagagttctgaaggagttggctaggagtattgtgctctcttctgcagagacactactgagccacacagttacgaaagaccagcaggactcaagggtagagaaaatatcacccacctctcaacagaaggaatttcaaagccacacacataagaacatatggtaggatatatggttgcaaccttctttggaaaTAATGAATCTACTCTTTCAGAAAGAATCTTCTAGAGGAAATAATGAATTTCTCAGCAAACAATCAAACTACTTATCCATCTGATGTGCATTAAATTTTCATGTTTCCTC
>gene=chr10_4180003-4181003; species=hg19
ctgtggtgcattcaAAAAACAAGATTGTTTCATTGCGATTTTCAAATgcaaaactcatctcaagtgtgaaagacggaatagtggatgcttttggtgagggtagtgacttctagggcatgggagtatctgagctgctagcaatgttttatttcctggtcatggcagtggtgacacagaggtgattgctttgtgaaaattatcattttttgcacttcaattgtgcatattcttatgatgtgtgcacttttcagtgtgtaagctacaccaataaaaTTCCCTCAAATTATGTGTTCAGTGGTAATTAAAATTCTGCAATTATTTTTTAAATAAAGAAATGACAATACTGTGAGCAATCAGTTGAGTTGGATGTTATCATGAACAAGAAAGAGGAGAAGCTTCACCCTTGATCAAGAGTTTCCAACATTCTCTATGCCTCTGGAGCCATAGAGTGGGAATTTCAGTGCTGATTAAATTCCAGTCTGATTTTTTTTTGCATTGTC
>gene=chr10_4180003-4181003; species=bosTau
ttgtggtttattcaaacgctgggaAAGCTTCCTAACAATTTTGAAATGCAGgactcatctcaagtgttaaagtccagataacagaagccttt------------------gggggaaggcagggacctggggtgagggtggtgttttatttcctgatctgcatgggggtgacacggatgcatttgctttgggagaattttcacttcgtgtacgtcagttgtacacatttttatgacttgtccacttttcagtatgGGAGCTATAGTAGCAAATTTCACTAAAATTATGTGCTCAATGGCAATTAAAATTCTAAAATTATTTTCTAAAT----------CAATGCCATGAGAAACCAACTGATTTGGATGTGAT---GAACAAGAAAGATGGTGAGGT----------------------CACATTCCCCATCACTCTGGAGAGAT-GAACGGGGGTTCCAT-GCTGGTTAGACGGCAGTCTGAGTTT---TTGCCCCATC
>gene=chr10_4180003-4181003; species=calJac
ctgtggtgaattcaaaacacaaGCTTGTTTCATCGCGATTTTCAAaggcaaaactcatctccagtgtgaaggtcagaatagtagatgcctttggtgagggtagcaacttctggggcacaagagtatctgagctgctagcagtgttttatttcctggtcatgccagtggtgacacagaggtgattgctttgtgaaaattatcatttttttcacttcaattgtgcattttcttatgatgggtgcacttttcagtgtgtaagctacaccagtaaaaTTCCCTCAAATTATGCCTTCAATGGTCATTAATATTCTGCTATTATTTTTTAAATAAAGAAATGAATATACTGTGAGCAATCAGTTGAGTTGGATATTATCATGAACAAGAAAGATGAGAAGCTCCACCACTGAACAAGAGTTTCCAACATTCTCTATTCCTCTGGAGCCACAGAGTGGGAGTTTCAGTGCTGATTAAATTCCTGTCTGAATT--TTTTGCATTGTC
>gene=chr10_4180003-4181003; species=canFam
TTGTGGTGTACTTAAAAAATAGGATAGCTCCCTCAGGATTCTAAAATGCAAAACTCACCTCAAATGTTAAAATCAGGGTAGTGGATGCCTTTGCCTAG--TAGCAACTT-GAGGCATATGAGGGAGCTGGAGGGATGGTCATGTTGAATTTCCTGACCTGGGTAGTGGGGACACAAACACATGTGCTTTGTGAGCATCCTCACCTTGGACACTTTAATGGTACACGTTTTTGTGACTTGTACACTTTTAAGTATGGGAATTGTAACAAGAAAATCCACAAAAATTATATGTTCAATGGTAATTAAAATTGCAGAATTATTTTCTAAACAAAGAAGTGACAATACCGTAAGCAACCAACTGAGCTGGATGTTAC---AAACGAGAAAGATGGTAACGTCCATCTGTAAAGAAGCGTATCCCACGTTTTCCATCAGTGGGGAGGGAT--------GGTTCCAGGGCTGATCAGACGGCAGTCTGAATAT---TTATACTGAC
>gene=chr10_4180003-4181003; species=equCab
tagaggtatactaaaaaaatgggatCGCTTTCTAACAATTTTCAAATgcaaaacccatctcaagtgttaaaatcaggatagtggatgcctttgttaaggatggtgactt-gggggccaggaaggatctggagggacggtagcattttatttcctgatctgggcggtggtgacacacatgtgcttgccttgtggaaatcctcactttgagcacttcaactatgcacattcttatgatttgtgtacttttcagtatgtgaggtgtaacagtaaaaCTCACTAAAATTATATGTTCAATGGTAATTACAATGCTAGGATTATTTTCTAAATAAAGAAATGGCAATTCCATGAGCAACCAATTGAGTTGGATGTTAT---GAACAAGAAAGATGGTGGCCTCCCTCTGTAAATGAGAGTATCCCGCATTCTCCATCACTGTAGAGGGAT--CGGGAAGCTTCCAGGGCTGACTGGATGTCTGTCTGAGTAT---TTGCACTGTC
>gene=chr10_4180003-4181003; species=gorGor
ctgtggtgcattcaAAAAACAAGATTGTTTCATTGC-ATTTTCAAATgcaaaactcatctcaagtgtgaaagacggaatagtggatgcttttggtgagggtagtgacttctagggcatgggagtatctgagctgctagcaatgttttatttcctg-tcatggcagtggtgacacagaggtgattgctttgtgaaaattatcactttttgcacttcaattgtgcatattcttatgatgtgtgcacttttcagtgtgtaagctacaccaataaaaTTCCCTCAAATTATGTGTTCAGTGGTAATTAAAATTCTGCAATTATTTTTTAAATAAAGAAATGACAATACTGTGAGCAATCAGTTGAGTTGGATGTTATCATGAACAAGAAAGAGGAGAAGCTTCACCCTTGAACAAGAGATTCCAACATTCTCTATGCCTCTGGAGCCATAGAGTGGGAATTTCAGTGCTGATTAAATTCCAGTCTGATTT--------------
>gene=chr10_4180003-4181003; species=panTro
ctgtggtgcattcaAAAAACAAGATTGTTTCATTGCGATTTTCAAATgcaaaactcatctcaagtgtgaaagacggaatagtggatgcttttggtgagggtagtgacttctagggcatgggagtatctgagctgctagcaatgttttatttcctggtcatggcagcggtgacacagaggtgattgctttgtgaaaattatcactttttgcatttcaattgtgcatattcctatgatgtgtgcacttttcagtgtgtaagctacaccaataaaaTTCCCTCAAATTATGTGTTCAATGGTAATTAAAATTCTGCAATTATTTTTTAAATAAAGAAATGACAATACTGTGAGCAATCAGTTGAGTTGGATGTTATCATGAACAAGAAAGAGGAGAAGCTTCACCCTTGAACAAGAGTTTCCAACATTCTCTATGCCTCTGGAGCCATAGAGTGGGAATTTCAGTGCTGATTAAATTCCAGTCTGATTTTTTTTTGCATTGTC
>gene=chr10_4180003-4181003; species=papHam
ctgtggtacattcaAAAAACAAGATTGTTTCTTTGCGATTTTCAAATgcaaaactcatctcaagtgtgaaagacagaatagtggacgcttttggggaggacagtgacttctggggcatggaagtatctgggcggctagcaatgttttatttcctggtcatggcagtggtgacacagagttgattgctttgtgaaaattatcactttttgcattccaattgtgcatattcttatgatgtgtgcgcttttcagtgtgtaagctacaccaataaaaTTCCCTCAAATTGTGTGTTCAATGGTAATTAAAATTCTGCAATTATTTTTTAAATAAAGAAATGACAATACTATGAGCAATCAGTTGAGTTGGATGTTATCATGAACAAGAAATACGAGAAGCTTCACCC-CGAACAAGAGTTTCCAACATTCTCTATTGCTCTGGAGCCACAGAGTGGGAGTTTCAGTGCAGATTAAATCCCAGTCTGAATT--TTTTGCATTGTC
>gene=chr10_4180003-4181003; species=ponAbe
ctgtggtgcattcaAAAAACAAGATTGTTTCATTGCGATTTTCAAATgcaaaactcatctcaagtgtgaaagacggaatagtggatgcttttggtgagggtagtgacttctagggcatgggagtatctgagccgctagcaatgttttatttcctggtcacggcagtggtgacacaaaggtgattgctttgtgaaaattatcactttttgcatttcaattgtgcatattcttatgatgtgtgcacttttcagtgtgtaagctacaccaataaaaTTCCCTCAAATTATGTGTTCAGTGGTAATTAAAATTCTGCAATTATTTTTTAAATAAAGAAATGACAATACTGTGAGCAATCAGTTGAGTTGGATGTTATCATGAACAAGAAAGAGGAGAAGCTTCACCCTTGAACAAGAGTTTCCAACATTCTCTATGCCTCTGGAGCCATAGAGTGGGAGTTTCAGTGCTGACTAAATTCCAGTCTAACTTTTTTTTTCATTGTC
>gene=chr10_4180003-4181003; species=rheMac
ctgtggtacattcaAAAAACAAGATTGTTTCTTTGCGATTTTCAAATgcaaacctcatctcaagtgtgaaagacagaatagtggatgcttttggggaggatagtgacttctggggcatgggagtatctgagctgctagcaatgttttatttcctggtcatggcagtggtgacacagagttgattgctttgtgaaaattatcactttttgcatttcaattgtgcatattcttatgatgagtgtgcttttcagtgtgtaagctacaccaataaaaTTCCCTCAAATTATGTGTTCAATGGTAATTAAAATTCTGCAATTATTTTTAAAATAAAGAAATGACAATACTATGAGCAATCAGTTGAGTTGGATGTTGTCATGAACAAGAAATATGAGAAGCTTCACCC-CGAACAAGAGTTTCCAACATTCTCTATTGCTCTGGAGCCACAGAGTGGGAGTTTCAGTGCAGATTAAATCCCAGTCTGaatt--ttttGCATTGTC
>gene=chr10_4269486-4270486; species=hg19
TAAGTACTTAAATGTTTACAGCAGAATAGACAGATCTAAGCCATTCAATGTGAGATTTTATTAGTCACCATAGCCCATGTAAATAATTTACTCCTGTTTCCTTACTCTTGGCTGTGGGGACCTTGATGATGTTCCAGATTTACTCAGCTGGTCTATGAAGAAAATATTTTAAGAAAGAAAGTGATATAGGATGAATGAGGGTAGAGTTAAATTCAGTAAGGAGCTCAAAATAATATAATGGATAGCATTTTAAATATTTATTGAACCATGGAGATAAGCACTTCTACCCAGTTTGAAACTTATTCATGCCAGACATTTTTTCTCGTTTAATTATTTTTGAAGCATGAATTAGTTCTTGCCTCTTTTTCTTTTCAAATATCACCACCATACTCAATCTTTCACCAGTTATTTTCTATGATAATTCTGGTAGAAAAATATTAGCAGGTTTTTAAAAATAATAAAATGTATTACTAACATCAAGTAATTTTAATTGCTTCAGT
>gene=chr10_4269486-4270486; species=bosTau
TAAGTACTTAAATGTTTGCAATGGGATGGCTAGAG-TAAATAACTGAA--------TTTATTAGTGTTCGTAAACCATCTG-ACAATTCACTCCTATTTTCTTACTCTTGGCT----------GGATGATGGTCTAAAACTACTGAGTTGGTACATGAAGAAAACATTTAAATCGAGGAAGCAGAATAGGATGGAAGAGAGTAGAGTTAAATTGAGTAAGGAGCTCAAAATAATATGATGGATAGCACTTTAAATATTTATTGAACCAGGGAGATAAGTACTTCTACTCAGTTTGAAACTGATTAGTGCTAGACGTTCTTCCTAGTTTAATTATTTTTGAGGCAGGAACCAATTCTTTCCTCTTGCTATTTTCAAGCATCTCCACAGTATTCAACCCCTCACCAATTCTTTCTCCCCACAGGTCCTGGAGAAAGAGATTAGCAGTTTTTT--TCATAATAAAACTTATTAGTGACTTTAAACAATTTCAATTGCTTCAAT
>gene=chr10_4269486-4270486; species=calJac
TAAGTACTTAAATGTTTATAGCAGAATAGACAGATGGAAAACCTTCGATTTGAGATTTTGTGAGCTACCATAGCCCATGCAGATAATCTACTCCTATTTCCTTACTCTTGGCTGTGGGGACCTTGATGATGTTCCAAATTGACTCAGCTTGTCTATGAAGAAAATATTTTAAGAAAGGAAGCAATATGGGTTGAATGAGGGTAGAGTTAGATTAAGTAAGGAGCTCAAAATAATATGATGGATCGCATTTTAAATATTTATTGGACCATGGAGATAAGCACTTCTACCCAGTCTGAAACTTATTCATGCCAGACATTTTTTCTCATTTAATTATTTTTGAAGCATGAATTAATCTTTTCCTCTTTTTCTTTTCAAATATCAACAGCATACTCAATTTTTCACCAATCCTTTACT-TGATAATTCCTGTAGAAAAATATTAGCAGGTTTTT-AAAATAATAAAGTGTATTACTAGCTTTAAGTAATTTCAATCGCTTTAGT
>gene=chr10_4269486-4270486; species=canFam
TAAGTACTTAGATTTTTATAATGGAGTGTACAGATCTAAACAACTGAATTTGA-TTTCTCTTAGTCATCATAGTGCATCTAGAGAATTTATTCCTACTTCCTTATTCTTGGCTGT-GGGACCTTGATGCTGTTCGAAAGCTACACAGCTGGTCTATG-AGCAACTACTTAAAGTGAGGAAACCACATGGGATGGATGAGACTAGAGTCAAATGGAGTAAGAAGCTCAAAATAAT---ATGGACAACATTTCAAATGTCTATTGATCCAAGAGAATA---ACTTCCATCCAATTTGAAACTGATTAGTGCTAGACA----------------CATTTTTGAAGCAT-------------------------TTCAAACACCTTCATCATACTCCACCCTTCACTAATTTTTGCCTCTGACATTTCCTGAAGAAAAATATTAGCAGTTTTTT--TTATAATAAAACTAATTAGTGACCTCAAATACTTTAAATTGCTTCAAT
>gene=chr10_4269486-4270486; species=equCab
TGAGTACTTAAATGTTTATAAGAGAATGGGCAGATCTAAATAACTGAATTTGA-TTTTTATTAGTCACCATGGCCCATCTAGATAATTTACTCCTACTTCCTCACTCCTGGCCCC-AGGACCTCAATGATGTTCCAAAGTGACACAGCTGGTCTATGAAGAAAGTATTTAAAGTGAGGAGGCCATATGGAATGGAAGAGGGTAGGGTTAAATTGAATAAGTAGCTCAAAATAATATGATGGATAGCATTTTAAATATTTATTGAACCAAGGAGATAAGTACTTCTACCTAGTTTGAAACTGATTAGTGCTAGACATTTTCCCTGGTTTAATTATTTTTGAAGCATGAACCAATTCTTTCCTCTTGCTCTTCTCAAACATCCCCACTGTACTCAACCCTTCACCAGTTCTTTCCCCATATGTTTCCTGGAGAAAAAGATTAGCAGTTTGTC--TCATAATAAAACTTATTAGTAACTGTAAATAATTTTAATTGCTTT-AT
>gene=chr10_4269486-4270486; species=gorGor
--------------------------------------------------------------------------------------------------------------------------------------------------------------------------------------------------------------------------------------------------------------------------------------------------------------------------------------------------------------------------------------------------------------------------------------------------------------------------------------------------------------------
>gene=chr10_4269486-4270486; species=panTro
TAAGTACTTAAATGTTTACAGCAGAATAGACAGATCTAAACCATTCAATGTGAGATTTTATAAGTCACCATAGCCCATGTAAATAATTTACTCCTGTTTCCTTACTCTTGGCTGTGGGGACCTTGATGATGTTCCAGATTTACTCAGCTGGTCTATGAAGAAAATATTTTAAGAAAGAAAGTGATATAGGATGAATGAGGGTAGAGTTAAATTCAGTAAGGAGCTCAAAATAATATAATGGATAGCATTTTAAATATTTATTGAACCATGGAGATAAGCACTTCTACCCAGTTTGAAACTTATTCATGCCAGACATTTTTTCTCGTTTAATTATTTTTGAAGCATGAATTAGTTCTTGCCTCTTTTTCTTTTCAAATATCACCACCATACTCAATCTTTCACCAGTTATTTTCTATGATAATTCTGGTAGAAAAATATTAACAGGTTTTTAAAAATAATAAAATGTATTACTAATGTCAAGTAATTTTAATTGCTTCAGT
>gene=chr10_4269486-4270486; species=papHam
TAAGTACTTAAATGTTTATAGCAGAACAGACAGATCGAAACCATTCAATTTGAAATTTTATTAGTTACCATAGCCCATGTAAATAATATGCTCCTAGCTCCTTACTCTTGGCTGTGGGGACCTTAATGATGTTCCAAATTTACTCAGCTGTTCTATGAAGAAAATATTTTAAGAAAGAAAGTGATATAGGATGAATGAGGGTAGAGTTAAATTCAGTAAGGAGCTCAAAATAATATGATGGATAGCATTTTAAGTATTTATCGAACCATGGAGATAAGAGCTTCTACCCAGTTTGAAACTTATTCATGCCAGACATTTTTTCTCATTTAATTATTTTTGAAGCATGAATTAATTCTGGCCTCTTTTTCTTTTCAAATATCACCACCATACTCAATTTTTCACCAATTATTTTCTATGATAATTCCAGTAGAAAAATATTAGCAAGTTTTTTAAAATAATAAAATGTATTACTAACTTTAAGTAATTATAATTGCTTCAGT
>gene=chr10_4269486-4270486; species=ponAbe
TAAGTACTTAAATGTTTATAGCAGAATAGACAGATCTAAACCATTCAATTTGAGATTTTATTAGTCATCATAGCCCATGTAAATAATTTATTCCTATTTCCTTACTCTTGGCTGTGGGGACCTTAATGATGTTCCAAATTTACTCAGCTGGTCTATGAAGAAAATATTTTAAGAAAGAAAGTGATATAGGATGAATGAGGGTAGAGTTAAATTCAGTAAGGAGCTCAAAATAATATGATGGATAGCCTTTTAAATATTTATTGAACCATGGAGATAAGCGCTTCTACCCAGTTTGAAACTTATTCATGCCAGACATTTTTTCTCGTTTAATGATTTTTGAAGCATGAATTAATTCTTGCCTCTTTTTCTTCTCAAATATCACCACCATACTCAATCTTTCACCAGTTATTTTCTATGATAATTCAGGTAGCAAAATATTAGCAGGTTTTTAAAAATAATAAAACGTATTACTAACTTTAAGTAATTTTAATTGCTTCAGT
>gene=chr10_4269486-4270486; species=rheMac
TAAGTACTTAAATGTTTATAACAGAAGAGACAGATCTAAACCATTCAATTTGAAATTTTATTAGTTACCATAGCCCATGTAAATAA--TGCTCCTATCTCCTTACTTTTGGCTGTGGGGACCTTGATGATGTTCCAAATTTACTCAGCTGTTCTATGAAGAAAATATTTTAAGAAAGAAAGTGATATAGGATGAATGAGGGTAGAGTTAAATTCAGTAAGGAGCTCAAAATAATATGATGGATAGCATTTTAAGTATTTATCGAACCATGGAGATAAGAGCTTCTACC--GTTTGAAACTTATTCATGCCAGACATTTTTTCTCATTTAATTATTTTTGAAGCATGAATTAATTCTTGCCTCTTTTTCTTTTCAAATATCACCACCATATTCAATTTTTCACCAATTATTTTCTATGATAATTCCAGTAGAAAAATATTAGCAAGTTTTTTAAAATAATAAAATGTATTACTAACTTTAAGTAATTATAATTGCTTCAGT
>gene=chr10_4386316-4387316; species=hg19
AGGTTTGTATTTCAACAGATCATTCCAGCTATCCACGCTCAGCGCCAGGGAATATGGAGACTATAACATAGTATGTGGCTGACGCAAGTTGCCTACATAACTCAGACGAGAGCTCCACACCCTGGGGCTGTGCCTCGCCACTTCTGTGGAAAACATTCTTCAGAGCTCTTTGGAACAGGATGACTCACATCAGGGGGTATTTTTAGGAATCTGTGAACTTGCATTTAGCTTAGAGATGCAAGATCCATCCAGAGGAGCTCTGAGCCATTACACACGGGCTGTTTTGAATGTTGTAATTCAACCACGGTTTCTTGGTCTACGATTGAATCATCCTCCAGTTAAGCATCAGAAGAAAACAGAAAAAGACTGTTGCTACAGCAGGGCATTTGATAACATGCTAAGGAAATCAGTGCCGGCAGCGGCCCCATGTATATTTTTACAGAAGAGCACCTGCTTGTTCCCAGCTCATCTTGCAATACTTGCTTAAATTTTGCAAATTC
>gene=chr10_4386316-4387316; species=bosTau
AGGCTTGCATTTCAGCAAATC-GCCCGGCGGCCC-AGCCCAGAGCCTGGGAACAGGGGAGACACAGCTCCGCACACCACTGAC-------------ATGACTCATCGGGGAGCCCCCCTCTTC---GCTGGGCCTCACCGTTTCTTTGGAAAACATTCCCCAGGGCTCTT-GCAAGAGGATGACTCACGTCAGGGGGTATTTTTAGGAATCAGTTAACTTGCATTTAGCCCGGAGAGGCAGGATCCACGGAGAGGAGCTGAGAGCCATTCCACATGAGCCATTCTGAATGCTGTAATTGGGCCGTGGTTTCTGGGTCTGCGGTTGAGTCATCTTCTGGGGAAGCAGGA-GAGAAAACAGAGCGAGACTGTTGCTACAACAGGGCGTCTGATAAGATGTGAAAGCAGCCAGTGCCAGGAAGAGCGTTCTATTTATCTTTATAGGATCTCACCTGCCTGTTCCAGGCACATCTTGGAACACTTGGTTAGGTTTTGCAGAGTC
>gene=chr10_4386316-4387316; species=calJac
AGTTTTGTATTTCAACAAATCATTCGAGCTATCCAGGCTCAGAGCCAGGGAATATGGAGCCTATAACATAGTATGCGGCTGACGCAAGTCACCCGCATAACTCAGACGAGAGCCCCACACCCCAGGGCTGTACCGCGCCACTTCTGTGGAAAACATTCTCCAGAGCTCTTTGGAGCAGGATGACTCACATCAGGGG-TATTTTTAGGAATCTGTGAACTTGCATTTAGCTTAGAGATGCAAGATTCATCCAGAGGAGCTCTGAGCCGTTACACACGGGCTGTTTCGAATGTTATAACGGAACCACAGTCTCTTGGTCTACGACTGAGTCATCCTCTAGTTAAGCAGAAGAAGAAAACAGAAAATCACTGTTGCTACAACAGGCCATTTGATAACATGCTAAGGAAATTGCTGCCAGCAGCAGCCCCATGTATATTTTTACAGAAGAGCACCTGCTTGCTCCCAGCTCATTTTGCAATACTTGGTTAAATTTTGCGAAGTC
>gene=chr10_4386316-4387316; species=canFam
AGGCTCGCGTTTCAGCACAGCATCCCAGCCACCCGAGCGCAGGGCCAGGGAGCATGGCC-ATCTAACATAGCGCGCTGCCCAC---GGCTCCCCACATGACTCACCCGG----------CAGC---TCCGGGCCTTACCCTTTCTGTGGAAAACATTCTCCAGGGCCCTT-GGAAGAGGATGACTCATGTCAGGGGGTATTTTTAGGAATCCGGT--CTTGCATTCAGCCTAAGGAGGCAGCGTCCATGGAGAGGAGTGCTGAGCCGTTACACACAACCCGTCCTGAATGTTGTAATTGTGCCACGGTTTCTTGGTGTGCGACTGAGTCATCTTCCAGGGCGGCAGGAGGGGAAAACAGAAAAAGGCTGTTGCTACAACAGGCCACTGGATATGATGCTAAAGAA------GCCAATAGCTTCCTTATCTGTATCTTTGCAGGATCGCACCTGCTTGTTCCAAGCTCATCTTGTAATACTCGGTGAAATCTGATAAAGTC
>gene=chr10_4386316-4387316; species=equCab
AGGCTTGCCTTTCACCAGATCCTTCCAGCGACCCGAGCTCAGCGCCGGGGAACATGGAAGACAGAGCATAGCAGGCCGCTGACGAAAGTTCCTCACATGACTCACGCAGAAGCTCGGC-CCCT---CCTGGGCCTCACCGTTTCTGTGGAAAACATTCTCCAGGGCCCTT-GGAAGGGGATGACTCACGGCGGGGGGTATTTTTAGGAATCCGTTAACTCGCATTTAGCTTAGAGCAGCAGCCTCCATCGAGCGGAGCTGTGAGCCGTTACACTCACGCTGTTTTGAATGTTGTAATTTCGCCACGGTTTCTTGGTCTGAGATTGAGTCATCTTCTCGTTAAGTAGCA-GGGAAAACAGAAAAAGCCTGTTGCTACAACAGGGCACTTGATAAGATGCTAAAGGAATCAATGCCAGTAACAGCGTTATATTTATCTTTACAGGATCACACCTGCTCACTCCAAGCTCCTCTCGTAATACTTGGTTAAATTTTGCAAAGTC
>gene=chr10_4386316-4387316; species=gorGor
AGGTTTGTATTTCAACAGCTCATTCCAGCTATCCACGCTCAG-GCCAGGGAATATGGAGACTATAACATAGTATGTGGCTGACGCAAGTTGCCTACATAACTCAGACGAGAGCTCCACACCCTGGGGCTGTGCCTCGCCACTTCTGTGGAAAACATTCTTCAGAGCTCTTTGGAACAGGATGACTCACATCAGGGGGTTTTTTTAGGAATCTGTGAACTTGCATTTAGCTTAGAGATGCAAGATCCATCCAGAGGAGCTCTGAGCCGTTACACACGGGCTGTTTTGAATGTTGTGATTGAACCACGGTTTCTTGGTCTACGATTGAATCATCCTCCAGTTAAGCATCAGAAGAAAACAGAAAAAGACTGTTGCTACAGCAGGGCATTTGATAACATGCTAAGGAAATCAATGCCAGCAGCGGCCCCATGTATATTTTTACAGAAGAGCACCTGCTTGTTCCCAGCTCATCTTGCAATACTTGGTTAAATTTTGCAAAGTC
>gene=chr10_4386316-4387316; species=panTro
AGGTTTGTATTTCAACAGATCATTCCAGCTATCCACGCTCAGCGCCAGGGAATATGGAGACTATAACATAGTATGTGGCTGACGCAAGTTGCCTACATAACTCAGACGAGAGCTCCACACCCTGGGGCTGTGCCTCGCCACTTCTGTGGAAAACATTCTTCAGAGGTCTTTGGAACAGGATGACTCACATCAGGGGGTATTTTTAGGAATCTGTGAACTTGCATTTAGCTTAGAGATGCAAGATCCATCCAGAGGAACTCTGAGCCGTTACACACGGGCTGTTTTGAATGTTGTAATTCAACCACAGTTTCTTGGTCTACGATTGAATCATCCTCCAGTTAAGCATCAGAAGAAAACAGAAAAAGGCTGTTGCTACAGCAGGGCATTTGATAACATGCTAAGGAAATCAATGCCAGCAGCGGCCCCATGTATATTTTTACAGAAGAGCACCTGCTTGTTCCCAGCTCATCTTGCAATACTTGCTTAAATTTTACAAAGTC
>gene=chr10_4386316-4387316; species=papHam
AGGTTTGTATTTCAACAAATCATTCCAGCTATCCACGCTCAGCGCCAGGGAATATGGAGACTATAACATAGTATGTGGCTGACGTAAGTTGCC-ACATAACTCAGACGAGAGCTCCACACCCTGGGGCTGTGCCTCGCCACTTCTGTGGAAAACATTCTTCAGAGCCTTTTGGAACAGGATGACTCACATCAGGGGGTATTTTTAGGAATCTGTGAGCTTGCATTTAGCTTAGAGATGCAAGATCCATGCAGAGGAGCTCTGAGCTGTTACACACGGGCTGTTTTGAATGTTGTAATTGAACCACGGCTTCTTGGTCTACAATTGAATCATCCTCCAGTTAAG---CAGAAGAAAACAGAAAAAGACTGTTGCTACAACAGGGCATTTGATAACATGCTAAGGAAATCAATGCCACCAGCGGCCCCATGTATATTTTTACAGAAGAGCACCTGCTTGTTCCCAGCTCATCTTGCAATACTTGGTTAAATTTTGCAAAGTC
>gene=chr10_4386316-4387316; species=ponAbe
AGGTTTGTATTTCAACAAATCATTCCAGCTATCCACGCTTAGCACCAGGGAATATGGAGACTATAACATACTATGTGGCTGACGCAAGTTGCCTACATAACTCAGACGAGAGCTCCACACCCTGGGGCTGTGCCTCGCCACTTCTGTGGAAAACATTCTTCAGAGCTCTTTGGAACAGGATGACTCACATCAGGGGGTATTTTTAGGAATCTGTGAACTTGCATTTAGCTTAGAGATGCAAGATCCATCCAAAGGAGCTCTGAGCCATTACACACGGGCTGTTTTGAATGTTGTAATTGAACCACGGTTTCTTGGTCTACGATTGAATCATTCTCCAGTTAAGCAGCAGAAGAAAACAGAAAAAGACTGTTGCTACAGCAGGGCATTTGATAACATGCTAAGGAAATCAATGCCAGCAGCGGCCCCATGTATATTTTTACAGAAGAGCACCTGCTTGTTCCCAGCTCATCTTGCAATACTTGGTTAAATTTCGCAAAGTC
>gene=chr10_4386316-4387316; species=rheMac
AGGTTTGTATTTCAACAAATCATTCCAGCTATCCACGCTCAGCGCCAGGGAATATGGAGACTATAACATAGTATGTGGCTGACGTAAGTTGCC-ACATAACTCAGACGAGAGCTCCACGCCCTGGGGCTGTGCCTCGCCACTTCTGTGGAAAACATTCTTCAGAGCTCTTTGGAACAGGATGACTCACATCAGGGGGTATTTTTAGGAATCTGTGAACTTGCATTTAGCTTAGAGATGCAAGATCCATCCAGAGGAGCTCTGGGCTGTTACACACGGGCTGTTTTGAGTGTTGTAATTGAACCACGGCTTCTTGGTCTACTATTGAATCATCCTCAAGTTAAG---CAGAAGAAAACAGAAAAAGACTGTTGCTACAACAGGGCATTTGATAACATGCTAAGGAAATCAATGCCACCAGCGGCCCCATGTATATTTTTACAGAAGAGCACCTGCTTGTTCCCAGCTCATCTTGCAATACTTGGTTAAATTTTGCAAAGTC
>gene=chr10_4514463-4515463; species=hg19
CTGGAGGATTTGAGATGCTATATTAAGGACAAAGCAGACATATAAGATAGATCACTAAGCTCTTGACTTTGTGACCCAAGATTCATGTCCAATTTTCCTACTCAAAAGCAAAACTGCAAAGTAGGCGAATTCAAGTACAGATTTCCAATTTCATCTTAGTTTCTTTCATTCGATTGATTCAACCTCAACCTCTTCACCAATATTATATTTTGCTTAAATATTAGCCCAGTAATATGAAAAACATAGACTATAAGAAGTTAATGAAGCCATACAGAAAGGCACATGTCATGAGAGACATCATCGGACTGAGAtatggactatgttgtgtcccccaaaattcctatgtagaagccctaacccccaatgtgttggtatttggaggtggggcatttgggatgttactattatccatttagatgacgtcatgagagttgtgccctggagacagaattagtacctacacctgatcttggacttcccagcctccagcaggaaagtga
>gene=chr10_4514463-4515463; species=bosTau
CCTGAGCAGTAGACAAGTGA-TCTAAGTACAAAGCAGGAGTCCAAGATCCGTGACTTAGGTAATGCCTTGGTTACCTGAAGCTTATGTCCAGTTTTTTTATTTGAAAGCAAAACTGCAAAATCAGTAATTTTGGGTACAGAGTTCAGACTTCATCTCAGTTTCTCTGATTCGGTGGACCTCAGCTT-----CTTCACCAATAGTATATATTGCTTAATTACTT-----------------ACTTAG-----AACAAGTTAATGAAGCTAT-CAGAAAAGCAGATGTTAAAAG---AAACATTAGACTACATtatgaactgaattgtatctcctaaaattcatatgttgacctcctaaccctcagtgtgatg-------------ggggctttaggagg-----------ACTTAAATGAGATTACTCAGtgagagtcccttggactgcaaggagatccaac---------------------------------------
>gene=chr10_4514463-4515463; species=calJac
CGGGGGGATTTGGGTTACTGCATTAAGGACAAAGCAGACGTGTGAGATAGATGGCCGAGCTAACGGCT--GCGACCCAAGGTTCGTGTCCAATTTTCCCGCTCAAGAGCAAAACTGCAAAGTAGGCGAATTCAGGTACAGATTTGCAACTTCATCTCAGTTTCTTTTGTCCGATTGATTCAACCTCAACTTCTTCGCCAATAGAGTATTTCGCTGAAATATTAGCACAGTAATATGAAAACTACAGACTATAAGAAGTTAATTAAACCATACAGAAAGCCACGTGTCAGGAGACACATCACTGGACTAACATGtggactacattgtgtcccagaaaatccctgtgtggaagccctaacccccagtgtgct---------------ggcattgggGATGTTCCTATCACACATTTAGATAA-------------------------------TAGTACTCACAGCTGGTTTTAGACTTCCCA------------AATGTAA
>gene=chr10_4514463-4515463; species=canFam
CTGGAGGATTTGAGATGTGGTTTTAAGTAC-AAGCAGAAATACAGGATATAC-ACTAAGTTAATAACCTGGTGACCTAAGATCTGTGTCCAATTTTCCTACTCAAAAGGAAAACCACAAAATCAGCAATTTCAGGTACAGATTTCAGACTTTATCTTAATTACTCTGACTCAATGGA--------------CCTCATTGTTATTATATATTGCTTAAATATTTATAAAGTAATATAGAAAACTCA----------AGCTAATGAAGCTAC-CAGAAA------------------TGTTATTAAACTATATtatggg-tgaattgtgtccctcaaaattcacatattgaagccctaaccctcaatgtgatggtgttaggaggtgaagcttttgggagg-----------tgatgag-----gtcatgagggtggggccctcaagatagcattagtgcagacacctgatcttggacttct-aacctt-agaac---tataa
>gene=chr10_4514463-4515463; species=equCab
--------------------------------------------------------------------------------------------------------------------------------------------------------------------------------------------------------------------------------------------------------------------------------------------------------------------------------------------------------------------------------------------------------------------------------------------------------------------------------------------------------------------
>gene=chr10_4514463-4515463; species=gorGor
CTGGAGGATTTGAGATGCTATATTAAGGACAAAGCAGACATATAAGATAGATCACTAAGCTCATGACTTTGTGACCCAAGATTCATGTCCAATTTTCCTACTTAAAAGCAAAACTGCAAAGTAGGCGAATTCAAGTACAGATTTCCAATTTCATCTTAGTTTCTTTCATTCGATTGATTCAACCTCAACCTCTTCACCAATATTATATTTTGCTTAAATGTTAGCCCAGTAATATGAAAAACATAGACTATAAGAAGTTAATGAAGCCATACAGAAAGGCACATGTCATGAGAGACATCATCGGACTGAGAtgtggactatgttgtgtcccc--aaattcctgtgtagcagccccaacccccaatgtgttggtgtttggaggtggggcatttgggatgttactattatccatttagatgatgtcatgagagttgtgccctggagacagaattagtacctacacctgatcttggacttcccagcctccagcaggaaagtga
>gene=chr10_4514463-4515463; species=panTro
CTGGAGGATTTGAGATGCTATATTAAGGACAAAGCAGACATATAAGATAGATCACTAAGCTCATGACTTTGTGACCCAAGATTCATGTCCAATTTTCCTACTTAAAAGCAAAACTGCAAAGTAGGCGAATTCAAGTACAGATTTCCAATTTCATCTTAGTTTCTTTCATTCGATTGATTCAACATCAACCTCTTCACCAATATTATATTTTGCTTAAATATTAGCCCAGTAATATGAAAAACATAGACTATAAGAAGTGAATGAAGCCATACAGAAAGGCACATGTCATGAGAGACATTGTCGGACTGAGAtatggactatgttgtgtcccccaaaattcctatgtagaagccctaacccgcaatgtgtttgtatttggaggtggggcatttgggatgttactattatccatttagatgacgtcatgagagttgtgccctggagacagaattagtacctacacctgatcttggacttcccagcctccagcaggaaagtga
>gene=chr10_4514463-4515463; species=papHam
CTGGAGGATTTGAGACGCTGTGTTAAGGACAAAGCAGACGTATAAGATAGATTCCTAAGCTAATGACTTCGTGACCCAAGATTCATGTCCAATTTTCCTACT-AAAAGCAAAACTGCAAAGTAGGCAAATTCAAGTACAGATTTCCGATTTCATCTTAGTTTCTTTCATTCGATTGATTCAACCTCAACCTCCTCACCAATATTATATTTTGCTTAAATATTAGCACAGTAATATGAAAAACATAGACTCTAAGAAGTTAATGAAGCCATACAGAAAGGCACACGTCACGAGAAACATCATCGGACTGAAAtatggactaaattgtgtcccccaaaatgcctgtgtagaagccctaattcccaatgtgttggtatttggagatggtgcatttgggatgttactattatccattcagatgatgtcatgagagttggaccctggagataggattagtacccACATCtgatcttggacttcccagcctccagcagaattgtga
>gene=chr10_4514463-4515463; species=ponAbe
CTGGAGGATTTGAGATGCTATATTAAGGACAAAGCAGACGTATAAGATAGATCACTAAGCTCATGACTCTGTGACCCAAGATTCATGTCCAATTTTCCTACTTAAAAGCAAAACTGCAAAGTAGGCGAATTCAAGTACAGATTTCCAATGTCATCTTAGTTTCTTTCATTCGATTGATTCAACCTCAACCTCTTCACCAATATTATATTCTGCTTAAGTATTAGCCCAGTAATATGAAAAACATAGGCTATAAGAAGTTAATGAAGCCATACAGAAAGGCACATGTCACGAGAGACATCATCGGACTGAGAtatggactactttgtgtcccccaaaattcctatgtagaagccctaacccccaatgtattggtatttggaggtggggtatttgggatgttactattatccatttagatgacgtcatgagagttgggccctggagatagaattagtacccacacctgatcttggacttcccagcctccagcaggaatatga
>gene=chr10_4514463-4515463; species=rheMac
CTGGAGGATTTGAGACGCTGTATTAAGGACAAAGCAGACGTATAAGATAGATTCCTAAGCTAATGACTTCGTGACCCAAGATTCATGTCCAATTTTCCTACT-AAAAGCAAAACTGCAAAGTAGGCAAATTCAAGTACAGATTTCCGATTTCATCTTAGTTTCTTTCACTCGATTGATTCAACCTCAACCTCCTCACCAATATTATATTTTGCTTAAATATTAGCACAGTGATATGAAAAACATAGACTATAAGAAGTTAATGAAGCCATACAGAAAGGCACACATCACGAGAAACATCATCGGACTGAGAtatggactaaattgtgtcccccaaaatgcctgtgtagaagccctaactcccaatgtgttggtatttggagatggggcatttgggatgttactattatccattcagatgatgtcatgagagttggaccctggagataggattagtacccACATCtgatcttggacttcccagcctccagaaggaatgtga
>gene=chr10_4522434-4523434; species=hg19
CGTATCACAGCTTTAAAAAGGATAAATGCTACTGAAAGTGTAATCTTTAAAGTGCAGCTGGGAATTCATTTTTAAAATGAAAGAACAATAATTTTTAAAGCAGCCATATTGGTGTCTATTTAAATATGTATAGCTTATGGAGAAAAAGAGTGATGGCTTACATATCAATCAAGTAAATATTTTGAGTGAGAAAATGTTATAGATTTTCAGTGAGGTCATAATAATTTTTTGTTCAGATTTTGCTGTCAGTTACGAGCACTTGAAGGAAAGTTTGAGTAAGAAAGTAGCTAAAAAATATCATTTACCAAATGGCTCATATAAGCCATGATTAAAATGGAATTCCCTAGCTAGTGACATAATAATATCATGTTGGAGttattaaattttgaatttttttatatttaccatttttatttttaGCATTATGTTTCCATCCTTCTGTCCTGCCAGTGGGATAGCAGGATGCATAGTGGTCAAAATCTTCATTTAAAAATTAACTT
>gene=chr10_4522434-4523434; species=bosTau
CACACCACGGCC--AAAAAGGGCAG-----------AGCGTGACCATTCAAGAGCTGCTTTGGATTCACTCTTAAAATGAAAAGGTGA---------------CTCTACTAGTGTCTATTTAAATGCTTGTAGCTTTGGGGAAAGGGGAATGTAG-CCGCCACATCAATCAGTTAAATGTTTTGAGCCAGAAAATTTTGTAGAATCCAGAC-AGGTC---ATCATTCT-TTGTCATGTTTTG----------------CTAGAAGGAAGCTCTGAGCCAGTAAATAACTAACACAGACCATTTCTCAGATGGTTCACGTGAGCCATGATGAAAATGGGA-TCCCTCATCAGTGAGATAACAGCTGCCTGTTGCAGTTCCTGGATTTGGGATTTTTTTAAATTTACCTTTTTTATTCTTAATATTATGTTTCTATTATTTTGTCCTGTGGGTGGGATAGCTGAATACATGGTGGCCAACTTTTTCCATGAAAAGTTAACTT
>gene=chr10_4522434-4523434; species=calJac
CATATCACAGCTTTAAAAAGGATAAATGCTACTGAAAGTGTAATCTTTAAAGTGCAGCTGGGAATTCATTTTTAAAATGAAAGAACAATAATTTTTCAAGCAGCCATATTGGTGTCTATTTAAATCTCTATAGCTTGTGGAGAAAAGGAGTGACGGCTTACATATCAATCAAGTAAATACTTTTAGTGAGAAAATGTTATAGATTTTCAATGAAGTCATAATAA-CTTTTGTTCAGATTTTGCTGTCAGTTTTGAGTACTTGAAGGAAAATTAGAGTAAGAAAATGGCTAAAAAATATCATTTACCAAAAGGTTCATATAAGCCATGATTAAAATGGAAGTCCATGGATAGTGAGACAATAATATCATGTAGCGGTTTTTAAATTTTGTATTTATTTATGTTTACCATTTTTATTCTTAGCATTATATTTTCATCTTTTCGTCCTACCAATGAGATAGCAGGATGTGTAGTGGTCAACACGTCCCTTTAAAAATTAAGTT
>gene=chr10_4522434-4523434; species=canFam
CATGGCACAGCCAAAAAAAGGATACACGTTGCTGAAACTGTAGTCGTCAACGTGTAGCCTCAAGTTCATTTCTAAAATAAATGCGTGAGGATTTCAAAAGAAGCTGGACGAGTGTGTATTTGAATGACTGCA------GGAAGGGCGGG-TGCAGGCCTCCACAGGAACCCGTTCAACATTTTGGGCCAGGAATGTGTGCAGATTCCAAACGAAGACACAATCATTCT-TTGTCACATTTAGCCATCAGGCATAATCGCCAGAAAAATGTTTTGAGCAAGTAAATAGATAAAATACATCACTGGTCAAATGGTTTATATGAGCTAGGACTA-AATGGGGTTCCCCAGTCAGTAAGATAATATCTGCATGTTGCAGTTGCTGGATTTTATC-TTTTTTATATTTACCATTTTTATTCCTGGCACCATGTTTCTATTATTTTGTCCTGCTGGTGGGATAGTGGAACACACACTGGCCAACACTTTCCTTTAGGAGTGAGCTC
>gene=chr10_4522434-4523434; species=equCab
CACACTACAGCC-AAAAAACGATAAACGTTTCTGAAAGTGTAATCTTAAAGGCGCAGCTTCGAATTCATTTTTAAAATAAAAGCAGGACAACTTAGAAAGAAGCTGTATTAGTGTCTATTTATATGTCTACAGCTTCGGGGAAGAAGAA-TGCAGACCTCTACAGCAATCAATTGAATATTTTAAGGCAGAAAATTCTGTGGATTCTAGCTCAGGTCATAATAACTCT-TTGCCACATTTTGCTGTCAGTTGCGACCAGTAGAAAGACACTTGGAGCAAGTAAATAGCTCAAACA-ATCATTTACCAAATGGTTTACCTGAGCCATGATTA-CAGTGGGTTCCCTAGTCAACTAGATAACATCTGCATGTTGCAGTTATTGTATTTCGTA-TTTTTTACATTTACCGTTTTTATTCTCAACGTTGAGTTT---TCATTTTGTCCTGCTGGTTGGATAGTAGGACACAGAGTGGTCCACATTTTCCTCTACGAGTCAACTT
>gene=chr10_4522434-4523434; species=gorGor
CGTATCACAGCTTTAAAAAGGATAAATCCTACTGAAAGTGTAATCTTTAAAGTGCAGCTGGGAATTCATTTTTAAAATGAAAGAACAATAATTTTTAAAGCAGCCATATTGGTGTCTATTTAAATATGCATAGCTTATGGAGAAAAAGAGTGATGGCTTACATATCAATCAAGTAAATATTTTGAGTGAGAAAATGTTATAGATTTTCAATGAGGTCATAATAATTTTTTGTTCAGATTTTGCTGTTAGTTACGAGCACTTGAAGGAAAGTTTGAGTAAGAAAGTAGCTAAAAAATATCATTTACCAAATGGCTCATATAAGCCATGATTAAAATGGAATTCCCTAGATAGTGACATAATAATATCATGTTGGAGttattaaattttgtatttttttatatttaccatttttatttttaGCATTATGTTTCCATCCTTCTGTCCTGCCAGTGGGATAGCAGGATGCATAGTGGTCAAAATCTTCATTTAAAAATTAACTT
>gene=chr10_4522434-4523434; species=panTro
CGTATCACAGCTTTAAAAAGGATAAATGCTACTGAAAGTGAAATCTTTAAAGTGCAGCTGGGAATTCATTTTTAAAATGAAAGAACAATAATTTTTAAAGCAGCCATATTGGTGTCTATTTAAATATGTATAGCTTATGGAGAAAAAGAGTGATGGCTTACATATCAATCAAGTAAATATTTTGAGTGGGAAAATGTTATAGATTTTCAATGAGGTCATAATAATTTTTTGTTCAGATTTTGCTGTCAGTTACGAGCACTTGAAGGAAAGTTTGAGTAAGAAAGTAGCTAAAAAATATCATTTACCAAATGGCTCATATAAGCCATGATTAAAATGGAATTCCCTAGCTAGTGACATAATAATATCATGTTGGAGttattaaattttgtatttttttatatttaccatttttatttttaGCATTATGTTTCCATCCTTCTGTCCTGCCAGTGGGACAGCAGGATGCATAGTGGTCAAAATCTTCATTTAAAAATTAACTT
>gene=chr10_4522434-4523434; species=papHam
CGTATCACGGCTTTAAAAAGGATAAATGCTACTAAAAGTGTAATTTTTAAAGTGCACCTGGGAATTAATTTTTAAAATGAAAGAACAATAATTTTTAAAGCAGCCATATTGGTGTCTATTTAAATATCTATAGCTTACGGAGAAAAAGAGTGATGGCTTACATATCAATCAAGTAAATATTTTGAGTGAGAAAGTGTTATAGATTTTCAATGAGGTCGTAATAATTTTTTGTTCAGATTTTGCTGTCAGTTACAAGCACTTGAAGGAAACTTTGAGTAAGAAAGTAGCTAAAAAATATCATTTACCAACTGGTTCATATAAGCCATGATTAAAATGGAATTCCCTAGATAGTGACATAATATTATCATGTAGGAGTTATTAAGTTTTGTATTTTTAAAAATTTACCATTTTTATTTTTATCATTATGTTTCCATCCTTTTTTCCTGCCAGTGGGATAGCAGGATGCATAGTAGTCAGAATCTTCATTTAAAAATTAACTT
>gene=chr10_4522434-4523434; species=ponAbe
CATATTACAGCTTTAAAAAGGATAAATGCTACTGAAAGTGTAATCTTTAAAGTGCATCTGGGAATTCATTTTTAAAATGAAAGAACAATAATTTTTAAAGCAGCCATATTGGTGTCTATTTAAATATGTATAGCTTATGGAGAAAAAGAGTAATGGCTTACATATCAATCAAGTAAATATTTTGAGTGAGAAAATGTTATAGATTTTCAATGAGGTCATAATAATTTTTTGTTCAGATTTTGCTGTCAGTCACAAGCACTTGAAGGAAAGTTTGAGTAAGAAAGTAGCTAAAAAATATCATTTACCAAATGGTTCATATAAGCCATGATTAAAATGGAATTCCCTAGATAGTGACATAATAGTATCATGTTGGAGTTATTAACTTTTGTATTTTTTTATATTTACCATTTTCATTTTTAGCATTATGTTTCCATCCTTTTGTCCTGCCAGTGGGATAGCAGGATGTGTAGTGGTCAAAATCTTCATTTAAAAATTAACTT
>gene=chr10_4522434-4523434; species=rheMac
--TATCATGGCTTTAAAAAGGATAAATGCTACTAAAAGTGTAATTTTTAAAGTGCAGCTGGGAATTCATTTTTAAAATGAAAGAACAATAATTTTTAAAGCAGCCATATTGGTGTCTATTTAAATATCTATAGCTTATGGAGAAAAAGAGTGATGGCTTACATATCAATCAAGTAAATATTTTGAGTGAGAAAGTGTTATAGATTTTCAATGGGGTCGTAATAATTTTTTGTTCAGATTTTGCTGTCAGTTACAAGCACTTGAAGGAAACTTTGAGTAAGAAAGTAGCTAAAAAATATCATTTACCAACTGGTTCATATAAGCCATGATTAAAATGGAATTCCCTAGATAGTGACATAATATTATCATGTAGGAGTTATTAAGTTTTGTATTTTTTTAAATTTACCATTTTTATTTTTATCGTTATGTTTCCATCCTTTTTTCCTGCCAGCGGGATAGCAGGATGCATAGTAGTCAAAATCTTCATTTAAAAATTAACTT
>gene=chr10_6260049-6261049; species=hg19
gcccagctaattttttttgtatttttagaggagacgggggtttcactgtgttggccaggctggtctcaaactcctgacctcaagtgatctgcttgccttggcctcccaaagtgctgggattacaggcgtgagccactgcatccggccattttagctattttttaagtgtgcagtacagcagcaaattatattcccattgttgggcaaccgccacactctatccgcaggactttctcatcttccccggctgaaactgtgCCAGGACACAGGCACAGCTCCCGACTGACTCGATCTTTGAAGAGTGGCTGCCTCTCAGTGACGGCAGTGGTTGATGAGAAAAAGAGCCCAGGCATTCAGAAATGCTGAGTTTCCCTAAAATCCACCTGGTTTCTGGGGCCTGTGCCACTGTGGGTGTTGGTAGACCTGTGTTGTTGCCTAGGAGAGCGAGCCCTGCAAAGGAGCCGGCACAGCCCTAGTTGGAGAAGCAGTTAACCACGGAC
>gene=chr10_6260049-6261049; species=bosTau
---------tttctttctccaTGCATA---------G--------CTGGGTTGGCCAAACGGTTTTCAGATTTTTAACATCATATGG---------------------AAACACCTGAATGAATTTTTTGGCCAacctaataaaaatactttgactgttttt-aagtgttcagttccatgacacggtacattcaccctgttgggaaaccatcactgtccacttccagaactttttcctcttcctggactaaaacagcccagtgaaaca---cgaactc-ccGCCGATTGGATTTTTGCGGTGTGCCCGCCTGTCGGCTGTGGTCATTGTTGAGGAAGAAGAGAGCACATG--TGAACAGATTCTGAGTTTCCCCGAAATCGGCCAGGTTTCTCAGGC---TGCAGGCCCGAGGGGCATTCTTCTCTGTCTCTGTCCCATGAAAGCGAGCCTTGGTCGGGA------------CCAGGTAGAGAAGCA-TCCACTGGGGAC
>gene=chr10_6260049-6261049; species=calJac
gcctggcta--cttttctgtatttttagtggagacag-ggtttcaccatgttggccgggctggtctcaaactcctgacctcaagtgatccacccgcctcagcctctcaaactgctgggattacaggcgtgaggcactgcaccagaccatcttagccatttttaaagtgtgcagttcagcagcaaattctattcccgtagttgggcaactgccacactctctac-tgggactttctcatcttccccagctgaaactgtgctggtacacagacacaactccccattGACTTGGGTCTTAGAGAGTGGCTGCCTCCCGGTGATGACAATGGTTGATGGGAAAAAGAGCCCAGGCATTCAAAAATGCTGAGTTTCCCTAAAGTCCACGTGGTTTCTGGGGCCTGTGCCACGATGGGTGTTGGTAGACCTGCACTGCTGCCTAGGAGAGCAAGCCCTGCAAAGG---------AGCCCTAGTTGGAGAAGCAGCTAACCACAGAC
>gene=chr10_6260049-6261049; species=canFam
----------------------------------------------------------------------------------------------------------------------------------------------------------------------------------GAGCGCCGC---GCCGCGGCGTTGCGCTCCCGTCGCTGGTCACCTCCAGAAGGTCCGCGTCTTCCCAGGCGGAGGCCGTGTCGTGGACCC---CTAACTC-CCCGCGGTCGGGGTTTTGGAGAGTGTCCGCCTGTCGGC--------TTGTTGGAG------AGAGCACACGCAGGAACAAATCCTGAGTGTCCCTAAAACCTGCCCTGTTTCTCAGACGTGTGCGGATCTGGGGGTCCTTCCTCCTTGACCTCTTTTTGTGGGAGCAAACCTGAGGAAGGCCTGAGGCGTGTGCCAGGGGGAGAAGCT-CTGACCGGGGCC
>gene=chr10_6260049-6261049; species=equCab
------------------------------------------------------------------------------------------------------------------------------------------------------------------------------------aca---------cacatggttatgcaaccgccaccatccacctccagaactttgtcatcttcccagactgaacctgcaccacgaaaca---caaactc-ccGGTGATTGAACTTTTGGACAGTGGCTGCCTCTCGGCTGTGGTAGTTGTTGAGGTGGA--AGAGCAGATGCATTAAAAAATTCTAAGTTCCCCCTGAATCTGCCAGGTTTCTCAGGCCTGT---------------------------------------------------------------------------------------------------
>gene=chr10_6260049-6261049; species=gorGor
gcccagctaattttttttgtatttttagaggagacgggggtttcactgtgttggccaggctggtctcaaactcctgacctcaagtgatctgcttgccttggcctcccaaagtgctgggattacaggcgtgagccactgcacccggccattttagctaatttttaagtgtgcagtacagcagcaaattatattcccattgttgggcaaccgccatactctatccgcaggactttctcatcttcccctgctgaaactgtgccaggacacaggcacaactccccgttGACTCGATCTTTGAAGAGTGGCTGCCTCTCAGTGACGGCAGTGGTTGATGAGAATAAGAGCCCAGGCATTCAGAAATGCTGAGTTTCCCTAAAATCCACCTGGTTTCTGGGG-CTGTGCCACTGTGGGTGTTGGTAGACCTGTGTTGTTGCCTAGGAGAGCGAGCCCTGCAAAGGAGCCGGCACAGCTCTAGTTGGAGAAGCAGTTAACCACGGAC
>gene=chr10_6260049-6261049; species=panTro
gcccagctaattttttttgtatttttagaggagacaggggtttcactgtgttggccaggctgatctcaaactcctgacctcaagtgatctgcctgccttggcctcccaaagtgctgggattacaggcgtgagccactgcatccggccattttagctattttttaagtgtgcagtacagcagcaaattatattcccattgttgggcaaccgccacactctatccgcaggactttctcatcttccccggctgaaactgtgccaggacacaggcacaactccccattGACTCGATCTTTGAAGAGTGGCTGCCTCTCAGTGACGGCAGTGGTTGATGAGAATAAGAGCCCAGGCATTCAGAAATGCTGAGTTTCCCTAAAATCCACCTGGTTTCTGGGGCCTGTGCCACTGTGGGTGTTGGTAGACCTGTGTTGTTGCCTAGGAGAGCGAGCCCTGCAAAGGAGCCGGCACAGCCCTAGTTGGAGAAGCAGTTAACCACGGAC
>gene=chr10_6260049-6261049; species=papHam
gcccggctaa-tttttttgtatttttagaggagacagaggtttcaccatgttggccaggctggtctcaaactcctgacctcaagtgatctgcccgccttggcctcccaaagtgctgggattacaggcatgagccaccaaaccccgccatcttagccgttttttaaatgcgcagttcagcagcaaattatattcgcattgttgggcaaccgccacacactatccccaggactttctcatcttccctagctgaaactgtgccaggacagagacacaactgcccactGACTCGATCTTTGAAGAGTGGCTGCCTCTCAGTGACAGCAGTGGTTGATGAGAAAAAGAGCCCAGGCATTCAGAAATGCT--GTTTCCCTAAAATCCACCTGGTTTCTGGGGCCTGTGCCACCATGGGTGTTGGTAGACCTGTGTTGTTGCCTGGGAGAGCGAGCCCTGCAAAGGAGCAGGCACAGCCCTAGTTGGAGAAGCAGTTAACCACAGAC
>gene=chr10_6260049-6261049; species=ponAbe
gcccagctatttttttttgtatttttagaggagacgggggtttcaccgtgttggccaggctggtctcaaactcctgatctcaagtgatctgctcgccttggcctcccaaagtgctgggattacaggcgtgagccactgcacccggccattttagccattttttaagtgttcagtacagcagcaaattatattcccattgttgggtaaccgccacactctatccccaggactttctcatcttccccggctgaaactgtgccaggacacagacacgactccccattgccTTGATCTGTGAAGAGTGGCTGCCTCTCAGTGACGGCAGTGGTTGATGAGAATAAGAGCCCAGGCATTCAGAAATGCTGAGTTTCCCTAAAATCCACCTGGTTTCTGGGGCCTGTGCCACTGTGGGTGTTGGTAGACCTGTGTTGTTGCCTAGGAGAGTGAGCCCTGCAAAGGAGCGGGCACAGCCCTAGTTGGAGAAGCAGTTAACCACGGAC
>gene=chr10_6260049-6261049; species=rheMac
gcccggctaa-tttttttgtatttttagaggagacagaggtttcaccatgttggccaggctggtctcagactcctgacctcaagtgatctgcccgccttggcctcccaaagtgctgggattacaggcgtgagccaccaaaccccgccatcttagccgttttttaaatgcgcagttcagcagcaaattatattcgcattgttgggcaaccaccacatactatccccaggactttctcatcttccccagctgaaactctgCCAGGACAGAGACACAACTCCCCACTGACTCGATCTTTGAAGAGTGGCTGCCTCTCAGTGACAGCAGTGGTTGATGAGAAAAAGAGCCCAGGCATTCAGAAATGCT--GTTTCCCTAAAATCCACCTGGTTTCTGGGGCCTGTGCCACTGTGGGTGTTGGTAGACCTGTGTTGTTGCCTGGGAGAGCGAGCCCTGCAAAGGAGCAGGCACAGCCCTAGTTGGAGAAGCAGTTAACCACAGAC
>gene=chr10_6504445-6505445; species=hg19
cgacagagcaagactctgactcaaaaaaaaaaaaaaaaGTAATAGTATAGATAATAGGCAAATAATTTCTCCCTTTGTTTTAAACTCTGGTTGGCACCCATAGACCTGTATGCACCATTCTGAATAGAACTAGCTGGTTTATTTTCGTACTGAGAACCTTTAGCCTGGGCAACACTTACAGCCCATGAGGTGGAAAAGAGGATATTAGCAGATGCAAgataagttacacttcatcttcaatggtgacaaggttaaaggaaatgagtttaccccatcactggtgggattaaggtcggatataagagatagcttcctggaagggaagcttgctggatcttgtggaagaatgcaaaattctccttcctggaaggcatttaggacaggatggatAGCGTGGGTCCGGGCTGGCTGGAGACGACAGTGGACTAAGTGAATTCTTTCCGGCATGAAAAATGCCCGATGATTTCTCTGCTGCAGAAATCCAGTAAAATTACCTCTGG
>gene=chr10_6504445-6505445; species=bosTau
caatagtctacaaaatgcacatgATACTTCAATAAAAA--------------------------------------------------------------------------------------------------------------------------------------------------gaagtgcagtaaa-aggagatagggTGTTagga-atcctgtgctctccaccttcaaagatgagtgactcaaaggaggtgagttta-------accatcactagttggattagataaaagggagaacttcccgcaagtgtggtccactggatcttggagaggaatgcaggaaTCCCT-TCCTGGGAGGCAGTGAGGAAA-GACAGACAGCGTGTATCTGTGATGCCTGGAGGGGA-------CCAGGAGAACCCTTTATAGCAGAAGCAGTGCCCAAAGATTTCTGTGCTGCAGAAATCCCATAAAATTATCCC---
>gene=chr10_6504445-6505445; species=calJac
tgacag----agactctgacacc------aaagaaaaaGTAATAGTGTAGATAATAGGCAAATAATTTC-CCCCTTATTTTAAACTCTGCTTGGCACCCATAAACCTGTATGCACCATTTTAAATAGAAGTGGCTGGTTTATTTTTGTACTGAGAACCTTTACCCTGGGCAACACTTACAGCCCCAGAGGTGGAAAAAAGGATATTAGCAGATGCAAgataagttactctttatcttcaactgtgacaagcttaaagagaatgagtttacacggtcactggtgggatt-aggtcggacatgagagcgag--------------------------------------------------cttcctgGGAGACATTTACGACAGGATGGATAGCATGGGTCCGAGCTGGCTGGAGACGACAATGGACTAAGTGAATCCTTTTCAGCATGAAAAATGCCCGATTATTTCTCTGCTACAAAAATCCAATAAAATTACCTTTGG
>gene=chr10_6504445-6505445; species=canFam
--------------------------------------------GTATTAA----GGGAAAATAATTTTCCCTTTTATTTTAAATTCTGCTTAGAGCTCTTAGACCTGCATTCGTCATTCCACATAGACCCGAGTTGTTTA------------------------TGGGCAAGAAATGCAGCCC-AAAGGCAGAGGCTAGGATATTGGAAGATAGGA-ATGC--TGCTCTCCATATCCAGTGATGACAGAC--------------------------------------------------------------------------------------------------------------ACCTGGGAGGCATTGAAGGCACAGCAGACAG--TGAGTCTGTGATGGCAAGTGAGGAAGGCGGACT--GAGAATCCTT--TAGCACAAAAACTGCCTGATGATTTCTCTGCTGCAGAAATCCCATTAAAATATCTCCGG
>gene=chr10_6504445-6505445; species=equCab
---------------------------------------------------TAATAGGAAAATCAGTTTCCCTTTTATTTTAAACTCTGCCTGGAGACCTTAGACCTGTATGCGTCATTCCAAAGACACCTGGCTTGTTCA------------------------TGTGCAAGGAATGTGCCCTGTGACG-GGAGGAGGGGATGTGAGAAGATGGGA-ACgt--tgctccccatcttccacgatggcagactcaaaggaaatgagtttgcaccatcactagtgggattaaagttagagagaagggagaagttcccggaagtgaggtttgttgggtctcagagaagaatgcagaactccccttcctgggaggcATGGAGGGCACAATAGATGGCGTGTGTCTGTGACGGCTGGAGAGGATGGTCAACTGGGAGAATCCTTTCTAGCACAGAAAGTGCCCGATGATATCTCCACTGTAGAAATCCCATAAAATGCTCTCCGG
>gene=chr10_6504445-6505445; species=gorGor
--------------------------------------------------------------------------------------------------------------------------------------------------------------------------------------------------------------------------------------------------------------------------------------------------------------------------------------------------------------------------------------------------------------------------------------------------------------------------------------------------------------------
>gene=chr10_6504445-6505445; species=panTro
cgacggagcaagactctgactgaaaaaaaaaaaaaaaaGTAATAGTATAGATAATAGGCAAATAATTTCTCCCTTTGTTTTAAACTCTGGTTGGCACCCATAGACCTGTATGCGCCATTCTGAATAGAACTAGCTGGTTTATTTTCGTACTGAGAACCTTTAGCCTGGGCAACACTTACAGCCCATGAGGTGGAAAAGAGGATATTAGCAGTTGCAAGATAAGTTACATttcatcttcaatggtgacaaggttaaaggaaatgagtttaccccatcactggtgggattaaggtcggatataagagatagcttcctggaagggaagcttgctggatcttgtggaagaatgcaaaattctccttcctggaaggcatttaggacaggatggatAGCGTGGGTCCGGGCTGGCTGGAGACGACAGTGGACTAAGTGAATTCTTTCTGGCATGAAAAATGCCCGATGATTTCTCTGCTGCAGAAATCCAGTAAAATTACCTCTGG
>gene=chr10_6504445-6505445; species=papHam
tgacagagcaagactctgactcaacaaaaGAAGAAAAAGTAATACTATAGATAATTGGCAAATAATTTCTCCCTTTGTTTTAAACTCTGGTTGGCACCCATAGACCCGTGTGCACCATTCTGAATAGAACTGGCTGGTTTATTTTCATACTGAGAACCTTTAGCCTGGGCTACACTTACAGCCCATGAGGTGGAAaagaggatattagcagaggcaagataagttactctttatcttcaatggtgacaagcttaaaggaaatgagtttaccccatcactggtgggattaaggtcggatacaagagacagcttcctggaagggaagtttgctgggtcttatggaagaatgcaaatttctccttcctggaaggcgtttaggacaggatggatAGCGTGGGTCCAGGCTGGCTGGAGACGACAGTGGACTAAATGAATCCTTTCTAGCATGAAAAGTGCCCGATGATTTCTCTGCTGCGGAAATCCAGTAAAATTACCTCTGG
>gene=chr10_6504445-6505445; species=ponAbe
caacagagcaagactctgactc-aaaaaaaaaaaaaaaGTAATAGTATAGATAATAGGCAAATAATTTCTCCCTTTGTTCTAAACTCTGGTTGGCACCCATAGACCTGTATGCACCATTCTGAATAGAACTAGCTGGTTTATTTTCGTACTGAGAACCTTTAGCCTGGGCAACACTTACAGCCCATGAGGTGGAAAAGAGGATATTAGCAGATGCAAgataagttacacttcatcttcaatggtgacaaggttaaaggaaatgagtttactccatcactggtgggattaaggtcggatataagagacagcttcctggaagggaagcttgctggatcttgtggaagaatgcaaaattctccttcctggaaggcatttaggacaggatggatagcgtgggtctgggctggctGGAGATGACAGTGGACTAAGTGAATCCTTTCTGGCATGAAAAATGCCCGATGATTTCTCTGCTGCAGAAATCCAGTAAAATTACCTCTGG
>gene=chr10_6504445-6505445; species=rheMac
tgacagagcaagactctgactccAGAAAAGAAGAAAAAGTAATACTATAGATAATTGGCAAATAATTTCTCCCTTTGTTTTAAACTCTGGTTGCCACCCATAGACCTGTGTGCACCATTCTGAATAGAAACGGCTGGTTTATTTTCATACTGAGAACCTTTAGCCTGGGCTACACTTACAGCCCATGAGGTGGAAaagaggatattagcagaggcaagataagttactctttatcttcaatggtgacaagcttaaaggaaatgagtttaccccatcactggtgggattaaggtcggatacaagagacagtttcctagaagggaagtttgctggatcttgtggaagaatgcaaatttctccttcctggaaggcgtttaggacaggatggatAGCGTGGGTCCAGGCTGGCTGGAGAGGACAGTGGACTAAATGAATGCCTTCTAGCATGAAAAGTGCCCGATGATTTCTCTGCTGCGGAAATCCGGTAAAATTACCTCTGG
>gene=chr10_6944445-6945445; species=hg19
AACATCTCCCTATATTTTGCAAAGATATCTAGCGTTGTGTAAACCATTGTTACCaaaatattattgttaaacaatattattaattataatttaCAAAACTGCTAAATAAGAAGCTTAGCAATATATTTCTTCATAGTTTATGGATCTCCTTGAAAAGGAAATGCTTTTCCCAATTTGGTTCTGGGTAAAGATGGGCAGTAAGCAGTTTCAACAGTAGCTATCTCAGCTAATTATGGATTATATTGGGCAAACTCTTAATATTTTTGTTTTAGTGTTGAAAAGAGAAGACTCTAGGATATAGGGCTCAGCTACAAGAAAATCAGAACAGAGAAAGCAGCAAAGAGATTGGTTGCACATTTGTAAAATCAACTTGTAAAAATCTCAATAGATGTACAAAATAAATGTAAAAGAACAGTGTTTTTggccagatgcaatggctcatgcctgtaatcacagcactttgggaggccaagagggtggatcacttgaggtcaggagtt
>gene=chr10_6944445-6945445; species=bosTau
AACATCTCCCTGCA-TTTTCA---------AGCT---TACAAACCATTGTTACCAAAATCTGATTCTTAAGCAATGTTAT--actgTTATTTGCAAAACGGTTCCATAAGAAGTTTTGTAGTAGATTTCTGCACCATTAATGGGCCCCTTTCAAAAG----CTTTTCTCCCCACATGGTTCTAGGTAAAGGTGAGCAGTAAGCAGTTTCAACAGTGGCTTTCTCAGCGAATTAGGGATGATCTAGGGCAGA--CTCAACATTTTTGTTTAACTAGCGAAAAGAGAAGGTGTCAGGAAATAAGGTTCAGCTACAAGAAAATCAGAAC--AGAAAGCCACAAATAGGCCAGCTGCACATTTGTAAAACAAGCATGGAAAA--------------------------------------------------------------------------------------------------------------------------
>gene=chr10_6944445-6945445; species=calJac
AATATCTCCCTACATTTTGCAAAGTTGTCTGGCATTGTGCAAACCATTGTTACCAACGTATTATTGTTAGACaatatt----attataatttttaaaaCTACTAAAAAAGTAACTTAGCAATATATTTCTGCATAATTTATGGATCTCCTTGCAAAGGAAATGCTTTTCCCAATTTTGTTATGGGTAAAGGTGGACAGTAAGCAGTTTCAACAATAGCTACCTCAGCTAATTAAGGATTATGTTGGGAAAACTCTTAATATTTTCACTTTAGTGTTGAAAAGAGAAGACTCTAAGATATAGGGCTCAGCTACAAGAAAATCAGATCAGAGATAGCAGCAAAGAGATTGGTCACATATTTGTAAAATCAACATGTAAAAATCTTGATAGATGTAAAAAATAAATGT-----------------------------------------------------------------------------------------------
>gene=chr10_6944445-6945445; species=canFam
AACATCTTCGTGAATTTTGCAAAGGCATTTGACA---TGTAAAGGGTTGCAGCCAAAATATTATT-TTAGGCAAAATTATTGATTATTATTTGTAAAACTGCCCAAGAAG---TCTAGTAATAAACTTCTGTATGATGTATTGATCTCTTTGTAAAGGGGATGCTTTTCCCCGTTTGGGTCTGGGTAAAGGTGAGCAGTGAGCAG------AAGTGGCTATTCCAGTTAATTAAGGATGAGATAGGGCAGACTTTTAATATTTTTGTTTTAGCGCTAAAAAGAGACAACTTTAAGAAATACAGTTCAGTTATAGGCAAATCAGAACAGGGACGGCAATTAATAGATTGGTTGTGTATTTGTAAAATCAACATAGAAAAATCTAAGTATACATACAAGATAAATTTAAAAGGACAGTGCTT--------------------------------------------------------------------------------
>gene=chr10_6944445-6945445; species=equCab
GACATCTCCCTACATTTTGCAAAGATGTTTGGCA---TATCAACCATTGTAACCAAAATCTTATT-TTAGGCAATATTGTTCATTGTAATTTGCAAAACTCCTTAATAAGAA-GTTAGTAATATATTTCTGGATGATTTATGGATTTCTTGGAAAAGGAGATGTTTTTCCCAGTTTGGTTCTGGGTAAATGTGAGCAGTAAGCAATTTCAATAGTGGCTATCTCTGCTAATTAAGGATAATACTGGGCACAGTCTTAATATTTTTGTTTCATGGGTGAAAAGTGATGGTTTTAGGAAATACGGTTCAGCTACAAGAAAATCAGAACAGGGAAGGCAACAAATAGATGGTTTGCATATTTGTAAAATCAGCATGGAAAAATCTAGATATATG-------------------------------------------------------------------------------------------------------------
>gene=chr10_6944445-6945445; species=gorGor
----------------------------------------------------------------------------------attataatttaCAAAACTG-TAAATAAGAAGCTTAGCAAT-TATTTCTTCATAATTT-TGGATCTCCTTGAAAAGGAAATGCTTTTCCCA-TTTGGTTCTGGGTAAAGATGGGCAGTAAGCAGTTTCAACAGTAGCTATCTCAGCTAATTATGGATTATATTGGGCAAACTCTTAATATTTTTGTTTTAGTGTTGAAAAGAGAAGACTCTAGGATATAGGGCTCAGCTACAAGAAAATCAGAACAGAGAAAGCAGCAAAGAGATTGGTTGCACATTTGTAAAATCAACTTGTAAAAATCTCAATAGATGTAAAAAATAAATGTAAAAGAACAGTGTTTTTggccagatgcaatggctcatgcctgtaatcacagcactttgggaggccaagggggtggatcacttgaggtcaggagtt
>gene=chr10_6944445-6945445; species=panTro
AACATCTCCCTATGTTTTGCAAAGATATCTAGCGTTGTGTAAACCATTGTTACCAAAATATCATTGTTAAACaatattattaattataatttaCAAAACTGCTAAATAAGAAGCTTAGCAATATATTTCTTCATAATTTATGGATCTCCTTGAAAAGGAAATGCTTTTCCCAATTTGGTTCTGGGTAAAGATGGGCAGTAAGCAGTTTCAACAGTAGCTATCTCAGCTAATTATGGATTATATTGGGCAAACTCTTAATATTTTTGTTTTAGTGTTGAAAAGAGAAGACTCTAGGATATAGGGCTCAGCTACAAGAAAATCAGAACAGAGAAAGCAGCAAAGAGATTGGTTGCACATTTGTAAAATCAACTTGTAAAAATCTCAATAGATGTAAAAAATAAATGTAAAAGAACAGTGTTTTTggccagatgcaatggctcatgcctgtaatcacagcactttgggaggccaagggggtggatcacttgaggtcaggagtg
>gene=chr10_6944445-6945445; species=papHam
AACATCTCCCTATATTTTGCAAAGATGCCTGGTGTTGCGTAAACCACTGTTACCAAAATATTATTGTTAGACaatattattaattataatttaCAAAACTGCTAAATAAGAAACTTAGCAATATGTTTCTTCATAATTTATGGATCTCCTTGAAAAGGAAATGCTTTTCCCAATTTGGTTCTGGGTAAAGCTGGGCAGTAAGCAGTTTCAACAGTAGCTATCTCAGCT--------------------------------------------------------AAGATTCTAGGATATAGGGCTCAGCTACAAGAAAATCAGAACAGAAAAAGCAGCAAAGAGATTGGTTGCACATTTGTAAAATCAACATGTTAAAATCTTGATAGATGTAAAAAATAAATGTAAAAGAACAGTGTTTTTggccaggtgcaatggctcatgcctataatcccagcactttgggaggcagagtgggtggatcacttaacgtcaggagtt
>gene=chr10_6944445-6945445; species=ponAbe
AACATCTCCATAGATTTTGCAAAGATATCTAGTGTTGTGTAAACCATTGTTACCAAAATATTATTGTTAGACaatattattaattataatttaCAAAACTGCTAAATAAGAAACTTAGCAATATATTTCTTCATAATTTATGGATCTCCTTGAAAAGGAAATGCTTTTCCCAATTTGGTTCTGGGTAAAGGTGGGCAGTAAGCAGTTTCAACAGTAGCTATCTCAGCTAATTATGGATTATATTGGGCAAACTCTTAATATTTTTGTTTTAGTGTTGAAAAGAGAAGACTCTAGGATATAGGGCTCAGCTACAAGAAAATCAGAACAGAGAAAGCAGCAAAGAGATTGGTTGCACATTTGTAAAATCAACTTGTAAAAATCTCAATAGATGTAAAAAATAAATGTAAAAGAACAGTGTTTTTggccagatgcaatggctcatgcctgtaatcccagcactttgggaggccgagggggtggctcacttgaggtcaggaatt
>gene=chr10_6944445-6945445; species=rheMac
AACATCTCCCTATATTTTGCAAAGATGTCTGGTGTTGCGTAAACCACTGTTACCaaaa-attattgttagataatattattaattataatttaCAAAACTGCTAGATAAGAAACTTAGCAATATGTTTCTTCATAATTTATGGATCTCCTTGAAAAGGAAATGCTTTTCCCAATTTGGTTCTGGGTAAAGCTGAGCAGTAAGCAGTTTCAACAGTAGCTATCTCAGCTAATTACAGATTATATTGGGCAAACTCTTAATATTTTTGTTTTAGTGTTGAAAAGAGAAGACTCTAGGATATAAGGCTCAGCTACAAGAAAATCAGAACAGAGAAAGCAGCAAAGAGATTGGTTGCACGTTTGTAAAATCAACATGTTAAAATCTTGATAGATGTAAAAAATAAATGTAAAAGAACAGTGTTTTTggccaggtgcaattgctcatgcctataatcccagcactttgggaggcagagtgggtggatcacttgaggtcaggagtt
>gene=chr10_7437445-7438445; species=hg19
ccagcactttgggaggctaaggcaggaggatcagctgaagttaggagttcgagaccagcctggccaacatggtgaaaccctgcctctactaaaagtacaaaaattaaccaggtgtggtggtgggcacctgtaattccagctactagggaggctggaattacaggattctcaagggagaatcgcttgaacccaggagatggaggttgcagtgagccaagattgcgccactgcgctacagcctgggcgacagagcgagactgtctcaaacaagacaaaacaaaggctgactggtatctctgagcacacagtggaggttgttatgtatagagatctgccgggtcatccagggaggaaaccccaacgttagtgaatttaagacttttctgttagttggtcaaattacacagaaaaggactcctcATTTTCCAGTACATAAATGCCTACAGTTTCCCGCCCACTGTCACTGATTTAGAATCCGGCATCCCAAACAGACACAATCA
>gene=chr10_7437445-7438445; species=bosTau
--------------------------------------------------------------------------------------------------------------------------------------------------------------------------------------------------------------------------------------------------------------------------------------------------------------------------------------------------------------------------------------------------------------------------------------------------------------------------------------------------------------------
>gene=chr10_7437445-7438445; species=calJac
ccagcacttcgggaggc-------------tcagctgaagtcaggagttcgagattagcctggacaacatgactaaaccctgtatctactaaaagtacaaaaattagccaggcgtggtggtgggcgcctgtaatttcagctactcaggaggc--------------------aggagaattgcttgaacctgggagatggaggttgcagtgagccaagattgtgccactgcactccagcctgggcaatagagcatgactgtctcaagcaaaacaaaataagggctgactggtatctctgagtacatggcagaggttgttatgtacagaggtctgccaggtcatccagagaggaaaccccaa---tagtgagtttaagttttttctcttagttagttcaatcacacagaaaagaattcctcattttccAGTACATTAATGCCTACCATTTCCCACCTACCATCACTGATTTAGAATCTGGCATGCCAAACAGACACAATCA
>gene=chr10_7437445-7438445; species=canFam
-----------------------------------------------------------------------------------------------------------------------------------------------------------------------------------------------------------------------------------------------------------------------------------------gaatggctggtgtctctgag--cacggt-gaggctgccctgtctggaggtctgctgggtcattccaagacgaaaccccagcatgagtgtctttacatcttttctctcagttggtcaTCAT--------AAGGATTCACTATATTC----AAA--ATGGGCAGGAGCAACATGCCTACTGTCACTGTTTCAGAATAGAACACCTCAAACACACACCATCC
>gene=chr10_7437445-7438445; species=equCab
tc--cactttggcagcccaaggttcgcaggtttcctgggcaca-gagctctacaccactcatcaagccatggcagcatcccac-----------gtacaagaattta--aggacctccaactaggatctacaactctg--tgct---ggggctttg----------------aggag--------gggcaaaaaaaagggagattggcaacagacg------------------ttagcttgggcaatc-------------------------aagtaaaggctgactggtgtctctgagcacgcggtggagattgacctgtctggagacctgctgactcatccc--gaggaaaccccaatgcgagtgtctttaagcctctt------attagtcaaattacacagaaaagggttccccaGATTCCAATATGT-AAGGGCAAGGGGTTTCCTCCTCCTGTCGCTGGTTTAGAATGGAGCATCCCGAA-AGACAGTTTCT
>gene=chr10_7437445-7438445; species=gorGor
-------------------------------------------------------------------------------------------------------------------------------------------------------------------------------------------------------------------------------------------------------------------------------------------------------------------------------------------------------------------------------------------------------------------------------------------------------------------------------------TAGAACCCGGCATTCCAAACAGACACAATCA
>gene=chr10_7437445-7438445; species=panTro
ccagcactttgggaggccaaggcaggaggttcagctgaagttaggagttcgagaccagcctggccaacatggtgaaaccctgcctctactaaaagtacaaaaattaaccaggtatggtggtgggcacctgtaattccagctactagggaggctggaattacaggattctcaagggagaatcgcttgaacccaggagatggaggttgcagtgagccaagattgcgccactgcactacagcctgggcgacagagcgagactgtctcaaacaagacaaaacaaaGGCTGACTGGTATCTCTGAGCACACGGTGGAGGTTGTTAtgtatagagatctgccgggtcatccagggaggaaaccccaacgttagtgaatttatgacttttctgttagttggtcaaattacacagaaaaggactcctcATTTTCCAGTACATAAATGCCTACAGTTTCCCGCCCACTGTCACTGATTTAGAATCTGGCATCCCAAACAGACACAATCA
>gene=chr10_7437445-7438445; species=papHam
ccagcactttgggaggccaaggcaggcagatcagctgaagttaggagctcgagaccagcctggccaacatggtaaaaccctgcctctaataaaagtacaaaaattagccaggcgtggtggcaggcacctgtaattccagctactagggaggctgaggc--------------aggagaattgcttgaacccgggagagggaggttgtagtgaaccgagattgtgccactgcactacagcctgggcgacagagcgattctgtctcaaacaaaacaaaacaaaggctgactggtatctctcggcacat------ggttgttatgtatagagatttg--gggtt-tccagggaggaaacctcaacattagtgagtttaagacttttctcttagttggtcaaattacacagaaaaggacttctcagtttccAGTACAGAAATGCTTAAGGTTTCCCGCCTACTGTCCCTGATTTAGAATCGGGCATTCCAAACAGACACAATCC
>gene=chr10_7437445-7438445; species=ponAbe
ccagcactttgggaggccaaggcaggaggatcagctgaagttaggagttagagaccagcctggccaacatggtgaaaccctgcctctactaaaagtacaaaaattagccaggtgtagcggtaggcacctgtaattccagctactagggaggctgaggc--------------aggagaattgcttgaacccagaagatggaggttgcagtaagccaagattgcaacactgcactacagcctgggcaacagagcgagactgtctcaaacaaaacaaaacaaaggctgactggtatctctgagtacatgatggaggttgttatgtatagagatctgccgggtcatccagggaggaaaccccaacgttagtgaatttaagacttttctcttagttggtcaaattatacagaaaaggactcctcATTTTCCAGTACATAAACACTTACAGTTTCCCGCCCACTGTCACTGATTTAGAATCCGGCATCCCTAACAGACACAATCA
>gene=chr10_7437445-7438445; species=rheMac
ccagcactttgggaggccaaggcaggcagatcagctgaaattaggagctcgagaccagcctggccaacatggtgaaaccctgcctctaataaaagtacaaaaattagccaggcgtggtggcgggcacctgtaattccagctactagggaggctgaggc--------------aggagaattgcttgaacccgggagagggaggttgtagtgaaccgagattgtgccactgcactacagcctgggcgacagagcgattctgtctcaaacaaaacaaaacaaaggctgactggtatctctcggtacatggtggaggttgttatgtatagagatctg--gggtt-tccagggaggaaaccccaacattagtgagtttaagacttttctcttagttggccaaattacacagaaaaggacttctcagtttccAGTACAGAAATGCTTACGGTTTCCCGCCTACTGTCCCTGATTTAGAATCCGGCATTCCAAACAGACACAATCC
>gene=chr10_8746445-8747445; species=hg19
ttttctcatctgtcaacagggctaatgatacctccctctcatgactgttttaagactcaaatgagaaaatgtatgcaaggtgcttggcacagagtctggcatacatgaagttgctcaataGGTTTTATAACCTTGTGGTTGTCTGAAAGGACATAGACATCATTTTGGAGATTATTGCTTGACTCAATATAATGAAAACATGACCTGCAGGATGGTGTTTACTGCCCTGTCAGAAACAAATGAATGGGAAATGGGAAGAGGACAGTATATTTTCTGGTATTTACATTCTTTCTTCTGGGATGTGCACCATTACAATGACAGACAAATCTAGGATTCTTTTAGGTGTCTCAGTAGTAATCTGTAGCCAGAAAAATGGGAAGACAAGAATAGTTAGTGCCGTCAATTGAGTTCTCAAAGGATCTCTGAATGCACCCCTTGACTCAAAGTTCCTACATGGGAACAACATGGGATTCAGACTGAGATGACCCTTTCATTGGGAG
>gene=chr10_8746445-8747445; species=bosTau
------------------------------------------------------------------------------------------------------------gt-tgctcaataaattttTTAATCTTGTGCTTGTCTGGAATTGCATAGACATCACTTTGGAGA----TAGTCTACACAGTGAGCTGGAAATATTATCCATGGGACAGTATCCACTGTCCTGTCAGGAACAAATGAA--------GGGGATAGGATGAGGAGTTTCCTGGGATTTACATTCCTACCC-TACAATGGGCTCTACTACCATGACCCACTAAACTATGATTCCTTTAAGGGCCTCTGCAGTCATCTGTAATCAGAAAAATGGGGACATAGGA-----T-ATACTTTCAATCAAGTTCTCAAAGCGTCTCTGAAGGCACACTTCCAACCAGAGCAC--GTATAGGAACAAAGCTGGATGCAGGCTGAGATCTGTCTTTCACT-GAGG
>gene=chr10_8746445-8747445; species=calJac
ttttctcatctgtcaatggggttaatgatacctccctctcgtgatagttgtaaggctcaaatgagaaaatagatgcaaagtgcctggcacagagcctggcatgcattaag-tgctcaataGG-TTTATAACCTTGTGATCATCTGGAAGGACAGAGACATCATTTTGGAGATTATCACTTTATTCAATATAAGGAAGACATGACTTGCAGGATGGTGTTTACTGCCCTGTCAGAAACAAACGAA-------TGGGAAGAGGCCAGTATATTTTCTAGAATTTACATTCTTATCTCTGGGATGCACACCATTACCATGACGGGTGAATCTAGGATTCTTTTAGGTGTCTCAGCAGTGATCTGTGGCCAGAAAAATAGGAAGACAGAA-----TAATGCTGTTAATTGAGTTCTCAAAGGATCTCTGAATGTATACCTTGAATCAAAATTCCTACATGGAAGCAACACGGGATTCAGACTGAGATGAGGCTTTCATTGGGAG
>gene=chr10_8746445-8747445; species=canFam
ttgcctcatctgtcaatgcaattaatgataccaccctctcatgaatattataaatattaaatgagaaaatgtacgtaaagagctta--ataatgaccagcatgtattaag-tgctcaataaattttaCCATCTTGATCTTGTCTGGAAGTGTAGAGACATTATTTTGGAGAGAATTTCTCCACTTAGTGAGCTGGACATGTGACCTCTGGGACAGCATTTGCTGTCCTGTCAGGATCAAATAAA-------CGGGAAGAGAATGATACATGTCCCAGTACTTACGTTCTTACCTCTAGGATGTGTGCTA---CCATGACACCCTACTCTGGGATTCTTTC-AGTGCTTCAGCAGTAATCTGTAGTCAGAAAAGTGAAAAAACAGGA-----TAGTGTTTT-----AAGTTCTC-AAGCACCTCTGGAAGTATACCTCAAATCAAAGCTCTTGT-TGGACACAAAGCTGGATGTAGATTGAGACCACTCTTTCACTGGGGG
>gene=chr10_8746445-8747445; species=equCab
ttttttcacctgtcaatgggattaacaatacctccctctcatgagtactgtaaagattaaatgagaaaatatatgtaaagagcttagcacagagcctggcatatattaag-tacccaataaattttgtGATCGTGTGATTGTCTGGAAGTACATAGACAACACTTTGGAGATTATTCCTCCACTCAGTGAACTGGAAATATAATCTATGGGACAGCATTTACTGTCCTGTTAGGAACAAATGAA-------TGGGAAGAGGATGATATGTTTCTAGGGATTTATACTCTTACTTCTTGGATGTGTACCATTTCCATGACACACTAACCAAGGATTCTTTTAAGTGCCTCAATAGTAACCTGTAGTCAGAAAAATAGGAAGATAGGA-----TGCTGCTTTCAATCAAGTTCTCAAAGCAACTCTGAGTGCTCACCTCAAGTCACAACACCTACATGGGATCAAAGCTGGATGCAGACTGAGACCACTCTTTCTTTGGGGG
>gene=chr10_8746445-8747445; species=gorGor
--------------------------------------------------------------------------------------------------------------------------------------------------------------------------------------------------------------------------------------------------------------------------------------------------------------------------------------------------------------------------------------------------------------------------------------------------------------------------------------------------------------------
>gene=chr10_8746445-8747445; species=panTro
ttttctcatctgtcaacagggctaatgatacctccctctcatgactgttttaagactcaaatgagaaaatgtatgcaaggtgcttggcacagagtctggcatacatgaagttgctcaataGGTTTTATAACCTTGTGGTTGTCTGAAAGGACATAGACATCATTTTGGAGATTATTGCTTGACTCAATATAATGAAAACATGACCTGCAGGATGGTGTTTACTGCCCTGTCAGAAACAAATGAATGGGAAATGGGAAGAGGACAGTATATTTTCTGGTATTTACATTCTTTCTTCTGGGATGTGCACCATTACAATGACAGACAAATCTAGGATTCTTTTAGGTGTCTCAGTAGTAATCTGTAGCCAGAAAAATGGGAAGACAAGAATAGTTAGTGCTGTCAATTGAGTTCTCAAAGGATCTCTGAATGCACCCCTTGACTCAAAGTTCCTACATGGGAACAACATGGGATTCAGACTGAGATGACCCTTTCATTGGGAG
>gene=chr10_8746445-8747445; species=papHam
ttttctcatctgtcaatggggctaatgatacctccctctcgtgattgttttaaggctcaaatgagaaaatgtatgcgaggtgcttggcacagagtctggcatacgttaag-tgctgaacaGGTTTTATAACCTTGCGGTTGTCTGGAAGAACATAGACATCATTTTGGAGATTATTGCTTGACTCAATATAAGGAAAACATGACCTGCAGGATGGTGTTTCCGGCCCTGTCAGAAACAAATGAATGGGAACTGGGAAGAGGACAGTACATTTTCTGGTATCTACATTCTTACCTCTGGGATGTGCACCATTACCATGACAGACAAATCTAGGATTCTTTTAGGCGTCTCAGTAGTAATCCGTA-CCAGAAAAATGGGAAGACAAGAATAGTTAGTGCTGTCAATTGAGTTCTCAAAGGATCTCTGAATGCACCCCTTGAGTCAAAGTTCCTACACGGGAACAACACGGGATTCACACTGAGATGACCCTTTCATTGGGAG
>gene=chr10_8746445-8747445; species=ponAbe
ttttctcatctgtcaatggggctaatgatacctccctctcatgactgttttaagactcaaatgagaaaatgtatgcaaggtgcttggcacagagtctggcatacatgaagttgctcaataGGTTTTAt-----------------------catagacatcatttTGGAGATTATTGCTTGACTCAGTATAATGAAAAGATGACCTGCAGGATGGTGTTTACTGCCCTGTCAGAAACAAATGAATGGGAAATGGGAAGAGGACAGTATATTTTCTGGTATTTACATTCTTTCCTCTGGGATGTGCACCATTACAATGACAGACAAATCTAGGATTCTTTTAGCTGTCTCAGTAGTAATCTGTAGCCAGAAAAATGGGAAGACAAGAATAGTTGGTGCCGTCAATTGAGTTCTCAAAGGATCTCTGAATGCACCCCTTGACTCAAAGTTCCTACATGGGAACAACACGGGATTCAGACTGAGATGACCCTTTCATTGGGAG
>gene=chr10_8746445-8747445; species=rheMac
ttttctcatctgtcagtggggctcatgatacctccctctcgtgattgttttaaggctcaaatgagaaaatgtatgcgaggtgcttggcacagagtctggcatacgttaag-tgctgaacaGGTTTTATAACCTTGTGGTTGTCTGGAAGAACATAGACATCATTTTGGAGATTATTGCTTGACTCAATATAAGGAAAACATGACCTGCAGGATGGTGTTTCCGGCCCTGTCAGAAACAAATGAATGGGAACTGGGAAGAGGACAGTACATTTTCTGGTATCTACATTCTTACCTCTGGGATGTGCACCATTACCATGACAGACAAATCTAGGATTCTTTTAGGTGTCTCAGTAGTAATCCGTA-CCAGAAGAATGGGAAGACAAGAATAGTTAGTGCTGTCAATTGAGTTCTCAAAGGATCTCTGAATGCACCCCTTGAGTCAAAGTTCCTACACGGGAACAACACGGGATTCACACTGAGATGACCCTTTCATTGGGAG
>gene=chr10_9064445-9065445; species=hg19
TAGCTCACTTGAGCTTTGTTAGATAAATGTTAACTTCACAAATTTAGAAATTCAGCAAAATGCCTATCAGGAACATGATTGCAGTGTGTGACACATGCTAAAATGTCATTTTGTTAACATTTAAATCTATGAACAATTATTAGTAAAGATGTGATGTATAACTAGCAAAGAAAAGTGACCTGATGATCCAACAATTCATTCATTTTCCCACTATGACAGGTGAATAAAGTCCATGACAAATCTTATATGATAAATTTGAACCCTATGAGGCAGCAAAGATTTTAAGCCCTCCAAATGAAAATTTCAATAAACATGTTCCAGAAAGCAAGCTGGGTTTCAATAAATCTCAGTACATATCCAGAGCATGTATTTTAATAACTCAAAGTATTCAAATTTTAGGGTTGCAATTAATTTCAGATTTTTAAATGGTAAAATTGTTTTCTTCATTGTTTCCAAACAAGAACTCCAGAATCTATAGTGTTTTGGGCAATAAAGGCAGC
>gene=chr10_9064445-9065445; species=bosTau
TACCTTCCTGGAGCCTTGTGAGTTAATTTTTAAGTTTACCAATTTAGTAATTCAACAAAATGCCTCTCAGAAATAAGACTGCAGTATGTGACACCTGC-----TTTTTATTTGTGAAAATTTACATCTGTGGACAACTGTTAGTAAAGATGTGACAAGTGATTGGTAAATAGAAGTGTCTGGATGATCtaataatataCTTATTGGCTCATCATTGAAGGTGAATCAG----GAGAGAAGTCTCGTAGGATCATTTTGGACCCTAAGTGCCATCAAAAGCAATGAATCTTCAAATTACAGTTGTCAGTATTTGAGGTCCAAA----AAGTTGGGTTTAATTAAGTTTCAATGT-------GAGCATGTCTTTTAAGAACTCAAGCTGCTCAAACCATACAGCTGCAATTAATTTTAATTTTTT--ATGCTAAAATTATTTACTTTTTTCTTTCCAACCAAGAACTCTAGAATCTA-GATGTTTGGAGTAACAAAGATATC
>gene=chr10_9064445-9065445; species=calJac
TAGCTCACTTGAGCTTTGTTAGATAAATGTTAACTTCACAAACTCAGTAATTCAGCAAAATACCTGTCAGGAACCTGATTGCAGTGTGTGGTGGATGCTAAAATGTCATTTTGTTAACATTTAAATCCATGAACAATTACTAATAAAGACGTGATGTATATCTAGCACAGCAAAGTGACCTGATGATCTAATAAGTCATTCATTTTCCCACTACTATAGATGAATCAGGTCCATGATTAATTTCCAAGGATAAACTTGAACCCTATGAGGCAGCAAAGATTTTAAGCCCTCCAGATGAAATTTTCGGAACACATGTTCCAGAAAGCAAGCTGGGTTTCAATACGTCTCAGTACATATCCAGAGCATGGATTTTAAGAACTCGAAGTCTTCAAATTACACGGTTGCAATTAATTTCAAATGTTTAAATGGTAAAATTGTTGTCTTCTTTGTTTCCAAACAAGAATTCCAGAATCTATAGTGTTTTGGGCAATAATGGCAGC
>gene=chr10_9064445-9065445; species=canFam
TACCTCATTGAAG---TGTTAAATAATTGTTAACTTTACTAAC---TTAACTCAAGAAAATGGCTCTCAAAG-CAAGATTGTGTTTTATGACACTTGC-----TTTTTATTTGTGAAAGTTTCCATCTATGAATAATAGCTAGTGAAGCTGTGACGT-------GCAAAGAGAAGTGTCTGGATGATCTAATAATTTATTTGTTTTCCCATTATTATAGCTAAATCAGTGTT---AGAAACCTCGTATGATAATTTAGGGCTCTAAGTTGCATCTAAGGCAAAGTATCCTCAAAATGAAGTTCTCAGAATACAAGCTCCACAAAACAAGCTGGGTTTAATTAAATTTCAATATATAGCTAGTGCATGCATTTTAAGAACTCAATCTGCTCAAATCATAGGGTTGCAACTGATTTCATTTTTTT--GTGCTAAAGACATTTACTTTTTTTTTTCCAAGTAGGAGCTCCAGAATCTACAGTGTTTGCAGTAATACATATAGG
>gene=chr10_9064445-9065445; species=equCab
TACCTCATTGGAGCTTTGTTAGATAATTGTTAACTTTACCAACTTAGTAATTCAACAAAATGCTTCGCAGAG-CAAGATTGCGATGTGTGACACCTGC-----TTTTTACTTGTAAAAATTTACATGTAGGGACAATTACTAGTAAAGATGTGAGATGTGACTAGTAAAGAGAAGTGTCTGAATGATTTAATA----ATTTGTTTTCCCTTCAGTATAGGGGAATCAGTGTTGAGAGAAATCTCGTATGATAATTTGGGGCTCTAAGTAGCATCAAAAAAAAAGTCTCCTCAAAATGAAGTTCTCAGCACACGAGTTCCAGAAAGCAAGCTGAGTTTAATTAAATCTCACTATGTGACCGGAGCGTGTATTTTGAGAACTCAATCTGCTCAAATCATAGAGTTGCAATTAATTTCGATTTTTT--ATGCTAAAATTGTTTACTTTTTTTTTTCCAAACAGGAACTCTAGAATCTATGGTGTTTGGAGTAATAAAGATAGC
>gene=chr10_9064445-9065445; species=gorGor
--------------------------------------------------------------------------------------------------------------------------------------------------------------------------------------------------------------------------------------------------------------------------------------------------------------------------------------------------------------------------------------------------------------------------------------------------------------------------------------------------------------------
>gene=chr10_9064445-9065445; species=panTro
TAGCTCACTTGAGCTCTGTTAGATAAATGTTAACTTCACAAACTTAGTAATTCAGCAAAATGCCTATCAGGAACATGATTGCAGTGTGTGACACATGCTAAAATGTCATTTTGTTAACATTTAAATGTATGAACAATTATTAGTAAAGATGTGACGTATAACTAGCAAAGAAAAGTGACCTGATGATCCAACAATTCATTCATTTTCCCACTATGACAGGTGAATAAAGTCCATGACAAATCTCATATGATAAATTTGAACCCTATGAGGCGGCAAAGATTTTAAGCCCTCCAAATGAAAATTTCAATAAACATGTTCCAGAAAGCAAGCTGGGTTTCAATAAATCTCAGTACATATCCAGAGCATGTATTTTAATAACTCAAAGTATTCAAATTTTAGGGTTGCAATTAATTTCAAATTTTTAAATGGTAAAATTGTTTTCTTCATTGTTTCCAAACAAGAACTCCAGAATCTATAGTGTTTTGGGCAATAAAGGCAGC
>gene=chr10_9064445-9065445; species=papHam
TAGCTCACCTGAGCTTTGTTAGATAAATGTTAACTTCACGAACTTAGTGATTCAGCAAAATGCCTGTCAGGAACATGATTGCAGTGTGTGACACACGCTAAAATGTCATTTTGTTAACATTTAAATCTATGAACAATTATTAGTAAAGATGTGACATATAACTAGCAAAGAAAAGTGACCTGATGATCTAATAATTCATTCATTTTCCCACTATTATAGGTGAATCAGGTCCATGAGAAATCTCATAGGATAAATTTTAACCCTATGAGGCAGTGAAGATTTTTAGCCTTCCAAATGAAATTTTCAGTACGCACGTTCCAGAAAGCAAGTTGGGTTTCAGTAAATCTCAGTATATATCCAGAACATGTATTTTAATAACTCAAAGTATTCAAATTTTAGGGTTGCAATCAATTTCAAATTTTTAAATGGTAAAATTGTTTTCTTCATTGTTCCCAAACAAGAACTCCAGAATCTATAGTGTTTCGGGTAATAAAGGCAGC
>gene=chr10_9064445-9065445; species=ponAbe
TAGCTCACTTGAGCTTTGTTAGATAAATGTTAACTTCACAAACTTAGTAACTCAAAAAAATGCCTATCAGGAACATGATTGCAGTGTGTGACACATGCTAAAATGTCATTTTGTTAACATTTAAATCTATGAACAAT-------AAAGATGTGATGCATAACTAGCAAAGAAAAGTGACCTGATGATCTAACAATTCATTCATTTTCCCACTATTACAGGTGAAAAAAGTCCATGACAAATCTCATATGATAAATTTGAACCCTATGAGGCAGCAAAGATTTTAAGCCCTCTAAATGAAATTTTCAATAAAGATGTTCCAGAAAGCAAGCTGTGTTTCAATAAATCTCAGTACATATCCAGAGCATGTATTTTAATAACTCAAAGTATTCAAATTTTAGGGTTGCAATTAATTTCAAATTTTTAAATGGTAAAATTGTTTTCTTCATTGTTTCCAAACAAAAGCTCCAGAATCCCTAGTGTTTTCGGCAATAAAGGCATC
>gene=chr10_9064445-9065445; species=rheMac
TAGCTCACCTGAGCTTTGTTAGATAAATGTTAACTTCACGAACTTAGTGATTCAGCAAAATGCCTGTCAGGAACATGATTGCAGTGTGTGACACACGCTAAAATGTCATTTTGTTAACATTTAAATCTATGAACAATTATTAGTAAAGATCTGACATATAACTAGCAAAGAAAAGTGACCTGATGATCTAATAATTCATTCATTTTCCCACTATTATAGGTGAATCAGGTCCATGAGAAATCTCATAGGATAAATTTTAACCCTATGAGGCAGTGAAGATTTTTAGCCTTCCAAATGAAATTTTCAGTACGCACGTTCCAGAAAGCAAGTTGGGTTTCAGTAAAGCTCCGTATATATCCAGAGCATGTATTTTAATAACTCAAAGTATTCAAATTTTAGGGTTGCAATCAATTTCAAATTTTTAAATGGTAAAATTGTTTTCTTCATTGTTTCCAAACAAGAACTCCAGAATCTATAGTGTTTCGGGTAATAAAGGCAGC
>gene=chr10_10553445-10554445; species=hg19
cacagctgcccacagtttaaatgtcacttctactatgagatctcgggtaatttctttcaatctatctgcatctcagtttcctcaactataaaatgtaaataataatattacctacttcaagggttgttgtaagaatcagatgaataaatacaaatagccacttcaaaccgccagcagcccagtaagAACCATATCAAGGCCTGCTACTCTTGTTTTCTTTATTGAGGCTACAAATTTGCACTCATAGTCCCCCTTTTCAAATTGATTAAAATATTTTGAAATGCAAACATGATATCTGTTTCTTCTTCGTAAAGAGCCAACACAAGATTGCAAATGTCAGACCTTCAACTGATATCTGTTGAACTGAATTATTGTAACCCTGGAACACAGGGATGTCAAAATCAGTATATTCCAGAAGGACTATGAGGATCTGGCAAAGTATCCTTATTTTTCTCTCTGGGTATTTAATTTTTTATCAACTAATCAGCTCCTTGCTCGAG
>gene=chr10_10553445-10554445; species=bosTau
TGGAGCTTCTCTCAGCTGGGATGCTGGTTCTACAAGGAGACCTTGAATCAGgt------------------ctgagttcccctatctatggaaaatgaataataacatcacttacttcaagggttattgtgagaatg-ggtgagtaaatatacataaccactaagaacagactacatcacagtaagaactacagaaag-cttgctattattACTTTCTTTCTTGAGGTTAATGCTTTGCACTTATAGTTTCTCTTTTCATATTGATTGAAAGATTTTGGAAAGCAAGAACCATGTCTTT-TCTTCTGAATTTAGAACCAACAAGAGATTGCAAGGGCTACACCTTCAATACATAGCTATTGAATTGAATTACGGGAACCTCAAAACAGAGGGATAGCAAAATGGGTATATTCCTGAAGGACTATGGGAATCTGGCAAGTTAGCCTCATTTTTCTTTCTGGTTATTCATTTTTTTATAAACTAACAAGCTCCTT-CTCCAG
>gene=chr10_10553445-10554445; species=calJac
GGCAGctgcccacagttcaaatgtcgcttctaccatgagatcttggataaattgtttcaacccatctgcacctcagtttcctcaactataaaatgtgaataagaatattgcctacttcaaggattgttgtaagaatcagatgaatagacata---agccacttgaaacCACCAGCAGCACGATAAGAGCCATAGCATGGCCTGCTGCTATTGTTTTCTTTATGGAGGCTAAAAATTTGCACTCATAGTCCCCCTTTTCAAACCGATTAAAAGATTTTGAAATGCAAGAACAGCGTCTGTTTCTTCTTAGTAAAGAGCCAACACAAGATTGCCAATGTCAGGACTTTAGCAGGTATCTGTTGAACTGAATTATTGTAACTCTGAAACACAGGGATGTAAAAATCACTATATTCC---AGGACTATGAGAATCTGGCCAAGTACCCTTATTTTTTTCTCTGGGTATTTAATTTTTTATCAACTAATCAGCTCCTTGCTCCAG
>gene=chr10_10553445-10554445; species=canFam
-----------------------ctgattctatcatgaaagcttggataagttatttcaacctatccatgcttcagttcccttatctatcaaacatcaataatactgtcaccttgttcaaggtttgctataagaatcaaatgggcaaatattagtaaccacttcgaacaggccacagcacagtaagaatcatataaaggctcgcta------------ttatGGAGGCTAATAGTTTGCACTCATAGTTTCTCTTTTCAAAAAGATTAAAAGATTTTGTGATGTGAGAACCATCTCTTTTTTGTCTGACTTTAGAGCCAACAAGAGATCACAAATGTTAGACTGTCCATAGAAACGTGTTGAATCCAGTGATTTTAACCCCAAAACATGAGGATGTCAAAATGGGCACATTCCTAAAGGACCCTGGGAATCTGGCAAGTTATCTTCAGTTTTCTTTCTGGTGATT-CatttttaataaattaataaGCAAACCAATCCGG
>gene=chr10_10553445-10554445; species=equCab
tggagctgctctcagctgggacactggttctaccgtgagaccgtggatcagtgatttcaacctatctgtgcctcagttccctcatcgaaagaacatgcataataatatcccctgcttcaagggttgttgtaagaatcaaacaagcaaatataagtaatcacttagaacagtgcacagcccagcaggaaccatataaagacttgttattattATTTTCTTTATTGAGGCTATTGCTTTGCACTCATAGTTTCTCTTTTCAAATTGATTAAAAGATTTTGGAGAGCAAAAGCCATGTCTTTGTCTTCTGACTTTAGAGCCAACAAGAGATTGTAAATGTTAGGCCTTCCATAGATATCTGTTCATTTGAACTATAGTAACCAC-AAACATGGCAATATCAAAACGGGTATATTCCTAAAGGACCTTGGGAATCTGGCAAGTTACCCTCATTTTTCTTTCTGGTTATTCAATTTTTTATGAACTAACAAGCTCCTTGCTCCAG
>gene=chr10_10553445-10554445; species=gorGor
cacagctgcccacagtttaaatgtcacttctactatgagatctcgggtaatttctttcaatctatctgcatctcagtttcctcaactataaaatgtaaataataatattacctacttcaagggttgttgtaagaatcagatgaataaatacaAATAGCCATTTCAAACCGCCAGCAGCCCAGTAAGAACCATATCAAGGCCTGCTACTCTTGTTTTCTTTACTGAGTCTACAAATTTGCACTCATAGTCCCCCT------------------------------------------------------------------------------------------------------------------------------------------------------------------------------------------------------------------------------------------------------
>gene=chr10_10553445-10554445; species=panTro
cacagctgcccacagtttaaatgtcacttctactatgagatctcgggtaatttctttaaatctatctgcatctcagtttcctcaactataaaatgtaaataataatattacctacttcaagggttgttgtaagaatcagatgaataaatacaaatagccacttaaaaccaccagcagcccagtaagaaccatatcaaggcctgctactcttgttTTCTTTATTGAGGCTACAAATTTGCACTCATAGTCCCCCTTTTCAAATTGATTAAAATATTTTGAAATGCAAAAATGATATCTGTTTCTTCTTCGTAAAGAGCCAACACAAGATTGCAAATGTCAGACCTTCAACTGATATCTGTTGAACTGAATTATTGTAACCCTGGAACACAGGGATGTCAAAATCAGTATATTCCAGAAGGACTATGAGGATCTGGCAAAGTATCCTTATTTTTCTCTCTGGGTATTTAATTTTTTATCAACTAATCAGCTCCTTGCTCCAG
>gene=chr10_10553445-10554445; species=papHam
cacagctgcccacagtttgaacgtcacttctactgtgagatctcggataaattgtttcaatctatctgcatctcagtttcctcaactgtcaaatgtg---aataatattacctacttcagaagctgttgtaagaatcagatgaataaatacacacagccacttcaaaccatgggcagcacagtaagAACCATATCAAGCCCTGCTACTCTTGTTTTCTTTATTGAGGCTAAATATTTGCACTCATAGTCCCCCTTTTCAAATTGATTAAAAGATTTTGAAATGCAAGAACGACATCTGTTTCTTCTTAGTAAAGAGCCAACACAAGATTGCACATGTCAGACCTTCCACTGATATCTGTTGAACTGAATTATTGTAACCCCGGAACACAGGGATGTCAAAATCAGTCTACTCCAGAAGGACTATGAGAATCGGGCAAAGTATCCTTATTTTTCTCTCTGGGTATTTAATTTTTTATCAACTAATCAGCTCCTTGCTCCAG
>gene=chr10_10553445-10554445; species=ponAbe
cacagctgcccacagtttaaatgtcacttctactatgagagctcaggtaatttctttcaatctatctgcatctcagtttcctcaactataaaatgtaaataataatattacctacttcaagggttgttgtaagaatcagatgaataaatacaaatagccacttcaaaccgccagtagcatagtaagAACCATATCAAGGCCTGCTACTCTTGTTTTCTTCATTGAGGCTACAAATTTGCACTCGTAGTCCCCCTTTACAAATTGATTAAAAGATTTTGAAATGCAAAAATGATATCTGTTTCTTCTTCGTAAAGAGCCAACACAAGATTGCAAATGTCAGACCTTCAACTGATACCTGTTGAACTGAATTATTGTAACCCTGGAACACAGGGATGTCAAAATCAGTATATTCCAGAAGGACTATGAGAATCTGGCAAAGTATCCTTATTTTTCTCTCTGGGTGTTTAATTTTTTATCAACTAATCAGCTCCTTGCTCCAG
>gene=chr10_10553445-10554445; species=rheMac
cgcagctgcccacagtttgaatgtcacctctactgtgagatctcagataaattgtttcaatctatctgcatctcagtttcctcaactgtcaaatgtg---aataatattacctacttcaggagatgttgtaagaatcagatgaataaatacacacagccacttcaaaccaccggcagcacagtaagAATCATATCAAGCCCTGCTACTCTTGTTTTCTTTATTGAGGCTAAACATTTGCACTCATAGTCCCCCTTTTCAAATTGATTAAAAGATTTTGAAATGCAAGAACGACATCTGTTTCTTCTTAGTCAAGAGCCAATACAAGATTGCACAGGTCAGACCTTCAACTGATATCTCTTGAACTGAATTATTGTAACCCCGGAACACAGGGATGTCAAAATCAGTCTATTCCAGAAGGACTATGAGAATCGGGCAAAGTATCCTTATTTTTCTCTCTGGGTATTTAATTTTTTATCAACTAATCAGATCCTTGCTCCAG
>gene=chr10_11564445-11565445; species=hg19
CAAGCAATAAAAACCACTAGTAACAATGTCTGGAGAAAATGTTTTACTTAAACTACTCATTGTACTAAAAATCACTGATTTTGGTGAAATTTAATAAGGCTTGACATTACCCTAATATCCATTTCTATGCTTCATTATGTTCATCTGTGTTGTCTGTTTTAGGACCACATCATGGAGTAAATAAAATTAGTGTGATAAAAAGTATGAGAATGAGTACCAATCTACTTTATTTTTTAAAAAGCGGTGAGCTTAGCTATCTTAGTACGTATCTCAATAGCAGTGTTCATTTCAAACAGTATCCTTCTCTTTAGGTCCTCGTTTTCCCCCTTTAAATTTCTTTCTAGGCATTTCAAAGCACTTGTTCTGTATTTCTCTTATTTAAAATACAAGAAAGCAGCAACAGGcagcatactgtagcagttcagaatgcaagttctgcaggaagactgccaaggtccacaccctagagctgacgctcactgtcaatacaacatcggcaa
>gene=chr10_11564445-11565445; species=bosTau
CCAGTGACCAGAGGCACCAGCAGCAACCTCGGAACA--GCGTCTCACTGAAACGAGGCGCTGTACCAAAAATCAATACTTGT-GTGAAATTCCATAAAGCACAACATCACACTAAACCCCGTTTCTGTG-TTCATCATTTTCCTTCGTAAGGCCTGCTTTAGGTTTGCATCACAGAGTAAATAAATTCAGTGGGCTGG----CCGGAAAACTGGT-----TCGGCCTTGTTTCCAAAGACTGGGTGAGCTCACCTATCTAAGCGTCCATCTCAGGAGA-GGA-TCATTTCAAACAGG--CCCCCTTCTTAGGGATTCTTCTTTTCCCTTTAATTTTC--TCCAGGCATTTCAAAGAGCTTCACTGATGTTTCTCTTATTAAAACTACAGAGGAGTAATAGTAGGcagtagaacgcagaagttccgaactcaggctctgccgtga-gctgccgaagtcagttcctcggagctgacatttattgcaagcagaacctgggcaa
>gene=chr10_11564445-11565445; species=calJac
CAAGCGATAAAAACCACTAGTAACAATGTCTGGAGAAAATGTTTTACTTAAATTACTCATTGTAACAAAAATCACAGATTTTGGTGAAATTTATTGAAGCCCAACATTACGCTAAGATCCGTTTATATGCTTCATTATTTTCATTTGTGTTGCCTGTTTTAGGACTGCATCACGGAGTAAACAGAATTAATGTGATAG----TATGAGAACTAGTACCGATCTGCTGCAATTTCAAAAAAGCAGTGAGCTTAGCTATCCTAGTACGTATCTGAACAGCAGTGTTCATTTCAAACAGCATCCTTCACTTCAGGTATTC-TTTTTCCCCTTTAACTTTCTTTCTAGGTACTTCAAAGCACTTGTTCTGTATTTCTCTTATTTAAAATACAAGAAAGCAGCAACAGGcagtatactgtagtagttcaaaacacaagctctgcaggaggactgccaaggtccacaccctagagctgacgctcactgtcaatacaacatgggcaa
>gene=chr10_11564445-11565445; species=canFam
CAAGCAATGGAAGGCACCAGCAGCAACATCTAAAGAAAGTGTTTTACTCAAATTAGGCACTGTAACAAAAATCAATGACTTTGGTGAAAATCAACAAAGCCTAACATTACACTAAAATCCATTTCTATGCTTCATTATTTTCATTTGTGCTGGATGCTTCAGGACTGCACCACAGTATAAATAAAATCAGTGTGATAG----TAGGGGAACTGGTACCAACTGGCTTCATTTTCAAAGAAGTGGTGAGCTTAGCTAGCTGACTATAC--CTTCATA-------------CAAGTGATCGCCTTC--------------------------AAATTTCTTCCTAGGCATCTGAAAG---CACTTTTGTGTTTCTCTTAGTTAAaatacagtagagtagttaaaggcagta-aatgcagaagtt--------cagccctgctgtaagactgccacagtctacatcccacatctgat----actgtcaacacaacttggacca
>gene=chr10_11564445-11565445; species=equCab
CAAGCAAGAAAAGGCACCAGCAGCAACCTCAGGAGAAAGTGCTTTATGT----GAGGCTTTGTAA-CAAAATCAACGACGTCAGGGAAATTTACTAAAGCCTAACATGACACTACAACCCATTTCTCTGTTGTGTTATTTTCGTTTGTGCTGCCTGTTTTAGGACTACTTCATGGAGTAAAGAACAGCAGTGTGACAG----TATGAGAACAAGTACCA----GTTCCGTTTTCAAAGAAGTGGTGAGCTCAGCTA-CCCAGTACAC--CTCCACA---GGG-CCGTTTCAAACAGTCTCCTTCTCTTCAGGCACTCTTTCC--CCCACTCATTTTCCTTCGAGGCATTCCAAAGTGCTGCTTCTATGTTTCTCTTATTAAAAACACAGGAGAGTAGGAACAGGcagtataatgcagaaggtcaggacaccagctctgctgtaagactgccaaggtccacaccccagatctgac----actgtcagcacaactggggcaa
>gene=chr10_11564445-11565445; species=gorGor
CAAGCAATAAAAACCACTAGTAACAATGTCTGGAGAAAATGTTTTACTTAAACTACTCATTGTACTAAAAATCACTGATTTTGGTGAAATTTATTAAGGCTTGACATTACCCTAATATCCATTGCTATGCTTCATTATGTTCATCTGTGTTGTCTGTTTTAGGACCACATCATGGAGTAAATAAAATTAGTGTGATAAAAAGTATGAGAATGAGTACCAATCTACTTTATTTTTTAAAAAGCGGTGATCTTAGCTATCTTAGTACATATCTCAATAGCAGTGTTCATTTCAAACAGTATCGTTCTCTTTAGGTCCTCGTTTTCCCCCTTTAACTTTCTTTCTAGGCATTTCAAAGCACTTGTTCTGTACTTCTCTTATTTAAAATACAAGAAAGCAGCAACAGGcagcatactgtagcagttcagaatgcaagttctgcaggaagactgccaaggtccataccctagagctgacgctcactgtcaatacaacgtcggcaa
>gene=chr10_11564445-11565445; species=panTro
CAAGCAATAAAAACCACTAGTAACAATGTCTGGAGAAAATGTTTTACTTAAACTACTCATTGTACTAAAAATCACTGATTTTGGTGAAATTTATTAAGGCTTGACATTACCCTAATATCCATTTCTATGCTTCATTATGTTCATCTGTGTTGTCTGTTTTAGGACCACATCATGGAGTAAATAAAATTAGTGTGATAAAAAGTATGAGAATGAGTACCAATCTACTTTATTTTTTAAAAAGCGGTGAGCTTAGCTATCTTAGTACGTATCTCAATAGCAGTGTTCATTTCAAACAGTATCCTTCTCTTTAGGTCCTCGTTTTCCCCCTTTAACTTTCTTTCTAGGCATTTCAAAGCACTTGTTCTGTATTTCTCTTATTTAAAATACAAGAAAGCAGCAACAGGcagcatactgtagcagttcagaatgcaagttctgcaggaagactgccaaggtccacaccctagagctgacgctcactgtcaatacaacgtcggcaa
>gene=chr10_11564445-11565445; species=papHam
CAAGCAATAAAAACCACTAGTAACAATGTCTGGAGAAAATGTTTTACTTAAACTACTCATTGTACTAAAAATCACTGATTTTGGTGAAATGTATTAAGGTTTGATATTACCCTAATACCCATTTCTATGCTTCATTATGTTCATTTGTGTTGCCTGTTTGAGGACCGCATCATGGAGTAAATAAAATTAGTGTGATAG----TATGAGAACGAGTACCAATCTACTTTATTTTTAAAAAAGCAGTGAGCTTAGCTATCTTAGTACATATCTCAATAGCAGTGTTCATTTCAAACAGTATCCTTCTCTTTGGGTCCTCGTTTTCCTCCTTTAACTTTCTTTCTAGGCATTTCAAAGCACTTGTTCTGTATTTCTCTTATTTAAAATACAAGAAAGCAGCAACAGGcagcatactgtagcagttcagaatgcaggctctgcaggaagactgccaaagtccacaccctagagctgacgctcactgtcaatacaacgtgggcaa
>gene=chr10_11564445-11565445; species=ponAbe
CAAGCAATAAAAACCACTAGTAACAATGTCTGGAGAAAATGTTTTACTTAAACTACTCATTGTACTAAAAATCACTGATTTTGGTGAAATTTATTAAGGCTTGACATCACCCCAATATCCATTTCTATGCTTCATTATGTTCATCTGTGTTGTCTGTTTTAGGACCACATCATGGAGTAAATAAAATTAGTGTGACAA----TATGAGAATGAGTACCAGTCTACTTTATTTTTTAAAAAGCGGTGAGCTTAGCTATCTTAGTACATATCTCAATAGCAGTGTTCATTTCAAACAGTATCCTTCTCTTTAGGTCCTCGTTTTCCCCCTTTAACTTTCTTTCTAGGCATTTCAAAGCACTTGTTCTGTATTTCTCTTATTTAAAATACAAGAAAGCAGCAACAGGcagcatactgtagcagttcagaatgcaagttctgcaggaagactgccaaggtccacaccccagagctgacgctcactgtcaatacaacgtgggcaa
>gene=chr10_11564445-11565445; species=rheMac
CAAGCAATAAAAACCACTAGTAACAATGTCTGGAGAAAATGTTTTACTTAAACTACTCATTGTACTAAAAATCACTGATTTTGGTGAAATGTATTAAGGTTTGATATTACCCTAATATCCATTTCTATGCTTCATTATGTTCATTTGTGTTGCCTGTTTGAGGACCGCATCATGGAGTAAATAAAATTAGTGTGATAG----TATGAGAACGAGTACCAATCTACTTTATTTTTAAAAAAGCAGTGAGCTTAGCTATCTTAGTACATATCTCAATAGCAGTGTTCATTTCAAACAGTATCCTTCTCTTTGGGTCCTCGTTTTCCTCCTTTAACTTTCTTTCTAGGCATTTCAAAGCACTTGTTCTGTATTTCTCTTATTTAAAATACAAGAAAGCAGCAACAGGcagcatactgtagcagttcagaatgcaggctctgcaggaagactgccaaagtccacaccctagagctgacgctcactgtcaatacaacgtgggcaa
>gene=chr10_12071128-12072128; species=hg19
CCTCTTTCCTTGCTTCAAAATGTTTTTTCCAGACCTGAAGAAGTGATGGGGCAAAGTCAGCATAACGCTGGTGAAAGAGAGAGCAGAGGTGCACAGCACAGTTCACATCAGAGATTTTTAGTTTTGCTTCCACGATGGAAGCTACAGCTTCTGCAATGTATTTGCTTAAATTTAGGCCATTAAAATCATGGGACAAGGAGTCTCTCTGTTGTTCTGTAATAGTTTTTAGTTTCTTGACAAAAGCAGTATTTTTCTTCAAACTTGAGTCGAGGCGGCTGAAGAAGTTTTCCTCTGGTCGGCTGTCCGGAGCATTTTGGTTTTTGCTACGAAGTTCCTTTCTTAAATGATGTCGTTCCCAAGCTTCCTGATGAAGCTGAATGGATTCTTCTTTTTCTCTATATAAAAACAAACAAATAAATAAAATACTCTCTACATTTTGAAGCATTATACACAAATCCCCTAAGAGTAAAAAGCCAATGAAAAAAATTATCTAAGTATAA
>gene=chr10_12071128-12072128; species=bosTau
CTTCTTTCCTGGCTTCAAAATGTTTTTTCCAAACCTGAAGAAGTGATGGGGCAAAGTCGGCATAGCGCTGGTGAAAGAGCGAGCATAAGTGCACAGCACAATTCACGTCAGATATTTTTAGCTTTGCTTCCACAATAGAAGCGACAGCCTCTGCAATGTATTTGCTTAAATTTAGGCCATTAAAATCATGGGACAAGGAGTCTCTCTGTTGTTCTGTAATAGTTTTTAGTTTCTTGACAAAAGCGGTATTTTTCTTCAAACTTGAGTCTAGTCGGCTAAAGAAATTTTCCTCTGGTCGGTTGTCTGGAGCATTTTGGTTTTTGCTACGAAGTTCTTTCCTCAACTGATGTCGTTCCCAAGCTTCCTGATGAAGCTGAAGGGATTCCTCTTTCTCTCTATATAAAAACAAACAAGTAAGTAAGATACCTTGTATATTTTGAAGCATAACTGATGAATCCCATAAGAGT-GAAAGCCAATGAAAAAAATTAGAAAAGCAACA
>gene=chr10_12071128-12072128; species=calJac
CCTCTTTCCTTGCTTCAAAATGTTTTTTCCAGACCTGAAGAAGAGATGGGGCAAAGTCAGCATAACGCTGGTGAAAGAGAGAGCAGAGGTGTACAGCACAGTTCACATCAGAGATTTTCAGCTTTGCTTCCACAATAGAAGCTACAGCTTCTGCAATGTATTTGCTTAAATTTAGGCCATTAAAATCATGGGACAAGGAGTCTCTCTGTTGTTCTGTAATAGTTTTTAGCTTCTTGACAAAAGCAGTATTTTTCTTCAAACTTGAGTCAAGGCGGCTAAAGAAATTTTCCTCTGGTCGGTTGTCAGGAGCATTTTGGTTTTTGCTACGAAGTTCCTTTCTTAAATGATGGCGTTCCCAAGCTTCCTGATGAAGCTGAACAGATTCTTCTTTTTCTCTATATAAAAACAAACAAATAAATAAAATACTCTATATATTTTGAAGCATCATACACAAATAGCCTAAGAG--AAAAGCCAATGAAAAAAATTATCTAAATATAA
>gene=chr10_12071128-12072128; species=canFam
CTTCTTTCCTCGCTTCAAAATGTTTTTTCCAAACCTGAAGAAGTGATGGAGCAAAGTCGGCATAACGCTGGTGAAAGAGAGAGCACAAGTGCACAGCACAGTTCACATCAGATATTTTTAGCTTTGCTTCCACAATAGAAGCTACAGCTTCCGCAATGTATTTGCTTAAATTCAGGCCATTAAAATCATGGGACAAGGAGTCTCTCTGTTGCTCGGTAATAGTTTTTAGTTTCTTGACAAAAGCAGTATTTTTCTTCAAACTTGAGTCTAGTCGGCTAAAGAAATTTTCCTCTGGTCGGTTGTCTGGAGCATTTTGGTTTTTGCTACGAAGTTCCTTCCTTAACTGATGTCGTTCCCAGGCTTCCTGATGAAGCTGAAGGGATTCCTCTTTCTCTCTATATAAAAACAAATAAGTAAATAAAATACTTTGCATATTTTGTAGAATCACTGACCAATTTC--AAGAGT-GAAAGACAATGAAAATAA--TCATAAACATCA
>gene=chr10_12071128-12072128; species=equCab
CCTCTTTCCTTGCCTCAAAATGTTTTTTCCAAACCTGAAGAAGGGATGGGGCAAAGTCAGCATAGCGCTGGTGAAAGAGAGAGCATAAGTGCACAGCACAATTCACATCAGATATTTTTAGCTTTGCTTCCACAATAGAAGCTACAGCTTCTGCAATGTACTTGCTTAAATTTAGGCCATTAAAATCATGGGACAAGGAGTCTCTCTGTTGTTCCGTAATAGTTTTTAGTTTCTTGACAAAAGCAGTATTTTTCTTCAAACTTGAATCTAGTCGGCTAAAGAAATTTTCCTCTGGTCGGCTGTCGGGAGCATTTTGGTTTTTGCTACGAAGTTCCTTCCTTAACTGATGTCGCTCCCAAGCTTCCTGATGAAGCTGCAAGGATTCCTCTTTCTCTCTACAGAAAAACAAACAAGTAAATAAAATACTCGATATACT---GGGCATTATTGACAAATCCC--ATGAGT-GAAAGCCAATGAAAAAAATCACGTAAGCATCA
>gene=chr10_12071128-12072128; species=gorGor
CCTCTTTCCTTGCTTCAAAATGTTTTTTCCAGACCTGAAGAAGTGATGGGGCAAAGTCAGCATAACGCTGGTGAAAGAGAGAGCAGAGGTGCACAGCACAGTTCACATCAGAGATTTTTAGTTTTGCTTCCACGATGGAAGCTACAGCTTCTGCAATGTATTTGCTTAAATTTAGGCCATTAAAATCATGGGACAAGGAGTCTCTCTGTTGTTCCGTAATAGTTTTTAGTTTCTTGACAAAAGCAGTATTTTTCTTCAAACTTGAGTCAAGGCGGCTGAAGAAGTTTTCCTCTGGTCGGCTGTCCGGAGCATTTTGGTTTTTGCTACGAAGTTCCTTTCTTAAATGATGTCGTTCCCAAGCTTCCTGATGAAGCTGAACGGATTCTTCTTTTTCTCTATATAAAAACAAACAAATAAATAAAATACTCTCTACATTTTGAAGCATTATACACAAATCCCCTAAGAGTAAAAAGCCAATGAAAAAAATTATCTAAGTATAA
>gene=chr10_12071128-12072128; species=panTro
CCTCTTTCCTTGCTTCAAAATGTTTTTTCCAGACCTGAAGAAGTGATGGGGCAAAGTCAGCATAACGCTGGTGAAAGAGAGAGCAGAGGTGCACAGCACAGTTCACATCAGAGATTTTTAGTTTTGCTTCCACGATGGAAGCTACAGCTTCTGCAATGTATTTGCTTAAATTTAGGCCATTAAAATCGTGGGACAAGGAGTCTCTCTGTTGTTCTGTAATAGTTTTTAGTTTCTTGACAAAAGCAGTATTTTTCTTCAAACTTGAGTCAAGGCGGCTGAAGAAGTTTTCCTCTGGTCGGCTGTCCGGAGCATTTTGGTTTTTGCTACGAAGTTCCTTTCTTAAATGATGTCGTTCCCAAGCTTCCTGATGAAGCTGAACCGATTCTTCTTTTTCTCTATATAAAAACAAACAAATAAATAAAATACTCTCTACATTTTGAAGCGTTATACACAAATCCCCTAAGAGTAAAAAGCCAATGAAAAAAATTATCTAAGTATAA
>gene=chr10_12071128-12072128; species=papHam
CCTCTTTCCTTGCTTCAAAATGTTTTTTCCAGACCTGAAGAAGTGATGGGGCAAAGTCAGCATAACGCTGGTGAAAGAGAGAGCAGAGGTGCACAGCACAGTTCACATCAGAGATTTTCAGTTTTGCTTCCACAATAGAAGCTACAGCTTCTGCAATGTATTTGCTTAAATTTAGGCCATTAAAATCATGGGACAAGGAGTCTCTCTGTTGTTCCGTAATAGTTTTTAGTTTCTTGACAAAAGCAGTATTTTTCTTCAAACTTGAGTCAAGGCGGCTAAAGAAGTTTTCCTCTGGTCGGTTGTCCGGAGCATTTTGGTTTTTGCTACGAAGTTCCTTTCTTAAATGATGTCGTTCCCAAGCTTCCTGATGAAGCTGAACGGATTCTTCTTTTTCTCTATATAAAAACAAACAAATACATAAAATACTCTCTATATTTTGAAGCATTATACACAAATCCCCTACGAGTAAAAAACCAGTGAAAAAAATTATCTAAGTATAA
>gene=chr10_12071128-12072128; species=ponAbe
CCTCTTTCCTTGCTTCAAAATGTTTCTTCCAGACCTGAAGAAGTGATGGGGCAAAGTCAGCATAACGCTGGTGAAAGAGAGAGCAGAGGTGCACAGCACAGTTCACATCAGAGATTTTTAGTTTTGCTTCCACGATAGAAGCTACAGCTTCTGCAATGTATTTGCTTAAATTTAGGCCATTAAAATCATGGGACAAGGAGTCTCTCTGTTGTTCCGTAATAGTTTTTAGTTTCTTGACAAAAGCAGTATTTTTCTTCAAACTTGAGTCAAGGCGGCTAAAGAAGTTTTCCTCTGGCCGGCTGTCTGGAGCATTTTGGTTTTTGCTACGAAGTTCCTTTCTTAAATGATGTCGTTCCCAAGCTTCCTGATGAAGCTGAACGGATTCTTCTTTTTCTCTATATAAAAACAAACAAATAAATAAAATACTCTCTATATTTTGAAGCATTATACACAAATCCCCTAAGAGTAAAAAGCCAATGAAAAAAATTATCTAAGTATAA
>gene=chr10_12071128-12072128; species=rheMac
CCTCTTTCCTTGCTTCAAAATGTTTTTTCCAGACCTGAAGAAGTGATGGGGCAAAGTCAGCATAACGCTGGTGAAAGAGAGAGCAGAGGTGCACAGCACAGTTCACATCAGAGATTTTCAGTTTTGCTTCCACAATAGAAGCTACAGCTTCTGCAATGTATTTGCTTAAATTTAGGCCATTAAAATCATGGGACAAGGAGTCTCTCTGTTGTTCCGTAATAGTTTTTAGTTTCTTGACAAAAGCAGTATTTTTCTTCAAACTTGAGTCAAGGCGGCTAAAGAAGTTCTCCTCTGGTCGGTTGTCCGGAGCATTTTGGTTTTTGCTACGAAGTTCTTTTCTTAAATGATGTCGTTCCCAAGCTTCCTGATGAAGCTGAACGGATTCTTCTTTTTCTCTATATAAAAACAAACAAATACATAAAATACTCTCTATATTTTGAAGCATTATACACAAATCCCCTACGAGTAAAAAACCAGTGAAAAAAATTATCTAAGTATAA
>gene=chr10_16967445-16968445; species=hg19
CATCAACTCCTTTACATTGCAAAAGAAGGAGTACGCAATTCTTATCCATTTATGTCCCAGGAGAGAAAAATTATCATTTTGTTTTCTGAATGAAGTCTATGGAAAATGTAATTAGAAAGGGTAGCAGCAAGACCTACCACCAAGTAATCCCCCTGGTTGCAAGAAGAATCTCCATTTGGAATCTGGAAAGGCTGTTCAAAATGGACAGCAATGGTCAGGCCACTTTGGACCAGGACGTGCCAAGAACAGTTGAGGTTGGATGGGTAAGTCTCTGGATACTTGGGGGACGTGATGATCCCTCTGTCTGCATGCAAATATCCACCGCAGCCTTCCCACAAAGAAACAAAGGTCGGTTATTTAAATAGCATTGGCAACTGGATTTTTATGCTTTCTTAGTTTTCTTGGGGGGTTTTCAAAGTGGAGGCAATAAAAATGCTTGAAAATAAAGCCAGAGTGCAGGAAATGATTAtcataacaagcatgtattgagcacatgctat
>gene=chr10_16967445-16968445; species=bosTau
CACAATTACCTTCATACTGATGAAGACAAGGTATACAGGTTTTATCAACTTACAGCCCAAAAGGAAAAAATCAT-ATTTGTTTGTATAGAAAAAGTAATTAGAA-------------AAAGCAGCAAAAAGACCTACCACCAAGTAATCCCCCTGGTTGCAAGAGGAGTCTCTGTTTAGAATCTGGAAGGGCTGTTCAAAGTGGACAGCAATGGTCAGGCCACTCTGGACCTGGACATGCCAAGAGCAGTTGAGATTTGGTGTGTAGGTCTCGGGGTACCTGGGTGATGTGATAATTCCCCGGTCTGCATGCAAGTATCCACCACAACCTTGCCAAGAAGAAACAAAGAT--TGCATTTAGATAACATTCGCAACTGGATTTTGATGCTTTTCTGTTTGTC-TTGAGAATTCCCAAAGTGTAGGCAATAGAAA---TTGAAACTCACACCAAAATGTTGGAAACAATGAGC---ACAAGTATGGTTGGAGCACATGCTCC
>gene=chr10_16967445-16968445; species=calJac
CATCAACTCCTTTACACTGCAAAAGAAGGAGTACATAATTCTCATCCATTTATGTCCCAGGAGAGAAAAATTATCATTTTGTTTTCTAAAGGAAGTCCACAGAAAACATAATTAGAAAGGATAGCAGCAAGACCTACCACCAAGTAATCCCCCTGGTTGCAAGAAGAATCTCCATTTGGAATCTGGAAAGGCTGCTCAAAATGGACAGCAATGGTCAGGCCGCTTTGGACCAGGACATGCCAGGAACAGTTGAGGTTGGGTGGGTAGGTCTCTGGATACTTGGGGGACGTGATGATCCCTCTGTCTGCATGTAAATATCCACCGCAGCCTTCCCACAAAGAAACAAAGACAGGTTATTTAAATAGCATTGGCAACTGGATTTTTATGCTTTCTTAGTTTTCTTGGGGGGTTTTCAAAGCGTAGGCAACAAAAACACTTGAAAATAAATCCAGAGTGTAGAAAATGATTAGTATaacaagcatatattgagcacatgctgt
>gene=chr10_16967445-16968445; species=canFam
CATAAATTCCTTCATACTGAGAGAGATGGAGCAGTCAATTCATATCAATTTATGTCCCAGGAGAAAAGAATCAT-ATTCATTTTTTTGAATGAAGTCTGCAAAGATAATAAT-CATAAACATAGCAGCATCACCTACCACCAAGTAATCTCCCTGGCTGCAAGAAGAATCTCCACTTGGAATCTGGAAGGGCTGTTCAAAATGCACAGCAATGGTCAGACCACTCTGAACCAGGACGTGCCAAGAGCAGTTGAGGTTGGGACTGTAGGTCTCTGGATACTGAGGAGATGTGATAATCCCTCTGTCTGCATGTAAATATCCACCACAACCTTTCCAAGAAGAAACAAAGATA-ACTATTTATGTGACATTTACGATGGGATTTTTATGCTTTCCTGTTTTTC-TTGGGGATTTTTAAAGTGTAGGCAATTGAAATGTTTGAAACTAACACCAAAGTATCAGAA-TGATTATCCCAAGGAGCATTTGTTGAACATACATGAC
>gene=chr10_16967445-16968445; species=equCab
CATAAATTCTTTCATATTGAGAAAGATGGAGTGCAAAAGTTCTATCGATGTATGTCCCCAAAGAGAAAAGTCA---TTTTGTTTTCTGAATGAGGTCCACAGAGAAAGTAAAGAGAAAAGGTAGCAGCACGACCTACCACTAAGTAATCCCCTTGGTTGCAGGAAGAATCTCCATTTGGGATCTGGAAGGGCTGTTCAAAATGGACAGCGATGGTCAGACCACTCTGGACCAGGACATGCCAAGAGCAGTTGAGATTGGGAGCATACGTCTCCGGGTACTTGGGTGATGTGATAATTCCTCTGTCTGCATGCAAATATCCGCCACAACCTTCCCAAGAAGAAACAAAGGCAGCTTGTGTAAATAACATTTACAGCTGGATTTTTATGCTTTCCTGTTTTTC-TTAAGGCTTTTCAAAGTGTAGGGAATA-AAATGTTTGAAACTAACACCAAATTATAGGAAATGATTAGCACGACAATAATGTGTCGAGCACGCACTAT
>gene=chr10_16967445-16968445; species=gorGor
CATCAACTCCTTTACATTGCAAAAGAAGGAGTACGCAATTCTTATCCATTTATGTCCCAGGAGAGAAAAATTATCATTTTGTTTTCTGAATGAAGTCTATGGAAAATGTAATTAGAAAGGGTAGCAGCAAGACCTACCACCAAGTAATCCCCCTGGTTGCAAGAAGAATCTCCATTTGGAATCTGGAAAGGCTGTTCAAAATGGACAGCAATGGTCAGGCCACTTTGGACCAGGACATGCCAAGAACAGTTGAGGTTGGATGGGTAAGTCTCTGGATACTTGGGGGACGTGATGATCCCTCTGTCTGCATGCAAATATCCACCGCAGCCTTCCCACAAAGAAACAAAGGTCGGTTATTTAAATAGCATTGGCAACTTGATTTTTATGCTTTCTTAGTTTTCTTGGGGGGTTTTCAAAGTGGAGGCAATACAACTGCTTGAAAATAAAGCCAGACTGCAGGAAATGATTAtcataacaagcatgtattgagcacatgctat
>gene=chr10_16967445-16968445; species=panTro
CATCAACTCCTTTACATTGCAAAAGAAGGAGTACGCAATTCTTATCCATTTATGTCCCAGGAGAGAAAAAATATCATTTTGTTTTCTGCATGAAGTCTATGGAAAATGTAATTAGAAAGGGTAGCAGCAAGACCTACCACCAAGTAATCCCCCTGGTTGCAAGAAGAATCTCCATTTGGAATCTGGAAAGGCTGTTCAAAATGGACAGCAATGGTCAGGCCACTTTGGACCAGGACGTGCCAAGAACAGTTGAGGTTGGATGGGTAAGTCTCTGGATACTTGGGGGACGTGATGATCCCTCTGTCTGCATGCAAATATCCACCGCAGCCTTCCCACAGAGAAACAAAGGTCGGTTATTTAAATAGCATTGGCAACTGGATTTTTATGCTTTCTTAGTTTTCATGGGGGGTTTTCAAAGTGGAGGCAATAAAAATGCTTGAAAATAAAGCCAGAATGCAGGAAATGATTAtcataacaagcatgtattgagcacatgctat
>gene=chr10_16967445-16968445; species=papHam
CATCAACTCCTTTACACTGCAAAAGGAGGAGTACGTAATTCTTATCCATGTATGTCCCAGGAGAGAAAAATTATCATTTTGTTTTCTGAATGAAGTATACGGAAAATGTAATTAGAAAGGGTAGCAGCAAGACCTACCACTAGGTAATCCCCCTGGTTGCAAGAAGAATCTCCATTTGGAATCTGGAAAGGTTGTTCAAAATGGACAGCAATGGTCAGGCCACTTTGGACCAGGACGTGCCAAGAACAGTTGAGGTTGGCTGGGTAAGTCTCCGGATACTTGGGGGACGTGATGATCCCTCTGTCTGCATGCAAATATCCACCACAGCCTTCCCACAAAGAAACAAAGGTAGGTTATTTAAATAGCATTGGTAACTGGATTTTTATGCTTTCTTAGTTTTCTTGGGGGGTTTTCAAAGTGTAGGCAATAAAAATGCTTGAAAATAAAGCCAGAGTGTAGGAAATGAttattataacaagcatgtattgagcacgtgctat
>gene=chr10_16967445-16968445; species=ponAbe
CATCAACTCCTTTAGACTGCAAAAGAAGGAGTACATAATTCTTATCCATTTACATCCCAGGAGAGAAAAATCATCATTTTGTTTTCTGAATGAAGTGTATGGAAAATGTAATTAGAAAGGGTAGCAGCAAGACCTACCACCAAGTAATCCCCCTGGTTGCAAGAAGAATCTCCATTTGGAATCTGGAAAGGCTGTTCAAAATGGACAGCAATGGTCAGGCCACTTTGGACCAGGACGTGCCAAGAACAGTTGAGGTTGGATGGGTAAGTCTCCGGATACTTGGGGGATGTGATGATCCCTCTGTCTGCATGCAAATATCCACCGCAGCCTTCCCACAAAGAAAC-AAGGTCGGTTATTTAAATAGCATTGGCAACTGGATTTTTATGCTTTCTTAGTTTTCTTGGGGGGTTTTCACAGTGGAGGCAATAAAAATGC-TGAAAATAAAGCCAGAGTGCAGGAAATGAttattataacaagcaggtattgagcacatgctat
>gene=chr10_16967445-16968445; species=rheMac
CATCAACTCCTTTACATTGCAAAAGGAGGAGTACGTAATTCTTATCCATGTATGTCCCAGGAGAGAAAAATTATCATTTTGTTTTCTGAATGAAGTATACGGAAAATGTAATTAGAAAGGGTAGCAGCAAGACCTACCACCAAGTAATCCCCCTGGTTGCAAGAAGAATCTCCATTTGGAATCTGGAAAGGCTGTTCAAAATGGACAGCAATGGTCAGGCCACTTTGGACCAGGACGTGCCAAGAACAGTTGAGGTTGGCTGGGTAAGTCTCCGGATACTTGGGGGACGTGATGATCCCTCTGTCTGCATGCAAATATCCACCACAGCCTTCCCACAAAGAAACAAAGGTAGGTTATTTAAATAGCATTGGTAACTGGAATTTTATGCTTTCTTAGTTTTCTTGGGGGGTTTTCAAAGTGTAGGCAATAAAAATGCTTGAAAATAAAGCCAGAGTGTAGGAAATGAttattataacaagcatgtattgagcacgtgctat
>gene=chr10_18090445-18091445; species=hg19
TATTACCATATCCTGAAGATTATTTTTTGGAAATTTCATTAATTTGTCATTTGACAAATTTGAGTGCCTGTTATAGACTAGGTATGGTTTTATATGAATTTGAGGATAATATTTACTAAAGTAACACTTGCTGTGAAAGTGTGCATTTATATATACACACATCTTAATTTCCCAAGATATGCCtatttttaataagattattttttattttaaCTTGTAATTATTCTTATATTGAAATGGAAATAATGGATTTTTAAGGAATGCCTTCTTTCTCTACAAAACTTTTTTCTTTTAAATATTTAACTCAGATACCTTAGAGGTGTTCAGAATATTTGAGTGAACAAATAGAAAATTTGCGTTTCAAATTGCTAAAAATTATACGTAATCTTACATAGTTAGTGTTGTTCTGAAGAACCAGCCCAACATTGTTGTGTCTTGGTTTCCATCTGTAAAGTATAGGTCACTTTCAGATTATAAACACATGTTTAATCTTATTCTTA
>gene=chr10_18090445-18091445; species=bosTau
--------------------------------------------------------------------------------------------------TTTGGGGATAATATTTTCCAAAGTAATATTTGCTTTTAAA-CTGGCATTTATACATACACAAATCTTAATATT-TAGGATGTGCCTA---t-------------------------TCATAATTTCTTTTGCTTTGAAATTGGATTAATGGATTTTTTAGGAAAGTCTTCTTTTTCTACAATGTATTTCTTTCTTAAAGATGT-----AGGTTCCTTAGAGGTTTTCAGAATATTTTATTACATAAACTAAAAAATTACCTTTTAAATTGCTTACAATTATAGATAATATTACATATTTGGTGTAGTT-TGAAGAAGATACCCTCTGCTTTTGTGTCTTGATTTCCATCTCTAAAATCTGGATCATTTACAGATCATAAATACATTTTTTGCCTTATTCTTA
>gene=chr10_18090445-18091445; species=calJac
--------------------------------------------------------------------------------------------------------------------------------------------------------------------------------------------------------------------------------------------------------------------------------------------------------------------------------------------------------------------------------------------------------------------------------------------------------------------------------------------------------------------
>gene=chr10_18090445-18091445; species=canFam
-------------------------------------------------------------------------------------------ATATGTG-TTGGGCATAATATTTACTATAGTAATATTTTCTGTGAAAGTTTGCATTTATAT--ACACAAATATTAATTTTTCAGGATGTTCCTA---TTAAAAATGTCATTATTTCT--CAT------------------TTGAAAT-AAATTAATGGAGTTTTCAGCAATGCCTTCTTCCCCTACAATGTAtttcttctttTAAGATTT-----AGGTACCTTAGAGGGTTTCAGAATATTTCAGTGAATAGATATAACATTTACATTCTGAATTGCTAAATATTATAGGTAACATTACATATTTGT-GTAGTTCAGGAGAAGAAATCTAATGTTTTTGTGTCTTGGCTTCCATCTATAAAGTCTCGGTACTTTTCCGACCCTAAGTACatttttaattttatttaaa
>gene=chr10_18090445-18091445; species=equCab
TATTCCCATATTCTGAAGGGTATTTTTTCGACATTTCATTAATTCAATAT----CAAATTTGAGTACCTATTATAGACTAAGTATGATTTT-------TTGGGGGATAATATTTACAATAGTAATATTTGCTGAGAAAGTTTGCATTTATACAAACACAAATCTTAGTTTTCCAGGATAAGCCTA---TTAAAA--------------------TAATAATTTTCCGTGCATTGAAATGGGATTAATGGATTTTTCAGAAATGCCTTCTTTCTCTGTGATGTATTTCT--TTTAAGGATTT-----AGATACCTTAGAGGTTTTCAGAATATTTGAGTGAATAAATACAAAATTTACTTTCTAAGTTGCTAAAAACTATAGGTAACATTATATATTTGGAGTAGTTCTGACGAGGAAACCCAATGATTTTGTGTCTTGATTTCTATCTGTAAAGTTTAGGTCATTTTCAGATCataaatacattttttatcttatt---a
>gene=chr10_18090445-18091445; species=gorGor
TATTACCATATCCTGAAGATTATTTTTTGGAAATTTCATTAATTTGTCATTTGACAAATTTGAGTGCCTGTT------------TGGTTTTATATGAATTTGAGGATAATATTTACTAAAGTAACACTTGCTGTGAAAGTGTGCATTTATATATACACAAATCTTAATTTCCCAAG-----CCtatttttaataagattattttttattttaaCTCGTAATTATTCTTATATTGAAATGGAAATAATG------TAAGGAATGCCTTCTTTCTCTACAAAACTTTTTTGTTTTAAATA---AACTCAGATGCCTTAGAGGTGTTCAGAATATTTGAGTGAATAAATAGAAAATTTGCGTTT-------------------------------------------------------------------------------------------------------------------------------------------
>gene=chr10_18090445-18091445; species=panTro
TATTACCATATCATGAAGATTATTTTTTGGAAATTTCATTAATTTGTCATTTGACAAATTTGAGTGCCTGTTATAGACTAGGTATGGTTTTATATGAATTTGAGGATAATATTTACTAAAGTAACACTTGCTGTGAAAGTGTGCATTTATATATACACAAATCTTAATTTCCCAAGATATGCCtatttttaataagattattttttattttaaCTCGTAATTATTCTTATATTGAAATGGAAATAATGGATTTTTAAGGAATGCCTTCTTTCTCTACAAAACTTTTTTCTTTTAAATATTTAACTCAGATGCCTTAGAGGTGTTCAGAATATTTGAGTGAATAAATAGAAAATTTGCGTTTCAAATTGCTAAAAATTATACATAATCTTACATAGTTAGTGTTGTTCTGAAGAACCAGCCCAACATTGTTGTGTCTTGGTTTCCATCTGTAAAGTATAGGTCACTTTCAGATTATAAACACATGTTTAATCTTATTCTTA
>gene=chr10_18090445-18091445; species=papHam
TATTACCATATCCTGAAGATTATTTTTTGGAAATTTCATTAATTTATCATTTGACAAATTTGAGTGCCCGTTATAGACTAGGTATGGTTTTATATGAATTTGAGGATAATATTTACTAAAGTAACACTTGCTGTGAAAGTTTGCATTTATATACACACAAATCTTAATTTCCCAAGATATGCCtatttttaataagattattttttattttaaCTCATAATTATTCTTATATTGAAATGGAAATAATGGATTTTTAAGGAATGCCTTCTTTTGCCACAAAACTTTTTTCTTTTAAATATTTAACTCAGATGCCTTAGAGGTGTTCAGAATATTTGAGTGAACAAATAGAAAATTTGCATTTCAAATTGCTAAAAATTATACATAACCTTACATAGTTAGTATTGTTCTGAAGAATCAGGCCAATATTTTTGTGTCTTGGTTTCCATCTGTAAAGTATAGGTCACTTTCAGATTATAAATACACGTTTAATCTTATTCTTA
>gene=chr10_18090445-18091445; species=ponAbe
TATTACCATATCCTGAAGTTTATTTTTTGGAAATTTCATTAATTTGTCATTTGACAAATTTGAGTGCCTGTTATAGACTAGGTATGGTTTTATATGAATTTCAGGATAATATTTACTAAAGTAACACTTGCTGTGAAAGTGTGCATTTATATATACACAAATCTTAATTTCCCAAGATATGCCtatttttaataagattattttttattttaaCTCATAATTATTCTTATATTGAAATGGAAATAATGGATTTTTAAGGAATGCCTTCTTTCTCTACAAAACTTTTTTCTTGTAAATATTTAACTCAGATGCCTTAGAGGTGTTCAGAATATTTGAGTGAATAAATAGAAAATTTGCGTTTCAAATTGCTAAAAATTATACATAACCTTACATAGTTAGTGTTGTTCTGAAGAACCAGCCCAACATTGTTGTGTCTTGGTTTCCATCTGTAAAGTATAGGTCACTTTCAGATTATAAATACATGTTTAATCTTATTCTTA
>gene=chr10_18090445-18091445; species=rheMac
TATTACCATATCCTGAAGATTATTTTTTGGAAATTTCATTAATTTATCATTTGACAAATTTGAGTGCCCGTTATAGACTAGGTATGGTTTTATATGAATTTGAGGATAATATTTACTAAAGTAACACTTGCTGTGAAAGTTTGCATTTATATACACACAAATATTAATTTCCCAAGATATGCCtatttttaataagattattttttattttaaCTCATAATTATTCTTATTTTGAAATGGAAATAATGGATTTTTAAGGAATGCCTTCTTTTGCCACAAAACTTTTTTCTTTTAAATATTTAACTCAGATGCCTTAGAGGTGTTCAGAATA--TGAGTGAACAAATAGAAAATTTGCATTTCAAATTGCTAAAAATTATACATAACCTTACATAGTTAGTATTGTTCTGAAGAATCAGGCCAACATTTTTGTGTCTTGGTTTCCATCTGTAAAGTATAGGTCATTTTCAGATTATAAATACACGTTTAATCTTATTCTTA
>gene=chr10_18480445-18481445; species=hg19
tagtgggattgctgggtcaaatggtGATGTCCACAGTGGTAAAAAGGACTAAAGTGTGCCCTCATATCAATATAAGGTACAAGTGAAATGGAAAGACTTGAGGCAGGAATCTAGGATGCTAGATAAGTGAATCCTGAAAAAATCGTCTCCTCTGATCTCCAGCAAATGCAGAGGCAACAAGAACAAGGCCAGACAAAGGTACAGTCTGTTGTTTGGTATAGCTTTGGATCAAAGCACCAGTGGATTTCATCACCTGAACCTTCAAGGATTCTTTGTCTGTACCAGGCAGGCCTGAGTGGCATCAGACTTACGttcattcattcattcattcatGTATTATAATTCATTGAAGTGAAATTTATGTAACATACAATTAATCAttttatttttattttaattaattattttagagacagggtctccctttgtcacccaggctggggtccagtggtgtgatcatggctgactgtagccgccaactcctgggctcaagtgatcct
>gene=chr10_18480445-18481445; species=bosTau
--------------------------------------------------------------------------------------------------------------------------------------------------------------------------------------------------------------------------------------------------------------------------------------------------------------------------------------------------------------------------------------------------------------------------------------------------------------------------------------------------------------------
>gene=chr10_18480445-18481445; species=calJac
tagtgagattgctggttcaaatggtGATGTCCACAG--GGTAAAAGGACTAAAGTGTGCTCTCATATCAATATAAGGTACAGGTGAGATGGACAGACTGGAGGCAGGAATCTAGGATGGTGAATAACTGAATCCTGAACAAACCGTCTCTTCCTGTCTCCAACAAATGCAGAG----CAAGAATAAGGGCAGACAAAGGTG--GGCTGTTATCTGGTATAGCTTTGGATCAAAGCACTGGTGGGTTTCATCACCTGAACCTTCAAGGATTCTT----TGTACCAGGCAGGCCTAAGTGGCAT--------CATTCAT--------TCATTTATGTATTA-AATTCATTGAAGTGAAATTTATGGTGCATACACTTATTCATCTAATATTTATTCTAACTAATTACtttagagacagggtcttactctgtcccccaggctggggttcagtgatttgatcatggcttactacagtttccaactcctgggttcaagggatcct
>gene=chr10_18480445-18481445; species=canFam
-------------------------GATCTCCAATGCAATGCAAAGGAGTAAAGTATTCTCTGATGGAAATCCAAGGTACAAGGGAAATAG--AGTGTTGAGGCTTAAGTCTAG---GATGAACACCTGAATGCTGGGCAGCCACCTTCCTCTGACCTCCACTGGGTACACAGGTGAAGACAGCAAGGCCAA----AGGCACACTATATTACTTAGTTG-GCTTTGGACCCAAACCTCAGT-GGTTTGACAACTCGAACTTTCAAGGATTCTTTGTCTATACCTAGTAGACACAAGTGGC-------------TTCTTTTA----AAAATTTTTTTTTGTAAGTCTttgatgtgaaattcacataacataaaattaaccat-----------------------------------------------------------------------------------------------------------------------
>gene=chr10_18480445-18481445; species=equCab
------------------------TGATCTCCACTCTGGTAAAAAGGACTAAACTATGCTGTAATAGAAATACAAAGTACAAGCAAGATAAATAGTCTTGAGGCAGGGGTCTGGGCAGGTAAATACTTGAGTTCTGTACAAACTCCTTCCTCTGATCG-CAGTGGGTACACAGGCAAAGAGGACAAGGCCAG----AAGCACACCGCATTACTTAGTTGAGCTTGGGAGCAAAACCCCAGT-GATTTGAAGACTTGAACCTTCAAAGATTCTTTGTCTATACCAGGTGGTCCTAAGTGGCTTC-----------------------------------------------------------------------------------------------------------------------------------------------------------------------------------------------------
>gene=chr10_18480445-18481445; species=gorGor
tagtgggattgctgggtcaaatggtGATGTCCACCATGGTAAAAAGGACTAAAGTGTGCTCTCATATCAATATAAGGTACAAGTGAAATGGAAAGACTTGAGGCAGGAATCTAGGATGCTAAATAAGTGAATCCTGAAAAAATCGTCTCCTCTGATCTCCAGCAAATGCAGAGGCAACAAGAACAAGGCCAGACAAAGGTACAGTCTGTTGTTTGGTATAGCTTTGGATCAAAGCACCAGTGGATTTCATCACCTGAACCTTCAAGGATTCTTTGTCTGTACCAGGCAGGTCTGAGTGGCATCAGACTTACGttcattcattcattcattcatGTATTATAATTCATTGAAGTGAAATTTATGTAACATACaattaatcattttatttttattttaattaattattttagagacagggtctccctctgtcacccaggctggg-tccagtggtgtgatcatggctgactgtagccgccaactcctgagctcaagtgatcct
>gene=chr10_18480445-18481445; species=panTro
tagtgggactgctgggtcaaatggtGATGTCCACAGTGGTAAAAAGGACTAAAGTGTGCCCTCATATCAATATAAGGTACAAGTGAAATGGAAAGACTTGAGGCAGGAATCTAGGATGCTAAATAAGTGAATCCTGAAAAAATCGTCTCCTCTGATCTCCAGCAAATGCAGAGGCAACAAGAACAAGGCCAGACAAAGGTACAGTCTGTTGTTTGGTATAGCTTTGGATCAAAGCACCAGTGGATTTCATCACCTGAACCTTCAAGGATTCTTTGTCTGTACCAGGCAGGTCTGAGTGGCATCAGACTTACGttcattcattcattcattcatGTATTGTAATTCAGTGAAGTGAAATTTATGTAACATACAATTAATCAttttatttttattttaattaattattttagagacaggatctccctctgtcacccaggctggggtccagtggtgtgatcatggctgactgtagccaccaactcctgggctcaagtgatcct
>gene=chr10_18480445-18481445; species=papHam
tagtgggattgctggatcaaatggtGATGTCCACAGTGGTAAAAAGGACTAAAGTGTGCTCTCCTATCAATATAAGGTACAGGTGAGATGGAAAGACTTGAGGCAGGAATCTAGGATGGTAAATAACTGAATCCTGAACAAATAGTCTCCTCTGATCTCCAATGAATGCAGAGGCAACAAGAACAAGGCCAGACAAAGGTGCAGTCTGTTATTTGGTATAGCTTTGGATCAAAGCACCAGTGGATTTCATCACCTGAAATTTCAAGGATTCTTTGTCTGTACCAGGCAGGCCTAAATGGCAt--------cattcattcattcatTCATTCATGCATTATAATTCATTGAAGTGAAA-TTATGTAACATACAATTAATCAttttatttttattttaattaattatttcagagacaggatctcac--tatcacccaggctggggtcgagtggtgtgatcatggctgactgtagcctccaacccctgggttcaagtgatcct
>gene=chr10_18480445-18481445; species=ponAbe
taatgggattgctggatcaattggtGATGTCCATAGTTGTAAAAAGGACTAAAGTGTGCTCTCATATCAATATAAGGTACAAGTGAAATGGAAAGACTTGAGGCAGGAATCTAGGATGCTAAATAACTGAATCATGAACAAATCATCTCCTCTGATCTCCAGCAAATGCAGAGGCAACAAGAACAAGGCCAGACAAAGGTGCACTCTGTTGTTTGGTATAGCTTTGGATCAAAGCACCAGTGGATTTCATCACCTGAACCTTCAAGGATTCTTTGTCTGTACCAGGCAGGCCTAAGTGGCATCAGACTTAcgttcattcattcattcattcatGTATTATAATTCATTGAAGTGAAATTTATGTAACATATAATTAATCAttttatttttattttaatgaattattttagagacagggtctcactctgtcacccaggctggggtccagtggtgtgataatggctgactgtagcttccaactcctgggctcaagtgatcct
>gene=chr10_18480445-18481445; species=rheMac
tagtgggattgctggatcaaatggtGAAGTCCACAGTGGTAAAAAGGACTAAAGTGTGCTCTCCTATCAATATAAGGTACAGGTGAGATGGAAAGACTTGAGGCAGGAATCTAGGATGGTAAATAACTGAATCCTGAACAAATAGTCTCCTCTGATCTCCAACGAATGCAGAGGCAACAAGAACAAAGCCAGACAAAGGTGCAGTCTGTTATTTGGTATAGCTTTGGATCAAAGCACCAGGGGATTTCATCACCTGAAACTTCAAGGATTCTTTGTCTGTACCAGGCAGGCCTAAATGGCATCAGAcattcattcattcattcattcattcatGTATTATAATTCATTGAAGTGAAATTTATGTAACATACAATTAATCAttttatttttattttaattaattatttcagagacaggatctcac--tatcacccaggctggggtcgagtggtgtgatcatggctgactgtagcctccaacccctgggctcaagtgatcct
>gene=chr11_376102-377102; species=hg19
CCCGGGCCCTGAGCTGGGCCGCCAGGGCCGCCCGCCCTTTGCCGCTCTTCTTGGGCCGAGCTCCGCCCCCGCGCCCTGCAGTGGAGCAGCCGCCCCCAAAGGTGTACGTGACCAGGGTGCGGCCGGGACAGCGGGCATCCCCCCGGGCCCCAGCGCCGCGTGCGCCCTGGCCGCCCTTCCCTGGCGTCTTCCTGCACCCCAGGCCTCTGCCCAGAGTGCAGCTGCGGGCGCCCCCACGCCCACCCCGGCCCCACGGCCGCAGGACCGGCGGCCCCCAGGCCACACAGCCGAGGCCCCCAGCCCGGGCGCAGGCCACCCAAGGGGGCCGGGAGGGCCAGGCGCGCACGCTGGGACCTGCGGCGCCCACAGTGGACTCAAACTTGTCCTCCGAAGCGCGGCCCGTGACCTCCTTCCTGAGCTTGTCCCAGGTGTCCGGGCCGCAGCTGCCCggggagggcgaagaggaggaggaaggggaggacgatggggCCCCGGGCGAC
>gene=chr11_376102-377102; species=bosTau
CCCGGGCGCTGAGCT---------GGGCGGCCCGCCAGCTCCCGCTCTTCTTgggccgcgccccgcccccgcggcccgcagcccg------gcccTCCAAGGTGTACGTGACCCGCGTgcggcccggcctgcgggcgccccccggggccc---cgccactcgcacgccggccgcccTTGCCTGGCGTCTTCCTGCGCCCCCGACCCCTACCCAGGGTGCCGCTGCGGGCGCCCCCACGCCCACCCCGGGCTCGAGGCCACAGGACGAGCAGCCCCCCGGCCACAGAGCTGAGAgccccggccccggcgccggccacccgggagggccgggagggccgggcgcgcgcgccgggACTCGCGGCCCCCACGGCGGACTCCAACTCTTCCTCTGAAGCGCAGCCTGTGACCTCCTTCCTGAGCTTGTCCCAGGTGTCCCGGCCTCGGCTGCCTggggaggacgaggaggaaggggacgatgacgaggaagaggCGCCCGGCGAC
>gene=chr11_376102-377102; species=calJac
--------------------------------------------------------------------------------------------------------------------------------------------------------------------------------------------------------------------------------------------------------------------------------------------------------------------------------------------------------------------------------------------------------------------------------------------------------------------------------------------------------------------
>gene=chr11_376102-377102; species=canFam
CCCGGGCGCTGAGCT---------GGACCGCGCGCCCCCCGCCCCTCATGCTgggccgcgccccgcgcccccgagccgcg--cccgc----gccgcccAAGGTGTACGTGAcccgcgtgcgccccgggccgcgcgcgccccctcgggccctggcgcccctggcgcggcggccgcccttccccggcgtcttcctccgcccccggccgctcccccgcATGCAGCTGCGGGCGCCCCCCCGGCTGCCCCGGCCTCCAGGCCACAGGACCGGCCGCCCCCAGGCCGTGCAGCCGCGGACCCCTGCCCGGGCTCAGGCCACGCAGGGCAGCCGGGAGGCCCAGGCGCGCGTGCCCGCCCTCGCCGCGGCCACCGCGGGCTTGAACTCGTCGTCGGAAGCACAGCCCGTGACTTCCTTCCTGAGCTTGTCCCAGGTGTCCGGGCCGCAGCCGCCTGGggaggacgaggaggaggaggaggcggacgaggaCAGGGCCCCGGGCGCG
>gene=chr11_376102-377102; species=equCab
CCCGGGCGCTGAGCT---------GGGCCGGTCACCCCCTGCCCCTCCTCTTGGGCCGCGCCCCCCGCCCCCACACTGCTGCCCAGAAGCCGCCCGCGAAGGTGTACGTGACGCGGATGCGGCCGGGACTGCG---GGCTCCCCCAGCCCTGGCGCCGCTCACACGCTGGCCGCCTTTCCGCGGCATCTTCTTGCGCCCTAGACCTCTGCCCAGGGTCCAGCTGCGGCCGCCCCCACGCCCTCCCCGGTCTCGAGGCCGCAGGACCGGCAGCCCTCAGGCCACAGAGCTGAGGCCCCTGGTCCGGGTGCAGGCCACCCAGGGAAGCCGTGAGGGCCAGGCACGCGTGCTGGGACTCGCGGCACCCACGGCGGACTTGAACTCGTCGTCCGAAGCGCGGCCTGTGACCTCCTTCCTGAGCTTGTCTCAAGTGTCCCGGCCACAGCTGCCTGGGGACGGCGAGGAGGAGGAGGAAGGGGACGATGATGGGGCCCCTGGTGAC
>gene=chr11_376102-377102; species=gorGor
------------------------------------------------------------------------------------------------------------------------------------------------------------------------------------------------------------------------------------cgcccccccccccaccccggccccacggccgcaggaccggcggcccccAGGCCACACAGCCGAGGCCCCCAGCCCGGGCGCAGGCCACCCAAGGGGGCCGGGAGGGCCAGGCGCGCACGCTGGGACCTGCGGCGCCCACAGTGGACTCAAACTTGTCCTCCGAAGCGCGGCCCGTGACCTCCTTCCTGAGCTTGTCCCAGGTGTCCGGGCCGCAGCTGCCCggggagggcgaagaggaggaggaaggggaggacgatggggCCCCCGGCGAC
>gene=chr11_376102-377102; species=panTro
CCCGGGCCCTGAGCTGGGCCGCCAGGGCCGCCCGCCCCTTGCCGCTCTTCTTGGGCCGAGCTCCGCCCCCGCGCCCTGCAGTGGAGCAGCCGCCCCCAAAGGTGTACGTGACCAGGGTGCGGCCGGGACAGCGGGCATCCCCCCGGGCCCCAGCGCCGCGTGCGCCCTGGCCGCCCTTCCCTGGCGTCTTCCTGCACCCCAGGCCTCTGCCCAGAGTGCAGCTGCGGGCGCCCCCACGCCCACCCCGGCCCCACGGCCGCAGGACCGGCGGCCCCCAGGCCACACAGCCGAGGCCCCCAGCCCGGGCGCAGGCCACCCAAGGGGGCCGGGAGGGCCAGGCGCGCACGCTGGGACCTGCGGCGCCCACAGTGGACTCAAACTT---CTCCGAAGCGCGGCCCGTGACCTCCTTCCTGAGCTTGTCCCAGGTGTCCGGGCCGCAGCTGCCCggggagggcgaagaggaagaggaaggggaggacgatggggCCCCCGGCGAC
>gene=chr11_376102-377102; species=papHam
CCCGGGCCCTGAGCTGGGCCTCCCG---CGCCCGCCCCTTGCCGCTCTTCTTGGGCCGAGCTCCGCCCCCGCGCCCTGCAGCGGAGCAGCAGCCCCCGAAGGTGTACGTGACCAGGGTGCGGCCGGGACAGCGGGCATccccccgggccccagcgccgcgcgcgccctggccgcccTTTCCCGGCGTCTTCCTGCACCCCAGGCCTCTGCCCAGAGTGCAGCTGCGGGCGCCCCCACGCCCACCCCGGCCCCACGGCCGCAGGACCGGCGGCCCCCAGGCCACACAGCCGAGGCCCCCAGCCAGGGCGCAGGCCACCCAAGGGGGCCAGGAGGGCCAGGCGCGCACGCTGGGACCTGCGGTGCCCACAGTGGACTCAAACTTGTCCTCCGAAGCGCGGCCCGTGACCTCCTTCCTGAGCTTGTCCCAGGTGTCCGGGCCACAGCTGCCCggggagggcgaagaggaggaggaaggggaggacgatggggCCCCGGGCGAC
>gene=chr11_376102-377102; species=ponAbe
CCCGGGCCCTGAGCTGGGCCGCCAGGGCCGCCCGCCCCTTGCCGCTCTTCTTGGGCCGAGCTCCGCCCCCGCGCCCTGCAGCGGAGCAGCCGCCACCAAAGGTGTACGTGACCAGGGTGCGGCCGGGACAGCGGGCATCCCCCCGGGCCCCAGCGCCGCGTGCGCCCTGGCCGCCGTTCCCTGGCGTCTTCCTGCACCCCAGGCCTCTGCCCAGAGTGCAGCTGCGGGCGCCCCCACGCCCACCCCGGCCCCACGGCCGCAGGACCGGCGGCCCCCAGGCCACACAGCCGAGGTCCCCAGCCCGGGCGCAGGCCACCCAAGGGGGCCGGGAGGGCCAGGCTCGCACGCTGGGACCTGCGGCGCCCACAGTGGACTCAAACTTGTCCTCCGAAGCGCGGCCCGTGACCTCCTTCCTGAGCTTGTCCCAGGTGTCCGGGCCGCAGCTGCCCggggagggagaagaggaggaggaaggggaggacgatggggCCCCCGGCGAC
>gene=chr11_376102-377102; species=rheMac
CCCGGGCCCTGAGCTGGGCCTCCCGGGCCGCCCGCCCCTTGCCGCTCTTCTTGGGCCGAGCTCCGCCCCCGCGCCCTGCAGCGGAGCAGCAGCCCCCGAAGGTGTACGTGACCAGGGTGCGGCCAGGACAGCGGGCATccccccgggccccagcgccgcgcgcgccctggccgcccTTTCCCGGCGTCTTCCTGCACCCCAGGCCTCTGCCCAGAGTGCAGCTGCGGGCGCCCCCACGCCCACCCCGGCCCCACGGCCGCAGGACCGGCGGCCCCCAGGCCACACAGCCGAGGCCCCCAGCCAGGGCGCAGGCCACCCAAGGGGGCCAGGAGGGCCAGGCGCGCACGCTGGGACCTGCGGTGCCCACAGTGGACTCAAACTTGTCTTCCGAAGCGCGGCCCGTGACCTCCTTCCTGAGCTTGTCCCAGGTGTCCGGGCCACAGCTGCCCggggagggcgaagaggaggaggaaggggaggacgatggggCCCCGGGCGAC
>gene=chr11_377077-378077; species=hg19
GAGGACAGCGAGGAGGCCGCGGGCCCGGCGCTCGGACGCTGGCGTGAGGACGCCATCGACTGGCAGCGCACGTTCAGCGTGGGCGCCGTGGACTTCGAGCTGCTGCGCTCGGACTGGAACGACCTGCGATGCAACGTTTCGGGGAACCTGCAGCTGCCGGAGGCGGAGGCCGTGGACGTGACCGCTCAGTACATGGAGCGGCTGAACGCGCGCCACGGCGGGTATGGGGGCGGCCGAACGCGCGCCAGGGCGGTTTTGGAGGCGGGGACAGCCGGGGAGAGGAGGTCCTGGCCTTGGCGGACTCCTCAGACCTTCCCCAGGGCCCAGTGGTGTACCGGCCTGGGGGCTGAGGCACCGCGCCCCACCCCAGGGAAGCCCCAGCTTCTCTCCTTCCTTCCTGGCGTCCTGACTGCCCGGGCACTTGTCCAGCCTCAGGGACCTCCCTGGAGCCCCACCCAGGGCTGGCGCCCCATCCTTGCACCTGTGTACCCCACTTCTGT
>gene=chr11_377077-378077; species=bosTau
GAGGACAGCGAGGAGGCGGCAGGCCTGGTTCGCGGCCGCTGGCGCGAGGATGCCATCGACTGGCAGCGCACGTTCAGCGTCGGCAACGTGGACTTCGAGCTGCTGCGCTCCGACTGGAACGATCTGCGCTGCAATGTGTCCGGGAACCTGCAGCTGCCCGAGGCCGAGGCCGTGGACGTGGTGGCTCAGTACATGGAGAGGCTCAACATGCGCCACAGCGGGTACGGGGC-----A----------GGGGTGC-CGTGGGAGGGGCGGG---------------------GCCTCGATGGGACCCTCAGCTCTTCCCCAAGGTCTAACGAGGCACTGCTCTGGGAGT-GGTACACACCCGCACGCACTCGGAAAGTGTCTTCTCTCCTTG------CTGGGGCCCCT----------------GTCCTGTGTTAGGCGCCTTCCCCTTAC--CGCCCAGGGCTGGCTCCTCTGTCCTG------CAAACCCCTCGCCTGC
>gene=chr11_377077-378077; species=calJac
--------------------------------------------------------------------------------------------------------------------------------------------------------------------------------------------------------------------------------------------------------------------------------------------------------------------------------------------------------------------------------------------------------------------------------------------------------------------------------------------------------------------
>gene=chr11_377077-378077; species=canFam
GAGGACAGTGACGAggcggcggggcccccgcggggccgcTGGCGCGAGGACGCCATTGACTGGCAGCGCACGTTCAGCGTGGGCGCCGTGGACTTCGAGCTGCTGCGCTCCGACTGGAACGACCTGCGCTGCAACGTGTCGGGGAACCTGCAGCTGCCCGAGGCCGAGGCCGTGGACGTGGTGGCTCAGTACATGGAGCGGCTGAACGCGCGCCACGGCGGGTGAGGGGG----------------AGGGGGTGCAGGGGAGGGGAGGCAACAGGGGAGGGCAGGCCCTGGTCTCTG-GAAGCCTGCAAACCG---------------GGGGTGATGGTCCGGGAGT-GGCGAACACGCTCCC----TGGGGGAGAGTCTTATATGCCTGTCTCCTCTGGGGCTGCTTATGGTGCAGTTCCCTGTCCACTGTTAGAAGCCTGACCCCCACACCACCCGGGACCGGCTCCCCTGTCCTGCACCTCCAGACCCCAC-CC--T
>gene=chr11_377077-378077; species=equCab
GAGGACAGCGAGGAGGCAGCCGGCCCGGCACTGGGCCACTGGCGCGAGGACGCCATCAACTGGCAGCGCACGTTCAGCGTGGGCGCGATGGACTTCGAGCTGCTGCGCTCCGACTGGAATGACCTGCGCTGCAATGTGTCTGGGAACCTGCAGCTGCCCGAGGCTGAGGCCGTGGACGTGGTGGCTCAGTACATGGAGCGGCTCAACGCTCGCCACGGCGGGTATGGCGG-----A----------GGGGCGCACGCGGGAAGGGGGACG--------------------CCCTCCGTGGGGCTCTCAGACCTTCCCCAGGGCTTAACAGGGTGCTGATCTGGGGGA-GGTACACACACCCC------AAGGAAGTGTCTTCTGCCCCAGTCTTTTCTGAGGCTGCTTACTGCCTGAGTTCCTGT-CAGTGTTGGGAGCCTCCCCCCTCCAC-ACCCAGGGCTGGCTCC--TGTCCTGCACCTGCAAACCCCAC-CTTGT
>gene=chr11_377077-378077; species=gorGor
GAGGACAGCGAGGAGGCTGCGGGCCCGGCGCTCGGACGCTGGCGTGAGGACGCCATCGACTGGCAGCGCACGTTCAGCGTGGGCGCCGTGGACTTCGAGCTGCTGCGATCGGACTGGAACGACCTGCGATGCAACGTTTCGGGAAACCTGCAGCTGCCGGAGGCGGAGGCCGTGGACGTGACCGCCCAGTACATGGAGCGGCTGAACGCGCGCCA-GGCGGGTATGGGGGCGGCCGAACGCGCGCCAGGGCGGTTTTGGAGGCAGGGACAGCCGGGGAGAGGAGGTCCTGGCCTTGGTGGACCCCTCAGACCTTCCCCAGGGCCCAGTGGTGTACCGGCCTGGGGGCTGAGGCACCACGCCCCACCCCAGGGAAGCCCCAGCTTCTCTCCTTCCTTCCTGGCGTCCTGACTGCCCGGGCACTTGTCCAGCCTCAGGGACCTCCCTGGAGCCCCACCCAGGGCTGGCGCCCCGTCTTTGCACCTGTGTACCCCACTTCTGT
>gene=chr11_377077-378077; species=panTro
GAGGACAGCGAGGAGGCCGCGGGCCCGGCGCTCGGACGCTGGCGTGAGGACGCCATCGACTGGCAGCGCACGTTCAGCGTGGGCGCCGTGGACTTCGAGCTGCTGCGCTCGGACTGGAACGACCTGCGATGCAACGTTTCGGGGAACCTGCAGCTGCCGGAGGCGGAGGCCGTGGACGTGACCGCTCAGTACATGGAGCGGCTGAACGCGCGCCACGGCGGGTATGGGGGCGGCCGAACGCGCGCCAGGGCGGTTTTGGAGGCGGGGACAGCCGGGGAGAGGAGGTCCTGGCCTTGGTGGACTCCTCAGACCTTCCCCAGGGCCCAGTGGTGTACCGGCCTGGGGGCTGAGGCACCGCGCCCCACGCCAGGGAAGCCCCAGCTTCTCTCCTTCCTTCCTGGCGTCCTGACTGCCCGGGCACTTGTCCAGCCTCAGGGACCTCCCTGGAGCCCCACCCAGGTCTGGCGCCCCGTCCTTGCACCTGTGTACCCCACTTCTGT
>gene=chr11_377077-378077; species=papHam
GAGGACAGCGAGGAGGCCGCGGGCCCGGCGCTCGGACGCTGGCGTGAGGACGCCATCGACTGGCAGCGCACGTTCAGCGTGGGCGCCGTGGACTTCGAGCTGCTGCGCTCGGACTGGAACGACCTGCGGTGCAACGTTTCGGGGAACCTTCAGCTGCCGGAGGCGGAGGCTGTGGACGTGGCGGCTCAGTACATGGAGCGGCTCAACGCGCTCCACGGCGGGTATGGGGCCGGC--AACGCGCGCCAGGGCGGTTGTGGGGCCGGGGACAGCCGGGGAGAGGAGGTCCTGGCCTTGGTGGGCCCCTCAGACCTTCCCCAGGGCTCAATGGTGTACCGGCCT--GGGCTGAGGCACCGCCCCCCACCCCAGCGAAGCCCCAGGTTCTCCCCTTCCTTCCCTGTGTCCTGACTGCCCGGGCACTTGTCCAGCCTCAGGGACCTCCCTGGAGCCCCACCCAGGGCTGGCGCCTCATCCTTGCACCTGCGAACCCCACTTCTGT
>gene=chr11_377077-378077; species=ponAbe
GAGGATAGCGAGGAGGCCGCGGGCCCGGCGCTTGGACGCTGGCGTGAGGATGCCATCGACTGGCAGCGCACGTTCAGCGTGGGCGCCGTGGACTTCGAGCTGCTGCGCTCGGACTGGAACGACCTGCGGTGCAACGTTTCGGGGAACCTGCAGCTGCCGGAGGCGGAGGCCGTGGACGTGACCGCTCAGTACATGGAGCGGCTGAACGCGCGCCACGGCGGGTATGGGGGCGGCCGAACGCGCGCCAGGGCGGTTGTGGGGGCGGGGACAGCCGGGCAGAGGAGGTCTTGGCCTTGGTGAAACCCTCAGACCTTCCCCAGGGCCCAGTGGTGTACCGGCCTGGGGGCTGAGGCACCGCGCCCCACCCCAGGGAAGCCCCAGCTTCTCCCCTTCCTTCCTGGTGTCCTGACTGCCTGGGCACTTGTCCAGCCTCAGGGACCTCCCTGGAGCCCCACCCAGGGCTGGCGCCCCGTCCTTGCACCTGTGAACCCCACTTTTGT
>gene=chr11_377077-378077; species=rheMac
GAGGACAGCGAGGAGGCCGCGGGCCCGGCGCTCGGACGCTGGCGTGAGGACGCCATCGACTGGCAGCGCACGTTCAGCGTGGGCGCCGTGGACTTCGAGCTGCTGCGCTCGGACTGGAACGACCTGCGGTGCAACGTTTCGGGGAACCTTCAGCTACCGGAGGCGGAGGCTGTGGACGTGGCGGCTCAGTACATGGAGcggctcaacgcgcgccacggcgggtatggggccggctcaacgcgcgccagggcggttgtggggccggGGACAGCCGGGGAGAGGAGGTCCTGGCCTTGGTGGGCCCCTCAGACCTTCCCCAGGGCTCAATGGTGTACCGGCCT--GGGCTGAGGCACCGCCCCCCACCCCAGCGAAGCCCCAGCTTCTCCCCTTCCTTCCCTGTGTCCTGACTGCCCGGGCACTTGTCCAGCCTCAGGGACCTCCCTGGAGCCCCACCCAGGGCTGGCGCCTCATCCTTGCACCTGCGAACCCCACTTCTGT
>gene=chr11_571102-572102; species=hg19
agaaggacctccccagatcctcaacaaggagggtggccctgccagcctggatctctgactgctggcttccagactgagagaatgcctttctgttgtctaagggctctggtttgtggccgtttgatatgacagccctggGACACACAGACACCTGCCTTCCCTAGGTAGAGAATGCAGCCCTGCCTGTTCCCTCCCCCAGCTCTGAGAGTTTTGACTCCTTTGTTCTCTCCCCACCCACCTCCTCCAGCCACCCCTGCCCCTGCCTCCCCCAGGCATCCACCTGGCTCTGGGGCTCCCTGCTGCTGGGAGTGGGATGGGTCTCAGCAGGGGGCGATGACTGGGCTCATTGCCCACCAAGCCCTGTATGTGCACACGGACCTGATGGTGGGGTGGGGGGCAGGGGTGGGAAGGGGCTGGGCTAGGCCCTCCGGGATAAGCTGGCCTGGCGGGACAGAAGCAAGGGAGCTCCCAGCCCAGCTCCATCCTCCCGTGCACACCAG
>gene=chr11_571102-572102; species=bosTau
--------------------------------------------------------------------------------------------------------------------------------------------------------------------------------------------------------------------------------------------------------------------------------------------------------------------------------------------------------------------------------------------------------------------------------------------------------------------------------------------------------------------
>gene=chr11_571102-572102; species=calJac
ggaaggacctccccagatcctcaacagggagtgtgaccctgccagcctgggtctcagacctctggcttccagactgagagaatgcatttctgttgtctgaggcccacagtctgtgggtgtgtggtatggcagccccgggacacAGAGACG--GGCCCTCCCCAGACGGAG-ATGCAGCACTACCTGT-CCCTCCCCCGGCTCTGGGAGTTTTGACTCCTTTGTTCTCT----GCCCACCTTCTTCAGCTACCCTTGCCCCCGCCTCCCCCAGGCATCCACCTGGCTCTGGGGCTCCCTGCTGCGCGGGGTGGGATGGGTTTCAGCA-TGGGCGATGACTGGGTTCA---------------------------------------------------------------------GGGCTGGGCCATCTGGGAGAAGTTGGCCTGGCTGGACCGAAGCAAGGGAGCTCCCAGCCCAGCTCCACCCCCC-GTGCACACCGG
>gene=chr11_571102-572102; species=canFam
GAAAGGATTTCCTCAGA--TTTCTAAGGGAGCACAG--CTGC---CTTGGGTTCTGGATTTGTGACTTCTGGGG---------------CTGCTGTATTAAGTTACCCGCCGGTGGTCATTGGTTAGGGCAGTCCTGGGACACTAGTCTGCCCCCCTTCCCAAGTCGGGGAACACCGCTGTACCTGTCTCCTCCCCTGGCTCTG---------------------------------------------------------------------------------------------------------------------------------------------------------GCCCTGTATTTGCGAGCAGGCCTGACAGC-----------------------------------------------------------GCTGGACAGAACCAAGGTAGCCCCCAGCCATGTGTCCCCTGCCTGTATAGGAAGG
>gene=chr11_571102-572102; species=equCab
gaaaggactctcccaga--tctcagaaggagcacgg--ctgcaaacctggattttggacttgtggcctccaggatgaaagaatacatgtctgttgttttaagccacgttctggc-gtcatttgttatggctgccccaggacactgatacaCCCGCCTTCCTAAATCAGGGACCACTGTCCTGCCTGTCTCC----------------------------------------------------------ACTCCTGCCTCTG-----------------------------------------------------------------------------------------------GTTCTGTGTGTGCCTCCAGGCCTCATGGCAGGGGAAGGG-------------------------------------------------GCTCGATGGAACTGAAGAGAGCTCCAGCCCAGCTCCACCCTCCTGTACAGGAGAG
>gene=chr11_571102-572102; species=gorGor
AGAAGGACCT-CCCAGATCCTCAACAAGGAGGGTGGccctgccagcctggatctcagactgctggcttccagactgagagaatgcctttctgttgtctaagggctctggtttgtggccgtttgatatgacagccctggGACACACAGACACCTGCCTTCTCTAGGTAGAGAATGTAGCCCTGCCTGT-CCCTCCCCCAGCTCTGAGAGTTTTGACTCCTTTGTTCTCTCCCCACCCACCTCCTCCAGCCACCCCTGCCCCTGCCTCCCCCAGGCATCCACCTGGCTCTGGGGCTCCCTGCTGCTGGGAGTGGGATGGGTCTCAGCAGGGGGCGATGACTGGGCTCATTGCCCACCAAGCCCTGTATGTGCACATGGACCTGATGGCGGGCTGGGGGGCAGGGGTGGGAAGGGGCTGGGCTGGGCCCTCCGAGATAAACTGGCCTGGTGGGACAGAAGCAAGGGAGCTCCCAGCCCAGCTCCATCCTCCCGTGCACACCAG
>gene=chr11_571102-572102; species=panTro
AGAAGGACCTCCCCAGATCCTCAACAAGGAGGGTGGccctgccagcctggatct--gactgctggcttccagactgagagaatgcctttctgttgtctaagggctctggtttgtggccgtttgatatgacagccctggGACACACAGACACCTGCCTTCCCTAGGTAGAGAATGCAGCCCTGCCTGT-CCCTCCCCCAGCTCTGAGAGTTTTGACTCCTTTGTTCTCTCCCCACCCACCTCCTCCAGCCACCCCTGCCCCTGCCTCCCCCAGGCATCCACCTGGCTCTGGAGCTCCCTGCTGCTGGGAGTGGGATGGGTCTCAGCAGGGGGCGATGACTGGGCTCATTGCCCACCAAGCCCTGTATGTGCACACGGACCTGATGGCGGGGTGGGGGGCAGGGGTGGGAAGGGGCTGGGCTGGGCCCTCCGGGATAAGCTGGCCTGGTGGGACAGAAGCAAGGGAGCTCCCAGCCCAGCTCCATCCTCCCGTGCACACCAG
>gene=chr11_571102-572102; species=papHam
ggaaggacctccccagatcctcaacagggagtatggcccttccggcctggatctcagacttctggcttccagactgagagaatgcctttctgttgtctaaggcccctggtttgtggccgtttgatatgacagccctgggacacACAGACATCTGCCTTCACTAGATACAAAATGCAGCCCTGCCCAT-CCCTCCCCCAGCTCTGAGAGGTTTGACT-CTTTGTTCTCACCCCACCCACCTCCTCCAGCCACCCCTGCCCCCGCCTCCCCCAGGCATCCACCTGGCTCTGGGGCCGCCTGTTGCGGGGGGTAGGATGGGTCTCGGTA-GGAGCGATGATGGAGCTCACTGCCCACCAAGCCCTGTATGTGCACACAGACCTGATGGCGGGGTGGGGGGCAGGGGTGGGAAAGGGCTGGACTGGGCCCTCCAGGAGAAGCTGGCCTGGCTGGACAGAAGCCAGGGAGCTCCCAGCCCAGCTCCATCCTCCCGGGCACACCAG
>gene=chr11_571102-572102; species=ponAbe
agaaggacctccccatatcctcaacaaggagggtggccctgccagcctggatctcagactgctggcttccagactgagagaatgcctttctgttgtctaagggccctggtttgtggccgtttgatatgacagccctgggacacacagacaCCTGCCTTCCCTAGGTAGAGAATGCAGCCCTGCCTGT-CCCTCCCCCAGCTCTGAGAGTTTTGACTCCTTTGTTTTCACCCCACCCATCTCCTCCAGCCACCCCTGCCCCTGCCTTCCCCAGGCATCCACCTGGCTCTGGGGCTCCCTGCTGCTGGGAGTGGGATGGGTCTCAGCAGGGGGTGATGACTGGGCTCATCGCCCACCAAGATCTGTATGTGCACACAGACCTGATGGCGGGGTGGGGGGCAGGGGTGGGAAGGGGCTGGGCTGGGCCCTCCGGGAGAGGCTGGCCTGGCGGGACAGAAGCAAGGGAGCTCCCAGCCCAGCTCCATCCTCCTGTGCACACCAG
>gene=chr11_571102-572102; species=rheMac
ggaaggacctccccagatcctcaacagggagcatggcccttccagcctggatctcagacttctggcttccagactgagagaatgcctttctgttgtctaaggcccctggtttgtggccgtttgatatgacagccctgggacacACAGACATCTGCCTTCACTAGATACAAAATGCAGCCCTGCCGAT-CCCTCCCCCAGCTCTGAGAGGTTTAACT-CTTTGTTCTCACCCCACCCACCTCCTCCAGCCACCCCTGCCCCCGCCTCCCCCAGGCATCCACCTGGCTCTGGGGCCCCCTGTTGCGGGGGGTGGGATGAGTATCGGTA-GGGGCGATGATGGAGCTCACTGCCCACCAAGCCCTGTATGTGCACACAGACCTGATGGCGGGGTGGGGGGCAGGGGTGGGAAAGGGCTGGACTGGGCCCTCCGGGAGAAGCTGGCCTGGCTGGACAGAAGCAAGGGAGCTCCCAGCCCAGCTCCATCCTCCCGGGCACACCAG
>gene=chr11_723179-724179; species=hg19
ATCAGCTTTTTCTGTGCATCCACATGTATGTTTTAGAACCAAGGTTAGAAACTACTAAACCACTGAACTTGAGTGGTTTCACCAAACACTGGCACCCTGTTGGGGCTGTTGGGACTGATTCAGGCCCAACCTCTGGTAGAGCCAAAAGAGGAGACTGGGGTTCTGGGCTAGTGAAGCCTCTCCCCTCCTCCCACCCCCAGCCCCACCTGTTTCCAAAGAGGACAAAGAACAAGCCTATGGCACTAGGGGAGTCCCGTCTTTCCTTGCCTCTCCTCTTCCCTTCTGTGCTCATTCCTGGTCCAATCTGCATGGGAAGCCCCTGACCCTCCCACACCCCAGGATTCAATTTTGGGGTAAAGAGGGGCCAGCAATCCATCTTCTAAGCAAGCATGGCCTCCCCTCACCCACAGTGTCAGCCTGGCTCCCGTGGTCCCTGGCCTAGGACCACACTTAAAAACATTTCCACCCTTTGACTTCAGCTCCTGGTCTGTCCACCCTGG
>gene=chr11_723179-724179; species=bosTau
GTCACCT-TTCCCGTGTGTCCACGTTTATGCTTTAGAAACTTG--TAGAAGCTACTAAACCGCTGGACTTAAGTGGTCTCGCCGATCCCAGTCACCCAGTCGGGG---------CTGATTTAGACCCAGCCTC----AGAGCCCCAGGAGGAGGCTTAGGGTCCCCACGGGGACAGCCTTCCT----------CCCCACTCCATACGCGTTTCCATGGACCACATCTCCCAGCCCCAGGGCCTCGGGGAGTCCCCGTCCTTCCTCCCCTCCTCTCCTCC--TCTGTTCTCAGTCCTGGTCT-ACTTGTGTGGGGAGCACCTTA-CCTCCCAGACCCCAGGATTCAGTCTCA-GGAAGGGAGGAGC-TGGAATCCATGTT-TAGACAAGTGTGCCCTCCTTCCACCCACATCAGCAGCCTGATGCCCCTGGTCCCTGGCCTAGGGTCAC-CTTTAAAACATTTTCATCCTTTGATCTCAGCCTCTGGCTGGTCCACCCGAG
>gene=chr11_723179-724179; species=calJac
ATCAGCTCTTTC-GTGTATCCACATTTATGT-TTAGAATCAAGGTTAGAAACTACTGAACTCCTGAACTTGAGTGGTTTCCCCAAACACTGTCGCCCTGTTGGGGCTGTTGGGACTGATCCAGGCCCAGCCTCTTGTAGAGCCACAACAGGAGACCGAGGTCCTGGGCCAGTGACGCCTCTCCCCTCTCCCC--------CACCAACCATTTCCACAGGAGACAAAGAACGAGCCCA-GGCACTAGGGGAGTTCCGTCTTCCCTTGCCTCCCCTCCTCCCTTCTGT--------------------------------------------------------------------------GGGGCCAGAAATCCATCTTCTAAGCAAGCATGGCCTCCCCTTGCCCACACTGTCAGCCTGGCTCCCCTGGCCCTGGGCCTAGGACCACACTTAGAAACATTTCCACCCTTTGACTTCTGCTCCTGGTCTGTCC-CCCCGG
>gene=chr11_723179-724179; species=canFam
--------------------------------------------------------------------------------------------------------------------------------------------------------------------------------------------------------------------------------------------------------------------------------------------------------------------------------------------------------------------------------------------------------------------------------------------------------------------------------------------------------------------
>gene=chr11_723179-724179; species=equCab
ATCCTCTCTTTTCATGTCTCCACATTTATGTGTTAGAATCCTGGTTAGAAATTACTAAACCACTGAACTTAAGTGGTTTCGCCATTCCCTGTTGCCCTGTTGGGG---------CTGA-TTAGGCCCAGCCTC----AGGGTCAGAGAATGAGACTGAGGGTCTG-GCTAGACCAGCCTTTCC----------TCACCACACACACACATTTCCGCAGACCACA-TCGGCAGACCCAAGATC--GGGGAGCCGCCATCCTTCTCCATCTCTCCTCCCACTTTCTGTTCTGGCT-CTGGCCCCATTTGCCTAGGGAGGCGGTTATCCTGCCCAAGCC-----------------------AGGCCGC----ATCCATGTTTTAACTAAGTGTGCCGTCCCCTTGCCCACAGCACCAGCCTGGTACCCGTGGTTCCTGGCCTAAGGCCACGCTTTAAAACATTTTCATCCTCTGACCTCAGCCCCTGGCCAGTCCACTCTGG
>gene=chr11_723179-724179; species=gorGor
ATCAGCTCTTTCTGTGCATCCACATGTATGTTTTAGAACCAAGGTTAGAAACTACTAAACCACTGAACTTGAGTGGTTTCACCAAACACTGGCATCCTGTTGGGGCT-----------------------------------------------------------------------------------------------------------------------------------------------------------------------------------------TCCTGGTCCAATCTGCATGGGAAGCCCCTGACCCTCCCACACCCCAGGATTCAATTTTGGGGTAAAGAGGGGCCAGAAATCCATCTTCTAAGCAAGCATGGCCTCCCCTTGCCCACAGTGTCAGCCTGGCTCCCGTGGTCCCTGGCCTAGGACCACACTTAAAAACATTTCCACCCTTTGACTTCAGCTCTTGGTCTGTCCACCCTGG
>gene=chr11_723179-724179; species=panTro
ATCAGCTCTTTCTGTGCATCCACATGTATGTTTTAGAACCAAGGTTAGAAACTACTAAACCACTGAACTTGAGTGGTTTCACCAAACACTGGCACCCTGTTGGGGCTGCTGGGACTGATTCAGGCCCAACCTCTGGTAGAGCCAAAAGAGGAGACTGGGGTTCTGGGCTAGTGAAGCCTCTCCCCTCCccccacccccagccccagccGTTTCCAAAGAGGACAAAGAACAAGCCTATGGCACTAGGGGAGTCCTGTCTTTCCTTGCCTCCCCTCTTCCCTTCTGTGCTCATTCCTGGGCCAATCTGCATGGGAAGCCCCTGACCCTCCCACACCCCAGGATTCAATTTTGGGGTAAAGAGGGGCCAGCAATCCATCTTCTAAGCAAGCATGGCCTCCCCTTGCCCACAGTGTCAGCCTGGCTCCCGTGGTCCCTGGCCTAGGACCACACTTAAAAACATTTCCACCCTTTGACTTCAGCTCCTGGTCTGTCCACCCTGG
>gene=chr11_723179-724179; species=papHam
ATCAGCTTTGTCTGTGCATCCACATGTA----TTAGAACCAAGGTCAGAAACTACTAAACCACTGAACTTGAGTGGTTTCACCAAACACTGTCACCCTGTTGGG---------ACTGCTTCAGGCCCAACCTCTGGTAGAGCCACAAGAGGAGACTGGGGTCCTGGGCTACTGAAGCCCCTCCCCTCCCTCTACCCCCAGCCCCAACCGTTTCCACAGAGGACAAAGAACAAGCCCATAGCACTATGGGAGTCCTGTCTTTCCTCGCCTCCCCTCTTCCCTTCTGTTCCCATTCCTGGTCCAATCTGTATGGGAAGCCCCTGACCCTGCCACACCCCAGGATTCAATTTTGGGGGGAAGGGGGGCCAGAAATCCATCTTCTAAGCAAGCATGGCCTTCCCTTGCCCACAATGTCAGCCTGGCTCTCATAGTCCCTGGCCTAGGACCGTACTTAGAAACATTT-TACCCTTTGACTTCAGTTCCTGGTCTGTCCACCCTGG
>gene=chr11_723179-724179; species=ponAbe
ATCAGCTCTTTCTGTGCATCCACATGTATGTTTTAGAACCAAGGTTAGAAACTACTAAACCACTGAACTTGAGTGGTTTCACCAAACACTGTCATCCTGTTGGGGCTGTTGGGACTGATTCAGACCCAACCTCTGGTAGAGCCAAAAGAGGAGACTGGGGTTCTGGGCTACTGAAGCCTCTCCCCTCCCCCCACCCCCAGCCCCAACCGTTTCCAAGCAGGACAAAGAACAAGCCCATGGCACTAGGGGAGTCCCGTCTTTCCTTGCCTCCCCTCTTCCCTTCTGTGCTCATTCCTGGTCCAATCTGCATGGGAAGCCCCTGACCCTGCCACACCCCAGGATTCAATTTTGTGGGAAAGGGGGGCCAGAAATCCATCTTCTAAGCAAGCATGGCCTCCCCTTGCCCACAGTGTCAGCCTGGCTCCCGTAGTCCCTGGCCTAGGACCACACTTAAAAACATTTCCACCCTTTGACTTCAGCTCCTGGTCTGTCCACCCTGG
>gene=chr11_723179-724179; species=rheMac
ATCAGCTCTGTCTGTGCATCCACATGTATGTTTTAGAACCAAGGTTAGAAACTACTAAACCACTGAACTTGAGTGGTTTCACCAAACACTGTCACCCT---------GTTGGGACTGCTTCAGGCCCAACCTCTGGTAGAGCCACAAGAGGAGACTGGGGTCCTGGGCTACTAAAGCCCCTCCCCTCCCTCCACCCCCAGCCCTGACTGTTTCCACAGAGGACAAAGAACAAGCCCACGGCACTACGGGAGTCCTGTCTTTCCTTGCCTCCCCTCTTCCCTTCTGTTCCCATTCCTGGTCCAATCTGTATGGGAAGCCCCTGACCCTGCCACACCCCAGGATTCAATTTTGGGGGGAAGGGGGGCCAGAAATCCATCTTCTAAGCAAGCATGGCCTCCCCTTGCCCACAATGTCAGCCTGGCTCTCATAGT-CCTGGCCTAGGACCGCACTTAGAAACATTT-CACCCTTTGACTTCAGTTCCTGGTCTGTCCACCCTGG
>gene=chr11_1273357-1274357; species=hg19
TCATCTACAATAAGACCGACCGAGCCGGCTGCCATTTCTACGCAGTGTGCAATCAGCACTGTGACATTGACCGCTTCCAGGGCGCCTGTCCCACCTCCCCACCGCCAGTGTCCTCCGCCCCGCTGTCCTCGCCCTCCCCTGCCCCTGGCTGTGACAATGCCATCCCTCTCCGGCAGGTGGGCCCCGCCTGCCCTCCACCTCCCGTGCTGCGTGCACACGGTCTGGGTTGGCTGGAGGCACAGCCACAGTCCAGCTCCCGAGGCCCGTCTCAGTGACCCCGCCGCCAGTATCTCCAGTTGGAGGAGGCACACAGGGCCTAGGGGCCAGGCTAGCATGGGGGCCGCCCTCCTCAGGCAGGCTCTTGTGGCCACCCGGGGCTTTGGGCCATGAGGGGTGGGATGAGCCGTGGATGGGTCCCGTGAGCTGGTCCAGGTGAGGACGTGCATGTTCCCTGCCCCAGGTGAATGAGACCTGGACCCTGGAGAACTGCACGGTGGCCA
>gene=chr11_1273357-1274357; species=bosTau
TTGTCTACAACAAGACAGATGGGGCGGGCTGCCCCTTCTTAGCCATCTGCAACCAGCGCTGTGACCTTGACCGCTTCCAGGGCGCCTGCACCACCTCCTCACCCCCAGGGACCTCAGCCTCTGTGCCCCCAACCACTCCACTTAGCGACTGTGATCGTACAATCCCTCCTCGAAAGGTGTGCCTTCCACCTCCACC---GACCCTTCTGTGTGCATGGGGCCCG---------------------GGGCACACCCCCAG------CCCTCAGTGGCCACTCCACGGGTTGCTCTGGCTGGAGGAAACACGCAGGGTCCAAG--CCCAGCCAGGGCAGGGCCGCCCTGCCCCAGGCAGGGGGT-----------GGTTCCTGTGGCTGAGGTGGG---------------AAGGGTCCTGCCA-TCCCACCCTGTGGGTG-CTG----TGCTGTCTCACAGGTGAACGAGTCCTGGTTCCTGGAGGACTGTACGGTGGCCC
>gene=chr11_1273357-1274357; species=calJac
TCATCTACAATAAGACCGACCGAGCTGGCTGCCAGTTCTATGCCGTGTGCAACCAACACTGTGACATTGACCGCTTCCAGGGCCCCTGCCCCACCTCCCCGCCACCAGTGCCCTCCACCCCACCATCCCCGCCCTCCCCTGCCCCTGGCTGTGACAATGCTGTCCCTCCTCGGCAGGTGGGTTCTGCCTGCCCTCCGCCTCCCCTGCTATGCACACAGGGCCTGGGTCTGCT-GAGGCACAGCCAGGGCCCAGCCCCTGAGGTCTGTCTCAGTGACCCT-CCACCCATAGCTCCAGTTGGAGGAGGCGCACAGGGTCTGGGGGCCAGGCCAACATGGGGGCCACCTTTTCCGGGCAGACTCTTGTGGCCAGCAGGGGCTGTGCACCATGAGGGATGGGATAACCAGGGGATGGGT-CCGTGAGCCAGTCCCAGTGAGCACCTGCCTGTTCCCTGCCACAGGTCAATGAGTCCTGGACCCTGGAGAACTGCACTGTGGCGC
>gene=chr11_1273357-1274357; species=canFam
TCGTCTACAACAAGACGGACAGAGCAGGCTGCCACTTCTACGCCATCTGCAACCAGCACTGTGACATTGACCGCTTCCAGGGCACCTGCCCCACCACCTCGCCCCCGGAGTCCTCGGCCTCTACGTCCCCAATCTCCCCAGCCCCGGTTTGCGACCTCATTGTCCCTCCCCGACAGGTACATCCTCTGCCCCCTGC---ACTTCTGCAGTGTGGTT--GGTTGG---------------------GGGGCCCAGCCCTG-------CCCCCATGACCCCTGCACAGGTAGCTCCTGCTGGAGGAAGCACATGGGGTTGGGG--CTGGGCCAGGGCCGGGCCGCTCTGCCCCATGCAGTGA-------------GGAACCTCAGGATGTGGCAGG--------GCCATGGGAACGTCTCATGA-TCCCAGCCGGTGAGCA-CCAGGCCCGCTCTCTCCCAGGTAAACGAGTCCTGGACCCTGTCAGACTGCACCAGGGCGC
>gene=chr11_1273357-1274357; species=equCab
TCATTTACCAACAGATCGACCTCGCCGGCCACTGCTATTACGCGGTGTGCAGCCTGGACTGCCACGTGGTCAG---GCGGAGTACCTGCCCCACCAGCACGCCCCCGGCCACCTCCTCGCCTGCGTCGTC---CCCTTCGGGCCCTG-----------------------------------------------------------------------------------------------------------------------------------------------------------------------------------------------------------------------------------------------------------ATGAGCTGCAGGGGGGTCTGGGGGTGCCTGGCGGGGGGGCC-CTGCAGCTGCTCTTCCACAGAAAGGCGAGACCTGGAACATGCCCAACTGCTCTCAGGCCA
>gene=chr11_1273357-1274357; species=gorGor
TCATCTACAATAAGACCGACCGAGCCGGCTGCCATTTCTACGCAGTGTGCAATCAGCACTGTGACATCGACCGCTTCCAGGGCGCCTGTCCCACCTCCCCACCGCCAGTGTCCTCTGCCCCACTGTCCTCGCCCTCCCCTGCCCCTGGCTGTGACAATGCCATCCCTCTCCGGCAGGTGGGCCCCGCCTGCCCTCCACCTCCTGTGCTGTGTGCACACAGTCTGGGTTGGCTGGAGGCACAGCCACAGCCCAGCCCCCGAGGCCCGTCTCAGTGACCCCGCCGCCAGTATCTCCAGTTGGAGGAGGCACACAGGGTCTAGGGGCCAGGCTAGCACGGGGGCCGCCCTCCCCAGGCAGGCTCTTGTGGCCACCCGGGGCTTTGGGCCATGAGGGGTGGGATGAGCCGTGGATGGGTCCCGT-AGCCGGTCCAGGTGAGGACGTGTGTGTTCCCTGCCCCAGGTGAATGAGACCTGGACCCTGGAGAACTGCACGGTGGCCA
>gene=chr11_1273357-1274357; species=panTro
TCATCTACAATAAGACCGACCGAGCCGGCTGCCATTTCTACGCAGTGTGCAATCAGCACTGTGACATCGACCGCTTCCAGGGCGCCTGTCCCACCTCCCCACCGCCAGTGTCCTCCGCCCCGCTGTCCTCGCCCTCCCCTGCCCCTGGCTGTGACAATGCCATCCCTCTCCGGCAGGTGGGCCCCGCCTGCCCTCCACCTCCCGTGCTGCGTGCACACGGTCTGGGTTGGCTGGAGGCACAGCCACAGTCCAGCCCCCGAGGCCCGTCTCAGTGACCCCGCCGCCAGTATCTGCAGTTGGAGGAGACACACAGGGTCTAGGGGCCAGGCTAGCACGGGGGCCGCCCTCCCCAGGCAGGCTCTTGTGGCCACCCGGGGCTTTGGGCCATGAGGGGTGGGATGAGCCGTGGATGGGTCCCGTGAGCCTGTCCAGGTGAGGACGTGCATGTTCCCTGCCCCAGGTGAATGAGACCTGGACCCTGGAGAACTGCACGGTGGCCA
>gene=chr11_1273357-1274357; species=papHam
TAATCTACAATAGGACAGACCGAGCCGGCTGCCAATTCTATGCTGTGTGCAACCAGCACTGTGACCTCGACCGCTTCCAGGGCACCTGCCCCACCTCCCCACCACCAGCGTCCTCCACCCTGCTGCCCTCGCCCTCCCCTGCCCCTGGCTGTGACAATGCCATCCCTCCCCGGCAGGTGGGCCCCGCCTGCCCTCTATCTTCCCTGCTGTGTGCACAGGGTCTGGGTCGGCTGGAGGCACAGCCAGTGCCCAGCCCCTGAGGCCCAACTCAGTGACCCC-CCGCCAGTAGCTCCAGCTGGTGGAGGCACACAGGGTCTGGGGGCCAGGCTAGCACGGGGGCCGCCCTCCCCAGGCAGGCTCTTGTGGCCACCTGGGGCTGTGGGCCACGAGGGGTGGGATGGGCAAGGGATGGGTCCCGTGAGCCGGTCCAGGTGAGGACGTGCATGTTCCCGGCTGCAGGTGAATGAGACCTGGATCCTGGAGAACTGCACGGTGGCCA
>gene=chr11_1273357-1274357; species=ponAbe
TCATCTACAATAAGACCGACCGAGCTGGCTGCCATTTCTATGCAGTGTGCAACCAGCACTGTGACATCGACCGCTTCCAGGGCGCCTGCCCCACCTCCCCACCGCCAGTGTCCTCCACCCCGCTGTCCTTGCCCTCCCCTGCCCCTGGCTGTGACAATGCCATCCCTCCCCGGCAGGTGGGCCCCGCCTGCCCTCCACCTCCCCTGCTGTGTGCACAGGGTCTGGGTTGGCTGGAGGCACAGCCACGGCCCAGCCCCCGAGGCCCGTCTCAGTGACCCC-CTGCTGGTAGCTCCAGCTGGAGGAGGCACACAGGGTCTAGGAGCCAGGCTAGCACGGGGGCCGCCCTCCCCAGGCAGGCTCTTGTGGCCACCTGGGGCTTTGGGCCATAAGGGGTGGGATGAGTCGGGGATGGGTCCCGTGAGCCGGTCCAGGTGAGGATGTGCATGTTCCCTGCCCCAGGTGAATGAGACCTGGACCCTGGAGAACTGCACGGTGGCCA
>gene=chr11_1273357-1274357; species=rheMac
TAATCTACAATAGGACAGACCGAGCCGGCTGCCAATTCTATGCCGTGTGCAACCAGCACTGTGACCTCGACCGCTTCCAGGGCACCTGCCCCACCTCCCCACCACCAGCGTCCTCCACCCTGCTGCCCTCGCCCTCCCCTGCCCCTGGCTGTGACAATGCCATCCCTCCCCGGCAGGTGGGCCCCGCCTGCCCTCTATCTTCCCTGCTGTGTGCACAGGGTCTGGGTCGGCTGGAGGCACAGCCAGTGCCCAGCCCCTGAGGCCCAACTCAGTGACCCCCCCGCCAGTAGCTCCAGCTGGTGGAGGCACACAGGGTCTGGGGGCCAGGCTAGCACGGGGGCCGCCCTCCCCAGGCAGGCTCTTGTGGCCACCGGGGGCTGTGGGCCACGAGGGGTGGGATGGGCAAGGGATGGGTCCCGTGAGCCGGTCCAGGTGAGGACGTGCATGTTCCCGGCTGCAGGTGAATGAGACCTGGACCCTGGAGAACTGCACGGTGGCCA
>gene=chr11_1418232-1419232; species=hg19
GGCAGCCCCGCTTTCACCTGTAGGGCTGGTGCCTGTGTCAGGCCCAAGCCCCAGGTCCTAGCCTAGGCTGACCAAGCGGCCTGCAGATCTCCCTGAGGCCTCACCCCAGGGATGTCCGCCGGGCCAGGCTGCCCTGAGCCAGCTGCCTGGGGCTCTGGACAAGATGGAGGCTGGGCTGGGGCAGAGGCTGCAGGGACAAAGCACGGATTGTGCCAAGCCGGCTGCCTTTCAGGGCCCGGCCTGCCAGGTCCAGGCCTTGTTCTACCGCCTCTGAGGGGCCAGTGTTCTGGGCCCAGCAGCTGGGAGCCAGGCCCCACCCACAGAGCAGTGCTCCCGAAAGTCCTGCTGTTAAAGAGAAACTCCTCGTTTTCCTGGACGCCTCCAGCTTCCCAGGCTCGTTCTGCCTTCAGTCCCGGGGCCCACGGAGGCCGTGGCTGCCCTACGCTGCTTTGCCCCAGGGGCCTGGGCTGCAGGCTGGGCCTGGCTTCCTCCCCGAACCC
>gene=chr11_1418232-1419232; species=bosTau
---------------------AGGGTGGGCCTCTGTGA--GCCCAGCGCCC-AGGTCCTGGCTGGGGTTGTTGGAGCTGCCCAT-GGCCTGCCTGAGGCGCCGCCCCAGGGCTGCCGGCCGAGTCGGGCTGCCA--GGCCAGCTGCCTCGGACTCGGGACAAGGCGGAGGCTGGGCTGGGTCTGAGGCCGCGGGGACAAAGCAAGGATTGTCC------------------GGGCTGGGCCCTGGCGGCCCCGGCCTTGTTCTGCAGCCTCTGAGGGGCCAGTGTTTCGGACGGGGCAGCTGGGAGCCCC----------------------------------GCGGGCCAAGGAAACGGCCCTCCTCTTCTG--GGTTTTCTTCCCGGC-----CACTTGGGTTTTGTCCCTCAGGGCCCCGGGAGGCC-----------------------------------GCTG--GG-----TCTTGTTTCTTCCCTGTGCCC
>gene=chr11_1418232-1419232; species=calJac
GGCAGCCCTGTTTTCACCTCTAGGTTTGGCCCCTGTGTCAGCCTTGAGCCCCAGGTCCTAGCCCCGGCTGACCGAGCTGCTCGCAGGCCTCTCTAAGGCCTCACCCCAGGGATGCCCGCCGGGTTAAGCTACCCTGAGCCAGCTGCCTAGGGCTCTGGACAAGATGGAGGCTGGGCTGGGGCCGAGGCCGCAGGGACAAAGCAGGGATTGTGGCAGG-CGGCTGCCTTTCAGGGCCTGGCCCGCCTGGTCCAGGCCTTGTTCCACCGCCTCTGAGGGGCCAGTGTTCTGGGCCCAGCAGCTGGGAGCTGGGCCCCACCCACAGAGCAGCACTCCCCAAAGTCCGGCTGTTAAAGATAAACTCCTCGTTTTCCTG------------------GGCTCTTTCTGCTTTTAGTCCCTGGGCCCATGGAGGCCCGGGCCTCCCTGCGCTGCTCTAGCCCAGGGGCCCAGGCTGCAGGCTGGGCCTGGCTT-CTCCCTCAGCCC
>gene=chr11_1418232-1419232; species=canFam
GGAAGGGCTGGTGTCTCCTGAAGTGGGGG--------------GAGGGCCCGTGAGCCAGGCCAGGGATGGCCAAGCTGTCCGC-GCCCTCCCCGAGGCCTTGCCCTGGGGGTGCCGGCCAGTCAGGGCTGCCCCGGGCCAGCTGCCTCGGATGCTGGACAAGATGGAGGCTGGGCTGGGACAGAGGCCGCAGGGACAAAGCAGGGATTGTG----------------------CTGGGCCCCGGTGGCCCAGGCCTTGTTCTGCAGCCTCTGAGGGACCAGTGTTCTGGACC---------------------------------------------------------------AGCAG----------------------------------------------TGCTCCCCACGGCCCCACG----------------------------------------GCTGTCCTGG-----CGGTTTCCTCATTGTGCCC
>gene=chr11_1418232-1419232; species=equCab
GAGAGAGCTGGCGTCTCCTGAAGGGAGGGCTTCCGTGATGGCCCAAAGCCCCGGGTCCTGGCCAGGGATGACCGAGCTGTTCCCAGGCCCATCCGGAGCCTTGCCCCAGGGGTGCTGGCTAAGCGGGGCTGCCCCAGGCCAGCTGCCTTGGCCTTGGGACA-GATGGAGGCGCGGCCGGGGCAGAGGCCGCAGGGACAAAGCAGGGATTGTG-----------------------TGGGCCCTGGCAGCCTGGGCCTTGTTCCGCAGCCTCTGAGGGGCCAGTGTTCTGGAGCGGGCAGCTGGGAGCCCT---------GCAGGCCGGTGCTCT----GCAGGCGCGGCTCAAGAGAGCGGCCTTTGCTTCCTG------CTCATCCTGCA---------------TTCCTCCCTGGGGCCCAGGGGCCTGTGGCTGTGC-----------------CCTGGCGTGGCAGCGCCGGGTGGAAG-----------------
>gene=chr11_1418232-1419232; species=gorGor
GGCAGCCCCGCTTTCACCTGTAGGGCTGGTGCCTGTGTCAGGCCCAAGCCCCAGGTCCTAGCCCAGGCTGACCAAGCGGCCTGCAGACCTCCCTGAGGCCTCACCCCAGGGATGTCCGCCGGGCCAGGCTGCCCTGAGCCAGCTGCCTGGGGCTCTGGACAAGATGGAGGCTGGGCTGGGGCAGAGGCTGCAGGGACAAAGCACGGATTGTGCCAAGCCGGCTGCCTTTCAGGGCCCGGCCCGCCAGGTCCAGGCCTTGTTCCACCGCCTCTGAGGGGCCAGTGTTCTGGGCCCAGCAGCTGGGAGCCAGGCCCCACCCACAGAGCAGTGCTCCCGAAAGTCCCGCTGTTAAAGAGAAACTCCTCGTTTTCCTGGACGCCTCCAGCTTCCCAGGCTCGTTCTGCCTTCAGTCCCGGGGCCCACGGAGGCCGTGGCTGCCCTACGCTGCTTTGCCCCAGGGGCCTGGGCTGCAGGCTGGGCCTGGCTTCCTCCCCGAACCC
>gene=chr11_1418232-1419232; species=panTro
GGCAGCCCCGCTTTCACCTGTAGGGCTGGTGCCTGTGTCAGGCCCAAGCCCCAGGTCCTAGCCTAGGCTGACCAAGCGGCCTGCAGACCTCCCTGAGGCCTCACCCCAGGGATGTCCGCCGGGCCAGGCTGCCCTGAGCCAGCTGCCTGGGGCTCTGGACAAGATGGAGGCTGGGCTGGGGCAGAGGCTGCAGGGACAAAGCACGGATTGTGCCAAGCCGGCTGCCTTTCAGGGCCCGGCCTGCCAGGTCCAGGCCTTGTTCTACCGCCTCTGAGGGGCCAGTGTTCTGGGCCCAGCAGCTGGGAGCCAGGCCCCACCCACAGAGCAGTGCTCCCGAAAGTCCTGCTGTTAAAGAGAAACTCCTCGTTTTCCTGGACGCCTCCAGCTTCCCAGGCTCGTTCTGCCTTCAGTCCCGGGGCCCACGGAGGCCGTGGCTGCCCTACGCTGCTTTACCCCAGGGGCCTGGGCTGCAGGCTGGGCCTGGCTTCCTCCCCGAACCC
>gene=chr11_1418232-1419232; species=papHam
GGCAGCCCCGTTTCCACCTGTCGGGCTGGTGCCTGTGTCAGGCCCAAGCCCCAGGTCCTAGCCCAGGCTGATGGAGCTGCCTGCAGGCCTGCCCGAGGCCTCGTCCCAGGGATGTCTGCCGGGCCAGGCTGCCCTGAGCCAGCTGCCTGGGGCTCTGGACAAGATGGAGGCTGGGCTGGGGCAGAGGCTTCAGGGACAAAGCAGGGATTGTACCAGGCCGGCTGCCTTTCAGGGCCCGGCCCGCCAGGTCCAGGCCTTGTTCCACCGCCTCTGAGGGGCCAGTGTTCTGGGCCCAGCAGCTGGGAGCCAGGCCCCACCCACAGAGCAGTGCTCCCGAAAGTCCCGCTGTTAAAGAGAAACTCCTCGTTTTCCTGGAAGGCTCCAGCTTCCCAGGCTCTTTCTGCTTTCAGTCCCGGGGCCCACGGAGGCCGTGGCAGACCTGCACTGCTCTGCCCCAGGGGCCTGGGCTGCAGGCTGGGCCTGGCTTCCTCCCCGAACCC
>gene=chr11_1418232-1419232; species=ponAbe
GGCAGCCCTGCTTTCACCTGTAGGGCTGGTGCCTGTGTCAGGCCCAAGCCCCAGGTCCTAGCCCAGGCTGACCAAGCGGCCCACAGACCTCCCCAAGGCCTCACCCCAGGGATGTCCGCCGGGCCAGGCTGCCCTGAGCCAGCTGCCTGGGGCTCTGGACAAGATGGAGGCTGGGCTGGGGCAGAGGCTGCAGGGACAAAGCATGGATTGTGCCAAGCCGGCTGCCTTTCAGGGCCCGGCCCGCCAGGTCCAGGCCTTGTTCCACCGCCTCTGAGGGGCCAGTGTTCTGGGCCCAGCAGCTGGGGGCCAGGCCCCACCCACAGAGCAGTGCTCCCGAAAGTCCCGCTGTTAAAGAGAAACTCCTCGTTTTCCTGGACGCCTCCAGCTTCCCAGGCTCGTTCTGCCTTCAGTCCCGGGGCCCACGGAGGCTGTGGCTGCCCTGCGCTGCTTTGCCCCAGGGGCCTGGGCTGCAGGCTAGGCCTGGCTTCCTCCCTGAACCC
>gene=chr11_1418232-1419232; species=rheMac
GGCAGCCCCGTTTCCACCTGTCGGGCTGGTGCCTGTGTCAGGCCCAAGCCCCAGGTCCTAGCCCAGGCTGATGGAGCTGCCTGCAGGCCTGCCCAAGGCCTCGTCCCAGGGATGTCTGCCGGGCCAGGCTGCCCTGAGCCAGCTGCCTGGGGCTCTGGACAAGATGGAGGCTGGGCTGGGGCAGAGGCTGCAGGGACAAAGCAGGGATTGTACCAGGCCGGCTGCCTTTCAGGGCCCGGCCCGCCAGGTCCAGGCCTTGTTCCACCGCCTCTGAGGGGCCAGTGTTCTGGGCCCAGCAGCTGAGAGCCAGGCCCCACCCACAGAGCAGTGCTCCCGAAAGTCCCGCTGTTAAAGAGAAACTCCTCGTTTTCCTGGAAGGCTCCAGCTTCCCAGGCTCTTTCTACTTTCAGTCCCGGGGCCCACGGAGGCCGTGGCAGACCTGCACTGCTCTGCCCCAGGGGCCTGGGCTACAGGCTGGGCCTGGCTTCCTCCCCGAACCC
>gene=chr11_1700293-1701293; species=hg19
aaaccccatctcaaaaaaaaaaaaaaaaaaaGCCTCCTACCCATaagatgtaaataaatggagagatataacaggcttcttgattgagaacacttacaacttcaggtctctaaaaatcaacctatggatttaattatattccaattaaaataaataattacttttatcttgccaagttttctctaaaattctcatcaaaatgtataggcaagtgtagccattaaattttgGGGGGATGTCtttataatttttttaaatttttataGCCATTAAAAATTTAAAAGCAAAATATAAAGGAAGAAGAATGAGTGGTGATTTCCCAGACAGCTATCAGAACAGACTATAAAGCTACAGTTATTAAAACAGCACTGCCTTGCTTCTGGATTACATAAATTGAAGGAGGAAGTGGAGCCGGGCCCTGGCAGCCTTCTCAGTGTAACTCAGGACCCCGTGGACGGGGTGTCTGAGCCAGCAGGAAGAGACAGGGCCTGCTGCAGAGG
>gene=chr11_1700293-1701293; species=bosTau
aaatt---------------------taagagcctactctccaaaagatctaaataaat--aaaaaagcaacatggt-tttgactggggcaacgtataacttcaattctccaaaagcaaatctacagatttaatttcattccaattaaaagaaaggactagtttcatcctaccaag-tttccttaaaattctcattaaagaggaaa----------------------------------tatgcaggct--------------agctattaactttctgaaagcgaagtacaaaggaaacaggatgagtggagatttcccgga-agatattagaaccaactacaAAGGGCC-AGGAATGAAACGGCAG-------ATTCGAGATTAGACAG-CAGAGCAAGGCTG--CACCCGGGCCCAGCCAGCCCA-GGGTCCTGGTGCGGGG-AAGGCGGGCGGGGCACTTCACTGGACAG---GGCAGGGGACGGCCTGCCGCTG
>gene=chr11_1700293-1701293; species=calJac
------------------------------------------------------------------------------------------------------------------------------------------------------------------------------------------AATTCTCATCAAAATGTATAGGAAGGTGTAGTCATAAAATTTTGGGGGGATGTCTTTATAATTTTTT----------------TTTAAATCTTAAAAGCAAAACACAAAGGAAGAAGAGTGAGTGGTGATTTCCCAGACAGCTGTCAGAACAGACTGTAAAGCTACGGTGATTAAAACAGCACTGCCTTGCTCTTAGATTAGATAAATAGAAGGAGGAAGTGGATCCAGGGCCTGGCAGCCTCCTTGGCGTAACTCGGGATCCAGTGGACGGGGTGTCCCAGCCAGCGAGCAGAGGCAAGGCCTTCTGCAGAGG
>gene=chr11_1700293-1701293; species=canFam
-------------------------------------------------------AAATAGCGAGAAAGACCTTGTTCTACACTTGGAAAGAC-TTTAACTTGAGTTCTGCAACCATGAATCTACAAATTTAATTCTGTCCAACTTAAAATAAAGGACAATTTCCATGTCACCAAG-TTACCCTCAGAGTCTTTTTGAAGAGTGTG----------------------------------TCCAC-GTCTGCT---CTCATTGAAGATGCTACAGTTTTGAAAGCAAAATA-AAAAAAAGAAGGTGTAACGGAGATTCTCCAAACAGACATGAGCACAAAGGATGGTGGCCCGGGTCCGGCAGCAAGTGCACGG--ACTCAGAACCAAATTCG---AGCAAGGCCA--CGTCTGGGGGCAGACAGACAG-ACGGAGGGGCGGACAG-AGGGGCGGAA-GGTGATCAAGTCCAT-----GGAAGAGCCCGCAAGGCCATTG
>gene=chr11_1700293-1701293; species=equCab
------------------------------------------aaaagattcaaataaacagagagaaataacg----------ttaggaagacttttaccttcagttctttaaaagtg-atttacaaatttaatgtcgttccaagtaaaataaagggctattttcttcttaccaagttttctctgaaattcttatcaaagagtgta----------------------------------tgtgcagact--------------agctaatgaattgttgaaaacaaaata-taaggaagaagaatgagcagagatttcccaggcaattaccagaacaaaccaggaagggccaggacctgaaacagcagtgtgg--attcaggatcagacaaagacaacaaggaca--cacccagatccagccagccca-cccccttagtgaagat-aaggtccaca-tgcgcttgagtcaaca----ggaaaaggacagacaactgctg
>gene=chr11_1700293-1701293; species=gorGor
aaacaccatctcaaaaaaaaaaaaaaaaaaaGCCTCCTACCCATaagatgtaaataaatggagagatataacaggtttcttgattgagaacacttacaacttcacatctctaaaaatcaacctatggatttaattatattccaattaaaataaataattacttttatcttgccaagttttctctaaaattctcatcaaaatgtataggcaagtgtagccaTTAAATTTTGGGGGGATGTCtttataattttttaaaatttttataGCCATTAAAAATTTAAAAGCAAAATATAAAGGAAGAAGAACGAGTGGTGATTTCCCAGACAGCTATCAGAACAGACTATAAAGCTACAGTTATTAAAACAGCACTGCCTTGCTTCTGGATTACATAAATTGAAGGAGGAAGTGGACCCGGGCCCTGGCAGCCTTCTCAATGTAACTCAGGACCCCATGGACGGGGTGTCTGAGCCAGCAGGAGGAGACAGGGCCTGGTACAGAGG
>gene=chr11_1700293-1701293; species=panTro
aaaccccatctcaaaaaaaagaaaaaaaaaaGCCTCCTACCCATaagatgtaaataaatggagagatataacaggtttcttgattgagaacacttacaacttcaggtctctaaaaatcaacctatggatttaattatattccaattaaaataaataattacttttatcttgccaagttttctctaaaattctcatcaaaatgtataggcaagtgtagccattaaattttgGGGGGATGTCTTTATAATTttttaaaatttttatagccattaaaaatttaaaagcaaaatataaaggaagaagaatgagtggtgatttcccagacagctatcaaaacagactataaagctacagttattaaaacagCACTGCCTTGCTTCTGGATTACATAAATTGAAGGAGGAAGTGGACCCGGGCCCTGGCAGCCTTCTCAGTGTAACTCAGGACCCCGTGGATGGGGTGTCTGAGCCAGCAGGAAGAGACAGGGCCTGCTACAGAGG
>gene=chr11_1700293-1701293; species=papHam
aaaccctatctc-------aaaaaagaaaaaGCCTCCTACCCATAAGTTGtaaacaaatggagagctataacaggtttcttgattgagaatacttataacttcaggtctctaaaaatcaaactatggatttaattatattccaattaaaataaataattacttttatcttgccaagttttctctaa-------------------------------------------------------------------------------------------------------------------------------------------------------------------------------------------------------TACATACATAGAAGGAGGAAGTGGACCCGGGCCCTGGCAGCCTTCTCAGTGTAACTCGGCACCCTGTGGACGGGGTGTCTGAGCCAGCAG---GAGACAGGGCCTGCTGCAGAGG
>gene=chr11_1700293-1701293; species=ponAbe
aaaccccatctcaaaaaaaaaaaaaaaaaaaGCCTCCTACCCATaagatgtaaataaatggagagatataacaggtttcttgattgagaacacttacaacttcaggtctctaaaaatcaacctgtggatttaattatattccaattaaaataaataattacttttatcttgccaagttttctctaaaattctcatcaaaatgtataggcaagtgtagccattaaattttgGGGGGATGTCtttataattttttaaaatttttataGCCATTAAAAATTTAAAAGCAAAATATAAAGGAAGAAGAATGAGTGGTGATTTCCCAGACAGCTATCAGAACAGACTATAAAGCTACAGTTATTAAAACAGCACTGCCTTGCTTCTGGATTACATAAATTGAAGGAGGAAGTGGACCCGGTCCCTGGCAGCCTTCTCAGTGTAACTCAGGACCCTGCGGACGGGGTGTCTGAGCCAGCAGGAGGAGACAGGGCCGGCTGCAGAGG
>gene=chr11_1700293-1701293; species=rheMac
aaaccctatctc-------aaaaaagaaaaaTCCTCCTACCCATAAGTTGtaaacaaatggagagctataacaggtttcttgattgagaatacttataacttcaggtctctaaaaatcaacctatggatttaattatattccaattaaaataaataattacttttatcttgccaagttttctc-aaaattctcatcaaaatgtataggcaagtgtagccattaaattttgGGAGGATGTCTTTACAATATTTAAAAATTTTTATAGCCATTAAAAATTTAAAAGCAAAATATAAAGGAAGAAGAATGAGTGGTGATTTCCCAGACAGCTGTCAGAATAGACCATAAAGCTACAGTAATTAAAACAGCACTGCCTTGCTTCTGGACTGCATAAATAGAAGGAGGAAGTGGACCCGGGCCCTGGCAGCCTTCTCAGTGTAACTCGGCACCCTGTGGACGGGGTGTCTGAGCCAGCAG---GAGACAGGGCCTGCTGCAGAGG
>gene=chr11_2027246-2028246; species=hg19
gccgtgcccatcttccaggatgctctcatcctgcgccttcacgcagcgttgctctctcgtgcctctcctctacctgtgaggacaccatgatgtttgattcagggcctgccctactgcagtctgacctgatcgattgcgtctataatgaccctatttccaaatgagttcgtgctctgagatgctggtggtcagggcttcaacttgtcttttctggagaggcacTAAACAGACTCCATGAGGAACTGAGGAGTCCAGAGCAGTGAGATGGAAGGAGGCTGGGCCCTGACCCTGGGAGCTGGCGATCTTCACACTCATGACCCTCTCATGTCTCTCTCCGTGACAGAGAAAAGCCAGCTCTGGGCCCATTCAGGATCGTCCTGGGGTTTCCTGGCTGTGGCAGCTGTACCTCCCTCTCACCTGTGCCCACCACTCCAGAGCCGGTGTGTGGGCTCACGCTGGTGGCTGAGTCCTGACCGTGGGGTAACCAAGGGGGAGGCATG
>gene=chr11_2027246-2028246; species=bosTau
--------------------------------------------------------------------------------------------------------------------------------------------------------------------------------------------------------------------------------------------------------------------------------------------------------------------------------------------------------------------------------------------------------------------------------------------------------------------------------------------------------------------
>gene=chr11_2027246-2028246; species=calJac
actgcgcccggcctccaggatgctcccaccctgcgtcttcatgcggcgctg--ctctggtggctctcctctacctgtgaggacaccatgacgttggatcagggccccgtcctgctgc------atcttatcgattgcttcaagaatgatcctatttccaaatgaggctgtgctctgagatgctggtggtcagggcttcgatttgtcttttctggagaggcaTTAAACAGACTCCATGAGGAAAT--AGAGGCCGCAGCAGTGAGATGGGAGAAGGCTGGGCCCTGACCCTGGGCGCTGGCGATCTTCACCCTCATGACCCTC---------------TGACAGAGAAGAGCCAGCTCGGGGCCCCTCCAGGACCGTGCTGGGCTTTCCTGGCTGTGGCAGCTACACC-CCCTTTCTCCTGTGCCCGCCACTCCAGAGCTGGTGTGTGGGCTCACGCTTGTGGCTGAGTCCTGATAGTGGGGCAGCCAAGGGAGAGGCACC
>gene=chr11_2027246-2028246; species=canFam
--------------------------------------------------------------------------------------------------------------------------------------------------------------------------------------------------------------------------------------------------------------------------------------------------------------------------------------------------------------------------------------------------------------------------------------------------------------------------------------------------------------------
>gene=chr11_2027246-2028246; species=equCab
tctgcctccatctttcaagaggttcttcccctgggtcttcacatggcattcctcccccgtgtctctcttcttcttgtgtgggcgccagcttattggattaaaggccctccccactccag---gacctcactggttatctctgtcaccaccctatttctaaataaggtcatattctgaggtcctgggagttgggacttcagcatatgcatttggcggggggacacaacaGACCCCAAGTGGAACTGGAGGGGGCAGAGCAGCAAGACAGCAGGAGGCTGG-------CCCT--------GTGACGTCCACCCTCA-GACTTTG---------------CAGCCGAGAGCAGCCGACT--GGGCCTGGCTGAGGGCTGCTTGGGGTTCTCT-GTCATGGCAGCTGCACCTCCATCTGGACTGACAGGACTGCTCCGGACGGGGTATGGGGGCACACAGAGGTGGCTGGGCCCTGGCTGTAGGATCCTGAAGGGAGAGGCACC
>gene=chr11_2027246-2028246; species=gorGor
gccgtgcccatcttccaggatgctctcatcctgcaccttcatgcagcgttgctctctcgtgcctctcctctacctgtgaggacaccatgatgtttgattcaggg-ctgccctactgcagtctgacctgattgattgcgtctataatgaccctatttccaaatgagttcgtgctctgagatgctggtggtcagggcttcaacttatcttttctggagaggcacTAAACAGACTCCATG------------------------------------------------------------------------------------------------------------------------------------------------------------------------------------------------CTCCAGAGCCGGTGTGTGGGCTCACGCTGGTGGCTGAGTCCTGACCGTGGGGTAACCAAGGGGGAGGCATG
>gene=chr11_2027246-2028246; species=panTro
gccgtgcccatcttccaggatgctctcatcctgcgccttcatgcagcgttgctctctcgtgcctctcctctacctatgaggacaccatgacgtttgattcagggcctgctctactgcagtctgacctgattgattgcgtctataatgaccctatttccaaatgagtttgtgctctgagatgctggtggtcagggcttcaacttgtcttttctggagaggcacTAAACAGACTCCATGAGGAACTGAGGAGGCCGGAGCAGTGAGATGGAAGGAGGCTGGGCCCTGACCCTGGGAGCTGGTGATCTTCACACTCATGACCCTCTCATGTCTCTCTCCGTGACAGAGAAAAGCCAGCTCTGGGCCCATTCAGGATGGTCCTGGGGTTTCCTGGCTGTGGCAGCTGTACCTCCCTCTCACCTGTGCCCACCACTCCAGAGCCGGTGTGTGGGCTCACGCTGGTGGCTGAGTCCTGACCGTGGGGTAACCAAGGGGGAGGCATG
>gene=chr11_2027246-2028246; species=papHam
gccatgcccatcttccaggacgctcccaccctgcgccttcacgcagcactgctctctcatgccactcttctaacaa-----acaccatgatgtttgattcagggcctgccctactgcagtctgacctgaccgactgtgtctataatgaccctatttccaaatgagcttgtgctctgagacgctggcagtcagggcttcaacttgtcttctctggagaggcacCAAACAGACTCCATGAGGAACTGAGGCGGCCGGAGCAGTGAGATGGAAGGAGGCTGGGCCCTGACCCTGGGAGCTGGCGACCTTCACTCTCATGACTC-----------------TGGCAGAGAAAAGCCAGCTGCGGGCCCATTCAGGACCGTCCTGGGGTTTCCTGGCTGTGGCAGCTGTACCTCCCTCTCACCTGTGCCCACCACTCCAGAACCAGTGTGTGGGCTCACACTGGTGGCGGAGTCCTGACCGTGGGGTAGCCAAGGGGGAAGCACC
>gene=chr11_2027246-2028246; species=ponAbe
gccatgctcatcttccaggacactctcaccctgcgccttcatgcagcgctgctctctcgtgcctctcctctacctgtgaggacaccatgatgtttgattcagggcctgccctactgcattctgacctgatcgactgcatctataatgaccatatttccaaatgagtttgtgctctgagatgctggtggtcagggcttcaacttgtcttttctggagaggcacTAAACAGACTCCATGAGGAACTGAGGAGGCCGGAGCAGTGAGATGGAAGGAGGCTGGGCCCTGACCCTGGGAGCTGGCGATCTTCATCCTCATGACCCTC---------------TGACAGAGAAAAGCCAGCTCCGGGCCCATTCAGGACCGTCCTGGGGTTTCCTGGCTGTGGCAGCTGTAGCTCCGTCTCACCTGTGCCCAGCACTCCAGAGCCGGTGTGTGGGCTCACACTGGTGGCTGAGTCCTGACCGTGGGGTAACCAAGGGGGAGGTACC
>gene=chr11_2027246-2028246; species=rheMac
GCCGTGCCCATCTTCCAGGACGCTCCCACCCTGCGCCTTCATGCAGCACTGCTCTCTCGTGCCGCTCTTCTACCATCAA--acaccgtgatgtttgattcagggcctgccctactgcagtctgacctgaccgactgtgtctacaatgaccctatttccaaatgagtttgtgctctgagacgctggcggtcagggcttcaacttgtctgctctggagaggcaACAAACAGACTCCATGAGGAACTGAGGCGGCCGGAGCAGTGAGATGGAAGGAGGCTGGGCCCTGACCCTGGGAGCTGGCGACCTTCACTCTCGTGACTC-----------------TGGCAGAGAAAAGCCAGCTGCGGGCCCATTCAGGACCATCCTGGGGTTTCCTGGCTGTGGCAGCTGTACCTCCCTCTCACCTGTGCCCACCACTCCAGAACCAGTGTGTGGGCTCACGCTGGTGGCGGAGTCCTGACCGTGGGGTAGCCAAGGGGGAAGCACC
>gene=chr11_2289228-2290228; species=hg19
ACTCCTCCCAGAGGCCGTTGAGGTGGGTCTGGTCAAACCCATTTGCAAGTTAACCCACTTGCCCTGGGCTGCCCAGCTGCCACGTTAGTGGAGATCTGAGCGTGGTGGCCTGCGCAGGAGCCCATGCCCTCAGCCCCACAGCCGGTGCTCTCTGGTCAGACCACCTCAGCCTAGCCCCACACCCAGCACTTACCCCAGCCCTCGGGATGGGTCAGCAGCCTCCAGCCTGCAGCTTCCAAGCCAGCGAGTAGCCCTGTCTGGACAACCCACCAGCCCACCACCTCCTGGAGGATGCCCCCAGCCTCACAAGGTGTCCCAATGGCTCCGCTATCAACGGCCTGGCTGCACTCCAGATCTCACCCAGACCCACCCTACGGAGGAGGCAGCAGGGTTTGAGGAGTAGTGACCACGGAAGTCTGGCCGTCACCTGGGAAGTGTAGGTGATAGGAGCCACTGGTAAACAGAACTGATTTATTTATAAAGTTCACGCTCCCTTGAAG
>gene=chr11_2289228-2290228; species=bosTau
CGTCCTCCTGCAA--CTGTAGG----------TC-CCCCCACTGGCAGGTGGAGAGCCCTGCCCGGGGTCACTCAGCTGGCGGGACAGCGGGGATCTGACAGCAGCAACCTGGA------------CCCCGAGACAGACGGCCTGGGCCCACTGGTCGGACCCCCTTGGCTGAGCCCTATGCTGGGCA-TTGCCTCAGAGCCTGATCCCAGTCAGCAGCCTGCAGACTTCAGCGTCCCAGCTGTGAGGCAGCCCTGTCTGGACCACGCTCCAGCGCCCCGACGCCTGACGGGAGC-CCCAGGCCCGCCCGG-GCCTGAACTGCTTTGGCAGCGGCCGCCAGG-TGGACTCCAGAC------------------------AGAGGCGCGGGGTCCAGGGAGACGTGACCACAGATGT-GGGCCCTCACCTGGATCACGGGGGGGATATGGACCACTGATACACAGCACCGGTTTATACAT-AGATCCACCTTCCCTAAAAC
>gene=chr11_2289228-2290228; species=calJac
ACTTC-CCCAGAGGCCCCTAAAGT-GGTCTGGTCA-TTCCATTTGCAAGTTAAGCCACTTGCCCTGGGCTGCCCACCTTCAATGGCACTGGAGCTCTGAGC--TGCGGCCTGCG-GGGAGCCCATGCCCTCAGCCCCACGGCCGGCTCTCTCTGGTCAGACCACCTCCGCCTCGCCCCACACCCAGCACTTACCCCAGCCCCGGGGGTGGCTTGGCATCCTCCAGACTTCAGTTTCCAAGCC----------------------ACCCACCAGCTC-CCACCTCCTGCAGGACGTCCCCAGCCTCACGAGGCGTCCCAGTGGCTCCACTATCAGCGGCCTGACTGGACTCCAGATCTCACCCCGACCCACCATACAGAGGAGGTCGCAGGGTTCAGGGAGTAGTGACCACATTAGTCTGGCCGTCACCTGAGAA--GCAGGTGACAGGAGCTACTAATAAACAGAGCTGACTGATTTATAAAGTTCATGCT-CCTTAAAG
>gene=chr11_2289228-2290228; species=canFam
AATCCCCCCATGACCTTGTAGGGCAGCTCTTGTCACTCGCATT-------TGTGT--------TCAGGTCATCCAGCTGGTGAAATAGTGGGGCTCTGAACAAGGCAGCCTGGA------------CCCTGAGATCCAGGACTGGTGCTCATAGGTCAGA----------------CCTCCCTGGTCCCCAGACCCTCATGTTCATGCCAGGCAGCAGCCCCCAGACCTCAGCTTCCTAGCTGTGACATAGCCTGGCCTGGACCACCCAGCAGTTTCCTGCCACCTGCTGGAAGCTCCCTGACCTACGTGGTGCCTGAATGGCTTTGGTGTAGGTGACCAGGCTGGACTCCAGACCTCACCTGGTCCCACCCTACAGAGGAGGGGGTGGAGTCCAG---------------------------------------------------GGACCA--GATACACAGCACTGCTTTATTTGTGAAGTTCACCTCCCCTAAAAC
>gene=chr11_2289228-2290228; species=equCab
----------------------------CTTGTCACCCCCATTTGAaggttgaacaacttg--ccaggtcacccagctggtggggcagtggagatctgaaccaggcaggctggG------------ACCCGAGACAGAGGGCTGGTGTCCCCAGGACAGATGGCCTGGGTCTGGCCCCACCCTGGGCACTTGCCCCAGACCCCCATACCGGTCAGCAGCCTCT-GGCCTCAGCTTCCCAGCTACAAAGTAGCCC-----GGACCTCCCACCAGTCTGCCACCACCTGCTGGAAATCCCCAGCCCCACAAGGTGCCTGAATCGCTTTGGCATTGGCCACCAGGCTGGCCTCCAGACGTCACTTCTGCCCA-CCTACAGAGGAGGGGGCTGCGTCCAGGGAGAAGTGCCCACAGGGGCCAGGCCCCAACCCGGGAAATGGGGAGGGTATGGACCACTGATACACTGCACTGATTTATTTATAAAGTCCACCTTCCCCAAAAC
>gene=chr11_2289228-2290228; species=gorGor
ACTCCTCCCAGAGGCCGCTGAGGTGGGTCTGGTCAAACCCATTTGCAAGTTAAGCCACTTGCCCTGGGCTGCCCAGCTGCCAC---------------------------------------------------------------------------------------------------------------------------------------------------------------------------------------------------------------------------------------------------------------------------------------------------------------------------------------------------------------------------------------------------------------------------------
>gene=chr11_2289228-2290228; species=panTro
ACTCCTCCCAGAGGCCGCTGAGGTGGGTCTGGTCAAACCCATTTGCAAGTTAAGCCACTTGCCCTGGGCTGCCCAGCTGCCACGTTAGTGGAGATCTGAGCGTGGTGGCCTGCGCAGGAGCCCATGCCCTCAGCCCCACAGCCGGTGCTCTCTGGTCAGACCACCTTAGCCTGGCCCCACACCCAACACTTACCCCAGCCCTTGGGATGGGTCAGCAGCCTCCAGCCTGCAGCTTCCAAGCCAGCAAGTAGCCCTGTCTGGACAACCCACCAGCCCACCACCTCCTGGAGGACGCCCCCAGCCTCACAAGGTGTCCCGATGGCTCCGCTATCAACGGCCTGGCTGCACTCCAGATCTCACCCAGACCCACCCTACGGAGGAGGCAGCAGGGTTTGGGGAGTAGTGACCACGGAAGTCTGGCCGTCACCTGGGAAGTGTAGGTGATAGGAGCCACTGGTAAACATAACTGATTTATTTATAAAGTTCACGCTCCCTTGAAG
>gene=chr11_2289228-2290228; species=papHam
ACTCCTCCCAGAGGCCCCTGAGGTGGGTCTGGTCAGTCCCATTTTCAAGTTAAGCCACTTGCCCTGGGCTGCCCAGCTGCCACAGCAGTGGAGATCTGAGCGTGGTGGCCTGCGCGGGAGCCCATGCCCTCAGCCCCACAGCAGGAGCTCTCTGGTCAGACCACCTCAGCCTAGCCCCACACCCAGCACTTAC-CCAGCCCTCGGGATGGGTCAGCAGCCTCCAGCCTGCCGCTTCCAAGCCAGCAAGTAGCCCTGCCTGGACAATCCACCAGCCCACCACCTCCTGGAGGACGCCCCCAGCCTCACAAGGTGTCCCGATGGCTCTGCTATCAACGGCCTGGCTGGACTCCAGATCTCACCCAGACCCACCCT---GAGGAGGCAGCAGGGTTCAGGGAGTAGTGAC-ACAGAAGTCTGGCCGTCACCTGGGAAGTGTAGGTGACAGGAGCCACTGGTAAACAGAACTAATTTATTTATAAAGTTCACGCTCCCTTAAAG
>gene=chr11_2289228-2290228; species=ponAbe
ACTCCTCCCAGAGGCCGCTGAGGTGGGTCTGGTCAAACCCATTTGCAAGTTAAGCCACTTGCCCTGGGCTGCCCAGCTGCCACGTTAGTGGAGATCTGAGCGTGGTGGCCTTCGCAGGAGCCCATGCCCTCAGCCCCACAGCCGGTGCTCTCTGGTCAGACCACCTCAGCCTAGCCCCACACCCAGCACTTGCTCCAGCCCTCGGGATGGGTCAGTAGGC-CCAGCCTGCAGCTTCCAAGCCAGCAAGTAGCCCTGCCTGGACAACCCACCAGCCCACCACCTCCTGGAGGACGCCCCCAGCCTCACAAGGTGT-CCGATGGCTCCGCTATCAACGGCCTGGCTGGACTCCAGATCTCACCCAGACCCACCCTACGGA-GAAGCAGCAGGGTTTGGGGAGTAGTGACCACAGAAGTCTGGCCGTCACTTGGGATGTGTAGGTGATAGGAGCCACTGGTAAACAGAACTGATTTATTTATAAAGTTCACGCTCCCTTAAAG
>gene=chr11_2289228-2290228; species=rheMac
ACTCCTCCCAGAGGCCCCTGAGGTGGGTCTGGTCAGTCCCATTTTCAAGTTAAGCCACTTGCCCTGGGCTGCCCAGCTGCCATAGCAGTGGAGATCTGAGCGTGGTGGCCTGCGCGGGAGCCCATGCCCTCAGCCCCACAGCAGGAGCTCTCTGGTCAGACCACCTCAGCCTAGCCCCACACCCAGCACTTAC-CCAGCCCTCGGGATGGGTCAGCAGCCTCCAGCCTGCCGCTTCCAAGCCAGCAAGCAGCCCTGCCTGGACAATCTACCAGCCCACCACCTCCTGGAGGACGCCCCCAGCCTCACAAGGTGTCCCGATGGCTCCGCTATCAACGGCCTGGCTGGACTCCAGATCTCACCCAGACCCACCCT---GAGGAGGCAGCAGGGTTCAGGGAGTAGTG---ACAGAAGTATGGCCGTCACCTGGGAAGTGTAGGTGACAGGAGCCACTGGTAAACAGAACTAATTTATTTATAAAGTTCACGCTCCCTTAAAG
>gene=chr11_2334293-2335293; species=hg19
TCACCTTCCACCTTCTTCACCCCCTGCCCCACAGTGGCCTCGTCCACCCAGATCTGGCCTCAGGTGCCCAAGGCTTCTCTGGTCAAAAGCCTTACCCGGAGCCCAGCTGCCCGGGCTTCCAGAAGGCAGCCGGGTGATTCTTGGGAAAGATCTAGAATCCCCAAGCTTTCTGGGAGCTGAGGTCCTGGCACAGGGTCTCTCAAGCCTTTTCCACCAGGCCCAGCCCCATCCCCCATTTCCGGGTCAACAGTAGCGTGCTGGAAACTTCTGTGGGCCAACCTTGTAAGACCACAGCGGAGGCGGACGCAGAGCTTGGCCTCTGCTTTATCCTGCGGGACCCTCTGGGGGCAGGAGGGCCACTCTGACGGCCATTGTGTGAAGGCCCCATCGTTGATGTTGGGAAGCACTGTGACTGGCTGCCCAGGGACCCAGGTTCCGCTTTGGGGAGATCCACCTGCTACAAGGAGGGCAGTGCTGGGACGTCACTCAGCACTAAGGGC
>gene=chr11_2334293-2335293; species=bosTau
TTGCTGC------TCTTCTCTGTCGGCCTCA-AGGGGCCTCAT-----------CAGCCCTGGGTGCCCATGGCCGCCCTGGGCTTAGGCCTTGCCTGCACCCCAGCTGCCTGGGCCTTCTGGAATGTACCAGATGGTTCTGGGGGACGACCTGGACCA------------GTGAGCTGAACTCC-GGCACGAGGCGGCTCCTGTGTCTCCCCC-AGGCCCT-CCCCACTGTCCATTTCCAGATCAACAGAAGCA-GGTGGACAC------AGGCCAGCACCGTAAGACAAGAG-------------------------CTGGTTTACCCTGCGGGACCCC---AGGGGAAGA--GTGGCATCAACAACCATTGGGGGGAAGCCCCACAGCTGGAGCCGGGAACCCCTGTGACCAG-CACCCGGGGACGCAGGCCCTCTCCTGGGGGGCCCGGTCCCGAGGAAGCAA----GCAGTTGAGCGCCACTCAGCACCTGAGGG
>gene=chr11_2334293-2335293; species=calJac
TCACC-CCCACCTCCTCCACTCCCTGCCCCACAGTGGCCTTGTCCACCCAGATCTGACGCCAGGTCCCCAAGGCATCTCTGGTCCAAAGCCTTACCCAGAGCCTACCTGCCCGGCCTTCCGGAAGGCAGCTGAGTAATTCTGGGGAGAGACCTAGACTCCCC-AGCTTTTCGGGAGCTGAGGT-CTGGCACAGGGCCTCTCCAA-GCTCTTCAGCAGGCCCAGCCCCGTCACCTGTCTCCAGGTCCCCAGTAGCATGCTGGACACTTCCCTGGGCCGACTTTGCAAGACCACAGTGG-GGCGGACACAGAGCTAGGCCTCTGCTTTACCCTGCAGGA-CCTCTGGGGGCAGGAGGGCCACACTGACGGCCACTGAGTGGAAGCCCCACTGCTGAAGCTGGGAAGCACAGTGACCGGCTGCCCAGGGACCCGGGCTCCCCCTTGGGGAGATGCACCTGCTGTGAGGGGGGCAGTGCTGGGACAGCACTCAGCACCGAGGGC
>gene=chr11_2334293-2335293; species=canFam
GCAACACCTTCCTTCCCCATTATCCG-----------CCTCATCTGCCCAGAGCTGGCCCTGGATGCCCACGGCTCCTTTGGTCAAGGGTCTTACCTGGACCCCAGCCACCTGGGCTTTTTGACACCCACCAGGTGGTTCT-----------------------G------GGGAGCTGAGCTCCTGGTGGGAAGCTCCCCCCTCTTCTCTGCCCAGGCCC--------------------GATCAACAGCTGTAGGGTGGACACTTCCCTCGGCCAGCTCCAGAAGACCAGAGCGGAGGTGCGCGTGGGGCTGGGGCTCTGGCATATTGTGTGGGAACCCC------CAGCCCTGTGGCAGCAGTGGCCAGGGTTGGGAGGCCCCACAGCTGAGGTCGGGAGCTGCGGTGACCAGCCTCCCAGGGATCTGGGCTCTCCCTCGGGGAGCCCTGCCTTGTGGGAGGAG----G-------------------ACCT--AGG
>gene=chr11_2334293-2335293; species=equCab
TCGCTACCCTCCTTCTCCACTGTCTGCCCCA-CAGGTCCTTGTTCGCTCAGAGCTGGCCCCAGGTGCCCCCCGATTCCCTGGCCCAAGGCCCTACCTG---------------GGCATTCTGGGACACACTCGGTGGTTCTGGGGAAAGACCTGGAGCATCTTTG------GGGAGCTGAGCTCCTGGCATGAGGCCTCTCCCGCCTC---GGCCAGGCCATGCCCCTCTGCCCGTTTCCAGATCAACAGGAGCAGGGCGGACACTTCCTTCGGCAGGCTCCTGAAGACCAGAGCGGGGGCAGGCGCAGAGTTGGGTCTCTGACTCATCCCACAGGACCCCCCAGGAGCAGGAGTGTGGCATGAACAGCCATTGGGGGGAGTCCCCACAACTGAAGTGAGGAACCACTGTCACCACCCACCCAGGGACCCGGGCTCTCGCTCAGGGA-------------GGGGGAG----GCGTTTGGATGTGGCCCAGCACACAGGGG
>gene=chr11_2334293-2335293; species=gorGor
TCACCTTCCACCTTCTCCACCACCTGCCCCACAGTGGCCTCGTCCACCCAGATCTGGCCTCAGGTGCCCAAGGCTTCTCTGGTCAAAAGCCTTACCCAGA-CCCAGCTGCCCGGGCTTCCAGAAGGCAGCCGGGTGATTCTTGGGAAAGACCTAGAATCCCCAAGCTTTTCGGGAGCTGAGGTCCTGGCACAGGGTCTCTCAAG--------------------------------------------------------------------------------------------------------------------------------------------------------------------------------------------------------------------------------------------------------------------------------------------------------
>gene=chr11_2334293-2335293; species=panTro
-------------------CCCCCTGCCCCACAGTGGCCTCGTT-ACCCAGATCCGGCCTCAGGTGCCCAAGGCTTCTCTGGTCAAAAGCCTTACCCAGAGCCCAGCTGCCCGGGCTTCCAGAAGGCAGCTGGGTGATTCTTGGGAAAGACCTAGAATCCCCAAGCTTTTTGGGAGCTGAGGTCCTGGCACAGGGTCTCTCAAGCCTTTCCCACCAGGCCCAGCCCCCTCCCCCATTTCCAGGTCAACAGTAGCGTGATGGAAACTTCCGTGGGCCAACCTTGTAAGACCACAGCGGAGGCGGACGCAGAGCTTGGCCTCTGCTTTATCCTGCAGGACCCTCTGGGGGCAGGAGGGCCACTCTGACGGCCATTGTGTGAAGGCCCCATCGTTGATGTTGGGAAGCACTGTGACTGGCTGCCCAGGGACCCAGGTTCCCCTTTGGGGAGATCCACCTGCTACGAGGAGGGCGGTGCTAGGACATCACTCAGCACTAAGGGC
>gene=chr11_2334293-2335293; species=papHam
TCACCTTCCACCTTCTCCACCCCCTGCCCCACAGTGGCCTCGTCCACCCAGATCTGACTCCAGGTGCCCAAGGCTTCTCTGGTCAAAAGCCTTACCCAGAGCCCAGCTGCCCGGGGTTCTGGAAGGCAGCTGGGTGATTCTGGGGAAAGACCTAGAATCCCCCAGATTTGTGGGAGCTGAGGTCCTGGCACAGGGTCTCTCAAGCCTTTTCCACCAGGCCCAGCTCCATCCCCCATTTCCAAGTCAACAGTAGCGTGACGGAAACTTCCCCGAGCTGACCCTGTAAGACCACAGGAGAGGCAGATGCAGAGCTTGGCCTC-GATTTATCCTGCAGGACCCTCTGGGGGCAGGAGGGCCACACTGACGGCCATTGTGTGGAGGCCCCACTGTTGATGTTGGGAAGCACTGTGACTGGCTGCCCAGGGATCCAGGCTACCCCTTGGGGAGATCCACCTGCTGCGAGGAGGGCGGTGCTGGGACGTCACT--CCACGAAGGGC
>gene=chr11_2334293-2335293; species=ponAbe
TCACCTTCCACTTTCTCCACTCCCTGCCCCACAGTGGCCTCATCCACCCAGATCTGACCCCAGGTGCCGAAGGCTTCTCTGGTCAAAAGCCTTACCCAGAGCCCAGCTGCCCGGGCTTCCGGAAGGCAGCCGGGTGATTCTTGGGAAAGACCTAGAATCCCCTAGCTTTTTGGGAGCTGAGGTCCTGGCACAGGGTCTTTCAAGCCTTTTCCACCAGGCCCAGCCCCATCCCCCATTTCCAGGTCAACAGTAGTGTGATGGAAACTTCTGTGGGCCAATCTTTTAAGACCACAGCGGAGGCGGACGCAGAGCTTGGCCTCTGCTTTATCCTGCAGGACCCTCTGGGGGAAGGAGGGCCACTCTGATGGCCATTGTGTGAAGGCCCCACCGTTGATGTTGGGAAGCACTGTGACTGGCTGCCCAGGGACCCAGGCTCCCCTTTGGGGAGATCCACCTGCTACGAGGAGGGTGGTGCTGGGACGTCACTCAGCACTAAGGGC
>gene=chr11_2334293-2335293; species=rheMac
TCATCTTCCACCTTCTCCACCCCCTGCCCCACAGTGGCCTCGTCCACCCAGATCTGACTCCAGGTGCCCAAGGCTTCTCTGGTCAAAAGCCTTACCCAGAGCCCAGCTGCCCGGGGTTCTGGAAGGCAGCTGGGTGATTCTGGGGAAAGACCTAGAATCCCCCAGCTTTGTGGGAGCTGAGGTCCTGGCACAGGGTCTCTCAAGCCTTTTCCACCAGGCCCAGCTCCATCCCCCATTTCCAGGTCAACAGTAGCGTGATGGAAACTTCCCTGAGCTGACCTTGTAAGACCACAGGAGAGGCAGATGCAGAGCGTGGCCTC-GATTTACCCTGCAGGACCCTCTGGGGGCAGGAGGGCCACACTGACGGCCATTGTGTGGAGGCCCCACTGTTGATGTTGGGAAGCACTGTGACTGGCTGCCCAGGGATCCAGGCTACCCCTTGGGGAGATCCACCTGCTGCGAGGAGGGTGGTGCTGGGACTTCACT--ACACTAAGGGC
>gene=chr11_2568449-2569449; species=hg19
tacctttatacatatgcctttcaaagtttccttggtccctggtttctcatttaaccctttactgtctggcttaccgtttttattaatctgccttaacttctacttagtgcctataccacaaacaataagctgactccatttccatctttTATAAGTTCAGACCCCCACAACCTTGGGTGGACTACTGACTACTTCGCGGGTAAGAAATGGTGAGTggcatggaaggggaggggcggcagttctcagtggagcggccgggctgcgagtctctgtatggaggtgaaggtccagatgttggggtttcagggtcaagcattcctggcagagagcatggcacgtgccaagacccggatggggcgtgtgcctggcgcgggtggagggagctgtgaggagcctgtagcattcagagacaggggagcagggagcggtgggggatgaggtcagggaggtggcaggacctggcgtgtgagggcttggggcgactctggggagttagggtt
>gene=chr11_2568449-2569449; species=bosTau
--------------------------------------------------------------TGCCTGGCTTGTGG-TGTCATTTCTCTCCTTTAAGCCCCACCTGTAGCCTGTACCACAGACAAAAGCCTCATTCC--AGTCCCCTTTTTTGAGCTC--CCCCCACACATCCAGGATCAGCAAATGAATGCTCAGAGGGTGAGGAAGCATGAGTGATGTGG-------GAGGT--GGGGTCCTGGTGGCCTCGTGGAGCAG-CTGTTTCTGAGTTCGgggggaggaccagatctcagca-tttggggggcggtgctctccacagagggaacagct--cgtccggaccctcagcaagtgtgtacctgACGCATGCATGGGGGTTCAG------CCTCA----------------------------------------------------------------CACGCAGGGTTGGGGGCTTGCTCTGGGCATTTGAGCTT
>gene=chr11_2568449-2569449; species=calJac
tgcctttatacttaagccttttaacgtttctttagtccctggtttctccattaaccctttactgtctggcttactgtttttattgatccatcctaactcccactcagtgcctataccacaaacaatcaggtgattccatttccatcttttcTAAGTTGAGACTCCCAAAACCTTGGATGGCCTGCTGGCAACTTAGagggtaagaaataatgcgtgacgtggaagggga-gggcggcagctctcagtggagcagctgggctgcaagtctcagtatggaggtgaaggtccagatgttggggtttcaggggcaaccattcctggcagatagcatggcacataccaggacccagacagggtatgtgcttggcaccagtggtgggagctgtgaggagcccataggattcagagacaggggagcagggagtggcaggg-atgaggtcaggaaggtggcaggaactg----gtgagggcttggggcaactctggggacttagggtt
>gene=chr11_2568449-2569449; species=canFam
tacctctgcactcacacctGTAGCATTTCCC---ATCTTTGTTTTCTCATGTAACCTGTCACAGTCTGGCATGTGACACGCATCCACACTGCTGGACCCCCACCTGCC-GCCCAAACACAAGTGGCATGCATAGCCCACCTGTGTC--------------------CAAAGCACAGGTGGACCTCTGGGTGCCCAGAGGAGAGACAGTGAT--GTGCTATGG------------------------TGACCTCACTGGGCAATGTGGCTCCGTGTGAaggtaaaggactagaggtgaaaatttctgt--ggggtgttcctagcagaggggacagtatgtggc---gccctgtgtcagTCTGTGCCTGGCCTGTGTGCAGGGTGTCAGGGGACCCCTGA------------------GGCAGGGGGCTTGCTGGCCCGAGGGCAGGAAGGCAGTCAGGCCCGG--------------------------------------
>gene=chr11_2568449-2569449; species=equCab
ta-ctttgtacttacaccttttaagattcctgtaatgcctatcttctcacttaacccttcactgcctggcttatggtttgtatcaatatgccccaagtcccaccttgt-cctgtgctgcaaacaacgagcttattccactttcctcttCTATGAGTTCAGGCGGCACAAACCCAGGATGGACAGCTGAGTACTCAGagggtgacaagtgctaagtgaggtgg-------gtggtggggggtcgtagtggcctcgctgagcagtggggctcggtgtgaaggtgaaggaccagttgcagatacttcgg--------------ggcagaggggatagcacgcatcaagaccctgagcgagtgtgtgcatggcgtgtgtggaaggggtcaagaggggcccag------------------agcaggg----tgggagggtgagggcag---ggcag---gGCCTGGCGCGCGGGGCCTCGGGGCTGCTATGGACAT---GGCTT
>gene=chr11_2568449-2569449; species=gorGor
tacctttatacatatgccttttaaagtttccttggtccctggtttctcatttaaccctttactgtctggcttactgtttttattaatctgccttaacttccacttagtgcctataccacaaacaataagctgactgcatttccatctttcATAAGTTCAGACCCCCAAAACCTTGGGTGGACTACTGACTACTTCGCGGGTAAGAAATGGTGAGTGGCGTGGAAGGGGAGGGGCGGCAGTTCTCAGTGGAG-GGCCGGGCTGCGAGTCTCTGTATggaggtgaaggtccagatgttggggtttcagg-gcaagcattcctggcagagagcatggcacatgccaagacctggacggggcgtgtgcgtgg-gcaggtggagggagctgtgaggagcctgtagcattcagagacaggggagcagggagcggtgggggatgaggtcagggaggtggcaggacctggcgtgtgagggcttggggtgactctggggagttagggtt
>gene=chr11_2568449-2569449; species=panTro
tacctttatacgtatgccttttaaagtttccttggtccctggtttctcatttaaccctttactgtctggcttactgtttttattaatctgccttaacttccacttagtgcctataccacaaacaataagctgactccaAAACCATCTTGGATGGGAACAAACCCCCAGGACCTTGGGTGGACTACTGACTACTTCACGGGTAAGAAATGGTGAGTGGCATGGAAAGGGAGGGGCGGAAGGTCTCAATGGAACACCCGGGCTGCAAGTCTCTATATGG------------AGATGTTGGGGTTTCAGGGTCAagcattcctggcagagagcatggcatgtgccaagacccgcatggggcatgtgcctggcgcgggtggagggagctgtgaggagcctgtagcattcagagacaggggagcagggagcggtgggggatgaggtcagggaggtggcagggcctggcgtgtgagggcttggggtgactctggggagttagggtt
>gene=chr11_2568449-2569449; species=papHam
tacctttatacttatgcctttttaagtttctttagtccctggtttctcatttaaaactttact------------gtttttattaatgtgccttagcctccacttagtgcctatactacaaacaataagctgactccatttccatctttTATAAGTTCAGACCCCCAAAACCTTGGGTG-------GAATATTTCgagggtaagaaatggtaaatggtatggaaggggaggggcggcagttctcagtggagcagccaggctgcaagtctc----tggaggtgaaggtccaaatgttggggtttcgggggcaagcattcctggcagagagcatggcacacgctgagacccagatagggtgtgtgcctggtgcaggtggagggagctgtgaggagcccatagcgttcagagat-ggggagcatggagcggtgggggatgaggtcagggaggtggtaggacct-gcgtgcgacggcttggggcgactctggggacttagggtt
>gene=chr11_2568449-2569449; species=ponAbe
tacctttattcttaggccttttaaagtttatttagtccctggtttctcattttaccctttactgtctggcttactgtttttatgaatctgccttaacttccacttagtgcctataccacaaacaataagctgactccatttccatctttTATAAGTTCAGACCCCCAAAACCTTGGGTGGACTACTGACTACTTCGAGGGTAAGAAATGGTAAGTGGCATGGAAGGGGAGGGGCGACAGTTCTCAGTGGAGCGGCTGGGCTGCGAGTCTCTGTATggaggtgaaggtccagatgttggggtttcaggggcaagcattcctggcagagaacatggcacacgccaagacctggacggggcgtgtgcctggcgcaggtggagggagctgtgaggagcctgtagcattcagagacaggggagcagggagcggtggaggatgaggtcagggaggtggcaggacctggcgtgtgagggcttggggtgactctggggacttagggtt
>gene=chr11_2568449-2569449; species=rheMac
tacttttatacttatgcctttttaagtttctttagtccctggtttctcatttaaccctttact------------gtttttattaatgtgccttaacctccacttagtgcctatactacaaacaataagctgactccatttccatctttTATAAGTTCAGACCCCCAAAACCTTGGGTGGACTACTGACTATTTCgagggtaagaaatggtaaatggtatggacggggaggggcggca-ttctcagtggagcggccaggctgcaagtctc----tggaggtgaaggtccaaatgttggggttttgggggcaagcattcctggcagagagcatggcacacgctgagacccagatagggtgtgtgcctggtgcaggtggagggagctgtgaggagcccgtagcgttcagagat-ggggagcagggagcagtgggggatgaggtcagggaggtggtaggacctggcgtgcgagggcttggggcgactctggggacttagggtt
>gene=chr11_2715023-2716023; species=hg19
GAGTGTACTGCAAACCTGGATCCGGTATCCGCTGAGAACCACTCATTCATCAGTCTGCACTAACTGGAGAAGGTGAGCAGGCCCAGCCCGGCCTCTCTAGGCCACCTCCAACTTGGTCAAGCCACAGGTGCCCATGCCATAGATGGCTGAGGGACGGCAGCTGACACGTAGTTCCAACTAAACCTCTGGGTGGCAGCCCATAGGTTGTGGGACTGGAAGTGCTTGCCAAACAAATTATACTGCTGACCAGGGAAGAGGGTACTCTGATTGGCCAGGCCTGGGCCAGGGTCTTTCTCACCGAGGTGGTGAGGCTATAGGTGTTAGATGTGGCAGGATGCAAGCCAGGGCCTGCTGCCTTTAAAGAGCCACAGCAGAGACACCATCCCAGTCCCAAGAGCTGTTCTAAGGAagtggttgtcatctgcggtgccccccaggggacatatggcaatgtctggagatatttttggctatcatgactatgggagaattactaatat
>gene=chr11_2715023-2716023; species=bosTau
GGGCTTATTGCAAATCTGGGTCTGCTGTCTATCAAGAGCTAATCACTCATCAGTCTGTGCTAACTGGAAAAGGTGAGAGGG-CCA-TTCAGCCTCCCTAGGTCACCTCTAATTTAAACAAGTCACAGGTGCCTATGCTAGAAATGGCTTAGGGACTGCAGCTTAAAGacagttccaactaaagccccaggtggcagcccacagcc--ttgggatggaggcacctgccaacagaattacacggttagccagggaagggcgttctccaattggccgagcctgggtcaGGGTC--TCAGG---AGAGGGTG-AACTGTGTATGATGGATATGGCAGGATGTAGGTCAGGGCTTGCTTCATTTAAAGGGCCAGATC--AGAGATCAGCCCGGCCCCCAGAGCTAGTCTCACACAGCAGGACTCACCTAGGGtgccccccaggggatatatggcaatgtttggagacatttttgacaattacaagtgtggaggtgctgctggtat
>gene=chr11_2715023-2716023; species=calJac
GGGCATACTGCAAACCTGGATCCAGTATCTGCTGAAAACCACTCATTCATCAGTCTGCACTCACTGGAGAAGGTGAGCGGGGCCAGCCCAGCCTCTCCAGGCCCCCTCCAACTTGGTGAAGCCACAGGCACCCATGCCGTAGATGGCTGAGGGGCTGCAGCTGACACGCAGTTCCAA-TAAAGTCCTGGGTGGCAGCCCCTAGGCTGTGGGACTGCAAGTACTTGTCAAACAAATTGTACTGCTGACCAAGGAAGAGGGTTCTCTTCTTTGGGTACTCTGGGCCAGGCAGGGTCTTACAGAGGTGGTGAGGCTATGGGTGTCAGATGTGGCAGGATGCAAGCTAGGGCCTGCTGCCTTTAAAGGGCCAGAGCAGAGACACCATCTGAGTCCCAAGAGCTGGTCTAAGAAagtggctatcatctggggtgtaccccaggggacatatggcaatgtctggaggcatttttggctatcacaactatgggaggattactagtat
>gene=chr11_2715023-2716023; species=canFam
CAGCACATTGCAAACCCAGACCTGCTGTCCACAGAGAGCCATTCACTCCTCCATCTGCACTAACTGG---AGGTGAGAGGGACCT-TCTGACCTCTCCAGGCCAGCTCTGATTCCAACTAGCCACACAGGCCCAGGCCGGAAGTGGCTTAGGGTCTGCCACTAAAGA--------TGCTAAAGCCCCAGGTGGCAGCCGAGGGGCTGTGGGACGTGAGGCCCCCACCCA-----------CCTTGGCTAGGGAAGGGGGTGCTCCAGCTGGCTGGGCTGGAGTAAGGGTC--TCTCCCTGCAGGGAGGAGGCTGTGGGTACTGGCTACAGTAGGATACAGGCCA-GGTTAGCTGCATGTAAAG--------------GGCCATCCCAGTCCCCCGAGCTGGCCTCAGGCAGGGGCCCTCA-TTGGGGTAGccccaaagggacctgcggcaacatctgcagacagctccgcatatcacaactgagggggagccaccagtat
>gene=chr11_2715023-2716023; species=equCab
GAGCATAATGCAAACACGGATCTGCTGTCCACCTAGAACCACTCCCGCATCAGTGTGCACTAAGTGGAGAAGGTGAGAGGGCCCA-CCTAGCCTCCCTAGGCCACTTCTAATTCAGACAAGCCATAGGTGCCCATTCTGGAAATGGCTTAGGGACTGCAGCTGAAAGACTGTTCTGACTAAAGCCCCAGGTGGCAGCCCTCAAGCCATGGGTCTTGAGACACCC-CCAACTGAGTTATACCGCTGGCGAGGGCAGGGCG-GCTCCACTTGGCCAGGCCTGGGT-TGGGTC--TCTCACTGAGAGGATGAGGCTAGAGGTTCTGGGTATGGTAGGATGTAGGCCAGGGCTTGCTTCATTTAAAGGGATAGAAC--AGAGACCATCCCAGACCCTGGAGCTGGTCTCAGGcagtggccctcacctgggatgcccaccagaagacatgtggcaatgtgtggagacattttttattatcacaactgtgggggtgctactggtat
>gene=chr11_2715023-2716023; species=gorGor
GAGTGTACTGCAAACCTGGATCCGGTATCCGCTGAGAACCACTCATTCATCAGTCTGCACTAACTGGAGAAGGTGAGCAGGCCCAGCCCGGCCTCTCTAGGCCACCTCCAACTTGGTCAAGCCACAGGTGCCCATGCCATAGATGGCTGAGGGACTGCAGCTGAAACGTAGTTCCAACTAAACCTCTGGGTGGCAGCCCATAGGTTGTGGGACTGGAAGTGCTTGCCAAACAAATTATACTGCTGACCAGGGAAGAGGGTACTCTGATTGGCCAAGCCTGGGCCAGGGTCTTTCTCACCGAGGTGGTGAGGCTATAGGTGTTAGATGTGGCAGGATGCAAGCCAGGGCCTGCTGCCTTTAAAGAGCCACAGCAGAGACACCATCCCAGTCCCAAGAGCTGGTCTAAGGAAGTGGTTGTCATGTGCGGtgccccccaggggacatatggcaatgtctggagatatctttggctatcacgactatgggagaattactaatat
>gene=chr11_2715023-2716023; species=panTro
GAGTGTACTGCAAACCTGGATCCGGTATCCGCTGAGAACCACTCATTCATCAGTCTGCACTAACTGGAGAAGGTGAGCAGGCCCAGCCCGGCCTCTCTAGGCCACCTCCAACTTGGTCAAGCCACAGGTGCCCATGCCATAGATGGCTGAGGGACTGCAGCCGATACGTAGTTCCAACTAAACCTCTGGGTGGCAGCCCATAGGTTGTGGGACTGGAAGTGCTTGCCAAACAAATTATACTGCTGACCAGGGAAGAGGGTACTCTGATTGGCCAGGCCTGGGCCAGGGTCTTTCTCACCGAGGTGGTGAGGCTATAGGTGTTAGATGTGGCAGGATGCAAGCCAGGGCCTGCTGCCTTTAAAGAGCCACAGCAGAGACACCATCCCAGTCCCAAGAGCTGGTCTAAGGAagtggctgtcatctgcggtgccccccaagggacatatggcaatgtctggagatatttttggctatcatgactatgggagaattactaatat
>gene=chr11_2715023-2716023; species=papHam
GAGTGTACTGCAAACCTGGATCCAGTATCCGCCGAGAACCACTCATTCATCAGTCTGCACTAACTGGAGAAGGTGAGCAGGCCCAGCCTGGCCTCTCTAGGCCACCTCCAACTTGGTCAAGCCACAGGTACCCATGCCATAGACGGCTGAGGGACTGCAGCTGAAATGCAGTTCCAACTAAACCCCTGGGTGGCAGCCCATAGGCTGTGGGACTGGAAGTACTTGCCAAACAAATTATACTGCTGACCAGGGAAGAGGGTACTCTGATTGGCCAGGCCTGGGACGGGGTCTTTCTCACAGAGGTGGTGAGGCTATGGGTGTTAGATGTGGCAGGATGCAAGCCAGGGCCTGCTGCCTTTAAAGAGCCAGAGCAGAGATACCATCCCAGTCCCAAGAGCTGGTCTAAGGACgtggttgtcatctggggtgccccccaggggacatatggcaatgtctggagacatttttggctatcacaactatgggaggattactaatat
>gene=chr11_2715023-2716023; species=ponAbe
GAGTGTACTGCAAACCTGGATCTGGTATCCGCCGAGAACCACTCATTCATCAGTCTGCACTAACTGGAGAAGGTGAGCAGGCCCAGCCCGGCCTCTCTAGGCCACCTCCAACTTGGTCAAGCCACAGGTGCCCATGCCATAGATGGCTGAGGGACTGCAGCTGAAACGTAGTTCCAACTAAACCTCTGGGTGGCAACCCATAGGTTGTGGGACTGGAAGTGCTTGCCAAACAAATTATactgctgaccagggaagagggtactctgattggccaggcctgggccaGGGTCTTTCTCACAGAGGTGGTGAGGCTATAGGTGTTAGATGTGGCAGGATGCAAGCCAGGGCCTGCTGCCTTTAAAGAGCCAGAGCAGAGACACCATCCCAGTCCCAAGAGCTGGTCTAAGGAagtggttgtcatctgcagtgccccccaggggacatatggcaatatctggagacatttttggctatcacaactatgggagaattactaatat
>gene=chr11_2715023-2716023; species=rheMac
GAGTGTACTGCAAACCTGGATCCAGTATCCGCCGAGAACCACTCATTCATCAGTCTGCACTAACTGGAGAAGGTGAGCAGGCCCAGCCTGGCCTCTCTAGGCCACCTCCAACTTGGTCAAGCCACAGGTGCCCATGCCATAGACGGCTGAGGGACTGCAGCTGAAACGTAGTTCCAACTAAACCCCTGGGTGGCAGCCCATAGGTTGTGGGACTGGAAGTACTTGCCAAACAAATTATACTGCTGACCAGGGAAGAGGGTACTCTGATTGGCCAGGCCTGGGACGGGGTCTTTCTCACAGAGGTGGTGAGGCTATGGGTGTTAGATGTGGCAGGATGCAAGCCAGGGCCTGCTGCCTTTAAAGAGCCAGAGCAGAGATACCATCCCAGTCCCAAGAGCTGGTCTAAGGACgtggttgtcatctagggtgccccccaggggacatatggcaatgtctggagacatttttggctatcacaactatgggaggattactaatat
>gene=chr11_2865449-2866449; species=hg19
AGTTGAGGTGAGCCTGGGACCAGCCAGAGCCAGGCATGGGCTGACGCTGGCCCAGGCAGCTTCAGGGAGCCCTTCAGTGTCCGTCGGAGGCAAGCTCGGCCCTGTGGCTGCCTCCCGACCCCAAAGGTGGCTGAGTGCCTCTCTACACGGTGCCGGGACTCCCTGCCGGGAGGAGCTGTCACCAAAGTGGCTCAGGACTGAGCGCTGATTCCAGCCACACCCTCAGCCTGCACTGCCTGCCTGCGGCCCTGACACCCACTGTCTCTTTCTGTCCCAAGAATCCCCTGTGAAGGCCTCCACACCCATTAGCACATGTGGGACTTGGACAGATGTTCGAGTGCCATAATGTGAAAATTTATGAAACCACAAATGTTCATCTGTGATGTATTTGGTGCTTTAATTAATGCCAAACCAATTGATACCCAAGCTGGGGCCTGCACAGTTAGTGACAGTAAGCCACGCGGGGCAAACCTCGTTCCACACTACCAGTATGCGGGGCC
>gene=chr11_2865449-2866449; species=bosTau
AGCCCAAG-------GGGCCGAG-----GT-----------------------GGGCTGCACCCGAGGGCC---------------AAGGGCAAGAAGGGCCGC--------GGGAG--------------------------------------------CAAGGGTGA---GCCCGCGCACAG----CCCCTGGGACGGGCCCCTTCTCCAGCCAGGCCCAGGACC--CCACCCCTTCCTGAATCCCAGCCCTCCTCCATTTCCTCTTTTCCCGAGAACACCCCACGGAGGCTTCCAGACCCACTTGCCTTTCTGGGACTT---TTGATGTTCAAGCGCCGTAAAGTGAAAATGTATGAAACCACAGATTTTCTTCCGTCATGTATTTGGGGCTTTAATTGAGGCCAAACCAATCAATACCCAAGCTGGGGCCCGCGCAGTGAACAACATGAAGTCTTGCCCGGCCAGCCGTGTGCAAGGCTCTGAGCACCCAGGGTC
>gene=chr11_2865449-2866449; species=calJac
AGTTGAGGTGAGCTTGGGACCGGCCAGAGCCGGGTATGTGCTGATGCTGGCCCAGGCAGCTTCAGCGAGAGCTTCCGTGTCAGTCGGAGGCGAGCGTGGCCCTGTGGCTGCCTCCCTACCCCAAAGGTGGCTGAGTGCCTCTCTCCACGGTGCCAGGGCTCCCTGCCGGGAGGAGCTGTCACCAAGGTGGCT-------------------CAGCCACACCCTCAGCCTGCACACCCTGCCCGTGGCCCTGCCCCCC--------------TCCCAAGCATCCCTTGTGAAGGCCTCCATGCCCATTAGCACATGTGGG-CTTGGACAGATGTTCAAGTGCCGTAAAGTGAAAATTTATGAAACCGCAAATGTTCATCTGTGATGTATTTGGTGCTTTAATTAATGCCAAACCAATCGATACCCAAGCTGGGGCCTGCGCAGTTAGTGACAGTAAGCCAGGCAGAGCCGACCTCGTTCAGCGCTACCAGCATACAGGGCC
>gene=chr11_2865449-2866449; species=canFam
GGGAAGGGGGTG---GCACTAAG-----GTCAGCTGCCAAGTCCCAGAGG---GGGCAGCTCTAGGGGGCA---------------GGGGCCCAGAGGGGCCCGCAAGGCCTGGGCC---------------------------GCAGCAGGCGCTACACCTCTGCCTGCCCGGCCCG--------------CAGGATGGTG-----------------CCGCACCCC--CTCACCCCTGCCGCATCCCAACCACACGCTGTTTCCTTTTTGTCCAAGAACACCCTATAAAGGCTTCCATACCCACTTGCACATCTGGGGCCTCCACAGATGTTCAAGTGCTGCTGAGTGAAAATTTATGAAACCACAAATTCTCTTCTGTGATATATTTGCTGCTTTAATTAATGCCAAACCAATTGATCCCTGAGCTGGGGCCTGCGCCGCTAGTGACACGGAGCCACGCTGGGCATGCCACCTTCAATGCCACTGGTGTGCAGGGCC
>gene=chr11_2865449-2866449; species=equCab
GGCCCGCGTGTGCT-GGGCAGAG-----GCCA-CAACAGGGCCCTGGGGGCT-GAGCAGAGCCAAGCAGCA---------------GGGACCTCGGAGGGTGTGTGGCTCCGAAGCC------------------------CACCCACTGCCCACCATACCCCTGCCCACAGGGATTGTCACCAAGGTGGCCCAGGACTGAGCCCCTTCTCCAGCCATGCCAGAGGCT--CCCACCCCTTCCACCATCCCACCACGCTCCCTTCCCTTTCGTCCCAGGAAGCCCCTATAAACGCTTCCATACCCACTTGCACATCTGGGGCTTCCACAGATGTTCAAGTGCCGTAAAGTGAAAATTTATGAAACCACAGATTTTCTTCTGTAACGTATTTGGTGCTTTAATTGAAGCCAAACCAACAGTTGCCCAAGCCAGGGCCTGCACAGGTGACGACGGGAAGCCATGCCTGGCCAGCCTTGCTCAAGGCTA-TGGTGTGCCGGGCC
>gene=chr11_2865449-2866449; species=gorGor
AGTTGAGGTGAGCTTGGGACCAGCCAGAGCCAGGCATGGGCTGACGCTGGCCCAGGCAGCTTCAGGGAGCCCTTCAGTGTCAGTCGGAGGCAAGCTCGGCCCTGTGGCTGCCTCCCGACCCCAAAGGTGGCTGAGTGCCTCTCTACACGGTGCCGGGACTCCCTGCCGGGAGGAGCTGTCACCAAAGTGGCTCAGGACCGAGCGCCGGCTCCAGCCACACCCTCAGCCTGCACAGCCTGCCTGCGGCCCTGACACCCACTGTCTCCTTCTGTCCCAAGAATCCCCTGTGAAGGCCTCCACACCCATTAGCACATGTGGGACTTGGACAGATGTTCAAGTGCCATAAAGTGAAAATTTATGAAACCACAAATGTTCATCTGTGATGTATTTGGTGCTTTAATTAATGCCAAACCAATTGATACCCAAGCTGGGGCCTGCACAGTTAGTGACAGTAAGCCACGCAGGGCAAACCTCGTTCCACGCTACCAGCATGCAGGGCC
>gene=chr11_2865449-2866449; species=panTro
AGTTGAGGTGAGCTTGGGACCAGCCAGAGCCAGGCATGGGCTGACGCTGGCCCAGGCAGCTTCAGGGAGCCCTTCAGTGTCAGTCGGAGGCAAGCTCGGCCCTGTGGCTGCCTCCCGACCCCAAAGGTGGCTGAGTGCCTCTCTACACGGTGCCGGGACTCCCTGCCGGGAGGAGCTGTCACCAAAGTGGCTCAGGACTGAGCGCTGGCTCCAGCCACACCCTCAGCCTGCACAGCCTGCCTGCGGCCCTGACACCCACTGTCTCTTTCTGTCCCAAGAATCCCCTGTGAAGGCCTCCACACCCATTAGCACATGTGGGACTTGGACAGATGTTCGAGTGCCATAAAGTGAAAATTTATGAAACCACAAATGTTCATCTGTGATGTATTTGGTGCTTTAATTAATGCCAAACCAATTGATACCCAAGCTGGGGCCTGCACAGTTAGTGACAGTAAGCCACGCAGGGCAAACCTCGTTCCACACTACCAGTATGCAGGGCC
>gene=chr11_2865449-2866449; species=papHam
AGTTGAGGTGAGCTTGGGATCAGCCAGAGCCAGGCATGGGCTGATGCTGGCCCGGGCAGCTTCCGGGAGCCCTTCAGTGTCAGTCAGAGACAAGCTCGGCCCTGTGGCTGCCTCCCTACCCCAAAGGTGGCTGAGTGCCTCTCTACACAGTGCCGAGGCTCCCTGCCGGGAGGAGCTGTCACCAAGGTGGCTCAGGACTGAGCGCTGGCACCAGCCACACCCTCAGCCTGCACACCCTGCCTGTGGCCCTGACACCCACTGTCTCCTTCTGTCCCAAGAATCCCCTATGAAGGCCTCCACGCCCATTAGCACATGTGGGACTTGGACAGATGTTCAAGTGCCGTAAAGTGAAAATTTATGAAACCACAAATGTTCATCTGTGATGTATTTGGTGCTTTAATTAATGCCAAACCAATTGATACCCAAGCGGGGGCCTGCACAGTTAGTGACAGTAAGCCATGCAGAGCAAGCCTCGTCCAACGCTACCAGCATGCAGGACT
>gene=chr11_2865449-2866449; species=ponAbe
AGTTGAGGTGAGCTTGGGACCAGCCAGAGCCAGGCATGGGCTGACGCTGGCCCAGGCAGCTTCAGGGAGCCCTTCAGTGTCAGTCGGAAGCAAGCTCGGCCCTGTGGCTGCCTCCCTGCCCGAAAGGTGGCTGAGTGCCTCTCTACACGGTGCCGGGACTCCCTGCCGGGAGGAGCTGTCACCAAAGTGGCTCAGGACCGAGCGCCGGCTCCAGCCACACCCTCAGCCTGCACAGCCTGCCTGAGGCCCTGACACCCACTGTCTCCTTCTGTCCCAAGAATCCCCTATGAAGGCCTCCACACCCATTAGCACATGTGGGACTTGGACAGATGTTCAAGTGCCATAAAGTGAAAATTTATGAAACCACAAATGTTCATCTGTGATGTATTTGGTGCTTTAATTAATGCCAAACCAATTGATACCCAAGCTGGGGCCTGCACAGTTAGTGACAGTAAGCCATGCAGGGCAAACCTCGTTCAGCGCTACCAGCATGCGGGACC
>gene=chr11_2865449-2866449; species=rheMac
AGTTGAGGTGAGCTTGGGATCAGCCAGAGCCAGGCATGGGCTGATGCTGGCCCAGGCAGCTTCCGGGAGCCCTTCAGTGTCAGTCAGAGACAAGCTCGGCCCTGTGGCTGCCTCCCTACCCCAAAGGTGGCTGAGTGCCTCTCTACACAGTGCCGAGGCTCCCTGCCGGGAGGAGCTGTCACCAAGGTGGCTCAGGACCGAGCGCTGGCACCAGCCACACCCTCAGCCTGCACACCCTGCCTGTGGCCCTGACACCCACTGTCTCCTTCTGTCCCAAGAATCCCCTACGAAGGCCTCCACGCCCATTAGCACATGTGGGACTTGGACAGATGTTCAAGTGCCGTAAAGTGAAAATTTATGAAACCACAAATGTTCATCTGTGATGTATTTGGTGCTTTAATTAATGCCAAACCAATTGATACCCAAGCGGGGGCCTGCACAGTTAGTGACAGTAAGCCATGCAGAGCAAGCCTCGTCCAACGCTACCAGCATGCGGGACT
>gene=chr11_2921449-2922449; species=hg19
gatatgggggaaattgccatttctgatgcttaggctcaacaaagtatggacatccatgcgggaacacagatgaaccaagggacctgcactaatgctcctggaccgcaaggggaagcgcagcgagggctgttggtctagatttcttgaactttctgagcagcattccttccttctgggcatggagcaggaccctcctggaatggggtcttatgccctacagtcaaacaagagaggtcagataatttatggccagcttctaaacacaaaggtggagggaaagttagagcaatatttttaggtttgatgtctggctgtgtggaaaggcggggttctgatttctatgacctgccctggggaaaatggattccagtttctaaggccagcttcggggaaaatggcactgagagacaggagagcaagagaaggtcagagaaacactttttcttccgaagctgcttctgaggccttcattttggggtattgttttctgatgcccaaca
>gene=chr11_2921449-2922449; species=bosTau
--------------------------------------------------------------------------------------------------------------------------------------------------------------------------------------------------------------------------------------------------------------------------------------------------------------------------------------------------------------------------------------------------------------------------------------------------------------------------------------------------------------------
>gene=chr11_2921449-2922449; species=calJac
-------------------------------------------------------------------------------------------------------------------------------------tctagatttcgtgaactttctgagaagcattccttcctcgtgggcatgg-gcaggaccctcctggaatggagtctcatgccctatggtccaataaggcaggtcagatcatttaaggccagtttttaaacagagaggtggagggaaagttagagagata--tttaggtttgatgtctggctgtgggaacagagggggttcagatttctatggcctgccttggggaaaagggattctagtttctatggccagctttggggagaatggcgctgagagacagcagagc---agaaggtcagaggaaaactcttgcttccgaagctgcttctgagg-cttcgtgttggggca---ttttctgagacccaaca
>gene=chr11_2921449-2922449; species=canFam
--------------------------------------------------------------------------------------------------------------------------------------------------------------------------------------------------------------------------------------------------------------------------------------------------------------------------------------------------------------------------------------------------------------------------------------------------------------------------------------------------------------------
[truncated: 2,685,785 more chars]
