# Supplementary material for: Combining phylogenetic footprinting with motif models incorporating intra-motif dependencies
Source: BMC Bioinformatics. 2017 Mar 1;18:141. doi: 10.1186/s12859-017-1495-1 (PMC5333389; doi:10.1186/s12859-017-1495-1)
Supplement: Supplementary file 2 — Sequence data. This archive contains data files of alignments of the ChIP-seq positive regions and negative control regions for each of the 35 TFs in FASTA format. (ZIP 83763.2 kb) [file 12859_2017_1495_MOESM2_ESM.zip › BCL11A/BCL11A_pos.txt]

>gene=chr20_5950284-5950464; species=hg19
AGGCTCAGGTCTGTAAGAGGATTTGATGCTTTTTCTTTCTGGCTTTAATATGTTAATTAGCTGACTGAGTAAAGAATAGTGCTCCACAGGGGTTTTTTGTCCTTAAATCCTACTTCCCTCTGAATAAAAGCCATTCAGACCCACCCTGGAAGAGAGGCTGCTCTAACTTAGCGTTGCTGG
>gene=chr20_5950284-5950464; species=bosTau
AGCCTTTGGGCTCTAGGAGAATTTGACATTTTTTCTTTCTGCCTTTAATATGTTAATTAGCAAGTTGGGAAAAGTATAGA-TTCCTTGAGGGTTTTTTGTTCTTAAACCCT--TATCCTTTGAATAGAAGCCATCCAAACCCATCCTGATAGATAGGGTGCCCTGACCTAGGGAGA-CTC
>gene=chr20_5950284-5950464; species=calJac
AGGCTTACGTTTATAAGAGGATTTGATGCTTTTTATTCCTTACTTCAGTATGTTAATTAGCTGACTGAGTAAAGAATAGTGCTCCACTCGGGTTTTTTGTCCTTAAATTCTACTTCCCTCTGAATAAAAGCCA-CCAGACCCACCCTGGAAGAGAGGCTGCTCTAAACTAGGGTTG-GGG
>gene=chr20_5950284-5950464; species=canFam
AGGCTTTGGGCACTAAAAGAACTTGAC------TGTTTCTGCTTTTAATATGTTAGTCAATTGA-----GAAAGGATAGAGTTCCTCAGGGA------GTCTTTAAACCCT--CTTC---TGAATAGAAGCCATCCATACCTACCCTGGGAGAAGGGGTGCTCTGAGCTAGAGTAG-GGT
>gene=chr20_5950284-5950464; species=equCab
AGGCTGTGGGCTCCAGGAGAATTTGACACTTTTTCTCTCTGCCTATAATATTTCAATTAGCTGACTGAGGAAAGTATA-AGTTCCTCAGGAGTTCTTTGTCCTTATACCCT--CTTTCTGTGAATAGACGCCATCAA-ACCCACCCTGGGAGA--GGGTGCTGTGAGCTAGGGTGG-GAG
>gene=chr20_5950284-5950464; species=gorGor
AGGCTCAGGTCT-TAAGAGGATTTGATGCTTTTTCTTTCTGGCTTTAATATGTTAATTAGCTGACTGAGTAAAGAATAGTGCTCCACAGGGGTTTTTTGTCC-TAAATCCTACTTCCCTCTGAATAAAAGCCATTCAGACCCACCCTGGAAGAGAG-CTGCTCTAACTTAGGGTTGCTGT
>gene=chr20_5950284-5950464; species=panTro
AGGCTCAGGTCTGTAAGAGGATTTGATGCTTTTTCTTTCTGGCTTTAATATGTTAATTAGCTGACTGAGTAAAGAATAGTGCTCCACAGGGGTTTTTTGTCCTTAAATCCTACTTCCCTCTGAATAAAAGCCATTCAGACCCACCCTGGAAGAGAGGCTGCTCTAACTTAGGGTTGCTGG
>gene=chr20_5950284-5950464; species=papHam
AGGCTCAGGTCTGTAAGAGGAGTTGATGCTTTTTCTTTCTGGCTTTAATATGTTAATTAGCCGACTGAGTAAAGAATAGTGCTCCACAGAGGCTTTTTGTCCCTAAATCCTACTTCCCTCTGAATAAAAGCCATCCAGACCCACCCTGGAAGAGAGGCTGCTCTAATCTAGGGTTGCTGG
>gene=chr20_5950284-5950464; species=ponAbe
AGGCTCAGGTCTGTAAGAGGATTTGATGCTTTTTCTTTCTGGCTTTAATATTTTAATTAGCTGACTGAGTAAAGAATAGTGCTCCACAGGGGTTTTTTGTCCTTAAACCCTACTTCCCTCTGAATAAAAGCCATTCAGACCCATCCTGGAAGAGAGGCTGCTCTAACTTAGGGTTCCTGG
>gene=chr20_5950284-5950464; species=rheMac
AGGCTCAGGTCTGTAAGAGGAGTTGATGCTTTTTCTTTCTGGCTTTAATATGTTAATTAGCCGACTGAGTAAAGAATAGTGCTCCACAGGGGCTTTTTGTCCCTAAATCCTACTTCCCTCTGAATAAAAGCCATCCAGACCCACCCTGGAAGAGAGGCTGCTCTAATCTAGGGTTGCTGG
>gene=chr20_9553491-9553671; species=hg19
CGAGTAACTCCTTACAAAGGAGACCATGGTCTGCAAAGTTTTCAGGGGGATTTCCATATGGCATGATGTCATGAGAGAAGACCAGGTCAATTGTCTTGCAAATTATCACCCAGGCTGCTAAACTGCTTAGCTGCAGGGTTACCAGGTCATTAATTGTCATTGAAAATTGGATACATTTTA
>gene=chr20_9553491-9553671; species=bosTau
AAAGTAGCTTCATACAAATAAGACCGTGGTCTACATA-CATTAAGGTGGGTTTCCATACGGCAAGGTGTAGCAAGAGAAGACCAGATCG----ATTTGTAAATTATCACCCAGACTGCCAAATTGCTTAGCTGAGGT--CACAGGATGACTAACTGTCACTAAAACTCAGATACATTCTG
>gene=chr20_9553491-9553671; species=calJac
GGAGTAACTCCTTACAAA-GAAACCATGGTTTGCAAAGTTTTCAGGGGAATTTCCGTATGGCATGATGTAATGAGAGAAGACCAGATCAATCGTTTTGCAAATTATAACCCA-GCTGCTAAACAGCTTAGCTCCGGGGTTACTAGCTCATTAATTGTCATTGAAAATTTGATATATTTTA
>gene=chr20_9553491-9553671; species=canFam
AGAGTAACTTCACAGAAATGAGATCATAAACTACATA-TTTTTA-GGGGATTTCCATATGGCAAAATGTG--AAGAGAAGACTAGACCAT---TTTTGCAAATTATCAC--------TCAGCCTGCATAGTGGCAGTTCTACGAGCCCACTAATTGTCATTGAAAATCAAATACATTCTG
>gene=chr20_9553491-9553671; species=equCab
AAAGTAACTTCATAAAAATGAGACCATGGTCTGCATC-CTTTTAGGGGGATTTCCATATGGCAAGATGTAATAAAAGAAGATCAGATCT----TTTTACAAATTATCACCCAGGCTGCTAAACTGTTTAGCTGCTGT--TACAAGGCCACTAGTTGTCACCGAAAATCAGATA----GTG
>gene=chr20_9553491-9553671; species=gorGor
-----------------------------------------------GGATTTCCATATGGCATGATGTAATGAGAGAAGACCAGGTCAATCGTCTTGCAAATTATCACCCAGGCTGCTAAATTGCTTAGCTGCAGGGTTACCAGGTCATTAATTGTCATTGAAAATTGGATACATTTTA
>gene=chr20_9553491-9553671; species=panTro
CGAGTAACTCCTTACAAAGGAGACCATGGTCTGCAAAGTTTTCAGGGGGAAATCCATATGGCATGATGTAATGAGAGAAGACCAGGTCAATCGTCTTGCAAATTATCACCCAGGCTGCTAAATTGCTTAGCTGCAGGGTTACCAGGTCATTAATTGTCATTGAAAATTGGATACATTTTA
>gene=chr20_9553491-9553671; species=papHam
CGAGTAACTCCTTACAAAGGAGACCATGGTCTGCAAAGTTTTCAGGGGGATTTCCATATGGCATGATGTAATGAGAGAAGGCCAGATCAATCGTCTTGCAAATTATCACCCAGGCTGCTAAACTGCTTAGCTGCAGGGTTACCAGGTCATTAATTGTCATTGAAAATTGGATACATTTTA
>gene=chr20_9553491-9553671; species=ponAbe
AGAGTAACTCCTTACAAAGGAGACCATGGTCTGCAAAGTTTTCAGGGGGATTTCCATATGGCATGAGGTAATGAGAGAAGACCAGGTCAATCGTCTTGCAAATTATCACCCAGGCTGCTAAACTGCTTAGCTGCAGGGTTACCAGGTCATTAACTGTCATTGAAAATTGGATACATTTTA
>gene=chr20_9553491-9553671; species=rheMac
CGAGTAACTCCTTACAAAGGAGACCATGGTCTGCAAAGTTTTCAGGGGAATTTCCATATGGCATGATGTAATGAGAGAAGGCCAGATCAATCGTCTTGCAAATTATCACCCAGGCTGCTAAACTGCTTAGCTGCAGGGTTACCAGGTCATTAATTGTCATTGAAAATTGGATACATTTTA
>gene=chr20_15957126-15957306; species=hg19
GTGAAGAGGGAAACATAAAGCTTGCCCCCATGGGGCCAAGAAAGCAGGATGGAATGTGAAAGGTCTGCATGCACTGAGGAGAAAGGCAGATGGGCTGGAAGCCCTGGGAGGAGTCATTAACACACAGCAGGCCTGGGTGCGGTGCAAGGCAGTCAGGCATACCTTGTCTTTGTGCAATAC
>gene=chr20_15957126-15957306; species=bosTau
GTAGAGGGGCAAACATAAAGCATG-CCCCATGGGGTCAAGAAAGT-GGACGGAATGTGGTATGTCTGAGTG-GCTGCAGAGAAAGGCAGATGGACGGGAGCCCCGA-AAGTCATCATTACCACACAGCAGGCCTGCGAACAGGGCTTGGCACTCATACAGACCTCCTC--CTCGCAGCAC
>gene=chr20_15957126-15957306; species=calJac
GTGAAGAGAGGAACATAAAGCTTGCCCCCATGGGGCCAAGAAAGCAAGATGGAATGTGTAAGGTCTGCCTGCACTGAAGGGAAAGGCAGATGGGCTGGAAGCCCCGGAAGTAGTCATTAACACACAGCAGGCCTGGGTGC------------TCAGGCATACCTTGTCTTTGTGCAATAC
>gene=chr20_15957126-15957306; species=canFam
GTGGAGAAGCAAACATAAAGCTTGCCTGCATGGGGTCAAG-AAGCAAGATGAAACATGGAATGTCTGAGCGCACTGCAGAGAAAGACAGAAGGGCTGGAGACCCCTGGAGTCATCATTAACACACAGCAGGCCTGGGTGCAGGGCAAGGAGCTCACATGTACCTCCTCTTTGAGTAATAT
>gene=chr20_15957126-15957306; species=equCab
GCAGAGAGGCAAACATAAAGATTGCCCCCATGGGGTCAAGAAAGCAAGATGGAATGTGGAATGTCTAAGTGCACTGAAAAGAAAGGCAGATGGGCTGGAGACCCCT-GAGTCATGATTAACACAAAGCAGGCCTGGGTGCAGGGCAAGGAGCCCACACATACCTCCTC--TGTGTAATAG
>gene=chr20_15957126-15957306; species=gorGor
GTGAAGAGGGAAACATAAAGCTTGCCCCCATGGGGCCAAGAAAGC-GGATGGAATGTGAAAGGTCTGCATGCACTGAGGAGAAAGGCAGATGGGCTGGAAGCCCTGGGAGGAGTCATTAACACACAGCAGGCCTGGGTGCAGTGCAAGGCACTCAGGCATACCTTGTCTTTGTGCAATAC
>gene=chr20_15957126-15957306; species=panTro
GTGAAGAGGGAAACATAAAGCTTGCCCCCATGGGGCCAAGAAAGCAGGATGGAATGTGAAAGGTCTGCATGCACTGAGGAGAAAGGCAGATGGGCTGGAAGCCCTGGGAGGAGTCATTAACACACAGCAGGCCTGGGTGCAGGGCAAGGCAGTCAGGCGTACCTTGTCTTTGTGCAATAC
>gene=chr20_15957126-15957306; species=papHam
ATGAAGAGGGAAACATAAAGCTTGCCCCCATGGGGCCAAGAAAGCAAGATGGAATGTGTAAGGTCTGCAGGCACTGAGGAGAAAGGCAGATGGGCTGGAAGCCCC--GAGGAGTCATTAACACACAGCAGGCCTGGGTGCAGCGCAAGGCACTCAGGCATACCTTGTCTTTATGCAGTAG
>gene=chr20_15957126-15957306; species=ponAbe
GTGAAGAGGGAAACATAAAGCTTGCCCCCATGGGGCCAAGAAAGTAAGATGGAATGTGTAAGGTCTGCATGCACTGAGGAGAAAGGCAGATAGGCTGGAAGCCCGGGGAGGAATCATTAACACACAGCAGGCCTGGGTGCAGCGCAAGGCACTCAGGCATACCTTGTCTTTGCGCAATAT
>gene=chr20_15957126-15957306; species=rheMac
ATGAAGAGGGAAACATAAAGCTTGCCCCCATGGGGCCAAGAAAGCAAGATGGAATGTGTAAGGTCTGCATGCACTGAGGAGAAAGGCAGATGGGCTGGAAGCCCC--GAGGAGTCATTAACACACAGCAGGCCTGGGTGCAGCGCAAGGCGCTCAGGCATACCTTGTCTTTATGCAGTAG
>gene=chr20_21170924-21171104; species=hg19
CTCCTGGGTGAAATTTGCCTGTAATGCTGCTTAACAAAAGCTAGCAGCCCGGAATTCAGTTCTCAATAGCCATTTACACCTCTGTAAAAGGATTAGCGCTAGCCAATTGTTACACTGTTTAAATCTTAATTTGCATCACTATGGGGGTAGAGCTTCTACAGACCTCTCTGGTTCCCAGTT
>gene=chr20_21170924-21171104; species=bosTau
CTGCTGCGTGAGATGTGTCTGTAGGACCACTCAACAAAAGCTGGCAG-CCGGAATTCAGTTCTCAATAGCCATTCACACCTCTGTAAAAGGATTAGCTCCGGCCGATTGTTAGCCTGTTTAAATCTTAATTTGCATCTTTATGGAGGTAGGGCTTCTCCGGGCCTCTCTGCTGCTCAGTt
>gene=chr20_21170924-21171104; species=calJac
CTCTTGGGTGAAATTTGCCTGTAATGCTACTGAACAAAAGCTAACAGCCTGGAATTCAGTTCTCAGTAGCCATTCACACCTCTGTAAAAGGATTAGCGCCAGCCAGTTGTTACACTGTTTAAATCTTAACTTGCATCCTTATGGAGGTAGAGCGTCCAGAGACCTCTCCGGTTCCCAGCT
>gene=chr20_21170924-21171104; species=canFam
CTCTTGGATGAAATTTGTCTGTAATGCTACTTAACAAAAGCTAGCAGCCGGGAATTCGGTTCTCAATAGCCATTTACACCTCTGTAAAAGGATTAGCTCTGGCCAATTGTTACACTGTTTAAATCTTAATTTGCATCTTTATGGAGGTAGAGATTCTAGAGACCTCGCTGGTTCTCTGTT
>gene=chr20_21170924-21171104; species=equCab
CTCTTGGGTGAAATTTGTCTGTAACGCCACTTAACAAAAGCTAGCAGCC-GGAATTCAGTTCTCAATAGCCATTTACACCTCTGTAAAAGGATTAGCTCTCGCCGATTGTTATACTGTTTAAATCTTAATTTGCATCTTTATGGAGGTAGGGCTTCCACAGACCTCTCGGGTTCCCTGTT
>gene=chr20_21170924-21171104; species=gorGor
------------------------------------------------------------------------------------------------------------------------------------------------------------------------------------
>gene=chr20_21170924-21171104; species=panTro
CTCCTGGGTGAAATTTGCCTGTAATGCTGCTTAACAAAAGCTAGCAGCCCAGAATTCAGTTCTCAATAGCCATTTACACCTCTGTAAAAGGATTAGTGCTAGCCAATTGTTACACTGTTTAAATCTTAATTTGCATCGCTATGGGGGTAGAGCTTCTACAGACCTCTCTGGTTCCCAGTT
>gene=chr20_21170924-21171104; species=papHam
CTCTTGGGTGAAATTTGCCTGTAATGCTGCTTAACAAAAGCTGGCAGCCCGGAATTCAGTTCTCAATAGCCATTTACACCTCTGTAAAAGGATTAGCGCTAGCCAATTGTTACGCTGTTTAAATCTTAATTTGCATCCTTATGGAGGTAGAGCTTCTACAGACCTCTCTGGTTCCCAGTT
>gene=chr20_21170924-21171104; species=ponAbe
CTCCTGGGTGAAATTTGCCTGTAATGCTGCTTAACAAAAGCTAGCAGCCCGGAATTCAGTTCTCAATAGCCATTTACACCTCTGTAAAAGGATTAGCGCTAGCCAATTGTTACACTGTTTAAATCTTAATTTGCATCGTTATGGGGGTAGAGCTTCTAAAGACCTCTCTGGTTCCCAGTT
>gene=chr20_21170924-21171104; species=rheMac
CTCTTGGGTGAAATTTGCCTGTAATGCTGCTTAACAAAAGCTGGCAGCCCGGAATTCAGTTCTCAATAGCCATTTACACCTCTGTAAAAGGATTAGCGCTAGCCAATTGTTACGCTGTTTAAATCTTAATTTGCATCCTTATGGAGGTAGAGCTTCTACAGACCTCTCTGGTTCCCAGTT
>gene=chr20_22410783-22410963; species=hg19
TTTTTTTTCTTTTGTGTCCCAGCTAAAGGCACTGGGAGGATCAGAGACCTCATCCCAGCTCTGTTTACTTTGGGAACAATCGTTGGTGTATGAATAATAATGCCTCCCTCTGACCATGACTAATTGAATTGCAGCCTGCGGGCAGTGGGGAGGGGCTTTGCCGGGCCAGTCCATCACGGC
>gene=chr20_22410783-22410963; species=bosTau
CTTTCTTCCTTTTGTGTCCTGGCTAAAGGCGCTGGGGGGATCAGAGACCTCATC-GTGCTTTGTTTACTTTGGGAACAATCACTGGTATATGAATACTAATGCCTCCCTCCGACCACAACTAATTGAATTGCAGCAGGCGG--GCGGCGGAGGGGCTCTGCC-GGCCAGTCCATCACGGC
>gene=chr20_22410783-22410963; species=calJac
TTTTTTTCCTTTTGTGTCCCAGTTAAAGGCACTGGGAAGATCAGAGACCTCATCCCAGCTCTGTTTACTCTGGGAGCAATCGGCGCTGTATGAATAATTATGCCTCCCTCTGACCATGACTAATTGAATTGCAGCCTGTGTG-GGTGGGGCGGGGCTCTG-CGGGCCAGTCCACCA-GGC
>gene=chr20_22410783-22410963; species=canFam
GTTTTTTTCTTTTGTGTCTCAGCTAAAGGCACTGGGAGGATCAGAGACCTCATCCCAGCTCTGTTTACTTTGGGAACAATCACTGATGTATGAATAATAATGCCTCCCTGTGACCAGGACTAATTGAATTGCAGCATGCTGGCGCGGTGAGGGGGCTTCTCCCAGCCAGTCCATCAGGGC
>gene=chr20_22410783-22410963; species=equCab
TTTTTTTCCTTTTGTGTCCCAGCTAAAGGCACTGGGAGGATCAGAGACCTCATCCCAGCTCTGTTTACTTTGGGAACAATCAGCGATGTATGAATAATAATGCCTCCCTCTGACCATGACTAATTGAATTGCAGCGTGCAGTGGTGGGGAGGGGCCTTTGCCCGGCCAGTCCATCACGGT
>gene=chr20_22410783-22410963; species=gorGor
TTTTTTTTCTTTTGTGTCCCAGCTAAAGGCACTGGGAGGATCAGAGACCTCATCCCAGCTCTGTTTACTTTGGGAACAATCGGCGGTGTATGAATAATAATGCCTCCCTCTGACCATGACTAATTGAATTGCAGCCTGCGGGCAGTGGGGAGGGGCTTTGCCGGGCCAGTCCATCACTGC
>gene=chr20_22410783-22410963; species=panTro
TTTTTTTTCTTTTGTGTCCCAGCTAAAGGCACTGGGAGGATCAGAGACCTCATCCCAGCTCTGTTGACTTTGGGAACAATCGGCGGTGTATGAATAATAATGCCTCCCTCTGACCATGACTAATTGAATTGCAGCCTGCGGGCAGTGGGGAGGGGCTTTGCCCGGCCAGTCCATCACGGC
>gene=chr20_22410783-22410963; species=papHam
TTTTTTTTCTTTTGTGTCCCAGCTAAAGGCACTGGGAGGATCAGAGACCTCATCCCAGCTCTGTTTACTTTGGGAACCATCGGCGGTGTATGAATAATAATGCCTCCCTCTGACCATGACTAATTGAATTGCAGCCTGCGGGCAGTGGGGAGGGGCTTTGCCCAGCCAGTCCATCATGGC
>gene=chr20_22410783-22410963; species=ponAbe
TTTTTTTTCTTTTGTGTCCCAGCTAAAGGCACTGGGAGGATCAGAGACCTCATCCCAGCTCTGTTTACTTTGGGAACAATCGGCAGTGTATGAATAATAATGCCTCCCTCTGACCATGACTAATTGAATTGCAGCCTGCGGGCAGTGGGGAGGGGCTTTGCCAGGCCAGTCCATCACGGC
>gene=chr20_22410783-22410963; species=rheMac
TTTTTTTTCTTTTGTGTCCCAGCTAAAGGCACTGGGAGGATCAGAGACCTCATCCCAGCTCTGTTTACTTTGGGAACCATCGGCGGTGTATGAATAATAATGCCTCCCTCTGACCATGACTAATTGAATTGCAGCCTGCGGGCAGTGGGGAGGGGCTTTGCCCAGCCAGTCCATCATGGC
>gene=chr20_23513909-23514089; species=hg19
gtcaatctccctattttaattcagctctcccctagaggatagcctaatcacagaagtaaaatccatcctattcatagtcctagggatcccacagggcacacacaatagggagcaggactcctgggggcatcttagaattctgcataccacaCTCCCTTTGTTCAATGCCTAGGAAACTTT
>gene=chr20_23513909-23514089; species=bosTau
----------------------------------------------------------------------------------------------------------------------------------CTTAGATTTCTGCCTA---CACCCATTTTGTTCAATGCCCAGGTGACTTT
>gene=chr20_23513909-23514089; species=calJac
gtcaatctccctATCTGAATCCAGCTCTGCCCCAGAg---------------gaagtaaaatccatcctgttcatagtcctagggatcccacagggcatgcacaacatggagcaggactcccaggggcatcttagaattctgcatgacacaTTTCTTTTGTTCAATGCCTAGGAAGCTTT
>gene=chr20_23513909-23514089; species=canFam
----------------------------------------------------------------------------------------------------------------------------------CTTAGAATTCTGCTGA------CCATTTTGTTTAATGCCCAGGCAACTTC
>gene=chr20_23513909-23514089; species=equCab
----------------------------------------------------------------------------------------------------------------------------------CTTAGATCTCTGCCTACCACACCCATTTTGTTCAATGCTCAGGCAACTTT
>gene=chr20_23513909-23514089; species=gorGor
gtcaatctccctattttaattcagctctcccctagaggatagcctaatcacagaagtaaaatccatcctattcatagtcctagggatcccacagggcacacacaatagggagcaggactcctgggggcatcttagaattctgcataccacaCTCCCTTTGTTCAATGCCTAGGAAACTTT
>gene=chr20_23513909-23514089; species=panTro
gtcaatctccctattttaattcagctctcccctagaggatagcctaatcacagaagtaaaatccatcctattcgtagtcctagggatcccacagggcacacacaatagggagcaggactcctgggggcatcttagaattctgcataccacaCTCCCTTTGTTCAATGCCTAGGAAACTTT
>gene=chr20_23513909-23514089; species=papHam
gtcaatctccctgttttaattcagctctcccctagaggatagcctaatcacagaagtaaaatccatcctattcatagtcctagggatcccacagggcacacacaacagggagcaggactgctgggggcatcttagaattctgcctaccacaTTCCCTTTGTTCAATGCCTAGGAAACTTT
>gene=chr20_23513909-23514089; species=ponAbe
gtcaatctgcctattttaaatcagctctgccctagaggatagcctaatcacagaagtaaattccatcctattcacagtcctagggatcccacagggcacacacaatagggagcaggactcctgggggcatcttagaattctgcataccacaCTCCCTTTGTTCAATGCCTAGGAAACTTT
>gene=chr20_23513909-23514089; species=rheMac
gtcaatctccctgttttaattcagctctcccctagaggatagcctaatcacagaagtaaaatccatcccattcatagtcctagggatcccacagggcacacacaacagggagcaggactcctgggggcatcttagaattctgcctaccacaCTCCCTTTGTTCAATGCCTAGGAAACTTT
>gene=chr20_45948260-45948440; species=hg19
TTCCCACTAGACACAGCCTCCTCCACCCTTCTCTCAATAATGCAGAAGTGGTGATTAAAGGGCACATTCATATGTAAAAGGCGAACTTCCAAACTCGCCTGGCAGGACAGAAATTGCTTCAATCTACAGAAAAGAGGCTGATTTACAATTGAATTCAGTGTTTAGCCCTCAACAACTAGA
>gene=chr20_45948260-45948440; species=bosTau
ctccccc-----accctccctctctctcccCACCCAATAATGCAGAAGTGGTGATTAATGGGCACATTCATATGTAAAAGATGAACTTCCAAACTCTCACGGCCAGACAGAGAGGGCTTCCAACGAAGGAGAAGAGGCTGATTTACAAATGAATTCCCTGTTTAGCCTTCAATATCTAGA
>gene=chr20_45948260-45948440; species=calJac
TTCGCACTAGACACAGCCTCCTCCACCCCTCTCTCAATAATGCAGAAGTGGTGATTAAAGGGCACATTCATATGTAAAAGGCGAACTTCCAAACTCGCCTGGCAGGACAGAAATTGCTTCAATCTACGGAAAAGAGGCTGATTTACAAATGAATTCAGTGTTTAGCCCTCAACAACTAGA
>gene=chr20_45948260-45948440; species=canFam
TTCTCCC-----TCTGAAGGTCCCTCCCTGA---AAATCAGGC--GGATTGAGGCGACTCAACGCATTCGCATGGAAAAGGTGAACCTCCAAACTCCACAGGCAGGACAGAAATTGCCTCAATCCAGGGGAAAGAGGCTGATTTACAAATGAATTCACTGTGTTGCCCTCAACAACTAGA
>gene=chr20_45948260-45948440; species=equCab
CTCTTTC-----ACTCTCTCTCTGTCTCTGC---CAATAATGCAAAAGGGGTGATTAAAGGGCACATTCATATGTAAAAGGTGAACTTCCAAACTCTCCTGGCAGGACAGAAATTGCTCCAATCTAGGGAAAAGAGGCTGATTTACAAATGAATTCACTGGTTAGCCCTCAACTACTAGA
>gene=chr20_45948260-45948440; species=gorGor
TTCCCACTAGACACAGCCTCCTCCGCCCCTCTCTCAATAATGCAGAAGTGGTGATTAAAGGGCACATTCATATGTAAAAGGCGAACTTCCAAACTCGCCTGGCAGGACAGAAATTGCTTCAATCTACGGAAAAGAGGCTGATTTACAAATGAATTCAGTGTTTAGCCCTCAACAACTAGA
>gene=chr20_45948260-45948440; species=panTro
TTCCCACTAGACACAGCCTCCTCCACCCCTCTCTCAATAATGCAGAAGTGGTGATTAAAGGGCACATTCATATGTAAAAGGCGAACTTCCAAACTCGCCTGGCAGGACAGAAATTGCTTCAATCTACGGAAAAGAGGCTGATTTACAAATGAATTCAGTGTTTAGCCCTCAACAACTAGA
>gene=chr20_45948260-45948440; species=papHam
TTCCCACTAGACACAGCCTCCTCCACCC-TCTCTCAATAATGCAGAAGTGGTGATTAAAGGGCACATTCATATGTAAAAGGCGAACTTCCAAACTCGCCTGGCAGGACAGAAATTGCTTCAATCTACAGAAAAGAGGCTGATTTACAAATGAATTCAGTGTTTAGCCCTCAACAACTAGA
>gene=chr20_45948260-45948440; species=ponAbe
TTCCCACTAGACACAGCCTCCTCCACCCCTCTCTCAATAATGCAGAAGTGGTGATTAAAGGGCACATTCATATGTAAAAGGCGAACTTCCAAACTCGCCTGGCAGGACAGAAATTGCTTCAATCTACGGAAAAGAAGCTGATTTACAAATGAATTCAGTGTTTAGCCCTCAACAACTAGA
>gene=chr20_45948260-45948440; species=rheMac
TTCCCACTAGACACAGCCTCCTCCACCC-TCTCTCAATAATGCAGAAGTGGTGATTAAAGGGCACATTCATATGTAAAAGGCGAACTTCCAAACTCGCCTGGCAGGACAGAAATTGCTTCAATCTACAGAAAAGAGGCTGATTTACAAATGAATTCAGTGTTTAGCCCTCAACAACTAGA
>gene=chr20_50665020-50665118; species=hg19
GTCCCGCTGTGCAGCCCATAATCCAAGCTGGGAGAGAGGCCCCCGCTGGGTAGCTAATTAAAACAATTATAAATACAAAGAAGGTATCAATGGCATTC
>gene=chr20_50665020-50665118; species=bosTau
GTCCTGCTGCGCCGCCCATAATCC-AGCTGGGAGAGGCACCCCTGCTGGGTGGCTAATTAAAACAATTATAAATACAAAGAGGGTATCAATGGCATTC
>gene=chr20_50665020-50665118; species=calJac
GTCCCGCTGTGCTGCCCATAATCCAAGCTGGAAGAGAGGCCCCTGCTGGGCAGCTAATTAAAACAATTACAAATACAAAGAAGGTATCAATAGCATTC
>gene=chr20_50665020-50665118; species=canFam
GTCCTGCTGTGCTGCCTATAATCC-AGCTGGAAGAGGGGCTCCTGCTGGGTGGCTAATTAAAACAATTATAAATACAAAGAAGGTATCAATGGCATTC
>gene=chr20_50665020-50665118; species=equCab
GTCCTGCTGTGCTGCCCATAATCC-AGCTGGGAGAAGGGCCCCCGCTGGGTGGCTAATTAAAACAATTACAAATACAAAGAAGGTATCAATGGCATTC
>gene=chr20_50665020-50665118; species=gorGor
GTCCCGCTGTGCAGCCCATAATCCAAGCTGGGAGAGAGGCCCCCGCTGGGTAGCTAATTAAAGCAATTATAAATACAAAGAAGGTATCAATGGCATTC
>gene=chr20_50665020-50665118; species=panTro
GTCCCGCTGTGCAGCCCATAATCCAAGCTGGGAGAGAGGCCCCCGCTGGGTAGCTAATTAAAACAATTATAAATACAAAGAAGGTATCAATGGCATTC
>gene=chr20_50665020-50665118; species=papHam
GTCCCGCTGTGCAGCCCATAATCCAAGCTGGGAGAGAGGCCCCCGCTGGGTAGCTAATTAAAACAATTATAAATACAAAGAAGGTATCAATGGCATTC
>gene=chr20_50665020-50665118; species=ponAbe
GTCCCGCTGTGCAGCCCATAATCCAAGCTGGGAGAGAGGCCCCCGCTGGGTAGCTAATTAAAACAATTATAAATACAAAGAAGGTATCAATGGCATTC
>gene=chr20_50665020-50665118; species=rheMac
GTCCCGCTGTGCAGCCCATAATCCAAGCTGGGAGAGAGGCCCCCGCTGGGTAGCTAATTAAAACAATTATAAATACAAAGAAGGTATCAATGGCATTC
>gene=chr20_52385004-52385184; species=hg19
aaataatagaagtacctactcctaggcttatcatgaaaatcagatgagatgatctgagtgaaagcacttagccttggaatggagcacacagcaggtgctcaattaaggctagttgttattattAGTCTCTGAAAGTGATCTCTACATTGTTCTCTCCCCCATGCCGGGAGGCACTGAATT
>gene=chr20_52385004-52385184; species=bosTau
aaatagcagaagtccacatgcctagatttatcattagaatcagaggagatactctaggt-gaagccttgagctgaagaaacgggcaccccgacagtgcccgattaaGGCGGGCTGCTAGTCTCTG------AAGGTGGCGTCTCTGCTCTGCTCTCTGCTGCGCCCAGAGACACTGGACT
>gene=chr20_52385004-52385184; species=calJac
aaataacagaagtactgactcctag---tgttatgaaaatcgaatgagatgatctgagtgaaagcacttagccttggaatggggcacacagcaggtgctcaattaaggctagttgttattattAGTCTCTGAAAGGGATCTCTACATTGTTCTCTCCCCCATGCCGAGAGGCACTGAATT
>gene=chr20_52385004-52385184; species=canFam
aaataacagaaacacc----cacagtgttatcatgataaccaaatgagatgatttgagt-gaagcacttagctttagaaacaggcacagggcaggtgttcaatcaaGTCtagttattatttttaGTTTCTGAATGTGATCAGCCTGTTGTTTTGTCTCCTCTGCTGAAAGGCACGGGATC
>gene=chr20_52385004-52385184; species=equCab
aaattatagaagtacctattcatagagttgacattagaatcaaatga--------------aagcacttagtcttagaaatgggcacacgcagggtgctcagtgaaggctagttgctATTATTAGTCTCTGAAAGTGATATCTCTACTGTTTTCTCCCCCATGCCGAGAGGTACTGGATT
>gene=chr20_52385004-52385184; species=gorGor
------------------------------------------------------------------------------------------------------------------------------------------------------------------------------------
>gene=chr20_52385004-52385184; species=panTro
aaataatagaagtacctactcctaggcttatcgtgaaaatcagatgagatgatctgagtgaaagcacttagccttggaatggagcacacagcaggtgctcaattaaggctagttgttattattAGTCTCTGAAAGTGATCTCTACATTGTTCTCTCCCCCATGCCGGGAGGCACTGAATT
>gene=chr20_52385004-52385184; species=papHam
aaataatagaagtacctactcctaggcttatcatgaaaatcaaatgagatgatctgagtgaaagcacttagccttggaatggggcacacagcaggcgctcaattaaggctagttgttatt----gtCTCTGAAAGTGATCTCTACATTGTTCTCTGCCCCATGCCGAGAGGTACTGAATT
>gene=chr20_52385004-52385184; species=ponAbe
aaataatagaagtacctactcctaggcttatcatgaaaatcaaatgagatgatctgagtgaaagcacttagccttggaatggagcacacagcaggtgctcaattaaggctagttgttattattAGTCTCTGAAGGTGATGTCTACATTGTTCTCTCCCCCATGCCGGGAGGCACTGAATT
>gene=chr20_52385004-52385184; species=rheMac
aaataatagaagtacctactcctaggcttatcatgaaaatcaaatgagatgatctgagtgaaagcacttagccttggaatggggcacacagcaggcgctcaattaaggctagttgttattattaGTCTCTGAAAGTGATCTCTACATTGTTCTCTGCCCCATGCCGAGAGGTACTGAATT
>gene=chr20_55311497-55311677; species=hg19
GGCTCTCTTGTCCCTTCAACTCCACCTCTCATCTGCATGTGTGAACCTCCCAGTTGGACTGGAAAAAGGTTTAGCTCCTCTCTTTATCCTGCAAGGAAGCTCTGCAGGAAACTCTCCAAGAGGACAATAAGCCCCCTTGCCTTTGCAAAAACATTTTAATACCTGTTATTTTCAGCTGAG
>gene=chr20_55311497-55311677; species=bosTau
GGCTCTTTTGTCCCTTAGGCTCCACGCCTCATCTGCATATGTGAGCCTCCCAGTTGGGTTGGAAAAAGGTTTAGTTCCTCTCTTTATCCTGTAAGTAAGCTCTGCATAAAACTCTTAAGTGGAACAATAAGGCCCCT-GCCTTTGCAAAAACATCTTAATATCTGTTATTCT-GGCTAAT
>gene=chr20_55311497-55311677; species=calJac
GCCTCTCTGGTCCCTTGGACTCCGCCTCTCATCTGCACGTGTGAACCTCCTGGTTGGACTGGAAAAAGGTTCAGTTCCTCTCTTTATCTTGCAAGGAAGCTCTGCAGGAAACTCCCCACCCGGACAATAAGCCCCCCTGCCTTTGCAGAAACATTTTCACACTTGTTATTTTCGGCTGAT
>gene=chr20_55311497-55311677; species=canFam
GCCTCTACTGTCCCCTTGACCCCATCCCTCATCTGCATGTGTGAGCCTCCCAGCTGGATTGGAAAAAGCTTTAATTCCTCTTCTCATTCTGAAAGTAAGCTCTGCATAAAGCTCT-----------------------------------------------------------------
>gene=chr20_55311497-55311677; species=equCab
GGCTCTTTTGTCCCTTCGACTCCACCCCTCATGCGCATGTGTGCGCCTCCCAGTTGGACTGGAAAAAGGCTTCCTTCCTCTCTTTCTTCCGAGAGTAAGCTCTGCATAAACCTCTGAAACAGAACACTGAAGCCCTTTGCCTTTGCAAAAGCATTTCACTGTCTGTTCCTCA-GGCTGG-
>gene=chr20_55311497-55311677; species=gorGor
GGCTCTCTTGTCCCTTCAACTCCGCCTCTCATCTGCATGTGTGAACCTCCCAGTTGGACTGGAAAAAGGTTTAGCTCCTCTCTTTATCCTGCAAGGAAGCTCTGCAGGAAACTCTCCAAGAGGACAATAAGCCCCCTTGCCTTTGCAAAAACATTTTAATACCTGTTATTTTCAGCTGAT
>gene=chr20_55311497-55311677; species=panTro
GGCTCTCTTGTCCCTTCAACTCCGCCTCTCATCTGCATGTGTGAACCTCCCAGTTGGACTGGAAAAAGGTTTAGCTCCTCTCTTAATCCTGAAAGGAAGCTCTGCAGGAAACTCTCCAAGAGGACAATAAGCCCCCTTGCCTTTGCAAAAACATTTTAATACCTGTTATTTTCAGCTGAT
>gene=chr20_55311497-55311677; species=papHam
GGCTCTCTTGTCCCTTTGACTCCGCCTGTCATCTGCCTGTGTGAATTTCCCAGTTGGACTGGAAAAAGGTTTAGCTCCTGTCTTTATCCTGCAAGGAAGCTCTGCAGGAAACTCTCCAACTGGACAATAAGCCCCCTTGCCTTTGCAAAAACATTTTAATACCTGTTATTTTTGGCTGAT
>gene=chr20_55311497-55311677; species=ponAbe
GGCTCTCTTGTCCCTTCAACTCCGCCTCTCATCTGCATGTGTGAACCTCCCAGTTGGACTGGAAAAAGGTTTAGCTCCTCTCTTTATCCTGCAAGGAAGCTCTGCAGGAAACTCTCCAAGAGGACAATAAGCCCCCTTGCCTTTGCAAAAACATTTTAATACCTGTTATTTTCAGCTGAT
>gene=chr20_55311497-55311677; species=rheMac
GGCTCTCTTGTCCCTTTCACTCCGCCTGTCATCTGCCTGTGTGAATTTCCCAGTTGGACTGGAAAAAGGTTTAGCTCCTGTCTTTATCCTGCAAGGAAGCTCTGCAGGAAACTCTCCAACTGGACAATAAGCCCCCTTGCCTTTGCAAAAACATTTTAATACCTGTTATTTTTGGCTGAT
>gene=chr20_55807202-55807382; species=hg19
tgtgccacttaccagctgtgtgaccttccccaatctacttaatccctgtgtgttcccctccccctggagatagtaacaatggccctttctcatggagttgttgggaagattaCAGAAGCCATTTGCTGACAGGAGAAAGCCACAGGTGAGCCATTTGAGTCTGCCATTGTTACAGGGCCT
>gene=chr20_55807202-55807382; species=bosTau
tgtgccagt---------tgaggtcttagccaagttacttgaccagtgtgtgg-ccccttcctccagggtta---acactggccttttctcata--------gggaagatcacaggaggtggc-gtttagggcagagccagccaggaaaATAA-CTGCATTTGTCATAGTTACAGAGCCT
>gene=chr20_55807202-55807382; species=calJac
tgtgccactcaccagctgtgtgaccttccccaagctgcttactccc--tgggttcccctctcccggtggataatcacaatggccctttctcatggagttgttggaaagatcacagaagccatTTGCTCACAGGAGAAAGCCACAGGTGAGTCATTTGAGTCCGTCAGTATTACAGGGCCT
>gene=chr20_55807202-55807382; species=canFam
TG---------------GTGTGGTCTTGGCCAAGTTGGTTGCCCTCT-CATGCTCCCCTCGCCCCAG----GATGATACTGGCCCTTTCTCACCGAGCT----------GTACAGA-GTCGGC-CCTTACGGCACTG-TACGTTG--------TTTGCCT------TTGTCTCGGGGCCT
>gene=chr20_55807202-55807382; species=equCab
tgtgccacttaccagctgtgtggtcttggccaagttacttaacctcggtgtgctcccctcccgcaggggataataacagtggccctttctcacagagttcctgggaggatcacaga-gtcggc-acttacagcagcgcccggcaggaaagcAATTCGTGTCTGCCGTTGTGACTGGGCCT
>gene=chr20_55807202-55807382; species=gorGor
tgtgccacttaccagctgtgtgaccttccccgagctacttaatccctgtgtgttcccctccccctggagatagtaacaatggccctttctcatggagttggtgggaagatcaCAGAAGCCATTTGCTGACAGGAGAAAGCCACAGGTGAGCCATTTGAGTCTGCCATTGTTACAGGGCCT
>gene=chr20_55807202-55807382; species=panTro
tgtgccacttaccagctgtgtgaccttccccaagctacttaatccctgtgtgttcccctccccctggagatagtaacaatggccctttctcatggagttgttgggaagatcacagaagCCATTTGCTGACAGGAGAAAGCCACAGGTGAGCCACTTGAGTCTGCCATTGTTACAGGGCCT
>gene=chr20_55807202-55807382; species=papHam
tgtgccacttaccagctgtgtgaccttccccaagctacttaatccctgtgtgttcccctctccctagagatagtaacaatggccctttctcatggagttgttgggaagatcacagaagCCATTTGCTCACAGGGGAAAGTCACAGGTGAGCCATTTGAGTCTGCCATTGTTACAGGTCCT
>gene=chr20_55807202-55807382; species=ponAbe
tgtgccacttaccagctgtgcgaccttccccaggctacttaatccctgtgtgttcccctccccctggagatagtaacaatggccctttctcatggagttattgggaagatcacagaagCCATTTGCTGACAGGAGAAAGCCACAGGTGAGCCATTTGAGTCCGCCATTGTTACAGGGCCT
>gene=chr20_55807202-55807382; species=rheMac
tgtgccacttaccagctgtgtgaccttccccaagctacttaatccctgtgtgttcccctctccctagagatagtaacaatggccctttctcatggagttgttgggaagatcaCAGAAGCCATTTGCTCACAGGAGAAAGCCACAGGTGAGCCATTTGAGTCTGCCATTGTTACAGGTCCT
>gene=chr10_3930328-3930508; species=hg19
TCCTCCTTCGTTCCAGCCCCTCATGTTATTAACTCACCTAATTCATCACATGGGCATTGTGTACAAAGGCACTCTGCTACTCACTGAGGATACACATTGTTCTTAACCTCAGGGGACATTCCTCAAGGAATTAACCAAATCAGGAGATCCTTACCTGCAGGGGTCAGACAGGGAGCTGAG
>gene=chr10_3930328-3930508; species=bosTau
CCTGCCTCCCT-TCCACTCTTAACACTACAGATTCATTT-ATTCCTCAAGTATGCTTGGTCAA--------------TGGTCACTACGGA----CATCATTCTTGACTTCAGGGC-CGG---------------------------------------------------GGGG-----G
>gene=chr10_3930328-3930508; species=calJac
-----------TCCAGCCCCTGGCGTTATCAACTCACC----TCATCACATATGCATTGTGTACAAAGGCAC-CGGCTGCTCACTGAGGATTCACATTGTTCTTAACCTCAAGGG-CATTCTTCAAGGAATTAACCAAATCAGGAGATTCTTACCTGCAGGGGTCAGACCCAGAGCTGAG
>gene=chr10_3930328-3930508; species=canFam
CCCTCC-CCAT-TCTGTTCCCGGTGCCACCATTTCATGT-ATTCATCAAA-----GGAATGAT-ACATTCAT-CCGCTGGTGGATGAGGA-----TCCGGCCATATTTTTA--TT-CAATCCTCCAGGAATTAACCAAATAAGCAGCTACGTGGAGACC---GTCAGAGA----------
>gene=chr10_3930328-3930508; species=equCab
CCCTCCTCCAT-TCTGTTCCTGGAGTCACTAATTCATTT-ATCCATCAAATATGCATGATGAACACAGGCAC-CTGCTAGTCGCTAAGGAGGTACGCCATCCAGGACTTTAGGTT-CAGTCCTCAAGGAATTAACAAAATAAGAAGCTACTTACAAACA---GTCAGATGTGGC-----G
>gene=chr10_3930328-3930508; species=gorGor
------------------------------------------------------------------------------------------------------------------------------------------------------------------------------------
>gene=chr10_3930328-3930508; species=panTro
TCCTCCTTCGTTCCAGCCCCTCATGTTATTAACTCACCTAATTCATCACATGTGCATTGTGCACAAAGGCACTCTGCTACTCACTGAGGATACACATTGTTCTTAACATCAGGGGACATTCCTCAAGGAATTAACCAAATCAGGAGATCCTTACCTGCAGGGGTCAGACAGGGAGCTGAG
>gene=chr10_3930328-3930508; species=papHam
CCCTCTTTCACTCCAGCCCCTGGTGTTATTCACTCACCTAATTCATCACATGCGCATTGTGTACAAAGGCACTCCCGGACTCACTGAGGATACACATTGTTGTTAACCTCAAGGGACATTCCTCAAGGAATTAACCAAATTAGGAGATAGTTACCTGCGGGGGTCAGACAGGGAGCTGAG
>gene=chr10_3930328-3930508; species=ponAbe
CCCTCCTTCGTTCCAGCCCCTGGTGTTATTAACTCACCTAATTTATCACATGTGCATTGTGTACTAAGGCACTCTGCTACTCACTGAGGATACATATTGTTC-TAACCCCAGGGGACATTCCTCAAGGAATTAACCGAATCAGGAGATCCTTACCTGCAGGGGTCAGACAGGGAGCTGAG
>gene=chr10_3930328-3930508; species=rheMac
CCCTCCTTCACTCCAGCCCCTGGTGTTATTCACTCACCTAATTCATCACATGCGCATTGTGTACAAAGGCACTCCAGGACTCACTGAGGATACACATTGTTGTTAACCTCAAGGGACATTCCTCAAGGAATTAACCAAATTAGGAGATAGTTACCTGCGGGGGTCAGACAGGGAGCTGAG
>gene=chr10_13924398-13924578; species=hg19
TCATGGGACAATGAGGTCTGAGCCTTGGAGGAGGAAGAGGAAGAGGAGTAATGAGAAAACCACAGGTGGGACCAGTAATCACAAAGGGAAACAGCAAAGCATTTGTAAGCTCTGGAATCCTACCCAGTGAGGCTGCTTTGGGGAATAGTATTTAGGGAACACTGGTAAGTAGCCAAACCC
>gene=chr10_13924398-13924578; species=bosTau
TCACAGGACAATGAGTTTTAAGCCTT--AGGAGGAAGAGGAACGGG-GTAATCAAAAAAC--CAGGTGGAACTAGGAAGAACAAAAGGAAGCAGCAAAGCGTTGGCTAACTCTGGACTACTAGAGAGAGAGGTTCCTCTGGGGAATTGTATTTCCCAAACGTTGGTAATTAGTCAGACAG
>gene=chr10_13924398-13924578; species=calJac
TCACAGGACAATGAGGTCTGAGCCTT---GGAGGAAGAGGAAGAGGAGTAATGAGAAAACCACAGGTGGGACCAGTAATCACAAAGGGAAACAGCAAGGCATTTGTAAGCTCTGGAATCCTACCCAG-GAGGCTGCTTTAGGGCATAGTACTTAGGGAACACTGGTAAGTAGCCAAACCC
>gene=chr10_13924398-13924578; species=canFam
------------------------------------------------------------------------------------------------------------------------------------------------------------------------------------
>gene=chr10_13924398-13924578; species=equCab
TCACAGGACGATGATCTTTAAGCTGT--GGGAGGAAGAGGAACAGGAGTAGTCAGAAAACCACGG-TGGAACCAGTAATAACGACGGGACTCAGCCAGGCCTTTGCTGACTCTGGAACATCACCCAGGGGGGTTCCTTTGGGGAATCGTACCTAGGGAAAATTGAGGAGTAGCCAAACAA
>gene=chr10_13924398-13924578; species=gorGor
TCATGGGACAATGAGGTCTGAGCCTT---GGAGGAAGAGGAAGAGGAGTAATGAGAAAACCACAGGTGGGACCAGTAATCACAAAGGGAAACAGCAAAGCATTTGTAAGCTCTAGAATCCTACCCAGTGAGGCTGCTTTGGGGAATAGTATTTAGGGAACACTGGTAAGTAGCCAAACCC
>gene=chr10_13924398-13924578; species=panTro
TCATGGGACAATGAGGTCTGAGCCTT---GGAGGAAGAGGAAGAGGAGTAATGAGAAAACCACAGGTGGGACCAGTAATCACAAAGGGAAACAGCAAAGCATTTGTAAGCTCTGGAATCCTACCCAGTGAGGCTGCTTTGGGGAATAGTATTTAGGGAACACTGGTAAGTAGCCAAACCC
>gene=chr10_13924398-13924578; species=papHam
TCACGGGACAATGAGGTCTGAGCCTT---GGAGGAAGAGGAAGAGGAGTAATGAGAAAACCACAGGTGGGACCAGTAATCACAAAGGGAAACAGCAAAGCATTTGTAAGCTCTGGAATCCTACCCAGTGAGGCTGCTTTGGGGAATAGTATTTAGGGAACACTGGTAAGTAGCCAAACCC
>gene=chr10_13924398-13924578; species=ponAbe
TCATGGGACAATGAGGTCTCAGCCTT---GGAGGAAGAGGAAGAGGAGTAATGAGAAAACCACAGGTGGGACCAGTAATCACAAAGGGAAACAGCAAAGCATTTGTAAGCTCTGGAATCCTACCCAGTGGGGTTGCTTTGGGGAATAGTATTTAGGGAACACTGGTAAGTAGCCAAACCC
>gene=chr10_13924398-13924578; species=rheMac
TCACAGGACAATGAGGTCTGAGCCTT---GGAGGAAGAGGAAGAGGAGTAATGAGAAAACCACAGGTGGGACCAGTAATCACAAAGGGAAACAGCAAAGCATTTGTAAGCTCTGGAATCCTACCCAGTGAGGCTGCTTTGGGGAATAGTATTTAGGGAACACTGGTAAGTAGCCAAACCC
>gene=chr10_21571069-21571249; species=hg19
ATCAGTAAACATCTGCAACAATGGAAGAGGAATTCCAGTGACAGGTCAGAAGTGAATATGTAGATTTAGGAGCCTCTGCCCAGCCGGTGACTGCTGTGAATGGATGAGCTCTCTGCGGGGGTAGAGAGCAGCAATCCAGGCCTTGGGGAattccttcattacaaatatttattagtacct
>gene=chr10_21571069-21571249; species=bosTau
ATGGGTAAACACAGGCAACAATGGAAAAGGAATTCTGATAGCAGGGCACACTTGCATATGTAGATTCAGAA-CCCCTGCCCAGC--GGGGCAGCTGAAAACAGACGAG-----AGTGAGCACAGA--TGAGAGATGCAGGCTT-GGAGAGttccttcactgcaagtatttcttagaacct
>gene=chr10_21571069-21571249; species=calJac
ATCAGCAAACATCCGTAACAATGTCAAAGGAACTCCAGTGACAGGTCAGACCTGAATATGTAGATTTAGGAGCCTCTGCCCAGCCGGTGGCTGCTGTGAATGGATGAGCTCTCTGCGGGGGTGGAGAGCTGCAATCTGGGCCTTGGGGAATTCCTTAATTACAAATATTTATTAGTACCT
>gene=chr10_21571069-21571249; species=canFam
ATCAGTAACCATCTGCAGCAATGGAAAAGGAATTCCAATGACAGGTCAGACCAGAATTTGTAGATTCAGGAGCCTCTGCCCAG---GTGACAGCTGGGAATG---GAGTTCTCAGTGAGTA-CAAGATCAGAGATCCAAGTCTCGGGGAATTCCTTCACTACAATTATTTCTCATATCCT
>gene=chr10_21571069-21571249; species=equCab
ATCAGTAAACATC-ACAACAATGGAAAAGAAATTCCAGTGACAGGTCAGACCTGAATATGTAGATTCGGACGCCTCTGCCCAGC--GTGACAGCTGGGGATGGATGAGCTCTCAGGGCACAGGAAGATTAGCTACCCAGGCCTCCGGGAGttccttcattacaaatgcttcttagaacct
>gene=chr10_21571069-21571249; species=gorGor
------------------------------------------------------------------------------------------------------------------------------------------------------------------------------------
>gene=chr10_21571069-21571249; species=panTro
ATCAGTAAACATCTGCAACAATGGAAGAGGAATTCCAGTGACAGGTCAGAAGTGAATATGTAGATTTAGGAGCCTCTGCCCAGCCGGTGACTGCTGTGAATGGATGAGCTCTCTGCGGGGGTAGAGAGCAGCAATCCAGGCCTTGGGGAATtccttcattacaaatatttattagtacct
>gene=chr10_21571069-21571249; species=papHam
ATCAGTAAACATCTGCAACAATGGAAGAGGAATTCCAGTGACAGGTCAGACCTGAATATGTAGATTTAGGAGCCTCTGCCCAGCCGGTGACTACTGTGAATGGATGAGCTCTCTGCGGGGGTAGAGAGCAGCAATCCAGGCCTTGGGGAattccttcattacaaatatttattagtacct
>gene=chr10_21571069-21571249; species=ponAbe
ATCAGTAAACATCTGCAACAATGGAAGAGGAATTCCAGTGACAGGTCAGACCTGAATATGCAGATTTAGGAACCTCTCCCCAGCCAGTAACTACTGTGAATGGATGAGCTCTCTGTGGGGGTAGAGAGCAGCAATCCAGGCCTTGGGGAATTCCTTCATTACAAATATTTATTAGTACCT
>gene=chr10_21571069-21571249; species=rheMac
ATCAGTAAACATCTGCAACAATGGAAGAGGAATTCCAGTGACAGGTCAGACCTGAATATGTAGATTTAGGAGCCTCTGCCCAGCCGGTGACTACTGTGAATGGATGAGCTCTCTGCGGGGGTAGAGAGCAGCAATCCAGGCCTTGGGGAattccttcattacaaatatttattagtacct
>gene=chr10_26055618-26055798; species=hg19
AGAGGAATCATCGCTCACTGTGGGAACCTTGCCCCCTCCCCAAGCCACCCCACTGTGCCCATAAACGTGCTGCCTGTAACCAATTGTTCCTGTTGAATAACAATGCGAGCTGAGGGGCTTTTTCTGCCTGAGCTGCAAATAGATTAGGCTGCTCCCTTTTATGTGTGCAAAGACATTACC
>gene=chr10_26055618-26055798; species=bosTau
GGAGGAAGCATCACTCGGTGTGGGACCACTGCCCCTCCCGCGCGGCTCCCCACTGTCCCCCTAAACGTGCAGTCTGTGACCAGTTGTTCCTGTTGAATAGATGCGTGAGCTGCCAGGCTTTTGCCGCCCG-CCTGCAGATAGATGGGGCTGCCTGCTTCTCTCAGGGTGGAGACCCCACC
>gene=chr10_26055618-26055798; species=calJac
AGAGGAATCATCATTCACTGTGGG-ACCTTGCGCCCTCCCCAAGCCACCCTACTGTGCCCATAAACGTGCTGCCTGTAACCAGTTGTTCCTGTTGAATAACAGCGGGAGCTGAGGGGCTTTCTCTGCCTGAGCTGCAAATAGATTAGGCTGCTCGGTTTTATGTGTGCGAAGACATTACC
>gene=chr10_26055618-26055798; species=canFam
GGAGGA-CCATCCCTCACTGTTGGGAGCATCCCCCCTCCCCAGACCTCCCCACGGTGCCTCTAAAAGTGCTGTCTGTAACCAATTGTTCCTGTTGAATGACAATGCGACCTGCAGGGCTTTTCCCGCCTG-CCTGCAAATAGATGAGGCTGCGTGCTTCCCTGTGTGTGAAG-AAGCAAA
>gene=chr10_26055618-26055798; species=equCab
-------CCATCACTCACTGTGGGAACACTGCCCGCTCCCAGCGCCTCCCCACTGTGCCCTTAAACGTGCTGCCTGTAGCCAGTTGTTCCTGTTGAATAACAATGTGAGCTGCGGGGCTTTTTCCGCCTG-CCTGCATATAGATTAGGCTGCTCGCTTTGCTGAGTGTGAAGACAGCAC-
>gene=chr10_26055618-26055798; species=gorGor
------------------------------------------------------------------------------------------------------------------------------------------------------------------------------------
>gene=chr10_26055618-26055798; species=panTro
AGAGGAATCATCACTCACTGTGGGAACCTTGCCCCCTCCCCAAGCCACCCCACTGTGCCCATAAACGTGCTGCCTGTAACCAATTGTTCCTGTTGAATAACAATGCGAGCTGAGGGGCTTTTTCTGCCTGAGCTGCAAATAGATTAGGCTGCTCCCTTTTATGTGTGCAAAGACATTACC
>gene=chr10_26055618-26055798; species=papHam
AGAGGAATTGTCACTCACTGTGGGAACCTTGCCCCCTCCCCAAGCCACCCCACTGTGCCCATAAACGTGCTGCCTGTAACCAATTGTTCCTGTTGAATAACAATGCGAGCTGAGGGGCTTTTTCTGC-----CTGCAAATAGATTAGGCAGCTCCCTTTTATGTGTGCAAAGACATTACC
>gene=chr10_26055618-26055798; species=ponAbe
AGAGGAACCATCACTCACTGTGGGAACCTTGCCCCCTCCCCAAGCCACCCCACTGTGCCCATAAACGTGCTGCCTGTAACCAATTGTTCCTGTTGAATAACAATGCGAGCTGAGGGGCTTTTTCTGCCTGAGCTGCAAATAGATTAGGCTGCTCCCTTTTATGTGTGCAAAGACATTACC
>gene=chr10_26055618-26055798; species=rheMac
AGAGGAATCGTCACTCACTGTGGGAACCTTGCCCCCTCCCCAAGCCACCCCACTGTGCCCATAAACGTGCTGCCTGTAACCAATTGTTCCTGTTGAATAACAATGCGAGCTGAGGGGCTTTTTCTGCCTGCGCTGCAAATAGATTAGGCAGCTCCCTTTTATGTGTGCAAAGACATTACC
>gene=chr10_33385122-33385302; species=hg19
GATGAAACAGAGAAGTCTCAATAAAGCCCCTGATAAACAAAGCCAGGTGTCCCAGCAGAAAACCTTGCTTCCCCCATCCAGCTGTGCTCCACAGGCAGCCCCTCTTTCATCTGGGCAGATCCTTTTCATAGTTAAAATAGCTACTATCAACTTAGGAATAAATGTGCCCACAGTACAGCT
>gene=chr10_33385122-33385302; species=bosTau
GATGAAACAGAAAAGCTTCAATCAAGTACCTGATTA-AAAAGCCAGGCATCTGAGGAGTAAACCTTTTCCCATCCATCCATCCTTGCTACATGGGTGG-----------------------CCTC------TCCACTTGGCTATTACGGATTTAGGAATAAACGTTCACACAGTTCTGCT
>gene=chr10_33385122-33385302; species=calJac
GATGAAACAGAGAAGTCTCAATAAAGTACCTGATAAACAAAGCCAGGTGTCCCAGAAGAAAACTTTGTTTCCCCCATCCAGCTGTGCTCCACAGGCGGCCCCTCTTTCATCTGGACAGATCCTTTTCATAGTAAAAATGGCTGCTACAGACTTAGGAAGAAATGTGCTCACAGTACAGCT
>gene=chr10_33385122-33385302; species=canFam
GATGACACCAAGAAGTCT-AATGAAATATGTGATAAACAAAGCCAGGTGTGGGAGAAGAAAACCTCTGCTAGCCCATCCAGCTGGGCTCTATGGGAAGCCACTCTTTTATCTGGGCC--TTCTTTTGATAGTGAAAATGGCTGCTATGGACTTAGGAACAAGCATGCACACACttttttt
>gene=chr10_33385122-33385302; species=equCab
GATGAAACAGAAATGCCTCCATAAGGGACCTGATAAACAAAGCCAGGTGTTCCAGAAGTAAATCTT--CCCCTCCATCCAGCTGTGCTCCATGGGAGGCCACTCTTTCATCTGGGCG--TCCTTTTGATAGTTAAAATGGCTACTATGGATTTAGGAATAAACATGCACACAGTATTACT
>gene=chr10_33385122-33385302; species=gorGor
GATGAAACAGAGAAGTCTCAGTAAAGCCCCTGATAAACAAAGCCAGGTGTCCCAGCAGAAAACCTTGCTTCCCCCATCCAGCTGTGCTCCACAGGCAGCCCCTCTTTCATCTGGGCAGATCCTTTTCATAGTTAAAATGGCTACTATCAACTTAGGAATAAATGTGCCCACAGTACAGCT
>gene=chr10_33385122-33385302; species=panTro
GATGAAACAGAGAAGTCTCAATAAAGCCCCTGATAAACAAAGCCAGGTGTCCCAGCAGAAAACCTTGCTTCCCCCATCCAGCTGTGCTCCACAGGCAGCCCCTCTTTCATCTGGGCAGATCCTTTTCATAGTTAAAATGGCTACTATCAACTTAGGAATAAATGTGCCCGCAGTACAGCT
>gene=chr10_33385122-33385302; species=papHam
GATGAAACAGAGAAGTCTCAATAAAGCACCTGATAAACAAAGCCAGGTGTCCCAGAAGAAAACCTTGCTTCCCCCATCCAGCTGTGCTCCACAGGCAGCCCCTCTTTCATCTGGGCAGATCCTTTTCATAGTTAAAATGGCTACTATCGATTTAGGAATAAATGTTCCCACAGTACAGCT
>gene=chr10_33385122-33385302; species=ponAbe
GATGAAACAGAGAAGTCTCAATAAAGCACCTGATAAACAAAGCCAGGTGTCCCAGCAGAAAACCTTGCTTCCCCCATCCAGCTGTGCTCCACAGGCAGCCCCTCTTTCATCTGGGCAGATCCTTTTCATAGTTAAAATGGCTACTATCGACTTAGGAATAAATGTGCCCACAGTATAGCT
>gene=chr10_33385122-33385302; species=rheMac
GATGAAACAGAGAAGTCTCAATAAAGCACCTGATAAACAAAGCCAGGTGTCCCGGAAGAAAACCTTGCTTCCCCCATCCAGCTGTGCTCCACAGGCAGCCCCTCTTTCATCTGGGCAGATTCTTTTCATAGTTAAAATGGCTACTCTCGATTTAGGAATAAATGTTCCCACAGTACAGCT
>gene=chr10_54683369-54683549; species=hg19
agaggatgcttgtctgaaggggacagtagcagacagaatggagagaggtAAGCTAGCACCGAACATAATGGTAAAAGCTGTGGCGAAGGATCCAGGAATGTATGCAATTAAGCACAGCATGCTGTAGACCAACAGAGTTCACCTGATTCACAGTTAATGACTCTCATTCCTTTTCATTTA
>gene=chr10_54683369-54683549; species=bosTau
AGATGTTGCTGGTGAGAAGGGGAGAGTAGAAGACAGAATGGAGAGAAATGGGCTAGCACCTAGCATTATGGTTCATGC-ATGGGGAAGGATGCAAGGATGTATGAGATAAATGATACCCTGCTGTAGACT--TAAAGTTTACTTGACTTTGAGTTAG-AAATTTTATTCTTTTTCATGTA
>gene=chr10_54683369-54683549; species=calJac
agatgatgcttgtctgaaggggacagtagtagatagaatggagagaagtAAGCTAGCACCGAACATGATGGTAAAAGCTATGGCGAAGGATCCAGGAATGTAGGCAATTAAGCACAGCATGCTGTAGACCAACAGAGTTCACCTGATTTACAGTTAATGACTCTCATTCCTTTTCGTTTA
>gene=chr10_54683369-54683549; species=canFam
agatgatgctggtctggacaggatgaaggtggggagaatggag--------------aCCCAGCACGATGGGCCACACCGTGGGGGGCG-TACACTGGTGCACGGGATTAATTACAGCCTGTTGCAGACAAATGGAGTTCACCTCGCTTTGCGTTGG-GACGCTCATCCCTTTTCATTTG
>gene=chr10_54683369-54683549; species=equCab
agatgatgctggtctgaaggggacagcgacagatagaatggagagaagtggGCCAGCACCTAGCATGATGGTAAATGCTGCCGGGAAAGATACAAGGATGTAGGAGATTAATTACAGTCTGTTGCAGACTAACAGAGTTCACCTGGCTTTGAGTTAG-GACTCTCATTCTTTTTCATTTA
>gene=chr10_54683369-54683549; species=gorGor
agaggatgcttgtctgaaggggacagtagcagacagaatggagagaggtaagctagc-ccgaacataATGGTAAAAGCTGTGGCGAAGGATCCAGGAATGTATGCAATTAAGCACAGTATGCTGTAGACCAACAGAGTTCACCTGATTCACAGTTAATGACTCTCATTCCTTTTCATTTA
>gene=chr10_54683369-54683549; species=panTro
agaggatgcttgtctgaaggggacagtagcagacagaatggagagaggtAAGCTAGCACCGAACATAATGGTAAAAGCTGTGGCGAAGGATCCAGGAATGTATGCAATTAAGCACAGCATGCTGTAGACCAACAGAGTTCACCTGATTCACAGTTAATGACTCTCATTCCTTTTCATTTA
>gene=chr10_54683369-54683549; species=papHam
agaggatgcttgtctgaaggggacagtagcagacagaatggagagaggtAAGCAAGCACCG------------CAAGCTGTGGCGAAGGATCCAGGAATGTATGCAATTAAGCACAGCATGCTGTAGACCAACAGACTTCACCTGATTCACAGTTAATGACTCTCATTCCTTTTCATTTA
>gene=chr10_54683369-54683549; species=ponAbe
agaggatgtttgtctgaaggggacagtagcagacagaatggagagaggtAAGCTAGCACCGAACATAATGGTAAAAGCTGTGGTGAAGGATCCAGGAATGTATGCAATTAAGTACAGCATGCTGTAGACCAATAGAGTTCACCTGATTCACGGTTAATGACTCTCATTCTTTTTCATTTA
>gene=chr10_54683369-54683549; species=rheMac
agaggatgcttgtctgaaggggacagtagcagacagaatggagagaggtAAGCTAGCACCG------------CAAGCTGTGGCGAAGGATCCAGGAATGTAGGCAATTAAGCACAGCATGCTGTAGACCAACAGACTTCACCTGATTCACAGTTAATGACTCTCATTCCTTTTCATTTA
>gene=chr10_65473137-65473317; species=hg19
TTCAGTGCTTCCTTTTCACAGACTCTTTTTTTGGAAACCGCAACCTCGGATCCCAGCAGAGCTTCCTGGGGACTTGAAGAACATCAATCAGTTTCGCAGCTGGAGGCCGAGGCTTTCCTCAGGGAAGACTTTTTACATAAAACAGATTGTACTTTGTCCTTGCCAGGGCAGACAAAGATT
>gene=chr10_65473137-65473317; species=bosTau
TTCAGAGCTTCCTTTT-ACAAACTCTTTTTTTAGAAACCGCAACCTCGGATCCCAGCAGAGGTTCCTGGGGGTTTTAAGAACATCAATCAGTTTCGCAGCTGGAGGCCGAGGCTTTCCTCAGGGAAGACTTTTTACATAAAACAGATTGTACTTTGTCCTTGCCAGGGCAGACAAAGGTT
>gene=chr10_65473137-65473317; species=calJac
TTCAGCACTTCCTTTT--CAGACTCTTTTTTTGGAAACCGCAACTTCGGATCCCAGCAGAGGTTCCTGGGGACTTGCAGAACATCAATCAGTTTCGCAGCTGGAGGCTGAGGCTTTCCTCAGGGAAGACTTTTTACATAAAACAGATTGTACTTTGTCCTTGCCAGGGCAGACAAAGGTT
>gene=chr10_65473137-65473317; species=canFam
TTCAGTGCTTCCTTTTCACAAACTCTTTTTTTGGAAACCACAACCTCGGATCCCAGCAGAGGTTCCTGGGGGCTTTAGGAACATCAATCAGTTTCGCAGCTGGAGGCCGAGGCTTTCCTCAGGGAAGACTTTTTACATAAAACAGATTGTACTTTGTCCTTGCCAGGGCAGACAAAGGTT
>gene=chr10_65473137-65473317; species=equCab
TTCAGTGCTTCCTTTTCACAAACTCTTTTTTTGGAAACCCCAACCTCGGATCCCAGCAGAGGTTCCTGGGGGCTTTAAGAACATCAATCAGTTTCGCAGCTGGAGGCCGAGGCTTTCCTCAGGGAAGACTTTTTACATAAAACAGATTGTACTTTGTCCTTGCCAGGGCAGACAAAGGTT
>gene=chr10_65473137-65473317; species=gorGor
------------------------------------------------------------------------------------------------------------------------------------------------------------------------------------
>gene=chr10_65473137-65473317; species=panTro
TTCAGTGCTTCCTTTTCACAGACTCTTTTTTTGGAAACCGCAACCTCGGATCCCAGCAGAGCTTCCTGGGGACTTGAAGAACATCAATCAGTTTCGCAGCTGGAGGCCGAGGCTTTCCTCAGGGAAGACTTTTTACATAAAACAGATTGTACTTTGTCCTTGCCAGGGCAGACAAAGGTT
>gene=chr10_65473137-65473317; species=papHam
TTCAGCGCTTCCTTTTCACAGACTCTTTTTTTGGAAACCACAACCTCGGATCCCAGCAGAGGTTCCTGGGGACTTGAAGAACATCAATCAGTTTCGCAGCTGGAGGCTGAGGCTTTCCTCAGGGAAGACTTTTTACATAAAACAGATTGTACTTTGTCCTTGCCAGGGCAGACAAAGGTT
>gene=chr10_65473137-65473317; species=ponAbe
TTCAGTGCTTCCTTTTCACAGACTCTTTTTTTGGAATCCGCAACCTCGGATCCCAGCAGAGGTTCCTGGGGACTTGAAGAACATCAATCAGTTTCGCAGCTGGAGGCTGAGGCTTTCCTCAGGGAAGACTTTTTACATAAAACAGATTGTACTTTGTCCTTGCCAGGGCAGACAAAGGTT
>gene=chr10_65473137-65473317; species=rheMac
TTCAGCACTTCCTTTTCACAGACTCTTTTTTTGGAAACCACAACCTCGGATCCCAGCAGAGGTTCCTGGGGACTTGAAGAACATCAATCAGTTTCGCAGCTGGAGGCTGAGGCTTTCCTCAGGGAAGACTTTTTACATAAAACAGATTGTACTTTGTCCTTGCCAGGGCAGACAAAGGTT
>gene=chr10_67032905-67033085; species=hg19
CACCTTCCTCTACAAATTAGCTTTTTCAAAAAGACTGCATGATGGATAATTCATTCATTCAGATTCTTCAAATGGCTCCCTAGGACCCCTTCATTTACAATGAGAACAGCTCAGGGAGCTAATTACCAAACTAAAAGAGAAACAGCAGGAAACAGTAATCATTAATCACATCTTTACCAC
>gene=chr10_67032905-67033085; species=bosTau
TGCCTTCCCCTATAAATGAGCTTTTCAACAAA-ACTACATACAAGCTATTTCATCCATTTAGTGTCTTTAAATAACTCACTAGGATC-CTTCATTTACAAAGATAACAGCTGAGAGTGTTAATTACCAAACTAAGCAAGACACAGCAGGGACCAGTAATCATTATTCATACCTTTACCAC
>gene=chr10_67032905-67033085; species=calJac
TACCTTCCTCTACAAATTAGC-TTTTCAAAAAGACTGCATGATGGATAAATCATCCATTCAGCTTCTTTAAATGGCTCACTAGGATCCCTTCATTTACAATTAGAACAGCTCAGGGAGCTAATTACCAAACTAAACGAGAAACAGCAGGAAACAGTAATCATTACTCACACCTTTAACAC
>gene=chr10_67032905-67033085; species=canFam
TGCCTTCCCCTATAAATGGGCTTTTTCAAAAAGACTACATGATGGATTATCCATTCATTCAGCCTCTTTAAATGACTCACTAGGACCCCTTCATTTACAATGAGAGCAGTTGAGGGAGCTAATTACCAAACTAAGCAAGACACAGCAGGAAGCAGTAATCATTAGTCACACATTTACCAC
>gene=chr10_67032905-67033085; species=equCab
TGCCTTCCCCTGTAAAAGAACTTCTTCAGAAAGACTACATGATAGCTGGTC-ATCCATTCAGCATCTTTAAACAGCTCACTAGCACCCCTTCCTTTACAAGGAGAACAGCTGAGGGACCTAATTACCAAACTAAGCAAGAC-CAGCAGGAACTAGGCATCATTACTCACACCTTTTCCAT
>gene=chr10_67032905-67033085; species=gorGor
CAACTTCCTCTACAAATTAGCTTTTTCAAAAAGACTGCACGATGGATAATTCATTCATTCAGATTCTTCAAATGGCTCCCTAGGACCCCTTCATTTACAATGAGAAGAGCTCAGGGAGCTAATTACCAAACTAAAAGAGAAACAGCAGGAAACAGTAATCATTAATCACATCTTTACCAC
>gene=chr10_67032905-67033085; species=panTro
CACCTTCCTCTACAAATTAGCTTTTTCAAAAAGACTGCATGATGGATAATTCATTCATTCAGATTCTTCAAATGGCTCCCTAGGACCCCTTCATTTACAATGAGAACAGCTCAGGGAGCTAATTACCAAACTAAAAGAGAAACAGCAGGAAACAGTAATCATTAATCACATCTTTACCAC
>gene=chr10_67032905-67033085; species=papHam
CACCTTCCCCTACAAATTAGCTTTTTCAAAAAGACTGCATGATGGATAATTCATTCATTCAAATTCTTCAAATGGCTCCCCAGGACCCCTTCATTTACAATGAGAACAGCTCAGGGAGCTAATTACCAAACTAAACGAGAAACAGCAGGAAACAGTAATCATTAATCACATCTTTATCAC
>gene=chr10_67032905-67033085; species=ponAbe
CACCTT-------AAATTAGCTTTTTCAAAAAGACTGCATGATGGATAATTCATTGATTCAGATTCTTCAAATTGCTCCCTAGGACCCCTTCATTTACAATGAAAACAGCTCAGGGAGCTAATTACCAAACTAAAAGAGAAACAGCAGGAAACAGTAATCACTAATCACATCTTTACCAC
>gene=chr10_67032905-67033085; species=rheMac
CACCTTCCCCTACAAATTAGCTTTTTCAAAAAGACTGCATGATGGATAATTCATTCATTCAAATTCTTCAAATGGCTCCCCAGGACCCCTTCATTTACAATGAGAACAGCTCAGGGAGCTAATTACCAAACTAAACGAGAAACAGCAGGAAACAGTAATCATTAATCACATCTTTACCAC
>gene=chr10_71627718-71627898; species=hg19
AGGAGGCTACCATTTTGCTTTTCACCCACTTCTGCACCCCTCCAGGGCAAGACAATGGCTGCCCCCAGGGCAAAGCAGGCCCCAAATTTCAATATGAAAGAGTGGCTTTCCCTCTAATTAGCTCAGTTCCTTTGTCCCCAAAGAAGCTATTGGAGTCaaaaaaaaaaaaaaaaaaaaGCA
>gene=chr10_71627718-71627898; species=bosTau
ACATGGCCGTCACTTTGTTTCCCATCCACTTCTGCGCCCCCC-AGGGCCAAACAGAGGTTGTGCCCAGGGGAAGCCTGTCCCC-GAATATAATCTGAAAGGCTGGCTTGCCCCATTGTTAGCCT-GCTCCTTTGTCTC-AAAGAAGCAAGTGGAGTCAAAG--------------GAGCA
>gene=chr10_71627718-71627898; species=calJac
AGGAGGGCACCATTTTGCTTTTCACCCACCTCTGAACCCCTCCAGGGCAAGACAGTGGCTGCCCCCAGGGCAAAGTAGGCTCCAAATTTCAATCTGAAAGGGTGGCTTTCCCTCTAATTAGCTCTGTTCCTTTGTCCCCAAAGAAACAACTGGAGTCaaaaaaaaaaaaaaaaaaaaGCA
>gene=chr10_71627718-71627898; species=canFam
AGGAGACTTCCATTTTGCTTTCCAACCACCTCTGTGCCTCTCCGGGACAAGACAATGACTGCCCCCGGGGCACAGCAGGTCCC-AATTTCAATCTGAAAGGCTGGCTTGCCCCATTGTCAGGCCAGCTCCTGTGTCCC-GAGGAAGCAACTGGACTCACAG--------------AAGCT
>gene=chr10_71627718-71627898; species=equCab
CGGAGGCTGCGATTTTGCTTTCCACCCACCTCTGCACCCCTCCAGGGCCAGACAACAGCTATTCCCAGGGCAAAGCAGGT-CC-GATTTCAATCTGAAAGGCTGGCTCGCCGCTTTGTTAGCCCAGCTCCTTTGTCCC-AAAGAAGCAACTGGAGTCAAAG--------------AAGCA
>gene=chr10_71627718-71627898; species=gorGor
AGGAGGCTACCATTTTGCTTTTCACCCACTTCTGCACCCCTCCAGGGCAAGACAATGGCTGCCCCCAGGGCAAAGCAGGCCCCAAATTTCAATATGAAAGAGTGGCTTT-CCTCTAATTAGCTCAGTTCCTTTGTCCCCAAAGAAGCTATTGGAGTCaaaaaaaaaaaaaaaaaaaaGCA
>gene=chr10_71627718-71627898; species=panTro
AGGAGGCTACCATTTTGCTTTTCACCCACCTCTGCACCCCTCCAGGGCAAGACAATGGCTGCCCCCAGGGCAAAGCAGGCCCCAAATTTCAATATGAAAGGGTGGCTTTCCCTCTAATTAGCTCAGTTCCTTTGTCCCCAAAGAAGCTATTGGAGTCAAAAAAAAAAAAAAAAAAAAGCA
>gene=chr10_71627718-71627898; species=papHam
GGGAGGCTACCATTTTGCTTTTCACCCACCTCTGCACCCCTCCAGGGCAAGACAATGGCTGCCCCCAGGGCAAAACAGGCCCCAAGTTTCAATCGAAAAGAATGGCTTTCCCTCTAATTAGCTCAGTTCTTTTGTCCCCAAAGAAGCTATTGGAGTCaaaaaaaaaaaaaaaaaaaaGCA
>gene=chr10_71627718-71627898; species=ponAbe
AGGAGGCTACCATTTTGCTTTTCACCCACCTCTGCACCCCTCCAGGGCAAGACAATGGCTGCCCCCAGGGCAAAGCAGGCCCCAAATTTCAATATAAAAGAGTGGCTTTCCATCTAATTAGCTCAGTTCCTTTGTCCCCAAAGAAGCTATTGGAGTCaaaaaaaaaaaaaaaaaaaaGCA
>gene=chr10_71627718-71627898; species=rheMac
GGGAGGCTACCATTTTGCTTTTCACCCACCTCTGCACCCCTCCAGGGCAAGACAATGGCTGCCCCCAGGGCAAAACAGGCCCCAAGTTTCAATCGAAAAGAATGGCTTTCTCTCTAATTAGCTCAGTTCTTTTGTCCCCAAAGAAGCTATTGGAGTCAAAAAAAGAAA-------AAGCA
>gene=chr10_73417437-73417617; species=hg19
CTTCCAGCGCATTCCCCAGCACCCCCCTGCCAGGTATCCTCCCTCCCCACCCCCTCCTGACACCCCCACCATTGGCATCTTAATTGATCTCATTGTTCTCAAACCCTTGAGACCTGAGACTCCAGCTGTGCTTAAACAGAACAAAATCTCTTCCAATTTCCCCACCGTTTAAAAGAAAAT
>gene=chr10_73417437-73417617; species=bosTau
CTTCCCCTTCTTCCTGT-----GCCCCCACCT-CTGTGCTCTCTCCCCATCTCCTCCTGACACCCCTCACGCAGGCATCTTAATTGATCTCATTGTTCTCCAGCCCTAGAGACCTGAGACTCCAGCTGTGCTTAAAGAGAACAAAATCTCTTCCAATTTCCCCACCGTTTAAAAGAAAAT
>gene=chr10_73417437-73417617; species=calJac
CTTCCAGCGCATTTCCCAG---CCCCCCACCTGGTATTCTCCCTCCCCACCCCCTCCTGACACCCCCACCATTGGCATCTTAATTGATCTCATTGTTCTCAAACCCTTGAGACCTGAGACTCCAGCTGTGCTTAAACAGAACAAAATCTCTTCCAATTTCCCCACCGTTTAAAAGAAAAT
>gene=chr10_73417437-73417617; species=canFam
CTTCCCCTGCCTGAGCC-----CCCCCTACCTGGCGCTGGGCCTCCCCACCCCCTCCTGACACCTTCACTGCGGGCATCTTAATTGATCTCATTGTTCTCTAGCCCTTGAGACGGGAGACTCCAGCTGTGCTTAAACAGAACAAAATCTCTTCCAATTTCCCCACCGTTTAAAAGAAAAT
>gene=chr10_73417437-73417617; species=equCab
CCTCCCCCTCCTGAGCC-----CC---CACCTCGTGCTCTCTCTCCCCACCCCCTCCTGACACCCTCACCATGGGCATCTTAATTGATCTCATTGTTCTCCAGCCCCTGAGACCTGAGACTCCAGCTGTGCTTAAACAGAACAAAATCTCTTCCAATTTCCCCACCGTTTAAAAGAAAAT
>gene=chr10_73417437-73417617; species=gorGor
CTTCCAGCGCATTCCCCAGCACACCCCTGCCAGGTATCCTCCCTCCCCAACCCCTCCTGACACCCCCACCATTGGCATCTTAATTGATCTCATTGTTCTCAAACCCTTGAGACCTGAGACTCCAGCTGTGCTTAAACAGAACAAAATCTCTTCCAATTTCCCCACCGTTTAAAAGAAAAT
>gene=chr10_73417437-73417617; species=panTro
CTTCCAGCGCATTCCCCAGCACCCCCCTGCCAGGTATCCTCCCTCCCCACCCCCTCCTGACACCCCCACCATTGGCATCTTAATTGATCTCATTGTTCTCAAACCCTTGAGACCTGAGACTCCAGCTGTGCTTAAACAGAACAAAATCTCTTCCAATTTCCCCACCATTTAAAAGAAAAT
>gene=chr10_73417437-73417617; species=papHam
CTTCCAGCGCGTTCGCCAGCA-ACCCCTGCCTGGTATTCTCCCTCCCCACCCCCTCCTGACACCCCCACCATTGGCATCTTAATTGATCTCATTGTTCTCAAACCCTTGAGACCTGAGACTCCAGCTGTGTTTAAACAGAACAAAATCTCTTCCAATTTCCCCACCGTTTAAAAGAAAAT
>gene=chr10_73417437-73417617; species=ponAbe
CTTCCAGCGTGTTCCCCAGCACCCCCCTGCCAGGTATTCTCCCTCCCCAGCCCCTCCTGACACCCCCACCATTGGCATCTTAATTGATCTCATTGTTCTCAAACCCTTGAGACCTGAGACTCCAGCTGTGCTTAAACAGAACAAAATCTCTTCCAATTTCCCCACCGTTTAAAAGAAAAT
>gene=chr10_73417437-73417617; species=rheMac
CTTCCAGCGCGTTCGCCAGCA-ACCCCTGCCTGGTATTCTCCCTCCCCACCCCCTCCTGACACCCCCACCATTGGCATCTTAATTGATCTCATTGTTCTCAAACCCTTGAGACCTGAGACTCCAGCTGTGTTTAAACAGAACAAAATCTCTTCCAATTTCCCCACCGTTTAAAAGAAAAT
>gene=chr10_77842881-77843061; species=hg19
ttcccagggctagccaattcttagagattgcaaatgactcacttagaggtgtgcctttgatatgcaaaggaacaaatccagagcccctgctgtgaaccacttcctctctctggctcctacactctaggagacagaattcctctgccctaatcatcccaggaccagtcaagacagccagtc
>gene=chr10_77842881-77843061; species=bosTau
ctcccagggctaaccagttcttagagatggcaaattactcaccagggatg-----------------cccacgcaatccagagcccattctctgcaccacctcctctattttgctttca-------------------cctctgtcctcagcttcctggagccag---------------
>gene=chr10_77842881-77843061; species=calJac
ct-tcagggctagccaattcttagagagtacaaatgactcacttagatgtgtgcctttcgtatgcaaaggaaccaatccagagctcctactatgaaccac-----ctctctagctcttacactgtaggaggcagtattcctctgccctaatcatcccaggacaagtcagaacagtcagtc
>gene=chr10_77842881-77843061; species=canFam
ct-ccagtgctaaccaatc---agagatcacaa---------aaggtagcacacctttcgtaggaaaactgaccaatccagtgccc-ttctctgaaccgcttcctctgtctggctcttatgttccaggaggcagtatttctctcccctaatcatccctgagttagtccaactagccagcc
>gene=chr10_77842881-77843061; species=equCab
ctcccacggctaaccaatccttagagatcacaaatgagtcacatgggagcatgcgtttctcaagaaaactaaccagtccagagcccatactctgaaccacctcttctatctggctcttatactccaggaggcaatattcctctgccctact-atctcagagccagtcaaactaatcaact
>gene=chr10_77842881-77843061; species=gorGor
------------------------------------------------------------------------------------------------------------------------------------------------------------------------------------
>gene=chr10_77842881-77843061; species=panTro
ctcccagggctagccaattcttagagattgcaaatgactcacttagaggtgtgcctttcatatgcaaaggaacaaatccagagcccctactgtgaaccacttcctctctctggctcttacactctaggagacagaattcctctgccctaatcatcccaggaccagtcaagacagccagtc
>gene=chr10_77842881-77843061; species=papHam
ctcccagggctggccaactcttagagattgcaaatgactcacttagaagtatgcctttcatatgcaaaggaacaaatccagagcccctactgtgaaccacctcttttctctggctcttacactctaggaggcagtattcctctgccctaatcatcccaggaccagtcaagacagccaatc
>gene=chr10_77842881-77843061; species=ponAbe
ctcccagggctagccaattcttagagattgcaaatgattcacttagaggtgtgcctttcatatgcaaaggaacaaatccagagcccctactgtgaaccacttcctctctctggctcttacactctaggagacagaattcctctgccctaatcatcccaggactagtcaagacagccagtc
>gene=chr10_77842881-77843061; species=rheMac
ctcccagggctggccaactcttagagattgcaaatgactcacttagaagtgtgcctttcatatgcaaaggaacaaatccagagcccctactgtgaaccacctcttttctctggctcttacactctaggaggcagtattcttctgccctaatcatcccaggaccagtcaagacagccaatc
>gene=chr10_92079420-92079600; species=hg19
AGAATGATCTGAGAATGAGTCATCACTGACTCATGGATCCAGCTTGTTTCACCTGCAGCGCTCACTTTAAGTCACAATGACCTTTTCTGACTACTTGTAATGGCAGCACAGTGGGGACTGCAGTTCCTGGAGAGTGCACCATTAATAGAGTAGTTAGCCAGTACTGTTTTGTTGTCCCTC
>gene=chr10_92079420-92079600; species=bosTau
CGAACAATCTGGGTGTGAATCATCACTGACTCATGGA-CCAGCTCGTGTCACCAGCAGTGCTCGCCTTAAGTCACAGTGACCTTTCCTGACCACCTGTAACGGCAGCACAGTGGGGACCGAAGTT-CTAGACAGTGTGCAGTG-ATGGGGTGGTGAGTGAGTACTGCTTC-TCGTCCCTG
>gene=chr10_92079420-92079600; species=calJac
AGAATGATCCGAGAATGAGTCATCACTGACTCGTGGATCCAGCTTGTTTCACCTGCAGTGCTCACTTTAAGTCACAATGACCTTTTCTGACTACTTGTAAAGGCAGCACAGTGGGGACTGCAGTTCCTGGAGAGTGCACCATTAATAGAGTAGTTAGCCAGTACTGTTTT-TTGTCTCTC
>gene=chr10_92079420-92079600; species=canFam
AGGAAGATCTGAGAATGAATCAGCACTGAATCCCGGATCCAGCTCCTTTCACCAG-GGCATTCACTTTAAGTCACAATGACCTCCTTTGATTACTCATCATGGCAGTGCAGGGGGGACTGCAGTTCCTGGATCACGTGCCTTTTATGGAGTGGTTAGTTAGTACTGTCCT-TCATCCCTG
>gene=chr10_92079420-92079600; species=equCab
AGAATGACCTGAGAATGAAGCAGCACTGACTTATGGATCCATTCAGCTCCACCTGCAGTGCTCACTTTAAGTCGTGATAACCTTTTCTGACTACTTGTAATGATAGCACAGAGCGGGCCACAGTCCCCGGCCAGTGCCCCATTGATAGACTGCTTAGCTAGTACTGTTTC-TCGTCCCTT
>gene=chr10_92079420-92079600; species=gorGor
AGAATGATCTGAGAATGAGTCATCACTGACTCATGGATCCAGCTTGTTTCACCTGCAGCGCTCACTTTAAGTCACAATGACCTTTTCTGACTACTTGTAATGGCAGCACAGTGGGGACTGCAGTTCCTGGAGAGTGCACCATTAATAGAGTAGTTAGCCAGTACTGTTTTGTTGTCCCTC
>gene=chr10_92079420-92079600; species=panTro
AGTATGATCTGAGAATGAGTCATCACTGACTCATGGATCCAGCTTGTTTCACCTGCAGTGCTCACTTTAAGTCACAATGACCTTTTCTGACTACTTGTAATGGCAGCACAGTGGGGACTGCAGTTCCTGGAGAGTGCACCATTAATAGAGTAGTTAGCTAGTACTGTTTTGTTGTCCCTC
>gene=chr10_92079420-92079600; species=papHam
AGAGTGATCTGAGAATGAGTCATCACTGACTCATGGATCCAGCTTGTTTCACCTGCAGTGCTCACTTTAAGTCACAGTGACCTTTCCTGACTACTTGTAATGGCAGCACTGTGGGGACTGCAGTTCCTGGAGAGTGCACCATTAATAAAGTAGTTAGCCAGTACTGTTTT-TTGTCCCTT
>gene=chr10_92079420-92079600; species=ponAbe
AGAATGATCTGAGAATGAGTCATCACTGACTCATGGATCCAGCTTGTTTCACCTGCAGCGCTTACTTTAAGTCACAATCACCTTTTCTGACTACTTGTAATGGCAGCACAGTGGGGACTGCAGTTCCTGGAGAGTGCACCATTAATAGAGTAGTTAGCTAGTAGTGTTTTGTTGTCCCTC
>gene=chr10_92079420-92079600; species=rheMac
AGAGTGATCTGAGAATGAGTCATCACTGACTCATGGATCCAGCTTGTTTCACCTGCAGCGCTCACTTTAAGTCACAGTGACCTTTCCTGACTACTTGTAATGGCAGCACTGTGGGGACTGCAGTTCCTGGAGAGTGCACCATTAATAAAGTAGTTAGCCAGTACTGTTTT-TTGTACCTT
>gene=chr10_92685435-92685615; species=hg19
caaaccacatatttcaaattctcctttcaatgagaaataattggtaacatttctcatgctaattaaccattaatctgtcaatactatcaaaggtaaagataggtaaagtacttgggattacctccactggagtgggggcagctcattagtgtctttcaaatgctaactaaccccaacagt
>gene=chr10_92685435-92685615; species=bosTau
caaatcacatatctcaaat-ctcctttcaatgacaaataattaggaacattt-taatgctaaataacaaataatcttctaatactattagggataaaga----taaagtgctta-ggtaatatcctctggagtgtgagcatcttattagcatttttcaaatgctgaccaaccatgacaag
>gene=chr10_92685435-92685615; species=calJac
caaaccacatatttcaaattctcctttcaatgagaaataattagtaacatttctaatgctaattaaccattaatccttcaatactatcaaaggtaaagataggtaaagtgtttaggattacctcctctggagtaggagcagctcattaacgtctttcaaatgctaactaaccccaacagc
>gene=chr10_92685435-92685615; species=canFam
CAAACCACATATCCTGAATCCTCCCTTCAGTGACAAATAATTTGTAATACTTCTAATGCTAATT---AAAGAATTGTTTAGTGCCATAAGAGGTAAAGACAGTTTAAGGGCATGTGGTAGCCTCTTCTAGAACATGCACAACTGATTGGCTTCTTATAAATTCTAACTAACCACAGAAAG
>gene=chr10_92685435-92685615; species=equCab
caaaccgcatatctagaatcttcctctccgtgacaaataatttgtcctatttttaaagctaattaacaagaaatcctctagtactatttgatgtagagatagttaaaatgcttatgttagcctcctctggagcatgagaagctcataagcatcttttaaatgttaactaaccac---aag
>gene=chr10_92685435-92685615; species=gorGor
------------------------------------------------------------------------------------------------------------------------------------------------------GTCTTTCAAATGCTAACTAACCCCAATAGT
>gene=chr10_92685435-92685615; species=panTro
CAAACCACATATTTCAAATTCTCCTTTCAATGAGAAATAATTGGTAACATTTCTCATGCTAATTAACCATTAATCCTTCAATACTATCAAAGGTAAAGATAGGTAAAGTGCTTGGGATTACCTCCACTGGAGTGGGGGCAGCTCATTAGCGTCTTTCAAATGCTAACTAACCCCAACAGT
>gene=chr10_92685435-92685615; species=papHam
caaaccacatatttcaagttctcctttcaatgagaaataattggtaacatttctaatgctaattaaccattaatccttcaatactatcaaaggtaaagataggtaaagtgcttgggattacctccactggagtgggagcagctcattagcgtctttcaaatgctaactaaccccaacagt
>gene=chr10_92685435-92685615; species=ponAbe
caaaccacatatttcaaattctcctttcaatgagaaataattggtaacatttctcatgctaattaaccattaatcctgcaatactatcaaaggtaaagataggtaaagtgcttgggattacctccactggagtgggagcagcttattagcgtctttcaaatgctaactaaGCCCAACAGT
>gene=chr10_92685435-92685615; species=rheMac
CAAACCACATATTTCAAATTCTCCTTTCAATGAGAAATAATTGGTAACATTTCTAATGCTAATTAACCATTAATCCTTCAATACTATCAAAGGTAAAGATAGGTAAAGTGCTTGGGATTACCTCCACTGGAGTGGGAGCAGCTCATTAGCGTCTTTCAAATGCTAACTAACCCCAACAGT
>gene=chr10_95550355-95550535; species=hg19
AATGGAACAGGAAGTGGGGGAAGGGAGAAAAGTTTGCCTTTTTTCTCATTAGACTGAACAACAACTCTAAGCTTAATCCCCAGGAATTTGGCTTAAGCCCCAGGAAGGGAATGAACTTAATTATTTTTGACCCTTTTTCAAACAAAAGAGCTTTCAAACTTTGACTTTTAAGCCTCCGAG
>gene=chr10_95550355-95550535; species=bosTau
AACGGAGCAGGAAGTGGGGGAAGGGAGGAAAGTTTGCCTTTTCTGTCATTAGACTGAACAACAACCCTAGGCTTAATCCCCAGGAATTTGGCTTAAGCCCCAGGAGGGGAATGAACTTAATTATTTTTGACCCTTTTTCAAACAAAAGAGCTTTCAAACTTTGACTTTTAAGCCTCAGAG
>gene=chr10_95550355-95550535; species=calJac
AAAGGAGCAGGAAGTGGGGGAAGGGAGGAAAGTTTTGCCTTTCTCTCATTAAGCTG---AACAACTCTAAGCTTAATCCCCAGGAATTTGGCTTAAGCCCCAGGAAGGGAATGAACTTAATTATTTTTGACCCTTTTTCAAACAAAAGAGCTTTCAAACTTTGACTTTTAAGCCTCT-AC
>gene=chr10_95550355-95550535; species=canFam
AATGGAGCAGGAAGTGGGGGAAGGGAGGCAAGTTTGCCTTTTCTCTCCTTAGACTGAACAACAACTCTAGGCTTAATCCCCAGGAATTTGGCTTAAGCCCCAGAAAGGGAATGAACTTAATTATTTTTGACCCTTTTTCAAACAAAAGAGCTTTCAAACTTTGACTTTTAAGCCTCAGAG
>gene=chr10_95550355-95550535; species=equCab
AATGGAGCAGGAAGTGGGGGAAGGGAGGAGAGTTTGCCTTTTCTCTCATTAGACTGAACAACAACTCTAGGCTTAATCCCCAGGAATTTGGCTTAAGCCCCAGAAAGGGAATGAACTTAATTATTTTTGACCCTTTTTCAAACAAAAGAGCTTTCAAACTTTGACTTTTAAGCCTCAGAG
>gene=chr10_95550355-95550535; species=gorGor
AATGGAGCAGGAAGTGGGGGAAGGGAGAAAAGTTTGCCTTTTTTCTCATTAGACCGAACAACAACTCTAAGCTTAATCCCCAGGAATTTGGCTTAAGCCCCAGGAAGGGAATGAACTTAATTATTTTTGACCCTTTTTCAAACAAAAGAGCTTTCAAACTTTGACTTTTAAGCCTCAGAG
>gene=chr10_95550355-95550535; species=panTro
AATGGAGCAGGAAGTGGGGGAAGGGAGAAAAGTTTGCCTTTTTTCTCATTAGACTGAACAACAACTCTAAGCTTAATCCCCAGGAATTTGGCTTAAGCCCCAGGAAGGGAATGAACTTAATTATTTTTGACCCTTTTTCAAACAAAAGAGCTTTCAAACTTTGACTTTTAAGCCTCCGAG
>gene=chr10_95550355-95550535; species=papHam
AATGGAGCAGGAAGTGGGGGAAGGGAGAAAAGTTTGGCTTTTTTCTCATTAGACTGAACAACAACTCTAAGCTTAATCCCCAGGAATTTGGCTTAAGCCCCAGGAAGGGAATGAACTTAATTATTTTTGACCCTTTTTCAAACAAAAGAGCTTTCAAACTTTGACTTTTAAGCCTCCGAG
>gene=chr10_95550355-95550535; species=ponAbe
AATGGAGCAGGAAGTGGGGGAAGGGAGAAAAGTTTGCCTTTTTTCTCATTAGACTGAACAACAACTCTAAGCTTAATCCTCAGGAATTTGGCTTAAGCCCCAGGAAGGGAATGAACTTAATTATTTTTGACCCTTTTTCAAACAAAAGAGCTTTCAAACTTTGACTTTTAAGCCTCCGAG
>gene=chr10_95550355-95550535; species=rheMac
AATGGAGCAGGAAGTGGGGGAAGGGAGAAAAGTTTGCCTTTTTTCTCATTAGACTGAACAACAACTCTAAGCTTAATCCCCAGGAATTTGGCTTAAGCCCCAGGAAGGGAATGAACTTAATTATTTTTGACCCTTTTTCAAACAAAAGAGCTTTCAAACTTTGACTTTTAAGCCTCCGAG
>gene=chr10_95601772-95601952; species=hg19
ttcctggaggcagtacagactcccctggagagtgcctttcatatgcaaaccaaccaacccagagtccacatacccacctcctttcacacttggggccttctgctctaatcaccccagggccaactcccaaacaatgagagatagccccctatgtatcagagccagctgaagttattcaaa
>gene=chr10_95601772-95601952; species=bosTau
ttcctagagatagtaaagactaggttagtact----tttcatatgcacactaaccag-----------------------------------------------------------------------agacagttcc------------tacatccagaggccatgtgaattattcaac
>gene=chr10_95601772-95601952; species=calJac
ttcctgagggctgtaaagactcccc---------------------gaaccaaccaacccagaccctacacacccttttcctttcacactcagggccatctgcactaatcaccccagggccaattcccaaacaatgagagatagcc-cctatatatcagagccagctgaaatcattcaaa
>gene=chr10_95601772-95601952; species=canFam
--cctacagagagt--agatttgcttagatttctcttttcctatgcaaactaaccagtccagagcccatatccccacctcttctcaca--gagggtcccctgccctaaccatctcagggccaggtaccagacaactagagacagac-ct-ataccccagagctcactgaaattattcaga
>gene=chr10_95601772-95601952; species=equCab
--tcttggggtggcaaagacttgcttggtatgcatctttcatatgcaaactaaccaatccagggcccac-cctctgcttcctctcacactcagggtcctgtgccctaatcacctcaggaccaggtaccagacaactagagatagcc-cccacaccccagagcccactgaaattattcaat
>gene=chr10_95601772-95601952; species=gorGor
ttcctggaggcagtacagactcccctggagagtgc-tttcatatgcaaaccaaccaacccagagtccacatacccacctcctttcacacttggggccttctgctctaatcaccccagggccaattcccaaacaatgagacatagccccctatgtatcagagccagctgaaattattcaaa
>gene=chr10_95601772-95601952; species=panTro
ttcctggaggcagtacagactcccctggagagtgcctttcatatgcaaaccaaccaacccagagtccacatacccacctcctttcac--ttggggccttctgctctaatcaccccagggccaattcccaaacaatgagagatagccccctatgtatcagagccagctgaaattattcaaa
>gene=chr10_95601772-95601952; species=papHam
ttcctggaggcagtacagactcccctgaagagtgcctttcatatgcaaaccaaccaacccagagtccgcacacccacctcctttcacacttggggccatccgctctaatcaccccacagccaattaccaaacaatgagagatagccccctatgtatcagagccagctgaaattattcaaa
>gene=chr10_95601772-95601952; species=ponAbe
ttcctggaggcagtacagactcccctggagagtgcctttcatttggaaaccaaccaacccagagtccatatacccacctcctttcacactcagggccttctgctctaatcaccccagggccaattcccaaacaatgagagatagccccctatgtatcagagccagctgaaattattcaaa
>gene=chr10_95601772-95601952; species=rheMac
ttcctggaggcagtacagactcccctgaagagtgcctttcatatgcaaaccaaccaacccagagtcagcacacccacctcctttcacacctggggccatccgctctaatcaccccacagccaattaccaaacaatgagagatagccgcctatgtatcagagccagctgaaattattcaaa
>gene=chr10_98105099-98105279; species=hg19
agtcgtacagctgctcagtggtaggtgtgacttaagagtccgtattctttccactgcTGTGTGACATGATTGAGCCAGGTGCTTCCCTGTGGTCAGGGAATGTGTGGCTCCACATGGTTCCTACCCTGAGATATTCAGAAACAATTAACTGCTTCCTCTCACACATCCTGCATAAGTTTC
>gene=chr10_98105099-98105279; species=bosTau
-----------------------------------------------------------------ATGACCCAGCCACGGGCTTCCCTGTGGTCAGGGAACATGTGGCTCCCCCTGATTTCTACCCTGAGGTGTTCAGAGATAAAGAACTGCTCCTTCTCACATGTCCCCCTTGAGTATC
>gene=chr10_98105099-98105279; species=calJac
agtcatacaactgctcagtggtaggtctgatttaagagtccatattctttccac-gctatatgacatgactaagccatgtgcttccctgTGATCATGGGATGTGTGGCTCCACACGATTTCTACCTTGAGATATTCAGAAACAAGTAACTGCTTCCTCTCACACATCCTGCATAAGTTTC
>gene=chr10_98105099-98105279; species=canFam
------------------------------------------------------------------TGACCCAGCTCTGTGCTATCCAGTGCTCAGGGAACACATGACTCCCCATGATTTCTACTTTGAGATGTTCAGAAATAAGAAATTACTTCCCCTCATACATCCCCTTTAAGTTTT
>gene=chr10_98105099-98105279; species=equCab
-----------------------------------------------------------------ATGATCCAGTCACATGCTGCACTGTGGTCAGGGACTGTGTGGTTCCACATGATTTCTACCCTGAGATGTTCAGAAACAAGGAACTGCTTCCCCTTGCACATTCCCTGTAAGCTTC
>gene=chr10_98105099-98105279; species=gorGor
agtcgtacagctgctcagtggtaggtgtgacttaagagtccatattctttccactgcTATGTGACATGATTGAGCCAGGTGCTTCCCTGTGGTCA-------------------------------------------------------------------------------------
>gene=chr10_98105099-98105279; species=panTro
agtcgtacagctgctcagtggtaggtgtgacttaagagtccatattctttccactgcTGTGTGACATGATTGAGCCAGGTGCTTCCCTGTGGTCAGGGAATGTGTGGCTCCACATGATTCCTACCCTGAGATATTCAGAAACAATTAACTGCTTCCTCTCACACATCCTGCATAAGTTTC
>gene=chr10_98105099-98105279; species=papHam
agtcgtacagctgctcagtggtagctgtgacttaagaatccatattctttccactgcTGTATGACGTGACTGAGCCATGTGCTTCCCTGTGGTCAGGGAATGTGTGGTTCCACGTGATTTCTACCCTGAGATATTCAGAAACAATTAACTGCTTCCTCTCATACATCCTGCATAAGTTTC
>gene=chr10_98105099-98105279; species=ponAbe
agttgtacagctgctcagtggtaggtgtgacttaagagtctgtattctttccactgcTGTGTGACATGATTGAGCCATATGCTTCCCTGTGGTCAGGGAATGTGTGGCTCCACATGATTTCTACCCTGCGATATTCAGAAACAATTAACTGCTTCCTCTCACACATCCTGCATAAGTTTC
>gene=chr10_98105099-98105279; species=rheMac
agtcatacagctgctcagtggtaggtgtgacttaagaatccatattctttccactgctgtatgacgtgactgagccatgtgcttccctgTGGTCAGGGAATGTGTGGTTCCACGTGATTTCTACCCTGAGATATTCAGAAACAATTAACTGCTTCCTCTCATACATCCTGCATAAGTTTC
>gene=chr10_101673750-101673930; species=hg19
GAGGGTAAGCAGGCGGGACAGAATCTTCCCAGAGCTCTGGAATGCTCCACAACCCCCCAAACTCCTTTGAATAGGGTCGGCATTTCCCCCAGGCTTCCCACATTTACATATGAATCGCGCAAGTCACCCGGGCTATCACAGCAGGGCTTGTCCTAAAGGATGGAGCTGGAACCCTAAGCG
>gene=chr10_101673750-101673930; species=bosTau
AAGGCCAGGCTGGCAGAATAGAATCTTCCCAGCGCTCCGGAATGCTCCACAACCCCCTAAAATCCTTTGAATAGGGTAGGCATTTCCCCCAGGCTTCCCATATTTACATATGAATCGTTCGAGTCCCCCAGGCTATCACAACAGGGCCTGTTCTAAAGGATGGAGCTGGAATCCTCTGCT
>gene=chr10_101673750-101673930; species=calJac
GAGAGTAAGCAGGCAGGGCAGAATCTTCCCAGAACTCTGGAATGTACCACAACCCCCTAAAATCCTTTGAATAGGGTCAGCATTTCCCCCAGGCTTCCTACATTTACATATGAATCACCCAAGCCACCCGGGCTATCTCTGCAGGGCTTGTCCTAAAGGATGGAGCTGGAACCCTGAGCG
>gene=chr10_101673750-101673930; species=canFam
CAGGCTAA-CGGGCAGAGCAGAATCTTCCCAGAGCTCTGGAATGCTCCGCAACCCCC--AAATCCTTTGAATAGGGTAGGCATTTCCCCCAGGCTTCCCACATTTACATATGAATCGCC-GAGTCCCCCAGGCTATCAGGGCAGGGCCGGTTCTAAAGGATGGAGCTGGAATCCTT--CT
>gene=chr10_101673750-101673930; species=equCab
AAGGGCAAGCAGGCAGCGTGGAATCTTCCCAGGGCTTTGGAATGCTCCGCAACCCCCAAAAATCCTTTGAAAAGGGTCGGCATTTCCCCCAGGCTTGCCATATTTACATATGAATCGCCCCAGTCCCCCAGGCTATCACTGCAGGGTCAGTTCTAAAGGATGGA-CTGGACTCCTCCGCT
>gene=chr10_101673750-101673930; species=gorGor
GAAGGTAAGCAGGCGGGACAGAATCTTCCCAGAGCTCTGGAATGCTCCACAACCCCCTAAACTCCTTTGAATAGGGTCGGCATTTCCCCCAGGCTTCCCACATTTACATATGAATCGCGCAAGTCACCCGGGCTATCACAGCAGGGCTCGTCCTAAAGGATGGAGCTGGAACCCTAAGCG
>gene=chr10_101673750-101673930; species=panTro
GAGGGTAAGCAGGCGGGACAGAATCTTCCCAGAGCTCTGGAATGCTCCACAATCCCCTAAACTCCTTTGAATAGGGTTGGCATTTCCCCCAGGCTTCCCACATTTACATATGAATCGCGCAAGTCACCCGGGCTATCACAGCAGGGCTCGTCCTAAAGGATGGAGCTGGAACCCTAAGCG
>gene=chr10_101673750-101673930; species=papHam
CAGGGGAAGCAGGCAGGGTAGAATCTTCCCAGAGCTCTGGAATGCTCCACAACCCCCTAAAATCCTTTGAATAGGGTCGGCATTTCCCCCAGGCTTCCCACATTTACATATGAATCGCGCAAGTCACCCGGGCTATCACAGCAGGGCTCGTCCTAAAGGATGGAGCTGGAACCCTAAGCG
>gene=chr10_101673750-101673930; species=ponAbe
GAGGGTAAGCAGGCAGGGCAGAATCTTCCCAGAGCTCTGGAATGCTCCACAACCCCCTAAACTCCTTTGAATAGGGTCGGCATTTCCCCCAGGCTTCCCACATTTACATATGAATCGCGCAAGTCACCCGGGCTATCA-AGCAGGGCTCGTCCTAAAGGATGGAGCTGGAACCCTAAGCG
>gene=chr10_101673750-101673930; species=rheMac
CAGGGGAAGCAGGCAGGGTAGAATCTTCCCAGAGCTCTGGAATGCTCCACAACCCCCTAAAATCCTTTGAATAGGGTCGGCATTTCCCCCAGGCTTCCCACATTTACATATGAATCGCGCAAGTCACCCGGGCTATCACAGCAGGGCTCGTCCTAAAGGATGGAGCTGGAACCCTAAGCG
>gene=chr10_103403765-103403945; species=hg19
GAGACTGCAATTATTCCCCCCATCCCACATTCGTACCTGGGCTCTCCCCACAGGGGGCCTTTGTTCCCCCTAAATACAGCAGTGACACAAATGTCCTCAGCAGCAGGGGAACACAGGGAAATGGTAATTTTCAGCCCAACTCAATTAGCTGAGGGCTTTTCAGCCTTTCCAGTGAATGGT
>gene=chr10_103403765-103403945; species=bosTau
GAGACTGCAATTACTCCCCCCACCCCACATTCGTACCTGGGCTCTCCCCACAGGGGGCCTTTGTTCCCCCTAAATACAGCAGTGACACAAATGTCCTCAGCAGCAGGGGAACGCAGGGAAGTGGTAATTTTCAGCCCAACGCAATTAGCTGAGGGCTTTTCAGCCTTCCCCTTGAATGGT
>gene=chr10_103403765-103403945; species=calJac
GAGACCGCAATTATTCCCCCCATCCCACATTCGTACCTGGGCTCTCCCCGCAGGGGGCCTTTGTTCCCCCTAAATACAGCAGTGACACAAATGTCCTCAGCAGCAGGGGAACCCAGGCAAGTGGTAATTTTCAGCCCAACTCAATTAGCTGAAGGCTTTTCAGCCTTCCCAGTGAATGGT
>gene=chr10_103403765-103403945; species=canFam
GAGACTGTAATTATTCCCCCCATCCCACATTCGTACCTGGACTCTCCCCACAGGGGGCCTTTGTTCCCCCTAAATACAGCAGTGACACAAATGTCCTCAGCAGCAGGGGAACACAGGGAAGTGGTAATTTTCAGCCCAGCGCAATTAGCTGAGGGCTTTTCAGCCTTCCCAGTGAATGGT
>gene=chr10_103403765-103403945; species=equCab
GAGACAGCAATTATTCCCCCCATCCCACATTCGTACCTGGGCTCTCCCCACAGGGGGCCTTTGTTCCTCCTAAATACAGCAGTGACACAAATGTCCTCAGCAGCAGGGGAACGCAGGAAAGTGGTAATTTTCAGCCCAACGCAATTAGCTGAGGGCTTTTCAGCCTTCCCAGTGAATGGT
>gene=chr10_103403765-103403945; species=gorGor
------------------------------------------------------------------------------------------------------------------------------------------------------------------------------------
>gene=chr10_103403765-103403945; species=panTro
GAGACTGCAATTATTCCCCCCATCCCACATTCGTACCTGGGCTCTCCCCACAGGGGGCCTTTGTTCCCCCTAAATACAGCAGTGACACAAATGTCCTCAGCAGCAGGGGAACACAGGGAAATGGTAATTTTCAGCCCAACTCAATTAGCTGAGGGCTTTTCAGCCTTTCCAGTGAATGGT
>gene=chr10_103403765-103403945; species=papHam
GAGACTGCAATTATTCCCCCCATCCCACATTCGTACCTGGGCTCTCCCCACAGGGGGCCTTTGTTCCCCCTAAATACAGCAGTGACACAAATGTCCTCAGCAGCAGGGGAACACAGGGAAATGGTAATTTTCAGCCCAACTCAATTAGCTGAGGGCTTTTCAGCCTTCCCAGTGAATGGT
>gene=chr10_103403765-103403945; species=ponAbe
GAGACTGCAATTATTCCCCCCATCCCACATTCGTACCTGGGCTCTCCCCACAGGGGGCCTTTGTTCCCCCTAAATACAGCAGTGACACAAATGTCCTCAGCAGCAGGGGAACACAGGGAAATGGTAATTTTCAGCCCAACTCAATTAGCTGAGGGCTTTTCAGCCTTCCCAGTGAATGGT
>gene=chr10_103403765-103403945; species=rheMac
GAGACTGCAATTATTCCCCCCATCCCACATTCGTACCTGGGCTCTCCCCACAGGGGGCCTTTGTTCCCCCTAAATACAGCAGTGACACAAATGTCCTCAGCAGCAGGGGAACACAGGGAAATGGTAATTTTCAGCCCAACTCAATTAGCTGAGGGCTTTTCAGCCTTCCCAGTGAATGGT
>gene=chr10_111928952-111929132; species=hg19
cagtaattaattgcaggcatctacttcccaggtggtcaggaggtttacttaagccagtgtagatgaaagtgcttagcatacgacttgacaTTGTCCTTCATAAATGGCTGTTGCTAGAATAACAATAACAACAACAACAGCAAGAAAGTAGTCTGATgttctttcttatgttaaaagaac
>gene=chr10_111928952-111929132; species=bosTau
------TTAATTACAGGCATCTACTTCCCAGACGGTCAGGAAGCTTACTTAAGGCAGCCTAGAAATGAGTCCTTAGCATAAAGCTCAACGCTGCCTTCAGTAAACAGCAGCTGTGAGAGTAATAAT------AACAATAACAaaaaagcagtctta--------cttatgttaagctgac
>gene=chr10_111928952-111929132; species=calJac
cagtaattaattgcaggcatctacttcccaggtggtcagaaggtttacttaagccagtgtagataaaagtgcttagcatacaacttgacattgtcctccataaatgGCTGTTGCTAGAATAATAAC------------AGGAAGAAAGTAGTCTTATgttctctcttatgtt-aaagaaa
>gene=chr10_111928952-111929132; species=canFam
ccctaattaactccaggcatctgcttcccaggtggtcaggagggttaccttagtccgtgcagat-gaagcacttagcataatgtttgacattggcctcagtacgtggcc--------attaaTACC------AT------CAAGAAAGTGGTCTTCTGgactttcttaggttgagctgac
>gene=chr10_111928952-111929132; species=equCab
--ctaattaattgcaggcatctactatccaggtggtcaggaggtttgcttaagtcggtgtagataaaagagcttagcataatacccgacactgtccccaataaacggcagctGTGAGAATAATAAT------AA------CGAGAAAGTGGTCTTACAGCCTCCCTTAAGCTGAGGTG--
>gene=chr10_111928952-111929132; species=gorGor
cagtaattaattgcaggcatctacttcccaggtggtcaggaggtttacttaagccagtgtagatgaaagtgcttagcatacgacttgacaTTTTCCTTCATAAATGGCTGTTGCTAGAATAACAATAACAACAACAACAGCAAGAAAGTAGTCTGATgttctttcttatgttaaaagaac
>gene=chr10_111928952-111929132; species=panTro
cagtaattaattgcaggcatctacttcccaggtggtcaggaggtttacttaagccagtgtagatgaaagtgcttagcatacgacttgacaTTGTCCTTCATAAATGGCTGTTGCTAGAATAACAATAACAACAACAACAGCAAGAAAGTAGTCTGATgttctttcttatgttaaaagaac
>gene=chr10_111928952-111929132; species=papHam
cagtaattaattgcaggcatctacttcccaggtggtcaagaggtttacttaagccagtgtagataaaagtgcttagcataCAACTTGATGTTGTCCTCCAGAAATGGCTGTTGCTAGAATAACAATAACAACAACAACAGCGAGAAAGTa-------gttctttcttatgttaaaagaac
>gene=chr10_111928952-111929132; species=ponAbe
cagtaattaattgcaggcatctacttcccaggtggtcaggaggtttacttaagccagtgtagatgaaagtgcttagcatacgacttgacattgtcctccataaatgGCTGTTGCTAGAATAACAATAACAACAACAACAGCAAGAAAGTAGTCTGATgttctttcttatgttaaaagaac
>gene=chr10_111928952-111929132; species=rheMac
cagtaattaattgcaggcatctacttcccaggtggtcaagaggtttacttaagccagtgtagataaaagtgcttagcatacaacttgacGTTGTCCTCCAGAAATGGCTGTTGCTAGAATAACAATAACAACAACAACAGCGAGAAAGTa-------gttctttcttatgttaaaagaac
>gene=chr10_112313717-112313897; species=hg19
tattgatcacctatcacaagtctgtgctaggcactgagtaaccagcagttaacaaagtaaaccaaaattcctactctccaggagcacacattccagtggggggctggtaatgcaatcagtgaaaatggctccctgtgtcacacagtgagtgctctgaagaaagacaaagcaatataaaat
>gene=chr10_112313717-112313897; species=bosTau
------------------------------------------------------------------------------------------------------------------------------------------------------------------------------------
>gene=chr10_112313717-112313897; species=calJac
tattgatCACCTATCATGAGTGtgtgctgtgcactgagtaaccagcagttaacaaagtaaacaaaaattccttctctccaggagcacacatcccagtggggggttggtagcgcaatcagtgaaaatgactccctgagtcacacaatgagtgctctgaagaaagacaaagcaatataaaat
>gene=chr10_112313717-112313897; species=canFam
tattgatcacctcttattagtctatgctggacactgagtaaccaacagttaacaaagtaaacaaaaattccttctttccaagagcatacattccagtgtgagagtgggtatataataaatggaaatgaaaaagaatgtcatacagagagtgttttagggaa--aatgagcagtatcaaat
>gene=chr10_112313717-112313897; species=equCab
tattggTCTcctattatgagtctgtgctgggcactgagtaactagcagttaacaaagtaaataagagttctttttttccaggaacatgcattccatcgtgggagcgggtatacaataaatgaaaaggaaacagaatgtcagatagggagtgttttagaaaa--acaaagcagtgt----t
>gene=chr10_112313717-112313897; species=gorGor
tattgatcacctatcacaagtctgtgctgggcactgagtgaccagcagttaacaaagtaaaccaaaattccttctctccaggagcacacattccaatggggggctggtaatgcaatcagtgaaaatggctccctgtgtcacacagtgagtgctctgaagaaagacaaagcaatataaaat
>gene=chr10_112313717-112313897; species=panTro
tattgatcacctatcacaagtctgtgctgggcactgagtaaccagcagttaacaaagtaaaccaaaattccttctctccaggagcacacattccagttgggggctggtaatgcaatcagtgaaaatggctccctgtgtcacacagtgagtgctctgaagaaagacaaagcaatataaaat
>gene=chr10_112313717-112313897; species=papHam
tattgatcacctatcacgagtctgtgctgggcactgagtaaccagcagttaacaaagtaaaccaaaattccttctctccaggagcacacattccaatggggagctggtaatgcagtcagtgaaaatgactccctgtgtcacttcgtgagtgctctgaagaaagacaaagtcatataaaat
>gene=chr10_112313717-112313897; species=ponAbe
tattgattacctatcacgagtctgtgctgggcactgagtaaccagcagttaataaagtaaaccaaaattccttctttccaggagcacacattccactggagggctggtaatgcaatcagtgaaaatggctccctgtgtcacacagtgagtgctctgaagaaagacaaagcaatataaaat
>gene=chr10_112313717-112313897; species=rheMac
tattgatcacctatcacgagtctgtgctgggcactgagtaaccggcagttaacaaagtaacccaaaattccttctctccaggggcacacattccaatggggagctggtaatgcagtcagtgaaaatgactccctgtgtcacttcgtgagtgctctgaagaaagacaaagtcatataaaat
>gene=chr10_118918995-118919175; species=hg19
CTGGGTCAGAAACTCAGTTGGAAACTCTGCTTAAAGAAGAGCGGAACAAATCCCCCTTGCCTGGGAGGCCAAACAGAGCATTGTTTTAGTTCCGtaggagataatgacaatggaataaaacattgtcccgggtaatggtctcccgctggtagggaaatgcgtaggcaaaaacaaacaagg
>gene=chr10_118918995-118919175; species=bosTau
CTAGGTCAGAAACTCAGTCGGAAACTTTGCTTCAGGAAGAGCAGAGCAAATCCCTCTCGCCTGGGAGGCCAAACAGAGCATTGTTTTAGTTCTGtaggagttgatgacaatggaatgggacattgtccctggtaatggtctcctgctgctggggaaccgcggaggcaaaaacaaacaagt
>gene=chr10_118918995-118919175; species=calJac
CTGGGTCAGAAACTCAGTTGGAAACTCTGCTTAAAGAAGAGCAGAACAAATCCCCCTTGCCTGGGAGGCCAAACAGAGCATTGTTTTAGTTCCGTAGGAGATAATGACAATGGAATAGAACATTGTCCTGGGTAATGGTCTCCCGCTGGTAGGGAAATGCTGAGGCAAAAACAAACAAGG
>gene=chr10_118918995-118919175; species=canFam
CTGGGTCAGAAACTCAGTCGGAAACTCTGCTTAAGGAAGAGCAAAACAAATCCCCCTCGCCTGGGAGGCCAAACAGAGCATTGTTTTAGTTCCGTAGGACATAACGACAATGGAATAGAACATTGTCCGGGGTAATGGTCTCCTGCTGGTGGAGAAATGCGGAGGCAAAAACAAACAGGG
>gene=chr10_118918995-118919175; species=equCab
CTGGGTCAGAAACTCAGTCTGAAACTCTGCTTAAGGAAGACCAGAACAAATCCCCCTTGCCTAGGAGGCCAAACAGAGCATTGTTTTAGTTCCGtaggagataatgacaatggaatagaacattgtcctggctaatggtctcctgctggcagggaaatgcggaggcaaaaacaaacaagg
>gene=chr10_118918995-118919175; species=gorGor
CTGGGTCAGAAACTCAGTTGGAAACTCTGCTTAAAGAAGAGCGGAACAAATCCCCCTTGCCTGGGAGGCCAAACAGAGCATTGTTTTAGTTCCGtaggagataatgacaatggaatagaacattgtcccgggtaatggtctcccgctggtagggaaatgcgtaggcaaaaacaaacaagg
>gene=chr10_118918995-118919175; species=panTro
CTGGGTCAGAAACTCAGTTGGAAACTCTGCTTAAAGAAGAGCGGAACAAATCCCCCTTGCCCGGGAGGCCAAACAGAGCATTGTTTTAGTTCCGTAGGAGATAATGACAATGGAATAGAACATTGTCCCGGGTAATGGTCTCCCGCTGGTAGGGAAATGCGTAGGCAAAAACAAACAAGG
>gene=chr10_118918995-118919175; species=papHam
CTGGGTCAGAAACTCAGTCGGAAACTCTGCTTAAAGAAGAGCAGAACAAATCCCCCTTGCCTGGGAGGCCAAACAGAGCATTGTTTTAGTTCCGtaggagataatgacaatggaatagaacattgtcccgggtaatggtctcccgctggtagggaaatgcggacgcaaaaacaaacaagg
>gene=chr10_118918995-118919175; species=ponAbe
CTGGGTCAGAAACTCAGTTGGAAACTCTGCTTAAAGAAGAGTGGAACAAATCCCCCTTGCCTGGGAGGCCAAACAGAGCATTGTTTTAGTTCCGTAGGAGATAATGACAATGGAATAGAACATTGTCCCGGGTAATGGTCTCCCGCTGGTAGGGAAATGCATAGGCAAAAACAAACAAGG
>gene=chr10_118918995-118919175; species=rheMac
CTGGGTCAGAAACTCAGTCGGAAACTCTGCTTAAAGAAGAGCAGAACAAATCCCCCTTGCCTGGGAGGCCAAACAGAGCATTGTTTTAGTTCCGTAGGAGATAATGACAATGGAATAGAACATTGTCCCGGGTAATGGTCTCCTGCTGGTAGGGAAATGCGGACGCAAAAACAAACAAGG
>gene=chr10_134221520-134221700; species=hg19
GACACAGTCTTGCAGGCTCAGGGCCGGCTGTGTTTATCCGGAAGTGGAGGAAGAATCTCACCAGACGGGTTTGCCTGCCTCCACGGGGGGCAGTGCCTGCACACGGGGCCTGCGCCGGGACCAGCCCCCTGCTCTGGGAGTGGGGGTGCCGGATCCTTTCAGCACCAAAGCGCAGAGTGG
>gene=chr10_134221520-134221700; species=bosTau
AAGGCAGCCCCTTAGGTTCAGGGCTCGCTGTGTTTATCTGGAGGCAG-GGAGGAATCTCACCAGACAAGTTTGCCTGCTGC---GGGGGCCTGGCTCCTGGGGC----------------GGAGCC---GGGTGGGGGGGCGGGGTTGCTGAATCCTTTCGGCGCCAAAG--CAAAGTGG
>gene=chr10_134221520-134221700; species=calJac
GACACAGGCTTGCAGGCTCAGGG-CGGCTGTGTTTATCCGGAAGCAGA-GAAAAATCTCACCAGACGAGTTTGCCCGCCTCTGCAGGGGGCAGTGCCTG-----TGGGCCTGTGCCAGGACCAGCCCCCTGCTCTGGGAGTAGGGGTGCCAGATCCTTTCAGCGCCAAAGTGCAGAGTGG
>gene=chr10_134221520-134221700; species=canFam
------------------------------------------------------------------------------------------------------------------------------------------------------------------------------------
>gene=chr10_134221520-134221700; species=equCab
AAGGCAGCCGGGTAGGTTCAGGG---------------AGGAAGCAGGGGAAGAATCTCGCCAGACCGGTTTGCC-GCTGC---AGGGGCCC-TGCCCACAAAC----------------TGTGCCCAGAGCTGTGGGAGCTGGGCTGCCAGATCCTTTTAGTGCAAAAGCACAAAGTGG
>gene=chr10_134221520-134221700; species=gorGor
GACACAGTCTTGCAGGCTCAGGGCCGGCTGTGTTTATCCGGAAGTGGAGGAAGAATCTCACCAGACGGGTTTGCCTGCCTCCACGGGGGGCAGTGCCTG---------------------------------------------------------------------------------
>gene=chr10_134221520-134221700; species=panTro
GACACAGTCTTGCAGGCTCAGGGCCGGCTGTGTTTATCCGGAAGTGGAGGAAGAATCTCACCAGACGGGTTTGCCTGCCTCCACGGGGGGCAGTGCCTGCACACGGGGCCTGCGCCGGGACCAGCCCCCTGCTCTGGGAGTGGGGGTGCCGGATCCTTTCAGCACCAAAGCGCAGAGTGG
>gene=chr10_134221520-134221700; species=papHam
GACGCAGTCTTGCAGGCTCAGGGCCGGCTGTGTTTATCCGGAAGTAGAGGAAGAATCTCACCAGACGGGTTTGCCTGCCTCCACGGGGGGCAGTGCCTG-----GGGGCCTGTGCCAGGACCAGCCCCCTGCTCTGGGAGTGGGGGTGCCAGATCCTTTCAGCACCAAAGCGCAGAGTGG
>gene=chr10_134221520-134221700; species=ponAbe
GACACGGTCTTGCAGGCTCAGGGCCGGCTGTGTTTATCCGGAAGTAGAGGAAGAATCTCACCAGACGGGTTTGCCTGCCTCCACGGGGGGCAGTGCCTGCACAC-GGCCCTGCGCCAGGACCAGCCCCCTGCTCTGGGAGTGGGGGTGCCGGATCCTTTCAGCACCAAAGCGCAGAGTGG
>gene=chr10_134221520-134221700; species=rheMac
GACGCAGTCTTGCAGGCTCAGGGCCGGCTGTGTTTATCCGGAAGTAGAGGAAGAATCTCACCAGACGGGTTTGCCTGCCTCCACGGGGGGCAGTGCCTG-----GGGGCCTGCGCCAGGACCAGCCCCCTGCTCTGGGAGTGGGGGTGCCAGATCCTTTCAGCACCAAAGCGCAGAGTGG
>gene=chr11_10373775-10373955; species=hg19
AGAGGAATGCAGGTTCTAtatttacttgtttgtcccttctatcagattgtgaggcccaagggggcaggcgcctctaactgattcatcagcctgtgcctgctgcgtagcacaaagccaagcacaaagccgggcacaaaggactcacttggcgaaagtttgtgggatggaagaatGAATGCG
>gene=chr11_10373775-10373955; species=bosTau
AGCGGGATGCAGattctatatttagttgtttgcccctgctaacaggctgtgatccctaagagggcaggaa-ctctgtcttattcattgtcatgtgcctgtggctt------------agcacaaacccaggtaaaaaggacccgtttggtgaaagtttatgggatggaagaatGAACAAA
>gene=chr11_10373775-10373955; species=calJac
AGAGGAATGCAAGTTCTAtgtttacttgtttgtcccttctaccagactgtgaggcccaagggggcaggcgcctctcactgattcatcagcatgtgcctgcctcat------------agcacaaagctgggcacaaaggacgcacttggtgaaagtttgtgggatggaagagtGAACATG
>gene=chr11_10373775-10373955; species=canFam
AGAGGAATGCAAGTTCAGtatttacttgtttgcctcttctgtcagactgtgttgcctaagaggccaggaa-ctcagacttgttccttgttctaagcctgttgctt------------agcataaagccaggcacaaaggatgcatttgatggatatttgtgggatgaaACATT-GATGTA
>gene=chr11_10373775-10373955; species=equCab
AGAGGAATGCAAGTTCTAtatttacttgtttgacccttctaccagattgtgacgcctaagagggcagg-t-ctccgactggttcattgtcatatgcctgttgctt------------agcacaaagccagccacaaagGCTGCATTTGGCAAAAGAGTGTGGCATAGGAGAATGAATGTA
>gene=chr11_10373775-10373955; species=gorGor
AGAGGAATGCAGGTTCTAtgtttacttgtttgtcccttctatcagattgtgaggcccaaaggggcaggcgcctctaactgattcatccgcatgtgcctgctgcgtagcacaaagccaagcacaaagccgggcacaaaggactcacttggcgaaagtttgtgggatggaagaatGAATGCG
>gene=chr11_10373775-10373955; species=panTro
AGAGGAATGCAGGTTCTAtgtttacttgtttgtcccttctatcagattgtgaggcccaagggggcaggcgcctctaactgattcatcagcctgtgcctgctgcgtagcacaaagccaagcacaaagccgggcacaaaggactcacttggcgaaagtttgtgggatggaagaatGAATGCG
>gene=chr11_10373775-10373955; species=papHam
AGAGGAATGCAAGTTCTAtgtttacttgtttgtcccttctatcagactgtgaggcccgagggggcaggcgcctctacctgattcaacagcatgtgcctgctgcatagcacaaagccaagcacaaagccgggcacgaaggacacacttggcaaaagtttgtgagatggaagaatGAACACG
>gene=chr11_10373775-10373955; species=ponAbe
AGAGGAATGCAGGTTCTAtgtttacttgtttgtcccttctatcagattgtgaggcccaaggaggcaggcgcctctaactgattcatcagcatgtgcctgctgcgtagcacaaagccaagcacaaagccgggcacaaaggactcacttggcgaaagtttgtgggatggaagaatGAACGCG
>gene=chr11_10373775-10373955; species=rheMac
AGAGGAATGCAAGTTCTAtgtttacttgtttgtcccttctatcagactgtgaggcccaagggggcaggcgcctctacctgactcaacagcatgtgcctgctgcatagcacaaagccaagcacaaagccgggcacgaaggacgcacttggcaaaagtttgtgagatggaagaatGAACACG
>gene=chr11_12709447-12709627; species=hg19
TCCAAACTATTCTCTAGGTGGGTGTAGTGGGTAGGGGGACTGCTGTAGTTTGGAAGTTTGGAACTGGACCTGCCAGTTTATCTGGTTTTGCTTTGGAATGTGCTGTGTTGGCAGGCAGGCAGAATAAGTTAGCCCCCTCCATCACCCTGTAGGCCTGGATATGGAAATGGCCTCATGCTG
>gene=chr11_12709447-12709627; species=bosTau
ttt----------------GGGGA---CATGGGGGAGAGCAGGTCTGGTTTGGAGCTCTGGGCCTGGACCTGCCAGTTTATCTGGTTTTTCTTTGGAATGTGCTCTGCTGGCCTGCAGGCAGAGATGGTTAGCCCCCTCTACCACCCTGGAAGCCTGGATGTGGAAATACCCTCATGCTA
>gene=chr11_12709447-12709627; species=calJac
TCCAAATTCCTCTCTAGGTGGGTTTGG-GGGTAGTGGGACTGCTGTAGTTTGGAAGCTTGGAACTGGACCTGCCAGTTTATCTGGTTTTGCTTTGGAATGTGCTGTGTTGTCAGGCAGGCAGAATAAGTTAGCCCCCTTCACCACCCTGAAGGCCTGGTTATGGAAATAGCCTCGTGCTG
>gene=chr11_12709447-12709627; species=canFam
TCCAGACTGCCATATTGgtgtgtg---tAG--------GCTGATGCTGTTTGAAACCCTGGGACTGGACCTGCCAGTTTCTCTGGTTTTTCTCTGGAATGTGCTCTGTTGGCAGACTGTCAGAATAAATTAGCTACCCCCACCCACCTGAAGACCTAGATATGGAAATGACCTCATGCTG
>gene=chr11_12709447-12709627; species=equCab
CCCAAACCGCCCTATAGGTGGGGG---CAGGT------GCTGACATGGTTGGAAGCTTTGGAACCGGACCTGCCAGTTTGTCTGGTCTTTCTTTGGAATGTGC-----TGGCAGGCAGGCAGGATAAGTTAGCCCCCTGCACCAGCCTGTGGGCTTGGAGATGGAAACGACATCCTGCTG
>gene=chr11_12709447-12709627; species=gorGor
TCCAAACTATTCTCTAGGTGGGTGTAGTGGGTAGGGGGACTGCTGTAGTTTGGAAGTTTGGAACTGGACCTGCCAGTTTATCTGGTTTTGCTTTGGAATGTGCTGTGTTGGCAGGCAGGCAGAATAAGTTAGCCCCCTCCATCACCCTGTAGGCCTAGATATGGAAATGGCCTCATGCTG
>gene=chr11_12709447-12709627; species=panTro
TCCAAACTATTCTCTAGGTGGGTGTAGTGGGTAGGGGGACTGCTGTAGTTTGGAAGTTTGGAACTGGACCTGCCAGTTTATCTGGTTTTGCTTTGGAATGTGCTGTGTTGGCAGGCAGGCAGAATAAGTTAGCCCCCTCCATCACCCTGTAGGCCTGGATATGGAAATGGCCTCATGCTG
>gene=chr11_12709447-12709627; species=papHam
TCCAAACTGCTCTCTAGGCGGGTGTAGTGGGTAGGGGGACTGCTGTAGTTTGGAAGCTTGGAACTGGACCTGCCAGTATATCTGGTTTTGCTTTGGAATGTGCTGTGTTGGCAGGCAGGCAGAATAAGTTAGCCCCCTCCAGCACCCTGAAGGCCTGGATATGGAAATGGCCTTATGCTG
>gene=chr11_12709447-12709627; species=ponAbe
TCCACCTAATTCTATAGGTGGGAGTAGTGGGTAGGGGGACTGCTGTAGTTTGGAAGTTTGGAACTGGACCTGCGAGTTTATATGGTTTTGGTTTGGAATGAGCTGAGTTGGCAGGTAGGCAGAATAAGTTAGCCCCCTCCATCACCCTGAAGACCAGAAAATGGAAATAGCCTCATGCTG
>gene=chr11_12709447-12709627; species=rheMac
TCCAAACTGCTCTCTAGGCGGGTGTAGTGGGTAGGGGGACTGCTGTAGTTTGGAAGCTTGGAACTGGACCTGCCAGTATATCTGGTTTTGCTTTGGAATGTGCTGTGTTGGCAGGCAGGCAGAATAAGTTAGCCCCCTCCAGCACCCTGAAGGCCTGGGTATGGAAATGGCCTTATGCTG
>gene=chr11_15671684-15671864; species=hg19
CCTGCCGCGCTCGGCCTGCAGTTCTCCGCTGCGGACGGTAGGTGGCAGCGGGTCGTGAGAAATGGCCCTCGCCTGGCCCTGGCTGCGGAGACCCAGCCTGGAGAAAAACGTGGCTGGGCTTCGGCCGCCGAGCGAGGGAGAACCGCGCCCCCGGGGTGGGGCTTGGGGGCCGCCCTGGGA
>gene=chr11_15671684-15671864; species=bosTau
CCTGCGGCGCCCGGCCTGCAGTTCCCAGATGCGGACAGTAGGTGGCAGTGGGTCGTGAGAAATGGTCCTCTCCGGGCCGGGGCTCTGGAGACCCAGCCGGGAGAAAAACGTGGCTGGGCTTCGG---CCGCGCGGGCTAGAAACGC--CCCCGGGGTGGGGCGAGCGGGCAGTCCCGGGA
>gene=chr11_15671684-15671864; species=calJac
CCTGCTGCGCCAGGCCTGCAGTTCTCTGCTGAGGACAGTAGGTGGCAGTGGGTCGTGAG-AATGGCCCTCGCCCGGCCCTGGCTG-GGAGACCCAGCCTGGAGAAAAACGTGGCTGTGCTTGGACCACCGAGCGACAGAGAGCCGCGTCCCCGGGTTGGGGCTTGGGGACCGCCCTGGGA
>gene=chr11_15671684-15671864; species=canFam
ccgggcgggccgcgccTGCAGTTCCCCGCCGCGGACAGTAGGTGGCAGTGGGTCGTGCGGAATGGGCGTcgccggg-ccgggcgc-ggggACCCAGCCTGCAGAAAAACCTGGCTGGGCTTCGG---CCGCGGCGCGGGGATGCGCG-CCCCGgggtggggggcgggcggggcggg-ggg
>gene=chr11_15671684-15671864; species=equCab
ccggccgcgcc-ggccTGCAGTG-CCAGCGGCCGTCGGTAGGTGGCAGTGGGCCGCGAGAAATCATCCTC--CGCG-CCGGGCTC-GGAGACCCAGCCGGGAGAAAAACGCGGCTGGGCTGCGG---CCACCG-------------------------------GCGAGCCGCCCC-GGA
>gene=chr11_15671684-15671864; species=gorGor
------------------------------------------------------------------------------------------------------------------------------------------------------------------------------------
>gene=chr11_15671684-15671864; species=panTro
CCTGCCGCGCTCGGCCTGCAGTTCTCCGCTGCGGACGGTAGGTGGCAGCGGGTCGTGAGAAATGGCCCTCGCCTGGCCCTGGCTGCGGAGACCCAGCCTGGAGAAAAACGTGGCTGGGCTTCGGCCGCCGAGCGAGGGAGAACCGCGCCCCCGGGGTGGGGCTTGGGGGCCGCCCTGGGA
>gene=chr11_15671684-15671864; species=papHam
CCTGCCGCGCTCGGTCTGCAGTTCTCCGCTGCGGACAGTAGGTGGCAGTGGGTCGTGAGAAATGGCCCTCGTCCGGCCCTGGCTGCGGAGACCCAGCCTGGAGAAAAACGTGGCTGGGCTTCGGCCGCCGAGCGAGGGAGAACCGCGCCCCCGGGGTGGGGCTTGGGGGCCGCCCTGGGA
>gene=chr11_15671684-15671864; species=ponAbe
CCTGCCGCGCTCGGCCTGCAGTTCTCCGCTGCGGACGGTAGGTGGCAGTGGGTCGTGAGAAATGGCCCTCGCCTGGCCCTGGCTGCGGAGACGCAGCCTGGAGAAAAAAGTGGCTGGGCTTCGGCCGCCGAGCGAGGGAGAACCGCGCCCCCGGGGTGGGGCTTGGGGGCCGCCCTGGGA
>gene=chr11_15671684-15671864; species=rheMac
CCTGCCGCGCTCGGTCTGCAGTTCTCCGCTGCGGACAGTAGGTGGCAGTGGGTCGTGAGAAATGGCCCTCGTCCGGCCCTGGCTGCGGAGACCCAGCCTGGAGAAAAACGTGGCTGGGCTTCGGCCGCCGAGCGAGGGAGAACCGCGCCCCCGGGGTGGGGCTTGGGGGCCGCCCTGGGA
>gene=chr11_16919069-16919249; species=hg19
GGTGGTAAGTGGCAGCTTTTAGAGATGCCATGCATTAAGTACACAAGGCTTTAAATGGGCCACCCGCAGAGAAGGTGTATTAGGCAGTGAGGGGGAGGAGGCCTGCAAGCTATCCCGCTGTGCCACGTGAAAGGCTGGTAGTTCCTAATTACTTTCTGAGAGTTTTCATGAACACCTCAC
>gene=chr11_16919069-16919249; species=bosTau
GGT-TTAAGTGGCAGCATTTAAAGTTGCCATGCATTAAGTGCAAGCCTCGTTCAATGGACTGCCCATGGAGAAGGTGGGTCAGGCA-GGAGTGGGAGGAGGCCTCCCAGCTGTCCTGCTGTGCCACGTGAAAGGTT-TTACCTCCTAATTGCTTTCTGAGAGCTTTCACGAGCACCTCAC
>gene=chr11_16919069-16919249; species=calJac
AGTGGCAAGTGGCAGCTTTTAGAGATGCCATGCATTAAGTACACGAGACTTTAAATGGGCTGCCTGCAGAGAAGGTGTATTAGGCAGTGAGGAGGAGGGGGCTTGCAAACTGTCCCGCTGTGCCATGTGAAAGGCTGGAAGTTCCTAATTACCTTCTGAGAGTTTTCATGAGAACCTCAC
>gene=chr11_16919069-16919249; species=canFam
GGTAGTAAGTGGCAGCATTTAAAGTTGCCAGGTATTAAGTGCAAGCCCCTCTAAACAGGCTGCGTACAG---AGGTGTGTCAGGCAGGGAGTGGGAGGAGGCCTCTGAGCTATCCCGTTGTGCCACGCAAAAGGCTGCTAGTTCCTAATTACTTTCTCAGACTTTTCATGAGCACCACAC
>gene=chr11_16919069-16919249; species=equCab
GGTGT----------------AAGTTGCCATGCATTCAGGGCAAGGCACTTTACATGGGCTGCCTGCAG---AGGAGTATCAGGCAGGGAG-GGGAGGCGGCCTT---ACTGTCCGGCTGTGCCGCGTGGAGGGCTGGCAGCTCCTAATTACTTTTGGAGAGTTTTCATGAGCACCTCAC
>gene=chr11_16919069-16919249; species=gorGor
------------------------------------------------------------------------------------------------------------------------------------------------------------------------------------
>gene=chr11_16919069-16919249; species=panTro
GGTGGTAAGTGGCAGCTTTTAGAGATGCCATGCATTAAGTACACAAGGCTTTAAATGGGCCGCCCGCAGAGAAGGTGTATTAGGCAGTAAGGGGGAGGAGGCCTGCAAGCTATCCCGCTGTGCCACGTGAAAGGCTGGTAGTTCCTAATTACTTTCTGAGAGTTTTCATGAGCACCTCAC
>gene=chr11_16919069-16919249; species=papHam
GGTGGTAAGTGGCAGCTTTTAGAGATGCCATGCATTAAGTACACAAGGCTTTAAATGGG-----------------------------------------GCCTGCAAGCTATCCCGCTGTGCTACGTGAAAGGCTGGTAGTTCCTAATTACTTTCTGAGACTTTTCATGAGCACCTCAC
>gene=chr11_16919069-16919249; species=ponAbe
GGTGGTAAGTGGCAGCTTTTAGAGATGCCATGCATTAAGTACACAAGGCTTTAAATGGGCCGCCCGCAGAGAAGGTGTATTAGGCAGTGAGGGGGAGGAGGCCTGCAAGCTATCCCGCTGTGCCACGTGAAAGCCTGGTAGTTCCTAATTACTTTCTGAGAGTTTTCATGAGCACCTCAC
>gene=chr11_16919069-16919249; species=rheMac
GGTGGTAAGTGGCAGCTTTTAGAGATGCCATGCATTAAGTACACAAGGCTTTAAATGGGCCGCCCGCAGAGAAGGTGTATTAGGCAGTGAGGGGGAGGAGGCCTGCAAGCTATCCCGCTGTGCTACGTGAAAGGCTGGTAGTTCCTAATTACTTTCTGAGACTTTTCATGA---------
>gene=chr11_20544170-20544350; species=hg19
TTTCCCCTCTTTGGAACTGAAGCTAAGGCCACATTAACATGAATGGAGCTCCAGGTCTTTGTTTCATTAGTGTGGGTGTCTCCAATGAGCCTCCTACTGTGAACCCTAATAGGATTTCCCTGCTTACACCTTTGTTTGCCCTGGCTCCTCATGCTGCTCTGTGATGTTTGGTTTAATGAG
>gene=chr11_20544170-20544350; species=bosTau
T-TTCCTCCTCGGGGACTGGAGCTGAGTCCGCGTGAATGTGAATACAGCCCCAGGTCTTTATTTCATTAGTGTGTGTCTCTCCAAGGAGCCTCCTGCTGGGAACCCTAATAGGATTTCTCCCCTTACACCTTCATCTGCCCTGGCTTCTCATGCTGTGCTATGATGTTTGGTTTAATGAG
>gene=chr11_20544170-20544350; species=calJac
TTCCCCCTCTTTGGAACCGAAGCTGAGGCCACATTAACATGAACGGAGCTCCAAGTCTTTCTTTCATTAGTGTGTGTGTCTCCAGTGAGCCTCCTGCTGGGAACCCTAATAGGATTCCTCCCCTTACACCTTTGCTTGCCCTGGCTCCTCATGCTTCTCTGTGGTGTTTGGTTTAATGAG
>gene=chr11_20544170-20544350; species=canFam
T-TTCCCTCTTTGGAACCGGAGCTGAGACCACAGGAACATGAGTAGAGCCCCAGGTCTTTCTTTCATGAGTGTGTGTGTCTCCAATGATTCTCCTGCTGGGA-CCCTAATAGGATTTATCCCCTTACACCTTGATCTTCCCTGGCTCCTCATGCTGTTCTAT-GTTCTTGGTTTAATGAG
>gene=chr11_20544170-20544350; species=equCab
T-TCCCCTCTTTGGAACC-GAGCTGAGACCACGTGAATGCGCGTAGCG-CCCGGGTCTGTCCTTCATTAGCCGGCGGGTCTCCAAGGACCCTCCCGCGGGCA-ACCGGAGGGT-------------CACCCGCTTCCGCCCTCGCCTTGCACACTGCTCTGTGCTGTTTGGTTTGGTGAG
>gene=chr11_20544170-20544350; species=gorGor
------------------------------------------------------------------------------------------------------------------------------------------------------------------------------------
>gene=chr11_20544170-20544350; species=panTro
TTCCCCCTCTTTGGAACTGAAGCTAAGGCCACATTAACATGAATGGAGCTCCAGGTCTTTGTTTCATTAGTGTGGGTGTCTCCAATGAGCCTCCTACTGGGAACCCTAATAGGATTTCCCTGCTTACACCTTTGTTTGCCCTGGCTCCTCATGCTGCTCTGTGATGTTTGGTTTAATGAG
>gene=chr11_20544170-20544350; species=papHam
TTCCCCCTCTTTGGAACTGAAGCTAAGGCCACATTAACATGAATGCAGCTCCAGGCCTTTGTTTCATTAGTGTGGGCGTCTCCAATGAACCTCCTACTGGGAACCCCAGTAGGATTTCCCTGCTTACACCTTTGCTTGCCCTGGCTCCTCATGCTGCTCTGTGATGTTTGGTTTAATGAG
>gene=chr11_20544170-20544350; species=ponAbe
TTTCCCCTCTTTGGAACTGAAGCTAAGGCCACATTAACGTGAATGGAGCTCCAGGTCTTTGTTTCATTAGTGTGGGTGTCTCCAATGAGCCTCCTACTGGGAATCCTAATAGGATTTCCCTGCTTACACCTTTGCTTGCCCTGGCTCCTCATGCTGCTTTGTGATGTTTGGTTTAATGAG
>gene=chr11_20544170-20544350; species=rheMac
TTCCCCCTCTTTGGAACTGAAGCTAAGGCCACATTAACATGAATGCAGCTCCAGGCCTTTGTTTCATTAGTGTGGGCGTCTCCAATGAACCTCCTATTGGGAACCCCAGTAGGATTTCCCTGCTTACACCTTTGCTTGCCCTGGCTCCTCATGCTGCTCTGTGATGTTTGGTTTAATGAG
>gene=chr11_44265288-44265468; species=hg19
TTGCCTTCTCTTAGCTGGCAGAGATGGGGTTAAGAATTGTTGGCAGCTAATCCACCTTGGTTTGAGGCCCTCTCACACTGAGCTGGAGGAATGACTGGAATTTGAGGGGGAGGGGAAAAGATACTCTGACCTTTGCAGGCCCGTGGCCTCCAAGCAGCATCTCCTGTTCACGTTCTCCCA
>gene=chr11_44265288-44265468; species=bosTau
TTGCCTTCTCTTAGCTGGCAGGGATGGGGTTAAGGCTTGTTGGCAACTAATCCACCTAGGTTAGAGGCCTGCTTGTAAGGAGCTGGAGGAATGACTGGAATTTGAGGGGGAGGGG-AACGATACTCTGACCTCTGCAGGCCCATGGCCTTCAAACAGCATCCCTGGTTCCCTTTCTCCCT
>gene=chr11_44265288-44265468; species=calJac
TCGCCTCCTCTTAGCTGGCATAGATGGGGTTAAGAATTGTTAGCAGCTAATCCACCTTGGTTTGAGGCCCTCTCACACTGAGCTGGAGGAATGACTGGAATTTGAGGGGGAGGGGAAAATATATTCTGACCTTTACAGGCCCATGGCCTCCAAGCAGCATCTCCTGTTCACGTTCTCCCA
>gene=chr11_44265288-44265468; species=canFam
TTGCCTTCTCTTAGCTGGCGGAGACGGGGTTAAGAATGGTTGGCAGCTAATCCACCTTGGTTTGAGGCCTGCTTGTACAGAGGGGGAAGAATGACTGGAATTTGTGGGGGAGGGGAAGAGTTCTTCTGACCTCTGCGGGCCCATGTCCTCCAGACAGCATCCCTGGTTCACTCTCTCCCC
>gene=chr11_44265288-44265468; species=equCab
CTGCCTTCACTTAGCTGGCAGAGATGGGGTTAAGAACTGTTGGCAGCTAATCCACCTGGGTTTGAGGCCTGCTCGGACTGAGCTGGAAGAATGACTGGAATTTGAGGGGGAGGGGAGAAGACACTCTGACCTCTGCAGGCCTGTGGCCTCT--GCAGCATCTCCCGTTCACTTTCT-CCG
>gene=chr11_44265288-44265468; species=gorGor
TTGCCTTCTCTTAGCTGGCAGAGATGGGGTTAAGAATTGTTGGCAGCTAATCCACCTTGGTTTGAGGCCCTCTCACACTGAGCTGGAGGAATGACTGGAATTTGAGGGGGAGGGGAAAAGATACTCTGACCTTTGCAGGCCCGTGGCCTCCAAGCAGCATCTCCTGTTCATGTTCTCCCA
>gene=chr11_44265288-44265468; species=panTro
TTGCCTTCTCTTAACTGGCAGAAATGGGGTTAAAAATTGTTGGCAGCTAATCCACCTTGGTTTGAGGCCCTCTCACACTGAGCTGGAGGAATGACTGGAATTTGAGGGGGAGGGGAAAAAATACTCTGACCTTTGCAGGCCCGTGGCCTCCAAGCAGCATCTCCTGTTCACGTTCTCCCA
>gene=chr11_44265288-44265468; species=papHam
TTGCCTTCTCTTCGCTGGCAGAGATGGGGTTAAGTACTGTTGGCAGCTAATCCACCTTGGTTTGAGGCCCTCTCACACTGAGCTGGAGGAATGACTGGAATTTGAGGGGGAGGGGAAAAGATATTCTGACCTTTGCAGGCCTGTGGCCGCCAAGCACCATCTCCTGTTCATGTTCTCCCA
>gene=chr11_44265288-44265468; species=ponAbe
TTGCCTTCTCTTAGCTGGCAGAGATGGGGTTAAGAATTGTTGGCAGCTAATCCACCTTGGTTTGAGGCCCTCTCACACTGAGCTGGAGGAATGACTGGAATTTGAGGGGGAGGGGAAAAGATACTCTGACCTTTGCAGGCCCGTGGCCTCCAAGCAGCATCTCCTGTTCACGTTCTCCCA
>gene=chr11_44265288-44265468; species=rheMac
TTGCCTTCTCTTCGCTGGCAGAGATGGGGTTAAGAACTGTTGGCAGCTAATCCACCTTGGTTTGAGGCCCTCTCACACTGAGCTGGAGGAATGACTGGAATTTGAGGGGGAGGGGAAAAGATATTCTGACCTTTGCAGGCCTGTGGCTGCCAAGCACCATCTCCTGTTCATGTTCTCCCA
>gene=chr11_44580968-44581148; species=hg19
GTCCTCAGCTACAACCCAGCTATAATGGGCTTAGAGTTCCAATCCCCTTTAAGTGCTTTGGAGAAAAAAATAAAGGTCGGTGGTCCTGCTGAGCCCATTCAAATGCAGGAATGACTGTGTTCAGGAATAGAGAAATGGAAACAGAAAGTGTGGGAAAGTGCTATTAACCACTTCCTGGCC
>gene=chr11_44580968-44581148; species=bosTau
tggctcagctgcaaCCCAGCTCTAA----CCCAGCTTTTAGATCCTCATCCAGTCCTTTGGAGAAGAAAGTGAAGGCCTT-GGCCCTGCTGAGCCCATTCAAATGCAGACATTACCGTGCTCAACCATAGACCCAGGCTT-----------GAAAAATTGCTATTGACCACTTCCTGGCC
>gene=chr11_44580968-44581148; species=calJac
GTC-----------CCCAGCTATAAAGGGCTCAGAGTTCCAATCCCCTCTAAGTGGTTTGAGGAGGAAGATAAAGGTTGGCGGTCCTGCTGAGCCCATTCAAATGCAGGAATGACTGTGTTTAGAAATAGACAAATGGAAACAGAAAGTGTGGGAAAGTGCTATTAAGCACTTCCTGACC
>gene=chr11_44580968-44581148; species=canFam
TCCCCCAGCTACAAACCAGCTCTAAGGAGCTTAGAGTTCAGATCCTC---CAGTCCTTTGGAGAAGCCAGTAAAAGTCAGTGGCCCTGCTGAGTGC------------------------AGTCAAATGCACTCCGGTTT-----------GAGAAACTACTATTAACTGCTCTCTG---
>gene=chr11_44580968-44581148; species=equCab
CGTCCCAGCTCCAGCCCAGCCCCAAGGGGCTTAGAGTTCAGGTCCTT---CAGTCCTCTGGAGAAGAAAGGAAAGGTCGC-GGCCCTGCTGAGCCCCCTCACCC----------------GCAGGAACAGACCCGGGCTC-----------GAGACACCGCTACTAACCGCGGCCCG---
>gene=chr11_44580968-44581148; species=gorGor
GTCCTCAGCTACAACCCAGCTATAATGGGCTTAGAGTTCCAATCCCCTTTAAGTGCTTTGGAGAAAAAAATAAAGGTCGGTGGTCCTGCTGAGCCCATTCAAATGCAGGAATGACTGTGTTTAGGAATAGAGAAATGGAAACAGAACGTGTGAGAAAGTGCTATTAACCACTTCCTAGCC
>gene=chr11_44580968-44581148; species=panTro
GTCCTCAGCTACAACCCAGCTATAATGGGCTTAGAGTTCCAATCCCCTTTAAGTGCTTTGGAGAAAAAAATAAAGGTCGGTGGTCCTGCTGAGCCCATTCAAATGCAGGAATGACTGGGTTCAGGAATGGAGAAATGGAAACAGAAAGTGTGAGAAAGTGCTATTAACCACTTCCTGGCC
>gene=chr11_44580968-44581148; species=papHam
GTCCTCAGCTACAACCCAGTTATAATGGGCTTAGGGTTCCGAGCCGGTTTAAGTGGTTTGGAG-AAAAAATAAAGGCTGGTGGTCCTGCTGAGCCCATTCAAATGCAGGAATGACTGCATTTA------------------------------GAAAGTGCTATTAACCACTTCCTGACC
>gene=chr11_44580968-44581148; species=ponAbe
GTCCTCAGCTACAACCCAGCTATAATGGGCTTAGAGTTCCAATCCCCTTTAAGTG-GTTGGAGAAAAAAATAAAAGTCGGTGGTCCTGCTGAGCCCATTCAAATGCAGGAATGACTGTGTTTAGGAATAGAGAAATGGAAACAGAAAGTGTGAGAAAGTGCTATTAACCACTTCCTGGCC
>gene=chr11_44580968-44581148; species=rheMac
GTCCCCAGCTACAACCCAGTTATAATGGGCTTAGGGTTCCCAGCCGGTTTAAGTGGTTTGGAG-AAAAAATAAAGGCCGGTGGTCCTGCTGAGACCATTCAAATGCAGGAATGACTGCATTTA------------------------------GAAAGTGCTATTAACCACTTCCTGACC
>gene=chr11_56427303-56427483; species=hg19
TGCAGTGCTTCTCACTAAGTCAATCATCACTAGAATGCTTTACAAAATTCCCCTGCGTTTCCTTCTTTTATCATTCAATTTGAAGGAGAAGAGAGTGAAATTCCTTGGAGGATCACAGTTCATCAAACCTTTGTGTTTCCTGTGAGTGCATAAAGTACTTCTGGGAATTGTTTGTGACAC
>gene=chr11_56427303-56427483; species=bosTau
GGTAACATTCATCATTGACTCAGTTACCACTAGAGAGCTGAAAAAAATTCCCTTGTGTTTCCTTCTTTTGTCACTAAAGTTGAAGGGAGAGAGAGTGAAATTCCATAGGGAATGGTAGTTCATCAAATCATTGAGTCTCCTTTGAGTGCAAAAACCACCTC-TGGGAGAAGTGATGA--C
>gene=chr11_56427303-56427483; species=calJac
TGCAGTGCTTCTTACCAACTCAATCATCACTAGAATGTCTTA-AAAATTCCCCTGTGTTTCATTCTTTTATCATTAAAGTTGAAGGGGAAGAGAGTGAAATTCCTGGGAGGATCACAGTTCATCAAATCTTTTTGTTTCCTGTGAGTGCAGAAAGTACTTCTGGGAATTGTCTGTGACAC
>gene=chr11_56427303-56427483; species=canFam
TGTGGCTTTTCTTG---ACTCAATCACCACTGGAGTGCAGAAAAGAATTCCCTTGTGTTTCCCTCTTTTATCATTAAGGTTCAAGGAGGAGAGAGTGAAATTCCTTAGGGG-TGGCAGTTCCTCAGCTCTTCCAGTCTCCCATGAGTGCAGATATCACCTCTGAGGATAACCTGTGACTC
>gene=chr11_56427303-56427483; species=equCab
TGTAGCACTTATGGTTCATTCAATCATCACTAGACTGTTGAA---AATTCCCTTGTGCTTACTTCTTTTATTATTAAGGCTTAAGAAAGAAAAAGTGAAATTCTCTAGGGGATGACAGTTCATTGAACATTTGAGTCTCCTGTGAGTGCAGAAAGCACTTCTGAGGATTATTTGTGACTT
>gene=chr11_56427303-56427483; species=gorGor
-----TGCTTCTCACTAAGTCAATCACCACTAGAATGCTTTACAAAATTCCCCTGTGTTTCCTTCTTTTATCATTTAATTTGAAGGAGAAGAGAGTGAAATTCCTTGGAGGATCACAGTTCATCAAACCTTTGTGTTTCCTGTGAGTGCATAAAGTACTTCTGGGAATTGTTTGTGACAC
>gene=chr11_56427303-56427483; species=panTro
TGCAGTGCTTCTCACTAAGTCAATCATCACTAGAATGCTTTACAAAATTCCCCTGCGTTTCCTTCTTTTATCATTCAATTTGAAGGAGAAGAGAGTGAAATTCCTTGGAGGATCACAGTTCATCAAACCTTTGTGTTTCCTGTGAGTGCATAAAGTACTTCTGGGAATTGTTTGTGAGAC
>gene=chr11_56427303-56427483; species=papHam
TGCAGTGCTTCTTACTAACTCAATCATCAGTAGAATGCTTTAAAAAACTCCCCTGTGTTTCCTTCTTTTATCATTACATTTGAAGGAGAAGAGAGTGAAATTCCTTGGAGGATCACAGTTCGTCAAACCTTTGTGTTTCCTGTGAGTGCATAAAGTACTTCTGGGAATTGTTTGTGACAC
>gene=chr11_56427303-56427483; species=ponAbe
------------------------------------------------------------------------------------------------------------------------------------------------------------------------------------
>gene=chr11_56427303-56427483; species=rheMac
TGCAGTGCTTCTTACTAACTCAATCATCAGTACAATGCTTTAAAAAATTCCCCTGTGTTTCCTTCTTTTATCATTACATTTGAAGGAGAAGAGAGTGAAATTCCTTGGAGGATCACAGTTCATCAAACCTTTGTGTTTCCTGTGAGTGCATAAAGCACTTCTGGGAATTGTTTGTGACAC
>gene=chr11_75374979-75375159; species=hg19
TGCCTCAGCTGGTTTCTTCTAGGAAAAGTTTCTCATTAGCATTTCTATAGGGAGCAGCTGCTACCCTATCTACCCCTATTATCTGATGGCCAGGGCAATGGGGTTGACTGGGAGAGGAATTTTAATCCCCTCCTTATGACTCATCTATTTTCTAATTGAGAACGTCAGGTCTAAAGTCAC
>gene=chr11_75374979-75375159; species=bosTau
TGCCCCAGCTGATTTCTTCCAGGAAAAGTTGCTTATTAACATTTCTATGGGGAGCACCTGCTACCCCATCTATCACTCTTAACTAATGGCTGGGACAATGGGGTTGGCTGAGAGAGGAATTTTAACCGCCTCCT-ATGACTTATCTATTTTCTGATTGAGAATGCTAGGTCTAAAGTCAC
>gene=chr11_75374979-75375159; species=calJac
TGCCTCAGCTGGTTTTTTCTAGGAAAAGTTTCTCATTAGCATTTCTATAGGGAGCAGCTGCTACCCTATCTATCCCTATTAACTGATGACCAGGGCAATAGGGTTGACTGGGAGAGGAATTTTAATCCCCTCCTTATGACTCATCTATTTTCTAATTGAGAATGTCAGGTCTAAAGTCAC
>gene=chr11_75374979-75375159; species=canFam
TGCCTCAGTTGATTTCTTCCAGGAGAAATTTCTCATTAGCATTTCTATGGGGAGCACCTGCCACCCCATCTAGCCCTATTAACTGATGTCTAGGGCAATGGCACTGACTGAGAGGGGAATTTTAATCCCTTCCTCATGACTCATCTCTTTTCTAATTGAGAATTCGAGGTCTAAAGTCAC
>gene=chr11_75374979-75375159; species=equCab
TGCCTCAGCTGATTTCTTCCAGGGAAAGTTT-TCATTAGCATTTCTATGGGGAGCACCTGCTACCCCATCTATCCCTATTAACTGAGGGCTAGGGCAAGGGGGCGGACTGAGGGGGGAATTGTAATCCCCTCCTTATGACTCATCTATTCTCTAATTGAGAATGCTAGGTCTGAAGTCAC
>gene=chr11_75374979-75375159; species=gorGor
TGCCTCAGCTGGTTTCTTCTAGGAAAAGTTTCTCATTAGCATTTCTATAGGGAGCAGCTGCTACCCTATCTACCCCTATTATCTGATGGCCAGGGCAATGGGGTTGACTGGGAGAGGAATTTTAATCCCCTC-TTATGACTCATCTATTTTCTAATTGAGAATGTCAGGTCTAAAGTCAC
>gene=chr11_75374979-75375159; species=panTro
TGCCTCAGCTGGTTTCTTCTAGGAAAAGTTTCTCATTAGCATTTCTATAGGGAGCAGCTGCTACCCTATCTACCCCTATTATCTGATGGCCAGGGCAATGGGGTTGACTGGGAGAGGAATTTTAATCCCCTCCTTATGACTCATCTATTTTCTAATTGAGAACGTCAGGTCTAAAGTCAC
>gene=chr11_75374979-75375159; species=papHam
TGCCTCAGCTGGTTTCTTCTAGGAAAAGTTTCTCATTAGCATGTCTATAGGGAGCAGCTGCTACCCTATCTACCCCTATTATCTGATGGCCAGGGCAATGGGGTTGTCTGGGAGAGGAATTTTAATCACCTCCTTATGACTCATCTATTTTCTAATTGAGAACGTCAGGTCTAAAGTCAC
>gene=chr11_75374979-75375159; species=ponAbe
TGCCTCAGCTGGTTTCTTCCAAAGAAAGTTTTTCATTAGCATTTCTATAGGGAGCAGCTGCTACCCTATCTGCCCCTATTATCTGATGGCCAGGGCAATGGGGTTGACTGGGAGAGGAATTTTAATCCCCTCCTTATGACTCATCTATTTTCTAATTGAGAACGTCAGGTCTAAAGTCAC
>gene=chr11_75374979-75375159; species=rheMac
------------------------------------------------------------------------------------------------------------------------------------------------------------------------------------
>gene=chr11_86794168-86794348; species=hg19
TAGTTTCTGACACCCAGTAAGAGGGCAGCTTACTTAAATCTTAATCGCATCATTGTGGGGTTCTGAGAGAGCTTTGAGGTTGTTTCCAGGGTTGCTTAAAAAATTTGTGCCACAAAGGACTCTGATCATAGTAACTCAGTAGGAAGCATTGGTAACATCTAGTTTATCTGTAGGAGGGCT
>gene=chr11_86794168-86794348; species=bosTau
TAGTTCCTAACACCTTGTAAGAGGGCAGCTTACTTAAATCTTAATCGCATAACTATGGGATTCTGCAAAAGCTTTGAAGTTGTTTCCAGGGTTGCTTAAAAAATTTGTGCCACAAAGAACTGTGATCTTAGTAACTCAGCAGGAAGCTTTGGTAACATCTAGTTTATCCCTAGGTGGGCT
>gene=chr11_86794168-86794348; species=calJac
TAGTTTCTGACACCTAGTAAGAGGGCAGCTTACTTAAATCTTAATCTCATCATTGTGGGGTTATGAGAAAGCTTTGAAGTTGTTTCCAGGGTTGCTTAAAAAATTTGTGCCACAAAGGATTCTGATCATAGTAACTCAGCAGGCAGCACTGGTAACATCTAGTTTATCTGTAGGAGGGCT
>gene=chr11_86794168-86794348; species=canFam
TCGTTCCTGACACTTTGTAAGAGGGTAATTTACTTAAATCTTAATCATATCACTATGGGATTCTGAGAAAACTTTGAAGTTGTTTCCAGGGTTGCTTAAAAAATTTGTGCCACAAAGAACTGTGATCATAGTAACTCAGCAGGTAGCGTT-GTAACATCTACTTTATCCTTAGGTGGGCT
>gene=chr11_86794168-86794348; species=equCab
TAGTTCCTAACACCTTGTAAGAGGGCAGCTTACTTAAATCTTAATCACATCTCTGTGGGATTCTGAGAAAGCTTTGAAGTTGTTTCCAGGGTTGCTTAAAAAATTTGTGCCACAAAGAACTGTGATCATAGTAACTCAGCAGGAAGCATTGGTAACATCTAGTTTATCCCTAGGTGGGCT
>gene=chr11_86794168-86794348; species=gorGor
TAGTTTCTGACACCCAGTAAGAGGGCAGCTTACTTAAATCTTAATCGCATCATTGTGGGGTTCTGAGAGAGCTTTGAGGTTGTTTCCAGGGTTGCTTAAAAAATTTGTGCCACAAAGGACTCTGATCATAGTAACTCAGTAGGAAGCATTGGTAACATCTAGTTTATCTGTAGGAGGGCT
>gene=chr11_86794168-86794348; species=panTro
TAGTTTCTGACACCCAGTAAGAGGGCAGCTTACTTAAATCTTAATCGCATCATTGTGGGGTTCTGAGAGAGCTTTGAGGTTGTTTCCAGGGTTGCTTAAAAAATTTGTGCCACAAAGGACTCTGATCATAGTAACTCAGCAGGAAGCATTGGTAACATCTAGTTTATCTGTAGGAGGGCT
>gene=chr11_86794168-86794348; species=papHam
TGGTTTGTGACACCTAGTAAGAGGGCAGCTTACTTAAATCTTAATCGCATCATTGTGGGGTTCTGAGAAAGCTTTGAAGTTGTTTCCAGGGTTGCTTAAAAAATTTGTGCCGCAAAGGACTCTGATCATAGAAACCCAGTAGGAAACATTGGTAACATCTAGTTTATCTGTAGGAGGGCT
>gene=chr11_86794168-86794348; species=ponAbe
TAGTTTCTGACACCCAGTAAGAGGGCAGCTTACTTAAATCTTAATCGCATCATTGTGGGGTTCTGAGAAAGCTTTGAAGTTGTTTCCAGGGTTGCTTAAAAAATTTGTGCCACAAAGGACTCTGATCATAGTAACTCAGTAGGAAGCATTGGTGACATCTAGTTTATCTGTAGGAGGGCT
>gene=chr11_86794168-86794348; species=rheMac
TGGTTTGTGACACCTAGTAAGAGGGCAGCTTACTTAAATCTTAATCGCATCATTGTGGGGTTCTGAGAAAGCTTTGAAGTTGTTTCCAGGGTTGCTTAAAAAATTTGTGCCGCAAAGGACTCTGATCATAGAAACCCAGTAGGAAGCATTGGTAACATCTAGTTTATCTGTAGGAGGGCT
>gene=chr11_87204723-87204903; species=hg19
ttcttataacggggaagcaagaagttatcccccattgctcctgaaagagtttcctcctgactcaactcctttggtatgcaaatacagtctctgcaggagtttgatagccccttgcctttaagctcttctgacttagaactctggcttgttcctcctagaaatggaaatacttaggaatat
>gene=chr11_87204723-87204903; species=bosTau
ttcttacaaaagagaag---gcagttgtctccaatctctcctgaaagaa-------gagactatagatctttggtttgcaaatagcctttctccaggagtttgagagtttcttgcctctagtttcttcaaggtaagg-----ggttcattcctccttgaaatggaaaagcctaaggatgc
>gene=chr11_87204723-87204903; species=calJac
tgcttgtaaaggggaagcaggtggttatcccctgttgctcctgaaagagtttcctcttgactcaactcctttggtatgcaaatacaatctctgtaggagtttgatagccccttgccattaagct-ttgtgagttagagctctggttccttcctcctagaaatggaaatacttaggaatac
>gene=chr11_87204723-87204903; species=canFam
tccacgcacatgagagagaggcaactgtctcccatctctcctgaaacat-ttc---ctcactccagccctttcatgtgcaaataaaattactccagctatttgatagttcctggcctctagggtt-ccaaggtcagg-----agtt--ttacttcttgaaatggaaatacctcagtatgc
>gene=chr11_87204723-87204903; species=equCab
tgcacacagaggggaaggaggctgctgtctcccatctctcctgaagggt-ttcctcctgactctagccctgtggtatgcaaataaaatctctccaggagcttgatagtcccttgcctctaggctttccaaggtgagg-----ggctcattcctccttgaaatggaaatacctagggatgc
>gene=chr11_87204723-87204903; species=gorGor
tgcttataaaggggaagcaagaagttatcccccatttctcttgaaagagtttcctcctgactcaactcctttggtatgcaaatacagtctccacaggagtttgatagccccttgcctttaagcttttctgacttagaactctggcttgttcctcctagaaatggaaatacttaggaatat
>gene=chr11_87204723-87204903; species=panTro
ttcttataacggggaagcaagaagttatcccccattgctcctgaaagagtttcctcctgactcaactcctttggtatgcaaatacagtctctgcaggagtttgatagccccttgcctttaagcttctctgacttagaactctggcttgttcctcctagaaatggaaatacttaggaatat
>gene=chr11_87204723-87204903; species=papHam
tgcttataaaggggaagcaggtagttatcccccattgctcctgaa--agtttcctcctgactcaactccttgggcgtacaaatacaatctccacaggagtttgatagccccttgcctttaagcttttgtgacttagagctctggcttattcctcccagaaatggaaatacttaggaatat
>gene=chr11_87204723-87204903; species=ponAbe
tgcttataaaggggaagcaagaagttatcccccattgctcctgaaagagtttcctcctgactcaactcctttggtatgcaaatacagtctcctcaggagtctgatagccccttgcctttaagcttttctgacttagagctttggcttattcctcctagaaatggaaatacttaggaatat
>gene=chr11_87204723-87204903; species=rheMac
tgcttataaaggggaagcaggtagttatcccccattgctcctgaa--agtttcctcctgactcaactccttgggtgtgcaaatacaatctccacaggactttgatagccccttgcctttaagcttttctgatttagagctctggcttattcctcctagaaatggaaatacttaggaatat
>gene=chr11_88416316-88416496; species=hg19
GTCATAGCTACAATGCCACCACAGGCAGGTCTCAGGGGATCATTGTCCCCACAAGGCAGTGCATTAATTTCACACTGTGGTTCATTAATGGTATTGTCAATGCCCCCATGGGGTATGGGTGTTTGTGAATCCCTGATGTTTCCTGATTACTTGGTTTGCACTCTATTCCTTCTCCAAAAA
>gene=chr11_88416316-88416496; species=bosTau
GTCATAGCCGCAGTGCCACCACAGCTGGGTCTCAGGGGGTCATTTTCACCACAAGGCAGTGCATTAACTTCACACTGTGGTTTATTAATGGTATTGTCAATAGCCCCATGAGGTATGGGCGTTTGTGAATCCCTGACGTTTCCTGATTACTTGGCTTGCATTCTATTCTTTTACCAAGAA
>gene=chr11_88416316-88416496; species=calJac
gtcatagctataataccaccacaggcaggtctcaggggctcattgtccccagaaggcagtgcattcatttCACACTGTGGTTCATTAATGGCATTGTCAATGCCCTGATGGGGTATGGGCA-TTGCGAATCCCTGATGTCTTCTGATTACTTGCTTTGTACTCCATTCCTTCTCCAAAAA
>gene=chr11_88416316-88416496; species=canFam
GTCATAGCTACAATGCCACCACAGGCAGGTCTCAGGGGATTATTGTCCCCACAAGGAAGTGCATTAATTTCACACTGTGGTTCATTAATGGTATTGTCAATTCCCCCATGAGGTATGGGCATTTGTGAATCCCCGATGTTTCCTGATTACTTGGCTTGAATTTTATTCCTTTACCAAAAA
>gene=chr11_88416316-88416496; species=equCab
GTCATAGCTACAATGCCACCACAGGCAGGTCTCAGGAGATCATTGTCCCCACAAGGCAGTGCATTAATTTCACACTGTGGTTCATTAATGGTATTGTCAATGCTCCCAGGAGGTATGGGGGTTTATGAATCCCTGATGTTTCCTGATTACTTGGCTTGCACTCTATTCCTTTACCAAGAA
>gene=chr11_88416316-88416496; species=gorGor
------------------------------------------------------------------------------------------------------------------------------------------------------------------------------------
>gene=chr11_88416316-88416496; species=panTro
GTCATAGCTACAATGCCACCACAGGCAGGTCTCAGGGGATCATTGTCCCCACAAGGCAGTGCATTAATTTCACACTGTGGTTCCTTAATGGTATTGTCAATGCCCCCATGGGGTATGGGTGTTTGTGAATCCCTGATGTTTCCTGATTACTTGGTTTGCACTCTATTCCTTCTCCAAAAA
>gene=chr11_88416316-88416496; species=papHam
GTCATAGCTACAATGCCACCACAGGCAGGTCTCAGGGGATCATTGTCCCCACCAGGCAGTGCATTAATTTCACACTGTGGTTCATTAATGGTATTGTCAATGCCCCCATGGGGTATGGGTGTTTGTGAATCCCTGATGTTTCCTGATTACTTGGTTTGCACTCTATTCCTTCTCCAAAAA
>gene=chr11_88416316-88416496; species=ponAbe
GTCACAGCTACAATGCCACCACAGGCAGGTCTCAGGGGATCATTGTCCCCACAAGGCAGTGCATTAATTTCACACTGTGGTTCATTAATGGTATTGTCAATGCCCCCATGGGGTATGGGTGTTTGTGAATCCATGATGTTTCCTGATTACTTGGTTTGCACTCTATTCCTTCTCCAAAAA
>gene=chr11_88416316-88416496; species=rheMac
GTCATAGCTACAATGCCACCACAGGCAGGTCTCAGGGGATCATTGTCCCCACCAGGCAGTGCATTAATTTCACACTGTGGTTCATTAATGGTATTGTCAATGCCCCCATGGGGTATGGGTGTTTGTGAATCCCTGATGTTTCCTGATTACTTGGTTTGCACTCTATTCCTTCTCCAAAAA
>gene=chr11_92245082-92245262; species=hg19
ATTGAATTTCCTATTACCAAAGAGCTGATACTAACCCACTGTGAGGAGCACAAGAACTTGGAATTGCCTTCTTTTTCATGATAATGGACACACGTGGATAGATCAgcagcatacctcatgtaatgaaaagaatgtgtgacttctattcagtgtgccacattccaggcctgactttgccac
>gene=chr11_92245082-92245262; species=bosTau
ATTGAATTTCCTGCTACCAAAGAGCTGATACCAACCCACTGTGAGGGATGCTGGGGCACGGGATTGCCTTCTTTTTCATGATAATGGGCACATGCGGGTAGATCAGCAG-GCAGCTCCAgtaatgaaaagagagtgt-gctccagttcacagctccagattccagacccgactctgccac
>gene=chr11_92245082-92245262; species=calJac
ATTTAA-TTCCTCTTACCAAAGA------------------------------------------GCCATCTTTTTCATGATGATGGACACACATGGATGGATCAgcagcatacc-catgtgatgaaaagagtgtgtgactcctactcagtggaccacattccagtcctgactttgccac
>gene=chr11_92245082-92245262; species=canFam
ATTGAATTTCCTATTACCAAAGAGCTGATACCAACCCACTGCAAGGAGCACAGGGGCATGGAATTGCCTTCTTTTTCATGATAATGGACACATGTGGATAGATCAGCAg-gcaacttctgtaatgaaaagagtgtgtgactcctattcagtgctctagattccaggcctgactttgccac
>gene=chr11_92245082-92245262; species=equCab
ATTGAATTTCCTATTACCAAAGAGCCGATAGGAGCCCACTGCGAGGAGTGCATGGGCATAGAATTGCCTTCTTTTTCATGATAATGGACACATGTGGACAGATCAGCGG-GCAACTTCtgtaatgaaaagagtgtgtgactcctattcagtgttccagattccaggtctgactttgccac
>gene=chr11_92245082-92245262; species=gorGor
------------------------------------------------------------------------------------------------------------------------------------------------------------------------------------
>gene=chr11_92245082-92245262; species=panTro
ATTGAATTTCCTATTACCAAAGAGCTGATACTAACCCACTGTGAGGAGCACAAGAACTTGGAATTGCCTTCTTTTTCATGATAATGGACACACGTGGATAGATCAgcagcatacctcatgtaatgaaaagagtgtgtgacttctattcagtgtgccacattccaggcctgactttgccac
>gene=chr11_92245082-92245262; species=papHam
ATTGAATTTCCTATTACCAAAGAGCTGATACTAACCCACTGTGAGAAGCACAAGGGCTTGGAATTGCCTTCTTTTTCATGATAATGGACACACGTGGATGGATCAgcagcatacctcatgtaatgaaaagagtgtgtgacttctattcagtgtgccacattccaggcctgactttgccat
>gene=chr11_92245082-92245262; species=ponAbe
ATTGAATTTCCTATTACCAAAGAGCTGATACTAACCCACTGTGAGGAGCACAAGAGCTTGGAATTGCCTTCTTTTTCATGATAATGGACACACGTGGATAGATCAgcagtataccacatgtaatgaaaagagtgtgtgacttctattcagtgtgccacattccaggcctgactttgccac
>gene=chr11_92245082-92245262; species=rheMac
ATTGAATTTCCTATTACCAAAGAGCTGATACTAACCCACTGTGAGAAGCACAAGGGCTTGGAATTGCCTTCTTTTTCATGATAATGGACACACGTGGATAGATCAgcagcatacctcatgtaatgaaaagagtgtgtgacttctattcagtgtgccacattccaggcctgactttgccat
>gene=chr11_92283687-92283867; species=hg19
TATGATGACCACTGGGAGTATTGGCCAAATCCTCCTCCCTGCTGACCTGAGTAGCCTCTCTGCAGAGTCCCCTGCTAAGACAGTCATTCACAAACAATAGGTGGCCATTGCCAGCAATTTGAGCACAGCAGTCCTCATACTTGGCAGCAGTTACCAGCAATTGGCAAGCTATTACCCAAA
>gene=chr11_92283687-92283867; species=bosTau
AGTGATGACCCTTGCAAGCATTGGCCAGACCCACTTCCCTGCTGTCTTGAGTAGCCTCTCTGCTGAGTTCCT-GCTAAGACAGAAATTCACAAACAATAGGTGGCCATTGCCAGCAATTTGAACACAGCAGTCTTGGTCCTTGGCAGCAGTAACCAGCAATTGGCAGGCTATTACCCAAA
>gene=chr11_92283687-92283867; species=calJac
TGTGATGACCACTGGGAGTATTGGCCAAATCCTCTTCCCTGCTGACCTGAGTAGCCTCTCTGCAGAGTCCCCTGCTAAGACAGTCATTCACAAACAATAGGTGGCCATTGCCAGCAATTTGAGCACAGCAGTCCTCATACTTGGCAGCATTTACCAGCAATTGGCAAGCTATTA-CCAAA
>gene=chr11_92283687-92283867; species=canFam
AGTGATGACCACTGGGAGTATTGGCCAATTCTGCTTCCCCGCTGACCTGAGTAGCCTCTCCGCAGAGTCCCT-GCTAAGACAGAAATTCACAAACAATAGGTGGCCATTGCCAGCAATTTGAACACAGCAGTCCTGGTCCTTGGCAGTAGTAACCAGCAATTGGCAAGCGATTACCCAAA
>gene=chr11_92283687-92283867; species=equCab
AGCGATGACCACT-GGAGTATTGGCCAAATCCACTTCCCTGCTGACCTGAGTAGCCTCTCTGCAGAGTCCCT-GCTAAGACAGAAATTCACAGACAATAGGTGGCCATTGCCAGCAATTTGAACACAGCAGTCCCAATCCTTGGCAGCAGTAACCAGCAATTGGCAAGCTATTACCCAAA
>gene=chr11_92283687-92283867; species=gorGor
------------------------------------------------------------------------------------------------------------------------------------------------------------------------------------
>gene=chr11_92283687-92283867; species=panTro
TATGATGACCACTGGGAGTATTGGCCAAATCCTCCTCCCTGCTGACCTGAGTAGCCTCTCTGCAGAGTCCCCTGCTAAGACAGTCATTCACAAACAATAGGTGGCCATTGCCAGCAATTTGAGCACAGCAGTCCTCATACTTGGCAGCAGTTACCAGCAATTGGCAAGCTATTACCCAAA
>gene=chr11_92283687-92283867; species=papHam
TATGATGACCACTGGGAGTATTGGCCAAATCCTCTTCCCTGCTGACCTGAGTAGCCTCTCTGCAGAGTCCCCTGCTAAGACAGTCATTCTCAAACAATAGGTGGCCATTGCCAGCAATTTGAGCACAGCAGTCCTCATACTTGGCAGCAGTTACCAGCAATTGGCAAGCTATTACCCAAA
>gene=chr11_92283687-92283867; species=ponAbe
TATGATGACCACTGGGAGTATTGGCCAAATCCTCTTCCCTGCTGACCTGAGTAGCCTCTCTGCAGAGTCCCCTGCTAAGACAGTCATTCACAAACAATAGGTGGCCATTGCCAGCAATTTGAGCACAGCAGTCCTCATACTTGGCAGCAGTTACCAGCAATTGGCAAGCTATTACCCAAA
>gene=chr11_92283687-92283867; species=rheMac
TATGATGACCACTGGGAGTATTGGCCAAATCCTCTTCCCTGCTGACCTGAGTAGCCTCTCTGCAGAGTCCCCTGCTAAGACAGTCATTCTCAAACAATAGGTGGCCATTGCCAGCAATTTGAGCACAGCAGTCCTCATACTTGGCAGCAGTTACCAGCAACTGGCAAGCTATTACCCAAA
>gene=chr11_97727765-97727945; species=hg19
TTGCTCTGTTTGTACAATACACAGAAAATTGCTCAGCTTGTGGTCTACAGCCAGCAATTAACACCACTTAGCAGCTGTTAAAATGGGTAATCGCCTGTTGTTACCTTCATGTGGCTTAATTCAAATGCTAATTGCTCTCTGAGCACTGATCATAAACCTATCACATCCAGTATAATCACA
>gene=chr11_97727765-97727945; species=bosTau
TTGTTCTGTTTGTACAATATACAGAAAATTGCTCAGCTTGTGGTCTAGAGCCAGCAATTAACACTGCTTAGGAGCTGTTAAAATGGGTAATCGCCTGTTGTTATCTTCATGTGGCTTAATTCAAATGTTAATTGCTCTCTAAGCACTTATCATAAACCTACCACATCCAGTACAATCGCA
>gene=chr11_97727765-97727945; species=calJac
TTGCTCTGTTTGTACAATACATAGAAAATTGCTCAGCTTGTGGTCTACAACCAGCAATTAACACCACTTAGCAGCTGTTAAAACGGGTAATCGCCTGTTGTTATCTTCATGTGGCTTAATTCAAATGCTAATTGCTCTCTGAGCACTGATCATAAACCTATCACATCCAGTATAATCGCA
>gene=chr11_97727765-97727945; species=canFam
TTGTTCTGTTTGTACAATACAGAGAAAATTGCTCAGCTTGTGGTCTACAGCCAGCAATTAACACCATTTAGCAGCTGTTAAAATTGGTAAT-GTCTGTTGTTATCTTCATGTGGTTTAATTCAAATGCCAATTGCTCTCTGAGCACTGATCATAAACCTACCACATCCTGTACAATTGCA
>gene=chr11_97727765-97727945; species=equCab
TTGTTCTATTTGCACAATACACAGAAAATTGCTCAGCTTGTGGTCTACAGCCAGCAATTAACACCACTTAGCAGCTGTTAAAATGGGTAATCGCCTGTTGTTATCTTCATGTGGCTTAATTCAAATGCTAATTGCTCTCTGAGCACTAATCAGAAATCTACCACATCCTGTACAATCGCA
>gene=chr11_97727765-97727945; species=gorGor
TTGCTCTGTTTGTACAATACACAGAAAATTGCTCAGCTTGTGGTCTACAGCCAGCAATTAACACCACTTAGCAGCTGTTAAAATGGGTAACCGCCTGTTGTTATCTTCATGTGGCTTAATTCAAATGCTAATTGCTCTCTGAGCACTGATCATAAACCTATCACATCCAGTATAATC-CA
>gene=chr11_97727765-97727945; species=panTro
TTGCTCTGTTTGTACAATACACAGAAAATTGCTCAGCTTGTGGTCTACAGCCAGCAATTAACACCACTTAGCAGCTGTTAAAATGGGTAATCGCCTGTTGTTATCTTCATGTGGCTTAATTCAAATGCTAATTGCTCTCTGAGCACTGATCATAA-CCTATCACATCCAGTATAATCGCA
>gene=chr11_97727765-97727945; species=papHam
TTGCTCTGTTTGTACAATACACAGAAAATTGctcagcgtgtggtctacagccagcaattaacaccacttagcagctgttaaaatgGGTAATCGCCTGTTGTTATCTTCATGTGGCTTAATTCAAATGCTAATTGCTCTCTGAGCACTGATCATAAACCTATCACATCCAGTATAATCGCA
>gene=chr11_97727765-97727945; species=ponAbe
TTGCTCTGTTTGTACAATACACAGAAAATTGCTCAGCTTGTGGTCTACAGCCAGCAATTAACACTACTTAGCAGCTGTTAAAATGGGTAATCGCCTGTTGTTATCTTCATGTGGCTTAATTCAAATGCTAATTGCTCTCTGAGCACTGATCATAAACCTATCACATCCAGTATAATCGCA
>gene=chr11_97727765-97727945; species=rheMac
TTGCTCTGTTTGTACAATACACAGAAAATTGctcagcgtgtggtctacagccagcaattaacaccacttagcagctgttaaaatgGGTAATCGCCTGTTGTTATCTTCATGTGGCTTAATTCAAATGCTAATTGCTCTCTGAGCACTGATCATAAACCTATCACATCCAGTATAATCGCA
>gene=chr11_98937442-98937622; species=hg19
gatcagtggccccagctcttacattgtgaaatccagcactgcatttatgctgaggctacacttcctactcactgccgccaactaattactgagcacagcaggaatactaagttccacagcaggaactaagccagttcctgggaggcatagatctcttttgatggtgactgcgattcaagg
>gene=chr11_98937442-98937622; species=bosTau
GA---------ccagctcttaaactctaaaatatatcattgtatttaagctgatgcttcatttcccaccagctatacctgaccagttgctaagcacagcaggaatactaagg--------------caggtttgttcctgggagatatggagctttaatgatcctgactcggactcaagg
>gene=chr11_98937442-98937622; species=calJac
gatcagtggccccagctctttcgctgtgaaatccagcactgcatttatgcagaggctgtacttcttactcacttcccccagctaattactcagcacagcaaaaatactagg---------------caagccagttcctggaaggcatagaactgttttgatggagactgtaattcaagg
>gene=chr11_98937442-98937622; species=canFam
gactgatggccttagctcttacactccgaaatacatcattgcagtgaagctgatgcttcactccccactggctgctcccatccaagcagtgagagcagcaggaatactgagg--------------caggtctattccttccaggcatggggttctgctgactgtgaatgtgactcaggg
>gene=chr11_98937442-98937622; species=equCab
gactgatggtcccagctcttacactctgaaatccatcactgcatttaagctgttgcttcatttcccatcagctgctccctgcccatcaccgagcacagcgggaatact-aag--------------caggtctgttcttaggaggcctgggactctactcttggtgaccgtgactcaaga
>gene=chr11_98937442-98937622; species=gorGor
gatcagtggccccagctcttacattgtgaaatccagcactgcatttatgctgaggctatacttcctactcactgccgccaactaactactgagcacagcaggaatactaagttcgacagcaggaactaagccagttcctgggaggcatagatctcttttaatggtgactgcgattcaagg
>gene=chr11_98937442-98937622; species=panTro
gatcagtggccccagctcttacattgtgaaatccagcactgcatttatgctgaggctatacttcctactcactgccgccaactaattactgagcacagcaggaatactaagttccacagcaggaactaagccagttcctgggaggcatagatctcttttgatggtgactgcgattcaagg
>gene=chr11_98937442-98937622; species=papHam
gatcagtggccccagctcttatactgtgaaatccagcactgcatttatgctgaggatatacatcctactcactgcccccaactaattactgagcacagcaggaatactaagg--------------caagccagctcctgggaggcatagatctcttttgatggtgactgtgattcaagg
>gene=chr11_98937442-98937622; species=ponAbe
gatcagtggccccagctcttacattgtgaaatccagcactgcatttatgctgaggctatacttcctactcactgccgcccactaattactgagcacagcaggaatactaagttccacagcaggaattaagccagttcctgggaggcatagatctctttcgatggtgactgcgattcaagg
>gene=chr11_98937442-98937622; species=rheMac
gatcagtggccccagctcttatactgtgaaatccagcactgcatttatgctgaggatatacatcctactcactgcccccaactaattactgagcacagcaggaatactaagg--------------caagccagctcctgggaggcatagatctcttttgatggtgactgtgattcaagg
>gene=chr11_104452086-104452266; species=hg19
aaattattttctacttccaagTAAGCATGGGTCACCCATTTAACCCTAATTACAGACATCTGCAGGAGGCTGCAGTAACAATAGCCTTCTGTGAACATATTTCCGTGTCTTACTGTGAAACAGAATAGGCAATGACTCTAGGAATTGGTGACTTACAAAGGAAGACATTTTGTTGTTGAA
>gene=chr11_104452086-104452266; species=bosTau
------------------------------------------------------------------------------------------------------------------------------------------------------------------------------------
>gene=chr11_104452086-104452266; species=calJac
AAATTATTTTTTACTTCCAAGTAAGCATGCGTCACCCATTTAACCCCAATTACAGACATCTGCAGGAGGTTGCAGTAACAAAAGCCTTTTGTGAACGTATTTCCATGTCTTACCGTG-AACAGAATAGGCAATGACTCTAGGAATTGGTGACTC-CAACGGAAGACATTTTATTGATGAA
>gene=chr11_104452086-104452266; species=canFam
AAAATATTTTCTGCCTCCAAATAAGCAGGGGTCACACATTTAACCCTGATTACAGACATCTGCAGGAGGTT-GAGTAACAAGGGTCT---------TACTTCTTACACCTTCCTGTGAAGCAGAATAGGCAATGACTCTAGGTACTGGTGACT-ACAGGGGCAGACATTTCATTGATCAG
>gene=chr11_104452086-104452266; species=equCab
AAAGTATTTTCTACTTCTAAATAAGCATGTGTCACCCGTTTAACCCTAATTACAGACACCTGCAGGAGGTT-CTTTAACAAGACTCTTTCGTGAGCAATTTCTCGCGTCTCACTGTGAAGCAGAATAGGCAACGAGTCTAGGTATTGGTGACT-ACAGAGGCAGGCGTTCTATGGATAAA
>gene=chr11_104452086-104452266; species=gorGor
aaattattttctgcttccaagTAAGCATGGGTCACCCATTTAACCCTAATTACAGACATCTGCAGGACATTGCAGTAACAATAGCCTTCTGTGAACATATTTCCGTGTCTTACTGTGAAACAGAATAGGCAATGACTCTAGGAATTGGTGACTTACAAAGGAAGACATTTTGTTGATGAA
>gene=chr11_104452086-104452266; species=panTro
AAATTATTTTCTACTTCCAAGTAAGCGTGGGTCACCCATTTAACCCTAATTACAGACATCTGCAGGAGGTTGCAGTAACAATAGCCTTCTGTGAACATATTTCCGTGTCTTACTGTGAAACAGAATAGGCAATGACTCTAGGAATTGGTGACTTACAAAGGAAGACATTTTGTTGATGAA
>gene=chr11_104452086-104452266; species=papHam
aaattattttctacttccaagTAAGCATGGGTCACCCATTTAACCCTAATTATAGACATCTGCAGGAGGCTGCAGTAACAATAGCCTTCTGTGAACATATTTCCGTGTCTTACTGTAAAACAGAATAGGCAGTGACTCTAGGAATTGGTGACTTACAAAGGAAGACATTTCATTGATGAA
>gene=chr11_104452086-104452266; species=ponAbe
aaattattttctacttccaagtaagcatgggtcaCCCATTTAACCCTAATTACAGACATCTGCAGGAGGTTGCAGTAACAATAGCCTTCTGTGAACATATTTCCATGTCTTACTGTGAAACAGAATAGGCAATGACTCTAGGATTTGGTGACTTACAAAGGAAGACATTTTATTGGTGAA
>gene=chr11_104452086-104452266; species=rheMac
aaattattttctacttccaagTAAGTATGGGTCACCCATTTAACCCTAATTACAGACATCTGCAGGAGGCTGCAGTAACAATAGCCTTCTGTGAACATATTTCCGTGTCTTACTGTAAAACAGAATAGGCAATGACTCTAGGAATTGGTGACTTACAAAGGAAGACATTTCATTGATGAA
>gene=chr11_113499813-113499993; species=hg19
AAAGGTTTCATCAACGGCTAGGAAGCAGAAAAACAACAGGTAGGAAAAGAATCAAGTGTTCTCTTTCAAGCCTGCCCTAGGGAGTCTCTGCAAGCCATTATTCTGAAGCCTAGAAGCAATGCCCTCCCCAGGGTGCCTTGCTTGCACAAATACTGAGAGACAAAACAAAAATGCTCAATT
>gene=chr11_113499813-113499993; species=bosTau
AAAGATTTCATCAACTGGGAAGAAGCAGAAAAATATCAAATGGGAAAAAAATTCAATATTCTGTTCT------GCCCTGGGGAATCTCTGCAAGTCATTATTCTGAAGCCTAAAAGCAATGCCCTCCCAAGGGTGCCTTGCTTCCACAGATTCTAAAAGGCCAAATAAGAACACTCCACT
>gene=chr11_113499813-113499993; species=calJac
AAAGGTTTCATCAACTGCTA-GAAGCAGAAAAACATCAGTTAGCAAAAAAATCAAGTGTTCTCTTTCAAGCCTGCCCTAGGGAGTCTCTGCAAGCCATTATTCTGAAGCCTAGAAGCAATGCCCTCCCGAGGGTGCCTTGTTCACACAAATACTGAGAGACAAAACAAAAATGCTGAATT
>gene=chr11_113499813-113499993; species=canFam
AAAGTTTTCATCAACC-ATAGGAAGTAGAAAAATATCAAAT-GGGGAGGAATCCAGTGTGCTGTGATAAGCTTGCCCTGAGGAGTTTCTGCAAGTCATTATTTGGAAGCCTAGAAGCAATGTCTTCCCCAGGGTGCCTTGTTCTCACAAATACTGAGAAGCCAAACAAAAACACTCAATC
>gene=chr11_113499813-113499993; species=equCab
AAAGATTTCACCAACTGGTAAGAAGCGGAAAAACATCAAATAAGAGAATAATCAAGTGTTCTGTTGTAAGCTGGCCCTGGGGAGTCTCTGCACGCCATTAATCTGCAGCCTAGCAGCAATCCCTTCCCCAGGGTGCCTTGCTTTCACAAATAACAAGAGGCCAAACAAAAACACTCGATT
>gene=chr11_113499813-113499993; species=gorGor
AAAGGTTTCATCAATGGCTAGGAAGCAGAAAAACAACAGGTAGGAAAAAAATCAAGTGTTCTCTTTCAAGCCTGCCCTAGGGAGTCTCTGCAAGCCATTATTCTGAAGCCTAGAAGCAATGCCCTCCCCAGGGTGCCTTGCTTGCACAAATACTGAGAGACAAAACAAAAATGCTCAATT
>gene=chr11_113499813-113499993; species=panTro
AAAGGTTTCATCAACGGCTAGGAAGCAGAAAAACAACAGGTAGGAAAAGAATCAAGTGTTCTCTTTCAAGCCTGCCCTAGGGAGTCTCTGCAAGCCATTATTCTGAAGCCTAGAAGCAATGCCCTCCCCAGGGTGCCTTGCTTGCACAAATACTGAGAGACAAAACAAAAATGCTCAATT
>gene=chr11_113499813-113499993; species=papHam
AAAGGTTTCATCAACGGCTAGGAAGCAGAAAAACATCAGGTAGGAAAAAAGTCAAGTGTTCTCTTTGAAGCTTGCCCTAGGGAGTCTCTGCAAGCCATTATTCTGAAGCCTAGAAGCAATGCCCTCCCCAGGGTGCCTTGCTTGAACAAATACTGAGAGACAAAAAAAAAAGGCTCAATT
>gene=chr11_113499813-113499993; species=ponAbe
AAAGGTTTCATCAACGGCCAGGAAGCAGAAAAACAACAGGTAGGAAAAAAATCAAGTGTTCTTTTTCAAGCCTGCCCTAGGGAGTCTCTGCAAACCATTATTCTGAAGCCTAGAAGCAATGCCCTCCCCAGGGTGCCTCGCTTGCACAAATACTGAGAGACAAAACAAAAATGCTCAATG
>gene=chr11_113499813-113499993; species=rheMac
AAAGGTTTCATCAACGGCTAGGAAGCAGAAAAACATCAGGTAGGAAAAAAGTCAAGTGTTCTCTTTGAAGTTTGCCCTAGGGAGTCTCTGCAAGCCATTATTCTGAAGCCTAGAAGCAGTGCCCTCCCCAGGGTGCCCTGCTTGAACAAATACTGAGAGACaaaaaaaaaaGGCTCAATT
>gene=chr11_120516499-120516679; species=hg19
GGAAAACGAAAGCATTGGGAAGTTGCTCTTCCCTGTGGTTAATGTGTTCCATGCCCGCTGTGTCCCCCTGCACTCAAGTTCCGGGCAATTACCCTCCTGCCGGGTTTTGTTGCTGAGCACAGCAGGTGGGCCTTGTTTGTAATTCACTTGCACCATTAACGCTGGGTTAGCACCAGAAGG
>gene=chr11_120516499-120516679; species=bosTau
GGAGAAGGAACGTGTTAAG--ATTGCTCTTCTGCGTGTTTAATGTGTTCCATGCCTGCTGTGTCCCCCTGTGCTCAAGTTCCGGGCAATTACCCTCCTGCCGGGTTTCGTTGCTGAGCACAGCAGGTGGGCCTTGTTTGTAATTCACTTGCACCATTAACGCTGGGTTAGCACCATAAGG
>gene=chr11_120516499-120516679; species=calJac
GGAAAATGAAAGCATTGGGAAGTTGCTCTTCTCTGTGCTTAATGTGTTCCATGCCCGCTGTGTCCCCCTGTGCTCAAGTTCCGGGCAATTACCCTCCTGCCGGGTTTCACTGCTGAGCACAGCAGGGGGGCCTTGTTTGTAATTCAGTTGCACCATTAAGGCTGGGTTAGCACCAAAAGG
>gene=chr11_120516499-120516679; species=canFam
GGAGAAGGAAAGTGTTGGGAAGTCGGTCCTCCCCACATTTAATGTGTTTCCTGCCTGCTGTGTCCCCCTGTGCTCAAGTTCCGGGCAATTACCCTCCTGCCGGGTTTTGTTGCTGAGCACAGCAGGTGGGCCTTGTTTGTAATTCACTTGCACCATTAACGCTGGGTTAGCACCATAAGG
>gene=chr11_120516499-120516679; species=equCab
GGGGAAGGAAAGTGTGGGGAAGTTGCTCTTCCCT-TGTTTAATATGTTCCGTGCCTGCTGTGTCCCCCTGTGCTCAAGTTCCGGGCAATTACCCTCCTGCCGGGTTTTGTTGCTGAGCACAGCAGGTGGGCCTTGTTTGCAATTCACTTGCACCATTAACGCTGGGTTAGCACCGTAAGG
>gene=chr11_120516499-120516679; species=gorGor
GGAAAACGAAAGCATTGGGAAGTTGCTCTTCCCTGTGGTTAATGTGTTCCATGCCCGCTG-GTCCCCCTGCACTCAAGTTCCGGGCAATTACCCTCCTGCCGGGTTTTGTTGCTGAGCACAGCAGGTGGGCCTTGTTTGTA-TTCACTTGCACCATTAACGCTGGGTTAGCACCAGAAGG
>gene=chr11_120516499-120516679; species=panTro
GGAAAACGAAAGCATTGGGAAGTTGCTCTTCCCTGTGGTTAATGTGTTCCATGCCCGCTGTGTCCCCCTGCACTCAAGTTCCGGGCAATTACTCTCCTGCCAGGTTTTGTTGCTGAGCACAGCAGGTGGGCCTTGTTTGTAATTCACTTGCACCATTAACGCTGGGTTAGCACCAGAAGG
>gene=chr11_120516499-120516679; species=papHam
GGAAAACGAAAGCATTGGGAAGTTGCTCTTCCCTGTGGTTAATGTGTTCCATGCCCGCTGTGTCCCCCTGCGCTCAAGTTCCGGGCAATTACCCTCCTGCCGGGTTTTGTTGCTGAGCACAGCAGGTGGGCCTTGTTTGTAATTCACTTGCACCATTAACGCTGGGTTAGCACCATAAGG
>gene=chr11_120516499-120516679; species=ponAbe
GGAAAACGAAAGCATTGGGAAGTTGCTCTTCCCTGTGGTTAATGTGTTCCATGCCCGCTGTGTCCCCCTGCGCTCAAGTTCCGGGCAATTACCCTCCTGCCGGGTTTTGTTGCTGAGCACAGCAGATGGGCCTTGTTTGTAATTCACTTGCACCATTAATGCTGGGTTAGCACCAGAAGG
>gene=chr11_120516499-120516679; species=rheMac
GGAAAACGAAAGCATTGGGAAGTTGCTTTTCCCTGTGGTTAATGTGTTCCATGCCCGCTGTGTCCCCCTGCGATCAAGTTCCGGGCAATTACCCTCCCGCCGGGTTTTGTTGCTGAGCACAGCAGGTGGGCCTTGTTTGTAATTCACTTGCACCATTAACGCTGGGTTAGCACCATAAGG
>gene=chr11_128402673-128402853; species=hg19
CAGGGGCAGCCCTAGGCTCCAAGAGATCACAGCCCTCATGCTGGGCCTGAACAAAGACCCTGCTTTTTCCCAACAATTAGCCCTGCAAAAAAGGACATCTATCTCCCTCTATTAAAACCACCACGTGCCTTCAAGTCAGCCCATTGTAAAGCTAATTAAATAACACGCCTCTCTCCCCAT
>gene=chr11_128402673-128402853; species=bosTau
CA-GGGCAGCCCTGGGCTCCAAGAGATCAGAGCCCTCATGCTGTGTCTGAACAAAGACCCTGCTTTTCCCCAACAATTAGGCCTGC-AGAAAGGACATCTATCTGCCTCTATTAAAACCACCACGTGCCTTCAAGTCAGCCCATTGTAAAGCTAATTAAATAACACGCCTCTCTCCCCAT
>gene=chr11_128402673-128402853; species=calJac
CAGTGGCAGCCCTAGGCTCCAAGAGATCACAGCCCTCATGCTGGGCCTGAACAAAGACCCTGCTTTTTCCCAACAATTAGCCCTGCAAAAAAGGACATCTATCTCCCTCTATTAAAACCACCACGTGCCTTCAAGTCAGCCCATTGTAAAGCTAATTAAATAACACGCCTCTCTTCCCAT
>gene=chr11_128402673-128402853; species=canFam
CAGGGGCAGCCCTAGGCTCCAAGAGATCAGAGCCCTCATGCTGGGTCTGAACAAAGACCTTGCTTTTTCCCAACAATTAGCCCTGTAAAAAAGGACATCTATCTCCCTCTATTAAAGCCACCACGTGCCTTCAAGTCAGCCCATTGTAAAGCTAATTAAATAACACGCCTCTCTCCCCAT
>gene=chr11_128402673-128402853; species=equCab
CAGGGGCAGCCCTAGGCTCCAAGAGATCAGAGCCCTCATGCTGGGCCTGCACAAAGACCCTGCTTTTTCCCAACAATTAGCCCTGCAAAGAAGGACATCTATCTCCCTCTATTAAAGCCACCACGTGCCTTCAAGTCAGCCCATTGTAAAGCTAATTAAATAACACGCCTCTCTCCCCAT
>gene=chr11_128402673-128402853; species=gorGor
------------------------------------------------------------------------------------------------------------------------------------------------------------------------------------
>gene=chr11_128402673-128402853; species=panTro
CAGGGGCAGCCCTAGGCTCCAAGAGATCACAGCCCTCATGCTGGGCCTGAACAAAGACCCTGCTTTTTCCCAACAATTAGCCCTGCAAAAAAGGACATCTATCTCCCTCTATTAAAACCACCACGTGCCTTCAAGTCAGCCCATTGTAAAGCTAATTAAATAACACGCCTCTCTCCCCAT
>gene=chr11_128402673-128402853; species=papHam
CAGGGGCAGCCCTAGGCTCCAAGAGATCACAGCCCTCATGCTGGGTCTGAACAAAGACCCTGCTTTTCCCCAACAATTAGCCCTGCAAAAAAGGACATCTATCTCCCTCTATTAAAACCACCACGTGCCTTCAAGTCAGCCCATTGTAAAGCTAATTAAATAACACGCCTCTCTTCCCAT
>gene=chr11_128402673-128402853; species=ponAbe
CAGGGGCAGCCCTAGGCTCCAAGAGATCACAGCCCTCATGCTGGGCCTGAACAAAGACCCTGCTTTTTCCCAACAATTAGCCCTGCAAAAAAGGACATCTATCTCCCTCTATTAAAACCACCACGTGCCTTCAAGTCAGCCCATTGTAAAGCTAATTAAATAACACGCCTCTCTCCCCAT
>gene=chr11_128402673-128402853; species=rheMac
CAGGGGCAGCCCTAGGCTCCAAGAGATCACAGCCCTCATGCTGGGTCTGAACAAAGACCCTGCTTTTCCCCAACAATTAGCCCTGCAAAAAAGGACATCTATCTCCCTCTATTAAAACCACCACGTGCCTTCAAGTCAGCCCATTGTAAAGCTAATTAAATAACACGCCTCTCTCCCCAT
>gene=chr11_128463248-128463428; species=hg19
CCCAATTCAGAGTCATTCTCACCACAATCCATAAATCTTCACAGGAGAAAACCCCAGGGGCTGATTGTCCCTTCTACTTGGAATGCTGGTTTGCTAATCCGGAGAGAAAAGACTGCTGCAGTCCCCAGTAATGTAATTAGCACACACTTGCTGGAGAAGGGTGTCCTGCTGAGTCTGTGG
>gene=chr11_128463248-128463428; species=bosTau
CCCAGCCCAGCACCATCCTCCCTACACTCCACAAACCCTCA---GAGGAGAGTCCAGGGGCTGATCGTCCCTCCTGGCTGCAGTGCT-GCCTGCTGATCAGAAAGAAAGAGACTGACGCAGCCGCCAGCAGTGCAACAAGA---TGCCTGCTGAGAGGAGGAGTCCTCCTGAGTTTGTAG
>gene=chr11_128463248-128463428; species=calJac
CCTGATTCAGAGCCACTCTCGCCACGCTCCATGAATCTTCACAGGAGAAAAACCCAGGAGCTGATTGTCCCTTCTAGTTGGAATGCTGGTTTGCTAATCCAGAGAGAAGAGACTGCTGCAGTCCCCGGTAATGTAATTAGGACACACTTGGTGGAGAA-GGTGTCCTGCTGAGTCTGTGG
>gene=chr11_128463248-128463428; species=canFam
CCC-------------CGCCACCATGCTCCATGAATCTT--------GAGAATGCAGGGACTGCTCCTCCCGCGTGGCTGGGGTGCTGGTCTGCAGCTCAGGACACAAGAGCCTGATGCAGCACTCAATCATGTAATCAGGACAAGCTCGCTGACAAAGGGGGTCCTGCTGGGTTTGTA-
>gene=chr11_128463248-128463428; species=equCab
CCCA-CCCAGGGTCA-CCCCACCATGCTCCAGGAATCTTCA---GAGGAGACCCCAGGCGCTGATCCTCCCTCCTGGCTGGAGTGCTGGTTTGCTGATCAGG--AGAAGAGGCTGATGCAGCGC-CAATAATGTAATTAGGACATGCTTGCTGACAGGAGGTGTCCTGCTGAGTTTATAG
>gene=chr11_128463248-128463428; species=gorGor
------------------------------------------------------------------------------------------------------------------------------------------------------------------------------------
>gene=chr11_128463248-128463428; species=panTro
CCCAATTCAGAGTCATTCTTACCACAATCCATAAATCTTCACAGGAGAAAACCCCAGGGGCTGATTGTCCCTTCTACTTGGAATGCTGGTTTGCTAATCTGGAGAGAAAAGACTGCTGCAGTCCCCAGTAATGTAATTAGCACACACTTGCTGGAGAAGGGTGTCCTGCTGAGTCTGTGG
>gene=chr11_128463248-128463428; species=papHam
CCCAATTCAGAGTCATTCTCACCATAATCCATGAATCTTCTCGGGAGAAAAACCCAGGGGCTGACGGTCCCTGCTACTTGGAATGCTGG-TTGCTAATCCAGAGGGAAAAGACAGCTGCAGTCCCCAGTAACATAATTAAGACACACTTTCTGGGGAAGGGTGTCCTGCTGAGTCTGTGG
>gene=chr11_128463248-128463428; species=ponAbe
CCCAATTCAGAGTCATTCTCACCACAATCCGTGAATCTTCACAGGAGAAAAGCCCAGAGGCTGATTGTCCCTTCTACTTGGAATGCTGGTTTGCTAATCCAGAGAGAAAAGACTGCTGCAGTCCCCAATAATGTAA-GAGGACACACTTGCTGGAGAAGGGTGTCCTGCTGAGTCTGTGG
>gene=chr11_128463248-128463428; species=rheMac
CCCAATTCAGAGTCATTCTCACCATAATCCATGAATCTTCACGCGAGAAAAACCCAGGGGCTGACGGTCCCTGCTACTTGGAATGCTGG-TTGCTAATCCAGAGAGAAAAGACAGCTGCAGTCCCCAGTAACATAATTAAGACACACTTTCTGGAGAAGGGTGTCCTGCTGAGTCTGTGG
>gene=chr11_133098933-133099113; species=hg19
GAAGAGGCTTCATATTCATCTTGGAGCAGGCCCAGCACAGAAGCAGGCCAGGGCATGAAAGGGACAGCAAAGGCCCCCCGGAGAGCCAGCTGGGCCTGTTTAATTGCTTTTCTTTTGTTAAAAGCTGCTGTTACCAGGTTGCCCGGGGCAAGGACAGGATGCTCAGCATTCAGTTAAAAT
>gene=chr11_133098933-133099113; species=bosTau
CAAGAGGCTTCATCCCCGGCTGATAGTGAG-----------------CCCAGGCACTACAGGGACAGCAAAGATGCCCCAGGACTCCAACTGGGCCTGTTCCATGGCCTTGTTGTTGCT-----------------GGTTGCCTGGGGCAAGGTTACATCATTCAAC-CTCAGTTGAAAT
>gene=chr11_133098933-133099113; species=calJac
GAAGAGGCTTCATCTCCTTCTTGGAGCAGGCCCAGCACAGAAGCACGCCGGGGCATGAAAGGGACAGCAAAGGCCCCCCGGGGAGCAAGCTGGGCCTGTTTAATTGCTTGTCTTTTGTTAAAAGCTGCTGTTACCAGGTTGCCTGGGGCAAGGACGGGATGCTCAGCATTCAGTTAAAAT
>gene=chr11_133098933-133099113; species=canFam
GAGGAGGCTGCACTTCGGGCTTGGAGCAGG-CCAGCACAGAGGCAGGTCAGGGCCTGCAAGGGACGGAAAAGATTGGCCAGGAACCCCAGTGGGGCTG---CTTCGCCTCTTCTCTGTT-ACAGTCGCTGTTACCGGGATGCCTGGGGCAAGGACAGGAGGCTCGGCACTCGGTCCCAGT
>gene=chr11_133098933-133099113; species=equCab
GAAGAGGTTTCATCTCAAGCTTAGAGCAGG-CCAGCACAGA-GCATGCCGTGGCATTGAAGCAACAGCAAAGACACCCTGGGGCGGCAAATGGGCCTATTTAATTGCTTTTCCTTTGTTAAAAGTTGCTGTAACCAGGTTCCCTGGGGCAAGGACAGGATGCTTAGCACTCAATGAAAAC
>gene=chr11_133098933-133099113; species=gorGor
GAAGAGGCTTCATATTCATCTTGGAGCAGGCCCAGCACAGAAGCAGGCCAGGGCATGAAAGGGACAGCAAAGGCCCCCCGGAGAGCCAGCTGGGCCTGTTTAATTGCTTTTCTTTTGTTAAAAGCTGCTGTTACCAGGTTGCCCGGGGCAAGGACAGGATGCTCAGCATTCAGTTAAAAT
>gene=chr11_133098933-133099113; species=panTro
GAAGAGGCTTCATATTCATCTTGGAGCAGGCCCAGCACAGAAGCAGGCCAGGGCATGAAAGGGACAGCAAAGGCCCCCCGGAGAGCCAGCTGGGCCTGTTTAATTGCTTTTCTTTTGTTAAAAGCTGCTGTTACCAGGTTGCCCGGGGCAAGGACAGGATGCTCAGCATTCAGTTAAAAT
>gene=chr11_133098933-133099113; species=papHam
GAAGAGGCTTCATATTCATCTTGGAGCAGGCCCAGCACAGAGGCAGGCCAGGGCAAGAAAGGGACAGCAAAGGCCCCCCGGGGAGCCAGCTGGACCTGTTTAATTGCTTTGCTTTTGTTAAAAGCTGCTGCTACCCGGTTGCCTGGGGCAAGGACAGGATGCTCAGCATTCAGTTAAAAT
>gene=chr11_133098933-133099113; species=ponAbe
GAAGAGGCTTCATATTTATCTTGGAGCAGGCCCAGCACAGAAGCAGGCCAGGGCATGAAAGGGACAGCAAAGGCCCCCCGGGGAGCCAGCTGGGCCTGTTTAATTGCTTTTCTTTTGTTAAAAGCTGCTGTTACCAGGTTGCCCGGAGCAAGGACAGGATGCTCAGCATTCAGTTAAAAT
>gene=chr11_133098933-133099113; species=rheMac
GAAGAGGCTTCATATTCATCTTGGAGCAGGCCCAGCACAGAGGCAGGCCAGGGCAAGAAAGGGACAGCAAAGGCCCCCCGG-GAGCCAGCTGGACCTGTTTAATTGCTTTGCTTTTGTTAAAAGCTGCTGCTACCCGGTGGCCTGGGGCAAGGACAGGATGCTCAGCATTCAGTTAAAAT
>gene=chr21_17614039-17614219; species=hg19
TCTGTAGGAGATAACTTCCTCCCCATTACTAGCCAGCAGGGTGGCCTGAGTTTCCTTGTCTGGAGCTGCAGGATATTTGTTCTATCCTGTTTACAGCCAATGGGGGGCCCTTTTTCTTCCCTACAGTGAGCCTTTTCATCTGCACAGAGGGAGATACAAAATCGGAAATGATCTTAATTA
>gene=chr21_17614039-17614219; species=bosTau
CCTGTGGGAGATAACTTCCTCC-CATTGCTAGTCAGTAGACGGGTCCACGTTTCCTTGTGTGGAGTTGGGGTGTATTTTTTCTACCCTGTTTATAGCTGGC-AGGAGCCCTGCTTCTTCCTTATAACT--CCTCTTCATCAGCACAGAGGGAGATTCAAAATCAGAAATGATCTTAATTA
>gene=chr21_17614039-17614219; species=calJac
TCTGTAGGAGATAGCTTCCTCTACATTACTAGCCAGTGGGGGGGCCTGGGTTTCCTTG--TGGAGCTGCAGGATATTTGTTCTATCCTGTTTACAGCCAAT-GGGGGCCGTTTGTCTTCCCTACAGCGAGCCTTTTCATCTGCACAGAGGGAGATACAAAATCGGAAATTATCTTAATTA
>gene=chr21_17614039-17614219; species=canFam
TCTGTGGGAGATAACTTCCTCC-CATTGCTAGCCAGCAGGGGGGCTCATGTTTCCTTGTTTGTAGCTGCAGGGTATTTGTTCAATCCTGTTTACAGCCGGT-GGGGGGCCTTTTTCTTCCTTACCGCG--CCTTTTCATCAGCACAGAGGGAGATTCCAAATCAGAAATGATCTTAATTA
>gene=chr21_17614039-17614219; species=equCab
TCTGTGGGAGATAACTTCCTCC-CATTGCTAGCCAGCAGGGGGGCCCATGTTTCCTTGTTTGGAGC-ACAGAGTATTTGTTCTACCCTGTTTACAGCCAGC-AGGGA-CCCTTTTCTTCCATACAGTG--CCTTTTCATCAGCACAGAGGGAGATTCCAAATCAGGAGTGATCTTAATTA
>gene=chr21_17614039-17614219; species=gorGor
TCTGTAGGAGATAACTTCCTCCCCATTACTAGCCAGCAGGGGGGCCTGGGTTTCCTTGTTTGGAGCTGCAGGATATTTGTTCTATCCTGTTTACAGCCAATGGGGGGCCCTTTTTCTTCCCTACAGTGA-CCTTTTCATCTGCACAGAGGGAGATACAAAATCGGAAATGATCTTAATTA
>gene=chr21_17614039-17614219; species=panTro
TCTGTAGGAGATAACTTCCTCCCCATTACTAGCCAGCAGGGGGGCCTGGGTTTCCTTGTTTGGAGGTGCAGGATATTTGTTCTATCCTGTTTACAGCCAATGGGGGGCCCTTTTTCTTCCCTACAGTGAGCCTTTTCATCTGCACAGAGGGAGATACAAAATCGGAAATGATCTTAATTA
>gene=chr21_17614039-17614219; species=papHam
TCTGTAGGAGATAACTTCCTCCGCATTACCAGCCAGCAGGGGGGCCTGGGTTTCCTTGTTTGGAGCTGCAGGATATTTGTTCTATCCTGTTTACAGCCAATGGGGGGCCCTTTTTCTTCCCTACAGTGAGCCTTTTCATCTGCACAGAGGGAGACACAAAATCGGAAATGATCTTAATTA
>gene=chr21_17614039-17614219; species=ponAbe
TCCGTAGGAGATAACTTCCTCCCCATTACTAGTCAGCAGGGGGGCCTGGGTTTCCTTGTTTGGAGCTGCAGGATATTTGTTCTATCCTGTTTATTGCCAATGGGGGGCCCTTTTTCTTCCCTACAGTGAGCCTTTTCATCTGCACAGAGGGAGATACAAAATCGGAAATGATCTTAATTA
>gene=chr21_17614039-17614219; species=rheMac
TCTGTAGGAGATAACTTCCTCCCCATTACCAGCCAGCAGGGGGGCCTGGGTTTCCTTGTTTGGAGCTGCAGGATATTTGTTCTATCCTGTTTACAGCCAATGGGGGGCCCTTTTTCTTCCCTACAGTGAGCCTTTTCATCTGCACAGAGGGAGACACAAAATCGGAAATGATCTTAATTA
>gene=chr21_20926696-20926876; species=hg19
CAGGGAGTACTGAGTTGCTTAATGCCAAGCACAGAAAAATGCTAATAAGACTCATGCTGAGAAAAGCTCTCACTCATCAGGGTGCATCATTGCAGACATTAAGCTGAGACTGTGAATTGCTATTAGCCAAAACTGGAGAAAGACTAACGAGAATAGTGCCAGAAAATACTTCGTGGCACT
>gene=chr21_20926696-20926876; species=bosTau
TGAGGAGTATTGAGTTGCTTATTGCCAAGCACTGAAAAATGCTAATAAGATCCATGCTGAGAAAAGCTCTCACTCATCAGGGTGCATCACAGCAGACATTAAGCTTAGGTTGGGAAGTGCTCTTAGCCAAAACTAGAGAAAGCCTAAGGAGACCTGTGCCAAAAAACATCTCCAGTCACC
>gene=chr21_20926696-20926876; species=calJac
CGGGGAGTACAGATTTGCTTATTGCCAAGCACAGAAAAATGCTAATAAGACTCATGCTGAGAAAAGCTCTCACTCATCAGGGTGCATCATTGCAGACATTAAGCTGAGAATGTGAATTGCTATTAGCCAAAACTGGAGAAAGGCTAACGAGAACAGTGCCAGAAAATACCTCTTGTCACT
>gene=chr21_20926696-20926876; species=canFam
TAGGCAGTATTGAGTTGCTTATTGCCAAGCACAGAAAAATGCTAATAAGATCCATGCTGAGAAAAGCTCTCACTCATCAGGGTGCATCATTGCAGACATTAAGCTGAGGCTGTGAATTGCTGTTAGCCAAAACTGGAGAAAGGCTAAGGAGAACTGTGCCAAGAAGTATCTCCAGTCACC
>gene=chr21_20926696-20926876; species=equCab
TAGGGAGTATTGAGTTGCTTATTGCCAAGCACAGAAAAATGCTAATAAGATCCATGCTGAGAAAAGCTCTCACTCATCAGGGTGCATCATTGCAGACATTAAGCTGAGGCTGTGAATTGCTGTTAGCCAAAACTGGAGAAAGGCTAACGAGAATTGTGCCAAGAAGCATCTCCAGCCACC
>gene=chr21_20926696-20926876; species=gorGor
------------------------------------------------------------------------------------------------------------------------------------------------------------------------------------
>gene=chr21_20926696-20926876; species=panTro
CAGGGAGTACTGAGTTGCTTAATGCCAAGCACAGAAAAATGCTAATAAGACTCATGCTGAGAAAAGCTCTCACTCATCAGGGTGCATCATTGCAGACATTAAGCTGAGACTGTGAATTGCTATTAGCCAAAACTGGAGAAAGACTAAGGAGAATAGTGCCAGAAAATACTTCGTGTCACT
>gene=chr21_20926696-20926876; species=papHam
CAGGGAGTACTGAGTTGCTTATTGCCAAGCACAGAAAAATGCTAATAAGACTCATGCTGAGAAAAGCTCTCACTCATCAGGGTGCATCATTGCAGACATTAAGCTGAGACTGTGAATTGCTATTAGCCAAAACTGGAGAAAGGCTAACAAGAATAGTGCCAGAAAATATCTCTTGTCACT
>gene=chr21_20926696-20926876; species=ponAbe
CAGGGAGTACTGAGTTGCTTATTGCCAAGCACAGAAAAATGCTAATAAGACCCTTGCTGAGAAAAGCTCTCACTCATCAGGGTGCATCATTGCAGACATTAAGCTGAGACTGTGAAGTGCTATTAGCCAAAACTGGAAGAAGACTAACGAGAATAGTGCCAGAAAACATTTCGTGTCACT
>gene=chr21_20926696-20926876; species=rheMac
CAGGGAGTACTGAGTTGCTTATTGCCAAGCACAGAAAAATGCTAATAAGACTCATGCTGAGAAAAGCTCTCACTCATCAGGGTGCATCATTGCGGACATTAAGCTGAGACTGTGAATTGCTATTAGCCAAAACTGGAGAAAGGCTAACAAGAATAGTGCCAGAAAATATCTCTTCTCACT
>gene=chr21_22034187-22034367; species=hg19
ttaagttgatgaagtcagtggaggaggaaaaacatgctaatgtagacagtaagagctgtgaatgtagatagtctcagctctcaGCAGGGAGTCCCAACATAACAATATCAAGACTGACAAAGCAAGACTGAAGAAAGCACACACCATAACAAAGAAACAGCAGGCTCAATGAAGAGAAAC
>gene=chr21_22034187-22034367; species=bosTau
tgaagttgatgaagtcagcagaggaggaaaggcgtgctaatgtagacagtaagctgtgc-gatggag----tcccagttctcaGCAGGAAATCCCCACAAAACAATATCAAAACTGATGAAGCAAGAC--AAGAAAGCAGACACCAGAACAGAGAAATAGCAGGCTCGATGAAGAGCAAC
>gene=chr21_22034187-22034367; species=calJac
ttaagttgatgaagacagtggaggaggaaaaacatgttaatgtagacagtaagagctgtgaatgtagataggctcagttctcaGCAGGGAGTCCCAACATAACAATAGCAAGACTGACGAAGCAAGACTGAAGAAAGCAGACACCATAACAAAGAAACAACAGGCTCAATGAAGAGAAAC
>gene=chr21_22034187-22034367; species=canFam
ttaagtccatgaagtcagtggaggagcagagacatgttaatgcagacagtaagctgtgtgaatgTAG----TCTCCATTCACAGCAGGGAATCTCAACAAAACAATATCAAGACTGATGAAGCAAGAC--AGAAAAGCAGGCACCAGAACAGAGAAACAGCAGGCTCAATGAAGGGAAAC
>gene=chr21_22034187-22034367; species=equCab
ttg-----gtgaagtcagcagaggaataaaggcgtgttagtgtagatggtaagctgcgtgaatgtag----tctcagttctcaGCAGAGAATCCCAACAGAACCATATCAAGACTGATGAAGCAAGAC--AGGAAAGCAGACGCCAGAACAGAGAAACAGCAGGCTCAATGAAGAGAAAC
>gene=chr21_22034187-22034367; species=gorGor
ttaagttgatgaagtcagtggaggaggaaaaacatgctaatgtagacagtaagagctg-gaatgtagatagtctcagctctcaGCAGGGAGTCCCAACATAACAATATCAAGACTGACAAAGCAAGACTGAAGAAAGCACACACCATAACAAAGAAACAGCAGGCTCAATGAAGAGAAAC
>gene=chr21_22034187-22034367; species=panTro
ttaagttgatgaagtcagtggaggaggaaaaacatgctaatgtagacagtaagagctgtgaatgtagatagtctcagctctcaGCAGGGAGTCCCAACATAACAATATCAAGACTGACAAAGCAAGACTGAAGAAAGCACACACCATAACAAAGAAACAGCAGGCTCAATGAAGAGAAAC
>gene=chr21_22034187-22034367; species=papHam
ttaagttgatgaagtcagtggagagggaaaaacatgttaatgtagacagtaagagctgtgaatgtagatagtttcagctctcaGCAGGGAGTCCCAACATAACAATATCAAGACTGACAAAGCAAGACTGAAGAAAGCACACACCATTACAAAGAAACAGCAGGTTCAATGAAGAGAAAC
>gene=chr21_22034187-22034367; species=ponAbe
ttaagttgatgaagtcagtggaggaggaaaaacatgctaatgtagacagtaagagctgtgaatgtagatagtctcagctctcaGCAGGGAGTTCCAACATAACAATATCAAGACTGACAAAGCAAGACTGAAGAAAGCACACACCATAACAAGGAAACAGCAGGCTCAATGAAGAGAAAC
>gene=chr21_22034187-22034367; species=rheMac
ttaagttgatgaagtcagtggagagggaaaaacatgttaatgtagacagtaagagctgtgaatgtagatagtttcagctctcaGCAGGGAGTCCCAACATAACAATATCAAGACTGACAAAGCAAGACTGAAGAAAGCACACACCATAACAAAGAAACAGCAGGCTCAATGAAGAGAAAC
>gene=chr21_22162551-22162731; species=hg19
AAAGGATAAAGGTCATGGCTAACTTTGTATTAGCATCTTGCTTTTGTCTAGTAACAGCGTGACCCCTTGCTCTCTGGCATGTTTAAAGAAAAGAAGAGATCTGTGGTATTTATGATGATTGAGAAACTGTAACAATGCCTGGGTAGGGGGTTAATTAGGAATGAAAATGGCTTGACATCT
>gene=chr21_22162551-22162731; species=bosTau
AGAGAAAAAAGGTCATGGCTAACACTGTATTGGCATCTTGCCTTTGTCTAATCACAGCAGGAGCCATTGGTCTATGGAATGTTTAAAGAA---AAGAAATTTGTGGCTTATGTGATGATTGAGCAACTGT-ACAATACCCCAGTAGGGGGTTAATTAGAAATGA-AAGGGCTTAAAATTT
>gene=chr21_22162551-22162731; species=calJac
AGAGGATAAAGGTCATGGCTAAATTTGTATTAGCATCTTGCTTTTGTCTAGTAACAGCAGGACCTTTTGATCTCTGGCATGTTTAAAGAAAATAAGAGATCGGTGGTATTTATGATGATTGAAAAACTGT-ACAATGCCTGGGTGGGGGGTTAATTAGGAATGAAAACGGCTTAAAATCT
>gene=chr21_22162551-22162731; species=canFam
AGAGAAAAAAGGTCATAGCTAACTTT-TATTGGCATCTTGCCTTTGTCTCATCACAGCAGGAGCCATTGCTCTCTGCAATGCTTAAAGAA---AAGAAATCTGTGGCTTTTATGTTGATTGAGAAACTGT-ACAATGCCTGGGCAAGGGGTTAATTGGGAATGA-AAGGGCTTAAAATCT
>gene=chr21_22162551-22162731; species=equCab
TGAGAATAAAGGTCATGGCTAACTTTGTATTGGCATCTTGCCTTTGTCTAGTCACAGCAGGAGCCATTGCTCTCCGGAATGCTTAAAGAA---AAGAATTCTGTGGCTTTTATGATGATTGAGAAACTGT-ACAACTCCTGGGTAGGGGGTTAATTAGGAATGA-AAGGGCTTAATATCT
>gene=chr21_22162551-22162731; species=gorGor
AAAGGATAAAGGTCATGGCTAACTTTGTATTAGCATCTTGCTTTTGTCTAGTAACAGCATGACCCCTTGCTCTCTGGCATGTTTAAAGAAAAGAAGAGATCTGTGGTATTTATGATGATTGAGAAACTGTAACAATGCCTGGGTAGGGGGTTAATTAGGAATGAAAATGGCTTGGCATCT
>gene=chr21_22162551-22162731; species=panTro
AAAGGATAAAGGTCATGGCTAACTTTGTATTAGCATCTTGCTTTTGTCTAGTAACAGCGTGACCCCTTGCTCTCTGGCATGTTTAAAGAAAAGAAGAGATCTGTGGTATTTATGATGATTGAGAAACTGTAACAATGCCTGGGTAGGGGGTTAATTAGGAATGAAAATGGCTTGACATCT
>gene=chr21_22162551-22162731; species=papHam
AAAGGATAAAGGTCATGGCTAAGTTTGTATTAGCATCTTGCTTTTGTCTGGTAACAGCAGGACCCCTTGCTCCCTGGCATGTTTAAAGAAAAGAAGAGATCTGTGGTATTTATGATGATTGAGAAACTGTAACAATGCCTGGGTAGGGGGTTAATTAGGAATGAAAATGGCTTAACATCT
>gene=chr21_22162551-22162731; species=ponAbe
AAAGGATAAAGGTCATGGCTAACTTTGTATTAGCATCTTGCTTTTGTCTAGTAACAGCAGGACCCCTTGCTCTCTGGCATGTTTAAAGAAAAGAAGAGATCTGTGGTATTTATGATGACTGAGAAACTGTAACAACGCCTGGGTAGGGGGTTAATTAGCAATGAAAATGGCTTAATATCT
>gene=chr21_22162551-22162731; species=rheMac
AAAGGATAAAGGTCATGGCTAACTTTGTATTAGCATCTTGCTTTGGTCTGGTAACAGCAGGACCCCTTGCTCCCTGGCATGTTTAAAGAAAAGAAGAGATCTGTGGTATTTATGATGATTGAGAAACTGTAACAATGCCTGGATAGGGGGTTAATTAGGAATGAAAATGGCTTAACATCT
>gene=chr12_7847265-7847445; species=hg19
aaataaatATTCAAATCTTCTCTCCAGTTGCTGTAAAACTAACCAAGGCTCTAAATTCTgcatctgaaacacccgggaggttgtatagacatgcagattctcaacacccatttcagactttgaataagaatTGGGTGGGGAGAACTAGGGGCAGGAATGGGGTTGGAGGATCTACTGTTA
>gene=chr12_7847265-7847445; species=bosTau
A----------GAAATCTTATTTCCAGTTGCTGTAAAACTAACCAAAGCTCTCAATTCTgcatctcaaccacctgggagtctatatagaaatgcagatta-caacactcatctccgactttgaataagaatcaggt----------gggagcaggaactagACTGGAGAATCAACTTTTA
>gene=chr12_7847265-7847445; species=calJac
aaataaatATTTAAATCTTCTCTCCAGTTGCTGTAAAACTAACCAAGGCTCTAAATTCTgcatctgaaacacctgggaggttgtatagacatgcagattctcaacacccatttcagactttgaataagaattgggtgcggagAATGAGGGGCAGGAATGGGGTTGGAGGATCTGCCGTTA
>gene=chr12_7847265-7847445; species=canFam
aaataagtATTCAAATTTTCTCTCCAGTTACTGTAAAACCAACCAAGGTTCTCCATTCCTCTTCTGATCCCcctgggaagctttacagaaatgcagatta-caacacccatctctggctttgaataagaattgggtg-ggagagtgaggctcaggaaccggtAAGGAGaGTCTACTTTTA
>gene=chr12_7847265-7847445; species=equCab
aaataaGGATTCAAGTCTTATCTCTAGTTGCTGTAAAACTAACCACGGCTCTCAATTCCTcatctgaactccctgggaggctgcatagaaatgcagatta-caaca-ccatctctgactttgaataagaatcggatg-ggagaatgaggcgcaggaactggcctggagaatcaactttta
>gene=chr12_7847265-7847445; species=gorGor
aaataaatATTCAAATCTTCTCTCCAGTTGCTGTAAAACTAACCAAGGCTCTAAATTCTgcatctgaaacacccaggaggttgtatagacatgcagattctcaacacccatttcagactttgaataagaatTGGGTGGGGAGAACTAGGG-CAGGAATGGGGTTGGAGGATCTACTGTTA
>gene=chr12_7847265-7847445; species=panTro
aaataaatATTCAAATCTTCTCTCCAGTTGCTGTAAAACTAACCAAGGCTCTAAATTCTgcatctgaaacacccgggaggttgtatagacatgcagattctcaacacccatttcagactttgaataagaattgggtggggAGAACTAGGGGCAGGAATGGGGTTGGAGGATCTACTGTCA
>gene=chr12_7847265-7847445; species=papHam
aaataaatATTCAAATCTCCTCTCCAGTTGCTGTAAAACTAACCAAGGCTCTAAATTCTgcatctgaaacacccgggacgttgtatagacatgcagattctcaacacccatttcagactttgaataagaatTGGGTGGGGAGAACAAGGGGCAGGAATGGAGTTGGAGGATCTACTGTTA
>gene=chr12_7847265-7847445; species=ponAbe
aaataaatATTCAAATCTTCTCTCCAGTTGCTGTAAAACTAACCAAGGCTCTAAATTCTgcatctgaaacacccaggaggttgtatagacatgcagattctcaacacccatttcagactttgaataagaatTGAGTGGGGAGAACTAGGGTCAGGAATGGGGTTGGAGGATCTACTGTTA
>gene=chr12_7847265-7847445; species=rheMac
aaataaatATTCAAATCTCCTCTCCAGTTGCTGTAAAACTAACCCAGGCTCTAAATTCTgcatctgaaacacccgggaggttgtatagacatgcagattctcaacacccatttcagactttgaataagaattgggtggggAGAACAAGGGGCAGGAATGGAGTTGGAGGATCTACTGTTA
>gene=chr12_9064572-9064752; species=hg19
TCCTTCCTTATTTAGAGAAGTTTGCAGGAGGGCTTCCATTTCCATACACCGGATTAAATGCTTTTCCTTCTCACCTGTTTAGGCTAATGGCCTTCAGTGTTATGCAGAGTAAAGACATTCTGTAGCCTCCATTCAGAAGAACCATTTTGTTTGAAAAAGAAAAGTCTAATTCAAGCAGAG
>gene=chr12_9064572-9064752; species=bosTau
TCTTTCTTTATTCAGACAAGTTTGCAGGAGGGCTTCAATTTCTACACACCAGGTAGAATGCATTTCCTTTTCACCTATTTAGGTTAATGGCCTTCAGTGTTATGCAGAGTAAAGAAATTATTTGGCCTCTATTCAGAAG-ACTATTTGGTTTGAAAAAGAAAAGGCTAATTTCAGCATAA
>gene=chr12_9064572-9064752; species=calJac
TCCTTCTTTATTTAGAGAAGTTTGCAGGAGGGCTTCAATTTCTATACACCAGACTAAATGCTTTTCCTTCTCACCCGTTTAGGTTAATGGCCCTCAGTGTTATGCAGAGTAAAGAAATTATGTAGCCTCCATTCAGAAGAACCATTCTGTTTGAAAAAAAAAAGACTAATTCCAGCAGAG
>gene=chr12_9064572-9064752; species=canFam
TCTTTCCGTATTTAGGTATGTTTGCAGGAGGGCTTCTACTTCT---CAACAGCTAGAATGCATTTCCTTTTCACCTGTTTAGGCTAATGACTTTCAGTGTTATGCAGAGTAAAGAAATTATTTAGCTTCCATTCAGGAGAACTATTTCGTTTGAAAAAGAAAAGACTAATTCCAGCAGAA
>gene=chr12_9064572-9064752; species=equCab
TCTTTACTTCTTTAGATAACTTTGCAGGAAGCCTTCGATTTCTACACACCAGATAGAATGCATTTCCTTTTCACCTATTTAGGCTAATGGCTTTCAGTGTTATGTAGAGTAAAGAAATGATTTAGCCTCCATTCAGAAGGACTATTTGGTTTGAAAGAGAAAAGACTAGTTCCACCAGAA
>gene=chr12_9064572-9064752; species=gorGor
------------------------------------------------------------------------------------------------------------------------------------------------------------------------------------
>gene=chr12_9064572-9064752; species=panTro
TCCTTCCTTATTTAGAGAAGTTTGCAGGAGGGCTTCTATTTCCATACACCGGATTAAATGCTTTTCCTTCTCACCTGTTTAGGCTAATGGCCTTCAGTGTTATGCAGAGTAAAGACATTCTGTAGCCTCCATTCAGAAGAACCATTTTGTTTGAAAAAGAAAAGTCTAATTCAAGCAGAG
>gene=chr12_9064572-9064752; species=papHam
TCCTTCC----TTAGAGAAGTTTGCAGGAGGGCTTCAATTTCCATACACCAGATTAAATGCTTTTCCTTCTCACCTGTTTAGGCTAATGGCCTTCAGTGTTATGCAGAGTAAAGAAATTCTGTAGCCTCCATTCAG-AGAACCACTCTGTTTGAAAAAGAAAAGGCTAATTCCAGCAGAG
>gene=chr12_9064572-9064752; species=ponAbe
TCCTTCCTTATTTAGAGAAGTTTGCAGGAGGGCTTCTATTTCTATACACCGGATTAAATGCTTTTCCTTCTCACCTGTTTAGGCTAATGGCCTTCAGTGTTATGCAGAGTAAAGACATTCTGTAGCCTCCATTCAGAAAAACCATTTTGTTTGAAAAAGAAAAGTCTAATTCCAGCAGAG
>gene=chr12_9064572-9064752; species=rheMac
TCCTTCC----TTAGAGAAGTTTGCAGGAGGGCTTCAATTTCCATACACCAGATTAAATGCTTTTCCTTCTCACCTGTTTAGGCTAATGGCCTTCAGTGTTATGCAGAGTAAAGAAATTCTGTAGCCTCCATTCAGAAGAACCATTCTGTTTGAAAAAGAAAAGGCTAATTCCAGCAGAG
>gene=chr12_13241447-13241627; species=hg19
CAACAAGAGTAGGTTAGCACTGTTGGTGGTTTTCTATTTGTGAATCTTATTTATCCCTGCTGTTCTGTTTTTGCATTCCTGCATATGAATGAAAGTCAGCTCAAGGAGGAATTTGTGTCACCCTTTGGGGCTCAGAAGAGAAAAGTGGGAGATCACAGTGCAGTTTAGATCCGGAGAGGC
>gene=chr12_13241447-13241627; species=bosTau
CAACAGAAGTAGATTAGAGCAGGTAGTAGATTTCTGTTTGGGAACTTTATTTGTCCCTGCTGATGCTTTTTTGTGTTCCTGCCTGGGAATGAGTGTCAGC-CTAGTGGGAGTTAGTGTCACCCTGTGAGACTCAGAAGA-AAAGGCAGGAGATCACAGTACAGTTTAGATCCCCAGAGGC
>gene=chr12_13241447-13241627; species=calJac
CAGCAGGAGTAGGTTAGCGCTGTCAATGGCTTTCTGTTTGTGAATCTTATTTATCCCTGCTGTTCCGTTTTTGCCTCCCTGCATATAAATGAAAGTCAGCTCAAAGAGGAGTTTGTGTCACCCTGTGGGGCTCAGAAGAGAAAAGTGGAAGATCACAGTGCAGTTTAGATCCAGAGAGGC
>gene=chr12_13241447-13241627; species=canFam
CAACATGAGGAGGTTAGAGCTGTTGGtttttttCTATTTGGGAACTTTATTTGTTCCTGCTGTTCCTCTTTTGCATTCCTGCATATAAATGAGAACTGGCTCTGGAAGGAAT--GTGTCA-CCCCTGGGACTCAGAAGA-AGAGAAAAGAGAGGACAGTACAATATAGAGCCAGAGGGGC
>gene=chr12_13241447-13241627; species=equCab
CAACAAGAGGAGGTTAGAGCTGTCGGTGGTTTTCTGTTTGTGAACTGTATTTGTCCCTGCTGTTCCTTTTTTGCATCCCTGCGTATGAATGAAAGTCAGCTCTGGAGGGAGTTTGTGTCACCCTGTGGGGCTCAGAAGA-GAAAGCAGGAGATCACAGTACAGTTTAGATCCAGAGAGGC
>gene=chr12_13241447-13241627; species=gorGor
CAACAAGAGTAGGTTAGCACTGTTGGTGGTTTTCTATTTGTGAATCTTATTTATCCCTGCTGTTCTGTTTTTGCATTCCTGCATATGAATGAAAGTCAGCTCAAGGAGGAATTTGTGTCACCCTGTGGGGCTCAGAAGAGAAAAGTGGGAGATCACAGTGCAGTTTAGATCCGGAGAGGC
>gene=chr12_13241447-13241627; species=panTro
CAACAAGAGTAGGTTAGCACTGTTGGTGGTTTTCTATTTGTGAATCTTATTTATCCCTGCTGTTCTGTTTTTGCATTCCTGCATATGAATGAAAGTCAGCTCAAGGAGGAATTTGTGTCACCCTGTGGGGCTCAGAAGAGAAAAGTGGGAGATCACAGTGCAGTTTAGATCCGGAGAGGC
>gene=chr12_13241447-13241627; species=papHam
CAACAAGAGTAGGTTAGAGCTGTTGGTGGTTTTCTATTTGTGAATCTTATTTATCCCCGCTGTTCTTTTTTTGCGTTCCTGCATATGAATGAAAGTCAGTTCAAGGAGGAATTTGTGTCACCCTGTGGGGCTCAGAAGAGAAAAGTGGGAGATCACAGTGCAGTTTAGATCCGGAGAGGC
>gene=chr12_13241447-13241627; species=ponAbe
CAACAAGAGTAGGTTAGCGCTGTTGGTGGTTTTCTATTTGTGAATCTTATTTATCCCTGCTGTTCCGTTTTTGCATTCCTGCATGTGAATGAAAGTCAGCTCAAGGAGGAATTTGTGTCACCCTGTGGGGCTCAGAAGAGAAAAGTGGGAGATCACAATGCAGTTTAGATCCGGAGAGGC
>gene=chr12_13241447-13241627; species=rheMac
CAACAAGAGTAGGTTAGCGCTGTTGGTGGTTTTCTATTTGTGAATCTTATTTATCCCCGCTGTTCTTTTTTTGCGTTCCTGCATATGAATGAAAGTCAGTTCAAGGAGGAATTTGTGTCACCCTGTGGGGCTCAGAAGAGAAAAGTGGGAGATCACAGTGCAGTTTAGATCCGGAGAGGC
>gene=chr12_18607420-18607600; species=hg19
gtgtagtcacgtgaggtatacacagggaaaggaaaaagatcatgcagggtcttgtggtttttgtaaggtggctgagtatctgaatgagaatggaatccattagcaggatcactttgcctgctgttttgagaatagaattaaggagacaaaggcaaaagcagaaaagtcacacattcctaa
>gene=chr12_18607420-18607600; species=bosTau
gtgtgATTGTGCTATGCGTGCCCAGGAAGAAGAAACAAACCAGACATGCCTATATAGTCTCTGTAAGGTGGTTGAGTATCTGACTTAGAGTAGACTCCAttaacaggatctttgtgcctgctgttttga-aataaaat-aaggggggaaaggcaaaagcagaaaagtcacatgttcttaa
>gene=chr12_18607420-18607600; species=calJac
gtggagtcatgtgaggtgtgcacaggg------------TCATGCAGGGTCTTATAATTTTTGTAAGGTGGCTGAGTATCTAAATGAGAATGGAATCCATTAGCGgaatcactttgcctgttcttttgagaatagaattaaggagacaagggcaaaagcagaaaagttatacatccttaa
>gene=chr12_18607420-18607600; species=canFam
GTGTGGTCGTACTTTATATACACAAGGAGAGGAAGT-GATCATACAGGACCTTATAGTTTTTGTAAGGTGGATGAGTATGTGAAAGAGAATAGAATCCAttaacaggatcactttacctgctgttttgtgaatagcattaagggagcaagggcaaaagcagaaatgtcatgtattc-tag
>gene=chr12_18607420-18607600; species=equCab
gtgtggttgTGCTCTCTGTACACAGGCAGAGGAAACAGATCAGCCAGGGCCCTATAGTTTTCATAAGATGGCTGAGTGTCTGAATGAGAATAGAATCCAttaacaggatcagtttgcctgctgttttgagaatagaattaagggagcaaaagcagaaacagaaaagtcacatattcttag
>gene=chr12_18607420-18607600; species=gorGor
GTGTAGTCATGtgaggtatacacagggaaaggaaacagatcatgcagggtctt-tgctttttgtaaggtggctgagtatctgaatgagaatgcaatccattagcaggatcactttgcctgctgttttgagaatagaattaaggagacaagggcaaaagcagaaaagtcacacattcctaa
>gene=chr12_18607420-18607600; species=panTro
gtgtagtcatgtgaggtatacacaaggaaaggaaacagatcatgcagggtcttgtggtctttgtaaggtggctgagtatctgaatgagaatggaatccattagcaggatcactttgcctgctgttttgagaatagaattaaggagacaagggcaaaagcagaaaagtcacacattcctaa
>gene=chr12_18607420-18607600; species=papHam
gcatagtcgtgtgaggtatacacagggaaaggaaacagatcatgcagggtcttatggtttttgtaaggtggctgagtatctgaatgagaatggaatccattagcaggatcactttgcctgctgttttgagaatagcattaaggagacaaaggcaaaagcagaaaagtcacacattctta-
>gene=chr12_18607420-18607600; species=ponAbe
gtgtagtcatgtgaggtatacacagggaaaggaaacagatcatgcagggtcttacagtttttgtaaggtggctgagtatctgaatgagaatggaatccattagcaggatcactttgcctactgttttgagagtagaattaaggagacaagggcaaaagcagaaaagttgcacattcttaa
>gene=chr12_18607420-18607600; species=rheMac
gcatagtcgtgtgaggtatacacagggaaaggaaacagatcatgcagggtcttatggcttttgtaaggtggctgagtatctgaatgagaatggaatccattagcaggatcactttgcctgctgttttgagaatagcattaaggagacaaaggcaaaagcagaaaagtcacacattctta-
>gene=chr12_24286403-24286583; species=hg19
TTAAACCCAGGGGAGGTGGGTACAGTTTACTAGTTAATTAGTCCAGGGATGTGGTTCTTTCATGTGTAATTCAGAACAGGAACACCTGGTGTGCGGCTCTTCAAAGCACAAAGGGGGGTGTGGGGGACTGTGGCGGGGATGCCAAACAATGCAAGAGAGGTCACAACAGAAAGCAAGAGC
>gene=chr12_24286403-24286583; species=bosTau
TTAAACCCAAGGGAGGCGGGTACAGTTTACTAGTTAATTAGTCCAGGGATGAGCTGCTTTCATCTGTAATTCAGAACAGGAACACCTGGTGTGCGGCTCTTCAAAGCGCAAGGGGGG------------GGAACAGGGAAGCCAAACAATGCAGCAGAGGTCACAACAGAAAGCTATAGC
>gene=chr12_24286403-24286583; species=calJac
TTAAACCCAGGGGAGGTGGGTACAGTTTACTAGTTAATTAGTCCAGGGATGTGGTTCTTTCATGTGTAATTCAGAACAGGAACACCTGGTGTGCGGCTCTTCAAAGCACAAAGCGGGGTGTGGGAGACTGTGGCGGGGATGCCAAACAATGCAAGAGAGGTCACAACAGCAAGCAAGAGC
>gene=chr12_24286403-24286583; species=canFam
TTAAACCCAGGGGAGGCGGGTACAGTTTACTAGTTAATTAGTCCAGGGATGAGGTTCTTTCATGTGTAATTCAGAACAGGAACACCTGGTGTGCGGCTCTTCAAAGCACAAGGGCGG------------GGGGCAGGGAAGCCAAACAATGCAAGAGAGGTCACAACAGAAAGCAACAGC
>gene=chr12_24286403-24286583; species=equCab
TTAAACCCAGGGGAGGTGGGTACAGTTTACTAGTTAATTAGTCCAGGGATGAGGTTCTTTCATGTGTAATTCAGAACAGGAACACCTGGTGTGCGCCTCTTCAAAGCACGAGGCC---------------GGGCAGGGGAGCCAAACAATGCGAGAGAGGTCACAACAGAAAGCAACAGC
>gene=chr12_24286403-24286583; species=gorGor
TTAAACCCAGGGGAGGTGGGTACAGTTTACTAGTTAATTAGTCCAGGGATGTGGTTCTTTCATGTGTAATTCAGAACAGGAACACCTGGTGTGCGGCTCTTCAAAGCACAAAGG-GGGTGTGGGGGACTGTGGCGGGGATGCCAAACAATGCAAGAGAGGTCACAGCAGAAAGCAAGAGC
>gene=chr12_24286403-24286583; species=panTro
TTAAACCCAGGGGAGGTGGGTACAGTTTACTAGTTAATTAGTCCAGGGATGTGGTTCTTTCATGTGTAATTCAGAACAGGAACACCTGGTGTGCGGCTCTTCAAAGCACAAAGAGGGGTGTGGGGGACTGTGGCGGGGATGCCAAACAATGCAAGAGAGGTCACAGCAGAAAGCAAGAGC
>gene=chr12_24286403-24286583; species=papHam
TTAAACCCAGGGGAGGTGGGTACAGTTTACTAGTTAATTAGTCCAGGGATGTGGTTCTTTCATGTGTAATTCAGAACAGGAACACCTGGTGTGCGGCTCTTCAAAGCACAAAGCGGGGTGTGGGGGACGGTGGCGGGGATGCCAAACAATGCAAGAGAGGTCACAACAGAAAGCAAGAGC
>gene=chr12_24286403-24286583; species=ponAbe
TTAAACCCAGGGGAGGTGGGTACAGTTTACTAGTTAATTAGTCCAGGGATGTGGTTCTTTCATGTGTAATTCAGAACAGGAACACCTGGTGTGCGGCTCTTCAAAGCACAAAGGGGGGTGTGGGGCACTGTGGCGGGGATGCCAAACAATGCAAGAGAGGTCACATCAGAAAGTAAGAGC
>gene=chr12_24286403-24286583; species=rheMac
TTAAACCCAGAGGAGGTGGGTACAGTTTACTAGTTAATTAGTCCAGGGATGTGGTTCTTTCATGTGTAATTCAGAACAGGAACACCTGGTGTGCGGCTCTTCAAAGCACAAAGGGGGGTGTGGGGGAC---GGTGGGGATGCCAAACAATGCAAGAGAGGTCACAACAGAAAGCAAGAGC
>gene=chr12_25644604-25644784; species=hg19
cctgatggtgatgtgctgctgggaaagaacagcatgcacagaaggcaacacagggatagaccatggggaattcaccaggaggtcattagtgaccagggaagcttaacccctaaacaatcaacattcctcagagttattaggagagacaataggtttcccattgtgggggcaggttacaag
>gene=chr12_25644604-25644784; species=bosTau
CCTGATGGTTGTGTGATTGTGGGAAGAGACAGCACATGCAGAAGGCAAGACCAGAACAGCCCATGTTGACTTCAGAAGGAAGTCATTAGTGACCATGGAAAATTAACCCCTTGACAATCAACAATCCCCAGCAATACAGG-AGAGAT-GGGGGCTTCACATGATGGGGGCGGAATA----
>gene=chr12_25644604-25644784; species=calJac
cctgatggtgccgtgctgctgggaaagaacagaatgcacagaaggcaacacaagaatagaccatggagaattcaccaggaggtcattagtgatcagggaagctcaacccctaaacaatccacagtcctcagaattattaggagagacaataggtttcccattgt-agggcaggctacaag
>gene=chr12_25644604-25644784; species=canFam
TCTGATAGTAATGTGCTTGAGGGAAAGGAAAGCGTATGGAGAAGGTAAGAGAAGAATAGCATATGGAGAGTTTTT---CAGTGACTGTGGGATGGGGAGAACATAACCCCTAAACAATCAACAATCCCCA-----------AGAGATGGGGGGTTTCTCATGATGGGGGTGGG-------
>gene=chr12_25644604-25644784; species=equCab
cctaatggcaatatgatggagagaaaggacagcacatgcagaaggc---aggataatggcctgtggagaattcagcaggagGTCATTCGTGATCAGGGAAACATAACCTCTAAACAATCAACAATCACCAGAGATATTGGGAGAGAT-GAGGGTTTCCCATGC--AAGATAAC-------
>gene=chr12_25644604-25644784; species=gorGor
-----------------------------------------------------------------------------------------------------------------------------------------------AGACAATAGGTTTCCCATTGTGGGGGCAGGTTACAAG
>gene=chr12_25644604-25644784; species=panTro
CCTGATGGTGATGTGCTGCTGGGAAAGAACAGCATGCACAGAAGGCAACACAAGGATAGACCATGGGGAATTCACCAGGAGGTCATTAGTGACCAGGGAAGCTTAAGCCCTAAACAATCAACATTCCTCAGAGTTATTAGGAGAGACAATAGGTTTCCCATTGTGGGGGCAGGTTACAAG
>gene=chr12_25644604-25644784; species=papHam
CCTGATGGTGATGTGCTGCTGGGAAAGAACAGCATGCACAG-------------------CCATGGAGAATTCACCAGGAGGTCATTAgtgaccaggggagggtaacccctaaaaaaccaacattcctcagagttattaggagagacaataggtttcccattgtgggggca--ttacaag
>gene=chr12_25644604-25644784; species=ponAbe
cctgatggtgatgtgctgctgggaaagaacagcatgcacagaaggcaacacaaggatagaccatgaggaattcaccaggaggtcattagtgaccagggaagcttaacccctaaacaatcaacattcctcagagttattaggagagacaataggtttcccattgtgggggcaggttacaag
>gene=chr12_25644604-25644784; species=rheMac
CCTGATGGTGATGTGCTGCTGGGAAAGAACAGCATGCACAGAAGGCAACACAAGGAAAGACCATGGAGAATTCACCAGGAGGTCATTAGTGACCAGGGGAGGGTAACCCCTAAACAACCAACATTCCTCAGAGTTATTAGGAGAGACAATAGGTTTCCCATTGTGGGGGCA--TTACAAG
>gene=chr12_31493278-31493458; species=hg19
ACTAGATCCTACTGGCAGTGCTTTGAGAAAGAATGAATTGATATGTGAAGAGGAAGGAGACTTAAGGGGACCACGGCTGGAATGTGGTCAAACAGGACGGACCACATATGCACCATAAAGGCTGATATTCCTAGTCTGAGGAATTGCCTATTCAAGGAATCATTTTTGGTGATATATCTG
>gene=chr12_31493278-31493458; species=bosTau
ACTACAACATGCTGGCAGTGCTTTGAAAATGGATGAATTTGTCTAGGA-GGAGAAGGGGACTTAAGGGGACCACAGCAAGAATGTGGTTGAACAGGACTGACTACAAATGCCACATAAAATATGGTGTTCCTTACCTAAGGAGTTATCTATTAAAGCACCCAATTTTGTTGATATCTCTG
>gene=chr12_31493278-31493458; species=calJac
ACTAGATCCTACTGGCAGTGCTTTGAGAAAGAATGAATTGATATGGGACCAGGAAGGAGACTTAAGGGGACCATGGCTGGAATGTGGTCAAACAGGACGGACCACATATGCACCATAAAGGCTGATATTCCTAATCTAAGGATTTGCCTATTCAAGAAACAACTTTTGGTGATATATCTG
>gene=chr12_31493278-31493458; species=canFam
ATTTG-TAGTGTTAGAAATGCTTTGAAAAAGGATGAATTTATCTGGGATGAGGAAGAGGACTAAAAGGGACTACAGCAGGAATGTGGTTGAACAGGACTGACTACATATGTCTCATAAAATATGGTGTTCCTTACCTGAGGAATTGCCTAGTAAAGGAACTATTTTTGTTAATATATCTG
>gene=chr12_31493278-31493458; species=equCab
ACTAGATCATGCTGGCAGTACTTTGAAAAAGGATGAATTTATCCGGGATGGGGAAGGGGACTTCAGGAGACCACAGCAGGAATGTGGTTAAACAGGACCGACTACGTATGCACCATAAAATATGGTGTTTCTTACCTGAGGAATTGCCAATCAAGGGACCCATTTTTGTTGATATCTCTG
>gene=chr12_31493278-31493458; species=gorGor
ACTAGATCCTACTGGCAGTGCTTTGAGAAAGAATGAACTGATATGTGAAGAGGAAGGAGACTTAAGGGGACCACGGCTGGAATGTGGTCAAACAGGACGGACCACATATGCACCATAAAGGCTGATATTCCTAGTCTGAGGAATTGCCTATTCAAGGAATCATTTTTGGTGATATATCTG
>gene=chr12_31493278-31493458; species=panTro
ACTAGATCCTACTGGCAGTGCTTTGAGAAAGAATGAATTGATATGTGAAGAGGAAGGAGACTTAAGGGGACCACGGCTGGAATGTGGTCAAACAGGACGGACCACATATGCACCATAAAGGCTGATATTCCTAGTCTGAGGAATTGCCTATTCAAGGAATCATTTTTGGTGATATATCTG
>gene=chr12_31493278-31493458; species=papHam
------------------------------------------------------------------------------------------------------------------------------------------------------------------------------------
>gene=chr12_31493278-31493458; species=ponAbe
ACTAGATCCTACTGGCAGTGCTTTGAGAAAGAATGAATTGATATGTGAAGAGGAAGGAGACTTAAGGGGGCCACGGCTGGAATGTGGTCAAACAGGACAGACCACATATGCACCATAAAGGCTGATATTCCTAGTCTGAGGAATTGCCTGTTCAAGGAATCATTTTTGGTGATATATCTG
>gene=chr12_31493278-31493458; species=rheMac
ACTAGATCCTACTGGCAGTGCTTTGAGAAAGAATGAGTTGATATGTGAAGGGGAAGGAGACTTAAGGGGACCACGGCTGGAATGTGGTCAAACAGGGCGGACTACATATGCACCACAAAGGCTGATATTCCTAATCTGAGGAATTGCCTATTCAAGGAATCATTTTTGGTGATACATCTG
>gene=chr12_32273558-32273738; species=hg19
AGATATCTTGAAGTTGACCTTGTGTGAGGTTACTGGATGGAAACAGCATGAGTTTAATCTTGTACATGACTTCTTTTGTTGAGCTGGAGATACTATTGTCTTGCAGATTATCTCTTTGGCACGCATGACCATTTTTTTTTTGTCTTTTAAATCACAAACTGGCTTTCTTTCTGCTAAGGT
>gene=chr12_32273558-32273738; species=bosTau
AGATTTTTTGAAGTTGATCTCATGTGAGATAACTAGATGGAGACAGGATAAATTTAATCTTGTACATGATTTTGTTTGATGAGCTGAAAGTAATGTCGTCTTACAGACTATCTTTCTGGCATACATGGCCA---TTTTCCTCCCCTTTAAATTGTAATCTGATATTCTTTCTCCTAATGC
>gene=chr12_32273558-32273738; species=calJac
AGATATTTTGAAGTTGACCTTGTGTGAGGTAACTAGATGGAAACAGGATGAGTTTAATCTTGTACATGACTTCTTTCGTTGAGCTGGAGATACTGTTATCTTGCAGATTATCTCGTTGGCACGCATGACAATTTTTTTTTTGTCCTATAAATCACAAACTGGCTTGCTTTCTGCTAAGGT
>gene=chr12_32273558-32273738; species=canFam
TGTTTTTTTTTTATTGACCTCGTGTGAGGTAACTAGATGGAGACAGGA-----------CTGTACATGACTTCTTTTGTTGAGCTGAAGATACTATCATCTTGCACATTATCTCCTTGGCATATACAACGA---TTTTTTTCCCCTTTAAATCACAGTCTGGCTTGCTTTCTGCTAATGC
>gene=chr12_32273558-32273738; species=equCab
AGATTTTTTGAAGTTGACCTCACATGAGGTAACTAGATGGAGACAGGATGAGTCTAATCTTGTCCATGACTTCCTTTGTGGAGCCGAAGATACTGTCACCTTGCACATGATCTCTTTGGCATGCACGGCAA----TTTTTTACTCTTTAAATCACAATCTGTTTTTCTTTCTGCTAATGC
>gene=chr12_32273558-32273738; species=gorGor
------------------------------------------------------------------------------------------------------------------------------------------------------------------------------------
>gene=chr12_32273558-32273738; species=panTro
AGATATCTTGAAGTTGACCTTGTGTGAGGTTACTGGATGGAAATAGCATGAGTTTAATCTTGTACATGACTTCTTTTGTTGAGCTGGAGATACTATTATCTTGCAGATTATCTCTTTGGCACGCACGACCA-TTTTTTTTTGTCTTTTAAATCACAAACTGGCTTTCTTTCTGCTAAGGT
>gene=chr12_32273558-32273738; species=papHam
GGATACTTTGAAGTTGACCTTGAGTGAGGTTACTGGATGGAAACAGGATGAGTTTAATCTTGTGCATGACTTCTTTTGTTGAGCTGGAGATACTATTATCTTGCAGATTATCTCTTCGGCACGCACAACCATTTTTTTTTTGTCCTTTAAATCACAAACTGGCTTTCTTTTTGCTAATGT
>gene=chr12_32273558-32273738; species=ponAbe
AGATATTTTGAAGTTGACCTTGTGTGAGGTTACTGGATGAAAACAGCATGAGTTTAATCTTGTACATGACTTCTTTTGTTGAGCTGGAGATACTATTATCTTGCAGATTATCTCTTTGGCACGCACGACCA-TTTCTTTTTGTCTTTTAAATCACAAACTGGCTTTCTTTCTGCTAAGGT
>gene=chr12_32273558-32273738; species=rheMac
GGATATTTTGAAGTTGACCTTG-GTGAGGTTACTGGATGGAAACAGGATGAGTTTAATCTTGTACATGACTTCTTTTGTTGAGCTGGAGATACTATTATCTTGCAGATTATCTCTTTGGCACGCACGACCATTTTTTTTTTGTCCTTTAAATCACAAACTGGCTTTCTTTTTGCTAAGGT
>gene=chr12_39845881-39846061; species=hg19
TAAAGCCTCCCCTCCAGTGCTTTGGACATTTGTTGAGTTTGCAGCATATGCATATTGCAGACAGCTTGATTACCCTCAAAGTACTGGCCCAGTTAATTGCATTCAAATGCAAATTACAGCTATTAAGTCATGCTGGTTCTGAGCCAAAATCTCTAGCCAAATTTGTAAGAGGAGTATGTT
>gene=chr12_39845881-39846061; species=bosTau
TAAAGACTTCTCTCCAGCGT-TTGGACTTCTGTTGAGTTTTCAGCATATGTGTATTGCATGCAACTTGATTACCC-CAAAGTACTGGCCCAGTTAATTGCATTCAAATGCAAATTACAGCTATTAAGTCATGCTGGTCTTGAGCCAACATCTTGTGCCAAGCTAGTAAGAGGAGTGTG-T
>gene=chr12_39845881-39846061; species=calJac
TAAAGCCTCCCCTCCACTGCTTTGGACATTTGTTGAGTTTGCAGCATATGTGTATTGCAGACAGCTTGATTACCCTCAAAGTACTGGCCCAGTTAATTGCATTCAAATGCAAATTACAGCTATTCAGTCATGCTGGTTCTGAGCCAAAATCTCAAGCCAAATTTGTAAAAGGAGTATGTT
>gene=chr12_39845881-39846061; species=canFam
TAAAGATTTCTCTCCAGTGCTTTGGACTTTTGTTGAGTTTGCAGCTTGTGCGTATTGCACACAGCTTGATTACCC-CAAAGTACTGGCCCAGTTAATTGCATTCAAATGCAAATTACAGCTATTAAGTCATGCTGGTCTTGAGCCAAAGTCTTGTGCCAAGTTTGTAAGAGGAGTGTGGT
>gene=chr12_39845881-39846061; species=equCab
TAAAGACTTCTTTTCAGTGCTTTGGACTTTTGTTGAGTTTGCAGCATATGCATATTGCACACAGCTTGATTACCC-CGAAGTACTGGCCCAGTTAATTGCATTCAAATGCAAATTACAGCTATTAAATCATCCTGGTCTTGAGCCAACATCTTAAGCCAAGTTCACAAGAGGAGTGTGTT
>gene=chr12_39845881-39846061; species=gorGor
TAAAGCCTCCCCTCCAGTGCTTTGGACATTTGTTGAGTTTGCAGCATATGCGTATTGCAGACAGCTTGATTACCCTCAAAGTACTGGCCCAGTTAATTGCATTCAAATGCAAATTACAGCTATTAAGTCATGCTGGTTCTGAGCCAAAATCTCTAGCCAAATTTGTAAGAGGAGTATGTT
>gene=chr12_39845881-39846061; species=panTro
TAAAGCCTCCCCTCCAGTGCTTTGGACATTTGTTGAGTTTGCAGCATATGCATATTGCAGACAGCTTGATTACCCTCAAAGTACTGGCCCAGTTAATTGCATTCAAATGCAAATTACAGCTATTAAGTCATGCTGGTTCTGAGCCAAAATCTCTAGCCAAATTTGTAAGAGGAGTATGTT
>gene=chr12_39845881-39846061; species=papHam
TAAAGCCTCCCCTCCAGTGCTTTGGACATTTATTGAGTTTGCAGCGTATATGTATTGCAGACAGCTTGATTACCCTCAAAGTACTGGCCCAGTTAATTGCATTCAAATGCAAATTACAGCTATTAAGTCATGCTGGTTCTGAGCCAAAATCTCAAGCCAAATTTGTAAGAGGAGTATATT
>gene=chr12_39845881-39846061; species=ponAbe
-AAAGCGTCCCCTCCAGTGC-TTGGACATAAGTTGAGTTTGCAGCATATGCGTATGGCAGACAGCTTGATTACCTTCAAAGTACTGGCCCAGTTAATTGCATTCAAATGCAAATTACAGCTATTAAGTCATGCTGGTTCTGAGCCAAAATCTGGAGCCAAATTTGTAAGAGGAGTATGTT
>gene=chr12_39845881-39846061; species=rheMac
TAAAGCCTCCCCTCCAGTGCTTTGGACATTTATTGAGTTTGCAGCGTATGTGTATTGCAGACAGCTTGATTACCCTCAAAGTACTGGCCCAGTTAATTGCATTCAAATGCAAATTACAGCTATTAAGTCATGCTGGATCTGAGCCAAAATCTCAAGCCAAATTTGTAAGAGGAGTATATT
>gene=chr12_43150927-43151107; species=hg19
GAACATATTTGTAAGACAAAGCAATGTTGTGGCCTACCAGGAGGCCTATGACTCGCACGGTGAATTATTCACTCCTCTGCCTTGCTGGACAGGTCAGGTCACTGGTGTTCACAGCGGGGAGCAAGACATTATTCATTACCAGGCTTGGTTTGTTGTCTTCAGTGATCCCCTTCCCCCAGT
>gene=chr12_43150927-43151107; species=bosTau
GAACATATTTGTAAGACAAAGCAAGGCTGCGGCCGACCAGGAAGCCTATGACTTGCGCGGTGAATTATTCACTCCC-GGCCATGCA---------GGGTCACGGATGCTCACAGC-GGGAGCGAGGCGTTATTCATTACCAAGCTGGGTTTGCAGTCTTCAGATATCCCC-CTTCCCGTT
>gene=chr12_43150927-43151107; species=calJac
GAACATATTTGTAAGACAAAGCAATGCTGTGGCCTACCAGGAGGCCTATGACTCTTACAGTGAATTATTCACTCCTCTGCCTTGCTGGACATGTCAGGTCACTGGTGTTCACAGCGGGGAGTGAGACA--ATTCATTACCAGGTTTGGTTTGCTGTCTTCAGAGATCCCCTACCCCCATT
>gene=chr12_43150927-43151107; species=canFam
GAACATATTTGTAAGACCAAGCAATGCTGTGGCCTACCAGGAGGCCTGTGACTCGCACAGTGAATTATTCACTCCC-AGCTTTGCAGGACACGCCAGGTCACCCGTGCTCCCCGC-AGGATCAAGGCATTATTCACCATCAGGCTCGGCCTGCTGTCTTCAGAGGTTCCCCCCTCCCATT
>gene=chr12_43150927-43151107; species=equCab
GAACATATTTGTAAGACAAAGCAATGCCTTGGCCTACCAGGAGGCCTATGACTCCCACAGTGAATTATTCACTCCC-GCCCTTATAGGACATGCCGGGTCACCGATGCTCACAGC-GGGTGCAAGGCATTATTCATTACCAGGCTTGGTTTGCTGTCTTCAGAGACTCCCCCTCCCAATT
>gene=chr12_43150927-43151107; species=gorGor
GAACATATTTGTAAGACAAAGCAATGCTGTGGCCTACCAGGAGGCCTATGACTCGCACGGTGAATTATTCACTCCTCTGCCTTGCTGGACATGTCAGGTCACTGGTGTTCACAGCGGGGAGCAAGACATTATTCATTACCAGGCTTGGTTTGCTGTCTTCAGTGATCCCCTTCCCCCATT
>gene=chr12_43150927-43151107; species=panTro
GAACATATTTGTAAGACAAAGCAATGCTGTGGCCTACCAGGAGGCCTATGACTCGCAGGGTGAATTATTCACTCCTCTGCCTTGCTGGACATGTCAGGTCACTGGTGTTCACAGCGGGGAGCAAGACATTATTCATTACCAGGCTTGGTTTGCTGTCTTCAGTGATCCCCTTCCCCCATT
>gene=chr12_43150927-43151107; species=papHam
GAACATATTTGTAAGACAAAGCAATGCTGTGGCCTACCAGGAGGCCTATGACTCGCATGGTGAATTATTCACTCCTCTGCCTTGCTGGACATGTCAGGTCACTGGTGTTCACAGCAGGGAGCGAGACATTATTCATTACCAGGCTTAGTTTGCTGTCTTCAGAGATCCCCTTCCCCCATT
>gene=chr12_43150927-43151107; species=ponAbe
GAACATATTTGTAAGACAAAGCAATGCTGTGGCCTACCAGGAGGCCTATGACTCGCACGGTGAATTATTCACTCCTCTGCCTTGCTGGACATGTCAGGTCACTGGTGTTCACAGCAGGGAGCAAGACATTATTCATTACCAGGCTTGGTTTGCTGTCTTCAGTGATCCCCTTCCCCCATT
>gene=chr12_43150927-43151107; species=rheMac
GAACATATTTGTAAGACAAAGCAATGCTGTGGCCTACCAGGAGGCCTATGACTCGCATGGTGAATTATTCACTCCTCTGCCTTGCTGGACATGTCAGGTCACTGGTGTTCACAGCAGGGAGCGAGACATTATTCATTACCAGGCTTAGTTTGCTGTCTTCAGAGAT-CCCTTCCCCCATT
>gene=chr12_53892515-53892695; species=hg19
CCCACACGTGAATGGGGGAGGGGAGGATGCAACAGCTGGATGGAGGTGAATGCCACAGCTGGAGGTGAATGCCACAGCTGGAGGGGATTAGGAGGATCACAGCTTGAAGGGGAGGGGGACCAACGCCTGGGCATGCAGGAACAGGTGCTCTCTGACTAATCTTCAGGTCCAGCCTGCtgt
>gene=chr12_53892515-53892695; species=bosTau
GCCATATATGGATGGGGGAGGGGAAGAT-----------------------------------------------------------------------------------------GACCATCACCTGGGCATCCAGGAACAGGTGCTGTCTGCCTAATCCTCAGGTCCAGCCTGCAAA
>gene=chr12_53892515-53892695; species=calJac
CCCACACGTGAATGGGGGAGGGGAGGATGCAACAGCTGGATGGAGGTGAATGCCACAGCTGGCGGAGA-------------------TTAGGAGGATCACAGCTGGAAGGGGAGGGGGACCAACGCCTGGG-ATCCAGGAACAGGTGCTCTCTGACTAATCTTGAGGTCCAGCCTGCTAA
>gene=chr12_53892515-53892695; species=canFam
ACCACAAATGAATGGGGGAGGGGAGGAAGCAACAGCTGGATGG--GTGAACGGCACAGCTGGAGGGGG-------------------CTGGGGGCA--GC-AGCGGGCAGGGGGA--GGCCCTCACCTGGGCATCCTGGAACAGGTGCTCGCAGCCTAATCCTCAGGTGCAGCGGGCAGA
>gene=chr12_53892515-53892695; species=equCab
GCCCCATATGAATGGGGGAGGGGAGGATGCAACAGCTGGATGG--GTGAATGCCACAGCTGGAGATGA-------------------CTGGGGGCATCAC-AGCGGGAAGGGGGA---ACCATCACCTGGCTATCCCAGAACAGGTGCTCTTGCCCTAATCCTC----------------
>gene=chr12_53892515-53892695; species=gorGor
CCCACACGTGAATGGGGGAGGGGAGGATGCAACAGCTGGATGGAGGTGAATGCCACAGCTGGAGGTGAATGCCACAGCTGGAGGAG-TTAGGAGGATCACAGCTTGAAGGGGAGGGGGACCAACGCCTGGACAGGCAGGAACAGGTGCTCTCTGACTAATCTTCAGGTCCAGCCTGCTAA
>gene=chr12_53892515-53892695; species=panTro
CCCACAAGTGAATGGGGGAGGGGAGGATGCAACAGCTGGATGGAGGTGAATGCCACAGCTGGAGGTGAATGCCACAGCTGGAGGGGATTAGGAGGATCACAGCTTGAAGGGGAGGGGGACCAACGCCTGGGCATGCAGGAACAGGTGCTCTCTGACTAATCTTCAGGTCCAGCCTGCtgt
>gene=chr12_53892515-53892695; species=papHam
CCCACACGTGAATGGGGGAGGGGAGGATGCAACAGCTGGATGGAGGTGAATGCCACAGCTGGAGGGGA-------------------TTAGGAGGATCACAGATGGAAGGGGA-GGGGACCAACGCCTGGGCATCTAGGAACAGGTGCTCTCTGACTAATCTTCAGGTCCAGCCTGCTAA
>gene=chr12_53892515-53892695; species=ponAbe
CCCACATGTGAATGGGGGAGGGGAGGATGCAACAGCTGGATGGAGGTGAATGCCACAGCTGGAGGGGA-------------------TTAGGAGGATCACAGCTGGAAGGGGAGGGGGACCAACGCCTGGGCACGCAGGAACAGGTGCTCTCTGACTAATCTTCAGGTCCAGCCTGgtgt
>gene=chr12_53892515-53892695; species=rheMac
CCCACACGTGAATGGGGGAGGGGAGGATGCAACAGCTGGATGGAGGTGAATGCCACAGCTGGAGGGGA-------------------TTAGGAGGATCACAGCTGGAAGGGGA-GGGGACCAACGCCTGGGCATCTAGGAACAGGTGCTCTCTGACTAATCTTCAGGTCCAGCCTGCTAA
>gene=chr12_63118823-63119003; species=hg19
ctaagggtgcagaagttcttaagccagctttgcaatcctctagagccagcttacttctgactcccacttcaggaatgtggctaagcaagtctgagtcacacctcctcaaactcctccgcacaattagttggatccagtgatgcttaacaagcccttcacttttctctgcaggatgttctt
>gene=chr12_63118823-63119003; species=bosTau
gcaggggtgcg-gagttctgaagctggctttgtcatcctccagagtttgctttcttctgacgtccacttgggggatgcggctgagcaaggctgg-tcactcctccctaagtccccctgctggactgg-tacctccgaagggac---agcagcgcttcccgttagtctgtggggttttcct
>gene=chr12_63118823-63119003; species=calJac
ccaagggtgcggaagttcttcagccagctttacagtgatctacaggcagcttatttc-gactcccacttcaggaatgtggctaaacaagtcttattcacacctcctcaaactcctccgcactattagttggatccagtgatgcttaacaagcacttcatttgtgtctgtgggattttctt
>gene=chr12_63118823-63119003; species=canFam
ccaggggtgca-aagttcttaagtcag--ctgcaattatctagagcttgcttacttctaactctcacttcaggaatgtgcctcaacaagtcagattgacacctcca--agcccctctgcacaaccacaagaatccaaagaggc-ttaagagtgcttcctttttgtctgcagggttttctt
>gene=chr12_63118823-63119003; species=equCab
ccaggggtgcg-aggttcttaagtcagctttgcaatta-------------------------------cgggaatgcggctgaaagagtctgaatgacccctccc--aaccccgccacacaactgctgggatccaaagaggctcaaagagggctgcgtttttgtctgcagagttttctt
>gene=chr12_63118823-63119003; species=gorGor
ctaagggtgcagaagttcttaagccagctttgcaatcctctagagccagcttacttctgactcccacttcaggaatgtggctaaacaagtctgattcacacctcctcaaactcctccgcacaattagttggatccagtgatgcttaacaagcccttcacttttctctgcaggatgttctt
>gene=chr12_63118823-63119003; species=panTro
ctaagggtgcagaagttcttaagccagctttgcaatcctctagggccagcttacttcggactcccacttcaggaatgtggctaagcaagtctgattcacacctcctcaaactcctctgcacaattagttggatccagtgatgcttaacaagcccttcacttttctctgcaggatgttctt
>gene=chr12_63118823-63119003; species=papHam
ccaggggtgcggaagttcttaagcctgctttgcaatgatctagagccagcttacttctgactcccacttcaggaatgtggctaaacaagtctgattcacacctcctcaaactcctccgcacaattagttggatccagtgatgcttaacaagcccttcacatttctctgcaggattttctt
>gene=chr12_63118823-63119003; species=ponAbe
ctaagggtgcagaagttcttaagccagctttgcaatcctctagagccagcttacttctgactcccacttcaggaatgcggccaaacgagtctgattcacacctcctcaaactcctccgcacaattagttggatccagtgatgcttaacaagcccttcacttttctctgcaggattttctt
>gene=chr12_63118823-63119003; species=rheMac
ccaagggtgcggaagttcttaagcctgctttgcaatgatctagagccagcttacttctgactcccacttcaggaatgtggctaaacaagtctgattcacacctcctcaaactcctctgcacaattagttggatccagtgatgcttaacaagcccttcacttttctctgcaggattttctt
>gene=chr12_67913756-67913936; species=hg19
GTTTCCAAACCTGGCTGGCTTCTCCGCAAGGTGCATAGCTGTCAAAAGTGAAACAAAGCGAAGGGCTTGGGATGCCAGAAAGACAAAAGCTCATCCATCAGGCTCAGCAGGAAAGGCAGGGGAGGCAGCGGCGGGAAGCCTTCCTTAGCTGTGTGATCCTAGATGGCTGTTAACTTAGCA
>gene=chr12_67913756-67913936; species=bosTau
GTTTCTAAACCTGTTTGGCTTCTCC-CGAGGTCCATAGCTGTCAAAAGCAAAACAAAGTAAAGGACCAGGGATGGCAGAAAGGCAAAAGCTCATCCATCAGGCTGGGGAAG----------------AAGACGGAAAGCCTTCCTTAGCTGCTTGATCCTAGGTTGTT-TTGCCTTGGTT
>gene=chr12_67913756-67913936; species=calJac
GTTTCCAAACCTGGTTGGCTTCTCCGCAAGGTCCATAGCTGTCAAAAATGAAACAAAGCAAAGGGCTTGGGATGCCAGGAAGGCACAAGCTCATCCATCAGGCTCAGCAGGAAAGGCAGGGGAGGCAGTGGTGGGAAGCCTTGCTTCTCTGTGTGATCCTAGGTGGCTCTTAACTGAGCA
>gene=chr12_67913756-67913936; species=canFam
GTTTGCAAACCTGTCTGGCTCCTCTGAGAGGTCCATAGCTGTCAAAAATAAAGCGAAGCCATGGGCTGGGGATGGCAGGAAGATCCAAGCTCATTCACCAGAACGCGC-AGAAAGG-----------GAGGCTGAAAGCCTTCCT-----------TCCCGAGTG---------ATAGCA
>gene=chr12_67913756-67913936; species=equCab
GTTTCCAAACCTGTTTGGCTTCCCTGCAAGGTCCATAGCTGTC-AAAGCGAAACAAAGCGAGGGGCTGGCGATGGCAGAAAGGCCTCAGCTCATCCATCAG-CTGTGTGAGCAAGCCCAGGGGGT--GAGGCGGGAAG-CTGGCTTAGTGGTGTGGTCCCAGGTGGCTAGTCACTTAGCA
>gene=chr12_67913756-67913936; species=gorGor
GTTTCCAAACCTGGCTGGCTTCTCCGCAAGGTGCATAGCTGTCAAAAGTGAAACAAAGCGAAGGGCTTGGGATGCCAGAAAGACAAAAGCTCATCCATCAGGCTCAGCAGGAAAGGCAGGGGAGGCAGCGGCGGGAAGCCTTCCTTAGCTGTGTGATCCTAGGTGGCTGTTAACTTAGCA
>gene=chr12_67913756-67913936; species=panTro
GTTTCCAAACCTGGCTGGCTTCTCCGCAAGGTGCATAGCTGTCAAAAGTGAAACAAAGCGAAGGGCTTGGGATGCCAGACAGACAAAAGCTCATCCATCAGGCTCAGCAGGAAAGGCAGGGGAGGCAGCGGCGGGAAGCCTTCCTTAGCTGTGTGATCCTAGATGGCTGGTAACTTAGCA
>gene=chr12_67913756-67913936; species=papHam
GTTTCCAAACCTGGCTGGCTTCTCCACAAGGTCCATAGCTGTCAAAAGTGAAACAAAGCAAAGGGCTTGGAATGCCAAAAAGACACAAGCTCATCCATCAGCCTCAGCAGGAAAGACAGGGGAGGCAGCGGCGGGAAGCCTTCTTTAGCTGTGTGATCCTAGGTGGCTGTTAACTTAGCA
>gene=chr12_67913756-67913936; species=ponAbe
GTTTCCAAACCTGGCTGGCTTCTCCGCAAGGTCCATAGCTGTCAAAAGTGAAACAAAGTGAAGGGCTTGGGATGCCAGAAAGACACAAGCTCATCCATCAGGCTCAGCAGGAAAGGCAGGGGAGGCAGCGGCGGGAAGCCTTCCTTAGCTGTGTGATCCTAGGTGGCTGTTAACTTAGCA
>gene=chr12_67913756-67913936; species=rheMac
GTTTCCAAACCTGGCTGGCTTCTCCACAAGGTCCATAGCTGTCAAAAGTGAAACAAAGCAAAGGGCTTGGAATGCCAAAAAGACACAAGCTCATCCATCAGGCTCAGCAGGAAAGACAGGGGAGGCAGCGGCGGGAAGCCTTCTTTAGCTGTGTGATCCTAGGTGGCTGTTAACTTAGCA
>gene=chr12_79941134-79941314; species=hg19
CCAGTGGGTCTGAAAAGTACTGCCTGAAATTCTCAGCATTCCTGTCATTCCCTAAAGGCTGAGGCAGCTCTCTAAACATTCTTTCAGGCACCTGAGGAATTGGGCCACCAGCTCTTCTGTGGGGAGCCAACAGGAAATTAAGTATAAAGGGCAGCAAAAGTATTTGGGGAGATGACAATG
>gene=chr12_79941134-79941314; species=bosTau
CCCCAGGGC-TGAAAAGTAGTGCCTCAAATTCTCAGCATTCCTGTCATTCCCCCAGGCCTGAGGCAGCTCTCTAAACATTCCTACATGCACCTGAGGAATTGGGCC-ACAGTTCATCTGAAGAAAGGTGG-------------GCACAGGGCAGCCAGTGTATTAGGGAGGACGGAGCC-
>gene=chr12_79941134-79941314; species=calJac
CCAGTGGGTCTGAAAAGTACTGCCTGAAATTCTCAGCATTCCTGTCATTCCACAAGGGCTGAGGCAGCTCTCTAAACATTCTTTCAGGCACCTGAGGAATTGGGCCACCAGCTCTTCTGTGGGAAGTCAGCAGGAAATTAAGTATAAAGGGTAGAAAAAGTATTT-GGAAGATGACAATG
>gene=chr12_79941134-79941314; species=canFam
CCCGTGGGTGTGCAAAGTAGTGCCTGAGATGCTCGGCATTCCTGTCATTCCCTGAGGGCTCAGGCGG-TCTCTAAACATTCTTACAGGCACCTGAGGAATGGGCCCCTGCGACCCTGGGTGGGGAGACAGCAGGAAGTTAAGTGCCCGGTGCA----GAATATTCGGGAAAATGACAGCT
>gene=chr12_79941134-79941314; species=equCab
CCCGTGGGT-------CTAGCGCC-GACATTCTCAGCATTCTTGTCATTCCCTAAGGGCTGAGGCAGCTCTCTAAACGTTCTTCCAGGCACCTGAAGGACTGGGCCATGAGTTCTTAGGTGGGAAGGCAGCATGAAATTAAGAGCAAAGGGCAGCAGGAGTGTTTGCGAAGACGACAGTG
>gene=chr12_79941134-79941314; species=gorGor
CCAGTGGGTCTGAAAAGTACTGCCTGAAATTCTCAGCATTCCTGTCATTCCCTAAAGGCTGAGGCAGCTCTCTAAACATTCTTTCAGGCACCTGAGGAATTGGGCCACCAGCTCTTCTGTGGGGAGCCAACAGGAAATTAAGTGTAAAGGGCAGCAAAAGTATTTGGGGAGATGACAATG
>gene=chr12_79941134-79941314; species=panTro
CCAGTGGGACTGAAAAGTACTGCCTGAAATTCTCAGCATTCCTGTCATTCTCTAAAGGCTGAGGCAGCTCTTTAAACATTCTTTCAGGCACCTGAGGAATTGGGCCACCAGCTCTTCTGTGGGGAGCCAACAGGAAATTAAGTATAAAGGGCAGCAAAAGTATTTGGGGAGATGACAATG
>gene=chr12_79941134-79941314; species=papHam
CCAGTGGGTCTGAAAAGTACTGCCTGAAATTCTCAGCATTCCTGTCATTCCCTAAGGGCTGAGGCAGCTCTCTAAACATTCTTTCAGGCACCTGAGGAATTGGGCCACCAGCTCTTCTGTGGGGAGCCAACAGGAAATTAAGTATAAAGGGCAGCAAAAGTATTTGGGGAGATGATAATG
>gene=chr12_79941134-79941314; species=ponAbe
CCAGTGGGTCTGAAAAGTACTGCCTGAAATTCTCAGCATTCCTGTCATTCCCTAAAGGCTGAGGCAGCTCTCTAAACATTCTTTCAGGCACCTGAGGAATTGGGCCACCAGCTCTTCTGTGGGGAGCCAACAGGAAATTAAGTATAAAGGGCAGCAAAAGTATTTGGGGAGATGACAATG
>gene=chr12_79941134-79941314; species=rheMac
CCAGTGGGTCTGAAAAGTACTGCCTGAAATTCTCAGCATTCCTGTCATTCCCTAAGGGCTGAGGCAGCTCTCTAAACATTCTTTCAGGCACCTGAGGAATTGGGCCACCAGCTCTTCTGTGGGGAGCCAACAGGAAATTAAGTATAAAGGGCAGCAAAAGTATTTGGGGAGATGATAATG
>gene=chr12_89619744-89619924; species=hg19
CAACCTCTCTGTAGTGAGCTCATGTCCTCCCTCTCTCTTCCTCTCCCTCTGACTCATGGTGCTCAAAGCTTTAAGAAATAAAAACCTGTTGGACCAGCCAGACTGGAATCATCAACTTCAAATGGGCCAGCCCTTCCGTGAAAGGGAATCTCACTTTCATTGTTAGCACCAAGGCTCTGA
>gene=chr12_89619744-89619924; species=bosTau
CAGCCTCTCTATAGTGAGCTCATGTCCCCCCTCTCCCCTCCTCTCCCTCTGACTCACAGTGCTCAAAGCTTTAAGAAATAAAAACCTGTTAGATCAGTCAGACTAGAACT-----CTGCAAGTG--CCAGCCCTTCCGTGAAAGGGAATCTCACTTTCATTGTTAGCACTAAAGCTCTGA
>gene=chr12_89619744-89619924; species=calJac
CAGCCTCTCTGTAGTGAGCTCATGTCCTCTCTCTCTCTTCCTCTCCCTCTGACTCA-GGTGCTCAAAGCTTTAAGAAATAAAAACCTGTTGGACCAGCCAGACTGGAATCATCAACTTCAAACGGGTCAGCCCTTCCGTGAAAGGGAATCTCACTTTCATTGTTAGCACCAAGGCTCTGA
>gene=chr12_89619744-89619924; species=canFam
CAGCCTCTCTGTAGTGAGCTCATGTCctccctctctcttcctctccctctGACTCACAGTGCTCAAAGCTTCAAGAAACAAAAACCTGTTGGATCAGCCAGGCTAGAATCATCAACTTCAAATGGGCCAACCCTTCTGTGAAAGGGAATCTTACTTTCATTGTTAGCACCAAGGCTCTAA
>gene=chr12_89619744-89619924; species=equCab
CAGCCTCTCTTTAGTGAGCTCATGTCCTAACTCTCTCTTCCTCTCCCTCTGACTCACAGTGCTCAAAGCTTTAAGAAATAAAAACCTGTTGGATTAGCCAGACTAGAATCATCAACTCCAAATGGGCCAGCCCTTCCGTGAAAGGGAATCTCACTTTCATTGTTCGCACCAAAGCTCTGA
>gene=chr12_89619744-89619924; species=gorGor
CAACCTCTCTGTAGTGAGCTCATGTCCTCCCTCTCTCTTCCTCTCCCTCTGACTCATGGTGCTCAAAGCTTTAAGAAATAAAAACCTGTTGGACCAGCCAGACTGGAATCATCAACTTCAAATGGGCCAGCCCTTCCGTGAAAGGGAATCTCACTTTCATTGTTAGCACCAAGGCTCTGA
>gene=chr12_89619744-89619924; species=panTro
CAACCTCTCTGTAGTGAGCTCATGTCCTCCCTCTCTCTTCCTCTCCCTCTGACTCATGGTGCTCAAAGCTTTAAGAAATAAAAACCTGCTGGACCAGCCAGACTGGAATCATCAACTTCAAATGGGCCAGCCCTTCCATGAAAGGGAATCTCACTTTCGTTGTTAGCACCAAGGCTCTGA
>gene=chr12_89619744-89619924; species=papHam
CAACCTCTCTGTAGTGAGCTCATGTCCTCCTCCTCTCTTCCTCTCCCTCTGACTCATGGTACTCAAAGCTTTAAGAAATAAAAACCTGTTGGACCAGCCAGACTGGAATCATCAACTTCAAATGGGCCAGCCCTTCCGTGAAAGGGAATCTCACTTTCATTGTTAGCACTAAGACTCTGA
>gene=chr12_89619744-89619924; species=ponAbe
CAACATCTCTGTAGTGAGCTCATGTCCTCCCTCTCTCTTCCTCTCCCTCTGACTCATGGTGCTCAAAGCTTTAAGAAATAAAAACCTGTTGGACCAGCCAGACTGGAATCATCAACTTCAAATGGGCCAGCCCTTCTGTGAAAGGGAATCTCACTTTCATTGTTAGCACCAAGGCTCTGA
>gene=chr12_89619744-89619924; species=rheMac
CAACCTCTCTGTAGTGAGCTCATGTCCTCCTCCTCTCTTCCTCTCCCTCTGACTCATGGTACTCAAAGCTTTAAGAAATAAAAACCTGTTGGACCAGCCAGACTGGAATCATCAACTTCAAATGGGCCAGCCCTTCCGTGAAAGGGAATCTCACTTTCATTGTTAGCACTAAGACTCTGA
>gene=chr12_94655000-94655180; species=hg19
gctgtaagctaattgcagtcaattcctaccagtcattccgcattaaagcagctctccaaagagctgcctccccctggagtttgctttgttggagttactgtgtgcatgtggttgtcactaattgaactttaaaatcttttcaaatgcaaactttctatagattccagtggagaagagggt
>gene=chr12_94655000-94655180; species=bosTau
ACTGTGAGCTAATGACATTCAATCCCAAGTGGTCATCTCATGTGAAAGCAAGTCTCCACAGAGCTCCCCGCCCCTTGAGTTCACTTTGTGAGAGTTACTACGTGAATATGGTTATAACTATTCGAATCTTGAAATTCTT----ACGTGAGCTTTTCACAGATGCCg-tgggtaagaggga
>gene=chr12_94655000-94655180; species=calJac
GCAGTGAGCTAATTGCAGTCAATTCCTACCCGTCATCCCGCATTGAAGCTGTTCTCCAAAGAGCTGCCT-CCCCTGGAGTTTGCTTTGTTGGCGTTACC-TGTGAATGCGGTTGTAACTAATTGAACTTGAAAATCTTTTCAAATGCAAACTTTCTGTAGATTCCAGTGGTGAAGACAGT
>gene=chr12_94655000-94655180; species=canFam
ACTGGAAGCTGATTACACTCCATTCTGA-CAGTTGTTCTACATTATAGCGAGGCCCCAAAGAGCTGCTCAGCCCTTGCGTTTGCTTTGTTGGAGGTATAGTATAAATATGGTTGGAGCTGACTGAATCTTAAAATCACTTTGAATGCCAACCTGGCGCAGATTCCagcgggtcagagagc
>gene=chr12_94655000-94655180; species=equCab
GCTGTAAGCT------ACTCAATTCCAGCCAGTCATTCCACGTTACAGCAGGTCCCCGAGGAGCCGGCCGCCCCTTGAGTTCACTCTGCTGGAGTTACTGTACGAATATGGTTGTAACTAATTGAATCTTAAAGTCTTTTCAAATGCAAACTTTGCACGGATTCCACtggttaagagagt
>gene=chr12_94655000-94655180; species=gorGor
gctgtaagctaattgcagtcaattcctaccagtcattccgcattaaagcagctctccaaagagctgcctccccctggagtttgctttgttggagttactgtgtgcatgtggttgtcactaattgaactttaaaatcttttcaaatgcaaactttctatagattcCagtggtgaagagggt
>gene=chr12_94655000-94655180; species=panTro
GCTATAAGCTAATTGCAGTCAATTCCTACCAGTCATTCCACATTAAAGCAGCTCTCCAAAGAGCTGCCTCCCCCTGGAGTTTGCTTTGTTGGAGTTACTGTGTGCATGTGGTTGTCACTAATTGAACTTTAAAATCTTTTCAAATGCAAACTTTCTATAGATTCCagtggtgaagagggt
>gene=chr12_94655000-94655180; species=papHam
actgtaagctaattgcagtcaattcctacccgtcattccgcattaaagcagctctccaaagagctgcctccccctggagtttgctttgttggagtgactgtgtgcatgtggttgtaactaattgaactttaaaatcttttcaaatgcaaactttctatagattcCAGCGGTGAAGAGGGT
>gene=chr12_94655000-94655180; species=ponAbe
gctgtaagctaattgcagtcaattcctaccagtcattccgcattaaagcagctctccaaagagctgcctccccctggagtttgctttgttggagttactgtgtgcatgtggttgtcactaattgaacttcaaaatcttttcaaatgcaaactttctatagattcCAGTGGTGAAGAGGGT
>gene=chr12_94655000-94655180; species=rheMac
ACTGTAAGCTAATTGCAGTCAATTCCTACCAGTCATTCCGCATTAAAGCAGCTCTCCAAAGAGCTGCCTCCCCCTGGAGTTTGCTTTGTTGGAGTGACTGTGTGCATGTGGTTGTAACTAATTGAACTTTAAAATCTTTTCAAATGCAAACTTTCTATAGATTCCAGCGGTGAAGAGGGT
>gene=chr12_94698301-94698481; species=hg19
GAAATTCAAACAGACACATTCATCAGATGCTTTGTTTCCAAACAAATGTTAACTCCCCCTTCCCTGATTCCCCCCCAATCATGCTGGGACAGGCTATCCATGTCAATGGTGAGAATAGCTCACCAATTCCATTTGCTACTTGAAGATGAAGTGAAGCTCTAAGGTAGGGTAGAGGCAATG
>gene=chr12_94698301-94698481; species=bosTau
GGAATTCACACAGACACAGTCATCAGATGCGCTGTTTCCAAATAAATGTTAATTCCCCCTTCCCTGATT-CCCCCCACTCATGCTGGGACAGGCTATCCATGTCAATGGTGAGAATAGCTCACCAATTCCATTTGCTACTTGAAGATCAAGTGAAGCACTAAGGTAGGGTAGAGGCAATG
>gene=chr12_94698301-94698481; species=calJac
GAAATTCACACAGACACATTCATCAGATGCTTTGTTTCCAAACATATGTTAACTCCCCCTTCCCTGATTCCCCCCCAATCATGCTGGGACAGGCTATCCATGTCAATGGTGAGAATAGCTCACCAATTCCATTTGCTACTTGAAGATCAAGTGAAGCGCTAAGGTAGGGTAGAGGCAATG
>gene=chr12_94698301-94698481; species=canFam
GGGATTCACACAGACACAGTCATCAGATGCGCTGTTTCCAAATATATGTTAATTCCCCCTTCCCTGATTCCCCCCCACTCATGCTGGGACAGGCTATCCATGTCAATGGTGAGAATAGCTCACCAATTCCATTTGCTACTTGAAGATCAAGTGAAGCGCTAAGGTAGGGTAGAGGCAATG
>gene=chr12_94698301-94698481; species=equCab
GGAATTCACACAGACACAGTCATCAGATGCGCTGTTTCCAAATATATGTTAATTCCCCCTTCCCTGATT-CCCCCCACTCATGCTGGCACAGGCTATCCATGTCAATGGTGAGAATAGCTCACCAATTCCATTTGCTACTTGAAGATCAAGTGAAGCGCTAAGGTAGGGTAGAGGCAATG
>gene=chr12_94698301-94698481; species=gorGor
------------------------------------------------------------------------------------------------------------------------------------------------------------------------------------
>gene=chr12_94698301-94698481; species=panTro
GAAATTCAAACAGACACATTCATCAGATGCTTTGTTTCCAAACAAATGTTAACTCCCCCTTCCCTGATTCCCCCCCAATCATGCTGGGACAGGCTATCCATGTCAATGGTGAGAATAGCTCACCAATTCCATTTGCTACTTGAAGATGAAGTGAAGCTCTAAGGTAGGGTAGAGGCAATG
>gene=chr12_94698301-94698481; species=papHam
GAAATTCACACAGACACATTCATCAGATGCTTTGTTTCCAAACAAATGTTAACTCCCCCTTCCCTGATTCCCCCCCAATCATGCTGGGACAGGCTATCCATGTCAATGGTGAGAATAGCTCACCAATTCCATTTGCTACTTGAAGATGAAGTGAAGCTCTAAGGTAGGGTAGAGGCAATG
>gene=chr12_94698301-94698481; species=ponAbe
GAAATTCAAACAGACACATTCATCAGATGCTTTGTTTCCAAACAAATGTTAACTCCCCCTTCCCTGATTCCCCCCCAATCATGCTGGGACAGGCTATCCATGTCAATGGTGAGAATAGCTCACCAATTCCATTTGCTACTTGAAGATGAAGTGAAGCTCTAAGGTAGGGTAGAGGCAATG
>gene=chr12_94698301-94698481; species=rheMac
GAAATTCACACAGACACATTCATCAGATGCTTTGTTTCCAAACAAATGTTAACTCCCCCTTCCCTGATTCCCCCCCAATCATGCTGGGACAGGCTATCCATGTCAATGGTGAGAATAGCTCACCAATTCCATTTGCTACTTGAAGATGAAGTGAAGCTCTAAGGTAGGGTAGAGGCAATG
>gene=chr12_97525419-97525599; species=hg19
ATGAAAATGTCTGTGCTCAGAAACCCCATTCAGGAGGAGACTTTCACTGCAGGGAGCTTCTCTGCCATAAAGAAGGTTGCACAATGTGTTCTGTGCACAAAAGGGTAGCAGCCCAGGAAGCTGATTGCATTTCTAAGCCTCTAGAGTGAAAAGGTATGCAGACAACATTGTTTTACTGGT
>gene=chr12_97525419-97525599; species=bosTau
AAGGAAATGTCTGTGCTCAGATACCCCATTCAGGAGGAGGCTTTCACTGCGGGGAGCTTCTTTGCCATGAAGAAAGCTGCATAATGTGCTCTTCGCACAAAAGGGTCGCAGCCAAGAAAGCTGATTGCATTTCTAAGCCTCTGGAATAAAAAGGCATGCAGACAACATTGTTTTTCCGGT
>gene=chr12_97525419-97525599; species=calJac
ATGAAAATGTCTGTGCTCAGAAACCCCATTCAGGAGGAGAC--TCACTGCAGGGAGCTTCTCTGCCATAAAGAAGGCTGCACAATGTGTTCTGTGTACAAAAGAGTAGCAGCCCAGAAAGCTGATTGCATTTCTAAGCATCTAGAATAAAAAGATATGCAGACAGCGTGGTTTTACTGGG
>gene=chr12_97525419-97525599; species=canFam
AAGAAAATATCTGTGCTCAGAAACCCCATTCAGGAAGCGGCTTTCACTGCAGGGAGC-TCTGTGCTATGAAGAAAGCTGCATAATGTGCTCTGAGCACAAAAAGGTAGCAGCCAAGAAAGGTGACTGCTTTTCTAAGCCTC-----TAAGAAGGCTTGGTGACACTATTGTTCTACCAGT
>gene=chr12_97525419-97525599; species=equCab
AAGAAAATGTCTGTGCTCACAAATCCCATTCAGGAGGAGGCTTTCGCTGCAGGGAACTTCTGGGCCATGAAGAAAGCTGCATAATGTGCTCTGCGCACAAAAGGGTAGCAGCCAAGAAAGCTGATTGCGTTTCTAAGCTTCTAGAATAAAAAGGCATGCAGACGACATTGTTTCACCAGT
>gene=chr12_97525419-97525599; species=gorGor
ATGAAAATGTCTGTGCTCAGAAACCCCATTCAGGAGGAGACTTTCACTGCAGGGAGCTTCTCTGCCATAAAGAAGGTTG-ACAATGTGTTCTGTGCACAAAAG-GTAGCAGCCCAGGAAGCTGATTGCATTTCTAAGCCTCTAGAGT-AAAAGGTATGCAGACAACATTGTTTTACTGGT
>gene=chr12_97525419-97525599; species=panTro
ATGAAAATGTCTGTGCTCAGAAACCCCATTCAGGGGGAGACTTTCACTGCAGGGAGCTTCTCTGCCATAAAGAAGGTTGCACAATGTGTTCTGTGCACAAAAGGGTAGCAGCCCAGGAAGCTGATTGCATTTCTAAGCCTCTAGAGTGAAAAGGTATGCAGACAACATTGTTTTACTGGT
>gene=chr12_97525419-97525599; species=papHam
ATGAAAACGTCTGTGCTCAGAAACCCCATTCAGGAGGAGACTTTCACTGCAGGGAGCTTCTCTGCCATAAAGAAGGCTGCACAATGTGTTCTGTGCACAAAAGGGTAGCAGCCCAGAAAGCTGACTGCATTTCTAAGCCTCTAGAATGAAAAGGTATGCAGACAACATTGTTTTACTGGT
>gene=chr12_97525419-97525599; species=ponAbe
ATGAAAATGTCTGTGCTCAGAAACCCCATTCAGGAGGAGACTTTCACTGCAGGGAGCTTCTCTGCCATAAAGAAGGCTGCACAATGTGTTCTGTGCACAAAAGGGTAGCAGCCCAGAAAGCTGATTGCATTTCTAAACCTCTAGAGTGAAAAGGTATGCAGACAACATTGTTTTACTGGT
>gene=chr12_97525419-97525599; species=rheMac
ATGAAAACGTCTGTGCTCAGAAACCCCATTCAGGAGGAGACTTTCACTGCAGGGAGCTTCTCTGCCATAAAGAAGGCTGCACAATGTGTTCTGTGCACAAAAGGGTAGCAGCCCAGAAAGCTGACTGCATTTCTAAGCCTCTAGAATGAAAAGGTATGCAGACAACATTGTTTTACTGGT
>gene=chr12_99251035-99251215; species=hg19
gagatgtaaaagcattctaggccaatgcacctgcatgagaggagtgggatacggtgtgagcaatgcttggagaattgcagctatttggatactgctgggacataatgacctcggcagccaggaattgtggttacattgcagggggccttgaggctagagagagagaactgattgagcttg
>gene=chr12_99251035-99251215; species=bosTau
G------------------------------------AGAGGAATGGGATACTGTGTGAGTGGTGCTTGGAGCATCGCAGATATTCTGATACTGCAGAAACACAGCGATCTCAGCAGTGGGAAGCTGGGGTGACGCTGCAGGGAGCCTCGAGGCTAGAAGAAAAGAACTGATGGACTTTG
>gene=chr12_99251035-99251215; species=calJac
gagttgtaaaagcattctaggcCAATGTGCCTGCACGAGAGGAATGGGATATAGCATGAGCAAGGACTGGAGAATCTCAGCTACTTGGATACTGCTGGGACATAATAACCTAGGCAGCCAGTAATTGTGGTTAAATTTCAGGGGGCTTTGGGTCTAGAGAGA----ATTGATTGAGCTTG
>gene=chr12_99251035-99251215; species=canFam
GGCGTGTGAAAGTACTGCAGGCTGATGCAACTGCACGCAAGGAATGGGCTATGGTGTGAGCAAGGCTGAGGGAACTGCGGACATCCTGATGTCGCTGAAGTGTGGTGATCTCAGCAGTGGGGGGATAGGGTGACACTGCAGGGAGCCTCGAGGCTCAAAGAAAAGAACAGATGGATCTTG
>gene=chr12_99251035-99251215; species=equCab
gggatgtaaaggcattacaggctga------tgcatgagagaaaggggatatggtgtgagcaatgattgcagaattgcagatattctgacagtgctgaggcacagtgatctcagcagtggggagttggggtgacactgcagggAGCCTTGAGGCTAAAAGAAAAGAACTCATGGATTTTG
>gene=chr12_99251035-99251215; species=gorGor
gagatgtaaaagcattccaggccaatgcacctgcatgagaggagtgggatacggtgtgagcaatgcttggagaattgcagctatttggatactgctgggacataatgacctcggcagccaggaattgtggttacattgcagggggccttgaggctagagagagagaactgattgagcttg
>gene=chr12_99251035-99251215; species=panTro
gagatgtaaaagcattccaggccaatgcacctgcatgAGAGGAGTGGGATACGGTGTGAGCAACGCTTggagaattgcagctatttggatactgctgggacataatgacctcggcagccaggaattgtggtta-attgcagggggccttgaggctagagagagagaactgattgagcttg
>gene=chr12_99251035-99251215; species=papHam
gagatgtaaaagcattccaggccaatgcacctgcatgagaggagtgggatatggtatgagcaacgtttggagaattgcagctatttggatactgctgggacataacgACCT------CCAGGAATTGTGGTTATATTGCAGAGGGCCTTGGGGCTAGAGAGAGAGAACTGATTGAGCTTG
>gene=chr12_99251035-99251215; species=ponAbe
gagatgtaaaagcattccaggccaatgcacctgcatgagaggagtgggatacggtgtgagcaacgcttggagaactgcagctatttggagactgcTGGGACATAATGACCTCGGCAGCCAGGAATTGTGGTTACATTGCAGGGGGCCTTGAGGCTAGAGAGAGAGAACTGATTGAGCTTG
>gene=chr12_99251035-99251215; species=rheMac
GAGATGTAAAAGCATTCCAGGCCAATGCACTTGCATGAGAGGAGTGGGATATGGTATGAGCAACGCTTGGAGAATTGCAGCTATTTGGATACTGCTGGGACATAACGACCT------CCAGGAATTGTGGTTATATTGCAGAGGGCCTTGGGGCTAGAGAGAGAGAACTGATTGAGCTTG
>gene=chr12_113028246-113028426; species=hg19
CCAGAAAGCCTGTGTTGTTTCTGTAACCCACAAAGATAGCACAGCCCCTCCTCATTCCATGAGTCCCCCAGTGGGGTGGACATCAGGGCTCAGTGTCATGGAAATGGCTCATGGGGTGACTCAGATTTGGCTCAGGCTCAGGGCTGCATTGTTTTAGAGATGAAACAGAGCACCTTAgga
>gene=chr12_113028246-113028426; species=bosTau
------------------------------------------------------------------------------------------------------------------------------------------------------------------------------------
>gene=chr12_113028246-113028426; species=calJac
CCAGAAAGCCCATGTTGTTTCTGTGAACCACAAAGGTAGCACAGCCCCCCCTCATTCTGTGAGTCCCCCAGTGGGGTGGACATCAGGGCTCAGTGTCATGGAAATGGCTTGTAGGGTGACTCCGATTTGGCTCAGGCTCAAGGCTGCATCGTTTTAGAGCTGAAACAGAGCACCTTAgga
>gene=chr12_113028246-113028426; species=canFam
---------------------------------------------------------------------------------------------------------------TGGGGAGACTAAGATTTATCTAAAGCTCC--TCTGTATTGTTTTAGAGCTTGAATAGAGCCATATAggc
>gene=chr12_113028246-113028426; species=equCab
----------------------------------------------------------------------------------------------------------------GGGGGGACTTAGATTCCCCTGAGGCTCCAGGCTGCACCA-TTTAGAGCTTGAATAAGGCACGGCAGGC
>gene=chr12_113028246-113028426; species=gorGor
CCGGAAAGCCTGTGTTGTTTCTGTAACCCACAAAGATAGCACAGCCCCTCCTCATTCCATGAGTCCCCCAGTGGGGTGGACATCAGGGCTCAGTGTCATGGAAATGGCTCATGGGGTGACTCAGATTTGGCTCAGGCTCAGGGCTGCATTGTTTTAGAGCTGAAACAGAGCACCTTAgga
>gene=chr12_113028246-113028426; species=panTro
ccggaaagcctgtgTTGTTTCTGTAACCCACAAAGATAGCACAGCCCCTCCTCATTCCATGAGTCCCCCAGTGGGGTGGACATCAGGGCTCAGTGTCATGGAAATGGCTCATGGGGTGACTTAGATTTGGCTCAGGCTCAGGGCTACATTGTTTTAGAGATGAAACAGAGCACCTTAgga
>gene=chr12_113028246-113028426; species=papHam
CCAGAAAGTCCATGTTGCTTCTGTAATCCATAAAGATAGCACAGCTCCTCCTCATTCCATGAGTCCCCCAGTGGGGTGGACATCAGGGCTCAGTGTCATGGAAATGGCTCATGGGGTGACTCAGATTTGGCTCAGGCTCAGGGTTGTATAGTTTTAGAGCTGAAACAGAGCA-CTTAgga
>gene=chr12_113028246-113028426; species=ponAbe
CCGGAAAGCCCATGTTGTTTCTGTTACCCACAAAGATAGCACAGCCCCTCCTCATTCCATGAGTCCCCCAGTGGGGTGGACATCAGGGCTCAGTGTCATGGAAATGGCTCATGGGGTGACTCAGATTTGGCTCAGGCTCAGGGCTGCATTGTTTTAGAGCTGAAACAGAGCACCTTAgga
>gene=chr12_113028246-113028426; species=rheMac
CCAGAAAGTCCATGTTGTTTCTGTAATCCACAAAGATAGCACAGCTCCTCCTCATTCCATGAGTCCCCCAGTGGGGTGGACATCAGGGCTCAGTGTCATGGAAATGGCTCATGGGGTGACTCAGATTTGGCTCAGGCTCAGGGTTGTATAGTTTTAGAGCTGATACAGAGCA-CTTAGGA
>gene=chr12_116310828-116311008; species=hg19
AGTGAGCTTGGTGAAGCCCAGATTTGAGAGAAAGGATATATGTGTTTGTTGTTTGTTTTTCCCAGCACCATTCAGAAGAAAGAGTGCCCCGACAGGCTGAACCGGTTATATTGTGATGGACTTAGAGGATGGATGGATGACTCACCACCTGAAGGTTTTAAAGCTGGTAGAAAACACAAA
>gene=chr12_116310828-116311008; species=bosTau
AGAGAGCTTGGTGAGGCCCAAATTGGAAAGAAATAGTATTTTTGTTCATTGTTTGTTTTTCCCAGCACAGTTCAGGTCAGAAAGTGCCCTGACAGGCTGAACTGGTAATGGTATGATGGACATAGAAGATAAAT-GCTGATTCACCACTTGAATGTTTTATAGCTGGTAGAAAACACAAG
>gene=chr12_116310828-116311008; species=calJac
AGTGAGCTTGGTAAAGCCCAGATTTGAGGGGAAGGATATTTTTATTTGTTGTTTGTTTTTTCCAGCTCCGTTCAGAGGAAAGAGTGCCCCGACAGGCTGAACCAGTTACATCGTGTTGGACTTAGAGGATGGATGGATGACTCACCACCTGAAGGTTTTGAAGCTGGTAGAAAACACAAA
>gene=chr12_116310828-116311008; species=canFam
TGAGAGCTCA-CGGAGCTCGGACTGGAGGGAAAGGATGTATTTGTTCCTTGTTTGTTTTTCCCAGCGCAGTTT-GGGGGAGAGGAGCTCTAACAGGCTGAACTGGTAACACAGTGGCCAAC-TAGAAGGGAGAG-GATGACTCACCACTCGAATGGTTGTTAGCTGGCAGGAAACACCGG
>gene=chr12_116310828-116311008; species=equCab
AGAGAGCTTGGGGAAGCCCAGATTGGAGGGAAAGGGCATTTCTATTCGCTGTTTGCTTTTCCCAGCACAGTTCAGGGGAGAAGGTGCCCTGACAGGCTGAACTGGTGATACGGTGCCGGAC-TCAGAGGACAGGTGATGACTCATTGCCCCGGTGTTTTACAGCTGGTGGGAAACACAGA
>gene=chr12_116310828-116311008; species=gorGor
------------------------------------------------------------------------------------------------------------------------------------------------------------------------------------
>gene=chr12_116310828-116311008; species=panTro
AGTGAGCTTGGTGAAGCCCAGATTTGAGGGAAAGGATATATTTGTTTGTTGTTTGTTTTTCCCAGCACCATTCAGAAGAAAGAGTGCCCCGACAGGCTGAACCGGTTATATTGTGATGGACTTAGAGGATGGATGGATGACTCACCACCTGAAGGTTTTAAAGCTGGTAGAAAACACAAA
>gene=chr12_116310828-116311008; species=papHam
AGTGAGCTTGGTGAAGCCCAGATTTGAGGGAAAGGATATTTTTGTTTGTTGTTTGTTTTTCCCAGCACCATTCAGAAGAAAGAGTGCCCCAACAGGCTGAACCGGTTATATTATGGTGGACTTAGAGGATGGATGGATGACTCACCACCTGAAAGTTTTAAAGCTGGTGGAAAACACAAA
>gene=chr12_116310828-116311008; species=ponAbe
AGTGAGCTTGGTGAAGCCCAGATTTGAGGGAAAGGATATATTTGTTTGTTGTTTGTTTTTCCCAGCACCATTCAGAAGAAAGAGTGCCCCGACAGGCTGAACCGGTTATATTGTGGTGGACTTAGAGGATGGATGGATGACTCACCACCTGAAGGTTTTAAAGCTGGTAGAAAACACAAA
>gene=chr12_116310828-116311008; species=rheMac
AGTGAGCTTGGTGAAGCCCAGATTTGAGGGAAAGGATATTTTTGTTTGTTGTTTGTTTTTCCCAGCACCATTCAGAAGAAAGAGTGCCCCAACAGGCTGAACCGGTTATATTATGGTGGACTTAGAGGATGGATGGATGACTCACCACCTGAAGGTTTTAAAGCTGGTGGAAAATACAAA
>gene=chr12_119527182-119527362; species=hg19
ACGGAAGGACAGACATTTCCTATCAACTCCTTATTCAGAATCACTGTGGAGGAGGCATTTCCTACAGGTGGGAACAGCTGGATGCCTGGGTTGGCATTGAGAAATGGCCACTTTTGCATAAAGCCAGACATCTCCTCTCTCCAGAGCTCCCTCTCTCCCATGGAGAATCCTTTGTCAGAG
>gene=chr12_119527182-119527362; species=bosTau
GTGGAGAGACAGACCTTTCCCATCAACTCCTTAATCAGAATTACTGTGGAAGAGCCATCTCTTACAGGTAGT-ACAGCTGGATGCCTGGGCTGGCATTCAGAAATGGTCACTTCCAGGTAAAATCAGAAGGCTGGTCTCTCTAGAGATCCCTCTCTCCCACAGGAAATCC--TGTCAGAA
>gene=chr12_119527182-119527362; species=calJac
ACGGAAGGACAGATATTTCCCATCAATTCCTTATTCAGAATCACTGTGGAGGAGGCATTTCCTACAGGTGGGAACAGCTGGATGCCTGGGCTGGCATTGAGAAATGGCCACTTCTGTGTAAAGCCAGACATCTCCTCTCTCCAGAGCGCCCTCTCTCCCACGGAGAATCCTTTGTCAGAG
>gene=chr12_119527182-119527362; species=canFam
GTGGAGGGACAGACCTTTCCCATCAACTCTTTAATCAGAATTACTGTGGAGGAGCCATTTCCTACAGGTGGG-ACAGCGGGATGCCTGAGCTGGCATTGAGAAATGGCCACTTCTGTGTAAAGCCAGACGTCTGCTCCCTCCAGAGGTCCCTCCCTCCCACAGGGAATCCTTTGTCAGAG
>gene=chr12_119527182-119527362; species=equCab
GCGGAGGGACAGACCTTTCC---CAACTCCTTAATCAGAATCAGTGTGGAGGAGCCATTTCCTACAAGTGGG-GCAGCTGGAAGCCCGGGCTGGCATTGAGAAATGGCCACTTTCGTGTAAAGCCAGCCTTCTGCTCTCTCCAGAGTTCCCCCTCTCCCACAGGGAATCCTTCGTTGGAG
>gene=chr12_119527182-119527362; species=gorGor
------------------------------------------------------------------------------------------------------------------------------------------------------------------------------------
>gene=chr12_119527182-119527362; species=panTro
ACGGAAGGACAGACATTTCCTATCAACTCCTTATTCAGAATCACTGTGGAGGAGGCATTTCCTACAGGTGGGAACAGCTGGATGCCTGGGTTGGCATTGAGAAATGGCCACTTTTGCATAAAGCCAGACATCTCCTCTCTCCAGAGCTCCCTCTCTCCCATGGAGAATCCTTTGTCAGAG
>gene=chr12_119527182-119527362; species=papHam
ACGGAAGGACAGACATTTCCTATCAACTCCTTATTCAGAATCACTGTGGAGGAGGCATTTCCTACAGGTGGGAACAGCTGGATGCCTGGGTTGGCATTGAGAAATGGCCACTTTTGCATAAAGCCAGACACCTCCTCTCTCCAGAGCTCCCTCTCTCCCACGGAGAATCCTTTGTCAGAG
>gene=chr12_119527182-119527362; species=ponAbe
ACAGAAGGACAGACATTTCCTATCAACTCCTTATTCAGAATCACTGTGGAGGAGGCATTTCCTACAGGTGGGAACAGCTGGATGCCTGGGTTGGCATTGAGAAATGGCCACTTTTGCATAAAGCCAGACATCTCCTCTCTCCAGAGCTCCCTCTCTCCCACGGAGAATCCTTTGTCAGAG
>gene=chr12_119527182-119527362; species=rheMac
ACAGAAGGACAGACATTTCCTATCAACTCCTTGTTCAGAATCACTGTGGAGGAGGCATTTCCTACAGGTGGGAACAGCTGGATGCCTGGGTTGGCATTGAGAAATGGCCACTTTTGCATAAAGCCAGACACCTCCTCTCTCCAGAGCTCCCTCTCTCCCACGGAGAATCCTTTGTCAGAG
>gene=chr12_122327007-122327187; species=hg19
TGGGAGGCCCAAGGCGCCGCAAGTGCGGCCTCTGTCGGCACAAGAAGGCAGGCAAAGAACTTTAGCAACTGAAGAGTTAGCCATATtgatatccagcaagagtttgtggagccctgctgtgtgctaggcgctggtttaagtgctgtgcattgttgagttaatttaatctttgcaacaacc
>gene=chr12_122327007-122327187; species=bosTau
-----GGCCCCAGGC---------------------------------CGGGCAAATAACGTGAATAACTAGACGATTCG---AATAGATGTCtagcaagcatttatggagcctcactgggagctg-------tgttaaacgcttgacattggttaacgcatttaatcctcccaacaatc
>gene=chr12_122327007-122327187; species=calJac
TGGGAGGCCCAAGGCACCGCAAGTGCGGCCTCTGTCGGCACAAGAAGGCAGGCAAAGAACTTTAGCAACTGAACAGTTAGTCCTATTGATATCCCTCAagcgtttatggaa-cctgctgtgtgctaggcgctggtttaagtgctgtgcattgtt-agttcatttaatcatcacaacaacc
>gene=chr12_122327007-122327187; species=canFam
TGGGAGGCCCAAAGCGCGGCAACTGCGGCCTCTGTCGGC--------GTAGGCAACTAACGATAGCCCCTGAACGACTGG---CCTAG---Tatagcaagcgttcgtggagtcttacccggtgttgggcgctgttttaattgcgttacg-tggttagctcctttaaccctcgcagcaact
>gene=chr12_122327007-122327187; species=equCab
TGGGAGGCCCGCGGCGCCGCAGCTGCGGCCTCTGTCGGC--------GCCGGCAAATAACGTTAATA---AAACAATTCG---GGTTGACATCtagcaagcgtttatggaggcttgctgtgggct-ggcgcggttttcagtgctttacgttagttagctcatttaattctcgcagcgacc
>gene=chr12_122327007-122327187; species=gorGor
TGGGAGGCCCAAGGCGCCGCAAGTGCGGCCTCTGTCGGCACAAGAAGGCAGGCAAAGAACTTTAGCAACTGAAGAGTTAGCCATATTGATATCCAGCAAGAGtttatggagccctactgtgtgctaggcgctggtttaagtgctgtgcattgttg-------------------------
>gene=chr12_122327007-122327187; species=panTro
TGGGAGGCCCAAGGCGCCGCAAGTGCGGCCTCTGTCGGCACAAGAAGGCAGGCAAAGAACTTTAGCAACTGAAGAGTTAGCCATATtgatatccagcaagagtttatggagccctactgtgtgctaggcgctggtttaagtgctgtgcattgttgagttaatttaatctttgcaacaacc
>gene=chr12_122327007-122327187; species=papHam
TGGGAGGCCCAAGGCACCGCAAGTGCGGCCTCTGTCGGCACAAGAAGGCAGTTAAAGAACCTTAGTAACTTAACAGTTAGCTATATtgatatccagcaagcgtttatggagccctactgtgtgctaggcgctggtttaagtgctgtgcattgttgagttcatttaatcctcgcaacaacc
>gene=chr12_122327007-122327187; species=ponAbe
TGGGAGGCCCAAGGCGCCGCAAGTGCGGCCTCTGTCGGCACAAGAAGGCAGGCAAAGAACTTTAGCAACTGAAGAGTTAGCCATATtgatatccagcaagcgtttatggagccctactgtgcgctaggcgctggtttaagtgctgtgcattgttgagttcatttaatccttgcaacaacc
>gene=chr12_122327007-122327187; species=rheMac
TGGGAGGCCCAAGGCGCTGCAAGTGCGGCCTCTGTCGGCACAAGAAGGCAGTTAAAGAACCTTAGTAACTTAACAGTTAGCTATATtgatatccagcaagcgtttatggagccctactgtgtgctaggcgctggtttaagtgctgtgcattgttgagttcatttaatcctcacaacaacc
>gene=chr12_123356763-123356943; species=hg19
ACCACACACACAAGGAAGAGCCTCAGGGAATCAGAGAACAAAGAAAGAAGCCCTTGGATCCATGCCTCAATCAGGAGATCCCTAACCCCAGCAGGAGGGCTCTTTTCAGCAGACAGTGATCTGCATCTCCAGACAACAGCTGCACCCAGGGCCCTAAAGATCAGGCTCTGCTGAAACCCA
>gene=chr12_123356763-123356943; species=bosTau
GCCACACACACG-----------TGTGAAAACAAAGAAAGA-------------------------------------------------------------------------------------------------------------------------------------------
>gene=chr12_123356763-123356943; species=calJac
ACCACACACACAGGAAAGAGGCTCAGGGAATCAGAGAACAAAG----AAGCCGTTGGATCCCTGCCTCAATGAGGAGATCCCTAACCCCAGTAGGA-GGCTCCTTTCATT---------TCTGCATCTCCAGACGACAGCTTCGCACAGGACCCTAAAGATCAGGCTCTGTTGAAAACTG
>gene=chr12_123356763-123356943; species=canFam
CACATACGTGCAATGCATGCCTTCGTGAAGTCAGAGAACAAAG-----------------------------CAGCAGCCCTGGCACCCAGGCTGGGGGCTCCCTACAGCAGACAATGGTCTGTGTCTTTGGCTCGGAGCTCAGCCCAGGACCCCAAAGATTCAACTCTCCTTAAAATGG
>gene=chr12_123356763-123356943; species=equCab
ACCGCACGCACA-------ACTTAGTGAAGGAAGAGAACAAAG-----AGCCCTTGGATGGACGCCTCCACCAGGAGGCCCTGACCACCAGGCTGGGGGCT--CTTCAGCAGACAATAATCTCTCTCTCC-ACCATGAGCTGGGTGCAGGGCCTGAAAGATTAGGC-CAGCTCAAAACAG
>gene=chr12_123356763-123356943; species=gorGor
------------------------------------------------------------------------------------------------------------------------------------------------------------------------------------
>gene=chr12_123356763-123356943; species=panTro
ACCACACACACAAGGAAGAGGCTCAGGGAATCAGAGAACAAAGAAAGAAGCCCTTGGATCCATGCCTCAATCAGGAGATCCCTAACCTCAGCAGGAGGGCTCTTTTCAGCAGACAGTGATCTGCATCTCCAGACAACAGCTGCACCCAGGGCCCTAAAGATCAGGCTCTGCTGAAACCCA
>gene=chr12_123356763-123356943; species=papHam
ACCACACACACAAGGAAGAGGCTCAGGGAATCAGAGAACAAAGAAACAAGCCCTTGGATCCATGCCTCAATCAGGAGATCCCTAACCCCAGGAGGAGGGCTCTGTTCAGCAGACAGTGATCTGCATCTCCAGACAACAGCTGCGCCCAGAGCCCTGAAGATCAGGCTCCACTGAAACCCG
>gene=chr12_123356763-123356943; species=ponAbe
ACCACACACACAAGGAAGAGGCTCAGGGAATCAGAGAACAAAGAAAGAAGCCCTTGGATCCATGCCTCAATCAGGAGATCCCTAACCCCAGCAGGAGGGCTCTTTTCAACAGACAGTGATCTGCATCTCCAGACGATAGCTGCACCCAGGGCACTAAAGATCAGGCTCTGCTGAAACCCG
>gene=chr12_123356763-123356943; species=rheMac
ACCACACACACAAGGAAGAGGCTCAGGGAATCAGAGAACAAAGAAACAAGCCCTTGGATCCATGCCTCAATCAGGAGATCCCTAACCCCAGGAGGAGGGCTCTGTTCAGCAGACAGTGATCTGCATCTCCAGACAACAGCTGCGCCCAGAGCCCTGAAGATCAGGCTCCACTGAAACCCG
>gene=chr12_130255921-130256101; species=hg19
caggagataacatacataagctgcttcacctgtgctgggggctcagtaattgccaggtaagcatccgctactatCATTAGCATGACAAAACACAGCAATGGGTCTTAATTGCTACTTGAATGGATGCAGCTATTCATCTTGCCACTGCCGGTTGCCTATTTGCAAACTGGGGCCATGTAC
>gene=chr12_130255921-130256101; species=bosTau
agggaaggaaaataga--------------------tgGTGTTTCGTAATTGTCATATCAGTGTTTGCTATTGCTATCAACATGGTGAATCATAGCAGCATGCCTTAGTAACTATTGGAACCAATGCAGCTACTCATCTCACCTCAGTTGGTTAccaacttgcaaccccatgCCATATAT
>gene=chr12_130255921-130256101; species=calJac
caggagataacat-cccacgctgattaacctgggctgggtgcttagtaatcgcCAGGTAAGCATCTGCTACTGTCATTACCGTGACAAAACACTGCAGTGGGTCTTAACTGCTACT--------------------------------CTGTGGCCTATTTGCAAACTGGAGCCATGTGT
>gene=chr12_130255921-130256101; species=canFam
agggaggtaaaatatgaacacgactgagcccaagcttggt--------acGAT------------TATTATTATTAACAGCGTGGTAAAACACAGCAGCATTTCTCAATCGCTCTTTGAACAGATGCTACGGTTGATCTTGCCACAACCGGTTGCCAACCTGCAAAGTGAGGCCTTCTGT
>gene=chr12_130255921-130256101; species=equCab
agggaggtaaaacatatatacttcttcacccagccttggtgcctggtaattgttgtataagtgtttgccattattATCAGCATGGTAAAATATGGCAACATTTCTTAATCACTATTTGAACTGATGTAGCTATTCATTTTGCCACAACTGGTTACCAACATGCAAAATGAGGCCATATAT
>gene=chr12_130255921-130256101; species=gorGor
caggagataacatacataagctgcttcacctgtgctgggtgctcagtaattgccaggtaagcatctgctactatCATTAGCATGACAAAACACAGCAATCGGTCTTAATTGCTACTTGAATGGATGTAGCTATTCATCTTGCCACTGCCGGTTGCCTATTTGCAAACTGGGGCCATGTAC
>gene=chr12_130255921-130256101; species=panTro
caggagataacatacataagctgcttcacctgtgctgggtgctcagtaattgccaggtaagcatccgctactatCATTAGCATGACAAAACACAGCAATGGGTCTTAATTGCTACTTGAATGGATGCAGCTATTCATCTTGCCACTGCCGGTTGCCTATTTGCAAACTGGGGCCATGTAC
>gene=chr12_130255921-130256101; species=papHam
caggagatcccatacagaagctgcttaacctgcgctgggtgcttagtaattgcCAGGTAAGCATCTGCTACCATCATTAGCATGACAAAACACAGCAATGGGCCTTAATTGCTACTTAAATGGATGTAGCTATTCATCTTGCCACTGCTGATTGCCTATTTGCAAACTGGGGCCATGTGA
>gene=chr12_130255921-130256101; species=ponAbe
caggagataacatacataagctgcttcaccagtgctgggtgcttagtaattgcCAGGTAAGCATCCGCTACTA-CATTAGCATGACAAAACACAGCAATGGGTCTTAATTGCTACTTGAACGGATGTAGCTATTCATCTTGCCACTGCCGGTTGCCTATTTGCAAACTGGGGCCATGTAA
>gene=chr12_130255921-130256101; species=rheMac
caggagatcccatacagaagctgcttaacctgcgctgggtgcttagtaattgccaggtaagcatctgctaccatcattaGCATGACAAAACACAGCAATGGGCCTTAATTGCTACTTAAATGGATGTAGCTATTCATCTTGCCACTGCTGATTGCCTATTTGCAAACTGGGGCCAGGTGA
>gene=chr22_39570890-39571070; species=hg19
GGAGGGGGTTGCATGGGGGAAGGGCAGCCAGCAGCCAGCCGGCGCATTGCTGGGAGCTGACTCACAGCCCGGGAAGGGGAAGAATGCCCTCACATTCTTTTGGGAGGTAAACAAGGTCAGGGAATGCGGCTGGGATCCTGTTTACCTGACCCTGGCCCCCCGGGGGACCCGAAGCCCTTA
>gene=chr22_39570890-39571070; species=bosTau
GGGGGGGGGTGAATGGAGGCCGGGCAGGCAGTGGCGGGCTGGCGCGTTGTTGAGTTGTGACTCATAGCCTGGGAAGGGGAAGAACGCCCTCACATTCTTTTGGGAGGTAAACAAGGTCAGGGAGTGCGGAGGGGATCCTGTTTACCTGCCCCTGTCCCCCCCGGGGACCAGGAGCCTGTG
>gene=chr22_39570890-39571070; species=calJac
AGAGGGGGTTGCATGGGGGACCGGCAGCCCGCAGCCAGCCGGCGCATTGCTGAGAGCTGACTCACAGCCCGGGAAGGGGAAGAATG-CTTCACATTCTTTTGGGAGGTAAACAAGGTCAGGGAGTGCGACTGGGATCCTGTTTACCTGACCCTGGCCCCCCGGGGGACCTGAAGCCCGTA
>gene=chr22_39570890-39571070; species=canFam
GGAGGGGGTTGAATGGGGGCCGGGCAGGCAGTGTCGGGCTGGTGCATTGCTGAGGGGTGAGTCACAGCCTGGGAAGGGGAAGAATGCCCTCACATTCTTTTGGGAGGTAAACAAGGTCAGGGAGTGCGGCTGGGATCCTGTTTACCTGACCCTGGCCCCCCGGGGGACCAGGAACCAGTG
>gene=chr22_39570890-39571070; species=equCab
GGCGCGGGTTGATC--TGGCCGGGCAGGCAGCGGCGGG-----GCATTGCTGAGGGCTGACTCACAGCCTGGGAAGGGGAAGAATGCCCTCACATTCTTTTGGGAGGTAAACAAGGTCA-GGAGTGCGGCTGGGATCCTGTTTACCTGACCCCGGCCCCCTGGGGGACCAGGAGCCGGTG
>gene=chr22_39570890-39571070; species=gorGor
GGAGGGGGTTGCATGGGGGAAGGGCAGCCAGCAGCCAGCCGGCGCATTGCTGAGAGCTGACTCACAGCCCGGGAAGGGGAAGAATGCCCTCACATTCTTTTGGGAGGTAAACAAGGTCAGGGAATGCGGCTGGGATCCTGTTTACCTGACCCTGGCCCCCCGGGGGACCCGAAGCCCTTA
>gene=chr22_39570890-39571070; species=panTro
GGAGGGGGTTGCATGGGGGAAGGGCAGCCAGCAGCCAGCCGGCGCATTGCTGGGAGCTGACTCACAGCCCGGGAAGGGGAAGAATGCCCTCACATTCTTTTGGGAGGTAAACAAGGTCAGGGAATGCGGCTGGGATCCTGTTTACCTGACCCTGGCCCCCCGGGGGACCCGAAGCCCTTA
>gene=chr22_39570890-39571070; species=papHam
-GAGGGGGTTGCATGGGGGAGGGGCAGCCAGCAGCCAGCCCGCGCATTGCTGAGAGCTGACTCACGGCCCGGGAAGGGGAAGAATGCCCTCACATTCCTTTGGGAGGTAAACAAGGTCAGGGAATGCGGCTGGGATCCTGTTTACCTGACCCTGGCCCCCCGGGGGACCCGAAGCCC-TA
>gene=chr22_39570890-39571070; species=ponAbe
GGAGGGGGTTGCATGGGGGAAGGGCAGCCAGCAGCCAGCCGGCGCATTGCTGAGAGCTGACTCACAGCCCGGGAAGGGGAAGAATGCCCTCACATTCTTTTGGGAGGTAAACAAGGTCAGGGAATGCGGCTGGGATCCTGTTTACCTGACCCTGGCCCCCCGGGGGACCCGAAGCCCTTA
>gene=chr22_39570890-39571070; species=rheMac
-GAGGGGGTTGCATGGGGGAGGGGCAGCCAGCAGCCAGCCCGCGCATTGCTGAGAGCTGACTCACGGCCCGGGAAGGGGAAGAATGCCCTCACATTCCTTTGGGAGGTAAACAAGGTCAGGGAATGCGGCTGGGATCCTGTTTACCTGACCCTGGCCCCCCGGGGGACCCGAAGCCC-TA
>gene=chr13_28735620-28735800; species=hg19
gccctaatgacctcatctttaattatatctgcagtgactctatattcaaatgaggtcacattccaaggtacaggggattaagacttcagcataggaatgtggtgggggTTGGGAGGGACAGTTGAACTTCTAACAGTTGTGTGGTTAAACAAATGAGATAATAACCTGAAATGCCTTATG
>gene=chr13_28735620-28735800; species=bosTau
------------------------------------------------------------------------------------------------------------------------------------------------------------------------------------
>gene=chr13_28735620-28735800; species=calJac
accctaatggcctcatctttaattatatctgaagcgaccctatattcaaatgaggtcacattgcaatgtacagggcattagcacttcaacataggaaggtggtggggataggg-gaaacacttgaacttctaacaGTTATGTGGCT----AAATGAAATAATAACCTAAAATGCCTTATG
>gene=chr13_28735620-28735800; species=canFam
acctccatgacctcatttctaattacattttcaatgattctatactgaaataagggaacatactgagatgctgag-gttaggacatcaac--atgaattttgagaggatac--------agttcaaTTTGTTG-AGTGGGC------AAAAAATGAGATAATGTCATAAAAT----TATG
>gene=chr13_28735620-28735800; species=equCab
accctaatgacctcatctctaatcaga-ttgcaatgaccctatacccaaataagatcacattctgaggtactcagtgttaggacatcaacatatgaattttgggaggacac--------agttcgatttataacaGTTGT------AAAAAAATGATTTAATGACATAAAATGCCTTACA
>gene=chr13_28735620-28735800; species=gorGor
gccctaatgacctcatctttaattatatctgcagtgactctatattcaaatgaggtcacattccaaggtacaggggattaagacttcagcataggaatgtggtgggggttgggagggacagttgaacttctaacaGTTGTGTGGTTAAACAAATGAGATAATAACCTGAAATGCCTTATG
>gene=chr13_28735620-28735800; species=panTro
gccctaatgacctcatctttaattatatctgcagtgactctatattcaaatgaggtcacattccaaggtacaggggattaagacttcagcataggaatgtggtgggggTTGGGAGGGACAGTTGAACTTCTAACAGTTGTGTGGTTAAACAAATGAGATAATAGCCTGAAATGCCTTATG
>gene=chr13_28735620-28735800; species=papHam
gccctaatgacctcatctttaattatatctgcggtgactctatattccaatgaggtcacattccaaggtacaggggattaagacttcaacataggaatgtggtggaggttggg-gggacCTTTGAACTTCTAACAGTTGTGTGGTTAAACAAATGAGATAATAACCTAAAATGCCTTATA
>gene=chr13_28735620-28735800; species=ponAbe
gccctaatgacttcatctttaattatatctgcaatgactctatattcaaatgagttcacattccaaggtgcaggggattaagacttcagtataggaatgtgatgggagttgggggggacAGTTGAACTTCTAACAGTTGTGTGGTTAAACAAATGAGATAATAACCTGAAATGCCTTATG
>gene=chr13_28735620-28735800; species=rheMac
gccctaatgacctcatctttaattatatctgcggtgactctatattccaatgaggtcacattccaaggtacaggggattaagacttcaacataggaatgtggtgggggTTGGG-GGGACCTTTGAACTTCTAACAGTTGTGTGGTTAAACAAATGAGATAATAACCTAAAATGCCTTATA
>gene=chr13_39959794-39959974; species=hg19
AATAAGAACCTGGGGCTGGGAATTTTCCCTTCTGCAAAACTCTTTCTATTCAAACACAGTACTTAACACTTAGCCAGCGGACTATTAACATAACAATTCAGCTCCTGCCAAGAAGGCAAAACAAACCTCTAGTCAGCCAATGCCAATTACTCTCCACAGGTGGTAAGAATAGAGTCCTCA
>gene=chr13_39959794-39959974; species=bosTau
AGTGAAAACCCCAGGCTGGGAATTTTCCCTTCTGCAAACCCTTTTCTATTCAAAGTCAATACTTCACACTTAGCCAACGGAATATTAACATAACAATTCGGCTCTTGCCAAGAAGGCAAAACAAACCTCCAGTCAGCCAATGCCAATTACTCTCCACAGGTGGTACGAAT--AGTCTTCA
>gene=chr13_39959794-39959974; species=calJac
AATAGGAACCTGGGG-TGGGAATTTTCTCCTCTGCAAAACTCCTTCCATTCAAACGCTGTACTTAACACTTAGCCAGCGGACTATTAACATAACAATTCAGCTCCTGCCAAGAAGGCAAAACAAACCTCCAGTCGGCCAGTGCCAATTACTCTCCACAGGTGGTAAGAATAGAGTCCTCA
>gene=chr13_39959794-39959974; species=canFam
AGTAAGAACCAGATGCTGGCAATTTTCCCTTCTGCAAAACTCTTTTTATTCAAAGTCGGTGCTTAACACGTAGCCAGAGGAATATTAACATAACAATTCGGCTCCTGCCAAGAAGGCAAAACAAACCTCTAGTCAGCCAATGCCAATTACTCTCCACAGGTGGTAAGAACAGAGTCCTCA
>gene=chr13_39959794-39959974; species=equCab
AGTAAGAACCCAATGCTGGGAATTTTCCCTTCTGCAAAACTCTTTCTATTCAAAGTCAGTACTTAACACTTAGCCAGCGGAATATTAACATAACAATTCGGCTCCTGCCAAGAAGGCAAAACAAACCTCTAGTCAGCCAACGCCAATTACTCTCCACAGGTGGGAAGAATAGAATCCTCA
>gene=chr13_39959794-39959974; species=gorGor
AATAAGAACCTGGGGCTGGGAATTTTCCCTTCTGCAAAACTCTTTCTATTCAAACACAGTACTTAACACTTAGCCAGCGGACTATTAACATAACAATTCAGCTCCTGCCAAGAAGGCAAAACAAACCTCCAGTCAGCCAATGCCAATTACTCTCCA------------------------
>gene=chr13_39959794-39959974; species=panTro
AATAAGAACCTGGGGCTGGGAATTTTCCCTTCTGCAAAACTCTTTCTATTCAAACACAGTACTTAACACTTAGCCAGCGGACTATTAACATAACAATTCAGCTCCTGCCAAGAAGGCAAAACAAACCTCTAGTCAGCCAATGCCAATTACTCTCCACAGGTGGTAAGAATAGAGTCCTCA
>gene=chr13_39959794-39959974; species=papHam
AATAAGAACCTGGGGCTGGGAATTTTCCCTTCTGCAAAACTCTTTCTATTCAAACACAGTACTTAACACTTAGCCAGCGGACGATTAACATAACAATTCAGCTCCTGCCAAGAAGGCAAAACAAACCTCTAGTCAGCCAATGCCAGTTACTCTCCACAGGTGGTAAGAATAGAGTCCTCA
>gene=chr13_39959794-39959974; species=ponAbe
AATAAGAACCTGGGGCTGGGAATTTCCCCTTCTGCAAAACTCTTTCTATTCAAACACAGTACTTAACACTTAGCCAGCGGACTATTAACATAACAATTCAGCTCTTGCCAAGAAGGCAAAACAAACCTCTAGTCAGCCAATGCCAATTACTCTCCACAGGTGGTAAGAATAGAGTCGTCA
>gene=chr13_39959794-39959974; species=rheMac
AATAAGAACCTGGGGCTGGGAATTTTCCCTTCTGCAAAACTCTTTCTATTCAAACACAGTACTTAACACTTAGCCAGCGGACGATTAACATAACAATTCAGCTCCTGCCAAGAAGGCAAAACAAACCTCTAGTCAGCCAATGCCAGTTACTCTCCACAGGTGGTAAGAATAGAGTCCTCA
>gene=chr13_40064333-40064513; species=hg19
tggattctaaaacacggaattCCGAAACACAAGAATTCCAAAACATGCAGGAATTGCAGGAATTTCTTATGCAGGAATCTCTCTCTTAGAGACAATAGAGCCACAATACAAGCGCAAACCAAGAGGGAGGTAAGTCTCTAAAAGCCTGATAGGGGAACAAAGCAGGGTAGATAAAAATCA
>gene=chr13_40064333-40064513; species=bosTau
T--------------------------------------------------------AGGCATTTTTTATG--------TCCTGAAT---------AGAGCTGCAATACAAGTACAAACCAAGAGGGAAATAAGTCCATATAAGCTTGAGAGG-GGAACATACTAGGTAGACAAAAT-CA
>gene=chr13_40064333-40064513; species=calJac
TGGATTCTAAAACACGGAATTCCAAAAGACGGGAATTCCAAAATGCGCAGGAATTGCAGGAATTTCTTATGCAGGAATCTCTCTCTTGGAGAGAACAGGGCCACAGTACAAGTGCAAACCAAGAGGGAGAAAAGTCCCTAAAAGCCAGACAGGGGAACAAAGCGGGG-AGATAGAAATCA
>gene=chr13_40064333-40064513; species=canFam
AAGGT--------------------------------------------------------ATTTTTCATG--------CCCCGAATAGAGAGAACAGA--TGCAATA-CAGTACAAAACAGGAGGGGAATATGTTCATAAAAGCCAGCTAGGGGAATAAAGCAGGGTGGACAAAAT-CA
>gene=chr13_40064333-40064513; species=equCab
TAGAC-------------------------------------------------------------------------------AATTGAGAGAACAGAACTGCAACACAAGTACAAACCAAGAGGGGAATAAGTCCATAAAAGCCTGATGGAGGAATAAAGCAGGGTGGACCAAAT-TG
>gene=chr13_40064333-40064513; species=gorGor
tggattctaaaacacggaattCCAAAACACAAGAATTCCAAAACATGCAGGAATTGCAGGAATTTCTTATGCAGGAATCTCTCTCTTAGAGACAATAGAGCCACAATACAAGTGCAAACCAAGAGGGAGGTAAGTCTCTAAAAGCCTGATAGGGGAACAAAGCAGGGTAGATAAAAATCA
>gene=chr13_40064333-40064513; species=panTro
TCGATTCTAAAACACGGAATTCCGAAACACAAGAATTCCAAAACATGCAGGAATTGTAGGAATTTCTTATGCAGGAATCTCTCTCTTAGAGACAATAGAGCCACAATACAAGTGCAAACCAACAGGGAGATAAGTCTCTAAAAGCCTGATAGGGGAACAAAGCAGGGTAGATAAAAATCA
>gene=chr13_40064333-40064513; species=papHam
TGGATTCTAAAACACGAAATTCTGAAACACAAGAATTCCGAAACGTACAGGAATTGCAGGAATTTCTTATGCAGGAATCTCTC----AGAGACAATAGAGCCACAATACAAGTGCAAATCAAGAGGAAGATAAGTCTCTAAAAGCCTGATATGGGAACAAAGCAGTGTAGATAAAAATCA
>gene=chr13_40064333-40064513; species=ponAbe
tggattccaaaacatggaattCCGAAACACAAGAATTCCAAAACGTGCAGGAATTGCAGGAATTTCTTATGCAGGAATCTCTCTCTTAGAGACAATAGAGCCACAATACAAGTGCAAACCAAGAGGGAGATAAGTCTCTAAAAGCCTGATAGGGGAACAAAGCAGGGTAGATAAAAATCA
>gene=chr13_40064333-40064513; species=rheMac
TGGATTCTAAAACATGAAATTCTGAAACACAAGAATTCCGAAACGTACAGGAATTGCAGGAATTTCTTATGCAGGAATCTCTC----AGAGACAATAGAGCCACAATACAAGTGCAAACCAAGAGGAAGATAAGTCTCTAAAAGCCTGATAGGGGAACAAAGCAGTGTAGATAAAAATCA
>gene=chr13_41254838-41255018; species=hg19
TTAATAGCTCTAATGCTTATTACCCCTCCCTCACCAACCACTCAGCAGGACAAAGTGGTAAATTCAAATTCAGGCTCTACTCCTTATTCCTCCAGGcagtttcattatctgagtacttggcataataatatcttcctgctgtgggggtcgcctgagataatgatacaggtgcttGCCTGT
>gene=chr13_41254838-41255018; species=bosTau
------------------------------------------------------------------------------ACTCCTTACTCCTCCAGGCAGCTTCCTTCTCTGAGTAATGGGAATGGAAA----CA-CTGCTGTGAGGCTCCACTGAGGTAATTATATAAGTACCTGCAGGT
>gene=chr13_41254838-41255018; species=calJac
TTAATAGCTCTAATGCTTATTAGCCCTCCCTCACCAACCACTCAGCAGGACTAAGTGGTAAATTCAAATTCTTGCTCTACTCCTTATTCCTCCAGGCAGATTCCTTATCTGAGTATGTGGCATGATAATATCTTCCTGCTCT-GTGGTCACCTGAGATAATGATATGGGTGCTTGACGGT
>gene=chr13_41254838-41255018; species=canFam
TAAGTAAATTTACTAC-TATTA-CCCTTCCTCACCAACCCCTGGTCAATAAGAACTGGTGAATTCAAACTTATGCTCTGCCCCGTACCCCTCCAGGTAGGTTCTTTATCTGAATAATAATGATAATGATGACTACCTGCTGTGGGGGTCAACTGAGACAATCCTATAGGTGCTTGTAGGT
>gene=chr13_41254838-41255018; species=equCab
TTACTACATCCAATACTTACTACCCCTCCCTCACCAACCCCACGTCAGTGCTAAGTGGTAAATTCAAACTCAAGTGCTGCTCCTTATCCCTCCAGGcagtttccttatctgaacaacagcgatgataacccctacctgctg--gggggtgactgagataattaCAGAGGTGCTGGCCGGT
>gene=chr13_41254838-41255018; species=gorGor
TTAATAGCTCTAATGCTTATTACCCCTCCCTCACCAACCACTCAGCAGGACAAAGTGGTAAATTCAAATTCAGGCTCTACTCCTTATTCCTCCAGGcagtttcattatctgagtacttggcataataatatcttcctgctgtgggggtcgcctgagataatgATACAGGTGCTTGCCTGT
>gene=chr13_41254838-41255018; species=panTro
TTAATAGCTCTAATGCTTATTACCCCTCCCTCACCAACCACTCAGCAGGACAAAGTGGTAAATTCAAATTTAGGCTCTACTCCTTATTCCTCCAGGCAGTTTCATTATCTGAGTACTTGGCATAATAATATCTTCCTGCTGTGGGGGTCGCCTGAGATAATGATACAGGTGCTTGCCTGT
>gene=chr13_41254838-41255018; species=papHam
TTAATAGCTCTAATGCTTATTACCCCTCCCTTACCAACCACTCAGCAGGACAAAGTGGTAAATTCAAATTCAGGCTCTACTCCTTATTCCTCCAGGcagtttcattatctaagtacttggcataataatatcttcctgctgtgggggtcacctgagataatgatacaggtgcttGCCTGT
>gene=chr13_41254838-41255018; species=ponAbe
TTAATAGCTCTAATGCTTATTACCCCTCCCTCACCAACCACTCAGCAGGACAAAGTGGTAAATTC--ATTCAGGCTCTACTCCTTATTCCTCCAGGCCGTTTCATTATCTGAGTACTTGGCATAATAATATCTTCCTGCTGTGGGGGTCACCTGAGATAATGATACAGGTGCTTGCCTGT
>gene=chr13_41254838-41255018; species=rheMac
TTAATAGCTCTAATGCTTATTACCCCTCCCTTACCAACCACTCAGCAGGACAAAGTGGTAAATTCAAATTCAGGCTGTACTCCTTATTCCTCCAGGCAGTTTCATTATCTGAGTACTTGGCATAATAATATCTTTCTGCTGTGGGGGTCACCTGAGATAATGATACAGGTGCTTGCCTGT
>gene=chr13_48391013-48391193; species=hg19
TTAGGCTTTCCCTGCACACAGCACTTCTTCGTTGTATACATACAATTGCAGTTATTTCTAACTTGCTTCTCTGTGGTTTATCCTCCCATTCTCAGCAGGGCTTCATTAACATAAGAGTAGGGCATTAATGATCTCCATTCAACCTTCTCTATTCTTATCAGCAATGGAATAATTGGGCCG
>gene=chr13_48391013-48391193; species=bosTau
------------------------------------------------------------------------------------------------------------------------------------------------------------------------------------
>gene=chr13_48391013-48391193; species=calJac
TTAGGTTTTCCCTGCACACAGAACTTCTTCATTGTGTACATACAATTGAAGTTATTTCTAACTTGCTTCTCTGTGTTTTATGCTCCCATTCTCATCAGTGCTTC-ATAACATAAGAGTAGGGCATTGATGTTCTCTATTCAACCT--TCTGTTCTTAAGAGCAGTGGAATAATTGCACCA
>gene=chr13_48391013-48391193; species=canFam
TCAGGCTTTCACAGTACACAGC---ACTCTGGTGCACACGTAGGACTACTGTTATTTCTAACTTGCTTCTCTGCAGTTCAAGCTCTCCATCTCAGCAGGACTTC-ATAACGTAAGAGTAGAGCACTAATGATCTTTGTTCAATC---TCTGTTCTTATAATAATCGGAATAACTGGGCCT
>gene=chr13_48391013-48391193; species=equCab
TCAGGTTTCCACGTCACACAGCACTACTTTGTTGCATACACA-GATTGCAGTTGTTTCTAGTTTGCTTCTCGGTGGCTCACGCTC-CAGTCTCGGCAGGGCTTC-ATAACATGACATTAGAGCACTAATGATCTCTATGCAGCCT--TCTATTCTTGAAGCAAT-GGAATAATTGGGCCT
>gene=chr13_48391013-48391193; species=gorGor
TTAGGCTTTCCCTGCACACAGCACTTCTTTGTTGTATACATACAATTGCAGTTATTTCTAACTTGCTTCTCTGTGGTTTATCCTCCCATTCTCAGCAGGGCTTC----------------------------------------------------------------------------
>gene=chr13_48391013-48391193; species=panTro
TTAGGCTTTCCCTGCACACAGCACTTCTTCGTTGTATACATACAATTGCAGTTATTTCTAACTTGCTTCTCTGTGGTTTATCCTCCCATTCTCAGCAGGGCTTCG-TAACATAAGAGTAGGGTATTAATGATCTCCATTCAATCTTCTCTATTCTTATCAGCAATGGAATAATTGGGCTG
>gene=chr13_48391013-48391193; species=papHam
TTAGGCTTTTCCTGCACACAGAACTTCTTTGTTGTATACATACAATTGCAGTTATTTCTAACTTGCTTCTCTGTGGTTTAATCTCCCATTCTCAGCAGGGCTTC-ATAACATATGTGTAGGGCTTTAATGATCTCCATTCAACCT--TCTATTCATATGAGCAATGGAATAATTGGGCCA
>gene=chr13_48391013-48391193; species=ponAbe
TTAGGCTTTCCCTGCACACAGCACTTCTTCGTTGTATATATACAATTGCAGTTATTTCTAACTTGCTTCTCTGTGGTTTATCCTCCCATTCTCAGCAGGGCTTC-ATAACATAAGAGTAGGGCATTAATGATCTCCATTCAACCTTCTCTAT--TTATGAGCAATGGAATAATTGGGCTG
>gene=chr13_48391013-48391193; species=rheMac
TTAGACTTTTCCTGCACACAGAACTTCTTTGTTGTATACATACAATTGCAGTTATTTCTAACTTCCTTCTCTGTGGTTTAATCTCCCATTCTCAGCAGAGCTTC-ATAACATAGGAGTAGGGTTTTAATGATCTCCATTCAACCT--TCTATTGATATGAGCAATAGAATAACTGGGCCA
>gene=chr13_53917622-53917802; species=hg19
actGGGCTGCCTGTGGCTTTGTCACAACAGAGGCTAATCCTCAGGGTTAGAACAATACCCCAAACAACAAAACACTCATGGTATCCCTGTGGCATAgcaaaggtgtttatgcaaacctgacttaaacctagggcccttaaaccataacaattgccacctgggaggcacctaagcctgaca
>gene=chr13_53917622-53917802; species=bosTau
actcggctGC------CTCTGTCACAGCA-GGCCTCATTCTCAGGGTTACAACAGAAAAAGAAACACAAAGA---------CACCCCTATGGCATGGCAGAGGGCTTCCTTCAAATCTGACTTAAGCCCGTGG-----------------------------------------------
>gene=chr13_53917622-53917802; species=calJac
acAGGGCTGCCTGTGGCTCTGTCACAACAGAGGCTAATCCTCAGGGTTAGAACAAAACCCCAAACAACAAAACACTCATGGTAACCCTGTGGCACAGCAGaggtgtttatgcaaacctgacttaaatgtagggcccttaatccacaaccattgccacctgggaggcacctaagcctgaca
>gene=chr13_53917622-53917802; species=canFam
----TGCTGCCTCTGGCTCTGTCACAGCA-GGCCTAATGCTCAGAGTTAGAGCAAAAACAGAGAC-AAAAGGCATCCATGATGCCCCTG-GGCACAGCAGaggggttaattcatacctgacttcagcccagggtcgttgagccacaaccattgccaaggggtagggccctatcccCAA--
>gene=chr13_53917622-53917802; species=equCab
actctgctGCCTATGGCTCTGTCACAGCA-AACCTAATTCTCAGGGTTAAAACAAAAGCAGAAACAAAAAGACATCCACGGCCCCCCTGTGGCACAGCACaggaattagttcaaacctgacttaagcccagggtcctt-agcctcaaccatcgcccaaggtgaggcttctaactctga--
>gene=chr13_53917622-53917802; species=gorGor
actGGGCTGCCTGTGGCTTTGTCACAACAGAGGCTAATCCTCAGGGTTAGAACAATACCCCAAACAACAAAACACTCATGATACCCCTGTGGCACAgcaaaggtgtttatgcaaacctgacttaaacctagggcccttaaaccataacaattgccacctgggaggcacctaagcctgaca
>gene=chr13_53917622-53917802; species=panTro
actGGGCTGCCTGTGGCTTTGTCACAACAGAGGCGAATCCTCAGGGTTAGAACAATACCCCAAACAACAAAACACTCATGGTACCCCTGTGGCATAgcaaaggtgtttatgcaaacctgacttaaacctagggcccttaaaccataacaattgccacctgggaggcacctaagcctgaca
>gene=chr13_53917622-53917802; species=papHam
actgggctGCCTGTGGCTTTGTCACAACAGAGGCTAATCCTCAGGGTTAGAACAAAACCCCAAACAACAAAACACTCCTGGTA-CCCTGTGGCACAgcaaaggtgtttatgcaaacctgacttaaacctagggcccttaaaccgcaacggttgccacctgggaggcacctaagcctgaca
>gene=chr13_53917622-53917802; species=ponAbe
aGTGGGCTGCTGGTGGCTTTGTCACAACAGAGGCTAATCCTCAGGGTTAGAACAATACCCCAAACAACAAAACACTCATGGTACCCCTGTGGCACAGcaagggtgtttatgcaaacctgacttaaacctagggcccttaaaccataacgattgccacccgggaggcacctaggcctgaca
>gene=chr13_53917622-53917802; species=rheMac
ACTGGGCTGCCTGTGGCTTTGTCACAACAGAGGATAATCCTCAGGGTTAGAACAAAACCCCAAACAACAAAACACTCCTGGTCCCCCTGTGGCACAgcaaaggtgtttatgcaaacctgacttaaacctagggcccttaaatcacaatgattgccacctgggaggcacctaagcctgaca
>gene=chr13_59983935-59984115; species=hg19
GATCCGTCAATTCATCCCACGTGAGGGAGATTATGTGATTTACATGTTAAAGTGCCCCTGTGGTTTGATTTGCATAGCAAAGACTTTGGGGGCATGGAAACAAAGCATCAGTGTGCATGATGAGAGTACTATTAGCATAGTGCGTTCAGATTTTCAGACAGCCTGGCTAGGCAAACAATC
>gene=chr13_59983935-59984115; species=bosTau
GATCCGTCAATCCATCCCATGTGAGGGAGATGATGTGATTTACAAGTTCAAGTGCCCCAGTGGTTTGATTTGCATAGCAAAGACTTTGGGGGCATGGAAACAAAGGATCAGTGTGCAGGACACGAGTA-TATTAGCATAGAGCATTCTGATTTCCAGACAGCCCAGCCAGGCAGACAACC
>gene=chr13_59983935-59984115; species=calJac
AATCTGTCAATTCATCCCACGTGAGGGAGATTATGTGATTTACATGTTAAAGTGCCCCTGTGGTTTGATTTGCATAGCAAAGACTTTGGGGGCATGGAAACAAAGCATCAGTGTGCATGACAGGAGTACTATTAGCATAGTGCCTTCGGATTTTCAGACAGCCCAGCCTGGCAAACAATC
>gene=chr13_59983935-59984115; species=canFam
AATCCGTCAATTCATCCCACGTGAGGGAGATTATGTGATTTACATGTTAAAGTGCCCCTGTGGTTTGATTTGCATAGCAAAGACTTTGGGGGCACGGAAACAAAGGATCAGTGTGCATGACAAGAGTGCTATTAGCATAGAGCATTCGGATTTTCAGACAGCCCAGTCTGGCAAACAATC
>gene=chr13_59983935-59984115; species=equCab
AATCCGTCAATTCACCCCACATGAGGGAGATTATGTGATTTACATGTTAAAGTGCCCCTGTGGTTTGATTTGCATAGCAAAGACTCT-GGGGCACGGAGACAAAGGATCAGTGTGCATGACAAGAGTGCTATTAGCATAGAGCATTTGGATTGTCAGACAGCCCAGCCTGGCAGACAATC
>gene=chr13_59983935-59984115; species=gorGor
GATCCGTCAATTCATCCCACGTGAGGGAGATTATGTGATTTACATGTTAAAGTGCCCCTGTGGTTTGATTTGCATAGCAAAGACTTTGGGGGCATGGAAACAAAGCATCAGTGTGCATGATGAGAGTACTATTAGCATAGTGCGTTCAGATTTTCAGACAGCCTGGCTAGGCAAACAATC
>gene=chr13_59983935-59984115; species=panTro
GATCCGTCACTTCATTCCACGTGAGGGAGATTATGTGATTTACATGTTAAAGTGCCCCTGTGGTTTGATTTGCATAGCAAAGACTTTGGGGACATGGAAACAAAGCATCAGTGTGCATGATGAGAGTATTATTAGCATAGTGCGTTCAGATTTTCAGACAGCCTGGCTAGGCAAACAATC
>gene=chr13_59983935-59984115; species=papHam
AATCCGTCAATTCATCCCACGTGAGGGAAATTATGTGATTTACATGTTAAAGTGCCCCTGTGGTTTGATTTGCATAGCAAAGACTTTGGGGGCCTGGAAACAAAGCATCAGTGTGCATGACAAGAGTACTATTAGCATAGTGCGTTCAGATTTTCAGACAGCCTGGCCAGGCAAACAATC
>gene=chr13_59983935-59984115; species=ponAbe
GATCCGTCAATTCATCCCACGTGAGGGAGATTATGTGATTTACATGTTAAAGTGCCCCTGTGGTTTGATTTGCATAGCAAAGACTTTGGGGGCATGGAAACAAAGCATCAGTGTGCATGACGAGAGTACTATTAGCATAGTGCGTTCAGATTTTCAGACAGCCTGGCTGGGCAAACAATC
>gene=chr13_59983935-59984115; species=rheMac
AATCCGTCAATTCATCCCACGTGAGGGAGATTATGTGATTTACATGTTAAAGTGCCCCTGTGGTTTGATTTGCATAGCAAAGACTTTGGGGGCCTGGAAACAAAGCATCAGTGTGCATGACAAGAGTACTATTAGCATAGTGCGTTCAGATTTTCAGACAGCCTGGCCAGGCAAACAATC
>gene=chr13_60022512-60022692; species=hg19
TGGGTTCAGTGGTAATGACTCTTCCATTCCTAAAGTTTTTCACATTCTTCCTGCTCAAAGGATGAATGGAGGCTTTGTCTTATTCAGCTGTAAAAGCTTGAATTCTGTTATTTGCCTGAATGGAGGAAAAATTAGCAAAACAATGTGGACTGCTAAGGTAGCCTAACCCCTCGTAAGGTT
>gene=chr13_60022512-60022692; species=bosTau
TGAGCTCAGCCATCATGACTCCACTGGGCATAAAGCTTTGCATACTCTTCCCACTTGAAGGACGGATGCAGGCACCATCTTATTCAACTGCACAAGCTACGGCTGTGTGATCTGCCTGGCAAGA-GAAGACTGAGCACAATA---TGGACTGTTAACGTAGCA-TCCCGCTGTGAGG-CT
>gene=chr13_60022512-60022692; species=calJac
TGGGCTCAATGGTAATAACTCTTTCATTCCTAAAGTTTTTCACATTCTTCCTGCTCAGTGGATGAATGGAGGCTTGGTCTTATTCAACTGTAAAAGTTGCAACTCTGTTATTTGCCTGAATGGAAGAAGAATTAGCAAAACAAGGTGGACTACTAAGGTAGCCTAACCCCTCATAAGGTT
>gene=chr13_60022512-60022692; species=canFam
TAGTCCCAGGGATCATGACTCCCCTGTTTATTAAG-TTTTCAGATTCTTCCTGCTTGAAGGATGACTATAAATGGCATCTTATTCAACTGTCCAAGCTACAACACTATGATCTGCCTGAATGAAGGAGGAATTAGCAAAACA---CAGACTACAAAGGCCATGTTACCTTCCTGAAAGTT
>gene=chr13_60022512-60022692; species=equCab
TGGGCTCACTGATCATGACTCCCCCGTTCATAAAGTTTTTCACATTCCTCCTGCTTGAAAGATGAATGTAGGTATCATCTTATTCAACTGTACAAGCTACAACTCTGTGATGTGCCTGAATGGAGGAAGAATGAGCAAAACT---TGAACTGCTAAGGCAGTGTAACCCGCTTGAAGTTG
>gene=chr13_60022512-60022692; species=gorGor
TGGGTTCAGTGGTAATGACTCTTCCATTCCTAAAGTTTTTCACATTCTTCCTGCTCAAAGGATGAATGGAGGCTTTGTCTTATTCAGCTGTAAAAGCTTGAATTCTGTTATTTGCCTGAATGGAGGAAAAATTAGCAAAACAATGTGGACTGCTAAGGTAGCCTAACCCCTCGTAAGGTT
>gene=chr13_60022512-60022692; species=panTro
TGGGTTCAGTGGTAATGACTCTTCCATTCCTAAAGCTTTTCACATTCTTCCTGCTCAAAGGATGAATGGAGGCTTTGTCTTATTCAGCTGTAAAAGCTTGAATTCTGTTATTTGCCTGAATGGAGGAAAAATTAGCAAAACAAGGTGGACTGCTAAGGTAGCCTAACCCCTCGTAAGGTT
>gene=chr13_60022512-60022692; species=papHam
TGGGCTCAGTGGTAATGACTCTTCCATTCCTAAAGTTTTTCACATTCTTCCTGCTCAAAGGATGAATGGAGGCTTTGTCTTATTCATCTGTGAAAGCTGCAACTCTGTTATTTGCCTGAATGGAGGAAAAAATAGCAAAACAACGTGGACTGCTAAGGTAGCCTAACCCCTCCTAAGGTT
>gene=chr13_60022512-60022692; species=ponAbe
TGGGTTCAGTGGTAATGACTCTTCCATTCCTAAAGTTTTTCACTTTCTTCCTGCTCAAAGAATGAATGGAGGCTTTGTCTTATTCAGCTGTAAAAGCTTGAATTCTGTTATTTGCCTGAATGAAGGAAAAATTAGCAAAACAATGTGGACTGCTAAGGTAGCCTAACCCCTCCTAAGGTT
>gene=chr13_60022512-60022692; species=rheMac
TGGGCTCAGTGGTAATGATTCTTCCATTCCTAAAGTTTTTCACATTCTTCCTGCTCAAAGGATGAATGGAGGCTTTGTCTTATTCAGCTGTGAAAGCTGCAACTCTGTTATTTGCCTGAATGGAGGAAAAAATAGCAAAACAACATGGACTGCTAAGGTAGCCTAACCCCTCCTAAGGTT
>gene=chr13_74610686-74610866; species=hg19
ATGTGGTAAGATTTTTCTATCCAGATGACAGAGGAGTGTGGCCTGGAGGCTTTTCTTTGCAAAACAGGTTTTTCTTGCTGGCTTCTGCCCTAACAGACATTCACTTTGCATATCCCTGTGGTGGGACAGGAGGCAGGGTAGAAAAAGAAGTCAGCAGAAGATGGTGATGAAATTCCCAAG
>gene=chr13_74610686-74610866; species=bosTau
AGGTGGCGGTGTTTTCT----CAAGGTTT-AGGGAGTGTCACCTGGATGC-TTTCTTTACAAAA-GTTTTTTTCACAATAGCTTCTGGCCCAGC--------------AGGCA-------GCAGGAAAGGAAGAAAGGCAAGAAGCAGAGTCAGCAGGGGACAATGATGAAATTCCCAAA
>gene=chr13_74610686-74610866; species=calJac
ATGTGGCAAGATTTCTCTATCCTGATGACAGGGGAGTGTGGCCTGGAGGCTTTTCTTTGC-AAACAGGTTTTTCTTGCTGGCTTCTGTCCTCATAGACATTCACTTTGCAAGTCCCTGTAGCGGAACAGGAGGCAGGGTAGGAAGAGAAGTCAACAGAAGATAGTGATGAAATTCCCAAG
>gene=chr13_74610686-74610866; species=canFam
AGGCGGCAATATTTTCCTATACTAAGACCTGGGGAGTGGCACCTGGAGGCTTTTCTTTACAAAACAGGTTTCCCACATAAGCTTCTGCCCCAGC--------------AGGAGCTGGGGGGCA-GCTAGGAAGAAAAGTGCTTAGTG-----AGCTAGGAACAGTGATGAAA-TTCCAGG
>gene=chr13_74610686-74610866; species=equCab
AGGTGGCAATATTTTCC-ATCCCAAGACCTGGGGAATGTGGCCTGGAGTCTTTTCTTTGCGAAAGAAGTTTTTCACACTGGCTTCAGCCCCATC--------------TTGAGCTCTAGAGCAGGGAAGGAAGAAATGTGAGAAGAG---TCAGCACGGGACGATGGTGAAATTCCCAAG
>gene=chr13_74610686-74610866; species=gorGor
ATGTGGCAAGATTTTTCTATCCAGATGACAGAGGAGTGTGGCCTGGAGGCTTTTCTTTGCAAAACAGGTTTTTCTTGCTGGCTTCTGCCCTAACAGACATTCACTTTGCATATCCCTGTGGTGGGACAGGAGGCAGGGTAGAAAAAGAAGTCAGCAGAAGATGGTGATGAAATTCCCAAG
>gene=chr13_74610686-74610866; species=panTro
ATGTGGCAAGATTTTTCTATCCAGATGACAGAGGAGT-TGGCCTGGAGGCTTTTCTTTGCAAAACAGGTTTTTCTTGCTGGCTTCTGCCCTAACAGACATTCACTTTGCATATCCCTGTGGTGGGACAGGAGGCAGGGTAGAAAAAGAAGTCAGCAGAAGATGGTGATGAAATTCCCAAG
>gene=chr13_74610686-74610866; species=papHam
ATGTGGTAAGATTTTTCTATCCAGATGACAGGGGAGTGTGGCCTGGAGGCTTTTCTTTGCAAAACAGGATTTTCTTGCTGGCTTCTGCCCTA----ACATTCACTTTGCATGTCCCTGTGGTGGGACAGGAGGCACCGTAG-AAAAGAAGTCAGCAGAAGAGGGTGATGAAATTCCCAAG
>gene=chr13_74610686-74610866; species=ponAbe
ATGTGGCAAGATTTTTCTATCCAGATGACAGAGGAGTGTGGCCTGGAGGCTTTTCTTTGCAAAACAGGTTTTTCTTGCTGGCTTCTGCCCTAACAGACATTCACTTTGCAGATCCCTGTGGTGGGACAGGAGGCAGGGTAGAAAAAGAAGTCAGCAGAAGACAGTGATGAAATTCCCAAG
>gene=chr13_74610686-74610866; species=rheMac
ATGTGGTAAGATTTTTCTATCCAGATGACAGGGGAGTGTGGCCTGGAGGCTTTTCTTTGCAAAACAGGATTTTCTTGCTGGCTTCTGCCCTA----ACATTCACTTTGCATGTCCCTGTGGTGGGACAGGAGGCAGGGTAG-AAAAGAAGTCAGCAGAAGAGGGTGATGAAATTCCCAAG
>gene=chr13_78427924-78428104; species=hg19
AAAGCCCTCAGTGTTCCCTTTAGAGGATCCTTAAGAGCCTAGTCTGTCTGTAAGAAGCTTTTCTTTTGCTAATGTGGGCTGAATTACTGACAAAGACCAGTGTCAATGGTCTGCTTCAAGAATCTAATCCCTGGAAGGGAAGCATTTCCTTGCATAGCTTTGCAATGCATTTGTCAAACA
>gene=chr13_78427924-78428104; species=bosTau
AAAGCTCTCAGTGTTCTCTTTAGAGCCTCCTTAAGAGCCCGTTCTGTCTGTAAGAAGC-TTTCTGTTGCTAATGTGGGCTGAGTCACTGACAAAGGCCAGTGTTAACGGTCTGCTTCAAGACTCTAATCCCTGGAAGGGGAGCATTTCCTTGGATGGCTTTGTGATGGGCTTGTCAAACA
>gene=chr13_78427924-78428104; species=calJac
AAAGCCCTCAGTGTTCTCTTTAGAGGGTTCTTAAGAGCCTAGTCTGTCTGTAAGAAGC-TTTCTTTTGCTAATGTAGGCTGAATCACTGACAAAGGCCAGTGTCAATGGTATGCTTCAAGAATCTAATCCCTGGAAGGGAAGCATTTCCTTGGATAGTTTTGCAACGCATTTGTCAAACA
>gene=chr13_78427924-78428104; species=canFam
AAAGCACCCAGTGTTCCCTTTACAGGCTCCTTAAGA-GCAAGTCTGTCTGTAAGAAGC-TTTCTTTCACTAATGTGGGCTGAGTCACTGACAAAGGCCATTGTTAGTGGTCGGCTTCAA-AATCTAATCCCTGTAAGGGAAGCATTTCCTTGGCTAGTTTTGTAGCGCGCTTGTCAAACA
>gene=chr13_78427924-78428104; species=equCab
AATGCGCTCAGTGTTCCCTTTAGAGGCTTCTTAAGAGGCCAGCCTGTTTGTAAGAAGC-TTTCTGTTGCTAATGTGGGTTGAATCACTGACAAAGGCCAGTGTTAATGGTCGGCTGCAAGAATCTAATCCCTGGAAGGGAAGCATTTCCTTGGATGGCTTTGTAATGTGCTTGTCAAACA
>gene=chr13_78427924-78428104; species=gorGor
AAAGCCCTCAGTGTTCTCTTTAGAGGATCCTTAAGAGCCTAGTCTGTCTGTAAGAAGCTTTTCTTTTGCTAATGTGGGCTGAATTACTGACAAAGACCAGTGTCAATGGTCTGCTTCAAGAATCTAATCCCTGGAAGGGAAGCATTTCCTTGCATAGCTTTGCAATGCATTTGTCAAACA
>gene=chr13_78427924-78428104; species=panTro
AAAGCCCTCAGTGTTCCCTTTAGAGGATCCTTAAGAGCCTAGTCTGTCTGTAAGAAGCTTTTCTTTTGCTAATGTGGGCTGAATTACTGACAAAGACCAGTGTCAATGGTCTGCTTCAAGAATCTAATCCCTGGAAGGGAAGCATTTCCTTGCATAGCTTTGCAATGCATTTGTCAAACA
>gene=chr13_78427924-78428104; species=papHam
AAAACCCTCAGTGTTCTGTTTAGAGGGTCCTTAAGAGCCTAGTCTGTCTGTAAGAATCTTTTCTTTTGCTAATGTGGGCTGAATCACTGACAAAGGCCAGTGTCAATAGTCTGCTTCAAGAATCTAATCCCTGGAAGGGAAGCATTTCCTTGGATAGCTTTGCAATGCATTTGTCAAACA
>gene=chr13_78427924-78428104; species=ponAbe
AAAGCCCTCAGTGTTCCCTTTAGAGGATCCTTAAGAGCCTAGTCTGTCTGTAAGAAGCTTTTCTTTTGCTAATGTGGGCTGAATTACTGACAAAGACCAGTGTCAATGGTCTGCTTCAAGAATCTAATCCCTGGAAGGGAAGCATTTCCTTGCATAGCTTTGCAATGCATTTGTCAAACA
>gene=chr13_78427924-78428104; species=rheMac
AAAACCCTCAGTGTTCTGTTTAGAGGGTCCTTAAGAGCCTAGTCTGTCTGTAAGAATCTTTTCTTTTGCTAATGTGGGCTGAATCACTGACAAAGGCCAGTGTCAATAGTCTGCTTCAAGAATCTAATCCCTGGAAGGGAAGCATTTCCTTGGATAGCTTTGCAATGCATTTATCAAACA
>gene=chr13_79855554-79855734; species=hg19
CTGATTTCAGCATGCCACCTGCATAATCATCCTAAAACATCACTTTTGTTATGTTAATTTCCCAGCGGGGGTGGGAAGGACCCTTTTATAGCCTGCCGCTACATACAGCGTAAATACCAACCCCTTTTCATCATTGGAGCTTTTGTCTTGGGCATGAATTTCCTCCTACATAAAATCAAA
>gene=chr13_79855554-79855734; species=bosTau
ctaatttcagcacaccacctatgcaatcatcctaaAATATTACTTTCATTAGCTTAATTTCCAGAAGGAGGGGATGATGGCCCTTCTGTAACTTGCC-------aTGGTATAAACACC-ACAGCTTTTCACCACTGGAGCTTTTGTCTTGGGCATGAATTTCCCCTCGAAGAAAATCAAA
>gene=chr13_79855554-79855734; species=calJac
CCAATTTCAGCATGCCACCTGCACAATCATCCTAAAACATCACTTTTATTATGTTAATTTCCCAGCGGGAGTGGGAAGGACCCTTTTATAGCCTGCTGCTGCATACAGCATAAATACCAACCCCTTTTCATTATTGGAGCTTTTGTCTTGGGCATGAATTTCTTCCTACATAAAATGAAA
>gene=chr13_79855554-79855734; species=canFam
TGGATTTCAGTATGCCACCTACACAACCATCCCAAAACATTTCTTTTGTTAGGTTAATCTCCAGG-AGAGGGAAAGAAGACCCTTCTATAAGCTACCTCTGCACACAGTATAAACACTACCTCCTTTTCATCAGTGGAGCCTTAGTCATGGGCATGAATTCCCTTCCAAATAAGATCAAA
>gene=chr13_79855554-79855734; species=equCab
CTGATGTCAGCATGCCACATGCACAGTCATCCTAAAACATTACTTTTATTAGGTTGATCCCCAGGAAGAGGGGAAGAGCAC---TCTATAACTTGCCACTGCATACAGCATAAACACTAACTCCTTTTCATCCTTGGAGCTTTTGTCTT--GCATCAATTTCCTACCAAATAAAATCAAA
>gene=chr13_79855554-79855734; species=gorGor
CCAATTTCAGCATGCCACCTGCACAATCATCCTAAAATATCACTTTTGTTATGTTAATTTCCCAGCGGGGGTGGGAAGGACCCTTTTATAGCCTGCCGCTACATACAGCGTAAATACCAACCCCTTTTCATCATTGGAGCTTTTGTCTTGGGCATGAATTTCCTCCTACATAAAATCAAA
>gene=chr13_79855554-79855734; species=panTro
CCGATTTCAGCATGCCACCTGCACAATCATCCTAAAACATCACTTTTGTTATGTTAATTTCCCAGCGGGGGTGGGAAGGACCCTTTTATAGCCTGCCGCTACATACAGCGTAAATACCAACCCCTTTTCATCATTGGAGCTTTTGTCTTGGGCATGAATTTCCTCCTACATAAAATCAAA
>gene=chr13_79855554-79855734; species=papHam
ccaattccagcatgccacctgcacaatcatcctaaaacatcactcttgttatgttaatttcccagcgcaggtgggaaggacccttttatagcctgccactgcatacagcataaataccaaTCCCTTTTCATCGTTGGAGCTTTTGTCTTGGGCATGAACTTCCTCCTACAGAAAATCAAA
>gene=chr13_79855554-79855734; species=ponAbe
ccaatttcagcatgccacctgcacaatcatcctaaaacatcacttttgttatgttaATTTCCCAGCGGGGGTGGGAAGGACCCTTTTATAGCCTGCCGCTGCATACAGCATAAATACCAACCCCTTTTCATCGTTGGAGCTTTTGTCTTGGGCATGAATTTCCTCCTACATAAAATCAAA
>gene=chr13_79855554-79855734; species=rheMac
ccaattccagcatgccacctgcacaatcatcctacaacatcactcttgttatgttaatttcccagcgcaggtgggaaggacccttttatagcctgccactgcatacagcataaataccaaTCCCTTTTCATCATTGGAGCTTTTGTCTTGGGCATGAACTTCCTCCTATAGAAAATCAAA
>gene=chr13_80357018-80357198; species=hg19
AAAGCTTTCACCCTGCTGAAAAGATTCAAAAGGCATCGCTTCCTGCACCAGCGGCATTCCTTTATCCGTCTCAGTGGTTCACCCCTACCCAGCTGCTATATCTCATTAACAAGCATTTGACCACTGCAGCCGGCCTGGGAGTGTTGACACTTGAAAAGCCCAGGCAGGCGTGGGCAGGCC
>gene=chr13_80357018-80357198; species=bosTau
AAAGCTTTCACTCTGTTGAAAAGATTCAAAAGGCATCGCTTCCTGCACCAGAGGCATTCCTTTATCCGTCTCAGTGGTTCACCCCTACCCAGCTGCTATATCTCATTAACAAGCATTTGACCACTGCAGCCGGCCTGGGAGTGTTGACACTTGAAAGGCCCAGGCAGGCGTGGGCAGGCC
>gene=chr13_80357018-80357198; species=calJac
AAAGCTTTCACCCTGCTGAAAAGATTCAAAAGGCATCGCTTCCTGCACCAGCGGCATTCCTTTATCCGTCTCAGTGGTTCACCCCTACCCAGCTGCTATATCTCATTAACAAGCATTTGACCACTGCAGCCGGCCTGGGAGTGTTGACACTTGAAAAGCCCAGGCAGGCGTGGGCAGGCC
>gene=chr13_80357018-80357198; species=canFam
AAAGCTTTCACCCTGCTGAAAAGATTCAAAAGGCATCGCTTCCTGCACCAGCGCAATTCCTTTATCCGACTCAGTGGTTTACCCCTACCCAGCTGCTATATCTCATTAACAAGCATTTGACCACTGCAGCCGGCCTGGGAGTGTTGACACTTGAAAGGCCCAGGCAGGCGTGGGCAGGCC
>gene=chr13_80357018-80357198; species=equCab
AAAGCTTTCACCCTGCTGAAAAGATTCAAAAGGCATCGCTTCCTGCACCAGCGGCATTCCTTTATCCGTCTCAGTGGTTCACCCCTACCCAGCTGCTATATCTCATTAACAAGCATTTGACCACTGCAGCCGGCCTGGGAGTGTTGACACTTGAAAGGCCCAGGCAGGCGTGGGCAGGCC
>gene=chr13_80357018-80357198; species=gorGor
AAAGCTTTCACCCTGCTGAAAAGATTCAAAAGGCATCGCTTCCTGCACCAGCGGCATTCCTTTATCCGTCTCAGTGGTTCACCCCTACCCAGCTGCTATATCTCATTAACAAGCATTTGACCACTGCAGCCGGCCTGGGAGTGTTGACACTTGAAAAGCCCAGGCAGGCGTGGGCAGGCC
>gene=chr13_80357018-80357198; species=panTro
AAAGCTTTCACCCTGCTGAAAAGATTCAAAAGGCATCGCTTCCTGCACCAGCGGCATTCCTTTATCCGTCTCAGTGGTTCACCCCTACCCAGCTGCTATATCTCATTAACAAGCATTTGACCACTGCAGCCGGCCTGGGAGTGTTGACACTTGAAAAGCCCAGGCAGGCGTGGGCAGGCC
>gene=chr13_80357018-80357198; species=papHam
AAAGCTTTCACCCTGCTGAAAAGATTCAAAAGGCATCGCTTCCTGCACCAGCGGCATTCCTTTATCCGTCTCAGTGGTTCACCCCTACCCAGCTGCTATATCTCATTAACAAGCATTTGACCACTGCAGCCGGCCTGGGAGTGTTGACACTTGAAAAGCCCAGGCAGGCGTGGGCAGGCC
>gene=chr13_80357018-80357198; species=ponAbe
AAAGCTTTCACCCTGCTGAAAAGATTCAAAAGGCATCGCTTCCTGCACCAGCGGCATTCCTTTATCCGTCTCAGTGGTTCACCCCTACCCAGCTGCTATATCTCATTAACAAGCATTTGACCACTGCAGCCGGCCTGGGAGTGTTGACACTTGAAAAGCCCAGGCAGGCGTGGGCAGGCC
>gene=chr13_80357018-80357198; species=rheMac
AAAGCTTTCACCCTGCTGAAAAGATTCAAAAGGCATCGCTTCCTGCACCAGCGGCATTCCTTTATCCGTCTCAGTGGTTCACCCCTACCCAGCTGCTATATCTCATTAACAAGCATTTGACCACTGCAGCCGGCCTGGGAGTGTTGACACTTGAAAAGCCCAGGCAGGCGTGGGCAGGCC
>gene=chr13_87780344-87780524; species=hg19
GATTAAGGTGCAGTATGGGGGCCCCCTGCTTCTTCACATTAGTGCACTAAATTAGCAATCAACTAGTTCATTGTGAAATCAACTGCTGTTTCCAAACAAAGGATGCCAGCATCCAGTGTCAGGGTTGCTAAGTGCCTGATTACACAAAGACAATGATGGGCTGCCAAAGCAATCCTTTAG
>gene=chr13_87780344-87780524; species=bosTau
GATTTAAGTGCAGTATGG-GGCCCCCTGCTTCTCTGCATTAGAGCACAAAATTAGCAATCAACTAGTTCATTGTGGAATCAACTGCTGTTTCCAAACAAAGAATGCCAGCAGCCAATGTCAGGGTTGCTAAGTGCCTGATTACACTAAGACAATGATGGCCTGCCAAAGATCTCCCTCAA
>gene=chr13_87780344-87780524; species=calJac
GATTCAGGTGCAGTATGGGGGCCCCCTGCTTCTTTACATTACTGCACTAAATTAGCAATCAACTAGTTCATTGTGAAACCAACTGCTGTTTCCAAACAAAGGATGCCAGCATCCAGTGTCAGCGTTGCTAAGTGCCTGATT--------ACAATGACGGGCTGCCAAAGCACTCCTTTAG
>gene=chr13_87780344-87780524; species=canFam
GATTCAGGTACAGAATGGAGGCCCCCTGCTTCTCTACATTAGTGCACTAAATTAGCAATCAACTATTTCATTGTGGAATCCACCGCTGTTTCCAAACAGAGAATGCCAGCATCCGATGTCAGGGTTGCTAAGTGCCTGATTACACTAAGACAATGATGGGCTGCCAAAGCTCTCCTTTAG
>gene=chr13_87780344-87780524; species=equCab
GATTCAGGTGCAGAATGAGGGCCTCCTGCTTCTCCACATTAGTGCACTAAATTAGAAATCAACTACTTCATTGTGGAATCGACTGCTGTTTCCAAACAAAAAATTCCAGCATCCAGTATCAGGGTTGCTAAGTGCCTGATTACACTAAGACAATGACTGGCTGCCAAAGCTCT-CTTCAG
>gene=chr13_87780344-87780524; species=gorGor
GATTCAGGTGCAGTATGGGGGCCCCCTGCTTCTTCACATTAGTGCACTAAATTAGCAATCAACTAGTTCATTGTGAAATCAACTGCTGTTTCCAAACAAAGGATGCCAACACCCAGTGTCAGGGTTGCTAAGTGCCTGATTACACAAAGACAATGATGGGCTGCCAAAGCAATCCTTCAG
>gene=chr13_87780344-87780524; species=panTro
GATTCAGGTGCAGTATGGGGGCCCCCTGCTTCTTCACATTAGTGCACTAAATTAGCAATCAACTAGTTCATTGTGAAATCAACTGCTGTTTCCAAACAAAGGATGCCAGCATCCAGTGTCAGGGTTGCTAAATGCCTGATTACACAAAGACAATGATGGGCTGCCAAAGCAATCCTTCAG
>gene=chr13_87780344-87780524; species=papHam
GATTCAGGTGCAGTATGGGGGCCCCCTGCTTCTTCACATTAGTGCAATAAATTAGCAATCAACTAGTTCATTGTGAAATCAACTGCTGTTTCCAAACAAAGGATGCCACCATCCAGTGTCAGGCTTGCTAAGTGCCTGATTACACTGAGACAATGATGGGCTGCCAAAGCAATCCTTTAG
>gene=chr13_87780344-87780524; species=ponAbe
GATTCAGGTGCAGTATGGGGGCCCCCTGCTTCTTCACATTAGTGCAATAAATTAGCAATCGACTAGTTCATTTTGAAATCAACTGCTGTTTCCAAACAAAGGATGCCAGCATCCAGTGTCAGGGTTGCTAAGTGCCTGATTACACAAAGACAATGATGGGCTGCCAAAGCAATCCTTTAG
>gene=chr13_87780344-87780524; species=rheMac
GATTCAGGTGCAGTATGGGGGCCCCCTGCTTCTTCACATTAGTGCAATAAATTAGCAATCAACTAGTTCATTGTGAAATCAACTGCTGTTTCCAAACAAAGGATGCCACCATCCAGTGTCAGGCTTGCTAAGTGCCTGATTACACTGAGACAATGATGGGCTGCCAAAGCAATCCTTTAG
>gene=chr13_89113638-89113818; species=hg19
tggaggaggacagagggcaggttggtcaagatgagtaggtcatctgtgtttgctaattgctatgtaaaacagactcctactatcccacagagatgggggaggggaggtaggggctctaatctgatgtttacatttcaaaggggtggctcccaagtccttgagaaagaattcatgaattat
>gene=chr13_89113638-89113818; species=bosTau
tagaatggagtagagggtgggttaatgaacatatttcggttatcagtgtttgtcagttgtttctatattctggctcctaatcccccacagaaac-----gggggatgttggaacctgctcttggtgcttacactacagaagggtggctcccaggtccttgagaaagaattcctggtttgt
>gene=chr13_89113638-89113818; species=calJac
t---ggaggacagagggcaggttgatcaagatgattaggtcttctgtgtttcataattgctgcataaaacagacttctactctgcaacagagat-aatgaggggagattgaggttctctcttgatgtttacatttcaaa-gggtggctcctaagtccttgaaaaagaattcgtctgcagt
>gene=chr13_89113638-89113818; species=canFam
---aagacagtggagggtggattggtcaatgtctttaggtcatccaggtttcccagacattaaagacgtctggctcccactccaccacagagtc-----tgaggatactggaacccaattttgatgtctgcatttcaaaggaatgtctcccaggtctttgagaaagatttcctggtttat
>gene=chr13_89113638-89113818; species=equCab
---tgcagaaaggagggttggttggtccatgggattaggtcatctgtgtttcctaattgttactgaaatctgccttttattctgccacagagac-----tggggatattggggcccta--------------------------------------------------------------
>gene=chr13_89113638-89113818; species=gorGor
------------------------------------------------------------------------------------------------------------------------------------------------------------------------------------
>gene=chr13_89113638-89113818; species=panTro
tggaggaggacagagggcaggttggtcaagatgagtaggtcatctgtgtttgctaattgctatgtaaaacagactcctactctcccacagagatgggggaggggaggtaggggctctaatctgatgtttacatttcaaaggggtggctcccaagtccttgagaaagaattcatggattat
>gene=chr13_89113638-89113818; species=papHam
t---ggacgacagagagcaagttggtcaagatgattaggtcatctgtgtttactaattgctacataaaacagactcctactctcctactgagatcagggaggggagacagaggctctatcctgatgtttacatttcagaggggtggctcccaagtccttaagaaagatttcatccattgt
>gene=chr13_89113638-89113818; species=ponAbe
tggaggaggacagagggcaggttggtcaagatgagtaggtcatctgtgtttgctaattgctaggtaaaacagactcctactctcccacagagatggggggggggaggtaggggctctaacctgatgtttacatgtcaaaggggtggctcccaagtccttgagaaagaattcatggattat
>gene=chr13_89113638-89113818; species=rheMac
t---ggacgacagagagcaagttggtcaagatgatgaggtcatctgtgtttactaattgctacataaaacagactcagac--tcctactgagatcagggaggggagacagaggctctatcctgatgtttacatttcagaggggtggctcccaagtccttaagaaagatttcatccattgt
>gene=chr13_94796333-94796513; species=hg19
TGCATTATCATTACAAAAGTATCCAGCCTCTGTCGCACACTCTTTTTTAATAGCGCTGTTGTCCTATTTGCATATGTAAGAAAAAGACTGAGAGTCACCCAGCAGCAAGCAAGTACCTGTAACCACAGAGGGCAGGGTCTGTAACATCAGGGTTGAAATGGAGACCATATTGTTTTTTAA
>gene=chr13_94796333-94796513; species=bosTau
AACATTATCATTAAAAATGTAG------------ACACTCAGTCTCTTAATAGAGCCGTTACCCTATTTACATATGGAACAGAAAGACTGAGAATTA-CCACCAACAAACAAGCAGCTGTGACCAGACGAGACGACATCTGTAACAGCATGGTGGAAACATAGACTTTATTGTT--TTAA
>gene=chr13_94796333-94796513; species=calJac
TGCATTATCATTACAAGTGTATCCAGCCTCTGTTGCACACTCTCTTTTAATAGAGCTGTTGCCCTATTTGCGTATGTAAGAAAAAGACTGAGAATCACCCAGCAGCAAGCAAGTACCTGTAACCAGAGAGGGCAGAGTATATAACATCAGGGTTGAAATGGAGGCCATATTGTTTTTTAA
>gene=chr13_94796333-94796513; species=canFam
TGCATTATCATTAAAAATGTAT-----------CACATGCTCTCTTTTAATAGAGCTGTTGCTCTGTTTATATATGTAGGAAGAAGACTGCAAATTA-CCATC----AACAAGCAGCTGTAACCAGGCGAGGCAGTGTCTGTAACATCGTAGTTGAAATCTAGGCTCTATTG--TTCTAC
>gene=chr13_94796333-94796513; species=equCab
---------------------------------------------------------------------------------------------------------------GGCAGCTGTAAACAGGCGAGGTGGCATCTGT-ACATCATGGTTGCAATGTAGGCCCTATTG--TTTTAA
>gene=chr13_94796333-94796513; species=gorGor
------------------------------------------------------------------------------------------------------------------------------------------------------------------------------------
>gene=chr13_94796333-94796513; species=panTro
TGCATTATCATTACAAAAGTATCCAGCCTCTGTCGCACACTCTTTTTTAATAGCGCTGTTGTCCTATTTGCATATGTAAGAAAAAGACTGAGAGTCACCCAGCAGCAAGCAAGTACCTGTAACCAGAGAGGGCAGGGTCTGTAACATCAGAGTTGAAGTGGAGACCATATTGTTTTTTAA
>gene=chr13_94796333-94796513; species=papHam
TGCATTATCATTACAAATGTATCCAGCCTCTGTCGCACACTCCTTTTTAATAGGGCTGTTGCCCTATTTGCATATGTAAGAAAAAGACTGAGAGTCACCCAGCCGCAAGCAAGTACCTGTAACCAGAGAGGGCAGAGTCTGTAACATCAGGGTTGAAATGGAGACTATATTGTTTTTTAA
>gene=chr13_94796333-94796513; species=ponAbe
TGCATTATCATTACAAATGTATCCAGCCTCTGTTGCACACTCTTTTTTAATAGAGCTGTTGTCCTATTTGCATATGTAAGAAAACGACTGAGAGTCACCCAGCAGCAAGCAAGTACCTGTAACCAGAGAGGGCATGGTCTGTAACATCAGGGTTGAAATGGAGACCATATTGTTTTTTAA
>gene=chr13_94796333-94796513; species=rheMac
TGCATTATCATTACAAATGTATCCAGCCTCTGTCGCACACTCTTTTTTAATAGGGCTGTTGCCCTATTTGCATATGTAAGAAAAAGACTGAGAGTCACCCAGCCGCAAGCAAGTACCTGTAACCAGAGAGGGCAGAGTCTGTAACATCAGAGTTGAAATGGAGACTATATTGTTTTTTAA
>gene=chr13_100340119-100340299; species=hg19
TTGAATGCTTCTGTTCTAATTTCTAATGAACTTTACCACCAGACTACTTGATCATGACTAAGCCCAGGAACAATGCAAATGGAATTGCCCCCTGATGGGGAGGAATGGGCCCAGATGGCCCTTAAAAGGTGATAATTAGGAAATATAGCATATCTGAGTAGCTAGAAAGAGAGAAACTTG
>gene=chr13_100340119-100340299; species=bosTau
TTAACTGCTTCTGTTCTAATTTCTAATGAACTTTACCACCAGACTACTTGATCATGACTAAACCCAGGAACAATGCAAATGGAATTGCCCCCTGATGGGGAGGAATGGGCCCAGATGGCCCTTAAAAGGTGATAATTAGGAAATATAGCATATCTGAGTAGCTAGAAAGAGAGAAACTTG
>gene=chr13_100340119-100340299; species=calJac
TTGAATGCTTCTGTTCTAATTTCTAATGAACTTTACCACCAGACTACTTGATCATGACTAAGCCCAGGAACAATGCAAATGGAATTGCCCCCTGATGGGGAGGAATGGGCCCAGATGGCCCTTAAAAGGTGATAATTAGGAAATATAGCATATCTGAGTAGCTAGAAAGAGAGAAACTTG
>gene=chr13_100340119-100340299; species=canFam
TTGAATGCTTCTGTTCTAATTTCTAATGAACTTTACCACCAGACTACTTGATCATGACTCAACCCAGGAACAATGCAAATGGAATTGCCCCCTGATGGGGAGGAATGGGCCCAGATGGCCCTTAAAAGGTGATAATTAGGAAATATAGCATATCTGAGTAGCTCGAAAGAGAGAAACTTG
>gene=chr13_100340119-100340299; species=equCab
TTGAATGCTTCTGTTCTAATTTCTAATGAACTTTACCACGAGACTACTTGATCATGACTAAACCCAGGAACAATGCAAATGGAATTGCCCCCTGATGGGGAGGAATGGGCCCAGATGGCCCTTAAAAGGTGATAATTAGGAAATATAGCATATCTGAGTAGCTAGAAAGAGAGAAACTTG
>gene=chr13_100340119-100340299; species=gorGor
TTGAATGCTTCTGTTCTAATTTCTAATGAACTTTACCACCAGACTACTTGATCATGAGTAAGCCCAGGAACAATGCAAATGGAATTGCCCCCTGATGGGGAGGAATGGGCCCAGATGGCCCTTAAAAGGTGATAATTAGGAAATATAGCATATCTGAGTAGCTAGAAAGAGAGAAACTTG
>gene=chr13_100340119-100340299; species=panTro
TTGAATGCTTCTGTTCTAATTTCTAATGAACTTTACCACCAGACTACTTGATCATGACTAAGCCCAGGAACAATGCAAATGGAATTGCCCCCTGATGGGGAGGAATGGGCCCAGATGGCCCTTAAAAGGTGATAATTAGGAAATATAGCATATCTGAGTAGCTAGAAAGAGAGAAACTTG
>gene=chr13_100340119-100340299; species=papHam
TTGAATGCTTCTGTTCTAATTTCTAATGAACTTTACCACCAGACTACTTGATCATGACTAAGCCCAGGAACAATGCAAATGGAATTGCCCCCTGATGGGGAGGAATGGGCCCAGATGGCCCTTAAAAGGTGATAATTAGGAAATATAGCATATCTGAGTAGCTAGAAAGAGAGAAACTTG
>gene=chr13_100340119-100340299; species=ponAbe
TTGAATGCTTCTGTTCTAATTTCTAATGAACTTTACCACCAGACTACTTGATCATGACTAAGCCCAGGAACAATGCAAATGGAGTTGCCCCCTGATGAGGAGGAATGGGCCCAGATGGCCCTTAAAAGGTGATAATTAGGAAATATAGCATATCTGAGTAGCTAGAAAGAGAGAAACTTG
>gene=chr13_100340119-100340299; species=rheMac
TTGAATGCTTCTGTTCTAATTTCTAATGAACTTTACCACCAGACTACTTGATCATGACTAAGCCCAGGAACAATGCAAATGGAATTGCCCCCTGATGGGGAGGAATGGGCCCAGATGGCCCTTAAAAGGTGATAATTAGGAAATATAGCATATCTGAGTAGCTAGAAAGAGAGAAACTTG
>gene=chr13_106469430-106469610; species=hg19
TTTGCACCTCACTAAGCACAGCAGGTTGGCTCAGCTTTAACTCATGCAAATGAAAAACAAAAGCTGCAGGGCTGATTTTCTTTGAACTTCAGGGCCCTACCTGTAAACAGCACTTAGTTCCCATAGTCACAGACAGGTCAGGAATTTGATTGTTTAACATTCCTCAGAATTTATGGCCTT
>gene=chr13_106469430-106469610; species=bosTau
TTTGAACCTTACTAAGCACAGGGGCTTGGCTCAGCTTTAAATCATGCaaataaattaCAAAAGCTGCAGGCCTGCCTTTCTTTGAACTT-CAGGTCCTACCTGAACGCGGCAGCTAGTTCCCATAGTCACAGACAGGTCAGGAATTTGATTGTCTCGCATTCCTCAGAATTTATGGCCTT
>gene=chr13_106469430-106469610; species=calJac
TTTGCACATCACTAAGCACAGTGGGTTGGCTCAGCTTTAACTCATGCAAATGGAAATCAAAAGCTGCAGGGCTGATTTTCTTTGAACTTCGGGGCCCTACCTATAAACAGCACTTAGTTCCCATAGTCACAGACAGGTCAGGAATTTGATTGTTTAACATTCCTCAGAATTTATGGCCTT
>gene=chr13_106469430-106469610; species=canFam
TTGAAATAGCAC-AAGCACAGTGGGTTGGCTCAGCTTTAAGTCATGCAAATAACCAACAAAAGCCACAGGGCTGATTTTCTTTGAACTTGAGGGCCCTACCTGAAAACCTCAGTTAGCTCCCATGGTCACAGATGGGTCAGGAATTTGATTGTCTAACATTCCTCCCTACACATGGCCTT
>gene=chr13_106469430-106469610; species=equCab
TCTGAACCTCACTAGGCACAGTGGGTTGGCTCTGCGTTAAGTCATGCAAATAAAAAACAAAAGCCGCAGGGCTGATTTTCTGTGAACTT-CAGGCCCTGCCCGAAAACAGCAGTTAGTTCCCCTAGTCCCAGTCAGGTTAGGAATTTGATTGTCTGACATTCCTCAGGATTTATGGCCTT
>gene=chr13_106469430-106469610; species=gorGor
------------------------------------------------------------------------------------------------------------------------------------------------------------------------------------
>gene=chr13_106469430-106469610; species=panTro
TTTGCACTTCACTAAGCACAGTAGGTTGGCTCAGCTTTAACTCATGCAAATGAAAAACAAAAGCTGCAGGGCTGATTTTCTTTGAACTTCAGGGCCCTACCTGTAAACAGCACTTAGTTCCCATAGTCACAGACAGGTCAGGAATTTGATTGTTTAACATTCCTCAGAATTTATGGCCTT
>gene=chr13_106469430-106469610; species=papHam
TTTGCACCTCACTAAGCACAGTAGGTTGGCTCAGCTTTAACTCATGCAGATGAAAAACAAAAGCTGCAGGGCTGATTTTCTTTGAACTTCAGGGCCCTACCTGTAAACAGCACTTAGTTCCCATAGTCACAGACAGGTCAGGAATTTGATTGTTTAACATTCCTCAGAATTTATGGTCTT
>gene=chr13_106469430-106469610; species=ponAbe
TTTGCACCTCACTAAGCACAGTAGGTTGGCTCAGCTTTAACTCATGCAAATGAAAAACAAAAGCTGCAGGGCTGATTTTCTCTGAACTTCAGGGCCCTATCTGTAAACAGCACTTAGTTCCCATAGTCACAGACAGGTCAGGAATTTGATTGTTTAACATTCCTCAGAATTTATGGCCTT
>gene=chr13_106469430-106469610; species=rheMac
TTTGCACCTCACTAAGCACAGTAGGTTGGCTCAGCTTTAACTCATGCAGATGAAAAACAAAAGCTGCAGGGCTGATTTTCTTTGAACTTCAGGGCCCTACCTGTAAACAGCACTTAGTTCCCATAGTCACAGACAGGTCAGGAATTTAATTGTTTAACATTCCTCAAAATTTATGGTCTT
>gene=chr13_107449044-107449224; species=hg19
GATAAAATGAAAAAACATTTAGAAGTAGCTACTTCCCCTCTGTGTTTACTCAGCCAGTGAGGGCTAATTGTTGTGTTGACAACCCAGGGCTTCTACTTGGCTAATTCTGTGATCTTTTGAAATGTTAATTACAGTTTCCGTGATGTCATTGTTTCTCCTTCCACAGTTTTAGATGAAACG
>gene=chr13_107449044-107449224; species=bosTau
GATAAAGTGAAAAGGCGCTCAGAAGCGACTGCTTCCTGCTCGTGTTTGCTCAGCCAGTGA---------------------------GGTTTCTCCTTGGCTAGTTCTGTGGTCATTTGAAAAGTTAATTATAGTTTCTATGACACTGTTGTTTCTCTTTCCATATTTTTAGATGAGATC
>gene=chr13_107449044-107449224; species=calJac
GATAAAATGAAAAAACATTTGGAAGTAGCTACTCCCCCTCTGTGTTTACTCAGTCAGTGAGGGCTAATTGTTGTGTTGACAACCCGGGGCTTCTATTTGGCTAATTCTGTGATCTTTTGAAATGTTAATTACAGTTTCCGTGATGTCATTGTTTCTCCTTTCACAGTTTTAGATAAAATG
>gene=chr13_107449044-107449224; species=canFam
GACAAAATG--AAACCATTTAGAAGTGCCGACTTGCCCTCTGTGTTTACTCAGCACGGGAGGACTAATTGTGGTGTTGACAACCCATGGTTTTTACCTGACTCATCCTGTGTTCATTCGAAAAGTTCATTAGAGTTTTCATGATGCCATTGTTTATCCTTCCATGTTTTTAGGTGGAATG
>gene=chr13_107449044-107449224; species=equCab
GAGAGAATGAAAAACCATTTAGAAGTGACTACTTCCCCTCTGTGTTTACTCAGCCAGTGAGGACTAATTGTTGTGTTGACAGCCCATGGCTTTTACTTGGCTAATTCTGTGGTCATTTGAAAAGTTAATTATAGTTTCCATGATGCCATTATTTCTCCTTCCATATTTTTAGATGAAATG
>gene=chr13_107449044-107449224; species=gorGor
GATAAAATGAAAAAACATTTAGAAGTAGCTACTTCCCCTCTGTGTTTACTCAGCCAGTGAGGGCTAATTGTTGTGTTGACAACCCAGGGCTTCTACTTGGCTAATTCTGTGATCTTTTGAAATGTTAATTACAGTTTCCGTGATGTCATTGTTTCTCCTTCCACAGTTTTAGATGAAACG
>gene=chr13_107449044-107449224; species=panTro
GATAAAATGAAAAAACATTTAGAAGTAGCTACTTCCCCTCTGTGTTTACTCAGCCAGTGAGGGCTAATTGTTGTGTTGACAACCCAGGGCTTCTACTTGGCTAATTCTGTGATCTTTTGAAATGTTAATTACAGTTTCCGTGATGTCATTGTTTCTCCCTCCACAGTTTTAGATGAAACG
>gene=chr13_107449044-107449224; species=papHam
GATAAAATGGAAAAACATTTAGAAGTAGCTACTTCCCCTCTGTGTTTACTCAGCCAGTGAGAGCTAATGGTTGTGTTGACAACCCAGGGCTTCTACTTGGCTAATTCTGTGATCTTTTGAAATGTTAATTACAGTTTCCACGATATCATTGTTTCTCCTTCCACAGTTTTAGGTGAAATG
>gene=chr13_107449044-107449224; species=ponAbe
GATAAAATGAAAAAACATTTAGAAGTAGCTACTTCCCCTCTGTGTTTACTCAGCCAGTGAGGGCTAATTGTTGTGTTGACAACCCAGGCCTTCTACTTGGTTAATTCTGTGATCTTTTGAAATGTTAATCGCAGTTTCTGTGATGTCATTGTTTCTCCTTCCACAGTTTTAGATGAGACG
>gene=chr13_107449044-107449224; species=rheMac
GATAAAATGGAAAAACATTTAGAAGTAGCTACTTCCCCTCTGTGTTTACTCAGCCAGTGAGAGCTAATGGTTGTGTTGACAACCCAGGGCTTCTACGTGGCTAATTCTGTGATCTTTTGAAATGTTAATTACAGTTTCCGTGATATCATTATTTCTCCTTCCACAGTTTTAGGTGAAATG
>gene=chr13_109926618-109926798; species=hg19
CCTCTCACTTTGCCACCCAGAAGCCACACTGGAACCTGGAATCTAAAGAATGTGTTTGCATTATCAAAGAACTCTCCCTCTCCTAAAGGGTCCACCCTGGGATTCCATTCTAGTGACTTGACAAAATGCTTCTAATTACTCCTTAGTTAGTTCCCATAATCCGCTTAAGGACTTGTTTAC
>gene=chr13_109926618-109926798; species=bosTau
CCA------TGGCCACTTAGAATCCCAGCTGAAACCTGGAATCCCAAGAATGTGTTTGCATTATCCAAGA-CTCTCCCCTCATCT-GGGGTCCACCCTGGGATTCCATTCTAGTGACTTTATGGAATGCCACTAATCACTCATTACTTAGTTCCCAGGATCCGCTTAAGAACTTGTTTAC
>gene=chr13_109926618-109926798; species=calJac
CCTCTC------------------------------------------------------------------------------------------------------------------------------------------------------------------------------
>gene=chr13_109926618-109926798; species=canFam
CCTC--CCTCCGCCACCCAGAAACCCAGCTGGAACTTGGAATCCGAAGAATGTGTTTGCATTATCAAAGAACTCTGGCTTTTCCAAAAGGTCCACGCTGGGATTCCATTCTAGTGACTTTACTGAAGGCATCTAATTACTCATTAGTTAGTTCCCACAATCTGTTTGAGAACTTGTTTA-
>gene=chr13_109926618-109926798; species=equCab
CCTC--ACTCTGCCATCCAGAAACCCAGTAGGAACCTGGAATGCAAAGAATGTGTTTGCATTATCAAAGAACTCT--CTCTCTAAGAGGGTCCACCCTGGGATTCCATTCTAGTGACTTTACAG-AGGCATCTAATTACTCATTAGTTAGTTCCCATAATCTGCTTAAGAACTTGTTTAC
>gene=chr13_109926618-109926798; species=gorGor
------------------------------------------------------------------------------------------------------------------------------------------------------------------------------------
>gene=chr13_109926618-109926798; species=panTro
CCTGTCACTTTGCCACCCAGAAACCACACTGGAACCTGGAATCTAAAGAATGTGTTTGCATTATCAAAGAACTCTCCCTCTCCTAAAGGGTCCACCCTGGGATTCCATTCTAGTGACTTTACAAAATGCTTCTAATTACTCCTTAGTTAGTTCCCATAATCCGCTTAAGGACTTGTTTAC
>gene=chr13_109926618-109926798; species=papHam
CCTCTCACTTCACCACCCAGAAACCACACTGGAACCTGGAATCTAAAGAATGTATTTGCATTGTCAAAGAACTCACCCTCTCCCAAAGGGTCCACCCTGGGATTCCATTGTAGTGACTTTATGAAATGCTTCTAATTACTCATTAGTTAGTTCCCATAATCTGCTTAAGGACTTGTTTAC
>gene=chr13_109926618-109926798; species=ponAbe
CCTCTCACTTTGCCACCCAGAAACCACACTGGAACCTGGAATCTAAAGAATGTGTTTGCATTATCAAAGAACTCTCCCTCTCCCAAAGCGTCCACCCTGGGATTCCATTCTAGTGACTTTACAAAATGCTTCTAATTACTCGTTAGTTAATTCCCATAATCCGCTTAAGGACTTGTTTAC
>gene=chr13_109926618-109926798; species=rheMac
CCTCTCACTTCACCACCCAGAAACCACACTGGAACCTGGAATCTAAAGAATGTATTTGCATTGTCAAAGAACTCACCCTCTCCCAAAGGGTCCACCCTGGGATTCCATTCTAGTGACTTTACGAAATGCTTCTAATTACTCATTCGTTAGTTCCCATAATCCGCTTAAGGACTTGTTTAC
>gene=chr13_111137968-111138148; species=hg19
ACCAGAGTGTTACACACCAGGGTCTTCCTGCAGGTATCCAAGGAATGCCAGGCATCCCAGGGCTGTCAGGAATCCCTGGGCTGCCTGGGAGGCCCGGCCACATCAAAGGAGTCAAGGGAGACATCGGAGTCCCCGGCATCCCCGGTTTGCCAGGATTCCCTGGGGTGGCTGGCCCCCCTG
>gene=chr13_111137968-111138148; species=bosTau
--CAGAAAGTCACACCC--G--TCTTCCTGCAGGCCTTCCTGGAATGCCAGGTATCCCTGGGCTGTCGGGAATCCCAGGGCTGCCCGGGAGACCCGGCCAGATCAAAGGAGTCAAAGGAGACACTGGAATCCCCGGTGTGCCCGGCTCCCCGGGGTTCCCCGGCGTGCCCGGCTCCCCCG
>gene=chr13_111137968-111138148; species=calJac
ACCAGAGTGTTATAGGCTGGGGTCTTCCTGCAGGTACCCAAGGAATGCCAGGCATCCCGGGGCTGTCAGGAATCCCTGGACTGCCTGGGCGGCCTGGCCACATCAAAGGACTCAAGGGAGACATTGGAGCCCCCGGCATCCCTGGTTTGCCAGGATTCCCTGGGGTGGCCGGCCCCCCTG
>gene=chr13_111137968-111138148; species=canFam
-CCAGGGGGGCACACCT--GGCTCCTCCTGCAGGTCTTCCCGGGATGCCGGGGATCCCCGGGCTGTCCGGAGTGCCTGGGCTGCCGGGGAAGCCGGGCCACATCAAAGGCATCAAAGGAGACATCGGCATTCCTGGCGTGCCCGGTTTACCAGGATTTCCTGGCGTGCCCGGCCCCCCCG
>gene=chr13_111137968-111138148; species=equCab
---AGGG---CACACCT-----TCCTCCTGCAGGTGTTCCAGGAATGCCCGGGATCCCTGGCCTGTCGGGCATCCCCGGGCTGCCCGGGAGGCCCGGCCACATCAAAGGAGTCAAAGGAGACATCGGAGTGCCCGGTGTGCCTGGCGTGCCAGGATTCCCGGGGGTGCCCGGTCCTCCCG
>gene=chr13_111137968-111138148; species=gorGor
ACCAGAGTGTTACACACCAGGGTCTTCCTGCAGGTATCCAAGGAATGCCAGGCATCCCAGGGCTGTCAGGAATCCCTGGGCTGCCTGGGAGGCCCGGCCACATCAAAGGAGTCAAGGGAGACATCGGAGCCCCCGGCATCCCCGGTTTGCCAGGATTCCCTGGGGTGGCTGGCCCCCCTG
>gene=chr13_111137968-111138148; species=panTro
ACCAGAGTGTTACACACCAGGGTCTACCTGCAGGTATCCAAGGAATGCCAGGCATCCCAGGGCTGTCAGGAATCCCTGGGCTGCCTGGGAGGCCCGGCCACATCAAAGGAGTCAAGGGAGACATCGGAGCCCCCGGCATCCCCGGTTTGCCAGGATTCCCTGGGGTGGCTGGCCCCCCTG
>gene=chr13_111137968-111138148; species=papHam
ACC--AGTGTTACACACCAGGGTCTTCCTGCAGGTATCCAAGGAATGCCAGGCATCCCAGGACTGTCAGGAATCCCTGGGCTGCCTGGGAGGCCCGGCCACATCAAAGGAGTCAAGGGAGACATCGGAGCCCCGGGCATCCCTGGTTTGCCAGGATTCCCTGGGGTGGCTGGCCCCCCTG
>gene=chr13_111137968-111138148; species=ponAbe
ACCAGAGTGTTACACACCAGGGTCCTCCTGCAGGTATCCAAGGAATGCCAGGCATCCCGGGGCTGTCGGGAATCCCTGGGCTGCCTGGGAGGCCCGGCCACATCAAAGGAGTCAAGGGAGACATCGGAGCCCCCGGCATCCCCGGTTTGCCAGGATTCCCTGGGGTGGCTGGCCCCCCTG
>gene=chr13_111137968-111138148; species=rheMac
ACCAGAGTGTTACACACCAGGGTCTTCCTGCAGGTATCCAAGGAATGCCAGGCATCCCAGGACTGTCAGGAATCCCTGGGCTGCCTGGGAGGCCCGGCCACATCAAAGGAGTCAAGGGAGACATCGGAGCCCCGGGCATCCCTGGTTTGCCAGGATTCCCTGGGGTGGCTGGCCCCCCTG
>gene=chr5_1515008-1515188; species=hg19
CCCAGGGAAACGCCAATCTCCCCGGACCTCCCGCCTGGTCTGAGTAAAAAGAATCCTGAAATTCAGGATCCGTGGCATTTCTAGCTGCTTGCATTTGTTTAACAAACATCTGCAGAAAGCCAGTGGGGCCCTGGTGGAGAGCACCTCCCAAGCCCCCTGTGGTGGGAGCCCCACCCCCAG
>gene=chr5_1515008-1515188; species=bosTau
------------------------------------------------------------------------------------------------------------------------------------------------------------------------------------
>gene=chr5_1515008-1515188; species=calJac
-----------GCCTATCT-CCCGGATCTTCTGCACGGTCTGAGTAAAAAGAATCTTGAAAGTCAGGATCTGTGACATTTCCAACTGCTTGCATTTGTTTAAAAAATATCTGCAGAAAGCCAAGGGGGCCCTGGTGGACAGCACCTCCCAAGCCCCCTGCGGCGGCAGCCCTG--CCCAG
>gene=chr5_1515008-1515188; species=canFam
CCCAGGAAATCCCTTAACTCCAGGGCCTGGCTG------CAGAGTAGA-AGAATCTTGAAATTCAAGTGCTTTAGCATTTCCAGCTGTGTCCATTTGTTGAGCAAATACA-GCAAAGCGCCTGTGGGG-TCCAGGGGAGGGGGGCTCTCCAGC-------TGCAGACACTCCC---CTGC
>gene=chr5_1515008-1515188; species=equCab
CCCAGGAAATTCCTTACCTCCAGGGCCTGGCTGCATAGTCTGAAGAAA-AGAATCTCGACATTCAAGAACTGTCGCATTTCTAGCTGCTTCTATTTGTTCAGCAAATATCTGCAAAGAGCCAGCAGGG-CCT-GAGGAGAGCTCAGCCTGAGTCCCCCTGTGGGAGGAGTCCT---CTGG
>gene=chr5_1515008-1515188; species=gorGor
CCCAGGGAAACGCCAATCTCCCC-GACCTCCTGCACGGTCTGAGTAAAAAGAATCCTGAAATTCAGGATCCGTGGCATTTCTAGCTGCT-GCATTTGTTTAACAAACATCTGCAGAAAGCCAGTGGGGCCCTGGTGGAGAGCACCTCCCAAGCCCCCTGTGGTGGGAGCCCCACCCCCAG
>gene=chr5_1515008-1515188; species=panTro
CCCAGGGAAACGCCAATCTCCCCGGACCTCCTGCATGGTCTGAGTAAAAAGAATCCTGAAATTCAGGATCCGTGGCATTTCTAGCTGCTTGCATTTGTTTAACAAACATCTGCAGAAAGCCAGTGGGGCCCTGATGGAGAGCACCTCCCAAGCCCCCTGTGGTGGGAGCCCCA--CCCAG
>gene=chr5_1515008-1515188; species=papHam
CCCAGGGAAACGCCAAACTCCCCGGATCTCCCGCATGGCCTGAGTAAAAAGAATCCTGAAATTCAAGATCCCCGGCATTTCTAGCTGCTCACATTTGTTTAACAAACATCTCCAGATAGCCAATGAGGCCCTGGTGGAGAGCACCTCCCAAGCCCCCTGTGGTGGGAGCCCCA-------
>gene=chr5_1515008-1515188; species=ponAbe
CCCAGGGAAACGCCAATCTGCCAGGACCTCCTGCATGGTCTGAGTAAACAGAATCCTGAAATTCAAGATCCGTGGCATTTCTAGCTGCTTGCATTTGTTTAACAAACATCTGCAGAAAGCCAGTGGGGCCCTGGTGGAGAGCACCTCCCAAGCCCCCTGTAGTGGGAGCCCCA-------
>gene=chr5_1515008-1515188; species=rheMac
CCCAGGGAAACGCCAATCTCCCCGGATCTCCCGCATGGTCTGAGTAAAAAGAATCCTGAAATTCAAGATCCGAGGCATTTCTAGCTGCTCACATTTGTTTAACAAACATCTCCAGATAGCCAATGAGGCCCTCGTGGAGAGCACCTCCCAAGCCCCCTGTGGTGGGAGCCCTA-------
>gene=chr5_4213227-4213407; species=hg19
CACTAGAATCCTCCAGTAATCACTTAAAGGTAAGTGGAATTAGAGGGGAGCCCAGCATGCATTTACCCACTGCTGCTGCCAGTCAGCTAATTAGGTGATTAAGTCATTAAAGGGAAATATACATTTGAAAGGCTCCAGCTCAGTCACTCAGAAGTGGGATAAAGACCAAATTCCAACTTT
>gene=chr5_4213227-4213407; species=bosTau
TGCTGGAAACCTCACTGAGTCACTATAAGGTAAGAGGGCTG-GAGGCTGGCCCAGCA-GCAGGTACCCAG-------------CAGCTAATTAGGTGATTAAGTCATTAAAGGGAGATGGGCATGTG--AAAGCTTGGGCCAGCCACTCCCAG-AGGGATGGAGCCCAACCTCCAGCTTT
>gene=chr5_4213227-4213407; species=calJac
CTCCGGAATCCCTCCGTAATCACTTGAAGGTAAGTGGAATTAGAGGGGAGCCCAGCACGCA-GTACCCACAGCCGCTGCCAGTCAGCTAATTAGGCCATTAAGTCATTAAAGGGAAATATGCATTTGAAAGGCGTCAGCTCAGTCACTCAGAAGTGGGATAAAGACCAAATTCCAACTTT
>gene=chr5_4213227-4213407; species=canFam
CCCTGGAATCCTCCCTTAATCACTTGAGGATAGTGGAAGAA-GAGGCCAGCCCAGGGAGCATTTAGCAATGCCCTCTGCAAGTCAGCTAATGAGGTGATTAAGTCATTAAAGGGATATGCACATGTGAAAAGCTGCAGCTCAGACCCTCCAAG-GGGGATAAAGACCCAACT-CAATTTT
>gene=chr5_4213227-4213407; species=equCab
CCCCAGAATCCTCACTTAATCACT-GAGGATAAGTG-GGAC-TGGACTCGCCCAGCA--CAGCTCCCCATGGCTTCTGCAAGTCAGCTAATGAGGCGATTAAGTCATTAAGGAGATATGCGCATCTGAAAAGCTTCAACCGAGCCACTCCAGG-AGGGATAAAGACCAAACTGGAGCTTT
>gene=chr5_4213227-4213407; species=gorGor
CACTAGAATCCTCCAGTAATCACTTAAAGGTAAGTGGAATTAGAGGGGAGCCCAGCATGCATTTACCCACTGCTGCTGCCAGTCAGCTAATTAGGTGATTAAGTCAT-------------------------------------------------------------------------
>gene=chr5_4213227-4213407; species=panTro
CACTAGAATCCTCCAGTAATCACTTAAAGGTAAGTGGAATTAGAGGGGAGCCCAGCATGCATTTACCCACTGCTGCTGCCAGTCAGCTAATTAGGTGATTAAGTCATTAAAGGGAAATATACATTTGAAAGGCTCCAGCTCAGTCACTCAGAAGTGGGATAAAGACCAAATTCCAACTTT
>gene=chr5_4213227-4213407; species=papHam
CACTAGAATCCTCCAGTAATCACTTAAAGGTAAGTGGAATTAGAGGGGAGCCCAGCATGCATTTACCCACTGCTGCTGCCAGTCAGCTAATTAGGTGATTAAGTCATTAAAGCAAAATATACATTTGAAAGGCTTCAGCTCAGTCACTCAGAAGTGGGATAAAGACCAAATTCCAACTTT
>gene=chr5_4213227-4213407; species=ponAbe
CACTGGAATCCTCCAGTAATCACTTAAAGGTAAGTGGAATTAGAGGGAAGCCCAGCATGCATTTACCCACTGCTGCTGCCAGTCAGCTAATTAGGTGATTAAGTCATTAAAGGGAAATATACATTTGAAAGGCTTCAGCTCAGTCACTCAGAAGTGGGATAAAGACCAAATTCCAACTTT
>gene=chr5_4213227-4213407; species=rheMac
CACTAGAATCCTCCAGTAATCACTTAAAGGTAAGTGGAATTAGAGGGGAGCCCAGCATGCATTTACCCACTGCTGCTGCCAGTCAGCTAATTAGGTGATTAAGTCATTAAAGCAAAATATACATTTGAAAGGCTTCAGCTCAGTCACTCAGAAGTGGGATAAAGACCAAATTCCAACTTT
>gene=chr5_5179823-5180003; species=hg19
CCTCTGCCCTCTCCCTCAATCCTGGGCATAAATTCTAAGAATTTCACTTTCCCATGGCTGTGTGGTATTTGGGCCCCAGGAGGTCTACCCCCCATGGTGGTGCTGATGGCTTCATTGATAGTCTACCAAGCTTACCTTTGTCTTGCCTCCTCTCACCCCCAGTGGTAACACTGCAGCCAA
>gene=chr5_5179823-5180003; species=bosTau
C--------ACCACCTGGATCTGCAGCATACATTCCAAGGATTTCACCTTTCC-TTGCAGGCTGGCATTTCTGCCCTGGGAGGTCTACCCCCC---AAGGTGCTGATGTTTTCACTGATTGTTTACTGCGTTAACCTTCTCT------CCCC-----ACCTGCAGGAACACTGTGGCCAG
>gene=chr5_5179823-5180003; species=calJac
CCTCTGCCC-CTCCCTCAATCCTGGGCATAAATTCCAAGTATTTCACTTTCCCATGGCTTTGTGGTATTCGGGCCGCAGGAGGTCTAACCCCCGTGGTGGCTCTGATGGCTTTGCCGATAGTCCACCAAGCTTACCTTTGTCTTGCCTCCTCTCACCCCCAGTGGTAACACTGCAGCCAA
>gene=chr5_5179823-5180003; species=canFam
C--------TCCTCAGTGGGGTGGGCCAAAAATTCCAAGTGTTCTCCCTTTCTACTGCCAGGGGGTTCTCGGGCCCCAGGAGGGCCACCCCCC---ATGGTGCTGATGGCTTCCTTGATAACTGACCACGGTTACACCCCCA------CCCT-----GCCAGCAGGAACTCCAGGGCCAG
>gene=chr5_5179823-5180003; species=equCab
C--------TCCGCTGTGTCCCGGG-CATAAATTCCAGGGATTCCGCCTTTCCACTGCCAGGTGGCCTGCGGGCCCCAGGAGGTCCCCCCCCC---ATGGTGCTGATGGCCTCACCGATAGTTCTCCACGTTTACCTTCCCC------TTCC-----GCCAGCAGGAACACCGTGTCCAG
>gene=chr5_5179823-5180003; species=gorGor
CCTCTGCCCTCTCCCTCAATCCT--GCATAAATTCTAAGAATTTCACTTTCCCATGGCTGTGTGGTATTTGGGCCCCAGGAGGTCTACCCCCCATGGTGGTGCTGATGGCTTCATTGATAGTCTACCAAGCTTACCTTCGTCTTGCCTCCTCTCACCCCCAGTGGTAACACTGCAGCCAA
>gene=chr5_5179823-5180003; species=panTro
CCTCTGCCCTCTCCCTCAATCCTGGGCATAAATTCCAAGAATTTCACTTTCCCATGGCTGTGTGGTATTTGGGCCCCAGGAGGTCTACCCCCCATGGTGGTGCTGATGGCTTCATTGATAGTCTACCAAGCTTACCTTTGTCTTGCCTCCTCTCACCCCCAGTGGTAACACTGCAGCCAA
>gene=chr5_5179823-5180003; species=papHam
CCTCTGCCCCCTCCCTCAATCCTGGGCATAAATTCCAAGAATTCCACTTTCCCATGGCTATCTGGTATTTGGGCCCCAGGAGGTCTACCTCCCATGGTGGTGCTGATGGCTTCACTGATAGTCTAGCAAGCTTACCTTGGTCTTGCCTCCCCTCACCCCCAGTGGTAACATTTCAGCCAA
>gene=chr5_5179823-5180003; species=ponAbe
CCTCTGCCCTCTCCCTCAATCCTGGGCATAAATTCCAAGAATTTCACTTTCCCATGGCTATGTGGTATTTGGGCCCCAGGAGGTCTACCCCCCATGGTGGTGCTGATGGCTTCGCTGATAGTCTACCAAGCTTACCTTTGTCTTGCCTCCTCTCACCCCCAGTGGTAACACTGCAGCCAA
>gene=chr5_5179823-5180003; species=rheMac
CCTCTGCCCCCTCCCTCAATCCTGGGCATAAATTCCAAGAATTTCACTTTCCCATGGCTATGTGGTATTTGGGCCCCAGGAGGTCTACCTCCCATGGTGGTGCTGATGGCTTCACTGATAGTCTACCAAGCTTACCTTGGTCTTGCCTCCCCTCACCCCCAGTGGTAACATTTCAGCCAA
>gene=chr5_15027115-15027295; species=hg19
TTAGATTCTTGCATATCAAGGACCAAGGGGCAGACTATGAGCTGCCACTTGCTCATCTCCGTCAGGTCTTGTTTACACACACAGTTAGCCAGAGAACAACAATTACACTGGTACACTGCTGTGTGTGTTTACTCTTAAACTTCAGTTACATAGTGAGGCGTGAAGCTGTGAACTGAGGGT
>gene=chr5_15027115-15027295; species=bosTau
TTCAACCCTCATTTATTAGTAACCAATTGGCAGACTATGGACTATCACTTGCTCATCTCTGTAAAGGTCTGATAACATACACAATTAGCCCAAGAACAATGGTTAGATTGCtgtgtgtgtgtgtgtgCTTACTCCCAGAC-----TTAAGGACTGAGAGGTAAAGCTGTGAACTGAGAGT
>gene=chr5_15027115-15027295; species=calJac
TTAGATTCTTGCATATCAAGGACCAAGGGGCGGACTATGAACTGCCACCTGCTCATCTCTGTCAGGTCTTGTTTACACACGCAGTTAGCCAGAGAACGAGGATTACACTG-TACACTGCTGTGTGTGTTTACTCTTAAGCTTCAGTCACATAGTGAGGCGTGAAGTTGTGAACTGAGGAT
>gene=chr5_15027115-15027295; species=canFam
TTCAATCCTTGCAAATCACGGACCCAATGGCAGACTATCAGCT-GCACTTGCTCATCTGTGTTAGGTCTTGCTTAAT----GAATCAG----AGAACAATGTTTAGACTGgtgtgtgtgtgtgtgtg-----------------------------------------------------
>gene=chr5_15027115-15027295; species=equCab
TTCAATCCTTGCATATCAGGGACCCACTGGTAGACTATGAGTTGCCACTTGCTCATCTCTGTTAGTTCTTGCCTACATACACAGTCAA----AGAACAATGGTTAGACTGgagtgcgtgtgtgtgtgTTTACTCCCAGACTTAAGTTAAGGAGTGAGGGATGAAGCTGTGAATGTAGAGT
>gene=chr5_15027115-15027295; species=gorGor
------------------------------------------------------------------------------------------------------------------------------------------------------------------------------------
>gene=chr5_15027115-15027295; species=panTro
TTAGATTCTTGCATATCAAGGACCAAGGGGCAGACTATGAGCTGCCACTTGCTCATCTCCGTCAGGTCTTGTTTACACACACAGTTAGCCAGAGAACAACAATTACACTGGTACACTGCTGTGTGTGTTTACTCTTAAACTTCAGTTACATAGTGAGGCGTGAAGCTGTGAACTGAGGGT
>gene=chr5_15027115-15027295; species=papHam
TTAGATTCTTGCATATCAAGGACCAAAGGGCAGACTATGAGCTATCACTTGCTCATCTCTGTCAGGTCGTCTTTACACACACAGTTAGCCAGAGAACAAGGATTACACGGGTACACTGCTGCGTGTGTTTACTCTTCAACTTCAGTTACATAGTGAGGCGTGAAGCTGTGAACTGAGGGT
>gene=chr5_15027115-15027295; species=ponAbe
TTAGATTCTTGCATATCAAGGGCAAGGGGGCAGACTATGAGCTGCCACTTGCTCGTCTCTGTCAGGTCTTGTTTACACACACAGTTAGCCAGAGAACAACAATTACACTGGTACACTGCTGTGTGTGTTTACTCTTAAACTTCAGTTACATAGTGAGGCGTGAAGCTGTGAACTGAGGGT
>gene=chr5_15027115-15027295; species=rheMac
TTAGATTCTTGCATATCAAGGACCAAGGGACAGACTATGAGCTACCACTTGCTCATCTCTGTCAGGTCGTCTTTACACACACAGTTAGCCAGAGAACAAGGATTACACGGGTACACTGCTGTGTGTGTTTACTCTTCAACTTCAGTTACATAGTGAGGCGTGAAGCTGTGAACTGAGGGT
>gene=chr5_19881020-19881200; species=hg19
TTCTTATTGACTCTGTTGGCTGTAATTGTTGACACTGCAAACAATTTCTATTTACTCTTACTTAGCATGAAGCCTATAGCCCTGCAGGGAGTCCCTTTGAATTCACACAGTTAATTATTTCCTGCTCTCCAGGGAAGTGTTATTCTGGCAAAAGGAGAGGTGAGAGAGTTTATTAAACGG
>gene=chr5_19881020-19881200; species=bosTau
TCCTTATTGACTATGCCTGCTCTAATTGTTGACATCTCAAACAATTTCTATTTACTCTTACTTAGCGTGATGCCTATAGCCCTACAGGGAGTCCCTTTGAATTCACACACTTAATTACTTCCTTCTCTCCAGGGAAGTGTTATTCTGGCAAAGGGAGAGGGG-AAGAGTTTATTAAATGA
>gene=chr5_19881020-19881200; species=calJac
TTCTTATTGAATGTGTTGGCTGTAATTGTTGACACTGCAAACAATTTCTATTTACTCTTACTTAGCATGAAGCCTATAGCCCTGCAGGGAGCCCCTTCAAATTCACACACTTAATTACTTCCTCCTCTCCAGGGAAGTGTTATTCTGGCAAAACTAGAGGTAAGAGAGTTTATTAAATGA
>gene=chr5_19881020-19881200; species=canFam
TTCTTATTGACTATGTCTGTTCTAATTGTTGACATCTCAAACAATTTCTATTTACT----CTTAGCATGATGCCTATAGGCCTGCAGGGAACCCCTCTGAATTCACACACTTAATTACTTCCTTCTCTCCAGGGAAGTGTTATTCTAGCAAAAGGAGAGGGGAGAGAGTTTATTAAGTGG
>gene=chr5_19881020-19881200; species=equCab
TTCTTATTGATTGTGTCTGCTCTAATTGTTGACATCTCAAACAATTTCTATTTACTCTTACTTAGCATGATGCCTATAGCCCTGCAGGGAGCCCCTTTGAATTCACACACTTAATTACTTCCTTCTCTCCAGGGAAGTGTTTTTCTGGTAAAAGGAGAGGGTAAAGAGTTTATTAAATAG
>gene=chr5_19881020-19881200; species=gorGor
------------------------------------------------------------------------------------------------------------------------------------------------------------------------------------
>gene=chr5_19881020-19881200; species=panTro
TTCTTATTGACTCTGTTGGCTGTAATTGTTGACACTGCAAACAATTTCTATTTACTCTTACTTAGCATGAAGCCTATAGCCCTGCAGGGAGTCCCTTTGAATTCACACAGTTAATTACTTCCTGCTCTCCAGGGAAGTGTTATTCTGGCAAAAGGAGAGGTGAGAGAGTTTATTAAATGG
>gene=chr5_19881020-19881200; species=papHam
TTCTTATTGACTCTGTTGGCTGTAATTGTTGACACTGCAAACAATTTCTATTTACTCTTACTTAGCGTGAAGCCTATAGCCCTGCAGGGAGCCCCTTTGAATTCACACACTTAATTACTTCCTGTTCTCCAGGGAAGTGTTATTCTGGCAAAAGGAGAGGTGAAAGAGTTTATTAAATGG
>gene=chr5_19881020-19881200; species=ponAbe
TTCTTATTGACTCTGTTGGCTGTAACTGTTGACACTGCAAACAATTTCTATTTACTCTTACTTAGCATGAAGCCTATAGCCCTGCAGGGAGTCCCTTTGAATTCACACACTTAATTACTTCCTGCTCTCCAGGGAAGTGTTATTCTGGCAAAAGGAGAGGTGAGAGAGTTTATTAAATGG
>gene=chr5_19881020-19881200; species=rheMac
TTCTTATTGACTCTGTTGGCTGTAATTGTTGACACTGCAAACAATTTCTATTTACTCTTACTTAGCGTGAAGCCTATAGCCCTGCAGGGAGCCCCTTTGAATTCACACACTTAATTACTTCCTGTTCTCCAGGGAAGTGTTATTCTGGCAAAAGGAGAGGTGAAAGAGTTTATTAAATGG
>gene=chr5_19928121-19928301; species=hg19
GTTTACACAACTTGCTCTTTGGTCATGCAGAGCTCTGAAAAACACAGCCTGCCAGGGCTCCGTCCTGATTCATTGTCATGGAGAAGCTCAAACAAGAACCAGACACTGTGAGGACAAAAGATCCCTCAAATTACCTGCAGAGAGTCGCCCTGGCTTTCAATGGCTGCAGTCCAAAGACAC
>gene=chr5_19928121-19928301; species=bosTau
ATTTACACAACTGTCTTTTTGCTCATGCAGAGCTCCTAAGGACACAGCACAACA-GGCTCTATGTTGATTTATTTCCATGGAGAAGCTCAAGCAATACTCAAACACTGTGAGGACAAAAGCTTGTCCAGATTACTTGTAAAGAACCCCTGTGGCTTTCAGTGGCTGCAGTCCAAAGACAC
>gene=chr5_19928121-19928301; species=calJac
GTTTACACAACTTGCTCTTTCGTCATGCAGAGCTCCGAAAAACA--GCCCGCCAGGGCTCTGTCCTGATTCATTGTCATGGAGAAGCTCAAACAAGAACCAGACACTGCGAGGACAAAAGATCCTTCAAATTACCTGCAGAGAATCCCCCTGGCTTTCAATGGCTGCAGTCCAAAGACAC
>gene=chr5_19928121-19928301; species=canFam
ATTTACACAACTTGCTCTTTGATCGTGCAGAGATCCTAACAACACAGCACACCA-GGGCCAGTGCTGATTTATTGCCATGGAGAAGCTCAAGCAATACCCAAACTGTGTG-GGACAAAAGCTTCTCCAGATTACCTGCAAAGAAACCCCATGGCTTTCAATGGCTGCAGTCCAAATACAC
>gene=chr5_19928121-19928301; species=equCab
ATTTACACAACTCACTCTTTGATCATGCAGAGCTCCTGAAAACACAGCACTCCA-GGCCCTATGCTGATTTATTGCCATGGAGAAGCTCCAGCAATACCCAAACACTGCAAGGACAAAAACTACTTCAGATTACCTGCAAAGAACCCCCACAGCTTTCAATGGCTGCAGTCCAAAAACAC
>gene=chr5_19928121-19928301; species=gorGor
GTTTACACAACTTGCTCTTTGGTCATGCAGAGCTCTGAAAAACAC---------------------------------------------------------------------------------------------------------------------------------------
>gene=chr5_19928121-19928301; species=panTro
GTTTACACAACTTGCTCTTTGGTCATGCAGAGCTCTGAAAAACACAGCCTGCCAGGGCTCCATCCTGATTCATTGTCATGGAGAAGCTCAAACAAGAACCAGACACTGTGAGGACAAAAGATCCCTCAAATTACCTGCAGAGAGTTGCCCTGGCTTCCAATGGCTGCAGTCCAAAGACAC
>gene=chr5_19928121-19928301; species=papHam
GTTTACAAAACTTGCTCTTTGGTCATGCAGAGCTCTGAAAAACACAGCCTGCCCGGGCTTCCTCCTGATTCATTGTCATGGAGAAGCTCAAACAAGAACCAGACACTGGGAGGACAAAAGATCCCTCAAATTACCTGCAGAGAGTCGCCCTGGCTTTCAATGGCTGCAGTCCAAAGACAC
>gene=chr5_19928121-19928301; species=ponAbe
GTTTACACAACTTGCTCTTTGGTCATGCAGAGCTCTGAAAAACACAGCCTTCCAGGGCTCCGTCCTGATTCATTGTCATGGAGAAACTCAAACAAGAACCAGACACTGTGAGGACAAAAGATCCCTCAAATTACCTGCAGAGAGTCGCCCTGGCTTTCAATGGCTGCAGTCCAAAGACAC
>gene=chr5_19928121-19928301; species=rheMac
GTTTACAAAACTTGCTCTTTGGTCATGCAGAGCTCTGAAAAACGCAGCCTGCCCGGGCTTCCTCCTGATTCATTGTCATGGAGAAGCTCAAACAAGAACCAGACACTGTGAGGACAAAAGATCCCTCAAATTACCTGCAGAGAGTCGCCCTGGCTTTCAATGGCTGCAGTCCAAAGACAC
>gene=chr5_24209054-24209234; species=hg19
ATGCTTAGAGGCCCATGAAGAATAGAACTTCTTTGTATTGTAGGTCTTCACATATAACCTCTAGGCCTGCTGTTCCCCTTTCACTGCTTGCTGGAACAATTAGCATTGGTAAGGGTTTTTCACAACAGGTATTAATGCCTTACTGAAAGAGGTGAGGACATTTGGCTTTTCCAAGAGGCA
>gene=chr5_24209054-24209234; species=bosTau
ATGCTTAGAGGCCTGTGAAGTATAGAACTTCTTTTTATTGCACACAGTTACATTCAAACCCTGGTCCTGCTGTTCCCTATTCACTGCTTGCTGGAACAATTAGCACTAATAAAGACTTTTCACAACAGGTATTAATGCCTTGCTGAAAAAGGTAAGGCCATTTGGCTTTTGGAATGGGCA
>gene=chr5_24209054-24209234; species=calJac
GTGCTTAGAGGGCCATGAAGTATAGAACTTCTTTGTATTGTAGGTCTTCACATATAACCCCTGGGCCTGCTGTTCCCCTTTCACTGCTTGCTGGAACAATTAGCATTGGTAAAGGGTTTTCACAACAGGTATTAATGCCTTACTGAAAGGGGCAAGGAGATTTGGCTTTTCCAAGAGGCA
>gene=chr5_24209054-24209234; species=canFam
ATACTTCGAGGCCCATGAAGTATAGAACTTCTTTTTATTGTAGATAGTCACATACAAGCCCTGGGCCTGCTGTTTCCCATTCATCGCTTGCTGGAACAATTAGCATTAATAAAGGTTTTTCACAACAGGTATTAATGCTTTTCTGAAAAAGGTAAGGACATTTGACTTTTGGAATAGGCA
>gene=chr5_24209054-24209234; species=equCab
AGGCTTAGAGGACCATGAAGTGTAGAACTTCTTTTTATTGTCGATAGTCACACACAGCCCCGGGGCCTGCTGTTCCCCACTCACCGCTAGCTGGAACAATTAGCACTAATAAAAGTTTTTCACAACAGGTATTAATGCCTTTCAGTAAAAGGTGAGAGCATTTGGC-TTTGAAATAGGCA
>gene=chr5_24209054-24209234; species=gorGor
ATGCTTAGAGGTCCATGAAGAATAGAACTTCTTTGTATTGTAGGTCTTCACATATAACCTCTAGGCCTGCTGTTCCCCTTTCACTGCTTGCTGGAACAATTAGCATTGGTAAAGGTTTTTCACAACAGGTATTAATGCCTTACTGAAAGAGGTGAGGACATTTGGCTTTTCCAAGAGGCA
>gene=chr5_24209054-24209234; species=panTro
ATGCTTAGAGGCCCATGAAGAATAGAACTTCTTTGTATTGTAGGTCTTCACATATAACCTCTAGGCCTGCTGTTCCCCTTTCACTGCTTGCTGGAACAATTAGCATTGGTAAAGGTTTTTCACAACAGGTATTAATGCCTTACTGAAAGAGGTGAGGACATTTGGCTTTTCCAAGAGGCA
>gene=chr5_24209054-24209234; species=papHam
ATGCTTAGAGGCCCATGAAGTATAGAACCTCTTTGTATTGTAGGTCTTCACATATAACCCCCGGGCCTGCTGTTCCCCTTTCACCGCTTGCTGGAACAATTAGCATTGGTAAAGGTTTTTCACAACAGGTATTAATGCCTTGCTGAAAGAGGTAAGGACATTTGGCTTTTCCAAGAGGCA
>gene=chr5_24209054-24209234; species=ponAbe
ATGCTTAGAGACCCATGAAGTATAGAACTTCTTTGTATTGTAGGTCTTCACATATAACCTCTAGGCCTGCTGTTCCCCTTTCACTGCTTGCTGGAACAATTAGCATTGGTAAAGGTTTTTCACAACAGGTATTAATGCCTTACTGAAAGAGGTAAGGACATTTGGCTTTTCCAAGAGGTG
>gene=chr5_24209054-24209234; species=rheMac
ATGCTTAGAGGCCCATGAAGTATAGAACCTCTTTGTATTGTAGGTCTTCACATATAACCCCCGGGCCTGCTGTTCCCCTTTCACCGCTTGCTGGAACAATTAGCATTGGTAAAGGTTTTTCACAACAGGTATTAATGCCTTGCTGAAAGAGGTAAGGACATTTGGCTTTTCCAAGAGGCA
>gene=chr5_36745425-36745605; species=hg19
ACTAGAACGGTGGCGGGGAGGAGGAGGAGGGATTGTCTGCAGTGGAGTCGGGAGCCTCCTCCGGACCAGGACAGGTAAAACCGGTCTGCCAGGTCTCAGGGGGAGCGGGTGGAGACGTCCCACCTCACCTGGCTGCGCTCCGACTCAGGCTCAGCCGGCAGGTTCTGGGGCAATGGGGGA
>gene=chr5_36745425-36745605; species=bosTau
ACGAGAAGGATGGGAG---GGAGGACGAAGA-CGTTCTGGAGTTGGGTCGGTAGCCTCTTCTGGACGAGGGCAGGTAAAACCGGTCTGCCGGGTCTCGGGGGGAGCGACTGGAGACGTCCCAACTCTCCTGGCGGCGCTCCAGCTCCGGCCCGGAAGCCGGGCACGGAGGCAATGAGGGA
>gene=chr5_36745425-36745605; species=calJac
ACTAGATGGGTGGCGG---GGAGGAGGAGTAATTGTCTGCAGTGGAGTCGGGAGCCTCCTCCGGACCAGGACGGGTAAAACCGGTCGGCCAGGTCTCCTGGGGAGCGGGTGGAGACGCCCCACCTCACCTGGCTGCGCTCCGACTCAAGCTTAGCCGGCAGGTTCTGGGGCAATGGGGGA
>gene=chr5_36745425-36745605; species=canFam
------------------------------------------------------------------------------------------------------------------------------------------------------------------------------------
>gene=chr5_36745425-36745605; species=equCab
ACTAGAAGAGTGGGAG---GGAGGATGAGGA-TTGTCTGGAGTTGG-TCGGCAGCCTCCTCCGGACGAGGACAGGTAAAACCGGTCTGCCAGGTCTCTGGGGCAGC-GTTGCAGACGTCCCGCCTCACCTGGCTGCGCTCCAACTCTGGCCCAGACGCCGGGCAG--GGGCAATGAGAGA
>gene=chr5_36745425-36745605; species=gorGor
ACTAGAACGGCGGCG-GGAGGAGGAGGAGGGATTGTCTGCAGTGGAGTCGGGAGCCTCCTCCGGACCAGGACAGGTAAAACCGGTCTGCCAGGTCTCAGGGGGAGC-GGTGGAGACGTCCCACCTCACCTGGCTGCGCTCCGACTCAGGCTCAGCCGGCAGGTTCTGGGGCAATGGGGGA
>gene=chr5_36745425-36745605; species=panTro
ACTAGAACGGTGGCGGGGAGGAGGAGGAGGGATTGTCTGCAGTGGAGTCGGGAGCCTCCTCCGGACCAGGACAGGTAAAACCGGTCTGCCAGGTCTCAGGGGGAGCGGGTGGAGACGTCCCACCTCACCTGGCTGCGCTCCGACTCAGGCTCAGCCGGCAGGTTCTGGGGCAATGGGGGA
>gene=chr5_36745425-36745605; species=papHam
ACTAGAAGGGTGGCGG---GGAGGAGGAGGGATTGTCTGCAGCGGAGTCGGGAGTCTCCTCCGGACCGGGACAGGTAAAACCGGTCTGCCAGGTCTCAGGGGGAGCGGGTGGAGACGTCCCACCTCACCTGGCTGCGCTCCGACTCTGGCTCAGCCTGCAGGTTCTGGGGCAATGGGGGA
>gene=chr5_36745425-36745605; species=ponAbe
ACTAGAACAGTGGCGG---GGAGGAGGAGGGATTGTCTGCAGTGGAGTCGGGAGCTTCCTCCGGACCAGGACAGGTAAAACCGGTCTGCCAGGTCTCAGGAGGAGCGGGTGGAGACGTCCCACCTCACCTGGCTGCGCTCCGACTCAGGCTCAGCCGGCAGGTTCTGGGACAATGGCGGA
>gene=chr5_36745425-36745605; species=rheMac
ACTAGAATGGTGGCGG---GGAGGAGGAGGGATTGTCTGCAGCGGAGTCGGGAGCCTCCTCCGGACCAGGACAGGTAAAACCGGTCTGCCAGGTCTCAGGGGGAGCGGGTGGAGACGTCCCACCTCACCTGGCTGCGCTCCGACTCTGGCTCAGCCTACAGGTTCCGGGGCAATGGGGGA
>gene=chr5_61339505-61339685; species=hg19
AGGCAAAACAAGTACTGTCTCTCATACCTTTTAGGGATTAACAAATAGCCCTTACCCTGCTGATGCCCGTTCTTAATTGGACTATGCTGTGAGGAGCAATTAAGCCTAAATGGCCACTTGCTGAGAGCTGGTGAAAGAAATGCTGCAGCTTGAGGCATTTGCATTCTCCAAATAGAGCAC
>gene=chr5_61339505-61339685; species=bosTau
AGGCAAAACAAGTACTGTCTCTCCTACCTTTTATGGATTAACAAATAGCCCTTACCCTGCTGATGCCCGTTCTTAATTGGACTATGCTGTGAGGAGCAATTAAGCCTAAATGGCCACTTGCTGAGAGCTGGTGAAAGAAATGCTGCAGCTTGAGGCGTTGGCATTCTCCAAATAGAGCAC
>gene=chr5_61339505-61339685; species=calJac
AGGCAAAACAAGTACTGTCTCTCATACCTTTTAGGGATTAACAAATAGCCCTTACCCTGCTGATGCCCGTTCTTAATTGGACTATGCTGTGAGGAGCAATTAAGCCTAAATGGCCACTTGCTGAGAGCTGGTGAAAGAAATGCTGCAGCTTGAGGCATTTGCATTCTCCAAATAGAGCAC
>gene=chr5_61339505-61339685; species=canFam
AGGCAAAACAAGTACTGTCTCTCATACCTTTTATGGATTAACAAATAGCCCTTACCCTGCTGATGCCCGTTCTTAATTGGACTGTGCTGTGAGGAGCAATTAAGCCTAAATGGCCACTTGCTGAGAGCTGGAGAAAGAAATGCCACAGCTTGAGGCATCTGCATTCTCCAAATAGAGCAC
>gene=chr5_61339505-61339685; species=equCab
AGGCAAAACAAGTACTGTCTCTGGTACCTTTTACGGATTAACAAATAGCCCTTACCCTGCTGATGCCCGTTCTTAATTGGACTACGCTGTGAGCAGCAATTAAGCCTAAATGGCCACTTGCTGAGAGCTGGTGAAAGAAAGGCTGCAGCTTGAAGCATTTGCATTCTCCAAATAGAGCGC
>gene=chr5_61339505-61339685; species=gorGor
------------------------------------------------------------------------------------------------------------------------------------------------------------------------------------
>gene=chr5_61339505-61339685; species=panTro
AGGCAAAACAAGTACTGTCTCTCATACCTTTTAGGGATTAACAAATAGCCCTCACCCTGCTGATGCCCGTTCTTAATTGGACTATGCTGTGAGGAGCAATTAAGCCTAAATGGCCACTTGCTGAGAGCTGGTGAAAGAAATGCTGCAGCTTGAGGCATTTGCATTCTCCAAATAGAGCAC
>gene=chr5_61339505-61339685; species=papHam
AGGCAAAACAAGTACTGTCTCTCATACCTTTTAGGGATTAACAAATAGCCCTTACCCTGCTGATGCCCGTTCTTAATTGGACTATGCTGTGAGGAGCAATTAAGCCTAAATGGCCACTTGCTGAGAGCTGGTGAAAGAAATGCTGCAGCTTGAGGCATTTGCATTCTCCAAATAGAGCAC
>gene=chr5_61339505-61339685; species=ponAbe
AGGCAAAACAAGTACTGTCTCTCATACCTTTTAGGGATTAACAAATAGCCCTTACCCTGCTGATGCCCGTTCTTAATTGGACTATGCTGTGAGGAGCAATTAAGCCTAAATGGCCACTTGCTGAGAGCTGGTGAAAGAAATGCTGCAGCTTGAGGCATTTGCATTCTCCAAATAGAGCAC
>gene=chr5_61339505-61339685; species=rheMac
AGGCAAAACAAGTACTGTCTCTCATACCTTTTAGGGATTAACAAATAGCCCTTACCCTGCTGATGCCCGTTCTTAATTGGACTATGCTGTGAGGAGCAATTAAGCCTAAATGGCCACTTGCTGAGAGCTGGTGAAAGAAATGCTGCAGCTTGAGGCATTTGCATTCTCCAAATAGAGCAC
>gene=chr5_66200051-66200231; species=hg19
GAGCAAAACCAAGGTGTCCCTGGCAGCCACTATTTATTTTTAAAGGACCCCTTTGTGTTTTGTTAATTGCCTAAATAAACAGCTCTCCAGGACAGAGAGGCTTCTTTTTTCATGGAATTCCCTAGAGTGCCTTGATGGTGTTTATACCCTGGAGAGAGGAGCAGGAAATAGGCTCAGGCT
>gene=chr5_66200051-66200231; species=bosTau
GAGCAAAACCACGG-------------TCCCCTTTAATTGTAAAGGACCCCATCATGTTTTGTTAATTGATCAAATAAATAGCCCTACAGGATAAAGGGGCTTCTTTTTTCATGGAATTCCC----------------------------------------------------------
>gene=chr5_66200051-66200231; species=calJac
GAGCAAAACCAAGGTGTCCCTGGCAGCCACGATTTATTTTTAAAGGACCCCTTTGTATTTTGTTAATTGCCTAAATAAACAGCTCTCCAGGATAGAGATACTTCTTTTTACTTGGGATTCCCTGGAGTGCCTTGATGGTGTTTATACTCTGGAGAGAGGAGCAGGGAATTGGCTCAGGCC
>gene=chr5_66200051-66200231; species=canFam
AAGCAAAACCAAGGTGTCCCTGGCAGCTATGCTTTATTTTAAAAAGACCCCCTTGTGTTTTGTTAATTGTCCAAATAAACATTTCTCTGGGACAGAGAGGCTTTTTTTTTCATAGAATTCCC---------------------------TGGGGAGAGGTGCTGGAAATTGGCTGGGGCC
>gene=chr5_66200051-66200231; species=equCab
GAGCAGAACCCAGATGTCCCTGGCAGCCACTCGTAATTTTCAAAGGACCCCTTTGTGTTTTACTAATTG-CCAAATAAATAGCTCTCCAGGACAGAAAGGCTTCTTTTT-CATGAAATTCCC---------------------------TGGAGAGAGGAGCAGGAAATTGGCTGGGGCT
>gene=chr5_66200051-66200231; species=gorGor
GAGCAAAACCAAGGTGTCCCTGGCAGCCTCTATTTATTTTTAAAGGACCCCTTTGTGTTTTGTTAATTGCCTAAATAAACAGCTCTCCAGGACA-AGAGGCTTCTTTTTTCATGGAATTCCCTAGAGTGCCTTGATGGTGTTTATACCCTGGAGAGAGGAGCA-GAAATAGGCTCAGGCC
>gene=chr5_66200051-66200231; species=panTro
GAGCAAAACCAAGGTGTCCCTGGCAGCCACTATTTATTTTTAAAGGACCCCTTTGTGTTTTGTTAATTGCCTAAATAAACAGCTCTCCAGGACAGAGAGGCTTCTTTTTTCATGGAATTCCCTAGAGTGCCTTGATGGTGTTTATACTCTGGAGAGAGGAGCAGGAAATAGGCTCAGGCC
>gene=chr5_66200051-66200231; species=papHam
GAGCCAAACCAAGGTGTCCTTGGCAGCCATTATTTATTTTTAAAAGACTCCTTTGTGTTTTGTTAATTGCCTAAATAAACAGCTCTCCAGGACAGAGAGGCTTCTTTTTTCATGGAATTCCCTAGAGTGCCTTGATGGTGTTTATACCCTGGAGAGAGGAGCAGGAAACCTGC-CAGGCC
>gene=chr5_66200051-66200231; species=ponAbe
GAGCAAAACCAAGGTGTCCCTGGCAGCCACTATTTATTTTTAAAGGACCCCTTTGTGTTTTGTTAATGGCCTAAATAAACAGCTCTCCAGGACAGAGAGGCTTCTTTTTTCATGGAATTCCCTAGAGTGCCTTGATGGTGTTTATACCCTGGAGAGAGGAGCAGGAAATAGGCTCAGGAC
>gene=chr5_66200051-66200231; species=rheMac
GAGCCAAACCAAGGTGTCCCTGGCAGCCATTATTTATTTTTAAAGGACTCCTTTGTGTTTTGTTAATTGCCTAAATAAACAGCTCTCCAGGACAGAGAGGCTTCTTTTTTCATGGAATTCCCTAGAGTGCCTTGATGGTGTTTATACCCTGGAGAGAGGAGCAGGAAATCTGCTGAGGCC
>gene=chr5_77313103-77313283; species=hg19
AGGCACACATTCAATCTGCCTTCCCACCCCCCTTTATTTTTAACTCATGCTGTTTTATTGTTATAGGCAATTTGTACCACTCAGCATGACAGTGTAAACTGAATCAAGATTAATTTACATGCAAAAGAACACTTAGGAGAGCAGCATGGTAAGCAAATGTATTGTCTCGATTGCTGAGGT
>gene=chr5_77313103-77313283; species=bosTau
AGGCACACATTCAATCTGCCTTCCCACCCCCCTTTATTTTTAACTCATGCTGTTTTATTGTTATAGGCAATTTGTACCACTCAGCATGACAGTGTAAACTGAATCAAGATTAATTTACATGCAAAAGAACACTTAGGAGAGCAGCATGGTAAGCAAATGTATTGTCTCGATTGCTGAGGT
>gene=chr5_77313103-77313283; species=calJac
AGGCACACATTCAATCTGCCTTCCCACCCCCCTTTATTTTTAACTCATGCTGTTTTATTGTTATAGGCAATTTGTACCACTCAGCATGACAGTGTAAACTGAATCAAGATTAATTTACATGCAAAAGAACACTTAGGAGAGCAGCATGGTAAGCAAATGTATTGTCTCGATTGCTGAGGT
>gene=chr5_77313103-77313283; species=canFam
AGGCACACATTCAATCTGCCTTCCCACCCCCCTTTATTTTTAACTCATGCTGTTTTATTGTTATAGGCAATTTGTACCACTCAGCATGACAGTGTAAACTGAATCAAGATTAATTTACATGCAAAAGAACACTTAGGAGAGCAGCATGGTAAGCAAATGTATTGTCTCGATTGCTGAGGT
>gene=chr5_77313103-77313283; species=equCab
AGGCACACATTCAATCTGCCTGCCCACCCCCCTTTATTTTTAACTCATGCTGTTTTATTGTTATAGGCAATTTGTACCACTCAGCATGACAGTGTAAACTGAATCAAGATTAATTTACATGCAAAAGAACACTTAGGAGAGCAGCCTGGTAAGCAAATGTATTGTCTCGATTGCTGAGGT
>gene=chr5_77313103-77313283; species=gorGor
AGGCACACATTCAATCTGCCTTCCCACCCCCCTTTATTTTTAACTCATGCTGTTTTATTGTTATAGGCAATTTGTACCACTCAGCATGACAGTGTAAACTGAATCAAGATTAATTTACATGCAAAAGAACACTTAGGAGAGCAGCATGGTAAGCAAATGTATTGTCTCGATTGCTGAGGT
>gene=chr5_77313103-77313283; species=panTro
AGGCACACATTCAATCTGCCTTCCCACCCCCCTTTATTTTTAACTCATGCTGTTTTATTGTTATAGGCAATTTGTACCACTCAGCATGACAGTGTAAACTGAATCAAGATTAATTTACATGCAAAAGAACACTTAGGAGAGCAGCATGGTAAGCAAATGTATTGTCTCGATTGCTGAGGT
>gene=chr5_77313103-77313283; species=papHam
AGGCACACATTCAATCTGCCTTCCCACCCCCCTTTATTTTTAACTCATGCTGTTTTATTGTTATAGGCAATTTGTACCACTCAGCATGACAGTGTAAACTGAATCAAGATTAATTTACATGCAAAAGAACACTTAGGAGAGCAGCATGGTAAGCAAATGTATTGTCTCGATTGCTGAGGT
>gene=chr5_77313103-77313283; species=ponAbe
AGGCACACATTCAATCTGCCTTCCCACCCCCCTTTATTTTTAACTCATGCTGTTTTATTGTTATAGGCAATTTGTACCACTCAGCATGACAGTGTAAACTGAATCAAGATTAATTTACATGCAAAAGAACACTTAGCAGAGCAGCATGGTAAGCAAATGTATTGTCTCGATTGCTGAGGT
>gene=chr5_77313103-77313283; species=rheMac
AGGCACACATTCAATCTGCCTTCCCACCCCCCTTTATTTTTAACTCATGCTGTTTTATTGTTATAGGCAATTTGTACCACTCAGCATGACAGTGTAAACTGAATCAAGATTAATTTACATGCAAAAGAACACTTAGGAGAGCAGCATAGTAAGCAAATGTATTGTCTCGATTGCTGAGGT
>gene=chr5_77637409-77637589; species=hg19
ATTTTTTTGGCATGTCAGGATTCCTATTATGTTGCTTAATACTCCTAAACACATGCTGAGCGGATTATTTGCTTACTAcaatagcactgtgggaaacaatttgatttacaaagtactgtagttcttcaaaggcatgttttagaaacctaattagagatgggcagcaaagaggggagtgca
>gene=chr5_77637409-77637589; species=bosTau
CTTTTTTTTGCATGTCAGGATTCCTATTGTGCT--------CTTCTAAACACATGCTGAGGGGGTTATTTCCTTACTAcaatagcactgtgggaaacggtttgatttacaaagcattataattcttcaaaagcaca-aaaaaaaatctaattggagatgggcaggaaagagggaagcaca
>gene=chr5_77637409-77637589; species=calJac
ATTTTTTTGGCATGTCAGGATTCCCATTATGTTGCTTAATACTACTAAACACATGCTGAGGGGATTATTTGCTTACTAcaatagcactgtgggaaacaatttgattttcaaagtactgtagttcttcaaaggcacattttagaaatctaattagagatgaacagcaaaggggggggcaca
>gene=chr5_77637409-77637589; species=canFam
ATTTTTGTGGCATGTTAAGATTCCTATTATGCTGCTCCATAGTCCTAAACCCATGCTGAGGGGATTATTTGCTTACTAcaatagcactgtgggatacaggttgacttacaaagtactgtagttcttcaaaggcacattcaaaacacctaattggagatgagcaacaaagagggaagcaca
>gene=chr5_77637409-77637589; species=equCab
------------------------------------------------------------------------------------------------------------------------------------------------------------------------------------
>gene=chr5_77637409-77637589; species=gorGor
ATTTTTTTGGCATGTCAGGATTCCTATTATGTTGCTTAATACTCCTAAACACATGCTGAGCGGATTATTTGCTTACTAcaatagcactgtgggaaacaatttgatttacaaagtactgtagttcttcaaaggcatgttttagaaacctaattagagataggcagcaaagaggggagtgca
>gene=chr5_77637409-77637589; species=panTro
ATTTTTTTGGCATGTCAGGATTCCTATTATGTTGCTTAATACTCCTAAACACATGCTGAGCGGATTATTTGCTTACTAcaatagcactgtgggaaacaatttgatttacaaagtactgtagttcttcaaaggcatgttttagaaacctaattagagatgggcagcaaagagGGGAGTGCA
>gene=chr5_77637409-77637589; species=papHam
ATTTTTTTGGCATGTCAGGATTCCTATTATGTTGCTTAATACTCCTAAACACATGCTGAGGGGATTATTTGCTTACTAcaacagcactgtgggaaacaatttgatttacaaagtactgtagttcttcaaaggcatgttttagaaacataattagagatggaca-caaagaagggagtgca
>gene=chr5_77637409-77637589; species=ponAbe
ATTTTTTTGGCATATCAGGATTCCTTTTATGTTGCTTAATACTCCTAAACACATGCTGAGCGGATTATTTGCTTACTAcaatagcactgtgggaaacaatttgatttacaaagtactgtagttcttcaaaggcatgttttaagaacctaattagagatgggcagcaaagagGGGAGTGCA
>gene=chr5_77637409-77637589; species=rheMac
ATTTTTTTGGCATGTCAGGATTCCTATTATGTTGCTTAATACTCCTAAACACATGCTGAGGGGATTATTTGCTTACTAcaacagcactgtgggaaacaatttgatttacaaagtactgtagttcttcaaaggcatgttttagaaacataattagagatggaca-caaagaagggagtgca
>gene=chr5_83776793-83776973; species=hg19
agactcttcacttgtaaaatggtgcaaataatagcttacctcatggagtagctgtgaagattaagtaagacaatgcttgcgcagtctgaagcatagcttttaccactaagaaaacaatagcaataTTTACAAATGAATCAGATGAGAAGCTCCGGTGAAGCACAGGTTGGAATACCTTAA
>gene=chr5_83776793-83776973; species=bosTau
agattcttcatttgtaaaatgacgtaaataatgctttac-tcatggtgtagctgtgaagattaaatgggacaatgcttgtg------------taggttttactactcaaca--taacagcaataattacaaatgaaataggtgattaGCTCTGGTGAAACATACATTGgagtctCCAAA
>gene=chr5_83776793-83776973; species=calJac
agactcttcatttgaaaactggtgcaaataatagcttacctcatggagtagctgtgaagattgagtatgacaatgttcgtgcagtctgaagc--agcttgtacaactAAGAAAACAACAGCAATATTTACAAATGAATCAGATGAGAAGCTCTGGTGAAGTACAGGTTGGAAGAACTTAA
>gene=chr5_83776793-83776973; species=canFam
ggattcttcattcataatgtaatgcaaataagagtttacctcctagagtagctatgaagattaaatgagacactgcttgtgtagccttaagcacagcttttaccactcagaaagTAATAGCAAGAATTACATGTGAAGTCGGTGAGGAGCTCTGGTGACGCACAGGTTGGAGTAATTAAA
>gene=chr5_83776793-83776973; species=equCab
agattcttcctt-gtaaaatgatgcaaataatagcttacgtcgtggagcaactgtgaagatgaaatgagacaatgcatgtgtagccgtcagcatagcctttaccactcaggaagGAATAGCACTAATTACGGATGAACTTGGTGAGTAGCTCAGGCGAAGCACAGGTTGGAGCAACTGAA
>gene=chr5_83776793-83776973; species=gorGor
agactcttcatttgtaaaatggtgcaaataatagcttacctcatggagtagctgtgaagattaagtaagacaatgcttgcgcagtctaaagcatagcttttaccactaagaaaacagtagcaataTTTACAAATGAATCAGATGAGAAGCTCCAGTGAAGCACAGGTTGGAATACCTTAA
>gene=chr5_83776793-83776973; species=panTro
agactcttcatttgtaaaatggtgcaaataatagcttacctcatggaatagctgtgaagattaagtaagacaatgcttgtgcagtctgaagcatagcttttaccactaagaaaacaatagcaataTTTACAAATGAATCAGATGAGAAGCTCCGGTGAAGCACAGGTTGGATTACCTTAA
>gene=chr5_83776793-83776973; species=papHam
agattcttcatttgtaaaatggcgcaaataatagcttacctcatggagtaactgtgacgattaagtaagacaatgcttgtgcagtctgaagcagagcttttaccactaagaaaacaatagcaataTTTACAAATGAATCGGATGAGAAGCTCCGGTGAAGCACAGGTTGGAACAACTTAA
>gene=chr5_83776793-83776973; species=ponAbe
agactcttcatttgtaagatggtgcaaataatagcttacctcatggagtagctgtgaagat----taagacaatgcttgtgcagtctgaagcatagcttttaccactaaggaaacaatagcaataTTTACAAATGAATCAGATGAGAAACTCCAGTGAAGCACAGGTTGGAATAACTTAA
>gene=chr5_83776793-83776973; species=rheMac
agattcttcatttgtaaaatggcgcaaataatagcttacctcatggagtaactgtgacgattaagtaagacaatgcttgtgcagtctgaagcagagcttttaccactaagaaaacaatagcaataTTTACAAATGAATTGGATGAGAAGCTCCGGTGAAGCACAGGTTGGAACAACTTAA
>gene=chr5_86224969-86225149; species=hg19
TGATTCTTTTCTTTAACTTTCCCATCCAAAAGCTCTGGCAAGAACACCCTGGGTGTGACTCCTGCTGAGCTGCCAGCATGGCACACTTATGCCTCTCAGTTTGCTGGCCTAGAAGTGGTCAAAATGACAAAGGCAATAGGCCCTGTGAGCTCTTTAACATTACAAAGAAGATTTAAGTGA
>gene=chr5_86224969-86225149; species=bosTau
TAACTTCCTTCTTTAACTTAA-----------CCATGGCAAGAGCACCCCAGGCCTGAGTCCTGCTGAGCTGCTAACGTG----------GCTTCCCAG-CTGCTGGACTGAAAGTGGTGAAAATAACAGAGACCGCAGACCCCATAAGCTCTTTAACCTTACAAAGGAAACTTAAATGC
>gene=chr5_86224969-86225149; species=calJac
TGACTCT-------AGCTTTCCCATCAAAAAGCTTTGGCAAGGACACCCTGGGTGTGATTCCCGCTGATCTGCCAGCATGGCACACTTCTGTCTCTCAGTTTGCAGTCCTAGAAGTGATCAAACTGACAAACGCAATACGCCCTGTGAGCTCTTTAACATTACAAAGAAGAATTAAGTGA
>gene=chr5_86224969-86225149; species=canFam
CAATTCTCTTCTTTAACTTTTCCAT-TAGAAGCCCTGACCAGAACAACTTGAATGTGACTTGTGCCCAGC-----------------------TGCCAGCTTGCAGGACTAGAAGTGGTCAAAGTAGCAGAGGCAAAATGGGCTATGAGCTCTTTAACGCTACAAAAGAAATTTAAAGGA
>gene=chr5_86224969-86225149; species=equCab
TGACTCCATTCTTTAACTTTCCCATCTGAAAGCCCTGGCAGGAACACCCAGAGCATGACTCCTGCCAAGCCTCCAACATGGCACATTCATGCTTCCCAGCCTACTGGACT-GAAGTGGCCAAAACAACAGA------------TATGAGCTCTTTAACATTACAAAGGAAATTTAAACGA
>gene=chr5_86224969-86225149; species=gorGor
------------------------------------------------------------------------------------------------------------------------------------------------------------------------------------
>gene=chr5_86224969-86225149; species=panTro
TGATTCTTTTCTTTAACTTTCCCATCCAAAAGCTCTGGCAAGAACACCCTGGGTGTGACTCCTGCTGAGCTGCCAGCATGGCACACTTATGCCTCTCAGTTTGCTGGCCTAGAAGTGGTCAAAATGACAAAGGCAATAGGCCCTGTGAGCGCTTTAAC-TTACAAAGAAGATTTAAGTGA
>gene=chr5_86224969-86225149; species=papHam
TGACTATTTTCTTTAACTTTCCCATCAAAAAGCTCTGTCAAAAACAGCCTGGGTGTCACTCCTGCTGAGCTGCCAGCATGGCATACTTACGCCTCTCAGTTTGCTGGCCTAGAAGTGGTCAAAATGGCAAAGGCAATAGGCCCTGTGAGCTCTTTAACATTACAAAGAAGATTTAAGTGA
>gene=chr5_86224969-86225149; species=ponAbe
TGATTCT----TTTAACTTTCCCATCCAAAAGCTCTGGCAAGAACACCCTGGGTGTGACTCCTGCTGAGCTGCCAGCATGGCACACTTATGCCTCTCAGTTTGCTGGCCTAGAAGTTGTCAAAATGACAAAGGCAATAGGCCCTGTGAGCTCTTTAACATTACAAAGAAGATTTAAGTGA
>gene=chr5_86224969-86225149; species=rheMac
TGACTATTTTCTTTAACTTTCCCATCAAAAAGCTCTGTCAAGAACAGCCTGGGTGTCACTCCTGCTGAGCTGCCAGCATGGCACACTTATGCCTCTCAGTTTGCTGGCCTAGAAGTGGTCAAAATGGCAAAGGCAATAGGCCCTGTGAGCTCTTTAACATTACAAAGAAGATTTAAGTGA
>gene=chr5_87083581-87083761; species=hg19
CGAGATTTAATTGTCTTACAACTACCTCTGTGAGGTACAATAGGGATTACAAGTACCCATTGATTATACTATTGGGTAGAATAAGGGACTCTTATTCTAGCATTTCTCATTCATTTTGTCATTGCATTCTCTTTGAAAGAGACCAAATGGGTCCCAGCAGGTGAAAGCAAAGAAACCTGA
>gene=chr5_87083581-87083761; species=bosTau
CGAGATTTAATTGTCTTACAACTACCTCTGTGAGGTACAATAGGGATTACAAGTACCCATTGATTATACTATTGGGTAGAATAAGGGACTCTTATTCTAGCATTTCTCATTCATTTTGTCATTGCATTCTCTTTGAAAGAGACCAAATGGGTCCCAGCAGGTGAAAGCAAAGAAACCTGA
>gene=chr5_87083581-87083761; species=calJac
CGAGATTTAATTGTCTTACAACTACCTCTGTGAGGTACAATAGGGATTACAAGTACCCATTGATTATACTATTGGGTAGAATAAGGGACTCTTATTCTAGCATTTCTCATTCATTTTGTCATTGCATTCTCTTTGAAAGAGACCAAATGGGTCCCAGCAGGTGAAAGCAAAGAAACCTGA
>gene=chr5_87083581-87083761; species=canFam
CGAGATTTAATTGTCTTACAACTACCTCTGTGAGGTACAATAGGGATTACAAGTACCCATTGATTATACTATTGGGTAGAATAAGGGACTCTTATTCTAGCATTTCTCATTCATTTTGTCATTGCATTCTCTTTGAAAGAGACCAAATGGGTCCCAGCAGGTGAAAGCAAAGAAACCTGA
>gene=chr5_87083581-87083761; species=equCab
CGAGATTTAATTGTCTTACAACTACCTCTGTGAGGTACAATAGGGATTACAAGTACCCATTGATTATACTATTGGGTAGAATAAGGGACTCTTATTCTTGCATTTCTCATTCATTTTGTCATTGCATTCTCTTTGAAAGAGACCAAATGGGTCCCAGCAGGTGAAAGCAAAGAAACCTGA
>gene=chr5_87083581-87083761; species=gorGor
CGAGATTTAATTGTCTTACAACTACCTCTGTGAGGTACAATAGGGATTACAAGTACCCATTGATTATACTATTGGGTAGAATAAGGGACTCTTATTCTAGCATTTCTCATTCATTTTGTCATTGCATTCTCTTTGAAAGAGACCAAATGGGTCCCAGCAGGTGAAAGCAAAGAAACCTGA
>gene=chr5_87083581-87083761; species=panTro
CGAGATTTAATTGTCTTACAACTACCTCTGTGAGGTACAATAGGGATTACAAGTACCCATTGATTATACTATTGGGTAGAATAAGGGACTCTTATTCTAGCATTTCTCATTCATTTTGTCATTGCATTCTCTTTGAAAGAGACCAAATGGGTCCCAGCAGGTGAAAGCAAAGAAACCTGA
>gene=chr5_87083581-87083761; species=papHam
CAAGATTTAATTGTCTTACAACTACCTCTGTGAGGTACAATAGGGATTACAAGTACCCATTGATTATACTATTGGGTAGAATAAGGGACTCTTATTCTAGCATTTCTCATTCATTTTGTCATTGCATTCTCTTTGAAAGAGACCAAATGGGTCCCAGCAGGTGAAAGCAAAGAAACCTGA
>gene=chr5_87083581-87083761; species=ponAbe
CGAGATTTAATTGTCTTACAACTACCTCTGTGAGGTACAATAGGGATTACAAGTACCCATTGATTATACTATTGGGTAGAATGAGGGACTCTTATTCTAGCATTTCTCATTCATTTTGTCATTGCATTCTCTTTGAAAGAGACCAAATGGGTCCCAGCAGGTGAAAGCAAAGAAACCTGA
>gene=chr5_87083581-87083761; species=rheMac
CAAGATTTAATTGTCTTACAACTACCTCTGTGAGGTACAATAGGGATTACAAGTACCCATTGATTATACTATTGGGTAGAATAAGGGACTCTTATTCTAGCATTTCTCATTCATTTTGTCATTGCATTCTCTTTGAAAGAGACCAAATGGGTCCCAGCAGGTGAAAGCAAAGAAACCTGA
>gene=chr5_87960453-87960633; species=hg19
TTCAGTAAACAATAGGTTTCTCCAGCAAACATCTTATTGCCTTAATTGAACCTCCTTGAAAAAGAAAACCACACACTTTGTAATGTAAATGTTAATTGTAGTAGACAATGGTTCTAGGTAAATAGCACCCCTGGACATGAAGTAAATGAAAGGAATACAGGCACTTAACAATGAAAGGTT
>gene=chr5_87960453-87960633; species=bosTau
TTCAGTAAACAATAGGTTTCCCCAGCAAACATCTTATTGCCTTAATTGAACCTCCTTGAGAAAGAAAACCACACACTTTGTAATGTAAATGTTAATTGTAGTAGACAATGGTTCTAGGTAAATAGCACCCCTGGACATGAAGTAAATGAAAGGAATACAGGCACTTAACAATGAAAGGTT
>gene=chr5_87960453-87960633; species=calJac
TTCAGTAAACAATAGGTTTCCCCAGCAAACATCTTATTGCCTTAATTGAACCTCCTTGAGAAAGAAAACCACACACTTTGTAATGTAAATGTTAATTGTAGTAGACAATGGTTCTAGGTAAATAGCACCCCTGGACATGAAGTAAACGAAAGGAATACAGGCACTTAACAATGAAAGGTT
>gene=chr5_87960453-87960633; species=canFam
TTCAGTAAACAATAGGTTTCCCTAGCAAACATCTTATTGCCTTAATTGAACCTCCTTGAGAAAGAAAACCACACACTTTGTAATGTAAATGTTAATTGTAGTAGACAATGGTTCTAGGTAAATAGCACCCCTGGACATGAACTAAATGAAAGGAATACAGGCACTTAACAATGAAAGGTT
>gene=chr5_87960453-87960633; species=equCab
TTCAGTAAACAATAGGTTTCCCCAGCAAACATCTTATTGCCTTAATTGAACCTCCTTGAGAAAGAAAACCACACACTTTGTAATGTAAATGTTAATTGTAGTAGACAATGGTTCTAGGTAAATAGCACCCCTGGACATGAAGTAAATGAAAGGAATACAGGCACTTAACAATGAAAGGTT
>gene=chr5_87960453-87960633; species=gorGor
TTCAGTAAACAATAGGTTTCTCCAGCAAACATCTTATTGCCTTAATTGAACCTCCTTGAAAAAGAAAACCACACACTTTGTAATGTAAATGTTAATTGTAGTAGACAATGGTTCTAGGTAAATAGCACCCCTGGACATGAAGTAAATGAAAGGAATACAGGCACTTAACAATGAAAGGTT
>gene=chr5_87960453-87960633; species=panTro
TTCAGTAAACAATAGGTTTCTCCAGCAAACATCTTATTGCCTTAATTGAACCTCCTTGAAAAAGAAAACCACACACTTTGTAATGTAAATGTTAATTGTAGTAGACAATGGTTCTAGGTAAATAGCACCCCTGGACATGAAGTAAATGAAAGGAATACAGGCACTTAACAATGAAAGGTT
>gene=chr5_87960453-87960633; species=papHam
TTCAGTAAACAATAGGTTTCTCCAGCAAACATCTTATTGCCTTAATTGAACCTCCTTGAAAAAGAAAACCACACACTTTGTAATGTAAATGTTAATTGTAGTAGACAATGGTTCTAGGTAAATAGCACCCCTGGACATGAAGTAAATGAAAGGAATACAGGCACTTAACAATGAAAGGTT
>gene=chr5_87960453-87960633; species=ponAbe
TTCAGTAAACAATAGGTTTCTCCAGCAAACATCTTATTGCCTTAATTGAACCTCCTTGAAAAAGAAAACCACACACTTTGTAATGTAAATGTTAATTGTAGTAGACAATGGTTCTAGGTAAATAGCACCCCTGGACATGAAGTAAATGAAAGGAATACAGGCACTTAACAATGAAAGGTT
>gene=chr5_87960453-87960633; species=rheMac
TTCAGTAAACAATAGGTTTCTCCAGCAAACATCTTATTGCCTTAATTGAACCTCCTTGAAAAAGAAAACCACACACTTTGTAATGTAAATGTTAATTGTAGTAGACAATGGTTCTAGGTAAATAGCACCCCTGGACATGAAGTAAATGAAAGGAATACAGGCACTTAACAATGAAAGGTT
>gene=chr5_88999744-88999924; species=hg19
CAGGCTTGTGGCCTGGTGCTTTCTTGGTGCAGAAATGATATACTCCTCCCCCACTTTAGCTCCAGCATCACAATGTCAAACATTCCACACATTCCCTAAGGAATCTGCAAGGCTAATTAGGGTGAGCTTCACCATAAAGAATACAGTTGTTAAAACAGCTTCTGTACACACTAGAGTAAT
>gene=chr5_88999744-88999924; species=bosTau
CAGGCTTGCGGCCTCGAGCTTTCTTGGTGCAGAAATGATATCCTCCCCCCCCACTTTCGCTCCAGCATCACAATGTCAAACATT-CACACATTCCCTAAGGAATCTGCAAGGCTAATTAGGGTGAGCTTCACCATAAAGAATACAGTTGTTAAAACAGCTTCTGTACACACTAGAGTAAT
>gene=chr5_88999744-88999924; species=calJac
TAGGTTTGTGGCCTGGTGCTTTCTTGGTGCAGAAATGATACCCGCCTCCCCCACTTTAGCTCCAGCATCGCAATGTCAAACATTCCACACATTCCCTAAGGAATCTGCAAGGCTAATTAGGGTGAGCTTCACCATAAAGAATACAGTTGTTAAAACAGCTTCTGTACACACTAGAGTAAT
>gene=chr5_88999744-88999924; species=canFam
CAGGCTTGTGGCCTGGTGCTTTCTCAGTGCAGAAATGCTACCTTCCTCCCCCACTTTAGCTACAGCATCACAATGTCAAACATT-CACACATTCCCTAAGGAATCTGCAAGGCTAATTAGGGTGAGCTTCACCATAAAGAATACAGTTGTTAAAACAGCTTCTGTACACACTAGAGTAAT
>gene=chr5_88999744-88999924; species=equCab
CAGGCTTGTGGCCTGATGCTTTCTTGGTACAGAAATGATATCCTCCTCCCCCACTTTAGCTGGAGCATCACAATGTCAAACATT-CACACATTCCCCAAGGAATCTGCAAGGCTAATTAGGGTGAGCTTCACCATAAAGAATACAGTTGTTAAAACAGCTTCTGTACACACTAGAGTAAT
>gene=chr5_88999744-88999924; species=gorGor
CAGGCTTGTGGCCTGGTGCTTTCTTGGTGCAGAAATGATATACTCCTCCCCCACTTTAGCTCCAGCATCACAATGTCAAACATTCCACACATTCCCTAAGGAATCTGCAAGGCTAATTAGGGTGAGCTTCACCATAAAGAATACAGTTGTTAAAACAGCTTCTGTACACACTAGAGTAAT
>gene=chr5_88999744-88999924; species=panTro
CAGGCTTGTGGCCTGGTGCTTTCTTGGTGCAGAAATGATATACTCCTCCCCCACTTTAGCTCCAGCATCACAATGTCAAACATTCCACACATTCCCTAAGGAATCTGCAAGGCTAATTAGGGTGAGCTTCACCATAAAGAATACAGTTGTTAAAACAGCTTCTGTACACACTAGAGTAAT
>gene=chr5_88999744-88999924; species=papHam
CAGGCTTGTGGCCTGGTGCTTTCTTGGTGCAGAAACGATATACTCTTCCCCGACTTTAGCTCCAGCATCACAATGTCAAACATTCCACACATTCCCTAAGGAATCTGCAAGGCTAATTAGGGTGAGCTTCACCATAAAGAATACAGTTGTTAAAACAGCTTCTGTACACACTAGAGTAAT
>gene=chr5_88999744-88999924; species=ponAbe
CAGGCTTGTGGCCTGGTGCTTTCTTGGTGCAGAAATGATATACTCCTCCCCCACTTTAGCTCCAGCATCACAATGTCAAACATTCCACACATTCCCTAAGGAATCTGCAAGGCTAATTAGGGTGAGCTTCACCATAAAGAATACAGTTGTTAAAACAGCTTCTGTACACACTAGAGTAAT
>gene=chr5_88999744-88999924; species=rheMac
CAGGCTTGTGGCCTGGTGCTTTCTTGGTGCAGAAACGACATACTCTTCCCCGACTTTAGCTCCAGCATCACAATGTCAAACATTCCACACATTCCCTAAGGAATCTGCAAGGCTAATTAGGGTGAGCTTCACCATAAAGAATACAGTTGTTAAAACAGCTTCTGTACACACTAGAGTAAT
>gene=chr5_95480061-95480241; species=hg19
AGACCTGCCCTTTCTTTAGCACTTTTTAAGGTGCTGAAAGCCTTGTTTTTCCTCTTCCCAGACCTGACTTGCTTTGGGAAGCTCAAAGCTGCAGAGCCTGTTTAGCCGCTGCTATTTACATGACTAAGGTTTGTATCCCAATTGCTTTTAGTTGAGAAAGCACCTTTAAGACATTTAGTG
>gene=chr5_95480061-95480241; species=bosTau
AGACCTTTCCTTTCTTTAGGTCCTTTTAAGGTACTAAAAGTTTTGTTTCTCCTCTGTCCAGGCCTGACTTGCCTGGGGCAGCTCAAAGCTGCAGGGCCTGTTTAGCTGCTGCTATTTCCCTGACCAAGGTTTATATTCTGATTGCT----GTTGAGAAAGCAGCTTTGAAAAAGTCAGTG
>gene=chr5_95480061-95480241; species=calJac
AGACTTGCCTTTCC-----------TTAAGGTGCTGAAAGCCTTGTTTTTCCTCTTCCCAGACCTGACTTGCTTTGGAAAGCTCAAAGCTGCAGGGCCTGTTTAGCTGCTGCTATTTACATTGCCAAGGTTTATATCCCAATTGCTTTTAGTTGAGAAAGTACCTTTAAAACATTTAGTA
>gene=chr5_95480061-95480241; species=canFam
AGACCTTCCCTTTCTTTCAGTCCTTTTAAGGTACTGAAAGCCTTGTTGCTCCTCCGCCTAGGCCTGACTTGTCTTGAGGAGCTCAGAGCTGCAGGGCTTGTTTAGCTGCTGTTCTTTACGTGACCAAGGTCTATATCCCAATTACTTGAAGTTGAGAAAGTACCTTTGAAAAATTCAGAG
>gene=chr5_95480061-95480241; species=equCab
AGAACTTCCCTTTCTTTAGGTCCTTTTAAGGTGCTGAAAGCCTCGTTTCTCCTCTGCCTGGGCGTGACTTGCCTTGGGGAGCTCAAAGCTGCAGGGCCTGTTTAGCTGCTGCTATTTGCCTGACCAAGGTTTATATCCCAGTTGTTCGTAGTTGAGAAAACACCTTTGAAAAATTCAGTG
>gene=chr5_95480061-95480241; species=gorGor
AGACCTGCCCTTTCTTTAGCACCTTTTAAGGTACTGAAAGCCTTGTTTTTCCTCTTCCCAGACCTGACTTGCTTTGGGAAGCTCAAAGCTGCAGAGCCTGTTTAGCCGCTGCTATTTACATGACTAAGGTTTGTATCCCAATTGCTTCTAGTTGAGAAAGCACCTTTAAGACATTTAGTG
>gene=chr5_95480061-95480241; species=panTro
AGACCTGCCCTTTCTTTAGCACTTTTTAAGGTGCTGAAAGCCTTGTTTTTCCTCTTCCCAGACCTGACTTGCTTTGGGAAGCTCAAAGCTGCAGAGCCTGTTTAGCCGCTGCTATTTACATGACTAAGGTTTGTATCCCAATTGCTTTTAGTTGAGAAAGCACCTTTAAGACATTTAGTG
>gene=chr5_95480061-95480241; species=papHam
AGACCTGCCCTTTCTTTAGCACCTTTTAAGGTGCTGAAAGCCTTGTTTTTCCTCTTCCCAGACCTGACTTGCTTTGGGAAGCTCAAAGCTGCAGGGCCTGTTTAGCTGCTGCTATTTACGTGACCAAAGTTTATATCCCAATTGCTTTTAGTTGAGAAAGCACCTTTAAGACATTTAGTG
>gene=chr5_95480061-95480241; species=ponAbe
AGACCTGCCCTTTCTTTAGCACCTTTTAAGGTGCTGAAAGCCTTGTTTTTCCTCTTCCCAGACCTGACTTGCTTTGGGAAGCTCAAAGCTGCAGAGCCTGTTTAGCCACTGCTATTTACATGACCAAGGTTTGTATCCCAATTGCTTTTAGTTGAGAAAGCACCTTTAAGACATTTAGTG
>gene=chr5_95480061-95480241; species=rheMac
AGACCTGCCCTTTCTTTAGCACCTTTTAAGGTGCTGAAAGCCTTGTTTTTCCTCTTCCCAGACCTGACTTGCTTTGGGAAGCTCAAAGCTGCAGGGCCTGTTTAGCTGCTGCTATTTACATGACCAAAGTTTATATCCCAATTGCTTTTAGTTGAGAAAGCACCTTTAAGACATTTAGTG
>gene=chr5_106133823-106134003; species=hg19
CTGAGTCATGAACCCATCTTTTCTTCCCTTAATCCCTCAGCACAGTGGGATTAGTGTATATCTGAAAGGACTGTAAGCAGAGCTGTTATCTCAGCACGTTTCCACTGGCACCTCCCTGCAGGTATCCAGTGCTTGTTGCAAACTAAGAAAAACTTGAGATTAGCCACTGGCAAATCGTTA
>gene=chr5_106133823-106134003; species=bosTau
CCAAGTCATGAACCTGTCTTTTCTTTCCTTAATCGCACAACACAGTAGAATTAGCGTGTGTCTGAAAGGACTATGAGCAGAGCTGTTATCTCAGCACGTTTCCGCTGGCACCTCCCAGCAGGTATCCAGAGCTTGTTGCAAACTAAGGAAGACTTAAGATTAGCCACTGGCATTTCATGA
>gene=chr5_106133823-106134003; species=calJac
CTAAGTCATGAACCCATCTTTTCTTCCCTTAATCCCTCAACACAGTGGGATTAGTGTATATCTGAAAAGACTATGAGCAGAGCTGCTATCTCAGCAAGTTTCCACTGGCACCTCCCTGCAAGTATCCAATTCTTGTTGCAAACTATGAAAAATTTGAGATTAGCCACTGGCAAGCCATTA
>gene=chr5_106133823-106134003; species=canFam
CTGAGTCATAAACCTGTCTTTTCTTTCCTTAATCGCACAACACAGTGGAATTAGTATATATCCGAAAGGACTGGGAGCAGAGCTCTTATCGCAGCACGTTTCCACATGCACCTCCCGGCAGGTATCCAATGCTTGTTGCAAACTAAGGAAGACTTAAGATTAGCCATTGGCAATTCATTA
>gene=chr5_106133823-106134003; species=equCab
CCAAGTTACAAACCAGTCTTGTCTTTGCTTAATCGCACAACACAGTGGAATTCGTATATATCTGAAAGGACTATGAGCAGAGCTGTTATCTCAGCACATTTCCTCTGGCACATCCCCACAGGTATCCAATGCTTCTTGCAAACTAAGGAAGACTTAAGATTAGCCACTGGCAATTCATTA
>gene=chr5_106133823-106134003; species=gorGor
CTGAGTCATGAACCCATCTTTTCTTCCCTTAATCCCTCA--ACAGTGGGATTAGTGTATATCTGAAAGGACTATAAGCAGAGCTGTTATCTCAGCACGTTTCCACTGGCAC-TCCCTGCAGGTATCCAGTGCTTGTTGCAAACTAAGAAAAACTTGAGATTAGCCACTGGCAAATCATTA
>gene=chr5_106133823-106134003; species=panTro
CTGAGTCATGAACCCATCTTTTCTTCCCTTAATCCCTCAACACAGTGGGATTAGTGTATATCTGAAAGGACTGTAAGCAGAGCTGTTATCTCAGCACGTTTCCACTGGCACCTCCCTGCAGGGATCCAGTGCTTGTTGCAAACTAAGAAAAACTTGAGATTAGCCACTGGCAAATCGTTA
>gene=chr5_106133823-106134003; species=papHam
CTGAGTCATGAACCCATCTTTTCTTCCCTTAATCCCTCAACACAGTGGGATTAGTGTACATCTGAAAAGACCATGAGCAGAGCTGATATCTCAGCACGTTTCCACTGGCACCTCCCTGCAGGTATCCAATGCTTGTTGCAAACTAAGAAAAACTCGAGATTAGCCACTGGCAAACCATTA
>gene=chr5_106133823-106134003; species=ponAbe
CTGAGTCATGAACCCATCTTTTCTTCCCTTAATCCCTCAACACAGTGGGATTAGTGTATATCTGAAAGGACTATAAGCAGAGCTGTTATCTCAGCATGTTTCCACTGGCACCTCCCTGCAGGTATCCAGTGCTTGTTGCAAACTAAGAAAAACTTGAGATTAGCCACTGGCAAACCATTA
>gene=chr5_106133823-106134003; species=rheMac
CTGAGTCATGAACCCATCTTTTCTTCCCTTAATCCCTCAACACAGTGGGATTAGTGTACATCTGAAAGGACTATGAGCAGAGCTGATATCTCAGCACGTTTCCACTGGCACCTCCCTGCAGGTATCCAATGCTTGTTGCAAACTAAGAAAAACTCGAGATTAGCCACTGGCAAACCATTA
>gene=chr5_113643831-113644011; species=hg19
ATCACAGCTGAGAACAATTGTGATGCCACCACATGCTGGGGATTACCACCACCCACTGACCATCAACAATGGGATCTGCATTGCTATTTGACTGGTAGGGGATCTAGCTCCAAAAGCCCATTGTCATATCTTTGTACAGCCAATCCTGATACCTGCtgttttatccttggtctcccttaa
>gene=chr5_113643831-113644011; species=bosTau
GTAACATCTGAGAATAATTCTGATGCCACTGTATACTAGGTATCACTGTGACCTGCATAC----------AGG-TCCTTACTGCTGTTTGGCTGTTAAGGGATCAAATTCCAAAATT---TCATAACATTTTTCTCCAGCCAGTCCTGGTACCAACCATTTTATCTTT-gtccccctgag
>gene=chr5_113643831-113644011; species=calJac
ATCATAGCTGAGAATAACTCTGATGCCAGCACATGCTGGGGATTACCACCACCCCCTGACCACCAACAGTAGGATTCTCATTGCTATTTGACTGGTAGGGGATCTAGCTCCAAAAGCCCATGGTCATGTCTTTGTAGAGCCAGTCCTGATACCTGCTGTTTTATCCTTGGTCT-------
>gene=chr5_113643831-113644011; species=canFam
ATCATGTCCGAGAATAATTCTGACACCACCACATGCTAGGGATGGCCACCACTC----ATCACCAATAATGGG-TCCTTTTTGCTCTTTGGTTACTAAGTGATCCAGCTCC-AGATCCCATCATAACATCTTTCTGCAGCCAGTTTTGGTACCAACCATTTTATCTTTAttctccttgaa
>gene=chr5_113643831-113644011; species=equCab
ATCACATCTGAGAATAAATGTGATGCCCTTGCATGCTAGGGCTTACCACCATCCACTTACCACCACCAATGGG-TCCTTATTGCTATTTGG----GAAGTGATTCAGCTCCAAAATCCCATCATATGATCTTTCTAAAGCCAGTCCTGATACAAACCAttttatccatggtccaactgaa
>gene=chr5_113643831-113644011; species=gorGor
ATCACAGCTGAGAACAATTGTGATGCCACCACATGCTGGGGGTTACCACCACCCACTGACCATCAACAATGGGATCTGCATTGCTATTTGACTGGTAGGGGATGTAGCTCCAAAAGCCCATTGTCATATCTTTGTACAGCCAATCCTGATACCTGCtgttttatccttggtctcccttaa
>gene=chr5_113643831-113644011; species=panTro
ATTACAGCTGAGAACAATTGTGATGCCACCACATGCTGGGGATTACCACCACCCACTGACCATCAACAATGGGATCTGCATTGCTATTTGACTGGTAGGGGATCTAGCTCCAAAAGCCCATTGTCATATCTTTGTACAGCCAATCCTGATACCTGCTGTTTTATCCttggtctcccttaa
>gene=chr5_113643831-113644011; species=papHam
ATCACAGCTGAGAAAAATTGTGATGCCACCACATGCTGGGGATTACCACCACCCACTGACCACCAACAATGGGATCCGCATTGCTATTTGACTGGTAGGAGATCTAGCTCCAAAAGCCCATTGTCATATCTTTATACAGCCAATGCTGATACCTGCTGTTTTATccttggtctcccttaa
>gene=chr5_113643831-113644011; species=ponAbe
ATCACAGCTGAGAATAATTGTGATGCCACCACATGCTGGAGATTACCACCACCCACTGACCATCAACAAAGGGATCTGCCTTGCTATTTGACTGGTAGGGGATCTAGCTCCAAAAGCCCATTGTCATGTCTTTGTACAGCCAATCCTGATACCTGCtgttttatccttggtctcccttaa
>gene=chr5_113643831-113644011; species=rheMac
ATCACAGCTGAGAATAATTGTGATGCCACCACATGCTGGGGATTGCCACCACCCACTGACCACCAACAATGGGATCTGCATTGCTATTTGACTGGTAGGGGATCTAGCTCCAAAAGCCCATTGTCATATCTTTATACAGCCAATGCTGATACCTGCTGTTTtatccttggtctcccttaa
>gene=chr5_128009764-128009944; species=hg19
GAAATGGAACAAAGTTTAAACACAGCTTTCTGGGTGGTTTGACACAATTCTAAACTAAAGACTTGTGCACTCACAGCATGACCAAGATTACCTCCCCGCCTCCTGCTGTTTCTTTATGGTGGCCCTTGATTGCAAACCTGCTATTACAGCCTTCTGGAATCCTTAACCCTTTCAAAGTAG
>gene=chr5_128009764-128009944; species=bosTau
GAAATGGAACGAACGTTAAACACAGCTTTCTGGGTGGTTTGACACAATTCTAAACTAAAGACTGGTGCACTCACAGCATGACCAAGACTGCCTCCCCCTCTCCTGCTGTTTCTTTATGGTGGCCCTTGATTGCAAACCTGCTATTACAGCCTTCTGGAATTCTTAACCCTTTCAAAGTAG
>gene=chr5_128009764-128009944; species=calJac
GAAATGGAACAAAGTTTAAACACAGCTTTCTGGGTGGTTTGACACAATTCTAAACTGAAGACTTGTACACTCCCAGCATGACCAAGATTACCTCCCTGCCTCCTGCTGTTTCTTTATGGTGGCCCTTGATTGCAAACCTGCTATTATAGCCTTCTGGAATCCTTAACCCTTTCAAAGTAG
>gene=chr5_128009764-128009944; species=canFam
GAAACAGAACAAAGTTTAAACACAGCTTTCTGGGTGGTTTGACAGAATTCTAAACTAAAGACTTGTGCACTCACAGCATGACCAAGATTACCTCCCCCTCTCCTGCTGTTTCTTTATGGTGGCCCTTGATTGCAAACCTGCTATTACAGCCTTCTGGAATCCTTAACCCTTTCAAAGTAG
>gene=chr5_128009764-128009944; species=equCab
GAAATGGAACCAAGTTTAAACACAGCTTTCTGGGTGGTTTGACAGAATTCTAAACTAAAGACTTGTGCACTCACAGCATGACCAAGATTGCCTCCCCT-CTCCTGCTGTTTCTTTATGGTGGCCCTTGATTGCAAACCTGCTATTACAGCCTTCTGGAATCCTTAACCCTTTCAAAGTAG
>gene=chr5_128009764-128009944; species=gorGor
GAAATGGAACAAAGTTTAAACACAGCTTTCTGGGTGGTTTGACACAATTCTAAACTAAAGACTTGTGCACTCACAGCATGACCAAGATTACCTCCCCGCCTCCTGCTGTTTCTTTATGGTGGCCCTTGATTGCAAACCTACTATTACAGCCTTCTGGAATCCTTAACCCTTTCAAAGTAG
>gene=chr5_128009764-128009944; species=panTro
GAAATGGAACAAAGTTTAAACACAGCTTTCTGGGTGGTTTGACACAATTCTAAACTAAAGACTTGTGCACTCACAGCATGACCAAGATTACCTCCCCGCCTCCTGCTGTTTCTTTATGGTGGCCCTTGATTGCAAACCTGCTATTACAGCCTTCTGGAATCCTTAACCCTTTCAAAGTAG
>gene=chr5_128009764-128009944; species=papHam
GAAATGGAACAAAGTTTAAACACAGCTTTCTGGGTGGTTTGACACAATTCTAAACTAAAGACTTGTGCACTCCCAGCATGACCAAGATTACCTCCCCGCCTCCTGCTGTTTCTTTATGGTGGCCCTTGATTGCAAACCTGCTATTATAGCCTTCTGGAATCCTTAACCCTTTCAAAGCAG
>gene=chr5_128009764-128009944; species=ponAbe
GAAATGGAACAAAGTTTAAACACAGCTTTCTGGGTGGTTTGACACAATTCTAAACTAAAGACTTGTGCACTCCCAGCATGACCAAGATTACCTCCCCGCCTCCTGCTGTTTCTTTATGGTGGCCCTTGATTGCAAACCTGCTATTACAGCCTTCTGGAATCCTTAACCCTTTCAAAGTAG
>gene=chr5_128009764-128009944; species=rheMac
GAAATGGAACAAAGTTTAAACACAGCTTTCTGGGTGGTTTGACACAATTCTAAACTAAAGACTTGTGCACTCCCAGCATGACCAAGATTACCTCCCCGCCTCCTGCTGTTTCTTTATGGTGGCCCTTGATTGCAAACCTGCTATTATAGCCTTCTGGAATCCTTAACCCTTTCAAAGCAG
>gene=chr5_139078444-139078624; species=hg19
AGAGCTTATTTGCATGGTATTTACATTTCATTTGCATCGTGTTCAATTAAAAACCTGACCAGCTCCCGCCTGCCTGGCGCTGCCCGCCCAGCCTGGTGAAAATGTTGGTTGGGCATGACAGCCTTCCCACACCCCCCCCACGCCCCCACGGACTGACCGATGTGGGAGGGGTCCTCCCCT
>gene=chr5_139078444-139078624; species=bosTau
AGAGCTTATTTGCATGGTATTTACATTTCATTTGCATCGCGTTCAATTAAAAACCTGACCAGCTCCCGCCTGCCTGGCGCTGCCTGCCCAGCCTGGTGAAATCGTTGGTTGGGCATTGCCGCCTTCCCTCCTGCCCCCACAACCCACATGGATTGACTGATGTGGGAGGGGTCCTCTTCT
>gene=chr5_139078444-139078624; species=calJac
AGAGCTTATTTGCATGGTATTTACATTTCATTTGCATCGTGTTCAATTAAAAACCTGACCAGCTCCCGCCTGCCTGGCGCTGCCTGCCCAGCCTGGTGAAAATGTTGGTTGGGCACCACCGCCTTCCCACCACCCCCCCACACCCCCATGGACTGACCGATGTGGGAGGGGTCTTCCCCT
>gene=chr5_139078444-139078624; species=canFam
AGAGCTTATTTGCATGGTATTTACATTTCATTTGCATCGCGTTCAATTAAAAACCTGACCAGCTCCCGCCTGCCTGGCGCTGCCCGCCCAGCCTGGTGAAAATGCTGGTTGGGCATTGCCGTCTTCCTACCCCACCTCTCCACCCCCATGGGTTGACTGATGCGGGAGGGGTCTTCCCAT
>gene=chr5_139078444-139078624; species=equCab
AGAGCTTATTTGCATGGTATTTACATTTCATTTGCATCGCGTTCAATTAAAAACCTGACCAGCTCCCGCCTGCCTGGCGCTGCCTGCCCAGCCTGGTGAAAACATTGGTTGGGCATTGTGGCCTCCCCTGGCCCCCCCCCCACC---ATGGATTGACTGATGTGGGAGGGGTCCTCCCCT
>gene=chr5_139078444-139078624; species=gorGor
AGAGCTTATTTGCATGGTATTTACATTTCATTTGCATCGTGTTCAATTAAAAACCTGACCAGCTCCCGCCTGCCTGGCGCTGCCCGCCCAGCCTGGTGAAAATGTTGGTTGGGCATGACGGCCTTCCCACACCCCCCCCACGCCCCCACGGACTGACCGATGTGGGAGGGGTCCTCCCCT
>gene=chr5_139078444-139078624; species=panTro
AGAGCTTATTTGCATGGTATTTACATTTCATTTGCATCGTGTTCAATTAAAAACCTGACCAGCTCCCGCCTGCCTGGCGCTGCCCGCCCAGCCTGGTGAAAATGTTGGTTGGGCATGACGGCCTTCCCACACCCCCCCCACGCCCCCACGGACTGACCGATGTGGGAGGGGTCCTCCCCT
>gene=chr5_139078444-139078624; species=papHam
AGAGCTTATTTGCATGGTATTTACATTTCATTTGCATCGTGTTCAATTAAAAACCTGACCAGCTCCCGCCTGCCTGGCGCTGCCCGCCCAGCCTGGTGAAAATGTTGGTTGGGCAAGACGGCCTTCCCACCCCCCCCCCACGCCCCCACGGACTGACCAATGTGGGAGGGGTCCTCCCCT
>gene=chr5_139078444-139078624; species=ponAbe
AGAGCTTATTTGCATGGTATTTACATTTCATTTGCATCGTGTTCAATTAAAAACCTGACCAGCTCCCGCCTGCCTGGCGCTGCCCGCCCAGCCTGGTGAAAATGTTGGTTGGGCATGACGGCCTTCCCACACCCCCCCCACGCCCCCACGGACTGACCGATGTGGGAGGGGTCCTCCCCT
>gene=chr5_139078444-139078624; species=rheMac
AGAGCTTATTTGCATGGTATTTACATTTCATTTGCATCGTGTTCAATTAAAAACCTGACCAGCTCCCGCCTGCCTGGCGCTGCCCGCCCAGCCTGGTGAAAATGTTGGTTGGGCAAGACGGCCTTCCCACCCCCCCCCCATGCCCCCACGGACTGACCAATGTGGGAGGCGTCCTCCCCT
>gene=chr5_140381903-140382083; species=hg19
GCCGGGCTGCATCCGCACCCCTTCCCCCACCTCCACTCCTTTCAACTCATTCTGGCTTAGGGCTCCTGCTGGCATCTCTGTGCCTCCCAAATAGTAGTAACAAAACAGGCAATAACCATAATAATTGGCACATTTGTATAACGCTTTAGCATTTTCAAAGGATGACCTTGTTATACAGCT
>gene=chr5_140381903-140382083; species=bosTau
GCTGGGCGGTGTCCTGAGCCCTCCCCCCAGCTGCAAGTCTTTCCACTTCTGCTCGCTTAGGGCTCCTGCCTGCATCGCCAT--CTCTCAAG---CGGTGACTAAACAGA-TATAGCCGTAGAAATTGCTATACTTGTATAATGCCTCAGGGTTTTCACACAGC---ATTCCTATACAGCT
>gene=chr5_140381903-140382083; species=calJac
G-----------CTGCACCCCTTCCCCCACCTCCACTGCTTTCAACTCATTCTGGTTTAGGGCTCCTGCTGGCCTCTCTGTGCCTCCCAAA---TAGTAACAAAACAGGCAATAACCATAATAATTGACTCATTTGTATAACTATTTAGGGTTTTCAAAGGATAACCTTGTTATACAGCT
>gene=chr5_140381903-140382083; species=canFam
AACGGGCTGTGTCCTGAGCCCTCCCCCAGCCTCtttttCCCCTTTCTGTTTCTAGCTTAGAGTTCCTGCCTGCATCTCTGA--CTCCCAAA---TGGTGGCAAGGCAAA-TGTAATCAAAATAATTGCTACATTTGTATAATGCTTCAGAATTTTCCAAGGGC---CTTTATACACAGCT
>gene=chr5_140381903-140382083; species=equCab
CCTGGGCTGTGTCCTGAGCCCTCCCCCCACCTCTCCTTCCTGCAACTGATGCTAGCTTAGGGCTTCTGC---CACCTCTGT--CTCCCAAA---TGGTGACAAAACAGA-TATAATCATAGTAATTGCTACATCTGTATAATGCTTCAGAGTTTTCAAAGGGT---CTTCATATACAGCT
>gene=chr5_140381903-140382083; species=gorGor
GCCGGGCTGCATCCGCACCCCTTCCCCCACCTCCACTCCTTTCAACTCATTCTGGCTTAGGGCTCCTGCTGGCATCTCTGTGCCTCCCAAATAGTAGTAACAAAACAGGCAATAACCATAATAATTGGCACATTTGTATAACGCTTTAGCGTTTTCAAAGGATGACCTTGTTATACAGCT
>gene=chr5_140381903-140382083; species=panTro
GCCGGGCTGCATCCGCAACCCTTCCCCCACCTCCACTCCTTTCAACTCATTCTGGCTTAGGGCTCCTGCTGGCATCTCTGTGCCTCCCAAATAGTAGTAACAAAACAGGCAataaccataataattggcacatttgtataacgctttagcgttttcaaagGATGACCTTCTTATACAGCT
>gene=chr5_140381903-140382083; species=papHam
GCCCGGCTGCATCCGCACCCCTTCCCCCACCTCCACTCCTTTCATCTCATTCTGGCTTAGGGCTCCTGCTGGCATCTCTGTGCCTCACAAATAGTAGTAACAAAACAGGCAATAACCATAATAATTGGCACATTTGTATAACGCTTTAGGGTTTTCAAAGGACGACCTTGTTATACAGCT
>gene=chr5_140381903-140382083; species=ponAbe
GCCGGGCTGCATCCGCACCCCTTCCCCCACCTCCACTCCTTTCAACTCATTCTGGCTTAGGGCTCCTGCTGGCATCTCTGTGCCTCCCAAATAGTAGTAACAAAACAGGCAATAACCATAATAATTGGCACATTTGTATAACGCTTTAGGGTTTTCAAAGGATGACCTTGTTATACAGCT
>gene=chr5_140381903-140382083; species=rheMac
GCCCGGCTGCATCCGCACCCCTTCCCCCACCTCCACTCCTTTCATCTCATTCTGGCTTAGGGCTCCTGCTGGCATCTCTGTGCCTCACAAATAGTAGTAACAAAACAGGCAataaccataataattggcacatttgtataacgctttagggttttcaaagGACGACCTTGTTATACAGCT
>gene=chr5_146168619-146168799; species=hg19
AATGAACTCAGGTCCCTAAGGAGCGTGCTCCAGGAACAAAAGGTGGCCACTGTTGAGATCACTGTGAGGCTTTTGTTTTGCTCTGTAGGGTGGAATCCGAGGGCAACAGCTGATTGTGTCTTGACAAAAGAGTAGGAAGGAGGATTTCTGAGTGAATATGTGGGTGGAAAGGCAAGAGAA
>gene=chr5_146168619-146168799; species=bosTau
CGTGAGCTCAGGTCCCCAAGGAGCGGGCTTGAGGAACAAAAGGTGGCCACTGTTCAGATCACTAGGAGACTTCTGTTTTGCTGTGTAGGGTGGAAGCTGAGGGCAACAGCTGATTTTCTCAGGACAAAGGAAGGGAAAAGAGAATTTCAGAGGGGATGTGAGGGTGAAGAGGAAGGAAAA
>gene=chr5_146168619-146168799; species=calJac
AATGAACTCAGGTCCCTAAGGAGCATGCTCCAGGAACAAAAGGTAGCCACTGTTGAGATCACTGTGAGGCTTTTGTTTTGCTCCGTAGGGTGGAATCCGAGGGCAACAGCTGATTGTGTCTTGATAAAAGAGTAGGAAGGAGGATTTCTGAGTGAATGTGTGAGTGGAAAGGAAAGAGAA
>gene=chr5_146168619-146168799; species=canFam
AATGAACTCAGGTCCCTACGGAATATGCTTGAAGAACAAAAGGTGGCCGCTGTTCAGATCACTAGGAGACTTTTGTTTTGCTGTGTAGGGTGGAATCTGAGGGCAACAGCTGATTTTCTCAGGACAAAGGCGGGGGAGAGGGTATTTCTGAGTGGATGTGTAGGTGAGCAGCAGGGAGAA
>gene=chr5_146168619-146168799; species=equCab
GATGAACTCAGGTCCCTAAGGAGTGTGCTGAAGGAACAAAAGGTGGCCACTGTTCAGATCACTAGGAGACTTCTGTTTTGCTGTGTAAGGTAGATTCTGAGGGCAACAGCTGATTTTCTCAGGACAATGGAGAGAGAAAGAGGATTTCTGACTGGATGTGCGGGTAAAGAGGAGGGAGAA
>gene=chr5_146168619-146168799; species=gorGor
AATGAACTCAGGTCCCTAAGGAGCGTGCTCCAGGAACAAAAGGTGGCCAGTGTTGAGATCACTGTGAGGCTTTTGTTTTGCTCTGTAGGGTGGAATCCGAGGGCAACAGCTGATTGTGTCTTG-CAAAAGAGTAGGAAGGAGGATTTCTGAGTGAATATGTGGGTGGAAAGGCAAGAGAA
>gene=chr5_146168619-146168799; species=panTro
AATGAACTCAGGTCCCTAAGGAGCGTGCTCCAGGAACAAAAGGTGGCCACTGTTGAGATCACTGTGAGGCTTTTGTTTTGCTCTGTAGGGTGGAATCCGAGGGCAACAGCTGATTGTGTCTTGACAAAAGAGTAGGAAGGAGGATTTCTGAGTGAATATGTGGGTGGAAAGGCAAGAGAA
>gene=chr5_146168619-146168799; species=papHam
AATGAACTCAGGTCCCTAAGGAGCGTGCTCCAGGAACAAAAGGTGGCCACTGTTGAGATTACTGTGAGGTTTTTGTTTTGCTCTGTAAGGTGGAATCTGAGGGCAACAGCTGATTGTGTCTTGATAAAAGAGTAAGGAGGAGGATTTCTGAGTGAATATGTGGGTGAAAAGGAAAGAGAA
>gene=chr5_146168619-146168799; species=ponAbe
AATGAACTCCGGTCCCTAAGGAGCGTGCTCCAGGAACAAAATGTGGCCACTGTTGAGATCGCTGTGAGGCTTTTGTTTTGCTCTGTAGGGTGGAATCTGAGGGCAACAGCTGATTGTGTCTTGACAAAAGAGTAGGAAGGAGGATTTCTGAGTGAATATGTGGGTGGAAAGGCAAGAGAA
>gene=chr5_146168619-146168799; species=rheMac
AATGAACTCAGGTCCCTAAGGAGCGTGCTCCAGGAACAAAAGGTGGCCACTGTTGAGATCACTGTGAGGTTTTTGTTTTGCTCTGTAAGGTGGAATCTGAGGGCAACAGCTGATTGTGTCTTGATAAAAGAGTAGGAAGGAGGATTTCTGAGTGAATATGTGGGTGAAAAGGAAAGAGAA
>gene=chr5_153339294-153339474; species=hg19
TCTAACTTGTAATGAAAGTTGCTCTCTCCACTTCTCAATGTGTAGTCTGTCTTAAGCACTCCATTCCAGGAATTCCAAGAGCCCAGGGGACTCcattccaggaattcctgcctcgggagctttgcacttgctataccctctgcctgaaacactcttcataggatgagctgggcatccctg
>gene=chr5_153339294-153339474; species=bosTau
TCTGACTTGTTCTAATAGGCTTTCTCTCCTCCTCCTGATGGACAGTCTGTCCTAAGCAC-CCATTCCAGGAGTTCCCAGAGCACAG-GAGCCTT----------TTCCTGCCTCAGAGCCT------CTGCTGGACCTCCTGCTTG--GCACACATCGTAGGACAGGCTGGGTCTTCAGG
>gene=chr5_153339294-153339474; species=calJac
------------------------------------------------------------------------------------------------------------------------------------------------------------------------------------
>gene=chr5_153339294-153339474; species=canFam
TCCAGCTGGTTCCAAAATATtctctttcctcttcccaatgggtagtctgccttgagcactccattccac-agttccaagaacacaggaagccct----------ttcttgcctcagggcctttgcacttgctataccctctgcctggagcactcttcataggacaggctgagccttcagg
>gene=chr5_153339294-153339474; species=equCab
tctaacttgttccaaaagtttctctcttctcttcctgctgtgtagtctgtcttgggcactccattccaggaggtctcagagcacaggaagccct----------ttcctgcctcaggccctttgcatttgctgtaccctctgcctggagccctcttcacaggacagtctgggcctttggg
>gene=chr5_153339294-153339474; species=gorGor
TCTAACTTGTAATGAAAGTTGCTCTCTCCACTTCTCAATGTGTAGTCTGTCTTAAGCACTCCATTCCAGGAATTTCAAGAGCCCAGGGGACTCcattccaggaattcctgcctcgggagctttgcacttgctataccctctgcctgaaacactcttcataggatgagctgggcatccctg
>gene=chr5_153339294-153339474; species=panTro
TCTAACTTGTAATGAAAGTTGCTCTCTCCACTTCTCAACGTGTAGTCTGTCTTAAGCACTCCATTCCAGGAATTCCAAGAGCCCAGGGGACTCcattccaggaattcctgcctcgggagctttgcacttgctataccctctgcctgaaacactcttcATAGGATGAGCTGGGCATCCCTG
>gene=chr5_153339294-153339474; species=papHam
TCTAACTTGTAACGAAACTTGCTCTCTCTACTTCTCAATGTGTAGTCTGTCTTGAGCTCTCCATTCCAGGAATTCCAAGAGCCCAGGGGGCTCCGTTccaggaattcctgcctcggggactttgcacttgctacaccctctgcctaaaacactcttcATGGGATGAGCTGGGCATCCATG
>gene=chr5_153339294-153339474; species=ponAbe
TCT-ACTTGTAATGAAAGTTGCTCTCTCCACTTCTCAATGTGTAGTCTGTCTTGAGCGCTTCATTCCAGGAATTCCAAGAGCCCAGGGGGCTCcattccaggaattcctgccttgggagctttgcacttgctgtaccctctgcctgaaacactcttcataggatgagctgggcatccctg
>gene=chr5_153339294-153339474; species=rheMac
TCTAACTTGTAACGAAACTTGCTCTCTCTACTTCTCAATATGTAGTCTGTCTTGAGCTCTCCATTCCAGGAATTCCAAGAGCCCAGGGGGCTCCGTTccaggaattcctgcctcggggactttgcacttgctacaccctctgcctaaaacactcttcatgggatgagctgggcatccatg
>gene=chr5_153546820-153547000; species=hg19
gaatcacctggggaactcattaaaatgcagattcctgggcctgatcccatcctggtgaggcagaatctctgatgcagggttcaggaatctgCATATCAATGCAGGATGCCTAATCTCTAAGATCTGTAGGGGTTGTGGGCCCCCACAATGAATTGAAAAGGTGTCCACAAGCAGGGCAGG
>gene=chr5_153546820-153547000; species=bosTau
gactcatctggggagctcattaaaatgcagattcctgggccaacccctgacctagtgaactagaatctctgaggcaggagctaggaacctgc--attGATA-AGAACGCCTGAGCTGTAAGATGAGCATCA----TGGGCCCCTGAAATGAGTAGGAAGGGTCCCCACATACA----AAG
>gene=chr5_153546820-153547000; species=calJac
gaatcatctggggagctcatcaaaatacagattcctgggcctgatctcattctggtgaagcaggctctctgatgcagggcccaggaatctgcatatcAATGCAGGATGCCTAATCTGTAAGATCTGTAGGGGTGGGGGGCCCCCATAATGAATTGAAAAGGTGTCCACAAGCCGGACAGG
>gene=chr5_153546820-153547000; species=canFam
gaatcttctgggaagctcattaaaatgcagatacctgggcccagtcccaaactggtgactcagaagatctgaggcaggTGCTAGCAATCTGC--ATTGGTA-GGGGCACCTGATCTGCAACATGAGAGGTG----TGGGTTCCTGAAATAAATTGGAATG---CTCTTGAGCA----AAG
>gene=chr5_153546820-153547000; species=equCab
gaatcatctgctgagctcattaaaatgcagatacctgggcccaattctgacctggtgaaccagaatctctgaggcaggggctaggaatATGC-----GCTA-AGGATGCCTGATCTGTAAGATGAGAGTTG----TGGGCCCCTGAAATGAATTGGAAGGGTGCCCATAAGCA----AAG
>gene=chr5_153546820-153547000; species=gorGor
------------------------------------------------------------------------------------------------------------------------------------------------------------------------------------
>gene=chr5_153546820-153547000; species=panTro
gaatcacctggggaactcattaaaatgcagattcctgggcctgatcccatcctggtgaggcagaatctctgatgcaggactcaggaatctgCATATCAATGCAGGATGCCTAATCTCTAAGATCTGTAGGGGTTGTGGGCCCCCACAATGAATTGAAAAGGTGTCCACAAGCAGGGCAGG
>gene=chr5_153546820-153547000; species=papHam
gaatcacctggggaactcattaaaatgcagattcctgggccagatcccatcctggtgaggcagaatatctgatgcagggcccaggaatcttcatatcAATGCA-GATGCCTAATCTCTAAGATCTGTAGGGTCGGTGGGCCCCCACAATGAATTGAAAAGGTGTCCACAAGCAGGGCAGG
>gene=chr5_153546820-153547000; species=ponAbe
gaatcacctggggaactcattaaaatgcagattcctgggcctgatcccatcctagtgaggcagaatctctgatgcatggcccaggaatctgCATATCAATGCAGGATGCCTAATCTCTAAGATCTGTAGGGGTTGTGGGCCCCCACAATGAATTGAAAGGGTGTCCACAAGCAGGGCAGG
>gene=chr5_153546820-153547000; species=rheMac
gaatcacctggggaacttattaaaatgcagattcctgggccagatcccatcctggtgaggcagaatatctgatgcagggcccaggaatctgcatatcAATGCA-GATGCCTAGTCTCTAAGATCTGTAGGGTTGGTGGGCCCCCACAATGAATTGAAAAGGTGTCCACAAGCAGGGCAGG
>gene=chr5_158385112-158385292; species=hg19
GTTAGAAAGCTGTTGAAAAACATTCTCCTGCTGAATTGAGACTGACATCTGACAGAGCTCGGTGGTGTCCTAACTTGAGTGAATTTAAATGACAAGCTTGGCTTTATAAGTAAGGGATCCTCTTTTACAATAGAACAGCATGATTGCTTCATGGCAGAGGGGGAAAAGAGGGAGAATCAA
>gene=chr5_158385112-158385292; species=bosTau
GTTAGAAAGCTGTTGAAAAACATTCTCCTGCTGTATTGAGACTGACATCTGACAGAGCTCCGTGGTGTCCTAACTTGGGTGAATTTAAATGACAAGCTTGGCTTTATAAGTCAGGGATCCTCTTTTACAATAGAACAGCATGATTGCTTCACGGTAGAGGGGG-AAAGAGGAAGAATCAA
>gene=chr5_158385112-158385292; species=calJac
GTTAGAAAGCTGTTGAAAAACATTCTCCCGCTGAATTGAGACTGACATCTGACAGAGCTCGGTGGTGTCCTAACTTGAGTGAATTTAAATGACAAGCTTGGCTTTATAAGTAAGGGATCCTCTTTTACAATAGAACAGCATGATTGCTTCATGGCAGAGGGGGAAAAGAGGGAGAATCAA
>gene=chr5_158385112-158385292; species=canFam
GTTAGAAAGCTGTTGAAAAACATTCTCCTGCAGTATTGAGACTGACATCTGACAGAGCTCCGTGGTGTCCTAACTTGGGTGAATTTAAATGACAAGCTTGGCTTTCTAAGTAAGGGATCCTCTTTTACAATAGAACAGCATGATTGCTTCATGGTAGAGGGGGAAAAGAGGAAGAATCAA
>gene=chr5_158385112-158385292; species=equCab
GTTAGAAAGCTGTTGAAAAACATTCTCCTGCTGTATTGAGACTGACATCTGACAGAGCTCCGTGGTGTCCTAACTTGGGTGAATTTAAATGACAAGCTTGGCTTTATGAGTGAGGGATCCTCTTTTACAATAGAACAGCATGATTGCTTCATGGAAGA-GGGGAAAAGAGGAAGGATCAA
>gene=chr5_158385112-158385292; species=gorGor
GTTAGAAAGCTGTTGAAAAACATTCTCCTGCTGAATTGAGACTGACATCTGACAGAGCTCGGTGGTGTCCTAACTTGAGTGAATTTAAATGACAAGCTTGGCTTTATAAGTAAGGGATCCTCTTTTACAATAGAACAGCATGATTGCTTCATGGCAGAGGGGGAAAAGAGGGAGAATCAA
>gene=chr5_158385112-158385292; species=panTro
GTTAGAAAGCTGTTGAAAAACATTCTCCTGCTGAATTGAGACTGACATCTGACAGAGCTCGGTGGTGTCCTAACTTGAGTGAATTTAAATGACAAGCTTGGCTTTATAAGTAAGGGATCCTCTTTTACAATAGAACAGCATGATTGCTTCATGGCAGAGGGGGAAAAGAGGGAGAATCAA
>gene=chr5_158385112-158385292; species=papHam
GTTAGAAAGCTGTTGAAAAACATTCTCCTGCTGAATTGAGACTGACATCTGACAGAGCTCTGTGGTGTCCTAACTTGAGTGAATTTAAATGACAAGCTTGGCTTTATAAGTAAGGGATCCTCTTTTACAATAGAACAGCATGATTGCTTCATGGCAGAGGGGGAAAAGAGGCAGAATCAA
>gene=chr5_158385112-158385292; species=ponAbe
GTTAGAAAGCTGTTGAAAAACATTCTCCTGCTGAATTGAGACTGACATCTGACAGAGCTCGGTGGTGTCCTAACTTGAGTGAATTTAAATGACAAGCTTGGCTTTATAAGTAAGGGATCCTCTTTTACAATAGAACAGCATGATTGCTTCATGGCAGAGGGGGAAAAGAGGGAGAATCAA
>gene=chr5_158385112-158385292; species=rheMac
GTTAGAAAGCTGTTGAAAAACATTCTCCTGCTGAATTGAGACTGACATCTGACAGAGCTCGGTGGTGTCCTAACTTGAGTGAATTTAAATGACAAGCTTGGCTTTATAAGTAAGGGGTCCTCTTTTACAATAGAACAGCATGATTGCTTCATGGCAGAGGGGGAAAAGAGGCAGAATCAA
>gene=chr5_165857867-165858047; species=hg19
TAGCTAACACCTTTCACTGGGAAAAGGGGAGGTGCTGTGGGGAGAGCTGAAACCAAGATTACTTGGGGAAGAGTGAATAGAGGTCAGTGGGGGGCCTTGGCAATTATGGGTGCATAATAATGGGTCTCAGCATACCAGAGGAAAATCCTCGCCCCTGTCAGACAAGCTATCATTCCATTT
>gene=chr5_165857867-165858047; species=bosTau
TGGCTTACACTTTCCATTAGGGAAGGGAG-GGGGTTGTAGGGAGAGCTGAAAGGGAGACTGTCTGAGGGAGAGTGAATAGAGGTCAGT-GGGGGACTTGACAATTATGGGTGCATAATAATGGGTCTTAGCATACTAGAGGAAAACCCTCTCCTCTGTCACACAAGCTATCATTCCATTT
>gene=chr5_165857867-165858047; species=calJac
TAGCTAACACCTTTCACTGGGAAAAGGGGAGGTGCTGTGGGGGTTGCTGAAACCAAGATTGCTTGGGGAAGAGTGAATAGAGGTCAGTGGGGGGCCTTGGCAATTATGGGTGCATAATAATGGGTCTTAGCATACCAGAGGAAAATCCTCGCCTCTGTCAGACAAGCTATCATTCCATTT
>gene=chr5_165857867-165858047; species=canFam
TGGTTTATATCTTGCATTAGGAAGAGGAG-GGTGTTGTAGGGGGAGCTGCCGCGGAGACAGCAGGAGGAAGAGTGAATAGAGGTCAGT-GCGGGCCTTGGCAATTATGGGTGCATAATAATGGGTCTTAGCATACTAGAGGAAAACCCTCGCCTCTGTCAGACAAGCTATCATTCCATTT
>gene=chr5_165857867-165858047; species=equCab
TAGCTTACACCTTGCATTAAGAAG---AG-GGTATTGTAGAAGG-GTGGAAATGGAGACTACAGGAGGAAGAGTGAATAGAGGTCAGT-GGGAGCCTTGGCAATTATGGGTGCATAATAATGGGTCTTAGCATACTACAGGAAAATCCTCGCCTCTGTCAGACAAGCTATCATTCCATTT
>gene=chr5_165857867-165858047; species=gorGor
TAGCTAACACCTTTCACTGGGAAAAGGGGAGGTGCTGTGGGGAGAGCTGAAACCAAGATTACTTGGGGAGGAGTGAATAGAGGTCAGTGGGGGGCCTTGGCAATTATGGGTGCATAATAATGGGTCTCAGTATACCAGAGGAAAATCCTCGCCCCTGTCAGACAAGCTATCATTCCATTT
>gene=chr5_165857867-165858047; species=panTro
TAGCTAACACCTTTCACTGGGAAAAGGGGAGGTGCTGTGGGGAGAGCTGAAACCAAGATTACTTGGGGAAGAGTGAATAGAGGTCAGTGGGGGGCCTTGGCAATTATGGGTGCATAATAATGGGTCTCAGCATACCAGAGGAAAATCCTCGCCCCTGTCAGACAAGCTATCATTCCATTT
>gene=chr5_165857867-165858047; species=papHam
GAGCTAACACCTTTCAGTGGGAAAAGGCGAGGTGCTGTGGGGAGAGCTGAAACCAAGATTGCTTGGGGAAGAGTGAATAGAGGTCAGCGGGGGGCCTTGGCAATTATGGGTGCATAATAATGGGTCTTAGCATACCAGAGGAAAATCCTCACCTCTGTCAGACAAGCTATCATTCCATTT
>gene=chr5_165857867-165858047; species=ponAbe
TAGCTAACACCTTTCACTGGGAAAAGGGGAGGTGCTGTGGGGAGAGTTGAAACCAAGATTGCTTGGGGAAGAGTGAATAGAGGTCAGTGGGGGGCCTTGGCAATTATGGGTGCATAATAATGGGTCTTAGCATACCAGAGGAAAATCCTCGCCCCTGTCAGACAAGCTATC------TTT
>gene=chr5_165857867-165858047; species=rheMac
GAGCTAACACCTTTCAGTGGGAAAAGGCGAGGTGCTGTGGGTAGAGCTGAAACCAAGATTGCTTGGGGAAGAGTGAATAGAGGTCAGCGGGGGGCCTTGGCAATTATGGGTGCATAATAATGGGTCTTAGCATACCAGAGGAAAATCCTCACCTCTGTCAGACAAGCTATCATTCCATTT
>gene=chr5_167126540-167126720; species=hg19
CTAAGGTTCTCAGAATAAGTATGCTGAGCATGTCTCTGCTGTAGCCAGATAGAACTAGAACAATGCCCTGCCCTGCTGATTATCTTTGTAAGAATTCTGAACCCTGCTGAGTTTATGGGGCAACATTCCTATGGCCTGACTTGCAGCTTAAGTGGCTTCTGAATCGAACATCCCTCCTCC
>gene=chr5_167126540-167126720; species=bosTau
ctaaggtttgcagaatcagtgtgatgagcaag-ccccacaatagcaaaacagaactagaacAA-----TGCCCTGCTGGTTGTCTTTCTAAGACTTTTGAACCATGCTGAGTTCATGGGACAACATTCCCATGACACGGCTTGCAGTTGAAAAGGTTTCTGGATCTAATACTCCTCTGCA
>gene=chr5_167126540-167126720; species=calJac
CTAAGGTCCTCAGAATAAGTATGCTGAGCATGTCTCCGCTGTAGCCAGATAGAACTAGAACAATGCCCTGCCCTGCTGATTATCTTTCTGAGAATTCTGAACCCAGCTGAGTTTATGGGGCAACATTCCTATGGCCTGACTCGCAGCTTAAGTGGCTTCTGAATGGAACATCCCTCCTCC
>gene=chr5_167126540-167126720; species=canFam
ttaaggtttatagaATCAGTATGCTGAGCAGGTCTCCACAATCGTAGGATAGAACTAGAACAA-----TGCCCTGCTGATTATCTCTCTAAGAATTCTGAACCCTGCTGAGTTCATGGGGCAACATTCCTGTGGCATGACTTGCAGTTTAAGAGGCTTCTGGATCTAACATCCCTCTGCC
>gene=chr5_167126540-167126720; species=equCab
ctggagttctcagcataagtatgctgagcaggtctccacaatggcaagatagagctagaacAG-----TGCCCTGCTGATTATCTTCCTAAGAATTCTGAACCCTGCTGAGTTCATGGGGCAACAGCTCAGCGGCAGGACTTGCAGCTTAAGAGGCTTCTGGATGTGATATCCCTCTGCC
>gene=chr5_167126540-167126720; species=gorGor
CTAAGGTTCTCAGAATAAGTATGCTGAACATGTCTCTGCTGTAGCCAGATAGAACTA---------------------------------------------------------------------------------------------------------------------------
>gene=chr5_167126540-167126720; species=panTro
CTAAGGTTCTCAGAATAAGTATGCTGAGCATGTCTCTGCTGTAGCCAGATAGAAGTAGAACAATGCCCTGCCCTGCTGATTATCTTTGTAAGAATTCTGAACCCTGCTGAGTTTATGGGGCAACATTCCTATGGCCTGACTTGCAGCTTAAGTGGCTTCTGAATCGAACATCCCTCCTCC
>gene=chr5_167126540-167126720; species=papHam
CTAAGGTTCTCAGAATAAGTATGCTGAGCATGTCTCTGCTGTAGCCAGATAGAACTAGAACAATGCCCTGCCCTGCTGATTATCTTTCTAAGAATTCTGAACCCTGCTGAGTTTATGGGGCAATATTCCTGTGCCCTGACTTGCAGCTTAAGTGGCTTCTGAATCGAACATCCTTCCTCC
>gene=chr5_167126540-167126720; species=ponAbe
CTAAGGTTCTCAGAATAAGTATGCTGAGCGTGTCTCTGCTGTAGCCAGATAGAACTAGAACAATGCCCTGCCCTGCTGATTATCTTTGTAAGAATTCTGTAACCTGCTGAGTTTATGGAGCAACATTCCTATGGCCTGACTTGCAGCTTAAGTGGCTTCTGAATCGAACATGCCTCCTCC
>gene=chr5_167126540-167126720; species=rheMac
CTAAGGTTCTCAGAATAAGTATGCTGAGCATGTCTCTGCTGTAGCCAGATAGAACTAGAACAATGCCCTGCCCTGCTGATTATCTTTCTAAGAATTCTGAACCCTGCTGAGTTTATGGGGCAATATTCCTGTGGCCTGACTTGCAGCTTAAGTGGCTTCTGAATCGAACATCCTTCCTCC
>gene=chr6_8383908-8384088; species=hg19
GCTGCTCTGCAGGAAAGAAAACAAGAGGGAAGCAAGAAGCACTCATAGGAACAGAAGGAACACAGGATCTTCCTGGAATCCTGATTGCTGTCTTTGTCTTTCTTCTGGTCCCCTGGGAGGCCAATCTGCAATCACTGCTCTTAGATTCTTCTAAGAGCTACTGCAATGCCCTGGTAATAA
>gene=chr6_8383908-8384088; species=bosTau
GCTGCTCCGCAGGAAGAAAA-CcacaGAGAAGCCGGAAACAGCCATGTGGGCAGAAGGGACGGAGGAACTGCCTGGGATCCTGGTGACTTCCTTTATCCTTCTCCC-GTCCAGTGGGAGGCCAGTTTGCATTTCCTGCTCTCGGGTTCTTCTAAGAGATATCTCGATGCCCTGGTAATAA
>gene=chr6_8383908-8384088; species=calJac
GCTGCTCTGCAGGAAAGAGAATAAGA--GAAGCAAGAAGCACTCATAGGAACAGAGGGAACACAGGATCTGCCTGGAATTCTGATGGCTGTCTTTGTCTTTCTTCTGGT-CCCTGGGAGGCCAATCTGCAATTACTGCTCTTGGATTCTTCTAAGAGATAC-------------------
>gene=chr6_8383908-8384088; species=canFam
GCTGCCCTTCAGGAAGAAAG-CAAAAGAGAAACAAGAAATGGCTACATGAAGACAGAGGATAGAGGAACTGCCT-GGATCCAGATGGCTT----------TCTTCTAGTCCCGATGGAGTCCAATTTGCAATTTCTGCTCTTGGGTTCTTCTAAGAGATACAGCAATGTCCTGGTGATAA
>gene=chr6_8383908-8384088; species=equCab
GCTGCTCTGCAGGAAGAAAA-CCAGAGAGAAGCACGAAATAGCTATGTGGACAGAAGGAACAGAGGAACCGCCTGGGATCCTGATGGCTTTCTTCGTCCTTCTTCCAGTCCTGTGGGGGTCTGGTTTGCAATTCCTGCTCTTGAGTT-TCCTAAGAGACACCACAGTGCCCTGGTAATAA
>gene=chr6_8383908-8384088; species=gorGor
GCTGCTCTGCAGGAAAGAAAACAAGAGGGAAGCAAGAAGCACTCA-AGGAACAGAAGGAACACAGGATCTTCCTGGAATCCTGATTGCTGTCTTTGTCTTTCTTCTGGTCCCCTGGGAGGCCAATCTGCAATCACTGCTCTTAGATTCTTCTAAGAGCTACCGCAATGCCCTGGTAATAA
>gene=chr6_8383908-8384088; species=panTro
GCTGCTCTGCAGGAAAGAAAACAAGAGGGAAGCAAGAAGCACTCATAGGAACAGAAGGAACACAGGATCTTCCTGGAATCCTGATTGCTGTCTTTGTCTTTCTTTTGGTCCCCTGGGAGGCCAATCTGCAATCACTGCTCTTAGATTCTTCTAAGAGCTACCGCAATGCCCTGGTAATAA
>gene=chr6_8383908-8384088; species=papHam
GCTGCTTTGCAGGAAAGGAAATAAGAGAGAAGCAAGAAGCACTCATAGGAACAGAAGGAACACAGGATCTTTCTGGAATCCTGATGGCTGTCTTTGTCTTTCTTCCGGTCCCCAGGGAGGCTAATCTGCAATTACTGCTCTTAGGCTCTTCTAAGAGATACCGCAATGCCCTGCTAATAC
>gene=chr6_8383908-8384088; species=ponAbe
GCTGCTCTGCAGGAAAGAAAACAAGAGGGAAGCAAGAAGCACTCATAGGAACAGAAGGAACACAGGATCTTCCTGGAATTCTGATTGCTGTCTTTGTCTTTCTTCTGGTCCCCTGGGAGGCCAATCTGCAATCACTGCTCTTAGATTCTTCTAAGAGATACCGCAATGCCTTGGTAATAA
>gene=chr6_8383908-8384088; species=rheMac
GCTGCTTTGCAGGAAAGGAAATAAGAGAGAAGCAAGAAGCACTCATAGGAACAGAAGGAACACAGGATCGTTCTGGAATCCTGATGGCTGTCTTTGTCTTTCTTCCGGTCCCCTGGGAGGCTAATCTGCAATTACTGCTCTTAGGCTCTTCTAAGAGATACCGCAATGCCCTGGTAATAC
>gene=chr6_15038562-15038742; species=hg19
TGAGGAGAAAAAGAATGAATGAGCAAAAACAGAGTGCAAATGTGTTCATTAACATAGAAAAAGAAAAGTGCCGGAATGACTGGAATCCCCAGGTATGTGGAGTTGGGGGgcgctgagctttccaattacattacctggtgcgtatttcgcaaaaaccccatgggggaaatattgtcattg
>gene=chr6_15038562-15038742; species=bosTau
GGAAGAGGGAAAGAATGAGTGAACAAAAGCAGAGAGGAGGCGCTTTCATTTCAACAGAGAAGCGGCAGTGCCCAAGCACCCGGAACACTCAGGTGTGCAGAGCT-GGGCACA--GGAGCTGCTGAATGCATTACCTGGGGA-CATTCCACAAAAGCCCAATACTGAAAAGAATATCACTT
>gene=chr6_15038562-15038742; species=calJac
TGAGGAGGAAAAGAATGAACGAGCAAAAACAGAGTACAAATTTGTTGATTAACATAGAAAAAGAAAAGTGCCAGAATGACTGGAATCCCCAGGTATGTGGAGTTGGGGGGCACTGAgctttccaattacattacctggtgtatatttcacaaaaactccatgggggaaatattatcatcg
>gene=chr6_15038562-15038742; species=canFam
TGAGGAGCAAAAGAATGAACGAACAGAAACAGAGTGCAAACTTTCTCATCTACCTAGAGAAATAAAAGTGCCAAACTAACTGGAATATTCAGGGGGGTGGAGCTGGGAGACCTTGAGTTTTTTGAGTGAATTACCTGGTATACATTCCACGGGAGT-CCATGTGGAAAATACTGTCATTT
>gene=chr6_15038562-15038742; species=equCab
TGGGGAG-AAAAAAACAAATGAGCGAAAGCA---TGTTAATTT---------CATACAGAAATAAAACTTCCAAACCAACTGGGATACTCAGGTGTGTGGAGTCAGGGGA---------TGACGTACACATTACCCGGTGTACATTTCACCAAAACTCCATGTGGAAAACATCATCGCTT
>gene=chr6_15038562-15038742; species=gorGor
------------------------------------------------------------------------------------------------------------------------------------------------------------------------------------
>gene=chr6_15038562-15038742; species=panTro
TGAGGAGAAAAAGAATGAATGAGCAAAAACAGAGTGCAAATGTGTTCATTAACATAGGAAAAGAAAAGTGCCGGAATGACTGGAATCCCCAGGTATGTGGAATTGGGGGGCACTGAgctttccaattacattacctggtgcatatttcgcaaaaaccccatgggggaaatattgtcattg
>gene=chr6_15038562-15038742; species=papHam
TAAGGAGAAAAAGAATGAATGAGCAAAACCAGAGTGCAAATTTGTTCATTAACATAGAAAAAGAAA--TGCCGGAATGACTGGAATCCCCAGGTATGTGGAGTTGGGGGGCACTGAgctttccaattacattacctggcgcatatttcgcaaaaaccccatgggggaaatattgtcattg
>gene=chr6_15038562-15038742; species=ponAbe
TGAGGAGAAAAAGAGTGAATGAGCAAAAACAGAGTGCAAATGTGTTCATTAACATAGAAAAAGAAAAGTGCCGGAATGACTGGAATCCCCAGGTCTGTGGAGTTGGGGGGCACTGAGCTTTCCAATTACGTGACCTGGTGCATATTtcacaaaaaccccatgggggaaatattgtcattg
>gene=chr6_15038562-15038742; species=rheMac
TAAGGAGAAAAAGAATGAATGAGCAAAACCAGAGTGCAAATTTGTTCATTAACATAGAAAAAGAAA--TGCGGGAATGACTGGAATCCCCAGGTATGTGGAGTTGGGGGGCACTGAgctttccaattacattacctggcgcatatttcgcaaaaaccccatgggggaaatattgtcattg
>gene=chr6_21186239-21186419; species=hg19
ATAATGCAGAAGCTCTTGGAGCCGGGCTCTCAGGGTCTCCCGGAGCTAAGCCAAGAAGTATGGGGGTGGGGCAGGGGGGGTCAGGAGAGAATAATTGTTATTCAGTCTTCTTTAATGAGATGTATTGCCCACTGCTGAAAGATTGTGGCAGTGCCTTTTGTTATGCTAATTAGACACCAT
>gene=chr6_21186239-21186419; species=bosTau
AGAAGGCAGAAGCTCT-CCAGCCT--------GGGTCTCCCTGAGCTAAGCCAAGAAGCCCGGAGCGGGTGGGGCTGGGAGAAAGAGAGAATAATTGTTATTCAGTCTTCTTTAATGAGATGTATTGCCCACTGCTGAAAGATTGGAGCTGTGTCTTTTGTTATGTTAATTAGACACCAT
>gene=chr6_21186239-21186419; species=calJac
ATAATGCAGAAGCTCTTGGAGCTGAGCTCTCAGGGTCTCCCGGAGCTAAGCCAAGAAGTATGGGGGTGGGGCGGGAGGGGTTAGGAGAGAATAATTGTTATTCAGTCTTCTTTAATGAGATGTATTGCCCACTGCTGAAAGATTGTGGCAGTGCCTTTTGTTATGCTAATTAGACACCAT
>gene=chr6_21186239-21186419; species=canFam
ATAAAGCAGAAGGTCT-AGAGCTGAGCTCTCAGGGTCTCCCGGAGCTAAGCCAAGAAGTGGGGGGAAGGGGAGGGGGGGAGCAAGAGAGAATAATTGTTATTCAGTCTTCTTTAATGAGATGTATTGCCCAATGCTGAAAGATTGTGGCAGTGTCTTTTGTTATGCTAATTAGATACCAT
>gene=chr6_21186239-21186419; species=equCab
ATAAAGCTGAAGCTCT-GGAGCTGAGCTCTCAGGGGCTCCCGGAGCTAAGCCAAAAAGCGTGGGGGTGGGGGGGGGGGGAGCAGGAGAGAATAATTGTTATTCAGTCTTCTTTAATGAGATGTATTGCCCACTGCTGAAAGATTGTGGCAGTGTCTTTTGTTATGCTAATTAGACACCAT
>gene=chr6_21186239-21186419; species=gorGor
------------------------------------------------------------------------------------------------------------------------------------------------------------------------------------
>gene=chr6_21186239-21186419; species=panTro
ATAATGCAGAAGCTCTTGGAGCCGGGCTCTCAGGGTCTCCCAGAGCTAAGCCAAGAAGTATGGGGGTGGGGCGGGGGGGGTCAGGAGAGAATAATTGTTATTCAGTCTTCTTTAATGAGATGTATTGCCCACTGCTGAAAGATTGTGGCAGTGCCTTTTGTTATGCTAATTAGACACCAT
>gene=chr6_21186239-21186419; species=papHam
ATAATGCAGAAGCTCTTGGAGCGGGGCTCTCAGGGTCTCCCGGAGCTAAGCCAAGAAGTATGGGGGTGGGGCGGGGGGGGTCAGGAGAGAATAATTGTTATTCAGTCTTCTTTAATGAGATGTATTGCCCACTGCTGAAAGATTGTGGCAGTGCCTTTTGTTATGCTAATTAGACACCAT
>gene=chr6_21186239-21186419; species=ponAbe
ATAATGCAGAAGCTCTTGGAGCCGGGCTCTCAGGGTCTCCCGGAGCTAAGCCAAGAAGTATGGGGGTGGGGC-GGGGGGCTCAGGAGTGAATAATTGTTATTCAGTCTTCTTTAATGAGATGTATTGCCCACTGCTGAAAGATTGTGGCAGTGCCTTTTGTTATGCTAATTAGACACCAT
>gene=chr6_21186239-21186419; species=rheMac
ATAATGCAGAAGCTCTTGGAGCGGGGCTCTCAGGGTCTCCCGGAGCTAAGCCAAGAAGTATGGGGGTGGGGCGGGGGGGGTCAGGAGAGAATAATTGTTATTCAGTCTTCTTTAATGAGATGTATTGCCCACTGCTGAAAGATTGTGGCAGTGCCTTTTGTTATGCTAATTAGACACCAT
>gene=chr6_25963901-25964081; species=hg19
CTCTGCAGCCTTCTTTCCAATTCTTATTCCCTCAGTTTAGGGAGAGGGCACAAAAAGGATAAACCGGTTCTTCTGGTTGTTCTGGTTGCCTTGATTGCTTCCATTATCCTCCTGGTTGGGTCTCTAGCAAGACGTTATTAGCCAGGGAAGTCCCACTTaggcacccctctctgcagaaga
>gene=chr6_25963901-25964081; species=bosTau
TTTCCCAGCTCTCTTTCCAATTCTCTTTTACTCAGGTCTGGGAG-GGGG--AAAAAGAACTTGCTTGTTCTTCTG----------TTGTCTTTTTTACTTTCATTATCATCC-AGTTAGGTTTCCACTGGGACTTTATTA----------------------------------------
>gene=chr6_25963901-25964081; species=calJac
CTTCGCAGCCCGCTTTGCAGTTCTCACTCCCTCAGTTTAGGGAAAGGGCATGAAAAGGATGAACTTGTTCTTCCGGTTTTTCTGGTTGCCTTGATTGCTTCCATTATCCTCCTTGTGGGGTCTCTAGCAAGACCTTATTAGCCAGGGAAGTC----------------------------
>gene=chr6_25963901-25964081; species=canFam
------------------------------------------------------------------------------------------------------------------------------------------------------------------------------------
>gene=chr6_25963901-25964081; species=equCab
CTTCTCAGCTCTTTTTCCACTTCTGTTTCCCTCAGGTCAGGGA--GGGC--AAAAAGGACAAACTGGTTCTTCTG----------CTGTCTTGTTTACTTGCATTATCATCCTCTTTGGGTCTCCACTGAGACATTA-------------------------------------------
>gene=chr6_25963901-25964081; species=gorGor
CTCTGCAGCCTTCTTTCCAATTCTTATTCCCTCAGTTTAGGGAGAGGGCACAAAAAGGATAAACCGGCTCTTCTGGCTGTTCTGGTTGCCTTGATTGCTTCCATTATCCTCCTGGTTGGGTCTCTAGCAAGACGTTATTAGCCAGGGAAGTCCCACTTAGGCacccctctctgcagaaga
>gene=chr6_25963901-25964081; species=panTro
CTCTGCAGCCTTCTTTCCAATTCTTATTCCCTCAGTTTAGGGAGAGGGCACAAAAAGGATAAACCGGTTCTTCTGGTTGTTCTGGTTGCCTTGATTGCTTCCATTATCCTCCTGGTTGGGTCTCTAGCAAGACGTTATTAGCCAGGGAAGTCCCACTTAGGCacccctctctgcagaaga
>gene=chr6_25963901-25964081; species=papHam
CTCTGCAGCCTTCTTTCCAATTCTTATTCCCTCAGTTTAGGGAGAGTGCACAAAAAGGATAAACTAGTTCTTCTGGTTGTTCTGGTTGCCTTGATTGCTTCCATTACCTTCCTGGTTGGGTCTCTAGAAAGATCTTATTAACGAGGGAAGTCCCACTTAGGCacccctctctgcaggaga
>gene=chr6_25963901-25964081; species=ponAbe
CTCTGCAGCCTTCTTTCCAATTCTTATTCCCTCAGTTTAGGGAGAGGGCACAAAAAGGATAAACCAGTTCTTCTGGTTGTTCTGGTTGCCTTGATTGCTTCCATTATCCTCCTGGTTGGGTCTCTAGCAAGACGTTATTAGCCAGGGAAGTCCCACTTAGGCacccctctctgcaggaga
>gene=chr6_25963901-25964081; species=rheMac
CTCTGCAGCCTTCTTTCCAATTCTTATTCCCTCAGTTTAGGGAGAGGGCACAAAAAGGATAAACTAGTTCTTCTGGTTGTTCTGGTTGCCTTGATTGCTTCCATTACCTTCCTGGTTGGGTCTCTAGAAAGATCTTATTAACGAGGGAAGTCCCACTTAGGCacccctctctgcaggaga
>gene=chr6_37109384-37109564; species=hg19
GGGAGGGTAAGAGAAGGCAGAACCGAAGCTGAGAAAAGAACTCTGCAGTTCCAAAACTCAGCACAACAATCAAGGGATAAAGTGGTAATTAGGCCTGATTATCATGCAAGGCAGCCCTGGTTAAATTGGAATGTAGCCGGAGAGACGAAAGGCTGGATGGAGAGTTTGCTATGCTGGAGA
>gene=chr6_37109384-37109564; species=bosTau
GGGAGACTGAGGGATGGCAGGA-CCAGACTGAGGCGAGAACTCTGCAGTTCCCGAACTCAGCACAACAATCCGGGGATGAAGCGGTAATTAGGCCTGATTATCATGCAAGGCAGCCCGGGTTAAATTGGAATGTAGCCGGAGAGACGAAAGGCTGGATGAGGAGTTTGCTATGCTGGAGA
>gene=chr6_37109384-37109564; species=calJac
GGGAGGCTAAGAGAAGGCAGAACCGAAGCTGAGAAAAGAACTCTGCAGTTCCAAAACTCAGCACAACAATCAAGGGATAAAGTGGTAATTAGGCCTGATTATCATGCAAGGCAGCCCCGGTTAAATTGGAATGTAGCCGGAGAGACGAAAGGCTGGATGGAGAGTTTGCTATGCTGGAGA
>gene=chr6_37109384-37109564; species=canFam
GGGAGAGTGCGGGAAGGCAGGA-CCGTACCGAGAAAAG--CTCGGCAGTTCCAGAACTCAGCACAACAATCAAAGGATAAAGTGGTAATTAGGCCTGATTATCATGCAAGGCAGCCCCGGTTAAATTGGAATGTAGCCGGAGAGACGAAAGGCTGGTTGGAGAGTTTGCTATGCAGGAGA
>gene=chr6_37109384-37109564; species=equCab
GAGGCAGTAAGGGCAGGCAGAA-GCAAACTGAGGAAAGAGCTCTGCACTTCCA-AACTCAGCCCAGCAATCAAGGGATAAAGTGGTGATTAGGCCTGATTATCATGCAAGGCAGCCCCGGTTAAATTGGAATGTAGCCGGAGAGACGAAAGGCTGGATGGAGAGTTTGCTATGCTGGAGA
>gene=chr6_37109384-37109564; species=gorGor
GGGAGGGTAAGAGAAGGCAGAACCGAAGCTGAGAAAAGAACTCTGCAGTTCCAAAACTCAGCACAACAATCAAGGGATAAAGTGGTAATTAGGCCTGATTATCATGCAAGGCAGCCCTGGTTAAATTGGAATGTAGCCGGAGAGACGAAAGCCTGGATGGAGAGTTTGCTATGCTGGAGA
>gene=chr6_37109384-37109564; species=panTro
GGGAGGGTAAGAGAAGGCAGAACCGAAGCTGAGAAAAGAACTCTGCAGTTCCAAAACTCAGCACAACAATCAAGGGATAAAGTGGTAATTAGGCCTGATTATCATGCAAGGCAGCCCTGGTTAAATTGGAATGTAGCCGGAGAGACGAAAGGCTGGATGGAGAGTTTGCTATGCTGGAGA
>gene=chr6_37109384-37109564; species=papHam
GGGAGGGTAAGAGAAGGCAGAACCGAAGCTGAGAAAAGAACTCTGCAGTTCCAAAACTCAGCACAACAATCAAGGGATAAAGTGGTAATTAGGCCTGATTATCATGCAAGGCAGCCCCGGTTAAATTGGAATGTAGCCGGAGAGACGAAAGGCTGGATGGAGGGTTTGCTATGCTGGAGA
>gene=chr6_37109384-37109564; species=ponAbe
------------------------------------------------------------------------------------------------------------------------------------------------------------------------------------
>gene=chr6_37109384-37109564; species=rheMac
GGGAGGGTAAGAGAAGGCAGAACCGAAGCTGAGAAAAGAACTCTGCAGTTCCAAAACTCAGCACAACAATCAAGGGATAAAGTGGTAATTAGGCCTGATTATCATGCAAGGCAGCCCCGGTTAAATTGGAATGTAGCCGGAGAGACGAAAGGCTGGATGGAGGGTTTGCTATGCTGGAGA
>gene=chr6_43670767-43670947; species=hg19
CCCGTGGTGTTTTGCCCCAAGCCCCACCCATCCTGAGTCTCCCTGAGCTCTGTCTAAATCCAGGGTGGTGTCCAAGCCTGGAGAATTTCCAGGTTGGGCTCTGCCCTAAGGCATCCAGCCTGTGGAGCTGCTTGAATGGGGGCACGTTGGGATGAGGGGGATCAGTTAGCCTGTCCTGGG
>gene=chr6_43670767-43670947; species=bosTau
CC-TTGAT--------GCAAGCCCCACCCAGCCCCA-TCTCCCTGAGCGCCTGTTAAATCCAGGGTGGTGTCT-GGCCCAGAGGATTTCTGGGTGGGGCTCTGCCCTAAGGTGTCCAGCCTCAGGGGCTGCTTGG-TGGGGGCACACTGCGGTGAGCAGACTCTTTCAGCCTGTTCTGGA
>gene=chr6_43670767-43670947; species=calJac
CCCGTGGTGTTTTGCCCCAAGCCCCACCCGTCCTGAGTCTCCCTGAGCTCCTGTTAAATGCAGGGTGGTGTCCAAGCCTGGAGAATTTCCAGGTTGGGCTCTGCCCTAAGGCATCCAGCCTCTGGAGCTGCTTGAATGAGGGCACATTGGGATGAGGGGAATCTGTTGGCCTGTCCTGAG
>gene=chr6_43670767-43670947; species=canFam
CTCTTGGTGTCCTGCCCCAAGTCCCACCCGTCCC----ATCCCTGATGACCTGTGAAATCCAGGCTGGTATCGAGGCCTAGGGAACCTGCAGACTGGGCTCTGGCTTAAGGTAACCAGCCTCAGGGGCTCCTTGACCGAGAGCACAGAGGGGTAAGGGGCCTCTGTCAGCCTGTCCTGGA
>gene=chr6_43670767-43670947; species=equCab
CCCTTGGTTGTCTGCTGCCAGCCCCACCTGCCCCGAGTCTCCACGGGCTCCTGCTAAATCCAGGGTGGTGTCCAGGCCTGGAGAATTTCCGGGTGGGGCTCTGCCCTGAGGCATCCAGCCTCAGGGGCTGCTTGAATGAGGGCACATTGGGGTGTGGAG-CTCTATTCGTCTGTCCTGGA
>gene=chr6_43670767-43670947; species=gorGor
CCTGTGGTGTTTTGCCCCAAGCCCCACCCATCCTGAGTCTCCCTGAGCTCTGGTTAAATCCAGGGTGGTGTCCAAGCCTGGAGAATTTCCAGGCTGGGCTCTGCCCTAAGGCATCCAGCCTGTGGAGCTGCTTGAATGGGGGCACGTTGGGATGAGGGGGATCAGTTAGCCTGTCCTGGG
>gene=chr6_43670767-43670947; species=panTro
CCTGTGGTGTTTTGCCCCAAGCCCCACCCATCCTGAGTCTCCCTGAGCTCTGGCTAAATCCAGGGTGGTGTCCAAGCCTGGAGAATTTCCAGGTTGGGCTCTGCCCTAAGGCATCCAGCCTGTGGAGCTGCTTGAATGGGGGCACGTTGGGATGAGGGGGATCAGTTAGCCTGTCCTGGG
>gene=chr6_43670767-43670947; species=papHam
CCCGTGGTGTTTTGCCCCAAGCTCCACCCGTCCCGAGTCTCCCTGAGCTCTGGTTAAATCCAGGGTAGTGTCCAAGCCTGGAGAATTTCCAGGCTGGGCTCTGCCCTAAGGCATCCAGCCTCTGGAGCTGCTTGAATGGGGGCACGTTGGGATGAGGGGGATCTGTTAGCCTGTCCTGGG
>gene=chr6_43670767-43670947; species=ponAbe
------------------------------------------------------------------------------------------------------------------------------------------------------------------------------------
>gene=chr6_43670767-43670947; species=rheMac
CCCGTGGTGTTTTGCCCCAAGCTCCAACCGTC--------CCCTGAGCTCTGGTTAAATCCAGGGTGGTGTCCAAGCCTGGAGAATTTCCAGGCTGGGCTCTGCCCTAAGGCATCCAGCCTCTGGAGCTGCTTGAATGGGGGCACGTTGGGATGAGGGGGATCTGTTAGCCTG-------
>gene=chr6_57288458-57288638; species=hg19
TGAAGTAGCCAATTAAACTTGGTATGTGCAAAGCCAAGGGAAGCTTCATGTTGCCTTAGTAAACATCTCTAATTGAATACTAAAGGATCCCGTGCTGCCTGGTGGGTATATCCCCTAGAGTAGTACTCACTGTGATTAAGGGTACATTGTTTCAGTAACTGATCCCTTGAGGCAGTGAAT
>gene=chr6_57288458-57288638; species=bosTau
TGAAGAAGCAAACTAAACTGGGTCCATGCACAGCCATCAGAGGCTCTGCGTTGCTGGAATGAGTAGCT-------AGTGCTGAAGGTC-CAGGGCTGTC--GTGG-AGGAGCTCCTAGAGCTCTGCTGACGGTG---------GCAGGTTT----------------------GGCCAGT
>gene=chr6_57288458-57288638; species=calJac
TAAAGTAGCCAACTAAACTTGGCATGTGCAAAGCCAAGGGAAGCTTCATCTTGCCTTAATAAACATCTCTAATTTAATACTGAAGGATCCATTGCTGCCTGGTGGGTATGTCCCCACCAGGCATACCCACTGTGATTAAGGGTGGTATGTTTCAGTAACTGATCCCATGAGGCAGGGAAT
>gene=chr6_57288458-57288638; species=canFam
CAAACTGGCAAATTAAGCTTGGTATGTGCAAAACCAAGGGAAACTTCATGCTGCCTTAATAAACATAT----TTTGATTCTTAAGGAACCAAGGTTTTCTGGTGGGTACAGCCCCTAGTGTAGGACTCACTGTGATTACAGGTACATATTTTCAGTAACTGATGCCATGAGCCAG-GATT
>gene=chr6_57288458-57288638; species=equCab
CGATGTAGCAAACTAAGCTTGGTATGTGCAAAACCAAGGGAAGCTTCGTGTTGCCTTAATAAATATCT----TTTAATGCTGAAGGACCCAAGGC-CTCTGGTGGGTACAGCCCCTAGAGTAGTCCTCA-AATGATTAAAGGTCCATGTTTTCAATAACTGATCCCGTGAACCACTGCAT
>gene=chr6_57288458-57288638; species=gorGor
TGAAGTAGC-GACTAAACTT-GTATGTGCAAAGCCAAGGGAAGCTTCATGTTGCCTTAGTAAACATCT-TAATTGAATACTAAAGGATC-GGTGCTGCCTGGTGGGTATATCCCCTAGAGTAGTACTCACTGTGATTAAGGGTACGTTGTTTCAGTAACTGATCCCTTGAGGCAGTGAAT
>gene=chr6_57288458-57288638; species=panTro
TGAAGTAGCCGACTAAACTTGGTATGTGCAAAGCCAAGGGAAGCTTCATGTTGCCTTAGTAAACATCTCTAATTGAATACTAAAGGATCCGGTGCTGCCTGGTGGGTATATCCCCTAGAGTAGTACTCACTGTGATTAAGGGTACGTTGTTTCAGTAACTGATCCCTTGAGGCAGTGAAT
>gene=chr6_57288458-57288638; species=papHam
TGAAGTAGCCTACTAAACTTGGTATGTGCAAAGCCAAGGGAAGCTTCATGTTGCGTTAGTAAACATCTCTAATTTAATGCTAAAGGATCCGGCCCTGTCTGGTGGGTATATCCCCTAGAGTAGTACTCACTATGATTAAGGGTACATTGTTGTGGTAACTGATCCCATGAGGCAGTGAAT
>gene=chr6_57288458-57288638; species=ponAbe
TGAAGTAGCCGACTAAACTTGGTATGTGCAAAGCCAAGGGAAGCTTCATGTTGCCTTAGTAAACATCTCTAATTGAATACTAAAGGATCCGGCGCTTCCTGGTGGGTATATCCCCTAGAGTAGTACTTACTGTGATTAAGGGTACCTTGTTTCAGTAACTGATCCCTTGAGGCAGTGAAT
>gene=chr6_57288458-57288638; species=rheMac
AGAAGTAGCCTACTAAACTTGGTATGTGCAAAGCCAAGGGAAGCTTCATGTTGCGTTAGTAAACATCTCTAATTTAATGCTAAAGGATCCGGCCCTGTCTGGTGGGTATATCCCCTAGAGTAGTACTCACTATGATTAAGGGTACATTGTTGCAGTAACTGATCCCATGAGGCAGTGAAT
>gene=chr6_72638858-72639038; species=hg19
tttctcttccctggtagagggtactctccatgagagcagagcttcaggctatttcagttcatgctgtgttcctagggtcaggtatagagccgacacagttggtggtcagtaTTGGCTCCATGAGTTAATGACTAACACTTTGGTAATTCAAAAGAAGGTAGAAGGTAATCAGAGCATAGA
>gene=chr6_72638858-72639038; species=bosTau
CTTCTCTTTCCTGGTAGAGGGGACCTTCCTT--GAGCAGGGACCCCAT----------------------CCCAAGTTCA-TAATAGAGCTAACACAAACAAGAATCAGCATTTTTT-CATAAATAAATTA------CTTTTGTCCTCCAAAGGAAGGTAACAGCTAACTA---AATAGA
>gene=chr6_72638858-72639038; species=calJac
tttctttttcccggaaga-ggtaatctccatgagagcagagcttcagcctgtttcaattcatgctgtgttcctaggatcaggtatagagccgacacaattgatggtcagtattgggtccttgagttaatgaCTAACACTTCGGTAATTCAAAGGAAGGTAGAAGGTAATCAGAGAATAGA
>gene=chr6_72638858-72639038; species=canFam
CTTTTCTTCCCTGGTAGAGGATACTCTCCTTGAGAGTAGGGTTTCAGCCTGTATAATTTTGGGCTACATTCCTAGGT--------AGTGCTGACACAGTTGGTGATCAATATTCGCTTCATGAATT-CTGAC-AGCACTCTGGTACTTCAAAGGAAAGTAAAAGGTAGTC--AGAATAGA
>gene=chr6_72638858-72639038; species=equCab
CTTCTCCT-CCTGGTCGAGGGCATCCTCCCTGAGAGTA-GGCTTCGGGCTGTTTCAGTTCGGGCCACATCCCTGCGTTCAGATATAGAGCTGACACAGTTGGTGCT-GGTATTGGCTG-GTGAATTAGTGACTGGCTCTTTGGCACTGCAGAGGATAT--AAAGGTGGTCAGAGAACAGA
>gene=chr6_72638858-72639038; species=gorGor
tttctcttccctcgtagagggtactctccatgagagcagagcttcaggctgtttcaattcatgctgtgttcctagggtcaggtatagagccgacacagttggtggtcagtaTTGGCTCCATGAGTTAATGACTAACACTTTGGTAATTCAAAAGAAGGTAGAAGGTAATCAGAGAATAGA
>gene=chr6_72638858-72639038; species=panTro
tttctcttccctggtagagggtactctccatgagagcagagcttcaggctatttgaattcatgctgtgttcctagggtcaggtgtagagctgacacagttggtggtcagtaTTGGCTCCATGAGTTAATGACTAACACTTTGGTAATTCAAAAGAAGGTAGAAGGTAATCAGAGCATAGA
>gene=chr6_72638858-72639038; species=papHam
tttttcttccctggtagagggtactcttcatgagagcagagcttcagtctgtttcaattcatgctgtgttcctagggtcaggtatagagccgacacagttggtggtcagtattggctccatgagttaatGACTAACACTTTGGTAATTCAAAGGAAGGTAGAAGGTAATTAGAGAATAGA
>gene=chr6_72638858-72639038; species=ponAbe
tttctcttccctggtagagggtactctccatgagagcagagcttcaggctatttcaattcatgctgtgttcctagggtcagggatagagctgacacagttggtggtcagtattggctccatgagttaatGACTAACACTTTGGTAATTCAAAAGAAGGTAGAAGGTAATTAGAGAATAGA
>gene=chr6_72638858-72639038; species=rheMac
tttttcttccctggtagagggtactcttcatgagagcagagcttcagtctgtttcaattcatgctgtgttcctagggtcaggtatagagccgacacagttggtggtcagtattggctccatgagttaatGACTAACACTTTGGTAATTCAAAGGAAGGTAGAAGGTAATTAGAGAATAGA
>gene=chr6_76044440-76044620; species=hg19
GCCTTGCTCAGCCCCCTACTCCACAGGGAATTAACCGTCACATTCCAGCCCTGTCATCAGAACAATGAAAGGTGAATGTTGTGCAAAACAGCTTGGGAACACTAACTGATGATGTCATTCCTCCCTTATATGGCTCATTATTGTGCAGATTTACTTTGGTCTGTGAGAAGGGGTGGAGCT
>gene=chr6_76044440-76044620; species=bosTau
-----GCTCAGCCCCCTACTCCAAAGGGAATTAACCGTCACATTCCAGGCCTGTCATCAGAACAATGAAAGGTGAATGTTGTGCAAAACAGCCCGAGACCACTAACTGGTGACGTCATTCTTCCTCTAG--GGTTCATTATTGTGCAGATTTACTCTGGTCTGAGAAAAGGGGTGGAGCT
>gene=chr6_76044440-76044620; species=calJac
GCCTTGCTCAGCTCCCTACTCCACAGGGAATTAACCGTCACATTCCAGCCCTGTCATCAGAACAATGAAAGGTGAATGTTGTGCAAAACAGCTTGGGACCACTAACTGATGATGTCATTCCTCCCTTATGTGGCTCATTATTGTGCAGATTTACTTTGGTCTGTGAGAAGGGGTGGAGCT
>gene=chr6_76044440-76044620; species=canFam
GCCCTGCTCAACCCCCTACTCCACAGGGAATTAACCGTCACATTCCAGCCCTGTCATCAGAACAATGAAAGGTGAATGTTGTGCAAAACAGCTTGGGACCACTAACTGATGATGTCATTCCTCCCTTATATGGTTCATTATTGTGCAGATTTACTTTGGTCTGTGAAAAGGGGTGGAGCT
>gene=chr6_76044440-76044620; species=equCab
GCCCTGCTCAG-CCCCTCCTCCGTAGGGAATTAACCGTCCCATTCCAGCCCTGCCATCAGAACAGTGAAAGGTGAATGTTGTGCAGAACAGCTTGGGACCACGAAC-GATGATGTCATTCCTCCCTTAGAC-CTTTATTATTGTGCAGATTTACTTT-GTCTGTGGAAAGGGGTGGAGCT
>gene=chr6_76044440-76044620; species=gorGor
----------------------------------------------------------------------------------------------------------------------------------TGGCTCATTATTGTGCAGATTTACTTTGGTCTGTGAGAAGGGGTGGAGCT
>gene=chr6_76044440-76044620; species=panTro
GCCTTGCTCAGCCCCCTACTCCACAGGGAATTAACCGTCACATTCCAGCCCTGTCATCAGAACAATGAAAGGTGAATGTTGTGCAAAACAGCTTGGGAACACTAACTGATGATGTCATTCCTCCCTTATATGGCTCATTATTGTGCAGATTTACTTTGGTCTGTGAGAAGGGGTGGAGCT
>gene=chr6_76044440-76044620; species=papHam
GCCTTGCTCAGCCCCCTACTCCACAGGGAATTAACCGTCACATTCCAGCCCTGTCATCAGAACAATGAAAGGTGAATGTTGTGCAAAACAGCTTGGGACCACTAACTGATGATGTCATTCCTCCCTTATATGGCTCATTATTGTGCAGATTTACTTTGGTCTGTGAGAAGGGGTGGAGCT
>gene=chr6_76044440-76044620; species=ponAbe
GCCTTGCTCAGCCCCCTACTCCACAGGGAATTAACCGTCACATTCCAGCCCTGTCATCAGAACAATGAAAGGTGAATGTTGTGCAAAACAGCTTGGGACCACTAACTGATGATGTCATTCCTCCCTTATATGGCTCATTATTGTGCAGATTTACTTTGGTCTGTGAGAAGGGGTGGAGCT
>gene=chr6_76044440-76044620; species=rheMac
GCCTTGCTCAGCCCCCTACTCCACAGGGAATTAACCGTCACATTCCAGCCCTGTCATCAGAACAATGAAAGGTGAATGTTGTGCAAAACAGCTTGGGACCACTAACTGATGATGTCATTCCTCCCTTATATGGCTCATTATTGTGCAGATTTACTTTGGTCTGTGAGAAGGGGTGGAGCT
>gene=chr6_80280285-80280465; species=hg19
CTGATTTAAGCCTCCTCTATCTGTCCTTGTGATTCACAAGAAGGTAATTGTTTCTCCACTTTACCAACCCTGCCAGAACTGGGACCACCTGTTTCAAAAGTAACCTGGCTGCATTCCTGAAGGCAATGTTCCAAGGCTAGAGATAAGATGTTAACCACCTCCTTGCCTGGCAAGAACCCA
>gene=chr6_80280285-80280465; species=bosTau
CTGACTGAAGCTTCTCCCACC-TTCCCTGTGAAGCACAAGGAGCTTGTTTCTCCACTTGACTACTGCCCC-ACCTGGCCTAGGACCACCTGTTACAGAGGTTAGCCAGCTGCATTCCCAGAGGCACCTTCCCAAGGCCAAAGGTAAGATGCTAACCACTTCCTCACCTGGGCAAATCTTG
>gene=chr6_80280285-80280465; species=calJac
CTGCTTTAAGCCTCCTCTGTCTGTCCTTGTGATTCACAAGAAGGTAATTGTTTCTCTGCTTTACCATCCCTGCCGGAGCTGGGACCACCTGTTTCAAAGGTAACCTGGCTGCATTCCTACAGGCAATATTCCAAGGCTAGAGATAAGATGTTAACCACTTCCTTGCCTGGCAAGAACCCA
>gene=chr6_80280285-80280465; species=canFam
CTGACTTAAGCCTCTCCCATCTTGCCCGGCGATGCACAAGGAGGTTATTGTTTCTCCACTTTACCGCCCA-GCTCGGGCTGGGATCACCTGTCACAGAGCTTAG-CGGCCGCATTCCTGGACGCAACGTCCCAAGGCCAGAGATGAGACGATGCCCGCGTCCTTCCCGGGCCGGGG-CCG
>gene=chr6_80280285-80280465; species=equCab
CTGCCCGAAGCCTCTCCCACCTTCGCCGGTGATGCCCCAGGAGCTTATAGTTTCTCCACCTTCCCGCCCC-GCCTGGGCTGGGACCACCTGTTACAAGGGCCAGCCGGCTGCGTTCCTGGAGGCCACGTTCCAAGACCAGAGACAAGATGTTAACCACATCGTCGCCTGGCCCGAGCCCG
>gene=chr6_80280285-80280465; species=gorGor
CTGATTTAAGCCTCCTCTATCTGTCCTTGTGATTCACAAGAAGGTAATTGTTTCTCCACTTTACCACCCCTGCCAGAACTGGGACCACCTGTTTCAAAAGTAACCTGGCTGCATTCCTGAAGGCAATGTTCCAAGGCTAGAGATAAGATGTTAACCACCTCCTTGCCTGGCAAGAACCCA
>gene=chr6_80280285-80280465; species=panTro
CTGATTTAAGCCTCCTCTATCTGTCCTTGTGATTCACAAGAAGGTAATTGTTTCTCCACTTTACCACCCCTGCCAGAACTGGGACCACCTGTTTCAAAAGTAACCTGGCTGCATTCCTGAAGGCAATGTTCCAAGGCTAGAGATAAGATGTTAACCACCTCCTTGCCTGGCAAGAACCCA
>gene=chr6_80280285-80280465; species=papHam
ATAATTTAAGCCTCCTCTATCTGTCCTTGTGATTCACAAGAACGTAATTGTTTCTCCACTTTACCACTCCTGCCGGAGCCGGGACTACCTGTTTCAAAGGTAACCAGGCTGCATTCCTGAAGGCAATGTTCCAAGGCTAGAGATAAGATGTTAACCACTTCCTTGCCTGGCAAGAACCCG
>gene=chr6_80280285-80280465; species=ponAbe
--GATTGAAGCCTCCGCTATCTGTCCTTGTGATTCACAAGAAAGTAATTGTTTCTCCACTTTACCACCCCTGCCAGAGCTGGGACCACCTGTTTCAAAAGTAACCTGGCTGCATTCCTGAAGGCAGTGTTCCAAGGCTAGAGATAAGATGTTAACCACCTCCTTGCCTGGCAAGAACCCA
>gene=chr6_80280285-80280465; species=rheMac
ATAATTTAAGCCTCCTCTATCTGTCCTTGTGATTCACAAGAAGGTAATTGTTTCTCCACTTTACCACCCCTGCCGGAGCCGGGACCACCTGTTTCAAAGGTAACCAGGCTGCATTCCTGAAGGCAATGTTCCAAGGCTAGAGATAAGATGTTAACCACTTCCTTGCCTGGCAAGAACCCG
>gene=chr6_91204260-91204440; species=hg19
actttgaagcaccttccagcactttgagcctaactctatcacagtgcatatcacagtgggtggccacagcttgctttatccccctgaattttttccattcagtaacgaattccttagggcagaaactcatttgttctggtgtcactagtacatgcgcctgagtaaattaatgaattcttt
>gene=chr6_91204260-91204440; species=bosTau
------------------------------------------------------------------------------------------------------------------------------------------------------------------------------------
>gene=chr6_91204260-91204440; species=calJac
actttgaagcatcttccagccctttgagcctaactctatcatggtgcatatcacagcgggtggccacagcctgctttatccccctggctttttcccattaactaatgaaatccttacagcagaaactcatttgtcctggtgtcactagtacatgcgcctgagtagattactgaattcttt
>gene=chr6_91204260-91204440; species=canFam
CCTTAGGAGCTCCCTCCAGCACTCTG-------------GAGGG----------ATTGGGTGGCCTTTG-CTGTTTTACCCCCTTG-GTTTTTTCCATTAACTCATAAATGCCTCCAGGCAGGAATTCCTTTGTCTTGCTG--CCTTGCATATACACCGAGGTAGATGAA----TTCCTT
>gene=chr6_91204260-91204440; species=equCab
cctttggtgctaactccagttctctga-cctaattctgtaatggtgcatatcacaatgggtggtcattgcctgtttcaccatctt-cgtttttcccattaaccta-----------aggcagaaactcatttgtcctggtgt-cccagcgcatgcaccagggtagatgAATGACTTCTTT
>gene=chr6_91204260-91204440; species=gorGor
actttgaagcaccttccagcactttgagcctaa-tctatcacagtgcatatcacagcgggtggccacagcttgctttatccccctgaa-tttttccattcagtaatgaattccttagggcagaaactcatttgtcctggtgtcactagtacatgcgcctgagtaaattaatgaattcttt
>gene=chr6_91204260-91204440; species=panTro
ACTTTGAAGCACCTTCCAGCACTTTGAGCCTAACTCTATCACAGTGCCTATCACAGCGGGTGGTCACAGCTTGCTTTATCCCCCTGAATTTTTTCCATTCAGTAACGAATTCCTTAGGGCAGAAACTCATTTGTTTTGGTGTCACTAGTACATGCGCCTGAGTAAATTAATGAATTCTTT
>gene=chr6_91204260-91204440; species=papHam
ACTTTGAAGCACCTTCCAGCACTTTGAGCCTAACTCTACCACAGTGGATACCATAGCAGGTGGCCACAGCCTCCTTTATCCCCCTGAATTTTTCCC-TCAAGTAATGAATTCCTTAGGGCAGAAACTCATTTGTCCTGGTGTCACTAGCACACGTGCCTGAGCAAATTAATGAATTCTTT
>gene=chr6_91204260-91204440; species=ponAbe
actttgaagcaccttccagcactttgagcctgactctatcacagtgcatatcacagcaggtggccacagcttgctttatccccatgaattttttccattcagtaatgaattccttagggcagaaactcatttgtcctggtgtcactagtacatgCGCCTGAGTAAATTAATGAATTCTTT
>gene=chr6_91204260-91204440; species=rheMac
ACTTTGAAGCACCTTGCAGCACTTTGAGCCTAACTCTACCACAGAGGATA-CATAGCAGGTGGCCACACCCTCCTTTATCCCCCTGAATTTTTCCC-TTAAGTAATGAATTCCTTAGGGCAGAAACTCATTTGTCCTGGTGTCACTAGCACATGCGCCTGAGTAAATTAATGAATTCTTT
>gene=chr6_92008381-92008561; species=hg19
tcagagaaacttggagataggggtgctataccccttgatgtttacatttcaaagagatggctcctgaatccttgagaaaggcaatcctgactcttaaagctgacaaaaggcctatctggttttcaaaaggatttacatacatttcaaagagaagagaaggtacttataattacaagtttt
>gene=chr6_92008381-92008561; species=bosTau
acacagatattaagaggcaggggaaatactccccgggatat--------------------ccctgaatcctaaagaaaggcatttgtggatcttagagatgacaaaat------------------------tctatacatttcaaagaaagacaaaagtaatcataattttaagtttt
>gene=chr6_92008381-92008561; species=calJac
tcagagaaacttagagatgggggtgctagatcccttgatgtttacatttcaaagagaagactcctgaatccttgagaaaggcattcctgagtcttaaagctgacaaaaggcctatctggttttcaaaaggatttatatacatttcaaagagaagagaaagtacttataattacaagtttt
>gene=chr6_92008381-92008561; species=canFam
------------------------------------------------------------------------------------------------------------------------------------------------------------------------------------
>gene=chr6_92008381-92008561; species=equCab
ccacagggactgggaggta--ggcactatctcctttgatgtttacgtt-tcaaaga---gttcctgagtccttgagaaaggcattcctgggtctcaaagatgatgaaagacctatctagttttcaaaggata-tatatacaattcaaagagaggagaaaatactcaccattttgagtttt
>gene=chr6_92008381-92008561; species=gorGor
tcagagaaacttggagataggggtgctataccccttgatgtttacatttcaaagagatggctcctgaatccttgagaaaggcaatcctgactcttaaagccgacaaaaggcctatctggttttcaaaaggatttacatacatttcaaagagaagagaaggtacttataattacaagtttt
>gene=chr6_92008381-92008561; species=panTro
tcagagaaacttggagataggggtgctataccccttgatgtttacatttcaaagagatggctcctgaatccttgagaaaggcaatcctgactcttaaagctgacaaaaggcctgtctggttttcaaaaggatttacatacatttcaaagagaagagaaggtacttataattacaagtttt
>gene=chr6_92008381-92008561; species=papHam
ccagataaacttggagataggggtgttataccccttgatgtttacatttcgaagagatggctcctgaatccttgagaaaggcattcctgactcttaaagctgccgaaagtcctatctggttttcaaaaggatttgtatacatttcaaagagaagagaaggtacttataattacaagtttt
>gene=chr6_92008381-92008561; species=ponAbe
ccagagaaacttggagataggggtgctataccccttgatgtttacatttcaaagagacggctcctgaatccttgagaaaggcattcctgactcttaaagctgacaaaaggcctatctggttttcaaaaggatttacatacatttcaaagagaagagaaggtacttataattacaagtttt
>gene=chr6_92008381-92008561; species=rheMac
ccagataaacttggagataggggtgttataccccttgatgtttacattttgaagagatggctcctgaatccttgagaaaggcattcctgactcttaaagctgaagaaagtcctgtctggttttcaaaaggatttacatacatttcaaagagaagagaaagtacttataattacaagtttt
>gene=chr6_92009462-92009519; species=hg19
AACACAGCTGCCCTCAGCAAGGGGGAATTCCAGCATAATGGATTGGCAATGGAAACA
>gene=chr6_92009462-92009519; species=bosTau
AACACAGCTGCCCTCAGCAAGGGGGAATTCCAGCATAATGGATTGGCAATGGAAACA
>gene=chr6_92009462-92009519; species=calJac
AACACAGCTGCCCTCAGCAAGGGGGAATTCCAGCATAATGGATTGGCAATGGAAACA
>gene=chr6_92009462-92009519; species=canFam
AACACAGCTGCCCTCAGCAAGGGGGAATTCCAGCATAATGGATTGGCAATGGAAACA
>gene=chr6_92009462-92009519; species=equCab
AACACAGCTGCCCTCAGCAAGGGGGAATTCCAGCATAATGGATTGGCAATGGAAACA
>gene=chr6_92009462-92009519; species=gorGor
AACACAGCTGCCCTCAGCAAGGGGGAATTCCAGCATAATGGATTGGCAATGGAAACA
>gene=chr6_92009462-92009519; species=panTro
AACACAGCTGCCCTCAGCAAGGGGGAATTCCAGCATAATGGATTGGCAATGGAAACA
>gene=chr6_92009462-92009519; species=papHam
AACACAGCTGCCCTCAGCAAGGGGGAATTCCAGCATAATGGATTGGCAATGGAAACA
>gene=chr6_92009462-92009519; species=ponAbe
AACACAGCTGCCCTCAGCAAGGGGGAATTCCAGCATAATGGATTGGCAATGGAAACA
>gene=chr6_92009462-92009519; species=rheMac
AACACAGCTGCCCTCAGCAAGGGGGAATTCCAGCATAATGGATTGGCAATGGAAACA
>gene=chr6_94496310-94496490; species=hg19
GCTTCTGAAGATTCCTCTTTACAAATAACAATCAGTGCAGATAGAGGAGACACAAGGAGAGCCAGTTAAATCTTTCACATCATTACCAGCCTCATTGTTTTGCAAATCAGGAGCATAAAGTAGAACACGTGCATGAATCCTCTTACAGGTTTCTGAATGCTAGGGATTTCAAATATGTGA
>gene=chr6_94496310-94496490; species=bosTau
GCTTCGGAAGATTTCTCTTTACAAATAACAATCAGTTCAGATAGAGGAGACGCAAGGAGAGCCAGTTAAATCTTTCACATCGTTACCAGCCTCATTGTTTTGCAAATCAGTAGCATAAAGTAGAACACGTGCATGAATCCTCCTTAAGGTTTCTGAATGCTAGGGATTTCAAGTATGTGA
>gene=chr6_94496310-94496490; species=calJac
GCTTCCGAAGATTCCTCTTTACAAATAACAATCAGTGCAGATAGAGGAGACACAAGGAGAGCCAGTTAAATCTTTCACATCATTACCAGCCTCATTGTTTTGCAAATCAGGAGCATAAAGTAGAACACGTGCATGAATCCTCTTACAGGTTTCTGAATGCTAGAGATTTTAAATATGTGA
>gene=chr6_94496310-94496490; species=canFam
GCTTCCGAAGATTTCTCTTTACAAATAACAATCAGTTTAGATAGAGGAGACACAAGGAGAGCCAGTTAAATCTTTCACATCATTACCAGCCTCATTGTTTTGCAAATCAGTAGCATAAAGTAGAACACGTGCATGAATCCTCTTACAGGTTCCTGAATGCTAGGGATTTCAAATACGTGA
>gene=chr6_94496310-94496490; species=equCab
GCTTCCGAAGATGCCTCTTTACAAATAACAATCAGTTCAGATAGAGGAGACAC-AGGAGAGCCAGTTAAATCTTTCACATCGTTACCAGCCTCATTGTTTTGCAAATCAGTAGCATAAAGTAGAACACGTGCATGAATCCTCTTACAGGCTTCTGAATGCTAGGGATTTCAAATACGTGA
>gene=chr6_94496310-94496490; species=gorGor
------------------------------------------------------------------------------------------------------------------------------------------------------------------------------------
>gene=chr6_94496310-94496490; species=panTro
GCTTCTGAAGATTCCTCTTTACAAATAACAATCAGTGCAGATAGAGGAGACACAAGGAGAGCCAGTTAAATCTTTCACATCATTACCAGCCTCATTGTTTTGCAAATCAGGAGCATAAAGTAGAACACGTGCATGAATCCTCTTACAGGTTTCTGAATGCTAGGGATTTCAAATATGTGA
>gene=chr6_94496310-94496490; species=papHam
ACTTCTGAAGATTCCTCTTTACAAATAACAATCAGTGCGGATAGAGGAGACACAAGGAGAGCCAGTTAAATCTTTCACATCATTACCAACCTCATTGTTTTGCAAATCAGGAGCATAAAGTAGAACACGTGCATGAATCCTCTTACAGGTTTCTGAATGCTAGGGATTTCAAATATGTGA
>gene=chr6_94496310-94496490; species=ponAbe
GCTTCTGAAGATTCCTCTTTACAAATAACAATCAGTGCAGATAGAGGAGACACAAGGAGAGCCAGTTAAATCTTTCACATCATTACCAGCCTCATTGTTTTGCAAATCAGGAGCATAAAGTAGAACACGTGCATGAATCCTCTTACAGGTTTCTGAATGCTAGGGATTTCAAATATGTGA
>gene=chr6_94496310-94496490; species=rheMac
ACTTCTGAAGATTCCTCTTTACAAATAACAATCAGTGCAGATAGAGGAGACACAAGGAGAGCCAGTTAAATCTTTCACATCATTACCAACCTCATTGTTTTGCAAATCAGGAGCATAAAGTAGAACACGTGCATGAATCCTCTTACAGGTTTCTGAATGCTAGGGATTTCAAATATGTGA
>gene=chr6_96251008-96251188; species=hg19
AGGTTTCCCAACTGTGAAAGTTTCTCTAAGTAATTCTCTCAATAGGCTCACCTCAGGAAATTAACACACTCCAGGACCAATTGAAGTTCTTATCAATTAAGCTAATTGACACAGCAGGCTTAAACTATTTCCCAAAGGTGAATATAAAGCATTAGTTCAACAAATGAATACCTCTTAAAT
>gene=chr6_96251008-96251188; species=bosTau
AGCTTTCCCAACTGTGAAAGTTTCTCTAAGTAGTTCTCTCAACAGGTTCACCTCAGGAAATTAACACACCCCAGGACCAATTGAAGTTCTCATCAATTAAGCTAATTGACACAGCAGGCTTAACCTATTTTCCAGTGGTGAATATAAAGTATTTGTTCAACAAACAAAGGCCTCTTAAGT
>gene=chr6_96251008-96251188; species=calJac
ATGTTTCCCAACTGTGAAAGTTTCTCTAAGTAATTCTCTCAATAGGCTCACCTCAGGAAATTAACACACTCCAGGACCAATTGAAGTTCTTATCAATTAAGCTAATTGACACAGCAGGCTTAAACTATTTCCCAATGGTGAATATAAAGCATTTGTTCCACAAATGAATACCTCTTAAAT
>gene=chr6_96251008-96251188; species=canFam
AGCTTTCCCAACTGTAAAAGTTTCTCTAAGTAGTTCTCTCCATAGGTTC---TCAGAAAATTAACACACTCCAGGACCGGTTGAAGTTCTCATCAATGAAGCTAATTGACACAGCGGCCTTACCCTATTTCCCAATGGTAAATATAAAGCATTTGTTCAAC----AAAGGTCTCTCAAAT
>gene=chr6_96251008-96251188; species=equCab
AGCTTTCCTAACCGTGAATGTTTCTCTCAGTACTTTGCTCAATAGGTTCATCTCAGGAAATTAACACACCCCAGGACCAATCGAAGTTCTCATCAGTTAAGCTAATTGACACAGCAGGTTTAACTTA-TTCCCAACGATGAGTATAAAGCATTTTTTCAACAAAGAAAGATCTCTTAAAC
>gene=chr6_96251008-96251188; species=gorGor
------------------------------------------------------------------------------------------------------------------------------------------------------------------------------------
>gene=chr6_96251008-96251188; species=panTro
AGGTTCCCCAACTGTGAAAGTTTCTCTAAGTAATTCTCTCAATAGGCTCACCTCAGGAAATTAACACACTCCAGGACCAATTGAAGTTCTTATCAATTAAGCTAATTGACACAACAGGCTTAAACTATTTCCCAAAGGTGAATATAAAGCATTAGTTCAACAAATGAATACCTCTTAAAT
>gene=chr6_96251008-96251188; species=papHam
AGGTTTCCCAACTGTGAAAGTTTCTCTAAGTAATTCTCTCAATAGGCTCACCTCAGGAAATTAACACACTCCAGGACCAATTGAAGTTCTTATCAATTAAGCTAATTGACACAGCAGGCTTAAACTATTTCCCAGTGGTGAATATAAAGCATTTGTTCAACAAATGAATACCTCTTAAAT
>gene=chr6_96251008-96251188; species=ponAbe
AGGTTTCCCAACTGTGAAAGTTTCTCTAAGTAATTCTCTCAATGGGCTCACCTCAGGAAATTAACACACTCCAGGACCAATTGAAGTTCTTATCAATTAAGCTAATTGACACAGCAGGCTTAAACTATTTCCCAATGGTGAATATAAAGCATTTGTTCAACAAATGAATACCTCTTAAAT
>gene=chr6_96251008-96251188; species=rheMac
AGGTTTCCCAACTGTGAAAGTTTCTCTAAGTAATTCTCTCAATAGGCTCACCTTAGGAAATTAACACACTCCAGGACCAATTGAAGTTCTTATCAATTAAGCTAATTGACACAGCAGGCTTAAACTATTTCCCAGTGGTGAATATAAAGCATTTGTTCAACAAATGAATACCTCTTAAAT
>gene=chr6_99075047-99075227; species=hg19
TGGGTTTCCATTTCCTCAACTAGAGCAATGTTAATAACCCCCTAGTGATCCAATTAAAAAGAGAATGAATGCACTATGCAAAAACCAAACCAGAAAAACAAGCTTCTTTAGCCATTGTGATCTGACCCTGTGGGAAATATGCTCCCCTGAATGCATGTGCAGTTTAAATCAACAAATACC
>gene=chr6_99075047-99075227; species=bosTau
CAGGTTTCCATTTTCTCAACTAGAGCAATGTTAGTAACCCCCTAGTGATCCAATTAAACAGAAAATGAATGTACTATGCAAAAACCAAACCAAAAAACCAAACTTCTTTAGCCTTTGTGATCTGACCCCATGGGAAAAACACTCCACCAAACACATATGCAGTTTCAATC----AATACT
>gene=chr6_99075047-99075227; species=calJac
TAGGTTTCCATATCCTCAACTAGAGCAATGTTAATAACCCCCTAGTGATCCAATTAAAAAGAGAAGGAATGCACTATGCAAAAACCAAACCAGAAAAACAAGCTTCTTTAGCCATTGTGATCTGGCCCTGTGGGAAATATACTCCCCTGAATGCATGTGCAGTTTCAGTCAACAAATACC
>gene=chr6_99075047-99075227; species=canFam
TAGATTTCTATTTCCTCAACCAGAGCTATGTTAATAACCCCCTAGTGATCCAATTAAAAAGAGAATGAATGCACTATGC-AAAGTCAAGCCAAAAAAACAAGCTTTTTTAGCCATCATGATCTGACCCTGTCGGGAATAGGCTCCACCAAGTACCCATGTAGTTTCAATT----AATACA
>gene=chr6_99075047-99075227; species=equCab
TGAGTTTCCATTTCCTCAACTAGAGCAATGTTAATAACCCCCTAGTGATCCAATTAAAAAGAGAATGAATGCACTATGCAAAAAGCAAACTGAAAAAACCAGCTTCTTTAGCCATCGTGATCTGACCCTGGGGGAAATATGCTCCACCAAATACATATGCAATTTCCATC----AATATC
>gene=chr6_99075047-99075227; species=gorGor
------------------------------------------------------------------------------------------------------------------------------------------------------------------------------------
>gene=chr6_99075047-99075227; species=panTro
TGGGTTTCCATTTCCTCAACTAGAGCAATGTTAATAACCCCCTAGTGATCCAATTAAAAAGAGAATGACTGCACTATGCAAAAACCAAACCAGAAAAACAAGCTTCTTTAGCCATCATGATCTGACCCTGTGGGAAATATGCTCCCCTGAATGCATGTGCAGTTTCAATCAACAAATACC
>gene=chr6_99075047-99075227; species=papHam
TGGGTTTCCATTTCCTCAACCAGAGCAATGTTAATAACCCCCTAGTGATCCAATTAAAAAGAGAATGAATGCACTATGCAAAAACCAAACCAGAAAAACAAGCTTCTTTATCCATCGTGATCTGACTCTGTGGGAAATATGCTCCCCTAAATGCATGTGCAGTTTTAATCAACAAATACC
>gene=chr6_99075047-99075227; species=ponAbe
TGGGTTTCCATTTCCTCAACTAGAGCAATGTTAATAACCCCCTAGTGATCCAATTGAAAAGAGAATGAATGCACTATGCAAAAACCAAACCAGAAAAACAAGCTTCTTTAGCCATCATGATCTGACCCTGTGGGAAATATGCTCCCTTGAATGCATGTGCAGTTTCAATCAACAAATACC
>gene=chr6_99075047-99075227; species=rheMac
TGGGTTTCCATTTCCTCAACCAGAGCAATGTTAATAACCCCCTAGTGATCCAATTAAAAAGAGAATGAATGCACTATGCAAAAACCAAACCAGAAAAACAAGCTTCTTTATCCATCGTGATCTGACTCTGTGGGAAATATGCTCCCCTAAATGCATGTGCAGTTGTAATCAACAAATACC
>gene=chr6_109829447-109829627; species=hg19
AAGAGTAGCTCAACTTCTTTGTCCTGTGAAGAGTCACTTGAGTGACCCTCAGGATTAGGGAAATTCAGGGTGAATGAGCAGTCATTGTCCTGGTATTAAGGTGGAATGAAATCTTTTTGACTCAACCATGATTGCCTCACTGAGGTCCTTCTTATGCAAAGCTGAACACCAGGGAGGAGG
>gene=chr6_109829447-109829627; species=bosTau
--TAATGGCTCAACTTCTTTGTCCTGTGAAGAATCACTTGAGAGGCCCTCGGGATTAGGGAAATTCAGGGTGACTGGGCAGTCACTGTCCTGGTATTAAAGTGAAATAAAACTTTTGTGAGT---CCACAGTAGCCTCAGTAAGATCTCTTGTATGCAAAGTTGAATTTCAGGAAGGAGG
>gene=chr6_109829447-109829627; species=calJac
AAGAGTAGCTCAACTTCTTTATCCTGTGAAGAGTCACTTGAGTGACCCTCAGGATTAGGGAAATTCACGGTGAATGAGCAGTGATTGTTCTGGTATTAACGTGAAATGAAATCTTTTTGACTCAACCACAATATCCTCACTGAGGTCCATTCTATGCAAAGCTGAACACCAAGGAGGAGG
>gene=chr6_109829447-109829627; species=canFam
GAGAGTAGCTTAATTTCTTTG-CTTGTGAAGGATTTCTTGGGTGGTCTTCAAGATTAGAAAAATTCAGAGTGGTTGGCTAGTCACTGTCCTGGTATTAAGGTAAAATAAACCCTTTTTGACT----CAAGGTTGCTTCACTGAGATCTCTTGTGAGCAAAGCTGAATGCCAGGAAGGATG
>gene=chr6_109829447-109829627; species=equCab
GAGAGTAGCTCAATTTCTTTATCCTGTGAAGGGTCACTTGAGCGGCCCTCAGGATTAGGGAAATTCAGGGTGAATCGGCAATTACTGGCCTGGTATTAAAGTGAAATAAAACCTTTGCAACTCAACCAAGGTTGCTTCAATGAGGTCCCTCGTATGCAAAGCTGAATGCCAGGGATGAGG
>gene=chr6_109829447-109829627; species=gorGor
AAGAGTAGCTCAACTTCTTTGTCCTGTGAAGAGTCACTTGAGTGACCCTCAGGATTAGGGAAATTCAGAGTGAATGAGCAGTCATTGTCCTGGTATTAAGGTGGAATGAAATCTTTTTGACTCAACCATGATTGCCTCACTGAGGTCCTTCTTATGCAAAGCTGAACACca---------
>gene=chr6_109829447-109829627; species=panTro
AAGAGTAGCTCAACTTCTTTGTCCTGTGAAGAGTCACTTGAGTGACCCTCAGGATTAGGGAAATTCAGGGTGAATGAGCAGTCATTGTCCTGGTATTAAGGTGGAATGAAATCTTTTTGACTCAACCATGATTGCCTCACTGAGGTCCTTCTTATGCAAAGCTGAACACCAGGGAGGAGG
>gene=chr6_109829447-109829627; species=papHam
AAGAGTAGCTCAACTTACTTGTTCTGTGAAGAGTCACTTGAGTGGCCCTCAGGATTAGGGAAATTCTGGGTGAATGAGCAGTCATTGTCCTGGTATTAAGGTGGAATGAAATCTTTTTGACTCAACCATGATTGCCTCACTGAGGTCCTTCTTATGCAAAGCTGAACACCAGGGAGGAGA
>gene=chr6_109829447-109829627; species=ponAbe
AAGAGTAGGTCAACTTCTTTGTCCTGTGAAGAGTCACTTGAGTGACCCTCAGGATTAGGGAAATTCAGGGTGAATGAGCAGTCATTGTCCTGGTATTAAGGTGGAATGAAATCTTTTTGACTCAACCATGATTGCCTCACTGAGGTCCTTCTTATGCAAAGCTGAACACCAGGGAGGAGG
>gene=chr6_109829447-109829627; species=rheMac
AAGAGTAGCTCAATTTACTTGTTCTGTGAAGAGTCACTTGAGTGGCCCTCAGGATTAGGGAAATTCCGGGTGAATGAGCAGTCATTGTCCTGGTATTAAGGTGGAATGAAATCTTTTTGACTCAACCATGATTGCCTCACTGAGGTCCATCTTATGCAAAGCTGAACACCAGGGAGGAGA
>gene=chr6_111800101-111800281; species=hg19
TTTGTTTAATTCCTTGCTTTGTGGACATCCCACACTCTTCTATTTACTCCTACTCTGCATCTCAGCAGGGAAGCTCTTTGAAAGGATAGTTCTGTTTAACCTGGTGCTGAGGAAACTGTGAGAGCTGTCTAAACTCAGCATGAAGTGAGTTACATCAAGCAACTAAGCAAAAGTCGAGAT
>gene=chr6_111800101-111800281; species=bosTau
TTTGTTTAATTACTTGCTTTGTGAACATCTCACACTCTTCTATTTACTCCTCCTCTGCATCTCAGCAGGGAAGC-TTTTGAAACGATAATTCTGTTTAAATTGATGCTGAGAAAACTGAGAAAGCTGTCTAAGCTCAACACGAAGTGAGTTACATCAGGCAACTAAGCAAGAGTTGGGAT
>gene=chr6_111800101-111800281; species=calJac
TTTGTTTAATTACTTGCTTTGTGGACATCTCACACTTTTCTATTTACTCCTATTCTGCATCTCAGCAGGGAAGCTCTTTGAAAGGATAATTCTGTTTAACCTGGTGCTGAGAAAACTGTGAGAGCTGTCTAAACTTAGCATGAAGTGAGTTACATCAAGCAACTAAGCAAGAGTTGAGAT
>gene=chr6_111800101-111800281; species=canFam
TTTA----ATTACTTGCTGTGTGAACATCTCACACTCTTCTATTTACTCCCACTCTGCATCTCAGCAGGGAGGCTTTCTGAGAGGATAATTCTGTTTAACCTGGTGCTGAGAAAACT--GAGAGCTTTCTAAACTCCACGTGAAGTGAGTTACATCAAGCAACTAAGCAAGGGTTGGGAT
>gene=chr6_111800101-111800281; species=equCab
TTTGTTTAATTACTTGCTTTGTGAACATCTCACACTCTTCTATTCATTCCTACTCTGCGTCTCAGCAGGGAAGCTTTTCGAAAGAATAATTCTGTTGAACCCTGTGCTGAGAAGACTGAGAGAGCTGTCTAAGCTCAACATGAAGTGAGTCACATCAAGCAACTAAGCAAGAGTTGGGAT
>gene=chr6_111800101-111800281; species=gorGor
TTTG-TTAATTATTTGCTTTGTGGACATCCCACACTCTTCCATTTACTCCTACTCTGCATCTCAGCAGGGAAGCTCTTTGAAAGGATAGTTCTGTTTAACCTGGTGCTGAGGAAACTGTGAGAGCTGTCTAAACTCAGCATGAAGTGAGTTACATCAAGCAACTAAGCAAGAGTCGAGAT
>gene=chr6_111800101-111800281; species=panTro
TTTGTTTAATTACTTGCTTTGTGGACATCCCACACTCTTCTATTTACTCCTACTCTGCATCTCAGCAGGGAAGCTCTTTGAAAGGATAGTTCTGTTTAACCTGGTGCTGAGGAAACTGTGAGAGCTGTCTAAACTCAGCATGAAGTGAGTTACATCAAGCAACTAAGCAAAAGTCGAGAT
>gene=chr6_111800101-111800281; species=papHam
TTTGTTTAATTACTTGCTTTGTGAACATCTCCCATTCTTCTATTTACTCCTACTCTGCATCTCAACAGGGAAGCTCTTTGAAAGGATAGTTCTGTTTAACCTGGTGCTGAGGAAACTGTGAGAGCTGTCTAAACTCAGCATGAAGTGAGTTACATCAAGCAACTAAGCAAGAGTAGAGAT
>gene=chr6_111800101-111800281; species=ponAbe
TTTGTTTAATTACTTGCTTTGTGGACATCCCACACTCTTCTATTTACTCCTACTCTGCATCTCAGCAGGGAAGCTCTTTGAAAGGATAGTTCTGTTTAACCTGGTGCTGAGGAAACTGTGAGAGCTGTCTAAACTCAGCACGAAGTGAGTTACATCAAGCAACTAAGCAAGAGTCGAGAT
>gene=chr6_111800101-111800281; species=rheMac
TTTGTTTAATTACTTGCTTTGTGAACATCTCCCATTCTTCTATTTACTCCTACTCTGCATCTCAGCAGGGAAGCTCTTTGAAAGGATAGTTCTGTTTAACCTGGTGCTGAGGAAACTGTGAGAGCTGTCTAAACTCCGCATGAAGTGAGTTACATCAAGCAACTAAGCAAGAGTAGAGAT
>gene=chr6_114098252-114098432; species=hg19
AAGTGTTGGAAGATAGCTCTGAGTAGAGTGATGCTGAGCTTAATCTACTTTCCATGATGAGGTCATTTGCACAATAGAGAAAGCATCCATTTGTTTGTAAAGTGATCAGATTGTAAGCACCAGGCATTGTTTGTTGAAATATTTCCTTTCACTTGTAGATCTCCAGTCTTTTCTACGCAG
>gene=chr6_114098252-114098432; species=bosTau
AAGTGCTGGAGGATGACTCTGAGTAGAGTGATCCAGAGCTTAATCCACTTTCCCTGATGAGGTCATCCGTACAATAGAGAAAGCAACTGCTTGTTTGTAAAGTGATCAGATTCAAAGTACCAGGCATTGTCTGTTGAAATATTTCTTTTCACTTGTAGATCTCCAATCCTTTATATGCAG
>gene=chr6_114098252-114098432; species=calJac
AAGTGTTGGAAGATAGCTCTGAGTAGAGTGATGCTGAGCTTAATCTACTTTCCATGATGAGGTCACTTGCACAATAGAGAAAGCATTCATTTGTTTGTAAAGTGATCAGATTGTAAGCACCAGGCATTGTTTGTTGAAATATTTCCTTTCACTTGGAGATCTCCAATCTTTTCTATGCAG
>gene=chr6_114098252-114098432; species=canFam
GAGTGCTGGAAGATAGCTCTGAGGAGAGGGATCCAGAGCTTAATCTACTTTCCTTGATGAGGTCAGTCCTACAATAGAGAAAGCATTCACTTGTTTGTAAAGTGATCAGATTGAAAGTACCAGGCATTGTTTGTTGAAATACTTCTTTTCACTTGTAGATCTCCAATCTTTTATATGCAG
>gene=chr6_114098252-114098432; species=equCab
AAGTGCTGGAAGATGGCTCTGAGTAGAGTGAGCCTGAGCTTAATCAACTTTCCTTGCTGAGGTCATTTGCACAATAGAGAAAGCATCCACTTGTTTGTAAAGTGATCAGATTGAAAGTACCAGGCATTGTTTGTTGAAATATTTCTATTCGCTTGTAGATCTCCAATCCTTTGCATGCAG
>gene=chr6_114098252-114098432; species=gorGor
AAGTGTTGGAAGATAGCTCTGAGTAGAGTGATGCTGAGCTTAATCTACTTTCCATGATGAGGTCATTTGCACACTAGAGAAAGCATCCATTTGTTTGTAAAGTGATCAGATTGTAAGCACCAGGCATTGTTTGTTGAAATATTTCCTTTCACTTGTAGATCTCCAGTCTTTTCTACGCAG
>gene=chr6_114098252-114098432; species=panTro
AAGTGTTGGAAGATAGCTCTGAGTAGAGTGATGCTGAGCTTAATCTACTTTCCATGATGAGGTCATTTGCACAATAGAGAAAGCATCCATTTGTTTGTAAAGTGATCAGATTGTAAGCACCAGGCATTGTTTGTTGAAATGTTTCCTTTCACTTGTAGATCTCCAGTCTTTTCTACACAG
>gene=chr6_114098252-114098432; species=papHam
AAGTGTTGGAAGATAGCTCTGAGTAGAGTGATGCTGAGCTTAATCTACTTTCCATGATGAGGTCATTTGCACAATAGAGAAAGCATCCATTTGTTTGTAAAGTGATCAGATTGTAAGCACCAGGCATTGTTTGTTGAAATATTTCCTTTCACTTGTAGATCTCCAGTCTTTCCTATGCAG
>gene=chr6_114098252-114098432; species=ponAbe
AAGTGTTGGAAGATAGCTCTGAATAGAGTGATGCTGAGCTTAATCTACTTTCCATGATGAGGTCATTTGCACAATAGAGAAAGCATCCATTTGTTTATAAAGTGATCAGATTTTAAGCACCAGGCATTGTTTGTTGAAATATTTCCTTTCACTTGTAGATCTCCAGTCTTTTCTATGCAG
>gene=chr6_114098252-114098432; species=rheMac
AAGTGTTGGAAGATAGCTCTGAGTAGAGTGATGCTGAGCTTAATCTACTTTCCATGATGAGGTCATTTGCACAATAGAGAAAGCATCCATTTGTTTGTAAAGTGATCAGATTGTAAGCACCAGGCATTGTTTGTTGAAATATTTCCTTTCACTTGTAGATCTCCAGTCTTTCCTATGCAG
>gene=chr6_119993956-119994136; species=hg19
CTTTATATTAAGAAAGGTAAACAGGGTGAATTCACCCATGTGGGCTCACTGTTTGACAACTTACTGGGGCTTACACTCATTGTTGCAGGCTCTGCAGTCACTCCACATGAAAATGCTCATTAACAAGATAACAAAGGCTTAGCTGTCTGTCCTCCAGGAACTTCTTCCTAATCAATGGCT
>gene=chr6_119993956-119994136; species=bosTau
CTTTCTATCAAGCAAGGTAAACAGGGTGAATTCAGCCATGTGGGCTCAGTGTTTGACAACTTCCCGGGGCTTACAGTCACTGTTGCACGCTCTCTAGTCACTCCACATGAAAATCCTTATTAACAACGTGGTGAAGGCTTTGC----TGTCCTCCAGGAACTTCTTCCTAATCAATGCC-
>gene=chr6_119993956-119994136; species=calJac
TTTTATATTAACCAAGGTAAACAGGGCGAATTCACCCATGTGGGCTCACTATTTGACAACTTACTGGGGCTTGCACTCATTGTTGCAGGCTCTCCAGTCACTCCACATGAAAATGCTTATTAACAACATGACAAAGGCTTAGCTGTC----CTCCAGGAACTTCTTCCTAATCAACGCCT
>gene=chr6_119993956-119994136; species=canFam
CTTTATATCAAGCAAGGTAAACAGGGTGAATTCACCCATGTGGGCTTCCTGTTTGACAACTTACTGGAGCCTGCAGTCGCTGTTGAATGCTCTCCAGTCACTCTGTATGAAAATGCTTATTAACAACATGGCAAAGGCTTAAC----TGTCCTCCAG-AACTTCTTCCTAATTAATGCCT
>gene=chr6_119993956-119994136; species=equCab
CTTTATATCAAGCAAGGTAAACAGGGTGAATTCACCCATGTGGCCTTAATGTTTGACAACTTATTGGGGCTTGCAGGCATTCTTGCGTGCTCTGTAGTCACTCCATAGGAAAAGGCTTATTAACAACATGGCAAAGGCTTAAC----TGTCCTCCAGAAACTTCTTCCTAATCAATGCTT
>gene=chr6_119993956-119994136; species=gorGor
CTTTATATTAAGCAGGGTAAACAGGGTGAATTCACCCATGTGGGCTCACTGTTTGACAACTTACTGGGGCTTACACTCATTGTTGCAGGCTCTGCAGTCACTCCACATGAAAATGCTCATTAACAACATAACAAAGGCTTAGCTGTC---------------------------------
>gene=chr6_119993956-119994136; species=panTro
CTTTATATTAAGCAAGGTAAACAGGGTGAATTCACCCATGTGGGCTCACTGTTTGACAACTTACTGGGGCTTACACTCATTGTTGCAGGCTCTGCAGTCACTCCACATGAAAATGCTCATTAACAAGATAACAAAGGCTTAG----CTGTCCTCCAGGAACTTCTTCCTAATCAATGGCT
>gene=chr6_119993956-119994136; species=papHam
CTTTATATTAAGCAAGGTAAACAGGGTGAATTCACCCATGTGGGCTCACTGTTTGACAGCTTACTGGGGCTTACACTCATTGTTGCAGGCTCTGCGGTCACTCCGCATGAAAATGCTCATTAACAACATGACAAAGGCTTAGCTGTC----CTCCAGGAACTTCTTCCTAATCAATGCCT
>gene=chr6_119993956-119994136; species=ponAbe
CTTTATATTGAGCAAGGTAAACAGGGTGAATTCACCCAAGTGGGCTCATTGTTTGACAGCTTACTGGGGCTTACACT-ATTGTTGCAGGCTCTGCAGTCATTCCACATGAAAATGCTCATTAACAACATGACAAAGGCTTAGCTGTC----CTCCAGGAACTTCTTCCTAATCAATGGCT
>gene=chr6_119993956-119994136; species=rheMac
CTTTATATTAAGCAAGGCAAACAGGGTGAATTCACCCATGTGGGCTCACTGTTTGACAGCTTACTGGGGCTTACACTCATTGTTGCAGGCTCTGCGGTCACTCCGCATGAAAATGCTCATTAACAACATGACAAAGGCTTAGC----TGTCCTCCAGGAACTTCTTCCTAATCAATGCCT
>gene=chr6_127804647-127804827; species=hg19
gttgtagtgaaatggagaaggcatgccccatctcaagaaacaggtggaccagccacagcttcagctcattgtgtgatacaggaatgtgggcttttacaagagaagctgggaatctggattcttatgtaaaatctcccacattttactggctgatcctaattaaaattcaaactaacactt
>gene=chr6_127804647-127804827; species=bosTau
GTTACAGTGAAATGGAGGCATCATGCTTTTTCTAAAGGAGCAGGATGA----------------------GAAGGAATTAGAAATGTAGGCtttttcaaaagaagctggagatttggatagttatgtaaaatcttccacgttttact---------taactgaaattcaaaccaacactt
>gene=chr6_127804647-127804827; species=calJac
gttgtagtgaaatggagaaggcatgccccatctcaaagagcaggtggaccagcaacagcttcag-tcaatgtgtgatacaggaatgtgggcttttacaagagaagctggaaatctggattgttatgtaaaatctcccacattttactggttgatcctaatttaaattcaaaccaacactt
>gene=chr6_127804647-127804827; species=canFam
-TCACAGTGAGCTGGAGTGGACACGCTCCACCT-GAGGAGCAAGCTGGTTGGGAACGGCTGCAGCTGGTCGTGCAACACAAGAACGCGGGCTTTTTCTAGAGAAGCTAg-AATTTGGATTGTTATG-----------------TATCGTTTGTCCCTAATTGGAATTCAGACCAACA-TT
>gene=chr6_127804647-127804827; species=equCab
tttgtcgtgaaatggagaggctgtgctccatctaaaggagcaggaggagtgggaacagcttcagctgattgtgcaatacaggaatgtggg---tttcaagagaagctggaaatctggattgttatgtaaa---tcccaggttttattggttggccttaactgaaattcaaaccaacactt
>gene=chr6_127804647-127804827; species=gorGor
------------------------------------------------------------------------------------------------------------------------------------------------------------------------------------
>gene=chr6_127804647-127804827; species=panTro
gttgtagtgaaatggagaaggcatgccccatctcaagaaacaggtggaccagccacagcttcagctcattgtgtgatacaggaatgtgggcttttacaagagaagctggaaatctggattcttatgtaaaatctcccacattttactggctgatcctaattaaaattcaaactaacactt
>gene=chr6_127804647-127804827; species=papHam
gttgtagtgaaatggagaaagcatgccccatctcaagaagcaggtggaccagccacagcttcagctcattgtgtgatacaggaatgtgggcttttacaagagaagctggaaatctggattcttatgtaaaatctcccacattttactggctgatcctaattaaaattcaaactaacactt
>gene=chr6_127804647-127804827; species=ponAbe
gttgtagtgaaatggagaaggcatgccccatctcaagaagcaggtggaccagccacagcttcagctcattgtgtgctacaggaatgtgggcttttacaagagaagctggaaatctggattcttatgtaaaatctcccacattttactggctgatcctaattaaaattcaaactaacactt
>gene=chr6_127804647-127804827; species=rheMac
gttgtagtgaaatggagaaggcatgcccaatctcaagaagcaggtggaccagccacagcttcagctcattgtgtgatacaggaatgtgggcttttacaagagaagctggaaatctggattcttatgtaaaatctcccacattttactggctgatcctaattaaaattcaaactaacactt
>gene=chr6_129065217-129065397; species=hg19
CACTGGAGTCAGTTGTTTCTTTTCATCTGCCAGTTGCTTCTCCTTTTTATCTCTTTGAATTGGCTTATTGTTTCAAGCTTTGTCCCTCACTTAGAGGCAATTTACACAGAAAAGAGGTTTTCATTTGCATATTCTGCTGAGGAATTCAAAGCATGTTTCCTTGGAAACTTTGGTCGTCTG
>gene=chr6_129065217-129065397; species=bosTau
CACTGGAGTCACTT-------------TGCCAG---TTGTTTCTTTTTAT---TTTGAATTGGCTTATTGTTTCAGGCAATGTCCCTCACTCAGAG--------------------GTTTTCTTTTGCATATTCTGTTGAAGAATTTGAAGCATGTTTCCTTGGAAACTTGGCCTGTCTG
>gene=chr6_129065217-129065397; species=calJac
CACTGCAGTCAGTTGTTTCTTCATGTCTGCCAGTTGTTTTTCCTTTTTATCTCTTTGAATTGGCTTATTGTTTCTAGCTTTATCCCTCACTTAGAGGCAGTTTACACAGAAAAGAGGTTTTCATTTGCATATTCTGCTGAGAAACTCAAAGCATGTTCCCTTGGAAACTCTGGTTGTCTG
>gene=chr6_129065217-129065397; species=canFam
GACTGTAGTTACTT-------------TGTCAGTTCTTGTTTCTTTTTATCTCTTTGAATTGGCTTATTGTTTTAGGCTTTGTCCCTCACTCAGAGGCAATTTTTACAGAAAAGAGGCTTTCATTTGCATATTCTGTTGAAGAATTTGAAGCATGTTTCCTTGGAAACTTCC-TTGTCTG
>gene=chr6_129065217-129065397; species=equCab
CACCGGAGTCACTT-------------TGCCAGTTGTTGTTTCTTTTCATCTCTTTGAATTGGCTTATTGTTTCAGGCTTTGTCCCTCACTCAGAGGCAATTTACACAGAAAAGAAGTTTACATTTGCATATTCTGTTGAAGAATTTGAAGCTTGTTTCCTTGGAAACTTTGGTTGTCTG
>gene=chr6_129065217-129065397; species=gorGor
CACTGGAGTCAGTTGTTTCTTTTCATCTGCCAGTTGCTTCTCCTTTTTATCTCTTTGAATTGGCTTATTGTTTCAAGCTTTGTCCCTCACTTAGAGGCAATTTACACAGAAAAGAGGTTTTCATTTGCATATTCTGCTGAGGAATTCAAAGCATG-------------------------
>gene=chr6_129065217-129065397; species=panTro
CACTGGAGTCAGTTGTTTCTTTTCATCTACCAGTTGCTTCTCCTTTTTATCTCTTTGAATTGGCTTATTGTTTCAAGCTTTGTCCCTCACTTAGAGGCAATTTACACAGAAAAGAGGTTTTCATTTGCATATTCTGCTGAGGAATTCAAAGCATGTTTCCTTGGAAACTTTGGTCGTCTG
>gene=chr6_129065217-129065397; species=papHam
CACTAGAGTCAGTTGTTTCTTTTCATCTGCCAGTTGCTTCTCCTTTTTATGTCTTTGGATTGGCTTATTGTTTCAAGCTTTGTTCCTCACTTAGAGGCAATTTACACAGAAAAGAGGTTTTCATTTGCATATTCTGCTGAGGAACTCAAAGCATGTTTCCTTGGAAACTTTGGTTGTCTG
>gene=chr6_129065217-129065397; species=ponAbe
CACCGGAGTCAGTTGTTTCTTTTCATCTGCCAGTTGCTTCTCCTTTTTATCTC--TGAATTGGCTTATTGTTTCAAGCTTTGTCCCTCACTTAGAGGCAATTTACACAGAAAAGAGATTTTCATTTGCATATTCTGCTGAGGAATTCGAAGCATGTTTCCTTGGAAACTTTGGTCATCTG
>gene=chr6_129065217-129065397; species=rheMac
CACTGGAGTCAGTTGTTTCTTTTCATCTGCCAGTTGCTTCTCCTTTTTATGTCTTTGGATTGGCTTATTGTTTCAAGCTTTGTTCCTCACTTAGAGGCAATTTACACAGAAAAGAGGTTTTCATTTGCATATTCTGCTGAGGAACTCAAAGCATGTTTCCTTGGAAACTTTGGTTGTCTG
>gene=chr6_130954151-130954331; species=hg19
gctcagaagagaaacgactccaggagggcccttcctaataccataggacgaagttccaagtgcccctctccacaggcaccttgtcaagttgattgctgaatgaatgcatggctttgttctacttgttaacacactgtgttgcaattgttggtagattttgtgttgccacaaagaccagga
>gene=chr6_130954151-130954331; species=bosTau
GCTCAGAAG--TCACTGCCTTAGG-GGCCCTT---------CACAGAACAAAGTTTT-CTGGGGTCTCTCCACAGGGACC-TTGTGAGCTGATTTGTGAATGACTGCACAACTCTGTTGTAGTTGttaacatgttgtgttgtcattgctggtttatccttagtttccccaaagattatga
>gene=chr6_130954151-130954331; species=calJac
gcacagaagagaaactgccccaggaaggcccttcccgataccacaggatgaagttcaaaatgcccctctccgcaggcaccttgtcaagttgattgctgaatgaatgcacagctttcttatccttgttaacacactgtgttgcaattgtcggtatattttgtgttgccacaaagaccagga
>gene=chr6_130954151-130954331; species=canFam
---------------TGTCCCGGGAGG--CTT---------CACTGGGCACAGTTCCACAGGCTTCTCTCCACGGGCATCTTGTTAGGTTGATTTGTGAATGAACACACAACTCTATTGGG-------------TCTGTTGT---------TTTAGTCCCAGTTGCCACGAAGACTACGA
>gene=chr6_130954151-130954331; species=equCab
GTTCAGAGG--TCACTGCCCACGGAGGGCCTT---------CACAGGGTA-AGTTCCACATGGTCCTCTCCACAGGCACCTTGTCGAGCTGATTGGTGAGTGAATGCGCAGCTCTGTTAGAGTTGTTAGCACAttgtgctataattgttggtttattccc-gtcgccac--agacgatga
>gene=chr6_130954151-130954331; species=gorGor
------------------------------------------------------------------------------------------------------------------------------------------------------------------------------------
>gene=chr6_130954151-130954331; species=panTro
GCTCGGAAGAGAAACTACTCCAGGAGGGCCCTTCCTAATACCATAGGACGAAGTTCCAAGTGCCCCTCTCCACAGGCACCTTGTCAAGTTGATTGCTGAATGAATGCAGGGCTTTGTTCTACTTGTTAACACACTGTGTTGCAATTGTTGGTAGATTTTGTGTTGCCACAAAGACCAGGA
>gene=chr6_130954151-130954331; species=papHam
gctcagaagagaaactgccccaggagggcccttcctgataccacaggatgaagttccaagtgcccctctccacaggcaccttatcaagttg-ttgctgaactaatgcatggctttgttctacttgttaacacactgtgttgcaattgttggtggattttgtgttgccacaaagaccagga
>gene=chr6_130954151-130954331; species=ponAbe
gctcagaagagaaactgccccaggagggcccttcctaataccataggacgaagttccaagtgcccctctccacaggcaccttgtcAAGTTGATTGCTGAATGAATGCATGGCTTTGTTCTACTTGTTAACACACTGTGTTGCAATTGTTGGTAGATTTTGTGTTGTCATAAAGACCAGGA
>gene=chr6_130954151-130954331; species=rheMac
GCTCAGAAGAGAAACTGCCCCAGGAGGGCCCTTCCTGATACCACAGGATGAAGTTCCAAGTGCCCCTCTCCACAGGCACCTTGTCAAGTTG-TTGCTGAACTAATGCATGGCTTTGTTCTACTTGTTAACACACTGTGTTGCAATTGTTGGTGGATTTTGTGTTGCCACAAAGACCAGGA
>gene=chr6_135592397-135592577; species=hg19
AGGAAAGGGGAATTACAGGCAGGCTTGACTTGAAACACTGCTCTGGCCCCACCTGAATTCCAGGTGCCCCAGGGAGTCCCTTCAACCACCTGGAATTGAGGCTGTTTCAAGGTACAGATGCAGTGTGTGTTTGTCTTGCTTTTGTTTGCACCTTCTACCAGCTGGAAGCCAGAAGGTGTG
>gene=chr6_135592397-135592577; species=bosTau
AGGAAAGGGGAATTACAGACAGGCTGGACTTGAAACACTGCTATGGCCCCACCTGAGTTGCAGGTGCCCCAGGGAGTCCTTTCAACCACCTGGAATCGAGGTTGTTTCAAGGTACAGATGCAACCTGTGTTTGTCTTGCTTTTGTTTGCCCCTGATACCAGCTGGAAGCCAGAAGGTGTG
>gene=chr6_135592397-135592577; species=calJac
AGGAAAGGGGAATTACAGGCAGGCTTGACTTGAAACATTGCTCTGGCCCCACCTGAATTCCAGGTGCCCCAGGGAGTCCCTTCAACCACCTGGAATCGAGGCTGATTCAAGGTACAGATGCAGCGTGTGTTTGTCTTGCTTTTGTTTGCACCTTCTACCAGCTGGAAGCCAGGAGGTGTG
>gene=chr6_135592397-135592577; species=canFam
AGGAAAGGGGAATTACAGGTGGGCTGGACTTGAAACACTGCTAAGGCCCCACCTGAATTTCAGGTGCCCCAGGGAGTCCTTTCAACCACCTGGAGTTGAGGCTGTTTCAAGGTACAGATGCAATATGTGTTTGTCTTGCTTTTGTTTGCACCTGATACCAGCTGGAAGCCAGAGGGTGTG
>gene=chr6_135592397-135592577; species=equCab
AGGACAGCGGAATTACAGGCGGGCTGCACCTGAAACA-GGCTGCGGCCCCACCTGAATTTCAGGTGCCCCGGGGAGGCCTTTCAACCACCTGGAATTGAGGCTGTTTCAAGGTACAGATGCAAGATGTGTTTGTCTTGCTTTTGTTTGCACCTGATACCAGCTGGAAGCCAGAAGGTGTG
>gene=chr6_135592397-135592577; species=gorGor
AGGAAAGGGGAATTACAGGCAGGCTTGACTTGAAACACTGCTCTGGCCCCACCTGAATTCCAGGTGCCCCAGGGAGTCCCTTCAACCACCTGGAATTGAGGCTGTTTCAAGGTACAGATGCAGTGTGTGTTTGTCTTGCTTTTGTTTGCACCTTCTACCAGCTGGAAGCCAGAAGGTGTG
>gene=chr6_135592397-135592577; species=panTro
AGGAAAGGGGAATTACAGGCAGGCTTGACTTGAAACACTGCTCTGGCCCCACCTGAATTCCAGGTGCCCCAGGGAGTCCCTTCAACCACCTGGAATTGAGGCTGTTTCAAGGTACAGATGCAGTGTGTGTTTGTCTTGCTTTTGTTTGCACCTTCTACCAGCTGGAAGCCAGAAGGTGTG
>gene=chr6_135592397-135592577; species=papHam
AGGAAAGGGGAATTACAGGCAGGCTTGACTTGAAACACTGCTCTGGCCCCACCTGAATTCCAGGTGCCCCAGGGAGTCCCTTCAACCACCTGGAATTGAGGCTGTTTCAAGGTACAGATGCAGTGTGTGTTTGTCTTGCTTTTGTTTGCACCTTCTACCAGCTGGAAGCCAGAAGGTGTG
>gene=chr6_135592397-135592577; species=ponAbe
AGGAAAGGGGAATTACAGGCAGGCTTGACTCGAAACACTGCTCTGGCCCCACCTGAATTCCAGGTGCCCCAGGGAGTCCCTTCAACCACCTGGAATTTAGGCTGTTTCAAGGTACAGATGCAGTGTGTGTTTGTCTTGCTTTTGTTTGCACCTTCTACCAGCTGGAAGCCAGAAGGTGTG
>gene=chr6_135592397-135592577; species=rheMac
AGGAAAGGGGAATTACAGGCAGGCTTCACTTGAAACACTGCTCTGGCCCCACCTGAATTCCAGGTGCCCCAGGGAGTCCCTTCAACCACCTGGAATTGAGGCTGTTTCAAGGTACAGATGCAGTGTGTGTTTGTCTTGCTTTTGTTTGCACCTTCTACCAGCTGGAAGCCAGAAGGTGTG
>gene=chr6_139689855-139690035; species=hg19
AGGTCAAGTAATTTAAGCCAGTCCATTGCAATTAAAATTCTGACATTGCCATTGTTCCTTCTATTCTAGGGGGAGAAGACAAACAGAGCCCATGATAATAGGGGTTCACTGGCTGAGTCATTTGATGTGCTACCTATTGTTCTCTTCTGGAGGCTCAGCCTCAACCTGCCTGGGAGCGCT
>gene=chr6_139689855-139690035; species=bosTau
AGGTCAGGTAATTTAAGCCAGTCCATTGCTATTAAAATTCTGACATTGCTATTGTTCCTTCTACTCTGAGGGGAAAAGACAAACAGGACACATGATAATAGCAGTTCACTGGCTAAGTTACTTGATGTACTACCTATGGGTCTCTT-----------GCTTCAACCTACCTGGGAGTTCT
>gene=chr6_139689855-139690035; species=calJac
AGGTCAAGTAATTTAAGCCAGTCCATTGCAATTAAAATTCTGACATTGCCATTGTTCCTTCTATTCTAGAGGGAAAAGACAAACAGAACCCATGATAATAGGGGTTCATTGGCTAAGTCATTTGATGTGCTACCTATTGTTCTCCTGTGGAGGCTCAGCCTCAACCTGCCTGGGAGCGCT
>gene=chr6_139689855-139690035; species=canFam
AGGTCAAGTAATTTAAGCCAGTCCATGGCAATTAAAATTCTGACATTGCCATTGTTTCTTCTATTCTGGGGGGAAAAGACAAACAGAACACATGATAATAGGGGTTCATTGGCTAAGTCACTTGGTGTGCTACCTATTGTTCTCTT-----------GCTTCAACCTGCCTGGGAGCTCT
>gene=chr6_139689855-139690035; species=equCab
AGGTCAAGTAATTTAAGCCAGTCCGTTGCAATTAAAATTCTGACGTTGCCGTTGTTCCTTCTATTCAGGGGGGAAAAGACAAACAGAACACATGATAATAGGGGTTCACTGGCTAAGTCACTTGATGTGCTCCCTATTGTTCTCTT-----------GCTACAACCTGCCTGGGAGCTCT
>gene=chr6_139689855-139690035; species=gorGor
------------------------------------------------------------------------------------------------------------------------------------------------------------------------------------
>gene=chr6_139689855-139690035; species=panTro
AGGTCAAGTAATTTAAGCCAGTCCATTGCAATTAAAATTCTGACATTGCCATTGTTCCTTCTATTCTAGGGGGAGAAGACAAACAGAGCCCATGATAATAGGGGTTCACTGGTTAAGTCATTTGATGTGCTACCTATTGTTCTCTTCTGGAGGCTCAGCCTCAACCTGCCTGGGAGCGCT
>gene=chr6_139689855-139690035; species=papHam
AGGTCAAGTAATTTAAGCCAGTCCATTGCAATTAAAATTCTGACATTGCCATTGTTCCTTCTATTCTAGGGGGAGAAGACAAACAGAGCCCCTGATAATAGGGGTTCACTGGCTAAGTCATTTGATGTGCTACCTATTGTTCTCTTCTGGAGGCTCAGCCTCAACCTGCCTGGGAGCGCT
>gene=chr6_139689855-139690035; species=ponAbe
AGGTCAAGTAATTTAAGCCAGTCCATTGCAATTAAAATTCTGACATTGCCATTGTTCCTTCTATTCTAGGGGGAGAAGACAAACAGAGCCCATGATAATAGGGGTTCACTGGCTAAGTCATTTGATGTGCTACCTATTGTTCTCTTCTAGAGGCTCAGCCTCAACCTGCCTGGGAGCGCT
>gene=chr6_139689855-139690035; species=rheMac
AGGTCAAGTAATTTAAGCCAGTCCATTGCAATTAAAATTCTGACATTGCCATTGTTCCTTCTATTCTAGGGGGAGAAGACAAACAGAGCCCCTGATAATAGGGGTTCACTGGCTAAGTCATTTGATGTGCTACCTATTGTTCTCTTCTGGAGGCTCAGCCTCAACCTGCCTGGGAGCGCT
>gene=chr6_144651811-144651991; species=hg19
CACGTCTTCAGATTTTAAGGCGACAGGCTCCACACCTGGCAGAGGCTCAGACAGAGCAGACCAGGATTGGGCTATTCACAGAGGCAGGAATGTGACCATTCTGGTCCGGGCAGTTGGGGAGGAACTCATCTATCCACGGTTCCCATACTGTTTGGCCCTGTTTTTCAATTTGACTCCATC
>gene=chr6_144651811-144651991; species=bosTau
CTCTTCT--GGGTTTTAAGGCAACAGGCTCCACGCCTGGCAGAGGCTCAGACGGAGCAGAAGGGGATTGGGCTGAGCA-CAGGGCAGGAATGCAACCATTCTGGTCAGGCCAGTTGGGGAGGGACTCTTCTCCCCACAGTTCCCACACTGTTTGGCCCTCATTTAAAATTTGACTCCAGC
>gene=chr6_144651811-144651991; species=calJac
CACCTCTTCAGATTTTAAGGCGACAGGCTCCACGCCTGGCAGAGGCTCAGACAGAACAGATCAGGATTGGCCTATGCACAGAGGCAGGAATGTGACCATTCTGGTCTGGGCAG-TGGGGAGGGACGCATCTATCCACGGTTCCCATACTGTTTGGCCCTGTTTTTCAATTTGACTCCATC
>gene=chr6_144651811-144651991; species=canFam
CACCTGT--GGATTTTAAGGCCACAGGCTCCACGCCTGGCAGAGGCTTAGATGGAGTAGACTGGGATTGGGCTGTGCACAGAGTCAGGAATGTGACCATTCTGGTCTGGGCAGTTGGGCAGGGACTCCTTTCTCCACAGTTCCCATGCTGTTTGCTTCTGCTTTTCAATTTGACTCCATC
>gene=chr6_144651811-144651991; species=equCab
CCCGTGT--GGATGGTAAGGCGACAGGCTCCGCGCCTGGCAGCGGCTCAGATGGCGCAGACCAGGCCTGGGCTGCGCACACAGGCAGGAATGTCACCATTCTGGTCGGGGCGGTTGGGGAGCGACTCCTCTCTCCACG--TCCCATGCTGTTTGGCCCTGTTTTTCAATTTGACTTCATC
>gene=chr6_144651811-144651991; species=gorGor
------------------------------------------------------------------------------------------------------------------------------------------------------------------------------------
>gene=chr6_144651811-144651991; species=panTro
CACGTCTTCAGATTTTAAGGCGACAGGCTCCACACCTGGCAGAGGCTCAGACAGAGCAGACCAGGATTGGGCTATTCACAGAGGCAGGAATGTGACCATTCTGGTCCGGGCAGTTGGGGAGGAACTCATCTATCCACGGTTCCCATACTGTTTGGCCCTGTTTTTCAATTTGACTCCATC
>gene=chr6_144651811-144651991; species=papHam
CACGTCTTCAGATTTTAAGGCGACAGGCTCCACACCTGGCAGAGGCTCAGACAGAGCAGACCAGGATTGGGCTCTTCACAGAGGCAGGAATGTGACCATTCTGGTCCGGGCAGTTGGGGAGGAACACATCTATCCACGGTTCCCATGCTGTTTGACCCTGTTTTTCAATTTGACTCCATC
>gene=chr6_144651811-144651991; species=ponAbe
CACGTCTTCAGATTTTAAGGCGACAGGCTCCACACCTGGCAGAGGCTCAGACAGAGCAGACGAGGATTGGGCTATTCACAGAGGCAGGAATGTGACCATTCTGGTCCGGGCAGTTGGGGAGGAACTCATCTATCCACGGTTCCCATACTGTTTGGCCCTGTTTTTCAATTTGACTCCATC
>gene=chr6_144651811-144651991; species=rheMac
CACGTCTTCAGATTTTAAGGCGACAGGCTTCACACCTGGCAGAGGCTCAGACAGAGCAGACCAGGATTGGGCTCTTCACAGAGGCAGGAATGTGGCCATTCTGGTCCGGGCAGTTGGGGAAGAACACATCTATCCACAGTTCCCATACTGTTTGACCCTGTTTTTCAATTTGACTCCATC
>gene=chr6_147760373-147760553; species=hg19
GAAATGACAACACTCCTTAAAGGCTAAGTGCCTTGGATGGCCATATATTTGCATAATGACTTGCTTTTTGTTCCTTTGTTTGTTCTCACTAATTGCTTTAGAATACCTCTTTTACTCTGCTCTTTGTCATCTTGATAGAGCCCAGTCCTTTGATATGGACAATGGGATCCTTAAAGGCGC
>gene=chr6_147760373-147760553; species=bosTau
------------------------------------------------------------------------------------------------------------------------------------------------------------------------------------
>gene=chr6_147760373-147760553; species=calJac
GAAATGACAACACTTCTTAAAGGCTAAGTGGCTTGCATGG-CACGT-TTTGCATAATGACTTGCTTTTTGTTCCTTTGTTTGTTCTCACTAATGGCTTTAGAATACCTCTTTTATTCTGCTCTTTGTCATCTTGATAGAG-CCGGTCCTTTGGTATGGGCAAT-GGACAATTAAAGGCAC
>gene=chr6_147760373-147760553; species=canFam
GA-CTGACAACATTCTTCAGGGCC----TTTTTTAGACCTTA-TTTGTATTTGT-GTGACTTTCTTGTAGTTCC--TGTTTGTCCCCACTAATAACTTTAGAATA-CCATTTTATTTTGTCCTTTGGAATCTTGGTAGAGCCCAGTCCTTTGATATGTAAAACGGGATCCTAAA-GGCAG
>gene=chr6_147760373-147760553; species=equCab
AT-TTGACAACATCCCTCAAGGCCTGAGTGCCTTGAATGCTC-TGTATTTTTATAATGACTTTCTTTTTGTTCC----TCTGTCCCCACTAATTACTTTAGAATAGCTCTTTTATTCTGCCCTTTGTAAGCTTGAGAGAACCCAGTCTTTTGATATGTAAAATGGGATCTGAAAAGATGC
>gene=chr6_147760373-147760553; species=gorGor
GAAATGACAACACTCCTTAAAGGCTAAGTGCCTTGGATGGCCATGTATTTGCATAATGACTTGCTTTTTGTTCCTTTGTTTGTTCTCACTAATTGCTTTAGAATACCTCTTTTACTCTGCTCTTCGTCATCTTGATAGAGCCCAGTCCTTTGATATGGACAATGGGATCCTTAAAGGCGC
>gene=chr6_147760373-147760553; species=panTro
GAAATGACAACACTCCTTAAAGGCTAAGTGCCTTGGATGGCCATATATTTGCATAATGACTTGCTTTTTGTTCCTTTGTTTGTTCTCACTAATTGCTTTAGAATACCTCTTTTACTCTGCTCTTTGTCATCTTGATAGAGCCCAGTCCTTTGATATGGACAATGGGATCCTTAAAGGCGC
>gene=chr6_147760373-147760553; species=papHam
GAAATGACAACACTCCTTAAAGGCTAAGCCCCTTGGATGGCCATATATTTGCATAATGACTTGCTTTTTGTTCCTTTGTTTGTTCTCACTAATTTCTTTTGAATAACTCTTTTATTCTGTCCTTTGTCATCTTGATAGAGCCCAGTCCTTTGATATGGACAATGGGATCCTTAAAGGCAC
>gene=chr6_147760373-147760553; species=ponAbe
GAAACGAC-ACACTCCTTAAAGGCTAAGTGCCTTGGATGGCCATATATTTGCAGAATGACTTGCTTTTTGTTCCTTTGTTTGTTCTCACTAATTGCTTTAGAATACCTCTTTTACTCTGCTCTTTGTCATCTTGATAGAGCCCAGTCCTTTGATATGGACAATGGGATCCTTAAAGGCAC
>gene=chr6_147760373-147760553; species=rheMac
GAAATGACAACACTCCTTAAAGGCTAAGTCCCTTGTATGGCCATATATTTGCATAATGACTTGCTTTTTGTTCCTTTGTTTGTTCTCACTAATTGCTTTCGAATACCTCTTTTATTTTGCCCTTTGTCATCTTGATAGAGCCCAGTCCTTTGATATGGACAATGGGATCCTTAAAGGCAC
>gene=chr6_149140142-149140322; species=hg19
AAAAATGAGTTCAGACCTGAGAAATGAAGGGTTAATACTCATTGAATTTTCACTTTCATGGAGAGGCTGCATTTGAAGCAAAACCCCGCTGGGCTCTGTGAGCGAACTTTGCATCACAAAGGTAGGGCAGATTTGCAGAAGAAAGTAATAGATTTCAATTTAGGTTGCTTTTCAGCCTGA
>gene=chr6_149140142-149140322; species=bosTau
AAAAATGAGTTTGGACCCAAGAAAAGAAGGGTTAATACTTTCTGAATTTTCACTTCCTTAGGGAGGCTACAGTTGAGGCAAAGTCTAGCTGGGTTCTGTGA--------------AGAAAGAGAGGGCAGATTTGCAAAAGTAAGTAATAGATTTCAATTTAGGTTGCTTTTCAGCCTGA
>gene=chr6_149140142-149140322; species=calJac
AAAAATTAGTTCAGACCTGAGAAATGAAGGGTTAATACTCACTGAATTTTCACTTTTATAGAAAGGCTGCATTTGAAGCAGAATCCCGCTGGGCTCTGTGAGTGAATTTCACATCACAAAGGTAGGGCAGATTTGCAAAAGAAAGTAATAGATTTCAATTTAGGTTGCTTTTCAGCCTGA
>gene=chr6_149140142-149140322; species=canFam
-GAAATAAG-TCAGACCTGAGAAGTGAAGGGTTAATGCTTTCTGAATTTTCCTTTCCATGGAGAGACTGCATTTGAAGCAGAACGCTGCTGTGTTCTGTGAGTGAACCTCACATCACAAAGTAAGGGCAGATTTGCAATGGAAAGTAATAGATTTCAATTTAGGTTACTTTTCAGCCTGA
>gene=chr6_149140142-149140322; species=equCab
-AAAATGCGTTCGGACCCAGGAAATGAAGGGTTAATACTTTCTGGCTTTTCCCTTCCACAGGGAGACTACTTTTGAAGCAGAACCCCGCTGGGTTCTGGGAGTGAATCTCATGTCGCAAAGATAGGGCAGATTTGCAAGAGAAAGTAATAGATTGCAATTTAGGTTGCTTTTCAGCCTGC
>gene=chr6_149140142-149140322; species=gorGor
AAAAATGAGTTCAGACCTGAGAAATGAAGGGTTAATACTCATTGAATTTTCACTTTCATGGAGAGGCTGCATTTGAAGCAAAACCCCGCTGGGCTCTGTGAGCGAACTTTGCATCACAAAGGTAGGGCAGATTTGCAGAAGAAAGTAATAGATTTCAATTTAGGTTGCTTTTCAGCCTGA
>gene=chr6_149140142-149140322; species=panTro
AAAAATGAGTTCAGACCTGAGAAATGAAGGGTTAATACTCATTGAATTTTCACTTTCATGGAGAGGCTGCATTTGAAGCAAAACCCCGCTGGGCTCTGTGAGCGAACTTTGCATCACAAAGGTAGGGCAGATTTGCAGAAGAAAGTAATAGATTTCAATTTAGGTTGCTTTTCAGCCTGA
>gene=chr6_149140142-149140322; species=papHam
AAAAATGAGTTCAGCCCTCAGAAATGAAGGGTTAATACTCACTGAGTTTTCACTTTCATAGAGAGGCTGCATTTGAAGCGGAACCCCGCTGGGCTCTGTGAGTGAACTTTGCATCACAAAGGTAGGGCAGATTTGCAGAAGAAAGTAATAGATTTCAATTTAGGTTGCTTTTCAGCCTGA
>gene=chr6_149140142-149140322; species=ponAbe
AAAAATGAGTTCAGACCTGAGAAATGAAGGGTTAATACTCATTGAATTTTCACTTTCATAGAGAGGTTGCATTTGAAGCAAAACCCCGCTGGGCTCTGTGAGCGAACTTTGCATCACAAAGGTAGGGCAGATTTGCAGAAGAAAGTAATAGATTTCAATTTAGGTTGCTTTTCAGCCTGA
>gene=chr6_149140142-149140322; species=rheMac
AAAAATGAGTTCAGCCCTCAGAAATGAAGGGTTAAAACTCACTGAGTTTTCACTTTCATAGAGAGGCTGCATTTGAAGC-AAACCCCGCTGGGCTCTGTGAGTGAACTTTGCATCACAAAGGTAGGGCAGATTTGCAGAAGAAAGTAATAGATTTCAATTTAGGTTGCTTTTCAGCCTGA
>gene=chr6_157174026-157174206; species=hg19
GGTTTACTAAACAAACAGGTTTGAAAACCCAAAGCTTCCCTCATGTCTTGGTGAGCTTGCTGTGAAGTGGAGTAGCCTGTTATAATGCTGATAGGGATAATGGCTGGAAGCTTTGTGCTTCCTTAAGGAATGTGCTACATGCATCATTTGCACATACAGTGATCGGTTTGACTGGTGGAA
>gene=chr6_157174026-157174206; species=bosTau
AGTTTACGAAACAAATAGGTTTGAAAACCCAAACCTGCTT--AGGCCTTCGTGAGCTTGTTGTAAAATGCAG-GGGCTGTTACAATGCTGATAGGAAGAGTGCCCAGAAAGTTTGTGTTACCTTGAGGAATGTACCATACACATCATTTGCACGTA-GGTAATCTATTTGACGGGTGGAA
>gene=chr6_157174026-157174206; species=calJac
GGTTTACT----AAACAGGTTTGAAAACCCCAAGCTTCCCTCTTGGCCTTGCGAGCTTGCTGTGAAGTGGAGTAGCCTGTTACAATGCTGATGGAGACAATGGCTGGAAGCTTTG-GCTTCCTTAAGGAATGTGCTATATGCATCGTTTGCACAGAAGGCAATCGGTTTGACTGGTGGAA
>gene=chr6_157174026-157174206; species=canFam
GGGTTACCAAACGGATAGGCTTGAAAACCCAAACCTTCCTT-ATGCCTTTCTGAGCTTGCTGTAAAATGCAACAGATTGTTATAATGCTGATAGGAAAAAAACCTAGAAACTTTATGTTACTTTGGGGAATGTACTGTAC-CATCGTTTGCACACA-GGCAGTCTATTGGACTGCTGGAG
>gene=chr6_157174026-157174206; species=equCab
GGTTTACCAAACAAATTGGCTTGGGAACCCAAACTGTCCTT-ATGGCTGCATGAGCTTGCTGTAGAACGCACTAGATTGTTATAATGCTGATAGGACTAATGCCTAGAAACTTTATTTTACCTTGAGGAATGTACTATGCACATCATTTGGACATC-GGTAATCTGTTTGACTGATGGAA
>gene=chr6_157174026-157174206; species=gorGor
------------------------------------------------------------------------------------------------------------------------------------------------------------------------------------
>gene=chr6_157174026-157174206; species=panTro
GATTTACTAAACAAACAGGTTTGAAAACCCAAAGCTTCCCTCATGTCTTGGTGAGCTTGCTGTGAAGTGGAGTAGCCTGTTATAATGCTGATAGGGATAATGGCTGGAAGCTTTGTGCTTCCTTAAGGAATGTGCTACATGCATCATTTGCACATACAGTGATCGGTTTGACTGGTGGAA
>gene=chr6_157174026-157174206; species=papHam
GGTTTACTTAACAAACAGGTTTGAAAACCCAAAGCTTCCCTCATGCCTTGGTGAGCTTGCTGTGAAGTGGAGTAGCCTGTTATAATGCTGATAGGGATGATGGCTGGAAGCTTTGTGCTTCCTTAAGGAATGTGCTGTATGCATCATCTGCACAGACGGCAATCGGTTTGACTGGCGGAA
>gene=chr6_157174026-157174206; species=ponAbe
GGTTTACTAAACAAACAGGTTTGAAAACCCAAAGCTTCCCTCATGTCTTGGTGAGCTTGCTGTGAAGTGGAGTAGCCTGTTATAATGCTGATAGGGATAATGGCTGGAAGCTTTGTGCTTCCTCAAGGAATGTGCTACATGCATCATTTGCACATACGGCGATCGGTTTGACTGGTGGAA
>gene=chr6_157174026-157174206; species=rheMac
GGTTTACTTAACAAACAGGTTTGAAAACCCAAAGCTTCCCTCATGCCTTGGTGAGCTTGCTGTGAAGTGGAGTAGCCTGTTATAATGCTGATAGGGATGATGGCTGGAAGCTTTGTGCTTCCTTAAGGAATGTGCCGTATGCATCATCTGCACCGACGGCAATCGGTTTGACTGGCGGAA
>gene=chr6_167854591-167854771; species=hg19
ATAAACTTAATCAGCTGCTCCTAACGATGCCTGCCCCAGCCTGGGAGATTCAGCAAGGCTTGGGGCGTGCATGACAAAGAAACACACACTCCAGAATCTCACTTTTGTTATTCCCCAGCCATCTTTTGTTATGTGGCATGGGAAAAATCTTAATGAGCCTGCCCTGCTGCTGCAGAAATT
>gene=chr6_167854591-167854771; species=bosTau
ATGCACTGAACCAGCTGCTCTGAATTATGCATGCTTC-AGCCAGGAGGTCC-GCCGGGCCTGGAC-----------AAAGGGTACAGGGGTTAGCATCTCACTTCTGTC-TGCGCCTGCCGTCCTCTGTGAGGTGGCATGGG-AAAGCCCTAATGAGGCTGC-CGGCGGCTGCAGAAATT
>gene=chr6_167854591-167854771; species=calJac
GTAAGTGTAATCGGCTGCTCCTAACCGTGCCT-TCCCAGCCAGGGA--------------------------GACAAAGGAACACGCA----------------------TTCCCCAGCCGTCTTTTGTTATGTGGCATGGGAAAAGTCTTAATGAGCCTGCCC-GCTGCTGCAGAAATT
>gene=chr6_167854591-167854771; species=canFam
ATGTGGCTCAGCGGCTGCGC-CAATTATGCATGCGTC--GCCTGCAGACGCAGCCGGGC---------CAGGGACAAAGGAGCGCTGCCGCCTGCACCCCGCTTTTGTC-GCCGCCAGCCTTCTTTTGTGGTGTGGCCTGGGAAAAATGTGAAGGAGCCG-CCCC---GCTGCAGAAACC
>gene=chr6_167854591-167854771; species=equCab
ATGCACTCAACCAGCTGCTCAGAATTATGCATGCAACCAGCCTGGAGATTCTGCAAGGCCCGGGTATTCCGGGACAAAGGAACACAGCCGCCAGGATCGCACTTTTGTT-TTCACCGGCCATCTTTTGTGATGCAGCATGGGAAAAATCCTAATGAGTCTGCCCCGCTGCTGCAGAAATT
>gene=chr6_167854591-167854771; species=gorGor
ATAAACTTAATCAGCTGCTCCTAACGATGCCTGCCCCAGCCTGGGAGATTCAGCAAGGCTTGGGGTGTGCACGACAAAGAAACACACACTCCAGAATCTCACTTTTGTTTTTCCCCAGCCATCTTTTGTTATGTGGCATGGGAAAAATCTTAATGAGCCTGCCCTGCTGCTGCAGAAATT
>gene=chr6_167854591-167854771; species=panTro
ATAAACTTAATCAGCTGCTCCTAACGATGCCTGCCCCAGCCTGGGAGATTCAGCAAGGCTTGGGGTGTGCACGACAAAGAAACACACACTCCAGAATCTCACTTTTGTTTTTCCCCAGCCATCTTTTGTTGTGTGGCATGGGAAAAATCTTAATGAGCCTGCCCTGCTGCTGCAGAAATT
>gene=chr6_167854591-167854771; species=papHam
GTAAACTTAATCAGCTGCTCCTAACGATGCCTGCCCCAGCCTGGGAGATTCAGCAAGGCTCGGGGTGTGCACGACAAAGAAACACACACTCCAGCATCTCACTTTTGTTTTTCCC-AGCCATCTTTTGTTCCGTGGCATGGGAAAAATCTTAATGAGCCTTCCCTGCTGCTGCAGAAATT
>gene=chr6_167854591-167854771; species=ponAbe
ATAAACTTAATCAGCTGCTCCTAACGATGCCTGCCCCAGCCTGGGAGATTCAGCAAGGCTTGGGGTGTGCATGACAAAGAAACACACACTCCGGCATCTCACTTTTGTTTTTCCCTAGCCATCTTTTGTTATGTGGCATGGGAAAAATCTTAATGAGCCTGCCCTGCTGCTGCAGAAATT
>gene=chr6_167854591-167854771; species=rheMac
GTAAACTTAATCAGCTGCTCCTAACGATGCCTGCCCCAGCCTGGGAGATTCAGCAAGGCTCGGGGTGTGCACGACAAAGAAACACACACTCTAGCATCTCACTTTTGTTTTTCCC-AGCCATCTTTTGTTGCGTGGCATGGGAAAAATCTTAATGAGCCTTCCTTGCTGCTGCAGAAATT
>gene=chr7_23155682-23155862; species=hg19
TGATTTACATTTGTAGCCAGCAGTTCTGCAGAGCACAGTTTGTGGCCTTGCATTCCTTACAATTCTGAGCTTCCTGATTGTTCTGCACTTTTGTGTGCCCATTAAGATCCTGTCATGCTGTGAAATTCCTTGTATCTATGAATCCTGTCTCTTGGAGGGGTTTGTCCTCCTTTCCTCTCC
>gene=chr7_23155682-23155862; species=bosTau
GGATTCGAATTCGTAGTGGGCGGTTGTGCAGAG--CAGTTTGTGGCCTTGAATCCTCGGCAGTTCTGATCCTCCTGGTTGTTCTGCACCTCTGTG---TCATTACAATCCTCACCTGCTGTGAAATTCCTTATATATTCAAATCTTAGTTCATGGAAGAGCCTTTTCTTTTTTCCCCTCC
>gene=chr7_23155682-23155862; species=calJac
------------------------------------------------------------------------------------------------------------------------------------------------------------------------------------
>gene=chr7_23155682-23155862; species=canFam
TGATCCACGTTTGTAGCAGGCAGTCGTGCAGAG--CAGTTTGTGGCCTTGCATTCTCTACAGTTCTGATCCACCTTGTTATTCTGCACCCTTGTGTCCCCATTATGATCCTGTCCTGTAGTGAAATTCCTTGTATCTACTAATCCTATCTCTTGGGGGGG-----TCTTTTTTCCTTTCC
>gene=chr7_23155682-23155862; species=equCab
TGACCCACATTTGTAGCAGGCGGTTGTGCAGAGCACAGTTTGTAGCCTTGCGTTCTCTACATTTCTGATCCTCCTGGTTGTTCTGTGCCTTTGTGTCCCCATTATGATCATGTCCTGCTGTGAGCTTCCTTGCATCTATT---------TCTCTAAG-----------------------
>gene=chr7_23155682-23155862; species=gorGor
------------------------------GAGCACAGTTCGTGGCCTTGCATTCCTTACAATTCTGAGCTTCCTGATTGTTCTGCACCTTTGTGTGCCCATTAAGATCCTGTCATGCTGTGAAATTCCTTGTATCTATGAATCCTGTCTCTTGGAGGGGTTTGTCCTCCTTTCCTCTCC
>gene=chr7_23155682-23155862; species=panTro
TGATTTACATTTGTAGCCAGCAGTTCTGCACAGCACAGTTTGTGGCCTTGCATTCCTTACAATTCTGAGCTTCCTGATTGTTCTGCACCTTTGTGTGCCCATTAAGATCCTGTCATGCTGTGAAATTCCTTGTATCTATGAATCCTGTCTCTTGGAGGGGTTTGTCCTCCTCTCCTCTCC
>gene=chr7_23155682-23155862; species=papHam
TGATTCACATTTGTAGCCAGCAGTTCTGCA--GACCAGTTTGTGGCCTTGCATTCCTTAAAATTCTGAGCTTCCTGATTGTTCTTCACCTTTGTGTGCCCATTAAGATCCTGTCATGCTGTGAAATTCCTTGTATCTATGAATCCTGTCTCTTGGCGGGATTTGTCCTCCTTTCCTCTCC
>gene=chr7_23155682-23155862; species=ponAbe
TGATTTACATTTGTAGCCAGCAGTTCTGCA--GAGCAGTTTGTGGCCTTGCATTCCTTACAATTCTGAGCTTCCTGATTGTTCTGCACCTTTCTGTGCCCATTAAGATCCTGTCATGCTGTGAAATTCCTTGTATCTATGAATCCTGTCTCTTGGAGGGGTTTGTCCTCCTTTCCTCTCC
>gene=chr7_23155682-23155862; species=rheMac
TGATTCACATTTGTAGCCAGCAGTTCTGCA--GACCAGTTTGTGGCCTTGCAGTCCTTAAAATTCTGAGCTTCCTGATTGTTCTGCACCTTTGTGTGCCCATTAAGATCCTGTCATGCTGTGAAATTCCTTATATCTATGAATCCTGTCTCTTGGAGGGGTTTGTCCTCCTTTCCTCTCC
>gene=chr7_27950061-27950241; species=hg19
GGACCTTCTGCTGATTTACAAGGAGCAGCCTTCATTTGCATGCCAAAGGCATGCACTAATCCTGGGCATCAGCTGGCTCCCAGGAATGCATGCGTCCCAcaatcctgtttatcctgctggtttatttagcaaagcttttctcagagagtacaggcccctatttcaggccagccaacctga
>gene=chr7_27950061-27950241; species=bosTau
AGACCTTCTGTGGATTTACAATGAGCAGTCTTTATTTGCATGCCAAAAGCATGCACTAATCCATAGCATCAGCTGGCTCCCAGAAATacatgtgccccacaatcctgtttatcctgctggtttatttagcaaagcttttctcagagagcacaggtcctcatttcaggctggccaacctga
>gene=chr7_27950061-27950241; species=calJac
GGGCCTTCTGCTGATTTACAAGGAGCAGCCTTCATTTGCATGCCAAAGGCGTGCACTAATCCTTAGCATCAGCTGGCTCCCAGGAATGCATGCGTCCCAcaatcctgtttgtcctgctggtttatttagcaaagcctttctcagagagtacaggcccctatttcaggccagctaacctga
>gene=chr7_27950061-27950241; species=canFam
AGCCCTTCTGCTGATTTACAAAGAACAGCCTTCATTTGCATGCCAAAAGCAAGCACTAATCCTTAGCATCAGCTGGTTCCCAGAAATACATGTGCCCCACAATCCTGTTTATCCTGCTGGTTTATTTCACAAACCTTTTCTCAAAGAGCACAGGCCCCCATTTCAAGCAGGCCAACTTGA
>gene=chr7_27950061-27950241; species=equCab
AGCCCTTGTGTGGCtttacaatgagcagccttcatttgcatgccaaaggcatgcactaatccttaacatcagctggttcccagaaatacatgtgccccacaatcctgtttatcctgctggtttatttagcaaagcttttttcagagagtacaggcccccatttcaggtcagccaacctga
>gene=chr7_27950061-27950241; species=gorGor
------------------------------------------------------------------------------------------------------------------------------------------------------------------------------------
>gene=chr7_27950061-27950241; species=panTro
GGACCTTCTGCTGATTTACAAGGAGCAGCCTTCATTTGCATGCCAAAGGCATGCACTAATCCTGGGCATCAGCTGGCTCCCAGGAATGCATGCGTCCCACAATCCTGTTTATCCTGCTGGTTTATTTAGCAAAGCTTTTCTCAGAGAGTACAGGCCCCTATTTCAGGCCAGCCAACCTGA
>gene=chr7_27950061-27950241; species=papHam
GGACCTTCTGCTGATTTACAAGGAGCAGCCTTCATTTGCATGCCAAAGGCGTGCACTAATCCTTAGCATCAGCTGGCTTCCAGGAATGCATGCGTCCCAcaatcctgtttatcctgctggtttatttagcaaagcttttctcagagagtacaggcccgcatttcaggccagccaacctga
>gene=chr7_27950061-27950241; species=ponAbe
GGACCTTCTGCTGATTTACAAGGAGCAGCCTTCATTTGCATGCCAAAGGCATGCACTAATCCTGGGCATCAGCTGGCTCCCAGGAATGCATGCGTCCCAcagtcctgtttatcctgctggtttatttagcaaagcttttctcagagagtacaggcctctatttcaggccagccaacctga
>gene=chr7_27950061-27950241; species=rheMac
GGACCTTCTGCTGATTTACAAGGAGCAGCCTTCATTTGCATGCCAAAGGCGTGCACTAATCCTTAGCATCAGCTGGCTTCCAGGAATGCATGCGTCCCACAATCCTGTTTATCCTGCTGGTTTATTTAGCAAAGCTTTTCTCAGAGAGTACAGGCCCGCATTTCAGGCCAGCCAACCTGA
>gene=chr7_35406316-35406496; species=hg19
TTTGCTGTGACTAGGAAAGCCCCACTTTGTGTAATGGTTTAATTATCATGTCAATGTGGATTCATTAGCATGGCAGCTGTCATTGCAAATGGGGGAGCCAGGGGGCTCCTAGAGCCCCTGGGGTCAGGCTAATTGATGTAGTGAACAGAATACTGTATTTACTCAACAATGGTTTGAGTT
>gene=chr7_35406316-35406496; species=bosTau
GCTG-GGGCACTGGGAAAGCCCCACTTTGTGTAATTGTTTAATTATCATGTCAATGTAGATTCATTAGTATGGCAGCTGTCATTGCAAATAGGGGAGG-AGGGGGCT-CCAGAGCCCCTAGGGTCAGCCTAATTGATGTAGTGAACAGAATACTGTATTTACTCAACAATGGTTTGGGTT
>gene=chr7_35406316-35406496; species=calJac
TTTGCTGTGACTAGGAAAGCCCCATTTTGTGTAATGGTTTAATTATCATGTCAATGTGGATTCATTAGCATGGCAGCTGTCACTGCAAATGGGGGAGCCAGGGGGCTCCGGGAGCCCCTGGGGTCAGGCTAATTGCTGTAGTGAACAGAATACTGTATTTACTCAACAATGGTTTGGGTT
>gene=chr7_35406316-35406496; species=canFam
GCTG-CTGCTCTAGGAAAGCCCCACTTTGTGTAATTGTTTAATTATCATGTCAATGTGGATTCATTAGCATGGCAGCTGTCATTGCAAATGGGGGAAG-AGGGGGCTCCCAGAGCCCCTAGGGTCAGCCTAATTGATGTAGTGAACAGAATACTATATTTACTCAACAATGGTTTGGGTT
>gene=chr7_35406316-35406496; species=equCab
GCTG-CAGCACTAGGAAACCCCCTCTTTGTGTAATGGTTTAATTATCATGTCAATGTGGTTTCATTAGCATGGCAGCTGTCATTGCAAATGGGGGAGG-AAGGGGCTCCCAGAGCCCCTAGGGTCAGCCTAATTGATGTAGTGAACAGAATACTGTATTTACTCAACAATGGTTTGGGTT
>gene=chr7_35406316-35406496; species=gorGor
TTTGCTGTGACTAGGAAAGCCCCACTTTGTGTAATGGTTTAATTATCATGTCAATGTGGATTCATTAGCATGGCAGCTGTCATTGCAAATGGGGGAGCCAGGGGGCTCCTAGAGCCCCTGGGGTCAGGCTAATTGATGTAGTGAACAGAATACTGTATTTACTCAACAATGGTTTGAGTT
>gene=chr7_35406316-35406496; species=panTro
-TTGCTGTGACTAGGAAAGCCCCACTTTGTGTAATGGTTTAATTATCATGTCAATGTGGATTCATTAGCATGGCAGCTGTCATTGCAAATGGGGGAGCCAGGGGGCTCCTAGAGCCCCTGGGGTCAGGCTAATTGATGTAGTGAACAGAATACTGTATTTACTCAACAATGGTTTGAGTT
>gene=chr7_35406316-35406496; species=papHam
TTTGCTGTGTCTAGGAAAGCCCCACTTTGTGTAATGGTTTAATTATCATGTCAATATGGATTCATTAGCATGGCAGCTGTCATTGCAAATGGGGGAGCCAGGGGGCTCCTAGAGCCCCTGGGGTCAGGCTAATTGACATAGTGAGCAGAATACTGTATTTACTCAACAATGGTTTGGGTT
>gene=chr7_35406316-35406496; species=ponAbe
TTTGCTGTGACTAGGAAAGCCCCACTTTGTGTAATGGTTTAATTATCATGTCAATGTGGATTCATTAGCATGGCAGCTGTCATTGCAAATGGGGGAGCCAGGGGGCTCCTAGAGCCCCTGGGGTCAGGCTAATTGATGTAGTGAACAGAATACTGTATTTACTCAACAATGGTTTGAGTT
>gene=chr7_35406316-35406496; species=rheMac
TTTGCTGTGTCTAGGAAAGCCCCACTTTGTGTAATGGTTTAATTATCATGTCAATGTGGATTCATTAGCATGGCAGCTGTCATTGCAAATGGGGGAGCCAGGGGGCTCCTAGAGCCCCTGGGGTCAGGCTAATTGATGTAGTGAGCAGAATACTGTATTTACTCAACAATGGTTTGGGTT
>gene=chr7_42726327-42726507; species=hg19
TGCCTCTCAGACCCGTAAATTCCTGCCGGTGCCTCAGGATTCCACAGGCTTCTTTACCGCTGCCCCCCTCGGCTTCTCTCCATGAGGCCTTCTTTAATGCTGATGAGTTTCATTTCAATTACTGTCCCTTTCATCTCAAACACCAGTGAGGCAGAAGCAATGTATAAAGTCAAATTGTTT
>gene=chr7_42726327-42726507; species=bosTau
TGCCTCTCAGATCCCTGAGCCCCTGCCTGTGCTGCAGGATTCCACAGCCTTCTTAACCACCACCCCCCTCTGTTTCTCCCCATGAGGCCTTCTTTAATGCTGATGAGTTTCATTTCAATTACTGTCCCTTTCATCTCAAACACCAGTGAGGCAGAAGCAATGTAGAAAGTCAAATTGTTT
>gene=chr7_42726327-42726507; species=calJac
TGCCTCTCAGGTCCATAAACTCCTGCTGGTGCCTCAGGATTCCACAGCTTTCTTTCCTGCCGCCCTCCTCAGCTTCTC---------CCTTCTTTAATGCTGATGAGTTTCATTTCAATTACTGCCCCTTTCATCTCAAACACCAGTGAGGCAGAAGCAATGCATAAAGTCAAATTGTTG
>gene=chr7_42726327-42726507; species=canFam
CTTCTCTCTGATCCCTGAGCTCCTGCCTGTTTTGTAGGATTCC--GGTCTTCCCACCCACCACCCCCCTCCGCTTCTCTCCATGAGGCCTTCTCTAATGCTGATGAGCTTCATTTCAATTACTGTCCCTTTCATCTCAAACACCAGCGAGGCAGAAGCAATGTATAAAGTCAAATTGTTT
>gene=chr7_42726327-42726507; species=equCab
TGTCTCTCAGATCCCTAAGCTGCTGCCTGTGTTGCAGGATTCCATGGCCTTCTTAACCACCGCCCCCCTCTGCTTCTCTCCATGAGTCCTTCTTTAATGCTGATGAGTTTCATTTCAATTACTGTCCCTTTCATCTCAAACACCAGTCAGGCAGAAGCAATGCGTAAAGTCAAATTGTTT
>gene=chr7_42726327-42726507; species=gorGor
------------------------------------------------------------------------------------------------------------------------------------------------------------------------------------
>gene=chr7_42726327-42726507; species=panTro
TGCCTCTCAGACCCGTAAATTCCTGCCGGTGCCTCAGGATTCCACAGGCTTCTTTACTGCTGCCCCCCTCGGCTTCTCTCCATGAGGCCTTCTTTAATGCTGATGAGTTTCATTTCAATTACTGTCCCTTTCATCTCAAACACCAGTGAGGCAGAAGCAATGTATAAAGTCAAATTGTTT
>gene=chr7_42726327-42726507; species=papHam
TGCCTCTCAGATCCGTAAATTCCTGCTGGTTCCTCAGGATTCCACAGGCTTCTTTACTGCCGCCCCCCTCGGCTTCTCTCCATGAGGCCTTCTTTAATGCTGATGAGTTTCATTTCAATTACTGTCCCTTTCATCTCAAACACCAGTGAGGCAGAAGCAATGGATAAAGTCAAATTGTTT
>gene=chr7_42726327-42726507; species=ponAbe
TGCCTCTCAGATCCGTAAATTCCTGCCGGTGCCTCAGGATTCCACAGGCTTCTTTAACGCCGCCCCCCTCGGCTTCACTCCATGAGGCCTTCTTTAATGCTGATGAGTTTCATTTCAATTACTGTCCCTTTCATCTCAAACACCAGTGAGGCAGAAGCAATGTATAAAGTCAAATTGTTT
>gene=chr7_42726327-42726507; species=rheMac
TGCCTCTCAGATCCGTAAATTCCTGCTGGTTCCTCAGGATTCCACAGGCTTCTTTACTGCCGCCCCCCTCGGCTTCTCTCCATGAGGCCTTCTTTAATGCTGATGAGTTTCATTTCAATTACTGTCCCTTTCATCTCAAACACCAGTGAGGCAGAAGCAATGGATAAAGTCAAATTGTTT
>gene=chr7_46574559-46574739; species=hg19
tgctctaagatcaagcctagggatagagaaaacaagctttgtctcctaccccccaggagatcacttaagtgacaaagacagcaatcatgacaacagagggtgtctgtggagtgctattcacagaggctgtactaagtccactgggaacacagaagagagagcctggctctgtgtggggtg
>gene=chr7_46574559-46574739; species=bosTau
TCCTCTAAGATCAAGAGGAAGGCTGGAGAAAACAAGTTTCAG-TTATAC--CCCGTGAGTCTGCTTAAGTGGTAAAGACACAAGCAATAACAATCTAGGATGTGA----AGTATTCTAAGGCGGG--GGTATTGAGTACACTAGGAGCACAGAAGAGACAGTCTGACT--GT--------
>gene=chr7_46574559-46574739; species=calJac
tgctctaagatcaagcctagggatagagaaaacaaactttgtctcctaccgcccaggagatcacttaagtgacaaagacagaaataatgacaacagagggtgcctgtggagtgctgttcacagagactgtgtgaagtccactg-gaacacaga--agagagcctggctctgtgtggggtt
>gene=chr7_46574559-46574739; species=canFam
------------------------------------------------------------------------------------------------------------------------------------------------------------------------------------
>gene=chr7_46574559-46574739; species=equCab
TCCTCTAAGATCAAGAGAAGGGCTAGAGAAAATAAGTTGCAGCCCTTAC--CCCAGGTGATTGCTTCAGAGGTTAAGACAGGAGCAATGACACAATAGACCATTA----TATGCTTTAGACAGAG--GGTATAGTGGCCACTAGGAACACAGAAGCTATGGCTTGACT--GGGAGGG---
>gene=chr7_46574559-46574739; species=gorGor
tgctctaagatcaagcctagggatagagaaaacaagctttgtctcctacccctcaggagatcacttaagtgacaaagacagcaatcatgacaacagagggtgtctgtggagtgctattcacagaggctgtactaagtccactgggaacacagaagagagagcctggctctgtgtggggtg
>gene=chr7_46574559-46574739; species=panTro
tgctctaagatcaagcctagggatagagaaaacaagctttgtctcctaccccccaggagatcacttaagtgacaaagacagcaatcatgacaacagagggtgtctgtggagtgctattcacagaggctgtactaagtccactgggaacacagaagagagagcctggctctgtgtggggtg
>gene=chr7_46574559-46574739; species=papHam
TGCTCTAAGATCAGGCCTAGGGATAGAGAAAACAAGCTTTGTCTCCTACTCCCCAGGAGATCACTTAAGTGACAAAGACAGCAATCATGACAACAGAGGGTGTCTGTGGAGTGCTATTCACAGAGGCTGTGTTAAGTCCACTGCCAACACAGAAGAGAGAGCCTGGCT-TGTGTGGGCTG
>gene=chr7_46574559-46574739; species=ponAbe
tgctctaagatcaagcctagggatagagaaaacaagctttgtctcctaccccccaggagatcacttaagtgacaaagacagcaatcatgacaacagagggtgtctgtggagtgctattcaca-----------aagtccactgggaacacagaagagagagcctggctctgtgtggggtg
>gene=chr7_46574559-46574739; species=rheMac
TGCTCTAAGATTAGGCCTAGGGATAGAGAAAACAAGCTTTGTCTCCTACTCCCCAGGAGATCACTTAAGTGACAAAGACAGCAATCATGACAACAGAGGGTGTCTGTGGAGTGCTATTCACAGAGGCTGTGTTAAGTCCACTGGGAACACAGAAGAGAGAGCCTGGCT-TGTGTGGGCTG
>gene=chr7_69074042-69074222; species=hg19
GTCTTTAGTGatgtagttctacctctcattttgcaaatgaaaacaacagcccacaggggttaattgacctgttcaagatcacactgggagttagaggcTCTCACTGTTACCCTATGAATCTAGGAGTCTGCTTCTTGTAAGTTAGTACTGGGGAGTCCCAAGGATTGGGAACCTTGGAAG
>gene=chr7_69074042-69074222; species=bosTau
GTctttagtgctgtagttctacctctcgttttgcaaatgaaaac-acagcccagaggggttaattgtcctgcttaagatcacactgggagttagaggcTCTCACTGGTATCCAGTGAAGCTAGAGGACTGCTTTTCT----TTAGT------------------------CAATTGGAAG
>gene=chr7_69074042-69074222; species=calJac
gtctttagtgatgtagtgctacctctcattttgcaaatgaaaac-acagcccacaggggttaattgacctgttcaatatcacaatgggagttagaggcTCCCATGGTTACTCTATGAATCTAGGGGACT-CCTCTTGTAAATTAGTACTGGGGAGTCCCAAGGAATGGGAACCTTCGAAG
>gene=chr7_69074042-69074222; species=canFam
GTCTCTAGTCCTGtagttctacctctcattttgcaaatgaaaac-acagcccagaggggttaattggcctgctcaagatcacactgggagtta-ACACTCTCACTGTCACCCACTGAAACTAGGAGACTGCTTCAGC----TTCATTGT-TGGGTTCCCAAGGACTGGGCATCTAAGAGG
>gene=chr7_69074042-69074222; species=equCab
GTctttagtgatgtagttctacctctcgttttgcaaatgaaaac-acagcccagaggggttaattgacttgctcaagatcacactgggagttagaggcTCTCACTGTTATCCAGTGAATCTAGGAGACTGCTTCTCC----TCAGTACT-TGGAT--------GTTGG--------AAGG
>gene=chr7_69074042-69074222; species=gorGor
GTctttagtgatgtagttctacctctcattttgcaaatgaaaacaacagcccacaggggttaattgacctgttcaagatcacactgggagttagaggcTCTCACTGTTACCCTATGAATCTAGGAGTCTGCTTCTTGTAAGTTAGTACTGGGGAGTCCCAAGGATTGGGAACCTTGGAAG
>gene=chr7_69074042-69074222; species=panTro
gtctttagtgatgtagttctacctctcattttgcaaatgaaaacaacagcccacaggggttaattgacctgttcaagatcacactgggatttagaggcTCTCACTGTTACCCTATGAATCTAGGAGTCTGCTTCTTGTAAGTTAGTACGGGGGAGTCCCAAGGATTGGGAACCTTGGAAG
>gene=chr7_69074042-69074222; species=papHam
GTCTTTAGTGATGCAGTTCTAcctctcattttgcaaatgaaaac-acagcccacgggggttaattgacctgttcaagatcacactgggagttagaggcTCTCACTGTTACCCTATGAATCTAGGAGACTACTTCTTGTAAGTTAGTACTGGGGAGTCCCAAGGATTGGGAAGCTTGGAAG
>gene=chr7_69074042-69074222; species=ponAbe
gtctttagtgatgtagttctgcctctcattttgcaaatgaaaacaacagcccacaggggttaattgacctgttcaagatcacactgggagttagaggcTCTCACTGTTACCCTGTGAATCTAGGAGACTGCTTCTTGTAAGTTAGTACTGGGGAATCCCAAGGATTGGGAACCTTGGAAG
>gene=chr7_69074042-69074222; species=rheMac
GTCTTTAGTGatgtagttctacctctcattttgcaaatgaaaac-acagcccacgggggttaattgacctgttcaagatcacactgggagttagaggcTCTCGCTGTTACCCTATGAATCTAGGAGACTACTTCTTGTAAGTTAGTACTGGGGAGTCCCAAGGATTGGGAAGCTTGGAAG
>gene=chr7_79757200-79757380; species=hg19
CCTCCTACTCCCAGTCCTCTATCAACCCTTCTGTTGCAGTTCCTGCTGAGCTGAACAAGAGACACACATGCCAGCCTCACAGCTTAAACAAAGAGCTACAGTGAAAGAAAAACAGCTGAGCCAGCAGGAAGCATAAACAGAGGGGGAGGTGTCAAGATAGCTATTTTTAAAGCCAATGTA
>gene=chr7_79757200-79757380; species=bosTau
GCTCCTAATTCCAGTCCTG-ATCAACCCTTCTGTTGCAGTTCCTGCTGAGCTGAATAAGACACACACATGCGGGTTTCACAGTTTAAAGAGAGAGCTACCGGGA-AGAAAAACAGCTGAGCAAGCAGGAAGCAAATGCTGCAGGGGAGGTATCAATACAACTGTTTTTTAATGTAATGTA
>gene=chr7_79757200-79757380; species=calJac
CCTCCTACTCCCAGTCCTCTATCAGCCCTTCTGCTGCAGTTCCTGCAGAGCTGAACAAGAGACACACATGTCAGCCTCACAGCTTAAACAAAGAGCTACAGTTAAAGAAAAACAGCTGAGCCAGCAGGAAGCATAAACAGAGGGGGAGGTGTCAAGATGGCTATTTTTAAAGCTGATGTA
>gene=chr7_79757200-79757380; species=canFam
GCTCCTACTCCCAGTCCTG-ATCAGTCCTTCTGTTGCATTTCCTGCTGAGCTGAACAAGAGACACACATGTCAGTTCCACAGCTTCAACAGAGAGCTAGA--------AAAACAACTGAGCCAGCAGGAAACATAAACTGAGGGGGAGGTGTCATTAGAGCTCTGTTTTAATCCAATGTA
>gene=chr7_79757200-79757380; species=equCab
GCTCCTGCTACCGGTCTCC-ATCAGTCCATCTGTTGTAGTTCCTGCTGAGCCGAACAAGAGACACACATGTCGGTGTCACAGCGTGAACAGAGGGCCCCAGCGACGGAAAAACGGCCGAGCCAGTGGGAGGCAGACCCTGAGGAGGAGGTGTCAATAGAGCTTCTTTTTATTCCGATGCA
>gene=chr7_79757200-79757380; species=gorGor
CCTCCTACTCCCAGTCCTCTATCAACCCTTCTGTCGCAGTTCCTGCTGAGCTGAACAAGAGACACACATGCCAGCCTCACAGCTTAAACAAAGAGCTACAGTGAAAGAAAAACAGCTGAGCCAGCAGGAAGCATAAACAGAGGGGGAGGTGTCAAGATAGCTATTTTTAAAGCCAATGTA
>gene=chr7_79757200-79757380; species=panTro
CCTCCTATTCCCAGTCCTCTATCAACCCTTCTGTCGCAGTTCCTGCTGAGCTGAACAAGAGACACACATGCCAGCCTCACAGCTTAAACAAAGAGCTACAGTGAAAGAAAAACAGCTGAGCCAGCAGGAAGCATAAACAGAGGGGGAGGTGTCAAGATAGCTATTTTTAAAGCCAATGTA
>gene=chr7_79757200-79757380; species=papHam
CCTCCTACTCCCAGTCCTCTGTCAACCCTTCTGTTGCAGTTCCTGCTGAGCTGAACAAGAGACACACATGTCAGCCTCACAGCTTAAACAAAGAGCTACAGTGAAAGAAAAACAGCTGAGCCAGCAGGAAGCATAAACAGAGGGGGAGGTGTCAAGATAGCTATTTTTAAAGCCAATGTA
>gene=chr7_79757200-79757380; species=ponAbe
CATCCTACTCCCAGTCCTCTATCAACCCTTCTGTCGCAGTTCCTGCTGAGCTGAACAAGAGACACACATGCCAGCCTCACAGCTTAAACAAAGAGCTACAGTGAAAGAAAAACAGCTGAGCCAGCAGGAAGCATAAACAGAGGGGGAGGTGTCAAGATAGCTATTTTTAAAGCCAATGTA
>gene=chr7_79757200-79757380; species=rheMac
CCTCCTACTCCCAGTCCTCTGTCAACCCTTCTGTTGCAGTTCCTGCTGAGCTGAACAAGAGACACACATGTCAGCCTCACAGCTTAAACAAAGAGCTACAGTGAAAGAAAAACAGCTGAGCCAGCAGGAAGCATAAACAGAGGGGGAGGTGTCAAGATAGCTATTTTTAAAGCCAATGTA
>gene=chr7_83314424-83314533; species=hg19
CTGTACTGAATGCCTGATGAACTCCCTTCCTCCCAGGGAGGAATGGATGGAATGTGGATTCTCCACTTTACCTAGGGCTTTGAAACAGCAGGGAGCTCTTTACCATCTC
>gene=chr7_83314424-83314533; species=bosTau
CTGTACTACAGGCCTGACAAGCTT----CCTCCTGGGGCGGAATGGATGGAATGTGGATTCTCCACTTTACCTTGGGCTCTGAAGCTGCAGGGAGCTCTTTACCATTTT
>gene=chr7_83314424-83314533; species=calJac
CTGTACTGAATGCCT----AACTCCCTTCCTCCCAGGGAGGAATGGATGGAATGTGGATTCTCCACTTTACCTAGGGCTTTGAAACAGCAGGGAGCTCTTTACCATCCC
>gene=chr7_83314424-83314533; species=canFam
CTGTGAGGCAGGCTTGACAAGCCC----CCTCCTCGGGAGGAATGGATGGAATGTGGAAGCTCCACTTTACCTAGGGCTGTGAAGCCAC-GGGAGCTCTTTACCATTTC
>gene=chr7_83314424-83314533; species=equCab
CCATGAGGAAGGCCTGACAAGCCC----CCCTCTCGGGAAGAATGGATGGAATGTGGATTCTCCACTTTAGCTTGGGCTGTGAAACTGCAGAGAGCTCTTTGCCATTTC
>gene=chr7_83314424-83314533; species=gorGor
-------------------------------------------------------------------------------------------------------------
>gene=chr7_83314424-83314533; species=panTro
CTGTACTGAATGCCTGATGAACTCCCTTCCTCCCAGGGAGGAATGGATGGAATGTGGATTCTCCACTTTACCTAGGGCTTTGAAACAGCAGGGAGCTCTTTACCATCTC
>gene=chr7_83314424-83314533; species=papHam
CTGTACTGAATGTCTGACGAACTCCCTTCCTCCCAGGGAGGAATGGATGGAATGTGGATTCTCCACTTTACCTAGGGCTTTGAAACAGCAGGGAGCTCTTTACCATCTC
>gene=chr7_83314424-83314533; species=ponAbe
CTGTACTGAATGCCTGACGAACTCCCTTCCTCCCAGGGAGGAATGGATGGAATGTGGATTCTCCACTTTACCTAGGGCTTTGAAACAGCAGGGAGCTCTTTACCATCTC
>gene=chr7_83314424-83314533; species=rheMac
CTGTACTGAATGTCTGACGAACTCCCTTCCTCCCAGGGAGGAATGGATGGAATGTGGATTCTCCACTTTACCTAGGGCTTTGAAACAGCAGGGAGCTCTTTACCATCTC
>gene=chr7_83857910-83858090; species=hg19
GAATACATTTAGAAAAGAAAAAAAAcatcaattgagtctgatgttttctgggttctatttggggtttgccaatggggattaacagcaggagatcagagtgaatgagaaagggaatgaaagcaagttaagtaccatgttcatttgccgggattcctccctgcaggATTTCATGGGCTGACT
>gene=chr7_83857910-83858090; species=bosTau
--------------------------atcaaatgactcttgtgtcctctggcttctacttt-ggtttgcaaataggaattaccagcatgagaacagaatgggtgggaaaagggattaaggaaacaaaagtcccatgtttatttccctgactttctccctgaaggatttcccagggtggct
>gene=chr7_83857910-83858090; species=calJac
AAATGTGT-------AAAAAAACCCcatcaattgagtctggtgttttctgggttctatttggggtttgccaatggggattcacagcaggagatcagagtggataagaaaaggaatgaaagcaagttaagtaccatgtttatttgcctagtttcct-cctacaggatttcacgggctgact
>gene=chr7_83857910-83858090; species=canFam
--------------------------ACCCATTGGCTTTTGTATCTTTCAGCTCTTATTTGGCAGTTGCCAGCGGAGATTACCAACCTG-----AGAATGAGTGAAGAAAGGGAT---AGAGAGGAAGGTCCCGTGTTTGTTTCCCTTCCCTTCTCCTTCAAGGACTTCATGAGCTGGCT
>gene=chr7_83857910-83858090; species=equCab
--------------------------gtgaaatggctcttgggtcctctggcttcgatatcaggtttgtgaataggaattaccagcatgagaacagaatgggtgagaaaagggattaaggagaggaaggtcccatatttatttccctggctttcttcctgaaggatttcataggttggct
>gene=chr7_83857910-83858090; species=gorGor
GAATACATTTAGAAAAGAAAAAAAAcatcaattgagtctgatgttttctgggttctatttggggtttgccaatggggattaacagcaggagatcagagTGAATGAGAAAGGGAATGAAAGCAAGTTAAGT--------------------------------------------------
>gene=chr7_83857910-83858090; species=panTro
GAATACATTTAGAAAAGAAAAAAAAcatcaattgagtctgatgttttctgggttctatttggggtttgccaatggggattaacagcaggagatcagagtgaatgagaaagggaatgaaagcaagttaagtaccatgttcatttgccgggattcctccctgcaggatttcatgggctgact
>gene=chr7_83857910-83858090; species=papHam
GAATACATTTAGGAAAAAAAAAAAAcatcaactgagtctgatgttttctggtttctattttgggtttgccaatgaggattaacagcaggagatcagagtgaatgagaaagggaatgaaagcaagttaagtaccacgttcatttgccgggattcctccctgcaggatttcattggctgact
>gene=chr7_83857910-83858090; species=ponAbe
GAATACATTTAGAAAAGAAAAAAAAcatcaattgattctgatgttttctgggttctatttggggtttgccaatggggattaacagcaggagatcagagtgaatgagaaagggaatgaaagcaagttaagtaccatgttcatttgccgggattcctccctgcaggatttcatgggctgact
>gene=chr7_83857910-83858090; species=rheMac
GAATACATTTAGGAAAAAAAAA---catcaactgagtctgatgttttctgggttctattttgggtttgccaatgaggattaacagcaggagatcagagtgaatgagaaagggaatgaaagcaagttaagtaccacgttcatttgccgggattcctccctgcaggatttcattggctgact
>gene=chr7_84177801-84177981; species=hg19
AGGCTCAGCCACAAGTGGAAAAACCACTGGAATGCCAAGAGTGCAAATGTTTTAAGAAGACAAGAATTCTAATTAGTCTGGATGGGAAACTCAGCATGACGTTCGATAGCTGGTTTGATGTTTAGAGTCATTACACTGAACCGTGTTGGTAGGATTATACAATACTATTGTGATAATACA
>gene=chr7_84177801-84177981; species=bosTau
AGGCT-----ACAAGTGGAAAAGCCATTGGAATTCCATGAGTGGAAATGTTTTAAGAAGACAAGGATTCTAATTAGCCTGGATGGGAAACTCAGCATGAGGCTAAATAGTTGTTTTGATGTTTAGAGTCATTATACTGGACCGTGTCAGTAGGATCACACAACACTATTGTGATAACACA
>gene=chr7_84177801-84177981; species=calJac
AGGCCCAGCCACAAGTGGAAAAACCACTGGAATGCCAAGAGTGCAAATGTTTTCAGAAGACAAGAATTCTAATTAGTCTGAATGGGAAACTCAGCATGACATTTGATAGCTGGTTTGATGTTTAGAATCATTACACTGAACTGTGTTGGTAGGATTATACAGTACTATTGTGATAATACA
>gene=chr7_84177801-84177981; species=canFam
AGCCTGGGCCACAAGTGGAAAAACCATTGGTAAGCCATGAGTGCAAATGTTTTAAGAAGACAAGAATTCTAATTAGCCTGAATGGGAAACCCAGCATGAGGCTAAATAGTTGGTTTGATGTTTAGAGTCATTATACTGGACTGTGTTGGTAGGATTACACAACGCCATTGTGATAACACA
>gene=chr7_84177801-84177981; species=equCab
AAGCTGAGCTATTAGTGGAAAAACCATTGGAATGCCATGAGTGCAAATGTTTTAAGAAGACAAGAATTCTGATTAGCTTGGATGGGAAACTCAGCAGGAGACTAAATGGTTGGTTTGATGTTTAGAG---TTATACTGGACTGTGTCAGTAGGATTACACAATACCGTTGTGATAACACA
>gene=chr7_84177801-84177981; species=gorGor
AGGCTCAGCCACAAGTGGAAAAACCACTGGAATGCCAAGAGTGCAAATGTTTTAAGAAGACAAGAATTCTAATTAGTCTGGATGGGAAACTCAGCATGACGTTCGATAGCTGGTTTGATGTTTAGAGTCATTACACTGAACTGTGTTGGTAGGATTATACAATACTATTGTGATAATACA
>gene=chr7_84177801-84177981; species=panTro
AGGCTCAGCCACAAGTGGAAAAACCACTGGAATGCCAAGAGTGCAAATGTTTTAAGAAGACAAGAATTCTAATTAGTCTGGATGGGAAACTCAGCATGACGTTCGATAGCTGGTTTGATGTTTAGAGTCATTACACTGAACCGTGTTGGTAGGATTATACAATACTATTGTGATAATACA
>gene=chr7_84177801-84177981; species=papHam
AGGCCCAGCCACAAGTGGAAAAACCACTGGAATGCCGAGAGTGCAAATGTTTTAAGAAGACAAGAATTCTAATTAGCCTGGATGGGAAACTCAGCATGATGTTCGATAGCTGGTTTGATGTTTAGAGTCATTACACTGAACTGTGTCAGTAGGATTATACAATACTATTGTGATAATACA
>gene=chr7_84177801-84177981; species=ponAbe
AGGCTCAGCCACAAGTGGAAAAACCACCGGAATGCCAAGAGTGCAAATGTTTTAAGAAGACAAGAATTCTAATTAGTCTGGATGGGAAACTCAGCATGACGTTCGATAGCTGGTTTGATGTTTAGAGTCATTACACTGAACTGTGTCGGTAGGATTATACAATACTATTGTGATAATACA
>gene=chr7_84177801-84177981; species=rheMac
AGGCCCAGCCACAAGTGGAAAAACCACTGGAATGCCGAGAGTGCAAATGTTTTAAGAAGACAAGAATTCTAATTAGCCTGGATGGGAAACTCAGCATGATGTTCGATAGCTGGTTTGATGTTTAGAGTCATTACACTGAACTGTGTCAGTAGGATTATACAATACTATTGTGATAATACA
>gene=chr7_90582036-90582216; species=hg19
TGCGTCTTTTTTAAAAGGTAGTGTAGCTCTGTTCCTGTAGTGTAACCATAGCAACTGACAAAGAACAGAGAAAGAAAGCTTTCACACATGCTGTGCTAATTAATCCTGTCCTACAGTTTTCTTTCAACTGAAGAATGCAGTTTAATAAATTTTGCATGAGTAAGCATGTTTTGATGCATG
>gene=chr7_90582036-90582216; species=bosTau
TTCATCCTTTTTAGAAGGTAATGTAGCTCTCTTCCTGTAGGGTAACCATAGCAACTGACAGGGAACAGAGAAAGAAAGCTTTCACACATGCTGTGCTAATTAATCCTATCCTACAGATTCCCTTCAGCTGGAGGATACAGTTTAATAAATTTTGCATGAGTAAGTGTGTTTTGATGCATG
>gene=chr7_90582036-90582216; species=calJac
TGCATCTCTTTTAAAAGGTTGTGTAGCGCTCTTCCTGTAGGGTAACCATAGCAACTGACAAGGAACAGAGAAAGAAAGCTTTCACACATGCTGTGCTAATTAATCCTGTCCTACAGTTTGCTTTCAACTGAAGGAGGCAGTTTAATAAATTTTGCATGAGTAAGCATGTTTTGATGCATG
>gene=chr7_90582036-90582216; species=canFam
TTCATCCTTTTTAAAAGGTAGTGTAGCTCTCTTCCTGTAGTGTAACCATAGCAACTGACAAGGAACAGAGAAAGAAAGCTTTCACACATGCTGTGCTAATTAATCCTGTCCTACAGTTTTCCTTCAGCTGGAGGAGGCAGTTTAATAAATTCTGCATGAGTAAGCATGTTTTGATGCATG
>gene=chr7_90582036-90582216; species=equCab
TTCATCCTTTTTAAAAGGTAGCATAGCCCTCTTCCTGTAGTGTAACCATAGCAACTGACAGGGAACAGAGAAAGAACGCTTTCACACATGCTGTGCTAATTAATCCTGTCCTACAGTTTTCTTTCAGCTGGAGGATGCAGTTTAATAAATTTTGCATGAGTAAGCGTGTTTTGATGCATA
>gene=chr7_90582036-90582216; species=gorGor
TGCATCTTTTTTAAAAGGTAGTGTAGCTCTGTTCCTGTAGTGTAACCATAGCAACTGACAAAGAACAGAGAAAGAAAGCTTTCACACATGCTGTGCTAATTAATCCTGTCCTACAGTTTTCTTTCAACTGAAGAATGCAGTTTAATAAATTTTGCATGAGTAAGCATGTTTTAATGCATG
>gene=chr7_90582036-90582216; species=panTro
TGCATCTTTTTTAAAAGGTAGTGTAGCTCTGTTCCTGTAGTGTAACCATAGCAACTGACAAAGAACAGAGAAAGAAAGCTTTCACACATGCTGTGCTAATTAATCCTGTCCTACAGTTTTCTTTCAACTGAAGAATGCAGTTTAATAAATTTTGCATGAGTAAGCATGTTTTAATGCATG
>gene=chr7_90582036-90582216; species=papHam
TGCATCTTTTTTAAAAGGTAGTGTAGCTCTCTTCCTGTAGTGTAACCATAGCAACTGACAAGGAACAGAGAAAGAAAGCTTTCACACATGCTGTGCTAATTAATCCTGTCCTACAGTTTTCTTTCAACTGAAGAATGTAGTTTAATAAATTTTGCATGAGTAAGCATGTTTTGATTCATG
>gene=chr7_90582036-90582216; species=ponAbe
TGC---------------------------------------------------------------------------------------------------------------------------------------------------TTTGCATGAGTAAGCATGTTTTGATGCATG
>gene=chr7_90582036-90582216; species=rheMac
TGCATCTTTTTTAAAAGGTAGTGTAGCTCTCTTCCTGTAGTGTAACCATAGCAACTGACAAGGAACAGAGAAAGAAAGCTTTCACACATGCTGTGCTAATTAATCCTGTCCTACAGTTTTCTTTCAACTGAAGAATGTAGTTTAATAAATTTTGCATGAGTAAGCATATTTTGATGCATG
>gene=chr7_95773049-95773229; species=hg19
TTGCAAGTCAATACAGAAGAAAAACAGAAAGCCTGATTTTCCAATTTAGGTAAGGTTAAAGCTCAGCAGGCCTAAACACACAGACAGAGCCAACCACTCACCCTTCTTGGGTCTGGCATTGTAATGTTAACAACAGAAACAAAAGAACAGAGGGAAGGAGAAAGATTACCTGTCTCAACT
>gene=chr7_95773049-95773229; species=bosTau
TTGCAAGTCAATTCAGGAGAAAAACAGAAAGCCTGGTTGTCCAA-TTAAGTGAGG-TTAAACACTGCAGGTCTAAACACACAGACAGAGCCT-CCCCTCAGCCCTCCTAGGCCCCGCATTGTCATGTTAACAGCAGAAACAAAAGGGGCCGTGGAAGGAAAGGGAATATCTGGCCCACCT
>gene=chr7_95773049-95773229; species=calJac
TTGCAAGTCAATACAGGAGAAAAACAGAAAGCCTGATTTTCCAATTTAGCTAAGGTTAAAACTCAGCAGGTCTATACAC----ACAGAGCCAACCACTCACCCTTCTTGGGTCTGGCATTGTAATGTTAACAACAGAAACAAAAGAACAGAGGGAAGGAGAAAGATTACCTGTCTCAACT
>gene=chr7_95773049-95773229; species=canFam
TTGCAAGTCAATTCAGGAGAAAAATAGCAAGACAGGTTGTCCAATTTTGGTGAGG-TTAAACA--GCAGGCCTAATCACACAGGCAGAGCCAAGCAAGCTCCCCTCCTGGGTCCCATATTGTCATGTTAACAACAGCAACAAAAGACCCAAGGGAAAGACAAGGCATACCAGTC------
>gene=chr7_95773049-95773229; species=equCab
TTGCAAGTCAATTCAGGAGAAAAATAGAAAGCCCAGTTGTCCAATTTAGGTGAGG-TTAAGCACTGCAGGCCTAAACACACAGACAGAGGCAACCACTCACCCCTTGCGGGTCCCACATTGTCATGTTAACAGCAGAAACAAAAGGACCCAGGGAAGGAGAATGAATACCTGTCCC----
>gene=chr7_95773049-95773229; species=gorGor
TTGCAAGTCAATACAGAAGAAAAACAGAAAGCCTGATTTTCCAATTTAGGTAAGGTTAAAGCTCAGCAGGCCTAAACACACAGACAGAGCCAACCACTTACCCTTCTTGGGTCTGGCATTGTAATGTTAACAACAGAAACAAAAGAACAGAGGGAAGGAGAAAGATTACCTGTCTCAACT
>gene=chr7_95773049-95773229; species=panTro
TTGCAAGTCAATACAGAAGAAAAACAGAAAGCCTGATTTTCCAATTTAGGTAAGGTTAAAGCTCAGCAGGCCTAAACACACAGACAGAGCCAACCACTCACCCTTCTTGGGTCTGGCATTGTAATGTTAACAACAGAAACAAAAGAACAGAGGGAAGGAGAAAGATTACCTGTCTCAACT
>gene=chr7_95773049-95773229; species=papHam
TTGCAAGTCAATACAGGAGAAAAACAGAAAGCTTGATTTTCCAATTTAGGTAAGGTTAAAGCTCAGCAGGCCTAAACACACAGACAGAGCCAACCACTCACCCTTCTTGGGTCTGGCATTGTAATGTTAACAACAGAAACAAAAGAACAGAGGGAAGGAGAAAGATTACCTGTCTCAACT
>gene=chr7_95773049-95773229; species=ponAbe
TTGCAAGTCAATACAGAAGAAAAACAGAAAGCCTGATTTTCCAATTTAGGTAAGGTTAAAGCTCAGCAGGCCTAAACACACAGACAGAGCCAACCACTCACCCTTCTTGGGTCTGGCATTCTAATGTTAACAACAGAAACAAAAGAACAGAGGGAAGGAGAAAGATTACCTGTCTCAACT
>gene=chr7_95773049-95773229; species=rheMac
TTGCAAGTCAATACAGGAGAAAAACAGAAAGCTTGATTTTCCAATTTAGGTAAGGTTAAAGCTCAGCAGGCCTAAACAAACAGACAGAGCCAACCACTCACCCTTCTTGGGTCTGGCATTGTAATGTTAACAACAGAAACAAAAGAACAGAGGGAAGGAGAAAGATTACCTATCTCAACT
>gene=chr7_122083113-122083293; species=hg19
TTCAGTGTATTTGCATAATCCATCCATTGTCTTCCCTATTGTTTATTTCCATTAACCTGTGGGTGACACATTTTATGAATGGAATGTTACTGATCCCCAGATTACATTTAGCATTTCAGGGCTCTGAGGTCCCACTGGGTATGTTCTAAATTAGCATTAGCTGCCCATGATGTGTAAATA
>gene=chr7_122083113-122083293; species=bosTau
TTCAGTATATTTGCATAATCCACCCATTGTCTTTCCTATTGTTTATTTCCATTAACCTGTGGGTGACACATTTTATGAATGGAATGTTACTGATCCGAAGATTACATTTAGCATTTCAGGGCTCTGAGGTCCCACTGGGTATGTTCTGAATTAGCATTAGCTGCCCATGATGTGTAAATA
>gene=chr7_122083113-122083293; species=calJac
TTCAGTGCATTTGCATAATCCATCCATTGTCTTTCCTATTGTTTATTTCCATTAACCTGTGGGTGACACATTTTATGAATGGAATGTTACTGATCCCCAGATTACATTTAGCATTTCAGGGCTCTGAGGTCCCACTGGGTATGTTCTAAATTAGCATTAGCTGCCCATGATGTGTAAATA
>gene=chr7_122083113-122083293; species=canFam
TTCAGTGTATTTGCATAATCCACCCATTGTCTTTCCTATTGTTTATTTCCATTAACCGGTGGGTGACACGTTTTATGAATGGAATGTTACTGATCCCCAGATTACACTTAGCATTTCAGGGCTCCGAGGTCCCACTGGGTCTGTTCTGAATTAGCATTAGCTGCCCACGATGTGTAAATA
>gene=chr7_122083113-122083293; species=equCab
TTCAGTGCATTTGCATAATCCACCCATTGTCTTTCCTATTGTTTATTTCCATTAACCTGTGGGTGACACATTTTATGAATGGAATGTTACTGATCCCCAGATTACATTTAGCATTTCAGGGCTCTGAGGTCCCACTGGGTATGTTCTGAATTAGCATTAGCTGCCCACGATGTGTAAATA
>gene=chr7_122083113-122083293; species=gorGor
TTCAGTGTATTTGCATAATCCATCCATTGTCTTCCCTATTGTTTATTTCCATTAACCTGTGGGTGACACATTTTATGAATGGAATGTTACTGATCCCCAGATTACATTTAGCATTTCAGGGCTCTGAGGTCCCACTGGGTATGTTCTAAATTAGCATTAGCTGCCCATGATGTGTAAATA
>gene=chr7_122083113-122083293; species=panTro
TTCAGTGTATTTGCATAATCCATCCATTGTCTTCCCTATTGTTTATTTCCATTAACCTGTGGGTGACACATTTTATGAATGGAATGTTACTGATCCCCAGATTACATTTAGCATTTCAGGGCTCTGAGGTCCCACTGGGTATGTTCTAAATTAGCATTAGCTGCCCATGATGTGTAAATA
>gene=chr7_122083113-122083293; species=papHam
TTCAGTGTATTTGCATAATCCATCCATTGTCTTCCCTATTGTTTATTTCCATTAACCTGTGGGTGACACATTTTATGAATGGAATGTTACTGATCCCCAGATTACATTTAGCATTTCAGGGCTCTGAGGTCCCACTGGGTATGTTCTAAATTAGCATTAGCTGCCCATGATGTGTAAATA
>gene=chr7_122083113-122083293; species=ponAbe
TTCAGTGTATTTGCATAATCCATCCATTGTCTTCCCTATTGTTTATTTCCACTAACCTGTGGGTGACACATTTTATGAATGGAATGTTACTGATCCCCAGATTACATTTAGCATTTCAGGGCGCTGAGGTCCCACTGGGTATGTTCTAAATTAGCATTAGCTGCCCATGATGTGTAAATA
>gene=chr7_122083113-122083293; species=rheMac
TTCAGTGTATTTGCATAATCCATCCATTGTCTTCCCTATTGTTTATTTCCATTAACCTGTGGGTGACACATTTTATGAATGGAATGTTACTGATCCCCAGATTACATTTAGCATTTCAGGGCTCTGAGGTCCCACTGGGTATGTTCTAAATTAGCATTAGCTGCCCATGATGTGTAAATA
>gene=chr7_137928366-137928546; species=hg19
TGAGTAATGACCATCTGCTGGGGACTGGAGAGGACCCAGCCCAGTCAGTTTGACTGCCTTGGTTTGCATGATAAAGGAAGGTCACAGAAAGTCAATAGGATTGAGAGCAACTCTCCAGGTGGTGGAAGCGATCTGCAGGCAACCGGCAGAAATGGCTTCCACTCTACGACTGCAGCTCTG
>gene=chr7_137928366-137928546; species=bosTau
------------------------------------------------------------------------------------------------------------------------------------------------------------------------------------
>gene=chr7_137928366-137928546; species=calJac
TGAGTAATGGCCATCTGCTGGGGACTGGGGAGGACCCAGCTCAGCCAGTCTGACTGCCTTGGTTTGCATGATAAAGGAAGGTCACAGAAAGTCAATAGGATTGAGAGCAACTCTCCAGGTGGTAGAACTGATCTTCAGGCAACCAGCAGAAACAGCTTACACTCTAGGACTGCGGCTCCG
>gene=chr7_137928366-137928546; species=canFam
TGAGTAAGGACCATCTGCTGGGGACTGGGGAGGACCCAGCTCAGTCAATTAGACTGCCTCGGTTTGCATGATAAAGGAAGGTCACAGAAAGTCAATACAATTGAGAGCAACTCCCCAGGTGGCAGAAAAGATCTGCAAGCAACTGGCAGAAATGGCTTGCATTTGAGGAGCGCAGC----
>gene=chr7_137928366-137928546; species=equCab
TGAGTAACGACCGTGTGCTGGGGCCTGGGGAGGACCCAGCTCACTCAATTTACCCGCCTTGGTTTGCATGATAAAGGAAGGTCACAGAAAGTCAGTACAATTGAGAGCAGCTCCCCAGGGGGCAGAAAAGATCTTCTAGCAACTGGCAGAAATGTCTCGCATTTTAGGACGGCAGCTATG
>gene=chr7_137928366-137928546; species=gorGor
[truncated: 467,878 more chars]
