# Supplementary material for: Combining phylogenetic footprinting with motif models incorporating intra-motif dependencies
Source: BMC Bioinformatics. 2017 Mar 1;18:141. doi: 10.1186/s12859-017-1495-1 (PMC5333389; doi:10.1186/s12859-017-1495-1)
Supplement: Supplementary file 2 — Sequence data. This archive contains data files of alignments of the ChIP-seq positive regions and negative control regions for each of the 35 TFs in FASTA format. (ZIP 83763.2 kb) [file 12859_2017_1495_MOESM2_ESM.zip › BRCA1/BRCA1_(A300-000A)_neg.txt]

>gene=chr20_723027-724027; species=hg19
ctcattagtctcattcatgaTTACGTATTTCATTGGGGACTCAATGCCATCTTCCATATAAGTGCTCTCTCAATTAATGTTATATATTAATATTATCAATCAGCTTAAGAGGTGGGGAAACTTTCTTGTTTTCCATCCTAGGAAAGGGAGTGCTGAGGACAGGACTTGCAGTGTCAAAAAGGAACCTCAAAAACGGCAATGTGTAACTGCAGGTCTGGGCCATTTTTGAGGGTCTCTTGAGCATTGGCAGACCAGATCTTTATGCCAACACAGGTTGTGCGTGTGGGGGTTAGAGGAGGAGAGGCCTTCTCAGTTCTTTGCAGGAAAGGCTACTGTTAGCTCTAGAGCCCAGAACAGATTTAGGGGGAGAGATGATCTAACCAAACTTTCCCTCTGCCCTCGGCTTGCCAGTCTTCTCGCTAGTGAACACTCCCAGTGTGAGGTAGAGGGTTCCCTGTTCCACCTCCTTCCTCCCTCTGTAGAGGAGGTATGCATTGGGG
>gene=chr20_723027-724027; species=bosTau
--------------------------------------------------------------------------------------------------------------------------------------------------------------------------------------------------------------------------------------------------------------------------------------------------------------------------------------------------------------------------------------------------------------------------------------------------------------------------------------------------------------------
>gene=chr20_723027-724027; species=calJac
ctcattagtctcattcatgATTCCCTATTTCATGAGGGACTCAATGCCATCTTCTATATAAGTGCTCTCTCAATTAATGTTACATATTAATATTATCAGTCAGCTTAGGAGGCGGATAAACTTTCTTGTTTTCCATCCTAGGAAAGGGGTTGCTAAGGACAGGACTTGCAGTGTCAAAATGGAACCTTAAAAATGGCAATG-------CCAGGTCTGGGCCATTTTTGAGGGTGTCCTGAGCACTGGAAGGCCAGATCTTTATGCCAATACAGGTTGT--------------------GAGAGGCCTTCCCATTTCTTTCCAGGAAAGGCAGCTGTTAGCTCTGAAGCCTAGAACAGATTTGGGGGCAGAGGTGATCTAACCAAACTTTCCCTCTGCCCTCAGCTTGCCAATCTTCTTGCTGGTGAACACACCTAGTTTGAGGTAGAGAGTTTCCTATTCCACCTCCTTCTTCCCTCTGTAGAGGAGGTGTGTGTTGGGG
>gene=chr20_723027-724027; species=canFam
ctc----------------attacctttttcagtagggattcaatgcaagcatccatgTAAATGCTCTCTCAATAAGTGTTGTTTATTAATATTACAAATCAGCCTAGGAAGTGGTGGGACTTTCTTGTTTTTCATCTGAGGAAAAGGGGTGATGGGAACAGGATCTGTGATGTCAAAGGGGAACCTCAACAAGGGCAATGTATAACCCTAGGCTGAAGCCCTAATGGAGGG-GTCTTGAACGCTGGCAGACCAGATCTTTGTACGAGTACGGGCTGTGTGCATGACGAGTGGGTGCCAAGG-ATCTCCTTAGTTCCAGGGGGAGGGGGTTGCTGTTAGCTCATAAGCCTGGGATGGATCTG-GGGGAAAGGTGATCTAATCAACAATTCTCTCTGCCTTCCCCTCCCCT---TTCTTGCCAGTGAGCACTCCTAGGGGGACGttgtggg--------------------------------------------------
>gene=chr20_723027-724027; species=equCab
ctcattagtttaattcacaattacctatttcaggtgggatt---------CGTTCATGTAAATGCTCTCTCAACAAATGTCACTTATTAATATCATAAATCAGCTGAGGAGGTGGGGGAATTCTCTTTTTTCCCATTCTGGGAAAGCGGGTGACAGGAACAGGACTTGCACTGTCAAAGAGGAACCTTAACAAGAGCAATGCGTAACCCCAGGTGGGGACCTTAATGGAGGGAGTCTCAAGCGCTGGCAGAGCAGATCTTCATGCCAGCACGGGCTGTGCGCACGGCGGTTGAGCGATAAGGGGCCTCCTCGGACCATGGGAGGGAAGGCTGCTCTTAGCTCTGGGGCCTGGATCAGATTTTGGGGGAAGCGTGATCTAACCAATGACCCCCTCTGCCCTCCCCTCGCCTCTCTTCTTGCTAGTGAGCACTCCTGAAGGGAG----------------------------------------------------------
>gene=chr20_723027-724027; species=gorGor
ctcattagtctcatTCATGATTACCTATTTCATTAGGGACTCAATGCCATCTTCCATATAAGTGATCTCTCAATTAATGTTATATATTAATATTATCAATCAACTTAGGAGGTGGGGAAACTTTCTTGTTTTCCATCCTAGGAAAGGGGGTGCTGAGGACAGGACTTGCAGTGTCAAAAAGGAACCTCAAAAATGGCAATGTGTAACTCCAGGTCTGGGCCATTTTTGAGGGTCTCTTGAGCACTGGCAGACCAGATCTTTATACCAACACAGGCTGTGCATGTGGGGGTTAGAGGAGGAGAGGCCTTCTCAGTTCTTTGCAGGAAAGGCTACTGTTAGCTCTAGAGCCCAGAACAGATTTAGGGGGAGAGGTGATCTAACCATACTTTCCCTCTGCCCTCAGCTTGCCAGTCTTCTCACTAGTGAACACTCCCAGTGTGAGGTAGAGGGTTCCCTGTTCCACCTCCTTCCTCCCTCTGTAGAGGAGGTATGCATTGGGG
>gene=chr20_723027-724027; species=panTro
ctcattagtctcattcatgaTTACCTATTTCATTAGGGACTCAATGCCATCTTCCATATAAGTGCTCTCTCAATTAATGTTATATATTAATATTATCAATCAGCTTAAGAGGTGGGGAAACTTTCTTGTTTTCCATCCTAGGAAAGGGAGTGCTGAGGACAGGACTTGCAGTGTCAAAAAGGAACCTCAAAAATGGCAATGTGTAACTCCAGGTGTGGGCCATTTTTGAGGGTCTCTTGAGCATTGGCAGACCAGATCTTTATGCCAACACAGGTTGTGCGTGTGGGGGTTAGAGGAGGAGAGGCCTTCTCAGTTCTTTGCAGGAAAGGCTACTGTTAGCTCTAGAGCCCAGAACAGATTTAGGGGGAGAGGTGATCTAACCAAACTTTCCCTCTGCCCTCGGCTTGCCAGTCTTCTCGCTAGTGAACACTCCCAGTGTGAGGTAGAGGGTTCCCTGTTCCACCTCCTTCCTCCCTCTGTAGAGGAGGTATGCATTGGGG
>gene=chr20_723027-724027; species=papHam
cttattagtctcattcatgattacctatttcattaggAACTCAGTGCCATCTTCCATACTGGTGCTCTCTC----AGTGTTATACATTAATATTATCAATCTGCTTAGGAGGTGGGGAAAATTTCTTGTTTTCCATCCTAGGAAAGTGGGTACTGAGGACAGAACTTGCAGTGTCAAAAAGGAACCTCAAAAATGGCAATGTGTAACTCCAGGTCTGAGCCATTTTTGAGGATCTCTTGAACACTGGCAGACCAGATCTTTATGCCAACACAGGTTGTGCGTGTGGGGGTTAGAGGGGGAGAGGCCCTCTAACCTC-TTGCAGGAAAGGCTTCTGTTAGCTCTAGAGCCTAGAACAGATTTAGGGGGAGAGGTGATCTAACCAAACTTTCCCTCTGCTCTCAGCTTGCCGGTCTTCTTGCTAGTGAATACTCCTAGTGTGAGCTAGAAGTTTCCCTGTTCCACCTCCTTCCTCCCTCTGTAGGGGAGGTATGCACTGGGG
>gene=chr20_723027-724027; species=ponAbe
ctcattagtctcattcatgaTTACCTATTTCATTAGGGACTCAATGCCATCTTCCATATAAGTGCTCTCTCAATTAATGTTATACGTTAATATTATCAATCAGCTTAGGAGGTGGGGAAACTTTCTTGTTTTCCATCCTAGGAAAGGGGGTGCTGAGGACAGGACTTGCGGTGTCAAAAAGGAATCTCAAAAATGGCAATATGTAACTCCAGGTCTGGGCCATTTTTGAGGGTCTCTTGAGCACTGGTAGAACAGATCTTTATGCCAACAGAGGTTGTGCGTGTGGGGGTTAGAGGAGGAGAGGCCTTCTCAGTTCTTTGCAGGAAAGGCTACTGTTAGCTCTAGAGCCTAGAACAGATTTAGGGGGAGAGGTGATCTAACCAAACTTTCCCTCTGCCCTCGGCTTGCCAGTCTTCTTGCTAGTGAACGCTCCTAGTGTGAGGTAGAGGGTTCCCTGTCCCACCTCCCTCCTCCCTCTGTAGAGGAGGTATGCGTTGGGG
>gene=chr20_723027-724027; species=rheMac
cttattagtctcattcatgattacctatttcattaggAACTCAGTGCCATCTTCCATATTGGTGCTCTCTC----AGTGTTATATATTAATATTATCAATCTGCTTAGGAGGTGGGGAAAATTTCTTGTTTTCCATCCTAGGAAAGTGGGTACTGAGGACAGAACTTGCAGTGTCAAAAAGGAACCTCAAAAATGGCAATGTGTAACTCCAGGTCTGAGCCATTTTTGAGGGTCTCTTGAGCACTGGCAGACCAGATCTTTATGCCAACACAGGTTGTGTGTGTGGGGGTTAGAGGGGGAGAGGCCCTCTAACCTC-TTGCAGGAAAGGCTTCTGTTAGCTCTAGAGCCTAGAACAGATTTAGGGGGAGAGGTGATCTAACCAAACTTTCCCTCTGCCCTCAGCTTGCCAGTCTTCTTGCTAGTGAATACTCCTAGTGCGAGCTAGAAGGTTCCCTGTTCCACCTCCTTCCTCCCTCTGTAGAGGAGGTATGCATTGGGG
>gene=chr20_746027-747027; species=hg19
TCATGAACGGCAGGAAGGTCACTGAAGAGGTGCAGTCCACCAGGGCCAGGAAGAAGGTGAGGACCAAGAAGGCGATGCTGTGGTGGCCGTCCAGCACCCAGGAGGTCATATTCCAGAGGAAGGCAAAGATGATGCAGGTGACGGTTCCCACGCCCAGCAGGGTGAAGATGATGGGCACTTCGGAAAGGCAGCTGGGCCGGAAGTGATGGAGCAGGGTGACCAGGAGGGGCCCGATGTTGGCCAGCTGGATGACCACCGTGAGGTAGGAGGGCAGGTACCAGCCCTCGGGCAGCTCCATCACCAGCAGGGGCAGCTCTACCCAGAGCCCATTGATGGTCACCCAGGAGCCCATTCCGAAGACGCAGACCAGCAGGTGCATCAGGAAGGCCATGGCGGTATCTGCCCTGGGCCAGAGGCTTTCTCAGATCAGCCTGCAGCGGGGCTGGCAGAGAAGGACACCAGGTGAGTAATTCCAGCTTCACCACCTAGCAAGATGCTGG
>gene=chr20_746027-747027; species=bosTau
TCATGAAGGGCAGGAAGGTGACAGAGGAGGTGCAGTCCACCAGGGCCAGGAAGAAGGTGAGGACCAGGAAGGCAATGCTGTGCCGGCTGCCTAGCACCCAGGAAGTGACGTTCCAGAGGAAGGCGAAGAGGGTGCAGGCGATGGTGCCCACCCCCAGCACGGTGAAGACAACGGCCACCTCGGAGAGGCAGCCGGGCCGGAAGTGATGGAGCAGGGTGACCAGCAGGGGGCCGACGTTGGCCAGCTGGATGATCACTGTGAGGTAGGAGGGCAGATACCAGCCCTCCGGTAGCTCTGTCACCAGCAGGGGCAGCTCCACCCAAAGCCCGTTGATGGCCACCCAGGAGCCCATCCCGAACGTGCAGACCAGCAGGTGTATCAGGAAGGCCATGGTGACGTCCG-CCTGGGCCGGAGCCCTCCGCAGATCAGCCTGCAGCGTGTCTGATAGAGAAGAGTATCA-GTGAGCCATGTCAGGTGCGTCATATAGCAAGA--CGGT
>gene=chr20_746027-747027; species=calJac
TCATGAAGGGCAGGAAGGTGACTGAGGAGGTGCAGTCCACCAGGGCCAGGAAGAAGGTGAGGACCAAGAAGGCGATGCTGTGGTGGCGATCCAGCACCCAGGAGGACATATTCCAGAGGAAGGCAAAGATGATGCAGGTGACGGTTCCCATGCCCAGCAGGGTGAAGATGATGGGCACTTCGGAAAGGCAGCTGGGCCGGAAGCGATGGAGCAGGGTGACCAGGAGGGGTCCGATGTTGGCCAGCTGGATGACCACTGTGAGGTAGGAGGGCAGGTACCAGCCCTCGGGCAGCTCCATCACCAGCAGGGGCAGCTCTACCCAGAGCCCATTGATGGTCACCCAGGAGCCCATTCCAAAGATGCAGACCAGCAGGTGAATCAGGAAGGCCATGGTGGTATCTGCCCTGGGCCAGAGGCCTCCCCAGATCAGCCTGCAGCAGGGCTGGCAGAGGAGGACACCAGGTGAGTAATTTCAACTTCGCCACCTAGCAAGACACTGT
>gene=chr20_746027-747027; species=canFam
TCATGAAAGGCAGGAAGGTGACAGATGAGGTACAGTCCACCAGGGCCAGGAAGAAGGTGAGGACCATGAAGGCAATGCTGTGGTGGCCGTCCAGCACCCAGGAGGTGACATTCCAGAGGAAGGCGAAGAGGGTACAGGCGAGGGTGCCCACACCCAGCACAGTAAAGATGATGGGCACCTCCGAAAGGCAGCTGGGCTGGAAGTGATGGAGCAGGGTGACCAGGAGGGGGCCGATGTTGGCCAGCTGGATGACCACAGTGAGGTAGGAGGGAAGATACCACCCCTCGGGCAGCTCCGTCACCAGCAGGGGCAGCTCTACCCAGATCCCATTGATGGCAACCCAGGAGCCCATCCCAAAGGTGCAGACCAGCAGGTGTATCAGGAAGGCCATGGTGACGTCTGCCCTGCGCCGAAGACCTCT-CAGATCAACCTGCAGTGGGGCCGATGGAGAAAAATACCAGGTGAGCAATGTCACGGTCACCATCTGTCAAGA--CTAT
>gene=chr20_746027-747027; species=equCab
TCATGAAGGGCAGGAAGGTGACGGAGGAGGTGCAGTCCACCAGGGCCAGGAATAAGGTGAGGACAAGGAAGATGATACTGTAGCTCTTGCCCTGCAGCAAGGAGGTGACATTCCAGAGGAAGGCGAAGAGGAGGCAGGTGACGGTGCCCACACCCAGCAAGGTGAAAATGACAGGCACGTCGGAAAGGCAGCCGGGCCGGAAGCGATGGAGCAGGGTGACCAGGAGGGGGCCGATGTTGGCCAGCTGGATGACCAGCGTCAGGTAGGAGGGCAGGAACCAGCCCTCGGGCAGCTCCATCACCAGCAGGGGCAGCTCTACCCAGAGCCCGTTGATGGCCACCCAGGAGCCCATCGCGAAGGTGCAGACCAGCAGGTGTGTCAGGAGGGCCATGCTGACGTCTGCCCTGAGCTGGAGGCCTCC-CAGACCAGCCTGCAGTGGGGTTGATAGAGAAAAATATCAGGTGAGCAAGGTCAGGTTCACCGTCTAACAAGA--CGGT
>gene=chr20_746027-747027; species=gorGor
TCATGAACGGCAGGAAGGTCACCGAAGAGGTGCAGTCCACCAGGGCCAGGAAGAAGGTGAGGACAAAGAAGGCGATGCTGTGGTGGCCATCCAGCACCCAGGAGGTCATATTCCAGAGGAAGGCAAAGATGATGCAGGTGACGGTTCCCACGCCCAGCAGGGTGAAGATGATGGGCACTTCGGAAAGGCAGCTGGGCCGGAAGCGATGGAGCAGGGTGACCAGGAGGGGCCCGATGTTGGCCAGCTGGATGACCACTGTGAGGTAGGAGGGCAGGTACCAGCCCTCGGGCAGCTCCATCACCAGCAGGGGCAGCTCTACCCAGAGCCCATTGATGGTCACCCAGGAGCCCATTCCGAAGATGCAGACCAGCAGGTGCATCAGGAAGGCCATGGCGGTATCTGCCCTGGGCCAGAGGCTTTCCCAGATCAGGCTGCAGCAGGGCTGGCAGAGAAGGACACCAGGTGAGTAATTTCAGCTTCACCACCTAGCAAGATGCTGG
>gene=chr20_746027-747027; species=panTro
TCATGAACGGCAGGAAGGTCACCGAAGAGGTGCAGTCCACCAGGGCCAGGAAGAAGGTGAGGACCAAGAAGGCGATGCTGTGGTGGCCGTCCAGCACCCAGGAGGTCATATTCCAGAGGAAGGCAAAGATGATGCAGGTGACGGTTCCCACGCCCAGCAGGGTGAAGATGATGGGCACTTCGGAAAGGCAGCTGGGCCGGAAGCGATGGAGCAGGGTGACCAGGAGGGGCCCGATGTTGGCCAGCTGGATGACCACCGTGAGGTAGGAGGGCAGGTACCAGCCCTCGGGCAGCTCCATCACCAGCAGGGGCAGCTCTACCCAGAGCCCATTGATGGTCACCCAGGAGCCCATTCCGAAGACGCAGACCAGCAGGTGCATCAGGAAGGCCATGGCGGTATCTGCCCTGGGCCAGAGGCTTTCCCAGATCAGCCTGCAGCGGGGCTGGCAGAGAAGGACACCAGGTGAGTAATTTCAGCTTCACCACCTAGCAAGATGCTGG
>gene=chr20_746027-747027; species=papHam
TCATGAAGGGCAGGAAGGTCACCGAAGAGGTGCAATCTACCAGGGCCAGGAAGAAGGTGAGGACCAAGAAGGCGATGCTGTGTTGGCCGTCCAGCACCCAGGAGGTCTTATTCCAGAGGAAGGCAAAGATGATGCAGGTGACGGTTCCCACGCCCAGCAGGGTGAAGATGATGGGCACTTCAGAAAGGCAGCTGGGCCGGAAGCGATGGAGCAGGGTGACCAGGAGGGGCCCGATGTTGGCCAGCTGGATGACCACCGTGAGGTAGGAGGGCAGGTACCAGCTCTCAGGCAGCTCCATCACCAGCAAGGGCAGCTCTACCCAGAGCCCATTGATGGTCACCCAGGAGCCCATTCCGAAGACGCAGACCAGCAGGTGCATCAGGAAGGCCATGGCGGTATCTGCCCTGGGCCAGAGGCTTCCCCAGATCAGCCTGCGGTGGGGCTGGCAGAGAAGAACACCAGGTGAGTAATTTCAGCTTCACCACCTAGCAAGATGCTGG
>gene=chr20_746027-747027; species=ponAbe
TCATGAACGGCAGGAAGGTCACCGAAGAGGTGCAGTCCACCAGGGCCAGGAAGAAGGTGAGGACCAAGAAGCCGATGCTGTGGTGGCCATCCAGCACCCAGGAGGTCATATTCCAGAGGAAGGCAAAGATGATGCAGGTGACGGTTCCCACGCCCAGCAGGGTGAAGATGATGGGCACTTCGGAAAGGCAGCTGGGCCGGAAGCGATGGAGCAGGGTGACCAGGAGGGGCCCTATGTTGGCCAGCTGGATGACCACTGTGAGGTAGGAGGGCAGGTACCAGCCCTCGGGCAGCTCCATCACCAGCAGGGGCAGCTCTACCCAGAGCCCATTGATGGTCACCCAGGAGCCCATCCCGAAGATGCAGACCAGCAGGTGCATCAGGAAGGCCATGGCGGTATCTGCCCTGGTCCAGAGGCTTCCCCAGATCAGCCTGCAGTGGGGCTGGCAGAGAAGGACACCAGGTGAGTAATTTCAACTTCACCAACTAGCAAGATGCTGG
>gene=chr20_746027-747027; species=rheMac
TCATGAAGGGCAGGAAGGTCACCGAAGAGGTGCAGTCTACCAGGGCCAGGAAGAAGGTGAGGACCAAGAAGGCGATGCTGTGTTGGCCATCCAGCACCCAGGAGGTCGTATTCCAGAGGAAGGCAAAAATGATGCAGGTGACAGTTCCCACGCCCAGCAGGGTGAAGATGATGGGCACTTCAGAAAGACAGCTGGGCCGGAAGCGATGGAGCAGGGTGACCAGGAGGGGCCCGATGTTGGCCAGCTGGATAACCACCGTGAGGTAGGAGGGCAGGTACCAGCTCTCAGGCAGCTCCATCACCAGCAAGGGCAGCTCTACCCAGAGCCCATTGATGGTCACCCAGGAGCCCATTCCGAAGACGCAGACCAGCAGGTGCATCAGGAAGGCCATGGCGGTATCTGTCCTGGGCCAGAGGCTTCCCCAGATCAGCCTGCGGTGGGGCTGGCAGAGAAGAACACCAGGTGAGTAATTTCAACTTCACCACCTAGCAAGATGCTGG
>gene=chr20_1029016-1030016; species=hg19
AAACATAGCTGCAAGTGGACTCAACCACCCTCAACCACAATTGGAGCTGCCACCAGCCAAGTGTGGAAAGGGTTGGTCTTTGCAGAGCCCTGGACTGGAAGAGGAGAGTGGGTCTCCCAGGGCAGAAAATGGGAGTGGCCAGCTCCAATTCTGTGCCTCAGGTTGGGAGACATGATCCTCTGGGTTCTTTCCATACCCTAGACAAGGATATTCCTTGTCTGAGCCTAGACAAGTTATTCCCCTGGGAAGGAGGGAGGTGCTTCTGTTTCTCCATCTGTCAGGTGGCTGAGtataacagatttcatttccaaaaatggccacagccccctgctcctcatgaaccctgccactctccatcaagagggagagtttatttctcctcccctggagactggcaggactttgtgactgccttgatgaatagaacgcagcagaggtgactgtgtaacttccaagggtgggtaagaaaagacaatacagcttctctctggctctttgtc
>gene=chr20_1029016-1030016; species=bosTau
AACT-TAACTGCAAATGGAATCAAC-------------------------------------------------------------------------------------------------------------------------------------------------------------------------------------------------------------------------------------------------------------------------------------------------------------------------------------------------------------------------------------------------------------------------------------------------------------------------------------------
>gene=chr20_1029016-1030016; species=calJac
AAAC--AACTGCAAGTAGAGTCAACTACCCTCAACCACAGCTGGAGCTGCCACCAGCCAAGTGTGGAAAG-ATTGGTCTTTGCAGAGCCCTGGACTGGCAGGG--GAGTGGGTCTCCCAGGGCAGAAGATGGGAGGGGCCAGCTCCGATTCTGTGCTTCAGGTTGGGAGATATGACCCTCTGGGTTCTGTCCA----------------------TGTGTGAGCCTAGATGAGTTATTCCCCTGGGAAGGAGGGAGGTGCTTCTCTTTCTCCATCTCTCAGGTAGCTGAGtataacagagtatatttccaaaaatggccacgaccctctgctccttttgaaccctgacactcttcatcaagagggagagtttatttctcctcccctggaacctggcaggacttcgtgactgccttgatgaatagaatgcagcagaggtgattgtgtgacttccaaggctggctaagaaaagacaatacggcttctccctggctctttgtc
>gene=chr20_1029016-1030016; species=canFam
AAGAATAGCTACAAATGGAGTC----------------------AACTGCCATCAGCCAAGCACAGGCTG-TCTACCCTTTGAGGAGCCTTGGCCTGGCAGTGCAAAATGGGACTCCCAGGGCAGAGGACAGGAGGGGCAGGCCAGACTTCTGGGCCCCAGGCTGGAAGGTATGA-CCACTGGGTTCTG----------------------------TGCGAACAGAGGCCAGTCA-TCCCCTGGGAAGGGGGAAAGAGCTTCTGTTTCCTTCTTTGTCAGGTGGCTTTTtgtggtagattgtatttccaaaaatagccacaaccacatactcttcaagaaccctgtcactctccactaagaggctgaatctCTCTGGTCTC----------------------------------------------------------------------------------------------------------------------
>gene=chr20_1029016-1030016; species=equCab
TTG--TAGCTGCAAATGGAGTCAACCCCTCTCAGTCACAGCTGGAACCGCCACCAGCCAAGGGTGGAGAT-ACTCGCCTTTGCAGAGCCCTGGCCTGGCCGGGCAGAGTGGGGCTCCCAGGGCAGAGGATGGGAGGGGCCGGCCAGACTTCAAGGTCCCCTGCTGGGCGGCCTGA-CCACTGCATTCTGTCC-----------------------TTTGTGGATCTAGACAAGTCACTCCCCTGGGAAGGGGGAAGGAGCTTCAGTTCCCCCATCTGTCAGGTGGCTGAGtgtggaagattgtgtttcaaaacac-gccacaaccacatgctcttcaagaaccttgcctctctccaccaggagggggtgtctatttcgcttcccctgcaatctggcaggactt-gtgaccgac--aatgaatagaaagcagcagaggtgactgtgtggcttccaaggctgcattagaaaagatgacacagcttc-ccctggctctttgtc
>gene=chr20_1029016-1030016; species=gorGor
AAACATAGCTGCAAGTGGACTCAACCACCCTCAACCACAATTGGAGCTGCCACCAGCCAAGTGTGGAAAGGGTTGGTCTTTGCAGAGCCCTGGACTGGAAGAGGAGAGTGGGTCTCCCAGGGCAGAAAATGGGAGTGGCCAGCTCCAATTCTGTGCCTCAGGTTGGGAGACATGATCCTCTGGGTTCTTTCCATACCCTAGACAAGGGTATTCCTTGTCTGAGCCTAGACAAGTTATTCCCCTGGGAAGGAGGGAGGTGCTTCTGTTTCTCCATCTGTCAGGTGGCTGAGTATAACTGATTTCAtttccaaaaatggccacagccccctgctcctcatgaaccctgccactctccatcaagagggagagtttatttctcctcccctggagactggcaggactttgtgactgccttgatgaatagaacgcagcagaggtgactgtgtaacttccaagggtgggtaagaaaagacaatacagcttctctctggctctttgtc
>gene=chr20_1029016-1030016; species=panTro
AAACATAGCTGCAAGTGGACTCAACCACCCTCAAACACAATTGGAGCTGCCACCAGCCAAGTGTGGAAAGGGTTGGTCTTTGCAGAGCCCTGGACTGGAAGAGGAGAGTGGGTCTCCCAGGGCAGAAAATGGGAGTGGCCAGCTCCAATTCTGTGCCTCAGGTTGGGAGACATGATCCTCTGGGTTCTTTCCATACCCTAGACAAGGATATTCCTTGTCTGAGCCTAGACAAGTTATTCCCCTGGGAAGGAGGGAGGTGCTTCTGTTTCTCCATCTGTCAGGTGGCTGAGtataacagatttcatttccaaaaatggccacagccccctgctcctcatgaaccctgccactctccatcaagagggagagtttatttctcctcccctggagactggcaggactttgtgactgccttgatgaatagaatgcagcagaggtgactgtgtaacttccaagggtgggtaagaaaagacaatacagcttctctctggctctttgtc
>gene=chr20_1029016-1030016; species=papHam
AAACATAGCTGCAAGTGGACTCAACCACCTTCAACCACAACTGGAGCTGCCACCAGTCAAGTGTGGAAAGTGTTGGTCTTTGCAGAGGCCTGGACTGGCAGGGCAGAGTGGGTCTCCCAGGGCAGAAGATGGGAGGGGCTATCTCCACTTCTGTGCCTCAGGTTGGGAGACATGATCCTCTGGGTTCTGTCCATACCCTCGACAAGGATATTCCTTGTTTGAGCCTAGAAAAGTTATTCCCCTGGGAAGAAGGGAGGTGCTTCTGTTTCTCCATCTGTCAGGTGGCTGAGtataacagatttcatttccaaaaatggccccaacctcctgctcctcatgaaccctgccactctccgtcaagagggagagtttatttctgctcccctggagcctggcaggactttgtgactgccttgatgaatagaacgcagcagaggtgactgtgtaacttccaagggtgggtaagaaaagacaatacagcttctccctggctctttgtc
>gene=chr20_1029016-1030016; species=ponAbe
AAACATAGCTGCAAGTGGACTCAACCACCCTTAACCACAACTGGAGCTGCCACCAGCCAAG--------GGGTTGGTCTTTGCAGAACCCTGGACTGGCAGGGGAGAGTGGGTCTCCCAGGGCAGAAGATGGGAGTGACCAGCTCCACTTCTGTGCCTCAGGCTGGGAGACATGATCCTCTGGGTTCTTTCCATACCCTAGACAAGGATATTCCTTGTCTGAGCCTAGACAAGTTATTCCCCTGGGAAGGAGGGAGGTGCTTCTGTTTCTCCATCTGTCAGGTGGCTGAGtataacagatttcatttccaaaaatggccacatccccctgctcctcatgaaccctgccactctccatcaagagggagagtttatttcacctcccctggagactggcaggactttgtgactgccttgatgaatagaatgcagcagaggtgactgtgtaacttccaagggtgggtaagaaaagacaatacagcttctctctggctctttgtc
>gene=chr20_1029016-1030016; species=rheMac
AAACATAGCTGCAAGTGGACTCAACCACCTTCAACCACAACTGGAGCTGCCACCAGTCAAGTGTGGAAAGTGTTGGTCTTTGCAGAGGCCTGGACTGGCAGGGCAGAGTGGGTCTCCTAGGGCAGAAGATGGGAGGGGCCAGCTCCACTTCTGTGCCTCAGGTTGGGAGACATGATCCTCTGGGTTCTGTCCATACCCTCGACAAGGATATTCCTTGTTTGAGCCTAGAAAAGTTACTCCCCTGGGAAGAAGGGAGGTGCTTCTGTTTCTCCATCTGTCAGGTGGCTGAGtataacagatttcatttccaaaaatggccccaacctcctgctcctcatgaaccctgccactctccgtcaagagggagagtttatttctcctcccctggagcctggcaggactttgtgactgccttgatgaatagaacgcagcagaggtgactgtgtaacttccaagggtgggtaagaaaagacaatacagcttctccctggctctttgtc
>gene=chr20_1130016-1131016; species=hg19
aaattagctggatgtggtggcgtgaccctggagtcccaactacttgagaggctgaggtgggaggattgcttgagcccaggaggtggaggttgtggtgagccatgatcacaccactgtactccagcctgggcaacatggtgaaactctgtctcTATaaattagctggatgtggtggtgtgaccctggagtcccaactacttgagaggctgaggtgggaggattgcttgagcccaggaggtggaggttgtggtgagccatgatcacactactgtactccagcctgggcaacagagcaagaccctgtctcaaaaaaaaaaaaaaaagtgctttatgcccgtttcccacttcacgcagaatattaaaaagacatattcaaagattgaaattttacaaaacttgacaatctatacctcttcatcaagtacattctaaagtgaagctggatgtgggtgagtgagtggtaagggagggtgcaataacggccaggttagtgctgctgc
>gene=chr20_1130016-1131016; species=bosTau
------------------------------------ccacttctttaaggactttgatgggaaaatggatgggggatggtagttggagtggctggtgagccatgactg--------------------------------------------------------------------------------------------------------------------------------------------------------------------------------------------------------------------------------------------------------------------------------------------------------------------------------------------------------------------------------------------------------
>gene=chr20_1130016-1131016; species=calJac
aaattagctggtcgtggtggcctgagccaggagtcccaactacttgagaggctgaggtgggaggattgcttgagcccaggaggtggaggttgcagtgagctatgatcacaccac---actccagcctgggcgacagagtgagacactgtctc-------------------------------------------------------------------------------------------------------------------------------------------------------------------------------------------------------------------------tattcaaagattgaaattttac-aaacttgataatctatatgtcttcatcaagtacgttctaaagtgaagctggacgtgggtgggtgggtggcaagggaaaatggagtga-tgccagggtagtgctactgc
>gene=chr20_1130016-1131016; species=canFam
--------------------------------------------------------------------------------------------------------------------------------------------------------------------------------------------------------------------------------------------------------------------------------------------------------------------------------------------------------------------------------------------------------------------------------------------------------------------------------------------------------------------
>gene=chr20_1130016-1131016; species=equCab
---------------------------------------------------------------------------------------------------------------------------------------------------------------------------------------------------------------------------------------------------------------------------------------------------------------------------------aaatgttttatg-ctattttccatttcacacagaacattaa-aagaaggactca---attgctattttagaacacttggtaatttttgctacttcatc-aggacattctaaagcaaa-ctggatgtggtgggggggttggcgagggaggagacaggtcctgctggtttagtgccaccac
>gene=chr20_1130016-1131016; species=gorGor
------------------------------------------------------------------------------------------------------------------------ccagcctgggcaacatggtgaaactctgtctctataaattagctggatgtggtggcgtgaccctggagtcccaactacttgagaggctgaggtgggaggattgcttgagcccaggaggtggaggttgtggtgagccatgatcacaccactgtactccagcctgggcaacagagcaagaccctgtctcaaaaaaaaaaaaaaaagtgctttatgcccgtttcccacttcacgcagaatattaaaaagacatattcaaagattgaaattttacaaaacttgacaatctatacctcttcatcaagtacattctaaagtgaagctggatgtgggtgagtgagtggtaagggaggatgcgataactgccaggttagtgctgctgc
>gene=chr20_1130016-1131016; species=panTro
aaattagctggatgtggtggcgtgaccctggagtcccaactacttgagaggctgaggtgggaggattgcttgagcccaggaggtggaggttgtggtgagccatgatcacacc-----------------------------------------------------------------------------------------------------------------------------------------------------------actgtactccagcctgggcaacagagcacgaccctgtctcaaaaaaaaaaaaaaaagtgctttatgcccatttctcacttcacgcagaatattaaaaagacatattcaaagattgaaattttacaaaacttgacaatctatacctcttcatcaagtacattctaaagtgaagctggatgtgggtgagtgagtggtaagggaggatgcaataactgccaggttagtgctgctgc
>gene=chr20_1130016-1131016; species=papHam
------------------------------------------------------------------------------------------------------------------------ccagcctgggtaacatggtg-aactctgtctctgaaaattagctggatgtggtggcgtggccctggagtcccaactacttgagaggccgagatgggaggattgcttgagcccaggaggtggaggctgtggtgagccatgatcataccactgcactccagcctgggcgacagagcaaaaccctgtctcaaaaaaacaaaaaaaagtgctttatgcccgtttcccacttcacacagaatattaaaaagacatattcaaatattgaaattttacaaaacttgacaatctatacctcttcatcaagtacattctaaagtgaagctggatgtgggtgagtgagtggtaagggaggatgcagtgactgccaggttagtgctactgc
>gene=chr20_1130016-1131016; species=ponAbe
aaattagctgaacgtggtggtgtgaccatggagtcccaactacttgagaggctgaggtgggaggattgcttgagcccaggagatggaggttgtggtgagccatgatcacacc-----------------------------------------------------------------------------------------------------------------------------------------------------------actgtactccagcctgggcaacagagcaagaccctgtctcaaaaaaaaaaaaaaaagtgctttatgcccgtttcccacttcatgcagaatattaaaaagacatattcaaagattgaaattttacaaaacttgacaatctatacctcttcatcaagtacattctaaagtgaagctggatgtgggtgagtgagtggtaagggaggatgcaataactgccaggttagtgctgctgc
>gene=chr20_1130016-1131016; species=rheMac
------------------------------------------------------------------------------------------------------------------------ccagcctgggcaacatggtg-aactctgtctctgaaaattagctgggtgtggtggcgtggccctggagtcccaactacttgagaggccgagatgggaggattgcttgagcccaggaggtggaggctgtggtgagccatgatcatacccccgcactccagcctgggcgacagagcaaaaccctgtctcagaaaaacaaaaaaaagtgctttatgcccgtttcccacttcacacagaatattaaaaagacatattcaaatattgaaattttacaaaacttgacaatctatacctcttcatcaagtacattctaaagtgaagctggatgtgggtgagtgagtggtaagggaggatgcagtgactgccaggttagtgctactgc
>gene=chr20_1586027-1587027; species=hg19
TTATTAACTGGTCCTAGCTGTCCTCCCCCGGAAGGCTCACTAACCTCAGAGAGGGCATTTATAGAAGCCAATACAGGGATCAATGGCAAAGTGGCACCACCGTGAGAGCTGCAACCAGGCTGCTCAGCCCAGGACAGGGGTGGGCTGACACCCCCAGCTCCTCATCCGCAAAACAGGAGGACGGAGGACGGCGTTTCTACTTCCTGGGATGTCGCCAGGATTCAATGGGGCAATGGAAGCAGTTTTGCTCTGGATCAAACACAGAAGATGCTTCCCCGAAAAAACACAGATCTATCTTTAACCCAGACTTTACAGATACACAGAGGTCTCTCTTTAGGTATTATAAAAATATGAAACATTCCGTATTTTTCTTTTCACAAATATTTCGTTCTGTCAAATAAAAGGCATTAATTAAGGATAAAGCTTTAACGTAGAGCCAAGAGTTTGTAAGAGCATTGGAATCACACCTGCTAGAGGTCAAGCCACAGGATGTTGCAGTA
>gene=chr20_1586027-1587027; species=bosTau
CAAGTAACTGTTCCCAACGAGGCTCCCCTGGAAAACTTACTACCTTCAGAGAA-GTGTTCATAGAAGTAAATGCAGGGGGCAGGGGCGGAGCAGGACC-ACGTGGAAGCT-GAACCAGACTGCCCAGTTAATGGGAGGTGTGGCCTGGCATCCCTAGCTCCCCATCTGCGAAAGG-------GGAAGCAGGCATTTCCCTTTCTGGGATTGCAGTGAGGTTTAAATCAGGCATT---------TCTTCTGTGAGTATAACACAAGA--TAGTTTACAAAACAAATACAGGTCTATCTTAAACTCAAAC----TTTGTATTCAGAGCTGTCCCTTCAGGTGTC---TGAATTT-----ACTCCATAATTTTCTTTCCATTAATATTCC-----------------------------------------------------------------------------------------------------------------
>gene=chr20_1586027-1587027; species=calJac
--------------------------------------------------------------------------------------------------------------------------------------------------------------------------------------------------------------------------------------------------------------------------------------------------------------------------------------------------------------------------------------------------------------------------------------------------------------------------------------------------------------------
>gene=chr20_1586027-1587027; species=canFam
GTATCCAGGGTTCCTCGCTG--CCTCCCTGGAAACC---------TCAGAGAGCCTGTTTACAGGGG----------AAGCAGGGGCGGAGCAGGACC-CCATGGAAGCCAGAACCA------------GATGGGA-------CCTGGCACATGTGGC-cctcctctgtgaaatg-------gaaagcaggcatttctctttttcgggttgcagtgaggggcaagtgaggcaatgcaAACA--GTTGTTTGGAATTTAATATGGAA------------------------------------------------------------------------------------------------------------------------------------------------------------------------------------------------------------------------------------------
>gene=chr20_1586027-1587027; species=equCab
GTATTAACTGTTGCTGGCTGGCCTCCCCTGGAAACCTTACTCACTTCAGAGAAAGCGTTTACAGGAGTAAATGCATGGAGCAGTGGCACAGCGGGACCACCATGAAACCTGGAACCAGGCTGGCAGGTGGATGAGAGGAGTGGCTGGGCACACCCAGCTCCTCCTCTGTGAGATG-------GGGAGCTGGCATTTCTCCTTGCCGGCTTACAGTGAGGGTTAAATCAGGCAGTGGAAGCATTTTTGCTTTCAG--TAAAACAGAAGATGCTTCACAAAAAAAACATAGATGTATCTTTAACCTAGACTTAATTCATATCCAGAGCTCTCCCTGCAGGTTTT-TATGAATTT-----ACTCCATAGTTTT----------------------------------------------------------------------------------------------------------------------------------
>gene=chr20_1586027-1587027; species=gorGor
TTATTAACTGGTCCTAGCTGGCTTCCCCCGGAGAGCTCACTAACCTCACAGAGGGCATTTATAGAAGCCAATACAGGGATCAATGGCAAAGTGGCACCACCGTGTGAGCTGCAACCAGGCTGCTCAGCCCAGGAGAGGGGTGGGCTGACACACCCAGCtcttcatctgcagaata-------ggaggacggcgtttctacttcctgggatgtcgccaggattcaatggggcaatgGAAGCAGTTTTGCTCTGGATCAAACACAGAAGATGCTTCCCCCAAAAAACACAGATCTATCTTTCACCCAGACTT-ACAGATACACAGAGGTCTCTCTTTAGGT-----------------------------------------------------------------------------------------------------------------------------------------------------------------
>gene=chr20_1586027-1587027; species=panTro
TTATTAACTGGTCCTAGCTGGCTTCCCCCGGAGAGCTCACTAACCTCAGAGAGGGCATTTATAGAAGCCAATACAGGGATCAATGGCAAAGTGGCACCACCGTGAGAGCTGCAACCAGGCTGCTCAGCCCACGAGACAGGTGGGCTGACACACCCAGGTCCTCATCTGCAAAATA-------GGAGGACAGCGTTTCTACTTCCTGGGATGTCGCCAGGATTCAATGGGGCGATGGAAGCAGTTTTGCTCTGGATCAAACACAGAAGATGCTTCCCCCCAAAAACACAGATCTATCTTTAACCCAGACTTTACAGATACACAGAGGTCTCTCTTTAGGT----TAAAAATATGAAACATTCCGTATTTTTCTTTTCACAAATATTTCGTTCTGTCAAATAAAAGGCATTAATTAAGGATAAAGCTTTAACGTAGAGCCGAGAGTTTGTAAGAGCATTGGAATCACACCTGCTAAAGGTCAAGCCACAGGATGTTGCAGTA
>gene=chr20_1586027-1587027; species=papHam
TTAATAACTAGTCCTAGCCAGCCTCCCCCGGAGAGCTCACCAGCCTCAGAGAGGGCGTTTATAG-AGCCAATGCCAGGAAAAATGGCAAAGTGGCACCACCATGAGAGCTGCAGCCAGGCTGCTCAGCTCAGGAGACAGGTGGCCTGGCACAcccagttcctcatctgcaaaata-------ggaggacagcatttctacttcctgggatgtagccaggattaaatggggcaatgGAAGCAGTTTTGCTTTGGATCAAACACAGAAGATGCTTCTCAAAAAAAACAGAGATCTATCTTTAACCCGGAATTAACAGATATACAGAGGTCTCTCTTTAGGTATT--------------------------------------------------------------------------------------------------------------------------------------------------------------
>gene=chr20_1586027-1587027; species=ponAbe
TTATTAACTGGTCCTAGCTGGCTTCTCCCGGAGAGCTCACTAACCTCTGAGAGGCTGTGTATAGAAGCCAATACAGGGATCAATGGCAAAATGGCACCACCGTGAGAGCTGCAACCAGGCTGCTCAGCCCAGGACTGGGGTGGGCTGACACACCCAGCtcctcatctgcaaaata-------ggaggatggcatttctacttcctgggatgtcgccaggattaaatggggcaatgGAAGCAGTTTTGCTCTGGATCAAACACAGAAGATGCTTCCCAAAAAAAACACAGGTCTATCTTTAACCCAGACTTTACAGATACACAGAGGTCTCTCTTTAGGTATT--------------------------TTCTTTTCACAAATATTTCATTCTGTCAAATAAAAGGCATTAATTAAGGATAAAGCTTTAACGTAGAGCCAAGAGTTTGTAAGAGCATTGGAATCACACCTGCTAAAGATCAAGCCATAGTATGTTGCCGTA
>gene=chr20_1586027-1587027; species=rheMac
TTAATAACTAGTCCTAGCTGGCCTCCACCGGAGAGCTCACCAACCTCAGAGAGGGCGTTTATAGAAGCCAATACAGGGATCAATGGCAAAGTGGCACCACCGTGAGAGCTGCAGCCAGGCTGCTCCGCCCAGGAGAAGGGTGGCCTGGCACACCCAGCtcctcatctgcaaaaca-------ggaggacggcatttctacttcctggaatgtcgccaagattaaatggggtgatgGAAGCAGTTTTGCTCTGGATCAAACACAGAAGATGCTTCTCGAAATAAAGACAGATCTATCTTTAACCCAGATTTTACAGATACACAGAGGTCTCTCTTTGGGTGTTATACAAATATGAATCCTTCCATATTTTTCTTTTCACAAATATTTCATTCTGTCACATAAAAGGCATTAATTAAGGATAAAGCTTTAACGTAGAGCCCAGAGTTTGTAAGAGCATTGGAATGACACCTGCTAAAGGTCAAGCCACAGTATGTTGCCG--
>gene=chr20_1650405-1651405; species=hg19
AATGGTGACTCTTGGAGTGTGGGATTTGGGGTAGACAGCTGACTTTAAAAATCTACTCTATGTTTATAGATTTCTAGGTTATTTTATAACAAGCATGACTATTACTATTAACATTAAGGAAAGAGACAAAATTTTAAAATCGGGAGTAACCTCACCAAGGGTGGCCTCTGAGCTCTGCTCCTGGTGGGCTGAGACCTCTAGGGCAAGGCTTTTGCTGACCACCAGCTGCCCATCATGCGCCATCTGGTAGGTGAGCACATCATCCCTGTGGGCAGATATGTTCACCAGGAGCCAGCTTGTCCAGTCGTAGGTGCCTTCCATGTTCTCAATGAGGATGGAGGCTGTTTCTATCTGGGACACATTTCTGTTCTCCAACCAGGTCAGCTGTAGGTTCTAGGGGTAGAAATTCTTCACCTGGCAGGTGACGTTCACCTGGTTCCCTGCCTTTATGGGCTGTTGAGTAACCTCCAAGAAGGGTGGAACTGAAACAGCACAGGGCA
>gene=chr20_1650405-1651405; species=bosTau
agtggttactcttggag-gtg-------------ggaattcactttaaaattctatttta-atctattgacttctacattgttctataaaaagtatgaatactacctttaatattaaaaaaaaaaaAAA--GATCAACAGCTGGGTCAACCTCACCAGGGGTTTGACCTGTGTCCTGGTCCTGGGGAGCAGAGACCTCCAGGGTATGGTTTTTGGAGACCGCCGGCTGCCCGTCGTGCTCCACCTGGCAGGTGAGCACAGCCTCCCTGTGGGCAGAGGAGTTCACCAGGAGCCAGCTCGTCTGGTTAAAGGTCCCGTCCTTGTTCTCTATGAGGACTGAGGCTGCTTCCGTTCGGGACATGTTTCCGTTCTCCAGCCAGGTCAGCTGTAGGTGCCGGGGGTAGAACTTGTTCACCTGGCAGCTGACGTTCACCTGGTTCCCAGCT---GACGGGTAGCCGGTAATCTCCAGGGTGGGTGGAACTGAAACAGCACAGGA-A
>gene=chr20_1650405-1651405; species=calJac
--------------------------------------------------------TTTATATTTATAGAGCTCTAGCTTAATTTCTGATAAGCATGAATATTGCTTTTGACATTAAAGAAAAAGTTAAAATTTAAAAATGGTAAGTAACAGCACCATGGGTGACATCTGAGCCTTGCTCCT------------------------------------------------------------------------------------------------------------------------------------------------------------------------------------------------------------------------------------------------------------------------------------------------------------------------------
>gene=chr20_1650405-1651405; species=canFam
agtagtccctcctgaggtgtaggctttgggcaagggcactcactttaaaattctactttgtatctacagacttctagattattccataataaacataaatactacttttaatgttaaaaaaagaTAAAA--TTCAAAGTGCCAGGCCAACCTCACCTTGGGTTTTCTGTGTTTTCTGGTCCTGGGAGGCAGAGGCCACAAGGGTATGGTTTTTGGTGACTGCAGGCTGCCCGTCATGCTGCACCTGGCAGGTGAACACATCTTCCCTGTGGGTGGATGAATTCACCAGGAGCCAGCTCATCCAGTTAAAGGTCCCATCCTTGTTCTCTAGGAGGACTGAGGGAGTTTCTGTTCGGGACACATTTCCATTCTCCAACCAGGTCAGCTGTAGGCGCTGAGGGTAGAACTCCTCCACTTGGCAAATGACATAGATCTGGTCCCTTGCC---GTGGGGTGCTGGGAAACCTCCAAGGTGGGCGGAACTGAAACAGCACAGAGCA
>gene=chr20_1650405-1651405; species=equCab
AGCACTGACTCTTGGAGGGTGGGATTTAGGGGTGGGAGCTCAGTTCCAAATGCTACTTTATATTTATAGACTTCTAGATTATTCTATAATAAGCAATAATGCTACTTTTAACATTTAAAAAACCCAAAA--TTTAAAGAGCCACATGAGGCTCACCAGGGGTTCCACCTGTGTCCTGCTCCTGGTGGGCAGAGGCCTTCAGCGTATGCTGTTTGGTGACTGCTGGCTGCCCGTCATGCTCCACTTGGCAGGTGAGCACACCCTCCCTGTGGGCAGGTGAGTTCACCACGAGCCAGCTTGTCCAGTTAAAGCTCCCATCCTTGTTCTCTATGAGGGTTGAGGCCGTTTCTGTTCGGGTCATATTTCCATTCTCCAACCAGGTCAGCTTTAGGTGCCGCGGGTAGAACTTGTTCGCCTGGCAGGTGATATTCTCTTGGTTCCCTGCC---ATGGGGTGTTGGGAAACCTCCAAGGTGGGCGGAACTGAAACAGCACAGGGCA
>gene=chr20_1650405-1651405; species=gorGor
AGTCATGACTCTTGGCATGTGGGATTTGGGGGATGGAGCTGACATTAAAATTTTACTTTGTATTTATAGACTTCTAGCTTATTTTACAGCAAGCATGGATATTACTTTTAACATGAAAGAAAGAGACAAAATTTAAAAATTTTGAGC-acctcaccAAGGGTGGCCTCTGAGCTCTGCTCCTGGTGGGCTGAGACCTCTAGGGCAAGGCTTTTGCTGACCACCAGCTGCCCATCATGCGCCATCTGGTAGGTGAGCACATCATCCCTGTGGGCAGATATGTTCACCAGGAGCCAGCTTGTCCAGTTGTAGGTGCCTTCCGTGTTCTCAATGAGGATGGAGGCTGTTTCTATCTGGGACACATTTCTGTTCTCCAACCAGGTCAGCTGTAGGCTCTGGGGGTAGAACTTCCTCACCTGGCAGGTGACGTTCACCTGGTTCCCTGCCTTTATGGGCTGTTGAGTAACCTCCAAGAAGGGTGGAACTGAAACAGCACAGGGCG
>gene=chr20_1650405-1651405; species=panTro
------------------------------------------------------------TATTTATAGACTTCTAGCTTATTTTACAGCAAGTGTGGATATTACTTTTAACATGAAAGAAAGAGACAAAATTTAAAAATTTTGAGCAACCTCACCAGGGGTAGCATCTGAGCTCTGCTTCT------------------------------------------------------------------------------------------------------------------------------------------------------------------------------------------------------------------------------------------------------------------------------------------------------------------------------
>gene=chr20_1650405-1651405; species=papHam
AATGGCGATTCTTGGAGTGTGAGATTTGGGGTAGACAACTGACTTTAAAAAGCTACTCTATATTTATACATTTCTAGGTTATTTTATAATAAGCATGACTATTACTGTTAACATTAAGGAAAGAGACAAAATTTTAAAACCAGGAGTAACCTCACCAAGAGTGGCCTCTGAGCTCTGCTCCTGTTGCGCTGAGACCTCTAGGGCAAGGCTTTTTCTGCCCACCAGCTGCCCACCATGCTCCACGTGGTAGGTGAGCACATCATCACTGTGGGCAGATACGTTCACCAGGAGCCAGCTTGTTCAGTTGTAGGTGCCATCCTTATTCTCAGTGAGGGTGGAGGCTGTTTCTATGTGGGACACGTTTCTGTTCTCCAACCAAGTCAACTGTAGGTTCTAGGGGTAGAAATTCTTCACCTGGCAGGTGAAGTTCACCTGGTTCCCTGCCTTTATGGGCTGTTGAGTAACATCCAAGAAGGGTGGAACTGAAACAGCACAGGGCA
>gene=chr20_1650405-1651405; species=ponAbe
AATGGTGACTCTTGGAGTGTGGGATTTGGGGTAGACAGCTGACTTTAAAAATCTACTTTATATTTATAGGCTTCTAGCTTATTTTACGACAAGCATGAATATTGCTTTTAACATTAAAGAAAAAGACAAAATTTAAAAATGGGAAGTAACCACACCACGGGTGATATCTGAGCCCTACTTCT------------------------------------------------------------------------------------------------------------------------------------------------------------------------------------------------------------------------------------------------------------------------------------------------------------------------------
>gene=chr20_1650405-1651405; species=rheMac
AATGGCGACTCTTGGAGTGTGAGATTTGGGGTAGACAACTGACTTTAAAAAGCTACTCTATATTTATACATTTCTAGGTTATTTTATAATAAGCATGACTATTACTGTTAACATTAAGGAAAGAGACAAAATTTTAAAACCAGGAGTAACCTCACCAAGAGTGGCCTCTGAGCTCTGCTCCTGTTGTGCTGAGACCTCTAGGGCAAGGCTTTTTCTGCCCACCAGCTGCCCACCATGCTCCACCTGGTAGGTGAGCACATCATCCCTGTGGGCAGATACGTTCACCAGGAGCCAGCTTGTTCAGTTGTAGGTGCCATCCTTATTCTCAGTGAGGGTGGAGGCTGTTTCTATCTGGGACACGTTTCTGTTCTCCAACCAAGTCAACTGTAGGTTCTAGGGGTAGAAATTCTTCACCTGGCAGGTGAGGTTCACCTGGTTCCCTGCCTTTATGGGTTGTTGAGTAACATCCAAGAAGGGTGGAACTGAAACAGCACAGGGCA
>gene=chr20_1959027-1960027; species=hg19
TTTTTTAAAGGACACAAAATAACTCTAAAACAATCTATCCATTTCAGAACATCATCAGATACCTGGGGACTGCGCATGAAGAGATGTGCTCAGCAGCATCTTATACAAATTATCCAGACTCAAGCCTTTTCCTCTCCTATCCAGCCTCATCTCCTGGACCCACAAACCAAAAGAGAGTGCCTGGGAATGAGAGAGCAAAAGAGAGACAGACAGACAGGGAGGGCTTTGATGGAAACCAAGACATCAGGAGGTCTCTGCCTCTGATTCAGGGTTATTTGAATCAAGGGAACTCATTTGGCCTCAAGCACTTAATCATTTTATTCCTCTTTCTGGTTTTATTTTGAGACATTAAGAGGAAAGAAGCATTATGGGGATTGAAGAGGGCTTTTTCTCTTTCTAGCTGCTGCTTCTGGAGTCCCTTACCCAATGCCCAGTGCGTATGTTGGGCCAGATGGCTTGGACTCTTGGCAGCCAATTCAGCTGCTCAAGAACATGGTTGT
>gene=chr20_1959027-1960027; species=bosTau
TGTTGAAAAACACACAAAATAATTCTAAAACAATCTATACATTTCAGAACATCATGAGAGGCCTGAGGGTTATGCATGAAGAAGTGTGCTCAGTAGCATCTTATACAAAATAACCAAAGTCAAGTTCTTTCCTCCC-CATCTAGATCAGACTCCTGGATCCACAAACCGAACCATAATTCCTGGGGACAGTGAagagagagaga--gagagggagagagaGGACTTAGGTT----------------AAGATTGCTTCCTCTGCTTCTGTGTTATTTGAATCAA-----CTCATTTGGCCTCAAGCACTTAATCATTTCATTCCTCTTTCTAGTTTTATTTTGAGGCATTAAGAGGAAAGAATCGCCATGGGAGCTAAAGAGGGCTTTTCCTCTTTCTAGCTGTTGCTTCTGGATTCCCTTACCCAAGGCCCAATGCATATGTTTGGCCAGATGGCTTGGACTCTTGGCGGCGGATTCAGCTGCTCAAGAACATGGTTGT
>gene=chr20_1959027-1960027; species=calJac
TTTTTTAAAGCACACAGAATAACTCTGAAACAATCTATCCATTTCAGAACATCATCAGATACCTGGGGACTGCACATGAAGAGATGTGCTCAGCAGCATCTTATACAAATTATCCAAATTCAAGCCTTTTCCTCTCCTATCCAGCCCCATCTCCTGAAGCCACAAACCAAAATAAAGTGCCTGGGAATGAGAGAGCAAACGAG----AGACAGAGAGAGAGGGCTTTGACTGAAACCAAGACATCAGGAGGTCTCTGCCTCTGATTCAGTGTTATTTGAATCAAGGGAACTCATTTGGCCTCAAGCACTTAATCATTTTATTCCTCTCTCTGATTTTACTTTGAGACATTAAGAGGAAAGAAGCATCACGGGGGCTGGAGAGGGCTTTTTCTCTATCTAGCTGCTGCTTTTGGAGTCCCTTACCTAATGCCCAGTGCATATGCTGGGCCAGATGGCTTGGACTCTTGGCAGCCAATTCAGCTGCTCAAGAACATGGTCGT
>gene=chr20_1959027-1960027; species=canFam
TTTTTTAAAGCATACAAAGTAACCCTAAAACAATCTACACATTTCAGAACATCAT--GAGATCTGGGGGCTGTACACGAAGAGGTATGCTCAGTAGCATCTTATACAAATTAACTGAATTCAAGACCTTTCCTTTCCTATCCAGCCTAGCCTCTTGGGCCTGCAAACCAAATCATAGTGCCTAGGGATGATCAAGTAAGAGCAA--CAGAGAGAGAGA--AGACTTTGATTGAAACCAAGGCATTGGGAGGTCTCTGCCTCTGATTCTGGGTTATCTGAATCAAGGGAATTCATTTGGCCTCAAGCACTTAATCACTTCATGGCTCTTTCTGGTTTTATTCTGAGACATTAAGAGGAAAGAATCATCACAGGGGTTGAAAAGGACTTTTTGTCTTTCTAGCTGTTGCTTCTGGATTCCCTTACCCAATGCCCAATGCATATGTTTGACCAGATGGCTAAGACTCTTGGCGGCCAATTCAGCTGCTCAAGAACATGGTCGT
>gene=chr20_1959027-1960027; species=equCab
TTTTTAAAAGCACACAAAACAACCCTAAAACAACTTATACATTTCAAAACATCATGAGAGATCTGGGGTTTGTGCAGGAAGAGGTGTGCTTGGTAGCATCTCGTACAAATTAACCAAAGCCAAGGGTTTTTCTCTCTTATCCAGCCCAGGCTTCTGGATCCACAAACCAAACCGTAGTTCCTAGGGACGAGTCAGCAAGAGAGA--CAGAGACAGAGATAGGGCTTTGATTGAAACCAAGGCATCGGGAGGTCTCTGCCTCTGATTCTGGGTTATTTGAATCAAGGGAACTCATTCAGCCTCAAGCACTTAATCATTTCATTCCTCTTTCTGGTTTTATTTTGAGATATTAAGAGGAAAGAATCATGCTGGGGGTTGAAGAGCACTTTTTCTCTTTCTAGCTGTTGCTTCTGGATTCCCTTACCCAATGCCCACTGCATATGTTTGACCAGATGGCTTGGACTCTTGGCGGCCAATTCAGCTGCTCAAGAACATGGTTGT
>gene=chr20_1959027-1960027; species=gorGor
TTTTTTAAAGCACACAAAATAACTCTAAAACAATCTATCCATTTCGGAACATCATCAGATACCTGGGGACTGCACATGAAGAGATGTGCTCAGCAGCATCTTATACAAATTATCCAGACTCAAGCCTTTTCCTCTCCTATCCAGCCTCATCTCCCGGACCCACAAACCAAAAGAGAGTGCCTGGGAATGAGAGAGCAAAAGAGAGACAGACAGACAGGGAGGGCTTTGATTGAAACCAAGACATCGGGAGGTCTCTGCCTCTGATTCAGGGTTATTTGAATCAAGGGAACTCATTTGGCCTCAAGCACTTAATCATTTTATTCCTCTTTCTCGTTTTATTTTGAGACATTACGAGGAAAGAAGCATTATGGGGATTGAAGAGGGCTTTTTCTCTTTCTAGCTGCTGCTTCTGGAGTCCCTTACCCAATGCCCAGTGCATATGTTGGGCCAGATGGCTTGGACTCTTGGCAGCCAATTCAGCTGCTCAAGAACATGGTTGT
>gene=chr20_1959027-1960027; species=panTro
TTTTTAAAAGCACACAAAATAACTCTAAAACAATCTATCCATTTCAGAACATCATCAGATACCTGGGGACTGCGCATGAAGAGATGTGCTCAGCAGCATCTTATACAAATTATCCAGACTCAAGCCTTTTCCTCTCCTATCCAGCCTCATCTCCTGGACCCACAAACCAAAAGAGAGTGCCTGGGAATGAGAGAGCAAAAGAGAGACAGACAGACAGGGAGGGCTTTGATGGAAACCAAGACATCGGGAGGTCTCTGCCTCTGATTCAGGGTTATTTGAATCAAGGGAACTCATTTGGCCTCAAGCACTTAATCATTTTATTCCTCTTTCTGGTTTTATTTTGAGACATTAAGAGGAAAGAAGCATTATGGGGATTGAAGAGGGCTTTTTCTCTTTCTAGCTGCTGCTTCTGGAGTCCCTTACCCAATGCCCAGTGCATATGTTGGGCCAGATGGCTTGGACTCTTGGCAGCCAATTCAGCTGCTCAAGAACATGGTTGT
>gene=chr20_1959027-1960027; species=papHam
TTTTTTAAAGCACACAAAATAACTCTGAAACAATCTATCCATTTCAGAACATCATCAGATACCTGGGGACTGCACATGAAGAGATGTGTTCAGCAGCATCTTACACAAATTATCCAAACTCAAGCCTTTTCCTCTCCTATCCAGTCCCATCTCCTGTACCCACAAACCAAAAAAGAGTGCCTGGGAATgagagagcaaaagagagagagacagagagagagGGCTTTGATTGAAACCAAGACATCGGGAGGTCTCTGTCTATGAATCAGGGTTATTTGAATCAAGGGAACTCATTTGGCCTCAAGCACTTAATCATTTTATTCCTCTTTCTGGTTTTATTTTGAGACATTAAGAGGAAAGAAGCATCATGGGGACTGAAGAGAGCTTTTTCTCTTTCTAGCTGCTGCTTCTGGAGTCCCTTACCCAATGCCCAGTGCATATGTTGGGCCAGATGGCTTGGACTCTTGGCAGCCAATTCAGCTGCTCAAGAACATGGTTGT
>gene=chr20_1959027-1960027; species=ponAbe
TTTTTTAAAGCACACAAAATAACTCTAAAACAATCTATCCATTTCAGAACATCATCAGATACCTGGGGACTGCGCATGAAGAGATGTGCTCAGCAGCATCTTACACAAATTATACAAACTCAAGCCTTTTCCTCTCCTATCCAGCCCCATCTCCTGGACCCACAAACCAAAAGAGAGTGCCTGGGAATGAGAGATCAAAAGAGAGAGAGACAGAGAGGGAGGGCTTTGATTGAAATCAAGACATCGGGAGGTCTCTGCCTCTGATTCAGGGTTATTTGAATCAAGGGAACTCATTTGGCCTCAAGCACTTAATCATTTTATCCTTCTTTCTGGTTTTATTTTGAGACATTAAGAGGAAAGAAGCATCATGGGGATTGAAGAGGGCTTTTTCTCTTTCTAGCTGCTGCTTCTGGAGTCCCTTACCCAATGCCCAGTGCATATGTTAGGCCAGATGGCTTGGACTCTTGGCAGCCAATTCAGCTGCTCAAGAACATGGTTGT
>gene=chr20_1959027-1960027; species=rheMac
TTTTTTAAAGCACACAAAATAACTCTGAAACAATCTATCCATTTCAGAACATCATCAGATACCTGGGGACTGCACATGACGAGATGTGTTCAGCAGCATCTTACACAAATTATCCAAACTCAAGCCTTTTCCTCTCCTATCCAGTCCCATCTCCTGGACCCACAAACCAAAAAAGAGTGCCTGGGAATgagagagcaaaagagagagagacagagagagagGGCTTTGATTGAAACCAAGACATCGGGACGTCTCTGTCTATGAATCAGGGTTATTTGAATCAAGGGAACTCATTTGGCCTCAAGCACTTAATCATTTTATTCCTCTTTCTGGTTTTATTTTGAGACATTAAGAGGAAAGAAGCATCATGGGGACTGAAGAGAGCTTTTTCTCTTTCTAGCTGCTGCTTCTGGAGTCCCTTACCCAATGCCCAGTGCATATGTTGGGCCAGATGGCTTGGACTCTTGGCAGCCAATTCAGCTGCTCAAGAACATGGTCGT
>gene=chr20_2157027-2158027; species=hg19
GAGGCATCCTGTGACCTTGAGTGACGTGCCTTTCAAATCCTCTGGAGTAAGGGGTGCCaggggttgggagtcagagccccagagcaggggccaggagcccagggttctccaaccctccttgtgaccttgtgcaattcatttcttctctgcagggtctgctcccatctgtcatgggaaggaggtcagatgagaccacagctaactttccttctggctccaacactctgtgttccaggattcTCCAGAATGGAACAGTCTGACCTTGGGGATTCTAGCAGGATCAAGTCAGGTCCCCTTCATCATCCCCTCTCTCCCTCTCATGCCCCGGGAGGCTTCCACTCCTGCAGCATCAGGCACTGGGAGGCAGAGTCCAGCTCCACAGTCATTTTTAACATATTAAAGTTCTGGACAGAAAGCTCATTTGAAGCCTGTGTTTGTGCCGGGAGAAGAGAGGCCAGAGCCAAGCCTCTCCCCACGGGGGTTTCATCTCCCCCGGCTTG
>gene=chr20_2157027-2158027; species=bosTau
GAGGCATTCTGTAAC-TGGAGCTTTGTGCCTCTCAGATCCTCTGG------GTGGGGCAGGGGTCATGGGTCAGAGTGCCAG-AtggcagtcaggagcctgggacactccatccctccttgtgaccttgagcaatttgtttcttctctgcaggatctgtttccatctataatgggaaggagtttggatgagattatggctaacctttcttctggctttaatactctgtgtttcagaattcA---------------CTAATCTTAGGGATTCAAGTGGTATCAAGCCAGGCCCCTCACATCAGTTCCTCTCGCTTCCTC----CCCAGGGAGTCTGTGCATCGGCAGCATCAGGTGCTGGGAGGCAAAGGCAG-CGCCACAGTCATTTTTAACATATTAAAGTTCCAGGCAGAAAGCTCATTTGGAGCCTGTGTTAGAGCCGGGAG--GAGAGGCCAGAGCCAAGTCTCCCCACTCAGGGCCTCCCTCT-GCCCTGCTTG
>gene=chr20_2157027-2158027; species=calJac
GAGGCATCCTGTGACCTCCAGTGATGTGCCTTTCAAATCCTCCGGAGTAAGGGATGCCAGGGGTTGGGAATCagag---cagaacggaggccaggaacccaggattctccaaccctccttgtgaccttgtacaattcatttcttctctgcagggtctgctcccatttgtcatgggaaggaggtcagaggagaccacagctaactttccttctggttccgacactctgtgttccaggattcTTCAGAAAGGAACAGTCCGACCTTGGGGATTCTAGCAAGATCAAATCAGGTCCCCTTCATCATCTCCTCTCTTCCTCTCATGCCCCGGTAGGCTTCCACTCCCGCAGCATCAGGCGCTGAGAGGCAGAGTCCAGCTCCACAGTCATTTTTAACATATTCGAGTTCCTAACAGAAAGCTTATTTGAAGCCTGTGTTTGTGCTGGGAGAAGAGGGGCCAGAGCCAAGCCTCTCCTCAAGGGGATTTCATCTCCCCCTGCTTG
>gene=chr20_2157027-2158027; species=canFam
gaGGCACGTCGTGACCTGGAGCTGCATTTTTCCCAAATCCTTTGGGGCAGAGGACGCCAAGAGTCATGGGTCATAGCTCCGGAATGGGAGTCAGGAGCCCAGGATGCTCTC-CCCGCCTCAGGACCTGGGGCGCTTCCTTTCTGCCCTGCAGAGCCTGCCTCCATCCGT----GGAAGGAGGGGAGGTGACATTACAGCCAACGGCCTGTTTGAC------ACTCCGTGCTCCAGGTTTCACCGGAATGGCACGATCTGACCTTGGGGACT---------------CAGTCCCCT--CATGGGTTCCCCTCTCCCCCTCACGCCCTGAGG------AGCTCCCACCGCATCAGGCGCTGGGAGGCAGATGCAGGGTCTGCGGTCATTTTTCACATTTTAAAGTTCCGGGCAGAAAGCTCATTTGGAGCTTGTGTTTGAGCTGGGAGAAGAGAAGCTGGAGCCAGGCCTCT-CTTGCAGGGGTTTCGTCT-CCCCGGCTCG
>gene=chr20_2157027-2158027; species=equCab
gaGGCATCCTGTGACCTGGAGCTGCGTGCCTCCCAAATCCTCTGGAGTAGGGGAAGCCAGAGGTCACAGGTCGgagcaccagaacgggagtcaagaacccaggatgctccagcccttcttgtgaccttgagcaacggatttcttccctgcgggctctgtttccatccataatgggaaggaggttggacgagatcacagctaactttccttctggctttgacactctgtgttccagaattcACCAGAACGGAATGGTCTGCCCTTGGGGACTCCGGTGGTGTGGAGCCAGGCCCCTTCCATCAGCTCCTC-------CTTGTGCCCGGGGGGGCTGCAGCTCCTGCAGCATTAGGCGTGGGGAGGCAGAGTCAGATGCCACAGTCATTTTGAACACATTAAAGTTCCAGGCAGAAAGCTCTTTTGCAGCCTGAGTTTGAGCTGGGAAAAGAGAGGCCGGAGCCAAGCCTCTCCCCATGGGGATTTCGTCTCCCCCAGCTGG
>gene=chr20_2157027-2158027; species=gorGor
GAGGCATCCTGTGACCTTGAGTGACGTGCCTTTCAAATCCTCTGGAGTAAGGGGTGCCAGGGGTTGGGAATCagagcaccagagcaggggccaggagc-caggattctccaaccctccttgtgaccttgtgcaattcatttcttctctgcagggtctgctcccatctgtcatgggaaggaggtcagatgagaccacagctaactttccttctggctccaacactctgtgttccaggattcTCCAGAATGGAACAGTCTGACCTTGGGGATTCTAGCAGGATCAAGTCAGGTCCCCTTCATCATCCCCTCTCTCCCTCTCATGCCCCGGGAGGCTTCCACTCCTGCAGCATCAGGCACTGGGAGGCAGAGTGCAGCTCCACAGTCATTTTTAACATATTAAAGTTCTGGACAGAAAGCTCATTTGAAGCCTGTGTTTGTGCCGGGAGAAGAGGGGCCAGAGCCAAGCCTCTCCCCACGGGGGTTTCATCTCCCCCGGCTTG
>gene=chr20_2157027-2158027; species=panTro
GAGGCATCCTGTGACCTTGAGTGATGTGCCTTTCAAATCCTCTGAAGTAAGGGGTGCCAGGGGTTGGGAATCagagcaccagagcaggggccaggagcccaggattctccaaccctccttgtgaccttgtgcaattcatttcttctctgcagggtctgctcccatctgtcatgggaaggaggtcagatgagaccacagctaactttccttctggctccaacactctgtgttccaggattcTCCAGAATGGAACAGTCTGACCTTGGGGATTCCAGCAGGATCAAGTCAGGTCCCCTTCATCATCCCCTCTCTCCCTCTCATGCCCCGGGAGGCTTCCACTCCTGCAGCATCAGGCACTGGGAGGCAGAGTCCAGCTCCACAGTCATTTTTAACATATTAAAGTTCCGGACAGAAAGCTCATTTGAAGCCTGTGTTTGTGCCGGTAGAAGAGAGGCCAGAGCCAAGCCTCTCCCCACGGGGGTTTCATCTCCCCCGGCTTG
>gene=chr20_2157027-2158027; species=papHam
GAGGCATCCTGTGACCTTGAGTGATGTGCCTTTCAAATCCTCTGGAGTAAGGGGTGCCAGGGTTTGGAAATCagagcaccagaacaggggccaggagcccaggattctccaactctccttgtgaccttgtgcaattcatttcttctctgcagggtctgctcccatctgtcatgggaaggaggtcagatgagaccacagctaactttccttctggctccgacactctatgtaccaggattcTCCAGAATGGAAT-GTCTGACCTTGGGGATTCTAGCAGGATCAAGTCAGGTCCCCTTCATCATCCCCTCTCTCCCTCTCATGCCCCGGGAGGCTTCCACTCCTGCAGCTTCAGGCACTGGAAGGCAGAGTCCAGCTCCACAGTCATTTTTAACATATTAAAGTTCTGGACAGAAAGCTCATTTGAAGCCTGTGTTTTTGCCGGGAGAAGAGGAGCCAGAGCCAAGCCTCTCCCCACGGGGGTTTCATCT-CCCCGGCTTG
>gene=chr20_2157027-2158027; species=ponAbe
GAGGTATCCTGTGACCTTGAGTGATGTGCCTTTCAAATCCTCTGGAGTAAGGGGTGCCAGGGGTTGGGAATCagaaaaccagaacaggggccaggagcccaggattctccaaccctccttgtgaccttgtgcaattcatttcttctctgcggggtctgctcccatctgtcatgggaaggaggtcagatgagaccacagctgactttccttctggctccaacactctgtgttccaggattcTCCAGAATGGAACAGTCTGACCTTGGGGATTCTAGCAGGATCAAGTCAGGTCCCCTTCATCATCACCTCTCTCCCTTTCATGCCCCGGGAGGCTTCCACTTCTGCAGCATCAGGCACTGGGAGGCAGAGTCCAGCTCCACAGTCATTTTTAACATATTAAAGTTCTGGACAGAAAGCTCATTTGAAGCCTGTGTTTGTGCCAGGAGAAGAGGGGCCAGAGCCAAGCCTCTCCCCACGAGGGTTTCATCTCCCCCGGCTCA
>gene=chr20_2157027-2158027; species=rheMac
GAGGCATCCTGTGACCTTGAGTGATGTGCCTTTCAAATCCTCTGGAGTAAGGGGTGCCAGGGTTTGGGAATCagagcaccagaacaggggccaggagcccaggattctccaaccctccttgtgaccttgtgcaattcatttcttctctgcagggtctgctcccatctgtcatgggaaagaggtcagatgagaccacagctaactttccttctggctccgacactctatgtaccaggattcTCCAGAACGGAAT-GTCTGACCTTGGGGATTCTAGCAGGATCAAGTCAGGTCCCCTTCATCATCCCCTCTCTCCCTCTCATGCCCCGGGAGGCTTCCACTCCTGCAGCTTCAGGCACTGGAAGGCAGAGTCCAGCTCCACAGTCATTTTTAACATATTAAAGTTCTGGACAGAAAGCTCATTTGAAGCCTGTGTTTTTGCCGGGAGAAGAGGAGCCAGAGCCAAGCCTCTCCCCACGGGGGTTTCATCT-CCCCGGCTTG
>gene=chr20_2802245-2803245; species=hg19
CCCTTGCCCCAAATCGCCGGCCTGCCGCCACTTCCCCTCACTAGAGACCCCTAGGCGTCGACGGCAGAGTTCCTGAGAACCCTGGAGAAGGAACGGCCTGATACTGAGCTGGGACTCCGACTCCTGGAACAGCCTGAGCCTGATATTATCCGATGCCCCTGAGGTAAAGAGCTGTCATTTGTGAGGATCTGACAGGGTCTGGATGCAGCCACCTTTGGACAAGTTTTTTGGTTTGTTTGTTTTTGTTTTTTTTCTGCTGAGCATTTTCATCTATATTCTGGAGCTCATACTTGCATCCTTTGTACTGATTCTGTTACCGACCCTCAAGGGGGTATTTGATCCCAGtggggttttttccctgcttggtgccgttcatgccaatagactgagaccaggttcggttaagcagagcagaaactttatcattgatcaaggaatggagaaggggagcctgtgctcaaagcaccttctTGGGGCGGGGGGGTGGGGGGGTGGGAGTA
>gene=chr20_2802245-2803245; species=bosTau
TCTTTAACCCAAATCCCTAGCCTAG------GTTCCCTAGCCAAAAACCCAGAGACAACAAGGGCAGAGCTCCTGAGAATCCTGGAGAAGGAAGAGCC----GCTTCACTG--TCCCCGACTGCTGTCCTAATCCTAGTCTATTCT--TCCATTCTTCCTAGGGTAAAGAGCTGTATTTTGTGAGGTTCCGTCAGGATCTAGATGCAGCTCACTTTGGACAAGTCATTT-----------------------GCTGCGGTGCATCTCCATCT------------------------------------------------------------------------------------------------------------------------------------------------------------------------------------------------------------------------------------
>gene=chr20_2802245-2803245; species=calJac
CCGTTGCCCCAAATCTCCGGCCTGTCCCCACTCCCCCTCACCAGAGACCCAGAGGCAACGACAGCAGAGTTCCTGAGAACCCTGGAGAAGGAATAGCccgataCTGAGCTGGGACTCCGACTCCTGGCACAGCTCCAGCTTGATATTATCCAATGCCCCTGAGGTAAACAGCTGGCATTTGTGAGGATCCAACAGGGTCTGATTGCAGCCACCTTTGGACAAGTTTTTTCGTTTGTTT------------TTTCTGCTGAGCATTTTCATCTATATTCTGGAGCTCGTATTTGCATTCTTTGTACTGATTTTGTTACCGACCCTCAAGGGGGTCTGTGATCCCAGTGGTTTTTTTTCCCAGCTTGACGTGGTTCATGCCAATGGAATGAGACCAGGTTCAGTTAAGCAGAGCAGAAACTTTATTGTTGA-CAAGGAATGGAGAAGAGGAGCTTGTGCTCAAAGCATCTTCTTGGGGAG-------------TTGGGGGTA
>gene=chr20_2802245-2803245; species=canFam
CCCCTTC-CTTAATCTCCAACCTGG------GTCCCCCAACCAGAAACCCCGAGGCATCCAGGGCAGAGCTCGTGGGAAGCCTGGAGAAAGAAGGGTC----TCTTCACTGTGTCACCAACTCCTGGCGCACCCCTAGTCTATGAT--CCTATTCCTCCTGGGGTAAAGAGCGGTCTTT---------------------------------------------------------------------------------------------------------------------------------------------------------------------------------------------------------------------------------------------------------------------------------------------------------------------------------
>gene=chr20_2802245-2803245; species=equCab
CCCTTACCCCAAATCTCCAGCCTGG------GTCCCCCAGCCAGAAACCTAGAGGCATCGAGGGCAGAGCTCATGAGAATCCTGGAGAAGGAAGGGCC----GCTTCACGGTGTCTCAGACTCCTGGCCCAGCCCTAGTCTATTAT--CCCATTCCTCCTGGGATAAAGAGCTGTCTT-TGTGAGGTTCTGTCAGGGTCTGAATGCAACCAACTTGGGGCAAGT---------------------TTTCCCTCCTGCTGAGCACCT-CATCTGTATTCTGGA------TCTTGCTTCCTTTATGCTGCCTCCTTA-CC--------------------------------------------------------------------------------------------------------------------------------------------------------------------------------------
>gene=chr20_2802245-2803245; species=gorGor
--------------------------------------------------------------------------------------------------------------------------------------------------------------------------------------------------------------------------------------------------------------------------------------------------------------------------------------------------------------------------------------------------------------------------------------------------------------------------------------------------------------------
>gene=chr20_2802245-2803245; species=panTro
CCCTTGCCCCAAATCGCCGGCCTGCCGCCACTTCCCCTCACTAGAGACCCCTAGGCATCGACGGCAGAGTTCCTGAGAACCCTGGAGAAGGAACGGCCTGATACTGAGCTGGGACTCCGACTCCTGGAACAGCCTGAGCCTGATATTATCCAATGTCCCTGAGGTAGGGAGCTGTCATTTGTGAGGATCTGACAGGGTCTGGATGCAGCCACCTTTGGACAAGTTTCTTGGTTTGTTTGTTTTTGTTTTTTTTCTGCTGAGCATTTTCATCTATATTCTGGAGCTCATACTTGCATCCTTTGTACTGATTCTGTTACCGACCCTCAAAGGGGTGTTTGATCCCAGtggggtgttttccctgcttggtgccgttcatgccaatagactgagaccagggtcggttaagcagagcagaaactttatcattgatcaaggaatggagaaggggagcctgtgctcaaagcaccttcttggggcggggggtgggggggGTGGGAGTA
>gene=chr20_2802245-2803245; species=papHam
CCCTTGCCCCAAATCGCTGGCCTGCCGCCCCTCCCCCTCACCAGAGACCCCAAGGCATCGACGGCAGAGTTCCTGAGAACCCTGGAGAAGGAACAGCCCGATACTGAGCTGGGACTCTGACTCCTGGCACAGCCTGAGCCTGATATTATCAAACG-CCCTGAGGTAAAAAGCTGTCATTTGTGAGGACCCGACAGGGTCTGGATGCAGCCACTTTTCGACAAGTTTTTTTGTTTGTTTGTTT---------TTCTGCTGAGCATTTTCATCTGTATTCTGGAACTCATACTTGCATCCTTTGTACTGATTCTGTTACCGACCCTCAAGGGGGTTTTGGATCCCAGTGGGTTtttttccctgcttggtgccgttcatgccaataaaatgagaccaggttcggttaagcagagcagaaactttatcactgatcaaggaatgtagaaggggagcctgagatcaaagcaccttcttgagg---------------gaaggggta
>gene=chr20_2802245-2803245; species=ponAbe
CCCTTGCCCCAAATCGCTGGCCTGCCGCCACTTCCCCTCACTAGAGACCCCGAGGCATCGACGGCAGAGTTCCTGAGAACCCTGGAGAAGGAACAGCCCGATACTGAGCTGGGACTCCGACTCCTGGAACAGCCTGAGCCTGATATTATCCAATGCCCCTGAGGTAAAGAGCTGTCATTTGTGAGTATCTGACAGGGTCTGGATGCAGCCACCTTTGGACAAGTTTTTTTGTTTGTTTGTTTTTG-TTTTCTTCTGCTGAGCATTTTCATCTATATTCTGGAGCTCATACTTGCATCCTTTGTACTGATTCTGTT-CCGA-CCTCATGGGGGTCTTTGAT-CCAGTGGGGTT----------------------------------------------------------------------------------------------------------------------------------------------------
>gene=chr20_2802245-2803245; species=rheMac
CCCTTGCCCCAAATCGCTGGCCTGCCGCCCCTCCCCCTCACCAGAGACCCCGAGGCATCGACGGCAGAGTTCCTGAGAACCCTGGAGAAGGAACAGCCCGATACTGAGCTGGGACTCTGACTCCTGGCATAGCCTGAGCCTGATATTATCAAATG-CCCTGAGGTAAAAAGCTGTCATTTGTGAGGATCCGACAGGGTCTGGATGCAGCCACTTTTCGACAAGTTTTTTTGTTTGTTT-------------TTCTGCTGAGCATTTTCATCTGTATTCTGGAGCTCATACTTGCATCCTTTGTACTGATTCTGTTACCGACCCTCAAGGGGGTTTTGGATCCCAGTAGGTTTTTTTCCTTGCTTGGTGCCGTTCATGCCAATAAAATGAGACCAGGTTCGGTTAAGCAGAGCAGAAACTTTATCACTGATCAAGGAATGTAGAAGGGGAGCCTGAGATCAAAGCACCTTCTTGAGG---------------GAAGGGGTA
>gene=chr20_2900016-2901016; species=hg19
agtttttgcatagcccacaaactacaaatgtttcttacatctttgagtggttggaaaaatatcaaaagaagaatactattttgtaacgtggaaattatataaaattaacatttacatgttcataaataaggttttattagaatatagctatgctgaaactacatatctatgactgcttttttgtcacaacagcagagatgagtaattgtgacaaaggctgtttggcctgcagagccaaacatttactgtgtggctctttacagaaaaagtttgctaactcAATGAGTAGGTGGTAATTTTTATCCATTGAAACAAGCAATTAAGGAAGAACAGATACAGGAGAAGATAACATTTCTGTGAGTGTTGATTATTTGAATCAGAGGTACTTGTGAATATGCAGGTCTAGAAGGCAAGGGAATTTATAGGTTTGGAGTTTGGAAAGAGCTTGAGGCTGGAAATGGATGTGGGAGGAAAGGAGGAGATCAAGAAGACTGGATGGA
>gene=chr20_2900016-2901016; species=bosTau
Agtttttgcatagcccacaaactaagagttgttttaacgtccttaaatggttgggaaaaaatcaaaagaagaatgatattttatgacatggatattatataaaattcaaattttagttttctgaaatgaa-----attgaactatagctacagtta----acctttctgttgcagcttttatgctaaaacagcagagctgagtaactgtgacagaggctgtatgacctccaaagccaaatgtttactgtgtggctcttcacagaaaaagtttgctgattcctgGGATAGATGGTGATTTTTATctact------------------------------------------------------------------------------------------------------------------------------------------------------------------------------------------------
>gene=chr20_2900016-2901016; species=calJac
agtttttgcatggcccacaaactaagaatgtttcctacatctttgaatcgttggaaaaaaatcaaaagaagtatactattttgtgacgtggaaattatataaaattaacatttcaatgtttataagtaaagttttattagaatatagctacgctgaaactacatatctgtgactgcttttgtgccacaacagcagagatgagtaatagtgacaaaggctgtttggcctgcagagccaaacatttactgtgtggctctttacagagaaagttggctcactcAATGAGTAGGTGATAATTTTTATCCATTGAAACAAGCAATTA---AAGAACAGATAGAGGAGAAGATAACATTTCTCTGAATGTTGATTATTTGAATCAGAGGTGCTTGTGAATATGCAGGTCTAGAAGGCAAGGGAATATATAGGTTTGGAGTTTGGAAAGAGCTTGAGGCTGGAAATGGATGTGGGAAGAAAGGAGGAGATCAAGAAGACTGGATGGA
>gene=chr20_2900016-2901016; species=canFam
agcttttgcacagcctataaacaaagaattgtttttaccttttgaagtggttgaaaa--aatcggaag------tatattttattacggagaaattacataaaattcaaatgtcagtgtttataa----agctttgttggactacatctgtattcaaac----tgtctgtggctacttttgtgcta-aacaccagagctgaataattgtgacagaggctccattatctgcaaagccaaatatttactgtgtggctctttatagaaaaagtcggctgactcctgGGGTAGATGGTGATCTTTATCCACTGGGATAAGCAATTA--GGGGAACAGATACAAAATAAAATAACATTTCTttcagtattggttatttgaatcagaggtgcttgtgaatacgtaggtctagaagacaagggtatatatagatctaaggtttgaagaca-gccaaggctgaagataGAT-GGAGAAGAAAGGATGAGATCCAGAAGAATGGATGGG
>gene=chr20_2900016-2901016; species=equCab
ggtttttgtatagctcacaaactaagaattg-cttcacatctttatatggttgagaa--aattaaaagaagaatgacattttatgatg--ggaattatataaaattcaaatttcagtgttcataaatacagttttattggcctgtagctatacttaaactacctgcttgtagccactttggtgatacaacagcagagctgagtaattgtgacagaggctatatggcctgcaaagccaaatatttactgtgtggctgtttacagaaaaagtttgctgattcctgGGGTAGATGGCAATTTTTATCCACTGAGATAAGCAGTTAAGGAGGAACAGATAGAGAGGAAAATAACATTTCTAGGAGTATGGGTTGTTTGAATCAGAGGTGCTTGTGACTATGCAAGTCTAGAAGGCAAGGTCATGTAT--ATCT-AGGTTTGAAGAGATTTTGAGGCTGGAGTTAGATGGGGGAAGAAAAGATGACATCCAGATAGGTGGATGGG
>gene=chr20_2900016-2901016; species=gorGor
agtttttgcatagcccacaaactacgaatgtttcttacatctttgagtggttggaaaaaaatcaaaagaagaatactattttgt-acgtggaaattatataaaattaacatttacatgttcacaaataaggttttattagaatatagctatgctgaaactacatatctatgactgcttttttgtcacaacagcagagatgagtaattgtgacaaaggctgtttggcctgcagagccaaacatttactgtgtggctctttacagaaaaagtttgctaactcaatgagtaggtggtaatttttatccattgaaacaagcaattaaggaagaacagatacaggagaagataacatttctgtgagtgttgattatttgaatcagaggtgcttgtgaatatgcaggtctagaaggcaagggaatttataggtttggagtttggaaagagcttgaggctggaaatggatgtgggaAGAAAGGAGGAGATCAAGAAGACTGGATGGA
>gene=chr20_2900016-2901016; species=panTro
agtttttgcatagcccacaaactacgaatgtttcttacatctttgagtggttggaaaaatatcaaaagaagaatactattttgtaacgtggaaattatataaaattaacatttacatgttcataaataaggttttattagaatatagctatgctgaaactacatatctatgactgcttttttgtcacaacagcagagatgagtaattgtgacaaaggctgtttggcctgcagagccaaacatttactgtgtggctctttacagaaaaagtttgctaactcaatgagtaggtggtaatttttatccattgaaacaagcaattaaggaagaacagatacaggagaagataacatttctgtgagtgttgattatttgaatcagaggtgcttgtgaatatgcaggtctagaaggcaagggaatttataggtttggagtttggaaagagcttgaggctggaaatggatgtgggagGAAAGGAGGAGATCAAGAAGACTGGATGGA
>gene=chr20_2900016-2901016; species=papHam
agtttttgcatagcccaccaactacaaatgtttcttacatctttgagtggttggaaaaa-----------------------------------------------------------------------------------------------gaaactacgtatctatgactgcttttttgccacaacagcagagatgagtaattgtgacaaaggctg-ttggcctgcagagccaaacatttactgtgtggctttttacagaaaaagtttgctaactcAATGAGTAGGTGGTAATTTTTATCCATTGAAATAAGCAATTAAGGAAGAAGAGATATGGAATAAGATAACATTTCTGTGAGTGTTGATTATTTGAATCAGAGGTGCTTGTGAATATGCAGGTCTAGAAGGCAAGGGAATTTATAGGTTTGGAGTTTGGAAAGAGCCTGAGGCGGGAAATGGATGTGGGAAGAAAGGAGT---TCAAGAAGACTGGATGGA
>gene=chr20_2900016-2901016; species=ponAbe
agtttttgcatagcccacaaactacgaatgtttcttacgtctttgagtggttggaaaaaaatcggaagaagaatactattttgtaacgtggaaattatgtaaaattaacatttacatgttcataaataaggttttattagaatatagctatgctgaaactacatatctatgactgcttttttgtcacaacagcagagatgagtaattgtgacaaaggctgtttggcctgcagagccaaacatttactgtgtggctctttacagaaaaagtttgctaactcAATGAGTAGGTGGTAATTTTTATCCATTGAAACAAGCAATTGAGGAAGAACAGATATAGGAGAAGATAACATTTCTGTGAGTGTTGATTATTTGAATCAGAGGTGCTTGTGAATATGCAGGTCTAGAAGGCAAGGGAATTTATAGGTTTGGAGTCTGGAAAGAGCTTGAGGCTGGAAATGGATGTGGGAAGAAAGGAGGAGATCAAGAAGACTGGATGGA
>gene=chr20_2900016-2901016; species=rheMac
----------------------------------------------------------------------------------------------------------------------------------------------------------GAAACtacgtatctatgactgcttttttgccacaacagcagagatgagtaattgtgacaaaggctgtttggcctgcagagccaaacatttactgtgtggctttttacagaaaaagtttgcTAGCTCAATGAGTAGGTGGTAATTTTTATCCATTGAAATAAGCAATTAAGGAAGAAGAGATATGGAATAAGATAACATTTCTGTGAGTGTTGATTATTTGAATCAGAGGTGCTTGTGAATATGCAAGTCTAGAAGGCAAGGGGATTTATAGGTTTGGAGTTTGGAAAGAGCCTGAGGCGGGAAATGGATGTGGGAAGAAAGGAGT---TCAAGAAGACTGGATGGA
>gene=chr20_3361245-3362245; species=hg19
acaaaactgcccccagttgggaactactgCACTAGACACATAGCAATATTATTTCACATCAGATGTTTGTTTTCATGCCTCCCCCAGCTGCCTCACAAGAGCTGTCTGTCTCTTGTCCACTTTTATTTTGTCTATTCCAGTGTCTCCTGACCCATCTGGCATACAAGACATGATTCTAAATATGTGATATCAGAGATAGCTCCTGGGCAATAGCCCCCAGCAGCATCAACACAGGCAGAGTGTCTCAGTGCTACGGAGAGGGGAATATAAACAGAAATCCAGCATTGTAGTCACAGGCATCTTCATGAATTAAAGTCACAGAGAAAATAATTCCCAAAGACAGCAGGACAAAGAGCCTTTGTTCCTCAGCTGATAAGCCACAAGAAATCTTCCTTGTAGGAGCTGCCTGCAGGCCCATCCTTACCTCACAACTGAAGGTGCTTTCACAGGACAACACCATGTAATCTGAACCGTTAGCATGTAGAGGCAATGGTCAATGA
>gene=chr20_3361245-3362245; species=bosTau
ataaaac--cctctagttgagaatcactgCATTAGATTCACAGCAAGATTATTTCACATCAGATTTT---------GCATCCCCCAGCTGCTTCACAAGAG----CTGTCTCTTGTCCATTTTGATTT-GTCTATTCCCGTGTCTTCTGATCCATCTGGCAGACAAGTCATGATGCTAAGTATGTGATATCAGAGATAGCTCTTGGGCATCACCCCATAGCAGCACAACCACAGGGTGAGTGTCTCAAAG-TGAGAAAAGGGGAATGTTAGCAGAAAGACTGCATTGTAATCACAGGCACCATCATAAATTACAGTCACATAGAAAACAATGCCCAAAGACAGCAGGACAAAGAGCCTTTGTTCCTAAACTGAAGATCTACATGAAATCTTCCTTGTAGGAGAACCTTGCAGGCTCGTCCTTGACTTACAGTTGAAAGTGCTATCATAGGACAACAGCATATAACATGAGCCTCCAGCATGTAGAGGCAGTAGGAAATTT
>gene=chr20_3361245-3362245; species=calJac
acaaaaccgctcccagttgagaactactgCATTAGACACAGAGCAATATTATTTCACATCAGATGTTTGTTTTCATGCCTTCCCCAGCTGCCTCACAAGAGCAGTCTGTCTGTCCTCCACTTTTA-TTTGTCTAGTCCAGTGTCTCCTGACCCATCTGGCATACAAAGCATAATTCTAAATATGTGATATCAGAGAGAGCTCCTGGGCAACAGCCTCCAGCAGCATCAACACAGGCAAAGTGTCTCAGTGCTAAGGAAAGAGGAATGTAAACAGAAATCCAGCATTGTAGTCACAGGCATCTTCATGAATTAAAGTCACAGAGAAAACAATTCCCAAAGACAGCAGGACAAAGAGCCTTTGTTCCTTGGCTGATAAGCCACAAGAAGTCTTCCTTGTAGGAGCTGCCTGCAGGCCCATCCTTACCTCACAACTGAAGGGCCTTTCACAGGACAAGAGCATGTAATCTGAACCTTCAGCATGTAGAGGCAGTGGGCAATTA
>gene=chr20_3361245-3362245; species=canFam
ataaaactgcccctactttaaaaccactgCACAATATCCACTGCAAGATTACTTCATATCATATGTTTGCTTTCATGTACTCCCCAGCTGCTTGACAAGAGCTGTCTGTCTCTTGACCAGTTTGATCT-GTCTATTCCTGTGTCTCCTGATCCATCTGGCAGACAAGTCATGATGCTAAGTATGTGATATCAGAGACAGCTCCTGGGCATCAGCCCACAACAGCATCTACACAGGGAGAGTGTCTCAGAGCTGAAGAAAGGGGAATGTAAGCAGAAAGCCTCCATTGTAATCATGGGCATCCTCATGAATTAAAGTCACACAGAAAACAATTCCCAAAGACAGCAGGACAAAGAGCCTTTGTTCCTAAGCTGAAAATCCACATGAAGTCTTCCTTGTAGGAGTAGCCTGGAGGCTCATCCTTTACTCACAACTGAATGTGCTTTCACAGGACAACAGCATATAATGTGAACCTCCAACAAGTAAAGGCAGTGGGCAATTC
>gene=chr20_3361245-3362245; species=equCab
gtataactgcccccagttgagagccactgCATTAGATCCACAGCAAAATTATTTCACACCAGATGTTTGCTTTCAGGCGTCCCCCAGCTGCTTCACAAGAGCTGTCTGTCTCTCACTCA-----ATTT-ATCTATTTCTGTGTCTCCTGACCCGTCTGGCACACAAGTCATGATGCTAAATATGTGATATTAGAGATAGCTCCTGGGCATCAGCCCGCAGCAGCATTAACACAGGGTGAGTGTCTCAGAGCTGAAGAAAGAGGAATGTAAGCAGAAAGCCTGCATTGTAGTCATGGGCATAGTCATGAATTAAAGTCACACAGAAAACAATTCCCAAAGACAGCAGGACAAAGAGCCTTTGTTCCTAAACTGAAGATCCACATCAAGTCTTCCTTGTAGGAGTAGCCTGCAGGCTCATCCTTGATTCACAGCTGAAAGTGCTTTTACAGGACAATAGCACATAATCTGAACATCCAGCATGTAGACGCAGTGGGCAATTC
>gene=chr20_3361245-3362245; species=gorGor
acaaaactgcccccagttgggaactactgCACTAGACACATAGCAATATTATTTCACATCAGATGTTTGTTTTCATGCCTCCCCCAGCTGCCTCACAAGAGCTGTCTGTCTCTTGTCCACTTTTATTTTGTCTATTCCAGTGTCTCCTGACCCATCTGGCATACAAGA-ATGATTCTAAATATGTGATATCAGAGATAGCTCCTGGGCAATAGCCCCCAGCAGCATCAACACAGGCAGAGTGTCTCAGTGCTAGGGAGA-------------------------------------------------------------------------------------------------------------------------------------------------------------------------------------------------------------------------------------------------
>gene=chr20_3361245-3362245; species=panTro
acaaaactgcccccaattgggaactactgCACTAGACACATAGCAATATTATTTCACATCAGATGTTTGTTTTCATGCCTCCCCCAGCTGCCTCACAAGAGCTGTCTGTCTCTTGTCCACTTTTATTTTGTCTATTCCAGTGTCTCCTGACCCATCTGGCATACAAGACATGATTCTAAATATGTGATATCAGAGATAGCTCCTGGGCAATAGCCCCCAGCAGCATCAACACAGGCAGAGTGTCTCAGTGCTACGGAGAGGAGAATATAAACAGAAATCCAGCATTGTAGTCACAGGCATCTTCATGAATTAAAGTCATAGAGAAAATAATTCCCAAAGACAGCAGGACAAAGAGCCTTTGTTCCTCAGCTGATAAGCCACAAGAAATCTTCCTTGTAGGAGCTGCCTGCAGGCCCATCCTTACCTCACAACTGAAGGTGCTTTCACAGGACAACACCATATAATCTGAACCGTTAGCATGTAGAGGCAATGGTCAATGA
>gene=chr20_3361245-3362245; species=papHam
acaaaactgcctccagttgaaaacgactgCACTAGACACATAGCAATATTCTTTCACATCAGATGTTTGTTTTCATGCCTCCCCCAGCTGCCTCACAGAGA-----TGTCTCTTGTCCATTTTTATTTTGTCTATCCCAATGTCTCCTGACCCATCTGGCATACAAGACATGATTCTAAATATGTGATATCAGAGATGGATCCAGGGCAATAGCCCCCAGCAGCATCAACACAGGCAGAGTGTCTCAGTGCTAAGGAAAGGGGAATATAAACAGAAATCCAGCATTGTAGTCACAGGCATCTTCATGAATTAAAGTCACAGAGAAAATAATTCCCAAAGACAGCAGGACAAAGAGCCTTTGTTCCTCGGATAATAAGCCACAAGAAGTCTTCCTTGTAGGAGCTGCCTGCAGGCCCATCCTTACCTCATGATTGAAGGTGCTTTCACAGGACAACACCATATAATCTGAACCGTTAGCATGTAGAGGCAATGGGCAATAA
>gene=chr20_3361245-3362245; species=ponAbe
acaaaactgcccccagttgggaactactgCACTAGACACATAGCAATATTATTTCACATCAGATGTTTATTTTCATGCCTCCCCCAGCTGCCTCACAAGAGCTGTCTGTCTCTTGTCCACTTTTATTTTGTCTATTCCAGTGTCTCCTGACCCATCTGGCATACAAGACATGATTCTAAATATGTGATATCAGAGATAGCTCCTGGGCAATAGCCCCCAGCAGCATCAACACAGGCAGAGTGTCTCAGTGCTACCGAAAGGGGAATATAAACAGAAATCCAGCATTGTAGTCACAGGCATCTTCATGAATTAAAGTCACAGAGAAAATAATTCCCAAAGACAGCAGGACAAAGAGCCTTTGTTCCTCAGCTGATAAGCCACAAGAAATCTTCCTTGTAGGAGCTGCCTGTAGGCCCATCCTTAACTCACAACTGAAGGTGCTTTCACAGGACAACACCATATAATCTGAACCGTTAGCATGTAGAGGCAATGGGCAATTA
>gene=chr20_3361245-3362245; species=rheMac
acaaaactgcctccagttgaaaactactgCACTAGACACATAGCAATATTCTTTCACATCAGATGTTTGTTTTCATGCCTCCCCCAGCTGCCTCACAGAAA-----TGTCTCTTGTCCATTTTTATTTTGTCTATCCCAATGTCTCCTGACCCATCTGGCATACAAGACATGATTCTAAATATGTGATATCAGAGATAGATCCAGGGCAATAGCCCCCAGCAGCATCAACACAGGCAGAGTGTCTCAGTGCTAAGGAAAGGGGAATATAAACAGAAATCCAGCATTGTAGTCACAGGCATCTTCATGAATTAAAGTCACAGAGAAAATAATTCCCAAAGACAGCAGGACAAAGAGCCTTTGTTCCTCGGATAATAAGCCACAAGAAGTCTTCCTCGTAGGAGATGCCTGCAGGCCCATCCTTACCTCATGATTGAAGGTGCTTTCACAGGACAACACCATATAATCTGAACCGTTAGCATGTAGAGGCAATGGGCAATAA
>gene=chr20_3364405-3365405; species=hg19
tgatccacctgcctcagcctctcaaagtgctgggattacaggcatgcgccaccacaccaggcTGCCCTGCTGGATTCTTTTTGACGTTCCTATGCCCCAACTCATTCATTCCATGACTTGGCGCTCTTCATCACTATCTTCCATGAAGAGTTTCATAGTCTTCCATGTGATATCAAAACTAGACAAAGATAGTACCAaagactatactttcagggatcatttctgtagttcattattagagaggtctctctgaatgagtagagcactagaaaccacagaaggaggcacagtggtctctcctgagcataaagctggtttttgatgttgctttgctgcaactgccattcgtcactgatgactgttttcttcctctgggagagtaagagggagaggacactatctgagtgTTTCCTCTTTAATCatcagtcaaaaacaaaaagtatcaaaaagagaaagaaacctacaaaccaaaatccatcatgaatataaatgtaaacatc
>gene=chr20_3364405-3365405; species=bosTau
--------------------------------------------------------------------------TTCTTTCTGACGTTCCCACACACCAAG--------TCCATGACTTAGTGGTCCTTATCACTACCTTCCCTCAAGACATTCACCATCTTCTAcctaataccaaaaccagacaaagacagcaccaaaaa-----------------------------------------------------------------------------------------------------------------------------------------------------------------------------------------------------------------------------------------------------------------------------------------------------------
>gene=chr20_3364405-3365405; species=calJac
ggatccacccacctcaga--ctcaaagtgctgggattacagccacgcgtcaccacATC-AGCTGCCCCACTGGATTCTTTTTGATGTTCCCATGTCCCAACTTATTCACTCCATGACTTAATGGTCTTCATCACTATTTTCCATGA--AGTTTCACAGTCTTCCATGTGATACCAAAACTAGAAAAAGTTAGTACCAaagactatgctttcaggaatcattcctatagttcgttattagagaagtctctctgaatgagtagcgcactagaaaccacagaaggaggcacagtgttcttttctgagcataaagtcagcttttgctgttgctttgctgcaactgccatttgccactgatgactgttttcttcctctgggagagtaagaaggagaggatgcagtctaagtggtTCCCCTTTAATCattaaacaaaaacaaaaagtatcaaaaagagaaagaaacctacaaatcaaaatccatcatgaatatagatgtaaaca--
>gene=chr20_3364405-3365405; species=canFam
---------------------------------------------------------------------CCAGATTCTTTCTGATATTTTCA---TTCAAGTTATCCATTCC-TGACTTACTGGTCATTATTATTATCTTCCCTCAAGATGTTTGC-ATATACCACCTAACATCAAAAT----CAAAGACAGT-------------------------------------------------------------------------------------------------------------------------------------------------------------------------------------------------------------------------------------------------------------------------------------------------------------------
>gene=chr20_3364405-3365405; species=equCab
---------------------------------------------------------------------CTGGATTCTTTCTGGTGTTCCCATACCCCAAGTTATCCACTTCATGACTTAGTGGTCATTATCACTGTCTTCCCTCAAGATGTTCACAATCTTCCAcctcataccaaaaccacacaaagacaatatcaaa-----------------------------------------------------------------------------------------------------------------------------------------------------------------------------------------------------------------------------------------------------------aaaaagaaacccaccaaccaatatccatcataaatatagatgtaaaaacc
>gene=chr20_3364405-3365405; species=gorGor
-------------------------------------------------------------------------------------------------------------------------------------------------------------------CATGTGATATCAAAACTAGACAAAGATA-TACCAaagactatacttttagggatcatttctgtagttcattattagagaggtctctctgaatgagtagagcactagaaaccacagaaggaggcacagtg-tctctcctgagcataaagctggtttttgatgttgctttgctgcaactgccattcgtcactgatgactgttttcttcctctgggagagtaagagggagaggacactatctgagtgTTTCCTTTTTAATCatcagtcaaaaacaaaaagtatcaaaaagagaaagaaacctacaaaccaaaatccatcatgaatataaatgtaaacatc
>gene=chr20_3364405-3365405; species=panTro
tgatccacctgcctcagcctctcaaagtgctgggattacaggcatgcgccaccacaccaggctGCCCTGCTGGATTCTTTTTGATGTTCCTATGCCCCAACTCATTCATTCCATGACTTGGCGCTCTTCATCACTATCTTCCACGAAGAGTTTCATAGTCTTCCATGTGATATCAAAACTAGACAAAGATAGTACCAaagactatactttcagggatcatttctgtagttcattattagagaggtctctctgaatgagtagagcactagaaaccacagaaggaggcacagtggtctctcctgagcataaagctggtttttgatgttgctttgctgcaactgccattcgtcactgatgactgttttcttcctctgggagagtaagagggagaagacactatctgagtgTTTCCTCTTTAATCatcagtcaaaaacaaaaagtatcaaaaagagaaagaaacctacaaaccaaaatccatcatgaatataaatgtaaacatc
>gene=chr20_3364405-3365405; species=papHam
tgatccacctgcctcagcctctcaaagcgctgggattagaggaatgtgccaccacacttggcTGCCCTGCTGGATTCTTTTTGATGTTCCTATGCCCCAACTCATTCGCTCCATGACTTAGTGGTCTTCATCACTATCTTCCATGAAGAGTTTCATAGTCTTCCATGTGATATCAAAACTAGACAAAGACAGTACCAaagactgtactttcagggatcatttctataattcattattagagaggtctctctgaacgaatagagcactagaaaccatagaaagaggcacagtggtctctcctgagcataaatctggtttttcatgttgctttgctgcaactgccattcgccattgataactgttttcttcctctgggagagtaagagggagaggacgctgtctgagtagtTCCCTTTTAATCatcagtcaaaaacaaaaagtatcaaaa--agaaagaaacctacaaaccaaaatccatcatgaatatagatttaaacacc
>gene=chr20_3364405-3365405; species=ponAbe
tgatccatccacctcagcctctcaaagtgctgggattacaggcatgcgccaccacacccggctGCTCTGCTGGATTCTTTTTGATGTTCCTATACCCCAACTCATTAATTCCATGACTTGATGGTCTTCATCACTATCTTCCATGAAGAGTTTCATAGTCTTCCATGTGATATCAAAACTAGACAAAGATAGTACCAaagactatactttcagggatcatttctgtagttcattattagagaggtctctctgaatgagtagagcactagaaaccacagaaggaggcacagtggtctctcctgagcataaagctggtttttgatgttgctttgctgcaactgccattcgtcactgatgactgttttcttcctctgggagagtaagagggagaggacgctgtctgagtgTTTCCCCTTTAATCAGcagtcaaaaacaaaaagtatcaaaaagagaaagaaacctacaaaccaaaatccatcatgaatatagatgtaaacatc
>gene=chr20_3364405-3365405; species=rheMac
tgatccacctgcctcagcctctcaaagcgctgggattagaggaatgtgccaccacacttggctGCCCTGCTGGATTCTTTTGGATGTTCCTATGCCCCAACTCATTCGCTCCATGACTTAGTGGTCTTCATCACTATCTTCCATGAAGAGTTTCATAGTCTTCCATGTGATATCAAAACTAGACAAAGACAGTACCAaagactgtactttcagggatcatttctataattcattattagagaggtctctctgaatgaataaagcactagaaaccatagaaaggggcacagtggtctctcctgagcataaatctggtttttcatgttgctttgctgcaactgccattcgcctttgataactgttttcttcctctgggagagtaagagggagaggacgctgtctgagtagtTTCCTTTTAATCatcagtcaaaaacaaaaagtatcaaaa--agaaagaaacctacaaaccaaaatccatcatgaatatagatttaaacacc
>gene=chr20_8402245-8403245; species=hg19
cccaaacttttttggccaaagatccctttAATCCCTAAAACCTTTGCATACTTGTAAATGTTTATTTAATCCAAGCCTGAATTTGTCTTTAGTAActtcctgcttaacatatggtccttagacgaacggcatcagcatcaccaagggcttattagaaatgccagttctcaggtccagtcttatatctatcaaatcagaatctgcattttaacaagattctcaggtaaaatgaatatgcatgctgaagtttgagaagcacAGGCTCAGTATTCCTTCTGACTCACCATCTTCACTTCGTTGAAGTTAAAGACCTGCTGAGGAAATGTCTTATGCACAGCATTTAAGCAATATTACAACTACAGGCAAGTTGTACCTGCAAATAGTATTTGCACATGCTGCCTCTCTAGTTTCTGTGATGCTGGGAGATGTCTTTCAGAGGCCTGAGTGAGTCTTTACAACCTGCTCAATTTGTTTTGTGAATTATGAGTGATGAAATTCTA
>gene=chr20_8402245-8403245; species=bosTau
cctaaatttatttTAGCAGA-GTCCCTTTTATCCCTAGAACTTTGGCACATTGGTAAATGTTTATTTAATCTGACCTTAAATTTGTCCTGAGtact--------caacttgtggtctttgggctactagcagcagcatcacccagaactttgtagaaattcaga--cacaggcccagccccatacctgctgaatgataatttgcattttaacaagatcctccgatag--tccataggcacattcaagattgagaagcacAGGCCTATT-TTCATTCTGATTTACCACCTTCACTTCCATgaAGTTAGAGATCTGCTGAGAAAATACCTCCTGTGCAGATTTTAAATAGTTTGGGAACTTCAGGGAAGTGGAACC--CAAATAGTATCTGTATGTACCTTCTCTCTAGATTTTAGGATGGTAGGACACATCTT-CAGAG-------------------ACCTGCTCCA--TAATCAGTGGGCTGTGCATGATGAGAGTCTA
>gene=chr20_8402245-8403245; species=calJac
cccaaacgtttttggccCCAAATCCCTTTTATCCCTAAAACCTTTGCATACTTGTAAATGTTTATTCAATCCAAACCTGAATTTGTCCTTAGTAActtcctgtgcaacatacagtccttagatgaacagcatcagcatcaccaaaggattgttagaaatgccaattctaaggtccagcctcagatctatcaaatcagaatctgccttgtaacaagattctcaggtaaaacgagtatgcatgctgaagtttgagaagcacAGGCTCAGTATTCCTTCTGGCTCACCACCTTCACTTCCTTGAAGTTAAAGGCCTACTGAGGAAATGTCTTATGCACAGCATTTAAGCAATATTAGAACTACAGGCAAGTTGTACCTGTAAATAGTATTTGTACATGCTGCCTCTATAGTTTCTGTGATGCTGGGAGATGTCTTTCAGAGGCCTGAGTGAGTCTTTACAACCTGCTCAATTTGTTTTGTGAATTATGAGTGATGAAATTCTA
>gene=chr20_8402245-8403245; species=canFam
cccaaactgatttgagcagggaTCCTTTTTATCCCTAAAACCTTTG-ATATTGGAAAATGTTTATTTAATCTAAACTTGCATTTGTCCATAGtact--------cagtctgtggtccttagactagcagcatcagcatcacccaaagcttgttagaaatgcagagtcaaaggcccagccccagacctgttggattagaatctacattttagcaagatgctcaggtgg--ttcatagtcatgtttaagtttgagaagcaCAGGAATTGTATTCATTCTTATTTGCCACCTTCACTTCAATGAGGTTAGGGACCTACTGAGAAAATATCTCATGCACAGAACTTAAATAATTTGGGAGCTGCAGGGAAGCTGAACC--CACATAATGTCTGCACATGTCTTCCCTC--ATTTCTGTGATGTTGGGAGATGACTT-CAGAGACCTCAGTGAGCCTTTTCAACCTGCTCTGTTTGTTTGGTGGGTTATGAGTGATGAAACTCTA
>gene=chr20_8402245-8403245; species=equCab
cccaaacttatttgaccaGAGATCCCTTTTATCCCTCAAACCTTTGTACACTGGTGAATGTTTATTTAACCCAAACTTGAATTTGTCCGGAGtact--------caacctgtggtccttggactagcagcatctgcgtcacccagggcttgttagaaatgcagagtctcaggtccagatccagacctcttgaatcagactctgtattttaacaagatccccaggtgg--ttcataggcatgttcacgtttgagaagcacAGTTCTAATATTCGTTCTAATTTACCACCTTCACTTCCATGAAGTTAAGGACCTGCTGAGAAGATATCCCATGCACAGAATTTAAATAATTTGGGAGCTGCAGGGAAGTTG-------------TGTCTGCATGTGCCTCCTCTCTAGTTTCTGTGAAGCTGGGAGATGTCCT-CGGAGGCCTGAGTGAGCC-TTGCACCCTGCTCCATTTGTGTAGTGGGTCATGAGAGATGTGCCCCGA
>gene=chr20_8402245-8403245; species=gorGor
cccaaacttttttggccaaagatccctttAATCCCTAAAACCTTTGCATACTTGTAAATGTTTATTTAATCCAAGCCTGAATTTGTCTTTAGTAActtcctgctcaacatatggtccttagacgaacggcatcagcatcaccaagggcttattagaaatgccagttctcaggtccagtcttatatctatcaaatcagaatctgcattttaacaagattctcaggtaaaatgaatatgcatgctgaagtttgagaagcacAGGCCCAGTATTCCTTCTGACTCACTATCTTCACTTCTTTGAAGTTAAAGACCTGCTGAGGAAATGTCTTATGCACAGCATTTAAGCAATATTAGAACTGCCGGCAAGTTGTACCTGCAAATAGTATTTGCACATGCTGCCTCTCTAGTTTCTGTGATGCTGGGAGATGTCTTTCAGAGGCCTGAGTGAGTCTTTACAACCTGCTCAATTTGTTTTGTGAATTATGAGTGATGAAATTCTA
>gene=chr20_8402245-8403245; species=panTro
cccaaacttttttggccaAAGATCCCTTTAATCCCTAAAACCTTTGCATACTTGTAAATGTTTATTTAATCCAAGCCTGAATTTGTCTTTAGTAACTTCctgctcaacatatggtccttagacgaacggcatcagcatcaccaagggcttattagaaatgccagttctcaggtccagtcttacatctatcaaatcagaatctgcattttaacaagattctcaggtaaaatgaatatgcatgctgaagtttgagaagcaCAGGCTCAGTATTCCTTCTGACTCACCATCTTCACTTCTTTGAAGTTAAAGACCTGCTGAGGAAATGTCTTATGCACAGCATTTAAGCAATATTAGAACTGCAGGCAAGTTGTACCTGCAAATAGTATTTGCACATGCTGCCTCTCTAGTTTCTGTGATGCTGGGAGATGTCTTTCAGAGGCCTGAGTGAGTCTTTACAACCTGCTCAATTTGTTTTGTGAATTATGAGTGATGAAATGCTA
>gene=chr20_8402245-8403245; species=papHam
tccaaacttttttggccaaagatcccttttATCCCTAAAACCTTTGCATACTTGTAAATGTTTATTTCATCCAAGCCTGAATTTGTCTTTAGTAACGTCctgctcaacatatggtccttagatgaacggcatcagcatcaccaagggcttattagaaatgccaattctcaggtcccacctcagatctatcaaatcagaatctgcattttaacaagattctca-gtaaaatgagtatgcacgctgaagtttgagaagcacAGGCCCAGTATTCCTTCTGACTCACCATCTTCACTTATTTGAAATTAACGACCTGCTGAGAAAATGTCTTATGCACATTATTTAAGCAATATTAGAACTGCAGGCAAGTTGTACCTGCAAATAGTATTTGCACATGCTGCCTCTCTAGTTTCTGTGATGCTGGGAGATGTCTTTCAGAGGCCTGAGTGAGTCTTTACAACCTGCTCGATTTGTTTTGTGAATTATGAGCGATGAAATTCTA
>gene=chr20_8402245-8403245; species=ponAbe
cccaaacttttttggccaAAGTTCCCTTTAATCCCTAAAACATTTGCGTACTTGTAAATGTTTATTTAATCCAAGCCTGAATTTGTCTTTAGTAActtcctgctcaacatatggtccttagacgaacggcatcagcatcacctagggcttattagaaatgccagttgtcaggtccagcctcagatctatcaaatcagaatctgcattttaacaagattctcaggtaaaatgagtatgcatgctgaagtctgagaagcacAGGCGCAGTATTCCTTCTGACTCACCATCTTCACTTCTTTGAAGTTAAAGACCTGCTGAGGAAATGTCTTATGCACAGCATTTAAGCAATATTAGAACTGCAGGCAAGTTGTACCTGCAAATAGTATTTGCACATGCTGCCTCTCTAGTTTCTGTGATGCTGGGAGATGTCTTTCAGAGGCCTGAGTGAGTCTTTACAACCTGCTCAATTTGTTTTGTGAATTATGAGTGATGAAATTCTA
>gene=chr20_8402245-8403245; species=rheMac
tccaaacttttttggccaAAGATCCCTTTTATCCCTAAAACCTTTGCATACTTGTAAATGTTTATTTCATCCAAGCCTGAATTTGTCTTTAGTAACTTCctgctcaacatatggtccttagatgaacggcatcagcatcaccaagggcttattagaaatgccaattctcaggtcccgcctcagatctatcaaatcagaatctgcattttaacaagattctca-gtaaaatgagtatgcacgctgaagtttgagaagcaCAGGCCCAGTATTCCTTCTGACTCACCATCTTCACTTATTTGAAATTAACGACCTGCTGAGAAAATGTCTTATGCACATTATTTAAGCAATATTAGAACTGCAGGCAAGTTGTACCTGCAAATAGTATTTGCACATGCTGCCTCTCTAGTTTCTGTGATGCTGGGAGATGTCTTTCAGAGGCCTGAGTGAGTCTTTACAACCTGCTCGATTTGTTTTGTGAATTATGAGCGATGAAATTCTA
>gene=chr20_10938472-10939472; species=hg19
AATTAAACACTTAATTTTGTATGTTGATGACAGAAAATAAATAGCTCTGCTGGTCACACATTTCCATAGGTTATTAGGTACCTCACATATGCTAATTCCATGTACTTTTCCATGTCCAGGAATCTATTGTCTCCATCACTGCCTTATAATAGTGGAAATATGCCTATAGTTTGTTTAACTTTCAGACTCTTCCCCACTTTAATCCAATCTTCAACAGATGTATTAGCTATAGTGTAATTGGTGCATCGTGTATCAACTCAAAAAAACTTTCATTGATTCCTTATTTCCTATGGTTAAAGAAATCTAGAAGCTGAGGTTCTTCATAAGCTCATCTGAATGACTTTGGAAATGTTATCTTCCACAAGATAAGACAAATGTTATTTCCAACTTCTCTAAACACATGGTGAATCTAGTTAACCTGACCCCTTTCTTGTCTAGAGAATTTACATGGGCATTCTCATTACTTCTCTTCTCCCAGGGTGCTGTTCTCACCCGGGAGC
>gene=chr20_10938472-10939472; species=bosTau
AATGAAACACCTAATTTTATACAATGATGATAGAAAGTAAATAGGCCTGTTGTTTTCACATTTCCATAGGCTATTGTGCATCTCA---AGGTCAATTCCATTGACC-TCTTATTTTCAGGATAATATTATCCTCATCAAAACTTCACACGAGGGGGAATGTGCCTGTAGTTT-TTCTATCTTAACACTTTTATTCTCTCTGATCTAAATTTTGACAGATTTATCACCTATTTAAAA-------------------AAATAAAACCACTTTCATTGATTCCTTATTTTCTATGGATAAAGAAACCTAAAAGCTGAGACTCTCTGTGTGTACACCTAAATGACTTTGGCAGTGTTGTCTTCCAGGAGGTAAGTTCCATGCTG-TTCTGACATCAGCACACTCATCA-GGACCCTGTAAACGTGCGCTCTTCTTTGTCT--------------GGCCTTCTCATCACTTCTCTTCTCTCAAGGGGTTGTTCCTGCCTA--CAC
>gene=chr20_10938472-10939472; species=calJac
AATGAAACA----ATTTTATAGGTTGATGACAGAAAGCAAATAGCTC-GCTGGTCACACATTTCCATAGATTATTAGGTACCTCACGTATGCTAATTCTGTGTACTTTTCTGTGACTAGGAATCTATTGTCCCCATTACCACCTTATAATAGTGGAAATATGCCTGTAGTTTGTTTTACTTTCAGACTCTTCCCCACTTTAATTCAATCTTCAACAGATGTATTAGCTATAGTGTAATTAGTGCATTGCGTATCAACTCAAAAATACTTTCATTGAATCCTTATTTCCTATGGTTAAAGAAATCTAGAAGCTGAGGTTCTTCATAAGCTCATCTGAATGACTTTGGAAATGTTATCTTCCATATGATAAGACAAGTGTTATTTCCAACTCCT-TAAACACAGGGTGAACCTAGTTAACCTGACCCCCTTCTTGGCTAGAGAACTTACATGGGCATTCTCATTACTTCTCTTCTCCCAAGGTGTTGTTCTCACCTGGGAAC
>gene=chr20_10938472-10939472; species=canFam
AGTTAAACACCTAATTTTATATGTCAATGATAGAGAGT-AATAGCTCTGTTGGCCACACATTTTCATAGATTTGTATGTA-CTCATGTATACTAACTCCATTGACCCTCCTATTTCT-GGAAT-TGTCATTTTCATCACCGCTTCACATAAGTGGGAATGTGCTAGTAGTTT-TTCTACCTTCACACTCTTCCCCACTCTAAT-----CTTTGACAGATTTATTATGTATAAAGTACTTGGTACCTCTCATGCCTACTTAAAAACACTTTCATTGATTCCTTATTTTCTGTGGATAAAGAAACCTAAAAACCAAGACTCATCATTACTTTACCTAAATCACTTTGGCAATACTGTCTTCCAGCAGATAAACTAAGTGTTATTTCTGACATCTCTAGACACATTATGTATCCAGTAAACCTGCTCCCCTCTTTGTCC--AGAAAGGACATGGGCATTTTCATCACTTCTCTTCTCCCAAAGTGTTGTTCCTGCCTTGGAAC
>gene=chr20_10938472-10939472; species=equCab
AACTGAACACTTAA-TTTATATGTGGATGATAGAAAGTAAGTAGCTCTATTGGTCACACAT-------------TACTCACCTCATATGTGCTCACTCCTTTGACTCTCCTATTTCTAGGAATATATTGTCCTCATCACTACTTCATGCTAGTGGAAACATGCATGTAGTTT-TTCTACCTTCAAACTCTTCCTTACTCTAATCTAATCTTTGACAGATTTATTAGATATAAAATACTTGCTACATTTCATACCCACTCAAAAAAGCTTTCATTGATTACTTATTTACTGTAGAAAAAGAAACCTAAAAGCCAAGATGCTTCATAAATTTATCTAAATGACTCTGGCAACATTATCTTCCGGGAGATAAGCTCAATGTTATTTCTGACATCTATCAGTACATCCTTGATACAATAAAAATGCCTCCGCTACACTGA--ATACCTAATATTTCAATGCTTATTTTTTAAAATCTCTCAAGATTAGGTTCTTGCCTTGCAAA
>gene=chr20_10938472-10939472; species=gorGor
AATTAAACACTTTATTTTGTATGTTGATGACAGAAAGTAAATAGCTCTGCTGGTCACACATTTCCATAAGTTATTAGGTACCTCACATATGCTAATTCCATGTACTTTTCCATGTCCAGGAATCTATTGTCTCCATCACTGCCTTATAATAGTGGAAATATGCCTATAGTTTGTTTAACTTTCAGACTCTTCCCCACTTTAATCCAATCTTCAACAGATGTATTAGCTATAGTGTAATTGGTGCATTGTGTATCAACTCAGAAAAACTTTCATTGATTCCTTATTTCCTACGGTTAAAGAAATCTAGACGCTGAGGTTCTTCATAAGTTCATCTGAATGACTTTGGAAATGTTATCTTCCATAAGATAAGACAAATGTTATTTCCAACTTCTCTAAACACATGGTGAATCTAGTTAACCTGACCCCTTTCTTGTCTAGAGAATTTACATGGGCATTCTCATTACTTCTCTTCTCCCAGGGTGCTGTTCTCACCCGGGAGC
>gene=chr20_10938472-10939472; species=panTro
AATTAAACACTTTATTTTGTATGTTGATGACAGAAAGTAAATAGCTCTGCTGATCACACATTTCCATAGGTTATTAGGTACCTCACATATGCTAATTCCATGTACTTTTCCATGTCCAGGAATCTATTGTCTCCATCACTGCCTTATAATAGTGGAAATATGCCTATAGTTTGTTTAACTTTCAGACTCTTCCCCACTTTAATCCAATCTTCAACAGATGTATTAGCTATAGTGTAATTGGTGCATTGTGTATCAACTCAAAAAAACTTTCATTGATTCCTTATTTCCTATGGTTAAAGAAATCTAGAAGCTGAGGTTCTTCATAAGTTCATCTGAATGACTTTGGAAATGTTATCTTCCACAAGATAAGACAAATGTTATTTCCAACTTCTCTAAACACATGGTGAATCTAGTTAACCTGACCCCTTTCTTGTCTAGAGAATTTACATGGGCATTCTCATTACTTCTCTTCTCCCAGGGTGCTGTTCTCACCCGGGAGC
>gene=chr20_10938472-10939472; species=papHam
AATTAAACACTTAATTTTGTATGTTGATGACAAGATGTAAATAGCTCTGCTGGTCACACATTTCTGTAGGTTATTAGGTACCTTACATATACTAATTCCATGTACTTTTCCATGTCCAGGAATCTATTGTCTCCATCACTGCCTTATAATAGTGGAAATATGCCTAGAGTTTGTTTTACCTTCAGACTCTTCCCCACTTGAATCCAATCTTCAACAGGTGTATTAGCTATAGTGTAATTGGTGCATTGCATATCAACTCAAAAATACTTTCATTGATTCCTTATTTCCTATGGTTAAAGAAATCTAGAAGCTGATGTTCTTCATAAATTCATCCGAATGACTTTGGAAATGTTATCTTCCATAAGATAAGACGAATGTTATCTCCAACTTCTCTAAACACATGGTGAATCTAGTCAACCTGACCCGTTTTTTGTCTAGAGAACTTACATGGGCATTCTCATTACTTCTCCTCTCCCAGGGTGTTGTTCTCACCCGGGAGC
>gene=chr20_10938472-10939472; species=ponAbe
AATTAATCACTTAATTTTGTATGTTGATGACAGAAAGTAAATAGCTCTGCTGGTCACACATTTCCATAGGTTATTAGGTACCTCACATATGCTAATTCCATGTACTTTTCCATGTCCAGGAATCTATTGTCTCCATCACTGCCTTATAGTAGTGGAAATATGCCTATAGTTTGTTTAACCTTCAGACTCTTCCCCACTTTAATCCAATCTTCAACAGATGTATTAGCTATAGTGTAATTGGTGCATTGTGTATCAACTCAAAAATACTTTCATTGATTCCTTATTTCCTGTGGTTAAAGAAATCTAGAAGCTGAGGTTCTTCATAAGTTCATCTGAATGACTTTGGAAATGTTATCTTCCATAAGATAAGACAAATGTTATTTCCAACTTCTCTAAACACATGGTGAATCTAGTTAACCTGACCCCTTTCTTGTCTAGAGAATTTACATGGGCATTCTCATTACTTCTCTTCTCCCAGGGTGTTGTTCTCACCCGGGAGC
>gene=chr20_10938472-10939472; species=rheMac
AATTAAACACTTAATTTTGTATGTTGATGACAGGATGTAAATAGCTCTGCTGGTCACACATTTCCGTAGGTTATTAGGTACCTTACATATGCTAATTCCATGTACTTTTCCATGTCCAGGAATCTATTGTCTCCATCACTGCCTTATAATAGTGGAAATATGCCTATAGTTTGTTTTACCTTCAGACTCTTCCCCACTTGAATCCAATCTTCAACAGGTGTATTAGCTATAGTGTAATTGGTGCATTGCATATCAACTCAAAAATACTTTCATTGATTCCTTATTTCCTATGGTTAAAGAAATCTAGAAGCTGAGATTCTTCATAAATTCATCCGAATGACTTTGGAAATGTTATCTTCCATAATATAAGACAAATGTTATCTCCAACTTCTCTAAACACATGGTGAATCTAGTTAACCTGACCCGTTTTTTGTCTAGAGAACTTACATGGGCATTCTCATTACTTC---TCTCCCAGGGTGTTGTTCTCACCCGGGAGC
>gene=chr10_228287-229287; species=hg19
TGTCATTGTTTCCCTGCTAGACAGCTCCAAGAAAGAACTGTCTAGAAAATTGCCTAACCCGGCCAGTGCCTTTGCTTCTTGGCTAATATTAATTTCCTTGTTTATTAAacttgcctaaggtaagttaggaagtagcattgcattatggcaggaagtcagatcttttgctctaaagcctaatactcctATTCTGTACTCTCGGTAGGTAAATACTTTTCAAGCCTTAGATTCATTTTCAATCAAGTCGCTCTGCTTAGTCAAGTCCGAACATAAAGATAATCTTTTAAACTTTGCAGATATCTTAAGGTACTGAAGGCTGTAGTAGGGTTACTGTCAAGAATGCATGTTAGTCATTAAGTTTCATTTCTTATTTTGACTGATGAGTGACGCCATTATAAAAAAAGCTACACGGTTTTTGTCAAGCATTAAAAGTTGTGGGCTTTGGGGTGACTGGCTCTTAGCCTGGTACACCCTAAACACTCTAGTTTACTTCTGTATAA
>gene=chr10_228287-229287; species=bosTau
TGTAATTATTTCCCTGCCAGACAGCACCAGAAAGGAGCTGTCTAGATAACTGCCTAGCCC----AGTGGTGTGGCTTCTCAGCA-GTGTTAATTTCCTTGCTTGTA-ACCCTTGCCAAGGTAAGGTAGGAAGAGGCATTGGACCATGACAGGAAGTCAGATCTTCTGCTTTAAAACCTAATCATCTTATTCTGTTTTCTAAGTAGGTAAATACTTCTCAAACT-----TTAATGGTAAATCAAGGTACTC-----AACTAAGTCTGAGCACAGAAGT-GCCTTTCCATCTTTACAAATATCTTAAGCTGCTGAAGGTTTTAGTGGAGTTACTATGAAGAATGTATATTAGTCATTAGGTTTCATCCTGTATT-TGACTGGTGAGCTACTCCCT----AAGAAAGTTGCACAGTTTTAGTCACACATTAAAAGTTTTGGGCTTTGGGGTCATGACTCTTTTGTCTGGCA-ATCCTAAACACTGTAGTTTACCACTGCTCTA
>gene=chr10_228287-229287; species=calJac
TGTCATTATTTCCCTGCTAGACAGTTCCAAGAAAGAACTATCTAGAAAGTTGCCTAACCCAACCAGTGCCTTTGCTTCTTCTCTAATATTAATTTCCTTGCTTGTTAAGCTTGCCTAAGGTAAGTTAGGAAGTAGGTTTGGACTATGACAGGAAGTCAGATTTTTTGCTCTAAAGCCTAATGTTCCTATTATGTACTCTTGTTAGAT-AATACTTTTCAAACCTTAGATTCATTGGAAGTCCAGTTGTTCTGCTTAGTCAAGTCTGAACATAAACGT-ATCTTTTAAACTTTACAAATACCTTAAGGAACTGAAGGCTGTAGTAGAGTTACTGTGAAGAATGCATATTAGTCACTAAGTTTCAGTTCTTTCTTAGACTGGTGAGTGACACCATTATACAAAAAGCTACATGGTTTTTGGAAAACATTAAAAGTTGTGGGCTTTGGGGTGACTGGCTCTTAGCCTGGTACATCCTAGACACACTAGTTTACTTCTGTATAA
>gene=chr10_228287-229287; species=canFam
TGTCCTTCGATCTGTGCGAGGCAGCCCCAAGGAGGGCCTGTGTGCACTCTC-CCGGGCCT----GCTGCCCTAGCTCGTGGGCC-GAGCTGGTGTCCTTG-TCTCC-ACCCTGACCAAAGTGAGTT-GGGAGAAGCGTTGTCCTATGATAGT----CAGGTTTC----------------------TATTCTGTATTCTGAGCAGGCAAATACTTTTCAAGTTTTAGATTAACTTTCA---------CCGTGCTCAGTGACACCTGAACGT--AGTT-CTCTTGTAATCGTTACACACGT-CGAGGCCCC--GAGGCTGGAGCAGAGTTCCCGTGGAGCAAGCACTTCGGTCACTGAGACCCCTTCTCTGCTGTGTCTGCTGCGTGACTCTGTTGTAA--------------CCGTGGACCT---TCCACAGGTTGGGGCTTTGGGATCCGGGCTCTTCGGCCTGGCAAACCCTGAACTCGGCAGTTCGGGTCTGTGCAC
>gene=chr10_228287-229287; species=equCab
TGTAATTATTTCTCTGCCAGACAGCCCCAAGAAGAAGCCATCTAGACAGTTGCCTAGCCC----AGTGCCTTGGCTTCTCAGTA-GTGTTAATGTCCTTGCTCATT-ACCCTTGCCAAGGCAAGTTAGGAAGAAGCATTGGGCCATTACAGGAAGTCAGATCTTCTGCTTTAAAGCTTAATATTCGTATTTTGTATTCTAAATAGGTAAATACTTTTCAAGCCTTAGATTAATTTTAGATCAAGTTGCTCTGCTTAGCCAGATCTGAACATTGAAGT-ATCTTTTAATCTTTACAAATATCTTAAGTTACTGAAGGCTGTAGTAGAGTTATTGTAAAGAATGCATATTAGTCATTAAATTTCATTCTATATGATGACTGGTGAGTGACTCCGTTATAAAAAAAGCTAGACAGCTTTGGTCACACATTAAAACTTTTGGAC-TTGGGGTCATGGTTCTTTAGCCTGGCACACCCTAAACACTATAGTTTACTTCTGTGTAA
>gene=chr10_228287-229287; species=gorGor
TGTCATTGTTTCCCTGCTAGACAGCTCCAAGAAAGAACTGTCTAGAAAATTGCCTAACCCGGCCAGTGCCTTTGCTTCTTGGCTAATATTAATTTCCTTGTTTGTTAAACTTGCCTAAGGTAAGTTAGGAAGTAGCATTGCATTATGGCAGG-AGTCAGATCTTTTGCTCTAAAACCTAATACTCCTATTCTGTACTCTCAATAGGTAAATACTTTTCAAGCCTTAGATTCATTTTCAATCAAGTCGCTCTGCTTAGTCAAGTCCGAACATAAAGATAATCTTTTAAACTTTGCAGATATCTTAAGGTACTGAAGGCTGTAGTAGGGTTAGTGTCAAGAATGCATGTTAGTCATTAAGTTTCATTTCTTATTTTGACTGATGAGTGACGCCATTATAAAAAAAGCTACACGGTTTTTGTCAAGCATTAAAAGTTGTGGGCTTTGGGGTGACTGGCTCTTAGCCTGGTACACCCTAAACACTCTAGTTTACTTCTGTATAA
>gene=chr10_228287-229287; species=panTro
TGTCATTGTTTCCCTGCTAGACAGCTCCAAGAAAGAACTGTCTAGAAAATTGCCTAACCCGGCCAGTGCCTTTGCTTCTTGGCTAATATTAATTTCCTTGTTTGTTAAACTTGCCTAAGGTAAGTTAGGAAGTAGCATTGCATTATGGCAGGAAGTCAGATCTTTTGCTCTAAAGCCTAATACTCCTATTCTGTACTCTCGATAGGTAAATACTTTTCAAGCCTTAGATTCATTTTCAATCAAGTCACTCTGCTTAGTCAAGTCCGAACATAAAGATAATCTTTTAAACTTTGCAGATATCTTAAGGTACTGAAGGCTGTAGTAGGGTTACTGTCAAGAATGCATGTTAGTCATTAAGTTTCATTTCTTATTTTGACTGATGAGTGACGCCATTATAAAAAAAGCTACACGGTTTTTGTCAAGCATTAAAAGTTGTGGGCTTTGGGGTGACTGGCTCTTAGCCTGGTACACCCTAAACACTCTAGTTTACTTCTGTATAA
>gene=chr10_228287-229287; species=papHam
TGTCATTATTTCCCTGCTAGACAGCTCCAAGAAAGAACTGTCTAGAAAATTGCCCAATCCGGCCAGTGCCTTTGCTTCTTGGCTGATATTAATTTCCTTGTTTgttaaacttgcctaaggtaagttaggaagtagcaatgcactatgacaggaagtcagatattttgctctaaagcctaatattcctATTCTGTACTCTCGATAGGTAAATACTTTTCAAGCCTTAGATTCATTTTAAATCAAGTTGATCTACTTAGTCAAGTCCGAACATAAAGATA-----------------------TTAAGGTACTGAAGGCTGTAATAGAGTCACTGTCAAGAATGCGTATTAGTCGTTAAGTTTCATTTCTTATTTTGACTGATGAGTGATGCCATTATAAAAAAAGCTACATAGGTTTTGTCAAGCATTAAAAGTTGTGGGCTTTGGGGTGACTGGCTCTTAGCCTGGTACACCCTAAACACTCTAATTTACTTCTGTATAA
>gene=chr10_228287-229287; species=ponAbe
TGTCATTGTTTCCCTGCTAGACAGCTCCAAGAAAGAACTGTGTAGAAAATTGCCTAACCCGGCCAGTGCCTTTGCTTCTTGGCTAATATTAATTTCCTTGTTTGCTAAACATGCCTAAGATAAGTTAGGAAGTAGCATTGCACTATGGCAGGAAGTCAGATCTTTTGCTCTAAAGCCTGATACTCCTATTCTGTACTCTCGATAGGTAAATACTTTTCAAGCCTTAGATTCATTTTCAATCAAGTCG------------------------------------------------------------------------TAGTAGGGTTACT-TCCAGAATGCATGTTAGTCTTTAAGTTTCATTTCTTA-TTTGACTGATGAAGGATGCCATTATAAAAAAAGCTACACGGTTTTTGTCAAGCATTAAAAGTTGTGGGCTTTGGGGTGACTGGCTCTTAGCCTGGTACACCCTAAACACTCTAGTTTACTTCTGTATAA
>gene=chr10_228287-229287; species=rheMac
TGTCATTATTTCCCTGCTAGACAGCTCCAAGAAAGAACTGTCTAGAAAATTGCCCAATCCGGCCAGTGCCTTTGCTTCTTGGCTGATATTAATTTCCTTGTTTgttaaacttgcctaaggtaagttaggaagtagcaatgcactatgacaggaagtcagatcttttgctctaaagccTAATATTCCTATTCTGTACTCTCGATAGGTAAATACTTTTCAAGCCTTAGATTCA-TTTAAATCAAGTTGATCTACTTAGTCAAGTCCGAACATAAAGAT-ATCTTTTAAA-TTTGCAAATATGTTAAGGTACTGAAGGCTGTAATAGAGTCACTGTCAAGAATGCGTATTAGTCATTAAGTTTCATTTCTTATTTTGACTGATGAGTGATGCCATTATAAAAAAAGCTACATAGGTTTTGTCAAGCATTAAAAGTTGTGGGCTTTGGGGTGACTGGCTCTTAGCCTGGTACACCCTAAACACTCTAATTTACTTCTGTATAA
>gene=chr10_325030-326030; species=hg19
GTCCCATTCCACAGCGCTGGGTGTCACAGCCGCATTTCTCAGCATGGAGCAGCCGATGGTGGCCCCAAGGGGCAGTGCAGGGAGGCTGGGAGAGGGAAGGTGGAGCAAAGCAGTTTGTACCTGGATCATCTCAAACATTCAAAAGTCCACTCAAAGGACACTGTGTGGGCAAGGGGCATGTGAGCCCCTGACCCGGTGAGGGACAGATCCAGTTTGGGGGTCACATGGCAGGTAACAGCAGCGACATTTGTTACAGAATAAGCACCACGGTCTAGAAGCCCACAGAGGGCACCAGCGAGGCCCTCGATGCACACCTTTTAGCGGGAAACCAGACAGAAAATGCTTGAGGGAGGTCACACAAGCCAATTAAAATTGTTTTCTTAAAAATACAAAAACGGAAGGCTGTAACTGATATTCGTAGCTATTTAGACGGAAAATAAGGTAGGCCCTGGCCGAGTTTCTGGGCCAAAGTCTTCCTAGAGTTTCTGTCTTCTCTGTAT
>gene=chr10_325030-326030; species=bosTau
GCC--------------------TCACACACTC-CTTCTCC-CAAGTGACTGATGGGGCTGCC---TGGGGGAGACACAAA----CCTGGGGAGGGGGTG-ACAGCAGAGCTGT------------------------------------------------------------------------TCTGAG--AGTAGAGAAAGGAGC--------AAGCTTCATGGCATCTA-----AGTGACGCT-----CAGAGCA-----------AGAGAAAC--CCAC-AG-------GGGAACCCTGGCCGCACACTTCCCAGTGGACAACTAGACAGAAAATATGTGAAGGAGGCAATACAAGCCACTTGAAATTATTTTCTTAAAAATACAAAAACAGAAGGCTGAGATGGCTATTTACACC---TCAG-TGCAAACTGAGAC-GGCCCT---ACCGTTTCT-GGCTGACACCTTTCTGGAGCTCCTGCCTCCACACGAC
>gene=chr10_325030-326030; species=calJac
GTCCTGTTCCACAAAGCTGGAGT---------CATAGCTCAGCACGGAGCAGCCAGCAGTGGCCGGAAGGGGCAGTGCAGGGAGGCTGGGAGAGGGAAGATGGAGCAAAGC-------------ATCATGTCAAGCATTCGAAAGTCCACTCAAAGGGCAGCATGTGGACAAGGGGCATGTGAGTCCCTGACTAAGTGAGGGAC-GACCCAGGTTGGCGGCCACGTGGCAGGTAACAGCAGCAACACTTACTACAGAGTGAGCACCAGGGTCTAGAAGCC--CAGAGGGTACCAGCGAGGCCCTCGATGCTCACCTTTTATTGG-AAACCGGACAGAAAATGCTTGAGGGAGGTGATACAAACCAATTTAAATTATTTCCTCAAAAATATGAAAATGGAAGGCTGTAACTGATATTCATAGCTATTTAGACAGAAAATAAGGTAGGTCCTGGCTGAGTTTCTGGGTCAAAGTCTTCTTAGAATTTCTGTCTTCTTTGTAT
>gene=chr10_325030-326030; species=canFam
GCCACGTCGAGTGACGT---GAGTGTCTGCCTC-TGGCTC-----------------GGTGCCGGGTTGGAGGAACACAGG----CCGGGCGAGGAGAGA------------------GCGAGGGAGGTTTCCAACCCACTAGAGCCCAGCAGA-----GCTG-ATAATCGGTGCTCATGT-----GGTGAGT-----------------------GAGGCCCCGTGGCAGGTGGCAACAGCAGTGCT-----TACAACA------------------C--CCACGAGGTGCCACAGGACCCCCTGCCACAGACCTTTAAGTCGACAACCAGATGGAAAGTGCTTGAAAAAAGCAGTACAAATGACTCTAAATTGTTTTCTTAAAAATACAGACATGGAAGGCTGTCATCGGTACGGATGGCTAGTTATGGGGTAACCGAAGC-GGCCCT--------------------------------------------------
>gene=chr10_325030-326030; species=equCab
GTCACATTACATGACAT--GGGGTCACATCCTC-TTTCTC-----------------AGTA------TGAAGTAACAGAGGGGACTCAAGGGAGGGAAGGGACAGCAGAGCAGT--GTGT--------------------------------------------------------------------------GGTGAGGAGAGAGGCCCAGGAGGAGGCCACCCCGCAGGTGATGACAGCGGTGCT-----TGGGACAAGAGTCATGGCCTGCCACC--CCACAAGGGGCTCAGGGAGCCCCTGCCACAGCCCTTCAA-----TAACTACATAGAAAATACTTGAGGGAGGCAACACAAGCCAGT-GAAATCATTTCCTCAGAAATACAAAAAGAGAAGGCTGTAACTGATGTTCGCAGCCCTTCAGACAGACAGCAAGGCAGGCACT---TCGGGTTCCAGGTTGCTGTCTTTCT-GGGATTCTGTCCCCTTGGTAC
>gene=chr10_325030-326030; species=gorGor
GTCCCATTCTGCAACGCTGGGTGTCACAGCCGCATTTCTCAGCATGGAGCAGCCGACGGTGGCCGCAAGGGGCAGTGCAGGGAGGCTGGGAGAGGGAAGGTGGAGCAAAGCAGTTTGTACCTGGATCATCTCAAACATTCAAAAGTCCACTCAAAGGACACTGTGTGGGCAAGGGGCATGTGAGCCTCTGACCCGGTGAGGGACAGATCCAGTTTGGGGGTCACGTGGCGGGTAACAGCAGCGACATTTGTTACAGAATAAGCACCACGGTCTAGAAGCCCACAGAGGGCACCAGCGAGGCCCTCCATGCACACCTTTCAGCGGGAAACCAGACAGAAAATGCTTGAGGGAGGTCACACAAGCCAATTAAAATTGTTTTCTTAAAAATACAAAAACGCAAGGCTGTAACTGATATTCGTAGCTATTTAGATGGAAAATAAGGTAGGCCCTGGCCGAGTTTCTGGGCCAAAGTCTTCTTAGAGTTTCTGTCTTCTCTGTAT
>gene=chr10_325030-326030; species=panTro
GTCCCATTCCACAGCGCTGGGTGTCACAGCCGCATTTCTCAGCATGGAGCAGCCGACGGTGGCCGCAAGGGGCAGTGCAGGGAGGCTGGGAGAGGGAAGGTGGAGCAAAGCAGTTTGTACCTGGATCATCTCAAACATTCAAAAGTCCACTCAAAGGACACTGTGTGGGCAAGGGGCATGTGAGCCCCCGACCTGGTGAGGGACAGATCCAGTTTGGGGGTCACATGGCGGGTAACAGCAGCGCCATTTGTTACAGAATAAGCACCACGGTCTAGAAGCCCACAGAGGGCACCAGCGAGGCCCTCCATGCACACCTTTCAGCGGGAAACCAGACAGAAAATGCTTGAGGGAGGTCACACGAGCCAATTAAAATTGTTTTCTTAAAAATACAAAAACGCAAGGCTGTAACTGATATTCGTAGCTATTTAGATGGAAAATAAGGTAGGCCCTGGCCGAGTTTCTGGGCCAAAGTCTTCCTAGAGTTTCTGTCTTCTCTGTAT
>gene=chr10_325030-326030; species=papHam
GTCCCATTCTGCAACGCTGGGGGACACAACCACGTTTCTCAGCATGGAGCAGCCGACGGTGGCCGGAA-GGGCAGTGCAGGGAGGCTGGGAGAGGGAAGGTGGAGCAAAGCAGTTTGTATCTGGATCATCTCAAACATTCAAAAGTCCACTCAAAGGACACCGTGTGGGCAAGGGGCATGTGAGCCCCTGACCAGGTGAGGGACAGACCCAGTTCGGTGGCCACATGGCGGGTAACAGCAGCGACACTTT---CAGAACAAGCACCACGGTCTAGAAGCC--CAGAGGGCACCAGCGAGGCCCTCGATGCACACCTTTTAGCGGCAAACCAGATAG-AAATGCTTGAGGTAGGTAAT------------------TTTTCTTAAAAATAAAAAAACGGAAGGCTGTAAGTGATATTCGTAGCTATTTAGACGGAAAATAAGGCAGGCCCTGGTCGAGTTTCAGTGCCAAAGTCTTCCTAGAGTTTCTGTCTTCTCTGTAT
>gene=chr10_325030-326030; species=ponAbe
GTCCCATTCCGCAACGCTGGGTGTCACAGCCGTATTTCTCAGTATGGAGCAGCCGACGGTGGCCGGAAGGGGCAGTGCAGGGAGGCTGGGAGAGGGAAGGTGCAGCAAAGCAGTTTGTACCTGGATCATCTCAAACATTCAAAAGTCCACTCAAAGGACACCGTGTGGGCGAGGGGCATGTGAGTCCCTGACCAGGTGAGGAACAGATCCAGTTTGGGGGTCACATGGAGGGTAATAGCAGCGACATTTATTACAGAATAAGCACCACGGTCTAGAAGCCCACAGAGGGCACCAGCGAGGCCCTCGATGCACGCCTTTTAGCGGGAAACCAGACAGAAAATGCTTGAGGGAGGTCACACAAGCCATTTAAAACTGTTTTCTTAAAAATACAAAAACGGAAGGCTGTAACTGATATTCGTAGCTATTTAGACGGAAAATAAGGTAGGCCCTGGCCGAGTTTCTGGGCCAAAGTCTTCCTAGAGTTTCTGTCTTCTCTGTAT
>gene=chr10_325030-326030; species=rheMac
GTCCCATTCTGCAACGCTGGGTGACACAACCACGTTTCTCAGCATGGAGCAGCCGACGGTGGCTGGAA-GGGCAGTGCAGGGAGGCTGGGAGAGGGAAGGTGGAGCAAAGCAGTTTGTATCTGGATCATCTCAAACATTCAAAAGTCCACTCAAAGGACACCGTGTGGGCAAGGGGCATGTGAGTCCCTGACCAGGTGAGGGACAGACCCAGTTCGGTGGCCACATGGCGGGTAACAGCAGCGACACTTT---CAGAACAAGCACCACGGTCTAGAAGCCCACAGAGGGCACCAGCGAGGCCCTCGATGCACACCTTTTAGCAGCAAACCAGACAG-AAATGCTTGAGGGAGGTAATAGAAGCCAATTAGAATTGTTTTCTTAAAAATAAAAAAAGGAAAGGCTGTAACTGATATTTGTAGCTATTTAGATGGAAAATAAGGCAGGCCCTGGTCGAGTTTCAGTGCCAAAGTCTTCCTAGAGTTTCTGTCTTCTCTGTAT
>gene=chr10_395292-396292; species=hg19
GTGGTCGCCGTCCTGAAGGTGGCCCCTCTCCATCAGCATCACGGCGATCTTCTCAGCTCTCTTGTGCAGCTGCACGCAGGTCAGCGAGTTCGCTATCGCACCCTGCGGGCCGATCACAGGGACAAGCACATAAGATTCCTTCAGCAGAGCAGCTTGCAGAGAGCGCGcacgcgtcatacaactcactggcgcaaagcatacatcactggtttttagaacaagcacagacctgtgcaaccaacatgacagtcaattttagaacgtttttagcctcccccaaaactacatatacgttagaggtcaactccattttcttccAACTAGGTAAGCAGTGCAGACCAAAGAAACATCTAGATATATTTAGAGTAACAAGCAATATTTTAAAAAATGATTACGTGAATTAAAAAACGGTAGAACAAAAAACCCTGGCAATTCTGGGACTTGTGTCATTGTCGTGGGCAGTGGGAATTCCTAGTACACCTGCACATCGGAAGACTAAT
>gene=chr10_395292-396292; species=bosTau
GTGGTCCCCGTCCTGCAGGTGTCCCCTCTCCATCAGCATCACGGCTATCTTCTCAGCCCGCTTGTGCAGCTGGACACACGTCAGCGAGTTTGCTATTGTGCCCTG------AGTCACAAGAACAAATGGGTATGAGttttttaatatcacagctttgagatgccttttgtataccatacaactcactgatttaaaatacaattaagtggatgt---------------gttgtgtgacccccaccacagccggcttcaaaacattttcgttacccccaaagaccaccc-accactggcattcgctctcctctcctccccagTAGCTAGGAAGTACAAACCAAAGCTGACTCCAGATACATCTGCATTAACAAGAAACATT-TAAAAAACAATTACTGGACATAAAAAACAGCTAAAAAAATCAATCTAGTAATTTGGGGACTTGTGTAATTGTCGTGGGCAATAGAAATTAATCATAAATCTGAACTATG-AGGACTAAT
>gene=chr10_395292-396292; species=calJac
ATGGTCACCATCCTGCAGGTGGCCCCGCTCCATCAGCATCACGGCAATCTTCTCAGCACGCTTGTGCAGCTGCACGCAGGTCAGCGAGTTCGCGATCGCACCCTGTGGGCCAATCACAGGGACAAGCGTGTAAGATTCCTTCAGTTGAGACGCTTGGGGAGAGCGTGCACGCTTcatataactcactgacacaaagcataggtcagtggtttttagaacatgcacagacctgtgcaaccaacatgagagtcaattttagaatgttttcagcttcccccaaaaccacatatccgttagaggtcaactccattttcttccAACTAGGTAAGAAGTACAGACCAAAG-AGCATCTAGATGTATTTGGGGTGGCAACAAACATTTTAAAAAATGATTATGTGAATTAAAAAACAGTGGAACAAAAAACCCTAGTAATTCTGGGACTTGTGTTACTGTCATGGACAGTGAGAATT--------------------GAAGACTGAT
>gene=chr10_395292-396292; species=canFam
GTGGTCCCCGTCTTGCAGGTGTCCTCTCTCCATGAGCATCACGGCGATCTTTTCCGCACGTTTATGCAGCTGCACGCACGTCAGCGAGCTTGCTATGGTTCCCTG------AGTCGCAAGCACAACGGGGGAGTGGTTTTTCGACCTAACAGCTTAAC--------------AAGGTGTCCTGCACCGATTCCAGACACACCTACGTGGATGG----------------TAGTGAGTCTGCACCTGTGGGCACTGTTAGCACATTTTGGTCACTTCCG--GACCCTGT-GCCCCTGGTGGTCACTGCCCTCTCCTTCCCACAGGCTAAGG---GCAGACCAAAGAGCCATCTAGATATGCTCATGTGAACAGAAAGTATT----------------------AAAAAATAGCTAAAAAAGTTAACCTGGTAATTCTGGGACTTGGCTAATTGCCAAGGATGG-GGAAAGT---------------------AAGACAAAT
>gene=chr10_395292-396292; species=equCab
GTGGTCCCCGTCTTGCAGGCGCCCTCTCTCCATCAGCATCACAGCTATCTTCTCGGCTCGCTTGTGCAGCTGGACACACGTCAGTGAGTTTGCTATTGTGCCCTG------TGTCACAGGAACAAGGGGTGAGCTATTCT--AACCCGACAGCTTTAC-------------TGAGACATAGTTCACTTGGTCAAAATACAGTCCCATGGACAT----------------TGGTCCAGTCACCCCACTACCCACCAGT----cgttttcatcacccccggagaccctgt-accatcagcagccactgtcct-tccttcccaccagcTAAGAAGTACAGACCAAAGAGGCATCTAGATATTTTCGTATTAACAAGAAACATTTTAGAAAATAATTACTTGACCTAAAAAACAGCTAAAAAAATCAATCTAGTAATTCTGGGACTTGTGTAATTGCCACGGGCAGT-------------------------------------
>gene=chr10_395292-396292; species=gorGor
GTGGTCGCCGTCCTGAAGGTGGCCTCTCTCCATCAGCATCACGGCGATCTTCTCAGCTCTCTTGTGCAGCTGCACGCAGGTCAGCGAGTT-GCGATCGCACCCTGCGGGCCGATCACAGGGACAAGCGCTTAAGATTCCTTCAGCAGAGCAGCTTGCagagagagtgcacgcgtcatacaactcactgacgcaaagcatacatcactggtttttagaacaagcacagacctgtgcaaccaacatgacagtcaattttagaacgttttcagcttcccccaaaactacatatacgttagaggtcaactccattttcttccAACTAGGTAAGCAGTGCAGACCAAAGAAACATCTAGATATATTTAGAGTAACAAGCAATATTTTAAAAAATGATTACGTGAATTAAAAAACGGTAGAACAAAAAACCCTGGCAATTCTGGGACTTGTGTCACTGTCGTGGGCAGTGGGAATTCCTAGTACACCCGCACATCAGAAAACTAAT
>gene=chr10_395292-396292; species=panTro
GTGGTCGCCGTCCTGAAGGTGGCCCCTCTCCATCAGCATCACGGCGATCTTCTCAGCTCTCTTGTGCAGCTGCACGCAGGTCAGCGAGTTCGCTATCGCACCCTGCGGGCCGATCACAGGGACAAGCACATAAGATTCCTTCAGCAGAGCAGCTTGCAGAGAGCACGcacgcgtcatacaactcactggcacaaagcatacatcactggtttttagaacaagcacagacctgtgcaaccaacatgacagtcaattttagaacgtttttagcctccccaaaaactacatatacgttagaggtcaactccattttcttccAACTAGGTAAGCAGTGCAGACCAAAGAAACATCTAGATATATTTAGAGTAACAAGCAATATTTTAAAAAATCATTACGTGAATTAAAAAACGGTAGAACAAAAAACCCTGGCAATTCTGGGACTTGTGTCACTGTCGTGGGCAGTGGGAATTCCTAGTACACCTGCACATCGGAAGACTAAT
>gene=chr10_395292-396292; species=papHam
GTGGTCGCCGTCCTGAAGGTGGCCCCTCTCCATGAGCATCACGGCGATCTTCTCGGCTCTCTTGTGCAGCTGCACGCAGGTCAGCGAGTTCGCGATCGCACCCTGCGGGCCGATCACAGGGACAAGTGCGTAAGATTCCTTCAGCAGAGCAGCTTGCGGAGAGCGCGCACGCGTCATAGG----ACTGACGCAAAGCGAACGtcagtggtttttagaacaagcacagacctgtgcaaccaacatgacagtcaattttagaatgttttcagctt-cccaaaaactacatatacgttagaggtcaaccccattttcttccAACTAGGTAAGGAGTGCAGACCAAAGCAGCATCTAGATATATTCAGGGTAACAAGAAATATTTTGAAAAATGATTATATCAATTAAAAAAC---AGAACAAAAAACCCTAACAATTCTGGGACTTGTGTTACTGTCATGGGCAGTGGGAATTCTTAGTACACCTGCACACTGGAAGACTAAT
>gene=chr10_395292-396292; species=ponAbe
GTGGTCGCCGTCCTGAAGGTGGCCCCTCTCCATCAGCATCACGGCGATCTTCTCAGCTCTCTTGTGCAGCTGCACGCAGGTCAGCGAGTTCGCTATCGCACCCTGCGGGCCGATCACAGGGACAAGCGCGTAAGATTCCTTCAGCAGAGCAGCTTGCAGAGACAGCGcacgcgtcatacaactcactgacgcaaagcgtacatcactggtttttagaacaagcacagacctgtgcaaccaacatgacagtcaattttagaacgttttcagcttcccccgaaactacatatacgttagaggtcaactccattttcttccAACTAGGTAAGCAGTGCAGACCAAAGAAGCATCTAGATATATTTAGGGTAACAAGCAATATTTTAAAAAATGATTACATGAATTAAAAAACAATAGAACAAAAAACCCTGGCAATTCTAGGACTTGTGTCACTGTTGTGGGCAGTGGGAATTCCTAGTAAACCTGCACATCGGAAGACTAAT
>gene=chr10_395292-396292; species=rheMac
GTGGTCGCCGTCCTGAAGGTGGCCCCTCTCCATGAGCATCACGGCGATCTTCTCGGCTCTCTTGTGCAGCTGCACGCAGGTCAGCGAGTTCGCGATCGCACCCTGCGGGCCGATCACAGGGACAAGTGCGTAAGATTCCTTCAGCAGAGCAGCTTGCGGAGAGCGCGcacgcgtcataggactcactgacgcaaagcgaacgtcagtggtttttagaacaagcacagacctgtgcaaccaacatgacagtcaattttagaatgttttcagcttcccccaaaactacatatacattagaggtcaaccccattttcttccAACTAGGTAAGGAGTGCAGACCAAAGAAGCATCTAGATGTATTTAGGGTAATAAGAAATATTTTGAAAAATGATTATGTCAATTAAAAAAC---AGAACAAAAAACCCTAACAATTCTGGGACTTGTGTTACTGTCCTGGGCAGTGAGAATTCTTAGTATACCTGCACACTAGAAGACTAAT
>gene=chr10_937262-938262; species=hg19
tctacctttgtacatttgaaattttctataataaaaggttaaaaaAGTAACCATGCCACAGTCTCAGCACAACACAGTGATCCCGATTTGAACACTCTGCATCCTACCTATTAAAAAAAGTAACCTTTACACCAATATATCTCTTAATTACTAATCTGACAGTTTTTCAAAAAAGGCTTATAAAGTTTTCCAACAGAAGGGATTACTGATAGTCACCTCATTTAAACAGTTAATAACGTATCATTTTAATGCTTTTTTAACTTACCTAATGTGTGAATCTAAAATGAGATTTAAAGAATGATACAAGTATTGACAGCTGTTTCAATAAATAACAAATATTTTGTTACTGGTTCAAGAGACCTAAAATATTTTGAGATTTAAAATATATCAACTATTGCCTCCCGGCATGGCCTAAAAGCAGATCTCTAGATTGTAAAGGGAAATATTCAATGGGAGAAAAGAATCCTCCAGCCAAAGCAAAGTACTTCCACACAGCCGAC
>gene=chr10_937262-938262; species=bosTau
TCTACTTCTGTATTTCTGCAACAGTGTATAAGCCAAGGATGAAAAGGCAGCCATGGCAGCAGCT-----TAGTACAGTGGTTCTGCTCTGACC--TGGGCAACCCA--TAT--GAACAAGCAATCAT-ACACC---CTGTCTCTAAATTACCAACCTGACATTTTTTTAAAAAAAAATTGCTGAAGTTGCCAA---GTGGTGTTA-------------TACTTAAAC-------TACAAAGCACTGAAATTAGACTTTA--TTATCAAATATCTCAATCTAAAATAAGACTTAAAG------------ACTGACAACAACTCCAATAAAACACAAATTTTTCATTACTTGTTTAAGAAACCAAAACTATTTTAAGACTTCAGCTATATAACCTATTGCTTCTTGGCAT------AAAGCAGGTCTCAAGGCTGTGAAGAGAAAAAGGCAAAGGGG-GA-AGAGATCTACTTTCAAAGCAAACTGTTTCTTGGCGTAAGAT
>gene=chr10_937262-938262; species=calJac
--------------------------------------------------------------------------------------------------------------------------------------------------------------------------------------------------------------------------------------------------------------------------------------------------------------------------------------------------------------------------------------------------------------------------------------------------------------------------------------------------------------------
>gene=chr10_937262-938262; species=canFam
TCTACTTCTGCATGCTTTAAATGTTCCCTGACAAAAGGTTAAAAAGGT-AGCATGGCAGTGTCCTAGCACAACACAGCAGGCC------------------TCTTATCCAC--AAACAAGTCATCTTCACGCCACTCTCTCTCTTAATTACTGACCTAACTGTTTTTC--AAAAGAGCTGGAAAG------------AGGGCTTACTGATCTCCACCTTGTTTAAGCAGAAAGGTACAAAGTATT-AAATCAGACT-----TTATCAAATGTCTGAATCTAAAATAAAA--CAGAGGATGATGCAA-CAGTGACAATAGTT-CAATAAATAACAAACTTTTTATTACTAGGTCAAAAGACCAAACCTACACTGAGACTTAAACCATTTAAACTACTGCTTCCAGGAATCGCAGAAGAGCAGGTCTCTAGGTTTTAAAGAGGAATACGCAAGGGGG-GGTGGGAACTTACCACCAAAACAAAGCATTTGC-AGCATAAGAC
>gene=chr10_937262-938262; species=equCab
tctacttttgtatgtttgaaatgttctataatAAAAGGTTAAAAAGGTGACCATGGCAGTATCTTAGTACAACACAGTGGTCCTGATCTGACC--CACACATCCTATCCAC--AAACAGGTAATCTTCATACTATTATGTCTCTTAATTACTGACCTTACAGTTTTTTAAAAAAAAAATGGAAAGTCTGCCAA---CAGGAGTTACTGATATTCATC-----TAAGCACAAAGATACAAAACATTAAAATTAGACTTTA--TTATCAAACGTCCGAATCTAAAATGAGATTTAAAGGATGATGCAAGTACTGACAATAGTTCCAATAAATAACAAATTTTGCATTACTTGTTCAAGAGACCAAAACTATTTTGAGAC--AAACTATATAAACTACTGCTTCCTGGCATGCCCAAAAAGCAGCTCTCTAGGTTGTAAAGAGAAATATGCGAGGGGA-AAAAAAAAACTACTGCCAAAGCAAAGTATTTCCTGGCCTAAGAC
>gene=chr10_937262-938262; species=gorGor
tctatctctgtacatttgaaattttctataataaaaggttaaaaaAGTAACCATGCCACAGTCTCAGCACAACACAGTGATCCCGATTTGAACACTCTGCAT----CCTATTAAAAAAAGTAACCTTTACACCAATGTATCTCTTAATTACTAATCTGATAGTTTTTCAAAAAAGGCTTATAAAGTTTTCCAACAGAAGGGATTACTGATAGTCACCTCATTTAA--AGTTAATAACGTATCATTTTAATGCTTTTTTAATTTACCTAATGTGTGAATCTAAAATGAGATTTAAAGAATGATACAAGTATTGACAGCTGTTTCAATAAATAACAAATATTTTGTTACTGGTTCAAGAGACCTAAAATATTTTGAGATTTAAAATATATCAACTATTGCCTCCCGGCATGGCCTAAAAGCAGATCTCTAGATTGTAAAGGGAAATATTCAAGGGGAGAAAAGAATCCTCCAGCCAAAGCAAAGTACTTCCACACAGCCGAC
>gene=chr10_937262-938262; species=panTro
tctacctttgtacatttgaaattttCTATAATAAAAGGTTAAAACAGTAACCATGCCACAGTCTCAGCACAACACAGTGATCCCAATTTGAACACTCTGCATCCTACCTATTAAAAAAAGTAACCTTTACACCAATGTATCTCTTAATTACTAATCTGACAGTTTTTCAAAAAAGGCTTATAAAGTTTTCCAACAGAAGGGATTACTGATAGTCACCTCATTTAAACAGTTAATAACGTATCATTTTAATGC----TTAATTTACCTAATGTGTGAATCTAAAATGAGATTTAAAGAATGATACAAGTATTGACAGCTGTTTCAATAAATAACAAATATTTTGTTACTGGTTCAAGAGACCTAAAATATTTTGAGATTTAAAATATATCAACTATTGCCTCCCGGCATGGCCTAAAAGCAGATCTCTAGATTGTAAAGGGAAATATTCAATGGGAGAAAAGAATCCTCTAGCCAAAGCAAAGTACTTCCACACAGCCGAC
>gene=chr10_937262-938262; species=papHam
tctacctttgtacatttgaaattttctatagtaaaaGGTTAAAAAAGTAACCACGCCACGGTCTCAGCACAACACAGTGATCCTGATTTGAACACTCTGCATCCTATCTATTAAAAAAAGTAAACTTTACACCAATGTATCTCTTAATTACTAATCTGATAGTTTTTCAAAAAAGGCTTATAAAGTTTTCCAACAGAAGGGATTACTGATAGTCACTTCATTTAAACAGTTAATAATGTATCATTTTAATGCTTTTTAAACTTACCTAACATGTGAATCTAGAATGAGATTTAAAGAATGATACAAGCATTGACAACTGTTTCAATAAATAACAAATTTTTTGTTACTGGTTCAAGAGACCTAAAATATTTTGAGACTTAAAATATATCAATTATTGCCTCCTGGCATGGCCAAAAAGCAGATCTCTAGATTGTAAAGGGAAAAATTCAAGGGGAGAAAAGAATCCTCCAGCCAAAGCAAAGTATTTCCACGCAACAGAC
>gene=chr10_937262-938262; species=ponAbe
tctacctttgtacatttgaaattttctataataaaaggttaaaa-aGTAACCATGCCACAGTCTCAGCACAACACAGTGATCCCAACTTGAACACTCTGCATCCTATCTATTAAAAAAAGTAACCTTTACACCAATGTATCTCTTAATTACTAATCTGATAGTTTTTCAAAAAAGGCTTATAAAGTTTTCCAACAGAAGGGATTACTGATAGTCACCTCATTTAAACAGTTAATAACGTATCATTTTAACGCTTTTTTAATTTACCTAATGTGTGAATCTAGAATGAGATTTAAAGAATGATACCAGTATTGACAGCTGTTTCAATAAATAACAAATTTTTTGTTACTGGTTCAAGAGACCTAAAATATTTTGAGACTTAAAATATACCAACTATTGCCTCCCGGCATGGCCTAAAAGCAGATCTCTAGATTGTAAAGGGAAATATTCAAGGGGAGAAAAGAATCCTCCAGCCAAAGCAAAGTACTTCCACACAGCAGAT
>gene=chr10_937262-938262; species=rheMac
tctacctttgtacatttgaaattttctatagtaaaaGGTTAAAAAAGTAACCACGCCACGGTCTCAGCACAACACAGTGATCCTGATTTGAACACTCTGCATCCTATCTATTAAAAAAAGTAAACTTTACACCAATGTATCTCTTAATTACTAATCTGATAGTTTTTCAAAAAAGGCTTATAAAGTTTTCCAACAGAAGGGATTACTGATAGTCACCTCATTTAAAGAGTTAATAATGTATCATTTTAATGCTTTTTAAACTTACCTAACGTGTGAATCTAGAATGAGATTTAAAGAATGATACAAGCATTGACAACTGTTTCAATAAATAACAAATTTTTTGTTACTGGTTCAAGAGACCTAAAATATTTTGAGACTTAAAATATATCAATTATTGCCTCCTGGCATGGCCAAAAAGCAGATCTCTAGATTGTAAAGGGAAAAATTCAAGGGAAGAAAAGAATCCTCCAGCCAAAGCAAAGTATTTCCACGCAACAGAC
>gene=chr10_1896089-1897089; species=hg19
TGTTTACTGGGCACGTCTCAGGTGTGCTGTGACCATGACGTCCCTCTCCGTGGCCCTCTCATGTGCTATGGACTAGACGGGACATGAGTACGGGGAACTCCAGCCATGATGACTGCGGTACTCAGAACCGTTCTCTGTTCTTGTATCAAGTGCTGGTTGGTTTCTTCTATGAAGGAGATTGTGTTATAAGCTAGGAAGATATCGGAGACGGTGAGTCTCTGTATTGAAAGAGACATTACAGGATTTCAAGAATGGGGCCGAACCTTGACCAAGAGATGTTTCCGAAAGCGAGTTAGAATAAAAAGTCATGAGGAAATTGTCTTAGGTTTTTGTTTTAAAAATGTTTCTGTGCTCCTTTTTAACGTCAGCAACTTTGAAAAATAAAACAAAATAAATGCTCAGCCTACCCTTGCTATTCTTTGTGGGAGACTGGAGTGACTTCTCCTTTCTTCCTTCTTCTCATTTGGACAGAGCCGCTCAGAGCTGAGGAGGCAACAACA
>gene=chr10_1896089-1897089; species=bosTau
TGTCCACAAGGCATGTCTTAA--GTGCTGTGTCCACAATACCTC--TCTAGGGTCCTCTTGTCCACTAGAGACTAGAAAGGGACTGGGCAGCAAAAAGCAGGT---GGGCAACTGCTTGACTCAGACCTGGATTTCAAACCTTTATCAGCTGCCAACTGTCTTCCCCTATAAAGGACATCGTGTTATAGCCTCATGACAGACTGGAGACCAGGAG--TCTTCATGGGAGGAGACAACACTGTGTTGAAAGAACAGAGCCTGAC---------------------------------------------------------------------------------------------------------------------------------------------------------------------------------------------------------------------------------------------
>gene=chr10_1896089-1897089; species=calJac
--------------------------------------------------------------------------------------------------------------------------------------------------------------------------------------------------------------------------------------------------------------------------------------------------------------------------------------------------------------------------------------------------------------------------------------------------------------------------------------------------------------------
>gene=chr10_1896089-1897089; species=canFam
TATTCATGACGGGCGTTGTCCATGT-CTGTGACCACAGCATCTCCC-----------------------------------------------------------------------------------------------------------------------------------------------------------------------------------------------------------------------------------AGGACTTTCAAAAAATGACTTAGAGTGAAAATATGTGAAAAAATTATATCAAGTATCTGTCTT-AAAATCTTTTCGTGCTCCTTTAAAACGTCAAAATCTTTGAAAAGTAAATTTAGA-AAATATGAGCCCTATTCTTATTACC------AGGAGACACG-GCTCCTTCTCCCTTCTTTCTGCTTCCCATCTGGCCAGGGC-A----------GGAAAGCAAAGATG
>gene=chr10_1896089-1897089; species=equCab
TATTCATGAGCCATGTCTTAAGTGTGCCGTGTCCATGGAATCTCTCTCCAAGGTCCCCTCATCCACTAGAGACTAGAAAGGGACTGGGTACCGGAAAGTATGT---GGGTGACTGTTTT-CTCAGACTTAGATTTCATTCCTTTATCAGCTACCAGTTGTTTTATCCTTTGCAGGAGAGCATGCTATAACCTCATGAAATCTCAGAGACCACCAGTCTCTTTATTGAAGGAGACAATAGCGAATTGAAAGAATGGAGCACGACCT------------------------GAATTAGAATGAAAAGATGTGCAAAAAGTGTTTTATATATTTGTTTT-AAAATTGTTTTGTGCTCCCTTTAAATGTCATAATCTTTGAAAAATAAATTTTAA-AAAGTAGCAGCCAACTCTTATCATC------AGTAGGCA----------TTCACTTCTTCCTGCTTCTCATTTGGCCAGGGCGA----------AGAAAGCAGAGACA
>gene=chr10_1896089-1897089; species=gorGor
TGTTTACTGGGCACGTCTCAGGTGTGCTGTGACAATGACGTCCCTCTCCGTGGCCCTCTCATGTGCTATGGACTAGACGGGACATGAGTACGGGGAACTCCAGCCATGATGACTGCGGTACTCAGAACCGTTCTCTGTTCTTGTATCAAGTGCTGGTTGGTTTCTTCTATGAAGGAGATTGTGTTATAAGCTAGGAAGATATCGGAGACGGTGAGTCTCTGTATTGAAAGAGACATTACAGGATTTCAAGAATGGGGCTGAACC--------------------------------------------------------------------------------------------------------------------------------------------------------------------------------------------------------------------------------------------
>gene=chr10_1896089-1897089; species=panTro
TGTTTACTGGGCACGTCTCAGGTGTGCTGTGACCATGACGTCCCTCTCCGTGGCCCTCTCATGTGCTATGGACTAGACGGGACATGAGTACGGGGAACTCCAGCCATGATGACTGCGGTACTCAGAACCGTTCTCTGTTCTTGTATCAAGTGCTGGTTGGTTTCTTCTATGAAGGAGATTGTGTTATAAGCTAGGAAGATATCGGAGACGGTGAGTCTCTGTATTGAAAGAGACATTACAGGATTTCAAGAATGGGGCTGAACCTTGACCAAGAGATGTTTCCGAAAGCGAGTTAGAATAAAAAGTCATGAGGAAATTGTCTTAGGTTTTTGTTTTAAAAATGTTTCTGTGCTCCTTTTTAATGTCAGCAACTTTGAAAAATAAAACAAAATAAATGCTCAGCCTACCCTTGCTATTCTTTGTGGGAGGCTGGAGTAACTTCTCCTTTCTTCCTTCTTCTCATTTGGACAGAGCCGCTCAGAGCTGAGGAGGCAACAACA
>gene=chr10_1896089-1897089; species=papHam
TATTTACTGGGCACATCTCAGGTGTGCTGTGACTGTGATGTCCCTCTCCGTGGCCCTCTCATGTGCTACGGACTAGACAGGACATGAGTACAGGGAACTCCGGCCATGATGACTGCTGTACTCAGAGCCCTTCTCTGTTCTTGTATCAAGTGCTGGTTGGTTTCTCCTATGAAGGAGATTGTGTTATAACTTAGGGAGATATTGGAGCCGGCGAGTCTCTGTACTGAAGGAGACATTACAGGATTTCAAGAATGGGGCTGAACCTTAACCAAGAGATGTTTCCAAAAGCGAGTTAGAATTCAAAGGCATGAGGAAATTGTCTTATGTTTTTGTTTTAAAAATGTTTCTGTGTTCCTTTTCAATGTCAGCAACTTTGCAAAATAAAATAATATCAATGCTCAGCCTGCCCTTGCTATTCTTCGTGGGAGGCAGGAGTGACTTCTCCTTTCTCCTTTCTTCTCGTTTGGACAGAGCCACTCATGGCTGAGGAGGCAAGAATA
>gene=chr10_1896089-1897089; species=ponAbe
TATTTAGTGGGCACATCTCAGGTGTGCTGTGATCATGACGTCCCTCTCCGTGGCCCTCTCCTGTGCTACGGACTAGACGGGACATGAGTACGGGGAACTCCAGCCATGATGACTGCGGTACTCAGAACCGTTCTCTGTAGTTGTATCAAGTGCTGGTCGGTTTCTCCTACGAAGGAGATCGTGTTATAACCTAGGAAGATATCGGAGACTGTGAGTCTCTGTATTGAAAGAGACATTACAGGATTCCAAGAATGGGGCTGAACCTTGACCAAGAGATGTTTCTGAAAATGAGTTAGAATAAAAAGACATGAGGAAATTGTCTTAGGTTTTTGTTTTAAAAATGTTTCTGTGCTCCTTTTTAAAGTCAGCAACTTTGAAAAATAAAATAAAATAAATGCTCAGCCTACCCTTGCTATTCTTCGTGGGAGACTGGAGTGACTTCTCCTTTCTTCTTTCTTCTCATTTGGACAGAGCCGCTCAGGGTTGAGGAGGCAAGAACA
>gene=chr10_1896089-1897089; species=rheMac
TATTTACTGGGCACATCTCAGGTGTGCTGTGACTGTGATGTCCCTCTCCGTGGCCCTCTCAtgtgctacggactagacaggacgtgagtacagggaactccggCCATGATGACTGCTGTACTCAGAGCCATTCTCTGTTCTTGTATCAGGTGCTGGTTGGTTTCTCCTAT-AAGGAGAGCATGTTATGACCTAGGAAGCTATTGGAGCCGGCGAGTCTCTGTACTGAAAGAGACATTACAGGATTTCAAGAATGGGGCTGAACCTTCACCAAGAGATGTTTCCGAAAGCGAGTTAGAATTAAAAGGCATGAGGAAATTGTCTTTTGTTTTTGTTTTAAAAATGTTTCTGTGTCCCTTTTCAACGTCAGCAACTTTGCAAAATAAAATAATATCAATGCTCAGCCTGCCCTTGCTATTCTTCGTGGGAGGCAGGAATGACTTCTCCTTTCTCCTTTCTTCTCATTTGGACAGAGCCACTCATGGCTGAGGAGGCAAGAACA
>gene=chr10_1973292-1974292; species=hg19
CCTTAGCAACAGTTAATCACTGCTGTCGTTTGCTGCATAATTTTCCAGATGAGTTTTCTTTGTTACAGTAAAATGCTTTATATTTCCAGTAGATGTGCCTTTTTGTGACTATAGCTTTCCCACTTATCAGCATATTGTATATTTGGCATCTTTTCAACTGTTCTTTAAAGACACATTGCCATCAGAGAGGCTTAAACTGCTTTCAATAAGATCTTTTTTTAGACTTAAAAAGTTCTTAAGATTAGTCTAAACAGTATTACTATACTGTTCAACATATAAATATACTATTTAAATGTGGCTGTAGTCTTGGGGATTATAGGAAAACAGAACATGAATGATATATTAAGAAAAAGGTAACATGAGATGGCAAGTAGTAATGAGAAAAAACAAAGACTTTGAAGACTGCCATAGTTAATGTCCCCGCTGTTAGTCTCTATGTATTTAAAGAAAAAAAAAAAGCTAACTACTTCTTTTATTAAAATACCCAGTCTGTTAGCAAC
>gene=chr10_1973292-1974292; species=bosTau
-----------------------------------------------------------------------------------------------------------------------------------------------------------------------------------CATCAGGTAGTCTTAAACTGCTTTCAAAATGATGTTTTCTTAAATTTGA--AGTTTTCAAGGT-----TGAACAATATTTCTATACTGTTCCAAATACAA----ACTATTTAAATATGGCTTTGTTCTTAGGGATCCTAAGAAAGCAGAACATAGATAATATATTAAGCAAACGCTAACTAGGGTTATTAAGTAATAATGAGATAAAATGAATATTCTTAAGATTGCTAAAGTCAGTGCTCCTGCTGTTAGTCTACATGTATT------GAAA----AAAATAACCATTTCTACAGTTAAAACATC-AATCTGTTTAGAAC
>gene=chr10_1973292-1974292; species=calJac
CCTTAGCAACAGTTAGTCACTGCTTCCACTTGCTGCATAATTTTGCAGATGAATTTTCTTCATTACAGTAAAATCTTTTTTATTTCTGGTAGATGCGC-ATTTTGCGACTCTAGCTTTTCCACCTGTCAGC--CTTGTATATCTGGCGTCGTTTCACAAGTTCTTTCAGGGCGCGTTGCCATCAGAGAGGCTTAAACTGCTTCCAAAATGATCTCTTTTTAGAGTTAAAAAGTTTTTAAGATTAGTCTAAACAGTATCACTACACTGCTCAACATGTGAGTA-ACTGTTTAAATGCGGCTCTCATTTTGGGGATTAAAGGAAAGCAGCACATGAATGGTGAGTTAAAGAAAAGGTAGCAGGAGATGACAAGCAGTAAGGAGAGCAGAGAAAGAATGCGAAGACGGCCGTAGTTAAGAT---------------------ATTTAAA--GAGAAAAAAAGCTAACTACTTCTTTTATTAAAATAAAA-----GTTCGCAAC
>gene=chr10_1973292-1974292; species=canFam
CCTCACTAAGAGTTAATCCCAGCTCTAGTTTAG--------TGTCCAGGGTATTTTTCTTCTTTACAGTAAAATATTATATATTTCCAATATATTT----------------AGCTTTTTCACATATGAGTAT--TTTTCACTGAGCATCTTTTCAAGTGTTCTTTCAGTGTGTATTGCC----ATTAATCTTAACCTGCTTTCAAAATGATCTTTTCTTAAACCTAAAGAGTTTTCAAGATTAATCTAAACAATATTACTATGCTGTGCAAAATACAA----ACTATTTAAATGCGATTCTATTCTTGAGGATCATAAGAAAACAGACTATGGATAATGTACTAAGGAAATGCAGGCAAGAGATATTAAGTAATGATGAGATGAAAGGGATATTTTGAAGATTGTCAAAGTCATTGTTTATGCTGTAAGTTTATATGTATT------TTAAAAATGAGATAACTATTTCCATTAATAAAATATC--GCCTGTTAATTAC
>gene=chr10_1973292-1974292; species=equCab
CCTCACCAAGAGTTAATCACTGCTATAGATTGGCCCACAATTGTCTAGATACTTTTTCTTTGTTGTAGAAAAATATTATATATTTCCGGTATATATGTTCTTTTTT-ATAACAACATATTCACACATGAGTGT--TGTATACTGGGCGTCTTTTCAAGTGTTCTTTCAATATACATTA------GACAGCCTTAAACTGCTTTCAAAAGGATCTTTTCTTAAACTTAAAAAGTTTTCAAGATTAATCTAAACAATATTACTATGCC-TTTGAAGTACAG----ACTATTTAAATGTGGTTCTATTCTTGGGGATCATAAGAAAACAGAACATGGGTAATATATTAAGGAAAAGCTACTAAGAGATATTAAGTAATAATAAGGTAAAAGGAATATTTTGAAGATTGCCAAAGTTAGTCGTTCTGCTGTTAATCGATATGTATT------AAAAAAACAAGATAACTATTTCTGTTATTAAAATATC-CGTCTGTTAACCAC
>gene=chr10_1973292-1974292; species=gorGor
--------------------------------------------------------------------------------------------------------------------------------------------------------------------------------------------------------------------------------------------------------------------------------------------------------------------------------------------------------------------------------------------------------------------------------------------------------------------------------------------------------------------
>gene=chr10_1973292-1974292; species=panTro
CCTTAGCAACAGTTAATCACTGCTGTCGTTTGCTGCATAATTTTCCAGATGAGTTTTCTTTGTTACAGTAAAATGCTTTATATTTCCAGTAGATGTGCCTTTTTGTGACTATAGCTTTCCCACTTATCAGCATATTGTATATTTGGCATCTTTTCAACTGTTCTTTAAAGACACATTGCCATCAGAGAGGCTTAAACTGCTTTCAATAAGATCTTTTTTTAGACTTAAAAAGTTCTTAAGATTAGTCTAAACAGTATTACTATACTGTTCAACATATAAATATACTATTTAAATGTGGCTGTAGTCTTGGGGATTATAGGAAAACAGAACATGAATGATATATTAAGAAAAAGGTAACATGAGATGGCAAGTAGTAAGGAGAAAAAAGAAAGACTTTGAAGACTGCCATACTTAATGTCCCCGCTGTTAGTCTCTATGTATTTAAAGAAAAAAAAAAAGCTAACTACTTCTTTTATTAAAATACCCAGTCTGTTAGCAAC
>gene=chr10_1973292-1974292; species=papHam
CCTTAGCAACAGTTAATCACTGCTGTCGTTTGCTGCATAATTTTCCAGATGAATTTTCGTCTTTACAGTAGAACGTTTTATATTTCCACTAGATGTGCCTTTTTGTGACTATAGCTTTCCCACTTACCAGCATATTGTATATTTGGCATCTTTTCAACTGTTCTTTCAAGACTCATTGCCATCAGAGAGGCTTAAACTGCTTCCAACGTGATCTTTTTTTAGACTTAAAACGTTCTTAAGAGTAGTCTAAACATTATTACTATACTGTTCAACATGTAAAGATACTATTTAAGTGTGGCTCTAGTCTTGGGGATTATA-GAAAACAGAACATGAATGATATATTAAGGAAAAGGTAACAGGAGATGGCAAGTAGTAATGAGAAAAAAGAAAGACTTTGAAGACTGCC-------GTGTTCCAGCCGTTAGTCTCTATGTATTTAAAGAGAGAAAAAAAGCTAAGTACTTCTTTTGTTAAAATATTCTGTCTGTTAGCAAC
>gene=chr10_1973292-1974292; species=ponAbe
CCTTAGCAACAGTTAATCACTACTGTCGTTTGCTGCATAATTTTCCAGATGAGTTTTCTTCGTTACAGTAAAATGTTTTATATTTCCAGTAGATGTGCTGTTTTGTGACTATAGCTTTCCCACTTACCAGCGTATTGTATATTTGGCATCTTTTCAACTGTTCTTTAAAGACACATTGCCATCAGAGAGGCTTAAACTTCTTTCAACAAGATCTTTTTTTAGACTTAAAAAGTTCTTAAGATTAGTCTAAACAGTATTACTATACTGTTCAACATATAAATACACTATTTAAATGTGTCTCTAGTCTT------------------------------------------------------GATGGCAAGTAGTAATGAGAAAAAAGAAAGACTTTGAATACTGCCATAGTTAATGTTCCCACTGTTAGTCTCTATGTATTTAAAGAGAAAAAAAAAGCTAACTACTTCTTTTATTAAAATACCCATTCTGTTAGCAAC
>gene=chr10_1973292-1974292; species=rheMac
CCTTAGCAACAGTTAATCACTGCTGTCGTTTGCTGCATAATTTTCCAGATGAATTTTCGTCATTACAGTAAAACGTTTTATATTTCCACTAGATGTGCCTTTTTGTGACTATAGCTTTCCCACTTACCAGCATATTGTATATTTGGCATCTTTTCAACTGTTCTTCCAAGACTCATTGCCATCAGAGAGGCTTAAACTGCTTTCAACATGATCTTTTTTTAGACTTAAAACGTTCTTAAGATTAGTCTAAACATTATTACTATACTGTTCAACATGTAAAGATACTATTTAAGTGTGGCTCTAGTCTTGGGGATTATA-GAAAACAGAACGTGAATGATATATTAAGGAAAAGGTAACAGGAGATGGCAAGTAGTAATGAGAAAAAAGAAAAACTTTGAAGACTACC-------ATGTTCCAGCTGTTAGTCTCTATGTATTTAAAGAGAAAGAAAAAGCTAAGTACTTCTTTTATTAAAATATCCTGTCTGTTAGCAAC
>gene=chr10_2386030-2387030; species=hg19
ATGGGACCAAAAGTTCACAATATAATAGTAAAATTGTCATTTATGTTAGAGATAATTTGTAAACAAAGCTAATCCAAACTCCCACCCTTCCAAAAAACAAACAAACAAACAAATAAGAACCCAGAGAGATGCTCACTGTATTTTGCTTATAAGGAATAAGATggagatgaaatatcataatataaaatggccaattaaaatggaagaaggtagaaaaaagaaacacagagcaaatgcaacaagtaaaaaatatgataaatagtaacctaactatgtttgcaataactttaaatgtgaacaatctatatgcaccagttaaaaaatggtagaggagataagaaaaagaagcaaaaatctcaactatttgtcttctgtaagaaatccattttaaatctaaagacTCGGGAAAAAAGAAAAGTGATAGGCTTCCAACTTCAGCTCTCACATTTCACCGTCAtggaagttgtcattcctatccttacgacaacaacagcaatgtt
>gene=chr10_2386030-2387030; species=bosTau
--------------------------------------------------------------------------------------------------------------------------------------------------------------------------------------------------------------------------------------------------------------------------------------------------------------------------------------------------------------------------------------------------------------------------------------------------------------------------------------------------------------------
>gene=chr10_2386030-2387030; species=calJac
AAGGGACAAAAATGCCACAGTATAATAGAGGAATTGTCATTTATGTTAGAGATAATTTGTAAACAAAGTTAATCAAAACTCATATCCCTCCAGAAAA----------AAAAACTAAAAACCCAGATAGATGCTCACTATATTTTGcttataaggtaaaagatggagatgaaatagtataatataaaatgaccaaataaagtggaggaaggcaggaaaaataaacacagagcaaatgtaacaaataaggaatacaataaacattaacctaactatgttagctataactttaaatgtgaacaatctatatgcactagtttaaaattggcagaacagataagaaaaagaaac-aaaatctcaactgcttgttttctgtaagaaatccattttaaatat----aCTCAGGAGAAAAGAAAAGCGATAggcttccaatttcagctctcgcatgtcagcgtcatgaatgttgccatttctgtcctcatgacaacaacgaaaatgtt
>gene=chr10_2386030-2387030; species=canFam
-----------------------AATTACAAAGTGGTCACCTCTATGAGATATAATTAATGAGCAAAGTTAGTCTAA--TATTAGCATGGCCCAAAA-------------------------AAGGAGGTGCTCATTATATTTTGCCCTTAAAGCATATGGTggagataaaattgaatc-tacgaagtgaccaattaaaactagagaaagcagaaagaagagaaacagaagagaagcaataagttaaaaatatgacaggtactaacctaactgcattagtaa-aactttaaatgtgattgttctatacacacaaaattaaagttggcaaaatggagaagagaaaaaa---aaaacctcaactgtatgttttctataagaaactcactttaaatgtaaagattcataaaggataaaaagagaCAAACTTCCAGTTTCAGCTCtgacatgtaaacagatcagaagttgtcactgtggtcctaacaatcataacagaaatgtt
>gene=chr10_2386030-2387030; species=equCab
----------------------AAATTACAAATGGGTCACCTCTATTAGAGATAATTTATGAACAAAGTTAGTCTAAGCTTTTAGCATGACTAGAAA----------A-------------CAGAGAGGTGCTCGTTATATTTTGCTCATAAAGCATGAGGTggagataagatagaatcatgtgaagtgaccaattaaaactagaggaatcagaaagaagagaaacagaacaaatgcaacaagtaagaagtatagtagatcttaacatagctatgccagtaa-aactctaaacatgagtggtctatacacaccaaat-aaaatgggcagagtggataagggagaaaa---acaaccccaattctatgctttctataggaaactcatcttaaacataaagactcataaaggataaaaagggacagaACTCCAGTTTTAGTTCtgacatgtaaacagcttggaagttgtcactcccatccttacaacaacaacaaacatggt
>gene=chr10_2386030-2387030; species=gorGor
ACGGGACCAAAAGGTCACAATATAATAGTAAAATTGTCATTTATGTTAGAGATAATTTGTAAACAAAGCTAATCCAAACTCCCACCCTTCCAAAaaacaaacaaacaaacaaaTAAGAACCCAGAGAGATGCTCACTGTATTTTGCTTACAAGGAATAAGATGGAGATG---------------------------------------------------------------------------------------------------------------------------------------------------------------------------------------------aactatttgtcttctgtaagaaatccattttaaatataaagactcaGGAAAAAAGAAAAGTGATAGGCTTCCAACTTCAGCTCTCACATTTCACCGTCAtggaagttgtcattcctatcctcacgacaacaacagcaatgtt
>gene=chr10_2386030-2387030; species=panTro
GCGGGACCAAAAGGTCACAATATAATAGTAAAATTGTCATTTATGTTGGAGATAATTTGTAAACAAAGCTAATCCAAACTCCCACCCTTCcaaaaaacaaacaaacaaacaaaTAAGAACCCAGAGAGATGCTCACTGTATTTTGCttataaggaataagatggagatgaaacatcataatataaaatggccaattaaaatggaagaaggtagaaaaaagaaacacagagcaaatgcaacaagtaaaaaatatgataaatagtaacctaactatgttagcaataactttaaatgtgaacaatctatatgcaccagttaaaaaatggcagaggagataagaaaaagaagcaaaaatcccaactatttgtcttctgtaagaaatccattttaaatataaagactcgggaaaaaagaaaagtgataggCTTCCAACTTCAGCTCTCacatgtcaccgtcatggaagttgtcattcctatccttatgacaacaacagcaatgtt
>gene=chr10_2386030-2387030; species=papHam
ACGGGACCAAAATGTCACAGTATAATGGCAAAATTGTCATTTATGCTAGAGATAATTTGTAAACAAAGCTAATTAAAACTCACACCGTTCCAAAAAAAACACCAACAAACAACTAAGAACCCAGAGAGATGCTCATTATATTTTGCCTATAAAGAATAAGATggagatgaaatatcataatataaaatggccaattaaaatggaagaaggtagaagaaagaa--acagagcaaatgcaacaaataaaaaatatggtaaatagtaacctagctatgttagcaataactttaaatgtgaacaattcatatgcaccagttaaaaattggcagagcagagaagaaaaagaaac-aaaatctcaacc-tttgtcttctgtaagaaatccattttaaatataaagacTTGGGGAAAAAGAAAAGTGATACGcttccaacttcagctctcacatgtgaatgtcaaggaagttgtcattcctacccttacaacaacaacaaaaatgtc
>gene=chr10_2386030-2387030; species=ponAbe
ACGGGACCAAAATGTCACAATGTAATAGCAAAATTGTCATTTATGTTACAGATAATTTGTAAACAAAGCTAATCCAAACTCCCACCCTTCCAAAAAACAAACAAACAAACAACTAAGAACCCAGAGAGATGCTCACTGCATTTTGCTTATAAGGAATAAGATggagatgaaatatcataatataaaatggccaattaacatggaagaaggtagaaaaaagaaacacagagcaaatgcaaccagtaaaaaatatgataaatagtagcctaactatgttagcaataactttaaatgtgaacaatctatatgcaccagttaaaaaatggcagagcagataagaaaaagaagc-aaaatctcaactatttgtcttctgtaagaaatccattttaaatataaagacTCAGGAAAAAAGAAAAGTGATAggcttccaacttcagctctcacatgtcaccgtcatggaagttgtcattcctatccttatgacaacaacaacaatgtt
>gene=chr10_2386030-2387030; species=rheMac
--------------------------------------------------------------------------------------------------------------------------------------------------------------------------------------------------------------------------------------------------------------------------------------------------------------------------------------------------------------------------------------------------------------------------------------------------------------------------------------------------------------------
>gene=chr10_2529292-2530292; species=hg19
TTATTTTAGCATTCATGAAACTTCATGACTAATTTCCTGAGCCAAAGTATAATTACTTTAATTCGACTCTGCTGGAGAGAATTTGAAAACAGGACTTCTTTAGAAGAAAATTAACTTACATAATGAGAGAAGAGATAAATCATATTAACTCTAATTAAAGTATATTAACATTTTGGTTGCATATGAATAAAAATCAGACACAATGAAAGCAGGTTTCTCATAAAGAGTCAATTTATGGAGATTTATGAAGATTTTAGAAACTTGCAAAATTTCATTACTTAACATCTCTATTAAGATCTTTACAAGCATGCATAATGAAAAGCCTAATAAAAGATTTAATAAATGGACTTTTGCTTAAAGTCACACTGATTCAGTGCAAGCAAAGGTTTTAAACCCCTCATGGAGATTAAAATGATAATTGTCAATTTAAAAAATACATATGCTTTCCACGTGGTGAGAAGTGGAGAGTTAGAACATCAGAAAGTCAGAAAACTATTCTT
>gene=chr10_2529292-2530292; species=bosTau
TTATTTTAGCATTCATGAACCTTCATGACTAATTTCCTGAGCCAAACTATAATTACTTTAATTCTACACTGCTGGAGAGAATTTGAAAACAGGACTTCTTTAGAAGAAAATTAACTTATATAATGAGTGAAGAGATAAATCATATTAGCTCTAATTAAAGTATATTAACATTTTGGTTGCATATGAATAAAAATCAGACACAATGAAAGCAGGTTTCTCATAGAGAGTCAATTTATGGAGATTTATGAAGATTTTAGAAACTTGCAAAATTTCATTACTTAACATCTCTATTAAGATCTTTACAAGCATGCATAATGAAAAGCCTAATAAAAGATTTAATAAATGGACTTTTGCTTAAAGTCACACTGACTCAGTGCAAGCAAAGGTTTTAAATCCTTAATGGAGATTAACATGATAATTGTCAATTT-AAAAGTACATATGCTGTCTGCATGGTGAGAAATACAGAAGTTGGAAATCAGAAAGTCAGAAAACTACCTTC
>gene=chr10_2529292-2530292; species=calJac
TTATTTT-GTATTCATGAACCTTCATGACTAATTTCCTGAGCCAAACTATAATTACTTTAATTCTACTCTGCTGGAGAGAATTTGAAAACAGGACTTCTTTAGAAGAAAATTAACTTACGTAATGAGAGAAGAGATAAATCATATTAACTCTAATTAAAGTATATTAACATTTTGGTTGCATATGAATAAAAAGCGGACACAATGAAAGCAGCTTTCTCATAAAGAGCCAGTTTATGGAGATTTATGAAGATTTTAGGAACTTGCAAAATTTCATTACTTAACATCTCTATTAAAATCTTTACTAGCATGCATAATGAAAAGCCTAATAAAAGATTTAATAAATGGACTTCTGCTTAATGTCACACTGATTCAGTGCAAGCAAAGG-TTTAAACCCCTCATGGAGATTAAAATGATAATTGTCAATTTAAAAAATACATATGATTTCTATGTGGAGAGAAGTGCAGAGTTAGAATATTAGAAAGTCAGAAAACTATCCTT
>gene=chr10_2529292-2530292; species=canFam
TTATTTTAGCATTCATGAACCTTCATGACTAATTTCCTGAGCCAAACTATAATTACTTTAATTCTACACTGCTGGAGAGAATTTGAAAACAGGACTTCTTTAGAAGAAAATTAACTTATATAATGAGTGAAGAGATAAATCATATTAGCTGTAATTAAAGTATATTAACATTTTGGTTGCATATGAATAAAAATCAGACACAATGAAAGCAGGTTTCTCATAAAGAGTCAATTTATGGAGATTTATGAAGATTTTAGGAACTTGCAAAATTTCATTACTTAACATCTCTATTAAGATCTTTACAAGCATGCATAATGAAAAGCCTAATGAAAGATTTAATAAATGGACTTTTGCTTAAAGTCACACTGATTCAGTACAAGCAAAAGTTTTAAACCCATAATGAAGATTAGAGTGATAATTGTCAATTTAAAAAATGCATATGCTATCTCTGTGGCAAGAAGTGG---AATAGAAA------GAACCAC--------TTTC
>gene=chr10_2529292-2530292; species=equCab
TTATTTTAGCATTCATGAACCTTCATGACTAATTTCCTGAGCCAAACTATAATTACTTTAATTCTACACTGCTGGAGAGAATTTGAAAACAGGACTTCTTTAGAAGAAAATTAACTTATATAATGAGTGAAGAGATAAATCATATTAGCTCTAATTAAAGTATATTAACATTTTGGTTGCATATGAATAAAAATCAGACACAATGAAAGCAGGTTTCTCATAAAGAGTCAATTTATGGAGATTTATGAAGATTTTAGGAACTTGCAAAATTTCATTACTTAACATCTCTATTAAGATCTTTACAAGCATGCATAATGAAAAGCCTAATAAAAGATTTAATAAATGGACTTTTACTTAAAGTCACACTGATTCAGTGCAAGCAAAGGTTTTAAACCCGTAATGGAGATTAAAATGATAATTGTCAATTT-AAAAATACATATGCTATCTGCATGGCGAGAAGTAGCCAAGTAGAAA-TCAGAGAGTCACAGAATCTTCTTC
>gene=chr10_2529292-2530292; species=gorGor
TTATTTTAGCATTCATGAAACTTCATGACTAATTTCCTGAGCCAAACTATAATTACTTTAATTCGACTCTGCTGGAGAGAATTTGAAAACAGGACTTCTTTAGAAGAAAATTAACTTACATAATGAGAGAAGAGATAAATCATATTAACTGTAATTAAAGTATATTAACATTTTGGTTGCATATGAATAAAAATCAGACACAATGAAAGCAGGTTTCTCATAAAGAGTCAATTTATGGAGATTTATGAAGATTTTAGAAACTTGCAAAATTTCATTACTTAACATCTCTATTAAGATCTTTACAAGCATGCATAATGAAAAGCCTAATAAAAGATTTAATAAATGGACTTTTGCTTAAAGTCCCACTGCTTCAGTGCAAGCAAAGGTTTTAAACCCCTCATGGAGATTAAAATGATAATTGTCAATTTAAAAAATACATATGCTTTCCACGTGGTGAGAAGTGGAGAGTTAGAACATCAGAAAGTCAGAAAACTATTCTT
>gene=chr10_2529292-2530292; species=panTro
TTATTTTAGCATTCATGAAACTTCATGACTAATTTCCTGAGCCAAACTATAATTACTTTAATTCTACTCTGCTGGAGAGAATTTGAAAACAGGACTTCTTTAGAAGAAAATTAACTTACATAATGAGAGAAGAGATAAATCATATTAACTCTAATTAAAGTATATTAACATTTTGGTTGCATATGAATAAAAATCAGACACAATGAAAGCAGGTTTCTCATAAAGAGTCAATTTATGGAGATTTATGAAGATTTTAGAAACTTGCAAAATTTCATTACTTAACATCTCTATTAAGATCTTTACAAGCATGCATAATGAAAAGCCTAATAAAAGATTTAATAAATGGACTTTTGCTTAAAGTCACACTGATTCAGTGCAAGCAAAGGTTTTAAACCCCTCATGGAGATTAAAATGATAATTGTCAATTTAAAAAATACATATGCTTTCCACGTGGTGAGAAGTGGAGAGTTAGAACATCAGAAAGTCAGAAAAGTATTCTT
>gene=chr10_2529292-2530292; species=papHam
TTATTTTAGCATTCATGAACCTTCATGACTAATTTCCTGAGCCAAACTATAATTACTTTAATTCTACTCTGCTGGAGAGAATTTGAAAACAGGACTTCTTTAGAAGAAAATTAACTTACATAATGAGAGAAGAGATAAATCATATTAACTCTAATTAAAGTATATTAACATTTTGGTTGAATATGAATAAAAATCAGACACAATGAAAGCAGGTTTCTCATAAAGAGTCAATTTATGGAGATTTATGAAGATTTTAGAAACTTGCAAAATTTCATTACTTAACATCTCTATTAAGATCTTTACAAGCATGCATAATGAAAAGCCTAATAAAAGATTTAATAAATGGACTTTTGCTTAAAGTCACACTGATTCAGTGCAAGCAAAGGTTTTAAACCCCTCATGGAGATTAAAATGATAATTGTCAATTTAAAAAATACATATGCTTTCCACGTGGTGAGAAGTGGAGAGTTCGAACATCAGAAAGTCAGAAAACTATTCTT
>gene=chr10_2529292-2530292; species=ponAbe
TTATTTTAGCATTCATGAAACTTCATGACTAATTTCCTGAGCCAAACTATAATTACTTTAATTCTACTCTGCTGGAGAGAATTTGAAAACAGGACTTCTTTAGAAGAAAATTAACTTACATAATGAGAGAAGAGATAAATCATATTAACTCTAATTAAAGTATATTAACATTTTGGTTGCATATGAATAAAAATCAGACACAATGAAAGCAGGTTTCTCATAAAGAGTCAATTTATGGAGATTTATGAAGATTTTAGAAACTTGCAAAATTTCATTTCTTAACATCTCTATTAAGATCTTTACAAGCATGCATAATGAAAAGCCAAATAAAAGATTTAATAAATGGACTTTTGCTTAAAGTCACACTGATGCAGTGCAAGCAAAGGTTTTAAACCCCTCATGGAGATTAAAATGATAATTGTCAATTTAAAAAATACATATGCTTTCCACGTGGTGAGAAGTGGAGAGTTAGAACATCAGAAAGTCAGAAAACTATTCTT
>gene=chr10_2529292-2530292; species=rheMac
TTATTTTAGCATTCATGAACCTTCATGACTAATTTCCTGAGCCAAACTATAATTACTTTAATTCTACTCTGCTGGAGAGAATTTGAAAACAGGACTTCTTTAGAAGAAAATTAACTTACATAATGAGAGAAGAGATAAATCATATTAACTCTAATTAAAGTATATTAACATTTTGGTTGAATATGAATAAAAATCAGACAGAATGAAAGCAGGTTTCTCATAAAGATTCAATTTATGGAGATTTATGAAGATTTTAGAAACTTGCAAAATTTCATTACTTAACATCTCTATTAAGATCTTTACAAGCATGCATAATGAAAAGCCTAATAAAAGATTTAATAAATGGACTTTTGCTTAAAGTCACACTGATTCAGTGCAAGCAAAGGTTTTAAACCCCTCATGGAGATTAAAATGATAATTGTCAATTTAAAAAATACATATGCTTTCCACGTGGTGAGAAGTGGAGAGTTCGAACATCAGAAAGTCAGAAAACTATTCTT
>gene=chr10_2622287-2623287; species=hg19
agctgatgcttgcaaaaagcattgataatgacccaagtgtgatttttaaaaaggaactaaagcttttaaagagacaataaaaagaaaaagacagGAAAAAGTGATTCCATTTATTGGGTTTTATATAACTTAACTGAATGGGCAAAATTGCTTAATAGAATATGAAGTTTATGTATCTTTTTCTACAACCAATATTCTTTTAGTTACCCAAACAATAAAACAATATTGTAGGTGTGACATGGATTTGAGTTCATGATGTCATGCTCTAAGCTTTATATGACCTGAATCAAGCTGGTTAACTTCTCTACCTCACCTTTatagatagatgatagatagatagatagatagatagatagatagatagatagatagatgatagatagatagCTGGTTTTTTTTCATGGTTATTCCAAGAGGTTGTTGTAAAAAAATGAAATATTGGTAAAAATAAACAACGTATGATTATCAATACTATCCTGCTCTCATCTTTATGTAGAAGA
>gene=chr10_2622287-2623287; species=bosTau
agctgatgcttacaaaaagcattgataacagccaaagtgtgatt-aaaaaatgaaactagggcttttacagctacattaaaaaaaaaaaga-aagaaaaagcgagtacatttcttaggacagata-----taaaTGGATG--CAAAT-TGATTAATGGAATATGATATTTTTTAACTCTTTTCTAGAAGCAATAATTATTTAATTACCCAAACAAT-----AATTTGATTGGTATAGCATGGATTTGAGCCCTTACTAAGCTCTTCTAAGT------TTATATAAATACACTTGGCTAACTTCTGAACCTCAGATTTTTATATA----------------------------------------------------------ATCTGTT-G--GTGTTTTCTAGCTATCCCATGAGCTTGTTGTTTAAAAATTAAATCTTGAT-AAAACGCACAGTGTAAATTTATCAGCACTCTCCTGCTTTTGTTTTTGTCAAGAATA
>gene=chr10_2622287-2623287; species=calJac
AGCTGATGCTTGCAAAAAGCAGTGATAATGACCCA--TGTAATTTTTTAAAAAGAACTAAAGCCTTTAAAGTGACATTAAAAAGAAAAAGAAAGGAAAAAGTGAGTCCATTTATTGAGGTATATATAACTTAAATGAATGAACAAAATTGCTTAATAGGATATGAAGTTTATATATCCTTTTCTGCAACCAATATTTTTTAAGTCATCCAAACAGTAAAACAATATTGTAAGTGTGGCATGGATTCGAGTTCATGATGTGATGCTCTACGTTTTATATTATCTAAATCAATTTGGTTAACCTCTCCACCTCAGCTTTatagatagatgataggtaggtagatagatagataaatagatagacagatagatagatcacagatggataACT-GTTTCTTT-CATGGTTATTCCATGATGTTGTTGTAAAAAAATCAAATATTGGTAAAAATAAACCATTTATGATTATCAATACTATCCTGCTTTCATCTTTACCTAGAAGA
>gene=chr10_2622287-2623287; species=canFam
AGCTGATGCTGGCAAAAAGCATTGATAATGGCAAAAGTGTGATTAAAAAAAAGAAACTAAAACTTTTTCAGCTACATTAAAAAGCAAAAAG-AAAAAGAAAAAATTCCACTTCTTGGGGCAGATACAATGTCAGGGGATG--TAAGTTTGCACCATAGACTATGAAGTTGATTCCTTCTTCTCTACGATCAACAATTTTTTTAATTCCCAAACGAT-----AATTCGAAAAGCATGACATGGATTTGA------GCTGTGCTGTTGTAAGTTTTACACTGTATACATCAACTTGGTTAACT---------------------------------------------------------------------------------------------TGTTAACAGACTATTCCACGAGGTTTTTGTAAGAAAATCATATCTTGGCAGAAATGAACAATGTGGGATGATCAATACTATCCTTTTTtcatccttgtcaagaaga
>gene=chr10_2622287-2623287; species=equCab
agctgatgtttgcaaaaagcattgataatggaaaaagtgtgat-aataagaagaaactaaagcttttccagctatattgaaaagcaaaaag-aagaagaagtgattccaattcttgaggcagatgTAATGCGAGTGGATG--TATGTTTGCCTAATAGAAAATGAAGTTTATTCATCCTTTTCTACAACCAATAATTATTTAATTATCCACACAAT-----ATTTTGATAAATATGACATGGATTTGAGCCCTTGCTGTGCTATTGTAAGCTTTAAATTATATGAATCAATTTTGTTAACTTCTGAGTCTCAGGTTTTTATATA----------------------------------------------------------TTTTGTT-G---------CATGTTATTCCATGAAGTTGTTATAAAAAAATTACTTCTTGGTGAAAATGAACATTGTAAAATGATCAATACTCTCTGGCTTTCATCTTTATCAAGAGAG
>gene=chr10_2622287-2623287; species=gorGor
agctgatgcttgcaaaaagcattgataatgacCCAAGTGTGATTTTTAAAAAGGAACTAAAGCTTTTAAAGAGACAATAAAAAGAAAAAGA-AGGAAAAAGTGATTCCATTTATTGGGGTTTATATAACTTAACTGAATGGGAAAAATTGCTTAATAGAATATGAAGTTTATGTATCTTTTTCTACAACCAATATTCTTTTAGTTACCCAAACAATAAAACAATATTGTGAGTGTGGCATGGATTTGAGTTCATGATGTCATGCTCTAAGCTTTATATGACCTGAATCAAGCTGGTTAACTTCTCTACCTCACCTTTatagatagatgatagatagatagatagatagatagatagatagatagatagatagatgatagatagatagCTGGTTTTTTT-CATAGTTATTCCAAGAGGTTGTTGTAAAAAAATGAAATATTGGTAAAAATAAACAACGTATGATTATCAATACTATCCTGCTCTCATCTTTATGTAGAAGA
>gene=chr10_2622287-2623287; species=panTro
--------------------------------------------------------------------------------------------------------------------------------------------GAAAAAATTGCTTAATAGAATATGAAGTTTATGTATCTTTTTTTACAACCAATATTTTTTTAGTTACCCAAACAATAAAACAATATTGTAGGTGTGGCATGGATTTGAGTTCATGATGTCATGCTCTAAGCTTTATATGACCTGAATCAAGCTGGTTAACTTCTCTACCTCACCTTTatagatagatgatagatagatagatagatagatagatagatagatagatagatagatgatagatagatagCTGGTTTTTTT-CATGGTTATTCCAAGAGGTTGTTGTAAAAAAATGAAATATTGGTAAAAATAAACAACATATGATTATCAATACTATCCTGCTCTCATCTTTATGTAGAAGA
>gene=chr10_2622287-2623287; species=papHam
agctgatacttgcaaaaagcactgataatgacccaagtgtgatttttaaaaaagaactaaagcttttgaagagacattaaaaagaaaaagaaaagaaaaagTGATTCCATTTATTGGGGTTTATATAACTTAACTGAATGAAAAAAATTGCTTAATACAATATAAAGTTTATATATCTTTTTCTACAACCAATGTTTTTTTAGTTACCCAAACAATGAAACAATATTGTAAGTGTGCCATGGATTTGAGTTCATGATGTGATGCTCTAAGCTTTATATTATCTGAATCAAGCTGGTTAACTTCTCTACCTCAACTTTatagatc---aatagatagat-gattgatagatagatagatagatagatagatagatgatagatagatagCT-GTTTCTTT-CACGGTTATTCCAAGAGGTTGTTGTAAAAAAACCAAATATTGCTAAAAATAAACAATGTATGATTATCAATACTATCCTGCTTTCATCTTTATCTAGAAGA
>gene=chr10_2622287-2623287; species=ponAbe
agctgatgcttgcaaaaagcattgataatgacCCAAGTGTGATTTTTAAAAAGGAACAAAAGCTTTTAAAGAGACAATAAAAAGAAAAAGAAAGGAAAAAGTGATTCCATTTATTGGGGTTTATATAACTTAACTGAATGGGAAAAATTGCTTAATAGAATATGAAGTTTATATATCTTTTTCTACAACCAATATTTTTTTAGTTACCCAAACAATAAAACAATATTGTAAGTGTGGCATGGATTTGGGTTCATGATGTGATGCTCTAAGCTTTATATGACCTGAATCAAGCTGGTTAACTTCTCTACCTCTTCCTTACa-------gatagatagatagatagatagatagatagat-------------------agatagatagCTGGGTTTTTT-CATGGTTATTCCAAGAGGTTGTTGTAAAAAACTGAAATATTGGTAAAAATAAACAATGTATGATTATCAATACTATCCTGCTCTCATCTTTATCTAGAAGA
>gene=chr10_2622287-2623287; species=rheMac
AGCTGATACTTGCAAAAAGCACTGATAATGACCCAAGTGTGATTTTTAAAAAAGAACTAAAGCTTTTGAAGAGACATTAAAAAGAAAAAGAAAAGAAAAAGTGATTCCATTTATTAGGGTTTATATAACTTAACTGAATGAAAAAAATTGCTTAATACAATATAAAGTTTATATATCTTTTTCTACAACCAATGTTTTTTTAGTTACCCAAACAATGAAACAATATTGTAAGTGTGCCATGGATTTGAGTTCATGATGTGATGCTCTAAGCTTTATATTATCTGAATCAAGCTGGTTAACTTCTCTACCTCAACTTTatagatc---gatagatagat-gattgatagatagatagatagatagatagatagatgataaatagatagCT-GTTTCTTT-CACAGTTATTCCAAGAGGTTGTTGTAAAAAAACCAAATATTGCTAAAAATAAACAATGTATGATTATCAATACTATCCTGCTTTCATCTTTATCTAGAAGA
>gene=chr10_2791047-2792047; species=hg19
GAGATAAATAGGATTTGGCCAGGCAAAGTTACTGAGTCTCAAAGTCTTGAGGTGTGAATTTCCCAGTTGAAATTAGAGAGCGGTTAAATTATTGCTCAGCGTTGCATTTAGAATTAATGACTTCATGGAAGCAGGAGTCCTTTGCCCCTAGAAAACATTTCCCAAACTGGCCAATGACAGCTGCATGAAATTGCAATCTACATTTCCTGATAAAGTGTTCACTCTTCAAGTAGTAGGAAAATCATCACATCTTTTCTGTCAAGCGTTTCAAACTTTAAATATTAACGTGGATTAGTAACTTACAAAATCATGATACAACACATTTTTCCCAATTTATGCCTGATCACAGACCACTTTTCACAAGGCATATTTACGGAGGAAGTGAGGAAAAGGGCAATCCAGTTTAGGAAGTTTTGGGGATTTGAGAAGTAAGATGTTTGCATTTTTGAAATGTATTTATTTATGTATTTACGTATTTGTagagatggagtctcactatg
>gene=chr10_2791047-2792047; species=bosTau
CAGATAAACAGGATCTGGTCAGGAAAATTCACCAGAAC----ATCTTAGAGTTGTCCATTTCCAGGGTGAAACCAGAAAGCTGTTGAATTAGTGCTTAGTGCTCCATATACAATGAAtgactctacggcagccgggattctccaggCCTAGAAAATATTTCCCAAATGGGCAGATCACAGTTTTACAAAATAATCATGTACTTTTCATGATAAAGTATTTTCTGTTCAGATGTTACCGAAGTAATCACATttttactgccaaacttttcacactttgtatattaataggtattataaacctATGATATTAAGAC--AAAGCATTTTTT------AACTCTTGATCA-------TTTTTCACAAGGCATGTCTATCAGCTAATGAAGGGAAAAGATAACATAGTTCAGAAAG-TTTGAGGGTTTGATGGGGAATAAGTCTGATTTTCAACAA----C----G---------------------------------------
>gene=chr10_2791047-2792047; species=calJac
GAGATAAATAGGACATGGCCAGGCAAAGTTACTGAATCTCAACATCTTGAGGTGTTAATTTCCCAGCTGAAATCAAAGAGCGGTTAAATTATTGCTCAGCGTTGCGTTTAGAATTAATGACTTCATGGAGGCAGGAGTCCTTTGCCCCTAGAAAACGTTTCCCGAACTGGCCAATGACAGCCACACAAAATTGCAGTCTACCTTTCCTGATGAAGCATTCACTGTTCAAACAGTAGGAAAACAGTCACGTTTTTTCTGCCAAGCTTTTCAAACTTTAAATATTAACGTGGACTAGGAGCCTACAAAATTATGATGTGACACATTTTTCCCAATTTATACATAATCTAAAATCACTTTTCACAAGGCATGTTTACGGGTGAATTGAGGAAAAGGGCAACCCAGTTTAGGAAG-CTTGAGTATTTGAGAAGTAAGATATTTGAGTTTTAAAAACATATTCATTTACGTACTTACTTATTTGTagagacggggtctcattatg
>gene=chr10_2791047-2792047; species=canFam
GAGATAAA-AGGATTTAGTCAGGAAAATTCACCTGATCTCAAATTTTTTAGCTATTAA-TTCGCAGTTGACATCAGAGAGCAGTTGAATTAACACTTGGTGTTCCAAAAAAAATGAGTGTCTTTATGGGAGAAGGGGTCTTTGAGAGCTCAAAAATATTTTCCACATCAG---AACACAGTTTCAGAAAATACCTGTATAGTTTTCACAATAAAGCATTCTCTATCCAATTGTTGGGAAAA-AATCACCCTTTTATGGCCAAACTTTTCAGACCTTATGTATT----------ATGAACCTGCAAAACTAAGACATAATGCATTTTTTTCCCGTTGTTACTGATCA------------------------------GCTAATGAAAGAAAAGAGCAACCCAGTTAAGCACG-TTTGGGGGTTCAATGAG-----------------------------------------------------------------------
>gene=chr10_2791047-2792047; species=equCab
AAGATAAACAGGATTTAGCCAGGAAAATTCACCTGATTTCGATTTTTTGAGCTATTAGTTTCCCAGTTGAAATCAGAAAGGAGTTGAGTTAGAAATTAGCGTTCCATATAAAACGAGGGACTTCA-AGGAGAGGGGGCCTTTTGGACCTAGAAAACATTTCCCAAATTTG-------CAGATTGCA-AAATAGTAATATAGTTTTCAGGATAAAGTATTCTCTATTCTAATGTTAGGGAAATAATCACATttttactgccaaacttttcagactttatctattaat-tgtatcataaacccacaaCGGTAAGACATATTT--TTTTTTTCCAATTCTTACTGATCACAGAATACCTGTCACAAA----GTCTATTAACTGATGAAGTAAAAAGATCACACAGTTTAGAAAG-TTTGGGGATCTGTTGGGGACAGCGTTTGATTTTTTAAAATAT----------------------------------------------
>gene=chr10_2791047-2792047; species=gorGor
GAGATAAATAGGATTTGGCCAGGCAAAGTTACTGAGTCTCAAAATCTTGAGGTGTGAATTTCCCAGT---------------------------------------------------------------------------------------------------------------------------------------TTTCCTGATAAAGTGTTCACTCTTCAAGTAGTAGGAAAATCATCACATCTTTTCTGTCAAGCGTTTCAAACTTTAAATATTAACGTGGATTAGTAACTTACAAAATCATGATACAACACATTTTTCCCAATTTATGCCTGATCACAGACCACTTTTCACAAGGCATGTTTACGGAGGAAGTGAGGAAAAGGGCAATCCAGTTTAGGAAGTTTTCGGGATTTGAGAAGTAAGATGTTAGCATTTTTGAAATGTATTTATTTACGTATTTACGTATTTGTagagatggagtctcactatg
>gene=chr10_2791047-2792047; species=panTro
GAGATAAATAGGATTTGGCCAGGCAAAGTTACTGAGTCTCAAAATCTTGAGGTGTGAATTTCCCAGTTGAAATTAGAGAGCGGTTAAATTATTGCTCAGCGTTGCATTTAGAATTAATGACTTCATGGAAGCAGGAGTCCTTTGCCCCTAGAAAACATTTCCCAAACTGGCCAATGACAGCTGCATGAAATTGCAATCTACCTTTCCTGATAAAGTGTTCACTCTTCAAGTAGTAGGAAAATCATCACATCTTTTCTGTCAAGCGTTTCAAACTTTAAATATTAACGTGGATTAGTAACTTACAAAATCATGATACAACACATTTTTCCCAATTTATGCCTGATCACAGACCACTTTTCACAAGGCATGTTTACGGAGGAAGTGAGGAAAAGGGCAATCCAGTTTAGGAAGTTTTGGGGATTTGAGAAGTAAGATGTTTGCATTTTTGAAATGTATTTATTTATGTATTTACGTATTTGTagagatggagcctcactatg
>gene=chr10_2791047-2792047; species=papHam
GAGATAAATAGGATTTGGGCAGGCAAAGTTACTGAGTCTCAGAATCTTGAGGTATGAATTTCCCAGTTGAAATTAGAGAGTGGTTAAATCATTGCTCAGTGTTACATTTAGAATTAATGACTTCATGGAAGCAGGAGTCCTTTGCACCTAGAAAACATTTCCCAAACTAGCCAGTGACAGCTGCGTGAAATTGCAATCTACCTTTCCTGATAAAGTGTTTGCTCTTCAAATAGTAGGAAAATAATCACATtttttctgacaagcttttcaaactttaaatattaatgtggattaggaacctacaaaattaagataaaacatatttttcccaatttatacctgatcacagaccacttttcacaaggcatgttgaaggaTGAATTGAGGAAAGGGACAACCCAGTTTAGGAAG-CTTGGGGATTTAAGATGTAAGATATTTGAGTTTTTGAAAACTATTTATTTATGTATTTACGTATTTGTAgagatggggtctcactatg
>gene=chr10_2791047-2792047; species=ponAbe
GAGATAAACAGGATTTGGCCAGGCAAAGTTACTGAGTCTCAAAATCTTGAGGTGTGAATTTCCCGGTTGAAAGTAGAGAGCGGTTAAATTATTGCTCAGCGTTGCATTTAGAATTAATGACTTCATGGAAGCAGGAGTCCTTTGCCCCTAGAAAACATTTCCCAAACTGGCCAATGACAGCTGCATGAAATTGCAATATACCCTTCCTGATAAAGTGTTCACTCTTCAAATAGTAGGAAAATCATCACATCTTTTCTGTCAAGCGTTTCAAACTTTAAATACTAACGTGGATTAGTAACCTACAAAATCATGATACAACACATTTTTCCCAATTTATGCCTGATCACAGACCACTTTTCACAAGGCGTGTTTATGGAGGAAGTGAGGAAAAGGGCAATCCAGTTTAGGAAGTTTTGGGGATTTGAGAAGTAAGATGCTTGCATTTTTGAAATGTATTTATTTATGTATTTACATATTTGTagagatggggtctcactatg
>gene=chr10_2791047-2792047; species=rheMac
--------------------------------------------------------------------------------------------------------------------------------------------------------------------------------------------------------------------------------------------------------------------------------------------------------------------------------------------------------------------------------------------------------------------------------------------------------------------------------------------------------------------
>gene=chr10_3159030-3160030; species=hg19
ACAAAACGGTAACTTCCAAATCTCAACTCTATGACCTGCTTTTAAGGAAGAAGGAAGAGCCGTGTTCTGGGAGAGAATCGCTGGGTGCCGACGCCAGTTGGATTCCTGGAAAGGCGTCCCTAAGGGAGGGGTGCAGGCAGTTACCGGTCCTCCCTCCAGTGGAACTGCCCGTGTTCCAGGGAGCTGGGGATGTGTCCCAGGGCGTAAGAGAGAAGAGGAGGTAACTTGTGAATGCCTTCCTCTAATTCATATTTCCATTCATTTGAAAAGCCAGCTGGCGAGCCTAAAGCCTCCACTTGGAGGTCATAAAGATGAGTGGTGTCACGGAGCCGTGGAGATGGCACTCTAAGCAAACCCTAAAGCAGCCTGGATAGCAGGTAGCATTGGTGGGAAGCATAGCCCTGAGCAGCTGTGACTCGAGGCTCAGATTTCCACAGCCGAGGAAAGGACCCAAGGAATTCTAGTCTAAAAATCTCTTTTTCAGACCTACAGTAAGCCTG
>gene=chr10_3159030-3160030; species=bosTau
ACAAAACGGTAATTC-----TCTTGATCC--TGACCTGCTC-TCGGGGAGCAG--GGTGCCACGTTGCGGGAGAGGA---------ACTGATGT--------GTCCCGGGAGGG--------AAGGGATTGGCAAGCTCGCGTCTGGGCCACACTCGAGAGACCCAGGCCAGGTGTGGGGAGCGGTGAGATGTGGCCTCAAA-----GGGACACCAAG--AGGGCCTG-GGAGGGCCTCCCCGCTTCCTTGTTTCCTTCG-TTGGAACAAGCCGGTGGTGGCAGAAAGCCCTCATCC-TGGGGCAGTGCAGACGCAGG----CACTGGGCTGCAGTGAGTGCCCTGTAGAGGAGCT--AGAT-----------GTGGCCAGCGTCCAGGGAG------------CCCAGC----CACTAGGTCACCACCACCCAAGG---GAGGA----CCCGAGGGGCTCC-GCACAAAACCGCAGGTTTCTGAACC---GTGGATGCC
>gene=chr10_3159030-3160030; species=calJac
ACAAAACGGTGAGTTTCAAATCTCAACTCTCCGACCTGCTTTTAAGGAAGAAGGAAGAGCCGTGTCCTGCAGGAGACTGGCTGGGTGTCAACACCACTTGGATTCCTGGAAAGGCGTTCCTAAAGGAGGGGTGCAGGCGGTTACCCCTCCTCCCTCCAGTGGAACTGTTCATGTTGCAGGGAGCTGGGGGTGCATCCCAGGGCTTGAGAGAGATGAGGCAGTAACTGG----------------------------------------------------------------------------------------------------------------------------------AAAGCAGTCTTGGTAGCAGGTAGCACTGGTGGGAACAGCTGCCCTGAGCAGCTGTGACTCAAGGCTCAGATTTCCACAGCCCAAGAAGGGACCCAAGGAATTCTAGTCTA-AAATGTCTTTTTCTGACCTACAGTAAGCCTC
>gene=chr10_3159030-3160030; species=canFam
ACCAAACGGTAAATC------CTGGGTCCCGTGCCCCGTGC-TCAGGAAGGGG---GACCCCCGTCCT---AGACCA---------GCAGCTGC--------CTGCTGGGAAGG-ATCCCGAAGGGCGCTGGCGGGCTC----CCGGGCCCCACCCCAGAGCCCTGGGTCGTGCTTGGGGGCCGATG---TGCGCCCTGGGG-----CAGAGACGAGG------------------------------------------------------------------------------------------------------------------------------------------------------------------------------------------------------------------------------------------------------------------------------------------
>gene=chr10_3159030-3160030; species=equCab
ACAAAACGGTAATCT-----TCTTGATTC--TGACCTGCTC-TGAGGAAGAAGAGAAGGCCACGTTCTAACAGAGTA---------GCTGGCGC--------CTTCTATAAAGG-GTCCCCAAGGATGCTGGTGGGTTCACGTCCTGGCCCCGCTCGAGGGGCCTGGGTTAGGTTTTGGGACGGATGAGATGTGCCCTCGAA-----AAGAGATGAGGGGGGAACGTG-GGAGCTGCTCCTCCAATCCTCACTTCCATTGATTTGAAGAGCCCAACAGTGGGCGACAGTCCTGGATC-TGAGGTGGTAAAGACCACAGCTGTCACTGAGCTGTATGACGAGTCCTGTAAAGGAATT--AGTGTGTCACTGAGAGTGGCCCGGGTCTGTGGGGATGACAGACCTCCCCAGT----GCCGGGGGCACAGATTCCCACAG-TGGAGAAACGACCTGAGTGATTCCAGCCTGAAAACGTGGGCTTCTGAACCACAGTGAGTGTT
>gene=chr10_3159030-3160030; species=gorGor
ACAAAACGGTAACTTCCAAATCTCAACTCTATGACCTGCTTTTAAGGAAGAAGGAAGAGCCGTGTTCTGGGAGAGAATC-CTGGGTGCCGACGCCACTTGGATTCCTGGAAAGGTGTCCCTAAGAGAGGGGTGCAGGCAGTTACCGGTCCTCCCTCCAGTGGAACTGCCC-TGTTCCAGGGAGCTGGGGATGCGTCCCAGGGCGTAAGAGAGATGAGGAGGTAACTTGTGAATGCCTTCCTCTAATTCATA-TTCCATTCATTTCAAAAGCCAGCTGGCGAGCCTAAAGCCTCCACTTGGAGGTCATAAAGATGAGTGGTGTCACGGAGCCGTGGAGACGGCACTGTAAGCAAACCCTAAAGTAGCCTGGATAGCAGGTAGCATTGGTGGGAAG-GTAGCCCTGAGCAGCTGTGACTCGAGGCTCAGATTTCCACAGCCGAGGAAAGGACCCAAGGAATTCTAGTCTAAAAATCTCTTTTTCAGACCTACAGTAAGCCTC
>gene=chr10_3159030-3160030; species=panTro
ACAAAACGGTAACTTCCAAATCTCAACTCTATGACCTGCTTTTAAGGAAGAAGGAAGAGCCGTGTTCTGGGAGAGAATCACTGGGTGCCGACGCCAGTTGGATTCCTGGAAAGGCGTCCCTAAGGGAGGGGTGCAGGCAGTTACTGGTCCTCCCTCCAGTGGAACTGCCCGTGTTCCAGGGAGCTGGGGATGCGTCCCAGGGCGTAAGAGAGA--TGGAGGTAACTTGTGAATGCCTTCCTCTAATTCATATTTCCATTCATTTGAAAAGCCAGCTGGCGAGCCTAAAGCCTCCACTTGGAGGTCATAAAGATGAGTGGTGTCACGGAGCCGTGGAGACGGCACTCTAAGCAAACCCTAAAGCAGCCTGGATAGCAGGTAGCATTGGTGGGAAGCGTAGCCCTGAGCAGCTGTGACTCGAGGCTCAGATTTCCACAGCCAAGGAAAGGACCCAAGGAATTCTAGTCTAAAAATCTCTTTTTCAGACCTACAGTAAGCCTC
>gene=chr10_3159030-3160030; species=papHam
ACAAAACGGTAACTTCCAAATCTTGACTCTATGACCTGCTTTTAAGGAAGAAGGAAGAGCCGTGTTCTGGAAGAGAATTGCTAAGTGCCGATGCCACTTGGATTCCTGTAAAGGCGTCCCTAAGGGAGGGGTGCAGGTAGTTACCGGTCCTCCCTCCAGTGGAACTGCCTGTGTTCCAGGGAGCTGGGGAGGCATCCCAGGGCGTGAAAGAGATGCGGAGGTAACTTGTGAATGCCTTCCTCTAATTCATATTTCCATTCATTTGAAGAGCCAACTGGCAAGCCTAAAGCCTCCACTTGGAGGTCATAAAGATGAGTGCTGTCACGGAGCCGTGGAGGCAGCACTCTAAGCAAACCCTAAAGCAGCCTAGATAGCAGGTAGCATTGGTGGGAACAGTAGCCCTGAGCAGCTGTGACTCGAGGCTCAGATTTCCACAGCCAAAGAAAGGACCCAAGGAATTCTAGTCTAAAAATCTCTTTTTCGGACCTATAGTAACTCTT
>gene=chr10_3159030-3160030; species=ponAbe
ACAAAACGGTAACTTCCAAATCTCAACTCTATGACCTGCTTTTAAGGAAGAAGGAAGAGCCGTGTTCTGGGAGAGAATCGCTGGGTGCCGATGCCATTTGAGTTCCTGT---GGCATCCCTAAGGGAGGGGAGCAGGCAGTTACCGGTCCTCCCTCCAGTGGAACTGCCCGTGTTCCAGGGAGCTGGGGATTCGTCCCAGGGCATAAGAGAGATGAGGAGGTAACTTGTGAACGCCTCCCTCTAATTCATATTTCCATTCATTTGAAAAGCCTACTGGCAAGCCTAAAGCCTCCACTTGGAGGTCATAAAGATGAGTGGCATCATGGAGCCGTGGAGACGCCACTCTAAGCAAACCCTAAAGCAGCCTGGATAGCAGGTAGCATTGGTGGGAAGAGTAGCCCTGAGCAGCTGTGACTCGAGGCTCAGATTTCCACAGCCGAGGAAAGGACCCAGGGAATTCTAGTCTAGAAATCTCTTTTTCGGACCTACAGTAAGCCTC
>gene=chr10_3159030-3160030; species=rheMac
ACAAAACGGTAACTTCCAAATCTCAACTCTATGACCTGCTTTTAAGGAAGAAGGAAGAGCCGTGTTCTGGAAGAGAATTGCTAGGTGCCGATGCCGCTTGGATTCCTGTAAAGGCGTCCCTAAGGGAGGGGTGCAGGTAGTTACCGGTCCTCCCTCCAGTGGAACTGCCTGTGTTCCAGGGAGCTGGGGATGCATCCCAGGGCGTAAAAGAGATGCGGAGGTAACTTG-GAATGCCTTCCTCTAATTCATATTTCCATTCATTTGAAGAGCCAACTGGCAAGCCTAAAGCCTCCACTTGGAGGTCATAAAGATGAGTGGTGTCACAGAGCTGTGGAGGCAGCACTCTAAGCAAACCCTAAAGCAGCCTAGATAGcaggtagcattggtgggaaccgtagccctgagcagctgtgactcgaggctcagatttccacagccaaagaaaggacccaaggaattctagtctaaaaatctctcTTTCGGACCTATAGTAACTCTT
>gene=chr10_3466342-3467342; species=hg19
GGGCATTTATAAACCGAGGTCGCTTCCTGTTTTCAGGAGGAAATGCTCCTGGAGCTGGGGAGGGCTGTGCTGCCGGGCGGGCGAGGCTCCCATCCTCTGAGTCACCCGCCCCGCTGTCTCCCCTGGGGACCACACGCCGTGCAAATCCGCCATCCATCCATTACCGTCCATTATCAGATGGAAGGCTTCCAGCCCCTAGTGAGAAGCAGGAGAGCACTAATGTCCACATGGGTACAAAGTTATTGACCATGAACTGAGGAAAGGTATTTTTTTTCCTCCTTTCCCCTGTGATTGGAATTACTAATTAGATCAACATGAAATTAAAATGATTCCAAGGCTGAAACACCTGGGGAAGAATCTCTTGAAGTCCGTTTTTTCATCACTGGGCTGAGACTAAATGATGCTGTCAACATGCCAGATTATTTCAAATTAGCTAAATTAATTAATCTAACTCAGTCTTTGGCTATATTAATCATCTGTTTTAGGTTTTTATGGGAGAA
>gene=chr10_3466342-3467342; species=bosTau
GGTCACTTACAAGCAAATTCAGTTGCCTGTGTGGGGGTGGAAGTGCTCC-GGGGGCAGAGAGTGGTGTGC--------CTGTGAAGCCCCCG-CC-TGGACTCGCCAACCCCATCGTCTCCCCC---------------------AGCCCTGTCTACTCATTACTGCCCATTATCAGATGGAAGCAGTCCAGCCCCCACTGAGCA--GCGAGCACCCTACCGTCCACATGGGCACAGGATGGCTGAGCACAAGCCG-GCAAGTGTG--TTTTCCTCTCCATCCCCCTGTGACTGGAATGACTAGTAAGAGCAACATGAAAGTAAAATGGTCTCAAGCCTGAAACACTTGCGGAAGGAACACTTCGAGTCTGCCTTTC-ATCACTGAACTTAGACTAAATTATGCCATCAAAACGCCATATTATTGCAAATTAGCCAAATTAATTAATCTAAGTCAGTCCTTGGCTGTATTAATCATATGTTTGACAATTTCATGAGAGAA
>gene=chr10_3466342-3467342; species=calJac
GGGCATTTACGAACTGGAGTCGCTTCCTGTTTTCAGGAGAAAACGCTCCTGGAGCTGGAGAGGGCTGTGCTGC----CAGGCCAGCCTCCCATCCTCTGAATCATTGG--CCGCCATCTCCCCTGGGGACCGCATGCTGTGCAAATCCGCCATCTATCCATTACCGTCCATTATCAGATGGAAGCCTTCCAGCCCCTGGTGAGAAGCCGGAGAGAACTAACGTCCACATGGGTACAAAGTTATTGACCATGAACTGAGGAAATGTATTTTTTTTCCTCCTTTCCCCTGTGATTGGAATTGCTAATCAGG-CAACATGAAATTAAAATGAT-----------------TGGGGAAGAATCTCTTGAAGCCCATTTTTTTATTGCTGGGCTGAGACTAAATTATGCTGCCAACATGCCAGATTATTTCAAATTAGCTAAATTAATTAATCTAACTCAGTCATTGGGTTTATTAATCGTCTGTTTTTGTTTTTTATGAGAGAG
>gene=chr10_3466342-3467342; species=canFam
GGCCACAGATGAGCTCGCAGAGCAGCCCGCGTTCAGGCGGCCGCGCTCCAGGCCGAGGGGTGTGCTGCGCGCG----AGCATGACACTCCCGTCC-TCCATTCACCGGCCCCGCCGCGTCCCCCGAGGACGGCGAGCCGCACAGAGACCCCGACCATCCATTATCACCCAGTAGCAGGTGGACGCGTTCCCGCCCC-GGTGAGAA-CGGAAGAGCACTCGTGTCCACGCGGGCGCAGCATTGGggaccgtggacGGAGGCAATGTAAATTTTTTTCTCCTGTGTCCTGCGGTTGGCATTGCCGGTGAGGCCGACCCGCAGGGAGGGTGACTCGAGG-CCGGAGCGCTGGGGGCCGCGGCTCTGCAGGTCCGGTTTCC-ACCCAGGAGCGGAGACTGGCTTGTGCCGTGGAAATGCCGCATAACTTCAAATTAGCCAAGTGAACGACTGCAGCCCAGTTCTTGGG-GCATTAATCATCTGTTTTAGAATTTTATGAGAGAA
>gene=chr10_3466342-3467342; species=equCab
GGTCATTTATAAACCAGTGTAGCTGCCTGTTTTCAGGCGGAAGTGCTCCTGGAGGCAGAGAATGCTGTGG-------GGTGTGAAGCTCTCATCCTTGGAGGCGCCAGCCCTGCCGTCT-CCGGGAGAAGGGCAAGCTGTGTGAAAACCCCATCCATCCATTATCATCCATTACCAGATGCAGGCCTTCCAGCCCCTGGTGAGCA-GGCAAGAGCACTAATGTCCACATGGGTACAAGATTATTGACCGTGAACTGAGGAAGTGTA--TCTTCTTCTCCTTCCTCCTGTGGTTGGAATTACTAATTAGATCAACATGAAATTGAAATGATTCCAGGACCGAAACACTTGGGGAAGGAACTCTTGAAGTCGGTTTTTC-ATCATTGGGCTGGGACTAAATTATGCTGTCAAAATCCCATATTATTTCAAGTTAGCCAGATTAATTAATCAAACTCAGTTCTTGGCTCTATTAATCATCTGTTTTAGAATTTTATGAGAGAA
>gene=chr10_3466342-3467342; species=gorGor
GGGCATTTATAAACCGAGGTCGCTTCCTGTTTTCAGGAGGAAATGCGCCTGGAGCTGGGGAGGGCTGTGCTGC----TGGGCGAGGCTCCCATCCTCTGAGTCACCCGCCCCGCTGTCTCTCCTGGGGACCACACGCTGTGCAAATCCGCCATCCATCCATTACCGTCCATTATCAGATGGAAGGCTTCCAGCCCCTAGTGAGAAGCAGGAGAGCACTAATGTCCATATGGGTACAAAGTTATTGACCATGAACTGAGGAAAGGTATTTTTTTTCCTCCTTTCCCCTGTGATTGGAATTACTAATTAGATCAACATGAAATTAAAATGATTCCAAGGCTGAAACACTTGGGGAAGAATCTCTTGAAGTCCGTTTTTTTATCACTGGGCTGAGACTAAATTATGCTGTCAACATGCCAGATTATTTCAAATTAGCTAAATTAATTAATCTAACTCAGTCTTTGGCTATATTAATCATCTGTTTTAGGTTTTTATGGGAGAA
>gene=chr10_3466342-3467342; species=panTro
GGGCATTTATAAACCGAGGTCGCTTCCTGTTTTCAGGAGGAAATGCGCCTGGAGCTGGGGAGGGCTGTGCTGC----TGGGCGAGGCTCCCATCCTCTGAGTCACCCGCCCCGCTGTCTCTCCTGGGGACCACACGCTGTGCAAATCCGCCATCCATCCATTACCGTCCATTATCAGATGGAAGGCTTCCAGCCCCTAGTGAGAAGCAGGAGAGCACTAATGTCCACATGGGTACAAAGTTATTGACCATGAACTGAGGAAAGGTATTTTTTTTCCTCCTTTCCCCTGTGATTGGAATTACTAATTAGATCAACATGAAATTAAAATGATTCCAAGGCTGAAACACTTGGGGAAGAATCTCTTGAAGTCCGTTTTTTTATCACTGGGCTGAGACTAAATGATGCTGTCAACATGCCAGATTATTTCAAATTAGCTAAATTAATTAATCTAACTCAGTCTTTGGCTATATTAATCATCTGTTTTAGGTTTTTATGGGAGAA
>gene=chr10_3466342-3467342; species=papHam
GGGCATTTGTAAACCGAGGTTACTTCCTGTTTTCAGGAGGAAATGCACCTGGAGCT-GGGAGGGCCCTGCTGC----CAGGCGAGGCTCCCATCCTCTGAGTCACCCGCCCCGCTGTCTCCCCTGGGGACCACACGCTGTGCAAATCCGCCATCCATCCATTACCGTCCATTATCAGATGGAAACCTTCCAGCCCCTAGTGAGAAGCGGGAGAGCACTAATGTCCACATGGGGACAAAGTTATTGACCATGAACTGAGGAAATGTATTTTTTTTCCTCCTTTCCCCTGTGATTGGAATTACTAATTAGAACAACATGAAACTAAAATGGTTCCAAGGCTGAAACACTTGGAGAAGAATCTCTTGAAGTCCGTTTTTTTATCACTGGGCTGAGACTAAAGTATGCTGCCAACATGCCAGATTATTGCAAATTAGCCAAATTAATTAATCTAACTCAGTCCTTGGCTCTATTAATCATGTGTTTTAGGTTTTTATGAGAGAG
>gene=chr10_3466342-3467342; species=ponAbe
GGGCATTTATAAACCGAGGTCGCTTCCTGTTTTCAGGAGGAAATGCGCCTGGAGCTGGGGAGGGCTGTGCTGC----CGGGCGAGGCTCCCATCCTCTGAGTCACCCGCCCCGCTGTCTCCCCTGGGGACCACACGCTGTGCAAATCCGCCATCCATCCATTACCGTCCATTATCAGATGGAAGGCTTCCAGCCCCTAGTGAGAAGCGGGAGAACACT--TGTCCACACGGGGACAAAGTTATTGACCATGAACTGAGGAAAGGTATTTTTTTCCCTCCTTTCCCCTGTGATTGGAATTACTAATGAGATCAACATGAAATTAAAATGGTTCCAAGGCTGAAACACTTGGGGAAGAATCTCTTGACGTCCGTTTTTTTATCACTGGGCTGAGACTAAATTATGCTGCCAACATGCCAGATTATTTCAAATTAGCTAAATTAATTAATCTAACTCAGTCTTTGGCTATATTAATCATCTGTTTTAGGTTTTTATGGGAGAA
>gene=chr10_3466342-3467342; species=rheMac
GGGCATTTGTAAACCGAGGTTACTTCCTGTTTTCAGGAGGAAATGCGCCTGGAGCT-GGGAGGGCTGTGCTGC----CAGGCGAGGCTCCCATCCTCTGAGTCACCCG-CCCGCTGTCTCCCCTGGGGACCACACGCTGTGCAAATCCGCCATCCATCCATTACCGTCCATTATCAGATGGAAACCTTCCAGCCCCTAGTGAGAAGCCGGAGAGCACTAATGTCCACATGGGGACAAAGTTATTGACCATGAACTGAGGAAATGTATTTTTTTTCCTCCTTTCCCCTGTGATTGGAATTACTAATTAGAACAACATGAAACTAAAATGGTTCCAAGGCTGAAACACTTGGAGAAGAATCTCTTGAAGTCCGTTTTTTTATCACTGGGCTGAGACTAAAGTATGCTGCCAACATGCCAGATTATTGCAAATTAGCCAAATTAATTAATCTAACTCAGTCCTTGGCTCTATTAATCATGTGTTTTAGGTTTTTATGACAGAA
>gene=chr10_3561262-3562262; species=hg19
CTACTTCCGAGAGGCATCATTCCGTTGGCTTTTTCATTATTTCTCTTTGTTCACCACAATGTAACTACTTTAAACACAAGTGATGGTGATCGTTCTCAAACCATTTGGAATTTCCTTATAAAGGAAAATGTCGTGAAAATAATGTATTTTTTTATTACTAAAACAAACATATATGTCATGTATTGTCTTTCCCATTTCTAACAATCTTACAATTCTATTGCGAGAAGATGTCAAGTTTTTCCGGTGTGATTTGTCCCATCCATGTCCATAAATATCAGGGGCTGCCCCCATAGCAGTTTCCATGTTTCCCAGCCATGCCCAGTGAAAGGCTGAGGGTGACATTCCAGGCTGGGCACAGAGTAAAGGGGTTTAATTTAAATCATCCCCAGCAATATTGTATCTGCAGAGCAGAACATCCCCAGCAATATTGCATCTACAGAGCAGAACAGCAACACGTCTTCCAGGGCCTGTTCTAGGCTTTTCTTCTTGAGATACCTGCT
>gene=chr10_3561262-3562262; species=bosTau
--------------------------------------------------------------------------------------------------------------------------------------------------------------------------------------------------------------------------------------------------------------------------------------------------------------------------------------------------------------------------------------------------------------------------------------------------------------------------------------------------------------------
>gene=chr10_3561262-3562262; species=calJac
-----------AGGCATCATCCCACTGGCCTTTTCATTCTTTCTTTTTGTTCACCACAAAGTAGCTACTTTAAACACAAGGGATGGTGACTGTTCTCAAACCACTTTGAATTTCTCTATAAAGGAAAATGTCATGAAAATAATGTTTTGTTTTTTTACTAA----AACATATAGGTCATGTACTGT----CCCATTTCTACCAATCTTACAATTCTATTGGGAGAAGAAATCAAGTTTTTCTGGTGTAGCTTGTCCCGTCCAAGTCCATAAACATGGGGGGTAGTCCCCATGGCAGTTTCCATGTTTCCCAGCCAGGCCCAGTGAAAGGCTGAGAATCACATTCCCGGCTGGGCACAAAGTGAAGGGGACTGATTCAAGTCATC----------------------------------CCAGTGATATTGCATCTGCAGAGCAGAACAGCAACACGTCTTCCAGGCCCTGTTTTAGGC-TTTCTTCCTGAG-TAACTGCT
>gene=chr10_3561262-3562262; species=canFam
CCACCTGGGAGAGACTGGGTTCCATTGGATTATTCAGTATTCCCTTTTATTTACAACACCATAGCTACCTTAAACATAGATGACAGTCATTATTTCCAAACCATTTGGAATTTCTTTTTAAAGGaaggtgtcatgaaaatatgataccagtattttactaaaataaacataggtggcatctactgtcatctccatttctag-aattttataattccaccaggaaaagacatcaagtttgtctgatgtgatttattcCATCAATG-TCGTAAATGTCAGGGCCGGGCTCCATGTG-GTTCCTCTGTTTCCTAGCAGATGCCAGGTAAAGGATGGGATTGTAGTTTCAGGCTGGGCACAAAATAGAAGGGATTCGCTTAGACTATCTCCAGCTCCACGGTGTCT---------------------------------CAG------ACATAAAATACATTTCTGACGGCTTGTTTTAGGATTTTCTTTTTGAGATATTCTCT
>gene=chr10_3561262-3562262; species=equCab
ACATCTGG--GAGACCCAGTTCCATTGGATTTTTTATTATTTCCCTTTATTTACCACAAGGTAGCTACTTTAGACACAAATAATGGTGACTGCTTCCAAGCCATTTTGAATTTCTTTATAAAGGaagatctcatcaaaatacaatacaactattttggtaaaataagcatgtgtggcatctaccatctttcccatttccaccaatcttagagttccattaggaagagaaattaaagttgtctgatgtgaTGT-TTCCATCAACA-TCGCAAACGTCACGGCTGGCCTCCATGTG-GGTTCTCCGTTTCCTAGCTGGTCCCAGGTCAAAGCTGGGAACGTAGTTGCAAGCTGGGCACAGAATGGAAGAGACTCCTTTAGACTCCCTCCAGCTCCACTGCGTGT---------------------------------CCGGAGCAGACCTGTGGTGCATTTCCTAGGGCTCGCTTTAGAATGTTC-----------------
>gene=chr10_3561262-3562262; species=gorGor
CTACCTCCGAGAGGCATCATTCCATTGGCTTTTTCATTATTTCTCTTTGTTCACCACAATGTAGCTACTTTAAACACAAGTGATGGTGATTGTTCTCAAACCATTTGGAATTTCCTTATAAAGGAAAATGTCATGAAAATAATG--TTTTTTTATTACTAAAACAAACATATATGTCATGTATTGTCTTTCCCATTTCTAACAATCTTACAATTCTATTGCGAGAAGATGTCAAGTTTTTCTGGTGTGATTTGTCCCATCCATGTCCATAAATATCAGGGGCGGCCCCCATAGCAGTTTCCATGTTTCCCAGCCATGCCCAGTGAAAGGCTGAGGGTGACATTCCAGGCTGGACACAAAGTAAAGGGGTTTAATTTAAATCATCCCCAGCAATATTGTATCTGCAGAGCAGAACATCCCCAGCAATATTGCATCTACAGAGCAGAACAGCAACACGTCTTCCAGGGCCTGTTCTAGGCTTTTCTTCTTGAGATACCTGCT
>gene=chr10_3561262-3562262; species=panTro
CTACCTCCGAGAGGCATCATTCCATTGGCTTTTTCATTATT--TCTTTGTTCACCACAATGTAGCTACTTTAAACACAAGTGATGGTGATTGTTCTCAAACCATTTGGAATTTCCTTATAAAGGAAAATGTCATGAAAATAATG--TTTTTTTATTACTAAAACTAACATATATGTCATGTATTGTCTTTCCCATTTCTAACAATCTTACAATTCTATTGCGAGAAGATGTCAAGTTTTTCTGGTGTGATTTGTCCCATCCATGTCCATAAATATCAGGGGCGGCCCCCATAGCAGTTTCCATGTTTCCCAGCCATGCCCAGTGAAAGGCTGAGGGTGACATTCCAGGCTGGACACAAAGTAAAGGGGTTTAATTTAAATCATCCCCAGCAATATTGTATCTGCAGAGCAGAACATCCCCAGCAATATTGCATCTACAGAGCAGAACAGCAACACGTCTTCCAGGGCCTGTTCTAGGCTTTTCTTCTTGAGATACCTGCT
>gene=chr10_3561262-3562262; species=papHam
CTACCTGGAAGAGGCATCATTCCATTGGCTTTTTCATTATTTCTCTTTGTTCACTGTAATGTAGCTACTTTAAACACAAGGGATGGTGATCGTTCTGAAACCATTTGGAATTTCCCTATAAAGGAAAGTGTCATGAAAATAATGTATTTTTTTTTTACTAAAACAAACATATATGTCATGTGTTGTCTTCCCCATTTCTAGCAATCTTACAATTCTATTGGGAGAAGACACCAAGTTTTTCCGGTGTGGTTTGTCCCATCCATGTCCATAAATATGAGGGGCGGCCCCCGTGGCAGTTTCCATGTTTCCCAGCCAGGCCCAGTGAAAGGCTGAGAGTGACATTCCTCGCTGGGCACAAAGTAAAGGAGTTTAATTTAAATCATCC---------------------------------CCAGCAATATTGCATGTGGAGAGCAGAACAGCAACACGTCCTCCAGGGCCTGTCCTAGGCTTTTCTTTTTGAGATACCTGCT
>gene=chr10_3561262-3562262; species=ponAbe
CTACCTGCGAGAGGCATCATTCCATTGGCTTTTTCATTATTTCTCTTTGTTTACCACAGTGTAGCTACTTTAAACACAAGTGATGGTGATTGTTCTCAAACCATTTGGAATTTCCTTATAAAGGAAAATGTCGTGaaaataatgtatttttttttaaCTAAAACAAACATATATGTCATGTATTGTCTTTCCCATTTCTAGCAATCTTACAGTTCTATTGGGAGAAGACGTCAAGTTTTTCCGGTGTGATTTGTCCCATCCATGTCCACAAATATCAGGGGTGGCCCCCATAGCAGTTTCCGTGTTTCCCAGTCAGGCCTAGTGAAAGGCTGAGAGTGACATTCCAGGCTGGGCACAAAGTAAAGGGGTTTAATTTAAACCATCC---------------------------------CCAGCAATATTGCATCTGCAGAGCAGAACAGCAACATGTCTTCCACGGCCTGTTCTAGGCTTTTCTTCTTGAGATACCTGCT
>gene=chr10_3561262-3562262; species=rheMac
CTACCTGGAAGAGGCACCATCCCATTGGCTTTTTCATTATTTCTCTTTGTTCACTGCAATGTAGCTACTTTAAACACAAGGGATGGTGATTGTTCTGAAACCATTTGGAATTTCCTTATAAAGGAAAATGTCATGAAAATAATGGTTTTCTTTTTTACTAAAACAAACATATATGTCATGTGTTATCTTCCCCATTTCTAGCAATCTGACAATTCTATTGGGAGAAGACACCAAGTTTTTCCGGTGTGATTTGTCCCATCCATGTCCATAAATATGAGGGGCGGCCCCCGTGGCAGTTTCCATGTTTCCCAGCCAGGCCCAGTGAAAGGCTGAGAGTGACATTCCAGGCTGGGCACAAAGTAAAGGAGTTTAATTTAAATCATCC---------------------------------CCAGCAATATTGCATGTGCAGAGCAGAACAGCAACATGTCCTCCAGGGCCTGTTCTAGGCTTTTCTTCTTGAGATACCTGCT
>gene=chr10_4205287-4206287; species=hg19
AAGCCCTCCTTATTACACAAAGTCTTCTCTGCCAACTTGGAGCCACTTCAGACTCACAGCTTTGAAATCTTCTGGAGTGGACTGAGTTACTGATACCCCTGATTCAGATGATGAAACTCCTTATCCAGTTTTCTTACCAGATTGTTACCTGCCCGAGAGCAGCGATCATTACCTGCTTTTTTGGTGGCTTCACTTCAGCATCCTATACACTGTTGGTTCAATAAGTCACTGGTGTATTTGATATCTGTGGAACACATTTCTAATGTTAAGTGATCTTGTCTTAGACCTGAGATAACATCATCTTTTTCGTTTTATTGCATGACAATATCACGTACATTTTTAAGAGCTCTAAACAGAGTTTGGGATATCCTATTCATCTTTGATTTGCACCCCTCTTTTGGAGATCAACACTTAGATTCTTGGCTCATGAATTTGTTCAATGAGTATAAATGATTGAGTCTCTTAACTCCCAGAAGGGTTAACTAGAAAATTAGTCCTCA
>gene=chr10_4205287-4206287; species=bosTau
AAGCTGTCCTCACTCCATGGGGCCCTCCCTCCCAGCTGGGAGCCATATTGGACCCACAGCTCTGCGATCCTCTC--ACGG----------TGACACCATGGCTTCAGAGCATGAAACTC-TTATCCAgtttcctcacaagactgcaacctgcctgagg-caggcaccatagcctggtttatgtgtagattcttggtaGCATCC---------TCGGTTTGATACATAAAAAGTATCTTCTGTATCCATTGAACACATCTCTAGTATTAAATGGTCCTGCCTTTGACTTGAGATTACATCTTCTTTTCCCTTTTGTCTCATGAGGAGCCTACATGTTTTCCTGAGGGCTCACAACAGAG-CAGTCACATCCCATTCAT-TTTGATTTGTATCTCGCTTTTGGAGATTGCCACCCAGATTCTAGGTTCATGAAT--ATTCAGTGACTATAAAAAATAAAGTGTCTTCATTTGCAGACGGG------AGAAAATTAGTCTTCA
>gene=chr10_4205287-4206287; species=calJac
AAGCCCTCCTTGCTCCACAAAGCCTTCCCTGCCAACGTGGAGACACTTCAGAC--ACAGCTTTGAGATCTTCTGGAGCGCACTGAGTCACTGATACCCCTGATTCAGATGATGAAACTCCTTATCCAgttttctcaccagactgtaacctgcccaagaacagcg---attgtctgttttactggtggtttcacttcagcatccgataaatcgttggttcagtaagtCACTAGTGTATTTTGTATCTGCAGAATGCATTTCTAATGTTAAATGACCTTGTCTTCAACTTGAGATAACATCATCTTCCTCATTTTATTTCATGGCAATATCACATACTTTCTTAAGAGTTCTAAACACAGTTGGGGATATCCTATTCGTCTTTG-TTTACACCCC-CTTTTGGAGATCACTACCTAGATTTTTGGCTCATAAATTTATTCAATGAATATAAATGATTGAGCCTCGTAACTCCCAGAAGGGCTAACTAGAAAATTAGTCCTCA
>gene=chr10_4205287-4206287; species=canFam
--------------------------------------------------------CAGCTCTGAAATCCTCCAGAAGAG----------TGATACCACTGACTCAGAGTATTAGACTGTTTGCCTGGTTTTCCCACCGGACTGCAACCCGCCTGAGG-CAGCTGTCACAGTTCCCTTCATTTGTAGATGCCCTACAGCATCTCAGCA----TTGGTTCAAGAAA----GGGTGTATTACATATGTATTGAGCACATTTCTAGTGCTGAATGATCCTGTCTTTGACTTGAAATAACA---TCTTTTTCATTTCATTTCATGAGGAAACTGCATATTTTCTTAAGGGCTCTACACAGAG-TGGAAAGATCCCATTTGTCTTTGATAGGTACCTCCCTTTTGGAGATTACCACCCAGATTCTAGGTTCATGAATTTGGTCAATGGCTATAAATAATCAACTCTCCTAATTCTCAGAAGGGTTAGCTAGAAAATTAGTCCTCA
>gene=chr10_4205287-4206287; species=equCab
AAGCCCTCCTTACTCCACAAGGCCT-TCCCACCAGCT-GGAGCCACACAGAATGG-CAGCTCTGAAATCCTCTTGAATAA----------CGACCCCATGGACTCAAAGTATCAAAATTTTTATCCAGTCTTCCTACCAGATTTTAATCTGCCTGAGG-CAGCCAGCATAGCCTGCTGCATTTGTAGATTCTTGGCAGCATCCCAGCATCTGTTGGTTCAATAAATAACGGGTGTATTCCATATCTGCTGAACACATTCCTAGTGTTAAATGATCCTGTCTTCGACTTGAGATAACATCTTCTTTTTCATTTCATTTCATGAG---ATCACATATTTTCTTAAGAGCTATAAACAGAG-CAACAATATCCCATTTGTCTTTGATTTGCATTTCCCTTTTGGGGACTACCACCCAGATTTTAGGTTCATGAATTCCTTCAATGACTATAAATAATCAAGTCTCTTAATTCCCAGAAGGATTAACTAGAAAATTAGTCCTCA
>gene=chr10_4205287-4206287; species=gorGor
-----------------------------------------------------------------------------------------CTGATACCCCTGATTCAGATGATGAAACTCCTTATCCAGTTTTCTTACCAGATTGTTACCTGCCCGAGAGCAGCGATCATTACCTGCTTTTTTGGTGGCTTCAATTCAGCATCCTATACACTGTTGGTTCAGTAAGTCACTGGTGTATTTGATATCTGTGGAACACATTTCTAATGTTAAGTGA-----TCTTAGACCCGAGATAACATCATCTTTTTCGTTTTATTGCATGACAATATCACATACATTTTTAAGAGCTCTAAACAGAGTTGGGGATATCCTATTCATCTTTGATTTGCACCCCTCTTTTGGAGATCAACACTTAAATTCTTGGCTCATGAATTTGTTCAATGAGTATAAATGATTGAGTCTCTTAACTCCCAGAAGGGTTAACTAGAAAATTAGTCCTCA
>gene=chr10_4205287-4206287; species=panTro
AAGCCCTCCTTATTCCACAAAGCCTTCTCTGCCAACTTGGAGCCACTTCAGACTCACAGCTTTGAAATCTTCTGGAGTGGACTGAGTTACTGATACCCCTGATTCAGATGATGAAACTCCTTATCCAGTTTTCTTACCAGATTGTTACCTGCCCGAGAGCAGCGATCATTACCTGCTTTTTTGGTGGCTTCACTTCAGCATCCTATACACTGTTGGTTCAATAAGTCACTGGTGTATTTGATATCTGTGGAACACATTTCTAATGTTAAGTGATCTTGTCTTAGACCTGAGATAACATCATCTTTTTCGTTTTATTGCATGACAATATCACGTACATTTTTAAGAGCTCTAAACAGAGTTGGGGATATCCTATTCATCTTTGATTTGCACCCCTCTGTTGGAGATCAACACTTAGATTCTTGGCTCATGAATTTGTTCAATGAGTATAAATGATTGAGTCTCTTAACTCCCAGAAGGGTTAACTAGAAAATTAGTCCTCA
>gene=chr10_4205287-4206287; species=papHam
AAGCCCTTCTTATTCCACAAAGCCTTCTCTGCCAACTTGGAGCCACTTCGGACTCACAGCTTTGAACTCTTCTGGAGTGGACTGAGTTACTGACATCCCTGATTCAGATGATGAAACTCCTTATCCGGTTTTCTTACCAGATTGTTACCTACTCGAGAGCAGCAATCATTATCTGCTTTTTTGGTGGCTTCACTTCAGCATCCTATACACTGTTGGTTCAATAA---------GTATTTGATATCTGTGGAACACATTTCTAATGTTAAATGATCTTGTTTTAGACTCGAGATAACACCATCTCTTTTGTTTTATTGCATGACAATATCACATACA-TTTTAAGAGCTCTAAACAGAGTTGCGGATATCCTATTCATCTTTGATTTGCACCCCTCTTTTGGAGATCACCACTTAGATTCTTGGCTCATGAATCTGTTCAATGAGTATAAATGATTGAGTCTCTTAACTCCCAGAAGGGTTAACTAGAAAATTAGTCCTCA
>gene=chr10_4205287-4206287; species=ponAbe
AAGCCCTCCTTATTCCACAAAGCCTTCTCTGCCAACTTGGAGCCACTTCAGACTGGCAGCTTTGAAATCTTCTGGAGTGGACTGAGTTACTGATACCCCTGATTCAGATGATGAAACTCCTTATCCAGTTTTCTTACTAGATTGTTACCTGCTCGAGAGTAGTGATCATTACCTGCTTTTTCGGTGGCTTCACATCAGCATCCTATACACTGTTGGTTCAATAAGTCACTGGTGTATTTGATATCTGTGGAACACATTTCTAATGTTAAATGATCTTGTCTTAGACCCGAGATAACATCATCTTTTTCGTTTTATTGCATGACAATATCACATACATTTTTAAGAGCTCTAAACAGAGTTGGGGATATCATATACATCTTTGATTTGCACCCCTCTTTTGGAGATCACCACTTAGATTCTTGGCTCATGAATTTGTTCAATGAGTATAAATGATTGAGTCTCTTAACTCCCAGAAGGGTTAACTAGAAAATTAGTCCTCA
>gene=chr10_4205287-4206287; species=rheMac
AAGCCCTTCTTATTCCACAAAGCCTTCTCTGCCAACTTGGAGCCACTTCGGACTCACAGCTTTGAACTCTTCTGGAGTGGACTGAGTTACTGACATCCCTGATTCAGATGATGAAACTCCTTATCCGGTTTTCTTACCAGATTGTTACCTACTCGAGAGCAGCAATCATGATCTGCTTTTTTGGTGGCTTCACTTCAGCATCCTATACACTGTTGGTTCAATAA---------GTATTTGATATCTGTGGAACACATTTCTAATGTTAAATGATCTTGTTTTAGACTCGAGATAACACAATCTCTTTTGTTTTATTGCATGACAATATCACATACA-TTTTAAGAGCTCTAAACAGAGTTGCGGATATCCTATTCATCTTTGATTTGCACCCCTCTTTTGGAGATCACCACTTAGATTCTTGGCTCATGAATCTGTTCAATGAGTATAAATGATTGAGTCTCTTAACTCCCAGAAGGGTTAACTAGAAAATTAGTCCTCA
>gene=chr10_4367365-4368365; species=hg19
TTTTGTTTGTCTTAAGGAAATTTACCAATTGTATAGGTTTGTATAGTAAATTGATGAGCTTCATTTTCTGATTTTGCAATGGTGTCTGTTTGGGTGTAATTTCCACTACACCCAAGAATGGTGTAAAGCCATTCTTTTAGGAATGCCAGCCAAGTAGCCACCTCTCAGAAATACCTCAAGAATGACTTGAAGGTCATTAGGATTTGTCTGAGataatatattttaaaaataatattGGGTAGGGCTTTTCTATTGGAATTTTCAACATACAGTCATTATTTCAAGCAACTATATCAACTTGCAACAACATGATGTTACACAGATTTCTAAGAATCAAATTGTGATGTGTACACCAGTAATTACATGGATAGAGTATCTGCTTTTCATTGTTTTCTTCCAGCTATTCCTTTAGGGATTGTTGGTGTTTCTCTAGACCATGTTATATCCGTTCCGCTTGTTCATTTTGGGATAGGTTTGAAGAAGTCATTCCTCAAAGTCCC
>gene=chr10_4367365-4368365; species=bosTau
--------------------------------------------------------------------------------------------------------------------------------------------------------------------------------------------------------------------------------------------------------------------------------------------------------------------------------------------------------------------------------------------------------------------------------------------------------------------------------------------------------------------
>gene=chr10_4367365-4368365; species=calJac
TTTTGTCTATCTTAAGGAAGTTTACCAATTGTATAGGTTCGTATAGGACATTGGTGAGTCTGGTTTTCTGATTTTGCAATGGTGTCTGTTTGGGCGTAATTTTTCT--------------------AACCATTTTTTCAGGAAGGCCAGCCAAGTCGCCACCTCTGAGCAACACCTCAGGAATG-CTTGATGATCATTAGGATTTATCTTAGATCATATATGTTAAAAATATTATTGGGTGGGGCTTTTC-ATTGGAACTTTCAACACAGAGTCATTATTTCAAGCAGGTAGACCAAGTTGCAACAATACGGTGTTACACAGATTTCCAGGAATCAACTTGTGGTGTGTATGCCAACAACTGCACGTGCAGAGTGTCTGCTTTTCATTGTGTTCTTCCATCCATTTCCTTAGGGATTGTTGCTTTTTCTCTAGACCAGGTTGCATCCATTCCTCTTGTTCATTTTGGGATAGGTTTGAAGAAGCCACTCCTCTAAGGCCC
>gene=chr10_4367365-4368365; species=canFam
TGTTCTGTGTCTTAAGGAAGAAAGCCAATTGCACGCCATCGGGTAGGAGGTTGGAGAG-GAGGGTTTCTGGTTTCATAACGATA------CAGGTATAATTTCTCT--------------------AACCGTTCTTTGGGGAAGGCCCATTGAGTAGTCGCCTCTGAGCAATTCCTTGGGAATGACTTGAAGATTATCAGAA-CTATCTGGGTTtataaat--TTCCAAAATTACTGGGTGAGCCTCTTCCACTGGA-ATTTAGAAAC--TGTCATTATTTCAAGTAACTAATTCAAGCTGCCACCACCTAACTGCACACAGCTTTCTAAAACTTAACTGGCCCCACATAGATAAATCATTACATAGACGGAGTATCAGCTTTTTGCTATTTTCTTCCAGATATC----TATG-TTTCTTGGTGTTTGTCTAGATTGGGTTATGTCCATTCCCCTCAGTCACACGTGC--GTGTTGGAAAGGCTCCTTCCTTCAGGCTGC
>gene=chr10_4367365-4368365; species=equCab
TGTTCCGTGCCTTAAGAAAGAATACC-ATTGTACCCCATTGTGTAGGAGATTGGTGAG-TTTGGGCTCTGATTTTGCAGTAATATCTGTTTAGGTGTAATTTTTCT--------------------CACCCTTCTTTGGGGGATGCAGTTTGAATAGTGACCTCTGAGCAATTCCTTAGGAATGACTTTAAGATCTTTGGGATTTATCTGGGTTCCTATAT--TTCCCATATTATTGGGTGAG-CTCTTCTACTAGAGGTTTAGAAACAAAGTCATTATTTCAAGTAACTAAATCAAGCTGAAACAACATATGT-TACACAGATTTCTAAAAATGAACTACTGATGTATAGGCAAAT-ATTACATATACATAATATCAGCTTTTTACTGTTTTCTTCCAGCTGTCCCTTTAGG-ATTTTTAGTGTTCCTCTAGACTGGGTTATGTCCATTCCCCTCATTCCCCTCTGCAGATGTTGGAAAGGTTTACTCCTTGAAGCCCC
>gene=chr10_4367365-4368365; species=gorGor
TTTTGTTTGTCTTAAGGAAATTTACCAATTGTATAGGTTTGTATAGTACATTGATGAGCTTCATTTTCTGATTTTGCAATGGTGTCTGTTTGGGTGTAATTTCCACTACACCCAAGAATGGTGTAAAGCCATTCTTTTAGGAATGCCAGCCAAGTAGCCACCTCTCAGAAATACCTCAAGAATGACTTGAAGGTCATTAGGATTTGTCTGAGATAATATGTTTTAAAAATAATATGGGGTAGGGCTTTTCTATTGGAATTTTCAACATACAGTCATTATTTCAAGCAACTATATCAACTTGCAACAACATGATGTTACACAGATTTCTAAGAATCAAATTGTGATGTGTACACCAATAATTACATGGATAGAGTATCTGCTTTTCATTGTTTTCTTCCAGCTATTCCTTTAGCGATTGTTGGTGTTTCTCTAGACCATGTTACATCCGTTCCTCTTGTTCATTTTGGGATAGGTTTGAAGAAGTCATTCCTCAAAGTCCC
>gene=chr10_4367365-4368365; species=panTro
TTTTGTTTGTCTTAAGGAAATTTACCAATTGTATATGTTTGTATAGTACATTGATGAGCTTCATTTTCTGATTTTGCAATGGTGTCTGTTTGGGTGTAATTTCCACTACACCCAAGAATGGTGTAAAGCCATTCTTTTAGGAATGCCAGCCAAGTAGCCACCTCTCAGAAATACCTCAAGAGTGACTTGAAGGTCATTAGGATTTGTCTGAGACaatatattttaaaaataatattGGGTAGGGCTTTTCTATTGGAATTTTCAACATACAGTCATTATTTCAAGCAACTATATCAACTTGCAACAACATGATGTTACACAGATTTCTAAGAATCAAATTGTGATGTGTACACCAATAATTACATGGATAGAGTATCTGCTTTTCATTGTTTTCTTCCAGCTCTTCCTTTAGGGATTGTTGGTGTTTCTCTAGACCATGTTATATCCGTTCCGCTTGTTCATTTTGGGATAGGTTTGAAGAAGTCATTCCTCAAAGTCCC
>gene=chr10_4367365-4368365; species=papHam
TTTTGTTTGTCTTAAGGAAGTTTACCAATTGTATGAGTTTGTATGGGACGTTGGTGAACTTGGTTTTCTGATTTTGCAATGGTGTCCGTTTGGGTGTAATTTCCATTACACCCAAGAATGGTGTAAAGCCATTCTTTTAGGAATGCCAGCCAAGTAGCCACCTCTGAGAAATACCTCAGGAATGACTTGAAGATCATTAGGATTTGTCTGAGataatatattttaaaaataatattGGATAGGGTTTTTCTGTTGGAACTTTCAACACACAGTCATTATTTCAAGCAACTATATCAAGTTGCAACAACATGATGTTACACAGATTTCTAAGAATCAAATTGTGATGTGTACACCAATAATTACATGTATAAAGTATCTGCTTTTCATTGTTTTCTTCCCACGATTCCTTTAGGGATTGTTGGTGTTTCTCTACACCAGGTTACATCCATTCCTCTTGTTCATTTTGGGATAGGTTTGAAGAAGTCATTCCTCAAAGTCCC
>gene=chr10_4367365-4368365; species=ponAbe
TTTTGTTTGTTTTAAGGAAATTTACCAATTGTATAGGTTTGTATAGTACATCGATGAGCTTGGTTTTCTGATTTTGCAATGGTGTCCATTTGGGTGTGATTTCCACTACACCCAAGAATGGCGTAAAGCCATTCTTTTAGGAATGCCAGCCAAGTAGCCACCTCTCAGAAATACCTCAAGAATGACTTGAAGGTCATTAGGATTTGTCTGAGATAACATATTTTAAAAATAATATTGGGTAGGGCTTTTCTATGGGAACTTTCAACACATAGTTATTATTTCAAGCAACTGCATCAACTTGCAACAACATGATGTTACACAGATTTCTAAGAATCAAATTGTGATGTGTACACCGATAATTACATGGATAAAGTGTCTGCTTTTCATAGTTTTCTTCCAGCTATTCCTTTAGGGAATGTTGGTGTTTCTCTAGACCATGTTACATCCATTCCTCTTGTTCATTTTAGGATAGGTTTGAAGAAGTCATTCCTCAAAGTCCT
>gene=chr10_4367365-4368365; species=rheMac
TTTTGTTTCTCTTAAGGAAGTTTACCAATTGTATGAGTTTGTATGGGATGTTGGTGAACTTGGTTTTCTGATTTTGCAATGGTGTCTGTTTGGGTGTAATTTCCATTACACCCAAGAATGGTGTAAAGCCATTCTTTTAGGAATGCCAGCCAAGTAGCCACCTCTGAGAAATACCTCAGGCATGACTTGAAGATCATTAGGATTTGTCTGAGataatatattttaaaaataatattGGATAGGGTTTTTCTGTTGGAACTTTCAACACACAGTCATTATTTCAAGCAACTATATCAAGTTGCAACAACATGATGTTACACAGATTTCTAAGAATCAAATTGTGATGTGTACACCAATAATTACATGTATAAAGTATCTGCTTTTCATTGTTTTCTTCCCACGATTCCTTTAGGGATTGTTG--GTTTCTCTACACCAGGTTACATCCATTCCTCTTGTTCATTTTGGGATAGGTTTGAAGAAGTCATTCCTCAAAGTCCC
>gene=chr10_5245436-5246436; species=hg19
AAGTATCTTGAATGATTGCTCAACACATGTCAGCACGTAAAAACTTTTTGCTCTTCAGTTTCTAAACAGGAATGCTTATTCTTGCCCATCGGGTTCAATGGATGAGAAAAATTAGACTATTCAAATGCTTTATAATTTCTCTCAAACACAGTTCAGATCATCAGAATTACTTGATATCAATTTTTACCTACTGAAAATTTTAATTCCATTGTTCAGCAGTTGTACTAACTATATATGCAATATGTAGCTTTCATATAGGTAGGTCATATCAAAATAAAACAAAGGGAATTTTTGCCAGAGGTCATCTGTTTGGAACGGTGAAAAATGTCTAAATATTAGGTGAAGCAAACTAATAAAACTAGCTCATGTTTTTATTCAACATAAATCCTTTATTTTACCATGCAGCTTTGGTGCACTTTCTTTCAACCACAGATGGTCCAACCAGCCTTGGAAAGCTCACTGAAAAAACTTCAACTGGACTATGTTGACCTCTATCTTCT
>gene=chr10_5245436-5246436; species=bosTau
AA-TGTCTTGAATTAT-GTTCTGTATGTAATAATATGTTCAAAACAC--TTCCTACAGTTCATAAACAAAGATTCTAATTACTCCTAAGAGGATTTATTCTTTGAT-ACAATTAGATTGATGAACTAATTT-TAAACTTTATTAAACATAATTCAGATGATGGGTGTTATTTGATAATGCTTTTTATTTCTTGGATCATTTTCTTCCATTGTGAA--TGATGTACTAATGATAAATTCAATAAATAA--------------------ATAAAAAAGGAACTGAAAAAGTTTTCCTCTCTGATCATCCATTTCTAATCAGGAAAAATCTCTGATTTTTAGATGAAAGCATAAAAACAAAATTACCCACAATGTTATTTCATGCAGCTTCCTTTCTTTACTCTGCAGCTTTGGTCCACTTGCCTTCAACCAGAGTTGGTCCGACCAGCCTTGGAAAAGTCACTGAAAAATCTTCAACTGGACTATGTCGATCTCTACATTAT
>gene=chr10_5245436-5246436; species=calJac
AAGTGTTTTGAATGCT-GTTCAGCAAATGTCATCATGTAAAAACATTATTCTCTTCAGTTTCTA----GGAATACCTATTCTTACCCATTGGGTTCAATGGGTGAG-AAAATTAGACTATTCAAATGCTTTATAAATTCTCTCAAACACAATTCAAATAATCAGAATTTCTTGATATCAATTTTTACCTATTGAAAATTTTAATTCCATTGTTCTGCAGGTGTACTAACTATGTATACAATATATAACATTCACGTGGGTAGGTCATATCAGAAGAAAACAAAGGGAGTTTTTTCCCGGGGTCATTAGTGTGGAATGGTGAAAAGGGTCTACATATTAGGTGGAGCAAACTAATAAACGTGGCTCACGTTTTTATTCAACACAAGCCTTTTCTTTGACTCTGCAGCTTTGGTGCACTTCCCATCGACCAGAGTTGGTGCAATCAGCCTTGGAAAGCTCACTGAAACAACTGCAACTGGACTATGTTGACCTCTATCTTGT
>gene=chr10_5245436-5246436; species=canFam
-------------------------------------------------------------------------------------------------------------------------------------------------------------------------------------------------------------------------------------------------------------------------------------------------------------------------------------------------------------------------------------ATCTAATACTACTTC--TCTTTCACACTGCAGGTGTGGGTAACCTTCCTCCGTCCAGAATTGGTTCAAACCAATCTAGAAATGTCACTGAAGAAGCTTGGGTTTAGCTATGTGGATCTTTATCTCAT
>gene=chr10_5245436-5246436; species=equCab
aagtgccttggatcgt-atccagcctataataatatgttcaTAGCACTTTTCCTAAAGTTTCTAAGCAAGGATACTAATAATTCCCCATTGGATTGAACGTTTGAT-AGAAAGACATGATTCAACTGCTTTGTAAACTCCATCAAACATAATTCAGATAATGCGCATTATTTGATAACACTTTTTATCTCTTGGGTCCTTTCCTTCTATTGTTAG-TTGATGTGCTGATGATAAATCCAAAAAATAA--------------------ATCACAAGGCAACTGAAGAAGTTCTCCTCTGTGGTCATGAGTTTCCAACAAGGAAAAATGCCTAATTCTTAGGTGAAACAAGAAAAACAAAATTGACTAAAATATTACCCAACACAAATTCCATTCTTTACTCTACAGCTTTGGACCACTTTCCTTCGACCAGAGTTGGTCCGAAAAGCATTGGAAAACTCTCTGAAAAATCTTCAGCTGGACTATGTTGACCTATATATCAT
>gene=chr10_5245436-5246436; species=gorGor
AAGTATCTTGAATGAT-GCTCAACAC--GTCAGCATGTAAAAACTTTTTGCTCTTCAGTTTCTAAACAGGAATGCTTATTCTTGCCCATCGGGTTCAATGGATGAGAAAAATTAGACTATTCAAATGCTTTATAATTTCTCTCAAACACAATTCAGATAATCAGAATTACTTGATATCAATTTTTACCTATTGAAAATTTTAATTCCATTGTTCAGCAGTTGTACTAACTATATATGCAATATGTAGCTTTCATGTGGGTAGGTCATATCAAAATAAAACAAAGGGAATTTTTGCCAGAGGTCATCTGTTTGGAATGGTGAAAAATGTCTAAATATTAGGTGAAGCAAACTAA-AAAACTAGATCATGTTTTTATTCAACATAAATCCTTTATTTTACCTTGCAGCTTTGGTGCACTTTCTTTCAACCACAGATGGTCCAACCAGCCTTGGAAAGCTCACTGAAAAAACTTCAACTGGACTATGTTGA------------
>gene=chr10_5245436-5246436; species=panTro
AAGTATCTTGAATGAT-GCTCAACACATGTCAGCACGTAAAAACTTTTTGCTCTTCAGTTTCTAAACAGGAATGCTTATTCTTGCCCATCGGGTTCAATGGATGAGAAAAATTAGACTATTCAAATGCTTTATAATTTCTCTCAAACACAATTCAGATCATCAGAATTACTTGATATCAATTTTTACCTATTGAAAATTTTAATTCCATTGTTCAGCAGTTGTACTAACTATATATGCAATATGTAGCTTTCATATAGGTAGGTCATATCAAAATAAAACAAAGGGAATTTTTGCCAGAGGTCATCTGTTTGGAACGGTGAAAAATGTCTAAATATTAGGTGAAGCAAACTAATAAAACTAGCTCATGTTTTTATTCAACATAAATCCTTTATTTTACCATGCAGCTTTGGTGCACTTTCTTTCAACCACAGATGGTCCAACCAGCCTTGGAAAGCTCACTGAAAAAACTTCAACTGGACTATGTTGACCTCTATCTTCT
>gene=chr10_5245436-5246436; species=papHam
AAGTATCTTGAATGAT-GCTCAACACGTGTCAGCATGTAACAACTTTTTGCTCTTCAGTTTCTAAACAGGAATACTTATTCTTAGCCATCGGGTTCAATGGATGAG-AAAATTAGACTATTCAAATGCTTTACAATTTCTCTCAAACACAGTTCAGATAATCAGAATTATTTGATACCAATTTTTACCTATTGAAAATTTTAATTCCATTGCTCAGTAGTTGTACTAACTATATATGCAATATAGAACTTTCATATGGGTAGGTCATATCAAAAT-AAACAAAGGGAATTTTTGCCAGGGGTCATCAGTTTGGAATGGTGAAAAATGTCTAAATATTAGGTGAAGCAAACTAATAAAATTGGCTCATGTTTTTATTCAACATCAATCCTTTATTTTACCATGCAGCTTTGGTGCACTTTCTTTCGACCACAGTTGGTCCAACCAGCCTTGGAAAGCTCACTGAAAAAACTTCAACTGGACTATGTGGACCTCTATCTTAT
>gene=chr10_5245436-5246436; species=ponAbe
AAGTATCTTGAATGAT-GCTCAACACATGTCAGCATGTAAAAACTTTTTGCTCTTCAGTTTCTAAACAGGAATGCTTATTCTTGCCCATCGGGTTCAATGGATGAG-AAAATTAGACTATTCAAATGCTTTATAATTTCTCTCAAACACAATTCAGATAATCAGAATTACTTGATATCAATTTTTACCTATTGAAAATTTTAATTCCATTGTTCAGCAGTTGTACCAACTACATATGCAATATGTAGCTTTCATATGGGTAGGTCATATCAAAATAAAACAAAGGGAATTTTTGCCAGAGGTCGTCTGTTTGGAATGGTGAAAAATGTCTAAATATTCGGTGAAGCAAACTAATAAAACTAGCTCATGTTTTTATTCAACATAAATCCTTTATTTTACCATGCAGCTTTGGTGCACTTTCTTTCAACCACAGATGGTCCAACCAGCCTTGGAAAGCTCACTGAAAAAACTTCAACTGGACTATGTTGACCTCTATCTTCT
>gene=chr10_5245436-5246436; species=rheMac
AAGTATCTTGAATGAT-GCTCAACACTTGTCAGCATGTAACAACTTTTTGCTCTTCAGTTTCTAAACAGGAATACTTATTCTTAGCCATCGGGTTCAATGGATGAG-AAAATTAGACTATTCAAATGCTTTACAATTTCTCTCAAACACAGTTCAGATAATCAGAATTATTTGATACCAATTTTTACCTATTGAAAATTTTAATTCCATTGTTCAGTAGTTGTACTAACTATATATGCAATATAGAACTTTCATATGGGTAGGTCATATCAAAAT-AAACAAAGGGAATTTTTGCCAGGGGTCATCAGTTTGGAACGGTGAAAAATGTCTAAATATTAGGTGAAGCAAACTAATAAAATTGGCTCATGTTTTTATTCAACATCAATCCTTTATTTTACCATGCAGCTTTGGTGCACTTTCTTTCGACCACAGTTGGTCCAACCAGCCTTGGAAAGCTCACTGAAAAAACTTCAACTGGACTATGTGGACCTCTATCTTAT
>gene=chr10_5675287-5676287; species=hg19
CCTATTTCTGTTCTGCCGCCCACAGATTCCTAGAGGCTCGTAGGCAAAATCCCACGCTCTCCGGATGGCCAAATCTTGCCTTTTATGATCAAAGTCTCTCCCAGGTCTTTGAAAATCATAAGCATAAGAAGGATTACAGTAAGCCCTGTTATACATGTAAAATTCCATGGAATTAAGTCTCACTCTCTTCTTCGTGCCTGGTAGAAAAAGTATGAAGGAAAAGAAAAGTCACTTCAACAAATCTTCTGTTTCTTCATCCTCATCCCAGAAGAGTGCTGCCATTAATCAAAGTCGTTATAAAGCTTTGTAAACCACAGAGCACCATGGGAATCAAAATGAAGTTGTTCTTTATGCTATGTAATTGACTTTATTAATCCAAGACTTTAGAAGGTCAGCAGTCATCCCTCTTCTGTCTTCTCCAGTGTCCTTGGCAGAGTTAAGAGTCAAGTTTGCTCATGCCTtgtcctggtctgctgaggctgctaaaacaaattctatat
>gene=chr10_5675287-5676287; species=bosTau
CCCACATGTGTTCTGCATGGT-------------GACTCATAGGCAGAAGGTCTGGCTCCCTTC---TCCCAGTTTGTCCCTTTGTA---GAAGTCTCCTCCAGGCCTTTGGAAGCATTAAGCCCAAGAATGTTTATATTGAACGCT-TGACACATGTAAAATCCTACGTGATTAAACTTCACTCTCTGGTTTGTGTTTGGGAGGAGTGTAATGAAACAAAAGAGAAGCTGTATCAGTCAGTCTGTGGCATCTTCACACTTGCTCTGCAAAAGTGCTGCCAGTACTACAGGTCCTTGTAAAGCTTGGTAAACTACGCAGCACCATGGATAGAAAAATGA----------------ATGACGCTGTATTTATTTACCCAAGACGTGAGACAGTCAA-GGTCATCTCTCCCCTTCT--CTTC--------------------------------------------------------------------------------
>gene=chr10_5675287-5676287; species=calJac
TCTGTCTCTGTTCTGAAGCCCACAGATTCTGACAGCCTCGCAGGCAAAATCCCACACTCTCCCGACCACCTAATCTTGCCTTTTATGATCAAAGTCTCTCCCGGGTCTTTGAAAATCATAAGCATAAGAAGGATTACAGTAAACCCGGTTATACATGTAAAATTCCATGGAACTGAGTCTCAC-----------------------------------------------------------------------------------------------------------------------------------------------------------------------------------TAACTTCATTAATCCAAGAATGTA-AAGGTCAGTGGTCATCTCTATTCTGCCTTCTCCAGTGTCCTTGGCAGAGTT-AGAGTCAGGTTTGCTCA-----tgtcccggtctgctggggctgctagaacaaattctacat
>gene=chr10_5675287-5676287; species=canFam
CCCAAACGTGTTCTGCAAGGTGTAGATTCCCACAGGC--------------------TCCCTTGCGTGCCCGGTCTGGCCTTCTAGA---AAAGTCTTGCCCAGGTC-TTGGAAACCATAAACACAAGAAGGATAATAGTAAACTCT-CTACTCATGTAAAATTCCGCAGGATTGATCTTCATTCTCTGGTTTGTGCTTGGGAGAAAAGGCACAACACA----------------AATGAATCT--------------CTCACTCCAGAAAAATACTGCCAATTAT------------AAAGCTTTGTAAACTACACAGCACCAGGAATATAAAAATGA----------------ATGCAATTGCATTTATTAACCCAAGACCTGAGAAAGTCCG-GGGCATCTCTCTTCTCCC--CTCT---------------GCCAAGAGTTAG-----------------------------------------------------
>gene=chr10_5675287-5676287; species=equCab
--------------------------------------------------------------------------------------------------------------------------------------------------------ACATGTAAAATTCCAAGGAATTAAACTTCATTCTCCTGtttctgcttgggagaaaagttatgaaacagaacagaagctgcatCAATGAGTCTGTAGTGTCTTCACACTCACTCTGGAGAGGTGCTGCCAATAACCCAGGTCCTTAT-AAGCTTTGTAAACTACACAACACTATGAATATAAAAATGATG----TTTTTATGTTATGCAACTGCATTTATTAACCCAAGACTTGAGAAGATCAA-GATCATCTCTCTTCTCTC--CTTC--------------------------------------------------------------------------------
>gene=chr10_5675287-5676287; species=gorGor
CCTATTTCTGTTCTGCCGCCCACAGATTCCTAGAGGCTCGTAGGCAAAATCCCAC-GTCTCCGGATGGCCAAATCTTGCCTTTTATGATCAAAGTCTCTCCCAGGTCTTTGAAAATCATAAG------------------------------------------------------------------------------------------------------------------------------------------------------------------------------------------------------------------------------------------------------------------------------------------------------------------------------------------------------------------------------------------
>gene=chr10_5675287-5676287; species=panTro
CCTATTTCTGTTCTGCCGCCCACAGATTCCTAGAGGCTCGTAGGCAAAATCCCACACTCTCCGGATGGCCAAATCTTGCCTTTTATGATCAAAGTCTCTCCCAGGTCTTTGAAAATCATAAGCATAAGAAGGATTACAGTAAGCCCTGTTATACATGTAAAATTCCATGGAATTAAGTCTCACTCTCTTTTTCGTGCCTGGTAGAAAAAGTACGAAGGAAAAGAAAAGTCACGTCAACAAATCTTCTGTTTCTTCATCCTCATCCCGGAAGAGTGCTGCCATTAATCGAAGTCGTTATCAAGCTTTGTAAACCACAGAGCACCATGGGAATCAAAATGAAGTTGTTCTTTATGCTATGTAATTGACTTTATTAATCCAAGACTTTAGAAGGTCAGCAGTCATCCCTCTTCTGTCTTCTCCAGTGTCCTTGGCAGAGTTAAGAGTCAAGTTTGCTCATGCCTtgtcctggtctgctgaggctgctaaaacaaattctatat
>gene=chr10_5675287-5676287; species=papHam
CCTATTTCTGTTCTGCTGCCCACAGATTCCCAGAGGCTCGTAGGCAAAATCCCACGCTCTCCGGCTGGCCAAATCTTGCCTTTTATGATCAAAGCCTCTCCCAGGTCTTTGAAAATCATAAGCATAAGAAGGATTACAGTAAGCCCTGTTATACATGTAAAATTCCAGGGAATTAAGTCTCACTCTCGTTTTCGTGGCTGCTAGAAAAAGTATGAAGGGAAA-AAAAGTCATACCAATGGATCTTCTGTTTCTTCATCCTCACCCCGGAAGAGTGCTGCCATTCATCGAAGTCGTTATAAAGCTTTGTAAACCACAGAGCACCATGGGAATCAAAATGAAGTTGTTCTTTATGCTACATAATTGAC--TATTGATCCAAGACTTTAGAAGGTCAGCAGTCATCCCTCTTCCGTCTTCTCCAGTGTCCTTGGCGGAGTTAAGAGTCAGGTTTGCTCATGCCTtgtcctggtctgctggggtggctaaaacaaattctatat
>gene=chr10_5675287-5676287; species=ponAbe
CCTATTTCTGTTCTGCCGCCCACAGATTCCTAGAGGCTCGTAGGCAAAATCCCACGCTCTCCGGATGGCCAAATCTTGCCTTTTATGATCAAAGTCTCTCCCAGGTCTTTGGAAATCATAAGCATAAGAAGGATTACAGTAAGCCCTGTTATACATGTAAAATTCCATGGAATTAAGTCTCACTCTCTTTTTCGTGCCTGGTAGAAAAAGTATGAAGGAAAAGAAAAGTCACATCAACAAATCTTCTGTTTCTTCATCCTCACCCCGGAAGAGTGCTGCCATTAATCAAAGTCATTATAAAGCTTTGTAAACCACAGAGCACCATGGGAATCAAAATGAAGTTGTTCTTTATGCTATGTAATTGACTTTATTAATCCAAGACTTTAGAAGGTCAGCAGTCATCCCTCTTCTGTC--------------------------------------------------------------------------------------
>gene=chr10_5675287-5676287; species=rheMac
CCTATTTCTGTTCTGCTGCCCACAGATTCCCAGAGGCTCGTAGGCAAAATCCCACGGTCTCCGGCTGGCCAAATCTTGCCTTTTATGATCAAAGTCTCTCCCAGGTCTTTGAAAATCATAAGCATAAGAAGGATTACAGTAAGCCCTGTTATACATGTAAAATTCCAAGGAATTAAGTCTCACTCTCGTTTTCGTGGCTGCTAGAAAAAGTATGAAGGGAAA-AAAAGTCATACCAACAGATCTTCTGTTTCTTCATCCTCACCCCGGAAGAGTGCTGCCATTAATCGAAGTCGTTATAAAGCTTTGTAAACCACAGAGCACCATGGGAATCAAAATGAAGTTGTTCTTTATGCTACGTAATTGAC--TATTGATCCAAGACTTTAGAAGGTCAGCAGTCATCCCTCTTCCGTCTTCTCCAGTGTCCTTGGCGGAGTTAAGAGTCAGATTTGCTCATGCCTtgtcctggtctgctggggtggctaaaacaaattctatat
>gene=chr10_6210292-6211292; species=hg19
GGCTGAGGATGCCAGtgagcgaggcagaacggtggcttcagtcagccttcctgggttctgatgccacctccaccactgagtagctgtgtgaccttggagaatttcccaaacatctctgtgcttcagttccctgatgtgtCAGCCTTATGCAGTTGTGAGGATTAACACGAGCAGCTAAGCACAAAAGGCTTCTACATGGCCTGGTAGAAAATCAGGATGCCACCCTGCTGGTGGCCACTGGAAACCCTATTACAATCCAGAGTGCTTCCTAAGTGGGCCTTATTATTCCTGTCTTAAAGGAACTTTCTGCCCAGCAATGACAACTTGGCCATTGCTACGACCATTATGCATGAGTTTAACGGACCAGAAAATGGGATGGGGTGGTCTGCACAGCAGCTGCCCACTCGCAGGTGCCGAGTGTATTTGCAGGTCTGTTTGAGCCCTTACATTCAGGCCTGGGGATGGATGTGGGTGAATGTGCGCGACAGGAGCGAGGCAGC
>gene=chr10_6210292-6211292; species=bosTau
GGCA----------------GAGGTGGGATGTTGCctggaggctcgcatcctgggttcacacac----------------cagctgcgtggccttggggaagttccttccgctctgcctg----ggtttcctcacctgtcagccttgtggggttgtgaggatga-------------agcaagaAGCAGCCCGGCTGGGACTGGCATGTGCTTG----GCAAT-----CTGTGGCT--------------------------------------------------------------GGTGCCCTCTGCCCAGTAATGCCAGCTCTGAGGGTGTTGCTGCCATGCTGTCTAGGC--ACTGGA-CGACAGGGGGGGCAGG-TGGTCAGCACTGCCGCCCCCAGGGCTCA--------GTGGACTCCCAGGCCTGC---------------------------------------------CCTGTGGAAAGGC-GGCTGC
>gene=chr10_6210292-6211292; species=calJac
GGCTGAGGATACCCATGAGTGAGGCagaacagtggcttcagtcagccctcctgggtttggatgccacccctgccactgagtagttgtgtgaccttggggaatttctctaatgtctctgtgcttcagttccttaatctgtCAGCCTTACGCAGTTGTGAGGATTA-CACAAGCAGCTGAGCACAAAACGTTTGTATGTGGCCCGGCCGAATATCCGGATCCCACCCTGCCTGTGGCCACTGGAGACCCTGTTACACTCCTCAGTGCTTTCTAAGCAGGCCTTAGGATTCTTGTC-TAATGAAACTGTCCGCCCAGCAATGACAACTTGGCAGCTGCTCCCACCATTGTGCGTGGGTTTAATGGACCAGAAAGTGGAATGGGAT-GTTTACACAGCAGCTGCCTGCTTGCAGGTGCT--GTGTTTTTGCAGGTCTGTTTGAGCCCTTACATTCAGGCCTGGGGGTGAATGTGGGTG----------ATAGGAGCGAGACAGC
>gene=chr10_6210292-6211292; species=canFam
gggagccagagtgagggtgggaagc----tgcgccccgaggtcagacctcctgggctcccacaccaggtccacctcgcagaagctgtgtgaccttggagaagtgtctttacgtctctgtgcgtcagcctcctcacct-TCAGTGGCATTGGGTCGTGAGGAGTA-------------GGCCCCAAGCTCTCCAACAC-GCCTGGCACCTGCTTGG---GCCTCATAGGCGGTGGCT-T--------------------------------------------TGACTCCTGACTTGAAGGAGCCCTCAGCCCGGCAGTGACAGCACCCACAGAGCTGTCACCATTCCGTGTGAGCTGAATGGGCTGGGAGCCAGGATGGG-TGGTCAGCACAGC---TGCTCCGCCCCAAGCACTAACCTATCCTCCAGGCCTGC---------------------------------------------CCCGTGGAAGGCCAGGCGGC
>gene=chr10_6210292-6211292; species=equCab
GGCTGTGAATGCAAGAGAGAGAGGTGGGATGTCTCc--gggtcaaacttcctgggttcagacaccagctccatcgcttagcagctgtgtgactttggagaagtttcttcatgtctctctgcctcaatttcctcacctgtcaactgtgtggggttgggaggatta-------------agtacacagcacttcaacacggcctggcatgtgcttgg--tattccatagacagtggccat--------------------------------------------tTATTCCTGTCTTGAAGGAGCCCTCAGTCCAGCCATGACAGCTCTGTGGATGCTGCCACCGTTCTGTAAGAGCTTAATGGGCTGGGAGACAGGAT-GG-TGGTCGGCACAGTGGCTGCCCTACCCCAAGTGCCGCCTGGTCTTGCAGGCCTG----------------------------------------------CCCGTGGGAAACCAGGCGGC
>gene=chr10_6210292-6211292; species=gorGor
GGCTGAGGATGCCAGTGAGCGAGGCAGAATGGTggcttcagtcagccttcctgggttctgatgccacctccaccactgagtagctgtgtgaccttggagaatttcccaaacatctctgtgcttcagttccctgatttgtcagccttatgcagttgtgaggatta-cacgagcagctaagcacaaaaggcttctacatggcctggtagaaaatcagGATGCCACCCTGCTGGTGGCCACTGGAAACCCTATTACAGTCCAGAGTGCTTCCTAAGTGGGCCGTATTATTCCTGTCTTAAAGGAACTTTCCGCCCAGCAATGACAACTTGGCCATTGCTATGACCATTATGCATGAGTTTAACGGGCCAGAAAATGGGATGGGATGGTCTGCACAGCAGCTGCCCACTCGCAGGTGCCAAGTGTATTTGCAGGTCTGTTTGAGCCCTTA------------------------------------------------------
>gene=chr10_6210292-6211292; species=panTro
GGCTGAGGATGCCAGtgagcgaggcagaacggtggcttcagtcagccttcctgggttctgatgccacccccaccactgagtagctgtgtgaccttggagaatttcccaaacatctctgtgcttcagttccctgatgtgtCAGCCTTATGCAGTTGTGAGGATTA-CACGAGCAGCTAAGCACAAAAGGCTTCTACATGGCCTGGTAGAAAATCAGGATGCCACCCTGCTGGTGGCCACTGGAAACCCTATTACAATCCAGAGTGCTTCCTAAGTGGGCCTTATTATTCCTGTCTTAAAGGAACTTTCCGCCCAGCAATGACAACTTGGCCATTGCTACGACCATTATGCATGAGTTTAACGGGCCAGAAAATGGGATGGGATGGTCTGCACAGCAGCTGCCCATTCGCAGGTGCCGAGTGTATTTGCCCGTCTGTTTGAGCCCTTACATTCAGGCCTGGGGATGAATGTTGGTGAATGTGCGCGACAGGAGCGAGGCAGC
>gene=chr10_6210292-6211292; species=papHam
AGCTGAGGATGCCAGGGGGCAAGGCagcacggtggcttcagtcagccttcctgggttctgatgccacctccgccactgagtagctgtgtgaccttggagaatttctcaaacatctctgagcttcagttccctaatgtgtcaaGCTTATGCAGTTGTGAGGATTA-CACGAGCAGCTAAGCACAAAAGGCTTCTACATGGCCTAGTAGAATATCAGGATCCCACCCTGCTTGTGGCCACTGGAGACCCTATTATAGTCCAGAGTGCTTCCTAAGTGGGCCTTATGATTCCTGTCTTAAAGGAACTCTCTGCCCAGCAATGACAACTTGGCTGTTGCTACCACCATTATGCATGAGTTTAACTGGCCAGAAAATGGGATGGGATGGTCCGCACAGCAGCTGCCCACTCGCAGGTGCTGAGTGTATTTGCAAGTCTGTTTGAGCCCTTACATTCAGGCCTGGGGGTGAATGTGGGTGAGTGCGGGCAATAAGAGCGAGGCAGC
>gene=chr10_6210292-6211292; species=ponAbe
GGCTGAGGATGCCAGtgagcgaggcagaacggtggcttcagtcagctttcctgggttctgatgccacctccgccactgagtagctgtgtgaccttggagaatttcccaaacatctctgtgcttcagttccctgatgtgtcaaccttatgcagttgtgaggatta-cacgagcagctaagcacaaaaggcttctacatggcctggtagaaaatcagGATGCCACCCTGCTGATGGGCACTGGAGACCCTATTACAGTCCGGAGTGCTTCCTAAGTGGGCCTTATTATTCCTGTCTTAAAAGAACTCTCCGCCCAGCAGTGACAACTTGGCCATTGCTACCACCATTATGCATGAGTTT-ACGGGCTAGAAAATGGGATGGGATGGTCTGCACAGCAGCTGCCCACTCGCAGGTGCTGAGTGTATTTCCAGGTCTGTTTGAGCCCTTGTATTCAGGCCTGGGGATGAATGTGGGTGAATGTGGGCGATAGGAGCGAGGCAGC
>gene=chr10_6210292-6211292; species=rheMac
agctgaggatgccagggggcaaggcagcacgggggcttcagtcagccttcctgggttctgatgccacctccaccactgagtagctgtgtgaccttggagaatttcccaaacatctctgagcttcagttccctaatgtgtcaaGCTTATGCAGTTGTGAGGATTA-CACGAGCAGCTAAGCACAAAAGGCTTCTACATGGCCTAGTAGAATATCAGAATCCCACCCTGCTTGTGGCCACTGGAGACCCTATTATAGTCCAGAGTGCTTCCTAAGTGGGCCTTATGATTCCTGTCTTAAAGGAACTCTCTGCCCAGCAATGACAACTTGGCTGTTGCTACCACCATTATGCATGAGTTTAACTGGCCAGAAAATGGGATGGGATGGTCCGCACAGCAGCTGCCCACTCACAGGTGCTGAGTGTATTTGCAAGTCTGTTTGAGCCCTTACATTCAGGCCTGGGGATGAATGTGGGTGAGTGCGGGCAATAAGAGCGAGGCAGC
>gene=chr10_8852287-8853287; species=hg19
aaggagactaaaaaaaatgaacagaaggtcagtgagtgttgaggcagcatcaagcagtccaaacacatgtataattggagtctgaaaaggataggaaagagataaagggatagaaaaacatatttaaagaaataataatgaaatttttcaagtttgttgaaaattatacatccatacatacaagaagctccaagaaaaaaaaaatgaagaaaactgctctagaacacatgataatcaaatttctaataaccagtgataaTATAATATTTTATATTTGAAGGAGAAAGAATACTTCAGTGTCACTGttctattgctatgtaactaattaccattaacttaatagcttgaagcaattcccacttattaactcatagttctgtatgtcagaagtccagttgactcaaataggatccctgctacggtctcacaaggataaaatcaagatgttagcctgggctcttgcctggaggctccagggaagagtcctcttgcaggcccct
>gene=chr10_8852287-8853287; species=bosTau
--------------------------------------------------------------------------------------------------------------------------------------------------------------------------------------------------------------------------------------------------------------------------------------------------------------------------------------------------------------------------------------------------------------------------------------------------------------------------------------------------------------------
>gene=chr10_8852287-8853287; species=calJac
aaggaaact-gaaaacatga----------agtgagtgttggggcagcatcaagtagtccgaacatatgtataactgaagtctcaaatggacaggaaagagataaaggaatagaaaaacatatttaaggaaata---atgaaacttttcaaatttgatgaaaattatacatccataggtacaagaagctccaacaaaataaaaatgaagaaaactgctccggaacacatgataatcaaatttctaacaaccagtgacaa-----TATTTTATATTTGAAGGAAAAAGAAAACTTC--TGTCGCCATTTTAt-gctatgtaacttattagcattaagtgaatagcttgaggcaactcccacttgttacctcatagctctctaagtcagaagtccagctggctcagatacggtccctgctatggtctcacaaggataaaatcacgatgtgagcctgggctcttgcctggagcctctggggaaaagttcccttgcaggc-tct
>gene=chr10_8852287-8853287; species=canFam
aaaaacactgaaa------aataactcatcagtgagttttggggcagcatcaagtagccaaaatatatgtgtaattagagtctccaaagagggagaaagagataaagggatagaaaat-atatctgaaga---aattatggaaaatttcaaatttgtagaaaattatatctccatagataaaagaggcttggtgagaaaaaaaaggaagaaag-tgtcccaagatacattaaaatccaattgttcaaaaacagtgataaacgaatatcttaaattaggagaggaagggacacTTCtgtgttagttttctaatg--ctgtaacaaatcaccacaaactgactatcttaaaacaaa-cccacttacgatttcatcgttctgtaggtcagaaatccagtcggctgagatggcatctctgctagggtctcacaaggataaattcaaaatggcagc-------ctgacctggaggctctaggtaaagaccttttttcaaggttat
>gene=chr10_8852287-8853287; species=equCab
aaaaggacagag--------------catcagtgagttttggggcagtaccaggtagcccaaacatatgcataattggagtctcaagaggaaatggaagagataaggagacaaaaaaa-gtatttgaagaaataatgatggaaattttcaaatttgataaaaactatatgttcatagatacaggaagctcaatgagaagaaaaatgaataaaactgtgccaaggttcatcctaatcaaattgttgaaaaccaatgataaaggaatattttaaaTTAGAAGGGGAAGGAATATTTCtgtgttagttttctattgatatataacaaattaccaaaaact---tagcttaaaa-aaa-tccacatattatcccacagttctgtaggtcggaagcccagttggctcagacgggacatctgttctggtctcacaagaataaattcaagatggtagccaagtctcttatctggaggctctaggggagggtcctctttcaagctcat
>gene=chr10_8852287-8853287; species=gorGor
------------------------------------------------------------------------------------------------------------gatagaaaaacatatttaaagaaataattatgaaatttttcaagtttgttgaaaattatacatccataggtacaagaagctccaag-aaaaaaaaatgaagaaaactgctccagaacacacgataatcaaatttctaataaccagtgataaTATAATATTTTATATTTGAAGGAGAAAGAATACTTCAGTGTCATTGttttattgctatgtaagtaattaccattaacttaatagcttgaagcaattcccacttattaactcatagttctgtatgtcagaagtccagttgactcaaataggatccctgctacggtctcacaaggataaaatcaagatgttagcctgggctcttgcctggtggctccagggaagagtcctcttgcaggcccct
>gene=chr10_8852287-8853287; species=panTro
aaggagactaaaaaaaatgaacagaaggtcagtgagtgttgaggcagcatcaagcagtccaaacacatgtataattggagtctgaaaaggataggaaagagataaagggatagaaaaacatatttaaagaaataataatgaaattttacaagtttgttgaaaattatacatccataggtacaagaagctccaagaaaaaaaaaaatgaaaaaactgctccagaacacctgataatcaaatttctaataatcagtgataaTATAATATTTTATATTTGAAGGAGAAAGAATACTTCAGTGTCACTGttctattgctatgtaactaattaccatgaacttaatagcttgaagcaattcccacttattaactcatagttctgtatgtcagaagtccagttgactcaaataggatccctgctacggtctcacaaggataaaatcaagatgttagcctgggctcttgcctggaggctccagggaagagtcctcttgcaggcccct
>gene=chr10_8852287-8853287; species=papHam
aaggagactaaaaaaaatgaatagaaggtcagtgagtgttgaggaagcatcaggcagtccaaatacatgtgtaattggagtctgaaaaggataggaaagagataaagggatagaaaaacatatttaaagaaataataatgaaacttttcaagtctgttgaaaattatacatccataggtacaagaagctccaacaaaaaaaaaattaagaaaactgctccagaacatatgataatcaagtttctaataatcagtggtaaGAAACTATTTTATATTTGAAGGAGAAAGAATACTTCGGTGTCACTGttctattgctatgtaactaattaccattaacttagtagcttgaagcaattcccacttattaactcatagttctgtatgtcagaagtccgtttgactcacataggatccctgctatgatctcacaaggataaaatcaagatgttagcctgagctcttgactggaggctctggggaagagtcctcttgcaggcgcct
>gene=chr10_8852287-8853287; species=ponAbe
aaggagactaaaaaaaatgaacagaaggtcagttagtgttgaggcagcatcaagcagtccaaacacatgtataattggagtctgaaaaggataagaaagagataaagggatagaaaaacatactgaaagaaataataatgaaacttttcaagtttgttgaaaattatacatccataggtacaagaagctccaag-aaaaaaaaatgaagaaaactgctccagaactcatgataatcaaatttctaataaccagtgataaTATAATATTTTATATTTGAAGGACAAAGAATACTTCGGTGTCACTGttctattgctatgtaactaattaccattaacttaatagcttgaagcaattcccacttattaactcgtagttctgtatgtcagaagtccagctgactcaaataggatccctgctgtggtctcacaaggataaaatcaagatgttagcctgggctcttgcctggaggctccaaggaagagtcctcttgcaggcccct
>gene=chr10_8852287-8853287; species=rheMac
aaggagactaaaaaaaatgaatagaaggtcagcgagtgttgaggaagcatcaggcagtccaaatacatgtgtaattggagtctgaaaaggataggaaagagataaagggatagaaaaacatatttaaagaaataataatgaaacttttcaactctgttgaaaattatacatccataggtacaagaagctccaac-aaaaaaaaattaagaaaactgctccagaacatatgataatcaagtttctaacaatcagtgataaGAAACTATTTTATATTTGAAGGAGAAAGAACACTTCGGTGTCACCGttctatcgctatgtaactaattaccattaactcagtagcttgaagcaattcccacttattaactcatagttctgtatgtcagaagtccgtttgactcacgtaggatccctgctatgatctcacaaggatgaaatcaagatgttagcctgggctcttgactggaggctctggggaagagtcctcttgcaggcccct
>gene=chr10_10188342-10189342; species=hg19
tgcaagagaatggctatttgggcaaacagccgtGTGCTATAACCATCtataacaaaccaccttctaaccagaagaactgaattagaaacaaataggtcagcagtgaattagcaagctatctattactgaatatatttaagcagaaacataattatcatttacaaagcaaaaatctaagatcaatactatttttcccattgggaggttcaaagagatgaccattaaactctccactatgtgattttgtgatttcatTTTATTTCTTGTACATTGTAGAATATATTGTGCACAGTAGACACTTGGGCAACctgtttcttttcacactgtaaactttttgagggtaaggacaatgtctgccttgaagtcagccagtacttggaaaattacatgggagacagtagaaaaataagaggtaaatatattgttgttgaacaaatgaatTAATGACAATTAAAAATCATGGACTAGAAGCTAAAAAGACTAGGAAATGTACCCATGTT
>gene=chr10_10188342-10189342; species=bosTau
-------------------------------------------------------------TCataaat---agaactgaataagaaac-aataggtcagctacaaactagtgaagtaccta----ttaatatatttaagcaaaagcagggtagtcatttgcaaagg-atagtctaaaaccaattctcttttttccagtggaaagtttaaagataggactattaaaatctatattatatgattttatgtttctatTTTAATTAGTGTACCAAACAAGGTATATTGTATACAGTAGGCACCTAGATGGCCTTCATCTTCctatactataaactctgtggggataagaacagtgtgtgccttgaaatctactgatac--agaaaaatacatggtagatagtagaaaaatggtaggtaaatatatatgtgttgaataaatgaatTAATGGCTATTAAAAATGGTAGACTTGAAGCTAAAATGACTAGGAAATGT--ATCTCTT
>gene=chr10_10188342-10189342; species=calJac
TGCAAGAGAATGGCTGTTTGGGCAAACAACAATATGCTATAACTATCtataacaaatcactttctaaccagaagaactgaattagaaacaaatggatcagcagtgaattagca----atctatgactgaatatatttaagcagaaacataattatcatttgcaaaggaaaaatctaagatcaacactattttctccattgggaggctcaaagagatgaccattaaatgctctgttatgtggttttatgatttcatTTTATTTCTTGCACAGTGTAGAATGCATTGTGTACAGCAGGCACTGAGGTAACCCGCTTTTTTTCACACTGTAAACTTTTTGAGAGTAAGGATGGTATATGTCTTGAAGTCAG-CAGTACTTAGAAAAATATGTGGTAGATAGGAGAATAATAAGAGGTAAATATATCCTTGTTGAATACATTAATTAATGACAATTGAAAATCGTGGGCTAGAAGCTAAAAAAACTAGGAAATATACCTCTGTT
>gene=chr10_10188342-10189342; species=canFam
cagaggagaatgtttattggggcaaccaacagtctACCATAAAT---TATAGTGAA-CATCTTCTAAAT---AGAGCTTAATAAGAAAC-AATATGTCAACTGCAAATTAGTGAGCTACTTATTA-TTAATACAATTAAGCAGAAACATGATAAACATTTGCAAAGG-ATAATGTACAACTAGTTCTCTTCTTTCCAGTGGGAGGCTCAAAAAAATAGCTGTTAAAGAC-------TATGATTTTAAGATTGTTTTTTAATTCTTACACTATGTAGGACGTATCGTATACAGTAGGTGCTCAGACGACCTGCAtcttccaacactgtaaactccatgagagtaaggaccgtgtctatataaaattctaccagcactaagaaaaatacacagtaaattgtagacaaatgataggcaaatacacatttgtcgaaaaaatgaatTCACGGCTATTAAAAATCATGGAGTTGAAGCTAAAATGACGGGGAAATACACCTCTGTT
>gene=chr10_10188342-10189342; species=equCab
ta---gagactagatattgggacaaccaacagtctTCCCTAAGTGTGtatagggaagcatctgctaactagaagaactgagtaagaaaa-aataggtcagctgcaaattagtgagctacctattacttaatgtattcaagcagaaacatgatgatcgcctgcaaagg-ataatgtaaaaatcgat-tcttgttttcagtggaagtttcaaatagataactgttaaagtctctattatacgattttatgactctatTTTAATTCTGGTACCATG-AGTATATATTGTATACAGTAGGCACTTAGATG------Atcttcccacactgtaaactctgtgagagtaagtacaatgtctgcattgaaatctaccaccacttagaaaaacacatggtagatagtggacaaatgata-gtaaatatagatttgttgaataagtgaatTATTGACTATAAAAAATGATGGACTTGAATCTAAAATGACTAGGAAATACACCCTTGTC
>gene=chr10_10188342-10189342; species=gorGor
tgcaagagaatggctatt-gggcaaacagccgtGTGCTATAACCATCtataacaaaccaccttctaaccagaagaactgaattagaaacaaatacgtcagcagtgaattagcaagctatctattactgaatatatttaagcagaaacataattatcatttgcaaagcaaaaatctaacatcaatactatttttcccattgggaggttcaaagagatgacaattaaactctccactatgtgattttatgatttcatTTTATTTCTTATACATTGTAGAATATATTGTACACAGTAGACACTTGGGCAACctgtttcttttcacactgtaaactttttgagggtaaggacaatgtctgccttgaagtcagccagtacttggaaaattacatgggagacagtagaaaaataagaggtaaatatattgttgttgagcaaatgaatTAATGACAATTAAAAATCCTGGACTAGAAGCTAAAAAGATGAGGAAATGTACCCATGTT
>gene=chr10_10188342-10189342; species=panTro
TGCAAGAGAATGGCTATTTGGGCAAACAGCCGTGTGCTATAACCATCtataacaaaccaccttctaaccagaagaactgaattagaaacaagtaggtcagcagtgaattagcaagctatctattactgaatatatttaagcagaaacataattatcatttgcaaagcagaaatctaagatcaatactatttttcccattgggaggttccaagagatgaccattaaactctccactatgtgattttatgatttcatTTTATGTCTTATACATTGTAGAATATATTGTACACAGTAGACACTTGGGCAACctgtttcttttcacactgtaaacattttgagggtaaggacaatgtctgccttgaagtcagccagtacttggaaaattacatgggagacagtagaaaaataagaggtaaatatattgttgttgaacaaatgaatTAATGACAATTAAAAATCATGGACTAGAAGCTAAAAAGACTAGGAAATGTACCCATGTT
>gene=chr10_10188342-10189342; species=papHam
TGCAAGAGAACGGTTATTTGGGCAAACAGCAGTGTGCTATaactaactataacaaaccaccttctaatcaaaagaactgaattagaaacaaatgggtcagcagtgaattatcaagttatctattactgactatatttaagcagaaacataattatcatttgcaaagcaaaaatctaagatcaatactagtttccccattgggagattcaaagagatgaccattaaactctccactatgtggttttatgatttcatTTTATTTCTTATACATTGTAGAATATATTGTACACAGTAGTCACCTGGGTAACctgcttcttttcacactgtaaaatttttgagagcaaggacagtatctGCCTTAAAGTCAGCCAGTATTTGGAAAATTACGTGAGAGATAGTCATAAAATAAGATGTAAACATATCGTTGTTGAACAAATGAATTAATGACAATTAAAAATCATGGACTAGAAGCTAAAAAGACTAGGAAATGTACCTATGTT
>gene=chr10_10188342-10189342; species=ponAbe
TGCAAGAGAATGGCTATTTGGGCAAACAACCATGTGCTATAACCATCtataacaaaccaccttctaaccagaagaactgaattagaaacaaaccggttagcagtgaattagcaagctatctattactgaatgtatttaagcagaaacataattatcatttgcaaagcaaaaatctaagatcaatactattttccccattgggaggttcgaagagatgaccattaaactctccactgtgagattttatgatttcatTTTATTTCTTATACATTGTAGAATATATTGTACACAGCAGACACTTGGGTAACctgcttcttttcacactgtaaactttttgagagtaaggacaatgtctgccttgaagtcagccagtacttggaaaattacgtgggagacagtagaaaaataagaggtaaatatattgttgttgaaca--------aatgaCAATTAAAAATCATGAACTAGAAGCTAAAAAGACTAGGAAATGTACCCATGTT
>gene=chr10_10188342-10189342; species=rheMac
TGCAAGAGAACGGTTATTTGGGCAAACAGCAGTGTGCTATaactaactataacaaaccaccttctaatcaaaagaactgaattagaaacaaatgggtcagcagtgaattatcaagttatctattactgactatatttaagcagaaacataattatcatttgcaaagcaaaaatctaagatcaatactggtttccccattgggagattcaaagagatgaccattaaactctccactacgtggttttatgatttcatTTTATTTCTTATACATTGTAGAATATATTGTACACAGTAGTCACCTGGGTAACCTGCTTCTTTTCACactgtaaactttttgagagcaaggacagtatttgccttAAAGTCAGCCAGTATCTGGAAAATTACGTGAGAGATAGTCATAAAATAAGATGTAAACATATCGTTGTTGAACAAATGAATTAATGACAATTAAAAATCATGGACTAGAAGCTAAAAAGACTAGGAAATGTACCTATGTT
>gene=chr10_11449436-11450436; species=hg19
gtaagtagaattatacagtatttatccttttatgtctggcttatttcacttagcgtaatgtcttcaaggtgcatgtatgttgtagcatgggtagaatttccttcctttttaaggctgaataatatcccattgcatggatagaccatgttttgtttCACCACGAGTCttggtctttttatccactgccatattgcagcacctagaatggtgccagcacacagcaggtgtccaagcacgggctaaaggaatgaTAGAAATGGAATAATCCATGTGAAAAGCATCTTTTGGGCACACAGTGAGCCTTCCAGTCATATTAGCCTTTGCTGTGATCAGCCACCTTCATTCCACTCATCATGTAAATGGGTTCACACACAGAGGGTGGGTCTCAGCATTGCCAGGAAGCCACTGCACTTCCTCTGGGCCACGCTGCTGTGCACACAGAGTGGGGCAGGAGAAGTGACAGGGTGGAATTGAATGTCACTGGTGCTTTTGAGCTTGGA
>gene=chr10_11449436-11450436; species=bosTau
gcaagtgaaatcacacagtatttgtccttttgtttctggcttatttccttcacaac---accctcaaggttcatctatgttgtcgcaCAAGCTGTGTCCCCTCA--CTCAAAGGCTAAATATTGTTCCATCCTGTGTACAGGACACGTGTTATTCCTTcaggagatttcgtcctttcgtctaccactg-atttcagtgtctagaaccgtgccggcacacaggatgtgttcacgtatgtgttgaaagaCTACTTTAAATGAAAGGATCCATCGCAAGCACTTTTT---------------GCCTTCCAAAAGCATTAGCCGTTGTGGTGACTAGCCGTCTTCATTGTAGGCACCCTGTAAACA------------GAGGGCA-CTCTCAGTGCTGCCAAGAAGCAGGGCCATTTCCCCA-GGCCACCCTCGGGTGCACAGAGAGTGAGGTGGGAGAAGCCACAAGTTGGAGCTCCATGTCACCGGTGCTCTCGAGCTTGAG
>gene=chr10_11449436-11450436; species=calJac
--------------------------------------------------------------------------------------------------------------------------------------------------------------------------------------------------------------------------------------------------------------------------------------------------------------------------------------------------------------------------------------------------------------------------------------------------------------------------------------------------------------------
>gene=chr10_11449436-11450436; species=canFam
AGTGCtgggatcatacagcgcttgtcccttcgtgcccagcttatttcactcagtgtactgtccccagcgtccatccatgtcatggcagggacagggtctccttc---tttaaggctgaataatattccaccgtgtgtacaaatcacacttcgtttctcTgtagggccttgccttgttgtctactgctatatcacagcatctagaacctcgctggcacatggggggggtacgaataagtgttgaaagaGAGGCTTAAACGA-ATTATCCGTTGAGAGCGCTTCTTTCAGGCACGTCACAAGCCATCTAAGAGCACGAGCCAGGGTTGCAACCAGCCACCTGCACTCTACTCATCTTGTAAACACGG---CACACAGCGAGCGGGTCTGAATGCCACCAGGAAGCAGGTGTATTTCCTCACGGCCACCCC-AGGCACACACGGAGC-AAGCGAGAGAGGTCAC------GAGCTGAATGTCGCTGGTGCTCTTGAGCTTGGA
>gene=chr10_11449436-11450436; species=equCab
acagatggaatcatggagtatttgtctttttgtgactggcttactgcacttggcatgatgtcctcagggttca-ccgtgttgttgcatggtcagcatttccttcctttttaaggctggattgtagtccactgtgcgcacagcccacactgtgtttcttcatgggttc---------tgtccactgctgtattgca-cccctagaaccttgctagcacacgggagggattcaaataagcgttgagagaacgacttaaatgagataagccacggaaagcactactctcaggcacatagtaagccttctgaaagtattagcCGTTGGCATGACTCGCCATCTTCATGGTACTCATCCTGTAAACATGA---CCCACAGAAAGCGGGTCTCGGCAGCGCCCAGAAACAGTTGTATCT-CTCACTGCCACCCC-CGGCATACACAGAGTGAAGCAGCAGAAGTCACAAGTTAGAGTTCAATGTCCCCGGTGCTTCTGAGCTTGGC
>gene=chr10_11449436-11450436; species=gorGor
gtaagtagaattatacagtatttatccttttatgtctggcttatttcacttagcgtaatgtcttcaagttgcatgtatgttgtagcatgggtagaatttccttcctttttaaggctgaataatatcccattgcatggatagaccatgttttgtttCACCACGAGTCttggtctttttatccactgccatattgcagcacctagaatggtgccagcacacagcaggtgtccaaGCACGGGCTAAAGGAATGATAGAAATGGAATAATCCATGTGAAAAGCATCTTTTGGGCACACAGTGAGCCTTCCAGTCATATTAGCCTTTGCTGTGATCAGCCACCTTCATTCCACTCATCATGTAAATGGGTTCACACACAGAAGGTGGGTCTCAGCATTGCCAGGAAGCCACTGCACTTCCTCTGGGCCATG-TGCTGTGCACACAGAGTGGGGCAGGAGAAGTGACAGGGTGGAATTGAATGTCACTGGTGCTTTTGAGCTTGGA
>gene=chr10_11449436-11450436; species=panTro
gtaagtagaattatacagtatttatccttttatgtctggcttatttcacttagcgtaatgtctttaaggtgcatgtatgttgtagcatgggtagaatttccttcctttttaaggctgaataatatcccattgcatggatagaccacgttttgtttCACCACgagtcttggtctttttatccactgccatattgcagcacctagaatggtgccagcacacagcaggtgtccaagcacgggctaaaggaatgaTAGAAATGGAATAATCCATGTGAAAAGCATCTTTTGGGCACACAGTGAGCCTTCCAGTCATATTAGCCTTTGCTGTGATCAGCCGCCTTCATTCCACTCAACATGTAAATGGGTTCACACACAGAGGGTGGGTCTCAGCATTGCCAGGAAGCCACTGCACTTCCTCTGGGCCACGCTGCTGTGCATACAGAGTGGGGCAGGAGAAGTGACAGGGTGGAATTGAGTGTCACTGGTGCTTTTGAGCTTGGA
>gene=chr10_11449436-11450436; species=papHam
gtaagtagaattatatagtatttatccttttatgtctagcttgtttcacttagcataatgtcttcaaggtgcatctatgttgtagcatgggcagaatttccttcctttttaaggcttaataatatcctattgcatggatagaccatgttttgtttctccaAGAGTCttggtctttttatccactgccatattgcagcagctagaatggtgccagcacacagcaggtgtccaagcgtgggctaaaggaatgaTAGAAATGGAATAATCCATGTGAAACGCATCTTTTGGGCACACAGTGAGCCTTCCAGTCATACTAGCCATTGCTGTGATCAGCCACCTTGATTCCACTCACCGTGGAA---------CACACAGAGAACGGGTCTCAGCATTGCCAGGAAGCCACTGCACTTCCTCCGGGCCATGCTGCTGTGCACAAAGAGTGGGGCAGGAGAAGTAACAGGGTGGAATTTAATGTCACTGGTGCTTTTGAAATTGGA
>gene=chr10_11449436-11450436; species=ponAbe
ataagtagaattataccgtgtttatccttttatgtctggcttatttcacttagcataatgtcttcaaggtgcatctatgttgtagcatgggtagaatttccttcctttttaaggctgaataatatcccattgcatggatagaccatgttttgtttctccaCGAGTCttggtctttttatccactgccatattgcagcacctagaatggtgccagcacacagcaggtgtccaagcacgggctaaaggaatgaTAGAAATGGAATAATCCATGTGAAAAGCATCTTTTGGGCACACAGTGAGCCTTCCAGTCATATTAGCCTTTGCTGTGATCAGCCACCTTCACTCCACTCATCATGTAAATGGGTTCACACACAGAGAGAGGGTCTCAGCATTGCCAGGAAGCCACTGCACTTCCTCTGGGCCACGCTGCTGTGCACACAGAGTGGAGCAGGAGAAGTGACAGGGTGGAATTGAATGTCACTGGTGCTTTTGAGCTTGGA
>gene=chr10_11449436-11450436; species=rheMac
gtaagtagaattatatagtatttatctttttatgtctagcttgtttcacttagcataatgtcttcaaggtgcatctatgttgcagcataggcagaatttccttcctttttaaggcttaataatatcctattgcatggatagaccatgttttgtttctccaagagtcttggtctttttatccactgccatattgcagcagctagaatggtgccagcacacagcaggtgtccaagcgtgggctaaaggaatgaTAGAAATGGAATAATCCATGTGAAACGCATCTTTTGGGCACACAGTGAGCCTTCCAGTCATACTAGCCATTGCTGTGATCAGCCACCTTGATTCCACTCATCGTGTAAATGGGTTCACATACAGAGAACGGGTCTCAGCATTGCCAGGAAGCCACTGCACTTCCTCCGGGCCATGCTGCTGTGCACAAAGAGTGGGGCAGGAGAAGTGACAGGGTGGAATTTAATGTCACTGGTGCTTTTGAAATTGGA
>gene=chr10_13722436-13723436; species=hg19
agggaaagacactggattttcatcacatatctgccattaaatggtgtaacgccttgagttactaatctcatggttccatctataaaattaccaattgacccatctctaagattcctcaaactgaattcactattactcaataaACAACTTACTCGGATAGTTCCCTCGTGCCTCTAGCAGTCATTTTTGCAATTTTTACAACAGGCATCTTATACACAGCACAATCTTCCCTCCCCTTTTTCTCTACCTTCCTAACTTCTAGCCTTCTGCCAGTGCTGCTCTCATTTCAGTTACTGCTACAGCCTCTCCCGGGCTGGAAGGGTGTGTCTCATCATTAACCAGTGCCTAAAGGATTTACTGCTTCATCAACAGACCGAAGCAAATATTTGTAAACTCAAAAGCTAAACAGAGTTTAATCTGAGCTGTCTCTGGGATTAATGAAGTAGAAGATGGATGGAACCTCTTTATTCTAGGTAGAAGGGCGAGATTTCAAAGGTTAT
>gene=chr10_13722436-13723436; species=bosTau
----------------------------------------------------------------------------------------------------------------------------------------TTAATAAACGACTTACTGAGGCAGTTCCCTCTCACCTCTAGGAGTCATTTTTACAAATTTTACAAAAGAAACCTTACATACGGTATCATCTTCC--TCCTCTTTTCTTTCTCATCCCTGCCTCTAACATCGTGGCAGCTCTGGTCCCTCTCCCACTATTGCTACAAAGTGCTTCACATCAAAAGGAAATGTCTAATTATCGACCAGCACCTAAAGGACTGACCTCTGCCTCAAAAGACCAAAGCAAATAACTGTAGACTTGAACACT-------GTTTAATCTGAGCTGTGTTTGGGGTTCATGATATAGAAGATGGACAG---CAATTTCCTGGAGCCAGAAGAGTGATATTTCAAAATGTAT
>gene=chr10_13722436-13723436; species=calJac
taggaaagatactggattttcatcacatatctgccattaaatggtgtaaggccttgagttactaacctcatggccccgtctataaagtgaccaattgaccaatctctaagattcctcaaactgaagatgctattactcaataaACAGCTCACCCGGCT-AGTCCCTCTTGCTGCTGGCAGTCATTTTTGCAATTTTGACAATAGGAACCTTATACACGGCTCAATCCTCCCCCGGGTTTTTCGCTACCATCCCAACCTCTAGCCTTCTGCCAACTCTGCTCTCATTTCAGTTACTGCTACAGCCTCTCCTGGGTTGGAAGCATGTGTGTCATTATCAACCAGTGCCTAAAGGACTTACCTCTTCATCAACATGCTGAAGCAAATATTTGTACACTCAAATGCTGAACAGAGTTTAATCTGAGCTGTCTCTGGGACTAATGAAGTGGAAGATGGATGGAACCTCTTGACTGTAGGTAGAAGAGTGAGATTTCAGATTTTAT
>gene=chr10_13722436-13723436; species=canFam
CAGGGAAGGGACTGACTTTCTGTGATATATGTGCTATTGATCAGTATAAGACCTTGGGTCAC-AAC-TGATGTCCCTATATGGAAAAAGACCAATTAACCAACCTCCAAGATGCTCCAAATTGGAGGATGTATTAATTAATAAACAGCTTACTTAGGTAGCTCCTTCTTGCCTCTGGCAACCCTTGCTGTTAACGTTACAAGTG-----TTACATACAGTGTAAGTTTCC------CTCCTCTGTACCATCCCCACTTCCAGCACCCTACTAACTCTGGTCCTACCCCCATTACTGGGGTAGTTTGCCTCAAGCTGGAAGGAAATGTCTAATTATCAACCAGGGCTGAAAAGATTAACCTCTCCACCAACAGACCAAAGCACGTGTGTGTAAGTTTGGATGCTAAAAAGAGGTTCATCTGGGCTGTCTTTGGGATTAATGAAGCAGAAGATGGATGGAACCTCTCTGCTGG-ATCAGAGGAGCAAGACTTCAAAATTTAT
>gene=chr10_13722436-13723436; species=equCab
-----aagagactggacttcccttacatatctgttattaaatggtataagaccctggattactaac-cgatgtcctcatctagaaaacaaccaagtaaccaatctccaagattcctcaaactgaagactctatTACTGAATAAACAACTTACTTAGGCAGTTCCCTCTTGCCTGCAGGAGTCATTTTTGCCTTTTTTACAAAAGGAATCTTATATACAGTGCCATCTTCCC-ACCTCTTCTCTTTGTCATCCCCGCCTCTCACATCCTGCCAGCCCTGGCCCTTCTCTCATTACTGCAATAGTTTGCCTCAAATTGGAAGGACATGTCTAATTGTCAAATAGCGCTTGAAGGATGTACCTCTTCATCAACAGACCAGAGCAGATGTCTGTAAGCTTGAAGGCTAAATAGAGTTTAACCTGAGCTGTCCTTGGGATTAATGAAGTAGAAGATGGATGGGACCTCTCTACTGGAACCAGAAGAGTGAGATTTCAAAACTTAG
>gene=chr10_13722436-13723436; species=gorGor
tgggaaagacactggattttcatcacatacctgccattaaatggtgtaagacctcgagttactaatctcatg-ttccgtctataaaatgaccaattgacccatctctaagattcctCAAACTGAATTCACTATTACTCAATAAACAACTTACTCGGATAGTTCCCTCATGCCGCTAGCAGTCATTTTTGCAATTTTTACAACAGGCATCTTATACACTGCACAATCTTCCCTCCCCTTTTTCTATACCTTCCTAACTTCTAGCCTTCTGCCAATGCTGCTCTCATTTCAGTTACTGCTACAGCCTCTCCCGGGCTGGAAGGGTGTGTCTCATCATTAACCAGTGCCTAAAGGATTTACTACTTCATCAACAGACCGAAGCAAATATTTGTAAACTCAAAAGC-AAACAGAGTTTAATCTGAGCTGTCTCTGGGATTAATGAAGTAGAAGATGGATGGAACCTCTTTATTCTAGGTAGAAGGGCGAGATTTCAAAGGTTA-
>gene=chr10_13722436-13723436; species=panTro
tggagaagacactggattttcatcacatatctgccattaaatggtgtaaggccttgagttactaatctcatggttccgtctataaaatgaccaattgacccatctctaagattcttcaaactgaattcactattactcaataaACAACTTACTCGGATAGTTCCCTCGTGCCGCTAGCAGTCATTTTTGCAATTTTTACAACAGGCATCTTATACACAGCACAATCTTCCCTCCCCTTTTTCTCTACCTTCCTAACTTCTAGCCTTCTGCCAGCGCTGCTCTCATTTCAGTTACTGCTACAGCCTCTCTCGGGCTGGAAGGGTGTGTCTCATCATGAACCAGTGCCTAAAGGATTTACTGCTTCATCAACAGACCGAAGCAAATATTTGTAAACTCAAAAGCTAAACAGAGTTTAATCTGAGCT--CTCTGGGATTAATGAAGTAGAAGATGGATGGAACCTCTTTATTCTAGGTAGAAGGGCGAGATTTCAAAGGTTAT
>gene=chr10_13722436-13723436; species=papHam
tgggaaagacactggattttcatcacacatctgccattaaatggtgtaagcccttgagttactaacctcatggccccgtctataaaatgaccaattgaccaatctctaagattcctCAAACTGAAGACACTATTACTCAATAAAGAACTTACTC------TTCCCTCTTGCTGCTAGCAGTCACTTTTGCAATTTTTACAACAGGAATCCTATACACAGTGCAATCTTCCCTCCCCCTTTTCTCTACCTTCCCAACTTCTAGCCTTCTGCCAACTCTGCTCTCATTTCATTTACTGCTACAAACTCTCCCAGGCTAGAAGGGTGTGTCTCATTATTAACCAGGGCATAAAGGATTTACTGCTTCATCAACAGACCGAAGCAAGTATTTGTAAACTCAAATGCTAAACAGAGTTTAATCTGAGCTGTCTTTGGAATTAATGAAGTAGAAGATGGATGGAACCTCTTTATTCTAGGTAGAAGGGTGAGATTTCAAATTTTAT
>gene=chr10_13722436-13723436; species=ponAbe
tgggaaagacactggattttcatcacatatctgccattaaatggtgtaaggccttgagttactaatctcatagccccgtctataaaacgaccaattcaccgatctctaagattcctCAAACTGAATTCACTACTACTCAATAAACAACTGACTCGGATAGTTCCCTCTTGCCGCTAGCAGTCATTTTTGCAATTTTTACAACAGGCATCTTATACACAGCACAATCTTCCCTCCCCTTTTTCTCTACCTTCCTAACTTCTAGCCTTCTGCCAACGCTGCTCTCATTTCAGTTACTGCTACAGCCTCTCCCGGGCTGGAAGAGTGTATCTCATCATTAACCAGTGCCTAAAGGATTTACTGCTTCATCAACAGACCGAAGCAAATATTTGTAAACTCAAAAGCTAAACAGAGTTTAATCTGAGCTGTCTCTGGGATTAATGAAGTAGAAGATGGATGGAACCTCTTTATTCTAGGTAGAAGGGCGAGATTTCAAAGGTTAT
>gene=chr10_13722436-13723436; species=rheMac
tgggaaagacactggattttcatcacacatctgccattaaatggtgtaagcccttgagttactaacctcatggccccgtctataaaatgaccaattgaccaatctctaagattcctCAAACTGAAGACACTATTACTCAATAAAGAACTTACTC----AGTTCCCTCTTGCTGCTAGCAGTCACTTTTGCAATTTTTACAACAGAAATCCTATACACAGTGCAATCTTCCCTCCCCCTTTTCTCTACCTTCCCAACTTCTAGCCTTCTGCCAACTCTGCTCTCATTTCATTTACTGCTACAGCCTCTCCCGGGCTAGAAGGGTGTGTCTCATTATTAACCAGGGCCTAAAGGATTTACTGCTTCATCAACAGACCGAAGCAAATATTTGTAAACTCAAATGCTAAACAGAGTTTAATCTGAGCTGTCTTT-GGATTAATGAAGTAGAAGATGGATGG-ACCTCTTTATTCTAGGTAGAAGGGTGAGATTTCAAATTTTAT
>gene=chr10_13978436-13979436; species=hg19
TTGACATTTCTTTCTGTTGCTTCTGATCCACTTACTAGAAGCTGCTGCGGTCTCAGCTGCCAGGAACAAGGCAGGCATGCATTGCCCTTCTGGCTGGGCTCACCAAAGGAGCCTTGAGTTCTCAGCAATGTGGAAATACTCCTGACAGCAAAGGGAGGGTTGCAAATGTTCTCTGGGGGTGACATTTCTGCAAACCTTTTGTTGGGCAATCCCCTTTCTCCCCAGAAAGCATCAAATGCATGCTATCCCCAGAAGCTACATGTCTTTAGAAAGAGGAAAGAATAACACTCCTTCAATAACAGCAACCCTCAGGTGGGTGGTGAAGGATCTCACTCTCTGATTACAGTGGTGCTTCCTGGAAGACCTGAAATAACTGTCCGCATGGAGAAGTACTCAGAGAAGCAGAAAGGGTCAGCAGATGAACTAAAAAACAACTTTATGAGCAGATACCTAAGAGTTAACGTTTCATGTTGTAGAAGTCAAAACTACAACTCCCGTCA
>gene=chr10_13978436-13979436; species=bosTau
TTGACATTTCTTTGTGTTGCTTCTGATCCATTTAATAAATGCAGCTGAGGTCTCTGCCACCCATGGCTAGACAGGCAGAAGAAACAAACTTGGCCAGGCTAGCCTAGGGAGCGTTCACGTCTCAGCAAGACGGAAAGATTCCTGACAGCAAATAAGAGGTTGAAAAAGGCCTCCAGGGGTGACATTTTTGCAATCTTTTTGTCGTGTAA-CCCCTTTATTCCTAGAAAGCATGAAATGCTTGCCATTTCCAGAAGTTACGCGTCTTTGGAGAGAGCAAAGAGGAGCTCTCTTTTGCTAATAGCAAACCTCAGGTGAATCGTTAAGGGACTT-----CTGATGACAGAGGTGCTTCCAGTAAGATCTGGAATAATTGACCCCATGGAAAAGTACTTAGTGAAGCAGAAAGGG----CAGATAACTGGAAAAACAACTTTATGTGCTGATAGCTACAAACT----CTTTAAGCAGTGGATGCCAAAATT-----CTTCCTAC
>gene=chr10_13978436-13979436; species=calJac
TTGACATTTCTTT--------------------------------------------------------------CATGCAGTGCCCTTCTGGCTGGGCTTCTTAAAGGAGCCTTGAGTTTTCAGCAA-ATGGAAACACTGCCGGCGGCAAATGAAGGGTTTCAAAAGTTCCCTGGGGGTGACATTTCTGCAAACCTTTTGTTGGGTAACCCCCTTTCTCCCCAGAAAGCTACAAAT-----CCATCCCCAGAAGCTTAATGTCTTTGGAAAGAGGAAAGGCTAACACTCATTTGATAACAGCAGCCTTCAGGTGGGTGGTGAAGGACCTCACCCTCTGATTTCAGAGGTGCTTCCCGGAAGACCTGAAATCACTGTCCCTATGGAGAAGTACTTAGAGAAGCAGAAAGGTTCAGCAGATGAACTAAAA---AACTTTATGAGCAGATACCTGAGAGTTAACACTTCACGTTGTAGAAGTCAAAACTACAACCCCTGTCA
>gene=chr10_13978436-13979436; species=canFam
TTGACATTTCTTTGTGCTGCATCTGATCTATTTAATAAACACTGGGGAGGTCTCTGTCACCAATGACTAGACAGGCACCGACAGCATTTTTGGAAGGGCTAGCTGAAGGAGCCTTTGGTTCTCAGCCAGATGGGAAGACTCCTGACAACAAAAAGGGAGGTTAAAAAGTCCTCCGGGGGTGACATTTTTGCAAACCTTTTGGTGAGTAACCCTCTTTGCTCCTGGAAAGCATCAAATGCTTGCCATCCCCAGAAGCGACGTGTCTTCAGAGAGAGGAAATAATAACACCCTTTTGATAATAGCAAATCTCAGGTGGGTTGTAAAGGAGCTCCTCCTGTGATTACAGAGGCGATTCCAGCAAGATCTGAAATCATTGACCCCGTGGAGAAGCAGAAAGGGAAGCAGAAAGGG----TAGATACACTGAGAAACGACTTCAC------------------T----CTTTGAATGATGAAAGCCAAAACTACAACCCCTCCCC
>gene=chr10_13978436-13979436; species=equCab
TTGACATTTCTTTGTGCTGCATCGGATCCATTTAATAAATGCTGCTGAAGTCTCTACCACCAATGACTAGACAGGCACCGATGGCGTTTTTGGCTGGGCTCGCCGCAGGAGCCTTTGCTTCTCAGCAAGATGGAAAGACTCCTGACAGCAAATGACAGGTTGAAAAAGTCCTCCAGAGTTGACATTTTTGCAAAGCTTTTGGCAAATAACCCTCTTTATTCCTGGAAAGCATCAAATGCTGGCCATCCCCAGAAGCCGCACGTCTTGGGAGAGAGGAAAGAGGAACGCTCTTTTGATAATAGCGAACCTCAGGTGGGTTGTAAAGGAGCCCTTCCTCTGATTACAGAGTTGCTTCCAGCAAGATCTGAAATAATTGACCCCATAGAGAAGCACTTAGTGAAGCAGAAAGGG----CAGATAAACT-AAAAACAACCTTATGTGCAGGTA---------G----CTAAGAACACTGAAAGTCAAAATTACAATCCCTCCGC
>gene=chr10_13978436-13979436; species=gorGor
--------------------------------------------------------------------------------------------------------------------------------------------------------------------------------------------------------------------------------------------------------------------------------------------------CTTCAATAACAGCAACCGTCAGGTGGGTGGTGAAGGACCTCACCCTCTGATTACAGTGGTGCTTCCTGGAAGACCTGAAATAACTGTCCCCATGGAGAAGTACTCAGAGAAGCAGAAAGGATCAGCAGATGAACTAAAAAACAACTTTATGAGCAGATACCTAAGAGTTAACATTTCATG-TGTAAAAGTCAAAACTACAACTCCCATCA
>gene=chr10_13978436-13979436; species=panTro
TTGACATTTCTTTCTGTTGCTTCTGATCCACTTACTAGAAGCTGCTGAGGTCTCAGCTGCCAGGAACAAGGCAGGCATGCATTGCCCTTCTGGCTGGGCTCACCAAAGGAGCCTTGAGTTCTCAGCAATGTGGAAACACTCCTGACGGCAAATGGAGGGTTGCAAATGTTCTCTGGGGGTGACATTTCTGCAAACCTTTTGTTGGGCAATCCCCTTTCTCCCCAGAAAGCATCAAATGCATGCTATCCCCAGAAGCTACATGTCTTTAGAAAGAGGAAAGAATAACACTCCTTCAATAACAGCAACCCTCAGGTGGGTGGTGAAGGACCTCACCCTCTGATTACAGTGGTGCTTCCTGGAAGACCTGAAATAACTGTCCCCATGGAGAAGTACTCAGAGAAGCAGAAAGGGTCAGCAGATGAACTAAAAAACAACTTTATGAGCAGATACCTAAGAGTTAACATTTCATGTTGTAAAAGTCAAAACTACAACTCCCGTCA
>gene=chr10_13978436-13979436; species=papHam
TTGATATTTCTTTCTTTCGCTTCTGATCCATTTAATAGAAGCTGCTGAGGTCTCAGCTGCTAGGAACAAGGCAGGCATGCATTACCCTTCTGGCAGGGCTCGCCAAAGGAGCCCTGAGTTCTCAGCAACGTGGAAACACTCCCAACGGCAAATGGAGGGCTGCAAAGGTTCTCTGGGAGTGACATTTCTGC-AACCTTTTGTTGGGCAACCCCTTTTCTCCCCACAAAGCATCAAATGCATGCTATCCCCAGAAGCTACGTGTCTTTGGAAAGAGGAAAGAATAACACTCATTCAATAACAGCAACTCTCAGGTGGGTGGCGAAGGACCTCACCCTCTAATTACAG---------------------------CTGTCCCCATGGAGAAGTACTCAGAGAAGCAGAAAGGGTCAGCAGATGAATTAAAAAACAACTTTATGAGCAGATACTTAAGAGTTAACACTTCATGCTATAAAAGTCAAAACTACAACCCCTGTCA
>gene=chr10_13978436-13979436; species=ponAbe
TTGACATTTCTTTCTGTTGCTTCTCATCCACTTACTAGAAGCTGCTGAGGTCTCAGCTGCCAGGAACAAGGCAGGCATGCGTTGCCCTTCTGGCTGGGCTCACCAAAGGAGCCTTGAGTTCTCAGCAATGTGGAAACACTCCTGACGGCAAATGGAGGGTTGCAAATGTTCTCTGGGGGTGACATTTCTGCAAACCTTTTGTTGGGCAATCCCCTTTCTCCCCAGAAAGCATCAAATGCATGCTATCCCCAGAAGCTACATGTCTTTAGAAAGAGGAAAGAATAACACTCCTTCAATAACAGCAACCCTCAGGTGGGTGGTGAAGGACCTCACCCTCTGATTACAGTGGTGCTTCCTGGAAGACCTGAAATAACTGTCCCCAAGGAGAAGTACTCAGAGAAGCATAAAGGGTCAGCAGATGAACTAAAAAACAACTTTATGAGCAGATACCTAAGAGTTAACACTTCATGCTGTAAAAGTCAAAACTACAACCCCCGTCA
>gene=chr10_13978436-13979436; species=rheMac
TTGATATTTCTTTCTTTCGCTTCTGATCCACTTAATAGAAGCTGCTGAGGTCTCGGCTGCTAGGAACAAGGCAGGCATGCATTGCCCTTCTGGCAGGGCTCGCCAAAGGAGCCGTGAGTTCTCAGCAACGCGGAAACACTCCCAACGGAAAATGGAGGGTTGCAAAGGTTCTCTGGGAGTGACATTTCTGC-AACCTTTTGTTGGGTAACCCCTTTTCTCCGCACAAAGCATCAAATGCATGCTATCCCCAGAAGCTACATGTCTTTGGAAAGAGGAAAGAATAACACTCATTCAATAACAGCAACTCTCAGGTGGGTGGCGAAGGACCTCACCCTCTAATTACAGAGGTGCTTCCTGGGAGACCTGAAATAACTGTCCCCATGGAGAAGTACTCAGAGAAGCAGAAAGGGTCAGCAGATGAATTAAAAAACAACTTTATGAGCAGATACCTAAGAGTTAACACTTCATGCAGTAAAAGTCAAAACTACACCCCCCGTCA
>gene=chr10_15208342-15209342; species=hg19
CAATGCGCACACAGATGAGGAATTCTTTGTACCAGGGGCATTCTCAACAGTGTAAGCAAAGAAGTCCTAATCAAGCCCCCAACCTAGAATATCAATCAAAGGAGGAACAATAAACAGAAATTACAGCAGAGAAGATAAAAGTCCAGGGTCTCTCCAGAAAGAAAACACAGGTACTGAAGCTAATCCATCAGCTTGCATCTGCACCTGGGCCCATTTCTGGCAATAGAACTACCGTTTCAAAAACATATTTGTATTTAGCTATCTATCACAAACACGTTTCTATCCCTGCATAAACAGGGCTCAGGTTCAGATTCCTATGCAATTTCCTTTCCTCTCTTTAAAAAAAAAAATATTCTAGACTCGAACATTCGATACTTGCAGCCGCCACTGAAGTATTCACGGCAAAGATAAAAACAACTTGCAAATGGGAGATGCACATAGTCAGCTTTTCTTTTTCTTCATTTGTTAATATTTTATAATGAATTAGAGGTCAGTCAAAA
>gene=chr10_15208342-15209342; species=bosTau
CACCTGCTACACAGGTGAGTAATTTTCTGTACCATGGACATTCTTGACTATATAAGCAAAGAAGTACAAATCAAACCT-------------TCAAAAGGATGAAGAACAACAAAGAGACATAATAGGGGAGAAGACAGACTGTCAAGGTCTTGCTAGAAA------ACAGGTGCTAAAGTTTGGTCGGCACAT-----TTGCATCTGTGCCCATTTCTGGCACTAGTGCCATTGTTTCAATAACATATCTATATTTAGCTATCTATCATAGACGAATTTCTATCACTGCATAAACAGAACTGGAGCTCAGATGTCTGCAGAATTTCCTTTCCTCTCTT--TTTAAAAAAATATTC-AGACTAGAACATTCTGTACTTGCAGCTGCCACTGAAATATTCA--------------------TGCCAATGAAAGAT--ATTTAGTCAGCTTTTCTCTTTCTTGATTT-TTAATATTTTATAACACTTTAAAACTC-----AAA
>gene=chr10_15208342-15209342; species=calJac
CAATGGGCACACAGATGAGGAATTCTTTGTACCATGAACATTTGTAACAGTGTAAGCAAAGAAGTCCTAATCAAGCCCCGAAGCTAGAGTATCAATCAAAAGAGTAACAATAAACAGAAATTACAGTAGAGAAAACTTGA--CCAGGGTCTCTGCAGAAAGGTAACACAGGTACTGAAGTTAATCCATCAGCTTGCATCTGCACCAGGTCCCATATCTGGCACTAGAACTACTGTTTC-AAAACATATTTGTATTTAGCTGTCTGTCACAAGCAAATTTCTATCGCTGCACAAACAGAACTCAGGTTCAGATTGCCGTCCAATTTCCTTTCCTCTCTTA----AAAAAAATATTCTAGACTCGAACATGCCTTTCTTGCAGCTGCCACTTAAGTATTCACAGCAAAAA-AAGAAAAACTTGGAAATGGGAGATACACATAGT----TTTTATTTTCCTTGATTTGTGACTATTTTATAATGAATTAGAGGTCAGTAAAAA
>gene=chr10_15208342-15209342; species=canFam
CAATGGGCACACAGATGAGCCCTTCTCCGTAGCATGAATGCTCTGCACTGTGTAGGCAAGGAGGTACAAATCAAACCT-------------TCCGAAGAATGAATAATA---AATAGAAATCACAGTGGAGAAGACAAAAGTCCAGGGTCTCTCCAGAAAGATAACACAGGTGTGGAAGTTACTCCATAT---------TTCACCTGGACCCA-CCCTAGCACTAATACTATTGTCTCAAAAGTGTATTTATATTTAGCCAGCTATCACAGGCAAATTTCTATCCCCACATACACAGAACTCAAGCTCAGATTTCTGTTGAATTTCCTTTCCTCTTaa---aaaaaaaaaaaTTCCAGACTTGAACATTCGGTACTTGCAGCTGCCACCGAAGTATTCACTGCAAAAAAAAAAGCAACTTGCAAATGGGAGAAACATTTAGTCAGCTTTTCCTTTTCTTGATTT-TTAATATTTTATAACACATGAAAGCTCAGT-AAAA
>gene=chr10_15208342-15209342; species=equCab
CAACCGGCCCAGAGATGACTAATTCTTTGTACCATGGACATTCTTGAC--TGTAAGCAAAGAAGTACTAACCAGATCT-------------TCAAAAGAACGAAGAACAATCAACAGAAATTACAGT---GAAGAGAGAAGTGCAGGGTCTCGCCAGAAAGATAATACAGATGTTGAAGTTATCCCATCACAT-----TTGCATCTGGGCTCATTTCTGGCACTGGTGCTATTGTTTCAAAAACATATCTATATTTAGCTACCTATCATAGGCAAGTTTTTATCACTGCATAAACAGAACTCAGGCTCCGATTTCTGTAGAATTTCCTTTCCTCTCTT---TTAAAAAAATATTCCAGACTTGAACATTCAGTGCTTGCAGCTGCCACCGAAGTATTCACTGCAAAAATAGAAGCAACTCGCAAATGGGAGATACATCTAGTCAGCTT----TTTTCTTGATTT-TTAATATTTTATAACACGTTAAAGTGCAAT-AAAA
>gene=chr10_15208342-15209342; species=gorGor
--------------------------TTGTACCAGGGACATTCTCAACAGTGTAAGCAAAGAAGTCCTAATCAA-CCCC-AACCTAGAATATCAATCAAAGGAGGAACAATAAACAGAAATTACAGCAGAGAAGATAAAAGTCCAGGGTCTCTCCAGAAAGAAAACACAGGTACTGAAGCTAATCCATCAGCTTGCATCTGCACCTGGGCCCATTTCTGGCAATACAACGACCGTTTCAAAAACATATTTGTATTTAGCTATCTATCACAAGCACGTTTCTATCCCTGCATAAACAGAGCTCAGGTTCAGATTCCTATGCAATTTCCTTTCCTCTTTTT--AAAAAAAAATATTCTAGACTCGAACATTCGATACTTGCAGCCGCCACTGAAGTATTCACGGCAAAGATAAAAACAACTTGCAAATGGGAGATGCACATAGTCAGCTTTTCTTTT-CTTGATTTGTTAATATTTTATAATGAATTGGAGGTCAGTCAAAA
>gene=chr10_15208342-15209342; species=panTro
CAATGCGCACACAGATGAGGAATTCTTTGTACCAGGGACATTCTCAACAGTGTAGGCAAAGAAGTCCTAATCAAGCCCCCAACCTAGAATATCAATCAAAGGAGGAACAATGAACAGAAATTACAGCAGAGAAGATAAAAGTCCAGGGTCTCTCCAGAAAGAAAACACAGGTACTGAAGCTAATCCATCAGCTTGCATCTGCACCTGGGCCCATTTCTGGCAATAGAACTACCGTTTCAAAAACATATTTGTATTTAGCTATCTATCACAAACACGTTTCTATCCCTGCATAAACAGAGCTCAGGTTCAGATTCCTATGCAATTTCCTTTCCTCTCTTT----AAAAAAATATTCTAGACTCGAACATTCGATACTTGCAGCCGCCACTGAAGTATTCACGGCAAAGATAAAAACAACTTGCAAATGGGAGATGCACATAGTCAGCTTTTCTTTTTCTTGATTTGTTAATATTTTATAATGAATTAGAGGTCAGTCAAAA
>gene=chr10_15208342-15209342; species=papHam
CAATGGGCACACAGATGAGGAATTCTTTGTACCAGGGACATTCTCAACAGTGTAGGCAAAGAAGTCCTAATCAAGCCCCCAACCCAGAATATCAATCAAAGGAGGAACAATAAACAGGAATTACAGCAGAGAAGATAAAAATCCAGGGTCTCTCCAGAAAGACAATACAGGTACTTAAGTTAATCCGTCAGCTTGCATCTGCACCTGGGCCCATTTCTGGCACTAGAACTACCGTTTCAAAAACATATTTGTATTTAGCTATCTATCACAAGTACGTTTCTATCCCTGCATAAACAGAGTTCAGGTTCAGATTTCTGCGCAATTTCCTTTCCTCTCTTTAACAAAAAAAATATTCTAGACTCGAACATTCGATACTTGCAGACGCCACTGAAGTATTCACGGCAAAAATAAAAACAACCTGCAAATGGGAGATGCACATAGTCGGCTTTTCTTTTCCTTGATTTGTTAATATTTTATAATGAATTAAAGGTCAGTAAAAA
>gene=chr10_15208342-15209342; species=ponAbe
--------------------------------------------------------------------------------------------------------------------------------------------------------------------------------------------------------------------------------------------------------------------------------------------------------------------------------------------------------------------------------------------------------------------------------------------------------------------------------------------------------------------
>gene=chr10_15208342-15209342; species=rheMac
CAATGGGCACACAGATGAGGAATTCTTTGTACCAGGGACATTCTCAACAGTGTAGGCAAAGAAGTCCTAATCAAGCCCCCAACCCAGAATATCAATCAAAGGAGGAACAATAAACAGGAATTACAGCAGAGAAGATAAAAATCCAGGGTCTCTCCAGAAAGACAATACAGGTACTTAAGTTAATCCGTCAGCTTGCATCTGCACCTGGGCCCATTTCTGGCACTAGAACTACCGTTTCAAAAACATATTTGTATTTAGCTATCTATTACAAGTACGTTTCTATCCCTGCATAAACAGAGTTCAGGTTCAGATTTCTGCGCAATTTCCTTTCCTCTCTTTAAAAAAAAAAATATTCTAGACTCGAACATTCGATACTTGCAGCCGCCACTGAAGTATTCACGGCAAAAATAAAAACAACCTGCAAATGAGAGATGCACATAGTCGGCTTTTCTTTTCCTTGATTTGTTAATATTTTATAATGAATTAGAGGTCAGTAAAAA
>gene=chr10_16772342-16773342; species=hg19
ATGCACGTGAGCTGTACCTTGTACTATCCCTGGAAGAGaccaccatgtgaacaaacccaagctagcacatcagaaggcgtgagaagccacccggaagagaagtgcagtgtcttggacaacggtctgccaaccaccacagatgagtgagaccatcctagggtaccctattagccaaccccccagctgaccccacattcaggagagagcccagtaaatatcagcttagacagttctgacaaaattgtaagatggttttgttttaatccactagatttggggggttttttggtgcagcaaaaggttacttgatataATCTATAAAGCTAACACCAACACACTGGAGAAATTATAAAAAATAAAAAGTAGAAAAATAAAATCACTGAGAATCCCAACATACAGAGACATTAACCAATAATTTTTTCATTTATTTATGCACCTATGTGAATATTCTCTGTAACTGGAATCACACTGTAAAGCAATGTTGTTGtttttttcagcga
>gene=chr10_16772342-16773342; species=bosTau
-----------------------------------------------------------------------------------------------------------------------------------------------------------------------------------------------------------------------------------------------------aaaatggctctgttttactccaccaggttttagggtgtttgttattcagtaaaaactaacatgttacaATttttaaagctaacacaaatgcactgtagaaattttga--------aacagaaaaataaaaattacctagaattcca-------aaggcattcgtcaataacttt-tgattaactcatttcGCTATGTAAAAATCCTCTGTAATTAGACTTACAC-------------------------------
>gene=chr10_16772342-16773342; species=calJac
ATGCATGTGAGCTGTGCCTCGTGCTATCCCTGGAAGAGatcaccatgtgaacaaagccaagctagcatgtcagaagacgtgagaagccaccaggaggagaaccgtggtgccttgttcaatgggctgcca------------------------------------------------------ctgaccctgggttcatcacagagcccagtaagtatcagcttagacagctctggc-gaattgtaagacggctttgctttaacccactaggttttgggatttttgttgtgcagcaaaaggttacttgatataATCTATAAAGCTAACACCAATACACTGGAGAAATTATGAAAAATAAAAAGTAGAAAAATAAAATCACTGAGAATCCCAACATACAGAGACATCAATTAGTAACTTTTCCATTTATTTATGCAACTATGTGAATACTCTCTGCAACTGGAATCACACTGGAAAGCAAtt------ttttttccagtga
>gene=chr10_16772342-16773342; species=canFam
-----------------------------------------------------------------------------------------------------------------------CAGCCTGCCAGCCCCAATATGTAAATGAGAGCATCCTCAACCACCC-----------CCCCcagctgactctgaatgcatgagaaaatcaaggaaataccagct--gacagtctagacagaagta-aaaatggctttgtcttaatccactaggttgtgtggcttttgttgggcagagaaagctaacttgatATAGTTAATAAAGCTAA-ACAAATACATTGTAGAAATTTTGA--------AATTAAAAAAAAGGAAAAACCTAGAGTCCCAATATACAAAGATCTTAGTCAAAAACTTTTTGATTAATTCATTTTGCTATGTAAACATTCTCTATAATTAGAATCACAC-------------------------------
>gene=chr10_16772342-16773342; species=equCab
----------------------------------------------------------------------------------------------------attgtggagccttggcagacagcctgccag-cccgatacgtgagtaagactatcttggatcatcccatcagccaa-cccccagctgacccctgagccatga-agattcaagtaagtatccactgagacagttctgac--acgta-aaaatggctttgttttaacccactaggttttggggtgtttgttatgcagtaaaagctaaTTTGATATAGTTTATAAAGCTAACACAAATACACTGCAAAACTTCTGA--------AATTAAAAGATAAAAATCACTTAGAACCCCAACATACAAAGACATTAATCAATACCTTTTT------TTTA----------------TTCCCTATAATTAGAATCA----------------------------------
>gene=chr10_16772342-16773342; species=gorGor
atgcacgtgagctgtatcttgtactatccctggaagagaccaccatgtgaacaaacccaagctagcacatcagaaggcctgagaagccacccggaagagaagtgcagtgccttggacaacggtctgccaagcaccacacatgagtgagaccatcctagggtaccctattagccaaccccccagctgaccccacattcaggagagagcccagtaaatatcagcttagacagttctgacaaaattgtaagatggttttgttttaatccactagatttggagtttttttttgtgcagcaaaaggttactTGATATAATCTATAAAG---------------------------------------------------------------------------------------------------------------------------------------------------------------------------------
>gene=chr10_16772342-16773342; species=panTro
ATGCACGTGAGCTGTACCTTGTACTATCCCTGGAAGAGACCACCATGTGAACAAACCCAAGCTAGCACATCAGAAGGCGTGAGAAGCCACCCGGAAGAGAAGTGCAGTGCCTTGGACAACGGTCTGCCAACCACCACAGATGAGTGAGACCATCCTAGGGTACCCTATTAGCCAACCCCCCAGCCAACCCCACATTCAGGAGAGAGCCCAGTAAATATCAGCTTAGACAGTTCTGACAAAATTGTAAGATGGTTTTGTTTTAATCCACTAGATTTGGGGGTTTTTTTTGTGCAGCAAAAGGTTACTGGATATAATCTATAAAGCTAACACCAACACACTGGAgaaattataaaaaataaaaagtagaaaattaaaatcactgagaatcccaacatacacagatgttaaccaataatattttcatttatttATGCACCTATGTGAATATTCTCTGTAACTGGAATCACACTGTAAAGCAATGTTGt--tttttttcagcga
>gene=chr10_16772342-16773342; species=papHam
acgcatgtgagctgtgccttgtgctatccctggaagagaccgccatgtgaacaaacctaagctagcacgtcagaaggcgtgagaagccacccggaagacaactgcagtgccttggacagtggtctgccagccaccacacatgagtgagaccagcctaggttaccctattagccaaccccccagctgaccccacattcaggagacagcccagtaaatatcagctcagacagttctgacaaaattgtaagatggttttgttttaatccactacgtttgggggtttttgtcgtgcagcaaaaggttactTGATAAAATCTATAAAGCTAACACCAACACACTGGAGAAATTATGAAAAATGAAAAGTAGAAAAATAAAATCACTGAGAATCCCAACATACAGACACATTAACCAATAACTTTTTCATTTATTTATGCAGCTATGTGAATATTCTCTGTAACTGGAATCACACTGTAAAGCAATGTTGTTGTTGTTTTCAGtga
>gene=chr10_16772342-16773342; species=ponAbe
atgcatgtgagctgtaccttgtactgtctctggaagagaccaccatgtgaacaatcccaagttagcacatcagaaggcatgagaagccacccggaagagaaacgcagtgccttggacaacagtctgccaaccatcacacatgagtgagaccatcctagggtaccctattagccaaccccccagctgaccccacattcaggagagagcccagtaaatataatcttagacagttcaaacaaaattgcaagatggttttgttttaatccactaggcttggggttttttgttgtgcagcaaaaggttactTG-TATAATCTATAAAGCTAACACCAACACACTGGAGAAATAATAAAAAATAAAAAGTAGAAAAATAAAATCACTGAGAATCTCAACATACAGAGACAGTAACCAATAACTTTTTCATTTATTTATGCAGCTATGTGAATATTCTCTGTAACTGGAATCACACTGTAAAGCAATGTTGttgtttttttcagtga
>gene=chr10_16772342-16773342; species=rheMac
ACGCAGGTGAGCTGTGCCTCGTGCCATCCCTGGAAGAGaccgccatgtgaacaaacccaagctagcacgtcagaaggcgtgagaagccacgcggaagacaactgcagtgccttagacaatggtctgccagccaccacacatgagtgagaccagcctaggttaccctattagccaaccccccggctgaccccacattcaggagacagcccagtaaatatcagctcagacagttctgacaaaattgtaagatggttttgttttaatccactaggtttgggggtttttgccgtgcagcaaaaggttactTGACAAAATCTACAAAGCTAACACCAACACACTGGAGAAATTATGAAAAATGAAAAGTAGAAAAATAAAATCACTGAGAATCCCAACATACAGACACATTAACCAATAACTTTTTCATTTATTTATGCAGCTATGTGAATATTCTCTGTAACTG---------------GCAATGTTGTTGTTGTTTTCAGtga
>gene=chr10_17089436-17090436; species=hg19
AATTCAGTCTTGCCTTTTCATAAGCTCCCTTTAAAGTGGTTTTCACCAAAGCATGCATTTATGAGAAATGACAAAGCAGGTACCTCCACCAcggggtgaagaataagggcccaggctcaaggatcagagtgatctcgaatgaaaaccctctcaaacactgtcaagctctgcagccttgggagagttactgtacttctctaagccttagttctcacatctcgcaaatgaagaggattgctacctttgactgaaggtttaagagttaaagataatgcattacaagggcttagcccatgatatgcactcagtaaatggtggTCATTTACTTTATAAGGAAGACATTAGGTCATTTATAAAACATTTAGCATAGTACCTGGACAATTTTGAAGTCCTAAATAAATATCTTCTTTAAAAACTTTTCTAGTTTAACAGTTTTAACGTTACCTATTCAGTCGATTCTGTGTTTATTACCACCCACTCAATCTCCTATGCCCTCCAAA
>gene=chr10_17089436-17090436; species=bosTau
AATTCAGTTC------TTTCAAACTTTCTTTCAAAATGGTTTTTGTCAAAGCACGCATTTATGAGAAATGACAAAACCACTA-CTCAGCCACATGGGGAtgaatag----cgagacccggggataggaatgaccttgaataatgcccagttcagataccagcaagctgtacaaccttaggcaacttgctccactgttctgagcctcatctc---------aaaaatggagat-GTAACTATTTTTGAGTATACACCCAAGGGTCATAGATAATACAATTAAAGGACT-----------------------------------------TATGAGGAATAAATGAGATCATTTATAAATCTTTTAG-ATA------GGATAATTTT-ATTTCCTAAATAACTACT---------AGCTTTTCTACTTTACCAGTTTCAATTTGATCTATTCATCTTGCTCTCTAGTCACTGCAACCCACTTAATCTCCTATGCCCTCCAAG
>gene=chr10_17089436-17090436; species=calJac
AATTCAGTCTTGTCTTTTTATAAGCTTGCTTTAAAGTGTTTTTCACCAAAGCATGTATTTATGAGAAATGACAAAGCAGGTACCTCCACCATAGGT---------Ggggcccaggctcaaggatcagagtgatcttgaataaaatccctctcaaacactgacaggctctgcaaccttgggcgagt-----tacttctctcagccttagttctcacatctctcaaatgaag-gggttgctacttttgagtgtaggttt------------------------------tggcccactatatgcactcagtaaatagtggttACTTAAGTTAAAAGAAAGACATTAAATCATTTAAAAAACATTTAGCGTAATACCTGGATAATTTT-AAGCCCTAAATAAATAACTTCTTTAAAAACTTTTCTCATTTAATAGTTTTGACTTTACCTATCCAGACGACTTTATACTTGCTACCACACACTCAGTCTCCTATGCCCTTCAAA
>gene=chr10_17089436-17090436; species=canFam
CATTCAGTTATATCTTTTCATAACCTTCCTTTAAAATGGTTTTCGTCAAAGCATGCATTTATGAGAAATGACAAAGCAGATACCTCAGCCAT---GTGAAgaacag----taagtgtcaggaatcagattgaccttaaataatgcctagctcaaacactgacaagctatccaaccttgggcaagttgctt---ctctctgagcctcatctc---------ccaaggggagatggtaactatctctgactatataagtaagggttagagataatgcagttaaatggcttgtcacatggtatgtgctctattaatggtagTAATCATCATGATGAGGACTAAATTAGATCATTTATAAAACAT-----aCAGTATTTGGGCAATTTT-ATGTTGTAATTCAATATT---------AACTGTTCTATGTTAAGAGTTTTAACTTTATATACTCAGTCAACTCTATACTTAA---AACCAACCCAATCTCCTATGCACTTCAAA
>gene=chr10_17089436-17090436; species=equCab
AATTCAATC-TGCCTTTTTATAGACTTCCTTTAAAATGGTGTTCCCCAAGGCATGCATTTATGAGAAATGAGAAAGCAGGTACCTCAGCCCTGTCGTAAAGAATAG----TGAgactaaggaatcagagggatcttgaataacacccagctcaaaaactgacaaactaatcaacattgggcaaattatttcacctctctgagctttatctc-----------aagcagaGATGGTAACTATCTTTGAGCATCCATGTAAGAGTCGGACATAATGCAATTAAAGGGCTTGGCACATGGTGCGTGCTCAATAACTGGCAGTGATCATCAT-atgaggaataaattagatgtcttataaaacatttag-atagtacttagacaatttt-atgccctaaataaatatc---------aactgctctactTTAAG------------ACCCATTCAGTCGACTCTATATTTACTATAACCAACTCAATCTCTTATACCCTCCAAA
>gene=chr10_17089436-17090436; species=gorGor
-----------------------------------------------------------------------------------------------------------------------------------------------------------------------------ccttgggagagttactgtacttctctaagccttagttctcacatctcgcaaatgaagagggttgctacctttgactgaaggtttaagagttaaagataatgcattacaagggcttagcccatgatatgcactcagtaaatggtggTCATTTACATTATAAGGAAGACATTAGGTCATTTATAAAACATTTAGCATAGTACCTGGACAATTTTGAAGTCCTAAATAAATATCTTCTTTAAAAACTTTTCTAGTTTAACAGTTTTAACGTTACCTATTCAGTCGATTCTGTGTTTACTACCACCCACTCAATCTCCTATGCCCTCCAAA
>gene=chr10_17089436-17090436; species=panTro
AATTCAGTCTTGTCTTTTCATAATCTCCCTTTAAAGTGGTTTTCACCAAAGCATGCATTTATGAGAAATGACAAAGCAGGTACCTCcaccatggggtgaagaataggggcccaggctcaaggatcagagtgatctcaaatgaaaaccctctcaaacactgacaagctctgcagccttgggagagttactgtacttctctaagccttagttctcacatctcgcaaatgaagagggttgctacctttgactgaaggtttcagagttaaagataatgcattacaagggcttagcccatgatatgcactcagtaaatggtggTCATTTACAttataaggaagacattaggtcatttataaaacatttagcatagtacctggacaattttgaagtcctaaataaatatCTTCTTTAAAAACTTTTCTAGTTTAACAGTTTTAACGTTACCTATTCAGTCGATTCTGTGTTTACTACCACCCACTCAATCTCCTATGCCCCCCAAA
>gene=chr10_17089436-17090436; species=papHam
AATTCAGTCTTGTCTTTCCATAAGCTTCCTTTAAAATGGTTTTCGCCAAAGCATGTATTTATGAGAAATGACAAAGCAGGTACCCCCACCATGGGGTGAACAATaggggcccaggctcaaggaccagagtgatcttgaatgaaaaacctctcaaacacagacaagctctgcagccttgggagagtcactgtacttctctaagccttagttcccacatctctcaaatgaagagggttgctacctttgagtgtaggtttaagagttaaagataatgcattacaagggcttggcccatgatatgcgctcagtaaatggtggTCATTTACgttataaggaagacattagatcattcataaaacatttaggatagtacctggacaattttgaagtcctaaataaatATCTTCTTTAAAAACTTTTCTGGTTTAATAGTTTTAACATTACCTATTCAGTCGATTCTGTGTTTACTAACACCCACTCAATCTCCTATGCCCTCCAAA
>gene=chr10_17089436-17090436; species=ponAbe
AATTCAGTCTTGTCTTTTCTTAAGCTTCCTTTAAAGTGGTTTTCACCAAAGCATGTATTTATGAGAAATGACAAAGCAGGTACCTCCACCATGGGGTGAAgattaggggcccaggctgaaggatcagagtgatctcaaatgaaaaccgtctcaaacagtgacaagctctgcagccttgggagagttactatacttctctaagccttagttctcacatctctcaaatgaagagggttgctacctttgagtgaaggtttaagagttaaagataatgcattacgagggcttggcccatgatatgcactcagtaaatggtggtcattTACgttataaggaagacattaggtcatttataaaacatttagcatagtacctggacaattttgaagtcctaaataaatATCTTCTTTAAAAACTTTTCTAGTTTAACAGTTTTAACGTCACCTATTCAGTTGATTCTGTGTTTACTACCACCCACTCAATCTGCTATGCCCTCCAAA
>gene=chr10_17089436-17090436; species=rheMac
AATTCAGTCTTGTCTTTTCATAAGCTTCCTTTAAAATGGTTTTTGCCAAAGCATGTATTTATGAGAAATGACAAAGCAGGTGCCCCCACCATGGGGTGAACAAtaggggcccaggctcaaggaccagagtgatcttgaaggaaaaacctctcaaacactgacaagctctgcagccttgggagagtcactgtacttctctaagccttagttcccacatctctcaaatgaagagggttgctacctttgagtgtaggtttaagagttaaagataatgcattacaagggcttggcccatgatatgcgctcagtaaatggtggtcattTACGTTATAAGGAAGACATTAGATCATTTATAAAACATTTAGGATAGGACCTGGACAATTTTGAAGTCCTAAATAAATATCTTCTTTAAAAACTTTTCTGGTTTAATAGTTTTAACAGTACCTATTCAGTCGATTCTGTGTTTACTAACACCCACTCAATCTCCTATGCCCTCCAAA
>gene=chr10_18374436-18375436; species=hg19
GCTCTTTGGGAAagattgttgtcaacacagcagcaagaaccttttaaaactgacgacagattatgacactcccatgctcaaaacccttcaacgctgcccatttcctgcgaaataaaaatgcaagccctgaccatcacatccaggactcttcaagatctgaccttccttccaagcccaatcttcccatttcttatgtcctccctaactcaccaagcttgctccccgcagggtgtctactcgtgttgtcttttcctggaaagcttatccctagagagccacaccactcactccctttctcacctttgctcagacacctccttctcagtgaACTTGAGGAAGCTCCATGTCAGTCACTGAAACTTAAAGAATATTTTCTCTGCTTATAGAAAATAATCATTGTGCACACTTTCCTGTGGTGTTGGAGCAGGAATGGCAGCCACCAAGGACCTATGAAAATGTCAAGGCAGAAGTGTTGGCTTAGAATGGCTCCACCTCCCCCA
>gene=chr10_18374436-18375436; species=bosTau
GTTCTTATAGAAagactatcatcaatacatcagccagaacctcttgaagtccatgtcagagcaggacgctcctctgctcaaaaccctccaacgcttcctgtctcattcaga--aaacacccataccctgattgtcatatccagggctcttcaaggtcagaccttccttcccaacccgatctctgcactgtcc--atctGTCTGAAGACGCCAGGCTTGTTCCCTCCAGAGCTTCTGAATCTATTTCCATtgcctagaaagctcatccccaggcaaccatgtggcatactccttcactctgctttcctccaaagtaaccttcttaatgaAATTTACGAAGCTCTAGATCAGTCACTGGAACTTAAAGAATAATTTCTCTGCTTATAGAAAGCTATTG-GGAGGCCATCTTCCTGGGGTGTTAAGAGAGAAATGGTGGCCACCAGGGA--TAGGAAGATATCAAGGAACAGGCTTTGCCCTGAAAGGGCTCCACCTCCCTTG
>gene=chr10_18374436-18375436; species=calJac
GCTCTTAGGGAAagattgttgtcaacgcagcagcaagaaccttttaaaattggtgacagattataaccctcccgtgctcaaaacccttcaatgccgcccatttcgcatagaatgaaaatgtaagccctgaccatcatatccagaacgcttcaagagctgacattccttctaagcccagtctctccatttcttatgtcctccctaactcactaagctttctccgggcagggcaccttctcatgtttcattttcctggaaagctcatccccagagagccacgccactcactccgtttctctcctttgctcaaacatctccttctcagtgaACTTAAAGAAGCTCCATGTCAGTCACCGAAACTTAAAGAAGAATTTCTCTGCTTATGGAAAATAATCATCGTGCACACTTTCCCACGGTGTTAGAGTAGGAATGGCAGCCACCAAGGGCCTAGGAAGATGCCGAGGCAGAAACTTTGGCTTAGAATGGCTTCACCTCCCACA
>gene=chr10_18374436-18375436; species=canFam
GTTATTAAGGAAagactaccgtcaacatgacagccagaacttttaaaaatctatttcagattatgaccttcctctgcttaaaaccctctatcacttcccacctcactcagaataaaaaccca-gccctgaccatcccctccagggctctccatgatctgacctttcttcccagcc------------------------------cttgctgggcttgctccctccagagcctctgccctc-cctcctttgcttgaaaagcccttcccaagggatccaca-gagtccctccttcaccttgctttgctcaaaagtcgccttctcagTG-CCTTTAGGGGGCTCTGTATAAGTCAACAAAATTTAAAGAATAAGTTTTCTGCTTAGAGAAAACCATCTGGGAGGACATCTTGCTG---TGTTATGGGAGAAATGACAGCTACCAGGGGCTGAGGAAAATTT-----GACAGGCCT---CCTAGAATGGCT---AATTTCCCT
>gene=chr10_18374436-18375436; species=equCab
GTTCTTAAAGAAagactgttgtcaacacagcagccagaacctttgaaaatctatgtcagatcatgacactgctctgcttaaaactctgcaagccttcccatctcactcataatacaaacccaaaccctgcccgccatgtccaggactctccaagatctgaccttccttccaaacccgattctctcagttcctatgtccacctgaatatgccaggcttgcttcttccagagcctttgccctcatttccttttcctggaaaactcatccccaggtagccacgtcacacactcctttatcctcctttgctgaaacatcaccttctcagtgaACTTTAGGAAGCCCTGTATCAGTCACCGAAACTTAAAAGAAAACTTCCCTGCTTATAGAAAACAATCTGGGAGGACACCTCCCTGTGATGTTCGAGTAGAGATGGCATCCACCAGAAGCCTAGGAAAATTTCAGGGCACAGGCTTTGCCCTGGAATGGCTCCACCTCCCCCT
>gene=chr10_18374436-18375436; species=gorGor
GCTCTTTGGGAAagattgttgtcaacacagcagcaagaaccttttaaaactgatgacagattatgacactcccatgctcaaaacccttcaacgctgcccatttcctgcaaaataaaaatgcaagccctgaccatcacatccaggactctccaagatctgaccttccttccaagcccagtcttcccatttcttatgtcctccctaactcaccaagcttgctccccgcagggtgtctactcgtgttgtcttttcctggaaagcttatccccagagagccacgccactcactccctttctcgcctttgctcagacacctccttctcagtgaACTTGAGGAAGCTCCATGTCAGTCACTGAAACTTAAAGAATACTTTCTCTGCTTATAGAAAATAATCATTGTGCACACTTTCCTGTGGTGTTAGAGCAGGAATGGCAGCCACCAAGGACCTAGGAAAATGTCAAGGCAGAAGTTTTGGCTTAGAATGGCTCCACCTCCCCCA
>gene=chr10_18374436-18375436; species=panTro
GCTCTTTGGGAAagattgttgtcaacacagcagcaagaaccttttaaaactgatgacagattatgacactcccatgctcaaaacccttcaacgctgcccatttcttgcaaaataaaaatgcaagccctgaccatcacatccaggactcttcaagatctgaccttccttccaagcccaatcttcccatttcttatgtcttccctaactcgccaagcttgctccccacagggtgtctactcgtgttgtctgttcctggaaagcttatccccagagagccacgccactcactccctttctcgcctttgctcagacacctccttctcagtgaACTTGAGGAAGCTCCATGTCAGTCACTGAAACTTAAAAAATACTTTCTCTGCTTATAGAAAATAATCATTGTGCACACTTTCCTGTGGTGTTGGAGCAGGAATGGCAGCCACCAAGGACCTAGGAAAATGTCAAGGCAGAAGTTTTGGCTTAGAATGGCTCCACCTCCCCTA
>gene=chr10_18374436-18375436; species=papHam
GCTCTTTGGGAAagattgttgtcaacacaacagcaagaaccttttaaaattgatgacagattacaacactcccatgctcaaaacccttcaatgctgcccatttcatgcaaaataaaaatgcaagccctgacaatcacatccaggactctccaagatctgaccttccttctaagcccaatctttccatttcttatgtactccctaactcaccaagcttgcttcccgcagggtgtctacttgtgttgtcttttcctggaaagctcatccccagagagccacgctactcactccctttctctcctttgctcagacatctccttctcagtCAACTTTAGGAAGCTCCACGTCAGTCACCGAAACTTAAAGAGTAATTTCTCTGCTTATAGAAAATACTCATTGTGCACACTTTCCTGTGGTGTTGGAGCAGGAATGGCAGCCACCAAGGTCCTAGGAAAATGTCAAGGCAGAAACTTTGGCTTAGAATGGCTCCACCTCCCCCA
>gene=chr10_18374436-18375436; species=ponAbe
GCTCTTTGGGAAagattgttgtcaacacagcagcaagaaccttttaaaactgatgacagattatgacactcccatgctcaaaacccttcaacgctgcccatttcatgcaaaataaaaatgcaagccctgaccgtcacatccaggactctccaagatctgaccttccttctaagcccaatcttcccatttcttatgtcctccctaactcacgaagctttctccccacagggtgtctactcatgttgtcttttcctggaaagctcatccccagagagccacgccactcactccctttctctcctttgctcagacacctccttctcagtgaACTTTAGGAGGCTCCATGTCAGTCCCTGAAACTTCAAGAATACTTTCTCTGCTTATAGAAAATAATCATTGTGCAAACTTTCCTGTGGTGTTGGAGCAGGAATGGCAGCCACCAAGGA-CTAGGAAAATGTCAAGGCAGAAGT-TTGGGTTAGAATGGCTCCACCTCCCCCA
>gene=chr10_18374436-18375436; species=rheMac
GCTCTTCGGGAAAGATtgttgtcaacacagcagcaagaaccttttaaaactgatgacagattacgacactcccatgctcaaaacccttcaatgctgcccatttcacgcaaaataaaaatgcaagccctgacaatcacatccaggactctccaagatctgaccttccttctaagcccaatctttccatttcttatgtactccctaactcaccaagcttgcttcccgcagggtgtctacttgtgttgtcttttcctggaaagctcatccccagagagccacgccactcactccctttctctcctttgctcagacatctccttctcagTCAACTTTAGGAAGCTCCATGTCAGTCACCGAAACTTAAAGAATAATTTCTCTGCTTATAGAAAATACTCATTGTGCACACTTTCCTGTGGTGTTGGAGCAGGAATGGCAGCCACCAAGGTCCTAGGAAAATGTCAAGGCAGAAACTTTGCCTTAGAATGGCTCCACCTCCCCTA
>gene=chr10_19608436-19609436; species=hg19
ccactctgtcttaatgttttagcccattcaggctgctgtaacaaaaaatctcataaacaaagagacttataaataaaacacatttatttatcacagttctggaggcttggatcatggtgctggcggaattggtatctggtgagggcctatttcctccttcatggatggtgcctgcttgctgtttcctcacgcggtagaagggacttgctagctctctggggtctcctttgtaagagcactaatctcattaaggtcacttaatcgactccccaaaggccctgcgtaataagatgatcacctttgtatttaggagttcaacatgtgaatttggggggaacacaaatgttcacaccatagcacctgataactatacctttataatgagtcttTTTTTTTAAACTTAAAGCATTTATTGCATTTAAAACATTTAATGCATTTGTAGACAAAAACATCTTAATTTTTAGAGTTATTTTCTTTTGTAGCCACATATGAAATGGAAT
>gene=chr10_19608436-19609436; species=bosTau
caactctatcttgat-----------------------------------------------------------------------------------------------------------------------------------------------------------------------------------------------------------------------------------------------------------------------------------------------------------------------------------------------------------------------------------------------------------------------------------------------------------------------------------------------------
>gene=chr10_19608436-19609436; species=calJac
ccactccatcttaatgttttatcacattcaaactgctataacaaaaaataccataaacagagagacttataaacaaaacac----atttctcacagttctggaggcttggatcatggtgctggccgacttggtatcaggcgagggcctattcccttcttcacagatggtgcctgctggctgtttcctcgcatggtagaagggactggctagctctctgggatctcctttataagagcattaattgcattaaggtcacttaatcaactccccaaaggccctgcgtactaagatggtcacctttgtatttaggatttcaacatatgaatttggggggaacacaaatgttcaggacatagcaCCTTGTAACTATACTTGTATAATGAGTCTTCTTTTTTTTACTTAAAACATTTATTGCATTTAAAACATTTAATGCATTTGTAGACCAAAA-ATCTTAGTTTTTAAAGTTATTTTCTTTTGTAACCATATATGAAATGGAAT
>gene=chr10_19608436-19609436; species=canFam
ccactctatcttgat-----------------------------------------------------------------------------------------------------------------------------------------------------------------------------------------------------------------------------------------------------------------------------------------------------------------------------------------------------------------------------------------------------------------------------------------------------------------------------------------------------
>gene=chr10_19608436-19609436; species=equCab
ccactctgtcttgat-----------------------------------------------------------------------------------------------------------------------------------------------------------------------------------------------------------------------------------------------------------------------------------------------------------------------------------------------------------------------------------------------------------------------------------------------------------------------------------------------------
>gene=chr10_19608436-19609436; species=gorGor
--------------------------------------------------------------------------------------------------------------------------------------------------------------------------------------------------------------------------------------------------------------------------------------------------------------------------------------------------------------------------------------------------------------------------------------------------------------------------------------------------------------------
>gene=chr10_19608436-19609436; species=panTro
ccactctgtcttaatgttttagcccattcaggctgctgtaacaaaaaatctcataaacaaagagacttataaataaaacacatttatttatcacagttctggaggcttggatcatggtgctggcagaattggtatctggtgagggcctattttctccttcatggatggtgcctgcttgctgtttcctcacgcggtagaagggacttgctagctctctggggtctcctttgtaagagcactaatctcattaaggtcacttaatcgactccccaaaggccctgcgtaataagatgatcacctttgtatttaggagttcaacatgtgaatttggggggaacacaaatgttcacaccatagcacctgataactatatctttataatgagtcttTTTTTT-AATCTTAAAGCATTTATTGCATTTAAAACATTTAATGCATTTGTAGACAAAAACATCTCAATTTTTAGAGTTATTTTCTTTTGTAGCCACATATGAGATGGAAT
>gene=chr10_19608436-19609436; species=papHam
ccactctgtcttaatgttttagcctattcaggctgctataacaaaaaaacccataaacagagagacttataaatgaagcacatttatttatcacagttttggaggcctggatcatggtgctggcagatttgttatctgatgagtacctatttcttccttcatagatggtgcctgcttgctgtttcctcttgtggtggaagggactagctagctctctgtggtctcctttataagagcattaatctcattaaggtcacttaatcgactccctaaaggccctgcgtactaagatgatcacctttgtatttagaagttcaacatgtgaattt-gcaggaacacaaatgttcagaccatagcccctgataa------ctctataatgagtcttTTTTTTTTAACTTAAAGCATTTATTG-ATTTAAAACATTTAATGCATTTGTAGAAAAA---ATCTTAA-TTTTAAAGTTATTTTCTTTTGTAGCCACGTATGAAATGGAAT
>gene=chr10_19608436-19609436; species=ponAbe
ccactctgtcttaatgttttagcccattcaggctgctataacaaaaaatctcataaacaaagagacttataaataaa--acatttatttatcacagttctggaggcttggatcatggtgctggcagacttggtatctggtgagagcctatttcctccttcgtggatggcgcctgcttgctgtttcctcacgtggtagaagggacttgctagctctctgggatctcttttgtaagagcattaatctcattaaggtcacttaatcgactccccaaaggccctgcatactaagatgatcacctttgtatttaggagttcaacatgtgaatttggggggaacataaatgttcacaccatagcacctaataactataccttt---atgagtcttTTTTTTTAAACTTAAAGCATTTTTTGCATTTAAAACATTTAATGCATTTGTAGACAAAAA-ATCTTAATTTTTAAAGTTATTTTCTTTCGTAGCCACATATGAAATTGAAT
>gene=chr10_19608436-19609436; species=rheMac
ccactctgtcttaatgttttagcctattcaggctgctataacaaaaaaccccataaacagagagacttataaatgaagcacatttatttatcacagttttggaggcctggatcatggtgctggcagatttgttatctgatgagtacctatttcttccttcatagatggtgcctgcttgctgtttcctcttgtggtggaagggactagctagctctctgtggtctcctttataagagcattaatctcattaaggtcacttaatcgactccctaaaggccctgcatactaagatgatcacctttgtatttaggagttcaacatgtgaattt-gggggaacacaaatgttcagaccgtagcccctgataa------ctctataatgagtcttTTTTTTTTAACTTAAAGCATTTATTG-ATTTAAAACATTTAATGCATTTGTAGAAAAA---ATCTTAA-TTTTAAAGTTATTTTCTTTTGTAGCCACATATGAAATGGAAT
>gene=chr10_20970436-20971436; species=hg19
aaaaaactgagcacctgatggagtggctgtcttgccaaaggtcacaTGAGACCAGGTTGAAGCTCCTGTGGTTCTCATAATGTCAATAGCACCCAAAATTGAAGACCTTTACTGAACTCTTAAATTAGACACAACCTTGCATAGGCCATCTTTCCTGAAAATAAGTCACAGGCTAAAGAATTGTTTCTTATCTGCTTCCAGTTCTCTATCAATTTCCTTCAAATGTCAGTGCTAAATTCTCTGTAGGAGGACTTAATCATATTGAAGACAGAAACAGAAAATGTGGTGACAATCCTGCTCATATTAAGCATAATAAAGTCGTTATTAGAAGCGAATGAAATTGAAATACCACTTATTTTTATTCCCCCACCTGACCAAGTAAATGAATGAAATTAGATTTTATAATTAACTTTATAAATCCTAGATCACAAAGTTTTTCTAGTTTTCTAAATTTAAACACAACCCAAAAAGAAACGGCAGAAATGAATATTCTTAAAGAG
>gene=chr10_20970436-20971436; species=bosTau
AAGAAGTTGAGTGCTTGATGGACTGGGTG------------TCACGGAAGACCACCTTGAAGTGTCTGTGGTTCTCAC--TGTCAATGGCACTCAAAATCAAAGAGCTTTGCTGAACTCTTAAATTAGATACAACCTCATAGAAGTCCTCTTTCCCAAAAACAAAGCACAAGCGAATGAATGGTTTCCTATCTGATTCTAGTTTTCCATCAG-TCCCTTCAAATGTCAAAGTTAAATCCTCAGCAGGAGGATTTAATCACACTGAGGGTGGAAACAGAGAATGTGGCAACAATCCTGCTTCTATTAAGCATAATAAAGTCATTTTTAGAAGTGAATTCTATTGAAATGCCACTGATTTTTACTCCCCCACCTGGCCAAGTAAATAAATGAAATTAAGTTTTATAACTAGCTTTATAAGTCCTAG--CACAGAGTTCTTCTGATTTTCAAAATTTAGACACATTCCAAGAGGAAATAGTCAGAATAAATACCCTTAAAGAA
>gene=chr10_20970436-20971436; species=calJac
aaaaaactgagcacctgatggagtgaatatcttgccaaaggtcacaTGAGACCACAATGAAGCTTCTGTGGTTCTCGTAATGTCAATAGCACCCAAAATTGAAGACCTTTACTGAACTCTTAAATTAGACACAACCTTATATAGGCCATCTTTCCTGAAAATAAGTCACAGGATAAAGAACTGTTTCT--TCTGCTTTGAGTTCTCTATCAATTTCCTTCAAATGTCAGTGCTAAATCCTCTGTAGGAGGACTTAATTATATTGAAGACAGAAACAGAAAATGTGGTGACAATCTTGCTCATATTAGGCATAAT-AAGTTGTTTTTAGATGTGAATTAAATTGAAATACCACTTATTTTTATCCCCCCACCTGGCCAAGTAAATGAATGACATTAGattttataattaaatttataaatCCTAGATCAGAAAGTTTTTCTAGTTTTCTAAATTTAAACACAATCCAAAAAGAAATGGCAGAAATTAATATTCTTAAAGAG
>gene=chr10_20970436-20971436; species=canFam
aagaagctgagCTATGGATGGATTAGCTG------------TCACAGGAGACCACTTTGAAGTATCTCTGGTTCTCAT--TGTCAATGGCACTCAAAATCAAAGACCTTTGCTGAGCTCTTCAATTAGACACAACCTTATGTAAGTGCTCTTTCCTG-AAACAGAGCACAAGCTAATGAATTGTTTCCTATCGCGATCTAATTTTCTATCAATTCCTTTCAAATGCCAATGTTAAATCCTCAGTGGGAGGATTTAATCATGGTGGGGAGGGCAATGGAAAATGTGGCAATAGTCCTGCTCATACTAAGCATAATAAAGCTGTTTTTAGAAGTAAATTATATTGAAATACCACTTATTTTTATTCCCCCACCTGGCCAAGTAAATAACTGAAATTAAGTTTTATAACTGACTTTAAAAATCCTAGGACACGGAGTTTTTCTAGCTTTCTACATTTGAGCACAATCCAAAAGGAAATGGTAAAAATGAGTACCCTTACAGAA
>gene=chr10_20970436-20971436; species=equCab
aagaagctgagcaccagCTGGATTGGGTG------------TCATATGAGACCACTTTGAAGTGTCTGTGGTCCTCAT--TGTTAACAGCATCCCAAATCAAAGACCTTTGCTGAACTCTTAAACTAGACACAATTTTATATTAGTCCTCTTTCCTGAAAACAAAGCATAGGTTAATGAATTGTTTCCTATCTGGTTCTAGTTCTCTATCAATTCCCTTCAAATATCAATGTCAAATCCTCGGTAGGAAGATTTAATCACACAGAGGGTAGAAACAGAAAATGTGGTGACAATCCTGCACATGCTAAGCATTATAAAGTTGTCTTTAGAAGTGAATTATATTGAAACACCACTTATTTTCATTCCCCCACCTGGCCAAGTAAATAAATGAAATTAAGTTTTATAACAAAATTTATAAGTCCTGGAACACAGATTTTTTCTAGCTTTCCAAATTTAAAGACATTCCAAAAGGAAGTGGTAGACATGAATAGCCTTAAAGAA
>gene=chr10_20970436-20971436; species=gorGor
aaaaaactgagcacctgatggagtgactgtctt-ccaaaggtcacaTGAGACCACGTTGAAGCTCCTGTGTTTCTCATAATGTCAATAGCACCCAAAATTGAAGACCTTTACTGAACTCTTAAATTAGACACAACCTTACATAGGCCATCTTTCCTGAAAATAAGTCACAGGCTAAAGAATTGTTTCTTATCT-CTTCCAGTTCTCTATCAATTTCCTTCAAATGTCAGTGCTAAATTCTCTGTAGGAGGACTTAATCATATTGAAGACAGAAACAGAAAATGTGGTGACAATCCTGCTCATATTAGGCATAATAAAGTCGTCATTAGAAGCGAATTAAATTGAAATACCACTTATTTCTATTCCCCCACCTGACCAAGTAAATGAATGAAATTAGATTTTATAATTAACTTTATAAATCCTAGATCACAAAGTTTTTCTAGTTTTCTAAA-TTATAC-CAACCCAAAAAGAAAC-GCAGAAATGAATATTCTTAAAGAG
>gene=chr10_20970436-20971436; species=panTro
aaaaacctgagcacctgatggagtggctgtcttgccaaaggtcacaTGAGACCACGTTGAAGCTCCTGTGGTTCTCGTAATGTCAATAGCACCC-AAATTGAAGACCTTTACTGAACTCTTAAATTAGACACAACCTTGCATAGGCCATCTTTCCTGAAAATAAGTCACAGGCTAAAGAATTGTTTCTTATCTGCTTCCAGTTCTCTATCAATTTCCTTCAAATGTCAGTGCTAAATTCTCTGTAGGAGGACTTAATCATATTGAAGACAGAAACAGAAAATGTGGTGACAATCCTGCTCATATTAAGCATAATAAAGTCATTATTAGAAGCGAATTAAATTGAAATACCACTTATTTTTATACCCCCACCTGACCAAGTAAATGAATGAAATTAGATTTTATAATTAACTTTATAAATCCTAGATCACAAAGTTTTTCTAGTTCTCTAAATTTAAACACAACCCAAAAAGAAACGGCAGAAATGAATATTCTTAAAGAG
>gene=chr10_20970436-20971436; species=papHam
aaaaacccgagcacctgatggagtagatgtcttgtcaaaagtcacaTGAGACCAAGTTGAAGCTCCTGTGTTTCTTATAATGTCAATAGCACCCAAATTTGAAGACCTTTACTGAACTCTTAAATTAGACACAACCTTACATAGGCTATCTTTCCTGAAAATAAGTCACAGGCTAAAGAATTGTTTCTTATCTGCTTCCAGTTCTCTATCAATTTCCTTCAAATGTCAGTGCTAAATCCTCTGTAGGAGGACTTAATCATATTGAAGACAGAAACAGAAAATGTGGTGACAATCCTGCTCATATTAGGCATAATAAAGTCATCTTTAGAAGTGAATTAAATTGAAATACGACTTATTTTTATTCCCCCACCTGGCCAAGTAAATGAATGAAATTAGATTTTATAATTAACTTTATAAATCCTAGATCACAAAGTTTTTCTAGTTTTCTAAATTTAAACACAATCCAAAAAGAAATGGCAGAAATGAATATTCTTAAAGAG
>gene=chr10_20970436-20971436; species=ponAbe
aaaaaactgagcacctgatggagtggctgtcttgccaaagatcacaTGAGACCACATTGAAGCTCCTGTGGTTCTCGTAATGTCAATAGCACCCAAAATTGAGGACCTTCACTGAACTCTTAAATTAGACACAACCTTACATAGGCCATCTTTCCTGAAAATAAGTCACAGGCTAAAGAATTGTTTCTTATCTGCTTCCAGTTCTCTATCAATTTCCTTCAAATGTCAGTGCTAAATTCTCTGTAGGAGGACTTAATCATATTGAAGACAGAAACAGAAAATGTGGTGACAATCCTGCTCATATTAGGCATAATAAAGTCGTTATTAGAAGTGAATTAAATTGAAATACCACTTATTTTTATTCTCCCACCTGGCCAAGTAAATGAATGAAATTAGattttataattaaatttataaatCCTAGATCACAAAGTTTTTCTAGTTTTCTAAATTTAAACACAACCCAAAAAGAAATGGCAGAAATGAATATTCTTAAAGAG
>gene=chr10_20970436-20971436; species=rheMac
aaaaacccgagcacccgatggagaagatgtcttgtcaaaagtcacaTGAGACCAAGTTGAAGCTCCTCTGTTTCTTATAATGTCAATAGCACCCAAAATTGAAGACCTTTACTGAACTCTTAAATTAGACACAACCTTACATAGGCCATCTTTCCTGAAAATAAGTCACAGGCTAAAGAATTGTTTCTTATCTGCTTCCAGTTCTCTATCAATTTCCTTCAAATGTCAGTGCTAAATCCTCTGTAGGAGGACTTAATCATATTGAAGACAGAAACAGAAAATGTGGTGACAATCCTGCTCATATTAGGCATAATAAAGTCATCTTTAGAAGCGAATTAAATTGAAATACGACTTATTTTTATTCCCCCACCTGGCCAAGTAAATGAATGAAATTAGATTTTATAATTAACTTTATAAATCCTAGATCACAAAGTTTTTCTAGTTTTCTAAATTTAAACACAATCCAAAAAGAAATGGCAGAAATGAATATTCTTAAAGAG
>gene=chr10_21904436-21905436; species=hg19
GGTGCCAATTTTACATTTTGTGATTATCACTTTGTTTCTCATTTTCTGCTTAATTACTATTACCCATTTATTTATTTTCATTTTTATTTACTGGGAAATAGTAAAACTGAAGTAAGGCTGTTTTGTAACTTGCTTAAAAACCTTCAGAAAAATATATTTAAATACAACTTTGGGAATTCTTTAGATTTGGTCACTATTTGCTGTCACACAGGATCATGGTGATTGAGTTAGTAACATTTGATTGGGTGTTACATATTTGTATCCATGTTCCTTTGAAGGGTCAGTATGCCTGAAGTCCCGAGTATCTACTTCTCATTCTTTTTAATGGTAGATATTAATACACTGAAGGTTTAAGGCTTCTTTATTTTTCTTTTGGTTTCtaatttttaaattattatatttCCCTTGTGAATGGGGCTATTTCTTTTGAAAATAAATACTACAAGGGGCCCCTGTTTTATGAAATGAGCAGTTTAGGCCTCTAATATTTTGGTTCTTGT
>gene=chr10_21904436-21905436; species=bosTau
GACATTGATTACGTAATTTGTGATTGTCACTTTGTTTCATATTTTTTGCTTTATTACTGTTACTATATTACTTG-TTTCATTTTTATTTGCTTGGAGATAGTAACACTGAAACAAGGCTCTTTTGTAGCTTCATTAAAGGTCTTCAGAAAGAAATATTTAAATACAACTTTGGGAATATTTTAGATTTGATTAGTCTTTACTGTCACA---TAGCATGGTA----AGTTAGTACTATTTGATTAATCATTGTATATCTGTGTCTGTGTTCCTTTGAAGGATCAATATTTCTAATTCCCC-ATTGTCTGTTTCTCAGTC--TTTAGTGATACAGGTTTGTATACTGAAAATTAAAGGCTTCTTT-GTTTTTCTTTAGTGTCTTCTTTTTTTATTGTTCC-TTTCTTCTGTGAATAGGGCTGTTTCTTTAGAA-------------AAGGAACTCTTTTTTATGAAATGAGCAGCTTATGACTCCAGTATTTTGGCCCTTGC
>gene=chr10_21904436-21905436; species=calJac
-----------TACGTTTTGTGATTATCACTTTGTTTCTCATTTTCTGCTTAATTACTATTGCCCatttatttatttttatttttGTTTACTGGGAAGTAGCAAAACTGAAATAAGCCTGTTTTGTAACTTGCTTAAAAACCTTCAGAAAAATATATTTAAATGCAGCTTTGGGAATTCTTTAGATTTGGTTACTGTTTGCTGTCACATAGAATCATGGTGATTGAGTTAGTAACATTTGATTGGCTCTTACATGTTTGTGTCCTTGTTCCTTTGAAGGATTAGTATGTCTGATGTCCCAAGTATCTATTTCTCATTCTTTTTAATGGTAGATATTCATGCACTGAAAGTTTAAGGGTTCTTTATTTTTCTTTTATTGTCTGATTTTAAAATTATTATCTTTCCCTTGTGAATGGGGCAATTTCTTTTTAAAATAAATACTATGAGGGGCCCCTGACTTATGAAATGGGAAGCTCAGGCCTCCAATATTCTGGTTCTTAT
>gene=chr10_21904436-21905436; species=canFam
GACATTGATTATACATTTTGTGATTATCAC-GTGTTTCTCATTTTTAGC-TAATTACTAT-------TTCTTTATTTTCATTTTTATTTACTAGGAGATAGTAAAACTGAAACAAAGCTGTTTTGTAACTTGGTTGACGATCTTGAGAACAATGTATTTGAATACAACTTTGGAATTATTTTAGATT---TTTGCCTATGTT-----------GAATGGTGATTGAGTTGGTAAAATTTGATTACCTGTTTCATATTTGTGTCCATGTTCCTTTGAAGGATCAATATTAAG----TCCTAAGTGTCTATTTTTTAGTC--TTTAATGGTACAGACATGTACACAGA--------GTTTAAGTC-TTTTTTGTTTAGTGTCTTCTTTTCCTCTTATTAC-TTTCCTTTGTGAGTAGGGCTTTTCTCTTTTAAATAAGATATAATTAGGGGCCCCTTTCTCATGAAAGCAG----------CTCGACTATTCTGGTTCATGC
>gene=chr10_21904436-21905436; species=equCab
GACATTGATTATACTTTTTGTGATT-TCAC-TTGCTTCTTATTTTTCACTTAATTACTGTTACTCaattttttattttcatttttatttaCTAGGAGATGGTAAAACTA----AAGACTGTTTTGTGACTTGGTTAAAGATCTTCAGAAAAATATATT----TACAACTTTGCGACTATTTTAGATTTGGTCAGTCTTTATTGTTACACAGTAGCCTGGTGATGGAGTTAGTGGTATTTGATTAACTGTTACGTATTTGTGTCCATGTTCCTTTGAAGGATCAATATTTCTAAC-TCCCAAGTGTTTATTTCTCAGTC--TTTAATGATACAGATTTGTGTACTGAAAGTCTGTGGTTACTTT-GTTTTTCTTTAGTGTCTTATTTTTTTATTGTTGC-TTTCCCAGGTGAA------TTTCTCTTTTTAAAAAAAATGTCGTTAGGGACTCGTTTCTCATGAAATGAGCAGCTTTTGACTCCAATATTCTGGTTCATGG
>gene=chr10_21904436-21905436; species=gorGor
GGTGCCAATTTTACATTTTGTGATTATCACTTTGTTTTTCATTTTCTGCTTAATTACTATTACCCATTTATTTATTTTCATTTTTATTTACTGGGAAATAGTAAAACTGAAGTAAGGCTGTTTTGTAACTTGCTTAAAAACCTTCAGAAAAATATATTTAAATACAACTTTGGGAATTCTTTAGATTTGGTCACTATTTGCTGTCACACAGGATCATGGTGATTGAGTTAGTAACATTTGTTTGGGTGTTACATGTTTGTATCCATGTTCCTTTGAAGGGTCAGTATGTCTGAAGTCCCGAGTATCTACTTCTCATTCTTTTTAATGGTAGATGTTAATACATTGAAGGTTTAAGGCTTCTTTATTTTTCTTTTAGTTTCtaatttttaaattattatatttCCTTTGTGAATGGGGCTATTTCTTTTGAAAATAAATACTACAAGGGGCCCCTGTTTTATGAAATGAGCAGTTTAGACCTCTAATATTTTGGTTCTTGT
>gene=chr10_21904436-21905436; species=panTro
GGTGCCAATTTTACATTTTGTGATTATCACTTTGTTTCTCATTTTCTGCTTAATTACTATTACCCATTTATTTATTTTCATTTTTATTTACTGGGAAATAGTAAAACTGAAGTAAGGCTGTTTTGTAACTTGCTTAAAAACCTTCAGAAAAATATATTTAAATACAACTTTGGGAATTCTTTAGATTTGATCACTATTTGCTGTCACACAGGATCATGGTGATTGAGTTAGTAACATTTGATTGGGTGTTACATATTTGTATCCATGTTCCTTTGAAGGGTCAGTATGTCTGAAGTCCCGAGTATCTACTTCTCATTCTTTTTAATGGTAGATATTAATACACTGAAGGTTTAAGGCTTCTTTATTTTTCTTTTAGTTTCtaatttttaaattattatatttCCCTTGTGAATGGGGCTATTTCTTTTGAAAATAAATACTACAAGGGGCCCCTGTTTTATGAAATGAGCAGTTTAGGACTCTAATATTTTGGTTCTTGT
>gene=chr10_21904436-21905436; species=papHam
GGCACCAATTATACATTTTGTGATTATCGCTTTGTTTCTCATTTTCTGCTTGATTACCATTACCCATTTACTTATTTTCATTTTTATTTACTGGGAAATAGTAAAACTGAAGTAAGGCTCTTTTGTAACTTGCTTAAAAACCTTCAGAAAAATTTATTTAAATACAACTTTGGGAATTCTTTACATTTGGTCACTGTTTGGTGTCACACAGGATCATGGTGATTGAGTTAGTAATATTTGATTGGGTGTTACATATTTGTATCCATGTTCCTTTGAAGGGTCAGTATGTCTGATGTCCCAAGTGTCTATTTCTCATTCTTTTTAGTGGTAGATATTAATACACTGAAGATTTAAGGC----TTATTTTTCTTTTAGTTTCTGATTTTTAAATTATTATATTTCCCTTGTGAATGGTGCTATTTCTTTTGAAAATAAATACCACAAGGGGCTCCTGTCTTACGAAATGAGCAGCTTAGGCCTCTAATATTTTGGTTTTTGT
>gene=chr10_21904436-21905436; species=ponAbe
GGTGCCAATTTTACATTTTGTGATTATCAC----TTTCTCATTTTCTGCTTAATTACTATTACCCATTTATTTATTTTCATTTTTATTTACTGGGAAATAGTAAAACTGAAGTAAGTCTGTCTTGTAACTTGCTTAAAAACCTTCAGAAAAATATATTTAAATACAACTTTGGGAATTCTTTAGATTTGGTCACTATTTGCTGTCACACAGGATCATGGTGATTGAGTTAGTAACATTTGATTGGGTGTTACATATTTGCATCCATGTTCCTTTGAAGGGTCAGTATGTCTGAAGTCCCGAGTATCTACTTCTCATTCTTTTTAATGGTAGATATTAATACACTGAAGGTTT-AGGCTTCTTT-----------------------------------------------------------------------------------------------------------------------------------------
>gene=chr10_21904436-21905436; species=rheMac
GGCACCAATTATACATTTTGTGATTATCGCTTTGTTTCTCATTTTCTGCTTGATTACCATTACCCATTTACTTATTTTCATTTTTATTTACTGGGAAATAGTAAAACTGAAGTAAGGCTCTTTTGTAACTTGCTTAAAAACCTTCAGAAAAATTTATTTAAATACAACTTTGGGAATTCTTTACATTTGGTCACTGTTTGCTGTCACACAGGATCATGGTGATTGAGTTAGTAATATTTGATTGGGTGTTACATATTTGTATCCATGTTCCTTTGAAGGGTCAGTATGTCTGATGTCCCAAGTGTTTATTTCTCATTCTTTTTAGTGGTAGATATTCATACACTGAAGATTTAAGGC----TTATTTTTCTTTTAGTTTCTGATTTTTAAAT-----TATTTCCCTTGTGAATAGTGCTATTTCTTTTGAAAATAAATACCACAAGGGGCTCCTGTCTTACGAAATGAGCAGCTTAGGCCTCTAATATTTTGGTTTTTGT
>gene=chr11_1085452-1086452; species=hg19
TTGTCTGCTCAGTGGCTGTGACCCTGCCAACTGGGGCGGGTGTGCCCCGGGACACCTGGGGTCCAGCTGTCCTGGCTGACCTTGCCCTCCTGGCCCCCAGGACTACTGCGGCCAGAACTCCTCACTGGGCTCATTCAGCATCATCACCGAGAACGTCCCCTGTGGCACTACGGGCGTCACCTGCTCCAAGGCCATCAAGATCTTCATGGGGGTGAGTGCTGCTGGCCCTGGGGACGCGTGAGCCCTGCGGGACCCTCAGACCAGCCAGTGACTGGGCCTCTCCTCCGGGCAGAGGACGGAGCTGAAGTTGGAAGACAAGCACCGTGTGGTGATCCAGCGTGATGAGGGTCACCACGTGGCCTACACCACGCGGGAGGTGGGCCAGTACCTGGTGGTGGAGTCCAGCACGGGCATCATCGTCATCTGGGACAAGAGGACCACCGTGTTCATCAAGCTGGCTCCCTCCTACAAGGTGGGCTGCCTCCCTGCCTGCCCTGCCC
>gene=chr11_1085452-1086452; species=bosTau
--------------------------------------------------------------------------------------------------------------------------------------------------------------------------------------------------------------------------------------------------------------------------------------------------------------------------------------------------------------------------------------------------------------------------------------------------------------------------------------------------------------------
>gene=chr11_1085452-1086452; species=calJac
TTGTGTGCTCAGTGGCTGTGGCCCCACCAGCTAGGGTGGGTGTGCCCTGGGGTACCTGGGGCCCAGCCGTCCTGGCTGACCTCCCCCTCGTGGCCCCCAGGACTACTGCGGCCAGAACTCCTCACTGGGTTCATTCAGCATCATCACCGAGAACGTCCCCTGTGGCACCACGGGAGTCACCTGCTCCAAGGCCATCAAAATCTTCATGGGGGTGAGTGCCGCCGGCCCCGGGAACGTGTGAGCCCTGGGGGACCCTCAGGCCAGCCAGTGACTGGGGCTCTCCTCCGGGCAGAGGACAGAGCTGAAGTTGGAAGACAAGCATCGAGTGGTGATCCAGCGGGATGAGGGTCGCCACGTGGCCTACACCACGCGGGAGGTGGGCCAGTACCTGGTGGTGGAGTCCAGCACGGGCATCATCGTCATCTGGGACAAGAGGACCACCGTGTTCATCAAGCTGGCTCCCTCCTACAAGGTGGGCTGCCTCCCTGCCTGCCCTGTCC
>gene=chr11_1085452-1086452; species=canFam
---------------CTGTGACCCTC----CCGGGGTGTGGT--TCGTGGGGTCCAGGTGGCCTAGCCAGCCTGGCCCACATCCT-CTGTGGGTCCCCAGGACTACTGCGGCCACAATGCCTCCCTGGGCTCCTTCAGCATCATCACTGAGAACGTTCCTTGTGGCACCACGGGGGTCACCTGCTCCAAGGCCATCAAAATATTCATAGGGGTGAGTGCTGCTGACCCTGGGGTCACGGGAGCCCTCGGGGACCCTCGGACCCACCAGTGACGGGGCCTCTCCCC-GGGCAGAGGACGGAGCTGAAGCTCGAGAACAAGCAGCGCCTGGTGGTCCAGCGCGACACAGGCCACGCCGTGTCCTACACCACGCGGGATGTGGGCCAGTACCTAGTGGTGGAGGCGAGCATTGGTGTCATCATCATCTGGGACAGGAAGACGACCATCTTCATCAAGCTGTCCCCATCCTACAAGGTGCGTGGTGG---CCCCTGCCTGGCCT
>gene=chr11_1085452-1086452; species=equCab
ttatcccctcaggggctgaggctcag----CTGGGGTGGGGC--TCGTGGGGCACCTGTGGCCCAGCTGTCCTGGCTCACACTCTGCTGTGGGCCCCCAGGACTACTGCGGCCAGAACTCCTCGCTGGGCTCCTTCAGCATCATCACCGAAAATGTCCCGTGTGGCACCACGGGCGTCACCTGCTCCAAGGCCATCAAGATCTTCATCGGGGTGAGTGCTGCCATCCCCAGGGATGTGAGGGTCCGTGGGGACCCTTGGACCTGCCAGTGACCGGGCCTCTCCCCTGGGCAGAGGACAGAGCTGAAGCTGGAGGACAAACACCGCGTGGTGATCCAGCGCGACGTGGGCCACCATGTGGCCTACACCACACGGGAGGTGGGCCAGTACCTGGTGGTGGAGGCCAGCATCGGCATCATCGTCATCTGGGACAAAAGGACCACCATCTTCATCAAGCTGGCCCCCTCCTACAAGGTACGCAGCCT---TGCCCACCAGGCCT
>gene=chr11_1085452-1086452; species=gorGor
TTGTCTGCTCAGTGGCTGTGGCCTTGCCAACTGGGGCGGGTGTGCCCTGGGACACCTGGGGTCCAGCTGTCCTGGCTGACCTTGCCCTCCTGGCCCCCAGGACTACTGCGGCCAGAACTCCTCACTGGGCTCATTCAGCATCATCACTGAGAACGTCCCCTGTGGCACCACAGGCGTCACCTGCTCCAAGGCCATCAAGATCTTCATGGGGGTGAGTGCTGCTGGCCCCGGGGACACGTGAGCCCTGCGGGACCCTCAGACCAGCCAGTGACTGGGCCTCTCCTCCGGGCAGAGGACGGAGCTGAAGTTGGAAGACAAGCACCGTGTGGTGATCCAGCGTGATGAGGGTCACCACGTGGCCTACACCACGCGGGAGGTGGGCCAGTACCTGGTGGTGGAGTCCAGCACGGGCATCATCGTCATCTGGGACAAGAGGACCACCGTGTTCATCAAGCTGGCTCCCTCCTACAAGGTGGGCTGCCTCGCTGCCTGCCCTGCCC
>gene=chr11_1085452-1086452; species=panTro
TTGTCTGCTCAATGGCTGTGGCCCTGCCAACTGGGGCGGGTGT-------------------------------------------------------------------------------------------------------------------------------------------------------------------------------------------------------------------------------------------------------------------------------------------------------------------------------------------------------------------------------------------------------------------------------------------------------------------------
>gene=chr11_1085452-1086452; species=papHam
TTGTCTGCTCAGTGGCTGTGGCCCCGCCAACTGGGGCGGGTGTGCCCTGGGACACCTGGGGCCCAGCTGTCCTGGCTGACCTTGCCCTCCTGGCCCCCAGGACTACTGCGGCCAGAACTCCTCACTAGGCTCATTCAGCATCATCACCGAGAACGTCCCCTGTGGCACGACGGGCGTCACCTGCTCCAAGGCCATCAAGATCTTCATTGGGGTGAGTGCTGCTGGCCCCGGGAATGTGTGAGCCCTGCGGGACCCTCAGACCAGCCGGTGACTGGGCCTCTCCTCCGGGCAGAGCACGGAGCTGAAGTTGGAAGACAAGCACCGTGTGGTGATTCAGCGCGACGAGGGTCACCATGTGACCTACACCACGCGGGAGGTGGGCCAGTACCTGGTGGTGGAGTCCAGCACGGGCATCATCGTCATCTGGGACAAGAGGACCACCGTGTTCATCAAGCTGGCTCCCTCCTACAAGGTGGGCTACCTccctgcctgccctgccc
>gene=chr11_1085452-1086452; species=ponAbe
TTGTCTGCTCAGTGGCTGTGGCCCTGCCAACTGGGGTGGGTGTGCCCCGGGACACCTGGGGTCCAGCTGTCCTGGCTGACCTTGCCCTCCTGGCCCCCAGGACTACTGCGGCCAGAACTCCTCACTGGGCTCATTCAGCATCATCACTGAGAACGTCCCCTGTGGCACCACGGGCGTCACCTGCTCCAAGGCCATCAAGATCTTCATGGGGGTGAGTGCTGCTGGCCCTGGGGACGCATGAGCCCTGCGGGACCCTCAGGCCAGCCAGTGACTGGGCCTCTCCTCCGGGCAGAGGACGGAGCTGAAGTTGGAAGACAAGCACCGTGTGGTGATCCAGCGTGATGAGGGTCACCACGTGGCTTACACCACGCGGGAGGTGGGCCAGTACCTGGTGGTGGAGTCCAGCACGGGCATCATCGTCATCTGGGACAAGAGGACCACTGTGTTCATCAAGCTGGCTCCCTCCTACAAGGTGGGCTGTCTCCCTGCTTGCCCTGCCC
>gene=chr11_1085452-1086452; species=rheMac
TTGTCTGCTCAGTGGCTGTGGCCCCGCCAACTGGGGTGGGTGTGCCCTGGGACACCTGGGGCCCAGCTGTCCTGGCTGACCTTGCCCTCCTGGCCCCCAGGACTACTGCGGTCAGAACTCCTCACTGGGCTCATTCAGCATCATCACCGAGAACGTCCCCTGTGGCACGACGGGCGTCACCTGCTCCAAGGCCATCAAGATCTTCATTGGGGTGAGTGCTGCTGGCCCCGGGAATGTGTGAGCCCTGCGGGACCCTCAGACCAGCCGGTGACTGGGCCTCTCCTCCGGGCAGAGCACGGAGCTGAAGTTGGAAGACAAGCACCGTGTGGTGATTCAGCGCGATGAGGGTCACCATGTGACCTACACCACGCGGGAGGTGGGCCAGTACCTGGTGGTGGAGTCCAGCACGGGCATCATCGTCATCTGGGACAAGAGGACCACCGTGTTCATCAAGCTGGCTCCCTCCTACAAGGTGGGCTACCTccctgcctgccctgccc
>gene=chr11_2811194-2812194; species=hg19
ATCCAGGTGTGGCCCATCCACACCCAGCATCCAGCTGTGCACACAGGGCCACACACAGACCCCTTTCCCATCCCCCCTTCCCATCCCACACAGGGCAAAAGCCTGACCTCCTCTCACGCctttggagccagtggctggggtgcaagctctgccccctacacgcgatggctgtgagactcggcgagtcacgtgggctctcagcgcctcagcctcctGGCCCCCAGTGGAGGGGACAGGCACCATTATGCCGATCGCTCGCGTGCAAAGGCCCTGTGGCGTGGGCAGTGTCACAAGCTCCTGGCCCAGGAGGCCTGCTtggctgatggcagagctcagagggtgtgagcatgaggatggcatcaggggtctctctgcaagttcaagttccgcctcaaccctactacgtggccctggccaggcctcctgaatccaggtcttgctttccccagctatCCAGCGGCTTCCTGCTTCTCTTACCCTCAGCAATCCCCCAAGAACTG
>gene=chr11_2811194-2812194; species=bosTau
------------------------------------------------------------------------CCCTCCTCCCGTTCCACAGAGGCAAAGCCCCAGCCTCCCCTGTGCACTT-TGCAGCCAGCGGCCGCAGCTCAAGCC--GCCCCC--GACTCACGGGTCCTG-GACCCAGGAGGTCACATCACATCTTCACGTGTGCGTCTTCC-----TCAGCGGAGGGGATGGGTGCGACTAAGGCAGGCGCTCACG-GCAGAGGGCCTGGGGC-AGGGAAGTGCGGCAAGCCC--------AGGGGGCCTGGCGTCTGACTGCAGAGC-----------GGGCGTGAGTG-------------------------------------------------------------------------------GCCTCGGTGTCCCCACCTGCACTGCGGCCTCCTGCTCCCCACATCCGGGGCAG-CCCCCCGGGACCA
>gene=chr11_2811194-2812194; species=calJac
ATCCAGGTGTGGCCCATCCACACCCAGCATCCAGCTGTGCACCCGGGGCCGCACACAGACCCCCT-------------TCCCATCCCACACAAGGCAAAACCCTGACCTCCTCCTGTGCCTTGGGAGCCAGGGGCTGGGGTCCAAGCCCT-CCCCCTACACGCAATGGCTGTGAGACCTGAGCAGTCATGTGGGCTCTCA----------------GCCCCCAGTAGAGGGGATGAGCACAGCTCTGACAATCGCTCATGTGCAAAGGCCCTGTGGCGTGGGCAGTGTCACAAGCTCCCGGTC----AGGCCTGCCTGGCTGACAGCAGAGCTCTAAGGCTGTGAGTATGAGGATGGCATCAGGGACCCCTCTGTAAGCTCAAATTCTGCCTCAACTCCACTGTGTGG-CCTGGTCGTGCCTCCTGAATCCAAG-CCTGGTCTCCCCAACTATCCAGCATCTTCCTACCTCTCTTACCCTCAGCAGTCCCCCAAGAACGG
>gene=chr11_2811194-2812194; species=canFam
--------------------------------------------------------------CCTTCCCATC-CCCCTCCCCATTTTACAGAGCACAAAATCCGGCCCTCCCTTGGCACTTACACAGCCAGCAGCTG-GGTTCAAGCCCTGCCCCCTTGGCTCACCGGCCATGAGAACTGGTGAGTCACA----------GGGCCTCAGTGAGCC-----TCAGTGGAGAGGGTGAGTGCTACTGGGCCAAGTGCTcacgtgcaaaggccctgtggcCGGGGAAGTACAGCAAATTC--------AGAGATCTGGGTGTCTGATTGTAAAGCTCAGAACAAGTGGGCACGAGAATGGcctcaggagccagccagggcgtttaagctctgctctaaccccactcgccggccaggaacaagctttctgggcctgagcctcagtttccccggttgcaccatggCCCCCTGCTCTCTGTGGCTTCAGCCG-ACCCCAAGAATTG
>gene=chr11_2811194-2812194; species=equCab
-----------------------------TCCAGCTGAAGGGACAAGCCCGCACGTGGTCCCTCTCCCAATC-CCCCTTCCCCTTTCTCAGAGGGGGAAACTCGGCCCTCCCTTTGTACTtctgcagccag-----a-ggttcaagacctgcccctttggctcactggccatgagacccggcaagcgacagcagctctcagtgcctcagtctcct-----ccatg--aggggatgaatgct-ctatgccaagcgctCGTGTGCAAAGGCCCTGTGGC-----AAGTTCGG--AGCTG--------AGAGACCCGGGTGTCTGAGAGCAGAGTTCAGAGAGATTGGGCACGCAGGTGGggtcagaggccaacctgagagctccagctccgccctgagcccactggctggccttggacaagcctcctgagtctgagccttaatttcccctgcagc-ctgaggCCTCCTGCTTCTCACATCCTCAGCCG-CCCCCAAGAATCT
>gene=chr11_2811194-2812194; species=gorGor
ATCCAGGTGTGGCCCATCCACACCCAGCATCCAGCTGTGCACACAGGGCCACACACAGACCCCTTTCCCATCCCCCCTTCCCAT-CCACACAGGGCAAAAGCCTGACCTCCTCTCGCGCctttggagccagtggctggggggcaagctctgcctcctacacgcgatggctgtgagactcggcgagtcacgtgggctctcagcgcctcagcctcctGGCCCCCAGCGGAGGGGACAGGCACCACTATGCCGATCGCTCGCGTGCAAAGGCCCTGTGGCGTGGGCAGTGTCACAAGCTCCTGGCCCAGGAGGCCTGCTtggctgatggcagagctcagagggtgtgagtatgaggatggcatcaggggcctctctgcaagttcaagttctgcctcaaccctactacgtggccctggccaggcctcctgaatccaggtcttggtttccccagctatCCAGCGGCTTCCTGCTTCTCTTACCCTCAGCAATCCCCCAAGAACTG
>gene=chr11_2811194-2812194; species=panTro
ATCCAGGTGTGGCCCATCCACACCCAGCATCCAGCTGTGCACACAGGGCCACACACAGACCCCTTTCCCATCCCCCCTTCCCATCCCACACAGGGCAAAAGCCTGACCTCCTCTCACGCctttggagccagtggctggggtgcaagctctgccccctacacgcgatggctgtgagactcggcgagtcacgtgggctctcagcgcctcagcctcctGGCCCCCAGTGGAGGGGACAGGCACCATTATGCCGATCGCTCGCGTGCAAAGGCCCTGTGGCGGGGGCAGTGTCACAAGCTCCTGGCCCAGGAGGCCTGCTtggctgatggcagagctcagagggtgtgagcatgaggatggcatcaggggtctctctgcaagttcaagttccgcctcaaccctactacgtggccctggccaggcctcctgaatccaggtcttgctttccccagctatCCAGCGGCTTCCTGCTTCTCTTACCCTCAGCAATCCCCCAAGAACTG
>gene=chr11_2811194-2812194; species=papHam
--------------CATCCACATCCAGCATCCAGCTGTGCACACAGGCCCACACACAGACCCCCTTCCCATCCCCACTTCCCATCCCACACAGGGCAAAAGCCTGACCTCCTCTTGCGCctttggagccagtggctggggtgcaagctctgccccctatacgcaatggctgtgagactcggcgagtcacatgggctctcagcgcctcagtctccaggcccctagtggaggggacaagcaccACTCTGCTGATCGCTCACGTACAAAGACCCTATGACGTGGGCAGTGTCACAAGCTCCCGGCCCAGGAGGCCTGCTTGGCTGATGGCAGAGCTCAGAGGGTGTGAGCATGAGGATGGCATCAGGGGCCCCTCTGCAGGTTAAAGTTCCGCCTCAACCCTCCCACGTGGCCCTGGCCAGGCCTCCTGAATCCAGG-CTTGGTTTCCCCAGCTATCCAGCGGCTTCCTGCTTCTCTTACCCTCAGCAATCCCCCAAGAACTG
>gene=chr11_2811194-2812194; species=ponAbe
ATCCAGGTGTGGCCCATCCACACCCAGCATCCAGCTGTGCACACAGGGCCACACACAGACCCCCTTCCCA--------TCCCATCCCACACAGGGC-AAATCCTGACCTCCTCTCGCGCctttggagccagtggctgaggtgcaagctctgccccctacacgcgatggctgtgagactcggcaagttacatgggctctcagcgcctcagcctcctGGCCCCCAGTGGAGGGGACAGGCACCACTATGCCGATCGCTCGCGTGCAAAGGCCCTGTGGAGTGGGCAGTGTCACAAGCTCCTGGCCCAGGAGGCCTGCTtggctgatggcagagctcagagggtgtgagcatgaggatggcatcaggggcctctctgcaagttcaagttccgcctcaaccctactacgtggccctggccaggcctcctgaatccgggtcttggtttccccagctatCCAGCGGCTTCCTGCTTCTCTTACCCTCAGCAATCCCCCAAGAACTG
>gene=chr11_2811194-2812194; species=rheMac
--------------CATCCACATCCAGCATCCAGCTGTGCACACCGGCCCACACACAGACCCCCTTCCCATCCCCACTTCCCATCCCACACAGGGCAAAAGCCTGACCTCCTCTTGCGCctttggagccagtggctggggtgcaagctctgccccctatacgcaatggctgtgagactcagcgagtcacatgggctctcagcacctcagtctccaggcccctagtggaggggacaagcaccACTCTGCTGATCGCTCACGTACAAAGACCCTATGACGTGGGCAGTGTCACAAGCTCCCAGCCCAGGAGGCCTGCTTGGCTGATGGCAGAGCTCAGAGGGTATGAGCATGAGGATGGCATCAGGGGCCCCTCTGCAAGTTAAAGTTCCGCCTCAACCCTCCCACGTGGCCCTGGCCAGGCCTCCTGAATCCAGG-CCTGGTTTCCCCAGCTATCCAGCGGCTTCCTGCTTCTCTTACCCTCAGCAATCCCCCAAGAACTG
>gene=chr11_2895136-2896136; species=hg19
AGAGCACTGGGCGGTGGGGACCGGGGCTCCCTCCTACACAGACAGACCAATTAAGGTCTTCCAGGCCTGCATGTAGGCCAGGCTACAGGGATGGAATCAGCACCCAGCTAGAGCAGAAGGGTCTAAAGGAACCAAAAGGGGTTCTGGGACAAATCTCAAACCATGGGCAAGCTTCGCTCAAGCACtcaaggaacattcgagctagatgggccctcagagactctgatcctatgttctcctttcagtgagggaaaattgaggcccagggaggCTTCTGCACCCTAGACAGGCCCCACTCCTTAGAGGGACCAGTGAGGGGAAGTCAGACCCCAGCAAGACGGAGGAAGTCCCAAATTGGAGACAATCAGAAAGACAACACCAGTGCAGACCCTAAACCAACACCCCACCTGCTCCAAGCTGGGCTCCAGTCGCCTAAGGATGAGCTGGGCCCATGCAAACTCCCTGTGTGTTTCCTGCATGTGGGCCACCAGGCAACCACC
>gene=chr11_2895136-2896136; species=bosTau
--------------------------------------------------------------------------------------------------------------------------------------------------------------------------------------------------------------------------------------------------------------------------------------------------------------------------------------------------------------------------------------------------------------------------------------------------------------------------------------------------------------------
>gene=chr11_2895136-2896136; species=calJac
-GGGCATTGGGGGATGGAGGCAGGGGCTCCCTCCTACCCAGACAGACCAGTTAAGGTCTTGCAGGCCTGGATGCAGGCCAGGCTACAGGGATGGAGTCAGCACCGAGCTGGAACAGAAGGGTCCGAGGGAACC-AAAGGGGCTCTGGGGCAAACCTCCAACCATGGGCAAGCTtcatacaagcactcaaagcacattctcactaggcaggccctcggagactctgat-ctatgttcccctttcagtggggggaaactaaggcccagggaggCTCCTGCACCCTAGACAGGCCCCACCCCTTAGAGGGGTCAGTGAGGGAAAGTCAGACCCCAGCAAGATGGGAGAAGTCCCACACTGGAGACAATCAAAAAAACAGCACCAGTGCAG-------------GTCCCAACTGCCCCAAGCTCAGCTCCAGTCCCTGGAGGATGAGCTGGGCCCGTGCAAATTCCCTGTGTGTTTCCTGCATGTGCGCCACCAGGCAACTACT
>gene=chr11_2895136-2896136; species=canFam
GGAGCTCCAGGGTGGGGG-------GCTCCCTCCCAC-CAGAGGGACCAGTT-AGGTCTCCCAAGCCTGAAC-CAGG-AGGGCTGGATGG-GGTCCTCAGCAGCCGC--AGAGGAGTACG-------------------------------GATTTCAAACCACGGGC--------Ttcatagaccccaaggacgttgaacaaga-tgggcccttaggg------gccccat--tcttctttgctagagcagaaattgaggttcagagaggTTCCCTCATCATGGA--GGGGCCCCACTCAGGAGAGAGCAGTGGGGGCGGGTCAGAGCCCGTCAAGGAGTGGGAAGTCAGGAATGGAATATAATCAGTAAGACAGC-CCAGTGCTGGTCATGACCCCTGCCCCCTGCTGACCC---CTGGGCT------CCCTGAAATGGAGTTGG-----TCCAAACCCCTTGCCTGTTCT-----------CCATGAGCCAGCCACC
>gene=chr11_2895136-2896136; species=equCab
AGGTCTCCCGGTCAAGTG-------GCTCCCTCCCAC-TCGACGGGCCAATCAAGGTCTTCCAAGGTGGAATGCAGG-AGGGCTGCAGGG-TGGCGTCAGCACCAGG--AGAAGCGGACGGTCTGAAC------AAAGAGGCTCAGGAGCTGATGTCAAACCACTGGC--------Ctcagaga-cccaagaacattcaagctag-aaggccctcagagcctcgagctctgc--tctcctttcagagaggagaaaccgaggcccagagagg-------ctcgtgca--ggccacacCCCAAGGAGAGACCAGCTGGGGGGTGTCAGACCCCAGCAAGGAGGAGGAAGGCCGGAATGGGAGACAATCAG--GGACAGC-CAGGCACTGGCCGTAACCCCCCCCCCCCACTGCCCCGAGCTGGGCT---GACCCCTGAAGTGGGGCTGG-----CATGAACACCGTGTGTTTTCT----CTGTCAGCCAGGGGCCAACCAGC
>gene=chr11_2895136-2896136; species=gorGor
AGAGCACTGGGGGGTGGGGACCGGGGCTCCCTCCTACACAGACAGACCAATTAAGGTCCTCCAGGCCTGCATGTAGGCCAGGCTACAGGGATGGAATCAGCACCCAGCTAGAGCAGAAGGGTCTAAAGGAACCAAAAGGGGTTCTGGGACAAATCTCAAACCATGGGCAAGCTTCGTTCAAGCACtcaaggaacattcgagctagatgggccctcagagactctgatcctatgttctcctttcagtgagggaaaattgaggcccagagaggCTTCTGCACCCTAGACAGGCCCCACTCCTTAGAGGGACCAGTGAGGGGAAGTCAGACCCCAGCAAGACGGAGGAAGTCCCAAATTGGAGACAATCAGAAAGACAGCACCAGTGCAGACCCTAAACCAACACCCCACCTGCTCCAAGCTGGGCTCCAGTCGCCTAAGGATGAGCTGGGCCTTTGCAAACTCCCTGTGTGTTTCCTGCATGTGGCCCACCAGGCAACCACC
>gene=chr11_2895136-2896136; species=panTro
AGAGCACTGGGGGGTGGGGACCGGGGCTCCCTCCTACACAGACAGACCAATTAAGGTCTTCCAGGCCTGCATGTAGGCCAGGCTGCAGGGATGGAATCAGCACCCAGCTAGAGCAGAAGGGTCTAAAGGAACCAAAAGGGGTTCTGGGACAAATCTCAAACCATGGGCAAGCTTCGTTCAAGCACtcaaggaacattcgagctagatgggccctcagagactctgatcctatgttctcctttcagtgagggaaaattgaggcccagggaggCTTCTGCACCCTAGACAGGCCCCACTCCTTAGAGGGACCAGTGAGGGGAAGTCAGACCCCAGTAAGACGGAGGAAGTCCCAAATTGGAGACAATCAGAAAGACAGCACCAGTGCAGACCCTAAACCAACACCCCACCTGCTCCAAGCTGGGCTCCAGTCGCCTAAGGATGAGCTGGGCCCGTGCAAACTCCCTGTGTGTTTCCTGCATGTGGGCCACCAGGCAACCACC
>gene=chr11_2895136-2896136; species=papHam
AGAGCACTGGGGAGTGGGTACCGGGGCTCCCTGCTACCCAGACAGACCAGTTAAGGTCTTCCAGGCCTGGATGTAGGCCAGGCTACAGGGAGGGAATCAGCACCCAGCTAGAGCAGAAGGGTCTGAAGGAACCAAAAGGGGTTCTGGGGCAAATCTCAAACCATGGGCAATCTTCATtcaaacactcagggaacattcgagctagacaggcccccaaagactctgatcctgtgttcccctttc----agggaaaattgaggcccagggaggCTTCTGCACCCTAGACAGCCTCCACCCTTTAGAGGGATCAGTGAGGGAAAGTCGGACCCCAGCAAAATGGAGAAAGTCCCAAATTGGAGACAATCAGAAAGACAGCACCAGTGCAGACCATAAACCAGCGCCCCACCTGCTCCAAGCTGGGCTCCAGTCTCCTAAGGATGAGCTGGGCCCATGCAAACTCCCTTTGTGTTTCCTGCATGTGGGCCACCAGGCAACCACC
>gene=chr11_2895136-2896136; species=ponAbe
AGAGCACTGGGGGGTGGGGACCGGGGCTCCCTCCTGCCCAGATAGACCAATTAAGGTCTTCCAGGCCTGCATGTAGGCCAGGCTACAGGGATGGAATCAGCACCCAGCTAGAGCAGAAGGGTCTAAAGGAACCAAAAGGGGTTCTGGGGCAAATCTCAAACCATGGGCAAGCTTCGTTCAAGCACtcaaggaacattcgaactagacgggccctcagagactctgatcctatgttctcctttcagtgagggaaaattgaggcccagggaggCTTCTGCACCCTAGACAGGCCCCAC-CCTCAGAGAGACCAGTAAGGGGAAGTCAGATCCCAGCAAGATGGAGGAAGTCCCAAATTGGAGACAATCAGAAAGACAGCACCAGTGCAGACCCTATACCAACACCCCACCTGCTCCAAGCTGGGCTCCAGTCGCCTAAGGATGAGCTGGGCCCATGCAAACTCCCTGTGTGTTTCCTGCATGTTGGCCACCAGGCAACCACC
>gene=chr11_2895136-2896136; species=rheMac
AGAGCACTGGGGAGTGGGTACCGGGGCTCCCTGCTACCCAGACAGACCAGTTAAGGTCTTCCAGGCCTGGATGTAGGCCAGGCTACAGGGAGGGAATCAGCACCCAGCTAGAGCAGAAGGGTCTGAAGGAACCAAAAGGGGTTCTGGGGCAAATCTCAAACCATGGGCAATCTTCATtcaaacactcagggaacattcgagctagacaggcccccaaagactctgatcctgtgttcccctttcagtgagggaaaattgaggcccagggaggCTTCTGCACCCTAGACAGCCTCCACCCTTTAGAGGGATCAGTGAGGGAAAGTCGGACCCCAGCAAAATGGAGAAAGTCCCAAATTGGAGACAATCAGAAAGACAGCACCAGTGCAGACCATAAACCAGCGCCCCACCTGCTCCAAGCTGGGCTCCAGTCTCCTAAGGATGAGCTGGGCCCATGCAAACTCCCTTTGTGTTTCCTGCATGTGGGCCACCAGGCAACCACC
>gene=chr11_3062482-3063482; species=hg19
CTCACACCTGACTCTCTGTCTGCCAAACATGCTCCCTGATGGAAATCCAAGCAGCCCCGCCCAGAGCCTGGTCTGAAATCACTGGAGTCACTGGCCATGCCCTGAGCCAAGCAAACCATGCAAACCCCATTCTGTTAGGAACCAATCCTGCCTTCTTCTCAAAACCTGCTGTGCTCCCAACAACATCCAGCCAGTTTGCCGTTTTGTCCATCCTGCTTGGCTCATACAGTGCCACCTGCTGCAACCACGCGTCCTCCTGAAAGGCGTGGCTGTGGATGACCTCAAGTACTCATGGTTGGGCAGAGTCCGAGAGACAAGCCAGGGTGATCCATGCCCAGAAGTCATGGGCAGGCTTCCACATGAGGCATGATACTTCACGTGTCTGGGTTTCAGAGGACAGCTCTGCCTCTGGGCCACAGAGACTATAACATGGAAGTGACTGAAGGATCTTAAACCTGGATTTATGGAACTCCAGATCCCAACACAAGGAACAGAGAAGT
>gene=chr11_3062482-3063482; species=bosTau
-------CTGCCGCCC-ATCTGCTCAGGGTGCTGGCCCACAGAAAC-CCATCAGCCCGCGCAAAACCC-------------CTGGAGCCCCTGATCCC--GCTGAGC--A---GCCCTGGCAAGTCC----------AGAGCCAACCCCTT---CGCCCTCACACCTGCCGGGCTCCCGAAAGCAATGGC---------------------TCCGCTTGGCTGGCACCATGACAGCAGATGCCACCACATGTCCCCCAGAGGG--------CACGCAGACTCCTGGCCC-------TGAGCACGAGCCAGG---------------------------AAGCTACGGGCAG----CCCCTCAAGGTGTGCC---ACACGGGTGTGCGCTCCCGAACACAGCCCTGC-----GG------AGGACGC-TCG-CCCACCAGCCGAGGGGTC--------------------CTCCAGAGCC---------------------
>gene=chr11_3062482-3063482; species=calJac
CTCACACCTGACTCCCCGTCTGCCAAGTGTGCTC----------------GCAGCCCCGGCCAGAGCCTGGTCCGAAATCTCTGGAGTCACTGGCCATGCCCTGAGCCAAGCAAACCATGCAAACCCCATTCTGTGAGGAACCCGTCCTGCCGCCTTCTCAAAACCTGCTGTGCCCCCAACAACATGCAGCCAGTTTGCCATTTTGCCCATCCTGCTTGGCTCATACGGTGCCAACTGCTGCAACCACGTGTCCTCCTGAAAGGACTGGCTGTGGATGACCTCAGGTATTCATGCTTGGGCAGAGTCCGAGAGACAAGCCAGGGTGATCCACGCCCAGAAGCCGTGGGCAGGCTTCCACATGAGGCGTGATACTTCACGTGTCTGAGTTTCAGAACACAACTCTGCCCCTGGGCCACAGGGACTATGACGTGGAAGTGTCCGGAGGATCTTAAACCTGGATTTATGGAACTCCAGAGCCCAGCAGAAGGAACAGACAAGT
>gene=chr11_3062482-3063482; species=canFam
GAGACCCTTGTCGCCCTGTCTGC------------CCCATGAAATTCCAATCGGCCCTGG---------------------CGGAAGCCACTGGCCAC--ACTGAGC--AGAAAACCAAGTAAACTCCATTCAACTAGGATCCAACCCCACCTTCTTCTCCAAACCTGGTCGGCTGCCAACAAGGCCAACCAGGTCCAGTACTTTGCCTGTTCTGTTTGGCTTGCACCTCAACCCCTGCTGCTACCACGTGACCCCCTGAAAG-------TCTGGGTGA-----------------TGAGGGA---TCGGGGGG------------CTCCAGGGCTGCAAGCCACAGGCAGGCTTCCCCTCAAGGTATGAC----CCTGGGCAT---------------GCTCTGC-ACTGGGCCACATGGAGAGT-GAGTGGCAAGTGCTGACAGATCTCAAGTCTGGACTGACGGAACCACAGAGCCCGCC------ACCAGACA-AT
>gene=chr11_3062482-3063482; species=equCab
GACACCC-TGTCTCCC-GTCTGCTAAGTGTGCTTGCTGATGGACACGCAATCAGCCCCGGCCAGAGCCCTTTTCAGAATCTCTGGAGCCACGGGCCAC--GCTGAGC--AGAAAACCAAGCAAACCCCACTCAA--------------AGT---CTTCTCGAAACCTGCTCAGCTCCCAGCAACACTGGACAGGTCCACTGTGTTGCTACTTCTGCTTGGCTTGTACTGTGATGTCTGCTGCTGCCACGTGTCCCTCCGAGAG-------TCTGAATGACCCCGAGCATTTACACTTGGGCAGGGCTCAAAAGCCTACTCTGGGTGCTCCATGCCCAGAAGCCATGGGCAGGCTTCCCAGCGAGGTATAA-----CATGAGTGTGTGTTTCAGAGGACAGCTCCTC-GTCAGGCCACACAGAGAGT-CCACGTGAGGAGCTCAAGGATCCCA--CCTGGATTGCGGGCACTCCAGGGCAGGCCGTGAGGCACAGACA-AC
>gene=chr11_3062482-3063482; species=gorGor
--------------------------------------------------------------------------------------------------------------------------------------------------------------------------------------------------------------------------------------------------------------------------------------------------------------------------------------------------------------------------------------------------------------------------------------------------------------------------------------------------------------------
>gene=chr11_3062482-3063482; species=panTro
CTCACACCTGACT----GTCTGCCAAACATGCTCCCTGATGGAAATCCAAGCAGCCCCGCCCAGAGCCTGGTCTGAAATCACTGGAGTCACTGGCCATGCCCTGAGCCAAGCAAACCATGCAAACCCCATTCTGTTAGGAACCAATCCTGCCTTCTTCTCAAAACCTGCTGTGCTCCCAACAACATCCAGCCAGTTTGCCGTTTTGTCCATCCTGCTTGGCTCATACAGTGCCACCTGCTGCAACCACGCGTCCTCCTGAAAGGCCTGGCTGTGGATGACCTCAAGTACTCATGGTTGGGCAGAGTCCGAGACACAAGCCAGGGTGATCCATGCCCAGAAGTCATGGGCAGGCTTCCACATGAGGCATGATACTTCACGTGTCTGGGTTTCAGAGGACAGCTCTGCCTCTGGGCCACAGAGACTATAACATGGAAGTGACTGAAGGATCTTAAACCTGGATTTACGGAACTCCAGAGCCCAACACAAGGAACAGAGAAGT
>gene=chr11_3062482-3063482; species=papHam
CTCACACCTGACTCTCTGTCTGCCAAACGTGCTCCCTGATAGAAATCCAAGCACCCCCAGCCAGAGTCTGGTCTGAAATCTCTGGAGTCACTGGCCATGCCCTGAGCCAAGCAAACCATGCAAACCCCATTCTGTTAGGAACCAATCCTGCCTTCTTCTCAAAACCTGCTGTGCTCCCAGCAACATCCAGCCGGTTTACAGTTTTGCCCATCCTGCTTGGCTCACACGGTGACACCTGCTGCAACCACATGTCCTCCTGAAAGACCTGGCTGTGGATGACCTCAAGTATTCACGGTTGGGCAGAGTCCGAGAGACAAGCCAGGGTGATCCATGCCCAGAAGCCATGCGCAGGCTGCCACATGAGGCGTGACCCTTCATGTGTCTGAGTTTCAGAGGACAGCTCTGCCCCTGGGCCACAGAGATTCTAACATGGAAGTGACTGAAGGATCTTAAACCTGGATTTATAGAACTCCAGAGCCCAACACAAGGAACGGAGAAGT
>gene=chr11_3062482-3063482; species=ponAbe
CTCACACCTGACTCTGTGTCTGCTAAACGTGCTCCCTGATGGAAATCCAAGCAGCCCTGGCCGGAGCCTGGTCTGAAATCACTGGAGTCACTGGCCATGCCCTGAGCCAAGCAAACCATGAAAACTCCATTCTGTTAGGAACCAATCCTGCCTTCTTCTCAAAACCTGCTGTGCTCCCAACAACATCCAGCCAGTTTGCCGTTTTGTCCATCCTGCTTGGCTTATACAGTGCCACCTGCTGTAACCACATGTCCTCCTGAAAGGCCTGGCTGTGGATGACCTCAAGTATTCATGGTTGGGCAGAGTCCGAGAGACAAGCCAGGGTGATCCATGCCCAGAAGTCATGGGCAGGCTTCCACATGAGGCGTGATACTTCACGTGTGTGGGTTTCAGAGGACAGCTCTGCCTCTGGGCCAC--AGACTATAACACGGAAGTGACTGAAGGAACTTAAACCTGGATTTATGGAACTCCAGAGCCCAACACAAGGAACAGGGAAGT
>gene=chr11_3062482-3063482; species=rheMac
CTCACACCTGACTCTCTGTCTGCCAAACGTGCTCCCTGATGGAAATCCAAGCACCCCCGGCCAGAGTCTGGTCTGAAATCTCTGGAGTCACTGGCCATGCCCTGAGCCAAGCAAACCATGCAAACCCCATTCTGTTAGGAACCAATCCTGCCTTCTTCTCAAAACCTGCTGTGCTCCCAGCAACATCCAGCCGGTTTACAGTTTTGCCCATCCTGCTTGGCTCACACGGTGACACCTGCTGCAACCACATGTCCTCCTGAAAGGCCTGGCTGTGGATGACCTCAAGTATTCACGGTTGGGCAGAGTCCAAGAGACAAGCCAGGGTGATCCATGCCCAGAAGCCATGCGCAGGCTGCCACATGAGGCGTGATCCTTCATGTGTCTGAGTTTCAGAGGACAGCTCTGCCCCTGGGCCACAGAGATTCTAACATGGAAGTGACTGAAGGATCTTAAACCTGGATTTATGGAACTCCAGAGCCCAACACAAGGAACGGAGAAGT
>gene=chr11_3749194-3750194; species=hg19
aaaccaaaaatagtgtcgcaagagtagtcttcattgatgtgacatgtgagtacagagcgtcagggttaactatatggatatatgaggagaagtgtttcaaagggaacaattggggcaaaggcccaaataaatagcatgcctatcgtgtcctaacaggagcaaggaacagtaagtttagagtggagtaagcaatggagagaatcgtagatgtgttcagagcagtaatgggaaatcctacctttgaggactttatatgccaatgtaagcactttggtccttactctgagtaaaaaaatgtgaactaccttagggttttgaggagaaaagggaaatgatctgacttatgcttcaaaatgaccactgtgatagcaatgtttagaatcagatgcaaaagagtaagagtaaaaacagaagagtggggctgggtgcggcggctcacgcctgtaatcccagcactttggaaggccgaggcaggcagatcttgaggtcaggagatcaag
>gene=chr11_3749194-3750194; species=bosTau
--------------------------------------------------------------------------------------------------------------------------------------------------------------------------------------------------------------------------------------------------------------------------------------------------------------------------------------------------------------------------------------------------------------------------------------------------------------------------------------------------------------------
>gene=chr11_3749194-3750194; species=calJac
--------------------------------------------------------------------------------------------------------------------------------------------------------------------------------------------------------------------------------------------------------------------------------------------------------------------------------------------------------------------------------------------------------------------------------------------------------------------------------------------------------------------
>gene=chr11_3749194-3750194; species=canFam
----------tagactggtcagaatagtctttgttgagggaacacgtgagtaaatagtg--aggattacctatatggatttatggggagaagtgtttcaaagagaacaagtatggcaaagattaaaaggaacagcatgcctttactgtgctaacagtgccaagaaatagtaacattaaagtggagtaaacatcagagagagtactagatatcttc-gtgaggtaaaggaacgtcagatcttacagcaccttacacaccattgtaaggaatttggcttttagtctgagt---aaaatatgaaccactgcagagttttggacaga----tgatatgatatgatttccacttcaaacagattactg---tacctatattcagaatagaacacaaaagggtaagagtaaagctgaaaga-------------------------------------------------------------------------------------
>gene=chr11_3749194-3750194; species=equCab
--------------------------------------------------------------------------------------------------------------------------------------------------------------------------------------------------------------------------------------------------------------------------------------------------------------------------------------------------------------------------------------------------------------------------------------------------------------------------------------------------------------------
>gene=chr11_3749194-3750194; species=gorGor
aaaccaaaaatagtgtcgcaagagtagtcttcattgatgtgacacgtgagtacagagtgtcagggttaactatatggatatatgaggagaagtgtttcaaagggaacaactggggcaaaggcccaaataaatagcatgcctatcctgtcctaacaggagcaaggaacagtaagtttagagtggagtaagcaatggagagaatcgtagatgtgttcagagcagtaatgggaaatcctaccttcgaggactttatatgccaatgtaagcactttggtccttactctgagtaaaaaaatgtgaactaccttagggttttgaggagaaaagggaaatgatctgacttatgcttcaaaatgaccactgtggtagcaatgtttagaatcagatgcaaaagagtaagagtaaaaacagAAGAGTGGggctgggtgcggcggctcacgcctgtaatcccagcactttggaaggccgaggcaggcagatcttgaggtcaggagatcaag
>gene=chr11_3749194-3750194; species=panTro
aaaccaaaaatagtgtcgcaagagtagtcttcattgatgtgacatgtgagtacagagtgtcagggttaactatatggatatatgaggagaagtgtttcaaagggaacaatttgggcaaaggcccaaataaatagcatgcctatcctgtcctaacaggagcaaggaacactaagtttagagtggagtaagcaatggagagaatcgtagatgtgttcagagcagtaatgggaaatcctatcttcgaggactttatatgccaatgtaagcactttggtccttactctgagtaaaaaaatgtgaactaccttacgcttttgaggagaaaagggaaatgatctgacttatgcttcaaaatgaccactgtggtagcaatgtttagaatcagatgcaaaagagtaagagtaaaaacagaagagtggggctgggtgcggcggctcacgcctgtaatcccagcactttggaaggccaaggcaggcagatcttgaggtcaggagatcaag
>gene=chr11_3749194-3750194; species=papHam
aaaccaaaaatagggtcgtcagagtagtcttcattgatgtgacatgtgagtaaagag---cagggttagctaaatggatatatgaggagaagtgtttcaaagggaacaattggggcaaaggcccaaataaatagcatgcccatcctgtcctaataagagcaaggaacagtaagtttagagtggagtaggcaatgaagagaatggtagatgtgttcagagcagtaatgggaaatcctaccttcgaggactttatatgccaaagtaagcactttggtcgcta-tttgagtaaaaaaatgtgaaccacttcagggttttgagcagaaaagggaaatgatctgacttatgcttcaaaatgaccactgtcgtagcaatgtttagaatcagatgcaaaaaag----agtaaaaacagaagagtggggctgggtgcggtggctcacgcctgtaattccagcactttgggaggccgaggtgggcagatcttgaggtcaggagatcaag
>gene=chr11_3749194-3750194; species=ponAbe
aaaccaaaaatagggtcgtaagagtagtcttcattgacatgacatgtgagtacagagtgtcagggttagctatatggatatatgaggagaagtgtttcaaagggaccaattggggcaaaggcccaaataaatagcatgcctatcctgtcctaacaggagcaaggaacagtaagtttagagtggagtaagcaatggagagaatggtagatgtgttcagagcagtaatgggaaatcctaccttcaaggactttatatgccaatgtaagcactttggtccttactctgagtaaaaaaatgtgaaccaccttagggttttgaggagaaaagggaaatgatctgacttatgcttcaaaatgaccactgtggtagcaatgtttagaatcagatgcaaaagagta--agtaaaaacagaagagtggggccgggcgcggtggctcacgcctgtaatcccagcactttggagggccgaggcaggcagatcttgaggtcaggagatcaag
>gene=chr11_3749194-3750194; species=rheMac
aaaccaaaaatagggtcgtcagagtagtcttcattgatgtgacatgtgagtaaagag---cagggttagctaaatggatatatgaggagaagtgtttcaaagggaacaattggggcaaaggcccaaataaatagcatgcccatcctgtcctagtaagagcaaggaacagtaagtttagagtggagtaggcaatgaagagaatggtagatgtgttcagagcagtaatgggaaatcttaccttcaaggactttatatgccaaagtaagcactttggtcgcta-tttgagtaaaaaaaagtgaaccacttcagggttttgagcagaaaagggaaatgatctgacttatgcttcaaaatgaccactgttgtagcaatgtttagaatcagatgcaaaaaag----agtaaaaacagaagagtggggctgggtgcggtggctcacgcctgtaattccagcactttgggaggccgaggtgggcagatcttgaggtcaggagatcaag
>gene=chr11_6498085-6499085; species=hg19
ACCAGGGGCACAAGGACTCTGCTCTGATGGTGCTTTTGGGGTAGGGGCTGAACTCTACCCAGGGAGTCAAAGGAGAAGGGTCAGTATGATGGAAGAAACCTCACTGGATTTGTGGGCCTAGGGTTTTTGTACCCCAGCTCAGGGGGTGATTTTTCCCAGTTATGTTCCTGGGACCAGCAGCCAAATCCTCCAACAGGAAAGGGCCAGGAATTGGAGGGAGGGTGATCTGGAAAGGCCCAGGGGTTGAGGGGGTGAACACTCTACTCCCCAGCTAGGCTGCATTTCCTCATTCAATAATGGGGAGGGTCTGAGGGGAAGGTTAGTGTTACAGATGGAAAGGTGGGCTAGGGTCAAGGGGGTGGGGTTGGCACCTTGTTTTCTTCCAGGAACTTGAGCTTGATGGCCACATCTCCCCGCAGCTTCTCATACTTGTCCCGATGGGCCTGGAAAGTGGCCTGGGCACTCTCAAGTCGACCACGTGTCCCTGCATCCCGGGGGCC
>gene=chr11_6498085-6499085; species=bosTau
ATCAGGGGCACATGGACTCTGCTCTGATGGTGCTTTTGGAGTGGGGGCTGAACTCCACCAAGAAAGTCAAGGGATAAAAGCC-TTGTAATAGGAGAAACCTAACTTGACTGG-GGGCCAGGGGTTCTGGCACCTAAGCTCAAGGGGTGGTTTTTCCCAGTGGTGTTCTTGGGATCAGCAGCCAAATCCTCTAATAGAAAAGCGCCAGGGATCAGAGGGAGGGTGATAGGGAAAGGTCCAGGGATTGAGTGGGCAATGTTCCTACTCCTTAGCCAAGATGCATTTCCCCATTCAGTGATGGGGAGTTT--GAGGGGAAGGTCAGTGGTACAGATGGAAAGGTGGGCTGGG-TCAAAGGGGTGGGGTTAGCACCTTGTTTTCTTCCAGGAACTTGAGCTTGATGGCCACATCTCCCCGCAGCTTCTCATATTTGTCCCGATGGGCCTGGAAAGTGGCCTGGGCACTCTCGAGTCGACCACGCGTCCCTGCATCCCGGGGGCC
>gene=chr11_6498085-6499085; species=calJac
ACCAGGGGCACAAGGACTCTGCTCTGATGGTGCTTTTGGGGTAAGGGCTGAACTCTACCCAGGGAGTCAAAGAAGAAGGGTCAGTCTGATGGAAGAAACCTCACTTGATCTGTGGGCCTAGGGTTTTGGTACCCCAGCTAAGGGGGTGATTTTTCCCAGTAATGTTCCTGGGACCAGGAGCCAAATCCTCCAATAGGAAAGGGCCAGGAACTGGAGGGAGGGTGATGTGGAAAGGCCCAGGGGTTGAGAGGGAGAACATTCTACTCCCTAGCTAGGCTGCACTTCCCCATTCAAT-ATGGGGAGGGTCTGAGGGGAAGGTTAGTGTCACAGATGGAAAGGTGGGCTAGGGTCAAGGGGGTGGGGTTGGCACCTTGTTTTCTTCCAGGAACTTGAGCTTGATGGCCACATCTCCCCGCAGCTTCTCATACTTGTCCCGATGGGCCTGGAAAGTGGCCTGGGCACTCTCGAGTCGACCACGTGTCCCTGCATCCCGGGGGCC
>gene=chr11_6498085-6499085; species=canFam
ACCAGGGGTAAATGGACTCTGCTCTGATGGTGCTTTAAGGGTGGGGGCTGACCTCCACTAAGGGAGTCAAAGGATAAGGGTAAATCTGATGGGAGAAACCTGATTTGATTTG-AGGCCTGGGGTTCTGGTACCTCAGCTCAAGGGACGATTTTCCCCAGTTATGTTCCTGGGACCAGCAGTCAAATCCTCCAACAGAAAAGGGCCAGGGACTAGAGGGTGGGTAAC-TAGAAAGGTCCAGGAATTAAAGGGGTGAAGATCCCACCCGTAAGCCAGGCTGCATTTCCCCATCCAGTGATGGGGAGGGTCTTAGGGGTAGGTCAGTGTTACAAATGGGAAGGCGGGCTAGGGTCAAAGGGGTGGGGTTGGCACCTTGTTTTCTTCCAGGAACTTGAGCTTGATGGCCACATCTCCCCGCAGCTTCTCATATTTGTCCCGATGGGCCTGGAAAGTGGCCTGGGCACTCTCGAGTCGACCACGCGTCCCTGCATCCCGGGGGCC
>gene=chr11_6498085-6499085; species=equCab
ACTAGGGGCACAGGGACTCTGCTCTGACAGTGCTTTTGGGGTGGGGGCTGAACTCCACCAAGGGAGTCAAAAGATAAGGATCAATCTGATGGGAGAAACCTGACTTGATGTG-CAGCCTGGGGTTCTGTTACCCCAACTCAGAGGGTGATCTTTCCCAGTTATATTCCTGGGATCAGCAGTTAAATCCTCCAACAGAAAAGGGCCAGGGATCAGAGGAAGGGTGAT-CAGAAAGGCCCCGGGGCTGAGGGGCCGAAGATCCCACTCCTTAGCCAGGCTGCACTTTCCCATCCAATGATGGGGAGGGTCTGGGGAGAAGATCAGTGTTACAGACAGGAAGGTGAGCTAGGGTCAAA-GGGTGGGGTTGGCACCTTGTTTTCTTCCAGGAACTTGAGCTTGATGGCCACATCTCCCCGGAGCTTCTCATATTTGTCCCGATGGGCCTGGAAAGTGGCCTGGGCACTCTCGAGTCGACCACGGGTCCCTGCATCCCGAGGGCC
>gene=chr11_6498085-6499085; species=gorGor
ACCAGGGGCACAAGGACTCTGCTCTGATGGTGCTTTTGGGGTAGGGGCTGAACTCTACCCAGGGAGTCAAAGGAGAAGGGTCAGTCTGATGGAAGAAACCTCACTGGATTTGTGGGCCTAGGGTTTTGGTACCCCAGCTCAGGGGGTGATTTTTCCCAGTTACGTTCCTGGGACCAGCAGCCAAATCCTCCAACAGGAAAGGGCCAGGAATTGGAGGGAGGGTGATCTGGAAAGGCCCAGGGGTTGAGGG-GTGAACACTCTACTCCCCAGCTAGGCTGCATTTCCTCATTCAATAATGGGGAGGGTCTGAGGGGAAGGTTAGTGTTACAGATGGAAAGGTGGGCTAGGGTCAAGGGGGTGGGGTTGGCACCTTGTTTTCTTCCAGGAACTTGAGCTTGATGGCCACATCTCCCCGCAGCTTCTCATACTTGTCCCGATGGGCCTGGAAAGTGGCCTGGGCACTCTCAAGTCGACCACGTGTCCCTGCATCCCGGGGGCC
>gene=chr11_6498085-6499085; species=panTro
ACCAGGGGCACAAGGACTCTGCTCTGATGGTGCTTTTGGGGTAGGGGCTGAACTCTACCCAGGGAGTCAAAGGAGAAGGGTCAGTCTGATGGAAGAAACCTCACTGGATTTGTGGGCCTAGGGTTTTGGTACCCCAGCTCAGGGGGTGATTTTTCCCAGTTATGTTCCTGGGACCAGCAGCCAAATCCTCCAACAGGAAAGGGCCAGGAATTGGAGGGAGGGTGATCTGGAAAGGCCCAGGGGTTGAGGGGGTGAACACTCTACTCCCCAGCTAGGCTGCATTTCCTCATTCAATAATGGGGAGGGTCTGAGGGGAAGGTTAGTGTTACAGATGGAAAGGTGGGCTAGGGTCAAGGGGGTGGGGTTGGCACCTTGTTTTCTTCCAGGAACTTGAGCTTGATGGCCACATCTCCCCGCAGCTTCTCATACTTGTCCCGATGGGCCTGGAAAGTGGCCTGGGCACTCTCAAGTCGACCACGTGTCCCTGCATCCCGGGGGCC
>gene=chr11_6498085-6499085; species=papHam
ACCAGGGGCACAAGGACTCTGCTCTGATGGTGCTTTTGGGGTAGGGGCTGAACTCTACCCAGGGAGTCA---GAGAAGGGTCAGTCTGATGGAAGAGACCTCACTGGATTTGTGGGCCTAGGGTTTTGGTATCCCAGCTCAGGGGGAGATTTTTCCCAGTTATGTTCCTGGGACCAGCAGCCAAATCCTCCAACAGGAAAGGGCCAGGAATTGGAGGGAGGGTGATCTGGAAAGGCCCAGGGGTTGAGGGGGT-AACATTCTACTCCCTAGCTAGGCTGCATTTTGTCATTCAATAATGGGGAGGGTCTGAGGGGAAGGTTAGTGTCACAGATGAAAAGGTGGGCTAGGGTCAAGGGGGTGGGGTAGGCACCTTGTTTTCTTCCAGGAACTTGAGCTTGATGGCCACATCTCCCCGCAGCTTCTCATACTTGTCCCGATGGGCCTGGAAAGTGGCCTGGGCACTCTCGAGTCGACCACGTGTCCCTGCATCCCGGGGGCC
>gene=chr11_6498085-6499085; species=ponAbe
ACCAGGGGCACAAGGACTCTGCTCTGATGGTGCTTTTGGGGTAGGGGCTGAACTCTACCCAGGGAGTCAAAGGAGAAGGGTCAGTCTGATGGAAGAAACCTCACTGGATTTGTGGGCCTAAGGTTTTAGTACCCCAGCTCAGGGGGTGATTTTTCCCAGTTATGTTCCTGGGACCAGCAGCCAAATCCTCCAACAGGAAAGGGCCAGGAATTGGTGGGAGGGTGATCTGGAAAGGCCCAGGGGTTGAGGGGGTAAACACTCTACTCCCTAGCTAGGCTGCATTTCCTCATTCAATAATGGGGAGGGTCTGAGGGGAAGGTCAGTGTTACAGATGGAAAGGTGGGCTAGGGTCAAGGGGATGGGGTTGGCACCTTGTTTTCTTCCAGGAACTTGAGCTTGATGGCCACATCTCCCCGCAGCTTCTCATACTTGTCCCGAAGGGCCTGGAAAGTGGCCTGGGCACTCTCGAGTCGACCACGTGTCCCTGCATCCCGGGGGCC
>gene=chr11_6498085-6499085; species=rheMac
ACCGGGGGCACAAGGACTCTGCTCTGATGGTGCTTTTGGGCTAGGGGCTGAACTCTACCCAGGGAGTCA---GAGAAGGGTCAGTCTGATGGAAGAGACCTCACTGGATTTGTGGGCCTAAGGTTTTGGTATCCCAGCTAAGGGGGAGATTTTTCCCAGTTATGTTCCTGGGACCAGCAGCCAAATCCTCCAATGGGAAAGGGCCAGGAATTGGAGGGAGGGTGATCTGGAAAGGCCCAGGGGTTGAGGGGGT-AACATTCTACTCCCTAGCTAGGCTGCATTTTGTCATTCAATAATGGGGAGGGTCTGAGGGGAAGGTTAGTGTCACAGATGAAAAGGTGGGCTAGGGTCAAGGGGGTGGGGTAGGCACCTTGTTTTCTTCCAGGAACTTGAGCTTGATGGCCACATCTCCCCGCAGCTTCTCATACTTGTCCCGATGGGCCTGGAAAGTGGCCTGGGCACTCTCGAGTCGACCACGTGTCCCTGCATCCCGGGGGCC
>gene=chr11_6530274-6531274; species=hg19
GATGACAGCAACAGTATATTATCACTGACCTCTAATTTCTAGTTGGAAGAAGAATGTGAGATTACAGGGGCTGCATCGACTCCAGAAATTCCTAGAGAATCATCTGCTCTTGGCTGTGCCCCACTTTGGAGCTGGGCTACTCCATATTAGCAGGTGAGGTATTAAAAACACAACTTCATTGAGTTTTTAAAAATTAGTTTTACtaaaggtaatagtatgtttgttgtagaaaatctgaaagatacaaaaaagcactaagaaaaaacctttaatcctaccaaccactatgaacattttgttgcatatctttctagtcttttttctatcacatacacaaaatgtgatcataccttacatactgttaaataaccagttttttctttgaacatatattctgaacTAGATTATATTCTATTTCATGAATAGAATATATTCTCTATGGAGAATATATGCAATATTCTCCAGGTAATTATATATCttaaaccacttgcactcacgta
>gene=chr11_6530274-6531274; species=bosTau
ACAAAGAGCCACGGTACACTGTCACTTCCCTCTGGTTTGTAGCTGGAAGAAGGGTGTGAAGTTGCAGAGGCTGCACCAGCATCGGTCTTTCCTAGAGAAACACCTGCTCCTGGCTGTCCCCCACTTTGGAGCTGGGCTGCTCCATGTCAGCAGGTGA-GTCTTCAAGTCACAACTTCTATAGACTTTTTAAAAAAGT------aagcagtaataacatgatcattttagaagatttggaaaatacaaaagagcacaaata-aaactcttcagtgtcaccaaccatg----acattttgtcacatattcttacagtcttttttccatcatatatac-aaatgcaatcatactttacatattgttatgtaaccagttttttc------------ctctgaaa--------------------------aatatattct-------gaacata----------tccatgtattaataaattttGTATCACTTTCTCTTGTCCA
>gene=chr11_6530274-6531274; species=calJac
GATGACAGT-ACAGCATATTATCACTGACCTCTAATATCTAGCTGGAAGAAGAATGTGAGATTGCAGGGGCTGCATCGACTCCGGAATTTTCTAGAGAATCATCTGCTCTTGGCTGTGCCCCACTTTGGAGCTGGGCTACTCCATATTAGCAGGTAAGGTATTAAAAACTCAACTGCATTGAGTTTTTCAAAATTAGTTTTACTAAAGGTAACAG-ATGTTTGTTGTAAAAAGCCTGAAAGATACAAAACAGCACAAAGAAAAACCCTTTGCTCCTAataaccaccatgaacattgtgttgcatacctttctagtcttttttctatcacatatac---atGTGATCATACCTTACATACTGTGAAATAACCAGTTTTTTCTTTGAAGATATATTCTGAACTAGATTATATTCTAGTTCATGAATAGAATGTATTCTCCATGGAGAACATATGCTATCTTCTCCAGGTAATTATGCATCTTAAACCACTTGCACTCACACA
>gene=chr11_6530274-6531274; species=canFam
GCAGGGAGCAAGAGCATGTTATCACTGCCCTCTGATTTGTAGTTGGAAGAGGAGTGTGAAGTTACAGGGACTGCAGCGGTGCCGAACTTTCCTAGAGAAGCATCTGCTCTTGGCTGTGCCCCACTTTGGAGCTGGGCTTCTGCATATTAGCAGGTAAGGTCTGC-AAACACAATGTCAATAAATGTTTTGAAATTATTTTTACAaaaagtagtaacatggttcttgtagaaattttggaaaatacaaaaacacacaaagacaaaatctttaatctgaccaaccaagacaaacattttg------------ttagtcttttttctaTCACATATAC-AAATTTAGTCATACTTGACATATTGTTAAGTAACCAGTTTTTT--------------TCTGAAT--------------------------AATGTATTCT-------AAGCATA--------TCTTCATATAATTATGTATTCTACATCActtgccctcataca
>gene=chr11_6530274-6531274; species=equCab
GCAGAGAGCTGTGGCACATTGTCCCTGCCTTCTGATCTGCAGTTGGAAGAAGAGTATGAAGTTGCAGGGGCTGCAATGGCGTCGGACTTTCCTAGAGAAGCATCTGCTCTGTGCTGTGCCCCACTTTGGAACGGGGCTGCTCCATATTAGCAGGTGAGGTCTTCAAAACACAACTTAAATGGATTTTTTAAAGTAATTTttataaaaggtaataatatgtttcttgtggaaaatttggaaaatacaaaaaagcacaaaggaaaaatctttaatctcaccaactactatgaacattttgttgcctacttttgtggtcttttttctatcacatatat-atc-----acatactttgcatattattaagtaacTAGTTTTTTT------------CTCTGAAT--------------------------AATTCATTCT-------GAACATA--------TCTCCATGTAATTACATATTCTACATCActtgccctcacaca
>gene=chr11_6530274-6531274; species=gorGor
GATGACAGCAACAGTATATTATCACTGACCTCTAATTTCTAGTTGGAAGAAGAATGTGAGATTACAGGGGCTGCATCGACTCCAGAAATTCCTAGAGAATCATCTGCTCTTGGCTGTGCCCCACTTTGGAGCTGGGCTACTCCATATTAGCAGGTGAGGTATTAAAAACACAACTTCATTGAGTTTTTAAAAATTA--TTTACtaaaggtaatagtacgtttgttgtagaaaatctgaaagatacaaaaaagcactaagaaaaaacctttaatcctaccaaccactatgaacattttgttgcatatctttctagtcttttttctatcacatatacaaaatgtgatcataccttacatactgttaaataaccagttttttctttgaacatatattctgaacTAGATTATATTCTATTTCATGAATAGAATATATTCTCTATGGAGAATATATGCAGTATTCTCCAGGTAATTATATATCttaaaccacttgcactcacgta
>gene=chr11_6530274-6531274; species=panTro
GATGACAGCAACAGTATATTATCACTGACCTCTAATTTCTAGTTGGAAGAAGAATGTGAGATTACAGGGGCTGCATCGACTCCAGAAATTCCTAGAGAATCATCTGCTCTTGGCTGTGCCCCACTTTGGAGCTGGGCTACTCCATATTAGCAGGTGAGGTATTAAAAACACAACTTCATTGAGTTTTTAAAAATTAGTTTTACtaaaggtaatagtatgtttgttgtagaaaatctgaaagatacaaaaaagcactaagaaaaaacctttaatcctaccaaccactatgaacattttgttgcatatctttctagtcttttttctatcacatacacaaaatgtgatcataccttacatactgttaaataaccagttttttctttgaacatatattctgaacTAGATTATATTCTATTTCATGAATAGAATATATTCTCTATGGAGAATATATGCAATATTCTCCAGGTAATTATATATCttaaaccacttgcactcacgta
>gene=chr11_6530274-6531274; species=papHam
GATGACAGCAACAGTATATTATCACTGACCTCTAATTTCTAGTTGGAAGAAGAATGTGAGATTGCAGGGGCTGCATCGACTCCGGAATTTCCTAGAGAATCATCTGCTCTTGGCTGTGCCCCACTTTGGAGCTGGGCTACTCCATATTAGTAGGTGAGGTATTAAAAACACAACTTCATTGAGTTTTTTAAAATTAGTTTTACtaaaggtaatagtatgtttgttgtagaaaatctgacagatacaaaaaagcacaaagaaaaaacctttaatccttccaaccactatgaacatttcgttgcatatctttctagtctcttttctatcacgtatacaAAATGTGATCATATCTTACATACTGTTAAATAACCAGTTTTTTGTTTGAATATATATTCTGAATAAGGTTATATTCTATTTCATGAATAGAATATATTCTCTATGGAGAATATATGCAATATTCTCCAGGTAATTATATATCTTAAACCACTTGCTCTCACGTA
>gene=chr11_6530274-6531274; species=ponAbe
GATGACAGCAACGGTATATTATCACTGACCTCTAATTTCTAGTTGGAAGAAGAATGTGAGATTACAGGGGCTGCATCGACTCCAGAAATTCCTAGAGAATCATCTGCTCTTGGCTGTGCCCCACTTTGGAGCTGGGCTACTACATATTAGCAGGTGAGGTATTAAAAACACAACTTCATTGAGTTTTTAAAAATTAGTTTTACtaaaggtaatagtatgtttgttgtagaaaatctgaaagatacaaaaaagcacaaagaaaaaacctttattcctaccaaccactgtgaatattttgttgcatatctttctagtcttttttctatcacatatacaaaatgtgatcataccttacatactgttaaataaccagttttttctttgaacatatatTCCGAACTAGATTATATTCTATTTCATGAATAGGATATATTCTCTATGGAGAATATATGCAATATTCTCCAGGTAATTATATATCttaaaccacttgcactcacgta
>gene=chr11_6530274-6531274; species=rheMac
GATGACAGCAACAGTATATTATCACTGACCTCTAATTTCTAGTTGGAAGAAGAATGTGAGATTGCAGGGGCTGCATCGACTCCGGAATTTCCTAGAGAATCATCTGCTCTTGGCTGTGCCCCACTTTGGAGCTGGGCTACTCCATATTAGTAGGTGAGGTATTAAAAACACAACTTCATTGAGTTTTTAAAAATTAGTTTTACtaaaggtaatagtatgtttgttgtagaaaatctgacagatacaataaagcacaaagaaaaa--CTTTAATCCTTCCaaccactatgaacatttcgttgcgtatctttctagtctcttttctatcacgtatacaAAATGTGATCATATCTTACATACTGTTAAATAACCAGTTTTTTGTTtgaatatatattctgaatAAGATTATATTCTATTTCATGAATAGAATATATTCTCTATGGAGAATATATGCAATATTCTCCAGGTAATTATATATCttaaaccacttgctctcacgta
>gene=chr11_6582136-6583136; species=hg19
tgacatagtgagaccttgtctccaaaaaagaaaaaaaagaaaaaaaTAGGTTAGATTGCTTCCTAATaagaggagatagggcactatccttaccttcatggtgcttatagtttagcagaagataagaagatatagactcatccaggcaatgacaaaacCGTGTTATAACAGAGTAAGTTCAGAGCACTCCAAATATCAAGAAAAACTTTCTAGAGAAAGCAGAGTGCCCCGCTGTGCAGCACAGAGCGTGTATATAACATGGTAGGAGCTCAAAAACATTCACTAACTGTATAAACAAAtgaatgaagtacatgacagttgatgcctgaaagttaggtcagatctgatcagtgtttgaaaggggccaagtgacagaatgtcccaggttgatataacagcatgtgaaaggcctagaggcaaaagagtgtgtgccacattggaggaactgaaagtcaggaatggctggaaagtagcgtgctaggagagagaaaagagatgag
>gene=chr11_6582136-6583136; species=bosTau
----------------------------------------------------------------------------------------------------------------------------------------------------------------------------------------------aaaaaaaaaaaaaaaCTTCCTAGAGAGAGCATAGTACCACACTGTGTAGCACAGAGGCTTGGTA-AGCAC----------CAAAAGCATTCGTTAAATATGTAAACACAAggatgaagtacatcaaagttgatacctgaaggtcaggtgagatttggt-----atgaaagggggt----gggaagaatgttgcaggctgaagtaacagcaagtgaaaggcccagaggcaagagtgtgtgtgccaggttggaggaactgaaagtcaggaatggctggagagcacgctgctgggagaggaaaagcaaatgat
>gene=chr11_6582136-6583136; species=calJac
tgacatagtgagaccttgcct----------------aagaaaaaaTA--TTAGATTGCTTTCTAATaagaggaaatagggcacggtccttgccttcatggtgcttatagtttagcagaag--------atatagactcatccaggcaattacaaaactgtgttataacagagtaagttcagagcactccaaatatcaagaaaaactttctagagaaagcagagtgccctgctatgcagcacagagcatgtatataacatggtaggagctcaaaaacactccctaactatgtaaacacatgaatcaagtacatgaaagttgttgcctgaaagttgggtcagatttgatcagtgtttgaaacgggctgggtgacagaatgtcccaggttgatgtaacagcatgtgaaaggcctagaggcaaaagagtatgtgccacattggaggaactgtaagtcaataatggctggtaagtagcgtgctgggagagataaaagagatgag
>gene=chr11_6582136-6583136; species=canFam
----------------------------------------------------------cCTTCTAATAAGA-AAGATAAGGCACTGTACTTACCTTCATGGTACCT--AGTTTACTGGAAC--------ATATAGCCTCATCCAGGCAATTACAAAACAGTGTTACGACAGAGAAAGTCCAGGGCACTCTAATTATC----AAGACTTTCTGGAGAAAGCAAAGTGCCACAAT----------GAGTATGTGTAGAATATGGCAAGCACTAAAAAACATTCCTTAAATATGGAAACA---AAATGTAGTGCACCAAagttgatacctggaggttagcgaagatttggc-----ataaaaggggggtgggggggagggtgtcacaggctgaagtaaaagcacggaaaaggcccagaagcatgggaacatgtgccacattggaggagctagaagtcaggaatggctggagagtagggtgttgggggagg--agagaaatgag
>gene=chr11_6582136-6583136; species=equCab
---------------TTGCCTCC--------------TAATaagaa---------------------------agataagggactatccttgctttcatgggtcct--agcgtactggaca--------gtatagactcatccaggcaattacaaaacagtgatgtgacagggaaactccagggtgctctaagtatc---aaagaCATTCCAGAGAAAGCATCGTGCCACAGTATGTGGCACAGAGCCTATGCAGAACATGGTAGGTACTCAGAAGCATTCCTTAAATATGTAAAt----gaatgaagtacatcaaagttgttacctgagggttagataagatttggc-----ataaaaggggatggggaggaagaatatgacaggccgaagtaacagcatgtgaaaggcccagaggcaagagaatgtgtgccacattgaaggaactgaaagtcaggaatggctggagagtagagtgctgggaaaggaaaaagagatgag
>gene=chr11_6582136-6583136; species=gorGor
--------------------------------------------------------------------------------------------------------------------------------------------------------------------------------------------------------------------------------------------------------------------------------------------------------------------------------------------------------------------------------------------------------------------------------------------------------------------------------------------------------------------
>gene=chr11_6582136-6583136; species=panTro
tgacatagtgagactttgtctcc---------aaaaaagaaaaaaaTAGGTTAGATTGCTTCCTAATAAGAGGAGATAGGGGACTATCCTTACCTTCATGGTGCTTATAGTTTAGCAGAAGATAAAAAGATATAGACTCATCCAGGCAATGACAAAACCGTGTTATAACAGAGTAAGTTCAGAGCACTCCAAATATCAAGAAAAACTTTCTAGAGAAAGCAGAGTGCCCCGCTGTGCAGCACAGAGCGTGTATATAACATGGTAGGAGCTCAAAAACATTCACTAACTGTATAAACAAAtgaatgaagtacatgacagttgatgcctgaaagttaggtcagatctgatcagtgtttgaaaggggccaagtgacagaatgtcccaggttgatataacagcatgtgaaaggcctagaggcaaaagagtgtgtgccacattggaggaactgaaagtcaggaatggctggaaagtagcgtgctaggagagagaaaagagatgag
>gene=chr11_6582136-6583136; species=papHam
tggcatagtaagaccctgtctcc-----aaaaaaaaaaaaaaaaaaTAGGTTAGGTTGCTTCCTAATaagagaagatagggcactatccttaccttcatggtgcttatagttcagcagaag----------atatactcatccaggcaatgacaaaaccatgttataacggagtaagttcagagtgcgccaaatatcaagaaaaactttctagagaaagcagagtgccctgctatgcagcacagagcatgtatataacatggtaggagctcagaaa-attccctaactatgtaaacaaaggaataaagtacatgaaagttgattactgaaacttaggtcagatttgatctgtgtttgaaagggg-----------------ccaggttgatataacagtatgtgaaaggcctagaggcaaaagagtgtgtgccacgttggaggaactgaaagtcaggaatggctggaaagtagcatgctaggagagagaaaagagatgag
>gene=chr11_6582136-6583136; species=ponAbe
tgacatagtgagaacctgtccccaaaaaaaaaaaaagaaaaaaaaaCAGGTTAGATTGCTTCCTAataaaaggaaatagggcactatccttaccttcatggtgcttatagtttagcagaagataagaagatatagactcatccagataatgacaaaacTGTGTTATAACATAGTAAGTTCAGAGTGCTCCAAATATCAAGAAAAACTTTCTAGAGAAAGCAGAGTGCCCTGCTATGCAGCACAGAGCATGTATATAACATGGTAGGAGCTCAAAAACCTTCACTAACTATGTAAACAAAtgaatgaagcacatgaaagttgatgcctgaaagttaggtcagatttgatcagtgcttgaaaggggccgggtgacagaatgtcccaggttgatgtaacagcatgtgaaaggcctagagacaaaagagtgtgtgccacattggaggaactgaaagtcaggaatggctggaaagtagtgtgctaggagagagaaaagagatgag
>gene=chr11_6582136-6583136; species=rheMac
tggcatagtgagaccctgtctcc--------------agaaaaaaaaaGGTTAGGTTGCTTCCTAATAAGAGAAGATAGGGCACTATCCTTACCTTCATGGTGCTTATAGTTTAGCAGAAG----------ATATACTCATCCAGGCAATGACAAAACCATGTTATAACGGAGTAAGTTCAGAGTGCTCCAAATATCAAG-AAAACTTTCTAGAGAAAGCAGAGTGCCCTGCTATGCAGCACAGAGCATGTATATAACATGGTAGGAGCTCAGAAA-ATTCCCTAACTATGTAAACAAAGGAATAAAGTACATGAAAGTTGATTACTGAAACTTAGGTCAGATTTGATCTGTGTTTGAAAGGGG-----------------ccaggttgatataacagtatgtgaaaggcctagaggcaaaagagtgtgtgccacgttggaggaactgaaagtcaggaatggctggaaagtagcatgctaggagagagaaaagagatgag
>gene=chr11_7785085-7786085; species=hg19
ACTTTCTCCCTGAATTATTCATAAACATACCAACAAGGATATATAAATCTTAACAGATCAGAAAGTTCATGTTTATCACTAGCCTTTGACTTGAATTAACTGACAATTATGAAGGCTTAGATGATACATGGCATAAAATATAGGAGACCTGTGAACACTTTAACCTTTGAGACATGAAGCCAAAGTATCCAAAGGAAGCTAATCTTTATATTCAGGACCATAGAGTTTGCATAACTAATGCTCCAAGATGTCGTGGGAATCAGGATGCACCTGAAATTTTTACAGGACAACTGGAGATGTTGTTTATCAAAAGATAAGGACCAGGGTTAGGACCTCAGGAAAAAAACAAAAAGCTGCCCACTTACGAATGTTCATTATTATGGTGAAAAAGCAGGGCAGAAGGGGGAAGGAGTCAGGGCATTTAGAGTTGAATTCAGAAATTGGAGAAGACTGGTCTCTGTGAAATTAAGAAACTtttatccttaaagctggcctttaaa
>gene=chr11_7785085-7786085; species=bosTau
TCTTTTCCCAAGAATTACTCATAAATATGTCCAG---AATATATAAATCTTAACAGATCTAAAAATTATTGTTTGTCAC----------------ACAAGTCCCAACTAGCAATGCTCATATGATACCTGAGGTAAAATACAG-----------ACACTCTGACCACTGAGATATGGGTACAAAATGTCCAGAGGAAGCTAGTC-TTGTATGCAGGGCTTCAAAGTTCACATAATTAAAGCTCTG----GTCATACTAGTCAGTATGTACTTAGGATTTTTACAGGACAATTACAACTGCAATTTATTAAaa--------------------------------------------------------------------------------------------------------------------------------------------------------------------------------------------
>gene=chr11_7785085-7786085; species=calJac
ACTTTCTCCCTGAATTATTCATAAACATGCCAACAGGGATATACAAATCTTAACATATCAGAAAGTTTATGTTTATCACTGGCCTTTGACTTCAATTAATTGACAATCATCAAGGCTTAGAGGATACCTGACATAAAATACAGGATACCTGTGAACAGTCTAACTTTTGAGACATGAATCCAAAGTATCCAAAGGAGGTTAATCTTTATATTCAGGACCATAGAGTTTGTGTAACTAATGCTCCAAGTTGTCATGGGAGTCAGGATGCACCTGAAATTTTTACAGGACAATTGGAGATGTTGTTTAGCAAAAGGTAAGGACCAGAGTTAGGACCTCAGGAAAAACATAAAAAGCTCCCCACTTACGAATGTTCACTATTATGGTGAAAAAGCAGGGTAGAAGGGAAAAGGGGTGAGGGCATTTAGGGTTTAATTCAGACATTGGAGAAGACTGGTCTATGTGAAATTAAGAAACTTTTATCCTTAAAGCTGGCCTTTGAA
>gene=chr11_7785085-7786085; species=canFam
--------------------------------------------------------------------------------------------------------------------------------------------------------------------------------------------------------------------------------------------------------------------------------------------------------------------------------------------------------------------------------------------------------------------------------------------------------------------------------------------------------------------
>gene=chr11_7785085-7786085; species=equCab
ATCTTCTTCCTGAATTATTCA-AAACACGCAAAG---TATATATAAATCTGAATAGATCTGGAAATTAATGTTTGTCACTGGCTCTTGACTGAAATTAATTCCCAATTAGCAAAGCTCAAATGATACCTGAGGTAAA--ACAGAAGACCTATGAACACTCTGACATCTGAGATATGGGTCCACAGTGTGCAAAGAAGA-AAGTCTTTACATTCAGGACTTTAGAGTTCATATAACTGAAGGTCTGAGATGTCATGGGACTCAGATTGCACCTCAAATTGTTACAGAACAATTGGAAGTATTGTTTATTAAaa--------------------------------------------------------------------------------------------------------------------------------------------------------------------------------------------
>gene=chr11_7785085-7786085; species=gorGor
ACTTTCCCCCTGAATTATTCATAAACATACCAACAAGGATATATAAATCTTAACAGATCAGAAAGTTCATGTTTATCACTGGCCTTTGACTTGAACTAATTGACAATTATGAAGGCTTAGATGATACATGGCATAAAATATAGGAGACCTGTGAACACTTTAACCTTTGAGACATGAATCCAAAGTATCCAAAGGAAGCTAATCTTTATATTCAGGACCATAGAGTTTGCATAACTAATGCTCCAAGATGTCGTGGGAATCAGGATGCACCTGAAATTTTTACAGGACAATTGGAGATGTTGTTTATCAAAAGATAAGGACCAGGGTTAGGACCTCAGGAAAAAAACAAAAAGCTGCCCACTTACGAATGTTCATTATTATGGTGAAAAAGCAGGGCAGAAGGGGGAAGGAGTCAGGGCATTTAGAGTTGAATTCAGAAATTGGAGAAGACTGGTCTCTGTGAAATTAAGAA------ATCCTTAAAGCTGGCCTTTAAA
>gene=chr11_7785085-7786085; species=panTro
ACTTTCTCCCTGAATTATTCATAAACATACCAACAAGGATATATAAATCTTAACAGATCAGAAAGTTCATGTTTATCACTAGCCTTTGACTTGAATTAATTGACAATTATGAAGGCTTAGATGATACATGGCATAAAATATAGGAGACCTGTGAACACTTTAACCTTTGAGACATGAATCCAAAGTATCCAAAGGAAGCTAATCTTTATATTCAGGACCATAGAGTTTGCATAACTAATGCTACAAGATGTCGTGGGAATCAGGATGCACCTGAAATTTTTACAGGACAATTGGAGATGTTGTTTATCAAAAGATAAGGACCAGGGTTAGGACCTCAGGAAAAAAACAAAAAGCTGCCCACTTACGAATGTTCATTATTATGGTGAAAAAGCAGGGCAGAACGGGGAAGGAGTCAGGGCATTTAGAGTTGAATTCAGAAATTGGAGAAGACTGGTCTCTGTGAAATTAAGAAACTTTTATCCTTAAAGCTGGCCTTTAAA
>gene=chr11_7785085-7786085; species=papHam
ACTTTCTCCCTGAATTATTCATAAACATGCCAACAAGGATATACAAATCTTAACAGATCAGAAAGTTCTTGTTTATCACTGGCCTTTGACTTGAATTAATTGACAATTATGAAGGCTTAAATGATAACTGGCATAAAATACAGGAGACCTGTGAACACTCTAAACTTTGAGACATGAATCCAAAATATCCAAAGGAGGCTAATCTTTGTATTCAGGACCGC--AGTTTGCATAACTAATGCTACAAGATGTCATGGGAATCAGGATACACCTGAAATTTTTACAGGACTATTGGAGATGTTGTTTATCAAAAGATAAGGACCAGGGTTAGGACCTCAGGAAAAAGACAAAAAGCTGCCTACTTACAAATGTTCATTATTATGGTGAAAAAGCAGGGCAGAAGGATCAAGGGGTCAGGGCATTTAGAGTTGAATTCAGAAATTGGAGAAGACTGGTCTGTGTGAGATTAAGAAACTTTAATCCTTAAAGCTGGCCTTTGAG
>gene=chr11_7785085-7786085; species=ponAbe
ACTTTCTCCCTGAATTATTCATAAACATACCAACAAGGATATATAAATCTTAACAGATCAGAAAGTTCATGTTTATCACCGGCCTTTGACTTGAATTAATTGACAATTATGAAGGCTTAGATGATACCTGGCATAAAATATAGGAGACCTGTGAACACGCTAACCTTTGAGACATAAATCCGAAGTATCCAAAGGAGGCTAATTTTTGTATTCAGGACCATAGAGTTTGCATAACTAATGCTCCAAGATGTCGTGGGAATCAGGATGCACCTGAAATTTTTATAGGACAATTGGAGACATCATCCATCAAAAGATAAGGACCAGAGTTAGGACCTCAGGAAAAAGATAAAAAGCTGCCCACTTACGAATGTTCATTATTATGGTGAAAAAGCACGGCAGAAGGGGGAAGGAGTCAGGGTATTTAGAGCTGAATTCAGAAATTGGAAAAGACTGGTCTCTGTGAAATTAAGAAACTtttatccttaaagctggcctttaaa
>gene=chr11_7785085-7786085; species=rheMac
ACTTTCTCCCTGAATTACTCATAAACATGCCAACAAGGATATATAAATCTTAACAGATTAGAAAGTTCTTGTTTATCACTGGCCTTTGACTTGAATTAATTGACAATTGTGAAGGCTTAAATGATAACTGGCATAAAATACAGGAGACCTGTGAACACTCTAAACTTTGAGACATGAATCCAAAATATCCAAAGGAGGCTAATCTTTATACTCAGGACCGCAGAGTTTGCATAACTAATGCTACAAGATGTCATGGGAATCAGGATACACCTGAAATTTTTACAGGACTATTGGAGATGTTGTTTATCAAAAGATGAGGACCAGGGTTAGGACCTCAGGAAAAAGACAAAAAGCTGCCTACTTACAAATGTTCATTATTATGGTGAAAAAGCAGGGCAGAAGGATCAAGGGGTCAGGGCATTTAGAGTTGAATTCAGAAATTGGAGAAGACTGGTCTATGTGAGATTAAGAAACTTTAATCCTTAAAGCTGGCCTTTGAG
>gene=chr11_7894136-7895136; species=hg19
tattatatgtatatatatTTCTCTGCCTTGCTTTTTTCACTTAAATTTAAATCTGAACTCTTTATGCAGCTGAATTAGAGAAGCCCAGCTGGATTTATGACCTAGCAGGTCTTTTGACAGTGCAAAGGCTTCCCCTGCAGGTCTTACTATAGAGAACACAGAATACATTATCTGGTTCGAAGAGAGAATAAATAAATGACTAGTCCAGTCTCTTCTGATCTCACCAATCAGATAAGTCATCACTCTTTTCATGTCTTCACATGTCATTGTGAGATGAAGAGAAGTGTGGAAACCATTTTCCCCTACTTCTTAAAGGGTGAATATTTCTGTTTCTAGGGCCAAAGCAGGAAGGTAGGGAGAGGAACTAAGATAATTCCAACCACACGGGACATAGAATATAGCACAGAAGTACTACAATTTATTTAATCATTTGCCTATTAACATTTTTTGTTACAAATATTGCCATAATAAACAGTAGGATAATGAATGCTTCTGGAATA
>gene=chr11_7894136-7895136; species=bosTau
gtatatatatatatatacttatGTGTCTTGCTTTTTTCACTGAATTTTGAATCTGAATGGTTTATAAGGCTGAATTAGAGAAGCCCAACTAAATAtacaactctgcaattccat------tgcaggggcccTACCTAGAAGACTTACTGCAGAGA-TACAAGAGAACCTGCATGGATCTAAGAAGGAACAAATAAAGGATTAATCCAGTCTTCTCTAATCTCACCAATCAGATAAGTCATCAAAATTCTCAAACTTCCATGTGTCATTAGGAGAGAGAGGGAAATGTGCAAACCATTTTCCAACATTTTTTATAGGATAAATATTCTTATTTCTTGGGCCAAGACTGGAAGGTGGGGA---GGACTAA-ATGATTCCAATTACACAGGACACAGGATatagcatggaaataccacaatttatttagtcatttgcctat--ataatttttattccaaatattgctgcagtaaacagttggataacaaatg-ttctggaata
>gene=chr11_7894136-7895136; species=calJac
tattataggtatatgtatTTCTCTGGCTTGCTTTTTTCACTTAAATTTAAACCTGAACTCTTTATGTGGCTGTATTATAGAAGTCCAGATGGATTTGCAGGTCTGCAGACCTCTTGACAGTGCAAAGGCTTCCCCAACAGGACTTACTACAGAGGACACAGAATACATTATTTGATTCTAAGAATGAATAAATAAATGACTAATCCAGTCTCTTCTTATCTCACCAATCAGATAAGTCA--------------TCTTCACATGTCACTGTGAGATGAAGAGAAGTGTTCAAACAATTTTCCCATACTTCTTAAAGGGTGAATACTTCTGTTTCTT-----------GGAAGGTAGGGATTGGAACTAAGATAATTCCAATTACACAGGACACAGGATATAGCACAGAAGTATTATAATGCATTTAATCATTTGCCTATTAAC--TTTTTGTTACAAATATTGCCACAGTAAACAGTAGGATAATGGATGCTTCTGGAGTA
>gene=chr11_7894136-7895136; species=canFam
-------------------TA-------TGTTTGTT-----------------------------------------------------------TAGACCTCTGTAGATGTCCCTGCAGTGAAGGAGCTTTGCCTCAAAGATTTAGTGCAGGGAGCACAAGTGAACACATATGGATCAAAGAAAGAACAAACAAAGGATTAAACCAGTCTCTTCTGGTCTCA------AGATAAGTCAT---CCTCCTCTCATTTTCACTTATCATTAAGAGATGGAGGGATATATGGAACCCATTTTTCCAGACT---TAAAAGATGAATATTCCTGTTTCCT-GGCTCAGGCAGGAAGGTGGGGA---GAACTAA-ATAATGCCAACCACACAGGGCACAGGACATGATATGGAAGTACCACAATGTATTTAATCATTT-TCTATTGGTAACTTTTACTATAGTTACTGCTGTAGAGAACAGTTGCATAACAAATGTTTCCAGAATA
>gene=chr11_7894136-7895136; species=equCab
--------------------------------------------------------------------------------------------------------------------------------------------------------------------------------------------------------------------------------------------------------------------------------------------------------------------------------------------------------------------------------------------------------------------------------------------------------------------------------------------------------------------
>gene=chr11_7894136-7895136; species=gorGor
tattatatgtatatatatTTCTCTGCCTTGCTTTTTTCACTTAAATTTAAATCTGAACTCTTTATGCAGCTGAATTAGAGAAGCCCAGCTGGATTTATGACCTAGCAGGTCTTTTGACAGTGCAAAGGCTTCCCCTGCAGGTCTTACTATAGAGAACACAGAATACATTATTTGGTTCTAAGAGAGAATAAATAAATGACTAGTCCAGTCTCTTCTGATCTCACCAATCAGATAAGTCATCACTCTTTTCATATCTTCACATGTCATTGTGAGATGAAGAGAAGTGTGGAAACCATTTTCCCCTACTTCTTAAAGGGTGAATATTTCTGTTTCTAGGGCCAAAGCAGGAAGGTAGGGAGAGGAACTAAGATAATTCCAACCACACAGGACATAGAATATAGCACAGAAGTACTACAATTTATTTAATCATTTGCCTATTAACATTTTTTGTTACAAATATTGCCATAATAAACAGTAGGATAATGAATGCT---------
>gene=chr11_7894136-7895136; species=panTro
tattatatgtatatatatTTCTCTGCCTTGCTTTTTTCACTTAAATTTAAATCTGAACTCTTTATGCAGCTGAATTAGAGAAGCCCAGCTGGATTTATGACCTAGCAGGTCTTTTGACAGTGCAAAGGCTTCCCCTGCAGGTCTTACTATAGAGAACACAGAATACATTATCTGGTTCGAAGAGAGAATAAATAAATGACTAGTCCAGTCTCTTCTGATCTCACCAATCAGATAAGTCATCACTCTTTTCATATCTTCACATGTCATTGTGAGATGAAGAGAAGTGTGGAAACCATTTTCCCCTACTTCTTAAAGGGTGAATATTTCTGTTTCTAGGGCCAAAGCAGGAAGGTAGGGAGAGGAACTAAGATAATTCCAACGACACAGGACATAGAATATAGCACAGAAGTACTACAATTTATTTAATCATTTGCCTATTAACATTTTTTGTTACAAATATTGCCATAATAAACAGTAGGATAATGAATGCTTCTGGAATA
>gene=chr11_7894136-7895136; species=papHam
tattatatgtatatatatTTCTCTGCCTTGCTTTTTTCACTTAAATTTAAATCTGAACTCTTTATGAAGCTGAATTAGAGAAGCCCAGCTGGATTTATGACCTAGCAGGTCTTTTGACAGTGCAAAGGCTTCCCCTTTAGGGCTTACTACAGAGGACACAGAATACATTATTTAGTTCTAAGAGAGAATAAATAAATGACTAGTCCAGTCTCTTCTGAACTCACCAATCAGATAAATCATCACTCTTTTCATATCTTCACATGTCACTGTGAGATGAAGAGAAGTGTGGAAACCATTTTCCCATACTTCTTAAAGCGTGAATATTTCTGTTTCTTGGGCCAAAGCAGGAAGGTAGGGAGAGGAACTAAGATAATTCCAACTACACAGAACATAGAATATAGCACAGAAGtaccacaatttatttaatcatttgcctattaacattttttgttacaaatattgccacaataaacagtaggataatgaaTGCTTCTGGAATA
>gene=chr11_7894136-7895136; species=ponAbe
tattatatgtatatatatTTCTCTGCCTTGCTTTTTTCACTTAAATTTAAATCTGAACTCTTTATGAAGCTGAATTAGAGAAGCCCAGCTGGATTTATGACCTAGCAGGTCTTTTGACAGTGCAAAGGCTTCCCCTACAGGACTCACTACAGAGAACACAGAATACATTATTTGGTTCTAAGAGAGAGTAAATAAATGACTAGTCCAGTCTCTTCTGATCTCACCAATCAGATAAGTCATCACTCTTTTCATATCTTCACATGTCATTGTGAGATGAAGAGAAGCGTGGAAACCATTTTCCCCTACTTCTTAAAGGGTGAATATTTCTGTTTCTAGGGCCAAAGCAGGAAGGTATGGAGAGGAACTAAGATAATTCCAACCATACAGGACATAGAATATAGCACAGAAGTACCACAATTTATTTAATCATTTGCCTATTAACATTTTTTGTTACAAATATTGCCATAATAAACAGTAGGATAATGAATGCTTCTGGAATA
>gene=chr11_7894136-7895136; species=rheMac
tattatatgtatatatatTTCTCTGCCTTGCTTTTTTCACTTAAATTTAAATCTGAACTCTTTATGAAGCTGAATTAGAGAAGCCCAGCTGGATTTATGACCTAGCAGGTCTTTTGACAGTGCAAAGGCTTCCCCTTTAGGGCTTACTACAGAGGACACAGAATACATTATTTAGTTCTAAGAGAGAATAAATAAATGACTAGTCCAGTGTCTTCTGAACTCACCAATCAGATAAGTCATCACTCTTTTCATATCTTCACATGTCACTGTGAGATGAAGAGAAGTGTGGAAACCATTATCCCATACTTCTTAAAGCGTGAATATTTCTGTTTCTTGAGCCAAAGCAGGAAGGTAGGGAGAGGGACTAAGATAATTCCAACTACACAGAACATAGAATATAGCACAGAAGTACCACAATTTATTTAATCATTTGCCTATTAACATTTTTTGTTACAAATATTGCCACAATAAACAGTAGGATAATGAATGCTTCTGGAATA
>gene=chr11_8361194-8362194; species=hg19
CTGGGGCAGGACACAGCCTCCAAGCCCAACCTCTTCCCGGGTCTCCTTTCCCATCTCCTCCCTGACCACGCCTCACCACGCCCCTCCACCAGGTGAGTCCTCACCTCCTCTCTCTCCAGCTCTGCCTGGCCCTGACCCGACCCGCCTACCTTCTCCCTGCCCCTGGTGAGCTTGTGCAGAACCCGAGGGCACAGCGTCTTTTGCGCAGAAGGCGCACCGCGCGACCAGCACCTTGTTGAGCAGCTGAGggccttggggaacctgctttaatgaataggagtgcgttcataaacagcatatccatatgcaaatgagtacctccaacagcctggaaacaggctggtctctGATTGCTTCTATTTGAGCAAACACAATTTATAAACTCTGGGGTCTTTTTTCAGGAAAGGAATGAAGGGGCTTCCCTTGATTTACAAATTCCAACTTGAAAGGCAAGGTTCTTCCTTCTATGTCTAGTACAACTCAATGCCCCCAAATCCAGG
>gene=chr11_8361194-8362194; species=bosTau
TTGGAGTCTAGTGCAGCCCAGGCATTCAATCTCTCTTCTGGCTTCTCAACCACTCCCTCCTCCCACCACGGCCCTCC-CACTACTCCTCC-AGACTGTCCTCCCCGCCCCAGCCCCTGGCCCAGCTGGCCCCAGGCCCCACTCGTC-CCCTTCTTGGTGCCCCT-GTGAGATTGTGTGGTGTCTG--GGCATAGCACCTTTCACACAGAAGGTGCCAAGT-CAACCCACACCTtgttgagcaactgagggccttggggaacctgctttaatgaataggagtgcgcttataaatagcatatccatatgcaaatgagcacctccaacagcctggaaactggctggactctGATGGCTTCCTGTTAAGCAAAAACAGTTGATAACAACTAGGCTGTTTTTTCAGGAATGTAATGAAGAGACTTCCTTTGATTTATAGATTCCAACTGGAAGATCAAGGTCCTTTCTTC-ACAAATAGTATAACTCAATGCCTCCAAACCCCTG
>gene=chr11_8361194-8362194; species=calJac
CTGAGGCTGGATGCAGCCT-GGAGCTCAACCTCTCCCCGGGTCTCCTCCAGTGTCTCCTCCCTGACCCCACCACATCACGCCCCACCACCAGGTGAGTTCTCA---CCTCTCTCTCC--CTCTGCCTGGCCCAAACCCCACCCGCCAAC---CTCCCTGCCCCTGGTGAGGTTGTGCAGAACCCGAGAGCAGAGCGCCTTTTGCGCAGAAGGCGCCCCGCGCAGGCAGCACCTTGTTGGGCAGCtgggggccttgaggaacctgctttaatgaatagacgtccgttcctaaacagcgtatctacatgcaaatgagcacctccaacagcctggaaacaggctggtctctGATGGTTTCTATTTAAGCAAACACAATTTATAAATGCTGGGGTGTTTTTTCAGGAAAGGAATGAAGGGGCTTCCCTTGATTTACAAAGTCCAACTTCAAGGGCAAAGTTCTTCCTTCTGTGTCTAATACAACTCAGTGCCCCCATATCCAGG
>gene=chr11_8361194-8362194; species=canFam
cTTGAGCGCAGCGCGG-----------GGCCCTT----------CATACCCCGGGCCCGCTTCCCCCAT--------------CCCCGCGGGGACAGCCT---TTTGCACCGGGCCTGACCCCCCCCGTCCCCGGCCTGA--------CCCCCCCA----CCCCGCCGGGCTGGTGCGGAGCTGCG-CCCCGGGGGCCGTCCCGG-CAAAGGCGCCGCGCGC-CGCCGCACCTTGTCAAGCAGCCCAGGGCCCTGGGGAACCTGCTTTAATGAATAGAAGTACAAATAGAAATAGCTTATCCATATGCAAATGAGCACCTCCGACAGCCTGGAAACTGGCTGGTCTCTGATCGCTTCCTTTTAAGCAAACACACTTTATAAAAACTGGGGGCTTTTTTCAGGACAGAAATGAAGGGACTTCCCGGGCTTTGCAGATCCTAGCTGGAAG-ACAGGGGTCCGGCTCCCAGGCGGAGTGTACCCCGGTGCCCTCCCGTCTCTC
>gene=chr11_8361194-8362194; species=equCab
CTGGAGCCCAGCACAGCCCTGGAGCCAAGCTTCTCTCCACATCTCTTGCCCAACCCCTCCCTGCCCCACG-------------GTCTGCCGGGACAGTGCTCATTTCCCCTGTCCCTGGCCCTGCTGGCCCCTGGCCCCA-TTGCC-ACCTTCCTGTTGCCCCCGGTGAGGCTGTGCAGAGCCGGGGCACAGGGCAACTTTCAGGCGGAAGGCACCAGGCACAGCCGGCACCTTGTGGAGcaactgagggccttggggaacctgctttaatgaatagaagtgtgtttataaatagcatatccatatgcaaatgagcacctccgacagcctagaaacaggctggtctctGATCACTT-CTTTTAAGCAAACACAGTTTATAAAAAC-GGAGTCTTTATTCAGGAGAGAAATGAAGGGACTTCCTTTGATTTACAGATTCCCGCTGGAAGAACAAGGTCTCTTCTTCTATGTACAGTGGACACCAATGCCC-CGGATCCATG
>gene=chr11_8361194-8362194; species=gorGor
CTGGGGCAGGACACAGCCTCCAAGCCCAACCTCTTCCCGGGTCTCCTTTCCCATCTCCTCCCTGACCATGCCTCACCACGCCCCTCCACCAGGTGAGGCCTCACCTCCTCTCTCTCCAGCTCTGCCTGGCCCTGACCCGACCCGCCTACCTTCTCCCTGCCCCTGGTGAGCTTGTGCAGAACCCGAGGGCACAGCGTCTTTTGCGCAGAAGGCGCACCGCGGGACCAGCACCTTGTTGAGCAGCTGAGggccttggggaacctgctttaatgaataggagtgggttcataaacagcatatccatatgcaaatgagtacctccaacagcctggaaacaggctggtctctGATTGCTTCTATTTGAGCAAACACAATTTATAAACTCTGGGGTCTTTTTTCAGGAAAGGAAAGAAGGGGCTTCCCTTGATTTACAAATTCCAACTTGAAAGGCAAGGTTCTTCCTTCTATGTCTAGTACAACTCAATGCCCCCAAATCCAGG
>gene=chr11_8361194-8362194; species=panTro
CTGGGGCAGGACACAGCCTCCAAGCCCAACCTCTTCCCGGATCTCCTTTCCCATCTCCTCCCTGACCACGCCTCACCACACCCCTCCACCAGGTGAGTCCTCACCTCCTCTCTCTCCAGCTCTGCCTGGCCCTGACCCGACCCGCCTACCTTCTCCCTGCCCCTGGTGAGCTTGTGCAGAACCCGAGGGCACAGCGTCTTTTGCGCAGAAGGCGCACCGCGCGACCAGCACCTTGTTGAGCAGCTGAGGGCCTTGGGGAACCTGCTTTAATGAATAGGAGTGCGCTCATAAACAGCATATCCATATGCAAATGAGTACCTCCAACAGCCTGGAAACAGGCTGGTCTCTGATTGCTTCTATTTGAGCAAACACAATTTATAAACTCTGGGGTCTTTTTTCAGGAAAGGAATGAAGGGGCTTCCCTTGATTTACAAATTCCAACTTGAAAGGCAAGGTTCTTCCTTCTATGTCTAGTACAACTCAATGCCCTCAAATCCAGG
>gene=chr11_8361194-8362194; species=papHam
CTGGGGCAGGACGCAGCCTCCGAGTCCAACGTCTTCCCCGGTCTCCTTTTCCATCTCCTCCCTGACCGCGCCTCACCACGCCCCTCCACCAGGTGAGTCCTCACCTCCTCTCTCTCCAGTTCTGCCTGGCCCTGACCCGACCCGCCTACCTTCTCCCTGCCCCTGGTGAACTTGTGCAGAACCCGAGGGCACAGCACCTTTTGCGCAGAAGGCGCACCACGCAGCCAGTACCTTGTTGAGCAGCTGAGggccttggggaacctgctttaatgaataggagtgcgttcataaacagcatgtcggtatgaaaatgagtacctccaacagcctggaaacaggctggtctctGACCGCTTCTATTTGGGCAAACACAATTGATAAACGCTGGGGTCTTTTTTCAGGAAAGGAATGAAGGGGCTTCCCTGGATTTACAAATTCCAACTTGAAAGGCAAGTTTCTTCCTCCTATGTCTAGTACAACTCAATGCCCCCAAATCCAGG
>gene=chr11_8361194-8362194; species=ponAbe
CTGGGGCAGGACACAGCCTCCAAGCCCAACCTCTTCCCGGGTCTCCTTTCCCATCTCCTCCCTGACCGCGCCTCGCCATG-CCCTCCATCAGGT--GTCCTCACCTCCTCTCTCTCCAGATCTGCCTGGCCCTGACCCGACCCGCCTACCTTCTCCCTGCCTTTGGTGGGCTTGTGCAGAACCCGAGGGCACAGTGTCTTTTGCGCAGAAGGCGCGCCGCGCAGCCAGCACCTTGTTGAGCAGCTGAGggccttggggaacctgctttaatgaataggagtgcgttcataaacagcatatccatatgcaaatgagtacctccaacagcctggaaacaggctggtctctGATCGCTTCTATTTGAGCAAACACAATTTATAAACTCTGGGGTCTTTTTTCAGGAAAGGAATGAAGGGGCTTCCCTTGATTTACAAATTCCAACTTGAAAGGCAAGGTTCTTCCTTCTATGTCTAGTACAACTCAATGCCCCCAAATCCAGG
>gene=chr11_8361194-8362194; species=rheMac
CTGGGGCAGGACGCAGCCTCCGAGTCCAACGTCTTCCCGGGTCTCCTTTTCCATCTCCTCCCTGACCGCGCCTCACCACGCCCCTCCACCAGGTGAGTCCTCACCTCCTCTCTCTCCAGTTCTGCCTGGCCCTGACCCGACCCGCCTACCTTCTCCCTGCCCCTGGTGAACTTGTGCAGAACCCGAGGGCACAGCACCTTTTGCGCAGAAGGCGCACCACGCAGCCAGTACCTTGTTGAGCAGCTGAGGGCCTTGGGGAACCTGCTTTAATGACTAGGAGTGCGTTCATAAACAGCATGTCGGTATGAAAATGAGTACCTCCAACAGCCTGGAAACAGGCTGGTCTCTGACCGCTTCTATTTGGGCAAACACAATTTATAAACGCTGGGGTCTTTTTTCAGGAAAGGAATGAAGGGGCTTCCCTGGATTTACAAATTCCAACTTGAAAGGCAAGTTTCTTCCTTCTATGTCTAGTACAACTCAATGCCCCCAAATCCAGG
>gene=chr11_8655244-8656244; species=hg19
CACAATCTGATCCATagcagtagctttggagactatggaagcaggatgcctagtatttactcacagttaccagggtttaatgagtttaagcaagtcattgtccagctttgggttttaatttcctcctacacagcttaatgtaaatctcactgagtttttataagactcaaattaagagatcgggcatcaaaatgctttgataatggtataaatactatCTGCCTGGGTCATTATCCTTTACTCCTCTGTATCACTCTTAATAATCTGCATCACAGGAATGCCTACCGCTTCTGTATCATTTACTGGAAATACATCTCAGGCTCCTAAGCCATGAGCCGCATGCTGGTGGCCTCGAAGTCCTCTCTTGAAGATCTGGGGCTATGTTATGAGCAGCAGAAGAAAGGTCCCTCTTGCAGGTGAACTGGGACCCGGATAGGGCTTTCTGTGATGCCTACAGCTTTGACTCCATGAGAGCttttcattttcttaagacaatctcg
>gene=chr11_8655244-8656244; species=bosTau
CATGACCTGGTCTATAGCCATGTATTTGGAGACTGTGAAGGCAGGGTGCCTACTTTTTCCTCACTTATGTCAAGGTTTA-TGCATttaagcaaattattttccatctctgggcttgaacttcctcctctacaGGTGAATGTAAATCTCACTGAG---TTTTAAGAATCAAGTCAAGAGCCCAGGCATCAAAATGCTTCGATAAAGGCGTCAATGCTATTCATCAGGTTGATGATCCTCCACTCTTCTGCACCACTCT---TAATCCTGACCACAGGAATATCAAATACTTCTGCATCATTTGCTGACAATATATCCCAGACTCCGAAGCCGTAAGCAGTAACTTGGTGGCCTCAAAGTCCT---CTGAAGATCTGGGGCCCCACTATGA---GCAGAACAGAGGCCCCTCTTGCAGGTGAACTGGGGTTCAGCTAGAGCTCTCTGTGATACCTACAGCCTTGATTCCATGAGG---CT----------------------
>gene=chr11_8655244-8656244; species=calJac
CACAATCTGATCCATAGCAGTAGCTTTGGAgactatggaggcaggatgcctggtatttcctcacagttaccagagtttaatgagtttaagcaagtcattgtccagctctgggttttcatttcctcctatacaggttaatgtaaatctcactgagtttttataagactcaaattaagagatcaggaatcaaaatgcttTGATAATGGTATAAATATTATCTGCCTAAGTCATTATCCTTTACTCCTCTGTATCACTGTTAATAATCTAGATCACAGGAATGCCTACTGCTTCTGTATCATTTACAGGAAATACATCTCAGACTCCTAAGCCATAAGCAGCATGCTGGTGGCTTTGAAGTCCTCTCTTGAAGATCTGGGGCTATGTTACGAACAGCAGAAGAAAAGTCCCTCTTGAAGGTGAACTGGGACTCAGATAGGGCTTTCTGTGACACCTACAGCTTTGTCTCCATGAGAGCtttttattttttttaaacagtcttg
>gene=chr11_8655244-8656244; species=canFam
CACGATCTGGCCCACAGCTGTGGATCTGGAGACTATGAAGGCAGGATGCCCAGTATTTCCTTACTTAAGCTAAGATTTA-ggagtttaagcaagatacttcccatctctgggctttaatttcctcctccacaggttaatgtaaat----ctgag---ttgtaagaatcaaattacaagctcaggcatcaaagggcttggataatgatgtaaatgctcttcatgtgagtcattatCTCTTCCTCTTCTGCGTCATTCTCACTAATGTGGACCACAGGAATGCCTA-TGCTTAGACATCATTTACTAAAAATATATCTCAGACTCCGAAGCTATA---AGCATCCTGGTGGTCTCTCGGTGCTCTGTGGAGGATGTGG----ACA-TGTGA---GCAGAAAAGAGGTCCCCCTTGCAGTTAAATTAGGGCTTCGACAGGC-TCTCTGTGGTGCCTACAGCCTCGCCTCCACAAGA---TC----------------------
>gene=chr11_8655244-8656244; species=equCab
CATGATCTGGTCCATAGGAGTTGAttt-----------agttagtttagttagt------ttagttagGCCAAGGCTTA-tgagtttaagcaagtcatttcccatctctgggctttaatttcctcctccacaggttaatggaaatctcactgag---ttgtaaagattgaattaagagcttaggcatCACAG----TTGATACTGGTATAAATGCTATGCATCTGAGTCACTATCCTTTACTCTTCTGCATCACTCTTAATAATCTGGACCACAGGAATGCCTACTGCCTTGGTATCATTTACTGAAAATACATCTCAGACTCCCAAGCTATAAGCAGCATCCTGGTGGCTTCAAAGTTCTCACTTGAAGATCTGG-GCTATATTATGA---GCAGAAGAGAGGTCCTTCTTGCAGGTGAACTGGGGCGCAGACAGGGCTCTCTGTGATGCCTGCAGCCTTGACTCCATGAGA---CT----------------------
>gene=chr11_8655244-8656244; species=gorGor
--------------------------------------------------------------------------------------------------------------------------------------------------------------------------------------------------------------------------------------------------------------------------------------------------------------------------------------------------------------------------------------------------------------------------------------------------------------------------------------------------------------------
>gene=chr11_8655244-8656244; species=panTro
CACAATCTGACCCATAGCAGTAGCTTTAGAgactatggaagcaggatgcctagtatttactcacagttaccagggtttaatgagtttaagcaagtcattgtccagctctgggttttaatttcctcctacacaggttaatgtaaatctcactgagtttttataagactcaaattaagagatcgggcatcaaaatgcttcgataatgGTATAAATACTATCTGCCTGGGTCATTATCCTTTACTCCTCTGTATCACTCTTAATAATCTGCATCACAGGAATGCCTACCGCTTCTGTATCATTTACTGGAAATACATCTCAGGCTCCTAAGCCATGAGCCGCATGCTGGTGGCCTCGAAGTCCTCTCTTGAAGATCTGGGGCTATGTTATGAGCAGCAGAAGAAAGGTCCCTCTTGCAGGTGAACTGGGACCCGGATAGGGCTTTCTGTGATGCCTACAGCTTTGACTCCATGAGAGCttttcatttttttaagacaatctcg
>gene=chr11_8655244-8656244; species=papHam
CACAATCTGATCCATagcagtagctttggagactatggaagcaggatgcctagtatttactcacagttaccagggtttaatgagtttaagcaagtcattgtccagctctgggttttaatttcctcctacacaggttaatgtaaatctcactgagtttttataagactcaaattaagagatcgggcatcaaaatgctttgataatggtataaatactatCTGCCTGA-TAATTATCCTTTACTCCTCTGTATCACTCTTAATTATCTGCATCACAGGAATGCCCACTGCTTCTGTATCATTTACTGGAAATACATCTCAGGCTTCTAAGCCATGAATAGCACGCTGGTGGCCTCGAAGTCCTCTCTTGAAGATCCGGGGCTATGTTACGAGCAGCAGAAGAAAGGTCCCTCTTGCAGGTGAACTGGGACTCAGATAGGGCTTTCTGTGATGCCTACAGCTTTGACTCCATGAGAGCttttcatttttttgagacaatctcg
>gene=chr11_8655244-8656244; species=ponAbe
CACAATCTGATCCACAGCAGTAGCTTTGGAgactatggaggcaggatgcctagtatttactcacagttaccagggtttaatgagtttaagtaagtcattgtccagctctgggttttaatttcctcctacacaggttaatgtaaatctcactgagtttttataagactcaaattaagagatcgggcatcaaaatgcttcgataatggtataaatactatCTGCCTGAGTCATTATCCTTTACTCCTCTGTATCACTCTTAATAATCTGCATCACAGGAATGCCTACCGCTTCTGTATCATTTACTGGAAATACATCTCAGGCTCTTAAGCCATGAGCAGCATGCTGGTGGCCTCGAAGTCCTCTCTTGAAGATCTGGGGCTATGTTACGAGCAGCAGAAGAAAGGTCCCTCTTGCAGGTGAACTGGGACTCGGATAGGGCTTTCTGTGATGCCTACAGCTTTGACTCCATGAGAGCttttcatttttttgagacaatctcg
>gene=chr11_8655244-8656244; species=rheMac
CACAATCTGATCCATagcagtagctttggagactatggaggcaggatgcctggtatttactcacagttaccagggtttaatgagtttaagcaagtcattgtccagctctgggttttaatttcctcatacgcaggttaatgtaaatctcactgagtttttataagactcaaattaagagatcgggcatcaaaatgcttTGATAATGGTATAAATAGTATCTGCCTGA-TCATTATCCTTTACTCCTCTGTATCACTCTTAATAATCTGCATCACAGGAATGCCTACTGCTTCTGTATCATTTACTGGAAATACATCTCAGGCTTCTAAGCCATGAATAGCACGCTGGTGGCCTCGAAGTCCTCTCTTGAAGATCCGGGGCTATGTTACGAGCAGCAGAAGAAAGGTCCCTCT-----------------------------------------------------------------------------------------
>gene=chr11_9274194-9275194; species=hg19
actggaaccacagacatacaccactacaccaggctaatttttctattttctgtagagacccgagtctcgccatgttgcccaggattgtctcaaactcctggcctaaagccatcctcccccactcggcccctcaaagtgctgggattacaggcatgagctaccatacctggccACAACAGGAATTTACAAGCTGAGCGAAGCCCAAGTACACCTTCCAACAAAGCCAAAAAACAAGCTTATAAAAGGATGTAGGACTGGAAAGGGGTGTTACCAAAGGAGGCTTTAGGCAAAGAAAACTTTATTTTTAACCTAGGAAGGAAGGAAGGGCTGAGCAGACTCTAAGAGAATTTGGTTTAAGCACCAAACACTGTGACTCAGGATTTCCTTCTATGAAGAAAATTGCAGGGCCCCAATATCATTAAAGTAAAATCCACTAATTTCAGTATGATCCTCCCTGCCTGATGGAGTCAAATAGCGTTCTCTTTAGAATATACAGTCTC
>gene=chr11_9274194-9275194; species=bosTau
GCTGAGTC------------------------------------------------------------------------------------------------AAATCCATCTTCCACCAGTCAG---CCAAAAAAA------------------------------------AACAAGGATATAAAAA-------------------------------AGGATATAACTAGACTTATAAAAGGATACAGGACTGGAAAT-GGCATTACCAAAGGAGGACTGAGGCTAGAAAAACTTTATCTATAATCTAGAAAGGAAGGAAGGGCTAAACAGAGTCTA--CGAATTTGGTTTAAACACCAGACA--GTTACTCAGGATTTCCTCCTAAGAAAAGAGGAGCAGAGCCCTAGTGTTATTAAAGTGAAATCCACTACCTTCAATGTGATCCTCCCTACCTAAGGGTGTGAAGTA-GGTGCTCTTAAGAACAC--AGTCTC
>gene=chr11_9274194-9275194; species=calJac
gctggaaccatagacatatgccactacgttgggctaatttttctattttctgtagaga-cagggtctcaccatgttgcccaggatggtatcaaacccctggcctaaagccatcctcccccacttcgcctcccaaagtgctgggattactagcatgaacaaacaagcctggtcACTTCAGGAATTTAGAAACATGGCAAAGCCCAAGTATACCTTCCAA----------------------------------------------------------------------------------------------------------------------------------------------------------------------------------------------------------aaAGTAAAATCCACTAATCTCAATGTGATCCTTTCTACTTGATGGAGTCAAGTCGGGTTCTCTCTAGAATTTACAGTCTC
>gene=chr11_9274194-9275194; species=canFam
-----------------------------------------------------------------------------------------------------------------------------------------------------------------------------CAACAGAAACTGAGGAGCCAAGCCAAGTCCAAAAACGCCGTCCACCAGAGCCAGAAAACAAGCTTATAAAAGGAAATAGAACTGGAAATGCGTGTTGCCAAAGGACGCCCTAGGCAAAGAAAACT--GTTTCTAATCTAGGAGGGAAGGAAGGGCCGAGCAGAGTCTAAGAGCTTTTGGTTTAAGCAACAAACACTGTGACTCAGGATTTCCTCCTAAAAAAAGTGGAGCAAGGCTCCAGTGCCATTCAAGTAAAACCCACTACCTTCAATGTGATCCTCCCTACCTCAGGGAGTAAAGTAGGGTTCTTTTAAGAATATACAGTCTC
>gene=chr11_9274194-9275194; species=equCab
-----------------------------------------------------------------------------------------------------------------------------------------------------------------------------CAACAGGAATTGAGGAGCTGAGCCAAGTCCAAGCATACCTTCCACCAGGGCCCCAAAACAAGCTTATAAAAGGATACAGGACTGGAAATGGGTATTGCCAAAGGAGCCCTTAGGCAAAGAAAACTTTTTTTTTTATCTAGGAAGGAAAG-AGGGCCAGGCAGAGCCTAAGAGAATTTGGTCTAAGCACCAAACACTGTGACCCCGGATTTCC--CTCTTAAGAGAGAAGCAGGGCCCCAGTGCCATTTAAGTAGAATACACTAGCTTCCATGTGATCCTCCCCACCTGAGGGAGTAAAGAGGGGCTC--------------------
>gene=chr11_9274194-9275194; species=gorGor
actggaaccacagacatacaccactacaccaggctaatttttctattttctgtagagacccgagtctcgccatgttgcccaggattgtctcaaactcctggcctaaagccatcctcccccactcggcccctcaaagtgctgggattacaggcatgagctaccatacctggccACAACAGGAATTTACAAGCTGAGCGAAGCCCAAGTACACCTTCCAACAAAGCCAAAAAACAAGCTTATAAAAGGATGTAGGACTGGAAAGGGGTGTTACCAAAGGAGGCTTTAGGCAAAGAAAACTTTATTTTTAACCTAGGAAGGAAGGAAGGGCTGAGCAGACTCTAAGAGAATTTGGTTTAAGCACCAAACACTGTGACTCAGGATTTCCTTCTACGAAGAAAATTGCAGGGCCCCAATATCATTAAACTAAAATCCACTAATTTCAGTATGATCCTCCCTGCCTGATGGAGTCAAATAGCATTCTCTTTAGAATATACAGTCTC
>gene=chr11_9274194-9275194; species=panTro
actggaaccacagacatacaccactacaccaggctaatttttctattttctgtagagacccgagtctcgccatgttgcccaggattgtctcaaactcctggcctaaagccatcctccccaactcagcccctcaaagtgctgggattacaggcatgagctaccatacctggccACAACAGGAATTTACAAGCTGAGCGAAGCCCAAGTACACCTTCCAACAAAGCCAAAAAACAAGCTTATAAAAGGATGTAGGACTGGAAAGGGGTGTTACCAAAGGAGGCTTTAGGCAAAGAAAACTTTATTTTTAACCTAGGAAGGAAGGAAGGGCTGAGCAGACTCTAAGAGAATTTGGTTTAAGCACCAAACACTGTGACTCAGGATTTCCTTCTACGAAGAAAATTGCAGGGCCCCAATATCATTAAAGTAAAATCCACTAATTTCAGTATGATCCTCCCTGTCTGATGGAGTCAAATAGCGTTCTCTTTAGAATATACAGTCTC
>gene=chr11_9274194-9275194; species=papHam
gctggaaccacagacatataccactacaccaggctaattcttccattttctgtagaga-ctgggtctcaccatgttgcccaggatggtctcaagctcctggcctaaagccatcctccccgactccacctctcaaagtgctgggattacaggcatgagctaccacacctggccACAACAGGAATGTAGAAGCTGAGCCAAGTCCAAGTATGCCTTCCAACAAAGCCAAAAAACAAGCTTATAAAAGGATGTAGGACTGGAAAAGGGTGTTACCAAAAGAGGCTTTAGGCAAAGAAAACTTTATTTTTAACCT----AGGAAGGAAGGTCTGAGCAGGCTCTAAGAGAATTTGATTTAAGCACCAAACACTGTGACGCAGGATTTCCTTCTAAGAAGAGAATTGCAGGGCCCTAATATTACTAAAGTAAAAGCAACTAATTTCAATATGATCCTCCCTGCCTGATGGAGTCAAATAGGGTTCTCTTTAGAATATACAGTCTC
>gene=chr11_9274194-9275194; species=ponAbe
gctggaaccacagacatacacc---acaccaggctaatttttctattttctgtagaga-ctgagtctcgccatgttgcccaggattgtctcaaactcctggcctaaagccatcctcccccacttggcctctcaaagtgctggcattacaggcatgagctaccacacctggccACAACAGGAATTTAGAAGCTAAGCGAAGCCCAAGTACACCTTCCAACAAAGCCAAAATACAAGCTTATAAAAGGATGTAGGACTGGAAAGGGGTGTTACCAAAGGAGGCTTTAGGCAAAGAAAACTTTATTTTTAACCTAGGAAGGAAGGAAGGGCTGAGCAGACTCTAAGAGAATTTGGTTCAAGCACCAAACACTGTGACTCAGGATTTCCTTCTAAGAAGAGAATTGCAGGGCCCCAATATCATTAAAGTAAAATCCACTAATTTCAATATGATCCTCCCGGCCTGATGGAGTCAAATAGCGTTCTCTTTAGAATATACAGTCTC
>gene=chr11_9274194-9275194; species=rheMac
gctggaaccacagacatataccactacaccaggctaattcttctattttctgtacaga-ctgggtctcaccatgttgcccaggatggtctcaagctcctggcctaaagccatcctccccgactccacctctcaaaatgctgggattacaggcatgagctaccacacctggccACAACAGGAATGTAGAAGCTGAGCCAAGTCCAAGTATGCCTTCCAACAAAGCCAAAAAACAAACTTATAAAAGGATGTAGGACTGGAAAAGGGTGTTACCAAAAGAGGCTTTAGGCAAAGAAAACTTTATTTTTAACCT----AGGAAGGAAGGTCTGAGCAGGCTCTAAGAGAATTTGATTTAAGCACCAAACACTGTGACGCAGGATTTCCTTCTAAGAAGAGAATTGCAGGGCCCTAATATTACTAAAGTAAAATCAACTAATTTCAATATGATCCTCCCTGCCTGATGGAGTCAAATAGGGTTCTCTTTAGAATATACAGTCTC
>gene=chr11_12020244-12021244; species=hg19
GGCTCCTTCTGCCTTCTTCGTCTCCCACAGATGTGATAACTGTCTCTGAAAAGACCATTTGTCCAGTCTGGTTGTTGGTTATCTACAGTAAAACAGGTACAATGAAAGTAAAATAGAAGGAATTCTGGACAAATTCCACAAGTTGTTTTTGTGTTTTGTTTTCCATTTTCTGAAGCAGGAGCATCCAGTATAGGAGTCGAAATGCCCACCCCGCTTTCTTTCTGAGTTCCCCCAGCAGCTGTGAGATGGACGGCTTCCCCTGGGCACAGTGATAAgaaatgttaacagagtcagcctcatagggttgctatgaggaggaaatgaggggatccggagaaatcactccgcacagtgcccaacacccagcaaaacgctcaaagatgtcagctgttTCTATCTTTCTTGGGGCTCATCACTTGAAACTCAatgtcaactttattcttgacaaattacaagtccgggtgtctagttgaacatctttcatgaaaagcaagcaggtt
>gene=chr11_12020244-12021244; species=bosTau
GGCTCCTTTTGCCTTCTTCATCTCCCATCGACGTAATGACTGTCTCTGAAAAGACCATCTGCCCGGTCCGGTTGTTTGTGATCTACAGGAAAACAGGGACAGTGAGTGTGAAATAGAGGGGATTCTGGACAAATCCCCCAAGTTGTTT------TTTTGTTTCTATTTTCTGAAGCAGGAGCATCTGTCAAAGTAGACAGAATGCCCACTCC----TGTTTCTGAGCTCCACCAGCAGC-ATCAGATA---------------GTG----ATTAAGAGACAGAG-CAGAGTCTACAGCATGGGGCTGCCAAGGGGA-GGACCGAGGAAGTCTGTGTAAAGCACGCAGCACACAGCCTGTCACCTCGC-AAACACTTAACACT---AGCTATTTTTATCATTCTTGGGGCTTATCATTTGAAGCTCCAAGTCAACTTTCTTTTCAAC-AACTACAGGCCTGGGTAGT--------------------GAAGGAAGCAGGTT
>gene=chr11_12020244-12021244; species=calJac
GGCTCCTTTTGCCTTCTTCATCTCCCACAGACGTGATCACTGTCTCTGAAAAGACCATTTGTCCAGTCTGGTTGTTGGTTATCTATAGTAAAACAGGTACAGTGAAAGTAAAATAGAAGGAATTCTGGACAAATTCCACAAGTTGTTTTTCTGTTTTGTTTTCCATTTTCTGAAGCAGGAGCACCCGGTAAAGGAGTAGAAATGCCCACCCCGCTTTCTCCCTGAGTTCCCACAGCAGCTGTGAGATGGACAGCTTCCCCTGGACGCAGTGATAAgaga---taacagagtcagcctcacagggctgctatgaggaggaaatgaggcgatccagagaactcactccacacagtgcctgacacccagcaaaatgctcagagatgtcagctatttctatcattCTGGGGGCTCATCACTTGAAACTCAatgccagctttgtttttgacaaattacaagtctgggtgtctggttgaatatctttcatgaaaagcaagcaggtt
>gene=chr11_12020244-12021244; species=canFam
GGCTCTTTTTGCCTTCTTCATCTCCCACAGATGTGATGACCGTCTCTGAGAAGACCGTTCGTCCAGTCTGGTTGTTGGTGACCTACGGCAGAGCAAACACAGTGAACGTGAAACAGAAGGAATTCTGGGCAAATCCCGCA---CGTTT------TCTTGGTTCCATTCTCTGAAGCAGGAGCATCTGCCGAAGTGGACAGGATGCCCACTCCCTTTGCTTTCTGAGTTCCAGCAGCAGCCGTCAGGTGGGCAACCCCTTCTCTGTGCAGCAGTCAGAAGCCtaa-cggagtctacctcccaggattgctctgcagg-gagatgagcaggctagggcaaggcgctcagcacagagcctgacctgcagc-aaatactcagcagt---AGTTGTTTTTACTGTGCTTGAGGCTCAtcacttgaaactcaatgtcaacatccttttcaac-gatgacaggtctgggtgtctcatccaacatgtttcatgagaagcaagcaggtt
>gene=chr11_12020244-12021244; species=equCab
GGGTCCTTTTGCCTTCCTCGTCTCCCAGAGAGGTGATGACTGTCTCGGAAAAGACCGTCTGTCCAGTCTGGTTGTTGGTGACCTACAGGAGAGCAGGGACAGTGAATGTGACATAGAAG--------------------------TTT------TGTTGTTTCCATTTTGCGAAGCAGGAGCATCTGCCGCCGTAGACGGAGTGCCC-CTCCCCTCTCGTTCTGAGCTCCACCAGCAGCCGTCAGACAG-----CTTCCCCTCGAGCAGCGATAAGAGATGTAA-T-GAGGCGACCTCATGGCGTTGCTATGC-GA-GCGCAGGGT-GGCCCGTGTGAAGCACTCAGCACACAGCCCATCGCCCAGA-AAATATTCAACATC---CGCTATTTTTATCGGGCTTGG-------CACTGGaaactcaatgtcaactttcttttcaac-aactgcaggtgtgggtgtctaatccaacatcttccatgaggaacaagcagctt
>gene=chr11_12020244-12021244; species=gorGor
GGCTCCTTCTGCCTTCTTCATCTCCCACAGATGTGATAACTGTCTCTGAAAAGACCATTTGTCCAGTCTGGTTGTTGGTTATCTACAGTAAAACAGGTACAATGAAAGTAAAATAGACGGAATTCTGGACAAATTCCACAAGTTGTT-TTGTGTTTTGTTTTCCATTTTCTGAAGCAGGAGCATCCAGTATAGGAGTCGAAATGCCCACCCCGCTTTCTTTCTGAGTTCCCCCAGCAGCTGTGAGATGGACGGCTTACCCTGGGCACAGTGATAAgagatgttaacagagtcagcctcatagggttgctatgaggaggaaatgaggggatccggagaaatcactccgcacagtgcccaacatccagcaaaatgctcaaagatgtcagctgttTCTATCTTTCTTGGGGCTCATCACTT----------------------------------------------------------------------------------
>gene=chr11_12020244-12021244; species=panTro
GGCTCCTTCTGCCTTCTTCATCTCCCACAGATGTGATAACTGTCTCTGAAAAGACCATTTGTCCAGTCTGGTCGTTGGTTATCTACAGTAAAACAGGTACAATGAAAGTAAAATAGAAGGAATTCTGGACAAATTCCACAAGTTGTTTTTGTGTTTTGTTTTCCATTTTCTGAAGCAGGAGCATCCAGTATAGGAGTCAAAATGCCCACCCCGCTTTCTTTCTGAGTTCCCCCAGCAGCTGTGAGATGGACGGCTTCCCCTGGGCACAGTGATAAgagatgttaacagagtcagcctcacagggttgctatgaggaggaaatgaggggatccggagaaatcactccgcacagtgcccaacacccagcaaaatgctcaaggatgtcagctgttTCTATCTTTCTTGGGGCTCAtcacttgaaactcaatgtcaactttattcttgacaaattacaagtccaggtgtctagctgaacatctttcatgaaaagcaagcaggtt
>gene=chr11_12020244-12021244; species=papHam
GGCTCCTTCTGCCTTCTTCATCTCCCACAGACGTGATAACTGTCTCTGAAAAGACCGTTTGGCCAGTCTGGTTGTTGGTTATCTGTAGTAAAACAGGTACAGTGAAAGTAAAATAGAAGGAATTCTGGACAAATTCCACAAGTTGTTTTTGTGTTTTGTTTTCCAATTTCTGAAGCAGCGGCATCCAGTATAGGAGTCGAAATGCCCACCCCGCTTTCTCTCTGAGTTCCCTCGGCAGCTGTGAGATGGGCAGCTTCCCCGGGGCACAGTGAtaaaagatgtta--agagtcagcctcatagggttgctatgaggaggaaatgaggggatccggagaaatcactccacacagcgcctgacaaccagcaaaatgctcaaagatgtcagctcttTCTATCATTCTTGGGGCTCATCACTTGAAACTCAatgtcaactttatttttgacaaattacaagtctgggtgtctagttgaacatctttcatgaaaagcaagcaggtt
>gene=chr11_12020244-12021244; species=ponAbe
GGCTCCTTCTGCCTTCTTCATCTCCCACAGACGTGATAACTGTCTCTGAAAAGACCATTTGTCCGGTCTGGTTGTTGGTTATCTATAGTAAAACAGGTACAATGAAAGTAAAATAGGAGGAATTCTGGACAAATTCCACAAGTTGTTTTTGTGTTTTGTTTTCCATTTTCTGAAGCAGGAGCATCCAGTATAGGAGTCAAAATGCCCACCCCGCTTTCTGTCTGAGTTCCCCCAGCAGCTGTAAGATGGACGGCTTCCCCTGGGCACAGTGATAAgagatgttaacagagtcagcctcatagggttgctatgaggaggaaatgaggggatccagaaaaatcactccgcacagtgcctgacacccagcaaaatgctcaaagatgtcagctgttTCTATCTTTCTTGGGGCTCATCACTTGAAACTCAatgtcaactttatttttgacaaattacaagtctgcgtgtctagttgaacatctttcatgaaaagcaagcaggtt
>gene=chr11_12020244-12021244; species=rheMac
GGCTCCTTCTGCCTTCTTCATCTCCCACAGACGTGATAACTGTCTCTGAAAAGACCGTTTGGCCAGTCTGGTTGTTGGTTATCTGTAGTAAAACAGGTACAGTGAAAGTAAAATAGAAGGAATTCTGGACAAATTCCACAAGTTGTTTTTGTGTTTTGTTTTCCAATTTCTGAAGCAGCGGCATCCAGTATAGGAGTCGAAATGCCCACCCCGCTTTCTTTCTGAGTTCCCTCGGCAGCTGTGAGATGGGCAGCTTCCCCTGGGCACAGTGAtaaaagatgtta--agagtcagcctcatagggttgctatgaggaggaaatgaggggatccggagaaatcactccacacagcgcctgacaaccagcaaaatgctcaaagatgtcagctcttTCTATCATTCTTGGGGCTCAtcacttgaaactcaatgtcaactttatttttgacaaattacaagtctgggtgtttagttgaacatctttcatgaaaagcaagcaggtt
>gene=chr11_20551407-20552407; species=hg19
AAGATCTTACAATGTGAGGGACCGTAATGCAAGTCCAGTGGAGGGCATTATAGCACagaggacaggccacagagtcagctagcatcagaaggcaaatcctgtctctgcgcttagcagccaagcaatcgtgtaccagttacttggccctcactaaccctgactcatccctccatgaaaacatagaatagataagaaatacctccttcacagttacgagaatcaCTTCATTGTCTGACAAGTAAGCTGCCAATACTTGGTTTAGTAATATTACTAATATCAGTAAAAAACACTTTGGAAACTGTAAAATGTTAATCAGATACTAATAATTGCAGTCTACAATTTTAGTAAACACAGTATTTAGGGGAAATTGAGCAAGTGAGCTGAGAGGAGATTTGAGCTGCCTGCGACTGTGCTAGAAAAATAGTGTTGAGCTAGATGAAGAATGTTTCATTAACGATTCATCAGAAATGTGTTGAggctgggcgtggaggctcacatct
>gene=chr11_20551407-20552407; species=bosTau
---------------GAGGGTCTGTAATAAGAGATAAGTAGAGAGcattagagcacagggcataggtcacagaatcagccagaatcaggggtcaaatcctacacctgcacttaggagctgagaaattgtgcaccagttacttcagcccctccacctctggcttctcctttcatgaagacatagagtaaataacaaatatctctgtcataCTCATAGGAATCACTTCAGCACCTGGCACGAAAGACACCAATAGATGA-TTGCTAATATT-TTCATTTAAGTAG-AGGCACTCTGGAAACtgTAAAATGCTAATCAGATACTAATCGTTGTGATCTGTAATTTGAGTGAATACAGTAGTTAAAGGAAATTCACCAAGTAGGCTGACATGAGATTGGAGTCGACTG--A---------------------------------------------------------------------------------------------
>gene=chr11_20551407-20552407; species=calJac
AAGATCTTACAGAGTAGGGGACCATAATGCAAGTCCAGTGGAGGGCATTATAGCACAGAGGATAGGCCACAGAGTCAGCTAGCATCGGAAGGCAAATCCTGTCTCTGCTCTTAGCAGCCAAGT-------TACCAGTTACTTGACTTTCACTCACCCTGGCTCATCCCTCCTTGAAAACATAGAATAGATAAGAAACATCTCCTTCATAGTTATGAGAATCACTTCATCGTCTGACAAGTAAGCTGCCAATACATGG-TTAGTAATATTACTTGTATCAGTAAAAACCAC-TTGGAAACTGTAAAATGTTAATCAGTTACTAATAATTGCAGTCTACAATTTTAGTGGACACAGTATTTAGGGGAAATTGAGCAAGTGAGCTGAGGAGAGATTCGAGTTGACTGAGACTGCGCTAGAAAAATAATGCTGAGCTAGAGGAAGAATGTTTCATTAATGATTCATCAGAAATGTGTTGAggcctggtgcagtggctcacacct
>gene=chr11_20551407-20552407; species=canFam
AAGCTCTTATAGCTGAAGGGGCTGTGATAAAGGCTAGGTggagggcactatagctcagaggagaggtcagagaatcagtcagaatcagaggtccagtcctatctcagca--------cggagtggttgtgcaccg-------aggcccctctaactctggcttatccttccatgaaaatgtaggataaataataaatacctccttcatagtaatggacgtcacttcagtgcctggcacatgagccaccaataaatgg-ttGCtaatatt-ttaatataaataa-aaGCACTTTGGAAAACATAAAATGCTAAACACATGCTAATAGTTGCAATTTACAATTTTAATGAACACAGTGTTTAAGGGAGA-CGTTCCAGTGGA-GGAAGCTCGGTTGGAACAGGCTA----------GGAAAAATAGCGATGATCTTGATGAAGAAAGCTTCATTACTAAATTGTGGAAAATGTGTTGA------------------------
>gene=chr11_20551407-20552407; species=equCab
--------------------------------------------------------------------------------------------------------------------------------------------------------------------------------------------------------------------------------------------------------------------------------------------------------------------------------------------------------------------------------------------------------------------------------------------------------------------------------------------------------------------
>gene=chr11_20551407-20552407; species=gorGor
AAGATCTTACAATGTGAGGGACCGTAATGCAAGTCCAGTGGAGGGCATTATAGCa-agaggacaggc-acagagtcagctagcatcagaaggcaaatcctgtctctgcccttagcagccaagcaatcgtgtaccagttacttggccctcactaaccctgactcatccctccatgaaaacatagaataggtaagaaatacctccttcacagttatgagaatcaCTTCATTGTCTGACAAGTAAGCTGCCAATACTTGGTTTAGTAATATTACTAATATCAGTAAAAAACACTTTGGAAACTGTAAAATGTTAATCAGATACTAATAATT-CAGTCTACAATTTTAGTAAACACAGTATTTAGGGGAAATTGAGCAAGTGAGCTGAGAGGAGGTTTGAGCTGACTGAGACTGTGCTAGAAAAATAGTGTTGAGCTAGATGAAGAATGTTTCATTAACAATTCATCAGAAATGTGTTGAGgctgggcgtggaggctcacatct
>gene=chr11_20551407-20552407; species=panTro
AAGATCTTACAATGTGAGGGACCGTAATGCAAGTCCAGTGGAGGGCATTATAGCACagaggacaggccacagagtcagctagcatcagaaggcaaatcctgtctctgcccttagcagccaagcaatcgt--accagttacttggccctcactaaccctgactcatccctccatgaaaacatagaatagataagaaatacctccttcacagttatgagaatcaCTTCATTGTCTGACAAGTAAGCTGCCAATACTTGGTTTAGTAATATTACTAATATCAGTAAAAAACACTTTGGAAACTGCAAAATGTTAATCAGATACTAATAATTGCAGTCTACAATTTTAGTAAACACAGTATTTAGGGGAAATTGAGCAAGTGAGCTGAGAGGAGATTTGAGCTGACTGAGACTGTGCTAGAAAAATAGTGTTGAGCTAGATGAAGAATGTTTCATTAACGATTCATCAGAAATGTGTTGAggctgggcgtggaggctcacatct
>gene=chr11_20551407-20552407; species=papHam
AAGATCTTATAGCGTGAGGGACCGTAATGCAAGTCCGGTggagggcattatagtacagaggacaggccacagtgtcaactagcatcagaaggcaaatcctgtctctgcccttagcagccaagcaattgtgtaccagttacttggccctca-taaccctgattcatccctccatgaaaacatagaatagataagaaatacctccttcacagttatgagaatcaCTTCATTGTCTGACAAGTAAGCTGCCAATACATGGTTTAGTAATATTACTAATATCAGTAAAAAACACTTTGGAAGCTGTAAAATGTTAATCATATACTAATAATTGGAGTCTACAATTTTAGTGGACACAGTATTTACGGGAAATCGAGCAAGTGAGCTGAGAAGAGATTTGAGTTGACTGAGACTGCGCTAGAAAAACAGTGTTGAACTAGATGAAGAATGTTTCATTAA--ACACATCAGAAATGTGTTGAggctgggcgtggtggctcacatct
>gene=chr11_20551407-20552407; species=ponAbe
AAGATCTTACAGTGTGAGGGACCGTAATGCAAGTCCAGTGGAAGGCATTATAGCACagaggacaggccacagagtcagctagcatcagaaggcaaatcctg--tctgcccttagcagccaagcaatcatgtaccagttacttggccttcactaaccctgactcatccctccatgaaaacataaaatagataagaaatacctccttcacagttatgagaatcaCTTCATTGTCTGACAAGTAAGCTGCCAATACATGGTTTAGTAATATTACTAATATCAGTAAAAAACACTTTGGAAACTGTAAAATGTTAATCAGATACTAAAATTCACAGTCTACAATTTTAGTGGACACAGTATTTAGGGGAAATTGAGCAAGTGAGCTGAGAGGAGATTTGAGTTGACTGAGACTGTGCTAGAAAAATAGTGTTGAGCTAGATGAAGAATGTTTCATTAACGATTCATCAGAAATGTGTTGAggctgggcgtggtggctcacatct
>gene=chr11_20551407-20552407; species=rheMac
AAGATCTTATAGCGTGAGGGACCGTAATGCAAGTCCAGTGGAGGGTATTATAGCACagaggacaggccatggagtcagctagcatcagaaggcaaatcctgtctctgcccttagcagccaagcaatcgtgtaccagttacttggccctcactaaccctgattcatccctccatgaaaacatagaatagataagaaatacctccttcacagttatgagaatcaCTTCATTGTCTGACAAGTAAGCTGCCAATACATGGTTTAGTAATATTACTGATATCAGTAAAAAACACTTTAGAAGCTGTAAAATATTAATCATATACTAATAATTGGAGTCTACAATTTTAGTGGACACAGTATTTAGGGGAAATTGAGCAAGTGAGCTGAGAAGAGATTTGAGTTGACTGAGACTGCGCTAGAAAAACAGCGTTGAGCTAGATGAAGAATGTTTCATTAA--ACACATCAGAAATGTGTTGAggctgggcatggtggctcacatct
>gene=chr11_21067244-21068244; species=hg19
ttcaccattgcagtcttccagactaacatagccacatttcagtaataatcctatatggactctaattgaaattaaattaaacatataattaaatttcagaataactgccttttaaacattctttagtttagtcataaatgcctttccacgtattcaaatactcttgagtctctaggtaaagttttataatccccccaacacacacatatgtcctctctgaatatttcttgttaatgttatttctggttatcgtttgttgtgctgctaatatggtgattatctttttccattgtattttgtaccattttattgcaggcatttaaggatgctattgatttctgtatatttactttatatctgtctttattactgaactcttttgtgagtattaatggcattttaattcattctctaagGCAGTGTTTTTAAGTCTCTGTAAGGTATAGACCAATTTTTAAAGAGAAAAAATGTTTTGAGCAACCTGACAATTTAAATTATTT
>gene=chr11_21067244-21068244; species=bosTau
CCCACTGTTTTATTTTTCCAGACCAACATGGTCATATTTCAGTAATAATCTTGTGTGCGCTGTAATTGAAATTGAATTAAGCATATAATTAAATTTCAGCATAGCtgccatttaaacattatttagttttaccacaaatgcctttccacttattcaagtactcttgaatcttaggttaaaattttatagtttttttttccccagtgtatgtcttttctgaatatttcttgttaatattatttctggttatcttttgttgtgctgctaatatggtgattatcttttcccattatattttatgcctttttattgctggtgtttaagggtgctattgatttttgtatatttactttgtatctgtcttcattactgaactctcttattagtgttaatggcattttaattgattctctaAAGCAGTGTTCTTAAGTCTCAATAAGGTGTAAACTAATTTTCAAA-GGAAAAAGTATTTTGAACAACGT----TCTTTAAC-----
>gene=chr11_21067244-21068244; species=calJac
ttcaccattgcattcttccagactaacatagccacatttcagtaataatcctatatgaattttaattgaaattaaattaaacatataattaaatttcagaataactgccttttaaacattctttagttttgttataaatgcctttccatttattcaagtactcttgagtctccaggtaaagttttataatccccccaacacacacatatgtcctctctgaatatttcttgttaatgttatttctggttatcatttgttgtactgctaatgtggtgattatctttttccattatattttgtaccattttattgaatgcacttaaggatgctattgatttctgtatatttactttatatttgtatttattactgaactcttttgttagtgttaatggcattttaatttattctgtaAGGCAGTGTTTTTAAGTCTTTGTAAGGTGTAGAACAATTTTAAA----AGAAACTATTTTGCACAACCTGataatttatattaatt
>gene=chr11_21067244-21068244; species=canFam
cttgccattttatgcttctagaccaacatggtcccatttcggtaataatcttgcgtggactttcattgaaattgaattaaatgtataattaaatttcagaatgattgccttttaagtattacttagttttatcacaagtgcctttgcatttattcaagtactttggagtctctaggtaaagttttatgggttttttttctctatcatatgtccttcctgaatacttcttgttaatattattcctggttatcatatgttg---tgctaatatggtgattatcttttttcattatgtgtcgtacctttttattgctggtgtttaaggatgctattgatttttgtgtatttactttgtatc--tctttattactgaactcttttattagtgttaatggcattttaattgattctccaaggcagtgttc-taaatctcagaAAAGTGGAGACCAATTTTTAAA-GGAAAGAATACTTTGAACAACTTGATGACTTAAGTGATTT
>gene=chr11_21067244-21068244; species=equCab
tctgctattttactcttccagaccaacatggtcacatttctgtaataatcctgtgtggactttaattgaaattgaattaaacatataattaaattgcagaataatcaccttttaaacatcatttagttttatcacaactgcctttctatttattcaagtattcttaagtctctagatacagttttata--gttgtttt-tctaacatatgtccttcctggatatttcttgtta-----atttctggttatcttttgttgtgctgctaatatggtgattatctttttccattatattttatacctttttattgctggtgtttaaaaatgctattgattttt-tatatttactttttatctatctctatcactgaactct--tattagtgttaataGCATTTTAATTGATTCTCTAAGGCTGTGTTCTTAAGTCTCCATAAGGTGTAGACCAGTTTTTAAA-GGAAAAAATATTTTGAACAATTTGATGACTTAAATTATTT
>gene=chr11_21067244-21068244; species=gorGor
--------------------------------------------------------------------------------------------------------------------------------------------------------------------------------------------------------------------------------------------------------------------------------------------------------------------------------------------------------------------------------------------------------------------------------------------------------------------------------------------------------------------
>gene=chr11_21067244-21068244; species=panTro
TTCACCATTGCAGTCTTCCAGAGTAACATAGCCACATTTCAGTAATAATCCTATATGGGCTCTAATTGAAATTAAATTAAACATACAATTAAATTTCAGAATAACTGCCTTTTAAACATTCTTTAGTTTAGTCATAAATGCCTTTCCACGTATTCAAATACTCTTGAGTCTCTAGGTAAAGTTTTATAATCCCCCCAACACCCACATATGTCCTCTCTGAATATTTCTTGTTAATGTTATTTCTGGTTATCGTTTGTTGTGCTGCTAATATGGTGATGATCTTTTTCCATTATATTTTGTACCATtttattgcaggcatttaaggatgctattgatttctgtatatttactttctatctgtctttattactgaactcttttgtgagtattaatggcattttaattgattctctaagaCAGTGTTTTTAAGTCTCTGTAAGGTATAGACCAATTTTTAAAGAGAAAAAATGTTTTGAGCAACCTGACAATTTAAATTATTT
>gene=chr11_21067244-21068244; species=papHam
ttcaacattgccttcttccagaccaacatagccacatttcagtaataatcctatatggactttaattgaaattaaattaaacatataattaaatttcagaataactgccttttaaacattg-----tttagtcataaacgcctttccacgtattcaagtactcttgagtctctaggtaaagttttgtaatccccccctaaaacacacatgtcctttctgaatatttcttgttaatgttatttctggttatcgtttgttgtgctgctaatatggtgattatctttttccattatattttttaccattttatggcaggcatttaaggatgttattgatttctgtatatttactttatatctgtctttattactgaactcttttgtgagtgttaatggcattttaattgattctctaagGCAGTGTTTTTAAGTCTCTGTAAAGTATAGACCAATTTTTAAAGACAAAAAATATTTTGAGCAACCTGACAATTTAAAATATTT
>gene=chr11_21067244-21068244; species=ponAbe
ttcaccattgaattcttccagactaacatagccacatttcagtaataatcctatatgggctttaattgacatgaaattaaacatataattaaatttcagaataactgccttttaaacattctttagtttagtcataaatgcctttccacgtattcaagtactcttgagtttctaggtaaagttttataatccccccaacacacacatatgtcctctctgaatatttcttgttaatgttatttctggttatcgtttgttgtgctgctaatatggtgattatctttttccattatattttgtaccattttattgcaggcatttaaggatgctattgatttctgtatattta-----tatctgtctttattgctgaactcttttgtgagtattaatggcattttaattgattctctaagGCAGTGTTTTTAAGTCTCTGTAAGGTATAGACCAATTTTTAAAGAGAAAAAATGTTTTGAGCAACCTGACAATTTAAATTATTT
>gene=chr11_21067244-21068244; species=rheMac
ttcaacattgcattcttccagaccaacatagccacatttcagtaataatcctatatggactttaattgaaattaaattaaacatataattaaatttcagaataactgccttttaaacattc-----tttaatcataaacgcctttccatgtattcaagtactcttgagtctctaggtaaagttttataatcccccccg-aaacacacatgtcctctctgaatatttcttgttaatgttatttctggttatcgtttgttatgctgctaatatggtgattatctttttccattatattttttaccattttatggcaggcatttaaggatgttattgatttctgtatatttactttatatctgtttttattactgaactcttttgtgagtgttaatggcattttaattgattctctaagGCAGTGTTTTTAAGCCTCTGTAAGGTATAGACCAATTTTTAAAGAGAAAAAATATTTTGAGCAACCTGACAATTTAAATTATTT
>gene=chr12_330304-331304; species=hg19
CTCCAAGCCTGGATTCCCTCTAGCTCTTCTGGACCAATCAGCCTCCAATCTTCTCCATCCACACTCTGCCCAAAACCCACACCCTCCAGCAGTGTACTCTGTCACTCCAGGGCCCCTGTGCCCCTGGGCACCTCTACGTGCAGCTGACTCCCAGGTAGGATGTGATCATGTGGCCACTGCGTGCTGTGAGGTATTTACTACCTCTCCTGCACCGTGAGTTTGGGGTATGAGTACCTCAAGGGTACAGGCCATGCCTCCTTCTCCCTCTGCTCCTCAGTTATATCTGGCACACAGTGGGGAGCTCGGGAACAGCTGACACAAAGAGACAAGGCCAAAGGAAGCTGCgcgttgtggtttcaggctcacattctggagccagggtttgaatcccagttctctgcaactttctagcttgggccagtggcttaacaacctcttcaacctcagtttcatctgtaacaccagtgtaacaacagcacttcctttatgggactcttgtg
>gene=chr12_330304-331304; species=bosTau
-----------------------CCCAGCTGGGCCAGTCTACCTCCAG---CCTCCATCCACAGACTGCTCAAAATCCATACCCCC-------CTTCTCTGTCTCTGCAGGGTCCCCACGACCCTGGGTGTCTCTACACATGGTTGGCCCCCAGTTGGGACTTG-----GTGTCCA-----------------------------------------------GCTGTGAGCACCTGGAGCGCAGGGGTGGAGCCTCCAT--CCCC---TGCCTTG-TCA----TCA-GCACAGTGGGT-GTTGGGGCGCTGCTGACCC----AGGAAAAGCCAAAGCA-GCGGTgcttaggagctca-ggcccagactcc-aagccaaggcttgagccccagctctcggccaccttccagctccagtgaactgcttaa---cctccggggcttcagtttcacctgagaagcgaatgaagcagtaatt----cttcgtggggttcttgtg
>gene=chr12_330304-331304; species=calJac
CTCCAAGCCTGGATTCCCTCTAGCTATTCTGGGCCAATCAGCCTCCAATCTTCTCCATCCACACTCTGCCCAAAACCCACGCCTTCCAGCAGTATA--CCATCACTCCAGGGCCCCTGTACCCCTGGGCACCTCTGCATGCAGCTGACGCCCAGTTAGGGTGCGATCATATGCCTACTGCACGCTGTAGGGTATTTGCTGCCTTCCCTGCACC-------------ATGAGTGCCTCCAAGGTAGAGGCCATGCCTCGTTCTCCCTCTGCTCCTCAGTTATGTCCTATGCACAGTGGGG-ACTCAGGAACAGCTGACACAAAGAGATAAAGCCAAAGGAAGCTGCACGTTgtggctgcaggctcagactctggagctagggtttgaatcccagttctctgcaactttctagcttgggcaagtggcttaacaatctcttcaacctcagtttcatctgtaacaccagtgtaacaacagcactcactttatggggctcttgtg
>gene=chr12_330304-331304; species=canFam
CTGCGAGCCCCACCTGC-TCCAGCCCATTTGGATCAGTCAACCCCTAA---CCCCCATCCACATCCTGCTCCAAATCCACACTCCC-----------------------------------CCCTGGGCACCTCTG------------------------------CACATGGCTGCTG-GTGTTTCCCAGTGCTT---AAGGCTCCAGGCCCATGAGGGGGTGCTGCGAGGACCTCAAGGGCAGAGGTTGTGCCTCCTT--CCCCCTGGGCCTCACTTATGCCCTGCGTACAGTGGGT-GCTGAGGAATTGCTGACACCTG-AGATAAAGCCCCAGGAGGCagcacttagtggtatgtggctcagactc--gagccaggctt-gaatcccagctcactggcactttctcactcaggtaaattgcttcc---cgtctctggcttcaacttcatctgtaaaatgaatacaatggtaattcttacttcatggggcttttgcg
>gene=chr12_330304-331304; species=equCab
CTCCCAGCCTGGAATTC-TTCAGCTCATCTGGGCCAGTCAGCTTCCAA---TCCCCATCCA-ATTCTGCCCAAAATCCACACCCCC-------CCACCCTGTCCCTCCGGGGACCCCATGCCCCTGGGCACCTCGACACATGGTTGGCCCTCAATTAGGAGACAGTTATGTGCCTGCCG-GTGCTTTCAGGTGTTT---AAGTCTCCTGCACTATCAGGTGGGGCTGTGACCCCCTCAAGGGAGGGGGTCATGCCTCCTT--GCCCCTGGGCCCCATGTATATCCTGCATGCAGC-GGT-GCTGGGGAACTACTGACAC----AGATAAAGCCAGAGGATGCAGCAcacggtggtttatggctcagactctgcggctgaggttggaattctagctctctgcgactttctagcttgggtaaatcgc-taa---cctctttaccttcagtttcacctgtaaaatgaatataatggtaactctttctccatggggttcttgtg
>gene=chr12_330304-331304; species=gorGor
CTCCAAGCCTGGATTCCCTCTAGCTCTTCTGGACCAATCAGCCTCCAATCTTCTCCATCCACACTCTGCCCAAAACCCACACCCTCCAGCAGTATACTCTGTCACTCCAGGGCCCCTGTGCCCCTGGGCACCTCTAC-TGCAGCTGACTCCCAGGCAGGATGTGATCATGTGGCCACTGCGTGCTGTGAGGTATTTACTACCTCTCCTGCACCATGAGTTTGGGGtatgagtacctcaagggtac-ggccatgcctcgttctccctctgctcctcagttatatctggcacacagtgggg-gctcGGGAACAGCTGA-ACAAAGAGACAAGGCCAAAGGAAGCTGCACGTTgtggtttcaggctcacattctggagccagggtttgaatcccagttctctgcaactttctagcttgggccagtggcttaacaacctcttcaacctcagtttcatctgtaacaccagtgtaacaacagcacttcctttatgggactcttgtg
>gene=chr12_330304-331304; species=panTro
CTCCAAGCCTGGATTCCCTCTAGCTCTTCTGGACCAATCAGCCTCCAATCTTCTCCATCCACACTCTGCCCAAAACCCACACCCTCCAGCAGTGTACTCTGTCACTTCAGGGCCCCTGTGCCCCTGGGCACCTCTACATGCAGCTGACTCTCAGTTAGGATGTGATCATGTGGCCGCTGCGTGCTGTGAGGTATTTACTACCTCTCCTGCACCATGAGTTTGGGGTATGAGTACCTCAAGGGTACAGGCCATGCCTCATTCTCCCTCTGCTCCTCAGTTATATCTGGCACACAGTGGGG-GCTCGGGAACAGCTGACACAAAGAGACAAGGCCAAAGGAAGCTGCACGTTgtggtttcaggctcacattctggagccagggtttgaatcccagttctctgcaactttctagcttgggccagtggcttaacaacctcttcaacctcagtttcatctgtaacaccagtgtaacaacagcacttcctttatgggactcttgtg
>gene=chr12_330304-331304; species=papHam
CTCCAAGCCTGGATTCCTTTCAGCTCTTCTGGGCCAATCGGCCTCCAATCTTCTCCATCCACACTCTGCCCAAAACCCACACCCCCCAGCAGTAGA--CTGCCACGCCAGGGCCCCTGTGCCCCTGGGCACCTCTACGTGCAGCTGACTGCCAGTTAGGACGTGACTGTGTGCCCACTGCGTGCTGCGAGGTATTTCCCTCCCCTCCTGCACCGTGAGTTTGGGGTATGAGTGCCTCGAGGGTAGAGGCCATGCCTCGTTCCCCCGCTGCCCCTCAGTTTTATCCTGCACACAGCGGGG-GCCTGGGAACGGCTGACACAAAGAGATACGGCCAA--------------------------------------------------------AGTTctctgcaactttctagctcgggccagtggcttaaccacctcttcaaccccagcttcatctgtaacaccagtgtaacagcagcacttcctttatggggctcttgtg
>gene=chr12_330304-331304; species=ponAbe
CTCCAAGCCTGGATTCCCTCTAGCTCTTCTGGACCAATCAGCCTCCAATCTTCTCCATCCACACTCTACCCAAAACCCACACCCTCCAGCAGTATACTCTGTCACTCCAGGGCCCCTGTGCCCCTGGGCACCTCTACGTGCAGCTGACTCCCAGTTAGGATGTGATCATGTGGCCACTGCGTGCTGTGAGGTATTTACTACCTCTCCTGCACCATGAGTTTGGGGtatgagtacctcaagggtagaggccatgcctcgttctccctctgctcctcagttatatctggcacaaagtgggg-gctcaggaaCAGCTGACACAAAGAGACAAGGCCAAAGGAAGCTGCACGTTgtggtttcaggctcacattctggagccagggttggaatcccagttctctgcaactttctagcttgggccagtggcttaacaacctcttcaacctcagtttcatctgtaatgccagtgtaacaacagcacttcctttatgggactcttgtg
>gene=chr12_330304-331304; species=rheMac
CTCCGAGCCTGAATTCCTTTTAGCTCTTCTGGGCCAATCGGCCTCCAATCTTCTCCATCCACACTCTGCCCGAAACTCACACCCCCCAGCAGTAGACTCTGCCACACCAGGGCCCCTGTGCCCCTGGGCACCTCTACGTGCAGCTGACTCCCAGTTAGGACATGATCGTGTGCCCACTGCGTGCTGTGAGGTATTTCCCTCCCCTCCTGCATCGTGAGTTTGGGGTATGAGTGCCTCGAGGGTAGAGGCCATGCCTCGTTCTCCCGCTGCCCCTCAGTTTTATCCTGCAcacagtgggg-gcctgggaacggctgacacaaagagatatggccaa--------------------------------------------------------agttctctgcaactttctagctcgggccagtggcttaaccacctcttcaacctcagcttcatctgtaacaccagtgtaacagcagcacttcctttatggggctcttgtg
>gene=chr12_421042-422042; species=hg19
GGGCAGCAGTGTAGTGGAAGTTGGTTTTCTTTTTGAGTACAGTTCTATAATTAAGAGTATTTATATACTTAACACTGTAAGTGCTGCTTAACGGTTTTTATGATTCGAGTACACTTTTATCTCTATCTAGCACTTATTTCATTCTGTTTTAAATTACAGATGTGTAAAATACGTCTCTCCAACTAGAAAATATGTATTTGGAAGACTCTACTTTTATACCCTATTTTGTACCATAAGTCCTATTTTTATACCCTTCCCTTACATGCCTGCTCCCAAACATCTAGAATAGTAGCAAGAGTACTGTGGTGCTCAGTAAATGTTAATTTCATTTTATTTTTCTGCCTCTAATTTTAAAAGTAATTTATGCACATGGAAAAAAATTTGAAGAATACAGTAGGTAACAAATTCCCTACTGCTTAAGAGTTAAATAActaattccatcatctttcatagcaaggagtcaataaaaacAAGTAATATTTAAGTAGGTAATAATTATT
>gene=chr12_421042-422042; species=bosTau
------CTGTTTAGTGAGAGCTGGTTTCCTTTTTCAGTCCAGTCCTACA-------------ACGTACTCACCACTGTAAACGCTGCTGAATGATCTCCGTAACTCAAGCATACTTTCATC----TCCAGTATTTAATTCAC--TGTTTTGAGTTATGTATGTGTAATACATGTCTTTTCAACTA--GAATACGCACTTTGAGGTCCG--------------------------GGGTTGTATCTTTACACCCTTCTCTCGCATTCCTACTCCCAAACATCCAGATGAGTCCCAAGAGTATTGTGGGGTTCAGTAAATGTCAGTTTCATTTTCTTTTCCTGCTACTTGTTTCAAAAGTAATTAGAGGACAGTGGGGCGGGGGCTAAA-----------------------------------------------------------------------------------------------------------------
>gene=chr12_421042-422042; species=calJac
----------------------------------------------------------------------------------------------------------AAGTACACTTTTATCTCTACCCAGCACTTACTTCATTCTGTTTTAAATTACAAATGTGTAAAATATGTCTCTCCAACTAGAAAATATATATTTGGAAGACTCTAGTTTTATACCCTATTTTATACCAAAAGTCCCATTTTTATACCCTTCCCTTACATGCCTGCtcccaaacacacagaacagtaccaagagtactgtggtgctcagtaaatgttAATTTCATTTTCTTTTTCTGCCTCTTATTTTAAAAGTAATTCATTCACATGGAAAAAAATTTGAAGAATACAGTAGGTAACAAATTCCCTACTGCTAAAGAGTTAAATAACTAATTCCATCATTTTTCAGAGCAAGGAGTCAATAAAAACaaGTAATATTTAAGAAGGTAATAATTATT
>gene=chr12_421042-422042; species=canFam
GGACAGCAGTTTAGTGAGAGTTGGTTTCCTTTTTGAATATAGCTCTACAATAAAGAGCATGTATAGCCTTAATACTGAAAATGCTAC--AAGGATTTTTATAATTC--------------------------------atat--tgttttaaatta-atattta--ataCATGTCTTTCTAACTAGAAAATATGTATTTTGAGGGCCA--------------------------GGGTACTACTTCTACAACCTTCCCTCACATTTCTACTCCCAAACAACTAGAATAGTATCATGAGTGTTATGGTGTTCAGCAAATATTAATTTCATTTTCTTTTTCTGCCTCTTATTTTAAAAGTAATTTGTGCACATGGC-AAAGATTCAAAGAATACAGCAGGAAATAAACTCCCTATTGCT-A---GTTAAACAAATAATTCCATCATCTTTCCTAGCAGGGAGTCAACAGAAACAAGTAACATTTAAATAGGTAATATTTATT
>gene=chr12_421042-422042; species=equCab
CGGCAGCAACTTAATGAGAGGTGGTTTCTTTTTTGAGTATAGTTTTATAAGAAAGAGTCTATATATGC--AATACTGTAAATGCTGCATAATGGTTTTTATAATTCAAGTACATAATCATCTCTATCTACCACTTAATTCAT--TAGTTTGAATTACAGATCTATAATATATGTCTTTCCAATTAGAGATTATGTTTTTCGAGGGTCA--------------------------GGGTCCTATCTTTACATCATTCCCTCATATTTCTGCTCCCAAACAACTAAACTAGTAAGATGAGTATTGTCGTGTTCAGTAAATGGTAGTTTCACTTTCTTTTTCTGCCTCTTATTTTAAAAGTAATTGTTGCACATGGTAAAAAATTAAAAGAATACAGAATGGAACAAACTCCCTACTGCT-AAGAATTAAATAGgtaattccatcatctttcatagcagg--------------AAGAAATGTTTACATAGGTAATATTTATT
>gene=chr12_421042-422042; species=gorGor
--------------------------------------------------------------------------------------------------------------------------------------------------------------------------------------------------------------------------------------------------------------------------------------------------------------------------------------------------------------------------------------------------------------------------------------------------------------------------------------------------------------------
>gene=chr12_421042-422042; species=panTro
GGGCAGCAGTATAGTGGAAGTTGGTTTTCTTTTTGAGTACAGTTCTATAATTAAGAGTATTTATATACTTAACACTGTAAGTGCTGCTTAACGGTTTTTATGATTCGAGTACACTTTTATCTCTATCTAGCACTTATTTCACTCTGTTTTAAATTACAGAGGTGTAAAATACGTCTCTCCAACTAGAAAATATGTATTTGGAAGACTCTACTTTTATACCCTATTTTATACCATAAGTCCTATTTTCATACCCTTCCCTTACATGCCTGCTCCCAAACATCTAGAATAGTAGCAAGAGTACTGTGGTGCTCAGTAAATGTTAATTTCATTTTATTTTTCTGCCTCTAATTTTAAAAGTAATTTATGCACATGGAAAAAAATTTGAAGAATACAGTAGGTAACAAATTCCCTACTGCTAAAGAGTTAAATAActaattccatcatctttcatagcaaggagtcaataaaaacAAGTAATATTTAAGTAGGTAATAATTATT
>gene=chr12_421042-422042; species=papHam
GGGCAGCAGTTTAGTGGAAGTTGGTTTTCTGTTTGAGTACAGTTCTATAATTAAGAGTGTTTATATATTTAACACTGTAAGTGCTGCTTAACGGTTTTTATGATTCAAGTATACTTTTTTCTCTATCTAGCACTTACCTCATTCTGTTTTAAATTACAGATGTGTAAAATATGTCTCTCCAACTAGAAAATATGTATTTGGAAGACTCTAGTTTTATACCCTATTTTATACTGTAAGTCCTATTTTTACACCCTTCCCTTACATGCCTGCTCCCAAATACCTAGAATAGTAGCAAGAGTGCTGTGGTGCTCAGTAAATGTTAATTTCATtttctttttctgcctctaattttaaaagtaattcatgcacatggaaaaaaatttgaagaatacagTAGGTAACAAATTCCCTATTGCTAAAGAGTTAAATAActaattccatcatctttcatagcagggagtcaataaaaacaagcaatattgaagtaggtaatAATTATT
>gene=chr12_421042-422042; species=ponAbe
GGGCAGCAGTATAGTGGAAGTTGGTTTTCTTTTTGAGTACAGTTCTATAATTAAGAGTATTTATATACTTAACACTGTAAGTGCTGCTTAACGGTTTTTATGATTCAAGTACAC-TTTATCTCTATCTAGCACTTACTTCATTCTGTTTTAAATTACAGATGTGTAAAATACGTCTCTCCAACTAGAAAATATGTATTTGGAAGACTCTACTTTTATACCCTATTTTATACCGTAAGTCCTATTTTTATACCCTTCCCTTACATGCCTGCTCCCAAACACCTAGAACAGTAGCAAGAGTACTGTGGTGCTCAGTAAAGGTTAACTTCATTTTCTTTTTCTGCCTCTAATTTTAAAAGTAATTTATGCACATGGAAAAAAATTTGTAGAATACAGTAGATAACAAATTCCCTACTGCTAAAGAGTTAAATAACTAATTCCATCATCTTTCATAGCAAAGAGTCAATAAAAACAAGTAATATTTCAGTAAGTAATAATTATT
>gene=chr12_421042-422042; species=rheMac
GGGCAGCAGTTTAGTGGAAGTTGGTTTTCTGTTTGAGTACAGTTCTATAATTAAGAGTGTTTATATATTTAACAGT-TAAGTGCTGCTTAACGGTTTTTATGATTCAAGTATACTTTTTTCTCTATCTAGCACTTACCTCATTCTGTTTTAAATTACAGATGTGTAAAATATGTCTCTCCAACTAGAAAATATGTATTTGGAAGACTCTAGTTTTATACCCTATTTTATACTGTAAGTCCTATTTTTACACCCTTCCCTTACATGCCTGCTCCCAAATACCTAGAATAGCAGCAAGAGTGCTGTGGTGCTCAGTAAATGTTAATTTCATTTTCtttttctgcctctaattttaaaagtaattcatgcacatggaaaaaaatttgaagaatacagtaggtaacaaaTTCCCTATTGCTAAAGAGTTAAATAActaattccatcatctttcatagcagggagtcaataaaaacAAGCAATATTTAAGTAGGTAATAATTATT
>gene=chr12_669127-670127; species=hg19
GGGCAGGGACACCAGGCCATGGGTGGTGAGGAGGCGGAGGCTGTTCCGTGTGAGGTTCCTCTTTCAAGAAATGTGCTGCCAAGAGAAGGGGCAGAGAGAGGATGGTGCCTTGAGATCTGAGCCTATGGTGAGGGAGCAAAGGAGAGGGGAGGGTACCCTTCAGAAGGGCATAAGCGCTGTAACAGCGTCCACAGGAGGTGGACAGGGCAAGGTCAGGAGCACTGGGGGCGGGACCTCGACACGAAGACACGCTCACTTCTTCCCGAGAGGCAGGACAAAATGCATCCACCAGTCACTGGGTCCCTATACATGGCCGGCCATCCacatccgttacctcgtttatttctccccagacctcagtgaggtcggcatcatgatctccattttccagatgagaagactgagtcttgaagagaagttaataacttgccccaaatctcactcacttaagcgttagaggcttgaaaactaggtctATTGGTGTTTTTTCCCGTTGAGGG
>gene=chr12_669127-670127; species=bosTau
GGGAGGCGTTTCAGGGCTGTGGGTGGTGAGGAACCGGAGGC---TTAGTCTGAGATTCCACCTCAAAGAAATTTGCCACCAAGGGGAGGAGGGGAAAATGGATGACACCTTGAGATTTGAGCTTTAGGAGTGAGGGTGAAGGAGAGAGAGGAGGAGAATCCAAGAGAGTGTAATTGCTGAAGCAGCGTCCAGAGGAGGTAGACGGGGCAAGGTCAGGGGCCCAGGGGGAGGGGCCCTGACGAGAAG--AT--ACTCTTCTCCCT------------GAGAGACCGCACCTAGTCACTGGGCACCTG-ACTGGGTAGGCGATGGACATCCTCCACCCCCTTCTTAGTGCCCCAGa-ctctgggagggacgtgtggtcatctctcttttccaggtgagaaaactaagccttgaggagaagttaacgacttgccctaaatctctcagctaTGACTGTTGAAAACTTGAAAATCGGATCTG--TTTGATTTTTCCC-TAGAGGG
>gene=chr12_669127-670127; species=calJac
GGGTGGGGACACCAGGCCGTGGGTGGTGAGGAGGCGGAGGCTGTTCTGCATGAGGTTCCTCTTTCAAGAAGTGTGCTGCCAAGAGAA-GGGTGGGGGGAGAACGCCAGCTTGAGATCTGAGCCTGTGGGGAAGGAGCAAAGGAGAGGGGAGGGTGCCCTTCACAAGGGTATAAGTGCTGGAACAGCGTTCACAAGAGGTGGACAGGGCAAGGTCAGGAGCACTGGCGGCGGGACCTGGACGTGAAG--GCATTCACTTCTTCCCGAGAGGCAGGACAAGGTGCATCCACCGGTTACTGGG----------------------------------------------------gacctcagtggggtaagcgtcatgatctccgttttccagaggagaagactgagtcttgaagagaagtt-ataacttgccccaaatctcactcactgaagcatcagaggctcaaaaactaggtctatcGATGTTTTTTCCCATTGAGGG
>gene=chr12_669127-670127; species=canFam
AGGAGGGGTTGTGGGGCTGCTGATGGCAGGGGAGTGGAAGCTGTTTAGTATGAGATTCATCTTTAAAGAAATTTACTGCCAACAGAAGGAGCGGAAAGAGGATGATACCTTGAGATTTGGGTTAAAGGGGAGGGGATGGAGGAAAGGGA-GAGAGACGTCAAAGAAAG----------GGACCAGTGTCTAGAGGATGTGA--CAGGT-GGGTCAGGAGCCCTGGGGGTGGGG-------------------ACACTTCTTC-------------CTGGAGACAGCTACCCCTCA-GGGGCACCCATACTTGGCAGGTGATTTGTATCTGCC-CCCTGtttgctcctctccacacctctgtgagggaggcgtgattgtctccgctgtccaaatgagc---------cttgaagagaagttccc-aactgccccaaataccacagctgtgggcatcagaggcttaaa-accagctctgcGTATGTTTTTTCCC-TTGAGGG
>gene=chr12_669127-670127; species=equCab
GAGCTGGGTTATGGA-CTG--GGTGGCGAGGAAGTGGAGGCTATTTACTACAAGATTCCTCTTTCAAG-AATGTGCTGCCAAGAGAAAGGGAGGAAAGAGGATGATTCCTTGAGATCTGAGCTGAAGGGGAGGGGCAAGGTGGGGGAAT-CCAAGAAGGGGAATAATT----------GGAACAGTGTCCAGAGGAGGTGGACCAGGCAAGGTTGGGAGCCCTGGGGGTGGGG-------------------ACCTTGAC----------------AAGGAAGAGAT-gtggtcaccgggtgcccggacatggtggatgagttacagccactgcctcgttcattcctc-ccgaacctctgggaggtaggcatgaatgtttccgtgttgcagacgaggaaactgagtctggaagagacgttaataacctgccccatatctcacagccgtgagtctcagaggctcaaa-aacagatctgtttCTGTTTTTTCCC-TAGAGGG
>gene=chr12_669127-670127; species=gorGor
GGGCAGGGACACCAGGCCGTGGGTGGTGAGGAGGCGGAGGCTGTTCCGTGTGAGGTTCGTCTTTCAAGAAATGTGCTGCCAAGAGAAGGGGCAGAGAGAGGATGGTGCCTTGAGATCTGAGCCTATGGTGAGGTAGCAAAGGAGAGGGGAGGGTACCCTTCAGAAGGGCATAAGTGCTGTAACAGCATCCACAGGAGGTGGACAGGGCAAGGTCGGGAGCACTGGGGGCGGGACCTCGACATGAAGAAACGCTCACTTCTTCCCGAGAGGCAGGACAAAATGCATCCACCAGTCACTGGGTCCCTATACATGGCCGGCCATCCacatccattacctcgtttatttctccccagacctcagtgaggtcggcatcatgatctccattttccagatgagaagactgagtcttgaagagaagttaataacttgccccaaatctcactcacttaagcgttagaggcttgaaaactaggtctATTGGTGTTTTTTCCCGTTGAGGG
>gene=chr12_669127-670127; species=panTro
GGGCAGGGACACCAGGCCATGGGTGGTGAGGAGGTGGAGGCTGTTCCGTGTGAGGCTCCTCTTTCAAGAAATGTGCCGCCAAGAGAAGGGGCAGAGAGAGGATGGTGCCTTGAGATCTGAGCCTATGGTGAGGGAGCAAAGGAGAGGGGAGGGTACCCTGCAGAAGGGCATAAGCGCTGTAACAGCATCCACAGGAGGTGGACAGGGCAAGGTCAGGAGCACTGGGGGCGGGACCTCGACACGAAGACACGCTCACTTCTTCCCGAGAGGCAGGACAAAATGCATCCACCAGTCACTGGGTCCCTATACATGGCCGGCCAtccacatccgttacctcgtttatttctccccggacctcagtgaggtcggcatcatgatctccattttccagatgagaagactgagtcttgaagagaagttaataacttgccccaaatctcactcacttaagtgttagaggcttgaaaactaggtctATTGGTGTTTTTTCCCGTTGAGGG
>gene=chr12_669127-670127; species=papHam
GGGCGGGGACACCAGGCCATGGGTGGTGAGGAGGCGGAGGCCATTCTGTGTGAGGTTCCTTTTTCAAGAAATGTGCTGCCAAGAGAAGGGGCAGAGAGAGGATGCCACCTTGAGATCTGAGCCTACGGGGAGGGAGCAAAGGAGAAGGGAGGGTACCCTTCAGAAGGCTCTAAGTGCTGGAACAGCGTCTACAGGAGGTGGACAGGGCAAGGTCAGGAGCACTGGGGGCAGAACCTTGACACGAAG--GCGCTCACTTCTTCTCGAGAGGCAGGACAAAATgcatccaccaggtaccaggtccctacacttggcaggccatccacatccgttaccttgtttatttgtccccagacctcagtgaggtgggcgtcatgatctccgttttccagatgacaagactgagtcttgaagagaagctgataacttgccccaaatctcactcactaaagtgttcgaggcttgaaaaccaggtctAT---TGTTTTTTCCCGTTGAGGG
>gene=chr12_669127-670127; species=ponAbe
GGGCAGGGACACCAGGCCATGGGTGGTGAGGAGGCGGAGGCTGTTCTGTGCGAGGTTCCTCTGTCAAGAAATGTGCTGCCAAGACAAGGGGC--AGAGAAGATGCTGCCTTGAGATCTGAGCCTATGGGGAGGGAGCAAAGGAGAGGGGAGGGTACCCTTCAGAAGGGCATAAGCGCTGGAACAGCGTCCGCAGGAGGTGGACAGGGCAAGGTCAGGAGCACCAGGGGCACAACCTCAACCCAAAG--ATGCTCACTTCTTCCCGAGAGGCAGGACAAAATGCATCCACCAGTCACTGGGTCCCTATATGTGGCCGGCCATCCacatccgttaccttgtttatttctccccagacctcagtgaggtcggcgtcatgatctctgttttccacatgagaagactgagtctt--------gttaataacttgccccaaatctcactcactcaagtgttagaggcttgaaaactaggtctATTGGTGTTTTTTCCCGTTGAGGG
>gene=chr12_669127-670127; species=rheMac
GGGCGGGGACACCGGGCCATGGGTGGTGAGGAGGCGGACGCCATTCTGTGTGAGGTTCCTTTTTCAAGAAATGTGCTGCCAAGAGAAGGGGCAGAGAGAGGATGCCACCTTGAGATCTGAGCCTTTGAGGAGGGAGCAAAGGAGAAGGGAGGGCGCCCTTCAGAAGGCTCTAAGTGCTGGAACAGCGTCTACAGGAGGTGGGCAGGGCAAGGTCAGGAGCACGGGGGGCAGAACCTTGACACGAAG--GCGCTCACTTCTCCTCGAGAGGCAGGACAAAATgcatccaccaggtaccaggtccctacacttggcaggccatccacatccgttaccttgtttatttctccccagatctcagtgaggtgggcatcatgatctccgttttccagatgacaagactgagtcttgaagagaagctgataacttgccccaaatctcactcactaaagtgttcgaggcttgaaaactaggtctAT---TGTTTTTTCCCGTTGAGGG
>gene=chr12_742370-743370; species=hg19
tagtcccagctactcaggaggctgaggcaggagaatcatttgaacccaggaggtggaggttgcagtgagccaagactgccccactgcactctatcctgggtaacagagtgagattgtgtaaaaaaaacaaaCCACTTTAGAGTTTTCCACTGTCTGCTAAATCAAGTACACATTCCTTTGCCTGGTTATTTAAAAATCCCCCATAATTCGGCCCCACCCCACCTATCCAGTTGTGCTTTCCCCCACACACACCGTCTGATCTGGTCAGAAAGGCCTTTGCACTGTCCCAGATAGCTTACTCATTCCTGCCTGTTTCATTCCCAGTTTTCTCCACATTCATTCCTGAATCTGAATTTATTCTTCTTTAACAAAACCAAAAGACCCTACCTTAGGATATTTGGCCAACTACTTCAGTTTGCATTTCTCCTTCTCCAAGTAATTACCAAGTCACGCCTTGATATATATACCTCCCCCAATAGACTATAAGCCACCATGAGTTC
>gene=chr12_742370-743370; species=bosTau
---------------------------------------------------------------------------------------------------------------------------------------TTAAGGGTGACCTGCTGTCTAATAAATCAAGTGCACATTCCTTTGTCTGGTTATTTA-AAGTCCTACATAACTTAGCCGCACCCCAGCCACCCACTCGAGTTCTCTC--CTACACACCTGCCCATCTAGTCCAGCTGCCCTTCTCAC-GTCTCAGAGGGCTCACTCCTTCCTGCCTTTG----ACCCAGTATCCTTCACTTTCAACTTCGAATCT-------TTTTTTTTCAA-----CCTGAAGACCCCACCTTTGGAGATTTTCCCAACTATTTCCATTTTAATCTCTCCATCTCCAAGTACTCTTCAAGacac------acacacacaCGTCTCCAACTGCACTGTATGCTACCATGGGTTT
>gene=chr12_742370-743370; species=calJac
tagtcccagctactcgggaggctaaggcaggagaatcatttgaacccaggaggtggaggttgcagtgagccaagattgcaccactgcactccatcctggactacagagagagattgtcaaaacagaaaaaaCCATTTTTGAGTTTGCTACTGTCTACTAAATCAAGGACACATTCCTTTGCCTGGTCATTTAAAACTCCTCCATAATTCGGCCCCACCCCACCTATCCACTTGTGCTTCCCCCGACACACACAGCCTGATCTGGTCAGAAAGGCCTTTA------------------ACCCATTCCTGACTGTTTAATTACCAGTT-----CACATTCAATCCTGAATCTGAATTTATTCTTCTTTA--AAAACCAAAAGATCCCACTTTAGGATATTTTGCCAACTATTTCAATTTTCATTTCTCCATCTCCAAGTAATTACCAAGTCACTCCTTGATATATATACCTCCCCAATTAGACTGTAAGCCATCATGAATTT
>gene=chr12_742370-743370; species=canFam
---------------------------------------------------------------------------------------------------------------------------------------TAAAGGGTATCCTACTGTCTACTAAATCAGGTGCACACTCCTCTGCCTGGTTATTTAAAAATCTTGCGTAATTTAGCCCCACCCCACCTATCCACT----CTGCCAC--ACACACACCCTCTGATCTAGTTGGGCTGGCCTTCTCACTGTCCCAGATAGCTTATTCATTCCTGCCTT--CGTTACCCAGTATTCT---CCTTCAACCCTGAATATGAATCTCTTCCTCTTTAAATATCCTGAAAGACCCCATGTTTGGAGAATTTGCCAACTATTTCCTTTCTCATCTTTCCATCTCTAGGTAATTATCCATATAT------ATATGGATACCTCCCTGATTACACTGGAAGCTA-CATAAATTT
>gene=chr12_742370-743370; species=equCab
----------------------------------------------------------------------------------------------------------------------TAAAAAAAATGAACCATTTAAGGGTGTCATACTGTCTACTAAATCAAGTGTGCATTCCTTTGCCTGGTTATTTAAAAATCTTATGTCATTTAGCCCCACCCCACCTATCCACTGGTGCTGTCCC--ACATACACCCTCTGATCCAGTCAGGCTGGCCTG---GCTGTCCCAGACAGCTTACTCATTCCTGCCTTTGTGTTCTCCAGTACTCTCCACCTTCAACCCTGAATCTGAATCACTTCCTCTTTAACAATTCCAAAAGACCCCACCTTTGGAGACTTTGCCAACTATTTCAGTTTTCATCTTTCCATCTCTAAGTAATTATCAAGTCAT------ATACATGTACCTCCCCAATCACACTGTAAGCCC-CATGAACTT
>gene=chr12_742370-743370; species=gorGor
tagtcccagctactcaggaggctgaggcaggagaatcatttgaacccaggaggtggaggttgcagtgagccaagactgccccactgcactctatcctgggcaacagagtgagactgtgtaaaaaaaacaaaCCACTTTAG-GTTTTCTACTGTCTGCTAAATCGAGTACACATTCCTTTGCCTGGTTATTTAAAAATCCCCCATAATTCGGCCCCACCCCACCTATCCAGTTGTGCTTTCCCACACACACACCGTCTGATCTGGTCAGAAAGGCCTTTGCACTGTCCCAGATAGCTTACTCTTTCCTGCCTGTTTCATTCCCAGTTTTCTCCACATTCATTCCTGAATCTGAATTTATTCTTCTTTAACAAAACCAAAAGACCCCACCTTAGGATATTTGGCCAACTACTTCAGTTTGCATTTCTCCATCTCCAAGTAATTACCAAGTCACACCTTGATA-ATATACCTCCCCCAATAGACTATAAGCCACCATGAGTTC
>gene=chr12_742370-743370; species=panTro
tagtcccagctactcaggaggctgaggcaggagaatcatttgaacccaggagatggaggttgcagtgagccaagactgccccactgcactctatcctgggcaacagagtgagactgtgtaaaaaaaaaaaaCCACTTTAGAGTTTTCTACTGTCTGCTAAATCGAGTACACATTCCTTTGCCTGGTTATTTAAAAATCCCCCATAATTCGGCCCCACCCCACCTATCCAGTTGTGCTTTCCCCCACACACACCGTCTGATCTGGTCAGAAAGGCCTTTGCACTGTCCCAGATAGCTTACTCATTCCTGCCTGTTTCATTCCCAGTTTTCTCCACATTCATTCCTGAATCTGAATTTATTCTTCTTTAACAAAACCAAAAGACCCCACCTTAGGATATTTGGCCAACTACTTCAGTTTGCATTTCTCCATCTCCAAGTAATTACCAAGTCACGCCTTGATATATATACCTCCCCCAATAGACTATAAGCCACCATGAGTTC
>gene=chr12_742370-743370; species=papHam
tagtcccagctacttgggaggctgaggcaggagaatcatttgaacctagaaggtggaggtggcagtgagccaagattgcctcactgcattctatcctgggcaacagagtgagactgtgtaaaaaaaaaaaCCCACTTTTGAGTTTTCTACTGTCTACTGAATCGAGTACACATTCCTTTGCCTGGTTAATTAAAAATCCTCCATAATTCGGCCCCACCCCACCTATCCAGTTGTTCTCTCCTCCCCACACACCGTCTGATCTGGTCAGAAAGGCCTTTGCACTGTCCCAGATAGCTTACTCATTCCTGCCTGTTTCATTCCCAGTTTTCTCCTCATTCATTCCTGAATCTGAATTTATTCTTCTTTAACAAAACCAAAAGACCCCACCTTAGGATATCTTGCCAACTACTTCAATTCGCATTTCTCTATCTCCAAGTAA----CAAGTCACGCCTTGATATATATACCTCCCCGATACGACTATAAGCCACCATGAGTTG
>gene=chr12_742370-743370; species=ponAbe
tagtcccagctactcaggaggctgaggcaggagaatcatttgaacccaggaggtggaggttgcagtgagccaagaatgccccactgcactctatcctgggcgacagagtgagactgtgtaaaaaaGACTAACCACTTTTGAGTTTTCTACTGTCTGCTAAATCGAGTACACATTCCTTTGCCTGGTTATTTAAAAATCCCCCATAACTCGGCCCCACCCCATCTATCCAGTTGTGATTTCCCCCACACACACCATCTGATCTGGTCAGAAAGGCTTTTGCACTGTCCCAGACAGCTTACTCATTCCTGCCTGTTTCATTCCCAGTTTTCTCCATATTCATTCCTGAATCTGAATTTATTCTTCTTTAACAAAACCAAAAGACCCCACCTTAGGATATTTGGCCAACTATCTCAATTTGCATTTCTCCATCTCCAAGTAATTACCAAGTCACACCTTGATATATATACCTCCCCCAATAGACTATAAGCCACCATGAGTTG
>gene=chr12_742370-743370; species=rheMac
tagtcccagctacttgggaggctgaggcaggataatcatttgaacctagaaggtggaggtggcagtgagccaagattgccccactgcattctatcctgggcaacagagtgagactgtgtaaaaaaaacaaaCCACTTTTGAGTTTTCTACTGTCTACTGAATCGAGTACACATTCCTTTGCCTGGTTATTTAAAAATCCTCCATAATTCGGCCCCACCCCACCTATCCAGTTGTTCTTTCCTCCCCACACACCGTCTGATCTGGTCAGAAAGGCCTTTGCACTGTCCCAGATAGCTTACTCATTCCTGCCTGTTTCATTCCCAGTTTTCTCCTCATTCATTCCTGAATCTGAATATATTCTTCTTTAACAAAACCAAAAGACCCCACCTTAGGATATCTTGCCAACTACTTCAATTCGCATTTCTCTATCTCCAAGTAA----CAAGTCACGCCTTGATATATATACCTCCCCGATATGACTAGATTCCACCATGAGTTG
>gene=chr12_754127-755127; species=hg19
gtagccgttatcattTATGTGCCTTTGTTCTGAAATCTGCTTAAGTTTTCTCTAGGAAGTAACAGAGGGTAGAATAAAttatttagtattttcatcaatcttctgagataaaaattattatcctcattttgcagataaggaaaagggctcagagattagatcacagctctgtgaagtaggggcacaaagtggtcaacctggaagagctggactttattttgcttgcacttctgtccatgcactctctccaGCAGTTGACATTTGCCCTCTTTGATGGCTCCACGACCAATTTCCCTTAGTCATGGCATGAGTCAGCTGTGAGGGCTGATGGCACACCACCGAATACTCTGCTGTGGCGCCACTAGCCTCCATTTACCTTCTTCTCCAACGTTTTCCAGCCTCCCTCATACCTTGCCCCCCAGTTTTATAGCTTCTGGATTTTCCTTATTAAAGAGCTTGTTTCTGAGACTCAGAACCGCCCCCGACTGGGATGTCTTCCA
>gene=chr12_754127-755127; species=bosTau
GTCGCTGTTATCCTGAGGGTGCAGTTATTCTGAGACCTAGTCGAGTTTTCTTTAGGAAGGAACTGAGGGTGGGCtacataatttc-tcttttcatc-gtcgtctgaagtagaaattattatccctgttttgcagataaggaaacgggctcagaggtgagataccaggtcaATGCCCTCGGGGCAGTGTGTTGGGAACCTGCAGGAGCTGG----CGTTCTGTTTTCCCTTGAGTCTGTGCACTCCCTCGA--------------TACTCCTTCG--GGCCCCATATCTCTTCCCCTTAGTCAGGCTGTGACTCGGGCCTGATGGCCAGCAGC-CACAGATGAGCACTGTCCTTGGGAGCCACCAGCCTCCATCCTCCTTCTTAC-CAGCCTTGTCCAACCTCCCTACCACCTTgccctccaggctTACAGCGTCTGGATTTCCCTTATTAGAGAACTCGTCTTTGAGACTCAGCCCTGCCCTGGACTGGGATGCTGTCCA
>gene=chr12_754127-755127; species=calJac
gtagctgttatcattTATGTGCCTTTGTTCTGAAATCTGCTTAAGTTTTCTCTAGG----AATAGAGGG-----TAAAATatttagtattttcatcaatcttctgaggtaaaaattattatccccattttgcagataaggaaaatggttcagggattagatcacagctctgtgaagcaggggcacaaagtgatcaacctgcaagagctggactttattttccttgtccttctgtccatgcactcgctcCAGCAGTTGACATCTGCCCTCTTTGATGGCTCCACGACCAATTTCCCTTAGTCATGGCATGAGTCAGCCGTAAGGGCTGATGGCACACCACCGAATACTCTGCTGTGGCTCCACTAGCTGCCATTCTCCTTCTTCTCCAAACTTTTCCAGCCTCCCTAATACCTTGCCCCCCAGTTTTACAGCTTCTGGATTTTCCTTATTAAAGAGCTTGTCTCTGAGACTCAGAACCACCCCAGACTGGGATGCCTTCCA
>gene=chr12_754127-755127; species=canFam
GCAGCCGTTGTCACCTCTGTGCCAATATTCTGAGACCTGGTTGGGTTTTCTTTAGGAAGGAACAG-GGCTGGGGTAAAGAatttaatcttttcatctatttcctgtggtcaaaattattatcctcatttcacaggtaagggaacgtgctgggagattagat---agctCAGTGAACTCAGGGCAGAAACC--------TTCAAGAGCTGG----AATTTTGTTTTTATTTCTTTTTTTACACTCTCTCCAGCAGTCAATATCTGTACCCTTTGCTCGGTCCAGAACCTATTTCCCTTAGTCATGGCACGGATCCATCATGATGGCCAAAGCCACGCCGTTGAGCGCGCTCCTT--GCTCCTCAGGC---------------TCCCTAACCTTATCTGACCTACTCACTACCTCACCCCCCGATTTTACAGCTTCTGGAGTTCCCTTATTAAAGAACTTGTCTCTGAGAATCAGAACCGCCCTGGACTGGGATGTCTTCCA
>gene=chr12_754127-755127; species=equCab
GTAGCTGTTATGGCATTTGTGCCATTGTTCTCAGACCTAGCTGAGTCTTCCTTAGGAGGGAACTGAGGGTGGGGTAAAtcacttcatgttttcatc-agcctctgcggtggaaattattatccccatttagcagagaaagaaacggactcaggggtcagat---agctcagtgaactaggggcagacagtgggaaacctgcaagagctgg----gat-ttgCTTTGGCTTCTGTTTGTGCACGGTCCCC-GCCGCCAACGGCTGCACCCTCTGGCAGGGCCAAACCCT-CTTCCCTTAGTCATGGCACGAATCAGTCGTAATGGCCAGTGGCACGCCACTGAACACGCTCCTCAGGCTCTTCCGACCTCCATTTCCCTTCTTCCTCAACTTTGCCTAACCTCCCCCCTACCTTGCCCCACGATTTGACAGCTCCTGGATTTCCCTTGTTAAAGAACTTGTCTCTGAGACTCAGAAGCACCCTGGCCTGGGCTGCCTTCCA
>gene=chr12_754127-755127; species=gorGor
gtagccattatcattTATGTGCCTTTGTTCTGAAATCTGCTTAAGTTTTCTCTAGGAAGTAACAGAGGGTAGAATAAAttatttagtattttcatcaatcttctgagataaaaattattatcctcattttgcagataaggaaaagggctcagagattagatcacagctctgtgaagtaggggcacaaagtggtcaacctggaagagctggacttcattttgcttgcacttctgtccatgcactctctccagcagttgacatttgccctctTTGATGGCTCCACGACCAATTTCCCTTAGTCATGGCATGAGTCAGCCGTGAGGGCTGATGGCACACCACCGAATACTCTGCTGTGGCGCCACTAGCCTCCATTTACCTTCTTCTCCAATGTTTTCCAGCCTCCCTCATACCTTGCCCCCCAGTTTTATAGCTTCTGGATTTTCCTTATTAAAGAGCTTGTTTCTGAGACTCAGAACCGCCCCAGACTGGGATGTCTTCCA
>gene=chr12_754127-755127; species=panTro
gtagctgttatcattTATGTGCCTTTGTTCTGAAATCTGCTTAAGTTTTCTCTAGGAAGTAACAGAGGGTAGAATAAAttatttagtattttcatcaatcttctgagataaaaattattatcctcattttgcagataaggaaaagggctcagagattagatcaccgttctgtgaagtaggggcacaaagtggtcaacctggaagagctggactttattttgcttgcacttctgtccatgcactctctccaGCAGTTGACATTTGCCCTCTCTGATGGCTCCACGACCAGTTTCCCTTAGTCATGGCATGAGTCAGCCGTGAGGGCTGATGGCACACCACCAAATACTCTGCTGTGGCGCCACTAGCCTCCATCTACCTTCTTCTCCAACGTTTTCCAGCCTCCCTCATACCTTGCCCCCCAGTTTTATAGCTTCTGGATTTTCCTTATTCAAGAGCTTGTTTCTGAGACTCAGCACCGCCCCAGACTGGGATGTCTTCCA
>gene=chr12_754127-755127; species=papHam
gtagccgttatcattTATGTGCCTTTGTTCTGATATATGCTTAAGTTTTCTCTAGGAAGGAACAGAGGG-----TAAAttatttagtattttcatcaatcttctgagataaaaattattatcctcattttgcagataaggaaaagggttcagagattagatcacagctctgtgaagtaggggcacaaagtggtcaactgggaagagctggactttattttccttgtacttctgtccatgcactctctccaGCAGTTGACATCTGCCCTCTTTGATGGCTCCATGACCAATTTCCCTTAGTCATGGCATGAGTCAGCCATGAGGGCTGAGGGCGCACCACCGAATACAATGCTGTGGTGCCACTGGCCTCCATTTCCCTTCTTCTCCCACGTTTTCCAGCCTCCCTAATACCTTGCCCCCCAGTTTTATTGCTTCTGGATTTTCCTTATTAAAGAGCTTGTCTCTGAGACTCAGAGCCGCCCCAGACTGGGATGGCTTCCA
>gene=chr12_754127-755127; species=ponAbe
gtagccgttatgattTATGTGCCTTTGTTCTGAAATCTGCTTAAGTTTTCTCTAGGAAGTAACAGAGGGTAGAGTAAAttatttagcattttcatcagtcttctgagataaaaattattat-ctcattttgcagataaggaaaagggttcagagattagatcacagctctgtgaagtaggggcacaaagtggtcaacctggaagagctggacttTATTTTCCTTGTACTTCTGTCCATGCACTCTCTCCAGCAGTTGACGTTTGCCCTCTTTGATGGCTCCACAACCAATTTCCCTTAGTCATGGCATGAGTCAGCCTTGAGGGCTGATAGCACACCACCAAATACTCTGCCGTGGCGCCACTAGCCTCCATTTACCTTCTTCTCCAACGTTTTCCAGCCTCCCTAATACCTTGCCCGCCAGTTTTATAGCTTCTGGATTTTCCTTATTAAAGAGCTTGTTTCTGAGACTCAGAACCGCCCCAGACTGGGATGTCTTCCA
>gene=chr12_754127-755127; species=rheMac
gtagccgttatcattTATGTGCCTTTGTTCTGAAATATGCTTAAGTTTTCTCTAGGAAGGAACAGAGGG-----TAAAttatttagtattttcatcaa---tctgagataaaaattattatcctcattttgcagataaggaaaagggttcagagattagatcacagctctgtgaagtaggggcacaaagtggtcaaccgggaagagctgggctttattttccttgtacttctgtccatgcactctctccagcagttgacatctgccttctttgATGGCTCCATGACCAATTTCCCTTAGTCATGGCATGAGTCAGCCATGAGGGCTGATGGCACACCACCGAATACAATGCTGTGGTGCCACTGGCCTCCATTTCCCTTCTTCTCCAACGTTTTCCAGCCTCCCTAATACCTTGCCCCCCAGTTTTATTGCTTCTGGATTTTCCTTATTAAAGAGCTTGTCTCTGAGACTCAGAACCGCCCCAGACTGGGATGGCTTCCA
>gene=chr12_1121290-1122290; species=hg19
aattgtatttttagtagagacggggtttcaccatgttggcaaggatggtctcgatctcctgacctcgtggtctgcctgccttggcctcctgaagtgttgggattacaggcgtgagccactgctcccggcTGATATTTAATCTTAACCATTAATTCAGGTCTGCGTCCAAGATCTTTTGGACCAGAATTCAGAATTTTTTTCAGATTTTTAGAGAGATGACATGCATATATTATATATAAGCTAACTTTTCAAGTATGTTTTGGGAATGGTCCCTAATTTCTTCATTAAACACTTTGGGATTACTGACCCAGTCCAGGTCTGGTTTTACTATCATATTAGTTATAAATTTTTGGATTTTTAGACATTTTTGTTATTCAGTCTTGTGAATAGACGTTTGTGAACAGGTACATCTGTTTTACTTTGTTCAGCTTAATCACTGGTAGAATTTGTTGAACTTTGTGTTGAGCTGATCACGATGTAGTATGAGATGTATAAAATGC
>gene=chr12_1121290-1122290; species=bosTau
----------------------------------------------------------------------------------------------------------------------------------------------------------------------------------------------------------------------------------------------------------------------------------------------------------------------GTTCAGGTATAATTTTGTCATGAAATTATTTACAAATTTGGTGGTTTTC----------AGAATTGAGATGCATGG--------TCGTGAACATGTGTGTCT--CTCTACTTGTTCAGTGTGATCAGTGGTAGTATT------------TGTTGAATGGATTGTAACATAGTAGGAGATGTTTAAAATGG
>gene=chr12_1121290-1122290; species=calJac
aattttatttttagtag----gagggttttccatgttgggcaggatggtcttgatctcttgacctcatgatctacccaccttggcctcccgaagtgctgggattacagatatgagccatcgcactcagccGATATTTACTTTTAACCATTAATACAAGTCTGCATCCAAGATCTTTTGAGCCAGAATTCAGAATTTTTTTCAGATTTTTAGACATGTGATTTGC-------ATGTATAACCTAACTTTTCAAGCATTTTTGGGGAATGCTCCCTAATTTCTTCATCAAACACTTTGGGATTACTGACTCAGTTCGGGTCTGGTTTTACTACCATATTAGTTACAAATTTTTGGATTTTCGGATATTTTTGCTATTAAGTTTTGTGAATAAAGGTTTGTGAACGGGTACATATGTTTTAC-TTGTTCAACTTAATCACTGGTAGAATTTGTTGAACTTTGTGTTGAGCTGATCACAATGTAGTATGAGATGTATAAAA---
>gene=chr12_1121290-1122290; species=canFam
---------------------------------------------------------------------------------------------------------------------------------------------TTGAAGAATTATACAAGTCTAAGTCccagattttttgggtcagaattcagaaattctca---gattttagaaagatggtatgattataccatatg-aatctaactttccaagcaggattgaagggcatcttccaattccttcatcaaacacggaggtatttctgatca-atttaggtgtggttttgccaccaaattggttataaaggttttggttttcagagatttttagaattcagatttgaggataatggcttgtgaacatgTGCATCT--ATTGATTTGTTCAGTTTAA----TGGTAGGATATGTTCATCTTTCTGTTGAACTGATAATAGTTTAGTATGAGATG--TAAAGTGA
>gene=chr12_1121290-1122290; species=equCab
-----------------------------------------------------------------------------------------------------------------------------------ATGTTTAATCTTATCCAACAGTACAGATctttatctgagatcttttggggcagaattcagaatttctca---gattttagaaagatgtgatgcttatactatatgttatctaactttctaagtaaggtgcagggg--gcacccaattccttcgtcagacacattggtatttctgatca-gttcaggtatggttttaccaccaaattagttacaaatttttgggttttcagagatttttggaattcacatttatggataagtggttatgaacACGTGCATCT--GTTTGTTTGTTTAGTTTAATCAGTGGTAGGATTTGTTGAACTTTGTGTTCAACTGATCATAATGTAGTATAAGATGTACAGAGTGA
>gene=chr12_1121290-1122290; species=gorGor
------------------------------------------------------------------------------ccttggcctcctgaagtgttgggattacaggcgtgagccactgctccc-gctgatatttAATCTTAACCATTAATTCAGGTCTGCATCCAAGATCTTTTGGACCAGAATTCAGCATTTTTTTCAGATTTTTAGAGAGATGACATGCATATATTATATATAAGCTAACTTTTCAAGTATGTTTTGGGAATGGTCCCTAATTTCTTCATCAAACACTTTGGGATTACTGACCCAGTCCAGGTCTGGTTTTACT-TCATATTAGTTACAAATTTTTGGGTTTTTAGACATTTTTGTTATTCAGACTTGTGAATAGACGTTTGTGAACAGGTACATCTGTTTTACTTTATTCAGCTTAATCACTGGTAGAATTTGTTGAACTTTGTGTTGAGCTGATC-CGATGTAGTATGAGATGTATAAAA-GC
>gene=chr12_1121290-1122290; species=panTro
aattgtatttttagtagagacggggtttcaccatgttggccaggatggtctcgatctcctgacctcgttgtctgcctgccttggcctcctaaagtgttgggattacaggcgtgagccactgctgccggctGATATTTAATCTTAACCATTAATTCAGGTCTGCatccaagatcttttggaccagaattcagaatttttttcagatttttagacagatgacatgcatatattatatatAAGCTAACTTTTCAAGTATGTTTTGGGAATGGTCCCTAATTTCTTCATCAAACACTTTGGGATTACTGACCCAGTCCAGGTCTGGTTTTACTATCATATTAGTTACAAATGTTTGGATTTTTAGACATTTTTGTTATTCAGACTTGTGAATAGACGTTTGTGAACAGGTACATCTGTTTTACTTTGTTCAGCTTAATCACTGGTAGAATTTGTTGAACTTTGTGTTGAGCTGATCACGATGTAGTATGAGATTTTTAAAATGC
>gene=chr12_1121290-1122290; species=papHam
aattctatctttagtagagacgggttttcaccatgttagccaggatggtctctatctcttgacctcgtgatctgcctgccttggcctcccaaagtactgggattacaggtgtgagccattgctcccagcTGATATTTAATCTTAACCATTAATTCAGGTCTGCatccaagatcctttggaccagaattcagaatttttttcagatttttagataagtgatatgcatatactatatataacctaacttttcaagcatgttttgggAATGGTCCCTAATTTCTTCATCAAACACTTTGGGATTACTGACCCAGTCCAGGTCTGGTTTTATTACCATATTAGTTACACATTTTTGGATTTTTAGGCATTTTTGTTATTCAGACCTGTGAATAAAGGTTTGTGAACAGGTACATCTGTTTTACTTTGTTCAGCTTAATCACTGGTAGAATTTGTTGAACTTTTTGTTGAGCTGATCACAATGTAGTATGAGATGTATAAAATAC
>gene=chr12_1121290-1122290; species=ponAbe
aattgtatttttagtagagacggggtttcaccatgttggccaggatggtctcgatctcttgacctcgtggtctgcctgccttggcctcccaaagtgttgggattacaggcgtgagccactgctcccggctGATATTTAATCTTAACCATTAATTCAGGTCTGCatccaagatcttttggaccagaattgagaatttttttcagatttttagacaggtgatgtgcatatattatatataatctaacttttcaagcatgttttgggAATGGTCCCTAATTTCTTCATCAAACACTTTGGGATTACTAACCCAGTCCAGGTCTGGTTTTACTACCATATTAGTTACACATTTTTGGATTTTTAGACATTTTTGTTATTCAGACTTGTGAATAGAGGTTTGTGAACAGGTACATCTGTTTTACTTTGTTCAGCTTAATCACTGGTAGAATTTGTTGAACTTTGTGTTGAGCTGGTCACGATGTAGTATGAGATGTATAAAATGC
>gene=chr12_1121290-1122290; species=rheMac
aattctatctttagtagagacgggttttcaccatgttagccaggatggtctcgatctcttgacctcgtgatctgcctgccttggcctcccaaagtattgggattacaggcgtgagccattgctcccagctGATATTTAATCTTAACCATTAATTCAGGTCTGCatccaagatcctttggaccagaattcagaatttttttcagatttttagataagtgatatgcatatactatatataacctaacttttcaagcatgttttgggaatggtccctcatttcttcatcaaacactttgggattactgACCCAGTCCAGGTCTGGTTTTATTACCATATTAGTTACACATTTTTGGATTTTTAGACATTTTTGTTATTCAGACTTGTGAATAAAGGTTTGTGAACAGGTACATCTGTTTTACTTTGTTCAGCTTAATCACTGGTAGAATTTGTTGAACTTTTTGTTGAGCTGATCACAATGTAGTATGAGATGTATAAAATAC
>gene=chr12_1192042-1193042; species=hg19
TGCTACTTGAGGAGGAAAGCTGATTTGGGGGTTTTCTTTTTGTCTTGGTTCTAGCACATGCAGATGACAATCCAGGCTCTCCAGGATGAATTGCGGATCCAGAGGGACCTGAATCAGCTGTTTCAGCAGGATAGTAGCAGCAGGACTGGCGAACCTTGTGTAGCAGAGCTGACAGAGGAGAACTTTCAGAGGCTTCATGCTGAGCATGAGCGGCAGGCCAAAGAGCTGTTTCTTCTTCGAAAGACATTGGAGGAAATGGAGCTGCGTATTGAGACTCAAAAGCAGACCCTAAATGCTCGGGATGAATCCATTAAGAAGCTTCTGGAAATGTTGCAGAGCAAAGGACTTTCTGCCAAGGCTACCGAGGAAGACCATGAGAGAACAAGACGACTGGCAGAGGCAGAGATGCACGTTCATCACCTAGAAAGCCTTTTGGAGCAGAAGGAAAAAGAGAACAGTATGTTGAGAGAGGTATGTGACTACTTTTTTAGTTTTATGAT
>gene=chr12_1192042-1193042; species=bosTau
TGCTCCTGGAGGAGGAGGGCTGACCT-GGGTCTTGTTTTCTGTCTGGAC-CCAGCACATGCAGATGACCATCCAGGCTCTCCAGGACGAGCTGCGGATCCAGAGGGACCTGAACCAGCTGTTCCAGCAAGACAGCAGCAGTAGGACCGGCGAGCCGTGTGTGGCGGAGCTGACAGAGGAGAACTTCCAGAGGCTGCACGCGGAGCACGAGCGGCAGGCCAAGGAGCTGTTCCTGCTGCGCAAGACGCTGGAGGAGATGGAGCTGCGGATCGAGACTCAGAAGCAGACCCTGAACGCACGCGACGAGTCCATCAAGAAGCTGCTGGAGATGCTGCAGAGCAAGGGGCTCTCTGCCAAGGCCACTGAGGAGGACCACGAGAGGACACGAAGGCTGGCGGAGGCAGAGATGCATGTGCACCACCTCGAAAGCCTTCTGGAGCAGAAGGAAAAGGAGAACGCTCTGCTGAGAGAGGTGAGTGGCCGCTTTCTCAGCTTTACGAC
>gene=chr12_1192042-1193042; species=calJac
TGCTACTTGAGGAGGAAAGCTGATTT-GGGGTTTTCTTTTTGTCTTGGTTCTAGCACATGCAGATGACGATCCAGGCTCTTCAGGATGAATTGCGGATCCAGAGGGACCTGAATCAGCTGTTTCAGCAAGATAGTAGCAGTAGGACTGGCGAACCTTGTGTAGCAGAGCTGACGGAGGAGAACTTTCAGAGGCTTCATGCTGAGCATGAGCGGCAGGCCAAAGAGCTATTTCTTCTTCGAAAGACATTGGAGGAAATGGAGCTGCGTATTGAGACTCAAAAGCAGACCCTAAATGCTAGGGATGAATCCATCAAGAAGCTTCTGGAGATGTTGCAGAGCAAAGGACTTTCTGCCAAGGCTACTGAGGAAGACCATGAGAGAACAAGACGACTGGCAGAGGCAGAGATGCACGTTCACCACCTAGAAAGCCTTTTAGAACAGAAGGAAAAAGAGAACAATATGTTGAGAGAGGTATGTGACTACTTTTTTATTTTTATGAT
>gene=chr12_1192042-1193042; species=canFam
-TCTACTTGAGATGGAAAGCTGATTT-GGGTTTTCTCTTTTGTCTTGGTTCTAGCACATGCAAATGACAATCCAGGCTCTCCAGGATGAATTGCGGATCCAGAGGGACTTGAACCAGCTCTTTCAGCAAGATAGTAGCAGTAGGACTGGTGAACCTTGTGTGACAGAACTGACTGAGGAGAACTTTCAGAGGCTACATGCTGAGCACGAGCGGCAGGCTAAAGAGCTGTTCCTCCTTCGAAAGACTTTGGAGGAAATGGAGCTGCGTATTGAGACTCAGAAGCAAACCCTAAATGCTCGGGATGAATCCATCAAGAAACTTCTGGAGATGTTGCAGAGCAAAGGGCTTTCTGCTAAGGCTACTGAAGAAGACCACGAGAGAACAAGACGACTGGCAGAGGCAGAGATGCACGTGCACCACCTAGAGAGCCTTTTAGAGCAGAAGGAAAAAGAGAACAGTATGTTGAGAGAGGTGAGTGACTGA-GTTTTTGGTTTAAGAC
>gene=chr12_1192042-1193042; species=equCab
TGCTACTGGAGGAGAAAAGCTGATTT-GGAGTTTCTTTTTTGTCTTTGTTCTAGCACATGCAGATGACAATCCAGGCTCTCCAGGATGAATTGCGAATCCAGAGGGACCTGAACCAGCTGTTTCAGCAAGATAGTAGCAGTAGGGCTGGTGAACCTTGTGTGGCAGAGCTGACGGAGGAGAACTTTCAGAGGCTGCATGCTGAGCATGAGCGCCAGGCCAAAGAGCTATTCCTTCTTCGAAAGACTCTGGAGGAAATGGAGCTACGTATTGAGACCCAGAAGCAAACCCTAAATGCTCGGGATGAATCCATCAAGAAGCTTCTGGAGATGTTGCAGAGCAAAGGACTTTCTGCTAAGGCTACCGAGGAAGACCATGAGAGAACAAGACGACTGGCAGAGGCGGAGATGCACGTCCACCACCTGGAAAGCCTTTTGGAGCAGAAGGAAAAAGAGAACAACATGTTGAGAGAGGTCAGTGACCACTTTTTCAGTTTTATGAC
>gene=chr12_1192042-1193042; species=gorGor
TGCTACTTGAGGAGGAAAGCTGATTTGGGGGTTTTCTTTTTGTCTTGGTTCTAGCACATGCAGATGACGATCCAGGCTCTCCAGGATGAATTGCGGATCCAGAGGGACCTGAATCAGCTGTTTCAGCAGGATAGTAGCAGCAGGACTGGCGAACCTTGTGTAGCAGAGCTGACAGAGGAGAACTTTCAGAGGCTTCATGCTGAGCATGAGCGGCAGGCCAAAGAGCTGTTTCTTCTTCGAAAGACATTGGAGGAAATGGAGCTGCGTATTGAGACTCAAAAGCAGACCCTAAATGCTCGGGATGAATCCATTAAGAAGCTTCTGGAAATGTTGCAGAGCAAAGGACTTTCTGCCAAGGCTACCGAGGAAGACCATGAGAGAACAAGACGACTGGCAGAGGCAGAGATGCACGTTCATCACCTAGAAAGCCTTTTGGAGCAGAAGGAAAAAGAGAACAGTATGTTGAGAGAGGTATGTGACTACTTTTTTAGTTTTATGAT
>gene=chr12_1192042-1193042; species=panTro
TGCTACTTGAGGAGGAAAGCTGATTTGGGGGTTTTCTTTTTGTCTTGGTTCTAGCACATGCAGATGACGATCCAGGCTCTCCAGGATGAATTGCGGATCCAGAGGGACCTGAATCAGCTGTTTCAGCAGGATAGTAGCAGCAGGACTGGCGAACCTTGTGTAGCAGAGCTGACAGAGGAGAACTTTCAGAGGCTTCATGCTGAGCATGAGCGGCAGGCCAAAGAGCTGTTTCTTCTTCGAAAGACATTGGAGGAAATGGAGCTGCGTATTGAGACTCAAAAGCAGACCCTAAATGCTCGGGATGAATCCATTAAGAAGCTTCTGGAAATGTTGCAGAGCAAAGGACTTTCTGCCAAGGCTACCGAGGAAGACCATGAGAGAACAAGACGACTGGCAGAGGCAGAGATGCACGTTCATCACCTAGAAAGCCTTTTGGAGCAGAAGGAAAAAGAGAACAGTATGTTGAGAGAGGTATGTGACTACTTTTTTAGTTTTATGAT
>gene=chr12_1192042-1193042; species=papHam
TGCTACTTGAGGAGGAAAGCTGATTT-GGGGTTTTCTTTTTGTCTTGGTTCTAGCACATGCAGATGACGATCCAGGCTCTCCAGGATGAATTACGGATCCAGAGGGACCTGAATCAGCTGTTTCAGCAAGATAGTAGCAGTAGGACTGGCGAACCTTGTGTAGCAGAGCTGACAGAGGAGAACTTTCAGAGGCTTCATGCTGAGCATGAGCGGCAGGCCAAAGAGCTATTTCTTCTTCGAAAGACATTGGAGGAAATGGAGCTGCGTATAGAGACTCAAAAGCAGACCCTAAACGCTCGGGATGAATCCATTAAGAAGCTTCTGGAAATGTTGCAGAGCAAAGGACTTTCTGCCAAGGCTACCGAGGAAGACCATGAGAGAACAAGACGACTGGCAGAGGCAGAGATGCACGTTCATCACCTAGAAAGCCTTTTGGAGCAGAAGGAGAAAGAGAACAATATGTTGAGAGAGGTATGTGGCTACTTTTTTAGTTTTATGAT
>gene=chr12_1192042-1193042; species=ponAbe
TGCTACTTGAGGAGGAAAGCTGATTTGGGGGTTTTCTTTTTGTCTTGGTTCTAGCACATGCAGATGACGATCCAGGCTCTCCAGGATGAATTGCGGATCCAGAGGGACCTGAATCAGCTGTTTCAGCAGGATAGTAGCAGTAGGACTGGCGAACCTTGTGTAGCAGAGCTGACAGAGGAGAACTTTCAGAGGCTTCATGCTGAGCATGAGCGGCAGGCCAAAGAGCTGTTTCTTCTTCGAAAGACATTGGAGGAAATGGAGCTGCGTATTGAGACTCAAAAGCAGACCCTAAATGCTCGGGATGAATCCATTAAGAAGCTTCTGGAAATGTTGCAGAGCAAAGGACTTTCTGCCAAGGCTACCGAGGAAGACCATGAGAGAACAAGACGACTGGCAGAGGCAGAGATGCATGTTCATCACCTAGAAAGCCTTTTGGAGCAGAAGGAAAAAGAGAACAATATGTTGAGAGAGGTATGTGACTACATTTTTAGTTTTATGAT
>gene=chr12_1192042-1193042; species=rheMac
TGCTACTTGAGGAGGAAAGCTGATTT-GGGGTTTTCTTTTTGTCTTGGTTCTAGCACATGCAGATGACGATCCAGGCTCTCCAGGATGAATTACGGATCCAGAGGGACCTGAATCAGCTGTTTCAGCAAGATAGTAGCAGTAGGACTGGCGAACCTTGTGTAGCAGAGCTGACAGAGGAGAACTTTCAGAGGCTTCATGCTGAGCATGAGCGGCAGGCCAAAGAGCTATTTCTTCTTCGAAAGACATTGGAGGAAATGGAGCTGCGTATAGAGACTCAAAAGCAGACCCTAAACGCTCGGGATGAATCCATTAAGAAGCTTCTGGAAATGTTGCAGAGCAAAGGACTTTCTGCCAAGGCTACCGAGGAAGACCATGAGAGAACAAGACGACTGGCAGAGGCAGAGATGCACGTTCATCATCTAGAAAGCCTTTTGGAGCAGAAGGAGAAAGAGAACAATATGTTGAGAGAGGTATGTGGCTACTTTTTTAGTTTTATGAT
>gene=chr12_1494163-1495163; species=hg19
gatggtctcgatctcctgacctcgtgataacgcccgcctcagcctcccaaagtgctgggattccaggcgtgagccaccgcgcccggccCCTATCTATCTTATTATTGAGAAACAATAGCCAGGAAGAACAGAAGGAAACCTGTTTTTAAGGCTGGTTCTAGTTGAGCTAATTGCTATCTAGAGCTCTCTTTGTATTTAGACATCAAGACAACAGTCACAGCAATGTTCCCTAAGCCCGCATTGTCCTCCTGAATGGTAGATGAAATTACCAGCACCTGACTTGCAGCTCTTCTTATGGCTGTGCACTGAAGTAACTATTTCTCTTAATACATATTTTAACAATCTCAGATGAGACTAAGTGGGTCTCTTACTTTTGTGTCGTCTAGTAAGGAGCCATAACTGAAATATCCTCCTTTTTATTACCATAATGATATAACTATAGGAAAAGAAAAAACATGAGCCATGATTGACAGAAATTACTCTCCTTGTCAGAGATCATT
>gene=chr12_1494163-1495163; species=bosTau
--------------------------------------------------------------------------------------------------------------------------------------------------------------------------------------------------------------------------------------------------------------------------------------------------------------------------------------------------------------------------------------------------------------------------------------------------------------------------------------------------------------------
>gene=chr12_1494163-1495163; species=calJac
----------------------------------------------------------------------------------------CCTATCTGTCTTATTATTGAGCAACAATAGCCAGGAAGAACTGAAGGAAACCTGGCTTTAAGACTCGTTCTAGTTCAGCTGATTGCCATCTAGAGCTCTCTTTGTATTTAGACATCAAGACAGCAATCATAGCAATGTTCCTTAAGCCTGGATTGTCCTCCTGAATGGTTGATGAAATTACCAGCAACTGACTTGCAGCTGTTCTTATGGCCGTACACTGAAATAACTATTTCTCTTAATACATATTCTAACAATCT-----GAGACTAAGTGGGTCTCTCACTTTTATGTCATCTGGTAAGGAGCCGTAACTTAAATATCTTTCTTTTTATTACCATAATGATATACCTATA---GAAGAAAAAACATGAGCCATGATTGACAGAAATTA-----CTTGTCAGAGATCATT
>gene=chr12_1494163-1495163; species=canFam
------------------------------------------------------------------------------------------TATTTGCTTTATTATTTAGAAAAAATAGCCAACTGGAATTATAGGAAACCAGTTTT-AATGCTGGGTCTACTTCAGCTGATTGCCATTATTGACTATATTTGTATTTAGACATCAAAACA--AATAGTAGCAATATTTCGTAAT-CCAAATTATTGTCTTGAAT-------GATATTACCAGCTGCCACCTTGCAGCTATTCTTATGG-TGTGCACTGAAATAAATGTTTATCTT-ATATATCATT---TAATCT-----GAGAC----TGAGTTTCCCACTTTTATGTCATCTGGTGAGCACTCATAACTT-AATATCTT----TTCATTGCCATAATATTATAATTATA-GAAAA-ACAAAATATGGGCTATAATTGAAGGAAATGAGTTTCC---TCAGAGATCATT
>gene=chr12_1494163-1495163; species=equCab
-------------------------------------------------------------------------------------------------------------------------TGCAGAACTATAGGTAACCAGTTTT-AAAGCTGCTTCTACTTTAGCTTATTGCCTTCTTTGACTCTATTTGTATTTAGACATCGAGACAATGGTCATAGCGATATTTCCTAATCCTAGATTATCCTCCAGAATGGTA-ATGATATTACTAGCTGCTGACTTGCAGCTGTTCTTATGGCTGTGCACTGAAATAACTCTCTCTTTTAATGTATCTTTCAGTAATCT-----GAGACTAAGTGAGTCTCTCACTTTTA--TCAGCTGATAAGCAGCCATAACTT-AACATCTTCTTATGCATTACCACAAAATTGTAATTAGA-AAAAA-GCAAAACATGAGCTGTAATTGAAGGAAATGACTCTCCTTGTCAGAGATCATT
>gene=chr12_1494163-1495163; species=gorGor
gatggtctcgatctcctgacctcgtgat-acgcctgcctcagcctcccgaagtgctgggattccagacgtgagccaccgcgcctggccCCTATCTATCTTATTATTGAGAAACAATAGCCAGGAAGAACCAAAGGAAACCTGTTTTTAAGGCTGGTTCTAGTTGAGCTAATTGCTGTCTAGAGCCCTCTTTGTATTTAGACATCAAGACGTCAGTCACAGCAATGTTCCCTAAGCCCGCATTGTCCTCCTGAATGGTAGATGAAATTACCAGCACCTGACTTGCAGCTCTTCTTATGGCTGTGCACTGAAATAACTATTTCTCTTAATACATATTTTAACAATCTCAGATGAGACTAAGTGGGTCTCTTACTTTTATGTCATCTAGTAAGGAGCCATAACTTAAATATCCTCCTTTTTATTCCTATAATGATATAACTATAGGAAAAGAAAAAACATGAGCCATGATTGACAGAAATTACTCTCCTTGTCAGAGATCATT
>gene=chr12_1494163-1495163; species=panTro
gatggtctcgatctcctgacctcgtgataacacccgcctcagcctcccaaagtgctgggattccaggcgtgagccaccgcgcccggccC----CTATCTTATTATTGAGAAACAATAGCCAGGAAGAACAGAAGGAAACCTGTTTTTAAGGCTGGTTCTAGTTCAGCTAATTGCTATCTAGAGCTCTCTTTGTATTTAGACATCAAGACAACAGTCACAGCAGTGTTCCCTAAGCCCGCATTGCCCTCCTGAATGGTAGATGAAATTACCAGCACCTGACTTGCAGC---TCTTATGGCTGTGCACTGAAGTAACTATTTCTCTTAATACATATTTTAACAATCTCAGATGAGACTAAGTGGGTCTCTTACTTTCGTGTCGTCTAGTAAGGAGCCGTAACTGAAATATCCTCCTTTTTATTACCATAATGATATAACTATAGGAAAAGAAAAAACATGAGCCATGATTGACAGAAATTACTCTCCTTGTCAGAGATCATT
>gene=chr12_1494163-1495163; species=papHam
----------------------------------------------------------------------------------------CCTATCTGTCTTATTACTGAGAAACAATAGCCAGGAAGAACTGAAGGAACCCTGTTTCTAAGGCTGGTTCTAGTTCAGCTAATCGCTATCTAGAGCTCTCTTTGTATTTAGACATCAAGACAGCAGTCACAGCAATGTTCCCTGAGCCTGCATTGTCCTCCTGAACGGTAGATGAAATTACCAGCAGCTGACTTGCGGCTGTTCTTACGGCTGTGCACCGAAATGACTGTTTCTCTTAACACATATTTTAACAATCTGAGATGAGACTAAGTGGGTCTCTCACTTTTATGTTGTCTGGTAAGGAACCATAACTTAAATATCCTTGTTTTTATTACCATAATGATATAACTATA-GCAAAGAAAAAGCATGAGCCATGATTGACAGAAATTACTCTCCTTGTCAGAGATCATT
>gene=chr12_1494163-1495163; species=ponAbe
gatggtctcgatctcctgacctcgtgat-ctgcccgcttcagcctcccaaagtgctgggattacaggcgtgagccaccgcgcccggccCCTATCTATCTTATTATTGAGAAACAATAGCCAGGAAGAACTGAAGGAAACCTGTTTTTAAGGCTGGTTCTAGTTCAGCTAATTGCTATCTAGAGCTCTGTTTGTATTTAGACATCAAGACATCAGTCACAGCAATGTTCCCTAAGCCCGCATTGTCCTCCTGAATGGTAGATGAAATTACCAGCAACTGACTTGCAACTCTTCTAATGGCTGTGCACCGAAATAACTATTTCTCTTAATACATATTTTAACAATCTGAGAAGAGACTAAGTGGGTCTCTCACTTTTATGTCGTCTAGTAAGGAGCCATAACTTAAATATCCTTCTTTTTATTACCATAATGATATAACTATAGGAAAAGAAAAAACATGAGCCGTGATTGACAGAAATTACTCTCCTTGTCAGAGATCATT
>gene=chr12_1494163-1495163; species=rheMac
------------------------------------------------------------------------------------------------TCTTATTACTGAGAAACAATAGCCAGGAAGAACTGA--------------taaggctggttctggttcagctaatcgctttctaGAGCTCTCTTTGTATTTAGACATCAAGACAGCAGTCATAGCAGTGTTCCCTGAGCCCGCATTGTCCTCCTGAACGGTAGATGAAATTACCAGCAGCTGACTTGCGGCTGTTCTTACGGCTGTGCACCAAAATGACTGTTTCTCTTAATACATATTTTAACAATCTGAGATGAGACTAAGTGGGTCTCTCACTTTTATGTTGTCTGGTAAGGAGCCATAACTTAAATATCCTTCTTTTTATTGCCATAATGATATAACTATA-GCAAAGTAAAAGCATGAGCCGTGATTGACAGAAATTGCTCTCCTTGTCAGAGATCATT
>gene=chr12_1556304-1557304; species=hg19
gtttttgtttttgtttttgtttttgttttggagacagagtctcgctctgtcacccaggctggagtgcagtggcacgatctcagctcactgcaagctccacctctcaggttcaagcaattctcgtgcctcagcctcccgaacagttggaactacaggcgcgcgccaccgtgcccagctgattttttgtattttagtagagatggggtttcaccatgttgcccagtctggtctcgaactcctgagctcaggcagacggcctgccttggcctcccaaagtgctaggattacaggaatgagtgaccatgcctgcccAGCTTGTCTTTGAAATGGAAAAGATATTTTTGCTCAGTCCTGTATTTTCAATATGCCTAGATGGACTTAACTCAGTCTTACCAAGGGGAAAAAAAAATCTTCAGAGTGATACCAAGATAGAAAATTTCAAACTGATTTTTCAGCAAGTTTTGAGTGAATGAAACCTGATTAATAGACTTCCCATTGCA
>gene=chr12_1556304-1557304; species=bosTau
--------------------------------------------------------------------------------------------------------------------------------------------------------------------------------------------------------------------------------------------------------------------------------------------------------------------------------------------------------------------------------------------------------------------------------------------------------------------------------------------------------------------
>gene=chr12_1556304-1557304; species=calJac
gttt------------------------tggagacagagtctcactctgtcacccaggctggag-gtagtggtgcgatctcggctcactgcaaactccgcctctcaggttcatgcaattctcatgcctcagcctcttgaatagttgggactacaggtgcacaacaacatgcctggctaattttttgtattttagt-----------------atgttgcccaggctggtcttgaactcctgagctcaggcagtctgcctgcctcagcttcctgaagtgctaggattacaggaatgagtgaccatgcctggccAGCATGTCTTTGAAATGGAAAAGGTATTTCTTCTCAGTCTTATATTTTCAATATGCCTGGATGGACTTAA-----TCTTACCAAAGGGGGAAAAAAATCTTCAGGGTGAGACCAAGATAGAAAATTTCAAACTGATTTTTCAGCCAGTTTTGAGTGAATGAAACCTGATTAATAGACTTCCAATTGCA
>gene=chr12_1556304-1557304; species=canFam
--------------------------------------------------------------------------------------------------------------------------------------------------------------------------------------------------------------------------------------------------------------------------------------------------------------------------CTTGTCTTTGAAATG-AAAAAGTATTTTTGCTTAGTTCTCTTTTTCAAATATGCTGAAATGGACTTAACTCAGtttttctTAAGGGAAAAAAAAATCTCCAGGCTGAGACCAAAACAGGAAATTTCAAACTAATTTTTCTGAAAGTTTTAAGTGAATGAAACCAAGTTAATAGGCTTGTCATGATA
>gene=chr12_1556304-1557304; species=equCab
-----------------------------------------------------------------------------------------------------------------------------------------------------------------------------------------------------------------------------------------------------------------------------------------------------------------------CAGCTTGTCTTTGAAATGAAAATAGTATTTTTGCTTAGTCTAGTTTTTCAAATATGCCTGAGTGGACTTACCTCAGTCTTTCC-AAGGGAAAAAAATACCTGCAGGGTGAGACCAAGAAAGAAAATTTCAAACTAATTTTTTTGAAGGTTTTGAGTGAATGAAAGTAGGTTATTAGACTTGCCATTGCA
>gene=chr12_1556304-1557304; species=gorGor
----------------------------------------------------------------------------------------------ctccacctctcaggttcaagcaattctcgtgcctcagcctcctgaatagctggaactacaggcgcacgtcaccgtgcgcagctgattttttgtattttagtagaaatggggtttcaccatgttgcccagtctggtctcgaactcctgagctcaggcagaccccctgccttggcctcccaaagtgctaggattacaggaatgagtgaccatgcctgcccAGCTTGTCTTTGAAATGGAAAAGATATTTTTGCTCAGTCCTGTATTTTCAGTATGCCTAGA-GGACTTAACTCAATCTTACTAAGGGGAAAAAAAAATCTTCAGAGTGATACCAAGATAGAAAATTTCAAACTGATTTTTCAGCAAGTTTTGAGTGAATGAAACCTGATTAATAGACTTCCCATTGCA
>gene=chr12_1556304-1557304; species=panTro
----ttgtttttgtttttgtttttgttttggagacagagtctcgctctgtcacccaggctggagtgcagtggcacaatctcagctcactgcaacctccacctctcaggttcaagcaattctcgtgcctcagcctcccgaacagttggaactacaggctcgcgccaccgtgcccagctgattttttgtattttagtagagatggggtttcaccatgttgcccagtctgatctcgaactcctgagctcaggcagacggcctgccttggcctcccaaagcgctaggattacaggaatgagtgaccatgcctgcccAGCTTGTCTTTGAAATGGAAAAGATATTTTTGCTCAGTCCTGTATTTTCAATATGCCTAGATGGACTTAACTCAGTCTTACCAAGGGGAAAAAAAA-TCTTCCGAGTGATACCAAGATAGAAAATTTCAAACTGATTTTTCAGCAAGTTTTGAGTGAATGAAACCTGATTAATAGACTTCCCATTGCA
>gene=chr12_1556304-1557304; species=papHam
------gtttttgtttgtgtttttgttttggagacagagtctcactgtgtcacccaggctggggtgcagtggcgcgatctcagctcactgcaacctccacctctcaggttcaagcaattcgtgtgcctcagcctcccgaatagctggaactacaggtgcacaccactgtgcccagctaattttttgttttttagtagagatggggtctcaccaggttgcccagactggtctcgaactcctgaacccaggcagaccgtctgcctcaacctcccaaagtgctaggattacaggaatgagtgaccgtgcctggccAGCTTGTCTTTGAAATGGAAAAGATATTTTTGCTCAGTCCTGTATTTTCAATATGCCTGGATAGACTTAACTCAATGTTACCAAGGGAAAAAAAAAATCTTCAGGGTGATACCAAGATAGAAAATTTCAAACTGATTTTTCAACAAGTTTTGAGTGAATGAAACCTGATTAATAGACTTCCCATTGCA
>gene=chr12_1556304-1557304; species=ponAbe
----------------------------------------------------------------------------------------------ctccacctctcaggttcaagcaattctcgtgcctcagcctcccgaatagctggaactacaggcacgtgccaccgtgcccagctgattttttgtattttagtagagatggggtttcaccatgttgcccagtctggtctcgaactcctgagctcaggcagacggcctgccttggcctcccaaagtgctaggattacaggaatgagtgaccatgcctgcccAGCTTGTCTTTGAAATGGAAAAGATATTTTTGCTCAGTCCTGTATTTTCAATATGCCTAGATGGACTTAA-----TCTTACCAAGGGGAAAAAAAA-TCTTCAGAGTGATACCAAGATAGAAAATTTCAAACTGATTTTTCAGCAAGTTTTGAGTGAATGAAACCTGATTCATAGACTTCCCATTGCA
>gene=chr12_1556304-1557304; species=rheMac
--------------------------------------------------------------------------------------------------------------------------------------------------------------------------------------------------------------------------------------------------------------------------------------------------------------------------------------------------------------------------------------------------------------------------------------------------------------------------------------------------------------------
>gene=chr12_1673127-1674127; species=hg19
AATTACTGAAGGTGCCAACATGAGGCCAATATACGCAATATAGGCAAAACCTATTTATAGTAATGTCCCAAACACCATCCAAATTCTTTTGCAGTATAATACTAAACTGTTGCTGATTAAATCTTACTGAAGTCTGTAGACCATAAGCTGGGTTTGAATTTTTTTAAAAAGTAAATTTTCTCTGTAGCAATACATTTAATGGAATCTGATCTATATTACTTCTGCCAAGAAGGAATTCAGAATTACCAATTGGAGTTAATGTGGTACAAAGAACTAGAAACCTCTCATTCTCAGGAAATGGACAGGGCAGGGGGAGTCCTTAATGAAAACACTGTGTCAGTAATTTTTGTGGCTTAAGATCACCACGTGTAGTTCCATGGGTTCAGAATAGATTCTCAGAGATGGGGGTTATagtagaaagagcaaaggattaagcatcaggaaccagatttacccctagtcccgtaaccctgggtaatttacctgccttctttgtgttc
>gene=chr12_1673127-1674127; species=bosTau
GATGATCAAATCTTCCAATAC-AGGCCAACAGATACAATACAGGCAAA-TCTTTTCACAGTAAAATTCAAAACACTATCCAGATTCTT---TAGTTTAGTACAAAACTCTTGCTGATTAAATTTTACTGGAGTTTGTAGACCATGAGCTGGGTTTGAATTTT------------TTTGCTGTTTTGCTGATATGTCTAATGGAATCTGACCTATGTTACCTCTGCC-AG-AGGAATTCACAGTTACCGATCGGAGTTAATGTGGCACAAAGAACTGAAAAGTTATC---CTCAGGGAATGAGCAGG----GGTGAGTCTCTAATGAGGACA--GAGTCAGTCATTTTTGTGGCTTAATGTTGCCACATGGAATTCAGGAGGTTCAGAATAGATTCGCAAagacaggggttcccgtggaaagggcagagaatttagcctcagggactggactggtcactaactccaagacct--ggaaatgggcctgacctccctgtggac
>gene=chr12_1673127-1674127; species=calJac
AATTATTGAAGATACCAACATGAGGCCAATATACACAATATAGGCAAAACCTTTTTATAGTAAAATCCCAACCACCATCCAAATTCTTTTGTAGTATAGTACTAAACTTTTGCTGATTAAATCTCACTGAGGTCTGTAGACCATAAGCTGGGTTTGaatttaaaaataaaataaattttCACTGTAGAAATATGTTTAATGGAATCTGATCTATATTACTTCTGCCAAGAAGGAATTCAAAATTACCAATTGGAGTTAATGTGGTACAAAGAACTAGAAACCTCTCATTCTCAGGAAATGGACAGGGCAGGGGGGGCTTTTAATGAAAGCACTGTGTCAGTAATTTTTGTAGCTTAATATCGCCACGTGTATTTTCATGGGTTCAGAATAGATTCTCAgagacaggggttatagtagaaaaagcagaagattaagcatcaggaaccagattgacccctagtcctgtaaccctgggtaatttacctgacttctctgtgtac
>gene=chr12_1673127-1674127; species=canFam
AATTATTGGATCTATCACCACGAGGTCAATacacacacTATAGACAAAATCTTTTTACAGTAACATCAAAAACACTATCCAAATTCCTTGGTGATACAGCACTAAACTTTTGCTGATTAAATCTTCCTGAAGTTTGTAGACTATGAGCTGGATTCTAA--TT------------TTTTTTATTGTAGTGATATGTTTAATAGAATCTGACCTGTATTACTTCTGCCAGC-AGGAATTCAGAGTTACCAATCAGAGTTAATGTGGCACAAAGAACTCCAAACTTCTTATTCAGAGGATGTGAACAGG----AGTGATTCTTGAATGAAAGCATTGAGTCAGTAATTTTTGTAGCTTAATAGTGCCACGTGCAGTTTTGTAGGCTCAGAA--AATTCTCCAAgacagaaactgta-tagaaagagcaagagattaagcatctagaagttgattggtccctaattctgcaaccctgggccgtttgcctgacttctctgtgcac
>gene=chr12_1673127-1674127; species=equCab
AGTTATCAAATCTACCAACGTGAGGCCAAT---------GCAGGCAAAATCTTTTTATAGTAAAGTCCAAAACACTGTCCAAATTCTTTTGTAATATAGTACTAAACTCTTGCTAATTAAATCTTACTGGAGTTTGTAGACCATAAGCTGGGTTTGAATTTT------------TTTTTTATTGTAGCGATAGGTCTAGTAGAATCTGATCTATGTTACTTCTGCCAAG-AGGAATTCAAAATTACCAATTGGAATTAAGGTGGTACAAAGAACTAGAAACTTCTGAATCTCAGGAAATGAACAGG----AGGGCGTCTTTAATGAAAGCATTGAGTCAGTAATTTTTGTGGCTTACTATTGCCACTTGTAG-TTCATAGGTTCAGAACAGATTCT-CAAAAcaggggccaaaggagaaagagcaaaagattaagcaccaggaactggcttggtccctggctctgtaaccctgggcaatttgcctgacctctctgtgtg-
>gene=chr12_1673127-1674127; species=gorGor
AATTATTGAAGGTGCCAACATGAGGCCAATATACGCAATATAGGCAAAACCTATTCATAATAAAGTCCCAAACACCATCCAAATTCTTTTGCAGTATAAT-CTAAACTGTTGCTGATTAAATCTTACTGAAGTCTGTAGACCATAAGCTGGGTTTGAATTTTTTTAAGAAATAAATTTTCACTGTAGCAATACGTTTAATGGAATCTGATCTATATTACTTCTGCCAACAAGGAATTCAAAATTACCAATTGGAGTTAATGTGGTACAAAGAACTAGAAACCTCTCATTCTCAGGAAATGGACAGGGCAGGGGGAGTCCTTAATGAAAACACTGTGTCAGTAATTTTTGTGGCTTAAGATCACCATGTGTAGTTCCATGGATTCAGAATAGATTCTCAgagacaggggttatagtagaaagagcaaaggattaagcatcaggaaccagatttacccctagtcccgtaaccctgggtaatttacctgccttctttgtgttc
>gene=chr12_1673127-1674127; species=panTro
AATTATTGGAGGTGCCAACATGAGGCCAATATACGCAATATAGGCAAAACCTATTTATAGTAAAGTCCCAAACACCATCCAAATTCTTTTGCAGTATAATACTAAACGGTTGCTGATTAAATCTTACTCAAGTCTGTAGACCATAAGCTGGGTTTGAACTTTTTTAAAAAATAAATTTTCACTGTAGCAATATGTTTAATGGAATCTGATCTATATTACTTCTGCCAAGAAGGAATTCAAAATTACCAATTGGAGTTAATGTGGTACAAAGAACTAGAAACCTCTCATTCTCAGGAAATGGACAGGGCAGGGGGAGTCCTTAATGAAAACACTGTGTCAGTAATTTTTGTGGCTTAAGATCGCCACGTGTAGTTCCATGGGTTCAGAATAGATTCTCagagacgggggttatagtagaaagagcaaaggattaagcatcaggaaccagatttacccctagtcccgtaaccctgggtaatttacctgccttctttgtgttc
>gene=chr12_1673127-1674127; species=papHam
AATTATCGAAGGTACCAACATGAGGCCAATATACGCAATATATGCAAAACCTATTTATAGTAAAATCCCAAACACCGTCCACATTCTTTTGCAGTATAATACTAAACTGGGGCTGATTAAATCTTACTGAAGTCTGTAGACCATAAGCTGGGTTTGaatttttttaaaaaataaattttCACTGTAGCAATATGTTTAATGGAATCTGATCTATATGACTTCTGCCAAGAAGGAATTCAAAATTACCAATTGGAGTCAATGTGGTACAAAGAACTAGAAACCTCTCATTCTCAGGAAATGGACAGGGCAGGGGGGGTCCTTAATGAAAACACTGTGTCAGTAATTTTTGTGGCTTAAGATTGCCACGTGTAGTT-CATGGGTTCAGAATTGATTCTCAgagacaggggttgtagtagaaagagcacaggattaagcatcaggaaccagatttacccctagtcccgtaaccctgggtaatttacctgacttctttgtgtac
>gene=chr12_1673127-1674127; species=ponAbe
AATTATTGAAGGTGCCAACATGAGGCCAATATATGCAATATAGGCAAAACCTATTTATAGTAAAATCCCAAACACCATCCAGATTCTTTTGCAGTATAATACTAAACTGTTGCTGATTAAATCTTACTGAAGTCTGTAGACCATAAGCTGGGTTTGaatttttttaaaaaataaattttCACTGTAGCAATATGTTTAATGGAATCTGATCTATATTACTTCTGCCAAGAAGGAATTCAAAATTACCAATTGGAGTTAATGTGGTACAAATAACTAGAAACCTCTCATTCTCAGCAAATGGACAGGGCAGGGGGAGCCCTTAATGAAAACACTGTGTCAGTAATTTTTGTGGCTTAAGATCGCCACGTGTAGTTCCATGGGTTCAGAATAGATTCTcagagacaggggttataatagaaaaagcaaaggattaagcatcaggaaccagatttacccctagtcccgtaaccctgggtaatttacctgccttctttgtgtac
>gene=chr12_1673127-1674127; species=rheMac
AATTATCGAAGGTACCAACATGAGGCCAATATACGCAATATATGCAAAACCTATTTATAGTAAAATCCCAAACACCGTCCACATTCTTTTGCAGTATAATACTAAACTGGGGCTGATTAAATCTTACTGAAGTCTGTAGACCATAAGCTGGGTTTGaatttttttaaaaaataaattttCACTGTAGCAATATGTTTAATGGAATCTGATCTATATGACTTCTGCCAAGAAGGAATTCAAAATTACCAATTGGAGTCAATGTGGTACAGAGAACTAGAAACCTCTCATTCTCAGGAAATGGACAGGGCAGGGGGGGTCCTTAATGAAAACACTGTGTCAGTAATTTTTGTGGCTTAAGATTGCCACGTGTAGTT-CATGGGTTCAGAATTGATTCTcagagacaggggttgtagtggaaagagcacaggattaagcatcaggaaccagatttacccctagtcccgtaaccctgggtaatttacctgatttatttgtgtac
>gene=chr12_1726127-1727127; species=hg19
GAAGGTGCTGTGGACCCAGGGGTGCTGTCCTTCCGCTGTTCCATTCATTGCAACATTCATCTCCTGCCTGTTTACAAAAATGAAGCAATTATCCTATTCTTCCAAATGGAAACTGCTAATTTTTGAAGCAGAAGGTTGACAGCTTCAGTAAGATCTCAAGAGAGCGAGAAGACTGGAATCAGGTGAGGCCATAACTTCTTATCTAAACTTAGTTTCTGGGGTGGAATTACAGAATTGCTTAGAAAAAGAGTCAATATAACTACTTGCAGAAAATACCACCTGTAAAAATCCAGATTTATAAATGGTGACTATGCATTTAGTACAATGATTATCATATATGtaatatataaaatatatatataatatGTATATTGAGGTCCCTTTAAAGAACAGCATGATGGGCtggctcatgcctataatcctagcagtttgggaggctgaggcaggtggattgcttgagcccaggagttcaagactagtctgggcaacatggtgaaact
>gene=chr12_1726127-1727127; species=bosTau
-----------------------------------------------------------------------------------------------------------------------------------------------------------------AAGCAAAAAGATCAGAGTAAGATGAGGGAATAA---CTTATCCAAACTCTGTTTCTATGAAGAAATAACAGAGTTGTTTA---------------TAACTGCTTTCAGAAAACCCCATGTGTGCAAATCCAGAATTATAAA-AAAGACTATTCACATGGTAAAATGACTAT--TATAAGTGGtat-----ata-atatttaataCACATAGTAggcttcc-----------------------------------------------------------------------------------------------------------------------
>gene=chr12_1726127-1727127; species=calJac
GAAGGTGCTGTGGACCCA--GCTGCCGTACTTCCGCTGTTCCG------------TTCATCTCCTGCCTGTTTACAAAACTAAACTAACTATCCTACTCTTCCAAATGGAAATTGCTAATTTTTGAAGGAGAAGGTTGACAGCTTCAGTAGGATTTCAACAGAGCAAGAAGACTGGAATTAGGTGAGGCCATAACTTCTTATCTG-----AGTTTCTGGAGGGGAATTACAGAATTGTTTAG--AAAGAGTCAATATAACTACTTTCAGAAAACACCACATGTGAAAATCCAGATTTATAA---------ATGCGTTTAGTACAATGATTATTATATATGCAATATATAA------------------------------------------------------------------------------------------------------------------------------------------------------
>gene=chr12_1726127-1727127; species=canFam
CCAGGCCCTGAA--TCCAGGGCAGCAG--CTTCCGATACTCTTAACACAGCAGTATTCACCCCCCATTAAT----AAAAACAAAACCATTATCCTGTTTTTCCAAGTGGAAATTGCCAATTCTTGGAGCCTAAGTTTGGCAGCTTCAGTGAGATTCCAAGAGAGTGAAAACACTCGAGTAAGGGGAAGCAGAAA-TTCTCATCCAAACTTAGTTCCTGGGATGGAATGACAGAATTGTTCA-AAGAAGAGTTAGCATAACTGTGTTCAGAAAACTCGGTATGTGCGAATCCAGATTTATAAA--ATAATAGTTCATATAGTAAAATGACTATTGTGTATGTAATA------ATA-ATATATAATACACATATTACAATTCCTTTCAATAACAG-----------------------------------------------------------------------------------------------------------
>gene=chr12_1726127-1727127; species=equCab
TAAGGCTCTGCAGGCCCAGGGCTGCTG--CCTCTGCTGTGCTTCACACTGTGATATTCCTCTCCCACTGACTTAGGAAAGTGAAATAACTATCCTATTCTTCCAAAGGGAAATTGCCAATTTCTGAAGCAGAAGATTGGCAGCTTCAGGAAGATTTCAAGAGACCAAGAAGACTGGAATAAGGTGAAGCAGGAACTTGTCGGCTGAACTTTGTTTCTGGAATGAAATTATAGAATTGTTTA-AAGAAGAACCAGTATAACTGCTTTCAGGAAACCCCATATGTGCAAATCCAGATTTAGCAA-AGTGATTATTCATATAGTAAAAGGACTATTATATATGTAATATATGT-ACG-ATATATAATACATGTATCAAGATTCCTTTAAATAACAG-----------------------------------------------------------------------------------------------------------
>gene=chr12_1726127-1727127; species=gorGor
GAAGGTGCTGTGGACCCAGGGGTGCTGTCCTTCC-CTGTTCCGTTCATTGCAACGTTCATCTCCTGCCTGTTTACAAAAATGAAACAATTATCCTATTCTTCCAAATGGAAATTGCTAATTTTTGAAGCAGAAGGTTGACAGCTTCAGTAAGATTTCAAGAGAGCGAGAAGACTGGAATCAGGTGAGGCCATAACTTCTTATCTAAACTTAGTTTCTGGGGTGGAATTACAGAATTGCTTAGAAAAAGAGTCAATATAACTACTTTCAGAAAACACCACCTGTGAAAATCCAGATTTATAAATGGTGACTATGCATTTAGTACAATGATTATCatatatgtaatatataaaatatatatataatatgtatatTGAGGTCCCTTTAAAGAACAGCATGATGGGCtggctcatgcctataatcctagcagtttgggaggctgaggcgggtggattgcttgagcccaggagttcaagactagtctgggcaacatggtgaaact
>gene=chr12_1726127-1727127; species=panTro
GAAGGTGCTGTGGACCCAGGGGTGCTGTCCTTCCGCTGTTGCGTTCATTGCAACATTCATCTCCTGCCTGTTTACGAAAATGAAGCAATTATCCTATTCTTCCAAATGGAAATTGCTAATTTTTGAAGCAGAAGGTTGACAGCTTCAGTAAGATCTCAAGAGAGCGAGAAGAATGGAATCAGGTGAGGCCATAACTTCTTATCTAAACTTAGTTTCTGGGGTGGAATTACAGAATTGCTTAGAAAAAGAGTCAATATAACTACTTTCAGAAAACACCACCTGTGAAAATCCAGATTTATAAATGGTGACTATGCATTTAGTACAATGATTATCATATATGTAATATATAAAATATATATGTAATAGGTATATTGAGGTCCCTTTAAAGAACAGCATGATGGGCtggctcatgcctataatcctagcagtttgggaggctgaggcaggtggattgcttgagcccaggagttcaagactagtctgggcaacatggtgaaact
>gene=chr12_1726127-1727127; species=papHam
GAAGGGGCTGTGGACCCAGGGGTGCTGTACTTCAGCCGTTCCATTCACTGCAACATTCATCTCCTGCCTGTTTACAAAAATGAAATAATTATCCTATTCTTCCAAACGGAAATTACTAATTTTTGAAGCAGAAGGTTGACAGCTTCAGTAAGATTTCAAGAGAGCGAGAAGACTGGAATCAGGTGAGGCCAAAACTTCTTATCTAAACTTAGTTTCTGGGGTGGAATTACAGAATTGTTTAGAAAAAGAGTCAATATAACTACTTTCAGAAAATACCACCTGTGGAAATCCAGATTTCTAAATAGTGATTATGCATTTAGTACAATGATTATCATATATGTAAT-------ATGTATTTTTAAAATGTATATTGAGGTCCCTTTAAAGAACAG-ATGATAGGCtggctcatgcctataatcctagcagtttgggaagctgaggcaggtggatttcttgagcccaggagttcaagaccagtctgggcaacatggtgaaact
>gene=chr12_1726127-1727127; species=ponAbe
GAAGGTGCTGTGGACCCAGGGGTGCTGTACTTCCGTTGTTCCGTTCATTGCAACATTCATCTCCTGCCTGTTTACAAAAATGAAACAATTATCCTATTCTTCCAAATGGAAATTGCTAATTTTTGAAGCAGAAGGTTGACAGCTTCAGTAAGATTTCAAGAGAGCGAGAAGACTGGAATCAGGTGAGGCCATAACTTCTTATCTAAACTTAGTTTCTGGGGTGGAATTACAGAATTGTTTAGAAAAAGAGTCAATATAACTACTTTCAGAAAATGCCACCTGTGAAAATCCAGATTTATAAATGGTGATTATGCATTTGGTACAATGATTATCATATATGTAATGtataaaaaatatatataatatGTATATTGAGGTCCCTTTAAAGAACAGCATGATGGGCtggctcatgcctataatcctagcagtttgggaggctgaggcaggtggattgcttgagcccaggagttcaagaccagtctgggcaacatggtgaaact
>gene=chr12_1726127-1727127; species=rheMac
GAAGGGGCTGTGGACCCAGGGGTGCTGTACTTCAGCCGTTCCGTTCACTGCAACATTCATCTCCTGCCTGTTTACAAAAATGAAATAATTATCCTATTCTTCCAAACGGAAATTACTAATTTTTGAAGTAGAAGGTTGACAGCTTCAGTAAGATTTCAAGAGAGCGAGAAGACTGGAATCAGGTGAGGCCAAAACTTCTTATCTAAACTTAGTTTCTGGGGTGGAATTACAGAATTGTTTAGAAAAAGAGTCAATATAACTACTTTCAGAAAATACCACCTGTGGAAATCCAGATTTCTAAATAGTGATTATGCATTTAGTACAATGATTATCATATATGTAAT-------ATATATTTTTAAAATGTATATTGAGGTCCCTTTAAAGAACAG-ATGATAGGCtggctcatgcctataatcctagcagtttgggaagctgaggcaggtggatttcttgagcccaggagttcaagaccagtctgggcaacatggtgaaact
>gene=chr12_1809354-1810354; species=hg19
ttggcagcgagggtaaaaatggaagtatggtaaaatacatagcactaaactaaaaggaggaacaagaccaatttttcaggggtgaaatcctctcttcacagatttctaagaaactatttaaactggacattatataaaagCTGTTTTGTTGTTGTTAGTGGCCCTAGATTTAAAAAAAAAAAAAAGGTGAGGGCTAAGCATTAAGATTTCAAGCCAATGAAATACATTTTAGGGGTTGATTTGAATTTAGGCTGCAGATGTATGTTTTATTTGGCCAATATATGTTTTTTTTCCTTAAAATATTTCAAACATACATGAGACTACAGAGACCAATATAATTAACATTCATATATTAACCATACAGCTGTAGCATATCTTAGCATGTTCCCATATTTCTCATTtttttgaggaaaaaaaatcatgtacagttgaagcaacttcttggattacagtttactttcttcccagaagttaactattattctgagtatggtgttgat
>gene=chr12_1809354-1810354; species=bosTau
ttggcagccgagataaaaatgaaaatatggtaaaatacgtagcactgaactggaagaaggaactagaccagttttctaggga-taaatcttcccttgacagattt-taagg--------aaattGGGCATTACATAAAGCC---TTTTTTTTTGGCAGAAGCCTGAGTTTAGAAAAG---------GGGAGGATGATGTATTAACATTTCAAACCAATGAAAGAAGTTTAAGGGGTTGGTTTGAATTTAGGTTGCACGTGTGTATTTTATTTGGCTAATA----ATTTTTTTCATTAACATATTTAAAAT-----GGAAAATACAGAGACCAATATAATTAACACTCACATACCCACCATACAGTCATTTCAAATCTTAACATTTTCC-------------------------------CACATACAGGTGAAGCACCTTCTTAGGTTACATTTCACTTT----Gcagaag-tattgc-tatcttgaatttagtgttgat
>gene=chr12_1809354-1810354; species=calJac
ttggcagtgagggtaaaaatggaaatatggtaaaatatatagcactaaactagaagaaagaacaagaccagtttttgaggggtaaaatcctctcttgacagattt-taagaaactgtttaaattggacattatataaaagCTGTTTTGTTGTTGTTAGTGGTCCTACATTAAAAACAAAG------GTAAGGGGTAAGCATTAAGATTTCAAGCCAATGAAATGTATTTTGGGAGTTGATTTCAATTTAGGTTGCAAATGTGTGTTTTATTTGGTCAATAAAGGTTTTTTTTCCTTAAAATATTTCAAACATACATGAGACTACAGAGACCAATATAATTAACATTCATATATAAACCATATAGCTGTAGCACATCTTAGCATGTTCTGATATTTCTCATTTTTTTAAGG--AAAAAAATATATACAGCTGAAGCAACTGCTTGGATTTCAGTTTACTTTCTTCTAAGAAGTTAACTATTATCCTAAGTATGGCGTTGAt
>gene=chr12_1809354-1810354; species=canFam
ttggcagcaaaggtaaagatggaaatatgataaaatacatagcactacacagggaggaggaacaagaccagttttccagggg-taaatcttttcttgacagattt-taaagaactatttaagttgggAAGTACATAAAAAC-TTTTTTTCTTTTGCGGAGG-CCTAGTTAAAGGAGG---------GTGAGGACTAAGAGTTAACATTTCAAGGCAATTAAAGTAATTTTGGGTTTTGGTTTGAATTTAGGCTGCAGGTGTGGTTTTTTTTTGGCTAATG----ATTTTTTTCCTTAAAGTATTTCAGACATTCAGGAGAAT--AGAGACAAATATAATTAACATTCATATATCCACCATGCAGCTGTATCAAATGTTGACATTTTTCCCTACTTTCCATTTTT--------AAGGTTGCACGTACCCTTGAAGCATATTCTTGGATTGCATTGCACTTTGTTCCCAGAAG-TAATGATTATCATGAATTTGGTGTTGGT
>gene=chr12_1809354-1810354; species=equCab
Gtggcagcaaagataaaaaagaaaatatggtaaaatacatagcattaaactggaaggaggaactagaccaatttttcatgga-cgaatc---tcttgacagattt-taaggaactatttaaattgggcattatataaaa---TTTTGGTC------AGAggccctagttaa---aag---------ataaggactaaacattgatgtttcaaatcagtgaaagaaattttaggggttggtttgaatataggctgcaggtgtgtgttttatttggctaacA----ATTTTTTTCCTTCAAATATTGTAAACATACAGGAGAATACACAGACCAGTATAATTAACATTCATGCATCCACCATACAACCATATCAAATCTTAACATTTTCTTGTACTTCCCTTTTTT----AGaaaatatttcacatacagttgaagtaccttcttagattacgttttggtttcttcccaaaag-taacagttgtcctgaatttggtgttgtc
>gene=chr12_1809354-1810354; species=gorGor
ttggcagcgagggtaaaaatggaagtatggtgaaatacatagcactaaactaaaaggaggaacaagaccaatttttcaggggtgaaatcctcttttcacagatttttaagaaactatttaaactggacattatataaaagCTGTTTTGTTGTTGTTAGTGGCCCTAGA-TATAAAAAAAAAAAAAGGTGAGGGCTAAGCATTAAGATTTCAAGCCAATGAAATACATTTTAGGGGTTGATTTGAATTTAGCCTGCAGATGTATGTTTTATTTGGCCAATATATGTTTTTTTTCCTTAAAATATTTCAAACATACATGAGACTACAGAGACCAATATAATTAACATTCGTATATTAACCATACAGCTGTAGCATATCTTAGCATGTTCCCATATTTCTCATTtttttgaggaaaaaaaatcatgtacagttgaagcaacttctgggattacagtttactttcttcccagaagttaactattattctgagtatggtgttgat
>gene=chr12_1809354-1810354; species=panTro
ttggcagcgagggtaaaaatggaagtatggtaaaatacatagcactaaactaaaaggaggaacaagaccaatttttcaggggtgaaatcctctcttcacagatttttaagaaactatttaaactggacattatataaaagCTGTTTTGTTGTTGTTAGTGGCCCTAGATTAAAAAAAAAAAAAAAGATGAGGGCTAAGCATTAAGATTTCAAGCCAATGAAATACATTTTAGGTGTTGATTTGAATTTAGGCTGCAGATGTATGTTTTATTTGGCCAATATAT-TTTTTTTTCCTTAAAATATTTCAAACATACATGAGACTACAGAGACCAATATAATTAACATTCATATATTAACCATACAGCTGTAGCATATCTTAGCATGTTCCCATATTTCTCATTTTTTTGAGGAAAAAAAATCATGTACAGTTGAAGCAGCTTCTTGGATTACAGTTTACTTTCTTCCCAGAAGTTAACTATTATTCTGAGTATGGTGTTGAT
>gene=chr12_1809354-1810354; species=papHam
ttggcagcgagggtaaaaatggaaatatggtaaaatacatagcactaaactaaaaggaggaacaagacccatttttcaggggtgaaatcctctcttgacagattt-taagaaactgtttaaactggacattgtacaaaagCTGTTTTGTTGTTGTTAGTGGCCCTAGAATTAAAAAAAAAAAA---GTGAGGGCTAAACATTAAGATTTCAAGCCAATGAAATATGTTTTAGGGGTTGATTTGAATTTAGGCTGCAGATGTGTGTTTTATTTGGCCAATATAGGTTTTTTTTTCTTAAAATATTTCAAACATACATGAGACTACAGAGACCAATATAATTAACATTCGTACATTAACCATACAGCGGTAGCACATCTTAGCATGTTCCCATATTTCTCATTTTTTTGAGG--AAAATATCATGTACAGTTGAAGCAACTTCTTGGATTACAGTTTActttcttcccagaagttaactgttattctgagtatggtgttgat
>gene=chr12_1809354-1810354; species=ponAbe
ttggcagtgagggtaaaaatggaagtatggtaaaatacatagcactaaactgaaaggaggaacaagaccaatttttcaggggtgaaatcctctcttcacagatttttaagaaactatttaaactggacattatataaaag-TGTTTTGTTGTTGTTAGTGGCCCTAGATAAAAAAAAAAAAAAAAGGTGAGGGCTAAGCATTAAGATTTCAAGCCAATGAAATACATTTTAGGGATTGATTTGAATTTAGGCTGCAGATGTATGTTTTATTTGGCCAATATAGGTTTTTTTTTCTTAAAATATTTCAAACATACATGAGACTACAGAGACCAATATAATTAATATTCATATATTAACCATACAGCTGTAGCACATCTTAGCATGTTCCCATATTTCTCATTTTTTTGAGGAAAAAATATCATGTACAGTTGAAGCAACTTCTTGGATTACAGTTTACTTTcttcccagaagttaactattattctgagtatggtgttgat
>gene=chr12_1809354-1810354; species=rheMac
ttggcagcgagggtaaaaatggaaatatggtaaaatacatagcactaaactaaaaggaggaacaagacccatttttcaggggtgaaatcctctcttgacagattt-taagaaactgtttaaactggacattgtacaaaagCTGTTTTGTTGTTGTTAGTGGCCCTAGATTAAAAAAAAAAAA----GCGAGGGCTAAACATTAAGATTTCAAGCCAATGAAATATGTTTTAGGGGTTGATTTGAATTTAGGCTGCAGATGTGTGTTTTATTTGGCCAATATAGGTTTTTTTTTCTTAAAATATTTCAAACATACATGAGTCTACAGAGACCAATATAATTAACATTCGTACATTAACCATACAGCGGTAGCACATCTTAGCATGTTCCCATATTTCTCATTTTTTTGAGG--AAAATATCATGTACAGTTGAAGCAACTTCTTGGATTACAGTTTACTTTCTTCCCAGAAGTTAACTGTTATTCTGAGTATGGTGTTGAT
>gene=chr12_1932163-1933163; species=hg19
GTGGGCACACCCTAGGGCTAGTGTGATGGCCCAGGAGTCAGGAATTCAGAGGTGGAGGCCCGATGGGCATTATCTGGCTGTGTGTCTTGGATGCTTGATGTGGAGGGATAGACATGCGCAGAAGCCTGAGAGGAAGGGTGCGGACACCAGGTCTGTGGTGAGTGTGCTGGAGGTTTCTAGCTAGAGTCTGAGACTGATTAATTAACCTCCATCTGAGGAGAAATGGAAGGGGCAGGTGCATGGAGCGGTCCAGGCTCCTGCCGTCCCAACCTAGCTCTCTGCAGTGAGTGAGTGCGTGCGGCTGTTCCGTGCTCTGAGGGGGCCGAGTGGGGTGCTAGCAGGGAGGCAGCTCCCACTCCCAGTCTCCTGGGGTGGCTACAGCCCACTCAGCTCCGCATGTGGAACCCCCTGCTCCTACTGGGGCCTCCTGCTCCCCCATGGCCTCCCCAGCCTTGGCTCCCCCAGAACAGAGCTCCGGCCTACTCCCCTCACCTCAGCAC
>gene=chr12_1932163-1933163; species=bosTau
GAGGGTGTGCGGCCGG-TCGGCATGATGTCCCA-GGGGCAGGCGCGC-CA-GTCAAGGCACAGTGGACGCT-GCCGGCTGTGGGGTGTGGAC--CGGGCTAAGGGGGATGGACGTGA-CCTGGGCAGT-GAGGAGGGGCGTGGACACCAGGCCTGTG--GGGTTTCCTGGAGGTTTCTAACCAAAGACTGAGCCAGGAGG---------------GGGAGAGAGGGTGGGTGCAGAAGCACAGAGAGATCAGAG-GC---C--CCCCAAGCTGGGTGTCTGCAGGAGGCAGGAACCGGCGGCCTCTCCTT-CACGGG--GCC--AGGCGAGGCGCCCGCCCGAGGGGTACTCTGGCCCCCAGTCTCCGGGGGACACGGCCCCCCACGCGGCTGGGCACGTGGGCCCTTCTGCTCCAGCTGCCGCCTCCTG-CCCATCAGCACCTCCCA--CCCTGGCTTCCC-----TGGAGCTCCAGCCCA-CATGCTCACCTCAGTGC
>gene=chr12_1932163-1933163; species=calJac
GCGGGCACACAGTAGGGCCAGTGTGATGGCCTAGGAGTCAGGAACTCAGAGGCAGAGGCCTGATGGGCATTAGCTGGCTGTGTGTCTTGGACACTTGACATGGAGGGATAGACATGCGCAGACACATGAGAGGAAGGGCGCGAACACCA-------GGGGAGTGTGCTGGCGGTTTCCAGCGAGAGCCTGAGCCTGATTAATTCACTTCCATCTGAGGAGGAATGGAAGGGGCAGGTGCATGGAGC-GTCCAGCCTCCCGCTGTCCCAACCTAGCTTTCCACAGTGAGTGAGTGCATCAGGCTGCTCCACACCCTGA-GGGGCCAGGTGGGGTGCTAGCAGGGAGAAAGCTCCCACCCCCAGTCTCC-AGGGTGGCTGCAGCCCACTCAGCTCCGCAAGTGGAACCCCCTGCTCCTACTGGGGTCTGCTGCTTCCCCATGGCCTCCCCAGCCCTGGCTGCCCCAGATCATAGCTCCAGCCTATTCCCCTCACCTCAGCAC
>gene=chr12_1932163-1933163; species=canFam
GGGGGTGAATGGCAGTACCAGCATGATGTCCGAGGAGTCAGGAACCCCCAGGCTGAGACACAATGGGCATTGAGTGGGTGTGTGGTTTGGACACTTGACCTGGGGAGACGAGCATGA-CAGA-GCATCAGAGGGAGGATGTGGACACCAGGCTGGAGGTAGGTGTGTTGGCG-TTTCTAGCTGCGGTCTGAGCCAGGAGGATTAACCCCTGTCGTAGGAGAAATTGAAGGGGCAGGAGCACAGAGAGGCCACCACCCCACCTATCCTAACGGGAGCACTCTGTGGGTTTGGGGGCCAGGGGCT-CTCTTCGCCCTGG--GACTGAGGCGAGGTGCTCTAAGGGAAGCAGCTCCCACCTCCTGTCTCCAGGGGATGCTGCA-CCCACTCAGCTTGGCACGTGGAGTCTTCTGCTCTTACTGCTGCCTCCTGTTCCATCACTACCCTCCACCCCCTGGCTTCCC-----TTG------AGCCTACCCTCCTCACCTCAGCAC
>gene=chr12_1932163-1933163; species=equCab
GGGTGTGCACGGCAGGGCCAGCATGGTGTCCCAGGGGTCAGGCACCCCCAGGTCAAGGCACAATGGGCTTCAACTGGCTGTGAGGCTTGGACACATGAGTTGGGGC-ATGGACATGA-CAGAGGTGTCAGAGGAAGGGCGCGGA-ATCAGGCCCGTGGTGGGTCTGTTGGAGGTTTCTAGCTGGAAACCGAGCGAGGAGGGTGAGCCTCCATTGTAGGAGGAACGGAAGGGGCAGAAG--------------GGCTCCAGCCACCCTGACCTGAGGGCTTGCAGGGAATGAGAGCTGGCGACTGCTCCTCGCCCTGG--GGCTGAGG-GAGGCTCTCCCAGGGGAGCAGCTCCCATCCCCTGTCTC-------TGTCGTG-CCCACTCAGCTCAGCACACGGAGCCTTCTGCTCCTACCGCTGCCTCCTGTTCCATCACTACCTCCCA-CCCCCGGCTTCCC-----CGGAGCTGCATCCCACCCTCCTCACCTTAGCAC
>gene=chr12_1932163-1933163; species=gorGor
GTCGGCGCATCCTAGGGCTAGCGTGATGGCCCAGGAGTCAGGAATTCAGAGGTGGAGGCCCGATGGGCATTATCTGGCTGTGTGTCTTGGATGCTTGATGTGGAGGGATAGACATGCGCAGAAGCCTGAGAGGAAGGGTGTGGACACCAGGTCTGTGGTGAGTGTGCTGGAGGTTTCTAGCTAGAGTCTGAGACTGATTAATTAACCTCCATCTGAGGAGAAATGGAAGGGGCAGGTGCATGGAGCGGTCCAGGCTCCTGCCGTCCCAACCTAGCTCTCTGCAGTGAGTGAGTGCGTGCGGCTGTTCCGTGCTCCGAGGGGGCCGAGTGGGGTGCTAGCAGGGAGGCAGCTCCCACTCCCAGTCTCCTGGGGTGGCTACAGCCCACTCAGCTCCGCACGTGGAACC-CCTGCTCCTACTGGGGCCTCCTGCTCCCCCATGGCCTCCCCAGCCTTGGCTCCCCCAGAACAGAGCTCCGGCCTACTCCCCTCACCTCAGCAC
>gene=chr12_1932163-1933163; species=panTro
GTGGGCACACCCTAGGGCTAGTGTGATGGCCCAGGAGTCAGGAATTCAGAGGTGGAGGCCCGATGGGCATTATCTGGCTGTGTGTCTTGGATGCTTGATGTGGAGGGATAGACATGCGCAGAAGCCTGAGAGGAAGGGTGCGGACACCAGGTCTGTGGTGAGTGTGCTGGAGGTTTCTAGCTAGAGTCTGAGACTGATTAATTAACCTCCATCTGAGGAGAAATGGAAGGGGCAGGTGCATGGAGCGGTCCAGGCTCCTGCCGTCCCAACCTAGCTCTCTGCAGTGAGTGAGTGCGTGCGGCTCTTCCGTGCTCTGAGGGGGCCGAGTGGGGTGCTAGCAGGGAGGCAGCTCCCACTCCCAGTCTCCTGGGGTGGCTACAGCCCACTCAGCTCCGCACGTGGAACCCCCTGCTCCTACTGGGGCCTCCTGCTCCCCCATGGCCTCCCCAGCCTTGGCTCCCCCAGAACAGAGCTCCGGCCTACTCCCCTCACCTCAGCAC
>gene=chr12_1932163-1933163; species=papHam
GTGGGTGCACCCTAGGGCTAGCATGATGGCCCAGGAATCAGGAATTCAGAGGTGGAGGCCCGATGGCCATTATCTGGCTGCATGTCTTGGATGCTTGATGTGGAGGGATAGACATGAGCAGAAGCCTGGGAGGAAGGGCGCGGACACCAGGTCTATGGTGAGTGTGCAGGAGGTTTCTAGCTAGAGTCTGAGACTGATTAATTAACCTCCATCTCAGGAGAAATGGAAGGGGCAGGTGCATGGAGCGGTCCAGGCTCCTGCCGTCCCAACCTAGCTCTCTGCAGTGAGTGCGTGCGTGCGGCTGTTCCATGCTCTGA-GGGGCCGGGTGGGGCGCTAGCGGGGAGGTAGCTTCCACCCCCAGTCTCTAGGGGTGGCTGCAGCCCACTCAGCTCTGCACGTGGAACCCCCTGCTCCTACTGGGGCCTCTTGCTCCCCCATGGCCTCCTCAGCCTTGACTCCCCCACAGCAGAGCTCCGGCCTACTCCCCTCACCTCAGCAC
>gene=chr12_1932163-1933163; species=ponAbe
GTAGGTGCACCCTAGGGCTAGCATGATGGCCCAGGAGTCAGGAATTCAGAGGTGGACGCCCGATGGGCATTATCTGGCTGTGTGTCTTGGATGCTTGATGTGGAGGGATAGACATGTGCAGAAGCCTGAGAGGAAGGGTGCGAACACCAGGTTTGTGGTGAGTGTGCTGGAGGTTTCTAGCTAGAGTCTGAGACTGATTAATTAACCTCCATCTGAGGAGAAATGGAAGGGGCAGGTGCATGGAGCGGTCCAGGCTCCTGCCATCCCAGCCTAGCTCTCTGCAGTGAGTGAGTGCGTGCGGCTGTTCCATGCTCTGAGGGGGCCGGGTGGGGTGCTAGCAGGGAGGCAGCTCCCACCCCCAGTCTCCTGGGGTGGCTACAGCCCACTCAGCTCCACACGTGGAACCCCCTGCTCCTACTGGGGCCTCCTGCTCCCCCACGGCCTCCCCAGTCTTGGCTCCCCCAGAACAGAGCTCCGGCCTACTCCCCTCACCTCAGCAC
>gene=chr12_1932163-1933163; species=rheMac
GTGGGTGCACCCTGGGGCTAGCATGATGGCCCAGGAACCAGGAATTCAGAGGCGGAGGCCCGATGGCCATTATCTGGCTGCATGTCTTGGATGCTTGATGTGGAGGGATAGACATGGGCAGAAGCCTGAGAGGAAGGGCGCGGACACCAGGTCTACGGTGAGTGTGCAGAAGGTTTCTAGCTAGAGTCTGAGACGGATTAATTAACCTCCATCTCAAGAGAAATGGAAGGGGCAGGTGCATGGAGCGGTCCAGGCTCCTGCCGTCCCAACCTAGCTCTCTGCAGTGCGTGCGTGCGTGCGGCTGTTCCATGCTCTGA-GGGGCCGGGTGGGGCGCTAGCAGGGAGGTAGCTCCCACCCCCAGTCTCTAGGGGTGGCTGCAGCCCACTCAGCTCTGCACGTGGAACCCCCTGCTCCTACTGGGGCCTCTTGCTCCCCCATGGCCTCCTCAGCCATGACTCCCCCACAGCAGAGCTCCGGCCTACTCCCCTCACCTCAGCAC
>gene=chr12_1947485-1948485; species=hg19
GCGCAATCGTCACCATACAGCCCCCACCACAGACACCACACTCAGCAGGCCTGGCGCTCACACGCTTACAGTGCCAGCCGTTTCCAGGGACAGCAAATGAACCACCTACCCCTCCTTCAGCTACAGGCTCCAGCTGGCCCCAGGATCAGGGAGGCTGAGCCACAGGCCAGGGAGAGGAAGTGGCAGAAGGAGACCAAAAGAAAAATCATAATTGAAGTATCAGGTCTCCAGCACCCCATTCTTTTCCTCTGACATTCATGCACCCCAGAGTGTAAGAGCGATTGTCTGCAGTGAGTTAAACTGGAGGCACTGGGACACTGTTTCTATGGCAACCCCTCTCGGCTCTAATTCAGCTCTGAGTTAAAAATGCTATCAAATAATTGGAGAGTGCAGGAAAGCACAGCCAGCAGCCTGACCCCCTGTCCCATCCTTCCTAGACCTTCAGGTGTACAGGAGCTGAGAAGGCCCCCATCACGTGGGAGCAGCACAGGCGCAGGCTT
>gene=chr12_1947485-1948485; species=bosTau
GCACAGACAGGGGCGTGCGGCC-----------------GCCTGTCA----------------ACACACGCT--CGTGTGTACACAAGGACAGCATTCAAG------------------------GGC-----------------TCAGGGAGGCTGAGCCATAGGCCAGGAAGAGGAAATTACAAAAGGAGACTGAAAGAAA---TATAATCGAGGGAGAAGGTCTCCAGTGCCCCAGCCCTGTCCGATCGCATCCGTGCCCTCCGGAGCGTCAGAGTGATTGTCTGCAGCGAGTTAAACCACAGGCACCCGGACACGGTTTCCATGGCAACCCCTCCCGGCTCTAATTCAGCACTGAGTTAAAAATGATATCAAATAATTGGAGAGAGCAGGAGAGCACAGCCAGCAGCCTGACCCCCCGTGCCTCCTTCACCGGGCGTTCAGGTGTGCAGGAGCTGAGAT-GACCACGTCATGAGGGGGCAGGTGGGCTACAGACTC
>gene=chr12_1947485-1948485; species=calJac
GCACAATCGCCACCATGCATCCCCCACGACAGACACCACACTCAGCAGGCTTGGCACTCACATGCTCACGGTGCTAGCCGTTTCCAGGGACAGCAAATGAACCACCTA-CCCTCCTTCAGCTACAGGCTCCAGCTGGCCCCAGGATCAGGGAGGCTGAGCCACAGGCCAGGGAAAGGAAGTGACAGAATGAGACCAAAAGAAAAATCGTAATTGAAGTATCAGGTCTCCAGCACCCCATCCTTTTCCTCTGGCATTCATGCACCCCGGAATGTAAGAGGGATTGTCTGCAGTGAGTTAAACCGGAGGCACTGGGACACTGTTTCTATGGCAACCCCTCTCGGCTCTAATTCAGCTCTGAGTTAAAAATTCTGTCAAATAATTGGAGAGTGCAGGAAAGCACAGCCAGCAGCCTGACCCCCTGTCCCATCTTTCCTAGACCTCCAGGTATACAGAAGCTGAGAAGGCCCCTGTCACGTGGAAGCTGCACA-GCATGCGCTT
>gene=chr12_1947485-1948485; species=canFam
GCAAAAC-ATCACCATGCAGCTTGCCC-TCTGCCACCATGCTCACCCGTCCTGGAGCTCCTATGCACACAGTGTCACCGGTTTCCAAGGACAGCAAACAAGCTGCCTCCCCTGCTTTGAGCTATAGGCCCCCTCTGGCCCCAGTAT--------------------CCAGGGAGAGGAAATTAC-AAAGGAGACC-----------AAAAGTTGAAGTATAAGGTCTGTAGTGCTTCACTCTTTTCCTAACATATCCATACAGCCCGGAGATTCAGAGCCGTTATCTGCAGCGAGTTAAACCAGAGACACCAGGACATGGTTTCTATGGCAACACCTGGAGGCTCTAATTCAGCTCTGAGTTAAAAATGATATCAAATAATTGGAGAGTGCTGGAGAG-------AGCAGCCTGACCCTGTGTCCC-TGGTTCCTAGA--CTCAGGTGTGCAGGGGCTAAGAAGGTCCACGCCACGGGGGAGCAGGACAGGCACAGACTC
[truncated: 2,258,223 more chars]
