# Supplementary material for: Combining phylogenetic footprinting with motif models incorporating intra-motif dependencies
Source: BMC Bioinformatics. 2017 Mar 1;18:141. doi: 10.1186/s12859-017-1495-1 (PMC5333389; doi:10.1186/s12859-017-1495-1)
Supplement: Supplementary file 2 — Sequence data. This archive contains data files of alignments of the ChIP-seq positive regions and negative control regions for each of the 35 TFs in FASTA format. (ZIP 83763.2 kb) [file 12859_2017_1495_MOESM2_ESM.zip › BRCA1/BRCA1_(A300-000A)_pos.txt]

>gene=chr20_17949414-17949612; species=hg19
CAGCAAGACGCGTCTAGAGAAAGACCGCGTTTCGGTGCGGGGGGAATTTATTACTCAGCCCGAGTCCAAGATGGCAGCGAGCGCTGACGTCACCAGATCTCGTGAGAGCAGAAGGGCGCGATTTGGAGGCTCCCGCGCTTCGGAGACGCCGGCCCTTCCGCTCGGAGAGGTACTCCCTGCCTCTAACTGGTGGCGCGT
>gene=chr20_17949414-17949612; species=bosTau
CAGCGAGGCGCGTCTCAAGAAAGGGCGCGCGCCTGTGCCGGGGGAATTTATTACTCAGCCAGAGCCCAAGATGGCGACGAGCTCTGACGT-ACGAGATCTCGCGAGAGAGAAATGGCGCGATTTAGAGGCGCCCGGGCTCC-----CGCTGG-------------GGAGGGTTTCCCCATAGAACGCTGGAA---AAT
>gene=chr20_17949414-17949612; species=calJac
CACCACCGCGCGTCTAGAGAAAGACTGCGTTTCGGTGCAGGAGGATTTTATTACTCAGCCCGAGTCCAAGATGGCGGCGAGCGCTGACGTCACCAGATGTCGTGAGAACAGAAGGGCGCGATTTGGAGGCGCCCGCGCTTCGGAGACGCCGGCTCTTCCGCTCGGAGAGGGACTCCCTGCCGCTAGCTGGT-------
>gene=chr20_17949414-17949612; species=canFam
CAGCACGGCGCCTCTCAAGAAAGCCCGCGCTCTCGGGCGG-GGGAATTTATCACTCAGCCAGAGTCCAAGATGGCGACGGGCTGTGACGTAAGAAGATCTCGTGAGAGAGTGAGGGCGCGATTTGGAGGAGCCCGCGCGAA-----CGCTCG------------GGGAGGGACTCCCCAAGGATCGCGGGAG---CGT
>gene=chr20_17949414-17949612; species=equCab
CAACGAGGAGCGTTTCAAGAAAGACTACGCGGTAGCGTGG-GGGAATTTATTGCTCAGCCAGAATCCAAGATGGCGGCGAGCTGTGACGT-ATAAGATCTCGCGAGAGCGAAAGGGCGCGATTTGAAAGTTCCCGCGCTTC-----CGCCCG------------GGGAGGGACTCCCCAAGGATCGCCA-------GT
>gene=chr20_17949414-17949612; species=gorGor
------------------------------------------------------------------------------------------------------------------------------------------------------------------------------------------------------
>gene=chr20_17949414-17949612; species=panTro
CAGCAAGACCCGTCTAGAGAAAGACCGCGTTTCGGTGCGGGGGGAATTTATTACTCACCCCGAGTCCAAGATGGCAGCGAGCGCTTACGTTACCAAATCTCGCGAAAGCCAAAGGGCGCGATTTGAAGG---------------------------------------------------------------------
>gene=chr20_17949414-17949612; species=papHam
CAGCAAGATGCGTCTAGAGAAAGACCGTGTTTCGGTGCCGGGGGAATTTATTACTCAGCCCGAGTCCAAGATGGCGGCGAGCGCTGACGTCACCAGATCTCGTGAGAGCAGAAGGGCGCGATTTAGAGGCTCCCGCGTTTCGGAGACGCCGGCCCTTCAGCTGGGAGAAGTACTCGCTGCCTCTAGCTGGTGGCGCGT
>gene=chr20_17949414-17949612; species=ponAbe
CAGCAAGACGCGTCTAGAAAAAGATCGCGTTTCGGTGCGGGGGGAATTTATTACTCAGCCCGAGTCCAAGATGGCGGCGAGAGCTGACGTCACCAGATCTCGTGAGAGCAGCAGGGCGCGATTTGGAGGCTCCCGCGCTTCGGAGACGCCGGCCCTTCCGCTTGGAGAGGTACTCCTGGCCTCTAACTGT--GCGCGT
>gene=chr20_17949414-17949612; species=rheMac
CAGCAAGATGCGTCTGGAGAAAGACCGTGTTTCGGTGCCGGGGGAATTTATTCCTCAGCCCGAGTCCAAGATGGCGGCGAGCGCTGACGTCACCAGATCTCGTGAGAGCAGAAGGGCGCGATTTAGAGGCTCCCGCGCTTCGGAGACGCCGGCCCTTCAGCTGGGAGAAGTACTCCCTGCCTCTAGCTGGTGGCGCGT
>gene=chr20_25604667-25604823; species=hg19
GAGCCGCGAAGTCACCAGACCATCTCCCGGCGCGGGTGGAATTCCCGCGATCTGTCTCATTCCCTGCGCCGCCGAGAAAAGTGAGATCCCGCGAGACTCCCAGGGTATGGTCTCTCAAGAGCCCTGGAAACGTGTGTCGGCGCCGCCGGATGCGGC
>gene=chr20_25604667-25604823; species=bosTau
GAGCCGAGAGGCACCCCGAACCTTCCGCACCG-GCGTTGAGCTCCCGCGAGAGGTCTGCAGACCTGAACCCTCCGGAACGCTGAGGTCCCGCGAGACCCCGGCATCGCGCACCTC-----------AGGACTCCT--CACCG-------CTACG-G
>gene=chr20_25604667-25604823; species=calJac
GAGCTGCGAGGTCACCAGACCCTCTCCCGGCGCTGGTGGAAGCCCCTCGATCTGTCTCATTCACTGCATCGCTGAGAACAGCGAGATCCCGCGAGACTCCGCGGATCTGGTCTCTCAAGAGCG--GGAAGCGTGCTTCCGCGCCGCTGGGTGCCGC
>gene=chr20_25604667-25604823; species=canFam
GAGCCGTGAAGTCACCTGACCCTCCGGCGCTG-CGGGGGGACTCCCGCGAGATGTCTTACTAT-TGGAGCGTCGGACAGTAGCAGATGTCGCGAGACTCCGGGATCCAAGTCCGTCCGGGGCGACCGAGTAGT----CTCCGTCTGTGGGTAGTTG
>gene=chr20_25604667-25604823; species=equCab
GAGCCGGGAGGTCACCTGACTCTCCAGCGCCGCCGCCGAACCTCCCGCGAAGTGTCTCAGTTTCCTGAACGCCTGAGACAAGAAGATCTCGCGAGACTCCGGAAGCGTGCTCTATAGGGGTCGGCGGGCGCGCGC--TTGCGTTCCCGGAGAGTGG
>gene=chr20_25604667-25604823; species=gorGor
GAGCCGCGAAGTCACCAGACCATCTCCCGGCGCGGGTGGAATTCCCGCGATCTGTCTCATTCCCTGCGCCGCCGAGAAAAGTGAGATCCCGCGAGACTCCCAGGGTATGGTCTCTCAAGAGCCCTGGAAACGTGTGTCGGCGCCGCCGGGTGCGGT
>gene=chr20_25604667-25604823; species=panTro
GAGCCGCGAAGTCACCAGACCATCTCCCGGCGCGGGTGGAATTCCCGCGATCTGTCTCATTCCCTGCGCCGCCGAGAAAAGTGAGATCCCGCGAGACTCCCAGGGTATGGTCTCTCAAGAGCCCTGGAAACGTGTGTCGGCGCCGCCGGGTGCGGC
>gene=chr20_25604667-25604823; species=papHam
GAGCCGCGAGGTCACCAGACCCTCTCCAGGCGGCGGGGGAATTCCCGCGATCGGT-TCATTCCCTGCGCCGCCGAGAAAAGTGAGATCCCGCGAGATTCCCGGGGTCCGGTCTCTCAAGAGTGCTGGCAGCGTGCGTGGGCGCGGCGGCGTGGCGC
>gene=chr20_25604667-25604823; species=ponAbe
GAGCCGCGAGGTCACCAGACCATCTCCCGGCGCGGGTGGAATTCCCGCGATCGGTTTCATTCCCTGCGCCGCCGAGAAAAGTGAGATCCCGCGAGACTCCCAGGGTCTGGTCTCTCAAGAGCGCTGGAAACGTACGTCGGCGCCTCCGGGTGCGGC
>gene=chr20_25604667-25604823; species=rheMac
GAGCCGCGAGGTCACCAGACCCTCTCCAGGCGGCGGGGGAATTCCCGCGATCGGT-TCATTCCCTGCGCCGCCGAGAAAAGTGAGATCCCGCGAGATTCCCGGGGTCCGGTCTCTCAAGAGTGCTGGAAGCGTGCGTGGGCGCGGCGGCGTGGCGC
>gene=chr20_30467856-30468044; species=hg19
AAAACAGGAAGAAAAAAAGCCGAGGAACTCAGAGGAAAGACTACAAGTCCCGGCATGCACCGCGCCGCCCAAGCTGCTGCGCAAGTCCCGCGAGCCCGGCCAGCTGGCGGGAAGTTTACACAACAGTGGGACTCTAAGCTCCGTGACCCCAGGGGAAGTTGAACCTCAGAATTTCAGATTTCCTGACT
>gene=chr20_30467856-30468044; species=bosTau
GTTAGCAAGGAAGAAAATGAC---GCGTTCAGAGAAAAAACTACAAGTCCCGGCATCCTGCGCAACGCCGGAGTTTCAGCGCGAGT--AAGAAACCTGGCTTGCCAGCCAGAAATT-ATGAAACTCTAGGATTCTAAACTCTGTGACTCCGTGGAAAG------CTCAGAATTACGGATTTCCTGATC
>gene=chr20_30467856-30468044; species=calJac
GAAAGAGGAAA-AAACCCGCCGACGAACTCAGGTGAAAGACTACAAGTCCCGGCATGCACGGCGCCCCTCAAACTGCTGCGCACGTCTCGCGAGCCCGGCCTGCTGGCAGGAAATTTACACAACAGTGAGATTCTAAGCTCCGTGAATCT-GGGGAAGCTGAACCTCAGAATTTCAGATCTGCTGACC
>gene=chr20_30467856-30468044; species=canFam
GATCGAGTGGCGGAAAACGAT---GAATTCAGAGAAGAAACTTCAAGCCCTGGCTGGCCGCGCGCCGCGGGGA--GCTGCACGAGTCCACCA--CCAGGCTTGCTCGCGGGAAATT-ACGAAAATCTGAGATTCTAAACTCTGTGACCCTGGGGGAAC------CTGAGAATTTTCGATTTCCTGACC
>gene=chr20_30467856-30468044; species=equCab
GG--------AAGAAAATGAT---GAATTCATAGAAAAGACTACAAGTCCCAGCATGCCGCGCGCCGCCGGAG--TCTGCGCTAGTCAGCGGACTCTGGCTCGCTGGCGGGAAATT-ACGAAACTCTAGGATTCTAAGCTCTGTGATCCCGGGGAAAG------CTCAGAATTTCGGGCTTCCTGACT
>gene=chr20_30467856-30468044; species=gorGor
AAAACAGGAAGAAAAAAAGCCGAGGAACTCAGAGGAAAGACTACAAGTCCCGGCATGCACCGCGCCGCCCTAGCTGCTGCGCACTTCCCGCGAGCCCGGCCAGCTGGCGGGAAATTTACCCAACAGTGGGACTCTAAGCTCCGTGACCCCAGGGGAAGTTGAACCTCAGAATTTCAGATTTCCTGACT
>gene=chr20_30467856-30468044; species=panTro
AAAACAGGAAGAAAAAAAGCCGAGGAACTCAGAGGAAAGACTACAAGTCCCGGCATGCACCGCGCCGCCCAAGCTGCTGCGCACGTCCCGCGAGCCCGGCCAGCTGGCGGGAAGTTTACACAACAGTGAGACTCTAAGCTCCGTGACCCCAGGAGAAGTTGAACCTCAGAATTTCAGATTTCCTGACT
>gene=chr20_30467856-30468044; species=papHam
GAAAAAGGAAG-AAAAAAGTCGACGAACTTAGAGGAAAGACTACAACTCCCGGCACGCACCGCGCCGCCCAAGCTGCTGCGCAAGTCCAGCGAGCCCGGCCAGCTGGGGGGAAATTTACACAACAGTGGGATTCTGAGCTCCGTGACCCCTGGGGAAGTTGAACCTCAGAATTTCAGATTTCCTGATT
>gene=chr20_30467856-30468044; species=ponAbe
GAAAGAGGAAGAAAAAAAGCCGACGGACTCAGAGGAAAGACTACAAGTCCCGGCATGCACCGCGCCGCCCAAGCTGCTGCGCGCGTCCCGCGAGCCCGGCCAACTGGCGGGAAATTT-----------------------------------------------------------------------
>gene=chr20_30467856-30468044; species=rheMac
GAAAAAGGAAGAAAAAAAGTCAACGAACTTAGAGGAAAGACTACAACTCCCGGCATGCACCGCGCCGCCCAAGCTGCTGCGCAAGTCCAGCGAGCCCGGCCAGCTGGGGGGAAATTTACACAACAGTGGGATTCTAAGCTCCGTGACCCCTGGGGAAGTTGAACCTCAGAATTTCAGATTTCCTGATT
>gene=chr20_30539683-30539907; species=hg19
CTTGTCCGCCAGCACCTCCTCGGCGAGCTCCTCCACTTCTACAAGGTACCGCAGCACTCGCTCTGCCTCGGGTGATAGCATAGCGCCCACCAACTCCGCTTGCGGCTCTCGCGCGACCCCGGGATCTCCGCTTCGACTCCCGCTGCGCACGCGCCGCTCTCTAGGTGCTTCCGGCGCGCCTGCGCAGTTAAAAGAACGGTGGTGCGCAGGCTCTAACACTAGTG
>gene=chr20_30539683-30539907; species=bosTau
TTTGTCCGCCAGCACCTCCTCGGCGAGCTCCTCCACCTCCACCAGGTACCGCAGCACCCGTTCCGCCTCGGGCGACAGCATGATGCCTGCCAGTCACGACTCCGCTACGCCGCCC-TACCGCCGGCTCCACTGCAGCTCCGTCCGCGCACGCGCCGCTCTCACAGGGCTTCCGGCACGCATGCGCAGTTAAAAGAACGGAGGCTCGCAGGCTCCAAAGCTCGCG
>gene=chr20_30539683-30539907; species=calJac
CTTGTCCGCCAGCACCTCTTCAGCGAGCTCCTCCACCTCTACCAAGTACCGCAGTACTCGCTCAGCCTCGGGTGACAGCATAGCGCCCACCAACTCCACCTACGACTCTCGCGCGACCCCTGGGTAGCCACTGCGGCTTCCGCTGTGCATGCGCCGCTCTCACGGGACTTCCGGAGCGCCTGCGCATTTAAAAGAACTGTGGCGCGCAGGCTCTAACGCACGTG
>gene=chr20_30539683-30539907; species=canFam
CTTGTCCGCCAGCACCGCCTCGGCGAGCTCCTCCACCTCCACCAGGTACCGCAGCACCCGCTCCGCTTCGGGGGACAGCATGGGGCCCGCCAGCTCCGACTCAGCCCGGACCG-GGGAGCGCCAACGCCGGTAGGGCTTCGGCTGCGCAAGCGC----CGGCCAGGCCTTCCGGCGCGCACGCGCAATTAAAAGAAGAGTGGTGCGCAGGCGCTAACACCCGGG
>gene=chr20_30539683-30539907; species=equCab
CTTGTCCGCCAGCACCTCCTCGGCGAGCTCCTCCACCTCCACCAGGTACTGCAGCACCCGCTCCGCCTCGGGGGACAGCATGGTGCCCACCAGCTCCGACTCGCTCCAG-----GGCAACGCCACTCCTTCTCCGGCTCCGCCTGCGCAGGCGCCGCTAGGACAGGCCTTGCGCCGCGCATGCGCAATTAAAAGAACGGTGGCGCGCAGGCTCCAACGCACGCG
>gene=chr20_30539683-30539907; species=gorGor
CTTGTCCGCCAGCACCTCCTCAGCGAGCTCCTCCACCTCTACAAGGTACCGCAGCACTCGCTCTGCCTCGGGTGATAGCATAGCGCCCACCAACTCCGCTTGCGGTTCTCGCGCTACCCCGGGGTCTCCGCTTCGACTCCCGCTGCGCACGCGCCGCTCTCTAGGTGCTTCCGGCGCGCCTGCGCAGTTAAAAGAATGGTGG-GCGCAGGCTCTAACACTCGTG
>gene=chr20_30539683-30539907; species=panTro
CTTGTCCGCCAGCACCTCCTCGGCGAGCTCCTCCACCTCTACAAGGTACTGCAGCACTCGCTCTGCCTCGGGTGATAGCATAGCGCCCACCAACTCCGCTTGCGGCTCTCGCGCGACCCCGGGATCTCCGCTTCGACTCCCGCTGCGCACGCGCCGCTCTCTGGCTGCTTCCGGCGCGCCTGCGCAGTTAAAAGAACGGTGGTGCGCAGGCTCTAACACTAGTG
>gene=chr20_30539683-30539907; species=papHam
CTTGTCCGCCAGCACCTCCTCGGCGAGCTCCTCCACCTCTACCAGGTACCGCAGCACTCGCTCCGCCTCGGGCGATAGCATACCGCCCACCAACTCCTCCTACGGCTGTCGTGCGACCCCGGGGTCTCCGTTTCGACTCCCGCTGCGCATGCGCCGCTCTCAAGGGGCTTCCGGCGCGCCTGCGCAGTTAAAAGAACGGTGGTGCGCAGGCTCCAACGCTCGTG
>gene=chr20_30539683-30539907; species=ponAbe
CTTGTCCGCCAGCACCTCTTCAGCGAGCTCCTCCACCTCTACAAGGTACCGCAGCACTCGCTCTGCCTCGGGTGATAGCATAGCGCCCACCAACCCCGCTTACGGCTCTCGCGCGACCTCGGGGTCTCCGCTTCGACTCCCGCTGCGCATGCGCCGCTCTCTAGGTGCTTCCGGCGCGCCTGCGCAGTTAAAAGAACGGTGGTGCGCAGGCTCCAACGCTCGTG
>gene=chr20_30539683-30539907; species=rheMac
CTTGTCCGCCAGCACCTCCTCGGCGAGCTCCTCCACCTCTACCAGGTACCGCAGCACTCGCTCCGCCTCGGGCGAGAGCATACCGCCCACCAACTCCTCCTGCGGCTGTCGTGCGACCCCGGGGTCTCCGTTTAGACTCCCGCTGCGCATGCGCCGCTCTCAAGGGGCTTCCGGCGCGCCTGCGCAGTTAAAAGAACGGTGGTGCGCAGGCTCCAACGCTCGTG
>gene=chr20_30945729-30946006; species=hg19
TCACTCCCCACCCGCACCCGCCAGGAGGTCCTGAAGCAAAAAGCACCGAAGGGGTTAAGGGTGGCCGGGGGAGCCCAGCCACCGCCCCTTCCCAGCATCGCCTCCCAGAATCCCGCAGGCCCCCAGCCAGTTCTCGCACCTCGCGAGACTCCACCCAGCCCCTTCCCCGAACAGCGACCCGTCCCCGTTCCTAGCTGAGGTCGGTGCTAGGCGGAGGACGCGAGAGGGAGAGCGGAAGGGGGCCGCCGGGCACGCCGGGAAGTGTGGTCCACGCGCT
>gene=chr20_30945729-30946006; species=bosTau
TCTATTCCCACCCTTAGCCGCGCGTCGGCCCGAAGACGAGACGCGCCGAAGGGGTTAAACATAGCTGAGGGCAGCCGGCCACCGCCCCTTCCCAGCATCACCTCCCACAATGCCTCGGGCCCCCAACCAGTTCCCGCACCTCGCGAGACT-CGCCCAGCCCCTTCCCCGAACGACTGCCCGTCCC---TTCCTACCGAGCTCTGCGCGGGGAGGAGGAAAGGAG-GGGAGGGCGGAAAAG-GACGCGGGGCACGTCGGGAAGTGTGGTCCAAGAGTT
>gene=chr20_30945729-30946006; species=calJac
TGGCTCCCCACCCGCACCTGCCCGGAGGTCCCGAAGCAAAAAGCAGCGAAGGGGTTAAGAGCGAACGGGGGAGCCCAGCCACCGCCCCTTCCCAGCATCGCCTCCCAGAATCCCCCAGGCCCCCAGCCAGTTCCCGCACCTCGCGAGACTCCACCCAACCCCTTCCCCGAACAGCGACCCGTCCCCGTTCTTAGCTGAGGTCGGAGCTAGGCGGAGGACGGGAGGGAAAAAGCGGAA-AGGGCCGCGGGGCAAGCCGGGAAGTGTGGTCTACGCGCT
>gene=chr20_30945729-30946006; species=canFam
CCCATCTCCACCCTTAACCGCCCAGCTGCAGGGAGGCGAGGAGCGCCGAAAGAGTTAAGTGTGGC-TGGGGAGTCCAGCCACCGCCCCTTCCCAGCATCGCCTCCCAGAATGCCTCGGGCTCGCAGCCAGTTCCCGCACCTCGCGAGACTCCGCCCAGTCTCTTCCCCGAACGACCGCCCGTCCC---TTTTTACCGAGCTCTGCGCGAGGCGGAGGAAGGTAG-GGGAGGGCGGAAAAG-GCCGCGAGGCACGCCGGGAAGTGTGGTCCAACCGTT
>gene=chr20_30945729-30946006; species=equCab
TCGATCCCAACCCTTACCCGCCCGGCGGCCCCGAGGCGAGGAGCGGGCGAAGGGTTAAATCGGGC-GGGGGAGCCCAGCCACCCCCCTTTCCCAGC-------------------------------------------------------------------------------------------------------------------------------------------------------------------------------------
>gene=chr20_30945729-30946006; species=gorGor
TCACTCCCCACCCGCACCCGCCCGGAGGTCCTGAAGCAAAAAGCACCGAAGGGGTTAAGGGTGGCCGGGCGAGCCCAGCCACCGCCCCTTCCCAGCATCGCCTCCCAGAATCCCGCAGGCCCCCAGCCAGTTCTCGCACCTCGCGAGACTCCACGCAGCCCCTTCCCCGAACAGCGACCCGTCCC-GTTCCTAGCTGAGGTCGGTGCTAGGCGGAGGACGCGAGAGGGAGAGCGGAAGGGGGCCGCCGGGCACGCCGGGAAGTGTGGTCCACGCGCT
>gene=chr20_30945729-30946006; species=panTro
TCACTCCCCACCCGCACCCGCCAGGAGGTCCTGAAGCAAAAAGCACCGAAGGGGTTAAGGGTGGCCGGGGGAGCCCAGCCACCGCCCCTTCCCAGCATCGCCTCCCAGAATCCCGCAGGCCCCCAGCCAGTTCTCGCACCTCGCGAGACTCCACCCAGCCCCTTCCCCGAACAGCGACCCGTCCCCGTTCCTAGCTGAGGTCGGTGCTAGGCGGAGGACGCGAGAGGGAGAGCGGAAGGGGGCCGCCGGGCACGCCGGGAAGTGTGGTCCACGCGCT
>gene=chr20_30945729-30946006; species=papHam
TCACTTCCCACCCGCACCCGCCCGGAGGTCCTGAGGCAAAAAGCACCTAAGGGGTTAAGGGCGGCCGGGGTAGCCCAGCCACCGCCCCTTCCCAGCATCGCCTCCCAGAATCCCTCAGGCACCCAGCCAGTTCCCGCACCTCGCGAGACTCTACCCAGCCCCTTCCCCGAACAGCGATGCGTCCCCGTTCCTAGCTGAGGTCGGTGCTAGGCGGAGGACGCCAGAGGGAGAGCGGAAGGGGGCCGCGGGGCACGCCGGGAAGTGTGGTCCACGCCCT
>gene=chr20_30945729-30946006; species=ponAbe
TCACTCCCCACACGCACCCGCCCGGAGGTCCTGAAGCAAAAAGCACCGAAGGGGTTAAGGGTGGCCGGGGGAGCCCAGCCACCGCCCCTTCCCAGCATCGCCTCCCAGAATCCCGCAGGCCCCCAGCCAGTTCTCGCACCTCGCGAGACTCCACCCAGCCCCTTCCCCGAACAGCGATCCGTCCCCGTTCCTAGCTGAGGTCGGTGCTGGGCGGAGGACGCGAGAGGGAGAGCGGAAGGGGGCCGCCGGGCACGCTGGGAAGTGTGGTCCACGTGCT
>gene=chr20_30945729-30946006; species=rheMac
TCACTTCCCACCCGCACCCGCCCGGAGGTCCTGAGGCAAAAAGCACCTAAGGGGTTAAGGGCGGCCGGGGGAGCCCAGCCACCGCCCCTTCCCAGCATCGCCTCCCAGAATCCCTCAGGTACCCAGCCAGTTCCCGCACCTCGCGAGACTCTACCCAGCCCCTTCCCCGAACAGCGATGCGTCCCCGTTCCTAACTCAGGTCGGTGCTAGGCGGAGGACGCCAGAGGGAGAGCGGAAGGGGGCCGCGGGGCACGCCGGGAAGTGTGGTCCACGCCCT
>gene=chr20_34330104-34330524; species=hg19
CCACCCCTGCGACAGCGTCGACAAGCTCCCTGAAATGGCGGCCGCTGCTTCCCTGTACTCACATTCACCAGCACACATACACACACACAAACACACGGGGCCTCACAGAGCCCTCAGCACGGGCTCTCGCGAGAAGCTGCCCCAAGCTCCAAATTTGAGCGGCCGAAGTATCGCGAGACCTAAGTATGGCTCCGGCGACCGTAGCCCAATCTCGCGCAATGATTGCGCCACAGATATTCCCATCCCCCATTCAGTGAGGCGCCTTTCACTCCCCCTCCGCGTAAGCACCCAAATCTCGCGAGACAGAGCGGGTCTCTAGGGCAAAGACAGTTGGTAGGCTGCCTGTCAATCTTTCAGAGAGCTCTTCGCTGAGTGGAGCTCAGCGGTCACCTCCCCCTCGTGGCGCCTCCTCACGGCCAT
>gene=chr20_34330104-34330524; species=bosTau
CCACCCCTGCGACAGTGTCGGCAAGCTCTCTGAAATGGCGGCCGCAGCTTCCCCGCACTCACAGTCACCAacacacatacacacacacaaacacacGGGGCCTCACAGAGCCCTCAGCACGGGCTCTCGCGAGAAGCACCTCCTAATTCCAGTCCGGAGCAGCGGAAATATCGCGAGATTTAAGCATCGCCCCAGCGACTATGGCCCAATCTCGCGCAATGATTGCGCCACAGATATTCCCATCCCCCACTCAGAAAGGCGCCTTTGAGTCCATACCCAGATCAGCGTCCACATCTCGCGAGATCGCGCAACCTGCTAGCGCAAAGACAGTTGGTACACGTACTGTCAATCTTCCAGAAAACTCATCACTGAGTGGAGTTCAGTGGTCGCCGCCTCCTCGTGGCACCGCCCCAGAGCTAT
>gene=chr20_34330104-34330524; species=calJac
CCACCCCTGCGACAGCGTCGGCAAGCTCCCTGAAATGGCGGCCGCAGCTTCCCTGTACTCACATTCACCAGCACACAT--ACACACACAAACACACGGGGCCTCACAGAGCCCTCAGCACGGGCTCTCGCGAGAAGCTGCCCCACGCTCCAAATCGGAGCGGCCAAAGTATCGCGAGATCTCAATAAGGCCCCAGCGACCGTAGCCCAATCTCGCGCAATGATTGCGCCATAGACATTCCCATCCCCCATTCAGAGGGGCGCCTTTCACTACCCCGT-GCATAAGCACCCTAATCTCGCGAGACGGCGCGGGTCTCTAGGGCAAAGACAGTTGGTGGACTGCCTGTCAATCTTTCAGAGCGCTCCTAGCTGAGTGGAGTTCTGCGGTGGCCGCCCTTCGGTAACGCCTCCTCACGGCCAT
>gene=chr20_34330104-34330524; species=canFam
CCACCCCTGCGACAGCTTCGGCAAGCTCTGTGAAATGGCGGCCGCTGCTTCCTCGTACTCACATCCACCAacacacatacacacacacaaacacacGGGGCCTCACAGAGCTCCCAGCACGGGCTCTCGCGAGAAGCTGTCCCTAGTTCCAGACCGGAGCAGCCAAAATATCGCGAGACGTAAGCACGGCCCCAGCGACCATGGCCCAATCTCGCGCAATGATTGCGCCACAGATATTCCCATCCCCCACTTAGAGCGGCGCCTTTGACACCCTCTCCACATAGACGTCCGTATCTCGCGAGACCGCGCAAGAAGCTAGAGCAAAGACAGTTGGTACACTTCCCGTCAATCTTTCTAAAAACTGAACGCTGAGTGGAGCTCGGTGGTTTCCTCCTCCTTGTGGCGCCTCCTCACAGCTAT
>gene=chr20_34330104-34330524; species=equCab
CCACCCCGGCGACAGCGTCGGCAAGCTCTCTGAAATGGCGGCCGCTGCTTCCCCGTACTCACATTCACCAacacacatacacacacacaaacacacGGGGCCTCACCGAGCCCTCAGCACGGGCTCTCGCGAGAAGCTGCCCCTTGTTCCAGACTGGAGTAGCCGAAATATCGCGAGATCTAAGTATGGCCCCAGCGACCATGGCCCAATCTCGCGCAATGATTGCGCCACAGATATTCCCATCCCCCACACAGAGAGGCGCCTTTGACTCCCCCCCCAGATAGGCGTCCATATCTCGCGAGATCGCGCAAGTTGCTAGAGCAAAGACAGTTGGTACAGTTCCTGTCAATCTTTTAGGAAACTCAACGCTGAGTGGAGGTCGGTGGTCACCACCTCCTCGTGGCGCCTTCTCATAGCTAT
>gene=chr20_34330104-34330524; species=gorGor
CCACCCCTGCGACAGCGTCGACAAGCTCCCTGAAATGGCGGCCGCTGCTTCCCTGTACTCACATTCACCAGCACACATACACACACACAAACACACGGGGCCTCACAGAGCCCTCAGCACGGGCTCTCGCGAGAAGCTGCCCCAAGCTCCAAAGCTGAGCGGCCGAAGTATCGCGAGACCTAAGTATGGCTCCGGCGACCGTAGCCCAATCTCGCGCAATGATTGCGCCATAGATATTCCCATCCCCCATTCAGTGAGGCGCCTTTCACTCCCTCTCCGCGTAAGCACCCAAATCTCGCGAGACAGAGCGGGTCTCTAGGGCAAAGACAGTTGGTAGGCTGCCTGTCAATCTTTCAGAGAGCTCCTCGCTGAGTGGAGCTCAGCGGTCACCTCCCCCTCGTGGCGCCTCCTCACGGCCAT
>gene=chr20_34330104-34330524; species=panTro
CCACCCCTGCGACAGCGTCGACAAGCTCCCTGAAATGGCGGCCGCTGCTTCCCTGTACTCACATTCACCAGCACACATACACACACACAAACACACGGGGCCTCACAGAGCCCTCAGCACGGGCTCTCGCGAGAAGCTGCCCCAAGCTCCAAATCTGAGCGGCCGAAGTATCGCGAGACCTAAGTATGGCTCCGGCGACCGTAGCCCAATCTCGCGCAATGATTGCGCCACAGATATTCCCATCCCCCATTCAGCGAGGCGCCTTTCACTCCCCCTCCGCGTAAGCACCCAAATCTCGCGAGACAGAGCGGGTCTCTAGGGCAAAGACAGTTGGTAGGCTGCCTGTCAATCTTTCAGAGAGCTCCTCGCTGAGTGGAGCTCAGCGGTCACCTCCCCCTCGTGGCGCCTCCTCACGGCCAT
>gene=chr20_34330104-34330524; species=papHam
CCACCCCTGCGACAGTGACGGCAAGCTCCCCGAAATGGCGGCCGCTGCTTCCCTGTACTCACATTCACCAGCACACATACACACACACAAACACACGGGGCCTCACAGAGCCCTCAGCACGGGCTCTCGCGAGAAGCTGCCCCAAGCAGCAAATCGGAGAGGCCGAAGTATCGCGAGATCTAAGTATAGCTCCAGCGACTGTAGCCCAATCTCGCGCAATGATTGCGCCATAGACAGTCCCATCCCCCATTCGGAGAGGCGCCTTTCACTCCCACTTCGCGTAAGCACCTAAATCTCGCGAGACAGAGTGGGTTTCTAGGGTAAAGACAGTTGGTAGGCTACCTGTCAATCTTTCAGAGAACTCCTCGCTGAGTGGAGCTCCGCGGTCGCCTCCCCCTCGTGGCGCCTCTTCACGGCCAT
>gene=chr20_34330104-34330524; species=ponAbe
CCACCCCTGCGACAGCGTCGACAAGCTCCCTGAAATGGCGGCCGCTGCTTCCCTGTACTCACATTCACCAGCACACATACACACACACAAACACACGGGGCCTCACAGAGCCCTCAGCACGGGCTCTCGCGAGAAGCTGCCCCAAGCTCCAAATCTGAGCGGCCGAAGTATCGCGAGATCGAAGTATAGCTGCAGCGGCTGTAGCCCAATCTCGCGCAATGATTGCGCCATAGACATTCCCATCCCCCATTCAGAGAGGGGCCTTTCACTCCCCCTTCGCATAAGCACCCAAATCTCGCGAGACAGAGC-GGTCTCTAGGGCAAAGACAGTTGGTAGGCTGCCTGTCAATCTTTCAGAGAGCTCCTCGCTGAGTGGAGCTCAGCGGTCACCTCCCCCTCGTGGCGCCTCCTCATGACCAT
>gene=chr20_34330104-34330524; species=rheMac
CCACCCCTGCGACAGTGACGGCAAGCTCCCCGAAATGGCGGCCGCTGCTTCCCTGTACTCACATTCACCAGCACACATACACACACACAAACACACGGGGCCTCACAGAGCCCTCAGCACGGGCTCTCGCGAGAAGCTGCCCCAAGCAGCAAATCGGAGAGGCCGAAGTATCGCGAGATCTAAGTATAGCTCCAGCGACTGTAGCCCAATCTCGCGCAATGATTGCGCCATAGACAGTCCCATCCCCCATTCAGAGAGGCGCCTTTCACTCCCACTTCGCGTAAGCACCTAAATCTCGCGAGACAGAGTGGGTCTCTAGGGTAAAGACAGTTGGTAGGCTACCTGTCAATCTTTCAGAGAACTCCTCGCTGAGTGGAGCTCCGCGGTCGCCTCCCCCTCGTGGCGCCTCTTCACGGCCAT
>gene=chr20_45313014-45313324; species=hg19
ggaaaagtttaataactcacagttcagcatggctggggatgcctcagaaaacttataatcatggcagatggggaaacaaacacacccttctccacgtggcagcaggaagtgccgaacaagagggaaaagccccttataaaaccatcagatctcgtgagaactcactcgctatcacgagaacagcacggaggtagccgccccgaggattaaattacctcccactgggtccctcccatgtcacgtggggattacgggaacaattcaagatgagatttggatggggacacagccaaaccctatcaACTAGGGA
>gene=chr20_45313014-45313324; species=bosTau
--------------------------------------------------------------------------------------------------------------------------------------------------------------------------------------------------------------------------------------------------------------------------------------------------------------ACTAGGTA
>gene=chr20_45313014-45313324; species=calJac
ggagaaatttaattactcacagttcagcatggctggggatg-ctcaggaaacttacaatcatggccaaaggggagccaaaaacgtc---cttaatatggcagcaggaagtactgaacaaga--gaaaagccccttataaaaccatcagctcctgtgagaactcactcactatcatgagaacactatcacgagaacagcccccaagatcaaattacctcccactgggtccctcc--tgcaacgtgaggatcacagaaacaattcaagaagagatttgggtggggacacagccaaaccatatcaactaggga
>gene=chr20_45313014-45313324; species=canFam
-------------------------------------------------------------------------------------------------------------------------------------------------------------------------------------------------------------------------------------------------------------------------------------------------------------------gta
>gene=chr20_45313014-45313324; species=equCab
----------------------------------------------------------------------------------------------------------------------------------------------------------------------------------------------------------------------------------------------------------------------------------------------------------------------
>gene=chr20_45313014-45313324; species=gorGor
ggaaaagt---------------------------------------------------------------------------------------------------------------------------------------------------------tcactcgctatcacgagaacagcatggaggtagccgcccctatgattaaattacctcccaccgggtccctcccatgtcacctggggattac-gaaccaattcaaga-gagatttggatggggacacagccaaaccctatcaACTAGGGA
>gene=chr20_45313014-45313324; species=panTro
ggaaaagtttagtaactcacagttcagcatggctggggatgcctcagaaaacttataatcatggcagatggggaaacaaacacacccttcttcacgtggcagcaggaagtgccgaacaagagggaaaagccccttataaaaccatcagatctcgtgagaactcactcgctatcacgagaacagcatggaggtagccgccccgaggattaaattac-tcccactgggtccctcccatgtcacgtggggattacgggaacaattcaagatgagatttggatggggacacagccaaaccctatcaACTAGGGA
>gene=chr20_45313014-45313324; species=papHam
ggagaagtttaattactcacagttgagcatggctggggatgcctcgggaaagttacaatcatggcggatggggaaacaaacacatcattcttcacatggcagcaggaagtgcccaa-aagagggaaaagccccttagaaaaccatcagatctcatgagaactcactcactatcacgagaactgcatggaggtagccgcccccaggattaaattacctcccactaggtctctcccgtgtcacgtggggattatgggaacaattcaagataagatttgggtggggacacagtcaaaccgtatcaACTAGGGC
>gene=chr20_45313014-45313324; species=ponAbe
ggaaaagtttaataactcaaagttcagcatggctgggga-------------------------------------------------------------------aagtgccgaacaagagggaaaagccccttataaaaccatcagatctcgtgagaactcactcactatcacaagaacagcacagaggtagccgcccccaggattaaattacctcccactgggttcctcccatgtcacgtggggattacgggaacaattcaagatgagatttgggtgcggacacagccaaaccctatcaACTAGGGA
>gene=chr20_45313014-45313324; species=rheMac
ggagaagtttaattactcacagttgagcatggctggggatgcctcgggaaacttacaatcatggcggatggggaaacaaacacatcattcttcacatggcagcaggaagtgccaaa-aagagggaaaagccccttataaaaccatcagatctcatgagaactcactcactatcacaagaactgcatggaggtagccgcccccaggattaaattacctcccactaggtctctcccgtgtcacgtgggggttacaggaacaattcaagataagatttgggtggggacacagtcaaaccatatcaACTAGGGC
>gene=chr20_49548134-49548257; species=hg19
CTCAGCACCCCCACCCCCGCTTGAGGGAAATTATATAATCCCCACTGAGGGGGGAGCTCTCGCGAGAACCAGGCGGATTTGCCATTGACCCACTAGGAGGCGCCGCGGATAATGGCCGCAGTG
>gene=chr20_49548134-49548257; species=bosTau
ATCAGCACCCCTATCCCCGCCTCAGGGAAATTATATAATCCCCACTGA-GGGGGAGCTCTCGCGAGAACCAAAAGGATTTGCCATTGACCCACTAGGAGGCGCCGCGGATAATGGCCGCAGTG
>gene=chr20_49548134-49548257; species=calJac
CTCAGAACCCCCACCCCCGCCTGAGGGAAATTATATAATCCCCACTGGTGGGGGAACTCTCGCGAGAACCAGGAGGATTTACCATTGACCCACTAGGAGGCGCCGTGGATAATGGCCGCAGTG
>gene=chr20_49548134-49548257; species=canFam
ACCAGCA------CCCCCACCTGAGGGAAATTATATAATCCCCACTGA-GGGGGAGCTCTCGCGAGAACCAAGAGGATTTGCCATTGACCCACTAGGAGGCGCCGCGGATAATGGCCGCAGTG
>gene=chr20_49548134-49548257; species=equCab
ACCAGCACCCCCGCCCCCGCCTGGGGGAAATTATATAATCCCCACTGA-GGGGGAGCTCTCGCGAGAACCAAGCGGATTTGCCATTGACCCACTAGGAGGCGCCGCGGATAATGGCCGCAGTG
>gene=chr20_49548134-49548257; species=gorGor
---------------------------------------------------------------------------------------------------------------------------
>gene=chr20_49548134-49548257; species=panTro
CTCACCACCCCCACCCCCACTTGAGGGAAATTATATAATCCCCACTGAGGGGGGAGCTCTCGCGAGAACCAGGCGGATTTGCCATTGACCCACTAGGAGGCGCCGCGGATAATGGCCGCAGTG
>gene=chr20_49548134-49548257; species=papHam
CCCAGCACCCCCACCCCCGCCTGAGGGAAATTATATAATCCCCACTGAGGGGGGAGCTCTCGCGAGAACCAGGCGGATTTGCCATTGACCCACTAGGAGGCGCCGCGGATAATGGCCGCAGTG
>gene=chr20_49548134-49548257; species=ponAbe
CTCAGCACCCCCACCCCCGCCTGAGGGAAATTATATAATCCCCACTGAGGGGGGAGCTCTCGCGAGAACCAGGCGGATTTGCCATTGACCCACTAGGAGGCGCCGCGGATAATGGCCGCAGTG
>gene=chr20_49548134-49548257; species=rheMac
CCCAGCACCCCCACCCCCGCCTGAGGGAAATTATATAATCCCCACTGAGGGGGGAGCTCTCGCGAGAACCAGGCGGATTTGCCATTGACCCACTAGGAGGCGCCGCAGATAATGGCCGCAGTG
>gene=chr10_2670292-2670435; species=hg19
gctgcataactgtctaactagcagctaacaagctgcatacctttctactagcagctaactagctgcatacctatctacttgcagcaaactagctGCATACCTCTCTATTAGGTGCTAACTAGATGCATGCCTGTCTACTAGCA
>gene=chr10_2670292-2670435; species=bosTau
--------------------------------------------------------------------------------------------------------------------------------------------ACA
>gene=chr10_2670292-2670435; species=calJac
GCTGCACATCTTTCTA--TAGC-GCTAATTAGCTGCAAACCTGTCTACTAGCAGCCAAACAGCTCTATACCTGCCCAGTT------------------------------------------------------------GCA
>gene=chr10_2670292-2670435; species=canFam
-----------------------------------------------------------------------------------------------------------------------------------------------
>gene=chr10_2670292-2670435; species=equCab
----------------------------------------CTGTCTACTTGTGACTAACTAGCTG--------TCTGTCTGCAGGGGA----------------------------------------GGCTGTTCACCC---
>gene=chr10_2670292-2670435; species=gorGor
gctgcataactgtctaactagcagctaacaagctgcatacctttctactagcagctaactagctgcatacctatctacttgcagcaaactagctGCATACCTCTCTATTAGGAGCTAACTAGATGCATACCT-TCTACTAGCA
>gene=chr10_2670292-2670435; species=panTro
gctgcataactgtcta----gcagctaacaagctgcatacctttctact------------------------------------------------------------------------------------------agca
>gene=chr10_2670292-2670435; species=papHam
gctgcataactgtctagctagcagccaactagctgcatacctttctactagcagctaactagctgtatacctatctacttgcagctaactagctgcatacctgtctattagcagctaactagctctatacctgtctacttacA
>gene=chr10_2670292-2670435; species=ponAbe
actgtataactgtctaactagcagctaacaagctgcatacctttctactagcagctaactagctgcatacttatctacttgcagcaaactagctGCATACCTGTCTATTAGGAGCTAACTAGATGCATACCTGTCTACTAGCA
>gene=chr10_2670292-2670435; species=rheMac
gctgcataactgtc----tagcagctaactagctgcatatctgtctattagcagctaactagctctctacctgtctacttacagctaactggctctatacctgtctattagcagctaactagctctatacctgtctacttaca
>gene=chr10_5726414-5726724; species=hg19
GCAGCAGCACCTGGGGAATGAAACGCTGAGAAGGGAGAAGGCGCCCGAAGGCGACCACGTGGGCCACAGCCACAGCACTGTAGGTCAGCCGAGAGAGCGTCTCCCGCCTCTTCCCAAGGGCATCTTCCGCCTCCTGTCAAGGGTCGGCAACGCGAGACACCACGCGCTCGTTGGGATCGGCCGCCTAATCAGGAGCGAGCTGTGGCCTTACGCCTGCGCAGAGGGGAGACGCGAGCGCCGCGTGGACGCTGACCTCGGTCCGCGCCTGCGCCTTGGTTTCTTCCCGGCGATTGGTTCCCATCTCTGAGGG
>gene=chr10_5726414-5726724; species=bosTau
GCGGCAGC-----CAGCGGGAGATTAAAGGAGG-------------AAAGACTCCCAACCGAGGCGAACCCCAAACGCGTCAGGGCCATCACAAGAAT----TCCGCGGCTCCCCTTGCGCGCCTTCCGCTTCCGGTGACGCGCCCACCTCGCAAGATGCCTCGCACCCGCCAGAATCCGTCATCCATCCCGGGCCGTGCTGAGGCCTCGCGCCTGCTCAGAGGAGAGTGGCGAGCGCCGCGTGGACGCCGGCCGCAATCTGCGCCTGCGCGTCGGCTTCTCCTCAGCGATTGGCTCCTGCCCCCTAGGG
>gene=chr10_5726414-5726724; species=calJac
GCAGCAGGAGCTGCGGCGGGAAACGCACAGAAGGGAGAAAGCGCCCGAAGGCGGCCACGTGGGCGACCGCCACAGCACTCCAGCTCCGCCGACGGGGCCTCTCCTGCCTCTTCCCAAAGGCATCTTCCGCATCCGGTTAGGGGTCGGCTTCGCGAGAAAAGACGCGCGCGCCGGGATTGGCCGTCCAATCAGGAGCGAGCTGAGGCCTTACGCCTGCGCAGAAGGGAGACGAGAGCGCCGCGTGGACGCCGACCTCGGCCCGCGCCTGCGCCTTGGCTTCTCCCCGGCGATTGGTTCCCATGTCTGAGGG
>gene=chr10_5726414-5726724; species=canFam
ACCGCACC-----CA---------------GGG-------------ACAAACCACTGCCCCCTGTGATGCTGGAACCCACCAGAACCATCATGGCGGC----CGGACGTCTGCTCCTGCACGACTTCCGCATCCGGCCACGCACCAA-CCCTGGAGACACCAGGCGCACG-CAGAGTCCGTCCTCCATCCCAGGGCGCGCTGTAGACTCGCGCCTGCGCCTACGGGGGAGGCTAGCGCCGCGTGGACGCGGCCCACAGTCCGCGCGTGCGCATCGGCCTCTCCTCCGTGATTGGCTCCCGCCGT------
>gene=chr10_5726414-5726724; species=equCab
GCAGCAGC-----CAGCAGGACCCTCAAGGAGA-------------ACCGACACCCGACCAGAGCGCTACCCAAAATCACCGCGTAAGTCATGGCGGCGTCTCCCGCGTCTTCCCGTGCGTG-CTTCCGCATCCGGCGATGT-CCAGCCCCGCGAGATTCCCGGTGCACG--AGACTCCGTCGTCCATCCTGGGGCGCGCTGCGACCTCGCGCCTGCGCAGAGGGGAGA-GTGAGCGCCGCGTGGACGCCGGTCTCAGCGCACGCCTGCGCGTCGCTTTTTCCTCAGCGATTGGCTCCTGCCTCCTACGG
>gene=chr10_5726414-5726724; species=gorGor
----------------------------------------------------------------------------------------------------------------------------------------------------------------------------------------------------------------------------------------------------------------------------------------------------------------------
>gene=chr10_5726414-5726724; species=panTro
GCAGCAGCACCTGGGGAATGAAACGCTGAGAAGGGAGAAGGCGCCCGAAGGCGACCACGTGAGCCACAGCCACAGCACGCTAGGTCAGCCGAGAGAGCGTCTCCCGCCTCTTCCCAAAGGCATCTTCCGCATCCTGTTAAGGGTCGGCAACGCGAGACACCACGCGCTCGTTGGGATCGGCCGCCCAATCAGGAGCGAGCTGTGGCCTTACGCCTGCGCAGAGGGGAGACGCGAGCGCCGCGTGGACGCTGATCTCGGTCCGCGCCTGCGCCTTGGTTTCTTCCCGGCGATTGGTTCCCATCTCTGAGGG
>gene=chr10_5726414-5726724; species=papHam
gcagcagcagcagcagAGGGAAACGCAGACAAGGGCGAAGGCGCCCGAAGGCGACCACGTGGACCACTGCCAGAGCACGCTAGGTCAGCCCAGAGGTCCTCTCCCGCCTCTTCCCAAGGGTATCTTCCGCATCCGGTTAGGGGTCGCCATCGCGAGACGCCACGCGTTCGCAGGGATCGG-GGCCCAATCAGGAAAGAGCTGTGGCCTTACGCCTGCGCAGAGGGGAGACGCGAGCGCCGCGTGGACGCTGACCTCGGCCCGCGCCTGCGCCTTGGTTTCTTCCAGGCGATTGGTTCCCATCTCTGAGGG
>gene=chr10_5726414-5726724; species=ponAbe
GCAGCAACACCTGCGGAAGGAAACGCTGAGAAAGGAGAAGGCGCCCGAAGGCGACCACGTGGGCCACAGCCACAGCACTATAGATCAGCCGAGAGAGCTTCTCCCGCCTCTTCCCAACGGCATCTTCCGCATCCTGTTAAAGGTCGGCAACGCGAGACACCACGCGCTCGCCGGGATCGGCCGCCCAATCAGGAGCGAGCTGTGGCCTTACGCCTGCGCAGAGGGGAGACGCGAGCGCCGCGTGGACGCTGACCTCGGCCCGCGCCTGCGCCTTGGTTTCTTCTCGGCGATTGGTTCCCATCTCTGAGGG
>gene=chr10_5726414-5726724; species=rheMac
GCAGCAGCAGCAGCAGAGGGAAACTCAGACAGCGGCGAAGGCGCCTGAAGGCGACCACGTGGACCACTGCCAGAGCACGCTAGGTCAGCCCAGAGGTCCTCTCCCGCCTCTTCCCAAGGGCATCTTCCGCATCCGGTTAGGGGTCGCCATCGCGAGACGCCACGCGTTCGCAGGGATCGG-GGCCCAATCAGGAGCGAGCTGTGGCCTTACGCCTGCGCAGAGGGGAGACGCGAGCGCCGCGTGGACGCTGACCTCGGTCCGCGCCTGCGCCTTGGTTTCTTCCAGGCGATTGGTTCCCATCTCTGAGGG
>gene=chr10_7829933-7830165; species=hg19
CTCAGCCAGCCGGAAACGGAACCGGGCTGGCGGCGGTGGGCGGGACAAATCCCAGCTGAGAGGCGGAAGGAGGTGGGGCCTGGGAAGACTGGGTTGCAACGGTCGCGAGACTCCCCTCGCCGTAGCGCGAAGAAACGAGACTGAAGAAGAGAGCAAGGTGGGAGGGGCGCGCTGGGGAGCTTCGGCGCATGCGCGCTGAGGCCTGCCTGACCGACCTTCAGCAGGGCTGTGG
>gene=chr10_7829933-7830165; species=bosTau
CCTAGACGACCGGAAGCGGAACAGGGCAAGCGGGAGTGGGCAGGACAAATACCGCCCGCCAGTCGGAAGGAGGCGGGGCCTCGGAAAGCTGGGCCCGGACGCTCGCGAGGCTTCCTTCAGTCCGGCAGGAAGAAGAGAGGCTCAGGGAGACAGCGGGGTGGGCGGGG-GCGTAACGCAGCTTCCGCGCACGCGCGGTGAGGCCTGTCTGACCGACCTTCAGCAGGGCCGGCG
>gene=chr10_7829933-7830165; species=calJac
CCCAGCCAGCCGGAAATGGAACTGGGCTGGCGGCAGTGGGCGGGACAAATCCCTGCTGTGAGGCGGAAGGAGGTGGGAC--------------TTACAACGCTCGCGAGACTCTCTTCGCTGTAGCGCGAGGAAATGAGACTGAAGAAGAGAGCGAAGTGGGAAGGGCGTGTTGGGAAGCTTCTGCGCACGCGCGCTGAGGCCTCAGTGACCGACCTTCAGCAGAGCTGCGG
>gene=chr10_7829933-7830165; species=canFam
CCCCGCCAACCGGAAGCGGAAGGAAGCTGGGTGGGTGG----------------GCCCAGAGCCGGAAGGAGGTGGGGCCTCGGGAGGCACAGCTCCAACGCTCGCGAGGCTT--CGCCGTCCGGCGGGAGGAAGCGAGACTGCGGGAGAGAGCGCGGTGGGCGGGC-GCGTCGGGAAGGCCCCGCGCAGGCGCGGTGAGGCCTGTCTGACCGACCTTCAGCGGCGCCGGCG
>gene=chr10_7829933-7830165; species=equCab
CCCTGCCAACCGGAAGCGGAACCGGGCTGGCGGAGGTGGGCGGGGCAAATACCACCGGCTAGCCGGAAGGAGGTGGGGGCTCGGAAGGCCGGGCCCCAACGCTCGCGAGGCTTCCCTCCCTCTGGCGGGAGGAAGCGAGACTGAGGGAGAAAGCGGGGCGGGAGGGC-GCGCGGGGAAGCTTCCGCGCCTGCGCGCTGCGGCCTGTCTGACCGACCTTCAGCGGGGCCGGTA
>gene=chr10_7829933-7830165; species=gorGor
CTCAGCCAGCCGGAAACGGAACCGGGCTGGCGGCGGTGGGCGGGACAAATCCCAGCTGAGAGGCGGAAGGAGGTGGGGCCTGGGAAGACTGGGTTGCAACGGTCGCGAGACTCCCCTCGCCGTAGCGCGAAGAAACGAGACTGAAGAAGAGAGCGAGGTGGGAGGGGCGCGCTGGGGAGCTTCGGCGCATGCGCGCTGAGGCCTGCCTGACCGACCTTCAGCAGGGCTGTGG
>gene=chr10_7829933-7830165; species=panTro
CTCAGCCAGCCGGAAACGGAACCGGGCCAGCGGCGGTGGGCGGGACAAATCCCAGCTGAGAGGCGGAAGGAGGTGGGGCCTGGGAAGACTGGGTTGCAACGGTCGCGAGACTCCCCTCGCCGTAGCGCGAAGAAACGAGACTGAAGAAGAGAGCAAGGTGGGAGGGGCGCGCTGGGGAGCTTCGGCGCATGCGCGCTGAGGCCTGCCTGACCGACCTTCAGCGGGGCTGTGG
>gene=chr10_7829933-7830165; species=papHam
CCCAGCAAGCCGGAAACGGAACTTGGCTGGCGGCGGTGGGCGGGACAAATCCCAGCTGAGAGGCGAAAAGAGGTGGGGCCTGGGAAGACTGGGTTGCAACGCTCGCGAGACGCCCCTCGCCGTAGCGCGAGGAAACGAGACTGAAGGAGAGAGCGAGGTGGGAGGGGCGCGCTAGGAGGCTTCTGCGCATGCGCGCTGAGGCCTGCCTGACCGACCTTCAGCAGGGTTGGGG
>gene=chr10_7829933-7830165; species=ponAbe
CTCAGCCAGCCGGAAACGGAACCGGGCTGGCGGCGGTGGGCGGGACAAATCCCAGCTGAGAGGCGGAAGGAGGTGGGGCCTGGGAAGACTGGGTTGCAACGGTCGCGAGACTCCCCTTGCCGTAGCGCGAAGAAACGAGACTGAAGAAGAGAGCGAGGTGGGAGGGGCGCGCTGGGGAGCTTCCGCGCATGCGCGCTGAGGCCTGCCTGACCGACCTTCAGCAGGGCTGCGG
>gene=chr10_7829933-7830165; species=rheMac
CCCAGCAAGCCGGAAACGGAACTTGGCTGGCGGCGGTGGGCGGGACAAATCCCAGCTGAGAGGCGGAAAGAGGTGGGGCCTGGGAAGACTGGGTTGCAACGCTCGCGAGACTCCTCTCGCCGTAGCGCGAGGAAACGAGACTGAAGAAGAGAGCGAGGTGGGAGGGGCGCGCTAGGAGGCTTCTGCGCATGCGCGCTGAGGCCTGCCTGACCGACCTTCAGCAGGGCTGGGG
>gene=chr10_27149850-27150160; species=hg19
CCGAGGCTCCGAGCACCTCACAGCCCGGATACAAACCGCCTACCCGCCCTCCCGCCTGGTATTGTGGGACGGCACCTCCTCCCCTTCCTCCTCACTCTCTCCAGCCCCCCTCCACCCCCTTCGTGCAGCCGCCTGAACCTCGTTCTCTCGCGAGCGTTTATTTCTCCCACCCCCACGGACCGCGGGATTTTTTTTTTCTTTCGCACTGTCTTCTGGGAATTGTAGTCTCTCCTAGGCTAGGCGGCCCGTCCAAAGCGCATGCGCCCAGACACCTCCGAAAACCAACGCGGCAGAGCGCAGAAAGCGGAGA
>gene=chr10_27149850-27150160; species=bosTau
CGGAGGCTCCCAGCACCTCACAGCCCGGATACAAACCGCCTGCCCGCCCTCCCGCCTGGTATTGTGGGACAGCACCTCCTCCTCTTCCTCCTCACTTTCTCCA-CCCGCCTCCACCCACTTCGCGCAGGCGCGGCAAGCTCGTTCTCTCGCGAGTTTTC--TTCCCTC-CTTTTCCGGACCATGGGAT-TTCCCCCACTTTGGCAAGGCCTTCTGGGAATTGTAGTCTCTCCATGGCTT-GCTGCACATCAAAGGCGCATGCGTCCAGGGAGGCTCCAAAAAGACTCGGGAGGAGAGTAATGAAAGAAC-
>gene=chr10_27149850-27150160; species=calJac
CCGAAGCTCGGAGCACCTCACAGCCCGGATACAAACCGCCTACCCGCCCTACCGCCTGGTATTGTGGGACGGCACCTCCTCCTCTTCCTCCTCTCTCTCGCCCGCCCCGCTCCACCCACTTCGCGCAGCCGCCCGAACCCCGTTCTCTCGCGAGCCTTCATTTCTCCCA-CCCAACGGACCGCGGGATTTTT-TTTTCTTTCGCACTGTCTTCTGGGAATTGTAGTCTTTCCTAGGCTAGGCTGCCGGTCCGAAGCGCGTGCGCTCAGACACCTCCGAAAACCGACCCAGC-------------------
>gene=chr10_27149850-27150160; species=canFam
CGGAGGGGCCGAGCACCTCACAGCCCGGATACAAACCGCCTAC-CGCCCTCCCGCCTGGTATTGTGGGACGGCACCTCCTCCTCTTCCTCCTCACCCTCTCCA-CCCGCTCC-ACCCACTTCGCGCAGTCGCCTCAATCCCATTCTCTCGCGAGCCTTC--TTCCCTC-CTCCCCGCGACCACGGGATTTTTTTTTCCTTTCGCAAGGCCTTCAGGGAATTGTAGTCTCTCACAGGC----CGTCAAACCAAGAGCGCATGCGTGTAGGGAACCTCCAAAAAAAACAGGGAGGACCGTAAAGGACCG---
>gene=chr10_27149850-27150160; species=equCab
CGGAGCCTCGGAGCACCTCACAGCCCGGATACAAACCGCCTACTCGCCCTCCCGCCTGGTATTGTGGGACGGCACCTCCTCCTCTTCCTCCTCGCTCTCTCCA-CCCGCCTCCACCCGCTGCGCGCAGCCGCCTCAATCTCGTTCTCTCGCGAGCCTTC--TTCCCTC-CTCCCCTCGACCACAAGATTCCGCCCTCCGCCGGCATGGTCTTCTGGGAATTGTAGTCTCTCACAGGCTAGGCTTGCCACCAAAAGCGCATGCGTGTAGGGAGAGTCCAAAAAGAACGTCGA-------------------
>gene=chr10_27149850-27150160; species=gorGor
CCGAGGCTCCGAGCACCTCACAGCCCGGATACAAACCGCCTACCCGCCCTCCCGCCTGGTATTGTGGGACGGCACCTCCTCCCCTTCCTCCTCACTCTCTCCGGCCGCCCTCCACCCACTTCGTGCAGCCGCCTGAACCTCGTTCTCTCGCGAGCATTTATTTCTCCCACCCCCACGGACCGCGGGATTTTTCTTTTCTTTCGCACTGTCTTCTGGGAATTGTAGTCTCTCCTAGGCTAGGCTGCCCGTCCAAAGCGCATGCGCCCAGACACCTCCGAAAACCAGCGCGGCGGAGCGCAGAAAGCGGAGA
>gene=chr10_27149850-27150160; species=panTro
CCGAGGCTCCGAGCACCTCACAGCCCGGATACAAACCGCCTACCCGCCCTCCCGCCTGGTATTGTGAGACGGCACCTCCTCCCCTTCCTCCTCACTCTCTCCGGCCCCCCTCCACCCACTTCGTGCAGCCGCCTGAACCTCGTTCTCTCGCGAGCGTTTATTTCTCCCACCCCCACGGACCGCGGGATTTTTTTTTTCTTTCGCACTGTCTTCTGGGAATTGTAGTCTCTCCTAGGCTAGGCTGCCCGTCCAAAGCGCATGCGCCCAGACACCTCCGAAAACCAACGCGGCAGAGCGCAGAAAGCGGAGA
>gene=chr10_27149850-27150160; species=papHam
CCGAGGCTCCGAGCACCTCACAGCCCGGATACAAACCGACTACCCGCCCTCCCGCCTGGTATTGTGGGACGGCACCTCCTCCCGTTCTTCCTCACTCTCTCGGGTCTCCCTCCACCCACTTCGCGCAGCCGCCTGAACCTCGTTCTCTCGCGAGTCTTCATTTCTGCCACCCCCACGGGCCGCGGGATTTTT-TTTTCTTTCGCACTGTCTTCTGGGAATTGTAGTCTCTCTTAGACTAGGCTGCCCGTCCAAAGCGCATGCGCGCAGACACCTCCGAAAA-CAACGAGGCAGAGCGCAGAAAGCGGAGA
>gene=chr10_27149850-27150160; species=ponAbe
CCGAGGCTCCGAGCACCTCACAGCCCGGATACGAACCGCCTACCCGCCCTCCCGCCTGGTATTGTGGGACTGCACCTCCTCCCCTTCCTCCTCACTCTCTCCGGCACCCCTCCACCCACTTCGCGCAGCCGCCTGAACCTCGTTCTCTCGCGAGCGTTTATTTCTCCCA-CCCAACGGGCCGCGGGATTTTTTTTTTCTTTCGCACTGTCTTCTGGGAATTGTAGTCTCTCCTAGGCTAGGCTGCCCGACCAAAGCGCATGCGCCCAGACACCTCCGAAAACCAACGCGGCAGAGCGCAGAAAGCGGAGA
>gene=chr10_27149850-27150160; species=rheMac
CCGAGGCTCCGAGCACCTCACAGCCCGGATACAAACCGACTACCCGCCCTCCCGCCTGGTATTGTGGGACGGCACCTCCTCCCGTTCTTCCTCACTCTCTCGGGTCTCCCTCCACCCACTTCGCGCAGCCGCCTGAACCTCGTTCTCTCGCGAGTCTTCATTTCTGCCGCCCCCACGGGCCGCGGGATTTTT-TTTTCTTTCGCACTGTCTTCTGGGAATTGTAGTCTCTCTTAGACTAGGCTGCCCGTCCAAAGCGCATGCGCGCAGACACCTCCGAAAA-CAACTAGGCAGAGCGCAGAAAGCGGAGA
>gene=chr10_51565032-51565288; species=hg19
TTCGATTTATTCACGAAGGACTAAAGGACACTGCAAGGGCGGGGAGGGAGTGTGCGCCTGCGCTCTGCGCCTCCTAGAGGGCAGTCAAGGGCTTCTGGCTGACCCGAGCGGAGATCTCGCGAGACTGTCAGACGTATGGCGAGAGGTGTGGGAGGAAGATTGTGTTGTCGCGAGAACTCTGCCTTTGGGCCGTAGGTTAGTGTGGGGCCGTGTCTCAGTCCACCCAAGGTCTCCTCGGATCGCCTGGAGAGGCACT
>gene=chr10_51565032-51565288; species=bosTau
CG-GATCTAT---TAAACTGGCAAA-GACTCACCTGGGGC--GGAAAACCTGTGCACCTGCACTCTGATCCCTCTGGGGGGCAGGCGAGAACCTTGGGCTGACCCGACTTGAGATCTCGCGAGACTGTCAAACGTGTGGTATGAGGCGTGGGAGGAAGGTTGTGTTCTCGCGAGAACTCTACCTTTGGGCCCTTGGCGTGTGTCTGGCCG-GCGGCGGCTCGGGGAAGGTCTCTTCTGAACGTCCAGGGCGACACA
>gene=chr10_51565032-51565288; species=calJac
TT-GATTTATTTACGAAGGGCGAAAGGACACTGCAAGGGCGGGGAGGGTATGTGCGCCTGCGCTCTGCGCCTTCTAGAGGGCAGTCAAGGGCTTCCGGCTGACCCGAGCGGAGATCTCGCGAGACTGTCAGACGTATGGAGAGAGGCCTGGGAGGAAGATTGTGTTCTCGCGAGAACTCTGCCTTTGGGCCCTAGGTTTGTGTGGGGCCGAGTCTCAGTCCATCCAAGGTCCTTTCGGATCTCCCGGAGAGGCATT
>gene=chr10_51565032-51565288; species=canFam
GT-GAGCGACTCGGGGGAGGC----GGACA---------------------gggcgcgggcgc-------------gggcgcgggcgagggctgcgggcTGACCCGAGCCGAGGTCTCGCGAGACTGTCAGATGTGTGGCGTGAGGCGTGGGAGGAAGGCGGCGCTCTCGCGAGAACTCTTCCTTTCGGCCCTCTGCTTGACCCTGCGGGCCTCTCC--CCGAGGAAGCTCCCGTCGCTTCGCCCGGCGCGGCCCT
>gene=chr10_51565032-51565288; species=equCab
CT-GATTTATTTAGTAAGGGCGAGAGGACACACCTCCAGA--AGGAAGAATGTGCGCTTGCGCTCTGCGCCCTCTAGAGGGCGGACAAGTGCTTTGGGCCTCCCCGAGCAGAGATCTCGCGAGACTGTCAGCTGTGTGGCGTGAGACGTGGGAGGAAGCGTGTGCTCCCGCGAGAACTCTGCCTTTCGTCCCTGGGCTGGTGTTGGGCCGTGTGTCT--CCTCGGAGGGTCCCGTCGGGTCGCCCGGAGCGGTGCT
>gene=chr10_51565032-51565288; species=gorGor
----------------------------------------------------------------------------------------------------------------------------------------------------------------------------------------------------------------------------------------------------------------
>gene=chr10_51565032-51565288; species=panTro
TTCGATTTATTCACGAAGGGCTAAAGGACACTGCAAGGGCGGGGAAGGAGTGTGCGCCTGCGCTCTGCGCCTCCTAGAGGGCAGTCAGGGGCTTCTAGCTGACCCGAGCGGAGATCTCGCGAGACTGTCAGACGTATGGCGAGAGGTGTGGGAGGAAGATTGTGTTGTCGCGAGAACCCTGCCTTTGGGCCGTAGGTTAGTGTGGGGCCGTGTCTCAGTCCACCCAAGGTCTCCTCGGATCGCCTGGAGAGGCACT
>gene=chr10_51565032-51565288; species=papHam
TTCGATTTATTCACGAAGGGCTAAGGGACGTTGCAAGGGCTGGGAGAAAGTGTGCGCCTGCGCTCTGCGCCTTCTAGAGGGCAGTCAAGGGCTTCTGCCTGACCCGAGGGGAGATCTCGCGAGACTTTCAGACGTCTGGCAAGAGGCGTGAGAGGAAGATTGCGTTGTCGCGAGAACTCCGCCTTTGGGACCTAGGTTAGTGTGGGGCCGTGTCTCAGTCCACCCAAGGTCTCCTCGGATCGCGCGGAGAGGCACT
>gene=chr10_51565032-51565288; species=ponAbe
TTCGATTTATTCACCAAGGGCTAAAGGACACTGCAAGGACGGGGAGGGAGTGTGCGCCTGCGCTCCGCGCCTCCTAGAGGGCAGTCAAGGGCTTCTGGCTGACCCGAGCGGAGATCTCGCGAGACTGTCAGACGTATGGCGAGAGGCGTGGGAGGAAGATTGTGTTGTCGCGAGAACTCTGCCTTTGGGCCGTAGGTTAGTGTGGGGCCGTGTCTCAGTTCACCCAAGGTCTCCTCGGATCGCCTGGAGAGGCACT
>gene=chr10_51565032-51565288; species=rheMac
TTCGATTTATTCACGAAGGGCTAAGGGACGCTGCAAgggctgggagaaagtgtgcgcctgcgctctgcgccttctagagggcagtcaagggCTTCTGCCTGACCCAAGGGGAGATCTCGCGAGACTTTCAGTCCTCTGGCAAGAGGCGTGAGAGGAAGATTGCGTTGTCGCGAGAACTCTGCCTTTGGGACCTAGGTTACTGTGGGGCCGTGTCTCAGTCCACCCAAGGTCTCCTCGGATCGCGCGGAGAGGCACT
>gene=chr10_64892862-64892968; species=hg19
TTAAGAACCTAAACTAACGCTTCTCGCGAGAGGAAAGATTGACCGCTCGCAAGCGTACATCAGCTGGTGCCCCGCCTTCCCTGGGCCCCACCCACTGCCTGTCCTC
>gene=chr10_64892862-64892968; species=bosTau
TCAAGCAGCAGAAGCTATGCTTCTCGCGAGAGTAAAGACGGACCGCGAGAAA------GTCTGTCCGTGCCCCGCCTTCCTTGAGCCCCACCCACTCCCTGTCCTC
>gene=chr10_64892862-64892968; species=calJac
TCAAGAAACTGAACTAACGCTTCTCGCGAGAGGAAAGATTGGCCGCTCGCAAGCGTACGTCAGCTGGTGCCCCGCCTTCCCTGGGCCCCACCCACTCCCTGTCCTC
>gene=chr10_64892862-64892968; species=canFam
TCCAGAAGCTGAAGATACGCCTCTCGCGAGAGGAAAGATCGCCCAGAGGCAAGCGCGGGCCGGTCCGTGCCCCGCCTTCCCTGAGCCCCACCCACTCCGGGTCCTC
>gene=chr10_64892862-64892968; species=equCab
CCAAGAAGCTGAGGATACACTTCTCGCGAGAGGAATGCTCACCCCCGAGAAAGTGTACGT--------GCCCCGCCTTCCCTGAGCCCTACCCACTCCCCGCCCTC
>gene=chr10_64892862-64892968; species=gorGor
TTAAGAACCTAAACTAACGCTTCTCGCGAGAGGAAACATTGACCGCTCGCAAGCGTACATCAGCTGGTGCCCCTCCTTCCCTGGGCCCCACCCACTGCCTGTCCTC
>gene=chr10_64892862-64892968; species=panTro
TTAAGAACCTAAACTAACGCTTCTCGCGAGAGGAAAGATTGACCGCTCGCAAGTGTACATCAGCTGGTGCCCCGCCTTCCCTGGGCCCCACCCACTGCCTGTCCTC
>gene=chr10_64892862-64892968; species=papHam
TTAAG-ATATGAACTAACGCTTCTCGTGAGAGGAAAGACTGACTGCTCGCAACCGTACGCCAGCTGGTGCCCCACCTTCCCTGGGCCCCACCCACTGCCTGTCCTC
>gene=chr10_64892862-64892968; species=ponAbe
TTAAGAACCTAAACTAACGCTTCTCGCGAGAGAAAAGATTGACCGCTCGCAAGCGTACATCAGCTGGTGCCCCGCCTTCCCTGGGCCCCACCCACTGCCTGTCCTC
>gene=chr10_64892862-64892968; species=rheMac
TTAAG-ATATGAACTAACGCTTCTCGTGAGAGGAAAGACTGACTGCTCGCAAGCGTACGCCAGCTGGTGCCCCACCTTCCCTGGGCCCCACCCACTGCCTGTCCTC
>gene=chr10_69609146-69609319; species=hg19
GCTCAATCCTAGGCCTTGGAGGCCTGTTCCTCCCTGCCGGGAAGCGTCTCTCACCCGAGACTACAACTCCCATAAGGCATCGCGAGCATCGCGAGAACGGCGCCACAGAGGAACCGGAAACAAGCCAGTTACTTTCATACTCAGGGACACCGTCCCCCCCTCCGCCCCCCGCC
>gene=chr10_69609146-69609319; species=bosTau
-------------------------------CCCAGGCGGCAATCGCC----GTCCAGGACTACAGCTCCCACAAGACATCGCGGA---------AATTGCGTGAAAGAGTGACAAAGGAAAGCCCAGTTACTTCCGGCCTCCGTAA--------------------ATGTCC
>gene=chr10_69609146-69609319; species=calJac
GCTCAATCCCACGCCTTGGGGGCAGGTTCCTCCCTGACGGGAAGCGTCGCTCATCCGAGATTACAACTACCACAAGGCATCGCGAA---------AACCGCGCTACAGGGGAACCGGAAACAAGCCAGTTACAGTCTTACTCCAAAACCTCCCCCAAC----CGCCCCCCGCC
>gene=chr10_69609146-69609319; species=canFam
GCCCAACCCCAGAACCAGAAAACC-----CTCTGGCACTGGAGGCGTCGCCCACCCGGGACTACAACTCCCACGAGGCACTGCGGG---------ACTGGCGT--AAGGGCGTCGCCGGAAGTCCCAGTTACGTCCCGCCTCAGGAA--------------------------
>gene=chr10_69609146-69609319; species=equCab
GCCCAACCTCAGAACCAGAAATCC-----CTCCAGCCCGGGAGGTGTCGCCCGCTCAGGACTACAACCCCCACAAGGCATCGCGGG---------AAGGCCGTGAAAGGGAGGCGGGGAACGTCCCA-TTACTTCCGGCCTCGGGAA--------------------ACATCC
>gene=chr10_69609146-69609319; species=gorGor
--------------------------------------------------------------------------------------------------------------------------------------------------------------cctccgtcctccgtc
>gene=chr10_69609146-69609319; species=panTro
-----------------------------------------------------------------------------------------------------------------------------------------------------------------------------
>gene=chr10_69609146-69609319; species=papHam
GCTCAATCCCAGCCCTTGGGGGCCTGTTCCTCCCTCCCGGGAAGCGTCTCTCACCCGAGACTACAACTCCCATAAGGCATAGCGAG---------AACGGCGCTAC-GGGGAACCGGAAAACAGCCAGTTGCTTTCACACTCAGGGACACCGCCC--------GCCCCTCGCC
>gene=chr10_69609146-69609319; species=ponAbe
GCTCAATCCTAGGCCTTGGGGGCCTGTTCCTCCCTCCCGGGAAGCGTCTCTCACCCGAGACTACAACTCCCATAAGGCATCGCGAT---------AACGGCGCCACAGAGGAACCGGAAACAAGCCAGTTACTTTCATACTCAGGGACACCGCCCGCC-TTTCCGCCCCCGCC
>gene=chr10_69609146-69609319; species=rheMac
GCTCAATCCCAGCCCTTGGGGGCCTGTTCCTCCCT-CCGGGAAGCGTCTCTCACCCGAGACTACAACTCCCATAAGGCATAGCGAG---------AACGGCGCTAC-GCGGAACCGGAAAACAGCCAGTTGCTTTCACACTCAGGGACACCGCCC--------GCCCCTCGCC
>gene=chr10_70091621-70091876; species=hg19
CAGCTCTTTAACTGGAACAGCCTCTGCTCGGTCTACCTCGCCCCCAACAGCTGCGCAACCCACCACCGCGCAGGCGCGCTGCGTGCCGCCAGCGCCATGCGAAACCGACTTTCCCGTCTCGCGAGAGTGGGGCCGGCCGCCTTCGCAGTTCTCGCTCCGCCCCCCACTTCTTGCTCGTTCCCTCCCATCCCCCCAAGCCAGTAGCTGTGCTGCGCAGCTCCCTAAGCGGTTGTCACCGCTGGAGACGGTTGGGAG
>gene=chr10_70091621-70091876; species=bosTau
-ACCTCTTTCTCTAAACTAACCCCGCTTCTATCCGCCTCTCACC----AACTATTTATCCGACCAACGCGCAAGCGCACTTCTTGCCGCCGGCCCCAAGGGAGACCGACTCTCTTGTCTCGCGAGAGCGGGGCCGGCCGACTCCCTAGCTCTCGCTCCACCCACTTCTCCTCGCTCGCTCTCTCCCATCCCCCCAAGCCAGTAGCTCTGCTGCGCAGCTCCCTTAGCGGTTGCCACCGCTGGAGACGGTTGGAAG
>gene=chr10_70091621-70091876; species=calJac
CAGCTCTTTA----GACCAGTCTCAGCTCTGTCTACCTCGCCCCCAACAGCTGAGCCGCTCACCTCCGCGCAGGCGCACTTCGCGCCGCCAACGTCCGGCGGACCCGACTTTCCCGTCTCGCGAGAGTGGGGCCGGCCGCCTTCTCAGCTCTCGCTCCGCCCACCACTTCTTG---GCTCTCTCCCATCCCCCCAAGCCAGTCGCTGTGCTCCGCAGCTCCCTAAGCGGTTGCCACCAATAGAGACGGTTGGGGG
>gene=chr10_70091621-70091876; species=canFam
------TCTCTCTAAACTAGCTCCGCTATTCCCCACTTCTTTCCCCCAAACTGGTCAACCCACCAGCGCGCACGCGCGCTTCCAGCGGCCAGCACCGAGGGAGCTCGCCTCTCTGGTCTCGCGAGAGCGGG-CCGGCAGTCTCCGTTGCTCTCGCCCCACCCCCTCCTTCTCGCTCGCTCTCTCCCATCCCCCCAAGCCAGTCGCTCTGCTGCGCAGCTCCCTTAGCGGTTGCCGCCGCCGGAGACGGTTGAAAG
>gene=chr10_70091621-70091876; species=equCab
-ACCTCTTTCTCTAAGCCGGCCGCG-GGTTCTCCGCCTCTCCC-----AAGTGGGCAACCCACCCGCGCGCAGGCGCACTTCCTGACCCCCGTGCCAAGGGGGACCGACTCTCTTGTCTCGCGAGAGCAGGGCCGGCCGTCTTCGTTGCTCTCGCCCCACCCCCTCCTTCTCGCTCGCTTTCTCCCATCCCCCCCAGCCAGTCGCTGTGCTGCGCAGCACCCTTAGTGGTTGCCGCCGGCGGAGACGGTTGGAAG
>gene=chr10_70091621-70091876; species=gorGor
CAGCTCTTTAACTGGAACAGCCTCT-CTCTGTCTACCTCGCCCCCAACAGCTGCGCAACCCACCACCGCGCAGGCGCGCTGCGTGCCGCCAGCGCCAGGCGAACCCGACTTTCCCGTCTCGCGAGAGTGGGGCCGGCCGCCTTCGCA------------------------------------------------------------------------------------------------------------
>gene=chr10_70091621-70091876; species=panTro
CAGCTCTTTACCTGGAACAGCCTCTGGTCTGTCTACCTCGCCCCCAACAGCTGCGCAACCCACCACCGCGCAGGCGCGCTGCGTGCCGCCAGCGCCATGCGAAACCGACCCTCCCGTCTCGCGAGAGTGGGGCCGGCCGCCTTCGCAGTTCTCGCTCCGCCCCCCACTTCTTGCTCGTTCCCTCCCATCCCCCCAAGCCAGTAGCTGTGCTGCGCAGCTCCCTAAGCGGTTGTCACCGCTGGAGACGGTTGGGAG
>gene=chr10_70091621-70091876; species=papHam
CAGCTCTTTACCTGGACCAGCCTCTGCTCTGTCTACCTCGCCCCCAACAGCTGGGCAGCCCACCACCGCGCAGGCGCGCTTCGTGTTGCCAGCGCCAGGCGAACCCGACTTTCCCGTCTCGCGAGAGTGGGGCCGGCCGCCTTCGCAGTTCTCGCTCCGCCCCCCACTTCTTGCTCGCTCCCTCCCATCCCCCCAAGCCAGTTGCTGTGCTGCGCAGCTCCCTAAGCGGTTGTCACCGCTGGAGACGGTTGGGAG
>gene=chr10_70091621-70091876; species=ponAbe
CAGCTCTTTAACTGGAACAGCCTCTGCTCTGCCTACCTCGCCCCCAACAGCTGCGCAGCCCACCACCGCGCAGGCGCGCTGTGTGCCGTCAGCGCCAGGCGAACCCGACTTTCCCGTCTCGCGAGAGTGGGGCCGGTCGCCTTCGCAGTTCTCGCTCCGCCCCCCACTTCTTGCTCGCTCCCTCCCATCCCCCCAAGCCAGTAGCTGTGCTGCGCAGCTCCCTAAGCGGTTGTCACTGCTGGAGACGGTTGGGAG
>gene=chr10_70091621-70091876; species=rheMac
CAGCTCTTTACCTGGACCAGCCTCTGCTCTGTCTACCTCGCCCCCAACAGCTGGGCAGCCCACCACCGCGCAGGCGCGCTTCGTGCTGCCAGCGCCAGGCGAACCTGACTTTCCCGTCTCGCGAGAGTGGGGCCGGCCGCCTTCGCAGTTCTCGCTCCGCCCCCCACTTCTTGCTCGCTCCCTCCCATCCCCCCAAGCCAGTTGCTGTGCTGCGCAGCTCCCTAAGCGGTTGTCACCGCTGGAGACGGTTGGGAG
>gene=chr10_75118460-75118696; species=hg19
CACTGTCTTACCTGCAGCAGCCTCAGTTATGTTTTTGACAACTATAGCAACCAACTACCTCTCGCGAGAACTTACTTTTGGCCATCGCACGAGCAAGTTTATTCCAAGACTCGCGATAACCCTCTGGGGCCGGGAGCAGGGAGCGAGACGCTGAGCTTCTGCGCCTGCGCCCTAGCGCCGGCTGCAGCCTCCTCACTTCGAGAGCCTGCTGTTTCCGCGGATGCTTTACCTTGCCA
>gene=chr10_75118460-75118696; species=bosTau
ATCAGTCTTACCGAAC--AGCCGCAGAAGCGTTTTTCGCAACTATAGCAACCAATTACTTCTCGCGATAACTTTGCCTCCGCAATCGC---CACAAGTTGATCCCAAGACTCGCGATAACATTGTCGGGGAAGAAAGAAGGATGGGGGCGCCGAGATTCTGCGCGTGCGCCCTGGAAACCGCCACGACCTCCGTGTCTATGGGGTTTCGTATTTTCGT------TTTCCCTTACCC
>gene=chr10_75118460-75118696; species=calJac
CATGGTCTTACCTGCGGCAGCCGCAGTTACGCTTTTGACAACTATAGCAACCAACTACCTCTCGCGAGAACTTACTTTTGGCAATCGC---AGCAAGCTTATTCCAAGACTCGCGATAACTTTCTGGGGACCGGAGCAGGGAGCGGGACGCTGAGTTCCTGCGCCTGCGCCCTGGCGTCGGCTGCCGCCGCCTGACTTCGAGTTCTTGTCGTTTCCGCG-----TTTAACTTGGCA
>gene=chr10_75118460-75118696; species=canFam
AGACGTCTTACCTGAGGAAGCCGCAAACGCCTTAGGCGTAACTGTAGCAACTACCTACCTCTCGCGAGAATTTAGTTCCAGCAATCAC---CACAAGTTTATCCCAAGACTCGCGATAA-AGTTTTGGGCGGGAAACA--GAGCTGGGGGTGTGGTTTCTGCGCTTGGGCTCTGGGAATTGCGCCCGGTCCTGCC--TGGGATCGCCTC---GTCCGC------TTTGCATCCAC-
>gene=chr10_75118460-75118696; species=equCab
AACTGTCTTACCTCCGGCAGCCACAGTCGTGTTTTTCGCAACTATAGCAACCAACTATCTCTCGCGAGAACTTAGTTTTTGCAGTCGC---CACAGGTTTCTCTCCAGAATCGCGATAACATTTTCGGGAGGGAAACAAGGAGCGGGTCGCAGAGTTTCTGCGCCTGCGCTGCGGAACGGGTGTCTGCCTCCGCCCTTGGGGTGTCTTCTGTTTCCGC------TTTTCCTTGGCA
>gene=chr10_75118460-75118696; species=gorGor
CACTGTCTTACCTGCAGCAGCCTCAGTT-TGTTTTTGACAACTATAGCAACCAACTACCTCTCGCGAGAACTTACTTTTGGCAATCGCACCAGCAAGTTTATTCCAAGACTCGCGATAACCCTCTGGGGCCGGGAGCAGGGAGCGAGACGCTGAGCTGCTGCGCCTGCGCCCTAGCGCCGGCTGCAGCCTCCTCACTTCGAGAGCCTGCTGTTTTCGCGGATGCTTTACTTTGGCA
>gene=chr10_75118460-75118696; species=panTro
CACTGTCTTACCTGCAGCAGCCTCAGTTATGTTTTTGACAACTATAGCAACCAACTACCTCTCGCGAGAACTTACTTTTGGCAATCGCACGAGCAACTTTATTCCAAGACTCGCGATAACCCTCTGGGGCC-GGAGCAGGGAGCGAGACGCTGAGCTTCTGCGCCTGCGCCCTAGCGCCGGCTGCAGCCTCCTCACTTCGAGAGCCTGCTGTTTCCGCGGATGCTTTACCTTGGCA
>gene=chr10_75118460-75118696; species=papHam
AGCTGTCTTACCTGCAGCAGCCTCAGTTATGTTTTTGACAACTATAGCAACCAACTACCTCTCGCGAGAACTTACTTTTGGCAATCGC---AGCAAGTTTATTCCAAGACTCGCGATAACCCTCTGGGGACGAGAGCAGGGAGCGCGACCCTGAGCTTCTGCGCCTGCGGCCTAGCGCCGGCTGTAGCCCCGTCATTTCGAGTCCCTGCTGTTTCTGCGGATGCTTTACCTTGGCA
>gene=chr10_75118460-75118696; species=ponAbe
CACTGTCTTACCTGCAGCAGCCTCAGTTATGTTTTCGACAACTATAGCAACCAACTACCTCTCGCGAGAACTTACTTTTGGCACTCGCACCAGCCAGTTTATTCCAAGACTCGCGATAACCTTCTGGGGACGGGAGCAGGGAGCGAGACGCTGAGCTTCTGCGCCTGAGCCGTAGCGCGGGCTGGAGCTTTCTCACTTCGAGTGCCTGCTGTTTCCGCGGTTGCTTTACCTTTGCA
>gene=chr10_75118460-75118696; species=rheMac
CGCTGTCTTACCTGCAGCAGCCTCAGTTATGTTTTTGACAACTATAGCAACCAACTACCTCTCGCGAGAACTTACTTTTGGCAATAGC---AGCAAGTTTATTCCAAGACTCGCGATAACCCTCTGGGGACTAGAGCAGTGAGCGCGACCCTGAGCTTCTGCGCCTGCGCCCTAGCGCCGGCTGTAGCCCTGTCATTTCGAGTCCCTGCTGTTTCCGCGGATGCTTTACCTTGGCA
>gene=chr10_75385714-75385914; species=hg19
TAACCGCCGCGGCTGCTATAGCTACAGGGAGCCAAGGCAACCAGCTCTCGCGACACTTTCCTTGGCCATGGCGAGAGCACACGAGAAGAGACTCTCGCAAGAAAGTAAATGAGTCAGGCTGGAAACAGCGAAGTATATCTCGCGATAGCACTGTTTAAAATGGCGGCTTCAAGGCGTTTCACGGGTGTCCCGGACAGGCG
>gene=chr10_75385714-75385914; species=bosTau
TAACCGCCGCGGCTGCTATAGCTACAGGGAGCCAAGGCAACCAGCTCTCGCGACAGTTTCCACAGCTACGGCGAGAACAGCCGGGAAGAGCCTCTCGCAAGAAAGTAAATGAGTCAGGCTCGAGACGGCTAAGTATATCTCGCGATAGTGTTGTGTAAAATGGCGGCTGTAAGGCGCTTCGGGGGTGGCCCGGAAAGGTT
>gene=chr10_75385714-75385914; species=calJac
TAACCGCCGCGGCTGCTATAGCTACAGGGAGCCAAGGCAACCAGCTCTCGCGACACTTTCCTTGGCTACAGCGAGAGCCGACGAGAAGAGACTCTCGCAAGAAAGCAAATGAGTTAGGCTGGAAATTGCGAAGTGTATCTCGCGATAGCACTGTTTAAAATGGCGTCATCAAGGCGTTTCATGGGTGGCCGGGAAAGGGA
>gene=chr10_75385714-75385914; species=canFam
TAACCGCCGCGGCTGCTATAGCTACGGGGAGCCAAGGCAACCAGCTCTCGCGACACTTTCCTCAGCTACGGCGAGAACAGCCGAGAAGAGCCTCTCTCAAGAAAGTAACCGAGTCAGGCTCGAGAAGGCTAAGTATATCTCGCGATAGTAGTGTGTAAAATGGCGGCCGCCAAGCGTTGT-AGGGTGGCCTGGGCAGGTC
>gene=chr10_75385714-75385914; species=equCab
TAACCGCCGCGGCTGCTATAGCTACAGGGAGCCAAGGCAACCAGCTCTCGCGACACTTTCCTCAGCTACGGCGAGAACAGGCAAGAAAAGCCTCTCGCAAGAAAGTAAATGAGTCAGGCTTGAGACTGCTAAGTATGTCTCGCGATAGTACTGTGTAAGATGGCGACTGCACAGCTTTTTAGGGGTGGCTTGGAGAGGTT
>gene=chr10_75385714-75385914; species=gorGor
--------------------------------------------------------------------------------------------------------------------------------------------------------------------------------------------------------
>gene=chr10_75385714-75385914; species=panTro
TAACCGCCGCGGCTGCTATAGCTACAGGGAGCCAAGGCAACCAGCTCTCGCGACACTTTCCTTGGCCATGGCGAGAGCACACGAGAAGAGACTCTCGCAAGAAAGTAAATGAGTCAGGCTGGAAACAGCGAAGTATATCTCGCGATAGCACTGTTTAAAATGGCGGCCTCAAGGCGTTTCACGGGTGTCCCGGACAGGCG
>gene=chr10_75385714-75385914; species=papHam
TAACCGCCGCGGCTGCTATAGCTACAGGGAGCCAAGGCAACCAGCTCTCGCGACACTTTCCTTGGCCACGGCGAGAGCAGACGAGAAGAGACTCTCGCAAGAAAGTAAATGAGTCAGGCTGGAAACGGCGAAGTATATCTCGCGATAGCAGAGTTTAAAATGGCGGACTCAAGGCGTTTTATGGGTGGCCCGGAAAGGCA
>gene=chr10_75385714-75385914; species=ponAbe
TAACCGCCGCGGCTGCTATAGCTACAGGGAGCCAAGGCAACCAGCTCTCGCGACACTTTCCTTGGCCATGGCGAGAGCAGACGAGAAGAGACTCTCGCAAGAAAGTAAATGAGTCAGGCTGGAAACAGCGAAGTATATCTCGCGATAGCACTGTTTAAAATGGCGGCCTCAAGGCGTTTCATGTGTGTCCCGGACAGGCG
>gene=chr10_75385714-75385914; species=rheMac
TAACCGCCGCGGCTGCTATAGCTACAGGGAGCCAAGGCAACCAGCTCTCGCGACACTTTCCTTGGCCACGGCGAGAGCAGACGAGAAGAGACTCTCGCAAGAAAGTAAATGAGTCAGGCTGGAAACGGCGAAGTATATCTCGCGATAGCAGAGTTTAAAATGGCGGACTCAAAGCGTTTTATGGGTGGCCCGGAAAGGCA
>gene=chr10_96122645-96122955; species=hg19
TACTACAGAAATCCCGGGGAATGACACACGTGCCGAAGTCCCTACACTACCAGAGCCGGAAACGGCCTTCAGTCCCTCCCAATCCTCCGCCGCCGGAAGTGAGGGCGGGACTTCCGTAGACAGGTTCGGGCTCGCGCCCTCTCGCGGTGACTGTCTCGCGGCCCTGGACCGGTTGCCCCCCGGCGTGCGCGCGCGGACTGGCACGAGGGAAGCCCCGAGGGCGTCGGTGCCAAAGGCGGGAAGCCGGGCGGGAGGGGCGCATTTTGCAAGGTTATCTGAGTATGATTCTTTGACTCTCGCCCTATTTATT
>gene=chr10_96122645-96122955; species=bosTau
TAATCCAGGAATCCCGAACCGCAACACACGTGCGAAATCAGCAACACTGAGCCAGCCGGAAACTGCCACTAGCCCCTCCCCATCCTCCACCACCGGAAATGGGGGCGGGATTTCCGTAGACAGGGGCTGTCGTGCGCCCTCTCGCGG--------------CTGTGGGCCGACGGCGCCCCGGAGTGCACGCTCAGCGGCGCAT-------------GCACTGTGAATACCAAAGGTGGGTAATC---------AGCGGTCTCTCTACAGGGTCTCTGAA------TTTTTGACTCCTGC-CC----ATT
>gene=chr10_96122645-96122955; species=calJac
TAATACCGAAATCCCGTGGAATGACACACGCGCCGAAGCCACTGCACTTCCCGAGCCGGAAGTGACCTTCAGCCCCACCCAATCCTCCGCCGCCGGAAGTGAGGGCGGGACTTCCGTAGGGAGGTTCGGGCTCGCGCCCTCTCGCGGTGA-AGTCTCGCGGCCCCGGGCCGGTTGCGCCTCGGCGTGCGCTCGCCGACTGGCACACGCAAAGTACAGAGGCCGTTGGGGCTGAAGGTGGGAGGCCGGTCGGAAGCGGCGCCCCTTAAAAAGTTCGCAGAGTATAATTATTTGACTCTCGCCCCGTTTATT
>gene=chr10_96122645-96122955; species=canFam
TAACGCAGGAATCCGGAGGGGCAACACACGCGCCCAAGGTACCACACCGCGCAAGGCGGAAGCCCCCGCTGGCTCCTCCCCATCCTCCGCCGCCGGAAGTGGGGGCGGGACTTCCGCACAAGGGCCTGGCCGCGCGCCCTCTTGCGGCG--------------CGGGGCAGATGGCTCCCTGGCGCTCGAGAGCGGAGACGCGT----------------CGGCGCTGGACGAATGCGGGCGGGCCCG------GCGGGGAGCTTCGCAAGGTCTGTGAT------TCTTGCCCTGTCGCCCA----ATT
>gene=chr10_96122645-96122955; species=equCab
TAATCCAGGAATCCCGACAAATGACACACGTGCCGAACCCACGACACGGCGCAAGCCGGAAGCTGCAGCTAGCCCCTCCCCATCCTCCGCCGCCGGAAATGGGGGCGGGACTTCCGCATACAGGCCCCGGCGCGCGCCCTCTCGCGGTGACGGTCTCGCGGTCCTGGGCCGACCGGGACCCGGCGTGCGCGCGCCGGCACGCAT-------------AAACGGCCAAGGCCAAAT-CGGTTGGTGCTG--------GGGAGGCTTGCCCTTGTTTCTGAG------TCTTTTACTTTCGGCGG----ATT
>gene=chr10_96122645-96122955; species=gorGor
TACTACACAAATCCCGGGGAATGACACACGTGCCGAAGCCCCTACACTACCAGAGCCGGAAGCGGCCTTCAGTCCCTCCCAATCCTCCGCCGCCGGAAGTGAGGGCGGGACTTCCGTAGACAGGTTCGGGCTCGCGCCCTCTCGCGGTGACTGTCTCGCGGCCCTGGGCCGGTTGCGCCCCGGCGTGCGCGCGCGGACTGGCACGAGGGAAGCCCCGAGGGCGTCGGTGCCAAAGGCGGGAAGCCGGGCGGGAGGGGCGCATTTTGCAAGGTTATCTGAGTATGATTCTTTGACTCTCGCCCTATTTATT
>gene=chr10_96122645-96122955; species=panTro
TACTACAGAAATCCCGGGGAATGACACACGTGCCGAAGCCCCTACACTACCAGAGCCGGAAGCGGCCTTCAGTCCCTCCCAATCCTCCGCCGCCGGAAGTGAGGGCGGGATTTCCGTAGACAGGTTCGGGCTCGCGCCCTCTCGCGGGGACTGTCTCGCGGTTCTGGGCCGG-TGCGCCCCGGCGTGCGCGCGCGGACTGGCACGAGGGAAGCCCCGAGGGCGTCGGTGCCAAAGGCGGGAAGCCGGGCGGGAGGGGCGCATTTTGCAAGGTTATCTGAGTATGATTCTTTGACTCTCGCCCTATTTATT
>gene=chr10_96122645-96122955; species=papHam
TAATACAGAAAT-CCGAGAAATGACACACGTGCCGATGGCCCCGCACTTCCCAAGCCGGAAGCGACCTTCAGTCCCTCCCAATCCTCCGCCGCCGGAAGTGAGGGCGGGACTTCCGTAGGCAGGTTCGGGCTCGCGCCCTCTCGCGGTGATGGTCTTGCGGCTTTGGGCGGGTTGCGCCCCGGCGTGCGCGCGCAGACTGGAACGAGTGAAGGCCCTAGGTCGTCGGCGCCAAAGGCGGGAAGTTGGGCGGGA-GGGCGCACTTTACAAAGTTCTTCGAGTGTGATTCTTTGACTCTTGTCCTATTTATT
>gene=chr10_96122645-96122955; species=ponAbe
TAATACAGAAATCCCGGGGAATAACACACGTGCCGAAGCCCCTACACTACCAGAGCCGGAAGCGGCCTTCAGTCGCTCCCAATCCTCCGCCGCCGGAAGTGAGGGCGGGACTTCCGTAGACAGGTTCGGGCTCGCGCCGTCTCGCGGTGACTGTCTCGCGGCCCTGGGCTGGTTGCGACCCGGCGTGCGCGCGCGGACTGGCAGGAGCGAAACCCCAAGGGCGTCGGTGCCAAAAGCGGGAAGCCGGGCGGGAGGGGCGCATTTTGCAAGGTTATCTGAGTATGATTCTTTGACTCTCGCCCTATTTGTT
>gene=chr10_96122645-96122955; species=rheMac
TAATACAGAAAT-CCGAGAAATGACACACGTGCCGATGGCCCCGCACTTCCCAAGCCGGAAGCGAGCTTCAGTCCCTCCCAATCCTCCGCCGCCGGAAGTGAGGGCGGGACTTCCGTAGGCAGGTTCGGGCTCGCGCCCTCTCGCGGTGATGGTCTTGCGGCTTTGGGCGGGTTGCGCCCCGGCGTGCGCGCGCAGACTGGAACGAGTGAAGGCTCTAGGTCGTCGGCGCCAAAGGCGGGAAGTTGGGCGGGA-GGGCGCACTTTACAAAGTTCTTCGAGTGTGATTCTTTGACTCTTGTCCTATTTATT
>gene=chr10_97803162-97803326; species=hg19
TGACCGTACCCAGGCGGGAGCCGCCGCGCCGCCGCCTGGCGCTGCACCTGGGCCCGGCCCGGCCGCCAATTGGACGGCTCGGGGCGACCCCGCTGTATCGCGAGACGAGATTGGCAGCGGCGGGGCCTCAAGTGCCCCCGCGCTGGCTTTGTATGCGGAGCCGC
>gene=chr10_97803162-97803326; species=bosTau
TG-CCCGGTCC-GGCTGGGGCCCCCAAGCCACTGCCGGGCGCTGCACCTGGGCCCGGCCCGGCCGCCGATTGGACGACTCCGGGTGACCCGGCTGTATCGCGAGACGAGATTGGCAGCGGCGGGTCCGCATGTGCCCCCGCGCTGGCTTTGTACGCGGAGCCGC
>gene=chr10_97803162-97803326; species=calJac
TGACCCGGCCCAGGCAGGAGCTGCCGCGCCGCCACCGGGAGCTGCACCTGGG-TCGGCCCGGCCGCCTATTGGACGGCTCAGGGTGACCCCACTGTATCGCGAGACGAGATTGGCAGCGGCGGGGCCTCAAGTGCCCCCGCGCTGGCTTTGTACGCAGAGCCGC
>gene=chr10_97803162-97803326; species=canFam
--------------------------------------------------------------------------------------------------------------------------------------------------------------------
>gene=chr10_97803162-97803326; species=equCab
Tgccccggccc-ggctggagccggcgagccgccgccgggcgctgcacctgggcccggc-ccgccgccgATTGGACGGCTGGGGGTGACCCGGCTGTATCGCGAGACGAGATTGGCAGCGGCGGGGCCGCATGTGCCCCCGCGCTGGCTTTGTACGCGGAGCCGC
>gene=chr10_97803162-97803326; species=gorGor
TGACCCTACCCAGGCGGGAgccgccgcgccgccgcctggcgctgcacctgggcccggcccggccgccgATTGGACGGCTCGGGGCGACCCCGCTGTATCGCGAGACGAGATTGGCAGCGGCGGGGCCTCAAGTGCCCCCGCGCTGGCTTTGTATGCGGAGCCGC
>gene=chr10_97803162-97803326; species=panTro
TGACCCTACCCAGGCGGGAgccgccgcgccgccgcctggcgctgcacctgggcccggcccggccgccgATTGGACGGCTCGGGGCGACCCCGCTGTATCGCGAGACGAGATTGGCAGCGGCGGGGCCTGAAGTGCCCCCGCGCTGGCTTTGTATGCGAAGCCGC
>gene=chr10_97803162-97803326; species=papHam
TCACCCAGCCCAGGCGGGAGCCGCCGCGGCGCCGCCTGGCTCTGCACCTGGACCCGGCCCGGCCGCCGATTGGACGGCTCGGGGCGACCCCGCTGTATCGCGAGACGAGATTGGCAGCGGCGGGGCCTCAAGTGCCCCCGCGCTGGCTTTGTACGCGGAGCCGC
>gene=chr10_97803162-97803326; species=ponAbe
TGACCCTGCCCAGGCGGGAgccgccgcgccgccgcctggcgctgcacctgggcccggcccggccgccgATTGGACGGCTCGGGGCGACCCCGCTGTATCGCGAGACGAGATTGGCAGCGGCGGGGCCTCAAGTGCCCCCGCGCTGGCTTTGTATGCGGAGCCGC
>gene=chr10_97803162-97803326; species=rheMac
TCACCCAGCCCAGGCGGGAGCCGCCGCGCCGCCGCCTGGCTCTGCACCTGGACCCGGCCCGACCGCCGATTGGACGGCTCGGGGCGACCCCGCTGTATCGCGAGACGAGATTGGCAGCGGCGGGGCCTCAAGTGCCCCCGCGCTGGCTTTGTACGCGGAGCCGC
>gene=chr10_101989306-101989479; species=hg19
GGCCTCAGGTTCCACAGTTGTTCCAAGGCCGGTTCCGGGCCGCCGATGCTCGCGCGTCTTTGTTCTCGCGAGAATGAATGCGTCACTTCCGGTAACCGCTGCGAGAAGGCCCTTCCCTAAGTTCTCCCAGGGCGCTGCCAGAGCCCTGCCGGCTAAGGGATGGGGAAACAAAC
>gene=chr10_101989306-101989479; species=bosTau
GGCCTGAGGCTCCGCCACTGTTTCGAGGCCGGTTCCGGGCCGCAGAGGCTCGCGCGTCTTTCTTCTCGCGAGA-AGCAAGCGTCATTTCCGGTAACTGCGGCACGAAAAGCCCGCCCC----------------------GAGCCCCGCCGGCGAAACGGTA--GGGAGGAGG
>gene=chr10_101989306-101989479; species=calJac
GGCCTCAGATTTCGCCGTTGTTCCAAGACCGGTTCCGGGCCGCCGAGGCTCGCGCGTCTTTCTTCTCGCGATAGTAAATGCGTCACTTCCGGTAACTGCTGCGAGAAGCCCCCGCCCTAAGTTCTCCCAGGGCGCTACGGGACCCCTGCCGACGAAGGGGTGGGGAAAT-AAC
>gene=chr10_101989306-101989479; species=canFam
GGCCTGAAGTTCAGCCACTCTTCCCAGGCCGGTTCCGGGCCGCCGAGACTCGCGCGTCTTTCTTCTCGCGAGA-TGTGTGCGTCACTTCCGGTAACCGCCACAGGAAAGCCCTTCCCTAGCTGCTCCCGGGGGCACACAGGAACCTGGCCAGAGAAAGGGTCGGGATGAGGGC
>gene=chr10_101989306-101989479; species=equCab
GGTATTTTGGTCAAGAAGCGTTCT--GGTCGCATCCGCGGTACGGCGGCTCGCGAATCTTAATG-TCGCGAGA-GATTGGAGT-ACTTCTGGCAACTGCCGCCGGAAAGCTCCTCACCGAGTCTCTGTGGCCTCGCAGAGGAAC--AGCCGGTGAAAGGATAGGGGGAAG---
>gene=chr10_101989306-101989479; species=gorGor
GGCCTCAGGCTCCACAGTTGTTCCAAGGCCGGTTCCGGGCCGCCGATGCTCGCGCGTCTTTGTTCTCGCGAGAATGAATGCGTCACTTCCGGTAACCGCTGCGAGAAGGCCCTTCCCTAAGTTCTCCCAGGGCGCTGCCGGAGCCCTGCCGGCTAAGGGATGGGGAAACAAAC
>gene=chr10_101989306-101989479; species=panTro
GGCCTCAGGCTCCACAGTTGTTCCAAGGCCGGTTCCGGGCCGCCGATGCTCGCGCGTCTTTGTTCTCGCGAGAATGAATGCGTCACTTCCGGTAACCGCTGCGAGAAGGCCCTTCCCTAAGTTCTCCCAGGGCGCTGCCGGAGCCCTGCCGGCTAAGGGATGGGGAAACAAAC
>gene=chr10_101989306-101989479; species=papHam
GGCCTCAGGCTCCGCCGCTGTTCCAAGGCCGGTTCCGGGCCGCCGATGCTGGCGCGTCTTCCTTCTCGCGAGAATGAATGCGTCACTTCCGGTAACCGCTGCGAGAAGGCCCTTCCCTATGTTTTCCCAGGGCGCCGCGGGAGCCCTGCCGGCTAAGGGGTGGAGAAACGAAC
>gene=chr10_101989306-101989479; species=ponAbe
GGCCTCAGGCTCCACCGTTGTTCCAAGGCCGGTTCCGGGCCGCCGATGCTCGCGCGTCTTTGTTCTCGCGAGAATGAATGCGTCACTTCCGGTAACCGCTGCGAGAAGGCCCTTCCCTAAGTTCTCCCAGGGCGCTGCTGGAGCCCTGCCGGCTAAGGGATGGGGAAACAAAC
>gene=chr10_101989306-101989479; species=rheMac
GGCCTCAGGCTCCGCCGCTGTTCCAAGGCCGGTTCCGGGCCGCCGACGCTCGCGCGTCTTCCTTCTCGCGAGAATGAATGCGTCACTTCCGGTAACCGCTGCGAGAAGGCCCTTCCCTACGTTTTCCCAGGGCGCCGCCGGAGCCCTGCCGGCTAAGGGGTGGGGAAACGAAC
>gene=chr10_102802731-102803041; species=hg19
GATCCGCCTTCCCGCTGACCTCGATCCTGCGCCGTTAAATCCACCAAGTCCCCCTCCCTCCTTTCCAATATCGAAACCCACGAATTCCCTAGCGCCAGCCCTTTGACTTCCTGCCCAAAAATCCGCGAGGTTTTCGAGGAATCACGCGAGGACTCTCCTCCTGGATCCCAAGCCCAGGTTTTTTTTTCAGCTGCCTCTGAGGCTGTTGGCTCTTTCTTCGGCGCCGTCCTCCTCCTTTCCCTCTCTCCACCCTTGCGCCTAACAGTCCAGGAAACGTTTGCTGAACTCTTAATTGTGGCTCTGTGGCCGG
>gene=chr10_102802731-102803041; species=bosTau
GATCCGCTTCGTTGATCATCTGGGTCCTGGGCCGTTAAATCCGCCAAATCC-CCTCCCTAGTTTCCACTTTCGAAACCCACAAGTGCCCCAGCGTCCGCCTTTTGACTTCCCGCCCAGAAATACGCGAGGTTTTCGAGGAATCACGCGAGGCCCTTCCTG---GGTTCCAAGGCCTGTTTTTTT---CAGCGGCCTATGAGGCTGTTGACTCTGCATCTTGCGCCTTCCGCGGTCTCTCCGTCTCTCTACCCTTGCATGCCACAGTTCAG-----------TAAACTCCTAAGTGTGGCTCTGTGCCCAG
>gene=chr10_102802731-102803041; species=calJac
GATCCGCTTTCCCGCTGACCTCGATCCTGCGCCGCTAAATCCTCCAAGTCTCCCTCGCTCCTTTCCAATTTCGAAACCCACGAGTTCCCTAGCGCCAGCCCTTTGACTTCCTGCCCAGAAATCCGCGAGGTTTTCGAGGAATCACGTGAGGACTCTCCTCTTGGATCCCAAGATCGGATTTTTT---CAGCTGCCTCTGAAGCTGTTGGCTCTTTCTCTGGCGCCGTCCTCCTCCTCTCCCTCTCTCCACCCTTGCGCCTAACAGCCCAGTAAACGTTTGCTGAACTCTTAATTGTGGCTCTGTGGCCGA
>gene=chr10_102802731-102803041; species=canFam
GATCCGCTTTCCGGGTGACCTCGGTCCCGGACCGTTAAATCCGCCAAGTCG-CCTCCCTCCCTCC--GCTCCGAAGGCCGCGAGCGCCTCAGCGCCCGCCCTTGGACTTCCAGCCCGGAAATCCGGGCGGTTTTCGAGGAATCGCGCGAGGCCCCTCCGA---GGTCGCCAGCACGGATTTCTC---T-GCGGCTTA-GAGGCTATCGGCGCAGCCTCTTG----------------------------CACTTGCATCCCACAGTTCAGGAAACGTTTACCGAACTCCTAAGAGTGGCTCCGTGCCCGG
>gene=chr10_102802731-102803041; species=equCab
AATCCGC-GGCCGGGTGACCTCCGTTCTGGACCGCTAAATCCGCCAAATCC-CCTCCCTCCTTTAGAGTTTCGTAACCCACTAGCGCCTCCGCGCCCGCCCTTTGACTTCCTGCCCAGAAATGCGCGAGGTTTTCGAGGATTCAGGCGAGGCCTCTCCTG---GGTCCCAAGCCTAGATTTTTC---CAGCCGCCTCCGAGGCTACTGGCCCTGCCGGTTGAGCCGTCCGCCCC-TCTCTCTCTCTCTCCCCTCGCATCCCACcgttcgggaaacgtttactgaactcctaagtggggctgtgtgcctgg
>gene=chr10_102802731-102803041; species=gorGor
----------------------------------------------------------------------------------------------------------------------------------------------------------------------------------------------------------------------------------------------------------------------------------------------------------------------
>gene=chr10_102802731-102803041; species=panTro
GATCCGCCTTCCCGCTGACCTCGATCCTGCGCCGTTAAATCCACCAAGTCCCCCTCCCTCGTTTCCAATATTGAAACCCACGAATTCTCTAGCGCCAGCCCTTTGACTTCCTGCCCAGAAATCCGCGAGGTTTTCGAGGAATCACGCGAGGACTCTCCTCCTGGATCCCAAGCCCAGATTTTTTTT-CAGCTGCCTCTGAGGCTGTTGGCTCTTTCTTCTGCGCCGTCCTCCTCCTTTCCCTCTCTCCACCCTTGCGCCTAACAGTCCAGGAAACGTTTGCTGAACTCTTAATCGTGGCTCTGTGGCCGG
>gene=chr10_102802731-102803041; species=papHam
GATCCGCTTTCTCGCTGACCTCGATCCTGGGTCGCTAAATCCACCAAGTCCCCCTCCCTCCTTTCCAATTTCGAAACCCACGAGTTCCCTAGCGCCAGCACTTTGACTTCCTGCCCAGAAATCCGCGAGGTTTTTGAGGAATCACGCGAGGACTCTCCTCCTGGATCCCAAGCCCGGATTTTTT---CAGCTGCCTCTGAGGCTGCTGGCTCTTTCTCCGGCGCCGCCCTCCTCCTTTCCCTCTCTCCACCCTTGCGCCTAACAGTCCAGGAAACGTTCGCTGAACTCTTAATTGTGGTTCTGTGGCCGG
>gene=chr10_102802731-102803041; species=ponAbe
GATCCGCTTTCCCGCTGACCTCGATGCTGCGCCGTTAAATCCACCAAGTCCCCCTCCCTCCTTTCCAATTTCGAAACCCACAAATTCCCTAGCGCCAGCCCTTTGACTTCCTGCCCAGAAATCCGCGAGGTTTTCGAGGAATCACGCGAGGACTCTCCTCCTGAATACCAAGCCCAGATTTTTTTT-CAGCTGCCTCTGAGGCTGTTGGCTCTTTCTTCGGCGCCGTCCTCCTCCTTTCCTTCTCTCCACCCTTGCGCCTAACTGTCCAGGAAACGTTTGCTGAACTCTTAATTGTGGCTCTGTGGCCGG
>gene=chr10_102802731-102803041; species=rheMac
GATCCGCTTTCTCGCTGACCTCGATCCTGGGTCGCTAAATCCACCAAGTCCCCCTCCCTCCTTTCCAATTTCGAAACCCACGAGTTCCCTAGCGCCAGCACTTTGACTTCCTGCCCCGAAATCCGCGAGGTTTTTGAGGAATCACGCGAGGACTCTCCTCCTGGATCCCAAGCCCGGATTTTTT---CAGCTGCCTCTGAGGCTGCTGGCTCTTTCTCCCGCGCCGCCCTCCTCCTTTCCCTCTCTCCACCCTTGCGCCTAACAGTCCAGGAAACGTTCGCTGAACTCTTAATTGTGGTTCTGTGGCCGG
>gene=chr10_102820460-102820623; species=hg19
CCGCCCTTTCTTTTTCCTGTTTAAAATCCGCGGGCTCTTAGTGTTCTCGGTTCCTAGATTTCCTGTTCTGATTCTCGCGACAGTTGCGAGGCCTCGCGTGAAGTTCCCTTCTAGTCCCTATTTCGAATTTGAGACCGGGAGAGAGTGTCTGCCCTTGCCCACC
>gene=chr10_102820460-102820623; species=bosTau
CCGCCCATTCTTTTTCCGATTTAAAACCCGCGGGCTTTTCCTGTTCTGCATTCCTAGACTTCCTGTTTTGATTCTCGCGACAGTTAGGAGACCTCGCGTGAAGTTTGCTTTGCGAC-CCCGTCTGCGTTTGAGACTGCAGGACTGTGTCTGCCTACCCCCACC
>gene=chr10_102820460-102820623; species=calJac
CCGCCCTTTCCTTTTCCTGTTTAAAATCCGCGGGCTCTTAGTGTTCTCGGTTCCTAGATTTCCTGTTCTGATTCTCGCGACAATTGCAAGGCCTCGCGTGTAGTTCCGTTCTCGTCCCTCTTTCGAATTGGAGACTGGGAGAGAATATCTGCCCTTGCCCAC-
>gene=chr10_102820460-102820623; species=canFam
CCGCCCCTTCTTGTTCTGCTTTGAAACCCGCGGGCCTCTCCTGCG-CGGCTTCCTTGACTTCCTGTTCTGATTCTCGCGACAGTTGCGAGACTTCGCGTGAAGTTCACTCCCAGTCCTTCTTGAGTTTTGGACACAGGGTGACTGTGTCGGTGTTCGCACACC
>gene=chr10_102820460-102820623; species=equCab
CCGCCCATTCTTTTCCCGGTTTAAAACCCGCGGGCTTTTCCTGTTCTGAACTCCTAGACTTCCTGTTCTGATTCTCGCGACAGTTGCGAGACGGCGCGTGAAGGTCGCCTTCCGTTCCTCTTCTGAGCTGGAGACAGGGTGATAGTGTCTGCCTTCGTCCACC
>gene=chr10_102820460-102820623; species=gorGor
CCGCCCTTTCTTTTTCCTGTTTAAAATCCGCGGGCTCTTAGTGTTCTCGGTTCCTAGATTTCCTGTTCTGATTCTCGCGACAGTTGCGAGGCCTCGCGTGAAGTTCCCTTCTAGTCCCTATTTCGAATTTGAGACCGGGAGAGAGTGTCTGCCCTTGCCCACC
>gene=chr10_102820460-102820623; species=panTro
CCGCCCTTTCTTTTTCCTGTTTAAAATCCGCGGGCTCTTAGTGTTCTCGGTTCCTAGATTTCCTGTTCTGATTCTCGCGACAGTTGCGAGGCCTCGCGTGACGTTCCCTTCTAGTCCCTATTTCGAATTTGAGACCGGGAGAGAGTGTCTGCCCTTGCCCACC
>gene=chr10_102820460-102820623; species=papHam
CCGCCCTTTCTTTTTCCTGTTTAAAATCCGCGGGCTCTTAGTGTTCTCGGTTCGTAGAGTTCCTGTTCTGATTCTCGCGACAGTTGCGAGGCCACGCGTGAAGTTCCCTTCTAGTCCCTCTTTCGAATTTGAGACCAGGAGAGAGTGTCTGCCCTTGCCCCCC
>gene=chr10_102820460-102820623; species=ponAbe
CCGCCCTTTCTTTTTCCTGTTTAAAATCCGCGGGCTCTTAATGTTCTCGGTTCCTAGATTTCCTGTTATGATTCTCGCGACACTTGCGGAGCCTCGCGTGAAGTTCCCTTCTCGTCCCTATTTCGAATTTGAGACCGGGAGAGAGTGTCTGCCCTTGCCCACC
>gene=chr10_102820460-102820623; species=rheMac
CCGCCCTTTCTTTTTCCTGTTTAAAATCCGCGGGCTCTTAGTGTTCTCGGTTCGTAGAGTTCCTGTTCTGATTCTCGCGACAGTTGCGAGGCCACGCGTGAAGTTCCCTTCTAGTCCCTCTTTTGAATTTGAGACCAGGAGAGAGTGTCTGCCCTTGCCCCCC
>gene=chr10_106028862-106029172; species=hg19
GATTGGCTGATGCTCTGGGCGCCGGGGCTAGTTGGCGGGTAGGATCACGTGCGAGGGGCAGGCCCCGTCTAGGCCCCGCCTCCTTGCTGCTGCTGCCGCCGCCAATCCTGGTCCGGTTGCCCGAGTTCCCGGAGGTCTCTCGCGGGACCTCTCTCACCGCCACCGGTGGGTCCGTTCGGCCTGCGTTGTATTGGAAGGGAAGAGGGGTTTGAGGTCAATTCTGTTTCCTGGGGTTTTCACGaatttcggggcccacagtaggcttgccaactttaacttttgcctaacactttacgagaaatcctattta
>gene=chr10_106028862-106029172; species=bosTau
GATTGG-TGAAGCTCCGGGCGCCGCAGCCAATTGGCGGATAGAGTCGCGTTCTAGGGGCGGGTTCCGC-TGTGCCCCGCCTCTCTCCG------ACCCGCCCCCCTCCATATCCGGTCCC-TTTGCCCCGGGAGGTGCCTCG-GGGGCGTCTTTTGCATGCACCGGTGGGTTGCTTGGCCCTGCGTAGCA-TTGAAGGGGAGAGGGGTTTGAGGTCAATTCTGAAACTTGAGATTTTCATGaatttggggacccagaatgggattgccgatttttaattttgcctaaccttttagacgaaagcctaactg
>gene=chr10_106028862-106029172; species=calJac
GATTGGCTGACGCTCCGGGCGCCGCGGCTAGTTGGCGGGTAGGATCACGTACAAGGGGCGGGCCTT-TATAGGCCCCGCCTGCTTGCTGCT---GCCGTCGTCAATCCCGGTCTGGTCTTGTGCGTTCCCGGAGGTCCCTCGCGGGACAGCTCTCACCGCCACCGGTGGGTCCGTTCGGCCTGCATTGTATTTGAAGGGAAGAGGGGTTTGAGGTCAATTCTGTTTCTTGGGGTTTACACGaatttcagggcccacaataggattgccaactttaacttgtg--taagac--tacgggaaatcccattta
>gene=chr10_106028862-106029172; species=canFam
GATTGGCTGGAGCTCCCGGCGCGCGAGCCAGTTGGCGGGTAGGATCGCGATCTGGGGGCGGGTTCGCC-GGGGccccgcctctccgcc------gcccccgcccctcccgGTCCGGTCCGGTCCCCCCCCGGGAGGTCCCTG-GGGG-------------AGAGGGGTGGTCTGTCCGGTCTGCGAGGCATTGGAAGGGAGAAGGGGCTTGAGGTCAATTCTGGATTTGGGGGTTT----------------TCAG----GAAT--------TTCGGGTTTGCCTAACCTTCTAAAAGAAAATCGACTTA
>gene=chr10_106028862-106029172; species=equCab
GATTGGCTGAGGCTCTCGGCGCCGCGGCCAGTTGGCGGGTAGGAT-----TCTAGGGGCGGGTTCTGC-TGGGCCCCGCCTCTCTGCG------GCCACCGCCTCTCCACTTCCGCTTCCTTGCGCC-CCAGAGAAGTGTCA-AGGGCGTCTCTTGCCACCACCGCTGGGTGGGTCAGACCTGTGCTGCTTTGAAGGGAAG-AGTGGTTTGAGGTCAATTCTGAGTTT-GGGGTtt----------cggggcccag----gatt-gccaacattttattttgcctaaccctttaaaagaaagcttacttc
>gene=chr10_106028862-106029172; species=gorGor
GATTGGCTGATGCTCTGGGCGCCGGGGCTAGTTGGCGGGTAGGATCACGTGCGAGGGGCAGGCCCCGTCTAGGCCCCGCCTCCTTGCTGCTGCTGCCGCCGCCAATCCTGGTCCGGTTGCCCGAGTTCCCGGAGGTCTCTCGCGGGACGTCTCTCACCGCCACCGGTGGGTCCGTTCGGCCTGCGTTGTATTGGAAGGGAAGAGGGGTTTGAGGTCAATTCTGTTTCCCGGGGTTTTCACGaatttcggggcccacagtaggcttgccaactttaacttttgcctaacactttacgagaaatcctattta
>gene=chr10_106028862-106029172; species=panTro
GATTGGCTGATGCTCTGGGCGCCGGGGCTAGTTGGCGGATAGGACCACGTGCGAGGGGCAGGCCCCGTCTAGGCCCCGCCTCCTTGCTGCTGCTGCCGCCGCCAATGCTGGTCCGGTTGCCCGAGTTCCCGGAGGTCTCTCGCGGGACGTCTCTCACCGCCACCGGTGGGTCCGTTCAGCCTGCGTTGTATTGGAAGGGAAGAGGGGTTTGAGGTCAATTATGTTTCCTGGGGTTTTCACGAATTTCGGGGCCCACAGTAGGCTTGCCAACTTTAACTTTTGCCTAACACTTTACGAGAAATCCTATTTA
>gene=chr10_106028862-106029172; species=papHam
GATTGGCTGACGCTCCGGGCGCCGGAGCTAGTTGGCGGGTAGGATCACGTGCGAGGGGCAGGCCCCGTCTAGGCCCCGCCTCCTTGCTGCT---GCCGCCGCCAATCCTGGTCCGGTCTCGTGCGTTCCCGGAGGTCCCTCGCGGGACGTCTCTCACAGCCACCGGTGGGTCTGTTCGGCCTGCGTTGTATTTGAAGGAAAGAGGGGTTTGAGGTCAATTCTGTTTGTTGGGGTTTTCACGaatttcagggcccacagtaggcttgccaactttaacttttgcctaacactttacgagaaatcctattta
>gene=chr10_106028862-106029172; species=ponAbe
GATTGGCTGACGCTCCCGGCGCCGGGGCTAGTTGGTGGGTAGGATCACGTGCGAGGGGCAGGCCCCATCTAGGCCCCGCCTCCTTGCTGCTGCCGCCGCCGCCAATCCTGGTTCCGTTTCCTGAGTTCCCGGAGGTCCCTCGCGGGACGTCTCTCACCGCCACCGGTGGGTCCGTTCGGCCTGCGTTGTATTTGAAGGGAAGAGGGGTTTGAGGTCAATTCTGTTTCCTGGGGTTTTCACGaatttcggggcccacagtaggcttgccaactttaacttttgcctaacacgttacgagaaatcctattta
>gene=chr10_106028862-106029172; species=rheMac
GATTGGCTGACGCTCCGGGCGCCGGAGCTAGTTGGCGGGTAGGATCACGTGCGAGGGACAGGCCCCGTCTAGGCCCCGCCTCCTTGCTGCT---GCCGCCGCCAATCCTGGTCCGGTCTCGTGCGTTCCCGGAGGTCCCTCGCGGGACGTCTCTCACAGCCACCGGTGGGTCCGTTCGGCCTGTGTTGTATTTGAAGGAAAGAGGGGTTTGAGGTCAATTCTGTTTGTTGGGGTTTTCACGAATTTCAGGGCCCACAGTAGGCTTGCCAATTTTAACTTTTGCCTAACACTTTACGAGAAATCCTATTTA
>gene=chr10_112064697-112064813; species=hg19
AAAAGACAGAGACGGTGAAGTCTCGCGAGAAATACAAACTCTCGCGCGAGGTCGCTCGACTCACGTGACTCCGCGCGCCCTCTAGCCAGTCCCTGGCTGTCAGGGACACGAAGTAG
>gene=chr10_112064697-112064813; species=bosTau
TATAGA-AGAGGCGGTGAAGTCTCGCGAGAGGTTAAAAATCTCGCGAGATGTCTCTCTATTCACGTGATTCCTAGCGCCCTCTAGGCCTCCGATCAC-GTCAGGGACGTGAAGTgg
>gene=chr10_112064697-112064813; species=calJac
--AAGACAGAAGTGCTGAAGTCTCGCGAGAAATACAAAAAATCGCGCGAGGTCGCTTGACTCACGTGACTCCGCGCGCCCGCTAGCCGGTCCCTGGCAGGTAGGGACGCAAAGTGG
>gene=chr10_112064697-112064813; species=canFam
AAAAGACAGAA-CGATCAAGCCTCGCGAGAGGTTAAAAGCCTCGCGAGACGTCA-CCTCCTCACGTGATTCCCAGCTTTCTCTGCGCCGCCCCTCGC-GTTAGAGACGCGGAGTGG
>gene=chr10_112064697-112064813; species=equCab
--------------------------------------------------------------------------------------------------------------------
>gene=chr10_112064697-112064813; species=gorGor
----------------------------GAAATACAAACTCTCGCGCGAGGTCGCTCGACTCACGTGACTCCGCG-GCCCTCTAGCCAGTCCCTGGCTGTTAGGGACACGGAGTAG
>gene=chr10_112064697-112064813; species=panTro
AAAAGACAGAGACGGTGAAGTCTCGCGAGAAATACAAACTCTCGCGCGAGGTCGCTCGACTCACGTGACTCCGCGCGCCCTCTAGCCAGTCCCTGGCTGTCAGGGACACGAAGTAG
>gene=chr10_112064697-112064813; species=papHam
AAAAGACAGAGACGGTGAAGTCTCGCGAGAAATACAAACTCTCGCACGAGTTCGCTCGACTCACGTGACTCTGCGCGCCCTCTAGCCTGTCCCTGGCTGTTAGGGACGCAGAGTAG
>gene=chr10_112064697-112064813; species=ponAbe
AAAAGACAGAGACGGTGAAGTCTCGCGAGAAATCTAAACTCTCGCGCGAGGTCGCTCGACTCACGTGACTCCGCGGGCCCTCTAGCCTGTCCCTGGCTGTTAGGGACGCGAAGTAG
>gene=chr10_112064697-112064813; species=rheMac
AAAAGACAGAGACGGTGAAGTCTCGCGAGAAATACAAACTCTCGCGCGAGTTCGCTCGACTCACGTGACTCTACGCGCCCTCTAGCCTGTCCCTGGCTGTTAGGGACGCAGAGTGG
>gene=chr10_118608907-118609056; species=hg19
CAAATACCATCCTAGCTCCAATAAAAGGGAACGACTTTTACCGCAGGAAGAACCTAGGCCTGGAAGCCACGCGAGATCTGGGGGTCGGGATCACGTTGCGTTGCCTAGCGACAGCAGGGACGCTCGTGGGACCCCAGGCTAAACCCCGC
>gene=chr10_118608907-118609056; species=bosTau
GAGGAGCCATTCCGTCTCCGCAAGCAG-------------------GAAGAACCCAAGGCAGGAAGCATCGCGAGATCTGAGGTCGGCAATCTCGCTGCGTTGCCTAGCGACAGGGAGGACGCTCGCGGGCCCCCAGGCTAACCCCCGC
>gene=chr10_118608907-118609056; species=calJac
CAGAAGCCATTCTGGCTCCAAG-AAAGGGAGCAGCCTTTGCCGCA-GAAGAACCTAGGCCTGGACGCCTCGCGAGATCTGGGGGTCGGGATCACGTTGCGTTGCCTAGCGACAGCAAGGACGCTCGTGGGCCCCCAGGCTAAACCCCGC
>gene=chr10_118608907-118609056; species=canFam
GGGGAGCAGAGCCAGCTCCCGCCGCAG-----------------CCAGAGACCC---GGCTGGAAACCTCGCGAGAGCTGGGGTCGGGGATCTCGTTGCGTTGCCTAGCGACGGGCAGGACGCTCGCAGGCCCCCAGGCTAACCCCCGC
>gene=chr10_118608907-118609056; species=equCab
GAGGAGCCATTCCGTCTCCGACCGCGG-------------------GAAGAACCAGGGGCCAGAAACCTCGCGAGATCTAGGGTCGGGAATCTCGTTGCGTTGCCTAGCGACGAG-AGGACGCTCGCGGGCCCCCACACTAACCCCTGC
>gene=chr10_118608907-118609056; species=gorGor
CAGATACCATTCTA-CTCCAAGAAAAGGGAACGACTTTTACCGCAGGAAGAACCTAGGCCTGGAAGCCACGCGAGATCTGGGGGTCGGGATCACGTTGCGTTGCCTAGCGACAGCAAGGACGCTCGTGGGACCCCAAGCTAAACCCCGC
>gene=chr10_118608907-118609056; species=panTro
CAGATACCATTCTAGCTCCAAGAAAAGGGAACGACTTTTACCGCAGGAAGAACCTAGGCCTGGAAGCCACGCGAGATCTGGGGGTCGGGATCACGTTGCGTTGCCTAGCGACAGCAAGGACGCTCGTGGGACCCCAGGCTAAACCCCGC
>gene=chr10_118608907-118609056; species=papHam
CAGAAGCCATTCCAGCTCCAAGGAAAGGGAGCGGTTTTTGCCGCAGGAAGAACCTAGGTCTGGAAGCCTCGCGAGATCTGGGGGTCGGGATCACGTTGCGTTGCCTAGCGACAGCAAGGACGCTCGTGGGACCCCCGGCTAAACCCCGC
>gene=chr10_118608907-118609056; species=ponAbe
CAGAGGCTGCTCTAGCTCCAAGGAAAAGGAACGGCTTTTGCCGCTAGAAAAACCTAGGCCTGGAAGCATCGCGAGATCTGGGGGTCGGGATCACATTGCGTTGCCTAGCGACAGCAAGGACGCTCGCAGGACCCCAGGCTAAACCCCGC
>gene=chr10_118608907-118609056; species=rheMac
CAGAAGCCATTCCAGCTCCAAGGAAAGGGAGCGGTTTTTGCCGCAGGAAGAACCTAGGTCTGGAAGCATCGCGAGATCTGGGGGTCGGGATCACGTTGCGTTGCCTAGCGACAGCAAGGACGCTCGTGGGACCCCCGGCTAAACCCCGC
>gene=chr10_121577892-121578202; species=hg19
GGAGTGGCCAGGCACGCGGCAGCCACTGTCTCTTAGGCATGCGATGGCCTAGGGGCCAGACGCTCGGTGCAGTACCCTCGCCCGGCCCGCCAGCGCCCCCCTCCAGCCGCAGGCACTGTCCCTGACGAAGGCGAAGGCGCCAGCGAACTCTCGCGGGAGTGGCCACCCTGGCGCCCCTCCCCCGCCGGGCCGGGGTCTGTGCCCTCGTTGGTAGGCGTAGGATGCGCAGGATGGAGCGCGCATGCGCACTGGCCGCCAGCCGAGGACGGAAGTGGGCGTCCGGAAGCTAGACGTGTCCCCTGGGCGTGAC
>gene=chr10_121577892-121578202; species=bosTau
GGACTCACAAGGCACGC-GCAACC----TCTCTCAGGCGCGCGGCAGTGCGG-GCAGG--CGCTAGTCACGGTGCCGCAG-GCC-CGCGCCAGTG-GCCCTCCGGGCGGGAGGGACGGCTCTTCACCAAGGTG------TGCATGCACTCTCCCCGGACCCGCCACCTCAGCATCCCTC-----C-GGGATGGGGCC---GCACCC--CTCTTGATGTAGGCGGTGCTGGATGGGCTGCGCCTGCGCACTGGGCGCGCACCGCG-GCGAGCGTGGGCGGC-GGAAGTGCGCTGTATTT-GGGGGCTGGAC
>gene=chr10_121577892-121578202; species=calJac
GGAGTGACCAGGCACACGGCAGCCACTGTCCCTTAGGCATGCCATGGCCTAGGGGCCAGGCGCTAGGCGCAGTACACACGCCCGGCCCACCAGCA-TCCCCTCTAGCCGCAAGCACTGTCCCTGATGAAGGCGAA-GCGCCGGCGAACTCTTGCTGGGGCAGCTACTCTGGCAACCCTCCCCTGCCAGGCCGGGATCTGGTCCCTCCTAGGCGGGTGCAGAATGCGCAGGACGGGGCGCGCATGCGCACTGGCAGCCAGCCTAGGCCGGAAGTGAGCGTCAGGAAGCTAGAAGCGTCCCCTGGGCGTGGC
>gene=chr10_121577892-121578202; species=canFam
------------------GCAGCCTCTGGCTGTTGGGC--ATG--AGCACAG-GGACGGACGC---TCACGGCGCCGCGG------CAGCCCGCG-TCCCCCGAG-CGGCGGCGACAGCCCCTCCCCGCGGCG------TGGGCGAGGTCCGGCGGGGGTCCGCCCCTCAGCGCcccccctccgc-AGGCGCGAGCT---GGGTGC------Aggcgggggcgg-gctggcgcgggcgcgcATGCGCACTGGGTGCGTGCCGCG-GCAGCGG-GGGCGGCCGGAAGCGAGCGGCGTCT-GTGGGCGGGGC
>gene=chr10_121577892-121578202; species=equCab
GAGCGTGCG---------GCAGCCGC--GCTCTTAGGCATGTG--AGGGCAG-GGACAGACGCCGGTCTCCGTGTTGCGGCCTG-CCCTCCAGTG-TCCCTTCCAGCGGCGGGGACCACTCCTCACTAAGGAG------CGTGCCAGCTCTGATTAGGATCGCCACCTCGGCGCCCCCTCGCAGC--GACTGGGTCA---GTCCCC--------------------------------------------------------------------------------------------------------
>gene=chr10_121577892-121578202; species=gorGor
GGAGTGGCCAGGCACGCGGCAGCCACTGTCCCTTAGGCATGCGATGGCCTAGGGGCCAGACGCTCGGCGCGGTACCCTCGCCCGGCCCGCCAGCGCCCCCCTCCAGCCGCAGGCACTGTCCCTGACGAAGGCGAAGGCGCCAGCGAACTCTCGCGGGAGTGGCCACCCTGGCGCCCCTCCCCCGCCGGGCCGGGGTCTGTGCCCTCCTTGGTAGGCGTAGGATGCGCGGGATGGAGCGCGCATGCGCACTGGCCGCCAGCCGAGGACGGATGTGGGCGTCCGGAAGCTAGACGTGTCCCCTGGGCGTGAC
>gene=chr10_121577892-121578202; species=panTro
GGAGTGGCCAGGCACGCGGCAGCCACTGTCTCTTAGGCATGCGATGGCCTAGGGGCCAGACGCTCGGCGCGGTACCCTCGCCCGGCCCGCCAGCGCCCCCCTCCAGCCGCAGGCACTGTTCCTGACGAAGGCGAAGGCGCCAGCGAACTCTCGCGGGAGTGGCCACCCTGGCGCCCCTCCCCCGCCGGGCCGGGGTCTGTGCCCTCCTTGGTAGGCGTAGGATGCGCAGGATGGAGCGCGCATGCGCACTGGCCGCCAGCCGAGGACGGAAGTGGGTGTCCGGAAGCTAGACGTGTCCCCTGGGCGTGAC
>gene=chr10_121577892-121578202; species=papHam
GGAGTGGCCAGGCACACGGCAGCCACTATCCTTTAGGCATGCGATGGCCTAGGGGCCAGACGCTCGGCGCGGTACCCGGGCCCGGCCCGCCAGCCTCCCCCTCTAGCCGCAGGCACTGACCCTGACGAAGGCGAAGGCGCCAGCAAACTCTCGCGGGAGTGGCCCCCCTGGTGCCCCTCCCCCGCCGGGCCGGGGTCCGTGCCCTCCTTGGAAGGCGTAGGATGCGCAGGATGGAGCGCGCATGCGCACTGGTCGCCAGCCGAGGCCGGAAGTGAGCGCCCGGAAGCTAGATGTGTCCCCTGGGCGTGAC
>gene=chr10_121577892-121578202; species=ponAbe
GGAGTGGCCAGGCACGCGGCAGCCACTGTCCCTTAGGCATGCAATGGCCTAGGGGCTAGACGTTCGGCGCGGTACCCTCGCCCGGCCCGCCAGCG-CCCTCTCCAGCCGCAGGCACTGTCCCTGACGAAGGCGGAGGCGCCAGCCAACTCTCGCGGGAGTGGCCACCCTGGCGCCCCTCCCCCGCCGGGCCGGGGTCTGTGCTCTCCTTTGTAGGCGTAAGATGCGCAGGATGGAGCGCGCATGCGCACTGGCCGCCAGCCGAGGCCGGAAGTGGGCGTCCGGAAGCTAGACGTGTCCCCTGGGCGTGAC
>gene=chr10_121577892-121578202; species=rheMac
GGAGTGGCCAGGCACACGGCAGCCACTATCCTTTAGGCATGCGATGGCCTAGGGGCCAGACGCTCGGCGCCGTACCCTGGCCCGGCCCGCCAGCCTCCCCCTCTAGCCGCAGGCACTGACCCTGACGAAGGCGAAGGCGCCAGCAAACTCTCGCGGGAGTggcccccctggcgcccctcccccgccgggccggggTCCGTGCCCTCCTTGGAAGGCGTAGGATGCGCAGGATGGAGTGCGCATGCGCACTGGTCGCCAGCCGAGGCCGGAAGTGAGCGCCCGGAAGCTAGATGTGTCCCCTGGGCGTGAC
>gene=chr10_124768263-124768437; species=hg19
cgccgccgtcttcgtcaccgtcacagtcgccgccgccATCTTTGTTGTGTCTCCGACTCCCTTCCCGCCCCCCTGCCTTGCTCAAGTCTCGCGTGAGCAGGATGGAGGGCGAAAGCGAGGAGGGGCCTGTTTGTCTCTCTTGGGGTTCCGTAGGCAGCAGGGGGCAGGGATTAA
>gene=chr10_124768263-124768437; species=bosTau
cgccgt------cgccgtcttcgtcaccgccgccgccATGTTTGTTGTGTCTCCGGTTCCCTTCCCGCCCCACTGCCGTGCCCAACTCTCGCGTGAGCAGAACGAA-----AAAGCGAAGAG-AGGCTAT-TGTCCCTCTCGGCGTACCGTCGGGACGCGGGGCCGGG------
>gene=chr10_124768263-124768437; species=calJac
cgccgccgtcttcgtcaccgtcgcagtcgccgccgccATATTTGTTGTGTCTCCGACTACCTTCCCG-CCCCCCGCCTTGCTCAAGTCTCGCGTGAGCAGGGCGGAAGGCAAAAGCGAGGAGGGGCCTGTTTGTCTCTCTTGAGGTTCCGTAGGCAGCAGGGGGTGGGGATTAA
>gene=chr10_124768263-124768437; species=canFam
cgccgccgccttggtcaccgtcgccgccgccgccgccATGTTTGTTGTGTCTCCGACTCTCTTCCCGCCCCGCTGCCTCCTCCAAGTCTCGCGTGAGCAGGACGCAGGGCAAAGGCGGAGAGGGGGCTGTGTGTCTCTCTTGGGGTTCCGTAGGCGGGAAGGGGCGGGGCC---
>gene=chr10_124768263-124768437; species=equCab
cgccgtcaccttcgtcaccctcgcagctaccgccgccATGTTTGTTGTGTCTCCAGTTCCCTTCCCGCCCCACTGCCTTGCCCAGGTCTCGCGTGAGCAGGGCGTAGAGCGAAAGCGGAGAGGATCCTATCTGTCTCTCTCGGGTTTCCGTAGGCACGAGGGGGCGTGGTCAAG
>gene=chr10_124768263-124768437; species=gorGor
cgccgccgtcttcgtcaccgtcgcagtctccgccgccATCTTTGTTGTGTCTCCGACTCCCTTCCCGCCCCCCTGCCTTGCTCAAGTCTCGCGTGAGCAGGATGGAGGGCGAAAGCGAGGAGGGGCCTGTTTGTCTCTCTTGGGGTTCCGTAGGCAGCAGG-GGCAGGGATTAA
>gene=chr10_124768263-124768437; species=panTro
cgccgccgtcttcgtcaccgtcgcagtcgccgccgccATCTTTGTTGTGTCTCCGACTCCCTTCCCGCCCCCCTGCCTTGCTCAAGTCTCGCGTGAGCAGGATGGAGGGGGAAAGCGAGGAGGGGCCTGTTTGTCTCTCTTGGGGTTCCGTAGGCAGCAGGGGGCAGGAATTAA
>gene=chr10_124768263-124768437; species=papHam
cgccgccgtcttcgtcaccgtcgcagtcgccgccgccATCTTTGTTGTGTCTCCGACTCCCTTCCCGCCCCCCTGCCTTGCTCAAGTCTCGCGTGAACAGGATGGAGGGCGAAAACGAGGAGGGGCCTGTTTGTCTCTCTCGGGGTTCCGTAGGCAGCAGTGGGCAGGGATTAA
>gene=chr10_124768263-124768437; species=ponAbe
cgccgccgtcttcgtcaccgtcgcagtcgccgccgccATCTTTGTTGTGTCTCCGACTCCCTTCCCG-CCCCCTGCTTTGCTCAAGTCTCGCGTGAGCAGGATGGAGGGCGAAAGCGAGGAGGGGTCTGTTTGTCTCTCTTGGGGTTCCGTAGGCAGCAGGGGGCAGGGATTAA
>gene=chr10_124768263-124768437; species=rheMac
cgccgccgtcttcgtcaccgtcgcagtcgccgccgccATCTTTGTTGTGTCTCCGACTCCCTTCCCGCCCCCCTGCCTTGCTCAAGTCTCGCGTGAACAGGATGGAGGGCGAAAACGAGGAGGGGCCTGTTTGTCTCTCTCGGGGTTCCGTAGGCAGCAGTGGGCAGGGATTAA
>gene=chr10_127408078-127408235; species=hg19
AGAGGGCGGAGCCTAGGAGTCAGATACCGCGAGAAGTAGTCTCCCGAAGAGGTTCGGACAAGCGCAGGCGCACTACAATTCCCGCCCTGGCCGCGAAGGTGGCACCCGCAGCGGGAGGCGGGGCCGGGCCTTCGGGACAAAGATCGCGAGATTTAAT
>gene=chr10_127408078-127408235; species=bosTau
AAGGGGTGGAGCCTGGGAGTCAT-TACCGCGAGACCTAGTTTCC--GAAGAGCCTTGACAGGCGCAGGCGCACTACAGTTCCCGCCCCCACCGCGAAGGAGGCCGCCACCGGGGAAGGCGGGGCCGGGCCTCCGGCACAAAGCTCGCGAGATTTGA-
>gene=chr10_127408078-127408235; species=calJac
AGAGGGCGGAGCCTAGGAGTCAGATACCGCGAGAAGTGATGTCCCGTAGACGTTTTAACAAGCGCAGGCGCACTACAATTCTCGCCCCGGTCGAGAAGGCGGCACCTGCAGCGGGAGGCGGGGCCGGGCCTAT-GTACGAAGCTCGCGAGATTTAAT
>gene=chr10_127408078-127408235; species=canFam
AAGGGGTGGAGCCTGGGAATCAGATCCCGCGAGAAGTGGCCCCCTGAAGAGGCTCCGACAGGCGCAGGCGCATTACAGCTCCTGCCCCTGCCGCGAAGGGAGCTTCCGCTGGGGAAGGCGGGGCCGGGCCGCTGGCACAAAGATCGCGAGATTTGG-
>gene=chr10_127408078-127408235; species=equCab
GAGGGGTGGAGCCTGCGAGTCAGATACCGCGAGAAGTGCTCCCCCGAAAAGGCTCTGACGGACGCAGGCGCACTACAGTCCCCGCCCCCGCCGCTAAGGTGGCTCCCACCGCGGGAGGTGGGGCCGGGCCGCTGGCACAGAGCTCGCGAGATTTGA-
>gene=chr10_127408078-127408235; species=gorGor
AGAGGGCGGAGCCTAGGAGTCAGATACCGCGAGAAGTAGTCTCCCGAAGAGGTTCGGACAAGCGCAGGCGCACTACAATTCCCGCCCTGGCCGTGAAGGTGGCACCCGCAGCGGGAGGCGGGGCCGGGCCTACGGGACAAAGATCGCGAGATTTAAT
>gene=chr10_127408078-127408235; species=panTro
AGAGGGCGGAGCCTAGGAGTCAGATACCGCGAGAAGTAGTCTCCCGAAGAGGTTCGGACAAGCTCAGGCGCACTACAATTCCCGCCCTGGCCGCGAAGGTGGCACCCGCAGCGGGAGGCGGGGCCGGGCCTACGGGACAAAGATCGCGAGAGTTAAT
>gene=chr10_127408078-127408235; species=papHam
AGGGGG-GGAACCTAGGAGTCAGATACCGCGAGAAGCAGTCTCCCGAAGAGGGTCGGACAAGCGCAGGCGCACTACAATTCCCGCCCTGGCCGCGAAGGTGGGACCCGCAGCGGGAGGCGGGGCCGGGCCTATGGGACAAAGATCGCGAGATTTAAT
>gene=chr10_127408078-127408235; species=ponAbe
AGAGGGCGGAGCCTAGGGGTCAGATACCGCGAGAAGTAGTCTCCCGAAGAGGTTCGGACAAGCGCAGGCGCACTACAATTCCCGCCCTGGCTGCGAAGGTGGCACCCGCAGCGGGAGGCGGGGCCGGGCCTATGGGACAAAGATCGCGAGATTTAAT
>gene=chr10_127408078-127408235; species=rheMac
agggggcggaacctaggagtcagataccgcgagAAGCAGTCTCCCGAAGAGGTTCGGACAAGCGCAGGCGCACTACAATTCCCGCCCTGGCCGCGAAGGTGGGACCCGCAGCGGGAGGCGGGGCCGGGCCTCTGGGACAAAGATCGCGAGATTTAAT
>gene=chr11_8704150-8704357; species=hg19
AACCGTACACCGCCACCAGGACACTCCGTGATGGGGGATCACCACCCTCAGAAAGAGGAAGCGACTAGCAGGCGCGCAATCCCGCGAGACCAGGAGGCCCCGCCCGAAGCCCGGCCTCTGTGACCGGAAGTGAGGCGTTTTGCCCCGCCCCCGTGGCCGATACCTCGCGAGACTTGGCGAAGGCCTTCCTTTTTCGTCTGGGCTGCC
>gene=chr11_8704150-8704357; species=bosTau
AACGATACCC--------------------------AGCCTCCGGCCACAGGAAAAGGAAACGACCCGAAGTCGCGCAGACCCGCGACGCCAAGAGGCCCCGCCCGCGACCCTGCCTCCCAGACAGGAAGTGAGGC-GATAACTCCCCCCC-GTGCTCGGTAGATCGCGAGACTTCGCAGAGGTATTCCTCTTTCGTCTAGGCCGCC
>gene=chr11_8704150-8704357; species=calJac
AACCGTTCGCCGCCACCAGGAGACTTTGAGA------CTAACCACCCCCCGCAGAAAAAAGCGAAGAACAAGAGAGGAACCCCGCGAGACCAATAAGCCCCACCCGAAGACCGGCCTCCCTGGCCGGAAGTGAGGCACTTAGCCCCCCCCCCGTGCTCGATACCTCGCGAGACTTGG-ATAGGCCTTCCTCTTTCGTCTGGGCCGCC
>gene=chr11_8704150-8704357; species=canFam
GGCAGTTTTA--------------------------CGTCACCCGGAGCTGAAAAAGGAGG-CGcccgcaaccccgcaaccccgcgaGACTCGGAGACCCCGCCCTAGGCCCGGCCACTCCGGCCGGAAGTGAGTCTCTTGGCTCCCCCCC-GTTGTCGGTAGCTCGCGAGATTTCGCAGACGCCTCCCTTTTTCCTCTGGGCCGCC
>gene=chr11_8704150-8704357; species=equCab
AAAGGCCTCC--------------------------CGCCACCGCCCGCAGGAACAGGAAGCGGCCCGCAGCCGCGCAGACCCGAGACACGAAGAGGCCCCGCCCGAGGCCGGGGCGCCCTGGCCGGAAGTGAGACGATTGGCTCCCCCCC-GTGTTCGATACCTCGCGAGACTTCGTGGAGGCCTCCCTCTTTCGTCTCGGCCGCC
>gene=chr11_8704150-8704357; species=gorGor
AACCGTACACCGCCAGCAGGACACTCCGTGAGAGGGGATCACCACCCTCAAAAAGAGGAAGCGACTAGCAGGCGCGCAATCCCGCGAGACCAAGAGGCCCCGCCCGAAGCCCGGCCTCTGTGACCGGAAGTGAGGCGTTTTGCCCCGCCCCCGTGGCCGATACCTCGCGAGACTTGGCGAAGGCCTTCCTTTTTCGTCTGGGCTGCC
>gene=chr11_8704150-8704357; species=panTro
AACCGTACACCGCCACCAGGACACTCCGTGATGGGGGATCACCACCCTCAGAAAGAGGAAGCGACTAGCAGGCGCGCAATCCCGCGAGACCAAGAGGCCCCGCCCGAAGCCCGGCCTCTGTGACCGGAAGTGAGGCGTTTTGCCCCGCCCCCGTGGCCGATACCTCGCGAGACTTGGCGAAGGTCTTCCTTTTTCGTCTGGGCTGCC
>gene=chr11_8704150-8704357; species=papHam
GACCGTTCACCGCCACCACAAGATTCTGTGA-AGGGTATCACCACCC------AGAGGAGGCGACTAGGAGACGCGCAATCCCGCGAGACCAAGAGGCCCCGCCCGAAGCCCGGCCTCTGTGACCGGAAGTGAGGCACTTGGCCCCCCCCCCGTGCCCGATACCTCGCGAGACTTGGCGAAGGCCTTCCTTTTTCGTCTGGGCTGCC
>gene=chr11_8704150-8704357; species=ponAbe
CACCATTCACCGCCACCAGGACACTCCGTGA-GGTGGATCACCACCCCCAAAAAGAGGAAGCGACTAGCAGGCGCGCAATCCCGCGAGACCAATAGGCCCCGCCCGAAGCCCGGCCTCTGTGACCGGAAGTGAGGC-TTTTGCCCCCCCCCCGTGGCCGATACCTCGCGAGACTTGGCGAAGGCCTTCCTTTTTCGTCTGGGCTGCT
>gene=chr11_8704150-8704357; species=rheMac
GACCGTTCACCCCCACCACAAGATTTTGTGA-AGGGTATCACCACTCC------GAAGAGGCGACTAGGAGACGCGCAATCCCGCGAGACCAAGAGGCCCCGCCCGAAGCCCGGCCTCTGTGACCGGAAGTGAGGCACTTGGCCCCCCCCCCGTGCCCGATACCTCGCGAGACTTGGCGAAGGCCTTCCTTTTTCGTCTGGGCTGCC
>gene=chr11_13484724-13484978; species=hg19
GATCCCTCCGGAGGTGGCTGTGGAGGAAGCCACTGAGGCGGCTGCGCGTAGCGGAGCCGCCCCGGCAGGTTGCAGGCCGGCTCCTCAGCCTCTTACCGCGAGAGCTCACAATGCGAAGAGGCGAGGCCAGCAGCGTTCTCGCGAGAACGGTGCTCTCCGCCCAGGGGTGGGCGGGGCACCGAAGGAGAAGGCAGTTGAGGGCGCGGCGGCCACGGGTGGGATCTCAGGCGCGTGGAGAGGAAGGCGCCGCGCGA
>gene=chr11_13484724-13484978; species=bosTau
GATCCCTCCAGAGGTGTCTGTGGCTGCGGCCGCTCGAGCGGCTGCGGCTACTAAAGCCGCCCCAGCAGGTTACAGGCCGGCTC-CAGGCTGCTTCTCGCGAGATCCCTCAGATGGAATAGGCGAGATTAGCTGAGTCGTCGCGAGAATGGACCTCACCGCCCAGTAGTGGGCGGGGCGCAGAGGGTGCCCGCGGTTGAGGGAGTGGCAGCCTGGGGTGGGCGCTCAGGTGAACAAAATGGGAAGCGCTT-----
>gene=chr11_13484724-13484978; species=calJac
GATCCCTGTGGAGGTGGCTGTGGAGGCGGCCACTGAGGCAGCTGCGAGTATCAGAGCCGCACCGGCAGGTTGCAGGCCGGCTCCTC-GCCTCTTCTCGCGAGAGCTC----TCCGAAGAGGCGAGGCCAGCCACTTTCTCGCGAGAACGGTGCTCTCCGCCCAGGGATGGGCGGGGCACCGAGGGAGAAGGCAGTTGAGGGCGCGGCGGACTCCGGTGGGCTCTCAGGCTCGCGGAGACTAAGGCGCCGCGCGA
>gene=chr11_13484724-13484978; species=canFam
GACCCCTCGGGAGGCGCGTGTGGT-GCGGCCGCTCCGGCGGCGGCGGCCAGCAGAGCCGCCCGGGCAGGTTACAGGCCGGCTCCGAAGCCTCTTCTCGCGAGAGCCCGGAGGCCGAGGAGGCGAGGCCCGCCGAGCTCTCGCGAGAATGGCGCTCCACGCCCgggagtgggcggggcgccgagggtgggcgtgggcgtgggcgtgggc-------gtgggcgtcgtggcgggcggggcgcggcgggccg-----
>gene=chr11_13484724-13484978; species=equCab
GATCCCTCCGGAGGTGTCTGTGGTGGCGGCCACTCGGGCGGCTGCGGCCACCAGAGCCGCCCCGGCAGGTTGCAGGCCGGCTCCTAAGCCTCTTCTCGCGAGAGCCCTCAGTCCTAAGAGGC------------GTTCTCGCGAGAATGGTGCTCACCGCCCAGAAGTGGGCGGGGCGCCGAGTGCGAGGGCCGTTGAGGGAGCGGCACCCTGAGGTGGGCGTTCAGGTGCTCTGAGGGGAGGGCGCCG-----
>gene=chr11_13484724-13484978; species=gorGor
GAGCCCTCCGGAGGTGGCTGTGGAGGAGGCCACTGAGACGGCTGCGCGTAGCGGAGCCGCCCCGGCAGGTTGCAGGCCGGCTCCTCAGCCTCTTACCGCGAGATCTCACAATGCGAAGAGGCGAGGCCAGCAGCGTTCTCGCGAGAACGGTGCTCTCCGCCCAGGGGTGGGCGGGGCACCGAAGAAGAAGGCAGTTGAGGGCGCGGCGGCCACGGGTGGGATCTCAGGCGCGTGGAGAGGAAGGCGCCGCGCGA
>gene=chr11_13484724-13484978; species=panTro
GAACCCTCCGGAGGTGGCTGTGGAGGAAGCCACTGAGGCGGCTGCGCGTAGCGGAGCCGCCCCGGCAGGTTGCAGGCTGGCTCCTCAGCCTCTTACCGCGAGAGCTCACAATACGAAGACGCCGGGCCAGCAGCGTTCTCGCGAGAACGGTGCTCTCCACCCAGGGGTGGGCGGGGCACCGAAGGAGAAGGCAGTTGAGGGCGCGGCGGCCACGGGTGGGATCTCAGGCGCGTGGAGAGGAAGGCGCCGCGCGA
>gene=chr11_13484724-13484978; species=papHam
GATCCCTCCAGAGGTGGCTGTGGAGGCTGCCACTGAGGCGGCTGCGCGTAGCAGAGCCGCCCTGGCAGGTTGCAGGCCGGTTCCTCAGCCTCTTCTCGCGAGAGCGCGCAATCCGAAGAGGCGAGGCCAGCCGCGTTCTCGCGAGAACGGTGCTCTCCGCCCAGGAGTGGGCGGGGTACCGAGGGACAAGGCAGTTGAGGGAGTGGCGGCCTCCGGTGGGATCTCAGGCGCGCGGAGAGGAAGGCGCAGCGCGA
>gene=chr11_13484724-13484978; species=ponAbe
GATCCCTCCGGAGGTGGCTGTGGAGGAGGCCACTGAGGCGGCTGCGCGTAGCAGAGCCGCCCCGGCAGGTTGCAGGCCGGCTCCTCAGCCTCTTACCGCGAGAGCTCACAATGCGAAGAGGCGAGGCCAGCAGCGTTCTCGCGAGAACGGTGCTCTCCGCCCAGGGATGGGCGGGGCAACGAAGGAGAAGGCAGTTGAGGACGCGGCGGCCGCGGGTGGGTTCTCTGGCGCGTAGAGAGGAAGGCG-CGCGCGA
>gene=chr11_13484724-13484978; species=rheMac
GATCCCTCCAGAGGTGGCTGTGGAAGCTGCCACTGAGGCGGCTGCGCGTAGCAGAGCCGCCCTGGCAGGTTGCAGGCCGGTTCCTCAGCCTCTTCTCGCGAGAGCGCGCAATCCGAAGAGGCGAGGCCAGCCGCGTTCTCGCGAGAACTGTGCTCTCCGCCCAGGAGTGGGCGGGGTACCGAGGGACAAGGCTGTTGAGGGAGTGGCGGCCTCCGGTGGGATCTCAGGCGCGCGGAGAGGAAGGCGCAGCGCGA
>gene=chr11_27528268-27528578; species=hg19
CCAGCCGCACGGGTTCCCCTAGCGCCGCCATCTTCTCCCTTAACCTACAGACCCACAGGAAATGACGACAGAAGGGCTGAGGTGGGGGGGCGGGGCCTAGGGGAAGCCGGAAAAGTGAGTACCGGCTAGTATCGCGAGATCAGGAAGGTGGCCGAGTGTGTCGCCGCGGCCATCAGGGTAAGGGTACCTGGACTTGCGGCTTTTTAGGTCGGCCTGGCTCCGCTCCTTCCGCGGTGACGAGGTCCCCCGGCCTCCTAGGGTTGGGAAGAGCTGCTTTCCTGACTCTCGTTCCCTGCCTCAGGCTTCCCTT
>gene=chr11_27528268-27528578; species=bosTau
CCAGTCGCACGGGCTCCCCCAGGGCCGCCATCTTCTCCCTCTGCCTGCAGACCCACAGGAAGTGACGGCAGAGGGGCTGCGGTGGAGGGGCGGGGCCTAG-----GCCG--GGAGCAG----------GTATCGCGAGAGCGCGA------------------AGGTGGCTCTGG---GTCGAGTGTATGGGTCGTGGGCTTCCGAGGCCTGTCTTGTGCTGCA-CTTCAGCAGTCTTAAAATCCCTCGGCCAGGTATAGTTGAAAAGAGTCCCTTTCCCGACTCTTGCCCCATTCCT-GGGATTCCCAT
>gene=chr11_27528268-27528578; species=calJac
CCAGCCGCACGGGTTCCCCTAGCGCCGCCATCTTCTCCCTTAGCCTACAGACCCACAGGAAATGACGACAGAAAGGCTGCGGTGGAGAGGCGGGGCCCGCCGGAAGCCGGAGAAGTGAGCGCCTGTCAGTATCGCGAGATCGGGAGGTTGGCCGGTGGTTTCGTAGCCGCCATCAGGGTAAGGGTACTTGGACTTGCGGCTTTTGAGTTTGGCTTGGCTCTGCACC---------------------CGGCCTCCTAGGGTTGGAAAGAGCTGCTTTCCTGACTCT-GTTCTCTCCCTTGGGTTTCCCTT
>gene=chr11_27528268-27528578; species=canFam
CCAGCCGCACGGGCTCCCCCAGCGCCGCCATCTTCTCCCTTTGCCCGC-GACCCACAGGAAATGACGACAcggggc--gcggcg--ggggcggggcttag----ggccgccgggggcggggccTGGCCGCATCGCGAGAGTCGGC------------------CGGTGCTCCGGCGGGGGCGGGGGGCTGGGGGC--CGCCCT--GGGTC--CCCTCCGC-------TCCGGGGCGCCGA----------------------------------------------------------------------
>gene=chr11_27528268-27528578; species=equCab
CCAGCCGCACAGGCTCCCCCAGCGCCGCCATCTTCTCCCTTTGCCCGCAGACCCACAGGAAATGACGACAGAGGGGC-GCGGCGGAGGGGTGGGGCC-------GGCCG-------------------GTATCGCGAGAAAGAGA------------------CCGGGCCTCGCGGGCTGGAGGGGCCCGGGGGCCGGGCGCTGCAGGTCGGCCTCGTGCTGCTGGTGCCGCGGTCCTGC-CGTCCCCGGCCTGCTGAGGTTGAACAGAGCTCCCTTCCTGACCTTTGCTCCCTGCCTCGGGGTTCCCTC
>gene=chr11_27528268-27528578; species=gorGor
CCAGCCGCACGGGTTCCCCTAGCGCCGCCATCTTCTCCCTTAACCTACAGACCCACAGGAAATGACGACAGAA-GGCTGAGGTGGAGGGGCGGGGCCTAGGGGAAGCCGGAAAAGTGAGTACCGCCTAGTATCGCGAGATCAGGAAGGTGGCCGAGTGTGTCGCCGCGGCCATCAGGGTAAGGGTACCTGGACTTGCGGCTTTTTAGGTCGGCCTGGCTCCGCTCCTTCCGCGGTGACGAGGTCCCCCGGCCTCCTAGGGTTGGGAAGAGCTGCTTTCCTGA--------------CTCAGGCTTCCCTT
>gene=chr11_27528268-27528578; species=panTro
CCAGCCGCACGGGTTCCCCTAGCGCCGCCATCTTCTCCCGTAACCTACAGACCCACAGGAAATGACGACAGAAGGGCTGAGGTGGAGGGGCGGGGCCTAGGGGAAGCCGGAAAAGTGAGTACCGGCTAGTATCGCGAGATCAGGAAGGTGGCCGAGTGTTTCGCCGCGGCCATCAGGGTAAGGGTACCTGGACTTACGGCTTTTTAGGTCGGCCTGGCTCCGCTCCTTCCGCGGTGACGAGGTCCCCCGGCCTCCTAGGGTTGGGAAGAGCTGCTTTCCTGACTCTCGTTCCCTGCCTCAGGCTTCCCTT
>gene=chr11_27528268-27528578; species=papHam
CCAGTCGCACGGGTTCCCCTAACGCCGCCATCTTCTCCC-TAGCCCACAGACCCACAGGAAATGACCACAGAAGGGCTGAGGTGGAGGGGCGGGGCCTAGAGGAAGCCGGAAAAGTGAGTACCGGCTAGTATCGCGAGATCAGGAGGGTGGCCGAGGGTGTCGCCGGGGCCATCAGGGTAAGGGTACCTGGACTTGCGGCTTTTGAGGTCGGCCTGGCTCCGCTCCTTCCGCGGTGGCGAGGTCCCCCGGCCTCCTAGGGTTGGAAAGAGCTGCTTTCATGACTCTCGTTCGCTGCCTCGGGGTTCCCTT
>gene=chr11_27528268-27528578; species=ponAbe
CCAGCCGCACGGGTTCCCCCAGCGCCGCCATCTTCTCCCTTAACCTACAGACCCACAGGAAATGACAACAGAAGGGCTGAGGTGGAGGGGCGGGGCCTAGGGGAAGCCGGAAAAGTGAGTACAGGCTAGTATCGCGAGATCAGGAGGGTGGCCGAGGGTGTCGCCGCGGCCATCAGGGTAAGGGTACGTGGACTTGCGGCTTTTTAGGTCGGCCTGGCTCCGCTCCTTCTGCGGTGACGAGGTCCCCCGGCCTTCTAGGGTTGGAAAGAGCTGCTTTCCTGACTCTCGTTCCCTGCCTCAGGCTTCCCTT
>gene=chr11_27528268-27528578; species=rheMac
CCAGTCGCACGGGTTCCCCTAACGCCGCCATCTTCTCCC-TAGCCCACAGACCCACAGGAAATGACGACAGAAGGGCTGAGGTGGAGGGGCGGGGCCTAGAGGAAGCCGGAAAAGTGAGTACCGGCTAGTATCGCGAGATCAGGAGGGTGGCCGAGGGTGTCGCCGGGGCCATCAGGGTAAGGGTACCTGGACTTGCGGCTTTTGAGGTTGGCCTGGCTCCGCTCCTTCCGCGGTGGCGAGGTTCCCCGGCCTCCTAGGGTTGGAAAGAGCTGCTTTCATGACTCTCGTTCCCTGCCTCGGGCTTCCCTT
>gene=chr11_35270127-35270437; species=hg19
ACTAGAGGATTACTAGCAGTGCATGGATCACCTGGGGATTACTAGTGGTGCATGGATCACTAGGGGTCCAGCAGTGCATGGATCACTAGAGGATTACTAGCAGTGCATGGATCACCTGGGGATTACTAGTGGTGCATGGATCACCAGGGGATTACTAGCAGTGCATGGATCACCAGGGGATTACTAGCGGTGCATGGATCACCAGGGGATTACTAGCAGTGCATGGATCACTAGGGGATTATTAGCAGTGTGTGAATCACTTGGGGAATACTAGCAGTGCATGGATTATTAGGGGTGCCAAATGGTTAAC
>gene=chr11_35270127-35270437; species=bosTau
----------------------------------------------------------------------------------------------------------------------------------------------------------------------------------------------------------------GTTCCTGCCAGTGAGATGGACTCCATTAAATAGCCAGCAGTGTATGAATCACC----------------------------------TTCCATCAGGTTCAC
>gene=chr11_35270127-35270437; species=calJac
------------------------------------------------------------------------------------------GGATTACTAGCAGTGCATGGATCACCTGGGGATTACTAGCAGTGCATAGATCACCTGGGGATTACTAGCAGTGCATGGATCACCTGGAGATTACTAGCAGTGCATGGATCACCTGGGGATTACTAGCAGTACGTGAATCACTAGGGGATTATTAGCAGTGTGTGGATCACTTGGGGAATACTAACAGTGTATGAATTATTAGGGGTGCCAAATGGTTCAC
>gene=chr11_35270127-35270437; species=canFam
----------------------------------------------------------------------------------------------------------------------------------------------------------------------------------------------------------------------------------------------------------------------------------------------------------------------
>gene=chr11_35270127-35270437; species=equCab
--------------------------------------------------------------------------------------------------------------------------------------------------------------------------------------------------------------------------------------------------------------------------------AGCAGAGTATTGATTACCAGGGGTTCCAACAGGTCCAC
>gene=chr11_35270127-35270437; species=gorGor
ACTAGAGGATTACTAGCAGTGCTTGGATCACCAGGGGATTACTAGTGGTGCATGGATCACCAGGGGACTAGAGGTGTATGGATCACCAGGGGATTACTAGCGGTGCATGGATCACCAGGGGATTACTAGTGGTGCATGGATCACTAGGGGATTATTAGCAGTGTATGGATCACCAGGGGATTACTAGCGGTGCATGGATCACCAGGGGATTACTAGCAGTGCATGGATCATTAGGGGATTATTAGCAGTGTGTGAATCACTTGGGGAATACTAGCAGTGCATGGATTATTAAGGGTGCCAAATGGTTAAC
>gene=chr11_35270127-35270437; species=panTro
ACTAGAGGATTACTAGCAGTGCATGGATCACCAGGGGATTACTAGCAGTGCATGGATCACTAGGGGACTAGCAGTGCATGGATCACCAGGGGATTACTAGCAGTGCATGGATCACTAGGGGATTATTAGCAGTGTATGGATCACCAGGGGATTACTAGCGGTGCATGGATCACCAGGGGATTACTAGCGGTGCATGGATCACCAGGGGATTACCAGCAGTGCATGGATCACTAGGGGATTATTAGCAGTGTGTGAATCACTTGGGGAATACTAGCAGTGCATGGATTATTAGGGGTGCTAAATGGTTAAC
>gene=chr11_35270127-35270437; species=papHam
------------------------------------------------------------------------------------------GTACTACTAGCAGTGCATGAATCACCAGGGGATTACTAGCAGTGCATGGATTATTAGGGGATTATTAGCAGTGCATGGATCAACAGGGGATTACTAGCAGTGCATGGATTACTAGCGGATTACTAGCAGTGCATGGATCAACAGGGAATTATTAGCAGTGCATGGCTCACTTGGGGAATACTAGCAGTGCACGAATTATTAGGAGTGTCAAATGGTTCAC
>gene=chr11_35270127-35270437; species=ponAbe
ACTAGGGGATTACTAGCAGTGCATGGATAACCTGGGGATTACTAGCGGTCCATGGATCACCAGG--------------------------GGATTACTAGCAGTTCATGTATCACTAGAGGATTACTAGCAGTACATGGATCACCAGGGGATTACTAGCAGTGCATGGATCACTAGGGGATTACTAACAGTGCATGGATCACCAGGGGATTACTAGCAGTGGATGGATCACTACGGGATTATTAGCAGTGTGTGGATCACTTGGGGAATACTAGCAGTGCATAGATTATTAGGGATGCCAAATGGTTAAC
>gene=chr11_35270127-35270437; species=rheMac
-----------------------------------------------------------------------cggtgcatggatcaccagggtactactagcagtgcatgaatcaccaggggattactagcagtgcatggattattaggggattattagcagtgcatggatcaacaggggattactagcagtgcatggattactagcggattactagcagtgcatggatcaacagggaattattagcagtgtgtggctcacttggggaatactagcagtgcacgaattactaggAGTGTCAAATGGTTCAC
>gene=chr11_57424925-57425042; species=hg19
GGAAATCTGGGGCGAGATTCCCGCCGCGGACGCGCACTGCCGAAGCCTGGTCCCTCGACCTGTCCCTGCCCAGCGCGGGGGCGCAACCGCCACGCCTCCTCACCCCTCCCTCCGGCT
>gene=chr11_57424925-57425042; species=bosTau
GGAGCGACGGGGAGAGG-GCCCGCAGCCACGGCGCCTCAGCGGCCACCGTCCCCTCTGCCAGTCCCCGCCGCGCACGGGGGCGTAACCACCCCGCCTCCTGCT-TCTC---CGGGCT
>gene=chr11_57424925-57425042; species=calJac
GGAACTCTGGGGCGAGA-TCCCGCCGCTGACGCTCACTGCAGAAGCCGGGTCCCCGGACCTGTCTCTGCCCAACGCGGGGTCGCAACGGTCACGCCTCCTCACCCATCCCCCCGGCT
>gene=chr11_57424925-57425042; species=canFam
GGAACCCGGGGGCGAGA-GTCCCCTCCAGCCGCGCCCCGGCAACCATTGGCTCCTCCGCGGGTCCCCGCCTCGCGC-GGGGCGTCAC-----CGCATCCTA---CGGCTCGCCGTCT
>gene=chr11_57424925-57425042; species=equCab
AGAACACTAGGGCGAGA-GTGCACAACCGCCGCGCCTCGGTGACCATTGGCCTCTTggccgggccccgccccgtgcgggggcgTAACTGCCACTCCTCTGG----------CTGGCT
>gene=chr11_57424925-57425042; species=gorGor
---------------------------------------------------------------------------------------------------------------------
>gene=chr11_57424925-57425042; species=panTro
GGAAATCTGGGGCGAGATTCCCGCCGCGGACGCGCACTGCCGAAGCCTGGTCCCTCGACCTGTCCCTGCCCAGCGCGGGGGCGCAACCGCCACGCCTCCTCACCCCTCCCTCCGGCT
>gene=chr11_57424925-57425042; species=papHam
GGAAATCTGGGGCGAGATTCCCGCCGCGGACGCGGACTGCCGAAGCCAGGTCCCTCGACCTGTCGCTGCCCAGCGCGGGGGCTCAACCGCCACGCCTCCTCACCCCTCCCTCCGGCC
>gene=chr11_57424925-57425042; species=ponAbe
GGATATCTGCGGCGAGATTCCCGCCGCGGACGCGCA-----------TGGTCCCTCGACATGTCCCTGCCCAGCGCGGGGCCATCACAGCCACGCCTCCTCACCCCTCCCTCCGGCT
>gene=chr11_57424925-57425042; species=rheMac
GGAAATCTGGGGCGAGATTCCCGCCGCGGACGCGCACTGCCGAAGCCAGGTCCCTCGACCTGTCGCTGCCCAGCGCGGGGGCGCAACAGCCACGCCTCCTCACCCCTCCCTCCGGCC
>gene=chr11_58346233-58346440; species=hg19
GAAAGAGGTGCGATTTCTTCTCACCCGCCTCCCTCGCGAGACCTGCCCCTCGCACTGCCCCTAGCGCGCGTTGAAGTCTGGAGGGGGGAAAAAGGTCACTTTGGGATTGTCGCGAGACACAGCCGTTTAACGGTGAGAACGGGTGCGCGGGGAAGGAAACCTCGCGCGCTCCCCTTTTAGCCGTTTCCTGATTGGCTGAAGGAAGGG
>gene=chr11_58346233-58346440; species=bosTau
GAAGGAGGTGCG----TTTCCCACCCGCCC-CCTCGCGAGGCCTGCCCCT-CCACTGTCCCGGGCGCGCGTTGAGCTCCAGGTTGGGGGGAAAGGTCACTTTGGGATTGTCGCGAGACGCAGCCGTTTAACGGTGAGAACGGGTGCGCGGGGAAGGAAACCTCGCGCGCTCCC-TTGGAGCCGTTTCCTGATTGGTGGAAGGCCGGG
>gene=chr11_58346233-58346440; species=calJac
GAAAGAGGTGCGATTTCTTCTCACCCGCCTCCCTCGCGAGATCTATCCCTCGTACTGCCCCTAGCGCGCATTGAACTCCGGAGGGGGGAAAAAGGTCACTTTGGGATTGTCGCGAGACACCGCCGTTTAACGGTGAGAACGGGTGCGCGGGGAAGGAAACCTCGCGCGCTCCC-TTGTAGCCGTTTCCTGATTGGCTCTAGGAAGGG
>gene=chr11_58346233-58346440; species=canFam
GAAAAAGGTGCGTTTTCCTCCCACCAATCT-CCTCGCGGGACCTGCTCCTCCCACTGCCCCTAGCGCGCGCTGAGCTCGAGGGGGGGGAGGAAGGTCACTTTAGGATTGTCGCGAGACGCAGCCGTTTAACGGTGAGAACGGGTGCGCGGGGAAGGAAACCTCGCGCGCTCCC-TTAGAGCCGTTTCCTGATTGGCT-AAGGAAGGG
>gene=chr11_58346233-58346440; species=equCab
---------------------------------------------------------------------------------------------------------------------------------------------------------------------------------------------------------------
>gene=chr11_58346233-58346440; species=gorGor
GAAAGAGGTGCGATTTCTTCTCACCCGCCTCCCTCGCGAGACCTGCCCCTCGCACTGCCCCTAGCGCGCATTGAACTCTGGAGGGGGGAAAAAGGTCACTTTGGGATTGTCGCGAGACACAGCCGTTTAACGGTGAGAACGGGTGCGCGGGGAAGGAAACCTCGCGCGCTCCC-TTCTAGCCGTTTCCTGATTGGCTGAAGGAAGGG
>gene=chr11_58346233-58346440; species=panTro
GAAAGAGGTGCGATTTCTTCTCACCCGCCTCCCTCGCGAGACCTGCCCCTCGCACTGCCCCTAGCGCGCGTTGAACTCTGGAGGGGGGAAAAAGGTCACTTTGGGATTGTCGCGAGACACAGCCGTTTAACGGTGAGAACGGGTGCGCGGGGAAGGAAACCTCGCGCGCTCCC-TTTTAGCCGTTTCCTGATTGGCTGAAGGAAGGG
>gene=chr11_58346233-58346440; species=papHam
GAAAGAGGTGCGATTTCTTGTCACTCGCCTCCCTCGCGAGACCTGCCCCTCGTACTGCCCCTAGCGCGCATTGAACTCTGGAGGGGGGGAAAAGGTCACTTTGGGATTGTCGCGAG--ACAGCCGTTTAACGGTGAGAACGGGTGCGCGGGGTAGGAAACCTCGCGCGCTCCC-TTTTAGTCGTTTCCTGATTGGCTGAAGGAAGGG
>gene=chr11_58346233-58346440; species=ponAbe
GAA--AGGTGCGATTTCTTCTCACCCGCCTCCCTCGCGAGACCTGCCCCTCGCACTGCCCCTAGCGCGGATTGAACTCTGGAGGGGGAAAAAAGGTCACTTTGGGATTGTCGCGAGACACAGCCGTTTAACGGTGAGAACGGGTGCGCGGGGAAGGAAACCTCGCGCGCTCCC-TTTTAGCCGTTTCCTGATTGGCTGAAGGAAGGG
>gene=chr11_58346233-58346440; species=rheMac
GAAAGAGGTGCGATTTCTTTTCACCCGCCTCCCTCGCGAGACCTGCCCCTCGTACTGCCCCTAGCGCGCATTGAACTCTGGAGGGGGGGAAAAGGTCACTTTGGGATTGTCGCGAG--ACAGCCGTTTAACGGTGAGAACGGGTGCGCGGGGAAGGAAACCTCGCGCGCTCCC-TTTTAGTCGTTTCCTGATTGGCTGAAGGAAGGG
>gene=chr11_64546345-64546532; species=hg19
AATCTCGCCTGCGTTGTAGTGTCGCGGGATTGGCTGTCGCTGGTTCCAGCCTTTTTCTACTCCCCTCCCCCAGGGGGCAGTTTCTCCGGGATTAAGCGAGAGTCGCGGCGGAAAAGGCCCAGCCGGAACGAGATTTACGGCGGGGGAGTCCTGGAGCAGGAAGTGCGCATGCGTAGATGGAGCAAAA
>gene=chr11_64546345-64546532; species=bosTau
AATCTCCGTTGCGTCGTAATGTCCTGGGATTGGCTGTCTCTGTTTCCCCCCCACCCCTGCTCCCTTTCCCCGGGGAGTAATTTCGCTGGGTTTAAGCTAGG-TCGCGGCGGAAAAGCATTGGCG-GAACAAGAATTGGGGTCGGGGAGGAGCGGAACAGG-AGCGCGCATGCATAGATGGGGCAAAG
>gene=chr11_64546345-64546532; species=calJac
AATCTCGCGTGCGTCGTAATGTCGCGGGATTGGCTGTAGCTGATTCCAGCCTTTTTCTAATCCCCTCCCCCAAGGGACAGTTTCTCCGGGATTGAGCGAGAGTCGCGACGGAAAAGGCCCAGCCGGAACAAGATTTATGGCGGGGGAAGGCTAGAGCTGGGAGTGCGCATGCGTAGATGGGGCAAAC
>gene=chr11_64546345-64546532; species=canFam
--GCTCGGTTGCGTCGTAGTGTCATGGGATTGGCTGTCGCTTGTCCGGTTCTTTTTCT--ACTCCTCCCCCGGGGAGCAGTTTCTCTGGGATTAAGCGAGG-TCGCGGCGGTA----CCCGGCA-GAACGAGATTTACGGCCGGGGAGGAGTGGAG-AGG-AGAGCGCATGCGTAGATGGGGCAAGG
>gene=chr11_64546345-64546532; species=equCab
AAGCTCAGTTGCGTCGTACTGGCATGGGATTGGCTGTCGCTGGTTGGCTTCTTTTTCTCCACCCCTCCCCCGGAGAGCAGTCTCGCTGGGATTAAGCGAGG-TCGCGGCGGAAAAGGCCCGGCC-GAACGGGATTGAGGGCGGGGGAGGAGTGGGGCCGG-AGCGCGCATGCGTAGGTGGGACAGCG
>gene=chr11_64546345-64546532; species=gorGor
AATCTCGCCTGCGTTGTAGTGTCGCGGGATTGGCTGTCGCTGGTTCCAGCCT---------------------------------------------------------------------------------------------------------------------------------------
>gene=chr11_64546345-64546532; species=panTro
AATCTCGCCTGCGTTGTAGTGTCGCGGGATTGGCTGTCGCTGGTTCCAGCCTTTTTTTACTCCCCTCCCCCAGGGGGCAGTTTCTCCGGGATTAAGCGAGAGTCGCGGCGGAAAAGGCCCAGCCGGAACGAGATTTACGGCGGGGGAGTCCTGGAGCAGGAAGTGCGCATGCGTAGATGGAGCAAAA
>gene=chr11_64546345-64546532; species=papHam
AATTTCGCGTGCGTCGTAGTGTCACGGGATTGGCTGTCGCTGGTTCCAGCTTTTTTCTACTCTCCTCCCTCAGGGGGCAGTTTCTCCGGGATTAAGCGAGAGTCGCGGCGGAAAAGGCCCAGCCGGAACGAGATTTATGGCGGGGGAATCCTGGAGCAGGAAGTGCGCATGCGTATATAGAGCAACA
>gene=chr11_64546345-64546532; species=ponAbe
AATCTCGCCTGCCTTGTAGTGTCGCGGGATTGGCTGTCGCTGGTTCCAGCCTTTTTCTACTCCCCTCCCCCAGGGGGCAATTTCTCCGGGATTAAGCGAGAGTCGCGGCGGAAAAGGCCCAGCCGGAACGAGATTTATGGCGGGGGAATCCTGGAGCAGGAAGTGCGCATGCGTAGATGGAGCAAAA
>gene=chr11_64546345-64546532; species=rheMac
AATTTCGCGTGCGTCGTAGTGTCACGGGATTGGCTGTCGCTGGTTCCAGCTTTTTTCTACTCTCCTCCCTCAGGGGGCAGTTTCTCCGGGATTAAGCGAGAGTCGCGGCGGAAAAGGCCCAGCCGGAACGAGATTTATGGCGGGGGAATCCTGGAGCATGAAGTGCGCATGCGTATATAGAGCAACA
>gene=chr11_64646224-64646365; species=hg19
TGCCACGTCTTCCCCTACCCCGCCCCCATTGGCTGATTCCAAATCTCGCGAGGCTGTGGTCCGGGTGCCGTGGCAACCGCACCTGTTTCGCCCCGCCCCTCGTAGGGAGGCTCGCGAAAGTGCTGCGGTTAGGAAGGCGAG
>gene=chr11_64646224-64646365; species=bosTau
cgccACGTCCCCCCCTTCCCCGCTCTCATTGGCCGATTGCAAATCTCGCGAGGCCCAGGCCCGGGTGCCGTGGCAACCGCACCTGTTTCGCCCCGCCCCTTGTGGGGAGGCTCGCGGAAGTGCTGCGGTCGCGAAGGCGGC
>gene=chr11_64646224-64646365; species=calJac
TGCCACGTCCTCCCCTCCCCTGCTCCCATTGGTTTATTCCGAATCTCGCGAGACCGTGGTTCGGGTGCCGTGGCAACCGCACCTGTTTCGCCCTGCCCCTCGTGGGGAGGCTCGTGGAGGTGCTGTGGTTGGGAAGGCCGG
>gene=chr11_64646224-64646365; species=canFam
TGCCACGTCCTTCCCTCCCCCGCTCCCATTGGCCGGCTCCAAGTATCGCGAGcccccggcccgggTGCCGTGGCAACCGCACCTGTTTTTCCCTCCTGGGC-TGGGGCGGCTCGCGGAGGCGCTGCGGCTGGGAAGGCGGG
>gene=chr11_64646224-64646365; species=equCab
CGCCACGTCCTTCCCTCCTCCGCTCCTATTGGCCGATTCCAAATCTCGCGAGCCCCTGGCTCGGGTGCCGTGGCAACCGCACCTGTTTCTCCCCACCGCTCGTGGGGCGGCTCGCGGAAGCGCTGCAGTTGGGAAGGCGGG
>gene=chr11_64646224-64646365; species=gorGor
TGCCACGTCTTCCCCTGCCCCGCCCCCATTGGCTGATTCCAAATCTCGCGAGGCTGTGGT-CGGCTGCCGTGGCAACCGCACCTGTTTCGCCCCGCCCC-CGTAGGGAGGCTCGCGAAAGTGCTGCGGTTAGGAAGGCGAG
>gene=chr11_64646224-64646365; species=panTro
TGCCACGTCTTCCCCTACCCCGCCCCCATTGGCTGATTCCAAATCTCGCGAGGCTGTGGTCCGGGAGCCGTGGCAACCGCACCTGTTTTGCCCCGCCCCTCGTAGGGAGGCTCGCGAAAGTGCTGCGGTTAGGAAGGCGAG
>gene=chr11_64646224-64646365; species=papHam
TGCCACGTCTTCCCCTCCCCCACTCCCATTGGCTGATTCCAAATCTCGCGAGGCTGTGGTCCGGGTGCCGTGGCAACCGTACCTGTTTCGCCCCGCCCCTCGTGGGGAGGCTCGCGAAAGTGCTGCGGTTAGGCAGGCGAG
>gene=chr11_64646224-64646365; species=ponAbe
CGCCACGTCTTCCCCTCCCCCGCCCCCATTGGCTGATTCCAAATCTCGCGAGGCTGTGGTCCGGGTGCCGTGGCAACCGCACCTGTTTCGCCCCGCCCCTCGTGGGGAGGCTCGCGAAAGTGCTGCGGTTAGGAAGGCGAG
>gene=chr11_64646224-64646365; species=rheMac
TGCCACGTCTTCCCCTCCCCCACTCCCATTGGCTGATTCCAAATCTCGCGAGGCTGTGGTCCGGGTGCCGTGGCAACCGTACCTGTTTCGCCCCGCCCCTCGTGTGGAGGCTCGCGAAAGTGCTGCGGTTAGGAAGGCGAG
>gene=chr11_85376180-85376267; species=hg19
TTCGCCCCAGTCCCGCCCACCGCGTTTCGCGCGCCACCAGGCCGTAGTGTCGCGAGATTTCAGGGTGCTTTAGAGTGGGAATAATTC
>gene=chr11_85376180-85376267; species=bosTau
CTCGCTCCAGCCCCTCCCACCGCATTTCGCGCTTCACCGGGCTCTAGTATCGCGAGACTTCGG-------TTGACCAGGCGTAATTC
>gene=chr11_85376180-85376267; species=calJac
TTCGCCTCAGCCCCGCCCCCAGCGTTTCGCGCGCCACCAGGCCGTAGTATCGCGAGATACGAGGGTGCTTTGGAATGGGAGTAATTC
>gene=chr11_85376180-85376267; species=canFam
CTC-ACCCAGCCCCTCCCACGGCGTTTCGCGCGCCCCTGGGCTCTAGTATCGCGAGAGTTCAGTGAGGTCTCA-GCGGGAGTAGTTG
>gene=chr11_85376180-85376267; species=equCab
CTCTCCCCAGCCCCGCCCACGGCGTTTCGCGCTCCACCGGACTCTGGTATCGCGAGAGTTCAGAGAGCGCTGAGGCGGGAGTAATTC
>gene=chr11_85376180-85376267; species=gorGor
TTCGCCCCAGCCCCGCCCACCGCGTTTCGCGCGCCACCAGGCCGTAGTGTCGCGAGATTTCAGGGTGCTTTAGAGTGGGAATAATTC
>gene=chr11_85376180-85376267; species=panTro
TTCGCCCCAGCCCCGCCCACCGCGTTTCGCGCGCCACCAGGCCGTAGTGTCGCGAGATTTCAGGGTGCTTTAGCGTGGGAATAATTC
>gene=chr11_85376180-85376267; species=papHam
TTCGCCCCAGCCCCGCCCACCGCGTTTCGCGCGCCACCAGGCCGTAATATCGCGAGGTTTTAGGGTGCTTTGGAGTGGGAATAATTC
>gene=chr11_85376180-85376267; species=ponAbe
TTCGCCCCAGCCCCGCCCACCGCGTTTCGCGCGCCACCAGGCCGTAGTGTCGCGAGATTTCAGGGTGCTTTAGAGTGGGAATAATTC
>gene=chr11_85376180-85376267; species=rheMac
TTCGCCCCAGCCCCGCCCACCGCGTTTCGCGCGCCACCAGGCCGTAATATCGCGAGGTTTTAGGGTGCTTTGGAGTGGGAATAATTC
>gene=chr11_93474540-93474850; species=hg19
CCTCGGCCCAAAACCCGCGACTGGCCTGGTGTCCTAGAGCTCTGTACACACCACCCTCCCGACCTCAGCCCTCCAACTCCCGATAACCAGCCGACCTCCTCCAACCGTGCGGAAGAAAAGGGTTGGCTATTTCCGTGGCCCAAGTAATAGTCAGGCCGAAATCTCGCGATACAACTTAGCTTCCGGGAAGAAGGCGAGCGGTGGGAGGAGACGCGACGTGGGGGCGCCATTTTTCTCGCCGCGCAGGGAGGACTGACTAACGTGGGCGGAGCTCTAGCTCGCGTATTCTGAGGAGGCGGGGTTGGCCTAG
>gene=chr11_93474540-93474850; species=bosTau
------------------------------------------------CAGCAACCTACCGACCATAGCACTCCGA------AAGGCACACCAACCT-CCGCCGTCGCGCGGGAGGAAAGGCTGGGCGCGCCGCGCGCCCAAGTTAATAGTGGGGCGGAAGTCTCGCGATAACAACTAGACTCCGGGATGAACGGGAGAGCTGGGAGGTGGCACGACGC-GG-GCGCCATGTTTATCCCCGCGTTGGGAGGGCCGATTCCAGTGGGCGGAGCCTGGACGCCCTAATCCTGAAGAGGCGGAGTTGAATGAG
>gene=chr11_93474540-93474850; species=calJac
CTTCGGCCAAAAACCCGCGACTGGCCTGCTGTCCTGAAGACCTGCACTCACCAATATCCCGACCTCAGTTCTCCAACTCCCGAGAACCACCTTGCGTCTTCCAACCGCGCAGAAAAAAAGGGTGAGCAATCCCCGCGGCCCAGGTAATAGCGAGGCCGAAATCTCGCGATACAACTTAGCACCCGGGAAGAAGGCGAGCGACGGAAGGAGACAGGAAGCAGGATAGCCATTTTTCTCGCCGCGCGGGGAGGAGCGGCTAACGTAGGCGGAGCTTCAGCTCGCGTTATCTGAGGAGGCGGGGTTGGCCGAA
>gene=chr11_93474540-93474850; species=canFam
CCTCG-------------------------------GAGGCCCGCATTCAGCACCCCCCCGTCCCGAGCACCCCAACGCGCC-ACGACCGCCTACCT-CAACAACCACGCGGAAGGAAAG-GAAGGCCTTCCCCGCGACCCAGCTAATAGTGGGCCCGAAATCTCGCGAGAACAATCGGACGCCGCGAGGATCGTGAAAAATGGGAGGAGGCGAGGCCCGGG-GCGCCATTTTGG-CGTTgcg-ggggcggggcgagcggggggggcggggccTGAGCGCCGTCAGGAGGAGGGGCCCGCTC--------
>gene=chr11_93474540-93474850; species=equCab
GCTCG-------------------------------GTGAGCTGGGTCCATCAACCTTCCGCCCTCAGCATACCAATACGCCAACAACGACCTACCT-CTACAGCCGCGCGGAACAAAAGAGTAGGCCGCCCACGCGACTCGGCTAATAGTGGGGCCGAGGTCTCGCGATAACAACTTAACTCCCGGAAGAAAATGAGAGGTGGGAGGAGGCCAGATGCAGG-GCGCCATTTTGATCGCCGCGAGAGGAGGAGCAATTAAAGGGGGCGGAGCCTGAGCGCCCTAACTCAGAAGAGGCGGAGCTGACGGAG
>gene=chr11_93474540-93474850; species=gorGor
CCTCGGCCCAAAACCCGCGACTGGCCTGGTGTCCTAGAGATCTGTACACACCACCCTCCCGACCTCAGCCCTCCAACTCCCGATAACCAGCCGACCTCCTCCAACCGTGCGGAAGAAAAGGGTCGGCTATTTCCGTGGCCCAAGTAATAGTCAGGCCGAAATCTCGCGATACAACTTAGCTTCCGGGAAGAAGGCGAGCGGTGGGAGGAGACGCGACGTGGGGGCGCCATTTTTCTGGCCGCGCAGGGAGGACCGACTAACGTGGGCGGAGCTCTAGCTCGCGTATTCTGAGGAGGCGGGGTTGGCCTAG
>gene=chr11_93474540-93474850; species=panTro
CCTCGGCCCAAAACCCGCGACTGGCCTGGTGTCCTAGAGCTCTGTACACACCACCCTCCCGACCTCAGCCCTCCAACTCCCGATAACCAGCCGACCTCCTCCAACCGTGCGGAAGAAAAGGGTTGGTTATTTCCGTGGCCCAAGTAATAGTCAGGCCGAAATCTCGCGATACAACTTAGCTTCCGGGAAGAAGGCGAGCGGTGGGAGGAGACGCGACGTGGGGGCGCCATTTTTCTCGCCGCGCAGGGAGGACTGACTAACGTGGGCGGAGCTCTAGCTCGCGTATTCTGAGGAGGCGGGGTTGGCCTAG
>gene=chr11_93474540-93474850; species=papHam
CCTCGGGCCAAAACCTGCGACTGGCCTGGTGTCCTGGAGATTTGCACACACCACCCTCCCGATTTCAGTCCTCCAACTCCAGAAAACTAGCCGATATCCTCCAACCGCGCGGAAGAAAAGGGTGAGATATCCCCGCGGCCCAAGTAATAGTCAGGCAGAAATCTCGCGATACAATTTAGCTCCCGGGAAGAAGGCGAGCGGTGGGAGGAGACGCGACGCGGGGGCGCCATTTTTCTCGCCGCGCAGGGAGGAGCGACTAACGTGGGCGGAGCTGTAGCTCGCGTACTCTGAGGAGGCGGGGTTGGCGTAG
>gene=chr11_93474540-93474850; species=ponAbe
CCTCGGCCCAAAACCCGCGACTGGCCTGGTGTCCTAGAGATCTGCACACACCACCCTCCGGACCTCAGCCCTCTAACTCCCGATAACCAGCCGACCTCCTCCAACCGTGCGTTAGAAAAGAGTGGGCTATTTCCGTGGCCCAAGTAATAGTCAGGCCGAAATCTCGCGATACAACTTAGCTTCCGGGAAGAAGGCGAGCGGTGGGAGGAGACGCGACGCGGGGGCGCCATTTTTCTCGCCGCGCAGGGTGGACCGATTAACGTGGGCGGAGCTCTAGCTCGCGTATTCTGAGGAGGCGGGGTTGGCCTAG
>gene=chr11_93474540-93474850; species=rheMac
CCTCGGGCCAAAACCTGCGACTGGCCTGGTGTCCTGGAGATTTGCACACACCACCCTCCCGATTTCAGTCCTCCAACTCCGGAAAACTAGCCGATGTCCTCCAACCGCGCGGAAGAAAAGGGTGGGATATCCCCGCGGCCCAAGTAATAGTCAGGCAGAAATCTCGCGATACAATTTAGCTCCCGGGAAGAAGGCGAGCGGTGGGAGGAGTCGCGACGCGGGGGCGCCATTTTTCTCGCCGCGCAGGGAGGAGCGACTAACGTGGGCGGAGCTGTAGCTCGCTTACTCTGAGGAGGCGGGGTTGGCGTAG
>gene=chr11_107880020-107880117; species=hg19
GCCGGGAGCGCCACGAATTCTCGCGTCGTCTCGCGAGAGTCCAAGTTAAAGAACATGGCGACGTCTAATCTGTTAAAGGTAAGACCCTCACTCCAGC
>gene=chr11_107880020-107880117; species=bosTau
GCACGGAGCGCCACGAAATCTCGCGCGGTCTCGCGAGAGTCTAAGTTAAG-AACATGGCGACGTCTAATCTGTTAAAGGTAAGACCCTCAGTCCGGC
>gene=chr11_107880020-107880117; species=calJac
GCCGGCAGCGCCGCGAATTCTCGCGTGCTCTCGCGAGAGTCCAAGTTAACGAACATGGCGACGTCTAATCTGTTAAAGGTAAGACCCTCACTCCAGC
>gene=chr11_107880020-107880117; species=canFam
-------------------------------------------------------------------------------------------------
>gene=chr11_107880020-107880117; species=equCab
GCCCGGAGCGCCACGAAATCTCGCGTCGTCTCGCGAGAATCTAAGTTAAG-AACATGGCGACGTCTAATCTGTTAAAGGTAAGACCCTCAGTCCCTC
>gene=chr11_107880020-107880117; species=gorGor
GCCGGGAGCGCCACGAATTCTCGCGTCGTCTCGCGAGAGTCCAAGTTAAAGAACATGGCGACGTCTAATCTGTTAAAGGTAAGACCCTCACTCCAGC
>gene=chr11_107880020-107880117; species=panTro
GCCGGGAGCGCCACGAATTCTCGCGTCGTCTCGCGAGAGTCCAAGTTAAAGAACATGGCGACGTCTAATCTGTTAAAGGTAAGACCCTCACTCCAGC
>gene=chr11_107880020-107880117; species=papHam
GCCGGGAGCGCCACGAATTCTCGCGTCCTCTCGCGAGAGTCCAAGTTAAGGAACATGGCGACGTCTAATCTGTTAAAGGTAAGACCCTCACTCCAGC
>gene=chr11_107880020-107880117; species=ponAbe
GCCGGGAGCGCCACGAATTCTCGCGTCGTCTCGCGAGAGTCCAAGTTAAGGAACATGGCGACGTCTAATCTGTTAAAGGTAAGACCCTCCCTCCAGC
>gene=chr11_107880020-107880117; species=rheMac
GCCGGGAGCGCCACGAATTCTCGCGTCCTCTCGCGAGAGTCCAAGTTAAGGAACATGGCGACGTCTAATCTGTTAAAGGTAAGACCCTCACTCCAGC
>gene=chr21_30445973-30446194; species=hg19
CGCACAGCCTTCTGGGAAAGCAGCGTGGGGCCGCCTCACGCTCTTCCTGGCTCTCCAATTAGCCCACCCTTTCCCTGCCGCCAGGTCTGAAGCATCGCGAGAAGAGCAACCTCTGTGGCCAGAACCAAGCTGACGATCCCCGATCGGGTCGATCGATAGGGCGGGCCCAGGGAGCCCCTCGGGTTTCTGGCTCACGCACGCGCAGACAGCCCAGGCCGTGA
>gene=chr21_30445973-30446194; species=bosTau
CGCACAGCTTTCTGGGAACGTAGCGTGCGGCCGGCTCACGCTCCTCCTCTCTCTTCAGCGGACCCGCCTCTTCCCGGCGGCCTAGTCTGAAGTCTCGCGAGAAGAGCAGTTCGCGCCGCCAGAACTGAATTGACGATTCTCGATCTGGTCGATCAATGGGGCGCTCGCGGGCTGGGCCTCTGTCTTCCGGCCGACGCACGTGTAGGCTGC-CTGGCGGTTG
>gene=chr21_30445973-30446194; species=calJac
CGCACAGCTTTCTGGGAACGCAGCGTGCTGCTACCCCACGCTCCTT-TAGCTCTCCGGTTAGCCTGTCCTTTCCCCGCCGCGAGGTCTGAAGAATCGCGAGAAGAGCAACTTCTGTGGCCAGAACCAAACTGACGATCCCCGATCGGGTCGATCGATGGGGCGTGCGCAGGGAGCTCCTGGGGTTTCTAGCTCACGCACGCGCAAACAGCCCAGGCCTTCG
>gene=chr21_30445973-30446194; species=canFam
CGCAAAGCCTCCTGGGAACGCCGCGCGCCGCGCTCTCGCGCTCCTCCCTTCCCTCCAACGGGCCCGCCCCTTCGCGGCCTCCTGTTCCGAAGCCTCGCGAGAAAAGCCGTCCCCGCCGCCAGAACTGACTTGACGAGCCTCGATCACGTCGATCGACGGGGCGATCGCCGAGCGCGCCCCGGTCTTC-----------------GGGGGCTCGCTCCGAAG
>gene=chr21_30445973-30446194; species=equCab
CGCACAGCCTCCTGGGAACGCAGCGTGCCGCGGCCTCACGCCCCTCCTCTTTCCCCAGCGGGCCCGCCCCTTCTCAGCCGCCTGGTCTGAAGCCTCGCGAGAAAAGCAGTTCCCGCAGCCCAGACTGGATTGACGATCCTCGATCAGGTCGATCGATCGGGCGATCGCAGATCGCGCCTCGGTCGTCCGGCCGACGCAGGTGCAGGCGGATCACGCTGTTG
>gene=chr21_30445973-30446194; species=gorGor
CGCA-------------------------------------------------------------------------------------------------------------------------------------------------------------------------------------------------------------------------
>gene=chr21_30445973-30446194; species=panTro
CGCACAGCCTCCTGGGAAAGCAGCGTGCGGCCGCTTCACGCTCTTCCTGGCTCTCCAATTAGCCCACCCTTTCCCTGCCGCCAGGTCTGAAGCATCGCGAGAAGAGCAACCTCTGTGGCCAGAACCAAGCTGACGATCCCCGATCGGGTCGATCGATAGGGCGGGCCCAGGGAGCGCCTCGGGTTTCTGGCTCACGCACGCGCAGACAGCCCAGGCCGTGA
>gene=chr21_30445973-30446194; species=papHam
CGCACAGCCTTCTGGGAAAGCAGCGTGCTGCCGTGTCTCGTTCTTCAGCGCTCTCCAGTTAGCCCGCCCTTTCCCCGCCGCCAGAGGTGAAGCATCGCGAGAAGAGCAACTTCTGTGACCAGAACCAAGCTGACGATCCCGGATCGGGTCGATCGATAGGGCGGGCCCAGGGAGCGCGTCGGGTTTCCGGCTCACGCACGCGCAGACGGCCCAAGCCGTGG
>gene=chr21_30445973-30446194; species=ponAbe
CGCACAGCCTTCTGGGGAAGCAGCGTGCGGCCGCCTCACGCTCTTCCTTGCTCTCCAGTTAGCCCACCCTTTCCCCGCCGCCAGGTCTGAAGCATCGCGAGAAGAGCAACTTCTGTGGCCAGAACCAAGCTGACGATCCCCGATCGGGTAGATCGATAGGGCGGGCCCAGGGAGCGCCTCGGGTTTCTGGCTCACGCACGCGCAGACATCCCAGGCCGTGG
>gene=chr21_30445973-30446194; species=rheMac
CGCACAGCCTTCTGGGAAAGCAGCGTGCGGCCGTGTCTCGTTCTTCCTCGCTCTCCAGTTAGCCCGCCCTTTCCCCGCCGCCAGAGGTGAAGCATCGCGAGAAGAGCAACTTCTGTGACCAGAACCAAGCTGACGATCCCCGATCGGGTCGATCGATAGGGCGGGCCCAGGGAGCGCCTCGGGTTTCCGGCTCACGCACGCGCAGACTGCCCAAGCCGTGG
>gene=chr21_34144167-34144477; species=hg19
agtgagagagagagagagagagagagagagagagagagagagagagagagagagagagagagagagagagagagagagagagagagagagagcgagagagagagagagagagagagcgagagagagagagagagCCCCACACCTCTCGCGAGAGCGTCGGCTCTTTGCATCGCTCTCTGTCGGAGTGGAGTACTATTAGCATGGAACTCTGGTGTTGTTTGACAGGTCACAAAGAGGATCATAGAGATGAGAAGAAAGAGTAGGCTCTGTTGTCCCTCAGACGGCGCTGCTGCAGTGCGTCTTCGCACTT
>gene=chr21_34144167-34144477; species=bosTau
-------------------------------------------------------------------------------------------------------------------------------GAGAGAACTCCTCCCCTCTCGCGAGAACGTCAGT--TTTGTTTTGTCCCCTGTCGGCCCGGAGGACTATTGGAACGGAACTCTGGAGCCGTCCGGCCGGTCACAAAGAGAATCATAGAGACGAGAGGAAAGAG----------------TCAGCCCCGGGTGCTGCAGTGCGTCTCCTCA-TG
>gene=chr21_34144167-34144477; species=calJac
----------------------------------------------------------------------------------------------------------------------AGAGAGAGCGAGCGAGCCCCACGCTTATCACGAGAGCGCCAGCTCTTTGTATCGCCCTCTGTCCTTGTGGAGGACTATTAGCATGGAATTCCGGTGTTGTTTGAGAGGTCACAAAGAGGATCATAGAGATGAGAAGAAAGAGTAGGCCCTGTTGTCCCTCAGACCGTGTTGCTGCAGTGCGTCTTCGCACTT
>gene=chr21_34144167-34144477; species=canFam
----------------------------------------------------------------------------------------------------------------------------AG---GAGAGCCCCGCGCCTCTCGCGAGAGCGCCAGCTGGTCGCAGTGTCCTCTGCCGGCGTGGAGGACCGTGGGCGCGGAACTCTGGCGCCGTCCGACGGGTCACAGAGAGGATCATAGAGACGAGAGGACCGGGTAAGCTCGGTCTTCCCGCGGCCCCCGCTGCTACACAGCGTCTTCGCACTT
>gene=chr21_34144167-34144477; species=equCab
----------------------------------------------------------------------------------------------------------------------------------------------------------------------------------------------------------------------------------------------------------------------------------------------------------------------
>gene=chr21_34144167-34144477; species=gorGor
----------------------------------------------------------------------------------------------agagagagtgagagagagagagagagagagagagagagagCCCCACACCTCTCGCGAGAGCGTCGGCTCTTTGCATCGCTCTCTGTCGGAGTGGAGTACTATTAGCATGGAACTCTGGTGTTGTTTGACAGGTCACAAAGAGGATCATAGAGATGAGAAGAAAGAGTAGGCTCTGTTGTCCCTCAGACGGCGCTGCTGCAGTGCGTCTTCGCACTT
>gene=chr21_34144167-34144477; species=panTro
---------------------------------------------------------------------------------------------------------------------gagagagagagagagagCCCCACACCTCTCGCGAGAGCGTCGGCTCTTTGCATCGCTCTCTGTCGGAGTGGAGTACTATTAGCATGGAACTCTGGTGTTGTTTGACAGGTCACAAAGAGGATCATAGAGATGAGAAGAAAGAGTAGGCTCTGTTGTCCCTCAGACGGCGCTGCTGCAGTGCGTCTTCGCACTT
>gene=chr21_34144167-34144477; species=papHam
----------------------------------------------------------------------------------------------------------agagagggagcgagagagagcgagcgagCCGCACACCTCTCGCGAGAGCGTCGGCTCTTTGCATCTCCCTCTGTCGGATTGGAGGACTATTAGCATGGAACTCCGGTGTTGTTTGACAGGTCACAAAGAGGATCATAGAGATGAGAAAAAAGAGTAGGCTCTGTTGTCCCTCAGACTGCGCTGCTGCAGTGCGTCTTCGCACTT
>gene=chr21_34144167-34144477; species=ponAbe
aggaaga--------------------------------------------------------------------------------------------------------------gagagagtgagagagagCCCCACACCTCTCGCGAGAGCGTCGGCTCTTTGCATCGCCCTCTGTTGGAGTGGAGTACTATTAGCATGGAACTCTGGTGTTGTTTGACAGGTCACAAAGAGGATCATAGAGATGAGAAGAAAGAGTAGGCTCTGTTGTCCCTCAGACGGAGCTGCTGCAGTGCGACTTCGCACTT
>gene=chr21_34144167-34144477; species=rheMac
----------------------------------------------------------------------------------------------------------agagagggagcgagagagagcgagcgagCCGCACACCTCTCGCGAGAGCGTCGGCTCTTTGCATCTCCCTCTGTCGGATTGGAGGACTATTAGCTTGGAACTCCGGTGTTGTTTGACAGGTCACAAAGAGGATCATAGAGATGAGAAAAAAGAGTAGGCTCTGTTGTCCCTCAGACTGCGCTGCTGCAGTGCGTCTTCGCACTT
>gene=chr12_510517-510827; species=hg19
GGTGCCCGAAAGTGGTGCGTTCTGACCCCAAACGTCACACTACCCGTCCCTGGAGGAGCGGGTTGCAGCCCAGCTGCGTCGCCCCGCGCAGAGCTCCAGGCAGAAGAAAACTACATTTCCCAGAGACCTCTGCGCGGTCGGGAGCACCGCGAGGAGGGGCGAGATGGGGGCGGGCCTCTGTGTGAAGGCCCTTCCCATTGGTGCGCATTCCAAAGGGCCATGTAAACTTCTTCGCGATTGCACGGATTCAGGGACGCTCAGTGGCGCCGCGCCGCTCCTTGGTTTGACTTTTGTTTTTCAGTTGCGTTCC
>gene=chr12_510517-510827; species=bosTau
AGACCCCAGGTCTAGCACG-ACTGACCCCAAACACCACAAC-CCGGTAC----------------------------CTCCTCACCAGGAGCGCTGTGTGCAGAGGGAAACTATATTTCCCAGTAACCTCTGCGGGGCAAGGAACG---CGAGGGAGGGCGGGAA-GGGGCGGGCCTTTGTATGAACAGCTTTCCTAATGGTGCGCAATCCAGA-GGCTGTGTAAGCCAGTGGGCGATTggccgggctcgcgcc----------cgccgcgccgccccTCTGTTTGA---GTGTTTTTCTGTTGGGCTCT
>gene=chr12_510517-510827; species=calJac
GGTGACCAGAAGTGGTGCCTTCTGACCCCAAGCATCACACTACCCGTACCTGAAGGAGCGAGTTGCAGCCCTGCTGCATCGCCACGCGCTGAAGAGCAAGCAGAAGAAAACTACATTTCCCAGCGACCACTGCGCGGCGAGGAACGCCGCGAGGAGGGGCGAGATGGGGGTTGGCCTCTGTGTGAAGGCCCTTCCCATTGGTGCGTAGTCTAAAGGGTCGTGTAAGCTGCTGCGCGATTGGACAGATTCAGGGACGTTCAGTGGCGCCGCGACGCTCCTTGGTTTGACTTTTATTTTTCAGTTGAGTTCC
>gene=chr12_510517-510827; species=canFam
GGTGCCCAAAACTAGTGCGTTCTGACCCCGAACACCATACCGCCGGTACTGGGA-CGGCGGATTGCAATCGGTTTACAGTCCCTCCC-GGAAGCAGTGTGTGGAAGAAAACTACATTTCCCGGCGATCTCTGCGCAGTTAGACGCAAAGCAAGGAAAGGCGGGGA------------ATGTGTGAATAGCCTTCTTATTGGTGCGCCGTCCAAAGGGCCATGTAAACTTGTGGGCGATTGGACGGATTCGTGCACGCTCAGTGGCGCCGCGACGCTACCGGATTTAAGTTTTGTTTTTCGGTTGGGGTTT
>gene=chr12_510517-510827; species=equCab
TGTACCCAGAACCAGTGCGTTCTGATCCCCCAAATCGCACTACCAGTACTGGGA-GAGCGGCTTGTAGCCGGGTTATAGGCCCGCCTAGAAAGCTGTGTGCAAAAAAGAACTACATTTCCCGGCGATCTCTGCGCGGTAAGACGCGGAGCAAGGGAGGGCGGGAATGTGGCGTGCTTCTGTGTGAATAGCCTTCCTATTGGTGCGCAATCCGAAGGGCCTTGTAAACTTGTGGGCGATTGGACGGATTCGGGCACGCTCAGTGGCGCCGCGCCGCTCCCTGATTTAATTTTTGTTTTTCGGTTGGATTGT
>gene=chr12_510517-510827; species=gorGor
GGTGCCCGAAAGTGGTGCGTTCTGACCCCAAACGTCACACTACCCGTCCCTGGAGGAGCTGGTTGCAGCCCAGCTGCGTCGCCCCGCGCAGAGCTCCATGCAGAAAAAAACTACATTTTCCAGAGACCTCTGCGCGGCCGGGAGCACCGCGAGGAGGGGCGAGATGGGGGCGGGCCTCTGTGTGAAGGCCCTTCCCATTGGTGCGCAGTCCAAAGGGCCACGTAAACTTCTTCGCGATTGCACGGATTCAGGGACGCTCAGTGGCGCCGCGACGCTCCTTGGTTTGACTTTTGTTTTTCAGTTGCGTTCC
>gene=chr12_510517-510827; species=panTro
GGTGCCCGAAAGTGGTGCGTTCTGACCCCAAACGTCACACTACCCGTCCCTGGAGGAGCGGGTTGCAGCCCAGCTGCATCGCCCCGCGCAGAGCTCCAGGCAGAAGAAAACTACATTTCCCAGAGACCTCTGCGCGGCCGGGAGCACCGCGAGGAGGGGCGAGATGGGGGCGGGCCTCTGTGTGAAGGCCCTTCCCATTGGTGCGCAGTCCAAAGGGCCATGTAAACTTCTTCGCGATTGCCCGGATTCAGGGACGCTCAGTGGCGCCGCGACGCTCCTTGGTTTGACTTTTGTTTTTCAGTTGCGTTCC
>gene=chr12_510517-510827; species=papHam
GGTGCCCGGAAGTGGTGCGTTCTGACCCCAAACGTCCCATTACCGGTACCTGGAGGAGCGGGTTGCAGCCCAGCCGCATCGCCCCGCGCGGAACTGCATGCAGAAGAAAACTACGTTTCCCAGAGACCTCTGCGCGGCCAGGAGCACCGCGAGGAGGGGCGAGAT-GGGGCGGGCCTCTGTGTGACGGCCGTTCCCATTGGTGCGCAGTCCAAAGGGCCTTGTAAACTCCTGCGCGATTGCACGGATTCAGGGACGCGCCGTGGCGCCGCGACGCTCCTTGGTTTGACTTTTGTGTTTCAGTTGAGTTCC
>gene=chr12_510517-510827; species=ponAbe
GTTGCCCGAAAGTGGTGCGTTCTGACCCCAAACGTCACACTACCCGTCCCTGGAGGAGCGGGTTGCAGCTCAGCTGCATCGCCCCGCGCAGAGCTGCATGCAGAAGAAAACTACATTTCCC--AGACTTCTGCGCGGCCAAGATCACCGCGAGGAGGGGCGAGAT-GGGGCGGGTCTCTGTGTGAAGGCCCTTCCCATTGGTGCGCAGTCCAAAGGGCCGTGTAAACTTCTTCGCGATTGCACGGGTTCAGGGACGCTCAGTGGCGCCGCGACGCTGCTTGGTTTGACTTTTGTTTTTCAGTTGAGTTCC
>gene=chr12_510517-510827; species=rheMac
GGTGCCCGGAAGTGGTGCGTTCTGACCCCAAACGTCCCATTACCGGTACCTGGAGGAGCAGGTTGCAGCCCAGCTGCATCGCCCCGCGCAGAACTGCATGCAGAAGAAAACTACGTTTCCCAGAGACCTCTGCGCGGCCAGGAGCACCGCGAGGAGGGGCGAGAT-GGGGCGGGCCTCTGTGTGACGGCCGTTCCCATTGGTGCGCAGTCCAAAGGGCCTTGTAAACTCCTGCGCGATTGCACGGATTCAGGGACGCGCCGTGGCGCCGCGGCGCTCCTTGGTTTGACTTTTGCGTTTCAGTTGAGTTCC
>gene=chr12_4337205-4337515; species=hg19
ATATGTACATTTTTTTAACCTGCCCtgctatagtttggatgtttgttcccacaaacctcatgttaaaattggatccccaatgttagaggtgtttgggtcatagaggtggatccctgagaaatcgcttggttctgttctcgcgatactgagtgagttctcactcactagctcccgcccgagctggttgtttaaaacagccgggcaatccccaccgcccctcactcattgttgcctctctcaccacgtgatgtctgcacacgccaacaccccgtccccttccgccatgagtggaagcagcctgaagctctca
>gene=chr12_4337205-4337515; species=bosTau
----------------------------------------------------------------------------------------------------------------------------------------------------------------------------------------------------------------------------------------------------------------------------------------------------------------------
>gene=chr12_4337205-4337515; species=calJac
--------------------------gctattgttgggacgtttgttcccccaaacctcatgtcgacattggatccccaatgttagaggtgtctg------------ggatccctaacaaatggcttgatgctgttctcaccatactgggtgagttctcactcactagctcccaccagagctggttgtttagaa--------------------------------------ctctctcaccaagtgatgcctgcacacaccaatgcctcatccctttctgccatgaatggaagcagcctgaagctctca
>gene=chr12_4337205-4337515; species=canFam
atgtgtaaa-ttctggaacctgccc---------------------------------------------------------------------------------------------------------------------------------------------------------------------------------------------------------------------------------------------------------------------------------------------
>gene=chr12_4337205-4337515; species=equCab
atgtgtaaa-ttctggaagctg------------------------------------------------------------------------------------------------------------------------------------------------------------------------------------------------------------------------------------------------------------------------------------------------
>gene=chr12_4337205-4337515; species=gorGor
ATATGTACA-TTTTTTAACCTGCCCtgttacagtttggatgtttgttcccgcaaacctcatgtcaaaattggatccccaatgttagaggtgtttgcgtcatagaggtggatccctgataaatcgcttggttctgttctcgcgatactgagtgagttctcactcactagctcccgccagagctggttgtttaaagcagcccggcaatcgccatcacccctcactcattgctgcctctctcaccacgtgatgtctgcacacgccaacaccccatccccttccgccatgagtggaagcagcctgaagctctca
>gene=chr12_4337205-4337515; species=panTro
ATATGTACA-TTTTTTAACCTGCCCtgttatagtttggatgtttgttcccacaaacctcatgttaaaattggatccccaatgttagaggtgtttgggtcatagaggtggatccctgagaaatcgcttggttctgttctcgcgatactgagtgagttctcactcactagctcccgcccgagctggttggttaaaacagcccggaaatccccatcacccctcactcactgttgcctctctcagcacgtgatgtctgcacacgccaacaccccatccccttccgccatgagtggaagcagcctgaagctctca
>gene=chr12_4337205-4337515; species=papHam
acgtgtaca-TTTTTGAACCTGCCCTGCTGTAGTTTGGATGTTTGTCCCCACAAACCtcatgtcaaaattggatccccaatgttagaggtgtttgggtcataaaggtggatccctaataaatcgcttagttctgttctcacgatactgagtgagttctcactccctagcttccgccta----ggaagtttaaaacagcccggcactccccatcacccgtcactcattgctccctctctcaccatgtgatgtctgcacacaccaacaccccatccccttcctccacgagtggaagcagcctgaagctctca
>gene=chr12_4337205-4337515; species=ponAbe
atatgtaca-TTTTTGAACCTACCCtgccatagtttagatgtttgttcccacaaacctcatgtcaaaattggatgcccagtgttagaggtgtttgggtcatagaggtggatccctaataaatcgcttggttctgttctcgcgatactgagtgagttctcactcactagctcccgccagagctggttatttgaaacagcccagcaatccccatcacccctcactcattattccctctctcaccgtgtgatgtctgcacacaccaacaccccatcgccttccgccatgagtggaagcagcctgaagcgctca
>gene=chr12_4337205-4337515; species=rheMac
acgtgtaca-TTTTTGAACTTGCCCtgctgtagtttggatgtttgtccccacaaacctcatgtcaaaattggatccccaatgttagaggtgtttgggtcataaaggtggatccctaataaatcgcttggttctgttctcacgatactgagtgagttctcactccctagcttccgccta----ggaagtttaaaacagcccggcactccccatcacccgtcactcattgctccctctctcaccatgtgatgtctgcacacaccaacaccccatccccttcctccacgagtggaagcagcctgaagctctca
>gene=chr12_7047071-7047381; species=hg19
CTGGAGGGCTCCAAGCTGGCCAAGAAGCGGGCCGACCTGGTGGAGAAGGTGCGGCGCGAGGCCGAGCAGCGCGCGCGCGAAGAAAAGGAGCGCGAGCGCGAGCGGGAACGCGAGAAAGAGCGCGAGCGCGAGAAGGAGCGCGAGCTTGAACGCAGCGTGGTGAGTGCGTCACTGCCTGCGCCACCGCCTTCTTTCCCTCTTTCCTTCCTTCCCTctgcgctgcgctgcgctacgctacgctgcgGGGCTGTGGCTGGGTGGGCGGGCGAGTCACGTCGCCACCTGTCGGAGGGGAGGTACCACTGCAGCC
>gene=chr12_7047071-7047381; species=bosTau
CTGGAGGGGTCCAAGCTGGCCAAGAAACGGGCCGACCTGGTAGAGAAGGTGCGGCGCGAGGCCGAACAGCGCGCGCGCGAAGAAAAGGAGCGCGAGCGCGAGCGGGAGCGCGAGAAGGAACGCGAGCGCGAGAAGGAGCGCGAGCTGGAACGCAGCGTGGTGAGTGCGTCACTGTGCGCGCCTCCGCCT-CGGGGCCGCCCTCTACGCG------------ACTCAG----------------GAGTTTC-----------GGGGTGGGGCCA-TGCGCCACCTGTCGGACAGGAGGAGCCATGGCAACC
>gene=chr12_7047071-7047381; species=calJac
CTGGAGGGCTCCAAGCTGGCCAAGAAACGGGCAGACCTGGTGGAGAAGGTGCGGCGCGAGGCCGAGCAGCGCGCGCGCGAAGAAAAGGAGCGCGAGCGCGAGCGGGAACGCGAGAAGGAGCGCGAGCGCGAGAAGGAGCGCGAGCTTGAACGCAGCGTGGTGAGTACGTCGCGGCCTGCGCCACCGCCTTCTTTCCCTC--------------------------------------------ggggctggggctgggTGGGT-GGCCAGTTGTGTCGCCACCTGTCGGAGGGGAGGTACCACTGCAGCC
>gene=chr12_7047071-7047381; species=canFam
CTGGAGGGCTCCAAGCTGGCC-AGAAGCGGGCCGACCTGGTGGAGAAGGTGCGGCGCGAGGCCGAGCAGCGCGCGCGCGAAgagaaggagcgcgagcgcgagcgggagcgcgagaaggagcgcgagcgcgagaaggagcgcgagcTGGAACGCAGCGTGGTGAGTGCGTCACCGCACGCGCCGCCGCCTCCCGGCCCCTCCTCCGCGCC------------GCGCAG----------------GAGGGTC-----------GGCGGGGGGTCATTGCGCCTCCTGTCGGAGAGGAGGAGGCACGGCGGCC
>gene=chr12_7047071-7047381; species=equCab
CTGGAGGGCTCAAAGCTGGCCAAGAAGCGGGCCGACCTGGTGGAGAAGGTGCGGCGCGAGGCCGAGCAGCGCGCGCGCGAAGAAAAGGAGCGCGAGCGCGAGCGAGAACGCGAGAAGGAGCGCGAGCGCGAGAAGGAGCGCGAGTTGGAACGCAGCGTGGTGAGTGCGTCACCACGTGCGCCAC--CCTCCTGGCCCGCCCTCTGCGCC------------GCGCAG----------------GAGGCTC-----------GGTGGGGGGTCATTGCGCCACCAGTCTGAGAGGAGGAACTACTGCGACC
>gene=chr12_7047071-7047381; species=gorGor
CTGGAGGGCTCCAAGCTGGCC-AGAAGCAGACAGACCTGGTGGAGAAGGTGTGGTGCGAGGCCAAGCAGCGCCCACG----AAGAAAGAGCGC--CTGCCTGCAGGAACGCGAGAAAGAGCACGAGCGTGAGAAAGAGCGCGAGCTCGAACGCAGCGTGGTGAGTGCGTCACTGC------------CTTCTTTCCCTCCTTCCCTctg---cgctgcgctgcgctgcgctacgctacgctgcggggctggggctgggTGGGCGGGCGAGTCACGTCGCCACCTGTCGGAGGGGAGGTACCACTGCAGCC
>gene=chr12_7047071-7047381; species=panTro
CTGGAGGGCTCCAAGCTGGCCAAGAAGCGGGCCGACCTGGTGGAGAAGGTGCGGCGCGAGGCCGAGCAGCGCGCGCGCGAAGAAAAGGAGCGCGAGCGCGAGCGGGAACGCGAGAAAGAGCGCGAGCGCGAGAAGGAGCGCGAGCTTGAACGCAGCGTGGTGAGTGCGTCACTGCCTGCGCCACCGCCTTCTTTCCCTCTTTCCTTCCTTCCCCCTGCGCTGCGCT----------ACGCTGCGGGGCTGTGGCTGGGTGGGCGGGCGAGTCACGTCGCCACCTGTCGGAGGGGAGGTACCACTGCAGCC
>gene=chr12_7047071-7047381; species=papHam
CTGGAGGGCTCCAAACTGGCCAAGAAGCGGGCCGACCTGGTGGAGAAGGTGCGGCGCGAGGCGGAGCAGCGCGCGCGCGAAGAAAAGgagcgggagcgcgagcgggaacgcgagaaggagcgcgagcgCGAGAAGGAGCGCGAGCTTGAACGCAGCGTGGTGAGTGCGTCACTGCCTGCGCCACCGCCTTCTTTGCCTC-----------------------------------------------------GCTAGGTGGGCGGGCGAATCAAGTCGCCACCTGTCGGAGGGGAGGTACCACTGCAGCC
>gene=chr12_7047071-7047381; species=ponAbe
CTGGAGGGCTCCAAGCTGGCCAAGAAGCGGGCCGACCTGGTGGAAAAGGTGCGGCGCGAGGCCGAGCAGCGCGCGCGCGAAGAAAAGGAGCGCGAGCGCGAGCGGGAACGCGAGAAAGAGCGCGAGCGCGAGAAGGAGCGCGAGCTTGAACGCAGCGTGGTGAGTGCGTCACTGCCTGCGCCACCGCCTTCTTTGCCTTTTTCCCTCCTTCCGCctgcgctgcgctacgctacgctgcgctgcggggctgcggctgggTGGGCGGGCGAGTCACGTCGCCACCTGTCGGAGGGGAGGTACCACTGCAGCC
>gene=chr12_7047071-7047381; species=rheMac
CTGGAGGGCTCCAAACTGGCCAAGAAGCGGGCCGACCTGGTGGAGAAGGTGCGGCGCGAGGCGGAGCAGCGCGCGCGCGAAGAAAAGgagcgggagcgcgagcgggaacgcgagaaggagcgcgagcgcgagaaggagcgcgagcTTGAACGCAGCGTGGTGAGTGCGTCACTGCCTGCGCCACCGCCTTCTTTGCCTCCTTCTCTCTT----------------------------------ggggctTGTGCTAGGTGGGCGGGCGAATCAAGTCGCCACCTGTCGGAGGGGAGGTACCACTGCAGCC
>gene=chr12_10766185-10766320; species=hg19
GCAGTGACGTCATCGCGCGGAATAAGTGCGTCACCACAGGCGCTTCTCTTCCTCCTGCAGTGCAGCCCTAGACTAAAGCGTGAAAGCCGAGTATCGCGTGAGAGTCCGGAGGCGCTGAAGGGAGGGTCGCAGCGC
>gene=chr12_10766185-10766320; species=bosTau
GTAGTGACGTCATCGCCCAG-ATGAACACGTCACAGCGAGCGCGCCGCTTCAGCCTC---------CCGAGAGAAAAGCGGGTG-----------------------GGAGACGGGTGCGGCAGCGTTGCACCGA
>gene=chr12_10766185-10766320; species=calJac
GCAGTGACGTCATTGCGCGGAATACGTGCGTCACCACAGGCGCCGCTTTTCCTCGTTCGGTGCAGCCCTGCCGAAAAGCTGGAAGGTCGAGTGTCGCTTGAGAGGCCGGAGTCACCGAAGGGAGGGTCGCAGCGA
>gene=chr12_10766185-10766320; species=canFam
GCAGCCACGTCATCGCGCGG-GTAAATGCGTCACTGCGGGCGCGCCTTTCC-G-CTC---------CCTGGAGGACCGTGGGGAGGCGGACTCTAGCTG-----CTCAGAGGCGCC------CGGGCGATAG---
>gene=chr12_10766185-10766320; species=equCab
GCAGTGACGTCATCGCCCAG-GAAAAATCGTCACTGCCCGCGCGCCTTTCC-GCCTC---------CCGGTTGGAAAGCGGGAAAGCGGCGTCTCGCGGAAGAGCCCGGATGCACAGGATGGCGGGTAGTAGCCG
>gene=chr12_10766185-10766320; species=gorGor
GCAGTGACGTCATCGCGCGGAATAAGTGCGTCACCACAGGCGCTTCTCTTCCGCCTGCCGTGCAGCCCTAGACGAAAGCGTGAAAGCCGAGTATCGCGTGA-------GAGGCGCTGAAGGGAGGGTCGCAGCGC
>gene=chr12_10766185-10766320; species=panTro
GCAGTGACGTCATCGCGCGGAATAAGTGCGTCACCACAGGCGCTTCTCTTCCGCCTGCCGTGCAGCCCTAGACTAAATCGTGAAAGCCGAGTATCGCGTGAGAGTCCCGAGGCGCTGAAGGGGGGATCGCAGCGC
>gene=chr12_10766185-10766320; species=papHam
GTAGTCACGTCATCGCGCGGAATAAGTGCGTCACCACAGGCGCTTCTCTTCCGCCTGCCGTGCAACCCTGGACTAAAGCGTGAAAGCCGAGTCTCGCGTGAGAGCCAGTTGGTGCTGAAGGGAGAGTCGCA-TGC
>gene=chr12_10766185-10766320; species=ponAbe
GCAGTGACGTCATCGCGCGGAATAAGTGCGTCACCACAGGCGCTTCTCTTCCGCCTGCCGTGCAGCCCTAGACTAAAGCGTGAAAGCCGAGTATCGCGTGAGAGTCTGGGGGCGCTGAAGGGAGGGTCGCAGCGC
>gene=chr12_10766185-10766320; species=rheMac
GTAGTCACGTCATCGCGCGGAATAAGTGCGTCACCACAGGCGCTTCTCTTCCGCCTGCCGTGCAGCCCTGGACTAAAGCGTGAAAGCCGAGTCTCGCGTGAGAGCCAGTTGGTGCTGAAGGGAGAGTCGCA-TGC
>gene=chr12_11324162-11324346; species=hg19
AGCCATGACTAAGCTAACGGCCTCCGGGGCCAGCATGATGGCCGACTCCCAGGGTCCGTTGCGGCGCGGCGGAGCAGCCAATGGCGAGCCCCACAGTCTCGCGAGAGTGCTCAGGCGCTCTTCGTGGCTGCCCTCTTAGCTGCTAGCGGAGCTCCTCAGGGGGCGGCCGGGAGCCTACAATCCC
>gene=chr12_11324162-11324346; species=bosTau
AGCCCTGGGGATGCCGCCGGCGTTCCGGGCCTGCGTTGTGGCCGACTCCCAGGAGGCGCCGCGGCACCGTGGAGCTTGGGGCGAGCAGTCCCGCTGTCTCGCGAGAGTGCTTGGTCTCCCTCCACCGCTGCGCTCTCTGCTCTCCTCCGATCCCC-TGAACTGGCACCGAGACCTC-CTGAGTG
>gene=chr12_11324162-11324346; species=calJac
ACCCGTGACTAAGCTAACGGCCTCCGGGGCCAGCAAGATGGCGGACTCCTAGGGTCCTTTGCGGCGCAGCAGAGCAGTGGATAGCGAGCCCCACAGTCTCGCGAGAATGCTCAGGCGCTCTTCGCGGCTGCGCTCTTCGCTGCCAGCGGAGCTCCTCCGGAGGGCGCTGGGAGCCTTCAGTTCC
>gene=chr12_11324162-11324346; species=canFam
CGCCGCGCCCAGGAGGCCGGCGT-CCCGGCCCGGAC-ATGGCCGCCTCCCGCGAGGCCCGGCGGCGAAGCGGCGCGGCGAGCGC-GAGCTCTGGAGTCTCGCGAGAGGGCGTGAGCGCTCTCTGCGGCTGCGCTCT-GGGTCCTCGCGGAGCTTC-GGGCCGGCGGCGGAAGGCGGGGAGCGGC
>gene=chr12_11324162-11324346; species=equCab
GGCCGTGATGGACCTGCCGGCTT-CCGGGCCAGCACAATGGCGGATTCCCAGGAGGCCCGGAGGCGAAGCGGGGCTGCGAGCAAGGAGGTCCGCAGTCTCGCGAGAATGCCTGGGAGCCCTCCGCGGCTGCGCTCGCCGCTCGCAACCCAGCTCCAGGGTC----GCGGAAAGCCTGCCGTGGC
>gene=chr12_11324162-11324346; species=gorGor
AGCCATGACTAAGCTAACGGCCTCCGGGGCCAGCATGATGGCCGACTCCCAGGGTCCGTTGCGGCGCGGCGGAGCAGCCAATGGCGAGCCCCACAGTCTCGCGAGAGTGCTCAGG--CTCTTCGTGGCTGCCCTCTTAGCTGCTGGCGGAGCTCCTCAGGGGGCGGCCGGGAGCCTACAGTCCC
>gene=chr12_11324162-11324346; species=panTro
AGCCATGACTAAGCTAACGGCCTCCGGGGCCAGCATGATGGCCGACTCCCAGGGTCCGTTGCGGCGCGGCGGAGCAGCCAATGGCGAGCCCCACAGTCTCGCGAGAGTGCTCAGGCGCTCTTCGTGGCTGCCCTCTTAGCTGCTAGCGGAGCTCCTCAGGGGGCGGCCGGGAGCCTACAATCCC
>gene=chr12_11324162-11324346; species=papHam
AGTCGTGACTAAGCTAACGGCCTCAGGGGCTAGCATAATGGCCTACTCCCAGGGTCCCTTGCGGCGCGGCGGAGCAGCGAATGGCGAGCCCCACAGTCTCGCGTTAGTGCTCAGGCGCTGTTCGCGGCCTCTTTCTTCGCTACAAGCAGAGCTCCTCTGGGGGCCGCCGAGAGCCTACAGTTCC
>gene=chr12_11324162-11324346; species=ponAbe
AGCCATGACTAAGCTAACGGCCTCAGGGGCCAGCATGATGGCCGACTCCCAGGGTCCGTTGCGGCGCGGCGGAGCTGCGAATGGCGAGCCCCACAGTCTCGCGAGAGTGCTCAGGCGCTCTTCGTGGCTGCCGTCTTAGCTACCAGCGGAGCTCCTCAGGGGACAGCCGGGAACCCACAATCCC
>gene=chr12_11324162-11324346; species=rheMac
AGTCGTGACTAAGCTAACGGCCTCAGGGGCTAGCATAATGGCCTACTCCCAGGGTCCCTTGCGGCGCGGCGGAGCAGCGAATGGCGAGCCCCACAGTCTCGCGTTAGCGCTCAGGCGCTGTTCGCGGCCTCTTTCTTCGCTACAAGCAGAGCTCCTCTGGGGGCCGCCGAGAGCCTACAGTTCC
>gene=chr12_13318271-13318398; species=hg19
taactaactaaccaaccagctaactaaccacctaactaaccaactagccaattaactacctaaccaaccagctagctagctaactaactaactaactaactaactaactaactaactaactaactaa
>gene=chr12_13318271-13318398; species=bosTau
AAACCTAT----CAACCAATGAACCAA-----------------------------------------------------------ACCAA------------CCAACAAATCAACTGACTGG----
>gene=chr12_13318271-13318398; species=calJac
caactaac----------------taaccatctaactaaccaactggccaattaactaact-accaaccagctaggtagctag---attaactaacaaactaactaactaa----------------
>gene=chr12_13318271-13318398; species=canFam
taattaac----cgaccaatcaactaa------------ctaactGTCTGATGGCCTAACAACCTGGGCAGC-AGCCAGGG----------------------------------------------
>gene=chr12_13318271-13318398; species=equCab
tatccaa-------actaatcaattaa------------ctaac-------------------------------------atccaactaa------------ctgactgactgactgactga----
>gene=chr12_13318271-13318398; species=gorGor
tgactaac----caaccagctaactaaccacctaactaaccaactagccaattaactacctaaccaaccagctagctagctaactaactaactaactaactaactaactaa----------------
>gene=chr12_13318271-13318398; species=panTro
taactaac----caaccagctaactaaccacctaactaaccaactagccaattaactacctaaccaaccagctagctagctagctagctagctaactaactaactaactaactaactaactaa----
>gene=chr12_13318271-13318398; species=papHam
taactaa-----caaccagcaaactaaccacctaactaaccaactagccaattaactacctaaccaaccagctagctaactaactaactaactaa--------------------------------
>gene=chr12_13318271-13318398; species=ponAbe
taactaac----caaccagctaactaaccacctaactaaccaactagccaattaactacctaaccaaccagctagctagctaactaactaactaa--------------------------------
>gene=chr12_13318271-13318398; species=rheMac
taactaa-----caaccagcaaactaaccacctaactaaccaactagccaattaactacctaaccaaccagctagctaactatcta-ctaactaa--------------------------------
>gene=chr12_27091261-27091414; species=hg19
TTTGCGAGAGGCCGAGCGAAAGCCTGGGAAGGGAGGAATAGGGAGGGACATAGAAGGGCCCCGCCCTGCCTTCTGGGGCAAAGCGGAGAGTGGTCGGTTCTGCCCCACAGTAACGCGAGGAAAGAAATCTCGCGAGGCTGGAGTTCTCCGGGA
>gene=chr12_27091261-27091414; species=bosTau
TTTGCGAGAGGCCGAGCAAAAGCCCGAGTGTGGACTAGCGGGGAGGGACGTAAAGTGG-CCCGCCCCTACGACTTGCGCAAGGCCTCAAATAATGAGGTCTGCCCCACCGTTACGCGAGGAAGGAAGTCTCGCGAGGTTAAAGCGCTTTGAGA
>gene=chr12_27091261-27091414; species=calJac
TTTGCGAGAGGCCGAGTGAAAACCTGAGAGGGGAGG-ACAGGGAGGGACATAAAAGGGCCCCGCCCCGCATGCTCGCGCAAAGCGGCTAGAGGTCGGCTCTGCCTCACCGTAACGCGAGGAAGGAAATCTCGCGAGGCTGGAGTCCTCCGGGA
>gene=chr12_27091261-27091414; species=canFam
TTTGCGAGAAACCAAGCTAAAGCCTAA--GTAGATCGATGGGGCGGGGCCTAGAAAGGACCCGCCCCCACCTCTCGCGCAAAGCCGCAAGTAATCGGCTCTGGCCCGCGGTAACGTGAGGCGGGAAGTCTCGCGAGGTTTGAGCGCTCTGCGC
>gene=chr12_27091261-27091414; species=equCab
TTTGCGAGAGGCCAAGCAAAAGCCGGAGCGTAGATTAACGGGGAGGGGCGAGGAAGGGACCCGCCCCCACCTCTCGCGCAAAGGCGCAAGTAGTCGGCTCTGCCCCACGGTAACGC-AGGAAGGAAATCTCGCGAGGTTGGAGCGCCCTGAGA
>gene=chr12_27091261-27091414; species=gorGor
TTTGCGA---GCCGAGCGAAAGCCTGGGAAGGAACGAATAGGGAGGGACATAGAAGGGCCCCGCCCTGCCTTCTCGGGCAAAGCGGAGAGTGGTCGGTTCTGCCCCACAGTAACGTGAGGAAGGAAATCTCGCGAGGCTGGAGTTCTCCGCGA
>gene=chr12_27091261-27091414; species=panTro
TTTGCGAGAGGCCGAGCGAAAGCCTGGGAAGGGAGGAATAGGGAGGGACATAGAAGGGCCCCGCCCTGCCTTCTGGGGCAAAGCGGAGAGTGGTCGGTTCTACCCCACAGTAACGCGAGGAAGGAAATCTCGCGAGGCTGGAGTTCTCCGGGA
>gene=chr12_27091261-27091414; species=papHam
TTTGCGAGAGGCCGAGCGAAGGCCTCGGAGGGGAGGAATAGGGAGGGACATATAAGGGCCCCGCCCCGCCTTCTCGCGCAAAGCGGAGAGTGGTCGGTTTTGCCCCACCGTAACGCGAGGAAGGAAATCTCGCGAGGCTGGAGTCCTCCGGGA
>gene=chr12_27091261-27091414; species=ponAbe
TTTGCGAGAGGCCGAGCGAAAGCCTGGGAGGGGAGGAATAGGGAGGGACGTAGAAGGGCCCCGCCCCGCCTTCTCGCGCAAAGCGGAGAGTGGTCGGTTCTGCCCCACCGTAACGCGAGGAAGGAAATCTCGCGAGGCTGGAGTCCTCCGGGA
>gene=chr12_27091261-27091414; species=rheMac
TTTGCGAGAGGCCGAGCGAAGGCCTGGGAGGGGAGGAATAGGGAGGGACATACAAGGGCCCCGCCCCGCTTTCTCGCGCAAAGCGGAGAGTGGTCGGTTTTGCCCCACCGTGACGCGAGGAAGGAAATCTCGCGAGGCTGGAGTCCTGCGGGA
>gene=chr12_27397020-27397100; species=hg19
AGAAGGCTACTTCCGGCTGTGGTGCGTATGACGTCAGGGCGAGTCGGACCGACCCAGCCACCGAGAAGCCGAGGAGGCAA
>gene=chr12_27397020-27397100; species=bosTau
AGAAGGCTACTTCCGGCTGTGCTGCGTATGACGTCAG--------AGACAGGCAAAGCCTCCTGGAAACGGAGGAGGAAG
>gene=chr12_27397020-27397100; species=calJac
AGAAGGCTACTTCCGGCTGTGGTGCGTATGACGTCAGGGCGAGTCAGACCGGGCGAGCAACCGAGAAGCCTAGGAGGGAG
>gene=chr12_27397020-27397100; species=canFam
ACAAGACTACTTCCGGCTGTGGTGCGTATGACGTCAGAGCGAGGCTGACCGGCCCAGCCACCGAGAAGCCGCGGAGGGAG
>gene=chr12_27397020-27397100; species=equCab
---------CTTCCGGCTTTGGTGCGTATGACGTCAGGGCGAAGTCGACCGGCCCAGCCACCGAGAAGCCGCGGAGGGAG
>gene=chr12_27397020-27397100; species=gorGor
AGAAGGCTACTTCCGGCTGTGGTGCGTATGACGTCAGGGCGAGTCGGACCGACCCAGCCACCGAGAAGCCGAGGAGGCAA
>gene=chr12_27397020-27397100; species=panTro
AGAAGGCTACTTCCGGCTGTGGTGCGTATGACGTCAGGGCGAGTCGGACCGACCCAGCCACCGAGAAGCCGAGGAGGCAA
>gene=chr12_27397020-27397100; species=papHam
AGAAGACTACTTCCGGTTGTGGTGCGTATGACGTCAGGGCGAGTCGGCCCGACCCAGCCACCGAGAAGCCGAGGAGGGAG
>gene=chr12_27397020-27397100; species=ponAbe
AGAAGGCTACTTCCGGCTGTGGTGCGTATGACGTCAGGGCCAGTCGGACCGACCCAGCCACCGAGAAGCCGAGAAGGCAA
>gene=chr12_27397020-27397100; species=rheMac
AGAAGACTACTTCCGGTTGTGGTGCGTATGACGTCAGGGCGAGTCGGACCGACCCAGCCACCGAGAAGCCGAGGAGGGAG
>gene=chr12_29534071-29534299; species=hg19
GCCATGTTTCACAGAAGCCCGGGTCGCCGGGGCTCCCGCGTACCCGGAAATATCGCGAGAACAAAAGCGACTATCACAGCTGAAAACGTCAGAAAAGAGACAATGTACAGATCTCGCGATATTCCCTTTGCTTACGACGTGCTTAGGGAATGAAGAGGCGTGGTTAAGATAAAAGAGGCGTGCCTACAGGGAAATGAGGTTGCAACTTGTTTTAGGTGTAATCGCGCC
>gene=chr12_29534071-29534299; species=bosTau
GCCATGTTTCACAGAAGCCCGGGTCGCCCGGGCTCCCATTTACCCGGAAATATCGCGAGAACAGAAGCCACTACCACCGTTGAAAACGTCAACACGGAA-------AGAGCTCTCGCGATATTCCCTTTGCTGACGCCGTGCTCTGTGAATCAAGAGGCGTGGTTCAAATTAAAAGGGTGTGGCTAAATAGAA--GAGATTTAAATTTATTTCAGTTATACCCATTTG
>gene=chr12_29534071-29534299; species=calJac
GCCATGTTTCACAGAAGCCCGGGTCGCCGGGACTCCCGCGTACCCGGAACTATCGCGAGAATAAAAGCGACTATCATGGCTGAAAACGTCAGAAGAGAGACAATGTGGGGTTCTCGCGATATTTTCTTTGCTTACGAAGTGCTTAGGGAATGAAGAGGCGTGGTTAAGATAAAAGCAGTGTG----------------------------------------------
>gene=chr12_29534071-29534299; species=canFam
GCCATGTTTCACAGAAGCCCGGGTCGCCCGGGCTCCCGTTTACCCGAAAATATCGCGAGAACCAAAGCGACAACCAGCGCCGCGAACGTCAGCTGGGAGACAATGTAGAGTTCTCGCGATATGCGCGCTGCCTACGAAGGGCTTTGTGAATCAGGAGGCGTGGCTAAGGTGAAAGGGGTGTGGCCAAACAGAACCTTGGGTGAGACACGTTTTAGGTGTAACCACGTG
>gene=chr12_29534071-29534299; species=equCab
GCCATGTTTCACAGAAGCCCGGGTCGCCCGGGCTCCCGTTTGCCCAGAAATATCGCGAGAACAAAAGCGACTAACACCGCTGAAAACGTCAAATAGGAGACGATGCCGAGTTCTCGCGATATTCCCTCTGCTGACGAAG-----TGCGAGTCAAGA-----GGTCAAGATGAAAGGGGCGTGGCTAAGCAGAACGGAGGTTGAAACTTACTTTAGGTGTAACCACGTG
>gene=chr12_29534071-29534299; species=gorGor
GCCATGTTTCACAGAATCCCGGGTCGCCGGGGCTCCCGCGTACTCG-AAATATCGCGAGAACAAAAGCGACTATCGCAGCTGAAAACGTCAGAAAAGAGACAATGTACAAATCTCGCGATATTCCCTTTGCTTACGAAGTGCTTAGGGAATGAAGAGGCGTGGTTAAGATAAAAGAGGCGTGCCTACAGGGAAATGAGGTTGCAACTTGTTTTAGGTGTAATCGCGCC
>gene=chr12_29534071-29534299; species=panTro
GCCATGTTTCACAGAAGCCCGGGTCGCCGGGGCTCCCGCGTACCCGGAAATATCGCGAGAACAAAAGCGACTATCACAGCTGAAAACGTCAGAAAAGAGACAATGTACAAATCTCGCGATATTCCCTTTGCTTACGAAGTGCTTAGGGAATGAAGAGGCGTGGTTAAGATAAAAGAGGCGTGCCTACAGGGAAATGAGGTTGCAACTTGTTTTAGGTGTAATCGCGCC
>gene=chr12_29534071-29534299; species=papHam
GCCATGTTTCACAGAAGCCCGGGTCGCCGGGGCTCCCGCGTACCCGGAAATACCGCGAGAACAAAAGCGACTATCATGGCTGAAAACGTCAGAAGAGAGACAATATAGGGTTCTCGCGATATTCCCTTTGCTTACGAAGTGCTTAGGGAATGAAGAGGCGTGGTTGAGATAAAAGGGGCGTGCCTACACGGAAATGAGGTTGCAGCTTGTCTTAGGTGTAATCGCGCT
>gene=chr12_29534071-29534299; species=ponAbe
GCCATGTTTCACAGAAGCCCGGGTCGCCGGGGCTCCCGCGTACCCGGAAATATCGCGAGAACAAAAGCGACTATCACAGCTAAAAACGTCAGAAGAGAGACAATGTAGAGATCTCGCGATATTCCCTTTGCTTACGAAGTGCTTAGAGAATGAAGAGGCGTGGTTAAGATAAAAGAGGCGTGCCTACACGGAAATGAGGTTGCAACTTGTTTTAGGTGTAATCGCGCC
>gene=chr12_29534071-29534299; species=rheMac
GCCATGTTTCACAGAAGCCCGGGTCGCCGGGGCTCCCGCGTACCCGGAAATACCGCGAGAACAAAAGCGACTATCATGGCTGAAAACGTCAGAAGAGAGACAATATAGGGTTCTCGCGATATTCCCTTTGCTTACGAAGTGCTTAGGGAATGAAGAGGCGTGGTTGAGGTAAAAGGGGCGTGCCTACACGGAAATGAGGTTGCAGCTTGTCTTAGGTGTAATCGCGCT
>gene=chr12_49110626-49110936; species=hg19
CTACTTCCGGAATGCACCTCGCTACACCCCGTAGCCGAGTTAACAGCCAATATGCGACCAGAAAAAACCTTGAGGCGAGGACGCAGGCGCGTCACGTGACCGTTGGGCGGTGGAGTGGGGTTAGAAGTTCTTTCTTAAAAACCGTGTATCTTCCCGCGAGAACCGGATTGAGCGTTGGCGCCCCGGGTCAGGCTGCGAGGCCGCAATTATAGTGGGATGGGGCGGCCGCCCACGCGCCGCTTGGCGGTTCTTACGAGAACTTTGTTTGTGACGGCAGTGGTGATGTAAAATGGGGCAGATGggccgggcg
>gene=chr12_49110626-49110936; species=bosTau
CTACTTCCGGAATGGACCCCTGGTCAGCCTGCCTCCGAGTTAACAGCCAGTAGGCGATCA-GAAAAACCTTGGTTCTAGGACGCAGGCGCGTCATGTGACCCTGGAGAGGCAAGGTGGGGTTAGGAGCTCCGCTTTaaaaaaaaTGTCTCCTCTCGCGAGAACTATTTTGAGCCTTCGCGCCATGAGCGAGGGAGCGAGGCAAAGGCTGTGGGTGGATGGGGCTCCCGCCCTCGCGCCGCGCGGCGGTTTCTCGGAGAATTTCGCTTGTGAAGGTGGTAGCTGTACAAAACGAGGCGGATAG--------
>gene=chr12_49110626-49110936; species=calJac
CTACTTCCGGAATGCACCTCGCTATACCCCGAAGCCGAATTAACAGTCGGTCTACGACCAGAAAAAACCTTGAGGCGAAGACGCAGGCACGTCAC--------------GCGGGGTGGGGTTCGAAGTTCTCGTTTAAACACCGTGTATCTTCTCGCGAGAACCGGACTGAGCGTTGGCGCCTGGGCTTATGCTGTGAGGGCGCAATTGTAGTGGGATGAGGCGCCCGCCCACGCGCCGCTTGGCGGTTCTTGGGAGAACTTCGTTTGTGATGGCAGTGGTGATATAAAATGGGGC--------------
>gene=chr12_49110626-49110936; species=canFam
CTACTTCCGGAATGGGCCTCGCGACGGCCTGTAGCCGAGTTAACAGCCAGTAGGAGACCAGGAAAGACCTCGAGTCGAGGACGCAGGCGCGTCACGTGACCCTTAGAGGGTTGGGTGGGGTTAGAAGGTCTCGTTGGAAACCG-CGTCTCCTCCCGCGAGAGCTGCGCTGAGTCGTCGCGTGGTGGACGAGGTGGCCAGGCAACTGTTGTGGCGGGAGGAGGCGCCCGCCCACGCGCCCCTCGGCGGTTCCTCGGAGAACTTCGTTTGTGACGGAGGTGGCGACGTAAAATGGGGGAG------------
>gene=chr12_49110626-49110936; species=equCab
CTACTTCCGGAATGGACCACGCGGCAACCCGTAGCCGAGTTAACAGCCAGTAGGCGACTAGGAAAGACCTTGGGTCTAGGAGGCAGGCGCGTCATGTGACCGTTGGGAGGTAGCGCGGGGTTCGGAATTTTCGTTCAAAACCT-CGTCTCCTCCCGCGAGAGCTGGGTGGAGCATTGGCGCCCGGGGCGAGGGCGCGAGGCAGCAGTTGTGGAGGCGTGAGGCGCCCGCCCTCGCGCCGCTCCGCGGCTCCTCGGAGAACTTCGTTTGTGGAGGAGGTGGCGATATAAAATGGGGCAGCTGG--------
>gene=chr12_49110626-49110936; species=gorGor
----------------------------------------------------------------------------------------------------------------------------------------------------------------------------------------------------------------------------------------------------------------------------------------------------------------------
>gene=chr12_49110626-49110936; species=panTro
--------------------------------------------------------------------------GCGAGGACGCAGGCGGGTCACGTGACCTTTGGGCGGTGGAGTGGGGTTAGAAGTTCTAGATTACAAGCCGTGTATCTTGGGGGGGGAACAAAAAAGAGCGTTGGCTCCCCGCATCAAGCTGTGAGGCCGCAATTGTAGTGGGATGAGGCGGCCGCCCACGCGCCGCTTGGCGGTTCTTACGAGAACTT-GTTTGTGACGGCAGTGGTGATGTAAAATGGGGCAGATGggccgggcg
>gene=chr12_49110626-49110936; species=papHam
CTACTTCCGGAATGCACCTCGCGACACCCCGTAGTCGAGTTAACAGCCAATATGCGACGAGAAAAAACCTTGAGGCGAGGACGCAGGCGCGTCACGTGACCCTTGGGAGGTGGCGTGGGCTTAGAAGTTCTCGCTTAAAAACCATGAATCTTCCCGCGAGAACCGGATTGAGCGTTGGCGCCCGGGGTTAGGTTGTGAGGTCGCAATTGTAGTGGTATGAGGCGCCAGCCCACGCGCCGCTTGGTGGTTCTTAAGAGAACTTAGTTTGTGACTGCAGTGGTGATATAAAATGGGGCAGATGgaccgcgcg
>gene=chr12_49110626-49110936; species=ponAbe
CTACTTCCGGAATGCACCTCGCGACACCCCGTAGCCGAGTTAACAGCCAATATGCGACCAGAAAAAACCTTGAGGCGAGGACACAGGCGCGTCACGTGACCCTTGGGAGGCGGAGTGGGGTTAGAAGTTCTCGCTTAAAAACCGTGTATCTTCCCGCGAGAACCGGATTGAGCGTTGGCGCCCCGGGTTAGGCTGCGAGGCCGCAATTGTAGTGGAATGAGGCGCCCGCCCACGCGCCGCTTGGCGGTTCTTACGAGAACTTCGTTTGTGACGGCAGTGGTGATATAAAATGGGGCAGACGggccgggcg
>gene=chr12_49110626-49110936; species=rheMac
CTACTTCCGGAATGCACCTCGCGACACCCCGTAGCCGAGTTAACAGCCAATATGCGACGAGAAAAAACCTTGAGGCGAGGACGCAGGCGCGTCACGTGACCCTTGGGAGGTGGCGTGGGCTTAGAAGTTCTCGCTTAAAAACCATGAATCTTCCCGCGAGAACCGGATTGAGCGTTGGCGCCCGGGGTTAAGTTGTGAGGTCGCAATTGTAGTGGTATGAGGCGCCCGCCCACGCGCCGCTTGGTGGTTCTTAGGAGAACTTAGTTTGTGACTGCAGTGGTGATATAAAATGGGGCAGATGgaccgcgcg
>gene=chr12_49351220-49351469; species=hg19
TCCTTCCCTCCACCTAGCACCGGAAGCCGCGACGGCGACTGGAGCTGTGCGGCGTACCCCCACCCCCAGCCCGGGATACTTCCCACCTCCCCGATCGCGCGATAGCTGCGCGGTAGCTAGCGGCAGTTCTCGCGAGACCCATCACCATGGCAGCGGCTGCAGCACCGGCggccgggcgctggagctggagtcagggcgggggcaggtgtgggggctgtgggcggcggaggcgggagcCGTGAATGGGGA
>gene=chr12_49351220-49351469; species=bosTau
TCCTGCCCTCCACCTAGCACCGGAAGCAGCGACGGCGACAGGAGCTGTGCGGCGCACCCCCACCCCCAGACCGGGATACTTCCCACCTCCCCGATCGCGCGAGAGCTGCGCACCGGCGAGCGGCAGATCTCGCGAGATTCATCACCATGGCAGCGGCTGCAGCAGAAGCATC-CGGTATTGGAGACGAAGTCCGGGCGGGGTCCGATGTGGAATCTGTGGGCGGTGGTGGCGGAAGCTAGGAATGGGGG
>gene=chr12_49351220-49351469; species=calJac
TCCTTCCCTCCACCTAGCACCGGAAGCCGCGACAGCAACTGGAGCTGTGCGGCGTACCCCCACCCCCAGCCCGGGATACTTCCCACCTCCCCGATCGCGCGAGAGCTGCGCGGTAGCGAGCGGCAGTTCTCGCGATACCCATCACCATGGCAGCGGCTGCGGCGCAGGCAGCCGAGCActggagctggagtctgggcgggggccggtgtggaggctgtgggcggcggaggcgggagccgggaatgggga
>gene=chr12_49351220-49351469; species=canFam
TCCTTCCCTCCACCTAGCACCGGAAGCCGCGACGGCGACAGGAGCTGTGCGGCGCACCCCCACCCCCAGACCGGGATACTTCCCACCTCCCCGATCGCGCGAGAGCTGCGTGGTGGCGAGCGGCAGCTCTCGCGAGAGCCGTCACCATGGCAGCGGCTGCAGCAGAGGCAGCCGGGTGTCGGAGCCCGAG-CCGGGCGGGGGCCGGCGTGCAGGCGG--------------------CGGGAGTGGGGA
>gene=chr12_49351220-49351469; species=equCab
TCCTTCCCTCCACCTAGCACCGGAAGCCGCGACAGCGACAGGAGCTGTGCGGCTCACCCCCACCCGCAGACCGGGATACTTCCCACCTCCCCGATCGCGCGAGAGCTGCGC-TCAGCGAGCAGCGGTTCTCGCGAGATCCATCACCATGGCAGCGGCTGCAGCAGAAGCCGCGCGGTGTTGGAGCTGAAGTCCGGGCGGGGGCCGATGTGGAGGCTGCGGGCGGCGGAGGCGGGAGCCGGGAATGAGCA
>gene=chr12_49351220-49351469; species=gorGor
---------------------------------------------------------------------------------------------------------------------------------------------------------------------------------------------------------------------------------------------------------
>gene=chr12_49351220-49351469; species=panTro
TCCTTCCCTCCACCTAGCACCGGAAGCCGCGACGGCGACTGGAGCTGTGCAGCGTACCCCCACCCCCAGCCCGGGATACTTCCCACCTCCCCGATCGCGCGAGAGCTGCGCGGTAGGTAGCGGCAGTTCTCGCGAGACCCATCACCATGGCAGCGGCTGCAGCACCGGCAGCcgggcgctggagctggagtcagggcgggggcaggtgtgggggctgtgggcggcggaggcgggagccgggaatgggga
>gene=chr12_49351220-49351469; species=papHam
TCCTTCCCTCCACCTAGCACCGGAAGCCGCGACGGCTACTGGAGCTGTGCGGCGTACCCCCACCCCCAGCCCGGGATACTTCCCACCTCCCCGATCGCGCGAGAGCTGCGCGGTAGCAAGCGGCAGTTCTCGCGAGACCCATCACCATGGCAGCGGCTGCAGCACAGGCAgccgggcgctggagctggagtctgggcggaggccggtgtgggggctgtgggcggcggaggcgggagccgggaatgggga
>gene=chr12_49351220-49351469; species=ponAbe
TCCTTCCCTCCACCTAGCACCGGAAGCCGCGACGGCGACTGGAGCTGTGCGGCGTACCCCCACCCCCAGCCCGGGATACTTCCCACCTCCCCGATCGCGCGAGAGCTGCGCGGTAGCTAGCAGCAGTTCTCGCGAGGCCCATCACCATGGCAGCGGCTGCAGCACCGGCAGCcgggcgctggagcaggagtcagggcgggggcaggtgtgggggctgtgggcggcggaggcgggagccgggaacgggga
>gene=chr12_49351220-49351469; species=rheMac
TCCTTCCCTCCACCTAGCACCGGAAGCCGCGACGGCTACTGGAGCTGTGCGGCGTACCCCCACCCCCAGCCCGGGATACTTCCCACCTCCCCGATCGCGCGAGAGCTGCGCGGTAGCAAGCGGCAGTTCTCGCGAGACCCATCACCATGGCAGCGGCTGCAGCACAGGCAGCCGGACgctggagctggagtctgggcggaggccggtgtgggggctgtgggcggcggaggcgggagccgggaatgggga
>gene=chr12_54020078-54020304; species=hg19
TGCCTCCCGCCTGCCCGCGCTCGGTCCTACAATCTGTCTCCAGCTCCTCCTTTCCCCCCTTGGCGGAACGGATACTTTCCTCCCGTCCGGCCAGGCGCGCTCAACTCTCGCGAGAAGTCATGGGTCCGCGGGGGAAGGGCGAGATCCGTGGGGGCTGAGTTGGAAAGCGGCCGAGAGGCGGGGGCTCCGGGAAAAGAAGGGGCCGGGCTTACTGTGGGCAGGGCTG
>gene=chr12_54020078-54020304; species=bosTau
CGCCTCCCGCCCGCCCGCGATCGGTCCCACAATCTATCTCCAGCTCCTTCTTTCCCCCCTCAGCGGAGCAGATACTTTTCTCTCGTCCGGCCAGGCGCTCTCACTTCTCGCGAGACGTAGAGAGGGGTTGGAGGAAGGGCGAGATCCGCCGAGCCAG-GTCGGAAAGAAGCCGAGGGGC-CGGGCTCCGGAAAAAGAAGGGGCGCGACTTTCGGTGGGCAGGGCTA
>gene=chr12_54020078-54020304; species=calJac
TGCCTCCCGCCTGCCCGCACTCTGTCCTACAATCTATCTCCAGCTCCTTCTTTCCCCCCTCGGCAGAGCGGATACTTTCCTCCCGTCCGGTCAGGCGCGCTTAACTCTCGCGAGAAATCATGCGGCCG-GGGGGAAGGGCGAGATCCGTGGGGGCTTAGTTGGAAAGCGGCCGAGAGGC-GGGGCTCCAGGAAAACAAGGGGCCGGGCTTATTGTGGGCAGGGCTA
>gene=chr12_54020078-54020304; species=canFam
CGCCTCCCGCCCGCCCGCGTCCGTTCCCACAATCTGTCTCCAGCTCCTTCTTTCCCCCCTCAGCGGAGCAGATACTTTCTTCTCGTCCGGCCAGGGGCGCTCACCTCTCGCGAGATGTggggggggggggAAGAAAGGCCAAAATCCCCAGGCCCAAATTTGAAAAGGGGCCAAAGGGG-GGGCTTCCCGgggggggggggggggggcccccggT-----------
>gene=chr12_54020078-54020304; species=equCab
CGCCTCCCGCCCGCCCGCGCTCGGTCCCACAATCTGTCTCCTGCTCCTTCTTTCCCCCCTCAGAGGAGCAGCTACTTTCCTCTCGTCCGGCCAGGCGCTCTCACCTCTCGCGAGATGTGGGGGGCGGCAGGAGGAAGGGCGAGATCCGTAAAGCCAGAGTTGGAAAGGGACGGAGGGGC-GGGGCCCCGGAAACAGAAGGGGCCGGCCTATCGGTGGGTAGGGCTG
>gene=chr12_54020078-54020304; species=gorGor
TGCCTCCCGCCTGCCCGCGCTCGGTCCTACAATCTGTCTCCAGCTCCTCCTTTCCCCCCTCGGCGGAACGGATACTTTCCTCCCGTCCGGCCAGGCGCGCTCAACTCTCGCGAGAAGTCGTGGGGCCGCGGGGGAAGGGCGAGATCCGTCGGGGCTGAGTTGGAAAGCGGCCGAGAGGC-GGGGCTCCGGGAAAAGAAGGGGCCGGGCTTACTGTGGGCAGGGCTG
>gene=chr12_54020078-54020304; species=panTro
TGCCTCCCGCCTGCCCGCGCTCGGTCCTACAATCTGTCTCCAGCTCCTCCTTTCCCCCCTTGGCGGAACGGATACTTTCCTCCCGTCCGGCCAGGCGCGCTCAACTCTCGCGAGAAGTCGTGGGGCCGCGGGGGAAGGGCGAGATCCGTGGGGGCTGAGTTGGAAAGCGGCCGAGAGGCGGGGGCTCCGGGAAAAGAAGGGGCCGGGCTTACTGTGGGCAGGGCTG
>gene=chr12_54020078-54020304; species=papHam
TGCCTTCCGCCTGCCCGCGCTCCGTCCTACAATCTCTCTGCAGCTCCTCTTTTCCCCCCTCGGCGGAACGGATACTTTCCTCCCGTCCGGCCAGGCGCGCTCAACTCTCGCGAGAAGTCGTGGGGCCGCGGGGGAAGGGCGAGATCCGTGGGGGCTGAGTTGGAAAGCGGCCGAGAGGC-GGGGCTCCGGGAAAAGAAGGTGTTGGGCTTACTGTGGGCAGGGCTG
>gene=chr12_54020078-54020304; species=ponAbe
TGCCTCCCGCCTGCCCGCGCTCAGTCCTACAATCTGTCTCCAGCTCCTCCTTTCCCCCCTCGGCGGAACGGATACTTTCCTCCCGTCCGGCCAGGCGCGCTCAACTCTCGCGAGAAGTCGTGGGGCCGCGGGGGAAGGGCGAGATCCGTGGGGGCTGAGTTGGAAAGCGGCCGAGAGGC-GGGGCTCCGGGAAAAGAAGGGGCCGGGCTTACTGTGGGCAGGGCTG
>gene=chr12_54020078-54020304; species=rheMac
TGCCTTCCGCCTGCCCGCGCTCGGTCCTACAATCTCTCTGCAGCTCCTCTTTTCCCCCCTCGGCGGAACGGATACTTTCCTCCCGTCCGGCCAGGCGCGTTCAACTCTCGCGAGAAGTCGTGGGGCCGCGGGGGAAGGGCGAGATCCGTGGGGGCTGAGTTGGAAAGCGGCCGAGAGGC-GGGGCTCCGGGAAAAGAAGGTGTTGGGCTTACTGTGGGCAGGGCTG
>gene=chr12_56497936-56498246; species=hg19
AGCCTCCCCGACCTAGGTGTAGACACTGCCCACCCGCTGCGGCTCCACTCTACTCCACCCCTGCCCGCTCGACTTTAAACCTATTTCCCCGCCGTAGCTCCGCCCCTCTCCCCTCAGCCCGCCCCTCTCTGTTACTGGCTCTCGCTCAGCGTTCTCGGTGGAAGTGGTTTTTCCGGGAGAGACCACGCTTCCCCTCAAGCTCCCCAACGGCTCCGCCTTCCCGCCGGAGCCTGACCCTTCCCAGAGTGCCCGGCGATTCCGGCGTGCGAGGCCCTTGGAGGGCAAGGCCCCAGGGCCTGGCTTAGGAGCG
>gene=chr12_56497936-56498246; species=bosTau
TACCTCCCCACCCTTATTACGATCCTCC-AAACTCGCTTCGGCTCCACCCCGCCCC----------T-CAGCCTCCAAACCTATTTCCCTGCCGTAGCTCCGCCCCTCCTCCCTTACCCCGCCCCTCTCTATTACGGGTTATCGCTCGGCGTTCCTGGTGGATATGGTTTTTCCGGGAGAAACCACGCTTCCCCTCGTGCTTTCCAACGGCTCCGCCTTCCCGCCGGAGCCTGACCCTTCCCAGCGTGCTCGGCGATTCCAGCGTGCGAGGCTCTCGGAGAGCAAGGCCCCAGGGCCTGGCTTAGGGGCG
>gene=chr12_56497936-56498246; species=calJac
CGCTTCCCCGCCCTAGGTGTAGACACTGCCCACCCGCCCCGGCTCCACCCT------------------TGCCTCTAAACCTATTTCCCCGCCGTAGCTCCGCCCCTCTCCCCTCGGCCCGCCCCTCTCTGTTACGGGCTCTCGCTCAGAGTTCTCGGTGGAAGTGGTTTTTCCGGGAGAGACCACGCTTCCCCGCAAGCTCCCCAACGGCTCCGCCTTCCCGCCGGAGCCTGACCCTTCCCAGCGTGCCCGGCAATTCCGGCGTGCGAGGCCCTTGGAGGGCAAGGCCCCTGGGCCTGGCTTAGGAGGG
>gene=chr12_56497936-56498246; species=canFam
AGcctccgcgccc---------------------------ggctccacccagctgc-ccctgccgc--ctgcctctac-----ccgcccc------gccccgccccttcgccc---gcccgccccTCTC--TTACCGCTTCTCGCTCAGGGCTCCTGGGCGCTGTGGTTTTTCCGGGAGAGACCACGCTTCCCCTCAGACTCCCCGACGGCTCCGCCTTCCCGCCGGAGTCTGACCCTTCCCAGCGTGCTCGGCGGTTCCGGCGTGCAAGGCCCTCGGAGGGCAAGGCCCCAGGGCCTGGCTTAGGGGCG
>gene=chr12_56497936-56498246; species=equCab
AGCCTCCCCGCCCTTTGTGTAGTCACTCCCTACTCGCCTCGGCTCCACCCTGCTCCACCCAGCCCGG-CCGCCTCCAAACTCTTTTCCCCGCCGTAGCTCCGCCCCTTCTCCCTCAGCCCGCCCCCCTACGTTACGGGGTTTCGCTCGGCGCTCCTGGTGGATACACTTTTTCTTGGAGAGACCACGCTTCGCCTCACGCTCCCCAACGGCTCCGCCTTCCCGCCGGAGCCTGACCCTTCCCAGAGTGCCTGGCGATTCCGGCGTGCGAGGCCCTCGGAGGGCAAGGCCCCAGGGCCTGGTTTAGGGGTG
>gene=chr12_56497936-56498246; species=gorGor
AGCCTCCCCGACCTAGGTGTAAACACTGCCCACCCGCTGCGGCTCCACTCTACTCCACCCCTGCCCGCTCGACTTTAAACCCATTTCCCCGCAGTAGCTCCGCCCCTCTCCCCTCAGCCCGCCCCTCTCTGTTACTGGCTCTCGCTCAGCGTTCTCGGTGGAAGTGGTTTTTCCGGGAGAGACCACGCTTCCCCTCAAGCTCCCCAACGGCTCCGCCTTCCCGCCGGAGCCTGACCCTTCCCAGCGTGCCCGGCGATTCCGGCGTGCGAGGCCCTTGGAGGGCAAGGCCCCAGGGCCTGGCTTAGGAGCG
>gene=chr12_56497936-56498246; species=panTro
AGCCTCCCCGACCTAGGTGTAGACACTGCCCACCCGCTGCGGCTCCACTCTACTCCACCCCTGCCCGCTCGACTTTAAACCCATTTCCCCGCCGTAGCTCCGCCCCTCTCCCCTCAGCCCGCCCCTCTCTGTTACTGGCTCTCGCTCAGCGTTCTCGGTGGAAGTGGTTTTTCCGGGAGAGACCACGCTTCCCCTCAAGCTCCCCAACGGCTCCGCCTTCCCGCCGGAGCTTGACCCTTCCCAGCGTGCCCGGCGATTCCGGCGTGCGAGGCCCTTGGAGGGCAAGGCCCCAGGGCCTGGCTTAGGAGCG
>gene=chr12_56497936-56498246; species=papHam
AGCCTCCCCGCCCTAGGTGCAGACACTGCCCACCCGCCGCGGCTCCACTCTACTCCACCCCTGCTCGCTCGACTCTAAACCTATTTCCCCGCCGTAGCTCCGCCCCTCTTCCCTCAGCCCGCCCCTC--TGTTACTGGCTTTCGCTC-GCGTTCTCGGTGGAAGTGGTTTTTCCGGGAGAGACCACGCTTCCCCTCAAGCTCCCCAACGGCTCCGCCTTCCCGCCGGAGCCTGACCCTTCCCAGCGTGCCCGGCGATTCCGGCGTGCGAGGCCCTTGGAGGGCAAGGCCCCAGGGCCTGGCTTAGGAGCG
>gene=chr12_56497936-56498246; species=ponAbe
AGCCTCCCCGCCCTAGGTGTAGACACTGCCCACCCGCTGCGGTTCCACTCTACTCCACCCCTGCCCGCGCGACTCTAAACCCATTTCCCCGCCGTAGCTCCGCCCCTCTTCCCTCAGCCCGCCCCTCTCTGTTACTGGCTCTCGCTCAGCGTTCTCGGTGGAAGTGGTTTTTCCGGGAGATACCACGCTTCCCCTCAAGCTCCCCAACGGCTCCGCCTTCCCGCCGGAGCCTGACCCTTCCCAGCGTGCCCGGCGATTCCGGCGTGCGAGGCCCTTGGAGGGCAAGGCCCCAGGGCCTGGTTTAGGAGCG
>gene=chr12_56497936-56498246; species=rheMac
AGCCTCCCCGCCCTAGGTGCAGACACTGCCCACCCGCCGCGGCTCCACTCTACTCCACCCCTGCTCGCTCGACTCTAAACCTATTTCCCCGCCGTAGCTCCGCCCCTCTTCCCTCAGCCCGCCCCTC--TGTTACTGGCTTTCGCACAGCGTTCTCGGTGGAAGTGGTTTTTCCGGGAGAGACCACGCTTCCCCTCAAGCTCCCCAACGGCTCCGCCTTCCCGCCGGAGCCTGACCCTTCCCAGCGTGCCCGGCGATTCCGGCGTGCGAGGCCCTTGGAGGGCAAGGCCCCAGGGCCTGGCTTAGGAGCG
>gene=chr12_56709802-56709908; species=hg19
TAAGCGGGACTCCAGCGTGCTGCGGTGCGAGCCCCAATCAGACACCGACCCCAAACCCGCCCCTCCAAACTCTCGCGCGAACAGGCAGCTTAGGAGAGGCTCCCGA
>gene=chr12_56709802-56709908; species=bosTau
TAAGCAGGGCTCAGAGGCACTACAGTACGCGTCGCAACCGGAGACCGACCCCAAACCCGCCCCTCCAAACTCTCGCGCGAACAGGCAGCTTAGGAGCGGCTCCCAG
>gene=chr12_56709802-56709908; species=calJac
TAAGCGGGTCTTGGCTGTGCAGCAGTGAGACCCCCAATCAGATACCGACCCCAAACCCGCCCCGCCAAACTCTCGCGCGAACAGGCAGCTTAGGAGCGGCTTCGGG
>gene=chr12_56709802-56709908; species=canFam
CAAGCG-GGGTCCGGGGCGCGGCGGCGCGAGCCCCAACCGGGGACCGACCCCACACCCGCCCCTCCAAACTCTCGCGCGAACAGGCAGCTCCGGAGCGCCTTCCCG
>gene=chr12_56709802-56709908; species=equCab
CAAGCAGAGCTCCGATGCGCTGCGGTGCAAGCCCCAGCCAGAGACCGACCCCAAACCCGCCCCTCCAAACTCTCGCGGGAACAGGCAGCTTTGGAGCGGCTCCCAG
>gene=chr12_56709802-56709908; species=gorGor
TAAGCGGGACTCCAGCGTGCTGCGGTGCGAGCCCCAATCAGACACCGACCCCAAACCCGCCCCACCAAACTCTCGCGCGAACAGGCAGCTTAAAAGAGGCTCCCGA
>gene=chr12_56709802-56709908; species=panTro
TAAGCGGGACTCCAGCGTGCTGCGGTGCGAGCCCCAATCAGACACCGACCCCAAACCCGCCCCTCCAAACTCTCGCGCGAACAGGCAGCTTAGGAGAGGCTCCCGA
>gene=chr12_56709802-56709908; species=papHam
TAAGCGGGGCTCGAGCGTGCTGCGGTGCGAGCCCCAATCAGACACCAACCCCAAACCCGCCCCTCCAAACTCTCGCGCGAACAGGCAGCTTGGGAGAGGCTCCTGG
>gene=chr12_56709802-56709908; species=ponAbe
TAAGCAGGGCTCCAGCGTGCTGCGGTGCGAGCCCCAATCAGACACCGACCCCAAACCCGCCCCTCCAAACTCTCGCGTGAACAGGCAGCTTAGGAGAGGCTCCCGG
>gene=chr12_56709802-56709908; species=rheMac
TAAGCGGGGCTCGAGCGTGCTGCGGTGCGAGCCCCAATCAGACACCGACCCCAAACCCGCCCCTCCAAACTCTCGCGCGAACAGGCAGCTTGGGAGAGGCTCCTGG
>gene=chr12_56858096-56858406; species=hg19
TAGTGATTGCTTCAGCTCTCACAGGAACCAAAGGGGAAATCCTACAGAAACACAATCCTGGAACCTTCCCATTACTACCAAAATGCAAAGTATTGACAGAGCAGGACTTTGCTGAAGGAAATCTCTAAGCTCTCTTCTCACGTTATTTAGCTGACTGAAAAGTCTGGGCCATGCTGACCCCTGGTGGAGACAATGGGCCACTGCACTCCAAACTGGTGGCGAGGCCGGGCgggaggccaagacgggtagatcgcttgaggaaaggggttcaagatcagcctggccaacacggtgaaaccccgtctctatt
>gene=chr12_56858096-56858406; species=bosTau
GAATGATCACTTTAGCTCTTAGGGGAACAGA---AGAAGTCCTACAGAAATACAACCTTGGAAATTTCTCATTACT-------------gcattggcaGAGGATGACTCTACTGAAGGAAAAGTCAAACCTCTCTTCTCACAC-CCTAATAGGGATGGAAAGGCTGAGCCAGGCTGACGCCTGGTGGAAGGAATGAGCTAGTGCG-TGCAAG-----AACTTGGC-------------------------------------------------------------------------------------
>gene=chr12_56858096-56858406; species=calJac
TAGTGATTGCTTCAGCTCTCACAGGAACCAAAGGGGAAATCCTACAGAAACACAATCCTAGAACCTTCTCATTACTACCAAAATACAAAGTACTGACAGAGAAA----TTTCTGATGGAAATCTCTAAGCTCTCTTCTCACGTTATTTAGCTGACTGAAAAGTCTCGGCCATGCTGACTCCTGGTGGAAACAATGGGCCACTACACTCCAAACTGGTGGCGACgccaggcgggaggccaagacaggtgtattacttgaggccaggagttcaagaccagcctggccaacatgatgaaaccccgtctctatt
>gene=chr12_56858096-56858406; species=canFam
CAGTGATTGCTTCAGCTTTCACAGGAACCTAAGGAGAAAAACTACAGGAACAGAATTTAAGAACCCTCTAATTACCAGCAAAATGCAAAGTATTGATAGAGCAGGACTTTTCTGTAGGAAATCTGTAACCTCTCTTCTCACAC-ATTAGGCAGGATGTAAAGGCTGGACCAGGCTGACGCCTGGTGGAGAGAATGAGCC---------------------------------------------------------------------------------------------------------------
>gene=chr12_56858096-56858406; species=equCab
CCATGACTGCTTCAGCTCTCACGGGAAGCAAAGGAGAAATCCTACAGAAACACAGTCCTGGAACCCTCTCATTACTAACAAAATACAAAGTACTGACAGAGCAGGACTTGGCTGAAGGAAATCTCTAACCACTCTTCTCACAT-ATTAAGCGGTATGAAAAGGCTGGGCCAGGCTGTCCCCTGGTGGAGAGAATGAGCCACTGCACTCCAA---------------------------------------------------------------------------------------------------
>gene=chr12_56858096-56858406; species=gorGor
TAGTGATTGCTTCAGCTCTCACAGGAACCAAAGGGGAAATCCTACAGAAACACAATCCTGGAACCTTCCCATTACTACCAAAATGCAAAGTATTGACAGAGCAGGACTTTGCTGAAGGAAATCTCTAAGCTCTCTTCTCACGTTATTTAGCTGACTGAAAAGTCTGGGCCATGCTGACCCCTGGTGGAAACAATGGGCCACTGCACTCCAAACTGGTGGCGAGGCCGGGCgggaggccaagacgggtagatcgcttgaggacaggggttcaagatcagcctggccaacatggtgaaaccccgtctctatt
>gene=chr12_56858096-56858406; species=panTro
TAGTGATTGCTTCAGCTCTCACAGGAACCAAAGGGGAAATCCTACAGAAACACAATCCTGGAACCTTCCCATTACTACCAAAATGCAAAGTATTGACAGAGCAGGACTTTGCTGAAGGAAATCTCTAAGCTCTCTTCTCACGTTATTTAGCTGACTGAAAAGTCTGGGCCATGCTGACCCCTGGTGGAGACAATGGGCCACTGCACTCCAAACTGGTGGCGAGGCCGGGCgggaggccaagacgggtagatcgcttgaggaaaggggttcaagatcagcctggccaacacggtgaaaccccgtctctatt
>gene=chr12_56858096-56858406; species=papHam
CAGTGATTGCTTCAGCTCTCACAGGAACCAAAGGGGAAATCCTACAGAAACACAATCCTGGAACCTTCTCATTACTACCAAAATGCCAAGTATTGACAGAGCAGGACTTTGCTGAAGGAAATCTCTCGGCTCTCTTCTCACGTTATTTAGCTGACTGAAAAGTCTGGGCCATGCTGACTCCTAGTGGAGACAATGGGCCACTGCACTCCAAACTGGTGGCGAggctgggcgggaggccaagaccagcagattgcttgaggacaggggtttaagaccagcccggccaaaatggtgaaaccctgtctgtatt
>gene=chr12_56858096-56858406; species=ponAbe
TAGTGATTGCTTCAGCTCTCTCAGGAACTAAAGGGGAAATCCTACAAAAACACAATCCTGGAACTTTCCCATTACTACCAAAATGCAAAGTATTGACAGAGCAGGACTTTGCTGAAGGAAATCCCTAAGCTCTCTTCTCATGTTATTTAGCTGACTGAAAAGTCTGGGCCATGCTGACCCCTGGTGGAGACAATGGGCCACTGCACTCCAAACTGGTGGCGAGGCCAAGCgggaggccgag--gggcagatcacttgaggacaggggttcaagatcagcctcgccaacatgaggaaatcccgcctctatt
>gene=chr12_56858096-56858406; species=rheMac
CAGTGATTGCTTCAGCTCTCACAGGAACCAAAGGGGAAATCCTACAGAAACACAATCCTGGAACCTTCTCATTACTACCAAAATGCCAAGTATTGACAGAGCAGGACTTTGCTGAAGGAAATCTCTCGGCTCTCTTCTCACGTTATTTAGCTGACTGAAAAGTCTGGGCCATGCTGACTCCTAGTGGAGACAATGGGCCACTGCACTCCAAACTGGTGGCGAggctgggcgggaggccaagacgggcagattgcttgaggacacgggtttaagaccagcccggccaaaatggtgaaaccctgtctgtatt
>gene=chr12_57940917-57941106; species=hg19
CTGGGTTCGGGTCCCGGGCTAAGGCGGCGGCAAAGGGAGCGGCAGATGAGCAGGAAGTCTCGCGACAGCAGTAGCACAGCAGAAGGGTAAAGCAAAAGTCGCGAGAACAGCCCTGCTGCCACACCCCTGGAGAGGCCGGGATTGGGGAGAACGAGGCCAGGGAATGAGGTAATGGCCAGGGGACGCCGC
>gene=chr12_57940917-57941106; species=bosTau
ATGGGTCCTGGT-CCGGGTTAACGCGGCCGCAAAGGGAGCGGCGGAGGAGCAGAAAGTCTCGCGACAGGAGTAGTACAGGGGAAGGGTGAAGCAAAAGTCGCGAGAACAGCC-CGCTACCACACCCCTGGAGAACCAGGGATTGGCGAGAACGAGGCC-GGGAATGAGGTAATGGCAGGAAACCGCCGC
>gene=chr12_57940917-57941106; species=calJac
CTGGGTTCAGGTCCCCGGCTAAGGCGGCGGCAAAGGGAGCGGCAGATGAGCAGGAAGTCTCGCGACAGGAGTAGCACAGCAGAAGGGTAGAGCAAAAGTCGCGAGAACAGCCACGCTGCCTCACCCCTGGAGAGACCAGGATTGGGGAGAACGAGGCCAGGGAATGAGGTAATGGCCAGGGGACGCCGC
>gene=chr12_57940917-57941106; species=canFam
CTGGGTCCGAGTCCCGGGCTAAGGCGGCGGCAAAGGGAGCGGCGGAGGAGCAGGAAGTCTCGCGACAGGAGTCGCACAGGAGACGGGGAAGGCAAAAGTCGCGAGAACAGCC-CGCTACCACACCCCTAGAGAGGCCGGGATTGGCGAGAACGCGGCCAGGGAGTGAGGTAATGGC-GGGGGACGCCGC
>gene=chr12_57940917-57941106; species=equCab
ctgggtccgggtcccgggctaagacggcggcaaagggagcggcggagAAGCAGGAAGTCTCGCGACAGGAGTAACACAGAAGAAGGGTAAAGCAAAAGTCGCGAGACCAGCT-CGCTACCACACCCCTGGAGAGGCTGGGATTGGCGAGAACGAGGCCAGGGAGTGAGGTAATGGCAGGGGGACGCCGC
>gene=chr12_57940917-57941106; species=gorGor
----------------------------------------------------------------------------------------------------------ACAGCCCTGCTGCCACACCCCTGGAGGGG-CGGGATTGGGGAGAACGAGGCCAGGGAATGAGGTAATGGCCAGGGGACGCCGC
>gene=chr12_57940917-57941106; species=panTro
CTGGGTTCGGGTCCCGGGCTAAGGCGGCGGCAAAGGGAGCGGCAGATGAGCAGGAAGTCTCGCGACAGCAGTAGCACAGCAGAAGGGTAAAGCAAAAGTCGCGAGAACAGCCCTGCTGCCACACCCGTGGAGAGGCCGGGATTGGGGAGAACGAGGCCAGGGAATGAGGTAATGGCCAGGGGACGCCGC
>gene=chr12_57940917-57941106; species=papHam
CTGGGTTCGGGTCCCGGGCTAAGGCGGCGGCAAAGGGAGCGGCAGATGAGCACGAAGTCTCGCGACAGCAGTAGCACAGCAGAAGGGTAAAGCAAAAGTCGCGAGAACAGCCCCGCTGCCACACCCCTGGAGAGGCCGGGACTGGGGAGAACGAGGCCAGGGAATGAGGTAATGGCCAAAGGACGCCGC
>gene=chr12_57940917-57941106; species=ponAbe
CTGGGTTCGGGTCCCGGGCTAAGGCGGCGGCAAAGGGAGCGGCAGATGAGCAGGAAGTCTCGCGACAGCAGTAGCACAGCAGAAGGGTAAAGCAAAAGTCGCGAGAACAGCCCTGCTGTCACACCCCTGGAGAGGCCAGGATTGGGGAGAACGAGGCCAGGGAATGAGGTAATGGCCAGGGGACGCCGC
>gene=chr12_57940917-57941106; species=rheMac
CTGGGTTCGGGTCCCGGGCTAAGGCGGCGGCAAAGGGAGCGGCAGATGAGCAGGAAGTCTCGCGACAGCAGTAGCACAGCAGAAGGGTAAAGCAAAAGTCGCGAGAACAGCCCCGCTGCCACACCCCTGGAGAGGCCGGGACTGGGGAGAACGAGGCCAGGGAATGAGGTAATGGCCAAGGGACGCCGC
>gene=chr12_67662847-67663042; species=hg19
GTCATTAAACAATCAAGTTATTTTCAGATTAAGGCCCACTTGCTCCACTCGTCCCCTGTCCCTTAACCGTCGCTTTAGAGTCTCGCGAGAACAGCCCCTTTTTTTTGTGTTGTCATGCCTCCAAAAGGCGGGTCACATGAAAACTGACACAGGCTTCAGCCAACCGAATTGTTTTTTAACTCTCTTCTCCACAGC
>gene=chr12_67662847-67663042; species=bosTau
GT---AGG--AAACAAGAT-TTTTCGGATGAAGACATCCTCATCCCACCGGCACCCGGTCCTTTAACCGTCGCTTTTAAGTCTCGCGAGATCAGCTCC-TTTGGT--TGTAGGCAGGCCTCTGAAGGGCGGGTCACGTGTAGATTGACATGGGCCTCAGCCAACAGGATTGCCCTTTATCTGGCGTCTCCACAGC
>gene=chr12_67662847-67663042; species=calJac
GTCACTAAATAATCAAATTATTTTCAGATTAAGGCCCACTCGTTCCGCTCATCTCCTGTCCTTTAACCGTCA-TTTAAAGTATCGCGAGAACAGCCCCTTTTAGT--GATTGTCATGCCTCCAAAAGGCGGGTCACGCGAAAATTGACACAGGCTTCAGCCAACCGAATTGTGCTTTAACTCTCGTCT--GCAGC
>gene=chr12_67662847-67663042; species=canFam
-----AAAAAAGTCAAGTTATTCTCAGATTACAGCACGTTTGTCCCCCCCACCCCCCATCGCGTAACCGCCGCCGTCAAGTCTCGCGAGAACAGCCGCTTTGGGT--CGTTGTCATGCCGACGGGGGGCGGGTCACGCCGAGACGGACGGGGCCGTCAGCCAACGGGGTCGCGTTTCGGCGGGCGCCGCCGCAAC
>gene=chr12_67662847-67663042; species=equCab
GT---AAAAAAATCAAGTTATTTTCAGA-GAAGGCACGCTTGTCCCAGTCGCCTCTCGGCCTTTAACCGTCGCTTTCAAGTCTCGCGAGAACAACCCCTTTGGGT--CGTTTTCACGCCTCCGTAAGGCGGTCCGTGTGGAGATTGACACAGACCTTGGCCAACAGGGTGCCCTGTTGGCCCGCGTCTCCGCAAC
>gene=chr12_67662847-67663042; species=gorGor
GTCATTAAATAATCAAGTTATTTTCAGATTAAGGCCCACTTGCTCCACTCGCCTCCTGTCCCTTAACCGTCGCTTTAGAGTCTCGCGAGAACAGCCCCTTTTTTTTGTGTTGTCATGCCTTCAAAAGGCGGGTCACACGAAAACTGACACAGGCTTCAGCCAACCGAATTGTCTTTTAACTCTCTTCTCCACAGC
>gene=chr12_67662847-67663042; species=panTro
GTCATTAAATAATCAAGTTATTTTCAGATTAAGGCCCACTTGCTCCACTCGTCTCCTGTCCCTTAACCGTCGCTTTAGAGTCTCGCGAGAACAGCCCCTTTTTTTTGTGTTGTCATGCCTCCAAAAGGCGGGTCACACGAAAACTGACACAGGTTTCAGCCAACCGAATTGTCTTTTAACTCTCTTCTCCACAGC
>gene=chr12_67662847-67663042; species=papHam
GTCATTAAATAATCAAATTATTTTCAGATTACGGCCCACTTGCTCCACTCGTCTCCTGTCCCTTTACCGTTGCTTTAAAGTCTCGCGAGAACAGCCCCTTTTTTGT-CGTTGTCATGCCTCTAAAAGGCGGGTCACGCGAAAACTGACATAGCCTTCAGCCAACCGAATTGTCTTTTAACTCTCGTCTTCATAGC
>gene=chr12_67662847-67663042; species=ponAbe
GTTATCAAATAATCTAGTTATTTTCAGATTAAGGCCCACTTGCTCCACTCGTCTCCTGTCCTTTAACCGTCGCTTTACAGTCTCGCGAGAACAGCCCCTTTTCTGT-CGCTGTCATGCCTCCAAAAGGCGGGTCACGCGAAAACTGACATAGGCTTCAGCCAACCGAATTGTCTTTTAACTCTCGTCTCCACAGC
>gene=chr12_67662847-67663042; species=rheMac
GTCATTAAATAATCAAATTATTTTCAGATTACGGCCCACTTGCTCCACTCGTCTCCTGTCCTTTAACCGTTGCTTTAAAGTCTCGCGAGAACAGCCCCTTTTTTGT-CGTTGTCATGCCTCTAAAAGGCGGGTCACGCGAAAACTGACATAGCCTTCAGCCAACCGAATTGTCTTTTAACTCTCGTCTTCATAGC
>gene=chr12_72057564-72057765; species=hg19
GCCGGACCGTCGCAACCCAGTTCCCTTTCCTAGCGCCCCCTTGCTCCTCAGCGATCGGGGTTCTTCCGCCTCGCGAGAAAGGGACTCTGGTAGCGGCTGTACCCGAAACGTCACTTCCTGCGACACGCAGGAAACAAAGGCTCCCAGTTCACGCGATAATAAGACCAACTCGATACTCACTAGGATTTGTAGTCTTTCGTC
>gene=chr12_72057564-72057765; species=bosTau
GCCGGACCGTCGCAACCCACTTCCCTACCCTAGCGCCCCCTTGCTCCTCCGCGATCGGGGCTCTTCCGCCTCGCGAGAAAGTGGCTCTGGG-------CTGCTCG-GCCGTCACTTCCTGCCGCACGCCGGAAACAAGAC-TCCCAGTCCACGCGATAATAATTACAGCGCGATGCTCCCTGGGAGTTGTAGTCTTTCTTC
>gene=chr12_72057564-72057765; species=calJac
ACCGGACTGTCGCAACCCAGTTCCCTTCCGTGGCTCCCCCTTGCACCTCAGCGGTCGGGGTTCTTCCTCCTCGCGAGAAAGGGGCTCAGGTAGCGGCTGTGCTCGAAACGTCACTTCCTGCGACACGCAGGAAACAAAAGCTCCCAATTCACGCGATAATAAGAACAACGCGATATTCACTGGGATTTGTAGTCTCTCGTC
>gene=chr12_72057564-72057765; species=canFam
gccgggccgccgcggcccggtcccctcgcccagcgcccccc-----------------ggctcTTCCGCCTCGCGAGAAAGGGGCTCTGCCCGGGGCTCGGCCCGCGACGTCACTTCCGGCGGCGCGCAGGAAGCCGGCC-GCGCAGCTCCCGCGTCGTCTCGCACGCCGCGGTGGTCGCCGGGATGTGTAGTCCCGCCTC
>gene=chr12_72057564-72057765; species=equCab
---------------------------------------------------------------------------------------------------------------------------------------------------------------------------------------------------------
>gene=chr12_72057564-72057765; species=gorGor
GCCGGACCGTCGCAACCCAGTTCCCTTTCCTAGCGCCCCCTTGCTCCTCAGCGATCGGGGTTCTTCCGCCTCGCGAGAAAGGGACTCTGGTAGCGGCTGTACCCAAAACGTCACTTCCTGCGACACGCAGGAAACAAAGGCTCCCAGTTCACGCGATAATAAGACCAACTCGATACTCACTAGGATTTGTAGTCTTTCGTC
>gene=chr12_72057564-72057765; species=panTro
GCCGGACCGTCGCAACCCAGTTCCCTTTCCTAGCGCCCCCTTGCTCCTCAGCGATCGCGGTTCTTCCGCCTCGCGAGAAAGGGACTCTGGTAGCGGCTGTACCCGAAACGTCACTTCCTGCGACACGCAGGAAACAAAGGCTCCCAGTTCACGCGATAATAAGACCAACTCGATACTCACTAGGATTTGTAGTCTTTCGTC
>gene=chr12_72057564-72057765; species=papHam
GCCGGACCGTCGCAACCCAGTTCCTTTTCCTAGCGCCCCCTTGCTCCTCAGCGATCGGGGTTCTTCCGCCTCGCGAGAAAGGGACTCTGGTAGCGGCTGTACCCGAAACGTCACTTCCTGCGACACGCAGGAAACAAAGGCTCACAGTTCACGCGATAATAACACC-ACTCGATACTCACTAGGATTTGTAGTCTTTCTTC
>gene=chr12_72057564-72057765; species=ponAbe
GCCGGACCGTCGCAACCCACTTCCCTTTCCTAGCGCCCCCTTGCTCCTCAGCGATCGGGGTTCTTCCGCCTCGCGAGAAAGGGACTCTGGTAGCGGCTGTACCCGAAACGTCACTTCCTGCGACACGCAGGAAACAAAGGCTCCCAGTTCACGCGATAATAAGACCAACTCGATACTCACTAGGATTTGTAGTCTTTCGTC
>gene=chr12_72057564-72057765; species=rheMac
GCCGGACCGTCGCAACCCAGTTCCTTTTCCTAGCGCCCCCTTGCTCCTCAGCGATCGGGGTTCTTCCGCCTCGCGAGAAAGGGACTCTGGTAGCGGCTGTACCCGAAACGTCACTTCCTGCGACACGCAGGAAACAAAGGCTCACAGTTCACGCGATAATAACACC-ACTCGATACTCACTAGGATTTGTAGTCTTTCTTC
>gene=chr12_80328829-80329139; species=hg19
GGGAACCCGGAGCCGACGCTCGAGACTTCCAGTATCCCACAGAGCACTGGGGCGGCGCACCCGGCCGAGCGGACCTCCCTTCCTACCACAGAAGCCCTCCCGCCCCCAGCACGGCCACCCGTCACCGGCGGCCAATCTAACGTAACTTCGCGAGATCCGGACTGGGAGGCGCCCTTCGACCAGTGCGCATGCGCCCTGGGCCTGTGCCCGCCCCAGGAAGAGCGCTCCCGCGAACTGCGGCGGTGGTGGCTGGGCCACCAGAGGGAAGCGGGTGTGGCCCAGGCAGCGGGGGCTGGGACAGACCTGGAAA
>gene=chr12_80328829-80329139; species=bosTau
GGGAACCAGGAGGAGACGCTCGAGACTTCCAGTATCCCACAGAGCACTGGGGCGGCGCGCCCGGCCGAACGGACCTCCCTTCCTACCTCAGAAGCCCTCCCGCCCCCGGCCCGGCCACCCGTCACCGGCGGCCAATCTAACGTAACTTCGCGAGATCCGGGCAGGGAGGTGCCCTTCGGCCAGTGCGCATGCGCTCGGGGCCTTTGCCCGCCCCAGGAAGAGAGCTCCTGCGAACTGCGGCGGGGGTGGCCAGGCCACCGGAGGGAAGCGGGTGTGG----GGCGGCAGGGGCTGGGACCGACCTGGAAG
>gene=chr12_80328829-80329139; species=calJac
GGGAACCTGGAGGAGACGCTCGAGACTTCCAGTATCCCACAGAGCACTGGGGCGGCGCGCCCGGCCAAGCGGACCTCCCCTCCTACCACAGAAGCCCTCCCGCCCCCAG-------------CACCGGCGGCCAATCTAGCGTAACTTCGCGAGATCCGGACGAGGACGCGCCCTTCGACCAATGCGCATGCGTCCTGGGCCTGTGCCCGCCCCAGGAAAAGCGCTCCCGCGAACTGCGGCGGGGGCGGCCGGGCCACCGGAGGGAAGCGGGTGTGGCCCGGGCAACGGGGGCTGGGACAGACCTCGAAG
>gene=chr12_80328829-80329139; species=canFam
GGGAGCCGGGAGGAGACGCTCGAGACTTCCAGTATCCCACAGAGCACTGGGGCGGCGCGCCCGGCCGAGCGGACCTCCCTTCCGACCGCAGGAGccctcccgcctcccgcccgGCTGCCCGTCACCGGCGGACGATCGAACGTAACTTCGCGAGATCCGGGCAGGGAGGCGCCCAGCGGCCCGTGCGCATGCGCGCGAGGCCCCGGCCCGCCCCCGGAAGAGCGCTCCCGCGAGCCGCGGCGAGGGCGGCCGGGCCACCGGAGGGAAGCGGGTGTGGCCGGGGGGAGGGGGGCGGGGACCGACCTGGAAG
>gene=chr12_80328829-80329139; species=equCab
GGGAACCGGGAGGAGACGCTCGAGACTTCCAGTATCCCACAGAGCACTGGGGCGGCGCGCCCGGCCGAGCGGACCTCCCTTCCTACCACAGAAGCCCTCCCGCCCCCGGCCCGGCCACCCGTCACCGGCGGCCAATCTAACGTAACTTCGCGAGATCCGGGCAGGGAGGCGCCCTTCGGCCAGTGCGCATGCGCCCTGGGCCTGCGCCCGCCCCAGGAAGAGCGCTCCCGCGAACTGCGGCGGGGGCGGCCCGGCCACCGGAGGGAAGTGGGTGTGGCCCGGTTTGCGGGGACTGGGACGAACCTGGGAG
>gene=chr12_80328829-80329139; species=gorGor
GGGAACCCGGAGCCGACGCTCGAGACTTCCAGTATCCCACAGAGCACTGGGGCGGCGCACCCGGCCGAGCGGACCTCCCTTCCTACCACAGAAGCCCTCCCGCCCCCAGCACGGCCACCCGTCACCGGCGGCCAATCTAACGTAACTTCGCGAGATCGGGACTGGGAGGCGCCCTTCGACCAGTGCGCATGCGCCCTGGGCCTGCGCCCGCCCCAGGAAGAGCGCTCCCGCGAACTGCGGCGGGGGTGGCTGGGCCACCGGAGGGAAGCGGGTGTGGCCCAGGCAGCGGGGGCTGGGACAGACCTGGAAA
>gene=chr12_80328829-80329139; species=panTro
GGGAACCCGGAGCCGACGCTCGAGACTTCCAGTATCCCACAGAGCACTGGGGCGGCGCACCCGGCCGAGCGGACCTCCCTTCCTACCACAGAAGCCCTCCCGCCCCCAGCACGGCCACCCGTCACCGGCGGCCAATCTAACGTAACTTCGCGAGATCCGGACTGGGAGGCGCCCTTCGACCAGTGCGCATGCGCCCTGGGACTGCGCCCGCCCCAGGAAGAGCGCTCCCGCGAACTGCGGCGGGGGTGGCTGGGCCACCGGAGGGAAGAGGGTGTGGCCCAGGCAGCGGGGGCTGGGACGGACCTGGAAA
>gene=chr12_80328829-80329139; species=papHam
GGGAACCGGGAGGAGACGCTCGAGACTTCCAGTATCCCACAGAGCACTGGGGCGGCGCGCCCGGCCGAGCGGACCTCCCTTCCTAC--CAGAAGCCCTCCCGCCCCCAGCACGGCCACCCGTCACCGGCGGCCAATCTAACGTAACTTCGCGAGATCCGGCCTGGGAGGTGCCCTTCGACCAGTGCGCATGCGCCCTGGGTCTGCGCCCGCCCCAGGAAAGGCGCTCCCGCGAACTGCGGCGGGGGTGGCTGGGCCACCGGAGGGAAGCGGGTGTGGCCCAGGCAGCGGGGGCTGGGACAGACCTGGAAA
>gene=chr12_80328829-80329139; species=ponAbe
GGGAACCGGGAAGAGACGCTCGAGACTTCCAGTATCCCACAGAGCACTGGGGCGGCGCGCCCGGCCGAGCGGACCTCCCTTCCTACCACAGAAGCCCTCCCGCCCCCAGCACGGCCACCCGTCACCGGCGGCCAATCTAACGTAACTTCGCGAGATCCGGACTGGGAGGCGCCCTTCGACCAGTGCGCATGCGCCCTGGGCCTGCGCCCGCCCCAGGAAGAGCGCTACCGCGAACTGCGGCGGGGGTGGCTGGGCCAACGGAGGGAAGCGGGTGTGGCCCAGGCAGCGGGGGCTGGGACAGACCTGGAAA
>gene=chr12_80328829-80329139; species=rheMac
GGGAACCGGGAGGAGACGCTCGAGACTTCCAGTATCCCACAGAGCACTGGGGCGGCGCGCCCGGCCGAGCGGACCTCCCTTCCTACAACAGAAGCCCTCCCGCCCCCAGCACGGCCACCCGTCACTGGCGGCCAATCTAACGTAACTTCGCGAGATCCGGACTGGGAGGTGCCCTTCGACCAGTGCGCATGCGCCCTGGGCCTGCGCCCGCCCCAGGAAAGGCGCTCCCGCGAACTGCGGCGGGGGTGGCTGGGCCACCGGAGGGAAGCGGGTGTGGCCCAGGCAGCGGGGGCTGGGACAGACCTGGAAA
>gene=chr12_102513793-102514103; species=hg19
TCCCGGCCTCTCGGGCTCCCAGCTCGATACGCACCGCAGAGCGCCAGGAACCGACCAGAGGCAGGCTGGTCTTCCTTGGGGGCTGCCGCGACGCGCTGTGGCTCTGCTTCCGGGTCGGAGGGCGAGCGCAGCGATTGGCTCCCGGGGCCTCCCGCGAGGTTTGAACTGTATTCAGCGGCGACAGCGGCGACTGCGGCGGCCGCGGGAGGGCATCCCGTTGGGGATCCTTCCGCACACTGAAGAGTACGTCTTCGGGTCTACCCCTAATCACGTAAGTCTCGCGTCTGCCCTACCTGCCCTGTCGCATTTT
>gene=chr12_102513793-102514103; species=bosTau
GGGATGCCCCTTGGGCTCAC-GCGCGATACGCACCGGAGGGCGCCTGGAAGCGGCTAAAGCCGAGCTGCTGTTCACCTTGGGCTGCTGCGGCGCGCGCCGGCTCTGCTTCCGGGTCAGAGGGCGGGAGCTGCGATTGGCTGTCGGGCCCTCCCGCGAGATTTAAAATGTAAC-----------------TCTGGAACAGTCGCCCTTGTGCAGCC-AGCTGGA---GCGTTCTTCAGGGGAGTCTGCACCTACTTGTTCTCCCCGAGCCAGGTGAGTGTCACCTTTTTCTCGTCC-GTCTG-CAGGCTTT
>gene=chr12_102513793-102514103; species=calJac
TCGCTGCCTCGTGGACTCCCCGCTCGATACGCACCGCAGAGCGCCTGGAAGCGACCAGAGGCAAGCTGGTCTTCGATGCGGGCTGCCGCGACGCGCGCTGGCTTTGCTTCCGGGTCGGAGGGCGAGCGCAGCGATTGGCTTCCGAGGTCTCCCGCGAGGTTTGAAATGTACT---------CGTCTGCGGCTACGGCGGCGGCTGCAGGGCGGTCCTTGGGGGATCTTTCTGCACACACTAGCTTGCGCCTTCGGGTCTTCCTGTAACCAGGTAAGTCTCGCGTTTGCCCCACCTGTCCTGTCGCATTTT
>gene=chr12_102513793-102514103; species=canFam
GCAGGGACCCCTGGGCTCCC-GCGCGATACGCACCGG-GGGCGTCGGGAAATAGCCGGAGGAAAGGCGGTCTCCGCTGGGGGCTGCCGCGGCGCGCGCAGACTCTGCTTCCGGGTCAGAGGGCGGAAGCGCCGATTGGCTCCCGAGCCTTCCCGCGAGATTTAAAATCTAAC-----------------ACTTGGAGA---------CCGCAGCCTGGCGGGA---CTACTGTAACGTGGGGTCTGCACCTGCCGCTGTTC-CCGAGGCAGGTGAGTGTCATCTCTTGCCCGCCC-GCCTGTCACACATT
>gene=chr12_102513793-102514103; species=equCab
ACGTGGCCCCTTGGGCTCCC-GCACGGTACGCACCAGAGGACACCGGGAAGCAGCCAGGAGGCAGCTGGTCTCTGCTGGGGACTGCCGCGGGGTGCGCCGGCTCTGCTTCCGGGTCAGAGGGCGGGAGCGGCGATTGGCTCACGGGCCCTCCCGCGAGATTTAAAATGTAAC-----------------ACTCGAACAGCGGCTGTCCTGCAGCCGGGCAGGA---CTTTTCTTCGGTGCAGTCTGTGCCTCCCGGTCTCCCTCGAGCTAGGTGAGTCTCATCTCTTCCTCGGCC-GCCTGTTACACTTG
>gene=chr12_102513793-102514103; species=gorGor
----------------------------------------------------------------------------------------------------------------------------------------------------------------------------------------------------------------------------------------------------------------------------------------------------------------------
>gene=chr12_102513793-102514103; species=panTro
TCCCGGCCTCTCGGGCTCCCAGCTCGATACGCACCGCAGAGCGCCGGGAACCGACCAGAGGCAGGCTGGTCTTCCTTGGGGGCTGCCGCGACGCGCTGTGGCTCTGCTTCCGGGTCGGAGGGCGAGCGCAGCGATTGGCTCCCGGGGCCTCCCGCGAGGTTTGAACTGTATT---------CAGCGGCGACTGCGGCGGCGGCAGGAGGGCATCCCGTCGGGGATCCTTCCGCACACTGAAGAGTACGTCTTCGGGTCTACCCCTAATCATGTAAGTCTCGCGTCTGCCCTACCTGCTCTGTCGCATTTT
>gene=chr12_102513793-102514103; species=papHam
TCACGGCCTCTTGGGCTCCCCGCTCGATACGCACCGCAGAGCGCCGGGAACCGACCAGAGACAAGCCGGTCTTCGTTGGGGGCTGCTGCGACGCGCTCTGGCTCTGCTTCCGGGTCGGAGGGCGAGCACAGCGATTGGCTCCCGAGGTCTCCCGCGAGGTTTGAAATGTATT---------CAGCGGCGGCTGAGGCGGCCGTGGGAGGGC-GTCCTTGGGGGAACTTTCCGCAAGCTCAAGCGTACGTCTTCGAGTCTACCCCTAACCAGGTAAATCTCGCGTCTGCCCCACCCGCACTGTCGCATTTT
>gene=chr12_102513793-102514103; species=ponAbe
TCGCGGCCTCTCGGGCTCCCAGCTCGATACGCACCGCAGGGCGCCGGGAACCGACCAGAAGCAAGCTGGTCTTCCTTGGGGGCTGCCGCGACGCGCTCTGGCTCTGCTTCCGGGTCGGAGGGCGAGCGCAGCGATTGGCTCCCGGGGCCTCCCGCGAGGTTTGAAATGTATT---------CAGCGGCGACTGCGGCGGCCGCGGGAGGGTAGTCCGTGGGGGATCCTTCTGCACGCTAAAGAGTACGTCTTGGGGTCTACCCCTAACCAGGTAAGTCTCGCGTCTGCCATACCTGCCCTGTCGCATTTT
>gene=chr12_102513793-102514103; species=rheMac
TCACGGCCTCTTGGGCTCCCCGCTCGATACGCACCGCAGAGCGCCGGGAACCGACCAGAGACAAGCCGGTCTTCGTTGGGGGCTGCTGCGACGCGCTCTGGCTCTGCTTCCGGGTCGGAGGGCGAGCACAGCGATTGGCTCCCGAGGTCTCCCGCGAGGTTTGAAATGTATT---------CAGCGGCGGCTGAGGCGGCCGCGGGAGGGCTGTCCTTGGGGGAACTTTCCGCAAGTTCGAGCGTACGTCTTCGGGTCTACCCCTAACCAGGTAAATCTCGCGTCTGCCCCACCCGCACTGTCGCATTTT
>gene=chr12_109531283-109531593; species=hg19
CAGCGAATCGGTCGCGTCACTTCCGGAGCACGCTGGGAACTACGGCAGGCTAGGGCGCAAAGAGAGCAGCCGGGCGGCCCCCTGGTGCCACCTGCTGGCCTCCCGTGTGTGGCAAGCACTGCCGCTTTCCCGTTGATCACCTGTTGGGCCACTGTCGAGAATCACGGCTGGGGTGAGAACTGTGGCTTGGCGTCACTTCTCAGTGAGGGTTACTTTGGTGTCCGGAAAGGGCGTTGGGCCACCAGTATATTGTCACGagtgggagcaggagttctgcagtcggatatcgtggattctgtttctgtctcct
>gene=chr12_109531283-109531593; species=bosTau
CCACAGAACTGCCGGGTAGATTGCAGCGCGCTCCGGAAATT---CCAGGCAAATTTGCAAAACAAAGCCGTGGGCGGTCTTCGGGCGCCACCTGTTGGCTCACTGCGCGTTGCAAGCACCACGGTGGTGCGGGTCGTTACTTGTTTCACAGTTGTGCGGGATCACCAGTCGTTTGGGAGCTGCTGGTTGATGGCATCTCTCCCTGGGGATTAATTTGGCGTCCCGACAGGGAGCTGGGCCACcagcatattgtcataggtaggagtacgaattctgcaatcagaccctgtaacttccact--tgtctcct
>gene=chr12_109531283-109531593; species=calJac
CCTGGAATCGGCCGCGTCATTTCCGGAGCGCGCTGGGAACT---GCAGGCATGGGCTCGAAGCCAGCAGCCAGACGGCCCTCTGGCGCCACCTGCCGGTTCGCCGGGCGTGGCAAGCACTGCGGCGTTCCGGTTGATCATCTGCTCGGCCACTGTTGAGGATCACCGCTGAAGTGAGAACTGTGGTTTGGTGTCATGTCTTTCTGGGGGTTACTTTGGTGTCCGGAAAGGACGTTGGGCCACCTgtatattgtcgcgagtgggagcacgagttctgcagtcggacctcgtagcttccatttctatctcct
>gene=chr12_109531283-109531593; species=canFam
ACGCGGCGCGGCTGGGAGAACCTCGGCGACGGCGGAGAGAT---GTAGGCACCTCGGCGCAGCGCGGCGGCGAGCGGCTTCCCGGCGCCACCTGTCGATCCTGGGCGCGCTGCAGGCACTGCCGGTTTTCCGCCCGCTACTTT--TTGTTC-----------CCTCTGTGGTCTGGGAGCTCTTGTTGAGCGTCTCCTTTCCCTGAGGAGTCGCTGGATGTCCCGACGGGAaggtgggacac-------------caggtgggagcaccGCCCCCGCCACCCCTCCG-GTGGCTttcgtattcgtctcca
>gene=chr12_109531283-109531593; species=equCab
CCGCAGCACTGCCGGGTCGATTTC--CGACGCC---GAGAG---GCGGGCGAATTTGCAAAACGAGGTGGTGGGCGGCCTCCTGGCGCCACCTGTTGGTTCCCGGCGCAGTGCAAGCACTG-CTTGTTTCTATTAACTGCTTGTTCTGCACCTCTTAAGGAACATCTGGGGTTTGGGAGCTGTTGTTCGGCGTCACCTCTCCCTAAGGATTAATTTGGCATCCTGACAGGGAGTTGGGTCACTGGCCTATTGTCGCAggtaggagcacgagttctgcagtccgacc--ccggcttccatttctgtctcct
>gene=chr12_109531283-109531593; species=gorGor
CAGCGAATCGGTCGCGTCACTTCCGGAGCACGCTAGGAACTACGGCGGGCTAGGGCGCAAAGAGAGCAGCCCGGCGGCCCTCTGGTGCCACCTGCTGGCCTCCCGTGTGTGGCAAGCACTGCCCCTTTCCCGTTGATCACCTGTTGGGCCACTGTCCAGAATCACGGCTGGGGTGAGAACTGTGGCTTGGCGTCACTTCTCAGTGAGGGTTACTTTGGTGTCCGAAAAGGGCGTTGGGCCACCAGTATATTGTCACGagtgggagcaggagttctgcagtcggatatcgtggattctgtttctgtctcct
>gene=chr12_109531283-109531593; species=panTro
CAGCGAATCGGTCGCGTCACTTCCGGAGCACGCTGGGAACTAAGGCGGGCTAGGGCGCAAAGAGAGCAGCCGGGCGGCCCTCTGGTGCCACCTGCTGGCCTCCCGTGCGTGGCAAGCACTGCCGCTTTCTCGCTGATCATCTGTTGGGCCACTGTCGAGCATCACGGCTGGGGTGAGAACTGTGGCTTGGCGTCACTTCTCAGTGAGGGTTACTTTGGTGTCCGGAAAGGGCGTTGGGCCACCAGTGTATTGTCACGagtgggagcaggagttctgcagtcggatatcgtggattctgtttctgtctcct
>gene=chr12_109531283-109531593; species=papHam
CCGCGAATCAGTCGCGTCACTTCCGGAGCACGCTGGGAACTACTGCCGGCAGGGGCGCAAAGCGAGCAGCCGGGCGGCCCTCTGGTGCCACCTGCCGGCTCCCCGTGCGTGGCAAGCACTACCGCTTTCCAGTTGATCATCTGTTCGGCCACTGTTGAGGATCACGGCTGGGGTGAGAAGCGTGGCTTGGTGTTACTTCTCACTGGGGGTTACTTTGGTGTCCGGAAAGGGCGTTGGGCCACCAGTATATTGTCGCGagtgggagcagaagttctgtagtcggatatcgtggcttctgtttctgtctcct
>gene=chr12_109531283-109531593; species=ponAbe
CACCGAATCGGTCGCGTCACTTCCGGAGCACGCTGGGAACTACGGCGGGCTAGGGCGCAAAGAGAGCAGCCGGGCGGCCCTCTGGTGCCACCTGCCGGCCCCCCGTGCGTGGCAAGCACTGCCGCTTTCCAGTTGATCATCTGTTTGGCCACTGTCGAGAATCACGGCTGGGGTGAGAACTGTGGCTTGGTGTCACTTCTCAGTGAGGGTTACTTTGGTGTCCGGAAAGGGCGTTGGGCCACCAGTATATTGTCGCGagtgggagcaggagttctgcagtcggatatcgtggcttctgtttctgtctcct
>gene=chr12_109531283-109531593; species=rheMac
CCGCGAATCAGTCGCGTCACTTCCGGAGCACGCTGGGAACTACTGCCGGCAAGGGCGCAAAGCGAGCAGCCGGGCGGCCCTCTGGTGCCACCTGCCGGCTCCCCGTGCGTGGCAAGCACTACCGCTTTCCAGTTGATCATCTGTTCGGCCACTGTTGAGGATCACGGCTGGGGTGAGAAGTGTGGCTTGGTGTTACTTCTCACTGGGGGTTACTTTGGTGTCCGGAAAGGGCGTTGGGCCACcagtatattgtcgcgagtgggagcagaagttctgtagtcgaatatcgtggcttctgtttctgtctcct
>gene=chr12_111180897-111181006; species=hg19
CCGCCAAACGGGCCGAGTAAATAGGCCCGCCCCCAATGCCGGGCCCGAGCGAGAGTTGCAAAGTTGCACGCGGGAGTTGGGGCTGGGGGAGGAAATGCAGCTGTGCACA
>gene=chr12_111180897-111181006; species=bosTau
CCGCCAAACGGGCCGAGCAAATAGGCCCCC----------TGGCGGGAGCGTGAGTTGCAAAGTTGAACGCGGGAGTTGGGGATGGGGGAGAAGATGCAGCTGTGCA-C
>gene=chr12_111180897-111181006; species=calJac
CCGCTAAACGGGTCGAGCAAATAGGTCCCCCCCCCAACTCCGGCCCGAGCGTGAGTTGCAAAGTTGCACACGGGAGTTGGGGCTCGGGAAGAAAATGCAGCTGTGCACA
>gene=chr12_111180897-111181006; species=canFam
CCGCCAAACGGGCCGAGCAAATAGGCCCTC----------TGGCGGGAGCGGGAGCTGCAAAGTTGCACTCGGGAGTTGGAGCTGAGGTGGCAGATGCATCTGGACGCT
>gene=chr12_111180897-111181006; species=equCab
CCGCCAAAGGGGCCGCGCAAATAGGCCCCC----------T-GCGGGAGCGTGAGTTGCAAAGTTGCACGCGGGAGTTAGCGATGGGGGAGAAGATGCAATTGTGAGCT
>gene=chr12_111180897-111181006; species=gorGor
CCGCCAAACGGGCCGAGTAAATAGGCCCGCCCCCAATGCCGGGCCCGAGCGAGAGCTGCAAAGTTGCACGCGGGAGTTGGGGCTGGGGGAGGAAATGCAGCTGTGCACA
>gene=chr12_111180897-111181006; species=panTro
CCGCCAAACGGGCCGAGTAAATAGGCCCGCCCCCAATGCCGGGCCCGAGCGAGAGTTGCAAAGTTGCACGCGGGAGTTGGGGCTGGGGGAGGAAATGCAGCTGTGCACA
>gene=chr12_111180897-111181006; species=papHam
CCGCCAAACGGGCCGAATAAATAGGCCCGCCCCCGACATCGGGCCCGAGAGTGAGTTGCAAAGTTGCGTGCGGGAGTTGGGGCTGGGGGAGGAAATGCAGCTGTGCATA
>gene=chr12_111180897-111181006; species=ponAbe
CCGCCAAACGGGCCGAGTAAATAGGCCCGCCCCCAATGCCGGGCCCGAGCGTGAGTTGCAAAGTTGCACGCGGGAGTTGGGGCTGGGGGAGGAAATGCAGCTGTGCACA
>gene=chr12_111180897-111181006; species=rheMac
CCGCCAAACGGGCCGAATAAATAGGCCCGCCCCCGACAGCGGGCCCGAGAGTGAGTTGCAAAGTTGCATGCGGGAGTTGGGGCTGGGGGAGGAAATGCAGCTGTGCATA
>gene=chr12_118407207-118407325; species=hg19
CCACTACTCCTGCACCGCTCTCGCGAGACCGGGCCGGAGTGCTGCTCAGCAGGTGCGCTCCGGCTGGGAGCAGGTGTGCGCCCAACTTTAAAACCCTCGGTGCGCGCCGGAGAGGCGT
>gene=chr12_118407207-118407325; species=bosTau
ACACTACTACTGCACCGCTCTCGCGAGAGGAGGCCGGCGCGCGGCTCAGCAGGTGCGCTCTGGCTGGGAGCAGGTGTGTGTCCAACTTTAAACCCCGTAGTGCGTGCTGGAAAAACGT
>gene=chr12_118407207-118407325; species=calJac
cCACTACTCCAACACCGCTCTCGCGAGACCGGGC----GGGCAGCTCAGCAGGTGCGCTCCGG-TGGGAGCAGGTGTGCGCCCAACTTTAAAACCCTCGGTGAGCGCTGGAGAGACGT
>gene=chr12_118407207-118407325; species=canFam
CCACTACTACGGC-ACGCTCTCGCGAGACGAGGCCGGAGGACCGCTCAGCAGGTGCGCTCGGGCTGGGAGCAGGTGTGCACCCAACTTTCAGCCCCTTAGTGCGTGCTGGAGAAGCGG
>gene=chr12_118407207-118407325; species=equCab
CCACTACTACAGCGGCGCTCTCGCGAGAAGAGGCCGGAGTACGGCTCAGCAGGTGCGCTCTGGCTGGGAGCAGGTGTGCGCCCAACTTTAAAACCCTCGGTGCGTGCGGGAGAAACGT
>gene=chr12_118407207-118407325; species=gorGor
cCACTACTCCTGCACCGCTCTCGCGAGACCGGGCCGGAGTGC-GCTCAGCAGGTGCGCTCCGGCTGGGAGCAGGTGTGCGCCCAACTTTAAAACCCTCGGTGCGCGCCGGAGAGGCGT
>gene=chr12_118407207-118407325; species=panTro
cCACTACTCCTGCACCGCTCTCGCGAGACCGGGCCGGAGTGCTGCTCAGCAGGTGCGCTCCGGCTGGGAGCAGGTGTGCGCCCAACTTTAAAACCCTCGGTGCGCGCCGGAGAGGCGT
>gene=chr12_118407207-118407325; species=papHam
CCACTACTCCTGCACCGCTCTCGCGAGACCGAGCTGGAGTGCTGCTCAGCAGGTGCGCTCCGGCTGGGAGCAGGTGTGCGCCCAACTTTGAAACCTTCGGTGCGCGCTGGAGAGGCGT
>gene=chr12_118407207-118407325; species=ponAbe
cCACTACTCCTGCACCGCTCTCGCGAGACCGGGCCGGAGTGCTGCTCAGCAGGTGCGCTCCGGCTGGGAGCAGGTGTGCGCCCAACTTTAAAACCCTGGGTGCGCGCCGGAGAGGCGT
>gene=chr12_118407207-118407325; species=rheMac
cCACTACTCCTGCACCGCTCTCGCGAGACCGAGCTGGAGTGCTGCTCAGCAGGTGCGCTCCGGCTGGGAGCAGGTGTGCGCCCAACTTTGAAACCTTCGGTGCGCGCTGGAGAGGCGT
>gene=chr12_118454372-118454616; species=hg19
TCAGAGCAGGCTGGAGGGGCGGAGCTTGGAGGGACGCTGGCGGCCCGCGCCTCCGGTAACCTAGCAACCGACGCCCTAGCAACGCGAGGGGGCGGGACCGAGGGAGGAAGTCGGAAACTGGTGGCCGCGTCTCGCGAGAGTTGCTTTTGCGCGCGAACTGTAAGTGCCAGGGTCTCAGGGTCAGGTCGCGGCTGGTCACTGTGCAGGCGCTTGGGTGACGCGACGATCTCAGCGGATCTGGTCA
>gene=chr12_118454372-118454616; species=bosTau
GCAGCTCCAACTAGAAGGGCGGAGT-TGGCGCGAGGC-GTCGGCCCGGGCCGCCGGCAACCTGGCAACAGGGGCCTTAGCAACGGGAGGGGGCGGGACCTAGGGAGGAAGTCCGA---TTGCCGCTAAATCTCGCGAGAGTTGCGTTTGCGCGCGAACTCTAAGAGCGAGGGTCCCGGGGTCTGGTTGCGGCTGTTGGCGAGGCGGGCCTCTGGGAAACGCGACAAGCCCACCGGCC------A
>gene=chr12_118454372-118454616; species=calJac
TCCGAGCAGGCTGGAGAGGTGGAGCTTGGAAGCTGGCTGGCGGCTGGCCCCTCTGGTAACCTAGCAACCGGCGCCCTGGCAACACTAGGAGGCGGGACCCAGGGAGGAAGTCGGAAAC-GATGGCCACTTATCGCGAGAGTTGTTTTTGCGCGCGAACTCTGAGTGCAAGGGTCTCAGGGTCAGGTCGCGGCTGGTCGCTGTGCAGGCGCTTGAGTTACGCGACGATCTCAGCGGATCTGGTCG
>gene=chr12_118454372-118454616; species=canFam
GCAGCGGGGGCTGGAAGGGCGGACT-CCGAGGGAGGCGTGCGGCCGGCGCCCCCGGTAACCTGGTAACCGACCCCTTGGCAACGAGAGGGGGCGGGACCCAGGGAGGAAGTCGGAAGCAGGAGGCTACATCTCGCGAGAGTTGCTTTTGCGCGCGAACTCTGAGAGCCAGGGTCCCGGGGTCGGCTCGCGGCGGGTAGCTGTGCGGGACCGCGGGGGCCGCGACGACGCGGGCGGGCCCGGACG
>gene=chr12_118454372-118454616; species=equCab
GAGGTGGTGGCTAGAAGGGCAG-----CGCGGGAGAATAGTGGCTGGCGCC-CCGGTAACCTGGCAACCTGCGCCTTAGCAAAGCAAGGGGGCGGGACCGAGGGAGGAAGTCGGAAGCAGGCGGCTAAGTCTCGCGAGAGTTGCGTATGCGCGCGAACTCTAAGTGCAAGGGTCCCGGGGTTA------CGCTGGTCGTTGAGCAGGCCCTTGGGGGACGTGACGACCCCAGCGGACCCGATCA
>gene=chr12_118454372-118454616; species=gorGor
TCAGAGCAGGCTGGAGGGGCGGAGCTTGGAGGGAGGCTGGC-GCCCGCGCCTCCGGTAACCTAGCAACCGACGCCCTAGCAACG-GAGGGGGCGGGACCGAGGGAGGAAGTCGGAAACTGGTGGCCGCGTCTCGCGAGAGTTGCTTTTGCGCGCGAACTGTAAGTGCCAGGGTCTCAGGGTCAGGTCG-GGCTGGTCACTGTGCAGGCGCTTGGGTGACGCGACGATCTCAGCGGATCTGGTCA
>gene=chr12_118454372-118454616; species=panTro
TCAGAGCAGGCTGGAGGGGCGGAGCTTGGAGGGAGGCTGGCGGCCCGCGCCTCCGGTAACCTAGCAACCGACGCCCTAGCAACGCGAGGGGGCGGGACCGAGGGAGGAAGTCGGAAACTGGTGGCCGCGTCTCGCGAGAGTTGCTTTTGCGCGCGAACTGTAAGTGCCAGGGTCTCAGGGTCAGGTCGCGGCTGGTCACTGTGCAGGCGCTTGGGTGACGCGACGATCTCAGCGGATCTGGTCA
>gene=chr12_118454372-118454616; species=papHam
TCAGAGCAGGCTGGAGGGGCGGAGCTTGGAGGAAGGCTGGCGGCCCGCGCCCCCGGTAACCTAGCAACCGGCGCTCTAGCAACGCGAGGGGGCGGGACCGAGGGAGGAAGTCGGAAACTGGTGGCTACGGCTCGCGAGAGTTGCTTTTGCGCGCGAACTCTAAGTGCCAGGGTCTCAGGGCCGGGTCGCGGCTGGTCACTGGGCAGGCGCTTGGGTGACGCGACGATCTCAGCTGATCTGGTCA
>gene=chr12_118454372-118454616; species=ponAbe
GCAGAGCAGGCTAGAGGGGCGGAGCTTGGAGGGAGGCTGGCGGCCCGCGCCCCCGGTAACCTAGCAACCGGCGCCCTAGCAACGCGAGGGGGCGGGACCGAGGGAGGAAGTCGGAAACTGGTGGCCGCGTCTCGCGAGAGTTGCTTTTGCGCGCGAACTCTAAGTGCCAGGGTCTCAGGGTCAGGTCGCGGCTGGTCACTGTGCAGGCGCTTGGGTGACGCGACGATCTCAGTGGATCTGGTCA
>gene=chr12_118454372-118454616; species=rheMac
TCAGAGCAGGCTGGAGGGGCGGAGCTTGGAGGAAGGCCGGCGGCCCGCGCCCCCGGTAACCTAGCAACCGGCGCCCTAGCAACGCGAGGGGGCGGGACCGAGGGAGGAAGTCGGAAACTGGTGGCTACGGCTCGCGAGAGTTGCTTTTGCGCGCGAACTCTAAGTGCCAGGGTCTCAGGGCCGGGTCGCGGCTGGTCACTGGACAGGGGCTTGGGTGACGCGACGATCTCAGCTGATCTGGTCA
>gene=chr12_123237197-123237491; species=hg19
TCCTCTCCAACGGGTGACGAGCACCGCCTGCCGGCGGCCCGCCTCTCGGCCTCTTGGCCACGCCCCCCACCGGAGGGCAAGGCGCACGCTCCGCAATTTTTCTCCGCCCCCGTCTTCCGGCTTCTCGCGACATCCGCCCAGCGGCGGCCGGAATCTCGCGATAAAGGCTCATTGTCTCGCGGGAGCGCTGCTGGCGGTCGGGCGCTCGGGCGGCCCTGGCCGGGGAGACGAGTTGCATGTGTTGGTTCAGCTGGCGATAGCGGCGGGAGCGGAGCCGGCGGGGCCTGTGCGACC
>gene=chr12_123237197-123237491; species=bosTau
CCCTCTCCCACAGGTAACGAGCACCGCCTACTGGCTGTCAGCCTCTAGGCTGCTTGGCCCCGCCCCT-----GAGCGAAATGCGCATGCTCTCCAATTCCTCCCCGCCCCAGCCTTCAGGCTTCTCGCGACAGCCGCCCGGCGGCCA-CTGAATCTCGCGATAAAGGCTTATTGTCTCGCGGGACCGCCGCTGGTAGACGCGCTCTCGGGCGGCTCTGGCTGGGGAGAGGAATCGCATGTGTCGCTTCAGCTGGCGGTAGTGGCGGGAGCGGAGGCGGCGGAGGCTGTGCGACC
>gene=chr12_123237197-123237491; species=calJac
GCCTCTCCAACAGGTGAGGAGCACCGCCTGCCGGCGGCCCGCCTCTC-ACCGCTTGGCCACGCCCCG---------------------------------------------TCTTTCGGCTTCTCGCGACATCCGCTCAGGGGCGGCCGGAGTCTCGCGATAAAGGCTCATTGTCTCGCGGGAGCGCGGCTGGCGGACGGGCTCTCGGGCGGCCCTGGCTGGGGAGGCGAGTTGCATGTGTCGCTTCAGCTGGCGATAGCGGCGGGAGCGGAGCCGGCGGGGCCTGTGCGACC
>gene=chr12_123237197-123237491; species=canFam
ACCTCTCCCCCGAGTAACGAGCACCGCCTACTGGCTGTCAGCCGCTCGGAGGTTTGGCTCCGCCCCC-----GAGCACAATGCGCATGCTCCCCAGTGCCCCTCCGCCTCCGCCTTCAGGCTTCTCGCGACAGCCTCCCAGCGGCGACCTGAATCTCGCGATAAAGGCTTATTGTCTCGCGGGACCGCGGCTTGCCGACGGGCTTTCTGGCGGCCCTGGCCGGGGAGAGGAATTGCATGTGTTGCTTCAGCTGGCGGTAGTGGCGGGAGCGGAGGCGGCGGGGGTTGTGCGACC
>gene=chr12_123237197-123237491; species=equCab
TCCTCTTCCACGGGTAACGAGCACCGCCTACCGGCTGTCAGCCTCTCGACTGCTTGGCTCCGCCCCC-----GAGCGGAATGCGCATGCTCCCCAATGCCTCTCCGCCCCCGCCTTCGGGCTTCTCGCGACAGCCGCCCAGCGGCAGCCTGAATCTCGCGAGAAGGACTTATTGTCTCGCGGGACCGCGGCTGGCAGACGGGCTCTCGGGCGGCCGTAGCCGGGGAGAGGAGTTGCATGTGTCGCTTCAGCTGGCGGTAGTGGCGGGAGCGGAGGCGGCGGAGGCTGTGCGACC
>gene=chr12_123237197-123237491; species=gorGor
------------------------------------------------------------------------------------------------------------------------------------------------------------------------------------------------------------------------------------------------------------------------------------------------------
>gene=chr12_123237197-123237491; species=panTro
TCCTCTCCAACGGGTGACGAGCACCGCCTGCCGGCGGCCCGCCTCTCGGCCTCTTGGCCACGCCCCCCACCGGAGGGCAAGGCGCAAGCTCCGCAATTTTTCTCCGCCCCCGTCTTCCGGCTTCTCGCGACATCCGCCCAGCGGCGGCCGGAATCTCGCGATAAAGGCTCATTGTCTCGCGGGAGCGCTGCTGGCGGTCGGGCGCTCGGGCGGCCCTGGCCGGGGAGACGAGTTGCATGTGTTGGTTCAGCTGGCGATAGCGGCGGGAGCGGAGCCGGCGGGGCCTGTGCGACC
>gene=chr12_123237197-123237491; species=papHam
TCCTCTCCAACGGGTGACTAGCACCGCCTACCGGCGGCCCGCCTCTTGGCCGCTTGGCCACGCCCCCCCTTGGAGCGCAAGGCGCATGATCCCCAATATTTCTCCGCCCCCGTCTTCCGGCTTCTCGCGACATCCGCCCAGCGGCGGTCGGAGTCTCGCGATAAAGGCTCATTGTCTCGCGGGAGCGCTGCTGGCGGACTGGTTTTCGGGCGGCCGCGGCCGGGGAGGCGAGTTGCATGTGTCGGTTCAGCTGGCGATAGCTGCGGGAGCGGAGCCGGCGGGGCCTGTGCGACC
>gene=chr12_123237197-123237491; species=ponAbe
CCCTCTCCAACGGGTGACGAGCACCGCCTGCCGGCGGCCCGCCTCTCGGCCTCTTGGCCACGCCCCCCACCGGAGCGCAAGGCGCACGCTCCCCGATTTTTCTCCGCCCCCGTCTTCCGGCTTCTCGCAACATCCGCCCCGCGGCGGCCGGAATCTCGCGATAAAGGCTCACTGTCTCGCGGGAGCGCTGCTGGCGGATTGGCTCTCGGACGGCCCTGGCCGGGGAGACGAGTTGCATGTGTTGGTTCAGCTGGCGATAGCGGCGGGAGCGGAGCCGGCGGGGCCTGTGCGACC
>gene=chr12_123237197-123237491; species=rheMac
TCCTCTCCAACGGGTGACTAGCACCGCCTACCGGCGGCCCGCCTCTTGGCCGCTTGGCCACGCCCCCCCCTGGAGCGCAAGGCGCATGATCCCCAATTTTTCTCCGCCCCCGTCTTCCGGCTTCTCGCGACATCCGCCCAGCGGCGGTCGGAGTCTCGCGATAAAGGCTCATTGTCTCGCGGGAGCGCTGCTGGCGGACTGGCTTTCGGGCGGCCGTGGCCGGGGAGGCGAGTTGCATGTGTCGGTTCAGCTGGCGATAGCGGCGGGAGCGGAGCCGGCGGGGCCTGTGCGACC
>gene=chr12_125473576-125473750; species=hg19
GGCCAGGGTGGGCGCTCCAGCGGCCGGACCAGCAGAGCAATCCGAAACCCAGCCCACGTGGGTTCCCAGACCACCAACTCCGGCCGTGAGACTTCCGGGTTGTGTTATCGCGAGAACTGTAACTGACTTTGCCGCTGAGGGGCGGGGTTGCAAGAGAAACCCAGCGAAGAGGAG
>gene=chr12_125473576-125473750; species=bosTau
AACTC----CT--GCTCCTGAGGTAGGGTAACCCGAGCACTTCTAAGCCCAACTCACGTGGGCCCCCA--CC-AAGGTTCAGGACGGAAAACTTCCGGGCTACGCTCTCGCGAGAGCTGGTACTAACAGATCTCCTG-CGGGCGGGGCTAGAGGCGGGGTCA--------TAAA
>gene=chr12_125473576-125473750; species=calJac
GGCTT-GGTGGGGGCTCCAGCGGCGGGACAAGCAGAGAAATCCCAAGTCCAGCCCACGTGGGTTCCCGGACTACCAACTCCCGCCGTAAGACTTCCGGGTCTCGCTATCGCGAGAACCGTAACTGACCCTGCCGCTGAGGGGCGGGGTTGGAAGAGAAACC--GTGAAGAGGAG
>gene=chr12_125473576-125473750; species=canFam
GGTCCCGCCCG--GCTCCGGCGGGT-GGCCAGCCA---ACCCCGGAGCCTAGTCCACGTGCGCACCCGGGCCCCAGGCTCAGGCCGCGAGACTTCCGGGCTGCGCTCTCGCGAGAGCTCCCAATACCCGCACCC-CG-GGGGAAGGGGCGGGGGCGGGGCCT--------GGAA
>gene=chr12_125473576-125473750; species=equCab
GCTCCCGTTCG--GCTCCGGCGAGT-CTCCAGCGGCGCACCCCTAGGCCCGGCCCACGTGAGCCCCCAGACCACCCGCTCCG-CCAGGAGACTTCCGGAATGTGCTCTCGCGAGAGCTGAGGATAAAAGGGCCCGCG-AGGTGACGGCTGGGGGCGGGGCTA--------TTAG
>gene=chr12_125473576-125473750; species=gorGor
GGCCAGGGTGGCCGCTCCAGCGGCCGGACCAGCAGAGCAATCCGAAACCCAGACCACGTGGGTTCCCAGACCACCAACTCCGGCAGCGAGACTTCCGGGTTGCGTTATCGCGAGAGC------TGACTTTGCCGCTGAGGGGCGGGGTTGCAAGAGAAACCC------------
>gene=chr12_125473576-125473750; species=panTro
------------------------------------------------------------------------------------------------------------------------------------------------------------------------------
>gene=chr12_125473576-125473750; species=papHam
GGCCCGGGTGACCACTACAGCGGTCGGACCACCAAAGCAACCCGAAACTCAGCCCACGTGGGTTCCCGGACCACCAACTCCGGCCGTGAAACTTCCGGGTTACGTTATCGCGAGAGCTGTAACTGACTTGGCCGATGAGGGGCGGGGTTGGAAGAGAAAACATGCG-AGAGGAG
>gene=chr12_125473576-125473750; species=ponAbe
GGCCCGGGTGGGCGCTCCAGTGGCCGAACCAGCAGAGCAATCTGAAACCCAGCCCACGTGGGTTCCCAGACCACCAACTCCGGCCGTGAGACTTCCGGGTTGCGATATCGCGAGAGCTGTAACTGACTTTGCCGCTGAGGGGCGGGGTTGGAAGAGAAACCCAGCGAAGAGAAG
>gene=chr12_125473576-125473750; species=rheMac
GGCCCGGGTGAGCACCACAGCGGTCGGACCACCAAAGCAACCCGAAACTCAGCCCACGTGGGTTCCCGGACCACCAACTCCGGCCGTGAGACTTCCGGGTTACGTTATCGCGAGAGCTGTAACTGACTTGGCCGATGAG-----------------------------------
>gene=chr12_132628799-132629109; species=hg19
cgcATCGGGGCCCGGGTACCGCGCGACGTAGAACAGCGCCATGGCCAGCCGCACGCCTGGGACTCGGGCGTGGCGCGCTGCGATGACGTCGGCGGCACGCCTGCGACTCGGGCTCCGCGCAAAAGATGGGGTTGGGGTACGGCGCGTAGAGATGACGTCGGGTTCTACGCGCAGTGGTGACGTCACGGGAGCGCCGGCGGCTGAGAATCCGCGTTGTTCCGTGTTGGGGGCGGCATGGAGCGGGAGCCGGGCGCCGCGGGAGTTCGCCGGGCTCTGGGCCGCCGGCTGGAGGCGGTGCTGGCGAGCCGCA
>gene=chr12_132628799-132629109; species=bosTau
---------------------------------------------------------------------------------------------------------------------------------------------------------------------------------------------------------------------------------------------------------GGCCCCGGGGACGCGCGGCGGGCGCTGGGTCACCTAGTGGAGGCGGTACTGGCCAGCCGCG
>gene=chr12_132628799-132629109; species=calJac
cgtcTCGGGACCCGGGTACCGCGCGACGTAAAACAACGCCATGGCCAGCCGCACGCCCGGGACTCCGGCTCGGCGCGCGGTGATGACGTCGGCGGCACGCCTGGAACTCGGGCTCGGCGCGAAAGGTGGGGTGTGG-TATGGCGCGTAGAGATGACGCAGGACTCTGCGCGCGGCGGCGACGCCACTGGAGCGCCGGCGGCTGGGCGTCCACGTTTTTCTGTACTGGGGGCGTCATGGAGCGGGAgccgggcgccgcgggcgctcgccgggcgctgggccgccggcTGGAGGCGGTGCTGGCGAGCCGCA
>gene=chr12_132628799-132629109; species=canFam
-GCCTCGGGGCCTGCGTACCGCGCGACGTGGAAGAGCGCCATGCCTAGCCGCACGCC-----TCCGGGCCCGGCGCGCCGTGATGACTGCAGGGGCG------------CGGAGCGGTGAC--------GTcgggggcccggcgcgggacggtgacgtcggg---ggcgggcgccggcggcTGCACCGGCGCGCCGGGCGCCGGCGGGCCACGTGGGGCGGCGG----GGCGGCATGGAgcggggccccggcccggatggcgcgcgccgggcgcTGGGCTGCCTGCTGGAGGCGGTGCTGGCGAGCCGCG
>gene=chr12_132628799-132629109; species=equCab
----------------------------------------------------------------------------------------------------------------------------------------------------------------------------------------------------------------------------------------------------------------------------------------------------------TGGCGGACCCAA
>gene=chr12_132628799-132629109; species=gorGor
cgcATCAGGGTCAGGGTACCGCGCGACGTAGAACAGCGCCATGGCCAGCGGCACGCCTGGGACTCGGGCGTGGCGCGCTGCGATGACGTCGGCGGCACGCCTGGGACTCGGGCTGCGCGCGAAAGATGGGGTTGGGGTACGGCGCGTAGAGATGACGTCGGGTTCTACGCGCAGTGGTGACGTCACGGGAGCGCCGGCGGCTGGGAATCCGCGTTGTCCCGTGTTGGCGGCGGCATGGAGCGGGAGCCGGGCGCCGCGGGAGTTCGCCGGGCTCTGGGCCGCCGGCTGGAGGCGGTGCTGGCGAGCCGCA
>gene=chr12_132628799-132629109; species=panTro
-------------------------------------------------------------------------------------------------------------------------------------------------------------------------------------------------------------------------------------------------------------------------------------------------AGGCGGTGCTGGCGAGCCGCA
>gene=chr12_132628799-132629109; species=papHam
cgccTCGGGGCCCTGGTACCGCGCGACGTAGAACAGCGACATGGCCAGCGGCACGCCTGGGGCTCGGGCTCGGCGCGCGGCGATGACGTTGGCGGCACGCCTGGGACTCGGGCTCGGCGCGAAAGATGGGGTTTGGGTACGGCGCGTAGAGATGACGTCAGACTCTACGCGCAGTGGTGACGTCAAGGGAGCGCCGGCGGCTGGGTA-CCGCGTTTTGCCGTGTTGGCGGCGGCATGGAGCGGGAGCCGGGCGCCGCGGGCGTTCGCCGGGCGCTGGGCCGCAGGCTGGAGGCGGTACTGGCGAGCCGGA
>gene=chr12_132628799-132629109; species=ponAbe
cgcATCGGGGCCCGGGTACCGCGCGACGTAGAACAGCGCCATGGCCAGCGGCACGCCTGGGACTCGGGCGTGGCGCGCGGCGATGACGTCGACGGCACGCCTGGGACTCGGGCTCCGCGAGAAAGATGGGGTGGGGGTACGGCGCGTAGAGATGACGTCGGGCTCTACGCGCAGTGGTGACGTCACGGGAGCGCCGGCGGCTGGGAATCCGCGTTGTCTGGTGTTGGCGGCGGCATGGAGCGGGAGGCGGGTGCCGCGGGCGTTCGCCGGGCTCTGGGCCGCCGGCTGGAGGCGGTGCTGGCGAGCCGCA
>gene=chr12_132628799-132629109; species=rheMac
cgccTCGGGGCCCTGGTACCGCGCGACGTAGAATAGCGACATGGCCAGCGGCACGCCTGGGGCTCGGGCTCGGCGCGCGGCGATGACGTCGGCGGCACGCCTGGGACTCGGGCTCGGCGCGAAAGACGGGGTTTGG-TGCGGCGCGTAGAGATGACGTCAGACTCTACGCGCAGTGGTGACGTCAAGGGAGCGCCGGCGGCTGGGTA-CCGCGTTTTGCCGTGTTGGCGGCGGCATGGAGCGGGAGCCGGGCGCCGCGGGCGTTCGCCGGGCGCTGGGCCGCAGGCTGGAGGCGGTACTGGCGAGCCGGA
>gene=chr22_38597650-38597960; species=hg19
aacctggggctcatagccatataaatgtcatttaaagccacgggactggatgagatcattaaggcagaaggtctaggtcgaaagaagagggccaggacCACTACCTGTAAAATGAGCCAATGACACCTACACCCACGGGGCTCTCGCGAGGTGTCACGTGAACGCACCCAGCGAGCCCTGGAACCAGGCAGAGAATCGCGGCAGCCCCGGGGGCGGGGCTTCCAGGGGGCGGGGTCATACGGGGGCGGGGCCGAGGGACCAAGCGGCCGCTCCTGGCCGGAGGGCGGCCGGGTCGGTGACGTCACCGCAT
>gene=chr22_38597650-38597960; species=bosTau
aatctggagctcctgagcctacagatggcatttaaaaccacgagactggatgagatcatcgaggtagagggtgtaggtcgaaagaagagacccacgactgTGGACTGTAAAATGAACAAATGACACCTTCACCCGCGTGGCTCCGGTGAGATGTCGCGTGAACGCCCGCAGTCAGCGCTCTAACCGGATTGAGAATCCCGggggcggccggggcggggcctatccggggcggagccggccaggggcggggctggggagccgggaggccgctctggggcggggggcggccggggcggTGACGTCACCGTAT
>gene=chr22_38597650-38597960; species=calJac
aacctgggacttacagccacgtagatgacatttaaagacacgggatgagatgagatcattaaggcagaagctgtaggtcgaaagaagaggtccaggacCCCTGACTGTAAAATGAACCAATGACACCTCCACCCACCGGGCTCTCGCGAGGTGTCACGTGAACGAACCCAGCAAAGGCTGGAACCGGGCAGAGAATCGCTGCGGCCCTGGGGGCGGGGCATCC-GGGGGCGGGGTCAGA-AGGGGCGGGGCCGAGGGACCAggcggccgctccgggccggagggcggccggggcggTGACGTCACCGCAT
>gene=chr22_38597650-38597960; species=canFam
--cctggagatcatggg--------tggcatttaaaaccacgggactgcatgagatcatcgaggcggagggtgtaggttgaaagaagaggCGCGGGGCTGGCGACTGCAAAATGAACGAACGACACCTCCGCCCACGCGGCTCTCGCGAGGCGTCACGTGAACGCACCGCGCCGGGGCTCTCACGCGGTGGAGGAgcccggccgcgcccggggtgggggccctatggggcggggccggctgggggcggggccgag-ggccgggaggccgctcgggggcgagggaccgcc-gggcggTGACGTCACCGCAT
>gene=chr22_38597650-38597960; species=equCab
catttggggctcatgggcatatagatggcatttaaaaccacgggactggatgagatcatcaaggcagagggtgtaggacgaaagaagcggcccgggaccgTCGTCTGTAAAATGACCAAATGACATCGCCACCCACGCGGCTCTCGCGATGTGTCTTGTGAACGCAAGCAGGCAGCGCT---GCCTGGCTGAGAACCTCGGCGGCGC-----GCGGGGCCCGCGTGGGGCGGGGCTTGA-GGGGGCGGGGC-----------------------------------------------------------
>gene=chr22_38597650-38597960; species=gorGor
aacctggggctcatagccatataaatgtcatttaaagccacgggactggatgagatcattaaggcagaaggtctaggtcgaaagaagagggccaggacCACTACCTGTAAAATGAGCCAATGACACCTACACCCACGGGGCTCTCGCGAGGTGTCACGTGAACGCACCCAGCGAGCCCTGGAACCAGGCAGAGAATCGCGGCAGCCCTGGGGGCGGGGCTTCCAGGGGGCGGGGTCATACAGGGGCGGGG-CGAGGGACCAAGCGGCCGCTCCTGGCCGGAGGGGGGGCGGGTCGGTGACGTCACCGCAT
>gene=chr22_38597650-38597960; species=panTro
aacctggggctcatagccatataaatgtcatttaaagccacgggactggatgagatcattaaggcagaaggtctaggtcgaaagaagagggccaggacCACTACCTGTAAAATGAGCCAATGACACCTACACCCATGGGGCTCTCGCGAGGTGTCACGTGAACGCACCCAGCGAGCCCTGGAACCAGGCAGAGAATCGCGGCAGCCCCGGGGGCGGGGCTTCCAGGGGGCGGGGTCATACGGGGGCGGGGCCGAGGGACCAAGCGGCCGCTCCTGGCCGGAGGGCGGCCGGGTCGGTGACGTCACCGCAT
>gene=chr22_38597650-38597960; species=papHam
cacctggggctcatggtcatatagatgtcatttaaagccacgggactggatgagatcattaaggcagaaggtgtaggtcgaaagaagagggccaggaccactgaCTGCAAAATGAGCCAATGACACCTACACCCACGGGGCTCTCGCGACGTGTCACGTGAACGCACCCAACGAGCACTGGAACCAG------------AGCGGCCCCGGGGGCGGGGCTACCAGGGGGCGGGGTCAGACGGGGGCGGGGCCGAGGGACCAGGCGGCCGCTGCTGGCCGGAGGGCGGCCGGGACGGTGACGTCACCGCAT
>gene=chr22_38597650-38597960; species=ponAbe
aaaccggggctcatagccatatagatgtcatttaaagacgcggacctggatgagatcattaaggcataaggtctaggtcgaaagaagagggccaggacCACTACCTGTAAAATGAGCCAATGACACCAACACCCACGGGGCTCTCGCGAGGTGTCACGTGAACGCACCCAGCAAGCACTGGAACCAGGCAGAGAATCGCGGCAGCCCCGGGGGCGGGGTTTCCAGGGGGCGGGGTCATACGGGGGCGGGGCCGAGGGACCAAGCGGCCGCTCCTGGCCGGAGGGCGGCCGGGGCGGTGACGTCACCGCAT
>gene=chr22_38597650-38597960; species=rheMac
cacctggggctcatggtcata--gatgtcatttaaagccacgggactggatgagatcattaaggcagaaggtgtaggtcgaaagaagagggccaggaccactgaCTGCAAAATGAGCCAATGACACCTACACCCACGGGGCTCTCGCGACGTGTCGCGTGAACGCACCCAACGAGCACTGGAACCAG------------AGCGGCCCCGAGGGCGGGGCTACCAGGGGGCGGGGTCAGACGGGGGCGGGGCCGAGGGACCAGGCGGCCGCTGCTGGCCGGAGGGCGGCCGGGACGGTGACGTCACCGCAT
>gene=chr22_39916119-39916254; species=hg19
AGCTCGAGATATATATGATTCACCGGGCCTGGGCCAATCACCTTGACGCGCGCTCTTCGCCAGCACCTCGCGCGATAACCTGGCGTCCTCGGCCTTCACAATAAAAACTCTTCGCCGGAAAACGACCTTTCCCCG
>gene=chr22_39916119-39916254; species=bosTau
AATTGAAGATATATATGACTCACCGTGCCTG-ACCAATCATCTCGACGCGCTCTCTCCTCCATTATCTCGCGCGAGAACCAGGAGACCGTCTACTTCACAATAAAAACCTTTGGGGTGAAAGACTTCTTTCTCCG
>gene=chr22_39916119-39916254; species=calJac
AGCTCGAGGTATATATGACTCACCGCGCCTGGGCCAATCAGCTCGACGCGCGCTCTACACCAGCACCTCGCGCGATAACCTGGCGGCCTCGGCCTTCACAATGAAAACCCTCTGTGGGAAAACCACCTCTCCCCG
>gene=chr22_39916119-39916254; species=canFam
AAACCGAGATATATATGACTCACCATGTCTA-ACCAATCAGCTCGACGCTCGCTCTCCGCCAGCATCTCGCGCGATAACCAGGCGGCCTCTGACTTCACAATAAAAACCTTTGAGGTGAAAGACTTCTCTCCCCG
>gene=chr22_39916119-39916254; species=equCab
GACTCGAGGTATATATGACTCACCACGCCTG-ACCAATCAGCTCGACGCGCGCTCTCCGCCAGCATCTCGCGCGATAACCAGGAGGCCTCAGACTTCACAATAAAAACCTTTGGGAGGAAAGCCATTTCCCCCCG
>gene=chr22_39916119-39916254; species=gorGor
AGCTCGAGGTATGTATGATTCACCGGGCCTGGGCCAATCAGCTTGACGCGCGCTCTTCGCCAGCACCTCGCGCGATAACCTAGCGTCCTCGGCCTTCACAATAAAAGCTCTTCGCCGGAAAACGACCTTTCCCCG
>gene=chr22_39916119-39916254; species=panTro
AGCTCGAGGTATATATGATTCACCGGGCCTGGGCCAATCACCTTGACGCGCGCTCTTCGCCAGCACCTCGCGCGATAACCTGGCGTCCTCGCCCTTCACAATAAAAACTCTTCGCCGGAAAACGACCTTTCCCCG
>gene=chr22_39916119-39916254; species=papHam
AGCTCGAGGTATATATGACTCACCGTGCCTGGGCCAATCAACTTGACGCGCGCTCTTCGCCAGCAGCTCGCGCGATAACCTGGCGTCCTCGGCCTTCACAATAAAAACTCTCCGCCGGAAAACGACCTCTCCCCG
>gene=chr22_39916119-39916254; species=ponAbe
AGCTCGAGGTATATATGATTCACCTTGCCTGGGCCAATCAGCTTGACGCGCGCTCTTCGCCAGCACCTCGCGCGATAACCTGGAGTCCTCGGCCTTCAGAATAAAAACTCTTCGCCGGAAAACGACCTTTCCCCG
>gene=chr22_39916119-39916254; species=rheMac
AGCTCGAGGTATATATGACTCACCGTGCCTGGGCCAATCAACTTGACGCGCGCTCTTCGCCAGCACCTCGCGCGATAACCTGGCTTCCTCGGCCTTCACAATAAAAACTCTCCGCCGGAAAACGACCTCTCCCCG
>gene=chr22_43010872-43011074; species=hg19
CCGAGCAAGCCGAAAGCAGTCGAGACCCCGCGAGCCCGCCCCTTCGGCCGCTAGGGAGCGACGAACTACTTCCGGCGTCCGCGGACCAACTCTCGCGACAGCCAGCTCAAAGCAGGCAAGAACCGGAAGGGGCGGGGACGTTCCCCGTGAGCCTTCGCGGTGCTGGCTGCTCATCTGCATACGGAAGTTCGGCACATTATGA
>gene=chr22_43010872-43011074; species=bosTau
CCGAACGAGCCGAGAGCAGCTTAGGTCCTCCGAGCCCGCCCCTAAGGTCGCTGTGGAGCGACTAGCGGCTTCCGGCGTTCCCAGATGAACTCTCGCGACA----GTTCAGAGGAGAAAGGAACCGGAAGGGGCGGGG-CTCTCCCCGTGAACCTTTGCGA-GCCGGTTACTTATCTGCATATTGTGGTC-------CTAC-C
>gene=chr22_43010872-43011074; species=calJac
CCGAGCAAGCCGAAAGCAGCCGAGAACCCGCAAGCCCGCCCCTTCGGCCGCTACGGAGCGACGAACTACTTCCGGCGTCCGCCGACCAACTCTCGCGACAGCCAGCTCGAAGCAGCCAAGAACCGGAAGGGGCGGGGACGCCCCCCGTGAGCCTTCGCGGTGCTGGCTGCTTATCTGCATACGGAGAATCGGCACATTATGA
>gene=chr22_43010872-43011074; species=canFam
CCGAGCGAACCGCGAGCAGCTGAGACCCCTGGAGCCCGCCCCTTCGGCCGCTACGGAGCAACGAGCCGCTTCCGGCGTCCGCCGACGAACTCTCGCGACA----GCTCAAACAAGACAAGAACCGGAAGGGGCGGGG-AGCTCCCCGTGAGCCTTTGCGACGCCAGCTGCTTATCTGCATACGGGGGTCCGAGTACCTAC-G
>gene=chr22_43010872-43011074; species=equCab
CCGACCGAGCCGCGAGCCATTTACACCCCGTGAGCCCACCCCTTCGGCCGCTACGGAGCCACTAGCTGCTTC-------CGCCGAGGAACTCTCGCGACA----GCTCAAACCAGGCAAAGACCGGAAGGGGCGG-G-AGCTCCCCGTGAGCCTTCGCGACGCCGGCCCCTTATCTGCATACGGCGGCTCGGAGAACTAC-C
>gene=chr22_43010872-43011074; species=gorGor
----------------------------------------------------------------------------------------------------------------------------------------------------------------------------------------------------------
>gene=chr22_43010872-43011074; species=panTro
CCGAGCAAGCCGAAAGCAGTCGAGACCCCGCGAGTCCGCCCCTTCGGCCGCTAGGGAGCGACGAACTACTTCCGGCGTCCGCGGACCAACTCTCGCGACAGCCAGCTCAAAGCAGGCAAGAACCGGAAGGGGCGGGGACGTTCCCCGTGAGCCTTCGCGGGGCTGGCTGCTCATCTGCATACGGAAGTTCGGCACATTATGA
>gene=chr22_43010872-43011074; species=papHam
CCGACCGAGCCGAAAGCTGCCGAGACCCCGCGAGCCCGCCCCTTCGGCCGCTACAGAGCGACGAACTACTTCCGACGTCCGCCGACCAACTCTCGCGACAGCCAGCTAAACGCAAGCAAGAACCGGAAGGGGCGGGGACGCTCCCCGTGAGCCTTCGCGGAGCTGGCTGCTCATCTGCATACAGAAGGTCGACATATTATGA
>gene=chr22_43010872-43011074; species=ponAbe
CCGAGCAAGCCGAAGGCAGTCGAGACCCCGCGAGCCCTCCCCTTCGGCCGCTACGCAGCGACGAACTACTTCCGGCGTCCGCGGACCAACTCTCGCGACAGCCCGCTCAAAGCAGGCAAGAACCGGAAGGGGCGGGGACGTTCCCCGTGAGCCTTCGCGGTGCTGGCTGCTCATCTGCATACAGAAGATCGGCACATTATGA
>gene=chr22_43010872-43011074; species=rheMac
CCGAGCGAGCCGAAAGCTGCCGAGACCCCGCGAGCCCGCCCCTTCGGCCGCTACAGAGCGACGAACTACTTCCGACGTCCGCCGACCAACTCTCGCGACAGCCAGCTAAACGCAAGCAAGAACCGGAAGGGGCGGGGACGCTCCCCGTGAGCCTTCGCGGAGCTGGCTGCTCATCTGCATACAGAATGTCGGCACATTATGA
>gene=chr13_21714507-21714817; species=hg19
CGACGGACGCTAAGCACCTCCTCCCCGCGGACGTCAGCACCCGCCTTTTCCCGAAGTCGCAACACGCAGGCGCGCTCCGGCTCGCTCACCACGCACGGAAGTGCGCCTGCGCCAGGAGACGCCCCGCCCAGCCCCTGGCCGACTATAAAGTGTCGAGCTTCTCCTCGCGAGAGACTTAGTGCTCATGCTCGCTGCAGGGGTCGGAGGTCAGGGCGAGCGTCTCGCAGGCCGTAGGAGGAAGATGGCGGTGGAGTCGCGCGTTACCCAGGAGGAAATTAAGAAGGAGCCAGAGAAACCGATCGACCGCGAG
>gene=chr13_21714507-21714817; species=bosTau
-------------------CCCGCCCGC-GACGCCAGTGCCCGCCCCTTCCC-AGGAGCCAACGCGCAGGCGCGCCCGGGCTAGCGCTTCATA---GCTAGTGCGCCTGCGCCGGGAGATGCCCCGCCCTCG--CCGGTCATATATAAAACTTCGAGCGTCTCCTCGCGAGAGGCTTGGTTCTCATGCTCGCTGCCGGGGTCGGAGGTCAGAGCGAGCGTCTCGCGGGCCGGAGAAGGAAGATGGCGGTGGAGTCGCGCGTTACCCAGGAGGAAATTAAGAAGGAGCCGGAAAAGCCCATCGATCGGGAG
>gene=chr13_21714507-21714817; species=calJac
CGACGGACTTTAGGCG----CTCCCCGCTGTCGCCACCAC---CCTTTTCCTTCTGTCGCAACACGCAGGCGCGCCCGGGCTCACGCGCCGCGCACCGAAGTGCGCCTGCGCCAGGAGACGCCCCGCCCAGTGCC-GGCCGAATATAAAATGTGGAGCTTCTCCTCGCGAGAGACTTCGTGTTCATGCTCGCTGCAGGGGTCGGAGGTCAGGGCGAGCGTCTCGCGGGCCGCAGGAGGAAGATGGCGGTGGAATCGCGCGTTACCCAGGAGGAAATTAAGAAGGAGCCAGAGAAGCCGATCGACCGCGAG
>gene=chr13_21714507-21714817; species=canFam
CGACACGAT------CCC-CCGCCCCGCGGACGCCAACGCCCGCCTTTTTCCGAGGACGCAACACGCAGGCGCGGCCGGGCTCACGCGCCGCACAACGAACTGCGCCTGCGCCAGCAAACGCCCCGCCCCTCC-CCGGTCCTCTATAAAGCCTCGAGCTTCTCCTCGCGAGAGACTCCGTTCTCATGCTCGCTGCGGGGGTCGGAGGTCAGAGCGAGCGTCTCGCGGGCCGTAGGAGGAAGATGGCGGTGGAGTCGCGCGTTACCCAGGAGGAAATTAAGAAGGAGCCGGAGAAACCGATCGATCGGGAG
>gene=chr13_21714507-21714817; species=equCab
CGACAGCCT------CCC-CCGCCCCGTGGGCGCCAGTGCCCGCCTTTTCCCGAGGACGCAACACGCAGGCGCGGCAGGGCCCACGCGCCAGACAATGAATTGCGCCTGCGCTAGGGAACGCCCCGCCCCCA--TTGGTCCTCTATAAAGCCTCGAGTTTCTCCTCGCGAGAGGCTTCGTTCTCATGTTAGCTGCGGGGGTCGGAGGTCAGAGCGAGCGTCTCGCGGGCCGTAGGAGGAAGATGGCGGTGGAGTCGCGCGTTACTCAGGAGGAAATTAAGAAGGAGCCGGAAAAGCCGATCGATCGGGAG
>gene=chr13_21714507-21714817; species=gorGor
CGACGGACGCTAAGCACCTCCTCCCCGCGGACGTCAGCACCCGCCTTTTCCC-AAGTCGCAACACGCAGGCGCACTCCCGCTCGCACACCACGCACGGAAGTGCGCCTGCGCCAGGAGACGCCCCGCCCAGCCCCTGGCGGACTATAAAGTGTCGAGCTTCTGCTCGTGAGAGACTTCTTGCTCATGCTCGCTGCAGGGGTCGGAGGTCAGGGCGAGCGTCTCGCAGGCCGTAGGAGGAAGATGGCGGTGGAGTCGCGCGTTACCCAGGAGGAAATTAAGAAGGAGCCGGAGAAACCGATCGACCGCGAG
>gene=chr13_21714507-21714817; species=panTro
CGACGGACGCTAAGCACCTCCTCCCCGCGGACTCCAGCACCCGCCTTTTCCCGAAGTCGCAACACGCAGGCGCGCCCCGGCTCGCACACCACGCACGGAAGTGCGCCTGCGCCAGGAGACGCCCCGCCCAGCCCCTGGCCGACTATAAAGTGTCGAGCTTCTCCTCGC----GACTTAGTGCTCATGCTCGCTGCAGGGGTCGGAGGTCAGGGCGAGCGTCTCGCAGGCCGTAGGAGGAAGATGGCGGTGGAGTCGCGCGTTACCCAGGAGGAAATTAAGAAGGAGCCAGAGAAACCGATCGTCCGCGAG
>gene=chr13_21714507-21714817; species=papHam
CGACGGAGGCTAAGCTGCTCCTCCCCACTGAGGCCAGCACCCGCCTTTTCCCGAAGTCGCAACACGCAGGCGCGC-CCGGCTCGCACGACACGAACGGAAGTGCGCCTGCGTCAGGAGACGCCCCGCCCAGCCCCTGCCCGACTATAAAGTGTCGAGCTTCTCCTCGCGAGAGACTTCGTGCTCATGCTCGCTGCAGGGGTCGGAGGTCAGGGCGAGCGTCTCGCGGGCCGTAGGAGGAAGATGGCGGTGGAGTCGCGCGTTACCCAGGAGGAAATTAAGAAGGAGCCAGAGAAGCCAATCGACCGCGAG
>gene=chr13_21714507-21714817; species=ponAbe
CGACAGACGCTAAGCACCGCCTCCCCGCGGACGTCAGCACCCGCCTTTTCCCGAAGTCGCAACACGTAGGAGCGCTCCGGCTCGTACGCCACGCACGGAAGTGCGCTTGCGCCAGGAGACGCCCCGCCCAGCCAGTGGCCGACTATAAAGTGTCGAGCTTCTCCTCGCGAGAGACTTTGTGCTCATGCTCGCTGCAGGGGTCGGAGGTCAGGGCGAGCGTCTCGCGGGCCGTAGGAGGAAGATGGCGGTGGAGTCGCGCGTTACCCAGGAGGAAATTAAGAAGGAGCCGGAGAAACCGATCGACCGCGAG
>gene=chr13_21714507-21714817; species=rheMac
CGACGGAGGCTAAACCGCTCCTCCCCACTGAGGCCAGCACCCACCTTTTCCCGAAGTCGCAACACGCAGGCGCGC-CCGGCTCGCACGCCACGAACGGAAGTGCGCCTGCGTCAGGAGACGCCCCGCCCAGCCACTGCCCGACTATAAAGTGTCGAGCTTCTCCTCGCGAGAGACTTCGTGCTCATGCTCGCTGCAGGGGTCGGAGGTCAGGGCGAGCGTCTAGCAGGCCGTAGGAGGAAGATGGCGGTGGAGTCGCGCGTTACCCAGGAGGAAATTAAGAAGGAGCCAGAGAAGCCAATCGACCGCGAG
>gene=chr13_21750620-21750879; species=hg19
AGCACAGCGGGGAAGGACTCCAGGCGTACGCAGACCCCACCGCTCAGCTCACAGCCTCCCGCCACTAGTTTGAATCTCGGCGCCGGACGCGTCCTCGGCTCTGCGCAGGCGCAGTCCTCTCTCGCGAGAGCCGAAGTCTCTCGCCGAGGCCCCAGGAGACCCCGCGAGACGGGTGCGCTTACGCCACGGCGTCTGCTGGCGGCCGCGGAGACGCAGAGTCTTGAGCAGCGCGGCAGGTGAGTAGCTGTGCGAATTCGGT
>gene=chr13_21750620-21750879; species=bosTau
-----------------------------GGAGAGGCCGGC-------TCCCCGCCTCTCGCG-GCCGTTTGAA-TCCGGCGCCGGAAGCGCCATTGGTTCCCGT-------AGGCCTTTCTCGCGATAGGTGAAGCCTCACGCGAGGAGACGGGTCGTTCCGGCAT------CCCACTTCCGGCGTCGTTCCCGGTGCGGAGCGCG------------CCCCGAACGCACGGCGAGTGAGTGG---------------
>gene=chr13_21750620-21750879; species=calJac
AGCACAGCGGGGAAGGACTCCAGACGTACCGGGACGCCACCGCTCACCTCACAGCCTCCCGCCACTGGTTTGAATCTCGGCGCCGGACGCGTCCTCGGTTCTGCGCAGGCGTAGTCCTCTCTCGCGATAGCTGAAA--TCTCGCCTAGGTGCCAGGAGACCGCGCGTGACGGGTACGCTTTCACCAC------TGCCGGCGGCCGCGGAGTGGCGGATTCCGGAGCTACCCGGCTGGTGAGTACCTGAGCTTATTCGGT
>gene=chr13_21750620-21750879; species=canFam
AGGACGGCTCGTCAGCACACCAGAAGCAAAGACACCCCGCC-------GCTCGGCTCCCCGCC--TCGGTTTGA-CCCCGCGCAGAAAGCGTCTCTGGCTGGGCG-------GCTCCTCTCTCGCGAGAGCTGAAGTCTCGCGC------TCACGGCGTTCCGGGGGGGCGGGCGCACTTCCGGGGTCGTGCCCTGTGGAGGCTGTG-------GGTGTGTTGGGGAATGCGGTCGGTGAGTTGATTGGCACATTTCGT
>gene=chr13_21750620-21750879; species=equCab
AGGACTGTTCAGCAGGACCCCGGGCGTGAGGAAACACCGCC-------ACTCGGATTCCCGCCAGTCGTTTGAA-CTTGGCGCTGGAAGCGTCTTTGGTCCCGCA-------G--------------------------------------------------------------------------------------------------------------------------------------------------
>gene=chr13_21750620-21750879; species=gorGor
AGCACAGCGGGGAAGGACTCCAGGCGTACGCAGACGCCGCCGCTCAGCTCACAGCCTCCCGCCACTAGTTTGAATCTCGGCGCCGGACGCGTCCTCGGCTCTGCGCAGGCGCAGTCCTCTCTCGCGAGAGCCGAAGTCTCTCGCTGAGGCCCCAGGAGACCCCGCGAGACTGGTGCGCTTACGCCACAGCGTCTGCGGGCGGCCGCGGAGACGCGGAGTGTTGAGCAACGCGGCCGGTGAGTAGCTGTGCGAATTCGGT
>gene=chr13_21750620-21750879; species=panTro
AGCACAGCGGGGAAGGACTCCAGGCGTACGCAGACCCCACCGCTCAGCTCACAGCCTCCCGCCACTAGTTTGAATCTGGGCGCCGGACGCGTCCTCGGCTCTGCGCAGGCGCAGTCCTCTCTCGCGAGAGCCGAAGTCTCTCGCCGAGGCCCCAGGAGACCCCGCGAGACGGGTGCGCTTACGCCACAGCGTCTGCCGGCGGCCGCGGAGACGCAGAGTCTTGAGCAGCGCGGCTGGTGAGTAGCTCTGCGAATTCGGT
>gene=chr13_21750620-21750879; species=papHam
AGCACACCCGGGAAGGACTCCAGGCGTACGCGGACAACACCCCTCAGCTCACAGCCTCCCGCCACTAGTTTGAA--TCGGCGCCGGACGCGTCCTCGGCTCTGCGCAGACGCAGTCCTCTCTCGCGAGAGCTGAAGTCTCTCGCCGAGGCGCCAGGAGACCCCGCGAGACAGGTGCGCTTACGCTGCAGCGTCTGCCGGCAGCCGCGGAG----------------------------------CTGGGAGAATTCAGT
>gene=chr13_21750620-21750879; species=ponAbe
AGCACAGCGGGGAAGGACTCCAGGCGTACGCGGACCCCACCGCTCAGCTCACAGCCTCCCGCCACTAGTTTGAATCTCGGCGCCGGACGCGTCCTCGGCTCTGCGCAGGCGCGGTCCTCTCTCGCGAGAGCCGAAGTCTCTCGCCGAGGCCCCAGGAGACCTCGCGAGACGGGTGCGTTTACGCCACAGCGTTTGCCGGCGGCCGCGGAGGCGCGGAGTCTTGAGCAGTGCGGCTGGTGAGTAGGTGTGCGAATTCGGT
>gene=chr13_21750620-21750879; species=rheMac
AGCACACCCGGGAAGGACTCCAGGCGTACGCGGACAACAACCCTCAGCTCACAGCCTCCCGCCACTAGTTTGAA--TCGGCGCCGGACGCGTCCTCGGCTCTGCGCAGACGCAGTCCTCTCTCGCGAGAGCTGAAGTCTCTCGCCGAGGCGCCAGGAGACCCCGCGAGACAGGTGCGCTTACGCCGCAGCGTCTGCCGGCAGCCGCG--------GAGTCCTGAGGAAC-CGACCGGTGAGTACCTGTGCGAATTCAGT
>gene=chr13_22178272-22178458; species=hg19
CGCAGCCGCCGCCATCTTTGCGGAAGCGCAGCTAGGCGGCGCTTCTCTCCCGGCGCCGCCGCCTACCGCTTGGGAACTCTCGCGACATCCGACAGGCTTCCGCCCCGCCTACCGGGCCTGCGCCGTGGGTGCGGTTGCTGAGGCGACGCTCGCAGCCGCAAGAGGTGGCCTTCGGTTCCGGGGCTG
>gene=chr13_22178272-22178458; species=bosTau
--CCGCCGCCGCCATCTTTGCGGAAGCGCTCTGAGGCGGCGCTC---------------TTCCCACGGCGCGAAAGCT--CGCGAGACCGAGGCAGTCTCCGCCCCGCC-CCCGAGCCTGC-----------------------------------------------------------------
>gene=chr13_22178272-22178458; species=calJac
TACAGCCGCCGCCATCTTTGCGGAAGCGCAGCTACGCGACGCCTGTCACTCACCGCCACTGCCTAGGGCCTGCGAACTCTCGCGAGATCCAACAAGCTTCCGCCCCGCCTACCGGGCGTGCGCCGTGGGTGCGGCTGCTGAGGCGAAGCTCGGAGCCGCAGGTAGTGGCTTTCGGTTCCGGGGCCG
>gene=chr13_22178272-22178458; species=canFam
--TTGCCGCCGCCATCTTTGCGGAAGCGCCC--------CATCT-------------------CCCGGAGAAGTCG----CGCGAGACCCGGCCGGCCTCCGCCTGGCCCCTGGAGCTGGC-----------------------------------------------------------------
>gene=chr13_22178272-22178458; species=equCab
-----------------------------------------------------------TTTCCACGGTGCGGACGCTTCCGCGAGGCCAGGGCGGCTTTCGCCCCGCCTCCCGAGCCTGC-------GAGAAGTTGGAGCGGGGGAGTC------------GATTCGCCCTTGTTCCGCGAACGG
>gene=chr13_22178272-22178458; species=gorGor
CACAGCCGCCGCCATCTTTGCGGAAGCG-AGCTTCACGGCGCTTCTCTCCCGGAGCCGCCGCCTACCGCATGGGAACTCTCGCGACATCCGACAGGCTTCCGCCCCGCCTACCGGGCGTGCGCCGTGGGTGCGGTTGCTGAGGCGACGCTCGCAGCCGCAAGAGGTGGCCTTCGGTTCCGGGGCTG
>gene=chr13_22178272-22178458; species=panTro
CGCAGCCGCCGCCATCTTTGCGGAAGCGCATCTGCACGGCGCTTCTCTCCCGGCGCCGCCGCCTACCGCCTGGGAACTCTCGCGACATCCGACAGGCTTCCGCCCCGCCTACCGGGCGTGCGCCGTGGGTGCGGTTGCTGAGGCGACGCTCGCAGCCGCAAGAGGTGGCCTTCGGTTCCGGGGCTG
>gene=chr13_22178272-22178458; species=papHam
CGCAGCCGCCGCCATCTTTGCGGAAGCGCAGCTACACGGCGCTTGTCTCCTGGCGCCACCGCC-AGCGC-TGGGAACTCTCGCGACATTCGACAGGCTTCAGCCCCGCCTACCGAGCGTGCGCCGTGGGTGCGGCTGCTGAGGCGACGCTCGGAACCGCAGGAGGTGGCCTTTGGTTCCGGGGCTG
>gene=chr13_22178272-22178458; species=ponAbe
AGCAGCCGCCGCCATCTTTGCGGAAGCGCGGCTACACGGCGCTTCTCTCCCGGCGCTGCCGCCTACCGCCTGGGAACTCTCGCGACATCCGACAGGCTTCCGTCCCGCCTACCGGGCGTGCGCCGTGGGTGCGGTTGCGGAGGCGACGCTTGCACCCGCAAGAGGTGGCCTTCGGTTACGGGGCTG
>gene=chr13_22178272-22178458; species=rheMac
CGCAGCCGCCGCCATCTTTGCGGAAGCGCAGCTACACAGCGCTTGTCTCCTGGCGCCACCGCC-AGCGC-TGGGAACTCTCGCGACATTCGACAGGCTTCAGCCCCGCCTACCGAGCCTGCGCCGTGGGTGCGGCTGCTGAGGCGACGCTCGGAACCGCAGGAGGTGGCCTTTGGTTCCGGGGCTG
>gene=chr13_31736509-31736669; species=hg19
CCGCTGGGAGAAGTGTGCGCCTTGCATGCTGGGATGTGTAGTCCTGGCCGCAGTGCTTGCTGGGACCCGGCTTTGTCTTCTGGGACTCGCGAGAGAGGCTGGGTAGGGTTTTGTCTGGCGCTTTTGCGCGGGTTCCCTGGCAATAAGCGTCATTTTGTTC
>gene=chr13_31736509-31736669; species=bosTau
CAGCTGGGAGTCATGT-CGCCTTGCATGCTGGGATGTGTAGTCCTGGTCGCGGTGCGTGCTGGGAGCTGGCTTTGTCTTGGGAGGCTCTCGGGAGAGGCCGTT-----GTTTCTCTGCTGCTCTTGCGCGCTTTCTCCAG-CTACAGCGTTGTTTTGTTT
>gene=chr13_31736509-31736669; species=calJac
CAGCCGGGAGAAGTGTGCGCCTTGCATACTGGGATGTGTAGTTCTAGCCGCAGTGGTTGCCGGGACCCAGCTTTGTCTTCTGGGACTCGCGGGAGAGGCTGGGCTGGGTTCTGTCTGGCGCTCTTTTGCGGGTTCCCAGGCAATAAGCATCATTTTGTTC
>gene=chr13_31736509-31736669; species=canFam
CAACTGGCCGATGCGTGCGCCTTGCATGCCGGGATGTGTAGTCCCGGCCGCAGTGCGTGCCGGGACCGGGCTTTGTCTTGGGGGACTCGCGGGAGAGGCCGCG-----TTCCCGGTGGTGGTTTTGCGCGCCGGGTGTGC----CGGTGGTGTTTTGTTT
>gene=chr13_31736509-31736669; species=equCab
C-TCTGGGAGGCCTGTGCGCCGTGCATGCTGGGATGTGTAGTCCCGGCCGCAGTGCGGGCTGGGACCCGGCTTTGTCTT-GGGGACTTGCGGGAGAGGCCGGG-----TTCCCGCTAGTGTTGTCGCGCGCGTTTTCTAG----AGGTGGCGTTTCTTTC
>gene=chr13_31736509-31736669; species=gorGor
CCGCTGGGAGAAGTGTGCGCCTTGCATGCTGGGATGTGTAGTCCTGGCCGCAGTGCTTGCTGGGACCCGGCTTTGTCTTCTGGGACTCGCGAGAGAGGCTGGGTAGGGTTCTGTCTGGCGCTTTTGCGCGGGTTCCCTGGCAATAAGCGTCATTTTGTTC
>gene=chr13_31736509-31736669; species=panTro
CCGCTGGGAGAAGTGTGCGCCTTGCATGCTGGGATGTGTAGTCCTGGCCGCAGTGCTTGCTGGGACCCGGCTTTGTCTTCTGGGACTCGCGAGAGAGGCTGGGTAGGGTTCTGTCTGGCGCTTTTGCGCGGGTTCCCTGGCAATAAGCGTCATTTTGTTC
>gene=chr13_31736509-31736669; species=papHam
CGGCCGGGAGAAGTGTGCGCCTTGCATGCTGGGATGTGTAGTCCTTGTCGCAGTGCTTGCTGGGACCCGGCTTTGTCTTCTGGGACTCGCGGGAGAGGCTGGGCTGGGTTCTGTCTGGCGCCTTTGCGCGGGTTCCCTGGCAATAAGCGTCATTTTGTTC
>gene=chr13_31736509-31736669; species=ponAbe
CCGCCGGGCGAAGTGTGCGCCTTGCATGCTGGGATGTGTAGTTCTGGCCGCAGTGCTTGCTGGGACCCGGCTTTGTCTTCTGGGACTCGCGGGAGAGGCTGGGTTGGGTTCTGTCTGCCGCTTTTGCGCGGGTTCCCTGGCAATAAGCGTCATTTTGTTC
>gene=chr13_31736509-31736669; species=rheMac
TGGCCGGGAGAAGTGTGCGCCTTGCATGCTGGGATGTGTAGTCCTTGTCGCAGTGCTTGCTGGGACCCGGCTTTGTCTTCTGGGACTCGCGAGAGAGGCTGGGCTGGGTTCTGTCTGGCGCCTTTGCGCGGGTTCCCTGGCAATAAGCGTCATTTTGTTC
>gene=chr13_34392116-34392426; species=hg19
CTAGAGGGCATCGACGCGGCAGCTGATTTTGTCTGCACACGGCCCCCGTAGCCTTTCCGTCCAAAATCATTTACGCGGCCGCGACCGGTAGTGACGTCACGAGATTTGGAGCTCGCGGGAAAACTTGTCTCTGCGTTGTGGGGAGGACGCGCGCTCGCGCGGGATTTTCAAGCGTAGGCCCCCGGGAACTCGAGCTGCCATGAGCCTCTGGGTGGACAAGTATCGGCCCTGCTCCTTGGGACGGCTGGACTATCACAAGGAGCAGGCGGCCCAGCTGCGGAACCTGGTGAGTCTGCGGGGGCCGGGAGCG
>gene=chr13_34392116-34392426; species=bosTau
ATAGGCGGTTCCGACATTGCGACCAATTTTGTCCAAACTAGGCTTCCGTAGTCTTTCCGTGCCAGC-----TACGCGAACAC-GCCGGTAGTGATGTCGCGAGATTTGAAGCTCGCGGGAAAACTTGTTTGCGGGTCTGTGAGGGGGGGCGCGCGC----GGGGCATTCGAGTGTCTGACCCTGGGAACTCGGGCTGGAATGAGCCTCTGGGTGGACAAATACCGGCCCTGCTCCTTGGGACAGCTAGACTATCACAAGGAGCAGGCGGCCCAGCTGCGCAACCTGGTGAGTCGGCGGAGGCGGAAAGAG
>gene=chr13_34392116-34392426; species=calJac
CTAGACGGCGTAGAGACGGCGGCTGATTTTGTCTGCAAACGGCCCCCGTAGCCTTTCCGTCCCGCATCATTTACGCAGCTGCGACCGGTAGTGACGTCACGAGATTTGGCGCTCGCGGGAAATTTTGTCTCTGTGCGGTGGGGAAGACGCGCGCTTGCGCGGGACTTTCAAGCGTAGGAACCCGGGAACTGGAGGTGCCATGAGTCTCTGGGTGGATAAGTATCGGCCCTGCTCTTTGGGACGGCTGGACTATCACAAGGAGCAGGCGGCCCAGCTGCGCAACCTGGTGAGTCCGCGGAGGCCGGGAGCG
>gene=chr13_34392116-34392426; species=canFam
CTAGGCTGCACCAACACGGCGGCTAATACTGTCCCCACTCGGCTTCCGTAGTCTTTA-GTCCCAACTGGCCTGCGCGACCAGGGCCGGTAGTGACGTCACGAGACTTGGGATTCGCGAGAGAA-----CTCCGCGTCCGGGCGGAGAGGGGCCCGCGCGCGGGAGTTTCAAGCGTCGGA-CCCGGGAATTCGAGCTGGCATGAGCCTCTGGGTGGACAAATACCGGCCCTGCTCCCTGGGGCGGCTTGACTATCACAAGGAGCAGGCTGCCCAGCTGCGCAACCTGGTGAGTCCGCGCGggcggggagag
>gene=chr13_34392116-34392426; species=equCab
CTGGGTGTTACCGACGCCGCGGTCAATTCTGTCCACGCTAGGCTTCCGTAGTCTTCC-GTCTTAAGTCTTTTACGAGACCGCGGCCGGTAGTGACGTCACAAGGTTTGGAACTCGCGGGAAATCTCGTCTCCGCGTTCGCGTGGGGGGGCGCGCGCGCGCGGGACTTTCAAGTGTCGAGCCCGGGGAACGCGAACTGCCATGAGCCTCTGGGTGGACAAATACCGGCCGTGCTCCTTGGGACGGCTGGACTATCACAAGGAGCAGGCGGCGCAGCTGCGCAACCTGGTGAGTGGGCAggggcggggg--g
>gene=chr13_34392116-34392426; species=gorGor
CTAGACGGCATCGACGCGGCAGCTGATTTTGTCTGCACACGGCCCCCGTAGCCTTTCCGTCCAAAATCATTTACGCGGCCGCGACCGGTAGTGACGTCACGAGATTTGGAGCTCGCGGGAAAACTTGTTTCTGTGTTGTGGGGAGGA--CGCGCTGGCGCGGGATTTTCAAGCGTAGGCCCCCGGGAGCTCGAGCTGCCATGAGCCTCTGGGTGGACAAGTATCGGCCCTGCTCTTTGGGACGGCTGGACTATCACAAGGAGCAGGCGGCCCAGCTGCGGAACCTGGTGAGTCTGCGGGGGCCGGGAGCG
>gene=chr13_34392116-34392426; species=panTro
CCAGAGGGCATCGACGCGGCAGCTGATTTTGTCTGCATACGGCCCCCGTAGCTTTTCCGTCCAAAATCCTTTACGCGGCCGCGACCGGTAGTGACGTCACGAGATTTGGAGCTCGCGGGAAAACTTGTCTCTGTGCTGTGGGGAGGACGCGCGCTCGCGCGGGATTTTCAAGCGTAGGCCCCCGGGAACTCGAGCTGCCATGAGCCTCTGGGTGGACAAGTATCGGCCCTGCTCCTTGGGACGGCTGGACTATCACAAGGAGCAGGCGGCCCAGCTGCGGAACCTGGTGAGTCTGCGGGGGCCGGGAGCG
>gene=chr13_34392116-34392426; species=papHam
CTAGAAGGCACCGACGCGGCAGCTGATTTTGTCTGCACACGGCCCCCGTAGCCTTTGCGTCCTAAATCGTTTACGCAGCCGCGACCGGTAGTGACGTCACGAGATTTGGCGCTCGCGGGAAAACTTGTCTCTGCGATAAGGGGAAGACGCGCGCTCGCGCGGGACTTTCAAGCGTAGGTCCCCGGGAAGTCGAGCTGCCATGAGCCTCTGGGTGGACAAGTATCGGCCGTGCTCCTTGGGACGGCTGGACTATCACAAGGAGCAGGCGACCCAGCTGCGCAACCTGGTGAGTCCGCGGGGGCCGGGAGCA
>gene=chr13_34392116-34392426; species=ponAbe
CTAGATGGCATCGACGCGGCAGCTGATTTTGTCTGCACACGGCCCCCGTAGCCTTTGCGTCCAAAATCATTTACGCGGCCGCGACCGGTAGTGACGTCACGAGATTTGGAGCTCGCGGGAAA-----TCTCTGTGTTGTGGGGAGGACGCGCGCTCGCGCGGGAGTTTCAAGCGTAGGCCCTCAGGAACTCGAGCTGCCATGAGCCTCTGGGTGGACAAGTATCGGCCCTGCTCCTTGGGACGGCTGGACTATCACAAGGAGCAGGCGGCCCAGCTGCGGAACCTGGTGAGTCCGCGAGGGCCGGGAGCG
>gene=chr13_34392116-34392426; species=rheMac
CTACAAGGCACCGACGCGGCGGCTGATTTTGTCTGCACACGGCCCCCGTAGCCTTTGCGTCCTAAATCATTTACGCAGCCGCGACCGGTAGTGACGTCACGAGATTTGGCGCTCGCGGGAAAACTTGTCTCTGTGTTTGGGGGAAGACGCGCGCTCGCGCGGGACTTTCAAGCGTAGGTCCCCGGGCAGTCGAGCTGCCATGAGCCTCTGGGTGGACAAGTATCGGCCCTGCTCCTTGGGACGGCTGGACTATCACAAGGAGCAGGCGACCCAGCTGCGCAACCTGGTGAGTCCGCGGGGGCCGGGAGCA
>gene=chr13_41706865-41707175; species=hg19
CGTCTGCTCGCCTTCACAGGACCCGCTGGCTTGGAGCCGCAGAAGCCGCTACTGCAGCGTGGGCGACAATGCTAGGCGCCCAGGAGAACTACCGCTCCCAGGTTGCCTTTCGCGCCCCGAGGGCTGCTGGGACTCTCGGACTCCCGGGCCGAGACCGAGGGAAAGAATCCGCTTTGCATGTCGGGAGTAGTAGTTTGTGTAATATCGCGATCCTTCTCTGGTGTTCCTTGTTTTAGCTGACGACACTCGAGAGCGCCAATTTTCCTAGATTCGATTTTGTGGTTTGGAACTGTGGTTTTGGAATCCAGAG
>gene=chr13_41706865-41707175; species=bosTau
CCTCAGCTCGCCCTCAGAGGACCTACTGG-CTGGAAGCGAGCGATCCGCCACAGCCGCGCTGGCAACACCACTAGGCATCCAGGAGAACTACGACTCCCAGATTGCCTTTCGCGCCTCGAGGCATGCCGGGACCCGCGGACTctgcggcacaggttgcggcacGGAAACCGCTTTGCTTATCGGGAGTAGTAGTTTCAATAGCATCGCGAGATTTGTTGCCCGTTCATTGTTTCGGATGACGGAGTTAGAAA----TAGTTCGCTTCGGTTCAGTTTTGTGGTTTCGAACTTTGGGTTTGGAATTCAGAC
>gene=chr13_41706865-41707175; species=calJac
CCTCTGCTCGCGTTCACAGGACCCGCTGGCTGGGAGCCTCAGACGCCGCTGCCACCGCGTGGGCGACAACACTACGCGCCCAGGAGAACTACAGCTCCCACGATGCCTTTTGCGCCCCAAGGGCTACTGGGGCTCTCGGACCCCCGGGCCGAGACT----GAAAGAGACCGCTTTGCATGTTGGGAGTAGTAGTTCGTGTAATATCGCGATCCTTCTCTGGTGTTCCTTATTTTAA-TGACGACACTCGAGAGCGCCAATTTTCCTAGGTTGGATTTTGTGGTTCGGAAATGTGGTTTTGGTATCCAAAG
>gene=chr13_41706865-41707175; species=canFam
CCTCAGCTC-GCCTTACAGAACCGGCTG-GACGGAACCGAGAGAGCCGCCACTGCCGCGCTGGCAATACCGGTAGGCGTCCAGCGGAACTACGGCTCCCAGGCTGCCTTTCGCGCCCCGAGGCATGCCGGGGCCTCCAGACTCCAGGGGATAGGCGGATGGCCCGGAGCCGCTGTGCACGCTGGGAGTGGTAGTTTCCATAGCATCGCGAGATTTATCGGCCGTTCATTGTTTCGGCCGACGGAATTAGAAATCGCTAATTTTCGGCCGTTCGCTTTTATGCTTTAGAACTTTGAGCCTGGAATCCGGGT
>gene=chr13_41706865-41707175; species=equCab
CCTCCACTCGCCCTCGCAAGACCTGCAGG--TAGAACCCACAGAGCAGCCACCGCCGCGCTGGCAACGCTGGTAGGCGTCCAGGAGAACTACGGCTCCCAGGTTGCCTTTACCACCTCGAGGCATGCCGGGGCCTCCAGACTCACCGGCGTAGGTTGAGGGACCGAAGCCACATTGCATGTCGGGAGTAGTAGTTTCAATAATATCGCGAGATTTATCGGCCGTTCATTGTTTCCGCCGATGGAATTAGAAATCGCTAGTTTGGTTCGATTTGGTTTTATGGTTTAGAACTCTGGATTTGGAATCCGGAG
>gene=chr13_41706865-41707175; species=gorGor
CGTCTGCTCGCCTTCACAGGACCCGCTGGCTTGGAGCCGCAGAAGCCGCTACTGC-GCGTGGGCGACAATGCTAGGCGCCCAGGAGAACTACCGCTCCCAGGTTGCCTTTCGCGCCCCGAGGGCTGCTGGGACTCTCGGACTCCCGGGCCGAGACCGAGGGAAAGAATCCGCTTTGCATGTCGGGAGTAGTAGTTTGTGTAATATCGCGATCCTTTTCTGGTGTTCCTTGTTTTAGCTGACGACACTCGAGAGCGCCAATTTTCCTAGATTCGATTTTGTGGTTTGGAACTGTGGTTTTGGAATCCAGAG
>gene=chr13_41706865-41707175; species=panTro
CGTCTGCTCGCCTTCACAGGACCCGCTGGCTTGGAGCCGCAGAAGCCGCTACTGCAGCGTGGGCGACAATGCTAGGCGCCCAGGAGAACTACCGCTCCCAGGTTGCCTTTCGCGTCCCGAGGGCTGCTGGGACTCTCGGACTCCCGGGCCGAGACCGAGGGAAAGAATCCGCTTTGCATGTCGGGAGTAGCAGTTTGTGTAATATCGCGATCCTTCTCTGGTGTTCCTTGTTTTAGCTGACGACACTCGAGAGCGCCAATTTTCCTAGATTCGATTTTGTGGTTTGGAACTGTGGTTTTGGAATCCAGAG
>gene=chr13_41706865-41707175; species=papHam
CGTCTGCTCGCCTTCACAGGACCCGCTGGCTTGGAGCCGTAGAAGCCGCTACTGCCGCGTGGGCGACAATACTAGG-GCCCAGGAGAACTACCGCTCCCAGGTTGCCTTTCGCGCCCCGAGGGCTGCTGGGCCTCTCAGACTCCCAGGCCGATACCGAGGGAAAGAATACGCTTTGCATGTTGGGAGTAGTAGTTTGTGTAATATCGCGATCCTTCTCTGGTGTTCCTTGTTTTAACTGACGACACTCGAGAGCGCCAGTTTTCCTAGATTCGATTTTGTGGTTTGGAACTTTGGTTTTGGAATCCACAG
>gene=chr13_41706865-41707175; species=ponAbe
CGTCTGCTCGCCTTCACAAGACCCGCTGGCTTGGAGCCGCAGAAGCCGCTACTGCAGCGTGGGCGACAATACTAGGCGCCCGGGAGAACTCCCGCTCCCAGGTTGCCTTTCGCGCCCCGAGGGCTGCTGGGGCTCTCAGACTCCCGGGCGGAGACCGAGGGAAAGAGTCCGCTTTGCATGTTGGGAGTAGTAGTTGGTGTAATATCGCGATCCTTCTCTGGTGTTCCTTGTTTTAGCTGACGACACTCGAGAGCGCCAATTTTCCTAGATTCGATTTTGTGGTTTGGAAGTGTGGTTTTGGAATCCAGAG
>gene=chr13_41706865-41707175; species=rheMac
CGTCTGCTCGCCTTCACAGGACCCGCTGGCTTGGAGCCGCAGAAGCCGCTACTGCCGCGTGGGCGACAATACTAGG-GCCCAGGAGAACTACCGCTCCCAGGTTGCCTTTCGCGCCCCGAGGGCTGCTGGGCCTCTCGGACTCCCAGGCCGATACCGAGGGAAAGAATCCGCTTTGCATGTTGGGAGTAGTAGTTTGTGTAATATCGCGATCCTTCTGTGGTGTTCCTTGTTTTAACTGACGACACTCGAGAGCGCCAGTTTTCCTAGATTCGATTTTGTGGTTTGGAACTTTGGTTTTGGAATCCACAG
>gene=chr13_42846000-42846212; species=hg19
gggctgctccgcgggctgcACTGGAGCACGTGGGAAGGCTTTTTTTCCTGTTCCTTCTTTCCCTTTTTAAACGCCCACCCACTTTTGCGCGGGCTCGGCCGCGGAATTTTTCTCGCGAGAGGCGCGCTGCCCTCTCGCGAGAGAGAGTGGGAGGCGTGGAGAGTAGGCGGTGTTGCGGGCCGGAGCTgcggcggcggcggcggcggcggAAG
>gene=chr13_42846000-42846212; species=bosTau
TGGCAGCCCC------------GGAGCACGTGGGAAGGCTTTTTCC--TGTTCCTTCTCTCCCGTTT-AAAAGCCCACCCACTTTTGCGCGGGCTTGGTCGCGGAGTTCTTCTCGCGAGAGGCGGGGTGTCCTCTCGCGATAGCCAGTGGGAGGCGTGAGGACTCGGAGGTGTTGCGGGCTG------------GAGCTgcggtggcggaag
>gene=chr13_42846000-42846212; species=calJac
TAGCTGCTCC------------GGAGCACGTGGGGAGGCTTTTTTTCCTGTTCCTTCTTTCCCTTTTTAAACGCCCACCCACTTTTGCGCGGGCTC-GCCGCGGGGTTCTTCTCGCGAGAGGCGCGTTTTCCTCTCGCGAGAGTGAGTGGGAGGCGTGGAGAGTAGGCGGTGTTGCGGGCCGGAGCTgcggcggcggcagcggcggcggAAG
>gene=chr13_42846000-42846212; species=canFam
--------------------------------------------------------------------------------------------------------------------------------------------------------------------------------------------------------------------
>gene=chr13_42846000-42846212; species=equCab
TAGCAGCCCC------------GGAGCACGTGGGAACG-TTTTTCC--TGTTCCTTCTTTCCTTTTT-AAAAGCCCACCCACTTTTGCGCGGGCTTGGTTACAGAGTTCTTCTCGCGAGAGGCGCGCTCTCCTCTCGCGAGAGTGAGTGGGAGGCGTAGGGACTAGGTggtgtagcgggctg------------gagctgcggcggcggaag
>gene=chr13_42846000-42846212; species=gorGor
gggctgctccgcgggctgcACTGGAGCACGTGGGAAGGCTTTTTTTCCTGTTCCTTCTTTCCCTTTTTAAACGCACACCCACTTTTGCGCGGGCTCGGCCGCGGCATTTTTCTCGCGAGAGGCGCGCTGCCCTCTCGCGAGAGAGAGTGGGAGGCGTGGAGAGTAGGCGGTGTTGCGGGCCGGAGCTgcggcggcggcggccgcggcggAAG
>gene=chr13_42846000-42846212; species=panTro
gggctgctccgcgggctgcGTTGGAGCACGTGGGAAGGCTTTTTTTCCTGTTCCTTCTTTCCCTTTTTAAACGCCCACCCACTTTTGCGCGGGCTCGGCCGCGGAATTTTTCTCGCGAGAGGCGCGCTGCCCTCTCGCGAGAGAGAGTGGGAGGCGTGGAGAGTAGGCGGTGTTGCGGGCCGGAGCTgcggcggcggcggcggcggcggAAG
>gene=chr13_42846000-42846212; species=papHam
TAGCTGCTCC------------GGAGCACGTGGGAAGGCTTTTTTTCCTGTTCCTTCTTTACCTTTTTAAACGCCCACTCACTTTTGCGCGGGCTCGGCCGCGGAGTTCTTCTCGCGAGAGGCGCGCTGCCCTCTCgcgagagtgagtgggaggcgtggagagtaggcggtgttgcgggccggagctgcggcggcggcggcggcggcggaag
>gene=chr13_42846000-42846212; species=ponAbe
GGGCTGCTCC------------GGAGCACGTGGGAAGGCTTTTTTTCCTGTTCCTTCTTTCCCTTTTTAAACGCCCACCCACTTTTGCGCGGGCTCGGCCGCGTAATTCTTCTCGCGAGAGGCGCGCTGCCCTCTCGCGAGAGAGAGTGggaggcgtggagagtaggcggtgttgcgggcaggagct---------gcggcggcggcggaag
>gene=chr13_42846000-42846212; species=rheMac
TAGCTGCTCC------------GGAGCACGTGGGAAGGCTTTTTTTCCTGTTCCTTCTTTCCCTTTTTAAACGCCCACTCACTTTTGCGCGGGCTCGGCTGCGGAGTTCTTCTCGCGAGAGGCGCGCTGCCCTCTCgcgagagtgagtgggaggcgtggagagtaggcggtgttgcgggccggagctgcggcggcggcggcggcggcggaag
>gene=chr13_79177720-79177798; species=hg19
CACCTGAGCCCCACTTCTCGCGGCCGTCCCGGGGAGCTCTCGCGAGAGCTCGCGGCCCCACCGCGCTGACAGGCATCA
>gene=chr13_79177720-79177798; species=bosTau
CACCTGAGCCCCAATTCTCGCGGCCGGTCCGGGGAGCTCTCGCGAGAGCTCGCGGGCCAGCCGCGCTGACAGGCATCA
>gene=chr13_79177720-79177798; species=calJac
CACCTGAGCCCCACTTCTCGCGGCCGTCCCAGGGAGCTCTCGCGAGAGCTCGCGGCCCCGCCGCGCTGACAGGCAGCA
>gene=chr13_79177720-79177798; species=canFam
CACCTGAGCCCCACTTCTCGCGGCCGGTTCGGGGAGCTCTCGCGAGAGCTCCCGGCCCCGCCGCGCTGACAGGCATCA
>gene=chr13_79177720-79177798; species=equCab
CACCTGAGCCCCACTTCTCGCGGCCGGTCCGGGAAGCTCTCGCGAGAGCTCGCGGCCCCGCCGCGCTGACAGGCATCA
>gene=chr13_79177720-79177798; species=gorGor
CACCTGAGCCCCACTTCTCGCGGCCGTCCCGGGGAGCTCTCGCGAGAGCTCGCGGCCCCACCGCGCTGACAGGCATCA
>gene=chr13_79177720-79177798; species=panTro
CACCTGAGCCCCACTTCTCGCGGCCGTCCCGGGGAGCTCTCGCGAGAGCTCGCGGCCCCACCGTGCTGACAGGCATCA
>gene=chr13_79177720-79177798; species=papHam
CACCTGAGCCCCACTTCTCGCGGCCGTCCTGGGGAGCTCTCGCGAGAGCTCGCGGCCCCACCGCGCTGACAGGCATCA
>gene=chr13_79177720-79177798; species=ponAbe
CACCTGAGCCCCACTTCTCGCGGCCGTCCCGGGGAGCTCTCGCGAGAGCTCGCGGCCCCACCGCGCTGACAGGCATCA
>gene=chr13_79177720-79177798; species=rheMac
CACCTGAGCCCCACTTCTCGCGGCCGTCCTGGGGAGCTCTCGCGAGAGCTCGCGGCCCCACCGCGCTGACAGGCATCA
>gene=chr13_79980313-79980466; species=hg19
AATGGGAACGATTCAGGGGGTCTTCCCGGCTCCCAGCACCCCCAAGAAGATGGCTGCCGGTAAATCTCGCGAGAATTGATGAAGTCTCGCGGTGGCTCCCGGAGCCTGCTGGGAGAGACGTAAGGTCGGCGGAGAATGCGCGGGTCGAGTGCT
>gene=chr13_79980313-79980466; species=bosTau
AATGGGAACGATTCGGGGGGTCTTCCCGGCTCCCAGCACCCCCAAGAAGATGGCTGCCGATAAATCTCGCGAGAATTGATGAAATCTCGCGGTGACTCCCGGAGCCTGCTGGGAGAGACGTAAGTTTCCCGGAGTGCACGCTGGGCAAGTGTG
>gene=chr13_79980313-79980466; species=calJac
AATGGGAACGATTCAGGGGGTCTTCCCGGCTCCCAGTACCCCCAAGAAGATGGCTGCCGATAAATCTCGCGAGAATTGTTTAAGTCTCGCGGTGGCTCCCGGAGCCTGCTGGGAAAGACGTAAGGTCGGCAGAGAATGCGCGGGTCG------
>gene=chr13_79980313-79980466; species=canFam
AATGGGAACGATTCGGGGGGTCTTCCCGGCTCCCAGCACCCCCAAGAAGATGGCTGCCGATAAATCTCGCGAGAATTGACGAAGTCTCGCGGTGAGTCCCAGAGCCTGCTGGGGGAGACGTAAGATCGGCGGAGAGCGCGCTGCTCGGGAGCG
>gene=chr13_79980313-79980466; species=equCab
AATGGGAACGATTCGGGGGGTCTTCCCGGCTCCCAGCACCCCCAAGAAGATGGCTGCCGATAAATCTCGCGAGAATTCATGAAGTCTCGCGGTGCCTCCCGGAGCCTTCTGGGAGAGACGTAAGATCAGCGGAGGGCGCGCTGAGCAAGTGCG
>gene=chr13_79980313-79980466; species=gorGor
AATGGGAACGATTCAGGGGGTCTTCCCGGCTCCCAGCACCCCCAAGAAGATGGCTGCCGATAAATCTCGCGAGAATTGATGAAGTCTCGCGGTGGCTCCCGGAGCCTGCTGGGAGAGACGTAAGGTCGGCGGAGAATGCGCGGGTCGAGTGCT
>gene=chr13_79980313-79980466; species=panTro
AATGGGAACGATTCAGGGGGTCTTCCCGGCTCCCAGCACCCCCAAGAAGATGGCTGCCGATAAATCTCGCGAGAAATGATGAAGTCTCGCGGTGGCTCCCGGAGCCTGCTGGGAGAGACGTAAGGTCGGCGGAGAATGCGCGGGTCGAGTGCT
>gene=chr13_79980313-79980466; species=papHam
AATGGGAACGATTCAGGGGGTCTTCCTGCCTCCCAGCACCCCCAAGAAGATGGCTGCCGATAAATCTCGCGATAATTGATGAAGTCTCGCGGTGGTTCCTGGAGCCTGCTGGGAGAGACGTAAGGTCGGCGGAGAATGCGCGGGTCGAGTGTT
>gene=chr13_79980313-79980466; species=ponAbe
AATGGGAACGTTTCAGGGGGTCTTCCCGGCTCCCAGCACCCCCAAGAAGATGGCTGCCGATAAATCTCGCGAGAATTGATGAAGTCTCGCGGTGGCTCCCGGAGCCTGCTGGGAGAGACGTAAGGTCGGCGGAGAATGCGCGGGTCGAGTGCT
>gene=chr13_79980313-79980466; species=rheMac
AATGGGAACGATTCAGGGGGTCTTCCTGCCTCCCAGCACCCCCAAGAAGATGGCTGCCGATAAATCTCGCGATAATTGATGAAGTCTCGCGGTGGTTCCTGGAGCCTGCTGGGAGAGACGTAAGGTCGGCGGAGAATGCGCGGGTCGAGTGCT
>gene=chr5_10249846-10250156; species=hg19
CAGAGCAGCCGCCCGCACCCGGTCACCGCCTCGACAGTGGAGACCTCAGCTGACCGCGAGCCCCCGGCCCGCCCGCACCCCTTCTCATGCCCCCAGGAACCCGCCAAGCCGCTCCAGCCTCACCTCCTCCTCCCTCCATCGCGAGATTTCCAACAGCGTTTTTaaaaaaaaaaaaaaaaaaaaaaaaaaaaaaaaaaaaaCCGGAAATGGGTCCTACCATCTTCTCGGAGCCGGAGTGCGAAGAAATAAAGAAATAGTGCTTTAAGTCAATGAATTCCTCCTTGGGACCCACTATCGAGAAACTATCAGT
>gene=chr5_10249846-10250156; species=bosTau
CCGGAAACCGGCCCCGCCCCG-CCGCGGGCTGCTTTGGAGACTAACCGC--GAGTCCGGGACCACG------CCGCGCCCGCGC-----CCCAAAAGAgcccgccgcccccggcgggccTCACCTCCTCCTCCATCCATCGCGAGATTTCCG-------TT------------------------------AGAAAAC---CGGAAGTGGACTCTACCACCTTCCCAGAGCCGGGAGAGGAACGAGGGAGAAAATAATGTTCTAAGTAAATGAGCTCCTCGTTGGGGAACACTATCAAGAAACAGTCAAT
>gene=chr5_10249846-10250156; species=calJac
CAGGACAGCCGCTCGCACCTGGCCACCGGCTCGACTGTAGAGACTTC-----------AAACCGCAGCCCACCCGCATCCCTCCCCACGGCCGCAGGAGCGCGCCATGCCGTTCCGGCCTCACCTCCTTCTCCCTCCATCGCGAGATTTCCAACAAGGttt----------------------------------------CGGAAGTGGGTCCTACCATCTTCTCGCAGCCGGAATGGGAAGAAATGAGGAAATAACTCTTTAAGTCAATGAATTCCTCGTTGGAACCCACTATCGAGAAATTCTCATT
>gene=chr5_10249846-10250156; species=canFam
-----------------------------------------------------------------------------------------------------------------------------CCTCCTCTCGCCATCGCGAGATTTCCT------------GGGGGGAGTGCGCGGGAGGAGGGAAGCGGAAATC---CGGAAGTGGGTTCTACCACCTGCTCGGAGCCGGGGTGGGACGGAGGGAGAAAGTAACGCAGTAAGTAAACGAGTTCCTCGTTGGGACGCACTACCTAGAAGCCGTCAAC
>gene=chr5_10249846-10250156; species=equCab
CAGGGCAGCGGCCCACTCCCGCCCGCCGGCCGGACGGCAGGACGCCGGCA-GAGCGCGAGCCCACG------CCGCGCCCAGGGCCGC-------AGAGCCCGCCGTACGCAGCCGGCCTCACCTCCGCCTCGCTCCATCGCGAGAGTTccc------------ggcgggggcggggggggggggggAGTAGGAAATC---CGGAAGTGGATTCTACCATCTTCCCGGAGCCGGAGCGGGAAGGAGGGAGAAAATGATGCTCTCAGTAAATGAGTTCCTCGGTGGGACCCACTATCCAGAAACCTTCAAT
>gene=chr5_10249846-10250156; species=gorGor
CAGAGCAGCCGCCCGCACCCGGTCACCGCCTCGACGGTGGAGACCTCAGCTGACCGCGAGCCCCCGGCCCGCCCGCACCCCTTCTCATGCCCCCAGGAGCCCGCCATGCCGCTCCAGCCTCACCTCCTCCTCCCTCCATCGCGAGATTTCCAACAGCGTTT------TaaaaaaaaaaaaaaaaaaaaaaaaaaaaaaaTACGGAAATGGGTCCTACCATCTTCTCGGAGCCGGAGTGCGAAGAAATGAAGAAAT-GTGCTTTAAGTCAATGAATTCCTCCTTGGGACCCACTATCGAGAAACTATCAGT
>gene=chr5_10249846-10250156; species=panTro
CAGAGCAGCCGCCCGCACCCGGTCACCGCCTCGACAGTGGAGACCTCAGCTGACCGCGAGCCCCCGGCCCGCCCGCACCCCTTCTCATGCCCCCAGGAACCCGACATGCCGCTCCAGCCTCACCTCCTCCTCCCTCCATCGCGAGATTTCCAACAGCGTTT---------------aaaaaaaaaaaaaaaaaaaaaaaaaTGGAAATGGGTCCTACCATCTTCTCGGAGCCGGAGTGCGAAGAAATGAAGAAATAGTGCTTTAAGTCAATGAATTCCTCCTTAGGACCCACTATCGAGAAACTATCAGT
>gene=chr5_10249846-10250156; species=papHam
CAGGGCAGCCGCC--TGCCCGACCACCGGCTGGACAGTGGAGACCTCAGCTGACCGCGAGCCCCCAGCCCGCCCGCACCCCTTCTCACGCCCACAGGAGCCCGCCACGCCTTTCCCGCCTCACCTCCTCCTCCCTCCATCGCGAGATTTGCAA--GTGGTT-----------TTGGGGGAAAAAAAAAAAAAAAAAAA----GGAAATGGGTCCTACCATCTTCTCGGAGCCGGAGTTGGAAGAAATGAAGAAATAATGCTTTAAGTCAATGAATTCCTCCTTGGTACCCACTATC-AGAAACTCTCAAT
>gene=chr5_10249846-10250156; species=ponAbe
CAAGGCAGCCGCCAGCACCCGGTCACCGCCTCGACAGTGGAGACCTCAGCTGACCGCGAGCCCCCAGCCCACCCGCACCCCTTCTCACGCCCTCAGGAGCCAGCCATGCCGCTCCAACCTCACCTCCTCCTCCCTCCATCGCCAGATTTCCAATAGCGTTT-----------CAATaaaaaaaaaaaaaaaaaaaaaaaTACGGAAATGGGTCCTACCATCTTCTCGGAGCCGGAGTGCGAAGAAATGAAGAAATAGTGCTTTAAGTCAATGAATTCC-CCTTGGGACCCACTATCGAGAAACTATCAAT
>gene=chr5_10249846-10250156; species=rheMac
CAGGGCAGCCACC--CCCCCGGCCACCGGCTCGACAGTGGAGACCTCAGCTGACCGCGAGCCCCCGGCCCGCCCGCACCCCTTCTCACGCCCACAGGGGCCCGACACGCCTTTCCCGCCTCACCTCCTCCTCCCTCCATCGCGAGATTTCCAA-------------------------------------------------GGAAATGGGTCCTACCATCTTCTCGGAGCCGGAGTTGGAAGAAAT------------CTTTAAGTCAATGAATTCCTCCTCGGTACCCACTATC-AGAAACTCTCAAT
>gene=chr5_56469829-56469919; species=hg19
ctagttccttccccgcctcGCCACTGTGCACGATCTCGCGAGACTTGGCCCAGAACATTGCGGATCGGGTCGGCGCCATTTTGGGACTGA
>gene=chr5_56469829-56469919; species=bosTau
TTAGTTTCTTCCCCGCCTCGCCACCGTCCACGATCTCGCGAGACTTGGCCCAGAACATTGCGGATCGGGTCGGCGCCATTTTGGGACTGA
>gene=chr5_56469829-56469919; species=calJac
CTAGTTCCTTCCCCGCCTCGCCACCTTCCACAATCTCGCGAGACTTGGCGCAGAACATTGCGGATCGGGTCGGCGCCATTTTGGGACTGA
>gene=chr5_56469829-56469919; species=canFam
ctagttccttccccgcctcgccaccttccACGATCTCGCGAGACTTGACCCAGAACATTGCGGATCGGGTCGGCGCCATTTTGGGACTGA
>gene=chr5_56469829-56469919; species=equCab
ctagttctttccccgcctcgccACCTTCCACGATCTCGCGAGACTTGGCTCAGAACATTGCGGATCGGGTCGGCGCCATTTTGGGACTGA
>gene=chr5_56469829-56469919; species=gorGor
ctagttccttccccgcctcGCCACTGTCCACGATCTCGCGAGACTTGGCCCAGAACATTGCGGATCGGGTCGGCGCCATTTTGGGACTGA
>gene=chr5_56469829-56469919; species=panTro
ctagttccttccccgcctcGCCACTGTCCGCGATCTCGCGAGACTTGGCCCAGAACATTGCGGATCGGGTCGGCGCCATTTTGGGACTGA
>gene=chr5_56469829-56469919; species=papHam
CTAGTTCCTTCCCCGCCTCGCCACTGTCCACGATCTCGCGAGACTTGGCCCAGAACATTGCGGATCGGGTCGGCGCCATTTTGGGACTGA
>gene=chr5_56469829-56469919; species=ponAbe
CTAGTTCCTTCCCCGCCTCGCCACTGTCCACGATCTCGCGAGACTTGGCCCAGAACATTGCGGATCGGGTCGGCGCCATTTTGGGACTGA
>gene=chr5_56469829-56469919; species=rheMac
CTAGTTCCTTCCCCGCCTCGCCACTGTCCACGATCTCGCGAGACTTGGCCCAGAACATTGCGGATCGGGTCGGCGCCATTTTGGGACTGA
>gene=chr5_112196758-112196956; species=hg19
GGTCGAAGTTAAACCCTTTTTAGTGGCGGTGCATGCGCCCCACATGGTCTTCCCGGCTTGGGAAAGGAATGAGAAGCTTTCATGATTCTCTCGCGAGAAGGGAAGTCTTCATGCCACGTCAGAGACTAGAGATCCTGGCGCCGAGCGACAGGTGCCGGAACAAACAGGCGATGAGAAATCGCGGACGCGGAACCATTT
>gene=chr5_112196758-112196956; species=bosTau
CGTGAAA-GTAAGCCAATGGTAGCGACGGCGCCAGCGTTCCAAA-GG-----CTGGTTCTGCAAAGGAATTAGTCACGTTCGGTAC-CTCTCGCGAGAGGAAAGGTTTCAACGCCACATCAGGAACCAGAGAGCC----------------------------------------------CAGACAAGCAGACGTTC
>gene=chr5_112196758-112196956; species=calJac
GGTCTAAGTTAATCCCTTTTTAGTGGCGATGTATGCGACCCACACGCGCTTCCTGGCTTGGGAAAGGAGTGAGAAGCTGTCTTGATCCTCTCGCGAGAGGGGTAGTAGTCACGCCACGTCGGAGACTAGCGATCCTGCGGCCGAGCGACAGGTGCCGGAACAAACAGGAGGTGAGAAATCGCGGATGCGGAACCATTT
>gene=chr5_112196758-112196956; species=canFam
---------------------------------------------------------------------------------------CTCTCGCGAGAGCGGGCGCGCGGACGCCACGTCACAAACAACGGGCGCGGGCGCTGAGCGACAGGTGCCATGGCCAACGAGCG----ACGGCCTCGGCCGCCTA-GCGGGC
>gene=chr5_112196758-112196956; species=equCab
CTTGAAA-TAAACCCCATTTTTGCGACAGCGCATG--CGCAAAACGT-----CTGGCTTGGTGAAGAATTTAGACACGTTCGGGAT-TTCTCGCGAGAAGAGAGGCCCAAATGCCACGTCAAAAACTAGAGATACTGGCGCCGAGCGACAGGTGCCGGAACAAACGGACG----GTAGCCGCGGACGCGTAGGCGTTT
>gene=chr5_112196758-112196956; species=gorGor
------------------------------------------------------------------------------------------------------------------------------------------------------------------------------------------------------
>gene=chr5_112196758-112196956; species=panTro
GGTCGAAGTTAAACCCTTTTTAGTGGCGGTGCATGCGCCCCACATGGCCTTCCCGGCTTGGGAAAGGAATGAGAAGCTTTCATGATTCTCTCGCGAGAAGGGAAGTCTTCATGCCACGTCAGAGACTAGAGATCCTGGCGCCGAGCGACAGGTGCCGGAACAAACAGGCGGTGAGAAATCGCGGACGCGGAACCATTT
>gene=chr5_112196758-112196956; species=papHam
GGTCGAAGTTAAACCCATTTCAGCGGCCGTGCATGCACCCCACCTGGTCTCCCCAGCTTGGGAAAGCAATGAGAAGCTTTCATGATCCTCTCGCGAGA-GGGAAGTCTTCGCGCCACGTCAGAGACTAGAGATCTTGGCGCCGAGCGACAGGTGCCGGAACAAACAGGCGGTGAGAAATCGCGGACGCGGAACCATTT
>gene=chr5_112196758-112196956; species=ponAbe
GGTCGAAGTTAAACCCTTTTTAGTGGCGGTGCATGGGTCCCACATGGTCTTCCCGGCTTGGGAAAGGAATGAGAAGCGTTCATGATTCTCTCGCGAGAGGGGAAGTCTTCATGCCACGTCAGGGACTAGAGATCCTGGCGCCGAGCGACAGGTGCCAGAACAAACAGGCGGTGAGAAATCGCGGACGCGGAACCATTT
>gene=chr5_112196758-112196956; species=rheMac
GGTCGAAGTTAAACCCATTTCAGCGGCCGTGCATGCGCCCTACCTGGTCTCCCCAGCTTGGGAAAGCAATGAGAAGCTTTCATGATCCTCTCGCGAGA-GGGAAGTCTTCGCGCCACGTCAGAGACTAGAGATCTTGGCGCCGAGCGACAGGTGCCGGAACAAACAGGCGGTGAGAAATCGCGGACGCGGAACCATTT
>gene=chr5_130506326-130506636; species=hg19
AAAACGCGGGTGCCGACGCCATCCACTATATACAAACCTAGTCCGCCTAGCAGACGATCCCTGCGCCGGAAGTGACTGTGCCCCTAACTAACATGGCGTCCAGGTGATTTCCGTTCTCTTCTGGCCAGTAATTGGGCTCTGCGGCTCCTCGCGATTTTACCAGTTCCCATCCGTTTAGCAAACGCCTTTAGCAAACGCCCGTTTAGCAAACGCCTCCTCCGTCCTTTGGAGGAGGGCGGGGCTAAAAGGGAGATGCTGCCTAGTGATTCGTTGTGGCGCATTAGTAACGCGACTACAGGGGGCTGGAAAC
>gene=chr5_130506326-130506636; species=bosTau
GACATAAAGGTG-------------CTATTTATCAACCGACACTCTACCACCGAGGATGCTTCAGCCGGAAGTGCCTCTGCCCCTAACTAACATGGCGTCCATTTTATTTCCGTTCTTGTCTCTGCTGTAAATGAGCTCGGCGGCTCCACGCGGTTTTCCCAGAGGTCACCGTCTTACCCA--------------------------------CTAGCCTGTTCCTTCGCGGGGGGCGGGGCTACGAAGGAGATGCTTTGTGGTGATTGGTTGCGGTGAGTTAGGAACAAAGCTACGGGGCGGGGA--CG
>gene=chr5_130506326-130506636; species=calJac
AATACGCGGGCGCCGACGCCATCCGCTAAATACAAACCCAGTCTGTGTTACAGTGGTTCCCTGCGCCGGAAATGACTCTGCCCCCAACTAATATGGCGTCCAGGCGATTTCCGTTCTCTTCTGGACAGTAATTGGGCTCTGCGGCTTCTCGCGGTTTTACCAGTTGCCATCCGTTTAGCGTACGCCT-------------------------------------TTTCGAGGAGGGCGGGGCTAAAACGGAGACGCTGCATGGTGATTGGTTGTGGCTCGTTAGTAACGCGGCTACTGGGAATCGG--AC
>gene=chr5_130506326-130506636; species=canFam
AACGTAGAGACGACAAAGCCACCCACTACCTCTCAACCCACCCTCCGCCACTGACC--GCGTCAGCCGGAAGTGGCTCTGCCCCTAACTAACATGGCGTTCAGGTCATTTCCGTTCTCCTCTCTCCAGTAGTTGGGCTTGGCAGCTTCTCGCGGTCTTACCAG------------TAGCAT--------------------------------CTCCGGTGTTCCTCCGTGGAAGGCGGGGCTAAAAAGGGGATTCTGCGCGGTGATTGGTTGCGTCACTTCAGGAACGTGGCTTC--GAAGTTGG--AC
>gene=chr5_130506326-130506636; species=equCab
GACATATACCCGCCGAAGCCATCCATTAAA-TATCAATCACTATCCGCCACCCAGCTTGCGTCAGCCGGAAGTGACTCTGCCCCTAACTAACATGGCGTCCAGGAGATTTCCGTTCTC--CTCTCCGGTAATTGGGCGCGGCGGCTTCTCGCGGGTTTACTAGATGGCTCCGTCTTAGCAA--------------------------------CTCCAGTGTCCCTCCTCGAAAGGCGGGGCTACGAAGGATA-CCTGCTTGGTGATTGGTTGTGGCGCGTTACGATCATGGCTCTAGGGAGTTAG--AC
>gene=chr5_130506326-130506636; species=gorGor
AAAACGCGGATGCCGACGCCATCCACTAAATACAAACCTAGTCCGCCTAGCAGAGGATCCCTGCGCCGGAAGTGACTGTGCCCCTAACTAACATGGCGTCCAGGTGATTTCCGTTCTCTTCTGGCCAGTAATTGGGCTCTGCGGCTCCTCGCGATTTTACCAGTTCCCATCCGTTTAGCTAACGCCTTTAGCAAACGCCCGTTTAGCAAACGCCTCCTCCGTCATTTGGAGGAGGGCGGGGCTAAAAGGGAGATGCTGCCTAGTGATTCGTTGTGGCGCATTAGTAACGCGACTACAGGGAGCTGGAAAC
>gene=chr5_130506326-130506636; species=panTro
AAAACGCGGGTGCCGACGCCATCCACTAAATACAAACCTAGTCCGCCTAGCAGAGGATCCCTGCGCCGGAAGTGACTGTGCCCCTAACTAACATGGCGTCCAGGTGATTTCCGTTCTCTTCTGGCCAGTAATTGGGCTCTGCGGCTCCTCGCGATTTTACCAGTTCCCAT----------------------------CCGTTTAGCATACGCCTCCTCCGTCCTTTGGAGGAGGGCGGGGCTAAAAGGGAGATGCTGCCTAGTGATTCGTTGTGGCGCATTAGTAACGCGACTACAGGGAGCTGGAAAC
>gene=chr5_130506326-130506636; species=papHam
AAAACGCGGGTGCCGATGCCATCCACTAAATACAAACCCAGTCAGCCTAGCAGAGGATCCCTGCGCCGGAAGTAACTGTGCCCCTAACTAAAATGGCGTCCAGGTGATTTCCGTTCTCTTCTGGCCAGTAATTAGGCTCTGGGACTCCTCGCGATTTTACCAGTGCCCATCCGTTTAGCAAATGGCTTTGGGAAACGCCCGTTTAGCAAACGCCTTCTCCGTCCTTTGTAGGAGGGCGGGGCTAAAAGGGAGATGCTGTCTGGTGATTGGTTGTGGCGCGTTAGTAACGGGGCTACAGGGAGTTGG--AC
>gene=chr5_130506326-130506636; species=ponAbe
AAAACGCGGGTGCCGACGCCATCCACTAAATACAAACCCAACCCGCCTAGCAGAGGATCCCTGCGCCGGAAGTGACTGTGCCCCTAACTAACATGGCGTCCAGGTGATTTCCGTTCTCTTCTGGCCAGTAATTGGGCTCTGCGGCTCCTCGCGATTTTACCAGTTCCCGTCCTTTTAGCAAACGCCTTTAGCAAACGCCCGTTTAGCAAACACCTCCTCCCTCCTTTGGAGGAGGGCGGGGCTAAAAGGGAGATGCTGCCTGGTGATTGGTTGTGGCGCGTTAGTATCGCG-------------------
>gene=chr5_130506326-130506636; species=rheMac
AAAACACGGGTGCCGATGCCATCCACTAAATACAAACCCAGTCAGCCTAGCAGAGGATCCCTGCGCCGGAAGTAACTGTGCCCCTAACCAAAATGGCGTCCAGGTGATTTCCGTTCTCTTCTGGCCAGTAATTGGGCTCTGGGACTCCTCGCGATTTTACCAGTGCCCATCCGTTTAGCAAATGGCTTTGGGAAACGCCCGTTTAGCAAACGCCTTCTCCGTCCTTTGTAGGAGGGCGGGGCTAAAAGGGAGATGCTGTCTGGTGATTGGTTGTGGCGCGTTAGTAACGGGGCTACAGGGAGTTGG--AC
>gene=chr5_130970929-130971239; species=hg19
GGCGGGGGAGAGTAAGTGCGCATGCGCAGCACGCACGCGCACGCTAAGAAACGCCCAAGGGAGTAACTCCACTGTGACGTTAAAATTGGGGCGGTGCGAGTAAGTCGTTTCCTGCTGTCGTCGTGAGATTTAAAGACACCTCGCGAGACCTCACCTAAATCAGTCACGGGGTCTGCCTTGGCGTTGTGGTTCCGTCTTCTCCATCCGTTGGAGACACCGGAAACGCGCTGAGGACCTGAGCAAAAATAGCATTTTGGGGCAGAACCGTGGGGAGGCGTTCTGACTGGAGAGAACTGTTGTGCCCAAATCC
>gene=chr5_130970929-130971239; species=bosTau
GGCGGAGGAAGGCTAATGCGCGTGCGCAGCACGCGCAAGCGCGCAAACGAACGCCTAAGGGCGTGACTCCGCGGTGACGTAAAAACTGGGGCGGTGCCCCGAAGCCTCTCCCATACTTCTACGTGAGAGTTGAGGAAACGTCGCGAGACTTCACTTAAACCTGTCTTTGCATCTGCCTCGGAGTTGCGGTTTCAGCCGCTCCTTCCGGTGGCGGGGCCGGAAACGGCTTGACCGACTGAGAGAAAATAGCGTATGGAGATCAAACCGTGGGCAGGAGTTCTGGGTGGAGAGT--TGTTGTGCCAAAATCC
>gene=chr5_130970929-130971239; species=calJac
GGCGGGGGAGAGTAAGTGCGCACGCGCGGCACGCACGCGCACGCTAAGGAACACCCAAGGGAGTGACTCCACTGTGACGTCAGAATTGGGGCGGTGCGAGTAAGTTGTTTCCCGCAGTAGTCGTGAGATTTAAAGACACCTCGCGATACCTCACGTAAACCCGTCACGGGATCTGCCTCAATGTTGTGGTTCTGACCTCTCCGTCCGCTGTAGGAGTCGGAAATGCGCTCAGGGTCTGAGCAAAAGTAGCATTTTGGGGCAGAACCGTGGAATGGCGTTCTGGGTGGAGAGAACTGTTGTGCTCAAATCC
>gene=chr5_130970929-130971239; species=canFam
GGCGGAGGAGGAGCAGTGCGCGTGCGCAGCA-GGGAGAGCACGCAAACGAGCGCCCAAGGGCGTGCCTCCGCGGTGACGTAAAAACTGGGGCGGTGCAGTTAGGCCTCTTTCGATCCTCTTCGTGAGATTTGAAGACACGTCGCGAGATCTTACCTAAACCCGTCACGACATCCGCCTCGGATTTGCGGTTACGGCCATTCCTTCCGGTGCAAGGGCCGGAAACTAGCTGAGGGACTGAGCAAAAGTAGGCTGTTGGGGCAGAACCGTGGGTAAACGCTCTGGGGGGAGGGTTTTGTTGTGCCTCAATCC
>gene=chr5_130970929-130971239; species=equCab
GGAGGCGGAGGACGAGTGCGCATGCGCAGCACGCGCGAGCACGCAAACTAGCGCCCTAGGGCGTGACTCCGCGGTGACGTAAGAAGCGGGGCGGTGCAGTTAGGCCTCTTCCAACCGTCTTCGTGAGATTTAAAGACATATCGCGAGACCTCGCCTAAGCCCGTCACGGGATCCGCCGCGGAGTTGCGGTTTCGGCCGCTCCTTCCGTCGAAGGGGCCGGAAACGCGCTGAAGGCCTGAGCAAAAATAGCGTGTTGGGTTAGAACCGTGGGACGGCGTTCTGGGAAGAAAGTTCTGTTTTGCCCAAATCC
>gene=chr5_130970929-130971239; species=gorGor
GGCGGGAGAGAGTAAGTGCGCATGCGCAGCACGCACGCGCACGCTAA-AAATGCCCAAGGGAGTAACTGCACTGTGACGTTAAAATTGGGGCGGTGCGAGTAAGTC-TTTCCTGCTGTCGTCGTGAGATTTAAAGACACCTCGCGAGACCTCACCTAAATCAGTCACGGGGTCTGCCTTGGAGTTGTGGTTCCGGCTTCTCCATCCGTTGGAGACACCGGAAACGCGCTGAGGACCTGAGCAAAAATAGCATTTTGGGGCAGAACCGTGGGGAGGCGTTCTGACTGGAGAGAACTGTTGTGCCCAGATCC
>gene=chr5_130970929-130971239; species=panTro
GGCGGGGGAGAGTAAGTGCGCATGCGCAGCACGCACGCGCACGCTAAGAAACACCCAAGGGAGTAACTCCACTGTGACGTTAAAATTGGGGCGGTGCGAGTAAGTCGTTTCCTGCTGTCGTCGTGAGATTTAAAGACACCTCGCGAGACCTCACCTAAATCAGTCACGGGGTCTGCCTTGGCGGTGTGGTTCCGGCTTCTCCATCCGTTGGAGACACCGGAAACGCGCTGAGGACCTGAGCAAAAATAGCATTTTGGGGCAGAACCGTGGGGAGGCGTTCTGACTGGAGAGAACTGCTGTGCCCAAATCC
>gene=chr5_130970929-130971239; species=papHam
GGCGGGGGAGAGTAAGTGCGCATGCGCAGCACGCATGCGCACGCTAATGAACGCCCAAGGGAGTGACTCCACTGTGACGTTAGAATTGGGGCGGTGCGGGTAAGTGGTTTCCTGCTGTCGTCGTGAGATTTAAAGATACCTCGCGAGACCTCACCTAAATCCGTCACGGGATCGGCCTTGGCGTTTAGGTTCCGGCTTCTCCATCCGCTGGAGAGACCGGAAACGCGCTGAGGGCCTAAGCAAAAATAGCAGTTTGGGGCAGAACCGTGGGGAGGCGTTCTGAGTGGAGAGAACTGTTGTGCTCAAATCC
>gene=chr5_130970929-130971239; species=ponAbe
GGAGGGGGAGAGTAAGTGCGCATGCGCAGCACGCACGCGCACGCTAAGAAACGCCCAAGGGAGTAACTCCACTGTGACGTTAAAATTGGGGCGGTGCGAGTAAGTCGTTTCCTGCTGTCGTCGTGAGATTTAAAGACGCCTCGCGAGACCTCACCTAAATCAGTCACGGGGTCCGCCTCGGCGTTGTGGTTCCGGCTTCTCCTTCCGTTGGAGACACCGGAAACGCGCTGAGGACCTGAGCAAAAATAGCATTTTGGGGCAGAACCGTGGGGAGGCGTTCTGACTGGAGAGAACTGTTGTGCCCAAATCC
>gene=chr5_130970929-130971239; species=rheMac
GGCGGGGGAGAGTAAGTGCGCATGCGCAGCACGCACGCGCACGCTAAGGAACGCCCAAGGGAGTGACTCCACTGTGACGTTAGAATTGGGGCGGTGCGGGTAAGTGGTTTCCTGCTGTCGTCGTGAGATTTAAAGACACCTCGCGAGACCTCACCTAAATCCGTCACGGGATCGGCCTTGGCGTTGAGGTTCCGGCTTCTCCATCCGCTGGAGAGACCGGAAACGCGCTGAGGGCCTAAGCAAAAATAGCAGTTTGGGGCAGAACCGTGGGGAGGCGTTCTGAGTGGAGAGAACTGTTGTGCCCAAATCC
>gene=chr5_132387516-132387753; species=hg19
TGCGCTTTCCAGCCATCTTTCAGCCACCCAGTCCTTTCCCAGGTTCTCGAGCCAGGACGTGACGTATTCAGACGTACTGGGGGCGGGGCCTCAAGGGGAAAAGCGCCTGAGCCGGGATATCGCGAGAACATCCCGTTCTTTCGTAGCTCTGGTGCTGCGGCTCCGCTCTCGTCGCAACGAGATCTTTCGAGATCTTCTCCGCCCCCGCTACCGGCGCCTCCTCTGCGGCCACTGAGC
>gene=chr5_132387516-132387753; species=bosTau
TCCGCCTCCCAACTATCTTTCAGCTTTCCCGTCGCTCCTCTGGTTCTCGGGCCTGGGCTTGACGCACTTGTACGTACTGGGGGCGGAGCCTCAGGAAGAAAGGCTGCTGAGACTGGGTCTCGCGAGAACA-----TTCCCTCGCAGTTCTCGCGCTGCAGCTTTACTCTCGTCGCAACGAGATCTTTCGAGATCTTCTCCGCCCCCGCTACCGGCGCCCACTCTGCGGCCGCTGAGC
>gene=chr5_132387516-132387753; species=calJac
TGCGCTTCTCAGCCTTTTCTCAGCAACCCAGTCCCTTCCCAGGTTCTCGGGCCAGGATGTGACGTACTCTTACGTACTTGGG-CGGGGCCTGAACGGGAAAAGCGTCTGAGCAGGAATATCGCGAGAACATTCCGTTATTTTGCAGTTCTCGTGCTTCGGTTAAGCTCTCGTCGCAACGAGATCTTTCGAGATCTTCTCCGCCCCCGCTACCGGCGCCTCCTCTGCGGCCACTGAGC
>gene=chr5_132387516-132387753; species=canFam
------TCCCACCCCTCTCTCACCCGCTCCATCCCTTCCGAGGTTTTCCTGCCTGGACATGACGTACTCGT-CGTACTGGGGGCGGAACTTCAGAAGGAAAAGCGTCTGAGCCGGGGTCTCGCGAGATCACGCTTCTCCTTCGCAGTTCTCGCGCTACGGCTTTACTCTCGTCGCGACGAGATCTTTCGAGATCTTCTCCGCCCCCGCTACCGGCGCCTCTTCTGCGGCCGCTGAGC
>gene=chr5_132387516-132387753; species=equCab
---------------------------------------------------------------------------------------------------------------------------------------------------------------------------------------------------------------------------------------------
>gene=chr5_132387516-132387753; species=gorGor
TGCGCTTTCCAGCCGTCTTTCAGCCACCCAGTCCTTTCCCAGGTTCTCGAGCCAGGACGTGACGTATTCAGACGTACTGGGGGCGGGGCCTCAAGAG-AAAAGCGCCTGAGCCGGGATATCGCGAGAACATTCCGTTCTTTCGTAGCTCTCGTGCTGCGGCTCCGCTCTCGTCGCAACGAGATCTTTCGAGATCTTCTCCGCCCCCGCTACCGGCGCCTCCTCTGCGGCCACTGAGC
>gene=chr5_132387516-132387753; species=panTro
TGCGCTTTCCAGCCATCTTTCAGCCACCCAGTCCTTTCCCAGGTTCTCGAGCCAGGACGTGACGTATTCAGACGTACTGGGGGCGGGGCCTCAAGGGGAAAAGCGCCTGAGCCGGGATATCGCGAGAACATTCCGTTCTTTCGTAGCTCTCGTGCTGCGGCTCCGCTCTCGTCGCAACGAGATCTTTCGAGATCTTCTCCGCCCCCGCTACCGGCGCCTCCTCTGCGGCCACTTAGC
>gene=chr5_132387516-132387753; species=papHam
TGCACCTCCCAGCCATCTTTTAGCCACCCAGTCCTTTCCCAGGTTCTCGAGCCAGGACGTGACGTATTCATACGTACTGGGGGCGGGACCTGAAGGGGAAAAGCGCTTGAGCCGGGATATCGCGAGAACATTCCGTTCCTTCGTAGTTCTCGTGCTGCGGCTCAGCTCTCGTCGCAACGAGATCTTTCGAGATCTTCTCCGCCCCCGCTACCGGCGCCTCCTCTGCGGCCACTGAGC
>gene=chr5_132387516-132387753; species=ponAbe
CGCGCTTCCCAGCCGTCTTTCAGCCACCCAGTCCTTTCCCAGGGTCTCAAGCCAGGACGTGACGTATTCATACGTACTGGGGGCGGGGCCTGAAGGGGGAAATCGCCTGAGCCGGGATATCGCGAGAACATTCCGTTCTTTCGTAGCTCTCGTGCTGCGGCTCAGCTCTCGTCGCAACGAGATCTTTCGAGATCTTCTCCGCCCCCGCTACCGGCGCCTCCTCTGCGGCCACTGAGC
>gene=chr5_132387516-132387753; species=rheMac
TGCACCTCCCAGCCATCTTTTAGCCACCCAGTCCTTTCCCAGGTTCTCGAGCCAGGACGTGACGTATTCATACGTACGGGGGACGGGACCTGAAGGGGAAAAGCGTTTGAGCCGGGATATCGCGAGAACATTCCGTTCTTTCGTAGTTCTCGTGCTGCGGCTCAGCTCTCGTCGCAACGAGATCTTTCGAGATCTTCTCCGCCCCCGCTACCGGCGCCTCCTCTGCGGCCACTGAGC
>gene=chr5_134181566-134181647; species=hg19
TTGCGTGCAGGTTGGCGGCGGGAGATCGGGTCTCGCGATGCGAGTGAGCGTGTGCGTGCGCGGCCCTCGCGAGCTCGCGCA
>gene=chr5_134181566-134181647; species=bosTau
TTGCGTGCTGGTCCTCGGCGGGAGATTGGGTCTCGCGTC------GTGCGTGTGCGTGCGCGGTACTCGCGAGCTCGCGCA
>gene=chr5_134181566-134181647; species=calJac
ATGCGTGCCGGTCCGCGGCGGGAGAACGGATCTCGCGATGCGTGTGTGCGTGTGCGTGCGCGGCCCTCGCGAGCTCGCGCA
>gene=chr5_134181566-134181647; species=canFam
TAGCGTGCTGGTCGTCGGCGGGAGATTGGGTCTCGCGAT------CTGCGTGTGCGTGCGCGGTCCTCGCGAGCTCGCGCA
>gene=chr5_134181566-134181647; species=equCab
TTGCGTG---------AGCGGGAGATTGCGTCTCGCGAT------GTGCGTGCGCGTGCGCGGTCCTCGCGAGCTCGCGCA
>gene=chr5_134181566-134181647; species=gorGor
TTGCGTGCAGGTTGGCGGCGGGAGATCGGGTCTCGCGATGCGAGTGTGCGTGTGCGTGCGCGGCCCTCGCGAGCTCGCGCA
>gene=chr5_134181566-134181647; species=panTro
TTGCGAGCAGGTTGGCGGCGGGAGATCGGGTCTCGCGATGCGAGTGTGCGTGTGCGTGCGCGGCCCTCGCGAGCTCGCGCA
>gene=chr5_134181566-134181647; species=papHam
TTGCGTGCAGGTCGGCGGCGGGAGATCGGGTCTCGCGATGAGAGTGTGCGTGTGCGTGCGCGGCCCTCGCGAGGTCGCGCA
>gene=chr5_134181566-134181647; species=ponAbe
TTGCGTGCAGGTCGGCGGCGGGAGATGGGGTCTCGCGATGCGAGTGTGCGTGTGCGTGCGCGGCCCTCGCGAGCTCGCGCA
>gene=chr5_134181566-134181647; species=rheMac
TTGCGTGCAGGTCGGCGGCGGGAGATCGGGTCTCGCGATGAGAGTGTGCGTGTGCGTGCGCGGCCCTCGCGAGGTCGCGCA
>gene=chr5_138629274-138629460; species=hg19
GAGCGAGGTGCGCGCGCTGAGTAGGGGGAGGGGCCTGGCGCGCGCCGAACCAGATCGAGGGGGTGGGGGCGAGCTCTCTCGCGAGAGTGGGTTTGTTCTTGGGCTGCAGCCGCTGCCGCCGCTTCTCGCCAGCGCCGTTGCTGCGGGGGATTGTGGGAGTCTCCGCGTCCCGCTCGCTGGGAGAGA
>gene=chr5_138629274-138629460; species=bosTau
gagcggcgtgcgcgcgccgggccgggggaggggcctggcgcgcgcAGAAATAGGCCGAGGGGGTTGGGGCGAG--TTCTCGCGAGAGTGGGTTGGTTCTTGGGCTGCTGCCTCTGCTGCCACCTCTTACCAGCGCCGTTGCTGCGGGGGATTGTGGGAGCCACCGCGTCCCGCTCGCTTG--GAGA
>gene=chr5_138629274-138629460; species=calJac
GAGCGAGTTGAGCGCGCCGAGTAGGGGGAAGGGCCTGGCGCGCGCCGCACCGGACCGAGGGGGTGGGGGCGAGCTCTCTCGCGAGAGTTCGTTTGTTCTGGGGCTGCAGCCGCTGCCGCCACCTCTATCCAGCGCCGTTGCTGCGGGGGATTGTGGGAGCCTCCGCGTCCCGCTCGCTGGGAGAGA
>gene=chr5_138629274-138629460; species=canFam
GGGTGGTGTGCGCGCCCAGAGTAGGGGGGAGGGGCCGGCGCGCCCCGAGACAGGCTGGGGGCGCGGGGGTGGACTCTCGCG--AGAGCAGGTTTGTTCTTGGGCTGCAGCCGCCGCTGCCACCTCTTACCAGCGCCGTTGCTGCGGGGGATTGTGGGAGCCTCCGCGTCCCGCTCGCTGGGAGAGA
>gene=chr5_138629274-138629460; species=equCab
GAGTGGCGTGCTCGCGATGAGTAGGGGGAGGGGCCCGGCGCGCGCAGAAACGGGCCAAGGGGGTGGGGGCGAGCTCTCTCGCGAGAGTGGGTTTGTTCTTGGGCTGAAGCCGCTGCTGCCACCTCTTACCAGCGCCGTTGCTGCGGGGGATTGTGGGAGCCTCCGCGTCCCGCTCGCTAGGAGAGA
>gene=chr5_138629274-138629460; species=gorGor
GAGCGAGGTGCGCGCGCTGAGTAGGGGGAGGGG---------------------------------------------------------------------------------------------------------------------------------------------------------
>gene=chr5_138629274-138629460; species=panTro
GAGCGAGGTGCGCGCGCTGAGTAGGGGGAGGTGCCTGGCGCGCGCCGAACCAGATCGAGGGGGTGGGGGCGAGCTCTCTCGCGAGAGTGGGTTTGTTCTTGGGCTGCAGCCGCTGCCGCCGCTTCTCGCCAGCGCCGTTGCTGCGGGGGATTGTGGGAGTCTCCGCGTCCCGCTCGCTGGGAGAGA
>gene=chr5_138629274-138629460; species=papHam
GAGCGAGGTGCGCGCGCCGAGTAGGGGGAGGGGCCTGGCGCGCGCCGAACTGGACCGAGGGGGTGGGGGCGAGCTCTCTCGCGAGAGTGGGTTTGTTCTTGGGCTGCAGCCGCTGCCGCCACCTCTCGCCAGCGCCGTTGCTGCGGGGGATTGTGGGAGCCTCCGCGTCCCGCTCGCTGGGAGAGA
>gene=chr5_138629274-138629460; species=ponAbe
GAGTAAGGTGCGCGCGCTGGGTAGGGGGAGGGGCCTGGAGCGTGCCGAACCGGATCGAGGGGGTGGGGGCGAGCTCTCTCGCGAGAGTGGGTTTGTTCTTGGGCTGCAGCAGCTGCTGCCACCTCTCGCCAGCGCCGTTGCTGCGGGGGATTGTGGGAGCCTCGGCGTCCCGCTCGCTGGGAGAGA
>gene=chr5_138629274-138629460; species=rheMac
GAGCGAGGTGCGCGCGCCGAGTAGGGGGAGGGGCCTGGCGCGCGCCGAACTGGACCGAGGGGGTGGGGGCGAGCTCTCTCGCGAGAGTGGGTTTGTTCTTGGGCTGCAGCCGCTGCCGCCACCTCTCGCCAGCGCCGTTGCTGCGGGGGATTGTGGGAGCCTCCGCGTCCCGCTCGCTGGGAGAGA
>gene=chr5_138940602-138940912; species=hg19
GGTCGTGAGATCTGGACAACATTCGCCTTTTAATATTTATTGATCTTTTGTGACACGCGCGTGGGTTTCCATCAGCAATGAAGTCAACGGTCGCGGCGCTGGAGCCTGCAGAACTCGCGCTCTAGATCTCGCGAGATCTCCGCCCAGGGCTTCGCAGCGTCACGCCCTCCGGGGCCGTGGCGGCGACGGCGGTGCGTAGCTTACTCACAGGGGCGGCCCGTATCCCTCCGCCGCCGGCGCGGCTCGGCCCTCCCTCCCCTGGCCCGCCAATCCCCGCGCCTCCCGACCTGCCCCTCGGTCGGGCCCACCC
>gene=chr5_138940602-138940912; species=bosTau
GGTCGAGTGATCTGGAAAACATTCGCTTTTAAACGTTTATTCATCTCATGTATCACGCGAATGAGAGCCCACAGGCAAGGCGATCAAGGACCACTACTGGCAAGCCTCTGCGACCCGCGCCACAGGTCTCGCGAGATTTCTCCTCTGCGCTTCGCGGCGTCATCCTCTCGCCGTCCGCAGCGACAGCGACGGCGCGTGAGGTA--CACAGGGGCGGCCCGTATCCCTccgccgccggcgcggcccggcccTCCCTCCCCCGGCCCGCCAATCCCCGC-TCTCCCGACCTGCCCCTCGTCCGGGCCCACCC
>gene=chr5_138940602-138940912; species=calJac
GGTCGTGCGATCTGG---ACATTTGCCTTTTAATGTTTATTGATCTTTTGTGACAGGCGCGGGGGTTCCCATCAGTAAGGAACCTAAGGGTCGCAGCGCGGGAGCCTGCAGAACCCGCGCTCTGGATCTCGCGATATCTCTTCACAGCGCTTCGCAGCGTCATCCCCTCCgcggccgtggcggcggcggcagcgCGTAGCTTACTCACAGGGGCGGCCCATATCCCTCCGCCGCCGGCGCGGCTCGGCCCTCCCTCCCCTGGCCCGCCAATCCCCGCGCCTCCCGACCTGCCCCTCGGCCAGGCCCACCC
>gene=chr5_138940602-138940912; species=canFam
GACCAGGTGATCCGGAAAACATTCGCCTTTACACGTTTATGAA----------CACGCGCGTAGGGCACCAGAGGCCAGGGACTCAAGGCTGCCGTCGCGCGAGCATCTACCACCCGCTCCATAAATCTCGCGAGACTGCTCCCCTGCGCTTCGCGGCGTCATCCTCTCGGCGGCCGCGGCGAAGGCGACCGCGCGTAAGACACTAACAGGGGCGGCCCGTATCCTTCCGccgccggcgcggtccggccctccctcccctcgcccgccaatccccgggcctcccgacctgcccctcggccggacccaccc
>gene=chr5_138940602-138940912; species=equCab
GGTCAAT-GATTTGACAAACCATCGCTATTAAACGTTTATTGAT---------CTTCCGCGTGGGGAACCAAAGG-AAGATACTCAAGGGTCACAGCACGCGAACATCCACGACCCACGCCACG-CTCTCGCGAGA---CCTCCCCGCGCTTCGCGGCGTCATCCTCCAGGCGGCCGTGGCGACGG------TGCGTAAGATACTCACAGGGGCGGCCCGTATCCCTccgccgccggcgcggcccggcccTCCCTCCCCT-GGCCGCCAATCCACGCGCCTCCCGACCTGCCCCTCGTCCGGGCCCACCA
>gene=chr5_138940602-138940912; species=gorGor
GGTCGTGAGCTCTGGACAACATTCGCCTTTTAATATTTATTTATCTTTTG--------------------------------------------------------------------------------------------------------------------------------------------------------------------------------------------------------------------------------------------------------------------
>gene=chr5_138940602-138940912; species=panTro
GGTCGTGAGATCTGGACAACATTCGCCTTTTAATATTTATTGATCTTTTGTGACACGCGCGTGGGTTTCCATCAGCAATGAAGTCAACGGTCGCGGCGCTGGAGCCTGCAGAACTCGCGCTCTAGATCTCGCGAGATCTCCGCCCAGGGCTTCGCAGCATCACGCCCTCCGCGGCCGTGGCGGCGACGGCGGTGCGTAGCTTACTCACAGGGGCGGCCCGTATCCCTCCGCCGCCGGCGCGGCTCGGCCCTCCCTCCCCTGGCCCGCCAATCCCCGCGCCTCCCGACCTGCCCCTCGGTCGGGCCCACCC
>gene=chr5_138940602-138940912; species=papHam
GGTCGTGCGATTTTGACAACATTCGCCTTTTAATGTTTATTGATCTTTTGTGACACGCGCGTCGGTTCCCATCAGCAAGGAAGTCAACGGTAGCGGCGCGGGAGCCTGCAGAACTCGCGCTCTGGCTCTCGCGGGATCTCCGCCCAGGGCCTCGCAGCATCACCCCCTCCGCCGCCGAggcggcggcggcggcgCGTAGCTTACTCACAGGGGCGGCCCGTATCCCTCCGCCGCCGACGCGGCTCGGCCCTCCCTCCCCTAGCCCGCCAATCCCCGCGCCTCCCGACCTGCCCCTCGGTCGGGCCCACCC
>gene=chr5_138940602-138940912; species=ponAbe
GGGCGTGCGATCTGGACAACATTCGCCTTTTAATGTTTATTGATCTTTTGAGACACGCGCGTGGGTTTCCATCGGCAATGAAGTCAACGGTCGCGGCGCTGGAGACTGCGGAACTCGCGCTCTGGATCTCGCGAGATCTCCGCCCAGGGCTTCGCAGCGTCACGCCCTCCGCGGCCGTGGCGGCGACGGCGGTGCGTAGCTTACTCAC-GGGGCGGCCCGTATCCCTccgccgccggcgcggcgcggcccTCCCTCCCCTGGCCCGCCAATCCCCGCGCCTCCCGACCTGCCCCTCGGTCGGGCCCACCC
>gene=chr5_138940602-138940912; species=rheMac
GGTCGTGCGATTTTGACAACATTTGCCTTTTAATGTTTATTGATCTTTTGTGACACGCGCGTGGGTTCCCATCAGCAAGGAAGTCAACGGTAGCGGCGCGGGAGCCTGCAGAACTCGCGCTCTGGCTCTCGCGGGATCTCCGCCCAGGGCCTCGCAGCATCACCCGCTCCGCCGCCGTggcggcggcggcggTGCGTAGCTTACTCACAGGGGCGGCCCGTATCCCTCCGCCGCCGGCGCGGCTCGGCCCTCCCTTCCCTAGCCCGCCAATCCCCGCGCCTCCCGACCTGCCCCTCGGTCGGGCCCACCC
>gene=chr5_139493552-139493733; species=hg19
TAGGGCGCCCTGCTACTGTACTGGGGAGTCAGTGCCCTGTTACCGGGTCTCGTCTGTCTCGTCTCTCCCGCAGATCTCGCGAGAGTGGCTGACTGGCTGTGGGGGTTGCGGCGGCAGCAGGCGGAGCCGGGGAGGGAAAgcagcggcggctgaggcgactgaggcggcgggcggagcggca
>gene=chr5_139493552-139493733; species=bosTau
TAGGGCGCCCTGCTACTGTACTGGGGAGTCAGTGCCCTGTTACCGGGTCTCGTCTGTCTCGTCTCTCCCGCAGATCTCGCGAGAGTGGCTGACTGGCTGTGGGGGTTGCGGCGGCAGCAGGCGGAGCCGGGGAGGGAAAgcagcggcggctgaggcgactgaggcggcgggcggagcggca
>gene=chr5_139493552-139493733; species=calJac
TAGGGCGCCCTGCTACTGTACTGGGGAGTCAGTGCCCTGTTACCGGGTCTCGTCTGTCTCGTCTCTCCCGCAGATCTCGCGAGAGTGGCTGACTGGCTGTGGGGGTTGCGGCGGCAGCAGGCGGAGCCGGGGAGGGAAAgcagcggcggctgaggcgactgaggcggcgggcggagcggca
>gene=chr5_139493552-139493733; species=canFam
TAAGGCGCCCTGCTACTGTACTGGGGAGTCAGTGCCCTGTTACCGGGT---------CTCGTCTCTCCCGCAGATCTCGCGAGAGTGGCTGACTGGCTGTGGGGGTTGCGGCGGCAGCAGGCGGAGCCGGGGAGGGAAAgcagcggcggctgaggcgactgaggcggcgggcggagcggca
>gene=chr5_139493552-139493733; species=equCab
TAATACGCCCTGCTACTGTACTGAGATCTAGACGCCTGGTTACCGGATCCCGGCTGGCTCGGCTCTCCCGCAGATCTGCTAGGAGTGAATAAATGCCAGAAAGAGTTTTGGAGAC------------------------------------------------------------------
>gene=chr5_139493552-139493733; species=gorGor
-------------------------------------------------------------------------------------------------------------------------------------------------------------------------------------
>gene=chr5_139493552-139493733; species=panTro
TAGGGCGCCCTGCTACTGTACTGGGGAGTCAGTGCCCTGTTACCGGGTCTCGTCTGTCTCGTCTCTCCCGCAGATCTCGCGAGAGTGGCTGACTGGCTGTGGGGGTTGCGGCGGCAGCAGGCGGAGCCGGGGAGGGAAAgcagcggcggctgaggcgactgaggcggcgggcggagcggca
>gene=chr5_139493552-139493733; species=papHam
TAGGGCGCCCTGCTACTGTACTGGGGAGTCAGTGCCCTGTTACCGGGTCTCGTCTGTCTCGTCTCTCCCGCAGATCTCGCGAGAGTGGCTGACTGGCTGTGGGGGTTGCGGCGGCAGCAGGCGGAGCCGGGGAGGGAAAgcagcggcggctgaggcgactgaggcggcgggcggagcggca
>gene=chr5_139493552-139493733; species=ponAbe
TAGGGCGCCCTGCTACTGTACTGGGGAGTCAGTGCCCTGTTACCGGGTCTCGTCTGTCTCGTCTCTCCCGCAGATCTCGCGAGAGTGGCTGACTGGCTGTGGGGGTTGCGGCGGCAGCAGGCGGAGCCGGGGAGGGAAAgcagcggcggctgaggcgactgaggcggcgggcggagcggca
>gene=chr5_139493552-139493733; species=rheMac
TAGGGCGCCCTGCTACTGTACTGGGGAGTCAGTGCCCTGTTACCGGGTCTCGTCTGTCTCGTCTCTCCCGCAGATCTCGCGAGAGTGGCTGACTGGCTGTGGGGGTTGCGGCGGCAGCAGGCGGAGCCGGGGAGGGAAAgcagcggcggctgaggcgactgaggcggcgggcggagcggca
>gene=chr5_145826468-145826778; species=hg19
CGGTTTAGGCGCGGCCCAGGTCGATTTTGATTGGCTTGCCCAGTGGAAATGCTCTCCGCCTGAGCTACTACTGGCCAATATGGCTCCACAATTGGCTCTCCTGGAAGCCGACAGACACGTGGCTACCGCAGGCTGAGCCGAACTTGGGAGGACTTAGTTCTGCTTACCGCGAGAGGGCGCCGGCGGTTCCTCACTGCTAAAATCTCATTTCCCATAAAGCCCCCGAGTCACCAATCAACTGGCTGTCTTCATACCGCTTTCAAAGTCGGCGGGCGCCTTGCCCAATAGCAAAGAACATATCGCCCCCATT
>gene=chr5_145826468-145826778; species=bosTau
TGGTTTACCGGCGACCCAGGTCGATTTTCATTGGCTCACTCAATAGAAATGGTCAAGGCCCGAGCCAATAGAGGACAATATGGCCCCACAATTGGCTTTCCTGGAAGCCGACAGACACGTGGCTACCGCAGGCCTAGCCGTACGTGGGAGGACCTAGTTTCGCTAACCTCGAGAGGGCGCCGGCGGCTCCTCGTTGCTAGTGTCTCGTTTCCCATAAAGCCTCTGAGCGACCAATCAACTGACTGTCTCCATACCGCTTTTAAAGTCGGCGGGCCCTTTCACCAATAATAAGGCAGACACCACCCTCAGC
>gene=chr5_145826468-145826778; species=calJac
TGGTTTAGGGGCGGCCGAGGTCGATTTTGATTGGCTTGTCCAGTGGAAATGCTCTCTGACGGAGCTACTACTGGCCAATATGGCTCCACAATTGGCTGTCCTGGAAGCCGACAGACACGTGGCTACCGCAGGCTGAGATGAACGTGGGAGGACCTAGTTCTGCTTACCGCGAGAGGGCACCGGCGGTTCCTCGCTGCTAAAATCTCATTTCCCATAAAGCCCCCGAGCCACCAATCAACTAGCTGTCTTCATACCGCTTTCAAAGTCGGCGGGCCCCTTGCCCAGTAGCAAAAAAGATATCGCCCTCATC
>gene=chr5_145826468-145826778; species=canFam
CGGTGTGGGCGCGGCCCGGGTCGGGGTTGATTGGCTCTCGCCACGGAAAGGGGCTCCG-CGGGGCCAGTAGGGGCCAACATGGCTTCAGAGCTGGCTTTCCTGGAAGCCGGCAGACACGTGGCTACCGCAG--CCGGCGGTCCGCGGGAGGACCTCGTCCTGCTTGCCGCGAGAGGGCGCCGGCGGTTCCTCGTCGCGCCCGTCTCATTTCCCATAAAGCCTCCGAGTGACCAATCACCTGGCTGTCTGGATACCGCTTTCAAAGTCGGCGGGCCCGTCCGCCAATCGTGAGGCGGGTACCGCCCTCAGC
>gene=chr5_145826468-145826778; species=equCab
TGGTTTAGGCGCGACCCAGTTCGATTTTGATTGGTTCTCGCAATGGAAATGGTTTCGGCCTGAGCCAATAGTGG-CAATATGGCTCCACAATTGGCTTTCCTGGAAGTCGGCAGACACGTGGCTACCGCAGGCCGGGCAGTACGTGGGAGGACCTAGTTTCGCTTACCGCGAGAGGGCGCCGGCCGTTCCTCGTGGCTAAAGTCTCATTTCCCATAAAGCCTCCGAGCGACCAATCAACTGGCTGTCTCCATACCGCTTTCAAAGTCGGCGGGCCCTTTCACCAATAGTGAGGCAGATAC---CCTCAGG
>gene=chr5_145826468-145826778; species=gorGor
CGGTTTAGGCGCGGCCCAGGTCGATTTTGATTGGCTTGCCCAGTGGAAATGCTCTCCGCCTGAGCTACTGCTGGCCAATATGGCTCCACAATTGGCTCTCCTGGAAGCCGACAGACACGTGGCTACCGCAGGCTGGGCCGAACTTGGGAGGACTTAGTTCTGCTTACCGCGAGAGGGCGCCGGCGGTTCCTCACTGCTAAAATCTCATTTCCCATAAAGCCCCCGAGTCACCAATCAACTGGCTGTCTTCATACCGCTTTCAAAGTCGGCGGGCGCCTTGCCCAATAGCAAAGAACATACCACCCCCATT
>gene=chr5_145826468-145826778; species=panTro
CGGTTTAGGCGCGGCCCAGGTCGATTTTGATTGGCTTGCCCAGTGGAAATGCTCTCCGCCTCAGCTACTACTGGCCAATATGGCTCCACAATTGGCTCTCCTGGAAGCCGACAGACACGTGGCTACCGCAGGCTGAGCCGAACTTGGGAGGACTTAGTTCTGCTTACCGCGAGAGGGCGCCGGCGGCTCCTCACTGCTAAAATCTCATTTCCCATAAAGCCCCCGAGTCACCAATCAACTGGCTGTCTTCATACCGCTTTCAAAGTCGGCGGGCGCCTTGCCCAATAGCAAAGAACATACCGCCCCCATT
>gene=chr5_145826468-145826778; species=papHam
TGGTTTAGGCAAGACCCAGGTCGATTTTGATTGGCTTGCCCAGTGGAAATGCTCTCCGCCTGAGCTACTACTGGCCAATATGGCTCCACAATTGGCTCTCCCGGAAGCCGACAGACACGTGGCTACCGCAGGCCGACCCGAACGTGGGAGGACTTAGTTCTGCCTACCGCGAGAGGGCGCCGGCGGTTCCTCACTGCTAAAATCACATTTCCCATAAAGCCCCCGAGCCACCAATCAACTGGCTGTCTTCATACCGCTTTCAAAGTCGGCGGGCCCCTTGCCCAATAGCAAGGAAGGTACCGCCACCATC
>gene=chr5_145826468-145826778; species=ponAbe
CGGTTTAGGCGCGGCCCAGGTCGATTTTGATTGGCTTGCCCAGTGGAAATGCTCTCCGCCTGAGCTACTACTGGCCAATATGGCTCCACAATTGGCTCTCCTGGAAGCCGACAGACACGTGGCTACCGCAGGCTGAGCCGAACTTGGGAGGACTTAGTTCTGCTTACCGCGAGAGGGCGCTGGCGGTTCCTCACTGCTAAAATCTCATTTCCCATAAAGCCCCCGAGTCACCAATCAACTGGCTGTCTTCATACCGCTTTCAAAGTCGGCGGGCCCCTTGCCTAATAGCAAAGAACATACCGCCCCCATT
>gene=chr5_145826468-145826778; species=rheMac
TGGTTTAGGCAAGGCCCAGGTCGATTTTGATTGGCTTGCCCAGTGGAAATGCTCTCCGCCTGAGCTACTACTGGCCAATATGGCTTCACAGTTGGCTCTCCCGGAAGCCGACAGACACGTGGCTACCGCAGGCCGAGCCGAACGTGGGAGGACTTAGTTCTGCCTACCGCGAGAGGGCGCCGGCGGTTCCTCACTGCTAAAATCACATTTCCCATAAAGCCCCCGAGCCACCAATCAACTGGCTGTCTTCATACCGCTTTCAAAGTCGGCGGGCCCCTTGCCCAATAGCAAGGAAGGTACCGCCCCCATC
>gene=chr5_159846154-159846290; species=hg19
CGCACTAATTTCCTGGCGGGGCCGGGGGCGGAGGGGGGCCCTCCAGTGCTCCTGCGCCGTGGGAAACGCGAGAACTCTAGCTGCTGCGTATCGCGCTATTTACCCGGCTTGTGGGGAGTTTCAAGTTGGGCGGCTA
>gene=chr5_159846154-159846290; species=bosTau
CGCACTTGGCTCGGCGGAGCGGGGGGGGC----------------GGGGCCAAGCAAAACTGGTCTCGCGAGATCTCGAGCTG-TTCCTATAGCTCTACGG--CAGGTCAGTTGAATGGGTTAGGTTAAGCAGCTG
>gene=chr5_159846154-159846290; species=calJac
CGCACTAATTTCCTGGAGGGGGCGGGGGG-------------------------------------------------------TGCGTGTCGAGCTTTTTATCCGGATTGTGAAGAGATTCAAGTTGGGCAGTTT
>gene=chr5_159846154-159846290; species=canFam
CGCACTAACCTTTCGGTAGGGGACCAGGT-------------CAGGCTCCCACGCGATGTTATTATCGCGAGATCTCGCGC----GCTTCTTTATTTACCT--CGGGCTGG-AGGAAGGGGTTAGTTGAGCAGGTG
>gene=chr5_159846154-159846290; species=equCab
CGCATTAATCCCCTGGCGTCGCA----------------------GCTCCCAGGAGACGTTGATCTCGCGAGATCTCGAGCTA-TACCTATTTCTCTACCT--CGGGTCAATAGGCGGAGCTAAGTTGAGCAGCTT
>gene=chr5_159846154-159846290; species=gorGor
CGCACTAATTTCCTGGCGGGGCCGGGGGCGGAGGGGGGCCCTCCAGTGCTCCTGCGCTGTGGGAAACGCGAG-ACTCTAGCTG-TGCG-ATCGCGCTGTTTACCCGGCTTGTGGGGAGTTTCAAGTTGGGCAGCTT
>gene=chr5_159846154-159846290; species=panTro
CGCACTAATTTCCTGGCGGGGCCGGGGGCGGAGGGGGGCC-TCCAGTGCTCCTGCGCCGTGGGAAACGCGAGAACTCTAGCTG-TGCCTATCGCACTATTTACCCGGCTTGTGGGGAGTTTCAAGTTGGGCAGCTT
>gene=chr5_159846154-159846290; species=papHam
CGCACTAATTTCCTGGTGGGACGCGGGGCGGAGTGGAGGCCTTTGGTCCTCTTGCGCCGTGGGAATCGCGAGAACTCTAGCTG-TGCGTATCGCGCTATTTACCCGGCTTGTGGAGAGATTCAAGTTGGGCGGGTT
>gene=chr5_159846154-159846290; species=ponAbe
CGCACTAATTTCCTGGCGGGGAGCGGGGCGGAGCGGGGGCCTCCAGTGCTCTTGCGCCGTGGGAATCGCGAGAACTCTAACTG-GGCGTATCGCGCTGTTCACCCGGCTTGTGGGGAGATTCAAGTTGGGCAGCTT
>gene=chr5_159846154-159846290; species=rheMac
CGCACTAATTTCCTGGTGGGACGCGGGA-GGAGTGGAGGCCTTTGGTCCTCTTGCGCTGTGGGAATCGCGAGAACTCTAGCTG-TGCGTATCGCGCTATTTACCCGGCTTGTGGAGAGATTCAAGTTGGGCGGGTT
>gene=chr5_169010672-169010817; species=hg19
CATTGGGCGTTTCTCTTGGTTTTTCCTTTCCGCGCGGCTTGGGCGGACGTCTCGTGAGACGTGGGACTTCTCGCGGGAACTGCATTCAAATATCCCAGGCGCTTACTCGAGAGCTAGCTGAGCGAATGGGCCGGCGACTGTGGAG
>gene=chr5_169010672-169010817; species=bosTau
TCTTGGACGTTCCTCCCTTTTTTCCCTTAACGCGACGCTAGGGCGGAAGTATCGCGTGAC--GTGAGTTCTCGCGGGAATTGCATTCAAAAAGCCCTGGCGCTTACCCGAGCTCTTGGTGAGTGAATGGGCTGGTGATTGTGGAG
>gene=chr5_169010672-169010817; species=calJac
-----GGCTTTTCTCTGAGTTTTTCCTTTACGCGCGGCTTGGGAGGACATCTCGTGAGATGTGGGACTTCTCGCGGGAACTGCATTCAAAAAACCCTGGCGCTTACCTGAGAGTTAGCAGAGTGGATGTGCCGTTGACTGTGGAG
>gene=chr5_169010672-169010817; species=canFam
TCCTCCCCGAGCTTCTCAGTTTTCCCTCTGCGCGCGGCGTGGGCGGACGCCTCGCGAGAGGTGTGAGTTCTCGCGGGAACAGCATTCAAAAAGCCCTGGCGCTTACGGGAGAGCTC-CTGAGGGACGGAACGGGCGTCTGCGGTG
>gene=chr5_169010672-169010817; species=equCab
TGCTGAACGTTCTTCCGGGTTTTTCCTTTACGCGCGGCTTGGGCGGACGTCTCGTGAGAAGTGCGCATTCTCGCGGGAACTGCATTCAAAAAGCCCTGGCGCTTCCCGGGGCGCTAGCTGAGCGTCCTGGCCGGTTTGTTTGGAG
>gene=chr5_169010672-169010817; species=gorGor
CATTTGGCGTTTCTCTTAGTTTTTCCTTTACGCGCGGCTTGGGCGGACGTCTCGTGAGACGTGGGACTTCTCGCGGGAACTGCATTCAAAAAGCCCAGGCGCTTACTCGAGAGCTAGCTGAGTGAATGGGCCGG-GACTGTGGAG
>gene=chr5_169010672-169010817; species=panTro
CATTGGGCGTTTCTCTTAGTTTTTCCTTTACGCGCGGCTTGGGCGGACGTCTCGTGAGACGTGGGACTTCTCGCGGGAACTGCATTCAAAAAGCCCAGGCGCTTACTCGAGAGCTAGCCGAGTGAATGGGT-GGTGACTGTGGAG
>gene=chr5_169010672-169010817; species=papHam
CATTGGGCGTTTCTCTTAGTTTTTCCTTTACGCGCGGCTTGGGCGGACATCTCGTGAGACGTGGGACTTCTCGCGGGAACTGCATTCAAAAAGCCCTGGCGCTTACCCGAGAACTAGCTGAGTGAATGGGATGGCGACTGTGGAG
>gene=chr5_169010672-169010817; species=ponAbe
CATTGGGCGTTTCTCTTAGTTTTTCCTTTACGCGCGGCTTGGGCGGACGTCTCGTGAGATGTGGGACTTCTCGCGGGAACTGCATTCAAAAAGCCCAGGCGCTTACTCGAGGGTTAGCTGAGTGAATGAGCCGGCGACTGTGGAG
>gene=chr5_169010672-169010817; species=rheMac
-------------------------------------------------------------------------------------------------------------------------------------------------
>gene=chr5_175788742-175788908; species=hg19
CCAAGACCCACTAGGTAGCAGTACCACCCAGCGGGCAGGCAGCACTGCAGATAAAGCCTCCGGAGACCGCGGGATCTCGCGCGAGACTTGGCCCAGCGGAGCACAGGGCATGCTGGGAGTTGTTGTCCACGATCGCGAGACCCGCCCCCTCCCCATGCCCTTCGCC
>gene=chr5_175788742-175788908; species=bosTau
CAGACGCCAACCTGGGAGAACAGATACCAG--CCGCCGGCAGCCTCCCTGATAAACTCTCCCGAGGCGGCGTCACTTCACGCGAGACCTGGCGAGGCGGGGCTGGA-GTATGCTGGGAGTTGTAGTCCACGATACGGCAAGACCCAGAA---------TCATCGCG
>gene=chr5_175788742-175788908; species=calJac
TCAGGACCTACCAGGAAGCACTGC---------------------------TAAAGCCTCCGGAGACCGCGAAATCTCGCGCGAGACTTGGCCCACATGCACTCGGGGCATACTGGGAGTTGTAGTCCACCATCACGAG----------ACCCCTCGCCCTTCGCT
>gene=chr5_175788742-175788908; species=canFam
CGAGCACTGACCGGGGAACTCGGCTGCCGAGCCGGCCGGCGGCCTTTCCG-TAAAGCCTTCCGAGGTCTCGTCGCATCACGCGAGATTTGGCCCAGAGGCGTTTAGGACTTGCTGGGACCTGTAGTCCGTGGTGGGAAAGGCCCCACGA---------CCTCCCGG
>gene=chr5_175788742-175788908; species=equCab
--------------------------------------------------------------------------------------------------------------------------------------------------------------CTTTAGCT
>gene=chr5_175788742-175788908; species=gorGor
CCAAGACCCACTAGGTAGCAGTACCACCCAGCGGGCAGGCAGCACTGCAGATAAAGCCTCCGGAGACCGCGGGATCTCGCGCGAGACTTGGCCCAGCGGAGCACAGGGCATGCTGGGAGTTGTTGTCCACGATCGCGAGACCCGCCCCCTCCCCACGCCCTTCGCT
>gene=chr5_175788742-175788908; species=panTro
CCAAGACCCACTAGGTAGCAGTACCACCCAGCGGGCAGGCAGCACTGCAGATAAAGCCTCCGGAGACCGCGGGATCTCGCGCGAGACTTGGCCCAGCGGAGCACAGGGCATGCTGGGAGTTGTTGTCCACGATCGCGAGACCCGCCCCCTCCCCACGCCCTTCGCT
>gene=chr5_175788742-175788908; species=papHam
CCAGGACCCACCAGGCAGCACTACTACCCGGCGGGCAGGCAGCCCTGCTGATAAAGCCTCCGGAGACCGCGGGATCTCGCGCGAGACTTGGCCCAGAGGCGCACAGGGCATACTGGGAGTTGTAGTCCACGATCGCGAG----------TCCCCA--CCCTACGCT
>gene=chr5_175788742-175788908; species=ponAbe
CCAAGACCCACTAGGCAGCAGTACCACCCAGCGGGCAGGCAGCACTGCATATAAAGCCTCCGGAGACCGCGGGATCTCGCGCGAGACTTGGCCCAGCGGAGCACAGGGCATGCTGGGAGTTGTTGTCCACGATCGCGAGACTCGCCCCCTCCCCACGCCCTTCGCT
>gene=chr5_175788742-175788908; species=rheMac
CCAGGACCCACCAGGCAGCACTACTACCCGGCGGGCAGGCAGCCCTGCTGATAAAGCCTCCGGAGACCGCGGGATCTCGCGCGAGACTTGGCCCAGAGGCGCACAGGGCATACTGGGAGTTGTAGTCCACGATCGCGAG----------TCCCCA--CCCTACGCT
>gene=chr5_175815936-175816038; species=hg19
CGTTCGCAAGACCCGCGAGAACCCGGTGGTACCCATAGGTAAGTGGGTGCGGTAGGAACTGCACAAGGAGAGGACAGTGATGTcggagggaaggaagtagag
>gene=chr5_175815936-175816038; species=bosTau
TATTCGCAAGACCCGCGAGAACCCATTGGTACCCATAGGTAAGCGGGAGCTTTAGGAACTGTAGACCAAGAGGGCAGTGATGTAGA-GGGAATGAAATAGGG
>gene=chr5_175815936-175816038; species=calJac
CATTCGCAAGGTGCGCGAGAACCCGATGGTACCCATAGGTAAGTGGGTGCTGTAGGAACTGCACACGGCGAGGACAGTGATGTCGGGGGGAAGGAAGTAGAG
>gene=chr5_175815936-175816038; species=canFam
CCTTCGGAAGACCCGCGAGAACCCAATGGTACCCGTAGGTAAGCAGGCGTTGTAGGAACTGCAGAC-----GGAAAGTGATGTCTGAGGGAATGAATTAGGG
>gene=chr5_175815936-175816038; species=equCab
CCTTCGCAAGACCCGCGAGAACCCAATGGTACCCATAGGTAAGCTCGCGCTGTAGGAACTGTAGACAGAGAGGACCGTGCTGT-TGGGGAAATGAATTAGGG
>gene=chr5_175815936-175816038; species=gorGor
CCTTCGCAAGACCCGCGAGAACCCGGTGGTACCCATAGGTAAGTGGGTGCGGTAGGAACTGCACAAGGAGAGTACAGTGATGTcggagggaaggaagtagag
>gene=chr5_175815936-175816038; species=panTro
CGTTCGCAAGACCCGCGAGAACCCGGTGGTACCCATAGGTAAGTGGGTGCGGTAGGAACTGCACAAGGAGAGGACAGTGATGTCGGAGGGAAGGAAGTAGAC
>gene=chr5_175815936-175816038; species=papHam
CCTTCGTAAGACCCGCGAGAACCCGGTGGTACCCATAGGTAAGTGGGTGCTGTAGGAACTGCGCAAGGAGAGGAGAGTGATGTCGGAGGGAAGGAAGTAGAG
>gene=chr5_175815936-175816038; species=ponAbe
CCTTCGCAAGACCCGCGAGAACCCGGTGGTACCCATAGGTAAGTGGGTGCTGTAGGAACTGCACAAGGAGAGGACAGTGATGTcggagggaagcaagtagag
>gene=chr5_175815936-175816038; species=rheMac
CCTTCGCAAGACCCGCGAGAACCCGGTGGTACCCATAGGTAAGTGGGTGCTGTAGGAACTGCGCAAGGAGAGGAGAGTGATGTCGGAGGGAAGGAAGTAGAG
>gene=chr5_176449584-176449752; species=hg19
GTAGCAAAGCAAAATAAGCGCGGGGTCCCGCACGGCAGCGCGGGTGCAGCGCCCAAACCTCGCGAGATTTGTTGGCTGGGCCAAGTACCACCCACCAAATCTCGCGATACCTAGGCGCCTGAGAGGCTCTCTACCGGTGAGGGTTTGCGGGGAAGATGGAGTATCCCG
>gene=chr5_176449584-176449752; species=bosTau
----CGACAAGAAAGAAGCGCTCGTGCCAAAGTCGCAAAGGAGCTGCGGTGCACAAACCTCGCGAGATTTCTT-----GGCAAAGTTCTTCCCGCCACATCTCGCGAGATCAAGATTCATGAGCAGCTATCGGCCGGTTAGAGCTTGCGGGGAAGATGGAGTATCCTG
>gene=chr5_176449584-176449752; species=calJac
GTAGCAAAGAAAAATAAGCGCCAGGTCCCGCACGGCGGCGCTGGTGCAGCGCCCAAACCTCGCGAGATTTGTTAGCCGAGCCAAGTTCCACCCCCCCCATCTCGCGATACCTAGGCGCCTGAGCGGCTTTCCAACGGTTAGGGCTCGCGAGGAAGATGGAGTATCCCG
>gene=chr5_176449584-176449752; species=canFam
GCAGCGACCAAAGAGAAGCGTGTGGGCCCCCACCGCAAGGCGGTCGCAGAGCCCAAACCTCGCGAGATTTGTTGGCCGGGCAACGT--------CCACATCTCGCGAGACCAAGGTTTATGAGTGACTATCGGCCGGTTAGGGCTTGCTGGAAAGATGGAGTATCGCG
>gene=chr5_176449584-176449752; species=equCab
------------------------------------------------------------------------------------------------------------------------------------------------------------------------
>gene=chr5_176449584-176449752; species=gorGor
GTAGCAAAGCAAAATAAGCGCCGGGTCCCGCACGGCAGCGCGGGTGCAGCGC-CAAACCTCGCGAGATTTGTTGGCTGGGCCAAGTACCACCCACCAAATCTCGCGATATCTAGGCGCCTGAGAGGCTCTCCACCGGTGAGGGTTTGCGGGGAAGATGGAGTATCCCG
>gene=chr5_176449584-176449752; species=panTro
GTAGCAAAGCAAAATAAGCGCCGGGTCCCGCACGGCAGCGCGGGAGCAGCGCCCAAACCTCGCGAGATTTGTTGGCTGGGCCAAGTACCACCCACCAAATCTCGCGATACCTAGGCGCCTGAGAGGCTCTCCACCGGTGAGGGTTTGCGGGGAAGATGGAGTATCCCG
>gene=chr5_176449584-176449752; species=papHam
GTAGCAAAGCAAAATAAGCGCCAGGTACCGCACG-----------GCAGCACCCAAACCTCGCGAGATTTGTTGGCCGGACCAAGTACCACTCCCCCAATCTCGCGATACTTAGGCGCCTGAGCGGCTCTCCACCGGCGAGGGTTTGCGGGGAAGATGGCGTATCCCG
>gene=chr5_176449584-176449752; species=ponAbe
GTAGCAAAGC-AAATAAGCGCC-AGTCCCGCAGGGCAGCGCGGGTGCAGCGCCCAAACCTCGCGAGATTTGTTGGCCGGGCCAAGTACCACCCCCCAAATCTCGCGATACGTAGGCGCGTGAGCGGCTCTCCACCGGTGAGGGTTTGCGGGGAAGATGGAGTATCCCG
>gene=chr5_176449584-176449752; species=rheMac
GTAGCAAAGCAAAATAAGCGCCAGGTACCGCACG-----------GCAGCGCCCAAACCTCGCGAGATTTGTTGGCCGGACCAAGTACCACTCCCCCAATCTCGCGATACTTAGGCGCCTGAGCGGCTCTCCACCGGCGAGGGTTTGCGGGGAAAATGGCGTATCCCG
>gene=chr5_180673393-180673703; species=hg19
ACGCCCAAGGGAAAGGCCTTGCCGCGCCGCGGGTCACTGTCCCGGAAGCGGGAGGTTgccacgtccggccccaccctgccccgccccctttcccgctccgctccgGGGCCGCCCTCTTTCCCTGCCTCGCGACACCCAGACCGAGACCTCGGGAATGCTCCGGCCCCCTGCCGCCGTCTCCCGGCCCGGTTCTCTTTCACTAAAAATAGGCGATTCTGGCAGCGCCCCTCCTATGGGGCCTTGGGGGCAATTGGGGTTTTGTCTTAGAGCCCGTGTGGACCCGGATGGCGACGGCAGCCCGAGGAGAGGG
>gene=chr5_180673393-180673703; species=bosTau
TGGCTCAAAGATGGGACCTTTCTGTAACACCAGACTCTTTTCCAGAAGC------CTCCCAG----------------CCTTGCTCTCCCCCCAGCCTGCCCCT-GCCCAGCCCCTCCTCCCTGTCCTGC---CTCTGCTCTGAGACAGTTGAAGGTGACTTTCAACCCGCAGGCTTCTCCCCACACTTGTCTCTAATCTTG-----AGATGATTCTGGCGGGACCCCTCCTATGGGGTCAAGGAGGGAATTCGGGTTTTGCCTTGGTGCTCACCAGGACTAAGCTGGCAATGCCAGT-AGAGGAGAGAG
>gene=chr5_180673393-180673703; species=calJac
----------------------------------------------------------------------------------------------------------------------------------------------------------------------------------------------------------AAAACAGGCGATTCTGTCAGCGCCCCTCCTATAAGGCCTTGGGGGCAACTGGGATTTTGTCTTGGAG-CCGCGCGGACCCTGATGGCGATGGTAGCCTGAGGAGAGGG
>gene=chr5_180673393-180673703; species=canFam
atgctcaagGACTCGACCTTTCGTCACCACCAGGCCCCTTTCCAGAGGG-GGCCGTTCCTCG----------------CCTCGTCCT-CCCCAGGCTCACCTCT-GCGCAGCCCTTCCT-----CTGGCC---ACAGAGACCAAGATTTCTGTAGGTGTCTTTGATTCCATGGGCGTCTCCCTGTACCGGCCCCTGGC----------------------AGTGCCCCTCCTCTGGGGCCAAGGGGGAATCTCGGGTTTTCCCCTGGAACCCACCAATACCCATCTGGCAATGTCAGC-AGAGGAGAGGG
>gene=chr5_180673393-180673703; species=equCab
ATG-----GGAC----CTTCTGG--ACCGCC--GGCCCGTTCCAGAGGC-TGGCGTTCCCGG----------------CCACGCCCC---------------------TGGCCGCC--------CCGCCT---CCCGAGGCCGAGGCCGCGGAAGGTGCCCTT--CCCCGCGACCGTCT--------------CTTACTCTG---TAAGACGGTTCTAGCAGTGCCCCTCCTCTGGGGT------GAGAATTCGAGTTTTGCTCTGGAGCCCACCAGGACCGCGACGGCGATGCCAGC-GGAGGGGAGGG
>gene=chr5_180673393-180673703; species=gorGor
ACGCACAAGGAAAAGACCTTGCCGCGCCGCGGGTCCCTGTCCCGGAAGCGGGAGATcgccacgtccgaccccaccctgccccgccccctttcccgctccgctccg-------------------------------------------------------------------------------------------------------------------------------------------------------------------------------------------------------------
>gene=chr5_180673393-180673703; species=panTro
ACGCCCAAGGAAAAAGCCTTGCCGCGCCGCGGGTCCCTGTCCCGGAAGCGGGAGGTTgccacgtccggccccaccctgccccgccccctttcccgctccgctccgGGGCCGCCCTCTTTCCCTGCCTCGCGACACCCAGACCGAGATCTCGGGAATGCTCCGACCCCCTGCCGCCGTCTCCCGGCCCGGTTCTCTTTCACTAAAAATAGGCGATTCTGGCAGCGCCCCTCCTATGGGGCCTTGGGGGCAATTGGGGTTTTGTCTTAGAGCCCGTGTGGACCCGGATGACGATGGCAGCCCGAGGAGAGGG
>gene=chr5_180673393-180673703; species=papHam
ACGCCCAAGGAAAAGACCTTCCCGCGCCGCGGGTCCCTCTCCCGGAAGCGGGAGGTTgccccgccccgccccgccccgccccgccccctttcccgctccgccccAGGGCTGCCCTCTTTCCCTGCCTCGCGAGACCTGGGCCGAGACCTCGGGAATGATCCGAGCTCCTGCCGGCCTCTCCCGGCCCGGTTCTCTTGCACTAAAAATAGGCGACTGTGGCAGCGCCCCTCCTGTGGGGGCTTGGGAGAAATTGGGGTTTTGTCTTAGAGCCCGTGTGGACCCCGATGGCGATGCCAGCCCGAGGAGAGGG
>gene=chr5_180673393-180673703; species=ponAbe
ACGCCCGAGGAAAAGACCTTGAAGCGCCGCGGGTCCCTGTCCCGGAAGCGGGAGGTTGCCACGTCCGACCCCACCCCGCCCCGCCCC--------------------------------------------------------------------------------------------------------------------------GCGATTCTGGCAGCGCCCCTCCTATGGGGCCTTGGGGGCAATAGGGGTTTTGTCTTAGAGCCCGTGTGGACCAGGATGGCGATGGCAGTCCGAGGAGAGGG
>gene=chr5_180673393-180673703; species=rheMac
ACGCCCAAGGAAAAGACCTTCCCGCGCCGCGGGTCCCTCTCCCGGAAGCGGGCGGTTgccacgcccaaccccaccctgccccgccccctttcccgctccgccccAGGGCCGCCCTCTTTCCCTGCCTCGCGAGACCTGGGCCGAGACCTCGGGAATGCTCCCGGCTCCTGCCGGCTTCTCCCGGCCGGGTTCTCTTACACTAAAAATAGGCGACTGTGGCAGCGCCCCTCCTATGGGGCCTTGGGGGAAATTGGGGTTTTGTCTTAGAGCCCGTGTGGACCCCGATGGCGATGCCAGCCCGAGGAGAGGG
>gene=chr6_7313538-7313660; species=hg19
GGGGAGAGCAGGCCACCGGGAAGTCACGTGGCCGGCTGCTGCCTCTTTGTGGCTCCCGCGAGAGTCCGCCTTCCGCCGCAGTTGCGACCCGGCAGCTTGCGGTTAGCCGTTCTTTCCGCCCA
>gene=chr6_7313538-7313660; species=bosTau
GGGGAGCGCGGGCAGCCCCGGAGTCACGTGACAGGTTGCTGGACCTCCGAGAATCCCGCGAGAGTCCGCCTCCCATCACGGCCAAGGGCTGGCGGCGAACTGTTTGCCG--CTCACCGCGCA
>gene=chr6_7313538-7313660; species=calJac
GGGAAGAGCCGGCCGCCCGGAAGTCACGTGGCCGGTTGCCGCTCCTCCAGGGCTCCCGCGAGAGTCCGCCTCTCGCTGCAGCGGGAGGTCGGCCGCCAGGGGTTTGCGGTTCGCTCCGCCCG
>gene=chr6_7313538-7313660; species=canFam
ggggggcggggccg--ccccgAGTCACGTGACCGGCTGCCGGGCTTCGGCTGTTCCCGCGAAGGTCCGCCTCCCGCCGGAGACGCGGGCGCTGCACCTGCAGCTTGCTGCTCGCGCTTCCCG
>gene=chr6_7313538-7313660; species=equCab
GGGGGGCGCCGGCAG-TACGGAGTCACGTGACTGGTTGCCGGGCCTCTGACATTCTCGCGAGAGTTCTCATCCCGCGGTAGCCGCGGGCTGGCGACCTGCTGTTTGTTG--CGTGCCCCACG
>gene=chr6_7313538-7313660; species=gorGor
GGGGAGAGCAGGCCACCGGGAAGTCACGTGGCCGGCTGCTGCCTCTTTTTGGCTCCCGCGAGAGTCCGCCTTCCGCCGCAGTTGCGACCCGGCAGCTTGCGGTTAGCAGTTCTTTCCGCCCA
>gene=chr6_7313538-7313660; species=panTro
GGGGAGAGCAGGCCACCGGGAAGTCACGTGGCCGGCTGCTGCCTCTTTGTGGCTCCCGCGAGAGTCCGCCTTCCGCCGCAGTTGCGACCCGGCAGCTTGCGGTTAGCCGTTCTTTCCGCCCA
>gene=chr6_7313538-7313660; species=papHam
AGGGAGAGCCGGCCGCCCGGAAGTCACGTGGCCGGCTGCTGCCTCTCTGTGGCTCCCGCGAGAGTCCGCCTTCCGCCGCAGTTGCTGGCCGGCAGCCTGCGGTTGGCCGATCTTTCCGCCCA
>gene=chr6_7313538-7313660; species=ponAbe
GGGAAGAGCAGGCCTCCCGGAAGTCATGTGGCCGGCAGCTGCCTCTCTGTGGCTCCCGCGAGAGTCCGCCTTCCGCCGCAGTTGCGAGCCGGCAGCTTGCAGTTAGCCGTTCTTTCCGCCCA
>gene=chr6_7313538-7313660; species=rheMac
AGGTAGAGCCGGCCGCCCGGAAGTCACGTGGCCGGCTGCTGCCTCTCTGTGGCTCCCGCGAGAGTCCGCCTTCCGCCGCAGTTGTTGGCCGGCAGCCTGCGGTTGGCCGATCTTTCCGCCCA
>gene=chr6_28863337-28863562; species=hg19
CCTGGTCGAGAAGCGGGAAAAGAACCCGCCCAGAGCCCCTTCTCTCCATTCCCTCGGCGAGGCAGGAAGCTATCTGCGTTCCGAATCCCGCGACATCAGGATTATCTCGCACTGCAGCACAGAGACCAATCGCTAGTAACCTCTGCCTTTAATTAGGCGTTTTTTGGCCCAAATCTCGCGGCTTCGTAAAAATATCGCGATGCTTCCGCTTTTAATGTTTTTAGT
>gene=chr6_28863337-28863562; species=bosTau
CAACCAGGAGAAACAGGCGGGGCACCGGTCCA-CGCCCACTTTCTTCTCCAATACCAAGGGAAAGGGAACTATCTGAGTTCCAAATCTCGCTATTTTAACATTTCCTCGCGCTGTCTCAGAAAAACCAACCTCTTGTACTCTCGTCGTT--ATTAATC---CTTCGCCCCAAATCTCGTGACTTCC-AAAAATATCGCGATGTTTCAGCTTTTACTATTTTT--C
>gene=chr6_28863337-28863562; species=calJac
CCTGGTCGAGG--------------------ATAGCCCCTCCTCTCCATTCCCTCGGCCAGGCCGGAAGCTACCTGGGTCCCGAATCTCGCTACTTCCGGATTATCTCGCCTTGCAGCACAGAGACCAACCGCTACTCATCTCTGCCTTTTATTGACTGTGTTTTGCCTCAAATCTCGCGGCTTCGTAAAAATATCGCGATACTTCCGCTTTTAATGTTTTCAGT
>gene=chr6_28863337-28863562; species=canFam
-----------------------------------------------------------------------------------------------------------------------------------------------------------------TCTTGCACCAGAGATCTCGGCTTTCGAGACGTATCGCGATATTCTCGCTCTTCACGTTTTCGGT
>gene=chr6_28863337-28863562; species=equCab
CCGAGTGAAGGAGCAGAGAAGGCACCCGGCCGCCGCCCGCATTCTCCTCAAGCACCACAGGAGCGGGAACTACCCAGGTGCACAATTTTGCGGTTTCGAGGTTATCTCCCGATGCCTCAGCGTCACTAGCCTCTTGTAATCTCGGCTCT----TAAGTGT-CTTTGCCTCAAATCGTGAGGCTTCGAAGAAATATCGCGATGCTTCCGCTTTTAATCTTTTCGAC
>gene=chr6_28863337-28863562; species=gorGor
CCTGGTCGAGAAGCGGGAAAAGAACCCGCCCAGAGCCCCTTCTCTCCATTCCCTCGGCGAGGCAGGAAGCTACCTGGGTTCCGAATCCCGCGACATCAGGATTATCTCGCATTGCAGCACAGAGACCAATCGCTAGTAATCTCTGCCTTTAATTAGGCGTTTTTTGCCCCAAATCTCGCGGCTTCGTAAAAATATCGTGATGCTTCCGCTTTTAATG--------
>gene=chr6_28863337-28863562; species=panTro
CCTGGTCGAGAAGCGGGAAAAGAACCCGCCCAGAGCCCCTTCTCTCCATTCCCTCAGCGAGGCAGGAAGCTATCTGGGTTCCGAATCCCGCGACATCAGGATTATCTCGCATTGCAGCACAGAGACCAATCGCTAGTAATCTCTGCCTTTAATTAGGCGTTTTTTGGCCCAAATCTCGCGGCTTCGTAAAAATATCGCGATGCTTCCGCTTTTAATGTTTTTAGT
>gene=chr6_28863337-28863562; species=papHam
CCTGGTCGAGAAGCGGGAAAAGAATCCGCCCAGAGCCCCTTCTCTCCATTCCCTCGGCGAGGCAGGAAGCTACCTGGGTTCCGAATTCCACGACTTCCGGATTATCTCGCATTGCAGCACAGACACCAACCTCTAGTAATCTTTGCCATTTATTAGGCGTTTTTTACCCCAAATCTCGCGGCTTCGTAAAAATATCGCGATGCTTCCACTTTTAATGTTTCTAGT
>gene=chr6_28863337-28863562; species=ponAbe
CCTGGTCGAGAAGCGGGAAAAGAACCCGCCCAGAGCCCCTTCTCCCCATTCCCTCGGCGAGGCAGGAAGCTACCTGGGTTCCGAATCCCGCGACATCCGGATTATCTCGCATTGCCGCACAGAGACCAATCGCTAGTAATCTCTGCCATTTATTGGGCGTTTTTTGCCCCAAATCTCGCGGCTTCGTAAAAATATCGCGATACTTCCGCTTTTAATGTTTTTAGT
>gene=chr6_28863337-28863562; species=rheMac
-CTGGTAGAGAAGCGGGAAAAGAATCCGCCCAGAGCCCCTTCTCTCCATTCCCTCGGCGAGGCAGGAAGCTACCTGGGTTCCGAATTCCACGACTTCCGGATTATCTCGCATTGCAGCACAGACACCAACCTCTAGTAATCTTTGCCATTTATTAGGCGTTTTTTACCCCAAATCTCGCGGCTTCGTAAAAATATCGCGATGCTTCCACTTTTAATGTTTTTAGT
>gene=chr6_30585088-30585189; species=hg19
AAACGCCCTTGTCGCGAGACATTATACGCGAGGCGTGAACTCATTGGTCAACCCAAATGACAACTCGCCAACTGATTGGCTACTCTCACTTCACCTTTGCT
>gene=chr6_30585088-30585189; species=bosTau
AAACGCCCTCTTCGCGAGACAGTATGCGCGAGGCGTGAATTCATTGGTCAACCCGATAAACCACTCACCAGCTGATTGGATATCCAGCCTTAACCTTCGCT
>gene=chr6_30585088-30585189; species=calJac
AAACGCCCTTGTCGCGAGACATTGTACGCGAGTCGTAAACTCATTGGTCAACCTAAATAACAATTCGCCAGTTGATTGGCTACTATCCCTTCGCCTTCGCT
>gene=chr6_30585088-30585189; species=canFam
AAACGCCCTTGTCGCGAGACATTGTGCGCGAGGCGTGAATTCATTGGCCAACCCGAAAGACAACTCGCTAGCTGATTGGGTAGCCTTCCTTCACCTTCGCT
>gene=chr6_30585088-30585189; species=equCab
AAACGCCCTTGTCGCGCGACATTGTGCGTGAGGCGTGAATTCATTGGTCAACCAAAAAGACAACTCTCTAGCTTATTGGCTCTCCTTCCTTCGCCTTCGCT
>gene=chr6_30585088-30585189; species=gorGor
AAACGCCCTTGTCGCGAGACATTATACGCGAGGCGTGAA-TCATTGGTCAACC-AAATGACAACTCGCCAACTGATTGGCTACTCTCACTTCACCTTTGCT
>gene=chr6_30585088-30585189; species=panTro
AAACGCCCTTGTCGCGAGACATTATACGCGAGGCGTGAACTCATTGGTCAACCCAAATGACAACTCGCCAACTGATTGGCTACTCTCACTTCACCTTTGCT
>gene=chr6_30585088-30585189; species=papHam
AAACGCCCTTGTCGCGAGACATTATACGCGAGGCGTGAACTCATTGGTCAACCTAAACGACAATTCGCCAGCTGATTGGCTAGTCTCACTTCACCTTTGCT
>gene=chr6_30585088-30585189; species=ponAbe
AAACGCCCTTGTCGCGAGACATTATACGCGAGGCGTGAACTCATTGGTCAACCCAAATGACAATTCGCCAACTGATTGGCTACTCTCGCTTCATCTTTGCT
>gene=chr6_30585088-30585189; species=rheMac
AAACGCCCTTGTCGCGAGACATTATACGCGAGGCGTGAACTCATTGGTCAACCTAAACGACAATTCGCCAGCTGATTGGCTAGTCTCACTTCACCTTTGCT
>gene=chr6_32097945-32098255; species=hg19
ATGGCTACTGAATGCTGCCCTCGGAGCCTTGCCCCACGCGGAGAGGGCAGCCGGAGAGGGGCGCGGTGCGGGAGGCGGGGGTAGGGGGCGGAACAACTGGGAAAGATACTGACAACTAACCCTGGAGCCCGCGAGACTCCGAATCTAGTCAAATTCCTGGCAGCCAATCGGGAGAAGGGAGGAATCTGGTTAGCCCGCCTATTGAACGTGACATCATTTCCTCCGCAACCATGAAGCTCCAGGCCTTAGCAACTGAACTAGGCCAGAGCAACCGAACTAGGCAGAATCGAACAGAATTTGGCGCGGTCGG
>gene=chr6_32097945-32098255; species=bosTau
GTGC-TACTGAGTACTGTCGTTGGAGTCTTTCCCCAGGTGGAGAAGATGGAAAGGG----------------------------GCCAGGGGACAGCTGGAAGACAC--TGACAGCTAACCCTGGAGCCCGAGAGACAGAGAATCTAGTCAAATTCCTGGCAGCCAATCGGGAGGAGGGAGAAGTCTGATTAGCCCGCCTTTTGGACGTTACATCATTT-CCCAGCAAACGAGAAGCTCCAGGCCTTTGCGACCAGA-------------------CTAGGC----------------------------
>gene=chr6_32097945-32098255; species=calJac
ATGCTTACTGAATACTGCCCTCGGAGCCTTGCCCGGTGCAGAGAGCGCAGCGAGAGCAGGGCG-------GGGGAGGGGGATGAGGGGCGGAACAACTGTGAGAGATACTAAC----AACCCTGGAGTCCGCGAGACTCCCAATCTAGTCAAATTCCTGGCAGCCAATCGGAAGGAGGAAGGAATCTGGTTAGCTCGCCTATTGAGCGTGACGTCATTTCCTCCGCAACCGCGAAGCTCCAGGCCTTAGCAACTGAACTAGCCCAGAGCAACCGAACTAGGCAGAATCGAACAGAATTTGGCGAGGTCGG
>gene=chr6_32097945-32098255; species=canFam
GTGCTT--TGAGTACTATCCTGGGAGTCTTGCTCCAGGCGGAGAGGACGGTCGAGG----------------------------GCCAGG-AGCACCTGGG-GACAA--TGACAGCTAGCGCTGGAGCCCGCCAGGCTGCGAGTCGAATCATATTCCCGGCAGCCAATCCGGAGGACTGAGAGGCCTGGTGGGCCCGCCTTTTGTACGTGACGTCATTTCCCCCGCAACC-GGAAGCTCCAGGCCTTAGCAACCGAT-------------------CCTGGCCGAATCAAACCGAGCTTGGCTGGGTCCG
>gene=chr6_32097945-32098255; species=equCab
ATGCTTAGTGAGTACTGTCCTCTGAGTCCTGCTCCAGGCGGAGAGGACGGCCGAGG----------------------------GGCTGG-TGCAGCTGGGAGACGC--TGACAGCTAACCCTGGAGCCCGCGAGGCAGCGAAGTTAGTCAAATTCCTCATAGCCAATCGAGAGGAGGGAGGTGTCTGGTTACCCCGCCTTTTGGACGTGACGTCATTTCCGCCGCAACCGGGAGGCCCCAGGCCGTAGCAACCGAG-------------------CTAGGCCCAATCGAACCGAACTAGGTGAGGTCGC
>gene=chr6_32097945-32098255; species=gorGor
ATGGCTACTGAATACTGCCCTCGGAGCCTT-------------------------------------------------------------------------------TGACAACTAACCCTGGAGCCCGCGAGACTCCGAATCTAGTCAAATTCCTGGCAGCCAATCGGGAGAAGGGAGGAATCTGGTTAGCCCGCCTATTGAACGTGACATCATTTCCTCCGCAACCATGAAGCTCCAGGCCTTAGCAACTGAACTAGGCCAGAGCAACCGAACTAGGCAGAATCGAACAGAATTTGGCGCGGTCGG
>gene=chr6_32097945-32098255; species=panTro
ATGGCTACTGAATACTGCCCTCGGAGCCTTGCCCCACGCGGAGAGGGCAGCCGGAGAGGGGCGCGGTGCGGGGGGCGGGGGTAGGGGGCGGAACAACTGGGAAAGATACTGACAACTAACCCTGGAGCCCGCGAGACTCCGAATCTAGTCAAATTCCTGGCAGCCAATCGGGAGAAGGGAGGAATCTGGTTAGCCCGCCTATTGAACGTGACATCATTTCCTCCGCAACCATGAAGCTCCAGGCCTTAGCAACTGAACTAGGCCAGAGCAACCGAACTAGGCAGAATCGAACAGAATTTGGCGCGGTCGG
>gene=chr6_32097945-32098255; species=papHam
ATGGTTACTGAATACTGCCCTCGGAGCCTTGCCCCACGCGGAGAGGGCAGCCGGAGAGGGGAGGGGGGCGGGGGTGGG-----GGGGGCGGAACAACTGGGAAAGATACTGACGACTAACCCTGGAGTTCGCGAGACTCCGAATCTGGTC-AATTCCTGGCAGCCAATCGGGAGGAGGGAGGAA-CTGGTTAGCCCGCCTATTGAACGTGACATCATTTCCTCCGCAACCATGAAGCTCTAGGCCTTAGCAACTGAACTAGGCCAGAGCAACAGAACTAGGCAGAATCGAACAGAATTTGGCGAGGTCGG
>gene=chr6_32097945-32098255; species=ponAbe
ATGGTTACTGAATACTGCCCTCGGAGCCTTGCCCCACGCGGAGAGGGCAGCCGGAGAggggcgcggggcggggggcggAGGT-GGGGGCGGAACAACTGGGAAAGATACTGACAACTAACCCTGAAGCCCGCGAGACTCCGAATCTAGTCAAATTCCTGGCAGCCAATCGGGAGAAGGGAGGAATCTGGTTAGCCCGCCTATTGAACGTGACATCATTTCCTCCGCAACCATGAAGCTCCAGGCCTTAGCAACTGAACTAGGCCAGAGCAACCGAACTAGGCAGAATCGAACAGAATTTGGCGAGGTCGG
>gene=chr6_32097945-32098255; species=rheMac
ATTGTTACTGAATACTGCCCTCGGAGCCTTGCCCCACGCGGAGAGGGCAGCCGGAGAGGGGAG--------------------GGGGGCGGAACAACTGGGAAAGATACTGACGACTAACCCTGGAGTTCGCGAGACTCCGAATCTAGTCAAATTCCTGGCAGCCAATCGGGAGGAGGGAGGAA-CTGTTTAGCCCGCCTATTGAACGTGACATCATTTCCTCCGCAACCATGAAGCTCTAGGCCTTAGCAACTGAACTAGGCCAGAGCAACAGAACTAGGCAGAATCGAACAGAATTTGGCGAGGTCGG
>gene=chr6_33168541-33168720; species=hg19
ACCTCCACACTCGCGCATGCGTGTCAGTGCAGGATGGATTCGTCGCTACCGGAGTGCCGCCATATTGGTAAAGGCATTAGGGCGAAGGTGGAACGGAACTTCCTGTTCTCGCGGGATCTAAAGGCGGGACTGCCACGTCCAAGCAAACCGGGAAAGGAGAGGATCCCGGAGCCGGTGAG
>gene=chr6_33168541-33168720; species=bosTau
ACCTCCACGTCCGCGCATGCGCGCCAGGGCTGGCCCGCATCCCCGCAGCCCGAGTGCGGCCATATTGGTAAAGGTACTGGGACCGAGGTAGAACGGGACTTCCCATTCTCGCGGGAGCTAGGGGCGGGACTGCCACGTCCGAGCAAACCGGGAGAGGAGAGGATCCCGGAGCCGGTGAG
>gene=chr6_33168541-33168720; species=calJac
ACCTCCAGACTCGCGCATGCGCGTCAGCTCAGGGTGGCTTCGTCGCTACCGGAGTGCCGCCATATTGGTAAAGGCATTAGGGCGAAGGTGGAACGGAACTTCCTGTTCTCGCGGGAGCTAAAGGCGGGACTGCCACGTCCAAGCAAACGGGGAAAGGAGAGGATCCCGGAGCCGGTGAG
>gene=chr6_33168541-33168720; species=canFam
ACCTCCAGACTTGCGCATGCGCGCCAGAGTAGGGCAGCTTGGCGGCCTCCAGAGTGCAGCCATATTGGTAAAGGTATTGGGACCGAGGGGCGACGGAATTTCCTGTTCTCGCGGGAGCCAGAGGCAGGACTGCCACGTCCGAGCAAACCGGGAAAGGAGAGGATCCCGAAGCCGGTGAG
>gene=chr6_33168541-33168720; species=equCab
ACCTCCACACCCGCGCATGCGCGCCAGGGCAGGGCCGC-TCGCCGCTACCGGAGTGCAGCCATATTGGTAAAGGTATTGGGACGGAGATAAAACGGAACTTCCTGTTCTCGCGGGAGCTAGAGGCGTGACTGCCACGTCCGAGCAAACCGGGAAAGGAGAGGATTCCGGAGCCGGTGAG
>gene=chr6_33168541-33168720; species=gorGor
ACCTCCACACTCGCGCATGCGCGTCAGTGCAGGATGGATTCGTCGCTACCGGAATGCCGCCATATTGGTAAAGGCATTAGGGCGAAGGTGGAACGGAACTTCCTGTTCTCGCGGGATCTAAAGGCGGGACTGCCACGTCCAAGCAAACCGGGAAAGGAGAGGATCCCGGAGCCGGTGAG
>gene=chr6_33168541-33168720; species=panTro
ACCTCCACACTCGCGCATGCGCGTCAGTGCAGGATGGATTCGTCGCTACCGGAGTGCCGCCATATTGGTAAAGGCATTAGGGCGAAGGTGGAACGGAACTTCCTGTTCTCGCGGGATCTAAAGGCGGGACTGCCACGTCCAAGCAAACCGGGAAAGGAGAGGATCCCGGAGCCGGTGAG
>gene=chr6_33168541-33168720; species=papHam
ACCTCCACACTCGCGCATGCGCATCAGTGCAGGATGGATTCGTCGCTACCAGAGTACCGCCATATTGGTAAAGGCATTAGG--------------------------------------------------------------------------------------------------
>gene=chr6_33168541-33168720; species=ponAbe
-----------------------------------------------------------------------------------------------------------------------------------------------------------------------------------
>gene=chr6_33168541-33168720; species=rheMac
ACCTCCACACTCGCGCATGCGCATCAGTGCAGGATGGATTCGTCGCTACCAGAGTACCGCCATATTGGTAAAGGCACTAGGACGAAGGTGGAACGGAACTTCCTGTTCTCGCGGGAGCTAAAGGCGGGACTGCCACGTCCGAGCAAACCGGGAAAGGAGAGGATCCCGGAGCTGGTGAG
>gene=chr6_35436021-35436249; species=hg19
CCGCGCCGGCCTAGCGGCCCAGCGACGCCCCCCAGCGGCCAGAGAAGGCCGCGCTTCTCGGGGTTGGCCCACCCAACCGCTCTGCGGGTAGGACCGAGGAGCAAAGCATTATCGCGAGATCAGGGCCACTATTTGAGCGCATGCGCAAGACATGCTAGTCTCTTTTCCGGTTAGCGCGGCGTGAGAAGCCATGAGGTGAGTTGGTCCTGAAAGCCCTATCCGCGTTCA
>gene=chr6_35436021-35436249; species=bosTau
CCAAGCGAGTCTAGCGGCACGGTGGCGCCCCTCAGTGGCCGCAGGTGGCGGCGCTCCCCGGGATTGAGCCACCAGACCACTCAGGAGAAAAGCCGCGGGAAC-AGACACTCTCGCGAGAACAAGGATCTTATTTGGGCGCATGCGCGAGCAGCATTTCTCTCTTTTCCGGTTATCGCGGCGTAGGGAACTATGAGGTTGG-TGTTGCTTATCGTGCTATCCACGTTCA
>gene=chr6_35436021-35436249; species=calJac
CCGCGCCGGCTTAGCGGCGCAGCGACGGCCCCCAGCGGCCAAAGAAGGCCGCGCTCCTCCGAGCTGGTCAATCCAA----TCTAAGACTAGGACCGA-GAACAAGGTATTCTCGCGAGATCAGGGCCACTACTTGAGCGCTTGCGCAAAGCATTCTAGCCTCTTTTCCGGTTAGCGCGGTAGGAGAAGCCATGAGGTGAG-TGGTGCTGAAAGCCCTATCCGCGTTCA
>gene=chr6_35436021-35436249; species=canFam
cgGAGCCAGCCTAGCTGCGCGGCAGCGCCCTCCAGCGGCCATGGACGGCGGCGCGACCCGAGATTGAGCGGCCTGGCCGCTCCGGAGGGAAACCACGGGCA-AAGGCA-TCTCGCGAGAACAAGAGCCTTATTTGAGCGCACGCGCGAGTTGAAGCACTCTCTTTTCCGGTTACTGCGGCGCGAGCTACCATGAGGTGAG-TGGCGCTTGGGGAGCCATCCACCGTCA
>gene=chr6_35436021-35436249; species=equCab
TCGCGTGGGTCATTCGCCACAGCAGCGCCCTCCAGCGGCCGGAGATGGCGGCGCTCTCCTGGATTGAGGGACGCCGCAGCTCAGGGGAGAAACCACAGGAAGAAGGCACTCTCGCGAGAACGAAGTCCCTATTTGAGCGCATGCGCAAATCCCATAG--CCTCTTTCCGGTTGTTGCGGCGTGAGGCATCATGAGGTGAG-CGGCGCTTAGGATGCTATCCGTGGTCA
>gene=chr6_35436021-35436249; species=gorGor
CCGCGCCGGCCTAGCGGCCCAGCGATGCCCCCCAGCGGCCAGAGAAGGCCGCGCTTCTCGGGG-TGGCCCACCCAACCGCTCTGCGGGTAGTACCGAGGAGCAAGGCATTATCGCGAGATCAGGGCCACTATTTGAGCGCATGCGCAAGGCAGGCTAGTCTCTTTTCCGGTTAGCGCGGCGTGAGAAGCCATGAGGTGAGTTGGTCTTGAAAGCCCTATCCGCGTTCA
>gene=chr6_35436021-35436249; species=panTro
CCGCGCCGGCCTAGCGGCCCAGCGACGCCCCCCAGCGGCCAGAGAAGGCCGCGCTTCTCGGGGTTGGCCCACCCAACCGCTCTGCGGGTAGGACAGAGGAGCAAAGCATTATCGCGAGATCAGGGCCACTATTTGAGCGCATGCGCAAGACATGCTAGTCTCTTTTCCGGTTAGCGCGGCGTGAGAAGCCATGAGGTGAGTTGGTCCTGAAAGCCCTATCCGCGTTCA
>gene=chr6_35436021-35436249; species=papHam
CCGCGCCGGCCTAGCGGCCCAGCGGCCCCCCCCAGCGGCCGGAGAAGGCCGCGCTTCTCGGGGTTAGCCCACCCAACCTCTGTGTGGGTAGGACCGAGGAACAACGCATTCTCGCGAGATCAGGGCCACTATTAGAGCGCATGCGCAAATCGTACTAGTCTCTTTTCCGGTTAGCGCGGCGTGAGAAGCCATGAGGTAAG-TGGTCCTGAAAGCCCTATCTGCGTTCA
>gene=chr6_35436021-35436249; species=ponAbe
CCGCGCCGGCCTAGCGGCCCAGCGACGCCCCCCAGCGGCCGGAGAAGGCCGTGCTTCTCGGGGTTGACCCACCCAACCGCTCTGCGGGTAGGACCGAGGAGCAAGGCATTATCGCGAGATCAGGGCCACTATTTGAGCGCATGCGCAAGACATACTAGTCTCTTTTCCGGTTAGCGCGGCGTGAGAAGCTATGAGGTGAGTTGGTCCTGAAAGCCCTATCCGCGTTCA
>gene=chr6_35436021-35436249; species=rheMac
CCGCGCCGGCCTAGCGGCCCAGCGAC-TCCCCCAGCGGCCGGAGAAGTCCGTGCTTCTGGGGGTTGGCCCACCCAACCTCTGTGTGGGTAAGACCGAGGAACGACGCATTCTCGCGAGATC-GGGCCACTATTAGAGCGCATGCGCAAACTGTACTAGTCTCTTTTCCGGTTAGCGCGGCGTGAGAAGCCATGAGGTAAG-TGGTCCTGAAAGCCCTATCTGCGTTCA
>gene=chr6_35995295-35995640; species=hg19
CCCGCCGGCCACGGTGAGGCGCGCGAGGCGTGTGCTGCCAGCTTCTCTCTTCCTTCCCCGGTCCGCCTTCGCGCCCTTAAGGAGACAGTCCCTGGGAGTTTCTGCCTTTGGTCTCCAGTTATTGTTCTCTTCTCGCGAGAACTGCTCCTCCCATCCTCTTCTCTCACGAAGCCCCGCCCGCGGAGAGGTTCCATATTGGGTAAAATCTCGGCTCTCGGAGAGTCCCGGGAGCTGTTCTCGCGAGAGTACTGCGGGAGGCTCCCGTTTGCTGGCTCTTGGAACCGCGACCACTGGAGCCTTAGCGGGCGCAGCAGCTGGAACGGGAGTACTGCGACGCAGCCCGGA
>gene=chr6_35995295-35995640; species=bosTau
CCCACCGACCACGGTGGGGCGCGCGCGGCCTGTGTCGGCTGCTTCTCCGCTCCTTCCCGGGTCCGCCTTCGCGCGCTAAAGGAGGCAATCCCTGGGAGTTCCTGCCTCTGGGGGCCAGCTGTTGCTCTCTTCTCGCGAGAATTACTTCTCCCGAGCTCTCCCTTCATCAACCCCCTCCCGCGGGCAGGTTCCATATTGGGTAAAATCTCGGCTCGAGGAGAGGTCTGGGAGCTGTTCTCGCGAGAGCACGGCGGGAGCCTCCTGTTCGCTGGCT-CTGGAAAGGCGACCACTGCAAGCTCCGCGGGCGCTGCAGCTGGAGCTGTGACCCCGCCGCGCAGCCGGGA
>gene=chr6_35995295-35995640; species=calJac
CCCGCCGGCCACGGTGAGGCGCGCGCGGCGTGTGCTGCCCGCTTATCTCTTTCTTCCCTAGTGCGCCTTCGCGCCCTTAAGGAGACAGTCCCTGGGAATTTCTGCCTCTGGTCTACAGTTGTTGCTCTCTTCTCGCGAGAATTGCTTCTCCCATATTCTCCTCTCACGAAGCCCCGCCCGCGGAGAGGTTCCATATTGGGTAAAATCTCGGTTCGCGGAGAGTTCCAGGAGCTGTTCTCGCGAGAGTACG--GGGAGGCTCCCGTTTGCTGGCT-CTGGAACCGGGACCACTGGATCCTCAGCGGGC---GCAGCTGGAGCAGAAGTCCTGCGACGCAGCCCAGA
>gene=chr6_35995295-35995640; species=canFam
CCCGCCGACCACGGTGGGGCGCACGCGGCATACGTTGCCTGCCTGTCCCTCCTTTCCCGGGTCCGCCTTCGCGCCCTT---AAGGCAGTCCCCGAGAGTTCCTGCCTCTGGTCTCCAGCTGTTGCCCTTTTCTCGCGAGAAGTGCTCCTCCCATCCTCTCCGGTAGTCCACCCCCTCCCGTGGGCAGGTTCCATATTGGGTAAAATCTCGGCTCGCGGAGAGTCCCGGGAGCTGGTCTCGCGAGAGTACGGCTAGCGACTCCTGTTCGCTGGCT-CTGGAACGGCGATCACTGGAACTTGAGCGGGCGCTGCAGCTGGAGCCGCAGTTCCGCGGCGCAGCCCGGG
>gene=chr6_35995295-35995640; species=equCab
CCCGCCGACCACGGTGGGGCGCACGCGGCACGTGTCGCCCGCTTATCTCTTCTTTCCCGGGTCCGCCTTCGCGCTTTT---AAGACAGTCCCCGGGAGTTCCTGCCTCAGGTCGCCAGCTGTTGCTCTCTTCTCGCGAGAACTGCTCCTCCCGTCCTCTCCCCTCCTCAACCCCCTCCCGGGGGTAGGTTCCATATTGGGTAAAATCTCGGCTCGCGGAGAGTCCCGGGAGCTGTTCTCGCGAGAGTACGGCGGGAGGCTCCTGTTCGCTGGCT-CTGGAACGGCGAACACTGGAAACTCACCGGGCGCTGCAACTGGAGCGGTGGTCCCGGGGAGCTGCCCGGA
>gene=chr6_35995295-35995640; species=gorGor
CCCGCCGGCCACGGTGGGGCGCCCGCGACGTGTGCTGCCAGCTTATCT-TTCCTTCCCCGGTCCGCCTTCGCGCCCTTAAGGAGACAGTCCCTGGGAGTTTCTGCCTTTGGTCTCCAGTTGTTGTTCTCTTCTCGCGAGAACTGCTCCTCCCATCCTCTTCTCTCACGAAGCCCCGCCCGCGGAGAGGTTCCATATTGGGTAAAATCTCGGCTCTCGGAGAGTCCCGGGAGCTGTTCTCGCGAGAGTACTGCGGGAGGCTCCCGTTTGCTGGCTCTTGGAACCGCGACCACTGGAGCCTTAGCGGGCGCAGCAGCTGGAGCAGTAGTACTGCGACGCAGCCCGGA
>gene=chr6_35995295-35995640; species=panTro
CCCGCCGGCCACGGTGGGGCGCGCGCGGCGTGTGCTGCCAGCTTATCTCTTC-TTCCCCGATCCGCCTTCGCGCCCTTAAGGAGACAGTCCCTGGGAGTTTCTGCCTTTGGTCTCCAGTTGTTGCTCTCTTCTCGCGAGAACTGCTCCTCCCATCCTCTTCTCTCACGAAGCCCCGCCCGCGGAGAGGTTCCATATTGGGTAAAATCTCGGCTCTCGGAGAGTCCCGGGAGCTGTTCTCGCGAGAGTACTGCGGGAGGCTCCCGTTTGCTGGCTCTTGGAACCGCGACCACTGGAGCCTTAGCGGGCGCAGCAGCTGGAGCAGGAGTACTGCGACGCATCCCGGA
>gene=chr6_35995295-35995640; species=papHam
CCTGCCGGCCACGGTGGGGCGCGCGCGGCGTGTGCTGCCCGCTTATCTCTTCCTTCCCTGGTCCGCCTTCGCGCCCTTAAGGAGACAGTCCCTGGGAGTTTCTGCCTTTGGGCTCCAGTTGTTGCTGTCTTCTCGCGAGAACTGCTCCTCCCATCCTCTCCTCTCACGAAGCCCCGCCCGCGAAGAGGTTCCATATTGGGTAAAATCTCGGCTCTCGGAGAGTCCCGGGAGCAGTTCTCGCGAGAGTACTGCGGGAGGCTCCTGTTTGCTGGCT-GTGGAACCGCGACCACTGGAGCCTCAGCGGGCGCAGCAGCTGGATCCGGAGTACTGCGACGCAGCTCGGA
>gene=chr6_35995295-35995640; species=ponAbe
CCCGCCGGCCACGGTGGGGCGCGCGCGGCGTGTGCTGCCAGTTTATCTCTTCCTTCCCCGGTCCGCCTTAGCGCCCTTAAGGAGACAGTCCCTGGGAGTTTCTGCCTTTGGTCCCCAGTTGTTGCTCTCTTCTCGCGAGAACTGCTCCTCCCAGCCTCTTCTCTCACGAAGCCCCGCCCGCGGAGAGGTTCCATATTGGGTAAAATCTCGGCTCTCGGAGAGTCCTGGGAGCTGTTCTCGCGAGAGTACTGCGGGAGGCTCCTGTTTGCTGGCTCTTGGAACCGCGACCACTGGAGCCTCAGCGGGCGCAGCAGCTGGAGCAAGAGTACTGCGACGCAGCCCGGA
>gene=chr6_35995295-35995640; species=rheMac
CCTGCCGGCCACGGTGGGGCGCGCGCGGCGTGTGCTGCCCGCTTATCTCTTCCTTCCCTGGTCCGCCTTCGCGCCCTTAAGGAGACAGTTCCTGGGAGTTTCTGCCTTTGGGCTCCAGTTGTTGCTCTCTTCTCGCGAGAACTGCCCCTCTCATCCTCTCCTCTCACGAAGCCCCGCCCGCGAAGAGGTTCCATATTGGGTAAAATCTCGGCTCTCGGAGAGTCCCGGGAGCAGTTCTCGCGAGAGTACTGCGGGAGGCTCCTGTTTGCTGGCT-GTGGAACCGCGACCACTGGAGCCTCAGCGGGCGCAGCAGCTGGATCCGGAGTACTGCGACGCAGCTCGGA
>gene=chr6_36853473-36853679; species=hg19
AAGTCTGTGTGAGCCAGTCCAGGTAAATTAGGAAGACAAGGATTTAGGACTGGGGCGAAAAGAGCCAGAACGGAAGAAGGACGCCAGGGGGAGCAAGAACCTACACTCTCCAGATATCGCGAGAGGTCCCGCGCTCGCCACGACACTGAGTGTTCTGTTTTGGGCGGAAGCGCTGGACGAGAGGAGGAATTACTCTAGGGTACAAG
>gene=chr6_36853473-36853679; species=bosTau
----------------------------------------------CAGCAAGGACTGAAGAAGACCGAGA-------GGCCGCCAGGGGGAGCAAGAAGCCGAACTCTCCAGATCTCGTGATAGTTCCCAAGTTCTCCGAGACATCGCCTGATCTACTTCTGGCGGAAGCTTCCGGC-GGAGAAGAAGC-------------GCT
>gene=chr6_36853473-36853679; species=calJac
TAATCTGTGTCAGTCAGTCCAGGTAAATAAGGGAGACAAGGATTTAGGACTGAGGCG-AAAGAGCCGGAGCGGCAGAAGGACGCCAGGGGGAGCAAGAATATGCAGTCTTCAGATATCGCGATAGCTCCCGCGCTCTCCACAACACTGCTTGTTCTGTTTGGGGCGGAAGCGCTAGTCCAGAGGAGGAACTACTCTAGAGGGCAAG
>gene=chr6_36853473-36853679; species=canFam
ACGCCCGTCC----CACAACGGGA-------------------AGAGGACAGACCCCGCCGGGCACGGACT-------TGACGCCAGGGGGAGCCAGAACCCGTGCCCTCCAGATCTCGCGGGAGTTCGCCCGGCCGCT-----GTCGCGGGTTCTGCTGCTGACGGCAGCGCGGGGC-CGAGAAAGACCTACCCGAGGGCGCGCG
>gene=chr6_36853473-36853679; species=equCab
CAGTCTGTTT----GCG--CAGAA-------------------ACAGGACAGCCCCTGACCATCACTGAAA-------CGACGCC-GGGGGAACGAAAAGCGGCGCGCTCCATATCGCGCGAGACTTCCCCCACGCGCCGCGTCGCCGCGCGGTCTGTTTTTGGCGGAAGTGCGGGGC-GGAGAAGGAGCTGCCCTACGGCGCGCT
>gene=chr6_36853473-36853679; species=gorGor
--------------------------------------------------------------------------------------------------------------------------------------------------------------------------------------------------------------
>gene=chr6_36853473-36853679; species=panTro
AAGTCTGTGTGAGCCAGTCCAGGTAAATTAGGAAGACAAGGATTTAGGACTGGGGCGAAAAGAGCCAGAGCGGAAGAAGGACGCCAGGGGGAGCAAGAACCTACACTCTCCAGATATCGCGACAGGTCCCGCGCTCGCCACGACACTGAGTGTTCTGTTTTGGGCGGAAGCGCTGGACGAGAGGAGGAACTACTCTAGGGTACAAG
>gene=chr6_36853473-36853679; species=papHam
AAGTCTGTGT--GTCAGTCCAGGTAAATAAGGGAGACAAGGATTTAGGACTAGGGCGAAAAGAGCCCGATCGGGAGAAGGACGCCAGGGGGAGCAATAACCTGCACTCTCCAGATATCGCGAGAGCTCCCGCGCTCGCCACGACGCTGAGTGTTCCGTTTTGGGCGGAAGCGCTGGACGAGAGGAGAAACTACTGTAGGG-ACAAG
>gene=chr6_36853473-36853679; species=ponAbe
AAGTCTGTGTGAGCCAGTCCAGGTAAATAAGGAAGCCAAGGA-TTAGGACTGGGGCGAAAAGAGCCAGAGCGGAAGAAGGACGCCAGAGGGAGCAAGAACCTACACTCTCCAGATATCGCGAGAGGTCACGCGCTCGCCACGACACTGAGTGTTCTGTTTTGGGCGGAAGCGCTGGGCGAGAGGAGGAGCTACTCTAGGGTACAAG
>gene=chr6_36853473-36853679; species=rheMac
AAGTCTGTGT--GTCAGTCCAGGTAAATAAGGGAGACAAGGATTTAGGACTAGGGCGAAAAGAGCCCGATCGGGAGAAGGACGCCAGGGGGAGCAATAACCTGCACTCTCCAGATATCGCGAGAGCTCCCGCGCTCGCCACGACGTTGAGTGTTCCGTTTTGGGCGGAAGCGCTGGACGAGAGGAGAAACTACTATAGGG-ACAAG
>gene=chr6_43395394-43395704; species=hg19
AGTTCTCAGGATATCGGAATCCGGTGCACAGCAGCTTCTTCAGGTTTGAGGTTCCGGATGCCTGGGGGCGGAGAAACGGGAGGGGAAAAACAGATGGCAAGGTGGGTGACCAGCGTCCAGAAATCCACTGGGGAAACCTCCTCCCGTTTTTACCCTTGGTACCGCGAGAATGGGCGGGGTCTGGCTTCGGGGCGGAAGCGACGGGCGGTCCCGGTTCCAGGGCGGGGCTGGAGACAGGGAGACCCGGCTGGGAAGTGCAGGCAAAGCCGGCTGTTACCCTGCACAGCCGTCACCCTCAACTTTCCCTTCA
>gene=chr6_43395394-43395704; species=bosTau
AGTGTTCGGGATTTCAGGATCCGGTGGAAAACAGCTTTCTCAAGTTAAACGTTCCGGATCTCTGGGGATGGGGACACAAGGAGTGGGAAAAGCGAACCCCGCTAGCGGACCAG--TACAGAAAACCGCCAGCCAAAGCAACTCGC-TTTCTACCGCTGGTAACGCAAGAACTGCCGGAGTCCAGATTCCAGACTGAAGCAAGGGAAGGTCCCGGTTCGTGGGCGGGGTTGGAGGCGGCGAGGTCCGTCAGGGGCGCGCTGTCA-----CTCTG----GCTCCACCCCCTCCACCCTCTGCTCTCCCCGCA
>gene=chr6_43395394-43395704; species=calJac
AGTTCTCAAGATATCGGAATCCGGTGCACTGCAGCTTCTTCAGGTTTGAGGTTCCAGATGCCCGGGGGCGGAGAAACGGGAGGAAAAAGACTGGTGGCAAGGTGGGTAACCAGCGCCCAGAAATCCGCC-GCGAAACCTCCTCTC-TTTCTATCCCTGGTACCGCGAGAATGGGCGGGGTCTGGCTTCGGGGCGGAAGCGACCGGAGGCCCTGGTTCAAGGGCGGGGCTAAAGGCGGGGGCACCCGGCTGGGAAGTGCAGGCAAAGCCGGCTGCTACCCTGCACCCCCTTCACCCTCATCTTTCTCTTCA
>gene=chr6_43395394-43395704; species=canFam
AGTGCTCGGGATCTCGGGAGCCGCTGGCGAGCATCACCTTCAGGTTAGACGTTCCGGATCTCTGGGGTCGGAGACACAAGGAGGGGGGACAAGCAGGCCGGCCGGGCGACCGC--TCCGGAAACCTGCC----AAGCCGACCCAC-TT---CCCTGTGGCAACGCGAGAATGGGTGGGGTCTGGCCTCCGGGCCGCGGCGAGGGGCGGTCCCGGTTC-GGGGCGGGGTTGGAGGCGGGGAGACCCG----------GCTGTCCGGGCGCGCAG----GCGGC-CCCCCGCCACCCCCGGCTCTCCTCGCA
>gene=chr6_43395394-43395704; species=equCab
AGTGCGCGGGATCTCCGGGTCCGGTGGAAAGCAGCTTCTTCAGGTTAGAGGTTCCGGATGTCTGCGG-CGGGGACACAAGGAGGGCGAAAAACCAGGCTGAGTGAGTGACCAG--TCCAGAAACCC-------AAACCACCTTCC-TTTCTCCCCTTGGTAACGCCAGATTCAGCAGGATCTGGCTTCGGGGCGGAAGCAAGGGGAGGCCCTGCTTCGAGGGCGGGGTTGGAGTCGGGGAGACCCGGCTGGGGCGAGCTGTCCGGGCTCGCTG----ACACC-ACCCCTCCGCCCTCGGCTTTCCCCGCA
>gene=chr6_43395394-43395704; species=gorGor
AGTTCTCAGGATATCGGAATCCGGTGCACAGCAGCTTCTTCAGGTTTGAGGTTCCGGATGCCTGGGGGCGGAGAAACGGGAGGGGAAAAACAGATGGCAAG-TGGGTGACCAGCGTCCAGAAATCCACCGGGGAAACCTCCTCCCGTTTTTACCCTTGGTACCGCGAGAATGGGCG-GGTCTGGCTTCGGGGCGGAAGCGACGGGCGGTCCCGGTTCCAGGGCGGGGCTGGAGACGGGGAGACCCGGCTGGGAAGTGCAGGCAAAGCCGGCTATTACCCTGCGCAGCCGTCACCCTCAACTTTCCCTTCA
>gene=chr6_43395394-43395704; species=panTro
AGTTCTCAGGATATCGGAATCCGGTGCACAGCAGCTTCTTCAGGTTTGAGGTTCCGGATGCCTGGGGGCGGAGAAACGGGAGGGGAAAAACAGATGGCAAGGTGGGTGACCAGCGTCCAGAAATCCACTGGGGAAACCTCC---CGTTTTTACCCTTGGTACCGCGAGAATGGGCGGGGTCTGGCTTCGGGGCGGAAGCGACGGGCGGTCCCGGTTCCAGGGCGGGGCTGGAGACAGGGAGACCCGGCTGGGAAGTGCAGGCAAAGCCGGCTGTTACCCTGCACAGCCGTCACCCTCAACTTTCC-TTCA
>gene=chr6_43395394-43395704; species=papHam
AGTATTCAGGATATCGGAATCCGGTGCACAGCAGCTTCTTCAGGTTTGAGGTTCCGGATGCCTGGGGACGGAGAAACGAGAGGGGAAAAACAGATGGAAAGGTGGGTGACCAGCGTCCAGAAATCCAACGGGGAAACCTCCTACC-TTTCTACCCTTGGTACCGCGAGAATGGGCGGGGTCTGGCTTCGGGGCGGAAGCGACGGGCGGTCCTGGTTCCGGGGCGGGGCTGGAGGCGGGGAGACCGGGCTGGAAAGCGCCAGCAAAGCCGGCTGTTACTCTGCCCCGCGTTCACGTTCAACTTTGCCTTCA
>gene=chr6_43395394-43395704; species=ponAbe
AGTACCCAGGATATCGGAATCCAGTGCACAGCAGCTTCTTCAGGTTTGAGGTTCCGGATGCCTGGGGGCGGAGAAACGGGAGGGGAAAAACAGACGGAAAGGTGGGTGACCAGCATCCAGAAATCCACCGGGGAAGCCTCTTCCC-TTTCTACCCTTGGTACCGCGAGAATGGGCGGGGTCTGGCTTCGGGGCGGAAGCGACGGGCGGTCTCGGTTCCAGGGCGGGGCTGGAGGCGGGGAGACCCGGCTGGGAAGTGCAGGCAAAGCCGGCTGTTACCCTGCACAGCCGTCACCCTCAACTTTCCCTTCA
>gene=chr6_43395394-43395704; species=rheMac
----------------------------------------------------------------------------------------------------------------------------------------------------------------------------------------------------------------------------------------------------------------------------------------------------------------------
>gene=chr6_44355131-44355395; species=hg19
CTTCGGAGCAACTGTGCTGAAATTCCGTACGCGTGACGTTCCCACCCTCTGCCACTCGGTGACGTCACGATCAATCCCACCACTAAGTTCCCAGCCAAGCGCTACCGCCGCTATCTCGCGAGAGCCGTAGTTTCTTCCATTCTGTTTTGGACATGCGCGGGGCGTAAGGCGCTTTGGCCAGAGTGGTTTGATGGTTTTGTGTTAGTCTTCCTGCAGCTGAGCTTCCACAAGACACTTTTTCCCTTTCAGCCACCCAATATCTCG
>gene=chr6_44355131-44355395; species=bosTau
TTTTAGACCAGCTGAGCTTAAACCCCACAGGCGAGACGTTCCCATTCTTTGCCA-CACGTGACGTCACGACCAATCCCAGGACTGCATTCCCAGTCAAGAGCCTCCGCCGATATCTCGCGAAAGCCGTGGCTTCTTCCAACCTATTTTGGGCATGCGCGCGGCTTCGAGTACTTTGGCTAGAGTGGTTTGATGGTTTTCCGTCAGTCTTCCTAGAGCAGAGCTTTATCGAGGCACTTACTTCCTTCCAGTCACTCCAGTTCTCG
>gene=chr6_44355131-44355395; species=calJac
CTTCTGAGCAACTGTGCTGAAATTCCATACGCATGACGTTCCCACCCTCTGCCACTCGGTGACGTCACGATAAATCCCACCACTGTG-TCCCAGCCAAGCGTCACCGCCGTTATCTCGCGAGAGCCGTGGTTTCTTCCTTTCTGTTTTGAACCTGCGCGAGGCTTAGGGCGCTTTGGCCAAAGTGGTTTGATGGTTTTGTGTCAGTCTTCCTACCGGTGAGCTTCCACCAGGCAC-TTTTCCCCTTCGGCCACCCCAGATCTCG
>gene=chr6_44355131-44355395; species=canFam
TCCTAGAACACCTGGGCTATTTCTGCACCCGT--GATGTTCCCTCTCTTCGCCACTAGGTGACGTCACGATCAATCCCACCGCCACCTTCCCTGCGAAGAGCCGCCCGCGATATCTCGCGAGAGCCGTGCTTTCCTCCAACCTGTTTTGGACATGCGCGCGGCGTGGGGGCGCTTTAGTGGAGGGGTTGGACGGCGTTCCGTCGGTCTTTCCAGGCTGGAGCTCTAGCGAGGCGCTCGTT-CCTTTCAG-TAACCGCATTCTCG
>gene=chr6_44355131-44355395; species=equCab
TTTTAGATCAACTGGGCTGAAACTCTACCCGTGCGACGTTCCCATTCTCTGCCACGAGGTGACGTCACGACCAACTCCACCGCTACATTCTCCGCAGGGAGCCACGGTCGGTATCTCGCGAGAGCCGTGGTTTCCTCCAACCTCTTTTGGATATGCGCGGGGCGTAGGACGCTTCTATCAGGGTGGTCTGATGCCTTTTTGGCAGTCTTCCTAGACTAGCGCTTTAACAAGGCACTTACTGCCTTTCAGCCACCCGAGATCTCG
>gene=chr6_44355131-44355395; species=gorGor
------------------------------------------------------------------------------------------------------------------------------------------------------------------------------------------------------------------------------------------------------------------------
>gene=chr6_44355131-44355395; species=panTro
CTTCGGAGCAACTGTGCTGAAATTCCGTACGCGTGACGTTCCCACCCTCTGCCACTCGGTGACGTCACGATCAATCCCACCACTAAGTTCCCAGCCAAGCGCTACCGCCGCTATCTCGCGAGAGCCGTAGTTTCTTCCATTCTGTTTTGGACATGCGCGGGGCGTAAGGCGCTTTGGCCAGAGTGGTTTGATGGTTTTGTGTCCGTCTTCCTACAGCTGAGCTTCCACAAGACACTTTTTCCCTTTCAGCCACCCAAGATCTCG
>gene=chr6_44355131-44355395; species=papHam
CTTCGTAGCAACTGTGCTGAAATTCCACACGCGTGGCGTTCCCAGCCTCTGCCACTCGGTGACGTTACCATCAATCCCACCACTTTGTTCCCAGCCAAGCTCCACCGCCGCTATCTCGCGAGAGCCGTAGTTTCTTCCATTCGGTTTTGGACATGCGCGGGGCGTAAGGCGCTTTGGCCAGAGTGGTTTGATGGTTTTTTGTCAGTCTTCCTACAGCTGAGCTTCCACAAGACACTTTTTCCCTTTCAGCCACCCCAGATCTCG
>gene=chr6_44355131-44355395; species=ponAbe
CTTCGGAGCAACTGTGCTGAAATTCCGTACGCGTGACGTTCCCACCCTCTGCCACTCGGTGACGTCACGATCAAGCCCACCACTACGTTCCCAGCCAAGCTCTACCGCCGCTATCTCGCGAGAGCCGTAGTTTCTTCCATTCTGTTTTGGACATGCGCGGGGCGTAAGGCGCTTTGGCCACAGTGGTTTGATGGTTTTGTGTCAGTCTTCCTACAGCTGAGCTTCCACAAGACACTTTTTCCCTTTCAGCCACCCCAGATCTCG
>gene=chr6_44355131-44355395; species=rheMac
CTTCGTAGCAACTGTGCTGAAATACCACACGCGTGGCGTTCCCAGCCTCTGCCACTCGGTGACGTTACGATCAATCCCACCACTTTGTTCTCAGCCAAGCTTCACCGCCGCTATCTCGCGAGAGCCGTAGTTTCTTCCATTCGGTTTTGGACATGCGCGGGGCGTAAGGCGCTTTGGCCAGAGTGGTTTGATGGTTTTTTGTCAGTCTTCCTACAGCTGAGCTTCCACAAGACACTTTTTCCCTTTCAGCCACCCCAGATCTCG
>gene=chr6_52284911-52285115; species=hg19
TCTCATCCTCCGGGAGCGGGGCGGGGCGAAGCGGAAGAGGAGGGGCCGACACAACCACGCCCACTAGCCGCGCTCCAAGGCCGCGGCCCACTTACCGCGAGAACGCGGAGTCCTGCGGATGGCGCACGCGCAAACCTCCTGTGATGCCTGCGCCTCCTGGCCCCGCCTTCCGCTCGTGGGAGTTCCGGATGTTTAGCGTTACCA
>gene=chr6_52284911-52285115; species=bosTau
TGACTGCGC---------------------------GGGGCGGGGCCAGCTCCGCTCGG--------CCACACTC--------------------CGCGAGAACGTCTAGT-CCACGGGCTGCGCACGCGCTG---ACCGGACACTCCTGCGTC-TCGGGCCCCGCCCCTCTTCCGCAAGCGCTCGGCGTGTTTGGCGTTACCA
>gene=chr6_52284911-52285115; species=calJac
CCTCATCCTCTGGCAGCGGGGCGGGGCGAAGAGGAAGGGGAGGGGCCGGCACGACATTGGCCACTAGCCGCGCCCCAAGGCCGCGGCCTCCTTACCGCGAGAACGCGGAGTCCCTAGGACGGCGCACGCGCAAA---CCTGTGACGTCTgcgcgccccccccccgcccTCCGCTTGTGGGAGTTCCGGATGTTTAGCGTTACCA
>gene=chr6_52284911-52285115; species=canFam
ACCC-----------------------------------------------------CGCCCACCAGCTCC-------CACGTCTCCC-CCGCAACGCT----------GGCCCGCGGGCGGCGCACGCGCAG---ACCCGTCGCTCCCGCGCC-TCTGGCCCCGC---CCCCACGCGGACGCTCCGGATGTTTGGCGTTGCCA
>gene=chr6_52284911-52285115; species=equCab
TCTCTGCGGCTGGAG--------------CG--GGGAGGGCGGGACCAGTCCC-CAACGCCCGCCAGCCCCTCCC--TCTCGTCGGCC-ACTTACCGCGAGAACGC-GAAGCCCCCAGGCGGCGCACGCGCAG---ACCTGTCACGCCAGCGCC-TCCGGCCCCGCCCTCCCCACGCGGGCGCGCAGGATGTTTGGCATTGCCA
>gene=chr6_52284911-52285115; species=gorGor
TCTCATCCTCAGGGAGCGGGGCGG-GCGAAGCGGAAGGGGAGGGGCCGACACAACCACGCCCACTAGCCGCGCTCCAAGGCCGCGGCCCCCTTACCGCGAGAACGCGGAGTCCTGCGGATGGCGCACGCGCAAACCTCCTGTGACGCCTGCGCCTCCTGGCCCCGCCTTCCGCTCGTGGGAGTTCCGGATGTTTAGCGTTACCA
>gene=chr6_52284911-52285115; species=panTro
TCTCATCCTCCGGGAGCGGGGCGGGGCGAAGCGGAAGAGGAGGGGCCGACACAACCACGCCCACTAGCCGCGCTCCAAGGCCGCGGCCCCCTTACCGCGAGAACGCGGAGTCCTGCGGATGGCGCACGCGCAAACCTCCTGTGACGCCTGCGCCTCCTGGCCCCGCCTTCCGCTCGTGGGAGTTCCGGATGTTTAGCGTTACCA
>gene=chr6_52284911-52285115; species=papHam
TCTCATTCTCAGGGAGCGGGGCGGGTCGAAGCGGAAGGGGAGGGGCCGACACAACCACGCCCACTAGCGGCGCTCCAAGGCCGCGGCCCCCTTGCCGCGAGAACGCGGAGTCTCGCGGGCAGCGCACGCGCAAACCTCCTGTGACGCCTGCGCCTCCTGGCTCCGCCCTCCGCTCGTGGGAGTTCCGGATGTTTAGCGTTACCA
>gene=chr6_52284911-52285115; species=ponAbe
------------------------------------------------------------------------------------------------------------------------------------------------------------------------------------------------------------
>gene=chr6_52284911-52285115; species=rheMac
TCTCATTCTCAGGGAGCGGGGCGGGTCGAAGCGGAAGGGGAGGGACCGACACAACCACGCCCACTAGCCGCGCTCCAAGGCCGCGGCCCCCTTGCCGCGAGAACGCGGAGTCTCGCGGGCAGCGCACGCGCAAACCTCCTGTGTCGCCTGCGCCTCCTGGCTCCGCCCTCCGCTCGTGGGAGTTCCGGATGTTTAGCGTTACCA
>gene=chr6_91296949-91297068; species=hg19
ACCTCTAGAACAAATTTCGCGAGACCTTTATTACAGGGCCTCAGCAACCGGATGATACCGCGAGAGAGGACGCCTGACGTAATTAAAGTGCGCGAACGGAAGTGGCGCGGAACATGACG
>gene=chr6_91296949-91297068; species=bosTau
ACCTGAGGGACAAATTTCGCGAGACCTTTATTAAGGGCCTACAGCAAAGTGATGATACCGCGAGAGCTGACGT-TGACGTAATTAAAACGCGCGAACGGAAGTGGCGCAGGGCACGATG
>gene=chr6_91296949-91297068; species=calJac
ACCTCTAGAACAAATTTCGCGAGACCTTTATTACAGGGCCTCAGCAACCGGATGATAACGCGAGAGCTGATGCCTAACGTAATTAAAGTGCGCGAGCGGAAGTGGCGCGGAACGTGACG
>gene=chr6_91296949-91297068; species=canFam
AGCTGCAGGACAAATTTCGCGAGATCTTTATTGAAGGGCCCCAAC-ATCGGATGATACCGCGAGAGCTGATGCGTGACGCAATTAAAGTGCGCGAACGGAAGTGGCGCGGAGCCTGACG
>gene=chr6_91296949-91297068; species=equCab
ACTTGTAGAACAAATTTCGCCAGATCTTTGTTAAAGGGCCTCCGCAACCGGATGATACCGCGAGAGCTGACGCATGTCGTAATTAAAATGCGCGAACGGAAGTGGCGCGGAGGGCGCCG
>gene=chr6_91296949-91297068; species=gorGor
ACCTCTAGAACAAATTTCGCGAGACCTTTATTACAGGGCCTCAGCAACCGGATGATACCGCGAGAGAGGACGCCTGACGTAATTAAAGTGCGCGAACGGAAGTGGCGCGGAACATGACG
>gene=chr6_91296949-91297068; species=panTro
ACCTCTAGAACAAATTTCGCGAGACCTTTATTACAGGGCCTCAGCAACCGGATGATACCGCGAGAGAGGACGCCTGACGTAATTAAAGTGCGCGAACGGAAGTGGCGCGGAACATGACG
>gene=chr6_91296949-91297068; species=papHam
ACCTCTAGAACAAATTTCGCGAGACCTTTATTACAGGGCCTCAGCAACCGGATGATACCGCGAGAGAGGACGCCTGACGTAATTAAAGTGCGCGAACGGAAGTGGCGCGGAACATGACG
>gene=chr6_91296949-91297068; species=ponAbe
ACCTCTAGAACAAATTTCGCGAGACCTTTATTACAGGGCCTCAGCAACCGGATGATACCGCGAGAGAGGACGCCTGACGTAATTAAAGTGCGCGAACGGAAGTGGCGCGGAACATGACG
>gene=chr6_91296949-91297068; species=rheMac
ACCTCTAGAACAAATTTCGCGAGACCTTTATTACAGGGCCTCAGCAACCGGATGATACCGCGAGAGAGGACGCCTGACGTAATTAAAGTGCGCGAACGGAAGTGGCGCGGAACATGACG
>gene=chr6_97731061-97731269; species=hg19
TCCCGCCACCGCGCGCCCGCGCTCCGGAAAGGCGGGGCCACGGCGCAGCCCTCCCCCGGCTACCAATCGCCTCGCGATATCTGCGCGGAAACAGTCGGAGCCCCACGAATTCTCGCGAGAGTCCGTCAGTCCGGGACGAGGTACTGAGAAACTTTTTTTTTTGTACCTTTAATTGGTGCGTTCGGCTGAAAGGCGGGGCCTGGTAAAA
>gene=chr6_97731061-97731269; species=bosTau
TCCCGCCAAG--ACGCCTGCGTTCAATGAGGGCGGGGCCACGGAGAAGCCCGCCCCCCGA----GGTGCGCTCGCGAGATCTCTGAGGGACCCGTCGGAACTCCTCAAGTTCTCGCGAGAATCTTCCAGTCCAGTATTT-------------TTTTCCCTCCGTAGTTTTAATTGGTACTTTGGGCCGGAACGCGGAACCTCACTTGA
>gene=chr6_97731061-97731269; species=calJac
TCCCGCCACCGCGCGCCCGCGTACCGGAAAGGCGGAACCGCGGCGCAGCCGGTACCCGGCAACCAATCCCTTCGCGTTATCTGCGCGGAAACAGTCGGCGCTCCACG-ATTCTCGCGAGAGTCTGTCAACCTGGGACAAAGTACAGAAAAAC-TTTTTTTTTGGACCTTTAATTGGTGCGTTCGGCTGGAAGGAGGGGCCTGGCTaaa
>gene=chr6_97731061-97731269; species=canFam
TCCCGCCAccgcgcgcccgcgctcccgaggggcggggccacggcgcagcccgcccccggg----gcTCCGCTCGCGAGGTCTCCGCGGGAACCGCCGGCACTCCGCAGGTTCTCGCGAGAG-------------GCGCT-------------TTTTTTTTTCGGAGCTTTAATTGGTCAGTGCGGCTGGAAGGCGGGGCCTCCCGGGG
>gene=chr6_97731061-97731269; species=equCab
TCCCGCCACGGCGCGCCCGCGCTCAGGAAGGGCGGGGCTACGGCGCGGCCCGCCCCCGGA----GGTCCGCTCGCGAAGTCTCCACAGGAATCGCCCGCGCTCTGCGAGTTCTCGCGAGAGTCTGCCGGCCAGGGCGCG-------------ACGCCTTTTCGGAGCTTTACTTGGTGCGTCCGGCCGGAAGGCGGGGCCTCGATGGG
>gene=chr6_97731061-97731269; species=gorGor
TCCCGCCACCGCGCGCCCGCGCTCCGGAAAGGCGGGGCCACGGCGCAGCCC-CCCCCGGCTACCAATCGCCTCGCGATATCTGCGCGGAAACAGTCGGAGCTCCACGAATTCTCGCGAGAGTCCGTCAGCCCGGGACGAGGTACTGAGAAACTTTTTTTTTTGTACCTTTAATTGGTGCGTTCGGCTGAAAGGCGGGGCCTGGTAAAA
>gene=chr6_97731061-97731269; species=panTro
--------------------------------------------------CTCCCCCGGCTACCAATCGCCTCGCGATATCTGCGCGGAAACAGTCGGAGCTCCACGAATTCTCGCGAGAGTCCGTCAGCCCGGGACGAGGTACTGAGAAACTTTTTTTTTTGTACCTTTAATTGGTGCGTTCGGCTGAAAGGCGGGGCCTGGTAAAA
>gene=chr6_97731061-97731269; species=papHam
TCCCGCCACCGCGCGCCCGCGCTCCGGAAAGGCGGGGCCACGGCGCAGCCCTCCCCCGGCTACCAATCGCCTCGCGATATCTGCGCGGAAACAGTCGGAGCTCCACGAATTCTCGCGAGAGTCAGTCAACCCGGGACAAGGTACAGATAAACTTTTTTTTTTGTACCTTTAATTGGTGCGTTCGACTGGAAGGAGGGGCCTAGTAAAA
>gene=chr6_97731061-97731269; species=ponAbe
TCCCGCCACCGCGCGCCCGCGCTCCGGAAAGGCGGGGCCACGGCGCAGCCCTCCCCCGGCTACCAATCGCCTCGCGATATCTGCGT--------TCGGAGATCCACGAATTCTCGCGAGAGTCCGTCAGCCCGGGACGAGGTACTGAGAAACTTTTTTTTTTGTACCTTTAATTGGTGCGTTCGGCTGAAAGGCGGGGCCTGGTGAAA
>gene=chr6_97731061-97731269; species=rheMac
--------------------------------------------------------------------------------------------------------------------------------------------------------ttttttttttGTACCTTTAATTGGTGCGTTCGACTGGAAGGAGGGGCCTGGTAAAA
>gene=chr6_100016604-100016838; species=hg19
GTTCCTATCGACAAAAGTTCCGGCCCGCGGTAGCGGAGGGAGCCGGAGGGGAGGTGCTGACCCTTGGAGGTGCTGAGATTGAAGAGAACTAGTGTTCACGAGAGCTCGCGGCGGTTGGAAGGCTCTCGCGAGAGCGTCTTGAGAATTCTGGCCGGGGGCCCAAGCCGCTCGGTCTCCTGTCTTCAGCACGGGAGTTGCTGAGTGGGTCTAACCTAGGCGAAGTGGCTCAGATAC
>gene=chr6_100016604-100016838; species=bosTau
GTTCCTACGGACAAAAGTTCCGGCCCGCCGTAGCGGAGGAAGGAGGCGGGGAGGAGATAGCTCTTGCGCACACTGAGAAAGAAGAGAACTGACTCTCACGAAGTCTCGCGGCAGTTGGGAGAGTATCGCGAGAGTTTTTCGTCATTTCCGGCCTAGAGCCCGCGCGGCTCGGGCGTCTGTGGTAAT------ACTGACGGAGAAGGGTTGGGATAGCGAACCGTGCCTTGTTC-
>gene=chr6_100016604-100016838; species=calJac
GTTCCTATCGACAAAAGTTCCGGCCCGCTGTAGCGGAGGGAGCCGGCACGGAGGCGTTGACCTGTGGGTGCGCTGAGATGGAAGGGAACTAGAGATCGCGAGAGCTCGCGGCGGTTGGAAAGCTCTCGAGAGAGCATTTTGCCGGTTCTGGCCTAAGGCCCAAGCCCCTCAGTCTTCTGTCCTCAGTACGGGAGTGGCTGAGTGGGTCTAACCTGGAGAAAGCAGCTTAGTTCG
>gene=chr6_100016604-100016838; species=canFam
GTTCCTACGGATAAAAGTTCCGGCCCGCGGTAGCGGAGGAAGCCGGCGGGGAGCAGCCAGCCTGTGGGCGCACggggtgggggggGAACTCGAGCTCACGAAGGCTCCCGGCGGCCGGG-GGCTCTCGCGAGACTTGCGTCCCGGTTCCGGCCTGGAGCTCG-------GGGGTGTTGTCCGCAAG--CCACGTCCGGTCGCTGAGG--GAGGCGGACGCGTGGGCTGCGTTG-
>gene=chr6_100016604-100016838; species=equCab
GTTCCTACGGAGAAAAGTTCCGCCCCGCGGTAGGAAAGGAAGCCGGAGGGGCGGAGACAGCTTGTGGGCGCACTGAGCTAGGAGAGAACTGGTGCTCCCGAAAACTCGCCGCGGTCGGGAGGCTCTCGCGAGAGCTACGCGCAGATGGCGACCTAGAGCCCGCCAGCTTCGGGCCCTGTGGGCAGG--ACTGTTTCGTGGAGTGGGGATGAAATGGGAGAAGCAGCTTTATTC-
>gene=chr6_100016604-100016838; species=gorGor
GTTCCTATCGACAAAAGTTCCGGCCCGCGGTAGCGGAGGGAGCCGGAGGGGAGGTGCTGACCCTTGGAGGTGCTGAG-TTGAAGAGAACTAGTGCTCACGAGAGCTCGCGGCGTTTGGAAGGCTCTCGCGAGAGCGTCTTGAGAATTCTGGCCGGGGGCCCAAGCCGCTCGGTCTCCTGTCTTCAGCACGGGAGTTGCTGAGTGGGTCTAACCTAGGCGAAGTGGCTCAGATAC
>gene=chr6_100016604-100016838; species=panTro
GTTCCTATCGACAAAAGTTCCGGCCCGCGGTAGCGGAGGGAGCCGGAGGGGAGGTGCTGACCCTTGGAGGTGCTGAGATTGAAGAGAACTAGTGCTCACGAGAGCTCGCGGCGGTTGGAAGGCTCTCGCGAGAGCGTCTTGAGGATTCTGGCCGGGGGCCCACGCCGCTGGGTTTCCTGTCTTCAGCACGGGAGTTGCTGAGCGGGTCTAACCTAGGCGAAGTGGCTCAGATAC
>gene=chr6_100016604-100016838; species=papHam
GTTCCTATCGACAAAAGTTCCGGCCCGCGGTAGCGGAGGGAGCCGGCGGGGAGGTGCTGACCTGTGGGGGCGCTGAGATAGAAGGGAACTAGTGCTCACGAGTGCTCACGGCGGTTGGAAGACTCTCGCGAGAGCGTCTTGCCGGTTCTGGCCGGGGGCCCACGGCGCTCGGTCTCCTGTCCTCAGCACTGGAGTTGCTGAGTGGGTCTAACCTGGGCGAAGTAGCTGAGTTCC
>gene=chr6_100016604-100016838; species=ponAbe
GTTCCTATCGACAAAAGTTCCGGCCCGCGGTAGCGGAGGGAGCTGGCGGGGAGGTGTTGACCCTTGGAGGTGCTGAGATAGAAGAGAACTAGTGCTCACGAGAGCTCGCGGCGGTTGGAAGGCTCTCGCGAGAGCGTCTCGCCAATTCTGGCCGGGGGCCCACGCCGCTCGGTCTCAAGTCCTCAGCACGGGAGTTGCTGAGTGGGTCTAACCTAGGCGAAGTGGCTCAGATAC
>gene=chr6_100016604-100016838; species=rheMac
GTTCCTATCGACAAAAGTTCCGGCCCGCGGTAGCGGAGGGAGCCGGCGGGGAGGTGCTGACCTGTGGGGGCGCTGAGATAGAAGAGAACTAGTGCTCACGAGAGCTCACGGCGGTTGGAAGACTCTCGCGAGAGCGTCTTGCCGGTTCTGGCCGGGGGCCCACGGCGCTCGGTCTCCTGTCCTCAGCACTGGAGTTGCTGAGTGGGTCTAACCTGGGCGAAGTGGCTGAGTTCC
>gene=chr6_116601079-116601181; species=hg19
CCTACAGTCTCACTAACATTTCAGCGGCGGTGTCGTCAGGACTGGAGATCTCACGGTATCGCGAGAACTTGCTGAGCCCGGGATTGGTTCCGCCGCTCCCTG
>gene=chr6_116601079-116601181; species=bosTau
TCTCTGATCTCGCGAGTGACTCCGTGAGGATGACGTCAGGGCAGTAGATCTCGAAGTGACGCGAGAACTCGCGGCTCCTGGGATGGCTTACCAGGCTTCCTA
>gene=chr6_116601079-116601181; species=calJac
CCTCGGGTCTGAGGGAAGTCTCTGCGGCGGTGTCGTCAGGCCTGCAGATCTCACGGTATCGCGAGACCTTGCTGAGCCCGGAATTGGTTCCGCCTCTTCCAG
>gene=chr6_116601079-116601181; species=canFam
------------------------------------------------------------------------------------------------------
>gene=chr6_116601079-116601181; species=equCab
CCTCTAGTCTCGCGAGCGTCTCCGTGACGGTGACGTCAGGGTTGTAGATCTCACCGTAACGCGAGAATTTGCTGTTCCCGGGATTGGCTGCGTGGTCGCCCG
>gene=chr6_116601079-116601181; species=gorGor
CCTACAGTCTCACTAACATTTCAGCGGCGGTGTCGTCAGGACTGCAGATCTCACGGTATCGCGAGAACTTGCTGAGCCCGGGATTGGTTCCGCCGCTCCCTG
>gene=chr6_116601079-116601181; species=panTro
CCTACAGTCTCACTAACATTTCAGCGGCGGTGTCGTCAGAACTGCAGATCTCACGGTATCGCGAGAACTTGCTGAGCCCGGGATTGGATCCGCCGCTCCCTG
>gene=chr6_116601079-116601181; species=papHam
CCGCCAGTCTCACTAACATCTCCGCGGCGGTGTCGTCAGGGATGCAGATCTCACGGTATCGCGAGAACTTGCTGAGCCCGGGATTGGTTCCGCCGCTCCCTG
>gene=chr6_116601079-116601181; species=ponAbe
CCTACAGTCTCACTAACATCTCCGCAGCGGTGTCGTCAGGACTGCGGATCTCACGGTATCGCGAGAACTTGCTGAGCCCGGGATTGGTTCCGCCGCTCCCCG
>gene=chr6_116601079-116601181; species=rheMac
CCGCCAGTCTCACTAACATCTCCGCGGCGGTGTCGTCAGGGATGCAGATCTCACGGTATCGCGAGAACTTGCTGAGCCCGGGATTGGTTCCGCCGCTCCCTG
>gene=chr6_136610963-136611273; species=hg19
CGTCTCCGTCACTTCCGATCTGGGGCGTGGCCTCGGGTGCCGCTAAATATGCGGGCAAGCCCCGCCCACCCTTCCGCTCCGGTCCGGCTTCCTGGCTGCTATTAAGATGTTGCCTGCGGCCTTCTGGGAAGTCGCGTGGCTGGTCTCGCGGGAAGATGTGACGGCTCCGCCCTCTGGCCCGTAGCGTCAGCCTTGGCCGGAGAGGCGGTAGAGTAGGGTGGGTGTTTTGTCAGGCCTGAGTTAGCTTCGCCATACGGCGCTTTTCGCTGGTGTCTCTGCCTCGTTCTGAGTAGACCCCCTAGACCTCACC
>gene=chr6_136610963-136611273; species=bosTau
CCTCTCCGTCACTTCCGATTTGGGGCGTGGCCTCCGGTGCCGCTAAATATCTGACCAAGTCCCACCCACTCCACCGCCCTAAACCCGCTCTCCGGCCGCGGTAAAGATGTTGCCTGAGGCTTTCTGGGAAGTCGCGTGGCTGGTCTCGCGCGATGATCTGGCGGCTCCGCCTTCCGGTCTTCATCAGCCGCCTCCGCCAGGGTGGCGGTAGAGTGGGTGGGGTGTTTTGT---GATTGAGGTCGTGGTTCCACACCGGGGTATTCGCTGGTCTCTCTGGTTTGCATTGAGCGAACCCTCCGGACCTCGC-
>gene=chr6_136610963-136611273; species=calJac
CGCCTCCGTCACTTCCGAACTGGGGCGTGGCCTCGGGTGCCGCTAAATATGCGGGCAAGCCCCGCCCACCCTTCCGCCCAGGACCGGTTCCCTGGCTGCTATTAAGTTGTTTCCCGAGGCCTTCTGGGAAATCGCGTGGCTGGTCTCGCGCGAAGATGTGGCGGCCCCGCCCTCTGGCCCGTAGCTGCAGCCTTAGCCCAAGAGGCAGTAGAATGGGGCGGGTGTTTTGTTAGGCCTGAGTTAGCTTGGTCACACGGCGCTATTTGCTGGCGTCTCTGCCTCGTTCTGAGGAGACCCCCTAGACCTCACC
>gene=chr6_136610963-136611273; species=canFam
CGTCTCCGTCACTTCCGATTTGGGGCGTGGCTGCCAGTGCCGCTAAATATCTGGGCTAGCCCCGCCCACCCTTCCGCTCTAAACCGGCTCCCTA---GCTATTAAGATGTTGCCTGAGGCTTTCTGGGAAGTCGCGTGGCTGGTCTCGCGCGAGGATCTGGCGGCTCCGCCCTCCGGCCTTGAGCTGCCGCCTCACCCCGGGTGACGGTAGGGTGGGCGGGGTG-TTTGTCAGGCCTGAGGTCTTGCTGGCCCATGGTGGAGTTTGCGGGAGGCTCG-ACTCTCTCTGAGGGTACGCTTTGGACCTCTCT
>gene=chr6_136610963-136611273; species=equCab
----------------------------------------------------------------------------------------------------------------------------------------------------------------------------------------------------------------------------------------------------------------------------------------------------------------------
>gene=chr6_136610963-136611273; species=gorGor
CGTCTCCGTCACTTCCGATCTGGGGCGTGGCCTCGGGTGCCCCTAAATATGCGGGCAAGCCCCGCCCACCCTTCCGCTCCGGTCCGGCTTCCTGGCTGCTATTAAGATGTTGCCTGCGGCCTTCTGGGAAGTCGCGTGGCTGGT-TCGCGCGAAGATGTGGCGGCTCCGCCCTCTGGCCCGTAGCGACAGCCTTGGCCGGAGAGGCGGTAGAGTGGGGTGGGTGTTTTGTCAGTCCTGAGTTAGCTTGGCCATACGGCGCTTTTCGCTGGTG--TCTGCCTCGTTCTGAGTAGACCCCCTAGACCTCACC
>gene=chr6_136610963-136611273; species=panTro
CGTCTCCGTCACTTCCGATCTGGGGCGTGGCCTCGGGTGCCGCTAAATATGCGGGCAAGCCCCGCCCACCCTTCCGCTCCGGTCCGGCTTCCTGGCTGCTATTAAGATGTTGCCTGCGGCCTTCTGGGAAGTCGCGTGGCTGGTCTCGCGCGAAGATGTGACGGCTCCGCCCTCTGGCCCGTAGCGACAGCCTTGGCCGGAGAGGCGGTAGAGTGGGGTGGGTGTTTTGTCAGGCCTGAGTTAGCTTCGCCATAGGGCGCTTTTCGCTGGTGTCTCTGCCTCGTTCTGAGTAGACCCCCTAGACCTCACC
>gene=chr6_136610963-136611273; species=papHam
CGTCTCCGTCACTTCCGATCTGGGGCGTGGCCTCGGGTGCCGCTAAATATGCGGGCAAGCCCCGCCCACCCTTCCGCTCTGGTCCGGCTTCCTGGCTGCTATTAAGATGTTGCCTGAGGCCTTCTGGGAAGTCGCGTGGCTGGTCTCGCGCGAAGGTGTGGCGGCCCCGCCCTCTGGTCCGTAGCGACGGCCTTGGCCGGAGAGGCGGTAGAGTAGGGTGGGTATTTTGCTAGGCCTGAGTTAGCTTGGCCGTAAGGCGCTTTTTGCTGGCGTCTCTGCCTAGTTCCGAGGAGACCCTCTAGACCTCACC
>gene=chr6_136610963-136611273; species=ponAbe
CGTCTCCGTCACTTCCGATCTGGGGCGTGGCCTCGGGTACCGCTAAATATGCGGGCAAGCCCCGCCCACCCTTCCGCTCTGGTCCGGCTTCCTGGCTGCTATTAAGATGTTACCTGTGGCCTTCTGGGAAGTCGCGTGGCTGGTCTCGCGCGAAGATGTGGCGGCTCCGCCCTCTGGGCCGTAGCGACAACCTTGGCCGGAGAGGCGGTAGAGTGGGGTGGGTGTCTTGTTAGGCCTGAGTTACCTTGGCCATACGGCGCTTTTCGCTGGTGTGTCTGCCTCGTTCTGGGTAGACCCCCTAGACCTCACC
>gene=chr6_136610963-136611273; species=rheMac
CGTCTCCGTCACTTCCGATCTGGGGCGTGGCCTCGGGTGCCGCTAAATATGCGGGCAAGCCCCGCCCACCCTTCCGCTCTGGTCCGGCTTCCTGGCTGCTATTAAGATGTTGCCTGAGGCCTTCTGGGAAGTCGCGTGGCTGGTCTCGCGCGAAGGTGTGGCGGCCCCGCCCTTTGGTCCGTAGCGACGGCCTTGGCCGGAGAGGCGGTAGAGTGGGGTGGGTATTTTGCTAGGCCTGAGTTAGCTTGGCCGTAAGGCGCTTTTTGCTGGCGTCTCTGCCTAGTTCCGAGGAGACCCTCTAGACCTCACC
>gene=chr6_144164305-144164473; species=hg19
CCGGCGGGAGACTAAAGGCCGGAAAAGTACAGCCCGCCCAGGGGTGGGAGCCGAGCTAGCCCCACCTCCCGGTGGCTTCTCGCGATCGTGGAGACGCAGCGAGCCTATGTAACTTCCGGTCGCGACCCATCAGCTCCTCGGCGATTGGTCCGTTTCCACGGCCGGCTG
>gene=chr6_144164305-144164473; species=bosTau
CAGATGATTTA-----GGACAGAAAAGACCCGCCCTCCCGGGAGTGGAAAC------AGCCCCACCCACCAATAGTTTCTCGCGATCCTTGAGCCGGCGTGAGCTTTCGTAATTTCCGGTCGTGATCCTTCAGCCTTTCGGCGATTGGTCCGTTTCCATGGCCTGCTG
>gene=chr6_144164305-144164473; species=calJac
CGAGAGGGAGACTAAAGGCTGGAAGAGTACAGCCCGCCAGTGGGTGGAAGCCGAAGTAGCCCCACCTCCCAGTAGCTTCTCGCGATAGTGGAGATGCAGCTAG--TACGTAACTTCCGATTGCGACCCATCAGCTCCTCG--GATTGGTCCATTTCCACTGCCGGCTG
>gene=chr6_144164305-144164473; species=canFam
CAGTTCGCTTA-----GGCCGGAAAAGCCCCGCCC--TCCCGGG-GACAAC------AGCCCCGCCTCCCGACAGCTTCTCGCGATCGTTG-GGCCGAGCGAGCTCTGGTAACTTCCGGCCGCGGCCCTTCAGCTCTTCGGCGATTGGCCCCTTTCCACGGTCCG-CG
>gene=chr6_144164305-144164473; species=equCab
GCGCGGAATCT-----GGACCAGCAAGCCCCGCCCTGCCTGGGGCGGCAAC------AGCCCCGCCTCCTAACAGCTTCTCGCGATCGTTGCGAAGGAGCCGGCGATCCTGACTTCCGGCCGCGATCCTCTAGCTCTTCGCCGATTGGTCTATCTTCACGGCCTT-CG
>gene=chr6_144164305-144164473; species=gorGor
CCGGCGGGAGACTAAAGGCCGGAAAAGTACAGCCCGCCCAGGGG-GGGAGCCGAGCTAGCCCCACCTCCCGGTGGCTTCTCGCGATCGTCGAGACGCAGCAAGCCTATGTAACTTCCGGTCGCGACCCATCAGCTCCTCGGCGATTGGTCCGTTTCCACGGCCGCCTG
>gene=chr6_144164305-144164473; species=panTro
CCGGCGGGAGACTAAAAGCCGGAAAAGTACAGCCCGCCCAGGGGTGGGAGCCGAGCTAGCCCCACCTCCCGGTGGCTTCTCGCGATCGTGGAGACGCAGCAAGCCTATGTAACTTCCGGTCGCGACCCATCAGCTCCTCGGCGATTGGTCCGTTTCCACGGCCGGCTG
>gene=chr6_144164305-144164473; species=papHam
CCGGCGGGAGACTAAAGGCCGGAAAAACACAGCCGGCTCAGGGGTGGGAGCCAAGCTAGCCCCACCTCCCGGTAGCTTCCCGCGATCGTGTAGACGCAGCGAG-TTACGTAGCTTCCGGTCACGACCCATCAGCTCCTCGGCGATTGGTCCATTTCCATGGCCGACTG
>gene=chr6_144164305-144164473; species=ponAbe
CTGGCGGGAGACTAAAAGCCGGAAAAGTACAGCCCGCCCAGGGGTGGGAGCCGAGCTAGCCCCACCTCCCGATGGCTTCTCGCGATCGTGGAGAAGCAGCAAGCCTATGTAACTTCCGGTCGCGACCCATCAGCTCCTCGGCGATTGGTTCATTTCCACGGCTGGCTG
>gene=chr6_144164305-144164473; species=rheMac
CCGGCGGGAGACTAAAGGCCGGAAAAACACAGCCGGCTCAGGGTTGGGAGCCAAGCTAGCCCCACCTCCCGGTAGCTTCCCGCGATCGTGTAGACGCAGCGAG-TTACGTAACTTCCGGTCACGACCCATCAGCTCCTCGGCGATTGGTCCATTTCCATGGCCGACTG
>gene=chr6_146285522-146285700; species=hg19
CACCCCGCCCCCTTTCTCCTGCGCTGGCTTCATGAGTCTCTTCTGCGCAAGTTCACACTGTTAAAAACTTGCTGAGGATACAGTGGAGTCTCGCGATAGCTCTGCCCCACGCCATTAGAGAACACAGGATGGCCGAATGCCCGAAGTAGGGGGCGGGGCTCCCCTTGAAGCGAAGGGC
>gene=chr6_146285522-146285700; species=bosTau
CGCCCCGCCCCTTTTCTCCAACCCTAGCTTCATGAGTCTCTTCTGCGCAAGCCCACACGGTTAGAGACTCTCGAAAGATACCGTAGAGTCTCGCGATAGCT--ACACTGAGCCATTAGAGAATATGTGAAGGCT-GAACGTCAAAGGAGGAGGTGGCACT------------------
>gene=chr6_146285522-146285700; species=calJac
AGCCCCGCCCTCTTTCTCCTGCACTGGCTTCGTGAGTCTCTTCTGCGCAAGTCCACACTGTTAAAAACCTGCTAAGAATACAGCGGAGTCTCGCGATAGCTCTGCCCGACGCCATTAGAAAATACAGGATGGCTGAATGCCCGAAGTAGGGGGCGGGGCTCCCCCTGAAGCGAAGGCT
>gene=chr6_146285522-146285700; species=canFam
CGCCCCGCCCCTTTTCTCCGGTGATGGCTTCATAAGTCGCTTCTGCGCAAGTCCACACGGTGAAAGTCTAGCGGAGGATACAGTGGAATCTCGCGATAGCGCTGCCCCA---CATTAGGA-GTTCAGGATGGTTGGAACCTCTAAGCGGGAGGCGGGGCC------------------
>gene=chr6_146285522-146285700; species=equCab
CGCCCCGCCCCTTTCCTCCCGCAATAGCTTCATGAGTCTTTTCTGCGCAAGTCCACACGGTTAAAGACTATCAAAGGCTACAGTAAAGTCTCGCGATAGCTCTGCCCGACGCTATTAAAGAGTACAGGATGGCTGGACCCTCTAAGGAGGAGGCGGGGCT------------------
>gene=chr6_146285522-146285700; species=gorGor
CACCCCGCCCCCTTTCTCCTGCGCTGGCTTCATGAGTCTCTTCTGCGCAAGTTCACACTGTTAAAAACTTGCTGAGGATACAGTGGAGTCTCGCGATAGCTCTGCCCCACGCCATTAGAGAACACAGGATGGCTGAATGCCCGAAGTAGGGGGCGGGGCTCCCCTTGAAGCGAAGGAC
>gene=chr6_146285522-146285700; species=panTro
CACCCCGCCCCCTTTCTCCTGCGCTGGCTTCATGAGTCTCTTCTGCGCAAGTTCACACTGTTAAAAACTTGCTGAGGATACAGTGGAGTCTCGCGATAGCTCTGCCCCACGCCATTAGAGAACACAGGATGGCTGAATGCCCGAAGTAGGGGGCGGGGCTCCCCTTGAAGCGAAGGGC
>gene=chr6_146285522-146285700; species=papHam
CACCCCGCCCCCTTTCTCCTGAACTGGCTTCAAAAGTCTCTTCTGCGCAAGTCCACACTGTTAAAGACTTGCTGAGGAGACAGTGGAGTCTCGCGATAGCTCTGCCCCACGCCATTAGAGAATACAGGAGGGCTGGATGCCGGAAGTAGCGAGCGGGGCTCCCCTTGAGGCGAAGAGT
>gene=chr6_146285522-146285700; species=ponAbe
CACCCCGCCCCCTTTCTCCTGCACTGGCTTCATGAGTCTCTTCTGCGCAAGTTCACACTGTTAAAAACTTGCTGAGTATACAGTGGAGTCTCGCGATAGCTCTGCCCCACGCCATTAGAGAATACAGGATGGCTGAATGCCGGAAGTAGGGGGCGGGGCTCCCCTTGAAGCGAAGGGC
>gene=chr6_146285522-146285700; species=rheMac
CACCCCGCCCCCTTTCTCCTGAACTGGCTTCAAGAGTCTCTTCTGCGCAAGTCCACACTGTTAAAGACTTGCTGAGGAGATAGTGGAGTCTCGCGATAGCTCTGCCCCACGCCATTAGAGAATACAGGAGGGCTGGATGCCCGAAGTAG-----CGGGCTCCCCTTGAGGCGAAGAGT
>gene=chr7_2272488-2272709; species=hg19
gcgagccgggccgcTTACCTCAGCCGCTCGCAGCCAGCTTGCCGCCGCCGCTCGGATCTCCCTCCGCTCCGCCGGCGCCCATTTATCGCGACACTTGCGCCTGCGCTCTCGCGAGACCTGCGTGGCAATCGGGCCGTAAAGAACCGAGTCTGCGCACCGGCTGATCCTGGGGACTCCGCGTCCGCACCCGGAGCCGCCACCCCTGGGAGACTCCGCACGGA
>gene=chr7_2272488-2272709; species=bosTau
GGAC-CCTGGCCGATCACCTCAGC--GCCTTAGCCCAGCCGTCGCCGCCGCTCAGATCTCCCTCTATTAC---CGAGCCCGCGTATCGCGAGACGTGCGCTCGCGCTCTCGCGAGATCTGGGCG--GGACTGGCCATGAAACTGCGGGTCCGCGCACTGACAGGGGCTG-------------CGTCTCCGT-----CCACGCCCGGGATGCCGC------A
>gene=chr7_2272488-2272709; species=calJac
ACTAGCCCGGCCGCTCACCTCAG-CGGCCGCGGTCCGCTTGCCGCCGCTGCTCAGATCTCCCTTCGCTCCGCCCGCGCCCACTTATCGCGACACTTGCGCCTGAGCTCTCGCGAGACCTGGGTGGGAATCGGGCCGTAAGGAATCCAGTCCGAGCGCCGGCTGAAGCCGGGGACTCCGCGTCCGCTCCCGGAGCTGCCACCCTCATGAGACTCCGCAAGGA
>gene=chr7_2272488-2272709; species=canFam
GGCG-CCCGGCCACTCACCTCA----GCCCCAGCCTCGCCGCCGCTGCCGCTCAGATCTCCCTCCTCGGCGTCCGAGCCCGCGTATCGCGAGACGTGCCGCCGCGCTCTCGCGAGACCTGGGC----GGCCGACCGTGAAGCCCCGGGCCCGAGCGCCGCCGGGTCCTGC-AGCTCCGCGTGCGCCCCAGAGCCG-CCGCCC-CGGGACACCGC-------
>gene=chr7_2272488-2272709; species=equCab
GTCA-CCCGGCCGCTCACCTC-----TCCTCA---CCGCCGCAGCCGGCGCTCAGATCTCCCTCCTC----TCC--GCCCGCGTATCGCGAGACGTGTGGCCGCGCTCTCGCGAGACCTGGGCG--GGGCCGGCCGTGGAGCTCCGGGTGGGCGCGCTGGCGGGTCGTGG-GGGTCCACTTCGGCCCCCGGAGCG-CCACGC-CGGAGCCCCCT-------
>gene=chr7_2272488-2272709; species=gorGor
GCGAGCCGGGCCGCTTACCTCAGCCGCCCGCAGCCAGCTTGCCGCCGCCGCTCAGATCTCCCTCCGCTCCGCCCGCGCCCATTTATCGCGACACTTGCGCCTGAGCTCTCGCGAGACCTGCGTGGCAATCGGGCCGTAAAGAACCGAGTCTGCGCACCGCCTGATCCTGGGGACTCTGCGTCCGCACCCGGAGCCGCCACCCCCGGGAGACTCCGCACGGA
>gene=chr7_2272488-2272709; species=panTro
GCGAGCCGGGCCGCTTACCTCAGCCGCCCGCAGCCAGCTTGCCGCCGCTGCTCGGATCTCCCTCCGCTCCGCCCGCGCCCATTTATCGCGACACTTGCGCCTGCGCTCTCGCGAGACCTGCGTGGCAATCGGGCCGTAAAGAACCGAGTCTGCGCACCGGCTGATCCTGGGGACTCCGCGTCCGCACCCGGAGCCGCCACCCCCGGGAGACTCCGCACGGA
>gene=chr7_2272488-2272709; species=papHam
GCAAGCCGGGCCGCTCACCTCAGTCGCCCGCAGCCCACTTGCCGCCGCCGCTCGGATCTCCCTCGGCTCCGCCCGCGCCCACTTATCGCGACACTTGCGCCTGCGCTCTCGCGAGACCTGGGTGGGAAGCGGGCCGTAAAGAACCGAGTCTTCGCAGCAGCTGGTCCTGGGGCCTCCGTGCCCGCACCCAGAGCCGCCACCCCCGGGAGACTACACACGGA
>gene=chr7_2272488-2272709; species=ponAbe
GCGAGCCCAGTCGCTCACCTCAGACGACCGCAGCCAGCTTGCCGCCGCCGCTCGGATCTCCCTCCGCTCCGCCCGCGCCCACTTATCGCGACACTTGCGCCTGCGCTCTCGCGAGACCTGGGTGGCAATCGGGCCGTAAAGAACCGAGTCTGCGCACCGGCTGGTCCTGGGGACTCTGCTTCCGCACCCGGAGCCGCCACCCCCGGGAGACTCCTCACGGA
>gene=chr7_2272488-2272709; species=rheMac
GAAGGCCGGGCCGCTCACCTCAGTCTCCCGCAGCCCACTTGCCGCCGCCGCTCGGATCTCCCTCCGCTCCGCCCGCGCCCACTTATCGCGACACTTGCGCCTGCGCTCTCGCGAGACCTGGGTGGGAACCGGGCCGTAAAGAACCGAGTCTTCGCACCAGCTGGTCCTGGGGCCTCCGTGCCCGCACCCAGAGCCGCCACCCCCGGGAGACTACACACGGA
>gene=chr7_23571530-23571840; species=hg19
GGAAGAGGAAAGAGTCGGCAACCACAGCCGCTCCACTCCACTCCCACTCGGTCGCAGGCTCCAGCAAAATGGCGCCGGCGCCGCCAGAAATCTCCTGGCCTCCTCAGAGCACGACGTAAAGGGGGCGGGCGTCTCTGTGACGTCACGAGGCTCCACCTCCCGCGAGGCTTTGTGTCGGCTGGGCCTGGAGCGAGGGTGGAGGTTGGCGGGCGGCCTGCGCTCTCAACCTGGGCGCCTTGGAATCGCGGTCCCGTGCTGTCCTCCAAACTTCAGACTCACCTCGGACGCGTCAACCTCTTTGAAGACTTTT
>gene=chr7_23571530-23571840; species=bosTau
GGAGGAGAAAAGAGTCGGCAACAACGGCCGCTCCACTCCACTCCCACTCGGTCGCAGGCTCCAGCAAAATGGCGCCGGCACCGCCAGAAATCTTCTGGCCTCCCTAGTGTACGACGT-AAGG-GGCGGACGTCTCTGTGACGTCAAGAGGCCCCGCCCCCAAGGAGGCTTTGTGGTTGCCTGGGCCGCAACGC--------------CCGCCGCAGAAACTCTGACGCTCTGCGCCTCGGAACCGACTGCCC-ACCTGACGTTCGAATTTCAGACTC-CTTCTTAAGCGTCAGTCCTTTTAAAGA-TTTT
>gene=chr7_23571530-23571840; species=calJac
GGAAGAGGAAAGAGTCGGCAACAACGGCCGCTCTACTCCACTCCCACTCGGTCACAGGCTCCGGCAAAATGGCGCCGGCGCCGCCAGAAA---CCTGGCCT-CTCAGAGCACGACGT-AAGGGGGCGGGCGTCTCTGTGACGTCACGATGCCCCGCCTCCCGCGAGGCTTTGTGTCTGCTGGGCCTGGCGCGCCGGTGGGGGTTGGCGGGTGGTCTGCGCTCTTTGCTTGGGCTCCTTGGAATTGCGGCCCCGCGCTGACTTCCAAACTTCAGACTCATCTCGGACGCGTCAACTTCTTTGAAGATTTTT
>gene=chr7_23571530-23571840; species=canFam
GGAGGAGGAAAGAGTCGGCAACAACGGCCGCTCCACTCCACTCCCACTCGGTCGCAGGCTCCGGCAAAATGGCGCCGGCCCCGCCAGAAACCTTCTGGCCTCCC-AGTGCGCGACGT-AAGGGGGCGGGCGCTCCTGTGACGTCACTA-GCCCCGCCTCCCGCGAGGCTTTGTGGTGGTACCGGCC--CCTGG--------------GGATGGCGTGTGCGGGGCGCCGAGGCGCCTGG--------------------------------------CTTTCTAACACGTTC----TATTGAAGA-TTTT
>gene=chr7_23571530-23571840; species=equCab
GGAGGAGGAAAGAGTCGGCAACAACAGCCTCCTCGCTCCACTCCCACTCGGTCGCAAGCTCGGGCAAAATGGCGCCGGTGCCGCCAGAAACGTTCCGGCCTCCCTAGAGCGCGACGT-AAGGGGGCGGGCGTCTCTGTGACGTCACGAGGCCCCGCCTTCCGCGAGGCTTTGTGGAGGTCCTGGCCGCCCTGG--------------GGGTGGCGAGTGCTTCCAGCCTCTTCATCTTGCAACCAAATCCGC-GGCCGACCTCCAAACTTCAGACTCGTATGTAACGCGTCAGTCGTTTCGAAGA-TTTT
>gene=chr7_23571530-23571840; species=gorGor
GGAAGAGGAAAGAGTCGGCAACCAGAGCCGCTCCACTCCACTCCCACTCGGTCGCAGGCTCCAGCAAAATGGCGCCGGCGCCGCCAGAAATCTCCTGGCCTCCTCAGAGCACGACGTAAAAGGGGCGGGCGTCT-TGTGACGTCACGATGCTCCACCTCCCGCGAGGCTTTGTGTCGGCTGGGCCTGGCGCGAGGGTGGAGGTTGGCGGGCGGCCTGCGCTCTCAGCCTGGGCGCCTTGGAGTCGCGGTCCCGTGCTGTCCTCCAAACTTCAGACTCACCTCGGACGCGTCAACCTCTTTGAAGACTTTT
>gene=chr7_23571530-23571840; species=panTro
GGAAGAGGAAAGAGTCGGCAACCACAGCCGCTCCACTCCACTCCCACTCGGTCGCAGGCTCCAGCAAAATGGCGCCGGCGCCGCCAGAAATCTCCGGGCCTCCTCAGAGCACGACGTAAAGGGGGCGGGCGTCTCTGTGACGTCACGAGGCTCCACCTCCCGCGAGGCTTTGTGTCGGCTGGGCCTGGCGCGAGGGTGGAGGTTGGCGGGCAGCCTGCGCTCTCAGCCTGGGCGCCTTGGAATCGCGGTCCCGTGCTGTCCTCCAAACTTCAGACTCACCTCGGACGCGTCAACCTCTTTGAAGACTTTT
>gene=chr7_23571530-23571840; species=papHam
GGAAGAAGAAAGAGTCGGCAACCACAGCCGCTCCACTCCACTCCCACTCGGTCGCAGGCTCCGGCAAAATGGCGCCGGCGCCGCCAGAAATCTCCTGGCCTCCTCAGAGCACGACGTAAAGGGGGCGGGCGTATCTGTGGCGTCACGAGGCCCCACCTCCCGCGAGGCTTTGTGCCGGCTGGGCGGGGCGCCAGGGTGGAGGTTGGCGGGTGGCCTGCGCTCTCAGCCTGGGCGCCTTGGAATCGCGGTCCCGTGCTGTCCTCCAAACTTCAGACTCATCTCGGACGTGTCAACCTCTTTGAAGACTTTT
>gene=chr7_23571530-23571840; species=ponAbe
GGAAGAGGAAAGGGTCGGCAACCACAGCCGCTCCACTCCACTCCCACTCGGTCGCAGGCTCCAAGAAAATGGCGCCGGCGCCGCCAGAAATCTCCTGGCCTCCTCAGAGCACGACGTAAAGGGGGCGGGCGTCTCTGTGACGTCACGAGGCTCCACCTCCCGCGAGGCTTTGTGTCTGCTGGGCCTGGCGCGACGGTGGAGGTTGGCGGGTAGCCTGCGCTCTCAGCCTGGGCGCCTTGGAATCGCGGTCCCGTGCTGTCCTCCAAACTTCAGACTCACCTCGGACGCGTCAACCTCTTTGAAGACTTTT
>gene=chr7_23571530-23571840; species=rheMac
----------------------------------------------------------------------------------------------------------------------------------------------------------------------------------------------------------------------------------------------------------------------------------------------------------------------
>gene=chr7_35840509-35840690; species=hg19
ACCCGAACAGCAAAACGTTGCTGACGCCAATGAAGTCATGCTCGAAATGGAGCGAGGCGGCGGAGCTGGGGAGGCGGTAATCTCGCGAGATGGAAGCCAGCCTCCGCTAGGCCCGGAAGCCTCGTCTGAGGGGGCGGGGGACGGAGGAGGGAGCGGGAGTCGAGCGAGAGCCTGTGGAGGA
>gene=chr7_35840509-35840690; species=bosTau
ACCCGAGCGGCAAAAGAGCGCTGACGCCAATGAAGTCATGCTCGAAAAAGAGCAAGTCGGCGGGGCAGCAATGAA-GTAATCTCGCGAGATCGAAGCAAGCCTCCGCTCGGCCCGGAAGCCTCGTCTGAGGGGGCGGGGGGCGGAGGAGGGAGCGGGAGTCCGGCGAGAACCAGTGGAGGA
>gene=chr7_35840509-35840690; species=calJac
ACCCGAACAGCAAAACGTTGCTGACGCTAATGAAGTCATGCTCGAAACGGAGCGAGGCGGCGGGGCTGGGGAGGCGGTAATCTCGCGAGATGCAAGGCAGCCTCCGCTCGGCCCGGAAGCCTCGGCCGAGGGGGCGGGGGATGGAGGAGGGAGCGGGAGGCGGGTGAGAGCCAGT---GGA
>gene=chr7_35840509-35840690; species=canFam
ACCTGGGCAGCGAAAGAGCGCCGATGCCAGTGAAGTCATGTTCGAAATGGAGAGAGTCGGCGGGGCCGGGCGGGA-GTAATCTCGCGAGAGCGGCGCTGGCGTCGGCTGGGCCCGGAAGCCTCGTCGGAgggggcg-ggggcggaggagggagcgggAGTCGGGCGCGAGCCAGTGGCGGA
>gene=chr7_35840509-35840690; species=equCab
ACCAGGGCAGT--AAGAGTGCTCATGCCAATGAAGTCATGCTCGAAAAGGAGCAATGCGACTCGGCAGAGAAGTA-GTAATCTCGCGAGATTAA-GCCAAC--------------------------------------------------------------------------------
>gene=chr7_35840509-35840690; species=gorGor
-------------------------------------------------------------------------------------------------------------------------------------------------------------------------------------
>gene=chr7_35840509-35840690; species=panTro
ACCCGAACAGCAAAACGTTGCTGACGCCAATGAAGTCATGCTCGAAATGGAGCGAGGCGGCGGAGCTGGGGAGGCGGTAATCTCGCGAGATGGAAGCCAGCCTCCGCTAGGCCCGGAAGCCTCGTCTGAGGGGGCGGGGGACGGAGGAGGGAGCGGGAGTCGGGCGAGAGCCTGTGGAGGA
>gene=chr7_35840509-35840690; species=papHam
ACCCGAACAGCTAAACGTTGCTGACGCCAATGAAGTCATGCTCGAAATGGAGCGAAGCGGCGGAGCTGGGGAGCGGGTAATCTCGCGAGATGGAAGCCAGCCTCCGCTCGGCCCGGAAGCCTCGTCTGAGGGGGCGGGGGACGGAGGAGGGAGCGGGAGGCGGGCGAGAGCCAGTGGAGGA
>gene=chr7_35840509-35840690; species=ponAbe
ACCCGAACAGCAAAACGTTGCTGACGCCAGTGAAGTCATGGTCGAAATGGAGCGAGGCGGCGGAGCTGGGGAGGCGGTAATCTCGCGAGATGGAAGCCAGCCTCCGCTAGGCCCGGAAGCCTCGTCTGAGGGGGCGGGGGACGGAGGAGGGAGCGGGAGTCGGGCGAGAGCCAGCGGAGGA
>gene=chr7_35840509-35840690; species=rheMac
ACCCGAACAGCTAAACGTTGCTGACGCCAATGAAGTCATGCTCGAAATGGAGCGAAGCGGCGGAGCTGGGGAGCGGGTAATCTCGCGAGATGGAAGCCAGCCTCCGCTCGGCCCGGAAGCCTCGTCTGAGGGGGCGGGGGACGGAGGAGGGAGCGGGAGTCGGGCGAGAGCCAGTGGAGGA
>gene=chr7_75677234-75677489; species=hg19
CACACAGACGGCTACGCTAGAACCCAGCCAAACACCGGGGTTGCCAGGATGGTCCCACAGCTTTCCTTTCCGACTCCCGGAAGTGGCCGTGATCTCACGAGATCCCGGAGGCGAGCGCGACCGGAAGTCCGGTCACTCTCGCGAGGCCCCAGAGAGCAGGCGCTGGGCAGTGTGGAGGTCGTTGGAGTCACTTCCCCGTCACCAGCTCCTGTGCCTGCCAGTCGGTGCCCCTCCCGCTCCAGCCATGCTCTCCGC
>gene=chr7_75677234-75677489; species=bosTau
CGCACGCAACACGACCATATGACCCAGCCCAGGACTGCGCT-CCGGGAAGCACCCTTCTGCGGGCCTCCTAGAAGCCCGGATGTGGCCGAGATACCGCGAGAGC-TGGACGTG-GGGGCGCCGGAAGCAGCGCCGCTCTCGCGAGACAAGGGGGAGCAGCCTT-GTGCAGTGTGGAGGTCGTTGGAGTCACTTGTCTGGTGACAGTTCCTTTGCCAGCCTGTCCGCGCCCCGCCCGTCCCAGCCATGCTTTCCGC
>gene=chr7_75677234-75677489; species=calJac
CACACAGACGGCCAGGCTAAGCACCAGCAAAAAACCTGGGTTGCCAAGCGCGTCCCGGACCCTTCCTTTCTGACTCCCGGAAGTGGCCGCGATCTCACGAGATCAGGGAGGTGAGTGCAACCGGAAGTCCTGTCACTCTCGCGAGGCCCCACGGAACGGACGCTGCGCGGTGTGGAGGTCGTTGGTGTCACCTGCCCGTGGCCAGCTCCTGTGCCTGCCGGTCCGCGCCCCGCCCGCTCCAGCCATGCTCTCCTC
>gene=chr7_75677234-75677489; species=canFam
CGCGCCGAACGCGAAGCCACCACCCCGCCC------GCGCTCGCAGGAAGCCCCCTCCCGCCTTCCTCCGCCGCGCCCAGCGGGGTCC---ACACCGCGAGATC-TGGAGGTGGGCGGGGCCGGAAGGAGCGCCATTCTCGCGAGGCCGGGCAGAGCGGACCCTGTGCGGTGTGGAGGTCGTTGGTGTCACCTGCCAGCCGCCGGCTCCTGCGCCTGCTCTTCGGCTCCCTGCCCGCTCCAACCATGCTCTCCGC
>gene=chr7_75677234-75677489; species=equCab
CGCACGGAACACGACGCTAGGACCCAACCCCAGACTGCACTCGCGGG----------CCACCTTCCTCCTCTACGCCCGGAAGTGGCCGTGTTACCGCGACATC-TGGAGGTGGGTGGGGCCGGAAGCCGGGACAGTCTCGCGAGGCCAGGCGGATCGGACCTTGGGGAGTGTGGAGGTCGTTGGAGTCATCTGTGTGCTGCCAGCTCGTTCGCTTGCCGGTCCGCGCCCCGCCCGCCCCAGCCATGCTCTCCGC
>gene=chr7_75677234-75677489; species=gorGor
CACACAGACGGCCACGCTAGAACCCAGCCAAACACCGGTGTTGCCAGGGTGGTCCCGGAGCCTTCCTTTCCGACTCCCGGAAGTGGCCG-GATCTCACGAGATCCCGGAGGCGAGCGCGACCGGAAGTCCGGTCACTCTCGCGAGGCCCCAGGGAGCAGGCGCTGCGCAGTGTGGAGGTCGTTGGAGTCACTTCCCCGTCACCAGCTCCTGTGCCGACCAGTCGGTGCCCCTCCCGCTCCAGCCATGCTCTCCGC
>gene=chr7_75677234-75677489; species=panTro
CACACAGACGGCCACGCTAGAACCCAGCCAAACACCCGGGTTGCCAGGGTGGACCCGGAGCCTTCCTTTCCGACTCCCGGAAGTGGCCGTGATCTCACGAGATCCCGGAGGCGAGCGCCACCGGAAGTCCGGTCACTCTCGCGAGGCCCCAGGGAGCAGGCGCTGCGCAGTGTGGAGGTCGTTGGAGTCACTTCCCCGTCACCAGCTCCTGTGCCTGCCAGTCGGTGCCCCTCCCGCTCCAGCCATGCTCTCCGC
>gene=chr7_75677234-75677489; species=papHam
C------------ACGCTATGACCCAGCCAAACACCACGGTTGCCAGGGGCGTCCCGGAACCTTCCTTTCCGACTCCCGGAAGTGGCCGTGATCTCACGAAATCCCGGAGGTGAGCGCGACCGGAAGTCCGGTCACTCTCGCGAGGCCCCACGGAGCAGACGCTGCGGAGTGTGGAGGTCGTTGGAGTCACTTGCCTGTCAGCAGCTCCTGTGTCTGTCCGTCGGCGCCCCTCCCGCTCCAGCCATGCTTTCCGC
>gene=chr7_75677234-75677489; species=ponAbe
CACACAGACGGCCACGCTGGAACCCAGCCAAACACCACGGTTTCCAGGCGCGTCCCGGAGCCTTCCTTTCCGACTCCCGGAAGTGGCCGTGATCTCACGATATCCCGGAGGCGAGCGCAACCGGAAGTCCGCTCACTCTCGCGAGGCCCCAGGGAGCAGGCGCTGCGCAGTGTGGAGGTCGTTGGAGTCACTTCCCCGTCACCAGCTCCTGTGCC-GTCAGTCGGCGCCCCTCCCGCTTCAGCCATGCTCTCCGC
>gene=chr7_75677234-75677489; species=rheMac
---------------------------------------------------------------------------------------------------------------------------------------------------------------------------------------------------------------------------------------------------------------
>gene=chr7_100303529-100303728; species=hg19
CCCGGCCCTTTCTAGCTCCTCCCCGGCTCGGACCTGGTTCCCGCCCTCGGCCGCCCGCCAGTTCCCGAGGCGTACACGTGTAGATCCCGTCACGCCCGGAAGTCTCGCGTTTCTCAAACGCCTCGCGCAGTCGCCCTTGCGCTCAGGGAAGGGGCGGGGCGAACGGAAGCCGGGAAGGCGATTCATAGCTCGCGGGGTA
>gene=chr7_100303529-100303728; species=bosTau
CTTGCCCTACCCAGAT-CCTCCCCGGCTCGGACTTGGTACACGCCTCCCGCCTCCGGCCCGCCTAAGAGGCGTACACGTGT-GATCCCGTCAGCCCCGGAAGCCTCGCGTTATTCAAACACATCGCGCGGTTTTGCCAGCTCTGAGGAAAGGGGCGGGGAGAACGCAGGCCGGGAAGGCGATTCGTGGATCCCTGGGGA
>gene=chr7_100303529-100303728; species=calJac
CCCTACCCCTTCTAGCTCCTCCCCTGCTCCGACCTGGTCCCCGCCCTCGGCCGCCCACCAGTCCCCGAGGCGTACACGTGTAGATTCCGTCAGGCCCTGAAGTCTCGCGTTACTCAAACGCCTCGCGCAGTCGCACTTGCGCTTAGGGAAGGTG-GGGGCGAACGGAAGCCGGGAAGGCGATTCGTGGCTCGCGGGGTA
>gene=chr7_100303529-100303728; species=canFam
CCCTCCCCAGTTTTTTTCCTCCCCAGTTTTGACTTAGTAGTTGCCTCCTGCCTCCGGCCCGCTTGCGTGGCGTACACGTGT-AAGGAGGTC--TTCCGGCGCTCTCGCGTTACTTAAACACATCCCGCGGTCGCGC--GCGCCCAG---AGGGGCGGGGAGAACAGAGGCCGGGAAGGCGATTCGTAGGTCGC-GGGGA
>gene=chr7_100303529-100303728; species=equCab
CCCTCCCCGGCTAGT--CCTCCCCGGCTTCGACTTGGGACACGCCCCCTGGCCCCGGCCCGCCTCCGAGGCGTACACGTGT-GATCCCGTCAACTCCGGAAGCCTCGCGTTACTGAGACACACCGCGCGGTCGCGCGAGCGCTCAGGAAAGGGGCGGGGAGGACGGAAGCCGGGAAGGCCATTCGTGCGCCGCAGGGGC
>gene=chr7_100303529-100303728; species=gorGor
CCCGGCCCTTTCTAGCTCCTCCCCGGCTCGGACCTGGTCCCCGCCCTCGGCCGCCCGCCAGTTCCCGAGGCGTACACGTGTAAATCCCGTCACGCCCGGAAGTCTCGCGTTTCTCAAACGCCTTGCGCAGTCGCCCTTGCGCTCAGGGAAGGGGCGGGGTGAACGGAAGCCGGGAAGGCGATTCATAGCTCGCGGGGTA
>gene=chr7_100303529-100303728; species=panTro
CCAGGCCCTTTCTAGCTCCTCCCCGGCTCGGACCTGGTCCCCGCCCTCGGCCGCCCGCCAGTTCCCGAGGCGTACACGTGTAGCTCCCGTCACGCCCGGAAGTCTCGCGTTTCTCAAACGCCTCGCGCAGTCGCCCTTGCGCTCAGGGAAGGGGCGGGGCGAACGGAAGCCGGGAAGGCGATTCATAGCTCACGGGGTA
>gene=chr7_100303529-100303728; species=papHam
CCCTGCCCCTTCTAGCACCTCCCCTGCTTGGACCTGGTCCCCGCCCTCGGCCGCCCGCCAGTCCCCGAGGCGTACACGTGTAGATCCCGTCAGTCCCGGAAGTCTCGCGTTACTCAAACGCCTCGCGCAGTCGCACTTGCCCTTAGGGAAGGGGCGGGGTGAACGGAAGCCGGGAAGGAGATTCGTGGTTCGCGGGGTG
>gene=chr7_100303529-100303728; species=ponAbe
CCCGGCCCTTTCTAGCTCCTCCCCGGCTCGGACCTGGTCCCCGCCCTCGGCCGCCCGCCAGTCCCCGAGGCGTACACGTGTAGATCCCGTCACGCCCGGAAGTCTCGCGTTACTCAAACGCCTCGCGCAGTCGCACTTGCGTTCAGGGGAGGGGCGGGGCGAACGGAAGCCGGGAAGGCGATTCGTAGCTCGCGGGGTA
>gene=chr7_100303529-100303728; species=rheMac
CCCTGCCCCTTCTAGCACCTCCCCTGCTTGGACCTGGTCCCCGCCCTCGGCCGCCCGCCAGTCCCCGAGGCGTACACGTGTAGATCCCGTCAGTCCCGGAAGTCTCGCGTTACTCAAATGCCTCGCGCAGTCGCACTTGCCCTCAGGGAAGGGGCGGGGTGAACGGAAGCCGGGAAGGAGATTCGTGGTTCGCGGGGTG
>gene=chr7_100472579-100472707; species=hg19
GAGGTCCCGTAGTTCCTAACGCTCGAGCCGTTATCGTCTCGAAAAGCCGCGCGAGACTTGCGAGATCCCCGCCCCTTTCCCATCACGCCCTGCTCTCCCCGCCCTTCGCGCTCGGTTTGTTAGTTCCA
>gene=chr7_100472579-100472707; species=bosTau
CGGCTCCCGTAGTTCCTCTTGCTCGCACAGTTCTCGTCCCGCAGAAC-GCGCGAGACTT-CTGGGTGCCCGCCC-CTTCCCATCAGCCCCCGGTCTCCCCGCCTTT--CCCTCTCCGAGTTAGTTCTC
>gene=chr7_100472579-100472707; species=calJac
GACTTCCCGTAGTTCCTCACGCTCAAGCCGTTCTCGTCTCAAAAAGCAGCGCGAGACTTGCAAGAG-TCTGCCCCTTTCCCATCATGCCCTGCTCTCCCAGCCAGTCGCGCTCCGTTCGTTAGTTCCA
>gene=chr7_100472579-100472707; species=canFam
AGGCTTCCGTAATCCCTCCCGTCGGCGCAGTTTTCGTCCCTGAAAGC-GCGCGAGACTT-CCGAGTCCCCGCCC-CTTCCCATCATCCCCCAGGCTACCAGCCTCT--CGCCCTGCGCTTTAGTTCCA
>gene=chr7_100472579-100472707; species=equCab
GGCTTCCCGTAGGTCTTCTCGCTTGCGCAATTCTCGTCCTGGAAAGC-GTGCGAGACTT-CCGGGTCCCCGCCC-CTTCCCGTCATGCCCCGGTCTCCCCGTCTTT--CCCTCTTAGGTTTAGTTCCA
>gene=chr7_100472579-100472707; species=gorGor
GAGGTCCCGTAGTTCCTAACGCTCGAGGCGTTATCGTCTCGAAAAACCGCGCGAGA-TTGCGAGATACCCACCCCTTTCCCATCACGCCCTGCTCTCCCCGCCGTTCGCGCTCGGTTTGTTAGTTCCA
>gene=chr7_100472579-100472707; species=panTro
GAGGTCCCGTAGTTCCTAACGCTCGAGCCGTTATCGTCTCGAAAAACCGCGCGAGACTTGCGAGATCCCCGCCCCTTTCCCATCACGCCCTGCTCTCCCCGCCCTTCGCGCTCGGTTTGTTAGTTCCA
>gene=chr7_100472579-100472707; species=papHam
GAGTTCCCGTAGTTCCTAAAACTCTAGCCATTCTCGTCTCGAAAAACCGCGCGAGACTTGCGAGAACCCCGCCCCTTTCCCGTCACGCCCTGCTTTCCCCGCCCATCGCGCTCGGTTCGTTAGTTCCA
>gene=chr7_100472579-100472707; species=ponAbe
GAGGTCCCGTAGTTCCTAACGCTCGAGCCGTTATCGTCTCGAAAAACCGCGCGAGACTTGCGAGATCCCCGCCCCTTTCCCATCACGCCCTGCTCTCCCCGCCCTTCGCGCTCGGTTTGTTAGTTCCA
>gene=chr7_100472579-100472707; species=rheMac
GAGTTCCCGTAGTTCCTAAAACTCTAGCCATTCTCGTCTCGAAAAACCGCGCGAGACTTGCGAGAACCCCGCCCCTTTCCCGTCACGCCCTGCTCTCCCCGCCCATCGCGCTCGGTTCGTTAGTTCCA
>gene=chr7_112090851-112091161; species=hg19
CGCCGCCGGCATCCCAGTTGCCGGCCAGGCTGGCGAGTCTTCCATGCTTCGGCACGGTGGGAGTTGTAGTTCTTTCTCTGATGTACACATTTGCATTTCCAGGGTGCGTGGTTTGGCTACTGAACTACAATTCCCAGCGTGCCCTGGGCGCTGCTCCTCGCGCGATTTAGATCTGGCGTGCGAACCGGACTCTTGGGCACCGGCCGTGGGGGCAGGGAGGAACGGGTCCTTGGGCCTGAGAGTGTGTCGGGACAGGGGCTGACCGGGAGCTGGGCGGGAAAGGAACCATTGTCAGAGTTCCTTTCTCGGC
>gene=chr7_112090851-112091161; species=bosTau
CGCCGCCGGCATCCCAGATACCGGCCGGGTTGGCGAGTCGCTTTGCCTTGGGCACC-TGGGAGTTGTAGTTC---TATGCCTCTAGACGTATGCGTTGGCGGGGCGCCTGGCGTGGCCGGCGGACTACGCTTCCCAGCGTGCCCTGGGAGCCGAACCTCGCGCGATTTGGATCTGGCGTGCGAACCGAACTCTTGGGCACCGGCAGCGGGGCAGGGGAGGGATGGGTTCTTGCGCCTGAGAATGGGTCGGGGTTGGGGGTGACTGGGAGCTGGGCGGGAGAGGAAGTGTTTTCAGAGA--------CTGG
>gene=chr7_112090851-112091161; species=calJac
CGCCGCCGGCATCCCGGTTACCGGCCAGAGTGGCGAGTCTCCCATGCTTGGGCACAGTGGGAGTTGTAGTTCTCTCTCTGCTGTACACGTTTGCGTTTCCAGGGTGCGTGGTTTGGCTACTGAACTACAATTCCCAGCGTGCCTTGGGCGCCACGCTTCGCGCTATTTAGATATGGCGTGCGAACCGGACTCTTGGGCACCGGCCTTGGGGGCGGGGAGGAATGGGTCCGTGCGCCT--GAGTGTGTCGGGACAGGGGC-GACCGGGAGCTGAGCGAGAAAAGAACTATCCTCAGAGTTCCTTTCTCTAC
>gene=chr7_112090851-112091161; species=canFam
CGCCGCCGGCATCCCGGTGGCCGGCCGGGCCGGC--------TAGCTTCGGGCACCGTGGGATTTGTAGTTC---CGTCCGTCTGGACGTAAGCGTCGGCCGGCCGCCTCTGCTGGCTGGCGAACTACAATTCCCAGAGTGCCCTGGGGGCGGTACCTCGCGCGATTTGGATCTGGCGTGCGAACCGAAGTCTTGGGCACCGGCCTTGGGGGCGGGGAGGAGTAGGTCCTGGGGCCTGAGAGTGGGTTGGGGTCCGGGGTGACGGGGCGCTGAGCGGGGGGGGCACGGTTTTCCCAAG--------CTGG
>gene=chr7_112090851-112091161; species=equCab
CGCCGCCGGCATCCTGGTTGCCGGCCGGGCTAGCGAGTCTTTTGGTCTTGAGCACCGCGGGAATTGTAGTTT---TTTCCCTCCAGACGTTTGCGTCTGCGAGGATCCTGGCTTTCCTGGTAAACTACAATTCCCAGCATGCGCTGGGGGCCGTGCCTCGCGCGATGTGGATCTGGCATGCGAGCCGGA--CTTGGGCGCCGGCCATGGGG---------AATGGGTTCTTGGCCTTGAGAGGGAGTCGCGGT-CGGGGTGCCGGGGAGCGGGGCGGGAGAGGAACTTTTGTTAGAGG--------TCGG
>gene=chr7_112090851-112091161; species=gorGor
CGCCGCCGGCATCCCGGTTGCCGGCCAGGTTGGCGAGTCTTCCATGCTTGGGCACGGTGGGAGTTGTAGTTCTTTCTCTGATGTACACATTTGCATTTCCAGGGTGCGTCGTTTGGCTACTGAACTACAATTCCCAGCGTGCCCTGGGCGCTGCTCCTCGCGCGATTTAGATCTGGCGTGCGAACCGGACTCTTGGGCACCGGCCGT-GGCGGGGGGAGGAACGGGTCCTTGGGCCTGAGAGTGTGTCGGGACAGGCGCTGACCGGGAGCTGGGCGGGAAAGGAACCATTGTCAGAGTTCGTTTCTCGGC
>gene=chr7_112090851-112091161; species=panTro
CGCCGCCGGCATCCCGGTTGCCGGCCAGGCTGGCGAGTCTTCCATGCTTGGGCACGGTGGGAGTTGTAGTTCTTTTTCTGATGTACACATTTGCATTTCCAGGGTGCGTGGTTTGGCTACTGAACTACAATTCCCAGCGTGCCCTAGGCGCTGCTCCTCTCGCGATTTAGATCTGGCGTGCGAACCGGACTCTTGGGCACCCGCCGTGGGGGCAGGGAGGAACGGGTCCTTGGGCCTGAGAGTGTGTCGGGACAGGGGCTGACCGGGAGCTGGGCGGGAAAGGAACCATTGTCAGAGTTCCTTTCTCGGC
>gene=chr7_112090851-112091161; species=papHam
CGCCGCCGGCATCCCGGTTGCCGGCCAGGCTGGCAAGTCTCCCATGCTTGGGCACGGTGGGAGTTGTAGTTCTTTCTCTGCTCTACACGTTTGCGTTTCCAGGGTGCGTGGTTTGGCTACTGAACTACAATTCCCAGCGTGCCCTGGGCGCCGCTCCTCGCGCGATTTA-ATCTGGCGTGCGAACCGGACTCTTGGGCACCGGCTGTGGGGGCGGGGAGGAATGGGTCCATGGGCCTGAGAGTGTGTGGGAACAGGGGCTGACCGGGAGCTGGGCGGGAAAGGAACTATTCTCAGAGTTCCTTTCTCTGC
>gene=chr7_112090851-112091161; species=ponAbe
CGCCGCCGGCATCCCGGTTGCCGGCCAGGCTGGCGAGTCTCCCATTCTTGGGCACGGTGGGAGTTGTAGTTCTTTCTCTGATGTACACATTTGCGTTTCCAAGGTGCGTGGTTTGGCTACTGAACTACAATTCCCAGCGTACCCTGGGCGCTGCTCCTCGCGCGATTTAGATCTGGCGTGCGAACCGGACTCTTGGGCACCGGCCGTGGGGGCGGGGAGGAACGGGTCCTTGGGCCTGAGAGTGTGTCGGGACAGGGGCTGACCGGGAGCTGGGCGGGAAAGGAACCATTGTCAGAGTTCCTTTCTCGGC
>gene=chr7_112090851-112091161; species=rheMac
CGCCGCCGGCATCCCGGTTGCCGGCCAGGGTGGCAAGTCTCCCATGCTTGGGCACGGTGGGAGTTGTAGTTCTTTCTCTGCTCTACACGTTTGCGTTTCCAGGGTGCGTGGTTTGGCTACTGAACTACAATTCCCAGCGTGCCCTGGGCGCCGCTCCTCGCGCGATTTA-ATCTGGCTTGCGAACCGGACTCTTGGGCACCGGCTGTGGGGGCGGGGAGGAATGGGTCCATGGGCCTGAGAGTGTGTGGGAACAGGGGCTGACCGGGAGCTGTCCCGGAAAGGAACTATTCTCAGAGTTCCTTTCTCTGC
>gene=chr7_129845207-129845465; species=hg19
CGCACCATGTCCTCTGGCCGGAAAACGCAGGCTCGCGCCACTCTCTCTGGGCATGCGCAAAGCCAAGCTCAAGCGGGAGGCCACCGGCAAGCGGCTCTAAAGTTACCGGAAGAACTAGGTAGTCTCTTCTCGCGAGAAAGGGAGGGGTCGCAGGCCCAGGCGCTCGGAGCGTTACCAGGGAAACAGGTCTCGGTTTTGCGGCTCCCACTCAGCTGCGGGAGAAAGCTAAGCAGCAAAATTCAGACCAGGCTCTGAACC
>gene=chr7_129845207-129845465; species=bosTau
CGCACCGTGTTCTTCGGCCGGAAGTGGCGGGTTCGCGCCACTCTCCCCGCACATGCGCGAAACCAAGCAGACAGCGAAATCGACCCGCTCGTGCGTCTCCAGTTACCGGAAGGACGGGACTGTCTCTTCTCGCGGGAAGAGGAGGA-GGGGCGGGGGAAAGGCTAGGAGCGTTACCAGGGAAACAGTCTCCGGATATGTGGCTCCCACTCTGGTGCGGGAGAAAGCTGAGCAGCAAAATTC-GACCAGGTTCTGAACC
>gene=chr7_129845207-129845465; species=calJac
CGCACCATGTCCTCTGGCCGGAAAACGCTGGCTCGCGCCACTCTCCCTGCGCATGCGCTAGGCCAAGCGCAAGACGGAGGCGACTGGCTGGCGGCTCTAAAGTTACCGGAAGAACTGGGTAGTCTCTTCTCGCGAGAAAGGGGGGGTTCGCAGGCCGGGCCGTTC-GAACGTTACCAGGGAAACAGGTCTGGGTTTCGTGGCTCCAGCTGAACTGCG-GAGAGAGCTAAGCAGCAAAATTCAGACCAGGTTCTGAACC
>gene=chr7_129845207-129845465; species=canFam
CGCACCATGTTCCTCGGCCGGAAGCCGCGGGCTCGCGCCACTCTCTCTGCACATGCGCGAAGCTAAACGGGAGGTGAAGGCAACCGGCCGGCGGGACTACAGTCACCGGAAGAACGAACCT------TCTCGCGAGATGAGGAGGAGGGGAAGGGACGAGAGTTAGGAGCGTTACCAGGGAGACAGCTTTAGTGTGTGTGGCTCCCGCACTTCTGCCGGAGAAGGCTGGGCAGCAAAATTC-GACCAAGTTCTGAGCC
>gene=chr7_129845207-129845465; species=equCab
CGCACCATGTTCTTCAGCCGGAAGCCGCCTGCTCGCGCCACTCTTTCTGCACATGCGCAAAGCCGAGCCTAAGTCGAAGGCATTTGGCTTGCGGGGTTACAGTTACCGGAAGAACGGGACTGTCTCCTCTCGCGAGAAAAAGGGGGGGGGGAAGGGCCGGAGCTTGGAGCGTTACCAAGGAAACAGCTCTCGGATTTGTGGCTCCCCCTCAGCTGCGGGAGAAGGCTGAGCAGCAAAATTC-GACGAGGTTCTGAACC
>gene=chr7_129845207-129845465; species=gorGor
CGCACCATATCCTCTGGCCGGAAAGCGCAGGCTCGCGCCACTCTCTCTGGGCATGCGCAAAGCCAAGCTCAAGCTGGAGGCCACCTGC---CGGCTCTAAAGTTACCGGAAGAACTGGGCAGTCTCTTCTCGCGAGAAAGGGAGGGGTCGCAGGCCCAGGCGCTCGGAGCGTTACCAGGGAAACAGATCTCGGTTTTGCGGCTCCCACTCAGCTGCGGGAGAAAGCTAAGCAGCAAAATTCAGACCAGGCTCTGAACC
>gene=chr7_129845207-129845465; species=panTro
CGTACCATGTCCTCTGGCCGGAAAGCGCAGGCTCGCGCCACTCTCTCTGGGCATGCGCAAAGCCAAGCTCAAGCGGGAGGCCACCGGCAAGCGGCTCTAAAGTTACCGGAAGAACGGGGCAGTCTCTTCTCGCGAGAAAGGGAGGGGTCGCAGGCCCAGGCGCTCGGAGCGTTACCAGGGAAACAGGTCTCGGTTTTGCGGCTCCCACTCAGCTGCGGGAGAAAGCTAAGCAGCAAAATTCAGACCAGGCTCTGAACC
>gene=chr7_129845207-129845465; species=papHam
CGCACCATGTCCTCTGGCCGGAAAACGCAGCCTCCCGCCACTCTCTCTGGGCATGCGCGAAGCCAAGGGCAAGAGGGAGGCGACCGGCAGGCGGCTCTAAAGTTACCGGAAGAACTGGGCAGTCTCTTCTCGCGAGAAAGGGAGGGGTCGCAGGCCCTGGCGCTCGGAGCGTTACCAGGGAAACAGGTCTTGGTTTTGTGACTCCCACTCAGCTGCGGGTGAAAGCTAAGCAGCAAAATTCAGA---------GAACC
>gene=chr7_129845207-129845465; species=ponAbe
CGCACCATGTCCTCCGGCCGGAAAGCGCAGGCTCGCGCCACTCTCTCTGGGCATGCGCGAAGCCAAGCTCAAGAGGGAGGCGACCGGCAGGCGGCTCTAAAGTTACCGGAAGAACTGGGCAGTCTCTTCTCGCGAGAAAGGGAGGGGTCGCAGGCCCAGCCTCTCGGAGCGTTACCAGGGAAACAGGTCTTGGTTTTGTGGCTCCCACTCAGCTGCGTGAGAAAGCTAAGCAGCAAAATTCAGACCAGGCTCTGAACC
>gene=chr7_129845207-129845465; species=rheMac
CGCACCATGTCCTCTGGCCGGAAAACGCAGACTCCCGCCACTCTCTCTGGGCATGCGCGAAGCCAAGGGCAAGAGGGAGGCGACCGGCAGGCGGCTCTAAAGTTACCGGAAGAACTGGGCAGTCTCTTCTCGCGAGAAAGGGAGGGGTCGCAGGCCCTGGCGCTCGGAGCGTTACCAGGGAAACAGGTCTTGGTTTTGTGGCTCCCACTCAGCTGCGGGTGAAAGCTAAGCAGCAAAATTCAGA---------GAACC
>gene=chr7_134001714-134002024; species=hg19
TCATCCGAGGGGGCGTCCGAGCCCCGGCCAGACTACATGTCCCAGGATGCCGTGCACCTTTACCTCAGGATGCGACGTTCCCGCTTCCGCCAGGCAGCTCCGCCAGAGAGGACAGGGGGACGAGGTGCCCGGCATGACTCGCGCGATAGGCGGCCGCGGGTCTTGCTGGGAAATGAAGTCCCAAAGCGTCAGTGTTTCTTGCGAGACCGCCCAGAGCGCTGAAAGTAACTCGGCCGCCAGGGTCACAACAAACTTGCTGGCAGCGGCGGCACTAGAACTACAGAGCTGTGACTGCTCGTTGGAGGTGTTC
>gene=chr7_134001714-134002024; species=bosTau
TCATACGAGGGGTCGTCCGAGTCCGGGCTAGACTACACTTCCCAGAATGCCGCGCGCCCGTACGTCAAGCTGCAACGTTTCCGCTTCTGCCGGGCAGCTCAATC-----GAAGAGAGAGGCGAGGTGCCCGTCATGCCTCGCGCCGTAGCGAGCCGCGAGGCTTGCTGGGAAGTGAAGTTCCAACGCGTCAATGTTTCCCGTGAGGCAGCCAAAGGCTACGAAAAGGATTCGTCCATCGTTTTCAGGGCAAACTC----CAGCTGAGGGCACTAGAACAACACACCTGTGACTGATAATTAGAAGTGTTC
>gene=chr7_134001714-134002024; species=calJac
TCATCCGAGGGGGCGTCCGAGCACTGGCCAGACTACATGTCCCAGGATGCCGTGCGCCTTTACGGCTGGCTGCGGCGTTCCCTTTTCCGCCAGGCAGCTCCTCAAGAGAGGACAGAGGGGCGAGGTG-CCGGCATGCCTCGCGTGATAGGCGGCCGCGGGGCTTGCTGGGAAGTGAAGTCCCAACGCGTCAATGTTTCTTGCGAGACCGCCCAGAGCTCAGAAAGTAACTCGGCCGCCAGGGTCACAAGAAAC---------GCGGCGGCACTAGAACTACAAAGCTGTAACAGTTCGTTGGAAGTGTTC
>gene=chr7_134001714-134002024; species=canFam
TCATCCGCGGGGGCGTCCCGGCCGGGGCCAGACTACATGTCCCAGGGCGCCGCGCGCCCTTGCGTCCGGCC---ACGTTCCCGCCT---CACGGTTCTTCCGCCAGAGACGAGAGCCGGACGGGGTGCCCGTCGTGCCTCGCGCGGCAGGAGGCCGCTGGGCTTGCTGGGAAGTGAAGTTCCGGAGC------------CGAGAGGCCGCTGGAGGCTCGGAGAG-------------------------------------------------------------------------------------
>gene=chr7_134001714-134002024; species=equCab
TCATCCGAGGGGGCGTCCCACTCCGGGCCAGACTACACATCCCAGGATGCCGCGCGCCCTTACGTCAGGCTGTCACGTTCCCGCGTCTGCCGGGTAGCTCCACGGGAAAACAGAGTGGGGCAGGATGCCCGTCATGCCTCTCGCGATGGGAGGCCGCGGGGCTTGCTGGGAAGTGAAGTTCGGACTCGTCAATGTTTCTTGCGGAGCCGCTAAGAGCTCAGAAAGAGATTCGTCCACCACTGT---CACAAGCTC----TAGCTGGCGGCACTGCAAATTCAGACCTGTGATTGTTCGTTGGAGATGTTC
>gene=chr7_134001714-134002024; species=gorGor
TCATCCGAGGGGGCGTCCGAGCCCCGGCCAGACTACATGTCCCAGGATGCCGTGCACCTTTACCTCAGGATGCGACGTTCCCGCTTCCGCCAGGCAGCTCCGCCAGAGAGGACAGGGGGACGAGGTGCCCGGCATGACTCGCGCGATAGGCGGCCGCGGGGCTTGCTGGGAAATGAAGTCCCAAAGCGTCAGTGTTTCTTGCGAGGCCgcccagagcgctgaaagtaactcggccgccaggctcacaacaaacttgctggcagcggcggcactagaactacagagctgtgactgctcgttggaggtgttc
>gene=chr7_134001714-134002024; species=panTro
TCATCCGAGGGGGCGTCCGAGCCCCGGCCAGACTACATGTCCCAGGATGCCGTGCACCTTTACCTCAGGATGCGACGTTCCCGCTTCCGCCAGGCAGCTCCGCCAGAGAGGACAGGGGGACGAGGTGCCCGGCATGACTCGCGCGATAGGCGGCCGCGGGGCTTGCTGGGAAATGAAGTCCCAAAGCGTCAGTGTTTCTTGCGAGACCGCCCAGAGCGCTGAAAGTAACTCGGCCGCCAGGGTCACAAGAAACTTGCTGGCAGCGGCGGCACTAGAACTACAGAGCTGTGACTGCTCGTTGGAGGTGTTC
>gene=chr7_134001714-134002024; species=papHam
TCATCCGAGGGGGCGTCCGAGCCCCAGCCAGACTACATGTCCCAGGATGCCGTGCACCTTTACGTCAGGCTGCGCCGTTCCCGCTTCCGCCAGGCAGCTCAGCCAGAGAAGACAGGGGGACGAGGTGCCCGGCATCCCTCGCGCGGTAGGCGGCCGCGGGGCTTGCTGGGAAATGAAGTCCCAAAG-GTGAC--TTTATTGCGAGAACGCCCAGAGCGCAGAAAGTAACTCGGCCGCCAGGGTCACAACAAACTTGCTGGCAGCGGCGGCACTAGAACTACAGAGATGTGACTGCTTGTTATAGATATTC
>gene=chr7_134001714-134002024; species=ponAbe
TCATCCGAGGGGGCGTCCGAGCCCCGGCCAGACTACACGTCCCAGGATGCCGTGCACCTTTACGTCAGGGTGCGACGTTCCCGCTTCCGCCAGGCAGCTC---------------------------------------CGCGCGATAGGCGGCCGCGGGGCTTACTGGGAAATGAAGTCCCAAAGCGTCAGTGTTTCTTGCGAGACCGCCCAGAACGCTGAAAGTAACTCGGCCGCCAGGGTCACAACAAACTTGCTGGCAGCGGCGGCACTAGAACTACAGAGCTGTGACTGCTCGTTGGAGGTGTTC
>gene=chr7_134001714-134002024; species=rheMac
TCATCCGAGGGGGCGTCCGAGCCCCAGCCAGACTACATGTCCCAGGATGCCGTGCACCTTTACGTCAGGCTGCGCCGTTCCCGCTTCCGCCAGGCAGCTCAGCCAGAGAAAAC-GGGGGACGAGGTGCCCGGCATCCCTCGCGCGGTAGGCGGCCGCGGGGCTTGCTGGGAAATGAAGTCCCAAAG-GTGACTGTTTATTGCGAGAACGCCCAGAGCGCAGAAAGTAACTCGGCCGCCAGGGTCACAACAAACTTGCTGGCAGCGGCGGCACTAGAACTACAGAGATGTGACTGCTTGTTATAGATATTC
>gene=chr7_134671160-134671315; species=hg19
CCCTCTTCCTGGAGCCAAAACCTACGCAGGCTCCTTTCCTCCGAGCTGGTTGCTAGGTGATCTCCGAAGGCTGTCCGAAGTCTCGCGAGGGCGGACCCGTTGCCTGATGACGAGAGTTGGGAGTGTGGCTGGGGCTGCGGATCTCCAGCAGTGGC
>gene=chr7_134671160-134671315; species=bosTau
TTCCCTttc-------------------------------------------------------------CTGCCCGAGGTCTCGCGAGGGTGACCCCGTTGC-TGGTAACGAGT-GCCGGGGCGTGGCGGGGGCTGCTCAA---CTGCGGTAGA
>gene=chr7_134671160-134671315; species=calJac
CCCCCTTCCTGGCGCCAAAACCTGCGCAGGCTCCTTTCCTCCAGGCTGGTTGCTAGGTGATCTCCGAGGGCGGTCCGAAGTCTCAAGAGGGCAAACCAGTTG----------------AGGGGCGGGGCTGGGGCTGCAGAACTCAGGCAGTGAG
>gene=chr7_134671160-134671315; species=canFam
CTCCGCTTCTC-GGCCCAAATGCTCGT---------------GCGCCGGCCGCTAGGCGGTTCCCGAGAACTGTGGGAAGTCTCGCGAGGGGGGTCTCGTCGC-TGGAAACGAGTGGCCTaggcggggccggggcTGTTGAACC---ACAGCTGC
>gene=chr7_134671160-134671315; species=equCab
CTCCCTTTCTCTGGTCGAAATCCGCGTTGGCTCTTCCTCTCAGCGCTGGTGGCTAGGTCATTCCCGAGGGCTCGCTGAAGTCTCGCGAGGGTGGTCCCGTTGC-TGGTAACGAGTGGCCCAGGCGTGGCTGGGGCTGCTACACT---ACAGCGGC
>gene=chr7_134671160-134671315; species=gorGor
CGCGCTTCCTGGAGCCAAAACCTACGCAGGCTCCTTTCCTCGGAGCTGGTTGCTAGGTGATCTCCGAAGGCTGTCCGAAGTCTCGCGAGGGCGGACCCGTTGCCTGGTGACGAGAGTTGGGAGTGTGGCTGGGGCTGCGGATCTTCAACAGTGGC
>gene=chr7_134671160-134671315; species=panTro
CCCTCTTCCTGGAGCCAAAACCTACGCAGGCTCCTTTCCTCCGAGCTGGTTGCTAGGTGATCTCCGAAGGCTGTCCGAAGTCTCGCGAGGGCGGACCCGTTGCCTGGTGACGAGAGTTGGGAGTGTGGCTGGGGCTGCGGATCTCCAGCAGTGGC
>gene=chr7_134671160-134671315; species=papHam
CCGACTTCCCGGGGCCAAAATCTGCGCAGGCTCCTTTCCTCCGCACTGGTTG-TAGGTGATCTCCGAGGGCTGCTCAAAGTCTCGCGAGGGCGGACCCGTTGCCTGGTGACGAGAGTTGGGGGCGTGGCTGGGGCTGCGGATCTCCAGTAGTGGC
>gene=chr7_134671160-134671315; species=ponAbe
CCCGCTTCCTGGAGCCAAAACCTACGCAGGCTCCTTTCCTCCGAGCTGGTTGCTAGGTGATCTCCGAGGGCTGCCCGAAGTCTGGCGAGGGCGGACCCGTTGCCTGGTGACGAGAGTTGGGAGTGTGGCTGGGGCTGCGGATCTCCAGCAGTGGC
>gene=chr7_134671160-134671315; species=rheMac
CCGACTTCCTGGGGCCAAAACCTGCGCAGGCTCCTTTCCTCCGCACTGGTTG-TAGGTGATCTCCGAGGGCTGCTCAAAGTCTCGCGAGGGCGGACCCGTTGCCTGGTGACGAGAGTTGGGGGCGTGGCTGGGGCTGCGGATCGCCAGTAGTGGC
>gene=chr7_139044369-139044606; species=hg19
ACCGCGGGCAGCGCAGCCTTAGCCGCCAGCCCTACAGCCGGGAGGGAATGTAATGTAAGGTTTGGCGCCTCGGGGCGGATCCGGCTTGCACAGTCAGTTAAGGAACCAGAGTATCGCGAGATCCGGGGTAAAGGGGCGGGAGGAGCGCGCGTGCACGCGCCCAGAGCCGTTAGGGTGGAACTCCACTCGGGCGGGGCGGGCGGAGTGATACAGCTGGACGCCAGTTGGTGGAGCCCC
>gene=chr7_139044369-139044606; species=bosTau
ACACCGTGCGGCGAAGCCCTA----ACGGACCCGCAGCCGGG---------AGAGCGAGGTTTCGCGCCC-GGGGCGGATCCAGC------------TTGAGGCATCCGAGTCTCGCGAGATCTGGAGG-TAGGGGCGGGAGAGGCCGGCGTGCACGCGCCCAGATACGTTAGGGTGGAACCCCTCCCGTGCGGGGCGGGCGGAGCGATACAGTTAGACGCCAGTTGGTGGAGCCCC
>gene=chr7_139044369-139044606; species=calJac
ACCGCGGGCCGCACAGCCCTAACCGCCTGCCCTGTAGCCGGGAGGG-----AGCGTAAGGCTTAGCGCCTCAGGGCGGATCCGGCTTGGAACGTAGGTTGAGGAACCAGAGTCTCGCGAGATCCGGGGTAAAGGGGCGAGAGGAGCGCGCGTGCACGGGCCCTGAGCCGTTAGGGTGGAACTCTTCGC---------GGGCGGAGCCATACAGCTGGACGCCAGTTGGTGGAGCCCC
>gene=chr7_139044369-139044606; species=canFam
ACCCGGCGCCGCACCGCACGA----GCCCCCTCGCAGCTGGC---------AGCGCGAGGTTTGGCGCCT-CGGGCAGATCCGGCTCG-AGGGTCGTTCGATA-ACCAGAGTCTCGCGAGATCTGGGGGAAAGGGGCGCGAGAAGCCCGCGTGCACGCGCCCAGAGCCGTTAGGGTGGAACCCCGCCCGGGCGGGGCGGGTGGAGCAATACAGTTGGACGCCAGTTGGTGGAGCCCC
>gene=chr7_139044369-139044606; species=equCab
A---------------------------CACCCGCAGCCAGT---------AGCGCGAGGTTTGGCGCCT-CGGGCGGATCCGGCTGG-AGGATCGGTTGAAGCACCAGAGTCTCGCGAGATCTGGGACGAAGGGGCGGGAGAAGCGCGCGTGCACGCGCCCAGAGCCGTTAGGGTGGAACCCTTCCCGGGCGGGGCGGGCAGAACAATGCTGTTGGAAGCCAGTTGGTGGAG-CCC
>gene=chr7_139044369-139044606; species=gorGor
-----------------------------------------------------------------------------------------------------------------------------------------------------------------------------------------------------GGGCGGAGTGATACAGCTGGACGCCAGTTGGTGGAGCTCC
>gene=chr7_139044369-139044606; species=panTro
ACCGCGGGCAGCGCAGCCTCAGCCGCCAGCCCTACAGCCGGGAGGGAATGTAATGTAAGGTTTGGCGCCTCGGGGCGGATCCGGCTTGCACAGTCAGTTAAGGAACCAGAGTATCGCGAGATCCGGGGTAAAGGGGCGGGAGGAGCGCGCGTGCACGCGCCCAGAGCCGTTAGGGTGGAACTCCACTCGGGCGGGGCGGGCGGAGTGATACAGCTGGACGCCAGTTGGTGGAGCCCC
>gene=chr7_139044369-139044606; species=papHam
ACCGCGGGCCGCGCAGCCTTAGCCGCCAGTCCTACAGCTCGGAGGG-----AGCCTAAGGTTTGGCGCCTCGGGGCGGATCCGGCTTGGACAGTCAGTTAAGGAACCAGAATATCGCGAGATCCAGGGTAAAGGGACGGGAGGAGCGCGCGTGCACGCGCCCAGAGCCGTTAGGGTGGAACTCCACTCGGGAGGGGCGGGCGGAGCGATACAGCTGGATGCCAGTTGGTGGAGCCCC
>gene=chr7_139044369-139044606; species=ponAbe
ACCGCGGGCAGCGCAGCCTTAACCCCCAGCTCTACAGCCGGGAGGG-----AATGTAAGATTTGGCGCCTCGGGGCGGATCCGGCTTGCACAGTCAGTTAAGGAACCAGAGTATCGCGAGATCCGGGGTAAAGGGGCGGGAGGAGCACGCGTGCACGCGCCCAGAGCCGTTAGGGTGGAACTCCACTCGGGCGGGGCGGGCGGAGCGATACAGCTAGACGCCAGTTGGTGGAGC-CC
>gene=chr7_139044369-139044606; species=rheMac
ACCGCGGGCCGCGCAGCCTTAGCCGCCAGTCCTACAGCTCGGAGGG-----AGCCTAAGGTTTGGCGCCTCGGGGTGGATCCGGCTTGGACAGTCAGTTAAGGAACCAGAATATCGCGAGATCCAGGGTAAAGGGACGGGAGGAGCGCGCGTGCACGCGCCCAGAGCCGTTAGGGTGGAACTCCACTCGGGAGGGGCGGGCGGAGCGATACAGCTGGATGCCAGTTGGTGGAGCCCC
>gene=chr8_28747341-28747651; species=hg19
AAAGGTTATAGCATCACCTTTGCCCTCTGACCTAGGAGCGAAGACTCACCAGTTTCATAATGGACTTTTGGTGGTTCAATAGCAGTCACTGAACTCCTCAAACCCAGGAAGCGTCTTCCGGTGCAATCTCCGCCACCTGCCAGCCGAGAGCATCGCGGGACTTGCAGTCTTTCATCCTCACGTCCCTTCCAGGGGAATAATGGGAAATGTAGTCTCCCCTCCAGGCATCATGGGAACTGTGGTCGCCTTTCCTTTTCCTCCCTTTCCTCTCCGAACGCCTCCTTCCGTCAGCTCAAATTCATCCCAGCCG
>gene=chr8_28747341-28747651; species=bosTau
AAAGGATA------------TGCCCTCCGATCTAAGAACGGGGACTCACCAGTTTCATGCTGGACTTTTCGCCGGTAAGAAGCAGTTCCTCGACTTCTCAAACCCAGAAAGCGTCTTCCGGTTCAATCTCCGCCACGGCTCCGCCGAGAGCATCGCGGAACATGCAGTCTTTTTTCCCTACGCCGTTTCCCGGCGCATCATGGGAAATGTAGTCATCTCTCCGTGCATCATGGGAACCATGGTCATCTTTCCTTTT----CCTCTCCTCTTAGAACGCCTCCTTCCGTCAGCTCAAATTCATCCGCGCCG
>gene=chr8_28747341-28747651; species=calJac
-AAGGATATAGCATCACCTTTGTCCTCTAACCTAGGAGCGAAGACTCACCAGTTTCATAATGGACTTTTGGTGGTTCAATAGCAGTCACCGAACTCCTCAAACCCCGGAAGCGTCTTCCGGTGCAATCTCCGTCACCTGCCCGCCGAGAGCATCGCGGGACTTGCAGTCTTTCATCCTCACGTCTTTTCCAGGGGAATCATGGGAAATGTATTCTC----CCAGGCATCATGGGAACTGTGGTCGCCTTTCCTTTTCTCTCCCTTCCTCT-CGAACGCCTCCTTCCGTCAGCTCAAATTCATCCCCGCCG
>gene=chr8_28747341-28747651; species=canFam
AAAGGATACGGCATCACCTTTGGCCTCTGACCTAGGAGCAGAGACTCACCAGTTTCATATTGGACTTCTGGTT-TTCAGCACCAGACACTCCACTTCTCACACGCAGAAAGCGTCTTCCGGTTCAATCTCCGCCACCCGCCAGCCGAGAGCATCGCGGGACATGCAGTCCTTTTTCTCCACGCCCCTTCCCGGGACATCATGGGAAATGTAGTCTTCCCTGGGTGCATCTTGGGAACTGTGGTCATCTTTCTCTTCCGTCCCTTTCCTCTCT-AACGCCTCCTTCGGCCAACTCAAATTCATCCCCGCCG
>gene=chr8_28747341-28747651; species=equCab
AAAGGATATGGCAATACCTTTGCCCTCTAACCTAGGAGCAGAGACTTACCAGTTTCATATTGGACTTTTGGTTGTTCAACACCAGTCACTCGACTCCTCATACCCAGAAAGCGTCTTCCGGTTCAATCTCTGCCACCGGCCCGCCGAGAGCATCGTGGGACATGCAGTCTTTCCTCCCTACGCCCCTTCCCGGGGCATCATGGGAAGTGTAGTCATCTCTGCAAGCATCATGGGACCTGTGGTCATCGTTCCTTTTCCTCTCCTTCCTCTCT-AAAGGCCGCCTCCGTCAGCTCAAATTCTTCCCCGCCG
>gene=chr8_28747341-28747651; species=gorGor
AAAGGTTATAGCATCACCTTTGCCCTCTGACCTAGGAGCGAAGACTCACCAGTTTCATAATGGACTTT-GGTGGTTCAATAGCAGTCACTGAACTCCTCAAACCCAGTAAGCGTCTTCCGGTGCAATCTCCGCCACCTGCCAGCCGAGAGCATCGCGGGACTTGCAGTCTTTCATCCTCACGTCCCTTCCAGGGCAATAATGGGAAATGTAGTCTCCCCTCCAGGCATCATGGGAACTGTGGTCGCCCTTCCTTTTCCTCCCTTTCCTCTCCGAACGCCTCCTTCCGTCAGCTCAAATTCATCCCAGCCG
>gene=chr8_28747341-28747651; species=panTro
AAAGGTTATAGCATCACCTTTGCCCTCTGACCTAGGAGCGAAGACTCACCAGTTTCATAATGGACTTTTGGTGGTTCAATAGCAGTCACTGAACTCCTCAAACCCAGGAAGCGTCTTCCGGTGCAATCTCCGCCACCTGCCAGCCGAGAGCATCGCGGGACTTGCAGTCTTTCATCCTCACGTCCCTTCCAGGGGAATAATGGGAAATGTAGTCTCCCCTCCAGGCATCATGGGAACTGTGGTCGCCTTTCCTTTTCCTCCCTTTCCTCTCCGAACGCCTCCTTCCGTCAGCTCAAATTCATCCCAGCCG
>gene=chr8_28747341-28747651; species=papHam
AAAGGATATAGCATCAACTTTGCCCTCTGACCTAGGAGCGAAGACTCACCAGTTTCATAATGGACTTTTGGTGGTTCAATAGCAGTCACTGAACTCCTCAAACGCAGGAAGCGTCTTCCGGTGCAATCTCCGCCACCTGCCAGCCCAGAGCATCGCGGGACTTGCAGTCTTTCATTCTCACGTCCCTTCCAGGGGAATCATAGGAAATGTAGTCTCCCCTCCAGGCACCATGGGAACTGTGGTCGCCTTTCCTTTTCCTCCCTTTCCTCTGCGGACGCCTCCTTCCGTCAGCTCAAATTCATCCCCGCCG
>gene=chr8_28747341-28747651; species=ponAbe
AAAGGTTATAGCATCACCTTTGCCCTCTGACCTAGGAGCGAAGACTCACCAGTTTCATAATGGACTTTTGGTGGTTCAATAGCAGTCACTGAACTCCTCAAACCCACGAAGCGTCTTCCGGTACAATCTCCGCCACCTGCCAGCCGAGAGCATCGCGGGACTTGCAGTCTTTCATCCTCACGTCCCTTCCAGGGGAATAATGGGAAATGTAGTCTCCCCTCCAGGCATCATGGGAACTGTGGTCGCCTTTCCTTTTCCTCCCTTTCCTCTCCGAACACCTCCTTCCGTCAGCTCAAATTCATCCCAGCCG
>gene=chr8_28747341-28747651; species=rheMac
AAAGGATATAGCATCAACTTTGCCCTCTGACCTAGAAGCGAAGACTCACCAGTTTCATAATGGACTTTTGGTGGTTCAATAGCAGTCACTGAACTCCTCAAACGCAGGAAGCGTCTTCCGGTGCAATCTCCGCCACCTGCCAGCCCAGAGCATCGCGGGACTTGCAGTCTTTCATTCTTACGTCCCTTCCAGGGGAATCATAGGAAATGTAGTCTCCCCTCCAGGCACCATGGGAACTGTGGTCGCCTTTCCTTTTCCTCCGTTTCCTCTGCGGACGCCTCCTTCCGTCAGCTCAAATTCATCCCCGCCG
>gene=chr8_33342507-33342715; species=hg19
AAGCCCAGCATTGCGGACGGGCGCGCGCAGACGCCAGCGTGGTGAAGAcgcgggggcgcgcgcgcggcgACGAGACTGCCAGGGGACGCTTCGCAACACCGAGAGTCTCAGCGTTTCTCGAGATAGGTGAGGCTGCGCGTTCCGGAACTGGTTTCCCGGAAGGAGCATGTCTGCGCCCGCGATCCGACCGGAAGTTGCACGCTGAGCC
>gene=chr8_33342507-33342715; species=bosTau
GAGAACCCGGCGGA--ACGAGCGTGTGGGGACACGGGGCTGGCGGCGA-----------G---GTGAACGTCAGACCGCCAGGAGCCGCTGTGCAAGGCCGTGAAATCAGAA--CTCTCGCGATAGGCGAGACTGGGCTTCGCGGAAGTGATTCTCCGGAAGCAGCATGGCGGCTCCCCTCAATTGATCCGGCACTACCTGGTGAACT
>gene=chr8_33342507-33342715; species=calJac
--------------------------------------------------------------------------ACCGCCAGGGGACGCTGCGCACCTCCAAGAGTCTCAGCGTTTCTCGCGATAGGTGAGGCTCGGCGTTCCGGAAGTGGTTTCCCGGAAGAAGCATGTCTGCGCCCGCGATCCGGCTGGACGCTGCACGCTGATCC
>gene=chr8_33342507-33342715; species=canFam
-------------------------CGGCGGCGCAGGCGTG---------------------------AGTCACGCCACCGCGGGGCGCTGTGCACGCCCGACCCGTGCGCA--CTCTCGCGATAGGCGAGACTCGGC-TTCCGGAGGGGGTTTTCCGGAAGGAGCATGGCTGCCGCGGAGACCTGGCCGGGCTTCGCACGCTGAGCC
>gene=chr8_33342507-33342715; species=equCab
AAGCCCCACGCTGC--GCGGGCGCCCGGGGACTCGGACTTGGCGGAAA-----------A-GCGCAGGAGTTAGACCGCCAGGAGGCGCTGTGCACGGCTGGGCAATCAGAA--TTCTCGCGATAGGTGAGACGAGGCTTCCCGGAAGTGATTCTCCGGAAGAAGCATGGCTGTTCCCGGAACCTGGCTCGGAGCTGCACGCTGAAGC
>gene=chr8_33342507-33342715; species=gorGor
AAGCCCAGCATTGCGGACGGGCGTGCGCAGACGCCAGCGTGGTGGAGAcgcgggggcgcgcgcgcggcgACGAGACTGCCAGGGGACGCTTCGCAACACCGAGAGTCTCAGCGTTTCTCGAGATAGGTGAGGCTGCGCGTTCCGGAACTGGTTTCCCGGAAGGAGTATGTCTGCGCCCGCGATCCGACCGGAAGTTGCACGCTGAGCC
>gene=chr8_33342507-33342715; species=panTro
AAGCCCAGCATTGCGGACGGGCGTGCGCAGACACCAGCCTGGTGGAGACGCGGGGGCGCGTGCGCGGCGACGAGACTGCCAGGGGACGCTTCGCAACACCGAGAGTCTCAGCGTTTCTCGAGATAGGTGAGGCTGGGCGTTCCGGAACTGGTTTCCCGGAAGCAGCATGTCTGCGCCCGCTATCCGGCCGGAAGTTGCACGCTGAGCC
>gene=chr8_33342507-33342715; species=papHam
AAGCCCAGCGTTGCGGG----CGCGCGCAGACGCCAGCGTGGTGGAGACGCGGTGGCGCG--CGCGGCGGCGAGACTGCCAGGGGACTTTTCGCAACACCGAGAGTCTCGGCGTTTCTCGAGATAGGTGAGGCTGGGCGTTCCGGAAGTGGTTTCCCGGAAGAAGCATGTCTGCGCCCGCGATCCGGCCGGAAGTTGCACGCTGAGCC
>gene=chr8_33342507-33342715; species=ponAbe
AAGCCCAGCATTGCGGGCGAGCGCGCGCAGACGCCAGCGTGGTAGAGACGCGGAGGCGCGCACGCGGCGGCGAGACTGCCAGGGGACGCTTCGCAACACCGAGAGTCTCAGCGTTTCTCGAGATATGTGAGGCTGGGCGTTCCGGAACTGGTTTCCCGGAAGGAGCATGTCTGCGCCCGCGATCCGGCCGGAAGTTGCACGCTGAGCC
>gene=chr8_33342507-33342715; species=rheMac
AAGCCCAGCGTCGCGGA----CGCGCGCAGACGCCAGCGTGGTGGAAACGCGGTGGCGCG--CGCGGCGGCGAGACTGCCAGGGGACGTTTCGCAACACCGAGAGTCTCAGCGTTTCTCGAGATAGGTGAGGCTGGGCGTTCCGGAAGTGGTTTCCCGGAAGAAGCATGTCTGCGCCCGCGATCCGGCCGGAAGTTGCACGCTGAGCC
>gene=chr8_37962945-37963104; species=hg19
TTATGCTTCCTCAGGCAGGCGGTGGACGCACCGCGGGCTTTTTCTGTTTGAAGACTACAGCGTCACACAGCAACGCGCGCGAGAGAAGAGAGTATTCTCGCGAGAAGTCCAGGGGTGGCCGTGATGGCGGCGGCAGGAGCAGGACCTGGCCAGGAAGCG
>gene=chr8_37962945-37963104; species=bosTau
AGAGCCTTCCCCAGGCAGACGGCGGACCCACCGTGAGTCTTTACTGTTTGAAGGTGAGCAGGCCTGCGAGCATCTCGCGCGAGAAGAGGTAGTATTCTCGCGAGAAGTCTAGAGGCGGCAGTGATGGCGGCGGCGGGAAGCGGACCAGGACTGGGAGTG
>gene=chr8_37962945-37963104; species=calJac
TTGGGCTTTCTCAGGCAGACTGGGGACCCACCGCGGGCCTTTCCTGTTTGAAGATAACAGCGTCACACAGCAACTCGCGCGAGTCGAAAGGAC-TTCTCGCGATAAGTCCAGTGGTGGCCGTGATGGCGGCGGCGGGAGCAGGACCCGGCCCGGAAGCA
>gene=chr8_37962945-37963104; species=canFam
CGCCTATTCCTCAGGCAAGCGGTGGACCCACCAAGAACCTTTACTGTTTGAAGATTACAAAGCCAGTCGGCAACTCACGCGAGACGAGATAGGATTCTCGCGAGAACCCTGGGGGCGGCAGTGATGGCGGCGGCGGGAACCGGACCCGGACCCGGAGTA
>gene=chr8_37962945-37963104; species=equCab
TGCGCCTTTCTCAGGC-GGCGCTGGACCCACCAAGGGCCTTTACTATTTGAAGGTTACAGAGCCAGTCAGCAAGTCGCGCGAGAGGAGGTAATATTCTCGCGAGAAGTCTTGGGGCGACAGTGATGGCGGCGGCGGGAACCGGACCCGGCCCGGGAGTG
>gene=chr8_37962945-37963104; species=gorGor
TTAGGCTTCCTCAGGCAGGCGGTGGACGCACCGCGGGCTTTTTCTGTTTGAAGACTACAGCGTCACACAGC-ACGCACGCGAGAGAAGAGAGTATTCTCGCGAGAAGTCCAGGGGTGGCCGTGATGGCGGCGGCAGGAGCAGGACCTGGCCAGGAAGCG
>gene=chr8_37962945-37963104; species=panTro
TTAGGCTTCCTCAGGCAGGCGGTGGACGCACCGCGGGCTTTTTCTGTTTGAAGACTACAGCGTCACACAGCAACGCGCGCGAGAGAAGAGAGTATTCTCGCGAGAAGTCCAGGGGTGGCCGTGATGGCGGCGGCAGGAGCAGGACCTGGCCAGGAAGCG
>gene=chr8_37962945-37963104; species=papHam
TTAGGCTTCCTCAGGCAGGCAGTGGACCCACCGCGAGTTTTTCCTGTTTGAAGACTACAGCGTCTCACAACAACGCGCGCGAGAAGAGAGGGTACTCTCGCGAGAAGTCCAGGGGTGGCCGTGATGGCGGCGGCGGGAGCAGGACCCGGCCAGGAAGCG
>gene=chr8_37962945-37963104; species=ponAbe
TTAGGCTTCCTCAGGCAGGCGGTGGACGTACCGCGGGCTTTTTCTGTTTGAAGACTACAGCGTCACACAGCAAAG--CGCGAGAGAAGAGAGTATTCTCGCGAGAAGTCCAGGGGTGGCCGTGATGGCGGCGGCAGGAGCAGGACCTGGCCAGGAAGCG
>gene=chr8_37962945-37963104; species=rheMac
TTAGGCTTCCTCAGGCAGGCAGTGGACCCACCGCGGGCTTTTCCTGTTTGAAGACTACAGCGTCTCACAACAACGCGCGCGAGAAGAGAGGGTACTCTCGCGAGAAGTCTAGGGGTGGCCGTGATGGCGGCGGCGGGAGCAGGACCCGGCCAGGAAGCG
>gene=chr8_38088922-38089232; species=hg19
CGAAACTGATCTTGAAGCCCCTGCCGTCACGGATACTAGAAACTGATCTCGAAGCCCCTTCCGCCACGGACACTCGAAACTCTCCCCCACTGTTAGACCTCAGCAGCCAGCAGCCCGCCGCCCGGCGCTGCAGCTCCCTGCCCGCAGGAGCCACGTCTCGCGCGACTCCCCCCACCTCTCGCGACACTTGCCGCCCGTGCCCTGCGGCCCTGCACGCCCCACCCGCGGTCGCGCGCCGCGCTCCCCGCCGCCTCACCTTTTCGCCTGGCATCCGGGCCCGCTACTCGCCCACTGGGAGCGCCGTGGCGCC
>gene=chr8_38088922-38089232; species=bosTau
TGACACCA--CTCGTAACGCC-----TCAG-----------------GCCGCGTCCCTCCCTTCCA----------AGAAC-----CCGCGGGAGGCTTCGGAGCGGAGGCA-CCCACTGTCCCACGCGCCGACCTCCAGCCGGTAGGAT-AACATCTCGCGCGAGTCCCTCCACCTCTCGCGACACTTCCTGCCAGCGCCCTGCGGGTCTCCAAGCCCCGGCCGCG----CACTGCGCGCTCCCCGTCACCTCATCTCTGCTCTCGGCGGCCCGGCCGGCTGCTCGCCTACTGGGAGCGCGGTGGAGAA
>gene=chr8_38088922-38089232; species=calJac
CAAAACTGATCTCGAAGCCCC----------------------------------------------------------------------------------------------------------------CTCCCTGCCCGCAGGAGCCACGTCTCGCGCGACTCCCTCCACCTCTCGCGACACTTGCTGCCAGTGCCCCGAGGCCCTGCGCACCCGACCGGCGCTCGCGCGCCACGCTGTTAGTTGCTTTACCTTTTCGCCCGGCAGTCGGACCCGCTA--CGCCCGCTGGGAGCGCAGTGGTGCC
>gene=chr8_38088922-38089232; species=canFam
CAAAACTTACCCTGGAAGACC-----TCAT-----------------CCCCCACCCCCGCCTTTCCCGACCTCCCGAGCTT-----CCGCGCGCCGACTCCCAGCGAAGGCG-CCCACAGCCCGGCGCTTCGCTTCCCTGCCCGCAGGAGCCGCATCTCGCGCGATTCCTCCCACCTCTCGCGACACTTCCTGTCAGTCTCGGGCCGCGCTGAGGGCCCCACCCACG----CACGCCGCGGTCCCAGCCGCATCACCTTTGCTCTCGGTC-CCCGGCCCTCTGTTCGCCCGCTGGGAGCGCAGTGGAGCC
>gene=chr8_38088922-38089232; species=equCab
CGAAACTAAACCTACAATG-------TTAT-----------------TCCCCACCCCAGCCTTTTA----------AGACA-----CCACGCACTGGCTCAGAGCACAGGCA-CGCGTCGCCCCGCGCTCGGGCTCCCGGTCCCAAGGGAGCACATCTCGCGCGATTCCCTCCACCTCTCGCGACACTTCGCGCTAGTCCCCTGCGGCCCTCGTTGCCCCACCCTCG----CACGCCGCGGTCCCAGGCACCTCAGCTTTCTTCTCTGCGTCGTGACCCGTTGCTCGCACGCTGGGAGCGCAGTGGAGCC
>gene=chr8_38088922-38089232; species=gorGor
CGAAACTGATCTTGAAGCCCCTGCCGTCACGGATACTAGAAACTGATCTCGAAGACCCTTCCGCCACGGACCCTCGAAACTCTCCCCAACTGTTAGACCTCAGCAGCCAGCAGCCCGCCGCCCGGCGCTGCAGCTCCCTGCCCGCAGGAGCCACGTCTCGCGCGACTCCCCCCACCTCTCGCGACACTTGCCGCCCGTGCCCTGCGGCCCTGCACTCCCCACCCGCGGTCGTGCGCCGCGCTCCCCGCCGCCTCATCTTTTCGCCCGGCATCCGGGCCCGCTACTCGCCCACTGGGAGCGCCGTGGCGCC
>gene=chr8_38088922-38089232; species=panTro
CGAAACTGATCTTGAAGCCCCTGCCGTCACGGATACTAGAAACTGATCTCGAAGCCCCTTCCGCCACGGACACTCGAAACTCTCCCCTACTGTTAGACCTCAGCAGCCAGCAGCCCGCCGCCCGGCGCTGCAGCTCCCTGCCCCGCAGAGCCACGTCTCGCGCGACTCCCCCCA-CTCTCGCGACAC-TGCCGCCCGTGCCCTGCG--------------------------------------------------------------------------------------------------------
>gene=chr8_38088922-38089232; species=papHam
-----------------------------------------------CTCGAAGCCCTTTCCGCCACGGACACTCGAAACTCTTCCTGGCAGTTAGACCTCAGCCGCCAgccgcccgccgcccggcgcTGCACCTCCCTGCCCGCAGGAGCCACGTCTCGCGCGAATCCCTCCACCTCTCGCGACACTTGCCACCCGTGCCCTgcggccctgcgcgccccacccgcggtcgcgcgccgcgctccccgccgccTCACCTTTTCGCCCGGCATCCGGGCCCGCTACTCGCCTACTGGGAGCGCCGTGGCGCC
>gene=chr8_38088922-38089232; species=ponAbe
CGAAACTGATCTCGAAGCCCCTTCCGTCACGGATACTAGAAACTGATCTCGAAGCCCCTTCCGCCACGGACACTCGAAACTCTCCCCCGCAGTTAGACCTCAGCCGCCAGCAGCCCGCCGCCCGGCGCCGCAGCTCCCTGCCCGCAGGAGCCACGTCTCGCGCGACTCTCTCCACCTCTCGCGACACTTGCCGCCCGTGCCCTGAGGCCCTGCGCGCCCCACCCGCGGTCGCGCGCCGCGCTCCCCGCCGCCTCACCTTTTCGCCCGGCATCCGGGCCCGCTACTCGCCCACTGGGAGCGCCGTGGCGCC
>gene=chr8_38088922-38089232; species=rheMac
-----------------------------------------------CTCGAAGCCCTTTCCGCCACGGACACTCGAAACTCTTCCTGGCAGTTAGACCTCAGCCGCCAGCCGCCCGCCGCCCGGCGCTGCACCTCCCTGCCCGCAGGAGCCACGTCTCGCGCGAATCCCTCCACCTCTCGCGACACTTGCCACCCGTGCCCTgcggccctgcgcgccccacccgcggtcgcgcgccgcgctccccgccgccTCACCTTTTCGCCCGGCATCCGGGCCCGCTACTCGCCTACTGGGAGCGCCGTGGCGCC
>gene=chr8_42698389-42698574; species=hg19
GCCCGTTTTGTTGTTTGCATTAGCAGAAGGACCACAGCCATCGCCCGTCTCCCATCTCCAAGATGGCGGAGGCAGCTTCAACCTCACCTCTCGCGAGGGGTGCGTCCCACTGTCTCTGATTAGCCCCGAGGTCAGAGGTAACGTTTCCTGGGAAGCTAACTATTGGCTGAGGCCAGGTGTTTCCG
>gene=chr8_42698389-42698574; species=bosTau
GCCCGTTTTGTTGTTTGCATTAGCGGAAAGACCACAGCCATCGCCCGTCTCCCATCTCCAAGATGGCGGAGGCAGCTTCAACCTCACCTCTCGCGAGGAGTTCGTCCTACTGTTTCTGATTAGCCCTGAGGTCAGAGGTAACGTTCCCTGGGACGCAGGCCATTGGCTGAGGCCCGGCA------
>gene=chr8_42698389-42698574; species=calJac
GCCCGTTTTGTTGTTTGCATTAGCAGAAGGACCACAGCCATCGCCCTTCTCCCATCTCCAAGATGGCGGAGGCAGCTTCAACCTCACCTATCGCGAGGGGTGCGTCCCACTGTCTCTGATTA-CTCTGAGGTCAGAGGTAACCTTTCCTGGGAAGCTGACTATTGGCTGAGGCCAGGTGTTTCCG
>gene=chr8_42698389-42698574; species=canFam
GCCCGTTTTGTTGTTTGCATTAGCAGAAGGACCACAGCCATCGCCCGTCTCCCATCTCCAAGATGGCGGAGGCAGCTTCAACCTCACCTCTCGCGAGGAGTTTGTCCCACTG--TCTGATGAGCCCCGAGGTCAGAGGTAACGTTCCTTGGGAAGCAGGCCATTGGCTAAGGCCAG---------
>gene=chr8_42698389-42698574; species=equCab
GCCCGTTTTGTTGTTTGCATTAGCAGAAAGACCACAACCATCGCCCGTCTCCCATCTCCAAGATGGCGGAGGCTGCTTCAAACTCACCTCTCGCGAGGAGTTCGTCCTACTGTCTCTGATTAGCCCTAAGGTCAGAGGTAACGTTTCCTGGGAAGCAGGCCATTGGCTGAGGCCCGGCGTGTCTT
>gene=chr8_42698389-42698574; species=gorGor
GCCCGTTTTGTTGTTTGCATTAGCAGAAGGACCACAGCCATCGCCCGTCTCCCATCTCCAAGATGGCGGAGGCAGCTTCAACCTCACCTCTCGCGAGGGGTGCGTCCCACTGTCTCTGATTAGCCCCGAGGTCAGAGGTAACGTTTCCTGGGAAGCTAACTATTGGCTGAGGCCAGGTGTTTCCG
>gene=chr8_42698389-42698574; species=panTro
GCCCGTTTTGTTGTTTGCCTTAGCAGAAGGACCACAGCCATCGCCCGTCTCCCATCTCCAAGATGGCGGAGGCAGCTTCAACCTCACCTCTCGCGAGGGGTGCGTCCCACTGTCTCTGATTAGCCCCGAGGTCAGAGGTAACGTTTCCTGGGAAGCTAACTATTGGCTGAGGCCAGGTGTTTCCG
>gene=chr8_42698389-42698574; species=papHam
GCCCGTTTTGTTGTTTGCATTAGCAGAAGGACCACAGCCATCGCCCGTCTCCCATCTCCAAGATGGCGGAGGCAGCTTCAACCTCACCTCTCGCGAGGGGTGCGTTCCACTGTCTCTGATTAGCCCCGAGGTCAGAGGTAACGATTCCTGGGAAGCTAACTATTGGCTGAGGCCAGGTGTTTCCG
>gene=chr8_42698389-42698574; species=ponAbe
GCCCGTTTTGTTGTTTGCATTAGCAGAAGGACCACAGCCATCGCCCGTCTCCCATCTCCAAGATGGCGGAGACAGCTTCAACCTCACCTCTCGCGAGGGGTGCGTCCCACTGTCTCTGATTAGCCCCGAGGTCAGAGGTAACGTTTCCTGGGAAGCTAACTATTGGCTGAGGCCAGGTGTTTCCG
>gene=chr8_42698389-42698574; species=rheMac
GCCCGTTTTGTTGTTTGCATTAGCAGAAGGACCACAGCCATCGCCCGTCTCCCATCTCCAAGATGGCGGAGGCAGCTTCAACCTCACCTCTCGCGAGGGGTGCGTCCCACTGTCTCTGATTAGCCCCGAGGTCAGAGGTAACGATTCCTGGGAAGCTAACTATTGGCTGAGGCCAGGTGTTTCCG
>gene=chr8_62627347-62627468; species=hg19
GAGCCTCTTTCGGCTTTCCAGTTTGTCTCGGTCCTTTGGAACGTGGCAAACGTGGAAGCCGAGAGGGCTCTCGCGAGCGTTGGCAGACCCCGCTCCATAGGGATGGGACAGGGCGCGGTGC
>gene=chr8_62627347-62627468; species=bosTau
CAGCAGCTTTCGACTTTCCAGTCTGTCCTGGTCCTTTGGAACGTGGCAGACGTGGAAGGCAAGAGAACTCTCGCGAGCTTTGGCGGACCCTGTACAATGGGGATGGGGCGGGGCG------
>gene=chr8_62627347-62627468; species=calJac
AAGCCTCTTTCGGCTTTCCAGTCTGTCCCGGTCCTTTGGAACGTGGCAAACGTGGAAGCCGAGAGGGCTCTCGCGAGCGTTGGCGGATTCTGCTCGATGGGGATGGGCCTGGGTGCGGTGC
>gene=chr8_62627347-62627468; species=canFam
GAGCCGCCGTCGACTTTCCAGTCCGTCTCGGTCCTTGGGAACGTGGCAAACGTGGAAGCCAAGAGGGCTCTCGCGAGCGTTGGCGGAgccggggcgccccgggtggggcggggcgcggggc
>gene=chr8_62627347-62627468; species=equCab
GAGCAGCTTTCGACTTTCCAGTCTGTCCTGATCCTTTGGAACGTGGCAAACGTGGAAGCCGAGATGGCTCTCGCGAGCATTGGCAGACCCCGCACGATCGGAATggggcggggcgcggggc
>gene=chr8_62627347-62627468; species=gorGor
GAGCCTCTTTCGGCTTTCCAGTCTGTCTCGGTTCTTTGGAACGTGGCAAACGTGGAAATCGAGAGGGCTCTCGCGAGCGTTGGCAGACCCCGCTCCATAGGGATGGGACAGGGCGCGGTGC
>gene=chr8_62627347-62627468; species=panTro
GAGCCTCTTTCGGCTTTCCAGTTTGTCTCGGTCCTTTGGAACGTGGCAAACGTGGAAGCCGAGAGGGCTCTCGCGAGCGTTGGCAGACCCCGCTCCATAGGGATGGGACAGGGCGCGGTGC
>gene=chr8_62627347-62627468; species=papHam
GAGCCTCTTTCGGCTTTGCAGTCTGTCCCGGTCCTTTGGAACGTGGCAAACGTGGAAGCCTAGAGGGTTCTCGCGAGCGTTGGCAGACCCCGCTTCATAGCGATGGGACAGGGCGCGGTGC
>gene=chr8_62627347-62627468; species=ponAbe
GAGCCTCTTTCGGCTTTCCAGTCTGTCTCGGTCCTTTGGAACGTGGCAAACGTGGAAGCCGAGAGGGCTCTCGCGAGCGTTGGCAGACCCCGCTCCATAGGGATGGGACAGGGCGCGGTGC
>gene=chr8_62627347-62627468; species=rheMac
GAGCCTCTTTCGGCTTTGCAGTCTGTCCCGGTCCTTTGGAACGTGGCAAACGTGGAAGCCGAGAGGGTTCTCGCGAGCGTTGGCAGACCCCGCTTCATAGCGATGGGACAGGGCGCGGTGC
>gene=chr8_67940794-67940927; species=hg19
CCAGCGGCGGTTGCTGGGCGACCAGACGCGCTGTCCAAGCGCCGCTCACGAGAAATCTCGCGACATCGCAGGCTGCTCCCTCCCCGGTGGGTCCTTCCCCTGTGAGGCGGCGGCCGGGCGCTGATGGGCACTG
>gene=chr8_67940794-67940927; species=bosTau
-CTGGTGCGGTTGCTGAGCAACCAGACGCTCCGTC-GGACGCGGCTCACGGGAAATGTCGCTCGGTCTCCGGAAGCGCGCCCATGCGCCGACCTCCCCTCTGTGACATAGCAGCC----------GGGGGTTG
>gene=chr8_67940794-67940927; species=calJac
CCAGTGGCGGTTGCTGGGCTACCAGATGCTCTGTCCAAGGGGCAGTCACGAGAAATCTCGCGACTTCGCAGGCCGCTTCTTCCCTGGTGGGTGCTGCCTTTGTGACGCGGCGGCCGGGCGCTGATGGGCACTG
>gene=chr8_67940794-67940927; species=canFam
CGCGGTGCGGTTGCCAGGCGACCAGACGCTCTCTGGGGACAGGGTTTCCGGGAAATCTCGCGATGTCTCCGGAAGCGC--CGTGGCGGGCGCCGGTCCTCTGTGACGCGGCGGCC----------GGAGGCTG
>gene=chr8_67940794-67940927; species=equCab
CTGGGTGCGGTTGCCGGGCGACCAGGCACTTCTGCAGGCCGCAGCTCAAGGGAAATCCCGCGAGATCTACCGAAGCGCTTTGCCTCGCGGGTCGGGTCTCTGTGACGCTGCGGCC----------AGCGGTTG
>gene=chr8_67940794-67940927; species=gorGor
-------------------------------------------------------------------------------------------------------------------------------------
>gene=chr8_67940794-67940927; species=panTro
CCAGCGGCGGTTGCTGGGCGACCAGACGCGCTGTCCAAGCGCCGCTCACGAGAAATCTCGCGACGTCGCAGGCTGCTCCCTCCCCGGTGGGTCCTTCCCCTGTGAGGCGGCGGCCGGGCGCTGATGGGCACTG
>gene=chr8_67940794-67940927; species=papHam
CCAGCAGCGGTTGCTGGGCGACCAGACGCTCTGTCCAAGCGCCACTCACGAGAAATCTCGCGACGTCGCAGGCAGCTCCCTCCCCGGTGCGTCCTGCCTCTGTGACACGGCGGCCGGGCGCTAATGGGCACTG
>gene=chr8_67940794-67940927; species=ponAbe
CCAGAGGCGGTTGCTGGGCGACCAGACGCGCTGTCCAAGCGCCGCTCACGAGAAATCTCGCGACGTCGCAGGCTGCTCCCTCCCAGATGGGTCCTTCCCCTGTGAGGCGGCGGCCAGGCACTGATGGGCACTG
>gene=chr8_67940794-67940927; species=rheMac
CCAGCGGCGGTTGCTGGGCTACCAGACGCTCTGTCCAAGCGCCACTCACGAGAAATCTCGCGACGTCGCAGGCAGCTCCCTCCCCGGTGCGTCCTGCCTCTGTGACACGGCGGCCGGGCGCTAATGGGCACTG
>gene=chr8_144911435-144911661; species=hg19
GGGGGCTCACTTACGAGAGCTATGGTCGCCGTCGCCATCTTGCGTCCGTCGCGGCCTCCGCGCGCGCCTCCCACTCTTGCTCCTTCCGCTGTCTCGCGCGATCTGGGTGCCGGTGCACGGAACTCTCGCGAGGAAGGAGGTAAGAACGCGCTTCCGGGGCGGGGAGGAACGGTAAACGCCCCCGGGAGGGGCGACGGAAGGGGCGTGCTCTTGGCCGGGCGAGGGG
>gene=chr8_144911435-144911661; species=bosTau
GGGGTCTCACTTACTAGCGCTATGGTCGCCGTCGCCATCTTGTTCCCGTCGCGGCCGCCGCGCGCGCCACACGCTTCGGTTCCTTCCGCGGTCTCGCGCGATCTAGGCGCCGGCGAACGGAACTCTCGCGATTAAGGAAAAAGGAACGCGCTTCCGGTGCGGGGAGGAACAGTTAACGCTCCGGGAAGGGCGCGCGGAAggggcgggg------------------
>gene=chr8_144911435-144911661; species=calJac
AGGGGCTCACTTACGAGAGCTATGGTCGCCGTCGCCATCTTGCGTCCGTCGCGGCCGCTGCGCGCGCCACCCACTCCTGCTCCCTCCGCGGTCTCGCGCGATCTGGGCGCCGGCGCACGGAACTCTCGCGAGGAACGAGGTAA-AACGTACTTCCGGGGCGGGGAGGGACGGTTAACGCCCCCAGGAGGAGCGACGGAAGGGGCGTGG------------------
>gene=chr8_144911435-144911661; species=canFam
GGCGGCTCACTTACGAGAGCTATGGTCGCCGTCGCCATCTTGCGTCCGTCGCGGCCGCCGCGCGCGCCACACGCTCCTACTCCCTCCGCTGTCTCGCGCGATCTGGGTGCCGGCGGACGGAAGTCTCGCGATACG-----------TTCGCCCTcggcggggggcggcggcggcggcggc------ggcggcggcggcgggggcgggggcgg----gggcgggggc
>gene=chr8_144911435-144911661; species=equCab
----------------------------------------------------------------------------------------------------------------------------------------------------------------------------------------------------------------------------------
>gene=chr8_144911435-144911661; species=gorGor
GGGGGCTCACTTACGAGAGCTATGGTCGCCGTCGCCATCTTGCGTCCGTCGCGGCCGCCGCGCGCGCCACCCACTCTTGCTCTTTCTGCTGTCTCGCGCGATCTGGGCGCCGGTGCACGGAACTCTCGCGAGGAAGGAGGTAAGAACGCGCTTCCGGGGCGGGGAGGAACGGTAAACGCCCCCGGGAGGGGCGACGGAAGGGGCGTGCTCTTGGCCGGGCGAGGGG
>gene=chr8_144911435-144911661; species=panTro
GGGGGCTCACTTACGAGAGCTATGGTCGCCGTCGCCATCTTGCGTCCGTCGCGGCCGCCGCGCGCGCCACCCACTCTTGCTCCTTCCGCTGTCTCGCGCGATCTGGGCGCCGGTGCACGGAACTCTCGCGAGGAAGGAGGTAAGAACGCGCTTCCGGGGCGGGGAGGAACGGTAAACGCCCCCGGGAGGGGCGACAGAAGGGGCGTGCTTTTGGCCGGGCGAGGGG
>gene=chr8_144911435-144911661; species=papHam
GGGGGCTCACTTACGAGAGCTATGGTCGCCGTCGCCATCTTGCGTCCGTCGCGGCCGCCGCGCGCACCACCCACTCCTGCTCCTTCCGCGGTCTCGCGCGATCTGGGCGCCGGCGCACGGAACTCTCGCGAGGAAGGAGGTAAGAACGCGCTTCCGGGGCGGGGAGGGACGGTTAACGCCCGCGGGAGGGGCGACGGAAGGGGTGTGCCCTTGGCCGGGCGAGGGG
>gene=chr8_144911435-144911661; species=ponAbe
GGGGGCTCACTTACGAGAGCTATGGTCGCCGTCGCCATCTTGCGTCCGTCGCGGCCGCCGCGCGCACCACCCACTCTTGCTCCTTCCGCTGTCTCGCGCAATCTGGGCGCCGGCGCATGGAACTCTCGCGAGGAAGGAGATAAGAACGCGCTTCCGGAACGGGGAGGAACGGTTAACGCCCTCGGGAGGGGCGACGGAAGGGGCGTGCTCTTGGGCGGGCGAGGGG
>gene=chr8_144911435-144911661; species=rheMac
GGGGGCTCACTTACGAGAGCTATGGTCGCCGTCGCCATCTTGCGTCCGTCGCGGCCGCCGCGCGCACCACCCCCTCTTGCTCCTTCCGCGGTCTCGCGCGATCTGGGCGCCGGCGCACGGTACTCTCGCGAGGAAGGAGGTAAGAACGCGCTTCCGGGGCGGGGAGGGACGGTTAACGCCCGCGGGAGGGGCGACGGAAGGGGTGTGCCCTTGGCCGGGCGAGGGG
>gene=chr9_6413043-6413270; species=hg19
CCGCCCCTCCGACCCGCCCTCTCCGCGCCTGCCCATTTTCGTTCCCTCGGGTCTGTAACCCTCTCCCGGGCCGCTTCCTCTTTAAGGCGGAGCCCGGCGTGGATCTCGCGAGATCCGGCTTGGCGCCGTGACCTCCATGTGGGAGCTCCAGCTCTATAAGTAAACACTCTGCGCGGCGCAGACATGGCCTCTTCCTATCTTTGAGGCGGTGTCTGCGGCAGCGCCTC
>gene=chr9_6413043-6413270; species=bosTau
CCGCCCCTCTGTCGCGTCCTCTCGGCACCCTCCCATTTTAGTTCCCTCTGGTCTACAGCTTCTTCCCTAGTCGCTACCTCTTTAAGGCGGAGCCCGGCGTAGATCTCGCGAGATCCGGGTTGGCGCCGTGACCTCCATGTGGGAGCTAGAGCTCTATAAGTAAACACTCCGCGCAGCGCAGACAAGGCTGCTTCCTA------------------------------
>gene=chr9_6413043-6413270; species=calJac
CCGCCCCTCCGACCCGCCCTCTCCGCGCCAGCC------CTGTCCCTTGGGTCTGTAACCGTCTCCCTGGCCGCTTCCTCTTTAAGGCGGAGCCCGGCGTGGATCTCGCGAGATCCGGCTTGGCGCCGTGACCTCCATGTGGGAGCTCCAGCTCTATAAGTAAACACTCTGCGCGGCGTAGACATGGCCTCTCTCTATTTTTGAGGCGGTGGCTGCAGCAGCTTCTC
>gene=chr9_6413043-6413270; species=canFam
CCGCTCCC-------------CCCGTGCCCGCCC-CCCAACTCCCCTCGGGTCCCGAGCCCCGCCCCCCGCCGCTTCCTCTTTAAGGCGGAGCCTGGCGCCCATCTCGCGAGATCCGGGTTGGCGCCGTGACCTCCATGTGGGTGCTGGAGCTCTATAAGTAAACAGTCGGCGCTGCACAGACAAGGCTTCTTCC----TGTGAGGCGGGGGCTGCGGTAGTCCCTG
>gene=chr9_6413043-6413270; species=equCab
-----------------------------------------------------------------------------------------------------------------------------------------------------------------------------------------------------------------------------------
>gene=chr9_6413043-6413270; species=gorGor
CCGCCCCTCCGACCCGCCCTCTCCGCGCCTGCCCATTTTCGTTCCCTCGGGTCTGTAACCGTCTCCCGGGCCGCTTCCTCTTTAAGGCGGAGCCGGGCGTGGATCTCGCGAGATCCGGCTTGGCGCCGTGACCTCCATGTGGGAGCTCCAGCTCTATAAGTAAACACTCTGCGCGGCGCAGACATGGCCTCTTCCTATTTTTGAGGCGGTGTCTGCGGCAGCGCCTC
>gene=chr9_6413043-6413270; species=panTro
CCGCCCCTCCGACCCGCCCTCTCCGCGCCTGCCCATTTTCGTTCCCTCGGGTCTGTAACCGTCTCCCGGGCCGCTTCCTCTTTAAGGCGGAGCCCGGCGTGGATCTCGCGAGATCCGGCTTGGCGCCGTGACCTCCATGTGGGAGCTCCAGCTCTGTAAGTAAACACTCTGCGCGGCGCAGACATGGCCTCTTCCTATCTTTGAGGCGGTGTCTGCGGCAGCGCCTC
>gene=chr9_6413043-6413270; species=papHam
CCGCCCCTCCGTCCCGCCCTCTCCGCGCCTGCCCATTTTCGTTCCCTCGGGTCTGTAACCGTCTCTCGGGCCGCTTCCTCTTTAAGGCGGAGCCCGGCGTGGATATCGCGAGATCCGGCTTGGCGCCGTGACCTCCATGTGGGAGCTCCAGCTCTATAAGTAAACACTCTGCGCGGCGCAGACATGGCCTCTTCCTCTTTTTGAGGCGGTGTCTGTGGCAGCGCCTC
>gene=chr9_6413043-6413270; species=ponAbe
CCGCCCCTCAGACCCGCCCTCTCCGCGCCTGTCCATTTTCTTTCCCTCGGGTCTGTAACCGTCTCCCGGGCCGCTTCCTCTTTAAGGCGGAGCCCGGCGTGGATCTCGCGAGATCCGGCTTGGCGCCGTGACCTCCATGTGGGAGCTCCAGCTCTATAAGTAAACACTGTGCGCGGCGCAGACATGGCCTCTTCTTATTTTTGAAGCGGTGTCTGCGGCAGCGCTTC
>gene=chr9_6413043-6413270; species=rheMac
ACGCCCCTCCGTCCCGCCCTCTCCGCGCCTGCCCATTTTCGTTCCCTCGGGTCTGTAACCGTCTCTCGGGCCGCTTCCTCTTTAAGGCGGAGCCCGGCGTGGATATCGCGAGATCCGGCTTGGCGCCGTGACCTCCATGTGGGAGCTCCAGCTCTATAAGTAAACACTCTGCGCGGCGCAGACATGGCCTCTTCCTCTTTTTGAGGCGGTGTCTGCGGCAGCGCCTC
>gene=chr9_6681599-6681807; species=hg19
GCAACTATCGCGACCATCACCCTGAGAACTGGAGGAAGGGTGCCGCAGGCAAAGAGTGGCGCGCCTGCAGATTCGGTTCCGCGCTTGGGGCTCTCGCGAGACCCGGCGCTGGAGTGTGGACCGCGCGTGCCGGTGACGCGTGGTGCAGACACGTCGCCGGTGCCTCTCTCCCTAGGCCTTCCTGGGGGTGAGCTTCCGTCCCAGACGT
>gene=chr9_6681599-6681807; species=bosTau
GAGACTATCATGATCCCCATCCTGAGGGTGGAAGGAAGAATGCCCTAGAC--TGG-AGGTACTCCCAGGATTTCGGGCTTCTGTTCCGTGTTCCTAAG------AGAGATGGAGCGGGGAGCGCGCATCCTAGTGACTCATGATTCGGCCACGTCACTGTTACTTCTCTCTCTGGGACTTCCTGGGAGTGAGTCAGAGTCCTAGACAC
>gene=chr9_6681599-6681807; species=calJac
GCAACTGTTGCGACCATTACCCAGAAAGCGGAAGGAAGGGTGCCGCTGGCAAACGGTGGTGCGCCTGCAGATTCGGTTTCGCGCTCGGGGCTATCGCGAGAGCCGACGCTGGAATGGGAACCGCGCGTGCAAGTGACGCGTGATGCAGACGCGTCGCCGGCGCCTCTCTCCGTAAGCCTTCCTG-GGGTGAGCTTCAGTCCCATCTGG
>gene=chr9_6681599-6681807; species=canFam
----------CGTCTCCCGCTCCGAGGGTCTCAGGAAGGGTGCGAGCGGC--AGGGCTGTGTCGCCGGGGTTCGGGTCCCGGGTCCGGTGTTCTCTCCGGAGCTGGGGCTGGAGTGGAGAGCGCGAGCTGCAGCGCGGT-------GGGGCTGT-GTCGTGGTCTCCCTTCC------------------------------------
>gene=chr9_6681599-6681807; species=equCab
GAGACTATCGCGATCGCCACCCCAGGGGTGGGAAGAAGGGTGTTACAGGC--AGGGAGGCGCACCTGGGGACTCGGTCCTGCGTTCGGTACTCTGGGGAGAGCCGGAGCTAGAGTGGGGAGCGCGCGTGGTAGTGAGAC-------GGCCACGT-GCCGTGGCCTCTCTCTCTGGGGCTTCCTGGGATGGAGCCTGCGTCCCA-----
>gene=chr9_6681599-6681807; species=gorGor
GCAACTATCGCGACCATCACCCTGAGAGCTGGAGGAAGGGTGCCGCAGGCAAAGGGTGGC-CGCCTGCAGATTCGGTTCCGCGCTTGGGGCTCTCGCGAGAGCCGGCGCTGGAGTGTGGACCGCGCGTGCCGGTGACGCGTGGTGCAGACACGTCGCCGGTGCCTCTCTTCCTAGGCCTTCCTGGGGGTGAGCTTCCGTCCCAGATGT
>gene=chr9_6681599-6681807; species=panTro
GCAACTATCGCGACCATCACCCTGAGAGCTGGAGGAAGGGTGCCGCAGGCAAAGAGTGGCGCGCCTGCAGATTCGGTTCCGCGCTTGCGGCTCTCGCGAGTGCCGGCGCTGGAGTGTGGACCGCGCTTGCCGGTGACGCGTGGTGCAGACACGTCGCCGGTGCCTCTCTCCCTAGGCCTTCCTGGGGGTGAGCTTCCGTCCCAGACGT
>gene=chr9_6681599-6681807; species=papHam
GCAACTATCGCGACCATCACCCTGACAGCGGGAGGAAGGGTGCCGCAGGCAAAGGGTGGCGCACCTGCAGATTCGGTTTCTTGCTCGGGGCTCTCGCGAGAGCCGGCGCTGGAGTGTGGACCGCGCATGCCGGTGACGCGTGGTGGAGACACGTCGCCGGCGCCTCTCTCCCTAGGCCTTCCAGGGGGTGAGCTTCCGTCCTAGATTC
>gene=chr9_6681599-6681807; species=ponAbe
GCAACTATCGCGACCATCACACTGAGAGCGGGAGGAAGGGTGCCGCAGGCAAAGCGTGGCGCGCCTGCAGATTCGGTTCCGCGCTTGGGGCTCTCGCGAGAGCCGGCGCAGGAGTGTGGACCGAGCGTGCAGGTGACGCGTGGTGCAGACACGTCGCCGGTGCCTCTCTCCCTAGGCCTTCCTGAGGGTGAGTTTTCGTCCCAGACGG
>gene=chr9_6681599-6681807; species=rheMac
GCAACTATCGCGACCATCACCCTGACAGCGGGAGGAAGGGTGCCGCAGGCAAAGGGTGGCGCACCTGCAGATTCGGTTTCTTGCTCGGGGCTCTCGCGAGAGCCGGCGCTGGAGTGTGGACCGCGCATGCCGGTGACGCGTGGTGGAGACACGTCGCCGGCGCCTCTCTCCCTAGGCCTTCCAGGGGGTGAGCTTCCGTCCCAGATTC
>gene=chr9_19049269-19049405; species=hg19
ATCTTAGGGCTCACGCCGCCCCGGTTAGGTTTCATTAGAGCAGCGGCTTTTCAAGGCTCGTCGGGCACGGAGGGCGGAGCGAGGGAGCTCTCGCGAGATCGCCGCCGGAAGTGGGTGGTGGCGGGGACGCAGCGGC
>gene=chr9_19049269-19049405; species=bosTau
AATCTCTCCTTCGGGTGGTTTGTACTGGGTCTCATTAATAGAGCGGTTTTTCAAAGCTCTTCCGGCAGCGACGCTCGAGAGCGCGGGTTCTCGCGAGATCGCCGCCGGAAGTGGGTGGCTGCCGAGGCTCAGAGTC
>gene=chr9_19049269-19049405; species=calJac
ATCTTAGGGCTCGCGCTACAC-AGTTGGATTTCATTAAAGTAGCAGCTTTTCAAAGCTCCTCCGGCAGGGACGGTTGAGCGCAGGAGCTCTCGCGAGATCGCCGCCGGAAGTGGGCGGTGGCGAGGACGAAGCGGC
>gene=chr9_19049269-19049405; species=canFam
GCTCCATCCCTcgggcccgccccgcccgggcgccccgAAGCGGCAGCTCCTCAgggcccgcgcggccgcgagggccgggccccgccgcTCTCGCGAGACCGCCGCCGGAAGTGGGT-GTAGCCGGGACGCCGCGGC
>gene=chr9_19049269-19049405; species=equCab
ATTTCAGGTTTCCGGTCGACCCTGGTGGGTTTCATCAAAAGCGCTGTTTATCAAAGCTCGGAGCGCCGGGACGGCCGAGCGCGGGGGTTCTCGCGAGATTGCCGCCGGAAGTGGGTGGCAGCGGGGACGCCGAGAC
>gene=chr9_19049269-19049405; species=gorGor
GTCTTAGGGCTCACGCCGCCCCTGTTAGGTTTCATTAGAGCAGCAGCTTTTCAAGGCTTGTCCGGCACGGAGGGCGGAGCGAGGGAGCTCTCGCGAGATCGCCGCCGGAAGTGGGTGGTGGCGGGGACGCAGCGGC
>gene=chr9_19049269-19049405; species=panTro
ATCTTAGGGCTCACGCCGCCCCGGTTAGGTTTCATTAGAGCAGCGGCTTTTCAAGGCTCGTCGGGCACGGAGGGCGGAGCGAGGGAGCTCTCGCGAGATCGCCGCCGGAAGTGGGTGGTGGCGGGGAAGCAGCGGC
>gene=chr9_19049269-19049405; species=papHam
ATCTTAGGGCTCACGCTGCCCGGGTTGGGTTTCATTAGCGTAGCAGCTTTTCAAAGCTCGTCGGGCAGGAACGGCGGAGCGACGGAGCTCTCGCGAGATCGCCGCCGGAAGTGGGTGGTGGCGGGGACGCAGCGGT
>gene=chr9_19049269-19049405; species=ponAbe
ATCTTAGGGCTCACGCTGCCCCGGTTAGGTTTCATTGGAGCAGCAGCTTTTCAAGGCTCGTAGGGCAGGGAGGGCGGAGCGAGGGAGCTCTCGCGAGATCGCCGCCGGAAGTGGGTGGTGGCGGGGACGCAGCGGC
>gene=chr9_19049269-19049405; species=rheMac
ATCTTAGGGCTCACGCTGCCCGAGTTGGGTTTCATTAGAGTAGCAGCTTTTCAAAGCTCGTCGGGCAGGAACGGCGGAGCGACGGAGCTCTCGCGAGATCGCCGCCGGAAGTGGGTGGTGGCGGGGACGCAGCGGT
>gene=chr9_19380177-19380385; species=hg19
CATCACCTACCTTCATCTTGAAGCAGCTGAACGCCTCCGAGGCGCCACGGAAAAGAGGGCCAACTTCCGCTTAGCGCAGGTCACATAGGCGCTTTCAGTTCTCGCGAGATGAGCAGAAGTACGGGATAGCGGAAGTGAGCATGGGTGGGCGGTACTTCCGGGCGAGATTAATCAGGGCCTGGGAGGTAAAGTCGGTTGGGTGTGGGTC
>gene=chr9_19380177-19380385; species=bosTau
CAGTTCCTACCTTCATTCTGAAGCGGCCGACAGCCTCCGAGGCGCCACGAAAAAGAGACCCAACTTCCGCTTAGCCCAGGTCACATAGGCTCTTCCAGTTCTCGCGAGATGTGTAGACGCCTGGTATAGTGGAAGTGAGTATTGGTAGGCAGTACTTCC-GGTGGGGTTAATCAGCGG----TAGGCGGTGCGTACG--------G--
>gene=chr9_19380177-19380385; species=calJac
CACCACCTACCTTCATCTTGAAACAGCTATGCGCCTTCCAGGCGCCACGGAAAAGAGGGCCAACTTCCGCTTAGCGCATGTCACATAGGGGTTTTCAGCTCTCGCGAGATGAGCAGATGTACGGGATAGCGGAAGAGAGCACTGGTGGGCGGCACTTCCTGGCGAGGTTAACCAGGTCTTGGGAGGTGAAGCTGGTTGGATTTTGGTA
>gene=chr9_19380177-19380385; species=canFam
CACT-CCTACCTTCATCCTGAAGCGGCCTACCGCCTCGGAGGCGCCACGAAAAAGAGACCCGACTTCCGCTTAGCCCTCATCTCATAGGCACTTCTAGTTCTCGCGAGAGAAGCGGAAGCCTGGGATAGCGGAAGTGAGCGCGGGTAGGCGGCACTTCCGGACGGGGCTAGTTGGCGT----GGGGCGGTG--CGGG--------GG-
>gene=chr9_19380177-19380385; species=equCab
TACTTCCTACCTTCATGCTGAAGCACCCGACCGCCTCCGAGGCGCCACGAAAAAGAGGCCTGACTTCCGATTAGCCCAGGTCACATAGGCTCTTCCAGTTCTCGCGAGATGGGCAGACGACTGGGA-AGCGGAAATGAACTTGGGTAGGCGGCACTTCCGGGTGGGGCTAATCGCGGTCG--CGGGTGGTCGGCAGG--------GA-
>gene=chr9_19380177-19380385; species=gorGor
--------------------------------------------ccACGAAAAAGAGGGCCAACTTCCGCTTAGCGCGGGTCACATAGGCGCTTTCAGTTCTCGCGAGATGAGCAGAAGTACGGGATAGCGGAAGTGAGCATGGGTGGGCGGTACTTCCGGGCGAGATTAATCAGGGCG-GGGAGGTGAAGTCGGTTGGGTGTGGGTC
>gene=chr9_19380177-19380385; species=panTro
CATCACCTACCTTCATCTTGAAGCAGCTGAACGCCTCCGAGGCGCCACGGAAAAAAGGGCCAACTTCCGCTTAGCGCAGGTCACATAGGCGCTTTCAGTTCTCGCGAGATGAGCAGAAGTACCGGATAGCGGAAGCGAGCATGGGTGGGCGGTACTTCCGGGCGAGATTAATCA-GGCCTGGGAGGAAAAGTCGGTTGGGTGTGGGTC
>gene=chr9_19380177-19380385; species=papHam
CACCACCTACCTTCATCTTGAAGCAGCTGAACGCCTCCGAGGCGCCACGGAAAAGAGGACCAACTTCCGCTTAGCGCAAGTCTCATAGGCGCTTTCAGTTCTCGCGAGATGAGCAGAAGTACGGGACAGCGGAAGTAAGCACGGGTGGGCGGCACTTCCGGGCGAGTTGAATCAGGGTCTGGGAGGTGAAGTTGGTTGCCAGTGGGTG
>gene=chr9_19380177-19380385; species=ponAbe
CATCACCTACCTTCATCTTGAAGCAGCTGAACGCCTCCGAGGCGCCACGGAAAAGAGGGCCAACTTCCGCTTAGCGCAGGTCACATAGGCACTTTCAGTTATCGCGAGATGAGCAGAAGTACGGGATAGCGGAAGTGAGCATGGGTGGGCGGCACTTCCGGGCGAGATTAATCAGGGCTTGGGAGGTGAAGTCGGTTGGGTGTGGGTG
>gene=chr9_19380177-19380385; species=rheMac
CACCACCTACCTTCATCTTGAAGCAGCTGAACGCCTCCGAGGCGCCACGGAAAAGAGGACCAACTTCCGCTTAGCGCAAGTCTCATAGGCGCTTTCAGTTCTCGCGAGATGAGCAGAAGTACGGGACAGCGGAAGTAAGCACGGGTGGGCGGCACTTCCGGGTGAGTTGAATCAGGGTCTGGGAGGTGAAGTTGGTTGCCAGTGGGTG
>gene=chr9_32550860-32551014; species=hg19
GAAGGCGTACCCGGCGACTTCTCCGCCTACCCTCCGAAGCGGGAGCAGGCGGGGGCGCTTCACCCTCCTCGCGAGACAGCGGAGACCCCAGCGGCGGCTGCGACCCCTGTGACGCAAAGGGCTCATCACCAATGGCAGCTCGGAAGCAGGGCAG
>gene=chr9_32550860-32551014; species=bosTau
GAAGGCGAACTCTACGACTTCTCCGCCGGCCCTCCGGAGCGGGAGTAGGCCGGGGCGCTTCACCCTCCTCGCGAGACAGCGGAGACCCCGGCGGTTGCTGCGACCCCTGTGACGTAAAGCGCTCATCACCAATGGCAGACAGGGGGCGGGGCAG
>gene=chr9_32550860-32551014; species=calJac
GAAGGCGTACCCGGCGACTTCTCCGCCTACCCTCCGAAGCGGGGGCAGGCGGGGGCGCTTCACCCTCCTCGCGAGACAGCGGAGACCCCAGTGGCTGCTGCGACCCCTATGACGCAAAGCGCTCATCACCAATGGCAGCTCCGAAGCAGGGCAG
>gene=chr9_32550860-32551014; species=canFam
-------------------TCGCCGCCGGCCCTCAGGAGCCGGAGCAGGCGGGGGCGCTTCACCCTCCTCGCGAGACAGCGGAGACCCCGGCGGCTGCTGCGACCCCTGTGACGTAAAGCGCTCATCACCAATGGCAGCTGGGGGGAGGAGCAG
>gene=chr9_32550860-32551014; species=equCab
----------------------------------------------------------------------------------------------------------------------------------------------------------
>gene=chr9_32550860-32551014; species=gorGor
GAAGGCGTACCCGGCGACTTCTCCGCCTACCCTCCGAAGCGGGAGCAGGCGGGGGCGCTTCACCCTCCTCGCGAGACAGCGGAGACCCCAGCGGCGGCTGCGACCCCTGTGACGCAAAGGGCTCATCACCAATGGCAGCTCGGAAGCAGGGCAG
>gene=chr9_32550860-32551014; species=panTro
GAAGGCGTACCCGGCGACTTCTCCGCCTACCCTCCGAAGCGGGAGCAGGCGGGGGCGCTTCACCCTCCTCGCGAGACAGCGGAGACCCCAGCGGCGGCTGCGACCCCTGTGACGCAAAGGGCTCATCACCAATGGCAGCTCGGAAGCAGGGCAG
>gene=chr9_32550860-32551014; species=papHam
GAAGGCGTACCCGGCGACTTCTCCGCCTACCCTCCGAAGCGGGAGCAGGCGGGGGCGCTTCACCCTCCTCGCGAGACAGCGGAGACCCCAGCGGCGGCTGCGACCCCTGTGACGCAAAGCGCTCATCACCAATGGCAGCTCGGAAGCAGGGCAG
>gene=chr9_32550860-32551014; species=ponAbe
GAAGGCGTACCCGGCGACTTCTCCGCCTACCCTCCGAAGCGGGAGCAGGCGGGGGCGCTTCACCCTCCTCGCGAGACAGCGGAGACCCCAGCGGCGGCTGCGACCCCTGTGACGCAAAGCGCTCATCACCAATGGCAGCTCGGAAGCAGGGCAG
>gene=chr9_32550860-32551014; species=rheMac
GAAGGCGTACCCGGCGACTTCTCCGCCTACCCTCCGAAGCGGGAGCAGGCGGGGGCGCTTCACCCTCCTCGCGAGACAGCGGAGACCCCAGCGGCGGCTGCGACCCCTGTGACGCAAAGCGCTCATCACCAATGGCAGCTCGGAAGCAGGGCAG
>gene=chr9_33126524-33126740; species=hg19
acctcagcctcttgagaagctgggactgttagcacatgccaccacacccagcTGGGCTCTAGttgttaaacattgttaactattgttaaccatagttaaccattgttaacattgttaactattgttaacCATAGCAATATGGTAGCTCAGAGCTCTCAACAAAACTTGGATCTGAGATTTAAACTCTTCACCCCAGTGAGTGAGAGAGATGGGCCT
>gene=chr9_33126524-33126740; species=bosTau
----------------------------------------------------------------------------------------------------------------------------------------------------------CTCAATAAAACCTGGATCAGAGACTTAAGCTCTTCT-CCCAGTGAGTGAAGGAAATGTGCCC
>gene=chr9_33126524-33126740; species=calJac
acctcagcctcttgagaacctgggactgccagcacacaccaccatgctctgcTGGGATCTAG--------------------TTGTTAACCATAA---------------------------------------CAATATGGTAACTCAGAGCTCTCAACAAAACTTGGATCTGAGATTTAAACGTTTCACCCCAGTGAGTGAGAGAAATGGACCT
>gene=chr9_33126524-33126740; species=canFam
----------------------------------------------------TCGGCTCT-----------------------------------------------------------------TAACCATAATAATATGGTAGCCTCGAGCTCTCAACAAAACCTGGATCTGAGATTTCAGCTCTTCA-CCCAGAGAGTAAAGAAAATGGGCCC
>gene=chr9_33126524-33126740; species=equCab
----------------------------------------------------------------------------------------------------------------------------TTAACCATAATAATATGGTTGCCCTGAGCTTTCAACAAAACCTGGATGTGAGACTTGAGCTATTGA-CCTTGTGATCAAAGGACACAAGCCC
>gene=chr9_33126524-33126740; species=gorGor
------------------------------------------------------------------------------------------------------------------------------------------------------------------------------------------------------------------------
>gene=chr9_33126524-33126740; species=panTro
acctcagcctcttgagaagctgggactgtcagcacgtgccaccacgcccagcTGGGCTCTAGTTGTTAAACATTGTTAACTATTGTTAACCATAG---------------------------------------CAATATGGTAGCTCAGAGCTCTCAACAAAACTTGGATCTGAGATTTAAACTCTTCACCCCAGTGAGTGAGAGAGATGGGCCT
>gene=chr9_33126524-33126740; species=papHam
acctcagcctcttgagaagctgagactgtcagcacatgccaccatgcccggcTGGGCTCTAG--------------------TTGTTAACCATAA---------------------------------------CAATATGGTAGCTCAGAGTTCTCAACAAAACTTGGATCTGAGATTTAAACTCTTCACCCCAGTGAGTGAGAGAAATGGGCCT
>gene=chr9_33126524-33126740; species=ponAbe
acctcagccttttgagaagctgggactgtcagcacatgccaccacgcccagcTGGGCTCTAG--------------------TTGTTAACCATAA---------------------------------------CAATATGGTAGCTCAGAGCTGTCAACAAAACTTGGATCTGAGATTTAAACTCTTCACCCCAGTGAGTGAGAGAGATGGGCCT
>gene=chr9_33126524-33126740; species=rheMac
acctcagcctcttgagaagctgggactgtcagcacatgccaccatgcccggcTGGGCTCTAG--------------------TTGTTAACCATAA---------------------------------------CAATATGGTAGCTCAGAGTTCTCAACaaaaCTTGGATCTGAGATTTAAACTCTTCACCCCAGTGAGTGAGAGAAATGGGCCT
>gene=chr9_34329285-34329595; species=hg19
CGTCGCCAGTCCCGCACCGCCCACCAATGGGCATCCAAGGAATCGGTTGACGTTCGTTGACTTCTCCTCTGGAAGACCAATCAGAGGTCTGAAGAAACCGTGGGCGTAACTCTCAATTTCCGACCTTCAGCCAATCGTTCCGCTTGAGGGAAGATCTCGCGACGTTTCAGTGTGAGACGCGCACCTTTGAGGCGGGTCGAAGATCCTTCTGCCGAATTCTATTGATGGGCCCAAGCGTAACCAGGCTCTTCTGATTGGCCGGTGTACTTCAGTTTCCGTCCAAGGTCCGCCTCCTACCTCCTTCTGCTTC
>gene=chr9_34329285-34329595; species=bosTau
CCCCGGCAGTCCCACACCGTTCACCAATGAGCATCGAGGGAACTCGTGGACATGAACCGCCTTCTCTTCTAGAAGGCCAATCAGGAGCCCGATGAAACAGTGGGCGTAACTCTCAATTTCCGTCCTTCAACCAATCGGTCCACTGAAATGAAAATCTCGCGATGTTTAAGAGAGAGAAACGCACCTTTGAGGCGGGTCCAGGATCCTTCCGCCCCGAGCTGTTGGTCTGCCAAAGCGCAACCCAGCTCTTGGGATTGGTCGACGGACTGCAGTTTTCGCCGAAGGTCCGCCTTTTGCCTCCTTCTACTTG
>gene=chr9_34329285-34329595; species=calJac
CGTCTGCAGTCCCGAACCGCCCACCAATGGGCATCCAAAGAATCGGTTAGCGTTCCTGGACTTTTCCTCTAAAAGACCAATCAGAGGACCTAAGAAACAGTAGGCGTAACTCTCAATTTCCGACCTTCGGCCAATCGTTCCACTTGAGTGAAGATCTCGCGACGTTTCAGTGTGAGACG-GCACCTTTAAGGCAGGCCGAAGATCCTTCTCCCAAATTCTATTGGTGGTCCCAAGCGTAACCGAGCTCTTCTGATTGGCGAGTGTACTTCAGTTTCCTTTCAAGGCCCGCCTCCAGCCTCCGTCTGCTTC
>gene=chr9_34329285-34329595; species=canFam
cgTTGGCAGCCCCGAGACATCCACCAATGGGCATCGCGGGAACTCGTCGACGTTAGAGTCCTTCTTCTCTAGAAGACCAATCAGGGACCCGAAGAAACAGTGGGCGTAACTCTCACGCTGCGTCTTTCAACCAATCGTATCGCTTGAGTGAGGCTCTCGCGACGTTTAAGTGAAAGGAAAGCCTCTTTGAGGCGGGTGGAAGGGCCTTTTGCCCTCTACTGTTGGTCGCTCTAAGCGCAGCCCAAC------AATCGGTCAGTGTACTCCCCTTTCGGTTCGAGGCCCGCCTCCTGCCGCCCTGGGTGTT
>gene=chr9_34329285-34329595; species=equCab
CGCCAGCGGCACCGTCACA---ACCAATGGGCACCCAGGGACCCCGTTGACGT---AGGCCGCCGTCTCCTGA----CAATCAGGGACCCGAGGAAATAGTGGGCGTAACGCTCAATTTTCGTCTTTCAACCAATCGTTCCTCTCGAGGGGAGCTCTCGCGGCGTTTAAGTGAGAGTAAAGCATCTTCGAGGCGGGTCGAGGCTCCCTCTGCCTCATGCTGTTGGTTCCCCGAAGCTCAGCCGAACTCTGCGGATTGGTTGACGTTCTTCGGTCTCCATCCAAGGCCCGCCTGCCGCCTCCTCGGCAGGT
>gene=chr9_34329285-34329595; species=gorGor
CGTCGCCAGTCACGCACCGCCCACCAATGGGCATCCAAGGAATCGGTTGACGTTCGTTGACTTCTCCTCTGGAAGACCAATCAGAGGTCTGAAGAAACCGTGGGCGT-ACTCTCAATTTCCGACCTTCAGCCAATCGTTCCGCTTGAGGGAAGATCTCGCGACGTTTCAATGTGAGACGCGCACCTTTGAGGCGGGTCGAAGATCCTTCTGCCGAATTCTATTGGTGGGCCCAAGCGAAACCAGGCTCTTCTGATTGGCCGGTGTACTTCAGTTTCCGTCC-AGGTCCGCCTCCTACCTCCCTCTGCTTC
>gene=chr9_34329285-34329595; species=panTro
CGTCGCCAGTCCCGCACCGCCCACCAATGGGCATCCAAGGAATCGGTTGACGTTCGTTGACTTCTCCTCTGGAAGACCAATCAGAGGTCTGAAGAAACCGTGGGCGTAACTCTCAATTTCCGACCCTCAGCCAATCGTTCCGCTTGAGGGAAGATCTCGCGACGTTTCAGTGTGAGACGCGCACCTTTGAGGCGGGTCGAAGATCCTTCTGCCGAATTCTATTGATGGGCCCAAGCGCAACCAGGCTCTTCTGATTGGCCGGTGTACTTCAGTTTCCGTCCAAGGTCCGCCTCCTACCTCCTTCTGCTTC
>gene=chr9_34329285-34329595; species=papHam
CGTCGCCAGTCCCGCACCACCCACCAATGGGCATCCAAGGAATCGGTTGGCGTTCGTTGACTTTTCCTCTAGAAGACCAATCAGAGGTCTGAAGAAACAGCGGGCGTAGTTCTCAATTTCCGACTTTCAGCCAATCGTTCGGCTTGAGGGAAGATCTCGCGACGTTTCCGTGTGAGACAGGCACCCTTGAGGCGGGTCGAAGAGCCTTCTGCCAAATTCTATTGGTAGTCCCAAGCGTAACCAGGCTCTTCTGATTGGCCGGTGTACTTCAATTTCCGTCCAAGATCCGCCTCCTGCCTCCCTCTGCTTC
>gene=chr9_34329285-34329595; species=ponAbe
CGTCGCCAGTCCCGCACCGCCCACCAATGGACATCCAAGGAATCGGTTGACGTTCGTTGACTTCTCCTCTAGAAGACCAGTCAGAGGTCTGAAGAAACCGTGGGCGTAACTCTCAATTTCCGACCTTCAGCCAATCGTTCCGCTTGAGGGAAGATCTCGCGACGTTTCAGTGTGAGACTGGCACCTTTGAGGCGGGTCGAAGATCCTTCTGCCGAATTCTATTGGTGGGCCCAAGCGTAACCAGGCTCTTCTGATTGGCCGGTGTACTTCAGTTTCCGTCCAAGGTCCGCCTCCTGCCTCCCTCTGCTTC
>gene=chr9_34329285-34329595; species=rheMac
CGTCGCCAGTCCCGCACCACCCACCAATGGGCATCCAAGGAATCGGTTGACGTTCGTTGACTTTTCCTCTAGAAGACCAATCAGAGGTCTGAAGAAACAGCGGGCGTAGTTCTCAATTTCCGACTTTCAGCCAATCGTTCGGCTTGAGGGAAGATCTCGCGACGTTTCCGTGTGAGACAGGCACCCTTGAGGCGGGTCGAAGAGCCTTCTGCCAAATTCTATTGGTAGTCCCAAGCGTAACCAGGCTCTTCTGATTGGCCGGTGTACTTCAATTTCCGTCCAAGATCCGCCTCCTGCCTCCCTCTGCTTC
>gene=chr9_86595540-86595618; species=hg19
TCACTAGCTGGGGGGAGGGGCGGCTAGGGGGCGAACCTCTCGCGAGATCTAACAACTGCCTAGTTCACGCGCACAGGG
>gene=chr9_86595540-86595618; species=bosTau
TCACTGGCT-----GGGGGGGGA---GGGGGGGAGGCTCTCGCGAGAACTAAAGGCTGTCCCGTTCTCGCGCTCAGGG
>gene=chr9_86595540-86595618; species=calJac
TCACTAGCTGGGGGGAGGGGCGCTTAGGGGGCGAACCTCTCGCGAGATCTAACAACTGCCTAGTTCACGCGCACAGGG
>gene=chr9_86595540-86595618; species=canFam
TCACTAGTGGCAGAGGGGAGGGA---GGAGGAAAGCCTCTCGCGAGAACTGAGGGCTATCTGGTTCACGCGCACTGGG
>gene=chr9_86595540-86595618; species=equCab
TCACTAGTTG-------GGGGGA---GGGGAAAAGACTATCGCGAGAACTAAAGGCCGTCTCGTTCACGCTCACAGGG
>gene=chr9_86595540-86595618; species=gorGor
------------------------------------------------------------------------------
>gene=chr9_86595540-86595618; species=panTro
TCACTAGCTGGGGGGAGGGGCGGCTAGGGGGCGAACCTCTCGCGAGATCTAACAACTGCCTAGTTCACGCGCACAGGG
>gene=chr9_86595540-86595618; species=papHam
TCACTAGCTGGGGGGAGGAGCGACTAGGGGGCGAACCTCTCGCGAGATCTAACAACTGCCTAGTTCACGCGCACAGGG
>gene=chr9_86595540-86595618; species=ponAbe
TCACTAGCTGGGGGGAGGGGCGGTTAGGGGGCGAACCTCTCGCGAGATCTAACAACTGCCTAGTTCACGCGCACAGGG
>gene=chr9_86595540-86595618; species=rheMac
TCACTAGCTGGGGGGAGGAGCGACTAGGGGGCGAACCTCTCGCGAGATCTAACAACTGCCTAGTTCACGCGCACAGGG
>gene=chr9_88555803-88556062; species=hg19
AATTCCCAGAGGGCAGCGCAGACGGGGCGGGCTCTGAGACTCCGGGCTCCGCCTCTTTCCGGGAACCGCCCACTACCCAGGACTCCGACAGAGGGTGAAAAAAGATAACTTCCGGTCTCGCGATCGTCTCTAATCTCGCGAGAAGAGAAGGCGGCCGCCATCGGCCGAACGGAGGCGGTGGCGAGGGAGGGGGTGTGGCCGGGGAGCGCGAAGTCCCCGGGAGTAAGGGAGAGGGGGCGGGGTCGCGCGTCCCGGGCAT
>gene=chr9_88555803-88556062; species=bosTau
ATTTCCCAGGTAGCCGTGCGGGCGAGGAAGGCTCTGGGCCCCCAGGCTCCGCCCCTTGCTTGGAGCCACCCATTACCCAGGATGCGGCCGCAGGGT-AAAGAATGTAGCTTCCGGTCTCGCGATCTGCTCTAATCCCGCGAGAAG---AGATGGCCA---ACGGCCTAATGTTGGCGGTGGCGAGGAAGGGGGTGTGGCCGAGGAGCGCGAAGTCCTCAGGCGTGAGGGAGAGGAGGCGGGGTCGCGCGCACCAGGCGT
>gene=chr9_88555803-88556062; species=calJac
AATTCCCAGAGGGCAGCTCAGAAAGGGCGGGCTCTGAGGCTCCAGGCTCCGCCTCTTTCCAGGAACCGTCCACTACCCTGGACTTCGACCGAGGGTGAAAGAAGGTGACTTCCGGTCTCACGATCGTCTCTAATCTCGCGAGAAGAGAAGGCGGCCGCCATCGGCAGAACGGAGGCGTTGGCGAGGGAGGGGGTGTGGCCGGGGAGCGCAAAGTCCCCGGGAGTAAGGGGGAGGGGGCGGGGTCGCGCGCCCAGGGTGT
>gene=chr9_88555803-88556062; species=canFam
ATTTCCCAGGGAGCCGCGCGGGAGGGGCGGGCTCAACCCCCCCAAGCTCCACCCCTCCCCGGGACCCGCCCACCACCCGGGAGTAGGCTTGAGGCA-AAGGAAGGTAGCTTCCGGTCTCGCGATTGGCTCTAATCCCGCGAGAAGAGAAGACGGCAGCCAT--------CGGTGGCAATGGTGAGGGAGGGGGTGTGGCCGGGGCGCGCGAAGTCCCCAGGAGTGAGGGAGAGGGGGC-GGGTCGCGCGCACCGGGCGT
>gene=chr9_88555803-88556062; species=equCab
-------------------------------------------------------------------------------------------------------------------------------------------------------------------------------------------------------------------------------------------------------------------
>gene=chr9_88555803-88556062; species=gorGor
AATTCCCAGAGGGCAGCGCAGACGGGGCGGGCTCTGAGGCTCCGGGCTCCGCCTCTTTCCGGGAACCGCCCACTACCCAGGACTCCGACAGAGGGTGAAAAAAGATAACTTCCGGTCTCGCGATCGTCTCTAATCTCGCGAGAAGAGAAGGCGGCCGCCATCGGCCGAACGGAGGCGGTGGCGAGGGAGGGGGTGTGGCCGGGGAGCGCGAAGTCCCCGGGAGTAAGGGAGAGGGGGCGGGGTCGCGCGTCCCGGGCAT
>gene=chr9_88555803-88556062; species=panTro
AATTCCCAGAGGGCAGCGCAGACGGGGCGGGCTCTGAGACTCCGGGCTCCGCCTCTTTCCGGGAACCGCCCACTACCCAGGACTCCGACAGAGGGTGAAAAAAGATAACTTCCGGTCTCGCGACCGTCTCTAATCTCGCGAGAAGAGAAGGCGGCCGCCAGCGGCCGAACGGAGGCGGTGGCGAGGGAGGGGGTGTGGCCGGGGAGCGCGAAGTCCCCGGGAGTAAGGGAGAGGGGGCGGGGCCGCGCGTCCCGGGCAT
>gene=chr9_88555803-88556062; species=papHam
AATTCCCAGAGGGCAGCGCAGAGGGGCCGGGCTCTGGGGCTCCGCGCTCCGTCTCTTTCCGGGAACCGCCCACTACCCAGGGCGCCCACAGAGTGTGAAAGAAGATAACTTCCGGTCTCGCGATCGTCTCTAATCTCGCGAGAAGAGAAGGCGGCCGCCGTCGGCCGAACAGAGGCGGTGGCGAGGGAGGGGGTGTGGCCGGGGAGCGCGAAGT-CCCGGGAGTAAGGGAGAGGGGGCGGGGTCGCGCGCCCCTGGCGT
>gene=chr9_88555803-88556062; species=ponAbe
AATTCCCAGAGGGCAGCGCAGACGGGGCGGGCTCTGAGGCTCCGGGCTCCGCCTCTTTCCGGGAACCGCCCACTACCCGGGGCTCCGACAGAGGGTGAAAAAAGATAACTTCCGGTCTCGCGATCGTCTCTAATCTCGCGAGAAGAGAAGGCGGCCGCCATCGGCCGAACGGAGGCGGTGGCGAGGGAGGGGGTGTGGCCGGGGAGCGCGAAGTCCCCGGGAGTAAGGGAGAGGGGGCGGGGTCGCGCGTCTCGAGCAT
>gene=chr9_88555803-88556062; species=rheMac
AATTCCCAGAGGGCAGCGCAGACGGGCCGGGCTCTAGGGCTCCGCGCTCCGTCTCTTTCCGGGAACCGCCCACTACCCAGGGCGCCCACAGAGGGTGAAAGAAGATGACTTCCGGTCTCGCGATCGTCTCTAATCTCGCGAGAAGAGAAGGCGGCCGCCGTCGGCCGAACAGAGGCGGTGGCGAGGGAGGGGGTGTGGCCGGGGAGCGCGAAGT-CCCGGGAGTAAGGGAGAGGGGGCGGGGTCGCGCGCCCCTGGCGT
>gene=chr9_98637709-98638022; species=hg19
AGCCACCGCATTCTCCATGCCCCCAGTTATTTCTAGCTTCGCACAGCGCCCGGCCCACCGAGCGACCTCAAACCTCGCGACACTCGCAACTCCCGAGGCCCTTCCTGCTACTGGCCTCAGAGGGAAGAGACATCGGGAAGATTGCTCCGCCCACAGAAAGGAAGATTTCGTTCTCGCGAGATCCCAATGACAATTCGGGAGCCCGTTCTCGCGGGATTTTCCAAGACCGGGTTGGAATTTGCGGGGGTTAGGAGACGGAAGTCAGAGCCTAGGAAGATTTGGGGGTCGCCTTGCCGGCCTCCTGTCCTCCTCC
>gene=chr9_98637709-98638022; species=bosTau
-------------------------------------------------------------------------------------------------------------------------------------------------------------------------------------------------------------------------------------------------------------------------------------------------------------------------
>gene=chr9_98637709-98638022; species=calJac
AGCCACAGCACCCCCAAGCTCCCCACTTCTTTCCTGCGTTGCTCAGCGCCCGGCCAATCCAGCGACCTCAAACCTCGCGACACTAGCAACTCCCGCGGACCTTCCTGCTACAGGCCTCCTAGGGGAGAGACGTAGGGAAGATTGCTCCGCCCACGGAAAGGAAGATTTCTTTCTCGCGAGAACCCAATCACAATTCGGGAGCCCGTTCTCGCGGGATTTTCCAAGACCGGGTTGGATGTTGCAGGGGTTAGCAGAGGGAGGCCAGAGCCTAAGGAGGTTTGGGGGCCGCCGTTCCCGCCTCCTGTCCTCCACC
>gene=chr9_98637709-98638022; species=canFam
AGCCGCAGCTAGAGCACGCCGGAAGGTGACTTAGGGTCTCTCTGCTCCTCAAAGCAAGCGGGCGAGATCAAGCTTCGCGATACTTGCAACTGTCGAAGA-CATTGTGATACCGGTTTCCCGCGGTAAAGATGGCAGGAAGATGGCTCCGCCCATGTGAGCCGAGATTGTGTTATCGCGAGATGCCGGTGACAGTTCAGGAGGCTGATCTCGCGGGATATTCTGCGTCTGAGCTGAAAGTCGCGGGG-------AAGGTAGATGTAGGGCCAGGGAGGGTGAGGGGTCCAATTGCTGGCTTGCTGTCCCACCC-
>gene=chr9_98637709-98638022; species=equCab
GCCCACAGCGGGACCGAGCCCGCGAACACCTCCCGGGCTCTCTCCGCCGCCAGGCAGGCAGGCCACATCAAACCTCGCGATACTTGCAACTCGCACGGA-CCTTGTGTTACAGGCTTCCGGGCGGAGAGACGGCCGGAACACTGCCCCGCCCTTGTAAAACAAGATTTTGTTCTCGCGACATTCCGATGACAGTTC-GGAGCCCGTTCTCGCGGGATTTTCCAAGTCAGGG-TGGAAGTTGCGGCGGGTGCT-AGAGGAGGCTCAGCGCTAGGAAGGGTGGGGGGTCGACATGCCCGTTGTGGGTCTTGCCC-
>gene=chr9_98637709-98638022; species=gorGor
-------------------------------------------------------------------------------------------------------------------------------------------------------------------------------------------------------------------------------------------------------TTAGGAGACGGAGGTCAGAGCCTAGGAAGATTTGGGGGTCGCCTTGCCGGCCTCCTGTCCTCCTCC
>gene=chr9_98637709-98638022; species=panTro
AGCCACCGCATTCTCAATGCCCCCAGTTATTTCTAGCTTCGCACAGCGCCCGGCCCACCGAGCGACCTCAAACCTCGCGACACTCGCAACTCCCGCGGCCCTTCCTGCTACAGGCCTCAGAGGGGAGAGACATCGGGAAGATTGCTCCGCCCACAGAAAGGAAGATTTCGTTCTCGCGAGATCCCAATGACAATTCGGGAGCCCGTTCTCGCGGGATTTTCCAAGACCGGGTTGGAAGTTGCGGGGGTTAGGAGACGGAGGTCAGAGCCTAGGAAGATTTGGGGGTCGC-TTGCCGGCCTCCTGTCCTCCTCC
>gene=chr9_98637709-98638022; species=papHam
AGCCACTGCCTTCCCAAGCCCCCCAGCTATGTCCAGCGTCGCTCAGCGCCCGGCCCACCCAGCGACCTCAAACCTCGCGACACTCGCAACTCCCGCGGCCCTTCCTGCTACAGGCCTCCTAGAGGCGAGACATCGGGAAGATGGCTCCGCCCACGGAAAGGAAGATTTCGTTCTCGCGAGATCCCAGTGACAATTCGGCAGCCCGTTCTCGCGGGATTTTCCAAGGCCAGGATGGAAGTTGCGGGG-TTAGGAGACTGAGGTCAGATCCTGAGGAGATTTGGGGGTCGCAATGCTGGCCTCGTGTTCTCCACC
>gene=chr9_98637709-98638022; species=ponAbe
AGCCACCGCATTCTCAAGCCCCCTAGTTATTTCTAGCTTCGCACAGCGCCCAGCCCACCGAGAGACCTCAAACCTCGCGACACTCGCAACTCCCGCGGCCCTTCCTGCTACAGGCCTCCAAGGGGAGAGACATCGGGAAGATTGCTCCGCCCACAGAAAGGAAGATTTCGTTCTCGCGAGATCCCAATGACAATTCGGGAGCTCGTTCTCGCGGGATTTTCCAAGACCGGGTTGGAAGTTGCGGGGTTTAGGAGACGGAGGTCAGAGCCTAGGAAGATTTGGGGTTCGCCTTGCCGGCCTCCTGTCCTCCTCC
>gene=chr9_98637709-98638022; species=rheMac
AGCCACTGCCTTCCCAAGCCCCCCAGTTGTGACCAGCGTCGCTCAGCGCCCGGCCCACCCAGCGACCTCAAACCTCGCGACATTCGCAACTCCCGCGGCCCTTCCTGCTACAGGCCTCCTAGGGGCGAGACATCGGGAAGATGGCTCCGCCCACGGAAAGGAAGATTTCGTTCTCGCGAGATCCCAGTGACAATTCGGCAGCCCGTTCTCGCGGGATTTTCCAAGGCCGGGATGGAAGTTGCGGGG-TTAGGAGACTGAGGTCAGATCCTGAGGAGATTTGGGGGTCGCAATGCTGGCCTCGTGTTCTCCACC
>gene=chr9_98980044-98980354; species=hg19
aaaaaaaaaaaaaaaaaCAAGCAAAATCTCACTATCACTGCTACTAAAACAAGATAAGCTACAAAAACAACTAATGCAACTACTGGCTTACACCCAAGTCTCACCAAGTTCCCCATAATAACCAAATTCCCCGTAAGAACGGCCACAAGGGTGACCACACTGACTAGTTGTCCTAGCCTGGTTGACCACACTGACTAGTTGTCCCAGCGAAGTGTTGCTGGAAACATTGTCAAGGTAAGGTTTGTGCCTGGTCCCTCTTGAGGCCAGGGCTGGAGGTGGGCCCCTCCGTGCGAGCTGGCCGACTGGCAGA
>gene=chr9_98980044-98980354; species=bosTau
----------------------AAAATCCCCACATCACGCTTAGTAAA--AAGATAAGCTACAAGAAA--------TACCCAGTGACCTAAACGTGTATCACCCAT----C--------TGCCCTCCTTTGGGCAACGCCTGACA------------CCATGAATGGTTTTCCAGGCCAGCCTGACCACACTG--CACTTGTCTCAAGGAAATGTTACATAAAGCACAGTC------AAGTCTGTGCTTTGTAGC-CAGTCAGCAGAGGCTGGAACTGGACGTCTGGGTAGGACCCGATAGAC---CCCA
>gene=chr9_98980044-98980354; species=calJac
gaaaagaaaaaaaaaaaaaaggaaaaTCTCACTATCACCCTTAGTAAAACAAGATAAGCTACAAAAACAACTAATGCAACTACTGGCTTACACTTAAATCTCACCAAGTTCCCCC------------------TAAGAACAACCGCAAGGG-------------------------------TGACCACACCGACTAGTTGCCCAAGCGGAGTGTTGCTTGAAACGCTGTCAAGGTAAGGTTTGTGCCTGGTTCCTCCTGAGGCCAAGACTGGAGATGGGCGTCTC--------CCTGCGGCAGCGCAGA
>gene=chr9_98980044-98980354; species=canFam
AAA-------------------GAAATCCCAACGTCTCTCTTAGTAAA--AAGATGAACTACCAAAAC--------CAACCGGT-GCCCAAGCCTGGGTCTTTCAT----C--------TGCTGACCCGTGA--------TGCTT------------TCCTGAAACTTTTCCCCCGC-GGGCTGATCACACCGACTACTTGTCCCA-GGAAGTGTTACTTGACACATTGTCCGGTCAAGGCCTGAGCCCTGACCC-TTCTAAGCAGAGGCAGTGGCTAGACATCTCCCTGGGACCCCACTGAC---CTCA
>gene=chr9_98980044-98980354; species=equCab
AAC-------------------AAAATCCCAACATCACTCTTACTGAA--AAGACAAGCTATAAAAAC--------CAGCCAGTGGCCTGACCCTG--TCTA---C----C----------------------------------------------CGGTG------TTTCCTGGCCAGGCTGACCACACTGGCCAGTTGTCCCAGGAAAGCGTTACTTGAAACACTGTCCAGTCAA-GTCTGTGCCTGGTGCC-CTTTAAGCAGAGGCTGGAGCTAGGCGTCTCCGGGGGACCCGGCCGAC---C-CA
>gene=chr9_98980044-98980354; species=gorGor
--------------------------------------------------------------------------------------------------------------------------------------------------------------ACTGACTAGTTGTCCTAGCCTGATTGACCACACTGACTAGTTGTCCCAGCGAAGTGTTGCTGGAAACATTGTCAAGGTAAGGTTTGTGCCTGGTCCCTCTTGAGGCCAAGGCTGGAGGTGGGCCCCTCCGTGCGAGCTGGCCGACGGGCAGA
>gene=chr9_98980044-98980354; species=panTro
--AAAAAAAAAAAAAAACAAGCAAAATCTCACTATCACTGCTACTAAAACAAGATAAGCTACAAAAACAACTAATGCAACTACTGGCTTACACCCAAGTCTCACCAAGTTCCCCATAAGAACCAAATTCCCCATAAGAACGGCCACAAGGGTGACCACACTGACTAGTTGTCCTAGCCTGGTTGACCACACTGACTAGTTGTCCCAGCGAAGTGTTGCTGGAAACATTGTCAAGGTAAGGTTTGTGCCTGGTCCCTCTTGAGGCCAAGGCTGGAGGTG--------CGTGCGAGCTGGCCGACGGGCAGA
>gene=chr9_98980044-98980354; species=papHam
------AAAAAAAGCAGCAAGCAAAATCTCACTATCACTCTTAGTAAAACAAGATAAGCTACAAAAACAACTAATGCAACTACTGGCTTCCACCCAAGTCTCACCAAGTTCCCCA------------------TAAGAACGACCACAAGGGTGACCACACTGACTAGTTGTCCTGGCCTGGTTGACCACActgactagt--------------------GGAAACACTGTCAAGGTAGAGTTTGTGCCTGGTCCC-CTGGAGGCCAAGGCTGGAGGTGGGCGTCTCCGTGCCAGCTGGCCAAAGGGCAGA
>gene=chr9_98980044-98980354; species=ponAbe
-AAAAAAAAAAAAAAAACAAGCAAAATCTTACTATCACTGTTAGTAAAACAAGATAAGCTACAAAAACAACTAATGCAACTTCTGGCTTATACCCAAGTCTCACCAAGTTCCCCATAAGAACCAAACTCCCCATAAGAACGACCACAAGGGTGACCACACTGACTAGTTGTCCTAGCCTGGTTGACCACACTGACTAGTTGTCCCAGCGAAGTGTTGCTGGAAACATTATCAAGGTAATATTTGTGCCTGGTCCCTCTTGAGGCCAAGGCTGGAGGTGGGCCTCTCCGTGCGAGCTGGCCGACGGGCAGA
>gene=chr9_98980044-98980354; species=rheMac
--AAAAAAAAAAAAAAGCAAGCAAAATCTCACTATCACTCTTAGTAAAACAAGATAAGCTACAAAAACAACTAATGCAACTACTGGCTTCCACCCAAGTCTCACCAAGTTCCCCA------------------TAAGAACGACCACAAGGGtgaccacactgactagttgtcctggcctggttgaccacactgactagt--------------------GGAAACACTGTCAAGGTAGAGTTTGTGCCTGGTCCC-CTGGAGGCCAAGGCTGGAGGTGGGCGTCTCCGTGCCAGCTGGCCAAAGGGCAGA
>gene=chr9_111882322-111882632; species=hg19
AGCGCTTGCAGGAAACTACAACTCCCGAAGGGGAAATGGGGAAAACGCCTCCGCCTCCTTGGTGTCCGCAAGGTCCTGCTAACAAGTTTGCAGGGTCTATATCTTCCTGGAGGGGGGGGGGGGGGGAAGCTCCTTTCACTCATTCGTTAATGTCAATTTCTCGCGAGGCGAGATCCCAAAAGGCGCCACATTCAGATATTAAaacccaagctgcatactagaataccgtgggggagtacttttaaagaaccaatgcccCGATTCTGTTTTACTGATTTATTTAACAGATATTTTTAAAGTGTTTTCTTTG
>gene=chr9_111882322-111882632; species=bosTau
ACAACCTTTGAGGAACTCCAACTCCC-AGAGAG-TATAGCGAGCGTTCCTTCGGTTCATTGGTCCCTGCAGAATTCAGGTAACAAGTTTCTGGGGTCTGCGTATTAGCAGGGGATAAAACAAAACAAAACTCCCTTCGTTCTCTGGTTAATGTCAACTTTTAGGGAGGCACAGTCCC-AGAGTCACTATCTTCACAGATTGAAacccaagctgcacattagaatcc-ctgggggaatactttaaaaagaccaatTACCATATTCAGTTTTATTGATTTATTTAG----------TAAAGTGTTGGCTCTG
>gene=chr9_111882322-111882632; species=calJac
AGCGCTTATAGGAAACTACAACTCCCAAAGCGG-GGTGAGGAGAGTGCCTCCGCCCCCTTGGTTACCGCAGAGTGCTGGTAACAAGTTTCTAGAGGCCACAGCTTCCTGGGGGCGGGGGGGG----GAGCTCCTTTCACTCATTGGTTAATGTCAATTTCTCGCGAGGCAAGATCCCAAAAGGCGCCACATTCAAAGATTAAAACTCAAGCTGCAAACTACAATACCGTGGGGGAGTACTTTTAAAACACCAATGCCCCGATTCTATTTTACTGATTTATTTAACAGATACTTTTAAAGTGTTTGCTCTG
>gene=chr9_111882322-111882632; species=canFam
GAGACCCACCGGGAACTACAACTCCC-AGAAAG-TGGGGACAGCG---------CCCATTGGTTCCTGC-GGAGCCAGGTAACAGGTTTCGGGGCTCAACATCTTCCAAGATGCGGGGCGGGGAAAGACGTCCCTTCGCCCGTGGGGTAAACTCAACTTTTCAGGAGGCGGAATTCCAAGGGGCACTGCATTCGTAGACTGGGATCCAGGCTGTGCCTCGGGACCCCGTGGGTGGG----GGTAGGGGACGGATCCCCGCATTCAGCTCTAT---TTGATTCCTTTGAT-CAAGCAAAGGGTTCGCTCCG
>gene=chr9_111882322-111882632; species=equCab
TGGACCTTTGAGGAACTACAACTCCC-AGAAAG-TATAGGGCGAGTTCCGTCGCCTCATTGGTCCCTGCAGGATCCAGGTAACAGGTTTTTGGGCTTACCACCCGGAAAGG------AAAAAAAAAAAGCTCCCTTCACCCATTGGTTAATATGAACTTTTCGGGAGGCGGAATCTCAAGAGGCACTGCAGTCACAGATTGAAA-CCAGGCTGCACAGTAGAATCCCATGGGGGAGTACTAGCAAAAGACGTATCCCCAGATTCtattttattgatttatttatttaataCACTTAAAGTGTTTGCTCTG
>gene=chr9_111882322-111882632; species=gorGor
------------------------------------------------------------------------------------------------------------------------------AAGCTCCTTTCACTCATTCGTTAATGTCAATTTCTCGCGAGGCGAGATCCCAAAAGGCGCCACATTCAGATATTAAaacccaagctgcatactagaataccgtgggggagtacttttaaagaaccaatgcccCGATTCTGTTTTACTGATTTATTTAACAGATATTTTTAAAGTGTTTTCTTTG
>gene=chr9_111882322-111882632; species=panTro
AGCGCTTGCAGGAAACTACAACTCCCGAAGGGG-AATGGGGACAACGCCTCCGCCTCCTTGGTGTCCGCAAGGTCCTGGTAACAAGTTTGCAGGGTCTATATCTTCCTG--GGGGGGGCGGGAAAAAAGCTCCTTTCACTCATTCGTTAATGTCAATTTCTCGCGAGGCGAGATCCCAAAAGGCGCCACATTCAGATATTAAAACCCAAGCTGCATACTAGAATACCGTGGGGGAGTACTTTTAAAGAACCAATGCCCCGATTCTGTTTTACTGATTTATTTAACAGATATTTTTAAAGTGTTTTCTTTG
>gene=chr9_111882322-111882632; species=papHam
AGCGCTTAAAGGAAACTACAACTCCCAAAGGGG-AATGGGGAGAACGCGTCCGCCCCCTTGGTCTCCGCACGGTCCTGATAACAAGTTTGTAGGGTCTACATCTTCCTGGGGGGGGGCGGGGAAAAAAGCTGCTTTCACTCATTCGTTAATGTCAATTTCTCGCGAGGCGAGATCCCAAAAGGCGCCACATTCAGATATTAAaacccaatctgcatactagaataccgtgagggagtacttttaaagaaccaatgccccgattctattttagtgatttatttaacagaaacttttaaagtgTTTACTTTG
>gene=chr9_111882322-111882632; species=ponAbe
AGCGCTTACAGGAAACTACAACTCCCAAAGGGG-AATGGGGACAACGCCTCCGCCTCCTTGGTGTCCGCAAGGCTCTGGTAACAAGTTTGCAGGGTCTACATCTTCCTGGGGGGGGGGGGGGGGGGAAGCTCCTTTCACTCATTCGTTAATGTCAATTTCTCGCGAGGCGAGATCCCAAAAGGCGCCACATTCAGATATTAAaacccaagctgcatactagaataccgtgggggagtacttttaaagaaccaatgcccCGATTCTGTTTTACTGATTTATTTAACAGATATTTTTAAAGTGTTTGCTTTG
>gene=chr9_111882322-111882632; species=rheMac
AGCGCTTAAAGGAAACTACAACTCCCAAAGGGA-AATGGGGAGAACGCGTCCGCCCCCTTGGTCTCCTCACGGTCCTGATAACAAGTTTGTAGGGTCTACATCTTCCTgggagggggtggagggggAAGCTGCTTTCACTCATTCGTTAATGTCAATTTCTCGCGAGGCGAGATCCCAAAAGGCGCCACATTCAGATATTAAAACCCAATCTACATACTAGAATACCGTGAGGGAGTACTTTTAAAGAACCAATGCCCCGATTCTATTTTAGTGATTTATTTAACAGAAACTTTTAAAGTGTTTGCTTTG
>gene=chr9_123605128-123605419; species=hg19
TCCAGCGGCGCTTCCAGCCTCGCTACCTCTCTCAGCAGCGCCAAAGCCTGGGCTGCCATCTTGCCCCCCGACGCAGGGGCTGGCCCAGCGGCCCAGTTCCCGGGGCGCTTTCCTGAACCTCGCGAGATCTGATCACAGCCTCCTTGTCCCTGAGATGGCTATGGGGCTGCCAAGCCTCGCGAGAAGCCTCCGTTAGGGCCGTGTCAACTGTAGCCAGTGGTTGCGGCTCCCTCAGTCTGGCGTCATCTAGGTCGCTGCTCAGGGAAATGCGGAGGCCAGTAGGCTTACGTG
>gene=chr9_123605128-123605419; species=bosTau
TCCAGCGGCGCCTCCAGCCGCGAAACCTCCCTCAGCAGCGCCAGCGCCTGGGCCGCCATGATGCCCCCTCCCGCCCGGGTTCGCCAGCCCGCCCCGCTCCTGGTGCGCTTCTTCGAGCCTCGCGAGATCTGGGCGCAGCCTCCCT-TCCCTGAGTTTGCTGCCGGGCCGCCAAGCCTCGCGATACGGGGCTCCTGGGGTC------------GCTGCTAGTTACGGG-GTGGCAGCTGTGCGTCATCATGCGTGCCACTCAGTGG--------GCCTGGTCTGGTTGCTTC
>gene=chr9_123605128-123605419; species=calJac
TCCAGCGGCGCTTCCAGCCTCGCCACCTCCCTCAGCAGCGCCAAAGCCTGCGCCGCCATCTTACCCCCCAACGCAGGGGCTGGCCCGACAGCCTAGTTCCCGGGTCGCTTCCCTGAGCCTCGCGAGATCTGATCACAGCCTCCCT-------------------GGCTGCCAAGCATCGCGATAAGTGTCCGTTAGGGCCTTGTCAACTGTAGCCAGTGGCTGCGGCTTCCTCAGTCTGGGGTCATCTGGGGTGCTGCTCAGTGGATTGCGGAGGCCAGTCGGCTTAAGTG
>gene=chr9_123605128-123605419; species=canFam
TCCAGCGGCACCTCCAG-CGCGACAGCTCCCGCAGCAGCGCCAGCGCCTGG----------------------------------------------------------------------------------------------------------gctcgggggccgccAAGCCTCGCGAGACGGGGCCG-----------------------------AGCGGG-GTCGCGGCCGGGCGTCATCGGGGGCGTcgccgggcgggaggcgcgggcggggcggcgtgcgcg
>gene=chr9_123605128-123605419; species=equCab
TCCAGCGGCGCTTCCAGCCGCGACACCTCCCTCAGCAGCGCCAGCGCCTGGGCCGCCATCATGCC-CCTCCCGCAGGGG--CTCGCTGTCGGTTCGCTCCCGGCGAGCTTCCCTGAGTCTCGCGAGATCTGGGCGCAGCCTGCTT-TTCCCGAGTTTGCTCGCGGGCTGTCAAGCCTCGCGAGAAGCGGCCGTTAGGGTCGAGCCGATGGTCGCTAATGGGTGAGGG-GTCGCGCTCGCGCGTCATCGCGGGCGCCGCTCAGTTGGTCGCGCAGGCGGGTTGGGTTGCGTG
>gene=chr9_123605128-123605419; species=gorGor
TCCAGCGGCGCTTCCAGCCTCGCTACCTCTCTCAGCAGCGCCAAAGCCTGGGCTGCCATCTTGCCCCCCGACGCAGGGGCTGGCCCAGCGGCCCAGTTCCCGGGGCGCTTTCCTGAACCTCGCGAGATCTGATCACAGCCT-------CGCGAGATGGCTATGGGGCTGCCAAGCCTCGCGAGAAGCCTCCGTTAGGGCAGTGTCAACTGTAGCCAGTGGTTGCGGCTCCCTCAGTCTGGCGTCATCTAGGTCGCTGCTCAGGGAATTGCGGAGGCCAGTAGGCTTACGTG
>gene=chr9_123605128-123605419; species=panTro
TCCAGCGGCGCTTCCAGCCTCGCTACCTCTCTCAGCAGCGCCAATGCCTGGGCTGCCATCTTGCCCCCCGACGCAGGGGCTGGCCCAGCGGCCCAGTTCCCGGGGCGCTTTCCTGAACCTCGCGAGATCTGATCACAGCCTCCTTGTCCCTGAGATGGCTATGGGGCTGCCAAGCCTCGCGAGAAGCCTCCGTTAGGGCCGTGTCAACTGTAGCCAGTGGTTGCGGCTCCCTCAGTCTGGCGTCATCTAGGTCGCTGCTCAGGGAAATGCGGAGGCCAGTAGGCTTACGTG
>gene=chr9_123605128-123605419; species=papHam
TCCAGCGGCGCTTCCAGCCTCGCTACCTCCCTCAGCAGCGCCAAGGCCTGCGCCGCCATCTTGCCCCCCCACGCAGGGGCTGGCCCAGCGGCCCGGTTCCCGGGGCGCTTCCCTGAACGTCGCGAGATCTGATCACAGCCTCCTTGTCCCTGAGATTGCTATGGGGCTGCCAAGCCTCGCGAGAAGTGTCCGTTAGGGCCGTGTCAACTGTAGCCAGTGGCTGCGGCTCCCTCTGTCTGGCGTCATCTAGGGCGCTGCTCAGGAGATTGTGGAGGCCAGTTGGCTTACGTG
>gene=chr9_123605128-123605419; species=ponAbe
TCCAGCGGCGCTTCCAGCCTCGCTACCTCCCTCAGCAGCGCCAAAGCCTGGGCCGCCATCTTGCCTCCCCACGGAGGGGCTAGCCCAGCGGCCCAGTTCCCGGGGCGCTTCCCTGAACCTCGCGAGATCTGATCACAGCCTCCTTGTCCCTGAGATTGCTATGGGGCTGCCACCCATCGCGAGAAGTCTCCGTTAGGGCCGTGTCAACTGTAGCCAGTGGCTGCGGCTCCCTCAGTCTGGCGTCACCTAGGGCGCTGCTCAGGGGATTGCGGAGGCCAGTAGGCTTACGTG
>gene=chr9_123605128-123605419; species=rheMac
TCCAGCGGCGCTTCCAGCCTCGCTACCTCCCTCAGCAACGCCAAGGCCTGGGCCGCCATCTTGCCCCCCCACGCAGGGGTTGGCCCAGCGGCCCGGTTCCCGGGGCGCTTCCCTGAACGTCGCGAGATCTGATCACAGCCTCCTTGTCCCTGAGATTGCTATGGGGCTGCCAAGCCTCGCGAGAAGTGTCCGTTAGTGCCGTGTCAACTGTAGCCAGTGGCTGCGGCTCCCTCTGTCTGGCGTCATCTAGGGCGCTGCTCAGGAGATTGCGGAGGCCAGTTGGCTTACGTG
>gene=chr9_125667561-125667729; species=hg19
CGGGGcctcctcctcctccctccacctccgcctcctcctcctcctcctcctcACCACGGAGGCGGACCTGGAGGGATCCCGATCTAGCTCTCGCGAGAAGTTACTCCCCACTTAACGCGAGATTACGCAAGCCCGGGAGTCGGGAGTTGGAAGGAAAGCGTAGTAGCC
>gene=chr9_125667561-125667729; species=bosTau
CGGGGcctcctcctcctccctccgcctccgcct--tcctcctccccctcctcACCACGGAGGCGGACCTGGAGGGATCCCGACCTAGCTCTCGCGAGAAGATACTCCCCACCTCACGCGAGATCACACATGACCGGGAGT-GGGAGGTGGAAGAGAAGTGTAGCAACC
>gene=chr9_125667561-125667729; species=calJac
CAGGG------cctcctccctctccctccacctcctcctcctcctccgcctcACCACGGAGGCGGACCTGGAGGGATCCCGATCTTGCTCTCGCGAGAAGTTGCTCCCCACTTAACGCGAGATTACGCAAGCCCGGGAGTCGGGAGTTAGCAGGAAAACGTAGCAACC
>gene=chr9_125667561-125667729; species=canFam
CGGGGcctcctcctcctccctccgcctccgcct--tcctcctcctcctcctcTCCACGGAGGCGGTCCTGGAGGGAGCCCGACCTAGCTCTCGCGAGAAGATATTCCTCGTTTCACGCGAGATCACGCAGGACTGGGCGT-GGGAGGTGGGAAGAAAGAGTAGTAGCC
>gene=chr9_125667561-125667729; species=equCab
CGGGGACTTCTCTTCCTTCTTGCGGCT--------------TCTTCTTCTTGTCAAAGGGAGCGGGACTGGAGAGGACCCGACCTAGCTCTCCGGAGAAGATATCCCCAACTTCACGCGAGACCACCGAAGACCGGGAGT-AGGAGGTGGAAAAGAAGCGTAGTAGCC
>gene=chr9_125667561-125667729; species=gorGor
------------------------------------------------------------------------------------------------------------------------------------------------------------------------
>gene=chr9_125667561-125667729; species=panTro
CGGGGcctcctcctcctccctctccctccacctcctcctcctcctcctcctcACCACGGAGGCGGACCTGGAGGGATCCCGACCTAGCTCTCGCGAGAAGTTACTCCCCACTTAACGCGAGATTACGCAAGCCCGGGAGTCGGGAGTTGGAAGGAAAGCGTAGTAGCC
>gene=chr9_125667561-125667729; species=papHam
CGGGGcctcctcctcctccctctccctccacctcctcctcctcctcctcctcACCACGGAGGCGGACCTGGAGGGATCCCGACCTAGCTCTCGCGAGAAGTTACTCCCAACTTAACGCGAGATTACGCAAGCCCGGGAGTCGGGAGTTGGAAGGAAAGCGTAGTAGCC
>gene=chr9_125667561-125667729; species=ponAbe
CGGGGcctcctcctcctccctctccctccacctcctcctcctcctcctcctcACCACGGAGGCGGACCTGGAGGGATCCCGACCTAGCTCTCGCGAGAAGTTACTCCCCACTTAACGCGAGATTACGCAAGCCCGGGAGTCGGGAGTTGGAAGGAAAGCGTAGTAGCC
>gene=chr9_125667561-125667729; species=rheMac
CGGGGcctcctcctcctccctctccctccacctcctcctcctcctcctcctcACCACGGAGGCGGACCTGGAGGGATCCCGACCTAGCTCTCGCGAGAAGTTACTCCCAACTTAACGCGAGATTACGCAAGCCCGGGAGTCGGGAGTTGGAAGGAAAGCGTAGTAGCC
>gene=chr9_130213632-130213877; species=hg19
GGACGACCGAAGGAAGTTGCACCTTGGCCTCCTCCGAGCCGAAAGCCGAGAGGCCGGAAATCGCGCGGACAAGCCAGATATAGGCAGGAAAACGCGGCTATCGCGAGAACTGTCGTCACTGCCCGGCCTTCCAGAGACGCCCTTGTCGCCATGTTTGTTGTGGGCAGGCGCCTGAGGCTGACGGCTGGCAAGCAGGGCACCGCGGTGCGCTGAAGCTAGAGATTCCGAAAGGGGGTTCGGGTAGT
>gene=chr9_130213632-130213877; species=bosTau
GGACGACCGAAGAAAGTTGCACCTCTGCCTCCCCCGAGCCGAAAGCCGAAAGACCGGAAGGTGGGACTTTTGGCCGGATATAA-CCCAAAAGCGCGACTGTCGCGAGAACTGCCGTCTCCGCCCAACCTTCCACCGACGCCCTTGCTGCCATATTGCTTGTGGGCAGGCACCTGAGGCT-------GGAGAACCCGGCACTGCGGTGAGCTGTGGCTAGGGGGTCTGAAGAGGGGTTCGGGCAGT
>gene=chr9_130213632-130213877; species=calJac
GGACGACCGAAGAAAGTTGCACCTTGGCCTCCTCCGAGCCGAAAGCTGAAAGATCGGAAATCGCGCCGACAAGCCGGATATAGGTAGAAAAACTCGGCAATCGCGAGAACTGTCGTCACTGCCCAGCCTTCCAGAGACGCCCTTGTCGCCATGTTTGTTGTGGGCATGCGCCTGAGGCTGACGGCTGGCGAGCCGGGCACCGCGGTGCGCTGAAGCTCAAGATTCCGAAAGGGGGTTCGGGTAGT
>gene=chr9_130213632-130213877; species=canFam
GGACGACCGAAGACAGTTGCACCTTTGCCTCCTCCGAGCCTAAAGCCAAAAGACCGGAAACGCTTCTGACTGGCCGGATATAGGCAGAAAAGCGCGACTCTCGCGAGAACCGTGGGCTCCGCCCAGCCTCCCGGCGACGCCCTTGCCGCCATGTTGCTTGTGGGCAGGCGCCTGATGCTGACGGCTGGAGAGCCCTGCTCTGCGGTGAGTTGTGAGTAGGGGTTCGGAAGGGGGGTTCAGAAGGT
>gene=chr9_130213632-130213877; species=equCab
GGACGACCGAAGAGAGTTGCACCTTAGCCTCCTCCGAGCCG--AGCGGAAAGACTGGCAGGCCTCTCCCTGGACCTGATATAGACAGGAAAGCGCGGCTCTCGCGAGAACCGCCGTCTCCGCCCAGCCTCCCCGGGACGCCCTGCCCGCCATGTTGCTTGTGGGCAGGCGCCGGAGGCTGTCGGCTGGAGAAGCCAGCGCTGCGGTGAGCTGTGACCAGGGCTTCGGAAGTGGGGTTC-GTGCGT
>gene=chr9_130213632-130213877; species=gorGor
GGACGACCGAAGGAAGTTGCACCTTGGCCTCCTCCGAGCCGAAAGCCGAGAGGCCGGAAATCGCGCGGACAAGCCAGATATAGGCAGGAAAACGCCGCTATCGCGAGAACTGTCGTCACTGCCCGGCCTTCCAGAGACGCCCTTGTCGCCATGTTTGTTGTGGGCAGGCGCCTGAGGCTGACGGCTGGCAAGCAGGGCACCGCGGTGCGCTGAAGCTAGAGATTCCGAAAGGGGGTTCGGGTAGT
>gene=chr9_130213632-130213877; species=panTro
GGACGACCGAAGAAAGTTGCACCTTGGCCTCCTCCGAGCCGAAAGCCGAGAGGCCGGAAATCGCGCGGACAAGCCAGATATAGGCAGGAAAACGCGGCCATCGCGAGAACTGTCGTCACTGCCCGGCCTTCCAGAGACGCCCTTGTCGCCATGTTTGTTGTGGGCAGGCGCCTGAGGCTGACGGCTGGCAAGCAGGGCACTGCGGTGCGCTGAAGCTAGAGATTCCGAAAGGGGGTTCGGGTAGT
>gene=chr9_130213632-130213877; species=papHam
GGACGACCGAAGAAAGTTGCACCTTCGCCCCCTCCGAGCCGAAAGCCGAGAGGCCGGAAATCGCGCGCACGAGCCGGATATAGGCAGGAAAACGCGGCTATCGCGAGAACTGTCGTCACTGCCCAGCCTTCCAGAGACGCTTTTATCGCCATGTTTGTTGTGGGCAGGCGCCTGAGGCTGACGGCTGGCGAGCTGGGTACCGCCGTGCGCTGAAGCTAGAGATTCCGAAAGGGAGATCGGGCAGT
>gene=chr9_130213632-130213877; species=ponAbe
GGACGACCGAAGAAAGTTGCACCTTGGCCTCCTCCGAGCCGAAAGCCGAGAGGCCGGAAACCGCGCAGACAAGCCGGATATAGGCCGGAAAACGCGGCAATCGCGAGAACTGTCGTCACTGCCCAGCCTTCCAGAGACGCCCTTGTCGCCATGTTTGTTGTGGGCAGGCGCCTGAGGCTGACGGCTGGCAAGCCGGGCACCGCGGTGCACTGAAGCTAGAGATTCCGAAAGGGGGTTCGGGTAGT
>gene=chr9_130213632-130213877; species=rheMac
GGACGACCGAAGAAGGTTGCACCTTCGCCACCTCCGAGCCGAACGCCGAGAGGCCGGAAATCGCGCGGACGAGCCGGATATAGGGAGGAAAACGCGGTTATCGCGAGAACTGTCGTCACTGCCCAGCCTTCCAGAGACGCTTTTGTCGCCATGTTTGTTGTGGGCAGGCGCCTGAGGCTGACGGCTTGCGAGCTGGGCACCGCGATGCGCTGAAGGTAGAGATTCCGAAAGGGAGATCGGGCAGT
>gene=chr9_136214963-136215121; species=hg19
[truncated: 525,894 more chars]
