# Supplementary material for: Combining phylogenetic footprinting with motif models incorporating intra-motif dependencies
Source: BMC Bioinformatics. 2017 Mar 1;18:141. doi: 10.1186/s12859-017-1495-1 (PMC5333389; doi:10.1186/s12859-017-1495-1)
Supplement: Supplementary file 2 — Sequence data. This archive contains data files of alignments of the ChIP-seq positive regions and negative control regions for each of the 35 TFs in FASTA format. (ZIP 83763.2 kb) [file 12859_2017_1495_MOESM2_ESM.zip › CEBPB/CEBPB_neg.txt]

>gene=chr20_69047-70047; species=hg19
ATTAAAAAATAATACTTGCAATTGACTTATGTATCAAGCAATCGATGGATTTATAGGGTTTAAGGAAAAGAAAAATGTTTGTCTGTCCAAGAATACCAGTTCTTCAGTCTTCCCCTTCAGAATCAATCAATGTTACCAATTTCTTATATATCCTAGCAAATACAAATATATTTATATTTGCATGTGTATACCTTTTAGATTTTTAAAAAATGCAATTGCAAATGCACCATGTGAATTGTTCTGCAATGTACTAGCAATATATTAGAGACATCTTATCCATACATAAACCTAGTTCATTATTTTTAATCGATAAGTAAAACTTTGAGGAGGAGCAGATGAATTGCCTCACATTAATTACTCCGCTACTGATGAAAAATAGGTCTTTAATTATCAAAAACAATTCAGCAAGAAAAATTTGTAAACAAATGTATGTCTTTTCATTTATGACTGGACACGTGGacacacacacacacacacacacacacacaGTCAAACCACCT
>gene=chr20_69047-70047; species=bosTau
GTT-AAAAATAATATTTTCAATTGATTAAAGTTTCAAGCAAATAGTAGGCTTATAAAGTTTAAGAAAGAG-----GTCTTTCCTACCCTAGAATAACAGCTCTTCAGTCTTCTCTTTCAGAATCAATCAATCTAACCAATTAGTTGTATATCCTAGCAGATGCAAA-ATTTA--TATG--------------TCTCATGTTTTT-AAAAACACAAT-ATAAATTAATCATATGGATTCTTCTGCAATGTACCAGCATTGTATCAGAGA---CTTATCAGTGCATGAACCTACTTCATTATTTTTAATTTATACACCGAATATATGGCTGGGG-TTGTAAATTTCCCtattttacttggtctgctaCAGCTGA-AAACCAGTCTTTAATTATTAG-AACAATTTGGCAAAGAAAATTAGTAAGCAAATGCACGTCTTTCCACTTATGGC--------------AATGCACAGACAC--ACACATACTGAGTCAAACAACTG
>gene=chr20_69047-70047; species=calJac
ATTTAAAAATAATACTTGCAATTGACTTATGTATCAAGCAATTGAGAGATTTATAGGGTTTAGGGAAAAGAAAAGTATTTGCCTGTCCTAGAATACCAGTTCTTCAGTCTTACCCTTCAGAATCAATCAATATTACCAATTTCTTATATATCCTAAAAAATACAAATATATT--TATTTACATGTATATATCTTTTAGATTTTT-AAAAATGCAGTTGCAAATGAACCATGTGGATTGTTCTGCAATGTACTATGAATATATTAGAGACAACTTATCCATACATAAACCTAGTTCATTATGTTTAATCAATAAGTAAAACTTTGAGGAGGAGGAGATGAATGTCCTCACATTAATTACTCCACTACTGATGAAAAACAGGTCTTTAATTATTACAAACAATTCAGCAAGAAAAATTTGTAAACAAATATATACCTTTCCATTTATGACTGGacac----acacacacacacacacacacacacacacaGTCAAACCACCT
>gene=chr20_69047-70047; species=canFam
ATTGAAAAATAGTACTTGTAATTGA-TAAAGTATCAAACGCTTGATAGGTTTACAGAGTTTAAGGGAAAA-----TACTCTCTTACCCTAGAATAACATTTCTTCAATTTTC-CTTTCAGAATCAATCAATCATACCAATTACTTGTA------cacacacacatatatata--taca----------------TTAGATTTTT-TAAAACTCAAC-GTAAATGAACCATGTGGATTCTTCTCTAAGATACTACC----TGTTAGAGATTTCTTATCAATATAGAAATTTAC-TTATTATTATTAAAAGATGCATAGAATTTATAGAGGATA--GGTGAATT--------------------------------------------------------------------------------------------------------------------------------------------------------------
>gene=chr20_69047-70047; species=equCab
ATTGAAAAATAATACTGGCAGTGGA-TAAAGTATCAAGAAATTGATATATTTATAGAGTTTGAGGAAAAT-----TACTCTCCTACCATAGAGTAACAGTTCTTCAGTCTTCTCTTTCACAATCAATTAATCTTACCAATTATTTGTATATCCTTACACACACACACATAAA--TATC----------------TTAGATTTTT-AAAAATCCAAT-GTAAATGAACCGTGTGGATTCTTCAGTAAATTACTAGCAGTATGTTAGAGACTTCTTATCAATATATAAACCTACTTCATTAT--TTAATGCATACATAGAACTTACGGCAGGTG--GTTGACTTCCCTTAATTTAATCGGCCCACTACTGCTGGAAAACCAGTTTTTAATTATCAGAAACAACTCAGCAAGGAAAATTTATAAACAAATGTATGTCTTTCTACTTATAAC-----------ccacacccacccacacacacacacacacagtgaaacaaccc
>gene=chr20_69047-70047; species=gorGor
ATTAAAAAATAATACTTGCAATTGACTTATGTATCAAGCATTCGATAGATTTATAGGGTTTAAGGAAAAGAAAAATGTTTGTCTGTCCAAGAATACCAGTTCTTCAGTCTTCCCCTTCAG----AATCAATGTTACCAATTTCTTATATATCCTAGCAAATACAAATGTATTTATATTTGCATGTGTATACCTTTTAGATTTTTAAAAAATGCAATTGCAAATGCACCATGTGAATTGTTCTGCAATGTACTAGCAATATATTAGAGACATCTTATCCATACATAAACCTAGTTCATTATTTTTAATCAATAAGTAAAACTTTGAGGAGGAGCAGATGAATTGCCTCACATTAATTACTCCGCTACTGATGAAAAATAGGTCTTTAATTATCAAAAACAATTCAGCAAGAAAAATTTGTAAACAAATGTATGTCTTTTCATTTATGACTGGACACGTGGacacacacacacacacacacacacacacagtcaaaccacct
>gene=chr20_69047-70047; species=panTro
ATTAAAAAATAATACTTGCAATTGACTTATGTATCAAGCAATCGATAGATTTATAGGGTTTAAGGAAAAGAAAAATGTTTGTCTGTCCAAGAATACCAGTTCTTCAGTCTTCCCCTTCAGAATCAATCAATGTTACCAATTTCTTATATATCCTAGCAAATACAAATATATTTATATTTGCATGTGTATACCTTTTAGATTTTTTAAAAATGCAATTGCAAATGCACCATGCGAATTGTTCTGCAATGTACTAGCAATATATTAGAGACATCTTATCCATACATAAACCTAGTTCATTATTTTTAATCAATAAGTAAAACTTTGAGGAGGAGCAGATGAATTGCCTCACATTAATTACTCCACTACTGATGAAAAATAGGTCTTTAATTATCAAAAACAATTCAGCAAGAAAAATTTGTAAACAAATGTATGTCTTTTCATTTATGACTGGACACGTGGacacacacacacacacacacacacacacagtcaaaccacct
>gene=chr20_69047-70047; species=papHam
ATTAAAAAATAATACTTGCAATTGACTTATGTATCAAGAAATTGATAGATTTATAGGGTTTAAGGAAAAGAAAAGGGTTTGCCTATCCAAGAATACCAGTTCTTCAGTCTTCCCCTTCAGAATCAATCAATGTTACCAATGTCTTATATATCCTAGCAAATACAAATATACT--TATTTGCCTGTGTATACTTTTTAGATTTTTTAAAAATGCAATTGCAAATGCACCATGTGAATTGTTCTGCAATGTACTAGCAATATATTAGAGACATCTTATCCATACATAAACCTAGTTCATTATTTTTAATCAATAAGTAAAACTTTGAGGAGGAGCAGATGAATCTCCTCACATTAATTACTCCGCTACTGATGAAAAATAGGTCTTTAATTATCAAAAACAATTCAGCAAGAAAAATTTGTAAGCAAATGTATGTCTTTCCATTTATGACTGGACACATGG--------acacacacacacacatacacacacaAATCACCT
>gene=chr20_69047-70047; species=ponAbe
ATTAAAAAATAATACTTGCAATTGACTTATGTATCAAGCAATCGATAGATTAATAGGGTTTAAGGAAAAGAAAAGTGTTTGCCTGTCCAAGAATACCAGTTCTTCAGTCTTCCCTTTCAGAATCAATCAATGTTACCAATTTCTTATATATCCTAGCAAATACAAATATATT--TATTTACATGTGTATACCTTTTAGGTTTTTTAAAAATGCAATTGCAAATGCACCATGTGAATTGTTCTGCAATGTACTAGCAATATATTAGAGACATCTTATCCATACATAAACCTAGTTCATTGTTTTTAATCAATAAGTAAAACTTTGAGGAGGAGCAGATGAATCTCCTCACATTAATTTTTCCGCTACTGATGAAAAACAGGTCTTTAAATATCAAAAACAATTCAGCAAGAAAAATTTGTAAACAAATGTGTGTCTTTCCACTTATGACTGGGCACATGG----------ACACACACACACACACACAGTCAAACCACCT
>gene=chr20_69047-70047; species=rheMac
ATTAAAAAATAATACTTGCAATTGACTTATGTATCAAGAAATTGATAGATTTATAGGGTTTAAGGAAAAGAAAAGGGTTTGCCTGTCCAAGAATACCAGTTCTTCAGTCTTCCCCTTCAGAATCAATCAATGTTACCAATGTCTTATATATCCTAGCAAATACAAATATACT--TATTTGCCTGTGTATACTTTTTAGATTTTTTAAAAATGCAATTGCAAATGCACCATGTGAATTGTTCTGCAATGTACTAGCAATATATTAGAGACATCTTATCCATACATAAACCTAGTTCATTATTTTTAATCAATAAGTAAAACTTTGAGGAGGAGCAGATGAATCTCCTCACATTAATTACTCTGCTACTGATGAAAAATAGGTCTTTAATTATCGAAAACAATTCAGCAAGAAAAATTTGTAAGCAAATGTATGTCTTTCCATTTATGACTGGACACATGG--------acacacacacacacatacacacacaAATCACCT
>gene=chr20_70368-71368; species=hg19
TTAGGATTTCGAGATACTGGTGATGAAGATCACATGTCCTAACAACATAATAGTTCCAGACTGAAGTTCTTTGAAAAAAATGACTGTTGTCACTTTAGAAAAAAAAAATTATGAATTATTCCcaattgccatcattctactgctaaaaccaaattcttggaattatctatgatttttctatatcctatgacactcatatctatcaggaagtctattacatctgcctgcaaattatatccagaatgcaattattctcgccacctccattgctgccactctgattctagtcaccatcatctctcacctgtgttattgccatagcttcctcatgagatctgtccttctgctcttccctgccaccatcttgtgaagacacatagtgcatgatccgcttacactggaagtcagatcatgtacttttgctcaaaactctgctatggccccctctatactcagagcggtaacaagagtccatacagtggctcacctggccctgcagg
>gene=chr20_70368-71368; species=bosTau
GAATGATTTTGAAATATTGGTGATGAAGGTCACAAATCCTAATGACATAATAATTCCAGGCTGAGAAACTTTGAAATAAATAACTGCTGTAATtatatacaacatAAGTTATAGATTATTCCCAGTCATcatcattgtattgcttaagccatattcttggaattatctttgatattctaag---ctgtgaaatccatctctatcaggaaatctattacatctacctgcaaattatgcctagaat-caacccatctcaccacctgcagtgttaccactctgattcaagccactgtcttctctcatc--cattgctgccgtggattcctcacggtctctgtcctgcta---ttgcctcctgcagtctagtcaagaaacgtagggtgtgatctgctcaca-tagaagtcagactctgtgcctctgttcaaatctctgcagtgaccccctcttctctcagaacaatagccagggtccttacagtggcccaccagatcctccatg
>gene=chr20_70368-71368; species=calJac
TCAGGATTTTGAGACACTAGTGACGAAGATCACATGTCCTAATAATATAATAGTTCTGGACTGAA--------AAAAAAATGACTGTTGTCACTCTAGAAAAATAAAATTAAGAATTATTCCcaattgccatcattctactgcttaaaccaaattattggaattatctttgatatttctgtat-ctacaacactcacatctatcaggaagtctgttacatctgcctgcaaattatatccagaatgcaatgattctcgccacccccattgctaccattccgattctagtcaccatcatctctcacctgtgttactgtcatagcctcctcatgctctctgtccttctgctgttgccttccactatcttgtcaaaacacatagtgcatgatccacttacacaggaagtcagatcatgtactttggctcaaaactctgtcatggcccccttttcactgagaacaataaccagagttcatgcagtggctcagctggccctacagg
>gene=chr20_70368-71368; species=canFam
TCATGATTTTGAGATATTAGTGATGGAGGGCACACGTTTTAACAGCATAAT---TCCAGACTGGAGAGCTTTGAAAAAAATGACTGCTATCATTC---GAAACAACAATTATAGAttattaccaattgccatcattgcattgcttgagccacattcttaaaattctctttcatatttttag---cggtgacatctatatctatcaagaaatct----ccttcaa------attatgtccagagt-caactgatctcaccacctccactcctaccactctgattcaagtcactaccatttgtcacc--tcctactgctataggctcctcacgtgatctgtccttctacacttgcctcctgcaatctcatcaagacacagacagcatgattcactccctctggaagtcagattatgtacctctgctc-agactctgcaatggctccctcttcactcataacaataaccagggtcccaagagcagcacacc-tgctctccatg
>gene=chr20_70368-71368; species=equCab
TTATCATTTTGAGATATCGGTGAT-GAGGTCACAAGTCCTAACAACATAATAAGTCCTGACTGAGAGGATTGG--AAAACTGACTGCTGTCATTCT--GAAAAACTAGTTATAAATTATTCCcaattgccatctttgcattacttaagccttattcttggaattacctttgatatttttag---ctgtgacattcatgtct--------attt----catctaactgcaaattatgtccagaat-gaaccaatctcaccccct-cacggctaccactctggctcaggtcaggatc-tctctcacc--tgttgctgctgtggcttcctcacggtctctgtc---ctacccttgacccctgcagtcttgtcaagatacatagagcgtgatccactcacattggaagtcagactatgttcctctgctcaaaactctgccacggc-cccacttcactcagaacaataaccagggtccttacagtggcccatc-tgccctccacg
>gene=chr20_70368-71368; species=gorGor
TTAGGATTTTGAGATACTGGTGATGAAGATC-CATGTCCTAACAACATAATAGTTCCAGACTGAAGTTCTTTGAAAAAAATGACTGTTGTCACTCTAGAAAAAAAAAATTATGAATTTTTCCcaattgccatcattc-actgctaaaaccaaattcttggaattatctttgatttttctatatcctacgacactcatatctatcaggaagtctattacatctgcctgcaaattatatccagaatgcaattattcttgtcacctccattgctaccactctgattctagtcaccatcatctctcacctgtgttattgccatagcttcctcatgatatctgtccttctgctcttc-cttctaccatcttgtgaagacacatagtgcatgatccgcttacactggaagtcagatcacgtacttttgctcaaaactctgctagggccccctctatactcagagcggtaacaagagtccatac-gtggctcacctggccctgcagg
>gene=chr20_70368-71368; species=panTro
TTAGGATTTTGAGATACTGGTGATGAAGATCACATGTCCTAACAACATAATAGTTCCAGACTGAAGTTCTTTGAAAAAAATGACTGTTGTCACTCTAG---AAAAAAATTATGAATTTTTCCcaattgccatcattgtactgctaaaaccaaattcttggaattatctttgatttttctatatcctatgacactcatatctatcaggaagtctattacatctgcctgcaaattatatccagaatgcaattattctcgtcacctccattgctaccactctgattctagtcaccatcatctctcacctgtgttattgccatagcttcctcatgatatctgtccttctgctcttcccttccaccatcttgtgaagacacacagtgcatgatccgcttacactggaagtcagatcacgtacttttgctcaaaactctgctatggccccctctgtactcagagcggtaacaagagtccatacagtggctcacctggccctgcagg
>gene=chr20_70368-71368; species=papHam
TTAGAATTTTGAGATACAGTTGATGAAGATCACATGTCCTAACAACATAATAGTTCCAGACTGAAGTTCTTTGAATAAAATGACTATTGTCACTCTAG--AAAAAAAATTATGAATTATTCTcaattgccatcattctactgcttagaccaaattcttggaattatctttgatttttctatatcctatgacattcatatctattaggaagtctattacatctgcctgcaaattatatccagaatgcaattattctcgtcacctccattgctgccactctgattctagtcaccatcatctctcacctgtgttactgccatagcttcctcaggatctctgtccttctgctcttcccttccaccctcttgtgaagacacataatgcataatccgcttacactggaagtcagatcatgtacttttgctcaaaactctgctatggccccctctatactcagagcagtaaccagagtccatacaatggctcacctggccctgcagg
>gene=chr20_70368-71368; species=ponAbe
TTAGGATTTTGAGATACTGGTGATGAAGATCACATGTCCTAACAACATAATAGTTCCGGACTGAAGTTCTTTGAAGAAAATGACTGTTGTCACTCTAGAAAAAAAAAA-AAAGagttattcccaattgccatcattctactgctaaaaccaaattcttggaattatctttgatttttctatatcctatgacactcatatctatcaggaagtctattacatctgcctgcaaattatatccagaatgcaattattcttgtcacctccattgctaccactctgattctagtcaccatcatctctcacctgtgttactgccatagcttccccatgatctctgtcctcctgctcttcccttccaccatcttgtggagacacacagtgcgtgatccgcttacacgggaagtcagatcatgtactttggctcaaaactctgctatggccccctctatagtcagagcagtaacaagagtccatacagtggctcacctggccctgcagg
>gene=chr20_70368-71368; species=rheMac
TTAGAATTTTGAGATACAGTTGATGAAGATCACATGCCCTAACAACATAATAGTTCCAGACTGAAGTTCTTTGAATAAAATGACTATTGTCACTCTAG---AAAAAAATTATGAATTATTCTcaattgccatcattctactgcttaaaccaaattcttggaattatctttgatttttctatatcctatgacattcatatctattaggaagtctattacatctgcctgcaaattatatccagaatgcaattattctcgtcacctccattgctgccactctgattctagtcaccatcatctctcacctgtgttactgccatagcttcctcaggatctctgtccttctgctcttcccttccaccctcttgtgaagacacataatgcataatccgcttacactggaagtcagatcatgtacttttgctcaaaactctgctatggccccctctatactcagagcagtaaccagagtccatacaatggctcacctggccctgcagg
>gene=chr20_79291-80291; species=hg19
acataacggtaaagtgatcaattcaacaactagagctaactatcctaatatatatgcacccaatacaggagcactcagattcataaaacaagttcttagaggcctacaaagagacttagactcccacacaataatagttggagactttaacactcagtgtcaatattagacagatcaatgagacagaaaattaacaaggatattgaggacttgaactcagctctggatcaagtggacctaatagacatctacagaactctccaccccaaatcaacagaatgtacattcgtctcagtgccacatgacacttattctaaaatcgaccacataattggaagtaaaacactcctcaggaaatgcaaaagaactgaTTAGTTATTAATAAATTGGGCTGAGGCTTGGGCGCTACTGAAAGCCACAATATCAGATGCCAGAATGTCTCAAAATCAAAAAGGTTTTTTCCTCTAATTATTTTTTATGTGATCCAAGCCAAGCTGCCA
>gene=chr20_79291-80291; species=bosTau
--------------------------------------------------------------------------------------------------------------------------------------------------------------------------------------------------------------------------------------------------------------------------------------------------------------------------------------------------------------------------------TGATTAATTATTCATATGCTGGCCTACGGCTGGGGTGTTACTGAGAGCCACAGTCTCAGATGCCTAAAGGTCTCAGAATCAAGAAGGTTTACTCTC-TAATTC-TTTTTAGTTTGTCTGGGTCAAGTTGCCA
>gene=chr20_79291-80291; species=calJac
--------------------------------------------------------------------------------------------------------------------------------------------------------------------------------------------------------------------------------------------------------------------------------------------------------------------------------------------------------------------------------------------------------------------------------------------------------------------------------------------------------------------
>gene=chr20_79291-80291; species=canFam
-----------------------------------------------------------------------------------------------------------------------------------------------------------------------------------------------------------------------------------------------------------------------------------------------------------------------------------------------------------------------------------TTAATTATTAATGTATTGAATTAAATCTGGGGTGCTACTGAAAGTCACAGTCTCAAGTGCCTAAATGTCTCAGAATCAAGAAGGCTTTTTCCT----CTC-TTTTTATTTTATCTAAGTCAACTTGCCA
>gene=chr20_79291-80291; species=equCab
--------------------------------------------------------------------------------------------------------------------------------------------------------------------------------------------------------------------------------------------------------------------------------------------------------------------------------------------------------------------------------TAATTAATTATTAATGTATTGGGCTAAGGCTGGGGTGCTACTGAGAGCCACAGGCTCAGATGCCTAACTGTCTCAGAATCAAGAAGGTTTCTTCCTTTAATTC-TTTTTATTTTGTCTAGGTCAAGCTACCA
>gene=chr20_79291-80291; species=gorGor
acataatggtaaagtgatcaattcaacaactagagctaactatcctaatatatatgcacccaatacaggagcactcagattcataaaacaagttcttacaggcctacaaagagacttagactcccacacaataatagtgggagactttaacactcagtgtcaatattagacagatcaatgagacagaaaattaacaaggatattgaggacttgaactcagctctggatcaagtggacctaatagacatctacagaactctccaccccaaatcaacagaatatacattcgtctcagtgccacatgacacttattctaaaatcgaccacataattggaagtaaaacactcctcaggaaatgcaaaagaactgaTTAGTTATTAATAAATTGGGCTGAGGCTTGGGCGCTACTGAAAGCCACAATATCAGATGCCAGAATGTCTCAAAATCAAAAAGGTTTTTTCCTCTAATTATTTTTTATGTGATCCAAGCCAAGCTGCCA
>gene=chr20_79291-80291; species=panTro
acataatggtaaagtgatcaattcaacaactagagctaactatcctaatatatatgcacccaatacaggagcactcagattcataaaacaagttcttagaggcctacaaagagacttagactcccacacaataatagtgggagactttaacactcagtgtcaatattagacagatcaatgagacagaaaattaacaaggatattgaggacttgaactcagctctggatcaagtggacctaatagacatctacagaactctccaccccaaatcaacagaatatacatttgtctcagtgccacatgacacttattctaaaatcgaccacataattggaagtaaaacactcctcaggaaatgcaaaagaactgaTTAGTTATTAATAAATTGGGCTGAGGCTTGGGCGCTACTGAAAGCCACAATATCAGATGCCAGAATGTCTCAAAATCCAAAAGGCTTTTTCCTCTAATTATTTTTTATGTGATCCAAGCCAAACTGCCA
>gene=chr20_79291-80291; species=papHam
acataatggtaaagtgatcaattcaacaagaagagctaactatcctaatatatgtgcacccaatacaggaggactcagattcataaaacaagttcttagaggcctacaaagagacttagactcccacacaataatagtgggagattttaacactcactgccaatattagacagatcaatgaggc--aaaattaacaaggatatccaggaattgaactcagctctggatcaagtggacctaatagacatctacagaactctccactccaaatcaacagaatatacattcttctcagtgtcacatgacacttattctaaaatcgaccacataattggaagtaaaacactcctcaggaaatgtaaaagaactgaTTAGTTATTAATAAATTGGGCTGATGCTTGGGTGCTATTGAAAGCCACAATATCAGACGCCAGAATGTCTCAAAATCAAAAAGATTTATTCCACTAATTATTTTTTATGTGATCCAAGCCAAGCTGCCA
>gene=chr20_79291-80291; species=ponAbe
acataatggtaaagtgatcaattcaacaactagagctaactatcctaatatatatgcacccaatacaggagcactcagattcataaaacaagttcttagaggcctacaaagagacttagactcccacacaataatagtgggagactttaacactcagtgtcaatattagacatatcaatgagacagaaaattaacaaggatattgaggacttgaactcagctctggatcaagtggacctaatagacatctacagaactctccaccccaaatcaacagaatat--------------------------------taaaatcaaccacataattggaagtaaaacactcctcaggaaatgcaaaagaactgaTTAGTTATTAATAAATTGGGCTGAGGCTTGGGTGCTATTGAAAGCCACAATATCAGATGCCAGAATGTCTCAAAATCAAAAAGGTTTTTTCCTCTAATTATTTTTTATGTGATCCAAGCCAAGCTGCCA
>gene=chr20_79291-80291; species=rheMac
acataatggtaaagtgatcaattcaacaagaagagctaactatcctaatatatgtgcacccaatacaggaggactcagattcataaaacaagttcttagaggcctacaaagagacttagactcccacacaataatagtgggagattttaacactcactgccaatattagacagatcaatgaggc--aaaattaacaaggatatccaggaattgaactcagctctagatcaagtggacctaatagacatctacagaactctccactccaaatcaacagaatatacattcttctcagtgccacattacacttattctaaaatcgaccacataattggaagtaaaacactcctcaggaaatgtaaaagaactgaTTAGTTATTAATAAATTGGGCTGATGCTTGGGTGCTACTGAAAGCCACAATATCAGACGCCAGAATGTCTCAAAATCAAAAAGATTTATTCCACTAATTATTTTTTATGTGATCCAAGCCAAGCTGCCA
>gene=chr20_102303-103303; species=hg19
TGAACGTGCTCTTGGCATTTCTGTTTATTTGCTCCTTATTACACTATATTGTGTCAGAATGATGGTTTGGGTTCAACAGTATGCTCACGTAAGCCACTATTCCAAACTTCCTAAACGCACAGTTGTGGAATGTGACACAATTGTTGGCAATGATATTTAAACAGGATATGTGTTTTTGGTGGGGTCTCTGGGAAAAATTACTAAAGGGAGGGGTGGAGTGATCCAAATATTCAAGTGGTAGACACCCACTTGACTTTGGccttccacttcctcctgtttggaatatggtcataatgctggaggtaatgctgccatctataacaatgaagcaaaaacACTGGATAACAGTATGTGAACAGAAGAGTAGAGGGTGACTAGCATGGTGAAGCTGTTATATAATTTCTGGACTTTATGTTATGTAAGAAAAATAAAACCTGAATTTGTAATAAATGAACAAAATGCCTTTTTCATGTTTTTCTGTTTCATATTACAGCCTATTA
>gene=chr20_102303-103303; species=bosTau
TGAGTGTTCTCTGGGCATTTGTACTTATTTGCTTCTTATTACATCATATCATGTCTGAATCATAGTTAAGGTGCAGCCATATGTCCACATAAACAACTTTTCCAAACTTTGCTAACATACAGTGGTGGAATAGGATGTTATTATGGTCAGTGAGATT-AAGCAGA----ATATTTTTGGTGGAGTATCTGATAAGATATTTTAAAGGGA---------GGGGCCAAAGATTCAAGCTACATGTACCCATTACCTTCTGCTGTGTGACTTCATTGTCCATGAAACATGATCATAGGCCTGGTGGCAATGCAGCCATCTGTAACTATGGAGCAAGGGCATATACTAGGAAT-TGTGAAAAG-AGGAGATACATTGCCAGGTGCTGTGAAGCTCTTACAGCCTCCCTTGCCTTTATGTCATATGAGAAGACAAAAACCCTAATTTGTATGATATC-TT--------TTTTGCATGATT---TTTTTCACAATATAGCCTATTG
>gene=chr20_102303-103303; species=calJac
TGAATGTGCTCTTGGCATTTCTGTTTATTTGCCCCTTATTACACTGTATTATGTCAGAATGAGGGTTTGGGTTCAACAG--TGCTCCAGACTTCCACTGTTCCAAACTTCCTAAATGCACAGTTATGGAATGTGACACAATTGTTGGCAATGATATTTAAACAGAATATGTATTTTTGGTGGAGTCTCTGGGAAAAATTACTAATGGGAGAGAT-GAGTGATCCAAATATTCAAGTGGTAGACACCCACTTGACTTTGGCTTTCCACTTCCTCCTGTTTGGAACATGGTCATAATGCTGGAGGTAATGCTGCTATCTATAACAATGAGGCAAAAACACTGGGTAAGAGTATGTGAACAGAAGAGTAGAGGGTGATTAGCATGGCGAAGCTGTTATAGAATCTATGGACTTTATGTTACATGAGAAAAATAAAATCTGAATTTGTAATAAATGAACAAAA----TTTTTCATGCTTTTCTGTTTAATATGACAGCCTATTA
>gene=chr20_102303-103303; species=canFam
-----GTGCTCTGGGCATTTCTGCTTCTTCA---CTTAGTACAACATACTGTGTCTGAATGATAGTTTAGGTGCAGCAGCATGCCCAAGTGAACAACTTCCCCAAATCTGGCAAGCACACAGTGGTGAAATGTGGTGCAATTATGGCCAGTGACGTT-AAGCAGA----ATATTTTTGGTGAGCTATCTTGTAAGATACTTCAAAGTGG---------TGGGGCAAGGATGCAAGTGGCATGTACCCATTTGCTTTT-TCCTGCTACTCCCTTCTGTTTGAAGCATGCTCATAATGCTGGAGGTGATGCAGCCATCTATAACTATGGGCCAAAAGCACAAGCTAGGAATGTGTGAAAAGAAGGAAAGATGTTGCCTGGTGCTGTGAAGCTCTTA--ACATTCCCTGACATTATATCATATGAGAAGAATAAAACCCTAATTTGTATAAGACACAT--------TTTCACATGTTTTCGTGTTTCACATTTCTTCCTAATA
>gene=chr20_102303-103303; species=equCab
TGAGTGTGCTGTGGGCGTTTCCATTTGTTTACTCCTTATTACATCATATAGTGTTTGAATGATAGTTTTGGTGCAGCAATTCGGCCATGTAAACAACTTTTCCAAATTTCACAAACACACAGTGGTGagatgtggtgtcattatggccaatgaaatt-aagcaga----atgtttttggtggagtatccagtaagatccttaaaagagg---------gggggcaaggattcaaatgacatgtatccattagcttttgcccgaccacttccttctgcatgaaacacagtcataatgctggaggcaatccagctatctataactgtggggcaaaagcacatgctaggaatgtgagaaaagcagggaagacagtgcctggtactgtgaacctctcatagcatccctggactTTGTGTCACATGAGAAGACTAAACCCGGTATTTGTATAAGACCTCT--------TTTTGCATGTCTTTGTGTTTCACATTAAAGCCTATGG
>gene=chr20_102303-103303; species=gorGor
TGAACGTGCTCTTGGCATTTCTGTTTATTTGCTCCTTATTACACTGTATTGTGTCAGAATGATGGTTTG-GTTCAACAGTATGCTCACGTAAGCCACTATTCCAAACTTCCTAAATGCACAGTTGTGGAATGTGACACAATTGTTGGCAATGATATTTAAACAGGATATGTGTTTTTGGTGGGGTCTCTGGGAAAAATTACTAAAGGGAGGGGTGGAGTGATCCAAATATTCAAGTGGTAGACACCCACTTGACTTTGGccttccacttcctcctgtttggaatatggtcataatgctggag-taatgctgccatctataacaatgaagcaaaaacACTGGATAACAGTATGTGAACAGAAGAGTAGAGGGTGACTAGCATGGTGAAGCTGTTATATAATTTCTGGACTTTATGTTATGTAAGAAAAATAAAACCTGAATTTGTAATAAATGAA-AAAACGCCTTTTTCATGTTTTTCTGTTTCATATTACAGCCTATTA
>gene=chr20_102303-103303; species=panTro
TGAACGTGCTCTTGGCATTTCTGTGTATTTGCTCCTTATTACACTGTATTGTGTCAGAATGATGGTTTGGGTTCAACAGTATGCTCACGTAAGCCACTATTCCAAACTTCCTAAATGCACAGTTGCGGAATGTGACACAATTGTTGGCAATGATATTTAAACAGGATATGTGTTTTTGGTGGGGTCTCTGGGAAAAATTACTAAAGGGAGGGGTGGAGTGATCCACATATTCAAGTGGTAGACACCCACTTGACTTTGGTCTTCCACTTCCTCCTGTTTGCAATATGGTCATAATGCTGGAGGTAATGCTGCCATCTATAACAATGAAGCAAAAACACTGGATAACAGTATGTGAACAGAAGAGCAGAGGGTGACTAGCATGGTGAAGGTGTTAGATAATTTCTGGACTTTATGTTATGTAAGAAAAATAAAACCTGAATTTGTAATAAACGAACAAAACGCCTTTTTCATGTTTTTGTGTTTCATATTACAGCCTATTA
>gene=chr20_102303-103303; species=papHam
TGAACGTGCTCTTGGCATTTCTGTTTATTTGCTCCTTATTACACTGTATTGTGTCAGAATGATGGTTTGGGTTCAACAGTATGCTCACGTAAGCAACTGTTCCAAACTTCCTAAACGCACAGTTGTGGAATGTGACACAATTATTGGCAATGATATTTAAACAGGTTATGTGCTTTTGGTGGGGTCTCTGGGAAAAATTACTCAAGGGAGGGGTGGAGTGATCCAAATATTCAAGTGGTAGACACCCACTTGACTTTGGCCTTCCACTTCCTCCTGTTTGGAACATAGTCATAACGCTGGAAGTAATGCTGCCATCTATAACAATGAAGCAAAAACACTGGGTAACAGTATGTGAACAGAAGAGTAGAGGCTGACTAGCATAGTGAAGCTGTTATATAATTTCTGGACTTTATGTTATACAAG-AAAATAAAACCTGAATTTGTAATAAACGAACAACACACCTTTTTCATGTTTTTCTGTTTCACATTACAGTCTAATA
>gene=chr20_102303-103303; species=ponAbe
TGAATGTGCTCTTGTCATTTCTGTTTATTTGCTCCTTATTACACTGTATTGTGTCAGAATGATGGTTTGGGTTCAACAGTATGCTCATGTAAGCAACTATTCCAAACTTCCTAAACGCACAGTTGTGGAATGTGACACAATTGTTGGCAATGATATTTAAACAGGATATGTGTTTTTGGTGGGGTCTCTGGGAAAAATTACTAAAGGGAGGGGTGGAGTGATCCAAATATTCAAGTGGTAGACGCCCACTTGACTTTGGCCTTCCACTTCCTCCTGTTTGGAATATGGTCATAATGCTGGAGGTAATGCTGCCATCTATAACAATCAAGCAAAAACACTGGATAACAGCATGTGAACAGAAGAGTAGAGGGTGACTAGCATGGTGAAGCTGTTATATAATTTCTGGACTTTATGTTATGTAAGAAAAATAAAACCTGAATTTGTAATAAACAAACAAAATACCTTTTTCATGTTTTTCTGTTTCATATTACAGCCTATTA
>gene=chr20_102303-103303; species=rheMac
TGAATGTGCTCTTGGCATTTCTGTTTATTTGCTCCTTATTACACTGTATTGTGTCAGAATGATGGTTTGGGTTCAACAGTATGTTCGCGTAAGCAACTGTTCCAAACTTCCTAAACGCACAGTTGTGGAATGTGACACAATTATTGGCAATGATATTTAAACAGGATATGTGTTTTTGGTGGGGTCTCTGGGAAAAATTACTCAAGGGAGGGGTGGAGTGATCCAAATATTCAAGTGGTAGACACCCACTTGACTTTGGCCTTCCACTTCCTCCTGTTTGGAACATAGTCATAATGCTGGAGGTAATGCTGCCATCTATAACAATGAAGGAAAAACACTGGATAACAGTATGTGAACAGAAGAGTAGAGGCTGACTAGCATAGTGAAGCTGTTATATAATTTCTGGACTTTATGTTGTATAAG-AAAATGAAACCTGAATTTGTAATAAACGAACAAAACACCTTTTTCATGTTTTTCTGTTTCACATTACAGTCTATTA
>gene=chr20_127325-128325; species=hg19
atctaatcattagactcccctctggcatcttttcccatagcatcctaagacaactcttcagagcagccttcatcactcttggcattcagaacctgccttgcgtttccagttttacctccaaagcactgtcacagggcatcttgctatcccaccaacatacctcttcgtgattggtttgaactcactggattgcttctggttttgagtttttgtacatacttttctgtctCCATTTATAACTGCCTGGAAAAAAATCTTTATTTTCTTCTGGAGGACTTTGATAACCACACTGTTCTACCCACAATAGAACTACTGCCACCATTTGTGCTCCACTGTTATGACTTACCCAGAATTTTAAGTCATCATGTCACATGCCTCACTCTGAAtatctgcttatgtcttctcccctactggactttgaaattttatttaggaacaggaaccatcttatcttctctttctcctaccatcccctaacaagattctatattaattcttgt
>gene=chr20_127325-128325; species=bosTau
--------------------------------------------------------------------------------------------------------------------------------------------------------------------------------------------------------------------------------------------------------------------------------------------------------------------------------------------------------------------------------------------------------------------------------------------------------------------------------------------------------------------
>gene=chr20_127325-128325; species=calJac
atctaatcagtagactcccctctggcatctgtgcccatagcatccttggacaacttttcaatgcagcctttat--accttagcattcaaaacctggattgcatttccagctttacctctgaagcgctctcacagggcaccttactaacctgccaacacatctctttgtgattgggttgaactcactggattgcttctagctttgagtttttgcacatactcttcTGTTTCCATTTATAAATGCCTGGAAAAAAATCTTTATTTTCTTCGGGAGGAGTTCGATAACCACACTGTTCTTCCCACAATAGAACTACTGCCACCATTTGTGCTCCACTATTATGACTTATCCAGAATTTTAAGTCATCATGTCACATGCTTCACTCTGAAtatctgcttgtgtcttctcccctgctagacttggaaattttattcaggaacaggaacagttttatcttctctttctcctaccatcccctaacaagattctatattaattcttgt
>gene=chr20_127325-128325; species=canFam
atctaatcagcaagctctcctctggcatcattgctcacagcatccta-gccaacatttcagtccaggcttcattgttcttcatgttcagatcctaagttaaatttccaattttatctcct-ctcactccccctaggcatcccctaattctgctatcacacttaaacacaattgatttggactcactggaatgcttctgaatttgaatttttatacatatgctgctctctcCAGTTACCCCCGTCCAG--GAAAATCTTTATTCCCATCCAGAAGACATTGATAACCTAACTGCTCCACCCATAATACAACTACTGTCACCACTTGTTCTCCATTATTATGGCTTATATGGAATTT---GTCATCATGCCAC--ATCATATTCTATGTATCTACTTGTGCCTTCTCCTCTACCAGATTTTGAAATTTTATTCAAAGAGAGGAACTTTTTC---TTCTTTCTCTCTTCCTGTTCCCTAACTAGATTCTATATTAGAACTTAT
>gene=chr20_127325-128325; species=equCab
atctaatcattaaacatccccccagcatcactgtccacagcatccta-gccaacatttcagtccagccctcattgttcttcatgttcagaccctagatgacatttccagttttttctcctacacattcccacaagacatcctgcacttctgccaacacacttaatcgtggttgatttaaactcactggattgattctggattcgagtttttgtacatactcttccctATCCACTTACCCCTGCTTGG--AAAAGTCTTTATTCTCCTCCAGAGGACGTTGAGAACCACACTGCTCCACTCAAAACAGAACTACCGCTCCCTCTTGTTCTCCATTACTATGGCTTATCCAGAATTT---GTCATAATGTCAC--ATC------------------TATGTCTTCTCCCCTACTAGACTTTAAAATTTTATTCAAGGAAATGAACTTTTTC---TTCTCTTTCTCCTATCATTCCCTAACTAGATTCCGTATCAATAGTTGT
>gene=chr20_127325-128325; species=gorGor
atctaatcattagactcccctctggcatcttttcccatagcatcctaagacaacttttcagagcagccttcatcactcttggcattcagaacctgccttgcgtttccagttttacctccaaagcactgtcacagggcatcttgctatcccaccaacatacctcttcgtgattggtttgaactcactggattgcttctggttttgagtttttgtacatacttttctgtctCCATTTATAACTGCCTGGAAAAAAATCTTTATTTTCTTCTGGAGGACTTTGATAACCACACTGTTCTACCCACAATAGAACTACTGCCACCATTTGTGCTCCACTGTTATGACTTATCCAGAATTTTAAGTCATCATGTCACATGCCTcactctgaatatctgcttatgtcttctcccctactagactttgaaattttatttaggaacaggaaccatcttatcttctctttctcctaccatccccttacaagattctatattaattcttgt
>gene=chr20_127325-128325; species=panTro
atctaatcattagactcccctctggcatcttttcccatagcatcctaagacaacttttcagagcagccttcatcactcttggcattcagaacctgccttgcgtttccagttttacctccaaagcactgtcacagggcatcttgctatcccaccaacatacctcttggtgattggtttgaactcactggattgcttctggttttgagtttttgtacatacttttctgtctCCATTTATAACCGCCTGGAAAAAAATCTTTATTTTCTTCTGGAGGACTTTGATAACCACACTGTTCTACCCACAATAGAACTACTGCCACCATTTGTGCTCCACTGTTATGACTTACCCAGAATTTTAAGTCATCATGTCACATGCCTCACTCTGAATATCTGCTTATGTCTTCTCCCCTACTAGACTTTGAAATTTTATTTAGGAACAGGGACCATCTTATCTTCTCTTTCTCCTACCATCCCCTAACAAGATTCTATATTAATTCTTGT
>gene=chr20_127325-128325; species=papHam
atctaaccttcagactcccctctggcatctttgcccatagcatcctaagacaacttttcggtgccgccttcatcactcttggcgttcagaacctgccttgcatttccagttttacctccaaagcactctcacagggcatcttgctatcccgccaacgtacccctttgtgattggtttgaactcactggattgcttctggttttgagtttttgtacatacttttctgtctCCATTTATAACTGCCTGGAAAAAAATCTTTATTTTCTTCTGGAGGACTTTGATAACCACACTGTTCTACCCACAATGGCACTACTGCCACCATTTGTGCTCCACTGTTATGACTTATCCAGAATTTTAAGTCATCATGTCACATGCCTCACTCTGAAtatctgcttatgtcttctccccttctagactttgaaattttatttaggaacaggaaccattttatcttctgtttcttctaccgtcccctaacaagattctatattaattcttgt
>gene=chr20_127325-128325; species=ponAbe
atctaatcattagactcccctctggcatctttgcccatagcatcctaagacaacttttcagtgcagccttcatcactcttggcattcagaacctgccttgtgtttccagttttacctccaaagcactctcacagggcatcttgctatcccaccaacatacctctttgtgattggtttgaactcactggattgcttctggttttgagtttttgtacatacttttcttactccatttataacTGCCTGGAAAAAAATCTTTATTTTCTTCTGGAGGACTTTGATAACCACACTGTTCTACCCACAATAGAACTACTGCCACCATTTGTGCTCCACGGTTATGACTTATCCAGAATTTTAAGTCATCATGTCACATGCCTCAC-CTGAAtatctgcttatgtcttctcccctactagactttgaaattttatttaggaacaggaaccattatatcttctctttctcctaccatcccctaacaagattctatattaattcttgt
>gene=chr20_127325-128325; species=rheMac
ATCTAACCTTTAGACTCCCCTCTGGCATCTTTGCCCATAGCATCCTAAGACAACTTTTCGGTGCCGCCTTCATCACTCTTGGTGTTCAGAACCTGCCTTGCATTTCCAGTTTTACCTCCAAAGCACTCTCACAGGGCATCTTGCTATCCCGCCAACGTACCCCTTTGTGATTGGTTTGAACTCACTGGATTGCTTCTGGTTT--AGTTTTTGTACATACTTTTCTGTCTCCATTTATAACTGCCTGGAAAAAAATCTTTATTTTCTTCTGGAGGACTTTGATAACCACACTGTTCTACCCACAATGGCACTACTGCCACCATTTGTGCTCCACGGTTATGACTTATCCAGAATTTTAAGTCATCATGTCACATGCCTCACTCTGAATATCTGCTTATGTCTTCTCCCCTTCTAGACTTTGAAATTTTATTTAGGAACAGGAACCATTTTATCTTCTGTTTCTTCTACCGTCCCCTAACAAGATTCTATATTAATTCTTGT
>gene=chr20_127477-128477; species=hg19
tgcttctggttttgagtttttgtacatacttttctgtctCCATTTATAACTGCCTGGAAAAAAATCTTTATTTTCTTCTGGAGGACTTTGATAACCACACTGTTCTACCCACAATAGAACTACTGCCACCATTTGTGCTCCACTGTTATGACTTACCCAGAATTTTAAGTCATCATGTCACATGCCTCACTCTGAAtatctgcttatgtcttctcccctactggactttgaaattttatttaggaacaggaaccatcttatcttctctttctcctaccatcccctaacaagattctatattaattcttgttgaataagtaaGAGGGATTCTCGAAGGCCAGAAAGATCTTTGGATGTTACTGAAATCTCATTTTTATTTATTTTAGATCTTCTCCAGGAAACAGGCTTCTGTCTCCTTTAGAAGACATATCTATGATCTATGTCATTACATAGTAGAGGAGTTTTGAGAGGTGGCTTGTCCCATGTGGTAGGACATCATT
>gene=chr20_127477-128477; species=bosTau
------------------------------------------------------------------------------------------------------------------------------------------------------------------------------------------------------------------------------------------------------------------------------------------------------------------------------------------------------------------------TGAAACACCACCTTCATTTATTC----TTGTCACCAGGAAACAGGCCTCTGCCTCCTTCAAGAGATAAATCTATGAT--ATGTCATTATCTAGTAAAAGATATTTGAGAGATGAATTGTCCCAATTAGTAGAACATCATG
>gene=chr20_127477-128477; species=calJac
tgcttctagctttgagtttttgcacatactcttcTGTTTCCATTTATAAATGCCTGGAAAAAAATCTTTATTTTCTTCGGGAGGAGTTCGATAACCACACTGTTCTTCCCACAATAGAACTACTGCCACCATTTGTGCTCCACTATTATGACTTATCCAGAATTTTAAGTCATCATGTCACATGCTTCACTCTGAAtatctgcttgtgtcttctcccctgctagacttggaaattttattcaggaacaggaacagttttatcttctctttctcctaccatcccctaacaagattctatattaattcttgttgaataagt-AGAAGGATTCTCGAAGGCCGGAAAGATCTTTGGACAGCACTGAAGTCTCATTTTTATTTATTTTAGATCTTCTCCAGGAAACAGGCTTCTGTCTCCTTTAGAAGACA-------AATCTATGTCCTTACATAGTAGAGGAGTTTTGAGGGGTGGCTTGTCCCAATCGGTAGGACATCATT
>gene=chr20_127477-128477; species=canFam
tgcttctgaatttgaatttttatacatatgctgctctctcCAGTTACCCCCGTCCAG--GAAAATCTTTATTCCCATCCAGAAGACATTGATAACCTAACTGCTCCACCCATAATACAACTACTGTCACCACTTGTTCTCCATTATTATGGCTTATATGGAATTT---GTCATCATGCCAC--ATCATATTCTATGTATCTACTTGTGCCTTCTCCTCTACCAGATTTTGAAATTTTATTCAAAGAGAGGAACTTTTTC---TTCTTTCTCTCTTCCTGTTCCCTAACTAGATTCTATATTAGAACTTATTGA-AAAAAAAAGGGGGTTCTTGATAGCCTGGATGATTTTTGGATATTACTAAAATACCATCTTCATTTATTCTAGATCTCCTCCAGGAAACTGGCCTCTGCATCCTAAAACAGATATATCTGTGATCTGTGTTATCATCCAGCAGGGGAAATTTGAGGGGTAGGTCATCCCAACTAGCAGGACATCATT
>gene=chr20_127477-128477; species=equCab
tgattctggattcgagtttttgtacatactcttccctATCCACTTACCCCTGCTTGG--AAAAGTCTTTATTCTCCTCCAGAGGACGTTGAGAACCACACTGCTCCACTCAAAACAGAACTACCGCTCCCTCTTGTTCTCCATTACTATGGCTTATCCAGAATTT---GTCATAATGTCAC--ATC------------------TATGTCTTCTCCCCTACTAGACTTTAAAATTTTATTCAAGGAAATGAACTTTTTC---TTCTCTTTCTCCTATCATTCCCTAACTAGATTCCGTATCAATAGTTGTTG--AATAGTAAGGGGGTTCTTGAGGTCCTAGAAGATTTTTGGATGTTACTGAAATCTCAACTTCATTTATCCTATATCTTCTCCAGGAGACTGACTTCTACTTCTTTTAAGAGACATGTCTATGATGTATGTCATTATCCAGAAGAGGAGATTTGAGGAGTGGGTCATCACAA-TAGCAGGACATCATT
>gene=chr20_127477-128477; species=gorGor
tgcttctggttttgagtttttgtacatacttttctgtctCCATTTATAACTGCCTGGAAAAAAATCTTTATTTTCTTCTGGAGGACTTTGATAACCACACTGTTCTACCCACAATAGAACTACTGCCACCATTTGTGCTCCACTGTTATGACTTATCCAGAATTTTAAGTCATCATGTCACATGCCTcactctgaatatctgcttatgtcttctcccctactagactttgaaattttatttaggaacaggaaccatcttatcttctctttctcctaccatccccttacaagattctatattaattcttgttgaataagtaaGAGGGATTCTCGAAGGCCTGAAAGATCTCTGGATGTTACTGAAATCTCATTTTTATTTATTTTAGATCTTCTCCAGAAAACAGGCTTCTGTCCCCTTTAGAAGACATATCTATGATCTATGTCATTACATAGTAGAGGAGTTTTGAGAGGTGGCTTGTCCCAAGTGGTAGGACATCATT
>gene=chr20_127477-128477; species=panTro
tgcttctggttttgagtttttgtacatacttttctgtctCCATTTATAACCGCCTGGAAAAAAATCTTTATTTTCTTCTGGAGGACTTTGATAACCACACTGTTCTACCCACAATAGAACTACTGCCACCATTTGTGCTCCACTGTTATGACTTACCCAGAATTTTAAGTCATCATGTCACATGCCTCACTCTGAATATCTGCTTATGTCTTCTCCCCTACTAGACTTTGAAATTTTATTTAGGAACAGGGACCATCTTATCTTCTCTTTCTCCTACCATCCCCTAACAAGATTCTATATTAATTCTTGTTGAATAAGTAAGAGGGATTCTCGAAGGCCTGAAAGATCTTTGGATGTTACTGAAATCTCATTTTTATTTATTTTAGATCTTCTCCAGGAAACAGGCTTCTGTCTCCTTTAGAAGACATATCTATGATCTATGTCATTACATGGTAGAGGAGTTTTGAGAGGTGGCTTGTCCCACGTGGTAGGACATCATT
>gene=chr20_127477-128477; species=papHam
tgcttctggttttgagtttttgtacatacttttctgtctCCATTTATAACTGCCTGGAAAAAAATCTTTATTTTCTTCTGGAGGACTTTGATAACCACACTGTTCTACCCACAATGGCACTACTGCCACCATTTGTGCTCCACTGTTATGACTTATCCAGAATTTTAAGTCATCATGTCACATGCCTCACTCTGAAtatctgcttatgtcttctccccttctagactttgaaattttatttaggaacaggaaccattttatcttctgtttcttctaccgtcccctaacaagattctatattaattcttgttgaataagtaaGAGGGATTCTCAAAGACCTGAAAGATCTTTGGATGTTACTGAAATCTCATTTTTATTTATTTTAGATCTTTTCCAAGAAACAGGATTCTGTCTCCTTTAGAAG----ATCTATGATCTATGTCATTACATAGTAGAGGAGTTTTGAGGAGTGGCTTGTCCCAAGTGGTAGGACATCATT
>gene=chr20_127477-128477; species=ponAbe
tgcttctggttttgagtttttgtacatacttttcttactccatttataacTGCCTGGAAAAAAATCTTTATTTTCTTCTGGAGGACTTTGATAACCACACTGTTCTACCCACAATAGAACTACTGCCACCATTTGTGCTCCACGGTTATGACTTATCCAGAATTTTAAGTCATCATGTCACATGCCTCAC-CTGAAtatctgcttatgtcttctcccctactagactttgaaattttatttaggaacaggaaccattatatcttctctttctcctaccatcccctaacaagattctatattaattcttgttgaataagtaaGAGGGATCCTCGAAGCCCTGAAAGATCTTTGGATGTTACTGAAATCTCATTTTTATTTATTTTAGATCTTCTCCAGGAAACAGGCTTCTGTCTCATTTAGAAGACATATCTATGATCTGTGTCATTACATAGTAGAG--------------------------GTGGTAGGACATCATT
>gene=chr20_127477-128477; species=rheMac
TGCTTCTGGTTT--AGTTTTTGTACATACTTTTCTGTCTCCATTTATAACTGCCTGGAAAAAAATCTTTATTTTCTTCTGGAGGACTTTGATAACCACACTGTTCTACCCACAATGGCACTACTGCCACCATTTGTGCTCCACGGTTATGACTTATCCAGAATTTTAAGTCATCATGTCACATGCCTCACTCTGAATATCTGCTTATGTCTTCTCCCCTTCTAGACTTTGAAATTTTATTTAGGAACAGGAACCATTTTATCTTCTGTTTCTTCTACCGTCCCCTAACAAGATTCTATATTAATTCTTGTTGAATAAGTAAGAGGGAATCTCGAAGACCTGAAAGATCTTTGGATGTTACTGAAATCTCATTTTTATTTATTTTAGATCTTTTCCAAGAAACAGGATTCTGTCTCCTTTAGAAG----ATCTATGATCTATGTCATTACATAGTAGAGGAGTTTTGAGGAGTGGCTTGTCCCAAGTGGTAGGACATCGTT
>gene=chr20_137007-138007; species=hg19
tgtGTGTGTGTGTATATATATATATATATATTCCATTGTGTGTTATGTATGTATAGTATTCCATTGTGTGCatatatatgtatatatgtgtgtacatatatatatacataatatatattcttctgcacatggaaatccagtttctccagcatgatttattgaagagggtatcctttccccagtgtatgttcttggtgcttttataaaaaatcaggtgacCTCAGATCAGACCCAACTACATCATACCTTCTTTCGAAATGTGCAAGAAACCTACTAGAAATTCTTATTGTTAGAGTTTCAGATTTATGTCCTGGTTTATACTGCCACATTCATTCTTGGAGGTGAGTACATTTCGATCTTGGTCCGGCTGCGCAGAGAGTCAAAGCAGGAAAATCACAGATTCTTCCCAGCAGTCTACAGCCTACACAGCGGCATTTGGTGCGATGGGATGGAACATGCTGTATCTCTATTCCATGTGGGGGTAAAGTGGGTGGCCTGAA
>gene=chr20_137007-138007; species=bosTau
---------------------------------------------------------------------------------------------------------------------------------------------------------------------------------------------------------------------------------------------------------------------------------------------------------------------------------------ATTCATTCTTAGAAGTAAGTATAGGTCTACCT--GTCTATCTAGGCAGACAGCCAAAGTAGAGAAAGCACAGACTTTTCTCACCAGTCTACAGCCTACAGAATGGCATCAGGTGTGATGAGATGGAACACACTGTTTCTCTATCCCATGTGTGGGTTAAGTGAGTAAC--CAA
>gene=chr20_137007-138007; species=calJac
tgtgtgtgtgtgt-------------------------------------------------------------------------------------------------------attcctctgcatgtggaaatccagtttatccagcatgatttattgaagagggtctcctttccccaatgtatattcttggtgcttttataaaAAATCAGGTGATCTCGGATC-----------------ACCTTCCTTTCAAAC-TGCAAGAAACCTACTCGAATTTCTTATTGTCGGAGTTTTGAATTTATGTCTTGGTTTATATTGCCGTATTAATTCTTGGAGGTGAGTACATATCAATCTTGGTCTAGCGGGGCAGAGAGTTAAAGTAGG-GAAGCATGGATTCTTCCCACCAGTCTATAGCCCACAGAGTGGCATTAGCTGTGATGGGATAGAACATGCTGTGTCTTTATTCCAGGTTGGGTTGGAGTGGGTGACATCAA
>gene=chr20_137007-138007; species=canFam
---------------------------------------------------------------------------------------------------------------------------------------------------------------------------------------------------------------------------------------------------------------------------------------------------------------------------TTATATTATTTTATTCATACTTAGAAGTGAATACATGTCTACCCAAGTCTAGCAAGGCAGACAGCCAAAGGAGAGAAAGCACAGATTATTCTCACCAGTCTACAGCCTACAGAA-GGCATCAGATGGGATGAGATAGAACATGCTGTGTCTCTATTGCATGTGGGGGTAAAGTGGGTAACCTCAA
>gene=chr20_137007-138007; species=equCab
tacgt--------------------------------------------------------------------------------------------------------------------------------------------------------------------------------------------------------------------------------------------------------------------------------------------------------------------------------ATATTCATTCTTAGAAGTGAGTACATGGCTACCTTGGTCTAGCCGGGCAGACAGCCAAAGTAGAGAAAGCCCAGATTCCTCTCACCAATCTACAGCCTACAAAATGGCATCAGGTTTT-TGGGATGGAACATGCTGTGTCTCTCTTCCGTGTGGGGGCAAAGTGGGTAACCTCAA
>gene=chr20_137007-138007; species=gorGor
tgtgtgtgt---------TATATATATATATTCCATTGTGTGTTAT-TATGTATAGTATTCCATTGTGTGCatatatatgtatatatgtgtgtacatatatatatacataatatatattcttc-gcacatggaaatccagtttctccagcatgatttattgaagagggtatcctttccccagtgtatgttcttggtgcttttataaaaaatcaggtgacCTCAGATCAGACCCAACTACATCATACCTTCTTTCCAAATGTGCAAGAAACCTACTAGAAATTCTTATTGTTAGAGTTTCAGATTTATGTCCTGGTTTATACTGCCATATTCATTCTT-GAGGTGAGTACATTTCGATCTTGGTCCG-CTGGGCAGAGAGTCAAAGCAGGAAAAGCACAGATTCTTCCCACCAGTCTACAGCCTACAGAGTGGCATTTGGTGCGATGGGATGGAACATG-TGTATCTCTATTCCATGTGGGGGTAAAGTGGGTGACCTCAA
>gene=chr20_137007-138007; species=panTro
tgtgtgtgt------aTATATATATATATATTCCATTGTGTGTTATGTATGTATAGTATTCCATTGTGGGCatatatatgtatatatgtgtgtacatatatatatacataatatatattcttctgcacatggaaatccagtttctccagcatgatttattgaagagggtatcctttccccagtgtatgttcttggtgcttttataaaaaatcaggtgacCTCAGATCAGACCCAACTACATCATACCTTCTTTCCAAATGTGCAAGAAACCTACTAGAAATTCTTATTGTTAGAGTTTCAGATTTATGTCCTGGTTTATACTGCCATATTCATTCTTGGAGGTGAGTACATTTCGATCTTGGTCCGGCTGGGCAGAGAGTCAAAGCAGGAAAAGCACAGATTCTGCCCACCAGTCTACAGCCTACAGAGCGGCATTTGGTGCGATGGGATGGAACATGCTGTATCTCTATTCCATGTGGGGGTAAAGTGGGTGACCTCAA
>gene=chr20_137007-138007; species=papHam
--------------------tatatatatattccattGTGTGTTATATATGTATAGTATTCCATTGTGTGCatatatatgtatatatgtgtgtgtgtatatatacacataatatatattct---gcatatggaaatccagtttcttcagcatgatttcttgaagagggtatactttccccagtgtatgttcttggtgtttttataaaaagtcaggtgacCTCAGATCAGACCCAACTACATCATACCTCCTTTCCAAATGTGCAAGAAACCTACTAGAAATTCTTATTGTTGGAGTTTCAGATTTATGTCATGGTTTATATTGCCATATTCACTTTTGGAGGTGAGTACATTTCGATCTTGGTCCAGCTGCGCAGAGAGTCAAAGTAGGAAAAGCACAGATTCTTCCCACCAGTCTACAGCCTACAGAGTGGCATTCAGTGCAATGGGATGGAACATGCTGTGTCTCTATTCCATGTGGGGGTAAAGTGGGTGACCTCAA
>gene=chr20_137007-138007; species=ponAbe
tg----------------tatatataTATATTCCATTGTGTGTTATGTATGTATAGCATTCCATTGTGTGCatatata--tatatatgtgtgtacatatatatatacata----ATattcttctgcatatggaaatccagtttctccagcatgatttattgaagagggtatcctttctccagtgtatgttcttggtgcttttataaaaaatcaggtgacCTCAGATCAGACCCAACTACATCATACCTTCTTTCCAAATGTGCAAGAAACCTACTAGAAATTCTTATTGTTACAGTTTCAGATTTATGTCCTGGTTTATATTGCCATATTCATTCTTGGAGGTAAGTACATTTCGATCTTGGTCCAGCTGGGCAGAGAGTCAAAGTAGGAAAAGCACAGATTCTTCCCACCAGTCTACAGCCTACAGAGTGGCATTCAGTGCAATGGGATGGAACATGCTGTGTCTCTATTCCATGTGGGGGTAAAGTGGGTGACGTCAA
>gene=chr20_137007-138007; species=rheMac
--------------------tatatgtatattccactgtgtgttatatatgtatagtattccattgtgtgcatatatatgtatatatgtgtgtgtgtatatataCACCTAATATATattcttctgcatagggaaatccagtttcttcagcatgatttattgaagagggtatactttccccagtgtatgttcttggtgtttttataaaaagtcaggtgacCTCAGATCAGACCCAACTACATCATACCTCCTTTCCAAATGTGCAAGAAACCTACTAGAAATTCTTGTTGTTGGAGTTTCAGATTTATGTCATGGTTTATATTGCCATATTCACTTTTGGAGGTGAGTACATTTCGATCTTGGTCCAGCTGCGCAGAGAGTCAAAGTAGGAAAAGCACAGATTCTTCCCACCAGTCTACAGCCTACAGAGTGGCATTCAGTGCAATGGGATGGAACATGCTGTGTCTCTATTCCACGTGGGGGTAAAGTGGGTGACCTCAA
>gene=chr20_138113-139113; species=hg19
CCTGGCCATGGGGCTCTTCATGATCATTGCAATTCTGCTGTTCCAGAAACCCACAGGTAAACCAAACCAGAAGCTCACTCAAATCAACAGTGGGATGGAGCATTTTCAGGAGCCAAAGGGAACTTCATAATCCACACTAAAGGGAAATAGAGCCCCCAAAGATGGCTAAAGTTTATCCAACATCATCAGAAATTTCCTCTTTCTGGAGCCTTATTCCATGTTACTATCCTTAAAGAGGAGTACTCACTGAGCTAAAAAGAGGTCATAATTTCTTCTGGGAAAGATGTGTTGTTATAGAAAGGAATGATGCCAATATCTAGGGATACCTTTATGTCTTTGGATATGGTTTTTACTCTGATGCTCAGCTATATTTCCTTTTACTCAAATATATATAtgtgtgtgtgtgtgtgtgtgtgtgtgtgtgtgCATGAatagaggaagaagcaaattttggagttaggtttaagaaacatgccttcaatatctactagtttgtcaac
>gene=chr20_138113-139113; species=bosTau
CTTGGCCATGAGGCTCCTCCTGATCATTGCAATTCTGCTGTTCCAGAAGTTCACAGGTAATCCAGAccaggGGCTCACTCAAATCAATAAT-GGATAGAGTACTTTCAAGAACTCAAGGGAATTTTATAACTCACAGTAGGAAAAGATAAGGCC-CTAGGAATGGCTGAAGTCTATCAAATATCATCAAAAATTCCCTCTTCCTGAGTGCTTCTACTATGGTACTATTCTT-AAAAGGAGTATTCATAGAGCTAAAAAGAGATCATAATTTCCTCTGAGAAA---GACTCACTACAGAAAGACATAAGACCAATAACTGGGAATACCCTTATTTCTTAGGATACAGATTTTATTCTAGCACCCAGCCTTATTTTCTTCCACTCTGATATATATTTTAATCTATTATACTagc-----------gtgtgtgaatagtggaagaaggaaactttggattccgtcttaagaaacatgccttcaacatctactactttatcaac
>gene=chr20_138113-139113; species=calJac
CCTGGCTATGGGGCTCTTCATGATCACTTCAATTCTGCTGTTCCAGAAACCCACAGGTAAACCAAACCAGAGGCTCACTCAAATCAACAACGGGATGGAATGTTTTCGAGAGCCCAAGGGAATTTCCTAATCCACACTAGAGGGAAACAGAGCCCCCAAGGATGGCTAAAGTTTATCCAACATAATCAGAAATTTCCTCTTCCTGGAGCCTTCTTGCATGGTACTATCCTTAAAAAGGAGTACCCACAGAGCTAAAAAGAGGTCACAGTTTCTTCTGGGAAGGATGTATTGTTACAGAAAGGAATGATTCCAATATCTAGGGATATCTTT-TGTCTTTGGATATGGTTTTTACTCTGATGCTCAACTATATTTCCTTTTACTCAA----------GTGTGTGTGTCTGTGTGT---------------tgaacagaaaaaaaagcaaattttggagtcaggtttaagaaacatgacttcaatatctactagtttgtcaac
>gene=chr20_138113-139113; species=canFam
CCTGGCCATGAAGCTCATCCTGATCATTGCAATCCTGCTGTTCCAGAAGTCCAAAGGTAATCCAGACCAGGGGCTCGCTCAAATCAACAATGGGATGGATTATTTACAAGAA-CAAAGGGAATTTCACAATTCATGGTAATAGGAGATAGGACCCCTTGGGATGCCTGAAGTCTTACTAATGTCACCAGAAATTCCCTTTTCCTGATGCTTTTTACCATAGTACTGTTCTTAAAAAGAAGTATTTACAGAGTTGAAAAGGGACCAGAATTTTC-CTGAGAAT---GTCTCATTGTAGAAAGGAATCAGCTTAATATCTAGGAATTTATTTATTTATTTGGATACAGTTTTTA--TTGACACCCAGCCATATTTTCTTCCACTCCA---TATATTTTAGTCTAcggtg---------------------tgaatagtgaaagaagcaaactttggagtcagcttttagaaatatgctttcaaagtctactagtttgtcaac
>gene=chr20_138113-139113; species=equCab
CCTGGCCATGCGGCTCCTCTTGATGCTTGCAATTCTGCTATTCCACAAGTCCACAGGTAATCCCGACCAGAGGCTCACCCAAATCGACAGTGGGATGGATTATTTCCAAGAACCCAAGGGAATTTC-TTATTCAGAGTAGGAGGAGATAGGGCCCCTAAGGATAGCAGAAGTCTAGCCAGTGTAATCGGAAATTCCCTCTTGCTGAGGCCTTTTACCATGTCCCTGTTCTTACAAAGGAGCCCTCGCAGGGGTGAAAAGAGGTCCTAACTTCCTCTGGGAAG---GTTTCCTTATAGGGTGGAATAAGATCAATATCTAGGGATGCCCTTATTTATTTGGATACAGTTTTTCCTCTGGGACCCAGC-ATATTCTCTTCCACTCTGA--TATATTTTAGTCTCTTATAC--------------------TTCAGTgtggaagaagcaaactttaaagtcag-gttgagaaatatgtctccaatgtctattagtttatcaac
>gene=chr20_138113-139113; species=gorGor
CCTGGCCATGGGGCTCTTCATGATCGTTGCAATTCTGCTGTTCCAGAAACCCACAGGTAAACCAAACCAGAAGCTCACTCAAATCAACAGTGGGATGGAGCATTTTCAGGAGCCAAAGGGAACTTCATAATCCACACTAAAGGGAAATAGAGCCCCCAAAGATGGCTAAAGTTTATCCAACATCATCAGAAATTTCCTCTTTCTGGAGCCTTATTCCATGTTACTATCCTTAAAGAGGAGTACTCACTGAGCTAAAAAGAGGTCATAATTTATTCTGGGAAGGATGTGTTGTTATAGAAAGGAATGATGCCAATATCTAGGGATACCTTTGTGTCTTTGGATATGGTTTTTACTCTGATGCTCAGCTATATTTCCTTTTACTCAAATATATATA--TATAtgtgtgtgtgtgtgtgtgtgtgtgtgcgtgAatagaggaagaagaaaattttggagttaggtttaagaaacatgccttcaatatctactagtttgtcaac
>gene=chr20_138113-139113; species=panTro
CCTGGCCATGGGGCTCTTCATGATCATCGCAATTCTGCTGTTCCAGAAACCCACAGGTAAACCAAACCAGAAGCTCACTCAAATCAACAGTGGGATGGAGCATTTTCAGGAGCCAAAGGGAACTTCATAATCCACACTAAAGGGAAATAGAGCCCCCAAAGATGGCTAAAGTTTATCCAACATCATCAGAAATTTCCTCTTTCTGGAGCCTTATTCCATGTTACTATCCTTAAAGAGGAGTACTCACTGAGCTAAAAAGAGGTCATAATTTCTTCTGGGAAGGATGTGTTGTTATAGAAAGGAATGAGGCCAATATCTAGGGATACCTTTATGTCTTTGGATATGGTTTTTACTCTGATGCTCAGCTATATTTCCTTTTACTCAAATATATATAtgtgtgtgtgtgtgtgtgtgtgtgtgtgtgtgcgtgAATagaggaagaagcaaattttggagttaggtttaagaaacatgccttcaatatctactagtttgtcaac
>gene=chr20_138113-139113; species=papHam
CCTGGCCGTGGGGCTCTTCATGATCATTGTAATTCTGCTGTTCCAGAAACCCACAGGTAAACCAAACCAGAGGCTCACTCGAATCAACAGTGGGATGGAGTATTTTCAAGAGCCAAAGGGAACTTCATAATCCACACTAAAGGGAAATAGAGCCCTCAAAGATGGCTAAAGTTTATCCAACATCATCAGAAATTTCCTCTTTCTGGAGCCTTATTCCATGGTACCAGCCTTAAAAAGGAATACTCACAGAGCTAGAAAGAGGTCATAATTGCTTCTGGGAAAGATGTGTTGTTATAGAAAGGAATGATCCCAATATCTAGGGATACCTTTATGTCTTTGGATATGGTTTTTACTCTGATGCTCAGCTATATTTCCTTTTACTCAAATATATAtgtgtgtgtgtgtgtgtgtgCAT--------gtgtgtgaatagaggaagaagcaaattttggaattaggtttaagaaacatgtcttcaatatctactagtttgtcaac
>gene=chr20_138113-139113; species=ponAbe
CCTGGCCATGGGGCTCTTCATGATCATTGCAATTCTGCTGTTCCAGAAACCCACAGGTAAACCAAACCAGAGGCTCACTCAAATCAACAGTGGGATGGAGTATTTTCAAGAGCCAAAGGGAACTTCATAATCCACACTAAAGGG-AATAGAGCCCCCAAAGATGGCTAAAGTTTATCCAGCATCATCAGAAATTTCCTCTTTCCAGAGCCTTATTCCATGGTACTAT-CTTAAAAAGGAGTACTCACTGAGCTAAAAAGAGGTCATAATTTCTTCTGGGAAGGATGTGTTGTTATAGAAAGGAATGATCCCAATATCTAGGGATACCTTTATGTCTTTGGATATGG-TTTTACTCTGATGCTCAGCTATATTTCCTTTTACTCAAATATATATATATGTGTGTGTGTGTGTAT----------gtgtgtgaatagaggaagaagcaaattttggagttaggtttaagaaacatgcctttaatatctactagtttgtcaac
>gene=chr20_138113-139113; species=rheMac
CCTGGCCGTGGGGCTCTTCATGATCATTGTAATTCTGCTGTTCCAGAAACCCACAGGTAAACCAAACCAGAGGCTCACTCGAATCAACAGTGGGATGGAGTATTTTCAAGAGCCAAAGGGAACTTCATAATCCACACTAAAGGGAAATAGAGCCCTCAAAGATGGCTAAAGTTTATCCAACATCATCAGAAATTTCCTCTTTCTGGAGCCTTATTCCACGGTACTAGCCTTAAAAAGGAATACTCACAGAGCTAGAAAGAGGTCATAATTGCTTCTGGGAAAGATGTGTTGTTATAGAAAGGAATGATCCCAATATCTAGGGATACCTTTATGTCTTTGGATATGATTTTTACTCTGATGCTCAGCTATATTTCCTTTTACTCAAATATATAtgtgtgtgtgtgtgtgtgtgtgtgtAT----gtgtgtgaatagaggaagaagcaaattttggaattaggtttaagaaacatgtcttcaatatctactagtttgtcaac
>gene=chr20_168201-169201; species=hg19
CTTCATCATTAGCACAACATAATTTCCCACTTAGACATCCTATTTCATATCTTTCTCCTACCTTGCATTTCTTCCTGCAATAGCCTGTTACTTTATTGAAGCATTTTTTGAGTCTTGCCCCGTCTGTGCATAGGAAACAACATTGAACCAAGGTTAGTGCGTAAGGAAGAGCAGAAGAGGTAGGTATGTGGTTCCCCACAAGTCATGGCCTCCTATGGTCCCAAGTGAACATTATGCTGATAAAAGGAAACTCAGAGGCCCCTCCTTGAAAAATATCCCAAATTAAGGACATTCAAAAGCCCAGGCTCTCAGCCAATGTCCAGTTGCCTCTGAGAACATTAGAACTGATATGACAAAAGAGAAGAGAGAACTCAATTCCTGGTTATCAACCAGAGCCAAGTCCCACCCCTAGGACCATGGCAAAGCTGACTCTCTCCACCAAGCTCCAAAGTCAGCACTCTCTCAGCTCCATCTCAGTCTCATGTCCCCAGAGACGGCTA
>gene=chr20_168201-169201; species=bosTau
TGCTTTCATTGATGCAACATAGTTTTCCTTTTGTACATGGTTTGTCATATATTTCCCCCAACATGCATTTCTTCTTGCAGTAACCTGCTATGGTACTAAAGCATTTTCTGGACCGCGCTGAGTCTGTGCACAGGAAACAGCAATGAAC-CAGATTAGTTCCTGAGGCAGAGAAGAAGAG----TTATGTGGTTCCCCACAAGCTATGGCCTCCTGTGGTCCCAAGTGAACCTTATGATGA---GAGAAAACTCAGAGTCTCCTCCTTGACACTCATCCCAAATTCA-GACATGTAAAATCCCAGGTTCCTAGCCAACGTTCAG------------------------------------------------------------------------------------------------------------------------------AGTCAGCACCCCGTCAGCCCT-------------------AGATAGTATCA
>gene=chr20_168201-169201; species=calJac
CTTCGTCATTAACACAACATAATTTCCCACTTAGACATCCTATTTCATATATTTCTCCTACTTTGCATTTCTTCCTGCAGTAGCCTGTTACATTATTGAAGCATTTTTTGAGTCTTGCCCCATCTGTGCATAGAAAACAACATTGAACCAAGGTTAGTGCATGAGAGAGAGCAGAAGAGGTAGATATATGATTCCCCACAAGTCGTGGCCCCCTGTGGTCCCAAGTGAACATTATTCCAACAAAAGGAAACTCAGAGGCCTTTCCTT-AAAAGTATCCCAAATTAAGGACATTCAAAATCCCAGGCTCTCAGCCAACATCCAGTCACCTCTGAAAACATTAGAACTGGTATGACAGAAGAGAAGAGAGAGCTCAATTCCTGGTTATCAACCAGAG-------------------CCCGGGCAAAGCTGACTCTCTCCAGCAAGCTCCAAAGTCAGCACTCTCTCAGCTCCACCTCAGCCCCATGTCTCCAGAGACCACTA
>gene=chr20_168201-169201; species=canFam
TGTCTTCATTAACACAACATAATTTCCCATTTAGACATGCCATTTCATATATTTCCCCCATTTTACATTTCTTCCGGCAGTAGCCTGTTATATTACTAAAGCATTTTCTGGGTCGTGCTGTATCTGTGCACAGAAAACAACATTGAACACAGATTAGTTCCTGAGGCAGAATAGAAGTA----GTATATGCTTCCC-AAAAGCTTTAGCCTTCTGTGATTCCAAGTGAATCTTATGCTGATAAGAAGAAACTAAGAGCCTGCTCCTTGAAAATCATCCCAAATTAAGGATAT-CAAAACCCCAGGCTCCTAGCCAATACCCAGTTGGGTCTGAGAACATTGTAACTTACATGACAAAAACAAAGAGAGA--TCAATTCATGGTTATCAACCAAAACTATGTCCCGCCCCT-GGACTCTGGCAAATCTGACTCTGTATTCCATGCTCCTAAGTCAGCACTCCCTCAGCCTTACCCTAGTCCAGTGTCCCCAAAGAGTACCA
>gene=chr20_168201-169201; species=equCab
CGCCTTCATTAACACAGCATAATTTCCCATTTACACATCCTGTTTCAAATATTTCCCCCATTTGGCATTTCTTCCGGCAGTAGCCTGTTATATTACTAAAGCATTTTCTAGGTCTGGCCGTATCTGTGCACAGGAAACAACATTGGACCCAGATTAGTTCCCGAGGCAGAGCGTAAGAG----GTGTGTGGTTCCCTACAAGCTATGGTCTCTAGTGG-TCCAAGTAAACCTTACGCTGATAAGAGAAAACTCAGAGATTCCTCCTTGAAAGTCATCCCAAATTAAAGACATCCAAAACCCCTGCCTCCAAGCCAATATCCAATTTGCTCTGAGAACATTATAAATTTTATGACAAAAAAGAAGAGAGAGCTCAATTCATGATTATTGACTGGAGCTATGCCCCGCCCCTAGGACGCTGGCAAAGCTGACTCTGTCTTCCATGTGCCAAAGTCAGCACTCCCTCGGCCCTACTCCAGTCCAGCGTCCCCAGAGAGTACCA
>gene=chr20_168201-169201; species=gorGor
----------------------TTTCCCACTTA-ACATCCTATTTCATATCTTTCTCCTACCTTGCATTTCTTCCTGCAATAGCCTGTTACATTATTGAAGCATTTTTTGAGTCTTGCCC-ATCTGTGCATAGGAAACAACATTGAACCAAGGTTAGTGCGTAAGGAAGAGCAGAAGAGGTAGGTATATGGTTCCCCACAAGTCATGGCCTCCTATGGTCCCAAGTGAACATTATGCTGATAAAAGGAAACTCAGAGGCCCCTCCTTGAAAAATATCCCAAATTAAGGACATTCAAAAGCCCAGGCTCTCAGCCAATGTCCAGTTGCCTCTGAGAACATTAGAACTGATATGACAAAAGAGAAGAGAGAACTCAATTCCTGGTTATCAACCAGAGCCAAGTCCCACCCCTAGGACCCTGGCAAAGCTGACTCTCTCCACCAAGCTTCAAAGTCAGCACTCTCTCAGCTCCATCTCAGTCTCATGTCCCCAGAGACGGCTA
>gene=chr20_168201-169201; species=panTro
--------------------------------------------------------------------------------------------------------------------------------------------------------------------------------------------------------------------------------------------------------------------------------------------------------------------------------------------------------------------------------------------------------------------------------------------------------------------------------------------------------------------
>gene=chr20_168201-169201; species=papHam
CTTCATCATTTACACAACATAATTTCCCACTTAGACATCCTATTTCATGTATTTCTCCTACCTTGCATTTCTTCCTGCAATAGCCTGTTACATTATTGAAGCATTTTTTGAGTCTTGCCCCATCTGTGCATAGGAAACAACATTGAACCAAGGTTAGTGCGTGAGAAAGAGCAGAAGAGGTAGGTATGTGTTTCCCCACAAGTCATGGCGTCCT---------AGTGAACATTATGCTGATAAAAGGAAACTCAGGGGCCCCTCCTTGAA---TGTCCCAAATTAAGGACATTCAAAATCCTGGGCTCTCAGCCGATGTCCACTTGCCTCTGAGAACATTAGAACTGATATGACAAAAGAGAAGAGAGAACTCAATTCCTGGCTATCAACCAGAGCCAAGTCCCACCCCTAGGACCCTGGCAAAGCTGACTCTCTCCATCAAGCTCCAAAGTCAGCATGCTGTCAGCTCCACCTCAGTCCCATGTCCCCAGAGACCACTA
>gene=chr20_168201-169201; species=ponAbe
CTTCATAATTAATGCAACATAATTTCCCACTTAGACATCCTATTTCGTATCTTTCTCCTACCTTGCATTTCTTCCTGCAATAGCCTGTTACATTATTGAAGCATTTTTTGAGTCTTGCCCCATCTGTGCATAGGAAACAACATTGAACCAAGGTTAGTGCGTAAGGAAGAGCAGAAGAGGTAGGTATATGGTTCCCCACAAGTCATGGCCTCCTATGGTCCCAAGTGAACATTATGCTGATAAAAGGAAACTCAGAGGCTCCTCCTTGAAAAATATCCCAAATTAAGGACATTCAAAAGCCCAGGCTCTCAGCCAATTTCCAGTTGCCTCTGAGAACATTAGAACTGATATGACAAAAGAGAAGAGAGAACTCAATTCGTGGTTATCAACCAGAGCCAAGTCCCACCCCTAGGACCCTGGCAAAGCTGACTCCCTCCACCAAGCTCCAAAGTCAGCACTCTCTCAGCTCCACCTCAGTCTCATGTCCCCAGAGACGGCTA
>gene=chr20_168201-169201; species=rheMac
CTTCATCATTAACACAACATAATTTCCCACTTAGACATCCTATTTCATGTATTTCTCCTACCTTGCATTTCTTCCTGCAATAGCCTGTTACATTATTGAAGCATTTTTTGAGTCTTGCCCCATCTGTGCATAGGAAACAACATTGAACCAAGGTTAGTGCGTGAGAAAGAGCAGAAGAGGTAGGTATATGTTTCCCCACAAGTCATGGTGTCCT---------AGTGAACATTATGCTGATAAAAGGAAACTCAGGGGCCCCTCCTTGAAAAGCATCCCAAATTAAGGACGTTCAAAACCCTGGGCTCTCAGTCGATGTCCACTTGCCTCTGAGAACATTAGAACTGATATGACAAAAGAGAAGAGAGAACTCAATTCCTGGCTATCAACCAGAGCCAAGTCCCACCCCTAGGACCCTGGCAAAGCTGACTCTCTCCATCATGCTCCAAAGTCAGCATGCTGTCAGCTCCACCTCAGTCCCATGTCCCCAGAGACCACTA
>gene=chr20_240076-241076; species=hg19
CTGTCTTCTATCATTCTGTCATTCATCTAGTAACTAATTTGGAGTTTGTATCTATCTTACGAGAACAATCATCATGCAGATTCGTCCACAGGGGATCtgtcagtttgggtcctccaaatgaaaaatgtcaagacagaattggacatgcaaaagattgactgggagaacacacctctgatggacaaaggtgagacagagcagccacaggcagggagagccttcagactgcaacgctggcctgatacgtgtcaaaggagagagggatagaggaggattgaatagaaggagactaagactgcagctctaagaaagtctcagccaaacagatggggaggcccaaagcaaggcttgcccctcagaggagctcacgcagggcaggaatagccaggttctcatatcccaggggttcagactttggctgagaacagcccctggagaacatggggtgactgctaccataggtctggaagtatgaggctgtccaccaactatccccttga
>gene=chr20_240076-241076; species=bosTau
----------------------------aataaacaaTTTGGAGTTTGTATCTATCCTACAGTAACAGCTGCTCTGTGGACTCATCCATGGGGTGtgcgtcagcttgggtcttccaagag-ccaatgccaagacagaattagacaca-aaaccatttattaagggg-aacacctgtgatggaaggcggtgagg---------agtagacaaggagagtcctcatactacattactggtctgatacctg-aaaaggaaagatagacagaagaggactggataggaggagcctgaggctgaagattgagaaaagtctcagccaagcccatcaaggc-cccaaaacaagaactgctcctcagaggagcccacccagggcagggatggctagg-----------catgggttcagtcactggctgggagcagcccctggagaacacggggagaatgctacggcacatctggaaatagaaggctctccaccaactacatcctcaa
>gene=chr20_240076-241076; species=calJac
CTATCTTCTATCATCCTGTCATTCATCTAATAACTAATTTGGAGTTTGAATCTACCTTATGAGAACAATCATTATGCAGACTCATCCACAGGGGATCtgccagtttgggtcctccaaatgaaaaatgccagggcagaattggtcatgcaaaagacgcactgggagaacacacgtctgatgggcaaaggtgagagagagcagccacaggcagggagagccttcaggctgcaatgctggctgaatacgtatcaaaggagagagggatggaggaggtttgaataggagaagactgagactgcagttctaagaaactctgagccaaacagatggggagg-ccaaagcaaggcttgcctctcagaggagttcacacagggcaggagtagccaggctctcatatccaatgggttcagtcttcggctgagaacagccccgggagaacatggggtgaatgctaccataggtctagaagtgtgaggctgtccaccaaccgtccccttga
>gene=chr20_240076-241076; species=canFam
CTGTCTTCCATCACTCCGTCATTCACTTAATTAATT--CTGGAGTTTCTATCTATCCTATGCAAATGACTGCTCTGTGGACTCATCCACGGGATAtgtgtcagtttggggcctccaagag-ctaatgccaagatggaattagacatg-gaaagattctttgagggggaaaacctgtgatggaggaaggtaagg---agcagaaggaggca-gaagagccttcagactaca-----------atacctgtaaaaggagacag-----gaagaggactggaggggaggagcctaagactgcagatctaaggc--------------tgatggacaggctgaaagcaaggactgcccctcagaggagccca--cagggcaaagatcaccaagctctagaatggcaggagcatagtcatgagctgggagcagcccctggagaacatg-ggtgaatgttaccatagatctggaagtaggaggttgtccaccaaccacattctcac
>gene=chr20_240076-241076; species=equCab
CTGTCTTCTATTACTCTGTCTTCCACTTAATAAATCATTTGGAGTTTGTGTCTATCCTACAGGAATGACTGCCATGTGGACTTATCCATGGGGCAtgtatcaggtagggtcctccacaag-ctgatgccaatacagactaagacgtg-aaaagatttat----------------tgatggaggaaggtgagagccagcgggagcaggcaggaggggccttcagacttcagag-tggtctgacacctgtaaaaggagagagagacagaggaggaggggataggaggagtgagagactgcagatctaagacagtcttagccatgaggatggggaggccagaagaaacaattgcctctcagaggagcacacccagggcagggatggcccgacagtggtatcccatgagttcagtcattggctggaagcagcccctggagaacacggggtgaatgccactgtagatgtggaagtgagaggctgtccaccaattccatcctcgc
>gene=chr20_240076-241076; species=gorGor
CTGTCTTCTATCATTCTGTCACTCATCTAATAACTAATTTGGAGTTTGTATCTATCTTACGAGAA---------------------------------------------------------------------------------------------------------------------------------------------------------------------------------------------------------------------------------------------------------------------------------------------------------------------------------------------------------------------------------------------------------------------------------------------------
>gene=chr20_240076-241076; species=panTro
CTGTCTTCTATCATTCTGTCATTCATCTAATAACTAATTTGGAGTTTGTATCTATCTTACGAGAACAATCATCATGCAGATTCGTCCACAGGGGATCtgtcagtttgggtcctccaaatgaaaaatgtcaagacagaattggacatgcaaaagattgactgggagaacacacctctgatggacaaaggtgagacagagcagccacaggcagggagagccttcagactgcaacgctggcctgatacgtgtcaaaggagagagggatagaggaggattgaatagaaggagactaaaactgcagctctaagaaagtctcaccc-aacagatggggaggcccaaagcaaggcttgcccctcagaggagctcacgcagggcaggaatagccaggttcttatatcccaggggttcagactttggctgagaacagcccctggagaacatggggtgactgctaccataggtctggaagtatgaggctgtccaccaactatccccttga
>gene=chr20_240076-241076; species=papHam
CTGTCTTCTACCATTCTGTCATTCATCTAATAACTAATTTGGAGTTTGTATCTATCTTATGAGAACAATCATCATGTAGACTCGTCCACAGGGGATCtgtcagtttgggtcctccaaatgaaaaatgccaagacagaattggacatgcaaaagattgactgggagaacacacctctgacggacaaaggcgagagagaacaaccacaggcagggagaaccttcagactgcagtgctgacctaatacgtatcaaaggagagagggatagaggaggactgaatagaaggagactgagactgtagcgctaagaaagtctcagccaaacagatggggaggcccaaagcaaggcttgcccctcaggggagctcacacagggcaggaatagccaggttctcatatcccaggggttcagtctttggctaagagcagcccctggagaacatggggtgactgctaccattggtctggaagtatgaggctgtccaccaactatccccctga
>gene=chr20_240076-241076; species=ponAbe
CTGTCTTCTATCATTCTGTCATTCATCTAATAACTAATTTGGAGTTTGTTTCTATCTTACGAGAACAATCATCATGCAGACTCGTCCACAGGGGATCGgtcagtttgggtcctccaaatgaaaaatgtcaagacggaattggacatgcaaaagattgactgggagaacacgcctctgatggacaaaggtgagagagagcagccacaggcagggagagccttcagactgcaatgctggcctgatatgtatcaaaggagagagggatacaggaggattgaatagagggagactgagactgcagctctaagaaagtctcagccaaacaggtggggaggcccaaagcaaggcttgcccctcagaggagctcacagagggcaggaatagccaggttctcatatcccaggggttgagtctttggctgagaacagcccctggagaa-atggggtgactgctaccataggtctggaagtatgaggctgtccaccaactatctccttga
>gene=chr20_240076-241076; species=rheMac
CTGTCTTCTACCATTCTGTCATTCATCTAATAACTAATTTGGAGTTTGTATCTATCTTATGAGAACAATCATCATGCAGACTCGTCCACAGGGGATCtgtcagttcaggtcctccaaatgaaaaatgccaagacagaattggacatgcaaaagattgactgggagaacacacctctgacggacaaaggtgagagagaacaaccacaggcagggagaaccttcagactgcagtgctgacctaatacgtatcaaaggagagagggatagaggaggactgaatagaaggagactgagactgcagctctaagaaagtctcagccaaacagatggggaggcccaaagcaaggcttgcccctcagaggagctcacacagggcaggaatagccaggttctcatatcccaggggttcagtctttggctaagagcagcccctggagaacatggggtaactgctaccattggtctggaagtatgaggctgtccaccaactatccccctga
>gene=chr20_240317-241317; species=hg19
agatggggaggcccaaagcaaggcttgcccctcagaggagctcacgcagggcaggaatagccaggttctcatatcccaggggttcagactttggctgagaacagcccctggagaacatggggtgactgctaccataggtctggaagtatgaggctgtccaccaactatccccttgaagcaagttctcttgaaaggaaatctaaacagtgcacccccatggctgccacGGAGTATAAGGAGGGAGAGAAAGGAGCTGAAAGTCTAGGTTTGGCCAGCTAGGTAGACTGACTTGTGAGGTATTTATTTATTCATTTGAGTAACAAAGCAGACAGAATACATAGCCACCattggtagtacaccccaaaagcaaggatggcatgatgctggtgactcaaacgtgcctactcatggtgtcaaattggcataatcctcttgggaagctgtgtggaaataagcacagagaagcagaactctaattgcttaatccactaaacattact
>gene=chr20_240317-241317; species=bosTau
ccatcaaggc-cccaaaacaagaactgctcctcagaggagcccacccagggcagggatggctagg-----------catgggttcagtcactggctgggagcagcccctggagaacacggggagaatgctacggcacatctggaaatagaaggctctccaccaactacatcctcaagacag-ttctcctgacgggagatctgagtggggcaccc-catgcctgccacaAAGCAT-----GGGAGAGAAAGGAGCTGAATGCTTGTATTTGGCCT-CCATGTGGATCGACAGGTGAGG--------TACTCATTTGCATAATGAAATGGACAAAATACAGATTTGACATTCGTAGCAGTTTCTGAAAGCAAG---GCAATGATGCTGGTGACTTGAATGTGCCCAGCCATAATGTAAAGTTGGCATAATCCTATTAGAAGGCCGAGTGAAAACAAGTACAAAGAAACAGGTCTTTATTTATTTAAACCAGTTAATGCTACT
>gene=chr20_240317-241317; species=calJac
agatggggagg-ccaaagcaaggcttgcctctcagaggagttcacacagggcaggagtagccaggctctcatatccaatgggttcagtcttcggctgagaacagccccgggagaacatggggtgaatgctaccataggtctagaagtgtgaggctgtccaccaaccgtccccttgaagcaagttctcttgaaaggaaatctgaacagtgcacccccatggctgccacGGAGTATTAGGAGGGAGAGAAAGGAGCTGAAAGTTTAGGTTTGGCCAGCCAGGTAGACTGACTTGTGAGGTATTTATTTATTCATTTGGGCAATAAAGCAGAGAAAATTCATAGCCACCACTGATAGTACACCC-AAGAGCAAGGATGGCATGATGCTGGTGACTCAAGTGTGCCTGCCCCTGGTATAaaattggcgtaaccctc-taggaagctgtgtggaaataagcacagagaagcagaactctacttgtttaatccactaaacattact
>gene=chr20_240317-241317; species=canFam
tgatggacaggctgaaagcaaggactgcccctcagaggagccca--cagggcaaagatcaccaagctctagaatggcaggagcatagtcatgagctgggagcagcccctggagaacatg-ggtgaatgttaccatagatctggaagtaggaggttgtccaccaaccacattctcacagcagcatctcttg-agaagggtctgagcagagcacctccatggctgccacaAAGCAGTAAATGAGAAAGAAAGG-GCTAAGATTGTATGTTTGGTCAGCCATGTAAACCAGCTGATGAGGCATTCAGTTACTCATTTGCATAATAAAATGGACAAAATACAGATCCAACATT-CTAATACTCT------------TTACAATGATGCTTATGACTCAAACATGCTCACCCACaatataaaattggcataaccctgttgcaaagtcaagtggaaataagaacaaaaaaacagaattctatttgtttaatccagttaacattact
>gene=chr20_240317-241317; species=equCab
ggatggggaggccagaagaaacaattgcctctcagaggagcacacccagggcagggatggcccgacagtggtatcccatgagttcagtcattggctggaagcagcccctggagaacacggggtgaatgccactgtagatgtggaagtgagaggctgtccaccaattccatcctcgcagcagtttctctcgaagggagatctgagtggtacacccccatggctgccacaGAGCATATGGAGGGAGAGAAAGGAGCTCAAAGTATATGTTTGATCAGCCAGGTAGATTGAGTGATGAGATATTCATTTACTCATTTGTGTAACAAAATGGACA------GGATCCAACATTGATAATACTCTCGGAAAGCAA-GCTGCAACGATGCCAGTGACTCGTGTGTGCCCACCCACagtataaaattggcgtaaccctattggaaagccgagtggaaaggagtacaaagagacagaattctatttgtttaatccagttgacatgact
>gene=chr20_240317-241317; species=gorGor
--------------------------------------------------------------------------------------------------------------------------------------------------------------------------------------------------------------------------------------------------------------------------------------------------------------------------------------------------------------------------------------------------------------------------------------------------------------------------------------------------------------------
>gene=chr20_240317-241317; species=panTro
agatggggaggcccaaagcaaggcttgcccctcagaggagctcacgcagggcaggaatagccaggttcttatatcccaggggttcagactttggctgagaacagcccctggagaacatggggtgactgctaccataggtctggaagtatgaggctgtccaccaactatccccttgaagcaagTTCTCTTgaaaggaaaTCTGAACAGTGCACCCCCATGGCTGCCACGGAGTATAAGGAGGGAGAGAAAGGAGCTGAAAGTCTAGGTTTGGCCAGCTAGGTAGACTGACTTGTGAGGTATTTATTTATTCATTTGAGTAACAAAGCAGACAGAATACATAGCCACCATTGGTAGTACACCCCAAAAGCAAGGATGGCATGATGCTGGTGACTCAAACGTGCCTACTCATGGTGTCaaattggcataatcctcttgggaagctgtgtggaaataagcacagagaagcagaactctacttgcttaatccactaaacattact
>gene=chr20_240317-241317; species=papHam
agatggggaggcccaaagcaaggcttgcccctcaggggagctcacacagggcaggaatagccaggttctcatatcccaggggttcagtctttggctaagagcagcccctggagaacatggggtgactgctaccattggtctggaagtatgaggctgtccaccaactatccccctgaagcaagttctcttgaaaggaaatctgagcagt-----------gctgccatggAGTATAAGGAGGAAGAGAAAGGAGCTAAAAGTCTAGGTTTGCCCAGCTACGTAGACTGACTTGTGAGGTATTTATTTATTCGTTTGAGTAACAAAGCAGACAGAATACATAGCCGCCATTGGTAGTACACCCCGAAAGCAAGGAAAGCATGATGCTGGTGACTCAAACGTACCTACCTATGgtgtaaaattagcataatcctcctgggaagctgtgcagaaataagcacagagaagcagaactctacttgtttaatccactaaacattact
>gene=chr20_240317-241317; species=ponAbe
aggtggggaggcccaaagcaaggcttgcccctcagaggagctcacagagggcaggaatagccaggttctcatatcccaggggttgagtctttggctgagaacagcccctggagaa-atggggtgactgctaccataggtctggaagtatgaggctgtccaccaactatctccttgaagcaagttctcttgaaaggaaatctgaacagtgcacccccatggctgccacaGAGTATAAGGAGGGAGAGAAAGGAGCTGAAAGTCTAGGTTTGGTCAGCTAGGTAGACTGACTTGTGAGGTATTTATTTATTCATTTGAGTAACAAAGCAGACAGAATACATAGCCACCATTGGTAGTACACCCAAAAAACAAGGATGGCATGATGCTGGTGACTCAAACGTTCCTACCCATGgtgtcaaattggcataatcctcttgggaagctgtgcagaaataagcacagagaagcagaactctact---ttaatccactaaacattact
>gene=chr20_240317-241317; species=rheMac
agatggggaggcccaaagcaaggcttgcccctcagaggagctcacacagggcaggaatagccaggttctcatatcccaggggttcagtctttggctaagagcagcccctggagaacatggggtaactgctaccattggtctggaagtatgaggctgtccaccaactatccccctgaagcaagTTCTCTTGAAAGGAAATCTGAACAGT-----------GCTGCCATGGAGTATAAGGAGGAAGAGAAAGGAGCTAAAAGTCTAGGTTTGCCCAGCTAGGTAGACTGACTTGTGAAGTATTTATTTTTTCATTTGAGTAACAAAGCAGACAGAATACATAGCTGCCATTGGTAGTACGCCCCGAAAGCAAGGAAGGCATGATGCTGGTGACTCAAACGTACCTACCCATGGTGTAAAATTGGCATAATCCTCCTGGGAAGCTGTGCAGAAATAAGCACAGAGAAGCAGAACTCTACTTGTTTAATCCACTAAACATTACT
>gene=chr20_244126-245126; species=hg19
agcctgttgggtgtgcacacgcttggggcagtgctgacataccagccccctgccgcctcggacccctacagacctcgggtgctgacgagcataggaggaaagccgaggtggggctgagggcagctcggcacctacagcctgggtgccatgaatggcagtaggagTCTTCTCAGTTCTGTCTCCCTCCCTTCAGTGTGGATGAAGGGGTAGAAATGAGGTACAGCATCCTGTCTTTCCCAGGGGTCGTGTTGCATCCTTTAATAGTTTACCACTGACAGCACTACCAACGATTTGGGGATTGTGTCTCGAGGAAGCAATTGACCTAAATTTCATGTATCAATGAAACTGTTTTTCCTTATGGttttaattatttatttattttataaaataaaataaataGGCTTTTAATATATAATGAAAGCCTTTTAATGTTAACATGCAAGGACTGAAAGAATACCTGTTGGACTGCAAGATGGCTGCTCCCTCTACCCTCAGCTTCA
>gene=chr20_244126-245126; species=bosTau
--------------------------------------------------------------------------------------------------------------------------------------------------------------------------------------------------------------------------------------------------------------------------------------------------------------------------------------------------------------------------------------------------------------------------------------------------------------------------------------------------------------------
>gene=chr20_244126-245126; species=calJac
--------------------------------------------------------------------------------------------------------------------------------------------------------------------------------------------------------------------------------------------------------------------------------------------------------------------------------------------------------------------------------------------------------------------------------------------------------------------------------------------------------------------
>gene=chr20_244126-245126; species=canFam
--------------------------------------------------------------------------------------------------------------------------------------------------------------------TCCCTTCAATTCTATCT-CCTCCATGCACTGTGGGTGAAGAGGTAGAAATAAAGTGTAGTATCCTATCTTTTTCAGGGGCTGTGTCTTATCCTTTGATGGTTCACCATTGGTG--ACCACAAGTAATTTTGATATTGTACCTTAAAAATGCAATCTATCTAAATTTTGTGTATCATTGGAACTGTTCCtttttataatta-------tattttaaattGAGATATAAAACATATTAGTTTCTAG---------C-------------------TGGAAGGATAGAAAAATCACCTATTGATCTGTAAGACACCTGGCTCCTTTTCCTTCTGCTTCA
>gene=chr20_244126-245126; species=equCab
-------------------------------------------------------------------------------------------------------------------------------------------------------------------GTCCTCTCTGTTCTGTCTAACTCCCTGCGCTGGGGGTGAAGGGGTAGGAACGAACTGTAATGTCTTATCTTTTCCGGGGATCTTGTTTCATCCTCTGATGGGTCGCCACTAACAGCACCACAAATAATTTAGGGACTGTGCCTTGAAGAAGCGATTTACCTAAATTTTATATATCAATGGAACTGTTATATTCTGTAATCA-------TTCTTTGGAATAACAGAAGGAATGAATAAACTGCTAA-ACATGTAA------------------------aggattgaaagaacac--atcgaaggaaaagacagctggttccttccccttcacctcca
>gene=chr20_244126-245126; species=gorGor
agcctgttgggtgtgcacacgcttggggcagtgctgacataccagccccctgccgcctcggacccctacagacctcgggtgctgacg---------------------------------------------TacaacctgggtgccatgaatggcagtaggagTCTTCTCAGTTCTGTCTCCCTCCCTTCAGTGTGGATGAAGGGGTAGAAATGAGGTACAGCATCCTGTCTTTCCCAGGGGT-GTGTTGCATCCTTTAAAAGTTTACCACTGACAG-ACTACCAACGATTTGGGGATTGTGTCTCGAGGAAGCAATTGACCTAAGTTTCATGTATCAATGAAACTGTTTTTCCTTATAGttttaattatttatttgttttataaaataaaataaata-gcttttaatatataatGAAAGCCTTTTAATGTTAACATGCAAGGACTGAAAGAATACCTGTTGGACTGCAAGATGGCTGCTCCCTCTACCCTCAGCTTCA
>gene=chr20_244126-245126; species=panTro
agcctgttgggtgcgcac--gcttggggcagtgctgacataccagccccctgccgcctcggacccctacagacctcgggtgccgacgagcataggaggaaagccaaggtggggctgagggcagctcaacacctacagcctgggtgccatgaatggcagtaggagTCTTCTCAGTTCTGTCTCCCTCCCTTCAGTGTGGATGAAGGGGTAGAAATGAGGTACAGCATCCTGTCTTTCCCAGGGGTCGTGTTGCATCCTTTAATAGTTTACCACTGACAGCACTACCAACGATTTGGGGATTGTGTCTCGAGGAAGCAATTGACCTAAATTTCATGTATCAATGAAACTGTTTTTCCTTATAGttttaattatttattt----tataaaataaaataaataGGCTTTTAATATATAATGAAAGCCTTTTAATGTTAACATGCAAGGACTGAAAGAATACCTGTGGGACTGCAAGATGGCTGCTCCCTCTACCCTCAGCTTCA
>gene=chr20_244126-245126; species=papHam
agcctgctgggtgcgcgcacacttggggcagtgctgacataccagccctctgccacctcagacccctacagactttgggtgctgatgagcatagaagggaagccgaagtggggctgagggcaacttggcacttacagcctgggtgccatgaatggcagtaggaCTCTTCTCAGTTCTGTCTCCCTCCCTTCAGTGTGGATGAAGGGGTAGAAACGAGGTATAGCAT-CTCTCTTTCCCAGGGGTCGTGTTGCATCTTTTAATGGTTTACCACTGACAGCACCACCAATGATTTGGGGATTGTGTCTCTAGGAAGCAATTTACCTAAATTTCATGTATCAATGAAACTGTTTCTCCTTATCGTTTTATTTATTTATTT-----ATTGTGTAAAATAAATATGCTTTTAATGTATAATGAAAGCCTGTTGATGCTAACATGCAAGGATTGAAAGAACACTTGTTGGACTGCAAGATGGCTGCTCCCTCTACCCTCAGCTGCA
>gene=chr20_244126-245126; species=ponAbe
agcctgctgggtgtgcacacgcttggggcagtgctgacataccagccccctgccacctcggacccctacagaccttgggtgctgacgagcataggaggaaagccgaggtggggctgagggcagcttggcacttacagcctgggtgccatgaatggcagtaggagTCTTCTCAGTTCTGTCTCCCTCCCTTCAGTGTGGATGAAGGGGTAGAAATGAAGTACAGCATCCTGTCTTTCCCAGGGGTCATGTTGCATCCTTTAATGGTTTACCGCTGACAGCACTATCAACGATTTGGGGATTGTGTCTCGAGGAAGCAATTTACCTAAATTTCATGTATCAATGAAACTGTTTTTCCTTATAGttttaattatttattt---------tataaaataaataGGCTTTTAATATATAATGAAAGCCTGTTAATGTTAACATGCAAGGATTGAAAGAATACCTGTTGGACTGCAAGATGGCTGCTCCCTCTACCCTCAGCTTCA
>gene=chr20_244126-245126; species=rheMac
agcctgctgggtgtgcacacacttggggcagtgctgacatatcagccccctgccacctcagacccctacagactttgggtgctgataagcatagaagggaagccgaagtggggctgagggcaacttggcatgtacagcctgggtgccatgaatggcagtaggagTCTTCTCAGTTCTGTCTCCCTCCCTTCAGTGTGGATGAAGGGGTAGAAACGACGTATAGCAT-CTCTCTTTCCCAGGGGTCGTGTTGCATCTTTTAATGGTTTACCACTGACAGTGCCACCAACGATTTGGGGATTGTGTCTCTAGGAAGCAATTTACCTAAATTTCATGTATCAATGAAACTGTTTCTCCTTATCGttttatttatttattt-----attgtgtaaaataaatatgcttttaatatataatGAAAGCCTGTTGATGTTAACATGCAAGGATTGAAAGAACACCTGTTGGACTGCAAGATGGCTGCTCCCTCTACCCTCAGCTGCA
>gene=chr20_249149-250149; species=hg19
agcaatcctcccacctcagtctccctagtagctaggactacaggtgcacaccatcatgcccagctaatttttatattttttatagagatggggtttcaccatgttgtccagtctggtctcaaattcctgagatcaagcaacccactggcctcagcctcccaaagtgtgaggattacaggcctgagccaccatgccgggccatcattaatcagctactccagcacttagcagttcagctctctcctgctcagctgagctcctgaTTGTACAGTGGTTAAGAGCAAActgcctctgccacttagtaacctggtgacttgaaaaatcactttgccttttcatcctttggtttcttcatctgtaaaatgaaaataacaataaacaatacctacttcacagggtggttgttgtgagggtgtagtgagttgatgtatgtaaagcATAACGTAGGTTCCATTGAAGTGTTTGCTATTGTGTTCAACAGGGTCCATTTCTGCTTGGAG
>gene=chr20_249149-250149; species=bosTau
agtagtctcactggcttagtCTCCCCC---------------------------------------------------------------------CAGCATAT-----GGGATCttcccaga--ccagggatcgaacactgcactggc----------------aggaggattcttaacctagaccaccagggaAGCCTtgtcttaattggctcccatgacacctggtggctcagctctctccagcccggctgaggtcctgacaGTGCACTGATTAAGAGTGAActgcctctaccactttca-gcctggtgactcgaaaaatcactaaacagctgtatgctttgggttcttcctccgtaaaatgaaaat----gctcacaatacccacctcctagggttgttcctgtgaggatttgatgagctgacagatgtaTG---------AAGTTCCAGCTAAGCATTTGCTATGATGTTCAACACTGTCCATTTCTGTTTGGAG
>gene=chr20_249149-250149; species=calJac
--------------------------------------------------------------------------------------------------------------------------------------------------------------------------------------------------------------------------------------------------------------------------------------------------------------------------------------------------------------------------------------------------------------------------------------------------------------------------------------------------------------------
>gene=chr20_249149-250149; species=canFam
--------------------------------------------------------------------------------------------------------------------------------------------------------------------------------------------------------tgtcttagctggctgctctgacacc-tgcggctcagctccc--cagctcacctgagctcctaacaGTACAGTGTT---------------TGAGCTACCTTAT-GCCTGgtgacttgagaaatcactttgtctcttcatgtactgggtttttcacccataagatggaaat----gctaacaatacgtacctcatagggttgactttatgaggacttaatgactgggtatatgaaaagcacAGAGTAAGCACTAGCTAAGTGTTTGCTATTATGTTCAACATTGTCCATTTCT--------
>gene=chr20_249149-250149; species=equCab
-------------------------------------------------------------------------------------------------------------------------------------------------------------------------------------------------------------taacagactagtctgacact-ggcagctcagctctctgcagctcagctgagctcctgacaGTATAGTGGGTAAGAG--AACCGCCAGGAccacgtagc-agctggtgactcgaaaaatcactttacctcttcatgctttggcttccttatctgtaaaatggaagt----gctgacaacgtctacctcgtagggttgttcttgtgaggatctaatgagctgatatacgtaacgcATAGGGTAAGT------------TCTGCTATTATGTTCAACGTCGTCAGTTTCTGTTTGGAG
>gene=chr20_249149-250149; species=gorGor
agc-atcctcccacctcagtctccctagtagctaggactacaggtgcacaccatcatgcccagctaatttttatattttttatagagatggggtttcaccatgttgtccaggctggtctcaaattcctgagatcaagcaacccactggcctca-cctcccaaagtgtgaggattacaggcatgagccaccatgccgggccatcattaatcagctactccagcacttagcagttcagctctctcctgctcagctgagctcctgaTTGTACAGTGGTTAAGAGCAAActgcctctgccacttagtaacctggtgacttgaaaaatcactttgccttttcatcctttggtttcttcatctgtaaaatgaaaa--acaataaacaatacctacttcacagggttgttgttgtgagggtgtagtgagttgatatatgtaaagcATAAAGAAGGTTCCATTGAAGTGTTTGCTGTTGTGTTCAACAGGGTCCATTTCTGCTTGGAG
>gene=chr20_249149-250149; species=panTro
agcaatcctcccacctcagtctccctagtagctaggactacaggtgcacaccatcatgcccagctaatttttatattttttatagagatgga-caacaccatgttgtccaggctggtctcaaattcctgagatcaagcaacccactggcctcagcctcccaaagtgtgaggattacaggcatgagccaccatgccgggccatcattaatcagctactccagcacttagcagttcagctctctcctgctcagctgagctcctgaTTGTACAGTGGTTAAGAGCAAActgcctctgccacttagtaacctggtgacttgaaaaatcactttgccttttcatcctttggtttcttcatctgtaaaatgaaaataacaataaacaatacctacttcacagggttgttgttgcgagggtgtagtgagttgatatatgtaaagcataaagtagGTTCCATTGAAGTGTTTGCTATTGTGTTCAATATGGTCCATTTCTGCTTGGAG
>gene=chr20_249149-250149; species=papHam
agcaatcctcctacctcagtctccccagcagctaggactacaggcgcatgccatcatacccagctaatttttatattttttatagagacagtgtttcaccatgttgcccaggctggtctcaaattcctgagatcaagcaatccactggcctcagcctcccaaagtgcgaggattacaggcatgagccaccatgccaggccatcattaatcagctactctagcacttggcagttcagctctctcctgctcagctgagctcctgaTTATACAGAGGTTAAGAGCAAActgcctctgtcacttagtaacctggtgacttaaaaaatcactttgccttttcatcctttggtttcttcatctgtaaaatgaaaat-------aacaatacctatttcata-ggttgttgctatgaggatgtagtgagtcgatacatgtaaagcataaagtagGTTCTATTGAAGTGTTTGCTATTGTATTCAACATGGTCCATTTCTGCTTGGAG
>gene=chr20_249149-250149; species=ponAbe
agcaatcctcccacctcagtctccctagtagctaggactacaggtgcacaccatcatgcccagctaatttttatattttttatagagacggggtttcaccatgttgcccaggctggtctcaaattcctgagagcaagcaatccactggcctcagcctcccaaagtgtgaggagtacaggcatgagccactatgccaggccatcattaatcagctactccagcacttgccagttcagctctctcctgctcagctgagctcctgaTTGTACAGCGGTTAAGAGCAAActgcctctgccacttagtaacctggcaacttgaaaaatcactttgccttttcatcctttggtttcttcatctgtaaaatgaaaataacaataaacaatacctacttcatagggttgttgttgtgaggatgtagtgagttgatatatgtaaagcataaagtagGTTCCACTGAAGCATTTGCTATTGTGTTCAACATGGTCCATTTCTGCTTGGAG
>gene=chr20_249149-250149; species=rheMac
agcaatcctcctacctcagtctccctagcagctaggactacaggcgcatgccatcatacccagcgaatttttatattttttatagagacagtgtttcaccatgttgcccaggctggtctcaaattcctgagatcaagcaatccactggcctcagcctcccaaagtgcaaggattacaggcatgagccaccatgccaggccatcattaatcagctgctccagcacttggcagttcagctctctcctgctcagctgagctcctgaTTATACAGAGGTTAAGAGCAAActgcctctgccacttagtaacctggtgacttgaaaaatcactttgccttttcatcctttggtttcttcatctgtaaaatgaaaat-------aacaatacctatttcatagggttgttgctgtgaggatgtagtgagtcgatacatgtaaagcataaagtaggttctattgaagtgtttgctattgtATTCAACATGGTCCATTTCTGCTTGGAG
>gene=chr20_256076-257076; species=hg19
TGTCATCAAGGAGAGGTAAGCCTGGGGGACCCCCAACCCAACCGCAGAGGGCTTGCCCCAAGGAAGGGCAGGCAAAGAATTGGTTTCTGGGGCCCAGAAACCTGCCAAGTGAACAGGACAGACTTCTCTCCTTGTAGAGTGTCTTCCAGGCTATTCTTCCCTGAAGCCAACCACCCCACTCAACTCTGCCTTCCTCAAAAACCCAGAAGTGGAAGGCTGTACCCACTTGGTTGACAcatgggatctgggaactagaagggcccttagagattacaccacccagcctgctgtgtacagatgggaattggaggcctttgcagagatgggaaaggtcacatctgcccctggtcagtggcagatccaaggtggaaacccaggaccgcccctccctccctgtacagggttctgccatccacACCAGGCTGCCTTCCCCAAGAACAGAGAGCCTCCGTGAGCTCAGAGTGTGACTGGTTTAAGAGGCAGTGGCAAAAAGATCACAT
>gene=chr20_256076-257076; species=bosTau
--------------GGCAGGCCTGGTGGATCCCCAGCTCAAACAGGGACGGCCTG-CCCCTGGGAGGTCGGGCAGGGAATTGGTTTTTGGGTCCCAGAAGTCTGCCCCACAGAGAGAACACCGTTCTCTCCTCGCAGGGTGCCTTCCAGGCCATTCTTCGCTGGAGCCAACCACCCTACTCAACACCGTCTTCCTGAACAGCCTGGGAGCTCAGGGGTGCACCCACTTGGTTGAGACACGGAATCT-GGAACTTGAGGGGGCCAAGGAGATTACCTAACTCAGCCTGCTACATGCAGAT-GGACACTCAGGCC----AAGAGATGGAAAAGGTCATGGCTGCCGCCAGTCAG-----------AGGCAAACACCCAG----TCCTGCCTG------CACA-GGTCCTGCCTTCTCCCCCAGGCTGCC--CCCCAAGAACAGAGAGCTTGCTCAAGCCCAGAGCATGGCTAGTGTAAGAGGT-GCTGCTCAAGGACCACCT
>gene=chr20_256076-257076; species=calJac
TGTCGTCATGGAGAAGCAAGCCTGGGTGACCC-CAAGCCAACCGCAGAGGGCTTGCTCCAAGGGAAGGCAGGCAAAGAATTGGTTTCTGGGGCCCAGAAACCTGCCAAGTGAAGAGGACATCCTTCTCTCCTTGTGGGGTATTTGCCAGGCTATTCTTCCCTGAAGCCAACCACCCCACTCAACTCTGCCTTCCTCAAAGAGGCAGAAGTGGAAGTCTGTACCCACTTGGCTGACATatggaatctgtgaactggaagggtcctcagggatttcataacccagcctgccatgtacagatgggaatcagaggcctctgcagagatgggaaaggtcacatctgcccctggtcagtggcagatccaaggtggaaacacag-g-----------------TACAGGGTTCTGCCGTCCGCATCAGGCTGCCTTCCCCAAGAATAGAGAGCCTCTGTGGGCCCAGAGTGTGGCTGGTCTACAAGGCAGTAGGAAAATGATCACAT
>gene=chr20_256076-257076; species=canFam
TACCATCATGGAGAGGCCGGCCTAGTGGATCCCCAGCTCTGCCACAAAGAGCCTGATCCAAGAAAGG--CGGCAGAGAACTGGCTTCGGGGGCCCAGGAGCCAGTCACGCAGAGAAAACATCCTTCTCTCCTCATGGAGTATCTTCCAGGCCATTCTTCCCTAGAGCCAACCACACTACTCAACTCCAATTTCTTGAACAACCCAGGAGCTTAGGGGTCCACCCACTTGGTGGAAATGTGGAATCTGGGAACCAGAAGAGTCCAAAACGATTATGTGACTCATCTTCCTGTATACTAACAGGACATGAAAGCC----CAGAGATGGGAAAGGTCACATCTGCCCCTGGTCAGCAGCAGAGCCAAGGTGAGGATCCAG----GTCCCCCCG------TCCAGGGTTCTGCCTTCTACACCAGGCTACCTTCCCGGGGACCAGAGAGTGACTTCAAGGACACAGCATAGCGGGTTTAAGAAGCATCTCCAAAAAGATCACAT
>gene=chr20_256076-257076; species=equCab
TGCCATCACAGAGAGGCTAGCCCGGCGGATCCCCAGCACAGCCAGAGAGGGCCGGACCCCAGGGAGGACAGGCAGAGAACTGGTTTTTGGAGCCCATAAGTCTGCCAAGCAGGGAAGACATCCTCCTCTCCTTGCAGTGTATCTTCCAGGCCATTCTTCCCTGGAGCCAACCAACCCACTCAACTCCATCTTCCTGAACAAGCCAGGAGCTGAGGGGTACACCAGCTTGGTCAAAACAcgggatctggaaactagaagggtccataaagattacctgactcggcctgctgtgcacagaggggacactgagggc----cagagatgggagaggtcacgtctgccactggtcagtggcagcacccaggcaaaaacccag----gtctccctg------tccagggttctGCCTTCGACACAGG-CTGCCTTCCCTGAGAACGGAGAGCCTCTTCGACCCTGCAGCGCAGCTAGTTTAAGAGGCAGCTGCAAAAAGATCACGT
>gene=chr20_256076-257076; species=gorGor
TGTCATCAAGGAGAGGTAAGCCTGGGGGACCCCCAACCCAACCGCAGAGGGCTTGCCCCAAGGAAGGGC-GGCAAAGAATTGGTTTCTGGGGCCCAGAAACCTGCCAAGTGAACAGGACATCCTTCTCTCCTTGTAGAGTGTCTTCCAGGCTATTCTTCCCTGAAGCCAACCACCCCACTCCACTCTGCCTTCCTCAAAAACCCGGAAGTGGAAGGCTGTACCCACTTGGTTGACAcatgggatctgggaactagaagggcccttagagattacaccacccagcctgctgtgtacagatgggaattggaggcctttgcagagatgggaaaggtcac-tctgcccctggt-agtggcagaTCCAAGG--------------------------------------------------------------------------------------------------------------------------------------
>gene=chr20_256076-257076; species=panTro
TGTCATCAAGGAGAGGTAAGCCTGGGGGACCCCCAACCCAACCGCAGAGGGCTTGCCCCAAGGAAGGGCAGGCAAAGAATTGGTTTCTGGGGCCCAGAAACCTGCCAAGTGAACAGGACATCCTTCTCTCCTTGTGGAGTGTCTTCCAGGCTATTCTTCCCTGAAGCCAACCACCCCACTCAACTCTGCCTTCCTCAAAAACCCAAAAGTGGAAGGCTGTACCCACTTGGTTGACAcatgggatctgggaactagaagggccctcagagattacaccacccagcctgctgtgtacagatgggaattggaggcctttgcagagatgggaaaggtcacatctgcccctggtcagtggcagatccaaggtggaaacccaggcccgcccctccctccctgtacagggttctgccatccacACCAGGCTGCCTTCCCCAAGAACAGAGAGCCTCCGTGAGCTCAGAGTGTGGCTGGTTTAAGAGGCGGTGGCAAAAAGATCACAT
>gene=chr20_256076-257076; species=papHam
TGTCATCATGGAGAGGTAAGCCTGGGGGACCCCCAACCCAATCGCAGAGGGCTTGC-CCAAGGGAGGGTAGGCAAAGAATTGGTTTCTAGGGTCCAAAAACCTGCCAAGTGAAGAGGACATCCTTCTCTCCTTGTGGAGTGTCTTCCAGGCTATTCTTCCCTGAAGCCAACCAGCCCACTCAACTCTGCCTTCCTCAAGAACCCAGAAGTGAAGGGCTGCACCCACTTGGTTGATAcatggaatctgggaactagaagagcccttagagattacacaacccagtccgctgtgtacagatgggaatcggag------------------------------gcccCTGGTCAGTGGCAGGTCCAAGGCGGAAACCTAG----GCCCCTCCCTCCCTGTACAGGGTTCTGCCATCCACACCAGGCTGCCTTCCCCAAGAACAGAGAGCCTCTGTGAGCTCAGAGTGTGGCTGGTTTAAGAGGCAGTGGCAAAAACATCACAT
>gene=chr20_256076-257076; species=ponAbe
TGTCACCATGGAGAGGTAAGCCTGGGGGACCCTCAACCCAACCACAGAGGCCTT-CTCCAAGGCAGGGCAGGCAAAGAATTGGTTTGGGGAGCCCAGAAACCTGCCAAGTGAAGAGGACATCCTTCTCTCCTTGTGGAGTGTCTTCCAGACTATTCTTCCCTGAGGCCAACCACCCCACTCAACTCTGCCTTCCTCAAAAACCCAGAAGTGGAAGGCTGTACCCATTTGGTTGATAcatgggatctgggaactagaagggcccttagagatcaca-cacccagcctgctgtgtacagatgggaattggaggcctttgcagagatgggaaaggtcacatctgcccctggtcagtggcagatccaaggtggaaacccag----gcccctccctccctgtacagggttctgccatccacACCAGGCTGCCTTCCCCAAGAATAGAGAGCCTCTGTGAGCTCAGAGTGTGGCTGGTTTAAGAAGCAGTCTAAAGAAGATCACAT
>gene=chr20_256076-257076; species=rheMac
TGTCATCATGGAGAGGTAAGCCTGGGGGACCCCCAACCCAATCGCAGAGGGCTTGCCCCAAGGGAGGGTAGGCAAAGAATTGGTTTCTAGGGCCCAAAAACCTGCCAAGTGAAGAGGACATCCTTCTCTCCTTGTGGAGTGTCTTCCAGGCTATTCTTCCCTGAAGCCAACCACCCCACTCAACTCTGCCTTCCTCAAGAACCCAGAAGTGAAGGGCTGCACCCACTTGGTTGATAcatggaatctgggaactagaagagcccttagagattacacaacccagcctgctgtgtacagatgggaatcggaggcctctgcagagatgggaaaggtcacatctgcccc-ggtcagtggcaggtccaaggcggaaacctag----gcccctccctccctgtacagggttctgccatccacACCAGACTGCCTTCCCCAAGAACAGAGAGCCTCTGTGAGCTCAGAGTGTGGCTGGTTTAAGAGGCAGCGGCAAAAACATCACAT
>gene=chr20_258243-259243; species=hg19
gatccctagactagtccccactctgccactgacttgccgggtggctctcgccaagactgtccctctccagacttcagtctcctcaGAGACACACTCAAGGAAGTGAGACCAGGCAGATGGGGTGACAGTGGCTCCCAAGACACAACCCATGGCAGGATTAAGACAAAGTCTATCCTGTCTTCCTCCAGAGAGACCCCCAATGTCTGGGGTTGACTGATCCACCACCCCTCTGCTCAGCAGGTGTGTAGTCTGCTCAGGGAAAAGGAACCACAGGCCAGGCAGGAtggaagccaggagacccaggttctagcccagccactgactcccagaaggaccttggCAGGAAACAgagccaggctaggattggattctggctcctagctatataaccttccacaagctactgcacctctcttagcctcggtttcctcatctgtaaaatgggaggacagcttccctgcctccaagtagttgcaatgactgagtgtgtgcctgtaaCA
>gene=chr20_258243-259243; species=bosTau
GATCCTTGG--------------------------------------------------------------------------------------------------------------------------------------------------------------GTCTATCCTGCCACCCTCCGGAGAGATCCCAAGTGTCTGAAGCTGCCTGACACAC--------------------------------CAGGGGAAAAAAACCACAGGCTCA-------ACAACTCT-GTGACCAGTGACCTG-CCCAGCCACCAACTCCCAGAGGAACCTTGGCAggaaac--agataggttgggattggatgctggctcctagctgtataactttcagcaggctacttcactttccttagcctcagtttcctcatctgtaaaatgggagaaaagcttccctgcctttaggtagttgtaaggactgaaagtatgcccgtaaaa
>gene=chr20_258243-259243; species=calJac
GATCTCT-TActagtccccactctgctactgacttgctgtgtggccctcaccaagactgtccctctctggacttcagtctccccaGAGACACACTCAAGGAAGTGAGACCAGGAAGATGGGGTGACAGGGGTTCCCAAGACACAACCCACAGCAGGATTAAGACAAAGTCTATCCTCTCTTTCTCCAGAGAGATCCCCAGTGTCTGGGGTTGCCTAATCCACTGCCCCTCC-CTCAGCAGGTGTGTAGTCTGCCCAGGGAAAAGGAACCACAGACCAGacaggatggaagccaggagtcctggattctagcccagccattgactcccagaagaatcttggCAGGAAAtggagacaggctaggattggattatggttcccagctatatgaccttccacaagctacttctcctctcttagccttggtttcctcacctgtaaaatgggaggacagtttccctgcttccaggtagtt---atgactgagtgtgtgcctgtaata
>gene=chr20_258243-259243; species=canFam
GATCACTAGACTA----------------tGACTTATTGTGTG--CCTAACCAAGACTATCCCTCCCTGGGCCT--GTCTCCTCAGGCACACGCTCAAGCCAACAAACCCAGGGAGATGGGGCGACACTGACTTCCTTGAGGTGA-CCACTG--------AGACAAAGTCTGTATTGACTCCCTCCGGGGGGGTCCCCGGGGTCTGAGGCTGGCTGACACACCACCCCTCCCCTTGGAAGGCATTCAGTCTGCTCCAGGGAAAAAAACCACAGGCTCAGCACAATAGAGGCCA-GAGACCTGGGACCTGGCCCAGCCACTGACTCCCAGAGagaccatggcaggaagcagaggcaggctgggcctggattctggctcccggctgtaagacctttagcaggctaccacacttcctctaggttcagctttcacatctgtaaaatgggtgaacag--tccctgcctctgggtagttgCAACAGCTGAGAGTGTGCCCATCCAT
>gene=chr20_258243-259243; species=equCab
------------------------------GCCTTACTGCGCAACCCTCGCCACGCCTGTCACTCTCTGGACCTGCGTCTCCT----CACACACTCAAG-GGACAAGCCCAGGGAGATGGGGTGACACTGGCTCCCAAGACACAA-CTACGGCAGGATGAAGAGAAAGCCTGTCCTGCCATCCTCCGGAGGGATCCCCAGAGTCCGAAGCTGCCAGGCACACCACCACTCCCCTCAGAAGGCTTCTAGTCTGCTCAGGGGAAAGAAACCACCGGCTCAGCGGGATGGAAGCCAGGAGACCTGGCACCTGGCCCAGCCAAGGATGCCcagagagacctcggcaggaaatagaggcaggctgggcttggattctggctcctagctgtataaccttcagcagactacttcacttcccttagcctcagttttctcatctgtaaaatgcgatgacag--t-cctgcctccaggtagttgtaaggactCAGAGTATGCCCATAAAA
>gene=chr20_258243-259243; species=gorGor
gatccctagactagtgcccactctgccactgacttgtggtgtggccctcgccaagactgtccctctccagacttcagtctctccaAAGACACACTCAAGGAAGTGAGACCAGGCAGATGGGGTGACAGTGGCTCCCAAGACACAACCCATGGCAGGATTAAGACAAAGTCTATCCTGTC-TCCTCCAGAGAGATCCCCAATGTCTGGGGTTGACTGATCCACCACCCCTCTGCTCAGCAGGTGTGTAGTCTGCTCAGGGAAAAGGAACCACAGGCCAGgcaggatggaagccaggagacctaggttctagcccagccactgactcccagaaggaccttggCAGGAAACAgagccaggctaggattggattctggctcctagctatataaccttccacaagctactgcacctctcttagcctcggtttcctcatctgtaaaatgggaggacagcttccctgcctccaagtagttgcagtgaCTGAGTGTGTGC--------
>gene=chr20_258243-259243; species=panTro
gatccctagactagtccccactctgccactgacttgcggtgtggccctcgccaagactgtccctctccagacttcagtctcctcaGAGACACACTCAAGGAAGTGAGACCAGGCAGATGGGGTGACAGTGGCTCCCAAGACACAACCCATGGCAGGATTAAGACAAAGTCTATCCTGTCTTCCTCCAGAGAGATCCCCAATGTCTGGGGTTGACTGATCCACCACCCCTCTGCTCAGCAGGTGTGTAGTCTGCTCAGGGAAAAGGAACCACAGGCCAGGCAGGAtggaagccaggagacctaggttccagcccagccactgactcccagaaggaccttggCAGGAAACAgagccaggctaggattggattctggctcctagctatataaccttccacaagctactgcacctctcttagcctcggtttcctcatctgtaaaatgggaggacagcttccctgcctccaagtagttgcaatgactgagtgTGCGCCTGTAACA
>gene=chr20_258243-259243; species=papHam
gatccctagactagtccccactctgccactgacttgcagtgtggccctcaccaagactgtccctctccagacttcagtctcctcaGAGACACACTCAAGGAAGTGAGACCAGGCAGATGGGGTGACAGTGGCTCCCAAGACACAACCCATGGCAGGATTAAGACAAAGTCTATCCTGTCTTCCTCCAGAGAGATCCCCAATGTCTGGGGTTGCCTGATCCAATGCCCCTCTGCTCAGCAGCTGTGTAGTCTGCTCAGGGAAAAGGAACCACAGGCCAGGCAGGAtggaagccaggagacctaggttctagcccagccactgactcccagaaggaccttggcaggaaacggagccaggctagagttggattctggttcctagctataaaaccttccacaagctacttcacctctcttagtctcagtttcctcccctgtaaaa----aggacagcttccctgcctccaggtagttgcaatgactgggtgtgtgcctgtaaca
>gene=chr20_258243-259243; species=ponAbe
gatccctagactagtccccactctgccactgacttgcggtgtggccctcgccaagactgtccctctccagacttcagtctcctcaGAGACACACTCaaggaagtgagaccaggcagatggggtgacagtggctcccaagacacaacctatggcaggattaagacaaagtctctcctgtcttccTCCAGAGAGATCCCCGATGTCTGGGGTTGCCTGATCCACCGCCCCTCTGCTCAGCAGGTGTGTAGTCTGCTCAGGGAAAAGGAACCACAGGCCAGGCAGGAtggaagccagcagacctaggttctagcccagccactgactcccagaaggaccttggCAGGAAACAgagccaggctaggattggattctggctcctagctatataaccttccacaagctacttcacctttcttagcctcggtttcatcatctgtaaaatgggaggacagcttccctgcctccaagtagttgcaatgactgagtgtgtgcctctaaca
>gene=chr20_258243-259243; species=rheMac
gatccctagactagtccccactctgccactgacttgcagtgtggccctcgccaagactgtccctctccagacttcagtctcctcaGAGACACACTCAAGGAAGTGAGACCAGGCAGATGGGGTGACAGTGGCTCCCAAGACACAACCCATGGCAGGATTAAGACAAAGTCTATCCTGGCTTCCTCCAGAGAGATCCCCAATGTCTGGGGTTGCCTGATCCACTGCCCCTCTGCTCAGCAGCTGTGTAGTCTGCTCAGGGAAAAGGAACCACAGGCCAGGCAGGAtggaagccaggagacctaggttctagcccagccactgactcccagaaggaccttggCAGGAAACggagccaggctagagttggattctggctcctagctataaaaccttccacaagctacttcacctctcttagtctcagtttcctcccctgtaaaa----aggacagcttccctgcctccaggtagttgcaatgactgggtgtgtgcctgtaaCA
>gene=chr20_259073-260073; species=hg19
CGGGAGGGGTGGAGTCAACTCACCCACAGGCTCTGCTGGCTCTCAGAGGCGGCCACCCAGCACTTCCTCAGAGGAGTCCCCAGTCCCAACCTCACTCCCAGAAACCTGACCAGAGGCTaatcgggacagtaacagtgtccacccatagggttgttgtaaggactatataaagacatacagatcgcttGCTATTACACGTAGAGGTGTTTGCAAATGCTGTTGGTGGTAGCAGCGACCTCTGTCGCACCGGTACAGTATGTGCCCGGTGAACCCCCTCTGGGACGGGTGCTATGGTGCCGCATTTCACAGAGCTCGGGGAGGCAAAGTTAACTAAAAGTCTCCCGGCCAGTGAGTGCTGGCGCGCTGGGATGAAACCCATCTCGGTCCTCTTGCAAAGCCCAGGTGAGGGGAGTGAAGGGTGAAGAAATGCGTCTTCCAGGTGGAGGAAGCACCACGTGCAGTGGGCGGGGAAAGGCAGGAGAGGGCGCGCGAGTGCGCgg
>gene=chr20_259073-260073; species=bosTau
TGGGAGTGGGGGGGTTAGCTCACCCCCCGCTTCCACGGACCGTCAGAGAACT-----CAGTACTTTCTCAGAGGAGTCCCCAGACCCAATCCCACT-----------------------------------------------------------------------------------------------------------------------------------------------GGGCCCACACCTCC--TGTGTGCCAGGTGCAACTCTTTCAGGGTGAGCGCTATTGTGCCCCACTGTATGGGGCTCAG-------AGGTTGACTCAGAGCCTTCCAGCTAATTAGTGCTGA---ACTGGGATGAGTCCCCCCCCAGTCTGATTCCAAGACCCAGGTAGGGGGAGTGGAGTGTGAAAAGATGTATCTTCCAGACGGAGGAAGGAGCTTATGCAACCAGCCGGGAAAAGCAGGAGAGGGCGCCCAAGGGCTTGG
>gene=chr20_259073-260073; species=calJac
TGGGAGGAGTAGGGTCAACTCACCCACAGGCTCTGCTGGCTCTCATAGGCAGCTACCCTGCACTTCCTCAGAGGAGTCCCCAGTCCCAACCCCACTCCCAGAATCCTGACCAGAGGCTACtgggggtaataacagtgtccgcccacagggttgttgtaaggactatataaatacatacagatcgcctGCTATTACACGTATAGGTGTTTGCAAACGCTGGTGGTGGTAGCAGCTACCTCCGGTACACAGGTACAGTATGTGCCAGGTAAACGCCCTCTGGGACGGGTGCTA--------CATTTCACAGAGCTCAGGGAGGTAAAGTTAACTCAGCGTCTCCTGGCCAGTGAGTGCTGGCGCGTTGGGACAAAACCCACCTCCGTCTGCTTGCAAAGCCCAGGCGAGGGGAGTGAAGGGTGAAGAGACGCGCCTTCCAGTTGCTGGAAGCAGCATGTGCAATTGGCAGCGAAGGGCAGGAGAGGGCGCCCGAGCGCGCGG
>gene=chr20_259073-260073; species=canFam
TGGGAGTGGCAAGGTCAGCTCGCCCGCAACCTCTCCGGGCTCCCAAGGGACG-----TGGCACT------------TCCCCAGATCCAAATCCACTCCCTGAAACCCGACTGGAGGCC----A------taataatccccacccatggggttgttataaggatTATATGGATACGAACAGAACACTTC-CGTTACACGTGTGAGTAC-------TGCTGGTGGTGGTTGTAGTTAC------------------------------AACACCCCCTTTAGGATAAGTGCT-TTGTGCTCTATTTTACAGAGCTCAG-------AGGCTAACTCGAAGTGCCCCAGCCAATAAATGCTGG--CGTTGGGAT-AAGCCCAACTCGGTAAGGTTCCAAAGCCCAAGTAGGTGGGGAGAAGTGTGGAGAGATGCATCTTCCAGAGGGTGTTAGCAGCTTGTGCAACCGGCCGGGAAGGGCGCCCGAGCGCTCAA----------
>gene=chr20_259073-260073; species=equCab
TGGGAGTGCTGGGGTCAGCTCGCCC-CAGTCTCGCC-GGCTCTCAGGGGACT-----CAGCATGTCTTCAGGGGAGCCCCCAAAGCCAACCCCACTCCCAGC-CCCTGACCAGAGGCT-----aaatactaataatgcccacccacagggttgttgtaagaattatatgaatatacacacagcactcagTATTACACGTGTAAGTATTTGCTAATGTTGATGGTGGGAGCAGCTACTTTCTTTGCACACCAAC--TCTGTGCCAAGTACACCCCctttggggtaagtgctactgtgccccatttcacagacctcag-------aggttaacgcaaaat-ttccagctaataagtgctgg--cgttgggatgaggcccatctgaatctgattccaaagtccAGGAAGGTGGGGCAAAGCATGAAGAGATGCATCTTCCAGATGGAAGCAGCAGCTTGTGTAACCGTCCGGGAAGGCCGGGAGAGGGC---A----------
>gene=chr20_259073-260073; species=gorGor
CGGGAGTGGTGGAGTCAACTCACCCACAGGCTCTGCTGGCTCTCAGAGGCGGCCACCCAGCACTTCCTCAGAGGAGTCCCCAATCCCAACCTCACTCCCAGAAACCTGACCAGAGGCTaatcgggacaataacagtgtccacccatagggttgttgtaaggactatataaa-acatacagatcgcttGCTATTACACGTAGAGGTGTTTGCAGATGCTGTTGCTGGTAGCAGCGACCTCTGTCGCACCGGTACAACATGTGCCAGGTGAACCCCCTCTGGGAC-GGTGCTATGGTGCCGCATTTCACAGAGCTCGGGGAGGCAAAGTTAACTAAAAGTCTCCCGG-CAGTGAGTGCTGGCGCGTTGGGATGAAACCCATCTCGGGCCTCTTGCAAAGCCCAGGTGAGGGGAGTGAAGGGTGAAGAAACGCGTCTTCCAGTTGGAGGAAGCACCACGTGCAGTGGGCGGGGAAAGGCGGGAGAGGGCGCGCGAGTGCGCgg
>gene=chr20_259073-260073; species=panTro
CGGGAGGGGTGGAGTCAACTCACCCACAGGCTCTGCTGGCTCTCAGAGGCGGCCACCCAGCACTTCCTCAGAGGAGTCCCCAATCCCAACCTCACTCCCAGAAACCTGACCAGAGGCTaatcgggacaataacagtgtccacccatagggttgttgtaaggactacataaagacatacagatcgcttGCTATTACACGTAGAGGTGTTTGCAAATGCTGTTGGTGGTAGCAGCGACCTCTGCCGCACCGGTACAGTATGTGCCAGGTGAACCCCCTCTGGGACGGGTGCTATGGTGGCGCATTTCACAGAGCTCGGGGAGGCAAAGTTAACTAAGAGTCTCCTGGCCCGTGAGTGCTGGCGCGTTGGGATGAAACCCATCTCGGTCCTCCTGCAAAGCCCAGGTGAGGGGAGTGAAGGGTGAAGAAACGCGTCTTCCAGCTGGAGGAAGCACCACGTGCAGTgggcggggaaaggcaggagagggcgcgcgagtgcgtgg
>gene=chr20_259073-260073; species=papHam
TGGGAGGGGTGGGGTCAACTCACCCACAGGCTCTGCTGGCTCTCAGAAGCGGCCACCCAGCACTTCCTCAGAGGAGTCCCGAATCCCAACCTCGCTCCCAGAAACCTGACCAGAGGCTaatcgggacaataacagagtccacccttaggattgttgtaaggactatataaatacatacagatcgcttgctattacacgtagaggtgtttgcaaatgctggtGGTGGTAGCAGCTACCTCT--TGCACGGGTACAATATGTGCCAGGTAAACCCCCTCTGggacgggtgctattgtgccgcatttcacagagctcagggaggcaaagttaactcaaagtctcctggccagtgagtgctggcgcgttgggatgaaacccatctcggtcctcttgcaaagcccagGTGAGGGGAGTGAA-GTTGAAGAAATGCGTCTTCCAGTTGGAGGAAGCGGCATGTGCAATGGGCAGGGAAGGGCAGGAGAGGGCGCACGAGCACGTGG
>gene=chr20_259073-260073; species=ponAbe
CGGGAGGGATGGGGTCAACTCACCCACAGGCTCTGCTGGCTCTCAGAGGCGGCCACCCAGCACTTCCTCAGAGGAGTCCCCAATCCCAACCTCACTCCCAGAAACCTGACCAGAGGCTaatcgggacaataacagtgtccacccataggattgttgtaaggactatataaatacatacagatcgcttGCTATTACACGTAGAGGTGTTTGCAAATGCTGTTGGTGGTAGCAGCGACCTCTGTTGCACCGGTACAATATGTGCCAGGTAAAGCCCCTCTGggacgggtgctattgtgccgcatttcacagagctcatggaggcaaagttaactcaaagtctcctggccagtgagtgctggcgcgttgggatgaaacccatctcggtcctcttgcaaagcccagGTGAGGGGAGTGAAGGGTGAAGAAATGCGTCTTCCAGTTGGAGGAAGCAGCATGTGCAGCGGGCAGGGAAAGGCAGGAGAGGGCGCGCGCGTGCGCGG
>gene=chr20_259073-260073; species=rheMac
TGGGAGGGGTGGGGTCAACTCACCCACAGGCTCTGCTGGCTCTCAGAAGCGGCCACCCAGCACTTCCTCAGAGGAGTCCCGAATCCCAACCTCACTCCCAGAAACCTGACCAGAGGCTaatcgggacaataacagagtccacccttaggattgttgtaaggactatataaatgcatacagatcgcttgctattacacgtagaggtgtttgcaaatgctggtGGTGGTAGCAGCTACCTCT--TGCACGGGTACAATATGCGCCAGGTAAACCCCctctgggacgggtgctattgtgccgcatttcacagagctcagggaggcaaagttaactcaaagtctcctggccagtgagtgctggcgcgttgggatgaaacccatctcggtcctcttgcaaagcccagGTGAGGGGAGTGAA-GTTGAAGAAATGCGTCTTCCAGTTGGAGGAAGCAGCATGTGCAATGGGCAGGGAAGGGCAGGAGAGGGCGCACGAGCACGTGG
>gene=chr20_260120-261120; species=hg19
CCATTGTCTGCGCCGCCCGGGAGCTCCGGGACtctcatccgttcggaaacgcacgtgtacccatcatctcacatccctgaggtgcgggtgcatctacagttggtggcgtgtcaccaactaatcaacaaatatattattagtgggtaaataaagatgtgccttcatatcaatggcttctcagaatcaatgaaatatagAAATAATAGTAAGggccgggcggggtggctcacgtctataatcccagcactttgggaggccaaggtgggccgatcacgaggtcaagagttcgagaccagcctgaccaacatggtgaaaccccgtctccactaaaaatacaaaaattagccgagcgtggtggcgcgtgcctgtaatgccagctactggggaggctgaggcaggagaatcgcttgaacctgggaggcggaggttgcagtgagcgagatggcgccactgctctccagcctgggcgacagaggaagattccTGTCCCaataataata
>gene=chr20_260120-261120; species=bosTau
CTATTGTCTGCGGGTCAGAGCACCTTGAATtatttcatcctttctgaaacacccatttccccataattttatg-ctctggggtggagctgtatctacagctggtggcgtgttacagtctagttgaaaaatatttaattagtgagttaataaaggtgcgccttattaccagtggcttcttagaatcagtgaattat-----------------------------------------------------------------------------------------------------------------------------------------------------------------------------------------------------------------------------------------------------------------------------------------------------------------
>gene=chr20_260120-261120; species=calJac
CCATTGTCTGCGCTGCCGGGGAGCTCCGGGACTCTGGTCCGTTCGGAAACGCACGTGTACCCATCATTTCACAGCCCTGAGATGCAGGTGCATCTATAATTCGTGGCTTGTAATCATCTAATCAACAAATATATTATTAGTGGGTAAATAAAGATGTGTCTTAATATCAATGGCTTCTCAGAATCAATGAAATATAGAAATAATAATAAGggcagggcgcgatggctcaagcatgtaatcccagcacttggagaggccgaggtgggtggatcacgaggtcaggagttcgagaccagcctggccaaaatgacaaaagcccgtctctactaaaaatacaaaaaatagctgggcatggtggcgcatccttgtaatcccagctactggggaggctgaggcaggagaatcacttgaacccgggaggcgaaggttacagtgagtgagatctcaccactacactccagcttaggtgacagagcaagaTGAT-GTCCCaataataata
>gene=chr20_260120-261120; species=canFam
CCATTGTCTGCGGGTCACAGCACCCG-ATCtatttcatccgttctgaaacgtccatttccccctaattttacatctcagaggt--ggacgcctctacaactggtggcatgccacaatctaattgacaa--aatttgttcgtgg-gaaataaagctgcaccttattatcactggcctctgagaatcaaaaaaatatagTAGTAA-----------------------------------------------------------------------------------------------------------------------------------------------------------------------------------------------------------------------------------------------------------------------------------------------CA---TAGT-
>gene=chr20_260120-261120; species=equCab
CCATTGTCTGCGGGTCAGGGCACCCACAACtatttcactcattctgaaacgcccattttcctctaattttacatctctgaggtggggatgcatctactagtggtgatgcgtcgcaatctaatagacaaatatcttagtagtggaaaaataaagatgtgccttattatcaacggctccttagaatcaatgaaataTAGTAGTGATA-------------------------------------------------------------------------------------------------------------------------------------------------------------------------------------------------------------------------------------------------------------------------------------------------------
>gene=chr20_260120-261120; species=gorGor
CCATTGTCTGCGCCGCCCGGGAGCTCCGGGACtctcatccgttcggaaacgcacgtgtacccatcatttcacatccctgaggtgcgggtgcatctacaattggtggcgtgtcaccaactaatcaacagatatattattagtgggtaaataaagatgtgccttcatatcaatggcttc-cagaatcaatgaaatatagAAATAATAATAAGggccgggcggggtggctcatgtctataatcccagcactttgggaggccaaggtgggccgatcacgaggtcaagagttcgagaccagcctgaccaacatggtgaaaccccgtctccactaaaaatacaaaaattag-----------------------------------------------------------------------------------------------------------------------------------------------------------
>gene=chr20_260120-261120; species=panTro
CCATTGTCTGCGCCGCCCGGGAGCTCCGGGACtctcatccgttcggaaacgcacgtgtacccatcatttcacatccctgaggtgcgggtgcatctacagttggtggcgtgtcaccaactaatcaacaaatatattattagtgggtaaataaagatgtgccttcatatcaatggcttctcagaatcaatgaaatatagAAATAATAATAAGggccgcgcggggtggctcacgtctgtaatcccagcactttgggaggccaaggtgggccgatcacgaggtcaagagttcgagaccagcctgaccaacatggtgaaaccccgtctccactaaaaatacaaaacttagccgagcgtggtggcgcatgcctgtaatcccagctactgggggtgctgaggcaggagaatcgcttgaacctgggaggcggaggttgcagtgagcgagatcgcgccactgcactccagcctgggcgacagaggaagattccTGTCCCaataataata
>gene=chr20_260120-261120; species=papHam
CCATTGTCTGCGCCGCCCGGGAGCTCCGGGACTCTCCTCCCTTCGGAAACGCAGGTGTACCCATCAtttcacatccctgaggtgcgggtgcatctacagttggtggcgtgtcaccatataatcaacaaatacattattagtgggtaaataaagatgtgccttaatatcaatggcttctcagaatcaatgaaataTATAAATAATAATAAGggccgggcagggtggctcacatctgtaattccagcactttgggaggccaaggtgggccgatcacgaggtcaggagttcgagaccagcctgaccaacatggtgaaactctgtctctactaacaatacaaaacttagccgagcgtggaggcgcatgcctgtaatcccagctactggggttgctgaggcaggagaatcgcttgaacctggaaggcggaggttgcagtgagtgagatcgtgccactgcactccagcctgggtgacaaaggaagattcc-atccc------aaca
>gene=chr20_260120-261120; species=ponAbe
CCATTGTCTGCACCGCCCGGGAGCTCCGGGATtctcatcctttcggaaacgcacgtgtacccatcatttcacatccctgaggtgcgggtgcatctacaattggtggcgtgtcaccacctaatcaacaaatatattattagtggg----taaagatgtgccttaatatcaatggcttctcagaatcaatgaaataTATAAATAATAATAAGggccgggcggggtggctcacgtctgtaatcccagcactttggaaggccaaggtgggccgatcacgaggtcaagagttcgagaccagcctgaccaacatggtgaaaccccgtctctactaaaaatacaaaaatcagccgagcgtggtggtgtatgcctgtaatcccagctactgggggtgctgaggcaggagaatcgcttgaacctgggaggcggaggttgcagtgagcgagatcgcgccactgcactccagcctgggcgacagaggaag-tttctgtccc------aata
>gene=chr20_260120-261120; species=rheMac
CCATTGTCTGCGCCGCCCGGGAGCTCCGGGACTCTCCTCCCTTCGGAAACGCACGTGTACCCATCAtttcacatccctgaggtgcgggtgcatctacagttggtggcgtgtcaccatataatcaacaaatacattattagtgggtaaataaagatgtgccttaatatcagtggcttctcagaatcaatgaaatatATAAATAATAATAAGggccgggcagggtggctcacatctgtaattccagcactttgggaggccaaggtgggccgatcacgaggtcaggagttcgagaccagcctgaccaacatggtgaaactccgtctctactaacaatacaaaacttagcggagcgtggaggcgcatgcctgtaatcccagctaatgggggtgctgaggcaggagaatcgcttgaacctggaaggcgggggttgcagtgagcgagatcgtgccactgcactccagcctgggtgacagaggaagattcc-atccc------aaca
>gene=chr20_262118-263118; species=hg19
tgtggacagcaaggattaaattcagtaacttattcaaggtcacacatagcagagctgTCATCCTTGAAGTCTTGCCTCCTAGCCACTCCACTACCTTGTCTCCACATCTCCAGACCAAAATACCCAGAAGTATCTTGTGAAAAATGTTATTCTCCAAGTCCTGGGCCCACTGAAACAGCAGCACTAGggtttcagttcaaatgtcacccaccttagcagcctctcgttagcacctaaacaattactgccacactctcctccgtgcctccagccccctaaccttattcttaggcttctctttagctcttatcatcatttcaaatatctttctcttgttgattgtcagtctcccccatccaatagaatggaagtcccctaagatcagaggtcacattactggtgaaccctcatactcagaatagaacctggcacatggtaggtgctcaatcaatatttgttgattcattaaatgaatGAAAGATTGCAAGAGACAGTATTAA
>gene=chr20_262118-263118; species=bosTau
----------------------------------------------------------------------------------------------------------------------------------------------------------------------------------------------------tcagatgtcacc-accttgacagccttccctgaccacccaaatggtcatggccaccccctcctctgtggtcctagccccctaacctt-attttatacttcttcacagctcttgtcttcactacac---tatctatcttgtttgttatctgtctccc----c--------tgtgagctccctaaggtcagaggccacatcactggtgaattcccacacttagaacagggtctgggacacagtagatgctc---aaatatttgttg----attaaacaaatGAATGATTATAAGAGAGAGTATTAG
>gene=chr20_262118-263118; species=calJac
tgtgtacaccaaggattaaattcagtaacttatccaaggtcacacatagcagagctgtcatccttaaagtcagggctccaagccacgccactatctcgtctccaCATCTCCAGA-AGAGATACCCGGAAGTATCTTGTGAAATATGCTATTCTCCAAGTCATAGGACCACTGAACTAGCACCACttaggtttcagctcaaacgtcagccacgctagcagcctttccttagcacccaaacaattactgccacactctcctccatgcctctagctccctaaccttattcttaggctt---------------catcattttaaaactctttctcttatggattgtcagtctcccacatccaatagaatgtgaattccctaaggtcagaggccacatcagtggtgaaacctcacatttggaacagaacctggcacatggtaggtgttccatgaatatttgttgactcactaaatGAATGAAAGATTATAAGAGACAGTATTAA
>gene=chr20_262118-263118; species=canFam
----------------------------------------------------------------------------------------------------------------------------------------------------------------------------------------------------tcagatgtcacc-tcttaagcagccttctctgaccacccaaacagtcacagccac-ccttcctctgtgcctctag-cctctaatcttacctttacctttcttcattgctcttagcatcatggcacacttatttgtcttatttaccatctgtctctc----aaagtcgaatgtgagctccctaaggtcagaggccacatcactggtgaatcctcacacttagaacatagtctggtacatagtaggtattcaataaatatttattg----actaaatgaatGAATGATCACAAGAGACAACATTAG
>gene=chr20_262118-263118; species=equCab
-----------------agactcagtaacttacccaaggtcactcagagcagagctgctgtccttaaagtctgggctcctagccactctgctatcttgCCTTCACATCTCCAGACCAAAACATCCAGAAGCATCTTGTGAAA-ATGCTAGTCTCCAGGTCTCAGGCCCACTGAGCCAGCA----------------tcagatgtcacc-accttagcggccttccctgaccactcaaacagtcacagccactccctcctctgtgcttctagccccctaaccttatcctaacact----------tcttatgatcactacacatttatttgtcttgtttattgtccatctccc----tcagtagaatgtgagctccctaaggtcagaggtcacatcactggggaatctccacacttagaacagggcctggcacatagtaggtgctcaagaaatatgtgttgaCCAACTAAACGAATGAATGATTACA--AGacagtataaa
>gene=chr20_262118-263118; species=gorGor
--------------------------------------------------------------------------------------------------------------------------------------------------------------------------------------------------------------------------------------------------------------------------------------------------------------------------------------------------------------------------------------------------------------------------------------------------------------------------------------------------------------------
>gene=chr20_262118-263118; species=panTro
tgtggacaccaaggattaaattcagtaacttattcaaggtcacacatagcagagctgtcatccttgaagtcttgcctcctagccactccactatcttgtCTCCACATCTCCAGACCAAAATACCCAGAAGTATCTTGTGAAAAATGTTATTCTCCAAGTCCTGGGCCCACTGAAACAGCAGCACTAGggtttcagttcaaatgtcacccaccttagcagcctctcattagcacctaaacaattactgccacactctcctccgtgcctccagccccctaaccttattcttaggcttctctttagctcttatcctcatttcaaatatctttctcttgttgattgtcagtctcccccatccaatagaatggaagtcccctaagatcagaggtcacattactggtgaaccctcatactcagaatagaacctggcacatggtaggtgctcaatcaatatttgttgattcattaaatGTATGAAAGATTGCAAGAGACAGTATTAA
>gene=chr20_262118-263118; species=papHam
tgtggatactaaggattaaattcagtgacttatccaaggtcatacatagcagagcagtcatccttgaagtccaggctcctagccactccactatcttgtCTCTACATCACCAGACCAAAATACCCAGAAGTATCTTGTGAAAAACATTATTCTCCAAGTCCTGGGCCCACTGAAACAGCAGCACTAGggtttcagttcaaatgtcacccaccttagcagcctctcattagcacccaaacaattactgccacactctcctccgtgcctctagccccc-aaccttattcttaggcttctctttggctcttatcatcacttcaaatatctttctcttgttcattgtcagtctcccccatccaatagaatgtaagttccctaagatcagaggccacatcactggtgaatcctcccactcagaacagaacctggcacatggtaggtgctcaatcaatatttgttgattcactaaatgaatGAAAGATGGTAAGAGACAGTATTAA
>gene=chr20_262118-263118; species=ponAbe
tgtggacaccaaggattaaattcagtaacttattcaaggtcacacatagcagagctgtcatccttgaagtcttggctccTAGCCACTCCACTATCTTGTCTCCACATCTCCAGACCAAAATACCCAGAAGTATCTTGTGAAAAATGTTATTCTCCAAGTCCTGGGCCCACTGAAACAGCAGCACTAGggtttcagttcaaatgtcacccaccttagcagcctctcgttagcacctaaacaattactgccacactctcctccatgcctccagccccctaaccttattcttaggcttctctttagctcttatcatcatttcaaatatctttctcttgttgattgtcagtctcccccattcaacagaatggaacttccctaagatcagaagccacattactggtgaatcctcatactcagaacagaacctggcacatggtaggtgctcaatcaatatttgttgattcattaaatgaatGAAAGATTGTAAGAGACAGTATTAA
>gene=chr20_262118-263118; species=rheMac
tgtggatactaaggattaaattcagtgacttatccaaggtcacacatagcagagctgtcatccttgaagtccaggctcctagccactccactatcttgtCTCCACATCACCAGACCAAAATACCCAGAAGTATCTTGTGAAAAACATTATTCTCCAAGTCCTGGGCCCACTGAAACAGCAGCACTAGggtttcagttcaaatgtcacccaccttagcagcctctcattagcacccaaacaattactgccacactctcctccgtgcctctagccccc-aaccttattcttaggcttctctttggctcttatcatcacttcaaatatctttctcttgttgattgtcagtctgccccatccaatacaatgtaagttccctaagatcagaggccacatcactggtgaatcctcccactcagaacagaacctggcacatggtaggtgctcaatcaatatttgttgattcactaaatGAATGAAAGATGGTAAGAGACAGTATTAA
>gene=chr20_264118-265118; species=hg19
ACTAGATCGTGTTCCTAATGCAACAAAATAACAAGCAATTCTGATTATTTCTTGAGTCTTAAACAGAACAGCAAACGCTTTGTTTAActggctttgacccctgatcctgccatttcctggctgtgtgacctggtgcatgtcatttatctccctgcgcctcagtttcccggtttgtaaaataggaacaaggataagcgtgctcacacagttcctgtgaggaagaaatgagtcaagtctggcacccacaaagttctcagcacatgtttgctacaGCCATCATCCCCGTCCCTGTCCTGGGCCCAGTGTCCAGGGAAGATGTGCCTCATACCTTCATTAACCAGATTTTGGCATGCATCTTCCCAGGGTCCAACTTCCGCCTTCTATGTAGTTCTCTTGGATTCTTCGGCTGGCAGCTTGTCACCACCGTAGTGGGCTTGAAGTGAAACACTAGGGGTAGACAGGAAAGGACAGGGAGAGAGTGAGGGTCCCGGAAGGCCTGA
>gene=chr20_264118-265118; species=bosTau
ACTAGATTGTATTCCTAATGCAATGAAATAAAA--TGATTCCAATCATTTTCTGTATCTTAAACACAAAGGCAAATC-TTTGTctaactggctttgacccctggtactg-tattttctaactgtgtgatctggtgcaagtcatttatctccatgcacctcacttttcccttctgtaaaatagggctgatgataagcatgcccatggggatgctgtgaggaGAACAAGACTGCAGGCAGGCACCCACGAAGTGCTCAGGGCATGTTTGCTATGACCATC-CCCCACCCCCCGGC------------CCTGGGGAGGATGC---TCATACTCTCATTAGTCGGATTGTGGCCTGTGTCTTCCCAGAGTCCAACTT---TCCTCTGCGCAGCTCTAGTGGATTCCTGGGCTG---GCTTGTCATCCACAAGGTAGGCTTGGATTGCCACCCTAGGG---CATGGGAAAGGACAGAGAGAGAGTCAGG--AGAAACAGA-----
>gene=chr20_264118-265118; species=calJac
---AGATTGTGTTCCTAATGCAATGAAAT---AAGCAATTCTGATTATTTCTTGAGTCTTAAACAGAACAGCAAATGCTTTGTTTAActggctttgacccttgatcctgccatttcctggctgtgtgacccggtgtatgtcatttatctccctgcacctcagtttcctggtttctaaaataataaagaggataagcatgctcacagggttcctggaaggaaggaatgaatcaagtctggcacccaggaagtgttcagcaggtgtttgctaGAACCATCATCCCCGTCCCCACCCTGGGCCCGGTGTCCAGGGAAGATGCATCTCATACCTTCATTAACTGGATTTTGGCCTGCATCTTCCCAGGGTCCAAATTCTGCCTTCTATGCAGTTCTCGTGGATTCTTTCGCTGGTGGCTTGTCACCACCATAGTGGGCATGGAGTGCAACGCTAGGGGTAGACAGAAAAGGACAGGGAGAGAGTAAGGGTCCCAGCAGGCCTGA
>gene=chr20_264118-265118; species=canFam
ACCAGATTGTGTCCCTAATGCAGTGAAATAACAGGTGATTCTGATCATTTTCTG-GTCTTCAATACAAAGGCAAACACCTAGCTTAAccggctttgatcccttgtgctatcactttcttgccatgtgacctggtacaagtctttgatctccctgcacctcagttt-cccacctgtaaaatgggggtgatgataAGCATGCCCACGGCACTGC--TGAAGAGAAAGTGAGTCAAGCCTGGCAACTGCAGCATGTTCAGTGCATGTTTGCTCTCACTATC-CTCCTATCCCTACCCAGAGCCCAGCACCGGGG--GGAGGATGCTCATACCCTCATTAGCTGAATTTTAGCCTGTGCCTTCTCAGAGTCCAACTT---CCCTCTGTGCTTTTCTTGTGGATTCCTCAGCTG---GCTTGTCATCAACATGGTGGGCTTGGAATACAACCCTAGGG---TATGAGAAAGAGCAGAGAGGGAGTGAGGGTACGGGCAGGCCTAG
>gene=chr20_264118-265118; species=equCab
ACTAGATTGTGTTGCTAACGCAGTGAAATAAAACGTGATTCTGATCGTCTTCCGAGTCTTCCGCACAACAGCGAACATTGGGCTTCGccggctttgacctctggggctgccactttctagccatgtgacctgatgcaagtcatttacctccctgtatctcagtttccccatctgtaaagcagggctgatgagaagtgtgcccaggaggctgctgtgaggaggaaacgGACCAGG----------------TGCTCAGCGTGAGTGTGCTGTGGC--CC-CGCCCCACCCCACCCCACGCCCAGTGCCTGGGGAGGACGCTGCTCACACCTTCATCAGCCGGATGCTGGCCTGTGTCTTCCCCGAGTCCACCTT---CCCTCCGCGCAGGTCTTGTGGATTCCTCGGCTG---GCTCGTCATCAACATGGTGGGCTTGGAATACAGCCCTAGGG---CAT-AGGAAGGGCAGAGAGAGATTGAGGGTACAGGCAGGCCTGG
>gene=chr20_264118-265118; species=gorGor
ACTAGATCGTGTTCCTAATGCAACAAAATAACAAGCAATTCTGATTATTTCTTGAGTCTTAAA-AGAACAGCAAA-GCTTTGTTTAActggctttgacccctgatcctgccatttcctggctgtgtgacctggtgcatgtcatttatctccctgcgcctcagtttcc-gg-ttgtaaaataggaacaaggataagcgtgctcacacagttcctgtgaggaagaaatgagtcaagtctggcacccacaaagttctcagcacatgtttgctacaGCCATCATCCCCGTC-CTGTCCTGGGCCCAGTGTCCAGGGAAGATGTGCC-CATACCTTCATTAACCAGATTTTGGCATGCA-CTTCCCAGGGTCCAACTTCTGCCTTCTATGTAGTTCT-TTGGATTCTTCGGCTGGCAGCTTGTCACCACCGTAGTGGGCTTGGA-TGAAACACTAGGGGTAGACAGGAAAGGACAGGGAGAGAGTGAGGGTCCAGGAAGGCCTGA
>gene=chr20_264118-265118; species=panTro
ACTAGATCGTGTTCCTAATGCAACAAAATAACAAGCAATTCTGATTATTTCTTGAGTCTTAAACAGAACAGCAAACGCTTTGTTTAActggctttgacccc-gatcctgccatttcctggctgtgtgacctggtgcatgtcatttatctccctgcgcctcagtttcccggtttgtaaaataggaacaaggataagcgtgctcacacagttcctgtgaggaagaaatgagtcaagtctggcacccacaaagttctcagcacatgtttgctacaGCCATCATCCCCGTCCCTGTCCTGGGCCCAGTGTCCAGGGAAGATGTGCCTCATACCTTCATTAACCAGATTTTGGCATGCATCTTCCCAGGGTCCAACTTCCGCCTTCTATGTAGTTCTCTTGGATTCTTCGGCTGGCAGCTTGTCACCACCATAGTGGGCTTGAAGTGAAACACTAGGGGTAGACAGGAAAGGACAGGGAGAGAGTGAGGGTCCAGGAAGGCCTGA
>gene=chr20_264118-265118; species=papHam
ACTAGATCCTGTTCCTAATGCAACAAAATAACAAGCAATTCTGATAATTTCTTGAGTCTTAAAC--AACAGCAAATGCTTTGTATAActggctttgacccctgatccagccatttcctgactgtgtgacctggtgcatgtcatttatctccctgcacctcagtttcccggtttgtaaaataggaacgaggataagcgtgctcgcatggttcctgtgaggaagaaatgagtcaagtctggcacccacaaagttctcagcacatgtttgCTAGAGCCATCATCCCCGTCCCCGCCCTGGGCCCAGTGTCCAGGGAAGATGTGCCTCATACCTTCATTAACCGGATTTTGGCCTGCATCTTCCCAGGGTCCAACTTCTGCCTTCTATGTAGTTCTCGTGGATTCTTTGGCTGGTAGCTTGTCACCACTCTAGTGGGCTTGGAGTGGAACACTAGGGGTAGACAGGAAAGGACAGGGAGAGAATGAGGGTACAGGCAGGCCTGA
>gene=chr20_264118-265118; species=ponAbe
ACTAGATCGTGTTCCTAATGCAACAAAATAACAAGCAATTCTGATTATTTCTTGAGTCTTAAACAGAACAGCAAATGCTTTGTTTAActggctttgacccctgatcctgccatttcctggctgtgtgacctggtgcatgtcatttatctccctgcacctcagtttccaggtttgtaaaataggaacgaggataagcatgctcacacagttcctgtgaggaagaaatgaATCAAGTCTGGCACCCACGAAGTTCTCAGCACATGTTTGCTAGAGCCATCATCCCCGTCCCTGTCCTGGGCCCAGTGTCCAGGGAAGATGTGCCTCATACCTTCATTAACCAGATTTTGGCATGCATCTTCCCAGGGTCCAACTTCCGCCTTCTATGTAGTTCTCTTGGATTCTTCGGCTGGCAGCTTGTCACCACCATAGTGGGCTTGGAGTGAAACACTAGGGGTAGACAGGAAAGGACAGGGAGAGAGTGAGGGTCCAGGCAGGCCTGA
>gene=chr20_264118-265118; species=rheMac
ACTAGATCCTGTTCCTAATGCAACAAAATAACAAGCAATTCTGATAATTTCTTGAGTCTTAAACAGAACAGCAAATGCTTTGTATAActggctttgacccctgatccggccatttcctgactgtgtgacctggtgcatgtcatttatctccctgcacctcagtttcccggtttgtaaaatgggaacgaggataagtgtgctcgcatggttcctgtgaggaagaaatgagtcaagtctggcacccacaaagttctcagcacatgtttgCTAGAGCCATCATCCCCATCCCCGCCCTGGGCCCAGTGTCCAGGGAAGATGTGCCTCATACCTTCATTAACCGGATTTTGGCCTGCATCTTCCCAGGGTCCAACTTCCGCCTTCTATGTAGTTCTCGTGGATTCTTCGGCTGGTGGCTTGTCACCACTCCAGTGGGCTTGGAGTGGAACACTAGGGGTAGACAGGAAAGGACAGGGAGAGAGTGAGGGTACAGGCAGGCCTGA
>gene=chr20_290273-291273; species=hg19
GGGCCTGCCTGTGACTTTCAGCCCAAGGGGGCGGGCACTTCGTGTCACGCCACGTTGTCCACATCATCGAccctccctccccttctccccttccttccttccctccctctcttcctcccATTGAGTGCCAGTTCTGTGCCAAGCTTTGCTGTTCAAAATGTTACGAGTGGAGAAGTCAGGGAAGGATGGAATTATAGGTGTTTCTTCTTCATACCTTTCTGTTTGGCTGATTTTTTTTCAAATGAGCACGCAGGCCCGGTTCCTCAAACCCACTTCCAATGTGGCATTGCTGGGTTGGTTTGGTCCAAGGAAAGCCCTGTCTCCTTAACTCCCAGCCCCCACGCCTCCTCCGCCGGCCCCCAAATCCAGGCCGCCCTGCCCCCTCCGGAAAGGGGAGTTGGGGGCGAGCGCCGAAATCTGAGTGGCTCTTTCAAGCCTCCGTTGCCATAGAAACCGGCCGCACAGGCCGATGCTGTCCATTACACCATCCTCTAGCCTCG
>gene=chr20_290273-291273; species=bosTau
GGGTCTGTCTTTGACTTTCCTCCCCAAAGGCAGGGCGCTCTGTCTCACGCCACGTTGCCCACATCAGGGATCCTCCCTCCTTCTGTTCTCTTCCTTCCTCCCT-----------------ATAAGTATCGCCTC--TGCTAGGCTTTG-TGTTCTGAATGTTATCAAT-GAGAGGTCAAGGGAGGATGGAGTTATTCGTCATACATCTTTACG-------GACTGTTTGATTTTT--TTTAGTGAGCACGCAGGCCAGGTTTCTCGAACCCAGTTCAAATGTTGCTTGGCTAGGTTGGTTTGGTCGGAAGAAGGCCCTGTCCCCTTAACTCCCAGCCCCCACGCCTCCTCCACCAGCCCTCAAATCCAGGACGCCCATCCCCCTCCGGAAGGGGGAGTTGGGAACGAACGCCGAAATATGAGTGGCTCTTTCAAGCCTCCGTTGCCGTAGAAACCGGCTGCACAGGCCTTGGCGGTCCTTTATACCATCCT-CAGCGACG
>gene=chr20_290273-291273; species=calJac
GGGTATGCCTGTGACTTTCAGCCCGAGGGGGCGGGCACTTCGTGTCACGCCACGTTGTCCACATCATCGATcctccctccctctctccccttccttcctttcctccctttcttcctcccACTGAGTGCCAGTTCTGTACAAGGCTTTGGTGTTCAAACTGTTACGAGTGGAGAAGTCAGAGGAGGATGGAATTGTAGGTCTTTTTTCTTCATATCTTTCTGTTTGGCTGATTTTTT-TCCAATGAGCACGCAGGCCCGGTTTATCAGACTCACTTCAAATGTGGCATTGCTGCGTTGGTTTGGTCCAAAGAAGGCCCTGTCTCCTTAACTCCCAGCCCCCACGCCTCCTCCGCCGGCCCTCAAATCCAGGCCGCCCTGCCCCCTCCGGAAAGGGGAGTTGGGGGCGAGCGCCGAAATCTGAGTGGCTCTCTCAAGCCTCCGTTGCCATAGAAACCAGCCGCACAGGCCTCGGCTGTCCATTACACCATCCTCCGGCCACG
>gene=chr20_290273-291273; species=canFam
GGATCTGTTTGTGACTTTCAGCCCAATAGGGCGGGCACTTTGTCTCACGCCACGTTGCCCACATCGTGGATcctccctccgtctcttctcttcctcccttc---------ctccctcccATTAAAtattgactctgtgccaggctttg-tgctcaaaatatcaccaatgaaaaaatcagGGGAGGATGGACTTTTATGTCATTCTTCTTTATGGCTTTCTGTTTGGCTAATGGGT-----TGGGAGCACGCAGGCCAGGCTCCTAGAACCCAGTTCCAATGCTGCTTTGCTAAGTAGCTTTGGTCGGAGGAAGGCCCTGTCCCCTTAACTCCCAGCCCCCACGCCTCCTTCTCCGGCCCTCAAATCCAGGCCGCCCTGCCCCCTCCGGAAGGGGGAGTTGGGGGCGAATGCCGAAATCTGAGTGGCTCTTTCAAGCCTCCGTTGCTGTAGCAACCGGCTGCACGGGCCGTGGCGGTCCATTACACCATCCTCCGGCGACG
>gene=chr20_290273-291273; species=equCab
GGGTCTGTCTGTGACTTTCAGCCCAATAGGGCGGGCACTTTGTCTCACGCCACGTTGCCCACATCATGGATcctccctccctctcttctcttcccgcctcccttttctttccccctcccATTAAGTACTGACTCAGTGCCAGGCTTTG-TGTCCaaaatgttaccagtggagaggtcaggggaggatggaattatatgtcatccttctttacgcctttctgtttggctgattttt--ttc-gtgagcacgcaGGCCAGGTTCCTCGACCCCAGTTCAAATGTTGCTTTGCTAGGT----------------TGGCCCTGTCCCCTTAACTCCCAGCCCCCACGCCTCCTCCATAGGCCCTCAAATCCAGGCCGCCCTGCCCCCTCCGGAAGGGGGAGTTGGGGGCGAACGCCGAAATCTGAGTGGTTCTTTCAAGCCTCCGTTGCCGTAGAAACCGGCTGCACAGGCCTTGGCGGTCCATTACACCATCCTCCGGCGGCG
>gene=chr20_290273-291273; species=gorGor
GGGTCTGCCTGTGACTTTCAGCCCAAGGGGGCGGGCACTTCGTGTCACGCCACGTTGTCCACATCATCGATcctccctccctttctccccttccttccttccctccctctcttcctcccACTGAGTGCCAGTTCTGTGCCAAGCTGTGGTGTTCAAAATGTTACGAGTGGAGAAGTCAGGGAAGGATGGAATGATAGGTTTTTCTTCTTCATACCTTTCTGTTTGGCTGATTTTTT-TCAAATGAGCACGCAGGCCCGGTTCCTCAAACCCACTTCAAATGTGGCATTGCTGGGTTGGTTTGGTCCAAGGAAAGCCCTGTCTCCTTAACTCCCAGCCCCCACGCCTCCTCCGCCGGCCCTCAAATCCAGGCCGCCCTGCCCCCTCCGGAAAGGGGAGTTGGGGGCGAGCGCCGAAATCTGAGTGGCTCTTTCAAGCCTCCGTTGCCATAGAAACCGGCCGCACAGGCCTCGGCTGTCCATTACACCATCCTCTAGCCTCG
>gene=chr20_290273-291273; species=panTro
GGGTCTGCCTGTGACTTTCAGCCCAAGGGGGCGGGCACTTCGTGTCACGCCACGTTGTCCACATCATCGATcctccctccctttctccccttccttccttccctccctctcttcctcccATTGAGTGCCAGTTCTGTGCCAAGCTTTGGTGTTCAAAATGTTACGAGTGGAGAAGTCAGGGAAGGATGGAATTATAGGTTTTTCTTCTTCATACCTTTCTGTTTGGCTGATTTTTT--CAAATGAGCACGCAGGCCCGGTTCCTCAAACCCACTTCAAATGTGGCATTGCTGGGTTGGTTTGGTCCAAGGAAAGCCCTGTCTCCTTAACTCCCAGCCCCCACGCCTCCTCCGCCGGCCCTCAAATCCAGGCCGCCCTGCCCCCTCCGGAAAGGGGAGTTGGGGGCGAGCGCCGAAATCTGAGTGGCTCTTTCAAGCCTCCGTTGCCATAGAAACCGGCCGCACAGGCCTCGGCTGTCCATTACACCATCCTCTAGCCTCG
>gene=chr20_290273-291273; species=papHam
GGGTCTGCCTGTGACTTTCAGCCCAAGGGGGCGGGTACTTCGTGTCACGCCACGTTGTCCACATCATCGATcctccctc----tctccccttccttccttccctccctttcttcctcccATTGAGTGCCAGTTCTGTGCCAGGCTTTGGTGTTCAAAACGTTACGAGTGGAGAAGTCAGAGGAGGATGGAATTACAGGTTTTTCTTCTTCATACCTTTCTGTTTGGCTGATTTTTT-TCAAATGAGCACGCAAACCCAGTTCCTCAAACCCACTTCAAATGTGGCATTGCTGGGTTGGTTTGGTCCAAGGAAAGCCCTGTCTCCTTAACTCCCAGCCCCCACGCCTCCTCCGCCGGCCCTCAAATCCAGGCCGCCCTGCCCCCTCCGGAAAGGGGAGTTGGGGGCGAGCGCCGAAATCTGAGTGGCTCTTTCAAGCCTCCGTTGCCATAGAAACCGGCCGCACAGGCCTTGGCTGTCCATTACACCATCCTCCAGCCACG
>gene=chr20_290273-291273; species=ponAbe
--------------------------------------------------------------------------------------------------------------------------------------------------------------------------------------------------------------------------------------------------------------------------------------------------------------------------------------------------------------------------------------------------------------------------------------------------------------------------------------------------------------------
>gene=chr20_290273-291273; species=rheMac
GGGTCTGCCTGTGACTTTCAGCCCAAGGGGGCGGGCACTTCGTGTCACGCCACGTTGTCCACATCATCGATcctccctc----tctccccttccttccttccctccctttcttcctcccATTGAGTGCCAGTTCTGTGCCAGGCTTTGGTGTTCAAAACGTTACGAGTGGAGAAGTCAGAGGAGGATGGAATTACAGGTTTTTCTTCTTCATACCTTTCTGTTTGGCTGATTTTTT-TCAAATGAGCACGCAAACCCGGTTCCTCAAACCCACTTCAAATGTGGCATTGCTGGGTTGGTTTGGTCCAAGGAAAGCCCTGTCTCCTTAACTCCCAGCCCCCACGCCTCCTCCGCCGGCCCTCAAATCCAGGCCGCCCTGCCCCCTCCGGAAAGGGGAGTTGGGGGCGAGCGCGGAAATCTGAGTGGCTCTTTCAAGCCTCCGTTGCCATAGAAACCGGCCGCACAGGCCTTGGCTGTCCATTACACCATCCTCCAGCCACG
>gene=chr20_314460-315460; species=hg19
tgtcctcagtgagctcacaggtctgaggagacacataaacccaggaatggaaatgctttgctggcgatggacagtgagtctgggagaacattgaggagatgtttaacccagacaatggagtggggtgtggtcaggtcattccctggaggaggtgatgtttaagctgtggcatgaaacctcagtaggaTGTGATGACCttagaacatggctacacgttctttgacattcctcctttaaattaccttccctttgaatctgggctgggccttcatgatccatttgtaaccaacaggacacagcagacatggtgctgcaggatttccaaggctaagtcacgctgaaccgccatgttgaaaggccaacagccaagactgccatgtggagaagcagcccgggccacgtgggaagaccatgtgtaggtagctgctccagttgacagctgagcccaggcaccagacttatgagttgagaagcttccaggggattccagcccctcataa
>gene=chr20_314460-315460; species=bosTau
catcctcactgaaccctcaggtcagaggggaccaataaacacagggatggaaatgcattgatgaagatgaacagtggggttggggggacacagaggagggccttaatccagtc-atggagcagggtgtggttccgtcacctccttgaggagatgatgtgtaagctgtgac-tgaGACCTCCGTGGGTtgttgtggttttaggacatggctaccagttctttgacatccgtcccatgaagttccttccccttgaatctgaact-ggtctttgtgatccgcttgttactgctaggatgcag--ga-atgatgctg-taggtttccaagcctaggtcacaCTGGACTACT--GTAAGAAGTCAAATAACTGAGATTGTCACGTGATGAAGAAGCCCCAA--------------CACATAT-------TGTGCCAGGTGACA-CTG--TCAaggctccagacacatgaatgaagaacacttcagatgactccagcccctagtca
>gene=chr20_314460-315460; species=calJac
cgtcctcactgagctcacaggtctgaggagacacat-aacccgggaatggagaagcgttgctggagatggacagtgagtctatgggaaccctgaggagatgc-tgctccagac-atggagcggggcatggtcaggtcattccctggagggagtaatgtttaagctatggcctgaaacctcagtaggaTGTGATGATCTCAAGGT---gctacaagttctttggcattcctcctttaaatta-cttccctgtgaatctggact-ggccttcatgattcactcataactaacaggacacagcagacgggatgctgcaggatttctaaggttaagttgcgctgaaccgccatattggaaggccaacagccaagactgccatgtggtgaggaagcccaggccatgtgggaagaccatgtgtaggtaggtgcttcagttgacagttgagcccaggtaccagactcatgagtggagaagcctccaggttactccagcccttcgtca
>gene=chr20_314460-315460; species=canFam
tgtcctcactgaact--cagtcctgaggaga--cataaccagagcgatggaagtacattgatggagatggat-gtgggattgggggaacac--aggaggtacttaatgtggac-atggagcagggcatagttagatcacttcatggagacagtgatgtttaagctgtgac-cGAACCCTCAGTAGGTtgttgtggttttagaacatagctacaagttctctgacatccttcccttaaatttacttcttcctgagaccgggct-ggcctttgtgatccacttgtaaccagtagaatgtagcaga-aagatgctg-taggtttct-----------acatgaaaataccaAATAAGAAGTCC-ACGTTTAAGATCATCATGCAATGAAGAAGCCCAAAACATG-GGAGGAGCTCTGTATC----CGTGCTCCAGGTGGCACCTC--CCCTTGTATCTGCCAAGC----AAAGGAGAGTCCAGGTGATTCAAGCCCCCAATCA
>gene=chr20_314460-315460; species=equCab
--------------------------------------------------------------------------------------------------------------------------------------------------------------------------------------------------------------------------------------------------------------------------------------------------------------------------------------------------------------------------------------------------------------------------------------------------------------------------------------------------------------------
>gene=chr20_314460-315460; species=gorGor
tgtcctcagtgagctcacaggtctgaggagacacataaacccaggaatggaaatgctttgctggtgatggacagtgagtctgggagaacattgaggagatgtttaacccagac-gtggagtggggtgtggtcaggtcattccctggaggaggtgatgtttaagctgtggcgtgaaacctcagtaggaTGTGATGACCTTAGaacatggctacacgttctttgacattcctcctttaaattaccttccctttgaatctgggctgggccttcatgatccacttgtaaccaacaggacacagcagacatggtgctgcaggatttccaaggctaagtcacactgaaccgccatgttgaaaggccaacagccaagactgcca-gtggtgaagccgcccaggccacgtgggaagaccatgtgtaggcaggtgctccagttgacagctgagcccaggcaccagagttatgagtggagaagcctccaggggattccagcccctcataa
>gene=chr20_314460-315460; species=panTro
tgtcctcagtgagctcacaggtctgaggagacacataaacccaggaatggaaatgctttgctggcgatggacagtgagtctgggagaacattgaggagatgtttaacccagac-gtggagtggggtgtggtcaggtcattccctggaggaggtgatgtttaagctgtggcgtgaaacctcaggaggaTGTGATGACAttagaacatggctacacgttctttgacattcctcctttaaattaccttccctttgaatctgggctgggccttcatgatccactcgtaaccaacaggacacagcagacatggtgctgcaggatttccaaggctaagtcacgctgaaccgccatgttgaaaggccaacagccaaggctgccatgtggtgaagcagcccgggccacgtgggaagaccatgtgtaggtaggtgctccagttgacagctgagcccaggcaccagacttatgagtggagaagcctccaggggattccagcccctcataa
>gene=chr20_314460-315460; species=papHam
tgtcctcagtgagctcacaggtctgaggagacacataaacccaggaatggaaatgctttgctggcgatggacagtgagtctgggagaacactgaggagacacttaacccagac-atggagcggagcatggtcaggtcattccctggaggaggtgatgttcaagctatggcctgaaacctcagtaggaTGTGATGACCttagaacatggctacacgttctttgacattcctcctttaaattaccttccctttgaatctgggtt-ggccttcatgatccacgtgtaaccaacaggacacagcagacatgatgctgcaggatttccaaggctaagtcgtgctgaaccgccatgttgaaaggccaacagccaagactgccatgtggtgaagcagcccaggccacgtgggaagaccgtgtgtaggtaggtgctccagttgacagctaagcccaggcaccagacttatgagtggagaagcctccagctgattccagcccctcataa
>gene=chr20_314460-315460; species=ponAbe
tgtcctcagtgagctcacagggctgaggagacacataaacccaggaatggaaatgctttgctggcgatggacagtgagtctgggagaacactgaagagatgcttaacccagac-atggagtggggtgtggtcaggtcattccctggaggaggtgatgtttaagctgtggcctgaaacctcagtaggatgtgatgaccttagaacatggctacacgttctttgacattcctcctttaaattaccttccctttgaatctgggctgggccttcttgatccacttgtaaccaacaggacatagcagacatgatgctgcaggatttccaaggctaagtcgcgctgaaccgccaagttgaaaggccaacagccaagactgccatgtggtgaagccgcccaggccatgtgggaagaccatgtgtaggtaggtgctccaggtgacagctgagcccaggcaccagacttatgagtggagaagcctccaggtgattccagcccctcgtaa
>gene=chr20_314460-315460; species=rheMac
tgtcctcagtgagctcacaggtctgaggagacacataaacccaggaatggaaatgctttgctggcgatggacagtgagtctgggagaacactgaggagacacttaacccagac-atggagcggggcgtggtcaggtcattccctggaggaggtgatgtttaagctgtggcctgaaacctcagtaggatgtgatgaccttagaacatggctatacgttctttgacattcctcctttaaattaccttccctttgaatctgggtt-ggccttcatgatccacttgtaaccaacaggacacagcagacacgatgctgcaggatttccaaggctaagtcatgctgaaccgccatgttgaaaggccaacagccaagactgccatgtggtgaagcagcccaggccacgtgggaagaccgtgtgtaggtaggtgctccagttgacagctaagcccaggcaccagacttatgagtggagaagcctccagctgattccagcccctcataa
>gene=chr20_384150-385150; species=hg19
aaatggtccccagtgaccttcaccagctgctattcacgcctttgtacagtttcctcccatcctaagctgggctgaccagtgtaatgaatacaatattgtgaaatgagaaagtatgacttttaagattaggtcataaaatatgttatggcttctgccttgctcttctggatcatctgctctggggacagccagctgccatgttgcgaggacactcaattacccctgtggaaacttacatgtggtgaggatcgtaggcattctgcaaataaccagcaccacccaggcacataaaagagctttcttgagtcaatcctccagccccagtcaagccttcagatgactgcagccccagccgacatcttaactacaacctcatgagtgaccctgagccagaaccatctatgtagctgctccccagttcctaacccacagaaactatgtgatagcatacatgttgattgcttttttaagcaattaattttgggaaatttgccacatat
>gene=chr20_384150-385150; species=bosTau
agatggccctcagtgatccatagcacctggtatccatgggattatataattccctcctaccccaagctgggctaaca---gtaactaataggaaac--taaaataaa-gagcatgacttt-aaggatagacc-----atatattatggcttctacctcgctcttctggatcaTCTATTctgggaaaagccaaatgccacgttgctaggacactcgagta-gcctatggagagatgcatgtgacaaggaacttatacattctgc-aataaccagcaccaaccaagtctgtgagtgggcttt--------aatcctccaacctcagtcaggctttcagataactgaagccccagccaacatcttaactataact-cctgagagaccttgcgctaaaactacctaagaagctgttcctgaaatcctaatgcataggaactctgtgagatc-ttcatgtttattactgttccccagtg--------------------------
>gene=chr20_384150-385150; species=calJac
aaatggcccccagtgactttcaccaactggtattcatgccttcgtatagttccctctgaccctgagctgggctgagcggtgtaacta-----atattgt-aaatgagaaagtatgacttttaaggttaggtcacaaaatatgttatggcttctgccttgctcctctagatcatgtgctctggggagagctagcttccatgttgtgaggacattctattacccctgtggaaatgtacatgtggtgaggaacacaggcatcctgcaaataaccagcaccacctagatacatgagagagctttctagagttgatcttccggccccagtcaagccttcagatgacttt-gccccagccgacatcttaactacgacctcatgagaggccctgagccagaaccatcaatgtagctgctccccagttcctaacccacaaaaactgtgtgagagcatacacatttattgttgttttaagctaattatttggggaaatttgctacatat
>gene=chr20_384150-385150; species=canFam
agatgaccccctcccatccttaacatgaggcattcatggccttgtgtagtt-cctctcatcctgagctgggttgatgcgtaagacaaataggatattgtgaaatgaaagaatatgacttT-Aaggcttggccataaaatagatcatggctcctgccttgctcacctggatcatctgctcttgggaaagctagctgccatgtttcaaggacactcaagtagacctatggacagatacatgtgacaaggaacttagacatcct---gcaaaccagcaccaaccaggtgtatgagca-gctttcttgagcagatcctcca-ccccagtcaagccttcagatgactgaagcctcagccaacatcttcaccacaacc-tct--gagactttgagccaaaaccacttcagaagctgctcccaaattcctaacccccagaaactgtgtgagatc-tacatgtttattg---ttctaagccattaattttaaggaactcagtagatat
>gene=chr20_384150-385150; species=equCab
agatggccctccatgatcctcagcgcctggtatccatgccctggcgtagttccctcccgctctgagctgtgccgaccagtgtcacaattaggatatcatgaaatgatgcagtatgacctttaaggctaagtc--aaaatatattatagttcctgccttgctctcctggattatgtgcttcggggaatgccagctgccatgtcactaggacgctcaagcagccctctggagaggtacagggggcgaggaga-tgggcatcccacaacaaaccaccaccagccaggcatacgaggagggtttcatgagtctatcctccagccccagtcaagccttcagatgactgacatcccaggcaacatcttaaccgcagct-catgagagaccttgagccagagccacctaagacactgttcctgaattcctaacccacagaaactctgtgagatc-tagatgttgatta---ttttaagctgctagttttggggaatctgttacgtat
>gene=chr20_384150-385150; species=gorGor
aaatggtccccagtgaccttcatcagctggtattcatgcctttgtacagtttcctcccatcctaagctgggctgaccagtgtaatgaatacaatattgtgaaatgagaaagtatgacttttaagattaggtcataaaatatgttatggctt-tgccttgctcttctggatcatctgctctggggatagccagctgccatgttgcgaggacactcaattacccccgtggaaacttacatgtggtgaggatcgtaggcattctgcaaataaccagcaccacccaggtacataaaagagctttcttgagtcaatcctccagccccagtcaagccttcagatgactgcagccccagccgacatcttaactacaacctcatgagtgaccctgagccagaaccatctatgtagctgctccccagttcctaacccacagaaactgtgtgatagcatacatgttgattgctgttttaagcaattaatttggggaaatttgctacatat
>gene=chr20_384150-385150; species=panTro
aaatggtccccagtgaccttcgccagctggtattcacgcctttgtacagtttcctcccatcctaagctgggctgaccagtgtaatgaatacaatattgtgaaatgagaaagtatgacttttaagattaggtcataaaatatgttatggcttctgccttgctcttctggatcatctgctctggggatagccagctgccacgttgcgaggacactcagttacccctgtggaaacttacatgtggtgaggatcgtaggcattctgcaaataaccagcaccacccaggcacataaaagagctttcttgagtcaatcctccagccccagtcaagccttcagatgactgcagccccagccgacatcttaactacagcctcatgagtgaccctgagccagaaccatctatgtagctgctccccagttcctaacccacagaaactgtgtgatagcatacatgttgattgctgtcttaagcaattaatttggggaaatttggtacatat
>gene=chr20_384150-385150; species=papHam
aaatggctcccagtggccttcaccagttggtattcacacctttgaacagtttcgtcctatcctgagctgggctgaccagtgtaattaataggatattgtgaaatgagaaagtatgacgtttaagattaggtcataaaatacgttatggtttctgctttgcttttctggatcatctgctctggggagagccagctgccatgttgtgaggacactcaattacccctgtggaaacgtacacgtggtgaggaacgtaggcattctgcaaataaccagcaccacccaggcacatgagagagctttcttgagtcgatcctccagccccagtcaagccttcagatgactgcagccccagctaacatcttaactacaacttcatgagagaccctgagtcagaaccatctatgtagctgctccccagctcctaccccacagaaactgtgtaacagcatacatgtttattgctgttttaagctgttaattttgggaaatttgctatgtat
>gene=chr20_384150-385150; species=ponAbe
aaatggtccctagtgaccttcaccagctggtattcacgtctttgtacagtttcctcctatcctgagctgggctgaccagtgtaatgaataggatattgtgaaacgagaaagtatgacttttaagattaggtcataaaatatgttatggcttctgccttgctcttctggatcatctgctctggggatagccagctgccatgttgcgaggacactcaattacccctgtggaaacttacatgtggtgaggatcgtaggcgttctgtaaataaccagcaccacccaggcacatgagagagctttcttgagtcaatcctccagccccagtcaagccttcagatgactgcagccccagctgacatcttaactacaacctcatgagtgaccctgagccacaaccatctatgtagctgctccccagttcctaacccacagaaactgtgtgacagcatacatgttgattgctgttttaagctattaatttggggaaatttgctacatat
>gene=chr20_384150-385150; species=rheMac
aaatggcccccagtggccttcaccagttggtattcacacctttgaacagtttcgtcctatcctgagctgggctgaccagtgtaattaataggatattgtgaaatgagaaagtatgacttttaagattaggtcataaaatatgttaaggtttctgctttgcttttctggatcatctgctctggggagagccagctgccatgttgtgaggacactcaattacccctgtggaaacgtacacgtggtgaggaacgtaggcattctgcaaataaccagcaccacccaagcacatgagagagctttcttgagtcaatcctccagccccagtcaagccttcagatgactgcagccccagccaacatcttaactacaacttcatgagagacccagagtcagaaccatctatgtagctgctccccagctcctaccccacagaaactgtgtaacagcatacatgtttattgctgttttaagctgttaattttgggaaatttgctatgtat
>gene=chr20_390417-391417; species=hg19
CTCCTGAAAATAAACCCTGTGCTAACTGGCTCCTGCTGTACTGGCTTTCAGCAGAGGAAATGGCCCTGAGCCTCACCCGAGCAGTGGCGGGCGGGGATGAACAGGTGGCAATGAAGTGTGCCATCTGGCTGGCAGAGCAACGGGTGCCCCTGAGTGTGCAACTGAAGCCTGAGGTCTCCCCAACGCAGGACATCAGGTGAGGAGTGCATGGCTGGCCTGAACCCAAGGGACAGCAGGACAGGATATTCTTGCCTGTAGAACAGTTCTTCCtaatggcacgttctggcttcaggaggcctggcttctaaccctagttatgtcattaatcaactgtgaaatacagagcaggtcacttcacctctcagtgtgtcctcattttaaaaatcagaccgtaacagtagctatctcatagggttgttaggaggTGTACTGTATTAGGATGTTAGGCCTTATACAACAGAAGAAAACGGAACAGTGACGTaaacaaatttgatggcagg
>gene=chr20_390417-391417; species=bosTau
ATAAAGAAAAAAAACCCTGTGCTAACCTGCTTCCACTG---TGGATTTCAGCTGAGGAGGTGGCCCAGAGACTCACCCGAGCAGTGGCTGGTGGGGATGAACAGGTGGCTATGCAGTGTGCCATCTGGCTGGCAGAGCAACGGGTGCCCCTGAATGTGCAACTGAAGCCTGAGGTCTCTCCAACACAGGACATAAGGTGAGAAGTGCGTGGCTGACCAGGGGTTCAGAGGCTGCAATATA-----GTGTTGCCTGTAGAATAGTTttccctggtggcagaatctgcctgcaggagacctgggtttgatacctgg---------------------------------------------------------------------------------------------catcgccttctcAGGAGGTGTATTAGA-----ATGATAGGTCTCGTAGAACAGAGA-ACACTTAACAGTGGCGTaaacaactttgatggtagg
>gene=chr20_390417-391417; species=calJac
CTCCCGAAAATAAA-CCTGTGCTAACTGGCTCCTGCTGTGCTGGCTTTTAGCAGAGGAAATGGCCCTGAGTCTCACCCGAGCAGTGGCGGGCGGGGATGAACAGGTGGCAATGAAGTGTGCCATCTGGCTGGCAGAGCAACGGGTGCCCCTGAGTGTGCAACTGAAGCCTGAGGCCTCCCCGACGCAGGATATCAGGTGAGGAGTGCATGGCTGGCCTGAACCCTAGGGGCAGCAGAACAGGACATTCTTGCCTATAGAACAGTTCTTCCTAATGGCAGGTGctggcatcaggaggcgtggcctctaatcctagttatgtcactaatcaactgtgagatagaagacaggtcacttcacctcttggaatgtcctcatattaaaaattggatcgtagcagtagctatctcatagagttgttaggaAATATACCATATTAGGATGTTAGGCCTTATACAACAGAAAAAAAGGTAACAGTGATGTAAAGAAATTTGA-------
>gene=chr20_390417-391417; species=canFam
CTCCTGaaaacaaacCGTGTGCTAACCTGCTTCCACCTTGCTGGATTTCAGCCGAGGAGATGGCCCTGAGGCTCACCCGAGCAGTGGCAGGCGGGGATGAACAGGTGGCAGTGCAGTGTGCCATCTGGCTGGCAGAGCAACGGGTGCCCCTGAATGTGCAACTAAAGCCTGAGGTCTCCCCAACACAGGACATCAGGTGAGGATTGCGTGGTTGGCTAAAGACTTAGTGACCACAATATA-----ATCTTGCCtatagaacagttacgcttaatggcaggttctggtgtcaggagacctagtttcgaacctgagctctgtcactaatcaactgtgagatatatgacaagtcacttcacttctc-gttggttttttttt--aatatggggcaataatagtagctatctcatagggttgttagaaggcatatgaga-----A----AGTCCTCACATGACAGGAAAAAAAATAACTGTGGCATAAACAAGTTTGGTGGCCAG
>gene=chr20_390417-391417; species=equCab
CTCCT-------AACCCTGTGCTAACCTGCTTCCACTGTGCTGGATTTCAGCCGAGGAGATGGCCCTGAGACTCGCCCGGGCAGTTGCGGGCGGGGATGAACAGGTGGCTATGCAGTGTGCCACCTGGCTGGCAGAGGAACGGGTGCCCCTGATTGTGCAGCTGAAGCCTGAAGTCTCCCCAACACAGGACATCAGGTGAGGAGTGCATGGCTGGCCAGAGACTTAGGGGCTGCAATGTA-----TTCTTGCCTATAGAACAGTTACTCTTAATGacaggttctggtgtcaggagacttagttttaaagcccagctctgtcactaattaactgtgacatctagggcacgtcacttcacctctcagttgttttcctttt--aaaatggggcaataatagcacctatctcctaggattgttaggaggTATATTAGG-----ATGTTAGGCCTCATACAACAGAAAAAAACACAACAGTGGCATaaacaagtttgatggcagg
>gene=chr20_390417-391417; species=gorGor
CTCCTGAAAATAAACCCTGTGCTAACTGGCTCCTGCTGTGCTGGCTTTCAGCAGAGGAAATGGCCCTGAGCCTCACCCGAGCAGTGGCGGGCGGGG-TGAACAGGTGGCAATGAAGTGTGCCATCTGGCTGGCAGAGCAACGGGTGCCCCTGAGTGTGCAGCTGAAGCCTGAGGTCTCCCCAACGCA-GACATCAGGTGAGGAGTGCATGGCTGGCCTGAACCCAAGGGACAGCAGGACAGGATATTCTTGCCTGTAGAACAGTTCTTCCtaatggcacgttctggcttcaggaggcctggcttctaaccctagttatgtcattaatcaactgtgaaatacagagcaggtcacttcacctctcagtgtgtcctcattttaaaaatcagaccgtaacagtagctatctcatagggttgttaggaggTGTACTGTATTAGGATGTTAGGCCT-ATACAACAGAAGAAAACGGAACAGTGACGTaaacaaattcgatggcagg
>gene=chr20_390417-391417; species=panTro
CTCCTGAAAATAAACCCTGTGCTAACTGGCTCCTGCTGTACTGGCTTTCAGCAGAGGAAATGGCCCTGAGCCTCACCCGAGCAGTGGCGGGCGGGGATGAACAGGTGGCAATGAAGTGTGCCATCTGGCTGGCAGAGCAACGGGTGCCCCTGAGTGTGCAACTGAAGCCTGAGGTCTCCCCAACGCAGGACATCAGGTGAGGAGTGCATGGCTGGCCTGAACCCAAGGGACAGCAGGACGGGATATTCTTGCCTGTAGAACAGTTCTTCCtaatggcacgttctggcttcaggaggcctggcttctaaccctagttatgtcattaatcaactgtgaaatacagagcaggtcacttcacctctcagtgtgtcctcattttaaaaatcagaccgtaacagtagctatctcatagggttgttaggaggTGTACCGTATTAGGATGTTAGGCCTTCTACAACAGAAGAAAACGGAACAGTGacgtaaacaaatttgatggcagg
>gene=chr20_390417-391417; species=papHam
CTCCTGAAAATAAACCCTGTGCTAACTGGCTCCTGCTGTACTGGCTTTCAGCAGAGGAAATGGCCCTGAGCCTCACCCGAGCAGTGGCGGGCGGGGATGAACAGGTGGCAATGAAGTGTGCCATCTGGCTGGCAGAGCAACGGGTGCCCCTGAGTGTGCAACTGAAGCCTGAGGTCTCCCCAACGCAGGACATCAGGTGAGGAGTGCATGGTTGGCCTGAACCCTAGGGACAGCAGGACAGGACATTCTTGCCTATAAAACAGTTCTTCCTAATGGcaggttctggcttcaggaggcctggcttctaaccctagttatgtcattaatcaactgtgaaatatagggcaggtcacttcacctctcagtgtgtccccatgttaaaaatcagaccgtaacagtagctatctcatagggttgttagaaggTGTACTGT------ATGTTAGTCCTTACACAACAGAAGAAAACAGAACAGTGatgtaaacgaattt-atggcagg
>gene=chr20_390417-391417; species=ponAbe
CTCCTGAAAATAAACCCTGTGCTAACTGGCTTCTGCTGTGCTGGCTTTCAGCAGAGGAAATGGCCCTGAGCCTCACCCGAGCAGTGGCGGGCGGGGATGAACAGGTGGCAATGAAGTGTGCCATCTGGCTGGCAGAGCAACGGGTGCCCCTGAGTGTGCAACTGAAGCCTGAGGTCTCCCCAACGCAGGACATCAGGTGAGGAGTGCATGGCTGGCCTGAACCCAAGGGACAGCAGGACAGGACATTCTTGCCTGTAGAACAGTTCTTCCTAATGGCACTctctggcttcaggaggcctggcttctaaccctagttatgtcattaatcaactgtgaaatatagagcaggtcacttcacctctcagtgtgtcctcattttaaaaatcagaccgtaacagtagctatctcatagggttgttaggaggTATACTGTATTAGGATGTTAGGCCTTATACAACAGAAGAAAACGGAACAGTGACGTaaacaaatttgatggcagg
>gene=chr20_390417-391417; species=rheMac
CTCCTGAAAATAAACCCTGTGCTAACTGGCTCCTGCTGTACTGGCTTTCAGCAGAGGAAATGGCCCTGAGCCTCACCCGAGCAGTGGCGGGCGGGGATGAACAGGTGGCAATGAAGTGTGCTATCTGGCTGGCAGAGCAACGGGTGCCCCTGAGTGTGCAACTGAAGCCTGAGGTCTCCCCAACGCAGGACATCAGGTGAGGAGTGCATGGCTGGCCTGAACCCTAGGGACAACAGGACAGGACATTCTTGCCTGTAAAACAGTTCTTCCTAATGGcaggttctggcttcagcaggcctggcttctaaccctagttatgtcattaatcaactgtgaaatatagggcaggtcacttcacctctcagtgtgtcctcatgttaaaaatcagaccgtaacagtagctatctcatagggttgttaggaggTGTACTGT------ATGTTAGTCCTTACACAACAGAAGAAAACAGAGCAGTGATGTAAACAAATTT-ATggcagg
>gene=chr20_398346-399346; species=hg19
cccactctccctctctttgccccCACCAGGTTTTTCTGGACTATGGCTTCCCACCAGTCTTGCAGCAGTGGGTGATTGGGCAGCGGCTGGCACGAGACCAGGAGACCCTGCACTCCCATGGGGTGCGGCAGAATGGGGACAGTGCCTACCTCTATCTGCTGTCAGCCCGCAACACCTCCCTCAACCCTCAGGAGCTGCAGCGGGAGCGGCAGCTGCGGATGCTGGAAGGTGAGGCTCTGCCCTGAGCACCGCCGGACCCAGCGGGGGCCCTGGACTCACTTGAGGGCATAGGGCAAGCAGGGGCAGAGCCCCTGGGTTTTTAGTCAGGGACTCACCCAGAGGACCCTATCCAAGTGGGGAAGAGAGGACCTAAGACACATGGGAGGGAGCATTTCAGGGACCCATCATGAGAACAGCTGGCACGGGGAGGGGTGGACTCCGtccaggctccggcattcccagctgtgtgaccttgggcaaggttgctcctatctgctgcc
>gene=chr20_398346-399346; species=bosTau
CCCACACCTCCTGTCCATCTCCCTGACAGGTGTTCCTAGACTATGGCTTCCCGCCAACCCTGCAGCAGTGGGTGATCGGGCAGCGGCTGGCCCGGGACCAGGAGACTCTGCACTCCCACGGCGTGAGGCGGGACGGGGACAGCGCCTACCTCTATCTGCTGTCCGCCTGCAACACCTCGCTCAACCCTCAGGAGCTGCAGCGGGAGAGGCAGTTGCGGATGCTGGAAGGTAAGGCTCTGCTT------------------GTGTGTGGAC-----TCACCTGTGGTCGTAGGGCAGGAGGGAGCAGAGCCCAGGGGCTTTCCATCAGGGACTTGCCTGAAGGACCTTATCCAAGTGGGGAAGAGAGGACAAAGGACACCCAGGAGGGAGCCATCTGGGGAACCCTTTGgagaacagccagtctaggggagaaggggttcagtccccaccctggcgttatcaactccttgacctcaggcaagttccttcctctctcctcct
>gene=chr20_398346-399346; species=calJac
CCCACACTCCCTCTCTTTGCCCCCACCAGGTTTTTCTGGACTATGGCTTCCCACCAGTTCTGCAGCAGTGGGTGATTGGGCAGCGGTTGGCACGAGACCAGGAGACCCTACACTCCCATGGGGTGCGGCAGAATGGGGATAGTGCCTACCTCTATCTGCTCTCAGCTCGCAACACCTCCCTCAACCCTCAGGAGCTGCAGCGGGAGCGGCAGCTGCGGATGCTGGAAGGTGAGGATCTGCCCTGAGCACAACGGAACCCAGCGGGGACCCTGGACTCACTTGAGGGCGTAGGGCAAGCAGGGGTAGAGCCCCTGGGTTTTTAGTCAGGGGATCACCCAGAGGACCCTATCCAAATGGGGAAGAGAGGACCTAAGACACATGGGAGGGAGAATTTCAGGGACCCATCATGAGAACAGCtggcatggggagggccagattctgtccaggctctggcattcccagctacgtgaccttgggcaaggttactcctatctgccccc
>gene=chr20_398346-399346; species=canFam
TGCACTCTGCCTCTCTCTGG-----TCAGGTGTTCCTAGACTACGGCTTTCCGCCTGTGCTGCAGCAGTGGGTGATCGGGCAGCGGCTGGCCCGGGACCAGGAGACCCTGCACTCCCATGGGGTGCGGCGGAATGGGGACACTGCCTACCTCTACTTGCTGTCAGCCTGCAACACCTCGCTCAACCCTCAGGAGCTGCAGCGGGAGAGGCAGTTGCGGATGCTGGAAGGTGAGGCTCTGCCT------------------GACTTGGGAC-----TCACCTGAGGTCACAGGGCAAGAGGGAGCAGAGCCCTTGGGCTTTCCATCAGGAGCTCGCCAGGGAGGACTTCTTCCAGTGGGCAAAAGAGGACA---GCCCCCCACTAGAGAGCCATTTCCAAGACA---CTGAGAGCAGGTggtctaggggagggggggttcagtcctggctccagcattatcggctgtatgacctcatgcaagtcccttcgtctctggtcct
>gene=chr20_398346-399346; species=equCab
CCCGCTCTCCGTCTCTTGGGACCCCTCAGGTCTTCCTGGACTACGGCTTCCCGCCCACCCTGCAGCAGTGGGTGATTGGGCAGCGGCTGGCCCGGGACCAGGAGACCCTGCACTCCCATGGGGTGCGGCGGAGCGGGGACAGCGCCTACCTCTACCTGCTGTCGGCCCGCAACACCTCGCTCAACCCGCAGAAGCTGCAGCGCGAGCGGAAATTGCGCATGCTG--AGGTGAGGCTCTGCTC------------------------------------------------------------------------------------------------------------------------------------------------------------------------------------------------------------------------------------------------------------------
>gene=chr20_398346-399346; species=gorGor
--------------------------------------------------------------------------------------------------------------------------------------------------------------------------------------------------------------------------------------------------------------------------------------------------------------------------------------------------------------------------------------------------------------------------------------------------------------------------------------------------------------------
>gene=chr20_398346-399346; species=panTro
cccactctccctctctttgccccCACCAGGTTTTTCTGGACTATGGCTTCCCACCAGTCTTGCAGCAGTGGGTGATTGGGCAGCGGCTGGCACGAGACCAGGAGACCCTGCACTCCCATGGGGTGCGGCAGAATGGGGACAGTGCCTACCTCTATCTGCTGTCAGCCCGCAACACCTCCCTCAACCCTCAGGAGCTGCAGCGGGAGCGGCAGCTGCGGATGCTGGAAGGTGAGGCTCTGCCCTGAGCACCGCCGGACCCAGCGGGGGCCCTGGACTCACTTGAGGGCATACGGCAAGCAGGGGCAGAGCCCCTGGGTTTTTAGTCAGGGACTCACCCAGAGGACCCTATCCAAGTGGGGAAGAGAGGACCTAAGACACATGGGAGGGAGCATTTCAGGGACCCATCATgagaacagctggcatggggaggggtggactctgtccaggctcgggcattcccagctgtgtgaccttgggcaaggttgctcctatctgctgcc
>gene=chr20_398346-399346; species=papHam
CCCACTCTCTCTCTCGGTGCCCCCACCAGGTTTTTCTGGACTATGGCTTCCCACCAGTCTTGCAGCAGTGGGTGATTGGGCAGCGGCTGGCACGAGACCAGGAGACCCTGCACTCCCATGGGGTGCGGCAGAATGGGGACAGTGCCTACCTCTATCTGCTATCAGCCCGCAACACCTCCCTCAACCCTCAGGAGCTGCAGCGGGAGCGGCAGCTGCGGATGCTGGAAGGTGAGGCTCTGCCCCGAGCACCGTGGGACCCAGCAGGGGCCCTGGACTCACTTGAGAGTGTAGGGCAAGTAGGAGCAGAGCCCCTGGGTTTTTAGTCAGGGGCTCACCCAGAGGACCCTATCCAAGTGGGGAAGAGAGGACCTAAGACACATGGGAGGGAGCATTTCAGGGACCCATCATGACAACAGCTGGCATGGGGACGGGtggattccatccaggctctggcattcccagctgtgtgaccttgggcaaggttagtcccatctgctgcc
>gene=chr20_398346-399346; species=ponAbe
cccactctccctctctttgccccCACCAGGTTTTTCTGGACTATGGCTTCCCACCAGTCTTGCAGCAGTGGGTGATT-GGCAGCGCCTGGCACGAGACCAGGAGACCCTGCACTCCCATGGGGTGCGGCAGAATGGGGACAGTGCCTACCTCTATCTGCTGTCAGCCCGCAACACTTCCCTCAACCCTCAGGAGCTGCAGCGGGAGCGGCAGCTGCGGATGCTGGAAGGTGAGGCTCTGCCCTGAGCACCGCAGGACCCAGCGGGGGCCCTGGACTCACTTGAGGGCGTAGGGCAAGCAGGGGCAGAGCCCCTGGGTTTTTAGTCAGGGACTCACCCAGAGGACCCTATCCAAGTGGGGAAGAGGGGACCTAAGATACATGGGAGGGAGCATTTCAGGGACCCATCATgagaacagctggcatggggaggggtggactccatccaggctctggcatttccagctgtgtgaccttgggcaaggttgctcctatctgccgcc
>gene=chr20_398346-399346; species=rheMac
CCCACTCTCTCTCTCGGTGCCCCCACCAGGTTTTTCTGGACTATGGCTTCCCACCAGTCTTGCAGCAGTGGGTGATTGGGCAGCGGCTGGCACGAGACCAGGAGACCCTGCACTCCCATGGGGTGCGGCAGAATGGGGACAGTGCCTACCTCTATCTGCTATCAGCCCGCAACACCTCCCTCAACCCTCAGGAGCTGCAGCGGGAGCGGCAGCTGCGGATGCTGGAAGGTGAGGCTCTGCCC-GAGCACCGTGGGACCCAGCAGGGGCCCTGGACTCACTTGAGAGTGTAGGGCAAGCAGGGGCAGAGCCCCTGGGTTTTTAGTCAGGGGCTCACCCAGAGGACCCTATCCAAGTGGGGAAGAGAGGACCTAAGACACATGGGAGGGAGCATTTCAGGGACCCATCATGACAACAGCTGGCATGGGGACGGGtggattccatccaggctctggcattcccagctgtgtgaccttgggcaaggttagtcccatctgctgcc
>gene=chr20_413311-414311; species=hg19
AGAGGGGACAGTGGCAGGGGGAGGAAGATACAGCCAGGCTGGGTCTCAGCCCCAGCTGAGGGTCTCACCTCTTAGCTGGTGAAGGCTCCGGCCTGTTCCTGCTTTCGGTCACCACTTCATCCCTGGGTGATCGTGGGCCCGGTGCAGGGCTGGCTACAAGTGTTTGTTGATTGGTAACTGCTCATGAAAATGGCAACAGCACTAGCACAGCTTCACAAATAGAAACACATTTCACCAACACCCTTGCAGGAAGCCCTCCAGGAGGGCCAAGACCATCCCTGCTTTACTGTTATGGACGTGAGCCTCCGAGAGGCAGTGACTTAGATGCTCACCCAGCCAGGAAGGAAGGAACACACTCGACCCTCAGTCTAAGACCCCATCAGGCCACTAATAATTCTCCCTCCAAACCCAGCTCAGGTCAAGGCCTATCTTCACCCCCAAATCATCCCTAAGGCAGCCTCAACTCTCCACAGCACTACAGCCATCCTGCCCGGCCCCAG
>gene=chr20_413311-414311; species=bosTau
GGAGGGGACTAGGGCAAAAGGAAGAACGCAAG-CCAGGCTGGGCCTCAGTGCCA----------TCATCTGGTAGTTGGCAGAGCTTCTGGCCTGTTCTTCCTTCCAATCACCACTTAATCCAGGGATGAGCTCCCGCCCAGCGCAAGGCTGAATTAAGGTGTTTATTGACCCATATATGTTCACGGAAATGAAATAAAAacttgtacaacttca--gtttgtaagacgtttcacaaacgtcagttcattaaaccagccatgtgggatgagactatctctcttttactgtcactgacatgagtttgagagatgtagtgccttagaagctcacattgccaacgag----agacaCATTTG-----------------CCATCGTGTCACCAGTCAC--TCTCTCCAAACTGAGTTTTGGTCATGGCCCATCCTCACCTACAAATTGCCTACAAGGGAGTCCCAG-TTTCCACAGATCCAAAACTCTTCCGCCTGAGCCCA-
>gene=chr20_413311-414311; species=calJac
GAAGGGGACAATGGCAGGAGGAGGAAGATTCAGCCAGGCTGGGTCTCAGCCCCG----------TCACCTCTTAGCTGGTGAAGCCTCCGGCCTGTTCCTCCTTTCTGTCAGCGCTTCATCCCTGGGTGAGCGTGGGCCCAGCGCTCAGCTGGCTATAGGTGTTTGTTGATCAATAACCGCTCACAAAAATGGCAACAGCACCAGCACAGCTTCACAAATAGAAACGAATTTCACCAACGTCCTGGCAGGAAACCCTCCAGGAGGGATGACACCAGCCCTGCTTTACTATTACAGACGTGAGCCTCCGAGAAGCAGTGACTTAG-TGCTCACACAGCCAGGAAGGAAGGGACACACTTGACCCTCAGTCTCAGACCCCATCAGACCACCAATAATTCTCTCTTCAAACCCAGCTCTGGTCAAGGCTTAGCTTCACCCCCAAATCACCCACAGGGCAGCCTCAACTCTCCCCAGCACTCCAGCCACCCTGCCCGG-CCTAA
>gene=chr20_413311-414311; species=canFam
caagaagaTCAGGGCAGGAGAAGGAAGATAGA-----GCTGAGTCTTGGCCCCA----------ACACCTCTTGGTTGGCAAAACCTCTGGCCTGTTCTTCCCTGCAATCCCCACTCAATCCCTGCACGAGCAGGGGCCTGGCGCGGGACTGGCTAGAGGCACTTATTCATCAATAAACGTTCACCGAAATGGAAATAAAACTTGCACGACCTCACGGTTTGTAGGGCATCCCACCAA---CATCTCATTAAGCTGCCCACGTGGGAGGGGACGAGCCTGATCTCACTGTTCCTCACCCCAGTCT-----GCAGT----CTCAGC-----------------------TGACACCCCGG-----------------GAA--GTGACAC-----------------------------------ATCCATACTCCCC---AAACCACCC---CCAGAGTCCCAT-TTTCTCCAGGGCCCAGGCTGTCTGGCCTGAACTTG-
>gene=chr20_413311-414311; species=equCab
CAAGGGGACCAGGGCAGAGGAAAGAAGCGAAA-----GC-------CGGCCTCA----------TCATCTCTGGGTTGGCGGAGCGTCTGGCCTATTCTTCCTTTCAGTCACCGCT-AATCCCGGGATGAGCATGGGCCCAGTGCGGGG------------------------------------------------------------------------------CATTTCACAAACGTCACTTCATTAAACCATCCACATGGGATGGGactgtccctattttactgatgttgacgtgagtctcaaagacgtt-------agacttgcacacagccaggaa-----taacacacttg-----------------ccatcatgccaccaaggattctccctccaaacccagtCTTGGTCACGGCCCATCCTCCCT---AAATCACCTAGAAGAGAGTCCCAA-CTCCCACAGTGCCAAAGCTGTCTGGTTGGAACCCG-
>gene=chr20_413311-414311; species=gorGor
AGAGGGGACAGTGGCAGGGGGAGGAAGATACAGCCAGGCTGGGTCTCAGCCCCG----------TTACCTCTTAGCTGCTGAAGGCTCCGGCCTGTTCCTGCTTTCGGTCACCACTTCATCCCTGGGTGATCGTGGGCCCGGTGCAGGGCTGGCTACAGGTGTTTGTTGATTGGTAACTGCTCATGAAAATGGCAACAGCACTAGCACAGCTTCACAAATAGAAACACATTTCACCAACACCCTTGCAGGAAGCCCTCCAGGAGGGCCAAGACCatccctgctttactgttgtggacgtgagcctc-gagaggcagtgacttagatgctcacccagccagg-aggaagggacacactcgaccctcagtctAAGACCC--TCAGGCCACTAATAATTCTCCC-CCAAACCCAGCTCAGGTCAAGGCCTATCTTCACCCCCAAATCCTCCCTAAGGCAGCCTCAACTCTCCACAGCACTACAGCCA-CCTGCCCGGCCCCAG
>gene=chr20_413311-414311; species=panTro
---------AGTGGCAGGGGGAGGAAGAT-CAGCCAGGCTGGGTCTCAGCCCCAGCTGAGGGTCTCACCTCTTAGCTGGTGAAGGCTCCGGCCTGTTCCTGCTTTCGGTCACCACTTCATCCCTGGGTGATCGTGGGCCCGGTGCAGGGCTGGCTACAGGTGTTTGTTGATTGGTAACTGCTCATGAAAATGGCAACAGCACTAGCACAGCTTCACAAACAGAAACACATTTCACCAACACCCTTGCAGGAAGCCCTCCAGGAGGGCCAAGACCatccctgctttactgttatggacgtgagcctccgagaggcagtgacttagatgctcacccagccaggaaggaagggacacactcgaccctcagtctaagaccccaTCAGGCCACTAATAATTCTCCCTCCAAACCCAGCTCAGGTCAAGGCCTATCTTCACCCCCAAATCATCCCTAAGGCAGCCTCAACTCTCCACAGCACTACAGCCATCCTGCCCGGCCCCAG
>gene=chr20_413311-414311; species=papHam
AGAGGGGATAGTGGCAGCGGGAGGAAGATAGAGCTAGGCTGAGTCTCAGCCCCG----------TCACCTCTTGGCTGGTGAAGCCTCTGGCCTGTTCCTCCTTTCAGTCACCACTTCATCCCTGGGTGATCATGGGCCCAGTGCAGGACTGGCTACAGGTGTTTGTTGATTGATAACTGCTGACGAAAAT-------------GCACAGCTTCACAAATAGAAatgcatttcaccaacacccttgcaggaagccctccaggagggacaaaaccatccctgctttactgttatggacgtgagcctccgagaggcagtgacttagatgctcatccagccaggaaggaagggacacacttgaccctcagtctAAGACCCCATCAGGCCACCAATAATTCTCCCTCCAAACCCAGCTCAGGTCAAGGCCTATCTTCACCCTCAAATCACCCTCAAGGCAGGCTTAACTCTCCACAGCACTATAGCCATCCCACCCGGCCCCGA
>gene=chr20_413311-414311; species=ponAbe
AGAGGGGACAGTGGT-GGTGGGGGAAGATACAGCCAGGCTGGGTCTCAGCCCCG----------TCACCTCTTAGCTGGTGAAGGCTCCGGCCTGTTCCTGCTTTCGGTCACCACTTCATCCCTGGGTGATCATGGGCCGGGTGCAGGGCTGGCTACAGGTGTTTGTTGATTGATAACTGCTCATGAAAATGGCAACAGCACTAGCACAGCTTCACAAATACAAACGCATTTCACCAACACCCTTGCAGGAAGCCCTCCAGGAGGGACAAGAACATCCCTGCTTTACTGTTATGGACGTGAGCCTCCAAGAGGCAGTGACTTAGATGCTCACCCAGTCAGGAAGGAAGGGACACACTTGACCCTCAGTCTAAGACCCCATCAGGCCACTAATAATTCTCCCTCCAAACCCAGCGCAGGTCAAGGTCTATCTTCACCCCCAAATCACCCCTAAGGCAGCCTCAACTCTCCCCAGCACTACAGCCATCCTGCCCAGCCCCAG
>gene=chr20_413311-414311; species=rheMac
AGAGGGGATAGTGGCAGCGGGAGGAAGATAGAGCCAGGCTGAGTCTCAGCCCCG----------TCACCTCTTGGCTGGTGAAGCCTCTGGCCTGTTCCTCCTTTCAGTCACCACTTCATCCCTGGGTGATCGTGGGCCCAGTGCAGGACTGGCTACAGGTGTTTGTTGATTGATAACTGCTGACGAAAAT-------------GCACAgcttcacaaacagaaattcatttcaccaacactcttgcaggaagccctccaggagagacaaaaccatccctgctttactgttatggacgtgagcctccgagaggcagtgacttagatgctcatccagccaggaaggaagggacacacttgaccctcagtctgagaccccaTCAGGCCACCAATAATTCTCCCTCCAAACCCAGCTCAGGTCAAGGCCTATCTTCACCCTGAAATCACCCTCAAGGCAGGCTTAACTCTCCACAGCACTATAGCCATCCCACCCGGCCCCGA
>gene=chr20_419417-420417; species=hg19
GCAGCACCATATCAGGCCTCTGCTGGGCTGATGCCAGCTCAAAGTCTTTGAAAGTAGAGGCTGCCGTCCTGCAGGGGAAAGAGACGGAAGGAAGGAAGTGGTATGAAAGAGGAGGAGGAAAGCAAAACTACACCACATAGGCTGCGGGCAGAGCCTTTCATTGCTGGGAAAGCTCTTTATGATAAAGACCCATATGTCTACAGTGGGGATTCCACTGGCCTAAGCTCAGATCTCTGGAAACATGCCCCAACCCTATCCCACCAGACACAAACCTTCCCTCGCTTCTGCTCATTTACAGCCACCCCCATTCAACCAGTGTCCCAGCCTTGCTCACCTCTCAGCTTGCTGTTGGGCAGCGGCCTCCCGAGCAAGTTCGGATGGGGGAAACTGAACAAAAAGGTCTCCTGCTCTGCTGATCAGTGTCTCATAGGGCAAGTCCTGAGGGATCTGGGACAACAGGTGGTGGACCGAGGCCATGTCACAGTCACAGTCCAGGACTT
>gene=chr20_419417-420417; species=bosTau
GCAGTACCATGTCAGGCCTCTGCTGTGCTGACGCCAGCTCAAAGTCTTTGAACGTAGAGGCAGCCGTTCTGCAGGGGAAGGAGACAA----AAGGGAATGGGATGAAAGAAGAAGGGGGA----AAAATGGACTAAATAGTCTGAGGGCAGAGCCACCCACTGCTCAGAAAACTCTTCTTGATCAAGACCCATAAGTCTCAAGTGGGGATTCTGTTGGCATAAGC--GGATCTCTGGAAAAACCTCCCAGCCCTGTCCCACTAGACACAA-TCTTCCATCACTTTTG----CTAACAAACACCCCTGCACAACCAGTGCCTCAGCACCACTCACTTCTCGGCTTGCGGCTGGGCAGCTGCCTCTCGAGCAAGTTCGGACGGGGGAAACTGAACAAAGAGGTCTCCTGCTCTACTGATCAGTGTCTCATAGGGCAGGTCCTGAGGGATCTGGGACAACAGGTGGTGGACCGAGGCCATGTCGCAGTCACAATCCAGGACTT
>gene=chr20_419417-420417; species=calJac
GCAGCACCATATCAGGCCTCTGCTGGGCTGATGCCAACTCAAAGTCTTTGAAGGTAGAGGCTGCCGTCCTGCACGGGAAAGA----GAAAGAAGGAAGTGGTATGAAAGACGAGGAGGA----AAAACTACACCACACAGGCTGAGGGCAGAGCCTGTCAATGCTGGGAAAGCTCTTC-TGATAAAGACCCATGTGTCTACAGTGGGGATTCCACTGGCCTAAGCTCAGATCTCTGGAAACATGCCCCAGCACTGTCCCACCAGATAGAAACCTTCCCTCAATTCTGCTCATTCACAGCCACCCCAACTCAACCAGTGTCCCAGCCTCGTTCACCTCTCAGCTTGCTGCTGGGCGGCAGCCTCCCGAGCAAGTTCAGATGGAGGAAACTGAACAAAAAGGTCTCCTGCTCTGCTGATCAGTGTCTCGTAGGGCAGGTCCTGAGGGATCTGGGACAATAGGTGGTGGACCGAGGCCATGTCACAGTCACAGTCCAGGACTT
>gene=chr20_419417-420417; species=canFam
GCAGCACCATGTCAGGCCTCTGCTGGGCTGATGCCAGCTCAAAGTCTTTGAAGGTAGAGGCGGCCGTCCTGCAGGGTAAGGAGACAG-AAGAAGGAAACAATATGAAAGAAGAGAAGGAAATTAAAACTGGATTACAGAAGCTGAGGGCAGAGCCATCCACTGCTCAGAAGGCTCTTCTTGATCAAGACCCAGAAAGCTGAAGGAGGGAGTCTGCTGGCCTGAGCTCAGATCTCTGCAAACATCCCCCAGCCCTGTCCCAGCAGACACAA-TCTTCCACCATTTCTGCTCACTTACAGACA-CCCAGTTCAACCAGAGCCTTGGCCTCACTCACTTCTCAGCCTGCTGTTGGGCAGCTGCCTTCCGGGCAAGTTCTGATGGGGGAAACTGAACAAACAGGTCTCCGGCTCTACTGATCAGTGTCTCATAGGGCAGGTCCTGAGGGATCTGGGACAAGAGGTGGTGGACCGAGGCCATGTCACAGTCACAATCCAGGACTT
>gene=chr20_419417-420417; species=equCab
GCAGCACCATATCAGGCCTCTGCTGGGCTGACACCAGCTCAAAGTCTTTGAAGGTAGAGGCTGCCGTTCTGCAGGGGAAGGAGACAG---AGAGCAGATGGTATGAAAGAAGGAGAGAAAAATAAAACTAGATGAAATGGGCTGCGGGCAGAGCCATCCATCGCTCAGAAAACTCTTCTTGATAACGACGCATAAGTCTCCAGTGGGGATTCCACTGGCATAAGCTTAGGTCTCTGGAAACATCCCCCAGCCCTGTCCCACCGGACACAA-CCTTCCATCACTTCTGCTCACTAGCTAAGACCCCTGCTCGACGAGTGCCTTGGCCTCACTCACTTCTCGGCTTGCTGATGGGCAGCTGCCTTCCGAGCAAGTTCAGACGGGGGAAACTGAACAAAGAGGTCTCCAGCTCTGCTGATCAGTGTCTCATAGGGCAGGTCCTGAGGGATCTGGGACAACAGGTGGTGGACCGAGGCCATGTCACAGTCACAGTCCAGGACTT
>gene=chr20_419417-420417; species=gorGor
GCAGCACCATATCAGGCCTCTGCTGGGCTGATGCCAGCTCAAAGTCTTTGAAAGTGGAGGCTGCCGTCCTGCAGGGGAAAGAGACGGAAGGAAGGAAGTGGTATG--AGAGGGGGAGGAAAGCAAAACTACACCACATAGGCCGCGGGCAGAGCCTTTCATTGCTGGGAAAGCTCTTTTTGATAAAGACCCGTATGTCTACAGTGGGGATTCCACTGGCCTAAGCTCAGATCTCTGGAAACGTGCCCCAACCCTATCCCACCAGACACAAACCTTCCCTCGCTTCTGCTCATTTACAGCCACCCCCATTCAACCAGTGTCCCAGCCTTGCTCACCTCTCAGCTTGCTGTTGGGCGGCGGCCTCCCGAGCAAGTTCGGATGGGGGAAACTGAACAAAAAGGTCTCCTGCTCTGCTGATCAGTGTCTCATAGGGCAAGTCCTGAGGGATCTGGGACAACAGGTGGTGGACCGAGGCCATGTCACAGTCACAGTCCAGGACTT
>gene=chr20_419417-420417; species=panTro
GCAGCACCATATCAGGCCTCTGCTGGGCTGATGCCAGCTCAAAGTCTTTGAAAGTAGAGGCTGCCGTCCTGCAGGGGAAAGAGACGGAAGGAAGGAAGCGGTATGAAAGAGGAGGA---AAGCAAAACTCCACCACGCAGGCTGCGGGCAGAGCCTTTCATTGCTGGGAAAGCTCTTTATGATAAAGACCCATATGTCTACAGTGGGGATTCCACTGGCCTAAGCTCAGATCTCTGGAAACATGCCCCAACCCTATCCCACCAGACACAAACCTTCCCTCGCTTCTGCTCATTTACAGCCACCCCCATTCAACCAGTGTCCCAGCCTTGCTCACCTCTCAGCTTGCTGTTGGGCGGTGGCCTCCCGAGCAAGTTCGGATGGGGGAAACTGAACAAAAAGGTCTCCTGCTCTGCTGATCAGTGTCTCATAGGGCAAGTCCTGAGGGATCTGGGACAACAGGTGGTGGACCGAGGCCATGTCACAGTCACAGTCCAGGACTT
>gene=chr20_419417-420417; species=papHam
GCAGCACCATATCAGGCCTCTGCTGGGCTGATGCCAGCTCAAAGTCTTTGAAGGTAGAGGCTGCCGTCCTGCAGGGGAAAGAGACAGAAGGAAGGAAGTGGTATGAAAGAAGAGGAGAAAAGAAAAACTACACCACATAGGCGGCGGGCAGAGCCTTTCATTGCTGGGAAAGCTCTTCTTGATAAAGACCCATATGTCTACAGTGGGGATTCCACTGGCCTAAGCTCA-ATCTCTGGAAACATGCCCCAATCCTGTCCCACCAGACACAAACCTTCCCTCACTTCTGCTCATTTACAGCCACCCCCACTCAACCAGCATCCCAGCCTTGCTCACCTCTCGGCTTGCTGTTGGGCGGCGGCCTCCCGAGCAAGTTCAGATGGGGGAAACTGAACAAAAAGGTCCCCTGCTCTGCTGATCAGTGTCTCATAGGGCAAGTCCTGAGGGATCTGGGACAACAGGTGGTGAACCGAGGCCATGTCACAGTCACAGTCCAGGACTT
>gene=chr20_419417-420417; species=ponAbe
GCAGCACCATATCAGGCCTCTGCTGGGCTGATGCCAGCTCAAAGTCTTTGAAAGTAGAGGCTGCCGTCCTGCAGGGGAAAGAGACGGAAGGAAGGAAGTGGTATGAAAGAGGAGGAGGAAAGTAAAACTAAACCACATAGGCTGCAGGCAGAGCCTTTCATCGCTGGGAAAGCTCTTTTTGATAAAGACCCATACGTCTACAGTGGGGATTCCACTGGCCTAAGCTCAGATCTCTGGAAACATGCCCCAACCTTATCCCACCAGACACAAACCTTCCCTCACTTCTGCTCGTTTACAGCCACCCCCATTCAACCAGTGTCCCAGCCTTGCTCACCTCTCAGCTTGCTGTTGGGCGGCGGCCTCCCGAGCAAGTTCGGATGGGGGAAACTGAACAAAAAGGTCTCCTGCTCTGCTGATAAGTGTCTCATAGGGCAAGTCCTGAGGGATCTGGGACAACAGGTGGTGGACCGAGGCCATGTCACAGTCACAGTCCAGGACTT
>gene=chr20_419417-420417; species=rheMac
GCAGCACCATATCAGGCCTCTGCTGGGCTGATGCCAGCTCAAAGTCTTTGAAGGTAGAGGCTGCCGTCCTGCAGGGGAAAGAGACAGAAGGAAGAAAGTGGTATGAAAGAAGAGGAGAAAAGAAAAACTACACCACATAGGCGGCGGGCAGAGCCTTTCATTGCTGGGAAAGCTCTTCTTGATAAAGACCCATATGTCTACAGTGGGGATTCCACTGGCCTAAGCTCA-ATCTCTGAAAACATGCCCCAATCCTGTCCCACCAGACACAAACCTTCCCTCACTTCTGCTCATTTACAGCCACCCCCACTCAACCAGCATCCCAGCCTTGCTCACCTCTCGGCTTGCTGTTGGGCGGCGGCCTCCCGAGCAAGTTCGGATGGGGGAAACTGAACAAAAAGGTCCCCTGCTCTGCTGATCAGTGTCTCATAGGGCAAGTCCTGAGGGATCTGGGACAACAGGTGGTGAACCGAGGCCATGTCACAGTCACAGTCCAGGACTT
>gene=chr20_443487-444487; species=hg19
AATTTTTGCTTACCAAGGATTATTTTTTTACCTCCTGTCTCGTCTCCCCACACGAACTCCTGTCATCAGTTCTTGGGTACTTGGGGATCTAGCAGGTTCATGTCAtacgggtccgcaggttatgcactgcacaaggcctgggagcgccatttacgtagacgttcacgtgaaccgtgcccccttaagttgtgcGAAATAGTGGCCACTCATCTAAAGCAGCGctctggcttatcaggtctgatttccttctcgtcttcagtgatattcctttctttccaattagacatccattcccttggttatatccctgatattgtgattGTGGCCTCCCGAATTTCTAGTGCTAGGTCTTCATGCTGAAGTTCCCATAATTCCAGTTGCTTGATGACTCTCTTCCACCTCCCACCCCCAACCACAACAGTTCTTTATTATCCTGAGACCTCCAGCCCATGAAActcctgacctcgtgatccgcccgcctcagcctctcaaagtgctgg
>gene=chr20_443487-444487; species=bosTau
--------------------------------------------------------------------------------------------------------------------------------------------------------------------------------------------------------------------------------------------------------------------------------------------------------------------------------------------------------------------------------------------------------------------------------------------------------------------------------------------------------------------
>gene=chr20_443487-444487; species=calJac
AATTTTTGCTTACTAAGGATTTTTTTTTAACCTCCTGTCTCATCTTCCCACACGAACTCCTGTCTTCAATTCTTGGATACTTGGGGATCTAGCAGGTTCATCTCATACGAGTCCAcaggttatgtactgcac-aggcctgggagcgccatttatgtagccgttcatgtgaatagtgaccccttatgttgtgcaAAATAGTGGCCACACATCTAAAGCAGCACTCCGGCTTATCAGGTCTGATTTCTTTCTCGTCTCCTGTGCCATTCCTTTCTTTCTAATTGGCCATCCATTCCTT--ATTACATCCCTGA---TGTGATTGTGGCCTCCCAAATTTCCAGTGCTAGGTCCTCATGCTGAAGTTCCCATAATTCCAGTTGCTTGATGACCCTCTTACACCTCCCa-ccccaactacgacagttctttattatcctgagacctgcagcccataaaac--------------------------------------------
>gene=chr20_443487-444487; species=canFam
TATTTTTACC----AAGGA------TTTTACCTCCA-TCTCCCATCCCCACACGGGCTCCTATCGTC-ATACTTGGCGACTGCAGGGTTCAGTAGAACCATCGCATGCAGGTCCGC-GGTGGTGCACTGCTCAAGGCCAGAAAGTGCTGTTCGTACAGACGGTGATGTGAAACGTA---CTTCGATTGGTACAAAAC--TGGCCA--CATCCAAAATGAGCACCTATCTTATCAGGTCT---------------------------------------------------------------------------------------------------------------------------------------------------------------------------------------------------------------------------------------------------------------------
>gene=chr20_443487-444487; species=equCab
--------------------------------------------------------------------------------------------------------------------------------------------------------------------------------------------------------------------------------------------------------------------------------------------------------------------------------------------------------------------------------------------------------------------------------------------------------------------------------------------------------------------
>gene=chr20_443487-444487; species=gorGor
AATTTTTGCTTGCCAAGGATTA-TTTTTTACCTCCTGTCTCAGCTCCCCACACGAACTCCTGTCATCAGTTCTTGGGTACTTGGGGATCTAGCAGGTTCATGTCAtacgggtccgcaggttatgcactgcacaaggcctgggggcgccatttacgtagaca-tcatgtgaacagtgcccccttaagttgtgcGAAATAGTGGCCACTCATCTAAAGCAGCGCTCTGGCTTATCGGGTCTGATTTCCTTCTCGTCTTCAGTGGTATTCCTTTCTTTCCAATTAGACATCCATTCCCTTAGTTATATCCCTGGTATTGTGATTGGGGCCTCCCGAATTCCTAGTGCTAGGTCTTCATGCTGAAGTTCCCATAATTCCAGTTGCTTGATGACTCTCTTCCACCTCCCGCCCCCAACCACACCAGTTCTTTATTATCCTGAGACCTCCAGCCCATGAaactcctgacctcgtgatccgcccgcctcagcctctcaacgtgctgg
>gene=chr20_443487-444487; species=panTro
AATTTTTGCTTACCAAGGATTATTTTTTTACCTCCTGTCTCATCTCCCCACACGAACTCCTGTCATCAGTTCTTGGGTACTTGGGGATCTAGCAGGTTCATGTCAtacgggtccgcaggttatgcactgcacaaggcctgggagcgccatttacgtagacgttcatgtgaaccgtgcccccttaagttgtgcGAAATAGTGGCCACTCATCTACAGCAGCGCTCTGGCTTGTCAGGTCTGATTTCCTTCTCGTCTTCAGTGGTACTCCTTTCTTTCCAATTAGACATCCATTCCCTTGGTTATATCCCTGGTATTGTGATTGTGGCCTCCCGAATTTCTAGTGCTAGGTCTTCATGCTGAAGTTCCCATAATTCCAGTTGCTTGATGACTCTCTTCCACCTCCCACCCCCAACCACAACAGTTCTTTATGATCCTGAGACCTCCAGCCCATGAaactcctgacctcgtgatccgcccgcctcagcctctcaaagtgctgg
>gene=chr20_443487-444487; species=papHam
AATCTTTGCTTACCAAGGATTTTTTTTTTACCTCCTGTCTCATCTCCCCACACGAACTCCTGTCATCAGTTCTTGGGTACTTTGGGATCTAGCAGGTTCATCTCAtacgggtccgcaggttatgcactgcacaaggcctgggagcgccattcacgtagacgttcaagtgagcagtgcccgcttacattgtgcaAAATAGTGGCCACTCATCTAAAGTAGCACTCTGGCTTATCAGGTCTGATTTCCTTCTCGTCTCCAGTGACGTTCCTTTCTTTCCAGTTGGACATCCATTCCCTTACTTACGTCCCTGATACTGTGATTGTGGCCTCCCGAATTTCTAGTACTAGCTCTTTATGCTGAGGTTCTTATAATTCCAGTTGCTTGATGACTCTCTTCCACCTCCCACCCCCAACTACAACAGTTCTTTATTATCCTGAGACCTCCAACCCATGAAActcctgacctcgtgatccacccgcctcagccttccaaagtgctgg
>gene=chr20_443487-444487; species=ponAbe
AATTTTTGATTACCAAGGATTTTTTTTTTACCTCCTGTCTCATCTCCCCACACGAACTCCTGTCATCAGTTCTTGGGTACTTGGGGATCTAGCAGGTTCATCTCAtacgggtccgcaggttatgcactgcacaaggcctgggagcgccatttacgtagacgttcatgtgaacagtgcccccttaatttgtgcGAAATAGTGGCCACTCATCTAAAGTAGCACTCTGGCTTATCAGTTGTGATTCCCTTCTCGTCTCCAGTGACATTCCTTTCTTTCCAATTGGACATCCATTCCCTTAGTTACATCCCTGATA-GGTGATTGTGGCCTCCTGAATTTCTAGTGCTAGGTCTTCATGCTGAAGTTCCCGTAATTCCAGTTGCTTGATGACTCTCTTCCACCTCCCACCCCCAACCACAACAGTTCTTTGTTATGCTGAGACCTCCAGCCCGTGAaactcttgacctcgtgatccgcccgcctcagcctcccaaagtgctgg
>gene=chr20_443487-444487; species=rheMac
--------------------------------------------------------------------------------------------------------------------------------------------------------------------------------------------------------------------------------------------------------------------------------------------------------------------------------------------------------------------------------------------------------------------------------------------------------------------------------------------------------------------
>gene=chr20_473266-474266; species=hg19
CCCTGAATTTTAGATATATTTCTTTAACAGAACCTAAACTCTTTAtgttttctacctttctttttcaatatggacgacaagctccttaggggtagggactgttttattcacctttgtaattttcagaattcaacataatgcctggtatacaggagaaaaatgaataaatatttgctggatagatgaaATAACAGAAAAGTCATACAATACAGCTTTTACCAAAATGCATCCTAAACATGGAAAAAGGGGTAAGAGGCAAGCTTATCTGCCCACTGTGCATAGCATGACCATGATCTGAAGTGCCAGCAGTAGGCCCTGAGGAAAAACATCGGACTGCTCTGGCACTAAGTTTACTGCCTGTATCTcaaaactaaacctttgattactccctgcaaaagcacctccactcagtctccccctgttcggttaaaggtgatactcatcctgtcatacaagccaaaacttaagattcaccctggattcttgattccctcagacct
>gene=chr20_473266-474266; species=bosTau
CCACCAaccttagataaatttctttaatagaacctaaattctttatactttctactttttttttttaatatggactgtaaggtccttgagaatagggactgttttattcacctttgcaatttttagaattcaatgcaatgctcagtacacaggagAAAAATAA----AT---------------------------------------ACAGCTCTTACCAAAAT-----------ATAGTAGCACGGACAAGAGGCCACCTTACTTGACCTTCATGCAAAGCACGACCATAACCTGTAGTGTGAGCAGAAGGGCCTGAGT---AACGCCTGACTGTTCCAGCAC---------T------atctcagaactaaaactctgattattcactgcaaaacctgttttccc-agaatcctcctcctttaccaaatgtaatatttatcctgtcattcaggttaaaaact----ttcaccctggactcttctctcccttctatcc
>gene=chr20_473266-474266; species=calJac
CCCTGAATTGTATATATATTTCTTTAACAGAACCTAAACTCTTTATGTTTTCTACCTTCCTTTTTCAATATGGACGACAaactccttgggggtagggactgttttattcacttctgtaattttcagaattcaacataatgcctgatatataggagaaaaatgaataaatatttgctggatagatgaaATAACAGAAAAGTCATACACTATAGCTTTTACCAAAATGTGTCCTAAATGTGGAAAAAGGGGTAAGAGGCAAGCTT-TTTGTCTATTGTGCTTAGCATGACCATGATATGAAGTGCCAGCAGTA-GCCCTGAGGAATAACATCTGAATGCTCTGGCACTAAGTTTACTGCCCacatctccaaacgaaacctctgattatttcctgcaaaaccacctccac---gtctccccctgctcggttaaaggtaatattcatcctgtcatataagccaaaacttaagattcaccctggattcttgttgccctcagacct
>gene=chr20_473266-474266; species=canFam
CCCCGACCCTCAAATATGTTTAACAGACAGAATC-AAACTCTT-ATATTTTCTACCTTTCTTTTTAAATATACACTGTAAGTTCCTTGAGGGAAGAA--TGTGTAATTCACTTCTGCAATTTTTACAATTCAGCATGATGCCCAATACATACAAGAAAAATAT----aT-TTTGCTGAGCAAATG----AAGGGAAAAGCCAAACCA-AAAGCTCTCATCAAAATGTATCCTCAAAGAAGTAACAAGACCGAGAGGCAACCTTATTTGCCCACTGTGCAAAGCATGACCATGATCTGAAGAATGAGCAGTAGGGCTTGAGT---AGTGCCTGACCACTCTGACACTAAGTTCACTgcctgtgcctcctaactgatt-----gattattcctgc-aaacctactttttaccgcctctcccttctcaactaaagataatattcatcctttcattcaggccaagaatt----ttcaccctggattcttatttcccttatactc
>gene=chr20_473266-474266; species=equCab
tcctaaccctcagatctctttctttaatagaacttaaactcttcatgttttccatctttctttttcaatatggactggaagctcctcgagggtagagactgttttatttacttttgtaatttttag-attcaacgtaatgcccagtacacagaagaaaaataa----atatttgctgagcaaacaaaATAAAAGAAAGGCCAACAAA-ATAGCTCTTACCAAAATGTATCCCCAAAGTACTAGCAAGGACAAGAGGCAAGCTCATTTGCCCATTGTGCACAGCATGACCATAATCTGAAGTGGGAGCAGCAGGGCCTGGGC---AATGCCCGCCTGCTCTGACACTAAGTTCACT-tttgtg-ctccaagctgatc----------------ctaaacctacttcccgaagccttcttcttctcagttaaaggtaatattcatcttgtcatttaggcccccaatt----ttcaccctggattcttgtttcctttacaccc
>gene=chr20_473266-474266; species=gorGor
CCCTGAATTTTAGATATATTTCTTTAACAGAACCTAAACTCTTTATGTTTTCTACGTTTCTTTTTCAATAtggacgacaagctccttaggggtaaggactgttttattcacctttgtaattttcagaattcaacataatgccaggtatacaggagaaaaatgaataaatatttgctggatagatgaaATAACAGAAAAGTCATACAATACAGCTTTTACCAAAATGCATCCTAAACATGGAAAAAGGGGTAAGAG-CAAGCTTATCTGCCCACCGTGCATAGCATGGCCACGATGTGAAGTGCCGGCAGTAGGCCCTGAGGAAAAACATCGGACTGCTCTGGCACTAAGTTTACTGCCTGCATCTcagaactaaaccttcgattagt-tctgcaaaacctcctccactcagtctccccccgctcggttaacggtgatactcatcctgtcatacaagccaaaacttaagattcaccctggatgcttgtttccctcggacct
>gene=chr20_473266-474266; species=panTro
CCCTGAATTTTAGATATATTTCTTTAACAGAACCTAAACTCTTTATGTTTTCTACCTTtctttttcaatacggacgacaagctccttaggggtagggactgttttattcacctttgtaattttcagaattcaacataatgcctggtatacaggagaaaaatgaataaatatttgctggatagatgaaATAACAGAAAAGTCATACAATACAGCTTTTACCAGAATGCATCCTAAACATGGAAAAAGGGGTAAGAGGCAAGCTTATCTGCCCACTGTGCATAGCATGACCATGATCTGAAGTGCCAGCAGTAGGCCCTGAGGAAAAACATCGGACTGCTCTGGCACTAAGTTTACTGCCTGTATCTcaaaactaaacctttgattactccctgcaaagccacctccactcagtctccccctgctcggttaaaggtgatactcatcctgtcatacaagccaaaacttaagattcaccctggattcttgtttccctcagacct
>gene=chr20_473266-474266; species=papHam
CCCTGAATTTTAGATATATTTCTTTAACAGAACCTAAACTCTTTATGTTTTCTACCTTTCTTTTTCAATATGGATGACAAG--CCCTAGGGG--------gttttattcacctttgtaattttcagaattcaacataatgcctggtatacaggagaaaaatgaataaatatttgctggatagacgaaATAACAGAAAAGTCATACAATACAGCTTTTACCAAAACACATCTTAAATATGGAAAAAGGGGTAAGAGGTAAGCTTATCTGCCCACTGTGTACAGCACGACCATGATCTGAAGTGCCAGCAGTAGGCCCTGAGGAATAACATCGGACTCCTCTGGCACTAAGTTTACTGCCTacatctcaaaactaaacctttgattactccgtgcaaaactacctccactcagtctccccctgctcagttaaaggtgatattcatcctgtcatataagccaaaacttaagattcaccctgcattcttgtttccctcagacct
>gene=chr20_473266-474266; species=ponAbe
CCCTGAATTTTAAATATATTTCTTTAACAGAACCTAAACTCTTTAtgttttctacctttctttttcagtatggacgacaagctccttgggggtagggactgttttattcacctttgtaattttcagaattcaacataatgcctggtatacaggagaaaaatgaataaatatttgctggatagatgaaATAACAGAAAAGTCATACAATACAGCTTTTACCAAAATGTGTCCTAAACATGGAAAAAGGGGTAAGAGGCAAGCTTATCTGCCCACCGTGCATAGCATGACCATGATCTGAAGTGCCAGCAGTAGGCCCTGAGGAATACCATAGGACTGCTCTGGCACTAAGTTTACTGCCTGTATCTcaaaactaaacctttgattactccctgcaaaaccacctccactcagtctccccctgctcagttaaaggtgatactcaccctttcatacaagccaaaacttaagattcaccctggattcttgtttctctcagacct
>gene=chr20_473266-474266; species=rheMac
CCCTGAATTTTAGATATATTTCTGTAACAGAACCTAAACTCTTTATGTTTTCTACCTTTCTTTTTCAATATGGATGACAAG--CCCTAGGGG--------gttttattcacctttgtaattttcagaattcaacataatgcctggtatacaggagaaaaatgaataaatatttgctggatagacgaaATAACAGAAAAGTCATACAATACAGCTTTTACCAAAACGCATCTTAAATATGGAAAAAGGGGTAAGAGGTAAGCTTATCTGCCCACTGTGCACAGCACGACCATGATCTGAAGTGCCAGCAGTAGGCCCTGAGGAATAACATCGGACTCCTCGGGCACTAAGTTTACTGCCTacatctcaaaactaaacctttgattactccgtgcaaaactacctccactcagtctccccctgctcagttaaaggtgatattcatcctgtcatataagccaaaacttaagattcaccctggattcttgtttccctcagacct
>gene=chr20_496340-497340; species=hg19
TTTGGAAGATCAATTCTCCTCTCCACTGTTCATAATACTAGTATATCTTAAGGCAATCTAACAAAATGCACTGCCTTTCTTATTAAGTTCCATTTTAAATTGTCTTACTTAGTGCTTACTGTTCTCATGTAATTGCATAAAAGGAGGTGTAACTTTAGTGGCTAACCATTTCAGACCACTACATCTACCTTAACACCGTCAGAATGACTTTGAAGACATGGCTAGGTCTTGTATGCTCAACGTTTAGCCTAACAGAAGCCAATTAATCAGCTACGAAAAAAGTATCATGTCAATGAATTTTTCCCGACTGAAGTAAGATCACATCGAAGCCAACTGCATGGGTCTGCATGACCTATTCTTTAATAAAGTATAAGTAAATAAAAAGAAAATGCCATTAAACCATAAGGAAAAATTGTCCATTGCCAAAATCATAAGTTTACTGATATACACTGAATACAGCAGAATTAATTTCAATAAAAACTCCTCTTGCCCTTAGCTAG
>gene=chr20_496340-497340; species=bosTau
TTCTGAAGGTCAATTCTCCTATCTACCACTCACAATC-AAGTGTACCTTAAAAAAATATAACAACAAGCATCACCTTTCCTTTTAATTTCTATTTTAAATGACCTTACTTAGTCTTTCCTGTCCCCATGT-AATGCATAA---TAGATGCAACTTTTGTGGTTAACAATTTCAGATCAC---TTCTATTTCAAAGCCCTCAGACTAA--CTGAAGACATGGCTAAGTTTTGTCCGTTAA--GTTTAGCCTAATAAAAGCCAATTAATCAACTAT-GAAAAGTTATCTTGTTAACAAAAGTTTCCCAACTAAAGTCAGACTACACCAAAGCTAATTACATGGCTCTGATTGACCTATTCTTTAATAAAATGCAAGGAAAA--------------ATTAAATCATCAGGCTAAAATATATACTGTCAAAATCATAAGTTTATTGACATAAATGTAA--CAGAATAATTAATTTCAATTATAATTCCTTTTGCCCTCAGCCAG
>gene=chr20_496340-497340; species=calJac
TCTGGAAAATCAATTCTTCTATCCACTGTTCATAATACTAGTATATCTAAAGACAATCTAACAAAATGCATTACCTTTCTTATTAAGTTCCATTTTAAATTGTCTGTCTTAGTG----CTGTTTCCATGTCATTGCATAAAAGGAGGTGTAACTTTAGTCGCTAACCATTTCAGACCACTGCATCTACCTAAATGCCTTCAGACTGACTTTGAAGACATGGCTAAGTCTTGTATGCTCAATTTTTAGTCTAAATGAAGCCAATTAATCAGCTACTCAAAAAGTATCATGTCAATG-ATTTTTCCCTGCTGAAGCCAGACCACATCAAAGCCAACTGCATGGGTCTGCATGATCTGTTGTTTGATAAAGTATAAGTAAATGAAAAGAAAATGCCACTAAACCATAAGGACAAATTGTGCACTACCGAAATCACAAGTTTACTGATATATACTGAATATAGTAGAATTAATTTCCACAAAAACTCCTCTTGCCCTTAGCCAG
>gene=chr20_496340-497340; species=canFam
TCCTGAAGGTCAATTCTTCTATCTAGTGTACACCATACAAGCATATCATGAGAAAATCTGACGAAAAATATGAACTTTCCCAATAATTTCCATTTTAAATGATCTAACTTCATCCTTACTGTTCTC------------------------------------------------------------------------------------------------------------------------------------------------------------------GTTAACAAAATTTTCCCTACTAAAGTCAGACCACACCAAAGCCATATGGCTTGCTCTGTTTGTCCTATTCTTTAATAAAATACAAGGAAATG-----------------AACCATAAGGTTAAAATGTGTATTACCAAAATCATATGTTTATCAATATAAATGGAATACAGAATAATAAATTGCAATAAAACTTCTCTTTGCGCTCAACGAA
>gene=chr20_496340-497340; species=equCab
TCCTGAAGGTCAATTCTCCTATCCACTGTTCATAATACAAGTACACTTTAAGAAAACCTGACAAAAAGCATTACCTTTCCTAATAATTTCCATTTTAAATAACCTTACTTAGTCCTTCCTGTTCCCATGTAATTGCATAAAAGGAGGTGTAACTTTAGCAGCTAACAATTTCAGATCACTACTTCTATCTAAAAGCCCTCAGA------CTGAAGACATGGGTAAGTTTTGTTTGCTCAGCGTTTAGCCGAACAGAAGCCAATTCACCGGCTAT-GAAAAATTATCATTTCAACAAAATTTTCGCTACTGAAGTCAGACCACACCAAAGCCAATTACATGGCTCTGCTTGACCTATTCTTTAAGAAAATGTAAGGAAAGGAAAA---------ACTGAACCATGAGGCTAAAATATGCACTGACAAAATTATAAGTTTATTAACATAAACGTAATACAGAATAATTAGCTTCAGTAAAAACTCCTCTTGCCCTCAGCCAG
>gene=chr20_496340-497340; species=gorGor
TTTGGAAGATCAATTCTCCTCTCCACTGTTCATAATACTAGTATATCTTAAGGCAATCTAACAAAATGCACTGCCTTTCTTATTAAGTTCCATTTTAAATTGTCTTACTTAGTGCTTACTGTTCCCATGTAATTGCATAAAAAGAGGTGTAACTTTAGTGTCTAACCATTTCAGACCACTACATCTACCTTAACACCGTCAGAATGACTTTGAAGACATGGCTAGGTCTTGTATGCTCAACGTTTAGCCTAACAGAAGCCAATTAATCAGCTATGAAAAAAGTATCATGTCAATGAATTTTTCCCGACTGAAGTCAGATCACATGAAAGCCAACCGCATGGGTCTGCATGACCTATTCTTTAATAAAGTATAAGTAAATAAAAAGAAAATGCCATTAAACCATAAGGAAAAATTGTCCATTGCCAAAATCATAAGTTTACTGATATACACTGAATACAGCAGAATTAATTTCAATAAAAACTCCTCTTGCCCTTAGCTAG
>gene=chr20_496340-497340; species=panTro
TTTGGAAGATCAATTCTCCTCTCCACTGTTCATAATACTAGTATATCTTAAGGCAATCTAACAAAATGCACTGCCTTTCTTATTAAGTTCCATTTTAAATTGT----CTTAGTGCTTACTGTTCCCATGTAATTGCATAAAAGGAGGTGTAACTTTAGTGGCTAACCATTTCAGACCACTACATCTACCTTAACACCGTCAGAATGACTTTGAAGACATGGCTAGGTCTTGTATGCTCAACGTTTAGCCTAACGGAAGCCAATTAATCAGCTACGAAAAAAGTATCATGTCAATGAATTTTTCCCGACTGAAGTCAGATCACATCAAAGCCAACTGCATTGGTCTGCATGACCTATTCTTTAATAAAGTATAAGTAAATAAAAAGAAAATGCCATTAAACCATAAGGAAAAATTGTCCATTGCCAAAATCATAAGTTTACTGATATACACTGAGTACAGCAGAATTAATTTCAATAAAAACTCCTCTTGCCCTTAGCTAG
>gene=chr20_496340-497340; species=papHam
TTTGGAAGATCGATTCTCCTCTCCACTGTTCATAATACTAGTATATCTTAAGGCAATCTAACAAAATGCACTGCCTTTCTTATTAAGTTCCATTTTAAATTGTCTTACTTAGTGCTTACTGTTCCCATGTAATTGCATAAAAGGAGGTATAACTTTAGTGGCTAACTATTTCAGACCACTACATCTACCTTAACGCCGTCAGAATGACTTTGAAGACATGGCTAAGTCGTGTATGCTCAATGTTTAGCCTAACAGAAGCCAATTAATCAGTTATGAGAAAAGCACCACGTCAATGAATTTTTCCCTACTGAAGTCAGACCACATCAAAGCCAACTGCACGGGTCTGCATGACTTATTCTTTAATAAAGTATAAGTAAATAAAAAGAAAATGTCATTAAACCATAAGGAAAAATTGTCTATTGCCAAAATAATAAGTTTACTGATATACACTGAATACAGCAAAATTAATTTCAATAAAAACTCCTCTTGCCCTTAGCTAG
>gene=chr20_496340-497340; species=ponAbe
TTTGGAAGAATAATTCTCCTCTCCACTGTTCATAACACTACTATATCTTAAGGCAATCTAACAAAATGCACTGCCTTTCTTATTAAGTTCCATTTTAAACTGTCTTACTTAATGCTTACTGTTCCCATGTAATTGCATAAAAGGAGGTGTAACTTTAGTGGCTAACCATTTCAGACCACTACATCTACCTTAACACCGTCAGAATGACTTTGAAGACATGGCTAGGTCTTGTATGCTCAATGTTTAGCCTAACAGAAGCCAATTAATCAGCTATGAAAAAAGTATCATGTCAATGAATTTTTCCTGACTGAAGTCAGACCACATCGAAGCCAACTGCATGGGTCTGCACGACCTATTCTTTAATAAAGTATAAGTAAATAAAAAGAAAATGCCATTAAACCATAAGGAAAAATTGTCCATTGCCAAAATCATAAGTTTACTGATATACACTGAATACAGCAGAATTAATTTCAATAAAAACTCCTCTTGCCCTTAGCTAG
>gene=chr20_496340-497340; species=rheMac
TTTGGAAGATCAATTCTCCTCTCCACTGTTCATAATACTAGTATATCTTAAGGCAATCTAACAAAATGCACTGCCTTTCTTATTAAGCTCCATTTTAAATTGTCTTACTTAGTGCTTACTGTTCCCATGTAATTGCATAAAAGGAGGTATAACTTTAGTGGCTAACTATTTCAGACCACTACATCTACCTTAACGCCGTCAGAATGACTTTGAAGACATGGCTAAGTCGTGTATGCTCAATGTTTAGCCTAACAGAAGCCAATTAATCAGTTATGAGAAAAGCACCACGTCAATGAATTTTTCCCTACTGAAGTCAGACCACATCAAAGCCAACTGCACGGGTCTGCATGACTTATTCTTTAATAAAGTATAAGTAAATAAAAAGAAAATGTCATTAAACCATAAGGAAAAATTGTCTATTGCCAAAATAATAAGTTTACTGATATACACTGAATACAGCA-AATTAATTTCAATAAAAACTCCTCTTGCCCTTAGCTAG
>gene=chr20_508410-509410; species=hg19
CTATCACTTACCAAAGAGATGTGAAACTAGTCAGTATGGGTGAATGATGTTTCTTGGAGATTTTATGAGGTTCCACGCTGCATGATTTACCATGTGATGAGCACACTGCTTGACAAGCCTTGATAGAGCTACAAAAACAGTTCAGTACTCCGTTACTGAAAGGATCTTGGATTTAAAAGACATCATAAGGTTGCAGAAAGAATAAGTACACTAGAACCACTACAACCTACATCTGATGTTGGATATGTTATTTAACCTACCTGATTAAAGTGAGAAAACTGCAGAATATAAGGATTATCACCCTTCCCCCACTCCCTTCTTTACTGCCATGGTGGCAGGTTACATAGCAGACAACCATCATCTCCGCAGGTGATCAATAACCAACAGCTAATAAGGTAGGTTGTCCTAAAACTGACAAAAATAGAATAGGCTGGAAGTAAGGGCAGTAAAAACTGGTTGCCTTTCAATTCTGAAGATATTATGTGAATGCCTATGTCAGT
>gene=chr20_508410-509410; species=bosTau
CTATCACTTCCCAATGAGATACGAATTTAGTCAATATGTGTGGGAGATGCTTCTTTAAGCTTTTATG-------AGGCCATGTAATTTACCATGTGATGAGC-------------ATCCTTGATAGAACTACAGAAACAATATAGTGCTCTGTTACTGAATGAACCTTGAATTTATAAGGCCTCATGAGGTGGTAGAAAGAACAGGAACACTTGAGCCATGAAGA-CCAAATATGGCTCTGGGACTGTCATTTAACCTATCTGATTCCACTGAGGAAACTGCAGGATATAAGGAGTAACAGTC-TCTCCCTCTCCCTCCTTTATTATCATGGAGGCAGGTTACCTAGGAGACAATCATACTTCTTGCAGATGATCAATAATCAATAAAAAATAGGGTGGGTTGTCCTCAA------------------------------------------------------------------------------------------
>gene=chr20_508410-509410; species=calJac
TTATCAATTATCAAAGAGATGTAAAACTAGTCAGTATGGGCGAATGTTATTTCTTGGAACTTTTATGAAATTCCAGGCTGCATGGTTTACCGTGTGATGAGCACACTGCTTGACAAGCCTTGACAGAGCTACAGAAACAGTTCAGTACTCCGTTACTGAATCAATCTTGGATTTAAAAGACATCACAAGGTTGCAGAAAGAATAAGTATACTACAACCACTAAAACCTACACCTGATGTTGGGTATGTCATTTAACCTACCTAATGAAAGTGAGAAAACTGCAGAATATAAAGATCATCACCCTTCCTCCACTCCTTTCTTTACTGTCATGGAGGTAGGTTACATAGAAGACAA-AATCATCTCTGTAGGTAATCAATAACCAATAGCCAATAAGGTAGGTTGTCATTAAACTGACAAGAATACAATAGGCTGTAACCAAGGGCAGTAAACATGGGTTGTCTTTCAGTTCCAAAGACATTATGTGAATG-CTATGTCAGT
>gene=chr20_508410-509410; species=canFam
CTATTATTTTCCAATGATAT--GAAACCAGTCAATATGTGTGAATGATGTTTCTTTG-----------------GGTCCATGTGACCTACCATGTGATCAGCACAGTGCCTGACAATCCAAAGTAGAGCCAC--ATAAAGT---------TATTACTGAATGAACCTTGGATTTATAAGGCATCATGAGCTTAAAGAAAGAATGGGAACGCTGGAACCACCGAGA-CTAAATACGACCTTGGCTCTGTCATTTAACTTATCTGATTATAGTGAGGAAATTGCAGAATATAAGGATTAATACCC-TCTCCTACTCTTTCCTTTATGGTCATGGAGA----TTACACAGGAGACAACCATACTTCCTGCAGGTGACCAATAAGCAATAAACAACAGGGTGGGTTGTCCTAAACTTGCCAACAATAGAACAAGATGGAACCCAGGGCAGCAAACACTGGCTGGCTTTCAACTCTAAAGATA---TGtgaatgcctatgtcaat
>gene=chr20_508410-509410; species=equCab
CTATCACTTCCCAATGAGATGCGAAACTAGTCACTATGTGTGA--GATGTTTCTTTGAGCTTTTATG-------AGGCTGTGTGATTTACCATGTGATGAGCACAGTGCCTGACAATCCCTGATAGAGCTAT--AAACAGTTTGGTACTCTACTACTGAATGAACCTTGGGTTTATAAAGTATCATGAGGTTGTAGGAAGAACAGGAACCCTGGAACGACTAAGA-CCAAATATGACCTTGGATCTGTCACTTAACATATCTGATTACAGTGAGGAAATTGCAGAACATAAGGATTAATACCC-TCTCCTACTCCCTCCTTTACTGTCACCGAGATAGGTTACACAGGAGACAACCACGCTCCCTGCAGGTGACCAATAAACAGTAACTAATAGGGTGGGCTGTTCTAGACTTGCCAACGATAGAATAGCCTGGAACCGAGGGCAGCAAACGTTGGCTGGCTTTCAATTCTAAAGATA---TGtgaaggcctgtgtcagt
>gene=chr20_508410-509410; species=gorGor
---------------------------------------------------------------------GTTCCACGCTGCATGATCTACCATGTGATGAGCACACTGCTTGACAAGCCTTGATAGAGCTACAAAAACAGTTCAGTACTCCGTTACTGAATGGATCTTGGATTTAAAAGACATCATAAGGTTGCAGAAAGAATAAGTACACTAGAACCACTACAACCTACATCTGATGTTGGATATGTTATTTAACCTACCTGATTAAAGTGAGAAAACTGCAGAATATAAGGATTATCACCCTTCTCCCACTCCCTTCTTTACTGCCATGGTGGCAGGTTACATAGGAGACAACCATCATCTCCGCAGGTGATCAATAACCAACAGCTAATAAGGTAGGTTGTCCTAAAACTGACAAAAATAGAATAGGCTGGAAGTAAGGGCAGTAAAAACTGGTTGCCTTTCAATTCTGAAGATATTATGTGAATGCCTATGTCAGT
>gene=chr20_508410-509410; species=panTro
CTATCACTTACCAAAGAGATGTGAAACTAGTCAGTATGGGTGAATGATGTTTCTTGGAGATTTTATGAGGTTCCACGCTGCATGATTTACCATGTGATGAGCACACTGCTTGACAAGCCTTGATAGAGCTACAAAAACAGTTCAGTACTCCGTTACTGAAAGGATCTTGGATTTAAAAGACATCATAAGGTTGCAGAAAGAATAAGTACACTAGAACCACTACAACCTACCTCTGATGTTGGATATGTTATTTAACCTATCTGATTAAAGTGAGAAAACTGCAGAATATAAGGATTATCACCCTTCCCCCACTCCCTTCTTTACTGCCATGGTGGCAGTTTACATAGGAGACAACCATCATCTCCGCAGGTGATCAATAACCAACAGCTAATAAGGTAGGTTGTCCTAAAACTGACAAAAATAGAATAGGCTGGAAGTAAGGGCAGTACAAACTGGTTGCCTTTCAATTCTGAAGATATTATGTGAATGCCTATGTCAGT
>gene=chr20_508410-509410; species=papHam
CTATCACTTACCAAAGAGATGTGAAACTAGTCAGTATGGGTGAATGATGTTTCTTGGAGCTTTTATGAGGTTCCAGGCTGCATGATTTACCATGTGATGAGCACACTGCTTGACAAGCCTTGACAGAGCTACAAAAACAGTTCAGCACTCCGTTACTGAATGGATCTTGGATTTAAAAGACATCATGAGGTTGCAGAA-GAATAAGTACACTAGAACCACTAACACCTACATCTGATGTTGGATATGTGATTTAACCTACCTGATTAAAGTGAGAAAACTGCAGAATATAAGGATTATCACCCTTCTCCCACTACCTTCTTCACTGCCATGAAGGTAGGTTACATAGGAGACAACCATCATCTCTGTAGGTGATCAATAACCAACAGTTAATAAGGTGAGTTGTCCTAAAACTGACAAAAATAGAATAGGCTGGAAGCAAGGGCAGTA-AAACTGGTTGCCTTTCAATTCTGAAGATATTATGTGAATGCCTATGTCAGT
>gene=chr20_508410-509410; species=ponAbe
CTATCACTTACCAAAGAGATGTGAAACTAGTCAGTATGGGTGAATGATGTTTCTTGGAGATTTTATGAGGTTCCAGGCTGCATGATTTACCATGTGATGAGCACACTGCTTGACAAGCCTTGATACAGCTACAAAAACAGTTCAGTACTCCGTTACTGAATGGATCTTGGATTTAAAAGACATCATAAGGTTGCAGAAAGAGTAAGTACACTAGAACCACTACAACCTACATCTGATGTTGGATATGTTATTTAACCTACCTGATTAAAGTGAGAAAACTGCAGAATATAAGGATTATCACCCTTCTCCCACTCCCTTCTTTACTGCCATGGTGGTAGGTTACATAGGAGACAACCGTCATCTCTGCAGGTGATCAATAACCAACAGCTAATAAGGTAGGTTGTCCTAAAACTGACAAAAATAGCATAGGCCGGAAGTAAGGGCAGTAAAAACTGGTTGCCTTTCAGTTCTGAAGATATTATGTGAATGCCTATGTCAGT
>gene=chr20_508410-509410; species=rheMac
CTATCACTTACCAAAGAGATGTGAAACTAGTCAGTATGGGTGAATGATGTTTCTTGGAGCTTTTATGAGGTTCCAGGCTGCATGATTTACCATGTGATGAGCACACTGCTTGACAAGCCTTGACAGAGCTACAAAAACAGTTCAGCACTCCGTTACTGAATGGATCTTGGATTTAAAAGACATCATAAGGTTGCAGAAGGA-TAAGTACACTAGAACCACTAACACCTACATCTGATGTTGGATATGTGATTTAACCTACCTGATTAAAGTGAGAAAACTGCAGAATATAAGGATTATCACCCTTCTCCCACTCCCTTCTTCACTGCCATGAAGGTAGGTTACATAGGAGACAACCATCATCTCTGTAGGTGATCAATAACCAACAGTTAATAAGGTAGGTTGTCCTAAAACTGACAAAAATAGAATAGGCTGGAAGCAAGGGCAGTA-AAACTGGTTGCCTTTCAATTCTGAAGATATTATGTGAATGCCTATGTCAGT
>gene=chr20_527340-528340; species=hg19
tgacggcccccagaagaaagaaaacaaaagcagcaagatctcttcagatctaggcttagaaatgatatagcatcattttcactgtattatatcgatcaaaggcagtcatatggccagctcagattcaaggagagtagaaatagattccatctcttcatgagaaaaacatcaaatcatactgcaaggagtcatgtgtataaggagggtggaattgttgtggccacctttgcaaacattatatcacaTAAGTAATCGTAGGCATggaactggttaaagaaattatggtacagccagacatggggctattcacagcaatgagaactaacatttttgagcacttaatatgtgtcagacactgtacaagatgctttacatctattaactcatttaatcctcacaacagctctctgtggccagtacatttttaatccccattttagagattaagaacaccaagtctcagagaggttaaacaactagtccaatgtcacacagcaagt
>gene=chr20_527340-528340; species=bosTau
tgatggcctctgaaagtaaaa-caccaaagcaacaaggcctcttgaggcctaggctctgaagtgctatagcatcatcttcactacattttattgatcaatgcctatcacatgtccaactcagattcaagaagactagaaatag------tctcttgatggaaaagacaacagatcatattgcagagtcaagtatgt---ggggtgggggaatcattgtgaccatctttatgaacaacacagcac-TAAATGACCATGGGTACAGAACTGGTTATGTAAATTATGGTATAGCTAAACATGGAGCTATTAATAGG---GAGagctaattgttttgagctcttaata--tgtcag--actgtataagatgctttatgtgtattaactcatttaatcctcataatggctctgtgtgacaggtacatgttt-a-tctgcagctacaaattaaatacaccaagtctc----aggttaagccacgtgtgcaagatcccacagtaagt
>gene=chr20_527340-528340; species=calJac
tgatggcctccaaaagaaagaaaacaaaagcagcaagatctcttcagacctaggcttagaaatgctattgggtca-tttcactgcattatattgatcaaagacggccacatgaccagctcagattcaaggagaatagaaatagattccatctcttcatgagaaaaacatcaaatcatactgcaaggagtcatgtgtgtaaggatggtggaactgttgtggccacttttgaaaacattgtattacaTAAATAACTATAGGtatggaactggttaaagaaattatggtacagccagatatggagctattcccagcaatgagagctaacatttttgagcacttaatttgtgtcagacactgtacaagatgcct--------ttaactcatttaatcctggcaacagctctctgtggccaatatattttta-------------------------------------------------------------------------
>gene=chr20_527340-528340; species=canFam
tgatggcctccaaaaggaagagaacaaaagcatcaaggcctcttgagggctaggctcagaagtgctagagcatcattctcactgcattttattgagcaaaggctgtcatgtggccagctcagattcaaggagagtagaaaccaactccatctcttgatgaaaaaaacatcggatcataccacacagagttgtgtgcgccaggatggcggaactgttgtggctgtttttgc---aaacataccac-CATGTGCC--------TGGAACGGGTTAGATAAATTATCATGCAGCTAAACATGGAGCTATTAACaac---aagacctaatttttttgagtatttagtattggtctgacactatgcagggggcct-----gtttgggcttttttaatcctcataacagccctgtgtggcaactacattttta--tcccgattcagagataaggcacaccaagattcagaaaggttaagtaacctgtacagggtcacacagtcagt
>gene=chr20_527340-528340; species=equCab
tggtggcctccaaaaggaaaagaagaaaagcagc-----------aggcctaggctccgaagtgctatagcatcactttcactgcgctttattgatcggag-ccatcacatggccagctcaggttcaagggcagtagaagtagactctgtttcttgatgggaaaaccatccaatcgtattgcaaacagtcgcgtgcacagggatgggagaattgttgtgaccatctctgcaaaaaacatcccac-TAAGTGACCATATGTATCTAACTGGTTGAATAAATTATAGTACAGGTAACCATGGTGCTATTaacaat---gagggctaatttttttgagcacttagtgtgtatcagatgctacacaagatgccttacatatgttaactcatttaatcctcacaacagccctgtgtggcaggtacattttta--ctcccatttagagattaagcccgccaagtctcagagaggttaaacgacttgtacaaggtcacacagcaagt
>gene=chr20_527340-528340; species=gorGor
-----------------------------------------------------------aaatgatatagcatcattttcactgtattatattgatcaaaggcagtcatatggccagctcagattcaaggagagtagaaatagattccatctcttcatgagaaaaacatcaaatcatactgcaaggagtcatgtgtataaggagggtggaattgttgtggccacctttgcaaacattatatcacaTAAGTAATCATAGGCATggaactggttaaagaaattacggtacagccagacatggggctattcacagcaatgagaactaacatttttgagcatttaatatgtgtcagacactgtacaagatgctttacatctattaactcatttaatcctcacaacagctctctgtggccagtacgtttttaatccccattttagagattaagaacaccaagtctcagagaggttaaacaactagtccaacgtcacacagcaagt
>gene=chr20_527340-528340; species=panTro
tgatggcccccagaagaaagaaaacaaaagcagcaagatctcttcagatctaggcttagaaatgatatagcatcattttcactgtattatatcgatcaaaggcagtcatatggccagctcagattcaaggagagtagaaatagattccatctcttcatgagaaaaacatcaaatcatactgcaaggagtcatgtgtataaggagggtggaattgttgtggccacctttgcaaacattaaatcacaTAAGTaatcataggcatggaactggttaaagaaattatggtacagccagacatggggctattcacagcaatgagaactaacatttttgagcacttaatatgtgtcagacactgtacaagatgctttacatctattaactcatttaatcctcacaacagctctctgtggccagtacgtttttaatccccattttagagattaagaacaccaagtctcagagaggttaaacaactagtccaacgtcacacagcaagt
>gene=chr20_527340-528340; species=papHam
tgatggcctccaaaagaaagaaaacaaaagcagcgagatatcttcagacctaggcttagaaataatatagtgtcattttctctgtattatattgatcaaaggcagtcacatggccagctcagattcaaggaaagtagaaatagattccatttcttcatgagaaaaacatcaaatcatactgcaagaagtcatgtgtataaggatggtggaattgttgtggccacctttgcaaacattatatcacataagtaaccataggcatggaactggttaaataaattatggtacagtcagacatggagctattcacagcaatgagagctaacatttttgagcacttaatatgtgt----cactgtacaagatgctttacatctattaactcatttaattctcacaacagctctctgtgaccagtacatttttaatccccattttagagattaagtacaccaagtctcagagaggttaaacaactagtccaacatcgaacagcaagt
>gene=chr20_527340-528340; species=ponAbe
tgatggcccccagaagaaagaaaacaaaagcagcaagatctcttcagatctaggcttagaaatgatatagcctcattttcactgtattatatcgatcaaaggcagtcatatggccagctcagattcaaggagagtagaaatagattccatctcttcatgagaaaaacatcaaatcatactgcaaggagtcatgtgtataaggagggtgaaattgttgtggccacctttgcaaacattatatcacataagtaaccataggcatggaactggttaaagaaattatggtacagccagacatggggctattcacagcaatgagaattaacattttcgagcacttaatgtgtgtcagacactgtacaagatgctttacatctattaactcatttaatcctcacaacagctctctgtggctagtacatttttaatctccatttcagagattaagtacaccaagtctcagagaggttaaacaactagtccaatgtcacacagcaact
>gene=chr20_527340-528340; species=rheMac
tgatggcctccaaaagaaagaaaacaaaagcagcgagatatcttcagacctaggcttagaaataatatagtgttattttccctgtattatattgatcaaaggcagtcacatggccagctcagattcaaggaaagtagaaatagattccatttcttcatgagaaaaacatcaaatcatactgcaagaagtcatgtgtataaggatggtggaattgttgtggccacctttgcaaacattatatcacaTAAGTAACCATAGGCATggaactggttaaagaaattatggtacagtcagacatggagctattcacagcaatgagagctaacatttttgagcacttaatatgtgt----cactgtacaagatgctttacatctattaactcatttaattctcacaacagctctctgtgaccagtacatttttaatccccattttagagattaagtacaccaagtctcagagaggttaaacaactagtccaacatcgaacagcaagt
>gene=chr20_529243-530243; species=hg19
ggcACAAAGCCTGGCCTTCTTTGAATTTTTTTATAGCAATCATAAATTTTTATTTCAATACCTTATAAAGAAGAAAATGCTTTTAAAATGTCCTTCAACTTGGCTCCCACCTATGTCtttttctatttggttttatttttattgttttttgttttcttttttgATACCACCCCAGCCCAACCCCTTATCAATTCTGACCCGAAGTTTTGTGGCTACCTTGAGGGCCCCTCCTCTCTCCCTCTGTAGTTCATCCTGCCTGCTGCTGGGGGAAAGCTCATTAACCATCATGTTCCATTTTTGTCTAAGAGTTTTCAATGGTATTGCATTGTCTACACAGAAAGTCCAAACCCTTTGGCCTTGTACATTGGGTGTTTGTAAGTTTGACTCCAacttggttggattccagctctgtcacttactagcagcatatagttggataagttattagatctctctgagcctcaatttccacatctttttttaaaaaaatgaaagAAAAg
>gene=chr20_529243-530243; species=bosTau
-------------------------------------------------------------------------------------------------------------------------------------------------------TTTCCTTTTCTGACCCTACCCCAGCCCAGCCCCTTGTCAATTCTGACCTGAAATTGTGTGACTGTTGCAGGG-CCCCTCCTCTCTCCCTCTCCCACGGGCTCTGCCGGCT------------------------------CctttcctgctcaagagttttcagtggcattgcatcaccttcagagaaagtccaaaCATCTTGGTCTCAGATACATGGCATGTGTAACCTTGACTCCAACTTGACTggattccagctctgtcatttactagtagta-aatcttggagaagttatttgacctctctgagccttagtttccttatctgttaa-gagagaaAGAGAAG----
>gene=chr20_529243-530243; species=calJac
ggcatgaAGCTTTGCCTTCTTCTAATTTTTTTACAGTAATCATAAATGTTTATTTCAATACCTTACAAAGAAGAAAATGTTGTAAAAATGTCTTTCAACTTGGCTCCCACCTATATCTTTCTCTACTTG---------------------GTTTTCTTTTTTGATACCACCCCAGCCCAACCCCTTATCAATTCTGGCTTCAAGTTTTGGGGCGACCTTGAGGGTCCTTCCTTCCTCCCTCTGCAGTTCTTCCTGTTTTCTGCTAGGGGAAAGTTGATTCACTGTCATGTTCTGTTTTTGTCAAAGAGTTTTCAATGGTATTGCATTGCCTGCACAGAAAGTCCAAACCCTTTAGCCTGGTGTATTGGGTGTTTATAAATTTGACTCCAACTTGGTTGGATTCCAGCTCTATCACtt---agcagtataaagttggacaagttattagatctctctgagcctcactttacacgtctTTTTT-TAAAAAATGAAAGAAAAg
>gene=chr20_529243-530243; species=canFam
-------------------------TTTTTGGGTAACA----CGACTTTTTCTTTCAATCTTCCATAAAGAAAAAGC-ATTTTAAAAATGTCCTTCAGGTTATCTCTCACCTCTGTCTTCGTCTACTTGGTTTCATGTTTAGTGTTTTTTGCC----TTTTtgacactgctccagcccaggcccttatcagttctggcttgaagttttgtaactacctagggggccccttctctctcctgctttcatacatggtgcctgccactggaggaaagtttatgaaccaatatgttcctttcttgctcaagagttttcagtggtatttcattgccctcagggaaagtccaaaccccttGGCCTGGTGTCCACGATATTTGTAAATTTGACTCTAacttggttggattccagctctgtcatttacgagtagtataatctgagacaatttatttgatatctctgagccctagtttcctcatctgttta-aaaagaaagA--------
>gene=chr20_529243-530243; species=equCab
------------------------------------------TGAATTTTTATTTCAACACTCCATAAAGAAAAAACTGTTTTTAAAACGTCCTTCAACTTGTCTTTTATCTGTGGCTTTTTCTATTTGGTTTTACTTTTACTGTTTTTTTTCCCCTTTTTTGACACTGTCCCAGCCCGGCCCCTTATCAATTCTGGCCTGAAGTTCTGTGACTATCTTGGGCCGCCCCCCTGTCCTCTCCC-------------CCTTCCTCTGGAGGGAAATTTATTAACCACCATGTTCCTTTCTTACTCAACAGTTTTCAGTGGCATTACACTGCCTTCAGGGAAAGTCCAAACCCTTCAGCCTGGTGTTCACGGTATTTATAAATTTGACCCCAacttggttgaattctggttctgtcatttactagcagcgtaaccttggacaagttacttgacctctctgagccttggtttcttcatctgt----------------------
>gene=chr20_529243-530243; species=gorGor
ggcACAAAGCCTGGCCTTCTTTGAATTTTTTTACAGCAATCATAA-TTTTTATTTCAATACCTTATAAAGAAGAAAATGCTTTTAAAATGTCCTTCAACTTGGCTCTCACCTATGTCtttttctatttggttttatttttattgttttttgttttcttttttgATACCACCCCAGCCCAACCCCTTATCAATTCTGACCCGAAGTTTTGTGGCTACCTTGAGGGCCCTTC-TCTCTCCCTCTGTAGTGCATCCTGCCTGCTGCTGGGGGAAGGCTGATTAACCATCATGTTCCA-TTTTGTCGAAGAGTTTTCAATGGTATTGCATTGTCTACACAGAAAGGCCAAACCCTTTGGCCTAGTACATTGGGTGTTTGTAAGTTTGACTCCAacttggttggattccagctctgtcacttactagcagcatatagttggataagttattagatctctctgagcctcaatttccacatctTTTTTTAAAAACATGAAAGAAAAg
>gene=chr20_529243-530243; species=panTro
ggcACAAAGCCTGGCCTTCTTTGAATTTTTTTATAGCAATCATAAATTTTTATTTCAATACCTTATAAAGAAGAAAATGCTTTTAAAATGTCCTTCAACTTGGCTCTCACCTATGTCTTTTTCTATTTGGTTTTATTTTTATTGTTTTTTGTTTTCTTTTTTGATACCACCCCAGCCCAACCCCTTATCAATTCTGACCCGAAGTTTTGTGGCTACCTTCAGGGCCCCTCCTCTCTCCCTCTGTAGTGCATCCTGCCTGCTGCTGGGGGAAAGCTGATTAACCATCATGTTCCATTTTTGTCGAAGAGTTTTCAATGGTATTGCACTGTCCACACAGAAAGTCCAAACCCTTtggcctagtacattgggtgtttgtaagtttgacttcaacttggttggattccagctctgtcacttactagcagcatatagttagataagttattagatctctctgagcctcaatttccacatctTTTTTTAAAAAAGTgaaagaaaag
>gene=chr20_529243-530243; species=papHam
GGCACAAAGCCTGGTCTTCTTTGAATTTTTTTACAGCAATCATAAATTTTTATTTCAATACCTTATAAAGAAGAAAATGTTTTTAAAATGTCCTTCAGTTTGGCTCTCACCTATGTCttttcctatttggttttatttttattgttttttgttttcttttttgATACCACCCCAGTCCAACCCCTTATCAATTCTGGCCCGAAGTTTTGTGGCTACCCTGAGGGCCCTTCCTCTCTCCCTCTGCAGTGCATCCCGCTTGCTGCAGGGGGACAGTTGATTAACCATCATGTTCCATTTTTGTCTAAGAGTTTTCAATGGTATTGCATTGCCTGCACAGACAGTCCAAACCCTTTGGCCTAGTGTATTGGGTGtttg-aagtttgactccaacttggttggattccagctctgtcacttgctagcagtataaatgtgaacaagttattagatctctctgagcctcgatttccacatctTTTTT-AAAAAAATG-----AAAg
>gene=chr20_529243-530243; species=ponAbe
ggCACGAAGCCTGGCCTTCTTTGAATTTTTTTACAGCAATCATAAATTTTTATTTCAATACCTTATAAAGAAGAAAATGCTTTTAAAATGTCCTTCAACTTGATTCTCACCTATGTCtttttctatttggttttatttttattgttttttgttttcttttttgATACCACCCCAGCCCAACCCCTTATCAATTCTGACCCGAAGTTTTGTGGCCACCTTGAGGGCCCTTCCTCTCTCCCTCTGCAGTGCATCCTGCTTGCTGCTGGGGGAAAGCTGATTAACCATCGTGTTCCATTTTTGTCTAAGAGTTTTCAATGGTATTGCATTGTCTACACAGAAAGTCCAAACCCTTtggcctagtacattgggtgtttgtaagtttgactccaacttggttggattccagctctgtcacttactagcagtatatagttggataagttattagatctctctgagcctcaatttccacatctTTTTTTAaaaaaatgaaagaaaag
>gene=chr20_529243-530243; species=rheMac
GGCACAAAGCCTGGTCTTCTTTGAATTTTTTTACAGCAATCATAAATTTTTATTTCAGTACCTTATAAAGAAGAAAATGTTTTTAAAATGTCCTTCAGTTTGGCTCTCACCTATGTCttttcctatttggttttatttttattgttttttgttttcttttttgATACCACCCCAGTCCAACCCCTTATCAATTCTGGCCCGAAGTTTTGTGGCTACCCTGAGGGCCCTTCCTCTCTCCCTCTGCAGTGCATCCCGCTTGCTGCAGGGGGACAGTTGATTAACCATCATGTTCCATTTTTGTCTAAGAGTTTTCAATGGTATTGCATTGCCTGCACAGACAGTCCAAACTCTTTGGCCTAGTGTATTGGGTGtttg-aagtttgactccaacttggttggattccagctctgtcacttgctagcagtataaatgtgaacaagttattagatctctctgagcctcgatttccacatctTTTTT-AAAAAAATG-----AAAg
>gene=chr20_551242-552242; species=hg19
tagcctggtctccaactcctgggctcaagtgatcctcctgccttagccttccagacagcagggattacaggcatgagctactgcacctggatttttttttaatgttttataaatgcataaaataaaatgcacgatattacaaaggaaaccaattatactgaaatgctattactgcaatataaacaagggtttgtgatgcagtgatgaggtgaacttctttattagtacattaaataacaagatggggaagcaggttgcaggtcaccatgaacgtaaacaatatgtaatgttatctgcaaccactgtgatatgaaatgaaagtatctttgacttctgttgtaacagtcactgctaaccctaccatgcttcttgatccacattcatacttgaaggaaatgctgcatttcaattagaggttagtgaatataaagttattttttcccacctaagttcatgaagtttctgagttctagatcaggtaaagaacccctgCTAAAAAT
>gene=chr20_551242-552242; species=bosTau
--------------------------------------------------------------------------------------------------------------------------------------------------------------------------------------------------------------------------------------------------------------------------------------------------------------------------------------------------------------------------------------------------------------------------------------------------------------------------------------------------------------------
>gene=chr20_551242-552242; species=calJac
tagggtggtttccaattcctgggctcaagtgatcctcctgccttggcctcccaaagagcaaggattacaggtatgggctactgcaactggctttaaaaaaagtgttttataaatgcataaaataaaatgcacaatattatgaaggaaaccaattatac-aaaatgctattactgcaatatcaacaagggtttatgatgcagtgatgaggtgaccttcttta--------ttaaataacaagatggggaagcaggttgc-ggtcaccatgagcataaacgatatgcaatgttatctgc-accactgtgatgggaaatgaaagtgtctttgacttctgttgtagcagtcactgctagccctgtcgtggctcttgatccacatttatacttgaaggaaatgctgcatttcaatgagaggttcgtgaatatgaagttatcttttcctacccaagttcatggggcctctgagttctagaccaggttaagaacccctgGTAAAAAG
>gene=chr20_551242-552242; species=canFam
----------------------------------------------------------------------------------------------------t----------------------taagtgcataaga--acaaaGGAAACTA-----------------------------------------------------------------------------------------------------------------------------------------------------------------------------------------------------------------------------------------------------------------------------------------------------TTCAACTTCACAGAGTTCCTGAGTCCTGGACCAAACTAAA------AACTGAAAAA
>gene=chr20_551242-552242; species=equCab
-----------------------------------------------------------------------------------------------------atgctttttaagtgcgtaaactaaagtgcataggatcacaaaggagaccgattatactgaaatgctgctaccgcagtagtcacacgg-tttgtcatgcagtaac-agatgagcttcttcattagcacgttaaataa-aagatgtggatgagggtcccaggtctcgatgaggatgaaaaatgtgtggaggtgtctgcaaccactgtgatgtcagaccaatgtgtcttcgacttctattg-ggcggtcactggtaaccctgccgtggctggcggtccacactcgtacttgaaggagatgctgcacttcagttaga-cgttgtgaatataaagctgttttt-cccatccgagttcaAGGAAATCC--------------------A------AGCTACATAA
>gene=chr20_551242-552242; species=gorGor
tagcctggtctccaactcctgggctcaaatgatcctcctgccttggccttccagacagcagggattacaggcatgagctactgcacctggatttttttttaatgttttataaatgcataaaataaaatgcacgatattacaaaggaaaccaattatactgaaatgctattactgcaatataaacaagggtttgtgatgcagtgatgaggtgaacttctttattagtacattaaataacaagatggggaagcaggttgcaggtcaccatgaacgtaaacaatatgtaatgttatctgcaaccactgtgatatgaaatgaaagtatctttgacttctgttgtaacagtcactgctaaccctaccatgcttcttgatccacattcatacttgaaggaaatgctgcatttcaattagaggttagtgaatataaagttattttttcccacctaagttcatgaagtttctgagttctagaccaggtaaacaacccctgCTAAAAAT
>gene=chr20_551242-552242; species=panTro
taacctggtctccaactcctgggctcaagtgatcctcctgccttggccttccagacagcagggattacaggcatgagctactgcacctggatttttttttaatgttttataaatgcataaaataaaatgcacgatattacaaaggaaaccaattatactgaaatgctattactgcaatataaacaagggtttgtgatgcagtgatgaggtgaacttctttattagtacattaaatagcaagatggggaagcaggttgcaggtcaccatgaacgtaaacaatatgtaatgttatctgcaaccactgtgatatgaaatgaaagtatctttgacttctgttgtaacagtcactgctaaccctaccatgcttcttgatccacattcatacttgaaggaaatgctgcatttcaattagaggttagtgaatataaagttattttttcccacctaagttcatgaagtttctgagttctagatcaggtaaagaacccctgCTAAAAAT
>gene=chr20_551242-552242; species=papHam
tagcctggtctccaactcctgggctcaagtgatcctcctgccttggcctcccagagagcagggattacaggcatgagctactgcacctggcttttttttttatgttttataaatgcataaaataaaatgcatgatattacaaaggaaaccaattatactgaaatgctgttactgcaatatcaacaagcgtttgtgatgcagtgatgaggtaaacttctttattagtacgttaaaaaacaagatggggaagcaggttgcaggtcaccatgagtgtaaacaatatgtaatgttacctgcaaccactgtgatatgaaatgaaagtacctttgacttctgttgtaacagtcactgctaaccctaccatgcttcttgatccacatttatacttgaaggaaatgctgcatttcaattagaggttagtgaatataaagttattttttcccacccaagttcatgaagtttctgagttctagaccaggttaagaacccctgCTAAAAAG
>gene=chr20_551242-552242; species=ponAbe
tagcctgttttccaactcctgggctcaagtgatcctcctgccttggcctcccagacagcagggattacaggcatgagctactgcacctggcttttttcttaatgttttataaatgcataaaataaaatgcatgatattacaaaggaaaccaattatactgaaatgctattactgcaatatcaacaagggtttgtgatgcagtgatgaggtgagcttctttattagtacattaaataacaagatggggaagcaggttgcaggtcaccatgaacgtaaacaatatgtaatgttatctgcaaccactgtgatatgaaatgaaagtatctttgacttccattgtaacagtcactgctaaccctaccatgcttcttgatccacattcatatttgaaggaaatgctgcatttcaattagaggttagtgaatataaagttattttttcccacccaagttcatgaagtttctgagttctagaccaggtaaagagcccctgCTAAAAAT
>gene=chr20_551242-552242; species=rheMac
tagcctggtctccaactcctgggctcaagtgatcctcctgccttggcctcccagagagcagggattacaggcatgagctactgcacctggctttttttttaatgttttataaatgcataaaataaaatgcatgatattacaaaggaaaccaattatactgaaatgatgttactgcaatatcaacaagcatttgtgatgcagtgatgaggtaaacttctttattagtacgttaaaaaacaagatggggaagcaggttgcaggtcaccatgagtgtaaacaatatgtaatgttatctgcaaccactgtgataccaaatgaaagtacctttgacttctgttgtaacagtcactgctaaccctaccatgcttcttgatccacattcatacttgaaggaaatgctgcatttcaattagaggttagtgaatataaagttatattttcccacccaagttcatgaagtttctgagttctagaccaggttaagaacccctgCTAAAAAG
>gene=chr20_588273-589273; species=hg19
gtcagcactcaccctgggttggaggctttctctgggctcTGAGAATCCCTTTGTGCTTCCCCTCCCCCACCATCAGACCACAGCATCCTCATCTTCATCTCCCTGCCCTGACCCTGGGGCTGTACTGTCAGGTCCTGACTGGTGGAAGGGTGGGGACCTACAACCTGCTTCTCTGGGGTTCTCAGAGCCAACAGAAGGCAGCTGTTGGGTAGCTAAGGGTTGCTAACTGGAATGAATGGGTGAAAGGCAGTCAGGGAGTATCCCTGAGAGCCCCTTCAGGCCCTCCCATCCCAGGAAGCCTTAAAGGCCCACTCCTGGCTTCTCAGCCCAGCCTGGGGCACTGACAGGGGCCCACAGCTGGGAGCAGCAGGGACCCTGGAGAGGGCACAAGCCTGAGGCTAAGAAGACCGACGATTCAGGGCAACTGAGGCAGCCAAGTGTTGAGCAACCAGGCTGGATATCTGATGAGCCAGACAGAGGGTGGTCTCAGGCCAAGATGC
>gene=chr20_588273-589273; species=bosTau
-----------CCCTGGGCCAGGGGCTTCCTCT-GGCCCTGACAGTCCCTCTGTGCAC---------CCCCATCAGACCATAGCATCCCTCTTTTCACCTCCA-GCCCTG-CCCTGACACCACACTGGGAGTTTCTGACCAGTACA----TCGGCACCTACAACCTGCTTCTCTGGGGTTCTCAGAGCCAACGGAAAGCAGCTGTCAGGTAGCTGAGGTTTGCTGAACTGAGTGAATGGGTGAAAGGCAGTCAGGGAATATCGCTGAGGGCCCAGTCAGCCCTTCACAGCCTGGGGATGCCCGCAGGCCCACCCT-AGCTTCTCAGTCCAGCCTGGAGCACAGACAAGGGCCCACAGCTGGGAGTAACAGGGACCCTGGAGAGAGTTCAAGTCTGAGCCTACCAAGAC---TGACTTAGGGAAACAGAGGCAGCCACAGGGTGAGAGGCCAGGGCGGGAGTCTGATGAGCTGGAA-GGGGGTGGTCTGAGGCTAGGACAC
>gene=chr20_588273-589273; species=calJac
GTCAGCACTCACTCTGGTCTGAGGGCTTCCTCTGGGCTCTGACAATCCCTTTGTCCTAACCCTCCTCCACCATCAGACCACAGCATCCTCATCTTCATCTCCCTGCCCTGACCCTGGGGCTGCACTGTGAGGTCCTGACTGGTGGGTGGCTGGGGACCTATAACCTGCTTCTCTGGGATTCTCGGAACCAACAGAAGGTAGCTGTTGGGTAGCTAAGGGTTGCTGACCAGAATGAATGGGTGAAAGGCAGTCAGGGAGTATCCCTGAGGGCCCGGTTAGCCCTTCCCATAGCAGGAAGCCTTAAAGGCCCATTCCTGGCTCCTTAGCCCAGCCTAGGACACTGACA-GGGCCCACGGCTGGGAGCAGTAGGGACCCTGGAGCAGGTGCAAGCCTGAGGCTAAGAAGAC---CGATTCAGGGCAATGGAGGCAGCCAAGTGTTGAGAAACCAGGCTGGATGTCTGATGAGCCAGACCGAAGGTGGTCTCAGGCCAGGACGA
>gene=chr20_588273-589273; species=canFam
-----------CCCTG-GCTAGGGGCTTCCTCTGGGCTCTGACAGTCC---------------TCC-CGCCATGAGAGTGCAGCATCCTAGTCTCCATCCTCCTGCCCTGGCCCTGGCATTGCACTAGGAGCTCCTGACTGGT----GGGTGGAGACCTACAACCTGTTTCTCTGGAGTTCTCAGAGCAAACAAAAGGTGACCATAGGGAAGATAAGGTTGGATGAACTGAAGGAACAGGTGAAGGGCAGTGAGAGGGCATCGTTGAGGGCCAGGCCAG-CCTTCACATCCCAAGGATGCCTGAAGGCCCACCT--GCCCTCACCCCCCAGCCTGGAACACTGGCCAGGGCCCGCAGCTGGGAGGGGCAGCGAAC-------GAGTCAGACAGAGAGCCTAAGACGAC---TGACTC--GGAATCTGAAGCAGCCAGGGGGTGAGAGGCCAGGCTGGGAGTCTGATGAGTCAGAA-GAGGGTGGTCTGAGGTCAGGACAC
>gene=chr20_588273-589273; species=equCab
-----------CCCGG-GTCGGGGGCTTCCTCTGGGTTCTGATGGTCCCTTTGTGCCCCCCACCCC-CAACATCAGACCTCAGCATCCCTGTCTTCATCTCCTT------GCCCTGGTGCCATACTGGGAGTTCCCGACTGGT----AGGTGGGGACCCATAACCTGCTTCTCTGGGGTCCTCAGAGCCAACAAAAGGTGGCTACGGGGTAGCTAAGGTTTGCTGAACTGAATGAATGCGTGACAGGCGGTCAAGGAAGACCACTGAGGGCCCAGTCAACCCTTCACTCCCTACGGACGCCTGTAGGCCCATCT--GGCTTCCCAGCCCAGCCTGGAGCACTGACCAGGGCCCA-AGCTGGGAGCGGCAGGGACC-TCAAGAGAGTCCAGGTCCGAGCCTAAG---AC---TGACTCAGGGAGACTGAGGCAGCTAGGGGG-GAGAGG-CAGGCTGGGAGTCGGACGAGGCAGAA-GGGAGCAGTCTGAGGCCAGGACTC
>gene=chr20_588273-589273; species=gorGor
GTCAGCACTCACCC--GGTTGGAGGCTTTCTCTGGGCTCTGCGAATCCCTTTGTGC-TCCCCTCCCCCACCAGCAGACCACAGCACCCTCATCTTCATCTCCCTGCCCTGACCCTGGGGCTGCACTGTCAGGTCCTGACTGGTGGAAGGGTGGGGACCTACAACCTGCTGCTCTGGGGTTCTCAGAGCCAACAGAAGGCAGCTGTTGGGTAGCTAAGGGTTGCTAACTGGAATGAATGGGTGAAAGGCAGTCAGGGAGTATCCTTGAGAGCCCCTTCAGGCCCTCCCATCCCAGGAAGCCTTAAAGGCCCACTCCTGGCTTCTCAGCCCAGCCTGGGGCACTGACAGGGGCCCACAGCTGGGAGCAGCAGGGACCCTGGAGAGGGCACAAGCCTGAGGCTAAGAAGAC---CGA-TCAGGGCAACTGAGGCAGCCAAGTGTTGAGCAACCAGGCTGGATGTCTGATGAGCCAGACAGAGGGTGGTCTCAGGCCAAGATGC
>gene=chr20_588273-589273; species=panTro
gtcagcactcaccccgggttggaggctttctctgggctcTGAGAATCCCTTTGTGCTTCCCCTCCCCCACCATCAGACCACAGCATCCTCATCTTCATCTCCCTGCCCTGACCCTGGGGCTGTACTGTCAGGTCCTGACTGGTGGAAGGGTGGGGACCTACAACCTGCTTCTCTGGGGTTCTCAGAGCCAACAGAAGGCAGCTGTTGGGTAGCTAAGGGTTGCTAACTGGAATGAATGGGTGAAAGGCAGTCAGGGAGTATCCTTGAGAGCCCCTTCAGGCCCTCCCATCCCAGGAAGCCTTAAAGGCCCACTCCTGGCTTCTCAGCCCAGCCTGGGGCACTGACAGGGGCCCACAGCTGGGAGCAGCAGGGACCCTGAAGAGGGCACAAGCCTGAGGCTAAGAAGAC---CGATTCAGGGCAACTGAGGCAGCCAAGTGTTGAGCAACCAGGCTGGATGTCTGATGAGCCAGACAGAGGGTGGTCTCAGGCCAAGATGC
>gene=chr20_588273-589273; species=papHam
gtcagcactcaccctgggttgggggcttcctctgggctcTGAGAATCCCTTTGTGCTTCCCCTACCCCATCATCAGACCACAGCATCCTCATCTTCATCTCCCTGCCCTGACCCTGGGGCTGCACTGTCACGTCCTGACTGGTGGATGGGTAGGGACCTATAACCTGCTTCTCTGGGGTTCTCAGAGCCAACAGCAGGCAGCTGTCGGGTAGCTAAGGGTTGTTAACTGGAATGAATGGGTGAAAGGCAGTCAGGGAGTATCCCTGAGGGCCCCTTCAGGTCTTCCCATCTCAGGAAGCCTTAAAGGCCCACTCCTGGCTTCTCAGCCCAGCCTGGGGCACTGACAGGGGCCCATAGCTGGGAGCAGTAGGGACCATGGAGAGGGTACAAGCCTGAGGCTAAGAAGAC---GGATTCAGGGCAACTGAGGCAGCCAAGTGTTGAGAAAGCAGGCTGGATGTCTGATGGGCCAGACAGAGGGTGGTCTCAGGCCAAGATGC
>gene=chr20_588273-589273; species=ponAbe
gtcagcactcaccctgggttggaggctttctctgggctcTGAGAATCCCCTTGTGCTTCCCCTCTCCCACCATCAGACCACAGCATCTTCATCTTCATCTCCCTGCCCTGACCCTGGGGCTGCACTGTCAGGTCCTGACTGGTGGAAGGGTGGTGACCTACAACCTGCTTCTTTGGGGTTCTCAGAGCCAACAGAAGGCAGCTGTTGGGTAACTAACGGTTGCTAACTGGAATGAATGGGTGAAAGGCAGTCAGGGAGTATCCTTGAGAGCCCCTTCAGGCCTTCCCATCCCAGGAAGCCTTAAAGGCCCACTCCTGGCTTCTCAGCCCAGCCTGGGGCACTGACAGGGGCCCACAGCTAGGAGCAGCAGGGACCCTGGAGAGGGCAGAAGCCTGAGGCTAAGAAGAC---CGATTCAGGGCAACTGAGGCAGCCAAGTGTTGAGAAACCAGGCTGGATGTCTGATGAGCCAGACAGAGGGTGGTCTCAGGCCAAGATGC
>gene=chr20_588273-589273; species=rheMac
gtcagcactcaccctgggttgggggcttcctctgggctcTGAGAATCCCTTTGTGCTTCCCCTACCCCATCATCAGACCACAGCATCCTCATCTTCATCTCCCTGCCCTGACCCTGGGGCTGCACTGTCAGGTCCTGACTGGTGGATGGGTAGGGACCTATAACCTGCTTCTCTGGGGTTCTCAGAGCCAACAGCAGGCAGCTGTCGGGTAGCTAAGGGTTGCTAACTGGAATGAATGGGTGAAAGGCACTCAGGGAGTATCCCTGAGGGCCCCTTCAGGTCTTCCCATCTCAGGAAGCCTTAAAGGCCCACTCCTGGCTTCTCAGCCCAGCCTGGGGCACTGACAGGGGCCCACAGCTGGGAGCAGTAGGGACCATGGAGAGGGTACAAGCCTGAGGCTAAGAAGAC---GGATTCAGGGCAACTGAGGCAGCCAAGTGTTGAGAAAGCAGGCTGGATGTCTGATGGGCCAGACAGAGGGTGGTCTCAGGCCAAGATGC
>gene=chr20_594062-595062; species=hg19
AGCTGTCCTTCCTGCTTGGAATGCTGCCCCTTTGGGTCTGACCAGACATCCCTAGTCCTCTGCCAGTGTTCAGAGTAGCAGATGGTGAAGGCCTCTTTGCCACTTTTTGCCAACCTTGCTGCAAAGTCTTGTTGTGTTCATCACACCATATTTTGACttttctcccttcatccctgattctcacttccatttccctcccctaacagggcacccactcccatatctttgacgcatgcctttggatatatgtgtgtctttataaaatgtgcatggcgttgatttgtgtgtggaggtttttaatgtatataaatagtggtttcaatagatctgtgtcataggctattttgtttcctcgacactgctctgtgtgctgagtccagctcaagtcccttggttcccactgctgctaagcatgcacggtgtgcgtgtgccaccatgcctccttttcccaccgctttagtgatggatgctggctacctccagttcccacctccccaagc
>gene=chr20_594062-595062; species=bosTau
GTCTGACCACCTCTTTTGGAGTGCCACTCCTTTGGGTCTGACCAGGCAGCTCTCCTGCTCTATCAAAGTTCAGTGGAGCTTTCAGTGGAGCCCCCTTTGTGGCTCCTTCTCCACCTTGATGCAAAGTCCT---GTGTTGA-TATACCGTGTTTTGACTTCTCTCCCT--------GATTCCCACTCCC-TTTCCCTCTCCCTACATGgc---------------------------------------------------------------------------------------------------------------------------------------------------------------------------------------------------------------------------------------------------------------------------------------------------
>gene=chr20_594062-595062; species=calJac
AGCTGTCCTTCCTGCCTGGAATGCTGTCCCTTTGGGCCTGACCAGACATCCCCAGCCCTCTGCC-GTGTTCTGAGTAGCAGATAGTGGCGGCTTCTTTGCCACTCCTC-CCAGCCGTGCTGCAAAGtcttgt---gttcatcattccatgttttgactgctctcccttcatccctgattctc--tttaatttccctcctggcacagggcacccactctaatatctttgatgcctgtcttcagatgtgtatgtgtctttataaaatgtgcatggtgctgattggta-gtgtgagttgttaat-tacataaacagtggtttcaatccatctgtgtcataagctgctttgtttctttgacactgctctgtgtgctgagtccaactcaagtcccttgcttctcattgctgcttagcat-----gtgtgcgt----caccatgtctccttttcccacccctttagtgatggacactggctacttccacttcctacctctccaagc
>gene=chr20_594062-595062; species=canFam
agttgtcctccctgcctggaggttcatccccTTTGATCTTACAATAATG--CTACTCCTCTGCCAGAGTTAGGTGCAGCTTTTGGTGAAGTCTGCTTTGCTGCTCCTCTTCCACCTTGCTGCAGAGTCTCGC-GTGTTGATCACACTGTATTTTCACTTCTCTCCCTTTGTCCCTGATTCCCACTCTCATTTCCCTCCCCACACAGGGCACCCACTTATTTTTTTTTGATGCATGTCTTTGAATATGCATGTTTCCCCATAAATTAT--GTGGTGCTGATTTGTGTGAGTAGGTTATTAATGAACAGAAATGGTAGTTTCTACAGatccatttgttgggttgttttgtttactcgacactgccctgtgtgctgaatctaactggagtccattgcttctaacccctgcttagtacatatggtgtgtgcgcactaccatgcctccttt-tccattgccttagtgatggacactggctacctctaacttccgcctctctaagc
>gene=chr20_594062-595062; species=equCab
--------------------------------------------------------------------------------------------------------------------------------------------------------------------------------------------------------------------------aatatttttgatgcatatctttgaatatgtatgtgtccttatcaactgt--atggtgctgatttgtgtgagtgggttattaatttgcacaaatggcagtttctatagatgtgtttcttaggttgctttgtttactcgacactgttctggccgctgagtctcacaggagtccattgcttctaactgctgcttggtgtgcatggtgtgcgtgtgtcgccatgcctcttttctccattccccgagtgatggacactggccacatccagctcctgcctccacaagc
>gene=chr20_594062-595062; species=gorGor
AGCTGTCCTTCCTGCTTGGAATGCTGTCCCTTTGGGTCTGACCAGACATCCCTAGTCCTCTGCCAGTGTTCAGAGTAGCAGATGGTGAAGGCCTCTTTGCCACTTTTTGCCAACCTTGCTGCAAAGTCTTGTTGCGTTCATCACACCGtattttgacttttctcctttcatccctgattctcacttccatttccctcccgtaacagggcacccactctaata-ctttgatgcatgcctttggatacatgtgtgtctttataaaatgtgcatggcgttgatttgtgtgtgg-ggtttttaatgtatataaatagtagtttcaatagatctgtgtcataggctattttgtttcctcgacactgctctgtgtgctgagtccagctcaagtcccttggttcccactgctgcttagcatgcacggtgtgcgtgt-ccacca-gcctcctttccccaccgctttagtgatggatgctggctacctccagttcccacctccccaagc
>gene=chr20_594062-595062; species=panTro
AGCTGTCCTTCCTGCTTGGAATGCTGTCCCTTTGGGTCTGACCAGACATCCCTAGTCCTCTGCCAGTGTTCAGAGTAGCAGATGGTGAAGGCCTCTTTGCCACTTTTTGCCAACCTTGCTGCAAAGTCTTGTTGTGTTCATCACACCATGTTTTGACTTTTCTCCCTTCATCCCTGATTCTCACTTCCATTTCCCTCCTGTAACAGGGCACCCACTCTAATATCTTTGATGCATGCCTTTGGATATATGTGTGTCTTTATAAAATGTGTATGGTGTTGATTTGTGTGTGGAGGTTTTTAATGTATATAAATAGTAGTTTCAATAGATCTGTGTCATAGGCTATTTTGTTTCCTCGACACTGCTCTGTGTGCTGAGTCCAGCTCAAGTCCCTTGGTTCCCAATGCTGCTAAGCATGCACGGTGTGCGTGTGCCACCTTGCCTCCTTTTCCCACCGCTTTAGTGATGGATGCTGGCTACCTCCAGTTCCCACCTCCCCAAGC
>gene=chr20_594062-595062; species=papHam
agctgtccttcctgcctggaatgctgtcccTTTGGGTCTGAGCAGACATGCCGAGTCCTCTGCCAGTGTTCAGAGTAGCAGATGGTGAAGGCCTCTTTGCCACTTTTTCCCAACCTTGTTGCAAAGTCTTGTTGTGTTCATCACACCACATTTTGACttttctctcttcatccctgattctcatttccatttccctcccctcacaggacacccgctcgaatatctctgatgcatgtctttggatatatatgtgtctttataaaatgtgcatggtgttgatttgtgtgtgggggttgttaatgtacataaatagcagtttcaatagatctgtgtcataggctattttgtttcctcgacactgctctgtgtgctgagtccagctcaagtcccttgcttcccactgctgctcagcatgcgcggtgtgcgtgtgccaccatgcctccttttcccactgctttcgtgatggatgctggctagctccagttccctcctccccaagc
>gene=chr20_594062-595062; species=ponAbe
AGCTGTCCTTCCTGCTTGGAACGCTGTCCCTTTGGGTCTGACCAGACATCCCTAGTCCTCTGCCAGTGTTCAGAGTAGCAGATGGTGAAGGCCTCTTTGCCACTTTTTGCCAACCTTGCTGCAAAGtcttgttgtgttcatcacaccatattttgacttttcttccttcatccctgattctcatttccatttccctcccctcacagggcacccactctaatatctttgatgcatgcctttggatatatatgtgtctttataaaatgtgcatggtgttgatttgtgtgtggaggtttttaatgtacataaatagtagtttcaatagaattgtgtcataggctattttgtttcctcgacactgctctgtgtgctaagtccagctcaagtccctggcttctcactgctgcttagcatgcatggtgtgcgtgtgccaccatgcctccttttcccaccgctttagtgatggatgctggctacttccagttcccacctccccaagc
>gene=chr20_594062-595062; species=rheMac
agctgtccttcctgcctggaatgctgtccctttgggtctgagcagacatgcctagtcctctgccagtgttcagAGTAGCAGATGGTGAAGGCCTCTTTGCCACTTTTTCCCAACCTTGTTGCAAAGTCTTGTTGTGTTCATCACACCATATTTTGACTTTTCTCTCTTCATCCATGATTCTCATTTCCATTTCCCTCCCCTCACAGGACACCCACTCGAATATCTCTGATGCATGTCTTTGGATATATATGTGTCttTATAAAATGTGCATGGTGTTGATTTGTGTGTGGGGGTTGTTAATGTACATAAATAGTAGTTTCAATAGATCTGTGTCATAGGCTATTTTGTTTCCTCGACACTGCTCCGTGTGCTGAGTCCAGCTCAAGTCCCTTGCTTCCCACTGCTGCTCAGCATGCACGGTGTGCGTGTGCCACCATGCCTCCTTTTCCCACCGCTTTCGTGACGGATGCTGGCTAGCTCCAGTTCCCACCTCCCCAAGC
>gene=chr20_602212-603212; species=hg19
ctggggactccagatgattccagttcttagttgtttcatatccagcctttgagtcctcccggctgaggaccaagacaccacggagcaaaaacaagccatccccaccactcctggcccgaattcctaagcataataaaatggtggctgcttaaagccacggagttttggggtagtttgttacacagaggtggtaacgggaacaGtgcgaccaccctgggcatgtcaccttcctctctggccagccagaaggtgcagcagccacaaagctctctgcctcctcccttccctcagcggtgtgctgctgacacagcagtcagagatgccccataaatgcttcaaacagaccatgtccctcctttgctcaaaaccgtctgttggctcccagctcactcagaggaaatgccagattcttaccatggcccacgggccctacatgatgggacccctctccagcccatggcctctctgtcctgtctcccaccctctcccttctccagcca
>gene=chr20_602212-603212; species=bosTau
ccagggactccagatgattccagccctcagttgtttcct-attgatctctgagtctacccagttgaggctcaagataccatttcacagagacaagctatccccaccacaccagctctgaattcataagtatcaccaaatagtagttgctttaagc-----agtttggggggagtttgttctgtagcggtggtaactggaataGTGCT--------------------Ttcatttcttgccag--gattactgcaacagtca-cgagcagcctgtccttcctctcccctctgccatgtgccctc-acataacagccagacaagtcctata-aagcacagatgagatctcaccccacccctcctcaaaacccttgcttggctcccagctcgctcagagcaaaagctgaacgcatacaatgacccaccggccccaggtgatctgttcccctcctaccctctcacccctctgtcctaactcctaccctcttccctctgcagcca
>gene=chr20_602212-603212; species=calJac
--------------------------------------------------------------------------------------------------------------------------------------------------------------------------------------------------------------------------------------------------------------------------------------------------------------------------------------------------------------------------------------------------------------------------------------------------------------------------------------------------------------------
>gene=chr20_602212-603212; species=canFam
ccagcggctccagattattccagccctcagttatttcacattcagcctttgagtctt-ccaactgaggctcaagacactgtggagcagagaccagtcctccccaccacacttgttctgcattcacaagcatcataaaatggttgttgcattaggtcactgagttttgaggtagtttgttacatagcagtactaaccggagcaTGActaccaccccgggcaagtcaccttcatgtcttactag--gattattccaacagtcacagggctccttgtcttccctggttcctctgcagtctgttctcgacacagcagtcagacacatcctgta-atgcacagatcagacaacatccctcttctgcacaaaacactcccttggctcccagttcactcggagtaaaagccagatccttaggatgaccca-------tgtgtgacctgctctccatctatcctattactcctctgtaccatctcccacctt-----ctccccagcca
>gene=chr20_602212-603212; species=equCab
ccaggggctccagatgactccaggcctcagctgtctcacatccagccttggagccttcccagctgagggtcaagaccccacacagcagagacaagccatccccaccacgccaggtctgaattcgtgagcagaataaaatagttgctgctttaagccactgagtttcagggtagttagttaggcaacaataataaccggaataGtgtcacc-ccccgggcaagttgcctgcatctctcaccag--gattattgtcaccgtcatagggcttcccgtcccccctttcacctctgcagtgtgctcttgacgcagcacccag--acatcctata-atgcacaaatcagaccgtgtccctcctctgctcaaaaccgtcccttagctcccagctcactctgagcaaaagccaaatccttacagtgacccacaggccctatgcaatttgc-cccttcctactctgttac-cccctgccctatctcttcccctctcccctctccagcca
>gene=chr20_602212-603212; species=gorGor
ctggggactccagatgattccagttcttagttgtttcatatccagcctttgagtcctcccggctgaggaccaagacaccatggagcaaaaacaagcca-ccccaccactcctggctcgaattcctaagcataataaaatggtggctgcttaaagcca-ggagttttggggtagtttgttacacagaggtggtaacgggaacaGtgcgaccaccctgggcatgtcaccttcctctctggccagccagaaggtgcagcagccacaaagctctctgcctcctcccttccctcggtggtgtgctgttgacacagcagtcagagatgtcccataaatgcttcaaacagaccatgtccctcctttgctcaaaaccgtctgttggctcccagctcactcagaggaaatgccagattcttaccatggcccacgggccctacatgatgggacctctctccagcccatggcctctctgtcctgtctcccaccctctcccttctccagcca
>gene=chr20_602212-603212; species=panTro
ctggggactccagatgattccagttctttgttgtttcatatccagcctttgagtcctcccagctggggaccaagacaccatggagcaaaaacaagccatccccaccactcctggctcgaattcctaagcataataaaatggtggctgcttaaagccacggagttttggggtagtttgttacacagaggtggtaacgggaacaGtgcgaccaccctgggcatgtcaccttcctctctggccaaccagaaggtgcagcagccacaaagctctctgcctcctcccttccctcggtggtgtgctgttgacacagcagtcagagatgtcccataaatgcttcaaacagaccatgtccctcctttgctcaaaaccgtctgttggctcccagctcactcagaggaaatgccagattcttaccatggcccacgggccctacatgatgggacccctctccagcccatggcctctctgtcctgtctcccaccctctcccttctccagcca
>gene=chr20_602212-603212; species=papHam
ctgggtactccagatgattccagttcttagttgtttcatatccagccttgaagtcctcccagctgaggacc-----------------aaacgagccatccccacaattcctggccggaattcctaagcataataaaatggtgactgcttcaagccactgagttttggggtagtttgttacacagagatagtaactggaacGGtgcgaccaccctgggcatgtcaccttcctctctggccagccagaaggtgcggcagccacagagctctctgcctcctcccttccctctgtggtgtgctgttgatgcagcagccagaggtgtcccataaatgcttcaaacagaccacgtccctcctgtgctcaaaaccatctgttggctcccagctcactcagaggaaatgccagattcttaccatggcccacaggccccacatgatgggagccctctccagtccatgacctctctgtcctgtttcccaccctctcccctctccagcca
>gene=chr20_602212-603212; species=ponAbe
ctggggactccagatgattccagttcttagttgtttcatatccagccttggagtcctcccagctgaggaccaagacaccatggaacaaaaacaagccatccccaccactcctggctcgaattcctaagcataataaaatggtggctgcttaaagccactgagttttggggtagtttgttacacagaggtggtaacgggaacaGTGGGaccaccctgggcatgtcaccttcctctctggccagccagaagttgcggcagccacaaagctctctgcttcctcccttccctctgtggtgtgctgttgacacagcagccagagatgtcccataaatgcttcaaacagaccatgtccctcctttgctcaaaaccgtctgtgggctcccagctcactcagaggaaatgcctgattcttaccatggcccatgggccctacatgatgggacccctctccaccccatggcctctctgtcctgtctcccaccctctcccctctccagcca
>gene=chr20_602212-603212; species=rheMac
ctgggtactccagatgattccagttcttagttgtttcatatccagcctttaagtcctcccagctgaggacc-----------------aaacaagccatccccacaactcctggccggaattcctaagcataataaaatggtgactgcttaaagccactgagttttggggtagtttgttacacagagatagtaactggaacaGtgcgaccaccctggacatgtcaccttcctctctggccagccagaaggtgcggcagccacagagctctctgcctcctcccttccctctgcggtgtgctgttgatgcagcagccagaggtgtcccataaatgcttcaaacagaccacgtccctcctttgctcaaaaccatctgttggctcccagctcactcagaggaaatgccagattcttaccatggcccagaggccccacatgatgggacccctctccagtccatgacctctctgtcctgtttcccaccctctcccctctccagcca
>gene=chr20_606049-607049; species=hg19
ggggaagccagctgccatgaagaactccagccaccccaagactgccattctgtgaggaagtcccgcgaacaatggaaagaagtcctctaggatgagacaccatgtgatggagagagaggccaggaacatcaaggctgtagacatgagtgaagatgccatcttgaaagggaacctccagccgtagctgtttcagttgataccacaaggttcagaaaggagccacccagctgagtccttcctaaattcctgactcacaaagtaatgaacaaagtggttgctttaagcctctaagttgagggtagtttattgtagtgcaaaagataaccagaataGATatatccgatgacccagcaattatactcctggctatatgtccagacaaaattctcttatcagcccatagaggatatgGCCATATTGTTGTGGCAACAGAGAGTTAGAGGCCACTCAGGTATCCATTACTGGGGTGGTAGAAAGGAATACATGGTAGGTGCAAAGAG
>gene=chr20_606049-607049; species=bosTau
ggagaaatcagctgccaagaagaaatccaaccactgtgagactgccatgctgcaaggaagttcaggtagctatggagaagtgtcctttagggtgagatgccaagagaaagagagagaggccaggtacatcaaggctgcagacacgagtgaagatgccatcttggaagggaaccttcagccccagctgtctcagctgacactacatggttcagagctgagctccctagccaagccctttgtgaattcttgacctgcaaaatcac-gacaaagt-gttgttttacgcctctcagttgagggcaaatttttgtcgtacaaaagataaccagaatacatataaccaatgaaccagtaattatacac----ctatttgtccacacaaaattctcatgccagcccatcaaggacatagcagtgctgttatggtggt--aaacttagagactaccca-gtgctcatcactggaaaagtaagagagaagatgtggtggatgcaaagag
>gene=chr20_606049-607049; species=calJac
ggagaagccagctgccatgaagaactccaaccaccccaagacggccattctgtgaggaagtcctgctaacaatgcaaagaagtcctctaggatgagacaccatgtgatggagaggggggccaggaacatcaaagccacagacatgagtgaagacgctctcttgaaagggaacctccagctgtggctgtttcagtttataccacacggttcggagaggagccgcccagctgagcccttcctaaattcctcactcacaaagtaatcaacaaagtggttgctttaagcctctaatttgagggtagtttactgtagcgcaaaagataaccagaatagacacaccctatgacccaccaactatactcttagctatatgaccagacaaaattctcatataagcccatagaggacatggccatactgttgtggccacagggagttagaggccacccaggggcctattactggggtggtagagaggaacacatggtaggtgcagagaa
>gene=chr20_606049-607049; species=canFam
GAGAgagccagctgccatgaggaagtccaacctttctgagactgccatgtggtgaggaagtctagctagctatggagaggtgtcctctagaatgggacactatgagagacagagagat-ct-ggtgtatcaaggctacagacatgagtaaagaggccatcttggaagggaacctccaacctctactgtctcagctgacaccacatagttcagagatgagtggcccagccaagcccttcctgaattcctgaccctcaaattcatgaacaaagt-gtggttttaagcctctaaattgagagtaatttattagagagcaaaagatatctggaataTATATCCTCTATCACTCAGCAATCTTATGCCTACCTCTTTGTCCAGACAAGATTCTCATACTGACCCAGAAAGGACATGCCAGTGTGGTGACAATGGTAGAGACCTAGAGACCACCCAGGTGCCTGTTACTTGACTAGTAGAGACAAAAACAT-GTGGATGTAAAGAG
>gene=chr20_606049-607049; species=equCab
--------------------------------------------------------------------------------------------------------------------------------------------------------------------------------------------------------------------------------------------------------------------------------------------------------------------------------------------------------------------------------------------------------------------------------------------------------------------------------------------------------------------
>gene=chr20_606049-607049; species=gorGor
ggggaagccagctgccatgaagaactccagccaccccaagactgccattctgtgaggaagtcccgcgaacaatggaaagaagtcttctaggctgagacaccatgtgatggagagagaggccaggaacatccaggctgtagacatgagtgaagatgccatcttgaaagggaacctccagctgtagctgtttcagttgataccacaaggttcagaaaggagccacccagctgagtccttcctaaattcctcactcacaaagtaatgaacaaagtggttgctttaagcctctaagttgagggtagtttattg-agtgcaaaagataaccagaataGATataccc-atgacccagcaattatactcctggctatatgtccagacaaaattctcttatcagcccatagaggatatgGCCATATTGCTGTGGCAACAGAGAGTTAGAGGCCACTCAGGTATCC-TTACTGGGGTGG-AGAAAGGAATACATGGTAGGTGCAAAGAG
>gene=chr20_606049-607049; species=panTro
ggggaagccagctgccatgaagaactccagccaccccaagactgccattctgtgaggaagtcccgcgaacaatggaaagaagtccactaggatgagacaccatgtgatggagagagaggccaggaacatcaaggctgtagacatgagtgaagatgccatcttgaaagggaacctccagccgtagctgtttcagttgataccacaaggttcagaaaggagccacccagctgagtccttcctaaattcctcactcacaaagtaatgaacaaagtggttgctttaagcctctaagttgagggtagtttattgtagtgcaaaagataaccagaataGATATA---------CCAGCAATTATACTCCTGGCTATATGTCCAGACAAAATTCTCTTATCAGCCCACAGAGGATATGGCCATATTGTTGTGGCAACAGAGAGTTAGAGGCCACCAAGGTATCCATTACTGGGGTGGTAGAAAGGAATACATGGTAGGTGCAAAGAG
>gene=chr20_606049-607049; species=papHam
ggggaagccagctgccatgaagaactccaaccaccccaagactgccattctgtgaggaagtccggccaacaatggaaagaagtcctctaggatgagacaccatgtgatggagagggaggccaggaacatcaagactgtagacatgagtgaagatgccatcttgaaggggaacctccagccatagctgttttggttgataccacatggttcacagaggtgccacccagctgagccctttctaaatttcaccctcacaaagtaatgaacgaagtggttgctttaagcctctcagttgagggtagtttattgtagtgcaaaagataaccagaataGATataccctatgacccagcaattatacgcctggctgtatgtccagataaaattctcatatcagcccatataagacatggccatattgttgtggcaacagagagttagaggccacccaggtgtccattactggggtggtagagaggaatacatggtaggtgcaaagag
>gene=chr20_606049-607049; species=ponAbe
ggggaagccagctgccatgaagaactccaaccacttcaagactgccattctgtgaggaagtcctgctaacaatggaaagaagtcctctaggatgagacaccatgtgatggagagagaggccaggaacatcaaggctgtagacatgagtgaagatgccatcttgaaagggaacctccagccgtagctgttttgattggtaccacaaggttcagaaaggagctgcccagctgagtccttcctaaattcctcactcacaaagtaatgaacaaagtggttgctttaagcctctaagctgagggtagtttattgtagtgcaaaagataaccagaataGATacaccctatgacccagcaattatactcctggctgtatgtccagacaaaattctcttatcagcccatagaggacatgGCCATATTGTTGTGGCAACAGAGAGTTAGAGGCCACCCAGGTGTCCGTTACTGGGGTGGTAGGAAGGAATACATGGTAGGTGCAAAGAG
>gene=chr20_606049-607049; species=rheMac
ggggaagccagctgccatgaagaactccaaccaccccaagactgccattctgtgaggaagtccggccaacaatggaaagaagtcctctaggatgagacaccatgtgatggagagggaggccaggaacatcaagactgtagacatgagtgaagatgccatcttgaaagggaacctccagccatagctgttttggttgataccacatggttcacagaggtgccacccagctgagccctttctaaatttcaccctcacaaagtaatgaacgaagtggttgctttaagcctctcagttgagggtagtttattgtagtgcaaaagataaccagaataGATataccctatgacccagcaattatacgcctggctgtatgtccagacaaaattctcatatcagcccatataagacatggccatattgttgtggcaacagagagttagaggccacccaggtgtccattactggggtggtagggaggaatacatggtaggtgcaaagag
>gene=chr20_608309-609309; species=hg19
taccctccaactccccaacccgataggccttcagatgactgcaggcccagctgacagctgaatttagcttcctgaggaccagaaccacccagctaaaccatgcccatattcctgccttcagaaactgtgagatataaaaaatgactgttagtactttgaaaacattatgttttgggatgatttctaatgcaggatcgattgctaatacagagggtccctggtatccctccccaccatccccatccaccctcttagaagccacaatcctgatgtttattatttccatgaatgttttaccttttactacatataataaatccttacccaatacaTAGGACTATAtttccttcttttttaaagaattttttctttttgagatggagttttgctcttgttgctcaggctggggtgcaatggcgcgatctcggctcactgcaacctccgcttctcgagttcaagcgtcattctTAAAAATGtatagaagtgcatatatattgtat
>gene=chr20_608309-609309; species=bosTau
------------ccccagtc----aggtcttcagatgactgcggctccgcttgacacccgaatgccaactcttgaggaccaaaaccacc-agctaaaccac--------ccctgcctgcaaaagctgtgagaaataataaatgactattgtagcttt-aaaacatcatgttgtg-ggttatttgttacgcagaatagattgctagtacagaaggcccctgatatcctttcccaacaaccctctcca-accaaaagaaactcctctgttggtatttattattctcaggaatgttttaacttttactgtgtcgaacaaatcattatacaatgtataggactgtatt------------------------------------------------------------------------------------------------------------------------------------------------------------
>gene=chr20_608309-609309; species=calJac
caccctccaactccccagcctgataggccttcagatgactgctgccccagctgacagctgaatgtcacttcctgaggaccagaacaacccagctaaaccactctcaaatttttgtcctcaaaaactgcaagatgtaacgaatgactattcttgcttt-aaaacattatgttttgggatgatttctaatgcaggatcaattgctaatacaGAGGGCCCCTGGCATCCCTTCCCACCAGCCCCATCCACCCTCTTAGAAGTCACAATCCTGATGGTTATTATTTCCATGAATGTTTTGCCTTTTACAGCATACAATAAATCCTTACTCAATACATAGGACTATGttttattctttttaaaacaa---tttttttttgagatagagttttgttcttgttgttcaggctggagtgcaatggcacgatcttgactcactgcaacctctgcctcctgggttcaagcatcattctTAAAAATGTATAGAAGTGCATACATATTTTAT
>gene=chr20_608309-609309; species=canFam
--------------------------------------------------------------------------------------------------------------------------------------------------------------------------------------------------------------------------------------------------------------------------------------------------------------------------------------------------------------------------------------------------------------------------------------------------------------------------------------------------------------------
>gene=chr20_608309-609309; species=equCab
------------ccccg------------ttcagatgagcgcagctccagctgacgtccgaatgcgacctcccggggaccagaaccacccagctaatccactcccaaattccagccctcaaacaccgagagctagaatcaatgactgctgttgcctg-agaacagcgtgctgtggggtgacttgtcacgcaggatagaCCCCGAGTGCAGA-AGGTCC-GGTGTCTC-TCCCAGGAACctcctcca--gccaaagaaaccactctcctgacagttactattcccatgaatgttttagcttttactacatacgataaatccttacacaagatgtaggactgtatt-----------------------------------------------------------------------------------------------------------------------attctcgaaagtgtatagaaatgcacccat-ttgtat
>gene=chr20_608309-609309; species=gorGor
taccctccaactccccaacccgataggccttcagatgactgcaggcccagctgacagctgaatttaacttcctgaggaccagaaccacccagctaaaccatgcccatattcctgccttcagaaactgtgagatataaaaaatgactgttagtacttttaaaacattatgttttgggatgatttctaatgcaggatcgattgctaatacagagggtccctggtatcccttcccaccatccccatccaccctcttagaagcca-aatcctgatgtttattatttccatgaatgttttaccttttactacatataataaatccttacccaatacataggactatatttccttcttttttaaaaattttTTTCTTTTTGAGACGGAGTTTTGCTC-------------------------------------------------------------------------------------------------------------
>gene=chr20_608309-609309; species=panTro
taccctccaactccccaacccgataggccttcagatgactgcaggcccagctgacagctgaatttagcttcctgaggaccagaaccacccagctaaaccatgcccatattcctgccttcagaaactgtgagatataaaaaatgactgttagtacttttaaaacattatgttttgggatgatttctaatgcaggatcgattgctaatacaGAGGGTCCCTGGTATCCCTTCCCACCATCCCCATCCACCCTCTTAGAAGCCACAATCCTGATGTTTATTATTTCCATGAATGTTTTACCTTTTACTACATATAATAAATCCTTACCCAATACATAGGACTATATTTCCTTCTTTTTAAAAAAACtttttctttttgagatggagttttgctcttgttgctcaggctgggctgcaatggcgcgatctcggctcgctgcaacctccgcttctcgagtccaagcgtcattctTAAAAATGtatagaagtgcatatatattgtat
>gene=chr20_608309-609309; species=papHam
caccctccaactccccaacccgataggccgtcggatgactgcagccccagctgacagctgaatgtaacttcctgaggaccagaaccactcagctaaaccacgcccagattcctgccctcagaaactgtgagatataaaaaatgactgttattacttttaaaacattatgttttgggatgatttctaatgcaggatcgattgctaatacagagggtctctggtatcccttcccaccatccccatccaccctctttgaagccacaatcctgatgtttattatttccatgaatgttttaccttttactacatataataaatgcttacccaatacataggactatatttcattc--tttaaaAAAAttttttttttttgagatggagttttcctcttgttgctcagactggagtgcaatggcacaatctcggctaactgcaacctccacctcccgggttcaagcatcattctcAAAAATGtatagaagtgcatatatattgtat
>gene=chr20_608309-609309; species=ponAbe
caccctccaactccccaacccgataggccttcagatgactgcagccccagctgacagctgaatttagcttcctgaggaccagaaccacccagctaaaccacgcccagattcctgccctcagaaactgtgagatataaaaaacgactgttagtacttttaaaacattatgttttgggatgatttctaatgcaggatcgattgctaatacaGAGGGTCCCTGGTATCCCTTCCCACCATCCCCATCCACCCTCTTAGAAGCCACAATCCTGATGTTTATTATTTCCATGAATGTTTTACCTTTTACTACATATAATAAATCCTTACTGAATACATAGGACTATAtttccttctttttttaaaaattttttctttttgagatggagttttgctcttgttgctcaggctggggtgcaatggtgcgatctcggctcactgcaacctccgcctctcgagttcaagcgtcattctcAAAAATGtatagaagtgcataaatatagtat
>gene=chr20_608309-609309; species=rheMac
caccctccaactccccaacccgataggccgtcagatgactgcagccccagctgacagctgaatgtaacttcctgaggaccagaaccactcagctaaaccacgcccagattcctgccctcagaaactgtgagatataaaaaatgactgttattacttttaaaacattatgttttgggatgatttctaatgcaggatcgattgctaatacaGAGGGTCTCTGGTATCCCTTCCCACCATCTCCATCCACCCTCTTTGAAGCCACAATCTGGATGTTTATTATTTCCATGAATGTTTTACCTTTTACTACATATAATAAATGCTTACCCAATACATAGGACTATGTTTCATTC--TTTAAAAAAAAtttttttttttgagatggagttttcctcttgttgctcagactggagtgcaatggcacaatctcggctaactgcaacctccacctcccgggttcaagcatcattctcAAAAATGtatagaagtgcatatatattgtat
>gene=chr20_613118-614118; species=hg19
gattgtccctctgtttggatttttgtgttatttctttatgcttggattcagatcaggcacttgtggcaagaacaccgcatcagtgacgctttgtccttcacagtgcgtcccatcagggggcccatgatgcctgccgacttgccccactattagcaatgttcactgtgatcatttggtgaaggtggtgtctgccagttttccctactgtaaagttaccatttttctctttgtaattaacgaataccttataggaagatacactgatactatgtaaatattctgtttctctttatatttcctgcccatatatttcctagcaggatgatctattttgcaatagatgcaattattatttgatAAAGGAATACATAAACATGGACCAATATTCCAACAGTATAAAAGAGTGTAAGGCAAATCtcccacccactccgtccccagccaccccgatcctctccccaagccatccctagtctcactgtttcttgtgtccttccagaaat
>gene=chr20_613118-614118; species=bosTau
aattgtccctttatttggaatcttttgatctttccttatgaataga------tcaggtgcttcaggcaagaagaccacagaagtgatgct-tttacatca--------cttatggaggggcacacaa----tttcactttgcccaattactactgatgtcctctttgatcacttggttaaggtggggtccgcc-agttcgcccacagtaaggttactctttttctctttgtcattaaagaatatt-ggtagggaGATACATTAAGACAATGAAGATATTCTGCTTCTCTTCATACTTCCTACCCACATACATC----------------TTTTGCATTAAATGTAGTTCCTATTCGACTACAGAATACATAAACATGGACCAAGAATTCAATAGGACAAAGGAGTGTAAGATGAGTCTCTCTCCCACCCCATCTCCAGACACCAAGGTCTCCTTCATGAGCCATCCCTACTCCTGCTGCTTTTTGTGTCCTTCCAGAAGT
>gene=chr20_613118-614118; species=calJac
gattgtccctctgtttggatttttctgttatttctttatgattcaattcagatcaggcacctgtggcaagaacaccacatcagtgatgctttgtccttcacagtgcgtcccatcagggggcctgtga----tgcagactggccctgctattagcagtgttcactgtgatcacttggtgaaagtggtgtctgccaggtttctccactgtaaagttaccatttttctctttgaaattaacaaatac-----aggaaaatacactgatactatgtaaatactctgtttctctttatatttcctacctatacatttcctagcaGGATGATGTACTTTGCAATAGATGCGATTATTATTTGACAAAGGAATACATAAGCCTAGACCAATATTCCAACAGTATAGCAGAGTGTAAGGCAAGTCTCCCACCCACCCCA-CCCCAGCCACCCTGATCCTCTACCAAAGCCATCCctagtctcactgattcttgtgtccttctagaaat
>gene=chr20_613118-614118; species=canFam
agcagtccctatagttgggtttttctgttatttccttatgattagattcagatcaggagcttttggcagcaataccacagcagtgatgctgtgtactctgcaatgtgttctctcagggggcacatga----ggtcaattc-cccccttgctagttatgttcaccttgattacttggttaaggtgctgtctaccagctttctccactataaaggcacaatttttctctttgtaattaataaatatc-tgtggggagatatattgaaactatgcaaatattctgcttctcttcattcttcctacccacATACTTCCTAGCAGGATGCTATATTTTGCATTAAGTGTA---ATTATTTGGCCAAGGAATACATGATTATAGACCAATAATTCAACAGTATAAAAAAGTGTAAGGAAAGTCTCCTTCCTACTCCCTCCCCAGCCACCTGGGTCCTCTCCCTGAGCCATCCCTATTCTTGCTGTTTCCTGTGTCTTTCCTG-ATT
>gene=chr20_613118-614118; species=equCab
gactgtccctctatttggatttttcttatattttcttatgattagatccacatcaggcgctttgggcgagcatatcacagaagggatgctgtgtcccccgcagcacatcctatcgaggggcacgtga----tgtcgagttgccccattactgcggatgttaaccttgatcatttggttaaggtggtatctgccggctttctccgctgtaaagctattatttttctctttgtaattactaagtatc-tgtggggagatacgttaagactacgtgaatgttctgcttctctttacctgtcttacccacatgc-tcctagcaGGATGATAGATTTTGCATTAAATGTAATTCCTGGTTGACCAAGGAATGCACGAGTGTGGACCAATAATCCAAGAGCACAACAGAGTGTAAGGCAAGTTTCCCTCCTGGGCCACCCCCAGCC-CCCAGCTCGTCTCCCTGAGCCATCCTCTTG--TGCCGTTTCTTGTGGCCTTCCAGAAGA
>gene=chr20_613118-614118; species=gorGor
gattgtccctctgtttggatttttgtgttatttctttatgcttggattcagatcaggcacttgtggcaagaacaccgcatcagtgacgctttgtccttcacagtgtgtcccatcagggggcccatgatgcctgccgacttgccccactattagcaatgttcactgtgatcatttggtgaaggtggtgtccgccagttttccctactgtaaagttaccatttttctctttgtaattaacaaataccttataggaagatacactgatactatgtaaatattctgtttctctttatatttcctgcccatgtatttcctagcaggatgatctatttcgcaatagatgcaattattattTCATAAAGGAATACATAAACATGGACCAATATTCCAACAGTATAAAAGAGTGTAAGGCAAGTCTCCCACCCACTCCGTCCCCAGCCACCCCGATCCTCTCCCCAAGCCATCCctagtctcactgtttcttgtgtccttccagaaat
>gene=chr20_613118-614118; species=panTro
gattgtccctctttttagatttttgtgttatttctttatgcttggattcagatcaggcacttgtggcaagaacaccgcatcagtgacgctttgtccttcacagtgcgtcccatcagggg-cccatgatgcctgccgacttgccccactattagcaatgttcactgtgatcatttggtgaaggtggtgtctgccagttttccctactgtaaagttaccatttttctctttgtaattaacaaataccttataggaagatacactgatactatgtaaatattctgtttctttttatatttcttgcccatatatttcctagcaggatgatctattttgcaatagatgcaattattatttgataaaggaatacataaacatggaccaatattccaacagtataaaagagtgtaaggcaagtctcccacccactccgtccccagccaccccgatcctctccccaagccatccctagtctcactgtttcttgtgtccttccagaaat
>gene=chr20_613118-614118; species=papHam
gattgtccctctgtttggatttttgtgttatttctttatgcttggattcagatcaggcacttgtggcaagaacaccgtatcagtgatgctttgtccttcagggtgcgtcccatcagggggcccgtga----tgccaacttgccccattattagcaatgttcactgtgatcacttggtgaaggtggtgtctgccagttttccccactgtaaagttaccatttttctctttgtaattaacaaataccttataggaagatacactgatactatgtaaatattctgtttctctttatatttcctgcccatatatttcctagcaGGATGATCTATTTTGCAATAGATGAAATTATAATTTGATAAAGGAATACACAAACATAGACCAATATTCCAACAGTATAAAAGAGTGTAAGGCAAGTCTCCCAC---------------CCACCCCAATCCTCTCCCCAAGCCATCCctaatctcactgtttcttgtgtccttccagaaat
>gene=chr20_613118-614118; species=ponAbe
gattgtccctctgtttggatttttgtgttatttctttatgcttggattcagatcaggcacttatggcaagaacaccgcatcagtgaggctttgtccttcacagtgcgtcccatcagggggcccgtga----tgccaacttgccccactattagcaatgttcactgtgatcgcttggtgaaggtggtgtctgccagttttccctactgtaaagttaccatttttctctttgtaattaacaaataccttataggaagatacactgatactatgtaaatattctatttctctttacatttcctgcccatgtatttcctagcaggatgatctattttgcaatagatgcaattattatttgatAAAGGAATACATAAACATGGACCAATATTCCAACCGTATAAAAGAGTGTAAGGCAAGTCTCCTACCCACTCCATCCCCAGCCACCGGGATCCTCTCCCCAAGCCATCCccagtctcactgtttcttgtgtccttccagaaat
>gene=chr20_613118-614118; species=rheMac
gattgtgcctctgtttggatttttgtgttatttctttatgcttggattcagatcaggcacttgtggcaagaacaccatatcagtgatgctttgtccttcggggtgcgtcccatcagggggcccgtga----tgccgacttgccccattattagcaatgttcactgtgatcacttggtgaaggtggtgtctgccagttttccccactgtaaagttaccatttttctctttgtaattaacaaataccttataggaagatacactgatactatgtaaatattctgtttctctttatatttcctgcccatatatttcctagcaGGATGATCTATTTTGCAATAGATGAAATTATAATTTGATAAAGGAATACACAAACATAGACCAATATTCCaacagtataaaagagtgtaaggcaagtctcccacccactccatccccagccaccccaatcctctccccaagccatccctaatctcactgtttcttgtgtccttccagaaat
>gene=chr20_621044-622044; species=hg19
TAGCTTTTCTCTCTGCCTGCCCCACCCTCTGACCCTCAAGGGCAGGCCAGGGCAGCAAGCTTGTCCCTTAGGAGGGAGGTTTCCAGCTGCAGGGCAGACCTTCCTCCTATACCTCCATCCCAGGTAAGCCCAACTGGAGCTGCCCTCTCGTGGAGGGTACTCCAAGGATGAAGGGCCTTAGGGGAAGAGCCACCCTGAATGTCTCTGGGCAGCCAGGAACCTGCTCACAGCCTCCGCGACCTCATCGGGAAAGAGGCAAGACTCATGAGAGTGAATGGcccacggggagttactatgcttgtccccttttacagatgagaaaactgaggctcagagaggtgaaTCTGTCTCTAGGGCAGCTGGAgcctctgtcccctcctctgtaaaatgaggagaataactcctccctcctaaggttaccttgaggattaaatgagctaaataaagcctttaaacacagagctgtgtctggcacataggaggtgctcaataaatgttgg
>gene=chr20_621044-622044; species=bosTau
TGGCATCCCCACCTCCCTGCCCCACCTCCTCACCCTCAAGGGCAGCACAAGATACGAAGCTTATCTCTCAGGGGAAAGGTTTCCAGCTGCAG-GCAGACAC---------TCCTCCCTCCCCCACGAGCCCAGCAGTAACCAGCCCTCTTTGAAGAGTCCTCTAAAGACAGAGGGTTTG-GGGACAGACCCATGT--GGTGCTCCTGAGCAACCAGGGAGCCATTCCCAGC-CCTGCGTCCTCAGTTGGAAGGAGGTAAGACCAATAAGAGTGAACAGCTCTTGGGGAG---------------CTTTTTGCAGACAGAGAAACTGAGGCACAGGAGTT-GAATGCGTCTTCAGGAAAGCTGGGGCCAGGgttcctttctctgtgaaagaggggtgataa-tcatccctcctaaatttgtggtgaggattaaatgagttcattg--------------------------------------------------------
>gene=chr20_621044-622044; species=calJac
TGGCTTTCCTTCCTGCCTGTCCCACCCCCTGACCCTCAAGGGCAGGCCAGGGCAGCCAGCTTGTCTCTTAGAAGAGAGGTTTCCAGCTGTAGGGCAGACCCTGCTCCTATTCCTCCATCCCAGATAAGCCCAACTGGAACTGCCCCCTCATGGAGGGTACTCCAAGGATGAAGGACCTTATGGGCAGAGCCATCCT--------------------------ACTCACAGCCTCCATGACCTCATTGGAAAAGAGGCAAGACTCATGAGAGTGAATGGCTCAgggggagttactatgcttgtctccttttacagatgaggaaactgaggctcagagaggtgaaTTTGTCTCCAGGACAGCTGGAgcctctgtcccctcctctgtaaaatggggagaataaatcctctctcctagggttaccttgaggattagatgagccaaataaagcctttaaacacagagccatgtctgacacatagtaggtgctcaatcaatgttgg
>gene=chr20_621044-622044; species=canFam
CGGTTTCCTTCTCTTCCTACTGCACCTCCTCACTCTTAAGGGCAGGACTGGACAGTAGACTTGCCTCTCAGGGGAAAGGCTTCCAGCTGCAG-GTAGACCCTCCTCCTACTGCTCTTCCCCCTGCAAGCCTGTGGGGAGCCAACTTGCCATGGAAAATACTCAAAAGACAGAGAGTCTA-GGGGCAGA-GCATGCTGGATGTCCCTGGTCTC-------TCTTCTCCCAGCTCCTGTGTCATCATCTGGAAGGAGGTAAG--TGATGAGCATGGACGACCCCTGAGGG---------------TctttttacagacaagaagactgaggttcagggCAG-GGACCTGGTTCCAGGACAGctgggaca-cggttccctcctctgtaaaaggaggataatacctccttcctcctaaggtcattg-gaggattaaatgaattcaagaaagcctttaagcacttagtggtgtctggcacacagtaggtgctcaagaaacgCCGG
>gene=chr20_621044-622044; species=equCab
-------------CTCCTGCCCCACCCCCTCACCCTCCCGGGCAGGACAGGACAGCAAGCTCCTCCCTCAGGGGAAAGGCTTCCAGCCCCGG-GCAGACCCTCCCCCT------TCCACCCCTACAAGCTCCACGGGAGCCA----CTCCCGGAGAGTCCTCAAAAGACAGCGGGTGGG-GGGCCAGACCCATGCTGGGTGTCCCTGGGTGTCCAGGGACCTGCTCCTGG--CTGGCATCCTCATCCTGGGAGAGGCAAGACTGATGAGAGTGGACTGcccgtggggagttcctaag-ttgtctcttttcacagaaaaggaaactgaggctcagagagg-tgactttctctccagacagctGAAGCCACCGTCCCCtcctctgtaaaatgagaataatagctcctccctcctaaggt-gttg-gaggattcaacgagtgagaaaaagccgttaagtacttggtagggtctggctcccagtaggtgctcaaggaatg-TGG
>gene=chr20_621044-622044; species=gorGor
TAGCTTTTCTCTCTGCCTGCCCCACCCCCTGACCCTCAAGGGCAGGCCAGGGCAGCAAGCTTGTCCCTTAGGAGAGAGGTTTCCAGCTGCAGGGCAGACCCTCCTCCTGTACCTCCATCCCAGGTAAGCCCAACTGGAGCTGCCCTCTCGTGGAGGGTACTCCAAGGACGAAGGGCCTTAGGGGAAGAGCCACCCTGAATGTCTCTGGGCAGCCAGGAACCTGCTCACAGCCTCCGCGACCTCATCGGGAAAGAGGCAAGACTCATGAGAGTGAATGGcccacggggagttactatgcttgtccccttttacagatgagaaaactgaggctcagagaggtgaaTCTGTCTCTAGGACAGCTGGAgcctctgtccccttctctgtaaaatgaggagaataactcctccctcctaaggttaccttgaggattaaatgagctaaataaagcctttaaacacagagccgtgtctggcacgtaataggtgctcaataaatgttgg
>gene=chr20_621044-622044; species=panTro
TAGCTTTTCTCTCTGCCTGCCCCACCCCCTGACCCTCAAGGGCAGGCCAGGGCAGCAAGCTTGTCCCTTAGGAGAGAGGTTTCCAGCTGCAGGGCAGACCCTTCTCCTATACCTCCATCCCAGGTAAGCCCAACTGGAGCTGCCCTCTCGTGGGGGGTACTCCAAGGATGAAGGGCCTTAGGGGAAGAGCCACCCTGAATGTCTCTGGGCAGCCAGGAACCCGCTCACAGCCTCCACGACCTCATCGGGAAAGAGGCAAGACTCATGAGAGTGAATGGcccacggggagttactatgcttgtccccttttacagatgagaaaactgaggctcagagaggtgaaTCTGCCTCTAGGACAGCTGGAgcctctgtcccctcctctgtaaaatgaggagaataactcctccctcctaaggttaccttgaggattaaatgagctaaataaagcctttaaacacagagctgtgtc-ggcacatagtaggtgctcaataaatgttgg
>gene=chr20_621044-622044; species=papHam
TAGCTTTTCTCTCTGCCCGCCCCACCCCCTGACCCTCAAGGGCAGGCCAGGGCAGCAAGCTCATCCCTTAGGAGAGCGGTTTCCAGCTGCAGGGCAGACCCTCCTCCTATACCTCCATCCCAGATAACCCCAACTGGAGCTGCCCTCTCATGGAGGGTACTCCAAGGATGAAGGGCCTTAGGGGAAGAGCCACCCTGAATATCTCTGGGCAGCCAGGAACCTGCTCACAGCCTCCGTGACCTCATCGGGAAAGAGGCAAGACTCATGAGAGTGAATGGTccatggggagttactatgcttgtccccttttacagatgagaaaactgaggctcagagaagtgaatttgtctctaggacagctggagcctctgtcccctcctctgtaaaatgaggagaataactcccccctcctaaggttaccttgaggattaaatgagctaagtaaagcctttaaacacagagctctgtgtggcacatggtagatgctcaataaatgctgg
>gene=chr20_621044-622044; species=ponAbe
-------TCTCTCTGCCTGCCCCACCCCCTGACCCTCAAGGGCAGGCAAGGGCAGCCAGTTTGTCCCTTAGGAGAGAGGTTTCCAGCTGCAGGGCAGACCCTCCTCCTATACCTCCATCCCAGGTAAGCCCAACTGGAGCTGCCCTCTCAAGGAGGGTACTCCAAAGATGAAGGGCCTTAGGGGAAGAGCCACCCTGAATGTCTCTGGGCAGCCAGGAACCTGCTCACAGCCTCCGTGACCTCATCGGGAAAGAGGCAAGACTCATGAGAGTGAATGGcccatggggagttactatgcttgtgccctttcacagatgagaaaactgaggctcagagaggtgaaTTTGTCTCTAGGACAGCTGgaacctctgtcccctcctctgtaaaatgaggagaataactcctccctcctaaggttaccttgaggattaaatgagcaaaataaagcctttaaacacagagccctgtctggcacatagtaggtgctcaataaattttgg
>gene=chr20_621044-622044; species=rheMac
TAGCTTTTCTCTCTGCCTGCCCCACCCCCTGACCCTCAAGGGCAGGCCAGGGCAGCAAGCTCATCCCTTAGGAGAGAGGTTTCCAGCTGCAGGGCAGACCCTCCTCCTATACCTCCATCCCAGATAAGCCCAACTGGAGCTGCCCTCTCATGGAGGGTACTCCAAGGATGAAGGGCCTTAGAGGAAGAGCCACCCTGAATATCTCTGGGCAGCCAGGAACCTGCTCACAGCCTCCGTGACCTCATCGGGAAAGAGGCAAGACTCATGAGAGTGAATGGTccatggggagttactatgcttgtccccttttacagatgagaaaactgaggctcagagaagtgaatttgtctctaggacagctggagtctctgtcccctcctctgtaaaatgaggagaataactcccccctcctaaggttaccttgaggattaaatgagctaagtaaagcctttaaacacagagccctgtgtggcacatggtagatgctcaataaatgctgg
>gene=chr20_631435-632435; species=hg19
GGAGCACTAAGGAGGGCAGCCGTGCCAGGcaggccttgtgccgggtactggaggcacgatggtggatggccagaatgatggctcccaaagatgtccacgcccgaatgcttctgaatgtgttaccttacatgggagaagggacttggcagacagaattaaggtaaggatcctgagatgcggaaattatccaaggttatctagatgggtcgaatgccattatcagggtccttaaaactggaagaggaagtagaggaagaggtcagagtgatgcgatgtgagaaggccttggcctgatgttgctggctttgaagacagaggaagaggccataagccaagcagtgtgggtggcgtctggaagctgggaaaggcgaggaaatggattctcccctagagcctacagaaagtagtgcagccctgcttggtgttagcccagtaagacccattttggacttctgaccataaataaacctgtgttgttttaagccatcaactttgtggta
>gene=chr20_631435-632435; species=bosTau
TCAGCAGCATA-AAGGCAGTtgtgccaggcaagccttgtgctgggtgtcagggctgtgatgatgggtgggcaggataacagcccccaaagatgtccacatcctaatccctgtgaatatgtta-ctcccaagggata-ggaactttccagatggaattaagttaaagatcttgagatggagatattattctgggttgtccagatgggccaaaagtaatcaccagagaccttaaacatggaacagagagagcaagaggagatc------------------------------taatattgctggcttctgaggtggaggaagaggtcatgagcc-aa-aatgtgggtggcctctagaagctgggaaaaacaaggaaacgaattctcccccagagactccagaaaagaatgcagcccggcttgactttagcccagtgagactcattctggacttctgactataaataaaa-----tcgctttaagtcactaagtttctgg-a
>gene=chr20_631435-632435; species=calJac
gaaactctaaggAGTGCAGCTGTGCCAGGCAGACCTTGTGCTGGGTACTGAAGGCATGATGgtggttggtcagaatgatggctcccaaagatgtccaggtccgaatccttgggcatgtgttaccttacatgggagatgggacttggcagatggaattatggtaaggattgtgagatggggagattatccaaggttatctagatgggtcaaatggcattatcagggtccttaaaactggaaga------------agaggtcggagtgatgcgatgtgcgaaggccttggcctgatgttgctggctttgaagacggaggaaaaggccatgagccaagcagtgtgggtagcgtctggaagctgtgaaagctgaggaaatgaattctcccctggagcctacaggaagcagcgtagccctgcttgatttgagcccagtaagacccattttggagttctgaccacaaataaatctgtgttgttttaagccattgactttgtggta
>gene=chr20_631435-632435; species=canFam
GGGGCACTAATGAAGGCAG-GGTGTCGGGCAGGCCTTGTGCTGTACATTGGGGACACAATACAGGGTG-----------GGCTGCCATAG--------------------------------------------------------------------------------------------------------------------------------------------------------------------------------------------------------------------------------------------------------------------------------------------------------------------------------------------------------------------------------------------------------------------------
>gene=chr20_631435-632435; species=equCab
GGAGCACTACAGAGGGCAGCTGCGCAGGGcaggccttgtgctgggcgctggggacatgatggcaggtgggcagagcaacagcccccaaagctggccacactctaatgcccac-------------------------gggactttgcagatggaattaacttaagcatcttgaggtggggagattatcctgggttatccggctgggtctaaggtaatcaccagggtccttaaaagcaga--agagagcagaacaggaggtc------------------------------tgaggttgctggccttgaagatggaggaagaggccacgagccaag-gaaatgggtggcctctagaagcc-agaaaggcaaggacatggcttctcctccagggcctgcagagaagcatgcagccctgcttgg------------gagacccattttggacttgcgaccgtatgtaaatttgtgtcgtcttaaggcactaagcttctggta
>gene=chr20_631435-632435; species=gorGor
--------------------------------------------------------------------------------------------------------------------------------------------------------------------------------------------------------------------------------------------------------------------------------------------------------------------------------------------------------------------------------------------------------------------------------------------------------------------------------------------------------------------
>gene=chr20_631435-632435; species=panTro
GGACCACTAAGGAGGGCAGCCGTGCCACGCACGCCTTGTGCTGGGTACTGGACGCACGATGGC-GATGGCCACaatgatggctcccaaagatgtccacgcccaaatccttctgcatgtgttaccttacacgggagaagggacttggcctacataattaaggtaacgatcttgagatgctgaaattatccaaggctatctagatggctcgaatgtcattatcccggtccttaaaactggaagaggaagtagaggcagatgtcagagtgatgccacgtgagaaggccttggcctgatgttgctggctttgaagacagaggaagaggccataagccaagcagtgtgggtggcgtctggaagctgggataggcgaggaaatggattctcccctagagcctacagaaaatagtgcagccctgcttgatgttagcccagtgagacccattttggacttctgaccataaataaatctgtgttgttttaagccatcaactttgtggta
>gene=chr20_631435-632435; species=papHam
AGAGCACTACGGAGGGCAGCCGTGCCAGGcaggccttgtgctgggtactgaaggcacgatggtggatggccagaatgatggctcccaaagatgtccacgtctgaactcttgtgaatacgttaccttacatgggaaaagggacttggcggacggaattaaggtaaggatcttgagatgcagaaattatccaaggttatctagatgggtcgaatgtcattatcagcgtccttaaaactggaagagggagcagaagaagaggtcagagtgatgcgatgtgagaaggccttggtctaatgttgctggtt--------agaggaagaggccagaagccaagcagtgtgggtggcgtctggaagctgggaaaggtgaggaaatagattctcccctagagcctatagaaaacagtgcagccctgcttgatgttagcccagtaagacccattttggacttctgacgataaataaagctgtgttgttttaagccatcaactttgtggta
>gene=chr20_631435-632435; species=ponAbe
GGAGCACTAAGGAGGGCAGCCGTGCCAGGcaggccttgtgctgggtactggaggcacgatggtggatggccagaatgatggctcccaaagatgtccacgcccgaatccttctgaatgtgttaccttacatgggagaagggacttggcagacggaattaaggtaaggatcttgagatgcagaaattatccaaggttatctagatgggtcgaatgtcattatcagggtccttaaaactggaagaggaagtagaggaagaggtcagagagatgcgatgtgagaaggccttggcctgatgttgctggctttgaagacagaggaagaggccataagccaagcagtgtgggtggcgtctggaagctgggaaaggtgaggaaatggattctcccctagagcctacagaaaacagtgcagccctgcttgatgttagcccaggaagacccattttggacttctgaccataaataaatctgtgttgttttaagccatcaactttgtggta
>gene=chr20_631435-632435; species=rheMac
AGAGCACTACGGAGGGCAGCCGTGCCAGGCAGGCCTTGTGCTGGGTACTGAAGGCACAATGgtggatggccagaatgatggctcccaaagatgtccacgtctgaacccttgtgaatacgttaccttacatgagaaaagggacttggcggacggaattaaggtaaggatcttgagatgcagaaattatccaaggttatctagatgggtcaaatgtcattatcagcgtccttaaaactggaagagggagcagaagaagaggtcagagtgatgcgatgtgagaaggccttggtctaatgttgctggtt--------agaggaagaggccagaagccacgcagtgtgggtggcatctggaagctgggaaaggtgaggaaatagattctcccctagagcctatagaaaacagtgcagccctgcttgatgttagcccagtaagacccattttggacttctgacgataaataaagctgtgttgttttaagccatcaactttgtggta
>gene=chr20_632487-633487; species=hg19
GGGGTGGCTGTAGAGGTGCTGGGTGGGGCTTAGGGATCTCATGTGCTCACCTTCCAAGGGTCGGGGGAAGGGGACACAACGTTATGTAGGCCTAACCTGACACCTGTTCTTGCGGGGCCCCCAAGTTCCTGCCAGAATCACTCCGGTATTCTTAACACCCTTCCTCAGTGGTGGAGCTGACCCTTGACCTCTCCCACTTCCCATTCAGACAAGGGCCTCCCAGCAGATATGACACACCTAGTCCCACTGTCACTGACTGTCACAGCCATGAGAGCCCACGGCTTATCTCCGGgtagtgcggtggccatgtgctgggcagtggggcccaggctgcctgggtgtgaattccagccgtgtcactttttaagcgcctgatcttagtcaagccgctgaaatcttccctgcctcagttctcgtctgcaaaagagccactatctacctcctagggttggcataggaaactgagggacttcctgcagttcctggaccactgcaagcac
>gene=chr20_632487-633487; species=bosTau
AGGCAAGCAGTAGAGAGGTTTTGTGGGGCCTTGGGGTCTCCTGTGGCCA-CTTCTGAGGGTC--GGGCTGGGGATACGATGCTGCACAGGCCTAACCTGACACTCATGTCCCCTCCCT-------------CCAGGATCACCCCGACCTTCCTAG--CTCTCTCT--GAGATGTGGCTGAC-CCCATTCTCTCCCAATTCCAGTTCAAACAAGGTCTTCCCAGCA--CAGGACACCCCCAGTCCC----------ACTGCCACAGCCAGAAGTGACCAcaggttat-----------gtggtggccatgcgctgggcactggggcca-ggctgtggca---------------------ctttctaaatgcctgaccttggacaagctgcttggatcctcctggcctcattccttgtctgt--aagaaacaatatctaccttacagggctggtataagaAGCTGaggcattgcaggcagattccggcccATATCAAGTGC
>gene=chr20_632487-633487; species=calJac
GGGGTGGCTGTAGTGGTGCTGTGTGGGGCTTAGGGATCTCACGTGCTCACCTTCTGAGCGTCGGGGGAAGGGGTCGCAATGTTGCACAGGCTTAACCTGACACCTGTTCCTGCAGCACCCCCAAGTTCCTGCCAGAATCACTCCAGAATTCTCAACACCCTCCCTCAGTGGTGGAGCTGACCCTTGACCTACCTCACTTCCCATTCAGACAAGGCCCTCCCAGCAGATACGACACATCCAGTTGCACTGTCACTGACTGTCATGGCCATGAGACCCCATGGCTTATCT-----------------------CTGGGCAGtggggccc-agctgcctgggtgtgacttccagctgtgctactttttaagcacctgatcttggtcaagccgctgaaatcttccctgcctcagttctcatctgcaaaagagatactatctacctcataggactggcataggaaattaaaggacttCCTGCAGCTCATGGGCCACTGCAAGCAC
>gene=chr20_632487-633487; species=canFam
CGGGGAGTTGTCGAGCTGTCTGGTGGGGCCATGGAGTCTCATGAGGTCACCTTCCAAAGGTAGAGGAAAGGTGACATGATGCCATGCAGGCCTAACCTGATACACATGTTTCCCCCTCC---AAGTTCCTGCCAGGATCAC-------TTC------CCCTCCCTCAATGATGGAGCTGGCCCCTGTCCTCTCCTGGTCCCAGTTCAGACGAGGGCCAACCAGCCGACATGACATGTCCAGTCCC-------CTGACTgtgacagccataagtgacagcagcttaactc---agagtgtgggggccctgtgctgggcactggggccg-gtctgtgcca---------------------ctttcaaagtgtctgaccctggacaagtaacttaaatcctccttgcctcattcctcatctgtaaaaggaacagcatctacctcacagggctggcac--aaagcttaGGCACTTGAAACAGCTCCCGG-GCACTGCAAGTGC
>gene=chr20_632487-633487; species=equCab
GGGGGCCCTGTAGAGGGGTTTGGTGGGGCCTCTGGGTCTCACATGGTCACCTTCCAAGGGTGAGGGGAAGGGGGCACGATGCCATGGAGGCCTCCCCTG--ACACAGCTTCCCCGCTCC---AAGTTCCCGCCAGGATCACAACGACATTCCTAACACCCACCCTC-GTGATGGGGCT--CACCCGTCCTCTCCCAGTTCCAGTTCAAACAGGGCCCTCCCAGCACACAGGACATGCCCAGTCCCACTGCCACTGACTGTCCCATTCAGAAGTGACATCAGCTTATCTCTGGATAGTGTGGTGGCCGTGCGctgggctctggggcca-ggctgtgccc---------------------ctttctaagtgtctgactttggacaagttacttaaatcctctttgcctcattcctcctctgtaaaaagaacagtatctatctcatagggctgccataaaaagttaagacacttacaacagctcctgg--------------
>gene=chr20_632487-633487; species=gorGor
------------------------------------------------------------------------------------------------------------------------------------------------------------------------------------------------------------------------------------------------------------------------------------------------------------------------------------------------------------------------TTTTTAAGCGCCTGA--ttagtcaagccgctgaaatcttccctgcctcagttctcatctgcaaaagagacactatctacctcctagggctgGCATAGGAAACTAAGGGACTTTCTGCAGTTCCTGGACCACCGCAAGCAC
>gene=chr20_632487-633487; species=panTro
GGGGTGGCTGTAGAGGTGCTGGGTGGGGCTTAGGGATCTCATGCGCTCACCTTCCAAGGGTCGGGGGAAGGGGACACAACGTTATGTAGGCCTAACATGACACCTGTTCTTGCCGGGCCCCCAAGTTCCTCCCAGAATCACTCCGGCATTCTTAACACCCTTCCTCAGTGGTGGAGCTGACCCTTGACCTCTCCCACTTCCCATTCAGACAAGGGCCTCCCAGCAGATATGACACACCTAGTCCCACTGTCACTGATTGTCACAGCCATGAGAGCCCACGGCTTATCTCCGggtagtgcggtggccatgtgctgggcagtggggcccaggctgcctgggtgtgaattccagccgtgtcactttttaagcgcctgatcttagtcaagccgctgaaatcttccctgcctcagttctcagctgcaaaagagacactatctacctcctagggttggcgtaggaaactaagggacttcctgcagttcct-gaccaccgcgagcac
>gene=chr20_632487-633487; species=papHam
GGGGTGGCTGTAGAGGTGCTGGGTGGGGCTTAGGGATCTCATGTGCTCACCTTCCAAGGGTCGGGGGGAGGGGACGCAATGTCGTGTAGGCCTAACCTGACACCTGTTCTTGCA-------------CCTGCCAGAATCACTCTGGCATTCTTAACACCCTCCCTCAGTGGTGGAGCTGACCCTTGACCTCTTCCACTTCCCATTCAGACGAGGGCCTCCCAGCAGATACGACACACCCAGTCCCACTGTCACTGACTGTCACAGCCATGATAACCCACGGCTTATCTCCGGgtagtgcagtggccatgtgctgggcagtggggacc-ggctgcctgggtgtgaatcctagctgtgccactttttaagcgcctgatcttagtcaagccgctgaaatcttccctgcctcagttctcgtttgcaaaagagacactctctacctcatagggttggcattggaaactaagggacttcctgcagttcctggaccactgcaagcac
>gene=chr20_632487-633487; species=ponAbe
GGGATGGCTGTAGAGGTGCTGGGTGGGGCTTGGGGATCTCATGTGCTCACCTTCCAAGGGTCGGGGGAAGGGTACACAATGTTATGTAGGCCTAACCTGACACCTGTTATTACGGGGCCCCCAAGTGCCTGCCAGAATCACTCCTGCATTCTTAACA-CCTCCCTCAGTGGTGGAGCTGACCCTTGACCTCTCCCACTTCCCATTCAGACAAGGGCCTCCCAGCAGATACGACACACCTAGTCCCACTGTCACTGATTGTCACAGCCAGGAGAGCCCACGGCTTATCTCCGGGtagtgcggtggccatgtgctgggcagtggggcccaggctgcctgggtgtgaattccagccgtgtcactttttaagcgcctgatcttagtcaagccgctgaaatcttccctgcctcagttctcatctgcaaaagagacactatctacctcctagggttagcataggaaactaagggacttcctgcagttcctagaccactgcAAGCAC
>gene=chr20_632487-633487; species=rheMac
GGGGTGGCTGTAGAGGTGCTGGGTGGGGCTTAGGGATCTCATGCGCTCGCCTTCCAAGGGTCGGGGGGAGGGGACTCAATGTCGTGTAGGCCTAACCTGACACCTGTTCTTGCA-------------CCTGCCAGAATCACTCCGGCATTCTTAACACCCTCCCTCAGTGGTGGAGCTGACCCTTGACCTCTTCCACTTCCCATTCAGACGAGGGCCTCCCAGCAGATACGACACACCCGGTCCCACTGTCACTGACTGTCACAGCCATGATAACCCACGGCTTATCTCCGggtagtgcagtggccatgtgctgggcagtgggggcc-ggctgcctgggtgtgaatcctagccgtgccactttttaagcgcctgatcttagtcaagccgctgaaatcttccctgcctcagttctcgtttgcaaaagagacactctctacctcatagggttggcattggaaactaagggacttcctgcagttcctggaccactgcaagcac
>gene=chr20_636073-637073; species=hg19
gtcttgtgctgtcacaggtggacgattcagagaggtgttctagaccattcagatctttctggaaccttctcagagaccagaagtactcagccctattgctacaactgacttcactaacacaccctctgtcccattcctcccaccccttacttctgcttccagggatcacctcccacataaacgacttacactcaagtctcagacttgctatcagggaaccaaaactaaaacaAAAGGGAAACTTGATACTGGGTCATCCCCTATAGTTCTGTACCTtgcctgggttaaaattgcactattttattagatgtgtgaccttgggccagtcacctgtctgtgcctgtttcctaatctgtaaaacggacataatgtcacctaattcacaggggtgttggaagagtgaagagagatggtgttaggtgaggtccttaaaacagtgcacaacgcattataagtgctcaataaatgtttgctgttTGATTGCATTTTAAATTGTAACA
>gene=chr20_636073-637073; species=bosTau
GTGTTACGTTGTCACAGGTGGAGAATTGTGAGAAACATCCCAGACCGTTTGGACCTTTTTGGATCcttctcagaaaatagcagtac-cagacccattgctacacacaaccccactaacacaccctctgtctcattcttcttgtcctgcactcctgcttcctgaaatcaactcccaaataaactacctgcactcaa------gacttgctactgggaagtcaaaactaaggcaAGGGGGGAGTTTCATG---GATCATCCTCAATAGTTCTGAGCCTTGCCTGTGTTAAAATTATAATGTCTTGTTAGAC----GGCCGTGGACCAGGCacctgtctgtgcctttttcctaactttcaaaatggccataatggtgcctaacttgtagagttgttgagagaat--aaagagatgatg-taagtaaggttcttagaacggtgcccaacgcactgtaagtgctcaataaatatGATATGTTTGGTAACATTTTAAATTATAATA
>gene=chr20_636073-637073; species=calJac
--------------------------------------------------------------------------------------------------------------------------------------------------------------------------------------------------------------------------------------------------------------------------------------------------------------------------------------------------------------------------------------------------------------------------------------------------------------------------------------------------------------------
>gene=chr20_636073-637073; species=canFam
ggcttccactgtcacaggtggataattgtgagaggtgttccggaccatctggaactttccagaccctttttagagaccagcagtagccagccctgtcgttgcaagtgagctcgcgaacacaccctctgtcttactcttcttgttccctactcctagttcctcaaatcacctccccaagaaactatctgcactcaagtctctgactcgcttctgggGGTGCAAAACTAAGGTAAAGGAGCAATTTCCTA---GGTCATCCTCAATAGTTCTGCCCCTtgcctgggttaaaatgacaatctcttgctagatgtgtgacctgaggccagttacctgtctgtgcctgtttcctaacctgcaaaatggccataatggcacttgatttgtagggtttttggaagaatgaaaagagatgatg-tgggtaaagtcttgagaacagtgcccaacacactgtaagtgctcaataaatatgagccattTGATTACATTTTGAATTATAATA
>gene=chr20_636073-637073; species=equCab
gtcttccctcatcagaggtggacacttgcgagaggtattccagaccatttggacctttctggacccttctcagagaccagcagt-cccagccccattgctgcatgcgacctcacta--acaccctctgtccca---ttctcgcccctcactcccgcttcctgggagcacctcccaaatagcccacc-gcacttaagtctccgccttgctattggg--tacaaaaccaaggcagAGGGGCA-CTTCATG---GGTCATCCTCCCTAGTTCTGCACCTtgtctgggttaaaattacatcatcttattaaatgtgtgactttgggccagtcacctgtctgtgtctgtttcctaacctgcaaaatggccacagtggcatc-aattggtagggttgttggaagaatgacaagagtcgatg-taggtaaagtccttaggacagt-cccaacacactgtaggtgctcaataaatgtgagccgttCGATTACATTTCAAATGACAATA
>gene=chr20_636073-637073; species=gorGor
--------------------------------------------------------------------------------------------------------------------------------------------------------------------------------------------------------------------------------------------------------------------------------------------------------------------------------------------------------------------------------------------------------------------------------------------------------------------------------------------------------------------
>gene=chr20_636073-637073; species=panTro
GTCTTGTACTGTCACAGGTGGACGATTCGGAGAGGTGTTCTAGACCATTCAGATCTTTCTGGAACCTTCTCAGAGACCAGAAGTACTCAGCCCTATTGCTACAACTGACTTCACTAACACACCctctgtcccattcctcccaccccttacttctgcttccagggatcacctcccacataaacgacttacactcaagtctcagacttgctatcagggaaccaaaactaaaacaAAAGGGAAACTTGATACTGGGTCATCCCCTATAGTTCTGTACCTtgcctgggttaaaattgcactattttattagatgtgtgaccttgggccagtcacctgtctgtgcctgtttcctcatctgtaaaacggacataatgtcacctaattcacagggatgttggaagagtggagagagatggtgttaggtgaggtccttaaaacagtgcataacgcattataagtgctcaatcaatgtttgctgttCGATTGCATTTTAAATTATAACA
>gene=chr20_636073-637073; species=papHam
gtcttctactgtcacaggtggatgattcagagaggtgttctagaccattcagatctctctggaaccttctcagagaccagaagtactcatccctattactacaactgacttcactaacaccctctctgtcccattcctctcaccccttacttctgcttccagggatcatcttccacataaatgacttacactaaagtctcagacttgctatcagggagccaaaactaaaacaAAAGGGAAACTTGATACTGGGTCATCCCCTATAATTCTGTACCTtgcgtaggttaaaattgcactattttattgcatgtgtgacctcgggccagtcacctgcccatgcctgtttcctaatctgcaaaatggacatgcggtcacctaattcacagagatgttggaagaatgaagagagatgatgttaggtgaggtccttagaacagtgcacaacatattataagtgctcaataaatgtttgctgtttgattGCATTTTAAATTATAACA
>gene=chr20_636073-637073; species=ponAbe
gtcttctactgtcacaggtggacgattcagagaggtgttctagaccattcagatctttctggaaccttctcagagaccagaagtactcagccctattgctacaactgacttcactaacacaccctctgtcccattcctcccaccacttacttctgcttccagggatcacctcccacataaacaacttacactcaagtctcagacttgctatcagggaaccaaaactaaaacaAAAGGGAAACTTGATACTGGGTCATCCTCTATAGTTCTGTACCTtgcctgggttaaaactgccctattttattagatgtgtgaccttgggccagtcacctgtctgtgcctgtttcctaatctgcaaaatggacataatgtcacctaattcacagggatgttggaagaatgaagagagatgatgttaggtgaggtccttaaaacagtgcacaacacattataagtgctcaataaatgtttgctgttTGATTGCATTTTAAATTATAACA
>gene=chr20_636073-637073; species=rheMac
GTCTTCTACTGTCACAGATGGATGATTCAGAGAGGTGTTCTAGACCATTCAGATCTCTCTGGAACCTTCTCAGAGACCAGAAGTACTCATCCCTATTACTACAACTGACTTCACTAACAccccctctgtcccattcctctcaccccttacttctgcttccagggatcaccttccacataaatgacttacactaaagtctcagacttgctatcagggagccaaaactaaaacaAAAGGGAAACTTGATACTGGGTCATCCCCTATAATTCTGTACCTtgcgtaggttaaaattgcactattttattgcatgtgtgacctcgggccagtcacctgcccgtgcctgtttcctaatctgcaaaatggacatgcggtcacctaattcacagggatgttggaagaatgaagagagatgatgttaggtgaggtccttagaacagtgcacaacacattataagtgctcaataaatgtttgctgtttgattGCATTTTAAATTATAACA
>gene=chr20_653435-654435; species=hg19
ACAAGGCAGACTTTGTATTTCCCAGTCATACCTAGGCTTGGTCTCTGGCACTGACCGTCCACTGCAGACACTGCCAAGGTGGCCAGGCCAGGGTGCCTGTCCTCACTATGGGGTAGCCTACAGAGACCAAAGCCAAGAAAAGTGCCCGATCCCAGAAATGCCGCTACCCTCAGCCAGGTGGCGTATGTTCAGTGGAGCCCTAAGGAAACCCTGACAGTGGCCTCCCAGCATCCTGTTAGACCCCTGTGCAGGCATCTCCAGTGCCTGACATTCCATAGTTGACCTtcacagaagctgagcttgtcaaagttggaaggatgcttagtttatgccatcaaaactctttcactgctggggaggctgaggaccagagaagggaaggcacttgcccaaggtcacacagcatgtgagagatctagagcccaggcctccaaatttcaggccaggtttctggctatcagcacagccTCAGGATTCCTGAGAGGTGAGGGAGTTGGTCT
>gene=chr20_653435-654435; species=bosTau
ATAAGGCAGACTCTGTGTTTCCCAGGCGTACTCAGGCTTGGTCTCTGGCACTAACCATTTACTGCAGACACTGCCAAAGCAGCCAGGGCAGAGTACCTGTCCTCGTCCAGGGGCTGCCTGCAGAGACTGAAACCAAGAAAAGTGCTTGGCCTCAGAAACTCTGCCATCCTCAGCCAGATGTCGAATGGTGAACGGAGCCCTACAGAAACCCTGACAATGGCCCCC-TGCATTCTGTTAGACCCTCATCCAGTCATCTCCAATGCCTCCCACCCCAcacttgaccttcacagaaactgagcttgtcaaagttggaaggatgcttagatcatgccatccaaattctttcactgttgaggagatggaggatcagagaaggaaaggcacttgcccaaggtcacatagcaagtcagagacctagagcccaggcctagtatttccacgccagatATCAAACTGTTCGGACAGCCTCATGATTCCCCAGAA-----GGAGCTGGTCT
>gene=chr20_653435-654435; species=calJac
ACAAGGCAGACTTTGTATTTCCCAGTTATAGCTAGGCTTGGTCTCTGGCACTGACCATCCACTGCAGACACTGCCAAGGTGGCCAGGCCAGGGTGCCTGTCCTCACCATGGGGTAGCCTACAGAGACCAAAGCCAAGAAAAATGCCTGATCCGAGAAATGCTGCCACCCTCAGCCAGGTGGTGTATGTTCAGCGGAGCCCTAAGGAAACCCTGACAATGGCCTCTCAGCATCCTGTTAGACCCCTGCACAGGCATCTCCAGTGCCCCACACTCCATACTTGACCTT--CagaagctgaggttgtcaaagttggaaggatgcttagtttatgccatcaaaactctttcactactgggtacggtgaggaccagagaagggaaggcacttgcccaaggtcacaaagcaagtgagagatgtagagcccaggcctccaagtttcaggtgaggcttctggctatcaggacaGCCTCAGGATTCTTGAGAGGTCAGGGAGTTGGTCT
>gene=chr20_653435-654435; species=canFam
ATGGGGTGGACCTTGTGTTTCCCAGCCATACCCAGGCCTGGTCTCCAGCACTAACCCTTTACTGCATACGCTGCCAAAGCAGTTAGGTCAGGGTGCCTGTCCTCACTATGAGGCATCCTGCAGAGAATGAAGCCAAG--AAATACCTGCTCTCAGAAACTCTGCCACCCTTAGTCAGGCATTGGGTGGTAAACAGAATCCTATACAAACCCTGACAGTGG-CCCC-TGCACTCTGTTAGACCCTTATCCAGGCATCTCCAGTGCCTCCCATCCCACACTTAACCTtcacagaagctgagcttgtcaaagctggaaggatacttagttca-gcc------actctttcactgctggggaggcagaggaccagagaagggaagacacttgcccaaggtcacacagcgagtcagaga-------ccatagtctccgagttccaggccagatATCAGACTATCAGGACAGCCATAGGATTCTCTGGAGGCCAAGGAGCTGGTCT
>gene=chr20_653435-654435; species=equCab
ACAAGGCAGACCCTGCGTTTCTCAGCCATACCCAGGCTTAGTCTCTTGCACTAACCGTCTGATGCAGATACTGCCAAGGTGGCCAGGCCAGGGTGCCTGTCCTCACCATGGGGCAGCTTGCAGGGATGGAAGCCAAGAAAAATGCCTGGTCTCAGAAACTCTGCCACCCTTGGCCAGACATCGAATGGTAAATGTACCCCTACAGAAACCCTGAAAATGG--------------------CCTCCCTCCAGGCATCTTCAGTGCCTCCCATCTCACACTTGCCCTtcacagaagctgagcttgtcaaagttagagagatacttagctcatgccatccaaactc--tcactgctggggaggcagaggaccagagaagggaaggcacttgcccaaggtcacacagcaagtcagagatctagagcccagccctccgagttccaggccAGATATTGGCCTATCAGGACAGCCTCAGGATTCCCCAGAGGCCAGGGAGCTGGTCT
>gene=chr20_653435-654435; species=gorGor
ACAAGGCAGACTTTGTATTTCCCAGTCATACCTAGGCTTGGTCTCTGGCACTGACCGTCCACTGCAGACACTGCCAAGGTGGCCAGGCCAGGGTGCCTGTCCTCACTATGGGGTAGCCTACAGAGACCGAAGCCAAGAAAAGTGCCTGATCCCAGAAATGCCGCTACCCTCAGCCAGGTGGCGTATGTTCAGTGGAGCCCTAAGGAAACCCTGACAGTGGCCTCCCAGCATCCTGTTAGATCCCTGTGCAGGCATCTCCAGTGCCTGACATTCCATAGTTGACCTtcacagaagctgagcttgtcaaagttggaaggatgcttagtttatgccatcaaaactctttcactgctggggaggctgaggaccagagaagggaaggcacttgcccaaggtcacacagcaagtgagagatctagagcccaggcctccaagtttcaggccaggtttctggctatcagcacagccTCAGGATTCCTGAGAGGTGAGGGAGTTGGTCT
>gene=chr20_653435-654435; species=panTro
ACAAGGCAGACTTTGTATTTCCCAGTCATACCTAGGCTTGGTCTCTGGCACTGACCGTCCACTGCAGACACTGCCAAGGTGGCCAGGCCAGGGTGCCTGTCCTCACTATGGGGTAGCCTACAGAGACCAAAGCCAAGAAAAGTGCCCGATCCCAGAAATGCCGCTACCCTCAGCCAGGTGGCGTATGTTCAGGGGAGCCCTAAGGAAACCCTGACAGTGGCCTCCCAGCATCCTGTGAGACCCCTGTGCAGGCATCTCCAGTGCCTGACATTCCATAGTTGACCTtcacagaagctgagcttgtcaaagttggaaggatgcttagtttatgccatcaaaactctttcactgctggggaggctgaggaccagagaagggaaggcacttgcccaaggtcacacagcaagtgagagatctagagcccaggcctccaagtttcaggccaggtttctggctatcagcacagccTCAGGATTCCTGAGAGGTGAGGGAGTTGGTCT
>gene=chr20_653435-654435; species=papHam
ACAAGGCAGACTTTGTATTTCCAAGTCATACCTTGGCTTGGTCTCTGGCACTGACTTTCCACTGCAGACACTGCCAAGGTGGCCAGGCCAGGGTGCCTGTCCTCAACATGGGGTAGCCTACTGAGACCAAAGCCAAGAAAAATGCATGATCCCAGAAATGCCGCTACCCTCAGCCAGGTGGCGTATGTTCAGTGGAGCCCTAAGGAAAACCTGACAATGGCCTCCCAGCCTCCTGTTAGACCCCTGTGCAGGCATCTCCagtgcttcacactccatacttgaccttcacagaagctgagcttgtcaaagttggaaggatgcttagtttatgccatcaaaattctttcactgctggggaggctgaggaccagagaagggaaggcacttgcccaaggtcacacagcaagtgagagatatagagccccggcctccaagtttcaggccaggtttctggctATCAGGACAGCCTCAGGATTCCTGAGAGGTGAGGGAGTTGGTCT
>gene=chr20_653435-654435; species=ponAbe
ACAAAGCAGACTTTGTATTTCCCAGTCATACCTAGGCTTGGTCTCTGGCACTGACTGTCCACTACAGACACTGCCAAGGTGGCCAGGCCAGGGTACCTGTCCTCACCATGGGGTAGCCTACAGAGACCAAAGCCAAGAAAAGTGCCTGATCCCAGAAATGCCGCTACCCTCAGCCAGGTGGCGTATGTTCAGTGGAGCCCTAAGGAAACCCTGACAATGGCCTCCCGGCATCCTGTTAGACCCCTGTGCAGGCATCTCCAGTGCCTCTCATTCCGTACTTGACCTtcacagaagctgagcttgtcaaagttggaaggatgcttagtttatgccatcaaaactctttcactgctggggaggctggggaccagagaagggaaggcgcttgcccaaggtcacacagcaagtgagagatctacagcccaggcctccaagtttcaggccaggtttctggctatcagcacagccTCAGGATTCCTGAGAGGTGAGGGAGTTGGTCT
>gene=chr20_653435-654435; species=rheMac
ACAAGGCAGACTTTGTATTTCCAAGTCATACCTTGGCTTGGTCTCTGGCACTGACTTTCCACTGCAGACACTGCCAAGGTGGCCAGGCCAGGGTGCCTGTCCTCAACATGGGGTAGCCTACTGAGACCAAAGCCAAGAAAAATGCCTGATCCCAGAAATGCCGCTACCCTCAGCCAGGTGGCGTATGTTCAGTGGAGCCCTAAGGAAAACCTGACAATGGCCTCCCAGCCTCCTGTTAGACCCCTGTGCAGGCATCTCCAGTGCTTCACACTCCATACTTGACCTtcacagaagctgagcttgtcaaagttggaaggatgcttagtttctgcaatcaaaactctttcactgctggggaggctgaggaccagagaagggaaggcacttgcccaaggtcacacagcaagtgagagatatagagccccggcctccaagtttcaggccaggtttctggctatcaggacaGCCTCAGGATTCCTGAGAGGTGAGGGAGTTGGTCT
>gene=chr20_662188-663188; species=hg19
TTCCAAGGAGGAGAGTAGCCACAAATGCATCCGCTCCACGCTGATGGGGCTCTCTCTCCGGTAAGCTTCACTTACTCTGCCATTTCTCCAGTGTATTTTATCAGACCCACCTCCTCTGAGCCAAAGAAAAGAGGGTAGGAGCAGGATGAAACAAACTCACAGCTCTGTTCATTCAGGCTCATCACAGAGATGACTTGCCCAAGGGCATGTGGCAGGTCCTCTGAAATTTGAGGAAGGCTGTGTTTTCTTTtgtgtcactttggtcctccgggaagcagatgtgaaaatggaggtgtaagtgtaagagatttattgagaaaacaccgtgagaaatggaggagagccttcagagagggatgcaggtctgatactgtgaaaggagaggtggaataaagaaagattggggaagaggagcctcaggccatggtgcaggtctaaggaagtcctagccaacccaacagggagctcctgtgcaaagatttcctgtagaggagtcccgt
>gene=chr20_662188-663188; species=bosTau
TTCCAAGGAGGAGAGTGGC--TAAATGCATCCACTTGATGTTGATGGGGCTTTTTCTCTGGTAAGCTTC-CTTAGTCTG-TGTTTCTCCAGTGTA-TTTCTCAGGCCCTCCTCTTCCGAGCCTAAGGAAAGAGGGTAGGAGAAGCCTGAAACCTTTTCACAGCTCTGTACACCATGACT---CGGAGA---CAGTGGCCCAAGGCCTTGCGGTGGGGCCTCTGGAATCTGATCCCTGTTATATTCTCTCTCTGGTCAATTTGGTCCCC--GGAAGCAGATTTGAAAACCAAGATGGAAGTGC----AACTTCCCATGGAAACACCGCAAGAAAAAGAGGTGCgccttcagactagggcgcaagtctgacatcgtgaaaggagag---------aaggagactgggtaagaggagccccaggcagtggtgcagcttgaaggaagtc-tggccagagccacagggagctctgggcccaagacttcctgcagaggaatctcat
>gene=chr20_662188-663188; species=calJac
TTCCAAGGAGGAGAGTAGCCACAAATGTATCCGCTCCACACTGATGGGGCTCTTTCTCCGGCAAGCTTCACTTACTCTGCCATTTCTCCAGTGTATTTTATCAGACCCACCTCCTCTGAGCCAAAGAAAAGA--GTAGGGGAAGAATGAAACAAACTCACAGCTCTGTTTATTCAGGCTCATCAGAGAGATGACTTGCCCAAGGGCCTGTGGCAGGTCCTCTGAAATTTGATGAAGGC------------tgtgtcactttggtcctccgggaagcagatgtgaaaatggaggtgtaagtgtaagagatttatggagaaaacaccgtgagaattggaggagagccttcagagagggatgca-gtctgacactgtgaaaggcaaggtggaataaaggaagaatggggaagaggagcctcaggccacggtgcaggtctaaggaagttctaaccaacccaacagagagctcctgtgcaaagattttctgtagaggagtcccat
>gene=chr20_662188-663188; species=canFam
TTCCAAGGAGGAGAGTGGCCACAAATGCATCCACTCCACGCTGATGGGGCTCTTTTTCTGGTAAGCTTCACTCCTGCCGTTATTTCTCCGGTGTGTTTTATCAGGCCCTCCTCCTCTGGGCCAGTCAGGAGAAGGTAGGAGAAAGATGA-----------AGCTCTGTATGctaagact---cagagaggtgactcgcctaagggtacacagGGGGTCCTCTGGAATGTGATAGCCGTGGGCTTTTTTCTTGGGCCACttaggttctctgggaagcagatgtgaacatggagatggaagaac-agaattttatgggtgaaagaccgtggagcaaagaggggtgccttcagccag-ggttcagctttggcaccgtgaagagagagctgggagaaaggaaga-tggggaagattagccttgggcagcggagtaggcccaaggaagcc-tggccagcccagggaggagttctagtgcaaggact------------------t
>gene=chr20_662188-663188; species=equCab
TTCCAAGGAGGAGAGTGGCTGCAAATGCATCCGGTCCACGCCGATGGGGCTCTTTCTCTGGGAAGCATCACTTACTCTGCTGGTTCTCCAGCGTGTTTTATCAGG----CCTCCTTGGAGCCAAAGGAAAGAGAGGAGGAGAAGGATGAAAACGTTTCACAGCTCTGCCCACCAAGACT---CAGAGA--CGACTTGCCCAGGGGCCTGTGGTGGGTTCCGTGGAGTTTGACAAATGCGGTGCTCTCTACTGGGTCCCTTTggtcctctgggaagcacatgtcaaaatggaggtggaagtgcaagagatgccctggggtaacaccatgaaggaaagaggggtgcatgcagacca-agggcaggtctgacaccgagaaagaagaggcgggaggtgaagatg-tgggggagaggagcctccggcaggggtggggctataacaaagtc-cggccaacccgacagggagctccagcacaaagatg------------------t
>gene=chr20_662188-663188; species=gorGor
TTCCAAGGAGGAGAGTAGCCACAAATGCATCCGCTCCACGCTGATGGGGCTCTCTCTCCGGTAAGCTTCACTTACTCTGCCATTTCTCCAGTGTATTTTATCAGACCCACCTCCTCTGAGCCAAAGAAAAGAGGGTAGGAGAAGGATGAAACAAACTCACAGCTCTGTTCATTCAGGCTCGTCACAGAGATGACTTGCCCAAGGGCATGTGGCAGGCCCTCTGAAATTTGAGGAAGGCTGTGTTCTCTTTtgtgtcactttggtcctccgggaagcagatgtgaaaatggaggtgtaagtgtaagagatttattgagaaaacaccgtgagaaatggaggagagccttcagagagggatgcaggtctgatactgtgaaaggagaggtggaataaagaaagattggggaagaggagcctcaggccatggtgcaggtctaaggaagtcctagccaacccaacagggagctcctgtgcaaagatttcctgtagaggagtcccgt
>gene=chr20_662188-663188; species=panTro
TTCCAAGGAGGAGAGTAGCCGCAAATGCATCCGCTCCACGCTGATGGGGCTCTCTCTCCGGTAAGCTTCACTTACTCTGCCGTTTCTCCAGTGTATTTGATCAGACCCACCTCCTCTGAGCCAAAGAAAAGAGGGTAGGAGAAGGATGAAGCAAACTCACAGCTCTGTTCATTCAGGCTCATCACAGAGATGACTTGCCCAAGGGCATGTGGCAGGTCCTCTGAAATTTGAGGAAGGCTGTGTTCTCTTTtgtgtcactttggtcctccgggaagcagatgtgaaaatggaggtgtaagtgtaagagatttattgagaaaacaccgtgggaaatggaggagagccttcagagagggatgcaggtctgatactgtggaaggagaggtggaataaagaaagactggggaagaggagcctcaggccacggtgcaggtctaaggaagtcctagccaacccaacagggagctcctgtgcacaggtttcctgtagaggagtcccgt
>gene=chr20_662188-663188; species=papHam
TTCCAAGGAGGAAAGTAGCCACAAATGCATCCGCTCCACGCTGATGGAGCTCTTTCTCTGGTAAGCTTCACTTACTCTGCCATTTCTCCAGTGTATTTTATCAGACCCACCTCCTCTTAGCCAAAGAAAAGAGGGTAGGAGAAGGATGAAACAAACTCACAGCTCTGTTCACTCAGGCTCATCACAGAGATGACTTGCCCAAGGGCATGTGGCAGGTCCTCTGAAATTTGAGGAAGGCTGTGTTCTCTTTtgtgtcattttggtcctccgggaagcagatgtgaaaatggaggtgtaagtgtaagagatttattgaaaaaaccccgtgagaaatggaggcgagccttcaaaacaggatgcaggtctgatactgtgaaagcagaggtggaataaagaaagattggggaagaggaagctcaggccatggtgcaggtctaaggaagtcctggccaacccaacagggagctcctgtgcaaagatttcctgtagaggagtcccat
>gene=chr20_662188-663188; species=ponAbe
TTCCAAGGAGGAGAGTAGCCACAAATGCATCCGCTCCACGCTGATGGGGCTCTTTCTCCGGTAAGCTTCACTTACTCTGCCATTTCTCCAGTGTATTTTATCAGACCCACCTCCTCTGAGCCAAAGAAAAGAGGGTAGGAGAAGGATGAAACAAACTCACAGCTCTGTTCATTCAGGCTCATCACAGAGATGACTTGCCCAAGGGCATGTGGCAGGTCCTCTGAAATTTGAGGAAGGCTGTGTTCTCTTTtgtgtcactttggtcctccgggaagcagatgtgaaaatggaggtgtaaatataagagatttattgagaaaacaccgtgagaaatggaggagagccttcagagcg-----------tgatgctgtgaaaggagaggtggaataaagaaagattggggaagaggagcctcaggccatggtgcaggtctaaggaagtcctagccaacccaacagggagctcctgtgcaaagatttcctgtagaggagtcccat
>gene=chr20_662188-663188; species=rheMac
TTCCAAGGAGGAAAGTAGCCACAAATGCATCCGCTCCACGCTGATGGGGCTCTTTCTCTGGTAAGCTTCACTTACTCTGCCATTTCTCCAGTGTATTTTATCAGACCCACCTCCTCTGAGCCAAAGAAAAGAGGGTAGGAGAAGGATGAAACAAACTCACAGCTCTGTTCACTCAGGCTCATCACAGAGATGACTTGCCCAAGGGCATGTGGCAGGTCCTCTGAAATTTGAGGAAGGCTGTGTTCTCTTTtgtgtcattttggtcctccgggaagcagatgtgaaaacggaggtgtaagtgtaagagatttattgaaaaaaccccgtgagaaatggaggcgagccttcaaaacaggatgcaggtctgatactgtgaaagcagaggtggaataaagaaagattggggaagagggagctcaggccatggtgcaggtctaaggaagtcctggccaacccaacagggggctcctgtgcaaagatttcctgtagaggagtcccat
>gene=chr20_665369-666369; species=hg19
GCATTTCCAGGCTCCCAGGACTCCTGGCACAGAGGAATCAACCCCTCTCAGCAGCCCCGGCTCTGCCTCCTGCTCCCTGCCTCTGCTCATATACCAGCTGGGACTCATCAGCTTCTAGAGAAAGCCAGGAGGTGGCCCAGGTGCATGGAGGCAGGGGGCTGTCAATATTGACCTGTGCTTGACCGCAGACTTTGCCAGTGGACAGGTTGCTAAGGAGTCAGAATGTCCACATGCCCCTAGTGCTCATCTTCCTAGCCTCCCATCTCACCTAGCTGCAGAGGGGGAGGGGgagcacaagagttgaaagcgtggatgatctgggttcacttcggctgcttaccaacaagttacccagcctggggaagtttcccatcctctttttatctcagtttcttcaactgttacatgaggatgttgatactaatggcttatcttgaagggcagatggaagatgagtgaggtgtttgcacacagccagtgctcaataatattggccattg
>gene=chr20_665369-666369; species=bosTau
GCATTTCCGGGCTCCCAGGGCTCCTGGCACAGAGGAATCAACCCTTCTCTGCACCCCTAGCTCTGTCTCCTGCT-TCTGCCTCTGCTCATATACCAGCTGGGACCCATCAGCTTCCGGAGAAAGTCAGGCGGTGG-CCAGGTGCATGGAGGCAGGGGGCTGTCAATATTGACCTATGCCTGACCCCAGACTAGT-----GGACAGACTCCTAAGAAGTCAGAACACCCACAGGCTCCAAGTGCACCCCTTCACAGCCCTCTCTCTCACCTGGCTGTAGAGGGCCAGGG-gagcagagaggtataaagcctgaatggcctgggttcagatctgctgcttatggatgagttatgtaccctggggaacttacctattctctttgtacctccatctcttcagctgtcaaa-------gacgatgctaatggcctccttcacagagcaggtgggaatccagtgagatgtttacacacagttggtactcagtaaCATCAGCCATTC
>gene=chr20_665369-666369; species=calJac
GCATTTCTGGGCTCCCAGGACTCCTGACACAGAGAAATCAACCCCTCTCAGCACGCCCGGCTCTGCCGCCTGCTCCCTACCTCTGCTCATATACCAGCTGGGACTCATTAGCTTCTAAAGAAAGCCAGGAGGTGGCCCAGGTGCATGGAGGCAGGGGGCTGTCAATATTGACCTGTGCTTGACCCCAGACTTTGTGGGTGGACAGGTTGCTAAGGAGTCAGAACATCCATATGCACCTAGTGCTCACCTTCCTAGCTTCCTGTCTCACTTGGCTACAGAGGGCGAGGGGgagcacaggag-agggagcatggatgatctgggttcacttcggctacttaccaacaagtta------------------cctatcctctttgtagctcagtttcttcaactgttagatgaggatgttgatactaatggcttaccttgaagggcagataggagatgagtgaggtgtttgcacatggccagtgctcaataacaTCGACCACTG
>gene=chr20_665369-666369; species=canFam
GCATTTCCAGGCTCCCAGGGCTCCTGGCACAGAGGAGTCAACCATTCTCAGCACCCCCAGTTCTGCCTTCTGCTCCCCGCCTCTGTTCATATACCAGCTGGGACCCATCAGCTTCTAGAGAAAGCCAGGAGATGGCCCAGGTGTGCAGAGTCTAGGGACTTTCAATATTGACCTATGCCTGACCCCAGACTTGGTGTGGGGACAGAGGCCCAAGGATTCAGGACCCCCACATGCTCCTAGTGCATACCTTCCCAGTCCTCCATCTCACCCTGCTGTGGGAGGGCtggg-gagaagaggggttaaaagcttggatggtctgggttcaaatcttctgcttactgtcaatttacctaacctgagtgacttacctgtcttccttgtgcctctgtttctttagttgtcaaatagggatgttgat----------------acAGAGCAGGTGGGGAGTGAGTGAGGTGTTTGCACAAAGCTGATGCTCAGGAATGTCAGCC-TTG
>gene=chr20_665369-666369; species=equCab
GCATTTCCGGGCTCCCAGGGCT-CTGGCACAGAGGAATCCACCCCTCTCAGCACCCCCAGCTCTGCCTCCTGCTCCCTGCCTCTGCTCGTACACCAGCTGGGACCCATCAGCTTCTGGAGAAAGCCAGGAGGTGGCCCAGGTGTGTGGAGGCAGGGGGCTGTCCATACTGACCTGTGCCTGACCCCAGACTTGGTGGGTAGACAGACTCCTAAGGAGTCAGAGCATCC-CATGCCCCC-TTGCACACCTTACGAGCCCTCTGCCTCACCCAGCTGCAGAGGGGCGGGG-GGCCAGGGGGGTTACAAGCATagatggcctgagtttaaatttgctacttactagccagttatctaccctgagcaagcgacctatcctctttgtacctcagtttcttcagctgtcaaatggggatgttgatactaatggcctacctcctggcgcaggtgggaaatgggtgaggtgtttgaacgcagtcagtgctcagtaacatcagccattg
>gene=chr20_665369-666369; species=gorGor
GCATTTCCGGGCTCCCAGGACTCCTGGCACAGAGGAATCAACCCCTCTCAGCAGCCCCGGCTCTGCCTCCTGCTCCCTGCCTCTGCTCATATACCAGCTGGGACTCATCAGCTTCTAGAGAAAGCCAGGAGGTGGCCCAGGTGCATGGAGGCAGGGGGCTGTCAATATTGACCTGTGCTTGACCCCAGACTTTGCC-GTGGACAGGTTGCTAAGGAGTCAGAATGTCCACATGCCCCTAGTGCTCACCTTCCTAGCCTCCCATCTCACCTAGCTGCAGAGGGGGAGGGGgagcacaagagttgaaagcgtggatgatctgggttcacttcggctgcttaccaacaggttacccagcctggggaagtttcccatcctctttttatctcagtttcttcaactgttagatgaggaagttgatactaatggcttatcttgaagggcagatggaagatgagtgaggtgtttgcacacagccagtgctcaataacattgccCATTG
>gene=chr20_665369-666369; species=panTro
GCATTTCTGGGCTCCCAGGACTCCTGGCACAGAGGAATCAACCCCTCTCAGCAGCCCCGGCTCTGCCTCCTGCTCCCTGCCTCTGCTCATATACCAGCTGGGACTCATCAGCTTCTAGAGAAAGCCAGGAGGTGGCCCAGGTGCATGGAGGCAGGGGGCTGTCAATATTGACCTGTGCTTGACCCCAGACTTTGCGGGTGGACAGGTTGCTAAGGAGTCAGAATGTCCACATGCCCCTAGTGCTCACCTTCCTAGCCTCCCATCTCACCTAGCTgcagagggggagggggagcacaagagttgaaagcgtggatgatctgggttcacttcggctgcttaccaacaagttacccagcctggggaagtttccca---tctttttatctcagtttcttcaactgttagatgaggaagttgatactaatggcttatcttgaagggcagatggaagatgagtgaggtgtttgcacacagccagtgctcaataacattggccattg
>gene=chr20_665369-666369; species=papHam
GCATTTCCGGGCTCCCAGGACTCCTGGCACAGAGGAATCAACCCCTCTCAGCACCTCCGGCTCTGCCTCCTGCTCCCTGCCTCTGCTCATACACCAGCTGGGACTCATCAGCTTCTAGAGAAAGCCAGGAGGTGGCCCAGGTGCATGGAGGCAGGGGGCTGTCAATATTGACCTGCACTTGACCCCAGACTTTGCGGGTGGACAGGTTGCTAAGGAGTCAGAATGTC-------------TGCTCATCTTCCTAGCCTCCCATCTCACctggctgcagagggagagggggagcacaggagttgaaagcgtggatgatctgggttcactttggctacttaccaacaagttatccagccgggggaagtttcccatcctctttgtatctcagtttcttcaactgttagatgagga-gccgatactaatggcttatcttgaagtgcggatgggagATGAGT--GGTGTTTGCACACAGCCAGTGCTCAAGCACATTGGCCATTG
>gene=chr20_665369-666369; species=ponAbe
GCATTTCCAGGCTCCCAGGACTCCTGGCACAGAGGAATCAACCCCTCTCAGCAGCCCTGGCTCTGCCTCCTGCTCCCGGCCTCTGCTCATATACCAGCTGGGACTCATCAGCTTCTAGAGAAAGCCAGGAGGTGGCCCAGGTGCATGGAGTCAGGGGGCTGTCAATATTGACCTGTGCTTGACCCCAGACTTTGCGGGTGGACAGGTTGCTAAGGAGTCAGAATGTCCACATGCCCCTAGTGCTCACCTTCGTAGCCTTCCATCTCACCTAGCTGCAGAGGGGGAGGGGgagcacaagagttgaaagcgcggatgatctaggttcacttccgctacttaccaacaagtgacccagcctggggaagtttcccatcctctttgtatctcagtttcttcaactgttaaatgaggatgttgatactaatgacttatcttgaagggcagatgggagatgagtgaggtgtttgcacacagccagtgctcaataacattggccattg
>gene=chr20_665369-666369; species=rheMac
GCATTTCCGGGCTCCCAGGACTCCTGGCACAGAGGAATCAACCCCTCTCAGCACCTCCGGCTCTGCCTCCTGCTCCCTGCCTCTGCTCATACACCAGCTGGGACTCATCAGCTTCTAGAGAAAGCCAGGAGGTGGCCCAGGTGCATGGAGGCAGGGGGCTGTCAATATTGACCTGCGCTTGACCCCAGACTTTGCGGGTGGACAGGTTGCTAAGGAGTCAGAATGTTCACATGCCCCTAGTGCTCATCTTCCTAGCCTCCCATCTCACCTGGCTGTAGAGGGAGAGGGGgagcacaggagttgaaagtgtggatgatctgggttcacttcggctacttaacaacaagttatccagcctggggaagtttcccatcctctttgtatctcagtttcttcaactgttagatgaggatgccgatactaatggcttatcttgaagggcggatgggagATGAGT--GGTGTTTGCACACAGCCAGTGCTCAAGCACATTGGCCATTG
>gene=chr20_675369-676369; species=hg19
ggagaagtctgaaatctaaaaaagctggctggaaaaatattttaaaactttccaaacttgaaagacttagtgaagtgcctaccaagtagcattgtgtcaatgggtcatgagcaacgcccaagtctcctaatagttacatatgcgttctatgtgatgtgactgcattttGTTTCCATTTTAACATTATTGTATTTATTTTTTCGTAGTATCATGTGCAATGTACAAATAAAAAGGAACAAAAGGAGATGCCCTGAAAAGCAAGTCTCTCTCCCACCTCTGACCCCCAGCCACGCACCCTCTCCCCACTGAGGCGTTTCCTGTACTCAAAGGTATTTTGTGCACATGCTAATGAACATGTATATATACACCTGACTCCTCCCCTTTTCACAATGGTGGctgttctgcctgctttttttcttttttcttggcagtacatcttggagatgtttcctattggctcatgtggagctgcccattcttttgtacagcagcagagcagt
>gene=chr20_675369-676369; species=bosTau
--------CTGAAACCTATAAAAGTTTACTGGAAAAATATTTTAAAACTTTCTAAAATTCAAAGGTTTAATTATGTGTCTACAAAGCAGCATTATGTCAATG-GTGATCAACAACATTGGAATCACCTAATAGTTACATTGGTGTTATATTTAATATGATTGCATTTTGTTTCCATTTTAA--TTATTGTATTTATTTCTCCATAGGATCATATACAGCATACAAATAAAAAGGTACAGAAAGGGATGGAATGAAAGGAAA---TCTCTCCTACTGTTGATGGCTAGCCACTCCTCCTCCT-CCCTGGATAC-TTTTCTGGGCTCAGAGGTGTTTTCTGCACA--CAAATGAATGCACGTATACACAC---------------TTTACAAGGGTAGCTTCTCTGCCTGCTTTCTT-----CCCCTTAGCAGTGTATCTTAGAGATGCTTCTGATGACTTTGTATCGAGCTGCCTGGTCTTTTGTACAGCAGCGGAGTGGT
>gene=chr20_675369-676369; species=calJac
ggaaaagtctgaaatctaaaacagatgtctgaaaaaatactttaaaactttccaaacttgaaagacttagtgaagtgcctaccaacttgcattgtgccaacgggtgactagcaatgcctgagtctcctaatagttagatatgcgttctatttgatgtgattgcattttGTTTCCATGTTAACATTATTGTATTTATTTTTTCATAGTATCATGTGCAACGTAGAAATAAAAAGTAACAAAAGGAGACACAGTGAAAAGCAAGTCTCTCTCTTACCTCCGACCCTCAGC----CACCCTCTTCCCCCTGAGGCGTTTCCTGTGCTCAAAGGAATTTTGTGCACATGCTAATGAGCATGTATCTATACACTTGACTCCTCCCCTATTCACAATGGTGGctgttctgcctgctttttt--tgttcacttggcagtatatcttggagatgtttcctattggcttgtgtggagctgcccactcttttgtacagcagcagagcagt
>gene=chr20_675369-676369; species=canFam
GGAAAAGTCTGAAACTGGAAAAAGTTGCCTGGaaaaat-----AAACTTCACTGAAGTTGAGAGATTTAAT----GGTCTG-GAAGTAGCATTATGTCACCTGATGATCAGTAACATTCAACTCTCATAATAATTGCATATGTGTTATATTTCCTGTGACTGCATCTTGTTTCCATTTTTA---------ACTCTATTTTCCATAGTATCACATACAGTGTACAAATGAAAATGTACAAAAGGCGATGCA------GCAAAGCTTCTC-TCTACTCCTGACCCCTAACTACCCCTTCCCCT-CCCCCAAGAC-TTTCCTGTTCTCAGAGGCATTTTATGCACATACAAGTGGCCAAGTATATGCACACTTTACTCCCCCC-TTTTCACAATGGTAGCTGCTCTGCCTGCTTTTCT-----CCCCTTGGCGA-------CG--TATGCTTCTGATTGGCTCATATGGAGCTGCCTGTTCTTTTGTACTGCAGCAGAGGAAC
>gene=chr20_675369-676369; species=equCab
ggaaaagtctgaaacctaaaaaagttggctggaaacaa-----acaccttatcacagttgaaagatttaat----tgtctacaaagtagcagtatgtcaactggggatcagcaacgttcaactctcataatcgttacacatgtgttatatttaa--tgACTGCATTTT-TCCCCATTTTAA--TTACTGTATTTATTTTTCCATAGTATCACATGCAGGGTGCAAATAAAAACATACACAAGGGGACGCACT----GAAAAGTCTCTCTCCCACCCCTGACCCCCAGCCACCCCTTCCCCT-CCCCCAGGGC-TTCCCTGTGCTCAGAAGCATTTTGCACACACACAAGTGGATATGTGCATGCACACTTTACTCCTCCC-CTTTCACCATGGTGGCTGCTCTGCCTGC-ATTTC-----CCCCTTGGCAGTGTATCTTGGAGATGCTTCCGATTGGCTCGCACGGAGCAGTTCATTCTTTTGTACTGCGC-GGAGCAGT
>gene=chr20_675369-676369; species=gorGor
ggaaaagtctgaaatctaaaaaagctggctagaaaaatattttaaaactttccaaacttgaaagacttagtgaagtgcctaccaagtagcattgtgtcaacgggtcatgagcaacgcccaagtctcctaatagttacatatgcgttctatgtgatgtgactgcattttGTTTCCATTTTAACATTATTGTATTTATTTTTTCATAGTATCATGTGCAATGTACAAATAAAAAGGAACAAAAGGAGATGCCCTGAAAAGCAAGTCTCTCTCCCACCTCTGACCCCCAGCCACGCACCCTCTCCCCACTGAGGCGTTTCCTGCACTCAAAGGTATTTTGTGCACATGCTAATGAACATG--------------------------------------------CTGCCTGCTTTTtttcttttttcttggcagtacatcttggagatgtttcctattggctcgtgtggagctgcccattcttttgtacagcagcagagcagt
>gene=chr20_675369-676369; species=panTro
GGAAAAGTCTGAAATCTAAAAAAGCTGGCTGGAAAAATATTTTAAAACTTTCCAAACTTGAAAGACTTAGTGAAGTGCCTACCAAGTAGCATTGTGTCAACGGGTCATGAGCAACGCCCAAGTCTCCTAATAGTTACATATGAGTTCTATGTGATGTGACTGCGTTTTGTTTCCATTTTAACATTATTGTATTTATTTTTTCATAGTATCATGTGCAATGTACAAATAAAAAGGAGCAAAAGGAGATGCCCTGAAAAGCAAGTCTGTCTCCCACCTCTGACCCCCAGCCACGCACCCTCTCCCCACTGAGGCGTTTCCTGTACTCAAAGGTATTTTGTGCACATGCTAATGAACATGTATATATACGCTTGACTCCTCCCCTTTTCACAATGGTGGctgttctgcctgctttttttcttttttcttggcagtacatcttggagatgtttcctattggctcgtgtggagctgcccattcttttgtacagcagcagagcagt
>gene=chr20_675369-676369; species=papHam
ggaaaaatctgaaatctaaaaaagctggctggaaaaatattttaaaactttccaaatttgaaagacttaatgaagagcctaccaagtagcattgtgtcaacgggtcatgagcaacgcccaagtctcctaatagttacgtatgcgttctatttgatgtgactgcattttGTTTCCATTTTAACATTATTGTGGTTATTTTTTCATAGTATTATGTGCAATGTGCAAATAAAAAGGAACAAAAGGAGGTGCCCTGAAAAGCAAGTCTCTCTCCCACTTCTGACCCCCAGCCACACACCTTCTCCCTGCTGAGGCGTTTCCTGTGCTTAAAGGTATTTTGTGCACATGCTAATGAACATGTACATATACACTTGACTCCTCCCCTTTTCACAATGGTGGCTGTTCTGCCT--------------------Gcagtgtatcttggagatgtttcctattggcccgtgtggagctacccattcttttgtacagcagcagagcagt
>gene=chr20_675369-676369; species=ponAbe
ggaaaagtctgaaatctaaaaaagccggctggaaaaatattttaaaactttccaaacttaaaagacttaattaagtgcctaccaagtagtattgtgtcaacgggtcatgagcaacgcccaagtctcctaatagttacatatgcattctatttgatgtgactgcattttGTTTCCATTTTAACATTATTGTATTTATTTTTTCATAGTATCATGTGCAATATACAAATAAAAAAGAACGAAAGGAGATGCCCTGAAAAGCAAGTCTCTCTCCCACCTCTGACCCCCAGCCACACACCCTCTCCCCGCTGAGGCGTTTCCTGTACTCAAAGGTATTTTGTGCACATGCTAATGAACATGTATATATACACTTGACTCCTCCCCTTTTCACAATGGTGGctgttctgcctgctttttttcttttctcttggcagtacatcttggagatgtttcctattggctcgtatggagctgcccattcttttgtacagcagcagagaagt
>gene=chr20_675369-676369; species=rheMac
GGAAAAGTCTGAAATCTAAAAAAGCTGGCTGGAAAAATATTTTAAAACTTTCCGAATTTGAAAGACTTAATGAAGAGCCTACCAAGTAGCATTGTGTCAACGGGTCATGAGCAACGCCCAAGTCTCCTAATAGTTACATATGCGTTCTATTTGATGTGACTGCATTTTGTTTCCATTTTAACATTATTGTAGTTATTTTTTCATAGTATTATGTGCAATGTACAAATAAAAAGAAACAAAAGGAGATGCCCTGAAAAGCAAGTCTCTCTCCCACCTCTGACCCCCAGCCACACACCTTCTCCCTGCTGAGGCGTTTCCTGTGCTTAAAGGTATTTTGTGCACATGCTAATGAACATGTACATATACACTTGACTCCTCCCCTTTTCACAATGGTGGCTGTTCTGCCT--------------------Gcagtgtatcttggagatgtttcctattggcccgtgtggagctacccattcttttgtacagcagcagagcagt
>gene=chr20_698044-699044; species=hg19
AAAACCAGCCCCCTACTCAAAGCCATCCTAACTCCACCAGCTGAAGGATGGAGCTGGCAGAGTGCTTAGATATCAATCCATTTTACAGATGGGAATACCAAGGTCACTGTGAGACAGGGCAGATTTGTGGTCAGGACTCCCGCGTTCTGACTCTCTGAGACTCTTTCCATGATCCTCCAGGACAGCCTTTTCTGTGCCCTCCCTTGCGTGGGGTTGAACAGTACTTTTCACAACAATTTACActctcccataccccaacccttgcacgtgctgtttcctcagtctgggatgccctattccattctgtccttccggaaagggtgccacttgaacttggagattcaactcaaggatcagacttccagaagccttctctttttcccagggtggctctgtgtcctgcctggtactcccacagctgcctctggtacctccatgaacccatttatccatttgttttttaggtgtctgtttcttgtttgcctcacctgttagGTAGG
>gene=chr20_698044-699044; species=bosTau
AAAACTTTCCTCCTGTTCAAATCCATCCTGACTCCACCAGCTgaaagttggagctgacagggcccttagacgccaacccattttgtggatgggaatactgaggtcA-CCTAAGATATGGCAGATTTGGGGTCAGGACTTCAGTATCCTGATTCTCTCAGAAGCATTTCATGATCCTCCTTGTCAGTTATTTCTGCCCCCACCCTTGCTCAGGGCTGAACCAAACTcttcacaatggt------------------------------------tttccttagtctgggatgccttatgtctccctgtccttgtggaaaatttcccatttgaacttgaagactccactcaagggtcagacttctggaagtctccttttattaccagggtgggtcagtgtcctgctaggtactcccacagctgtctttggtacctccatgaacctgttcatccctcggtattgtgagtgtctgtatcctgtctgcctcACCTTTGGGGCA--
>gene=chr20_698044-699044; species=calJac
AAAACCAGCCTCCTACTCAAAGCCATCCTGACTCCATCAGCAAAAAGATGGAGCTGGCAAAGCGCTTAGATAATAATCCATTTTACAGATGGGAGTACCAAGGCCACTGTGAGACAGGGCAGATTTGTGGTCAGGATTCTCATGTTCTGACTCTCTGAGACGCCCTCCATGATCCTCTGGGACAGCCTTTTCTGTGCCCTCCCTTGCGTGGGGTTGAACAGCA-TTTTCACAACAACATACActctcccacaccctga-ctttgcacatgctgtttcctcagtctgggatgccctatttcattctgtccttccagaaagggtaccacttgaacttggagatttaattcaaggatcagacttccagaagccttctcttattcccagggcatgtcggtgtcctgcctggtactcccacagctgcctctggtacctcaatgagcccatttgcccatttgtttttcaggtgtctgtttcccgtttacctcaccttttagaTAGG
>gene=chr20_698044-699044; species=canFam
AAAATAGTCCTCCTGTTCAAATCCATCCTGACTTCATCAACTGAAAG-TGGAACCGGCAGGG-CCTTAGACACCAATCCGTTGTGTGGATGGGAATACTGAAGTCATTGTGAGACATGGCAGATTTGTGGCCAGGACTCCAGTGTCCTGATTCCCTCAGGGGCATTCTACAATCCTGCTTGTCAGCCTTTTCTGTCCTTACCCTCACTCAGGGCTGAATAGACCTCTTCTTGACA-CTTACGTTctctctcacactgccctttgcacatgcctcttcttcagcttgagttgcctcactccttcctatcctcctggcaaagttcctgcttgaacttggagactctactcaaggatcagacttctggaagtcttcccttattcccagggtaggtcagtgtcctgccaggtgcccccacggccacctctggtaccctCATAAGCCCGTTCATCCCTCTGTATCAT-GGG---TGT----------------GTTTTGGGCAAG
>gene=chr20_698044-699044; species=equCab
AAAACTGTCCTCTGGTTCAAATCCACCCTAATGTCGTCAGCagaaagttggagctggcagggcccttaga---caacccattgtatggatgagaacactgaggtcACTGTGAGACATGGCAGATCTATGGCCAGGACTCCAGTGTCCTGACGCCTTCAGGGGCCTTCCAGGATCCTCCCTGTCAGCCTTTTCTGTCCCCACTGTCCCTCAGGGCTGAACAGGGCTCTTC---ACAATTTACgttcttgctcacactgccctttgcacatgctggttcctcagcctgggatgccttaccccaccccgtccctctggaaaagttcgcacctgaacttggagacgggactcaaggatcagacttctgg-agccttcccttatt-ctggggcggggcagtgtcctgccagcta-tcctgcagctgcgtctggtgcctccatgagcc-attcatccctctgtgtggc-ggtatctgtttcctgtctgcctcACCTTTTGGGCAGG
>gene=chr20_698044-699044; species=gorGor
AAAACCAGCCTCCTACTCAAAGCCATCCTAACTCCACCAGCTGAAGGATGGAGCCGGCAGAGTGCTTAGATATCAATCCATTTTACAGATGGGAATACCAAGGTCACTGTGAGACAGGGCAGATTTGTGGTCAGGACTCCCGCATTCTGACTCTCTGAGACTCCTTCCATGATCCTCCAGGACAGCCTTTTCTGTGCCCTCCCTTGCGTGGGGTTGAACAGTACTTTTCACAACAATTTACtctctcccataccccaacccttgcacgtgctgtttcctcagtctgggatgccctattccattctgtccttccggaaagggtgccacttgaacttggagattcaactcaaggatcagacttccagaagccttctctttttcccagggtggctccgtgtcctgcctggtactcccacagctgcctctggtacctccacgaacccatttatccatttgttttttagctgtctgttccctgtttgcctcACCTTTTAGGTAGG
>gene=chr20_698044-699044; species=panTro
AAAACCAGCCCCCTACTCAAAGCCATCCTAACTCCACCAGCTGAAGGATGGAGCTGGCAGAGTGCTTAGATATCAATCCATTTTACAGATGGGAATACCAAGGTCACTGTGAGACAGGACAGATTTGTGGTCAGGACTCCCGCGTTCTGACTCTCTGAGACTCCTTCCGTGATCCTCCAGGACAGCCTTCTCTGTGCCCTCCCTTGCGTGGGGTTGAACA-TACTTTTCACAACAATTTActctttcccataccccaacccttgcacgtgctgtttcctcagtctgggatgccctattccattctgtccttccggaaagggtgccacttgaacttggagattcaactcaaggatcagacttccagaagccttctctttttcccagggtggctccgtgtcctgcctggtactcccacagctgcctctggcacCTCCATGAACCCATTTATCCATTTGTTTTTTAGGTGTCTGTTTCCTGTTTGCCTCACCTTTTAGGTAGG
>gene=chr20_698044-699044; species=papHam
AAAACCAGCCTCCTACTCAAAGTCATCCTGACTCCACCAGCTGAAAGATGGAGCTGGCAGAGTGCTTAGGTACCAATCCATTTTACAGGTGGGAATACCAAGGTCACTGTGAGACAGGGCAGATTTGTGGTCAAGA--CCCGCGTTCTGACTCTCTGAGACTCCTTCTGTGATCCTCCGGGACAGCCTTTTCTGTGCCCTCCCTTGCATGGGGTTGAACAGCACTTTTCACAACAATTTATActctcccataccccaacccttgcacatgctgtttcctcagtctgggatgccctattccattctgtccttccagaaagggtaccacttgaacttggagattcaactcaaggatcaggcttccaaaagccctctctttttcccagggtggctcagtgtcctgcctggtactcccgcagctgcctctggtacttccatgaacctgtttatccatttgttttttaggtgtctgtttcctgtttgcctTACCTTTTAGGTAGG
>gene=chr20_698044-699044; species=ponAbe
AAAACCAGCCTCCTACTCAAAGCCATCCTGACTCCACCAGCTGAAGGATGGAGCTGGCAGAGTGCTTAGATATCAATCCATTTTACAGATGGGAATACCAAGGTCACTGTGAGACAGGGCAGATTTGTGGTCAGGACTCCCGCGTTCTGACTCTCTGAGACTCCTTCCATGATCCTCCAGGACAGCCTTTTCTGTGCCCTCCCTTGCGTGGGGTTGAACAGCACTTTTCACAACAATTTACActctcccataccccaacccttgcacatgctgtttcctcagtctgggatgccctatttcattctgtccttccagaaagggtgccacttgaacttggaggttcaactcaaggatcagacttccagaagccctctctttttcccagggtggctcagtgtcctgcctggtactcccacagctgcctctggtacctccatgaacccatttatccatttgttttttaggtgtctgcttcctgtttgcttcACCTTTTAGGTAGG
>gene=chr20_698044-699044; species=rheMac
AAAACCAGCCTCCTACTCAAAGTCATCCTGACTCCACCAGCTGAAAGATGGAGCTGGCAGAGTGCTTAGGTACCAATCCATTTTACAGGTGGGAATACCAAGGTCACTGTGAGACAGGGCAGATTTGTGGTCAAGA--CCCGCGTTCTGACTCTCTGAGACTCCTTCTGTGATCCTCCGGGACAGCCTTTTCTGTGCCCTCCCTTGCATGGGGTTGAACAGCACTTTTCACAACAATTTATActctcccataccccaacccttgcacatgctgtttcctcagtctgggatgccctattccattctgtccttccagaaagggtaccacttgaacttggagattcaactcaaggatcaggcttccaaaagccctctctttttcccagggtggctcagtgtcctgcctggtactcccgcagctgcctctggtacctccatgaacctgtttatccatttgttttttaggtgtctgtttccTGTTTGTCTTACCTTTTAGGTAGG
>gene=chr20_708266-709266; species=hg19
CGTACTCGGGCTTCCCCCGCTGTTGTTACTCCCTCAACGGGAACACAACTCCACCGCCGCCTCCGGGACACACCCCCGCCGCGTGGGCCGGGGTCCGGGACGCGCGCTCAGCTCGGCCCCGCGGGGGCGGCGCAGGAGGGAAGGGGGTGCGGACCCCGGAGGCGCCGCAGGAAGCCCTCGCCCACCCTTCCCGGCCGGGCCGGGTCCGCAGCTGACGGTGGGGGTGGGGAGCAGACGGGCGGGGCGCCGGCCGGCTTGGGGGTCCCCTGGTCCCGTCCAGGGGGCTCGGGCCGACTCCGGGCCAGCTGCGGAGGCGGGGGAGGGGACCCCGCTTTCCATGGCAGTGCCGAGGCGGCGCGCACAAAGGCGCCGCGATCAGCGCTTCATCGGTTCGAGTCAATTATCTGAGGCGCGGAGGCGGCGGGCGGGGCGAGGCGATTCCCCGGTGGGGCTGCGGAGCGCGGCGCCGAGACTCAGAGGAGGGGGCGCTGGGGAAGCGG
>gene=chr20_708266-709266; species=bosTau
TGTACTTGGGCTTCCATCACTGGTAATATT-TCTGACCATGAACGCACCTCCACCGCAGTGTCTAGGACGGAACCTAGGCTTGCAGGCAAGGATCAGCGGCGCCTGCTCCCAG---TCCCGC-GGGGTGCGGC-GGAGGAGAGAGGT-GCGGGCTTCA---------TAGGCAGCCCTCGCC---GGCTTGGGGCTGGGTCGGGTCCGCAGCTGACGGCGGGGCTGGGGAGCAGATGGACGGGGCGCCGGACGGCTCGGGGTCC-CCCGGTCCCGTCCAGGTGGCTCGGGCCGACTCTGGGCCAGCTGCGGGGAT-GGGGAGCGGACCCCGTTTTCCATGACAATGCCGAGGCGGCGCGTACAAAGGCGCCGCAATCAGCGTTTTATTGGTTCGAGTTAATTATCTGAGGCGGGGAGGGGGCGGGCGGGGCTAGGCCATTCCCTCGTGGGGCtgtgtgtgt-tgtgGCGAGACCCGGAGGAGGG-GCAGTGGGAAAGCGG
>gene=chr20_708266-709266; species=calJac
GGTACTCTGGCTTCCACCGCTATTGTTACTCCCTCCCCGGGAACACACCTCCACCGCGGTCTCTAGGACAGACCCCAGTCGCGTGGGCCGGGATCCGGGATGCGCGCTCCGCTcggcccggc-ggggcggcgcgggAGGGGAGAGGT-GCTGGCCCCGGAGGCGCGGCAGGAAGCCCTCGCCCGCTCTCCCCGGCCCGGCGGGGTCCGCAGCTGACGGTGGGGGTGGGGAGCAGATGGACGGGGCGCCGGACGGCTTGGGGGTCCCCTGGTCTCGTCCAGGTGGCTCGGGCCGACTCCGGGCCAGCTGCGGGGGCTGGGGAGGGGACCCCGTTTTCCATGACAATGCCGAGGCGGCGCGCACAAAGGCGCCGCAATCAGCGTTTTATTGGTTCGAGTTAATTATCTGAGGCGCGGAGGGGGCGGGCGGGGCGAGGCGATTCCCTGGTGGGGCTGGGAAGGGGGGCGCCGAGACCCGGAGGAGGGGGCGATGGGAAAGCAG
>gene=chr20_708266-709266; species=canFam
TGCTCTTTGGCTTCCATCACCGTTATTATT-TCGGGCCACGAACACCCCTCCGGCGCCGTCTCCGGCCGGGGCCCAGG-CTTggggg----gggccgggacgcccgccgccgg---gcccgc-ggggTGAGCC-GCAGGAA--GGGT-GCGGGCTCCG---------CAGGACGCGCTCGCC---GCTCCGGGGCC----CGGGCCCGCAGCTGACGGAGGGGGCGGGGAGCAGATGGGCTGGGCGCGCGACGGCTCGGGGAC--CCGGGTCCCGTCCAGGTGGCTCCGGCCGACTCCGGGCCAGCTgcggggAT-GGGGAGGGGACCCCGTTTTCCATGACAATGCCAAGGCGGCGCGTACAAAGGAGCCGCAATCAGCGTTTTATTGGTTCGAGTTAATTATCTGAGGCGGGAAgggggcgggcggggcccggcgATTCCCCCGTGGGGTTGGGGGTGG-CGTGGCGAGACCCGGGGGAGGGGGCGGTGGGAAAGGGG
>gene=chr20_708266-709266; species=equCab
TGCACTCTGGCGTCCATCATGGTTGTTATT-TCTGCCCACGAACGCCCCTCCTGCGCCGTCCACGGGACAGACCCAGG-CTTGCAGG----CGGGGATGCCGCCGGCCGCCCT---GGTCCC-GGGGCCGAGC-GGAGTGT--GGGT-GCGGAGT-CG---------CGAGAAGC-CTCGCCGG-GCCTCGGGGCTGGAACCGGCCCGCAGCTGACGGCGGGGCCGGCGAGCAGATGGACGGGGAAC-CGAC-GCTCGGGGTCC------------------------------------------------------------------------------------------------------------------------------------------------------------------------------------------------------GGGGGCGAGGCCCGGAGGAGGGGGCGGTGGCAGAGCAG
>gene=chr20_708266-709266; species=gorGor
TGTACTCAGGCTTCCACCGCTGTTGTTATTCCCTCAACGGGAACACACCTCCACCGCCGTCTCCGGGACAGACCCCAGTCGCGTGGGCCGGGATCCGGGACGCGCGCTCAGCTcggccccgcgggggcggcgcgggAGGGAAGAGGG-GCGGACCCCGGAGGCGCCGCGGGAAGCCCTCGCCCACCCTTCCCGGCCGGGCCGGGTCCGCAGCTGACGGCGGGGGTGGGGAGCAGATGGACGGGGCGCCGGACGGCTTGGGGGTCCCCTGGTCCCGTCCAGGTGGCTCGGGCCGACTCCGGGCCAGCTGCGGGGGCCGGGGAGGGGACCCCGTTTTCCATGACAATGCCGAGGCGGCGCGCACAAAGGCGCCGCGATCAGCGTTTTATTGGTTCGAGTTAATTATCTGAGGCGCGGAGCGGGCGGGCGGGGCGAGGCGATTCCCTGGTGGGGCT-----------------------GGGGAGGGGGCGCTGGGAGAGCAG
>gene=chr20_708266-709266; species=panTro
TGTACTCAGGCTTCCACCGCTGTTGTTATTCCCTCAACGCGAACACACCTCCACCGCCGTCTCCGGGACACACCCCAGTCGCGTGGGCCGGGATCCGGGATGCGCGCTCAGCTgggccccgcgggggcggcgcAGGAGGGAAGAGGG-GCGGACCCCGGAGGCGCCGCAGGAAGCCCTCGCCCACCCTTCCCGGCCGGGCCGGGTCCGCAGCTGACGGTGGGGGTGGGGAGCAGATGGACGGGGCGCCGGACGGCTTGGGGGTCCCCTGGTCCCGTCCAGGTGGCTCGGGCCGACTCCGGGCCAGCTGCGGGGGCCGGGGAGGGGACCCCGTTTTCCATGACAATGCCGAGGCGGCGCGCACAAAGGCGCCGCGATCGGCGTTTTATTGGTTCGAGTTAATTATCTGAGGCGCGGAGGGGGCGGGCGGGGCGAGGCGATTCCCTGGTGGGGCTGGGGAGGGGGGCGCCGAGACTCGGAGGAGGGGGCGCTGGGAAAGCAG
>gene=chr20_708266-709266; species=papHam
TGTACTCAGGCTTCCACCGCTGTTGTTATTCCCTCCCCCGGAACACACCTCTAGCGCCGTCTCTGGGACAGACCCCAGTCGCTTGGGCCAGGAACCGGGATGTGCGCTTCCCTCGGCCCTGCGGGGGCGGCGCGGGAGGGAAGAGGT-GCGGGCCTCGGAGGCGCGGCTGGAAGCCCTCGCCCACCCTTCCCGGCCGGGCCGGGTCCGCAGCTGACGGTGGGGGTGGGGAGCAGATGGACGGGGCGCCGGACGGCTTGGGGGTCCCCTGGTCCCGTCCAGGTGGCTCGGGCCGACTCCAGGCCAGCTGCGGGGGCCGGGGAGGGGACCCCGTTTTCCATGACAATGCCGAGGCGGCGCGCACAAAGGCGCCGCAATCAGCGTTTTATTGGTTCGAGTTAATTATCTGAGGCTCGGAGGGGGCGGGCGGGGCGAGGCGATTCCCTGGTGGGGATGGGGAGGGGGGCGCCGAGGCCCGGAAGAAGGGGCGATGGGAAAGCAG
>gene=chr20_708266-709266; species=ponAbe
TGTACTCAGGCTTCCACAGCTGTTGTTATTCCCTCAACGGCAACACACCTCTACCGCCGTCTCTGGGACAGACCCCAGTCGCGTGGGCCGGGATCCGGGAAGCGCGCTCAGCTcggccccgcgggggcggcgcAGGAGGGAAGAGGT-GCGGGCCTCGGAGGCGCCGCAGGAAGCCCTCGCCCACCCTTCCCGGCCAGGCCGGGTCTGCAGCTGACGGTGGGGGTGGGGAGCAGATGGACGGGGCGCCGGACGGCTTGGGGGTCCCCTGGTCCCGTCCAGGTGGCTCGGGCCGACTCCGGGCCAGCTGCGGGGGCCGGGGAGGGGACCCCGTTTTCCATGACAATGCCGAGGCGGTGCGCACAAAGGCGCCGCAATCAGCGTTTTATTGGTTCGAGTTAATTATCAGAGGCGCGGAGGGGGCGGGCGGGGCGAGGCGATTCCCTAGTGGGGCGGGGGAGGGAGGCGCCGAGACTCGGAGGAGGGGGCGATAGGAAAGCAG
>gene=chr20_708266-709266; species=rheMac
TGTACTCAGGCTTCCACCGCTGTTGTTATTCCCTCCCCGGGAACACACCTCTACCGCCGTCTCTGGGACAGACCCCAGTCGCATGGGCCAGGAACCGGGATGTGCGCTTCGCTCCGCCCTGCGGGGGCGGCGCGGGAGGGAAGAGGT-GCGGGCCGCGGAGGCGCGGCTGGAAGCCCTCGCCCACCCTTCCCGGCCAGGCCGGGTCCGCAGCTGACGGTGGGGGTGGGGAGCAGATGGACCGGGCGCCGGACGGCTTGGGGGTCCCCTGGTCCCGTCCAGGTGGCTCGGGCCGACTCCGGGCCAGCTGCGGGGGCCGGGGAGGGGACCCCGTTTTCCATGACAATGCCGAGGCGGCGCGCACAAAGGCGCCGCAATCAGCGTTTTATTGGTTCGAGTTAATTATCTGAGGCTCGGAGGGGGCGGGCGGGGCGAGGCGATTCCCTGGTGGGGATGGGGAGGGGGGCGCCGAGACCCGGAGGAGGGGGCGATGGGAAAGCAG
>gene=chr20_711113-712113; species=hg19
tgcttgaatttgggaggcacaggttgcagtgagctgagatcacgccactgcactccagcctgggtgacagagcagaactctgtctcaaaaaaaaaaGTATCAGAAAAAGCGCAGTCTGGATATTGGGAAATGACCATCAGTCTATGCATGctcaggagttccatgtctagcagtgtgtcctataggtttgcttaacccatgtgacatttgacacgtttacaaggttattcactgcagcattgtgacagcaaaagactggaaacaacctaagtgtcctgtaataggggactggttaaacaaattatgggacatttatacaatggagaatgatggccacaaacacacatgaggaaactctcaatgcagtgatatgaaatggtatttaagatgtTTcactttggaaaacagtttggcagtttcttatagagttaaacatacatctctcctatgacccagcaagttcacctctaggtttttgctcaaaataaaaatatatatgt
>gene=chr20_711113-712113; species=bosTau
---------------------------------------------------------gtccagatgaaaggg-----ttctgtctcaaa------------ggaagaagtgaagcctggacactagaggct---tattagTCTTAtagaacttaatcttgtcacttcgaggagtgtgtcctgcaggtgcactc-acccatgtgacacgtgacatatctacaaggttattcacagcagcactgtaacagcaaaggactggaa---acct----------tactaggggactggttaaacacatttggtgacatgcaggcactggagcactgcagccataaacacaaacgaggacattcatggcgcactgacatgaaACAGC-TATCCGATATCccacctcggaaaacagtttggcagtttcttataaagttaaacatacacctatcctatgacccagcaacttcgcccataggtttttgcctcaa--agaaatatatgttc
>gene=chr20_711113-712113; species=calJac
tgcttgaatctgggaggcaggggttgcagtgagccgagatcacaccactgcactccagtctaggcaacagagtgggactctgtctca--------------agaaaaaGTGCAGTCTGGATATTGGGAAATAGCCATCAGGCTATGCACactcaggagttccaagtctaggagtgtgtcctacaggtatgcttaacccgtgtgacatttgacac------------------------------------------------------------------------------------------------------------------------------------------------------------------------------------------------------------------agagttaaacatacacccttcttatgacccagcaagttcacccctaggtttttgctcaaaataaaactatagacgt
>gene=chr20_711113-712113; species=canFam
------------------------------------------------------------------------------------------------------gaagatagggagcctggatattgga-gattaccatctgtctctgcacactcaagagttccacttctaggagtgtgtcttacaagtgtactc-a-------gccatgtgatgtatctacaaggttattcactacggcatggtgacagcaaaaaactggaa---acat----------gagtagggggctgcttgt-taaattttgggacatctgtacaagggagcactgcagccttgaacacaaatgaacaagctcactatgcactgacatgaaatgacatttcagatatCTcactttggaaaacagtttggcactttcttacaaagttaaacatatacttaccc-atgacccagcaactatatgtctaggtttttacccccaataaaaatatatgtcc
>gene=chr20_711113-712113; species=equCab
------------------------------------------------------------------------------tctatttcaaa------------ggaagaagtggagcctggatgtggaaggaaaaccatcagtctctgcacaCTTAGGGGttcctcttctaggagtgtgtcctacaggtacactc-accc-tgtgacatgtgacctatctacaaggttattcactgccgcatcgtgattgcaaaagactggaaaccacct----------ccctgggggactggtcacacgaattatgggacatccatgccgtggagtgctacagccgtccacacaaaggagcgagctccccctgcactggtgtgaaatgGCGTTTCAGacagtccactttggaaagcagttgggcagtttcttataaagttgaacatacacccaccctgtggcccaccaacttcacccccaggtgtttgcccaaaataaaaatatgtgtcc
>gene=chr20_711113-712113; species=gorGor
--------------------------------------------------------------------------------------------------------------------------------------------------------------------------------------------------------------------------------------------------------------------------------------------------------------------------------------------------------------------------------------------------------------------------------------------------------------------------------------------------------------------
>gene=chr20_711113-712113; species=panTro
tgcttgaatttgggaggcacaggttgcagtgagctgagatcacgccactgcactccagcctgggtgacagagcagaactctgtctcaaaaaaaaa-GTATCAGAAAAAGTGCAGTCTGGATATTGGGAAACGACCATCAGTCTATGCATGctcaggagttccatgtctagcagtgtgtcctataggtttgcttaacccatgtgacatttgacacgtttacaaggttattcactgcagcattgtgacagcaaaagactggaaacaacctaagtgtcctgtaataggggactggttaaacaaattatgggacatttatacaatggagaatgagggccacaaacacac--gaggaaactctcaatgcactgatatgaaatggtatttaagatgtTTcactttggaaaacagtttggcagtttcttatagagttaaacatacatctctcctatgacccagcaagttcacccctaggtttttgctcaaaataaaaatatatatgt
>gene=chr20_711113-712113; species=papHam
tgcttgaatttgggaggcagaggttgcagtgagccaagattataccgctgccctccagcctgggtgacagaatgggactctctc----aaaaaaa-gtatcagaaaaagtgcagtctggatattgggaaataactatcagtctatgcACGctcaggagttccatgtctaggagtgtgtcctataggtgtacttaacccatgtgacatttgacacatttacaagattattcactgcagcattgtgacagcaaaagactggaaacaacctaagtgtcctgtaataggggactggttaaacaaattatgggacatttatacaacggagcacaatagccacaaacatacatgaggaaactctcaatgcactgatatgcaatggtatttaagatgtTTcactttggaaaacagtttggtagtttctcatagagttaaacatacacctctcctataacccagcaagttcagccctaagtttttgctcaaaataaaaatatgtatgt
>gene=chr20_711113-712113; species=ponAbe
tgcttgaatttgggaggcacaggttgcagtgagccgagatcacaccactgcactccagcctgggtgacagaacggaactctgtctcaaaaaaaaaaGTATCAGAAAAAGTGCAGTCTGGATATTGGGAAATGACCATCAGTCTACGCACGctcaggagttccatgtctaggagtgtgtcctataggtttgcttaacccatgtgacatttgacacgtttacaaggttattcgctgcagcattgtgacagcaaaagactggaaacaacctaagtgtcctgtaataggggactggttaaacaaattatgggacatttatacaatggagcatgatggccacaaacacacatgaggaaactctcaatgcactgatatgaaatggtatttaagatgtTTcactttggaaaatagtttggcagtttcttatagagttaaacatacacttctcctatgaaccggcaagttcatccctaggtttttgctgaaaataaaaatatatatgt
>gene=chr20_711113-712113; species=rheMac
tgcttgaatttgggaggcagagg-tgcagtgagc--------------------------------------ca---------------------------agaAAAAGTGCAGTCTGGATATTGGGAAATAA----CAGTCTATGCACGctcaggagttccatgtctaggagtgtgtcctataggtgtacttaacccatgtgacatttgacacatttacaagattattcactgcagcattgtgacagcaaaagactggaaacaacctaagtgtcctgtaataggggactggttaaacaaattatgggacatttatacaacggagcacaatagccacaaacacacatgaggaaactctcaatgcactgatatgcaatggtatttaagatgtTTcactttggaaaacagtttggtagtttctcatagagttaaacatacacctctcctataacccagcaagttcagccctaagtttttgctcaaaataaaaatatgtatgt
>gene=chr20_746062-747062; species=hg19
TCCACCAGGGCCAGGAAGAAGGTGAGGACCAAGAAGGCGATGCTGTGGTGGCCGTCCAGCACCCAGGAGGTCATATTCCAGAGGAAGGCAAAGATGATGCAGGTGACGGTTCCCACGCCCAGCAGGGTGAAGATGATGGGCACTTCGGAAAGGCAGCTGGGCCGGAAGTGATGGAGCAGGGTGACCAGGAGGGGCCCGATGTTGGCCAGCTGGATGACCACCGTGAGGTAGGAGGGCAGGTACCAGCCCTCGGGCAGCTCCATCACCAGCAGGGGCAGCTCTACCCAGAGCCCATTGATGGTCACCCAGGAGCCCATTCCGAAGACGCAGACCAGCAGGTGCATCAGGAAGGCCATGGCGGTATCTGCCCTGGGCCAGAGGCTTTCTCAGATCAGCCTGCAGCGGGGCTGGCAGAGAAGGACACCAGGTGAGTAATTCCAGCTTCACCACCTAGCAAGATGCTGGGACCTGGGGCCCAGAGTTTTCTCTTATTACTCCCC
>gene=chr20_746062-747062; species=bosTau
TCCACCAGGGCCAGGAAGAAGGTGAGGACCAGGAAGGCAATGCTGTGCCGGCTGCCTAGCACCCAGGAAGTGACGTTCCAGAGGAAGGCGAAGAGGGTGCAGGCGATGGTGCCCACCCCCAGCACGGTGAAGACAACGGCCACCTCGGAGAGGCAGCCGGGCCGGAAGTGATGGAGCAGGGTGACCAGCAGGGGGCCGACGTTGGCCAGCTGGATGATCACTGTGAGGTAGGAGGGCAGATACCAGCCCTCCGGTAGCTCTGTCACCAGCAGGGGCAGCTCCACCCAAAGCCCGTTGATGGCCACCCAGGAGCCCATCCCGAACGTGCAGACCAGCAGGTGTATCAGGAAGGCCATGGTGACGTCCG-CCTGGGCCGGAGCCCTCCGCAGATCAGCCTGCAGCGTGTCTGATAGAGAAGAGTATCA-GTGAGCCATGTCAGGTGCGTCATATAGCAAGA--CGGTGCTTCTGGGCCCAGGGTTTTCTCTTATTATTCCCC
>gene=chr20_746062-747062; species=calJac
TCCACCAGGGCCAGGAAGAAGGTGAGGACCAAGAAGGCGATGCTGTGGTGGCGATCCAGCACCCAGGAGGACATATTCCAGAGGAAGGCAAAGATGATGCAGGTGACGGTTCCCATGCCCAGCAGGGTGAAGATGATGGGCACTTCGGAAAGGCAGCTGGGCCGGAAGCGATGGAGCAGGGTGACCAGGAGGGGTCCGATGTTGGCCAGCTGGATGACCACTGTGAGGTAGGAGGGCAGGTACCAGCCCTCGGGCAGCTCCATCACCAGCAGGGGCAGCTCTACCCAGAGCCCATTGATGGTCACCCAGGAGCCCATTCCAAAGATGCAGACCAGCAGGTGAATCAGGAAGGCCATGGTGGTATCTGCCCTGGGCCAGAGGCCTCCCCAGATCAGCCTGCAGCAGGGCTGGCAGAGGAGGACACCAGGTGAGTAATTTCAACTTCGCCACCTAGCAAGACACTGTGATCTGGGGCCCAGGGTTTTCTCATATTACTCCCC
>gene=chr20_746062-747062; species=canFam
TCCACCAGGGCCAGGAAGAAGGTGAGGACCATGAAGGCAATGCTGTGGTGGCCGTCCAGCACCCAGGAGGTGACATTCCAGAGGAAGGCGAAGAGGGTACAGGCGAGGGTGCCCACACCCAGCACAGTAAAGATGATGGGCACCTCCGAAAGGCAGCTGGGCTGGAAGTGATGGAGCAGGGTGACCAGGAGGGGGCCGATGTTGGCCAGCTGGATGACCACAGTGAGGTAGGAGGGAAGATACCACCCCTCGGGCAGCTCCGTCACCAGCAGGGGCAGCTCTACCCAGATCCCATTGATGGCAACCCAGGAGCCCATCCCAAAGGTGCAGACCAGCAGGTGTATCAGGAAGGCCATGGTGACGTCTGCCCTGCGCCGAAGACCTCT-CAGATCAACCTGCAGTGGGGCCGATGGAGAAAAATACCAGGTGAGCAATGTCACGGTCACCATCTGTCAAGA--CTATGCTGTGGTGCCCAG-GTTTTCCCTGATCTTTCCCC
>gene=chr20_746062-747062; species=equCab
TCCACCAGGGCCAGGAATAAGGTGAGGACAAGGAAGATGATACTGTAGCTCTTGCCCTGCAGCAAGGAGGTGACATTCCAGAGGAAGGCGAAGAGGAGGCAGGTGACGGTGCCCACACCCAGCAAGGTGAAAATGACAGGCACGTCGGAAAGGCAGCCGGGCCGGAAGCGATGGAGCAGGGTGACCAGGAGGGGGCCGATGTTGGCCAGCTGGATGACCAGCGTCAGGTAGGAGGGCAGGAACCAGCCCTCGGGCAGCTCCATCACCAGCAGGGGCAGCTCTACCCAGAGCCCGTTGATGGCCACCCAGGAGCCCATCGCGAAGGTGCAGACCAGCAGGTGTGTCAGGAGGGCCATGCTGACGTCTGCCCTGAGCTGGAGGCCTCC-CAGACCAGCCTGCAGTGGGGTTGATAGAGAAAAATATCAGGTGAGCAAGGTCAGGTTCACCGTCTAACAAGA--CGGTGCTTCTAGGTCCAGAGTTTTCTCTTATCTTTCCCC
>gene=chr20_746062-747062; species=gorGor
TCCACCAGGGCCAGGAAGAAGGTGAGGACAAAGAAGGCGATGCTGTGGTGGCCATCCAGCACCCAGGAGGTCATATTCCAGAGGAAGGCAAAGATGATGCAGGTGACGGTTCCCACGCCCAGCAGGGTGAAGATGATGGGCACTTCGGAAAGGCAGCTGGGCCGGAAGCGATGGAGCAGGGTGACCAGGAGGGGCCCGATGTTGGCCAGCTGGATGACCACTGTGAGGTAGGAGGGCAGGTACCAGCCCTCGGGCAGCTCCATCACCAGCAGGGGCAGCTCTACCCAGAGCCCATTGATGGTCACCCAGGAGCCCATTCCGAAGATGCAGACCAGCAGGTGCATCAGGAAGGCCATGGCGGTATCTGCCCTGGGCCAGAGGCTTTCCCAGATCAGGCTGCAGCAGGGCTGGCAGAGAAGGACACCAGGTGAGTAATTTCAGCTTCACCACCTAGCAAGATGCTGGGACCCGGGGCCCAGAGTTTTCTCTTATTACTCCCC
>gene=chr20_746062-747062; species=panTro
TCCACCAGGGCCAGGAAGAAGGTGAGGACCAAGAAGGCGATGCTGTGGTGGCCGTCCAGCACCCAGGAGGTCATATTCCAGAGGAAGGCAAAGATGATGCAGGTGACGGTTCCCACGCCCAGCAGGGTGAAGATGATGGGCACTTCGGAAAGGCAGCTGGGCCGGAAGCGATGGAGCAGGGTGACCAGGAGGGGCCCGATGTTGGCCAGCTGGATGACCACCGTGAGGTAGGAGGGCAGGTACCAGCCCTCGGGCAGCTCCATCACCAGCAGGGGCAGCTCTACCCAGAGCCCATTGATGGTCACCCAGGAGCCCATTCCGAAGACGCAGACCAGCAGGTGCATCAGGAAGGCCATGGCGGTATCTGCCCTGGGCCAGAGGCTTTCCCAGATCAGCCTGCAGCGGGGCTGGCAGAGAAGGACACCAGGTGAGTAATTTCAGCTTCACCACCTAGCAAGATGCTGGGACCTGGGGCCCAGAGTTTTCTCTTATTACTCCCC
>gene=chr20_746062-747062; species=papHam
TCTACCAGGGCCAGGAAGAAGGTGAGGACCAAGAAGGCGATGCTGTGTTGGCCGTCCAGCACCCAGGAGGTCTTATTCCAGAGGAAGGCAAAGATGATGCAGGTGACGGTTCCCACGCCCAGCAGGGTGAAGATGATGGGCACTTCAGAAAGGCAGCTGGGCCGGAAGCGATGGAGCAGGGTGACCAGGAGGGGCCCGATGTTGGCCAGCTGGATGACCACCGTGAGGTAGGAGGGCAGGTACCAGCTCTCAGGCAGCTCCATCACCAGCAAGGGCAGCTCTACCCAGAGCCCATTGATGGTCACCCAGGAGCCCATTCCGAAGACGCAGACCAGCAGGTGCATCAGGAAGGCCATGGCGGTATCTGCCCTGGGCCAGAGGCTTCCCCAGATCAGCCTGCGGTGGGGCTGGCAGAGAAGAACACCAGGTGAGTAATTTCAGCTTCACCACCTAGCAAGATGCTGGGACCTGGGGCCCAGGGTTTTCTCTTATTACTCCCC
>gene=chr20_746062-747062; species=ponAbe
TCCACCAGGGCCAGGAAGAAGGTGAGGACCAAGAAGCCGATGCTGTGGTGGCCATCCAGCACCCAGGAGGTCATATTCCAGAGGAAGGCAAAGATGATGCAGGTGACGGTTCCCACGCCCAGCAGGGTGAAGATGATGGGCACTTCGGAAAGGCAGCTGGGCCGGAAGCGATGGAGCAGGGTGACCAGGAGGGGCCCTATGTTGGCCAGCTGGATGACCACTGTGAGGTAGGAGGGCAGGTACCAGCCCTCGGGCAGCTCCATCACCAGCAGGGGCAGCTCTACCCAGAGCCCATTGATGGTCACCCAGGAGCCCATCCCGAAGATGCAGACCAGCAGGTGCATCAGGAAGGCCATGGCGGTATCTGCCCTGGTCCAGAGGCTTCCCCAGATCAGCCTGCAGTGGGGCTGGCAGAGAAGGACACCAGGTGAGTAATTTCAACTTCACCAACTAGCAAGATGCTGGGACCTGGGGCCCAGGGTTTTCTCTTATTACTCCCC
>gene=chr20_746062-747062; species=rheMac
TCTACCAGGGCCAGGAAGAAGGTGAGGACCAAGAAGGCGATGCTGTGTTGGCCATCCAGCACCCAGGAGGTCGTATTCCAGAGGAAGGCAAAAATGATGCAGGTGACAGTTCCCACGCCCAGCAGGGTGAAGATGATGGGCACTTCAGAAAGACAGCTGGGCCGGAAGCGATGGAGCAGGGTGACCAGGAGGGGCCCGATGTTGGCCAGCTGGATAACCACCGTGAGGTAGGAGGGCAGGTACCAGCTCTCAGGCAGCTCCATCACCAGCAAGGGCAGCTCTACCCAGAGCCCATTGATGGTCACCCAGGAGCCCATTCCGAAGACGCAGACCAGCAGGTGCATCAGGAAGGCCATGGCGGTATCTGTCCTGGGCCAGAGGCTTCCCCAGATCAGCCTGCGGTGGGGCTGGCAGAGAAGAACACCAGGTGAGTAATTTCAACTTCACCACCTAGCAAGATGCTGGGACCTGGGGCCCAGGGTTTTCTCTTATTACTCCCC
>gene=chr20_812047-813047; species=hg19
TAACAGAGTGGATCAGAGAATTCATTCTGGATCCAGACCGAccttagttttctcatctatataatgggaataatagcaggatctctcgccttagatagtcatgaagtccaatgagatgatgtgtataaagccctaacacaatgtagcaGAGGGCACAGGGCCAGGATTGATATTTAGCTGGTCCTCACGGATACAGCAGACTCCCTGTTTATGACAGTGGTTGGCTCTGATTTGGTTGGTGTCCATGCCAGAGTGTACAATCATTATTAGCTATTGATATATTATTAGCTCCCTCCCCTGCCCACCCAGGGGTTTACGCAGTAAGTTCTCAATTATTGGCAATCCAAACAAAGAATAAAAGACACCAGCTGGAATGAAACAGAGAAGCTGGTTCCAAATTGAGCAATTCAGACTGACTGCTATAAAATTTCCTCACCTTAAAGGCCCTTAGAGTTAATTCATTCTAATCCCCCTAAAAATATACTTTTTTGACATGTTCA
>gene=chr20_812047-813047; species=bosTau
TAACAGAATGGTTCGGAGGACTCCTGCTGGATCCAGACAaaccttagttttctaa--tataaaataggaatattagtagaa----tctcctcagacagtaatgaagtcaaatgagaaaatgtgtgtatg--tttagcacaatctagcagagggcacagtgcCAGGCCTGTTATTTAGCTGATCGTCATA---------GACTCCCTGTTTATGACAGTATCTT-TTCTGATCTGGTTGGTGCATATGCCAGAATGTGCAATCATTGGTAGCTATTGGTATACTATTAGTCTCCTCCCCCACCTCTCCAGGTATGTACACAGT-AGTGCTCAATCACTGATAATCCAATCAAAGAATGAAAAACACCATCTGGGATAGAA---AGAGGCTGACTCCAAAGTGAGCAATGC-AGTTCAC-----------TCTCTCATCTGGAAGGCTGTTAGAGTTGATTT-TTCTAATTCTCTTAAAAATTTTTCCCCCTGACTGGTTTA
>gene=chr20_812047-813047; species=calJac
taacagagtggttcagagaattcactctggatccagacagaccttagttttctcatctaatcaatgggaataatagaagaatctctcaccttagatagtcacgaagtcaaatgagatgatgtgtataaagccttagcacaatgcagcagagggcacagagccaggtttaataTTTAGCTGGTCCTCACAGATACAGCAGACTCCCTGTTTATGACAGTGGTTGGCTCTGATTTGGCTGGTGTCCCTGCTAGAGTGCACCATTATTATTAGATATTGATATATTATTAGCTCCCTCCCCTGCCCACCCAGGGATTTACACAGTAAGTTCTCAATTATTGGCAATcaaatcaaagaatgaaagacATCAGCTGGAATAAAATAGAGACGCTGGTTCCAAATTGAGCAATTCAGATTGACTGCTATAAAATTTCCTCACATCAAAGGCCGTTAGAGTGAATTCATTCTAATCCCCATAAAAATATACTTTTTTGATATGTTCA
>gene=chr20_812047-813047; species=canFam
TAACAGAAGGGTTCAGAGGACTCCTGCGGGATCCAGACAAACCGTAGTtttttcatttataaaatgagaatactaatagaatctctctccccacatagtaatgaagtcaagtgagaaaatatgtgtcaggccttagcacagtctagcagagggcatagtgcCACAGTTGACATTTAGCTGGTCATCACATATA--GTGGACTCCCTGTTAATGACGGTATCTA-TTCTGATTTGTTTGGTGCCCATGCCAGAAGGAGCAATCACTGTAAGCTAGTGATAGGTGATTAGCCCCCTCCCCCACTGGCCCAAATATGTATATAGTAAGTGCTCAGTCAATGACAATCCAATCAAAGAATGAAAGTCTCCATCTGGATTAGAAAAC--AGGTTGGCTTCAGATTCAACAATGC-GACTCACAGCTGTGAAATTTCCTCATCTCAAAGGTGCTTAGAGTTCATTTATTCGAATCCTTT-AAAAATTTTTTCCATTGACATATTTA
>gene=chr20_812047-813047; species=equCab
TAACAGAACAGTTGAGAGCACTCCTGCTGGAGCCAGAGAaaccttggttttctcatctgtaaaatgggaa---caatagaatctctttcctcagatggtaacaaagtcaaatgaggaaatgcccataaggcctgagctcaatctggcaGAGGGCGTGGTGCTGGGTTTGAGGTTTAGCTGGTCCTCACAGACACCGCAGACTCCCTGTT-ACAGCACTATCTG-CTCTGATTTGGCTGGTGCCCGTGCCAGAACACACAGTCATTGTTAGCTATTGATATATTACTCGCCTCCTCCCCTATCTGCCCAGGCATGTACACAGTAAGCGCTCAGTCATTGACAATGCAGCCCAAGAATGAAAGACACCAGCTGGAACAGAATACAGAGGCTGGTTCCAGACTGAGCAAGGC-GGCTCACAGCTGTGAAATGTCTTCATCTCGAAGGCCCTTAGAGTTAATTTATTCTAATCCTCT-CAAA-TATTTTTTCTTGACATGCTTA
>gene=chr20_812047-813047; species=gorGor
TAACAGAGTGGATCAGAGAATTCA-TCTGGATCCAGACCGAccttagtttt-tcatctatataatgggaataatagcaggatctctcgccttagatagtcatgaagtccaatgagatgatgtgtataaagccctaacacaatgtagcaGAGGGCACAGGGCCAGGATTGATATTTAGCTGGTCCTCACGGATACAGCAGACTCCCTGTTTATGACAGTGGTTGGCTCTGATTTGGTTGGTGTCCATGCCAGAGTGTACAATCATTATTAGCTATTGATATATTATTAGCTCCCTCCCCTGCCCACCCAGGGGTTTACGCAGTAAGTTCTCAATTATTGGCAATCCAAACAAAGAATAAAAGACACCAGCTGGAATAAAACAGAGAAGCTGGTTCCAAATTGAGCAATTCAGACTGACTGCTATAAAATTTCCTCACCTTAAAGGCCCTTAGAGTTAATTCATTCTAATCCCCCTAAAAATATACTTTTTTGACATGTTCA
>gene=chr20_812047-813047; species=panTro
TAACAGAGTGGATCAGAGAATTCATTCTGGATCCAGACCGAccttagttttctcatctatataatgggaataatagcaggatctctcgccttagatagtcatgacgtccaatgagatgatgtgtataaagccctaacacaatgTAGCAGAGGGCACAGGGCCAGGATTGATATTTAGCTGGTCCTCACGGATACAGCAGACTCCCTGTTTATGACAGCGGTTGGCTCTGATTTGGTTGGTGTCCGTGCCAGAGTGTACAATCATTATTAGCTATTGATATATTATTAGCTCCCTCCCCTGCCCACCCAGGGGTTTACGCAGTAAGTTCTCAATTATTGGCAATCCAAACAAAGAATAAAAGACACCAGCTGGAATAAAACAGAGAAGCTGGTTCCAAATTGAGCAATTCAGACTGACTGCTATAAAATTTCCTCAGCTTAAAGGCCCTTAGAGTTAATTCATTCTAATCCCCCTAAAAATATACTTTTTTGACATGTTCA
>gene=chr20_812047-813047; species=papHam
TAACAGAGTGGATCAGAGAATTCACTCTGGATCCAGACAGAccttagttttctcatctatataattggaataacagcaggatctcttgccttagatagtcatgaagtcaaatgagatgatatgtataaagccctaacacaatgtagcaGAGGCCACAGGGCCAGGTTTGATATTTAGCTGGTCCTCACAGATATAGTAGACTCCCTGTTTATGACAGTGATTGGCTCTGATTTGGTTGCTGTCCATGCCAGAGTGTACAATCATTATTAGCTATTGATATATTATTAGCTTCCTCCCCTGCCCACTCAGGGGTTTACGCAGTAAGTTCTCAATTATTGGCAATCCAGACAAAGAATGAAAGACACCAGCTGGAATAAAACAGAGAAGCTGGTTCCAAATTGAGCAATTCAGATGGACTGCTATAAAATTTTCTCACTTTAAAGGCCCTTAGCGTTAATTCGTTCTAATCTCCCTGAAAATATACTTTTTTGGCATGTTCA
>gene=chr20_812047-813047; species=ponAbe
TAACAGAGTGGATCAGAGAATTCACTCTGGATCCAGACCGAccttagttttctcatctatataatgggaataatagcaggatctctcgccttagatagtcatgaagtccaatgagatgatgtgtataaagccctaacacaatgtagcaGAGGGCACAGGGCCAGGTTTGATATTTAGCTGGTCCTCACGGATACAGCAGACTCCCTGTTTATCACAGTGGTTGGCTCTGATTTGGTTGGTGTCCATGCCAGAGTGTACAATCATTATTAGCTATTGATGTATTATTAGCTCCCTCCCCTGCCCACCCAGGGGTTTACGCAGTAAGTTCTCAATTATTGGCAATCCAAACAAAGAATAAAAGACACCAGCTGGAATAAAACAGAGAAGCTGGTTCCAAATTGAGCAATTCAGACTGACTGCTATAAAATTTCCTCACCTTAAAGGTCCTTAGAGTTAATTCGTTCTAATCCCCCTAAAAATATACTTTTCTGACATGTTCA
>gene=chr20_812047-813047; species=rheMac
TAACAGAGTGGATCAGAGAATTCACTCTGGATCCAGACAGAccttagttttctcatctatataactggaataacagcaggatctcttgccttagatagtcatgaagtcaaatgagatgatatgtataaagccctaacacaatgtagcaGAGGCCACAGGGCCAGGTTTGATATTTAGCTGGTCCTCACAGATATAGTAGACTCTCTGTTTATGACAGTGATTGGCTCTGATTTGGTTGCTGTCCATGCCAGAGTGTACAATCATTATTAGCTATTGATATATTATTAGCTTCCTCCCCTGCCCACTCAGGGGTTTACGCAGTAAGTTCTCAATTATTGGCAATCCAGACAAAGAATGAAAGACACCAGCTGGAATAAAACAGAGAAGCTGGTTCCAAATTGAGCAATTCAGACGGACTGCTATAAAATTTCCTCACCTTAAAGGCCCTTAGAGTTAATTCGTTCTAATCTCCCTGAAAATATACTTTTTTGGCATGTTCA
>gene=chr20_822113-823113; species=hg19
TGGTCTGTGGACTTGGTTAGTCGAAATCTTCTTGAAGACCAGGAGCCTGGTTCGTGGCTCCGCctttttgccagatgccgaggaaagccctcgacctgtttgatctctccatccttatcgtgacctggaggctcaggaaggtctatttttaacctcgtttcacggataaggtaaccgagtctgtaaagaggcgaagctgcttgcgcaaggcgcacagcgggcgggtgggcgagccGAAggccggcgggcccgcggcgccAAACCCGGGGTTGGCTCTCGCATCTGTCCCGGCCCCGCCAGAGGGGACCTCAGGGCCAGCAGATGGGGCCAGAGGGGCTGGGGGCCCGATCGGGGTCGTGCACGGGGTTTCTGCCCCGGCCCCGCCCGTCTGACCTCCTTCTCCCTCTTTATCCGGATGGTGCCCGCAAGGGAACTGCCACTGCGGACGGGTTGGACTGGTTTGGGAGGTGGCGGCCTGGGGGTGGGGCAGAGTTTGGCTG
>gene=chr20_822113-823113; species=bosTau
CGGTCTCAGGAGTTG---GGTCCAATTCGTAATAGAAACAAGGAGCCCAGTTCATG--G--------------------AACGAaagtgctcgacttgttttgtctctccatcctcacggtgacctggaggatgaggaaggtctatttttaacagcatttcacggataaggaaaccaagtctgg-aagaggtgcagcggcttgcgaaaggcgcacagcgggcgagtgggcgagTTCTGTGCGGGCTGGCCAGCGGCCCCATAGCCAAGCTTGGTCCTAGAATCTGCCCTGGTACGGCCAGAAGAGCCTCTGGGG--CGCCTGGTCCGCTGGAGGCGTTGGAAGCCCGAGCCTGGTGGGGCGCAGAACTTATGCCCTAGCCCTGCCCATTTGACCTCCTTCTCCCTCTTTCCC-CTATGATGCCCGGGAGGGAACTCATGCCACCAACGGGTTGGACTGGTTTGGGAGGTGGCGGCCGGGGGGTGGGGCAGAGCCTACCTA
>gene=chr20_822113-823113; species=calJac
TGGTCTGTGGACCTGGGTCGACAAAGTCTTCATAAAGACCAGGAGCCTGGTTGGTGGTGCCACctttttgccagatgctgaggaaagccctcgacctgtttgatctcttcatccttatcgtgacctggaggctccggaaggtctatttttaacttcatttcgcggataaggtaaccgagtctgtaaagcggcgtagctgcttgcgcaaggcgcacagcaggcgggtgggtgagccggAGGCCGGCGGGCCCGCAGCGCCAAACTTGGGGTTGGCCCTCGCATCTGTCCCGGCCCCTCCAGAGGGGACCCCAGGGCCAGCAGATCGGGCCAG-GGGGCTGGGGACCCGATCGGGGATGTGTACAGGGTTTCTGCCCTGGCCCCGCCCGTC-GACCTCCTTCTCCCTCTTTCCCTGGATGGTGCCTGCGAGGGAACTGCCACTGCGGACGGGTTGGACTGGTTTGGGAGGTGGCAGCCTGGGAGTGGGGCAGAGTCTGGCTG
>gene=chr20_822113-823113; species=canFam
GGGTCTGCGGGGTTGGGTCGTCAGCGTCGCCCTAAAAACCAAgagcccagttcttg--gcagccttctggccaggtgctg-ggaaagtcctcgacctgttttacctct-catccccgcagagacctggaggctc----aggtctatttttaaccgcatct--cagataaggaacc-cagagcct-aagagGCGCAGCTGCTGGAGGGAGGCGCACA-------GGTGGGCAAGCT-----------GACCAGCGGCCCCCAAGCCGGCGGTGGTCCTTGCATGTGTCCGGGCCC--CCGG-GGAGCCCCTGCGACCATCAGGTCGGCCC-CAGG-------------------------CGTGGGGCTTCTGCCCTGCCCCTGCCCACCTGACCTCCTCTTCCCTCTGTCCCCGGATGGTGCCCGGGAGGGAATTGCCGCCGCCAACGGGTCGGACTGGTTTGGTAGGCGGTGGCCCGGAGGTGGGGCAGAGTCTAGTTA
>gene=chr20_822113-823113; species=equCab
CGGTCTGCGGAGGTG---GGTCAAA--CACGATTAAAATAGGGGGCGCGGTTCCCG-------------gccgggtgctgcggaatgccctcgacccgggttatctctccatcctcccagtgacctggaggctcagcaaggtctatttttaactgcatgtcacagataaggaaaccgagtcttt-aagaggcgcagctgtttgcgcaagacgcacggcgggc-ggtgggcgagcc-----------agcgagcggccccgaagccgggccaggtccgagcgtctgtCCCCGCCG--CTCGAAGGACCCCTGGGGTTGGCAGGTGGGGCC-GGAG-----------------------GGCGCGGGGCTTCTGCGCTGGCCCTGCCCGTCCGACCTTCCTTTCCGC--------GGATGGTGCCCGGGAGCGAAGCGCCGCCAACGACGGGTTGGACTGGTTTGGGAGGCGGCGGCCCGGGGGTGGGGCAGCGTCTAGCTC
>gene=chr20_822113-823113; species=gorGor
---------------------------------------------CCTGGTTCGTGGCTCCGCctttttgccagatgctgaggaaagccctcgacctgtttgatctctccatccttatcgtgacctggaggctcaggaaggtctatttttaacctcatttcacggataaggtatccgagtctgtaaagaggcgaagctgcttgcgcaaggcgcacagcgggcgggtgggcgagccgaaggccggcgggcccgcggcgccaaacccgGGGTTGGCTCTCGCATCTGTCCCGGCCCCGCCAGAGGGGACCCCAGGGCCAGCAGATGGGGCCAGAGGGGCTGGGGGCCCGATCGGGGTCGTGCACGGGGTTTCTGCCCCGGCCCCGCCCGTCTGACCTCCTTCTCCCTCTTTATCCGGATGGTGCCCGCAAGGGAACTGCCACTGCGGACGGGTTGGACTGGTTTGGGAGGTGGCGGCCTGGGGGTGGGGCAGAGTTTGGCTG
>gene=chr20_822113-823113; species=panTro
TGGTCTGTGGACTTGGTTAGTCGAAA---TCTTGAAGACCAGGAGCCTGGTTCGTGGCTCCGCctttttgccagatgctgaggaaagccctcgacctgtttgatctctccatccttatcgtgacctggaggctcaggaaggtctatttttaacctcgtttcacggataaggtaaccgagtctgtaaagaggcgaagctgctttcgcaaggcgcacagcgggcgggtgggcgagccgaaggccggcgggcccgcggcgccaaaccc-gggttggctttcGCATCTGTCCCGGCCCCGCCAGAGGGGACCCCAGGGCCAGCAGATGGGGCCAGAGGGGCTGGGGGCCCGATCGGGGTCGTGCACGGGGTTTCTGCCCCGGCCCCGCCCGTCTGACCTCCTTCTCCCTCTTTATCCGGATGGTGCCCGCAAGGGAACTGCCACTGCGGACGGGTTGGACTGGTTTGGGAGGTGGCGGCCTGGGGGTGGGGCAGAGTTTGGCTG
>gene=chr20_822113-823113; species=papHam
TGGTCTGTGGACTTGGGTAGTCAAAATCTTCTTAAAGACCAGTAGCCTGGTTCGTGGCTCCGCctttttgccagatgctgaggaaagccctcgacctgtttga--tctccatccttatcatgacctggaggctcaggaaggtctatttttaacctcatttcacggagaaggtaaccgagtctgtaaagaggcgaagctgcttgcgcaaggcgcacagcgagcgggtggGCGAACTGAAggccggcgggcccgcggcgccAAATCCGGGGTTGGCTCTCGCATCTGTCCCAGCCCCGCCAGAGGGGACACCAGGGCCAGCAGATCGGGCCGTAGGGACTGGGGGCCCGATCGGGGTCGTGCATGGGACTTCTGCCCCGGCCCCGCCCGTCTGACCTCCTTCTCCCTCTTTATCCGGATGGTGCCCGCGAGGGAACTGCCACTGTGGACGGGTTGGACTGGTTTGGGAGGTGGCGGCCTGGGGGTGGGGCAGAGTTTGGCTG
>gene=chr20_822113-823113; species=ponAbe
---------------------------------------------------------------------GCCAGATGCTGAGG-AAGCCCTCGACCTGTTTGATCTCTCCATCCTTATCGTGACCTGGAGGCTCCGGAAGGTCtatttttaacctcatttcacggataaggtaaccgaatctgtaaagaggcgaagctgcttgcgcaaggcgcacagcgggcgggtgggcgagccGAAggccggcgggcccgcggcgccAAACCCGGGGTTGGCTCTCATATCTGTCCCGGCCCCTCCAGAGGGGACCCCAGGGCCAGCAGATGGGGCCAGAGGGGCTGGGGGCCCGATCGGGGTCGTGCACGGGATTTCTGCCCCGGCCCCGCCCGTCTGACCTCCTTCTCCCTCTTTATCCGGATGGTGCCCGCAAGGGAACTGCCACTGCGGACGGGTTGGACTGGTTTGGGAGGTGGCGGCCTGGGGGTGGGGCAGAGTTTGGCTG
>gene=chr20_822113-823113; species=rheMac
--------------------------------------------------------------------------------------------GACCTGTTTGA--TCTCCatccttatcatgacctggaggctcaggaaggtctatttttaacctcatttcacggagaaggtaaccgagtctgtaaagaggcgaagctgcttgcgcaaggcgcacagcgagcgggtgggcgaaccgAAggccggcgggcccgcggcgccAAATCCGGGGTTAGCTCTCGCATCTGTCCCAGCCCCGCCAGAGGGGACACCAGGGCCAGCAGATCGGGCCGCAGGGACTGGGGGCCCGATCGGGGTCGTGCATGGGGCTTCTGCCCCGGCCCCGCCCGTCTGACCTCCTTCTCCCTCTTTATCCGGATGGTGCCCGCGAGGGAACTGCCACTGTGGACGGGTTGGACTGGTTTGGGAGGTGGCGGCCTGGGGGTGGGGCAGAGTTTGGCTG
>gene=chr20_823303-824303; species=hg19
GATCAGtgccttatttatctattctgggacctgggaaagccacttctctgagtctcagtttctccatctgcacaacgACCCACAGGCTTGTGGGAGGTTATAGGGAGGATGGCACCCAGCAGAGATCCCTGCCTCCCCACCCCAATCCAGACTCACTCCCTTCTGGATTTTTGGATGTCTAGGTGGGgctgtccaatgtagcttcctaccatggatggaaatgctgtactctgtgctgccaaacacagtggcaactggccacatgtggctattgagaacttgaaatgccactagtgtagctcaggaactgaattttatgtttttatttcatttaaatttaaagttaaggttgaatagccacatgtggctgctggctattgagctggacagcacggGTCTAGATGGCTTGAACTGTAAGCCTTCTTGGGGAACACCCAGATTAAGTACCCGCCCCCTCCATTTTACAGATGAGAATGTTTGGGACTTGGTATGTGGGTTTT
>gene=chr20_823303-824303; species=bosTau
-CTTTGTGTCTTATTTACTGGCTCTGGAa------------acttctttgagtctcagtttctccatctgtaaaatgacccacagacttgttttgagattacgagaggatggAAGAC-----AGATTCCTCTCTTCCCTCCCCAGTCCAGACTCTTCC-CTCATGGTATTCTGGATGTCGAGGTGGGgctgtccagtatagctttttgctgcagatggaaatgctccaatctgtgctgtctagtagagtgaccactggccacatatgactattgagcacttaaaatgtggccaatgtgattcaggaactgaat--------tatatttactataaatttaaagttaaggctgagtagccatatgtggctagtggctattgaattagacaATATTGGTTTAGATGGCCTGA-----AGGTCCTCTTGAAGATCATCTTGATGGAGT--CCCTTTCCCCCATTTTATACATGAAAAGGTTCAGGACTTGGTCTATGGGTTTT
>gene=chr20_823303-824303; species=calJac
-----------------------------------------------------------------------------------------------------------------------------------------------------------------------------------------------------------------------------------------------------------------------------------------------------------------------------------------------------------------------------GGCTGGTGGCTATTGAACTGGACAGCACAGGTCTAGATGGTTTGGACTACATGTCCTCTTGAGGAACACCTAGATTAAGTACCTGCCCCCTCCATTTTACAGATGAGAATATTCGGGACTTGGTATATAGGTTTT
>gene=chr20_823303-824303; species=canFam
-atttgtgtcttatttatggactctgggacctaggatggtcacatctct-agtctcagtttcttcaactgtaaaatgacccacaggcttgttggaggatttc-gtgagacggcacaCAGGTAGGATCCCTGCCTTCCCACCCCAATCTAGA----CTC-CTCCTGTCATTCTGGGTGACGATGTGCGGCtgtccactatagccttctgctatggatgaaaat-ctctgatctgcactgtctgcacta--gactgctata-----gtggctgttgagcacttgaaatgtagttagtgtgattgaagaactgaagcggaaattattattcaatttaagtttaacgctaaggttgagta--------------gtagccattgaattagataacacagGTGTAGATGGTCTGAATGACAAGTCCTCTTGGGAATTACTGAGATAAAGT--CCTC--CTCTCATTTTACAGATGAGAAGTTTCAGGACTTGGTCTATGAATTTT
>gene=chr20_823303-824303; species=equCab
-acttctgtctcctctattggctctgggacctgcgttggtcacttctctgagcctcagtttctccatctgtaaaatgactcacacccttgttggtgggttacgagaggatggcccacagtgGAGGTTCCTGCTTCTCCACCCCACTCCGGAC-T-CTC-CCCCTGGAATGCCGGCTGTCTTGGTGGGgctgtcca-tacagctttcagctctggatggaaatgcgcttctctgtgctgtctagtacagtgaccactggccacatgtggctgctgagcccttgaaatatggctagtgtgattcaggatctgaattgtaagttttta-----------tttaaagctaaggttgagtagccatatgtggccagtggctattgaattagac-aCACGGGTCtagatggcttgaaatgcaagtccccttggggatcatccagacaaagt--ccct-tttcccattttacagacgagaaggttcaggACTTGGTTTATGGGTTTC
>gene=chr20_823303-824303; species=gorGor
AATCAGtgccttatttatctattctgggacctgggaaagtcacttctctgagtctcagtttctccatctgcacaacgaCCCACAGGCTTGTGGGAGGTTATAGGGAGGATGGCACCCAGCAGAGATCCCTGCCTCCCCACCCCAATCCAGACTCACTCCCTTCTGGATTTTTGGATGTCTAGGTGGGgctgtccaatgtagcttcctacc-tggatggaaatgctgtactctgtgctgccaaacacagtggcaactggccacatgtggctattgagaacttgaaatgccgctagtgtagctcaggaactgaattttatgtttttatttcatttaaatttaaagttagggttgaatagccacatgtggctgctggctattgagctggacagcA-GGGTCTAGATGGCTTGAACTGTAAGCCTTCTTGGGGAACACCCAGATTAAGTACCTGCCCCCTCCATTTTACAGATGAGAATGTTTGGGACTTGGTATGTGGGTTTT
>gene=chr20_823303-824303; species=panTro
aatcagtgccttatttatctattctgggacctgggaaagtcacttctctgagtctcagtttctccatctgcacaaCAACCCACAGGCTTGTGGGAGGTTATAGGGAGGACGGCACCCAGCAGAGATCCCTGCCTCCCCACCCCAATCCAGACTCACTCCCTTCTGGATTTTTGGATGTCTAGGTGGGgctgtccaatgtagcttcctaccatggatggaaatgctgtactctgtgctgccaaacacagtggcaactggccacatgtggctattgagaacttgaaatgccactagtgtagctcaggaactgaattttatgtttttatttcatttaaatttaaagttaaggttgaatagccacatgtggctgctggctattgagctggacagcacggGTCTAGATGGCTTGAACTGTAAGCCGTCTTGGGGAACACCCAGATTAAGTACCTGCCCCCTCCATTTTACAGATGAGAATGTTTGGGACTTGGTATGTGGGTTTT
>gene=chr20_823303-824303; species=papHam
aatcagtgccttatttatctactctggggcctgggaaagtcagttctctcaatctcagtttctccatctgcacaatgACCCACAGGCTTGTGGGAGGTTATAGGGAGGATGGCACCCAGCAGGGATCCCTGCCTCCCCACCCTAATCCAGACTCGCTCCCTTCTGGATTTTTGGATGTCTAGGTGGGgctgtccaatgtagcttcctaccatggatggaaatgctctactctgtgctgccaagtacagtgacaactggccacatgtggctactgagaacttgaaatgccactagtgtggctcgggaacggaattttatgtttttatttcatttaaatttaaagttaaggttgaatagccatatgtagctggtggctgttgagctggacagcacagGTCTAAATGGCTTGAACTGCATGTCCTCTTGGGGAACACCTAGATTAAGTACCCGCCCTCTCTGTTTTACAGATGAGAATGTTTAGGACTTGGTATATGGGTTTT
>gene=chr20_823303-824303; species=ponAbe
AATCAGtgccttatttatctattctgggacctgggaaagtcacttctctgagtctcagtttctccatctgcacaacgACCCACAGGCTTGTGGGAGGTTAAAGGGAGGAAGGCACCCAGCAGAGATCCCTGCCTCCCCACCCCAATCCAGACTCGCTCCCTTCTGGATTTTTGGATGTCTAGGTGGGgctgtccaatgtagcttcctaccatggatggaaatgctctactctgtgctgccaaacacagtggcaactggccacatgtggctattgagaacttgaaatgccactagtgtagctcaggaactgaattttatgtttttatttcatttaaatttaaagttaaggttgaatagccacatgtggctgctggctattgagctggacagcacagGTCTAGATGGCTTGAACTGTAAGCCTTCTTGGGGAACACCCAGATTAAGTACCTGCCCCCTCCATTTTACAGATGAGAATGTTTGGGACTTGGTATGTGGGTTTT
>gene=chr20_823303-824303; species=rheMac
aatcagtgccttatttatctactctgggacctgggaaagtcagttctctcaatctcagtttctccatctgcacaatgACCCACAGGCTTGTGGGAGGTTATAGGGAGGATGGCACCCAGCAGGGATCCCTGCCTCCCCACCCTGATCCAGACTCGCTCCCTCCTGGATTTTTGGATGTCTAGGTGGGgctgtccaatgtagcttcctaccatggatggaaatgctctactctgtgctgccaagtacagtgacaactggccacatgtggctactgagaacttgaaatgccactagtgtggctcaggaatggaattttatgtttttatttcatttaaatttaaagttagggttgaatagccatatgtggctggtggctattgagctggagagcacagGTCTAAATGGCTTGAACTGCATGTCCTCTTGGGGAACACCTAGATTAAGTACCCGCCCCCTCTGTTTTACAGATGAGAATGTTTAGGACTTGGTATATGGGTTTT
>gene=chr20_827044-828044; species=hg19
GGGAGAGGGGAAGGAAGGGGCTGGCACTGGGCTTCGAGGCCTCAGCTTCTTCCAGTCTCCCTCCAGGTCAGTTACCTACTAGGACACCCCACCTTGGCTAGTGGAGCAGCTAGGGCTAGAGCTGGGCCTACAAAGGGCGAAAGCGGGGGTGGCCTCTCTGGTGCCCCACGGTGGGCGTGGAGAGGGGGTGGGTGGCGCTTCCTTTCACAGGCTGCCTTGGCTGCAGCACTCAGAAACAGGAAGCTCTAATGGGGGCCCTGGTGACAGGTTTGATGTAGGTTTTATTTTAAGCATAAAGAGGAGATTTCCGTTGGACTGTTGACAAACATCCACATCAGCCCAGCTGTCCATCTCTCTGTCTGTCTGCCTGTCTACAACTAGCCCCCAGGGGCCTGGGATGGGCCTGGGCAGTTTGGGGAAGGAAGGGAAAATTGGGTTCTAGAAGAAGATGGTGTTCCAGCTCATGAGACTGGAGCTCATGATACTGGTGGGGAGACAAG
>gene=chr20_827044-828044; species=bosTau
GGGGAAAGGGAAGGAGGTGGCTGACACGGGGTT-TGAGATCTCGGCTCCTTCCTGTCTCCCTCCAAGTTAGTTACCTGCTAGGAGACCCCACCTTGGCTGATAGAGCAACT------AGGGCTGGGCACATAAAGGGTGAGAACCTGGATGGGCTCTGCCCCTGCTTCCCGAGGGAGGGGGGCAGGGCTGGGATGCACTTCCTCCTACTTGCTGCCTGGGCTACAGCACTCAGGAACAGGAAGCTCTAATGGGGGCCCTGGTGACAGGTTTGATGTAGGTTTTATTTTAAGCATAAAGAGGAGATTTCCGTTGGACTGTTGACAAACATCCAGGTCAGCCCAGCTGT--------CTGTCTG---------------ACAGTCCCCAGGGGACTTGACTGGGCTTGAGCCATTTGGGGAAAT-AGGGGAAATCAGGTTGTAGAAGAGGATGGTGTTCAAATCATTGAGG--GGagttcatggtacagattgggagacagg
>gene=chr20_827044-828044; species=calJac
GGGAAAGGGGAAGAAAGGGGCTGGCACTGGGCTTCGAGGCCTCATCTCCTTCCAGTCTCCCTCCACGTCAGTTACCTACTGGGAGACTCCACCTTGGCTGGTGGAGTGGCTAGGGCT--GGCTGGGCTTGTGAAGGGTGAAAGTGGGGGTGGCCTTTCTGGGGCCCCATGGTGGGAGTGGGGAGGGGGTGGGTGGCGCTTCCTTTCACAGGCTGCCTTGGCTTCAGCACTCAGAAACAGGAAGCTCTAATGGGGGCCCTGGTGACAGGTTTGATGTAGGTTTTATTTTAAGCATAAAGAGGAGATTTCCGTTGGGCTGTTGACAAATATCCAGGTCAGCCCAGCTGTCCATCCGTCTGTCAGTCTCCCTGTCTACAGCTAGCCCACAGGGGCCTGGGATGGGCCTGGGCAGTTTGGGGAAAGTAGGGAGAATTGGGTTCTAGAAGAGACTGG-GTTCCAGCTCATGAGACTGCAGctcatgatacagatggggagacaag
>gene=chr20_827044-828044; species=canFam
GGGGAAGGGGAAGGA--TGGCTGGCATTGGGCTGTGAGGT-------------------CCTCCAGGCTGCTTCCCTGCTGGGAGATGC--CCCTGGCCTCTAGTGCAGCCAG-GCGAGGGCGGGTCACACAGGGGGTGAAAGCCTGGGTGGCCTCTGCCCACCCCCGGGGTGGGAGCGGGGAGGGGCTGGGCGGGGCTTCCTCCTGCAGGCTGCCTTGGCTGCAGCACTCAGAAACAGGAAGCTCTAATGGGGGCCCTGGTGACAGGTTTGATGTAAGTTTTATTTTAGGCATAAAGAGGAGATTTCCGTTGGGCTGTTGACAAACATCCAGGGCAGCCCAGctgt--------ctgtctgtctgACAGTCTATGGTCAGCCCCCAGGGGATTGGGCTGGGCCTGGGCAGTGCAGGGGAACAA-GGGAAACTGGGTTATAGAAAGTGGTGCT---CCAGCTCATGAGAATGGagtccatgataaggatggggagacaag
>gene=chr20_827044-828044; species=equCab
GGGAAAGAAGGAGG---TGCCTGGCATTGGGCTTTGAGGTCTCAGCTCCTTCCCCTCTCCCTCCAGGTTAGTGACTTGCTGGGAGACTCC-CCTTGGC-----------CC------GGGG-------CACAAAGGGTGAAAGCCGGGATGGCCTCTGC---CCCGTGGGGTAGGCGTGGGGA-GGACT-GGTGGTGCTTCCTCCCGCA---------GCCTGCAGGACTGCGAAACAGGAAGCTCTGATGTGGGCCTTGGTGACAGGTTTGATGTAGGTTTTATTTTAAGCATAAAGAGGAGATTTCCGTTGGGCTGTTGACAAACATCCAGGTCAGCCCAGCTGT--------CTGTCTGTCTGACAGTCTATAACCAGCCCCCAGGGGATTGAGCTAGGCCTGAGTGGTTCAGGGAAACAAGGGGAAACTGGGTTATAGAAGATGGTGTT---CAAGCTCATGAGAATGGAGACCatgatacagatggggagacagg
>gene=chr20_827044-828044; species=gorGor
GGGAGAGGGGAAGGAAGGGGCTGGCACCGGGCTTCGAGGCCTCAGCTTCTTCCAGTCTCCCTCCAGGTCAGTTACCTACTAGGACACCCCACCTTGGCTAGTGGAGCAGCTAGGGCTAGGGCTGGGCCTACAAAGGGCGAAAGCGGGGGTGGCCTCTCTGGTGCCCCACGGTGGGCGTGGAGAGGGGGTGGGTGGCGCTTCCTTTCACAGGCTGCCTTGGCTGCAGCACTCAGAAACAGGAAGCTCTAATGGGGGCCCTGGTGACAGGTTTGATGTAGGTTTTATTTTAAGCATAAAGAGGAGATTTCCGTTGGACTGTTGACAAACATCCAGATCAGCCCAGCTGTCCATCTCTCTGTCTGTCTGCCTGTCTACAACTAGCCCCCAGGGGCCTGGGATGGGCCTGGGCAGTTTGGGGAAAGAAGGGAAAATTGGGTTCTAGAAGAAGATGGTGTTCCAGCTCATGAGACTGGAGCTCATGATACTGGTGGGGAGACAAG
>gene=chr20_827044-828044; species=panTro
GGGAGAGGGGAAGGAAGGGGCTGGCACTGGGCTTCGAGGCCTCAGCTTCTTCCAGTCTCCCTCCAGGTCAGTTACCTACTAGGACACCCCACCTTGGCTAGTGGAGCAGCTAGGGCTAGGGCTGGGCCTACAAAGGGCGAAAGCGGGGGTGGCCTCTCTGGTGCCCCACGGTGGGCGTGGAGAGGGGGTGGGTGGCGCTTCCTTTCACAGGCTGCCTTGGCTGCAGCACTCAGAAACAGGAAGCTCTAATGGGGGCCCTGGTGACAGGTTTGATGTAGGTTTTATTTTAAGCATAAAGAGGAGATTTCCGTTGGACTGTTGACAAACATCCAGATCAGCCCAGCTGTCCATCTCTCTGTCTGTCTGCCTGTCTACAACTAGCCCCCAGGGGCCTGGGATGGGCCTGGGCAGTTTGGGGAAAGAAGGGAAAATTGGGTTCTAGAAGAAGATGGTGTTCCAGCTCATGAGACTGGAGCTCATGATACTGGTGGGGAGACAAG
>gene=chr20_827044-828044; species=papHam
GGGAGAGGGGAAGGAAGGGGCTGGCACTGGGCTTTGAGGCCTCAGCTTCTTCCAGTCTCCCTCCAGGTCAGTTACCTACTAGGAGACCCCACCTTGGCTAGTGGAGCAGCTAGGGCTAGGGCTGGGCTTACAAAGGGCAAAAGTGGTGGTGGCCTCTCTGGTGCCCCACAGTGGGAGTGGAGAGGGGGTGGGTGGCGCTTCCTTTCACAGGCTGCCTTGGCTACAGCACTCAGAAACAGGAAGCTCTAATGGGGGCCCTGGTGACAGGTTTGATGTAGGTTTTATTTTAAGCATAAAGAGGAGATTTCCGTTGGACTGTTGACAAACATCCAGGTCAGCCCAGCTGTCCATCTCTCTGTCTGTCTGCCTGTCTACAACTAGCCCCCGGGGGCCTGGGATGCGCCTGGGCAGTTTGGTGAAAGAAGGGAAAATTGGGTTCTAGAAGAGGATGGTGTTCCAGCTCACAAGACTGGAGCTTGTGATACAGGTGGGGAGACAAG
>gene=chr20_827044-828044; species=ponAbe
GGGAGAGGAAAAGGAAGGGGCTAGCCCTGGGCTTCGAGGCCTCAGCTTCTCCCAGTCTCCCTCCAGGTCAGTTACCTGCTGGGAGACCCCACCTTGGCTAGTGGAGCAGCTAGGGCTAGGGCTGGGCCTACAAAGGGCGAAAGCGGGGGTGGCCTCTCTGGTGCCCCATGGTGGGAGTGGAGAGGGGGTGGGTGGCGCTTCCTTTCACAGGCTGCCTTGGCTGCAGCACTCAGAAACAGGAAGCTCTAATGGGGGCCCTGGTGACAG-------------------------ATAGAGAGGAGATTTCCGTGGGACTGTTGACAAACATCCAGATCAGCCCAGCTGTCCATCTCTGTGTCTGTCTGCCTGTCTACAACTAGCCCCAGGGGCCTTGGGATGGCTCTGGCTAG-TTGAGAAAAGAAGAGAATAATGGTTTGTAGAGGAGGAT-GTGTCCCAGCTCATGAGACTGGAGTTCATGATACTGGTGGGGAGACAAG
>gene=chr20_827044-828044; species=rheMac
GGGAGAGGGGAAGGAAGGGGCTGGCACTGGGCTTTGAGGCCTCAGCTTCTTCCAGTCTCCCTCCAGGTCAGTTACCTACTAGGAGACCCCACCTTGGCTAGTGGAGCAGCTAGGGCTAGGGCTGGGCTTACAAAGGGCAAAAGTGGTGGTGGCCTCTCTGGTGCCCCACAGTGGGAGTGGAGAGGGGGTGGGTGGTGCTTCCTTTCACAGGCTGCCTTGGCTACAGCACTCAGAAACAGGAAGCTCTAATGGGGGCCCTGGTGACAGGTTTGATGTAGGTTTTATTTTAAGCATAAAGAGGAGATTTCCGTTGGACTGTTGACAAACATCCAGGTCAGCCCAGCTGTCCATCTCTCTGTCTGTCTGCCTGTCTACAACTAGCCCCCAGGGGCCTGGGATGGGCCTGGGCAGTTTGGTGAAAGAAGGGAAAATTGGGTTCTAGAAGAGGATGGTGTTTCAGCTCACGAGACTAGAGCTTGTGATACAGGTGGGGAGACAAG
>gene=chr20_842487-843487; species=hg19
ctgattgcctatgcaattcccttcttttcctgttttttgttgaccaaaccctgattttattcccgatggtgatatatctagctaagtaagactttattcccagcctctcttacagctactggtggccagcgagtggaagttattcagtgagagacttctgaggactatccctagagggggccaatgcatctgggaggaaagcccatatactcttctttctccttcttcctatatggaactcaggcattatggcagcagccccagcagccatctaggatcaagaagtgaccttcaggatgaagacacatgataaggatgaagcaacatgaggctggaaggaacctgaaacattgatgataccatagagactgcagcagccctgggctgactcttccctgacttttttttttttttttttttttttttaagtcagccttttattttaggacaattttagatgtaagaatcattgcaaagatagtacagagagtgcctgcata
>gene=chr20_842487-843487; species=bosTau
ctggtttcctatgccattcccttctcttctttttctttgttggccaaaccctgattttatttctggtgccagtgtacccagcca--aaatgcta----cctagcctctcttacagctacctgtagccaatgagtggaagttgttaggt--gaggtttatgagaaatatccttagaagactcggatgcacctgagaaggaaaccaatgtgtcctctttca----tcttcctacatggaaatcaggcattaaggcaggagcctcagcagccatcttgggtcagaaag-gacctggaggatgaaaccacgtggtaaggacgaagcagcatgaagctggaaggaacctgagacattgacgacactgtggaggctgcaccagctccggctcaaatcttttcagacttctt----------------ttTAAAAATAA---TTC-------------ttttagatttaaggcctattacaaagataatacagagagctcctatata
>gene=chr20_842487-843487; species=calJac
ctggttgcctatgcaattcccttctttctccgttttttattgatcaaaccctgactttattgctgatggtgatatatctagctaaataagac--tattcccagcctctcttacagctactggtggccagcgagtggaagtttttcagtgagagacttctgaggactacccctagagggggctgatgcagctgggaggaaagcccatttgcccttctttctccttcttcctatgtgagactcaggc---atggctggagccccagcagccatcttggatcaagaagtgaccttgaggatgaagacacatgataaggatgaaggaacatgagactggaaggagcctgaaacgttgatgatgccacggagactgcaccagtcctgggctgactcttctctgattt-------------ttttttattttaagtaagccttttattttaggacactttcagatgTaagact---tgcaaatatagtacagagagtgactgcata
>gene=chr20_842487-843487; species=canFam
ccagtttcctatggaattcccttctctcctttttctttgttgaccaaaccctgattttatttc-agttgcaatgtatacagtta--gaagactacattctcaacctctcttgcagctactgatgggcaatggttcgaagttgttaggt--gaggtttctgggaaatatccttggaagacactgatgcagctggta-gaaagccgactcgcccttctttctccttcttcctacatgggactcaggcattatggctggagccccagcagccgttttggatccagaattgatcttgaggatgaagccacaaggtaagaatgaagcaacgcgaaactagagagaaTGGGAGATGTTGATCATACCGTAGAGACTGCATCAGTCCTGGCCTGGGTCTTT-CAGACTTCtt------------------ttttaatacacttttaattttacaatagcttttgattcaacaattattgcaaagatagcacag--agtttctatgta
>gene=chr20_842487-843487; species=equCab
ctaattgcctatgcagttcccttctctcctttcacttttttgaccaaaccctgatgttatcct-ggtggcaacatacccagcta--aaacactacattctcagcctctcttgcagctactggtggccaatgaatggaagttgttaggt--gaagattctgggaaatatctttagaagacactgatgcagctgggaggaaagccaatttgcccttccttctccttcttcctacatgggactcaggcattatggctggagccccagcagccatcttggatcaagaagtgaccttgacgatgaagccgtatagtaaggatgaagcaacacaaagctagaaggaacctatgacgttgatgacaccgtga-------accagccctgacctggatctttccagacttctt----------------ttTTCaaatgaactttttatttcagaacagttttggatttaagaattgttgcaaatatagtatgg--agttcctatata
>gene=chr20_842487-843487; species=gorGor
--------------------------------------------------------------------------------------------------------------------------------------------------------------------------------------------------------------------------------------------------------------------------------------------------------------------------------------------------------------------------------------------------------------------------------------------------------------------------------------------------------------------
>gene=chr20_842487-843487; species=panTro
CTGATTGCCTATGCAATTCCCTTCTTTTCCTGTTTTTTGTTGACCAAACCCTGATTTTATTCCCAATGGTGATATATCTAGCTAAGTAAGACTTTATTCCCAGCCTCACTTACAGCTACTGGTGGC----GAGTGGAAGTTATTCAgtgagagacttctgaggactatccctagagggggccaatgcatctgggaggaaagcccacttgctcttctttctccttcttcctatatggaactcaggcattatggcagcagccccagcagccatctaggatcaagaagtgaccttcaggatgaagacacatgataaggatgaagcaacatgaggctggaaggaacctgaaacattgatgataccatagagactgcagcagccctgggctgactcttccctgacttttTTTTtttttta-----------aagtcagccttttattttaggacagttttagatgtgagaatcattgcaaagatagtacagagagtgcctgcata
>gene=chr20_842487-843487; species=papHam
ctggttgcctatgcagttcccttctttccctgttttttgttgaccaaatcctgattttattcctcatggtgatatatccagctaaatatgactttattcccagcctctcttacagctactggtggccagtgagtggaagttattcagcgagaggcttctgaggactaccgctagagggggccgatacatctgggaggaaagcccatttgctcttctt----cttctccctacatggaactcaggcattatggcaggagccccagcagcaatcttgaatcaagaagtgaccttgaggatgaagacacatgataaggatgaagcaacatgaggctggaaggaacctgaaacattgttgataccacagagactgcagcagccctgggctgactcttccctgattttttttTTTTTTTT-------------------------------------------------------------------------------------
>gene=chr20_842487-843487; species=ponAbe
ctgattgcctatgcaattcccttcttttcctgttttttgttgaccaaaccctgattttattcctgatggtgatatatccagctaagtaagactttatccccagcctctcttacagctactggtggccagcgagtggaagttattcagtgagagacttctgaggactacccctagagggggccaatgcatctgggaggaaagcccatttgctcttctttctccttcttcctacatggaactcaggcattatggcaggaatcccagcagccatctaggatcaagaagtgatct-------------------tgaggatgaagcaacatgaggctggaaggaacctgaaacattgatgataccatagagactgcagcagccctgggctgactctttcctgactttttttTTtttttt----------aaagtaagccttttattttaggacagttttagatgtaagaatca-tgcaaagatagtacagagagtgcctgcata
>gene=chr20_842487-843487; species=rheMac
ctggttgcctatgaagttcccttctttccctgttttttgttgaccaaatcctgattttattcctcatggtgatatatccagctaaatatgactttattcccagcctctcttacagctactggtggccagtgagtggaagttattcagcgagaggcttctgaggactaccgctagagggggccgatacatctgggaggaaagcccatttgctcttctttctccttctccctacatggaactcaggcattatggcaggagccccagcagcaatcttgaatcaagaagtgaccttgaggatgaagacatatgataaggatgaagcaacatgaggctggaaggaacctgaaacattgttgataccacagagactgcagcagccctgggctgactcttccctgatttttTTTTTTTTTTT------TTTTTAAGTAAGACTTTTATTTTAGGAca--------------------------------------------------
>gene=chr20_868311-869311; species=hg19
GTTCCCCTGATGCCCATTTGCTTATAAATGCAAAGACTCTCTGATAGTGTGGACAAGAACCTGGTAACTGTGGTTGTTTCTGGGAAAGGAATCGTAGATAGCACCAGATTTATTTATTTGCAAAGAAGTAAAGCCAATAAAGTTTACCggatgaatagtatggtgggtgaattagatctcaataaagctgttaaaaTTTACGAGATAAATAaaagaaggaggaaggaaggaaggaaggaaggaaagggaaagaaagaaTCAGGGTGTCCTGGGCCCCAGGAAGATGCCTATCCCCTGTCCCACCCAGTGCAGGGGCCAGGCAATGTGTTTGCCTGGCTCCTAGcccagccccgtatccactctcatttccagcctcagtctagactccaaccctggtttcagtccttccccagcaggggctattcccagctctagtttcagccctaactccCAGGATACCTccttgccccaatcctaatccaagctcctaggtctggctg
>gene=chr20_868311-869311; species=bosTau
GTTCCCTTTGTGTTTATTTGCTTATAAATGCTGAGACTCTCTGCTAATACAGACAAGAAACATATCACTGTGGTTGTTTCTGGGAAGGAGAGTGTAGGTGAGATTATATTTATTTATTTACAGATATGTAGATCAAATAAGATGTACAGGGTGAATTGTATGTTATCCAAATGGTGATTCAGAAAAGCTGTTAAAATCTATAaaataaataaaggaaga-------tagaaaagag---agaaagaaGAGAGGAAAAATCAGGGTTTCCCACGTCCCAGGAAAATGCCTGTCTCCTGTCTCACTCAGGACAGTGGTCAGGCCCCATGCCTGcctagcccctagcctgccccagtgtccaccttcactctcagctttagtctgatctcctaccctggtttcaggcttgccctagccctgg---------ac----gtgccagctctagcccccctagtgccccctcactccagtctt----caggcctctacctctggccc
>gene=chr20_868311-869311; species=calJac
GTTCCCCTGATGCATATTTGCTTATAAATGCAAAGACTCTCTGATAGTGCAGATGAGAACCCGGTAACTGTGGTTGCGTCTGGG-----------------------------------------------------------------------TAGTATGGTGGGTGAA-TAGATCTCAATAAAACCGTTAAAATTTGTGagataaataaaagaaag-------aggaaaggaaggaaggaaagggaaagaaagaaTCAGGGTGTCGTGAGCCCCAGGAAAATGCCTATCCCCAGTCCCACCCAGTGCAGGGGCCAGGCCATGTGCCTGCCTGGCccctagcacagccccatacccactctagtttccagcctcagtctggactccaaccctggtttcagtccttccccagcaggggctagtcccagctctagtttcagctctaactcccagaatacctccttgccctagtcctaatccaagctcctagctctggcca
>gene=chr20_868311-869311; species=canFam
GTTCCCCTCAAGTGTATTTGTTTATAAATGCCGAGACTCTCTGCCAGTACAGACGAGGAGCTGGCAG-TGTGGTTGCTTCTGGGAAAGGGAATGTGGATAAGATTGGATTTACTTATTGGCAAATAAGTAAATCAAAAAAAAtttacagggtgaattgtacagtatgtaaactgtagctcaataaagctgttaaaaTTTATAAAATGaagaaagaaagg-------aaggaagaaaaaaagagagaacagagaaagaaTCAGTGTGTCCTGAGCCTCAGGAAAATGTCCATCTCCTATCTCGCCCAGGG---------------GTGCCTGCCTGGCccccagccc-------------------------------------accccagccctggctctcgt-------------------------------------------------------------------------------------------------
>gene=chr20_868311-869311; species=equCab
GTT-CCCTTGTGCATATTTGCTTATAGAGGCAGAGA--GTCTGCTGGTGCAGACCAGAAACTGATAACTGCGGTTGCTTCTGGGAAGACAAATTCGGATGAGGTCAGATTTGCTGATTTACAAATAAGGGCAGCAAATAAAAtttacagggtgaattgtatggtatgtaaattatagcttgataaagctgttaaaacttataaaataaataaataaagg-------aagaaagaaagaaagaaagaacggagaaagaaTCAGGGTGTCCTGAGCCCCAGGAAAATGCCTGTCCCTTGTCACGCCCAGGG---TAGccaggccctgtgcctgcccagcccccagcccggcccagtggccg-cttcactcctagcttcggtctg-tctcctaccctggcttcagtcctaccccagctctga---------gctcctgctccagccctggcccccacagcgctcactcgctccagccctagctt-ggcctgtagctctggccc
>gene=chr20_868311-869311; species=gorGor
GTTCCCCTGATGCCCATTTGCTTATAAATGCAAAGACTCTGTGATAGTGTAGACAAGAACCTGGTAACTGTGGTTGTTTCTGGGAAAGGAATCGTAGATAGCACCAGATTTATTTATTTGCAAAGAAGTAAAGCCAATAAAATTTACtggatgaatagtatggtgcgtaaattagatctcaataaagctgttaaaaTTAACGAGATAAATAaaagaagg----aggaaggaaggaaggaaggaaagggaaagaaagaaTCAGGGTGTCCTGGGCCCCAGGAAGATGCCTATCCCCTGTCCCACCCAGTGCAGGGGCCAGGCAATGTGCTTGcctggcccctagcccagccccgtatccactctcatttccagcctcagtctagactccaaccctggtttcagtccttccccagcaggggctattcccagctctagtttcagccctaactccCAGGATACCTccttgccccagtcctaatccaagctcctaggtctggccg
>gene=chr20_868311-869311; species=panTro
GTTCCCCTGATGCCCATTTGCTTATAAATGCAAAGACTCTCTGACAGTGTAGACAAGAACCTGGTAACTGTGGTTGTTTCTGGGAAAGGAATCGTAGATAGCACCAGATTTATTTATTTGCAAAGAAGTAAAGCCAATAAAGTTTACCggatggatagtatggtgggtgaattagatctcaataaagctgttaaaaTTTACGAGATAAATAaaagaagg--------aggaaggaaggaaggaaagggaaagaaagaaTCAGGGTGTCCTGGGCCCCAGGAAGATGCCTATCCCCTGTCCCACCCAGTGCAGGGGCCCGGCAATGTGCTTGCCTGGCCCCTAGCCCAGCCCCGTATCCACTCTCATTTCCAGCCTCAGTCTAGACTCCAACCCTGGTTTCAGTCCTTCCCCAGCAGGGGCTATT----------------------------------------------------------------------------
>gene=chr20_868311-869311; species=papHam
GTTCCCCTGATGCCTATTTGCTTATAAACGCAAAGACTCTCTGACAGTGCAGACAAGAACCTGGTAGCTGTGGTTTCTTCTGGGAAAGGAAGCGTAGATAGCACCAGATTTATTTATTTGCAAAGAAGTaaaaccaataaaatttacagggtgagtagtatggtgggtgaattagatctcaataaagctgttaaaaTTTATGAGATAAATAAAAGAAGG-------AGGAAAGGAAGGAAGGAAAGGGAAAG--AGAATTAGGGTGTCCTGGGCTCCAGGAAAATGCCTATCCCCTGTCCCACCCAGTGCAGGGGCCAGGCAATGTGCCTGCTTGGCCCATAGCCCAGCCCCATACCCAATCTCATTTCCAGCCTCAGTCTGGGCTGCAATCCTGGTTTCAGTCCTTCCCCAGCAGGGGCTATTcccagctctagtttcagccctaactcccagaatacctccttgccccagtcctaatccaagctcttagctccggcag
>gene=chr20_868311-869311; species=ponAbe
GTTCCCCTGATGCCTATTTGCTTATAAACGCAAAGACTCTCTGATAGTGTAGACAAGAACCTGGTAACTGTGGTTGTTTCTGGGAAAGGAATCGTGGATAGCACCAGATTTATTTATTTGCAAAGAAGTAAAGCCAATAAAATTTACtggatgaatagtatggtgggtgaattagatctcaataaagctgttaaaaTTTATGAGATAAATAaaagaagg--------aggaaggaaggaaggaaagggaaagaaagaaTCAGGGTGTCCTGGGCCCCAGGAAGATGCCTATCCCCTGTCCCACCCAGTGCAG------CACA------TTGCCTGGCCCCTAGCCCAGCCCCGTAACCACTCTCATTTCCAGCCTCAGTCTAGACTCCAATCCTGGTTTCAGTACTTCCCCAGCAGGGGCTATTCCCAGCTCTAGTTTCAGCCCTAACTCCCAGGATACCTCCTTgccccagtcctaatccaagctcctaggtctggccg
>gene=chr20_868311-869311; species=rheMac
GTTCCCCTGATGCCTATTTGCTTATAAACGCAAAGACTCTCTGACAGTGCAGACAAGAACCTGGTAGCTGTGGTTTCTTCTGGGAAAGGAAGCGTAGATAGCACCAGATTTATTTATTTGCAAAGAAGTaaaaccaataaaatttacagggtgagtagtatggtgggtgaattagatctcaataaagctgttaaaaTTTATGAGATAAATAAAAGAAGG-------AGGAAAGGAAGGAAGGAAAGGGAAAG--AGAATTAGGGTGTCCTGGGCCCCAGGAAAATGCCTATCCCCTGTCCCACCCCGTGCAGGGGCCAGGCAATGTGCCTGCTTGGTCCGTAGcccagccccatacccaatctcatttccagcctcagtctgggctgcagccctggtttcagtctttccccagcaggggctattcccagctctagtttcagccctaactcccagaatacctccttgccccagtcctaatccaagctcctagctctggcag
>gene=chr20_895243-896243; species=hg19
CTTAGGGACTCTGAAGAGTCCCATCTCAGACCCCCCAGGATGTCTCCTGTACCCTCATGCCCCGCCAGGGCCAAGCCTGCTTTGCACACCTCTGTAGTCAGTGCTTCTCCGAGGGTACACAATAGGTGCTCACACTGCTGAAAGACGAAAGCATGACAGGGCATTCTACAGCAGCCCTGGTcttgggccaaaaccacagtggcatcctcagctccttgcttcctcccactccgcatccaattcaccagcagagctgatgggctctacctccagaacccaccagaatcttactggccacaccccctcctagccccgttctgctccaggcctccggtaccttgcacctgatggctgcagcggccacctctttgggcttcttccttccaccctgcctcctacagtctatgctgttgaaatcgaatcacgggtgtctgtctctgctcacaaccttgcagtggctcccatgacactcagaacaaaagctgaagtccttccagtgg
>gene=chr20_895243-896243; species=bosTau
-------------------CCCATCTTGGACATCATAGGATGCTTT------CCTCAC-CCCACCcagggctgaacctgctttgttcacc--------cggtttcttgcctagagcacgcagtagatgctcagaatgctgaaagatgaG-----GGCAGGGGATCCTAGAGTGGCCCTGGCAttgggccaaaatggcaatggggtcctcagccccctcatctctgccaccccatatccagttcatcagcagagcccattaacttccccttcagaatatactagtatctgactggccacaccccctcctgctcctgtctcacgtcacgcctccatcacttattgcc------------tggtctctaccttgggctcccagcatcaaatctgtcccttatagtctattctgttaaaactaactcaggtgtgtct-cacctgctcaaaaccctgcaatggctcctgtgaagctcagaggacgagccaaagttcttccggtgg
>gene=chr20_895243-896243; species=calJac
CTTAGGGGCTCTAAAGAGTCCCATCTCAGACCTCCCAGGATGTCTCTTGTGCCCTCATGCCCTGCcagggccaaatctgccttgtgcacctctgtactcagtgcttcccgaagagtacacagtaggtgctcagactgctgaaagatgaaagaatGACAGGGCATTCTACAGCAGCCCGGGTCTTGGGCCAAAACCG------------AAGctccttgcttccttccactccacat-caattcaccagcagagctgatgggctgcacctccagaacccaccagaatctgactggccacactccctgccagccctattttgctgcaggtgtccaa-acctcatgcctggtggctgctgcggccacctctttgag-tttttgcgtctgccctgcctcctacagtccatgctgttcaaatcaaatcaggggtgtcagtccctgttcaaaagcctgcagtggcttccatgacactcagaat-aacgccgaagtccttccagtgc
>gene=chr20_895243-896243; species=canFam
CTTAGGGGCTCCTGCCAACCCCATCTTGGAACACACAGGACACCTTTCCCACCCCCATGCCTGTGCCAGGCCACACCAgcttcattcatctctgtacccagtgccttgtcaagggcacaccat--gtactcagagtgccaaaagatgaa-----GACAGAAGACCCTAGAGTGGGCCTGGCCTTGGTCCAGAACAGGGggagtgtcctcaactcctcactctctgccaccctgtacccaatgcatcagcagggtcga-ttagccccctctcagaataaagcagaat-----------------ctccctgcccggtcctgccccaagcctccatcacctattgcctggcagctgag-cagcctcttcctcgggctcccagcatgcaccctgccccctacagtgtatcctgttcagaccaagtcagctgtgtct-cccccgctccaagagctgcactggctcctgtgatgctcagagcaagagccagagtcctcccagcag
>gene=chr20_895243-896243; species=equCab
CTTAGGGGCTCCGGTCAGCCCCATCCTGGACCCCGCAGGACGCCTTTCCTGCCCCCATGCCCACCCACggccaagcccacctccgtcgcctctgcaccctatgcctcacctagggcacacagtaggtgctcagagtgctaaaagatgaG-----GACAGAATGTCCTAGAGCAGCCCTGGCcttgggctgaaacggtggtggagtcctcaactcctagacctctgccaccccatatccaattcatcagcggggctggttaactcacccttcagaatattccagaatctgatgggacacacgccctccccg-cccgtcctgctccaggcctccgttgtctcttgcctgaggccgcag-cagctcctccctg-ggctcccagcatccatcctgccctctatggcctcttccgttaaaactgaagctggtgtgtct-ttcccgctcaaaaccctgcagtgtctcccaagtcgctcagagcaagacccagcgtccttccagtgg
>gene=chr20_895243-896243; species=gorGor
--------------------------------------------------------------------------------------------------------------------------------------------------------------------------------------------------------------------------------------------------------------------------------------------------------------------------------------------------------------------------------------------------------------------------------------------------------------------------------------------------------------------
>gene=chr20_895243-896243; species=panTro
CTTAGGGACTCTGAAGAGTCCCATCTCAGACCCCCCAGGATGTCTCCTGTACCCTCATGCCCCGCCAGGGCCAAGCCTGCTTTGCACACCTCTGTAGTCAGTGCTTCTCCGAGGGTACACAATAGGTGCTCACATTGCTGAAAGACGAAAGCATGACAGGGCATTCTACAGCAGCCCTGGTcttgggccaaaaccacggtggcgtcctcagctccttgcttcctcccactccgcatccaattcaccagcagagctgatgggctctacctccagaacctactggaatcttactggccacaccccctcctagccccgttctgctccaggcctccggtaccttgcacctgatggctgcagcggccacctctttgggcttcttccttccaccctgcctcctacagtctatgctgttgaaatcaaatcacgggtgtctgtctctgctcacaaccttgcagtggctcccatgacactcagaacaaaagctgaagtccttccagtgg
>gene=chr20_895243-896243; species=papHam
CTTAGGGACTCTCAAGAGTCCCAAATCAGACCTCCCAGGATGTCTCTTGTGCCCTCATGCCCTGCcagggccaagcctgccttgcacacctctgtagttggtgcttcgctgagggtacacagtaggtgctcgcactgctgaaagatgaaAGCGTGACAGGGCATTCTACAGCAGTCCTGGTcttgggccaaaaccacagtggcgtcctcagctccttgcttccttgcactccacatccaattcaccagcagagctgatgggctctacctccagaacccaccagaatcggactggccacaccccctcccagttccgttctgctccaggcctccggtacctcgcacctggtggctgcagcggccatctctttggacttcttgcttctaccctgcctcctacagtctatgctgttcaaatcaaatcaccagtgtct---------------cttgcagtggctcccacaacactcagaacaaaagctgaagtccttccagcgg
>gene=chr20_895243-896243; species=ponAbe
CTTAGGGACTCTGAAGAGTCCCATCTTAGACCCCCCAGGATGTCTCCTGTGCCCTCATGCCCCGCcagggccaagcctgctttgcacacctctgtagtcaatgcttcgccgagggtacacagtaggtgctcaCACTGCTGAAAGACGAAAGCATGACAGGGCATTCTACAGCAGCCCTGGTcttgggccaaaaccacagtggcgtcctcagctccttgcttcctcccactccgcatccaattcaccagcagagctgatgggctctacctccagaactcaccagaatcttactggccacaccccctcccagccctgttctgctccaggcctccggtaccttgcacctgatggctgcagcggccacctctttgggcttcttccttccacgctgcctcctacagtctgtgctgttcaaatcaaatcacgggtgtctgtctctgctcacaaccttgcagtggctcccgtgacactcagaacaaaagctgaagtcctttcagtgg
>gene=chr20_895243-896243; species=rheMac
CTTAGGGACTCTCAAGAGTCCCAAATCAGACCTCCCAGGATGTCTCTTGTGCCCTCATGCCCTGCcagggccaagcctgccttgcacacctctgtagttggtgcttcgctgagggtacacagtaggtgctcgcactgctgaaagatgaaAGCGTGACAGGGCATTCTACAGCAGTCCTGGTcttgggccaaaaccacaatggcatcctcagctccttgcttccttgcactccacatccaattcaccagcagagctgatgggctctacctccagaatccaccagaattggactggccacaccccctcccagtcccgttctgctccaggcctccggtacctcgcacctggtggctgcagcggccatctctttgggcttcttgcttctaccctgcctcctacagtctatgctgttcaaatcaaatcaccggtgtct---------------cttgcagtggctcccacaacactcagaacaaaagctgaagtccttccagcgg
>gene=chr20_921242-922242; species=hg19
aacttaccactcaccagctgcgggctggtttcttcctaggcctgatctcatttaatcctcaccatggcccagcaatgaaggccctactgatgtcagtcccattttacagacaagaatacagaggcccatgaggcgtcggaggacattctccaaagGGCATGTTCTTGAGCTCAGCTTCCTTCCAGCACAGCCTTTCATCAGGGCTTGGACCTTCATcccattatatgtccagcattattcataggctgaggacacagaagtgaacaaagtagatagaaatctggacctcgaggggctgcgactctagtgggagaaaatgggcaataaacacacaaacacgtaaatatacaaaaggagtttggtgaaggatgagtgacatgaagacagcaggtcaggatgctgcggtgggtgaagggaggaggtggtgctgtgcatcttgaggttggaggaaacctctctgacatggagctgaaagtgctgcagcaaacgagtgagccacg
>gene=chr20_921242-922242; species=bosTau
--------------------------------------------------------------------------------------------------------------------------------------------------------------------------------------------------------------------------------------------------------------------------------------------------------------------------------------------------------------------------------------------------------------------------------------------------------------------------------------------------------------------
>gene=chr20_921242-922242; species=calJac
--------------------------------------------------------------------------------------------------------------------------------------------------------------------------------------------------------------------------------------------------------------------------------------------------------------------------------------------------------------------------------------------------------------------------------------------------------------------------------------------------------------------
>gene=chr20_921242-922242; species=canFam
cgcttagcacttgccgggcatgggctgattgctgcaga-gcctcatctcactgaatcctcatgatgatccatcaaggaaggcactgctggcgtcagccccattttacagaagagCCCCAAGAGGG---------GTCTGAGGATGCTTTCCAAGAGGTGGGATCTTGGCATAAGCCTCTT-------CCACCTTTTCTTGGG--CTGTGCCTTCATcccactatgtgccgggcattattcgtgggctgaggacacagcagcaaacaaaatagatggaaatcccagcctcatgatgctgaaaatctagtggg-gaaaacaggcaataaacacataagcaaataaaCACA--------------------------------------------------------------------------------------------------------------------------------------------------------
>gene=chr20_921242-922242; species=equCab
cacctaccactcccaggcc--gggctgattgctccacaggcctgatctcacttaatccttgtgatgaccc-ccaaggaagacactgcagcggtccgtcccatgttacagacgagacgacagaggaccgtagg-catctgaggaccctttccaaagGGCAGAACCTGGAGATCAGCTCCCCCTA-GCGCAGCCTTCCTCGGGG--CTCTGCCTTCATcctactctgtgccaggcactattgatgcgctgaggacacagtagtgaacaga-cggatggagatctgggccttgtggagctggtgttctagtggg-gaaaacaggcagtaaacacacagacacgt--------aagaggagttcagaaaaggatgagtgacatgaggac---aagtcaggaagcttccctgggcaagaggaagaggtggggccatgaattttgatatgagaggaaacctccctgacagggaactgagggca-------aaaggagggagccaca
>gene=chr20_921242-922242; species=gorGor
AACTTACCACTCACCAGTTGCGGGCTGGTTTCTTCCTAGGCCTGatctcatttaatcctcaccatggcccagcaa-gaaggccctactgatgtcagtcccattttacagacaagaatacagaggcccaTGAGG-------------------------------------------------------------------------------------------------------------------------------------------------------------------------------------------------------------------------------------------------------------------------------------------------------------------------------------------------------------------------------
>gene=chr20_921242-922242; species=panTro
aacttaccactcaccagctgtgggctggtttcctcctaggcctgatctcatttaatcctcaccgtggcccagcaaggaaggccctactgatgtcagtcccattttacagacaagaacacagaggcccaggaggCATCGGAGGACATTCTCCAAAGGGCATGTTCTTGAGCTCAGCTTCCTTCCAGCACAGCCTTTCATCAGGGCTTGGACCTTCATCCCCctatatgtccagcattattcatgggctgaggacaaagaagtgaa-aaagtagatagaaatctggacctcgaggggctcttccacgagtgg-a-aaaatgggcaataaacacacaaacacgtaaatACACAAAAG--------------------------------------------------------------------------------------------------------------------------------------------------
>gene=chr20_921242-922242; species=papHam
cacttaccactcaccagctgcgagctggttgctttctaggcctgatctcatttaatccttgccatggcccagcaatcaaggcactactgatgtcagtcccattttacagacaagaatacagaggcccaTGATGCGTCGGAGGACATTCTCCAAAGGGCATGTTCTTGAGCTCAGCTTCCTTCCAGCACAGCCTTTCATCAGGGCTTGGAGCtttattccattatatgtccagcattattcataggctgaggacacagcagtgaacaaagtagatagaaatctggacctccaggggctgtgactctagcaggagaaaatgggcaataaacacacagacaagtaaatattcaaaaggagtttggtgaaggatgagtgacatgaagacaggaggtcaggatgctgcggtgggtgaagggaggaggtggtgctgggcatctcgaggtcggaggaaacctctctgacacggagctgaaagcattgcagcaaacgaacgagccacg
>gene=chr20_921242-922242; species=ponAbe
aacttaccactcaccagctgcaggctggttgcttcctaggcctgatctcatttaatcctcaccatggcccagtaatgaaggccctactgatgtcagtcccattttacagacaagaatacagaggcccaTGAGGCGTCGGAGGGCATTCTCCAAAGGGCATGTTCTTGAGCTCAGCTTCCTTCCAGCACAGCTTTTCATCAGGGCTTGGACCTTAATTccattatacgtccagcattattcataggctgaagacacagaagtgaacaaagtagatagaaatctggacctcaaggggctgcgactctagcaggagaaaatgggcaataaacacacaaacacgtaaatatacaaaaggagtttggtgaaggatgagtgacatgaagacagcaggtcaggatgctgcagtgggtgaagggaggaggtggtgctgtgcatctcaaggtcggaggaaagctctctgacatggagctgaaagcattgcagcaaacgagtgagccacg
>gene=chr20_921242-922242; species=rheMac
cacttaccactcaccagctgcgaactggttgctttctaggcctgatctcatttaatccttgccatggcccagcaatgaaggcactactgatgtcagtcccattttacagacaagaatacagaggcccaTGACGCGTCGGAGGACATTCTCCAAAGGGCATGTTCTTGAGCTCAGCTTCCTTCCAGCACAGCCTTTCATCAGGGCTTGGAGCTTCATTccattatatgtccagcattattcataggctgaggacacagcagtgaacaaagtagatagaaatctggacctccaggggctgcgactctagcaggagaaaatgggcaataaacacacagagaagtaaatatacaaaaggagtttggtgaaggatgagtgacacgaagacaggaggtcaggatgctgcggtgggtgaagggaggaggtggtgctgtgcgtctcgaggtgggaggaaacctctctgacacggagctgaaagcattgcagcaaacgagtgagccaca
>gene=chr20_933188-934188; species=hg19
ATTTAAAGATCAGTTTTCAAAATGTCTCCTAAGTATTTCATTTTTGTTTTTCTCGACTTGGTAGTATATTCCCATGGCTAAAAATTCAAAAGGGACCAAAGATAAAGGTAAGcctcctctctttccatccactctaacctctccccacccagagccatcactgttactggtttctagagtgttttgtcacctgtaggttttgtgcattcatgaatcgtacacacgtgtattttccctccttcccgtccccccgcgtgggggcttactatgcgcgctgttctgcaacttgcttttttcacttggcaattcgtctcagggactgccccgtcattgtgtcaaatccttcctcgtggtgcttctcggccatgcggtgttgcactgagtgctgtgacattgtatcgcaatgcctgtcctctagatatttaggatgtttccagcattttgtgatcatacacaggactgcagggaacagctgtgtaagcaggtacacttgttctgca
>gene=chr20_933188-934188; species=bosTau
ATTTAATGACCAGTTTGCAAAATGTCTCCAAAGTATTTCATTTTTACTTTT-TGGACTTGGTAATATATTTCTATCTCTTAAAAGTTAAAGGGAAC--AAGAGAAAAGCAAATCTC----TTTTCCATGCCCTTTAACCGCAGCCC----------------------------------------------------------------------Aagcacac--------------------------------------------cacactctgctgtgcaagtagcctttcccaggtaacagtgggtctcgg-gagcactctgccagcacatcgcctgcttcctcaag---tttcctagctgcacagcattccattgcaagctatgcgattgtagtgtaacagatctcttagatatgttca-gatgtttccaatattttgtgatcacacatagc-ctgcaaggaatagccaagta-ccgtgtatgcttgtcccttt
>gene=chr20_933188-934188; species=calJac
ATTTAAAGATCAGTTTTCAAAATGTCCCCAAAGTGTTTCCTTTTTACTTTTCTCGACTTGGTAATATAT--CCATGGCTAAAAATTCAAAAGGAACCAAAGAGAAAAGTCAGTCttctctctttccaccctctctaacttcttcccacccaga-ccatctctgttactggtttctagagtgttttgtcacctgtaggttttgcgcattcatgaatcatacacacatgtattttcactcctgcccttccccccacatgggggcttactaggcatgctgttctgcaactcgcttttttcacttaataattcatctcagggactgcctggtcattgcgtcaaatgcttcctcacagtgcttctcagccacgcgttgttgcactgagcgctgtgagattgcatcgcagtgtctctcctgtagatgtttaggatgtttccaacgttttgtggtcatacacagggctgcagggaacaggcgtgtaagccggtacacttgttctgct
>gene=chr20_933188-934188; species=canFam
-------------------------------------------TTATTTTT-TGGAGTTGGTAGCATATTCCTATGTCTTAATAGTTAAAAGGAGCAAAAGAGAAAAG-TGCTCTC----CT-TCCACCTGCTGCAGTC----------------------------------------------------------------------------CTAG-------------------------------------------CCCCCGCGCAcacagttctgcaacttgcttttctcagttaataacgcgtcttggcgattgctctgtctgtgcattgaacacttcctcgtgattcttctcagcggcatggcattttattgagtgctatgcgattatatctttaccggtctcctacagaggtttaggatgtttctagtcttttgtgatcacacacagg-ctgcagggaagagctctgtg-tcatgcacacttgttctgca
>gene=chr20_933188-934188; species=equCab
--------------------------------------------------------------------------------------------------------------------------------------------------------------------------------------------------------------------------------------------------------------------------------------------------------------------------------------------------------------------------------------------------------------------------------------------------------------------------------------------------------------------
>gene=chr20_933188-934188; species=gorGor
ATTTAAAGATCAGTTTTCAAAATGTCTCCTAAGTATTTCATTTTTGCTTTTCTCGACTTGGTAGTATATTCCCATGGCTAAAAATTCAAAAGGAACCAAAGAGAAAGGTAAGcctcctctctttccatccactctaacctctccccacccagagccatcactgttactggtttctagagtgttttgtcagctgtaggttttgtgcattcatgaatcgtacacacgtgtattttcgctccttcccgtccccccgcgtgggggcttactatgcgcgctgttctgcaacttgcttttttcacttggcaattcgtctcagggactgccccgtcattgtgtcaaatccttcctcgtggtgcttctcggccatgcggtgttgcactgagtgctgtgagattgtatcgcaatgcctgtcctctagatatttaggatgtttccagcattttgtgatcatacacaggactgcagggaacagctgtgtAAGCAGGTACACTTGTTCTGCA
>gene=chr20_933188-934188; species=panTro
ATTTAAAGATCAGTTTTCAAAATGTCTCCTAAGTATTTCATTTTTGTTTTTCTCGACTTGGTAGTATATTCCCATAGCTAAAAATTCAAAAGGAACCAAAGAGAAAGGTAAGcctcctctctttccatccactctaacctctcccgacccagagccatcaccgttactggtttctagagtgttttgtcagctgtaggttttgtgcattcatgaatcgtacacatgtgtattttcgctccttcccgtccccccgcgtgggggcttactatgcgcgctgttctgcaacttgcttttttcacttggcaattcatctcagggactgccccgtcattgtgtcaaatcctccctcgtggtgcttctcggccatgcggtgctgcactgagtgctgtgagattgtatcgcaatgcctgtcctctagatatttaggatgtttccagcattttgtgatcatacacaggactgcagggaacagctgtgtaagcaggtacacttgttctgca
>gene=chr20_933188-934188; species=papHam
ATTTAAAGATCAGTTTTCAAAATGTCTCCTAAGTATTTCATTTTAATTTTTCTTGACTTGGTAATATATTCCCATGGCTAAAAATTCAAAAGGAACCAAAGAGAAAGGTAAGTctcctttctttccacccagtctaacctctccccacccggagccatcactgttactggtttctagagtgttttgtcacctgtaggtgttgtgaattcatgaatcatacacacgtgtgttttcactctttcccttccctccacgtgggggctaactatgcacactgttctgcaacttacttttttcacttaacaattcatctcaggga-tgccccgtcattgtgtcaaatctttcctcatggtgcttctcggccatgcggtgttgcactgagtgccatgagattgcgtcacaatgcctctcctctagatatttaggatgtttccagcgttttgtgatcatgcacaggactgcagggaacag--gtgtaagcaggtacacctgttctgct
>gene=chr20_933188-934188; species=ponAbe
ATTTAAAGATCAGTTTTCAAAATGTCTCCTAAGTATTTCATTTTTGTTTTTCTCGACTTGGTAATATATTCCCATGGCTAAAAATTCAAAAGGAACCAAAGAGAAAGGTAAGCTTCCTCtctttccacccactctaacctctccccacccagagccatcactgttactggtttctagagtgttttgtcacctgtaggttttgtgcattcttgaatcgtacacacgtgtattttcgctccttcccatcccccgacatgggggcttactatgcacgctgttctgcaacttgc-tttttcacttggcaattcatctcagggactgccccatcattgtgtcaaatccttcctcatggtgcttctcggccatgcagtgttgcactgagtgctgtgagattgtatcgcaatgcctgacctctagatatttaggatgtttccagcattttgtgatcatacataggactgtagggaacagctgtgtaagcaggtacacttgttctgtg
>gene=chr20_933188-934188; species=rheMac
ATTTAAAGATCAGTTTTCAAAATGTCTCGTAAGTATTTCATttttatttttcttgacttggtaatatattcccatggctaaaaattcaaaaggaaccaaagagaaaggtaagtctcctttctttccatccagtctaacctctccccacccagagccatcactgttactggtttctagagtgttttgtcacctgtaggtgttgtgaattcatgaatcatacacacgtgtattttcactccttcccttccccccacgtgggggctaactatgcacactgttctgcaacttacttttttcacttaacaattcatctcaggga-tgctccgtcattgtttcaaatccttcctcatggtgcttctcggccatgcggcgttgcactgagtgccgtgagattgcgtcacaatgcctctcctctagatatttaggatgtttccagcgttttgtgatcatgcacaggactgcagggaacagctgtgtaagcaggtacacctgttctgct
>gene=chr20_958049-959049; species=hg19
GGGAAATAAAAAACATCTGGGCACCCGCCTGCCCACTCAGGCCTCCACATATGGGAGGCAGTCGCCACTGCTGGAGGCTTGCTCAGAAGATCCCCCAGCACATTTCTGCCTAGGGGTAGATTGCACCATCTCTAGCAAGGGGGTGGGCCCTGGAGATGACTCCCAGCTTAGAGACTCCCTGGGATCAGGGCTAGAGGTCGCTAGCCCACTGGACCCTTCTCAGCACTCAGGAGGTGGGGGGACCAGCAGGGCAGAACATTCAGCAGAATGTTGaggttgccttggctttggggcctgacaaaccaccacttcctagctgggtgatattgggcaagtggctttactgttctgagccttggtcttctcttctgtaaaatggggacgatagtagcaaccacctcccaggcagttgtggggatgccatgaactcatctgcgcaaagtgcttagcacagctcacggcagatgaatgagcactccattactacttgattCATGAGA
>gene=chr20_958049-959049; species=bosTau
AGGAAATAAACAACATCTGGGCTCCCATCTGCCTGCTCAGATCATCACATATGGGAGGCAGTCTTTGCCACTGGAGGCTGGCTCAGAGGACCCCCGGGCACATTCCTGCCTGGGAGCAGATTTCACCATCC-CAGCAA-GGCATGGGCCCTAGCGATGACTCCTGATTGGGAGACC----------AGGG----------CGGG-----------------------CG-------GGTGTG----------------------GGGACACTG------TCTCAGCT-TCCAGCATGACAAACGCccattttctggctgtgtgatcttaggcaagtggcttcactattctgaacccgagtcgcctcttttgcaaaatgcggacaatagtagcaaccatctccca-gcacttg-----------tgagctcatccatgccgagtacttagcacagctcatggcagacaaatgagcactGTTTTAGCACTTGATTGATCCAA
>gene=chr20_958049-959049; species=calJac
GGGAAATAAACAACATCTGGGCACCCGCCTGCCCACTCAGGCTGCCACATATGGGAGGCAGTCGCCATCGTTGGAGGCTTCATCAGAAGATCCCTCAGCACATTTCTGCCTGGGGGTAGATTGCACCATACCTAGCAA-GGGGTGGGCCCTAGAGATGACTCCCAGCTTGGAAACTCCCTGGGATCAGGGCTAGAGGTCTCCAGCCCACAGGACCCTTCTCAGCACTCAGGAGGTGGGGGCACCAGAGGGGCAGAACATTCAGCGGAATGTTGaggtaggcttggctttggggcttgagaaaccaccgcttcctagctgggtgatattgggcaagtagctt----------agccttggtcttctcttctgtaaaatggagacaaaagtaggaactacctcccaggcagttgtggggatgacaagaactcatccacaccaagtgcttagcacagctcacggcagatgaatgagcactccattactacttgattCATGAGA
>gene=chr20_958049-959049; species=canFam
AGAAAAT-AACAACATCTGGTCTCCCGCCTGTCCACTCAGGCCACCACATATGGGAGGCAGTCGCTGCC-CTAAAAGCTGGCTCAGAGGGCCCCAAGGCACATCGCTGCCTGGGGGCAGATTGCACCATCCCCAGCTA-GGGATGGGCCCTGGAGATGACTCCCAGCTTGTAGTGTCCCATGGGGTGGGGCTAAAGGTCTCCAGCTCCCTGGCCTCTTCTCAGCACGCG-------GGGGGGCCTAGAGAGCCTCACATTCAGCAAAATGTTGAGGTGGTCTTTCTtttggagcctgacaaaccactgtttcctggctgggtgatcttaggcaagcggcctcattactctgaacctcagtctc-----ctgcaaaatgggaacaatagtagcaaccagctcccaggcacgtgtctgaatgacatgagctcatccatgcaaagtgcttagcacCCCTCATGAT-GATCAATGGGCACTGTTTCATTACTTGGTTTCTCTGA
>gene=chr20_958049-959049; species=equCab
GGGAAATAAACGACTCTTGGGCTCCCGCCTGCCCGCTGAGGCCACCACATACGGGAGGCAGCCACTGCCACTGGAGGCTGGCTCAGAGGG-CCCAGGGCACATTCCTGCCTGGGGGCAGATGGCACCATCCCCAGCAA-GGGGGGCGCCCTGGAGATGACTCCTGGCTTGGAGACTCCCCAGGGGCGGGGCTAGAGGTCTCCATCCCACTGGACCCTTCTCAGTACCCC-------GGGGGGCCTAGAGGGCTTCACGCGCAGCGGAACATTGAGGTGATCTTGGCTTTCGGGCCTCATGAActagcactccctggctgggggatctcaggcaagtggcttcactactctgaatctcagtctcctcttctgcaaaatggggacaatgtttgtaaccacctcccaggcacttgtgaggatgacgtgagctcatccattgaaagtgcttcgcacagctcacagcagatGAACGGGCAC-ATTTTATTACCTGATTCACCCGA
>gene=chr20_958049-959049; species=gorGor
--------------------GCACCCGCCTGCCCGCTCAGGCCTCCACATATGGGAGGCAGTCGCCACTGCTGGAGGCTTGCTCAGAAGATCCCCCAGCACATTTCTGCCTAGGGGTAGATTGCACCATCCCTAGCAAGGGGGTGGGCCCTGGAGATGACTCCCAGCTTAGAGACTCCCTGGGATCAGGGCTAGAGGTCGCTAGCCCACTGGACCCTTCTCAGCACTCAGGAGGT-GGGGGACCAGCAGGGCAGAACATCCAGCAGAATGTTGaggttgccttggctttggggcctgacaaaccaccacttcctagctgggtgatattgggcaagtggctttaccgttctgagccttggtcttctcttctgtaaaatggggacgatagtagcaaccccctcccaggcagttgtggggatgccatgaactcatctgcgcaaagtgcttagcacagctcacggcagatgaatgagcactccattactggttgattcatGAGA
>gene=chr20_958049-959049; species=panTro
GGGAAATAAAAAACATCTGGGCACCCGCCTGCCCACTCAGGCCTCCACATATGGGAGGCAGTCGCCACTGCTGGAGGCTTGCTCAGAAGATTCCCCAGCACATTTCTGCCTAGGGGTAGATTGCACCATCCCTAGCAAGGGGGTGGGCCCTGGAGATGACTCCCAGCTTAGAGACTCCCTGGGATCAGGGCTAGAGGTCGC-AGCCCACTGGACCCTTCTCAGCACTCAGGAGGTTGGGGGACCAGCAGGGCAGAACATTCGACAGAATGTTGaggttgccttggctttggggcctgacaaaccaccacttcctagctgggtgatattgggcaagtggctttaccgttctgagccttggtcttctcttctgtaaaatggggacgatagtagcaaccacctcccaggcagttgtggggatgccatgaactcatctgcgcaaagtgcttagcacagctcacggtagatgagtgagcactccattactacttgattCATGAGA
>gene=chr20_958049-959049; species=papHam
GGGAAATAAACAACATCTGGGCACCCGCCTGCCCACTCAGGCCTCCACATATGGGAGGCAATCGCCACCACTGGAGGCTTGCTCAGAAGATCCCCCAGCACATTTCTGCCTGGGGGTGGATTGCACCATCCCTAGCAAGGGGGTGGGCCGTGGAGATGACTCCCAGCTTAGAGACTCCCTGGGATCAGGGCTAGAGGTTGCTAGCCCACTGGACCCTTCTCAGCACTCAGGAGGT-GGGGTACCAGCAGGGCAGAGCATTCAGCAGAATGTTGTGGTTGCcttggctttggggccggacaaaccaccacttcctagctgggtgatattgggccagtggctttactattctgagctttggtcttctcttctgtgaaatggggacaatagtagcaaccacctcccaggcagttgtggggatgccatgaactcatccacgcaaagtgcttagcacagctcacagcagatgaacgagcactccgttactacttgattCATGCGA
>gene=chr20_958049-959049; species=ponAbe
GGGAAATAAACAACATCTGGGCACCCGCCTGCCCACTCAGGCCTCCACATATGGGAGGCAGTGGCCACCGCTGGAGGCTTGCTCAGAAGATCCCCCAGCACATTTCTGCCTGGGGGTAGATTGCACCATCCCTAGCAAGGGGGTGGGCGCTGGAGATCATTCCCAGCTTAGAGACTCCCTGGGATCAGAGCTAGAGGTCGCTAGCCCACTGGACCCTTCTCAGCACTCAGGAGGTGGGGGGACCAGCAGGGCAGAACATTCAGCAGAATGTTGaggttgccttggctttggggcctgacaaaccaccacttcctagctgggtgatattgggcaagtggctttaccattctgagccttggtcttctcttctgtaaaatggggacaatagtagcaaccacctcccaggcagttgtagggatgccatgaactcatctgcgcaaagtgcttagcatagctcatggcagatgaatgagcactcCGTTACTACTTGATTCATGAGA
>gene=chr20_958049-959049; species=rheMac
GGGAAATAAACAACATCTGGGCACCCGCCTGCCCACTCAGGCCTCCACATATGGGAGGCAATCGCCACCACTGGAGGCTTGCTCAGAAGATCCCCCAGCACATTTCTGCCTGGGGGTGGATTGCACCATCCCTAGCAAGGGGGTGGGCCGTGGAGATGACTCCCAGCTTAGAAACTCCCTGGGATCAGGGCTAGAGGTTGCTAGCCCACTGGACCCTTCTCAGCACTCAGGAGGTGGGGGGACCAGCAGGGCAGAGCATTCAGCAGAATGTTGTGGTTGCCTTGGCTTTGGGGCCGGACAAAccaccacttcctagctgggtgatattgggccagtggctttactattctgagctttggtcttctcttctgtgaaatggggacaatagtagcaaccacctcccaggcagttgtggggatgccatgaactcattcacgcaaagtgcttagcacagctcacagcagatgaacgagcactccgttactacttgattCATGCGA
>gene=chr20_958303-959303; species=hg19
AAAAACATCTGGGCACCCGCCTGCCCACTCAGGCCTCCACATATGGGAGGCAGTCGCCACTGCTGGAGGCTTGCTCAGAAGATCCCCCAGCACATTTCTGCCTAGGGGTAGATTGCACCATCTCTAGCAAGGGGGTGGGCCCTGGAGATGACTCCCAGCTTAGAGACTCCCTGGGATCAGGGCTAGAGGTCGCTAGCCCACTGGACCCTTCTCAGCACTCAGGAGGTGGGGGGACCAGCAGGGCAGAACATTCAGCAGAATGTTGaggttgccttggctttggggcctgacaaaccaccacttcctagctgggtgatattgggcaagtggctttactgttctgagccttggtcttctcttctgtaaaatggggacgatagtagcaaccacctcccaggcagttgtggggatgccatgaactcatctgcgcaaagtgcttagcacagctcacggcagatgaatgagcactccattactacttgattCATGAGAGATgctcc
>gene=chr20_958303-959303; species=bosTau
AACAACATCTGGGCTCCCATCTGCCTGCTCAGATCATCACATATGGGAGGCAGTCTTTGCCACTGGAGGCTGGCTCAGAGGACCCCCGGGCACATTCCTGCCTGGGAGCAGATTTCACCATCC-CAGCAA-GGCATGGGCCCTAGCGATGACTCCTGATTGGGAGACC----------AGGG----------CGGG-----------------------CG-------GGTGTG----------------------GGGACACTG------TCTCAGCT-TCCAGCATGACAAACGCccattttctggctgtgtgatcttaggcaagtggcttcactattctgaacccgagtcgcctcttttgcaaaatgcggacaatagtagcaaccatctccca-gcacttg-----------tgagctcatccatgccgagtacttagcacagctcatggcagacaaatgagcactGTTTTAGCACTTGATTGATCCAAGGGGCTCC
>gene=chr20_958303-959303; species=calJac
AACAACATCTGGGCACCCGCCTGCCCACTCAGGCTGCCACATATGGGAGGCAGTCGCCATCGTTGGAGGCTTCATCAGAAGATCCCTCAGCACATTTCTGCCTGGGGGTAGATTGCACCATACCTAGCAA-GGGGTGGGCCCTAGAGATGACTCCCAGCTTGGAAACTCCCTGGGATCAGGGCTAGAGGTCTCCAGCCCACAGGACCCTTCTCAGCACTCAGGAGGTGGGGGCACCAGAGGGGCAGAACATTCAGCGGAATGTTGaggtaggcttggctttggggcttgagaaaccaccgcttcctagctgggtgatattgggcaagtagctt----------agccttggtcttctcttctgtaaaatggagacaaaagtaggaactacctcccaggcagttgtggggatgacaagaactcatccacaccaagtgcttagcacagctcacggcagatgaatgagcactccattactacttgattCATGAGA--------
>gene=chr20_958303-959303; species=canFam
AACAACATCTGGTCTCCCGCCTGTCCACTCAGGCCACCACATATGGGAGGCAGTCGCTGCC-CTAAAAGCTGGCTCAGAGGGCCCCAAGGCACATCGCTGCCTGGGGGCAGATTGCACCATCCCCAGCTA-GGGATGGGCCCTGGAGATGACTCCCAGCTTGTAGTGTCCCATGGGGTGGGGCTAAAGGTCTCCAGCTCCCTGGCCTCTTCTCAGCACGCG-------GGGGGGCCTAGAGAGCCTCACATTCAGCAAAATGTTGAGGTGGTCTTTCTtttggagcctgacaaaccactgtttcctggctgggtgatcttaggcaagcggcctcattactctgaacctcagtctc-----ctgcaaaatgggaacaatagtagcaaccagctcccaggcacgtgtctgaatgacatgagctcatccatgcaaagtgcttagcacCCCTCATGAT-GATCAATGGGCACTGTTTCATTACTTGGTTTCTCTGAGGTGTTCC
>gene=chr20_958303-959303; species=equCab
AACGACTCTTGGGCTCCCGCCTGCCCGCTGAGGCCACCACATACGGGAGGCAGCCACTGCCACTGGAGGCTGGCTCAGAGGG-CCCAGGGCACATTCCTGCCTGGGGGCAGATGGCACCATCCCCAGCAA-GGGGGGCGCCCTGGAGATGACTCCTGGCTTGGAGACTCCCCAGGGGCGGGGCTAGAGGTCTCCATCCCACTGGACCCTTCTCAGTACCCC-------GGGGGGCCTAGAGGGCTTCACGCGCAGCGGAACATTGAGGTGATCTTGGCTTTCGGGCCTCATGAActagcactccctggctgggggatctcaggcaagtggcttcactactctgaatctcagtctcctcttctgcaaaatggggacaatgtttgtaaccacctcccaggcacttgtgaggatgacgtgagctcatccattgaaagtgcttcgcacagctcacagcagatGAACGGGCAC-ATTTTATTACCTGATTCACCCGAGGTGCTCc
>gene=chr20_958303-959303; species=gorGor
------------GCACCCGCCTGCCCGCTCAGGCCTCCACATATGGGAGGCAGTCGCCACTGCTGGAGGCTTGCTCAGAAGATCCCCCAGCACATTTCTGCCTAGGGGTAGATTGCACCATCCCTAGCAAGGGGGTGGGCCCTGGAGATGACTCCCAGCTTAGAGACTCCCTGGGATCAGGGCTAGAGGTCGCTAGCCCACTGGACCCTTCTCAGCACTCAGGAGGT-GGGGGACCAGCAGGGCAGAACATCCAGCAGAATGTTGaggttgccttggctttggggcctgacaaaccaccacttcctagctgggtgatattgggcaagtggctttaccgttctgagccttggtcttctcttctgtaaaatggggacgatagtagcaaccccctcccaggcagttgtggggatgccatgaactcatctgcgcaaagtgcttagcacagctcacggcagatgaatgagcactccattactggttgattcatGAGAGATGCTCc
>gene=chr20_958303-959303; species=panTro
AAAAACATCTGGGCACCCGCCTGCCCACTCAGGCCTCCACATATGGGAGGCAGTCGCCACTGCTGGAGGCTTGCTCAGAAGATTCCCCAGCACATTTCTGCCTAGGGGTAGATTGCACCATCCCTAGCAAGGGGGTGGGCCCTGGAGATGACTCCCAGCTTAGAGACTCCCTGGGATCAGGGCTAGAGGTCGC-AGCCCACTGGACCCTTCTCAGCACTCAGGAGGTTGGGGGACCAGCAGGGCAGAACATTCGACAGAATGTTGaggttgccttggctttggggcctgacaaaccaccacttcctagctgggtgatattgggcaagtggctttaccgttctgagccttggtcttctcttctgtaaaatggggacgatagtagcaaccacctcccaggcagttgtggggatgccatgaactcatctgcgcaaagtgcttagcacagctcacggtagatgagtgagcactccattactacttgattCATGAGAGATGCTCC
>gene=chr20_958303-959303; species=papHam
AACAACATCTGGGCACCCGCCTGCCCACTCAGGCCTCCACATATGGGAGGCAATCGCCACCACTGGAGGCTTGCTCAGAAGATCCCCCAGCACATTTCTGCCTGGGGGTGGATTGCACCATCCCTAGCAAGGGGGTGGGCCGTGGAGATGACTCCCAGCTTAGAGACTCCCTGGGATCAGGGCTAGAGGTTGCTAGCCCACTGGACCCTTCTCAGCACTCAGGAGGT-GGGGTACCAGCAGGGCAGAGCATTCAGCAGAATGTTGTGGTTGCcttggctttggggccggacaaaccaccacttcctagctgggtgatattgggccagtggctttactattctgagctttggtcttctcttctgtgaaatggggacaatagtagcaaccacctcccaggcagttgtggggatgccatgaactcatccacgcaaagtgcttagcacagctcacagcagatgaacgagcactccgttactacttgattCATGCGAGATGCTCc
>gene=chr20_958303-959303; species=ponAbe
AACAACATCTGGGCACCCGCCTGCCCACTCAGGCCTCCACATATGGGAGGCAGTGGCCACCGCTGGAGGCTTGCTCAGAAGATCCCCCAGCACATTTCTGCCTGGGGGTAGATTGCACCATCCCTAGCAAGGGGGTGGGCGCTGGAGATCATTCCCAGCTTAGAGACTCCCTGGGATCAGAGCTAGAGGTCGCTAGCCCACTGGACCCTTCTCAGCACTCAGGAGGTGGGGGGACCAGCAGGGCAGAACATTCAGCAGAATGTTGaggttgccttggctttggggcctgacaaaccaccacttcctagctgggtgatattgggcaagtggctttaccattctgagccttggtcttctcttctgtaaaatggggacaatagtagcaaccacctcccaggcagttgtagggatgccatgaactcatctgcgcaaagtgcttagcatagctcatggcagatgaatgagcactcCGTTACTACTTGATTCATGAGAGATGCTCc
>gene=chr20_958303-959303; species=rheMac
AACAACATCTGGGCACCCGCCTGCCCACTCAGGCCTCCACATATGGGAGGCAATCGCCACCACTGGAGGCTTGCTCAGAAGATCCCCCAGCACATTTCTGCCTGGGGGTGGATTGCACCATCCCTAGCAAGGGGGTGGGCCGTGGAGATGACTCCCAGCTTAGAAACTCCCTGGGATCAGGGCTAGAGGTTGCTAGCCCACTGGACCCTTCTCAGCACTCAGGAGGTGGGGGGACCAGCAGGGCAGAGCATTCAGCAGAATGTTGTGGTTGCCTTGGCTTTGGGGCCGGACAAAccaccacttcctagctgggtgatattgggccagtggctttactattctgagctttggtcttctcttctgtgaaatggggacaatagtagcaaccacctcccaggcagttgtggggatgccatgaactcattcacgcaaagtgcttagcacagctcacagcagatgaacgagcactccgttactacttgattCATGCGAGATGCTCC
>gene=chr20_985243-986243; species=hg19
gatttggggcttgtctcccctcgatgttgcctcctcagagaggccccctgtgaccactccagtaaaacgcaccaccatgcactttatcctcttgtcttgctttaccctccgtagtacctgttcatgtctgtcagttcctgtttgcttgtttgtgagttccatgaggacaggaatcttctattttgtccctatgtgccttacactgcagtgattaagacatacttgtggaatggatttttttaaaaaatgagtgaatgaatAAGCACTCATTCATccatagattcattgtgggacctcaagtactttctgttctcttaggctcaatttccccagttgttcaatggcacagatgggattttgtgttctgtgagagcccctttagtgcttccagaattggatatttctagggttcTAAGGCCCAGAACTCAGGGCCCTTCATACCCCAAGATGCTCAGAGGGTGTTTGGTTCTCTAACTATGGGGGCTGTCTGGGCATCTTGG
>gene=chr20_985243-986243; species=bosTau
gattcagggcctgtctccactctaggttacctcctctgaggggccgtctctgactactccagccaaatagagc--tgtgccctttgtctcttggtcctgttttaatgcctgtagtaccctaccaggcctgttcatgtttgattgcttgttggtgagttccatgagggcaggaatcttctattttatcct--tgcactggacactaaactgctaaataaatatctgtgaaatgaat---------aaaAGAATGAATGAGTGagtgcccactcatcccttgatttattgtgggaccgcaggtacctcctactctcttggccttagtttccccattcattcagtggcacagatgagattttgtgttct---------cttccgatcctttcagaa-ttggtatttctagggttctaagaGCCAGAATTCAGGTCCCACCTAACCTAGAGCTGCTCAAAGGGTCTTGGGTTCTCTAACTGTATGGGGAGTCTGGGAATCCCAG
>gene=chr20_985243-986243; species=calJac
gatccagggtttgtgtccccttgatgttgcctcctcagagagacccccggtgaccactccagtaaaatggaccaccattcactttatcctctcgtcttgctttaccctccatagtacctgttcgtgtctgtcagttcctgtttgtttgtac----gttccatgaggacaggagtcttctattttgtccccatgtgccttacactgcagtgattaagacatatttgtgaaatgaatttttttaaaaaatgaatgaatGAATAAGCACTGATTCATCCATGGATTCATTGCGGGACCTCAAGTCCTTTCTGCTGTCTTAGGGTCAGTTTCCCCAGCTGTTCAATGGCATAGATGGGATTTTGTGTTCTGTGAGAGCCCCTTTAGTGCTTCCAGAATCAGATGTTTCTCAGGTTCTAGGGCCCAGAACTCAGGGCCCTTCCTGCCCCGAGATGCTCAGAGGGTGTTTGGTTCTCTAACTATGGGGACTGTCTGTGCATCTCTA
>gene=chr20_985243-986243; species=canFam
gattcagggtctgtctctgctcaaggttaccacctccgagagacc--tcctgaccactccagtaaaacagaac--aatttcctttatccccttatcttgcttttttctccatcctaccc--acagttctgctcatatttgtttgcttgtttataagttctatgagggcagg-atcttctatttttactc-atgtgcttaacactagaatgcttaataaacacctgtagcatgaa-------------------------tgagtgctcactcatctgctagttcactgtaggacctcgagcacctcctgctagcagggcctcagtttccccatctgttcagtggaacagatgggagtctgtgttttcttagag-tcttacaatcctttcagaatctgctatttctaggattctGGGAGCCAGAACTCAGGCCTCCCCCGGCTCTGA--CCCACAGAGGGTCTTGGGGTTTCCAGCTATAGGAGCTGTCTGGGAATCCTAG
>gene=chr20_985243-986243; species=equCab
gattcagggcctgtctctgctc---gttacctcctcagagaggccctctctgagcactccagtaaaataccac--ccttctctgtatcccctcatcctgctgtacccgccctggtaccctgcctggcctgttcatgtttgtttgcttgtctgtgagttccatgaggccaggaatcttctgttttctccc--taaggctggcactagagtgcttaatgaatatttgtggaatgaac---------aaatGAATGAATGAGTGAGCAGCCGCTCACCCTTTGATTCATtgtggcctctcaagtgtctcctgctctcgggg-gtcagtttccccgtttgttcagtggcacagaggggattttgtgttctctgagaacccttccagtcctttcagaatcccatatttctagggttcTAAGAGCCAGAA-------TCCACCCTGCCCTGAGGTGCTCAGAGGGTCTTGGGTTCTCTAGCTCCAGGGGCTGTCTGGGTATCCTAG
>gene=chr20_985243-986243; species=gorGor
gatttggggcttgtctcccctcgatgttgcctcctcagagaggccccctgtgaccactccag-aaaacggaccaccatgcactttatcctcttgtcttgctttaccctccgtagtacctgttcatgtctgtcagttcctgtttgcttgtttgtgagttccatgaggacaggaatcttctattttgtccctatgtgccttacactgcagtgattaagacatacttgtggaatggatttttttaaaaaatgagtGAATGAATAAGCACTCATTCATCCATAGATTCATTGTGGGACCTCAAGTACTTTCTGTTCTCTTAGGCTCAATTTCCCCAGTTGTTCAATGGCACAGATGGGATTTTGTATTCTGTGAGAGCTCCTTTAGTGCTTCCAGAATTGGATATTTCTAGGGTTCTAAGGCCCAGAACTCAGGGCCCTTCAAGCCCCAAGATGCTCAGAGGGTGTTTGGTTCTCTAACTATGGGGGCTGTCTGGGCATCTTGG
>gene=chr20_985243-986243; species=panTro
gatttggggcttgtctcccctcgatgttgcctcctcagagaggccccctgtgaccactccagtaaaacggaccaccatgcactttatcctcttgtcttgctttaccctccgtagtacctgttcatgtctgtcagttcctgtttgcttgtttgtgagttccatgaggacaggaatcttctattttgtccctatgtgccttacactgcagtgattaagacatacttgtggaatggatttttttaaaaaatgagtgaatgaatAAGCACTCATTCATccatagattcactgtgggacctcaagtactttctgttctcttaggctcaatttccccagttgttcaatggcacagatgggattttgtgttctgtgagagcccctttagtgcttccagaattggatatttctagggttcTAAGGCCCAGAACTCAGGGCCCTTCATGCCCCAAGATGCTCAGAGGGTGTTTGGTTCTCTAACTATGGGGGCTGTCTGGGCATCTTGG
>gene=chr20_985243-986243; species=papHam
gatttggggcttgtttcccctcgatgttgcctcctcagagaggccccctgtgaccactccagtaaaacggaccaccattcactttatcctcttgtcttgctttaccttccatagtacctgttcatgtctatcagttcctgtttgcttgtttgtgagttccatgaggacaggaatcttctattttgtccctatgtgccctatactgcagtgattaagacatacttgtggaatggatttttttaaaaaatgaatgaatgaatAAGCACTCATTCATccatagattcattgcggggcctcaagtactttctgctctcttaggctcagtttccccagttgttcaatggcacagatgggattttgtgttctgtgagagcccctttagtgcttccagaatcgaatatttctagggttcTAAGGCCCAGAACTCGGGGCCCTTCTTGCCCCAAGATGCTCAAAGGATGTTTGGTTCTCTAACTATGGGGGCTGTCTGAGCATCTCAG
>gene=chr20_985243-986243; species=ponAbe
gatttggggcttgtctcccctcgatgttgcctcctcagagaggccccatgtgaccactccagtaaaatggaccaccattcactttatcctcttgtcttgctttaccatccgtagtacctgttcatgtctgtcagttcctgtttgcttgttt----gttccatgaggacaggaatcttctattttgtccctatgtgccttacactgcagtgattaagacatacttgtggaatggatttttttaaaaaatgagtgaatgaatAAGCACTCATTCATccatagattcattgtgggacctcaagtactttctgttctcttaggctcaatttccccagttgttcaatggcacagatgggatttcgtgttctgtgagagcccctttagtgcttccagaattggatatttctagggttcTAAGGCCCAGAACTCAGGGCCCTTCATGCCCCAAGATGCTCAGAGGGTGTTTGGTTCTCTAACTATGGGGGCTGTCTGGGCATCTTGG
>gene=chr20_985243-986243; species=rheMac
ggtttggggcttgtttcccctcgatgttgcctcctcagagaggccccctgtgaccactccagtaaaacggaccaccattcactttatactcttgtcttgctttaccttccatagtacctgttcatgtctatcagttcctgtttgcttgtttgtgagttccatgaggacaggaa---tctattttgtccctatgtgccctatactgcagtgattaagacatacttgtggaacggattttttaaaaaaatgaatgaatgaatAAGCACTCATTCATccatagattcattgcggggcctcaagtactttctgctctcttaggctcagtttctccagttgttcaatggcacagataggattttgtgttctgtgagagcccctttagtgcttccagaatcggatatttctagggttctaAGGCCCAGAACTCAGGGCCCTTCTTGCCCTGAGATGCTCAAAGGGTGTTTGGTTCTCTAACTATGGGGGCTGTCTGAGCATCTCAG
>gene=chr20_992303-993303; species=hg19
AGGTGGTAATGGGCTGGGGGAGATAGGGATTGGGAGCTGGACCCAGGACAGTGGATGAGAAAAGCCAAGGTCAGGCCTCTAAATGTCCCACTCTGGAGGGAGTTAGGACCCGGAGCCTATTTTTCTCTGTGTGCCcttaattctgggcctcacttttttcatctgtgaaatggattcaataacacctgcccaaggaggactcttgaaattaaaagacaaggtggctgcaaagcacccagcacaaggcctgacactgaggtgtacaagtaatagtagttGATGCCATCATTATTATTTGTATTCATGGTTTGCCAGCCCAGAGGCTgtagaacctggtggtacagggaagcctgagtcagacaacctggattcaagccccagttgtgccacttactacttatgtgacctccggcaagttgctgagcctctctgacctttggttttctcatccataaaatggggatagtaactgagttgttgtgaggatcgaatgcatgact
>gene=chr20_992303-993303; species=bosTau
----------------GGGGAGAT---GGGGGGGAACTGACTGCAGAAAAGTGAAGGA-AAAAGTCAAGGTCATACCTCTGAACCTTCCACTCTGGAAGAAGTT--------GAGCCTCTTACTTGCTACGCACCcttaactgtgagcctcacttt--ttgtctgtgaaatggagatgata-catctgtccaaggaagactctggagatcaaatga-----cgactgcagagcacccagctcaagttctgacTTGGGGAGGTGCAAATTATAGCAGTTGATGTCGTTATtattatttatATATATTGTTTGTCAGCTGAGAGGcagtagagcttggtggtaaatggaggccagcatcagaccacctgggttcaagtcctggttctattacttatttattacttgaccttc------------------------------------------------------------------------------------------
>gene=chr20_992303-993303; species=calJac
AGGTGGGAATGGGCT-GGGGAGATAGAGATTGAGAGCTGGGCCCGGAACGGTGAAGGAGAAAAGCCAAGGTCAGGCCTCTATGTGTCCCGCTCTGGAGGGAGCCAGGACCTGGAGCCTGTTATTCGCCCGGAGGCCTGAATtctgggcctcactttgttcatctgtgaaatggattcagtaacacctgcccaaggaggacccttgaaattaaaagacaaggttgctgcaaagcacccagcatcaggcctgacctcaaggagtgcaagtaatagtagTCGATACCATCATTATTATTTATATTCGTGGTTTGTCAACCCAGAGGCCATAGACCCTGGTGGTACAGGGTAGCATgagccaggcaacctggattcaagccccagttctgccatttactatttacatgacctcaggcaagttgctgagcctctctgggctttggttttctcatccataaaatggggatagtaactgagttgttgtgagggtcaaatgagttaat
>gene=chr20_992303-993303; species=canFam
AGGTGACTATG-GCATGGGGAGA------TATTGAACAGAGCGCAGAAAAGTGGAGGACAAAAGCCAAGGCCCGGCCTCTAGACATTCCACTCTAGAAGGAGCTAAGACCAGGAgccacttacttgctatgcatccttaactctgagcctcacttttctcgcctatgaaatggaggcaatactgctcatccaaggatgactctggagatcaaaagagcatgtgactgcagaggctccagcccaa-gtctggtacTGACAGGTGCGTGTAATAACAGTTGCTGCTCTTGTGATTATGTGTATGCATTGTTCATCAGCTGAGAGGCAGTAGAGGCTGGCGGCAC-------------------------------------AATTATTTCATGCATTTCTTACATGA------GCAGGTTGGTG----------------------------------TTAGAAA-----ATTTACTTCACATGAAGAG-----CAGTGAGG
>gene=chr20_992303-993303; species=equCab
GGGTGGCGACGTGGACAGAGAGAT---GGAGGAGAGCTGGGTGCAGGACGGCGGAGGAGAAGAGCCAAGCTCAGGCCCCTGCATGTTCCACTCCGGAAGGAGCCGAGACCCGGAgcctcttactggcgatgcgcccttgactttgagcct--ctttgctcatctgtgagatggagacaataacgcctacccaaggagaaccctggagaccaaaagacaaagtggctgcagagcacccagcacaaggtccgaccccgagagatgcaagtaataatagttgCTGCCGTCGTTGTTATTTGTATCCTTTGTCAGTCAGCCGAGAGGcagtagagcctggtggtacatggaggctggagtcaaaccacctgcgttccagtccctgttctcctgcttactacctatgtgaccgtgggcaagttgctgaacctctcggagccccagtttccccatctgtaaattgggaagggt-attaagtttatgggaagaattaatcggtaaaa
>gene=chr20_992303-993303; species=gorGor
AGGTGGTAATGGGCTGGGGGAGATAGGGATTGGGAGCTGGACCCAGGACAGTGGAGGAGAAAAGCCAAGGTCAGGCCTCTAAATGTCCCACTCTGGAAGGAGTTAGGACCCGGAgcctattattcgctgtgtgcccttaattctgggcctcacttttttcatctgtaaaatggattcaataacacctgcccaaggaggactcttgaaattaaaagacaaggtggctgcaaagcacccagcacaaggcctgacactgaggtgtacaagtaatagtagttGATGCCATCATTATTATTTGTATTCATGGTTTGCCAGCCCAGAGGCTgtagagcctggtggtacagagaagcctgagtcagacaacctggattcaagccccagttgtgccacttactacttatgtgacctctggcaagttgctgagcctctctgacctttggttttctcatccataa---------------------------------------------
>gene=chr20_992303-993303; species=panTro
AAGTGGTAATGGGCTGGGGGAGATAGGGATTGGGAGCTGGACCCAGGACAGTGGGTGAGAAAAGCCAAGGTCAGGCCTCTAAATGTCCCACTCTGGAGGGAGTTAGGACCCGGAGCCTATTTTTCGCTGTGTGCCcttaattctgggcctcacttttttcatctgtgaaatggattcaataacacctgcccaaggaggactcttgaaattaaaagagaaggtggctgcaaagcacccagcacaaggcctgacactgaggtgtacaagtaatagtagttgatgccatcatcattatTTGTATTCATGGTTTGCCAGCCCAGAGGCTgtagaacctggtggtacagggaagcctgagtcagacaacctggattcaagccccagttgtgccacttactacttatgtgacctccggcaagttgctgagcctctctgacctttggttttctcatccataaaatggggatagtaactgagttgttgtgaggatcgaatgcatgact
>gene=chr20_992303-993303; species=papHam
AGGTGGTAATGGGCTGGGGGAGATAGGGATTGGGAGTTGGACCCAGGGCAGTGGAGGAGAAAAGCTAAGGTCAGGCCTCTAAATGTCCCACTCTGGAGGGAGTTAGCACCTGGAACCTAttattcgctgtgtgcccttaattctgggcctcacttttttcatctgtgaaatagattcaataacacctgcccaaggaggactcttgacattaaaagacaaggtggctgcaaagcacccagcacaaggcctgacattggggtgtacaagtaatagtagttGATGCCATCTTTATTATTTGTATTCATGGTTTGCCAGCCCAGAGGCCgtagaacctggtggtacagggaagcctgagtcagacaacctggattcaagccccagttctgccacttactacttatgtgacctccagcaagttgctgagcctctctgagctttggttttctcccccataaaatggggatagtaactgagttgttgtgaggatcaaatgtgtgaat
>gene=chr20_992303-993303; species=ponAbe
AGGTGGTAATGGGCTGGGGGAGATAGGGATTGGGAGCTGGACCCAGGACAGTGGAGGAGAAAAGCCAAGGTCAGGCCTCTAAATGTCCCACTCTGGAGGGAGTTAGGACCCGGAGCCTAttattcgctgtgtgcccttaattctgggcctcacttttttcatctgtgaaatggattcaataacacctgcccaaggaggactcttgaaattaaaagacaaggtggctgcaaagcacccagcacaaggcctgacattgaggtgtacaagtaatagtagctGATGCCATCATTATTATTTGTATTCATGGTTTGCCAGCCCAGAGGCTgtagaacctggtggtacagggaagcctgagtcagacaacctggattcaagccccagttctgccact---tacttatgtgacctccggcaagttgctgagcctctctgacctttggttttctcatccataaaatggggatagtaactgagttgttgtgaggatcaaatgcatgaat
>gene=chr20_992303-993303; species=rheMac
AGGTGGTAATGGGCTGGGGGAGATAGGGATTGGGAGTTGGACCCAGGGCAGTGGAGGAGAAAAGCTAAGGTCAGGCCTCTAAATGTCCCACTCTGGAGGgagttaggacctggagcctattattcgctgtgtgcccttaattctgggcctcacttttttcatctgtgaaatagattcaataacacctgcccaaggaggactcttgacattaaaagacaaggtggctgcaaagcacccagcacaaggcctgacactggggtgtacaagtaatagtagttGATGCCATCTTTATTATTTGTATTCATGGTTTGCCAGCCCAGAGGCCgtagaacctggtggtacagggaagcctgagtcagacaacctggattcaagccccagttctgccacttgctacttatgtgacctccggcaagttgctgagcctctctgagctttggttttctcccccataaaatggggatagtaactgagttgttgtgaggatcaaatgtatgaat
>gene=chr20_1011303-1012303; species=hg19
aacaagagcaaaactccatctaaaaaaaaaaaatacaatgggatacaatctcacacttaccagagtggctaaaattaaaaacactgaaaatacaaagtgtcggtgaggatgtggagaaactggaactctcatactctagtaatactaataataggagtgtaaatttggacagttgctttggaaaactgctaagcaatagctactaaaactaaacacagacttacctgatgaccaggtatttacccaagaaaaataaaaacatgtccacaagaagatgtgtatgtagatgatcatagcagctttattcagaacagcaaaacacaagaaacaccgccaacgcctgtcaacaaaagaacagaaaagtaagttgtgatatatccatacaatggatgtatatgttattttatgaatatataaaatggatatattggaaatactacatggataaaatagttactttttaaactacatagcagtgaaaaagaataaactactgacac
>gene=chr20_1011303-1012303; species=bosTau
------------------------------------------atataatctcatatccaccagaatggctaaagtttaaaagactaacaatacaaagtgttggtgaggacatggaataactgaaactctcatattctga---------tggtaagagtctaaattagtataattactttgaaaag-tgttgaccagtagctactgaaactgaacacaaacttacctcatgaccaggtatttacccaagagaaatgaacacatatccacaaaatgatgtgtacgtagatgttcacagtaactctattcataatagcagaacacaagaaacaccaccaatgtccatccataagaga-tagataaatgagttgtgatatatctgtactat-----------------------------------------------------------------------------------------------------------------
>gene=chr20_1011303-1012303; species=calJac
--------------------------------------------------------------------------------------------------------------------------------------------------------------------------------------------------------------------------------------------------------------------------------------------------------------------------------------------------------------------------------------------------------------------------------------------------------------------------------------------------------------------
>gene=chr20_1011303-1012303; species=canFam
------------------------------------------atgtaatgttgaacccatcagaatggctaaaatttgaaacactgacaatac--agtgttggtgaggacat-gagtaac-tgagctcccatacactat---------tggtatgaatataaatttgtacacttacttcaaaaaaccatcgaggaacagctgttaaaactaaatacaaacttacccaataactaggtatctacccatgaaaaattaaaacatgtccacaaaaagatgtgtatat------tcactgtagttttggtcataattgcagaacataaggaacaccatcaatgtccatttacaagaaaatggataaataaagtgtggtatatccattcagt------------------------------------------ggac------------------------------tattatgtagcagt-aaaaagcataaactactgatac
>gene=chr20_1011303-1012303; species=equCab
---------------------------------tacagtgacatgtgatcttgtacccactagaatggctaaaatttaaaagatcgacaatataaagtgttgacgaggacgtggagtaatgggaactctcctatgctgg---------tggcaggagt-taaatttgtacaatcactttggaaaactgttgactaattgctactaaaactgaatataaacttacccaatgaccaggtatttacccaagagaaatgaacacgtgtcctc--aaagatgtgcacatagatgttcacagtagttttattcataataacagaacacaagaaataccaccaatggtcatcaataagagaatagatcaataagttgtgatatagccataccat------------------------------------------ggaa------------------------------tattacatagcagtaaaaaaggataaactactgatac
>gene=chr20_1011303-1012303; species=gorGor
----------------------------------acaatgggatacaatctcacacttaccagagtggcta-aattaaaaacactgaaaatacaaagtgtcggtgaggatgtggagtaactggaactctcatactctagtaatactagtaataggagtgtaaatttggacagttgctttggaaaactgctaagcaatagctactaaaactaaacacagacttacctgatgaccaggcatttacccaagaaaaataaaaacatgtccacaagaagatgtgtatgtagatgatcatagtagctttattcagaacagcaaaacacaagaaacaccgccaatgcctgtcaacaaaagaacagaa----aagttgtgatatatccatacaatggatgtatatgttattttatgaatataaaaaatggatatattggaaatactacatggataaaatagttactttttaaactacacagcagtgaaaaagaataaactactgacac
>gene=chr20_1011303-1012303; species=panTro
aacaggagcaaaactccatctaaaaaaaaaaaatacaatgggatacaatctcacacttaccagagtggctaaaattaaaaacactgaaaatacaaagtgtcgatgaggatgtggagtaactggaactctcatactctagtaatactagtaataggagtgtaaatttggacagttgctttggaaaactgctaagcaatagctactaaaactaaacacagacttacctgatgaccaggtatttacccaagaaaaataaaaacatgtccacaagaagttgtgtatgtagatgatcatagcagctttattcagaacagcaaaacacaagaaacaccgccaatgtctgtcaacaaaagaacagaaaagtaagttgtgatatatccatacaatggatgtatatgttattttatgaatatataaaatggatatattggaaatactacatggataaaatagttactttttaaactacacagcagtgaaaaagaataaactactgacac
>gene=chr20_1011303-1012303; species=papHam
aacaagagcgaaactccatctaaaaaaaagaaatacaatgggatacaatctcacacttaccagagtggctaaaattaaaaagactgaaaatacaaagtgtcggtgaggatgtagagtaactggaactctcatactccag---------taatgggagtgtaaatgtagacagttgctttggaaagttgctaagcaatagctactaaagctaaacacagacttacctgatgaccaggtatatacccaagaaaaataaaaacttgtccacaagaagatgtgtatgtagatgatcgtagtagctttattcagaatagcaaaacacaagaaacaccaccaatgcctgtcaacaaaagaagggaaaagtaagttgtggtatatccatacaatggatgtatatgtcattttatgaatatgtaaaatggatatattggaaatactatattgataaaatatttacttttt-aactacatagcagtgaaaaagaataaactactgatac
>gene=chr20_1011303-1012303; species=ponAbe
aacaagagcaaaacgccatctaaaaaaaaaaaatacaatgggatacaatctcacacttaccagagtggctaaaattaaaaagactgaaaatacaaagtgtcagtgaggatgtggagtaactggaactctcatactctagtaatactagtaataggagtgtaaatttggacagttgctttggaaaactgctaagcaatagctactaaaactaaacacagacttatctgatgaccaggtatttacccaagaaaaataaaaacatgtccacaagaagatgtgtatgtagatgatcatagtagctttattcagaacagcaaaacacaagaaacaccaccaatgcctgtcaacaaaagaagggaaaagtaagttgtgatatatccatacaatggatgtatatgttattttatgaatatataaaatggatatattggaaatactacatggataaaatagttactttttaaactacatagcagtgaaaaagaataaactactgatac
>gene=chr20_1011303-1012303; species=rheMac
aat--gagcgaaactccatctaaaaa-------tacaatgggatacaatctcacacttaccagagtggctaaaattaaaaagtctgaaaatacaaagtgtcggtgaggatgtggagtaactggaactctcatactccag---------taatgggagtgtaaatgtagacagttgctttggaaagttgctaagcaatagctactaaagctaaacacagacttacctgatgaccaggtatatacccaagaaaaataaaaacttgtccacaagaagatgtgtatgtagatgatcgtagtagctttattcagaatagcaaaacacaagaaacaccaccaatgcctgtcaacaaaagaagggaaaagtgagttgtggtat---------atggatgtatatgtcattttatgaatatgtaaaatggatatattggaaatactacattgataaaatagttacttttt-aactacatagcagtgaaaaagaataaactactgatac
>gene=chr20_1025113-1026113; species=hg19
TTAGCCCTCTAAGGGAGGCATCTGGTAAATCTGGGCTTGGAGTTTGGAGGATCGGAAACAGGAACGACCTCTCTGGGGACAGTTCTTAAGTTCTAATGGAGCAACTCTTCACAGAGGGACTTGCAAAGCTCTTAATTAAAGTTACCATCAGAACAAAGACTCTCTGAAGCAAGAATTTGGACCCCAATGGAGTCCTGAATCCAGGCAACCAAGCTTGCATAAGTGTGCAACACAAAGGCAAATGAGTCCCCAAGGAAGAAGAGGCTCCATCCTCAGCTTGCTGCCCTTGTCTGAGGGAAGCACCATGCCCTACAGCTGACATTTACTGAGTTTGCATCCGTTgactcttttggttgcagaaaactggctcagacaaaaaggggatttgctggactgaaaaggccaggctggagctatggtgcagcaggatctaagggcttaagtgatgtctttagggtggggtttctctccatttttttctgctcagcatccttcagaat
>gene=chr20_1025113-1026113; species=bosTau
TTAGCTCTCTAGAGGCAACATCAGATAGTATCAGG-------TCTGGATCATTGAAAATAGGAA---CATCATTGAGGATGGACCCTAAATTCTCATGGAGCAACTCTTTGCAGAGGGGCTTGCAAAGCCCATGATTAAAGGTACCATCAGAACAAAAACTCTCTGAAATAAATGTTTGGACTCCATCAGAGCCCCTAGTACAGGGAACCAGGCCTGATT--TTGTGCACCACAAAATCAAGTGAG-GCCTGAGGAATAAAAGGC------------ATGCAGCCCGT--GTGAGGGCCGCACCAC--------CCTCACGT---CTATGTCTGTATCAGTTGACTCCTTTGTTTGCGGcaaactggatcacacaaaaaggggatcgactgaactggaaagcccaggctggagctccggta-ggcaggatgtaaggactccaatgatgtcattaaggt-gaattt----cca--tttttttgctcagcattctctagtgt
>gene=chr20_1025113-1026113; species=calJac
----------------------------------gcttgGAGTTTGGATGATTAGAAACAGGAACAACATCTCTGGGGACAGTTCTTAAGTTCTAATGGAGCAACTCTTCACAGAGGGGCTCGCAAAGACCTTAATTAAAGTTACCATCAGAACAAAGAGTCTCTGAAGCAGGAATCTGGACCCCATTGGAGCCCTAAATGCAGGGCACCGAGCCTGTGTAAGTGT--AACACAAAGGCAAATGAGTCCCCAAGGAAGAAGAGGCTCCGTCCTCAGCTTTCTGCCCTTGTCTGACGGAAGCA-CATGCCCTAAAGCTGACATTTACTGAGTTTGGATTTGCTGACTCTTT-GGTGGTGGAaaactggctcagacaaaaatgggatttgctggactgaaaagcccaggctggaactacggtgcaacaggatctaa-ggctcaagtgatattgctggggtggggtttctctccatttttt--tgctcagcatccttcggggt
>gene=chr20_1025113-1026113; species=canFam
TTAGACCTCTGAAGGCAGCATCTAAAAAAATCAGGTGTGGAGCTCAGATAATTGGAAACAGGAA---CATCTCTGGGGATGGTCCCTAAATTCTCATGGAGTAAGTCCTCACACAGAGGCTTGCAAAGCCCTTAATTAAAGATATCATCAGAACACAAATTCTTTGAAGCAAAAGTTTGGACCCCATCAGAGCCCCAAATCCAGGGAACCAGGCCTGCCTCAGTGTGCAGCACAAAACCAAATGAG-GCCTGAGGAAGACAGGGCTCCGTCCTTCGCATGCTGCCCAC--ATGAGGGATG--CTAT--CCTACTGCTAACATGGATTGTGTTTTTATCAGTTGACTCCTCTGATTGTGG----------------aaaaggggattttttggactggaaatcccaggctggagcttcgatggggcagggtctaaggactccaatgataccatcagaa----atttctctcca--tttctctgctcagcatccttcagagt
>gene=chr20_1025113-1026113; species=equCab
TTAG-CCTCTGAAGGCAGCATCTGGTAAAATCAGGCTTGGAGTTCGGATAATTGGAAACAGGAATGGCATCTCCGGGGACGGTCCCTAAATTCTCCTGGAGCAACTCTTCACAGAGGGGC-TGCAAAGCCCTGAATTAAAGGCACCCTCAGAGCAAAAGCTCTCCAAAGCAAAAG-TTGGACCCCATCAGAGCCCTGAATCCGGGGAACCAGGCCTTCCTGA--GTGCCACACAGAAACAAACGAA-GCCTGAGGAAGAGAAGGCTCCATCCTTGACTTGCTGCCCAT--GGGAGGGACACGCCAT--CCCAC-------ACTGACTGC------ACCAATTGTCTCCTTTGGTTGTGGcaaactggctgatgcaaaaaggaggcttcctggactgaaaagcccaggctggagctccggtacggct-ggtctaagggcaccaatgatgtcattggggt-gtggttctctcca--tttttctgctcagcatgcttcacagt
>gene=chr20_1025113-1026113; species=gorGor
TTAGCCCTCTAAGGGCGGCATCTGGTAAATCTGGGCTTGGAGTTTGGATGATCGGAAACAGGAACGACCTCTCTGGGGACAGTTCTTAAGTTCTAATGGAGCAACTCTTCACAGAGTGACTTGCAAAGCTCTTAATTAAAGTTGCCATCAGAACAAAGACTCTCTGAAGCAAGAATTTGGACCCCAATGGAGTCCTGAATCCAGGCAACCAAGCTTGCATAAGTGTGCAACACAAAGGCAAATGAGTCCCCAAGGAAGAAGAGGCTCCGTCCTCAGCTTGCTGCCCTTGTCTGAGGGAAGCACCATGCCCTACAGCTGACATTTACTGAGTTTGCATCTGTTgactcttttggttgcagaaaactggctcagacaaaaaggggatttgctggactgaaaaggccaggctggagctatggtgcagcaggatctaagggctcaagtgatgtcgttagggtggggtttctctccgtttttttctgctcagcatccttcagaat
>gene=chr20_1025113-1026113; species=panTro
TTAGCCCTCTAAGGGCGGCATCTGGTAAATCTGGGCTTGGAGTTTGGATGATCGGAAACAGGAACGACCTCTCTGGGGACAGTTCTTAAGTTCTAATGGAGCAACTCTTCACAGAGGGACTTGCAAAGCTCTTAATTAAAGTTACCATCAGAACAAAGACTCTCTGAAGCAAGAATTTGGACCCCAATGGAGTCCTGAATCCAGGCAACCAAGCTTGCATAAGTGTGCAACACAAAGGCAAATGAGTCCCCAAGGAAGAAGAGGCTCCGTCCTCAGCTTGCTGCCCTTGTCTGAGGAAAGCACCATGCCCTACAGCTGACATTTACTGAGTTTGCATCCGTTgactcttttggttgcagaaaactggctcagacaaaaaggggatttgctggactgaaaaggccaggctggagctatggtgcagcaggatctaagggctcaagagatgtcattagggtggggtttctctccgtttttttctgctcagcatccttcagaat
>gene=chr20_1025113-1026113; species=papHam
TTAGCCCTCTAAGTGTGGCATCTGGTAAATCTGGGCTTGGAGTTTAGATGATTGGAAACAGGAACGAACTCTCTGGGGACAGTTCTTAAGTTCTAATGGAG-AAATCTTCACAGAGGGGCTTGCAAAGCCCTTAATTAAAGTTACCATCAGAACAAAGATTCTCTGAAGCAAGAATTTGGACCCCATTGGAGTCCTGAATCCAGGCAACCAAGCTTGCATAAGTGTGCAACACAAAGGCGAATGAGTCCCCAAGGAAGAAGAGGCTCCATCCTCAACTTGCTGCTCTTGTCTGAGGGAAGCACCATGCCCTACGGCTGACATTTACTGAGTTTGCATCCGTTGACTCTTTTGGTTGTGGAaaactggctcagacaaaaatgggatttgctggactgagaaggccagactggagctacagtgcagcaggatctaagggcccaagtgatgttgttggcgtggggtttctctccatttttttctgctcagcatccttcagagt
>gene=chr20_1025113-1026113; species=ponAbe
TTAGCCCTCTAAGGGCAGCATCTGGTAAATCTGGGCTTTGAGTTTGGATGATTGGAAACAGGAACGACCTCTCTGGGGACAGTTCTTAAGTTCTAATGGAGCAACTCTTCACAGAGGGACTTGCAATGCTCTTAATTAAAGTTACCATCAGAACAAAGACTCTCTGAAGCAAGAATTTGGACCCCACTGGAGTCCTGAATCCAGGCAACCAAGCTTGCATAAGTGTGCAACACAAAGGCAAATAAGTCCCCAAGGAAGAAGAGGCTCCGTCCTCAGCTTGCTGCCCTTGTCTGAGGGAAGCACCATGCCCTACAGCTGACATTTACTGAGTTTGCATCCGTTGACTCTTTAGGTTGCGGAaaactggctcagacaaaaacgggatttgctggactgaaaaggccaggctggagctatggtgcagcaggttctaagggctcaagtgatgtcgttagagtggggtttctctctgtttttttctgctcagcatccttcagaat
>gene=chr20_1025113-1026113; species=rheMac
TTAGCCCTCTAAGTGCGGCATCTGGTAAATCTGGGCTTGGAGTTTAGATGATTGGAAACAGGAACGATCTCTCTGGGGACAGTTCTTAAGTTCTAATGGAG-AAATCTTCACAGAGGGGCTTGCAAAGCCCTTAATTAAAGTTACCATCAGAACAAAGATTCTCTGAAGCAAGAATTTGGACCCCATTGGAGTCCTGAATCCAGGCAACCAAGCTTGCATAAGTGTGCAACACAAAGGCGAATGAGTCCCCAAGGAAGAAGAGGCTCCATCCTCAACTTGCTGCTCTTGTCTGAGGGAAGCACCATGCCCTACGGCTGACATTTACTGGGTTTGCATCCGTTgactcttttggttgtggaaaactggctcagacaaaaatgggatttgctggactgagaaggccagactggagctacagtgcagcaggatctaagggcccaagtgatgttgttggcgtggggtttctctccatttttttctgctcagcatccttcagagt
>gene=chr20_1036027-1037027; species=hg19
CCAAAATTAAACTAGAAAACAGAAATAAATAGGAAGGGGGTGGGCTGAGTGTCAGCCTGCCCTTGGTGGAGAGGGTGGGctctgggcctcctttcctgcatctctgccatggagaccatcacagtacccaccttctggggtgctgtgcacatcagacaagaagaggcacacagtacactttgcacagggtgtctAAGTGTCCATTAATATCCAAAGTTACTGGGCACACTCGTTGCTTGGATTTTGAGATAATTATGTAGAGAAAATGTCAAGGGGCTCAAAGTCCCCCAGTTGACATTTCCCTACCAAGAGCTACTTTTATAACATGCTGCCGGATGTCATTTTCTTAATAGGTACAATTTTAAGAGCAtctctccaccttcttccctaccctagtccaactgttcacagctgaaagagtgaccttccaaaagcctaactcagatcatatgattctttgcctctgaaatttttcaaagctctccattgtctacgaaatg
>gene=chr20_1036027-1037027; species=bosTau
CCAGAATTAAACTGGAAAACAGAAATAAATAGGAAGGAGGTGGGTTGAGTATTAGCCTGTTTTCAGAGGAAGTGGCGA--TCCCAGCATCCACTGTCAGGGTGCCGAGGTGGAA------GAAGGATGGTCA-CCT-GGGTGCTGTGGAGACTGGATG-G-CAATGCACATGATGCACTTTGCACAGAACATCT--CTGCTCATG-ACGTCTGAAGTTACTAGGCAGACTTGATGCTTGGATTTTGCGATGATCATGTGGACAGAGTGTCAAGAGACCCAAAGTCCTCCAA-TGATACTTCCCAGTCCAGAGCTGTTT-GAAAACACACCATCCGGTGTCACTTG-TCAGTAGGTGCAACTTCAACAGCATCTTTCTATGGCCTTCCCTACTCTGACCCAGCTGTTcacagct--gagagtcacctttcaaaagcttaactcagatcatatgattctccaactccaaaactttccaaagctccccaCTGTCTACAAAACA
>gene=chr20_1036027-1037027; species=calJac
CCAAAATTAAACTAGAAAACAGAAATAAATAGGAAGGGATTGGGCTGAGTGTCAGCCTGCTCTCAGTTGAGAGGGTGGACTCTGAGTCTTCTTTCCTGCATCTCTACAATGGAGACCATCACAGCACCCACCTTCTGGGTGGGTGC---------------------------------------------TCTAAGTGTCCATTAAAATCCACAGTTACTGGGCATACTCACTGCTTGGATTTTGAGATAATTGCATAGAGAAAATGTCAAGGGACTCAAAGTCCCTCAGTTGACATTTCCCTACCAAAAGCTAGTTT-ATAACATGAGGCCAGATGTCATTTTCTTAATGGGTATGATTTTAAGAGCAtctctccaccttcttccttaccccaatccaactgttcgcagctgaaagagtcaccttccaaaagcctaactcagatcatatgattctttgcctctgaaattttccagagttctccattgtcttcgaaacg
>gene=chr20_1036027-1037027; species=canFam
CCAAAATTAAACTGGAAAACAGAAATAAATAGGAAAGAAGTGAGTCGAGCGTTTGCCTGGTCTCGGGGAAGAGGATGGGccctgagccttctttcccacatctctgaaatgg-ga---gcacagcatccacctcct-gggtcctgcgaggaccagatgag-aaatgctcacgacacactccgcacagagcATCC--ATGTTCATTCCCATCCAAAGTTACTAG--CAGCTTGAA-CTTGGATTTTGAGGTAATCATAGGAAGAAAATATCAAGGCACCCAAAGTCCTCCAGTTGACATTTCCCAATCA-----------------------------------------------------------------------------------------TCAActattcacagctgaaggagtgaccttccaaaagcctaacacagaccctatgttcctccagctgcaaaactttccaatgctccccattgtctacaaaata
>gene=chr20_1036027-1037027; species=equCab
CCAAAATTAAACGGGAAAACAGAAATAAATAGGAAGGG-GTGGGTTGAGTGTCAGCCTGCTCTCAGGGAAGAAGGTGGGCTCCCAGGCTGCTTTCCCACCTCTCTGAAACGGAGG---TCACAGC-CCCACC-CCT-GGGTG-TGGGAGGATGAGACAGG-AACCGC-----ACGCACCCAGCACAG----TCC--GCATGAGCCTCTACTCAAGGTCACCAGGCACACTCGCTGCTTGGCTTTTGAGATAATCGTGTAGAGAAAGTATCAAGGGACCCAAAGCCCACCAGCTGACATTTCCCAACCAAGAGCAAGTC-TAGAACATGCCATCAGGTGTCATTTT-TCAATAGGTGCAACTTTAACAACATCCCTCCGCTC------CTACGCTGATCCAGCTGTTCACAGCT-----AGTGACCTTCCAAGCGCCTAAC----GCCATGTGATCCTTCAGCTCCAGAACTTTCCAAAGCTCCCC----------AAATG
>gene=chr20_1036027-1037027; species=gorGor
CCAAAATTAAACTAGAAAACAGAAATAAATGGGAAAGGGGTGGGCTGAGTGTCAGCCTGTCCTTGGTGGAGAGGGTGGGctctgggcctcctttcctgcatctctgccatggagaccatcacagtacccaccttctggggtgctgtgcagatcagacaagaaaaggcacacagtacactttgcacagggcGTCTAAGTGTCCATTAATATCCAGAGTTACTGGGCACACTCGTTGCTTGGATTTTGAGATAATTATGTAGAGAAAATGTCAAGGGGCTCAAAGTCCCCCAGTTGACATTTCCCTACCAAGAGCTACTTT-ATAACATGCTGCCGGATGTCATTTTCTTAATAGGTACAATTTTAAGAGCATCTCTCCACCTTCTTCCCTACCCCAGTCCCACTGTTCACAGCTGAAAGAGTGGCCTTCCAAAAGCCTAACTCAGATCATATGATTCTTTGCCTCTGAAATTTTCCAAAGCTCTCCATTGTCTA-GAAATG
>gene=chr20_1036027-1037027; species=panTro
CCAAAATTAAACTAGAAAACAGAAATAAATAGGAAGGGGGTGGGCTGAGTGTCAGCCTGTCCTTGGTGGAGAGGGTGGGctctgggcctcctttcctgcatctctgccatggagaccatcacagtacccaccttctggggtgctgtgcagatcagacaagaaaaggcacacagtacactttgcacagggcGTCTAAGTGTCCATTAATATCCAAAGTTACTGGGCACACTCGTTGCTTGGATTTTGAGATAATTATGTAGAGAAAATGTCAAGGGGCTCAAAGTCCCCCAGTTGACATTTCCCTACCAAGAGCTACTTT-ATAACATGCTGCCGGATGTCATTTTCTTAATAGGTACAATTTTAAGAGCATCTCtccaccttcttccctaccccagtcccactgttcacagctgaaagagtgaccttccaaaagcctaactcagatcatatgattctttgcctctgaaattttccaaagctctccattgtctacgaaatg
>gene=chr20_1036027-1037027; species=papHam
CCCAAATTAAACTAGAAAACAGAAATAAATAGGAAGGGGGTGGGCTGAGCGTCAGCCTGCTCTCGGTGGAGAGGGTGGACTCTGGGTCTCCTTTCCTGCATCTCTGCCATGGACACCATTACAGCACCCACCTTCTGGGGTGCTGCGCAGATCAGACAAGAAAAGGCATGCAGTACACTTTGCACAGAGCATCTAAGTGTCCATTAATATCCAAAGTTACTGGGCATACTCGCTGCTTGGATTTTGAGATAATTATGTAGAGAAAATGTCAAGGGACTCAAAGTCCCTCAGTTGACATTTCCCTACCAAGAGCTACTTT-ATAACATGCTGCCAGATGTCATTTTCTCAATAGGTACAATTTTAAAAGCAtctctccaccttcttccctaccccagtccaactgttcacagctgaaagagggaccttccaaaagcctaactcagatcatatgattctttgcctctgaaattttccaaagctccccattgtccatgaaacg
>gene=chr20_1036027-1037027; species=ponAbe
------------------------------------GGGGTGGGCTGAG-GTCAGCCTGCCCTCGGTGAAAA---CGGGctctgggcctcctttcatgcatctctgcta-ggagaccatcacagtaccc-ccttct-gggtgctgtgcagatcagacaagaaagggcatgcagtacactttgcacagggcATCTA--TTACCGTTAATATCCAAAGTTACTGGGCACACTCGTTGCTTGGATTTTGAGATAATTATGTAGAGAAAATGTCAAGGGGTTCAAAGTCCCCCAGTTGACATTTCCGTACCAAGAGCTACTTT-ATAACATGCTGCCAGATGTCATTTTCTTAATAGGTACAATTTTAAGAGCAtctctccaccttcttccctaccctagtccaactgttcacagctgaaagagtgaccttccaaaagcctaactcagatcatatgattctttgcctctgaaattttccaaagctctccattgtctacgaaatg
>gene=chr20_1036027-1037027; species=rheMac
CCCAAATTAAACTAGAAAACAGAAATAAATAGGAAGGGGGTGGGCTGAGCGTCAGCCTGCTCTCGGTGGAGAGGGTGGACTCTGGGTCTCCtttcctgcatctctgccatggacaccattacagcacccaccttctggggtgctgcgcagatcagacaagaaaaggcatgcagtacactttgcaCAGGGCATCTAAGTGTCCATTAATATCCAAAGTTACTGGGCATACTCGCTGCTTGGATTTTGAGATAATTATGTAGAGAAAATGTCAAGGGACTCAAAGTCCCTCAGTTGACATTTCCCTACCAAGAGCTACTTT-ATAACATGCTGCCAGATGTCATTTTCTCAATAGGTACAATTTTAAAAGCAtctctccaccttcttccctaccccagtccaactgttcacagctgaaagagggaccttccaaaagcctaactcagatcatatgattctttgcctctgaaattttccaaagctccccattgtccatgaaacg
>gene=chr20_1064325-1065325; species=hg19
TTTTTAGTTCCCAAAGCTctctcttgctccctataagagaattatacttcctgtgccattgacatcaggcctggacatgtgacttactttggccaatgatatatgacctgagtgaggtaatgccacttctaagcagaagccttaagagccaccacgtttccactgtggcttttctctgccttccaccagaatagtgtattccaaatagggttgttttatcagctgggtcccaggaagaagaggatttggccagagctgcagccagtcctgagtgtaaggtgaataagaaataaatatttgttgttgtaagccagggagatttgacggttattagttatgccagcataacttagggaaactgactaacacaGAAGTATAACCTAATGAATTGACAAAATGCTGCCATTTTTATGCTTCATTAAAACATAAATGAAAACTTTTTGTAAAATAGTACCTAGATGCTTTACATTGGTTTCTCATTGTTCTGCTAAACATGAGCA
>gene=chr20_1064325-1065325; species=bosTau
---tttactcACAAAGTTCTCTCT----CC-TATAAGaggattatactttctgtgccactgacatcaggactggccacatgacttactttggccaaagatctgtgacttgggtgatgtcatcgcacttccaagcaggtgctttaagaaccaccatgttt--accatagg-tttcccccccttcca---------------cccagtagggtcactccaccaactgggtcctagaaggaagatgatgtggagagagctgcagccaatcctgggtgtaagatgcacaagaaataaacattggttgttgtaaaccagaaagatgtgacatttg----ttaccgcagcataagttagagaagctgactgatacaGAAATATAACC-AATGAATTGATAAAA--------ATTTTATTATTTGTTAGAATATAAATTTTAACCTTTTATA-AGTAGTACATTGATGCTTTACATTAGTTTCTCATTGTTCTAATAAACAGAAGCA
>gene=chr20_1064325-1065325; species=calJac
CTTTTAGTTCCCAAAGCTctctcttactccctataagatgattatgcttcctgtgccattgacatcaggcctggacatgtgatttactttggccaatgatatatgacctgagtgaggtaacaccacttctaagcagaagcctgaaaagccaccacgtttctactgtggcttttttctgccttccaccagagtagtatattctaaatagggttgctttatcaaccaggtcccatgaggaagaggatttggccagagctgcagccaatcctgagtgtaaggtgaacaagaaataaacatttgttgttgtaagccagggagatatgacagttgttagttatgtcagcataacgtagGGAA----ACTAACACGGAAATATAATCTAATGAATTGATAAAATGCTGCTATTTTTATGCTTCATTAAAAGATAAATGAAAAATTTTTGCAAAATAGTACCTTGATGCTTTACATTAGTTTCTCATTGTTCTGCTAAACATGAGCA
>gene=chr20_1064325-1065325; species=canFam
GTTTTTGTTCCCAAAGCTCTCTCT----CCTGTCAAGATGATTATACTTCCTGTATCACTGACAACAGGCC----------AAttactttggccaataagatgtaacttggatgatataatgccacttctgagcagaacctttaaaagccatcacgttt--aatgtggg-tttttcccccttccaccaaagcagcgtaacccaaaaagagtcactcca--------------taaggaagac-atgtaccgagagctgcagccaatcctggagataggatggggaagaaatagacatttgt---tgtaagccagagagatttgaagcttg----ttacctcagcataatctagagacgctgactaatacGGAAACATAACCTAATGGATTAATAAAATACTGCAATTTTTATCCTTTGTCAG-TTATTAATGGCAAATTTTTGTA-ATTAATACATTGATGCTTTACACTGGTTTCTCATTGCTCTGCTAAACCAGAGAA
>gene=chr20_1064325-1065325; species=equCab
ACTTCTGCTCACACAGCTCCCTCT----CCCTGtagtaggatcatacttcccgcgccgctaacgtgaggcctgaccgtgtgacttactc-ggccaacggtaggtgacttgagtgacgccccgcctcttctgagcagaggctc---aagc------gtct--accgt--g-tttcccccgcttccaccagagcggtgtgtcccaaataggtctgctccatcagctgggtccaggaaggaagacgatgtggccagagctgcagccactcctcggtgcaggatgagcaagaaataaacttttgt---agtggaccagtgagatttgacatttg----tcacctcggcataacttagAGAAGCTGAT----ACAGAAATATAACCTAATGAACAGATAAAATGCTGCAATTGCTACCCTTCGTTAGGGGATAAATGGTGACTTTTTCTA-ATTAGTACATTTATGCTTTACACTGGTTTCTCATTGTTCTGCTCAACAGGAGCA
>gene=chr20_1064325-1065325; species=gorGor
TTTTTAGTTCCCAAAGCTctctcttgctccctataagagaattatacttcctgtgccattgacatcaggcctggacatgtgacttactttggccaatgatatatgacctgagtgaggtaatgccgcttctaagcagaagccttaagagccaccacgtttccactgtggcttttctctgccttccaccagaatagtgtattccaaatagggttgttttatcagctgggtcccaggaggaagaggatttggccagagctgcagccagtcctgagtgtaaggtgaataagaaataaatatttgttgttgtaagc---------------------------------------------------------------------------------------------------------------------------------------------------------------------------------------------
>gene=chr20_1064325-1065325; species=panTro
TTTTTAGTTCCCAAAGCTctctcttgctccctataagagaattatacttcctgtgccattgacatcaggcctggacatgtgacttactttggccaatgatatatgacctgagtgaggtaatgccacttctaagcagaagccttaagagccaccacgtttccactgtggcttttctctgccttccaccagaatagtgtattccaaatagggttgtttcatcagctgggtcccaggaggaagaggatttggccagagctgcagccagtcctgagtgtaaggtgaataagaaataaatatttgttgttgtaagccagggagatttgacggttattagttatgccagcataacttagggaaactgactaacacaGAAGTATAACCTAATGAACTGACAAAATGCTGCCATTTTTATGCTTCATTAAAACATAAATGAAAACTTTTTGTAAAATAGTACCTAGATGCTTTACATTGGTTTCTCATTGTTCTGCTAAACATGAGCA
>gene=chr20_1064325-1065325; species=papHam
GTTTTAGTTCCCAAAGCTctctcttgctccctataagagtattatacttcctgtgccattgacatcaggcctggacatgtgacttactttgaccaatgatatatgacctgagtgaggtaatgccacttctaagcagaagccttaagagccaccacgtttccactgtgatttttctctgccttccaccagaatagcatattccaaatagggttgctttatcagctgggtcccaggaggaagaggatttggccagagctgcagccagtcctgagtgtcaggtgaacaagaaataaatatttgttgttgtaagccagggagatttgacagttgttagttatgccagcataacttagggaagctgactaacacaGAAATATAACCTAATGAATTGATAAAATGCTGCTATTTTTATGCTTCATTAAAATATAAATGAAAACTTTTTGTAAAATAGTACCTTGATGCTTTACATTGGTTTCTCATTGTTCTGCTAAACATGAGCA
>gene=chr20_1064325-1065325; species=ponAbe
TTTTTAGTTCCCAAAGCTctctcttgctccctataagaggattatacttcctgtgccattgacatcaggcctggacatgtgacttattttggccaatgatatatgacctgagtgaggtaatgccacttctaagcagaagccttaagagccaccacatttccactgtggcttttctctgccttccaccagaatagtgtattccaaatagggttgctttatcagctgggtcccaggaggaagaggatttggccagagctgcagccagtcctgagtgtaaggtgaataagaaataaatatttgttgttgtaagccagggagacttgacagttattagttatgccagcataacttagggaaactgactaacacaGAAGTATAACCTAATGAATTGACAAAATGCTGCCATTTTTATGCTTCATTAAAATATAAATGAAAACTTTTTGTAAAATAGTACCTAGATGCTTTACATTGGTTTCTCATTGTTCTACTAAACATGAGCA
>gene=chr20_1064325-1065325; species=rheMac
GTTTTAGTTCCCAAAGCTctctcttgctccctataagagtattatacttcctgtgccattgacatcaggcctggacatgtgacttactttgaccaatgatatatgacctgagtgaggtaatgccacttctaagcagaagccttaagagccaccacgtttccactgtgatttttctctgccttccaccagaatagcatattccaaatagggttgctttatcagctgggtcccaggaggaagaggatttggccagagctgcagccagtcctgagtgtcaggtgaacaagaaataaatatttgttgttgtaagccagggagatctgacagttgttagttatgccagcataacttagggaagctgactaacacaGAAATATAACCTAATGAATTGATAAAATGCTGCTATTTTTATGCTTCATTAAAATATAAATGAAAACTTTTTGTAAAATAGTACCTTGATGCTTTACATTGGTTTCTCATTGTTCTGCTAAACATGAGCA
>gene=chr20_1067044-1068044; species=hg19
CTTTAACAAAAGCAAAACTAAATTCTCATTAGCACATCACTCATTTCCATGTACATGAGCATCATCATAGGCATGAAAATGGCACCCTTGAGAGGAGGGGGAAGAAGATGCCTCCCCCTTCAGCCCCTTTATCAGAAGATCAAGCCCAGTGTGGGGAGGGGAGGTCAGTGGTCGTTCCTCCTATTCCAGGACAGAGGTGGCCAGCATTCCTAGCTGCCCTCTGCACTTCCTGACATTTGTGGTTTAATCAAGCCCCATTAATCCCTCCCTGTTTCAAAGCTCAGCACAGGAACCACAAACTCCCACAGCCTCTGACAGGAATCATGTGGCTAAAGCCAAGGGGAACTCTTTGAAAGGTAATTAGCATCTTTGAATTCAGGGCCCTTTGATTTTGCTTCCTGGCTTTAAACGATCACAGAACATTTTGCAGAAAAGGGGGAAAACATAAAGGCAGCAGCTACAGCCCCTTACACTGGGCCTTCTGCAGCCTTTCAAGTTGT
>gene=chr20_1067044-1068044; species=bosTau
CTTTAATGAAAGCAGAGCGAAATTCTTATTAGCATATCGGTCCTTTCCGTGTAAAGGACCGTCATCCTAAGCATGACAGTGGTACCCTTGAGTGTAGGGGGAAGAAGGTGCCTACCTCCTCAGCCCCTTTATCAGCAGCTCAAGTCCAGTCGGGGGAGGGGAGGTCAGTGACTATCC---CCCTCCCAGGATGGAGGTGGCCAGCATCCTGAGCTGCCCTCCACACTTCCTGACATTTGTGGTTTAATCAAGCCCCATTAATCCCTCCAAGTATCAAAGCCCAGCACAGGAACCACAAACTCCCACAGCCTCTGACGGGAATTGTGTGGCTAAAGCCAAGGGGAACTCTTTGAAAGGTAATTAGTGTCTTTGAATTCAGGGCCCTTTGATTTTGCTTCCTGGCTTTAAATGGTCACAGGAGATTTTGCAGC-AAGGAGGAAAACAAAAAAGCAGCAGCCAAAGCTCCTTGCACTGGGCCTTCTGCCTCCTCTCGGGTTGT
>gene=chr20_1067044-1068044; species=calJac
CTTTAACAAAAGCACAACTAAATTCTCACTAGCATATTGGTCATTTCCATGTACATGAGAGTCATCATAGGAATGAAAA-GGTACCCTTGAGAGGA-GGGGAAAAAGATGCCTCCACCTTCAGTCTCTTTATCAGAAGATCAAGCCCAGTGCGGCGAGGGGAGGTCAGTGATTGTTCCTCCTACTCCAGGATGGAGGTGGCCAGCATTCCTAGCTGCCCTCTGCACTTCCTGACATTTGTGGTTTAATCAAGCCCCATTAATCCCTCCCCGTTTCAAAGCTCAGCACAGGAACCGCAAACTCCCATAGTCTTTGACGGGAATCATGTGGCTAAAGCCAAGGGGAACTCTTTGAAAGGTAATTAGCGTCTTTGAATCCAGGACCCTTTGATTTTGCTTCCTGGCTTTAAACGATCACAGAACATTTTGTAGAAAAGGGAGAAAACACAAAGGCAGCAGCTAGAGCCCCTTACACTGGGCCTTCTGCGGCCTTTCATGTTGT
>gene=chr20_1067044-1068044; species=canFam
CTTAGACAAAAGCCAAACCAAATTCTCATGAGTGTGTCAGTCATTTGCATGTCAATGAGTGTCCT-GTAAGTCAGGAAGTGATACCCTTGATTGTAGGGGGA---AAATGCCTCC---CC---CATCTTTATCAGAAGTACAAGCCTAGT-GGGGGAGGGGAGGTCAGTGACTGTCGT--CCCTCTCAGGATGGAGGTGGCCAGCATTCCACACTGCCCTCTACACTTCCTGACATTTGTGGTTTAATCAAGCCCCATTAATCCCTCCCAGTTTCAAAGCCCAGCACAAGAACCACAAACTCCCACAGCCTCTGACGGGAATCGTGTGGCTAAAGCCAAGGGGAACTCTTTGAAAGGTAATTAGTGTCTTTGAATCCAGGGCCCTTTGATTTTGCTTCCTGGCTTTAAACGGTCACAGGAGATTTCGCAGC-ATGGGGGAAAACAAAAAGGCAACAGCAGGAGCCCCTTATGCTGGGCCTTCTGCTGCCTCCCAAGTGCC
>gene=chr20_1067044-1068044; species=equCab
CCTTAATGAAAGCAAAACGAAATTCTGGGGAGCA-GTCAGTCATTTCCATGTAAATGAGGGTCCC------CGAGAAAGTAGTA-CCTTGAGCGCAGGGGGA-GAAGATGCCTGCGCCCTTAGCTCCTTTATCAGAAGCTCAAGCCTAGT-GGGGGAGGGGAGGTCGGTGCCTGTCCC--CCCAGGACAGACAGAGGTGGCCGGGATTCCAAGCTGCCCTCCACACTTCCTGGCTTCTGCGGTTTAATCGAGCCCCATTAGTCCCTGCCAGTCTCAGAGCGCAGCGCAGGAACCGCAGACTCCCACGGCCTCTGCCGGGAACCGTGTGGCT-AAGCCAAGGGGAAGTCTTTGAAAGGTAATTAGTGTCTTTGAATCCAGGGCCCTTTGATTTTGCTTCCTGACTCTAAACGGTCACAGGAGATTTTGCAGC-AAGAGGGAAAGACCAAAGGCGGCAGGAAAAGCCCCTTCCCCTGGGCCTCCTGCCGCGTCTCAGGCCGA
>gene=chr20_1067044-1068044; species=gorGor
CTTTAACGAAAGCAAAACTAAATTCTCATTAGCACATCACTGATTTCCATGTACATGAGCATCATCATAGGCATGAAAATGACACCCTTGAGAGGAGGGGGAAGAAGATGCCTCCCCCTTCAGCCCCTTTATCAGAAGATCAAGCCCAGT-CGGG-AGGGGAGGTCAGTGGTCGTTCCTCCTACTCCAGGACAGAGGTGGCCAGCATTCCTAGCTGCCCTCTGCACTTCCTGACATTTGTGGTTTAATCAAGCCCCATTAATCCCTCCCTGTTTCAAAGCTCAGTACAGGAACCACAAACTCCCACAGCCTCTGACAGGAATCATGTGGCTAAAGCCAAGGGGAACTCTTTGAAAGGTAATTAGCATCTTTGAATTCAGGGCCCTTTGATTTTGCTTCCTGGCTTTAAACGATCACAGAACATTTTGCAGAAAAGGGGGAAAACATAAAGGCAGCAGCTACAGCCCCTTACACTGGGCCTTC-GCAGCCTTTCAAGTTGT
>gene=chr20_1067044-1068044; species=panTro
CTTTAACGAAAGCAAAACTAAATTCTCATTAGCACATCACTCATTTCCATGTACATAAGCATCATCATAGGCATGAAAATGGCACCCTTGAGAGGAGGGGGAAGAAGATGCCTCCCCCTTCAGCCCCTTTATCAGAAGATCAAGCCCAGTGCGGGGAGGGGAGGTCAGTGGTCGTTCCTCCTATTCCAGGACAGAGGTGGTCAGCATTCCTAGCTGCCCTCTGCACTTCCTGACATTTGTGGTTTAATCAAGCCCCATTCATCCCTCCCCGTTTCAAAGCTCAGCACAGGAACCACAAACTCCCACAGCCTCTGACAGGAATCATGTGGCTAAAGCCAAGGGGAACTCTTTGAAAGGTAATTAGCATCTTTGAATTCAGGGCCCTTTGATTTTGCTTCCTGGCTTTAAACGATCACAGAACATTTTGCAGAAAAGGGGGAAAACATAAAGGCAGCAGCTACAGCCCCTTACACTGGGCCTTCTGCAGCCTTTCAAGTTGT
>gene=chr20_1067044-1068044; species=papHam
CTTTAACGAAAGCAAAACTAAACTCTCATCAGCACATCAGTCATTTCCATGTACATGAGCGTCATCATAGGCATGAAAATGGCACCCTTGAGAGGAGGGGGAAGAAGATGCCTCCCCCTTCAGCCCCTTTATCAGAAGATCAAGCCCAGTGCGGGGAGGGGAGGTCAGTGATCGTTCCTTCTACTCCAGGACAGAGGTGGCCAGCATTCCTAGCTGCCCTCTGCACTTCCTGACATTTGTGGTTTAATCAAGCCCCATTAATCCCTCCCTGTTTCAAAGCTCAGCACAGGAACCACAAACTCCCACAGCCTTTGACAGGAATCATGTGGCTAAAGCCAAGGGGAATTCTTTGAAAGGTAATTAGCGTCTTTGAATTCAGGGCCCTTTGATTTTGCTTCCTGGCTTTAAACGGTCACAGAACATTTTGCAGAGAAGGGGTAAAACACAAAGGCAGCAGCTAGAGCCCCTTACACTGGGACATCTGCAGCCTTTCAAGTTGT
>gene=chr20_1067044-1068044; species=ponAbe
CTTTAATGAAAGCAAAACTAAATTCTCATTAGCACATCAGTCATTTCCATGTACATGAGCATCATCATAGGCATGAAAATGGCACCCTTGAGAGGAGGGGGAAGAAGATGCCTCTCCCTTCAGCCCCTTTATCAGAAGATCAAGCCCAGTGCAGGGAGGGGAGGTCAGTGATGGTTCCCCCTACTCCAGGACAGAGGTGGCCAGCATTCCTAGCTGCCCTCTGCACTTCCTGACATTTGTGGTTTAATCAAGCCCCATTAATCCCTCCCTGTTTCAAAGCTCAGCACAGGAACCACAAACTCCCACAGCCTCTGACAGGAATCATGTGGCTAAAGCCAAGGGGAACTCTTTGAAAGGTAATTAGCGTCTTTGAATTCAGGGCCCTTTGATTTTGCTTCCTGGCTTTAAACGATCACAGAACATTTTGCAGAAAAGGGGGAAAACACAAAGGCAGCAGCTAGAGCCCCTTACACTGGGCCTTCTGCAGCCTTTCAAGTTGT
>gene=chr20_1067044-1068044; species=rheMac
CTTTAACGAAAGCAAAACTAAACTCTCATCAGCACATCAGTCATTTCCATGTACATGAGCGTCATCATAGGCATGAAAATGGCACCCTTGAGAGGAGGGGGAAGAAGATGCCTCCCCCTTCAGCCCCTTTATCAGAAGATCAAGCCCAGTGCGGGGAGGGGAGGTCAGTGATCGTTCCTCCTATTCCAGGACAGAGGTGGCCAGCATTCCTAGCTGCCCTCTGCACTTCCTGACATTTGTGGTTTAATCAAGCCCCATTAATCCCTCCCTGTTTCAAAGCTCAGCACAGGAACCACAAACTCCCACAGCCTTTGACAGGAATCATGTGGCTAAAGCCAAGGGGAATTCTTTGAAAGGTAATTAGTGTCTTTGAATTCAGGGCCCTTTGATTTTGCTTCCTGGCTTTAAACGGTCACAGAACATTTTGCAGAAAAGGGGTAAAACACAAAGGCAGCAGCTAGAGCCCCTTACACTGGGACATCTGCAGCCTTTCAAGTTGT
>gene=chr20_1086311-1087311; species=hg19
GCCCGGACCCAAAGCAGGACAACTTGTCTTGCTTCGGCAATTGGCACAGGGATGCTCTAAGATGACAGCTCTGTGCAGGAGGACAGCTGGGCCACAGACAAGGCGGGGAGAAGACACAGATTCAGATGAAGCTGGACTCTGCCCTGTCCTTCTCATCCTGGCCAACTTAAGACCTGACCCAGCAGTTGGGAAACATCTTTTCCTTTTCTCTTGCTAAAGTCCAGCTGGGGCCAGCCTTTTTCCACCAGGCCATGTGAGCAAGATGGAAACTATGACAGTTCTGGATGGGCTGGAGGCTGGACTTTATCCCTGCCACATCCCTGCCAGCCAGTCACCCTGACCTACCACATCCATGCCACCTGCCTGCCAGGCCATTCCCAGAGTTGCTCTGTCCTGGACAGCTTGGCAGCTGTGAAGTGCCTCACACAGTGCAGGGAATAGGAGATGATGTCACTCAGGAGTTCGGCTGACCGAGCACTCCTGGAAAGATGGGCAGACTG
>gene=chr20_1086311-1087311; species=bosTau
GCCATGACCCAAAGCAGGACAACCTGCCTTGTGGCTGCAGTTGACACAAAGATGCTCTAAGATCACAAATGTGTCCAGCATGGCTGCGGGGCCATGGATAAGGCCAAGGGAACACCCTCATTCAGAAGAAAATGGCCTATGCCCCATCTTTCCCATCCTTGCCATCCTGGGGTTTAACCCAGCCATTGGGAAATATTTTTTC-TTTTTCCTTGTTAAG-------CTGGGCCAGCCCTT-TCCACCAGGCCTTGTGAGCAAGGTGGAAACTACGGTGCTTCCAGACAGGCTGGAGGCTGGACCTCATCCCTGCCATGTCCCTGATAGCCAGTGTCTCTGACCTGCCACACCCACGTCACCTGCCCACCAGGCCATTCCCAGACTTGCTCTGGCCTGGCCAGCTCAGCAGCTGTGGAGTGCTCCAGACAGTGGAGGGAATGT---GAGATGTCATTCA-GAGGTCAGCTGATGCAACTGTCCTGGAAAGATGGGCGGAGTG
>gene=chr20_1086311-1087311; species=calJac
GCCCAGAACCAAAGCAGGACAACTTGTCTTGCTTCTGCAATTGGCACAGGGATGGTCTAAGATGACAGCTGTGGGCAGGAGGACAGCTGGACCACAGACAAGGCAGGGGGAAGACATAGATTCAGAAGAAGCTGGACTCTGCCCTGTCCTTCCCATCCTCGCCAACTCGAGACCTGACCCAGCAGTTGGGAAACATCTTTTCCTTTTCTCTTGCTAAAGTCCAGCTGGGGCCAGCCTTTTTCCACCAGGCCATGTGAGCAAGATGGAAACTATGACAGTTCTGGATGGGCTGGAGGCTGGACTTTATCCCTGCCGCATCCCTGCCAGCCAGTCACCCTTACCTACCACATCCATGCCACCTACCTGCCAGGCCATTCCCAGAGTTGCTCTGGCCTGGACAGCTTGGCAGCTGTGAAATGCCTCACACAGTGGAGGGATTAGGAGATGATGTCACTCAGGAGTTCGGTTGACCCAGCACTCCTGGAGAGATGAGCAGACTG
>gene=chr20_1086311-1087311; species=canFam
ACCCTGATCCAAAGTAGGACAACCTGCCTTGCAACTGCAAT-GCCACAGGGATGCTCCAAGATGACAGCTGTGTGCAGGATGACAACTAGGCTGTGGGT-AGGCAGAGGGAAAACATTGATTCAGAT-GAGCTGGTCTGGGCCTCATCCTTTCCATCCTTGCCAACCTGGAGTTTGACCCAGCAATTGGGAAACTCCTTTCTTTGTT-CCTTGTTAAAGTCCAGCCAGGGCCAGCCCTT-CCTACTAGGCT-TGTGAGCAAGGTGGAAAATATGGTGGTTCTGGATGGGCTGGAGGCTGGACTTCATCCCTGCCATGTCCCTGGTAGTCAGTTTCACTGACC-ACAATACTCACACCACCTGCTCACCAGGCCAGTCCCACAGTTCCTCTGGCCTGGCCAGCTTGGCAGCCATGGAGCACCTCACACAGCGGAGgagctgg---gaggtggcattca-gaagtcagccaatccaatcgtcctggaaagatgggcagattg
>gene=chr20_1086311-1087311; species=equCab
ACCCTGACCTAG---AGGACACCCTGCCTTGTGGCTGCAGTCAGTACAGGGGTGCTCTAAGATGACGGCTGTGTGCAGGATGACAGATGGGCCACGGGTAAGGCAGAGGGAAAACACTGATTCAGACAGAGCTGGCCTGTGCCCGCTCTTTCCCATTCGTGCCAGCCTGGGGTTTGACCCAGCAATTGGGAAACTCCCTTTCCTTTTTCCTTGTTAAAGTCCAGCTGGGGCCGGCCCTT-TCCAGCAGGCCATGTGAGCGAGGTGGAAAGAATGGCAGTTCTGGATGGGCTGAAGGCTGGACCTCATCCCTGCCACGTCCCTGGCAGCCAGTCTGTTTGACCTGCCACTCCCATGCCACCTGCCCACCAGGCCATTCCCAGAGTTGCTCTGGCCTGGCCAGCTGGGTAGCTGTGGAGCACCCCACAGAGTGGACGGGATGA---GAGACGTCATTCA-GAGGTCGGCCGATCCAGCCCTCCTGGAGAGATGGGCAGACAG
>gene=chr20_1086311-1087311; species=gorGor
GCCCGGACCCAAAGCAGGACAACTTGTCTTGCTTCGGCAATTGGCACAGGGATGCTCTAAGATGACAGCTG-GTGCAGGAGGGCAGCTGGGCCACAGACAAGGCGGGGAGAAGACACAGATTCAGATGA-GCTGGACTCTGCCCTGTC---CTCATCCTGGCCAACTCAAGACCTGACCCAGCAGTTGGGAAACATCTTTTCCTTTTCTCTTGCTAAAGTCCAGCTGGGGCCAGCCTTTTTCCACCAGGCCACGTGAGCAAGATGGAAACTATGACAGTTCTGGATGGGCTGGAGGCTGGACTTTATCCCTGCCACATCCCTGCCAGCCAGTCACCCTGACCTACCACATCCATGCCACCTGCCTGCCAGGCCATTCCCAGAGTTGCTCTGTCCTGGACAGCTTGGCAGCTGTGAAGTGCCTCACACAGTGGAGGGAATAGGAGATGATGTCACTCAGGAGTTCGGTTGACC-AGCACTCCT-GAAAGATGGGCAGACTG
>gene=chr20_1086311-1087311; species=panTro
GCCCGGACCCAAAGCAGGACAACTTGTCTTGCTTCGGCAATTGGCACAGGGATGCTCTAAGATGACAGCTGTGTGCAGGAGGACAGCTGGGCCACAGACAAGGCGGGGAGAAGACACAGATTCAGATGAAGCTGGACTCTGCCCTGTCCTTCTCATCCTGGCCAACTTAAGACCTGACCCAGCAGTTGGGAAACATCTTTTCCTTTTCCCTTGCTAAAGTCCAGCTGGGGCCAGCCTTTTTCCACCAGGCCATGTGAGCAAGATGGAAACTATGACAGTTCTGGATGGGCTGGAGGCTGGACTTTATCCCTGCCACATCCCTGCCAGCCAGTCACCCTGACCTACCACATCCATGCCACCTGTCTGCCAGGCCATTCCCAGAGTTGCTCTGTCCTGGACAGCTTGGCAGCTGTGAAGTGCCTCACACAGTGGAGGGAATAGGAGATGATGTCACTCAGGAGTTCGGCTGACCGAGCACTCCTGGAAAGATGGGCAGACTG
>gene=chr20_1086311-1087311; species=papHam
GCCCAGACCCAAAGCAGGACAACTTGCCTTGCTTCGGCAATTGGCACAGGGATGCTCTAAGATG-CAGCTGTGTGCAGGACGACAGCTGGGCCACAGACAAGGCAGGGAGAAGACACAGATTCAGATGAAGCTGGACTCTGCCCTGTCCTTCCCATCCTTGCCAACTTGAGACCTGACCCAGCAGTTGGGAAACATCTTTTCCTTTTCTCTTGCTAAAGTCCAGCTGGGGCCAGCCTTTATCCACCAGGCCATGTGAGCAAGATGGAAACTATGACAGTTCTGGATGGGCTGGAGGCTGGACTTTATCCCTGCCACATCCCTGCCAGCCAGTCATCCTGACCTACCACATCCATGCCACCTGCCTGCCAGGCCATTCCCAGAGTTGCTCTGTCCTGGACAGCTTGGCAGCTGTGAAGTGCCTCACACAGTGGAGGGAATAGGAGACGATGTCACTCAGGAGTTCGGTTGACTGAGCACTCCTGGAAAGATGGGCAGACTG
>gene=chr20_1086311-1087311; species=ponAbe
GCCCAGACCCAAAGCAGGACAACTTGTCTTGCTTTGGCAATTGGCACAGAGATGCTCTAAGATGACAGCTGTGTGCAGGAGGACAGCTGGGCCACAGACAAGGCAGGGAGAAGACACAGA------------------------------------------CAACTTGAGACCTGACCCAGCAGTTGGGAAACATCTTTTCCTTTTCTCTTGCTAAAGTCCAGCTGGGGCCAGCCTTTTTCCACCAGGCCATGTGAGCAAGATGGAAATTATGACAGTTCTGGATGGGCTGGAGGCTGGACTTTATCCCTGCCACATCCCTGCCAGCCAGTCACCCTGACCTACCACATCCATGCCACCTGCCTGCCAGGCCATTCCCAGAGTTGCTGTGTCCTGGACAGCCTGGCAGCTGTGAAGTGCCTTGCACAGTGGAGGGAAT-GGAGACGATGTCACTCAGGAGTTCGGTTGACCGAGCACTCCTTGAAAGACGGGCAGACTG
>gene=chr20_1086311-1087311; species=rheMac
GCCCGGACCCAAACCAGGACAACTTGCCTTGCTTCAGCAATTGGCACAGGGATGCTCTAAGATG-CAGCTGTGTGCAGGACGACAGCTGGGCCACAGACAAGGCAGGGAGAAGACACAGATTCAGATGAAGCTGGACTCTGCCCTGTCCTTCCCATCCTCGCCAACCTGAGACCTGACCCAGCAGTTGGGAAACAACTTTTCCTTTTCTCTTGCTAAAGTCCAGCTGGGGCCAGCCTTTTTCCACCAGGCCATGTGAGCAAGATGGAAACTATGACAGTTCTGGATGGGCTGGAGGCTGGACTTTATCCCTGCCACATCCCTGCCAGCCAGTCATCCTGACCTACCACATCCATGCCACCTGCCTGCCAGGCCATTCCCAGAGTTGCTCTGTCCTGGACAGCTTGGCAGCTGTGAAGTGCCTCACACAGTGGAGGGAATAGGAGACGATGTCACTCAGGAGTTCGGTTGACTGAGCACTCCTGGAAAGATGGGCAGACTG
>gene=chr20_1090049-1091049; species=hg19
aataaaaaggaaggtactgatacacacaacatggatgaagtttggacatgatgatgagtgaaaaaaggcaTGAAGGGGTATTATTTTAtgtgtcaactatggaggggtgccaaaccttcaagaaaataattgccacacagctgtgaggagtgcagtttgctaacgtcctccggccataggaccactgggatcatgctgaagccatgctctttacgggcagcccaccgagcagagacagcactaaggcctggccatttcaatccaacagggaactctctatgatatttcttggtgctggagttctccgttgggctggctgagactttctcactaatccttattccttccttctcttcttttgtaggagccagatcagcagaaaggcctgaaggttctccccacatactcctgttcccactccccttttccttttgtgacttatccccaataaacctctaacactgctaactccatcttgacatctgcttcctggggCattg
>gene=chr20_1090049-1091049; species=bosTau
aataaaaaggaaggaactgacatacacaacacagatgaacctcagacggtacgatg-acagataaaggcaaaaaagagtgttgttttatgtgtcagccatggaaaggtgccagttcttcaagaaagaaactgccaatcacctgtgaagagtgaagctctccaacagcccatagctgtagcacctttgggataatgctgaggccacactcttcat-ggcagttctctggtcactgagagtgcaaagacttgactgtttctgcccgatgtgggactctacggga---atctttgttctgag-------------ccagctgagatttactcaacaattttcatttcttccccctcttctttcacaggtgtcagacctgcatcatggaatgaaaatccttctcagctactcctgctttttctcccctttctctttcataacttctctgcaataaatctctagcactgctaactccatcctgagatctgcttcccaggacgaca
>gene=chr20_1090049-1091049; species=calJac
aataaaaaggaaggggctgatacacacaacacggaggaagcttggacatgatgatgagtgaaaaaaggcatgaaggggcactattTGAAGTGTCAGCTGTGAAGGGTTGCCAATTCGTCAAGATAATAGTTGCCATGCAgctgtgaggagcgcagcttgctaacagcctccagctgtaggaccactgggacaatgctgaagccatggtcttcgcgggcagcccaccgagcacagagagcactaagacctggccatttcagtgcaacagggaactctccatgggatttctcggtgctggagttctgtgtagagctgactgagacttactctctaatccttattccttccttctctttt---gtagctgccaaatctgcagaaaggcctaaaggttctccccacatactcctgttcctactcccctttttcttttgtgacttttccccaataaacctcgaatactgctaactccatcttggcatctgcttcctggggCAACA
>gene=chr20_1090049-1091049; species=canFam
--------------------------------------------------------------------------------------------------------------------------------------------------------------------------------------------------------------------------------------------------------------------------------------------------------------------------------------------------------------------------------------------------------------------------------------------------------------------------------------------------------------------
>gene=chr20_1090049-1091049; species=equCab
aattaaaaggaaggaactgatacacataacatggatgaacctcagacacgatgatgaatgaaaaaaggtacaacagagtatcactttga-tgccagccatggagggaggccagttcctcaagaaagaaactgccaatcagctgtgaggagggaaggttgtcaacagcccccagctgtagctcctttgggataatgctgaggctgtgctcttcac-ggcagcccaccgggcacagagagtacagaggcctggtcatttctgcccaacatggggctctatggga---atctttgttctagggctccatgttgg-ctggctgagatcttctcactaatcctca-ttccttgtccccttccttcacaggtgtcagacctgcatcatggtgtgaaggttctccctgccgactcctgtttctgctcccctttttctttcacaacttatctgaaataagtctctagcactgctaactccattctgacatctgcttcctggggcgaca
>gene=chr20_1090049-1091049; species=gorGor
aataaaaaggaaggtactgatacacacaacatggatgaagtttggacatgatgatgagtgaaaaaaggcaTGAAGGGGTATTATTTTAtgtgtcagctatggaggggtgccaaaccttcaagaaaataattgccacacagctgtgaggagtgcagttt-ctaacatcctccagccgcaggaccactgggatcgcgctgaagccatgctctttacgggcagcccacc-agcagagacagcactaaggcctggccatttcagtccaacagggaactctctttgatatttcttggtgctggggttctccg-tgggctggctgagactttctcactaatccttattccttccttctcttctttcgtaggtgccagatcagcagaaaggcctgaaggttctccccacatactcctgttcccactccccttttccttttgtgacttatccccaataaacctctaacactgctaactccatcttgacatctgcttcctggggcattc
>gene=chr20_1090049-1091049; species=panTro
aataaaaaggaaggtactgatacacacaacgtggatgaagtttggacatgatgatgagtgaaaaaaggcatgaaggggtattattttatgTGTCAGCTATGGAGGGGTGCCAAACCTTCAAGAAAATAATTGCCACACAGCTGTGAGGAGTGCAGTTTGCTAACATCCTCCAGCCGTAGGACCACTGGGATCGCGCTGAAGCCATGCTCTTTACGGGCAGCCCACCGAGCAGAGACAGCACTAAGGCCTGGCCATTTCAGTCCAACAGGGAACTCTCTATGATATTTCTTGGTGCTGGAGTTCTCCGTTGGGCTGGCTGAGACTTTCTCACTAATCCTTATTCCTTCCTTCTCTTCTTTCGTAGGTGCCAGATCTGCAGAAAGGCCTGAAGGTTCTCCCCACATACTCCTGTTCCCACTCCCCTTTTCCTTTTGTGACTTAtccccaataaacctctaacactgctaactccatcttgacatctgcttcctggggCattg
>gene=chr20_1090049-1091049; species=papHam
agtagaaaggaagggactgatacacacgacgtggatgaagtttggacatcatgattagtgaaaaaaggcatgaaggggtaTTATTTTAtgtgtcagctatggaggggtgccaaatcttcaagaaaataattgccatgcagctgtgaggagtgcagtttgctaacatcctccagctgtaggaccactgggaccatgccgaagccacgctctttacaggcagcccaccaagcagagagagcactaaggcctggccatttcagtccaacagggaactctctatgacatttcttggtgctggagttctccgttgggctggctgagactttctcactaatccttattccttccttctcttctttcgtaggtgccagatctgcagaaaggcctgaaggttctccccacatactcctgttcccactcccctttttcttttgtgacttatccccagtaaacctctaacactg-taactccatcttgacatctgcttcctggggCAACg
>gene=chr20_1090049-1091049; species=ponAbe
aataaaaaggaaggtactgatatacacaacatggatgaagtttggacatgatgatgagtgaaaaaaggcaTGAAGGGGTATTATTTTAtgtgtcagctatggagggatgccaaaccttcaagaaaataattgccacacagctgtgaggagtgcagtttgctaacatcccccagccgtaggaccactgggaccatgctgaagcca-gctctttacgggcagcccgccgagcagacacagcactaaggcctggccatttcagtccaacagggaactctctatgatatttcttggtgctggagttctccattgggctggctgcgactttctcact-atccttattccttccttctcttctttcataggtgccagatctgcagaaaggcctgaaggttctccccacatactcctgttcccactcccctttttcttttgtgacttacccccaataaacctctaacactgctaactccatcttgacatctgcttcttggGGCATCg
>gene=chr20_1090049-1091049; species=rheMac
agtaaaaaggaagggactgatacacacgacgtggatgaagtttggacatcatgattagtgaaaaaaggcatgaaggggtattattttatgTGTCAGCTATGGAGGGGTGCCAAATCTTCAAGAAAATAATTGCCATGCAGCTGTGAGGAGTGCAGTTTGCTAACATCCTCCAGCTGTAGGACCACTGGGACCATGCCGAAGCCATGCTCTTTACAGGCAGCCCACCGAGCAGAGAGAGCACTAAGGCCTGGCCATTTCAGTCCAACAGGGAACTCTCTATGACATTTCTTGGTGCTGGAGTTCTCCGTTGGGCTGGCTGAGACTTTCTCACTAATCCTTATTCCTTCCTTCTCTTCTTTCGTAGGTGCCAGATCTGCAGAAAGGCCTGAAGGTTCTCCCCACATACTCCTGTTCCCACTCCCCTTTTTCTTTTGTGACTTATCCCCAGTAAACCTCTAACACTG-TAACTCCATCTTGACATCTGCTTCCTGGGGCAACg
>gene=chr20_1157243-1158243; species=hg19
CCTGCATATGGCTCTGCAGCACTGGCAGGTATAAGAAGCTTTTGTTACATTTATTCatccattcattcaacagtgagcacctactatgtgccaaacatgtttctaacactgggagtacagcaagaaccagttagaccaaaattccggctttcatggagcttgcagtccagcaggagaggtcgtgggtgggaaagacaagtacaaggctcagcctgctgggtcatgattagtgatcagagaaaaataaggcagcgaaggacaaaagggaatgaggtggggtggggtacaaatttaaatatggtgttcagcaaaggcttcactgaggagaagatatttgaataaagcccctaaggaggtgagggagtgggccttgcagatactgaggggaagtaccttccaggcagaagaagcagcacgtctgaagtcccttggatgtgagcgtgcccagtaaggttgaggaatggtcaagaggcacgtgtggctggggtgagtgagcaagg
>gene=chr20_1157243-1158243; species=bosTau
------------------------------------------------------------------------------------------------------------------------------------------------------------------------------------------------------------------------------------------------------------------------------------------------------------------------------------------------------------------------------------------acagggaagggttgccttccaggcagaaggagcagcaagtgcaaaggccctgaggtgggcatgtgcctgc------------------agggagtgagcctagctgcaaggagtgagc--ga
>gene=chr20_1157243-1158243; species=calJac
CCTGCATATGGCTCTGTAGCACTGGCAGGTATAGGAAGCTTTTGTTACATTTattcatc----ccttcaacaatgagcacctactatgtgccaaacatgtttctagcactgggagtacagcaagaaccagttagaccaaaattccagctttcatggagcttgcaatccagtaggggaggcggtggttgggaaagacaagtacaaggctcagcctgcggggtcatgattcgtgattagagaa----aaggcagcaaaggagaaaagggaatgaggtgggatggggtgccattttaaatagggtgttcagcaaaggcttcactgagggggaga--------------acttaagcaggtcagggagtgggctttgcagatattgaggggaaggaccttccaggcagaggaaacagcacacgtaaagtcccttggatgtgagcatgcccagtaaggttgaggaatggtcaagaggcaagtgtggctagggtaaatgaacaatg
>gene=chr20_1157243-1158243; species=canFam
CCAGCA---GGGCCTGGGTCAGTGCAGGACAGAGGAAACTTTGGTTACG--------ttcattcattcaacagtgaacacctaccaggtgtcaagccgtgttccaaccctgggactatg-------------------aaatgccagccctcctgttgcttgcaatccagtgg-gcaggtggtgggagagatagacaagtataaaacacagccagctgaatggcaattagtgctctggag-aa--aaatcagggaag--aaaaagagaatgatgttgggaaaggtgtaattttaaat-aggcagtcagcagaggattcattgaaaaggtgatactg-aataaagcccctaaggaggtgagcgagtgggccttgcacattttaagggaaaatgcctttctggtagaaggagcagcaagtgcaaaggccctgaggtggtagtgtgcctggc-------aggaatggcaaggaggcaagtgtggatggagagagcaa----ga
>gene=chr20_1157243-1158243; species=equCab
CCTGCACACGGCCCTGCCTCGCTGCAGGGCGGAGGAAA------------------------------------------cttctatgtgtcac----tgttctagcaccaggagtacagcaggagccagttagacccaaatgccagcccgcatggagcttgcaacccagtggagaatgtggtgagagagacagacaagtacaagacacagcctgctgggtggtgacgagtgctcggaggaaaataaagcagggaaggaagagag-ggatgagattggggagcgccc---tttaaat-aggtggtcagcaaaggcctcacggagaaggtgatattt-------ggccctaaggaggtgagggagtgggctttgaagatatgaagcagaagcaccttccaggc---aggaacagcaagtgcaaaggccctgaggcgggagtgtgcccagcaaggttgaggaatggccaggaggcgagtgtggctggagggaatgagc-aga
>gene=chr20_1157243-1158243; species=gorGor
--------------------------------------------------------------------------------------------------------------------------------------------------------atggagcttgcaatccagcaggagaggtcgtgggtaggaaagacaagtacaaggctcagcctgctgggtcatgattagtgatcagagaaaaataaggcagcgaaggagaaaagggaatgaggtggggtggggtacgaatttaaatatggtgctcagcaaaggcttcactgaggagaagatatttgaataaagcccctaaggaggtgagggagtgggccttgcagatactgaggggaagtaccttccaggcagaagaaacagcccgtctgaagtcccttggatgtgagcgtgcccagtaaggttgaggaatggccaagaggcaagtgtggctggggtgagtgagcaagg
>gene=chr20_1157243-1158243; species=panTro
CCTGCATATGGCTCTGCAGCACTGGCAGGTATAAGAAGCTTTTGTTACATTTATTCatccattcattcaacaatgagcacctactatgtgccaaacatgtttctaacactgggagtacagcaagaatcagttagaccaaaattccggctttcgtggagcttgcaatccagcaggagaggtcgtgggtgggaaagacaagtacaaggctcagcctgctgggtcatgatcagtgatcagagaaaaataaggcagcgaaggagaaaagggaatgaggtggggtggggtacaactttaaatatggtgttcagcaaaggcttcactgaggagaagatatttgaataaagccccgaaggaggtgagggagtgggccttgcagatactgaggggaagtaccttccaggcagaagcagcagcacgtctgaagtcccttggatgtgagcgtgcccagtaaggttgaggaatggtcaagaggcatgtgtggctggggtgagtgagcaagg
>gene=chr20_1157243-1158243; species=papHam
CCTGCATATGGCTCTGCAGCACCGGCAGGTATAGGAAGCTTTTGTTACATGTATTCatccactcattcaacaatgagcacctataatgtgccaaacatgtttctaacactgggagtacagcaagaaccagttagacctaaattccggctttcatggagcttgcaatccagtagggcaggtcgtgggtgggaaagacaagtacaaggttcagcctgctgggtcgtgattagtgatcagagaaaaataaggccgcgaaggagaaaagggaatgaagtggggtggggtacaattttaaatatggtgttcagcaaaggcttcactgaggaggagatatttgaacaaagcccctaaggaggtgagggagtgggccttgcagatattgaggggaagtaccttccaggcagaggaaacagcacgtctgaagtcccttggatgtcagcgtgcccagtaaggttgaggaatggtcaagaggcaagtgtggctggggtgagtaagcaagg
>gene=chr20_1157243-1158243; species=ponAbe
CCTGCATATGGCTCTGCAGCACTGGCAGGTATAAGAAGCTTTTGTCACATTTATTCatccattcattcagcaatgagcacttactatgtgccaaacatgtttctaacactgggagtacagcaagaaccagttagaccaaaattctggctttcatggagcttgcaatccagtaggggaggtcgtgggtgggaaagacaagtacaaggctcagcctgctgggtcatgataagtgatcagagaaaaataaggcagcgaaggagaaaagggaatgaggtgggatggggtacaaatttaaatatggtgttcagcaaaggcttcactgaggaggagatatttgaataaagcccctaaggaggtgagggagtgggccttgcagatattgaggggaagtaccttccaggcagaggaaacagcacgtctgaagtcccttggatgcgagcgtgcccagtaaggttgaggaatggtcaagaggcaagtgtggctggggtgagtgagcaagg
>gene=chr20_1157243-1158243; species=rheMac
CCTGCATATGGCTCTGCAGCACCGGCAGGTATAGGAAGCTTTTGTTACATGTATTCatccactcattcaacaatgagcacctataatgtgccaaacatgtttctaacactgggagtacagcaagaaccagttagacctaaattccggctttcatggagcttgcaatccagtagggcaggtcgtgggtgggaaagacaagtacaaggctcagcctgctgggtcgtgattagtgatcagagaaaaataaggccgcgaaggagaaaagggaatgaagtggggtggggtacaattttaaatatggtgttcagcaaaggcttcactgaggaggagatatttgaacaaagcccctaaggaggtgagggagtgggccttgcagatattgaggggaagtaccttccaggcagaggaaacagcacgtctgaagtcccttggatgtgagcgtgcccagtaaggttgaggaatggtcaagaggcaagtgtggctggggtgagtaagcaagg
>gene=chr20_1162150-1163150; species=hg19
ccaccgggtggggtatggctgtgggcaattcactaatcctgtctggcttcagtttccccacctataaaataatactactactaccctctagttcgcaaagctggagtaggattgagataacctatacgaagtactcagaacactaagtgctcaaagttagcgatgagttcctattatACTGGAGGGAATGTAGGTAGTGTGAATATCAggctcaaatcccagcttcaccacttgggcttgggcaagtgatgtgacctctccagattcggtcttcatcttatctataaaatggtaatgaataaaatgcctccctcataaggttgttgtgaggatttcataaaatagtgcatgcaagaccctggccagtgcAATCCATGGACCTTGTTGTATGAGGGAAGGATGACGGAGGGGTGGGGGAGGGGGTAGAAATGCAGAAGTTGTTGTGGGAACAAAGAGGAagggaagtttctgggagttggtggcatttgagccagatctca
>gene=chr20_1162150-1163150; species=bosTau
CTGCtactaggcatgtggttttgggcaatgcctgtatcctctcgggcctcagcttccctatttattgaacagcaatagtactacttcctacttaaaagggctgagtgaggattgagataatccacataaagtcctcagaatagtaaattctcagtactgccaatgagctattattATGATGGcgggaatttaaatagggtagatatcaggttctaatcccagcatcaccacctgagcttgggcaagtgcggtgatctttccagactcaattt---tatgatctgctaagtgggaataagcataatgcttccctcatagggttgatttgaggatttcataaaataaggtatgtaaggcCC--ACCAGTTCAATTAATGGACACTGTTGTATGAAATGAGGATATCTGG-GGGCAGGGGAAGGG---GAGATGA---AGGTGGTGTAAGAACAAAGAGGAagggtagcttctaggagttagtagcatttgagccaaatctca
>gene=chr20_1162150-1163150; species=calJac
ccaccaactggcgtatggctgtgggcaattcactaatcctgtctggcttcagttttcccacctacagaatagtaatactgctaccccctggttcacagggctggagtaggattgagataacccatacaaagaactcagaacgcaaagtgcccagtaTTATCGATGAGTTCCtatgatgatggagggaatgtagatagagtgaacatcaggctcaaatcccagcttcaccagttgagcttgggcaagtgatgtgacctctccagactcggtcttcttcttatctgtaaaatggtaatgaataaaatgccttcctcataaggttgttgtgaggatttcataaaatagtgagtgcaagcccctggccagtgTAATCCATGGACC---TTGTATGAGGGAAGGATGACAGAGGGGTGGGGGAGGTGGTAGAAAGGCCAAAGTTGATGTGGGAACCAAGAGGAAGGGAAGTTTCTGGGAGGTGGTAGCATTGGAATCAGATCTCA
>gene=chr20_1162150-1163150; species=canFam
ccactggctggcgcgtggctttgggcaatttacttatcctctcgggcctcggctccc-tgtctatgaagcaataatactacacctccctacttaatgggactgggtcagaactgaaatcatccacataaaggactcagaactgtAAGTGCTC---------------TTATC---------------ATtcag--acagtggacaccaggtgcagatcccagctccgccactcgaactgggggaggtgatgtgacctctctggactcagtgt---tctcatctgttgaatgggaataggcaaaacacctccctccaaaggttgatgtgaggatttcataaaataatgt----aaggcctcagccagtTCAATTAATGGACATTGTTGTATGAAATGAGGGTGACTTC-ACGCAGGGTGGGGGACAGAGATGATGAAGATGGTGTGAAGACGAAGAGAAAGGGAAGTTTCTAGGAGTTGCTAGCATTTGAGCCGGACCTCA
>gene=chr20_1162150-1163150; species=equCab
ccactggctggcatgtggcactgggccattcccttagcctctcgggcctcagtttccccatctataaaacactaatactactattccctacgtaatggggctgagtagggactgagatagtccacataaagtactcagaacagtaagtgctcaataccagcGATGAGCTATT---ATGGTAGAGGGAATTCAGATACAgcagatatcaggttcaaaccccagcttcaccacttgaacttgggcacatgatggga-ctctccagacccagttt---tcgcatctgttaaatggaaataagcaaaacacctccccta-caggttgaggggaggatttcataatataatgca-ataaggcCCCAGCCACCTCAATTAATGGACACTGCTGTATGAGGTGAGGATGACTG--GGGCAGGGGAGGGGGCAGAAATGAGGAAGGTGGCGTAGGAACAAAGAGGAagggaagcttctaggcattggtggcacttgacccagacctca
>gene=chr20_1162150-1163150; species=gorGor
ccaccagctggggtatggctgtgggcaattcactaatcctgtctggcttcagtttccccacctgtaaaatactactactactaccctctagttcgcaaagctggagtaggattgagataacctacacgaagtactcagaacactaagtgctcaaagttagcgatgagttcctattatACTGGAGGGAATGTAGATAGTGTGAATATCAggctcaaatcccagcttcaccacttgagcttgggcaagtgatgtgacctctccagattcggtcttcttcttatctataaaatggtaatgaataaaatgcctccctcataaggttgttgtgaggatttcataaaatagtgcatgcaagaccctggccagtgcAATCCATGGACCTTGTTGTATGAGGGAAGGATGACGGAGGGGTGGGGGA-GGGGTAGAAATGCAGAAGTTGTTGTGGGAACAAAGAGGaagggaagtttctgggagttggtggcatttgagccagatctca
>gene=chr20_1162150-1163150; species=panTro
ccaccaggtggggtatggctgtgggcaattcactaatcctgtctggcttcagtttccccacctataaaatactactactactaccctctagttcgcaaagctggagtaggattgagataacctatacgaagtactcagaacactaagtgctcaaagttagcgATGAGTTCCTATTATACTGGAGGGAATGTAGATAGTGTGAATATCAggctcaaatcccagcttcaccacttgagcttgggcaagtgatgtgacctctccagattcggtcttcttcttatctataaaatggtaatgaataaaatgcctccctcattaggttgttgtgaggatttcataaaatagtgcatgcaagaccctggccagtgcAATCCATGGACCTTGTTGTATGAGGGAAGGATGACAGAGGGGTGGGGGAGGGGGTAGAAATGCAGAAGTTGTTGTGGGAACAAAGAGGAAGGGAAGTTTCTGTGAGTTGGT-GCATTTGAGCCAGATCTCA
>gene=chr20_1162150-1163150; species=papHam
ccaccagctggggtatggctgtgggcaattcactaatcctgtctggcttcagtttccccacctataaaataatcctactactcccctctagttcacaaagctggagtaggatcgagatcacctatgcaaagtgctcagaaccctgagtgctCAGTGTTAGCGATGAGCTCCTATTACGATGGAGGGAATGTAGATAGCGTGAACATCAggctcaaatcccagcttcaccacttgagcttgggcaagtgatgtgacctctccagattcggtcttcttcttatctgtaaaatggtaatgaataaaatgcctccctcataaggctgttgtgaggatttcataaaatagtgcatgcaagaccctggccagtgcAATCCATGAACCTTGTTGTATGAGGGAAGGATGACAGA--GGTGGGGGAGGGGGTAGAAATGCAGAA---GTTGTGGGAAC--AGAGGAagggaagtttctgggagttggtggcatttgagccagatctca
>gene=chr20_1162150-1163150; species=ponAbe
ccaccagctggggtatggctgtgggcaattcactaatcctgtctggcttcagtttccccacctataaaatactactactgctaccttctagttcgcaaagctggagtaggattgagataacctatacaaagtactcagaacactgagtgctcagtgttagcgatgagttcctattatAATGGAGGGAATGTAGATAGTGTGAATATCAggctcaaatcccagcttcaccacttgagcttgggcaagtgatgtgacctctccagattcggtcttcttcttatctgtaaaatggtaatgaataaaatgcctccctcataaggttgttgtgaggatttaataaaatagtgcacacaagaccctggccagtgccATCCATGGACCTTGTTGTATGAGGGAAGGATGACGGAGGGGTGGGGGAGGGGGTAGAAATGCAGAA---GTTGTGGGAACAAAGAGGAagggaagtttctgggagttggtggcatttgagccagatctca
>gene=chr20_1162150-1163150; species=rheMac
ccaccagctggggtatggctgtgggcaattcactaatcctgtctggcttcagtttccccacctataaaataatcctactactcccctctagttcacaaagctggagtaggatcgagataacctatgcaaagtgctcagaaccctgagtgctcagtgttagcgatGAGCTCCTATTACGATGGAGGGAATGTAGATAGCGTGAACATCAggctcaaatcccagcttcaccacttgagcttgggcaagtgatgtgacctctccagattcggtcttcttcttatctgtaaaatggtaatgaataaaatgcctccctcataaggctgttgtgaggatttcataaaatagtgcatgcaagaccctggctagtgcaatccatgaaacTTGTTGTATGAGGGAAGGATGACAGA--GGTGGGGGAGGGGGTAGAAATGCAGAA---GTTGTGGGAAC--AGAGGAAGGGAAGTTTCTGGGAGTTGGTGGCATTTGAGCCAGATCTCA
>gene=chr20_1177346-1178346; species=hg19
aataaaacagaacttatttctctctcatggaaaaatctacttggcagctcaggctgacatgctggttcaccaaccacaagagacccgggctccttctgcattgttgctcggccatcttgcaccttgctgttccagctccagcccttgtcactacattgcatcagcagaaggaggatgtggggaagtaggaggcaccttcttccttcttcttaagggaagacattgaaccttaacctagaaattgaactcatcacttccatttgtatcctattgaccaggatttaatcacatggcacacttacctgcaaatgagtctgaaaaatgcagtcttttgccatatgtgaaagggagaagggatattgagggacagccagcaatttttgtcataGCCACTGACTAGCCTCATTTATGtattttataattttatacttatataaaattttatatatatgtttatttCTTTTGAGActgttgcccagtgtgaggtgcagtggcttgat
>gene=chr20_1177346-1178346; species=bosTau
aaaaaaacagagctcatttctctttcatttaaaagtattcacggtggttaaggctgacacagtggttcac-agtcactagagactct------------------------ctatcctccacctggctgctccacctccaggccttgcgactacattccattagcagaaggaggaat-gggggaggggcaggaaccctcctccctcctgtacagga------------cacagcccagaaattgcacacatcatttccatccatatcccactgaccaggagttaatcatctgacacacttccctgcaagggagtctagga-atg--gtcttctgccatgt----------gAAAGGATACAGAGGAACAACTTGcaa-ttttgccctagctgctgacttgctt-------------------------------------------------------------------------------------------------
>gene=chr20_1177346-1178346; species=calJac
aataaaacagaacttatttctctctcatggataagtctacttggcaactgaggctgacatgctggtttgccagtcac--gagacctgggccctttctgcattgttgctcaggcatcctgtaccttgc---tccagttccagcccttgtcactacattgcatcagcagaagaaggatgtggggaagtaggaggcaccttattccttcttcgtaagggagggcattaaaccttaacctagaaattgaactcatcacctcaacttgtatcccactggcca-gatttaatcacatggcacacttacctgcaaatgagtctgagaaatacagtcttttgccatgtgtgaaagggagaagagatattgagggacagcctgtaatttttgtcataGCCACTGACTTGCCTCatttatgtattttatacaattatatttatataaaattatatatatatgtttatttattatgagactg---------------------ggtgtgat
>gene=chr20_1177346-1178346; species=canFam
aataaaacagaacttctttctccctcatgttaagggagttttggcagttaaggctggcatggtggttcaccaaacacgagagacccaggttccttctatcttgttgctctgccatcttccccct-gctgctccacctccagccctttggtctatgttccatcagcagaaggaggacaaagagagggggaaggaaacctcctccttccttttaaggg------------cacaacccagaaattgcacacat---ttctgttcatatcctattggccagggtttaatcatacagcacacctacctgcaagggagtctggga-atgtagtctttTGCCATCTGTTGCCA-------------TGAGGGACAACCTGCAATTTTTACCACAGTTGCTAACTTG----------------------------------------------------------------------------------------------------
>gene=chr20_1177346-1178346; species=equCab
aataaaacagaacttatttatctctcatgtaaaaatacacttggcagttaaggctgacatggtggttcaccaatcgcaagagacccaggttccttctagctcgttgctctgccatcctccacctggctgctccagctccagcccttaggactacattccatcagcagaaagaagttgaggggaaggggcgggaaccctcctccttccttttaaggg------------cacaacccagaaactgtatacatcacttccattcacatcccatcggccaagatttaataacttggtacacttacctgcaagggagtctggga-atgcagtcttttgctacatgtgaatgggagacgggatattgaggggcaacctgcagcttttgccacaGCTGCTGACTTGctt-------------------------------------------------------------------------------------------------
>gene=chr20_1177346-1178346; species=gorGor
--------------------------------------------------------------------------------------------------------------------------------------------------------------------------------------------------------------------------------------------------------------------------------------------------------------------------------------------------------------------------------------------------------------------------------------------------------------------------------------------------------------------
>gene=chr20_1177346-1178346; species=panTro
[truncated: 14,429,415 more chars]
