# Supplementary material for: Combining phylogenetic footprinting with motif models incorporating intra-motif dependencies
Source: BMC Bioinformatics. 2017 Mar 1;18:141. doi: 10.1186/s12859-017-1495-1 (PMC5333389; doi:10.1186/s12859-017-1495-1)
Supplement: Supplementary file 2 — Sequence data. This archive contains data files of alignments of the ChIP-seq positive regions and negative control regions for each of the 35 TFs in FASTA format. (ZIP 83763.2 kb) [file 12859_2017_1495_MOESM2_ESM.zip › CEBPB/CEBPB_pos.txt]

>gene=chr20_277767-278031; species=hg19
TTGCTATTGCTTTTGCTTTTTTAACAGAAAAGGTACAAAAAAGAAAAAATGGGAGAGATGTTGCCGAACTCCGTCCCGCCTGTGGGCTGTGGGCCGTTAGCAAAGCTGCTAGCATGAAATCGTCGAGCACCGCTTGCGAAACGCCAAATCCTCGAGAGCGAGGCCGGAGGCTGCCAAACCCGCGCTGGGGAAAGGGCCGCCTCCGGGCGCCCCATCCCGCTGCGGACGGAGGTGAGGTTGGAGCGAGCGCTGGCGGAAGAGAGG
>gene=chr20_277767-278031; species=bosTau
------TTGTCTGTTTTGTTTTAATAGAAAAGGTACAAAAACGACAAAATGGGCGAAATCTTCCTCAACTCTGTCCCGCCTTCGGACTGTGGGCCGTTAGCAAAGCCACTTGAATGAAATCATCGAGGACCGCTTGCGAAACAACAAATCCTCGAGAGCGAGG-GCAAAGCTGCCAAACCCTCGCGACGGACAGGGACGCCTCCAAGATCCCCATCCCGA----AGCGGAGGTGGGGTTGGAACGAGCACTAGCGGAAACGCGG
>gene=chr20_277767-278031; species=calJac
TTGTTATTGTTTTCGCTTTTTCAACATAAACGGTACAAAGAAGACAAAATGGGAGAGGTGTTCCTGAACTCCGTCCCGCCTGTGGGCTGCGGGCCGTTAGGAAAGCTGTTCGCATGAAATCATCGAGCACCACTTGCGAAATGCCAAATCCTCGAGAGCGAGG-CGGAGGCTGCCAAACGCGCGCCGGGGAAAGGGA-ACCTCCGGGCTCCCAATCCCGCTGCGGGCGGAGGTGGGGTTGGAACGAACGCC-GCGGAAGAGAGG
>gene=chr20_277767-278031; species=canFam
------TCGTTTTGTTCCCTGTAACAGAAAAGGTATATAGAAGACAAAATGGGCGAGCTCCTCCCCAGCTCGGGGCCGCCTCGGGGCCGCGGGCCGTCCGCAAGGCCGCCTGAA-TGAGC--TCGAGGGCCGCTTGCGAAAGAGCGAATCCTCGAGAGCGCGGCCCGGGGCTGCCAAGCCCTCGCGAGGGACAGGGACGCCTCCAGGCGGCGCCTCCCGC----CGCGGAGGTggggccggagcgcgcgccggcggaggcgcgg
>gene=chr20_277767-278031; species=equCab
------TTGTTTTGTTTTCAGAAAAAGGAGAAAAA------AGACAAGA-GGGCGAGATCTTCCTCTACTCTGTCCCGCCTTTGGGCTGCGGGCCGTTAGGAACGCTGCCTGAATGAAATCATCGAGCACCGCTTGCGAAAGACCAAATCCTCGAGAGCGAGGCCC-GGGCTGCCAAGCCCGCGCG-GGGTCAGGCCCGCCCCCTCGCGGTGTGCCCCGC-------GGAGGAGTGGTCTGAGAAAGCCCGGATGGATGCTCGT
>gene=chr20_277767-278031; species=gorGor
TTGCTATTGCTTTTGCTTTTTTAACAGAAAAGGTACGAAAAAGAAAAAATGGGAGAGATGTTCCTGAACTCCGTCCCGCCTGTGGGCTGTGGGCCGTTAGCAAAGCTGCTAGCATGAAATCGTCGAGCACCGCTTGCGAAATGCCAAATCCTCGAGAGCGAGGCCGGAGGCTGCCAAACCCGCGCTGGGGAAACGGACGCCTCCGGGCGCCCCATCCCGCTGCGGACGGAGGTGAGGTTGGAGCGAGCGCTGGCGGAAGAGAGG
>gene=chr20_277767-278031; species=panTro
TTGCTATTGCTTTGGCTTTTTTAACAGAAAAGGTACAAAAAAGAAAAAATGGGAGAGATGTTCCTGAACTCCGTCCCGCCTGCGGGCTGTGGGCCGTTAGCAAATCTGCTAGCATGAAATCATCGAGCACCGCTTGCGAAATGCCAAATCCTCGAGAGCGAGGCCGGAAGCTG-------------------------------------------------------------------------------------------
>gene=chr20_277767-278031; species=papHam
TTGCTATTGTTTTTGCTTTTTTAACAGAAAAAGTACAAAGAAAACAAAATGGGGGAGATGTTTCTGAA-TTCGTCCCGCCTGTGGGCTGTGGGCCGTTAGCAAAGCTGCTTGCATGAAATCATCGAGCACCGCTTGCGAAATGCCAAATCCTCGAGAGCGAGGCCGGAGGCTGCCAAACCCGCGCTGGGGAAAGGGACGCCTCCGGGCGCCCCATCCCTCTGCGGACGGAGGTGAGGTTGGAGCGAGCGCTGGCGGAAGAGAGG
>gene=chr20_277767-278031; species=ponAbe
TTGCTATTGCTTTTGCTTTTTTAACAGAAAAGATACAAAAAAGACAAAATGGGAGAGATGTTCCTGCACTCCGTCCCGTCTGTGGGCTGTGGGCCGTTAGCAAAGCTGCTAGCATGAAATCATCGAGCATCGCTTGCGAAATGTCAAATCCTCGAGAGCGAGGCCGGAGGCTGCCAAACCCGCGCTGGGGAAAGTGAAGCCTCCGGGCGCCCCATCCCGCTGCGGACGGAGGTGAGGTTGGAGCGAACGCTGGCGGAAGAGAGG
>gene=chr20_277767-278031; species=rheMac
TTGCTATTGTTTTTGCTTTTTTAACAGAAAAAGTACAAAGAAAACAAAATGGGGGAGATGTTTCTGAA-TTCGTCCCGCCTGTGGGCTGTGGGCCGTTAGCAAAACTGCTTGCATGAAATCATCGAGCACCGCTTGCGAAATGCCAAATCCTCGAGAGCGAGGCCGGAGGCTGCCAAACCCGCGCTGGGGAAAGGGACGCCTCCGGGCGCCCCATCCCTCTGCGGACGGAGGTGAGGTTGGAGCGAGCGCTGGCGGAAGAGAGG
>gene=chr20_821804-821940; species=hg19
TGGCCCCTGCCTGGCTTTCCTTACCCTTTTCGGGTAGTACCTGGACCAGCGGGTTCACTTGCCCGCGGCCGCCGGAAGTTGCGCAAACTCAGCTTGCCGGAGCCCCAGGTGGGCCGGGCCGGAGGAGCGCAGGCCA
>gene=chr20_821804-821940; species=bosTau
CGACCGCTGCCTGGTTTTCCTTGCCCTTTTCGAGTAATTCCTGGACCGGCGGGTTCACTTGCCGGCGGCCGCCGGAAGTTGCGCAAACGTGTGTTACCTGAG-CTCAGGTGGGCCGGGCTGGAG-AGCGCAGAGCG
>gene=chr20_821804-821940; species=calJac
----------------------A-------------------GGGCCGGCGGGTTCATTTGCCCGCAGCCGCCGGAAGTTGCGCAAACTCAGGTTGCCTGAGCCCCAGGTGGGCTGGGCTGGAGGAGCGCAGGCCA
>gene=chr20_821804-821940; species=canFam
TGCCCCCTGCCTGGCTTTCGTTCTCCCTTTCGGGTAATACCTGGGCCGGCGGGTTCACCTGCCCAAGGCCGCCGGAAGTTGCGCAAACGCGTGTTACCTGAGCTCCAGGTGGGCCGGGCCCGGGGAGCGCTCGGTA
>gene=chr20_821804-821940; species=equCab
T--CCGCCGCCTGCCTTCTGTTCCCCCTTTCGGGTAACACCTGGGTTGGCGGGTTCACCTGCTCGCGGCCGCCGGAAGTTGCGCAAACGCGTGTTACCTGAGCCCCAGATgggctggg-cgcaggagcgcagtgca
>gene=chr20_821804-821940; species=gorGor
TGGCCCCTGCCTGGCTTTCCTTACCCTTTTCGGATAATACCTGGACCAGCGGGTTCACTTGCCCGCGGCCGCCGGAAGTTGCGCAAACTCAGGTTGCCGGAGCCCCAGGTGGGCCGGGCCGGAGGAGCGCAGGCCG
>gene=chr20_821804-821940; species=panTro
TGGCCCCTGCCTGGCTTTCCTTACCCTTTTCGGGTAATACCTGGACCAGCGGGTTCACTTGCCCGCGGCCGCCGGAAGTTGCGCAAACTCAGGTTGCCGGAGCCCCAGGTGGGCCGGGCCGGAGGAGCGCAGGCCA
>gene=chr20_821804-821940; species=papHam
CGGCCCCTGCCTGGCTTTCCTTACCCTTTTCGGGTAATACCTGGACCGGCGGGTTCACTTGCCCGCAGCCGCCGGAAGTTGCGCAAACTCAGGTTGCCGGAGCCCCAGGTGGGCCGGGCCGGAGGAGCGCAGGCCA
>gene=chr20_821804-821940; species=ponAbe
CAGCCCCTGCCTGGCTTTCCTTACCCTTTTCGGGTAATACCTGGACCGACGGGTTCACTTGCCCGCGGCCGCCGGAAGTTGCGCAAACTCAGGTTGCCGGAGTCCCAGGTGGGCCGGGCCGGAGGAGCGCAGGCCA
>gene=chr20_821804-821940; species=rheMac
TGGCCCCTGCCTGGCTTTCCTTACCCTTTTCGGGTAATACCTGGACCGGCGGGTTCACTTGCCCGCAGCCGCCGGAAGTTGCGCAAACTCAGGTTGCCGGAGCCCCAGGTGGGCCGGGCCGGAGGAGCGCAGGCCA
>gene=chr20_822764-822843; species=hg19
cctcgtttcacggataaggtaaccgagtctgtaaagaggcgaagctgcttgcgcaaggcgcacagcgggcgggtgggcg
>gene=chr20_822764-822843; species=bosTau
cagcatttcacggataaggaaaccaagtctgg-aagaggtgcagcggcttgcgaaaggcgcacagcgggcgagtgggcg
>gene=chr20_822764-822843; species=calJac
cttcatttcgcggataaggtaaccgagtctgtaaagcggcgtagctgcttgcgcaaggcgcacagcaggcgggtgggtg
>gene=chr20_822764-822843; species=canFam
ccgcatct--cagataaggaacc-cagagcct-aagagGCGCAGCTGCTGGAGGGAGGCGCACA-------GGTGGGCA
>gene=chr20_822764-822843; species=equCab
ctgcatgtcacagataaggaaaccgagtcttt-aagaggcgcagctgtttgcgcaagacgcacggcgggc-ggtgggcg
>gene=chr20_822764-822843; species=gorGor
cctcatttcacggataaggtatccgagtctgtaaagaggcgaagctgcttgcgcaaggcgcacagcgggcgggtgggcg
>gene=chr20_822764-822843; species=panTro
cctcgtttcacggataaggtaaccgagtctgtaaagaggcgaagctgctttcgcaaggcgcacagcgggcgggtgggcg
>gene=chr20_822764-822843; species=papHam
cctcatttcacggagaaggtaaccgagtctgtaaagaggcgaagctgcttgcgcaaggcgcacagcgagcgggtggGCG
>gene=chr20_822764-822843; species=ponAbe
cctcatttcacggataaggtaaccgaatctgtaaagaggcgaagctgcttgcgcaaggcgcacagcgggcgggtgggcg
>gene=chr20_822764-822843; species=rheMac
cctcatttcacggagaaggtaaccgagtctgtaaagaggcgaagctgcttgcgcaaggcgcacagcgagcgggtgggcg
>gene=chr20_1207922-1208186; species=hg19
CGAGAGAGCGAAACACACAGACTAAAAAGGAAAGTAGTGGAACCAGCGCAAGGTACAAGCCATATGCATTAAAATCTCCAGCTGCCCCGTAGGGGAACATGGTTTGGCGGATTGCGTCACCTTTAGTTGGGGCATAATGATTGAATTCTTGCGGTACAAATAGACACTGATGGAAGTTTACCTAAGTTTTTAATTCTTTCGCCGACTTTGTGTTCGTCTTGGCTCAGTTTTCTCTTTTATCAGTATCTTAAGTAGAAAAGAAGC
>gene=chr20_1207922-1208186; species=bosTau
CAAGATACCAAA-CACACAGATTAAAAAGGAAGACAGTGGAGCCAAGGC-AGACAAAGGCCATACACATTAAAATCTTTAGCCCACCCATTGAGAAATGTGGTTTGGTAGATTGCATAATCTTTGTTTTGGGTCCAGTGAT----TTCTTGCGGTGGAAGT-GGCATTGA-------TCACCTAAgtttttaattctgtggctga-tttgtatttattttggttcagttttcccttttattGGAACTTTAAGT----AAGAAGC
>gene=chr20_1207922-1208186; species=calJac
CGAGATAGCAAAACACACAGACTAAAAAGAAAGACAGTGGAACCAATGCAAGGCACAAGCCATAAACATTAAAATCTCCAGCTGCCCGGTGGGGGAACATGGTTTGGCGGATTACAT-------AGTTTGGGTATAATGATTGGA-TCTTGCGGTAGAAATGGACATTGATCGAAGTTGACCTAAGTTTTTAATTCTGTGGTCGACTCTGTGTTTATCTTGGCTCAGTTTTCTTTTA--TCAGAACCT---------------T
>gene=chr20_1207922-1208186; species=canFam
CA--AGACCGA---ACGTAGAACAGACAAGAAG----TGGACCCAAGGCAAGGCACAGGCCATAAACATTAAAATCTCCAGCTCTCTCACTGGGGAATATGGTTCGGTAGA-TGCCTAAGTTTTATTTGGGGCACAGTGATTTGGTT-TTGGGGAGGAGATGGGCGTTGATCCAAGTTCACCTCAGTTTGGAATTCTGCGACTGA-TTTGTGTTCATTTTGGCTCGGCTTTCTCTCTGATCAGAACTTTAAGTAGAAAAGC---
>gene=chr20_1207922-1208186; species=equCab
CA-GATAGCAG---ACGCGGACTAGAAAGGAAGGGA-TGGAGCCAAGGC--------GTCC------------GTCTCTGGCGCGC-CGCCGGGGGATGCGGTTTCTGGGA-TGC---GGTTTCTCCTGGGGCCCCGTGACCGGATTCCTGGGGTGGAAAGGGGCGCCGATCACGGTTCACCTGGACTTTTAATTCTGTGGCTGG-TCTGTATTCATTTTGGCTCAA-TTTCTCTTTCATCAGAACTTGAAGTAGAAAAGAAGC
>gene=chr20_1207922-1208186; species=gorGor
AGAGAGAGCGAAACACACAGACTAAAAAGGAAAGTAGTGGAACCAACGCAAGGTA-AAGCCATATGCATTAAAATCTCCAGCTGCCCCGTAGGGGAACATGGTTTGGCGGATTGCATCACCTTTAGTTGGGGCATAATGATTGAATTCTTGCGGTACAAATAGACACTGATCGAAGTTTACCTAAGCTTTTAATTCTTTCGCCGACTTTGTGTTCGTCTTGGCTCAGTTTTCTCTTTTATCAGTATCTTAAGTAGAAAAGAAGC
>gene=chr20_1207922-1208186; species=panTro
AGAGAGAGCGAAACACACAGACTAAAAAGGAAAGTAGTGGAACCAACGCAAGGTACAAGCCATATGCATTAAAATCTCCAGCTGCCCCGTAGGGGAACATGGTTTGGCGGATTGCATCACCTTTAGTTGGGGCATAATGATTGAATTCTTGCGGTACAAATAGACACTGATCGAAGTTTACCTAAGTTTTTAATTCTTTCGCCGACTTTGTGTTCGTCTTGGCTCAGTTTTCTCTTTTATCAGTATCTTAAGTAGAAAAGAAGC
>gene=chr20_1207922-1208186; species=papHam
AGAGATAGCGAAACACACAGACTAAAAAGGAAAGCAGTGGAACCAACGCAAGGCACAAGTCATATGCACTAAAATTTCCAGCTGCCCCGTAGGGGAACGTGGTTTGGCGCATTGCGTCACCTTTAGTTGGGGCATAATGATTGAATTCTTGCGGTACAAATGGACACTGATCGAAGTTTACCTAAGTTTTTAATTCTGTGGCCAACTTTCTGTTTGTCTTGGCTCAGTTTTCTCTTA-----------TAAGTAGAAAAGAAGC
>gene=chr20_1207922-1208186; species=ponAbe
AGAAAGAGCGAAACACACAGACTAAAAAGGAAAGCAGTGGAACCAACGCAAGGCACAAGCCATATACATTAAACTCTCCAGCTGCCCCGTAGGGGAACATGGTTTAGCGGATTGCATCACCTTTAGTTGGGGCATAATGATTGAATTCTTGAGGTACAAATGGACACTGATCGAAGTTTACCTAAGTTTTTAATTCTGTCGCCGACTTTGTGTTCGTCTTGGCTCAGTTTGCTCTTTTATCAGTATCTTAAGTAGAAGAGAAGC
>gene=chr20_1207922-1208186; species=rheMac
AGAGATAGCGAAACACACAGACTAAAAAGGAAAGCAGTGGAACCAACGCAAGGCACAAGTCATATACACTAAAATTTCCAGCTGCCCCGTAGGGGAACGTGGTTTGGCGGATTGCGTCACCTTTAGTTGGGGCATAATGATTGAATTCTTGCGGTACAAATGGACACTGATCGAAGTTTACCTAAGTTTTTAATTCTGTGGCCAACTTTGTGTTTGTCTTGGCTCAGTTTTCTCTTA-----------TAAGTAGAAAAGAAGC
>gene=chr20_3185258-3185429; species=hg19
CACAGGCGCCACCATGACGAGGGCCTCAGTGCAGAACCACTGCGTCCACCCTGAGGCCGGGATCTCATAGGCCCCGCCCCTATTTCCCAATCTAGACTCCGCCCACTACTCGGAGCCCCGCCCAGCGGCACATCACAGAGAGGCTTTAATGTCAGACATTAAAATGAGTTT
>gene=chr20_3185258-3185429; species=bosTau
CACGGGGGACACCATGATGTTGACTTCCAGGTGGAACCTGCGCGTTCACCCAGACACCCGGCTCTCCCAGGCTCCGCCCAAATTTCCTA-TCTAGACCCCGCCCACCTCTCGG--CCCCGCCCGGCC-----TAACTTGGAGGCCCTAGT---------------------
>gene=chr20_3185258-3185429; species=calJac
CACGGGCGCCACCATGACGAAAGCCTCCAGGCAGAACCACTGCGTCCACACAGAGGCCGGGATCTTCTAGGCCCAGCCCCCGTTTCCCAGTCTAGACCCCGCCCACCGCTCGGAGTTCCGCCCAACCGCACAT--CAGAGAGGCTTTAATGTAAAATATTAAAATGAGTTT
>gene=chr20_3185258-3185429; species=canFam
CACGGGGGTCACCATGACGAGGGCTTCCAGTCTGAACCCGCGCGTCCACCCAG-GCCCCGGATCTCCCGGACCCCGCCCAAA-------CCACAGGCTCCGCCCACCCAGCGGGGCCCCGCCCGGCCGCACACCAGACGGACGCCTCCGTTT-----TCTAAAAGGAATTT
>gene=chr20_3185258-3185429; species=equCab
CACGGGGGCCATCAGGAGGACGGCTTCCAGGGGGAACAAGCGCGTCCGCGCTATGCCCCGGATCTCCCAGGCCCCGCCCACGTTTCCCATCTTAGACTCCGCCCACCACCCGGAGCCCCGCCCGGTCGCACATCACAGACAGGCCTTAATTTTTTAGTTTAAAATAAAGTT
>gene=chr20_3185258-3185429; species=gorGor
CACGGGCGCCACCATGACGAGGGCCTCAGTGCAGAACCACTGCGTCCACCCTGAGGCCGGGATCTCATAGGCCCCGCCCCCCTTTCCCAATCTAGACTCCGCCCACTACTCGGAGCCCCGCCCAGCGGCACATCACAGAGAGGCTTTAATGTCAGACATTAAAATGAGTTT
>gene=chr20_3185258-3185429; species=panTro
CACGGGCGCCACCATGACGAGGGCCTCAGTGCAGAACCACTGCGTCCACCCTGAGGCCGGGATCTCATAGGCCCCGCCCACATTTCCCAATCTAGACTCCGCCCACTACTGGGAGCCCCGCCCAGCGGCACATCACAGAGAGGCTTTAATGTCAAACATTAAAATGAGTTT
>gene=chr20_3185258-3185429; species=papHam
CACGGGCCCCACCATGACGAGGCCCTCCGTGCAGAACCACTGCGTCCACCCTAAGGCCGGAATCTCCTAGGCCCCGCCTTCATTTGCCAGTCTAGACTCCGCCCACTATTCGGAGCCCCGCCCAGCCGCACTTCACAGAGAGGCTTTAATGTAAAACATTAAAATGAGTTT
>gene=chr20_3185258-3185429; species=ponAbe
CACGGGCGCCACCATGACGAAGGCCTCAGTGCAGAACCACTGCGTCCACCCTGAGGCCGGGATCTCACAGGCCCCGCCTCCATTTCCCAGTCTAGACTCCGCCCACTACTCGGAGCCCCGCCCAGCGTCACGTCACAGAGAGCCTTTAATGTCAAACATTAAAATGAGTTT
>gene=chr20_3185258-3185429; species=rheMac
CACGGGCCCCACCATGACGAGGCCCTCCGTGCAGAACCACGGCGTTCACCCTAAGGCCGGAATCTCCTAGGCCCCGCCTCCATTTCCCAGTCTAGACTCCGCCCACTATTCGGAGCCCCGCCCAGCCGCACTTCACAGAGAGGCTTTAATGTAAAACATTAAAATGAGTTT
>gene=chr20_4089375-4089639; species=hg19
accctCCCGCTGATTCTAATGCGTGCTCCAGGCTGAACAAGAAGGTCCTCAGTGAAGGAATCAATTCTGCCGAACTACCGCTTGGGGACAGCACAGGACCACAAGGTAACCATGGCTGATGAAAAGCACCCGCAAATTGCAAAAGCCTCTCACTGCCCTTCCGGCCTCCAGTGTTGCTGTAAGCCCCCTTCAGTTCTCCCCACATACCCTGCATGACCTCTGGAAACCTCATACCTGATGGTGTCACTGGTTCAGAATTCTTCA
>gene=chr20_4089375-4089639; species=bosTau
actctccagatga-------gaaccctccagtgtaagCAAATTT---------GAAGAAATCAAATCTGCTGAAATACCACTTGGGGGCAGCACAGGACTATGAGGTaagcacagctcattaaaagcacccacTTATTGCCGAAGCTTCCTCCTGCCCCTCTTGCCTCTGGTCTTGTCCCAAGTTTCCCTCAGTTCTCCCTGTAAGGCCAGAGAGACCTCTAGAAACCTCAAACCTGGTTGTGTCACTGGTTCAGAATTCTTCA
>gene=chr20_4089375-4089639; species=calJac
accctccagctgattctaatggatgctccagGCCGAACAAGTAGGTCCTCAGTGAAGGCATAAATTCTGCTAAATTACCGCTTGGGGGCAGCACAGGACTGCAAGGTAACCATGGCTGATGAAAAGCACCTGC-Cattgcaaaagcctctcactgcccttcccgcctcccatcctgccccaagcccccttcaattctctccacataccctgcatgacctctggaaacctcaaaccagatggtgtcactggttcagaactcttca
>gene=chr20_4089375-4089639; species=canFam
------------------------------------------------------gaGGAAGCAATTCTGCTGGCTTCCCACCTGGGGGCAGCACAGGACCAC-CTGTAAGCATGGCTCGGC-CCAGCACCCAC-AAACCCAAAAGCCTTTCATGGCCCTTTCTGCCTCCAGTC-TG-GCCCCAATCCCCTCTGCTCACCCTACATGGCTGGAGGGACCTCTTGAGACTCCAGACCCAATTGTGGTACTGGTTCAGAA---ATTA
>gene=chr20_4089375-4089639; species=equCab
gccctctaggtgattgtgaggcaccctc---------caaACGCTTGGTTGGTGAAGGAATCAATTCTGCTGAACTACCACTTGGGGGCAGCACAGGATTGCGAGGTAAGCATTGCTAATTAAAAGCACCCGC-AAAtacaaaagccccccaccgcccttcctgcctccaggcttg-gccgagcccccctcagttcttcccacacagcctgagccacctcttgaaaccccaaacccaatcgtgtcactggttcagaattcttca
>gene=chr20_4089375-4089639; species=gorGor
accctccagctgattctaatgcatgctccaggctgaACAAG--AGTCCTCAGTGAAGGAATCAATTCTGCCGAACTACCGCTTGGGGGCAGCACAGGACCTCAAGGTAACCATGGCTGATGAAAAGCACCCGCAAattgcaaaagcgtctcactgcccttccggcctccagtcttgctgtaagcccccttcagttctccccacataccctgcatgacctctggaaacctcatacctgatggtgtcactggttcagaattcttca
>gene=chr20_4089375-4089639; species=panTro
gccctccagctgattctaatgcatgctccaggctgaACAAG--TGTCCTCAGTGAAGGAATCAATTCTGCCGAACTACCGCTTGGGGGCAGCACAGGACCGCAAGGTAACCAGGGCTGATGAAAAGCACCCGCAAattgcaaaagcctctcactgcccttccggcctccagtcttgctgtaagcccccttcagttctccccacataccctgcatgacctctggaaacctcatacctgatggtgtcactggttcagaattcttca
>gene=chr20_4089375-4089639; species=papHam
gccctccagctgattct--------------------CAAGTAGGTCCTCAGCGAGGGAATCAATTCTGCTGAACTACCGCCTGGGGGCAGCACAGGACCGCAAGGTAACCATGGCTGATGAAAAGCACCGGCAAattgcaaaagcctctcactgcgcttccggcctcaagtcttgcgataagcccccatcagttctccccacataccctgtgtgacctctagaaacctcatacctgatggtgtcactggttcagaattcttca
>gene=chr20_4089375-4089639; species=ponAbe
atcctccggctgattctaatgcaTGCTCCAGGCTGAACAAGAGGGTCCTCAGTGAAGGAATCAATTCTGCCGAACTACCGCTTGGGGGCAGCACAGGACCGCAAGGTAACCATGGCTGATGAAAAGCACCCGCAAATTGCAAAAGCCTCTCACTGCCCTTCCGGC------------------CCCCCTTCAGTTCTCCCCACATACCCTGCGTAACCTCTGGAACCCTCATACTTGATGGTGTCACTGGTTCAGAATTCTTCA
>gene=chr20_4089375-4089639; species=rheMac
gccctccagctgattctaatgcaT-CTCCAGGCTGAACAAGTAGGTCCTCAGCGAGGGAATCAATTCTGCTGAACTACCGCCTGGGGGCAGCACAGGACCGCAAGGTAACCATGGCTGATGAAAAGCACCGGCAAattgcaaaagcctctcactgcgcttccggcctccagtcttgcgataagcccccatcagttctccccacataccctgtgtgacctctagaaacctcatacctggtggtgtcactggttcagaattcttca
>gene=chr20_9373997-9374261; species=hg19
GCAGCTCTGCACACCTCTGGAAACTATGTGGATTTCAAGTTTGCAGCACTAGTCTAAGGAAAAGCTCAATGGGTGTGCTAATTTGGGTTGGGGAGTGAAAACAGAAGGCTGTGCCGCCTGCCATCTAGTGGGTGTTGGGTTGCATCACTCCCAGGCCTCCCAGGCTCCTCCTGGACTGGGAAGGAGAATGGAGAAGCACAGCCCTTCCTTAATTCAGCTCTTTCTGTTTCTCTCTAGCTTGAACCAGGCAGGGCTTTGCCATCC
>gene=chr20_9373997-9374261; species=bosTau
GCAGCTCTGCGAACCTTGAGAGTCCTTTCTGGTGCCAAGTTTGCAGCTTTAGCTTAAGGCAAAGCA-------TGGGCTAGTTTGGGGTGTGCAATGAAAGTATAAGGCTGTGCTGACTGCCACCTACTGGATGTTGGTT-GTGTAACTCACAGGCCTTC--TGCTCATTTTGGTCTGGAACAGAGAATGAAGAAGTAAAA-CTATCATCAA-TCAGCCTTTTCTGTTTGTCTCTAGCTGGAACCAGGCAGACCCTTGCCATCC
>gene=chr20_9373997-9374261; species=calJac
GAAACTCTGCACACGTCTGGAAACTATGTGCATTTCAAGTTTGCAGCGCTAGTCTAAGGGAAAGTTGAATGGGTATGCTAAT-----TTGGGGAATGAAAACGGAAGGCTGTGCTGCCTGCCATCTAGTGGGTGTTGGGTTGCATCACTCCCAGGCCTCCTAGGCTCTTTCTGGGCTGGGAAGGAGAATAGAGAAGCACAGCCCTTCCTTAATTCAGCTCTTCCTGTTTCTCTCTAGCTGGAACCAGGCAGGCCTTTGCCATCC
>gene=chr20_9373997-9374261; species=canFam
GTGCCTCTGCTTGTCCCTGGAGACT--GTGGGTGTCAAGTTTACAGT------CTAAGGTGAAGTTGCATGGATAGGCTGGTTGGGGTCAGGGAATGACAACATAAAACTGCG--GACTACCACCTAGTGGATACTGGGCTGTATAA--CA--GGCCTCC-TTGCTCACCCTGGGCGGGGAATGAAACTGGACAAGCACA-----TCATTAATTCAGCCTTTTCTGTTTATCTCTAGCTTGAACCAGGCAGGCCCTTACCATCC
>gene=chr20_9373997-9374261; species=equCab
GCAGCTCTCCCTACCTCCGGAGACCAGGTGGATGTCAAGTTTGTAGCGTTAGGCTAAGGCAGAGGGGGATGCGTGAGCTGATGTGAGTTGAGGAATG-------GAAATTGCT--GACTGCCATCTAGTGGATGTTGGATTGTATAACTCACCGGCCTCC-ACGCTTATTCAGGGCTGGGAATGAGAATGGAGAAGCACAACCGGTCGTTAATTCAGCCTTTTCTGTTTATCTCTAGCTCGAACCAGGCAGGCCCTTGCCATCC
>gene=chr20_9373997-9374261; species=gorGor
GCAGCTCTGCACACCTCTGGAAACTATGTGGATTTCAAGTTTGCAGCACTAGTCTAAGGAAAAGCTGAATGGGTGTGCTAATTTGGGTTGGGGAGTGAAAACAGAAGGCTGTGCCGCCTGCCATCTAGTGGGTGTTGGGTTGCATCACTCCCAGGCCTCCCAGACTCCTTCTGGACTGGGAAGGAGAATGGAGAAGCACAGCCCTTCCTTAATTCAGCTGTTTCTGTTTC-CTCTAGCTTGAACCAGGCAGGCCTTTGCCATCC
>gene=chr20_9373997-9374261; species=panTro
GCAGCTCTGCACACCTCTGGAAACTATGTGGATTTCAAGTTTGCAGCACTAGTCTAAGGAAAAGCTGAATGGGTGTGCTAATTTGGGTTGGGGAGTGAAAACAGAAGGCTGTGCCGCCTGCCATCTAGTGGGTGTTGGGTTGCATCACTCCCAGGCCTCCCAGGCTCCTCCTGGACTGGGAAGGAGAATGGAGAAGCACAGCCCTTCCTTAATTCAGCTCTTTCTGTTTCTCTCTAGCTTGAACCAGGCAGGGCTTTGCCATCC
>gene=chr20_9373997-9374261; species=papHam
----------------------------------------------------------------------------------------------------------------------------------GGTGTTGGGTTGCATCACTCCCAGGCCTCCCAGGCTCCTCCTGGGCTGGGAAGGAGAATGGAGAAGCACAGGCCTTCCTTAATTCAGCTCTTTCTGTTTCTCTCTAGCTTGAACCAGGCAGACCTTTGCCATCC
>gene=chr20_9373997-9374261; species=ponAbe
GCAGCTCTGCACACCTCTGGGAACTATGTGGATTTCAAGTTTGCAGCACTAGTCTAAGGAAAAGCTGAATGGGTGTGCTAATTTGGGTTGGGGAGTGAAAGCGGAAGGCTGTGCCGCCTGCCATCTAGTGGGTGTTGGGTTGCATCACTCCCAGGCCTCCCAGGCTCCTCCTGGGCTGGGAAGGAGAATGGAGAAGCACAGCCCTTCCTTAATTCAGCTCTTTCTGTTTCTCTCTAGCTTGAACCAGGCAGGCCTTTGCCATCC
>gene=chr20_9373997-9374261; species=rheMac
------------------------------------------------------------------------------------------------------------------------------------------------------------------------------------------------------------------------------------------------------------------------
>gene=chr20_13472868-13473132; species=hg19
ATTCACTCTCACTGTGGCTAGTGGGCATCTGAAAAATCTTTCAACACATCCCCTCTTAGAAGTCCACAGGGATAGATAACTAATAAGAAAGGGCCTTTCCAAATTTAAAAGGAAACATTTGGTACTTCAGTTTCCAGTATTGCAACATCTCTTTTTCAACAAAGGAATTTATTACACAGTACGTCACCTTTTCCCTGTCAAAGGATTTACTGCCAATTTTGGAGTTGGGTTACTTCTGGTTTTCAAGCCTGTCTTGTGAAATTA
>gene=chr20_13472868-13473132; species=bosTau
GTTCACTCTTGCTGTGGCGAGTGGGCATCTG-AAAATCTTTCAACACATCCCCTGTTAGAAGTCCACAGGGACAGAGAAGTAATGAGGAAAGATCTTTCCAAATTTAAAAGGAAACATTTGGGACTTCAGTTTCCACTATTGCAACATCTCTTTTTCAACAAAGGAATTTATTACGTGGTACGTCACCTTTTCCCTGTCAGAGGATTTACGGCCAATTTTGGAGTTGGGTTACTTCTGGTTTTCAAGCTTGTCTTGTGAAATTA
>gene=chr20_13472868-13473132; species=calJac
ATTCACTCTCACTGTGGCTAGTGGGCATCTGAAAAATCTTTCAACACATCACCTGTTAGAAGTCCACAGGGA---ATAAGTAATAAGAAAGGACCTTTCCAAATTCAAAAGGAAACATTTGGTACTTCAGTTTCCAGTATTGCAACATC-ATTTTTCAACAAAGAAATTTATTACACAGTATATCACCTTTTCCCTGTCAAATGATTTACTGCCAATTTTGGAGTTAGGTTACTCCGGGTTTTCAAGCCTGTCTTGTGAAATTA
>gene=chr20_13472868-13473132; species=canFam
ATTCACTCTCACTGTGGCTAGTGGGCATCTGAAAAATCTTTCAACACATCCCCTGTTAGAAGTCCACAGGGACAGATAAGTAATGAGGAAAGGCCTTTCCAAATTTAAAAGGAAACATTTGGTACTTCAGTTTCCAGTATTGCAACATCTCTTTTTCAACAAAGGAATTTATTACATAGTACGTCACCTTTTCCCTGTTGGAGGATTTACTGCCAATTTTGGAGTTGGGTTACTTCTGGTTTTCAAGCCTGTCTTGTGAAATTA
>gene=chr20_13472868-13473132; species=equCab
ATTCACTCTCACTGTGGCCAGTGGGCATCTGAAAAATCTTTCAACACATCCCCTGTTAGACGTCCACAGGGACAGATAAGTAATGAGGAAAGGTCTTTCCAAATTTAAAAGGAAACATTTGGTACTTCAGTTTCCAGTATTGCAAATGCTCATTTTCAACAAAGGAATTTATTACACAGTACGTCACCTTTTCCCTGTCGGAGAATTTACTGCCAATCTTGGAGTTGGGTTACTTCTGGTTTTTAAGCCTGTCTTGTGAAATTA
>gene=chr20_13472868-13473132; species=gorGor
ATTCACTCTCACTGTGGCTAGTGGGCATCTGAAAAATCTTTCAACACATCCCCTCTTAGAAGTCCACAGGGATAGATAAGTAATAAGAAAGGGCCTTTCCAAATTTAAAAGG-AACATTTGGTACTTCAGTTTCCAGTATTGCAACATCTCTTTTTCAACAAAGGAATTTATTACACAGTACGTCACCTTTTCCCTGTCAAAGGATTTACTGCCAATTTTGGAGTTGGGTTACTTCTGGTTATCAAGCCTGTCTTGTGAAATTA
>gene=chr20_13472868-13473132; species=panTro
ATTCACTCTCACTGTGGCTAGTGGGCATCTGAAAAATCTTTCAACACATCCCCTCTTAGAAGTCCACAGGGATAGATAAGTAATAAGAAAGGGCCTTTCCAAATTTAAAAGGAAACATTTGGTACTTCAGTTTCCAGTATTGCAACATCTCTTTTTCAACAAAGGAATTTATTACACAGTACATCACCTTTTCCCTGTCAAAGGATTTACTGCCAATTTTGGAGTTGGGTTACTTCTGGTTTTCAAGCCTGTCTTGTGAAATTA
>gene=chr20_13472868-13473132; species=papHam
ATTCACTCTCACTGTGGCTAGTGGGCATCTGAAAAATCTTTCAACACATCCCCTGTTAGAAGTCCACAGGGACAGATAAGTAATAAGAAAGGGCCTTTCCAAATTTAAAAGGAAACATTTGGTACTTCAGTTTCCAGTATTGCAACATCTCTTTTTCAACAAAGGAATTTATTACACAGTACGTCACCTTTTCCCTGTTAAAGGATTTACTGCCAATTTTGGAATTGGGTTACTTCTGGTTTTCAAGCCTGTCTTGTGAAATTA
>gene=chr20_13472868-13473132; species=ponAbe
ATTCACTCTCACTGTGGCTAGCGGACATCTGAAAAATCTTTCAACACATCCCCTCTTAGAAGTCCACAGGGACAGATAAGTAATAAGAAAGGGCCTTTCCAAATTTAAAAGGAAACATTTGGTACTTCAGTTTCCAGTATTGCAACATCTCTTTTTCAACAAAGGAATTTATTACACAGTACGTCACCTTTTCCCTGTCAAAGGATTTGCTGCCAATTTTGGAGTTGGGTTACTTCTGGTTTTCAAGCCTGTCTTGCGAAATTA
>gene=chr20_13472868-13473132; species=rheMac
ATTCACTGTCACTGTGGCTAGTGGGCATCTGAAAAATCTTTCAACACATCCCCTGTTAGAAGTCCACAGGGACAGATAAGTAATAAGAAAGGGCCTTTCCAAATTTAAAAGGAAACATTTGGTACTTCAGTTTCCAGTATTGCAACATCTCTTTTTCAACAAAGGAATTTATTACACAGTATGTCACCTTTTCCCTGTTAAAGGATTTACTGCCAATTTTGGAATTGGGTTACTTCTGGTTTTCAAGCCTGTCTTGTGAAATTA
>gene=chr20_13861566-13861830; species=hg19
GGCTCTAAGAAAATCTGTAGTTTAACCAGTTTGTAACATTTCCCCTAGAATGAAATGCCAAGAAAATGTACTGTTCTAAAAACATTTATGAATATATATGTAttttctttttgagatggagtctcactctgtcgccaggctggagggcagttgcgcaatctcagctcactgttacctctgcctcccagattcaagcgattctcctgcctcagcctcctgagtggctgggactacaggcgtgcaccaccatgcccagctaatttt
>gene=chr20_13861566-13861830; species=bosTau
GGTTCTAAGAAAATCCCTGGTTTAATCAGTTTGCAACGTTTCCTCTAGAATGAAATGCCAAGAAAATGTATTGTTCTAAAAACATTTGGGAATA---------CTTCTTT-----------------------------------------TA-----TCTCAG----------------------------------------------------------------------------------------------------
>gene=chr20_13861566-13861830; species=calJac
GGCTCTTAGAAAATCTGTAGTTTAATCAGTTTGTAACATTTCCCCTAGAATAAAATGCCAAGAAAATGTATTGTTCTAAAAACACTTAC-------------------------------------------------------------------------------------------------------------------------------------------------------------------------------
>gene=chr20_13861566-13861830; species=canFam
GGTTC-AAGAAAATCTCTAGTTTAAGCAGTTTGTAGCATTTCCCCTAGAATGAAATGCCAAGAAAATGTATTATTTT-------------------------------------------------------------------------------------------------------------------------------------------------------------------------------------------
>gene=chr20_13861566-13861830; species=equCab
TGTTCTAAGAAAATCCCTCATTTAATCAGTTTGCAACATTCCCCCTAGAATGAAATGTCAAGAAA------------------ATGTA----------------TTGTTC-----------------------------------------TAAAAACAATTA-----------------------------------------------------------------------------------------------------
>gene=chr20_13861566-13861830; species=gorGor
GGCTCTAAGAAAATCTGTAGTTTAACCAGTTTGTAACATTTCCCCTAGAATGAAATGTCAAGAAAATGTATTGTTCTAAAAACATTTATGAATATATATGTAttttttttttgagatggagcctcactctgtcgccaggctggagggcagttgcgcaatctcagctcactgttacctctgcctcccagattcaagcgattctcctgcctcagcctcctgagtagctgggactacaggtgtgcaccaccatgcccagctaattt-
>gene=chr20_13861566-13861830; species=panTro
GGCTCTAAGAAAATCTGTAGTTTAACCAGTTTGTAACATTTCCCCTAGAATGAAATGCCAAGAAAATGTACTGTTCTAAAAACATTTATGAATATATATGTAttttctttttgagatggagtctcactctgtcgccaggctggagggcagttgcgcaatctcagctcactgttacctctgcctcccagattcaagcgattctcctgcctcagcctcctgagtggctgggactacaggcgtgcaccaccatgcccagctaatttt
>gene=chr20_13861566-13861830; species=papHam
AGCTATAAGCAAATCTGTAGTTTAATCAGTTTGTAACATTTCCCCTAGAATGAAATGCCAAGAAAATGTATTGTTCTAAAAATCTTTATGAATA----------------ttgagatggagtcttgctttgtcaccaggctggagtacagtggcgtgatctcagctcactgtaacctccgtctcctaggttcaagcaattctcctgcctcagcttcctgagtagctgggactacaggcgtgcgccactatgcccagctaatttt
>gene=chr20_13861566-13861830; species=ponAbe
GGCTCTAAGAAAATCTGTAGTTTAACCAGTTTGTAACATCTCCCCTAGAATGAAATGCCAAGAAAATGTATTGTTCTAAAAACATTTATGAATACATATATAtt---tttttgagatggagtctcactctgtctccaggctggagggcagttgcacaatctcagctcactgttacctctgcctcccagattcaagtgattctcctgcctcagcctcctgagtagctgggactacaggcgtgcaccaccatacccagctaatttt
>gene=chr20_13861566-13861830; species=rheMac
AGCTATAAGCAAATCTGTAGTTTAATCAGTTTGTAACATTTCCCCTAGAATGAAATGCCAAGAAAATGTATTGTTCTAAAAATCTTTATGAATA----------------ttgagatggagtcttgctttgtcaccaggctggagtacagtggcgtgatctcagctcactgtaacctccgtctcctaggttcaagcaattctcctgcctcagcttcctgagtagctgggactacaggcgtgcaccactatgcccagctaatttt
>gene=chr20_14593082-14593346; species=hg19
ATATAATAATTGTACTGTAATTTCCCACCAGGTAAATCACATAATTATTATGGGAGTATGAAAATATCTGAGAACAGGGACAGGGTGGGGGTGTGTGGGATACATACACATATGCATGCAGTATAAAAATAAGATTGcaaaatgttgcatcatttcagttgctcaactgcagctcaactcaactcttgcatagtcccctataacattgtgttagtgtggaatttaggtacattttaatatgtttcatatgctatgaggtcggac
>gene=chr20_14593082-14593346; species=bosTau
ATATTAT-GTTGCATTGTAATTTCCCACCAAGTAAATCATAACATTATTATGGGCCTATGAAAATATCTGAGAGTGCAGTCAGGGTGGAGGTGCATATGACACACACACACACACACAAAATATAAAAATTATATTGCATAATATTGCTCTATTTCAGTTGCCGaattgcagctcaactcaac----------ttacctgtaagactgtattaa-----tatg----gatattttaatatgtttaatatgctatgaagtgggtg
>gene=chr20_14593082-14593346; species=calJac
ATAAAAT-ATTGCACTGCAATTTCCCACCAGGTAAATCACATCATTATTATGAGAGTATGAAAATATCTGAAAGCAGGGACAGGGT--GGGTGTGTGAAATACATACACATATGCACACAGTATAAAAATAAGGTTGcaaaatgttgcatcatttcagttgctcaactgaagctcaactcaactcttgcatagttccctatgacatggtgttagtgtgacatgtgggtacattttaatatgtttcatatgctatgaggtgggag
>gene=chr20_14593082-14593346; species=canFam
GTATAAT-ATTGCATTGTAATTTCTCAGCAAGTAAATGACACAATTATTATGGGCCTATGGAAGTATTTGAGATCAGGGACAGGGTGGGCATGTGAGGGACACATACACACACACATTGAATATAAAAATAAAATTGCATAATATTGC---TTTTCAGTTGCTTAACTCCAGTTAAACTCAACTCTTACATAGTTACCAACAAGACTGTGTGAATGTGGAGTG----GGTACTTTAATATGTTTAATAAGTTATGAAGTAGGAG
>gene=chr20_14593082-14593346; species=equCab
AGAAAAT-ATTGTATCATAATTTCCCACCAGGTAAATCATACAATTATTATGGGGCTATGAAAATATCTGAGAATGGAGATAGGATGGGCGTGTGTGGGatacatacatacacacataAGATATAAAAGTAAAATTGcataatattgc---attgcaattacttaactgtagct---ctcaactcttatatagttacctataacattgtgttgatgtggagtg----ggtattttaatatg-ttaacatgccatgaggtggggg
>gene=chr20_14593082-14593346; species=gorGor
------------------------------------------------------------------------------------------------------------------------------------------------------------------------------------------------------------------------------------------------------------------------
>gene=chr20_14593082-14593346; species=panTro
ATATAATAATTGTACTGTAATTTCCCACCAGGTAAATCACATAATTATTATGGGAGTATGAAAATATCTGAGAACAGGGACAGGGTGGGGGTGTGTGGGATACATACACATATGCATGCAGTATAAAAATAAGATTGCAAAATGTTGCATCATTTCAGTTGCTCAACTGCAGCTCAACTCAACTCTTGCATAGTCCCCTATAACATTGTATTAGTGTGGAATTTAGGTACATTTTAATATGTTTCATATGCTATGAGGTCGGAG
>gene=chr20_14593082-14593346; species=papHam
ATATAAT-ATTGCACTGTAATTTCCCACCAGGTAAATCACATAATTATTATGGGAATATGAAAATATCTGAGAACAGGGACAGGGTGGGGGTGTGTGGGATACATACACATATGCACACAGTAT-AAAATAAGATGGcaaaaggttgtatcatttcagttgctcaactgcagctcaattcaactcttgcatagtctcctgtaacattgtgttagtgtggaatttaggtacattttaatatgtttcatatgctatgaggtgggag
>gene=chr20_14593082-14593346; species=ponAbe
ATATAAT-ATTGTACTGTAATTTCCCACCAGGTAAATCACATAATTATTATGGGAGTATGAAAATATCTGAGAACAGGGACAGGGTGGGGGTGTGTGGGATACATACACATATGCACACAGTATAAAAATAAGATTGcaaaatgttgcatcatttcagttgctcaactgcagctcaactcaactcttgcatagtcccctataacattgtgttagtgtggaatttaggtacattttaatatgtttcatatgctatgaggtgggag
>gene=chr20_14593082-14593346; species=rheMac
ATATAAT-ATTGCACTGTAATTTCCCACCAGGTAAATCACATAATTATTATGGGAATATGAAAATATCTGAGAACAGGGACAGGGTGGGGGTGTGTGGGATACATACACATATGCACACAGTAT-AAAATAAGATGGCAAAAGGTTGTATCATTTCAGTTGCTCAACTGCAGCTCAATTCAACTCTTGCATAGTCTCCTGTAACATTGTGTTAGTGTGGAATTTAGGTACATTTTAATATGTTTCATATGCTATGAGGTGGGAG
>gene=chr20_16923441-16923705; species=hg19
TTAAAACCCTTGACTGAGAAGAATAACCTTCCACTTTCAGCAAACCGCAGGTAGCTTCTATTCTGCAGCATGTGGGACTGCACTAAGACTTGTGAGAATTGCACAATGTTGATGGCATGTGGAATGTTGTGCAATAGCACAAGTTCTCATATGCTAGGAGAGAGTTTAGGTTTGAGACCCCTGAGAACTGGGAATGGATGAGATGACTGTTAAATATATAATCCTATGATGTTTAAAGACAAAAAGATAAGGTAAGAACATGTT
>gene=chr20_16923441-16923705; species=bosTau
------------------------------------------------------------------------------------------------------------------------------------------------------------------------------------------------------------------------------------------------------------------------
>gene=chr20_16923441-16923705; species=calJac
TTAAAACCCTTGACTGAGAATGATAACCTTCAACCGTCAGCAA----CAGGTATCTTCTCTTCTGCAGCATGTGGGACTGCACTAAGACTTGTAAGAATTGTGTAATGTTGCTGACATGTGGAATG----------ACATAGGTTCTCATATGCTAGGAGAGAGTTTAGGTTTGAGACCCCTGAGAACTGGGAATGAATGAGATGACTTTTAAATATATAATCCTATGATGTTTAAAGACAAAAAGATAATGGAAAAACGTGTT
>gene=chr20_16923441-16923705; species=canFam
TTA-AATCTTTAACTGAGAGGGATGATC-CTGACCTTGAGTAAACCACAGATATCTTCCAGTCTGTAGCAT-TGAGACTGAACTTAGATTTGTGAGAATCTCATA-TATTGACAGTAGAAGGAATGTAGCACAATAGCATGGGTTCTCTTCCA-TCTGAGGGAGGTTAAGATTGAGACCCCTGGGAACTGGAAT-GATG-AGATGACTTTTAAATGTATGATCCTATAATGTTTTAGGACATAAAGACAAGGTGAGAGTATGCT
>gene=chr20_16923441-16923705; species=equCab
TAA-AATCCCTGCCTGAGAGGGATAATCTCTGACTTTTAGCAAACCACAGGTATTGTCTGTTCTGCAGCATGTAGGACTGAACGTGGACTCGTGGGAATTTCATGATGTTGATGGCATGCGGAATGCGGTGTCACAGCCTAGATTATTCTACA-TCAGAGGCAGTTAAAGTTTGAGATCCTTGAGAACTGGGATCAACT-CGATAGTATTTAAACATACGAGCCTATGATGTTTTAAGGCACAAAAATAAGGGAAAAGCATGTT
>gene=chr20_16923441-16923705; species=gorGor
TTAAAACCCTTGATTGAGAAGAATAACCTTCCACTTTCAGCAAACCGCAGGTAGCTTCTATTCTGCAGCATGTGGGACTGCACTAAGACTTGTGAGAATTGCACAATGTTGATGGCATGTGGAATGTTGTGCAATAGCACAAGTTCTCATATGCTAGGAGAGAGTTTAGGTTTGAGACCCCTGAGAACTGGGAATGGATGAGATGACTGTTAAATATATAATCCTATGATGTTTAAAGAC-AAAAGGTAAGGTAAGAACATGTT
>gene=chr20_16923441-16923705; species=panTro
TTAAAACCCTTGACTGAGAAGAATAACCTTCTACTTTCAGCAAACTGCAGGTAACTTCTATTCTGCAGCATGTGGGACTGCACTAAGACTTGTGAGAATTGCACAATGTTGATGACATGTGGAATGTTGTGCAATAGCACAGGTTCTCATATGCTAGGAGAGAGTTTAGGTTTGAGACCCCTGAGAACTAGGAATGGATGAGATGACTGTTAAATATATAATCCTATGATGTTTAAAGACAAAAAGGTAAGGTAAGAACATGTT
>gene=chr20_16923441-16923705; species=papHam
TTAAAACCCTTGACTGAGAAGAATAACCTTCAACTTTCAGCAAACCACAGGCATCTTCTATTCTGCAGCATGTGGGACTGCACTAAGACTTGTGAGAATTGCATACTGTTGATGGCACGTGGAATGTTGTGCAATAGCGCAAGTTCTCACATGCTAGGAGAGAGTTCAGATTTGAGACCCCTGAGAACTGGGAATGGATGAGATGTTTGTTAAATATATAATCCTATGCTGTTTAAAGACAAAAAGATAAGGTAAGATCATGTT
>gene=chr20_16923441-16923705; species=ponAbe
TTAAAACCCTTGGCTGAGAAGAATAACCTTCCACTTTCAGCAAACCGCAGGTAGCTTCTATTCTGCAGCGTGTGGGACTGCACTAAGACTTGTGAGAATTGCACAATGTTGATGGCATGTGTAATGTTGTGCAATAGCACAAGTTCTCATATGCTAGGAGAGAGTTTAGGTTTGAGACCCCTGAGAACTGGGAATGGATGAGATGACTGTTAAATATATAATCCTATGATGTTTAAAGACAAAAAGGTAAGGTAAGAACATGTT
>gene=chr20_16923441-16923705; species=rheMac
TTAAAACCCTTGACTGAGAAGAATAACCTTCAACTTTCAGCAAACCACAGGCATCTTCTATTCTGCAGCATGTGGGACTGCACTAAGACTTGTGAGAATTGCATACTGTTGATGGCACGTGGAATGTTGTGCAATAGCGCAAGTTCTCATATGCTAGGAGAGAGTTCAGATTTGAGACCCCTGAGAACTGGGAATGGATGAGATGTTTGTTAAATATATAATCCTATGCTGTTTAAAGACAAAAAGACAAGGTAAGAACATGCT
>gene=chr20_17663252-17663499; species=hg19
CCAGCAGTCTCTGACTAGGATCCGGCTCTGCCTAGGCGGGAAGCAGAAGGTTCGGGTCCCGGCGACCCCGGGCCTGCGCCTCTGGATACCGCTGGGCTGACATGGCGGTGGCTGAACAGGGTTGCGCAACCGCGAACAGCCAAGGAAGCTGCTTTATTTAAACCCAACTAACTTCCCCCGAAGCAGCGCCCCCTCGGGCCGCCGGGTATGAGGACAAGCTCTGCTGGGGGTCAGCCCAGGGAGAGCA
>gene=chr20_17663252-17663499; species=bosTau
CGCGCCGGCGCCGACCCGGGCCAGGCTCTG-------GGCCGACGGGAGGTTCGAATCCAGGCGGCGCTCCGCCCGCGCCCCTGGCCCGCTCCGGGCTGATGTGGCGGTGGCTGAGCAGGGTTGCGCAACAGGGAACCGTAGGGAGAAATGCTTCGTCTAAAACCAGCTAACTTCCCCCGCAGCAGCGCCCCCTCCGGGCGCTGGATGAGAGGACAAGTCCTGCCGGCGGTCAGTCCCGAGAGGGCT
>gene=chr20_17663252-17663499; species=calJac
CCAGCAGTCGCTGACTTGGAGCCGGCTCTGCTTAGGCGGGAAGCAGAAGGTTCGAGTCCCGGCGGCCCGGGGCCTGCGCTTCTGGATACCGCTGGACTGACATGGCGATGGCTGAACAGGGTTGCGCAACCGCGAACAGCCAAGGAAGCTGCTTTCTTTAAACTCAACTGACTTCCCCCGAAGCAGCGCCCCCTCCGGCCGCCGGATGTGAGGACAAGCTCTGCTGGGGGTCAGCCCAGGGACGACA
>gene=chr20_17663252-17663499; species=canFam
ACCGCGGTTGTCTTCTCAGGTCAGACCCCGGCCAG--GCGCGGCGGCAGGTTCGAATCCCGGCGATGCGGCGCCTGCGCCCCTGGA-GCTGGAGGCCCGAAGTGGCGGTGGCTGGGCGCGGTTGCGCAACCGCCGACAGCCGGGAGGAATGCCTTGTTTAAACCCA-CTAACTTCCCCCG-AGCAGCGGGGCCTCCGCGCTCAGGGTGTGGGGACAAGTTCGGCTGGGGGTCAACGCCAAGAGGACA
>gene=chr20_17663252-17663499; species=equCab
ATCGCGGTCGTTTTTTCGGGGCCGGCTCCGTCCGGA-GGGCAGCGGAAGGTTCGAATCCCGGCGACGCCAGGCCTGGGCCGCTGGG-CTCGCCGGGCTGAGGTGGCGGGGGCTGAGCACGGTTGCGCAACCGCGAACAGCC-GGAGAAAGGCTTTATTTAAAGCCAGCTAACTTACCCCGAAGCAGC-GCCCCTCCGGGCCCCGGGTGTGGAGACGAGTTCTGCTGGGGGCCAGCCCAGGGAGGGCA
>gene=chr20_17663252-17663499; species=gorGor
CCAGCAGTCTCTGACTAGGATCCGGCTCTGCCTAGGCGGGAAGCAGAAGGTTCGGGTCCCGGCGGCCCCGGGCCTGCGCCTCTGTATACCGCTGGGCTGACATGGCGGTGGCTGAACAGGGTTGCGCAACCGCGAACAGCCAAGGAAGCTGCTTTATTTAAATCCAACTAACTTCCCCCGAAGCAGCGCCCCCTCGGGCCGCCGGGTATGAGGACAAGCTCTGCTGGGGGTCAGCCCAGGGAGAGCA
>gene=chr20_17663252-17663499; species=panTro
CCAGCAGTCTCTGACTAGGATCCGGCTCTGCCTAGGCGGGAAGCAGAAGGTTCGGGTCCCGGCGGCCCCGGGCCTGCGCCTCTGGATACCGCTGGGCTGACATGGCGGTGGCTGAACAGGGTTGCGCAACCGCGAACAGCCAAGGAAGCTGCTTTATTTAAACCCAACTAACTTCCCCCGAAGCAGCGCCCCCTCGGGCCGCCGGGTATGAGGACAAGCTCTGCTGGGGGTCAGCCCAGGGAGAGCA
>gene=chr20_17663252-17663499; species=papHam
CCAGCAGTCTCTGACTATGAGCCGGCTTTGCCTAGGCGGGAAGCAGAAGGTTCGGGTCCCGTCGGCCCCGGGCCTGCGCCTCTGGATACTGCTGGGCTGACATGGCGGTGGCTGAACAGGGTTGCGCAACCGCAAACAGCCAAGGAAGCTGCGTTATTTAAACCCAACTAACTTCCCCCGAAGCAGCGCCCCCTCGGGCCGCGGGGTATGAGGACAAGCTCTGCTGGGGGTCAGCCCAGGGAGGACG
>gene=chr20_17663252-17663499; species=ponAbe
CCAGCAGTCTCTGACTAGGATCCGGCTCTGCCTAGGCGGGAAGCAGAAGGTTCGGGTCCCGGCGGCCCCGGGCCTGCGCCTCTGGATACCGCTGGGCTGACATGGCGGTGGCTGAACAGGGTTGCGCAACCGCGAACAGCCAAGGAAGCTGCTTTATTTAAACCCAAGTAACTTCCCCCGAAGCAGCGCCCCCTCGGGCCGCCGGGTATGAGGACAAGCTCTGCTGGGGGTCAGCCCAGGGAGAGCA
>gene=chr20_17663252-17663499; species=rheMac
CCAGCAGT------CTATGAGCCGGCTTTGCCTAGGCGGGAAGCAGAAGGTTCGGGTCCCGTCGGCCCCAGGCCTGCGCCTCTGGATACCGCTGGGCTGACATGGTGGTGGCTGAACAGGGTTGCGCAACCGCGAACAGCCAAGGAAACTGCGTTATTTAAACCCAACTAACTTCCCCCGAAGCAGCGCCCCCTCGGGCCGCGGGGTATGAGGACAAGCTCTGCTGGGGGTCAGCCCAGGGAGGACG
>gene=chr20_17825242-17825506; species=hg19
CCCACGTTCTTGAAGGAAGGGTCTGTGGTGATAATATTGATTAATAACAGTCAACAAACACGACACCATACTTTTTTTTCttttcctttttttcttttttgagaacagggtctcacttcttgcccaggctggagtgcaattgcgcaatcacagctcaccgcagcctccaacttctaggctacagccatcttcccacctcagcctcggaagtggctgggattactgggctctgcagtagggcagccctgggtttgaacctagatt
>gene=chr20_17825242-17825506; species=bosTau
CCCAAGTTCTTGAAAGAAAGGGCTGTAATGATAATATTAGTG-ATAACAGTTAACAAACATGGCGGCCTCCTCT----------------------------------------------------------------------------------------------------------------------------------------------------------------------------------------------
>gene=chr20_17825242-17825506; species=calJac
CCCACGATCTTGAAAGAAGGGCCTGTGGTGATAACATTGATC-ACAACAATCAACAAACATGACACCTTAC-ATTTTTTCtttccctttttttcttttttgcgaacagggtctcacttcttgcccaggctggagtgcaattgtgcagtcacagctcacggcagcctccaactcctgggctacagtcatcttcccacctcagcctccaaagtagctgggattactgagctctggagcaggtcagccct-----------------
>gene=chr20_17825242-17825506; species=canFam
CCCAAGTTCTTGGAAGCAGAGACTGTGGCAATAATATTAATC--TAATAGT---------------------------------------------------------------------------------------------------------------------------------------------------------------------------------------------------------------------
>gene=chr20_17825242-17825506; species=equCab
CCCAAGTTCTTGAAAGAAGGAACTGTAGTGATACTGTTAATC--AAATAGTTAACAAACATGATA-------------------------------------------------------------------------------------------------------------------------------------------------------------------------------------------------------
>gene=chr20_17825242-17825506; species=gorGor
CCCACGTTCTTGAAGGAAGGGTCTGTGGTGATAATATTGATTAATAACAGTCAACAAACACGACACTGCACttttttttcttttcctttttttcttttttgagaacaggg-ctcacttcttgcccaggctggagtgcaattgcacaatcacagctcaccgcagcctccaacttctaggctacagccatcttcccacctcagcctcggaagtggctgggattactggGCTC----------------------------------
>gene=chr20_17825242-17825506; species=panTro
CCCACGTTCTTGAAGGAAGGGTCTGTGGTGATAATATTGATTAATAACAGTCAACAAACACGACACCATACttttttttcttttcctttttttcttttttgagaacagggtctcacttcttgcccaggctggagtgcaattgcgcaatcacagctcaccgcagcctccaacttctaggctacagccatcttcccacctcagcctcggaagtggctgggattactgggctctgcagtagggcagccctgagtttgaacctaggtt
>gene=chr20_17825242-17825506; species=papHam
CCCACGTTCTTGAAGGAAGGGTCTGTGGTGATAATATTGATC-ACAACAGTCAACAAACACAACATCTGACttttttttcttttcctttttttcttttttgagaacagggtc-----tcttgccca-cctggagtgcaattgcacaatcacagctcactgcagcctccaatttctaggctacagccatcttcccacctcaacctcggaagtagctgggattactgggctctggagtagggcagccctgggtttgaacctagatt
>gene=chr20_17825242-17825506; species=ponAbe
CCCACGTTCTTGAAGGAAGGGTCTGTGGTAATAATATTGATTAATAACAGTCAACAAACACGACACCTTAC-tttttttcttttcctttttttcttttttgagaacagggtctcacttcttgcccaggctggagtgcaattgctcaatcacagctcactgcagcctccaacttctaggc-acagccatctttccacctcagtcttggaagtggctgggattactgggctctgcagtagggcagccctgggtttgaacctagatt
>gene=chr20_17825242-17825506; species=rheMac
CCCACGTTCTTGAAGGAAGGGTCTGTGGTGATAATATTGATC-ACAACAGTCAACAAACACAACATCTGACttttttttcttttcctttttttcttttttgaaaacagggtc-----tcttgccca-cctggagtgcaattgcacaatcacagctcactgcagcctccaacttctaggctacagccatcttcccacctcaacctcggaagtagctgggattactgggctctggagtagggcagccctgggtttgaacctagatt
>gene=chr20_18253141-18253405; species=hg19
GTACAAAAGAAGAAAACATTCTGATGAAAATTTTTATTTTTAACAATCTGTTTTCCAGCTGTCCAAACAACTAGTGGCCACCAGGGCACCCGCAGTCTCCTCCCTTGTGTCCCTGAAGCTCATCAAGAGTTGCTCAACAGCCCGCAGAACCACGTGCCTGTCTCATTGTCCTTATCTTCCCATTTCAAGGTTTGAACCAACCCTTGAGTACAGTCCTTACCGAGTCAGCCCTGAGTGCCTTAGGGAAAGAAGTGAGACCGGGCA
>gene=chr20_18253141-18253405; species=bosTau
GG-----ATAGGAGAATGTTCTG--GAAAGCTCTGATTTTATACAACCTGTTTTCTCAATGTCTGAACAA-CAGTGCCCGCGAAGGCCACAGCAGCCACCTCGCTTCCACCCTGGAAGCACTTCAGAAGTTGCTGAGCT-tcccCGGAGT--------CACCCCATTGATCTTGTCTTTCCATTTCAAGGGTTCAGCCAACCCTTGAGTAC-----TTTCTGAACCAACTCTGAAAGcaacaggcagtaaaatgagacccagca
>gene=chr20_18253141-18253405; species=calJac
ATACAAAGGAAGAAAACATTCTGGTGAAAATTTTGATTTTTAGCAATCTGTTTTCCAGCTGCCTAAACAACTAGCGGCCACCCGGGCACCAGAAATCTCCTCCCTTGCATCCCTGAAGCTCATCAAGATTCACTCAACAGCCCATTGAACCACCTGCCCATCTCATCGTCCTTATCCTTCCATTTCAAGGTTTCAATCAACCCTGGAGTAGAGTCCTTGCTAAGTCAGCTCTGAGAGCCTTAGGGAAAGAAGCGAGATTGCACA
>gene=chr20_18253141-18253405; species=canFam
ACACAAAACAGGAGAACATTCTGGGAAAAGTTCTGACTTTGAACA--CTGTTTTCCAGCTCTCTGAATAGCCAAAGGCAGCCTGGC-CACAGCAGTCTCCTCCCTTCTATCTCTGAGGCTCATGGGAAGTTGCCCAACAGTCCCTGGAGTCACCTGCCTATCTCACTGTTCTTATCTTTCCATGTCAAGGTTCCAACCAACTCCTGAGCAC-----TTTCTGAGTCAGCTCTGAGGGCATTAGGTGATAACATGAGACCTGGCA
>gene=chr20_18253141-18253405; species=equCab
GTGCAAAACAGGAAAACTTTCTGGTGGAAGTTCTGATTTTTAAC---CT--TTTATAGACCTCCA------------CCACAAGGCAAAAAGCAGCCTCCTCACATTTATCCCTGAAGCTCACAGGAAGTTGCTCATCAGTTCATGCAGTCTCCTCCCTATATCATTGTTCTTGTCTTTCCATTTCGAGATTTCAACCAACTCTTGAGTACA----TTTCTGAGTCAG-TCTGAGGGCGTTAGGAAATAAAATGAGTCCTGGCA
>gene=chr20_18253141-18253405; species=gorGor
------------------------------------------------------------------------------------------------------------------------------------------------------------------------------------------------------------------------------------------------------------------------
>gene=chr20_18253141-18253405; species=panTro
GTACAAAAGAAGAAAACATTCTGATGAAAATTTTTATTTTTAACAATCTGTTTTCCAGCTGTCCAAACAACTAGTGGCCACCAGGGCACCCACAGTCTCCTCACTTGTGTCCCTGAAGCTCATCAAGAGTTGCTCAACAGCCCGCAGAACCACGTGCCTGTCTCATTGTCCTTATCTTCCCATTTCAAGGTTTCAACCAACCCTTGAGTACAGTCCTTACCGAGTCAGCCCTGAGTGCCTTAGGGAAAGAAGTGAGACCGGGCA
>gene=chr20_18253141-18253405; species=papHam
GTAC-AAAGAAGAAAACATTCTGATGAAAACTGTGATTTTTAACAATCTGTTTTCCAGCTGTCTAAACAACTAGTGGCCACCAGGGCACCCGCAGTCCCCTCACTTGTGTCCCTGAAGCTCATCAAGAGTTGCTCAACAGCCCACAGAACCACCTGCCTGCCTCATTGTCCTTATCTTTCCATTTCAAGGTTTCAACCAACCCTTGAGTACAGTCCTTACCGAGTCAGATCTGAGTGTCTTAGGGAAAGAA-TGAGACCAGGCA
>gene=chr20_18253141-18253405; species=ponAbe
GTACAAAAGAAGAAAACATTCTGATGAAAATTTTTATTTTTAACAATCTGTTTTCCAGCTGTCCAAACAACTAGTGGCCACCAGGGCACCCGCAGTCTCCTCACTTGTGTCCCTGAAGCTCATCAAGAGTTGCTCAACAGCCCACACAACCACCTGCCTGTCTCATTGTCCTTATCTTTCCATTTCAAGGTTTCAACCAACCCTTGAGTACAGTCCTGACTGAGTCAGCCCTGAGTGCCTTAGGGAAAGAAGTGAGACCGGGCA
>gene=chr20_18253141-18253405; species=rheMac
GTAC-AAAGAAGAAAACATTCTGATGAAAACTGTGATTTTTAACAATCTGTTTTCCAGCTGTCTAAACAACTAGTGGCCACCAGGGCACCCGCAGTCCCCTCACTTGTGTCCCCGAAGCTCATCAAGAGTTGCTCAACAGCCCACAGAACCACCTGCCTGCCTCATTGTCCTTATCTTTCCATTTCAAGGTTTCAACCAACCCTTGAGTACAGTCCTTACCGAGTCAGATCTGAGTGCCTTAGGGAAAGAA-TGAGACCAGGCA
>gene=chr20_18393791-18394055; species=hg19
GAGCATAGACTTCACTACTAATCCACACTCAGCCACTGGTCACCAACATTTTCTCTAACATACTTTCCTGCATCTAAACCTGGGGACCTGAGaggactaccatgaaaggttgtgcgttgcacaacgtcactgcattcaaagtagtaccattcatatggtgaacatcatatatttgcatatgtattagggtaatttttctagtagagaaaccagtatattacaagcaatttccaatagatggcagtcaagtgtcttgagaaaaga
>gene=chr20_18393791-18394055; species=bosTau
GA----------------CCATCCACACTCAGCTACCGGGCACCAGCATTTTCTCTGAGATACTCTCCGTCCTCTGGGCCTGGGGGACTGAGaggaccctcatgtaatgttgcacactgcacaagagcactgcatctaaaggggtgatattcacctggtggatgctgtatgtttgcacat----taggacaatttttctggtagatggaTTAGTAAattacaatcaatttccaacagatggcagtcaagtgtcttaaggaaaaa
>gene=chr20_18393791-18394055; species=calJac
GAGCATAGACTTCACTACTCATACACACTCAGCTACCAGTCACCAACATTTCCGCTAATATACTCTCCTGCATCTGAACCTGAGGACCTGAGaggactatcatgtaaggttgtgcactgcacacggtcactgcattgaaaataataccattcacatggtaaacatcatatatttgcatatgtattagaataatttttctagtagagaaaccagtatattacaagccatttccaatagatggcagtcatgtgtcttaagaaaaga
>gene=chr20_18393791-18394055; species=canFam
GAGCATAGACTTTACTATTCATCCACATGCAACCACTGGTCACCAATATTTTCTCT--GAGATGCTTCTGCGCCTGGATGTGGGAACTTGAGaggaccatcatgtaaggttgtacactgcacaacatcactgcttctaaaggaataccattcacatggtgggtattatatatttgtgaattcagtaggacaatttttctggtagatgaattagtatattatgatcaatttccaa-aaatcgcagtcaagtgtcttgaggaaaga
>gene=chr20_18393791-18394055; species=equCab
AAG-ATAGCCTTTAATACTCATCCACACCCAGTCACTGGGCACCAACATTTTCTGTGAGAGACTCTCCTGCACCTGGACCTGCGGACCTGAGaggaccaccacgtaaggctgtgcactacacaacagcattgcatctaaaggggtaccattcacatggtagacatcatatatttgcatatttatgaggacaatttttctggtagatggattagtatattacaatcaatttccaacagatggcagtcaagcgtcttgaggaaaga
>gene=chr20_18393791-18394055; species=gorGor
GAGCATAGACTTCACTACTAATCCACACTCAGCCACTGGTCACCAACATTTTCTCTAACATACTTTCCTGCATCTAAACCTGGGGACCTGAGaggactaccatgaaaggttgtgcgttgcacaacgtcactgcattcaaagtagtaccattcatatggtgaacatcatatatttgcatatgtatta-ggtaatttttctagtagagaaaccagtatattacaagcaatttccaatagatggcagtcaagtgtcttgagaaaaga
>gene=chr20_18393791-18394055; species=panTro
GAGCATAGACTTCACTACTAATCCACACTCAGCCACTGGTCACCAACATTTTTTCTAACATACTTTCCTGCATCTAAACCTGGGGACCTGAGaggactaccatgaaaggttgtgcgttgcacaacgtcactgcattcaaagtagtaccattcatatggtgaacatcatatatttgcatatgtattggggtaatttttctagtagagaaaccagtatattacaagcaatttccaatagatggcagtcaagtgtcttgagaaaaga
>gene=chr20_18393791-18394055; species=papHam
CAGCATAGACTTCACTACTCACCCACACT-------TGGCCACCAACATTTTCTCTAACATACTCT------------CCTGGGGACCTGAGaggactaccatgaaaggttgtgcactgcacaacgccactgcattcaaagtagtaccattcacatggtgaacatcatatatttgaa----tattaggataatttttctagtagaaaaaccagcatattacaagcaatttccaatagatggcagtcaagtgtcttgagaaaaga
>gene=chr20_18393791-18394055; species=ponAbe
GAGCATAGACTTCACTACTCATCCACACTCAGCCACTGGTCACCAACATTTTCTCTAACATACTTTCCTGCATCTAAACCTGGTGACCTGAGAGGACCACCATGAAaggttgtgcattgcacaacatcactgcattcgaagtagtaccattcacatggtgaacatcatatatttgcatatgtattagggtaatttttctagtagagaaaccagcatattacaagcaatttccaatagatggcagtcaagtgtcttgagaaaaga
>gene=chr20_18393791-18394055; species=rheMac
GAGCATAGACTTCACTACTCATCCACACTCGGCCACTGGTCACCAACATTTTCTCTAACATACTCT------------CCTGGGGACCTGAGaggactaccatgaaaggttgtgcactgcacaacatcactgcattcaaagtagtaccattcacatggtgaatatcatatatttgaa----tattaggataatttttctagtagaaaaagcagtatattacaagcaatttccaatagatggcagtcaagtgtcttgagaaaaga
>gene=chr20_19601275-19601539; species=hg19
CCACCTGCTGGGACATTAGCAGGTCTTCTGTCTTGTGTTTACAGAGCAGCTGGATGATTAACGCATGTGTTGCTTACCTGAGAAATGGAATTTGAGCTTCTGTCCTGGGAGAGAGATGAGAAAGGAGAGAATATCTGTGGGGCTGGATGAGGCAATAACTCTGGCCTCATTTGCAGTCTGCCTTGCAAAGACAGAGAGGGAGAGAATGATGGGGTTCACCAGCTCTCATTGCATTTACCAGAAAAAAATGTTTGCAAAGCCCAG
>gene=chr20_19601275-19601539; species=bosTau
CCACCTGCCAGCATCTTACCGGATCTTCTGTCTTATTTGGGCAGAGCAGATGAATGAGTAATTCATTCACTCCTTCCCTGAGAAATG---------------------------------------------------------------------------------------------------------------------------------------------------------------------------------
>gene=chr20_19601275-19601539; species=calJac
CCACCTGCTGGGACACAATCAGGTCTTCTGACTTGTGTTTACAGAGCAGCTGGATGCTTTACTCTTGTGTTGCTTACCTGAGCAATGGAATTTGAGCTTCTGTCCTGGGGGAGAGATGAGAAAGGAGAGAATATTTGTGGGGCTGGAGGAAGCAATAGCTCTGGCCTCCTTTGGAGTCTGCCTTGCAAAGACAGAGAGGGAGAGGATGATGGGGCTTACCAGCCCTCATTACATTTACCAGAG-AGAACGTTTGCAAAGCCCAG
>gene=chr20_19601275-19601539; species=canFam
CCACCTACTGGGACATGATTGGATCTTCTGTCTTGTGTCTGCAGAGTAACTGGATGGGTAATTCACTCATTCCTTACCTGAGAAATGAGATGTGAGCTTCTATTATAGTTGAGAAATCAGAAGGG--AGAGTATTTGTTGAGCTGGGAAAAGCTGCAGCTCTGGCCTTGTTCTGAGTCT--GTTACATGGA----GAAAGA----AATGTTGAGCTTCCCGGCTCCTATGATGTCTGCCACAG-TAAATGTTGGCAAAACCCAG
>gene=chr20_19601275-19601539; species=equCab
TTATCCGCTGGGACATTATCAGGCCTTCTGTCCTGTGTTTGCAGAGCAGCTGGATGGGTAATTCATTCATTCCTTACCTGAGAAATGAGACTTGAGCTTCTGTGCTAGGTGAGAGATTGGAAAAG--AGAGTATTTGTTAAGCTGGAAGAAGCTACACCTCTGACCTCCTTTTGAGTCT-------------------------------------------------------------------------------------
>gene=chr20_19601275-19601539; species=gorGor
CCACCTGCTGGGACATTAGCAGGTCTTCTGTCTTGTGTTTACAGAGCAGCTGGATGATTAACACATGTGTTGCTTACCTGAGAAATGGAATTTGAGCTTCTGTCTTGGGAGAGAGATGAGAAAGGAGAGAATATATGTGGGGCTGGATGAGGCAATAACTCTGGCCTCATTTGCAGTCTGTCTCGCAAAGACAGAGAGGGAGAGAATGATGGGGTTCACCAGCTCTCATTGCATTTACCAGAAAAAAATGTTTGCAAAGCCCAG
>gene=chr20_19601275-19601539; species=panTro
CCACCTGCTGGGACATTAGCAGGTCTTCTGTCTTGTGTTTACAGAGCAGCTGGATGATTAACGCATGTGTTGCTTACCTGAGAAATGGAATTTGAGCTTCTGTCCTGGGAGAGAGATGAGAAAGGAGAGAATATCTGTGGGGCTGGATGAGGCAATAACTCTGGCCTCATTTGCAGTCTGCCTTTCAAAGACAAAGAGGGAGAGAATGATGGGGTTCACCAGCTCTCATTGCATTTACCAGAAAAAAATGTTTGCAAAGCCCAG
>gene=chr20_19601275-19601539; species=papHam
CCACCTGCTGGGACATTATCAGGTCT--TGTCTTGTGTTTACAGAGCGGCTGGATAGCTAATGCATGTGTTGCTTACCTGAGAAATGAAATTTGAGCTTCCGTCCTGGGAGAGAGATGAGAAAGGAGAGAATATTTGTGGGGCTGGAGGAAGCAATAGCTCTGGCCTCGTTTGCAGTCTGCTTTGCAAAGACAGAGAGAGAGAGAATGATGGGACTCACCAGCTCTCGTTGCATTTACCAGAG-AAAATGTTTGCAAAACCCAG
>gene=chr20_19601275-19601539; species=ponAbe
CCACCTGCTGGGACATTAGCAGGTCTTCTGTCTTGTGTTTACAGAGCAGCTGGATGGCTAACGCATGTGTTGCTTACCTGAGAAATGGAATTTGAGCTTCTGTCCTGGGAGAGAGATGAGAAAGGAAAGAATATCTGTGGGGCTGGAGGAAGCAATAGCTCTGGCCTCATTTGCAGTCTGCCTTGCAAAGACAGACAGGGAGAGAATGATGGGGTTCACCAGCTCTCGATGCATTTACCAGAGAAAAATGTTTGCAAAGCCCAG
>gene=chr20_19601275-19601539; species=rheMac
CCACCTGCTGGGACATTATCAGGTCT--TGTCTTGTGTTTACAGAGAGGCTGGATAGCTAATGCATGTGTTGCTTACCTGAGAAATGAAATTTGAGCTTCCGTCCTGGGAGAGAGATGAGAAAGGAGAGAATATTTGTGGGGCTGGAGGAAGCAATAGCTCTGGCCTGGTTTGCCGTCTGCTTTGCAAAGACAGAGAGGGAGAGAATGATGGGACTCACCAGCTCTCGTTGCATTTACCAGAG-AAAATGTTTGCAAAGCCCAG
>gene=chr20_19609362-19609549; species=hg19
AAAGCATCACAGACAGACACCAGGGGGAGCTACTGAGTAGAAACAGGCACACCACTTCAGCTGGGAAATTATACCTGTAGGCCCAGAGATGATGCAACCGCTGGGaagatttgagaggcctgcagaatctctagtggggctaattggagaagatgttccctgtctgaagacagtccatagagactgg
>gene=chr20_19609362-19609549; species=bosTau
GCAGTATCACAAACAGACACAAAGGGGCGCTCATGAGTAGAAACA-GCTCATTTCCTCAGTCGGGAAATTACACGTAGGAGCCTAAAGAA---GTGACCCCAGGAaaggtttgagaaatctat--actctctaactggtataattggacatgattatccctgtataagaacaatctgtaaagcctga
>gene=chr20_19609362-19609549; species=calJac
AAAGCATCACAGACAGACATCAGAGGGAGCTACTGAATAGAAACAGGGACGcctcttcagcagggaaattatacccataggcccagagatgatgcaaccccagggaagatttgagaggcctgcagaatctctagtggggctaattgggaagtaagtcccctgtctgaagacagtccatagagactgg
>gene=chr20_19609362-19609549; species=canFam
GCAGTACCACAGACAGACACCAAGGGAAGTTGATCAGTAGAAACAGACACGTTTTTTCAGCTGGGAAATTATACACACAAACCCAGAGAAGACACAGC-----------------------------------------------------------------------------------------
>gene=chr20_19609362-19609549; species=equCab
GTAGTACCACAAACAGACACCAAAGGGAGCTCATGAGTAAAAACAGGCACA---CTTCAGCTGAGAAATTTTACTTACAAGCCTAGAGGAGACACAAACCCagaaaag--ttgagaggcctatagaatctctagctatgctgattggtgaagatttcccctaaatgaagacaatccataaagactgg
>gene=chr20_19609362-19609549; species=gorGor
-------------------------------------------------------------------------------------------------------------------------------------------------------------------------------------------
>gene=chr20_19609362-19609549; species=panTro
AAAGCATCACAGACAGACACCAGAGGGAGCTACTGAGTAGAAACAGGCACACCACTTCAGCTGGGAAATTATACCCGTAGGCCCAGAGATGATGCAACCGCTGGGaagatttgagaggcctgcagaatctctagtggggctaattggagaagatgttccctgtctgaagacagtccatagagactgg
>gene=chr20_19609362-19609549; species=papHam
AAAGCATCACAGACAGACACTAGGAGGAGCTACTGAGTAGAAACAGGCACACCACTTCACCTGGGGAATTATACCGGTAGGTCCAGAGATGATGCAACCCCagggaagatttgagagacctacagaatctctagtggggctaattgcagaagatgttccctgtctgaagacagtccatagagactgg
>gene=chr20_19609362-19609549; species=ponAbe
AAAGCATCACAGACAGACACCAGGGGGAGCTACTGAGTAGAAACAGGCACACCACTTCAGAGGGGAAATTATACCCGTAGGCCCAGAGATGATGCAACCCCagggaagatttgagaggcctgcagaatctctagtggggctaattggagaagatgttccctgtctgaaaacagtccatagagactgg
>gene=chr20_19609362-19609549; species=rheMac
AAAGCTTCACAGACAGACACTAGGGGGAGCTACTGAGTAGAAGCAGGCACACCACTTCACCGGGGAAATTATACTGGTAGGTCCAGAGATGATGCAACCCCagggaagatttgagagacctgcagaatctctagtggggctaattgcagaagatgttccctgtctgaagacagtccatagagactgg
>gene=chr20_20761156-20761420; species=hg19
GAGGTGTCAGATCACCACTATAGCAATCATCACCATAATTAGCTGAGACTTCCTCTTTAGTGGTTGCTCAACACCTTCATTTGACTCTGCTGCTCACTCTAGCTGCCTGGGAGTTGGTGCCGGCATTTCGCAACACAGCCGGTCCTTGCCTACCAACCGCACTGTCTGCCAAGCCAAGAAGGTGGAGAAACTGCAGGTTCATGTTACAGGCTGAGCCAGGGGAGGTTTCTGAGCCCTCTCTAGCACTTGGCCTAAGCCTCCAGA
>gene=chr20_20761156-20761420; species=bosTau
GAAGTTGGGGAACACCGTGAAAGCTGAACT-CCTGTCATCAG-----------CAAGTCA--------------------------------GTCAC-------------------------GCATTTCTCAGTGCACCCAGCCCTTCCCGACTGGCTTCACAGTCCGCCAGTCCGAGAAGGTG--GGACTCGCACTTTCAGGTCACACAA---------GGAAGTGTCCGAGCCGTCACTAAAGCGTGGCCTAAGCCTTCAGG
>gene=chr20_20761156-20761420; species=calJac
GAGGTGTCAGATCACCACGATAGCAATCATTGCCATAATTAGCTGAGATTTCCTCTTCAGTGGTTGCTCAACATCTTCATTTG------------ACTCTAGCTGCCAGGGAGTTGGTGCAGGCATTTCCCAACAGAGCCAGTCCTTGCCCACGGCCTCCATTGTCTGCC-AGCCAAGGAGGTGGAGAAACCCCAGGTTCATGTCACAGGCTGAGCCAGGGGAGGTTTCGGAGTCCTCTCTAGCCCTTGGCCTCAGCCTCCAGA
>gene=chr20_20761156-20761420; species=canFam
GAGGTTGCAG-ACACTATGAAAACACTGATCACTGTAATCAGCTGAGGCTTCCTCATTCACCATTACTCAATGCCTCCATCTGACCCAGTTGCTCAC-------------------------TCATTTCCCCATGCAGCCCATCCCTGACT-TCA------TTGCTTGCCAGGCCAAGAGAGTAGAGCAA--TCACTTTTATGT--CAAAG---------GGGGGTTTCTGAGCTATTGCTAAAGCTTGGCCAAAGCCTTCAGG
>gene=chr20_20761156-20761420; species=equCab
GAGGTTCCAGAACATTATGAAAACAATAATCACTGTAATCAGCTGAGCCTTCTTCATTCACGGTCACCCAGGGCCTCCATCCAACCTTGCCATTCAT-------------------------TCATTTCCCAGCACAGCCAGCCCTTGCCTACTGACTTCTTTGTTTGCCACGACAAGAAGGTGAAGAAA--TCACACTTT-----CACAT---------CGGAGTTTCTGAGCTATCTCTAAGGCACAGCCTACGCCTTCAGG
>gene=chr20_20761156-20761420; species=gorGor
GAGGTGTCAGATCACCACTATAGCAATCATCACCATAATTAGCTGAGACTTCCTCTTTAGTGGTTGCTCAACACCTTCATTTGATTCTGCTGCTCACTCTAGCTGCCACGGAGTTGGTGCCGGCATTTCGCAACACAGCCGGTCCTTGCCTACCAACCGCACTGTCTGCCAAGCCAAGAAGGTGGAGAAACTGCAGGTTCATGTTACAGGCTGAGCCAGGGGAGGTTTCTGAGCCCTCTCTAGCACTTGGCCTAAGCCTCCAGA
>gene=chr20_20761156-20761420; species=panTro
GAGGTGTCAGATCACCACTATAGCAATCATCACCATAATTAGCTGAGACTTCCTCTTTAGTGGTTGCTCAACACCTTCATTTGACTCTGCTGCTCACTCTAGCTGCCTGGGAGTTGGTGCCGGCATTTCGCAACACAGCCGGTCCTTGCCTACCAACCGCACTGTCTGCCAAGCCAAGAAGGTGGAGAAACTGCAGGTTCATGTTACAGGCTGAGCCAGGGGAGGTTTCTGAGCCCTCTCTAGCACTTGGCCTAAGCCTCCAGA
>gene=chr20_20761156-20761420; species=papHam
GAGGTGTCAGATCACCACTACAGCAATCATCGCCATAATTAGCTGAGGCTTCCTCTTTAGTGGTTGCTCAACACCTTCATTTGACTCTGCTGCTCACTCTAGCTGCCAGGT--------------TTTCGCAACACAACTGGTCCTTGCCTACCAACCCCACTGTCTGCCAAGCCAAGAAGGTGGAGAAACTGCAGGTTCATGTTACAGGATGAGCCAGGCGAGGTTTCTGAGCCCTCTCTAGCACTCGGCCCAAGCCTCCAGA
>gene=chr20_20761156-20761420; species=ponAbe
-------------------------------------ATTAGCTGAGACTTCCTCTTTAGTGGTTGCTCAACACCTTCATTTGACTCTGCTGCTCACTCTAGCTGCCAGGGAGTTGGTGCCGGCATTTCGCAACACAGCCGGTCCTTGCCTACCAACTGCACTGTCTGCCAAGCCAAGAAGGTGGAGAAACTGCAGGTTCATGTTACAGGCTGAGCCAGGGGAGGTTTCTGAGCCCTCTCTAGCACTTGGCCTAAGCCTCCAGA
>gene=chr20_20761156-20761420; species=rheMac
GAGGTGTCAGATCACCACTACAGCAATAATCGCCATAATTAGCTGAGACTTCCTCTTTAGTGGTTGCTCAACACCTTCATTTGACTCTGCTGCTCACTCTAGCTGCCAGGGAGTTGGTGCCGGCATTTCGCAACACAACCGGTCCTTGCCTACCAACCCCACTGTCTGCCAAGCCAAGA--GTGGAGAAACTGCAGGTTCATGTTACAGGATGAGCCAGGCGAGGTTTCTGAGCCCTCTCTAGCCCTTGGCCCAAGCCTCCAGA
>gene=chr20_21284375-21284552; species=hg19
GCTTTTTCCCGGCACCGGAAGGCCCCGCCCACTGCTTTGTTTCCTCTCCAGACCGCGCATTTTGGGTCTCGGAAGAGGTTCAGAGGCTGTTGTTGAGCAATGCATGCCAGGTCAGCTGAGCTAGCGGGTTATGGATGCACGGATTCGGAGGCCAGCTTTTTGACAACCTTGTAAAGG
>gene=chr20_21284375-21284552; species=bosTau
GC-GGGTTCCCGGG-CGGCAGACCCCGCCCACGGCTTTGTCTC-----------------------------------CTCCGGGGC---GGCCG------------------ACCTGAG-AGGC----------------------------------------------------
>gene=chr20_21284375-21284552; species=calJac
GCTTTTTCCCGGCACCGGAAGGCCCCGCCCACTGCTTTGTTTCCTCCCGAGACCGCGCATTTTGGGTCTCGGAAGAGGTCCTGAGGCTGTAGTTGAGCAATGCGCGCCAGGTCGATTGAGCTAGCAGGTTAGGGGTGCACGGATTCTGAGGCCTGCTTTTTAACAACTTTAAAAAAG
>gene=chr20_21284375-21284552; species=canFam
GC-TTTTTCCGGGACCAGAAGGCCCCGCCCACGGCTTTGTTTCCTCCAGGCCCCGCGCG-GTCGGGTTTC--GGGAGACT-TAAGTC---TGCGGAGCTCCTCCCGGCCGCTCCGCTGACTTGGCCGATTAGGGTT--GCAGGGGCTGATCCTGGC-CCTTAACAGCCTT-GAAAGC
>gene=chr20_21284375-21284552; species=equCab
GC-TTTTTCC-GGACGGGAAGGCCCCGCCCACGGCTTTGTTTCCCCCTGGCTCCGCGCACTTTGGGTTTCAGAGGAGGCT-GAAAGC---TGTTGGGCCGCGCACGGCTTCTTCGCACAATTAGCTGGTTAGCGATGCGCGCGTGCTGATGC-----------CAGCCTCGGAAAGT
>gene=chr20_21284375-21284552; species=gorGor
GCTTTTTCCCGGCACCGGAAGGCCCCGCCCACTGCTTTGTTTCCTCTCCAGACCGCGCATTTTGGGTCTCGGAAGAGGTTCAGAGGCTGTTGTTGAGCAATGCATGCCAGGTCAGCTGAGCTAGCGGGTTATGGATGCACGGATTCGGAGGCCAGCTTTTTGACAACCTTGTAAAGG
>gene=chr20_21284375-21284552; species=panTro
GCTTTTTCCCGGCACCGGAAGGCCCCGCCCACTGCTTTGTTTCCTCTCCAGACCGCGCATTTTGGGTCTCGGAAGAGGTTCGGAGGCTGTTGTTGAGCAATGCATGCCAGGTCAGCTGAGCTAGCGGGTTATGGATGCACGGATTCGGAGGCCAGCTCTTTGACAACCTTGTAAAGG
>gene=chr20_21284375-21284552; species=papHam
GCTTTTTCCCGGCACCGGAAGGCCCCGCCCACTGCTTTGTTTCCTCTCGAGACCGCGCATTTTGGGTCTCGGAAGAGGTTCAGAGGC---TGTTGAGCAATGCATGCCAGGTCGGCTGAGCTAGCGGGTTACGGATGCACGGATTCGGAGGCCTGCTTTTTGACAACCTTTTAAAGG
>gene=chr20_21284375-21284552; species=ponAbe
GCTTTTTCCCGGCACCGGAAGGCCCCGCCCACTGCTTTGTTTCCTCTCGAGACCGCGCATTTTGGGTCTCGGAAGAGGTTCAGAGGCTGTTGTTGAGCAATGCATGCGAGGTCGGCTGAGCTAGTGGGTTATGGATGCACGGATTCGGAGGCCAGC---TTGACAACCTTGTAAGGG
>gene=chr20_21284375-21284552; species=rheMac
GCTTTTTCCCGGCACCGGAAGGCCCCGCCCACTGCTTTGTTTCCTCTCGAGACCGCGCGTTTTGGGTCTCGGAAGAGGTTCAGAGGC---TGTTGAGCAATGCATGCCAGGTCGGCTGAGCTAGCGGGTTACGGATGCACGGATTCGGAGGCCTGCTTTTTGACAACCTTTTAAAGG
>gene=chr20_21694228-21694374; species=hg19
TGTAGGTATAAACAAACTGTGGATCCTAGTGTAGGAGAAGCAGAGTGGCTCAAGGTTGGGAAAGGAAAAACAGGCTTGCGCAATCGTGGCGTCACTTTCTGGCTTCCGGTGGCAAAACTTGGGCCCCTTCCCAAGCCCCTAAATAA
>gene=chr20_21694228-21694374; species=bosTau
TTTAGGTGTAAACAATCTGTGCCTCCTCGTGC---AGAAGCCGAGCGGCCGGGCGTCGGGAAAAGAAAAACAAGGTTGCATAATAGTGGCGTCACTCTCTGGCTTCCAGTAGCAAAACTTGGGTCCCTGCCCAAAACCCTAAGCAA
>gene=chr20_21694228-21694374; species=calJac
TTTAGGTATAAATAAACTGCGGATCCTACTGTAGGAGAAGCAAAGTGGACCAAGGCTGGGAAAGGAAAAACAGGCTTGCGCAATCGTGGCGTCACTTTCTGGCTTCCAGTAGCATAACTTGGGCCCCTTCCCAAACCCCTAAATAA
>gene=chr20_21694228-21694374; species=canFam
TTTAGGTATAAACAA-CTGAACTTC---CTGCAGGAGGAGCTGAGCGGCCAGGGGCTGGGAGAGGAGAAACAG-GTTGCGCCTTCGTGGCGTCACTTTCTGGTTTCCGGAGGCAAATCTTGGGCCCCTTCCCAAAACCCTAACTAA
>gene=chr20_21694228-21694374; species=equCab
TTTAGGTATAAACAAGCTGTGCCTCCTACTGCAGGAGAAGCTGAGCGGCC-GGCGTTGGGAAAGGAAAAACAGCGTTGCACAATCGTGGCGTCACTTTCTGGCTTCCAGTAGCAAAACACGGGCCCCTTCCCAAACCCCTAAATAA
>gene=chr20_21694228-21694374; species=gorGor
TGTAGGTATAAACAAACTGTGGATCCTAGAGTAGGAGAAGCACAGTGGCCCAAGGTTGGGAAAGGAAAAACAGGCTTGCGCAATCGTGGCGTCACTTTCTGGCTTCCGGTGGCAAAACTTGGGCCCCTTCCCAAGCCCCTAAATAA
>gene=chr20_21694228-21694374; species=panTro
TGTAGGTATAAACAAACTGTGGATCCTAGTGTAGGAGAAGCAGAGTGGCCCAAGGTTGGGAAAGGAAAAACAGGCTTGCGCAATCGTCGCGTCACTTTCTGGCTTCCGGTGGCAAAACTTGGGCCCCTTCCCAAGCCCCTAAATAA
>gene=chr20_21694228-21694374; species=papHam
TGTAGGTATAAACAAACTGTGGATCCTGGTGTAGGAGAAGCAGAGTGGCCCCAGGGTGGGAAAGGAAAAACAGGCTTGCGCAATCGTGGCGTCACTTTCTGGCTTCCAGTAGCAAAACTTGGGCCCCTTCCCAAACCCCCAAATAA
>gene=chr20_21694228-21694374; species=ponAbe
TGTAGGTATAAACAAACTGTGGATCCTAGTGTAGGAGAAGCAGAGCGGCCCAAGGTTGGGAAAGGAAAAACAGGCTTGCGCAATCGTGGCGTCACTTTCTGTCTTCCGGTAGCAAAACTTGGGCCCCTTCCCAAACCCCTAAATAA
>gene=chr20_21694228-21694374; species=rheMac
TGTAGGTATAAACAAACTGTGGATCCTGGTGTAGGAGAAGCAGAGTGGCCCAAGGGTGGGAAAGGAAAAACAGGCTTGGGCAATCGTGGCGTCACTTTCTGGCTTCCAGTAGCAAAACTTGGGCCCCTTCCCAAACCCCCAAATAA
>gene=chr20_24082927-24083191; species=hg19
GACTGGTTTTTGTAGGACGTGTCTTTATCTGTGTGTGCAGAAATCATAAGCCATATTATACCAACAAAAGAAAGCAAACCACTGATGTGACTGTCGTTAGGTGAAAATGTTGCTCAATGCAAGGCTACCCTTGGACTCCTACTGGGGCACACATCTCAGACTAAGGGTATTTTGGCGGTAGCCATGCCAGGCCAGCAGAGGGCAGCTCCTCAACTTCCCCTTCCAGTCACCGAGTCCTCAGCAGTCTTGCTCTACACATCCCCT
>gene=chr20_24082927-24083191; species=bosTau
------TGTTTGCAAGACTTGT------CTGTGTGGGCAGAGACCCTAAGACG--TGACTCCAGTAAAGGAT-GCAAGCCACCATATCTGCCCTCACAAGATGAGCACATGGCCA---GGTGGGCCATCCCTGGTCTCTG------GTGGGCGTCTCAGACTGGGAC-ACTTTGGCTGTAGTCATGCCAGGCTGGTAGGGCTGAGCTCCTCGAATCCTCCTTCCAGTTACCAGGTGCCAGGCAGTCTAGCTC------------
>gene=chr20_24082927-24083191; species=calJac
GACCGGTTTCTGTAGGACATGTCTGTATCTGTGTGTGCTGAAATTATAAGCCATGTCATACCAACAAAAGACTGCAAACCACTGACGTGACCGTCATCAGGTGGAAATGCTGCTAGGCGCGAGGCTGCCCTTGGACTCCTCCTGGGGCACACATCTCAGACCAGGGGTCTCTTGGCAGTAGCCACTCCAGGCCGGCAGAGAGGAGCTCCTCCACTTTCTTTTCTTGTCACGGAGTCCTCAGCAGTGTTGCTCCACTTGTTCCCT
>gene=chr20_24082927-24083191; species=canFam
ATCCTTTGTTTGTA--------------CTGTATGGGCAGAAAAGCTAAGATGT-AGACACCAATAAAGGAAGGCAAACCATCCACATTACTGCCAC-AGGTGAACACGAGACTG-GTGTGGGGCTCTCCTTGCTCTTTG------ATAGACATCTCAAACTGAGGGTGTATTTACTAGAGCCAAGCCAGTCCACCATCACTGAGTTACTTGACCCCTTCTTCCAATTACCAAGTCCTCAACTGTTTGGCTC--CATGTCCCAA
>gene=chr20_24082927-24083191; species=equCab
GGCCTGTGTTCGTGGGGCCTGCCTGC--CTGTGTGTGCAGAGATTCTAAGACAC-AGACACCAGAATAGGAAGGCAAACCATCGACGTTACTGTAACGAGGTGAACGCGTCACTC-CTGCAGGGCTGTCCTTCGTCTTTG------GTAG---------ACTGAGGCTGTTTTGACTGTAGCCAAGCCAGGC---------TGGG--------------------------AAGTCCTCCACAGCCTGGCTC--CTTGTCTCAG
>gene=chr20_24082927-24083191; species=gorGor
GACTGGTTTTTGTAGGATGTGTCTTTATCTGTGTGTGCAGAAATCATAAGCCATATTATACCAACAAAAGAAAGCAAACCACTGATGTGACTGTCGTTAGGTGAAAATGTTGCTCAATGCAAGGCTACCCTTGGACT-CTACTGGGGCACACATCTCAGACTAAGGGTATTTTGGCGGTAGCCATGCCAGGCCAGCAGAGGGGAGCTCCTCAACTTCCCCTTCCAGTCACCGAGTCCTCAGCAGTCTTGCTCTACACGTCCCCT
>gene=chr20_24082927-24083191; species=panTro
GACTGGTTTTTGTAGGACGTGTCTTTATCTGTGTGTGCAGAAATCATAAGCCATATTATACCAACAAAAGAAAGCAAACCACTGATGTGACTGTCGTTAGGTGAAAATGTTGCTCAATGCAAGGCTACCCTTGGACTCCAACTGGGGCACACATCTCAGACTAAGGGTATTTTGGCGGTAGCCATGCCAGGCCAGCAGAGGGGAGCTCCTCAACTTCCCCTTCCAGTCACCGAGTCCTCAGCAGTCTTGCTCTACACATCCCCT
>gene=chr20_24082927-24083191; species=papHam
------------------------------------------------------------------------------------------------------------------------------------------------------------------------------------------------------------------------------------------------------------------------
>gene=chr20_24082927-24083191; species=ponAbe
GACTGGTTTTTGTAGGACGTGTCTTTATCTGTGTGTGCAGAAATCATAAGCCATATTATACCAACAAAAGAAAG-AAACCACTGATGTGACTGTCGTTAGGTGAAAATGTTGCTCTATGCAAGGCTACCCTTGGATTCCTATTGGGGCACACATCTCAAACTAAGGGTATTTTGACGGTAGCCATGCCAGGCCAGCAGAGGGGAGCTCCTCAACTTCCCCTTCCAGTCACCGAGTCCTCAGCAGTCTTGCTCTACATGTCCCCT
>gene=chr20_24082927-24083191; species=rheMac
AACTGGTTTTTGTAGGACGTGTCTTTATCTGTGTGTGCAGAAATCATAAGCCATATTATACCAACAAAAGAAAGCAAACCACTGATGTGACTGTTGTTAGGTGAAAATGTTGCTCGATGCAAGGCTACCCTTGGACTCCTATTGGGGCACACATCTCAGACTAAGGGTATTTTGGTGGTAGCCACACCAGGCCAGCAGAGGGGAGCTCCTCAACTTCCCCTTCCATTTACTGAGTCCTCCGCAGTCTTGCTCTACATGTCCCCT
>gene=chr20_25200752-25200875; species=hg19
CATTTGGGGGCTGTGAGGACCCAGGAGAATGAGTCTCTGTTTTGTTACCGGTTATTGCGTAACAGACCCCCCAAGTAGAGTGAAAGAACAGCAAACAGCAGTCGCGGCTGGAATCTCACAGCA
>gene=chr20_25200752-25200875; species=bosTau
CAG------------------------------CTCCTGCCTTGTGAGCTGTCGTCACTCAGCAGACACACCAGACTGAGCAGTTG-----CAGACAGCAGTC---TTTTTTATCACCTGCCT
>gene=chr20_25200752-25200875; species=calJac
CATGTGGAGGCTGTGAGGAGCCAGGCGAATGAGTCTCT-------------------CATAACAGATGCCCCAAGTAGAGTGAAAGAACAGCACACAGCAGTCACGGCTGGAACCTCACGGCT
>gene=chr20_25200752-25200875; species=canFam
TACCTGCCAAGAAGGTCTGCCCCAGAGGAAAC-TCCCTGTTGTgttatctgttgttgcacaacaaacacaccaaactaagtggttg------aaacagcagtcattttcagtatcttgtgagg
>gene=chr20_25200752-25200875; species=equCab
---------------------------------TCCCTGTTGTgttgtctcttgtttcacaacagacccaccaaactgagtggttgagcaacaaacaacagtcatttattatatctcgtgatt
>gene=chr20_25200752-25200875; species=gorGor
CATTTGGGGGCTGTGAGGACCCAGGAGAATGAGTCTCTGTTTTGTTACCGGTTATTGCATAACAGACCCCCCAAGTAGAGTGAAAGAACAGCAAACAGCAGTCACGGCTGGAATCTCACGGCA
>gene=chr20_25200752-25200875; species=panTro
CATTTGGGGGCTGTGAGGACCCAGGACAATGAGTCTCTGTTTTGTTACCGGTTATTGCGTAACAGACCCCCCAAGTAGAGTGAAAAAACAGCAAACAGCAGTCACGGCTGGAATCTCACGGCA
>gene=chr20_25200752-25200875; species=papHam
CACTTGGGGGCTGTGAGGACCCAGGAGAATGAGTCTCTGTTTTGTTACTGGTTATTGCATAACAGACCCCCCAAGTAGAGTGAAAGAACAGCAAACAGCAGTCACGGCTGGAATCTCATGGCT
>gene=chr20_25200752-25200875; species=ponAbe
CATTTCGGGGCGGTGAGGACCCAGGAGAATGAGTCTCTGTTTTGTTACCGGTTATTGCATAACAGACCCCCCAAGTAGAGTGAAAGAACAGCAAACAGCAGTCACGGCTGGAATCTCACGGCA
>gene=chr20_25200752-25200875; species=rheMac
CACTTGGGGGCTGTGAGGACCCAGGAGAATGAGTCTCTGTTTTGTTACTGGTTATTGCATAACAGACCCCCCAAGTAGAGTGAAAGAACAGCAAACAGCAGTCACGGCTGGAATCTCATGGCT
>gene=chr20_30160555-30160819; species=hg19
TGAATAAATGGATAATGTCAAGCGCTATGGCTTAGGGCAGTAGTACCTCCGGTTCCTACGATCGTGTCTGGGGTCCCTGAGGAGCAAGGCAAGAGTCGGCCATTCAGGAGGTCAGAGTTCAGCTGTTCTTGCACAAGCAGGGAAGCTGAGTCACCCCAAACACGGGCAAGACTAGCGGTGGTATCAAATGGCTATCAGGGGCGGGGCCTCAGGGGCCTGCCCCTGCCTCCCCGCCCTGCGTTTGGATTCCCTCCAGCATTCCGG
>gene=chr20_30160555-30160819; species=bosTau
TGAACGAATGGAT---GTCAATGATCATGTCACGCAGAAGAGGTGCCTCCCGCTCCCACAATCCTGTCTGGGGACCCTGAGTGGCAAGGTAGGATCCG--GACCC----GGTCAGAGTTCAGCCGTTCTCGCACAAATGGGAAAACGGAGTCTC-----------GCCAGACTTGCCAAGGT---GAGTGGAGACCAGAGGCGGGGCTGCTGCTCCCTGC--------GCTCTCCCACCGCTAGCGTTCCCTCCCCG-TTCCAG
>gene=chr20_30160555-30160819; species=calJac
TGCATAAATGGGTACTGTCAGGCGCTATGGCTTAGGGCAGTAGTGCCTCCGGTTCCGACGATCGTGTCTGGGGTCCCTGAGGAGCAAAGCAAGAGTCTGCCATGCAGGAGATCAGAGTTCGTCTGTTCTTGCACAACCAGGGAAGCTGAGTCACCCCAAACACGGGCAAGACTTGCGGTGGTCGCAAGTGGCTATCAGGAGCGAGGCCGCAGGGGCCCGTCCCCGCCCCCCCGCCCCGCGTTTGGATTCCCTCCAGGATTCCGG
>gene=chr20_30160555-30160819; species=canFam
TGAATAAGTGAAT---GTCAACACTGGGGTCAG-------GGGTGCCTC---CCTCCGTAGTCCTGTCTGGGGGCCCTGAGAGGCATGGCGAAAGCTC----------------------------------------------------------------------------------------------------------------------------------GCTTTCCCACCACCGGGATTCCCTCCGCGATTCCAG
>gene=chr20_30160555-30160819; species=equCab
TGAATAAACGGAT---GTCAACGATAATGTCAAGCAGGAGAGGTGTATATGGCTCCCGCAGCCCTGTCTGGG-----TGAGACCCAAGG-------------------AGGTCAGAGTCCTGCTGTCCTGCCACAAGTTGGGAAACAGAGTTCACCCAAAAAGG-GCAAGACTAGCCGGGGT---GAGTGGATACCAGAGATGGGGCTGCTGCGCCCTGC--------GCTCTCCCGCGGCTAGGCTTCCCGCCGCGATTGCAG
>gene=chr20_30160555-30160819; species=gorGor
------------------------------------------------------------------------------------------------------------------------------------------------------------------------------------------------------------------------------------------------------------------------
>gene=chr20_30160555-30160819; species=panTro
TGAATAAATGGATAATGTCAAGCGCTATGGCTTAGGGCAGTAGTACCTCCGGTTCCTACGATCGTGTCTGGGGTCCCTGAGGAGCAAGGCAAGAGTCGGCCATCCAGGAGGTCAGAGTTCAGCTGTTCTTGCACAAGCAGGGAAGCTGAGTCACCCCAAACACGGGCAAGACTAGCGGTGGTATCAAATGGCTATCAGGGGCGGGGCCTCAGGGGCCTGCCCCTGCCTCCCCGCCCCGCGTTTGGATTCCCTCCAGCATTCCGG
>gene=chr20_30160555-30160819; species=papHam
TGAATAAATGGATAATGTCAAACGCTATGGCTTACAGCAGTAGTGACTCCGGTTCCTACGATCGTGTCTGGGGTCCCTGAGGAGTAAGGTAAAAGTCGGCCATCCAGGAGGTCAGAGTTCAGCTGTTCTTGCACAAGCAGGGAAGCTGGGTCACCCCAAACACGGTCAAGACTTGCGGTGGTATCAAATGGCTATCAGGGGCGGGTCCACAGGGGCCTGCCCCGGCCTCCCCGCCCCGCGTTTGGATTCCCTCCAGGATTCCGG
>gene=chr20_30160555-30160819; species=ponAbe
TGAATAAATGGATAATGTCAAGCGCTATGGCTTAGGGCAGTAGTGCCTCCGGTTCCTACGATCGTGTCTGGGATCCCTGAAGAGCAAGGCAAGAGTCGGCCATCCAGGAGGTCAGAGTTCAGCTGTTCTTGCACAAGCAGGGAAGCTGAGTCACCCCAAACACGGGCAAGACTTGCGGTGGTATCAAATGGCTATCAGGGGCGGGGCCTCAGGGACCTGCCCCTGCCTCCCCGCCCCGCGTTTGGATTCCCTCCAGCATTCCGG
>gene=chr20_30160555-30160819; species=rheMac
TGAATAAATGGATAATGTCAAGCGCTATGGCTTACAGCAGTAGTGACTCCGGTTCCTACGATCGTGTCTGGGGTCCCTGAGGAGCAAGGTAAAAGTCGGCCATCCAGGAGGTCAGAGTTCAGCTGTTCTTGCACAAGCAGGGAAGCTGGGTCACCCCAAACACGGTCAAGACTTGCGGTGGTATCAAATGGCTATCAGGGGCGGGGCCTCAGGGGCCTGCCCCGGCCTCCCCGCCCCGCGTTTGGATTCCCTCCAGGATTCCGG
>gene=chr20_30196412-30196676; species=hg19
CCTGAGCATCCCCAGGTGTACGGAGGCGCCTGGCTGTCTGGGGCCCGCAGCCTTTGGCACAGCCGCGCTAGACAAACAGCGCGCCGCCCCCGCCCTGCCCCTCCGCCCCCAGCTGCAGCCGGGCCTGGGAACCGGCGGGCGCCGGCGGCTTGCATAAGAGGCTCCGGGCCTCGCAGAGGGAGGGGGGACAGAGGCCACCGGTGTGTGTGCATGTAACACACAAAACCCTGCTCCTTTGGAAATCATTAACTCCTTAACCCCTCC
>gene=chr20_30196412-30196676; species=bosTau
CCTGAGCATCCCCAGGTGTACGGAGGCGCCTGGCTGTCTGGGGCCCGCCGCCTTTGGCACGGCCGCGCTAGACAAACAGCGCGCCGCCCCCGCCCTGCCCCTCCGCCCGCAGCTGCAGCCGGGCCTGGGAACGGGCGGGCGCCGGCGGCTTGCATAAGAGGCTc-gggccccgcg-gggggggggggac-ggggccgccggcgtgcgtgtgtgc---ACACAAGACCCTGCTCCTTTGGAAATCATTAACTCCTTAAC-TGTGT
>gene=chr20_30196412-30196676; species=calJac
CATGAGCATCCCCAGGTGTACGGAGGCGCCTGGCTGTCTGGGGCTCGCAGTCTTTGGCACCGCCGCGCTAGACAAACAGCGCGCCGCCCCCGCCCTGCCCCTCCGCCCGCAGCTGCAGCCGGGCCTGGGAACCGGCGGGCGCCGGCGGCTTGCATAAGAGGCTCTGGGCCTCGCAGAGGGAGGGGGGACAGAGGCCACCGGTGTGTGTGTGTGTAGCACACAAAACCCTGCACCTTCGGAAATCGTTAACTCCTTAACCCCTCG
>gene=chr20_30196412-30196676; species=canFam
CCTGAGCATCCCCAGGTGTACGGAGGCGCCTGGCTGTCTGGGGCCCGCCGCCTTTGGCACGGCCGCGCTAGACAAACA--GCGCCGCCCCCGCCCTGCCCCTCCGCCCGCAGCTGCAGCCGGGCCTGGGAACGGGCGGGCGCTG--GGCTTGCATC--AGGCTC---GCCTCGCg-gggggggggCACCGGGGGCCTCtgGTGTGTGTGCACAC---ACACAAAACCCTGCCCTTTTGAAAATCATTAACTCCTTAACCCCTCC
>gene=chr20_30196412-30196676; species=equCab
CCTGAGCATCCCCAGGTGTACGGAGGCGCCTGGCTGTCTGGGGCCCGCCGCCTTTGGCACGGCCGCGCTAGACAAACAGCGCGCCGCCCCCGCCCTGCCCCTCCGCCCGCAGCTGCAGCCGGGCCTGGGAACGCGCGGGCGCCGGCGGCTTGCACAAGAGGCCC-GGGCCTCGCG-AGAGGGGGGGTGTGAGAGCCGCtggtgtgCGCGCGCGC---ACGCAAAACCCTGCTCCTTCGGAAATCATTACCTCCGTCGCCCCTCC
>gene=chr20_30196412-30196676; species=gorGor
CCTGAGCATCCCCAGGTGTACGGAGGCGCCTGGCTGTCTGGGGCCCGCAGTCTTTGGCACAGCCGCGCTAGACAAACAGCGCGCCGCCCCCGCCCTGCCCCTCCGCCCGCAGCTGCAGCCGGGCCTGGGAACCGGCGGGCGCCGGCGGCTTGCATAAGAGGCTCCGGGCCTCGCAGAGGGA-GGGGGACAGAGGCCACCGGTGTGTGTGCATGTAACACACAAAACCCTGCTCCTTTGGAAATCATTAACTCCTTAACCCCTCC
>gene=chr20_30196412-30196676; species=panTro
CCTGAGCATCCCCAGGTGTACGGAGGCGCCTGGCTGTCTGGGGCCCGCAGTCTTTGGCACAGCAGCGCTAGACAAACAGCGCGCCGCCCCCGCCCTGCCCCTCCGCCCGCAGCTGCAGCCGGGCCTGGGAACCGGCGGGCGCCGGCGGCTTGCATAAGAGGCTCCGGGCCTCGCAGAGGGAGGGGGGACAGAGGCCACCGGTGTGTGTGCATGTAACACACAAAACCCTGCTCCTTTGGAAATCATTAACTCCTTAACCCCTCC
>gene=chr20_30196412-30196676; species=papHam
CCTGAGCATCCCCAGGTGTACGGAGGCGCCTGGCTGTCTGGGGCCCGCAGTCTTTGGCACTGCCGCGCTAGACAAACAGCGTGCCGCCCCCGCCCTGCCCCTCCGCCCGCAGCTGCAGCCGGGCCTGGGAACCGGCGGGCGCCGGCGGCTTGCATAAGAGGCTCCGGGCCTCGCAAAGGGAGGGGGGACAGAGGCCACCGGTGTGTGTGCGTGTAGCACACAAAACCCTGCTCCTTTGGAAATCATTAACTCCTTAACCTCTCC
>gene=chr20_30196412-30196676; species=ponAbe
CCTGAGCATCCCCAGGTGTACGGAGGCGCCTGGCTGTCTGGGGCCCGCAGTCTTTGGCACGGCCGCGCTAGACAAACAGCGCACCGCCCCCGCCCTGCCCCTCCGCCCGCAGCTGCAGCCGGGCCTGGGAACCGGCGGGCGCCGGCGGCTTGCATAAGAGGCTCCGGGCCTCGCAGAGGGA-GGGGGACAGAGGCCACCGGTGTGTGTGCATGTAACACACAAAACCCTGCTCCTTTGGAAATCATTAACTCCTTAGCCCCTTC
>gene=chr20_30196412-30196676; species=rheMac
CCTGAGCATCCCCAGGTGTACGGAGGCGCCTGGCTGTCTGGGGCCCGCAGTCTTTGGCACGGCCGCGCTAGACAAACAGCGCGCCGCCCCCGCCCTGCCCCTCCGCCCGCAGCTGCAGCCGGGCCTGGGAACCGGCGGGCGCCGGCGGCTTGCATAAGAGGCTCCGGGCCTCGCAAagggaggggGGACAGAGGCCACCGGTGTGTGTGCGTGTAGCACACAAAACCCTGCTCCTTTGGAAATCATTAACTCCTTAACCTCTCC
>gene=chr20_30467828-30468092; species=hg19
GGTGGGTTGTTCTCGCGGAGGAATTCCGAAAACAGGAAGAAAAAAAGCCGAGGAACTCAGAGGAAAGACTACAAGTCCCGGCATGCACCGCGCCGCCCAAGCTGCTGCGCAAGTCCCGCGAGCCCGGCCAGCTGGCGGGAAGTTTACACAACAGTGGGACTCTAAGCTCCGTGACCCCAGGGGAAGTTGAACCTCAGAATTTCAGATTTCCTGACTTGGCGAAACCCGCCTGCccgtccatccgtccatccatccatccatcca
>gene=chr20_30467828-30468092; species=bosTau
---------TCCTCGTGGAGGGATTCCCGTTAGCAAGGAAGAAAATGAC---GCGTTCAGAGAAAAAACTACAAGTCCCGGCATCCTGCGCAACGCCGGAGTTTCAGCGCGAGT--AAGAAACCTGGCTTGCCAGCCAGAAATT-ATGAAACTCTAGGATTCTAAACTCTGTGACTCCGTGGAAAG------CTCAGAATTACGGATTTCCTGATCTGGAAAAGCTTTTTCGGCTGCTTG-CAACTC-------------CT--
>gene=chr20_30467828-30468092; species=calJac
GGAAG-TTGTTCTCGCGGAGGAATTCTGGAAAGAGGAAA-AAACCCGCCGACGAACTCAGGTGAAAGACTACAAGTCCCGGCATGCACGGCGCCCCTCAAACTGCTGCGCACGTCTCGCGAGCCCGGCCTGCTGGCAGGAAATTTACACAACAGTGAGATTCTAAGCTCCGTGAATCT-GGGGAAGCTGAACCTCAGAATTTCAGATCTGCTGACCTGGCGAAGGCCCCCTGCccgtccatccctccgtccatccatccatcca
>gene=chr20_30467828-30468092; species=canFam
---------TCTCCGCGAAATGATTCTGGATCGAGTGGCGGAAAACGAT---GAATTCAGAGAAGAAACTTCAAGCCCTGGCTGGCCGCGCGCCGCGGGGA--GCTGCACGAGTCCACCA--CCAGGCTTGCTCGCGGGAAATT-ACGAAAATCTGAGATTCTAAACTCTGTGACCCTGGGGGAAC------CTGAGAATTTTCGATTTCCTGACCTGGAAAAGCTCCTCCTCCCCCTTGCCTACCC-------------TCCA
>gene=chr20_30467828-30468092; species=equCab
---------TACTTGCGGAGGAATTTCAGG--------AAGAAAATGAT---GAATTCATAGAAAAGACTACAAGTCCCAGCATGCCGCGCGCCGCCGGAG--TCTGCGCTAGTCAGCGGACTCTGGCTCGCTGGCGGGAAATT-ACGAAACTCTAGGATTCTAAGCTCTGTGATCCCGGGGAAAG------CTCAGAATTTCGGGCTTCCTGACTTGGAAAAGCTCTTTCTTCCGGTTCCCTACCC-------------TCCA
>gene=chr20_30467828-30468092; species=gorGor
GGTGGGTGGTTCTCGCGGAGGAATTCCGAAAACAGGAAGAAAAAAAGCCGAGGAACTCAGAGGAAAGACTACAAGTCCCGGCATGCACCGCGCCGCCCTAGCTGCTGCGCACTTCCCGCGAGCCCGGCCAGCTGGCGGGAAATTTACCCAACAGTGGGACTCTAAGCTCCGTGACCCCAGGGGAAGTTGAACCTCAGAATTTCAGATTTCCTGACTTGGCGAAACCCGCCTGCccgtccatccgtccatccatccatccatcca
>gene=chr20_30467828-30468092; species=panTro
GGTGGGTTGTTCTCGCGGAGGAATTCCGAAAACAGGAAGAAAAAAAGCCGAGGAACTCAGAGGAAAGACTACAAGTCCCGGCATGCACCGCGCCGCCCAAGCTGCTGCGCACGTCCCGCGAGCCCGGCCAGCTGGCGGGAAGTTTACACAACAGTGAGACTCTAAGCTCCGTGACCCCAGGAGAAGTTGAACCTCAGAATTTCAGATTTCCTGACTTGGCGAAACCCGCCTGCccgtccatccgtccatccatccatccatcca
>gene=chr20_30467828-30468092; species=papHam
GGTGG--TGTTCTCGCGGAGGAATTCCGGAAAAAGGAAG-AAAAAAGTCGACGAACTTAGAGGAAAGACTACAACTCCCGGCACGCACCGCGCCGCCCAAGCTGCTGCGCAAGTCCAGCGAGCCCGGCCAGCTGGGGGGAAATTTACACAACAGTGGGATTCTGAGCTCCGTGACCCCTGGGGAAGTTGAACCTCAGAATTTCAGATTTCCTGATTTGGCGAAGCCCGCCTGCccgtccattcatccatcc------------a
>gene=chr20_30467828-30468092; species=ponAbe
GGTGGGTTGTTCTCGCGGAGGAATTCCTGAAAGAGGAAGAAAAAAAGCCGACGGACTCAGAGGAAAGACTACAAGTCCCGGCATGCACCGCGCCGCCCAAGCTGCTGCGCGCGTCCCGCGAGCCCGGCCAACTGGCGGGAAATTT-----------------------------------------------------------------------------------------------------------------------
>gene=chr20_30467828-30468092; species=rheMac
GGTGG--TGTTCTTGCGGAGGAATTCCGGAAAAAGGAAGAAAAAAAGTCAACGAACTTAGAGGAAAGACTACAACTCCCGGCATGCACCGCGCCGCCCAAGCTGCTGCGCAAGTCCAGCGAGCCCGGCCAGCTGGGGGGAAATTTACACAACAGTGGGATTCTAAGCTCCGTGACCCCTGGGGAAGTTGAACCTCAGAATTTCAGATTTCCTGATTTGGCGAAGCCCGCCTGCccgtccatccatccatccatccatccatcca
>gene=chr20_30967926-30968190; species=hg19
atacaaaaattagctgggcgtggtggcggccgcctgtaatcccagccacttgggaggctgaggcaggagaatcccttgaacccgggaggcggagattgcaatgagcctattgcgcaactgcactgtagcctgggcgacaagaaggagactccgtccctcccataaaaaaaagaaaTAGATGACTACATTTAAAATATCTTCCATTTAAATCCATAGTTTACAAATAAAGGAAAAAGCAGTGGAGGAAGAGAGTGAGATAATTAC
>gene=chr20_30967926-30968190; species=bosTau
-----------------------------------------------------------------------------------------------------------------------------------------------------------------------------------------------AAATATTATCCATTAAAATTCACAGTTTGCAAAT------AAAAGCAATGGAGGAAGAGAGGGAGGTAAGTTT
>gene=chr20_30967926-30968190; species=calJac
atacaaaaattaactgggtgtgatgacatgcccctataatcccagctacccaggaggctgaggcaggagaatcccttgaatttgggaggtagaggttgcaatgagccgattgcaccactgcactccagcctgggtgacaagagtgagact------------------aaagaaaTAGATGACTACATTTAAAGTATCTTCAGTTTATATCTGTAGTTTGCAAA-AAAGGAAAAAGCAATGGAGGAAGAGAGTGAGATAATTAC
>gene=chr20_30967926-30968190; species=canFam
--------------------------------------------------------------------------------------------------------------------------------------------------------------------------------AGAGGACTATACTTGAGGTATCATCCAGTAAAATCTACAGTTTGCAGATAACGGAAAAAGCAATGGAGGAAGAGAGGGAGATAATTAT
>gene=chr20_30967926-30968190; species=equCab
-----------------------------------------------------------------------------------------------------------------------------------------------------------------------AAAAGAAATAGATGACTATACTTGAAGTATCATCCATTAAAACCCACAGTTTGCAAATA--GGAAAAAGCAATGGAGGAAGAGAGGGAGGTAATTAT
>gene=chr20_30967926-30968190; species=gorGor
atacaaaaattagctgggcgtggtggcagttgcctgtaatcccagccacttgggaggctgaggcaggagaatcccttgaacccaggaggcggagattgcaatgagcctattgcgcaactgcactgtagcctgggcgacgagaaggagactccgtccctcccataaaaaaaagaaaTAGATAACTACATTTAAAGTATCTTCCATTTAAATCCATAGTTTACAAATAAAGGAAAAAGCAGTGGAGGAAGAGAGTGAGATAATTAC
>gene=chr20_30967926-30968190; species=panTro
atacaaaaattagctgggcgtggtggcggccgcctgtaatcccagccacttgggaggctgaggcaggagaatcccttgaacccaggaggcagagattgcaatgagcctattgcgcaactgcaccgtagcctgggcgacaagaaggagactccgtccctcccataaaaaaaagaaaTAGATGACTACATTTAAAGTATCTTCCATTTAAATCCATAGTTTACAAATAAAGGAAAAAGCAGTGGAGGAAGAGAGTGAGATAATTAC
>gene=chr20_30967926-30968190; species=papHam
atgcaaaaattagctcggtgtggtggtgggtgcctgtaatcccagccacttgggaggctgaggcaggaga--cttttgaacctgggaggcagaggatgcagtgagccgattgtgcaactgcactctagcctgggcaacaagaacaagactccgtcccgcctaggagaaaaagaaaTAGATGACTACATTTAAAGTATCTTCCATTTAAATCCATAGTTGGCAAATAAAGGAAAAAGCAAAGGAGGAACAGAGTGAGATAATTAC
>gene=chr20_30967926-30968190; species=ponAbe
atacaaaaattagctgggcgtggtggcagctgcctgtaatcccagccacttgggaggcagaggcaggagaatcccttgaacccgggaggcagagattgcaatgagcctattgcgcaactgcactgtagcctgggcgac---aaggagactccgtctctcccataaaaaaaagaaaTAGATGACTACATTTAAATTATCTTCCATTTAAATCCATAGTTTGCAAATAAAGGAAAAAGCAGTGGAGGAAGAGAGTGAGATAATTAC
>gene=chr20_30967926-30968190; species=rheMac
atacaaaaattagctcggtgtggtggtgggtgcctgtaatcccagccacttgggaggctgaggcaggaaa--cttttgaacctgggaggcggaggatgcagtgagccgattgtgcaactgcactctagcctgggcaacaagaacaagactccgtcccgcccaggagaaaaagaaaTAGATGACTACATTTAAAGTATCTTCCATTTAAATCCATAGTTGGCAAATAAAGGAATAAGCAAAGGAGGAACAGAGTGAGATAATTAC
>gene=chr20_32598491-32598755; species=hg19
AAGTGTTAGGAACTCAAAAAGCGTAGTAAGCTAAGTTCTTGTGATGCTAAGtagaatttttagctgaaaggacctttcagcagcaactgcctgattaaacctcttcctcttataggtctggagaggttaagcaacttgcctaaggGATTGCTGTGTTTGTGGAATAAACTCTGGATCCTCAGCTTAGTATCTCTCTGTGcctcctattctgcatgacttttttcattatatctcggctgaactgtgagctctatgaaggcggaa
>gene=chr20_32598491-32598755; species=bosTau
AAGTGTTAGGAACTTGAAAAGGGTATTGGGCTAAGTTTTTATGATTCT-AGtagaatttggagctgaaagaactttg-agcagcaactgcctaattaaaccttccccatttatagatctagagaagttaaacaacttgcctaaggGGTCC---CGGTTGTGGAATATACTTGAGATCCTCAGTGTAGTGTTTCTTTGTGCCTCCTATTCTATATGGGTTCTCCCATTATATAcc-actgggccatgagctccacgaagggagga
>gene=chr20_32598491-32598755; species=calJac
AAGTGTTAGGAACTCAAAAAGGGTAGTGGGCTAAGTTCTTGTGATGCTAAGTAGAATTTTTAGCTGAGAGGACCTTTCAGCAATAACTGCCTGATTAAACCTCTTC---TTAAaggtctggagaagttaagcaacttgcctaaggGATTGC--TGTTTGTGAAATAAACTCTGGATGTGCAGCTTAGTATCTCATTGTGCCTCCTATTCAGTATGACTTTTTTCATTATATCTCAGctgaactgtgagctctatgaaggcagaa
>gene=chr20_32598491-32598755; species=canFam
AAGTGTTAGGAACTCAAAAGGGATATTGGGCTAAGGTCTTGTGATGCT-AGTAGAATTTTGAGCTGAAAGAACTTTTCAGCAGCAAAAGCCTAATTAAACCTTTTCTTTTTACAGA------------------------------GTCC----------------TATTTGAGATCCTTAGCTTAGCGTTT-TTTGTGCTCCCTATTCTATATGGATTTCCCCATTATATccc-actggaccatgagctccataaaggcagga
>gene=chr20_32598491-32598755; species=equCab
AAGTGTTAGGAACTTGAAAAGGATATTGGAGTAACTTCTTGTGATGCT-AGtagaattttgagctgagaggacttttcagcagtaactgcctaattaaaccttttgcttctacagattcagagaggttaaacaacttgcctagggggtca---AGGTTGTGGAATGTACTTGAGAGCCTCAGCTTCATTTTTCTTTGTGCCTCCTATTCTATATGGCTTCTTCCATTATATccc-actggaccatgagctccacagaggcagga
>gene=chr20_32598491-32598755; species=gorGor
------------------------------------------------------------------------------------------------------------------------------------------------------------------------------------------------------------------------------------------------------------------------
>gene=chr20_32598491-32598755; species=panTro
AAGTGTTAGGAACTCAAAAAGCGTAGTAAGCTAAGTTCTTGTGGTGCTAAGtagaatttttagctgaaaggacctttcagcagcaactgcctgattaaacctcttcctcttataggtctggagaggttaagcaacttgcctaaggGATTGCTATGTTTGTGGAATAAACTCTGGATCCTCAGCTTAGTATCTCTCTGTGCCTCCTATTCTGCATGACttttttcattatatctcggctgaactgtgagctctatgaaggcggaa
>gene=chr20_32598491-32598755; species=papHam
AAGTGTTAGGAACTCAAAAAGGGTAGTAGGCTAAGTTTTTGTGATGCTAAGTAGAATTTTTAGCCGAAAGGCCCTTTCAGCGGCAACTGCCTGATTAAACCTCTTGCTCTTGTAGGTCTGAAGAGGTTAAGCAACTTGCCTAAGGGATTGCTATGTTTGTGGAATAAACTCTGGATCCTCAGCTTAGTACCTCTCCGTGCCTGCTATTCTGCATAACTTTTTTCATTATATCTTGGctgaactgcgagctatatgacggcagaa
>gene=chr20_32598491-32598755; species=ponAbe
AAGTGTTAGGAACTCAAAAAGGGTAGTAGGCTAAGTTCTTGTGATGCTAAGTAGAATTTTTAGCTGAAAGGACCTTTCAGCAGCAACTGCCTGATTAAACCTCTTCCTCTTATAGGTCTGGAGAGGTTAAGCAACTTGCCTAAGGGATTGCTATGTTTGTGGAATAAACTCTGGATCCTCAGCTTAGTATCTCTCTGTGCCTCCTATTCTGCATGACTTTTTTCATTATATCTCGGctgaactgcaagctctatgaaggcagaa
>gene=chr20_32598491-32598755; species=rheMac
AAGTGTTAGGAACTCAAAAAGGGTAGTAGGCTAAGTTTTTGTGATGCTAAGTAGAATTTTTAGCCGAAAGGCCCTTTCAGCGGCAACTGCCTGATTAAACCTCTTGCTCTTGTaggtctggagaggttaagcaacttgcctaagggattgctatgtttgtggaataaactctggatcctcagtttagtatctctccgtgcctgctattctgcATAACttttttcattatatcttggctgaactgcgagctatatgaaggcagaa
>gene=chr20_32699908-32700172; species=hg19
CCAGACATGGCTGCGGCTCGAGTGGGCTCGGCACGGACGGGAAGTCAGACGGGTCAGCCCCAGGCCCCGGCGGCAGCGCTGCCCCTGCCGATACCTCTCCCACCACCGCACTAGGCTCTTGCATCAGCGAAAGGAAACGACACCCCGCCCTCTCCTCCAAGCGTTGGAAATGCGCCTGCGCAGAGCTCGCCAAGGCGCAGGCGCGCAGAAGAGCCAACCTAGCGCGCTTCGTGTGGCGCGAGTTACCAGGCGACGCCGCGTCGC
>gene=chr20_32699908-32700172; species=bosTau
CCGGACATGGCTGCGGCTCGAGTGGGCTCGGCACGGACGGAAACTCTGACGGGTCAGCCCCAGGCCCCGGCTTCAGCGCTGCTCCTGCCGACACTTCTCCCACCACCGCACTAGGCTCTTGCATCAGCGAAAGGGAACGACACCCCGCCCTCTCCTCCAAACGTTATTAATGCGCCTGCGCAGAGACCGCCAATGCGCAGGCGCGCGGAGAAGCCGACCTAGCGCGCTCCGACTGGCGCGAGTTACCAGGCGACACCTTG--TG
>gene=chr20_32699908-32700172; species=calJac
CCAGACATGGCTGCGGCTCGAGTGGGCTCGGCTCGGACGGGAAGTCAGACGGGTCAGCCCCAGGTTCCGGCGGCAGCGCTGCTCCTACCGATACCTCTCCCACCACCGCACCAGGCTCTTGCATCAGCGAAAGGGAACAACACCCCGCCCTCTCCTCCAAGCGATGGAAATGCGCCTGCGCAGAGCTCGCC-AGGCGCAGGCGCGCAGAAGAACCACCCCAGCGTGCTTCGTGTGGCGCGAGTTATCAGGCGGCATCGCGTCGC
>gene=chr20_32699908-32700172; species=canFam
CCGGACATGGCTGCGGCTCGAGTGGGCTCGGCACGGACGGGAAGTCGGACGGGTCAGCCCCAGGCCCCGGTGGCAGCACTGCTCCTGCCGACACCTCTCCTACCACCGCACTAGACTCTTGCATCAGCGAAAGGGAACGACACCCCGCCCTCTCCTCCAAGCGTTGGAAATACGCCTGCGCAGAGCGTGCCTAGGCGCAGGCGCGCGGAGGAGGCGACCTGGAGCGCTCCGTCTGGCGCGAGTTACCAGGCGACGGCGCGGCGC
>gene=chr20_32699908-32700172; species=equCab
CCGGACATGGCTGCGGCTCGAGCGGGATCGGCA-GGACGGAAAGTCGGACGGGTAAGCCCCAGGCCCCAGCGGCAGCGCGGCTCCTGCCAACAGCTCTCCCACCACCGCACTAGGTTCTTGCATCAGCGAAAGGGAACGACACCCCGCCCTCTCCTTCGAGCGTTGGAAATGCGCCTGCGCAGCTCCCGTCAGGGCGCAGGCGCGCGGAGGAGCCGACCGAGCGTGCTCCGTCTGGCGCGAGTTACCAGGCGACGCCGCCGCGC
>gene=chr20_32699908-32700172; species=gorGor
CCAGACATGGCTGCGGCTC-AGTGGGCTCGGCAC-GACGGGAAGTCAGACGGGTCAGCCCCAGGCCCCGGCGGCAGCGCTGCCCCTGCCGATACCTCTCCCACCACCGCACTAGGCTCTTGCATCAGCGAAAGGAAACGACACCCCGCCCTCTCCTCCAAGCGTTGGAAATGCGCCTGCGCAGAGCTCGCCAAGGCGCAGGCGCGCAGAAGAGCCAACCTAGCGCGCTTCGTGTGGCGCGAGTTACCAGGCGACGCCGCGTCGC
>gene=chr20_32699908-32700172; species=panTro
CCAGACATGGCTGCGGCTCGAGTGGGCTCGGCACGGACGGGAAGTCAGACGGGTCAGCCCCAGGCCCCGGCGGCAGCGCTGCCCCTGCTGATACCTCTCCCACCACCGCACTAGGCTCTTGCATCAGCGAAAGGAAACGACACCCCGCCCTCTCCTCCAAGCGTTGGAAATGCGCCTGCGCAGAGCTCGCCAAGGCGCAGGCGCGCAGAAGAGCCAACCTAACGCGCTTCGTGTGGCGCGAGTTACCAGGCGACGCCGCGTCGC
>gene=chr20_32699908-32700172; species=papHam
CCAGACATGGCTGCGGCTCGAGTGGGCTCGGCACGGACGGGAAGTCAGACGGGTCAGCCCCAGGCCCCGGCGGCAGCGCTTCTCCTGCCGATACCTCTCCCACCACCGCACTAGGATCTTGCATCAGCGAAAGGGAACGACACCCCGCCCTCTCCTCCAAGCGTTGGAAATGCGCCTGCGCAGAGCTCGCCAAGGCGCAGGCGCGCAGAAGAGCCAACCTAGCGCGCCTCGTGTGGCGCGAGTTACCAGGCGACGCCGCGTGGC
>gene=chr20_32699908-32700172; species=ponAbe
CCAGACATGGCTGCGGCTCGAGTGGGCTCGGCACGGACGGGAAGTCAGACGGGTCAGCCCCAGGCCCCGGCGGCAGCGCTGCTCCTGCCGATACCTCTCCCACCACCGCACTAGGCTCTTGCATCAGCGAAAGGGAACGACACCCCGCCCTCTTCTCCAAGCGTTGGAAATGCGCCTGCGCAGAGCTCGCCAAGGCGCAGGCGCGCACAAGAGCCAACCTAGCGCGCTTCGTGTGGCGCGAGTTACCAGGCGACGCGGCGTCGC
>gene=chr20_32699908-32700172; species=rheMac
CCAGACATGGCTGCGGCTCGAGTGGGCTCGGCACGGACGGGAAGTCAGACGGGTCAGCCCCAGGCCCCGGCGGCAGCGCGGCTCCTGCCGATACCTCTCCCACCACCGCACTAGGCTCTTGCATCAGCGAAAGGGAACGACACCCCGCCCTCTCCTCCAAGCGTTGGAAATGCGCCTGCGCAGAGCTGGCCAAGGCGCAGGCGCGCAGAAGAGCCAACCTAGCGCGCTTCGTGTGGCGCGAGTTACCAGGCGACGCCGCGTAGC
>gene=chr20_34330227-34330424; species=hg19
CTCTCGCGAGAAGCTGCCCCAAGCTCCAAATTTGAGCGGCCGAAGTATCGCGAGACCTAAGTATGGCTCCGGCGACCGTAGCCCAATCTCGCGCAATGATTGCGCCACAGATATTCCCATCCCCCATTCAGTGAGGCGCCTTTCACTCCCCCTCCGCGTAAGCACCCAAATCTCGCGAGACAGAGCGGGTCTCTAGG
>gene=chr20_34330227-34330424; species=bosTau
CTCTCGCGAGAAGCACCTCCTAATTCCAGTCCGGAGCAGCGGAAATATCGCGAGATTTAAGCATCGCCCCAGCGACTATGGCCCAATCTCGCGCAATGATTGCGCCACAGATATTCCCATCCCCCACTCAGAAAGGCGCCTTTGAGTCCATACCCAGATCAGCGTCCACATCTCGCGAGATCGCGCAACCTGCTAGC
>gene=chr20_34330227-34330424; species=calJac
CTCTCGCGAGAAGCTGCCCCACGCTCCAAATCGGAGCGGCCAAAGTATCGCGAGATCTCAATAAGGCCCCAGCGACCGTAGCCCAATCTCGCGCAATGATTGCGCCATAGACATTCCCATCCCCCATTCAGAGGGGCGCCTTTCACTACCCCGT-GCATAAGCACCCTAATCTCGCGAGACGGCGCGGGTCTCTAGG
>gene=chr20_34330227-34330424; species=canFam
CTCTCGCGAGAAGCTGTCCCTAGTTCCAGACCGGAGCAGCCAAAATATCGCGAGACGTAAGCACGGCCCCAGCGACCATGGCCCAATCTCGCGCAATGATTGCGCCACAGATATTCCCATCCCCCACTTAGAGCGGCGCCTTTGACACCCTCTCCACATAGACGTCCGTATCTCGCGAGACCGCGCAAGAAGCTAGA
>gene=chr20_34330227-34330424; species=equCab
CTCTCGCGAGAAGCTGCCCCTTGTTCCAGACTGGAGTAGCCGAAATATCGCGAGATCTAAGTATGGCCCCAGCGACCATGGCCCAATCTCGCGCAATGATTGCGCCACAGATATTCCCATCCCCCACACAGAGAGGCGCCTTTGACTCCCCCCCCAGATAGGCGTCCATATCTCGCGAGATCGCGCAAGTTGCTAGA
>gene=chr20_34330227-34330424; species=gorGor
CTCTCGCGAGAAGCTGCCCCAAGCTCCAAAGCTGAGCGGCCGAAGTATCGCGAGACCTAAGTATGGCTCCGGCGACCGTAGCCCAATCTCGCGCAATGATTGCGCCATAGATATTCCCATCCCCCATTCAGTGAGGCGCCTTTCACTCCCTCTCCGCGTAAGCACCCAAATCTCGCGAGACAGAGCGGGTCTCTAGG
>gene=chr20_34330227-34330424; species=panTro
CTCTCGCGAGAAGCTGCCCCAAGCTCCAAATCTGAGCGGCCGAAGTATCGCGAGACCTAAGTATGGCTCCGGCGACCGTAGCCCAATCTCGCGCAATGATTGCGCCACAGATATTCCCATCCCCCATTCAGCGAGGCGCCTTTCACTCCCCCTCCGCGTAAGCACCCAAATCTCGCGAGACAGAGCGGGTCTCTAGG
>gene=chr20_34330227-34330424; species=papHam
CTCTCGCGAGAAGCTGCCCCAAGCAGCAAATCGGAGAGGCCGAAGTATCGCGAGATCTAAGTATAGCTCCAGCGACTGTAGCCCAATCTCGCGCAATGATTGCGCCATAGACAGTCCCATCCCCCATTCGGAGAGGCGCCTTTCACTCCCACTTCGCGTAAGCACCTAAATCTCGCGAGACAGAGTGGGTTTCTAGG
>gene=chr20_34330227-34330424; species=ponAbe
CTCTCGCGAGAAGCTGCCCCAAGCTCCAAATCTGAGCGGCCGAAGTATCGCGAGATCGAAGTATAGCTGCAGCGGCTGTAGCCCAATCTCGCGCAATGATTGCGCCATAGACATTCCCATCCCCCATTCAGAGAGGGGCCTTTCACTCCCCCTTCGCATAAGCACCCAAATCTCGCGAGACAGAGC-GGTCTCTAGG
>gene=chr20_34330227-34330424; species=rheMac
CTCTCGCGAGAAGCTGCCCCAAGCAGCAAATCGGAGAGGCCGAAGTATCGCGAGATCTAAGTATAGCTCCAGCGACTGTAGCCCAATCTCGCGCAATGATTGCGCCATAGACAGTCCCATCCCCCATTCAGAGAGGCGCCTTTCACTCCCACTTCGCGTAAGCACCTAAATCTCGCGAGACAGAGTGGGTCTCTAGG
>gene=chr20_35093570-35093834; species=hg19
CCCACCCCCGCATGCCCTGTGGTTGGGGTTTAGATAACTAGGAAAGCACCTGTGGCTATTCTAATAGTAATAGGAGTGATCTTCTCATCTCTCCCAGGCTGTGTGAGGCATTGTGTAATCAGCCAGGCTCTTTCCCGACCAttgttctccaccaacaggcctggaagtcggaagccagtggagttctccctgtttcacaggtgaatgaaaaatagggggcccagagagagacaaggacctgctcaggggcccacagccacagca
>gene=chr20_35093570-35093834; species=bosTau
----------TACCCCCTGTGGCTGGGGTTCAGGTAACCAGGAAAGCACCTTTGGCTGTTCTG--AGTTATAGCAGTAATCCTCTAATCTCTCCCTCGCTGTGTGAGACCTTGtataatctgccaggctctttccttgccattgttccccac-aacagtcctggaagtcagaagccagtggagttctccctgtttcacaggtgaatgaagcatagggggcccagggaggGCC--------------------------------
>gene=chr20_35093570-35093834; species=calJac
--------ACGACGCCCTGTGGTTGGGGTTCAGGTAACTAGGAAAGCTCCTGTGACTATTCTAGTAGTAATAGGAGTGATCTTCTAATCTCTCCCAGGCTGTGTGAGGTATTGTGAAATCAGCCAGGCTCTTTCCAGACCATTGTTTCCCTC---CAGGCCTGGAAGTCAGAAGCCAGTG----------------------GCatgaagaatagggggcctagagagagacaaggacctgctcaggaacccacagccacagca
>gene=chr20_35093570-35093834; species=canFam
----------AACCCCCTGGTGTTGAGGTTCAGGTAACAAGGAAAGCAC---TGACTGTTCTAATAATAATAGGAGTAATCCTCTAATCTCTCACTTGCCATATGAGCCATTGTGTAATCTGTCAGGCGCTTTCCTGACCATTGTTGCTC----ATGGTcctggaag--------cactggcattctctctgcttcacaggtggatgaagaatagggggcccagagaggcacagggaccagttcagagtcccgcag-catggca
>gene=chr20_35093570-35093834; species=equCab
----------TACCCTCTGTGACTGGGGTTCAAGTAACAAGGAAAGCACCTTTGGCTGTTCTAAAAataataggagtaatcctctaatgtctcacttgctgtgtgaggctttgtgtaatctgcccggctccttcctgatcattgttcctcac-aacagtcttggaagtcagaagccagtggggttctacctgtttcacaggtgaatgaagaatagggggcccagagagggacaggcacatgcttagggtcccacag-cttggtg
>gene=chr20_35093570-35093834; species=gorGor
CCCGCCCCCACATGCCCTGTGGTTGGGGTTTAGATAACTAGGAAAGCACCTGTGGCTATTCTAATAGTAATAGGAGTGATCTTCTCATCTCTCCCAGGCTGTGTGAGGCATTGTGTAATCAGCCAGGCTCTTTCCCGACCAttgttctccaccaacaggcctggaagtccgaagccagtggagttctccctgtttcacaggtgaatgaaaaatagggggcccagagagagacaaggacctgctcaggggcccacagccacagca
>gene=chr20_35093570-35093834; species=panTro
CCCACCCCCGCATGCCCTGTGGTTGGGGTTTAGATAACTAGGAAAGCACCTGTGGCTATTCTAATAGTAATAGGAGTGATCTTCTCATCTCTCCCAGGCTGTGTGAGGCATTGTGTAATCAGCCAGGCTCTTTCCCGACCAttgttctccaccaacaggcctggaagtcggaagccagtggagttctccctgtttcacaggtgaatgaaaaatagggggcccagagagagacaaggacctgctcaggggcccacagccacagca
>gene=chr20_35093570-35093834; species=papHam
------CCCCCACGCCCTGTGGTTGAGGTTCAGGCAACTAGGAAAGCACCTGTGACTATTCTAATAGTAATAGGAGTGATCTTCTCATTTCTCCCAGGCTGTGTGAGGCATTGTGTAATCAGCCAGGCTCTTTCCCGACCAttgttctccaccaacaggcctggaagtcagaagccagtggagttctccctgtttcacaggtgaatgaaaaatagggggcccagagagagacaaggacctgctcaggggcccacagccacagca
>gene=chr20_35093570-35093834; species=ponAbe
---CACCCCGCAAGCCCTGTGGTTGGGGTTCAGGTAACTAGGAAAGCACCTGTGGCTATTCTAATAGTAATAGGAGTGA---TCTCATCTCTCCCAGGctgtgtgaggcattgtgtaatcagccaggctctttcccgaccattgttctccaccaacaggcctggaagtccgaagccggtggagttctccctgtttcacaggtgaatgaaaaatagggggcccagagagagacaaggacctgctcaggggcccacagccacagca
>gene=chr20_35093570-35093834; species=rheMac
------CCCCCACGCCCTGTGGTTGAGGTTCAGGCAACTAGGAAAGCACCTGTGACTATTCtaatagtaataggagtgatcttcttatttctcccaggctgtgtgaggcattgtgtaatcagccaggctctttcccgaccattgttctccaccaacaggcctggaagtcagaagccagtggagttctccctgtttcacaggtgaatgaaaaatagggggcccagagagagacaaggacctgctcaggggcccacagccacagca
>gene=chr20_36815932-36816196; species=hg19
TATAGCATtgtgacagttgattctatgtgtcaacttggctaggccaccatctttttaaagatgaaattagtatttaaatcagccgaattgagtaaagcagatcacgaaggtaaagcagcagacagagtgaagcaatctgattaccgtgtgggtgggccttggtcaatccattaaaagccttcataggaaaggactgagttctgccagcaggcggccttcagacttgaactgcaatgtcagctcttttctgggtctccggcctgc
>gene=chr20_36815932-36816196; species=bosTau
TAAAGCATTGt------------tatgtgtcaacctggctgacccaatatttttt---agatgagattaacagttaaatcaatagacttggacaaagcagatt----------------------------------------------------gttttgtttaatcagttgaagcctttaatagaaaacaactgaattctaccagcagatggcctttggacatgaattgcaacatcggttcttctctgggtctgcagtctgc
>gene=chr20_36815932-36816196; species=calJac
tacagcattgtgacagttgattttatatattaatttggctaggccatggtatttttaaagatgaaatgaggatttaaatcagcagacttgaataaagcaggtcacgaaagtaaagcagcagacacagtgaagccgtctgtctgcaatgtggatgggccttggtcgatccattgaaggccttcatggcaaagggctgaattctgcccgcaggtggccttcagatttgagctgcaatgccagctcttttctgggtctcc-------
>gene=chr20_36815932-36816196; species=canFam
TAAAGCATTGt------------tatgtgtcaatttggctgggccaatattttaa---agatgagattaccatttaaaatagtagacttag-------------------taaatcagtagactttgtaaagcaaaccctccataatgtaggtgggcctcatttaatcagtcgaaagccttaatagaaaatgattgaattctactaacagactgccttcagactcatactccaatgttggctctgcctccagactccagcctgc
>gene=chr20_36815932-36816196; species=equCab
TATAGCATTAt------------tatatgtcaacttagctgggccactatttttt---ggatgagattaacgtttaaatcagtagacctga------------------------------------taaagcagaccctccctaatgtggatgggcctcttttaatcagttgaaggccttaatagaatccaaccgaattctgccagcagactgccttcggactcaacctgccacatcagctcttccctgggtctgcagcctgc
>gene=chr20_36815932-36816196; species=gorGor
TATAGCATtgtgacagttgattctatgtgtcaacttggctaggccaccatctttttaaagatgaaattagtatttaaatcagccgacttgagtaaagcagatcacgaaggtaaagcagcagacagagtgaagcaatctgtctaccgtgtgggtgggccttggtcaatcctttgaaagccttcataggaagtgactgagttctgccagcaggcggccttcagacttgaactgcaatgtcagctcttttctgggtctccggcctgc
>gene=chr20_36815932-36816196; species=panTro
TATAGCATtgtgacggttgattctatgtgtcaacttggctaggccaccatctttttaaagatgaaattagtatttaaatcagcccaattgagtaaagcagatcacgaaggtaaagcagcagacagagtgaagcaatctgtctaccgtgtgggtgggccttggtcaatccattgaaagccttcataggaaaggactgagttctgccagcaggcggccttcagacttgaactgcaatgtcagcttttttctgggtctccggcctgc
>gene=chr20_36815932-36816196; species=papHam
TATAGCATtgtgacagttgattttatgtgtccatttggctaggccacgatctttttaaagatgaaattggtatttaaatcagccgacttgagtaaagcagatcacgaaagtaaagcagcagacagagtgaagcaatctgtctacagtgtgggtgggccttggtcaatccattgaaagccttcataggaaaggactgaattctgccagcaggtggccttcagacttgaactgcaacgtcagctcttctctgggtctctggcctgc
>gene=chr20_36815932-36816196; species=ponAbe
TATAGCATtgtgacagttgattctatgtgtcaacttggctaggccaccatctttttaaagatgaaattagtatttaaatcagccgactcgagtaaagcagatcacgaaagtaaagcagcagacagagtgaagcaatctgtgtaccgtgtgggtgggccttggtcaatccattgaaagccttcataggaaaggactgagttctgccagcaggcggccttcagacttgaactgcaacgtcagctcttttctgggtctccggcctgc
>gene=chr20_36815932-36816196; species=rheMac
TATAGCATtgtgacagttgattttatgtgtcaatttggctaggccacgatctttttaaagatgaaattggtatttaaatcagccgacttgagtaaagcagatcacgaaagtaaagcagcagacagagtgaagcaatctgtctacagtgtgggtgggccttggtcaatccattgaaagccttcataggaaaggactgaattctgccagcaggtggccttcagacttgaactgcaacgtcagctcttctctgggtctctggcctgc
>gene=chr20_37850802-37851066; species=hg19
TTGGATGACAGTTTTCCCACTGTTGATATGCCTTTCTCTTTACCAGCCTTTGTTGATTAGAACCATGCAGCAAGAAAACTCATGCATCACTGGAATGCTCCAGTAGAGAGCATTCAGCATTGTGGGTTGGCTAATTGGTTGGGCAATAGTTGATtttccaccaagaatccctgccgtggttttgttccacttctcagcaaagatttaagaggtcagtagtttagagacttctccaaggcattgttactttgacaagatgtacca
>gene=chr20_37850802-37851066; species=bosTau
TTGGGTAAGTGTTTTCCCATAGTCAACATGCTTTTTTCTTTGCCAGTCTTTGCTGATTAGCCTCATGCAACAAGAA-CCTCTTGCATCACTGGAACATTCCAGAAGACAGCATTCAGGATCATGACTTGGCTACTTGGTCCCACAATAgatgattttcca-caagaatccctgccatggttttgctccccttctctgcaaagatttaagaggcccatggtttagagacttctctcaggcattgttactttgacaagatatacca
>gene=chr20_37850802-37851066; species=calJac
TTGGATGACAGTTTTCCCACTGTCGACATGTCTTTCTCTTTGTCAGCCTTTGTTGATTAGCTCCATGCAACAAGAAAACTCATGCATCACTGGAATGCTCCACTGGCGAGCATTCAGCATCGTGACTTGGCTAATTGGTTGGGCAATAGATGATTTTTCACCAAGAATCTCTGCCATGGTTTTGTTCCACTTCTCAGCAAAGATTTAAGAGGTCAGTGGTTCAGAGACTTCTCCAAGGCATTGTTACTTTGACAAGATATACCA
>gene=chr20_37850802-37851066; species=canFam
TTGGAGGACAGTTTTCCCACAGTCCACATGGCTTTTTCTTTGCCAGCCTTTGTTGATGAGACCCGTGCAACAAGAAGCCTCTTGCATCACTGGAATGCTCCAGTAGAGAGCATTCCACATTGTGGTTTAGCTAATTGGTCGGGCAATAGACGATTTTCCACCAAGAATCCCCACCATGGTTTTGCTCCACTTCTCAGCAAAGATTTAAGAGGTCAGTGGTTTAGAGACTTCTCCAAGGCATTGTTACTTTGACAAGATATACCA
>gene=chr20_37850802-37851066; species=equCab
TTGGATGAGTGTTCTCCCATAGTCAACATGGCTTTCTCCTTCCCAGACTTTGCAGATCAGCCCCATGCAACAGGAAACCTCGCGCATCCCTGGAATGCTCCAGTAGTGAGCATTCCGCAATGAGgcttagctaattggttgggagatagatgattttccaccaagaatcccagctatggttttgctccacttctcagcaaagatttaagaggtcattggtttagagacttctccaaggcattgttactttgacaagatatacca
>gene=chr20_37850802-37851066; species=gorGor
TTGGATGACAGGTTTCCCACTGTTGATATGCCTTTCTCTTTACCAGCCTTTGTTGATTAGACCCATGCAGCAAGAAAACTCATGCATCACTGGAATGCTCCAGTAGAGAGCATTCAGCATCGTGGGTTGGCTAATTGGTTGGGCAATAgatgattttccaccaagaatccctgccatggttttgttccacttctcagcaaagatttaagaggtcagtagtttagagacttctccaaggcattgttgctttgacaagatgtacca
>gene=chr20_37850802-37851066; species=panTro
TTGGATGACAGTTTTCCCACTGTTGATATGCCTTTCTCTTTACCAGCCTTTGTTGATTAGACCCATGCAGCAAGAAAACTCATGCATCACTGGAATGCTCCAGTAGAGAGCATTCAGCATCGTGGGTTGGCTAATTGGTTGGGCAATAGATGATTTTCCACCAAGAATCCCTGCCGTGGTTTTGTTCCACTTCTCAGCAAAGATTTAAGAGGTCAGTAGTTTAGAGACTTCTCCAAGGCATTGTTACTTTGACAAGATGTACCA
>gene=chr20_37850802-37851066; species=papHam
TTGGATGACAGTTTTCCCACTGTTGATATGCCTTTCTTTTTGCCAGCCTTTGTTGATTAGACCCACGCAACAAGAAAACTCATGCATCCCTGGAATGCTCCAGTAGAGAGCATTCAGCATTGCAGCTTGGCTAGTTGGTTGGGCAATAgatgattttccaccaagaatccctgccgtggttttgttccagttctcagcaaagctttaagaggtcagtggtttagagacttcgccaaggcattgttactttgacaagatatacca
>gene=chr20_37850802-37851066; species=ponAbe
TTGGATGACAGTTTTCCCACTGTTGATATTCCTTTCTTTTTGCCAGCCTTTGTTGATTAGACCCATGCAACAAGAAAACTCATGCATCACTGGAATGCTCCAGTAGAGAGCATTCAGCATCGTGGGTTGCCTAATTGGTTGGGCAATAGATGATTTTCCACCAAGAATCCCTGCCATAGTTTTGTTCCACTTCTCAGCAAAGATTTAAGAGGTCAGTAGTTTAGAGACTTCTCCAAGGCATTGTTACTTTGACAAGATATACCA
>gene=chr20_37850802-37851066; species=rheMac
TTGGATGACAGTTTTCCCACTGTTGATATGCCTTTCTTTTTGCCAGCCTTTGTTGATTAGACCCATGCAACAAGAAAACTCATGCATCCCTGGAATGCTCCAGTAGAGAGCATTCAGCATTGCAGCTTGGCTAGTTGGTTGGTCAATAGATGATTTTCCACCAAGAATCCCTGCCATGGTTTTGTTCCAGTTCTCAGCAAAGCTTTAAGAGGTCAGTGGTTTAGAGACTTCGCCAAGGCATTGTTACTTTGATAAGATATACCA
>gene=chr20_39310886-39310993; species=hg19
TGGGAGGCCAGGCCAGCAGACTGCAGGCTGCAGAGGGAAGGGTTACGCAagaagccagttcagagttttcctttctgaaaacagaagggcctggagtgcagattttG
>gene=chr20_39310886-39310993; species=bosTau
TGAGAGGCCAGGCCAGCGGACAGCCGGCTGTAGAGGGAAGGGTTACGCAAGATGCCAGTTCTGGGTTTTCCTTTCTGAAAACAGAAGGGCTCAGAA-GCGGGTTTTG
>gene=chr20_39310886-39310993; species=calJac
TGACAGGCCAGGCCAGCAGACTGCAGGCTGCAGAGGGAAGGGTTACGCAAGAAGCCACTTCAGAGTTTTCCTTACCGAAAACAGAAGGGCACAGAATGCACATTTTG
>gene=chr20_39310886-39310993; species=canFam
GAAGAGGCCAGGCCACCAGACAGCC-GCTGTATGGGGAAGGGTTACGCAAGAAGCCAGTTCTGGGTTTTCCTTTCTGAAAACAGAGGGGCTCTGAA-GCGGGATTTG
>gene=chr20_39310886-39310993; species=equCab
TGGAAGGCCAGGCCCTCAGACAGACGGCTGTAAGGGGAAGGGTTATGCAAGAAGCCAGTTTAGGGTTTTCCTTTCAGAAAACAGAAGGACTCAGAA-GCGGGTTTTG
>gene=chr20_39310886-39310993; species=gorGor
-----------------------------------------------------------------------------------------------------------
>gene=chr20_39310886-39310993; species=panTro
TGGGAGGCCAGGCCAGCAGACTGCAGGCTGCAGAGG-AAGGGTTACGCAGAAagccagttcagagttttcctttctgaaaacagaagggcctggagtgcagattttG
>gene=chr20_39310886-39310993; species=papHam
TGAGAGGCCAGGCCAGCAGACTGCAGGCTGCAGAGGGAAGGGTTACGCAAGAAGCCAGTTCAGAGTTTTCCTTTCTGAAAACAGAAGGGCCTGGAGTGCAGATTTTG
>gene=chr20_39310886-39310993; species=ponAbe
TGAGAGGCCAGGCCAGCAGACTGCAGGCTGCAGAGGGAAGGGTTACGCAAGAAGCCAGTTC--AGTTTCCCTTTCTGAAAACAGAAGGGCCTGGAGTGCAGATTTTG
>gene=chr20_39310886-39310993; species=rheMac
TGAGAGGCCAGGCCAGCAGACTGCAGGCTGCAGAGGGAAGGGTTACGCAAGAAGCCAGTTCAGAGTTTTCCTTTCTGAAAACAGAAGGGCCTGGAATGCAGATTTTG
>gene=chr20_39657333-39657597; species=hg19
GCTTGCGATGCAAAGACAGGTCCGTCTGGCGAACAGCGAGGGGGCGGGCCGCAACCCTCTGCCTCTTTCCGCGAGCGCTGACGTCGCCGACGTGTTGTTTAAAAGCGGCCGCGCAGGCGCAGTGAGCCCAAATGCGAACTTAGGCTGTTACACAACTGCTGGGGTCTGTTCTCGCCGCCCGCCCGGCAGTCAGGCAGCGTCGCCGCCGTGGTAGCAGCCTCAGCCGTTTCTGGAGTCTCGGGCCCACAGTCACCGCCGCTTACC
>gene=chr20_39657333-39657597; species=bosTau
GCTTGCGATGCAAAGCCGGGTACCCCCTGGGAAGCGCGAGGGGGCGGGCCGCCACCGTCGGCCTCCTTCCGCGAGCTCTGACGTCAGCGACGTCGCTTTTAAAAGCGGCCGCGCAGGCGCAGTGAGCCGAAATGCGAACTTAGGCTGTTACACAACTGCTGGGGTCTGCTCTCGCCGCCCGCCCGGCAGTCAGTCAGCCTCGCTGCCGCTGTCGCCGCCTCAGCGGTTCCGGTAGTCTTAAGCCCGCC-CCACCACCTTTTCCC
>gene=chr20_39657333-39657597; species=calJac
GCTTGAGATGCAAAGCCAGGTCCGTCCGGCGAACCGCGAGGGGGCGGGCCGCAACCCTCGGCCTCTTTCCACGAGCGCTGACGTCGCCGACGTGTTGTTTAAAAGCGGCCGCGCAGGCGCAGTGAGCCCAAATGCGAACTTAGGCTGTTACACAACTGCTGGGGTCTGCTCTCGCCGCCCGCCGGGCAGTCTGGCAGCGTCGCCGTCGCGGTAGCAGCCTCAGCGGTTTCTGGAGTCTCGGGCGCATAGCCGCCGCCGCTTAAG
>gene=chr20_39657333-39657597; species=canFam
GCCTGCGATGCAAAGCCGGGTCCGCCTTGGGAAGCGCAAGAgggcggggcgcAGCCCTCGGCCTCTTTCCGCGAGCTCTGACGTCGCCGACGTCTCGTTTAAAAGCGGCCGCGCAGGCGCAGTGAGGCGAAATGCGAACTTAGGCTGTTACACAACTGCTGGGGTCCGCTCTCGCCGCCCGCCCGGCAGTCAGTCCGCGTCGCCGCCGCCGTCGCCGCCTCAGCCGTTCGGGGAGCGTCGGGCCCGCAGCCGCCGCCGCTTCTC
>gene=chr20_39657333-39657597; species=equCab
GCTTCCGATGCAAAGCCGGGAACGCCTTTGGAAGCGCGAGGGGGC-GGTCGCAACCCTCGGCCTCTTTCCGCGAGCTCTGACGTCGCCGACGTCCCATTTAAAAGCGGACGCGCAGGCGCAGTGAGCCGAAATGCGAACTTAGGCTGTTACACAACTGCTGGGGTCTGCTCTCGCCGCCTGCCCGGCAGTCAGTCCGCGTCGCTGCCGCCGTCGCCTCCTCAGC--GTCCGGGAGTCTC-GCCTCGCCGCCG-TGCCGCCTACG
>gene=chr20_39657333-39657597; species=gorGor
GCTTGCGATGCAAAGCCAGGTCCGTCTGGCGAACCGCGAGGGGGCGGGCCGCAACCCTCTGCCTCTTTCCGCGAGCGCTGACGTCGCCGACGTGTTGTTTAAAAGCGGCCGCGCAGGCGCAGTGAGCCCAAATGCGAACTTAGGCTGTTACACAACTGCTGGGGTCTGTTCTCGCCGCCCGCCCGGCAGTCAGGCAGCGTCGCCG-----------------GCCGTTTCTGGAGTCTCGGGCCCACAGTCACCGCCGCTTACC
>gene=chr20_39657333-39657597; species=panTro
GCTTGCGATGCAAAGCCAGGTCCGTCTGGCGAACCGCGAGGGGGCGGGCCGCAACCCTCTGCCTCTTTCCGCAAGCGCTGACGTCGCCGACGTGTTGTT-AAAAGCGGCCGCGCAGGCGCAGTGAGCCCAAATGCGAACTTAGGCTGTTACACAACTGCTGGGGTCTGTTCTCGCCGCCCGCCCGGCAGTCAGGCAGCGTCGCCGCCGTGGTAGCAGCCTCA-CCGTTTCTGGAGTCTCGGGCCCACAGTCACCGCCGCTTACC
>gene=chr20_39657333-39657597; species=papHam
GCTTGCGATGCAAAGCCGGGTCCGTCCGGCGAACCGCGAGGGGGCGGGCCGCAACCCTCGGCCTCTTTCCGCGAGCGCTGACGTCGTCGACGTGTTGTTTAAAAGCGACCGCGCAGGCGCAGTGAGCCCAAATGCGAACTTAGGCTGTTACACAACTGGTGGGGTCTGTTCTCGCCGCCCGCCCGGCAGTCAGGCAGCGTCGCCGCCGTGGTAGCAGCCTCAGCCGTTTCTGGAGTCTCGGGCCCACAGTCACCGCCGCTTACC
>gene=chr20_39657333-39657597; species=ponAbe
GCTTGCGATGCAAAGCCAGGTCCGTCCGGCGAACCGCGAGGGGGCGGGCCGCAACCCTCTGCCTCTTTCCGCGAGCGCTGACGTCGCCGACGTGTTGTTTAAAAGCGGCCGCGCAGGCGCAGTGAGCCCAAATGCGAACTTAGGCTGTTACACAACTGCTGGGATCTGTTCTCGCCGCCCGCCCGGCAGTCAGGCAGCGTCGCCGCCGTGGTAGCAGCCTCAGCCGTTTCTGGAGTCTCGGGTCCACAGTCACCGCCGCTTACC
>gene=chr20_39657333-39657597; species=rheMac
GCTTGCGATGCGAAGCCGGGTCCGTCAGGCGAACCGTGAGGGGGCGGGCCGCAACCCTCGGCCTCTTTCCGCGATCGCTGACGTCGTCGACGTGTTGTTTAAAAGCGACCGCGCAGGCGCAGTGAGCCCAAATGCGAACTTAGGCTGTTACACAACTGGTGGGGTCTGTTCTCGCCGCCCGCCCGGCAGTCAGGCAGCGTCGCCGCCGTGGTAGCAGCCTCAGCCGTTTCTGGAGTCTCGGGCCCACAGTCACCGCCGCTTACC
>gene=chr20_42839487-42839751; species=hg19
CCCTCCCCCTGCTTATGCTCCTCCCACCCCAGTGACTCGGCAGCGCGGCAGCCGACGACTGCGCAGACGCAGGGCGGCGGCCGCGCCTCTCCAACGCCCCGCACCCGCCCCCCTCAGAAGCACGTGCGCCTTACGTAATTTCCTGTTATTCTTCGGTTTGCCTCCTCCCAGTGGCGTGGATTTGCTCCCGACCCGCTTTTGGGGCGTGCCTGCTTCCTCCTCTCTGTTAGGTGAGTGAGTAGGCGTCATTCTTCACAGTAGTCC
>gene=chr20_42839487-42839751; species=bosTau
CCCGCCCCCTTCTCTTTCTCCTCCCATCTCGGGGAATCGGCGACGGGGGAGGCAGCGGCTGCGCAGGCGCGAGGTCGTGGCCGCGCGTCTCAAAAGCCTGGCGCCAGCCCCTCGT-GAAACACGTGCGCCTGACGTCATTTCCTGTTATTCTCTTCCCTGGCTCCTCCCTCCGCGAAGGGTTCGCTGGGGATGGGATTTTGGGGCTTGCCCGCTTCTTCAGCTTGGTCAGGTGAGCGAGTGGG---CGTGCTTCAC---CAGCC
>gene=chr20_42839487-42839751; species=calJac
CCCGCCCCCTACTCATGCTCCTCCCACCCCAGTGAGTCGGCAGCGCGGCAGGCGACGGCTACGCAGGCGCAGGACGGCGCCCGCGCCTCTCTAATGCCCCGTACCCGCCCCCTTCGGTAGCACGTGCGCATTACATCATTTCCTGTTATTCTTCGGGTTTTCTCCTCCCAGTGGCGTGGGTTTGCTCCCGGCCTGCTTTTGGGGCGTGCCTGCTTCTTCCTCTCTGTCAGATGAGCGAGTAGGCGCCAGGC-AAGCAGTCGCCC
>gene=chr20_42839487-42839751; species=canFam
CCCGCCCCCCGCTCACGCTCCTCC-CCCCCCGTGACTCGGCAGCGCGGCAGGCGGTGGCTGCGCAGGCGCGGGGCGCCGGCCGTGCCTCTCCGACGCCTTGTGCCCGCCCCTCTCGGAAGCACGTGCG-CTCACGTCATTTCCTGTTATTCTCCTCGCTGGGTCTTCGGTCCTCCGTGGGTTCGCTCGGGACCGGGGTTTGGGGCGTGCCCGCTTCCT---CTGTGTCAGGTGAGTGAGTAGGCGCTGTTCTTCGCCGTGGTCC
>gene=chr20_42839487-42839751; species=equCab
CCCTCCCCCTGCTCATGCTCCTCCACTCCCAGTGACTCGGCTGCGCGGCAGGCGGTGGCTGCGCAGGCGCAGAGC-TGTGTCGCGCCTCCTCAACGCCCCGTACCCGCCCCTCTCGGAAGCACGTGCGCCTTACGTCATTTCCTGTTATTCTCTTCGTTCCCTCCTCCGTCCGCTTTGGGTTAGCGCTGGACCGACTTTTGGGGCGTGCCTGCTTCCT---CTCAGTCAGGTGAGTGAGTAGGCGGTGTTCTTCGCAGTCCCCC
>gene=chr20_42839487-42839751; species=gorGor
------------------------------------------------------------------------------------------------------------------------------------------------------------------------------------------------------------------------------------------------------------------------
>gene=chr20_42839487-42839751; species=panTro
CCCGCCCCCTGCTTATGCTCCTCCCACCCCAGTGACTCGGCAGCGCGGCAGCCGACGACTGCGCAGACGCAGGGCGGCGGCCGCGCCTCTCGAACGCCCCGCACCCGCCCCCCTCAGAAGCACGTGCGCCTTACGTAATTTCCTGTTATTCTTCGGTTTGCCTCCTCCCAGTGGCGTGGATTTGCTCCCGACCCGCTTTTGGGGCGTGCCTGCTTCCTCCTCTCTGTTAGGTGAGTGAGTAGGCGTCATTCTTCACAGTAGTCC
>gene=chr20_42839487-42839751; species=papHam
CCCGCCCCCTACCCATGCTCCTCCCACCCCGGTGACTCGGCAGCGCGGCAGGGGACGGCTGCGCAGGCGCAGGGCGGGGGGCGCGCCTCTCGAACGCCCCGCACCCGCCCCCCTCGGAAGCACGTGCGCCTTACGTAATTTCCTGTTATTCTTCGGTCTGCCTCCTCCCAGTGGCGTGGATTTGCTCCCGAACAGCTTTTGGGGCGTGCCTGCTTCCTCCCCTCTGTCAGGTGAGTGAATAGGTGTCATTCTTCGCAGTCGTTC
>gene=chr20_42839487-42839751; species=ponAbe
CCCGCCCCCTACTCATGCTCCTCCCACCCCAGTGACTCGGCAGCGCGGCAGGCGACGACTGCGCAGGCGCAGGGCGGCGGCCGCGCCTCTCGAACGCCCTGCACCCGCCCCCCTCAGAAGCACGTGCGCCTTACGTCATTTCCTGTTATTCTTTGGTTTGCCTCCTCCCAGTGGCGTGGATTTGCTCCCAACCCGCTTTTGGGGCATGCGTGCTTCCTCCTCTCTGTCAG----GTGAGTAGGCGTCATTCTTCACAGTCGTCC
>gene=chr20_42839487-42839751; species=rheMac
CCCGCCCCCTACCCATGCTCCTCCCACCCCGGTGACTCGGCAGCGCGGCAGGGGACGGCTGCGCAGGCGCAGGGCGGGGGCCGCGCCTCTCGAACGCCCCGCACCCGCCCCCCTCGGAAGCACGTGCGCCTTACGTAATTTCCTGTTATTCTTCGGTCTGCCTCCTCCCAGTGGCGTGGATTTCCTCCCGAGCAGCTTTTGGGGCGTGCCTGCTTCCTCCTCTCTGTCAGGTGAGTGAATAGGTGTCATTCTTCGCAGTCGTTC
>gene=chr20_43312275-43312539; species=hg19
CTTCCTCCTGCCTCTTGAGAGGCCAGTGTTAGGTGTTAGCCGGGGTGCAAAGCTCTGGAAGGCAGGTTTCTGCTTTCTGCTGCCCTCCAGTGGGCAAAGAAAGCAAACCTCTGGATCCATCTGGAAGCAGGTAGCAGGTGTTGCCCAAGTCAGCTGCGGCTAATAGTaataataatggctgccgctcaatgagcacttaccacgtgcagacgtttttacacctaatctaatgtaacctaacccctttaagcaatttaattaaca
>gene=chr20_43312275-43312539; species=bosTau
CTTACCCCTGGAGCTCCGGGAGC--------CTGCTTAGCCAGTGTACAGAG-ACGGCATGTC--ATTTGTGATTTCTGGTGCCCGCCAGTGGGCAGAGAGAGCAAATCTCTGGATCCCTCAAGTTGCCGGGAGCCAG------CAAAGTCAGTGGCTCCTGCCC---CAGCTAATGGCTGCcgcttaccacgtgcaggccccgcgcaggcgcttttacacctaatctaacg-----tgattcctgcg----------------
>gene=chr20_43312275-43312539; species=calJac
CTTCCGCCTGCCGCTTGGGAGGCCTGTGTTAGGCGTCAGCCTGGGTGCAAAGCTCTGGAATGCAGGTTTGTGCTTTCTGCTGCCCTCCAGTGGGCAAAGAAAGCAAAGCTCTGGATCCATCGGGAAGCCGGTAGCCAGTGTTGGCCGTGTCAGCTGCTGCTAATGGTaataataacggctgccgctcaatgagcacttgccacgtgcaggcatttttacacctaatctaat------taacccctttaaacaattaaattaaca
>gene=chr20_43312275-43312539; species=canFam
CTTACCTCTGGAGCTTAGG-GGC--------CTGCTTAGCCA-GGGTC-CAGCACTGGACAT---GTTTGTGATATCTGGTTCCCTCTAGTGGGCAAAGAGCACAAACCTCTGGATCCCCCAGGGACCTGGGACCCAGCCTTGCCGAAGTCAGCTACCCTTGCTT---CTGCTAATGGTTGGCACACAa---gtgcttaccgtgcgcaggcactctgacacctaatctcatg-----taattcctgca----------------
>gene=chr20_43312275-43312539; species=equCab
CTTGTCCCCGGAGCTTGGGAGGG--------CTGCTTAGTC--GGTCCAGAGCGCTGGACGT---CTTTGTGAATTCTGGTGCCCTCTAGTGGGCAAAGAGAGCAAACCTCCGGATCCCTC-GGGAGCTGGGAGCCAGCCTT---GAAGTCAGCCGCTCCTG------CTGCtaatggttgccaggcag---gtacttaccacgtgcaggtgcttttacaccgaatctaata-----gaagtcctgaa----------------
>gene=chr20_43312275-43312539; species=gorGor
CTTCCTCCTGCCTCTTGAGAGGCCAGTGTTAGGTGTTAGCCGGGGTGCAAAGCTCTGGAAGGCAGGTTTCTGCTTTCTGCTGCCCTCCAGTGGGCAAAGAAAGCAAACCTCTGGATCCATCCGGAAGCAGGTAGCAGGTGTTGCCCAAGTCAGCTGCGGCTAATAGTAATaataatggctg-cgctcaatgagcacttaccacgtgcagacgtttttacacctaatctaatg-----taacctctttaagcaatttaattaaca
>gene=chr20_43312275-43312539; species=panTro
CTTCCTCCTGCCTCTTGAGAGGCCAGTGTTAGGTGTTAGCCGGGGTGAAAAGCTCTGGAAGGCAGGTTTCTGCTTTCTGCTGCCCTCCAGTGGGCAAAGAAAGCAAACCTCTGGATCCATCCGGAAGCAGGTAGCAGGTGTTGCCCAAGTCAGCTGCGGCTAATAGTAATaataatggctgccgctcaatgagcacttaccacgtgcagatgtttttacacctaatctaatg-----taacccctttaagcaatttaattaaca
>gene=chr20_43312275-43312539; species=papHam
CTTCCTCCTGCCGCTTGGGAGGCCTGTGTTAGGTGTTAGCAGGAATGCAAAGCTCCGGAAGGCCGGTTTCTGCTTTCTGCTGCCCTCCAGTGGGCAAAGAAAGCAAACCTCTGGATCCATTGGGAAGCTGGTAGCCGGTGTTGCCCAAGTCAGCTGCGGCTAATGGTAACaataatagctgccgctcaatgagcacttaccacgtgcag-cgtttttacatctaatctaatg-----taacccctttaaacaatttaattaaca
>gene=chr20_43312275-43312539; species=ponAbe
CTTCCTCCTGCCTCTTGAGAGGCCAGTGTTAGGTGTTAGCCGGGGGGCAAAGCTCTGGAAGGCAGGTTTCTGCTTTCTGCTGCCCTCCAGTGGGCAAAGAAAGCAAACCTCTGGATCCATCCAGAAGCAGGTAGCAGGTGTTGCCCAAGTCAGCTGCGGCTAATAGTGATGATaatggctgctgctcaatgagcacttaccacgtgcaggcgtttttacacctaatctaatg-----taacccctttaagcaatttaattaaca
>gene=chr20_43312275-43312539; species=rheMac
CTTCCTCCTGCCGCTTGGGAGGCCTGTGTTAGGTGTTAGCAGGAATGCAAAGCTCCGGAAGGCCGGTTTCTGCTTTCTGCTGCCCTCCAGTGGGCAAAGAAAGCAAACCTCTGGATCCATCAGGAAGCGGGTAAGCCGCGTTGCCCAAGTCAGCTGCGGCTAATGGTAACaataatagctgccgctcaatgagcacttaccacgtgc-ggcgtttttacatctaatctaatg-----taacccctttaaacaatttaattaaca
>gene=chr20_43357553-43357817; species=hg19
tctcattaatacaaccatacagcaggtactctataatgaatgacgtctttcactcaacataataaaacaaaaggaatttaatgagaggacttagtcacccatctgagaggccaagtaggggaccgtgtgatgcaagaggagaaattcaacaccagaccagccctcggggcggaggggcagagggagggcagagcccagagctggcaccagcaggcagaggaagaggacctggcaaggctgtctgctgggagctgcagccgctaa
>gene=chr20_43357553-43357817; species=bosTau
tcatg----tagagtcatacagtaggtattctttaatgaagggcttcattccctcaAt-------------------------------------------------------------------------------------------------accagccctaagggtggagaggcagagagaaggcaaagcccagagccaggaccagaaggcggaagatggactcacagcagggctgtctgctgggagcggaagccaccat
>gene=chr20_43357553-43357817; species=calJac
tctccttaatacaaccatatgataggtattctctaaggaatgacatctttgactcaacatgataacataggaggaatttaatgagaggacttagttacccatctgagaagccaggcaggggaccccgggatgcaagaggggaaag--aac-----accagc-ctcaggatggaggggcacagggagggcagagcccagtgctggcactggcaggcagaggatg-ggacccagcaaggctgtctgctgggagctgcagccgccaa
>gene=chr20_43357553-43357817; species=canFam
tcacctcagtagaatcacgcagtaggtattcgcctatgaatagcttctttcactcggt-------------------------------------------------------------------------------------------------accagctgttgggatGGAGGGTTTGAGGG-----agagcccagagctggggccctccagggcaaggtggcatcagagcagggctgtctgctgggagcag----------
>gene=chr20_43357553-43357817; species=equCab
tcacgtaaacagaatcgcctggcaggtactctttagtgaacggcttctttcgctcaAt-------------------------------------------------------------------------------------------------accagccctcggggtggaggggcagagaggggacagggcccagagctgggaccagaaggcagaaggtggaatggcagcagggcggtcccctgggggcggaagccaccac
>gene=chr20_43357553-43357817; species=gorGor
tctcattaatacaaccatacagcaggtactctataatgaatgacgtctttcactcaacataataaaataaaaggaatttaatgagaggacttagtcacccatctgagaggccaagtaggggaccgtgTGATGCAAGAGGAGAAATTCAACACCAGACCAGCCCTC--------------------------agcccagagctggcaccagcaggcagaggatgaggacctggcaaggctgtctgctgggagctgcagccgctaa
>gene=chr20_43357553-43357817; species=panTro
tctcattaatacaaccatacagcaggtactctataatgaatgacgtctttcactcaacataatAAAATAAAAGAAATTTAATGAGAGGACTTAGTCACCCATCTGAGAGGCCAAGTAGGGGACCGTGTGATGCAAGAGGAGAAATTCAACACCAGaccagctctcggggtggaggggcagagggagggcagagcccagagctggcaccagcaggcagaggatgaggacctggcaaggctgtctgctgggagctgcagccgctaa
>gene=chr20_43357553-43357817; species=papHam
ttgcattaatacaaccatagagtaggtactctataatgaatgacatctttcactcaacataatAAAATAAAAGGAATTTAATGAGAAGACTTAGTTACCCACCTGAGAGGCCAAGTAGGAGACCGTGTGATgcaagaggagaaactcaac-----accagccctcggggtggaggggcagagggagggcagagcccagagctggcaccagcaggcagaagatggggacccggcaaggctgtctgctgggagctgcagccgctaa
>gene=chr20_43357553-43357817; species=ponAbe
tcgcattaatacaaccatacagtaggtactgtataatgaacgacgtctttcactcaacataatAAAATAAAAGGAATTCAACAAGAGGACTTGGTTACCCATCTGAGAGGCCAAGTAGGGGACCGTGCGATgcaagaggagaaattcaac-----accagccctcacggtggaggggcagagggagggcagagcccagagctggcaccagcaggtagaggatggggacccagcaaggctgtctgctgggagccgcagccgctaa
>gene=chr20_43357553-43357817; species=rheMac
ttgcattaatacaaccatagagtaggtactctataatgaatgacatctttcactcaacataatAAAATAAAAGGAATTTAATGAGAAGACTTAGTTACCCACCTGAGAGGCCAAGTAGGGGACCGTGTGATGCAAGAGGAGAAACTCAAC-----ACCAGCCCTCGGGGTGGAGGGGCAGAGGGGGGGcagagcccagagctggcaccagcaggcagaagatggggacctggcaaggctgtctgctgggagctgcagccgctaa
>gene=chr20_44539579-44539710; species=hg19
CAAGGCCACGCCCATCTGCCTGGTCCCGCCTATGATGACTGGCTTGGCCTTTATCTTTTCGGCCCCATCCGGTTTCTTAAGTCTTGCCTCATCGATTTGGCCACGCCCCATCCCACTCAGCCTCCAGTCTC
>gene=chr20_44539579-44539710; species=bosTau
CTAGGCCACGCCCATCGGTTTGGTCCCGCCTCGGTAGGCGGGCCAGGCCTTTATCTTTTCCGGCCCATCCGGTTTCTTAAGTCCAGCCTCGGCGATCGGGCCACGCCCCAATCCACTCAGCCTCCCTTCTC
>gene=chr20_44539579-44539710; species=calJac
CCAGGCCACGCCCATTTGCCTGGTCCCGCCTATGATGGCTTGCTAGGTCTTTATCTTTTCGGCCCCATCCGGTTTTTTAAGTCGTGCCTCATCGGCTTGGCCACGCCCCCTCCCACTCAGCCTCCAGTCTC
>gene=chr20_44539579-44539710; species=canFam
CAAGGC-----------------TCCCGCCTAGGTTGGCCGGCTTGGTCTTTATCTTCTCCGCCCCATCCTGTTTCTTGAGTCCCGCCTTCTCGATTTGGCCCCACCC----ACCCTC----TCAAGTTCC
>gene=chr20_44539579-44539710; species=equCab
CTAGGCCACGCCTACCTGCTTGGTCCCGCCCGTGTTGGCAGGCTTGGCCTTTATCTTTTCGGCCCCATCCTGTTTCTTAAGCTGTAACTCGTCGATTTGGCCACGCCCCATTCCCCTCAGTCTCCAGTCCC
>gene=chr20_44539579-44539710; species=gorGor
CAAGGCCACGCCCATCTGCCTGGTCCCGCCTCTGATGACTGGCTTGGCCTTTATCTTTTCGGCCCCATCCGGTTTCTTAAGTCTTGCCTCATCGATTTGGCCACGC-CCATCCCACTCAGCCTCCAGTCTC
>gene=chr20_44539579-44539710; species=panTro
CAAGGCCACGCCCATCTGCCTGGTCCCGCCTATGATGACTGGCTTGGCCTTTATCTTTTCGGCCCCATCCGGTTTCTTAAGTCTTGCCTCATCGATTTGGCCACGCCCCATCCCACTCAGCCTCCAGTCTC
>gene=chr20_44539579-44539710; species=papHam
CAAAGCCACGCCCATCTGCCCGGTCCCGCCTATGATGGCTGGCTTGGCCTTTATCTTTTCGGCCCCATCCGGTTTCTTAAGTCGTGCCTCATCGATTTGGCCACGCCCCCTCCCACTCAGCTTCCAGTCTC
>gene=chr20_44539579-44539710; species=ponAbe
CAAGGCCACGCCCATCTGCTTGGTCCCGCCTATGATGGCTGGCTTGGCCTTTATCTTTTCGGCCCCATCCGGTTTCTTAAGTCTTGCCTCATCGATTTGGCCATGCCCCATCCCACTCAGCCTCCAGTCTC
>gene=chr20_44539579-44539710; species=rheMac
CAAAGCCACGCCCATCTGCCCGGTCCCGCCTATGATGGCTGGCTTGGCCTTTATCTTTTCGGCCCCATCCGGTTTCTTAAATCGTGCCTCATCGATTTGGCCACGCCCCCTCCCACTCAGCCTCCAGTCTC
>gene=chr20_45343946-45344210; species=hg19
GTTTTCCAGTGGAACCTGTGGGTGGAAGCTGTGAGCCCTTTGGCTGGGTTCCCTTTCGCTGCAAGAGGAACCCAGGAAATGGCAAACAAATCCTGGGCTTTCACCTCGATTGCTTCACATGGCCTGGAAGGACCTTGCTTTCTGGGAAAAAGCCTCAGGAATGAGGGAGGAGGGGCAAAGGGGGGCGAAGACAGAGCAGGATCTGAGCAGCATCTTCCAGGATGTTTACTAGTGGTGAGGAACAGGAAGGACAGGCCAGCCAGG
>gene=chr20_45343946-45344210; species=bosTau
ATTTTCCGGTGGAACCTGTGGACGGTTACCCTGGGTCCTTTGGCTGGGTGCCCATTCACCTCCAGAAGAACCCAGGACATGGCAGAAAAGTTCTGTGTTTGCA-TGGGATTGCCTCACATTGCCTGGACGAACCTTCCCTTCTGGCAGTGAACTCTAGAAACTAGGGAGGTGGAGCAGAAGGGGGTGAC-AAGGGGCAGGACCTGGG------TCCCCAGGGTGTTGGTTGATGGTCATGAAGAGGAAGGACAGGCCAGCCAGG
>gene=chr20_45343946-45344210; species=calJac
GTTTTCCAGTGGAACCTGTGGGAGGAACCTGTGAGTCCTTTGGCTGGGTTCCCTTTCACTGCAGGAGGAGCCCAGGAAATGGCAAACAAATCCTGGGCTTTCACCTCGATTGCTTCACATGGCCTGGAAGGACTCTCCTTTCTGGAAGAAAACCCCAGGAATGAGGGAGGAgaggcaAAGGGGGGCGAAGACAGAGCAGGATCTGAGTAGCATCTTCCAGGATGTTTACCAGTGGTGAGGAACAGGAAGGACAGGCCAGCCAGG
>gene=chr20_45343946-45344210; species=canFam
ATTTTCCAACGAGACCTGTGGACAGTCACTCTGAGCTCCTTGGCTGGGTTCCCTTTCAGCTCCAGA-GAACTGAGGAAATGGCAAACAAATTC--TGTTTTCA-CTTGATTGCCTCACATGGCCTGGAAGTACCTTCCCTTCTGGCAGTAGGCTCCAGGAACCAGGGAGATGGGGCAAAGGGAGGTGAAGACAGGGCAGGACCTTGGTACTGTTTCCTAGGGTGCTCGTTGATGGTCATGAACAGGAGGTTCGGACCAGCCAGG
>gene=chr20_45343946-45344210; species=equCab
TTTTTCCAGCAGAACCTGTGGACAGTCGCTCGGTGCCCCTTGGCTGGGTGCCCTTTCACCTCGAGAGGACCTGAGGAAATGGCAAACAAGTTCTGTGTTTTCA-CTTGATTGCCTCATGTGGCCTGGAAGAACGTT-----------GTAAACTCCAGGAACCGGGGAGGCGGGGCCCGGGGAGGTGAAGACGGGGCAGGACCCGGGCAGCATTTCC-CGGGTGTTTATTGATGGTCATGAGCAGAAAGGACAGGCCAGCCAGG
>gene=chr20_45343946-45344210; species=gorGor
GTTTTCCAGTGGAACCTGTG-GTGGAAGCTGTGAGCCCTTTGGCTGGGTTCCCTTTCGCTGCAAGAGGAACCCAGGAAATGGCAAACAAATCCTGGGCTTTCACCTCGATTGCTTCACATGGCCTGGAAGGACCTTGCTTTCTGGGAGAAAGCCTCAGGAATGAGGGAGGAGGGGCAAAGGGGGGCGAAGACAGAACAGGATCTGAGCAGCATCTTCCAGGATGTTTGCTAGTGGTGAGGAACAGGAAGGACAGGCCAGCCAGG
>gene=chr20_45343946-45344210; species=panTro
GTTTTCCAGTGGAACCTGTGGGTGGAAGCTGTGAGCCCTTTGGCTGGGTTCCCTTTCGCTGCAAGAGGAACCCAGGAAATGGCAAACAAATCCTGGGCTTTCACCTCGATTGCTTCACATGGCCTGGAAGGACCTTGCTTTCTGGGAGAAAGCCTCAGGAATGAGGGAGGAGGGGCAAAGGGGGGCGAAGACAGAGCAGGATCTGAGCAGCATCTTCCAGGATGTTTGCTAGTGGTGAGGAACAGGAAGGACAGGCCAGCCAGG
>gene=chr20_45343946-45344210; species=papHam
GTTTTCCAGCGGAACCTGTGGGTGGAAGCTGTGAACCCTTTGGCTGGGTTCCCTTTTGCTGCAAGAGGAACCCAGGAAATGGCAAACAAATCCTGGGCTTTCACCTCGATTGCTTCACATGGCCTGGAAAGACCTTCCTTTCTGAGAGAAAACCTCAGGAATGAGGGAGGAGGGGCAAA-GGGGGTGAAGACAGAGCAGGATCTGAGCAACATCTTCCAGGATGTTTACTAGTGGTGAGGAACAGGAAGGACAGGCCAGCCAGG
>gene=chr20_45343946-45344210; species=ponAbe
GTTTTCCAGTGGAACCTGTGGGTGGAAGCTGTGAGCCCTTTGGCTGGGTTCCCTTTCGCTGCAAGAGGAACCCAGGAAACGGCAAACAAATCCTGGGCTTTCACCTTGATTGCTTCACATGGCCTGGAAGGACCTTCCTTTCTGGGAGAAAGCCTCAGGAATGAGGGAGGAAGGGCAAAGGGGGGTGAAGACAGAGCAGGATCTGAGCAGCATCTTCCAGGATGTTTACTAGTGGTGAGGAACAGGAAGGACAGGCCAGCCAGG
>gene=chr20_45343946-45344210; species=rheMac
GTTTTCCAGTGGAACCTGTGGGTGGAAGCTGTGAACCCTTTGGCTGGGTTCCCTTTTGCTGCAAGAGGAACCCAGGAAATGGCAAACAAATCCTGGGCTTTCACCTCGATTGCTTCACATGGCCTGGAAAGACCTTCCTTTCTGAGAGAAAACCTCAGGAATGAGGGAGGAGGGGCAAA-GGGGGTGAAGACAGAGCAGGATCTGAGCAACATCTTCCAGGATGTTTACTAGTGGTGAGGAACAGGAAGGACAGGCCAGCCAGG
>gene=chr20_45466710-45466974; species=hg19
GGCACAAGCCTCTGCCTCTTCTTTAAAGTATTTTCCCCTGACTCTGCCTGCTTCCTGCTTTTATGCTCCTCTCTACCTCTTTGTTGCAGGGGGCCCCAGTCAAAAGAGCTCACCTCACCTCTCCtgatagattgcttaatgagtacacatccctcccatccagtaagcacgcccctttgcgaggtaaccctgaagctcctcccctccagaggtgggttctatttccccagccttttgattctgggcttgatcttctgacttgat
>gene=chr20_45466710-45466974; species=bosTau
ATCACAGGCCACTGTCTCTCCTCTGAAGTATTTTCCCTAGACTCTGCCTGCTTCTGGCTTTCCCATCCCTCTCGTGGTTCATTGTTAAATA-------------------------------------------------------------------tccagcaagaataggactctggaccagga--atcctgcctctcctgtccaaatgagcggtctatttctccacccctttgaatctgagcttgactttgtgacttggt
>gene=chr20_45466710-45466974; species=calJac
--CACAAGCCTCTGCCTCTTCTTTAAAGTA-TTTCCCCCGACTCTGCCTGCTTCCTGCTTTTGTGATCCTCTTTACCTCTTTCTTGTGGGAGACTCCAGTCAAACAAGCTCACCTCGCCTCTCCtgatagattgtttaaggagcacacattcctcccatccagtaggcacgcccctttgcgaggtgaccctgaggatcctccctgccccaggtagtttctatt---ccatgcttttgattctaggcttgatcttgtgacttgat
>gene=chr20_45466710-45466974; species=canFam
ATCACAGGCCTCTGCTTCTTCTGTAAAGTATTTTCCCCAGACTCTGCCTGCTTCGGGCCTTCCCATCCCTCTGTAAGTCTTTCTTGCCAAGGGCCCAGGTCAAAAGAGCT-----CACCTCTtgtggttgattgtttaatagccacatgttctttccactcagcacacacatccctttggcatgtaa--ctgctgcttctcacatccaaaggtcagatctatttctttacccctttgaatctgtgcttgaccttgtcacttgat
>gene=chr20_45466710-45466974; species=equCab
ATCACAGGCCTCCGTCTCTTT---AAAATATTTTCCTGAGGCTCTGTCTGCTTCTGGCTTTCCCATCCCTCT----CTCTTTTTTG-CATGGACCCGGGTCAAGAGAGCT------ACCTCTGgtggttgattgtttaatggccgcaaattcctcccatccaggatgcacccgcctttgcaccagga-----ctgcttctcccatccagaggtgcagtctgtttctccaccccctggaatctgggcttgaccctgtggcttgag
>gene=chr20_45466710-45466974; species=gorGor
------------------------------------------------------------------------------------------------------------------------------------------------------------------------------------------------------------------------------------------------------------------------
>gene=chr20_45466710-45466974; species=panTro
GGCACAAGCCTCTGCCTCTTCTTTAAAGTATTTTCCCCTGACTCTGCCTCCTTCCTGCTTTTATGCTCCTCTCTACCTCTTTGTTGCAGGGGGCCCCAGTCAAAAGAGCTCACCTCACCTCTCCtgatagattgcttaatgagtacacatccctcccatccagtaagcacgcccctttgcgaggtaaccctgaagctcctcccctccagaggtgggttctatttccccagtcttttgattctgggcttgatcttctgacttgat
>gene=chr20_45466710-45466974; species=papHam
GTCACAAGCCTCTGCCTCTTCTTTAAAGTATTTTCCCCTGACTCTGTCTGCTTCCTGCTTTTATGTTTCTCTCTACCTCTTTGTTGCAGGGGGCCTCAGTGAAAAGAGCTCACCTCACCTGTCTTGATAGGTTGCTTAATGAGTACCcatccctcccatccagtaggcacgcccctttgcgaggtgaccctgaggctcctcccctccagaggtgggttctgttcctccaaccttttgattctgggcttgatcttgtgacttgat
>gene=chr20_45466710-45466974; species=ponAbe
GGCACAAGCCTCTGCCTTTTCTTTAAAGTATTTTCCCCTGACTCTGCCTGCTTCCTGCTTTTATGTTCCTCTCTACCTCTTTGTTGCAGGGGACCCCAGTCAAAAGAGCTCACCTCACCTCTCCtgatagattgcttaatgagtacacatccctcccatccagtaagcacgcccctttgcgaggtgaccctgaggctcctaccctccagaggtgggttctatttccccaaacttttgattctgggcttgatcttctgacttgat
>gene=chr20_45466710-45466974; species=rheMac
GTCACAAGCCTCTGCCTCTTCTTTAAAGTATTTTCCCCTGACTCTGCCTGCTTCCTGCTTTTATGTTTCTCTCTACCTCTTTGTTGCAGGGGGCCCCAGTGAAAAGAGCTCACCTCACCTGTCTtgatagattgcttaatgagtacacatccctcccatccagtaggcacgcccctttgcgaggtgaccctgaggctcctcccctccagaggtgggttctgttcctccaacccttcgattctgggcttgatcttgtgacttgat
>gene=chr20_45599965-45600229; species=hg19
ttcctcatccttaaggtgctgctcttttcctcattgtccaagatggcactccatcacatgacgttctatccaataggaatgggaaaaagaggaaggtccaccccattcctttaaggacctaacctacatgttacttgcatcacttttgattccaccctagtgactgcgcttagtcacatgaccacagcctaactgcaagggaacctgggaaatgtagtctttattctgggtagctgagtgccctgctaagaatcagttgtttgt
>gene=chr20_45599965-45600229; species=bosTau
tatgtcatccttaacatgctgcccttttccttgtggcccgagatgact--CTATCACATTGAAACCTagcaaggaagaatggcataaaaggggagcttcaccccactttttaaaggacctt--taaagtgttgcatgcatcacttttgattccatcc---cgaccatatttagtctca--accacagcctcaccacaaggaaagctgggatat-------tcattct-ggtgcctgtatgccgtgcctggaatcaattccttgt
>gene=chr20_45599965-45600229; species=calJac
ttcctcattctctaagtgctgcccttttccttattgtctaagatggcactccaccacatgacattctatccagtaggaatgggaaaaagaggaaggtccaccccattcctttcaggacctaagctacatgttgctaacatcacttttgattccatcctattgactgtgcttagtcacatgaccacagcctaactgcaaaggaacctgggaaatgtagtc--tattccgggtagctgagtgccctgctaagaatcagttgtatgc
>gene=chr20_45599965-45600229; species=canFam
----------------------------------------------------------------------------------------------------CCTGACACCTTTAAGGATGTGAC------------TGACCTGcttttgactccatccaggtgactgtacttaggcacctggtcacagtctagccgcagaggaggctgggaaat-------tctctctgggtggctgtgtgccctgctaagaatcaattctttgt
>gene=chr20_45599965-45600229; species=equCab
cacatcatccttaaagggccgccctatcccttgtggtccaagatggctccccatcacgccgcattctagcgagtaggaatgg--gggaagggggagttcacctg----ctttaaggacatgacctgagtgtcgaatgcatcactttcgattccatcc---tgactaggtttagtcacatgaccacaacctaactgcaagggaagctgggaaat-------tctttctgggcgg-tgcatgccctgtgaaggatcaattccttgt
>gene=chr20_45599965-45600229; species=gorGor
ttcgtcatccttaaggtgctgctcttttcctcattgtccaagatggcactccatcacatgacgttctatccaataggaatgggaaaaagaggaaggtccaccccattcctttaaggacctaacctacatgttacttgcatcacttttgattccaccgtagtgactgcgcttagtcacatgaccacagcctaactgcaagggaacctgggaaatgtagtctttattctgggtagctgagtgccctgctaagaatcagttgtttgt
>gene=chr20_45599965-45600229; species=panTro
ttcctcatccttaaggtgctgctcttttcctcattgtccaagatggcactccatcacatgacgttctatccaataggaatgggaaaaagaggaaggtccaccccattcctttaaggacctaacctacatgttacttgcatcacttttgattccaccctagtgactgcgcttagtcacatgaccacagcctaactgcaagggaacctgggaaatgtagtctttattctgggtagctgagtgccctgctaagaatcagttgtttgt
>gene=chr20_45599965-45600229; species=papHam
ttcctcatccttaaggtgctgctcttttcctcattgtccaagatg--actccatcacatgacattctatccaataggaatgggaaaaagaggaaggtccaccccattcctttaaggacctaacctacatgttacttgcatcacttttgattccaccctagtgactgtacttagtcacacgaccagagcctaactgcaagggaacctgggaaatgtagtctttattctgggtggctgagtgccctgctaagaatcagttgtttgt
>gene=chr20_45599965-45600229; species=ponAbe
ttcctcatccttaaggtgctgctcttttcctcattgtccaagatggcactccatcacatgacattctatccaataggaatgggaaaaagaggaaggtccaccccattcctttaagaacctaacctacatgttacttgcatcacttttgattccaccctagtgactatgcttagtcacatgaccacagcctaactgcaagggaacctgggaaatgtagtctttattctgagtggctgagtgccctgctaagaatcagttgtttgt
>gene=chr20_45599965-45600229; species=rheMac
ttcctcatccttaaggtgctgctcttttcctcattgtccaagatg--actccatcacatgacattctatccaataggaatgggaaaaagaggaaggtccaccccattcctttaagaacctaacctacatgttacttgcatcacttttgattccaccctagtgactgtacttagtcacacgaccacagcctaactgcaagggaacctgggaaatgtagtctttattctgggtggctgagtgccctgctaagaatcagttgtttgt
>gene=chr20_45627495-45627759; species=hg19
ACACAATTGCCAAAGGAAAATCTCTTTGCACTTACAAATGCCTGTTTCTCGCTTGCACAGTCTTCCTGAGGTTGCTGGGGTGGGAAAGGGAGAGTATTTACAGGTCTGCGTAGTGGGGGAGGGGAACCTGTCTGCTGGGGAAGGCAGGTTGCTCAATTCAGAGGAACTGGGTGGAAGCTTGAAAAGGAGCTGGGTGAGGCAAACATGCAAATCATGCCATGGAGATTGGCAGAAAAGACGCTTGCCTCCAATTTATGGAATGCC
>gene=chr20_45627495-45627759; species=bosTau
ACATCATTGCAGAAGGAAAATCTCATAGCACTGACGAAGGCCTGTTACTGGCTTGTGCAGTCTTCCTGGGGTTGTTGGGGCGGAAGAGGGAGAGGA-TAGGAGGTTTGCACGGCCGGAGAAGGAGACGGGCCCGGTGGGGAGGGCAGAGCATGCGGTTCAGAGGAAAGG-------------AGGAGGCTGGTGCCGCGTGAACCCGCAAACCAGGGCGCAGAGGTTGCATGGGAAGATGCTTTCTTCACATTCCTAGAATGCC
>gene=chr20_45627495-45627759; species=calJac
ACACAATTGCCGAAGGAAAATCTCTTTGCACTTATAAATGCCTGTTCCTCGCTTG--CAGTCTTCCTGGGGTTGCTGGGGTGGGAAAGGGAGGGTA-TTGCAGGTCTGTATACTAGGGGAGGGGGACCTGTCTGCTGAGGAAGAGAGGCTGCTCAGTTCAGAGGAGCTGGGTGGAAGCTTGAAAGGGAGCTGGGTGAGGCAAACATGCAAATCATGCCATGGAGACTGGCGGAAAAGACGCTTACCTCCAATTTATGGAATGCC
>gene=chr20_45627495-45627759; species=canFam
CTACAGTTGCAGAAGGGACAGCTTT-------TACGAAGACCCATCTCTCACTTGCACAGTCGTCCGAGGTTTGCTGGGGCGGGAAGGGGAGAGAC-TTGTAGGTTCGCACAGCAGGAGAGGGAGACCTGCCCACTGGGGAAGGCGGGTTGTTCAATTCAGCG---CAG-------------AGGAGGCTGGAGTGCGGCAAACATGCAAATCACGGCGTGGAGGC---TGGGGCAGAAAGACGCTTCACATTTACA-------
>gene=chr20_45627495-45627759; species=equCab
ACGCAATTGCAAAAGGAAATGCTCCT-----TGACGAATGCCTGTTTCTCGCCTGCACAGTCCTCCCGGGGCCACTGGGGTGGGAAAGGGAGACTG-TTCTGGGTCTGCACCGCAGGAGAGGGAGACCTGCCCAGT-GGGAAGGCATGCTGCTCGATGCCGAGGAACTG-------------AGGAAGCCGGCGTG-AGCACATATGCAAATCGTGGCACGGAGGCTGTTGGGGGAGAAATG-GCTTCAAACGTGTAGGATGCC
>gene=chr20_45627495-45627759; species=gorGor
ACACAATTGCCAAAGGAAAATCTCTTTGCACTTACAAATGCCTGTTTCTCGCTTGCACAGTCTTCCTGAGGTTGCTGGGGTGGGAAAGGGAGAGTATTTACAGGTCTGTGTAGTGGGGGAGGGGAGCCTGTCTGCTGGGGAAGGCAGGTTGCTCAATGCAGAGGAACTGGGTGGAAGCTTGAAAAGGAGCTGGGTGAGGCAAACATGCAAATCATGCCATGGAGATTGGCAGAAAAGACGCTTGCCTCCAATTTATGGAATGCC
>gene=chr20_45627495-45627759; species=panTro
ACACAATTGCCAAAGGAAAATCCCTTTGCACTTACAAATGCCTGTTTCTCGCTTGCACAGTCTTCCTGAGGTTGCTGGGGTGGGAAAGGGAGAGTATTTACAGGTCTGCGTAGTGGGGGAGGGGAACCTGTCTGCTGGGGAAGGCAGGTTGCTCAATTCAGAGGAACTGGGTGGAAGCTTGAAAAGGAGCTGGGTGAGGCAAACATGCAAATCATGCCATGGAGATTGGCAGAAAAGACGCTTGCCTCCAATTTATGGAATGCC
>gene=chr20_45627495-45627759; species=papHam
ACACAATTGCCAGAGGAAAATCTCTTTGCACTTCCAAATGCCTGTTTCTCGCTTTCACAGTCTTCCTGAGGTTGCTGGGGTGGGAAAGGGAGAGTA-TTACAGGTCTGCGTAGTGGGGGAGGGGAACCTGTCTGCTGGGGAAGGCAGGTTGCTCAATTCAGAGGAACTGGGTGGAAGCTTGAAAAGGAGCTGGGCGAGGCAAACATGCAAATCATGCCATGGAGATTGGCAGAAAAGACGCTTGCCTCCGATTTATGGAATGCC
>gene=chr20_45627495-45627759; species=ponAbe
ACACAGTTGCCAAAGGAAAATCTCTTTGCACTTACAAATGCCTGTTTCTCGCTTGCACAGTCTTCCTGAGGTTGCTGGGGTGGGAAAGGGAGAGTA-TTACAGGTCTGCATAGTGGGGGAGGGGAACCTGTCCGCTGGGGAAGGCAGGTTGTTCAATTCAGAGGAACTGGGTGGAAGCTTGAAAAGGAGCTGGGTGAGGCAAACATGCAAATCATGCCATGGAGATTGGCAGAAAAGACGCTTGCCTCCAATTTATGGAATGCC
>gene=chr20_45627495-45627759; species=rheMac
ACACAATTGCCAGAGGAAAATCTCTTTGCACTTCCAAATGCCTGTTTCTCGCTTTCACAGTCTTCCTGAGGTTGCTGGGGTGGGAAAGGGAGAGTA-TTACAGGTCTGCGTAGTTGGGGAGGGGAACCTGTCTGCTGGGGAAGGCAGGTTGCTCAATTCAGAGGAACTGGGTGGAAGCTTGAAAAGGAGCTGGGCGAGGCAAACATGCAAATCATGCCATGGAGATTGGCAGAAAAGACGCTTGCCTCCAATTTATGGAATGCC
>gene=chr20_45825018-45825282; species=hg19
cagaatgtttttgaggtgtacccatgttgtggcacggacctgtggttcattctGGCAAGAGGAGAATTCGCGTTAAAAACGATGGACCATTTTTCCCTAATATTTTGAGCCCCATGATGCAAGCTCAGCGCCCGAGAAGCTGTGCTCATCTGCAACCACCAGGGGGCAGTGCGGCCCCACAGCTGACCCAGCCGCCCGCAGGTGCCACTTGAAGTGGGACCCGGAAAGAGCAATAACGCAAGCCTTCCGAGAAAGGATTCTCAA
>gene=chr20_45825018-45825282; species=bosTau
CAC-----------------------ATGTCGTCCGGATGGACAGTCCATTCTGGATAAGGGAAAATCTGGGTTGAGCGCGCT-TGCGGTTCT-CCCCAGCGCCCGCAGCCCCAGGCTGCCGGCTCAGCACCCGCTACGCTGTGCTCGCCAGTGACCACCAGAGGGCAGTGCGAGCCCGCCATTGGCCCAACTGCCCGCAGGTGCCACCCAAAGTTAGGCCTGGA------AA-----------TACACTGCAAGGATTCCAGA
>gene=chr20_45825018-45825282; species=calJac
cagaatgtttttgagatgtacccatgttcttgcacgggcctgtggctcattcTGGGAACAGGAGAATTTGCGTTTAAAACACTGGAGCATTTTTCCCGAATATTTTAAGCCCCATGATGCAAGCTCAGCGCCCGAGAAGCTGTGCTCCCCTGCAACCACCAGGGGGCAGTGCGGCCCCACAGCTGGCCCAGCCGCCCGCAGGTGCCACTTGAAGTCGGACCAGGAAACAGCAACAGCGCAAGGCTTCCGAGGACAGATTCCAAA
>gene=chr20_45825018-45825282; species=canFam
-------------------------------------------------------------------------------------------------------------GCCCCACATGCCCACTCAGTGCTGGCAGAGCTATGCCCACCGGTGACCACCAGAGGGCAGTGCGACCCCACAGCTGGGCCACCCGCAGGCAGGTGCCACCCGAAGTCCGGCCTGGA------AACCATGCAGGGCCACCTTGAAAGGATCCAGAA
>gene=chr20_45825018-45825282; species=equCab
cctgacgtttccgaggtgcccca-ggtcg-tgcatgggtacatggttcattcCGGGC--AGGAGAA-CTGAGTTGAGAACAGG----CACCCTTTCCCAGTGCCTTTGGCCCCGGGATGCCAGCTCAACACCGGCGAATCTGTGCATACCAGTGACCACCAGAGGGCAGTGTGACCCCGGAGCTGGCC----------CAGGCTCAAC----AG---GGCCTGGA------AACCACCTGGGGTCGCCTTGAAAGAATTCC-AA
>gene=chr20_45825018-45825282; species=gorGor
cagaatgtttttgaggtgtacccatgttgttgcacggacctgtggttcattctGGCAAGAGGAAAATTCGCGTTAAAAACGATGGACCATTTTTCCTTAATATTTTGAGCCCCATGATGCAAGCTCAGCGCCCGAGAAGCTGTGCTCATCTGCAACCACCAGGGGGCAGTGCGGCCCCACAGCTGACCCAGCCGCCCGCAGGTGCCACTTGAAGTGGGACCCGGAAAGAGCAATAACGCAAGCCTTCCGAGAAAGGATTCCCAA
>gene=chr20_45825018-45825282; species=panTro
cagaatgtttttgaggtgtacccatgttgtggcacggacctgtggttcattcTGGCAAGAGGAGAATTCGCGTTAAAAACGATGGACCATTTTTCCCTAATATTTTGAGCCCCATGATGCAAGCTCAGCGCCCGAGAAGCTGTGCTCATCTGCAACCACCAGGGGGCAGTGCGGCCTCACAGCTGACCCAGCCGCCCGCAGGTGCCACTTGAAGTGGGACCCGGAAAGAGCAATAACGCAAGCCTTCCGAGAAAGGATTCCCAA
>gene=chr20_45825018-45825282; species=papHam
cagaatgtttttgtgatgtactcctgttgttg---------------catTCTGGGAAGAGGAGAATTCGCGTTAAAAACGCTGGACCATTTTTCCCTAATATTTTGAGCCCCATGATGCAAGCTCGGCGCCCGAGAAGCTGTGCTCATCTGCAACCACCAGAGGGCAGTGCGGCTCCACAGCTGGCCCAGCCGCCCGCAGGTGCCACCTGAAGTGGGACCAGGAAGGAGGAATAACGCAGGCCTTCCGAGAAAGGATTCCGAA
>gene=chr20_45825018-45825282; species=ponAbe
cagaatgtttttgagatgtacccatgttgttgcacggacct---gttcattcTGGGAAAAGGAGAATTCGCGTTAAAAACGCTGGACCATTTTTCCCTAATATTTTGAGCCCCGTGATGCAAGCTCAGCGTCCGAGAAGCTGTGCTCATCTGCAACCACCAGGGGGCAGTGCGGCCCCGCAGCTGGCCCAGCCGCCCGCAGGTGCCGCTTGAAGTGGGACCGGGAAAGAGAAATAACGCAAGTCTTCTGAGAAAGGATTCCCAA
>gene=chr20_45825018-45825282; species=rheMac
cagaatgtttttgtgatgtactcctgttgttg---------------catTCTGGGAAGAGGATAATTCGCGTTAAAAACGCTGGACCATTTTTCCCCAATATTTTGAGCCTTATGATGCAAGCTCGGCGCCCGAGAAGCTGTGCTCATCTTCAACCACCAGAGGGCAGTGCGGCTCCACAGCTGGCCCAGCAGCCCGCAGGTGCCACCTGAAGTGGGACCAGGAAGGAGGAATAACGCAAGCCTTCCGAGAAAGGATTCCGAA
>gene=chr20_46057564-46057828; species=hg19
aaaattctccccctccctgcattaagaaccactgATgtacccagtgcctggttaatacagcagcacaaaggcccagccccctgacctcagtttggagtatctctgagggccatctcaggctttgttgagattgcatcataaattcctctctttacccaatcctccttccctctccccatcataggtgttgttttccagagcattctccaataaatattctggtgcaaatctccctcccagagactgttccttggggCCACTGAC
>gene=chr20_46057564-46057828; species=bosTau
GGGATTGTCCCC-TCCCTGCATCATGGACCACAGctgtatccaatgcctgcttgatgcaagggtccaaagggctggc-ccccagccgcaattcggaacatcactgagggttattccagcattccctgtaattgtctcgtagatttcttcctctgccccatcccgcttccctcaccccttcatagctgtt-ttttcaggaacatcccctggtaaacgttccactgctaatcgccctctcagggactgttccctagggcagcccat
>gene=chr20_46057564-46057828; species=calJac
aaaattctcccc-gctctgcgttaagaaccgctgATgtatccaatgcctggctaatacaggagcacaaagacccggccccctgacctcagtttggaatgcctctcagggccatctcagcctttgctgagatt-catcataaagccctctctctgcccaatcctccttccctcgccccatcatagatgttgttttctagagcactctccaataaatattctggtgtaactctccttcctggagcctgttccttgggggcactgac
>gene=chr20_46057564-46057828; species=canFam
aaaactgccccgttccctgcgtcaggaaccactgCTGGatccaatgcccggttgaggccgggatacaaagg--------cccagcctcacttcagaacatatctgagtgccatcccagctttcactgcaatcgcctcttaaatttctccctc--tgcaaccctgctcccctcaccccttcacaggta---tttgcaagagctcttcccagtaaacagtctactccaaatctcccttccagaatccattccctgtggCGATGGGT
>gene=chr20_46057564-46057828; species=equCab
aaaattctccccgtccctgccttaagaaccagtgctgtatccaat-----gttgctgcaggggtaccaagggccagc-ccccagcctcaattcagaacatctccgagggccatcccagcgtccgttgcaattgcatcgcaggtttctccacg--gccgatcctgcttccctcgccccttcacgggcggcctttccaagagctctccccagt-atcattcaagtgcaagtgtccctcccagagtctgtcccgtggGGC-AACGCT
>gene=chr20_46057564-46057828; species=gorGor
aaaattctccccctccctgcattaagaaccactgATgtacccagtgcctggttaatacagcagcacaaaggcccagccccctgacctcagtttggagtatctctgagggccatctcagcctttgttgagattgcatcataaattcctctctttgcccaatcctccttccctctccccatcataggtgttgttttccagagcattctccaataaatattctggtgcaaatctccctcccagagactgtt----------------
>gene=chr20_46057564-46057828; species=panTro
aaaattctccccctccctgcattaagaaccactgATGTacccagtgcctggttaatacagcagcacaaaggcccagccccctgacctcagtttggagtatctctgagggccatctcagcctttgttgagattgcatcataaattcctctctttgcccaatcctccttccctctccccatcataggtgttgttttccagagcattctccaataaatattctggtgcaaatctccctcccagagactgttccttggggCCACTGAC
>gene=chr20_46057564-46057828; species=papHam
aaaattctccccctccctgcattaggaaccactgATgtatccagtgcctggttaatacaggagcacaaaggcccagccccctga-ctcagtttggaatatctctgagggccatctcagccttcgttgagattgcatcacaaattcctctc--tgcccaatcctccttccctcgtcccatcataggtgttgttttccagagcactctccaataaatattctagtgcaaatctccctcccagagactgtttcgtgggaccactgac
>gene=chr20_46057564-46057828; species=ponAbe
aaaattctccccttctctgcattaagaaccactgATATatccagtgcctggttaatacagtagcacaaaggcccagccccctgacctcagtttggagtatctctgagggccatctcagccttcgctgagattgcatcataaattcctctctttgcccaatcctccttccctctccccatcatagatgttgttttccagagcattctccaataaatattctggtgcaaatctccctcccagagactgttccttggggCCACTGAC
>gene=chr20_46057564-46057828; species=rheMac
------------------------------------------------------------------------------------------------------------------------------------------------------------------------------------------------------------------------------------------------------------------------
>gene=chr20_47835768-47836032; species=hg19
TTACCTAAAAAGCTCCGCCCCTTGATGGCGTCACACGAAACCAACCACGCCCCATATTGCCGCATGCGCACTCTTAAGAGGTCGAACGGGGAGGGCGGCAGGGGCTCTGGAACGGAAGTGACGCATGGTACTTGCGCAAAGACGACGAGGAGGCTGCGAAAAGTTAAGGGCCGGACCGCAGGCTGTGCTCGCTTCCGGAAGTGGCTTCTGCGACAACATGCTTGCGGACCTCGGCTTAATCGGAACCATAGGCGAGGATGACGA
>gene=chr20_47835768-47836032; species=bosTau
--ATTT---------CGATTCTTCATTTCGTCACGC-AAAG----CACG-----------CATGCGCGCTCCC-AGAGGGT---GGGGGGGCGC-CGGCGGAGGGCGCCGAGGGGAAGTGACGTC-AGCACGTTCGCAGTGACGACGCGAGGGGCGCGGAAGTGTGCGAGTCGGCCGGCGCACCGCGCTGCTTTCCGGAAGTGGCTGCCGAGGCACCATGCTCTCGGAGCTGGGCTTCATCCGGACCATAGGCGAAGATGAGGA
>gene=chr20_47835768-47836032; species=calJac
TTCCCTATAAAGTCCCGCCCCTTGATGTCGTCACACGAAAC----CACGCCCCAGATTGTCGCCTGCGCACTCTTAAGAGGTCGCAACGGGAGAACAGGAGGGGCTCTCTAACGGAAGTGACGCATGGCACATGCGCAGTGACGACGAGGAGGTTGCGAAAAGTTAAGGGCCGGACTGCAAGCTGTGCTCGCTTCCGGAAGTTGCTTCTGCGACAACATGCTTGCGGAGCTCGGCTTAATCGGCACCATAGGCGAGGATGACGA
>gene=chr20_47835768-47836032; species=canFam
--AC----------------------TCCATCACTCGAAAC----CACCTCCCAACTTGCCGCATGCGCACTC---GGCGCTgggggagggagagCCGCAGGTT-CCCCAAGCGGAAGTGACGCT-GGCACATGCGCAGTGACGACGAGGAGGCCGTCGGAAAGTAAGGGCCGGGCTGCGCGC-GAGCTGCTTCCCGGAAGTGGC-GCTGCGGCAGCATGCTCGAGGAGCTGGGGTTGATCGGGACCATAGGCGAAGATGACGA
>gene=chr20_47835768-47836032; species=equCab
----------------------------------------------------------------------------------------------------------------------------------------------------------------------------------------------------------------------------------------------ATCCCGACCATAGGCGAGGATGACGA
>gene=chr20_47835768-47836032; species=gorGor
TTACCT-AAAAGCTCCGCCCCTTGATGGCGTCACACGAAACCAACCACGCCCCATATTGCCGCATGCGCACTCTTAAGAGGTCGAACGGGGAGG-CGGCAGGGGCTCTGGAACGGAAGTGACGCATGGTACTTGCGCAAAGACGACGAGGAGGCTGCGAAAAGTTAAGGGCCGGACCGCACGCTGTGCTCGCTTCCGGAAGTGGCTTCTGCGACAACATGCTTGCGGACCTCGGCTTAATCGGGACCATAGGCGAGGATGACGA
>gene=chr20_47835768-47836032; species=panTro
TTACCTAAAAAGCTCCGCCCCTTGATGGCGTCACACGAAACCAACCACGCCCCATATTGCCGCATGCGCACTCTTAAGAGGTCGAACGGGGAGGGCGGCAGGGGCTCTGGAACGGAAGTGACGCATGGTACTTGCGCAAAGACGACGAGGAGGCTGCGAAAAGTTAAGGGCCGGACCGCACGCTGTGCTCGCTTCCGGAAGTGGCTTCTGCGACAACATGCTTGCGGACCTCGGCTTAATCGGGACCATAGGCGAGGATGACGA
>gene=chr20_47835768-47836032; species=papHam
TTACTGAAAAAGCCCCTCCCCTTGATGTCGTCATACGAAAC----TACGCCCCAGATTGCCGCATGCGCACTCTTAAGAGGTCGAACGGGAAGAGGGGCAGGGCCTCTCGAACGGAAGTGACGCATGGTACATGCGCAATGATGACGAGGAGGTGGCCAAAAGTCAAGGGCTGGTCCGCACGCTGTGCTCGCTTCCGGAAGTGGCTTCTGCGACAGCATGCTTGCAGACCTCGGCTTAATCGGGACCATAGGCGAGGATGACGA
>gene=chr20_47835768-47836032; species=ponAbe
TTACCTAAAAAGCCCCGCCCCTTGATGTCGTCACACGAAACCAAACACGCCCCATATTACCGCATGCGCACTCTTAAGAGGTCGAACGGGGAGGCCGGCAGGGGCTCTGGAACGGAAGTGACGCATAGTACTTCCGCAAGGACAACGAGAAGGCTGCGAAAAGTTAAGGGCCGGACTGCACGCTGTGCTCGCTTCCGGAAGTGGCTTCTGCGACAACATGCTTGCGGACCTCGGCTTAATCGGGACCATAGGCGAGGATGACGA
>gene=chr20_47835768-47836032; species=rheMac
TTACCGAAAAATCCCCTCCCCTTGATGTCGTCATACGAAAC----TACGCCCCAGATTGCCGCATGCGCACTCTTAAGAGGTCGAACGGGGAGATGGGCAGGGGCTCTCGAACGGAAGTGACGCATGGTACATGCGCAATGACGACGAGGAGGTGGTAAAAAGTCAAGTGCTGGCCCGCACGCTGTGCTCGCTTCCGGAAGTGGCTTCTGCGACAACATGCTTGCAGACCTCGGCTTAATCGGGACCATAGGCGAGGATGACGA
>gene=chr20_48064434-48064698; species=hg19
tagcctcagtgtcccccttgtgtaaaatgatagctcgggacaggagatgtctggaaagccctttcagAGCCTCAGCGCTAGAGTCGCTGGTGATCCTCAATGCTTGATTGCATCATTCCCAGCATGCAGGGGcccttcccaaccactccgtggggatccctgtggttctgaggaagctgaccctgccccctgccccagggataagccagtcagcacatggcatcccccagctagagagcttgctgagtggggcatgtgattcaa
>gene=chr20_48064434-48064698; species=bosTau
gagcctcagtttccgctt-gtgt-aaacgatagtgaaggacaa---atgtcctgagaactctttcatcctttcatcactagagtctctggtAATCTTCAGCCTCTTATTGCATCATTCCCAGCATGCTTTTTTCCCTTCCAACCTCTTCCTGGAGAtccatttgggcctcaggaggctgactccactcctg-ccccagggataagccaatca---------------taaccactgagattgctgagtgtgacatgtgacttaa
>gene=chr20_48064434-48064698; species=calJac
gagcctcagtggtccccttgtgaaaaatgatagctctggacaggagatgtccagagagccctttcagAGCCTCAGTGCTAGAGTCCCTGGTGATCTTCAACACTCGATTGCATCATTCCCAGCATGTAGGTGCCCTTCCCAACTACCCTCTAAGGATCCCTGTGGTTCTGAGGAAGCTGATACTGCCTCCtgccccagggataagccagtcagcacatggcatcctccagctagagagcttgctgagtggggcatgtgactcaa
>gene=chr20_48064434-48064698; species=canFam
GAGCCT--GTTTCCCCCTCGCGTTAAGTGACAATGAAg--------ACGTCCTGAGAGCTCTTCCATCACTTCATCACCAGAGAGTCTGGGAATTTTA----------------ACTCCCAGCATGCAATGGTCTC------------CCGGGGGAGCCAGTCGGTCTGGACAGATCTGATTCCATCTCC-------AGAATAAgccaatcagcgcattgcatcccccagccatagtgattggtgagtggagcacgtgacttaa
>gene=chr20_48064434-48064698; species=equCab
gtgcctcagtttcccccttctgtacaatgatagtgaaggatgagagacgtcctgagcgcccttctatcatttcaCCACCAGAGCCTCTGGTGATGTTAAACATCTGATCGCATCATTTCCAGCATGCATTTTCCCCTTCCAGCCACT-CCTGGGGATCCGTAGGGTCATGAGGAAGCTGACTCCACCCCCT-GCCCAGGGATAAGCCAATCAGCACATCACATTCTCTCACCAGAGAGATTGCTGAGTGGGGCATGTGGCTTCA
>gene=chr20_48064434-48064698; species=gorGor
tagcctcagtgtcccccttgtgtaaaatgatagctcgggacaggagatgtctggagagccctttcagAGCCTCAGCGCTAGAGTCGCTGGTAATCTTCAATGCTC-ATTGCATCATTCCCAGCATGCAGGTGcccttcccaaccactccctggggatccctgtggttctgaggaagctgaccctgccccctgccccagggataagccagtcagcacatggcatcccccagctagagagcttgctgagtggggc-tgtgattcaa
>gene=chr20_48064434-48064698; species=panTro
tagcctcagtgtcccccttgtgtaaaatgatagctcgggacaggagatgtctggagagccctttcagAGCCTCAGCGCCAGAGTCGCTGGTGATCCTCAATGCTTGATTGCATCATTCCCAGCATGCAGGTGcccttcccaaccactccgtggggatccctgtggttctgaggaagctgaccctgccccctgccccagggataagccagtcagcacatggcatcccccagctagagagcttgctgagtggggcatgtgattcaa
>gene=chr20_48064434-48064698; species=papHam
gagcctcagtgt-ccccttgtgtaaaacgatagctctggacaggaaatgttcagagagccctttcagAGCCTCAGGTCTAGAGTCCCTGGTGATCTTCAACACTTGATTGCATCATTCCCAGCATGCAGGTGccctccccaactactccctggggatccctgtggttctgaggaagctgaccctgtcccctgccccagggataagccagtcagcacatggcatcccccagctagagagcttgctgagtggggcatgtgattcaa
>gene=chr20_48064434-48064698; species=ponAbe
gagcctcagcgtcccccttgtgtaaaatcatagttctggacaggaggtgtctggagagccctttcagAGCCTCAGCGCTAGAGTCCCTGGTGATCTTCAACGCTTGATTGCATCATTCCCAGCATGCAGGTGCCCTTCCCAACTATTCCCTGGGGAtccctgtggttctgaggaagttgaccctgccctctgccccagggataagccagtcagcacatggcatcccccagctagagagcttgctgagtggggcatgtgattcaa
>gene=chr20_48064434-48064698; species=rheMac
gagcctcagtgtcccccttgtgtaaaacaatagctctggacaggagatgttcagacagccctttcagAGCCTCAGGTCTAGAGTCCCTGGTGATCTTCAACACTTGATTGCATCATTCCCAGCATGGAAGTGCCCTCCCCAACTACTCCCTGGGGATTCCTGTGG---------------------------------------------------------------------------------------------------
>gene=chr20_48125225-48125489; species=hg19
tcaagacattttactgccatctctgagaaaattgtcctaaATAGACCAactttgcaagaacaagcactctctactgccatcttctgggaaaactgtcataataactattcgcagctgccatgcctatgatgtaatcagtgcccccATAAATGTGGAGGCAGCCCTACGGGGGATGTCAACGGTTGCTGCCTCCCTGCCTCATCTTACCAATGCCCATGTTCGTAAGGGTCAGGAGAATATCTTATGACTCTTTTCCCACCACTA
>gene=chr20_48125225-48125489; species=bosTau
TCCAGACA---------------------------------------------------------------------------CTG-GAATGCTGTCCTGACACGCACACGG----ACCGTGTG-CGGGTGCCATCAGTGGGCCCGTAGAAGGGGTGGCAGCCCAACC--CCGCGCGGACTG----GTTCCACCAGCTGGATCTTACCACTGCCTGTGTTAGGTAAGGGCAGC-CT-GATCCTACTCCTCTGGCCCTAGCACCG
>gene=chr20_48125225-48125489; species=calJac
tcaagacattttactgccatctctgagaacactgtcct--------------------aacaaCTGCTctctactgccatcttctgggaaaactgtcataataaatattcaaagctgccatgcctatgatgtaatcagtgcccccACAAATGTGGAGCCAGCCCTAC---AGATGTCAGCGGTTGCTGCCTGTCTGCCTCATCTTACCACTGCCTGTGTTCATAAGGGTCA-GAGAATATCTTATGACTCTTTTCCCACCATGA
>gene=chr20_48125225-48125489; species=canFam
ccaagacctctcactgccgcctgtgggaaa------------------------------------------actgtcCTCTGCGG-GAAAACTGTCCTGACGAGCATATGA----GCCACGTGCCAGATGTAATCAGGGTGCCAGCATATGTGGTGGCAGCCCCACC--TGATGTGACCTGTTCCTGCCTGCCTGCCTGATCTTACCACTGCCTGTGTCTGT-AGGGTTAGGACTGCATCCGACCAGCGACACCCCTCCACCA
>gene=chr20_48125225-48125489; species=equCab
ccaagacattttactgccctctgtgggggaactgttat-aataTGCAGactttgccagaacaagcactct--actgccatcttctg-gaaagctgatctaataagcgtgcaa----accacgtgcatgacgtggtcagtgtgcctgtaagtgcagtggcagcctC-CC--TGACGTTGACTGTGCCTGCCCAGCTTCCTGGTCTTACCACCACCTGTGTCAATAAGGGTCAGGGCTGCATCCTGCT-----TGTCCCACCACCT
>gene=chr20_48125225-48125489; species=gorGor
tcaaaacattttactgcca--tctgagaaaattgtcctaaATAGACCAactttgcaagaacaagcactctctactgccatcttctgggaaaactgtcataataactatttgcagctgccatgcctatgatgtaatcagtgcccccATAAATGTGGAGGCAGCCCTACGGGGGATGTCAACGGTTGCTGCCTCCCTGCCTCATCTTACCAATGCCCATGTTCGTAAGGGTCAGGAGAATATCTTATGACTCTTTTCCCACCACTA
>gene=chr20_48125225-48125489; species=panTro
tcaagacattttactgccatctctgagaaaattgtcctaaATAGACCAactttgcaagaacaagcactctctactgccatcttctgggaaaactgtcataataactattcgcagctgccatgcctatgatgtaatcagtgcccccATAAATGTGGAGGCAGCCCTACGGGGGATGTCAACGGTTGCTGCCTCCCTGCCTCATCTTACCAATGCCCATGTTCGTAAGGGTCAGGAGAATATCTTATGACTCTTTTCCCACCACTA
>gene=chr20_48125225-48125489; species=papHam
tcaagacattttactgccatctccgagaaaattgtcctaaATAGACCAACTTTGCAAGAACAAGTGCTctctaccgccatcttctgagaaaactgtcgtactaaacatttgaagctgccatgcctatgatgtaatcagtgcccccATAAACATGGAGCCAGCCCTAC---GGATGTCAACGGTTGCTGCCTCCCTGCCTCATCTTA-CAATGCCCATGTTCGTAAGGGTCAGGAGAATATCTCATAACTCTTTTCCCACCACTA
>gene=chr20_48125225-48125489; species=ponAbe
tcaagacattttactgtcatctctgagaagattgtcctaaATAGACCAGctttgcaagaacaagcactctctactgccatcttctgggaaaactgtcacaataactattcgcagctgccatgcctatgatgtaatcagtgcccccATAAATGTGGAGCCAGCCCTACGGGGGATGTCAACGGTTGCTGCCTCCCTGCCTCATCTTACCAATGCCCATGTTCGTAAGGGACAGGAGAATATCTTATGACTCTTTT-CCACCACTA
>gene=chr20_48125225-48125489; species=rheMac
tcaagacattttactgccatctccgagaaaattgtcctaaATAGACCAACTTTGCAAGAACAAGTGCTctctaccgccatcttctgagaaaactgtcgtactaaacattcgaagctgccatgcctatgatgtaatcagtgcccccATAAACATGGAGCCAGCCCTAC---GGATGTCAACGGTTGCTGCCTCCCTGCCTCATCTTA-CAATGCCCATGTTCGTAAGGGTCAGGAGAATATCTCATAACTCTTTTCCCACCACTA
>gene=chr20_48295696-48295960; species=hg19
AGTCTACTGGAAACCAGACTGAACTGTGGCCACATCTTAAAAATAACCTCTTGCCTCTAATTTTCTTCTCCCCCAATTTTTTTGACTAAAAAGGGTTTTTTGCTGTTTCGTTGTTGTTGTTTCGCAATCACCAGTCCTAAAATGAAGCTAAAAATTTATTTTCATTTTATCCTTGGTCATTCTCTAGCACCACAATCAAGAACATTAATGAGTCTTTCCTACAATACCGAAAGTTAGTTAAACAAATACCTTGTTtcccagcac
>gene=chr20_48295696-48295960; species=bosTau
AATCCGCT-GTAGC--CACTAAACTGGGACTGTGTCTTGAAAAAGAC--CTCGTCTCCAATTTTGTTCTTCTTTTTTTTTTTA-ACTAATCAAGGCTTTT---------------------CTGCAATTGCCAATTCTGAAGTCAAGGTGAACATTCATTTTCATTCTATCCTTCATTGTTCTCTGCTGCTACAGGCAGGAACATCACTGAGCCTTACCAGTGAGACctgctgctg----------------------------
>gene=chr20_48295696-48295960; species=calJac
AGTCTACTGGAAACTAGAATGAACTGCGGCTGCATCTTAAAAATAACCTCTTGGCTCTAAttttcttttcctcctttttttttgactaaaaaggttttttttttgtttGGTCATTGTTGTTTTGCAATCATCACTCCTGAACTGAATCTAAAAATTTATTTTCATTTTATCCCTCATCATTCTTTAGCACCACAATCAAGAACATTAATGAGTCTTTCCTACAACAACGAAAGTTGGTTAAACAAAT-----------------
>gene=chr20_48295696-48295960; species=canFam
ACTCTACCGGAAAC--GACTACACCAGGGCTGCATCCTGAAAACAATCTCTTGCCTCTAATTTTCTTCTCA-----------A-AACAACAAAGGTGGTTT---------------TTCTTGGCCAATTGCCAGTCTTCAAGTGAAAGTAAAAACTAATTT-CGTTCTACTCCTCATCATTCTCTGCCACTACAGTAAAGAACATTACTGAGCCTCGCCTAGGAGACTGAATGTTGGTTAAACAAACA----------------
>gene=chr20_48295696-48295960; species=equCab
AGTCGACTGAAGAG--G---------GGGCTGCACCTTGAAAATAACCTCTCGCCTCTAATTTTCTCCTCATGTTTTTCTTTA-ACTAACAAAGGTTTTTT---------------TTTTTTTGCAATTGCCAGCCCTGAACTGAAGCTAAAAATCAATTTTCATTCTATCCTTCCACAGG-TCTGCCACCACAGTCAAGACCGTCACTGGGCCTCGGCT--GAGACCGAAGGTTGGTTAAACAAA------------------
>gene=chr20_48295696-48295960; species=gorGor
AGTCTACTGGAAACCAGACTGAACTGTGGCCACATCTTAAAAATAACCTCTTGCCTCTAATTTTCTTCTCCCCCA-TTTTTTTGACTAAAAAGGGTTTTTTGCTGTTTCGTTGTTGTTGTTTCGCAATCACCAGTCCTAAAATGAAGCTAAAAATTTATTTTCATTTTATCCTTGGTCATTCTCTAGCACCACAATCAAGAACATTAATGAGTCTTTCCTACAATA--------------------------------------
>gene=chr20_48295696-48295960; species=panTro
AGTCTACTGGAAACCAGACTGAACTGTGGCCACATCTTAAAAATAACCTCTTGCCTCTAATTTTCTTCTCCCCCAATTTTTTTGACTAAAAAGGGTTTTTTGCTGTTTCGTTGTTGTTGTTTCACAATCACCAGGCCTAAAATGAAGCTAAAAATTTATTTTCATTTTATCCTTGGTCATTCTCTAGCACCACAATCAAGAACATTAATGAGTCTTTCCTACAATACCGAAAGTTAGTTAAACAAATACCTTGTTtcccagcac
>gene=chr20_48295696-48295960; species=papHam
AGTCCACTGGAAACTAGACTGAACTGTGGCCGCATCTTAAAAATAACCTCTTGCCTCTAATTTTCTTCTCCCCCAATTTTTTT-ACTAAAAAGGGTTTTTTGCTGTT---TTATTGTTGTTTTGCAATCACCAGTCCTAAAATGAAGCTAAAAATTTATTTTCATTTTATCCTTGGTCATTTTCTAGCACCAAAATCAAGAACATTAACGAGCCTTTCCTACAATACCAAAAGTTGGTTAAACAAATACCTTATTtcccagcac
>gene=chr20_48295696-48295960; species=ponAbe
AGTCTACTGGAAACCAGACTGAACTGTGGCCGCATCTTAAAAATAACCTCTTGCCTCTAATTTTCTTTTCCCCCAATTTTTTTGACTAAAAAGGGTTTTTTGCTGTTTTGTCGTTGTTGTTTCGCAATCACCAGTCCTAAAGTGAAGCTAAAAATTTATTTTCATTTTATCCTTGGTCATTCTCTAGCACCACAATCAAGAACATTAATGAGTCTTTCCTACAATACCGAAAGTTGGTTAAACAAATAACTTGTTtcccagcac
>gene=chr20_48295696-48295960; species=rheMac
AGTCTACTGGAAACTAGACTGAACTGTGGCCGCATCTTAAAAATAACCTCTTGCCTATAATTTTCTTCTCCCCCAATTTTTTT-ACTAAAAAGAGTTTTTTGCTGTT---TTATTGTTGTTTTGCAATCACCAGTCCTAAAATGAAGCTAAAAATTTATTTTCATTTTATCCTTGGTCATTTTCTAGCACCAAAATCAAGAACATTAATGAGCCTTTCATACAATACCAAAAGTTGGTTAAACAAATACCTTATTtcccagcac
>gene=chr20_48384913-48385057; species=hg19
TTTCCCAATGGCCCTGGAATTGAGAAAATGAAAGACAGTTGATTTCCCAATCAGGTTATTCCACCACGTTGAACTTTCGGTAACTGTCCTTGCCCCATCGTGTTGCGAAAGCATTCAGGTTGAACAGTGTTCAGGAAGAATACT
>gene=chr20_48384913-48385057; species=bosTau
TTTCCCAATGAACCTAGAGTTGGGGAAATGAAAAGCAGTTGATTTCTCA----TGTTATttc----------------------------------------------------------------------------------
>gene=chr20_48384913-48385057; species=calJac
TTTCCCAATGACCCTGGAACTGAGAAAATGAAAGACAGTTGATTTCTCAATCAGCTTATTCCACCACGTTGCATTTTCCGTAACTGTCCCTGCCCCATTATGTTGCTAAAGTATTCAGGTTGAACAGTGTT-AGGAAGAACACT
>gene=chr20_48384913-48385057; species=canFam
TTTCCCAATGACTCTGGAGTGGAGGAAATGAAAAGTAGTTGATTTCTCAATCAAGTTATT-TGCCACTGTAAACTTT-GGTAACTCCCCTTGCTCCACAGTGTTGCTAAAGCAACTCAG-------------------AACATT
>gene=chr20_48384913-48385057; species=equCab
TTTCCCAATGAGCCTGGAGTTGAGGAAAT-AAAAGCAGTTGATTTCTTAATCAGGTTATTCCACCACACT-AACTTT-GGTAACTGCTCTTGCTCCACTGTGTTGCCAAAGCAACTCCA-------------------AACACT
>gene=chr20_48384913-48385057; species=gorGor
TTTCCCAATGACCCCGGAATTGAGAAAATGAAAGACAGTTGATTTCCCAATCAGGTTATTCCACCACGTTGAACTTTCGGTAACTGTCCTTGCCCCATCGTGTTGTGAAAGCATTCAGGTTGAACAGTGTTCAGGAAGAATACT
>gene=chr20_48384913-48385057; species=panTro
------------------------------------------------------------------------------------------------------------------------------------------------
>gene=chr20_48384913-48385057; species=papHam
TTTCCCAGTGACCCTGGAATTGAGTAAATGAAAGGCAGTTGGTTTCCCAATCAGGTTATTCCACCACGTTGAACTTTTGGTAACTGTCCTTGCCCCATCGTGTTGCTAAAGCATTCAGGTTGAACAGTGTTCAGGAAGAACACT
>gene=chr20_48384913-48385057; species=ponAbe
TTTCCCAATGACCCTGGAATTGAGAAAATGAAAGACAGTTGATTTCCCAATCAGGTTATTCTACCACGTTGAACTTTCGGTAACTTTCCTTGCCCCATCGTGTTGCGAAAGCATTCAGGTTGAACCGTGTTCAGGAAGAACACT
>gene=chr20_48384913-48385057; species=rheMac
TTTCCCAGTGACCCTGGAATTGAGTAAATGAAAGACAGTTGGTTTCCCAATCAGGTTATTCCACCACGTTGAACTTTTGGTAACTGTCCTTGCCCCATCGTGTTGCTAAAGCATTCAGGTTGAACAGTGTTCAGGAAGAACACT
>gene=chr20_48808887-48809022; species=hg19
CCTCTGCCCCTCTCCAGGCGCCGGCGGGCGGGCCGGTTTCGAAGTTGATGCAATCGGTTTAAACATGGCTGAACGCGTGTGTACACGGGACTGACGCAACCCACGTGTAACTGTCAGCCGGGCCCTGAGTAATCG
>gene=chr20_48808887-48809022; species=bosTau
---------------------------------------------------------------------------------------------------------------------------------------
>gene=chr20_48808887-48809022; species=calJac
CCTCTGCCCCTCTCCAGGCGCCGGCGGGCGGGCCGGTTTCGAAGTTGATGCAATCGGTTTAAACATGGCCGAACCCGTGTGTACATGGGACTGACGCAACCCACGTGTAACTGTCAGCCGGGCCCTGAGTAATCG
>gene=chr20_48808887-48809022; species=canFam
CCCCTGCCCCTCTccgggcgccggcgggcgggccggTTCCGAAGTTGATGCAATCGGCTCGAACATGGCTGAACGCGAGTGTACACGGGACTGACGCAACCCACGTGTAACTGTCAGCCGGGCCCTGAGTAATCG
>gene=chr20_48808887-48809022; species=equCab
CCCCTGCCCCTCTccgggcgccggcgggcgggccggTTTCAAAGTTGATGCAATCGGTTTAAACATGGCTGAACGCGTGTGTACACGGGACTGACGCAACCCACGTGTAACTGTCAGCCGGGCCCTGAGCAATCG
>gene=chr20_48808887-48809022; species=gorGor
CCTCTGCCCCTCTCCAGGCGCCGGCGGGCGGGCCGGTTTCGAAGTTGATGCAATCGGTTTAAACATGGCTGAACGCGTGTGTACACGGGACTGACGCAACCCACGTGTAACTGTCAGCCGGGCCCTGAGTAATCG
>gene=chr20_48808887-48809022; species=panTro
CCTCTGCCCCTCTCCAGGCGCCGGCGGGCGGGCCGGTTTCGAAGTTGATGCAATCGGTTTAAACATGGCTGAACGCGTGTGTACACGGGACTGACGCAACCCACGTGTAACTGTCAGCCGGGCCCTGAGTAATCG
>gene=chr20_48808887-48809022; species=papHam
CCTCTGCCCCTCTCCAGGCGCCGGCGGGCGGGCCGGTTTCGAAGTTGATGCAATCGGTTTAAACATGGCTGAACTCGTGTGTACACGGGACTGACGCAACCCACGTGTAACTGTCAGCCGGGCCCTGAGTAATCG
>gene=chr20_48808887-48809022; species=ponAbe
CCTCTGCCCCTCTCCAGGCGCCGGCGGGCGGGCCGGTTTCGAAGTTGATGCAATCGGTTTAAACATGGCTGAACGCGTGTGTACACGGGACTGACGCAACCCACGTGTAACTGTCAGCCGGGCCCTGAGTAATCG
>gene=chr20_48808887-48809022; species=rheMac
CCTCTGCCCCTCTCCAGGCGCCGGCGGGCGGGCCGGTTTCGAAGTTGATGCAATCGGTTTAAACATGGCTGAACGCGTGTGTACACGGGACTGACGCAACCCACGTGTAACTGTCAGCCGGGCCCTGAGTAATCG
>gene=chr20_49297071-49297335; species=hg19
CCAGAGAATTACCCTTCAGAATAGGTATTGCAGACGTGTCGTGTGCAGCCGCCTGTGCGAGGCTGGTAATCTCACGCCGACCTGGCCAAAGGCTGCCTGTGCTGGTTACAGCTCAACCAGAGCAGCCTCTTACGCAATACAATGGTCATGAAGGTCAGTGGCCCAAACCAGCCCAGCCAGACCAGAGTGGACACTTGCTTTCCTGATGCCCAGCACCTATCTCCTGCTCCTACGAACAGCCTTTGGCTTTTGTTGGGTCGGGGG
>gene=chr20_49297071-49297335; species=bosTau
CCTGGGAATTACCCTTCGGAATAGGTATTCCAGACGTG-TGTGTGCAACGGCCCAAGCATAGCCGTCAGCCTCACGTGGATGAGGCCAGA---GACCAGTGCTGGTCACCACTCGTCCCGGACAGTCTCTCTGGCCGTAAGATGGTCACCAAGGTCAATGG-CCAAACCAGCCCAGC-------GAGTGGACACCTGCCCTCCTGTGGCCCAG--CCCCTGCTTCTCCCCCAAGAGTTGCCACTGGCTTT--------------
>gene=chr20_49297071-49297335; species=calJac
CCAGAGAATTGCCCTTCAGAATAGGTATTCCAGACGTGTTGTGTGCAGCCGCCCGTGTGTGGCTGGTAATCTCATGCCGACCTGGCCGAAGGCTGCCTGCGCTGGTTACAGCTCAATCACAGCTGCCTCTTTCACAATATGATGGTCACGAAGGTCAGGGGCCCAAACCAGCCCAGCCAGCCCAGAGTGGACACCTGCTTCCCTGATGTCCAGCACCTATCCCCTGCTCCTAGGAACAGCCTTTGGCTTTCGTTGGGTCAGGGG
>gene=chr20_49297071-49297335; species=canFam
CCTGGGAATTACCCTTTGGAATAGGTATTCCAGACATGCTGTGTGCAACTGCCCGCGCACAACCGTCCACCTCACACAGGCGAGGCCAGAGGCAGCCCGTGGAG-GTACCACTCAGCCAGGTTGGCCTTTTTTGCAATAGTATGGTCACAGAGGTCAGTGACCTAAAGCAGCTGAGC----CTGGGGTGGACATTTGCTCTCTCGTTGCCCAGCACCACTTC---CCTCCTAGAAACAGCCATTGGCTTT--------------
>gene=chr20_49297071-49297335; species=equCab
CTTGGGAATCACCCTTCGGAATAGGTATTCCAGACACGCCGTGTGCACCGACGCTCGCACGGCCATTGGCCTCACACGGACAAGGCCAGAGGCGGCCTGTGCTGGTCGCCACCCAAGCCGGTCAGCCTGTTTCTCAGTCCTGTGGTCACAAAGGTCAATGGTCCAAGCCAGCCCAGC----CTGGAGTGCACATGTGCCCACCCGTTGCCCAGCAACACGTC-TCCCTCCCAGGCACAGCAGTTGGCTTT--------------
>gene=chr20_49297071-49297335; species=gorGor
CCAGAGAATTACCC-TCAGAATAGGTATTGCAGA-GTGTCGTGTGCAGCCGCCTGTGCCAGGCTGGTAATCTCACGCCGACCTGGCCAAAGGCTGCCTGTGCTGGTTACAGCTCAACCAGAGCAGGCTCTTTTGCAATACAATGGTCATGAAGGTCAGTGGCCCAAACCAGCCCAGCCAGACCAGAGTGGACACTTGCTTTCCTGATGCCCAGCACCTATCTCCTGCTCCTACGAACAGCCTTTGGCTTTTGTTGGGTCACGGG
>gene=chr20_49297071-49297335; species=panTro
CCAGAGAATTACCCTTCAGAATAGGTATTGCAGACGTGTCGTGTGCAGCCGCCT---------TGCTAATCTCTCGCCGACCTGGCACAAGGCTGCTTGTGCTCGTTACACCTCAACCCGAGCAGCCTGGTCCGCAATACAATGGTCATGAAGGTCAGTGCCCCAAACCAGCCCAGCCAGACCAGAGTGGACACTTGCTTTCCTGATGCCCAGCACCTATCTCCTGCTC-TACGAACAGCCTTTGGCTTTTGTTGGGTCGGGGG
>gene=chr20_49297071-49297335; species=papHam
CCAGAGAATTACCCTTCAGAATAGGTATTGCAGAC---TTGTGTGCAGCCGCCCGTGCGCGGCTGGTAATCTCATGCCGACCTGGCCAAAGGCTGCCTGTGCTGGTTACAGCTCAACCAGAGCAGCCTCTTTCACAATACAATGGTCACGAAGGTCAGTGGCCCAAACCAGCCCAGCCAGCCCAGAGTGGACACTTGCTTTCCTGACGTCCAGCACCTATCTCCTGCTCCTACGAACAGCCTTTGACTTTTGTTAGGTCAGGGG
>gene=chr20_49297071-49297335; species=ponAbe
CCAGAGAATTACTCTTCAGAATAGGTATTGCAGACGTGTCATGTGCAGCCGGCTGTGCGAGGCTGGTAATCTCACGCCGACCTGGCCAAAGGCTGCCTGTGCTGGTTACAGCTCAACCAGAGCAGCCTCTTTCGCGATACAACGGTCATGAAGGTCAGTGGCCCAAACCAGCCCAGCCAGACCAGAGTGGACACTTGCTTTCCTGATGCCCAGCACCTATCTCCTGCTCCTACGGACAGCCTTTGGCTTTTGTTGGGTCAGGGG
>gene=chr20_49297071-49297335; species=rheMac
CCAGAGAATTACCCTTCAGAATAGGTATTGCAGAC---TTGTGTGCAGCCACCCGTGCGCGGCTGGTAATCTCATGCCGACCTGGCCAAAGGCTGCCTGTGCTGGTTACAGCTCAACCAGAGCAGCCTCTTTCACAATACAATGGTCACGAAGGTCAGTGGCCCAAACCAGCCCAGCCAGCCCAGAGTGGACACTTGCTTTCCTGACGCCCAGCGCCTATCTCCTGCTCCTACGAACAACCTTTGGCTTTTGTTAGGTCAGGGG
>gene=chr20_49609275-49609539; species=hg19
ctatctgggccgcctctgtgaaataggaataatgattgtacctacAGAgctggatattacctgtttgttcccccgacccattctctaccctgagagaccgactttagggattgcatcactcaagggccctgccttccggcttcggccctgcctttggccttctggttcagtttgcaacgggagataccagcagcagatgggtgctgggaaatttactccctgttctctccctgctctgggctgcagctgtgagtttctctctga
>gene=chr20_49609275-49609539; species=bosTau
CTAGGTG-----------TAAAATGGGGGTACTGAC--TGCTTGCtgagctggacataccctgttatccccccagacccattctctgccctgagaggctgatcctagggcctgcacccttaa------ctgtcttctggcttt-------------------gggttgggtttgcaatgggaggtacctgcagaagacacgtgctgtt--atttattacctgttccatccttactataggcggcaattgtgcatttctctctgc
>gene=chr20_49609275-49609539; species=calJac
ctctctgggcctcctctgtgaaataggaataatgattgtaactacAGAgctggttattacccgtttgttctccagacccattctctatcctgagagaccgactttagggattgtatcactgaagcgccctggcttctggcttc-------------------tggatcattttgcaacaggaggtaccagcagcaaatgggtattggtgaatttattccccattctctctctgctctgggctgcagctgtgagtttctctctga
>gene=chr20_49609275-49609539; species=canFam
CCACCTG-----------TAATGTGGGGATAGCGACTGGGCCTTCtgagctgggcattccttgtttgttccccagacccattccctgccccgggggactgacctcagaaaccgcatcactcggacatcctgccttctggagtc-------------------tggttgggtttgcaaagagaggcactggcaggaggtgggTGCTGGGGGATTTATTACCTGTTTCCTCCCTACTCTGGCCTGAAGCTGTGTGTTTCTCT----
>gene=chr20_49609275-49609539; species=equCab
TTATCTG-----------TGAAATGGGGATAGTGATTGTGCCTCCtgagctgggcattccctgtttgctcctcaaa-ccattctctgtcct-ggaggctgatgttagggatggcatcacttcagcatcctgccttctggcttc-------------------gggttgggcctgcaaagggaggcaatggcagaagatgggtattgggggatttctgaccagtt--cctcctgtgctgggctgcagctgtgcatttctctctga
>gene=chr20_49609275-49609539; species=gorGor
ctatctgggccgccgctgtgaaataggaataatgattgtacctacAGAgctggatattacctgtttgttccccagacccattctctaccctgagagaccgactttagggattgcatcactcaagggccctgccttccggcttcggccctgcctttggccttctggttcagtttgca-cgggagataccagcagcagatgggtgctgggaaatttactccctgttctctccctgctctgggctgcagctgtgagtttctctctga
>gene=chr20_49609275-49609539; species=panTro
ctatctgggccgcctctgtgaaataggaataatgattgtacctacAGAgctggatattacctgtttgttccccagacccattctctaccctgagagaccgactttagggattgcatcactcaagggccctgccttccggcttcggccctgcctttggccttctggttcagtttgcaacgggagataccagcagcagatgggtgctgggaaatttactccctgttctctccctgctctgggctgcagctgtgagtttctctctga
>gene=chr20_49609275-49609539; species=papHam
ctatcggggcctcctctgtgaaataggaataacgattgtacctacAGAgctggatattacctgttcgttccccagagccattctctaccctgagagaccgactttagggactgcatcactcaagtgccctgccttcgggcttt-------------------tggttcagtttgcaatgggaggtaccagcagcaggtgggtgttggggaatttattccctgttctctccctgctctgggctgcagctGTGAGTTTCTCTCTGA
>gene=chr20_49609275-49609539; species=ponAbe
ctatctgggccgcctc--tgaaacaggaataatgattgtacctacAGAgctggatattacctgtttgttccccagacccattctctaccctgaaagaccgactttagggattgcatcactcaagggccctgccttccggcttcggccctgcctgcggccttctggttcagtttgcaacgggaggtaccagcagcagatgggtgctggggaatttactccccgttctctccctgctctgggctgcagctgtgagtttctctctga
>gene=chr20_49609275-49609539; species=rheMac
ctatctgggcctcctctgtgaaataggaataatgattgtacctacAGAgctggatattacctgttagttccccagacccattctctaccctgagagaccgactttagggactgcatcactcaagtgccctgcct--cgggttt-------------------ttgttcag-ttgcaat-ggaggtaccagcagcaggtgggtgttggggaatttattccctgttctctccctgctctgggctgcagctGTGAGTTTCTCTCTGA
>gene=chr20_50409554-50409818; species=hg19
CAATGATCTAGGTTTTCTTGTTTTTTCAGAAATGTTCACAGCAGCAAAGAAGTAAATTTTGGCCCACCCACCCATAGTGTGAGAAATATGCAGAATTTCTGTATGCCACAGAAAttaagtgaaagaaacgggttgcgcaacaatatgtacaacatgaccattttgcttaaaacaaaacctgtgtttgaaatgtacaaatgtggctgggtgcagtggctcgcaccagtcatcccagcactttgaggccacttttgagaggccggg
>gene=chr20_50409554-50409818; species=bosTau
CAAAGACCCACCT-TAT---TTTTCACAAAAATGTTTACAGCCACAAAAAAAGAAACTTTGGT----ATACCCACAGTATGAAAACAATGTAGAATTTCCGTATGTCACAGAAATTAGGTAGAAG---GATGTTACAGAATAGTATGCAACAAGTGACCATTTTGTTTAAAACAAAACCT--ATTTGAAATGTACAAATG----------------------------------------------------------------
>gene=chr20_50409554-50409818; species=calJac
CAATGATCTAGGAATTTTTGTTTTTTCAGAAATGTTCACAGCAGCAAAGAAGTAAATTTTGCCATCTCCACCCATAGTGTAAGAATTATGCAGAATTCCTGTATGCCACAGAAATGAGGTGAAAGACACGGGCTGAGCAACAATATGTACAACATGACCACTTTGTTTAAAACAAAACCTGTGTTTGAGATGCACAAATGTggctggacgcagcggctcataccagtcaccccagcactttgaggccacttttgagaggctagg
>gene=chr20_50409554-50409818; species=canFam
CAAAGACCCATGT-TTT---TTTTTACAGAAATTTTTCTAGCAGCT--------AATTTTGAT----TCACTCACACAGCAAAAGTGGCATATAACTTCTGTATGCCACATGAGTTAGGTGAAAGAAACAGGCTGCAGA---ATATGTAAAATGTGACCATTTTGTTTAAAATAAAACCT--GTGTGAAACGTACGAATGC---------------------------------------------------------------
>gene=chr20_50409554-50409818; species=equCab
CAAAGATCTAAGC-TAC---TTTTCACCGAAATGTCTTTAGCCTCCAAA-----AATTTTGGT----GTACCCACAGTGCAAAAATGACACAGAATTCCCATATGCCACATGAGTTAGGCAAAAGAAATAGGCTGCAGA-CGGTATGTAAAATGTGATCATTTTGTTTAAAACAAAACCT--GCCTGAAATGTACAATTGCGGGAAAGGGCAGGAATCCACACCACTCTTCAATAAATT-----ACTACTTTTTAgggtgccg-
>gene=chr20_50409554-50409818; species=gorGor
CAATGATCTAGGTTTTTTTGTTTTTTCAGAAATGTTCACAGCAGCAAAGAAGTAAATTTTGGCCCACCCACCCACAGTGTGAGAAATATGCAGAATTTCTGTATGCCACAGAAATTAAGTGAAAGAAATGGGTTGTGCAACAATATGTACAACATGACCATTTTGCTTAAAACAAAACCTGTGTTTGAAATGTACAAATGTggctgggtgcagtggctcgcaccagtcatcccagcactttgaggccacttttgagaggccggg
>gene=chr20_50409554-50409818; species=panTro
CAATGATCTAGGTTTTCTTGTTTTTTCAGAAATGTTCACAGCAGCAAAGAAGTAAATTTTGGCCCACCCACCCATAGTGTGAGAAATATGCAGAATTTCTGTATGCCACAGAAATTAAGTGAAAGAAACGGGTTGCGCAACAATATGTACAACATGACCATTTTGCTTAAAACAAAACCTGTGTTTGAAATGTACAAATGTggctgggtgcagtggctcgcaccagtcatcccagcactttgaggccacttttgagaggccggg
>gene=chr20_50409554-50409818; species=papHam
CAATGATCTGGGGTTTTTTGTTTTGTCAGAAACGTTCACAGCAGCAAAGAAGTAAATTTTTGCCCACCCACCCATAGTGTAAGAAGTATGCAGAATTTCTGTATGCCATAGAAATTAAGTGAAAGAAATGGGTTGCGCAACAATATGTACAACATGACCATTTTGCTTAAAACAAAACCTGTGTTTGAAATGTACAAACATggctgggtgcagtggctcacaccagtcatccccgcactttgaggtaac-tttgagaggccagg
>gene=chr20_50409554-50409818; species=ponAbe
CAATGATCTAGGTTTTTTTGTTTTTTCAGAAATGTTCACAGCAGCAAAGAAGTAAATTTTGGCCCACCCACCCACAGTGTAAGAAGTATGCAGAATTTCTGTATGCCATAGAAATTAAGTGAAAGAAATGGGTTGCTCAACAATATGTACAACATGACCATTTTGCTTAAAACAAAACCTGTGTTTGAAATGTACAAATGTggctgggtgcagtggctcgcaccagtcatcccagcactttgaggccacttttgagaggctggg
>gene=chr20_50409554-50409818; species=rheMac
CAATGATCTGGGTTTTTTTGTTTTGTCAGAAACGTTCACAGCAGCAAAGAAGTAAATTTTTGCCCACCCACCCATAGTGTAAGAAGTATGCAGAATTTCTGTATGCCATAGAAATTAAGTGAAAGAAATGGGTTGCGCAACAATGTATACAACATGACCATTTTGCTTAAAACAAAACCTGTGTTTGAAATGTACAAACATggctgggtgcagtggctcacaccagtcatccccgcactttgaggtcacttttgagaggccagg
>gene=chr20_50601625-50601692; species=hg19
TTGGCTGGTCTGATTTTAAGCCACTCCCCACAGGAAATAACAGATAAAATGATGCAATACTAGCTAG
>gene=chr20_50601625-50601692; species=bosTau
CTGGCTGATCTGATTTTAAACCAGCCTGCAGAGGAAAGAACAGACAGAATGATGCAAT-CTAGCTAG
>gene=chr20_50601625-50601692; species=calJac
CTAGCTGGTCTGATTTTAAACCACTCTCCAGAGGAAAGAACAGATAAAGTAATACAATACCAGCTAG
>gene=chr20_50601625-50601692; species=canFam
CTAGCT--TCTGATTTTATACCAGTCCCCAGAGGAAAGAACAGATAACGTGCTGTAATACTAGCTAG
>gene=chr20_50601625-50601692; species=equCab
CTGGCTGATCTGATTTGAAGCCAGTCCAGAGAGGAAAGAACAGAAAA--TGACGCAATGCTAGCTAG
>gene=chr20_50601625-50601692; species=gorGor
TTGGCTGGTCTGATTTTAAGCCACTCCCCAGAGGAAATAACAGATAAAATGATGCAATACTAGCTAG
>gene=chr20_50601625-50601692; species=panTro
TTGGCTGGTCTGATTTTAAGCCACTCCCCAGAGGAAAGAACAGATAAAATGATGCAATACTAGCTAG
>gene=chr20_50601625-50601692; species=papHam
CTAGCTGGTCTGATTTTCAGCCACTCCCCAGAGGAAAGAACAGATAAAATGATGCAATACTGGCTAG
>gene=chr20_50601625-50601692; species=ponAbe
-------------------------------------------------------------------
>gene=chr20_50601625-50601692; species=rheMac
CTAGCTGGTCTGATTTGCAGCCACTCCCCAGAGGAAAGAACAGATAAAATGATGCAATACTGGCTAG
>gene=chr20_50652723-50652987; species=hg19
TGCCCACTCTCTGCTGACACCTAACACACAGCTCTGCAAAGACCTGTCTCTGGGTCTGACTCTCTCTTGAAGGTGAGCCACTGGCAGGCAGGCATGGGGTCTCCCTAGAGCAGGAGCTATTGCACAATCTGTTAAAAGAACAACCTCCACCTCTCCTTGTCAGAAAGCAACCATTCCCTCTTGCCAATCCAACTTGTTCTCTTCAAGAAGGCCTCAATTTTCACGTTTTCCCCCTTGAGGATTTAAATAAATAAACATGTCCTG
>gene=chr20_50652723-50652987; species=bosTau
-------------------------------------------------------------------------------actttcgagcaggatgaagacccagcgaaagtaaaAATTTTAA----AAATATAAAAGGAGCGACTCCAACATTTGCTTACCAGAAAGTAGAAGTTCCCTTTTGTCGATTCTGCTTAGT------------------CTTTTCAAA-AAAACCCCTAGAGGGAATAAAT-AACAAACAA------
>gene=chr20_50652723-50652987; species=calJac
TGCCCACTCTC-GCTGACACGTGATCCACAGCTCTGTGAAGACCTGTGTCCAGGTCTGATTCTCTCTTGCAGGTGAGCCACTGGCAGGCAGGCACGGGGTCTCCCTAGAGCAGGAGCTATTG--CAGTCTGCCAAAAGAACAGCCTCCACCTCTGCTTGTCAGAAAGCAACCATTCCCTCTTGCCAGTCCGGCTTGTTCTCTTCAAGAAGGCCCGAATTTTCAAATTTCCCCCCTTGAGGTTTtaagt-aataaacatgtcctg
>gene=chr20_50652723-50652987; species=canFam
tgcccagtcctccctgacatctagcacg--gctcggtaattacctgtctctgagtctgagtccctccagcaggtgagccccttgagggcagggatggggtctTGCGAGGGTAGGAGCTGTCATGCAATCTGTCAAAAGAGTGACTCAAGCCTTTGCTTGCCAGAAAGTGACAACTCACTCTTGTTCATTCTGC-----TTCTTAAAGAAGGCACTGATTTTCAAA-ATTTTCCCTCGAGGTGATAAGT-AAGAAATAT------
>gene=chr20_50652723-50652987; species=equCab
GGCCCGGGCCTCCCTGACGTCTAACACGCAGCT-GGGGGTGACCTGTCTCGGAGTCTGACTCCCTCCAGCAGGGGAGCCCCTCGAGGGTGGGG-------------GGAATAGCAGCTGTTCCACAACCAGGCGAAAGAAAGACGGTAGCCTTTGCTTGTCAGAAAGTGACAGCTCACTTCTGTCGATTCTGCCTGTTCTCTTAAAGAAGGCACCGATTTTCAAA-ATTTCCCCTTAAGGTGAAAAAT----AAATAT------
>gene=chr20_50652723-50652987; species=gorGor
TGCCCACTCTCTGCTGACACCTAACACACAGCTCTGCAAAGACCTGCCTCTGGGTCTGACTCTCTCTTGAAGGTGAGCCACTGGCAGGCAGGCATGGGGTCTCCCTAGAGCAGGAGCTATTGCACAATCTGTTAAAAGAACAACCTCCACCTCTCCTTGTCAGAAAGCAACCATTCCCTCTTGCCAATCCAACTTGTTCTCTTCAAGAAGGCCCCAATTTTCACGTTTTCCCCCTTGAGGATTTAAATAAATAAACATGTCCTG
>gene=chr20_50652723-50652987; species=panTro
TGCCCACTCTCTGCTGACACCTAACACACAGCTCTGCAAAGACCTGTCTCTGGGTCTGACTCTCTCTTGAAGGTGAGCCACTGGCAGGCAGGCATGGGGTCTCCCTGGAGCAGGAGCTATTGCACAATCTGTTAAAAGAACAACCTCCACCTCTCCTTGTCAGAAAGCAACCATTCCCTCTTGCCAATCCAACTTGTTCTCTTCAAGAAGGCCCCAATTTTCACGTTTTCCCCCTTGAGGATTTAAATAAATAAACATGTCCTG
>gene=chr20_50652723-50652987; species=papHam
TGCCCACTCTCTGCTGACACCTAACCCACAGCTCTGCAAAGACCTGTCTCTGGGTCTGA--CTCTCTTGCAGGTGAGCCACTGGCAGGCAGGCACAGGGTCTCCCTAGAGCAGGAGCTATTGCACAGTCTGTTCAAAGAACAACCTCCACCTCTGCTTGTCAGAAAGCAACCATTCCCTCTTGCCAATCCAACTTGCTCTCTTCAAGAAAGCCCCAATTTTCACATTTTCCACCTTGAGGATTTAAAT-AATAAACACGTCCTA
>gene=chr20_50652723-50652987; species=ponAbe
TGCCCACTCCCTGCTGACACCTAACACACAGCTCTGCAAAGACCTGTCCCTGGGTCTGA--CTCTCTTGAAGGTAAGCCACTGGCAGGCAGGCATGGGTTCTCCCTAGAGCAGGAGCTATTGCACAATCTGTTAAAAGAACAACCTCCACCTCTGCTTGTCAGAAAGCAACCATTCCCTCTTGCCAGTCCAACTTGTTCTCTTTAGGAAGGCCCCAATTTTCACATTTTCCCCCTTGAGGGTTTAAAT-AATAAACATGTCCTG
>gene=chr20_50652723-50652987; species=rheMac
TGCCCACTCTCTGCTGACACCTAACCCACAGCTCTGCAAAGACCTGTCTCTGGGTCTGA--CTCTCTTGCAGGTGAGCCACTGGCAGGCAGGCACCGGGTTTCCCTAGAGCAGGAGCTATTGCACAGTCTGTTCAAAGAACAACCTCCACCTCTGCTTGTCAGAAAGCAACCATTCCCTCTTGCCAATCCAACTTGCTCTCTTCAAGAAAGCCCCAATTTTCACATTTTCCACCTTGAGGATTTAAAT-AATAAACACGTCCTA
>gene=chr20_51366520-51366784; species=hg19
tggagacatgatcacttacatcattttctttatcagaaagcaaggactacatcagttccttaggggaagaaagtttactcctaacattgaggtattaatggtggttctcaactgcgggcagtattaccccctcccctggaatatttcgcaatgccttgaggcatttttagtggtcaaaaccctgagaggggaggtgctgctcgcatctaatgagtaggggcctgggatgctgctacacatcctacaagcatcttcacaacaaag
>gene=chr20_51366520-51366784; species=bosTau
tggagacacggccacttacatacttttgttaatcagaaagaagctactacctctgttcctt-agggataaaaatctatttctaacaTG-GGGCTTTGCGTCtggttctcagctgagggtaatattcc----ccctcagggatg-ttggcaacgtctaaagacatgtttggttgtcaccgcc-----cgggaaggtgctattggcatctg-gtgactggggccaggagcgctgtgagatgccctacaggaccccgtccaacaaag
>gene=chr20_51366520-51366784; species=calJac
tggagacatgatcacttgtatcattttctttatcagaaagaaaagagtgcatcggttccttaggagaagaacatttatttctgacatttaagttttaatggtggttctcaactgtgaacaatatta-cccatcccctggaatacctgaaaatactttgagatgagtttagtggtcaaaactgagagaatggagg---agatcacatctagtgagtagaggccagagatgctgctaaacatcctacaagcatccttacaacaaag
>gene=chr20_51366520-51366784; species=canFam
aaaaaaaaaaatcacttccataatattctttatcagaaagaagggactgcatcacttccttgggggataaaaatttatttctaacatt-aggttATGCTGCTAGGCctcaacggaggaggatattgt----ttcccaaggacatttggcaacgtatgg------------ctgtcacgact-----aggaggggcacttctggcctccagtgggtggagatgagggatg-tgctaaccatcccacagggccccgtacaacaaag
>gene=chr20_51366520-51366784; species=equCab
tggagacacgaccacttacataattttctttatcagaaagaagggactatatcagttccgtaggggatgaaaatctgtttctaacatt-aggttgtgatgctagttctcaactgagggtaatattgt----cccccagggacatttggcaatgtctggagacattttca-tagtcacaact-----tggggtggtgctactggcatctagtggataaataccagggatgctgctaaacatcctacagggcccctcacaacaaag
>gene=chr20_51366520-51366784; species=gorGor
tggagacatgatcacttacatcattttctttatcagaaagcaaggactacatcagttccttaggggaagaaaatttactcctaacatttaggtattaatggtggttctcaactgcgggcagtattaccccctcccctggaatatttcgcaatgccttgaggcatttttagtggtcaaaactctgagaggggaggtgctgctcgcatctaatgagtaggggccggggatgccgctaaacatcctacaagcatcttcacaacaaag
>gene=chr20_51366520-51366784; species=panTro
tggagacatgatcacttacatcattttctttatcagaaagcaaggactacatcagttccttaggggaagaaaatttactcctaacatttaggtattaatggtggttctcaactgcgggcagtattaccccctcccctggaatatttcacaatgccttgaggcatttttagtggtcaaaactctgagaggggaggtgctgctcgcatctagtgagtaggggccagggatgctgctaaacatcctacaggcatcttcacaacaaag
>gene=chr20_51366520-51366784; species=papHam
tggagacatgatcacttacataattttctttatcagaaagaaaggcctacatcagttccttaggggaagaaaatttatttctaacatttaggtattaatggtggttctcaactgtgggcagtattaccccctcccctggaatatttggcaatgccttgaggcatttttagtggtcaaaactctgagaggggaggtgctgctcacctctaatgagtagaggccagggatgctgctaa--agcctacaagcatcctcacaacaaag
>gene=chr20_51366520-51366784; species=ponAbe
tggagacatgatcacttacatcattttctttatcagaaagaaaggactacatcagttccttaggggaagaaaatttacttctaacatttaagtattaatggtggttctcaactgtaggcagtattaccccctcccctggaatatttcccaatgctttgaggcatttttagtggtcaaaactctgagaggggaggtgctgctcacatctaatgagtaggggccagggatgctgctaaacatcctacaagcatcctcacaacaaag
>gene=chr20_51366520-51366784; species=rheMac
tggagacatgatcacttacataattttctttatcagaaagaaaggcctacatcagttccttaggggaagaaaatttatttctaacatttaggtattaatggttgttctcaactgtgggcagtattaccccctcccctggaatatttggcaatgccttgaggcatttttagtggtcaaaactctgagaggggaggtgctgctcacctctaatgagtagaggccagggatgctgctaa--agcctacaagcatcctcacaacaaag
>gene=chr20_52195402-52195666; species=hg19
TGAGCCAATTACAAACCGTCAACTTCCCAACCACCAGGGGAAAAATAAGCCGTTTAAGGTTAGGATTAAACAACTGACCACTAGAGGGCAGCAAGCACAACTTAATCTTCAACAGAAAAGAAAGTCTGGCATTGGGCAAGCACCTAGGAAAGTCTGTCAAAATTTAGCAAAGTTTTGGAAAGCAGGCTGTATTGTCCACAAACACTCATGTGGGCGAAAGAGATCTGACAAATGAAAACCTGTCCCCAAATGACAGTGTTTGGC
>gene=chr20_52195402-52195666; species=bosTau
CCAGCCAACA-CAAAT-GCCAA-TTCCCAACCACCAGAGG----GAAAGAT-TACTGGCTTAAGATTAAGCCCGTTACCACTAGAGGGCAGCAGGCACAACTTAATCTTT---------AAAAGTTTGGCCCTGGGCAAACACCTAGGAAAGTTCGTCAAAATTTAGCAAAGTTTTGGAAAGCA-ATCATATTATTTGCGAGTGCTCACACGGGCAA-----CCTTGACGAATCACAATCTGTCCCCAAGGA-CAGCTTTAAGC
>gene=chr20_52195402-52195666; species=calJac
TGAGCCAATTACACACCGTCCACTTCCCAACCACCAGGGGAAAAATAAGTTGTTTAAGG-TAAGATTCAACAAATGACCACTAGAGGGCAGCAAGCACAACTTAATCTCCAACAGAAAAAAAAGTTTGGCATTGGGCAAACACCTAGGAAAGTTTGTCAAAATTTAGAAAAGTTTTGGAAAGCAGGCTGTATTGTCCACAGACACTCATGTGGGCAAAATTTATCTGACAAATCAAAATCTGTCCCCAAATGACAGTGTCTGGC
>gene=chr20_52195402-52195666; species=canFam
AGAGCCAGTA-TAAATTGCCAGTTTCCCAACCACTAGGGAAAAGAAGTG------CATCTTGAGATCAGGCCAGCTACCACTAGAGGGTAGCAAGCACAACTTAATCTTTAAAAGAAAAAAAGGTTTGGCGTTGGGCAAAAAAAAAAAAAAGTTTGTGGAAATTTAGC-ACATTTCAGAAAACA-ATTTCATCATTCGTGAGCATTCACGTGGGCAAAATGTATCTGATCAGTCAAGATCTGTCCCCAAATG-CAACTTTATAC
>gene=chr20_52195402-52195666; species=equCab
GGAGCCAATG-TAAATTGCCAATTTCCCAACCACCAGGGAAGAATAAGGTT-TTTTATCTTAAGATCAGACAAGTGACCACTAGAGGGTAGCAAGCACAACTTAATCTTTACAGAACTAA---GTTTGGCACTGGGCAATCACCTAGGAAAGTTTGTCAAAATTTAGCAACGTTTTAGAAAGCA-ATTGTATTGTCCACCAACACTCACAGGGGCAAAATATACCTGACAAACCAAAATTTGTCCCCAAATG-CTACTTTAAGC
>gene=chr20_52195402-52195666; species=gorGor
TGAGCCAATTACAAACCGTCAACTTCCCAACCACCAGGGGAAAAATAAGCCGTTTAAGGTTAGGATTAAACAACTGACCACTAGAGGGCAGCAAGCACAACTTAATCTTCAACAGAAAAGAAAGTTTGGCATTGGGCAAGCACCTAGGAAAGTTTGTCAAAATTTAGCAAAGTTTTGGAAAGCAGGCTGTATTGTCCACAAACACTCATGTGGGCGAAACAGATCTGACAAATGAAAACCTGTCCCCAAATGACAGTGTTTGGC
>gene=chr20_52195402-52195666; species=panTro
TGAGCCAATTACAAAACGTCAACTTCCCAACCACCAGGGTAAAAATAAGCCGTTTAAGGTTAGGATTAAACAACTGACCACTAGAGGGCAGCAAGCACAACTTAATCTTCAACAGAAAAGAAAGTTTGGCATTGGGCAAGCACCTAGGAAAGTTTGTCAAAATTTAGCAAAGTTTTGGAAAGCAGGCTGTATTGTCCACAAACACTCATGTGGGCGAAACAGATCTGACAAATGAAAACCTGTCCCCAAATGACAGTGCTTGGC
>gene=chr20_52195402-52195666; species=papHam
TGAGCCAATTACAAACCA--------CCAACCACCATGGGAAAAATAAGCCGTTTAAGGGTAAGATTAAACAAGTGACCACTAGAGGGCAGCAAGCACAACTTAATCTTCAACAGAAAAGAAAGTTTGGCATCGGGCAAGCACCTAGGAAAGTTTGTCAAAATTTAGCAAAGTTTTGGAAAGCAGGCTGTATTGTCCACAAACACTCATGTGGGCGAAACAGATCTGACGAATGAAAACCTGTCCCCAAATGACAGTGTTTGGC
>gene=chr20_52195402-52195666; species=ponAbe
TGAGCCAATTACAAACCGTCAACTTCCCAAACACCAGGGGAAAAATAAGCCGTTTAAGGTTAGGATTAAACAACTGACCACTAGAGGGCAGCAAGCACAACTTAATCTTCAACAGAAAAGAAAGTTGGGCTTTGGGCAAGCACCTAGGAAAGTTTGTCAAAATTTAGCAAAGTTTTGGAAAGCAGGCTGTATTGTCCACAAACACTCATGTGGGCGAAACAGATCTGACAAATGAAAACCTGTCCCCAAATGACAGTGTTTGGC
>gene=chr20_52195402-52195666; species=rheMac
TGAGCCAATTACAAACCA--------CCAACCACCATGGGAAAAATAAGCCGTTTAAGGGTAAGATTAAACAAGTGACCACTAGAGGGCAGCAAGCACAACTTAATCTTCAACAGAAAAGAAAGTTTGGCATCGGGCAAGCACCTAGGAAAGTTTGTCAAAATTTAGCAAAGTTTTGGAAAGCAGGCTGTATTGTCCACAAACACTCATGTGGGCGAAACAGATCTGACGAATGAAAACCTGTGCCTAAATGACAGTGTTTGGC
>gene=chr20_52492129-52492393; species=hg19
AGCAGCAGTCTCGGGGTAGGCAGAACCTCGCTCTGGCGTTTACAATGCCATCTCCCTTCGTCACAGCACGACACCATGGCGGCAGTCACTTCCGCTATGCCTCACGACACTTCTGCTACGCCTTGCATCACTTACGGTGCACCTTGCATCACTTCCGCTAGGCGCAGAGAGGAGGGAGGGAGAAGAGCTAACTTTTTTTTTTTTAAGTACCGATATGTATTCCCTGTTCCTGCTTCCTCATCAATTTCAAACTTAACATGACCC
>gene=chr20_52492129-52492393; species=bosTau
------------------------------------------------------------------------------------------------------------------------------------------------------------------------------------------------------------------------------------------------------------------------
>gene=chr20_52492129-52492393; species=calJac
AGCAGCGAATTCAGGGTAGGCCGAACCTCGCTCCGGCGTTTAGAATGGAGTTTTCCTTCGCCACAGCACGACACCGCGGCTGCAGTCACTTCCGCTACGCCTTGCGTCACTTCCACTACGCCTTGCGTCACTTCCACTGCGCCTTGCGTCACTTCCGGTAGGTGAAGGGAGGAGGGAGGGAGAAGAGCTAACATATATATATTTAAGTAGCAATATGTATACCTTGTTCTTGCTTCCTCATCAACTTCA--CTCAACGTGACAC
>gene=chr20_52492129-52492393; species=canFam
-----------------------------------------------------------------------------------------------------------------------------------------------------------------------------------------------------------------CCAGTATGTGTTCCCTGTTGCTACTTGCTTAGTAATTTCATACTCCAAGGGACCC
>gene=chr20_52492129-52492393; species=equCab
------------------------------------------------------------------------------------------------------------------------------------------------------------------------------------------------------------aaaTGCCAATTTGCATTCCCTGTTCCTGCTTCTCCGTTCATTGCTAACTTAAGGTGACCA
>gene=chr20_52492129-52492393; species=gorGor
AGCAGCAGTCTCGGGGTAGGCAGAACCTCGCTCTGGCGTTTACAATGCCATCTCCCT-CGTCACAGCACGACACCATGGC-GCAGTCACTTCCGCTACGCTTCACGACACTTCTGCTA-GCCTTGCATCACTTCCGGTGCACCTTGCATCACTTCCGCTAGGCGCAGAGAGGAGGGAGGGAGAAGAGCTAACATTTTTTTTTTTAAGTACCGGTATGTATTCCCTGTTCCTGCTTCCTCATCAATTTCAAACTTCACATGACCC
>gene=chr20_52492129-52492393; species=panTro
AGCAGCAGTCTCGGCGTAGGCAGAACCTCGCTCTGGCGTTTACAATGCCATCTCCCTTCGTCACAGCACGACACCATGGCGGCAGTCACTTCCGCTATGCCTCACGACACTTCCGCTACGCCTTGCATCACTTCCGGTGC--------TCACTTCCGCTAGGCGCAGAGAGGAGGGAGGGAGAAGAGCTAACTTTTTTTTTTTTAAGTACCGATACGTATTCCCTGTTCCTGCTTCCTCATCAATTTCAAACTTAACATGACCC
>gene=chr20_52492129-52492393; species=papHam
AGCAGCGGTCTCGAGGTAGGCAGAACCCCGTTCTAGCGTATACAATGCCATCTCCCTTCGTCACAGCACGACACCGCGGCCGTAGTCACTTCCGCTATGC-TCACGTCACTACTGTTATGCCTCGCATCACTTCCGGTGCAGCTTGCGTCACTTCCGCTAGGC-CAGAGAGGAGGCCCGGAGAAGAGCTAACTTTTTTATTTA-AAGTACCGATATGTAGTCCCTGTTCCTGCTTCCTCATCAATTTCAAACTTAACAGGACCC
>gene=chr20_52492129-52492393; species=ponAbe
AGCAGCAGTCTCGGGGTAGGCAGAACCTCGCTCCGGCGTTTACAATGCCATCTCCCTTCGTCACAGCACGACACCATGGCGGCAGTCACTTCCGCTACACCTC---------------------GCATCACTTCCGGTGCACCTTGCGTCACTTCCGCTAGGCGCAGCGAGGAGGGAGGGAGAAGAGCTAACATTTTTTTTTT-AAGTACCGATATGTATTCTCTGTTCCTGCTTCCTCATCAATTTCAATCTTAACATGACCC
>gene=chr20_52492129-52492393; species=rheMac
AGCAGCGGTCTCGAGGTAGGCAGAACCCCGTTCTAGCGTATACAATGCCATCTCCCTTCGTCACAGCACGACACCGCGGCCGTAGTCACTTCCGCTATGC-TCACGTCACTACTGTTACGCCTCGCATCACTTCCGGTGCAGCTTGCGTCACTTCCGCTAGGCACAGAGAGGAGGCCCGGAGAAGAGCTAACTTTTTAATTTA-AAGTACCGCTATGTATTCCCTGTTCCTGCTTCCTCATCAATTTCAAACTTAACAGGACCC
>gene=chr20_52556529-52556631; species=hg19
TACACTCTCAGGCTGCTTTGGCCCAGTTTCCCGGTTAGGCAATCAGGGAAAAAGGGCTAGGCATTGTAAAACCCCAGGTCCTGCAGCTCCCCCACGTGGCTG
>gene=chr20_52556529-52556631; species=bosTau
CGCACTCTTAAGTTGCTTCAGCCCAACCTCCTGGTC-AGCGGTCAGAGAAAAGAGGCTAGAGA-TCTGGGAT-CCAGGTCTTGGAACTCCCTCCTGTGGCCA
>gene=chr20_52556529-52556631; species=calJac
TACACTCTCAGGCTGCTTTGGCCCAGTTTCCTGGTTAGGCAAGAAGGGAAAAAGGGCTAGGCATTGCAGAACCCCAGGTCCCGCAGCTCCCCCACGTGGCTG
>gene=chr20_52556529-52556631; species=canFam
CACATTCTTAACCTTTTTTGGCTGAGCCTCCTGGTTAGGGAATCAGGGAAAAGTGGCTGGAGACGGTAGCACCCTAAGTCCTCGAACTCCCCCATGTGGCCA
>gene=chr20_52556529-52556631; species=equCab
CACATTCCTCAGCTTCTTTGGCCCAATCTCCTCGTTAGACAGTCAGGGAAAAGTGGCTAGAGATTGTAGGACCCTAGGTCCTGGAACGCCCCCATGTGGCCG
>gene=chr20_52556529-52556631; species=gorGor
TACACTCTCAGGCTGCTTTGGCCCAGTTTCCCGGTTAGGCAATCAGGGAAAAAGGGCTAGGCATTGTAGAACCCCAGGTCCTGCAGCTCCCCCACGTGGCTG
>gene=chr20_52556529-52556631; species=panTro
TACACTCTCAGGCTGCTTTGGCCCAGTTTCCCGGTTAGGCAATCAGGGAAAAAGGGCTAGGCATTGTAAAACCCCAGGTCCTGCAGCTCCCCCACGTGGCTA
>gene=chr20_52556529-52556631; species=papHam
TACACTCTCAGGCTGCTTTGGCCCAGTTTCCTGATTAGGCAATCAGGGAAAAAGGGCTAGGCACTGTAGAACCCCAGGTCCTGCAGCTCCCCCATGTGGTTG
>gene=chr20_52556529-52556631; species=ponAbe
TACACTCTCAGGCTCCTTTGGCCCAGTTTCCCGGTTAGGCCATCAGGGAAAAAGGTCTAGGCATTGTAGAACCCCAGGTCCTGCAGCTCCCCCACGTGGCTG
>gene=chr20_52556529-52556631; species=rheMac
TACACTCTCAGGCTGCTTTGGCCCAGTTTCCTGATTAGGCAATCAGGGAAAAAAGGCTAGGCACTGTAGAACCCCAGGTCCTGCAGCTCCCCCATGTGGTTG
>gene=chr20_52749378-52749642; species=hg19
GTTTCATTTTCAACACAGGAATTTGTTTCCCTGGTTGAGACATAAAACATGTGTCTTAATGGTTCTGCAATGTGCTGGGATTTACTCTGAAAGGATAGTGATTCACGAAGAGATGGAGTCGGGTTTCACATCCTTTGAAGTCTAGGGTTGCCCAATTGCAGTCATGGAGCAACATGCAGCTGAGAATAAGAGCCAACTGTTCCTGAGTTTGTCTTTAACGGTTAAACATGCCTCATGTGGTGTGTCAAAAGCTTATAAATTCAT
>gene=chr20_52749378-52749642; species=bosTau
GCTTCCCTTTCAAGACAGAAATTAATTTCTTTGGTTAGGACATCGCCCAGGAAT-TTAACGGTTCTCCAGTGCGCTGAGCTCC-----GAGAGGACAGTGGTTCATGCAGAT---GGATTGCGTTTCAGAACC-TTGAAGGCT-GAGCTGCCCCACTGTAGA----------------------CGCA-AATCCTAGTATTCCTGGGCTTGCCTCTAACGATTAAAAATGGCTGCTGTGCTGCGTCAACAGCTTGTAAATTCGT
>gene=chr20_52749378-52749642; species=calJac
GTTTCATTCTCAGCACAGGAATTTGTTTTCCTGGTTGAGACATAAACCATGTGTCCTAATGGTTCTGCAATGTGCTGGGATCTACTCTGAAAGCACAGTGATTCACGAAGAGATGGAGT-GGGTTTCACATCCTTTGAAGTCTGGAGTTGCCCAATTGCAGTCATGGAGCAACATGCAGTTGGGCATAATAGCCAACTGTTCCTGCGTTTGTCTTTAGTGGTTAAACATGCCTCATGTGATGTGTCAACAGCTTATAAATCTGT
>gene=chr20_52749378-52749642; species=canFam
ATTTCCCTTTCAAAACAGGCATTTCTTTTCTGGGTTCAGATATTAAACACGTGC-TTAGCGGTCCTACAATGTGCTGAGGTCTCCTC-TGAAGGCTGGTGACTCATGAAGACAAGGAATTGGATTTCACATCCTTTGAAGTCTCAAGTTGCCCAATTGTAGGTATTGAGCAACATGCAGTTGGGCATA-AATCTAACTCTTCCCGGGTTTGTCTTTAATGATTAAAAATGCCCACTGAGATGTGTCAATGGCTTGTAATTTCCT
>gene=chr20_52749378-52749642; species=equCab
GTTTCCCTTTCTAAACAGGAGTTTATTTTCCAGGTTAGGACATCACACACGTAT-TTAGCAGTCCCACAATGTG-TGAGATCTCCTTTGAGGGGATAGTGATCCGAACAGACATGGAATTGGGTTTCACCCCCTTTAAAGACTAAAGTTGCTGAGTTGCAGCCACTGAGCAACAAGCAGTTGGACGTA-ACTCCAACTATTCCTGGGTTTGACTTTAATGATTAAAAATGCTTGCTGTCATGTATCAAATGCTTGTATATTCAG
>gene=chr20_52749378-52749642; species=gorGor
GTTTCATTTTCAACACAGGAATTTGTTTCCCTGGTTGAGACATAAAACATGTGTCTTAATGGTTCTGCAATGTGCTGGGATTTACTCTGACAGGATAG-GATTCACAAAGAGATGGAGTTGGGTTTCACATCCTTTGAAGTCTAGAGTTGCCCAATTGCAGTCATGGAGCAACATGCAGCTGAGAATAAGAGCCAACTGTTCCTGAGTTTGTCTTTAACGGTTAAACATGCCTCATGTGGTGTGTCTAAAGCTTATAAATTCAT
>gene=chr20_52749378-52749642; species=panTro
GTTTCATTTTCAACACAGGAATTTGTTTCCCTGGTTGAGACATAAAACATGTGTCTTAATGGTTCTGCAATGTGCTGGGATTTACTCTGAAAGGATAGCGATTCACGAAGAGATGGAGTTGGGTTTCACATCCTTTGAAGTCTAGAGTTGCCCAATTGCAGTCATGGAGCAACATGCAGCTGAGAATAAGAGCCAACTGTTCCTGAGATTGTCTTTAATGGTTAAACATGCCTCATGTGGTGTGTCAAAAGCTTATAAATTCAT
>gene=chr20_52749378-52749642; species=papHam
GTTTCATTTTCAACACGGGAATTTGTTTCTCTGGTTGAGACATAAAACATGTGTCTTAATGGTTCTGCAATGTGCTGGGATCTACTCTGAAAGGATAGTGATTCACGAAGAGATGGAGTGGGGTTTCACATCCTTTGAAGTCTAGAGTTGCCCAATTGCAGTCATGGAGCAACATGCAGCTGAGCATAATAGCCAACTGTTCCTAGGTTTGTCTTTAATGGTTAAACATGCCTCATGCGGTGTGTCAAAAGCTTATAAATTCCT
>gene=chr20_52749378-52749642; species=ponAbe
GTTTCATTTTCAACACAGGAATTTGTTTCCCTGGTTGAGACATAAAACATGTGTCTTAATGGTTCTGCAATGTGCTGGGATTTACTCTGAAAGGATAGTGATTCACTAAGAGATGGGGTTGGGTTTCACTTCCTTTGAAGTCTAGAGTTGCCCAATTGCAGTCATGGAGCAACATGCAGCTGAGAATAATAGCCAACTGTTCCTGGGTTTGTCTTTAATGGTTAAACATGCCTC--GTGGTGTGTCAAAAGCTTATAAATTCAT
>gene=chr20_52749378-52749642; species=rheMac
GTTTCATTTTCAACACGGGAATTTGTTTCTCTGGTTGAGACATAAAACATGTGTCTTAATGGTTCTGCAATGTGCTGGGATCTACTCTGAAAGGATAGTGATTCACGAAGAGATGGAGTGGGGTTTCACATCCTTTGAAGTCTAGAGTTGCCCAATTGCAGTCATGGAGCAACATGCAGCTGAGCATAATAGCCAACTGTTCCTAGGTTTGTCTTTAATGGTTAAACATGCCTCATGCGGTGTGTCAAAAGCTTATAAATTCCT
>gene=chr20_52790765-52791029; species=hg19
CGGAGATAACCCCCAGGAAGTCATGCGAAGCCCGGAGTTCACCGGGTGTGCTTCGAACGCGCCTCCCCGCCCTCCCCCGGCGGGCAGGAGCCGGCAGCGGCGGCCGTGGTTGCCGCCCGGCGCTTGCACAATCGCGATGCCGGGCGGGCGAGGTCCCCGAGTGCGGGCCCAGAAAAGCTGCCGGCGTCTGCCAGGGCCCCGGGGAGCCCGGGCGCCTCCCGGGGAGCCAGATACCCCCAGCCTGGACTGAAGTGAttttttttt
>gene=chr20_52790765-52791029; species=bosTau
CGGAGATAACCCCGGGGAAGGCTGGCTCGC--CGGAGTTCATCGGGGCTGCGCCTTGCGCGCCTCCCCGCCCTCGCCCGGCGG--------------------------CTGCCGCCCGGCTCTTGCACAACCGCGCGGCCGGGCGGCCGAGGTCTCCGAGTGCGA--ccggggcggctgcgggcgcctgccggggcccc--cgagccctcgcgcccccTT-CAAACCAGTTTTTGCCAGCTCGGATGGA--CC----------
>gene=chr20_52790765-52791029; species=calJac
AGGA-ATAAGCCCCAGGAAGGTACTCGAAGCCCGGAGTTCATCGGGTGTAAGCAAAACGTGCCTCCCTGCCCTCCCCCTGCAGGCAGGAGCCAGCAGTGGCTGCCGTGGTTGCCGCCCGGCGCTTGCACAATCGTGATGCCAGGCGGACGAGGTCCCCGAGTGCGGGCCCGGGAAAGCGGCCGGCATCTGCCAGGAGCCCAGAGAGCCCACGGACCTCCC-GGGAGCCAGAT-CCCTCAGCCTGGACTGAAGCT----------
>gene=chr20_52790765-52791029; species=canFam
--------------------------------GGGAGTTCACCGGGGGTGCGCCCTGCGCG-CTCCCCGCCCTGGCCCGGCGGGCAGGAGCCGGCAGTGGCGGCCGCGGCTGCAGCCCGGCGCTTGCACAATCGCGCTGCCGGGCGGGCGAGGTCTCCGAGGGCGGCCCTGGGAAGGCAgccggcggcctccgggggccc--ggggtccgcgcgccTCCCG-GGAGCCAGCGCCTGCCAGCCCGGACGGAAGTC----------
>gene=chr20_52790765-52791029; species=equCab
CGGAGATAACCCCCCGGCAGGCGCGCTGAGCAGGGAGTTCACCGGGTgcgcgcccggcgcgcctccccgccctcccccggcgggcaggagccggtcccggcggccgcggcTGCAGCCCTGCGCTTGCACAATCGCGCTGCTGGGCGGGCGAGGTCTCCGAGTGCGGCCCCGGGAAGGCAGCCGGCGCCTGGCGGGGGCCCCAGGAGCACGCGCGCCTCCCC-GGAGCCAGGTTTTGCCAGCCTGGATGGAACTC----------
>gene=chr20_52790765-52791029; species=gorGor
------------------------------------------------------------------------------------------------------------------------------------------------------------------------------------------------------------------------------------------------------------------------
>gene=chr20_52790765-52791029; species=panTro
CGGAGATAACCCCCAGGAAGGCATGCGAAGCCCGGAGTTCACCGGGTGTGCTTCGAACGCGCCTCCCCGCCCTCCCCCGGCGGGCAGGAGCCGGCAGCGGCGGCCGTGGTTGCCGCCCGGCGCTTGCACAATCGCGATGCCGGGCGGGCGAGGTCCCTGAGTGCGGGCCCAGAAAAGCTGCCGGCGTCTGCCAGGGCCCCGGGGAGCCCGCGCGTCTCCCGGGGAGCCAGATACCCCCAGCCTGGACTGAAGTG---TATTTCC
>gene=chr20_52790765-52791029; species=papHam
CGGAGATAACCCCCGGAAAGGCACGCGAAGCCCGGAGTTCACCGGGTGTGCGCCGAACGCGCCTCCCTGCCCTCCCCTGGCTGGCAGGAGCCGGCAGCGGCGGCCGTGGTTGCCGCCCTGCGCTTGCACAATCGCGATGCCGGGCGGGTGAGGTCCACGAGTGCGCACCCAGAAAAGCTGCTGGCGTCTGCCAGGGG--------------------CCCGGGGAGCCAGATCCCCCCAGCCTGGACTGAAGTG-TTTTTTGTT
>gene=chr20_52790765-52791029; species=ponAbe
CGGAGATAACCCCCAGGAAGGCATGCGAAGCCCGGAGTTCACCGGGTGTGCGCCGAACGCACCTccccgccctcccccggcgggcaggagccggccgcggcggccgTGGATGCTGCCCGGCGCTTGCATAATCGCGATGCCGGGCTGGCGAGGTCCC-GAGTGCGGGCCCAGAAAAGCTGCCAGCGTCTGCCAGGGGCCCGGGGAGCCCGCACGCCTCCCGGGGAGCCAGATCCCCCCAGCCTGGACTGAAGTG----TTTGTT
>gene=chr20_52790765-52791029; species=rheMac
CGGAGATAACCCCCGGGAAGGCACGCGAAGCCCGGAGTTCACCGGGTGTGCGCCGAACGCGCCTCCCTGCCCTCCCCTGGCTGGCAGGAGCCGGCAGCGGCGGCCGTGGTTGCCGCCCTGCGCTTGCACAATCGCGATGCCGGGCGGGTGAGGTCCATGAGTGCGGACCCAGAAAAGCTGCTGGCGTCTGCCAGGGG--------------------CCCGGGGAGCCAGATTCCCCCAGCCTGGACTGAAGTGtttttttgtt
>gene=chr20_54824722-54824884; species=hg19
TCTGCTACACTGCCCACTTCAACACCTACCTGGTCCTCATCATGTGCAACTCCGTCATCGACCCACTCATCTACGCTTTCCGGAGCCTGGAATTGCGCAACACCTTTAGGGAGATTCTCTGTGGCTGCAACGGCATGAACTTGGGATAGGATGCAGGGCCAT
>gene=chr20_54824722-54824884; species=bosTau
TCTGCTACACTGCCCACTTCAATACCTACCTGGTCCTCATCATGTGTAACTCCGTCATCGACCCGCTCATCTATGCCTTCCGGAGCCTGGAGCTGCGCAACACCTTCAAGGAGATCCTCTGCAGTTGCAACGGCATGAACTTGGGATAAGACGTGGGGCCGT
>gene=chr20_54824722-54824884; species=calJac
TCTGCTACACTGCCCACTTCAACACCTACCTGGTTCTGATCATGTGCAACTCCATCATCGACCCGCTCATCTACGCCTTCTGGAGCCTGGAACTGCGCAACACCTTCAAGGAGATTCTCTGTGGCTGCAATGGCATGAACTTGGGATAGGATGCAGGGCCAT
>gene=chr20_54824722-54824884; species=canFam
TCTGCTACACGGCCCACTTCAACACCTACCTGGTCCTCATCATGTGCAACTCCATCATCGACCCCCTCATCTACGCCTTCCGGAGCCTAGAGCTACGTAACACCTTCAAGGAGATCCTCTGCAGCTGCAACGGCATGAACCTGGGGTAGGGCGCGGGACCAC
>gene=chr20_54824722-54824884; species=equCab
TCTGCTACACCGCCCACTTCAACACCTACCTGGTCCTCATCATGTGCAACTCCGTCATCGACCCCCTCATCTACGCCTTCCGCAGCCTGGAACTGCGCAACACGTTTAAGGAGATTCTCTGCAGCTGCCATGGCATGAACTTGGGCTAGGATGCAGGGCCGG
>gene=chr20_54824722-54824884; species=gorGor
------------------------------------------------------------------------------------------------------------------------------------------------------------------
>gene=chr20_54824722-54824884; species=panTro
TCTGCTACACTGCCCACTTCAACACCTACCTGGTCCTCATCATGTGCAACTCCGTCATCGACCCACTCATCTACGCTTTCCGGAGCCTGGAATTGCGCAACACCTTTAAGGAGATTCTCTGTGGCTGCAACGGCATGAACTTGGGATAGGATGCAGGGCCAT
>gene=chr20_54824722-54824884; species=papHam
TCTGCTACACTGCCCACTTCAACACCTACCTGGTCCTCATCATGTGCAACTCCGTCATCGACCCGCTCATCTACGCCTTCCGGAGCCCGGAACTGCGCAACACCTTTAAGGAGATTCTCTGTGGTTGCAAGCGCATGAACTCGAGATAGGATGCAAGGCCAT
>gene=chr20_54824722-54824884; species=ponAbe
TCTGCTACACTGCCCACTTCAACACCTACCTGGTCCTCATCATGTGCAACTCCGTCATCGACCCGCTCATCTACGCCTTCCGGAGCCTGGAATTGCGCAACACCTTTAAGGAGCTTCTCTGTGGCTGCAACGGCATGAACTTGGGCTAGGATGCAGGGCCAT
>gene=chr20_54824722-54824884; species=rheMac
TCTGCTACACTGCCCACTTCAACACCTACCTGGTCCTCATCATGTGCAACTCCGTCATCGACCCGCTCATCTACGCCTTCCGGAGCCCGGAACTGCGCAACACCTTTAAGGAGATTCTCTGTGGTTGCAAGCGCATGAACTCGAGATAGGATGCAGGGCCAT
>gene=chr20_54967467-54967591; species=hg19
TGGCAGTCCCAGCCCCAGGGTGCTCTCCGCGGTCGGCCATTTATCGGTGAAGCAACAGCCCCTTGACGTCAAGCTTGACGCATTGGAGATAAAGTCCAAGGAGGTGAACTAACCTTTGAACGTG
>gene=chr20_54967467-54967591; species=bosTau
TGGCCGTTCTAGCGCCCGGGTGTTCTCTGGA-TCTGACATTTATCCATAAAGCACCAGTTACTTGGCGTCAGGGTTCTCGCGGAGTAGATAAAGTTGAAGTAGGTGAGCGAGTC-TCGATCGTG
>gene=chr20_54967467-54967591; species=calJac
TGCCAGTCCCAGCCTCAGGGTGCTCTCCGGGGTCGGGTATTTGTCGGTGAGGCATCAGCCCCTTGACGTCAAGGTTGTCGCATTGGAGATACAGTCCGA---GGTGAACTAACCTTTGAACGTG
>gene=chr20_54967467-54967591; species=canFam
TGGCAGTTCTAGCCCCCGGGTGCTCTCCGGAATCCGGGGCTTGTCGGCCAGACAGCATTTCCTTAGCGTCAGCGTCGCCGCGCAAGAGGCAAAGTCGGAGGAGGTTAACGAACC-TCGAAcgcg
>gene=chr20_54967467-54967591; species=equCab
TGGCCGTGCTACCGCCCTCGTGCTGTCCGGGATCTGATATTTGCTGGTAAGACAGCAGCCCCTTGGCGTCAGAGTTGTCGCGTAAAAGATAAAGTGAGAGGAGGTGAACAAACC-TCGAAGGCG
>gene=chr20_54967467-54967591; species=gorGor
TGGCAGTCCCAGCCGC-GGGTGCTCTCTGCGGTCGGCCATTTATCGGTGAGGCAACAGCCCCTTGACGTCAAGCTTGACGCATTGGAGATAAAGTCCGAGGAGGTGAACTAACCTTTGAACGTG
>gene=chr20_54967467-54967591; species=panTro
TGGCAGTCCCAGCCCCAGGGGGCTCTCCGCGGTCGGCCATTTATCGGTGAGGCAACAGCCCCTTGACGTCAAGCTTGACGCATTGGAGATAAAGTCCGAGGAGGTGAACTAACCTTTGAACGTG
>gene=chr20_54967467-54967591; species=papHam
TGGCAGTGCCAGCCCCAGGGTACTCTCCGGGGTCGGCCATTTATCGGTGAGGCAGCAGCCCCTTGACGTCAAGCTTGTCGCATTGGAGATAAAGTCCGAGGGGGTGAACTAACCTTTGAACGTG
>gene=chr20_54967467-54967591; species=ponAbe
TGGCAGTCCCAGCCCCAGGGTGCTCTCCGGGGTCGGCCATTTATTGGTGAGGCAACAGCCCCTTGACGACAGGGTTGTCGCATTGGAGATAAAGTCCGAGGAGGTGAACTAACCTTTCAACGTG
>gene=chr20_54967467-54967591; species=rheMac
TGGCAGTGCCAGCCCCAGGGTACTCTCCGGGGTCGGCCATTTATCGGTGAGGCAGCAGCCCCTTGACGTCAAGCTTGTCGCATTGGAGATAAAGTCCGAGGGGGTGAACTAACCTTTGAACGTG
>gene=chr20_56039968-56040232; species=hg19
ctctccaagcctccctgtgttcatctgcagaaggggataataatggtactggtagcacagggttgttgggaagtgcaagagggatgatgcTGACATTCTATGGAGCACTGTGTGTTGGTGCCGTCCCAGCACCCACTGGAATTGTGCAATACATCACGCTGGACATGAAGGGAAGGCAGCCTAGCATGCACCACCTCTGGCTGACTTGCTGTACTACAGAGGCACCTCCTGGGACTACCACTGGGGTAGTTTAGGGTGAAATCA
>gene=chr20_56039968-56040232; species=bosTau
ctctctgagccttactctgttcagcagcagaaggggataataatggtcctgacagcacag--------------ATCAAGGAGATAAAGCTGATGTTCTACAGGTCACCCTGTGGCGGTGCCC------------CTGGGGTTGTGCAACCTCGCCCCGTGTACACAAAGCAAAGGCATCCCGGTGCCTGCCAGCTCTGGGTGAC---TCA--------GGG-GCCTCCTGGGGCCATCTCTGGGTAAGTTTAGGGGGAAATCA
>gene=chr20_56039968-56040232; species=calJac
---------------------------------------------------------------------------------------------------------------------------------------------------------TCACTCTGGGCACGAAGGGAAGGCAGCCT--CACGCACCCGCTCTGGCTCACTTGCGGTACTACAGGGGCACCTCCTAGGACTACCATTGGCATAGTTTGGGGTGAAATCG
>gene=chr20_56039968-56040232; species=canFam
ctctccgacccctaccctactcacctgccagaggggctaatCCTGGTGCTGACGGCACAG--------------ATCAAGGTGG-GAAGCCGACATTCTAC-GGATGCCACAGGTTGCTGCCT------------CAGTGGCTGTGCGCCGTATGGCTCCAGACACCAAAGGAATGTGTGCGGATGCCT-GTGAGCTGGGGTGACTTGCTA--------TGG---TATAGGGGACCCCCCCTGGGGACCTTTGGAGCATAATCA
>gene=chr20_56039968-56040232; species=equCab
ctctccgaagctcgctctgctcatccgcaagagggggtaat----gtcCTGACAACACAG--------------GTCAAGGAGACAAAGCTGGCGTTCACG-GCACTCTGTGTGTTGGTGCCC------------CAGGGGTGGCACACCCCATCGCTCTGGGCATGAAGCGAAGGCACCCCAGTGCAT-----CCTAGGGTGACCTGCTA--------GGG-GCCTCCTGGGACCGCCTTTGGGGGAGTTTGGGGGACAATCA
>gene=chr20_56039968-56040232; species=gorGor
------------------------------------------------------------------------------------------------------------------------------------------------------------------------------------------------------------------------------CACCTCCTGGGACTACCACTGGGGTAGTTTAGGGTGAAATCA
>gene=chr20_56039968-56040232; species=panTro
ctctccaagcctccctgtgttcacctgcagaaggggatagtaatggtactggtagcacagggttgttgggaagtgcaagagggatgatgcTGACATTCTATGGAGCACTGTGTGTTGGTGCCGTCCCAGCACCCACTGGAATTGTGCAATACATCACGCTGGACATGAAGGGAAGGCAGCCTAGCATGCACCACCTCTGGCTGACTTGCTGTACTACAGAGGCACCTCCTGGGACTACCACTGGGGTAGTTTAGGGTGAAATCA
>gene=chr20_56039968-56040232; species=papHam
ctctccaagcctccctgtgttcgtctgtagaaggggataataatggtactgatagcacagggttgttgggaagtgcgagagagatgatgcTGACATACTATGGAGCCCTGTGTGTTGGTGCTGACCCAGCGCCCACTGGAATTGTGCAATTCATCGCTCTGGACATGAAGGGAAGGCAGCCTGGCGTGCACCAGCTCTGGCTGACTTGCTGTACTGCAAAGGCACCTCCTGGGACTACTACTCGGGTAGTTTAGGGTGAAATCA
>gene=chr20_56039968-56040232; species=ponAbe
ctctccaagcctccctgtgttcatctgcagaaggggataatattggtactggtagcacggggttgttgggaagtgcaagagggatgatgcTGACATTCTATGGAGAACTGTGTGTTGGTGCCATCCCAGCACCCACTGGAATTATGCAATTCATCACTCTGGACATGAAAGGAAGGCAGCCTAGCGTGCACCAGCTCTGGCTGACTTGCTGTACTACAGAGGCACCTCCTGGGACTACCATAGGGGTAGTTTAGGGTGAAATCA
>gene=chr20_56039968-56040232; species=rheMac
ctctccaagcctccctgtgttggtctgcagaaggggataataatggtactgatagcacagggttgttgggaaatgcgagagagatgatgcTGACATACTATGGAGCCCTGTGTGTTGGTGCTGACCCAGCGCCCACTGGAATTGTGCAATTCATCACTCTGGACATGAAGGGAAGGCAGCCTGGCGTGCACCAGCTCTGGCTGACTTGCTGTACTACAAAGGCACCTGCTGGGACTACTACTCGGGTAGTTTAGGGTGAAATCA
>gene=chr20_56279362-56279626; species=hg19
CCTGAACCATGCTCCCCCAGCCTCGGGGAGCCCCTGGCACAGCATGGTACCATCCTTGTCACTCCAGAGGGTGCATGAAGAGTAGGTCCGTCTCCCGCACAGCTCCCGCACGTGCCCCAACCATGCGTGCGTTACGCAACACTTTGTAAAAAGCAAAAAATGGGCCCTCGGCTTCAATCTCCTTCTCTCAGCATGTGCACCGTACAGAACCCGAGGCTGGCAGCAGCACAGCCTCCGAAATTCACCGTGTAAGAGTTCCTTCTC
>gene=chr20_56279362-56279626; species=bosTau
CCTGAGCTGTCCTCTTCGGGCCTCGGGAAGCCCCGGGTACA-----------TCCTTTCTGCTCCA-CGGGCTCACAAAGAACGGGCACAC---------AGCACCCAGCCCTACCCCAACCAAGGGTGCACAATACAACACCTTTTAAAAAGCACAGAATGGGTCCTCAGCCTTGATCTGCTAC--TCAGCACGTGCACCA---AAGTGCCAAGGCCGGCAGGAGTATAGCTTCCAACACTCAACCTGTCAGAGCTCCTTCTC
>gene=chr20_56279362-56279626; species=calJac
CCCAAACCGTGCTCCCCCAGCCTCCGGGAGCCCCTGGCACAGCATGGTACCGTCCTCGTTGCTCCAGAGGGTGCATGAAGAGCAGGCCTGCCTCCCGCACAGCTCCTGCACGTGCCCCAACCACGCGCGTGTTACGCAACACCTCGTAAAAAGCAAAAAACGGGCCCTCAGCTTCAGTCTCCCTCTCTCAGCACGTGCACCGTGTAGAACCCAACAC-GGCAGCAGCACAGCCTCCGAAGTTCACTGTGTAAGAGTTCCTTCCC
>gene=chr20_56279362-56279626; species=canFam
CCCGTGCCACGCTTCGCTGGCCTCGGGAAGCCCCGGGCACAGCACGGTGCCATCCTCATTGCTCC--CGGGCACCGAGAGAGTGGGCATGCCGCACACAGGGCCTCCACACGTGCCCCAACTGGGCATACACGACATGACACCTTTTAAAAAACACAAAACAGGCCCCTGGCTTTGATCACCTCC--TCAGCATGTGCCC--CATGCAAG--AAGACCCCAAGGCTAGCGGCCTCCCGACTTCCACTGCTAGGAGCTCCTTCTC
>gene=chr20_56279362-56279626; species=equCab
CCCCAGC---------CCGGCCTCGGGAAGCCCCCGGCACCGCGTGCG--CAGCCTCACTGCTCC--AGGGCACAAAGAGAGCAGGCATGCCGCGCACAGGGCCCCAACATGTGCCCCAACCTTGCG-ACGAGACACTACACCCTTCAAAAAGCACAAAACGGCCCCCCAGCTTTGGTCTCCTCC--CTGGCGTGCGAGCCACATACCAGCCAAGGCTGGCAGGGGTGCAGCCTCCGAAAGTGAATTTGTAGGAGTTAC--ATC
>gene=chr20_56279362-56279626; species=gorGor
------------------------------------------------------------------------------------------------------------------------------------------------------------------------------------------------------------------------------------------------------------------------
>gene=chr20_56279362-56279626; species=panTro
CCTGAACCACGCTCCCCCAGCCTCGGGGAGCCCCTGGCACAGCATGGTACCATCCTTGTCACTCCAGAGGGTGCATGAAGAGTAGGTCCGCCTCCCGCACAGCTCCCGCACGTGCCCCAACCATGCGTGCGTTACGCAACACTTTGTAAAAAGCAAAAAATGGGCCCTCGGCTTCAATCTCCTTCTCTCAGCATGTGCACCGTACAGAACCCCAGGCTGGCAGCAGCACAGCCTCCGAAATTCACCGTGTAAGAGTTCCTTCTC
>gene=chr20_56279362-56279626; species=papHam
CCTGAGCCATGCTCCCCCAGCCTCAGGAAGCCCCTGGCATGGTATGGTACCATCCTCGTCACTCCAGAGGGTGCATGAAGAGCAGGTCCTCCTCCCGCACAGCTCCCGCACGTGCCCCAACCATGCGTGCGTTACGCAACACTTTGTAAAAAGCAAAAAATGGGCCCTCGGCTTCAATCTCCTTCTCTCAGCATGTGCACCATACAGAACCCGAGGCTGGCAGCAGCACAGCCTCCGAAATTCACCGTGTAAGAGTTCCTTCTC
>gene=chr20_56279362-56279626; species=ponAbe
CCTGAACCACGCTCCCCCAGCTTC-GGGAGCCCCGGGCACAGCATGGTACCATCCTTGTCACTCCAGAGGGTGCATGAAGAGCAGGTCCGCCTCCCGCACAGCTCCCGCACGTGCCCCGACCATGCGTGTGTTACGCAACACTTTGTAAAAAGCAAAAAATGGGCCCTAGGCTTCAATCTCCTTCTCTCAGCATGTGCACCGTACAGAACCCGAGGCTGGCAGCAGCACAGCCTCCGAAATTCACCGTGTAAGAGTTCCTTCTC
>gene=chr20_56279362-56279626; species=rheMac
CCTGCGCCATGCTCCCCCAGCCTCGGGGAGCCCCTGGCATGGCATGGTACCATCCTCGTCACTCCAGAGGGTGCATGAGGAGCAGGTCCGCCTCCCGCACAGCTCCTGCACGTGCCCCAACCATGCGTGCGTTACGCAACACTTTGTAAAAAGCAAAAAATGGGCCCTCGGCTTCAATCTCCTTCTCTCAGCAAGTGCACCATACAGAACCCGAGGCTGGCAGCAGCACAGCCTCCGAAATTCACCGTGTAAGAGTTCCCTCTC
>gene=chr20_56516639-56516903; species=hg19
ACAAGGGCTCGTGGATAGATGGATTTCTTCAACCTTTTAATGCTGCCCATCAAATCCCTGCCCAAAACATCATTTGAGCTGAGCCAGATGGATTCCTTTTTCAGGGTTAGTCAGTCTGGATCCATCTCACCTGCTGTGATTAAGCAATCACAGCAAAGCGGGAATGAATTACAGAGCACGGCTGTCTGTCGTCTGGCCTCCCTCCTGGAGAGGTGTCCTGGCGGGGGCGGCCATGTGGGGTGAGGTCAGAGTCATCGGCTCCAC
>gene=chr20_56516639-56516903; species=bosTau
ACCA-GGCTCATGGATGGATGGATTTCTTTTGCCTTTTAATTCTGCCGATCAAATCCCTGCCTGCAACATCATTTCAGCCAAGCCAGACGGGCTGTTTTCCCAGGGCTAGTCAGTCTGGATCCATCTCACCTGTTGTGATTAAG---------CAAAGAGGAAATAAATTGTGGACGAAGGAGGGCTGTCCTCAGGCCTCGTTCCTGAAAAGGAATC---GTGGTGGTGGCCGCTGGGGACTGA-GCTAAGTCACCCTTTCCTC
>gene=chr20_56516639-56516903; species=calJac
ATAAGGGCTCGTGGATAGATGGATTTCTTCAACCTTTTAATGCTGTCCATCAAATCCCTATCCAAAACATCATTTTAGCTGAGCCAGATGGAATTCTTTTTCAGGGTTAGTCAGTCTGGATCCATTTCACCTGCTGTGATTAAGCAATCACAACAAAGCGGGAATGAATAAGAAAGTGCAGCTTTGTCTCTTCTGGCCTCCCTCCTGGAGAGGTGTCCTGGTAGGGACAGCCATGTGAGGTGAGGGCAGAGTCACTGGCTCCAC
>gene=chr20_56516639-56516903; species=canFam
ACCTGGGCTCGTGGGTGAATGGATTTCTTCAG-CCTTTCAATTGGCCCATCACGTCCCTGCCTGAGATGTCACCTTTGCCCGGTCAGACGGTTTCCTCTTGCAGGGCCACGCGGCCTGCATGCATCCCGCCAGGTGTGA---------------------------------------------------------------------------------------------------------------------------AC
>gene=chr20_56516639-56516903; species=equCab
----GGGCTCGTGGATGGCTGGGTGTCTCCAG-CCTTCAACTCTGCCAGTCAAATCCCCACCGGAAACGTCATGGTCGCCAAGTCAGA-GGGGCCCTTTTTCA-GGTGAGTCGGGCTGGCT-CATCTCACCTGCTGGGATCAAG---------CAACGAGGAAATGGGTCACAGGCTGGGGCTGGCTATCCTCGG-CCTCCCTCCCGAAGGGG-GTC-------------CCAGCGGGAGCCGGGGCGAAGTCACCAGCTCCAC
>gene=chr20_56516639-56516903; species=gorGor
ACAAGGGCTCGTGGATAGATGGATTTCTTCAA-CTTTTAATGCTGCC-A-CAAATCCCTGCCCAAAACATCATTTGAGCTGAGCCAGATGGATTCCTTTTTCAGGGTTAGTCAGTCTGGATCCATCTCACCTGCTGTGATTAAGCAATCACAGCAAAGCGGGGATGAATTACAGAGCACGGCTGTCTGTCGTCTGGCCTCCCTCCTGGAGAGGTGTCCTGGCGGGGGCGGCCATGGGGGGTGAGGTCAGAGTCATTGGCTCCAC
>gene=chr20_56516639-56516903; species=panTro
ACAAGGGCTCGTGGATAGATGGATTTCTTCAACCTTTTAATGCTGCCCATCAAATCCCTGCCCAAAACATCATTTGAGCTGAGCCAGATGGATTCCTTTTTCAGGGTTAGTCAGTCTGGATCCATCTCACCTGCTGTGATTAAGCGATCACAGCAAAGCGGGAATGAATTACAGAGCACGGCTGTCTGTCGTCTGGCCTCCCTCCTGGAGAGGTGTCCTGGCGGGGGCGGCCATGGGGGGTGAGGTCGGAGTCATCGGCTCCAC
>gene=chr20_56516639-56516903; species=papHam
ACAAGGGCTTGTGGATAGATGGATTTCTTCAACCTTTTAATGCTGCCCATCAAATCCCTGTCCAAAACATCATTTGAGCTGAGCCAGATGGATTCCTTTTTCAGGGTTAGTCAGTCTGGATCCATCTCACCTGCTGTGATTAAGCAATCACAGCAAAGCGGGAATGAATTACAGAGCGTGGCTGTCTGTCGTCTGGCCTCCCTCCTGGAGAGGTGTCCTGGCGGGGGCGGCCATAGGGGGTGAGGGCAGAGTCGTCGGCTCCAC
>gene=chr20_56516639-56516903; species=ponAbe
ACAAGGGCTCGTGGATAGATGGATTTCTTCAACCTTTTAATGCTGCCCATCAAATCCCTGCCCAAAATATCATTTGAGCTGAGCCAGATGGATTCCTTTCTCAGGGTTAGTCAGTCTGGATCCATCTCACCTGCTGTGATTAAGCAATCACAGCAAAGCGGGAATGAATTACAGAGCACGGCTGTCTGTCGTCTGGCCTCCCTCCTGGAGAGGTGTCCTGGCGGGGGCGGCCATGGAGGGTGAGGTCAGAGTCATCGGCTCCAC
>gene=chr20_56516639-56516903; species=rheMac
ACAAGGGCTTGTGGATAGATGGATTTCTTCAACCTTTTAATGCTGCCCATCAAATCCCTGTCCAAAACATCATTTGAGCTGAGCCAGATGGATTCCTTTTTCAGGGTTAGTCAGTCTGGATCCATCTCACCTGCTGTGATTAAGCAATCACAGCAAGGCGGGAATGAATTACAGAGCGTGGCTGTCCGTCGTCTGGCCTCCCTCCTGGAGAGGTGTCCTGGCGGGGGCGGCCATAGGGGGTGAGGGCAGAGTCGTCGGCTCCAC
>gene=chr20_60936932-60937196; species=hg19
GCCTCCAAGGCCAAGGAGAGCCCAGAGCTGGGGACTGGAGAGCAGGCACCCGACCCCACCTAACCCTCAGTGGCCGCCACCTCGGCACAGGTATCCCAGGAATGTCCACTTGCGCCAGCCTCCTCTGCATTCCTGCAGCCCCTCCCGCACCTGCCAGGAATTCCTTAAACAGCAGGGCGCCTGACGCAGGGGGCACCACCGCACTGCTCACAGCACCTCCGCCCTCCCAGCCCCAAGCTGTCTACTCAGCACCCGCAACCAAAC
>gene=chr20_60936932-60937196; species=bosTau
--------GAGTTGGGG-------------------------GGGGCACA--------CCTAACCCTTGG--GTGGCC-CCGCAGCACAGGTATCCTAGGAATGTCCACTTCCGCTGG---CCTGTGCATTCCTGCAGCCCCTCCCACTCC--CCAGCGCTCCCT---GCGGAGGAATTCCT----------------------GGCCCACAGC-CTTCAGCCCCACCT---CCGTGTCAGCCCCCCTGCGCCCTCACCCTAAC
>gene=chr20_60936932-60937196; species=calJac
GCCTCCAAGGCCAAAGAGAGCCCAAAGCT-GGGACGGGGGAGCAGGCACT-GACCCCACCTAACCCCTCG-GGCTGCCGCC----AACAGGTATCCCAGGAATGTCCACTTCCGCCAGCCTTCTCTGCATTCCAGCAGCCC---------------------------------------------------------------TGCTCACAGCACCTCTGCCCTCCCGGC------------------CACCCCTACCCAAAC
>gene=chr20_60936932-60937196; species=canFam
GCGTCAAGGGCCAAGGGGCACACAGAGCCC-AGGCCTCCC--CAGGCGCA--------CCTAACCCCAAG--GTGCCC-CCCCAGCGCAGGTATTCCAGGAATGTCCACTTCCA--AGGC--CGCCTCGTTCCTGGGGCCCCTCCCACGGCCGCCAGGGCTCTGC---GCGAAGGAATTCCT-----------------------GTAAACA-----CCCGGCCTCCCG---CCG-----------------------------
>gene=chr20_60936932-60937196; species=equCab
GCCTCGAAGGCCAAGGTGAGCCCTGAGCCA-GGGCCTGAGTGCAGGCACA--------CCTGACCCCGAG--GTGGCC-CCACTGCACAGGTATCCCAGGAATGTCCACTTCCT--GGCCTCCTCCACATTCCTGGGGCCCCTCCCACAGCCGCTAGCGCTCCCT---GCGGAGGAATTCCT----------------------GGCACGCAGCATCTCAAGCCCACCT---CCATGCTGCCCTCTCAGCACCCTCACCCAACC
>gene=chr20_60936932-60937196; species=gorGor
GCCTCCAAGGCCAAGGAGAACCCAGAGCTGGGGACCGGAGAGCAGGCACCCGACCCCACCTAACCCTCAGTGGCCGCCACCTCGGCACAGGTATCCCAGGAATGTCCACTTGCGCCAGCCTCCTCTGCATTCCTGCAGCCCCTCCCGCACCTGCCAGGAATTCCTTAAACAGCAGGGCGCCTGACGCAGGGGGCACCACCGCACTGCTCACAGCACCTCCGCCCTCCCGGCCCCAAGCTGTCTACTCAGCACCCGCACCCAAAC
>gene=chr20_60936932-60937196; species=panTro
GCCTCCAAGGCCAAGGAGAGCCCAGAGCTGGGGACCGGAGAGCAGGCACCCGACCCCACCTAACCCTCAGTGGCCGCCACCTCGGCACAGGTATCCCAGGAATGTCCACTTGCGCCAGCCTCCTCTGCATTCCTGCAGCCCCTCCCGCACCTGCCAGGAATTCCTTAAACAGCAGGGCGCCTGACGCAGGGGGCACCACCGCACTGCTCACAGCACCTCCGTCCTCCCAGCCCCAAGCTGTCTACTCAGCACCCGCAACCAAAC
>gene=chr20_60936932-60937196; species=papHam
GCCTCCAAGGCCAAGGAGAGCCCAGAGCTGGGGACCAGAGAGCAGACACCCTACCCCGCCTAACCCTCAGCAGCCGCCACCTCGGCACAGGTATCCCAGGAATGTCCACTTCCCCCAGCCTCCTCTGCATTCCTGCGGCCCCTCCCGCACCCGCCAGGAATTCCTTAAACAGCAGGGCGCCTGACGCAGGGGGCACCACCGCACTGCTCACAGCACCTCTGCCCTCCTGGCCCCAAGCTATCTACTCAGCACCCCCACCCAAAC
>gene=chr20_60936932-60937196; species=ponAbe
GCGTCCAAGGCCAAGGAGAGCCCAGAGCTGGGGACGGGAGAGCAGGCACTCGACCCCACCTAACCCTCAGCGGCTGCCACCTCGGCACAGGTATCCCAGGAATGTCCACTTCCACCAGCCTCCTCTGCATTCCTGCAGCCCCTCCAGCACCTGCCAGGAATTCCTTAAACAGCAGGGCGCCTGATGCA-GGGGCACCACCGCACTGCCCACAGCACCTCCGCCCTCCCGGCCCCAAGCTGTCTACTCAGCGCTCCCACCCAAAC
>gene=chr20_60936932-60937196; species=rheMac
GCCTCCAAGGCCAAGGAGAGCCCAGAGCTGGGGACCAGAGAGCAGACACCCAACCCCGCCTAACCCTCAGCAGCCGCCACCTCGGCACAGGTATCCCAGGAATGTCCACTTCCGCCAGCCTCCTCTGCATTCCTGTGGCCCCTCCCGCACCCGCCAGGAATTCCTTAAACAGCAGGG----------------------CGCACTGCTCACAGCACCTCTGCCCTCCTGGCCCCAAGCTGTCTACTCAACACCTCCACCCAAAC
>gene=chr20_60980466-60980730; species=hg19
CCCAATCATCCCTCTGACCCTCCCTGGAGCAGCGGCCAGGCATGTCCGTGGGGGGACATCTTGTGGACAGGCCTGGGTCTGCAGGCACCCTCAGCCTGGCTACGGCCAGGAACACTTCCAAGGATGGAGTGCACCGCGACCTGCGTGTGACGCAACCTGCATGTGACGTCATAGTCTTTGAGGACAGAGTGCTGTGTTCTGGGCCCAAACTTCCCCAACCAAAGACCTTAGAGGAACCCAATGCCTCCACCTGCCCGAAGGCCA
>gene=chr20_60980466-60980730; species=bosTau
CCCAACCAGCCCCCGAC-TCCCTTCGGAGCCCTGGCCAGGCTCATCTGCGGACAG----CTTCTTAGCCTGT------------GCAGATGC-AGCTCTT----GCT-GAAG----TCTACCTACGGTGTG-ACAGTGGCCTCAGGGCCACTCAGAAGGACTCCGAATGTAGAGTCCTAGCCA--CAAGCACCATACCCTGGCCTCCACC-TCCCAACCGAAGTCCCTCAGAAGAACCTGTCACCTGGAACTGCCTGA-GACCA
>gene=chr20_60980466-60980730; species=calJac
CCCAGTCACCCCCCTGGCCCTCCTGGGAGTGGTGGCCAGGCATGTCCTTGGGGGGACATCTTGTGGACAGGCCTGGCTCTGCAGGCACCCTCAGCCTGGCTGTGGCCAGGAGCACTTCCAAGG-TTGAGTGCTCTGCGACCTGCGTGTGATGCAACTTACATGTGATGTCACAGTTTGTGAGGACAGAGTGCTGTGATCTGGGCTCAACCTTCCTCAACCAAAGACATTAAAGGAACCCAACGCCGCGACTTGCATGAAGGCCA
>gene=chr20_60980466-60980730; species=canFam
ACCACTCAGCCCCGTGC-CGTCTCTGGGGCCTTGGTCAGACCTGTTGGTGGCGAGAGGTCCTCCCGGGCCGCCCAGG-----AGGCAGCCGC-GTCTCTGTACAGCT-GAAGTCCTCCCGTCTACGGTGTG-ACGGCCACCCGGGGGCCACACACCAGAACTTGGAC---------------AACCAAGC-CTGAATTCTGG-CTCAACCCATCGA------GGGCCAGGCGAGCGGCAGCTGCGGCTACCAGCCTGATGGCCT
>gene=chr20_60980466-60980730; species=equCab
CCCACTCAGCCCCCTAACGGTTCCCAGAGCCTTGTCCAGGCTTGTTTGTGGAAGGGCCTCCTCTGGGCCAGCCTGGG-----AAGCAGCCGC---CTCCCTACGGCTGGAAACACCTGCATCTATGGAGTG-ACAGCCAACCTTGGGCCACTC---AGAACTCGGAACATAAAGTCCCGGACAACAAAGCGCTGTAATCTGGACTCAACCCTCGCAACCAAAGACCCGCAAAGAACTTCGACACCTTGACCCGCCTGAAGGCCG
>gene=chr20_60980466-60980730; species=gorGor
CCCAATCACCCCTCTGACCCTCCCTGGAGCAGCGGCCAGGCATGTCCATGGGGGG-CATCTTGTGGACAGGCCTGGGTCTGCAGGCACCCTCAGCCTGGCTACAGCCAGGAACCCTTCCAAGGATGGAGTGCACCGTGACCTGCGTGTGATGCCACCTGCATGTGACGTCATAGTCTTTGAGGACACAGTGCTGTGTTCTGGGCCCAAACTTCCCCAACCAAAGACCTTAGAGGAACCCAATGCCTCCACCTGCCTGAAGGCCA
>gene=chr20_60980466-60980730; species=panTro
CCCAATCACCCCTCTGACCCTCCCTGGAGCAGCGGCCAGGCATGTCCGTGGGGGGACATCTTGTGGACAGGCCTGGGTCTGCAGGCACCCTCAGCCTGGCTACGGCCAGGAACACTTCCAAGGATAGAGTGCACCGCGACCTGCGTGTGACGCAACCTGCATGTGACGTCATAGTCTTTGAGGACAGAGTGCTGTGTTCTGGGCCCAAACTTCCCCAACCAAAGACCTTAGAGGAACCCAATGCCTCCACCTGCCCGAAGGCCA
>gene=chr20_60980466-60980730; species=papHam
TCCAATCA-CCCTCTGACCCTTCCTGGAGCAGTGGCCAGGCATGTCCGTGGGGGGACATCTTGTGGACAGGTCTGGGTCTGCAGGCGTGCTCAGCCTGGCTACGGCTAGGAACACTTCCAAGGATGGAGTGCTCTGCGACCTGCGTGTGATGCAACCTGCATGTGACATCATCGTCTTTGAGGACAGAGTGCTGTGTTCTGGGCCCAAACTTCCCCAACCAAAGACCTTAGAGGAACCCAATGCCTCAACCTGCCTGAAGGCCA
>gene=chr20_60980466-60980730; species=ponAbe
CCCAGTCACCCCTCTGACCCTCCCTGGAGCAGCGGCCAGGCATGTCCGTGGGGGGACATCTTATGGACAGGCCGGGGTCTGCAGGCACCCTCAGCCTGGCTACGGCCAGGAACACTTTCAAGGATGGAGTGCACGGCGACCTGTGTGTGACGCAACCTGCATGTGACGTCATAGTCTTTGAGGACAGAGTGCTGTGTTCTGGGCCCAAACTTCCCCAACCAAAGACGTTAGAGGAACCCAATGCCTCCACCTGCCTGAAGGCCA
>gene=chr20_60980466-60980730; species=rheMac
TCCAATCA-CCCTCTGACCCTCCCTGGAGCAGTGGCCAGGCATGTCCGTGGGGGGACATCTTGTGGACAGGTCTGGGTCTGCAGGCGCGCTCAGCCTGGCTGCGGCCAGGAACACTTCCAAGGATGGAGTGCTCTGCGACCTGCGTGTGATGCAACCTGCATGTGACATCATCGTCTTTGAGGACAGAGTGCTGTGTTCTGGGCCCAAACTTCCCCAACCAAAGACCTTTGAGGAACCCAATGCCTCAACCTGCCTGATGGCCA
>gene=chr20_62260093-62260357; species=hg19
TGAGAGGGTTCACGCGGTCTATGTGTGTCATTTATCTGAGTTTGCCTATCGTCACGTTTTGGAAATAAATGTCAATAAAGTCGAAGAGGAGTGCTGAGGGGGGCCTGGGGATGGGAGGGTGGCTACATCATGCCTGTGTGTTGCGCAAGCCCACCGAGGTCGGCCTGGGGTGAGCCCTGGGGCCTGTTCTGCCTCCTTCACTCTGGGGCTCCAAGAGACAAACTGGGCAACAAGAGAGAAACTCCATCTAAAAAAAAAGAAAAA
>gene=chr20_62260093-62260357; species=bosTau
-----------------------TGTGTTCATAATTTGAGTTTCCCTGTCCTCAGGTTTCTGAAGTGGGTGCGAATAAAATCAGAAGAAGGGATT-GAAGAGGGCAGGGGCCAGG------------CCAGGTCCTGCTG-TGGCCAGGTGAGCTGTGGCTGCC--------AGCCCTGGAGTCTGTCCTAAACTCTCCAGTCTGAGTTTGCAGG-------------------------------------------------
>gene=chr20_62260093-62260357; species=calJac
-------------------------------------GAGTTTGCCTATCTTCATATTTTGGGAATAAATGCCAATAAAGTC-AAAAGGGGTGCT--GGGGTGCCTGGGGATGGGAAGGCGGCCACA-------------------------------------CTGGGGTGAGCCCTAGGGCCTGTTCTGCCTCCTTCACTCTGGGG--------------------------------------------------------
>gene=chr20_62260093-62260357; species=canFam
TAAGAGGTTGTGCACAATCTGTGTGTGTTATTTACCTGAGTTTCTCGGTGCTCGTGTTCTTGAGAT-AATACCGATACAGTTAAAGGGAGAAGGC-GAAGGGCAGTGGTGACGGACA----------CCGGGCCCATATG----------------------------------------------------------------------------------------------------------------------------
>gene=chr20_62260093-62260357; species=equCab
TGAGAAGGTGTACATGGTCTGTGTTTGTCATTTATCTGAATTTCCCTCTCCTCATATTCTGGAAATAAACACCAATAAAGTCAAAGGGAGAAGGC-G-------TTGGAGACAGGAA----------CCAGACCTG--------------------------------------------------------------------------------------------------------------------------------
>gene=chr20_62260093-62260357; species=gorGor
TGAGAGGGTTCACGCGGTCTATGTGTGTCATTTATCTGAGTTTGCCTATCGTCACGTTTTGGAAATAAATGTCAATAAAGTCGAAGAGGAGTGCTGAGGGGGGCCTGGGGATGGGAGGGTGGCCACATCATGCCTGTGTGTTGCACCAGCCCACCGAGGTCGGCCTGGGGTGAGCCCTGGGGCCTGTTCTGCCTCCTTCACTCTGGGGCTCCAAGAGAGAAActgggcaacaagagagaaactccatctaaaaaaaaagaaaCA
>gene=chr20_62260093-62260357; species=panTro
TGAGAGGGTTCACGCGGTCTATGTGTGTCATTTATCTGAGTTTGCCTATTCTCACGTTTTGGAAATAAATGTCAATAAAGTCGAAGAGGAGTGCTGAGGGGGGCCTGGGGATGGGAGAGTGGCCACATCATGCCTGTGTGTTGCGCAAGCCCACCGAGGTCGGCCTGGGGTGAGCCCTGGGGCCTGTTCTGCCTCCTTCACTCTGGGGCTC-------------------CAAGAGAGAAACTCCATCTAAAAAAAAAGAAAAA
>gene=chr20_62260093-62260357; species=papHam
TGAGAGGGTTCACGCGGTCTGTGTGTGCCATTTATCTGAGTTTGCCTATCCTCACATTTTGGGAATAAACATCAATAAAGTCTAAGAGGAGTGCTGAGGGGGCCCTGGGGATGGGAGGGCGGCCACCTCATGCCTGTGTGTTGCG--------------------TGGGTTGAGCCCTGGGGCCTGTTCTGCCTCCTTCACTCTGGGACTCCAAGAGACAACCTGGGCAACAAGAGAGAAACTCCACCTAAAAAaacACAAAAA
>gene=chr20_62260093-62260357; species=ponAbe
TGAGAGGGTTCACGCGGTCTATGTGTGTCATTTATCTGAGTTTGCCTATCGTCACGTTTTGGAAATAAATGTCAATAAAGTTGAAGAGGAGTGCTGAGGGGGGCCTGGGGATGGGAGGGCGGCCACATCATGCCTGTGTGTTGCACAAGCCCACCGAGGTCTGCCTGGGGTGAGCCCTGGGGCCTGTTCTGCCTCCTTCACTCTGGGGCTCCAAGAGAGAAACTGGGCAACAAGAGAGAAACTCCATCTAACAAAAAAGAAAAA
>gene=chr20_62260093-62260357; species=rheMac
TGAGAGGGTTCACGTGGTCTGTGTGTGCCATTTATCTGAGTTTGCCTATCCTCACATTTTGGGAATAAACGTCAATAAAGTCTAAGAGGAGTGCTGAGGGGGGCCTGGGGATGGGAGGGTGGCCACCTCATGCCTGTGTGTTGCG--------------------TGGGTTGAGCCCTGGGGCCTGTTCTGCCTCCTTCACTCTGGGACTCCAGGAGAGAACCTGGGCAACAAGAGAGAAACTCCACCTAaaacaaaAAAAAAA
>gene=chr20_62372290-62372450; species=hg19
GCTTCCAGCCCAGTCTCCCCCTGGCTGCTGCCGGCTGCTGGCCACTCCCACCTCCCAGGCCTGGCGTGAGGCCCACAGCTGCTGTTGCACAACCCTGGTTAATGTGTGATGGGGGGAGGCCTGGGCCTGGCCCGCCCCTCTGCCAGGGCTTCAGACCCCT
>gene=chr20_62372290-62372450; species=bosTau
TCTTACAGCCCAGTCTCCC-TTGGCTGCTGC-------TGGCTGCTCCCGCCTCCCAGGCCTGGCTCTAGGCCCACAGCTGCTGTTGCACAACCCTGGTTAATGTGTGATTGGGGGGAGGCTGGGCCTGGCCAGGCCCGCCAGTGGGGCCTCAGACCCCT
>gene=chr20_62372290-62372450; species=calJac
---------------------------------------------------------------------------------------------------------------GGGGGAGGCCAGGGCCTGGCCCGCCCCTCTACCCGGGCTTCGGACCCCT
>gene=chr20_62372290-62372450; species=canFam
GC---GGGCCC--CCTGCT-CGCACCGGAGCCG-----CGGCCGCTCTTTCCCTCCCGGGCTGGCCG-CGGCCCACGGCTGCTGTTGCACAACCCCGGTCACTGTGTGAccccggggcggctgcgcccggcc-----------ggaggccTGAGACCCCG
>gene=chr20_62372290-62372450; species=equCab
GCTTCAAGCCC-GTCTCCC-CTGGCTGCTGCTAGCTGCTGGCTGCT-CCCCCCTCCCAGCCTGGCGGTAGGCCCACAGCTGCTGTTGTGCAACCCTGGTTAATGTGTGATGGGGAGGGGGCCGGGCCTGGCCTGGCCCATCAGTGGGGCCTCAGACCCCT
>gene=chr20_62372290-62372450; species=gorGor
--------------------------------------------------------------------------------------------------------------GGGGGGAGGCCTGGGCCCGGCCCGCCCCTCTGCCAGGGCTTCAGACCCCT
>gene=chr20_62372290-62372450; species=panTro
GCTTCCAGCCCAGTCTCCCCCTGGCTGCTGCCGGCTGCTGGCCACTCCCACCTCCCAGGCCTGGCGTGAGGCCCACAGCTGCAGTTGCACAACCCTGGTTAATGTGTGATGGGGGGAGGCCTGGGCCTGGCCCGCCCCTCTGCCAGGGCTTCAGACCCCT
>gene=chr20_62372290-62372450; species=papHam
GCTTCCAGCCCAGTCTCCCGCTGGCTGCTGCCGGCTGCTGGCCACTCCCACATCCCAGGCCTGGCGTGAGGCCCACAGCTGCTGTTGCACAACCCTGGTTAATGTGTGATAGGGGGAGGCCTGGGCCTGGCCCGCCTCTCTGCCAGGGCTTCAGACCCCT
>gene=chr20_62372290-62372450; species=ponAbe
GCTTCCAGCTCAGTCTCCCCCTGGCTGCTGCCGGCTGCTGGCCACTCCCACCTCCCAGGCCTGGCGTGAGGCCCACAGCTGCTGTTGCACAACCCTGGTTAATGTGTGATGGGGGGAGGCCTGGGCCTGGCCCGCCCCTCTGCCAGGGCGTCAGACCCCT
>gene=chr20_62372290-62372450; species=rheMac
GCTTCCAGCCCAGTCTCCCGCTGGCTGCTGCCGGCTGCTGGCCACTCCCACATCCCAGGCCTGGCGTGAGGCCCACAGCTGCTGTTGCACAACCCTGGTTAATGTGTGATAGGGGGAGGCCTGGGCCTGGCCCGCCTCTCTGCCAGGGCTTCAGACCCCT
>gene=chr20_62496471-62496735; species=hg19
TTCGGCCTATCAGGTTGAGTCGGGTAAACCAGGACGGGCCAAGCGGCACTCTCATTGGATATCACTGGTGGGGGCGGGAAGAAGGCGGAGCACGTGCCCGGGCGGAAGTAGCCGTCGCATCGCGGATTACGAAACGCCGCGGAGCTGAGGCAGTTCCGCTGGCTAGTGTGTACGCGGCGAGCTTCTCCCGGCGCCGCCCGCTCGGCTCCCATAGCGCCCGCGACAGCGGTCCGGACGCCGCCCGAACATGGACTCCGCCGGCCA
>gene=chr20_62496471-62496735; species=bosTau
CTCGGCCAATCAGGT---------TGAAGCGGGACGGGCCAAAACACTCTCTCGTTGGACACTGCTCGTGGGGGCGGGGCGAGGGCGGAGCGCACGTCAAAGCGGAAGGGGTCGTCGCGCTGTTGATTTCGTAA-GCCGCGGTGCTGAGGAGGTTCCGCTGGCTGCTGTGTACGCGGCGAGTTACACCTGGTGCGGCCCGCTTGACTCCCACTGCGCCCGCAAACCGGGTCTCAACGCCATCTAAACATGGACTCCGCCGGCCA
>gene=chr20_62496471-62496735; species=calJac
TTCGGCCTATCGGGTTGAGTCAGATAAATCAGGACGGACCAAACAACGCTCTCATTGGACATCACTGGTGG-GGCGGGAGGAGGAGGGAGCCCGCGCCCGAGCGGAAGTAGCCGTCGCGTCGCTGATTACGTAACGTTGCAGGACCGAAGCAGTTCCGCTGCCTAGTGTGTACGCGGCGAGCCAGTCCTGGCGCCGCCCGCTCGGCTCTTTTAGCGCCAGCGATAGCGGTCCGGACGCCGCATGAACATGGACTCCGCCGGCCA
>gene=chr20_62496471-62496735; species=canFam
CTCGGCCAATCAGGTTGGGGCAGGT-AATAGGGACGGGCCGAGCCACGCCCTCATTGGACAGAGCCGGCGGGGGCGGG--GCAGGCGG----------CAAGCGGAAGGGGCCGTCGCGTCGCTGATTACGTCACGCCGCCGGGCTGAGGCGGTTCCGCTGGCTGGCGTGGACGCGGCTGGCGAgccccggtgcggcc-------------cggcgcccgagaccccggccccgaccccgcgcgAACATGGACTCCGCAGGCCA
>gene=chr20_62496471-62496735; species=equCab
CTCGGCCAATCAGGTTGGAATGGCTGAACGTGGACGGGGCAAACAACGCCCTCATTGGACAACGCTCGCGGGGGCGGGGAGAAGGCGGAGCTCGGATCAAAGCGGAAG-GGCCGTCGCGTCGCTGATTACGTAACACCACGGGGCTGAGGCAGTTCCGCTGGCTG-TGTGTACGCGGCGGGCGGCTCCCGGTGCGGCGCGCTCGGCTCTCGTGGCGCCCGCGACCCCGGCCCCCGCCTCGCTTGAACATGGACTCCGCAGGCCA
>gene=chr20_62496471-62496735; species=gorGor
TTCGGCCTATCAGGTTGAGTCGGGTAAACCAGGACAGGCCAAACGACGCTCTCATTGGATATCACTGGTGGGGGCGGGAAGAAGGCGGAGCACGTGCCCGGGCGGAAGTAGCCGTCGCATCGCGGATTACGAAACGCC---GGGCTGA-GCAGTTCCGCTGGCTAGTGTGTACGCGGCGAGCTTCTCCCGGCGCCGCCCGCTCGGCTCCCATAGCGCCCGCGACAGCGGTCCGGACGCCGCCCGAACATGGACTCCGCCGGCCA
>gene=chr20_62496471-62496735; species=panTro
TTCGGCCTATCAGGTTGAGTCGGGTAAACCAGGACGGGCCAAGCGACGCTCTCATTGGATATCACTCGTGGGGGCGGGAAGAAGGCGGAGCACGTGCCCGGGCGGAAGTAGCCGTCGCATCGCGGATTACGAAACGCCGCGGAGCTGAGGCAGTTCCGCTGGCTAGTGTGTACGCGGCGAGCTTCTCCCGGCGCCGCCCGCTCGGCTCCCATAGCGCCCGCGACAGCGGTCCGGACGCCGCCCGAACATGGACTCCGCCGGCCA
>gene=chr20_62496471-62496735; species=papHam
TTCGGCCTATCAGATTGAGTCGGATAAACCGGGACTGGCCAAACGACGTTCTCATTGGACATCACTGGTGGAGGCGGGACGAAGGCGGAGCATGTGCCCGGGCGGAAGTAGCCGTCGCGTCGCTGATTACGTAACACCGCGGGGCCGAGGCAGTTCCGCTGGCCAGTGTGTACGCGGCCAGGTACTCCCGGCGCCGCCCGCTCGGCTCCCACAGCGCCCGCGACAGCGGCCAGGACGCCGTCTGAAGATGGACTCCGCCGGCCA
>gene=chr20_62496471-62496735; species=ponAbe
TTCGGCCTATCAGGTTGAGTCGGGTAAACCGGGACGGGCCAAACGACGCTCTCATTGGACATCACTGGTGGGGGCGGGAAGAAGGCGGAGCACGTGCCCGGGCGGAAGTAGCCGTCGCATCGCGGATTACGTAACGCCGCGGAGCCGAGGCAGTTCCGCTGGCTAGTGTGTACGCGGCGAGCTACTCCCGGCGCCGCCCGTTCGGCTCCCATAGCGCCCGCGACAGCGGCCCGGACGCCGCCTGAACATGGACTCCGCCGGCCA
>gene=chr20_62496471-62496735; species=rheMac
TTCGGCCTATCAGATTGAGTCGGATAAACCAGGACTGGCCAAACGACGTTCTCATTGGACATCACTGGTGGGGGCGGGACGAAGGCGGAGCATGTGCCCGGGCGGAAGTAGCCGTCGCGTCGCTGATTACGTAACGCCGCGGGGCCGAGGCAGTTCCGCTGGCTAGTGTGTACGCGGCCAGGTACTCCCGGCGCCGCCCGCTCGGCTCCCACAGCGTCCGCGACAGCGGCCAGGACGCCGTCTGAAGATGGACTCCGCCGGCCA
>gene=chr10_3710632-3710808; species=hg19
AATCAGATAAAAGTCGAGGTATCTCTCTCTTCAGCAGCTTCCAGATCGGGGGCTGGAGCTGAGCGGGGGTGTTGTGCAATCCCGTACTGTTGTCGAGCAGGCTTCAGTTCAGGGAGACCAGGCAGGCTGAGGCCCAGGAGAGTGCCCCCTTGCATCTGCCCTGGGGGAAACTCTAG
>gene=chr10_3710632-3710808; species=bosTau
AATCAGATAACACAATCCGATGGGC--------ACAGAGCTCAGA----GGGCTGGAGTACAGCTGGG-TGCTGCACCATCCTACCTGCTTCTTGGATGTCCTGTGGCTCAAGAAAACCAATAAAGCTGAACTAAGC--AGTGA-CC-TATGCTTTAACTCTTGGAGAAACTCTGT
>gene=chr10_3710632-3710808; species=calJac
AATCAGATAAAAGTCAAGGTCCCTCTATCTTCAGCTGCTTCCAGATCGGGGGCTGGAGCTGAGCGGGAATGTCGTGCAATCCCGTTTCGTTCTCGA-------------------------GCAGGCTGAGTCCCACGAGCATGCCCCCTTGCATCTGCCCTGGGAGAAACTCTAG
>gene=chr10_3710632-3710808; species=canFam
AACCAGATAAAAGAAAG--------------CACCAGCTTCCAGATGGAGGGCTAGAATTTAGCTGGGATG-TGTGCAACTCTACCCGGTCCTCCAATGGGCTTTGGTTCTAGAAGACAAATATGGCGGCATGAGATGACAATG-CCCCATGCATCCACTCCAGGAGAAACTTG--
>gene=chr10_3710632-3710808; species=equCab
AATCAGAGGAAAGTGGACATATC------GTCACCAGCTTCCGGATCGAGGGCTGGGGTTTAGCTGGGATGCTGTGCAGTCGTGTCCTTATCTGGAGCCAGCATTGGTCCAGGAAGACAAACACGGT-GAATCAGACGAGAACA-CCACATGTACCCACTCTAGG-GAAACCTCTA
>gene=chr10_3710632-3710808; species=gorGor
AATCAGATAAAAGTCGAGGTATCTCTCTCTTCAGCAGCTTCCAGATCGGGGGCTGGAGCTGAGCGGGGGTGTTGTGCAATCCCGTACTGTTGTCGAGCAGGCTTCGGTTCAGGGAGACCAGGCAGGCTGAGCCCCAGGAGAGTACCCCCTTGCATCTGCCCTGGGGGAAACTCTAG
>gene=chr10_3710632-3710808; species=panTro
AATCAGATAAAAGTCGAGGTATCTCTCTCTTCAGCAGCTTCCAGATCGGGGGCTGGAGCTGAGCGGGGGTGTTGTGCAATCCCGTACTGTTGTTGAGCAGGCTTCGGTTCAGGGAGACCAGGCAGGCTGAGGCCCAGGAGAGTGCCCCCTTGCATCTGCCCTGGGGGAAACTCTAG
>gene=chr10_3710632-3710808; species=papHam
AATCAGATGAAAGTCAAGGTATCTCTCTCTTCAGCAGCTTCCGGATCGGGGGCTGCAGCTGAGCGGGGGTGTTGTGCAATCTCCTTCTGTTGTCCAGCAGGCTTCGGTTCAGAGAGACAGAGCAGGCTGAG-CCCACGAGAGTGCCCCCTCGCAGCTGTCCTGGGGGAAACTCTAG
>gene=chr10_3710632-3710808; species=ponAbe
AATCAGATAAAAGTCGAGGTATCTCTCTCTTCGGCAGCTTCCAGATCGGGGGCTGGAGCTGAGCGGGGGTGTTGTGCAATCCCGTTCTGTTGTGGAGCAGGCTTCAGTTCAGGGAGACAAGGCAGGCTGAGCCCCAGGAGAGTGCCCCGTTGCATCTGCCCTGGGGGAAACTCTAG
>gene=chr10_3710632-3710808; species=rheMac
AATCAGATGAAAGTCAAGGTATCGCTCTCTTCAGCAGCTTCCGGATCGGGGGCTGCAGCTGAGCGGGGGCGTTGTGCAATCTCCTTCTGTTGTCCAGCAGGCTTCGGTTCAGGGAGACAGAGCAGGCTGAG-CCCACGAGAGTGCCCCCTCGCAGCTGTCCTGGGGGAAACTCTAG
>gene=chr10_3826053-3826317; species=hg19
AGGAAACTACTTAGATCAATTTCAATCACGTCCTAGGGAGCAGCTTCTTTGAGGAGGAAAAAAACAGGAGGGGGAGGGGGAAAAGGCAGGAGAGGACTGTGAACAATTAAGCAGGCGTGTGAAGGTTGCAACACCCTGCATTTCATCTTCCTTAAAGCTTTCGAGGCTTGGAAACCCACAGCCTCTATTTGATCTGGCAATTCACTTTGTGACGAAAAACAAACAGCACAGCAGGGCAGGGAGACAACAGTAAACCCTCCTGCG
>gene=chr10_3826053-3826317; species=bosTau
AGGAAACTACTTAGATCGATTTCAATCACATCCTAGGAAG------CTTCAGTAGGAAAA---GCTGGGAGGGGAGAGG---G----AAGGGAGGACTGTGAACAATGAGGCAGGCATGTGAAGGTTGTTCCACTTTGCATTTCATCCCCCTTAAAGCCTTCTAAGCTTTGAAACCCGCAGAATATATGCGATCTGCTAATTCACTTTGTGACAAAAAGCAAACAGCCTAGTAGGGCA--GAGACAACCCCAAAC---CCTCCT
>gene=chr10_3826053-3826317; species=calJac
AGGAAACTACTTAGATCAATTTCAATCACGTCCCAGGGAGCAGCTT-TTTGAGGAGGAAAAAAAAAAGGGGGGAAGGGGGAGAAGGCAGGAGGGGATTGTGAACAATTAAGCAGGCATGTGAAGGTTGCAACAGCCTGCATTTCATCCTCCTCAAAGCTTTCAAGGCTTGGAAACCCACAGCCTCTACTGGATTTGGCAATGCACTTTGTGGCGAAAAACAAACAGCACAGCAGGGCAGGGAAACAACAGCAAACCCTCCCGCG
>gene=chr10_3826053-3826317; species=canFam
AGGAAACTACTTAGATCAATTTCAATCACGTCCTAGGGAGCAGCTTCTTTAggaggaagg---ggggggaggggagagg---aaggcaggATCGGGCTTGGAACAATTAAGCAGGCATGTGAAGGTTGCAACACTTTGCATTTCATCCCTTTTAAAGCTTTCTAGGCTTTGAAACGCACAGAATATATTTGATCTGCTAATTCACTTTGTGACAAAAAGCAAACAGCCAGGCAGGGCACGGAGACAGCCCCGACCCCTCCTTCT
>gene=chr10_3826053-3826317; species=equCab
AGGAAACTACTTAGATCAATTTCAATCACGTCCTAGGGAGCAGCTTCTTTAGgaggaaga---agggggaggggagagg---aaggcaggagagggCTGTGAACAATTAAGCAGGCATGTGAAGGTTGCAACACTTTGCATTTCATCCCCCTTAAAGCTTTCTAGGCTTTGAAACCCACAGAATATATCTGATCTGCTAATTCACTTTGTGACAAAAAGCAAACAGCCAAGCAGGGCAAAGAGACAATCTCAAACCCTCCTTCT
>gene=chr10_3826053-3826317; species=gorGor
AGGAAACTACTTAGATCAATTTCAATCACGTCCCAGGGAGCAGCTTCTTTGAGGAGAAAAAACACAGGAGGGGGAGGGGGAAAAGGCAGGAGAGGACTGTGAACAATTAAGCAGGCGTGTGAAGGTTGCAACACCCTGCATTTCATCCTCCTTAAAGCTTTCGAGGCTTGGAAACCCACAGCCTCTATTTGATCTGGCAATTCACTTTGTGACGAAAAACAAACAGCACAGCAGGGCAGGGAGACAACAGTAAACCCTCCTGCG
>gene=chr10_3826053-3826317; species=panTro
AGGAAACTACTTAGATCAATTTCAATCACGTCCCAGGGAGCAGCTTCTTTGAGGAGGAAAAAAACAGGAGGGGGAGGGGGAAAAGGCAGGAGAGGACTGTGAACAATTAAGCAGGCGTGTGAAGGTTGCAACACCCTGCATTTCATCCTCCTTAAAGCTTTCGAGGCTTGGAAACCCACAGCCTCTATTTGATCTGGCAATTCACTTTGTGACGAAAAACAAACAGCACAGCAGGGCAGGGAGACAACAGTAAACCCTCCTGCG
>gene=chr10_3826053-3826317; species=papHam
AGGAAACTACTTAGATCAATTTCAATCACGTCCCAGGGAGCAGCTTCTTTGAGGAGAAAAAAAACAAGAGGGGGAGGGGGAAAAGGCAGGAGAGGATTGTGAACAATTAAGCAGGCGTGTGAAGGTTGCAACACCCTGCATTTCATCCTCCTCAAAGCTTTCGAGGCTTGGAAACCCACAGCCTCTATTTGATCTGGCAATTCACTTTGTGACGAAAAACAAACAGCACAGCAGGGCAGGGAGACAACAGTAAACCCTCCTGCG
>gene=chr10_3826053-3826317; species=ponAbe
AGGAAACTACTTAGATCAATTTCAATCACGTCCCAGGGAGCAGCTTCTTTGAGGAGAAAAAAAACAGGAGGGGGAGGGGGAAAAGGCAGGAGAGGATTGTGAACAATTAAGCAGGCGTGTGAAGGTTGCAACACCCTGCATTTCATCCTCCTTAAAGCTTTCGAGGCTTGGAAACCCACAGCCTCTATTTGATCTGGCAATTCACTTTGTGACGAAAAACAAACAGCACAGCAGGGTAGGGAGACAACAGTAAACCCTCCTGCG
>gene=chr10_3826053-3826317; species=rheMac
AGGAAACTACTTAGATCAATTTCAATCACGTCCCAGGGAGCAGCTTCTTTGAGGAGAAAAAAAACAAGAGGGGGAGGGGGAAAAGGCAGGAGAGGATTGTGAACAATTAAGCAGGCGTGTGAAGGTTGCAACACCCTGCATTTCATCCTCCTTAAAGCTTTCGAGGCTTGGAAACCCACAGCCTCTATTTGATCTGGCAATTCACTTTGTGACGAAAAACAAACAGCACAGCAGGGCAGGGAGACAACAGTAAACCCTCCTGCG
>gene=chr10_8527081-8527345; species=hg19
CAGGTTGTTTGATCTTGTTTATCTGGAGGTGGAGTCAATAATCTGTATAGTTTCGAATGGTCCTAAATGTTTTGGGGCACTTAGAGCCCTGCTGTGAACTCATTTGTTGTTACGCAATCTGCAATGGACTCGTCTCCACAAGTCATTTTCCTTGTGCTCCATCATACCTGGTACAAATGAAACACTGGTCTCTGTAATACTTAAGCATCTTTTTTGCTGGGCAAATTCCTGAAAGAACAAATTCTTTTGCTATTGGTCAACTGC
>gene=chr10_8527081-8527345; species=bosTau
TCAACTGTTTGATCTTTTTT-------------GTCAATAATCTGAATAGTTTTGAAAGGTCCTAA----CATAGGTCACTTAGACCCTGGTCATT-GCTCCTTTGTTGTTAGACAAGCTGCAGGAGACCAGTCTCCCCAAGTCATTTTTCCTGTGTACCATCAGACTTG----AAACGAAACATAGGCTTCTGTAATCTTTgggaagcccTTCCATTGGGCACATTCCTGAAAGAACTGAATCTTTTGCTGTTGGTCAACTGT
>gene=chr10_8527081-8527345; species=calJac
AAGGCTGTTTGATCTCGTTTAGCTGGAGGTGGAGTCAATAATCTGAATGGTTTCGAATGGCCCTAAATGTTTTGGGGCACTTAGAGCCCTGCTCTGAGCTCGTTTGT---TACGCAATCTGCAATGGACGCGTCTCCACCAGTCGTTTTCCTTGCGCTCCATCACACCCGGCGCAAATGAAACACTGGCATCCATAATACTTGAGCGTCTTTTCTGCTGGGCAAACTCCTGAAAGAACGAATTCTTTTGCTATTGGTCAATTTC
>gene=chr10_8527081-8527345; species=canFam
CAAATTGTTTGATCTTGTTTATCTGCAGGTGGAGTCAATAATCTGAATAGTTTTGAAAGGTCCTAAATGTTTTGGGTTACTTAGACCCCTGCCATCAGCTCATTTGTTGTTAGATAATTAGCAATGGACCAGTCTTCCCAATTCCTTTTTCCTCTGTACTATCATGCTTGATATAAATGAA--ATCAACAT-----------------CTTTTCTCCTGGGCGAATTCCTGAAAGAACAGATTCTTATGCTAAGGGTCAACAAT
>gene=chr10_8527081-8527345; species=equCab
CAAAGTGTTGGATCTCATTTATCTGCAGGTGGAGTCAATCATCCGAATAGTTTTGAAAGGTCGTAA--TACTTGGGTCACTCAGACCCCTGCCATTAGCTCAC---TTGTTAGGTAACCCACAGTGG-------------------TTTCCCCATGTACCATCAGGCTTATTGTATGTGAAGCATCAGCATCCATGATACTTAAGTACCTTTTCTACTGGGCAAATTCCTGAAAGAACTGATG-TTTTGCTATTGGTCAATGGT
>gene=chr10_8527081-8527345; species=gorGor
CAGGTTGTTTGATCTTGTTTATCTGGAGGTGGAGTCAATAATCTGAATAGTTTCGAATGGTCCTAAATGTTTTGGGGCACTTAGAGCCCTGCTATGAACTCATTTGTTGTTATGTAATCTGCAATGGACTCGTCTCCACAAGTCATTTTCCTTGTGCTCCATCATACCTGGTACAAATGAAACACTGGTCTCTGTAATACTTAAGCATCTTTTTTGCTGGGCAAATTACTGAAAGAACAAATTCTTTTGCTATTGGTCAACTGC
>gene=chr10_8527081-8527345; species=panTro
CAGGTTGTTTGATCTTGTTTATCTGGAGGTGGAGTCAATAATCTGAATAGTTTCGAATGGTCCTAAATGTTTTGGGGCACTTAGAGCCCTGCTATGAACTCATTTGTTGTTACGCAATCTGCAATGGACTCGTCTCCACAAGTCATTTTCCTTGTGCTCCATCATACCTGGTACAAATGAAACACTGGTCTCTGTAATACTTAAGCATCTTTTTTGCTGGGCAAATTCCTGAAAGAACAAATTCTTTTGCTATTGGTCAACTGC
>gene=chr10_8527081-8527345; species=papHam
CAGGTTGTTTGATCTTGTTTATCTGGAGGTGGAGTCAATAATCTGAATAGTTTCGAATGGTCCTAAATGTTTTGGGGTACTTAGAGCCCTGTTATGAATTCATTTGTTGCTATGCAATCTGCAATGGACTAGTCTCC-CCAGTCATTTTCCTTGTGCTCCATCATACCTGGTACAGATGAAACACTGGCGTCTGTAATACTTCAGCATCTTTTTTGTTGGGCAAATTCCTGAAAGAACAAATTCTTTTGCTATTGGTCAACTGC
>gene=chr10_8527081-8527345; species=ponAbe
CAGGTTGTTTGATCTTCTTTATCTGAAGGTGGAGTCAATAATCTGAATAGTTTCGAATGGTCCTAAATGTTTTGGGGCACTTAGAGCCCTGCTATGAACTCATTTGTTGTTACACAATCTGCAATGGACTCGTCT---CAAGTCATTTTCCTTGTGCTCCATCATACCTGGTACAAATGAAACACTGGTATCTGTAATACTTAAGCATCTTTTTTGCTGGGAAAATTCCTGAAAGAACAAATTCTTTTGCTATTGGTCAACTGC
>gene=chr10_8527081-8527345; species=rheMac
CAGGTTGTTTGATCTTGTTTATCTGGAGGTAGAGTCAATAATCTGAATAGTTTCGAATGGTCGTAAATGTTTTGGGGCACTTAGAACCCTGTTATGAACTCATTTGTTGCTACGCGATCTGCAATGGACTCGCCTCC-CCGGTCGTTTTCCTTGTGCTCCATCATACCTGGTGCAGATGAAACACTGGCGTCTGTAATACTTAAGCATCCTTTTTGTTGGACAAATTCCTGAAAGAACAAATTCTTTTGCTATTGGTCAACTGC
>gene=chr10_9687440-9687704; species=hg19
GTAATCTAGTATGTCCAGCTGTATTGCGAGATTGTACACATGGCATGTTCTCTGTCCAGTTCGGATTTAAGTAACTCAGGTGAAGAAGCTCCCCATGGAGACCCATCCACAGTCTAACAGATCTCACTATTACGCAAGAGTTGCTAACATTCTGCCTTGGTTTCTCTTTGCTCTATTTTGTCTCATCACTCCTCATTAAAACAACAAGATACAAACTATAATAACAAGGAGAAGGCTGCCTGGTAGTTACTCACCTTACTATAG
>gene=chr10_9687440-9687704; species=bosTau
GTTATCTACAATGTCTGGTTGTCAGACAGAATCATATCTACAACGTGTACTCTGTCCAATTTGGATTTAAATAACTCAGGTAGAGAAGCTCCCCATGGAGATTCATCCAC---GTAACAGATCTCACTACTACATAATTGTTCTTAAGATTCTGCTTAGATTTCCCTGTGCTCGATTTCGTCTCATCAC-TCTCATTAAA---ACAAGGCACAAGCAATACTAAGAATGAGAAAGCTGCTTGATAGTTTCTCGTTTTATTTTAG
>gene=chr10_9687440-9687704; species=calJac
GTCATCCAGTATGTCC--TTGTAGTGTAAGATTGTACACATGTCATGTTCACTGTCCAGTCTGGATTTAAGTAACTCAGGTGAAGAAGCTCCCCATGGAGATCCATACACATTCTAACAGATCTCACTATTACACAAGAGGTACTAACATTCTGCCTTGATTTCTCTTTGCTTGATTTTGTCTCATCACTCCTCACTAAACCAACAAGACACAAACTATAATAAGAAGGACAAGGCCACCAGGGAGTTACTCATCTTGTTTTAG
>gene=chr10_9687440-9687704; species=canFam
GTTATCTAGTGTGTCTAGTTGTAATACAAGACTGTACCTGTGGCAGGGACTCTGTCCAATTT-GATttaaataactcaggtgaagaggctccccacggagattcatccacttttcaacagatctcactactatataattgttcctaagattctgcctagatttccctttgctcaattttatctcatcagtcctcattAAAACCACAAGACACAAGCAATAATAAGAATGAGAAGGCAGCTTGATAGTTACTCATTTTATTTTAG
>gene=chr10_9687440-9687704; species=equCab
GTTATCTAGTACGCCTACTTGTAGTACAAGATTGTACCTGTGGCAGGTACTCTGTCCAATTTGGGTTTAAATAACTCAGGTGAAGAGGTCCCCCATGGAGACTCACTCGCTTTTTAACAGATCTCACTATTACATAATTGTTCTTAAGTTTCTGCCTAGATTTTCCTTTGCTCGATTTTGTCTCATCACTCCTCATTAAAACAACAAAACACAAGCAATACTAAGAAAGAGAAGGCTGCTTGATAGTTACTCATTTTATTTTAG
>gene=chr10_9687440-9687704; species=gorGor
GTAATCTAGTATGTCCAGCTATATTGCGAGATTGTACACATGGCATGTTCTCTGTCCAGTT-GGATTTAAGTAACTCAGGTGAAGAAGCTCCCCATGGAGACCCATCCACATTCTAACAGATCTCACTATTACGCAAGAGTTGCTAACATTCTGCCTTGGTTTCTCTTTGCTCTATTTTGTCTCATC-ATCCTCATTAAAACAACAAGATACAAACTATAATAACAAGGAGAAGGCTGC-------------------------
>gene=chr10_9687440-9687704; species=panTro
ATAATCTAGTATGTCCAGCTGTATTGCGAGATTGTACACATGGCATGTTCTCTGTCCAGTTCGGATTTAAGTAACTCAGGTGAAGAAGCTCCCCATGGAGACTCATCCACATTCTAACAGATCTCACTATTATGCAAGAGTTGCTAACATTCTGCCTTGGTTTCTCTTTGCTCTATTTTGTCTCATCACTCCTCATTAAAACAACAAGATACAAACTATAATAACAAGGAGAAGGCTGCCTGGTAGTTACTCACCTTACTATAG
>gene=chr10_9687440-9687704; species=papHam
GTAATCTAGTATGTCCAGCTCTATTGCAAGATTGTACACATGGCATGTTCTCTGTCCAGTTCGGATTTAAGTAACTCAGGTGAAGAAGCTTCCCATGGAAACCCATCCGCATTCTAACAGATCTCACTACTACACAAGAGCTGCTAACATTCTGCCTCGGTTTCTCTTTGCTCTATTTTGTCTCATCACTCTTCATTAAAACAACAAGATACAAACTATAATAAGAAGGAGGAGGCTGCCTGGTAGTTACTCACCTTACTTTAG
>gene=chr10_9687440-9687704; species=ponAbe
GTAATCTAGTATGTCCAGCTGTATTGCGAGATTGTACACACGGCATGTTCTCTGTCCAGTTCGGATTTAAGTAACTCAGTTGAAGAAGCTCCCCATGGAGACCCATCCACATTCTTACAGATCTCACTATTACGCAAGAGTTGCTAACATTCTGCCTTGGTTTCTCTTTGCTCTATTTTGTCTCATCACTCCTCATTAA---AACAAGATACAAACTATAATAAGAAGGAGAAGGCTGCCTTGTAGTTACTCACCTTACTTTAG
>gene=chr10_9687440-9687704; species=rheMac
ATAATCTAGTATGTCCAGCTCTATTGCAAGATTGTACACATGGCATGTTCTCTGTCCAGTTCGGATTTAAGTAACTCAGGTGAAGAAGCTTCCCATGGAAACCCATCCGCATTCTAACAGATCTCACTACTACACAAGAGCTGCTAACATTCTGCCTTGATTTCTCTTTGCTCTATTTTGTCTCATCACTCTTCATTAAAACAACAAGATACAAACTATAATAAGAAGGAGAAGGCTGCCTGGTAGTTACTCACCTTACTTTAG
>gene=chr10_12517075-12517339; species=hg19
ttatggtaggatggtgcacattcctttgggtatatacctagtcatggaattgctgggtcgaatTcattgtaatcatcttataatgtgcagttcggtggcattgagtacattcacattattgcgcaaccatcaccaccatccatgttttgaactcttcctatcttgcagaactgacactctgcacccattaaacaacaagccccccattcctcctctccccagcacctggcagccaccattctgctttctgtctccacgaatttg
>gene=chr10_12517075-12517339; species=bosTau
gtgtgt----gtcccacacattctttt------------------------------tcatatt---------cttttcca---ttatggtttattgatattgaatatattccctatgctatacag-taggacctcttt-------------gttttttatcttttctatatataatagtgcacctgctaatcccaaactcctgtccatcccttccccagcccacctggcaaccacaa-----------atgtctgtgagtctg
>gene=chr10_12517075-12517339; species=calJac
ttacggcagaatgatgtatactcctttgggtatatacctagtcatggaattgctgggttgaatTCATTTTAATCATCTT---------------------------------------------aaccatcaccaccatccatgctttgaactctttctgtcttgcaaaactgacgctctgcacccattaaacgacaagccccc-attcctcctttccccggcacctagcagccaccattgtattttctgtctctataaatttg
>gene=chr10_12517075-12517339; species=canFam
----------------------------------------------------------------cattttaaccatttttaaatgcacagttcagtgggattaaatacatgtaccatgtt-tgcaaatatcaccaccatccatccctat---tctttttgtcatccagaactgatg---------aatgaagcaacaactcccatattgcctcaccctccagcccttggaaccca-cattctacattctgtctcaatggatttg
>gene=chr10_12517075-12517339; species=equCab
---------------------------------------------------------------------taacccttttaaagtatacagttcagtggtattaagtacattcacattgttgtgcaaccatcaccaccatccg------------tttttatcttcccaaactaaaa-------cccactaaacagtaattcccctatcccctcactcctgagttcctggcacgtgccattctaccttctgtctctatgaatctg
>gene=chr10_12517075-12517339; species=gorGor
ttatggtaggatggtgcacattcctttgggtgtatacatagtcatggaattgctgggtcgaatTcattgtaatcatcttataatgtgcaggtcggtggcattgagtacattcacattattgcgcaaccatcaccaccatccgtgttttgaactcttcctatcttgcagaactgacactctgtacccattaaacaacaagcccccaattcctcctctccccagcacctggcagccaccattctgctttctgtctccacgaatttg
>gene=chr10_12517075-12517339; species=panTro
ttatggtaggatggtgcacattcctttgggtatatacctagtcatggaattgctgggtcgaatTcattgtaatcatcttataatgtgcagttcggtggcattgagtacattcacattattgcgcaaccatcaccaccatccatgttttgaactcttcctatcttgcagaactgacgctctgcacccattaaacaacaagccccccattcctcctctccccagcacctggcagccaccattctgctttctgtctccacgaatttg
>gene=chr10_12517075-12517339; species=papHam
----------------------------------------gtcatggaattgCTGGGTGGAATTcattttaatcatcttataatgtacagttcagtggcattgagtacattcacagcattgtacaaccatcaccaccatccatgttttgaactctttctgtgttgcaaaactgacactctgcacccaataaacaataagtcccccgttccttctctccccagcacctggcaaccaccattctgctttctgtctctatgaatttg
>gene=chr10_12517075-12517339; species=ponAbe
ttatggtagaatggtgcacattcctttgggtatatacatagtcattttat--atgggtcgaatTcattttaatcatcttataatgtgtggttcggtggcattgggtacattcacattattgtgcaaccatcaccaccatccatgttttgaactcttcctatcttgcaaaactgacactctgcacccgttaaacaacaagccccccattcctcctctccccagcacctggcaaccaccattctgctttctgtctccacgaatttg
>gene=chr10_12517075-12517339; species=rheMac
-------------------------------------------ATGGAATTGCTGGGTCGAATTcattttaatcatcttataatgtacagttcagtggcattgagtacattcacagcattgtataaccatcaccaccatccatgttttgaactctttctgtcttgcaaaactgacactctgcacccaataaacaacaagtcccctgttccttctctccccagcacctggcaaccaccattctgctttctgtctctatgaatttg
>gene=chr10_16032491-16032755; species=hg19
TCAAATTCTTTATTTACATCATGACTTTCTGAAAAAATACTTTATACTTGTTGAATTTACCCTAAATGAGTATGGGTCATCGTGATAGGGATAGTTTAGCTCAGGAACCAACGTTTCGGTGTCTTGATTGCCCAATGACCCCATCCTTTCCTCACTCTGTCCGGTGTTTCTTTCACCTCCCTTGCATTTCTAATCTCTTTGAGTTCCTCCCATTCTTGTGATAAAATTTTCATGTCTCTCAACTCTGAACAAAGAAAAACCCTT
>gene=chr10_16032491-16032755; species=bosTau
TCAGATTCTTTTTTTGCAGCACAA-TTTCta-aaaaatatgttatattt-----atttttCCTAAATGACTTCAGGAAATCATGATAGAGTTTTTCTAGCTTAGAATATAGGCTTTTGGAGTCTGTATTACATCTTGATGCTGTTCCTTCTCTGCTCCATCCAGGGTTTCTTCCATTTCTTTTGCAT--CCAATCTTTTTGAGTTCCTTCCATTCTTGTACTAAAATCCTCATGTCTCTGCTCGATGAACAAAAGAAAATCCTT
>gene=chr10_16032491-16032755; species=calJac
TCTGATTTTTTATTTATATCATGACTTTCTGACAAAATATTTTATACTTACGGAATTTACCCTAAATGGGTATGGGTCACCGTGATAGGGATTGTTTAGCTCAGG-ACCAGGGTTTAGGTGTCCTGACTGCATATTGATCCCATCCTCTCCTTGCTCTGTCTGGTGTTTCTTTCACCTCCTTTGCCTTTCTAGTCTCTTTGAATTCCTCCCATTCTTGTGATAAAATCTTCATGTCTCTCAACTCTGAACAAAGGAAAACTCTT
>gene=chr10_16032491-16032755; species=canFam
CACGACTT-------------------TCTG-aaaaata-----tatttatttaatttatCCTAAGTAAATGTAGG-------------GCTCTTCTATCTTTGAATCTAGGCTTTTTGGGTTCTTATTACATCTTGATTCTGTCCCTTCCTTGTTCCATGTAGTGTTTCTTTCATCTCCTTTACAT--TCAATTTCTTTGGGCTTCTTTCTTTTTTGTGATAAAAAATCTTTGTCTCCACTTTATGAACAACAGAAAGGCCTT
>gene=chr10_16032491-16032755; species=equCab
CATGACTT-------------------TCTG-AAAAA-----------TATTTAATTTTTCCTAAATGAGTATGAGTGATCATGATACAGCTTTCCGAGCATAGGATCTAAGTTTTTGGGCTTTTTATTATATCTTGACACCATTCCTTTCTTGCTCCATCTAGTGTTTCTTCCATCTCCTTCGCCT--CCCATCTCTCTGAGCTTCTTGCATCCTCATGATAAAATCTTCATGTCTCCACTCTATGAAGGAAAGAAA-CCCTT
>gene=chr10_16032491-16032755; species=gorGor
TCAAATTCTTTATTTACATCATGACTT-CTGAAAAAATACTT-ATACTTGTTGAATTTACCCTAAATGAGTATGGGTCATCGTGATAGGGATAGTTTAGCTCAGGAACCAA-GTTTCGGTGTCTTGATTGCACAATGACCCCATCCTTTCCTCACTCTGTCCGGTGTTTCTTTCACCTCCCTTGCATTTCTAATCTCTTTGAGTTCCTCCCATTCTTGTGATAAAATTTTCATGTCTCTCAACTCTGAACAAAGAAAAACCCTT
>gene=chr10_16032491-16032755; species=panTro
TCAAATTCTTTATTTACATCATGACTTTCTGAAAAAATACTTTATACTTGTTGAATTTACCCTAAATGAGTATGGGTCATCGTGATAGGGATAGTTTAGCTCAGGAACCAACGTTTCGGTGTCTTGATCGCACAATGACCCCATCCTTTCCTCACTCTGTCTGGTGTTTCTTTCACCTCCCTTGCATTTCTAATCTCTTCGAGTTCCTCCCATTCTTGTGATAAAATTTTCATGTCTCTCAACTCTGAACAAAGAAAAACCCTT
>gene=chr10_16032491-16032755; species=papHam
TCAAATTCTTTACTTACATCATGACTTTCTGAAAAAATACTTTGTACTTATTGAATTTACTGTAAATGAGCATGGGTCATCATGATAGGGGTCGTTTAGCTCAGG-ACCAAGGTTTTGGTGTCTTAATTGCACATTGACCCCATCCTTTCCTCACTCTGTCTGGTGTTTCTTTCACCTCCCTTGCATTTCCAATCTCTTTGAATTCCTCCCATTCTTGTGATAAAATTTTCATGTCTCTCAACTATGAACAAAGAAAAACCCTT
>gene=chr10_16032491-16032755; species=ponAbe
TCAAATTCTTTATTTACATCATGACTTTCTGAAAAAATACTTTATACTTATTGAATTTACCCTAAATGAATATGGGTCATCGTAACAGGGATAGTTTAGCTCAAGAAACAAGGTTTTGGTGCCTTGATTGCACAATGACCCCATCCTTTCCTCACTCTGTCCGGTGTTTCTTTCACCTCCCTTGCATTTCTAGTCTCTTCGAGTTCCTCCCATTCTTGTGATAAAATTTTCATGTCTCTCAACTCTGAACAAAGAAAAACCCTT
>gene=chr10_16032491-16032755; species=rheMac
TCAAATTCTTTATTTACATCATGACTTTCTGAAAAAATACTTTGTACTTATTGAATTTACTCTAAATGAGCATGGGTCATCATGATAGGGGTCGTTTAGCTCAGG-ACCAAGGTTTTGGTGTCTTAATTGCACATTGACCCCATCCTTTCCTCACTCTGTCTGGTATTTCTTTCACCTCCCTTGCATTTCCAATCTCTTTGAATTCCTCCCATTCTTGTGATAAAATTTTCATGTCTTTCAACTATGAACAAAGAAAAACCCTT
>gene=chr10_16158553-16158736; species=hg19
CTTCAGGCCCACTAGAGGGCAGGTATTGAGACACATCTGTGGCGAAGAAGGACTAGAAATACAAAGCGGTCCCACATGAACTACTGTGACATAGAAATGGCAAGTTGCGTAACACTTCACCCTTGAGCATCACAAAATATTTTACAAGCAGAGACTATTGACCCTATTTGGCAGATAACAGAA
>gene=chr10_16158553-16158736; species=bosTau
CTTCAGGTCCGCTAGGGGGCAGGTATCAAGACACATTAGCAGTTAAGAATGACTagaaATACAAAACAGTACCATGTGAATTACTGTGGCACAGGATT-GG-AGTTGCGTAACACTTCACATGTAAACATCACAAAATACCTTGTAAGGAGAAAACTCTGACCCTGCTTGGCAGATAAAGAGG
>gene=chr10_16158553-16158736; species=calJac
CTTCAGGCCCACTAGAGGGCAGGTATTGAGACACATCTGTGGTTAACAATGACTAGAAATACAAAGTGGTCCCACATGAGCTACTGTGACACAGAAATGGCAAGTTGTGTAACACTTCACTCTTGAATATCACAAAATATTTCACAAGGAGAGACTACTGACACTATTTGGCAGATAACAGAA
>gene=chr10_16158553-16158736; species=canFam
CTTCAGGTCCACTAGGGGGCAGGTGCTGGGACACATCTGTGGTTACGG------AGAAACACAGAACAGTACCACATGAGTTACTGTGGCACAGATAT-ACAAGCTATTTGACCCTTCACACTTGAACATCACAAAATAGTTTACAAGGAGGAAATATTGATCCTCTTTGGCAG-TATCAGAG
>gene=chr10_16158553-16158736; species=equCab
CTTCAGGTCCACTAGGGGGCAGGTATTGAGACACAATAATGGTTCAGAATGTT-AGAAATACAAAACAGTAGCACGTGAGTTATTGTGGCACAGAAAT-GCAGGTTGTATAACACTTCACACTTGAACATCACAAAATATTTTACAAGGAGAAAACATTGACCCTATTTGGCAGATAATGGAG
>gene=chr10_16158553-16158736; species=gorGor
CTTCAGGCCCACTAGAGGGCAGGTATTGAGACACATCTGTGGCGAAGAAGGACTAGAAATACAAAGCGGTCCCACATGAAC------------------------------------------------------------------------------------------------------
>gene=chr10_16158553-16158736; species=panTro
CTTCAGGCCCACTAGAGGGCAGGTATTGAGACACATCTGTGGCGAAGAAGGACTAGAAATACAAAGCGGTCCCACACGAACTACTGTGACATAGAAATGGCAAGTTGCATAACACTTCACTCttgatcatcacaaaatattttacaagcagagactattgaccctatttggcagataacagaa
>gene=chr10_16158553-16158736; species=papHam
CTTCAGACCCACTAGAGGGCAGGTATTGAGACACATCTGTGGCTAAGAAGGACTAGAAATACAAAGCGGTCCCACGTGAGCTACTGTGACATAGAAATGGCAAGTTGTGTAACGCTTCACTCTTGAACATCACAAAATATTTTACAAGGAGAAACTATTGACCCTATTTGGCAGATAACAGAA
>gene=chr10_16158553-16158736; species=ponAbe
CTTCAGGCCCACTAGAGGGCAGGTATTGAGACACATCTGTGCCGAAGAAGGACTAGAAATACAAAGCGGTCCCACATGAACTACTGTGACATAGAAATGGCAAGTTGTATAACACTTCACTCTTGAACATCACAGAATATTTTACAATCAGAGACTATTGACCCTATTTGGCAGATAACAGAA
>gene=chr10_16158553-16158736; species=rheMac
CTTCAGGCCCACTAGAGGGCAGGTATTGAGACACATCTGTGGCTAAAAAGGACTAGAAATACAAAGCGGTCCCACATGAGCTACTGTGACATAGAAATGGCAAGTTGTGTAATGCTTCACTCTTGAACATCACAAAATATTTTACAAGGAGAGACTATTGACCCTATTTGGCAGATAACAGAA
>gene=chr10_17658806-17658921; species=hg19
CCCGCGGGCCGGCACCGCATTCCTGCCCGGTTCTATACTTAACCTCCGGCCAGCGCCCCGCCGTGCACCGTATTAGGCAATGCCAggcgcgcagggcccggcccccccgcccgcT
>gene=chr10_17658806-17658921; species=bosTau
CCCGCGGGTCGGCCCCGCATTCCTGCCCAGGTCTATACTTAACCTccggcccgcgccccgccgTGCACCGTATTAGGCAATGCCGGGCGAGCAcggcccggcccc-cccgccgcT
>gene=chr10_17658806-17658921; species=calJac
CTCGCGGTCCGGCCCCGCATTCCTGCCAGGGTCTATACTTAACCTCCGGCCCGCGCCCCGCAGTGCACCGTATTA-GCAATgcccggcgcgcagggcccggcccccccgcccgcT
>gene=chr10_17658806-17658921; species=canFam
cccgccggtcggccccgcATTCCTGCCCGGGTCTATACTTAACCTccggcccgcgccccgCCGTGCACCGTATTAGGCAATGCCGGGCGAGCAGGGCCCGGCccc-ccccccgcc
>gene=chr10_17658806-17658921; species=equCab
cccgcAGGTCGGCCCCGCATTCCTGCCCGGGTCTATACTTAAACTccggcccgcgccccgccgggcACCGTATTAGGCAATGCCCCGCGAGCAGGGCCCGGCCCC-CCTCCCGAC
>gene=chr10_17658806-17658921; species=gorGor
CCCGCGGGCCGGCACCGCATTCCTGCCCAGGTCTATACTTAACCTCCGGCCAGCGCCCCGCCGTGCACCGTATTAGGCAATGCCCGGCGCGCAGGGCCCGGCCCC----------
>gene=chr10_17658806-17658921; species=panTro
cccgcgggccggcACCGCATTCCTGCCCGGGTCTATACTTAACCTCCGGCCAGCGCCCCGCCGTGCACCGTATTAGGCAATgcccggcgcgcagggcccggcccccccgcccgcT
>gene=chr10_17658806-17658921; species=papHam
cccgccggccggccccgcATTCCTGCCCGGGTCTATACTTAACCTCCGGCCAGCGCCCCGCCGTGCACCGTATTAGGCAATGCCCGGAGCGCAgggcccggcccccccgcccgcT
>gene=chr10_17658806-17658921; species=ponAbe
cccgcgggccggcccTGCATTCCTACCCCGGTCTATACTTAACCTTCGGCCAGCGCCCCGCCGTGCACCGTATTAGGCAATGCCTGGCGCGCAGGGCCCGGCCTCCCCGCCCGCT
>gene=chr10_17658806-17658921; species=rheMac
cccgccggccggccccgcATTCCTGCCCGGGTCTATACTTAACCTCCGGCCAGCGCCCCGCCGTGCACCGTATTAGGCAATGCCCGGAGCGCAGGGCCCTGCCCCCCCGCCCGCT
>gene=chr10_17713405-17713669; species=hg19
ttttgtattaacattctgataaggaggtattagacatctcctcttttacagatgaggTCTGTCAAAGCTTCAAATCGTTTTTCTACTGTATCACAATGCTTCTTTTGTTTAGTAATGGTTTTCAGCCTGGGTGGTATTGCTCCATTAGGGATGGTTTCAGGTGTCCCATGACAGGCGGGTTACTACTGATGTTACTGATGTAGTAACTAGCAGGGATCAGGGATGCAACATGCCAGATAGTCTTTCACTAGTGTCCTTGTACGT
>gene=chr10_17713405-17713669; species=bosTau
TAACGTAATAACACACTGAGCTGGAAGTGTTGAA---GTCCCCTTCTACAGATGAGGTCTGTCGGG-CCTTGCGTC-TCTTTCTCCTGAATCACAGTGCCGCTTTTGTCTAGCAGTGGTTCTCAGCCC-AGTGGTGTCGCTCTGTTAGGAATGGttttggttctcacatgacagg-aggttactactgac-----------atcgattagcaggggccagagatgtgatacgccagatagtcttacatcaGTAGCTCTGTACCT
>gene=chr10_17713405-17713669; species=calJac
TTTGGTATTAACATTCTGTTAAGGAGGTATTAGACATCTCCCCTTTTACAGACGAGGTCTGTGGAAGCTTCAAATCCTTTTTCTACTGTATCACAATGCTGCTTTTGTTTAGCAGTGGTTCTCAACTTGGGTGGTATTGCTCCGTTAGGAATGGTTTCAGGTGTCCCATGACAGGAGG---------------------GTAGTAACTAGCAGGGATCGGGGATGCAACATGCCGGATAGTCTTCCGCTAGGGTCCTTGTACTT
>gene=chr10_17713405-17713669; species=canFam
TATTGGAATAACATACTGATCAGGAAGCGTTAAA---ATTCCCTTTCA-GGATGACGTCTGTCAAG-CTTCAGATC-TTTTTCTACTGTATTGTAGCTCTGCTTATGTCTAGCATTGGTTCTCAGCCTGGGTAATATGTTTATATTAGGGATGGTTTTCATTGTCAAATATGAG---GG---------------------------TTAGTGGGGCATAGGGATGTGATACTCCAGATAGTCTTATACTAGTGTCTTTGTACTT
>gene=chr10_17713405-17713669; species=equCab
TATTGTCATAAAATGCTGATAAGGAAGCATTAGA---ATCCCCTTTTGCAGGTGAAGTCTGTCAAG-CTTTAAATC-CTTTTCTCCTGCATCACAGAGCTGCTCTTATCTGGcagtggttctcagctcgggtggtattgcactattaggaatggttttggttgccacatgacag---ggttactgctgac-----------attgattagtggggaccagggatgtgatacaccggatagttttactctgGCATCTT--TACTT
>gene=chr10_17713405-17713669; species=gorGor
ttttgtattaacattctgataaggaggtattagacatctcctcttttacagatgaggTCTGTCAAAGCTTCAAATCGTTTTTCTACTGTATCACAATGCTTCTTTTGTTTAGTAATGGTTTTCAGCCTGGGTGGTATTGCTCCATTAGGGATGGTTTCAGGTGTCCCATGACAGGCGGGTTACTACTGATGTTACTGATGTAGTAACTAGCAGGGATCAGGGATGCAACATGCCAGATAGTCTTTCACTAGTGTCCTTGTACGT
>gene=chr10_17713405-17713669; species=panTro
TTTTGTATTGACATTCTGATAAGGAGGTATTAGACATCTCCTCTTTTACAGATGAGGTCTGTCAAAGCTTCAAATCGTTTTTCTACTGTATCACACTGCTTCTTTTGTTTAGTAATGGTTTTCAGCCTGGGTGGTATTGCTCCATTAGGGATGGTTTCAGGTGTCCCATGACAGGCGGGTTACTACTGATGTTACTGATGTAGTAACTAGCAGGGATCAGGGATGCAACATGCCAGATAGTCTTTCACTAGTGTCCTTGTACGT
>gene=chr10_17713405-17713669; species=papHam
TTTTGTATTAACATTCTGATAAGGAGGTATTAGACATCTCCTCTTTTACAGATGAGGTCTGTCAAAGCTTCAAATCCTTTTTCTACTGTATCATAATGCTTCTTTTGTTTAGTGATGGTTTTCAACCTGGGTGGTATTGCTCCATTAGGGATGGTTTCAGGTGTCCCATGACAGGGGGGTTACTACTGATGTTGATCA-GTAGCAACTAGTAGGGATCAGGGATGCAACATGCCAGATAGTCTTTCACTAGTGTTCTTGTACTT
>gene=chr10_17713405-17713669; species=ponAbe
TTTTGTATTAACATTCTGATAAGGAGGTATTAGACATCTCCTCTTTTACAGATGAGGTCTGTCAAAGCTTCAAATCGTTTTTCTACTGTATCACAATGCTTCTTTTGTTTAGTAATGGTTTTCAGCCTGGGTGGTATTGCTCCATTAGGGATGGTTTCAGGTGTCCCATGACAGGTGGGTTACTACTGATGTTACTGATGTAGTAACTAGCAGGGATCAGGGATGCAACATGCCAGATAGTCTTTCACTAGTGTCCTTGTACGT
>gene=chr10_17713405-17713669; species=rheMac
TTTTGTATTAACATTCTGATAAGGAGGTATTAGACATCTCCTCTTTTACAGATGAGGTCTGTCAAAGCTTCAAATCCTTTTTCTACTGTATCATAATGCTTCTTTTGTTTAGTGATGGTTTTCAACCTGGGTGGTATTGCTCCATTAGGGATGGTTTCAGGTGTCCCATGACAGGGGGGTTACTACTGATGTTGATCA-GTAGCAACTAGTAGGGATCAGGGATGCAACATGCCAGATAGTCTTTCACTAGTGTTCTTGCACTT
>gene=chr10_18425103-18425367; species=hg19
TTGAATGCGTCGATGGCACATCCATTATTGCTGGAGTCTCTTGCATCTGCTTAACTTTTAACATGAAAAGAATTAGGCTTTACTTACCAAATTTTTGCTTTCCTCTGTGGCTTTTAAATATTGCGCAAGTCAAAGAATCTTAAAAACAAGATCAACCGTGATTGAAGGCATCTATACATTTTCCAAGTCTTTTTATTCTGTTTATTCTGATTTTGCTCCCTTTTTCAGGAGTAACATTTTGTTACTCTGTGTTTGAAATCTTTT
>gene=chr10_18425103-18425367; species=bosTau
TTAAATGCCTTGATTGTACATCCATTATTACTGGGG-----AGCATCTGCATACCTTTCAACATTAAAAGAATTGGGCTTTCCATATCAAATTATAGGTTTCATCTGTGGCTTTTAA-----GTACTGCACAAGTCAAGTTAAAAACAAAACTGACCATAATAGAAAACATTGATAAATTTCCCAAGAATTTACCCCC--TCTATTCTGACATTATTCCCTTTTGTAGGTGCAATGTGGTGTTACTTTTTATTTGAAAACTATG
>gene=chr10_18425103-18425367; species=calJac
TTGGATGCCTCGATGGCACATCCATTATTGCTGAAGCTTCTTGCATCTGCTTGACTTTTAACATTAAAAGAATTAGGCTTTACCTAGCAAATTTTTGCTTTCTTCTGTGGCTTTTAAATATTGCACAAGTCATTG--TCCTGAAAACAAGATCAGCCGTGATCAAAGGCATCCATACA-------------TTTATTCTGTTGATTCTGATTTTGCT--GTTTTTCAGAAGGGACATTTTGTTACTCTGTATTTGAAATCTTT-
>gene=chr10_18425103-18425367; species=canFam
TTGAATGCCTCAACTGCACATCCATTATTGCTAGAG-----TGCATCTGCATAACTTTTAACACTAAAAGAATTAGGTTTTACTTATTAAATTTTAGCA------------------------------------------------------------------------------------------TTTTTCTAT--TTTATTCTAACACTGTTTCCTTTTGTAAGGGTAACATTGCCTTACATTTTATTTGAAA-CCTTT
>gene=chr10_18425103-18425367; species=equCab
TTG-ATGCCTCGATTGTACTTCCATTATTGCTGGAG-----TGCCTCTGCCTAACTTGTAACATGAAAAGAATTAGGCTTTACCTATCAAATTTTACCTTTCGTAGGTGGCTTTTAAATACTGCATGAGTCAAAGCATGTTAAAAACAAAACTGACCATAACAGAAGGCATTGATAAGTTTCTCAAGCCTTTTCCCCT--TTTATTCTTACATTGTTCCCCTTTGTAGGGGTAACATTGTGTTACATTTTATTTGAAATCGTTT
>gene=chr10_18425103-18425367; species=gorGor
TTGAATGCGTCGATGGCACATCCATTATTGCTGGAGTCTCTTGCATCTGCTTAACTTTTAACATGAAAAGAATTAGGCTTTACTTACCAAATTTTTGCTTTCCTCTGTGGCTTTTAAATATTGCGCAAGTCAAAGAATCTTAAAAACAAGATCAACCATGATTGAAGGCATCTATACATTTTCCAAGTCTTTTTATTCTGTTTATTCTGATTTTGCTCCCTTTTTCAGGAGTAACATTTTGTTACTCTGTATTTGAAATCTTTT
>gene=chr10_18425103-18425367; species=panTro
TTGAATGCGTCGATGGCACATCCATTATTGCTGGAGTCTCTTGCATCTGCTTAACTTTTAACATGAAAAGAATTAGGCTTTACTTACCAAATTTTTGCTTTCCTCTGTGGCTTTTAAATATTGCGCAAGTCAAAGAATCTTAAAAACAAGATCAACCGTGATTGAAGGCATCTATACATTTTCCAAGTCTTTTTATTCTGTTTATTCTGATTTTGCTCCCTTTTTCAGGAGTAACATTTTGTTACTCTGTATTTGAAATCTTTT
>gene=chr10_18425103-18425367; species=papHam
TTGAATGCCTCGATGGCACGTCCATTATTGCTGGAGTCTCTTGCATCTGCTTAACTTTTAACATTaaaaGAATTAGGCTTTACTCACCAAATTTTTGCTTTCGTTTGTGGCTTTTAAATATTGTGTAAGTCAAAGTATCTTAAA---AAGATCAACCATGATCGAAGGCATCCATACATTTTCCAAGTCTTTTTATTCTGTTTATTCTGAGTTTGCTCCCTTTTGCAGGAGTAACATTTTGTTACTCTGTATTTGAGATATTTT
>gene=chr10_18425103-18425367; species=ponAbe
TTGAATGCGTCGATGGCACATCCATTATTGCTGGAGTCTCTTGCATCTGCTTAACTTTTAACATTAAAAGAATTAGGCTTTACTTAACAAATTTTTGCTTTCCTCTGTGGCTTTTAAATATTGCGCAAGTCAAAGAATCTTAAAAACAAGATCAACCATGATTGAAGGCATCCATACATTTTCCAAGTCTTTTTATTCTGTTTATTCTGATTTTGCTCCCTTTTTCAGGAGTAACATTTTGTTACTCTGTATTTGAAATCTTTG
>gene=chr10_18425103-18425367; species=rheMac
TTGAATGCCTCGATGGCACATCCATTATTGCTGGAGTCTCTTGCATCTGCTTAACTTTTAACATTAAAAGAATTAGGCTTTACTCACCAAATTTTTGCTTTCGTTTGTGGCTTTTAAATATTGTGTAAGTCAAAGTATCTTAAA---AAGATCAACCATGATCGAAGGCATCCATACATTTTCCAAGTCTTTTTATTCTGTTTATTCTGAGTTTGCTCCCTTTTGCAGGAGTAACACTTTGTTACTCTGTATTTGAGATCTTTT
>gene=chr10_19150399-19150663; species=hg19
TGCATGCCTCTTTTAAAAAAATCActttattgaggtgtgcttaacatataaaaagctgtacataattaatgtacaattcgacaagtttggaGTGTATGTCTCTCAAAATTATTGTTGCGCAATACCATGAATTATTATGTGGCTAATGAAAATGAGGAGAAGGATGGTGAAATATTAACATGTGTTTTGCTATATGTATAGTTATTAAAGAGCATGAAAGTTTAAAAAGGTAAATTTGACTTTGAGAGAAAAATGAATTGTACC
>gene=chr10_19150399-19150663; species=bosTau
TATATACCTCTT--------------------------------------------------------------------------------------------AAAGTTATTTCTGAGGTGTATCATACATTCTTGTGGGGCAAATGAAAATTAGAGGAAAT--TGTAAAATATTAACATTTCTTTTACTTTATGCATAATTA-TTAAGAGCATGAGAG--ATAAAAGGTAAATTTGATTCTAATAAAA-------ATGTATT
>gene=chr10_19150399-19150663; species=calJac
TGCATGCCTCTTCTAAAAAAATCActttattgaggtgtgattgacatataaaaaactgtacatatttaatgtacaactcaatgagtttggaGTGTATGTCTTTCAAAATTATTGTTGAGCAATACCATGCACTGTTATGTGTCTAATGAACATGAGCAGAAGGATGGTGAAATATTAACATGGGTTTTACTTTATATATAGTTATTAAAAAGCATGAAAGTTTAAAAAGCTAAATTT------GAGAGATAAATGAATTTTCCC
>gene=chr10_19150399-19150663; species=canFam
TGTATGTCTCTT--------------------------------------------------------------------------------------------AAAATTATTATTGAGGCATACAACACATGGTTATGTGGCTAATGAAAATGCAAAGAAAA--GGTAAAATATTAACATTTGTTTTATTAGATGCATAGTTATTCAAGAGCATTAGAGTTAAGAAAGGTAAATTTGACTCAGAAAAAA--ATAAACTGTAGC
>gene=chr10_19150399-19150663; species=equCab
AGTATGCCTCTT--------------------------------------------------------------------------------------------AAAATTCTTTTTGAGGGGTATCATATGTCCCTATGTGACTAACAAAAATGCAAAGGAAA--TGTAAAATGTTAACATTTGTTTTACTATATGCGTAGTTATTAAAGAACATGAAAGTTAAGAAAGAT----TTGACTCTGAGAAAA----AGATTATATT
>gene=chr10_19150399-19150663; species=gorGor
TGCATGCCTCTTTTAAAAAAATCActttattgaggtgtgcttaacatataaaaagctgtacataattaatgtacaattcgacgagtttggaGTGTATGTCTCTCAAAATTATTGTTGCGCAATACCATGAATTATTATGTGGCTAATGAAAATGAGGAGAAGGATGGTGAAATATTAACATGTGTTTTACTATATGTATAGTTGTTAAAGAGCATGAAAGTTTAAAAAGGTAAATTTGACTTTGAGAGAAAAATGAATTGTACC
>gene=chr10_19150399-19150663; species=panTro
TGCACGCCTCTTTTAAAAAAATCActttattgaggtgtgcttaacatataaaaagctgtacataattaatgtacaattcgacgagtttggaGTGTATGTCTCTCAAAATTATTGTTGCGCAATACCATGAATTATTATGTGGCTAATGAAAATGAGGAGAAGGATGGTGAAATATTAACATGTGTTTTACTATATGTATAGTTATTAAAGAGCATGAAAGTTTAAAAAGGTAAATTTGACTTCGAGAGAAAAATGAATTGTACC
>gene=chr10_19150399-19150663; species=papHam
--------------AAAAaaatcactttattgaggtatgcttgacata--------tgtacatagttaatgtataatttgatgagtttggagtatatgTCTTTCAAAATTATTGTTGTGCAATACCATAAATTATTATGTGGCTAATGAAAATGAGGAGAAGAATGGTGAAATATTAAC--GTGTTTTACTATATATATAGTTATTAAAAAGCATGAAAGTTTAAAAAGGTAAATTTGACTTTGAGAGAAAAATGAATTGTACC
>gene=chr10_19150399-19150663; species=ponAbe
TGCATGCCTCTTTAAAAAaaatcgctttattgaggtgtgcttaacatataaaaagctgtacataattaatggacaattcgatgagtttggaGTGTATGTCTCTCAAAATTATTGCTGCACAATACCATGAATTATTATGTGGCTAATGAAAATGAGGAGAAGGATGGTGAAATATTAACATGTGTTTTACTATATATATAGTTATTAAAGAGCATGAAAGTTTAAAAAGGTAAATTTGACTTTGAGAGAAAAATGAATTGTACC
>gene=chr10_19150399-19150663; species=rheMac
------------------------------------------------------------------------------------------------------------------------------------------------------------------------------------------------------------------------------------------------------------------------
>gene=chr10_22009064-22009328; species=hg19
TGGTTTAACTACACTTCATTCCCTCCTGCTACTTTATGGAAACTCAATTGTGGGGCATTTTGGCATTAGCCTAAACAATGGTTTTGAATACGTTAAGCTCCTAACAATTAGGGAGCAGTTTGGAGCATTGAATAATGTGGAATGATGCAATTGAACCTGACAGCTTCAACAGTCAGCCTACTCATGGGACCTGAAAGTTGTTCACACTTGGTTTCACCTCTCATCACATGCTGAGTATTGAAGCCTTACTGGCGGTAGCTGACA
>gene=chr10_22009064-22009328; species=bosTau
TGGTTTAACTACAATTTAAT-CCTCCCACGACTTTGTAGAAACTCAATTGTGGGGCATTTCAGCATTAGCCTAAACAATGGTTTTGAATACGTTAAGCTCCTAACAATTAGGGAGCAGTTTGGGGCATTGAATAAAGTGGAATGATGCAATTGAACCTGACAGCTTTAACAGTCAGCCTACTCATGGGACCTGAAAGTTGTTCACACTTGGTTTCTTCTCTCATCACACGCAGAGCATTAAAGCCCAATTGGTGGTAGCTGACA
>gene=chr10_22009064-22009328; species=calJac
TGGTTTAACTACACTTCATTCCCCCCTACTACTTTACGAAAACTCAATTGTGGGGCATTTTGGCATTAACCTAAACAATGGTTTTGAATATGTTAAGCTCCTAACAATTAGGGAGCAGTTTGGAGCATTGCATAATGTGGAATGATGCAATTGAACCTGACAGCTTCAACAGTCAGCCTACTCATGGGACCTGAAAGTTGTTCACACTTGGTTTCATGTCTCATCACATGCTGATTATGGAAGCCTTACTGGTGGTAGCTGACA
>gene=chr10_22009064-22009328; species=canFam
TGGTTTAACAACAATTTAATCCCTCCCACTACTTTATAGAAACTCAATTGTGGGGCATTTCAGCATTAGCCTAAACAATGGTTTTGAATACGTTAAGCTCCTAACAATTAGGGAGCAGTTTGGGGCATTGAATAATGTGGAATGATGCAATTGAACCTGACAGCTTTAACAGTCAGCCTACTCATGGGACCTGAAAGTTGTTCACACTTGGTTTCATCTCTCATCACACGCTGAGTATTAAAGCCTTACTGGTGGGAGCTGACA
>gene=chr10_22009064-22009328; species=equCab
TGGTTTAACTACAGTTTAATCCCTCCCACTACTTTATAGAAACTCAATTGTGGGGCATTTCAGTATTAGCCTAAACAATGGTTTTGAATACGTTAAGCTCCTAACAATTAGGGAGCAGTTTGGGGCATTGAATAATGTGGAATGATGCAATTGAACCTGACAGCTTTAACAGTCAGCCTACTCATGGGACCTGAAAGTTGTTCACACTTGGTTTCATCTCTCATCACACGCTGAGTATTAAAGCCTTACTGGTGGTAGCTGACA
>gene=chr10_22009064-22009328; species=gorGor
TGGTTTAACTACACTTCATTCCCTCCTGCTACTTTATGGAAACTCAA-------------------------------------------------------------------------------------------------------------------------------------------------------------------------------------------------------------------------
>gene=chr10_22009064-22009328; species=panTro
TGGTTTAACTACACTTCATTCCCTCCTGCTACTTTATGGAAACTCAATTGTGGGGCATTTTGGCATTAGCCTAAACAATGGTTTTGAATACGTTAAGCTCCTAACAATTAGGGAGCAGTTTGGAGCATTGAATAATGTGGAATGATGCAATTGAACCTGACAGCTTCAACAGTCAGCCTACTCATGGGACCTGAAAGTTGTTCACACTTGGTTTCACCTCTCATCACATGCTGAGTATTGAAGCCTTACTGGTGGTAGCTGACA
>gene=chr10_22009064-22009328; species=papHam
TGGTTTAACTACACTTCATTCCCTCCTACTACTTTATGGAAACTCAATTGTGGGGCATTTTGGCATTAGCCTAAACAATGGTTTTGAATACGTTAAGCTCCTAACAATTAGGGAGCAGTTTGGAGCATTGAATAATGTGGAATGATGCAATTGAACCTGACAGCTTCAACAGTCAGCCTACTCATGGGACCTGAAAGTTGTTCACACTTTGTTTCACCTCTCATCACATGCTGAGTATTGAAGCCTTGCTGGTGGTAGCTGACA
>gene=chr10_22009064-22009328; species=ponAbe
TGGTTTAACTACACTTCATTCCCTCCTACTACTTTATGGAAACTCAATTGTGGGGCATTTTGGCATTAGCCTAAACAATGGTTTTGAATACGTTAAGCTCCTAACAATTAGGGAGCAGTTTGGAGCATTGAATAATGTGGAATGATGCAATTGAACCTGACAGCTTCAACAGTCAGCCTACTCATGGGACCTGAAAGTTGTTCACACTTGGTTTCACCTCTCATCACATGCTGAGTATTGAAGCCTTACTGGTGGTAGCTGACA
>gene=chr10_22009064-22009328; species=rheMac
TGGTTTAACTACACTTCATTCCCTCCTACTACTTTATGGAAACTCA-TTGTGGGGCATTTTGGCATTAGCCTAAACAATGGTTTTGAATATGTTAAGCTCCTAACAATTAGGGAGCAGTTTGGAGCATTGAATAATGTGGAATGATGCAATTGAACCTGACAGCTTCAACAGTCAGCCTACTCATGGGACCTGAAAGTTGTTCACACTTGGTTTCACCTCTCATCACATGCTGAGTATTGAAGCCTTGCTGGTGGTAGCTGACA
>gene=chr10_22013640-22013806; species=hg19
AATGTCAAATTTTAAGGTCATAATATTCTTGGAAAGTGGGAGAGAGCATGCACATCAAAGAAAGCATTTTTATTACAGTGGATTACGCAATACTTTGGCCAGCCTCCTTAGCTTCATCTGTTTAAGGGTTCATTTTCGCTTGTTTGGCACAGGTCCCAGTGAGGCC
>gene=chr10_22013640-22013806; species=bosTau
AATGCCACATTTTGAGGTTATAATATTCTTGGAAAGTGGGAGAAAGTATTCACATCAAAGAAGGCATTTTTATTACATTGGATTACGCAAGACTTTGGCCAGCCTCCTTAGCTTCATCTGTTTAAGGGTTCATTTTCGCTTGTTTGGCACAAGTCCCAGTGAGGCC
>gene=chr10_22013640-22013806; species=calJac
AATATCACATTTTAAGGTCATAATATTCTTGGAAAGTGGAAGAGAGTGTGCACATCAAAGAAAGCATTTTTATTACAGTGGATTACGCAACACTTTGGCCAGCCTCCTTAGCTTCATCTGTTTAAGGGTTCATTTTCGCTTGTTTGGCACGGGTCCCAGTGAGGCC
>gene=chr10_22013640-22013806; species=canFam
AATGCCACATTTTAAGGTTGTAATATTCTTAGAAAGTGGGAGAAAGTATTCACATCAAAGAAGGCATTTTTATTACATTGGATTACGCAAGACTTTGGCCAGCCTCCTTAGCTTCATCTGTTTAAGGGTTCATTTTCGCTTGTTTGGCACAAGTCCCAGTCAGGCC
>gene=chr10_22013640-22013806; species=equCab
AATGCCACATTTTAAGGTTATAATATTCTTGGAAAGTAGGAGAAAGTATTCACATCAAAGAAGGCGTTTTTATTACATTGGATTACGCAAGACTTTGGCCAGCCTCCTTAGCTTCATCTGTTTAAGGGTTCATTTTCGCTTGTTTGGCACAAGTCCCAGCGAGGCC
>gene=chr10_22013640-22013806; species=gorGor
----------------------------------------------------------------------------------------------------------------------------------------------------------------------
>gene=chr10_22013640-22013806; species=panTro
AATGTCAAATTTTAAGATCATAATATTCTTGGAAAGTGGGAGAGAGCATGCACATCAAAGAAAGCATTTTTATTACAGTGGATTACGCAATACTTTGGCCAGCCTCCTTAGCTTCATCTGTTTAAGGGTTCATTTTCGCTTGTTTGGCACAGGTCCCAGTGAGGCC
>gene=chr10_22013640-22013806; species=papHam
AATGTCACATTTTAAGGTCATAATATTCTTGGAAAGTGGGAGAGAGCATGCACATCAAAGAAAGCATTTTTATTACAGTGGATTACGCAATAGTTTGGCCAGCCTCCTTAGCTTCATCTGTTTAAGGGTTCATTTTCGCTTGTTTGGCATAGGTCCCAGTGAGGCC
>gene=chr10_22013640-22013806; species=ponAbe
AATGTCACATTTTAAGGTCATAATATTCTTAGAAAGTGGGAGAGAGCATGCACATCAAAGAAAGCATTTTTATTACAGTGGATTACGCAATACTTTGGCCAGCCTCCTTAGCTTCATCTGTTTAAGGGTTCATTTTCGCTTGTTTGGCACAGGTCCCAGTGAGGCC
>gene=chr10_22013640-22013806; species=rheMac
AATGTCACATTTTAAGTTCATAATATTCTTGGAAAGTGGGAGAGAGCATGCACATCAAAGAAAGCATTTTTATTACAGTGGATTACGCAATAGTTTGGCCAGCCTCCTTAGCTTCATCTGTTTAAGGGTTCATTTTCGCTTGTTTGGCACAGGTCCCAGTGAGGCC
>gene=chr10_22499258-22499522; species=hg19
aactcaatcatcaagatcagtaatattgtaatgtcatcttttaaaacatcgaagtaatgccaataaaaccccctataatgaacaaaacaaaacttctaacaaagccaggatcCACAGAAAGAGTTAGTTGTCTGACAATTCTTACGCAATATCTTTATGTCGTTTAAGCTTTCCTCGACATAAGGAATTTTTCCCTAAATAAGGAGCCTTTTTGTGTAGCTTCTTTTAAAACTTTTCAGTATGCCTTCACACAGAAGGGCTGCT
>gene=chr10_22499258-22499522; species=bosTau
aactcagtaatcaaca------atattttgatacaatcttttaaaacatccaattagtgccaaaaaaa---cttatgatgaagaaagcaaagttt----taaagataagatATACAGAGTAA----GTTTTCCAGTAATTCTGACACAATATCTTTATGTCATTTAAGACATTATGTCCATAACGA-CTTTT-CCTAAATTATGAGTCTTTATGTGTAGCTTCTGATAGAACTTTTCAGTACTACTTTATAGTGAAGGGCCACT
>gene=chr10_22499258-22499522; species=calJac
aattcaatcatcaagatcagtaatattgtagtatcatcttttaaaacatcacattaatgccaaaagga----ctatagtgaacaaaac---------aacaaaGCCAAGAT-CACAGAAAGAGTAAGTTGTTCAAAAATTCTTATAAAATATCTTTATGTAATTTAAGCTTTCCTCTACCTAAGGACTTTTT-CCTAAATAAGGAGACTTTTTGTGTAGCTTTGTCTAAAACTTTTCATTATTCCCTCACATGGAAGGGCTGCT
>gene=chr10_22499258-22499522; species=canFam
------------------------------------------------------------------------------------------------------------------------------------------------------------------------------------------------------------------TCTGTGTAGCTTCTTATAAAATTATTGGGTATTACTTTGTACAGAAGGGCTACT
>gene=chr10_22499258-22499522; species=equCab
-actcaataatcaagataaacagtattttaacgcaatcttttaaaacatcaagttaatgctcccaaaa---tccttgatgaacaaagcaaaactt----taaagacgggatcTACAAAGGGAGGAGGTGTTTCAGCAATTCTGGCACAATATCTTTATGTCATTTAAGCTTCCTTCTCCATAATGACTTTTG-CCTAAACTACAAACCTTTTTGCGTAGCTTCTTAGAAAATTTTTCAGGATTACTTTATACTAAAGGGTTACC
>gene=chr10_22499258-22499522; species=gorGor
------------------------------------------------------------------------------------------------------------------------------------------------------------------------------------------------------------------------------------------------------------------------
>gene=chr10_22499258-22499522; species=panTro
aactcaatcatcaagatcagtaatattgtaatgtcatcttttaaaacattgaagtaatgccaataaaaccccctataatgaacaaaacaaaacttctaacaaagccaggatcCACAGAAAGAGTTAGTTGTTTGACAATTCTTATGCAATATCTTTATGTCATTTAAGCTTTCCTCGACATAAGGAATTTTTCCCTAAATAAGGAGCCTTTTTGTGTAGCTTCTTTTAAAACTTTTCAGTATTCCTTCACACAGAAGGGCTGCT
>gene=chr10_22499258-22499522; species=papHam
aactcaatcatcaagatcagtaatattgtaacgtcaacctttaaaacatcaaattaatgccaataaaaccccctataatgaacaaaacaaaacttctaacaaagccaggatcCACAGAAAGAGTAAGTTGTTTGATGGTTCTTATGCAATATCTTTATGTCGTTTAAGCTTTCCTCTACATAAGGACTTTTT-CCTAAGTAAGGAGCTTTTTTGTGTAGCTTATTTTAAAACTTTTCGATATTCCTTCACACAGAA-GGCTGCT
>gene=chr10_22499258-22499522; species=ponAbe
aactcaatcatcaagatcagtcatattgtagtgtcatcttttaaaacatcaaagtaatgccaataaaatcccctataatgaacaaaacaaaacttctaacaaagccaggatcCACAGAAAGAGTTAGTTGTTCAACAATTCTTAAGCAATATCTTTATGTCATTTAAGCTTTCCTCGACGTAAGGAATTTTTCCCTAAAAAAGGAGCCTTTTTGTGTAGCTTCTTTTAAAACTTTTCAGTATTCCTTCACACAGAAGGGCTGCT
>gene=chr10_22499258-22499522; species=rheMac
aactcaatcatcaagatcagtaatattgtaatgtcaacctttaaaacatcaaattaatgccaataaaaccccctataatgaacaaaacaaaacttctaacaaagccaggatcCACAGAAAGAGTAAGTTGTTTGATGATTCTTATGCAATATCTTTATGTCGTTTAAGCTTTCCTCTACATAAGGACTTTTT-CCTAAGTAAGGAGCCCTTTTGTGTAGCTTCTTTTAAAACTTTTCGATATTCCTTCACATGGAA-GGCTGCT
>gene=chr10_22518412-22518542; species=hg19
GCGACCAGCTCATAAAAGGAGAGCgcgtccctgggtgggctcgaaccaccaacctttcggttaacagccgaacgcgctaaccgattgcgccacagagacTTCGGTGTCATTTTCCCCTTCTGCCTCAGCC
>gene=chr10_22518412-22518542; species=bosTau
GCGACAATCTTGTAAAATAGAAGAgcgtccctgggtgggctcgaaccaccaacctctcggttaacagccgaacgcgctaaccgattgcgccacagagacTCCGATGCGGTTACCATCTCCAGCCATAACC
>gene=chr10_22518412-22518542; species=calJac
GCGAGCAGCTTGTAAAATGAGGGTgcgtccctgggtgggctcgaaccaccaacctttcggttaacagccgaacgcgctaaccgattgcgccacagagacTCCCATGCCGCCTGATCTTTCTGCCACAGTC
>gene=chr10_22518412-22518542; species=canFam
GCGGCACG-CCGTAAAAG---------------------------------------------------------------------------------TCCGGTGCCGTCCGCCTCTCCAGCCACGGCC
>gene=chr10_22518412-22518542; species=equCab
GCAGCAAGCCCGTAAAAG--ATGAgcgtccctgggtgggctcgaaccaccaacctttcggttaacagccgaacgcgctaaccgattgcgccacagagacTGCGATGTGGTTTGTTTCTCCAGCCATAACC
>gene=chr10_22518412-22518542; species=gorGor
GC-ACCAGCTCGTAAAATGAGAGCgcgtccctgggtgggctcgaaccaccaacctttcggttaacagccgaacgcgctaaccgattgcgccacagagacTC-CGT-TCACCTACCGCTTCTGCCTCAGCC
>gene=chr10_22518412-22518542; species=panTro
GCGACCAGCTCGTAAAGGGAGAGCgcgtccctgggtgggctcgaaccaccaacctttcggttaacagccgaacgcgctaaccgattgcgccacagagacTCCCGTGTCATTTTCCCCTTCTGCCTTAGCC
>gene=chr10_22518412-22518542; species=papHam
GCGACCAGCTCGTAAAACGAGGGCgcgtccctgggtgggctcgaaccaccaacctttcggttaacagccgaacgcgctaaccgattgcgccacagagacTCCCATGCTGTCTGTCTCTTCTGCCACAGCC
>gene=chr10_22518412-22518542; species=ponAbe
GCAACCATCTCGTAAAACGAAAGCgcgtccctgggtgggctcgaaccaccaacctttcggttaacagccgaacgcgctaaccgattgcgccacagagacTCCCATGTTGGCCGCTCCTTTTGCCTCGGCC
>gene=chr10_22518412-22518542; species=rheMac
GCGACCACCTCGTAAAACGAGGGTgcgtccctgggtgggctcgaaccaccaacctttcggttaacagccgaacgcgctaaccgattgcgccacagagacTCCCATGCTGCGTGCCTCTTCTGCCACAGCC
>gene=chr10_22979633-22979897; species=hg19
agaaataaccgttttacagaagagaaaactgagcttgagataagtaatcatgcaaggcaaatgggagggctagaatctgaaatagtctggccccaaggctagccctttaattattatgcaatgctgCATTGATTGCAAAATCACCATATGTATTTCCTCTAAACAAGAAAAAAATTAACAAAGGGATTCAATACAAACACAAGAGCAGTGGGGCATCAATTGGCTGTGGGCACCTGAGCAAACATTTCTACCACCTCCCTGTGC
>gene=chr10_22979633-22979897; species=bosTau
------------------------------------------------------------------------------------------------------------------------------------------------------------------------------------------------------------------------------------------------------------------------
>gene=chr10_22979633-22979897; species=calJac
agaaatagccattttacagaggagaaaactgagcttgag----------atgcaaggcaaatgggagggctagaatctgaaatggtctggccccaaggctaaccctttaattattatgcaatgctgCCTTGATTGCAAAATCACCACATGTATTTCCTCAAGA----AAAGAAATTAACAAAGGGATTCAATACAAACAGGAGAGCAG--------------------------------------------------------
>gene=chr10_22979633-22979897; species=canFam
agaaacacccatgtcccagaggacaaaactgagctaggaatggataactgtccaaggCTAAT-GAAGGGTTACAGTATTAAACAGCCCGGGTCCAATGCCAAGC---------------------------------------------------------------AAAAAAATTAACAAAGGCATTCAATGCAAATGCAGGAGCCATGGGGTATGAATGGGCTGTGAGCACCGGGACAAACATTTCCACCAGCTCCTTGTCC
>gene=chr10_22979633-22979897; species=equCab
ataaatatccattttacagatgaaaaaactgcgcttgaaataaataattatccaaggcaaatggaagggctagagtttcaaactgtcgggttccaacgccaatcctttttttattatgcaatgctgCCTTGATTGTGAAA---CCTTGTCTACTTCCTCTGAACAAGAAGAACCTTAACAGAGGGATTCAACGCAAACCCAAGACCAGT-GGGTATAAATGCACTGGGGCAGTCGAAGCAAATATTTTTACC-CCTGCCTGTCC
>gene=chr10_22979633-22979897; species=gorGor
agaaataaccgttttacagaggagaaaactgagcttgagataagtaatcatgcaaggcaaatgggagggctagaatctgaaatagtctggccccaaggctagccctttaattattatgcaatgctgCATTCATTGCAAAATCACCATATGTATTTCCTCTAAACAAGAAAAAAATTAACAAAGGGATTCAATACAAACACAAGAGCAGTGGGGCATCAATTGGCTGTGGGCACCTGAGCAAACATTTCTACCACCTCCCTGTGC
>gene=chr10_22979633-22979897; species=panTro
agaaataaccgttttacagaggagaaaactgagcttgagataagtaatcatgcaaggcaaatgggagggctagaatctgaaatagtctggccccaaggctagccctttaattattatgcaatgctgCACTGATTGCAAAATCACCATATGTATTTCCTCTAAACAAGAAAAAAATTAACAAAGGGATTCAATACAAACACAAGAGCAGTGGGGCATCAATTGGCTGTGGGCACCTGAGCAAACATTTCTACCACCTCCCTGTGC
>gene=chr10_22979633-22979897; species=papHam
agaaataaccattttacagaggagaaaactgagcttgagataagtaatcatgcaaggcaaatgggagggttagaatctgaaatagtctggccccaaggctggccctttaattactatgcaatgctgcATTGATTGCAAAATCACCCTATGTATTTCCTCAAAACAAGAAAAAAATTAACAAAGGGATTCAATACAAACACAAGAGCAGTGGGGCATCAACTGGCTGTGGGCACCTGAGCAAACATTTCTACCACCTCCCTGTCC
>gene=chr10_22979633-22979897; species=ponAbe
agaaataaccgttttacagaggagaaaactgagcttgagataagtaatcatgcaaggcaaatgggagggctagaatctgaaatagtctggccccaaggctagccctttaattattatgcaatgctgcATTGATTGCAAAATCACCATATGTATTTCCTCTAAACAAGAAAAAAATTAACAAACGGATTCAATACAAACACGAGAGCAGTGGGGCATCAATTGGCTGTGGGCACCTGAGCAAACATTTCTACCACCTCCCTGTGC
>gene=chr10_22979633-22979897; species=rheMac
agaaataaccattttacagaggagaaaactgagcttgagataagtaatcatgcaaggcaaatgggagggttagaatctgaaatagtctggccccaaggctggccctttaattattatgcaatgctgcATTGATTGCAAAATCACCCTATGTATTTCCTCAAAACAAGAAAAAAATTAACAAAGGGATTCAATACAAACACAAGAGCAGTGGGGCATCAACTGGCTGTGGGCACCTGAGCAAACATTTCTACCACCTCCCTGTCC
>gene=chr10_24672701-24672792; species=hg19
TTGATGTTGCCCTTGACCGCCTCTTTGTGGCCGATTGGGGAATGTCCCCCCAGCCGCACCTGGCCCTTATGGCGTAATCCAGTTGAGCCTG
>gene=chr10_24672701-24672792; species=bosTau
CTGACGCTGCCCTTCACTGCCTCTCTGTGGCCGACCTGGGAATGTCCTC-TGGCCGCACCTGGCCTTCCTGACATAATCCAATTGAGCTAG
>gene=chr10_24672701-24672792; species=calJac
CTGATGTTGCCCTTGACCGCCCCTTTGTGGCCGACTGGGGAATGTCCCTCCAGCCGCACCTGGCCCTGATGGCGTAATCCAGTTGAGCCTG
>gene=chr10_24672701-24672792; species=canFam
TTGGTGCTTCCCTTGATCGCCTCTTGGTGGCCAGTTTGGGAATGTCACCCTAGGTGCACCTGGCCTT-GTGGTGTAATTCAGTTGAGCCTG
>gene=chr10_24672701-24672792; species=equCab
TGGGCGCTGCCCTTGACCGCCTCCTTGTGGCCGATTTGGGAATGTCTGCCCGGTCGCACCAGGCCTT-GGGGCGTGATGCAGTTAAGCTGC
>gene=chr10_24672701-24672792; species=gorGor
TTGATGTTGCCCTTGACCGCCTCTTTGTGGCCGA-TGGGGAATGTCCCCCCAGCCGCACCTGGCCCTTATGGCGTAATCCAGTTGAGCCTG
>gene=chr10_24672701-24672792; species=panTro
TTGATGTTGCCCTTGACCGCCTCTTTGTGGCCGATTGGGGAATGTCCCCCCAGCCGCACCTGGCCCTTATGGCGTAATCCAGTTGAGCCTG
>gene=chr10_24672701-24672792; species=papHam
TTGATGTTGCCCTTGACCGCCTCTTTGTGGCCGATTGAGGAATGTCCCCCAAGCCGCACCTGGCCCTTATGGCGTAATCCAGTTGAACCTG
>gene=chr10_24672701-24672792; species=ponAbe
TTGATGTTGCCCTTGACCGCCTCTTTGTGGCCGATTGGGGAATGTCCCCCCAGCCGCACCTGGCCCTTATGGCGTAATCCAGTTGAGCCTG
>gene=chr10_24672701-24672792; species=rheMac
-------------------------------------------------------------------------------------------
>gene=chr10_27951021-27951098; species=hg19
TGGAAATAGAGGTTATCACTTCTTCATAGCTACTCCATTCATTATTGACCTCAGGGGGGTATTGCGACATACTAGGA
>gene=chr10_27951021-27951098; species=bosTau
AGGAAATAGAGGTTATCACTTCTTCGCGGCCACTCCATTCATTATTGACCTCAGG-GGGTC-GGTGACACA-----C
>gene=chr10_27951021-27951098; species=calJac
AGGAAATAGAGGTTATCACTTCTTCATAGCTAGTCCATTCATTATTGACCTCAGG-GGGTATTGTGACAAACTAGGA
>gene=chr10_27951021-27951098; species=canFam
AGGAAATAGAGGTTATCACTTCTCCATAGCCACTCCGTTCATTATGGACCTTAGG-GGGTCTTGCAGCACACTGGGA
>gene=chr10_27951021-27951098; species=equCab
AGGAAATAGAGGTTATCACTTCTTCATAGCCACTCCATTCATTATTGACCTCAGG-GGGTCTTGTGACACACTAGGA
>gene=chr10_27951021-27951098; species=gorGor
CGGAAATAGAGGTTATCACTTCTTCATAGCTACTCCATTCATTATTGACCTCAGGGGGGTATTGTGACATACTAGGA
>gene=chr10_27951021-27951098; species=panTro
CGGAAATAGAGGTTATCACTTCTTCATAGCTACTCCATTCATTATTGACCTCAGGGGGGTATTGTGACATACTAGGA
>gene=chr10_27951021-27951098; species=papHam
AGGAAATAGAGGTTATCA---CTTCATAGCTACTCCTTTCATTATTGACCTCAGGGGGGTATTGTGACATACCAGGA
>gene=chr10_27951021-27951098; species=ponAbe
CGGAAATAGAGGTTATCACTTCTTCATAGCTACTCCATTCATTATTGACCTC-GGCGGGTATTGTGACATACTAGGA
>gene=chr10_27951021-27951098; species=rheMac
AGGAAACAGAGGTTATCA---CTTCATAGCTACTCCCTTCATTATTGACCTCAGGGGGGTATTGTGACATACCAGGA
>gene=chr10_28409043-28409307; species=hg19
ACATCAATGCCAGAATGATATTTTGCAGAGAACAAAAGGTCAGCTGGAGAAAAGCCATTATTATGTACCAGCAGCTCACCTTTCCTGGAAATGCTTTGAGGGGATCAAGCCTGCCCTGGGGTTGGCATCAGCTTCGTGTTTCGCTTGCCACCAAGTTGCATCATCTTGGCTCATAATCTGAAGAATATCTCCCTTTTTGAAAGAAAGCCCAGCTTCCTTACATGGAATTGCCTTATCCTCATTAGGATTATAGTCAAAGAGGGC
>gene=chr10_28409043-28409307; species=bosTau
ACAACTATGCTGAAATGGTATTTTGCAGGGAACAAAAGGTCAGCTGCAGACAGGCCATGATTCTGCGCCAGGAACTCACCTTTCCTGGAAATGCTTAGAGGGAATCAGTCCTGCTCTGGGGTTGGCATCTCCTTCATGCTTTGCTTGCCACCACGTTGCATCATCTTGGCTCATAATCTGAAGAATATCTCCCTTTTTGAAAGAAAGCCCGGCTTCCTTACATGGAATTGCTTTATCCTCATTAGGGTCATAGTCAAAGAGGGC
>gene=chr10_28409043-28409307; species=calJac
ACATCAATGCTAGAATGGTATTTTGCAGAGAACAAAAGGTCAGCTGGAGAAAAGCCATTATTATGTACCAGTAGCTCACCTTTCCTGGAAGTGCTTTGAGGGGATCAAGCCGGCCCTGGGATTGGCATCACCTTCGTGTTTTGCTTGCCACCAAGTTGCATCATCTTGGCTCATAATCTGAAGAATATCTCCCTTTTTGAAAGAAAGCCCAGCTTCCTTACATGGAATTGCCTTATCCTCATTAGGATTATAGTCAAAGAGGGC
>gene=chr10_28409043-28409307; species=canFam
ACAACTATCCTCGAGTGATATTTTGCAGAGAACAAAAGGTCATTTGAAGAGAGACCATTACTGCATGCCAGTAGCTCACCTTTCCTGGAAATGCTTTGAGGGAATCAAACCTGCCCTGGGATTGGCATCACCTGCATGCTTTGCTTGCCACCATGTTGCATCATCTTGGCTCATAATCTGAAGAATATCTCCCTTTTTGAAAGAAAGCCCAGCTTCCTTACATGGAATTGCTTTATCCTCATTAGGGTTATAGTCAAAGAGGGC
>gene=chr10_28409043-28409307; species=equCab
ACAGATATGCTGGACTGATATTTTGCAGAGAACAAAAGGTCAGTTGAAGAAAGGCCATTAAGATGCGCCAGTAGCTCACCTTTCCTGGAAATGCTTTGAAGGGATCAAGCCTGCTCTGGGATTGGCATCGCCTTCATGCTTCGCTTGCCACCACGTTGCATCATCTTGGCTCATAATCTGAAGAATATCTCCCTTTTTGAAAGCAAGCCCAGCTTCCTTACATGGAATGGCTTTATCCTCATTAGGGTCATAGTCAAAGAGGGC
>gene=chr10_28409043-28409307; species=gorGor
ACATCAATGCTAGAATGATATTTTGCAGAGAACAAAAGGTCAGCTGGAGAAAAGCCATTATTATGTACCAGCAGCTCACCTTTCCTGGAAATGCTTTGAGGGGATCAAGCCTGCCCTGGGGTTGGCATCAGCTTCGTGTTTCGCTTGCCACCAAGTTGCATCATCTTGGCTCATAATCTGAAGAATATCTCCCTTTTTGAAAGAAAGCCCAGCTTCCTTACATGGAATTGCCTTATCCTCATTAGGATTATAGTCAAAGAGGGC
>gene=chr10_28409043-28409307; species=panTro
ACATCAATGCTAGAATGATATTTTGCAGAGAACAAAAGGTCAGCTGGAGAAAAGCCATTATTATGTACCAGCAGCTCACCTTTCCTGGAAATGCTTTGAGGGGATCAAGCCTGCCCTGGGGTTGGCATCAGCTTCGTGTTTCGCTTGCCACCAAGTTGCATCATCTTGGCTCATAATCTGAAGAATATCTCCCTTTTTGAAAGAAAGCCCAGCTTCCTTACATGGAATTGCCTTATCCTCATTAGGATTATAGTCAAAGAGGGC
>gene=chr10_28409043-28409307; species=papHam
ACATCAATGTTAGAATGATATTTTGCAGAGAACAAAAGGTCAGCTGGAGAAAAGCCATTATTATGTACCAGCAGCTCACCTTTCCTGGAAATGCTTTGAGGGGATCAAGCCTGCCCTGGGGTTGGCATCACCTTCGTGTTTCGCTTGCCACCAAGTTGCATCATCTTGGCTCATAATCTGAAGAATATCTCCCTTTTTGAAAGAAAGCCCAGCTTCCTTACATGGAATTGCCTTATCCTCATTAGGATTATAGTCAAAGAGGGC
>gene=chr10_28409043-28409307; species=ponAbe
ACATCAATGCTAGAATGATATTTTGCAGAGAACAAAAGGTCAGCTGGAGAAAAGCCATTATTATGTACCAGCAGCTCACCTTTCCTGGAAATGCTTTGAGGGGATCAAGCCTGCCCTGGGGTTGGCATCACCTTCGTGT-----------------------------------------------------------------------------------------------------------------------------
>gene=chr10_28409043-28409307; species=rheMac
ACATCAATGTTAGAATGATATTTTGCAGAGAACAAAAGGTCAGCTGGAGAAAAGCCATTATTATGTACCAGCAGCTCACCTTTCCTGGAAATGCTTTGAGGGGATCAAGCCTGCCCTGGGGTTGGCATCACCTTCGTGTTTCGCTTGCCACCAAGTTGCATCATCTTGGCTCATAATCTGAAGAATATCTCCCTTTTTGAAAGAAAGCCCAGCTTCCTTACATGGAATTGCCTTATCCTCATTAGGATTATAGTCAAAGAGGGC
>gene=chr10_28460877-28461141; species=hg19
cactatcccccaggtcctcatagtctttccctggatacactgaatAATGTTGCCAAAGCAGCAGTCATCACTATCCCAGCAGCACAAGAGCCTGTGCTAACGTCTTTGCAAATCTCACAAACTGCCAGGTCTAGGATGATGCAATGTACTTTCATTGGCCTACGGAGAAGGACGATGTCATGAACTTTGGCAACACATTTTCATGAAGTTGCAAGATACCAAATCTAATTGTCCTATTAATTTCAAGAGGATATTTTACTAAAA
>gene=chr10_28460877-28461141; species=bosTau
CACCGTCCCCGAGATCATTGCAGTCCTTCCGTGGACACGCTCAGTAGCTTTGCCAAGGCCA-AGTCATCACTGTCCG-GCAGCACGGGAGCATGTGCTAACATCTCTGCAGATTCCACAGACTGCCAG-ACTCAGATGACGCAATGGACTTTCACTGGCCTACAGAG-AGAATGATGTCACAGACCTTGGCAGCATAGCTCCCTAAAGTTGCAAGATACCAAATCAAACTGTCCTATGAATTTCAAAAGCATATTTTACCAAAA
>gene=chr10_28460877-28461141; species=calJac
CTCTCTACCCCAGGTCCTCACAGTCTTTCCCTGGCTACCCTGAATAACATTGCTAAAGCAGCAGTCATCGTCATCCCAGCAGCACAAGAGCCTCTGCTAATGTCTTCGCAAATCTCACAAACTGTCAGATCTAGGATGATGCAATGTACTTTCATTGGCCCATGGAGAAGGACGATGTCATGAACTTTGGCAACACATTTTCATGAAGTTGCAAGATACCAAATCTAATTGTCCTATTAATTTCAAGAGGATATTTTACTAAAA
>gene=chr10_28460877-28461141; species=canFam
caccaacctcttgatcctcagagtccttccctggTTGCAATCAATAATTTTGCCAAAGCAGCAGTCATCACCATTCCAGCAGCACAAGAGCATGTGCTAACGTCTCTGCAAATTTCACAAACTGCCAGAACTAAGATGATGCAATGTACTTTCACTGGCCTGCGGAG-AGGATGATGTCACAGATTCTGGCAGCACAGTTTCATGCAGTTTCAAGCCACCAAATCAACCTGTCCTATGAATTTCAAGAATATATTTTACAAAAA
>gene=chr10_28460877-28461141; species=equCab
cactttccacttaatccttcaagacctaccctggaCACACTCTATAATTTTGCCGAAGCAGCAGTCATCACCATCCCAGCAGCGCAAGAGCATGTGCTAACATCTTTGCAAATTTCACACACTGCCAGAACTGCAATGATGCAATGTACTTTCATTGGCCCACAGAG-AGGATGATGTCACGGGCTTTGGCAGCCCAGTTTCGTGAAGTTGCGAGATACCAAATCAAACTGTCCTGTGAATTTCAAGGGTATATTTCACCAAAA
>gene=chr10_28460877-28461141; species=gorGor
cactatcccccaggtcctcatagtctttccctggatacactgaatAATGTTGCCAAAGCAGCAGTCATCACTATCCCAGCAGCACAAGAGCCTGTGCTAACGTCTTTGCAAATCTCACAAACTGCCAGGTCTAGGATGATGCAATGTACTTTCATTGGCCTACGGAGAAGGACGATGTCATGAACTTTGGCAACACATTTTCATGAAGTTGCAAGATACCAAATCTAATTGTCCTATTAATTTCAAGAGGATATTTTACTAAAA
>gene=chr10_28460877-28461141; species=panTro
cactatcccccaggtcctcatagtctttccctggatacactgaatAATGTTGCCAAAGCAGCAGTCATCACTATCCCAGCAGCACAAGAGCCTGTGCTAACGTCTTTGCAAATCTCACAAACTGCCAGGTCTAGGATGATGCAATGTACTTTCATTGGCCTACAGAGAAGGACGATGTCATGAACTTTGGCAACACATTTTCATGAAGTTGCAAGATACCAAATCTAATTGTCCTATTAATTTCAAGAGGATATTTTACTAAAA
>gene=chr10_28460877-28461141; species=papHam
cactatccctcatgtcctcacagtctttccctggatacactgaatcATGTTGCCAAAGCAGCAGTTATCACTATCCCAGCAGCACAAGAGCCTGTGCTAACGTCTTTGCAAATCTCACAAACTGCCAGATCTAGGATGATGCAATGTACTTTCATTGGCCTACAGAGAAGCACGATGTCATGAACTTTGGCAACACATTTTCATGAAGCTGCAAGATACCAAATCTAATTGTCCTATTAATTTCAAGAGGATATTTTACTAAAA
>gene=chr10_28460877-28461141; species=ponAbe
cactatcccccaggtcctcatagtctttccctggatacactgaatAATGTTGCCAAAGCAGCAGTCATCACTATCCCAGCAGCACAGGAGCCTGTGCTAACGTCTTTGCAAATCTCACAAACTGCCAGGTCTAGGATGATGCAATGTACTTTCATTGGCCTACAGAGAAGGACGATGTCATGAACTTTGGCAACACATTTTCATGAAGTTGCAAGATACCAAATCTAATTGTCCTATTAATTTCAAGAGGATATTTTACTAAAA
>gene=chr10_28460877-28461141; species=rheMac
CACTATCCCCCATGTCCTCACAGTCTTTCCCTGGATACACTGAATCATGTTGCCAAAGCAGCAGTCATCACTATCCCAGCAGCACAAGAGCCTGTGCTAACGTCTTTGCAAACCTCACAAACTGCCAGATCTAGGATGATGCAATGTACTTTCACTGGCCTACAGAGAAGCACGATGTCATGAACTTTGGCAACACATTTTCATGAAGTTGCAAGATACTAAATTTAATTGTCCTATTAATTTCAAGAGGATATTTTACTAAAA
>gene=chr10_29228893-29229157; species=hg19
CAGGACACCCGACGGGACAAAGCGTGTTGTAACCGACCACCAATGGAGCCGGCTCTGTTCACGGATTATGGTTGTCTTGGCAACCAGCTTTGCTGAACTCACCACAGCAAACATGGAATGAATGACTGGGTCAACACCCGAGATAAAAAGAGGGTTATGCAACTGTTTGCTGAACCCTTGGCGGGATTTTTTTTTTTTCTGGACATTTCCCAGAATGTCCCCATATTCAAAAATTCCAAATGAAGAATTCCTATTTAAACCCAT
>gene=chr10_29228893-29229157; species=bosTau
CAGGACAC-CAGCAGGACAAAGAGTGTTGTAACTGACCACCAGTGGCGCTGGCTCCAGTCAGGGATTACGGTTGCCTTGGCGACCAGCTTTGCTGAGCTCTCCACAGCAAACACACCGTGCATGGCTGGGTCAACACCCCAGATAAAATGAGGGTTATGCAACTGTTTGCTGAAGCTTTGGCAGGTTTTTTTTTTTTTCTGGACATTTCCCAGAATAGCCCCATATTCACAAATTCCAAATGAAGATTTCTAATTTCAGCCCAT
>gene=chr10_29228893-29229157; species=calJac
CAGGACACCCGACGGGACAAAGCGTGTTGTAACTGACCACCAATGGAGCCGTTTCTGTTCACGGATTATGGTTGTCTTGGCAACCAGCTTTGCTGAACTCACCACAGCAAACATGGAATGAATGACTAGGTCAACACCCCAGATAAAAAGAGAGTTAGGCAACAGTTCGCTGAACCCTTGGCGG--TTTTTTTTATTTCTGGACGTTTCCCAGAATGTCCCCATATTCAAAAATTCCAAATGAAGAATTTTTATTTAAACCCAT
>gene=chr10_29228893-29229157; species=canFam
CAGGACAC-TGACAGGACAAAGCGTGTTGTAACTGACCACCAGTGGAGCTGGCTCTGTTTGGGGATTACGGTTGCCATGGGAACTGGCTTTGCTGAACTCACCACAGCAAACATGCAGTGAATGGCTGGGTCAACACCCCAGATAAAAAGAGGGTTATGCAACTGTTTGCTGAACCCTTGGCAGGATTTTTTTTTTTTTTTGACATTTCCCAGAGTATCCCCATATTCACAAATTCCAAATGTAGAATTCTAATTTAAACCCAT
>gene=chr10_29228893-29229157; species=equCab
CAGGACAC-CGACAGAACAAAGCGTGTTGTAACTGACCACCAATGGAGCTGGCTCTGTTCGGGGATTATGGTTGCCTTGGCAACCAGCTTTGCTGAACTCACCACAGCAAACATGGAATGAATGGCTGGGTCAACACCCCAGATAAAAAGAGGGTTATGCAACTGTTTGCTGAACACTTGGCAGGA------TTTTTTCTGGACATTTCCCAGAATATTCCCATATTCATAAATTCCAAATGAAGAATTCTAATTTAGACCCAT
>gene=chr10_29228893-29229157; species=gorGor
CAGGACACCCGACGGGACAAAGCGTGTTGTAACTGACCACCAATGGAGCCGGCTCTGTTCACGGATTATGGTTGTCTTGGCAACCAGCTTTGCTGAACTCACCACAGCAAACATGGAATGAATGACTGGGTCAACACCCGAGATAAAAAGAGGGTTATGCAACTGTTTGCTGAATCCTTGGCGGGATTTTTTTTTTTTCTGGACATTTCCCAGAATGTCCCCATATTCAAAAATTCCAAATGAAGAATTCCTATTTAAACCCAT
>gene=chr10_29228893-29229157; species=panTro
CAGGACACCCGACGGGACAAAGCGTGTTGTAACTGACCACCAATGGAGCCGGCTCTGTTCACGGATTATGGTTGTCTTGGCAACCAGCTTTGCTGAACTCACCACAGCAAACATGGAATGAATGACTGGGTCAACACCCGAGATAAAAAGAGGGTTATGCAACTGTTTGCTGAACCCTTGGCGGGATTTTTTTTTTTTCTGGACATTTCCCAGAATGTCCCCATATTCAAAAATTCCAAATGAAGAATTCTTATTTAAACCCAT
>gene=chr10_29228893-29229157; species=papHam
CAGGACACCCGACGGGACAAAGCGTGTTGTAACTGACCACCAATGGAGCTGGCTCTGTTCACGGATTAAGGTTGTCTTGGCAACCAGCTTTGCTGAACTCACCACAGCAAACATGGAATGAATGACTGGGTCAACACCCCAGATAAAAAGAGGGTTATGCAACTGTTTGCTGAACCCTTGGCGGGA-TTTTTTTTTTTCTGGACATTTCCCAGAATGTCCCCATATTCAAATATTCCAAATGAAGAATTCCTATTTAAACCCAT
>gene=chr10_29228893-29229157; species=ponAbe
CAGGACACCCGACGGGACAAAGCGTGTTGTAACTGACCACCAATGGAGCCGGCTCTGTTCACGGATTATGGTTGTCTTGGCAACCAGCTTTGCTGAACTCACCACAGCAAACATGGAATGAATGACTGGGTCAACACCCGAGATAAAAAGAGGGTTATGCAACTGTTTGCTGAACGCTTGGCGGGATTTTTTTTTTTTCTGGACATTTCCCAGAATGTCCCCATATTCAAAAATTCCAAATGAAGAATTCCTATTTAAACCCAT
>gene=chr10_29228893-29229157; species=rheMac
CAGGACACCCGACGGGACAAAGCGTGTTGTAACTGACCACCAATGGAGCTGGCTCTGTTCACGGATTAAGGTTGTCTTGGCAACCAGCTTTGCTGAACTCACCACAGCAAACATGGAATGAATGACTGGGTCAACACCCCAGATAAAAAGAGGGTTATGCAACTGTTTGCTGAACCCTTGGCGGGATTTTTTTTTTTTCTGGACATTTCCCAGAATGTCCCCATATTCAAATATTCCAAATGAAGAATTCCTATTTAAACCCAT
>gene=chr10_30291437-30291701; species=hg19
GGTCTGCAGGTTCTGCTTGTAGGAAAAACAGCAAGCAATTAGCACAACCCGCCTGGATGTGGGGCTCAGTGAACCTGTCCTCCGTTGGCATGCACGTACGCTGCCCTCTAGCGTTGAAATGCCAGCAGGCGGCTACCTCTGCTCAGCTTGCACAAGAGGTCAGCCCCTCGCCTTCCCATGGGGAGCAGAACAGAGTCCGGCATTTCCCACTCTGGAGAATGGGCCACTTCCCACTGAGTGGCCTCTCCTACACAAAGGGCAAGG
>gene=chr10_30291437-30291701; species=bosTau
GGTC-AGGGGTTCCATTTTCGGGAAAAGCTGCCAG-CCTCCCCAGAGC---------GGTGGTACC-AGAGACCAGCTTCCTCCTCGGAATGAGCAGATGCTGCCCTCTAGTGTCTGAACACTGGTGGGACA---CCTCCACCAAGGATGCGCAGGTTGACAGCCTATTCTCATCCCTGGAGTCACAGGACAGAGTGTGCACCTCCCGGCTCTGAAAAGTGTGCTTCTTCCC----AGTG--CCTCTCCACACAGAGAGCCAGG
>gene=chr10_30291437-30291701; species=calJac
GGTGTGCACGTTCTGCTTGTAGGAAAAACAGC-ATCAATTAGCACAACCCGCCTGGAGGTGGGGCTCGGTGAACATGTCCTTCGTTGGCATGAACGTGCGCTGCCCTCTAGCGTTGAAAAACCAGCTGA-----ACCTCTGCTCAGCTTGCATGAGAAGACAGCTCCTTACTTTCCCCTGGAGAACAGAACAGAGCCCAGCATGTCCCGCTCTGAAGAATGGGCCACTTCCCAGTGAGTGGCCTCTCCTACACCAAGGGCAAGG
>gene=chr10_30291437-30291701; species=canFam
GCTCCTTGGGCTCCGGTTGCA-GAAAGGCTG-CAGCCACGGTCACATC---------GGAGGGACCGCGCGAGCAACCATGTCCTTGGCATGAGCGAACGCTGCCCTCTAGTGTTCAAAGGGCGGCGGGTCA-CCCGCGGGCTCCGGACGCGCAGGGTGG----------TCTTCCCGGGAA-----GGGCAGGACCCACTACTTTGCCCTCCCAGGACTGGGCCCCTCGCC----GGCGGGCTCTCCCACACCCACAGCGAGG
>gene=chr10_30291437-30291701; species=equCab
GGCCTGTGGGTCCTGTGTGCAGGAGAAGCAGCCAGCCATCGCCAC--C---------GGGTGGACCGCGCGAGCAGCT---CCTCTGGCAGGAACACAC-CTGCCCTC-AGCGCGGACACACCAGCCGGCAT-CTCCGCTGCTGCGGCGGCCCGGGGAGGCAGCCT--CTTCTTCCCGGGAG---------------CGCAGTTCTCCGCTCCGGGGGATGGGCCTC-CTCT----TGCCGCCTCCCGCACACAGACGGCGGGG
>gene=chr10_30291437-30291701; species=gorGor
GGTCTGCAGGTTCTGCTTGTAGGAAAAACAGCAAGCAATTAGCACAACCCGCCTGGATGTGGGGCTCAGTGAACATGTCCTCTGTTGGCATGCACGTACGCTGCCCTCTAGTGTTGAAATGCCAGCAGGCTGCTACCTCTGCTCAGCTTGCACAAGAGGTCAGCCCCTCGCCTTCCCACGGGGAGCAGAACAGAGTCCGGCATTTCCCACTCTGAAGAATGGGCCACTTCCCACTGAGTGGCCTCTCCTACACAAAGGGCAAGG
>gene=chr10_30291437-30291701; species=panTro
GGTCTGCAGGTTCTGCTTGTAGGAAAAACAGCAAGCAATTAGCACAACCCGCCTGGATGTGGGGCTCAGTGAACATGTCCTCCGTTGGCATGCACGTACGCTGCCCTCTAGCGTTGAAATGCCAGCAGGCTGCTACCTCTGCTCAGCTTGCACAAGAGGTCAGCCCCTCGCCTTCCCATGGGGAGCAGAACAGAGTCCGGCATTTCCCACTCTGAAGAATGGGCCACTTCCCACTGAGTGGCCTCTCCTACACAAAGGGCAAGG
>gene=chr10_30291437-30291701; species=papHam
GGTCTGCAGGTTCTGCTTGTAGGAAAAACAGCAAGCAATTAGCACAACCCGCCTGGATGTGGGGCTCAGTGAACATTTCCTTCGTTGGCGTGCACGTACACTGCCCTCTAGCGTTGAAACGCCAGCAGGCTGCTACCTCTGCTCAGCTTGCACAAGAGATCAGTCCCTCGCCTTCCCATGGGTAGCAGAACAGAGCCCGGCATTTCCCACTCTGAAGAATGGGCCACTTCCCACTGAATGGCCTCTCCTACACAAAGCGCAAGG
>gene=chr10_30291437-30291701; species=ponAbe
GGTCTGCAGGTTCTGCTTGTAGGAAAAACAGCAAGCAATTAGCACAACCCGCCTGGATGTGGGGCTCAGGGAACATGTCCTCCGTTGGCGTGCACGTACGCTGCCCTCTAGCGTTGAAATGCCAGCAGGCTGCTACCTCTGCTCAGCTTGCACAAGAGGTCAGCCCCTCGCCTTCCCATGGGGAGGAGAACAGAGTCCGGCATTTCCCACTCTGAAGAACGGGCTACTTCCCACTGAGTGGCTTCTCCTACACAAAGGGCAAGG
>gene=chr10_30291437-30291701; species=rheMac
GGTCTGCAGGTTCTGCTTGTAGGAAAAACAGCAAGCAATTAGCACAACCCGCCTGGATGTGGGGCTCAGTGAACATTTCCTTCGTTGGCGTGCACGTACACTGCCCTCTAGCGTTGAAACGCCAGCAGGCTGCTACCTCTGCTCAGCTTGCACAAGAGGTCAGTCTCTCGCCTTCCCATGGGTAGCAGAACAGAGCCCGGCATTTCCCACTCTGAAGAATGGGCCACTTCCCACTGAATGGCCTCTCCTACACAAAGCGCAAGG
>gene=chr10_30723484-30723550; species=hg19
CTGGAAAGCACCTTGCGCAAGGGTCTCACGGGGTGCAGACTCGCGACTCCTCCCCCTTCCTCCTCC
>gene=chr10_30723484-30723550; species=bosTau
CTGGAAAGCACCTTGCGCAAGGGTCTCTCGGGGCGCCGCCC-CCGACTCCTCCCCCTTCCTCCTGC
>gene=chr10_30723484-30723550; species=calJac
CTGGAAAGCACCTTGCGCAAGGCTCTCACGGGGTGCAGACTCGCGACTCCTCCCCCTTCCTCCTCC
>gene=chr10_30723484-30723550; species=canFam
CTGGAAAGCACCTTGCGCAAGGGTCTCACGGGGTGCAGGCT-CCGGCTCCTCCCCCTTCCTCCTCC
>gene=chr10_30723484-30723550; species=equCab
CTGGAAAGCACCTTGCGCAAGGGTCTCACCGAGTGCAGATC-GCGACTCCTCCCCCTTCCTCCTCT
>gene=chr10_30723484-30723550; species=gorGor
CTGGAAAGCACCTTGCGCAAGGGTCTCACGGGGTGCAGACTCGCGACTCCTCCCCCTTCCTCCTCC
>gene=chr10_30723484-30723550; species=panTro
CTGGAAAGCACCTTGCGCAAGGGTCTCACGGGGTGCAGACTCGCGACTCCTCCCCCTTCCTCCTCC
>gene=chr10_30723484-30723550; species=papHam
CTGGAAAGCACCTTGCGCAAGGGTCTCACGGGGTGCAGACTCGCGGCTCCTCCCCCTTCCTCCTCC
>gene=chr10_30723484-30723550; species=ponAbe
CTGGAAAGCACCTTGCGCAAGGGTTTCACGGGGTGCAGACTCGCGACTCCTCCCCCTTCCTCCTCC
>gene=chr10_30723484-30723550; species=rheMac
CTGGAAAGCACCTTGCGCAAGGGTCTCACGGGGTGCAGACTCGCGACTCCTCCCCCTTCCTCCTCC
>gene=chr10_33773739-33774003; species=hg19
CTTGTTTCTCATGGTGTTTATTTGCTCATTCCATGATTTTTACCAATGATGCTGGGCATTTTCAAGATTCAGCCTAACAATGTACATGGACAGGCTTAGTCTCCTCTGGGATTTTCTGCCTGGGATGATGCAATTTCCAGGAGCTCATTACACCATAAAGGAGACGCACGCCCCTTTTCTTAGGAAACAATCTTCTGTCTGTTGGAGGTCTCTTGCTCTCCAGTTTAAAAAGCTTTAACTGTGCTTTAAGACTTTGTCATTCAA
>gene=chr10_33773739-33774003; species=bosTau
TTTGTTTCTCAT-GCATTTATCTGCTCATGCAATGGTTTCTACCCGTGATGTTCGGCGTTTTCAAGGTTCAGTGTAGAAATGTGTATAGACAGGC--TGTTTC-TCTATGACTTTCTG-CTGTGATAATGGAGTTTCCAGGATTAGCGAGCAGTGTAAGTGGGAAGCCCACCTATTTCTTAATATTACAGTTCTCTGCC-----------TTCTATTCTCCAGTTTCCATGGCCTTAACTATACGTTAAGTCT-TATTACCTAA
>gene=chr10_33773739-33774003; species=calJac
CTTGTTTCTCATAGTGTTGATTTGCTCATTGCATGATGTTTACCAACGATGCTGGGCATTTTCAAGATTCAG-CTAACAGTGTACGTGGACAGGCTTAGTCTCCTCTGGGAATTTCTGCCTGGAATGATGCAATTTCCAGGCACTCATTACACCGTAAA-GAGACGCACACCCCTTTTCTTAGGAAACAGTCCTCTGTCTGTTGGAGGTCTCTTGTTCTCCAGTTTAAAAAGCTTTAACTGCGCTTAAAGACTTTGTCATTCAA
>gene=chr10_33773739-33774003; species=canFam
TTTGTTTTTCATGGCATTTATTTGCTCATTCAGTGATTTTTACCAATGATGTTGGGCA-TTTCAAGGTTTGGTGTAAACATGCATGTGGACAGGCTTAGTGTCCTCTATGACTTTCTG-CTGGGATAATGCAATTTCTAGGAGCACAGTACAC-------------------CATTTCCTTAGGAAACAATTCTCTACCTATTGGAGGTCTCCTTTTCTCTAGTTTAAAGAGCCTTAACTATGCTTTAAGACT-TATTGT-CAA
>gene=chr10_33773739-33774003; species=equCab
TTTGTTTCTCACAGCATTTATCTGCTCATTCAATGATTTTCACCAACAATACTGGGCATTTTCAAGGTTCAGTATG---ACGTGTGTGGACAGGCTTAGTCTCCTTTGTGGCTTTCTGCCTGGGGTCATGCAGTTTCCAGGGTAAGGTTACTCCAAAAATGGGAAACCTACTCATTTCCTTAGGAAACAATTCTCTACCTGTCAGAGGTCTTCTGTTCTCCAGTTTAAATAGCCGTAACTATGCTTTAAGCCT-TGTTATCCAA
>gene=chr10_33773739-33774003; species=gorGor
--------------------------------------TTTACCAATGATGCTGGGCATTTTCAAGATTCAGCCTAACAATGTACATGGACAGGCTTAGTCTCCTCTGGGATTTTCTGCCTGGGATGATGCAATTTCCAGGCGCTCATTACACCATAAAGGAGACGCACGCCCCTTTTCTTAGGAAACAATCTTCTGTCTGTTGGAGGTCTCTTGCTCTCCAGTTTAAAAAGCTTTAACTGTGCTTTAAGACTTTGTCATTCAA
>gene=chr10_33773739-33774003; species=panTro
CTTGTTTCTCATGGTGTTTATTTGCTCATTCCATGATTTTTACCAATGATGCTGGGCATTTTCAAGATTCAGCCTAACAATGTACATGGACAGGCTTAGTCTCCTCTGGGATTTTCTGCCTGGGATGATGCAATTTCCAGGAGCTCATTACACCATAAAGGAGACGCACGCCCCTTTTCTTAGGAAACAATCTTCTGTCTGTTGGAGGTCTCTTGCTCTCCAGTTTAAAAAGCTTTAACTGTGCTTTAAGACTTTGTCATTCAA
>gene=chr10_33773739-33774003; species=papHam
CTTGTTTCTCATGGTGTTTATTTGCTCATTCCATGATTTTTACCAATGATGCTGGGCATTTTCAAGATTCAGTCTAACAATGTACATGGACAGCCTTAGTCTCCTCTGGGATTTTCTGCCTGGGATGATGCAATTTCCAGGAGCTCATTACACCACAAAGGAGACGCACGCCCCTTTTCTTAGGAAACAATCCTCTGTCTGTTGGAGGTCTCTTGCTCTCCAGTTTAAAAAGCTTTAACTGTGCTTTAAGACTTTGTCATTCAA
>gene=chr10_33773739-33774003; species=ponAbe
CTTGTTTCTCATTGTGTTTATTTGCTCATTCCATGATTTTTACCAATGATGCTGGGCATTTTCAAGATTCAGCCTAACAATGTACGTGGACAGGCTTCGTCTCCTCTGGGATTTTCTGCCTGGGATGATGCAATTTCCAGGAGCTCATTACACCATAAAGGAGACACACGCCCCTTTTCTTAGGAAACAATCCTCTGTCTGTTGGAGGTCTCTTGCTCTCCAGTTTAAAAAGCTTTAACTGTGCTTTAAGACTTTGTCATTCAA
>gene=chr10_33773739-33774003; species=rheMac
CTTGTTTCTCATGGTGTTTATTTGCTCATTCCATGATTTTTACCAATGATGCTGGGCATTTTCAAGATTCAGTCTAACAATGTACATGGACAGCCTTAGTCTCCTCTGGGATTTTCTGCCTGGGATGATGCAATTTCCAGGAGCTCATTACACCGTAAAGGAGACACACGCCCCTTTTCTTAGGAAACAATCCTCTGTCTGTTGGAGGTCTCTTGCTCTCCAGTTTAAAAAGCTTTAACTGTGCTTTAAGACTTTGTCATTCAA
>gene=chr10_34255189-34255453; species=hg19
ATTCGGTCCTTAGTGTGAACTAGGAGCAGGAGCAGAAGTGGAGGATGAGGATTTCCCCCAACTGCTTTTCAGGGCCTGGCTCTATGGACTCAAAGGACACATGCCAGGGCCAAGGGCAGAATTGCGCAAGACCCACAGAAGAACAAAGAAGTGGTCTCATAGAAGGAGAAATACGGCCCAGATTCTAACAGAACCTGTTCTCCTACCCAAACTAAACTCAGCATTCTCACCAATTCCAACTAAGAAGAAATTGAATCAAtcttt
>gene=chr10_34255189-34255453; species=bosTau
TTTTCGTCCTCTTGGTGAACCTGGAACA------CAAGCAGAGGGTGAGGTTCTCTTCCAGCTGGTTCTGGGGACCCTGCTACAA------GAAGTTCTCTTACTAGGACCAAAGGCAGAGTTCAGAGAGGCCCACTGAGAAACAAATCTGTGGGTTCAAAGCAAGAGAAATACTGCCT-GATTCTA--AAAGCTT--TCTCATCCCCAAATGAGGCTCAGCATTCTCACCAGTTGAAACTAGGAAGAAAATGGA---------
>gene=chr10_34255189-34255453; species=calJac
ATTCAGTCCTCAGTGTGAACTAGGAGCAAGAGCAGAAGAGGAGGGTGAGGACTTTCCCCAGCTGCTTCGCA-------GCTCTATGGACTCAATGGGCACACGCCAGGGCCATGGGTGGAATTGCACAAGACCCACAGGAGAACAAAGAGGTGGGCTCATAGAAGAAGAAATACCGCCCAGATTGTAACAG-GCCTGTTCTCTTACCCAAACGAAG-TCAGCATTCTCACCAATTCCAACTAAGAAGGAATTA----AAtcttt
>gene=chr10_34255189-34255453; species=canFam
ATCTGGTCCTTAAGGGGAACCTGGAATAAGAGCAGAAGCAAAGGATAAG-ATTTCCTCCAGCTGGTTCTAAGGACCCTGTTTCCT------GAAGCATGCATCCTAGGACCAAAAGCAGAACTATGAAAGACTCAGAGAAAAACAAATCTGGGGGCTCAA-ACAGGAGATATATAGGTTAAATTCTAACAGAGCTTGTTCTCATACCCAAACTAGGCTCAGTATTCCCACCAATCCAAGCTGAAAAGAAATCGGA---------
>gene=chr10_34255189-34255453; species=equCab
ATTCGGTCCTGAAGGTGGACTTGGAGCA--AGCGGAGGCAGAGGATGAG-GATTCCTCCAGCTGGTTCTCAGGACGCTGCTGTAT------GAAGCACGTGTCCCAGG-CCGAAGGCGGAACTGTGAGAGGCCCACAGAAAAACAGACCTGTGGGCTCGACACAGCAGAAGCATGGCCTGGATTCTAACAGCCCCTGGTCTCATACCCATGCGAGGCTCAGCATTCTCACCAATCCCAACGAAGAAGAAAGTGGA---------
>gene=chr10_34255189-34255453; species=gorGor
------------------------------------------------------------------------------------------------------------------------------------------------------------------------------------------------------------------------------------------------------------------------
>gene=chr10_34255189-34255453; species=panTro
ATTCGGTCCTTAGTGTGAACTAGGAGCAGGAGCAGAAGTGGAGGATGAGGATTTCCCCCAACTGCTTTTCAGGGCCTGGCTCTATGGACTCAAAGGACACATGCCAGGGCCAAGGGCAGAATTGCGCAAGACCCACAGAAGAACAAAGAAGTGATCTCATAGAAGGAGAAATACGGCCCAGATTCTAACAGAACCTGTTCTCCTACCCAAACTAAACTCAGCATTCTCACCAATTCCAACTAAGAAGAAATTGAATCAAtcttt
>gene=chr10_34255189-34255453; species=papHam
ATTCGGTCCTCACTGTGAACTAGGAGCAAGAGCAGAAGTGGATGATGAGGATTTCCCCCAGCTGCTTTGTAGGGCCCGGCTCTATGGACTCAAAGGACACATGCCAGGGCGAAGGGCAGAATTGCGCAAGACCCACAGAAGAACAAAGAGGTGGTCTCATAGAAGGAGAAATACGGCCCAGATTTTAACAGAACCTGTT---CTACTCAAACTAAGCTCAACAGTCTCACCAATTCCAACTAAGAAGAGATTGAATCAAtcttt
>gene=chr10_34255189-34255453; species=ponAbe
ATTCGGTCCTTAGTGTGAACTAGGAGCAAGAGCAGAAGTGGAAGATAAGGATTTCCCCCAGCTGCTTTTCAGGGCTTGGCTCTATGGACTCAAAGGACACATGCCAGGGCCAAGGGCAGAATTGCGCAAGACCCACAGAAGAACAAAGAGGTGGTCTCATAGAAGGAGAAATACGGCCCAGATTCTAACAGAACCTGTTCTCCTACCCAAACTAAACTCAGCATTCTCACCAATTCCAACTAAGAAGAAATTGAATCAAtcttt
>gene=chr10_34255189-34255453; species=rheMac
ATTCGGTCCTCACTGTGAACTAGGAGCAAGAGCAGAAGTGGAGGATGAGGATTTCCCCCAGCTGCTTTGTAGGGCCCGGCTCTATGGACTCAAAGGACACATGCCAGGGCGAAGGGCAGAATTGCGCAAGACCCACAGAAAAACAAAGAGGTGGTCTCATAGAAGGAGAAATATGGCCCAGATTTTAACAGAACCTGTT---CTACTCAAACTAAGCTCAACAGTCTCACCAATTCCAACTAAGAAGAGATTGAATCAAtcttt
>gene=chr10_35379557-35379659; species=hg19
CCCGGAAAGCAATGGTACAGGCCGCGTTACGGCAAGCGCAGGGAGCCAAGCTTCGTGTGATTGCGAAAGGCCACGGAAATTAATATTCCAAGTGATTCCTTG
>gene=chr10_35379557-35379659; species=bosTau
-TGCGCCGGCGTTGGTAGAGTCCGAG-TACGGCGAGGGCCGAGGGCC-ACTCTTGTGCGGTCGCGGAAGGCCGAGAGAACCT-TGCTCCAAGCCACTGCGAG
>gene=chr10_35379557-35379659; species=calJac
-TCGGAAAGCAATGGTAGAGACCTCGTTACGGCAAGCGCAGGGAGCCAAGCTTCGTGCGATTGCAAAAGGCCACGGAAATTAATATTCCAGG-GATGCCCTG
>gene=chr10_35379557-35379659; species=canFam
-CCAGAAGACGGTGGTACCGTCCGCGCTACGGCAAGCGCCGAGGGCCCGCCTTAGTGCGATCGCGAAAGGCCCCGGAAAGCCGGATTCGAAGGGACTCGTCC
>gene=chr10_35379557-35379659; species=equCab
-CCGCGGAGCAGTGGTAGAGGTCGTG-TACCGCAAGCGCAGGGAGCCCTGCTTAGTGCGATCGCGAAAGGCCGCGGAAATTT-TGTCCCGAGGGCCCCCGTG
>gene=chr10_35379557-35379659; species=gorGor
--------------------------TTACGGCAAGCGCAGGGAGCCAAGCTTCGTGTGATTGCGAAAGGCCACGGAAATTAATATTCCAAGTGATTCCTTG
>gene=chr10_35379557-35379659; species=panTro
CCCGGAAAGCAATGGTACAGGCCGCGTTACGGCAAGCGCACGGAGCCAAGCTTCGTGTGATTGCGAAAGGCCACGGAAATTAATATTCCAAGTGATTCCTTG
>gene=chr10_35379557-35379659; species=papHam
GCCGGAAAGCAATGGTAGAGGCCGCATTACGGCAAGCGCAGGGAGCCAAGCTTCATGTGATTGCGAAAGGCCACGAAAATTAATATTCCAAGTGATTCCTTG
>gene=chr10_35379557-35379659; species=ponAbe
cccggAAAGCAATGGTACAGGCCGCATTACGGCAAGCGCAGGGAGCCAAGCTTCGTGTGATTGCGAAAGGCCACGGAAATTAATATTCCAAGTGATTCCTTG
>gene=chr10_35379557-35379659; species=rheMac
GCCGGAAAGCAATGGTAGAGGCCGCATTACGGCAAGCGCAGGGAGCCAAGCTTTATGTGATTGCGAAAGGCCACGAAAATTAATATTCCAAGTGATTCCTTG
>gene=chr10_36738306-36738570; species=hg19
AATCTGTGGAAAATCTGACTTTTTAATTCTCTATATGTATAACGTGCTTGTTAGGCCATTTAGCTGAAAACGCATCAGCAGAGCTCAAAATAGAAATACGTATATCTAATTATGTGCATAAACAATAAGCCAAGATTGCAACATCTGGTACTTTTGCAATCATGAATACCTGGCTTTAGGCTTCCCAGCATGGGGGATCGTTTTGGTCAAGGGCACAATGACACTCCCTGGGTTCGGATAATAGGGGTGTGAAAGGAGATGCAA
>gene=chr10_36738306-36738570; species=bosTau
AATATATggcttcct----ttgtggctcagctg-gtaaagaacctgcctgcaatgc----------------------------------------------------------------------------------------------------------------------------------------------------------------------------------------------------------------
>gene=chr10_36738306-36738570; species=calJac
AATCTGTGGAAAATCTGAGTTTTTATTTCTCTAT-TGTACAATCTGCTTGTTGGGCTATTTAGCTGAAAACACATCAGCAGTGCTCAAAATAGAAATACATATATCTAATTATGTGCATAAACAATAAGCCAAGATTGCAACATCTGGTTCTTTTGCAATCTTGAATACCTGGCTTTAGGCTTCCCAGCATGGGGGATCCTTTTGGTCAAGGGCACGGTGACACTTCCAGGGTTCAGATAACAGAAATGTGAAAGGAGGTGCTA
>gene=chr10_36738306-36738570; species=canFam
AATCAGTGGAAAATTTGATATTTTATTTCCCTATATACACAACAAGCTGGTTGAGCTATTTAGTTAAAAATACATCAGCAGTGTTCAAAATTGAAGTATGTGTATCTAATTATGTGCATAAACAATAAACCAAAATTGCAACATCTGGTACTTTTGTAATCCTAAATACCTGACATTAGGTTTCTCTGTGGGA---GTCATTTTGAACAATGGTACAGTAATACTTGTGGGACTCAGCTGACTGGGGGCTGAGAGAGGATGTAG
>gene=chr10_36738306-36738570; species=equCab
AATGTGTGGAAAATTTT---TTTTATTTCT-------------------------GTATTTAGTTGAAAATATATCATCAGTGTTCAAAATAGAAGTATGTGTATCTAATTATGTGCATAAACAATAGGGTAAGATTGCAGCATCTGGTGCTGTCATGATCCTGATTACCTGA-ACCAGGTTTCATGGTGGGG---CCC----TGGACCCGAGGAGGCCAGGGCTGGAGGG-CTCAGA-GGCGAGCGGCGGGGGGCGTGCGC--
>gene=chr10_36738306-36738570; species=gorGor
AATCTGTGGAAAATTTGACTTTTTAATTCTCTATATGTATAACGTGCTTGTTAGGCCATTTAGCTGAAAACGCATCAGCAGAGCTCAAAATAGAAATACGTATGTCTAATTATGTGCATAAACAATAAGCCAAGATTGCAACATCTGGTACTTTTGCAATCATGAATACCTGGCTTTAGGCTTCCCAGCATGGGGGATCGTTTTGGTCAAGGGCACAATGACACTCCCTGGGTTCGGATAACATGGGTGTGAAAGGAGATGCAA
>gene=chr10_36738306-36738570; species=panTro
AATCTGTGGAAAATCTGACTTTTTAATTCTCTATATGTATAACGTGCTTGTTAGGCCATTTAGCTGAAAACGCATCAGCAGAGCTCAAGATAGAAATACGTATATCTAATTATGTGCATAAACAATAAGCCAAGATTGCAACATCTGGTACTTTTGCAATCATGAATACCTGGCTTTAGGCTTCCCAGCATGGGGGATCGTTTTGGTCAAGGGCACAATGACACTCCTTGGGTTTGGATAACAGGGGTGTGAAAGGAGATGCAA
>gene=chr10_36738306-36738570; species=papHam
AATCTGTGGAAAATTTGACTTTTTACTTCTCTATATGTACAATGTGCTTGTTGGGCCATTTGGCTGAAAACACATCAGCAGTGTTCAAAATAGAAATATGTATATCTAATTATGTGCATAAACAATAAGCCAAGATTGCAACATCTGGTCCTTTTGCAATCATGAATACCTGGCTTTAGGCTTCCCAGCATGGGGGATTGCTTTGGTCAAGGGCACAGTGACACTCCCAGGGTTCAGATAACAGGGGTGTGAAAGGAGATGCAA
>gene=chr10_36738306-36738570; species=ponAbe
AATCTGTGGAAAATTTGACTTTTTAATTCTCTATATGTATAACGTGCTTGTTAGGCCATTTAGCTGAAAACGCATCAGCAGAGCTCAAAATAGAAATACATATATCTAATTATGTGCATAAACAATAAGCCAAGATTGCAACATCTGGTACTTTTGCAATCATGAATACCTGGCTTTAGGCTTCCCAGCATGGGGGATCGTTTTGGTCAAGGGCACAATGACACTCCCTGGGTTCGGATAACAGGGGTGTGAAAGGAGATGCAA
>gene=chr10_36738306-36738570; species=rheMac
AATCTGTGGAAAATTTGACTTTTTACTTCTCTATATGTACAACGTGCTTGTTGGGCCATTTGGCTGAAAACACATCAGCAGTGTTCAAAATAGAAATATGTATATCTAATTATGTGCATAAACAATAAGCCAAGATTGCAACATCTGGTCCTTTTGCAATCATGAATACCTGGCTTTAGGCTTCCCAGCATGGGGGATTGCTTTGGTCAAGGGCACAGTGACACTCCCAGGGTTCAGATAACAGGGGTGTGAAAGGAGATGCAA
>gene=chr10_43903244-43903389; species=hg19
GAGAGCTAAGGCTACGGGAACCGGGCGTGGGAGGAGGGCGGAGCCAACTCCCCACAAGGAAGTCTTGTGCAACTCTCAGGCGCCTGCAGCCACGTGAGCGCGCGGCTTTCATTTTACTCAGGTATTATTACTATTATTACttctt
>gene=chr10_43903244-43903389; species=bosTau
CAAAGTCGAGGCTCGGCGAGCGGGACGTGGGAGGGGGGAGGAGTCAG-TCCCAACC----CGTCTAGTTCAACTCGCGGACGCGTTCAGCCACGTGCAAGTACCGCTTTCATTTT------------------------------
>gene=chr10_43903244-43903389; species=calJac
GAGAGTGAGGGCTGAGGGAACCGGGCGTGGGAGGAGGGCGGAGCCAGCTTCCTGCCAG--AGTCTATTGCAACTCC--GGCGCCTGCGGCCACGTGAGCGCACGGCTTTCATTTTACTCAGGTATTACTACT------------C
>gene=chr10_43903244-43903389; species=canFam
GAAAGTGGAGGCTCAGCGAGCGGGACGTGGGAGGGGGGAGGAGTCAGTTGCCAACC----AGTCTGGTGCAACT------------CAACCACGTGAAAGTACTGCTTTCATTTT------------------------------
>gene=chr10_43903244-43903389; species=equCab
-AGAGTGGAGGCGCGGCGAGCGGGACGTGGGAGGGGGGAGGAGCCAG-GCCCAGCC----AGTCTCGGGCGACTCCCAGGCGCGCCCGGCCACGTGAGGGAACTGCTCTCGTTTC------------------------------
>gene=chr10_43903244-43903389; species=gorGor
GAGAGCTAAGGCTCCGGGAACCGGGCGTGGGAGGAGGGCGGAGCCAACTCCCCACAAGGAAGTCTTGTGCAACTCTCAGGCGCCTGCAGCCACGTGAGCGCGCGGCTTTCATTTTACTCAGGTATTATTACTATTATTA------
>gene=chr10_43903244-43903389; species=panTro
GAGAGCTAAGGCTACGGGAACCGGGCGTGGGAGGAGGGCGGAGCCAACTCCCCACAAGGAAGTCTTGTGCAACTCTCAGGCGCCTGCAGCCACGTGAGCGCGCGGCTTTCATTTTACTCAGGTATTATTACTATTATTACttctt
>gene=chr10_43903244-43903389; species=papHam
GAGAGCTAAGGCTCCGGGAACCGGGCGTGGGAGGAGGGCGGAGCCAACTCCCCACAAGGAAGTCTTGTGCAACTCTCAGGCGCCTGCAGCCACGTGAGCGCGCGGCTTTCATTTTATTCAGGTATTATTACTACTGTTGCttctt
>gene=chr10_43903244-43903389; species=ponAbe
GAGAGCTAAGGCTCCGGGAACCGGGCGTGGGAGGAGGGCGGAGCCAACTCCCCACAAGGAAGTCTTGTGCAACTCTCAGGCGCCTGCAGCCACGTGAGCGCGCGGCTTTCATTTTACTCAGGTATTATTACTATTATTACttctt
>gene=chr10_43903244-43903389; species=rheMac
GAGAGCTAAGGCTCCGGGAACCGGGCGTGGGAGGAGGGTGGAGCCAACTCCCCACAAGGAAGTCTTGTGCAACTCTCAGGCGCCTACAGCCACGTGAGCGCGCGGCTTTCATTTTATTCAGGTATTATTACTACTGTTATTACtt
>gene=chr10_43916500-43916633; species=hg19
ACATGAGACCCGAGGTGCGTTCCAGCATGTTCCTGCAGCCCTCCACTCCCGCGGTTGCGTAACTCAGATCCCTGAAACACATCGCACATACACGTGACTGGTGGTTTCTCTCTTTAACCCTGATAGATACAGG
>gene=chr10_43916500-43916633; species=bosTau
-------------------------------------------------------------------------------------------------------------------------------------
>gene=chr10_43916500-43916633; species=calJac
ACAGGAGAACCGAGGTGCGTTCCAGCATGTTCCTGCAGCGCTCCACTCCTGCGGTTGCGTAACTCAGATCCCTGAAACACATCTCACATACGCGTGACTGGTGGTTTCTCCCTTTAACCCGGACAGATACAGG
>gene=chr10_43916500-43916633; species=canFam
-caag-gagctaaggtgagttccagc-cattctggcctctccagactcccacaatagc---------atccctgtaacaaattatacatacacattactggtggttcctctctctaaccttgacagatacaGA
>gene=chr10_43916500-43916633; species=equCab
------ggaccaaagtgagttccagc-cgttcttgctgtccccaactcccacagtggcataactcaaatccctgtaacaaactctgtatacacat--ctggtggttcctctctttaaccttgacagatacaGA
>gene=chr10_43916500-43916633; species=gorGor
acatgagACCCGAGGTGCGTTCCAGCATATTCCTGCAGCCCTCCActcccgcggttgcgtaactcagatccctgaaacacatcgcacatacgcgtgactggtggtttctccctttaaccctgatagatacaGG
>gene=chr10_43916500-43916633; species=panTro
ACATGAGACCCGAGGTGCGTTCCAGCATGTTCCTGCAGCCCTCCACTCCCGCGGTTGCGTAACTCAAATCCCTGAAACACATCGCACATACACGTGACTGGTGGT----------------------------
>gene=chr10_43916500-43916633; species=papHam
ACGGGAGACCTGAGGTGCGTTCCAGCATGTTCCTGCAGCCCTCCActcccgcagttgcgtaactcagatccctgaaacacatctcccatacgcgtgactggtggtttctccctttaaccctgatagatacaGG
>gene=chr10_43916500-43916633; species=ponAbe
ACATGAGACCCGAGGTGCGTTCCAGCATGTTCCTGCAGCCCTCCActcccgcggttgcgtaactcagatccctgaaacacatcgcacatacgcgtgactggtggtttctccctttaaccctgatagatacaGG
>gene=chr10_43916500-43916633; species=rheMac
ACGGGAGACCTGAGGTGCGTTCCAGCATGTTCCTGCAGCCCTCCActcccgcagttgcgtaactcagatccctgaaacacatctcacatacgcgtgactggtggtttctccctttaaccctgatagatacaGG
>gene=chr10_50351422-50351546; species=hg19
aggcaacctaagtgcctgaggtggaggttgggctaagttggtttggtTgcatcatcctcacctggaaacttgttagagatgcaaattcccaggccccacaccaggcagacctgctggttgggaa
>gene=chr10_50351422-50351546; species=bosTau
aagcaaccagtgt-ccCAGGAAAGG----AATTTTGGTTGATTGGGTTGCATCCTTGATacctgggaatttgttagaaatgaagattcttgagttcaaccc-----------------------
>gene=chr10_50351422-50351546; species=calJac
AGGCAGCCTAAGTGCCTGAGCAGGAGGTTGGGCTAAGTTGGTTGGGTTgcatcatcttcacctggaaacttgttaaagatgcagattcccaggccccacgccagccagacccgctgattaggaa
>gene=chr10_50351422-50351546; species=canFam
AAGGGACCCATGT-CTCAATCAAGATTTTGGGCTCAACTGATTGGTTTAcatcagcctcacctgggaatatgttagaaatacaaattctcgggctccaatc-----------------------
>gene=chr10_50351422-50351546; species=equCab
AAGCAAGTTGTGT-CCCAGGCAAGGGGTTGAGCTAAATTGACCTGGTTgcaccaggctcacctgggaatttgtcagaaatgcgaattcttgggtcccaccc-----------------------
>gene=chr10_50351422-50351546; species=gorGor
aggcaacctaagtgccTGAGGTGGAGGTTGGGCTAAGTTGGTTTGGTTgcatcatcctcacctggaaacttgttagagatgcaaattcccaggccccacaccaggcagacctgctggttgggaa
>gene=chr10_50351422-50351546; species=panTro
aggcaacctaagtgcctgaggtggaggttgggctaagtTGGTTTGGTTgcatcatcctcacctggaaacttgttagagatgcaaattcccaggccccacaccaggcagacctgctggttgggaa
>gene=chr10_50351422-50351546; species=papHam
aggcaacctaagtgcctgaggtggaggttgggctaagttggtttggtTgcatcatcctcacctggaaacttgttacagatgcaaattcccagtccccacagcaggcagacctgctggttgggaa
>gene=chr10_50351422-50351546; species=ponAbe
aggcaacctaagtgcctgaggtggaggttgggctaagttggtttggtTgcatcatcctcacctggaaacttgttagagatgcaaattcccaggccccacaccaggcagacctgctggttgggaa
>gene=chr10_50351422-50351546; species=rheMac
aggcaacctaagtgcctgaggtggaggttgggttaagtTGGTTTGGTTgcatcatcctcacctggaaacttgttacagatgcaaattcccagtccccacagcaggcagacctgctggttgggaa
>gene=chr10_52167269-52167392; species=hg19
TCCTATCCAccctgacctccaaacggcctcctccaattgtcccttcaacctggggttggtaatgacttcctgccattgcatcacctgtggaagtaactttaccgcattccccCCGCCGTAAAT
>gene=chr10_52167269-52167392; species=bosTau
tcttatctgccctgagcttcaaacagcctccaccactagtccctccagcctgaggacagtagtgacttctggctggggcattacctacgg-aggaacttcactaaataccctcaactgtaaac
>gene=chr10_52167269-52167392; species=calJac
ccctatctaccctggcctccaaatggcctcctccaattgttccttcaacctggggttggt-gtgacttcctgccattgcaccacctgtggaagtaattatactacactccccctgcagtaaat
>gene=chr10_52167269-52167392; species=canFam
---------------------------------------------------------------------------------------------------------------------------
>gene=chr10_52167269-52167392; species=equCab
tcttatctgccctgagctccagacagcccccaccatctgtccctccagcctgtggctggtaatgacttcctgctgtggcagcacctgtggaaggaacttcactaaattccctcggttgtaaat
>gene=chr10_52167269-52167392; species=gorGor
TCCTATCCAccctgacctccaaacggcctcctcca-ttgtcccttcaacctggggttggtaatgacttcctgccattgcatcacctgtggaagtaactttaccgcatccccCCCGCCGTAAAT
>gene=chr10_52167269-52167392; species=panTro
TCCTATCCACCCTGACCTCCAAACGGCCTCCTCCAATTGTCCCTTCAACCTGGGGTTGGTAATGACTTTCTGCCATTGCATCACCTGTGGAAGTAACTTTACTGCATTCCCCCCGCCGTAAAT
>gene=chr10_52167269-52167392; species=papHam
TCCTATCCACCCTGATCTCCAGACGGCCTCCTCCAATTGTCCCTTCAACCTGGGGTTGGTAATGACTTCCTGCCATTGCATCACCTGT--AAGTAACTTTACTACATTCTCCCTTCCATAAAT
>gene=chr10_52167269-52167392; species=ponAbe
TCCTATCCACCCTGACCTCCAAACAGCCTCCTCCAATTGTCCCTTCAACCTGGGGTTGGTAATGACTTCCTGCCATTGCATCACCTGTGGAAGTAACTTTACTGCATTCTCCCTGCCATAAAT
>gene=chr10_52167269-52167392; species=rheMac
TCCTATCCACCCTGATCTCCAGACGGCCTCCTCCAATTGTCCCTTCAACCTGGGGTTGGTAATGACTTCCTGCCATTGCATCACCTGT--AAGTAACTTTACTGCATTCCCCCTTCCATAAAT
>gene=chr10_53182885-53183149; species=hg19
TATTTCTCTATTCAAATCAAGTGTGTGACATCTTGCTTCTTTCCACATGAAGAAGAGATTTTCCAAAATGACACCAGGTTGATCAGCATACTCGATATGTCTGACTTCCTAGCCTGACCTGCAGTAGTTACGCAATCTCTTTCTCTTAATAATGACTTCGAAATTTCACATTGAGAATATAAATTCCATTCTTGCACTTGCAATTGCGTATTTAAAACAACAACCTACCATCTTTCTAATAATGTTGAAGAAGAGATATTTGCT
>gene=chr10_53182885-53183149; species=bosTau
AAGTTCTCTTATCAAATGCAGTGTCT-TGGTTTTGCTTCTTGCCAGGTAAAGAATAGATTCTCCAAAGTGACACTGGTTTGACTGGCTTACCTGGCATGTATGTCCCTCCAGGCTGTGCTGTAGTAATTATGGATTCTCTATCTTGTACTAATAACTCCAGAATTTCTAACTGAGAATGCAAATTTTGCTCTTCTTCTCtattttttttttttttaaGT-----CTACCATCTTTCTACTAGTGTTGAACAAGAGATATTTGCT
>gene=chr10_53182885-53183149; species=calJac
TATTTCTCTATTCAAATCAAGTATGTGGCATGTTGCTTCTTTCCACATGAAGAAGAGATTTTCCAAAGTGACACCAGGTTGATCAGCATACTTGATATGTCTGACTTTCTAGCCTGAGCTGCAGTAGTTATGCAATCTCTATCTCTTATTAATGACTTTGATATTTCACATTGAGAATGTAAATTCCATTCTTCCACTTGCA------TATTTAAGACAACAACCTACCATCTTTCTAATAATGTTCAACAAGAGATATTTGCT
>gene=chr10_53182885-53183149; species=canFam
AAGTGCTCTTGGCCGAAGCAGGGTGTGGCGTCTGGCTTCTTTC----------------TCCCC---GTGACCCTGCTCAGGTCGGCATA---------CCGTCCTGTCCAGGCTGTGCTGTTGTCGTTATGCAATCCCCATATTATGATACTAACCCCGGGGGTTCAAATAGAGAGTGTAAAGTCtttttttttttttt-------ttttttAGAAAT-----CTACCATTTTTCTGATAGTGTTCACCAAGAGATATCTGCT
>gene=chr10_53182885-53183149; species=equCab
TAGTTCTCTTGTCAAATAAAGCATGTGGCATCTTGCTTCTCACCACACAAAGAAGAGATTCTCC-AAGTGATGCTGGTTTGCTCAGCATACCTGGCATGTCTGACTCTCTAGGCAGTGCTGTAGTAATTGTGTCATCTCTATATTTTAATAATAACTCCATGGTTTCAAATTTGGAATATAAATTCCACTCTTCCTCTTCCGTCTATTTTTTTAAAAAC-----ATACCATCTTTCTAATAGTGTTGAACAAGAGATATTTGCT
>gene=chr10_53182885-53183149; species=gorGor
TATTTCTCTATTCAAATCAAGTGTGTGACATCTTGCTTCTTTCCACATGAAGAAGAGATTTTCCAAAGTGACACCAGGTTGATCAGCATACTTGATATGTCTGACTTCCTAGCCTGACCTGCAGTAGTTACTCAATCTCTTTCTCTTAATAATGACTTCAGAATTTCACATTGAGAGTATAAATTCCATTCTTGCACTTGCAATTGCATATTTAAAACAACAACCTACCATCTTTCCAATAATGTTGAAGAAGAGATATTTGCT
>gene=chr10_53182885-53183149; species=panTro
TATTTCTCTATTCAAATCAAGTGTGTGACATCTTGCTTCTTTCCACATGAAGAAGAGATTTTCCAAAGTGACACCAGGTTGATCAGCATACTTGATATGTCTGACTTCCTAACCTGACCTGCAGTAGTTACGCAATCTCTTTCTCTTAATAATGACTTCAAAATTTCACATTGAGAATATAAATTCCATTCTTGCACTTGCAATTGCGTATTTAAAACAACAACCTACCATCTTTCTAATAATGTTGAAGAAGAGATATTTGCT
>gene=chr10_53182885-53183149; species=papHam
TATTTCTCTATTCAAATAAAGTGTGTGGCATCTTGCTTCTTTCCACATGAAAAAGAGATTTTCCAAAGTGACACCAGGTTGATCAGCATACTTGATA-GTCTGACTTTCTAGCCTGAGCTTCAGTAGTTATGCAATCTCTTTCTCTTAATAATGACTTCAGAATTTCACATTGAGAATATAAATTGCATTCTTGCAGTTGCAATTGTATATTTAAAACGATAGCCTACCGTCTTTCTAATAATGTTGAAGAAGAGATATTCGCT
>gene=chr10_53182885-53183149; species=ponAbe
TATTTCTCTGTTCAAATCAAGTGTGTGGTATCTTGCTTCTTTCCACATGAAGAAGAGATTTTCCAAAGTGACACCAGGTTGATCAGCATACTTGATATGTCTGACTTCCTAGCCTGAGCTGCAGTAGTTATGCAATCTCTTTCTCTTAATAATGACTTCAAAATTTCACATTGAGAATATAAATTCCATTCTTGCAATTGCAATTGCGAATTTAAAACAACAACCTACCATCTTTCTAATAATGTTGAAGAAGAGATATTTACT
>gene=chr10_53182885-53183149; species=rheMac
TATTTCTCTATTCAAATAAAGTGTGTGGCATCTTGCTTCTTTCCACATGAAGAAGAGATTTTCCAAAGTGACACCAGGTTGATCAGCATACTTGATA-GTCTGACTTTCTAGCCTGAGCTTCAGTAGTTATGCAATCTCTTTCTCTTAATAATGACTTCAGAATTTCACATTGAGAATATAAATTCCATTCTTGCAGTTGCAATTGCATATTTAAAACATTAGCCTACCGTCTTTCTAATAATGTTGAAGAAGAGATATTCGCT
>gene=chr10_53636776-53637040; species=hg19
gctcagatctgcttctgggagaaccccacataaaacaAAACACTCTGGCAGAGTGTCCCTTTTTGTGTGTGAATTTAGGTCCTTTCTTAGGATTGTCTTTCTCCCCCCATGCACCCTCccatgttgcgcaaactggtgttgaattcctgagctcaagcaatcctcctgtgtatctgtgactacaggtggtgcactaccacctgtacccagctTTCCAGATTATCTTTCTTTTCAGGAGGTTCAGCCTGCCATGAATACTAACAT
>gene=chr10_53636776-53637040; species=bosTau
TCTAGGGTCTTTTATTGGTAGAAGGACACATAAAATAAAACAC--TGGCTAACGGTCTCTTTTC---TGTGAATTTAGGTT-----------TAGTCTAC-----------------------------------------------------------------------------------AGG--------------------------------------TATATTTTCAAAGTTTTCAGTCTGCCAAAAGTATTGAAGT
>gene=chr10_53636776-53637040; species=calJac
tctcagatgtgcttctgggagaacccCACATGAAACAAAACACTCTGACAGAATGTCCCTTTTT-TTTCTGAATTTAG---------TAGGATTGTCTTTCTCTCCCCATGCACctttccatgttgcgcaagctgatgttgaattcctgagctcaagcaatcctcctgtgtatctgtgacgacaggcagtccactaccacAAGTATTCAGCTCTCCAGACTATCTTTCTTTTCAGGATTTTCAGCCTGCAAAGAATGCTAAAAT
>gene=chr10_53636776-53637040; species=canFam
tctggggtttgcttctggggAGCCACCATGTAA---AACACTC--CAGCAGAATGTATTTTTTC---TGTTAATTTAGGTTCATTCT--------------------------------------------------------------------------------------------------------------------------------CAGTTTATCTTTCTTTTCAGGGTTACCAGCCTGCCAAAAGCAATATAAT
>gene=chr10_53636776-53637040; species=equCab
tctggggtctgcttctgggagatccccacataaaataaaacaC--TGGCAGATTGTGTCTTTTC---TGTCAATTTAGGTTCATTCT----------------------------------------------------------------------------------------------------------------------------------GATTATATTTCTTTTCAGGATTATCAGTCTGCTGAAAGTACTAAAAT
>gene=chr10_53636776-53637040; species=gorGor
gctcagatctgcttctgggagaaccccacataaaacaAAACACTCTGGCAGAATGTCCCTTTTTGTGTGTGAATTTAGGTCCTTTCTTAGGATTGTCTTTCTCCCCCCATGCACCCTCccatgttgcacaaactggtgttgaattcctgagctcaagcaatcctcctgtgtatctgtgactacaggtggtgcactaccacCTGTACGCAGCT----------------------------------------------------
>gene=chr10_53636776-53637040; species=panTro
gctcagatctgcttctgggagaaccccacataaaacaAAACACTCTGGCAGAATGTCCCTTTTTGTGTGTGAATTTAGGTCCTTTTTTAGGATTGTCTTTCTCCCCTCGTGCACCCTCccatgttacgcaaactggtgttgaattcctgagctcaagcaatcctcctgtgtatctgtgactacaggtggtgcactaccacCTGTACTCAGCTTTCCAGATTATCTTTCTTTTCAGGAGGTTCAGCCTGCCATGAATACTAACAT
>gene=chr10_53636776-53637040; species=papHam
gctcagatctgcttccgggagaacccCACAAAAAACAAAACACTCTGGCAGAATGTCCCTTTTTGTGTGTAAATTCAGTTTCTTTCTTAGGATTGTCTTTCTCCCC-CATGCAACCTCccatgttgcgcaaactagtgttgaattcctgagctcaagcaa---tcctGTGTATCTGTGACTGCAAGCGGTGCACTACCACCTGTACCCAGTTCTCCAGATTATCTTTCTTTGCAGGATTTTCAGCCTGCCAGGAATACTAAAAC
>gene=chr10_53636776-53637040; species=ponAbe
gctcagatctgcttctgggagaaccccacataaaacaAAACACTCTGGCAGAATGTCCCTTTTTGTGTGGGAATTTAGGTCCTTTCTTAGGATTGTCTTTCTCCCCCCATGCACCCTCccatgtttcgcaaactggtgttgaattcctgagctcaagcaatcctcctgtgtatctgtgactacaggtggtgcactaccacctgtacccagctCTCCAGATTATCTTTCTTTTCAGGATGCTCAGCCTGCCATGAATACTAACAT
>gene=chr10_53636776-53637040; species=rheMac
gctcagatctgcttctgggagaacccCACAAAAAACAAAACACGCTGGCAGAATGTCC--------------ATTTAGTTTCTTTCTTAGGATTGTCTTTCTCCC--CATGCAACCTCccatgttgcgcaaactggtgttgaattcctgagctcaagcaa---tcctGTGTATCTGTGACTGCAAGCGGTGCACTACCACCTGTACCCAGTTCTCCAGATTATCTTTCTTTGCAGGATTTTCAGCCTGCCAGGAATACTAAAAC
>gene=chr10_56237575-56237839; species=hg19
caagagatctgcccaccttgtcctcccaaagtgctgggattacaggcatgagctactgcactcagccAAATAAACAAATAATTTTTCTTTTTAAAATGAAATACTTACTTGGCAGAGACCACCTACTGTTACGCAATCATTCTATAGTCTTTAAAATCTAACACTAATTTCAGGTATCaaaatttatatttttaaatgtttatatatttattGTCATGTGAGATTTTATGGTGGTCAAGTTCAAAGGGCCCAAATATCTAGTCG
>gene=chr10_56237575-56237839; species=bosTau
ccagtactttggccacctcatgc----aaagtactcatattgggggcaggag----------------------------------------------------------------------ctgatctgatctgatctg---atctTCCTTAAAAACTAAGACCATTTTTGGATACT---GTTCATTATCATAGATTTTCATATTTTTATTTCTGTAAGGGACTTAGGTCCAGTCAGGTTCAAAAGGCCTAAATATCTATTCG
>gene=chr10_56237575-56237839; species=calJac
caagagatctgccagccttggcctcccaaagtgctgggatgacaggtgtgagccactgcacttggccAAATAAACAAATAATTAA-AAGAATAAAACAAAATACTCACTTGGCAGGGACCACCTACCATTATGCAATCATTCTGTAGTCCTTAAAATCTGAGACTAATTTTGGGTATCaaattttatttttttagatttttatatatttattGTCATGTGAGATTTTATGGTGGTCAAGCTCAAAGGGCCCAAATATCT-----
>gene=chr10_56237575-56237839; species=canFam
--------------------------------------------------------------------------------------------------------------------------------------------------------------------TAGTTTTGGGTATCATGGTACAGTTTCATAGATTTCTGTACTTTTATTGCTGTAGGTGACATACATGGGGTCAAGTTGAAAGAGCCAAACCCCCTTGTGA
>gene=chr10_56237575-56237839; species=equCab
---------------------------------------------------------------------ATACAGAAA-------------AAATCTGAAATGTTCACTTGGCAGAGACCACCTACCGTTAAGCAATCAA---ATCTTCCTTAAAACCTGACATTAATTTTAGATATTGAAGTTCAGGTTCATAGATTTTTGTATTTTTATTGCTGTAGGGTACTTAGAGGAGGTCAAGTTCAAAGGGCCCAAATAACTAGTCA
>gene=chr10_56237575-56237839; species=gorGor
caagagatctgcccaccttgtcctcccaaagtgctgggattacgggcatgagctactgcactcggccAAATAAACAAATAATTTTTCTTTTTAAAATGAAATACTTACTTGGCAGAGACCACCTACTGTTATGCAATCATTCTATAGTCTTTAAAATCTAACACTAATTTCGGGTATCaaaatttatatttttaaatttttatatatttattGTCATGTGAGATTTTATGGTGGTCAAGTTCAAAGGGCCCAAATATCTAGTCG
>gene=chr10_56237575-56237839; species=panTro
caagagatctgcccaccttgtcctcccaaagtgctgggattacaggcatgagctactgcactcggccAAATAAA----TAATTTTTCTTTTTAAAATGAAATACTTACTTGGCAGAGACCACCTACTGTTATGCAATCATTCTATAGTCTTTAAATTTTAACACTAATTTCGGGTATCaaaatttatatttttaaatttttatatatttattGTCATGTGAGATTTTATGGTGGTCAAGTTCAAAGGGCCCAAATATCTAGTCG
>gene=chr10_56237575-56237839; species=papHam
caagagatctgcccaccttgtcctcccaaagtgctgggattacaggcgtgagctactgcacttggccAAATAAGCAAAttttttttttttttttAGTGAAATACTTACTTGGCAGAGACCAACTACTGTTATGCAATCATTCTATAGTCTTTAAAATCTGAGACTAATTTCTGGTATCAAACTTCATATTTTTAGATTTTTATATATTTATTGTCATGTGAGATTTTACGGTGGTCAAGTTCAAAGGGCCCAAATATCTAGTCA
>gene=chr10_56237575-56237839; species=ponAbe
caagagatctgccca-cttgtc--tcaaaagtgct-ggattacaggtgtgagctactgcactcggccAAATAAACAAATAATTTG--TTTTAAAAATGAAATACTTACTTGGCAGAGACCACCTACTGTTATGCAATCATTCTATAGTCTTTAAAATCTAACACTAATTTCAGGTATCaaaatttatatttttagatttttatatatttattGTCATGTGAGATTTTATGGTGGTCAAGTCCAAAGGGCCCAAATATCTAGTTG
>gene=chr10_56237575-56237839; species=rheMac
caagagatctgcccaccttgtcctcccaaagtgctgggattacaggcatgagctactgcacttggccAAATAAGCA---AATTTTTTTTTTTTAAGTGAAATACTTACTTGGCAGAGACCACCTACTGTTATGCAATCATTCTATGGTCTTTAAAATCTGAGACTAATTTCCAGTATCAAACTTCATATTTTTAGATTTTTATA----TATTGTCATGTGAGATTTTACGGTGGTCAAGTTCAAATGGCCCAAATATCTAGTCA
>gene=chr10_60028670-60028839; species=hg19
CTGGCCTGGATTCCCTAATCCCAGGGCCCTGCCCCTCGGCTTCAGGGCCCCGCCCCTCGGCTTCAGGGCCCCGCCCCTCGGCGTTGCGCAAACTCTGTTGCTACCTAAGTCTTTTCCTCCTCCCACCTCCCGTAGCTGTCAAAATCCGGAGTCCAGACTTCCTTATGGC
>gene=chr10_60028670-60028839; species=bosTau
CTGGCCCGGACTCTCTATTCCAAAGGTAGGTCCGCTGGGCTCCAGGACCAA-----------------------ACCTCAGGATTGCGCAAACTCAGTTGCTACCTTGGTCTCTTCCTCCTCCCTCCTCCTGTGGCTGTCAAATTCCGTACTCAACACTTCCTAAAGGT
>gene=chr10_60028670-60028839; species=calJac
CTGGCCTGGATTTCCTATTCCCAGGACCCTGTCCCTCCGCTTCAGGGCCCCGCCCCTCGGC---------------------GTTGCGCAAACTCAGTTGCTACCTAAGTATTTTCC---CCTCCGCTCCTGTGGCTGTCAAAATCCGTAGTCCAGACTTCCTTAAAGC
>gene=chr10_60028670-60028839; species=canFam
CTGGCCTAGAATCTCTATTCTCAAAGCGCTG-CCCCAGGTTCCAAGACTCC-----------------------GCCTTACGATTGCGCATACTCAGTTGCTACCTGGGTCTCTTCCTCCTCCCCACTTTTGCGGCTGTCAAAATCCAGTCTCAAGACTTCTTTAAGA-
>gene=chr10_60028670-60028839; species=equCab
CTGGCCTGGACTACGTATTCCCAAGGCCCTG-CCCCAGG-----------------------------------GCCTCAGGATTGCGCAAACTCAGTTGCTACCTAGGTCTCTTCCTCCTCCCCGCTCCTGCTGCTGTCAAAATCCGGACTCAAGACTTCCCTAAATC
>gene=chr10_60028670-60028839; species=gorGor
CTGGCCTGGATTCCCTAATCCCAGGGCCCTGCCCCTCGGCTTCAGGGCCCCGCCCCTCGGC---------------------GTTGCGCAAACTCTGTTGCTACCTAAGTCTTTTCCTCATCCCCCCTCCCGTAGCTGTCAAAATCCGGAGTCCAGACTTCCTTAAGGC
>gene=chr10_60028670-60028839; species=panTro
CTGGCCTGGATTCCCTAATCCCAGGGCCCTGCCCCTCGGCTTCAGGGCCCCGCCCCTCGGC---------------------GTTGCGCAAACTCTGTTGCTACCTAAGTCTTTTCCTCCTCCCACCTCCCGTAGCTGTCAAAATCCGGAGTCCAGACTTCCTTAAGGC
>gene=chr10_60028670-60028839; species=papHam
CTGGCCTGGATTCCCTAATCCCAGGGCCCTGCCCCTCCGCTTCAGGGCCCCGCCCCTCGGC---------------------GTTGCGCAAACTCCGTTGCTACCTAAGTCTTTTCCTCCTCCCAGCTCCCGTGGCTGTCAAAATCCGGAGTCCAGACTTCCTTAAGGC
>gene=chr10_60028670-60028839; species=ponAbe
CTGGCCTGGATTCCCTAATCCCGGGGCCCTGTCCCTCGGCTTCAGGGCCCCGCCCCTCGGC---------------------GTTGCGCAAACTCTGTTGCTACCTAAGTCTTTTCCTCCTCCCCGCTCCCGTAGCTGTCAAAATCCGGAGTCCAGACTTCCTTACCGC
>gene=chr10_60028670-60028839; species=rheMac
CTGGCCTGGATTCCCTAATCCCAGGGCCCTGCCCCTCCGCTTCAGGGCCCCGCCCCTCGGC---------------------GTTGCGCAAACTCCGTTGCTACCTAAGTCTTTTCCTCCTCCCCGCTCCCGTGGCTGTCAAAATCCGGAGTCCAGACTTCCTTAAGGC
>gene=chr10_60754494-60754758; species=hg19
acagcttaaatatgagttgtttaatttaatcctcactactaatatgtaatgtggatattcttattatcgtcattttacaaataaagaaatttaagttcaggttgcaatgattacgcaatgttatccagctagggaagagcaaaggagaatcattaacctttatcttttcactccaaagtccagacttctaaatctgatttctgtcacacagctcctggattctgccattgtagcttgaaaatagccacagagtgcatataaaca
>gene=chr10_60754494-60754758; species=bosTau
AGGACTTGAATATAAGTTG-----tttaatcctcactaccaacatgcagtgtaggtgttcttgt---------tttacaaataaagaacttaaagtgcaggttgcaatgattgttgaatgttatccagctaagaag-agcagagataaaacttgaatc-ctaacttttcatttctaagtctaggcttctaAGTT------------cacagttcctcaattctgccattgtagcacaaaatcaggcacaggccatacataaaca
>gene=chr10_60754494-60754758; species=calJac
ACAGCttaaatgtaagttgtttaatttaatcctcactactaatatgtaatgtggatattcttattatcatcatttt--------------ttAAATTCAGGTTGCAATGATTATGCAATGTGATCCAGCTAGGGAAGAGCAAAGGTGAATCTTTAATCTTTACCTTTTCACTCCAAATTCCAGACTTCTAAATCTTAATTGTGTCAcacaactcctcaattctgccattgtaactttaaaatactcacagagtgcatataaaca
>gene=chr10_60754494-60754758; species=canFam
AGGGTTTGAatataaattatttaatttaatcctcactactaatatgtactctgggttttcttattatctca--tttacagagaaagaaattTA--------TCATTATAATTGCCTGGTGTTCCTCAGCTATGGAG-ACAAAAGATGAGACCTGAGCCACTGTCTTTTCACCCCTAAGTTTGAGCTTCTAAGTCAAATCTCTGTCCT------------TTCTGCTGCT-----------------------------------
>gene=chr10_60754494-60754758; species=equCab
aggacttgaatgtaagttgtttaatttaacccttgctaccaatatccaaagtggatagtctta---tcttat-tttacagagaaggaaatttaagctcaggctgcaatgattgcccaatgttattcagctagggag-gacagaggtgaaactagaatccatgtcttttcactccaaagtctaggtttctaAATCcaatctctgtcacacagctcctcaattctgccattgtagcAtgaaagcagccatagactatttgtaaaca
>gene=chr10_60754494-60754758; species=gorGor
------------------------------------------------------------------------------------------------------------------------------------------------------------------------------------------------------------------------------------------------------------------------
>gene=chr10_60754494-60754758; species=panTro
acagcttaaatacgagttgtttaatttaatcctcactactaatatgtaatgtggatattcttattatcgtcattttacaaataaagaaatttaagttcaggttgcaatgattacacaatgttatccagctagggaagagcaaaggagaatcagtaacctttatcttttcactccaaagtccagacttccaaatctgatttctgtcacacagctcctggattctgccattgtagcttgaaaatagccacagagtgcatataaaca
>gene=chr10_60754494-60754758; species=papHam
acagcttaaatatgagttgtttaatttaatcctcactactaatatgtaatgtggatattcttattaacatcattttacaaataaagaaatttaagttcaggttgcaatgattacgcaacgttatccagctagggaagagc-aaggtgaatctttaacctttatctttttactccaaagtccagactTCTAAATCTGATTTGTGTCAcacagctcctcagttctgccattgtagcttgaaaatagccacagagtacatatagaca
>gene=chr10_60754494-60754758; species=ponAbe
acagcttgaatacgagttttttaatttaatcctcactactaatatgtaatgtggatattcttattatcgtcattttacaaataaagaaatttaagttcaggttgcaatgattatgcaatgttatcccgctagggaagagcaaaggtgaatctttaacctttatcctttcactccaaagtccagacttctaaatctgatttctgtcacacagctcctcgattctgccattgtagcttgaaaatagccacagagtgcatataaaca
>gene=chr10_60754494-60754758; species=rheMac
acagcttaaatatgagttgtttaatttaatcctcactactaatatgtaatgtggatattcttattaacatcattttacaaataaagaaatttaagttcaggttgcaatgattacgcaacgttatccagctagggaagagc-aaggtgaatctttaacctttatctttttactccaaagtccagacttctaAATCTGATTTGTGTCAcacagctcctcagttctgccattgtagcttgaaaatagccacagagtacatatagaca
>gene=chr10_61386341-61386605; species=hg19
TAATCAAAGAAGAAAACCACAGACAGATCCTGCAGAAAATTCCAGGCAACTGGAAGGTCACCTCCCCCAAAATCCAGGGAGCACAGAGGGCTGCTTTTCTCACAATCCTTCCTACTAGACCTGTGTTGTGCAATACGGTAACCACAGGTGGCAGGCTCTAAACTGaaaatacacactggatttcagcaacaacaaaaagagtgaaatcgctcattaatcagttggatattagttacatgttgagataacattttggacctactg
>gene=chr10_61386341-61386605; species=bosTau
TGAACGATGGGGAAAACCCTGGGAAGACCCTGCAGAAAATCATAGACAACTGGGAGGTCACCTCCCCCACAATCCAGGAAGCGGAGAGAGCAGCTTTCCTCA----CAGTCTTTCTAGACctgtgctgt--catacagtacccacgtgtgccactttctgaactgcaaatatacactagattt----------------aaaaaaatatctcattaagcaactgtgtattagttacatttcgagatagcattttggatccactg
>gene=chr10_61386341-61386605; species=calJac
TAATCAAAGAAGAAAGCCACGGGCAGATCCTGCAGAAAATTCCAGGCAACTGGAAGGTCAGCTGCCCTAAAATCCAGGGAGCACAGAGGACTGTCTTTCTCACAATCCTTCCTTCTAGACCTGTGTTATGCAATATGGTAACCACAGGTGGCAGActctaaattgaaaatacacactggatttccacaacagaaaat--agtgaaattgctcattaatcctttggataatagttacatgctgagataacattttggacctac--
>gene=chr10_61386341-61386605; species=canFam
TAAACAGTGAAGGAACCCCCAGGAAGGCCCTGCTGGAAATTGTAAACAACT----TGTCACCT-CCCCAAAACCCAAGGAGCAAAGAGAGCAGGCTTCCCCA----CAA--TTTCTAGAATGGCATGGTccact------------tgtggcacttcctgaagagaaaatacacactggattt---------------caaaacaatatctcattaatcaattatatattgattatatgttgagataacatttgggatctactg
>gene=chr10_61386341-61386605; species=equCab
TAAGCAGTGAAGGAAACTCTGGGAAGATCCTGCAGGAAATTCTAGACAACTGGGAGGTCACCT-CCCAAAAAGCCAGGGAGCAGAGA---CAGCCTTCCCCA----CTATCTTTCTAAACctgtgctgtccaatggagtacccatatgtggcactttctgaattgaaaacatacactagattt---------------caaaaaaatatctcattaatcggttgtacattgattacatgttga-ataacattttggatctattg
>gene=chr10_61386341-61386605; species=gorGor
TAATCAAAGAAGAAAACCACAGGCAGATCCTGCAGAAAATTCCAGGCAACTGGAAGGTCACCTCCCCCAAAATCCAGGGAGCACAGAGGGCTGCTTTTCTCACAATCCTTCCTTCTAGACCTGTGTTGTGCAGTACAGTAACCACAGGTGGCAGGCTCTAAACTGaaaatatgcactggatttcagcaacaacaaaaagagtgaaatcgctcattaatcagttggatattagttacatgttgagataacattttggacctactg
>gene=chr10_61386341-61386605; species=panTro
TAATCAAAGAAGAAAACCACAGGCAGATCCTGCAGAAAATTCCAGGCAACTGGAAGGTCACCTCCCCCAAAATCCAGGGAGCACAGAGGGCTGCTTTTCTCACAATCCTTCCTTCTAGACCTGTGTTGTGCAATACAGTAACCACAGGTGGCAGGCTCTAAACTGaaaatatacactggatttcagcaacaacaaaaagagtgaaatcgctcattaatcagttggatattagttacatgttgagataacattttggacctactg
>gene=chr10_61386341-61386605; species=papHam
TAATCAAAGAAGAAAGGCACAGGCAGATCCTGCAGAAAATTTCAGGCAACTGGAAGGTCACCTCCCCCAAAATCCAGGGAGCACAGAGGACTGCTTTCCTCACAATCCTTCCTTCTAGACCTGTATGGTGCAATACGGCAACCACAGGTGGCAGGTCCTAAACTGaaaatatacgctggagttcagcaacaacaaaa--agtgaaatcgctcattaatcagttggatattagttacatgttgagataacattttggacccactg
>gene=chr10_61386341-61386605; species=ponAbe
TAATCAAGGAAGAAAACCACAGGCAGATCTTGCAGAAAATTCCAGGCAACTGGAAGGTCACCTCCCCCAAAATCCAGGGATCACAGAGGACTGCTTTCCTTACAATCCTTCCTTCTAGACCTGTGTTGTGCAATACGGTAACCACAGGTGGCAGGCTCTAAACTGaaaatatacgctggatttcagcaacaacagaaagagtgaaatcgctcattaatcagttggatattagttacatattgaaataacattttggacctactg
>gene=chr10_61386341-61386605; species=rheMac
TAATCAAAGAAGAAAGGCACGGGTAGATCCTGCAGAAAATTTCAGGCAACTGGAAGGTCACCTCCCCCAAAATCCAGGGAGCACAGAGGACTGCTTTCCTCACAATCCTTCCTTCTAGACCTGTATTGTGCAATACGGCAACCACAGGTGGCAGGCCCTAAACTGaaaatatacgctggagttcagcaacaacaaaa--agtgaaatcgctcattaatcagttggatattagttacatgttgagatgacattttggacccactg
>gene=chr10_61469274-61469538; species=hg19
CCCGGCTCAGTGCCCCGTGCGGCCGGGCTGGTGGTGTGGTGGGGATCGCGGCCGCCGCTCTCCCCTGCAGCTCCGGGCCAGCCGGGCGGCTATTTATCCGAGCCAGCTGCGGCCCCGGCCCCTGCCGGAGTATTAGGCAATCGGTCCCGCTACGCGCTGCCCCGGGAGCCGCCGCCCTCTGCCCCCACAGACCCGCAGCGGCGGCGGCCACATGGAGCTGGGGAGCCGGCCCCCTTCTCTGAGCTCCACCTTCTCTTTCGCCTT
>gene=chr10_61469274-61469538; species=bosTau
CAGGGCGCACTG-CCCAGGC---------GGTGGTGCGGGGAGAACCGCGGCCGCCGCTCTCCCCGGCAGCTCCGGGCCTGCCGGGAGGCTATTTATccgggtcggccccggccccggccccTGCCGGAGTATTGGGCAATTCGTCCCGCTACAGGCTgccccgggagccgccgccctctgcccgcgccgacccgcggcggcggcggccACATGGAGGGAGGGAGCCGGCCC-CTCCAGTGGGCTCCACCTTCTCGCC---CTC
>gene=chr10_61469274-61469538; species=calJac
CGCGGCGCAGTGCCCAGGGCGGCCGGGCTGGTGGTGAGGT-GGGACCGCAGCCGCCGCTCTCCCCTGCAACTCACTGGCGGCCGGGCGGCTATTTATCCCGGCCAGCCGCGGCCCTGGCTCCTGCCGGAGTATTGGACGATCGGTCCCGCTACGCGCCGACCCGGGAGCCGCCGCCCTCTGCCCCCACCGACCCGCTGCGGCGGCGGCCACATGGAGCGGGCGAGCCGGCCCCCTTCTCTGGGctccaccttctctttctcctc
>gene=chr10_61469274-61469538; species=canFam
ccgggcgcagagccccgggcagccgggccgggggtgcggggaggaccgcggccgccgcTCTCCCCTGCCGCTCCGGGCCTGCCGGGCGC-TATTTATCCGGGccggccccggccccggcccCTGCCAGGGTATTGGGCAATCGGT-CCGCTAcgcgcggccccgggagccgccgccctccgcccccgccgacccgccgagcc-----ccgcgtgcaggcagagcgccggcccgcgc--cggggcgccAGCTTCCCTTCCCGCAC
>gene=chr10_61469274-61469538; species=equCab
C-----------------------------------------------------------------------------------------------------------------------------------------------------------------------------------------------------------------------------------------------------------------------
>gene=chr10_61469274-61469538; species=gorGor
------------------------------------------------------------------------------------------------------------------------------------------------------------------------------------------------------------------------------------------------------------------------
>gene=chr10_61469274-61469538; species=panTro
CCCAGCTCAGTGCCCCGGGCGGCCGGGCTGGTGGTGTGGTGGGGATCGCGGCCGCCGCTCTCCCCTGCAGCTCCGGGCCAGCCGGGCGGCTA----------------------------------------------------------------------------------------------------------------------------------------------------------------------------
>gene=chr10_61469274-61469538; species=papHam
CCCGGCGCAATGCCCCGGGCGGCCGGGCTGGTGGTGTGGTGGGGGCCGCGGCCGCCGCTCTCCCGTGCAGCTCCCGGCCCGCCGGGCGGCTATTTATCCGGGCCAGCTGCGGCCCCGGCCCGTGCCGGAGTATTAGGCAATCGGTCCCGCTACGCGCGGCCCCAGCAGCCGCCGCCCTCTGCCCCCAAAGACCCGCAGCGGCGGCGGCCACATGGAGCTGGGGAGCCGGCCCCCTTTTCTGGGCTCCACCTTCTCTTTCTCCTC
>gene=chr10_61469274-61469538; species=ponAbe
CCCGGCGCAGTGCCCCGGGCGGCCGGGCTGCTGGTGTAGTGGGAATCGCGGCCGCCGCTCTCCCCTGCAGCTCCGGGCCAGCCGGGCGGCTATTTATCCGAACCAGCTGCAGCCCCGGCCCCTGCTGGAGTATTAGGCAATCGGTCCCGCTACGCGCTGCCCCGGGAGCCGCCGCCCTCTGCCCCCGCAGACCCGCAGCGGCGGCGTCCACATGGAGTTGGGGAGCCGGCCCCCTTCTCTGGGCTCCACCTTCT-------CTT
>gene=chr10_61469274-61469538; species=rheMac
CCCGGCGCAATGCCCCGGGCGGCCGGGCTGGTGGTGTGGTGGGGGCAGCGGCCGCCGCTCTCCCGTGCAGCTCCCGGCCCGCCGGGCGGCTATTTATCCGGGCCAGCTGCGGCCCCGGCCCGTGCCGGAGTATTAGGCAATCGGTCCCGCTACGCGCGGCCCCGGCAGCCGCCGCCCTCTACCCCCAAAGACCCGCAGCGGCGGCTGCCACATGGAGCTGGGGAGCCGGCCCCCTTCTCTGGGCTCCACCTTCTCTTTCTCCTC
>gene=chr10_61638756-61639020; species=hg19
TTAGCAGTTATCATCTCACTGAGAGATCCAACAATTATTTCACAAGGGACCATTAAGAAATTTGGGTCACtattatgatcatcctcattcaacaggtaaggagtgaagggtcaagtgtgattacgcaattgccaaaggtccacaTGACTTGACAAGGATTACCTAAAACCTTCAAAAGCAGTCCACACAAGGCAACCCCAGTCACTTAAGAAACCTGAAAACAAGGATCTAAAGGGTAATGTTCTAAATATACTTCCTGTTCAG
>gene=chr10_61638756-61639020; species=bosTau
ttagcagGTATCATACAATCATGAGACTAGAACATGACATCACAGAGAGCCATTAAGAAATTTGGGTCACTGTTATAACTGCCCTCACTCAACAGGTAAGGAGAGAAGGGTCTGGTGTGAAAGAGCAACTGCCAAAGGCTCATGTGACTTCACGTGGATTACCTAAAACCCCTAAAAACAGTCCACATAGGGCAACCC-AGTCACTTAAGAAGCCTGGAAACAAGAATCCAAAGGGCAGTGTTCTAAATATACTTTCTGTTTAG
>gene=chr10_61638756-61639020; species=calJac
tTAGCAGTTATCATCTCACTGAGCGATCCAAAAATTACTTCACAAGGGGCCATTAAGAAATTTGGGCCACTGTTAAAATCATCCTCACTCAACAGGTAAGGAGTGAAGGGTCAAGTGTGATTATGCAATTGCCAAAGGTCCACATGACTTGATAAGGATTACCTAAAACCTCCGAAACCAGTCCACACAAGGTAACCCCAGTCACTTAAGCAGCAGGAAAACAAGGATCTCAAGGGTAATGTTCTAAATATACTTCCTGTTCAG
>gene=chr10_61638756-61639020; species=canFam
C---TAGATACCGTCTCATGGTAAGATCAAACTATTACATCACAAGGGGCCATTAAGAAATTTGGGTCACTGTTATAATTACCCTCACTCAACAGGTAAGGAAAGAAGGGTCAAGTGTGATTAAGCAATTGCCAAAGGGCCATGTGACTTCACAAGGATTACCTAAAACCTCTAAAAACAGTCCACACAGGGCAACCCTAGACACCTAAGAAGCCTGAAAACAAGGTTCTACAGGGTAATGTTCTAAATATACTTTCTGTTGAG
>gene=chr10_61638756-61639020; species=equCab
TTAGTAGATATCATCTCATTGTGAGATCAAACCATTACATCACAAGGGGCCCTTAAGAAATTTGGGTCATTGCTATAATTATCTTCACTCAACAGGTAAGGAGAGAAGGGTCGAGTGTGATTAAGCAATTGCCAAAGGGCCAGGTGACTTCACAAGGATTACCTACAACCTCTAAAAACAGTCCACACAGGGCAACCCCAGTCATTT---AAGCCTCAACACAAGGATCTAAAGGGTAATGTTCTAAATATACTTTCTGTTCAG
>gene=chr10_61638756-61639020; species=gorGor
TTAGCAGTTATCATCTCACTGAGAGATCCAACAATTATTTTACAAGGGACCATTAAGAAATTTGggtcactattatgatcatcctcattcaacaggtaaggagtgaagggtcaagtgtgattacgcaattgccaaagggccacatgactTGACAAGGATTACCTAAAACCTTCAAAAGCAGTCCACACAAGGCAACCCCAGTCACTTAAGAAGCCTGAAAACAAGGATCTAAAGGGTAATGTTCTAAATATACTTCCTGTTCAG
>gene=chr10_61638756-61639020; species=panTro
TTAGGAGTTATCATCTCACTGAGAGATCCAACAATTATTTCACAAGGGACCATTAAGAAATTTGggtcactattatgatcatcctcattcaacaggtaaggagtgaagggttaagtgtgattacgcaattgccaaaggtccacaTGACTTGACAAGGATTACCTAAAACCTTCAAAAGCAGTCCACACAAGGCAACCCCAGTCACTTAAGAAGCCTGAAAACAAGGATCTAAACGGTAATGTTCTAAATATACTTCCTGTTCAG
>gene=chr10_61638756-61639020; species=papHam
TAAGCAGTTATCATCTCACTGAGAGATCCAACAATTACTTCACAAGGGACCATTAAGAAATTTGGGTCACTGTTAAAATCATCCTCACTCAACAGGTAAGGAGTAAATGGTCAAGTGCAACTACACAATTGCCAAAGGTCCACATGACTTGACAAGGATTACCTAAAACCTTCAAAATCAGTCCACGCAAGGCAACCCCAGTCACTTAAGAAGCCTGAAAACAAGGATCTAAAGGGTAATGTTCTAAATATACTTCCTG-----
>gene=chr10_61638756-61639020; species=ponAbe
TTAGCAGTTATCATCTCACTGAGAGATCCAACAATTATTTCACAAGGGACCATTAAGAAATTTGGGTCACTGTTATGATCATCCTCACTCAACAGGTAAGGAGTGAAGGGTCAAGTGTGATTACGCAATTGCCAAAGGTCCACATGACTTGACAAGGATTACCTAAAACCTTCAGAAGCAGTCCACACAAGGCAACCCCAGTCACTTAAGAAGCCTGAAAACAAGGATCTAAAGGGTAATGTTCTAAATATACTTCCTGTTCAG
>gene=chr10_61638756-61639020; species=rheMac
TAAGCAGTTATCATCTCACTGAGAGATCCAACAATTACTTCACAAGGGACCATTAAGAAATTTGGGTCACTGTTAAAaTCATCCTCACTCAACAGGTAAGGAGTAAACGGTCAAGTGCAACTACACAATTGCCAAAGGTCCACATGACTTGACAAAGATTACCTAAAACCTTCAAAATCAGTCCACGCAAGGCAACCCCAGTCACTTAAGAAGCCTGAAAACAAGGATCTAAAGGGTAATGTTCTAAATATACTTCCTG-----
>gene=chr10_63403232-63403496; species=hg19
AGTGCAGTAGTAATTTGGCAGAGGAATGGTCTGACAGTAGCTCTACATTTTGCTTAGCTGAGAGCTTCCCTTGTAGCATAATACATCATGGAATTGAAAGCATTCAGCTTTGTTTTGCAATTCACAATTCAGCCCAGGTGGGCCACTATTACACAATAACCGTGCAGCTGTTAGTATCATTGCCTAAATTGCCCTTCCTTTTTAAAATTTACAGTATAATCTGCTCAACCAATAGATACTAATGTCCAAAAACTCAGCTTTTAT
>gene=chr10_63403232-63403496; species=bosTau
AGTGCAGTAGTAATTTGGCAGAGGGATGGTCTGACAGTGGCTCTACATTTTGCTTAGCTGAGAGCTTCCCTTGTAGCTAAAGACATCGCAAAATTGAAAGCATTAAGCTTTGTTTTGCAATTCACAATTCAGCCCAGGTGGGCCACTATTACACAATAACTGTGCAGCTGTTAGCATCATTGCCTAAATTGCCCTTCCTTTTTAAAATTTACAGTATAATCTGCTCAACCAATAGATACTAATGTCCAAAAACTCAGCTCTTAT
>gene=chr10_63403232-63403496; species=calJac
AGTGCAGTAGTAATTTGGCAAAGGAATGGTCTGACAGTAGCTCTACATTTTGCTTAGCTGAGAGCTTCCCTTGTAGCATAATACATCAAGGAATTGAAAGCATTCAGCTTTGTTTTGCAATTCACAATTCAGCCCAGGTGGGCCACTATTACACAATAACCGTGCAGCTGTTAGCATCATTGCCTAAATTGCCCTTCCTTTTTAAAATTTACAGTATAATCTGCTCAACCAATAGATACTAATGTCCAAAAACTCAGCTCTTAT
>gene=chr10_63403232-63403496; species=canFam
AGTGCAGTAGTAATTTGGCAGAGGGATGGTCTGACAGTAGCTCTGCATTTTGCTTAGCTGAGAGCTTCCCTTGTAGCATAATACATCACGGAATTGAAAGCATTCAGCTTTGTTTTGCAATTCACAATTCAGCCCAGGTGGGCCACTATTACACAATAACCGTGCAGCTGTTAGCATCATTGCCTAAATTGCCCTTCCTTTTTAAAATTTACAGTATAATCTGCTCAACCAATAGATACTAATGTCCAAAAACTCAGCTCTTAT
>gene=chr10_63403232-63403496; species=equCab
AGTGCAGTAGTAATTTGGCAGAGGGATGGTCTGACAGTAGCTCTCCATTTTGCTTAGCCGAGAGCTTCCCTTGTAGCATAATACATCATGGAATTGAAAGCGTTCAGCTTTGTTTTGCAACTCACAATTCAGCCCAGGTGGGCCACTGTTACACAATAACCATGCAGCTGTTAGTATCATTGCCTAAATTGCCCTTCCTTTTTAAAATTTACAGTATAATCTGCTCAACCAATAGATACTAATGTCCAAAAACTCAGCTCTTAT
>gene=chr10_63403232-63403496; species=gorGor
------------------------------------------------------------------------------------------------------------------------------------------------------------------------------------------------------------------------------GCTCAACCAATAGATACTAATGTCCAAAAACTCAGCTCTTAT
>gene=chr10_63403232-63403496; species=panTro
AGTGCAGTAGTAATTTGGCAGAGGAATGGTCTGACAGTAGCTCTACATTTTGCTTAGCTGAGAGCTTCCCTTGTAGCATAATACATCATGGAATTGAAAGCATTCAGCTTTGTTTTGCAATTCACAATTCAGCCCAGGTGGGCCACTATTACACAATAACCATGCAGCTGTTAGTATCATTGCCTAAATTGCCCTTCCTTTTTAAAATTTACAGTATAATCTGCTCAACCAATAGATACTAATGTCCAAAAACTCAGCTCTTAT
>gene=chr10_63403232-63403496; species=papHam
AGTGCAGTAGTAATTTGGCAGAGGAATGGTCTGACAGTAGCTCTACATTTTGCTTAGCTGAGAGCTTCCCTTGTAGCATAATACATCATGGAATTGAAAGCATTCAGCTTTGTTTTGCAATTCACAATTCAGCCCAGGTGGGCCACTATTACACAATAACCGTGCAGCTGTTAGTATCATTGCCTAAATTGCCCTTCCTTTTTAAAATTTACAGTATAATCTGCTCAACCAATAGATACTAATGTCCAAAAACTCAGCTCTTAT
>gene=chr10_63403232-63403496; species=ponAbe
AGTGCAGTAGTAATTTGGCAGAGGAATGGTCTGACAGTAGCTCTACATTTTGCTTAGCTGAGAGCTTCCCTTGTAGCATAATACATCATGGAATTGAAAGCATTCAGCTTTGTTTTGCAATTCACAATTCAGCCCAGGTGGGCCACTATTACACAATAACCGTGCAGCTGTTAGTATCATTGCCTAAATTGCCCTTCCTTTTTAAAATTTACAGTGTAATCTGCTCAACCAATAGATACTAATGTCCAAAAACTCAGCTCTTAT
>gene=chr10_63403232-63403496; species=rheMac
AGTGCAGTAGTAATTTGGCAGAGGAATGGTCTGACAGTAGCTCTACATTCTGCTTAGCTGAGAGCTTCCCTTGTAGTATAATACATCATGGAATTGAAAGCATTCAGCTTTGTTTTGCAATTCACAATTCAGCCCAGGTGGGCCACTATTACACAATAACCGTGCAGCTGTTAGTATCATTGCCTAAATTGCCCTTCCTTTTTAAAATTTACAGTATAATCTGCTCAACCAATAGATACTAATGTCCAAAAACTCAGCTCTTAT
>gene=chr10_65251319-65251583; species=hg19
TTCTATCTCCTAAGAAGGTGGATAAGAGTATAAAATACTACCCAAGCCTATCTTTAAGAGCCCTTCTTTATTGTGTCTGAAAATTTGCTTTGGAGTATGAAATTTTAATTATGCCTTGGTATTGCTCAATTTCATACTGTTATGACACAATCCCTCCTAGTTCTTCCCATAACAGCTTATAGCTACAACCCCCCTCCAGGGAAAAAGCAGGTTTGGGCTCCTCACTCTTTCCAGACAAACAAGGCAACTTTCAGAGAGCTTTCT
>gene=chr10_65251319-65251583; species=bosTau
CTAGGTCTCTGAGGAAGGTGGATATCAatat-----------------------------TTTTTTTTTACCGGGTCTGAAAATTTGCTTTGCAGTACACAATTTAAATGATGCCTTGGTATTGCTGTATTTCACACTATCATCACAGAATCTTCCACAGTTGTTTCCACAGCAGCTTAGAGCTGCAATCCTCCTCGGTGGGAAAAACAGGTCTGGGCTCCAGACTCTTTCCAGACAAATAAGGCAACTTTCGGAGAGCTTTCT
>gene=chr10_65251319-65251583; species=calJac
CTCTACAACCTAAGAAGGTGGGTAAGAGTATAAAAAATTACCCAAGCCTATCTTTAAGAGCCCTTCTTTATTGTGACCGAAAATTTGCTTTGAAGTAAGAAATTTTCATTATGCCTTGGTATTGCTCAATTTCATA--GTTACCACATAATCCCTCCTAGTTGCTCCAGTAACAGCTTATAGCTACAACCCTGCTCTGGGGAAAAAGCAGGTTT-GGCTCCTCACTCTTTCCAGATAAACATGGCAACTTTCAGAGAGCTTTCT
>gene=chr10_65251319-65251583; species=canFam
CTTGGTCTCCTAAGAAGGTGAATATGAATATAAA-TACTGTGCAAGCCTACCT-------CCCTTCGTTACTGTGTCTGAAAATTTGCTTTGGAGTAC-AACTTTAAATTATGTCTTGGTACTACTCTATTTCACACTGTAACCACAGAATCTTTCATGGTTGTTCCCATATTGGCTTAGAGCTACAACACTCCTCAGGGGAAAAAGCAAATTTGGGCTCCAGACTCTTTCCAGACAAATAAGGCAACTTTCAGAGCACTTTCT
>gene=chr10_65251319-65251583; species=equCab
CTTGGTCTCCTAGGAAGGTAGATATGAATATAAA-TACTGCCCAAGCCTATCTGT-----CTCTTCTTTATTGTGCCTTAAAACTTCCTTTGGACTACAAAATTTAAATTATGCCTTGGTATTGCTCTA--TCACACTGTCCTCACAGAATCTTTCTTGGTTGTTCCCATATCAGCTTAGAGCTACAATCCTCCTCAGGGGAAAAAGCAGTTTTGGGCTCCAGACTCTTTCCAGACAAATAAGGCAACTTTCAGAGAGCTTTCT
>gene=chr10_65251319-65251583; species=gorGor
TTCTATCTCCTAAGAAGGTGGATAAGAGTATAAAATACTACCCAAGCCTATCTTTAAGAGCCCTTCTTTATTGTGTCTGAAAATTTGCTTTGGAGTATGAAATTTTAATTATGCCTTGGTATTGCTCAATTTCATACTGTTATGACACAATCCCTCCTAGTTCTTCCCATAACAGCTTATAGCTACAACCCCCCTCCTGGGAAAAAGCAGGTTTGGGCTCCTCACTCTTTCCAGACAAACAGGGCAACTTTCAGAGAGCTTTCT
>gene=chr10_65251319-65251583; species=panTro
TTCTATCTCCTAAGAAGGTGGATAAGAGTATAAAATACTACCCAAGCCTATCTTTAAGAGCCCTTCTTTATTGTGTCTGAAAATTTGCTTTGGAGTATGAAATTTTAATTATGCCTTGGTATTGCTCAATTTCATACTGTTATGACACAATCCCTCCTAGTTCTTCCCATAACAGCTTATAGCTACAACCCCCCTCCAGGGAAAAAGCAGGTTTGGGCTCCTCACTCTTTCCAGACAAACAAGGCAACTTTCAGAGAGCTTTCT
>gene=chr10_65251319-65251583; species=papHam
TTCTATCTCCTAAGAAGGTAGATAAGAGTATAAAATACTACCCAAGCCTATCTTTAAAAGCCCTTCTTTATTGTGTCTGAAAATCTGCTTTGGAGTATGAAATTTTAATTATGCCTTGGTATTGCTCAATTTCATACTGTTACAACACAATCCCTCCTAGTTCTTCCCATAACAGCTTATAGCTACAACCCCCCTCCAGGGAAAAAGCAGGTTTGGGCTCCTCACTCTTTCCAGACAAACAAGGCAACTTTCAGAGAGCTTTCT
>gene=chr10_65251319-65251583; species=ponAbe
TTCTATCTCCTAAGAAGGTGGATAAGAGTATAAAATACTACACAAGCCTACCTTTAAGAGCCCTTCTTTATTGTGTCTGAAAATTTGCTTTGGAGTATGAAATTTTAATTATGCCTTGGTATTGCTCAATTTCATACTGTTACGACACAATCTCTCCTAGTTCTTCCCATAACAGCTTATAGCTACAGCCCCCCTCCAGGGAAAAAGCAGGTTTGGGCTCCTCACTCTTTCCAGACAAACAAGGCAACTTTCAGAGAGCTTTCT
>gene=chr10_65251319-65251583; species=rheMac
TTCTATCTCCTAAGAAGGTAGATAAGAGTATAAAATACTACCCAAGCCTATCTTTAAGAGCCCTTCTTCATTGTGTCTGAAAATCTGCTTCGGAGCATGAAATTTTAACTATGCCTTGGTATTGCTCAATTTCATACTGTTACAACACAATCCCTCCTAGTTCTTCCCATAACAGCTTATAGCTACAACCCCCCTCCAGGGAAAAAGCAGGTTTGGGCTCCTCACTCTTTCCAGACAAACAAGGCAACCTTCAGAGAGCTTTCT
>gene=chr10_65263996-65264260; species=hg19
gggcagacaacattcctgctctaacagagctcacattctaattggaggaggaaacagaaaacaacaacagcagccagtggttaagtacaatgcagagaactgcaacaggatgacccaggagtgattaggtggttaggtgagattgggtaataaatgaaggagtcaccacggaatctgaatagcattaagaagccaatgcaggtgagacagttgctcattctgaagcagggaacagcagaatcaacgaccctaaggaaaaaggag
>gene=chr10_65263996-65264260; species=bosTau
------------------------------------------------------------------------------------------------------------------------------------------------------------------------------------------------------------------------------------------------------------------------
>gene=chr10_65263996-65264260; species=calJac
gggcagacaacattccttgtctaatagagcttatattctaagtgaaggaggaaacagaaaacaagaacaacaaccagtaa-tgagtacaatgcagagaactgcaatagcatgacccagaagtgattaggtgg----------ttaggtaataaatgaaagcgtcaccatggaatctgaatagcattaagaagccaatgtaggtaagacagctgctcattctggagcagggaacagcagaatcaacgatcctaaggaaaaagtag
>gene=chr10_65263996-65264260; species=canFam
-----------------------------------------------------------------------------------------------agaacagcagcagtatgagttcagaatgattgggttattggacta---------ataaat---------------gaatctgaatagcagaaagaaaccaatccaggggaaagagttgctcattcagaagtagggaacagcaaa---aaagacctgttgaagaaa----
>gene=chr10_65263996-65264260; species=equCab
aaatggacaatgtttctactctaatagactttacattctaggtagaggaggatatagaaaacaag---aacagg-agtgg-tgagtactatgtagagacctggaatagggtgatctaagagtgattaggtgactaggttagactgggtgataaatggagg----accctggaatctgaatggcattaagaagccaatccagagaaaatagttactcattctggagcagggaacagtaaa---aaagaccctatgaagaaagtag
>gene=chr10_65263996-65264260; species=gorGor
gggcagacaacattcctgctgtaacagagctcacattctaattggaggaggaaacagaaaacaacaacagcagccagtgg-taagtacaatgcagagaactgcaacaggatgacccaggagtgattaggTGG------------------------------------------------------------------------------------------------------------------------------------
>gene=chr10_65263996-65264260; species=panTro
gggcagacaacattcctgctctaacagagctcacattctaattggaggaggaaacagaaaacaacaacagcagccagtgg-taagtacaatgcagagaactgcaacaggatgacccaggagtgattaggtggttaggtgagattgggtaataaatgaaggagtcaccacggaatctgaatagcattaagaagccaatgcaggtgagacagttgctcattctgaagcagggaacagcagaatcaacgaccctaaggaaaaaggag
>gene=chr10_65263996-65264260; species=papHam
gggcagacaacattcctgctctaaaagaacttacattctaattggaggaggaaacagaaaacaagaatagcagccagggg-taagtacaatgcagagaactgcaacaggatgacccaggagtgattaggtagttaggtgagattgggtaacaaatgaaggagt--ccacggaatctcaacagcattaagaagccaatgcaggtgaaacagttgctcattctgaaacagggaacagcagaatcaactaccctaaggaaaaagtag
>gene=chr10_65263996-65264260; species=ponAbe
gggcagacaacattcctgctctaatagagcttacattctaattggaggaggaaacagaaaacaagaacagcagccagtggttaagtacaatgcagggaactgcaacaggatgacccaggagtgattaggtggttaggtgagattgggtaataaatgaaggagtcaccacggaatctgaacagcattaagaagccaatgcaggtgagacagttgctcattctgaagcagggaacagcagaatcaacgaccctaaggaaaaagtag
>gene=chr10_65263996-65264260; species=rheMac
gggcagacaacattcctgctctaaaagaacttacattctaattggaggaggaaacagaaaacaagaatagcagccagggg-taagtacaatgcagagaactgcaacaggatgacccaggagtgattaggtggttaggtgagattgggtaacaaatgaaggagtcaccacggaatctgaacagcattaagaagccaatgcaggtgaaacagttgctcattctgaaacagggaacagcagaatcaactaccctaaggaaaaagtag
>gene=chr10_65462900-65463164; species=hg19
AAATGTGAGCATTTCCACTAGACTGTGAAGCCATGGGGGTAACTGATGAAGGAGGAACTAGCTCTTGTCCCACTTCCTCTTTGGGCTACTAGTTCATTCCCTTTCTATGCCTTGCTGAGTTGGGAATTGATTGCATCATCCTCACACCAGTAGACCTATGGGCTAGCTCCTCTCGCCCCTTCTCTTTCTGACTTTCATCTCTGCCTTCCTCTTTTTAAAAAATATAAACATTTCTGCTTTCATCTTCTCCCACTACCTCTTTAA
>gene=chr10_65462900-65463164; species=bosTau
AAATGTGAGCATATTGCCTATACTGTGAAGCCAGGAGGGTGACTAATTAAGGAGGAACAATCGCTTTTCCTGCTTCCTCATTTGGTCACTTTTTCATTTCTTTTCTGTCCCTTGCCATGAAGGGGACTGAGTGCATTGCTGTCAGACCACAAGACTCACCAGCTAGCTCCTTTCACCCCTTCTCTTTCTGACTTTCATGTATATCTTCCTCTTTTTTAAAAATAGAAACATTTCTGCTTTTATCTTCTCTCACTACCTCTTT-A
>gene=chr10_65462900-65463164; species=calJac
AAATGTGAGCATTTCCACTCGACTGTGAAGCCACAAGAGTGACTGATGAAGGAGGAACCAGCGCTTGTCCCACTTCCTCTTTGGGCTACTTGTTCATTCCCTTTCTGTGCCTTGCTGGTTTGGGAATTGATTGCATCGCCCTCACACCCGTAGATCCATGGGCTGGCTCCTCTCGCCCCTTCTCTTTCTGACTTTCATCTCTGCCTTCCTCTTTTTTAAAAATATAAACATTTCTGCTTTCATCTTCTCCCACTACCTCTTTAA
>gene=chr10_65462900-65463164; species=canFam
AAGTGCAGGCATTTTGACTCACTCATGAAGCCATGAGGGTGATTAATTAAGGAGGAACTAGCATTTTTCCTGCTTCCTCATTTGGCCACTTGTCCATTCTCTTTCTGGCCCCTGCCATGATGGGCATTGAGTGCCTTGCTGTCAGACCACAAGATCCACAAGGTAGCTCCCTTCACCCCTTCTCTTTCTGATTTTCATCTCTGCCTTCCTCTTTTTTAAAAGTAGAAACATTTCTGCTTTTATCTCCTCTCACTACCTCTTT-A
>gene=chr10_65462900-65463164; species=equCab
AAATGTGGACATTTAGACTA------------------------AATTAAGGAGGAACTAGCACTTTGTCTGCTTCCTCATTTGGCTCCTTGCTCATTTCCTTTCTGTCCCTGGCCATGATGGGGATTGAGTACATCACTGTCTGACCTCGAGACCCACGAGTTAGCTCCTTTCACCCCATCTCTTCCTGACTTTCATCTCTGCCTTCCTCTTTTTTCAAAATAGAAACATTTCTGCTTTTATCTTCTCTCACTACCTCTTT-A
>gene=chr10_65462900-65463164; species=gorGor
AAA-GTGAGCATTTCCACTAGACTGTGAAGCCACCGGGGTAACTGATGAAGGAGGAACTAGCTCTTGTCCCGCTTCCTCTTTGGGCTACTAGTTCATTCCCTTTCTATGCCTTGCTGGGTTGGGAATTGATTGCATCATCCTCACACCAGTAGACCCATGGGCTAGCTCCTCTCGCCCCTTCTCTTTCTGACTTTCATCTCTGCCTTCCTCTTTTTAAAAAATATAAACATTTCTGCTTTCATCTTCTCCCACTACCTCTTTAA
>gene=chr10_65462900-65463164; species=panTro
AAATGTGAGCGTTTCCACTAGACTGTGAAGCCACGGGGGTAACTGATGAAGGAGGAACTAGCTCTTGTCCCGCTTCCTCTTTGGGCTACTAGTTCATTCCCTTTCTATGCCTTACTGGGTTGGGAATTGATTGCATCATCCTCACACCAGTAGACCCATGGGCTAGCTCCTCTCGCCCCTTCTCTTTCTGACTTTCATCTCTGCCTTCCTCTTTTTAAAAAATATAAACATTTCTGCTTTCATCTTCTCCCACTACCTCTTTAA
>gene=chr10_65462900-65463164; species=papHam
AAATGTGAGCATTTCCACTAGACTATGAAGCCTCGAGAGTGACTGATGAAGGAGGAACTAGCGCTTGTCCCACTTCCTCTTTGGGCTACTAGTTCATTCCCTTTCTGTGCCTTACTGGGTTGGGAATTGATTGCATCATCCTCACACCAGTAGTCCCATGAGTTAGCTCCTCTCACCCCTTCTCTTTCTGATTTTCACCTCTGCCTTCCTCTTTTTAAAAAATATAAACATTTCTGCTTTCATCTTCTCCCACTACCTCTTTAA
>gene=chr10_65462900-65463164; species=ponAbe
AAATGTGAACATTTCCACTAGACTGTGAAGCCATGGGGGTAACTGATGAAGGAGGAACTAGCTCTTGTCCCGCTTCCTCTTTGGGCTACTAGTTCATTCCCTTTCTATGCCTTGCTGGGTTGGGAATTGATTGCATCATCCTCACACCAGTAGACCCATGGGCTAGCTCCTCTCGCCCCTTCTCTTTCTGACTTTCATCTCTGCCTTCCTCTTTTTAAAAAATGTAAACATTTCTGCTTTCATCTTCTCCCACTACCTCTTTAA
>gene=chr10_65462900-65463164; species=rheMac
AAATGTGAGCATTTCCACTAGACTATGAAGCCTCGAGAGTGACTGATGAAGGAGGAACTAGTGCTTGTCCCACTTCCTCTTTGGGCTACTAGTTCATTCCCTTTCTGTGCCTTGTTGGGTTGGGAATTGATTGCATCATCCTCACACCAGTAGTCCCATGAGTTAGCTCCTCTCGCCCCTTCTCTTTCTGATTTTCACCTCTGCCTTCCTCTTTTTAAAAAATATAAACATTTCTGCTTTCATCTTCTCCCACTACCTCTTTAA
>gene=chr10_69550782-69551046; species=hg19
ACAGAGAGCTGAGAAGTAATAATACTGTGGACAAGGCCACACTGATGCATATCACAGAACCGGAAATTGAAGGGAATTGAAGCCTTTCATTGTGAGACATTTCATCATTTTCTCAGTAATTGCATCAGTTTTACAATTTCTTCCATCACTGACTCCCCAGTAGTCCTGGCAACTCCCGTCTGTGGTGTAGAAGTGGCAAGTAATGGTGTTTGCCTCCAGGAAATTAAAGACTCCTCTCAATAACTGTATTAGTCATCAACGCTT
>gene=chr10_69550782-69551046; species=bosTau
AGAGGGAGCTGAG----AATAATACTAAACACACAGCCACACTGATTCGTATCACAAAACCTCAAATTGAAGGGAATTGAAGCCTTTC-TTGTGAGACATTTCATCATTTTCTCAGTAATTGCATCAGTTTTATAATTTCTTCCATCACTGAGTCCCCAGTAGCCCTGGCATCTCCCGTCTGTGATATGGAGGTGGTAGGTAATGGTGTTTGCCTTCAGGAAATTAAAGACCCCTCTCAATAACTGCATTAGTCATCCACACTT
>gene=chr10_69550782-69551046; species=calJac
ACAGAGAGCTGAGAAGTAATAACACTGAGGACAAGGCCACACTGATGGATATCACAGAACCTGAAATTGAAGGGAATTGAAGCCTTTCATTGTGAGACATTTCATCATTTTCTCAGTAATTGCCTCAGTTTTATAATTTCTTCCATCACTGACTCCCCAGTAGTCCTGGCAACTCCCGTCTGTGATGTAGAGGTGGTAAGTAATGGTGTTTGCCTCCAGGAAATTAAAGACTCCTCTCAATAACTATATTAGTCATCAACACTT
>gene=chr10_69550782-69551046; species=canFam
ACAGGCAGCTGAGAAGTAATAATGCTGAAGACACAGCCATACTGATGCATATCACAAAACCTGAAATTGAAGGGAACTGAAGCCTTTCATTGTGACACATTTCATCATTTTCTCAGTAATTGCATCAGTTTTATAATTTCTTCCATCACTGACTCCCCAGTGGTCCTGGCATCTCCCGTCCAGGATGTGGAGGTGGCGGGTAATGGTGTTTGCCTCCAGGAAATTAAAGACCCCTCTCAATAACTGCATTAGTCATCGGCACTT
>gene=chr10_69550782-69551046; species=equCab
ACAGAGAGCCGAGAAGTAATAATGCTGAAGACATAGCCACACTGATACATATCACAAAACCTCAAATTGAAGGGAATTGAAGCCTTTCATTGTGAGACATTTCATCATTTTCTCAGTAATTGCATCAGTTTTACAATTTCTTCCATCACTGATTCCCCAGTAGTCCTGGCATCTCCCTTCTGTGATGTGGAGGTGGCGGGTAATGGTTTTTGCCTCCAGGAAATTAAAGACCCCTCTCAATAGCTGCATTAGTCATCGATCCTT
>gene=chr10_69550782-69551046; species=gorGor
ACAGAGAGCTGAGAAGTAATAATACTGTGGACAAGGCCACATTGATGCGTATCACAGAACCGGAAATTGAAGGGAATTGAAGCCTTTCATTGTGAGACATTTCATCATTTTCTCAGTAATTGCATCAGTTTTACAATTTCTTCCATCACTGACTCCCCAGTAGTCCTGGCAACTCCCGTCTGTGGTGTAGAAGTGGCAAGTAATGGTGTTTGCCTCCAGGAAATTAAAGACTCCTCTCAATAACTGTATTAGTCATCAACGCTT
>gene=chr10_69550782-69551046; species=panTro
ACAGAGAGCTGAGAAGTAATAATACTGTGGACAAGGCCACACTGATGCATATCACAGAACCGGAAATTGAAGGGAATTGAAGGCTTTCATTGTGAGACATTTCATCATTTTCTCAGTAATTGCATCAGTTTTACAATTTCTTCCATCACTGACTCCCCAGTAGTCCTGGCAACTCCCGTCTGTGGTGTAGAAGTGGCAAGTAATGGTGTTTGCCTCCAGGAAATTAAAAACTCCTCTCAATAACTGTATTAGTCATCAACGCTT
>gene=chr10_69550782-69551046; species=papHam
ACAGAGAACTGAGAAGTAGTAATACTGTGGACAAGGCCACACTGATGCATATCACAGAACCTGAAATTGAAGGGAATTGAAGCCTTTCATTGTGAGACATTTCATCATTTTCTCAGTAATTGCATCAGTTTTATAATTTCTTCCATCGCTGA-TTCCCAGTAGTCCTGGCAACTCCCGTCTGTGATGTAGAAGTGGCAAGTAATGGTGTTTGCCTCCAGGAAATTAAAGACTCCTCTCAATAACTGTATTAGTCATCAACGCTT
>gene=chr10_69550782-69551046; species=ponAbe
ACAGACAGCTGAGAAGTAATAATACTGTGGACAAGGCCACACTGATGCATATCACAGAACCTGAAATTGAAGGGAATTGAAGCCTTTCATTGTGAGACATTTCATCATTTTCTCAGTAATTGCATCAGTTTTATAATTTCTTCCATCACTGACTCCCCAGTAGTCCTGGCAACTCCCGTCTGTGGTGTAGAAGTGGCAAGTAATGGTGTTTGCCTCCAGGAAATTAAAGACTCCTCTCAATAACTATATTAGTCATCAACGCTT
>gene=chr10_69550782-69551046; species=rheMac
ACAGAGAACTGAGAAGTAGTAATACTGTGGACAAGGCCACACTGATGCATATCACAGAACCTGAAATTGAAGGGAATTGAAGCCTTTCATTGTGAGACATTTCATCATTTTCTCAGTAATTGCATCAGTTTTATAATTTCTTCCATCACTGACTCCCCAGTAGTCCTGGCAACTCCCGTCTGTGATGTAGAAGTGGCAAGTAATGGTGTTTGCCCCCAGGAAATTAAAGACTCCTCTCAATAACTGTATTAGTCATCAACGCTT
>gene=chr10_70654895-70655159; species=hg19
tggagggcaatttccagaatttagtttaactggctggctgaactacatgattttgaagaatccttccaactgtaaggttttTCATTTGTTCTGTTTTTTTAGGAGATGGGGTTTTGCCATGTTGCGCAACTAATGAAGTCCATCTAATTTTGCCACTGGATGCATTATGACACTCTCCCTGTTTTAAAGGAATGTATTAAATGAATCAAGCTCATTATGAAACCAGTAAAATTTTCTCCTATGAAACTCATCATATAACACAGA
>gene=chr10_70654895-70655159; species=bosTau
TG-------------------------------------GACCTGGACAATTTT--------CTT---------------------------------------GACGTGACTCTGCCGCATCTAGGGACCAATGAAATCTATCTAGTTTTG---TCAGATACATT-TGATACTCTGT-----------AAATGTATTAAATGAA----GCCCATTATGAAACCAGTAAACCTCCCTTCTGTAAAACACAACATATGACACCGA
>gene=chr10_70654895-70655159; species=calJac
--------------------------------------------------------------------------------------------------------------------------------ACTAATGAAATCCATCTGATTTTGCCACTGGATGCATTAGGACACTCTCC-------------ATGTATTAAATAAATCAAGCTCATTATGAAACCAGTAAACTTTTCTCCTATGAAACTCATGATATA--ACAGA
>gene=chr10_70654895-70655159; species=canFam
tgcagaggtatttccagtacttat-----caggattgctgaactagatgattttgaagattccttccaactgtaaggt------tttgt-CAAATTTCTTAATAGATGTGGCTCTGTCATATGTAGAGACCAATGAAATCCATCTAATTTTGCCACTAGATGCATTATGACACTTTCT-----------GAATGTATAAAATGAA----G---ATTATGAAACCAATAAACTTTCCTTCTACAAAATACAACATATGATACAGA
>gene=chr10_70654895-70655159; species=equCab
tgcagaggtatttccagtaattaa-----cagaggggctgaactagttgattttgaagattccttccgactgtaaggt------tttgttCAAGTTTCTTAGTAGATGTGGTTCTGCCACATCTAGGGCCAAATGAAATCCATCTAATTTTGCCACTGGATGCATTATGACACTCTC--------------------TAAATGAA----GCCTATTATGAAACCAATAAACTTCCCTTCTACAAAACACAGCATATGACACAGA
>gene=chr10_70654895-70655159; species=gorGor
tgcagggcaatttccagaatttagtttaactggctggctgaactacatgattttgaagaatccttccaactgtaaggttttTCATTTGTTCTGTTTTTTTAGGAGATGGGGTTTTGCCATGTTGCGCAACT-ATGAAGTCCATCTAATTTTGCCACTGGATGCATTATGACACTCTCCCTGTTTTAAAGGAATCTATTAAATGAATCAAGCTCATTATGAAACCAGTAAAATTTTCTCCTATGAAACTCATCATATAACACAGA
>gene=chr10_70654895-70655159; species=panTro
tgcagggcaatttccagaatttagtttaactggctggctgaactacatgattttgaagaatccttccaactgtaaggttttTCATTTGTTCTGTTTTTTTAGGAGATGGGGTTTTGCCATGTTGCGCAACTAATGAAGTCCATCTAATTTTGCCACTGGATGCATTATGACACTCTCCCTGTTTTAAAGGAATGTATTAAATGAATCAAGCTCATTATGAAACCAGTAAAATTTTCTCCTATGAAACTCATCATATAACACAGA
>gene=chr10_70654895-70655159; species=papHam
tgcagaGCAATTTCCAGAACTTAGTTTAACTGGCTGGCTGAACTATATGATTTTGAAGGATGCTTCCAACTGTAAGGTGTTTTATTTG-----TTTTTTTAGGAGATGGGGTTTTGCCATGTTGTACAACTAATGAAGTCCATCTAATTTTGCCACTGGATGCATTATGACACTCTGCCTGTTTTAAATGAATGTATTAAATGAATCAAGCTCATTATGAAACCAGTAAAATTTTCTCCTACGAAACTTATCATATAACACACA
>gene=chr10_70654895-70655159; species=ponAbe
tgcagagcaatttccagaatttagtttaactggctggctgaactacaggattttgaagaatccttccaactgtaaggttttTTATTTGTTTTGTTTTTTTAGGAGATGGGTTTTTGCCATGTTGCGCAACTAATGAAGTCCATCTAATTTTGCCACTGGATGCATTATGACATTCTCCCTGTTTTAAAGGAATGTATTAAATAAATCAAGCTCATTATGAAACCAGTAAAATTTTCTCCTACGAAACTCATCATATA--ACAGA
>gene=chr10_70654895-70655159; species=rheMac
tgcagagcaatttccagaacttagtttaactggctggctgaactatatgattttgaagaatgcttccaactgtaaggtGTTTTATTTG-----TTTTTTTAGGAGATGGGGTTTTGCCATGTTGTACAACTAATGAAGTCCATCTAATTTTGCCACTGGATGCATTATGACACTCTGCCTGTTTTAAATGAATGTATTAAATGAATCAAGCTCATTATGAAACCAGTAAAATTTTCTCCTACGAAACTTATCATATAACACACA
>gene=chr10_71152338-71152542; species=hg19
CCCCTTGCTGTGTTCCTTTCCCATCAGAATAACAAGGGGGTGGGGTGAGGGTGGCTGGGCGGCAGGTTGGTGTGAAGCAGAGGCCCTGTCGCAATCGTCCTTTCCTCCGTGAGCCTCCTGCACCACCTAGTGGCCTTGTGGAGCTTTGCAGCTCAGGTCTCAGGTACCATGTCTGAAATGGCAGTGTCTGCCCTTTGTCTCAAG
>gene=chr10_71152338-71152542; species=bosTau
GCTGTTGCTCTGTTTCCTCCCCAT-AGACTAATAGAAACCTC------------TTGGTCAGCAGGTAATGGGGAGGCTGAGGCCCGCCTCCCTTTAGCCTTCCCACAGCAGACCTCTAG---CGCCTAGTGGCT-ATTGGAGCTTTGCAACTTGGGTTTCAGGGACCCTCCCCAAGATGCCAGTGTCC-TCTCTTGTCTCAGG
>gene=chr10_71152338-71152542; species=calJac
CCTCTTGCTGTGTTCCTTACCCATGAGAATAACAAGGGGGTGGGGTGAAGGTGGCTGGGCGGCAGGTTAT--TGAAGCAGAGGGTCTGTCCCAGTCGTCCTTCCCTTCGTGAGCCTCCTGTACCACCTAGTGCACACATGGAGCTTTGCAGCTCAGGTCTCAGAGACCGTGTCTGAAATGGCAGTGTCCACCCTTTGTCTCAAG
>gene=chr10_71152338-71152542; species=canFam
TCTATTGCTC--TTTCTTCCCCAACAGACTAATAGAAAGCTC------------TTGGTCAGCAGGTTTTTGT-----------------------------CCCTCAT----CCTCCCACACCACCTCATGGCTTTTTAG--------AGCCTGGGTCTTAGACACCCTGCCTGGGCTGGCAGTCTCTTCTCCTTGTCTCAAG
>gene=chr10_71152338-71152542; species=equCab
CTGCTTGCTCTGTTTCTTTCCCCTCAGATTAATAGAAACTTC------------TTGGTCAGTAGGTTTTTGTggggtgggggCTCAGGGCAATTCA-TCCTCCCACAGCGGACTTCCTGCACCACCTAGTGGTTGCTTGGAGCTCTGCAGCCCAGGTCTCGGGGGCCCT-CCTGAGATGGCAGTGTCCTCCCCTGGTCTCAAG
>gene=chr10_71152338-71152542; species=gorGor
------------------------------------------------------------------------------------------------------------------------------------------------------------------------------------------------------------
>gene=chr10_71152338-71152542; species=panTro
CCCCTTGCTGTGTTCCTTTCCCATCAGAATAACAAGGGGGT-GGGTGAGGGTGGCTGGGCGGCAGGTTGGTGTGAAGCAGAGGCCCTGTCGCAATCGTCCTTTCCTCCGTGAGCCTCCTGCACCACCTAGTGGCCATGTGGAGCTTTGCAGCTCAGGTCTCAGGTACCATGTCTGAAATGGCAGTGTCTGCCCTTTGTCTCAAG
>gene=chr10_71152338-71152542; species=papHam
CCTCTTGCTGTGTTCCTTCCCCATCAGAATAACAAGGGGGTGGGGTGAGGGTGGCTGGGTGGCAGGTTGG-------CAGAGGCCCTGTGGCAATTGTACTTCCCTCTGCGAGCCTCCTGCACCACCTAGTGGCCGTGTGGAGCTCTGCAGCTCAGGTCTCAGGGACCATGTCCAAAATGGCAGTGTCTGCCCTTTGTCCCAAG
>gene=chr10_71152338-71152542; species=ponAbe
CCCCTTGCTGTGTTCCTTTCCCATCAGAATAACAAGGGGGTGGGGTGAGGGTGGCTGGGCGGCAGGTTGGGGTGAAGCAGAGGCCCTGTCGCAATCGTCCTTTCCTCCGTGAGCCTCCTGCATCACCTAGTGGCCATGTGGAGCTTTGCAGCTCAGGTCTCAGAGACCATGTCTGAAATGGCAGTGTCTGCCCTTTGTCTCAAG
>gene=chr10_71152338-71152542; species=rheMac
CCTCTTGCTGTGTTCCTTCCCCATCAGAATAACAAGGGCGTGGGGTGAGGGTGGCTGGGTGGCAGGTTGGGGTGAAGCAGAGGCCCTGTGGCAATTGTACTTCCCTCTGCGAGCCTCCTGCACCACCTAGTGGCCGTGTGGAGCTCTGCAGCTCAGGTCTCAGGGACCATGTCCAAAATGGCAGTGTCTGCCCTTTGTCCCAAG
>gene=chr10_72165342-72165606; species=hg19
TAGAGGGTGGGGACTTCGCAGCTCCTGCGGTCTAGAGGATTGCTAGCCTTGTTCCTGTGGGCAGGGCTCAGGAGCTGTACTACAACCAATCCGATGCAGTTAGGCCTGGACCATCCTTAAATCAGTTGCACAATAGCAAGGCCTGTGGAGTAAGGAGACCTTCTTGCCAACACCAAGGGATAAAATCTAGGAGGGAGCTTTACAGAGAAATTCAGCCAGGCCGCTCTGGGGGCTGGGCGGGCTGCCTTGAAAGGCTTTTTAAAT
>gene=chr10_72165342-72165606; species=bosTau
TAGAGGGTTGGGACTTTGCAGCCCTTGCTGTCTACGGGATTGCTAGCTTGGTTCCTGTGGGCTGGGCTCACCAGTTGTGCTCCAGCCAATCCCTTGCTGTTAGGCCTGGGCCATTTTTTAATC-GTTGCACAATATCAAGA-CGGTAGAGAAAGAAGA---TCTTGC---CAACAAGGAATAAAATCTCGGCGAGAGCTCTACAGAGGAATCCACCCAGGCGA--CTGGGGG-TGGCGTGGCTGCCTTGGAATAA-G-TTAAAT
>gene=chr10_72165342-72165606; species=calJac
TAGAGGGTGGGGACTTAGCAGCTCCTGCGGTCTAGAGGATTGCTAGCCTTGTTCCTGTGGGCAGGGCTCAAGAGTTGTGCTACAACCAATCCGGTACAGTTAGGCCTGCACCATCCTTAAATCAGTTGCACAATAGCAAGGCCTGTGGAGTAAGGAGACCTACTTGCCAACACCAAGGGATAAAATCTAGGAGAGAGCTTTACGGAGAAATTCAGCCGGGCCGCTCTAGG----GGAGTGGCTGCCTTGGAAGGCTTTTTAAAT
>gene=chr10_72165342-72165606; species=canFam
TAGAGGGTT-GAACTTTGCAGCCCTTGC--CCTGGGAGATTGCTAGTTTCATTGCTGTGGGCTGGCCGCCCCAGTTGTACTACAACCAATCCGGTGCAGTCAGGCC-GGGTGATCCTTGCATTGGTTGCACAATAGCAAGACCCACAGAGTAGGGAGACCTTCTTGC---CAACAAAGGATAAAATCTAGGAGAGAGCTCCATAGGGGAATCCATCCAGGCCAGTCTAGGGG-AGCGGTAGCTGCCTTGGAAGACTT-CAAAAT
>gene=chr10_72165342-72165606; species=equCab
TAGAGGGTT-GAACTTTGCAGCCCCTGCAGTCTACAAGATTGCTAGCTTCGTTCCTGTGGGCTGGGCTCACCAGTTGTACCACAGTCAATCCGGTGCAGTTAGGCCTGGGCGATCCTTGAGTCGGTTGCACAATAGCAAGGCCCTTAGAGTAAGACGAC---CTTGCCAACAACAACGGATAAAAGCTAGGAGAGAGATCCACAGAGGAATCCAGGCAGGCCGCTCGAGGGG-AAGGGTGGCTGCTTTGGAAGACTT-TAAAAT
>gene=chr10_72165342-72165606; species=gorGor
TAGAGGGTGGGGACTTCGCAGCTCCTGCGGTCTAGAGGATTGCTAGCCTTGTTCCTGTGGGCAGGGCTCAGGAGCTGTACTACAACCAATCCGGTGCAGTTAGGCCTGGACCATCCTTAAATCAGTTGCACAATAGCAAGGCCTGTGGAGTAAGGAGACCTTCTTGCCAACACCAAGGGATAAAATCTAGGAGGGAGCTTTACAGAGAAATTCAGCCAGGCCGCTCTGGGGGCGGGGCGGGCTGCCTTGAAAG-----------
>gene=chr10_72165342-72165606; species=panTro
TAGAGGGTGGGGACTTCGCAGCTCCTGCGGTCTAGAGGATTGCTAGCCTTGTTCCTGTGGGCAGGGCTCAGGAGCTGTACTACAACCAATCCGGTGCAGTTAGGCCTGGACCATCCTTAAATCAGTTGCACAATAGCAAGGCCTGTGGAGTAAGGAGACCTTCTTGCCAACACCAAGGGATAAAATCTAGGAGGGAGCTTTACAGAGAAATTCAGCCAGGCAGCTCTGGGGGCGGGGCGGGCTGCCTTGAAAGGCTTTTTAAAT
>gene=chr10_72165342-72165606; species=papHam
TGGAGGGTGGGGACTTCGCAGCTCCTGCCGTCTAGAGGATTGCTAGCCTTGTTCCTGTGGGCAGGGCTCAGGAGCCATACTGCAACCAATCCGGTGCAGTTAGGCCTGGACCATCCTTAGATCAGTTGCACAATAGCAAGGCCTGTAGAGTA---AGAGCTTCTTGCCAACACCAAGGGATAAAATCTAGGAGAGAGCTTTACAGAGAAATTCAGCCAGGCCGCTCTCGG--TTGGGGGGGCTGCCTTGGAAGGCTTTTTAAAT
>gene=chr10_72165342-72165606; species=ponAbe
TAGAGGGTGGGGACTTCGCAGCTCCTGCGGTCTAGAGGATTGCTAGCCTTGTTCCTGTGGGCAGGGCTCAGGAGCTGTACTACAACCAATCCGGTGCAGTTAGGCCTGGACCATCCTTAAATCAGTTGCACAATAGCAAGGCCTGTACAGTAAGGAGACCTTCTTGCCAACACCAGGGGATAAAATCTAGTGGGGAGCTTTACAGAGAAATTCAGCCAGGCCGCTCTGGGGGCGGGGCGGGCTGCCTTGGAAGGCTTTTTAAAT
>gene=chr10_72165342-72165606; species=rheMac
TAGAGGGTGGGGACTTCGCAGCTCCTGCCGTCTAGAGGATTGCTAGCCTTGTTCCTGTGGGCAGGGCTCAGGAGCCGTACTGCAACCAATCCGGTGCAGTTAGGCCTGGACCATCCTTAGATGAGTTGCACAATAGCAAGGCCTGTGGAGTA---AGACCTTCTTGCCAACACCAAGGGATAAAATCTAGGAGAGAGCTTTACAGAGAAATTCAGCCAGGCCGCTCTAGG---TGGGGGGGCTGCCTTGGAAGGCTTTTTAAAT
>gene=chr10_73648505-73648727; species=hg19
tttaaCAGCAAGTCCGCTGGAGGTGGGAGGCGCTCGGGGAAGCTTCTAGGGCCGTCAGGGCCCATTCCCTCCGCTAACACCCCTCTCTCCCCAACCCTCAGGTTGCGCAAGACCTCTCCAGCCCGGCGAACCCGTGGGGCTCAGCAGTCCTCCTCCACGCTCAAGATGCAGTTTGATGCAATCCTAGAGGACGCAGTTTCAAGTTTCTCGAGATAGAGAAGC
>gene=chr10_73648505-73648727; species=bosTau
---AACCAGCTATCGGGGAGCAGGGGGGGGTTTT----AAAGCTCCTGGGGCCACCGAGGTTCTTTCCCTCTGCAGATACCCTTCTCC-------CCCCAACTTGCACAAGACTCGCCTGACCCTGCGGACGGATGGGGCTCTGCAATCCTCATCCGCTTTCAAAACACAATTTTAAGCAACCCTAATGGATTGAGCTTCTGGTCTACGGAGAAAGGGAAGC
>gene=chr10_73648505-73648727; species=calJac
TTTAGC---------------GGTGGGAGGCGCTCGGGGATGGCTCTAGGGCCTCTAGGGCCCATTCCCTCGGCGAACACCCATCTCCCTGCAACGTTCAGGTTGCGCAAGACCTC-CCGGCTCGGCGGACCCCTGGGGCTCAGCAGCCCTCCTCCACTCTCAAGATGCCGTCTGATGCAAGCGTAGAGGACAGAGTGTCAAGTTTTTCGAGACAGAGAAGC
>gene=chr10_73648505-73648727; species=canFam
------------------------------------------------------------------------------------------------------------------------------------------------------------------------------------------------------------------------------
>gene=chr10_73648505-73648727; species=equCab
TTTAACGGC-ACTCTGCTGGCGGAGGGGGGTTCTCAGGAAAGCGTCTCTGGCCATCCGGGCCCATTCCCTCCGCGGACCCC-TCTCCC-------CCGCAGCTTGCGCAAGACCCCCCCGGGTCC-CGGACCCCTGGGGCTCCGCCGCCCTCATCCGCTTTCGAAATGCAACTTTATGCAACCGTCGCGGACAGAGCTCCAGGTTTCCCAAGAAGGAGAAGC
>gene=chr10_73648505-73648727; species=gorGor
TTTAACAGCAAGTCCGCTGGAGGTGGGAGGCGCTCGGGGAAGCTTCTAGGGCCGTCAGGGCCCA-TCCCTCCGC-AACACCCCTCTCTCCCCAACCCTCAGGTTGCGCAAGACCTCTCCAGCCCGGCGAACCCCTGGGGCTCAGCAGTCCTCCTCCACGCTCAAGATGCAGTTTGATGCAATCCTAGAGGACGCAGTTTCAAGTTTCTCGAGATAGAGAAGC
>gene=chr10_73648505-73648727; species=panTro
tttaaCAGCAAGTCCGCTGGAGGTGGGAGGCGCTCGGGGAAGCTTCTAGGGCCGTCAGGACCCATTCCCTCCGCTAACACCCCTCTCTCCCCAACCCTCAGGTTGCGCAAGACCTCTCCAGCCCGGCGAACCCGTGGGGCTCAGCAGTCCTCCTCCACGCTCAAGATGCAGTTTGATGCAATCCTAGAAGACGCAGTTTCAAGTTTCTCGAGATAGAGAAGC
>gene=chr10_73648505-73648727; species=papHam
TTTAGCAGCAAGTCCGCTGGAGGTGGGAGTCGCTGGGGGAAGCTTCTAGGGCCGTCAGGGCCCATTCCCTCCGCTAACACCCCTCTCTCCCCAGCCCTCAGGTTGCGCAAGACCTCTCCGGTCAGGCGGACCCCTGGGGCTCAGCAGTCCTCCTCCACGCTCAAGATGCAGTTTGATGTAACCCTAGAGGACGCAGTTTCAAGTTTCTCCAGATAGAGAAGC
>gene=chr10_73648505-73648727; species=ponAbe
TTTAACAGCAAGTCCGCTGGAGGTGGGAGGCGCTCGGGGAAGCTTCTAGGGCCGTCAGGGCCCATTCCCTCCGCTAACACCCCTCTCTCCCCAACCCTCAGGTTGCGCAAGACCTCTCCAGCCCGGCGAACCCCTGGGGCTCAGCAGTCCTCCTCCACGCTCAAGATGCAGTTTGATGCAATCCTAGAGGACGCAGTTTCAAGTTTCTCGAGATAGAGAAGC
>gene=chr10_73648505-73648727; species=rheMac
TTTAGCAGCAAGTCCGCTGGAGGTGGGAGTCGCTCGGGGAAGCTTCTAGGGCCGTCAGGGCCCATTCCCTCCGCTAACACCCCTCTCTCCCCAGCCCTCAGGTTGCGCAAGACCTCCCCGGTCAGGCGGACCCCTGGGGCTCAGCAGTCCTCCTCCAAGCTCAAGATGCAGTTTGATGTAACCCTAGAGGACGCAGTTTCAAGTTTCTCCAGATAGAGAAGC
>gene=chr10_73808393-73808464; species=hg19
GGCCACCTCCTGGGCCTGGTTGCCAGAGGCGTTTTCTGACGCAATGCCTAGCACGCCCTCTGGTGGCTACT
>gene=chr10_73808393-73808464; species=bosTau
GGACGTCTCCCAA---------------TCCT-GGCTAATGCAATGGCCAGCGCGCCATCTGGTGGCTTCT
>gene=chr10_73808393-73808464; species=calJac
GGACACCTCCCAGGCCTGGTTGCCAGAGGCCTCGTCTAACACAA-GACTGGCCCACCCTCTGGTGGCTACT
>gene=chr10_73808393-73808464; species=canFam
GGACGGCTCCCAGGCCTGGTTGGCAGAGGCCA-GCCTAACGCAATGACTGGCGCGCCATCTGGTGGCGTCC
>gene=chr10_73808393-73808464; species=equCab
GGACATCTCCTAGGCCAGGCTGGAAGAGGCCT-GCCTAATGCGATGACTGGCGTGCCATCTGGTGGCTCTT
>gene=chr10_73808393-73808464; species=gorGor
GGCCACCTCCTGGGCCTGGTTGCCAGAGGCGTTTTCTGACGCAATGCCTAGCACGCCCTCTGGTGGCTACT
>gene=chr10_73808393-73808464; species=panTro
GGCCACCTCCTGGGCCTGGTTGCCAGAGGCGTTTTCTGACGCAATGCCTAGCACGCCCTCTGGTGGCTACT
>gene=chr10_73808393-73808464; species=papHam
GGACACCTCCCGGGCCTGGTTGCCAGAGGCCTTTTCTAACGCAATGGCTGGCGCGCCCTCTGGTGGCTACT
>gene=chr10_73808393-73808464; species=ponAbe
GGACACCTCCCGGGCCTGGTTGCCAGAGGCGTTTTCTAACGCAATGCCTGGCACGCCCTCTGGTGGCTGCT
>gene=chr10_73808393-73808464; species=rheMac
GGACACCTCCCGGGCCTGGTTGTCAGAGGCCTTTTCTAACGCAATGGCTGGCGCGCCCTCTGGTGGCTACT
>gene=chr10_73848732-73848852; species=hg19
CGAGTTATGGCTCTACCGTAATGGGTGGCTTCGTTAAGACAAAAGCCGTATAACAACTGGCTGCTCAGAACCATTGCTCCCCAGCGGCACCGCGTTGCGCAAGGCAAGGCCTGAGCACTG
>gene=chr10_73848732-73848852; species=bosTau
CGAGTTATGGCTCTACAATAATGGGTGGCTTCGTTAAGACAAAAGCCATATAACAACTGGCTGCTCAGAACTATTGCTGCCAAGCCCCACTGCGCTTTTCAAGGCAAGGCCTGAGCACTG
>gene=chr10_73848732-73848852; species=calJac
CGAGTTATAGCTCTACCGTAATGGGTGGCTTCGTTAAGACAAAAGCCGTATAACAACTGGCTGCTCAGCACCATTGCTCCCCAGCGGCTCCACGTTTAGCAAGGCAAGGCCTCAGCACTG
>gene=chr10_73848732-73848852; species=canFam
CGAGTTATGGCTCTACAGTAATGGGTGGCTTCCTTAAGACAAAAGCCATAGAACAACTGGCTGCTCTGAACTATTGCTCCCCAGCTCCACTGCTTTTTAACAGGCAAGGCCTGAGCACTG
>gene=chr10_73848732-73848852; species=equCab
GGAGTTATGGCTCTACAGTGATGGGTGGCTTCCTTAGGACAAAAGCCATACAACAACTGGCTGCTCAGAACTATTGCTCCCCAGCCCCACAGTTCTCTTCTGAGCAAGGCCTGAGCACTG
>gene=chr10_73848732-73848852; species=gorGor
CGAGTTATGGCTCTACCGTAATGGGTGGCTTCGTTAAGACAAAAGCCGTATAACAACTGGCTGCTCAGAACCATTGCTCCCCAGCGGCACCGCGTTGCGCAAGGCAAGGCCTGAGCACTG
>gene=chr10_73848732-73848852; species=panTro
CGAGTTATGGCTCTACCGTAATGGGTGGCTTCGTTAAGACAAAAGCCGTATAACAACTGGCTGCTCAGAACCATTGCTCCCCAGCGGCACCGCGTTGCGCAAGGCAAGGCCTGAGCACTG
>gene=chr10_73848732-73848852; species=papHam
-GAGTTATGGCTCTACCGTAATGGGTGGCTTCGTTAAAACAAAAGCCGTATAACAACTGGCTGCTCAGAACCATTGCTCCCCAGCGGCACCGCGTTGCGCGAGGCAAGGCCTGAGCACTG
>gene=chr10_73848732-73848852; species=ponAbe
CGAGTTATGGCTCTACCGTAATGCGTGGCTTCGTTAAGACAAAAGCCGTAGAACAACTGGCTGCTCAGAACCATTGCTCCCCAGCGGCACCGCGTTGCGCAAGGCAAGGCCTGAGCACTG
>gene=chr10_73848732-73848852; species=rheMac
-GAGTTATGGCTCTACCGTAATGGGTGGCTTCGTTAAAACAAAAGCCGTATAACAACTGGCTGCTCAGAACCATTGCTCCCCAGTGGCACCGCGTTGCGCGAGGCAAGGCCTGAGCACTG
>gene=chr10_74032596-74032860; species=hg19
CCTCCACCCACCCTCAGCAACCACTGTTAGCCTCTGAGCACTGCTGCCAGGCCAGATTTCCTGTGGCCCCGCCTGAATGATGAAACACGGGATGGCCATTGCACTCCCTGGCTTTTCCAGAGATCTCGGTCCTCGGTCCTGATGCAACCGTCTGGATCTTTTACACAAAGCGCTAGGCGAGCGCTGGGTGCTAGGACCCGGGGGGCGCCCGGGCAGGGAGGTCCGGCTGCGCTGCCTGCAGTCCGCGGGGAGGGCGGATGGGTC
>gene=chr10_74032596-74032860; species=bosTau
CCTCTTCTCACCGTCAGCAATCTCTGTTAGTTTTCTATTACCGCCGTCGGGTCACATTTTCTGTGGCACCGCCTGAATGACGAAACAGGGAATGGCGATTGCTCTCCGGGGCTTTTCTGGAGATCTAGGTCCTTGATCCTGATGCAACTCTCCGGGTCTTTTACACAAAGCGTTTTGGTGAGGACGGGCGCTAGGACCCAGCAGACGCCTT-----AGAG--ACAGCCGCACCGCAGTCGGTCCATCGGGCACGCGGGTGGGTC
>gene=chr10_74032596-74032860; species=calJac
CCTTCACCCATCCTTAGCAACTACTGTTAGCCTCCGTGCGCTGCTACCAGGCCAGATTTCCTGCGGCCCCGCCTGAATGACGAAACAGGGGATGGCCATTGCACTCCCTGGCTTTTCCGGAGATCTCGGTCCTCGGTCCTGATGCAACCGTCTGGGTCTTTTACACAAAGCGCAGGGCGAGGGCTGGGCGCTAGGACCCGGCGGGCGCCCGGGCAGGCAGGCCCGGCTGTGCTGCCTGCAGTCCGCGGGGCTGGCGGATGGGTC
>gene=chr10_74032596-74032860; species=canFam
CCTCCTCCCACCCTCAGCAATCAT--TTTGTCTGGGAGCACCGCCGGCAGGCCAGATTTCCTGTGGCACCGCCTGAATGACGAAACACGGGATGGCCATTGCACTCCCGGACTTTTCCGGAGATCTAGGTCCTTGGTCCTGATGCAACTCCCCGGGTCTTTTACACAAAGCACGCTGA-AGGGAGGGGCGCTAGGACCCGGCAGACGCCCG-----GGTGCCTCCCCCGCAGAGCGGTCGGTTTGTAGGACCCGCTGA-AGGTC
>gene=chr10_74032596-74032860; species=equCab
CCTCCTCCCACCCTCAGCAGTTAC----TGTCTCAGAACACTGCCGTCAGGCCAGATTTCCTGTGGCCCCGCCTGAATGACGAAACAGGGGGTGGCCATTACACTCTCGGGCTTTTCCGGAGACCTAGGTCCTCCGTCCTGATGCAACTCTCCGGTTCTTTTACACAAAGCGCTTTTG-AGAGAGGGGTGCTAGGACCCGGCGGACGCCCA-----GGAGGCACCGCTGCGCCGTGGACAGTCTGTTCGGCCCGCGGGCGGGTC
>gene=chr10_74032596-74032860; species=gorGor
CCTCCACCCACCCTCAGCAACCACTGTTAGCCTCTGAGCACTGCTGCCAGGCCAGATTTCCTGTGGCCCCGCCTGAATGATGAAACACGGGATGGCCATTGCACTCCCTGGCTTTTCCAGAGATCTCGGTCCTCGGTCCTGATGCAACCGTCTGGATCTTT-ACACAAAGCGCTAGGCGAGCGCTGGGCGCTAGGACCCGGGGGGCGCCCGGGCAGGGAGGTCCGGCTGCGCTGCCTGCAGTCCGCGGGGCGGGCGGATGGGTC
>gene=chr10_74032596-74032860; species=panTro
CCTCCACCCACCCTCAGCAACCACTGTTAGCCTCTGAGCACTGCTGCCAGGCCAGATTTCCTGTGGCCCCGCCTGAATGATGAAACACGGGATGGCCATTGCACTCCCTGGCTTTTCCAGAGATCTCGGTCCTCGGTCCTGATGCAACCGTCTGGATCTTTTACACAAAGCGCTAGGCGAGCGCTGGGCGCTAGGACCCGGGGGGCGCCCGGGCAGGGAGGTCCGGCTGCGCTGCCTGCAGTCCGCGGGGCGGGCGGATGGGTC
>gene=chr10_74032596-74032860; species=papHam
CCTCCACCCAC-CTCGGCAACCACTGTTAGCTTCCGAGCACTGCTGCCAGGCCAGATTTCCTGCGGCCCCGCCTGAATGACGAAACAGGGGATGGCCATTGCACTCCCTGGCATTTCCAGAGATCTCGGTCCTCGGTCCTGATGCAACCGTCTGGGTCTTTTACACAAAGCGTTATGCGAGGGCTGGGCGCTAGGACCCGGGGGGCGCCCGGGCAGGGAGGCCCGGCCTCGCTGCCTGCAGTCCGCCGGGCGGGAGGATGGGTC
>gene=chr10_74032596-74032860; species=ponAbe
CCTCAACCCACACTCAGCAACCACTGTTAGACTCCGAGCACTGCTGCCAGGCCAGATTTCCTGCGGCCCCGCCTGAATGATGAAACAGGGGATGGCCATTTCACTCCCTGGCTTTTCCAGAGATCTTGGTCCTCGGTCCTGATGCAACCGTCTGGATCTTTTACACAAAGCGCTAGGCGAGCGCTGGGCGCTAGGACCCGGGGGGCGCCCGGGCAGAGAAGCCCGGCTGCGCTGCCTGCAGTCCGCGGGGCGGGAGGATGGGTC
>gene=chr10_74032596-74032860; species=rheMac
CCTCCACCCAC-CTCGGCAACCACTGTTAGCCTCCGAGCACTGCTGCCAGGCCAGATTTCCTGCGGCCCCGCCTGAATGACGAAACAGGGGATGGCCATTGCACTCCCTGGCATTTCCAGAGATCTCGGTCCTCGGTCCTGATGCAACCGTCTGGGTCTTTTACACAAAGCGTTATGCGAGGGCTGGGCGCTAGGACCCGGGGGCCGCCCGGGCAGGGAGGCCCGGCCTCGCTGCCTGCAGTCAGCCGGGCGGGAGGATGGGTC
>gene=chr10_74079386-74079650; species=hg19
CAGCCGGGGCAGAAGGCAGCCGGGCGAGGGCCGCGGGTGGGGGGCAGGGGGCCGGGGACAAGCAGCCCCGCCCAGGCCGGCGCGCTGTGTGCACAACGTGCAGGGCTGCGAAAGCGGATGCGGCCTGATGGGGCAATCGCTGGCAACGCGCCGCGGGTTGTCAGCGGGCGCTGGGGGGTGGGAGCCCGGCGCCGGCGGGCCCTGCCTCCAGCATTGGCCCCGCCCCCAGTTCCGCAGTCGTGGCTGGGTTTCGGGGAGGGCGCC
>gene=chr10_74079386-74079650; species=bosTau
---------CTGGCCGTGGTCTGGGCGG-----------GGAGGGGGAGGGAC-AggccgggcagCCCGGTGC---GGGGTGTGCTGTGTGCTACACGTGCGGGAGGGCGCGAGCCGCCGCGGTCGGATGAGGCAATCGCGGGGAACGTGCGGCGGCCCGTCAGCTGCGGCTGGGAGGGGGAGGGACGGTGCCGGCGGGACCCGCCCGAAGCAGTGCCCTCTCCCCCTGCTCTCCCACCTGTGCTGGGCTCCGG--CGGGC-GT
>gene=chr10_74079386-74079650; species=calJac
CAGCCAGGGGAGAAGGCAgccgggccggggccgcgggcgggggACCAGGGACCGGGGAGAAGCGACCCAGCTCAGGCCGGCACGCTGTGCGCGCAACGTGCAGGACTGCGAAAGCGGATGCAGCCAGATGGGGCAATCTCTGGCAACGTGCCCCGGACCGACGGGG------------TGGGAGCCCGGGGCCGGCGGGCCCAGCCTCCAGCATTAGTCCCGCCCTCAGTTCCCCAGTTGTGGTTGGGTTTGGG----------
>gene=chr10_74079386-74079650; species=canFam
CAGCCGCCgctggggcgggccggggggggg-------ccgggggcggggggccgggggcggccggggccgCCC---CGTGTGCGCTGTGTGCACGTCGTGCAGGAC-----------------CGGGATGGGGCAATCGCCGGTAACGTGCTGCGGCCCATCTGCAGGCGCCGGGCGCCGGGGAGAgggcgccggcgggg-ccgcccgcAGAGGTACCCCCTCCCCCGGGGC------------TGGGCTTCCGG-ACGGC-GC
>gene=chr10_74079386-74079650; species=equCab
---------CTGGCTCGGGTCTGGCGAGG----------GGAAGCGGGAG----GGGCCTCCCAGCCCCGCCC---CCAGCGCGCTGTGTGCGCAACGTGCAGGAC---GCAGGCGGATGCGGCCGGATGGGGCAATCGCTGGCAACGTGCTACAGCCCGTCGGGCGGCGC-----GGCGGGGGAGGGGCGCTGGCGGGA-CCGCCCACAGCAGTGTCCCTTGCCCTGGAGCTCCGGCTGGTGATGGGTTTCCAC-AGGAC-AC
>gene=chr10_74079386-74079650; species=gorGor
CAGCCGGGGCAGAAGGCAGCCGGGCGAGGGCCGCGGGTGGGGGGCAGGGGGCCGGGGACAAGCAGCCCCGCCCAGGCCGGCGCGCTGTGTGCACAACGTGCAGGGCTGCGAAAGCGGATGCGGCCTGATGGGGCAATCGCTGGCAACGCGCCGCGGGTTGTCAGCGGGCGCTGGGGGGTGGGAGCCCGGCGCCGGCGGGCCCTGCCTCCAGCATTGGCCCCGCCCCCAGTTCCGCAGTCGTGGCTGGGTTTTGGGGAGGGCGCC
>gene=chr10_74079386-74079650; species=panTro
CAGCCGGGGCAGAAGGCAGCCGGGCCAGGGCCGCGGGTGGGGGGCAGGGAGCCGGGGACAAGCAGCCCCGCCCAGGCCGGCGCGCTGTGTGCACAACGTGCAGGGCTGCGAAAGCGGATGCGGCCTGATGGGGCAATCGCTGGCAACGCGCCGCGGGTTGTCAGCGGGCGCTGGGGGGTGGGAGCCCGGCGCCGGCGGGCCCTGCCTCCAGCATTGGCCCCGCCCCCAGTTCCGCAGTCGTGGCTGGGTTTCGGGGAGGGCGCC
>gene=chr10_74079386-74079650; species=papHam
CAGCCGGGGGAGAAGGCAgccgggcg-gggccgcgggcggggggccggggAGCGGGGACAAGCAGCTCCGCCCAGGCAGGCGCGCTGTGTGCGCAACGTGCAGGACTCCGAAAGCGGATGCGGCCTGGTGGGGCAATCGCTGGCAACGCACAGCGGGCAGTCAGCG---------------------GGCGCCGGCGGGCCCTGCCTCCAGCATTAGCCCCGCCCCCAGTTCCCCAGTTGTGGCTGGGTTTTGGGGAGGGCGCC
>gene=chr10_74079386-74079650; species=ponAbe
CAGCCGGGGGAGAAGGCAGCCGGGCAGGGGCCGCGGGTGGGGGGCTGGGGGCCGGGGACAAGCAGCCCCGCCCAGGCCGGCGCGCTGTGTGCGCAACGTGCAGGACTGCGAAAGCGGATGCGGCCTGTTGGGGCAATCGCTGGCAACGCGCCGCGGGCTGTCAGCGGGCGCTGGGGGGTGGGAGCCCGGCGCCGGCGGGGCCTGCCTCCAGCATCAGCCCCGCCCCCAGTTCCCCAGCTGTGGCTGGGTTTTGGGG--------
>gene=chr10_74079386-74079650; species=rheMac
CAGCCGGGGGAGAAGGCAgccgggcg-gggccgcgggcggggggccgggggcccgggACAAGCAGCTCCGCCCAGGCAGGCGCGCTGTGTGCGCAACGTGCAGGACTGCGAAAGCGGATGCGGCCTGATGGGGCAATCGCTGGCAACGCACAGCGGGCAGTCAGCG---------------------GGCGCCGGCGGGCCCTGCCTCCAGCATTAGCCCCGCCCCCAGTTCCCCAGTTGTGGCTGGGTTTTGGGGAGGGCGCC
>gene=chr10_74080704-74080851; species=hg19
CAGAAAGCAGCTCTTACTAGAGCGGGGCCCATCTGGCTGATGCAAGGCTTGCACTTTGCATGTAACCCCAGCCGGTACAAACAGGGATGGCTCCGGGAAGCGTGAGGAGCAGGGGGAGCAGAGAAGTCCCCAACCCTACCCGACAGC
>gene=chr10_74080704-74080851; species=bosTau
cagaaaaAGGCTCTTACTGGAGCGGG--CCCACTGAGTGATGCAAGCTTTGGGCTTTACGTGCAA-CCTAGCAGGAGGGAACAGGGACGGTTCTGGGAAGTGTGAAAAGCTGAGAGAGCAGAGGCAT---TCCCGAAATCggacagc
>gene=chr10_74080704-74080851; species=calJac
CAGAAAGCAGCTCTTACTAGAGTGGGGCCTGTCTGGCTGATGCAAGGCTTGCACTTTGCGTGCAACCCCA-CCCGTACAAACAGCGATGGCTCTGGGAAGCCTGAGGAGCAGGGGGAGCAGTGAAGTCCCCACCCCCACCCGACAGC
>gene=chr10_74080704-74080851; species=canFam
CAGAAAGAGGCTCTCACTAGAGCAGG-CCCATCTGGCTGATGCAAGGTTTGGGTTTTGCGGGTAA-TCCAGC-----------AAGACAATTCAGGGAAGTGCGATCAAGAGGGAGAGCACAGGGTTCACCCACCCCACCAGATAGC
>gene=chr10_74080704-74080851; species=equCab
CGGGAGGAGCCTCTTACTAGAGCAGG-CCCCTCTGGCTGATGCAAGGTCTGGGTTTTTCATGTAA-TCCAGC-GGTGGGAACAGGGATGGTTCAGGGAAGTGTTAGGAGCAGGGAGAGCAGAGGAATC-CTCTCCCCACCAgacagc
>gene=chr10_74080704-74080851; species=gorGor
CAGAAAGCAGCTCTTACTAGAGCGGGGCCCATCTGGCTGATGCAAGGCTTGCACTTTGCATGTAACCCCAGCCGGTACAAACAGGGATGGCTCCGGGAAGC-TGAGGAGCAGGGGGAGCAGAGAAGTCCCCAACCCCACCCGACAGC
>gene=chr10_74080704-74080851; species=panTro
CAGAAAGCAGCTCTTACTAGAGCGGGGCCCATCTGGCTGATGCAAGGCTTGCACTTTGCATGTAACCCCAGCCGGTACAAACAGGGATGGCTCCGGGAAGCGTGAGGAGCAGGGGGAGCAGAGAAGTCCCCAACCCCACCCGACAGC
>gene=chr10_74080704-74080851; species=papHam
CAGAAAGCAGCTCTTACTAGAGCGGGGCCTGTCTGGCTGATGCAAGGCTTGCACTTTGCGTGTAACCCCAGCCTGTACAAACAGGGATGGCTCCGGGAATCGTGAGGAGCAGGGGGAGCAGAGAAGTCCCCG-CCCCACCCGACAGC
>gene=chr10_74080704-74080851; species=ponAbe
CAGAAAGCAGCTCTTACTAGAGCAGGGCCTGTCTGGCTGATGCAAGGCTTGCACTTTGCATGTAACCCCAGCCGGTACAAACAGGGATGGCTCCGGGAAGCGTGAGGAGCAGGGGAAGCAGAGAAGTCCCCACCCCCACCGGACAGT
>gene=chr10_74080704-74080851; species=rheMac
CAGAAAGCAGCTCTTACTAGAGCGGGGCCTGTCTGGCTGATGCAAGGCTTGCACTTTGCGTGTAACCCCAGCCTGTACAAACAGGGATGGCTCCGGGAATCGTGAGGAGTAGGGGGAGCAGAGAAGTCCCTG-CCCCACCCAACAGC
>gene=chr10_74450171-74450435; species=hg19
TAATTGTAAGGGAAATTGTTCCAGGAATGTCATGGATTTCCAACTAGGGGGATTACTGTGTGCAGCTGTTGAATGGGGGCTCATTCTTGAGGTCTCAAGTTCCACCTGTTGGGCAATAAAGCCTTTTGAGTGAGTGACATGATATCTACCCCGGAGAAGCCAATCATCTCACTGTTTTGGTGTAGGTGGGGCATAAGGATTAAACAAACAAAAAACTTCCACGTCATTTTTTAGCTATTCTTGGCCAAGAAGGTACCATTTCAG
>gene=chr10_74450171-74450435; species=bosTau
TGATTGTAAGTGAAGTTGCCCCAGGAATGTCACAGATTTCCAGCTAGGGGGATTAGTGTATGCAGCTGTTGAATGAGGGGTCATTCCTGAGCTCTCATGTTCCAC-TGTTGAGCAACAAAGCCTTTTGGGTGAGTGGTATGAGTTCTCACCTGGAAAAGCCAATCATCTTATAGTCATGGGGTG----GGGTGGAAGGATTAAACAAAC-CAAAATCTCC-CTTTATTATTTAGCTATTCTTGATCAAAAAAGTACCATTTCAG
>gene=chr10_74450171-74450435; species=calJac
TGATTGTAAGGGAAATTGTTCCAGGAATGTCATGGATTTCCAAGTAGGGGGATTACTGTGTGCAGCTGTTGAATGGGGGCTCATTCTTGAGGTCTCAAGTTCCACTTGTTGGGCAATAAAACCTTTTGTGTGAGTGACATGATATCTCACCTGGAGAAGCCAGTCATCTCACTCTTTTGGGGTAGGTGGGGCATAAGAATTAAACAAACGAAAAACTTCCACTTCATTTTTTAGTTATTCTTGACCAAGAAAGTACCATTTCAG
>gene=chr10_74450171-74450435; species=canFam
TGATTGTAAGGGAAGTTGTTCCAGGAATGTCACAGATTTCCATCAAGGAGGATTAGTGTGTGCAGCTGTTGAATGGCAGGGCATTCTTGAGCTCTCAGGTTCCACTTGTTGGGCAATACAGCCTTTTGGGTGAGTGGTGTGATATCTCACCTAAAGAAGCCAGTCATTTTACTGTTCTGGGGTG----GGGTGGGAGGATTGAACAAAC-CAAAAGCTCCACTTCATTATTTAGCAATTCTTGGCCAAACAAGTACCATTTCAG
>gene=chr10_74450171-74450435; species=equCab
TGATTGTAAGTGAACTTGCTCCAGGAATGTCACAGATTTCCAACTAGGGAGATTAGTGTGTACAGCTGTTGAATGGGGGCTTACTCCTGAGCTCTCAGGTTCCAC-TGTTGGGCAATAAAGCCTTTTGGGTGAGTAGCATGATATCTCACCTGGGGAAGCCAATCATTTTACTGTTCTAGGGTG----GGGAGGAAGGATTAAACAAAC-TAAAAGCTCCACTTCATTATTTAGCCCTTCTCGGCCAAAAAAGTACCATTTCAG
>gene=chr10_74450171-74450435; species=gorGor
TAATTGTAAGGGAAATTGTTCCAGGAATGTCATGGATTTCCAACTAGGGGGATTACTGTGTGCAGCTGTTGAATGGGGGCTCATTCTTGAGGTCTCAAGTTCCACCTGTTGGGCAATAAAGCCTTTTGAGTGAGTGACATGATATCTCTCCTGGAGAAGCCAATCATCTCACTGTTTTGGTGTAGGTGGGGCATAAGGATTAAACAAACAAAAAACTTCCATGTCATTTTTTAGCTATTCTTGGCCAAGAAGGTACCATTTCAG
>gene=chr10_74450171-74450435; species=panTro
TAATTGTAAGGGAAATTGTTCCAGGAATGTCATGGATTTCCAACTAGGGGGATTACTGTGTGCAGCTGTTGAATGGGGGCTCATTCTTGAGGTCTCAAGTTCCACCTGTTGGGCAATAAAGCCTTTTGAGTGAGTGACATGATATCTCCCCTGGAGAAGCCAATCATCTCACTGTTTTGGTGTAGGTGGGGCATAAGGATTAAACAAACAAAAAACTTCCACGTCATTTTTTAGCTATTCTTGGCCAAGAAGGTACCATTTCAG
>gene=chr10_74450171-74450435; species=papHam
TGATTGCAAGGGAAATTGTTCCAGGAATGTCATGGATTTCCAATGAGGGGGATTACTGTGTGCAGCTGTTGAATGGGGGCTCATTCTTGAGGTCTCAAGTTCCACTTGTTGGGTAATAAAGCCTTTTGGGTGAGTGACGTGATATCTCACCCGGAGAAGCCAATCATCTCACTGTTTTGGGGTAGGTGGGGCATAAGGATTAAACAAAC-AAAAACTTCCACATAATTTTTAAGCTATTCTTGGCCAAGAAGGTACCATTTCAG
>gene=chr10_74450171-74450435; species=ponAbe
TAATTGTAAGGGAAATTGTTCCAGGAATGTCATGGATTTCCAACTAGGGGGATTACTGTGTGCAGCTGTTGAATGGGGGCTCATTCTTAAGGTCTCAAGTTCCACCTGTTGGGCAATAAAGCCTTTTGAGTGAGTGACATGATATCTCTCCTGGAGAAGCCAATCATCTCACTGTTTTGGGGTAGGTGGGGCATAAGGATTAAACAAACAAAAAACTTCCACGTCATTTTTTAGCTATTCTTGGCCAAGAAGGTACCATTTCAG
>gene=chr10_74450171-74450435; species=rheMac
TGATTGCAAGGGAAATTGTTCCAGGAATGTCATGGATTTCCAATGAGGGGGATTACTGTGTGCAGCTGTTGAATGGGGGCTCATTCTTGAGGTCTCAAGTTCCACTTGTTGGGTAATAAAGCCTTTTGGGTGAGTGACGTGATATCTCACCCGGAGAAGCCAATCATCTCACTGTTTTGGGGTAGGTGGGGCATAAGGATTAAACAAAC-AAAAACTTCCACGTAATTTTTAAGCTATTCTTGGCCAAGAAGGTACCATTTCAG
>gene=chr10_74803140-74803404; species=hg19
ctaagttacacagtgagctctttttaaaaaacattttagtgatcaatcaactaataacctaataagattatctttaaacactgttaaaagcaaggaacttgcaaaggctttgttataaaggcacttacttacgcaatacctgCAGCTACTAGGTGACCCTGAGATTTTTAAACCCCTGCTTTACTGCAGAGTCCAAAAGAGGCCTTGTTTAATGAAGGGAATTTGGGAACTTCTCTTAGTTCAATATGAGAACACATTTCACTT
>gene=chr10_74803140-74803404; species=bosTau
tcaagttacatagtgaccttttattaaaaat-atttcagtgtcctatcagccaataactt-aggagattctct-taaatattgttaaaaacaaagaatttgaaaccaactttttaggaaggtgtca---ttcTCACTACCTATAGCTACTGAGTCACCCTGAGATTTTTAAGCCCCTGCTTTACTAC--AAATTAAATTAGGCCTTGTTCTATGAAGAGTCTTTGGGAACTTCTGTTACTTTAACATGAGAACACACTTCACTT
>gene=chr10_74803140-74803404; species=calJac
ctaagttacacagtgagctctttttaaaaaatattttagtaatcaat-aactaataacctagtaagattctctttaaacactgttaaaagcaaggaatttgcaaaggcagtgttataaaggcacttacttgctcaatacctgCAGCTATTGGGTGACCCTGAAATTTTTAAGCCCCTGCTGTACTACAGAGTCCACATGAGGCCTTGTTTAATGAAGGGAATTTGGGAACTTCTCTTAGTTCAATATGAGAACACATTTCACTT
>gene=chr10_74803140-74803404; species=canFam
ctgagttatacaggaatctactgttaaaaat-atttcagtgatttatcagctaataacttaagtacattctctgtaaacactgttaaaagcaaataatttgaaatcaatttgtcaTGAAGGTATGTACTTT-GCAATACCTACAGTTAGCTGGTGACCCTGAGATTTTTAAATCTTTGCTTTACTATAGAAGCCAAATTAGGCCTTGTTCTATGAAGGTTCTTTGGGAACTTCTCTTACTTCAATATGGAAACACACTTCATGT
>gene=chr10_74803140-74803404; species=equCab
ctaaattgcacagtgatttactatcaaaaat-atttcagtgattttttagttaataacttaagtagattctctttaaacattgttaaaagcaaagactttgaaaccaatttgttactaaggtattcactttctcaatACCTATAGTTAGTGGGTGACCCAGAGATTTTTAAACCCCTGCTTTACCACAGAGGCCAAATTAAGCACTGTTCTACAAAAGGTCTTTGGCAACTTCTGGTACCTCAATATGAGAACACATTTCACTT
>gene=chr10_74803140-74803404; species=gorGor
ctaagttacacagtgagctctttttaaaaaatattttagtgatcaatcaactaataacctaataagattatctttaaacactgttaaaagcaaggaacttgcaaaggctttgttataaaggcacttacttacgcaatacctgCAGCTACTGGGTGACCCTGAGATTTTTAAACCCCTGCTTTACTGCAG--------------CTTGTTTAATGAAGGGAATTTGGGAACTTCTCTTAGTTCAATATGAGAACACATTTCACTT
>gene=chr10_74803140-74803404; species=panTro
ctaagttacacagtgagctctttttaaaaaacattttagtgatcaatcaactaataacctaataagattatctttaaacactgttaaaagcaaggaacttgcaaaggctttgttataaaggcacttacttacacaatacctgCAGCTACTAGGTGACCCTGAGATTTTTAAACCCCTGCTTTACTGCAGAGTCCAAAAGAGGCCTTGTTTAATGAAGGGAATTTGGGAACTTCTCTTAGTTCAATATGAGAACACATTTCACTT
>gene=chr10_74803140-74803404; species=papHam
ctaagttacacagtgagctctttttaaaaaatattttagtgatcaatcaactaacaacctaataagattctctttaaacattgttaaaagcaaggaacttgcaaaggctttgttataaaggcacttacttacacaatacctgCAGCTACTGGGTGACCCTGAGATTTTTAAACCCCTGCTTTACTACAGAGTCCAAAAGAGGCCTTGTTTAATGAAGGGAATTTGGGAACTTCTCTTAGTTCAATATGAGAACACATTTCATTT
>gene=chr10_74803140-74803404; species=ponAbe
ctaagttatacagtgagctctttttaaaaaatattttagtgatcaatcaactaataacctaataagattatctttaaacattgttaaaagcaaggaacttgcaaaggctttgttaTAAAGGCACTTACTTATGCAATACCTGCAGCTACTGGGTGACCCTGAGATTTTTAAACCCCTGCTTTACTGCAGAGTCCAAAAGAGGCCTTGTTTAATGAAGGGAATTTGGGAAATTCTCTTAGTTCAATATGAGAATACATTTCACTT
>gene=chr10_74803140-74803404; species=rheMac
ctaagttacacagtgagctctttttaaaaaatattttagtgatcaatcaactaacaacccaataagattctctttaaacattgttaaaagcaaggaacttgcaaaggctttgttataaaggcacttacttacacaatacctgCAGCTACTGGGTGACCCTGAGATTTTTAAACCCCTGCTTTACTACAGAGTCCAAAAGAGGCCTTGTTTAATGAAGGGAATTTGGGAACTTCTCTTAGTTCAATATGAGAACACATTTCATTT
>gene=chr10_75634726-75634990; species=hg19
ACGTGGGGAGAGAGCCAAGGTCAAGGAGCCTGTGCCAGGCTGCACGCCCGGGAGGCGCCCCCAGCCTGCGCAGAGCCAGCTGCCAGCCGCCTTCCCTCTGGGAGCTGACAGTCTAGACTTGCGCAAGCACCAGGGCCATTATTAGAAAGAAACCCTTCAGGCGCGGGTTGATCAGGGAGACCAGGCCAGGGGCAAGGATACAGGTAGGACTCTGCCTTCCTGCACCATAACTGCAGAGATGAAAGAGTATTCTCTATCCGGCCA
>gene=chr10_75634726-75634990; species=bosTau
AC---GAGAGAGGGCCAAGGTCAAAAAGCCCGTGTCACACTGAAAACTTGGGAGACGCCCCCAATCTGTGCAGAGCCAGCTCTCAGCAGCCTTCCCTCGGGAAGCTGACAGTCTAGACTTGTGTAAGCGTCAGGGCCATTATTAGATAA-AATCCTTCAGGCACGGTTTGTTCAGGGAGACCAGGCCAGGGCGAAGGATGCAGGTGGAACTCTGCCTTCCTGCACTCCAGCCTTAGAGATGAGAGAATGTTCTCTCTCTGGCCA
>gene=chr10_75634726-75634990; species=calJac
ATATGGGGCGAGATCCAAGGTCAAGGAGCCTGTGCGAGGCTGCACGCCT-GGAGGCGCCCCCAGCCTGCGTTGAGCCAGCTGCCAGCCGCCTTCCCTCTGGCAGCTGACAGTCTAGACTTGCGCAAGCACCAGGGCCATTATTAGAAAGAAACCC-TCAGGCGCGGTTTGATCAGGGAGACCAGGCCAGGGGCAAGGATGCAGGTAGGACTCTGCCTTCCTGAACCACAACTGCAGAGATAAAAGAGTGTTCTCTATCTGGCCA
>gene=chr10_75634726-75634990; species=canFam
CTGTGGAGAGAGCGCCAAGGTCAAAAAGTCGCTGTCAGGCCGCA----------------CCCGCCTGTGCGGGGCGCGCTCTCAGCAGCCTTCCCTCTGGGAGCTGATAGTCTAGACCTGGCTAAGCCTCAGGGCCATTATTAGATAA-AACCCTTCAGGCACGGTTTGCTCAGGGAGACCAGGCCGGGGCCGAGGATGCAGGTGGGACTCTGCCTTCCTGCCCTCCCGCCTTGGAGAGGAGAGACCGTTCTCTCTCAGGCCA
>gene=chr10_75634726-75634990; species=equCab
TTGTGGAGAGAACGCCAAGGTCAAAAAGCCCGTGTCAGACTGCACATTC------TGCCCCCAGCCTGTGCAAAGCCAGCTCTCAGCAGCCTTCCTTCGGGAAGCTGACAGTCTAGACTCGTGTAAGCATCAGGGCCATTATTAGATAA-AACCCTTCAGGCACGAGTTGTTCAGGTAGACCAGGCCAGGGCCAAGTATGCAGGTGGAACTCTGCCTTGCTGCACTCCAAGCTTAGAGATGAGAGAACATTCTCTTTCAGACCA
>gene=chr10_75634726-75634990; species=gorGor
ACGTGGGGAGAGAGCCAAGGTCAAGGAGCCTGTGCCAGGCTGCACGCCCGGGAGGCGCCCCCAGCCTGCGCAGAGCCAGCTGCCAGCCGCCTTCCCTCTGGGAGCTGACAGTCTAGACTTGCGCAAGCACCAGGGCCATTATTAGAAAGAAACCCTTCAGGCGCGGGTTGATCAGGGAGACCAGGCCAGGGGCAAGGATACAGGTAGGACTCTGCCTTCCTGCACCATAACTGCAGAGATGAAAGAGTATTCTCTATCCGGCCA
>gene=chr10_75634726-75634990; species=panTro
ACGTGGGGAGAGAGCCAAGGTCAAGGAGCCTGTGCCAGGCTGCACGCCCGGGAGGCGCCCCCAGCCTGCGCAGAGCCAGCTGCCAGCCGCCTTCCCTCTGGGAGCTGACAGTCTAGACTTGCGCAAGCACCAGGGCCATTATTAGAAAGAAACCCTTCAGGCGCGGGTTGATCAGGGAGACCAGGCCAGGGGCAAGGATACAGGTAGGACTCTGCCTTCCTGCACCATAACTGCAGAGATGAAAGAGTATTCTCTATCCGGCCA
>gene=chr10_75634726-75634990; species=papHam
ATGTGGGGAGAGAGCCAAGGTCAAGGAGCCTGTGCCAGGTTGCATGCCCGGGAGGCGCCCCCAGTCTGCGCAGAGCCAGCTGCCAGCCGCCTTCCCTCCGGGAGCTGACAGTCTAGACTTGCGCAACCACCAGGACCATTATTAGAAAGAAACCCTTCAGGCGCGGGTTGATCAGGGAGACCAGGCCAGGTACAAGGATACAGGTAGGACTCTGCGTCCCTGCATCATAACTGCAGAGATGAAAGAGTATTCTCTATCCGGCCA
>gene=chr10_75634726-75634990; species=ponAbe
------------------------------------------------------------------------------------------------------------------------------------------------------------------------------------------------------------------------------------------------------------------------
>gene=chr10_75634726-75634990; species=rheMac
ATGTGGGGAGAGAGCCAAGGTCAAGGAGCCTGTGCCAGGTTGCATGCCCGGGAGGCGCCCCCAACCTGCGCAGAGCCAGCTGCCAGCCGCCTTCCCTCCGGGAGCTGACAGTCTAGACTTGCGCAACCACCAGAGCCATTATTAGAAAGAAACCCTTCAGGCGCGGGTTGATCAGGGAGACCAGGCCAGGTACAAGGATACAGGTAGGACTCTGCGTCCCTGCATCATAACTGCAGAGATGAAAGAGTATTCTCTATCCGGCCA
>gene=chr10_78798223-78798487; species=hg19
GTTTCACCAACCTCAGGGAGTTTGTGTTTTCAGAGGGCACAAAGACCCCGTTCATCTTAAACTCAACATCTGAGattttttattattattattttaGAGATACAATCACTGCTATccaggctggaatgcagttgcgtaatcaacctcctgggcagcctcaacctcctgggctcaagcaatccttctaccccagcctctagagtagctaggaccatacgtgtgtgccaccacactcggctaattttccttattttttgtagagat
>gene=chr10_78798223-78798487; species=bosTau
GTTGCAGCATCCC-----AGTCTGTGTTTCCAT-GGGGACAAAGCATCTATTTGACTTCTGTCCAACATCTGA-----------------------------------------------------------------------------------------------------------------------------------------------------------------------------------------------
>gene=chr10_78798223-78798487; species=calJac
GTGTCACCATTCTCAGGGAATTTGTGTTTTCAGAGAGCACAAAGCCCCCATTCATCTTAAACTCAACATCTGAGAtcttttttt----taattttagagacatggtcactgttgcccaggctggagtgcagtgatgtaatcagc--tcatcgcagcctcaacgtcctgggctcaagcaattttccttccttggcctctagagtagctaggaccatatgtgtgtgccaccacattaggctaattttcctta-tatttgtagagct
>gene=chr10_78798223-78798487; species=canFam
GTTTCAGCATTCCCAGGGAGTCTGTGTTTTCATAGAGGACAAAGGGCCTGTGTGACTTACACCCAACATCTGG-----------------------------------------------------------------------------------------------------------------------------------------------------------------------------------------------
>gene=chr10_78798223-78798487; species=equCab
GTTTCAGCATTCCCAGGAAAATTGTGTTTTCACAGGGGACAGAGCCCCTGTTTGACTTAAACCCAACATCTGA---------------TAAGTGGGGAATCGGAGGCAGTGTCATTAAGG--------------------AAGTTTCTTGGGGAACCTGGAGCTTCTGAGCTTAGGTATTCCTTCTACCTCGGTGCCATGACAGGCTGGGACCATCCTGCTGAGCCAGTATAAGGAGTTAAGC---Cttcttctttttagtgaa
>gene=chr10_78798223-78798487; species=gorGor
GTTTCACCAACCTCAGGGAGTTTGTGTTTTCAGAGGGC-CAAAGACCCCGTTCATCTTAAACTCAA------------------------------------------------------------------------------------------------------------------------------------------------------------------------------------------------------
>gene=chr10_78798223-78798487; species=panTro
GTTTCACCAACCTCAGGGAGTTTGTGTTTTCAGAGGGCACAAAGACCCCGTTCATCTTAAACTCAACATCTGAGAttttttattattattattttagagatataatcactgttatccaggctggaatgcagttgcgtaatcaacctcctgggcagcctcaacctcctgggctcaagcaatccttctaccccagcctctagagtagctaggaccatacgtgtgtgccaccacactcagctaattttccttattttttgtagagat
>gene=chr10_78798223-78798487; species=papHam
GTTTCACCAACCTCAGGGAGTTTG------------------------------------------------------------------------------------------------------------------------------------------------------------------------------------------------------------------------------------------------
>gene=chr10_78798223-78798487; species=ponAbe
GTTTCACCAACCTCAGGGAGTTTGTGTTTTCAGAGGGCACAAAGACCCCGTTCATCTTAAACTCAACATCTGAGAtttttttttattattattttagagatatcaccactgttacccaggctggaatgcagttgcgtaatcaacctcctgggcagcctcaacctcctgggctcaagcaatccttctaccccagcctctagagtagctaggaccatacatgtgtgccaccacactcagctaattttccttattttttgtagtgat
>gene=chr10_78798223-78798487; species=rheMac
GTTTCACCAACCTCAGGGAGTTTGTGTTTTCAATGGGCACAAAGACCCTGTTCATCTTAAACTCAACATCTGAGATATTAtttttttattattttagagatataatcactgttatccaggctggagtacagtggcgcaatcatagcccactgcagcctcagcctcctgggctcaagcaatcctcctatcccagtctctagagtagctaggaccatatgtgtgtgccaccacacac-----------------------------
>gene=chr10_78832822-78833086; species=hg19
AGCTAATGTGCTCTAATAAGACGAGACGTTACCTTTATGAATGACCTCATGGAGAAGAGGTTGGCAAGCATGGTGGAGAGGCCTTGAGCCAGGCAGCTCTGGGCTATGAAGCCCAACTTCAACTCTGCGAGGCAGATTGCGTCATCACCTTCTTTCCAATTCCAGCTCGGGATGTTTAGCAGATGGGCCTGGGGAAAGAAAAGCAGGTATGAGACCTTGCTCTGTTAAATGTTCAATTGTTTAACATTTCTTCTGGGAAATGCA
>gene=chr10_78832822-78833086; species=bosTau
GGCTAATGCGCTCTAATCGGACGAGACGTTACCTTTATGAATGACCTCATGGAGAAGAGGTTGGCGAGCATGGTGGAGAGCCCTTGAGCCAGGCAGCTCTGGGCGATGAACCCCAGCTTCAGTTCTGCGAGGCAGATTGCATCATCCCCCTCTTTCCAATTCCAGCTCGGGATGTTTAGCAGATGGGCCTGCGGAAACAAAAACAGGTATGAGACCTTACTTTGTTAAATGTTCAATTGTTTAAAGTCTCCTCTGGGAAATGCA
>gene=chr10_78832822-78833086; species=calJac
AGTTAATGTGCTCTAATAAGACGAGACATTACCTTTATGAATGACCTCATAGAGAAGAGGTTGGCAAGCATGGTGGAGAGGCCTTGAGCCAGGCAGCTCTGGGCTATGAAGCCCAACTTCAGCTCTGCGAGGCAGATTGCATCATCACCTTCCTTCCAATTCCAGCTCGGGATGTTTAGCAGATGGGCCTGGGGAAACAAAAGCAGGTATGAGACCTTGCTCTGTTAAATGTTCAACTGTTGAAAATTTCTTCTGGGATAGGCA
>gene=chr10_78832822-78833086; species=canFam
GGCTAATGTGCTCTAATAGGACAAGACGTTACCTTTATGAATGACCTCATGGAGAAGAGGTTGGCGAGCATGGTGGAGAGGCCTTGAGCCAGGCAACTCTGAGCTATGAACCCCAGCTTCAGCTCCGCGAGGCAGATTGCATCATCCCCCTCTTTCCAATTCCAGCTTGGGATGTTTAGCAGATGGGCCTGTGGAAGCAAAAGTAGGTATGAGACCTTACGTTGCTAAATGTTCAATTGTTGCAAATCTCCTCTGGGAAATGCA
>gene=chr10_78832822-78833086; species=equCab
GGCTAATGTGCTCTAATAGGACAAGACGTTACCTTTATGAATGACCTCATGGAGAAGAGGTTGGCGAGCATGGTGGAGAGGCCTTGAGCCAGGCAGCTCTGGGCTATGAACCCCAGCTTCAGCTCTGCGAGGCAGATTGCATCATCACCCTCTTTCCAATTCCAGCTTGGGATGTTTAGCAGATGGGCCTGTAGAAACAAAAACAGGTACGAGACCTTACTGTGTTAAATGTTCAATTGTTTAAAATCTCCTCTGAGAAATGCA
>gene=chr10_78832822-78833086; species=gorGor
AGCTAATGTGCTCTAATAAGACGAGACGTTACCTTTATGAATGACCTCATGGAGAAGAGGTTGGCAAGCATGGTGGAGAGGCCTTGAGCCAGGCAGCTCTGGGCTATGAAGCCCAACTTCAACTCTGCGAGGCAGATTGCGTCATCACCTTCTTTCCAATTCCAGCTCGGGATGTTTAGCAGATGGGCCTGGGGAAAGAAAAGCAGGTATGAGACGTTGCTCTGTTAAATGTTCAATTGTTTAACATTTCTTCTGGGAAATGCA
>gene=chr10_78832822-78833086; species=panTro
AGCTAATGTGCTCTAATAAGACGAGACGTTACCTTTATGAATGACCTCATGGAGAAGAGGTTGGCAAGCATGGTGGAGAGGCCTTGAGCCAGGCAGCTCTGGGCTATGAAGCCCAACTTCAACTCTGCGAGGCAGATTGCGTCATCACCTTCTTTCCAATTCCAGCTCGGGATGTTTAGCAGATGGGCCTGGGGAAAGAAAAGCAGGTATGAGACCTTGCTCTGTTAAATGTTCAATTGTTTAACATTTCTTCTGGGAAATGCA
>gene=chr10_78832822-78833086; species=papHam
AGCTAATGTGCTCTAATAAGACGAGACGTTACCTTTATGAATGACCTCATGGAGAAGAGGTTGGCAAGCATGGTGGAGAGGCCTTGAGCCAGGCAGCTCTGGGCTATGAAGCCCAACTTCAGCTCTGCGAGGCAGATTGCGTCATCACCTTCTTTCCAATTCCAGCTCGGGATGTTTAGCAGATGGGCCTGGGGAAAGAAAAGCAGGTATGAGACCTCGCTCTGTTAAATGTTCGATTGTTCAACATTTCTTCTGGGAAATGCA
>gene=chr10_78832822-78833086; species=ponAbe
AGCTAATGTGCTCTAATAAGACGAGACGTTACCTTTATGAATGACCTCATGGAGAAGAGGTTGGCAAGCATGGTGGAGAGGCCTTGAGCCAGGCAGCTCTGGGCTATGAAGCCCAACTTCAACTCTGCGAGGCAGATTGCGTCATCACCTTCTTTCCAATTCCAGCTCGGGATGTTTAGCAGATGGGCCTGGGGAAAGAAAAGCAGGTATGAGACCTTGCTCTGTTAAATGTTCAATTGTTTAACATTTCTTCTGGGAAATGCA
>gene=chr10_78832822-78833086; species=rheMac
AGCTAATGTGCTCTAATAAGACGAGACGTTACCTTTATGAATGACCTCATGGAGAAGAGGTTGGCAAGCATGGTGGAGAGGCCTTGAGCCAGGCAGCTCTGGGCTATGAAGCCCAACTTCAGCTCTGCGAGGCAGATTGCGTCATCACCTTCTTTCCAATTCCAGCTCGGGATGTTTAGCAGATGGGCCTGGGGAAAGAAAAGCAGGTATGAGACCTCGCTCTGTTAAATGTTCGATTGTTCAACATTTCTTCTGGGAAATGCA
>gene=chr10_79793283-79793547; species=hg19
TCCTAAAATGCTTTCCAAGTTTACCCACCTCTAACTCGGAAGAAGGCAATTTAAACTAATTTGGTTTACCGGAATTCAAATACGTACAATTCAACATAATGAATTGAACTGAAATTGAACACCTGCTTGCGTAAACCTAGTCGGCTCGAGTTGTTCTGGTTCTGGATTGGTCAGTCTAGAGTTCCAGGGGTGTGGCCAAAAGTCTGTGAGGCGGGGCCGTAGGCAGCCTAAATCAGGCATCGGCGCGGTCAGCCTCGTGGCGCG
>gene=chr10_79793283-79793547; species=bosTau
gccaaggatgccttccagctttaccaACCGCTAATGCGGGTGGAGGGGATTTAAC-TTTTCTGCTTTAACTTAATTTAAGTCCAGACAGTCCAAAATAATGAATCGAAGTG-----GAACATGTGCTAGCATAAACCTGCTCCGTCTAAACTGTGTACCCTCGGGATTGGCTAGTTCC-CGTTCGGGGGGTGTGGCGAAAGACCAGAGAGATCAGATCTTAAACACTTTCAAACAGGCATTGGCGACGGCGGCCTCACGGTCCG
>gene=chr10_79793283-79793547; species=calJac
ttctaaaatgttttccaggtttACCCACCTCTAACTCCGAAGAAGGCAAT-TAAACTAATTTGGTTTATCGCAATTCAAGTACGTGCAATTCAACCTAATGAACTGAACCGAA-------------------------------------------------------------------------------------------------------------------------------------------------------
>gene=chr10_79793283-79793547; species=canFam
TCCCGCGACGGCTTCCAGCTTTACGAACCTTTCACTCTCACTGAGACGATTTAAGCTGTTTCGCTTTACCGTAATCCAAGTACCGTAAATTCAAGACCATGCATCAAACTAAAATTGAAGATGCGCTTGCG--------------------------GCGGTCAAGTCGGCCG----AAGAGCCAGGGGGCGGG----------------------CCTCGGGCACTTTTAGTCCGGCAccggcggggccacccccgcgggccg
>gene=chr10_79793283-79793547; species=equCab
tcctaagacgccttccagctttaccaatctctaactcGGATAGAGGTAATTTAAACTATTTCGGCTTACCAGAATTTAAGTACGGACAATTCAGTATAATGAATTGAACTGAAACTAAAGTCGTGCTTCCATAAAC-CTAGCTGTCCCAGCTGTGC-GCC-TCCCATTGGCCAGTCTAGAACCGCGGGGACGTGGCCCAGGATCAACGAGT-GGGGCCATGGGGACTTTCAATCCGGCATTGGCGCGGTCGACCTCGCGATTCA
>gene=chr10_79793283-79793547; species=gorGor
TCCTAAGATGCTTTCCAAGTTTACCCACCTCTAACTCGGAAGAAGGCAATTTAAACTAATTTGGTTTACCGGAATTCAAGTACGTACAATTCAACATAATGAATTGAACTGAAATTGAACACCTGCTTGCGTAAACCTAGTCTGCTCGAGTTGTTCTGGTTCCGGATTGGCCAGTCTAGAGTTCCAGGGGTGTGGCCAAAGGTCTGTGAGGCGGGGCCGTAGGCAGCCTAAATCAGGCATCGGCTCGGTCAGCCTCGTGGCGCG
>gene=chr10_79793283-79793547; species=panTro
TCCTAAAATGCTTTCCAAGTTTACCCACCTCTAACTCGGAAGAAGGCAATTTAAACTAATTTGGTTTACCGGAATTCAAATACGTACAATTCAACATAATAAATTGAACTGAAATTGAACACCTGCTTGCGTAAACCTAGTCGGCTCGAGTTGTTCTGGTTCTGGATTGGTCAGTCTAGAGTTCCAGGGGTGTGGCCAAAAGTCTGTGAGGCGGGGCCGTAGGCAGCCTAAATCAGGCATCGGCGCGGTCAGCCTCGTGGCGCG
>gene=chr10_79793283-79793547; species=papHam
TCCTAAGATGCCTTCCAAGTTTACCCACCGCTAACTCGGAAGAAGGCAATGTAAACTAATTTGGTTTACCGGAATTCAAATACGTACAATTCAACATAATAAATTGAACTGAAATTGAACACCTGCTTGCGTAAACCTAGTCGGCTCCAGTTGTTCTGCCTGCGGATTGGCCAGTCTAGAGTTCCAGGGGTGTGGCCAAAGGTCTGTGAGGCGGGGCCGTAGGCAGCTTCAATTAGGCATCGCCGCGGTCAGCCTCGCGGCGCG
>gene=chr10_79793283-79793547; species=ponAbe
tcctaagatgctttccaagtttACCCACCTCTAACTCGGAAGAAGGCAATTTAAACTAATTTGGTTTACCGGAATTCAAGTACGTACAATTCAACATAATGAATTGAACTGAAATTGAACACCTGCTTGCGTAAACCTAGTCGGCTCGAGTTGTTCTGGCTCCGGATTGGCCAGTCTAGAGTTCCAGGGGTGTGGCCAAAGGTCTGTGAGGCGGGGCCGTAGGCAGCCTAAATCAGGCATCGCCGCGGTCAGCCTCGTGGCGCG
>gene=chr10_79793283-79793547; species=rheMac
tcctaagatgccttccaagtttACCCACCGCTAACTCGGAAGAAGGCAATTTAAACTAATTTGGTTTACCGGAATTCAAATACGTACAATTCAACATAATAAATTGAACTGAAATTGAACACCTGCTTGCGTAAACCTATTCGGCTCCAGTTGTTCTGCCTGCGGATTGGCCAGTCTAGAGTTCCAGGGGTGTGGCCAAAGGTCTGTGAGGCGGGGCCGTAGGCAGCTTCAATCAGGCATCGCCGCGGTCAGCCTCGCGGCGCG
>gene=chr10_80844064-80844328; species=hg19
TGTGCCTTCCTTCACACCTCCTCTTTCTGTTCTGTGTCCTCACAGCCTGGCCCAGGGCCAGCACAGAGGAGGGAACAAAAACATTTCAGTGTATTCCTGGAGCAGTAGTTGGTTACTATGGAAACAAGGAAGTGTTGCAACTTCCTGAACTTGAGGTTGGGGTCAAAGAGGGCAGCTCTATCTTGGCCACACGGGATCAACCCAAGATGGCCATGCTGAGGTTcttattaattcaaagtcacttcggacaggctctttcccatc
>gene=chr10_80844064-80844328; species=bosTau
TGTGCCTCCCTTTAAGCCCCCTCTTTCCACTCCAGGTCCTCACAGCCTGGCCCAGGACTGGCACAGAGGAGGGAACACAAACATCGCAGTGTATTCCTGGAGCAATAGCTGGTCACCATGGAAACAAGGAAGTGTTGCAACTTCCCTGACTGGAGGTTGGGGTCACAGCAGGTAGCTCTGTCCTGGCCCCAAGGG-TCAACCCATGATGACCatcctgggattcttattgattcaacgtcatcttcagcaggtcctttcccatc
>gene=chr10_80844064-80844328; species=calJac
TCTGCCTTCCTTCACGCCCCCTCTTTCTGTTCTGTGTCCTCACAGCCTGGCCCAGGGCCGGCCCAGAGGAGGGAACAAAAACATTTCAGTGTATTCCTGGAGCAGTAGTTGGTTACTATGGAAACAAGGAAGTGTTGCAACTTCCTGAACTTGAGGTTGGGGTCAAAGAGGGCAGCTCTAACTTGGCCACACCGGATCAACCCAAGATAGCCACCCTGAGGTTCTTactaattcaaagtcactttgggcaggctctttcccatc
>gene=chr10_80844064-80844328; species=canFam
TGTGCCTCCCGTCACGCCCCCTCTTTCCGCTCTGTGTCCTCACGGCCTGGCCCAGGGCCGGCACAGAGGAGGGAACCAGAACATTTCAGTGTATTCCTGGAGCGGTAGCCAGTTACCATGGAAACAAGGAAGTGTTGCAACTTCCCTAACTGGAGGTTGGGGTCACAGAGGGCAGCTCAGTTCTGGCCCTGCAGGATCAACCCAGGACAACCATTCTGGGGTTCTTACGGAtgcagagtccccttagacaagtccttttgcatc
>gene=chr10_80844064-80844328; species=equCab
AGTGCCTCTCTTCACACCCCCTCTTTCCGCTCTGTGTCCTCACAGCCTGGCCCAGGGCCGGCATAGAGGAGGGAACAAAAGCATTTCAGTGTATTCCTGGAGCAGTAGCTAGTTACTATGGAAACAAGGAAGTGTTGCAACTTCCCTAACTTGAAGTTGGGGTCACAGAGAACAGCTTTATCTTGGCCCCACGAGATCAACCCAGGATGACCATCCTAGGGTTCTTATTGCTTC--Agtcaccttaggcaggtcctttcccatc
>gene=chr10_80844064-80844328; species=gorGor
TGTGCCTTCCTTCACACCTCCTCTTTCTGTTCTGTGTCCTCACAGCCTGGCCCAGGGCCAGCACAGAGGAGGGAATAAAAACATTTCAGTGTATTCCTGGAGCAGTAGTTGGTTACTATGGAAACAAGGAAGTGTTGCAACTTCCTGAACTTGAGGTTGGGGTCAAAGAGGGCAGCTCTATCTTGGCCGCACGGGATCAACCCAAGATGGCCATCCTGAGGTTCTCATTAATTCAAAgtcacttcggacaggctctttcccatc
>gene=chr10_80844064-80844328; species=panTro
TGTGCCTTCCTTCACACCTCCTCTTTCTGTTCTGTGTCCTCACAGCCTGGCCCAGGGCCAGCACAGAGGAGGGAACAAAAACATTTCAGTGTATTCCTGGAGCAGTAGTTGGTTACTATGGAAACAAGGAAGTGTTGCAACTTCCTGAACTTGAGGTTGGGGTCAAAGAGGGCAGCTCTATCTTGGCCACACGGGATCAACCCAAGATGGCCATCCTGAGGTTcttattaattcaaagtcacttcggacaggctctttcccatc
>gene=chr10_80844064-80844328; species=papHam
TGTGCCTTCCTTCACACCTCCTTTTTCTGCTCTGAGTCCTCACAGCCTGGCCCAGGGCCAGCACAGAGGAGGGAACAAAAACATTTCAGTGTATTCCTGGAGCAGTAGTTGGTTACTATGGAAACAAGGAAGTGTTGCAACTTCCTGAACTTGAGGTTGGGGTCAAAGAGGGCAGCTCTATCTTGGCTACAGGCGATCAACCCAAGATGGCCATCCTGAGGTTCTTATTAATTCAAAgtcactttagacaggctctttcccatc
>gene=chr10_80844064-80844328; species=ponAbe
tgtgccttccttcacacctcctctttctgttctgtgtcctcacagcctggcccagggccagcacagaggaggGAACAAAAACATTTCAGTGTATTCCTGGAGCAGTAGTTGGTTACTATGGAAACAAGGAAGTGTTGCAACTTCCTGAACTTGAGGTTGGGGTCAAAGAGGGCAGCTCTATCTTGGCCACACAAGATCAACCCCCGATGGCCATCCTGAGGTTcttattaattcaaagtcacttcggacaggctctttcccatc
>gene=chr10_80844064-80844328; species=rheMac
TGTGCCTTCCTTCACACCTCCTTTTTCTGCTCTGAGTCCTCACAGCCTGGCCCAGGGCCAGCACAGAGGAGGGAACAAAAACATTTCAGTGTATTCCTGGAGCAGTAGTTGGTTACTATGGAAACAAGGAAGTGTTGCAACTTCCTGAACTTGAGGTTGGGGTCAAAGAGGGCAGCTCTATCTTGGCTACAGGCGATCAACCCAAGATGGCCATCCTGAGGTTcttattaattcaaagtcactttggacaggctctttcccatc
>gene=chr10_80887028-80887292; species=hg19
GGTCTGTGTTTGCAGAGCCTCCACTGACCTGCAGCGGCCTCTCTCTCATGCCTCTCCTATCAGCAGAGCGCCAGCCATGGGCTCCTTGGACTACAAGTCCCCGGGATTGCGCAAATTCCCCCAGCAGTTTGCACAGCAGCCAGCTCAGGCCCCGTCAGATGGCCCAGGTTCCTGCTCGGGAAGCCCATTCTTTTCTGGAATAATAAAGCAGCCACCCCACAGCAGGGGGTGGCAAGCTTCTCTTATCCtcacaacccctgactc
>gene=chr10_80887028-80887292; species=bosTau
AGGTTGTGTTCAC------------GACCCACAGCATCCTCCCTCTCAC-CCTG-CCTATCAGCAGAGCAGCACCTAGGGGCCC-TTGGCCTATTGGTACCCAAGATTTCACACATCCCCCCAGTACTTTGCACAGCAGCT-GCTCAAGCTTCATCAGCTGGTCCGGGGTCCCACTCAGGAAGCCTATTCTTTCCCGGAATAATACAACAGCCCATCCACACCAGG-AAGGGCGAGCTGGCCTCATCTCCATGACCCCTGGCTC
>gene=chr10_80887028-80887292; species=calJac
AGTCTGTGTTTGCAGAGCCTCCACTGACCT-CAGCAGCCTCTCTCTCATGCCTCTCCTATCAGCAGAGCGCCAGCCACGGGCTCCTTGGACTCCAAGTCCCAGGGATTGCACAAAT---CCCAGCAGTTTGCACAGCGGCCAGATCAGGCCCCTTCAGCTGGCCCAGGTTCCTGCTTGGGAAGTCTATTCTTTTCTGGAATAATAAAGCAGCCACCCCACAGCAGGGGGTGGCAAGCTTCTCTTATCTTCACAACCCTTGA---
>gene=chr10_80887028-80887292; species=canFam
GGCT--TGTTTGCTGGGCCTCCACTGACCCACAGCGGC--CTCCCTCAC-CCTCTGCTATCAGCGGGGTGGCGGCCACAGGCTC-TTGGACACCTAGTCCCCGAGATTGCGCAAACCTCTCTAGCAGTTTGCACAGCAGCCAGCTCAGGCCCCGTCGGCCTGCCAGGGTTCCCGCTC-AGAAGCCCACTCTCTTCCGCAGGAATACGGCAGTCA-CCCACGGCAGG-AAGGGCAAGCCACCCTCATCATCGTGACCCT-GCCTC
>gene=chr10_80887028-80887292; species=equCab
AGGGTGTGTTTGCTGGACCTCCACTGACCCACAGTGGCCTCTCTCTCAC-CCTCGCCTATCAGCAGAGTGATAGCCACAGGCTC-TTGGACTCCCAGTCCCCAGGATTGCGTAAATCCCCCCAGCAGTTTGCACCGCAGCCAGCTCAGGGCCCAGCACCTGGCCCAAGGTCTTGCCTGGGAAGCCCATTCTTTTCTGGAATAAGA--GCAACCACCCCACAGCAGG-AAGGGCAAGCCGCCCTCATCTTCTTGCCCCCTGGctc
>gene=chr10_80887028-80887292; species=gorGor
GGTCTGTGTTTGCAGAGCCTCCACTGACCTGCAGCGGCCTCTCTCTCATGCCTCTCCTATCAGCAGAGCG-----CAT-GGCTCCTTGGACTACAAGTCCCCGGGATTGC-CAAATCTCCCCAGCAGTTTGCACAGCAGCCAGTTCAGGCCCCATCAGATGGCCCAGGTTCCTGCTCGGGAAGTCCATTCTTTTCTGGAATAATAAAGCAGCCACCCCACAGCAGAGGGTGGCAAGCTTCTCTTATCCTCATAACCCCTGActc
>gene=chr10_80887028-80887292; species=panTro
GGTCTGTGTTTGCAGAGCCTCCACTGACCTGCAGCGGCCTCTCTCTCATGCCTCTCCTATCAGCAGAGCGCCAGCCATGGGCTCCTTGGACTACAAGTCCCCGGGATTGCGCAAATCCCCCCAGCAGTTTGCACAGCAGCCAGCTCAGGCCCCGTCAGATGGCCCAGGTTCCTGCTCAGGAAGTCCATTCTTTTCTGGAATAATAAAGCAGCCACCCCACAGCAGGGGGTGGCAAGCTTCTCTTATCCTCACAACCCCTGACTC
>gene=chr10_80887028-80887292; species=papHam
GGTCTGTGTTTGCAGAGCCTCCACTGACCTGCAGCGGCCTCTCTCTCATGCCTCTCCTATTAGCAGAGCGCCAGCCATGGGCTTCTTGGATTCCAGGTTTCTGGGATTGCGCAAATCCCCCCAGCAGTTTGTACAGCGGCCAGCTCAGGCCCAGTCAGACGGCCCAGGTTCCTGCTCGGGAAGTCCATTCTTTTCTGGAATAATAAAGCAGCCGCCCCACAGCAGGGGGTGGCAAGCTTCTCTTATCCtcacaacccctgactc
>gene=chr10_80887028-80887292; species=ponAbe
GGTCTGTGTTTGCAGAGCCTCCACTGACCTGCAGCGGCCTCTGTCTCATGCCTCTCCTATCAGCAGAGCGCCAGCCATGGGCTCCTTGGACTACAAGTCCCCGGGATTGCGCAAATCCCCCCAGCAGTTTGCACAGCAGCCAGCTCAGGCCCCGTCAGATGGCCCAGGTTCCTGCTCGGGAAGTCCATTCTTCTCTGGAATAATAAAGCAACCACCCCACAGCAGGAGGTGGCAAGCTTCTCTTATCCtcacaacccctgactc
>gene=chr10_80887028-80887292; species=rheMac
GGTCTGTGTTTGCAGAGCCTCCACTGACCTGCAGCGGCCTCTCTCTCATGCCTCTCCTATCAGCAGAGCGCCAGCCATGGGCTTCTTGGATTCCAAGTTTCTGGGATTGCGCAAATCCCCCCAGCAGTTTGTACAGCGGCCAGCTCAGGCCCCGTCAGACGGCCCAGGTTCCTGCTCGGGAAGTCCATTCTTTTCTGGAATAATAAAGCAGCCGCCCCACAGCAGGGGGTGGCAAGCTTCTCTTATcctcacaacccctgactc
>gene=chr10_82258655-82258737; species=hg19
ggacccagggccggctTTGTTCAGGGGAAGAGGCTCTGTGAATGTCAGGCTGAGTCAGCGTGTGGATTGTGCAAGACCCGGA
>gene=chr10_82258655-82258737; species=bosTau
ggaatcaggaccAACTGACCC------CTGGGTTTCCTTGAGCCTCCCCCTGCCTCAGCTAAAGGAATCTACAAGAGTCAGG
>gene=chr10_82258655-82258737; species=calJac
ggacccagagccggctTTGTTCAGGAGAAGAGACTCCGTGAATGTCAGCCTGAGTCAGCGTGTGGATTGTGCAAGACCCAGA
>gene=chr10_82258655-82258737; species=canFam
ggaactaggaccagctgactt------AAGCAGCTCTGTGAATGTCAACCTCTGACAGCCAGGGGG-CTTGCAAGAACCAGA
>gene=chr10_82258655-82258737; species=equCab
GGAACT-TGAGCGGCCGGCCT------AAGGGGCTCTGTGCATGT----------TGGCCGGGGAA-CTTGCAGGAACC-GG
>gene=chr10_82258655-82258737; species=gorGor
ggacccagggttggctTTGTTCAGGGGAAGAGGCTCCGTGAATGTCAGCCTGAGTCAGCATGTGGATTGTGCAAGACCCGGA
>gene=chr10_82258655-82258737; species=panTro
ggacccagggccggctTTGTTCAGGGGAAGAGGCTCCGTGAATGTCAGCCTGAGTCAGCGTGTGGATTGTGCAAGACCCGGA
>gene=chr10_82258655-82258737; species=papHam
ggacccagggccggctTTGTTCAGGGGAAGAGGCTCTGTGAATGTCAGCCTGAGTCAGCGCATGGATTGTGCAAGACCCGGA
>gene=chr10_82258655-82258737; species=ponAbe
ggacccaggGCCGATTTTGTTCAGGGGAAGAGGCTCCGTGAATGTCAGCCTGAGTCAGCGCGTGGATTGTGCAAGACCCGGA
>gene=chr10_82258655-82258737; species=rheMac
ggacccagggccggctTTGTTCAGGGGAAGAGGCTCTGTGAATGTCAGCCTGAGTCAGCGCATGGATTGTGCAAGACCCGGA
>gene=chr10_85899123-85899387; species=hg19
AACTGGCCCCGCCCCACCAATTTGGAACCCCGCCTCCTCAACCCGGAACCCCGCCTCCCCCAGTGTGGCCGCTTTTCCGACAGAGGCCTGCCCGTGATTGGCTGCTCGTACTATTTACGTCCTTTCGATGTTGCGTCATGCAGTGCGCCGGAGGAACTGTGCTCTTTGAGGCCGACGCTAGGGGCCCGGAAGGGAAACTGCGAGGCGAAGGTGACCGGGGACCGAGGTACTGCTCCGGCTGGCCGGCGGGCGCCCGGGATCCCC
>gene=chr10_85899123-85899387; species=bosTau
CACTGGCCCCGCCCCC-TAACCCGGAAGCCCTC----------------------CTCCCTACTATGCCCACCCTTCCGTTAGGGCTCCGCTCATGATTGGCTGTCCGTAGGGTTTGCAGCTTCTCGATGCTGCGTCACGCCGTGAGCTAAAGAGACTGCGCGC----------GCGGAGGGGGCCCGGAAGGGGAACTGCGCGCTTGAGGTGTCCAGGGACTGAGGTACGGCTCCCCCGGGCCTACAGGTACCGC-GGTACTC
>gene=chr10_85899123-85899387; species=calJac
------------------------------------------------------------------------------------------------------------------------------------------------------------------------------------------------------------------------------------------------------------------------
>gene=chr10_85899123-85899387; species=canFam
TACCGGCCCCGCCCCTCCAGCCCGGAACCCCTC----------------------CTCTCTGCTGTGCCCGCCCTTCCGCCTGAGCTCCGCTGGTGATTGGGCGAGCCTAGTGTTTGGGAGCCCTCGATGTTGCGTCACGCAGTGCGTCGGGGAGGCTGCGCG-----------GCCGAGCGGGCCCGGGAGGGTGACTGCGCGGTCGAGGTGACCGGGACCCGAGGTGCGGCTGC----------------------------
>gene=chr10_85899123-85899387; species=equCab
CCCCGGCCCCGCCCCTCCAGCACGGAACCCCTC----------------------CTCCCTCCTGTGCCCGCCCTTCCGGCAGGGATCTGCTCATGATTGGCTGCTGGT-----------------------------------------------------------------------------------------------------------------------------------------------------------
>gene=chr10_85899123-85899387; species=gorGor
AACTGGCCCCGCCCCACCAATTT---------------------GGAACCCCGCCTCCCCCAGTGTGCCCGCTTTTCCGACAGAGGCCTGCCCGTGATTGGCTGCTCGTACTATTTACCTCCTTTCGATGTTGCGTCATGCAGTGCGCCGGAGGAACTGTGCTCTTTGAGACCGACGCTGGGGGCCCAGAAGGGAAACTGCGAGGCGAAGGTGACCGGGGACCGAGGTACTGCTCCGGCTGGCCGGCGGGCGCCCGGGATCCCC
>gene=chr10_85899123-85899387; species=panTro
AACTGGCCCCGCCCCACCAATTTGGAACCCCGCCTCCGCAACCCGGAACCCCGCCTCCCCCAGTGTGGCCGCTTTTCCGACAGAGGCCTGCCCGTGATTGGCTGCTCGTACTATTTACCTCCTTTCGATGTTGCGTCATGCAGTGCGCCGGAGGAACTGTGCTCTTTGAGGCCGACGCTGGGGGCCCGGAAGGGAAACTGCGAGGCGAAGGTGACCGGGGACCGAGGTACTGCTCCGGCTGGCCGGCGGGCGCCCGGGATCCCC
>gene=chr10_85899123-85899387; species=papHam
AACTGGCCCCGCCCCACCAATTTGGAACCCCGCCTCCGTAACCCGGAACCCCTCCTCCCCCACTGTGCCCGCGTTTCCGACAGAAGCCTGCCAGTGATTGGCTACTCGTACTATTTACCTCCTCTCGATGTTGCGTCATGCAGTGCGCTGGCGGAACTGTGCGCTTTCAGACCGGTGCTGGGGGCCCGGAAGGGAAACTACGCAGCGAAGGTGACCGGGGACCAAGGTAATGCTCCGGCTGGCTGGCGGGCGCTCGGGATCCCC
>gene=chr10_85899123-85899387; species=ponAbe
AACTGGCCCCCTCCCACCAATTCGGAACCCCGCCTCCGCAACCCGGAACCCCGCCTCCCTCAATGTGCCCGCTTTTCCGACAGAGGCCTGCCCGTGATTGGCTGCTCGTACTATTTACCTCCTCTCGATGTTGCGTCATGTAGTGCGCCGGAGGAACTGTGCTCTTTCAGGCGGACGCTGGGGGCCCGGAAGGGAAAGTGCGCGGCGAAGGTGACCGGGGACCGAGGTACTGCTCCGGCTGGCTGGCGGACGCCCGGGATCCCC
>gene=chr10_85899123-85899387; species=rheMac
AACTGGCCCCGCCCCACCAATTTGGAACCCCGCCTCCGTAACCCGGAACCCCTCCTCCCCCACTGTGCCCGCGTTTCCGACAGAGGCCTGCCAGTGATTGGCTACTCGTACTATTTACCTCCTCTCGATGTTGCGTCATGCAGTGCGCTGGCGGAACTGTGCGCTTTCAGACCGGTGCTGGGAGCCCGGAAGGGAAACTACGCAGCGAAGGTGACCGGGGACCAAGGTAATGCTCCGGCTGGCTGGCGGGCGCCCGGGATCCCC
>gene=chr10_86907724-86907859; species=hg19
CAGGTCCTTGGAGCTGAGGTATCTTATTTAGTTGTATTCACACCACAGGTGTTTTCCTGAGTATGCAAACAGTTGCGCAAGGCAGGTCAGCTTGAGAAGAGAAGTGCAGAGCTGTCCTTTAGTGATGCTCTGTGC
>gene=chr10_86907724-86907859; species=bosTau
-------------CAGATTGTTGGAGCCAAGGTGTATCCATGCCACAGGTATTTTCCTAGGTATATGAGCAATCCTGCAAGGCAGACCAGTTTAGGAAGAGAATTGCCAAGCT-TCCCTGAGTGCTGGTCTGTGT
>gene=chr10_86907724-86907859; species=calJac
CAGGTCCTTGGAGCTGAGGCATCTTATTTAGTTGTATTCACACCACAGGTGTTTTCCTGAGTATGCAAATAGCCAAGCAAGGCAGGTCAGCTTGGGAAGAGAAGTGCAGAGCTGTCCTCCAGGAATGCTTTGTGC
>gene=chr10_86907724-86907859; species=canFam
CAGGTGCTTGGAGCCAAGGCATCTTATTTAGGTGTATCAATGCCATGGGTC-TTTCCTGGGTGTCCAAACA----------GCAG------TCGGAAGAAGAGGTGCAGCGCTGTCCCCGAGCACTGCCTGCTGC
>gene=chr10_86907724-86907859; species=equCab
CAGGTTCTTGGAGCCTGGGCATCCTATTTAGGTGTATTCATGCCACAGGTGTTTTCCTAGGTAGGCAAGCAATCCTGCATGGTAGGCTAGTTCGGAGGAAGAAGCGCAGTGCTGTCCCTGAGCACAGCTCTGTGC
>gene=chr10_86907724-86907859; species=gorGor
CAGGTCCTTGGAGCTGAGGTATCTTATTTAGTTGTATTCACACCACAGGTGTTTTCCTGAGTATGCAAACAGTTGCGCAAGGCAGGTCAGCTTGAGAAGAGAAGTGCAGAGCTGTCCTTTAGTGATGCTCTGTG-
>gene=chr10_86907724-86907859; species=panTro
CAGGTCCTTGGAGCTGAGGTATCTTATTTAGTTGTTTTCACACCACAGGTGTTTTCCTGAGTATGCAAACAGTTGCGCAAGGCAGGTCAGCTTGAGAAGAGAAGTGCAGAGCTGTCCTTTAGTGATGCTCTGTGC
>gene=chr10_86907724-86907859; species=papHam
TAGGTCCTTGGAGCTGAGGCATCTTATTTAGTTGTATTCACACCACAGGTGTTTTCCTGAGTATGCAAACAGTTGCGCAAGGCAGGTCAGCTTGGGAAGAGAAGTGCAGAGCTGTCCTTTAGTGATGATCTGTGC
>gene=chr10_86907724-86907859; species=ponAbe
CAGGTCCTTGGAGCTGAGATATCTTATTTAGTTGTATTCACACCACAGGTGTTTTCCTGAGTATGCAAACAGTTGTGCAAGGCAGGTCAGCTTGAGAAGAGAAGTGCAGAGCTGTTCTTTAGTGATGTTCGGTGT
>gene=chr10_86907724-86907859; species=rheMac
TAGGTCCTTGGAGCTGAGGCATCTTATTTAGTTGTATTCACACCACAGGTGTTTTCCTGAGTGTGCAAACAGTTGCGCAAGGCAGGTCAGCTTGGGAAGAGAAGTGTAGAGCTGTCCTTTAGTGATGATCTGTGC
>gene=chr10_87252415-87252679; species=hg19
GGAAGGGAAGGAGACGGGTCAGGAAGCCTATTTTTTAGAGAGGGTAGTGCTGCATCATCCCGGCTGGGCCAGCCCTGGAGGGAGGTACGTGGGCTGGCTGTAGAATTAATTGAATTTCACAACTTGCCTCACATTCCTGCTGACACAAAGTGCCTTGTAAGGAGGGAGGCATCACAGGATGCCAACACAATGGCAAGACCAAGGTTGGGCACTGCTGTGAGCCTTTCTTTATACAACTCCTGGCTCAAAATAGCTTGCCTGTTA
>gene=chr10_87252415-87252679; species=bosTau
AGAAGGGAAGGGGCAGGATGAGACAGCCTCCTTTTTAGAGCTGGTAATGCTGCCTAGACCTGGCTGGGCCAGCCCTGGAAGGAAGTATGTGGGCTGGCTGTAGAATTAATTGAGTTTCACAACTCGCCTCACATTCCTGCTGACACAAAGTGCCTTGCAAGGAGGGAAGCATCACAGGAGGCCAACACAATGGCAAGACCAAGGTTGGACACTGCTGTGAGTCTTTCTGTATGCAACTCCTGGCTCAAAATAGCCTGCCTGTTA
>gene=chr10_87252415-87252679; species=calJac
-GAAGGGAAGGAGATGGGTCAGGAAGCTGCATTTTTAGAGAGGGTAGTGCTGCATCATCC-GGCTGGGCCAGCCCTGGAGGGAGGTATGTGGGCTGACTGTAGAATTAATTGAATTTCACAACTTGCTTCACATTCCTGCTGACACAAAGTGCCTTGTAAGGAGGGAGGCATCACAGGATGCCAACACAATGGCAAGACCAAGGCTGGGCACTGCTGTGAGCCTTTCTTTATACAACTCCTGGCTCAAAATAGCTCGTCTGTTA
>gene=chr10_87252415-87252679; species=canFam
GGAAGGGAGGGGAGAGGGTGAGAAAACCTGGTCTTCAGAGCAGGTCCTGCCTCCCAGTCCG----CGGCCAGCCCCGGAAGGAGGGGTGTGGGCTGGCTGTAGAATTAATTGAATTTCGCAACTTGCCTCCCGTTCCTGCTGACACAAAGTGCC-TGCAAGGAGGGAAGCATCACAGGAGGCCAACAGAATGGCAAGACCAAGGCCGGGCACTGCTGGGAGCCTTTCTTTCTATGACTCCTGGCTCAAAATAGCTTGCCTGTTA
>gene=chr10_87252415-87252679; species=equCab
AGAAGGGAAGGGGTGGGGTTAGAAAAC------TTCACTATTAGTCCTGGCT-------------GGGCCAGCCCTGGAAGGAAGTACGTGGGCTGGCTGTAGAATTAATTGAATTTCACAACTTGCCTCACCTTCCCGCTGACACAAAGTGCCTTGCAAGGAGGGGAGCATCACAGGAGGCCAACACAATGGCAAAACCAGGTCTGGGCATTGCTGTGAGCCTTTCTTTATACAACTCCTGGCTCAAAATAGCTTCCCTGTTA
>gene=chr10_87252415-87252679; species=gorGor
GGAAGGGAAGGAGACGGGTCAGGAAGCCTCTTTTTTAGAGAGGGTAGTGCTGCATCATCCCGGCTGGGCCAGCCCTGGAGGGAGGTACGTGGGCTGGCTGTAGAATTAATTGAATTTCACAACTTGCCTCACATTCCTGCTGACACAAAGTGCCTTGTAAGGAGGGAGGCATCACAGGATGCCAACACAATGGCAACACCAAGGCTGGGCACTGCTGTGAGCCTTTCTTTATACAACTCCTGGCTCAAAATAGCTTGCCTGTTA
>gene=chr10_87252415-87252679; species=panTro
GGAAGGGAAGGAGACGGGTCAGGAAGCCTCTTTTTTAGAGAGGGTAGTGCTGCATCATACCGGCTGGGCCAGCCCTGGAGGGAGGTACGTGGGCTGGCTGTAGAATTAATTGAATTTCACAACTTGCCTCACATTCCTGCTGACACAAAGTGCCTTGTAAGGAGGGAGGCATCACAGGATGCCAACACAATGGCAAGACCAAGGCTGGGCACTGCTGTGAGCCTTTCTTTATACAACTCCTGGCTCAAAATAGCTTGCCTGTTA
>gene=chr10_87252415-87252679; species=papHam
AGAAGGGAAGGAGATGGGTCAGGAAGCCTCATTTTCAGAGAGGGTAGTGCTGCATCGTCCAGGCTGGTCCACCCCTGGAGGGAGGTATGTGGGCTGGCTGTAGAATTAATTGAATTTCACAACTTGCCTCACATTCCTGCTGACACAAAGTGCCTTGTAAGGAGGGAGGCATCGCAGGATGCCAACACAATGGCAAGACCAAGGCTGGGCACCGCTGTGAGCCTTTCTTTATACAACTCCTGGCTCAAAATAGCTTGCCTGTTA
>gene=chr10_87252415-87252679; species=ponAbe
AGAAGGGAAGGAGACGGGTCAGGAAGCCTCTTTTTC--GGAGGGTAGTGCTGCATCATCCCGGCTGGGCCAGCCCTGGAGGGAGGTATGTGGGCTGGCTGTAGAATTAATTGAATTTCACAACTTGCCTCACATTCCTGCTGACACAAAGTGCCTTGTAAGGAGGGAGGCATCGCAGGATGCCAACACAATGGCAAGACCAAGGCTGGGCACTGCTGTGAGCCTTTCTTTATACAACTCCTGGCTCAAAATAGCTTGCCTGTTA
>gene=chr10_87252415-87252679; species=rheMac
AGAAGGGAAGGAGATGGGTCAGGAAGCCTCATTTTCAGAGAGGGTAGTGCTGCATCGTCCAGGCTGGTCCAGCCCTGGAGGGAGGTATGTGGGCTGGCTGTAGAATTAATTGAATTTCACAACTTGCCTCACATTCCTGCTGACACAAAGTGCCTTGTAAGGAGGGAGGCATCGCAGGATGCCAACACAATGGCAAGACCAAGGCTGGGCACTGCTGTGAGCCTTTCTTTATACAATTCCTGGCTCAAAATAGCTTGCCTGTTA
>gene=chr10_87624123-87624387; species=hg19
GAATCTGAGGCGACGGTGTGAAAGTGAAGAGGGCTATCTGTCCACACCCAAGGCTTCCTGGGCTCCAAATGCACACATGGCTGCCTGCAGCCAGAATAGCAGCCAGTTGCAGCCAAGGAGAACACTTGCGCAATTGTCTCCGACAAAGCCTTCCCCACTCTCCATGTTAAATGCTCCCATATGGGTTTTTAGGGCTAAGTAAACCATTGAAAGTGACATGAAATCCAAGGTAGCTGGTATGGGGAGGCTCAGTGAAGCTCCAGA
>gene=chr10_87624123-87624387; species=bosTau
GAATCCAAGGAGGTGGAGCG----TT--GAGGGTCATTTG-CTATACCCAAGGCTCTCTGGCCTCCAGCTGTTTATATAGCCACCCGTGGCCAGGACGGCAACCAGCTGCACCCAAGGGGACCACCTGTGCACCTGTCTCTGACAAAGGCAT--CCATGCTGGTCACTACATGT-TCCATCTGGGTCTTTAGGGTGAAGTAAACCAGCGAAAATGACATGAAGTCCAAAGTAACTGGTGTGAAGAGGTTCGTTGCTGCTGCAGA
>gene=chr10_87624123-87624387; species=calJac
GAATGTAAGGGAACAGTGTGGAAGTGAAGAGTGCTATCTGTTCACACCCAAGGCTCCCTGGGCTCCAAACGCACACGTGACCACCTGCAGCCAGAACAGCAG-CAGTTAAGCCCAAGGAGAACACCTGTGTAATTGTCTCTGACAAAGCCTTTCCCACTCTCTGTGTTAAATGTTCCCATATGGGTCTTTAGGGTTAAGTAAACCATTGAAAGTGACATGAAATCCAAGGTAGCTGGTGTGGGGAGGCTCGGTGAAGCTGCAGA
>gene=chr10_87624123-87624387; species=canFam
---TCCGAGGGCCTGCACAG----TGGGCAGGGGCAGGTGCACGTGCCTGGGGCTCCCCGGCCGCCAACTGTGC------------GCGGCCACGATGGCAGCCAGGCTCGGCCAGAGA---CCGGGGCGCAACCAGCTCCGACGAAGGCAGCCTCAGGACTGTGGCTGCACGT-TCCATCGGAACATTTAGGGTAAAGGAAACCAGGGCAAGCGACATGAAGCCCAAGGTAGCTGGCGTGGGGTGG-CTGTTGC----CCAGA
>gene=chr10_87624123-87624387; species=equCab
GAATTGGAGGGGGTGGAGAG----TAGGGAGGGGCATCTGTCCATACCCGAGGTCCTCTGGGCTCCAAATTCGCACGTGGCCACCTGCAGCCAGAACAGCAACC-ATTGCACCCAAGGAGACCACCTGTGCAACTGCCTCTGACAAAGGCATTTCCACGCTGGTTGTGAAGGGT-TCCATCTGGGTCTTCAGGGTGAAGGAAACCAGGGAAAGTGAAATGAAGCTCAAGGTAGCAGGTGTGGGGAGA-CTAAGCTTTTTGCAGA
>gene=chr10_87624123-87624387; species=gorGor
GAATCTGAGGCGATGGTGTGAAAGTGAAGAGGGCTATCTGTCCACACCCAAGGCTTCCTGGGCTCCAAATGCACACATGGCCACCTGCAGCCAGAATAGCAGCCAGTTGCAGCCAAGGAGAACACCTGCGCAATTGTCTCCGACAAAGCCTTCCCCACTCTCCATGTTAAATGCTCCCATATGGGTTTTTAGGGCTAAGTAAACCATTGAAAGTGACATGAAATCCAAGGTAGCTGGTATGGGGAGGCTCAGTGAAGCTCCAGA
>gene=chr10_87624123-87624387; species=panTro
GAATCTGAGGCGACGGTGTGAAAGTGCAGAGGGCTATCTGTCCACACCCAAGGCTTCCTGGGCTCCAAATGCACACATGGCCGCCTGCAGCCAGAATAGCAGCCAGTTGCAGCCAAGGAGAACACCTGCGCAATTGTCTCCGACAAAGCCTTCCCCACTCTCCATGTTAAATGCTCCCATATGGGTTTTTAGGGCTAAGTAAACCATTGAAAGTGACATGAAATCCAAGGTAGCTGGTATGGGGAGGCTCAGTGAAGCTCCAGA
>gene=chr10_87624123-87624387; species=papHam
GAATCTGAGGGGATGGTGTGAAAGTGAAGAGGGCTATCTGTTCACACCCAAGGTTTTCTGGGCTTCAAATGCACGCATGGCCACCTGCAGCCAGAACAGCAGCCGGTTGCACCCAAGGAGAACACCTGTGCAATTGTCTCCAACAAAGCCTTCCCCGCTCTCTGTGTTAAATGCTCCCATATGGGTCTTTAGGGCTAAGTAAACCATTGAAAGTGACATGAAATCCAAGGTAGCTGGTATGTGGAGGCTCGGTGAAGCTCCAGA
>gene=chr10_87624123-87624387; species=ponAbe
GAATCTGAGGAGACAGTGTGAAAGTGAAGAGGGCTATCTGTCCACACCCAAGGCTTCCTGGGCTCCAAATGCACGCATGGCCACCAGCAGCCAGAACAGCAGCCAGTTGCACCCAAGGAGAACACCTGTGCAATTGTCTCTGACAAAGCCTTCCCCACTCTCCATGTTAAATGCTCCCATATGGGTCTTTAGGGCTAAGTAAACCATTGAAAGTGACATGAAATCCAAGGTAGCTGGTATGGGGAGGCTCAGTGAAGCTCCAGA
>gene=chr10_87624123-87624387; species=rheMac
GAATCTGAGGGGATGGAGTGAAAGTGAAGAGGGCTATCTGTTCACACCCAAGGTTTTCTGGGCTTCAAATGCACGCACGGCCACCTGCAGCCAGAACAGCAGCCGGTTGCACCCAAAGAGAACACCTGTGCAATTGTCTCCGACAAAGCCTTCCCCACTCTCTGTGTTAAATGCTCCCATATGGGTCTTTAGGGCTAAGTAAACCATTGAAAGTGACATGAAATCCAAGGTAGCTGGTATGTGGAGGCTCGGTGAAGCTCCAGA
>gene=chr10_87924178-87924442; species=hg19
TCATTCATTAattcattcatgcacaggataaatatctactaagtgacactgtgttccaggcagcctgctgagcacagtcttagagggacagtccctgccctcacccagcacagtggaggaaacagaagggtaattaagtccataattgcgcaatcaaatagttaaattacagttaaacaaggacaaagtctaacttcatcagggggtcagggagagtttcccaagaaaatgagtttaagccaaggcatggaggaggagtttgca
>gene=chr10_87924178-87924442; species=bosTau
--------------------GCTTGGAACAGAGATGCACAG-GCGGCCCTGTGCTTCCAGCAGGCTGCTCCACACAGGCCGGGAG-GACAGTCTCCATGGGCA-CTGGCACAGC-GGAGAGGCAGATGTGTAATTAAACTGATAATGGCACAATCAAATAGTTATGTTATAATTAAATGAAGGCAAAGTACAGCTT-GTCGgggggtcgtggagggcctccagag-aaatgactctcagctgaggcttagacaaggagtttgcc
>gene=chr10_87924178-87924442; species=calJac
TCattc----attcattcacgcacaggataaatatctactaagtgacactgtgttccaggctgtctgctgagcacagtcttagagggacagt-cctgccctcacccagcacagtgaaagaaacagaagtgtaataaagcccataactacacaatcaaatagttaaattacaattaaacaaggacaaagcctaactttgtcaggggatcagggagagtttcccaagaaaatggctttaagccaaggcatggaggagtagtttgca
>gene=chr10_87924178-87924442; species=canFam
--------------------GCCCCGGGCCAA--------GCGTGACACTG---TCCAGGCAGCCC-CTGGACGCTGACACAGGG-GAGGACCC---------------------GAAGGGCCGGCCATCC-------CCAGCAACCGC----------AGGG---------TCAGGTGCAGGCGCCA--CTGCCG-CTCAGGGGCTCAGGG-------CCAGAG-CAGTGACCTTAGGCTGAGGCCCCGGGGAGGGGGAGGCC
>gene=chr10_87924178-87924442; species=equCab
--------------------GCTCCAGACAAATGCATCCTGAGGGGCACTGTGTTGCAGGGAGCTCACTTGGCACGGGCACGGTG-GACACTCTCTGCACTTGCCcggctcggtggaggagccaggtgtgtaactaaaatgataatcgcac-gccgaatagtaaccctgcatttaaacaagggcaagc--atgctg-gtcagagggtcagggagggcttcccctg-aagtgactttgagctgaggctcagaggaggagttggcc
>gene=chr10_87924178-87924442; species=gorGor
TCATTCATTAattcattcatgcacaggataaatatctactaagtgacactgtgttccaggcagcctgctgagcacagtcttagagggacagtccctgccctcacccagcacagtggaggaaacagaacgataattaagtccataattgcacaatcaaatagttaaattacagttaaacaaggacaaagtctaacttcgtcagggggtcagggagagtttcccaagaaaatgagtttaagccaaggcatggaggaggagtttgca
>gene=chr10_87924178-87924442; species=panTro
TCATTCATTAattcattcatgcacaggataaatatctactaagtgacactgtgttccaggcagcctgctgagcacagtcttagagagacagtccctgccctcacccagcacagtggaggaaacagaagggtaattaagtccataattgcacaatcaagtagttaaattacagttaaacaaggacaaagtctaacttcgtcagggggtcagggagagtttcccaagaaaatgagtttaagccaaggcatggaggaggagtttgca
>gene=chr10_87924178-87924442; species=papHam
tcattcattcattcattcatACAAAGGataaatatctactaagtgacac--tgttccaggcagcctgctgagcacagtcttagagggacagtccctgccctcacccagcacagtggaggaaacagaagtataattaagcccataacagcacaatcaaatagttaaattacaattaaacaaggacaaagcctaactttttcagggggtcagggagagtttcccaagaaaatgactttaagccgaggaatggaggaggag-ttgca
>gene=chr10_87924178-87924442; species=ponAbe
TCATTCATTAattcattcatgcacaggataaatatctactaagtgacactgtgttccaggcagcctgctgagcacagtcttagagggacagtccctgccctcacccagcacagtggaggaaacagaagtgtaattaagtccataattgcacaatcaaa----taaattacagttaaacaaggacaaagtctaacttcgtcagggggtcagggagagtttcccaagaaaatgactttaagccgaggcatggaggaggagtttgca
>gene=chr10_87924178-87924442; species=rheMac
tcattcattcattcattcatACAAAGGataaatatctactaagtgacac--tgttccaggcagcctgctgagcacagtcttagagggacagtccctgccttcacccagcacagtggaggaaacagaagtataattaagctcaaaacggcacaatcaaatagttaaattacaattaaacaaggacaaagcctaactttttcagggggtcagggagagtttcccaagaaaatgactttaagccgaggaatggaggaggagtttgca
>gene=chr10_88705469-88705733; species=hg19
GGCTGCTGAGCCACACCCAGGTCAACAGGGGGTGCCAGTGCAGAGCCACCGGTCCTCGCCTCCTGCCGGAGCAGTGCTGGGATTCTGGAATCCATTATCCTGAGAAGAGAGCCTTCCGCATTATTCATCCCTGGGCTCCAGAGCAAATGTTTCACAATCCCTACCTGCAAAGAGGGCACCTGCTCCACCACCTTCCCGAAGCCTCCCCGAGCCAGCAGAGAGGCTGAGAAACCCACCACAATCTAGAACTGTGAAAAGCAGCTC
>gene=chr10_88705469-88705733; species=bosTau
GGCTGCTGAG-CACAGCCAGG--AGCAG--GGAGCCAGTGCAGAGCCGGC---CCCTGCGTCCCACT----CAGTCCTGAGATTCTGAAACCCATTAGCCTGAGAAGGGAGTGCTCTGCATTATTCAT---CCTGCTTCAGAGCAAAAGCCCTGTGGATCCTGCCTGC---AAGGGCACCTGCTCCGTTGTCTTCCAAGAAGCA-CCCAGGTCTGCAGAGAGGTACAGGAGCCTCTCCCCACATCAT-----------------
>gene=chr10_88705469-88705733; species=calJac
AGCAGCTGAGCCACATCCAGGCCAACAGGGGGTGCTGGTACAGAGCCACGGGTCCCTGACTCCTGCCTGAGCAGTGCTGCGATTCTGGACTCCACTATCCTGAGGAGACAGCCCTCTGCATTATTCATCCCTGGGCTCCAGAGCAAATGTTTCACAATCCCTGCCTGCGAAGAGGGCACCTGCTCCACCACCTTCCCGAGGCCTCCCCTAACCAGCAGAGAGGCTGAGAAACCCGCCAGAATCTAGACCTGTGAAAAGCAGCTC
>gene=chr10_88705469-88705733; species=canFam
GCCTCCTGAG---CACCCCAG-CAGCAGT-GGTGCCA--GCC----CCAC---CCCTGCCTCCCACC----AGATGCCGGGATTCCAGAACCCATTAGCCTGAGAAGAGAGCCCTCTGCATTATTCATCCCTCCTTCCCCGGACAAAAGCTCCAGAAACCCGCCCTGC---AGGAGCATCTGACC--ATGGCCCCCAGCGGCCAACC--------CAGAGAGGC----------------------------------------
>gene=chr10_88705469-88705733; species=equCab
GGCTGCTGAGCCACGCCCAGG-CAACAGCAGGTGCTAGTGCA----GAGC---ACCTGCCC--CACC----CAGTGCATGGATTCTGGAATCCATTAGCCTGAG-AGGGAGTGTTCTGCATTATTCATCCCTGACGCC----ACAAAATCTCCACAAACCCCACCTGC---AAGA-CACCCGCACCACTGCCTTCCAGAAACCGGCCCGGGGAGGCAGAGAGGC----------------------------------------
>gene=chr10_88705469-88705733; species=gorGor
GGCTGCTGAGCCACACCCAGGTCAACAGGGGGTGCCAGTGCAGAGCCACCGGTCCTCGCCTCCTGCCGGAGCAGTGCTGGGATTCTGGAATCCATTATCCTGAGAAGAGAGCCTTCCGCATTATTCATCCCTGGGCTCCAGAGCAAATGTTTCACAATCCCTACCTGCAAAGAGGGCACCTGCTCCACCACCTCCCCGAAGCCTCCCCGAGCCAGCAGAGAGGCTGAGAAACCCACCACAATCTAGAACTGTGAAAAGCAGCTC
>gene=chr10_88705469-88705733; species=panTro
GGCTGCTGAGCCACACTCAGGTCAACAGGGGGTGCCAGTGCAGAGCCACCGGTCCTCGCCTCCTGCCGGAGCAGTGGTGGGATTCTGGAATCCATTATCCTGAGAAGAGAGCCTTCCGCATTATTCATCCCTGGGCTCCAGAGCAAATGTTTCACAATCCCTACCTGCAAAGAGGGCACCTGCTCCACCACCTTCCCGAAGCCTCCCCGAGCCAGCAGAGAGGCTGAGAAACCCACCACAATCTAGAACTGTGAAAAGCAGCTC
>gene=chr10_88705469-88705733; species=papHam
GGCTGCTGAGCCACACCCAGGTCAACAGGGGGCGCCAGTGCAGAGCCACCAGTCCCCACCTCCTGCCGGAGCAGTGCTGGGATTCTGGAATCCATTATCCTGTGAAGAGAGCCCTCTGCATTATTCATCCCTGGGCTCCAGACCAAACGTTTCACAATCCCTACCTGCAAAGAGGGCACCTGCTCCACCCCCTTCCTGAAGCCTCCCCGAGCCAGCAGAGAGGCTGAGAAACCCACCAAAATCTAGAACTGTGAAAAGCAGCTC
>gene=chr10_88705469-88705733; species=ponAbe
GGCTGCTGAGCCACACCCAGGTCAACAGGGGGTGCCAGTGCAGAGCCACCAGTCCCCGCCTCCTGCGGGAGCAGTGCTGGGATTCTGGAATCCATTATCCTGAGAAGAGAGCCTTCCGCATTATTCATCCCTGGGCTCCAGAGCAAATGTTTCACAATCCCTACCTGCAAAGAGGGCAGCTGCTCCACTACCTTCCCGAAGCCTCCCCGAGCCAGCAGAGAGGCTGAGAAACCCACCACAATCTAAAAGTGTGAAAAGCAGCTC
>gene=chr10_88705469-88705733; species=rheMac
GGCTGCTGAGCCACACCCAGGTCAAC-GGGGGTGCCAGTGCAGAGCCACCAGTCCCCACCTCCTGCCGGAGCAGTGCTGGGATTCTGGAATCCATTATCCTGTGAAGAGAGCCCTCTGCATTGTTCATCCCTGGGCTCCAGACCAAATGTTTCACAATCCCTACCTGCAAAGAGGGCACCTGCTCCACCCCCTTCCTGAAGCCTCCCCGAGCCAGCAGAGAGGCTGAGAAACCCACCAAAATCTAGAACTGTGAAAAGCAGCTC
>gene=chr10_89269855-89270119; species=hg19
atgtctttatgccacagtttccttttctgtaaaatgaacatgggaattattcttgtcttataggattattgcaaagattatataagattaattcatacaaagcatttagtacctggcgcagtaattgcgcaataaatACttttgctatttaaatacccttttgtttacatagggggtgatgctatatgtattttcagtaacttactatttttacttaacaatatatttgtctctagacaaatatagaactgtctcattcttttA
>gene=chr10_89269855-89270119; species=bosTau
ata--actatgtcatggtttctttctgtgtaaaacagatataggaattgtgcctgcctcataggattattggaaggattgtattagatttattcatgcaaagcattaagtacctggcagag-agctgcttga-aaatactttagctattTAAATAC--CTTTTTTTACATAGAAGGTGAAGTTGAATGTATTTTTTGTAAT---TTATTCTTATTTAGAAATGCAGCTG----------------------AGTAATTTTTTTA
>gene=chr10_89269855-89270119; species=calJac
atgtctttatgccacagtttgcttctctgtaagaggaatgtggaaattattcttgtcttataggattgttgcaaagattatataagattaattcatataaagcatttagtacttagcacagtaattgctcagtaaatact-----------aatACCCTTTTGTTTACATAGGGAGTGATGTTATATGTATTTTCAGTAACTAACTATTTTTACTTAACTATATTTTTATCTATAGACAAATATAGAACTGTCTCATTCTTTTA
>gene=chr10_89269855-89270119; species=canFam
ctatccataggccatagtgtttttttctgtaaaatgggtataggaatagtacctttcttttaggattattgcaaggattatatgagattaattcatgcaaagtgttaaatgcctggcggaggaatttctcaa-aactattgtagctATTTAAGTAC-TTTTTTTTAATGTGGGGGATGACGATGTATGTATTTTCTATAAC---TCATTTTTACTCGGTAGTATATCTGTCT-------TACGTAGCTCTGTCTCATTCTTTTG
>gene=chr10_89269855-89270119; species=equCab
atatctctatgccatagtttcttttcctgtaaaatgggtataggaattgtacctgcctcatagaattattgcaaagattttatgagattaattcatgcaaagcattaagtacctggcagagtaactgctcaa-aa-tattttagctattTAAA----TTTTTTTTTATGTAGGATGTGATGCTGTATGTATTTTC-----------------GTTTAGCAATATGTCTGTCT-------CCTATAGCTC--TCTCATTCTTTTA
>gene=chr10_89269855-89270119; species=gorGor
------------------------------------------------------------------------------------------------------------------------------------------------------------------------------------------------------------------------------------------------------------------------
>gene=chr10_89269855-89270119; species=panTro
atgtctttatgccacagtttccttttctgtaaaatgaacataggaattattcttgtcttgtaggattattgcaaagattatataagattaattcatacaaagcatttagtacctggcgcagtaattgcgcaataaatACttttgctatttaaatacccttttgtttacatagggggtgatgctatatgtattttcagtaacttactatttttacttaacaatatatttgtctctagacagatatagaactgtctcattcttttA
>gene=chr10_89269855-89270119; species=papHam
atatctttatgccacagtttccttctttgtaaaatgaatgtgggaattattcttgtcttgtaggattattgcaaagattatataagattaattcatacaaagcatttagtacctggtacagtaattgcgcaataaatacttttgctattTAAATACCCTTTTGTTTACATAGGGGGTGATGCTATATGTATTTTCAGTAACTTACTATTTTTACTTAACAATATATTTGTCTCTAGACAAATACAGAACTGTCTCATTCTTTTA
>gene=chr10_89269855-89270119; species=ponAbe
atgtctttatgccacagtttccttttctgtaaaatgaatgtgggaattattcttgtcttgtaggattattgcaaagattatataagattaattcatacaaagcatttagtacctggtgcagtaattgcgcaataaatacttttgctattTAAATACCCTTTTGTTTACAAAGGTGGTGATGCTATATGTATTTTCAGTAACTTACTATTTTTACTTAACAATATATTTGTCTCTAGACAAATATAGAACTGTCTTATTCTTTTA
>gene=chr10_89269855-89270119; species=rheMac
atatctttatgccacagtttccttctttgtaaaatgaatgtgggaattattcttgtcttgtaggattattgcaaagattatataagattaattcatacaaagcatttagtacctggtacagtaattgcacaataaatgcttttgctattTAAATACCTTTTTGTTTACATAGGGGGTGATGCTATATGTATTTTCAGTAACTTACTATTTTTACTTAACAGCATATTTGTCTCTAGACAAATACAGAACTGTCTCGTTCTTTTA
>gene=chr10_89503012-89503276; species=hg19
aaaGCCAGTGGATAATGAATGCACAGAACAATAAACATAGCTGTGTCCTTTCTGTTCTTGTGGAGAAATGACACCATGTGTTTCTGTGACCTTCCTTCTTCTGCTTTCCTCTCCCAGATGCGGTGTTTGCATTCCAGTTGCGCAATCCTGTCCACAATGGCCATGCCCTGTTGATGCAGGACACTCGCCGCAGGCTCCTAGAGAGGGGCTACAAGCACCCGGTCCTCCTACTACACCCTCTGGGCGGCTGGACCAAGGATGACG
>gene=chr10_89503012-89503276; species=bosTau
AAAGCAAGTGGATAACAAGTATACTGAACAATAAACACAGCTGCGTCTT----TTTCTTGAAGGCA---------TTGCATGTCTTTGATCCTGGTG-TTCTGCTTTCACTTCCCAGATGCAGTGTTTGCATTCCAGCTGCGCAATCCTGTCCACAATGGCCATGCTCTGTTGATGCAGGACACCCGCCGCCGGCTCCTGGAGAGGGGCTACAAGCACCCGGTCCTGCTGCTCCACCCCCTGGGTGGCTGGACCAAAGATGATG
>gene=chr10_89503012-89503276; species=calJac
aaaGCCAGTGGATAACGAATGCACTGAACAATAAACACAGCTGTGTCCTTCCTGTTCTTGTGGAGAAATGACGCCATGTGTTTCTGTGACCTTGGTTCTTCTGCTTTCCTCTCCCAGATGCGGTGTTTGCGTTCCAGTTGCGCAATCCTGTCCACAACGGCCATGCACTGTTGATGCAGGACACTCGCCGCAGGCTCCTAGAGAGGGGCTACAAGTACCCGGTCCTCCTGCTGCACCCTCTGGGCGGCTGGACCAAGGATGATG
>gene=chr10_89503012-89503276; species=canFam
------------TAGTGAGTGC-----ACAGTAAACGGAGCGGTTTCCTTTCCTCT----------------------------------------CCTCGCGTGTTCCCATCCCAGATGCGGTGTTCGCCTTCCAGCTGCGCAACCCCGTGCACAACGGGCACGCCCTGCTCATGCAGGACACGCGCCGCAGGCTCCTGGACCGGGGCTACAAGCAGCCCGTGCTCCTGCTGCACCCGCTGGGCGGCTGGACCAAGGACGACG
>gene=chr10_89503012-89503276; species=equCab
-----------ATGATAAGTGCACTGAACAAGAAACATAGCTGTGTCTTTCCTTTCCTTGCGGACAAGTGACACTGTGCATTTCTTTGATCTTGGCTTTTATGTGTTCCTTTCCCAGATGCAGTGTTTGCATTCCAGCTGCGCAATCCTGTCCACAATGGCCATGCTCTGTTGATGCAGGACACCCGCCGCCGGCTCCTGGATAGAGGCTACAAGAACCCAGTTCTCCTGCTCCATCCTCTGGGTGGCTGGACCAAGGATGATG
>gene=chr10_89503012-89503276; species=gorGor
AAAGCCAGTGGATAATGAATGCACAGAACAATAAACATAGCTGTGTCCTTTCTGTTCTTGTGGAGAAATGACACCATGTGTTTCTGTGACCTTCCTTCTTCTGCTTTCCTCTCCCAGATGCGGTGTTTGCATTCCAGTTGCGCAATCCTGTCCACAATGGCCATGCCCTGTTGATGCAGGACACTCGCCGCAGGCTCCTAGAGAGGGGCTACAAGCACCCGGTCCTCCTACTACACCCTCTGGGCGGCTGGACCAAGGATGACG
>gene=chr10_89503012-89503276; species=panTro
aaaGCCAGTGGATAATGAATGCACAGAACAATAAACATAGCTGTGTCCTTTCTGTTCTTGTGGAGAAATGACACCATGTGTTTCTGTGACCTTCCTTCTTCTGCTTTCCTCTCCCAGATGCGGTGTTTGCATTCCAGTTGCGCAATCCTGTCCACAATGGCCATGCCCTGTTGATGCAGGACACTCGCCGCAGGCTCCTAGAGAGGGGCTACAAGCACCCGGTCCTCCTACTACACCCTCTGGGCGGCTGGACCAAGGATGACG
>gene=chr10_89503012-89503276; species=papHam
------------------------------------------------------------------AATGATACCATGTGCTTCTGTGACCTTCCTTCTTCTGCTTTCCTTTCCCAGATGCGGTGTTTGCATTCCAGTTGCGCAATCCTGTCCACAATGGCCATGCTTTGTTGATGCAGGACACTCGCCGCAGGCTCCTAGAGAGGGGCTACAAGCACCCGGTCCTCCTGCTACACCCTCTGGGGGGCTGGACCAAAGATGACG
>gene=chr10_89503012-89503276; species=ponAbe
aaaGCCAGTGGATAATGAATGCACGGAACAATAAACATAGCTGTGTCCTTTCTATTCTTATGGAGAAATGACACCATGTGTTTCTGTGACCTTCCTTCTTCTGCTTTCCTCTCCCAGATGCGGTGTTTGCATTCCAGTTGCGCAATCCTGTCCACAATGGCCATGCTCTGTTGATGCAGGACACGCGCCGCAGGCTCCTAGAGAGGGGCTACAAGCACCCGATCCTCCTACTACACCCTCTGGGCGGCTGGACCAAGGATGACG
>gene=chr10_89503012-89503276; species=rheMac
aaaGCCAGTGGATAATGAATGCACGAAACAATAAACATGGTTGTGTCCTTTCTGTTCTTGTGGAGAAATGATACCATGTGCTTCTGTGACCTTCCTTCTTCTGCTTTCCTTTCCCAGATGCGGTGTTTGCATTCCAGTTGCGCAATCCTGTCCACAATGGCCATGCTTTGTTGATGCAGGACACTCGCCGCAGGCTCCTAGAAAGGGGCTACAAGCACCCGGTCCTCCTGCTACACCCTCTGGGGGGCTGGACCAAAGATGACG
>gene=chr10_90792057-90792321; species=hg19
AGAAAGGACTTTCTTAAGAACTTAGAATGCGGAAAGTCCCTTTCTCCTTTTCCTCTTTTTGttttcaattgagatgaagatcacataacataacaattaaccattttaaagtatacaatttcgtggcatttagcacattcacaatgttgtgcaatcgccacttccatctagtgccagaacattttcttcacctcaaaagaaaatccattaagcagtcactccccacccctccctctcctcagtccctggaaaccactaatctga
>gene=chr10_90792057-90792321; species=bosTau
AGAAAGGACTTTCTTAAGAACATCGAATTTGGAAAGTCCCTTTCTGCACCTCTT-TTTTTGttttcaactgagatgaaattcacataa------gattatccacttgaaagtgtacagttcagcggcatttagtatactcacaaaattgtgcaatcaccatctctctctagttccaaaacatttccatcattcctaaagaaaacccatgtaggggtcatttctccccatc-cccaactccagcccctggaaaccaccaatttgc
>gene=chr10_90792057-90792321; species=calJac
AGAAAGGACTTTCTTAAGAACTCGGAATTTGGAAAGTCCCTTTCTCCTTTTCCCCTTTCTGtttttaatcgaggtgaaaatcacataacatagaaattaactgttttaaagtatacaattttgtggcatttaatacattcacaatgctgggcaatcaccgcttcca-ctagtgccaaaacattttcatcactttaaaagaaaatccattgagcagtcactctccatccctccttctcctcaggccctggaaaccactaatctga
>gene=chr10_90792057-90792321; species=canFam
AGAAAGGACTTTCTTAACAACTTGGAATTTGGAAAGTCCCCGGCTGCCCCCCTCC------------ATGGAGGTGACGCTCGCACAGC-------------------------------------------------------------------------------------------------------------------------------------------------------------------------------
>gene=chr10_90792057-90792321; species=equCab
AGAAAGGACTTTCTTAAGAACTTGGAATTTGGAAAGTCCCCGTCTGCCCCCCCCCTTTTTGTTCTa-attgagataaaattcacataacat-acaattacccattttaaagtgtacagttcagtggtatttagtatactcacaatgttgtgcaaccaccagctctatctagttccaaaacatatccatcac-cccagagaaaacccattaagctgtcacttctcactctcccctcccctcagcccctggaaatcaccaatctgc
>gene=chr10_90792057-90792321; species=gorGor
AGAAAGGACTTTCTTAAGAACTTAGAATGCGGAAAGTCCCTTTCTCCTTTTCCTCTTTTTGttttcaattgagatgaaaatcacataacataacaattaaccattttaaagtatacaatttagtggcatttagcacattcacaatgttgtgcaatcgccacttccatctagtgccaaaacattttcatcacctcaaaagaaaatccattaagcggtcactccccacccctccctctcctcagtccctggaaaccactaatctga
>gene=chr10_90792057-90792321; species=panTro
AGAAAGGAA-AAGTTAAGAACTTAGAATGCGGAAAGTCCCTTTCTCCTTT----------------------------------------------------------------------------------------------------------------------------------------------------------------------------------------------------------------------
>gene=chr10_90792057-90792321; species=papHam
AGAAAGGACTTTCTTAAGAACTCAGAATGTGGAAAGTCCCTTTCTCCTTTTCCCCTTATTGttttcaattgaggtgaaaatcacataacatcacaattaaccattttaatatatacaatttagtggtatttagcacattcacaatgttgtgcaatcaccacttccatccagtgccaaaacattttcatcacctcaaaaaaaaatccattaagtggtcactcctcacctctccctctcctcagtccctggaaaccactaatctga
>gene=chr10_90792057-90792321; species=ponAbe
AGAAAGGACTTTCTTAAGAACTTAGAATGTGGAAAGTCCCTTTCTCCTTTTCCCCTTTTTGttttcaattgagatgaaaatcacataacataacaattaaccattttaaagtatacaatttagtggcatttagcacattcacaatgttgtgcaatcaccacttccatctagtgccaaaacattttcatcacctcaaaagaaaatccattaagcagtcactctccacccctccctctcgtcagtccctggaaaccactaatctga
>gene=chr10_90792057-90792321; species=rheMac
AGAAAGGACTTTCTTAAGAACTCAGAATGTGGAAAGTCCCTTTCTCCTTTTCCCCTTTTTGttttcaattgaggtgaaaatcacataaaataacaattaaccattttaatgtatacaatttagtggtatttagcacattcacaatgttgtgcaatcaccacttccatccagtgccaaaacattttcatcacctcaaaaaaaaatccattaagtggtcactcctcacccttccctctcctcagtccctggaaaccactaatctga
>gene=chr10_93316831-93316967; species=hg19
TCCCATACTGGTTTGGCCTCAGTCAGCTGTTAAAGAATTGAGGGACTTCTGAGTTGCGCAACCCTGAGTCAATGTGAGACCCAAGCTGAACAGCATGGGACTCTTAAGAATTAAAGTGGAGACCTAAGGAAGATCT
>gene=chr10_93316831-93316967; species=bosTau
TTCCATATTGATATGAACTTAGTCAAC----AGAGAAGTAAAGGACTTGTGATGTGGGCAACCCTGGATCAACACAAGACCCAGAT---GTAGCATGGTTCTCT-AAGGGTTAAAGAGGAATCCCAGGGTAGGCCT
>gene=chr10_93316831-93316967; species=calJac
TCCCATACTGGTTTGGCCTCAGTCAACTGTTAAAGAATTGA-GGACTTCTGAGTTGCACAACCCTGGATCAATGTGAGACCCAAACCAAACAGCATGGTAATCTTGACAATTAAAG-CGAGACCCAGAGAA---CT
>gene=chr10_93316831-93316967; species=canFam
TCCCATATTGATTTGGTCTCAGTCAAC----AGAGAAGTAAGGGACTTCTGAGTTGGGCAACCCTGGATCAATAAGAGGCCCAGGCTGAGCAGCATGATCCTCC-AAGAAGTAAAGAGG--------TGGAGGTCT
>gene=chr10_93316831-93316967; species=equCab
TCCCATATTGATT-GGCCTCTGTCAACAGTTAGAGAAGTAAAGGATTTCTGAGTCGGGCAACCCTGGATCAGTGTGAGACCCTAGCTGCTTGACACGATCCTCT-AAGGTTTAGAAGGGAATCCCAGTGGAGGCCT
>gene=chr10_93316831-93316967; species=gorGor
TCCCATACTGGTTTGGCCTCAGTCAGCTGTCAAAGAATTGAGGGATTTCTGAGTTGCGCAACCCTGAGTCAATGTGAGACCCAAGCTGAACAGCATGGGACTCTTAAGAATTAAAGTGGAGACCTAAGGAAGAT--
>gene=chr10_93316831-93316967; species=panTro
TCCCATACTGGTTTGGCCTCAGTCAGCTGTTAAAGAATTGAGGGACTTCTGAGTTGCGCAACCCTGAGTCAATGTGAGACCCAAGCTGAACAGCATGGGACTCTTAAGAATTAAAGTGGAGACCTAAGGAAGATCT
>gene=chr10_93316831-93316967; species=papHam
TCCCATACTGGTTTGGCCTCAGTCACCTGTTAAAGAATTGAGGGACTTCTGAGTTGCGCAACCCCGGGTCAATGTGAGACCCAAGCTGAACAGCATGGGACTCTAAAGAATTAAAG-GGAGATCTAAGGAAGATCT
>gene=chr10_93316831-93316967; species=ponAbe
TCCCATACTGGTTTGGCCTCAGTCAGCTGTTAAAGAATTGAGGGACTTCTGAGTTGCGCAACCCTGAGTCAATGTGAGACCCAAGCTGAACAGCATGGGACTCTTAAGAATTAAAGTGGAGACCTAAGGAAGATCT
>gene=chr10_93316831-93316967; species=rheMac
TCCCATACTGGTTTGGCCTCAGTCACCTGTTAAAGAATTGAGGGACTTCTGAGTTGCGCAACCCCGGGTCAATGTGAGACCCAAGCTGAACAGCATGGGACTCTAAAGAATTAAAG-GGAGATCTAAGGAAGATCT
>gene=chr10_95040794-95040881; species=hg19
TTTAGCCTGGCTTTGGGGAAGGGGGGCTTTGTGCCTCTGGGTTCTTGCATCATAATGTATTTGAGTTAATTTGACGGGTGGGGGTTC
>gene=chr10_95040794-95040881; species=bosTau
TTTAGTCTGACTTGGAGGAAGGAGGGCTTTGTGCCTCTG-GTTCTTGCATCATAATGTATTTGAGTTAATTTGACTGGTAGGGGGGC
>gene=chr10_95040794-95040881; species=calJac
TTTAGCCTGGCTTTGGGGACGGCGGGCTTTGTGCCTCTGGGTCCTTGCATCATAATGTATTTGAGTTAATTTGACGGGTGGAGGTTC
>gene=chr10_95040794-95040881; species=canFam
TTTAGCCTGGCTTTGGGGAAGGAGGGCTTTGTGC--CTGTGTTCTTGCATCATAATGTATTGGAGTTAATTTGACGGGTAGGGGTGC
>gene=chr10_95040794-95040881; species=equCab
TTTAGCCTGGCTTGGCGGAAGGAGAGCTTTGTGCCTCTCTTCTCTTGCATCATAAAGTATTTGAGTTAATTTGACTGGTGGGGGTGC
>gene=chr10_95040794-95040881; species=gorGor
TTTAGCCTGGCTTTGGGGAAGGGGGGCTTTGTGCCTCTGGGTTCTTGCATCATAATGTATTCGAGTTAATTTGACGGGTGGGGGTTC
>gene=chr10_95040794-95040881; species=panTro
TTTAGCCTGGCTTTGGGGAAGGGGGGCTTTGTGCCTCTGGGTTCTTGCATCATAATGTATTCGAGTTAATTTGACGGGTGGGGGTTC
>gene=chr10_95040794-95040881; species=papHam
TTTAGCCTAGCTTTGGGGAAG-GGGGCTTTGTGCCTCTGGGTTCTTGCATCATAATGTGTTCGAGTTAATTTGACGGGTGGGTGTTC
>gene=chr10_95040794-95040881; species=ponAbe
TTTAGCCTGGCTTTGGGGAAGCGGGGCTTTGTGCCTCTGGGTTCTTGCATCATAATGTATTTGAGTTAATTTAATGGGTGGGGGTTC
>gene=chr10_95040794-95040881; species=rheMac
TTTAGCCTGGCTTTGGGGAAG-GGGGCTTTGTGCCTCTGGGTTCTTGCATCATAATGTGTTCGAGTTAATTTGACGGGTGGGGGTTC
>gene=chr10_95326340-95326442; species=hg19
TGCTGGCGCTCCTCAGAAGGGAGGGGGCCAGAGGCGAGATGTCGCAACCGCCTCCCTCCCTCTTTCCCCGCCTTGGCACTCAGTCGCCTCCCAGATGAGCAC
>gene=chr10_95326340-95326442; species=bosTau
CTCCGGCGCTGCTCAGGCGGGAGGGGGCCAGAGGGGAGATGTCGCAACCCTCTCCCTCCCTCTTTCCCCGCCTTGGCATTCAGTCACCTCCCAGATGAGCCC
>gene=chr10_95326340-95326442; species=calJac
CGCCAGCGCTCCCCAGACCGGAGGTGGCCGGAGGGGAGATGTCGCAACCGCCTCCCTCTCTCTTTCCCCGCCTTGGCACTCAGTCGCCTCCCAGATGAGCAC
>gene=chr10_95326340-95326442; species=canFam
cgccggcgctcc--cggggggcggggg---gcggggAGGTGTCGCAACCGCCTCCCTCCC-CCTTCCCCGCCTTGGCGCTCGGTCACCTCCCCGAGGCGCGC
>gene=chr10_95326340-95326442; species=equCab
CGCCAGCGCTCCTCAGGCGGGAGGGGGTCAGAGGAGAGATGTCGCAACCGCCTCTCTCCCTCTTTCCCCGCCTAGGCGCACAGTCACCTCCCAGATGAGCGC
>gene=chr10_95326340-95326442; species=gorGor
TGCTGGCGCTCCTCAGAAGGGAGGGGGCCAGAGGCGAGATGTCGCAACCGCCTCCCTCCCTCTTTCCCCGCCTTGGCACTCAGTCGCCTCCCAGATGAGCAC
>gene=chr10_95326340-95326442; species=panTro
TGCTGGCGCTCCTCAGAAGGGAGGGGGCCAGAGGCGAGATGTCGCAACCGCCTCCCTCCCTCTTTCCCCGCCTTGGCACTCACTCGCCTCCCAGATGAGCAC
>gene=chr10_95326340-95326442; species=papHam
CGCTAGCGCTCCTCAGAAGGGAGGGGGCCAGAGGTGAGATTTCGCAACCGCCTCCCTCCCTCTTTCCCCGCCTTGGCACTCAGTAGTCTCCCAGATGAGCAC
>gene=chr10_95326340-95326442; species=ponAbe
TGCTGGCGCTCCTCAGAAGGGAGGGGGCCAGAGGCGAGATGTCGCAACCGCCTCCCTCCCTCTTTCCCCGCCTTGGCACTCAGTCGCCTCCCAGATGAGCAC
>gene=chr10_95326340-95326442; species=rheMac
CGCTAGCGCTCCTCAGAAGGGAGGGGGCCAGAGGTGAGATTTCGCAACCGCCTCCCTCCCTCTTTCCCCGCCTTGGCACTCAGTAGTCTCCCAGATGAGCAC
>gene=chr10_99835923-99836187; species=hg19
GTCCTATAAAAAAAACTCCAACGTGAACAAGATTGGAAAAGTGAGAATGAGAAGTCTCAttggccagacaaaaagctgcagagggaacagatctgccagttggaaagacaaaaacaggaagcttggctaagttgcgcaagaagagaacaaagaaatagccagaatttataggcacgagaagagaaaaatcaaagaaagaaatgagatgtaacctgcaaaacacataaaagggaatggaaaaacattctttaaaatacactggga
>gene=chr10_99835923-99836187; species=bosTau
GTCCTTTGGAAAAAACTC---CATGAACAAGATTGG-TAAGGGATGAGGAGAAATCTCATTGGCCAGGCAAAAAGCTGCAGAGGGAACAGATCTGCCAGTTGGAAAGGCAAAAACAGGAAGCTTAGTCCGATCACCCAAGAAAAGAAGAAAGAAATAGCCAGAATTTATAGGTGTGAGAAGAGAAAAATCAAATAAAGGAATGAGATGGAACCTGCAAAACACATAAAAGGAAACAGAAAAACATTCTTTAAAATACTCTAGGA
>gene=chr10_99835923-99836187; species=calJac
GTCCTATAAAAAAAACTACAACATGAACAAGATTGGTTAAGTGAGAAGGAGAAGTCTCATTGGCCAGACAAAAAGCTGCAGAGGGAACAGATCTGCCAGTTGGAAAGGCAAAAGCAGGAAGCTTGGCCAGGCTGCCCAAGAAGAGAACAAAGAAATAGCCAGAATTTATAGGCATGAGAGGAGAAAAATCAAAGAAAGAAATGAGATGCAACCTGCAAAACACATAAAAAGAAATGGAGAAACATTCTTTAAAATACACTGGGA
>gene=chr10_99835923-99836187; species=canFam
-GTCTATGAAAAAAACTCCAACTCAAACAGGATTGG-TAAGTGATGAGGAGAAATCTCATTGGTCAGACAAAAAGCTGCAGAGGGAACAGATCTGCCAGTTGGAAAGGCAAAAACAGGAAGCTTGGCCCGGTTGCCCAAGAAAAGAACAAAGAAATAGCCAGAATTTATAGGTGTGAGAAGAGAAAAATCAAAGGAAGAAATGAGATGCGACCTGCAAAACACATAAAAGGAAATAGAAAAACATTCTTTAAAATACACTAGGA
>gene=chr10_99835923-99836187; species=equCab
GGCCTATGAAAAAAACTCCACCATGAACAAGTCTGG-TAAGTGATGAGGAGAAATCTCATTGGCCAGACAAAAAGCTGCAGAGGGAACAGATCTGCCAGTTGGAAAGGcaaaaacaggaagcttggctggattgcccaagaagagaacaaagaaatagccagaatttataggtgtgagaaaagaaaaatcaaagaaagaaatgagatgcaacctgcaaaacacataaaaggaaatagaaaaacattctttaaaatacagtagga
>gene=chr10_99835923-99836187; species=gorGor
GTCCTATAAAAAAAACTCCAACGTGAACAAGATTggaaaagtgagaaggagaagtctcgttggccagacaaaaagctgcagagggaacagatctgccagttggaaaggcaaaaacaggaagcttggccaaattgcccaagaagagaacaaagaaatagccagaatttataggcatgagaagagaaaaatcaaagaaagaaatgagatgtaacctgcaaaacacataaaagggaatggaaaaacattctttaaaatacactggga
>gene=chr10_99835923-99836187; species=panTro
GTCCTATAAAAAAA-CTCCAACGTGAACAAGATTGGAAAAGTGAGAATGAGAAGTCTCATTGGCCAGACAAAAAGCTGCAGAGGAAACAGATCTGCCAGTTGGAAAGGCAAAAACAGGAAGCTTGGCCAAGTTGCGCAAGAAGAGAACAAAGAAATAGCCAGAATTTATAGGCATGAGAAGAGAAAAATCAAAGAAAGAAATGAGATGTAACCTGCAAAACACATAAAAGGGAATGGAAAAACATTCTTTAAAATACACTGGGA
>gene=chr10_99835923-99836187; species=papHam
GTCCTATTAAAAAAACTCCAACATGAACAAGATTggaaaagtgagaaggagaagtctcattggccagacaaaaagctgcagagggaacagatctgccagttggaaaggcaaaaacaggaagcttggctgggttgcccaagaagagaacaaagaaatagccagaatttataggcatgagaagagaaaaatcaaagaaagaaatgagatgcaacctgcaaaacacataaaaggaaatggaaaaacattctttaaaatacactggga
>gene=chr10_99835923-99836187; species=ponAbe
GTCCTATAAAAAAAACTCCAATGTGAACAAGATTGGAAAAGTGAGAAGGAGAAGTCTCATTGGCCAGACAAAAAGCTGCAGAGGGAACAGATCTGCCAGTTGGAAAGGCAAAAACAGGAAGCTTGGCCAAGTTGCCCAAGAAGAGAACAAAGAAATAGCCAGAATTTATAGGCATGAGAAGAGAAAAATCAAAGAAAGAAAT-AGATGTAACCTGCAAAACACATAAAATGAAATGGAAAAACATTCTTTAAAATACACTGGGA
>gene=chr10_99835923-99836187; species=rheMac
GTCCTATTAAAAAAACTCCAACATGAACAAGATTGGAAAAGTGAGAAGGAGAAGTTTCATTGGCCAGACAAAAAGCTGCAGAGGGAACATATCTGCCAGTTGGAAAGGCAAAAACAGGAAGCTTGGCTGGGTTGCCCAAGAAGAGAACAAAGAAATAGCCAGAATTTATAGGCATGAGAAGAGAAAAATCAAAGAAAGAaatgagatgcaacctgcaagacacataaaaggaaatggaaaaacattctttaaaatacactggga
>gene=chr10_101132465-101132641; species=hg19
GTGTATATGCATAATTACCAAAATGCCAAGTCATCAGCATCCAACCTACTAAGGAATGTCAGACTCCAGGACACGAAAACATTGATCTTGCGCAATACTCAGAGGGGCCGGGACTTTCTCACGGAGTAAAGGTTCTTTTTTCTTTTAAAAATTGCTTTTATAGACTCGATCTTTGT
>gene=chr10_101132465-101132641; species=bosTau
[truncated: 6,188,158 more chars]
