# Supplementary material for: Combining phylogenetic footprinting with motif models incorporating intra-motif dependencies
Source: BMC Bioinformatics. 2017 Mar 1;18:141. doi: 10.1186/s12859-017-1495-1 (PMC5333389; doi:10.1186/s12859-017-1495-1)
Supplement: Supplementary file 2 — Sequence data. This archive contains data files of alignments of the ChIP-seq positive regions and negative control regions for each of the 35 TFs in FASTA format. (ZIP 83763.2 kb) [file 12859_2017_1495_MOESM2_ESM.zip › CHD2/CHD2_(AB68301)_neg.txt]

>gene=chr20_138314-139314; species=hg19
CCAAAGATGGCTAAAGTTTATCCAACATCATCAGAAATTTCCTCTTTCTGGAGCCTTATTCCATGTTACTATCCTTAAAGAGGAGTACTCACTGAGCTAAAAAGAGGTCATAATTTCTTCTGGGAAAGATGTGTTGTTATAGAAAGGAATGATGCCAATATCTAGGGATACCTTTATGTCTTTGGATATGGTTTTTACTCTGATGCTCAGCTATATTTCCTTTTACTCAAATATATATAtgtgtgtgtgtgtgtgtgtgtgtgtgtgtgtgCATGAatagaggaagaagcaaattttggagttaggtttaagaaacatgccttcaatatctactagtttgtcaactttaagtagtgaagactctaggagcctcagtttcctcatctatggagataatgacacctggttaacaggggttttattaaatgatataacctatgtgaagcttggcacatactgagaactcaaaaatTAGAGTTTCCTTTCCTCTTTCAAAACCA
>gene=chr20_138314-139314; species=bosTau
CTAGGAATGGCTGAAGTCTATCAAATATCATCAAAAATTCCCTCTTCCTGAGTGCTTCTACTATGGTACTATTCTT-AAAAGGAGTATTCATAGAGCTAAAAAGAGATCATAATTTCCTCTGAGAAA---GACTCACTACAGAAAGACATAAGACCAATAACTGGGAATACCCTTATTTCTTAGGATACAGATTTTATTCTAGCACCCAGCCTTATTTTCTTCCACTCTGATATATATTTTAATCTATTATACTagc-----------gtgtgtgaatagtggaagaaggaaactttggattccgtcttaagaaacatgccttcaacatctactactttatcaactttaaaaggtgaagactcacagagccttagtttccccatttgtggagataatgacacctCGTTCATGGGGAATTTATTAAGTGA-----------TAAAGCTTGGCATATGCtaaaaatttaaaaatt--aGCTTCCTTTCCTCTTTCACAACCA
>gene=chr20_138314-139314; species=calJac
CCAAGGATGGCTAAAGTTTATCCAACATAATCAGAAATTTCCTCTTCCTGGAGCCTTCTTGCATGGTACTATCCTTAAAAAGGAGTACCCACAGAGCTAAAAAGAGGTCACAGTTTCTTCTGGGAAGGATGTATTGTTACAGAAAGGAATGATTCCAATATCTAGGGATATCTTT-TGTCTTTGGATATGGTTTTTACTCTGATGCTCAACTATATTTCCTTTTACTCAA----------GTGTGTGTGTCTGTGTGT---------------tgaacagaaaaaaaagcaaattttggagtcaggtttaagaaacatgacttcaatatctactagtttgtcaactttaagtattgaagattat--gagcctcagtttcctcatctgtggagatagtgacgcctgattaacagaggttttattaaatgatgcaacctatgtgaagcttggcacatagtaagaactcaaaaatTAGAGTTTCCTTTCCTCTTTCAAAACCA
>gene=chr20_138314-139314; species=canFam
CTTGGGATGCCTGAAGTCTTACTAATGTCACCAGAAATTCCCTTTTCCTGATGCTTTTTACCATAGTACTGTTCTTAAAAAGAAGTATTTACAGAGTTGAAAAGGGACCAGAATTTTC-CTGAGAAT---GTCTCATTGTAGAAAGGAATCAGCTTAATATCTAGGAATTTATTTATTTATTTGGATACAGTTTTTA--TTGACACCCAGCCATATTTTCTTCCACTCCA---TATATTTTAGTCTAcggtg---------------------tgaatagtgaaagaagcaaactttggagtcagcttttagaaatatgctttcaaagtctactagtttgtcaactttaaatggtaaagactctctgagcctcagtttcctcatctgtggaggtaatgacacatggatcatgggggctttattaaatg-----gcatttgtaaagcttggtatataataagaacttaaAAAGT--GTTTTTTTTTCCTCTTTCAAAAGCA
>gene=chr20_138314-139314; species=equCab
CTAAGGATAGCAGAAGTCTAGCCAGTGTAATCGGAAATTCCCTCTTGCTGAGGCCTTTTACCATGTCCCTGTTCTTACAAAGGAGCCCTCGCAGGGGTGAAAAGAGGTCCTAACTTCCTCTGGGAAG---GTTTCCTTATAGGGTGGAATAAGATCAATATCTAGGGATGCCCTTATTTATTTGGATACAGTTTTTCCTCTGGGACCCAGC-ATATTCTCTTCCACTCTGA--TATATTTTAGTCTCTTATAC--------------------TTCAGTgtggaagaagcaaactttaaagtcag-gttgagaaatatgtctccaatgtctattagtttatcaactttaaatagctaagactctctgagcctcaatgtcctcatttgtggagataatgacacctggctcacgggagatttactaaatgatagaacatttgtgaagcttggcacataccaagaacttaaaaatt--agttttcttTCCCCTTTTGAAACCA
>gene=chr20_138314-139314; species=gorGor
CCAAAGATGGCTAAAGTTTATCCAACATCATCAGAAATTTCCTCTTTCTGGAGCCTTATTCCATGTTACTATCCTTAAAGAGGAGTACTCACTGAGCTAAAAAGAGGTCATAATTTATTCTGGGAAGGATGTGTTGTTATAGAAAGGAATGATGCCAATATCTAGGGATACCTTTGTGTCTTTGGATATGGTTTTTACTCTGATGCTCAGCTATATTTCCTTTTACTCAAATATATATA--TATAtgtgtgtgtgtgtgtgtgtgtgtgtgcgtgAatagaggaagaagaaaattttggagttaggtttaagaaacatgccttcaatatctactagtttgtcaactttaagtagtgaagactctaggagcctcagtttcctcatctatggagataatgacacctggttaacaggggttttattaaatgatataacctatgtgaagcttggcacatactgagaactcaaaaatTAGA-CTTCCTTTCCTCTTTCAAAACCA
>gene=chr20_138314-139314; species=panTro
CCAAAGATGGCTAAAGTTTATCCAACATCATCAGAAATTTCCTCTTTCTGGAGCCTTATTCCATGTTACTATCCTTAAAGAGGAGTACTCACTGAGCTAAAAAGAGGTCATAATTTCTTCTGGGAAGGATGTGTTGTTATAGAAAGGAATGAGGCCAATATCTAGGGATACCTTTATGTCTTTGGATATGGTTTTTACTCTGATGCTCAGCTATATTTCCTTTTACTCAAATATATATAtgtgtgtgtgtgtgtgtgtgtgtgtgtgtgtgcgtgAATagaggaagaagcaaattttggagttaggtttaagaaacatgccttcaatatctactagtttgtcaactttaagtagtgaagactctaggagcctcagtttcctcatctatggaaataatgacacctggttaacaggggttttattaaatgatataacctacgtgatgcttggcacatactgagaactcaaaaatTAGAGTTTCCTTTCCTCTTTCAAGACCA
>gene=chr20_138314-139314; species=papHam
TCAAAGATGGCTAAAGTTTATCCAACATCATCAGAAATTTCCTCTTTCTGGAGCCTTATTCCATGGTACCAGCCTTAAAAAGGAATACTCACAGAGCTAGAAAGAGGTCATAATTGCTTCTGGGAAAGATGTGTTGTTATAGAAAGGAATGATCCCAATATCTAGGGATACCTTTATGTCTTTGGATATGGTTTTTACTCTGATGCTCAGCTATATTTCCTTTTACTCAAATATATAtgtgtgtgtgtgtgtgtgtgCAT--------gtgtgtgaatagaggaagaagcaaattttggaattaggtttaagaaacatgtcttcaatatctactagtttgtcaactttaagtagtgaagactgtaggagcctcagtttcctcatttatggagataatgacacctggttaacaggggttttattaaatgatataacccatgtgaaacttggcacatattaagaacttaaaaatTAGAGTTTCCTTTCCTCTTTCAAAATCA
>gene=chr20_138314-139314; species=ponAbe
CCAAAGATGGCTAAAGTTTATCCAGCATCATCAGAAATTTCCTCTTTCCAGAGCCTTATTCCATGGTACTAT-CTTAAAAAGGAGTACTCACTGAGCTAAAAAGAGGTCATAATTTCTTCTGGGAAGGATGTGTTGTTATAGAAAGGAATGATCCCAATATCTAGGGATACCTTTATGTCTTTGGATATGG-TTTTACTCTGATGCTCAGCTATATTTCCTTTTACTCAAATATATATATATGTGTGTGTGTGTGTAT----------gtgtgtgaatagaggaagaagcaaattttggagttaggtttaagaaacatgcctttaatatctactagtttgtcaactttaagtagtgaagactctaggagcctcagtttcctcatctatggagataatgacacctggttaacaggggttttattaaatgatataacctatgtgaagcttggcacaTACTAACAACTCAAAAATTAGAGTTTCCTTTCCTGTTTCAAAACCA
>gene=chr20_138314-139314; species=rheMac
TCAAAGATGGCTAAAGTTTATCCAACATCATCAGAAATTTCCTCTTTCTGGAGCCTTATTCCACGGTACTAGCCTTAAAAAGGAATACTCACAGAGCTAGAAAGAGGTCATAATTGCTTCTGGGAAAGATGTGTTGTTATAGAAAGGAATGATCCCAATATCTAGGGATACCTTTATGTCTTTGGATATGATTTTTACTCTGATGCTCAGCTATATTTCCTTTTACTCAAATATATAtgtgtgtgtgtgtgtgtgtgtgtgtAT----gtgtgtgaatagaggaagaagcaaattttggaattaggtttaagaaacatgtcttcaatatctactagtttgtcaactttaagtagtgaagactgtaggagcctcagtttcctcatttatggagataatgacacctggttaacaggggttttattaaatgatataacccatgtgaaacttggcacatattaagaacttaaaaatTAGAGTTTCCTTTCCTCTTTCAAAACCA
>gene=chr20_169491-170491; species=hg19
TTGCCCCTCTACCCAAAATTTGAACAAGCCCAAAGAATAAGGTTGGAGAAGAGAGACATACTCTCCCTATCCTAAACTTCAGAATCAGGGAACATCTTTGAGGGTTAGAGGAGTATATTTTGGGGCCATAAAAATACAATATGCCTTCTTCCTAGCAAGAGAGAAGGTAACTCTCACTGACAGGGCTTCTACGATGAACTTTgtgcttcgtgcttgtaagttcatgtaacctgtacatcaaatagaatcatgaaatatagtaattatactccttcacagatgagaaaattgagattaaaaggaaataatgtgcttaattcatacaacccgtcaatgatgaagacatattttaacctcacattgacatgactccaaaatgtgtgctattttaattactgtTGTAGTACAGGCTGAAAATGAATTTGAATGGAAAAGGGAATGGCCAGGCTCTCAGGTGAAAACTGTGTCCAGCATTATAAAGATAATTCTAGATGATGAGT
>gene=chr20_169491-170491; species=bosTau
TTGCCCTT----------------------------ATAAAGATGAA-AACAAAGATAGATTCTCCATATTCTAAATTCCACAACC-AGGATCATCTTTGAAGGTTAAAAGGACAT-TTATAGGGCCACAAAGAGACAACCTACCTTCCTACCA------AGGAAGAGAATTCTCATGGTCAGAGCCCCCACCATGACTTCGGTGCTgcacttcagtaaactcatgtaat-cttgcat-aagtacaatcattgggaactgtcattatccttcgtgatagatgagaaaactgatttccaaagggaataattagctcatgtcatacaactaggcaatgaggaagatgtattttaacctcacatctacaggactccacagcttctactgttcacattactgttgtaatatAGGCTGAAAATGAATTTAAATGGAAAAAGAGATGGCCAGATTCCTGGGTGAAAAC--TGTTCACCATTGTAAAGGTAATGCTAGATGATGGA-
>gene=chr20_169491-170491; species=calJac
TTGCCCCTCTACCCAAAATTTGAACAAGCCCAAAGAATTAAGTTGGAGAACAGAGACATATTCTCCCTATCCTAAACTTCAGAATTAGGGAACATGTTTGAGGGTTAGAGGAGTATATTTTGGGGCCACAAAAATATAATATGCCTTCTTCCTCGGAAGAGAGaagagaactctcactgacagagcttctactgtgaacttggtacttcatgcttgtaagctcatgtaatctatacatcaaacagaatcatgaaatatagtcattatactcgttgagagaggagagaattgagattaaaagggaataacgtgctcaatttatacaacaagtcagtgatgaagacatcttttaacctcacattgtcatgactccaaaatttgtgctattctaattacTGTTGTAATACAGGCTGAAAATGAATTTGAATGGAAAAGGGGATGGCCAGGCTCTCAGGTGAAAACTGTGTCCAGCATTTTAAAGATAATTCTAGATGATGAGT
>gene=chr20_169491-170491; species=canFam
GTGTCCCCATACACAAA-TTTGGACAAGCTCATGAAACAATGAGGGAAAACAAAGACA----TTTCCTCTCATGAAATTCA----------------------------------------------------------------------------------------------------------------------------------------------------------------------------------------ctctgccctccccACCTAAAATAAATAGTTTTAAAGGGAATGATTAGTTCAGTTCATACAATCAACCTGTGATCAAGATATATTTTACCCTCACATCTACATGTTTCCAAAGATTGTGCTGTTCTTGTTAC--TTGTAA---AGGCTGAAAATGAGTTTGAATAGAAAAACAGATGGTGAGGTTCCTGAGTGAAAACTATGTTTAAC-TTATAAAGATAATTCTAGATGATGGGT
>gene=chr20_169491-170491; species=equCab
TTG-CCCCGTATACAAA-TTTGGACAACCTCATGGAATAAAGATGGAGAACAAAGATAGATTCTTCCTATCCTAAATCCCAGAACCAGGGAGCATCTCTGAAGGTTAGAAAGGTAT-TTTCAGGGCCACAAAAAGACAATGTATCTTGCTACCTGCAAAAGAGAAGGGAATTCTCACTGACAGGGTTCCTACCATGAATTTGgtgcttcacatttataagttcatgtaatcctcccatgaaataccatcattagaaattgtcaggatactccttgacagacgagaaaacttagattcgaagggaataattagctcaattcatacaactagtcaatgatgaagacatattttaacctcacatctacatgactccaaaacttgtgctgttctcattacTGTTGTAGGATAGGCTGGAAATGAATTTGAAAGGAAAAAGAGATGACCAGGTTCCTGGGCAAAAACTATGTTCGACATTAGCAAGATAATTCTAGATGATGGAT
>gene=chr20_169491-170491; species=gorGor
------------------TTTGAACAAGCCCAAAGAATAAGGTTGGAGAAGAGAGACATACTCTCCCTATCCTAAACTTCAGAATCAGGGAACATCTTTGAGGGTTAGAGGAGTATATTTTGGGGCCATAAAAATACAATATGCCTTCTTCCTAGCAAGAGAGAAGGGAACTCTCACTGACAGGGCTTCTACGATGAACTTTGTGCTTCGTGCTTGTAAGTTCGTGTAACCTGTACATCAAATAGaatcatgaaatatagtcattatactccttcacagatgagaaaattgagattaaaaggaaataatgtgcttaattcatacaacccgtcaatgatgaagacatattttaacctcacattgacatgactccaaaatgtgtgctattttaattacTGTTGTAGTACAGGCTGAAAATGAATTTGAATGGAAAAGGGAATGGCCAGGCTGTCAGGTGAAAACTGTGTCCAGCATTATAAAGATAATTCTAGATGATGAGT
>gene=chr20_169491-170491; species=panTro
--------------------------------------------------------------------------------------------------------------------------------------------------------------------------------------------------------------------------------------------------------------------------------------------------------------------------------------------------------------------------------------------------------------------------------------------------------------------------------------------------------------------
>gene=chr20_169491-170491; species=papHam
TTGTCGCTCTACCCAAAATTTGAAAAAGCCCGAAGCATAATGCTGGAGAACAGAGACATACTCTCCCTATCCTAAACTTCAGAATCAGGGAACACCTCTGAGGGTTAGAGGAACGTATTTTGGGGCCACAAAAATACAATATGCCTTCTTCCTAGCAAGAGAGAAGGAAACTCTCACTGACAGGGTTTCtaccatgaactttgtgcttcgtgcttgtaagctcatataatctatacatcaaatagaatcatgaaatatagtcattctactccttgacagatgaaaaaattgagattaaaaggaaataatgtgctcgattcatacaaccagtcaatgatgaagacatattttaacctcacattgacatgactccaaaatgtgtgctattCTAATCACTGTTGTAGTACAGGCTGAAAATGAATTTGAATGGAAAAGGGGATGGCCAGGCTCTCAGGTGAAAACTGTGTCCAGCGTTATAAAGATAATTCTAGATGATGAGT
>gene=chr20_169491-170491; species=ponAbe
TTGCCCCTCTACCCAAAATTTGAACAAGCCCAAAGAATAAGGTTGGAGAAGAGAGACATACTCTCCCTATCCTAAACTTCAGAATCAGGGAACATCTTTGAGGGTTAGAGGAGTATATTTTGGGGCCACAAAAATATAATATGCCTTCTTCCTAGCAAGAGAGAAGGGAACTCTCACTGACAGGGCTTCTATGATGAACTTTgtgctttgtgcttgtaagttcatgtaatctgtacatcaaatagaatcatgaaatatagtcattatactccttgacagatgagaaaattgagattaaaaggaaataatgtgcttaattcatacaacccatcaatgatg-agacatattttaacctcatattgacatgactcc-aaatgtgtgctattttaattactg-tgtagtacAGGCTG-AAATGAATTTGAATGGAAAA-GGAATGGCCAGGCTCTCAG----------------------------------------------
>gene=chr20_169491-170491; species=rheMac
TTGTCGCTCTACCCAAAATTTGAAAAAGCCCAACGCATAATGCTGGAGAACAGAGACATACTCTCTCTATCCTAAACTTCAGAATCAGGGAACACCTCTGAGGGTTAGAGGAACGTATTTTGGGGCCACAAAAATACAATATGCCTTCTTCCTAGCAAGAGAGAAGGAAACTCTCACTGACAGGGTTTCtaccatgaactttgtgcttcgtgcttgtaagctcatataatctatacatcaaatagaatcatgaaatatagtcattctactccttgacagatgaaaaaattgagattaaaaggaaataatgtgctcgattcatacaaccaatcaatgatgaagacatattttaacctcacattgacatgactccaaaatgtgtgctattCTAATCACTGTTGTAGTACAGGCTGAAAATGAATTTGAATGGAAAAGGGGATGGCCAGGCTCTCAGGTGAAAACTGTGTCCAGCGTTATAAAGATAATTCTAGATGATGAGT
>gene=chr20_393387-394387; species=hg19
ttatttctggactctcatttctataccattgaactataatatatatctgcccttacgccagtaccacactaattactatagcttcatagtatttgaaatcaggaaatacaagttctccaacttttgttctttttcaatattgttttggttattgcaagtctcttgaatttccatataaattttacgatcagcttgtctgtttctgcaaaaaaaaaacaacaacaactgggaattttggtagggatttcattgaatctgtagatcattggCCACTTGATTTTAAACAAAATATTGAGATATCTACTTCTTGAAATGATTGCttgagacagtacctgtgtactccttgctatgaaaaatgaggaagttaacatactcatcttccacctttccttttccttactttttttgttGAAGTATCATTGTGGACACTTTCCCAGTTGACTTCCACTTGATCCCCTGAATTAACTAACTGGCACTGGCGTTTCCTTTGTAAAATGTAC
>gene=chr20_393387-394387; species=bosTau
ttatttttgaaacgtaatttctagtctgttgctc-----tatatgtctgtccttataccagtaagacattcattattatagctttgtagtattttaaaaca-gaagcataagtactccaactttgtttctctttcaagatttttttggctattctgggtcccttgaatctccatatgaatcttagggttagtgtgccagtttctgcaaaaaaaagt------gagctgaa-attttgacagggattgcatttaatctgttgatcattGGCCATTTGatttcaaataaaatacttgtatatccatttcttgatacatccacttaagatggtatctgtgtactccttgttatgaaaaatgaggaatttaacatactcgtctcactgatccct-tttcctaacttgttttgtt--agtaCTGTAGTAGAAGTGCTCCCAGTTGAACTCCACTTTATTCCCCCAAT----TAAATGACACCGTAGTTGCTGCTGTGAAACATAC
>gene=chr20_393387-394387; species=calJac
ttatttctggattctcatttctatttcattgaactgtaatatatatctgcccttataccagtaccacattgattactatagcatcatagtacttcaagtcagaaaatataagttctccaactttagttctttttcaatattgttttggttattgcaagcctcttgaattttcatataaattttaagatcagcttatctgtttttgcaaac-------aacaacaactaag-attttggtagggattgcattgaatc--tagatctttgggCACTCAATTTTAAACAAAATATTGATATATCTACTTCTTGAAATGGTTGTTTGAGacagtacctgtgaactccttgctatgaaaaatgaggaagttaacattctcatcttccacctttccttttcctgactttttttgttGAAGTAACATAGTGGACGCTTTCCCAGTTGACTTCCACTTGATGCCCTGGA-------------------GTTTCCTCTGTAAAATGTAC
>gene=chr20_393387-394387; species=canFam
--------------------------------------------------------------------------------------------------------------------------------------------------------------------------------------------------------------------------------------------------------------------------------------------------------------------------------------------------------------------------------------------------------------------------------------------------------------------------------------------------------------------
>gene=chr20_393387-394387; species=equCab
ttatttctggactctaatttctaccccatttatg-----tataagtctgtcctgatactggtaccacattgattactgtagctttgtagtatttgaaatcaggaaatgtgagtcctgcagct----ttcttttttaagattgttttgcctcttctgggtcccttgaagctctggttgaattttagtatcagctggtcaatttctacaaaaaaaagt------catttggg-attttgatagggattgtgttgaacctgtagatcgttggccatttgattttaaataaaatacttacatatccaCTTCTTGatatattgacttgagacagtacctgtgctctctttgttgtgaaaaatgaggaatttaaggtactcatctcccacctctcttcttcctgacttttttAACTGAGGTGTTAGAGGAGAAGCTGTCCAGGTTGA-CTCCACTTGATCCCCAGAAT----TAAATAGCGCTGTAGTTTCTGCTGTG---TGTAA
>gene=chr20_393387-394387; species=gorGor
-----------------TttctataccattgaactataatatatatctgcccttacgccagtaccacactaattactatagcttcatagtatttgaaatcaggaaatacaagttctccaacttttgttctttttcaatactgttttggttattgcaagtctcttgaatttccatataaattttacgatcagcttgtctgtttctgcaaaaaaaaaaaaaaaaaaactggggattttggtagggatttcattgaatctgtagatcattggCCACTTGATTTTAAACAAAATATTGAGATATCTACTTCTTGAAATGATTgcttgagacagtacctgtgtactccttgctatgaaaaatgaggaagttaacatactcatcttccacctttccttttccttactttttttgttgaagtatcattGTGGACACCTTCCCAGTTGACTTCCACTTGATCCCCTGAATTAACTAACTGGCACTGGCGTTTCCTTTGTAAAATGTAC
>gene=chr20_393387-394387; species=panTro
ttatttctggactctcatttctataccattgaactataatatatgtctgcccttatgccagtaccacactaattactatagcttcatagtatttgaaatcaggaaatacaagttctccaacttttgttctttttcaatattgttttggttattgcaagtctcttgaatttccatataaattttacgatcagcttgtctgtttctgcaaaaaaaaaa-aacaacaactggggattttggtagggatttcattgaatctgtagatcattggCCACTTGATTTTAAACAAAATATTGAGATACCTACTTCTTGAAATGATTGCttgagacagtacctgtgtactccttgctatgaaaaatgaggaagttaacatactcatcttccacctttccttttccttactttttttgttGAAGTATCATTGTGGACACTTTCCCAGTTGACTTCCACTTGATCCCCTGAATTAACTAACTGGCACTGGCGTTTCCTTTGTAAAATGTAC
>gene=chr20_393387-394387; species=papHam
ttatttctggactctcatttctataccattgaactataatatacatctgcccttatgccagtaccacactgattactgtaacttcatagtatttgaaatcaggaaatggaagttctccagcttttgttctttttcaatattgttttggttattgcaagtctc--gaatttccatataaattttaggatcagcttgtctggttctgcaaaaaagaaa---aaaaaaatggg-attttggtagggatttcattgaatctgtagatcattggCCACTTGATTTTAAACAAAATATTGGTATATCTACTTCTTGAAATGGTTGAttgagacagtacctgtgtactccttgctatgaaaaatgaggaagttaacatactcatcttccacctttgcttttcATGACTTTTTTTGTTGAAGTATCATTGTGGACATTTTCCCAGTTGACTTCCACTTGATCCCCTGAATTAACTAACTGGCACTGGCGTTTCCTCTGTAAAATGTAC
>gene=chr20_393387-394387; species=ponAbe
ttatttctggactctcatttctacaccattgaactataatatatatctgcccttaccccagtaccacactgattactatagcttcatagtatttgaaatcaggaaatacaagttctccaacttttgttctttttcagtattgttttggttattgcaagtctcttgaatttccatataaattttacaatcagcttgtctgtttctgcaaaaaaa----aacaacaactggg-attttggtagggatttcattgaatctgtagatcattggccacttgattttaagcaaaatattgagatatctacttcttgaaATGATTGCttgagacagtacctgtgtactccttgctatgaaaaatgaggaagttaacatactcatcttccacctttccttttcctgactttttttgttGAAGTATCATTGAGGACACTTTCCCAGTTGACTTCCATTTGATCCCCTGAATTAACTAACTGGCACTGGCGTTTCCTTTGTAAAATGTAC
>gene=chr20_393387-394387; species=rheMac
ttatttctgaactctcatttctataccattgaactataatatacatctgcccttatgccagtaccacactgattactgtaacttcatagtatttgaaatcaggaaatggaagttctccagctttcgttctttttcaatattgttttggttattgcaagtctc--gaatttccatataaattttaggatcagcttgtctggttgtgcaaaaaagaaaaaaaaacaaatggg-attttggtagggatttcattgaatctgtagatcattggCCACTTGATTTTAAACAAAATATTGGTATATCTACTTCTTGAAATGGTTGAttgagacagtacctgtgtactccttgctatgaaaaatgaggaagttaacatactcatcttccacctttgcttttcATGACTTTTTTTGTTGAAGTATCATTGTGGACATTTTCCCAGTTGACTTCCAGTTGATCCCCTGAATTAACTAACTGGCACTGGCGTTTCCTCTGTAAAATGTAC
>gene=chr20_532387-533387; species=hg19
cattctctccccatgcaggtgctcagaggaaatgctgtgtgaggacacagcaagaaggcagccatttacaagccaggcagagagccttcaccagaaaccctccctgacagcaccttgatctcagatttccagcctctcagtgagaggctgaactgtgagaaaataaatttctgttgtttaatcctctcagtctgtggcattttgttatggtagtttgagcagactactactgagtcatcaacagagaaatggtttttaaagccatgaggggccaggcatggtggctcacacctgtaatcccagcactttgggaggctgaggtaggcagatcacttgaagtcaggagtctgagaccagcctggccaacatggtaaaaccccgtctctattaaaaatacaaaaattagctgggtgtggcggtgtgtgcctgtaatcccagctacccaggaggctgaggcaggagaattgcttgaacccgggaggcggaggttgcagtgagct
>gene=chr20_532387-533387; species=bosTau
gtctttctctgtgtgtgtgtgtgcagaagacaggctgtgggaaggcacacaaagaaggttgc-------aaaccaggaagagagttctta-cagaaaccagccctactggcacccttatcttggactttcaacctc-----------cagaactctgagaaaa---aattctgtt-tttaagccacccagtctgtggtatcttgttatggcagcccgagtagattaacacagagtcatcattgtgaaaatggtttttaaagccatgag-----------------------------------------------------------------------------------------------------------------------------------------gctgggtg-----------------------agatctccaacag-------------------------------------------agtgagc-
>gene=chr20_532387-533387; species=calJac
cattctctccccatgcacgtgcacaaaggagaggctaagtgaggacacagcaagaagacagccgtttacaagccaggcagagagccttaaccagaaaccttccctgacagcagcctgatctcagacttccagcctctcagtgagaggctgaactgtgagaaaataaatttctgttgtttaatcctttcagttggtggtattttgttatggcagttcgaacagacaactactgagtcatcaacagagaaatggt-------------------------------------------------------------------------------------------------------------------------------------------------------------------------------------------------------------------------------------------------------
>gene=chr20_532387-533387; species=canFam
--------------------------------------------------------------------------------------------------------------------------------------------------------------------------------------------------------------------------------------------------------------------------------------------------------------------------------------------------------------------------------------------------------------------------------------------------------------------------------------------------------------------
>gene=chr20_532387-533387; species=equCab
cacccccccgcccagcatgtgcacagaggaaaggccatgtgaagacacagggagaaggtggc-------cagccagaaagacagttcttaccagaaaccaaccctgctggcaccttgatcttggactttcagcttc-----------cagaactgtgggcaaataaacttctggt-tttcagcccccctgtctgtggtatctcgttctggcagcctggctagactaagactgagtcgtctacgtacaaatggtttttacggccaag---------------------------------------------ggagcgagcacagacaga------gaag----------------------------------------------------------------------------------------------------------------------agga-------------------------------gaggacca
>gene=chr20_532387-533387; species=gorGor
cattctctccccatgcaggtgctcagaggaaatgctgcgtgaggacacagcaagaaggcagccatttacaagccaggcagagagccttcaccagaaaccctccctgacagcaccttgatctcagatttccagcctctcagcgagaggctgaactgtgagaaaataaatttctgttgtttaatcctctcagtctgtggcat-ttgttatggtagtttgagcagactactactgagtcatcaacagagaaatggtttttaaagccatgaggggccaggcatggtggctcacacctgtaatcccagcactttgggaggctgaggtaggcagatcacctgaagtcaggagtctgagaccagcctggccaacatggtaaaaccccgtctctattaaaaatacaaaaattagctgggtgtggcagtgtgtgcctgtagtcccagctaaccaggaggctgaggcaggagaattgcttgaacccgg----------------------
>gene=chr20_532387-533387; species=panTro
cattctctccccatgcaggtgctcagaggaaatgctgtgtgaggacacagcaagaaggcagccatttacaagccaggcagagagccttcaccagaaaccctccctgacagcaccttgatctcagatttccagcctctcagtgagaggctgaactgtgagaaaataaatttctgttgtttaatcctctcagtctgtggcattttgttatggtagtttgagcagactactactgagtcatcaacagagaaatggtttttaaagccatgagGggccaggcatggtggctcacacctgtaatcccagcactttgggaggctgaggtaggcagatcacttgaagtcaggagtctgagaccagtctggccaacatggtgaaaccccgtctctattaaaaatacaaaaattagctgggtgtggcagtgtgtgcctgtaatcccagctacccaggaggctgaggcaggagaattgcttgaacccgggaggc-----------------
>gene=chr20_532387-533387; species=papHam
cattctctccccatgcaggtgctcagaggaaaggctgtgtgaggacacagctagaaggcagccgtttataagccgggcagagagccttcaccagaaaccctccctgacagcaccttgatctcagatttccagcctctcagtgagaggctcaaatgtgagaaaataaatttctgttgtttaatcctctcagtctgtggtatttttttacggtagttcgagcagactactactgagtcatcaacagagaaacggtttttaaagtcatgacaggccaggcatggtggctcacacctgtaatcccagcactttgggaggctgaggcaggcagatcacttgaagtcaggagtctgagaccagcctggtcaacatggtgaaactccgtctctattaaaaatacaaaaattagtcgtgtgtggtggcataagcctataatccctgctactcaggaggctgatgcaggagaattgcttgaaagcgggaggcagaggttgcagtgagct
>gene=chr20_532387-533387; species=ponAbe
cattctctccccatgcaggtgctcagaggaaaggctgtgtgaggacacagcaagaaggcagccgtttacaagccaggcagagagccttcaccagaaaccctccctgacagcaccttgatctcagattttcagcctctcagtgagaggctggactgtgagaaaataaatttctgttgtttaatcctctcagtctgtggcattttgttatggtagttcgagcagactactactgagtcagcaacagagaaatggtttttaaagccatgaggggccaggcatggtggctcacacctgtaatcccagcactttgggaggctgaggtaggcagatcacttgaagtcaggagtctgagaccagcctggccaacatggtgaaaccccgtctctattaaaaatacaaaaattagctgggtgtggcggtgtgcacctgtaatcccagctacccaggaggctgaggcaggagaattgcttgaacccgagaggcggaggttgcagtgagct
>gene=chr20_532387-533387; species=rheMac
cattctctccccatgccggtgctcagaggaaaggctgtgtgaggacacagcaagaaggcagccgtttataagct-ggcagagagccttcaccagaaaccctccctgacagcaccttgatctcagatttccagcctctcagtgagaggctcaactgtgagaaaataaatttctgttgtttaatcctctcagtctgtggtatttttttacggtagttcgagcagactactactgagtcatcaacagagaaacggtttttaaagtcgtaacaggccagccgtggtggctcacacctgtaatcccagcactttgggaggctgaggcaggcagatcacttgaagtcaggagtctgagaccagcctggccaacatggtgaaactccgtctctattaaaaatacaaaaattagtcgtgtgtggtggcataagcctataatccctgctactcaggaggctgatgcaggagaattgcttgaaagcgggaggcagaggttgcagtgagct
>gene=chr20_662111-663111; species=hg19
tcttgtctgtcaaatgggaatgggacaagatggtccctgagctgctgtccagACCCGGTAATGGAATTCTGTATGAATTCCAAGGAGGAGAGTAGCCACAAATGCATCCGCTCCACGCTGATGGGGCTCTCTCTCCGGTAAGCTTCACTTACTCTGCCATTTCTCCAGTGTATTTTATCAGACCCACCTCCTCTGAGCCAAAGAAAAGAGGGTAGGAGCAGGATGAAACAAACTCACAGCTCTGTTCATTCAGGCTCATCACAGAGATGACTTGCCCAAGGGCATGTGGCAGGTCCTCTGAAATTTGAGGAAGGCTGTGTTTTCTTTtgtgtcactttggtcctccgggaagcagatgtgaaaatggaggtgtaagtgtaagagatttattgagaaaacaccgtgagaaatggaggagagccttcagagagggatgcaggtctgatactgtgaaaggagaggtggaataaagaaagattggggaagaggagcctcaggcc
>gene=chr20_662111-663111; species=bosTau
tctggcctgtcaaatgggcatgggacaagttggtccctgagctgccatccagtgccaataATGGAATTCTGTATGAATTCCAAGGAGGAGAGTGGC--TAAATGCATCCACTTGATGTTGATGGGGCTTTTTCTCTGGTAAGCTTC-CTTAGTCTG-TGTTTCTCCAGTGTA-TTTCTCAGGCCCTCCTCTTCCGAGCCTAAGGAAAGAGGGTAGGAGAAGCCTGAAACCTTTTCACAGCTCTGTACACCATGACT---CGGAGA---CAGTGGCCCAAGGCCTTGCGGTGGGGCCTCTGGAATCTGATCCCTGTTATATTCTCTCTCTGGTCAATTTGGTCCCC--GGAAGCAGATTTGAAAACCAAGATGGAAGTGC----AACTTCCCATGGAAACACCGCAAGAAAAAGAGGTGCgccttcagactagggcgcaagtctgacatcgtgaaaggagag---------aaggagactgggtaagaggagccccaggca
>gene=chr20_662111-663111; species=calJac
tcttgtctgtcaaatgggaatgggacaagatggtccctgagctgctgtctagAGTCGATAATGGAATTCTGTATGAATTCCAAGGAGGAGAGTAGCCACAAATGTATCCGCTCCACACTGATGGGGCTCTTTCTCCGGCAAGCTTCACTTACTCTGCCATTTCTCCAGTGTATTTTATCAGACCCACCTCCTCTGAGCCAAAGAAAAGA--GTAGGGGAAGAATGAAACAAACTCACAGCTCTGTTTATTCAGGCTCATCAGAGAGATGACTTGCCCAAGGGCCTGTGGCAGGTCCTCTGAAATTTGATGAAGGC------------tgtgtcactttggtcctccgggaagcagatgtgaaaatggaggtgtaagtgtaagagatttatggagaaaacaccgtgagaattggaggagagccttcagagagggatgca-gtctgacactgtgaaaggcaaggtggaataaaggaagaatggggaagaggagcctcaggcc
>gene=chr20_662111-663111; species=canFam
tctcgtctgtcaaatgggcatgggacaagatggtccctgagctgctgtccagagctgataATGGAATTCTGTATGAATTCCAAGGAGGAGAGTGGCCACAAATGCATCCACTCCACGCTGATGGGGCTCTTTTTCTGGTAAGCTTCACTCCTGCCGTTATTTCTCCGGTGTGTTTTATCAGGCCCTCCTCCTCTGGGCCAGTCAGGAGAAGGTAGGAGAAAGATGA-----------AGCTCTGTATGctaagact---cagagaggtgactcgcctaagggtacacagGGGGTCCTCTGGAATGTGATAGCCGTGGGCTTTTTTCTTGGGCCACttaggttctctgggaagcagatgtgaacatggagatggaagaac-agaattttatgggtgaaagaccgtggagcaaagaggggtgccttcagccag-ggttcagctttggcaccgtgaagagagagctgggagaaaggaaga-tggggaagattagccttgggca
>gene=chr20_662111-663111; species=equCab
tctcatctgtcaaatgggcatgggacaagatggtccctgagctgctgtccagaaccgataatggaattctgtATGAATTCCAAGGAGGAGAGTGGCTGCAAATGCATCCGGTCCACGCCGATGGGGCTCTTTCTCTGGGAAGCATCACTTACTCTGCTGGTTCTCCAGCGTGTTTTATCAGG----CCTCCTTGGAGCCAAAGGAAAGAGAGGAGGAGAAGGATGAAAACGTTTCACAGCTCTGCCCACCAAGACT---CAGAGA--CGACTTGCCCAGGGGCCTGTGGTGGGTTCCGTGGAGTTTGACAAATGCGGTGCTCTCTACTGGGTCCCTTTggtcctctgggaagcacatgtcaaaatggaggtggaagtgcaagagatgccctggggtaacaccatgaaggaaagaggggtgcatgcagacca-agggcaggtctgacaccgagaaagaagaggcgggaggtgaagatg-tgggggagaggagcctccggca
>gene=chr20_662111-663111; species=gorGor
tcttgtctgtcaaatgggaatgggacaagatggtccctgagctgctgtccagACCCGGTAATGGAATTCTGTATGAATTCCAAGGAGGAGAGTAGCCACAAATGCATCCGCTCCACGCTGATGGGGCTCTCTCTCCGGTAAGCTTCACTTACTCTGCCATTTCTCCAGTGTATTTTATCAGACCCACCTCCTCTGAGCCAAAGAAAAGAGGGTAGGAGAAGGATGAAACAAACTCACAGCTCTGTTCATTCAGGCTCGTCACAGAGATGACTTGCCCAAGGGCATGTGGCAGGCCCTCTGAAATTTGAGGAAGGCTGTGTTCTCTTTtgtgtcactttggtcctccgggaagcagatgtgaaaatggaggtgtaagtgtaagagatttattgagaaaacaccgtgagaaatggaggagagccttcagagagggatgcaggtctgatactgtgaaaggagaggtggaataaagaaagattggggaagaggagcctcaggcc
>gene=chr20_662111-663111; species=panTro
tcttgtctgtcaaatgggaatgggacaagatggtccctgagctgctgtccagACCCGGTAATGGAATTCTGTATGAATTCCAAGGAGGAGAGTAGCCGCAAATGCATCCGCTCCACGCTGATGGGGCTCTCTCTCCGGTAAGCTTCACTTACTCTGCCGTTTCTCCAGTGTATTTGATCAGACCCACCTCCTCTGAGCCAAAGAAAAGAGGGTAGGAGAAGGATGAAGCAAACTCACAGCTCTGTTCATTCAGGCTCATCACAGAGATGACTTGCCCAAGGGCATGTGGCAGGTCCTCTGAAATTTGAGGAAGGCTGTGTTCTCTTTtgtgtcactttggtcctccgggaagcagatgtgaaaatggaggtgtaagtgtaagagatttattgagaaaacaccgtgggaaatggaggagagccttcagagagggatgcaggtctgatactgtggaaggagaggtggaataaagaaagactggggaagaggagcctcaggcc
>gene=chr20_662111-663111; species=papHam
tcttgtctgtcaaatgggaatgggacaagatggtccctgagctgctgtccagACACGGTAATGGAATTCTGTATGAATTCCAAGGAGGAAAGTAGCCACAAATGCATCCGCTCCACGCTGATGGAGCTCTTTCTCTGGTAAGCTTCACTTACTCTGCCATTTCTCCAGTGTATTTTATCAGACCCACCTCCTCTTAGCCAAAGAAAAGAGGGTAGGAGAAGGATGAAACAAACTCACAGCTCTGTTCACTCAGGCTCATCACAGAGATGACTTGCCCAAGGGCATGTGGCAGGTCCTCTGAAATTTGAGGAAGGCTGTGTTCTCTTTtgtgtcattttggtcctccgggaagcagatgtgaaaatggaggtgtaagtgtaagagatttattgaaaaaaccccgtgagaaatggaggcgagccttcaaaacaggatgcaggtctgatactgtgaaagcagaggtggaataaagaaagattggggaagaggaagctcaggcc
>gene=chr20_662111-663111; species=ponAbe
tcttgtctgtcaaatgggaatgggacaagatggtccctgagctgctgtccagACCCGGTAATGGAATTCTGTATGAATTCCAAGGAGGAGAGTAGCCACAAATGCATCCGCTCCACGCTGATGGGGCTCTTTCTCCGGTAAGCTTCACTTACTCTGCCATTTCTCCAGTGTATTTTATCAGACCCACCTCCTCTGAGCCAAAGAAAAGAGGGTAGGAGAAGGATGAAACAAACTCACAGCTCTGTTCATTCAGGCTCATCACAGAGATGACTTGCCCAAGGGCATGTGGCAGGTCCTCTGAAATTTGAGGAAGGCTGTGTTCTCTTTtgtgtcactttggtcctccgggaagcagatgtgaaaatggaggtgtaaatataagagatttattgagaaaacaccgtgagaaatggaggagagccttcagagcg-----------tgatgctgtgaaaggagaggtggaataaagaaagattggggaagaggagcctcaggcc
>gene=chr20_662111-663111; species=rheMac
tcttgtctgtcaaatgggaatgggacaagatggtccctgagctgctgtccagACCCGGTAATGGAATTCTGTATGAATTCCAAGGAGGAAAGTAGCCACAAATGCATCCGCTCCACGCTGATGGGGCTCTTTCTCTGGTAAGCTTCACTTACTCTGCCATTTCTCCAGTGTATTTTATCAGACCCACCTCCTCTGAGCCAAAGAAAAGAGGGTAGGAGAAGGATGAAACAAACTCACAGCTCTGTTCACTCAGGCTCATCACAGAGATGACTTGCCCAAGGGCATGTGGCAGGTCCTCTGAAATTTGAGGAAGGCTGTGTTCTCTTTtgtgtcattttggtcctccgggaagcagatgtgaaaacggaggtgtaagtgtaagagatttattgaaaaaaccccgtgagaaatggaggcgagccttcaaaacaggatgcaggtctgatactgtgaaagcagaggtggaataaagaaagattggggaagagggagctcaggcc
>gene=chr20_708111-709111; species=hg19
GGGGGCCTGGGAACGGACTGGTGCTTGCGTGCGGGGCTTTTCCACTGGTTCCCTTCCGTACTCGGGCTTCCCCCGCTGTTGTTACTCCCTCAACGGGAACACAACTCCACCGCCGCCTCCGGGACACACCCCCGCCGCGTGGGCCGGGGTCCGGGACGCGCGCTCAGCTCGGCCCCGCGGGGGCGGCGCAGGAGGGAAGGGGGTGCGGACCCCGGAGGCGCCGCAGGAAGCCCTCGCCCACCCTTCCCGGCCGGGCCGGGTCCGCAGCTGACGGTGGGGGTGGGGAGCAGACGGGCGGGGCGCCGGCCGGCTTGGGGGTCCCCTGGTCCCGTCCAGGGGGCTCGGGCCGACTCCGGGCCAGCTGCGGAGGCGGGGGAGGGGACCCCGCTTTCCATGGCAGTGCCGAGGCGGCGCGCACAAAGGCGCCGCGATCAGCGCTTCATCGGTTCGAGTCAATTATCTGAGGCGCGGAGGCGGCGGGCGGGGCGAGGCGATTCCCC
>gene=chr20_708111-709111; species=bosTau
---------------------------------GGGCTTTCCCACTGGTTCCCTTCTGTACTTGGGCTTCCATCACTGGTAATATT-TCTGACCATGAACGCACCTCCACCGCAGTGTCTAGGACGGAACCTAGGCTTGCAGGCAAGGATCAGCGGCGCCTGCTCCCAG---TCCCGC-GGGGTGCGGC-GGAGGAGAGAGGT-GCGGGCTTCA---------TAGGCAGCCCTCGCC---GGCTTGGGGCTGGGTCGGGTCCGCAGCTGACGGCGGGGCTGGGGAGCAGATGGACGGGGCGCCGGACGGCTCGGGGTCC-CCCGGTCCCGTCCAGGTGGCTCGGGCCGACTCTGGGCCAGCTGCGGGGAT-GGGGAGCGGACCCCGTTTTCCATGACAATGCCGAGGCGGCGCGTACAAAGGCGCCGCAATCAGCGTTTTATTGGTTCGAGTTAATTATCTGAGGCGGGGAGGGGGCGGGCGGGGCTAGGCCATTCCCT
>gene=chr20_708111-709111; species=calJac
GGGGGACCAGGAATAGAATGGTGCGTGCGTGAGGGGCTTTCCCACCATTTCCC-TCGGTACTCTGGCTTCCACCGCTATTGTTACTCCCTCCCCGGGAACACACCTCCACCGCGGTCTCTAGGACAGACCCCAGTCGCGTGGGCCGGGATCCGGGATGCGCGCTCCGCTcggcccggc-ggggcggcgcgggAGGGGAGAGGT-GCTGGCCCCGGAGGCGCGGCAGGAAGCCCTCGCCCGCTCTCCCCGGCCCGGCGGGGTCCGCAGCTGACGGTGGGGGTGGGGAGCAGATGGACGGGGCGCCGGACGGCTTGGGGGTCCCCTGGTCTCGTCCAGGTGGCTCGGGCCGACTCCGGGCCAGCTGCGGGGGCTGGGGAGGGGACCCCGTTTTCCATGACAATGCCGAGGCGGCGCGCACAAAGGCGCCGCAATCAGCGTTTTATTGGTTCGAGTTAATTATCTGAGGCGCGGAGGGGGCGGGCGGGGCGAGGCGATTCCCT
>gene=chr20_708111-709111; species=canFam
CTGGGACTAGGAATGGGGGGGT-----------GGGCTTTCCCACCGGTTCCCTCCTGCTCTTTGGCTTCCATCACCGTTATTATT-TCGGGCCACGAACACCCCTCCGGCGCCGTCTCCGGCCGGGGCCCAGG-CTTggggg----gggccgggacgcccgccgccgg---gcccgc-ggggTGAGCC-GCAGGAA--GGGT-GCGGGCTCCG---------CAGGACGCGCTCGCC---GCTCCGGGGCC----CGGGCCCGCAGCTGACGGAGGGGGCGGGGAGCAGATGGGCTGGGCGCGCGACGGCTCGGGGAC--CCGGGTCCCGTCCAGGTGGCTCCGGCCGACTCCGGGCCAGCTgcggggAT-GGGGAGGGGACCCCGTTTTCCATGACAATGCCAAGGCGGCGCGTACAAAGGAGCCGCAATCAGCGTTTTATTGGTTCGAGTTAATTATCTGAGGCGGGAAgggggcgggcggggcccggcgATTCCCC
>gene=chr20_708111-709111; species=equCab
TGGGGACTAGCAATGGGGGCGT-------------GCTTTTCCACCGGCTCGCTC-TGCACTCTGGCGTCCATCATGGTTGTTATT-TCTGCCCACGAACGCCCCTCCTGCGCCGTCCACGGGACAGACCCAGG-CTTGCAGG----CGGGGATGCCGCCGGCCGCCCT---GGTCCC-GGGGCCGAGC-GGAGTGT--GGGT-GCGGAGT-CG---------CGAGAAGC-CTCGCCGG-GCCTCGGGGCTGGAACCGGCCCGCAGCTGACGGCGGGGCCGGCGAGCAGATGGACGGGGAAC-CGAC-GCTCGGGGTCC------------------------------------------------------------------------------------------------------------------------------------------------------------------------------------
>gene=chr20_708111-709111; species=gorGor
GGGGGACCGGGAAGGGACTGGTGCTTGCGTGCGGGGCTTTTCCACTGCTTCCCTTCTGTACTCAGGCTTCCACCGCTGTTGTTATTCCCTCAACGGGAACACACCTCCACCGCCGTCTCCGGGACAGACCCCAGTCGCGTGGGCCGGGATCCGGGACGCGCGCTCAGCTcggccccgcgggggcggcgcgggAGGGAAGAGGG-GCGGACCCCGGAGGCGCCGCGGGAAGCCCTCGCCCACCCTTCCCGGCCGGGCCGGGTCCGCAGCTGACGGCGGGGGTGGGGAGCAGATGGACGGGGCGCCGGACGGCTTGGGGGTCCCCTGGTCCCGTCCAGGTGGCTCGGGCCGACTCCGGGCCAGCTGCGGGGGCCGGGGAGGGGACCCCGTTTTCCATGACAATGCCGAGGCGGCGCGCACAAAGGCGCCGCGATCAGCGTTTTATTGGTTCGAGTTAATTATCTGAGGCGCGGAGCGGGCGGGCGGGGCGAGGCGATTCCCT
>gene=chr20_708111-709111; species=panTro
GGGGGACTAGGAATGGACTGGTGCTTGCGTGCGGGGCTTTTCCACTGTTTCCCTTCTGTACTCAGGCTTCCACCGCTGTTGTTATTCCCTCAACGCGAACACACCTCCACCGCCGTCTCCGGGACACACCCCAGTCGCGTGGGCCGGGATCCGGGATGCGCGCTCAGCTgggccccgcgggggcggcgcAGGAGGGAAGAGGG-GCGGACCCCGGAGGCGCCGCAGGAAGCCCTCGCCCACCCTTCCCGGCCGGGCCGGGTCCGCAGCTGACGGTGGGGGTGGGGAGCAGATGGACGGGGCGCCGGACGGCTTGGGGGTCCCCTGGTCCCGTCCAGGTGGCTCGGGCCGACTCCGGGCCAGCTGCGGGGGCCGGGGAGGGGACCCCGTTTTCCATGACAATGCCGAGGCGGCGCGCACAAAGGCGCCGCGATCGGCGTTTTATTGGTTCGAGTTAATTATCTGAGGCGCGGAGGGGGCGGGCGGGGCGAGGCGATTCCCT
>gene=chr20_708111-709111; species=papHam
GGGGGACTAGGAATGGAATGGTGCTTGCGTGCGGGGCTTTTCCACCGTTTCCCTTCTGTACTCAGGCTTCCACCGCTGTTGTTATTCCCTCCCCCGGAACACACCTCTAGCGCCGTCTCTGGGACAGACCCCAGTCGCTTGGGCCAGGAACCGGGATGTGCGCTTCCCTCGGCCCTGCGGGGGCGGCGCGGGAGGGAAGAGGT-GCGGGCCTCGGAGGCGCGGCTGGAAGCCCTCGCCCACCCTTCCCGGCCGGGCCGGGTCCGCAGCTGACGGTGGGGGTGGGGAGCAGATGGACGGGGCGCCGGACGGCTTGGGGGTCCCCTGGTCCCGTCCAGGTGGCTCGGGCCGACTCCAGGCCAGCTGCGGGGGCCGGGGAGGGGACCCCGTTTTCCATGACAATGCCGAGGCGGCGCGCACAAAGGCGCCGCAATCAGCGTTTTATTGGTTCGAGTTAATTATCTGAGGCTCGGAGGGGGCGGGCGGGGCGAGGCGATTCCCT
>gene=chr20_708111-709111; species=ponAbe
GGGGGACTAGGAATGGAATGGTGCTTGCGTGCGGGGCTTTTCCACCGTTTCCCTTCTGTACTCAGGCTTCCACAGCTGTTGTTATTCCCTCAACGGCAACACACCTCTACCGCCGTCTCTGGGACAGACCCCAGTCGCGTGGGCCGGGATCCGGGAAGCGCGCTCAGCTcggccccgcgggggcggcgcAGGAGGGAAGAGGT-GCGGGCCTCGGAGGCGCCGCAGGAAGCCCTCGCCCACCCTTCCCGGCCAGGCCGGGTCTGCAGCTGACGGTGGGGGTGGGGAGCAGATGGACGGGGCGCCGGACGGCTTGGGGGTCCCCTGGTCCCGTCCAGGTGGCTCGGGCCGACTCCGGGCCAGCTGCGGGGGCCGGGGAGGGGACCCCGTTTTCCATGACAATGCCGAGGCGGTGCGCACAAAGGCGCCGCAATCAGCGTTTTATTGGTTCGAGTTAATTATCAGAGGCGCGGAGGGGGCGGGCGGGGCGAGGCGATTCCCT
>gene=chr20_708111-709111; species=rheMac
GGGGGACTAGGAATGGAATGGTGCTTGCGTGCGGGGCTTTTCCACCGTTTCCCTTCTGTACTCAGGCTTCCACCGCTGTTGTTATTCCCTCCCCGGGAACACACCTCTACCGCCGTCTCTGGGACAGACCCCAGTCGCATGGGCCAGGAACCGGGATGTGCGCTTCGCTCCGCCCTGCGGGGGCGGCGCGGGAGGGAAGAGGT-GCGGGCCGCGGAGGCGCGGCTGGAAGCCCTCGCCCACCCTTCCCGGCCAGGCCGGGTCCGCAGCTGACGGTGGGGGTGGGGAGCAGATGGACCGGGCGCCGGACGGCTTGGGGGTCCCCTGGTCCCGTCCAGGTGGCTCGGGCCGACTCCGGGCCAGCTGCGGGGGCCGGGGAGGGGACCCCGTTTTCCATGACAATGCCGAGGCGGCGCGCACAAAGGCGCCGCAATCAGCGTTTTATTGGTTCGAGTTAATTATCTGAGGCTCGGAGGGGGCGGGCGGGGCGAGGCGATTCCCT
>gene=chr20_742320-743320; species=hg19
GCAGGCCTGGCGCCGCTGTGGGCCCACCTGGTGTTTACCTGCTGGCATTTCCTCCTGCAACACACCCTCAGCCTCAGCCAGGAAGCTGAGTTGAAGTGAAGATGGCTGGATCGGGCATTGGCACAGTAGGGTTTGCTGTGCCTCCTCAGGAGACCCCTCCCCTTCTGGCCTCAGCTACCTGCCTCTGCAATGTGGAGTGTGCTGATCTCCAGGGGTCCTGGCAGCTGGCTTGTTGCTGCTAGGAGCATCTCTCTACAGGTGGCCTTCCATGCAAACCTACATCTGGGACCACTGTCCTTCCTCACAGGTCCTTGTCCCTGGGGTCCCAATCTCTAGAACCCCAAGACTGGTCCACGCCCTGGGTAAGAACAGACAGAGGTCTGCCTATACCCTTAAAGACTCTTTCTGCTCCAAGATTCTTGGATTCCATGACTCAGATTCTGTAATTCTAACATTTGGGGTTTCTTGGATTTGCAGGTCTGAGCCTTTGGTCCTGCTTC
>gene=chr20_742320-743320; species=bosTau
GTAGGCCTGGCCCGGTTGTGGGCCCACCTGGA--GCAGCTGTTGCTATTTCCTCCTGCAACACCTCG--CACCCACTCTAGGAAGTTGGGCAGATGAGTGGGAGGCT---TGGAGCACCGTGACTGTAGGGTGTGCTATGCAGCCTCGGGTGACCCTTCTCCCTCCACCCTCAGCTCTCTGG-TCCACAATGTGAGATTTGCTGATCC--GTGGGCCCTGGTAGCCGGCTCA------------GAGG-----CACTGGTGACCTTCTGTGTAGCCCTCGGTCTGACCACACCATCCTTCATTTGAGGCC-TTTTCCCCGGGATCTCCCCA------ACGCT--GACAGGT--------TAG-----AGTGGA----GGGCTG--CCTACCTCTAAGGACACTTTCTGTCTCAGGATTCTTGGATTCTGGGACTCAGATTCTATATTTCTAACATTCTGGGCATCTCAGAGTCACAGATCTGAGCCTCTGGT-CTGTTCC
>gene=chr20_742320-743320; species=calJac
GCAGGCCTGGCTCAGCTGT-GGCCCACCTGGTGTTTACCTGCTGCTGTTTCCTCCTGTGACACCCCCT--GCCTTGGCCAGGAAGCCAGGCTGAAGTGAAGACAGCTGGATTGAGCATTGGCACAGCGGGGCGTGCTGTGCTACCTCAGGGGATTCCTCCCTGTCTGTCCTCAGCTATCAGCCTCTGCAA-GTGGGGTTTGCT-ATCTCCAGGGGCCCTGGAAGCTGGC-TGTTGCTGCTAGGAGCATCTCTCTGCAGGTGGCCTTCCATGCAAACCTACATCTGACAACACTGTCCTTCCTCAGAGGTCCTTGTCCCTGGGGTCCCACTCTCCAGAACCCCAAGACTGGTCCATGCCCTGGGTAAGAACAGATAGGGGTCTGCCTATGCCCCTAAAGACTCTTTCTGCTCCAATGTTCTTGGATTCCATGACTCAGATTCTGTAATTCTAATATTTAGGGTTTCTTGGATTTGCAAGTCTGGGCCTTTGGTCCTGCTTC
>gene=chr20_742320-743320; species=canFam
---GGCCTGCTCC-----TGGGCCCACCCAGGTTTCGTCTGCTGCCATTTCCTCCTGCAACCTTCCC--AACCTCAGCCAGGAAGCTGAGCTGACTAGGAGGTGGCT---TTGAGCATTGGCACTGCAGGATGTGCTGTGCAACCTCAGTTGACCCCTTCCCTTCTGGTGTCA----------TCTATAGCGTGGGGTCTACGGATCT--AGGGGCCCTGATGGCTGGCCTG------------GACACATTCCATGGGTGGCCTTCCACGTAGTTCT--ATGTGACAATACTGTCCTTCATTTGGGGTTGTCA-CCCTGTGGCCTCCCTGTTCAGAAGACCATGACTGGTCTGTGTCTTGGGTGGGAGAGGA---GGGCCTGCCCCTGCCTCTAAGGACTCTTTATGCTCCAGGATTCTTGGAGTCCCTGGCCTAGACTGGATGTTTCTAACAGTCTGGGTGCCTCATATCCACAGATCTCGGCCTCTGTTTCTGCT--
>gene=chr20_742320-743320; species=equCab
GCAGGCCTGGCCCGGCTGTGGGTCCACCTGGATCTCATCTGCTGCCACTTCCTCCTATAACACTCCC--AACCTCAGCCCGGAAGCTG-GCTGACAAGCAAGTGGCT---TTGGGGACTGGCACTGCAGGCTGTGCTGTGCGACCTTGGCTGACCCTTCGCCCGCTGGCCTCGGCCACCCTG-TCTACAACGTGAGGTCTGCTGATTG--AGGGGCCCTTGTGGCTGGCTCA------------GATGCACTCTACCGGCGGCCTTCCATTT-GCCCTGGGTCTGACAACACCATCCTTCATGTGAGGTCTTTGTCCCTGGGGTCTCTCTGT--AGGACACCCAGACTGGTCTGCGCCCCGGGTGAGAGCGGA---GGGTCTGCCCtggcctctaaggactctttttgctccgagattcttggattctgtgacGCAGGGGCTGTATTCCTGACATTCTGGGCATCTTGGATTTACAGGTCTGAGCCTCTGGTCCTGCTTC
>gene=chr20_742320-743320; species=gorGor
-------------------------------TGTTTACCTGCTGGCATTTCCTCCTGCAACACACCCTCAGCCTCAGCCAGGAAGCTGAGTTGAAGTGAAGATGGCTGGATCGGGCATTGGCACAGTAGGGTTTGCTGTGCCTCCTCAGGGGACCCCTCCCCGTCTGGCCTCAGCTACCTGCGTCTGCAATGTGGAGTTTGCTGATCTCCAGGGGTCCTGGCAGCTGGCTTGTTGCTGCTAGGAGCATCTCTCTACAGGTGGCCTTCCATGCAAACCTACATCTGGGACCACTGTCCTTCCTCAGAGGTCTTTGTCCCTGGGGTCCCAATCTCTAGAACCCCAAGACTGGTCCACACCCTGGGTAAGAACAGACGGAGGTCTGCCTATACCCTTAAAGACTCTTTCTGCTCCAAGATTCTTGGATTCCATGACTCAGATTCTGTAATTCTAATATTTGGGGTTTCTTGGATTTGCAGGTCTGAGCCTTTGGTCCTGCTTC
>gene=chr20_742320-743320; species=panTro
GCAGGCCTGGCTCAGCTGTGGGCCCACCTGGTGTTTACCTGCTGGCATTTCCTCCTGCAACACACCCTCAGCCTCAGCCAGGAAGCTGAGTTGAAGTGAAGATGGCTGGATCGGGCATTGGCTCAGTAGGGTTTGCTGTGCCTCCTCAGGGGACCCCTCCCCGTCTGGCCTCAGCTACCTGCCTCTGCAATGTGGAGTTTGCTGATCTCCAGGGGTCCTGGCAGCTGGCTTGTTGCTGCTAGGAGCATCTCTCTACAGGTGGCCTTCCATGCAAACCTACATCTGGGACCACTGTCCTTCCTCAGAGGTCCTTGTCCCTGGGGTCCCAATCTCTAGAACCCCAAGACTGGTCCACGCCCTGGGTAAGAACAGACAGAGGTCTGCCTATACCCTTAAAGACTCTTTCTGCTCCAAGATTCTTGGATTCCATGACTCAGATTTTGTAATTCTAATATTTGGGGTTTCTTGGATTTGCAGGTCTGAGCCTTTGGTCCTGCTTC
>gene=chr20_742320-743320; species=papHam
GCAGGCCTGGCTCAGCTGTGGGCCCATCTAGTGTTTACCTGCTGCTATTTCCTCCTGCAACACACCCCCAGCCTCAGCCAGGAAGCTGGGCTGAAGTGAAGATGGCTGGATCGGGCATTGGTACAGCAAACCCTGCTGTGCCTCCTCAGGGGACCCCTCCCCATCTGGCCTCAGCTACCTGCCTCTGCAGTGTGGAGTTTGCTGATCTCCAGGGGCCCTGGCAGCTGGTTTGCTGCTGCTAGGAGCATCTCTCTACAGGTGGCCTTCCATGCAAACCTGCATCTGACAACACTGTCCTTCCTCAGAAGTCCTTGTCCCTGGGGTCCCACTCTCCAGAACACCAAGACTGGTCCACGCCCTGGGTAAGAACAGACGGAGGTCTGCCTATACCCTCAAAGACTCTTTCTGCTCTAAGATTCTTGGATTCCATGACTCAAATTCTGTAATTCTAATATTTGGGGTTTCTTAGATTTGCAGGTCGGGGCCTTTGGTCCTGCTTC
>gene=chr20_742320-743320; species=ponAbe
GCAGGCCTGGCTCAGCTGTGGGCCCACCTGGTGTTTACCTGCTGCCATTTCCTCCTGCAACACACCCTCAGCCTCAGCCAGGAAGCTGGGCTGAAGTGAAGATGGCTGGATTGGGCATTGGCACAGTAGGATTTGCTGTGCCTCCTCTGGGGACCCCTCCCCATCTGGCCTCAGCTACCTGCCTCTGCAATGTGGAGTTTGCTGATCTCCAGGGGCCCTGGCAGCTGGCTTGTTGCTGCTAGGAGCATCTCTCTACAGGTGGCCTTCCATGCAAACCTACATCTGGGACCACTGTCCTTCCTCAGAGGTCCTTGTCCCTGGGGTCCCAATCTCCAGAACCCCAAGACTGGTCCACGCCCTGGGTAAGAACAGACAGAGGTCTGCCTATAACCTTAAAGACTCTTTCTGCTCCAAGATTCTTGGATTCCATGACTCAGATTCTATAATTCTAATATTTGGGGTTTCTTGGATTTGCAGGTCTGGGCCTTTGGTCCTGCTTC
>gene=chr20_742320-743320; species=rheMac
GCAGGCCTGGCTCAGTTGTGGGCCCATCTAGTGTTTACCTGCTGCTATTTCCTCCTGCAACACACCCCCAGCCTCAGCCAGGAAGCTGGGCTGAAGTGAAGATGGCTGGATCGGGCATTGGTATAGCAAACCCTGCTGTGCCTCCTCAGGGGACCCCTCCTCATCTGGCCTCAGCTACCTGCCTCTGCAATGTGGAGTTTGCTGATCTCCAGGGGCCCTGGCAGCTGGTTTGCTGCTGCTAGGAGCATCTCTCTACAGGTGGCCTTCCATGCAAACCTACATCTGACAACACTGTCCTTCCTCAGAAGTCCTTGTCCTTGGGGTCCCACTCTCCAGAACACCAAGACTGGTCCACGCCCTGGGTAAGAACAGATGGAGGTCTGCCTATACCCTCAAAGACTCTTGCTGCTCCAAGATTCTTGGATTCCATGACTCAAATTCTGTAATTCTAATATTTGGGGTTTCTTAGATTTGCAGGTCGGGGCCTTTGGTCCTGCTTC
>gene=chr20_744432-745432; species=hg19
GTGACCTGGTCATTGAGGAGGTCTTCCACGGAAGCCTCCCAGCACCTGGGTTGACGCTGGAGGACAAAGAACGCCACGAGGCAGCAGGCCATCATGATGGATAGGAGGAGGAAGAAGACCAGGGGTGAGAAGTGGGCGGGAAGGTAGCGGCTCTCCAGGTGGGACAAGGGTGCTTCCATTCCGGGGAGGGCGGACACCAAAGCTCTGGGAACTCCCTGCAAAGGACAAGACAGATCCCTGGTCAGGGGAGGGGATCAGGCTGCAGAACAACAATCATGACAGTGATAACAGAATACAGATCACCTGTTATTATTAATGGATAATGAATAAATAAACATAACTAACAAGGTGGCAAtaatgactgctcatactgactgcccactgagcacgggcactgtgcatggataagcccctatgcctcctaacagggctgcacagtgggcaccatcatcccccattttagagggaactgaggtatcagaatgcttcgtcccttacct
>gene=chr20_744432-745432; species=bosTau
GTGACCTGAGAGGTGAGGAGGTCTTCTATGGAGGCTTCCCAGCGCTTGGGTTGACGCTGGAGGAAAAAGAAGGAGATGAAGCAGCAGGCCATCATGAAGGAGAGCAGAAGGAAGAAGACCAAGGGCGAGAAGTTGGCGGGCAGGTAACGGCTTTCCAGGTGGATCCCGGAGGGTGCTGTCCCAGCGAGCTTGGACACCAAAGTGCTGCTAGCTCCCTGGGAAAGACAAAA-----------------------------------------------------------------------------TATCATTAT----TAAGTGATGGATAATAACAGCTACTATGGTGAGGATAATATATGCTCACACTGACTGCTCGCTGGGCAGCAGCACTGGATCTGTATCAGCCTGCGTGTCCTCTGACAGCGC----CAGTG--------CAGCCCCCACTTTAAGGAGCGCGGAGGTGTCAGGA-----------------
>gene=chr20_744432-745432; species=calJac
GTGACCTGGTCGTTGAGGAGGTCTTCCACGGAAGCCTCCCAGCACCTGGGTTGACGCTGGAGGACAAAGAATGCCATGAGGCAGCAGGCCATCATGAAGGACAGCAGGAGGAAGAAGACCAGGGGTGAGAAGTGGGCGGGGAGGTAGCGGGTCTCTAGGTGGGACAGCGGTGCTGCCGTTCTGGGGAGAGTGGACACCAAAGCTGTGGGAATTCCCTGCAAAGGACAAGACAGATCCCTGGTGGGGGGCGGGGATCAGAATGCAGAACAACAATCATGACAGTGATAATAGAATACAGATTATGTGTTATTATTAATAGATACTTGATAAATAA--ATAACTAACAAGGTGGCAATAATGACTGCTCACACTGACTG-CCACTGAGCACGGGCACTGCTCGtggataagtccctgtgcctcct---aggcctgtgctgtggg-accatcaccccccattttagagggaactgaggcatcagaatgcttcatcccttccct
>gene=chr20_744432-745432; species=canFam
GTGACCTGGGAGGTGAGGAGGTCTTCTATGGAAGATTCCCTGGGCCTGGGCTGACGCTGGAGGAGAAAGAAAGCAGTGAGGCAGCAGGCCATCATGAAGGAGAGCAGGAGGAAGAAGACCAGGGGCGAGAAGTTGGCCGGGAGGTAGCGGCTTTCCAGATGGACCGCGGAACGCGTCGTCTCCATAAGATCAGACACGAAGGTACTGCTGGCTCCCTG-GGAGAACAAAA-----------TCCTCTGGGGATGTCGGGACACAGAACAACAGTATTAATGATCATA---CAATAAATAGCATGCATTGTTAA-------TAAGTGAGGGATGACAATTACTC---AGG---TGATAATAAATGCTCATGTGGGCTGCTCACTGGGCACCAGCACTTTGT----GTCAGCTCGCATGCCTCCTCGCAGCCCTGTGCACTGGGCACCACTACCCCCAGTTTTGGAGGGTTTCGAGGTATCAGGATGGTCTG---AA--CCT
>gene=chr20_744432-745432; species=equCab
ATGACCTGGGAGGAGAGGAGATCCTCTGTGGAGGATTTCCAGGGCCGGGGTTGACGCTGGAGGAAAAAGAACGCGATGAAGCAGCAGGCCATCATGAAGGAGAGCAGGAGGAAGTAGACCAAAGGCGAGAAGTGGGCGGGGAGGTAGCGGGTTTCCAGGTGGGCCACGGAGGGTGCTGTCCCGGGGAGGGTGGACATCAAAATGCTGTTATCTCCCTGCGGAAGACAAAA-----------TCCCTGGGTGATGCTGGGACATGGAACAACAACGTTAATAATAATA---TAATAAATATCATGGGTTATTAA-------TAAGTGATGAATAATAATAACTGCTAGGGTTATGGTGATAATTGCTCgcgctgactgctcgccaggc-ccagcactttgcaggcatcagatcgtgctcctgctaacagccctgtgcaggggagaccatcatccctggttttagagggaatgggggtgtctggccagctcgtctta---tt
>gene=chr20_744432-745432; species=gorGor
GTGACCTGGTCATTGAGGAGGTCTTCCACGGAAGCCTCCCAGCACCTGGGTTGACGCTGGAGGACAAAGAACGCCACGAGGCAGCAGGCCATCATGATGGATAGCAGGAGGAAGAAGACCAGGGGTGAGAAGTGGGCAGGAAGGTAGCGGCTCTCCAGGTGGGACAAGGGTGCTTCCATTCCGGGGAGGGCGGACACCAAAGCTCTGGGAACTCCCTGCAAAGGACAAGACAGATCCCTGGTCAAGGGAGGGGATCAGGCTGCAGAACAACAATCATGACAGTGATAATAGAATACAGATCACCTGttattattaatagataattaataaataaaCATAACTAACAAGGTGGCAAtaatgactgctcatactgactgcccactgagcaggggcactgtgcatggataagcccctgtgcctcctaacaggcctgcacagtggggaccatcatcccccattttagagggaactgaggtatcagaatgcttcgtcccttacct
>gene=chr20_744432-745432; species=panTro
GTGACCTGGTCGTTGAGGAGGTCTTCCACGGAAGCCTCCCAGCACCTGGGTTGACGCTGGAGGACAAAGAACGCCACGAGGCAGCAGGCCATCATGACGGATAGCAGGAGGAAGAAGACCAGGGGTGAGAAGTGGGCGGGAAGGTAGCGGCTCTCCAGGTGGGACAAGGGTGCTTCCGTTCCGGGGAGGGCGGACACCAAAGCTCTGGGAACTCCCTGCAAAGGACAAGACAGATCCCTGGTCAGGCCCGCGGATCAGGCTGCAGAACAACAATCATGACAGTGATAATAGAATACAGATCACCTGTTATTATT-----------AATAAATACACATAACTAACAAGGTGGCAAtaatgaccgctcatactgactgcccactgagcacgggcactgtgcagggataagcccctgtgcctcctaacaggcctgcacagtggggaccatcatcccccattttagagggaactgaggcatcagaatgcttcgccccttacct
>gene=chr20_744432-745432; species=papHam
GTGACCTGGTCATTGAGGAGGTCTTCCACGGAAGCCTCCCAGCACTTGGGTTGACGCTGGAGGACAAAGAACGCCACGAGGCAGCAGGCCATCATGATGGATAGCAGGAGGAAGAAGACCAGGGGTGAGAAGTGGGCGGGGAGGTAGCGGCTCTCCAGGTGGGACAGGGGCGCTTCCATTTCGGGGAGGGCGGACACCAAAGCTCTGGGAACTCCCTGCAAAGGACAAGACAGATCCCTGGTCGGGGGAGGGGATCAGACTGCAGAACAACAATCATGACAGTGATAATAGGATACAGATCACCTGTTATTATTAATAGATAATTAGTAAATAAACATAACTAATAAGGTGGCAAtaatgactgctcatactgactgcccactgagcacgggcaccgggcatggataagcccctgtgcctcctaacaggcctgtgcagtggggaccagtatcccccattttagagggaactgaggtatcggaatgcttcgtcccttacct
>gene=chr20_744432-745432; species=ponAbe
GTGACCTGGTTGTTGAGGAGGTCTTCCACAGAAGCCTCCCAGCACCTGGGTTGACGCTGGAGGACAAAGAACGCCACGAGGCAGCAGGCCATCATGATGGATAGCAGGAGGAAGAAGACTAGGGGTGAGAAGTGGGCGGGGAGGTAGCGGCTCTCCAGGTGGGACAGGGGTGCTTCCATTCCGGGGAGGGCAGACACCAAAGCTCTGGGAACTCCCTGCAAAGGACAAGACAGATCCCTGGTCAGGGGAGGGGATCAGACTGCAGAACAACAATCATGACAGTGATAATAGAATACAGATCACCTGTTATTATTAGTGGATAATTAATAAATAAACATAACTAAAAATGTGGCAATAATGACTGCTGATACTGACTGCCCACTCAGCACAGGCACTGTGCATGGATAAGacc------------------ctgcgcagtggggaccatcatcccccattttagagggaactgaggtatcagaatgctttgtcccttacct
>gene=chr20_744432-745432; species=rheMac
GTGACCTGGTCATTGAGGAGGTCTTCCACGGAAGCCTCCCAGCACTTGGGTTGACGCTGGAGGACAAAGAACGCCACGAGGCAGCAGGCCATCATGACGGATAGCAGGAGGAAGAAGACCAGGGGTGAGAAGTGGGCGGGGAGGTAGCGGCTCTCCAGGTGGGACAGGGGCGCTTCCATTTTGGGGAGGGCGGACACCAAAGCTCTGGGAACTCCCTGCAAAGGACAAGACAGATCCCTGGTCGGGGGAGGGGATCAGACTGCAGAACAACAATCATGACAGTGATAATAGGATACAGATCACCTGTTATTATTAATAGATAATTAGTAAATAAACATAACTAATAAGGTGGCAAtaatgactgctcatactgactgcccactgagcacgggcaccgggcatggataagcccctgtgcctcctaacaggcctgtgcagtggggaccagcatcccccattttagagggacctgaggtatcgggatgcttcgtcccttacct
>gene=chr20_884181-885181; species=hg19
tcccctccatttcacagatgggaaaactgaggtcccaatcaggaaaataaagtgccagaggctgtacacaggagctaatggccagatctggTGCAGACGTATGAAAATCTGGAGGGTCAGATCTTACCTAGCTGTGTGTGTGTGTTTCAACTTAAATGTAAATCTTTGTAATTTTATTTTTCGAATGGGTGATATAAACACATTGTTCAAAATTCCAAGGAACAAAAAGGAGTGAAGTGAAAAACAAATTTTTCTGTCCCTGCCTCAACCCACAGTTCCCTCCCTACAGGCCACTGAGGGAGGTTCCTGGGTTTCCTTCCAGAGAAACGCTATGCATACTTCTACATCTGCAGTAACTGTGTTTCCATCCCACCACCTGCCCTTCAGGCTACAAAAACCTCAGCTTGccattccacacctggcttccttttgcttaacattgttcatagcatgttccacattcatccaggtagacttgcctcagcattgtaagctgcttg
>gene=chr20_884181-885181; species=bosTau
--------------------------------------------------------------------------------------------------------------------------------------------------------------------------------------------------------------------------------------------------------------------------------------------------------------------------------AAAGAAACTCTAAGCA------TATACCAGCAATGAATAGGCTCCTTTTCCCCTGCCTA-------GTCTATACAAT-ACCAGCTcaccattccataccttgcatcttttttcttaatgtaatttggagattgctctatgttcatccagatgaacttgccttgctgtttgaa--------
>gene=chr20_884181-885181; species=calJac
cctcctccatttcacagatggggaaactgaggtcccaatcaggaaagtaaagtgccagaggctgtacacaggagctaacggccagatctggTCCAGACGTATGAACATCCAGGAGGTCAGAGCTTCCATAGCTGTGTGTGTGTGTTTCAACTTAAATGTAAATCTTCGTAACTTTAGTTTTCAAATGGGTGATATAAACACATTGTTCAAAATTCCAAGGAACAAAAAGGAGTGAAGTG--AAACAAATTTTT-GGTCCTCGCCCCAACCTGCACTTCTCTTCCTACCGGCCACTGAGGGAGGTCCCTGGGTTTCCTTCCAGAGAAACGCTACTCG------TACATCTGCAGTAACTGTGCTTCCACCCCACCGTCTGCCCTTCAGGCTACAAAAACCTCCGCTTGccattccacgtctggcttcctttcgcttgacataatgtatagcgtgttccacattcatccgggtggcctctcctcaccgttgcaagctgcttg
>gene=chr20_884181-885181; species=canFam
ccagctctatttcccacagggggaaactgaggccccagtcaggaaagccatttgtaggaggctgcacacaggagctagtggcCCAGTGTAG-CCAAACCTGTAAAAATCTGAAAGAACAGGACTTTGATAGCTTTGTGTGTGTGTTTCAACTTAAATGGGTATTTTTGTAATTTGATTTTTTGAATAGGTGATATGAGCACATTGTTCAAAAGTCCAAGGACT--------------------------------------------------AAGCCCTGCCCCACAGGCCACTGAAGGACATG-CGGGGTTCACTTCCAGGGGAGCTCCATGCA------TGTGCCAGCAGTGCATATCCTCACATCC--CTGCCCA-CTTTGGGCTAATAAAAC-GTCAGCTcaccgttctgcaccttgcttcttctctcagagtataatttggatattgctccactttcatccagacagacctgcctcactgctttaagctgcatg
>gene=chr20_884181-885181; species=equCab
ccagccccatttcacacacagggaaactgaggccacaatggggaaagtaacctgcagggggctg--cacagttgctaggggctcggtctag-ccagacccatgaaaatctggAAGGTCAGAGCTTCAATTGTTTTGTGGGGGAGTTTCCATTTAAATGTAAATTTTTGTAATTTTATTTTTGGAATGGGTGATATAAGCACATGGCTCAAAATTCTGAGGAATGAAAGGATGTGGAGTGAAAA-CAAATCTCCCCACCCCTGCCCCTGCCCATGTTCCCCTCCCCACAGGCCAGTGAGGGGCTAT-CCCGGTTTCCGTCCAGAGAAGCTCTCTGCA------CGGACCAGCGGTG------CCGATATCC--CCTGCTA-------GTCTATAAAGT-GGCCGCTCACCGTTCTGCGCC-TGCTCCTTTTTACTTAATGTAATTTGCAGATTGTTCCACATTCATCCAGACAGACTTCCCTCGCTGGTTTAAGCCACACA
>gene=chr20_884181-885181; species=gorGor
tcccctccatttcacagatggggaaactgaggccccaatcaggaaaataaagtgcctgaggctgtacacaggagctaatggccagatctggTGCAGACGTATGAAAATCTGGAGGGTCAGATCTTACATAGCTGTGTGTGTGTGTTTCAACTTAAATGTAAATCTTTGTAATTTTATTTTTCGAATGGGTGATATAAACACATTGTTCAAAATTCCAAGGAACAAAAAGGAGTGAAGTGAAAAACAAATTTTTCTGTCCCTGCCTCAACCCACAGTTCCCTCCCTACAGGCCACTGAGGGAGGTTCCTGGGTTTCCTTCCAGAGAAAC-CTATGCATACATCTACATCTGCAGTAACTGTGTTTCCATCCCA--------------------------------------------------------------------------------------------------------------------------------
>gene=chr20_884181-885181; species=panTro
tcccctccatttcacagatggggaaactgaggtcccaatcaggaaaataaagtgccagaggctgtacacaggagctaatggccagatctggTGCAGACATATGAAAATCTGGAGGGTCAGATCTTACCTAGCTGTGTGTGTGTGTTTCAACTTAAATGTAAATCTTTGTAATTTTATTTTTCAAATGGGTGATATAAACACATTGTTCAAAATTCCAAGGAACAAAAAGGAGTGAAGTGAAAAACAAATTTTTCTGTCCCTGCCTCAACCCACAGTTCCCTCCCTACAGGCCACTGAGGGAGGTTCCTGGGTTTCCTTCCAGAGAAACGCTATGCATACATCTACATCTGCAGTAACTGTGTTTCCATCCCACCACCTGCCCTTTAGGCTACAAAAACCTCAGCTTGccattccacacctggcttccttttgcttaacattgttcatagcatgttccacattcatccaggtagacttgcctcagcattgtaagctgcttg
>gene=chr20_884181-885181; species=papHam
tcccctccatttcacagatggggaaactgaggtcccaatcaggaaagtaaagtgccggaggctgtacacagaagctaatggccagatctggTCCAGATGTATGAAAATCTGGGGGGTCAGAGCTTTCATAGCTTTATGTTTGTGTTTCAACTTAAATGTAAATCTTTGTAATTTTATTTTTCAAATGTGTGATATAAACACATTGTTCAAAATTCCAAGGAACAAAAAGGAGTGAAGTGAAAAACAAATTTTTCTGTCCCTGCCTCAACCCACAGTTCCCTCCCTACAGGCCACTGAGGGAGGTACCTGGGTTTCCTT-CAGAGAAATGCTCTGCA------TACATCTGCAGTAACTATGCTTCCATCCCACCACCTGCCCTTCAGGCTACAAAAACCTCAGCTTGctgttccacacctggcttccttttgcttaacataattcatagcgtgttccatattcatccaggtagactagcttcagcattgtaagctgcttg
>gene=chr20_884181-885181; species=ponAbe
tcccctccatttcacagatggggaaactgaggtcccaatcaggaaagtaaagtgccagaggctagacacaggagctaatggccaggtctggTCCAGATGTATGAAAATCTGGGGGATCAGATCTTTCATAGCTTTGTGTGTGTGTTTCAACTTAAATGTAAATCTTTGTAATTTTATTTTTTGAATGGGTGATATAAACACATTGTTCAAAATTCCAAGGAACAAAAAGGAGTGAGGTGAAAAACAAATTTTTCTGTCCCTGCCTCAACCCACAGTTCCCTCCCTACAGGCCACTGAGGGAGGTTCCTCGGTTTCCTTCCAGAGAAACGCTATGCA------TACATCTGCAGTAACTGTGTTTCCATCCCACCACCTGCCCTTCAGGCTACAAAAACCTCAGCTTGCCATTCCACACctggcttccttttgcttaacattattcatagcatgttccacattcatccaggtagacttgcctcagcattgtaaactgcttg
>gene=chr20_884181-885181; species=rheMac
tcccctccatttcacagatggggaaactgaggtcccaatcaggaaagtaaagtgccagaggctgtacacagaagctaatggccagatctggTCCAGACGTATGAAAATCTGGGGGGTCATAGCTTTCATAGCTTTATGTGTGTGTTTCAACTTAAACGTAAATCTTTGTAATTTTATTTTTCAAATGTGTGATATAAACACATTGTTCAAAATTCCAAGGAACAAAAAGGAGTGAAGTGAAAAACAAATTTTTCTGTCCCTGCCTCAACCCACAGTTCCCTCCCTACAGGCCACTGAGGGAGGTACCTGGGTTTCCTT-CAGAGAAATGCTCGGCA------TACATCTGCAGTAACTATGCTTCCATCCCACCACCTGCCCTTCAGGCTACAAAAACCTCAGCTTGctgttccacacctggcttccttttgcttaacataattcatagcatgttccatattcatccaggtagactagcctcagcattgtaaactgcttg
>gene=chr20_886348-887348; species=hg19
cccattgtcaccattttacagatgaggaaaggaaggcattgagaagatgagcatcttgcctaagtggcaaagactggatttaaatataggcctttggtctccagagaccacacccttagccactCGGTGGGCTGCTtgtggcagctagccttcaggatgaccccagggatcctggtgctcatgcccttgtgtagtcccctctctcaacaagtcaggactggctggcatgactaattagatattgtagaaacgttagtgtgacttccttggctaaaccattgcattgtgtcttctgtcttgccctctcttggaccacacgctttagaggaagtaggccactatggcctgaggacccttaagcagcccttgggaggaagccatctggaggggaactgaggccttctactcacagccagcgccagctcaccagccacaggaggccgagccccagcccaggtcaagccttcagatgagtgcagccctagctgatacctgagtgc
>gene=chr20_886348-887348; species=bosTau
ctcattgcccccatttcacggccaaggaaaag-gagcacagagaagacgagcccgttgc-tgagtggcagaggctggctgggga-ccaggcctt--------------cacggctgccaccagtcagtgGGCTGCTtgtggcctctggactccaaggcagccccagtgatcccagttctcatgcccccgtgtc-----------------atca-gactggccagtgtgaacaacaggatactgtagacatggtggtg-gag--ctgggctgacatcatcacatcgtggcttccgcttt-ctccctcctgaatctcttgctctggaggaagttgaccaccatgtcctgaagaccctcaagcagccctgagaa-----ccatctggagaggaacagaggcctcccaccacgggccagtactgccctcccagccctaagaggctgatcctcagtcccagtcgagccttcaggggaccacggcctcagctgacactcgagtat
>gene=chr20_886348-887348; species=calJac
tccattgtccccgttttatggacgaggaaaggaaggca-tgagaagatgagcctcttgcctaagtggcaaagactggatttaaatacaggcctttgggctccaaagatcacagccttagccattCAGTGGGGTGCTtgtggcagccagccttcaggatgaccccagggatcctggtgcttgtgcccttgtatagtcccctctctcaacgcgtcagaactggctggcatgactacttagatatagcagaaatgttggagt---tgcaatggctaaaccattgcatttcatcttctgtcttgccctctcttggaccacgtgctctagggggaataggctaccattccctgaggacccttaagcagccctg---------ccatctgg-ggggaactgaggcctcctactcacagccagcactagctcaccagccataggcggctgagccccagccctggccaagccttcagatgagtgcagccctagctgatatctgagtgc
>gene=chr20_886348-887348; species=canFam
ctcgtcatccccattttacagacgaggaaaag-aagcacagagaagaccagcccatcgc-tgagcagcagaggctggctcgt-atgcaggcctt-gagctccaaagagcacaccctccgccactCAGTGGGTGCCTtgaggcagccagactccaagacgactcca--gatcctgatgtgcatcaccatgtgtcat-ctgttcctcgctgggcaggaaccggccgctatga-ctgtggcatgctgtagaaatgtcggagtgactttcacagctacgtcattacattttggcttttggtttgccctcgcttag--ctctggct-ggcggggagctggccaccatgtcttgaggaccctcgagcagccctgcagagg----------------aatggaggcccttcacttctcgccagcacccacctaccagccatgggaggctggtcccccaccgcaggggagccgttagatgaccacagccccggctggtacacaagtac
>gene=chr20_886348-887348; species=equCab
Ctcattgtccccattttacagacgaggaaaagaaagcacagaga---cgagcccgttgc-tgagtggcagaggctggcttggaaggcaaacccgcaggctcccgagtccacaccctttgcctctCAGTGGGCTGCTGgtggcagccagactccaagacggccccagcgaccccggtactcatgcccatgtgtc----cctccctcaccgagtcaggactggcccgtgtgagcaataggatattacagaatgcttggagtgatttccacggcttcgtcatcacattttggtttctgc-ttgtcccctcttgtatcacttgctctgagggaagcctgccaccgtgtcctgaggacccccaagcggccctgtggtggggcccatctggagaggaactaaggc---ttgccaccatccagcaccaacctaccagcctggggaggccggcccccagcc-cgggccagccctcagatgaccccagccccggctgagagctgagtgt
>gene=chr20_886348-887348; species=gorGor
cccattgtcaccattttacagatgaggaaaggaaggcattgagaagatgagcatcttgcctaagtggcaaagactggatttaaatataggcctttggtctccaaagaccacacccttagccactCGGTGGGCTGCGTGTGGCAGCTAGCCTTCAGGACGACCCCaGGGAtcctggtgctcatgcccgtgtgtagccccctctctcaacaagtcaggactggctggcatgactaattagctattgcagaaacgttagtgtgacttcctcggctaaaccatcgcattgtgtcttctgtcttgccctctcttgggccacgtgctctagaggaagtaggccactacggcctgaggacccttaagcagccctt-ggaggaacccatctggagggtacctgaggccttctactcacagccagcgccagctcacc-gccaca-gaggccgagccccagcccaggtcaagccttcagatgagtgcagccctagctgatacctgagtgc
>gene=chr20_886348-887348; species=panTro
cccattgtcaccattttacagatgaggaaaggaaggcgctgaggagatgagcactttgcctaagtagcaaagactggatttaaatataggcctttggtctccagagaccacacccttagccactTGGTGGGCTGCTtgtggcagctagccttcaggatgaccccagggatcctggtgctcatgcccttgtgtagtcccctctctcaacaagtcaggactggctggcatgactaattagatattgtagaaacgttagtgtgacttccttggctaaaccattgcattgtgtcttctgtcttgccctctcttggaccacacgctctagaggaagtaggccactatggcctgaggacccttaagcagcccttgggaggagcccatctggaggggaactgaggccttctactcacagccagcgccagctcaccagccacaggaggccgagccccagcctaggtcaagccttcagatgagtgcagcgctagctgatacctgagtgc
>gene=chr20_886348-887348; species=papHam
cccattgtcaccattttacaggtgaggaaaggaaggcactgagaagatgagcatcttgcctaagtggcaaagattggatttaaatacaggcctctggtctccaaagaccacacccttagccattCAGTGGGTTGCTtgtggcagctagccttcagaatgaccccagggatcctggtgctcatgcccttgtgtagtcccctctctcaagaagtcaggactaactggcatgactaattagatattgtagaaacgttagtgtgacttccttggctaaaccattgcattgtgtcttctgtcttgccctctcttggaccccatgctctaggggaagtaggccaccatggcctgaggacccttaagcagccctggggaggaacccatctggaggggaactgaggccttctacccatggccagc---agctcaccagacacaggaggctgagccccagccccggtcaagccttcagatgagtgcagccctagctgatatctgagtgc
>gene=chr20_886348-887348; species=ponAbe
cccattgtcaccattttacagacgaggaaaggaaggcactgagaagatgagcatcttgcctaagtggcaaagactggatttaaataaaggcctttggtctccaaagaccacacccttagccattcagtgggctgcttgtggcagctagccttcaggatgaccccagggatcctggtgctcatgccgttgtgtagtcccctctctcaacaagtcgggactggctggcatgactaattagatattgtagaaatgttagtgtgacttccttggctaaaccattgcattgtgtcttctgtcttgccctctcttggaccacatgctctaggggaagtaggccactatggtctg----cccttaagcagcccttgggaggaa-ccatctggagggaaaatgaggccttctacccacagccagcacgagctcaccagccacaggaggctgagccccagcccaggtcaagccttcagatgagtacagccctagctgatatctgagtgc
>gene=chr20_886348-887348; species=rheMac
cccattgtcaccattttacaggcgaggaaaggaaggcactgagaagatgagcatcttgcccaagtggcaaagattggatttaaatacaggcctctggtctccaaagaccacacccttagccattCAGTGGGTTGCTtgtggcagctagccttcagaatgaccccagggatcctggtgctcatgcccttgtgtagtcccctctctcaagaagtcaggactaactggcatgactaattagatattgtagaaacgttagggtgacttccttggctaaaccattgcattgtgtcttctctcttgccctctcttggaccccatgctctaggggaagtaggccaccatggcctgaggacccttaagcagccctggggaggaacccatctggaggggaactgaggccttctacccatggccagc---agctcaccagacacaggaggctgagccccagccccggtcaagccttcagatgagtgcagccctagctgatatctgagtgc
>gene=chr20_894245-895245; species=hg19
GTTCAAGCCATCAGCTCTCAGCCAATGTTTCCCAAGCATCCGACACCCAGGGGATTCAAAGATGGATGAGAGTGAGAGGTGAGACTTGGGGTAGGAGGCCCAGTGGGAGGTGATGACAGCATCCTGGGAAAGATGACGAGGCCTAAGCCAGAAAGATGGACCATGAGAGAAGCCTAGGCCACAGGATGGGCTGGGCCAGCTGCCTGGGGGATAGGTGGGAGCCACAGGAAGCCCCCAGGGCACAGCCTGTGGCTGGGTGGTGGTGTCACCCTAAACAGAGACAGACAGGCAGGAGGAGGGTGTTTGGAGAAGAGCAGGGAGTCGTCTCAGGCAGCTTTGGAGTTGAGACACCCATGGACCCTCAGGGAGGTGTTGGGGGAGATCCAGGTCATGGGTTTTGGGCTCAGGATCCCATCAATGCCAATTTTGTGTCATCACGGAGCAGGATGGAGACCTGGGACCTGAGAGATTGGAAGGACATTTATGCATTCATGCattca
>gene=chr20_894245-895245; species=bosTau
TTTAAATCCATCATCTCTCAACCAATGTTATTCAAGCACGAGGCACCCAGGGGAGTTGAA-ATGGATGAGAA-----GGTGAGGCTTGGGGTAGGAAAGCAGGTGCAAGGTGAGAGCAGTGTCCGGAGAGAGGTGACAA-----GAGCCAGGGAGACAGG------GAGAAGCTGAGGGGATAGGATGGATAGGATCTGCTGCCTGGGAGTGGGGTGGGGTTA--AGGACATCCCAGGGCCATTACCTGTGGCTGGGTGGTA--CT-ACCTTCAGCAG-AATAGGTGGGGGGG-----------------GGAGGGAAGATCTATTTCAGGCGGCTTTGGAGTTGAGAAA-CTGTGAGCCTTCAGAGGGGAGGT-------------------------------------------------------------------------------------GCCTGAGAGATGGGAGGATCACT-GTGCatc--------ca
>gene=chr20_894245-895245; species=calJac
CTTCAAGCCGTCAACTCTCAGCCAATGTTTCCCTAGCATCTGACACCCAGGGGATTAAAAGATGGATGAGAGTGAGAGGTGAGACTTGGTGTAGGAGGCCAATTGGGAGGTGATGGCAGCGTCCTGGGAAAGATGACAAGGCCCAGGCCAGAAAGAAGGACTGTGAGAGGAGCCTACGCAGCAGGATGGGCTGGGCCAGCTGCCTGGGG-ATA-GTGGGAGCCACAGGAA-----CAG---ACAGTCTGTGGCTGGGTGGTGTCAT-CCCCTAAACAGAGAGAGGCAGGCAGGAGGAGGGTG-TCAGAGGAGAGCAGGGAGTCGTCTCAGATAGCTTTGGAGTTGAGACA-CCATGAAGCCCCAGGGGGATGTTGGGGGAGGTCAAGGTCATGGGTTTTGGGCTCAGGATTCCATCAATGCCAATTTTGTGTCATTATGGAGCAGGATGGAGACCTGGGACCAGAGAGATTAGAAGAATATTTATGCATTTGTGCattct
>gene=chr20_894245-895245; species=canFam
CTTAAATTCATCCTTTCTCAGTCAAATTTGCCTGAACACCAGGCACCCAGGAGAGTCAAAGATGGATGAGCG-----GGTAAGGCTCAGGATAGGAAGCCAG----------------------TGGGGGAGGTGACAAGTCCTGA-GCAGAGAGACAGGCAAGGAGAGAAGCCAAGGCCATAAGAAGGGCGGGACCTGCTGCCTTGGGGATAGAGGACATGA--AGGACACCCTAGGGCCAAA-----------------------GTCTTAAACAGAGACAGGG----AG------------------GGAGGGAAGAGCTGTGTCCAGCAGCTTTGGGGTTGAGGCA-CAATGGCCTCTGAGAGGAGAGAC---------CAGGGTCATGGATTGGGGGCTCAGGAGACTGCCAATGCTGATTTGGCGCCACCATGGGGCAGGTGGGAGA-CTGGAACCGGAGGGACTCAGGGACCTTC-GTGTATTAATTAGttca
>gene=chr20_894245-895245; species=equCab
TTTCAATCCATCCCTGCTCGGCCAATGTTGCCCGAGCACCAGGCACCCAGGGGAGTCAAAGAGGGACGAGAG-----GGTCAGACTTGGGGTAGGAAGCCAG-----------------------GTGGGAGGTGACGAGGCCTGAGCCAGGGACAGAGGCAATGAGAGAAGCTGAGGTGATAGGATGGATGAGACCTGCTGCCTGGGCGTGAGGTGGGGTGG--AGGGC-CCCCTGGGCCAAGCCCTGTGGCT-GGTGGTA--AC-ACCTTAAACAGAGAGAGGTGGGCAGA-----------------GGAGGGAAGAGTCGTTTCAGGCAGCTTTGGAGTTGAGACC-CCATGGGCCCTCAGAAAAGAGAT---------CAGGGTCATGGATTTGGGGCTCTGGAGCCCATCAACGCCAATTTGGTGTCGTCACGGAGCAGGTTGGAGA-----------------------------------------------
>gene=chr20_894245-895245; species=gorGor
ATTCAAGCCATCAGCTCTCAGCCAATGTTTCCCAAGCATCCGACACCCAGGGGATTCAAAGATGGATGAGACTGAGAGGTGAGACTTGGGGTAGGAGGCCCAGTGGGAGGTGATGACAGCATCCTGGGAAAGATG-CGAG-CCTAAGCCAGAAAGATGGACCATGAGAGAAGCCTAGGCCACAGgatgggctgggccagctgcctgggggataggtgggagccacaggaagcccccagggcacagcctgtggctgggtggtggtgtcaccctaaacagagagagacaggcaggaggagggtgtttggagaagagcagggagtcgtctcaggcagctttggagttgagacacccatggaccctcagggaggtgttgggggagatccaggtcacgggttttgggctcaggATCCCATCAATGCCAATTTTGTGTCATCTTGGAGCAGGAT-GAGACCTGGGACCTGAGAGATTGGAA-AACATTTATGCATTCATGCattca
>gene=chr20_894245-895245; species=panTro
ATTCAAGCCATCAGCTCTCAGCCAATGTTTCCCAAGCATCCGACACCCAGGGGATTCAAAGATGGATGAGAGTGAGAGGTGAGACTTGGGGTAGGAGGCCCAGTGGGAGGTGATGACAGCATCCTGGGAAAGATGATGAGGCCTAAGCCAGAAAGATGGACCATGAGAGAAGCCTAGGCCACAGGATGGGCTGGGCCAGCTGCCTGGGGGATAGGTGGGAGCCACAGGAAGCCCCCAGGGCACAGCCTGTGGCTGGGTGGTGGTGTCACCCTAAACAGAGAGAGACAGGCAGGAGGAGGGTGTTTGGAGAAGAGCAGGGAGTCGTCTCAGGCAGCTTTGGAGTTGAGACACCCATGGACCCTCAGGGAGGTGTTGGGGGAGATCCAGGTCATGGGTTTTGGGCTCTGGATCCCATCAATGCCAATTTTGTGTCATGATGGAGCAGGATGGAGACCTGGGACCTGAGAGATTGGAAGAACATTTATGCATTCATGCattca
>gene=chr20_894245-895245; species=papHam
GTTCAAGCCATCAGCTCTCAGCCAATGTTTCCCAAGCATCCGACACCCAGGGGATTCAAAGATGGATGAGAGTGAGAGGTGAGATTTGGGGTAGGAGGCCCAGTGGGAGGTGATGACATTGTCCTGGGAAAGGTGTCAAGGCCTGAGCCAGAAAGATGGACCATGAGAGAAGCCTAGGTTGTAGGATGGGCTGGGCCAGCTGCCTGGGGAATAGGTGGGAGCCACAGGATGCCCCCAGGGCACACCCTGTGGCTGGGTGGTGTCAT-ACCCTAAACAGAGAGAAGCAGGCACGAGGAGGGTGTTTGGAGAAGAGTAGGGAGTTATCTCAGATAGCTTTGGAGTTGAGACACCCATGGACCCTCAGAGGGATGTTGCGGGAGGTCAAGGTCATGGGTTTTGGGCTCAGGATCCCATCAATGCCAATTTTGTGTCATCATGGAGCAGGATGGAGACCTGGGACCTGAGAGGTTGGAAGAACATTTATGCATTCATGCatgca
>gene=chr20_894245-895245; species=ponAbe
GTTCAAGCCATCAGCTCTCAGCCAATGTTTCCCAAGCATCCGACACCTAGGGGATTCAAAGATGGATGAGAGTGAGAGGTGAGACTTGGGGTAGGAGGCCCAGTGGGAGGTGATGACAACATCCTGGGAAAGATGACGAGGCCTAAGCCAGAAAGATGGACCATGAGAGAAGCCTAGGCCCCAGGACGGGCTAGGCCAGCTGCCTGGGGGATAGGTGGGAGCCACAGGAAGCCCCCAGGGCACAGCCTGTGGCTGGGTGGTGGTGTCACCCTAAACAGAGAGAGACAGGCAGGAGGAGGGTGTTTGGAGAAGAGCAGGGAGTCGTCTCAGGCAGCTTTGGAGTTGAGACACCCATGGACCCTCAGGGAGATGTTGGGAGAGATCCAGGTCATGGGTTTTGGGCTCAGGATCCCATCAATGCCAATTTTGTGTCATCATGGAGCAGGATGGAGACCTGGGACCTGAGAGATTTGAAGAACATTTATGCTTTCATGCattca
>gene=chr20_894245-895245; species=rheMac
GTTCAAGCCATCAGCTCTCAGCCAATGTTTCCCAAGCATCCGACACCCAGGGGATTCAAAGATGGATGAGAGTGAGAGGTGAGACTTGGGGTAGGAGGCCCAGTGGGAGGTGATGACATTGTTCTGGGAAAGGTGACAAGGCCTGAGCCAGAAAGATGGACCATGAGAGAAGCCTAGGCTGTAGGATGGGCTGGGCCAGCTGCCTGGGGAATAGGTGGGAGCCACAGGATGCCCCCAGGGCACAGCCTGTGGCTGGGTGGTGTCAT-ACCCTAAACAGAGAGAGGCAGGCACGAGGAGGGTGTTTGGAGAAGAGTAGGGAGTTATCTCAGACAGCTTTGGAGTTGAGACACCCATGGACCCTCAGAGGGATGTTGCGGGAGGTCAAGGTCATGGGTTTTGGGCTCAGGATCCCGTCGATGCCAATTTTGTGTCATCATGGAGCAGGATGGAGACCTGGGACCTGAGGGGTTGGAAGAACATTTATGCATTCATGCatgca
>gene=chr20_920218-921218; species=hg19
GAGGATAATTCAGTGAACAGTCCAAATAGGGGATCTTCCTGGGAAAAAAGGACAAGTCATAAAAACTGCATTGAATGCCAGTGTGCACAATGTCCTTTCTGTGCCCCAAGACAGTCTCCCTgcatgagttcttgagccagacagacctgagttcaaacccgtctccatcatgcaagtgcgtgggcagcctcgccatgtcacctcacctctctgcacctgcgtctcTAGAACCGGGGGTGGAAGGACCCACTTCAAGGACCCAGTCTTCAAGAAAGAGTGGACCAAGTGCCTCCCCCATGGTGGCCCTTTGACCAGCAGCAACACCCAGAGTGCTTTCTCTGTGAACCCTTCCCTGATAATCCCAGAGTCCCAGGGAGAAAATCTGCTCCCATCTGAAGCAGGAACCATCCAGCAGTGAGTGaacccactgccatttcctcctgccatgtggctaggccatattccacagcctcccttgcagtcaggagtggccacgtgcc
>gene=chr20_920218-921218; species=bosTau
GAGGATAATTCAGGGAACTGTCCAGATAGGGGGTCTCCCTGGGAGTAAAGCACAAGCCTTAAGGACTGCATCAAACACCAT-GTTCACAGTGTCCTGTCTGCT-CTCAGGACCAGGC-----------------------------------------------------------------------------------------------------------------------------------------------------------------------------------------------------------------------------------------------------------------------------------------------------------------------------------------------------------------------------------------------
>gene=chr20_920218-921218; species=calJac
--------------------------------------------------------------------------------------------------------------------------------------------------------------------------------------------------------------------------------------------------------------------------------------------------------------------------------------------------------------------------------------------------------------------------------------------------------------------------------------------------------------------
>gene=chr20_920218-921218; species=canFam
GAGGAT-----AGTGGACTGTCCAGCTAGAGGACCTTCCGGGAGATAAAACACAAGCCACAAAAACTTAATTAAATGCAAT-AC-CAGAGTGCCCTTTCCATACCCCAGGACCAGGCTCCTGTAAGACTT-TGGCTCCAGACAGGTTCGAGTTCAAACCCACCTCCATCATGTTCACAGGTGGGCAGCTTCAGACTATTATCTTATTTCTCGCCACCTGGATCTCTAACACTGGGTGCAGAAGGACACTCCATGGGGTAGGGCAGCATGAAAAAGAGTGGACCAGGTGTCTGGCTCACAGTGGCCCTGTGGCCACCAGCAATA-AAAGGACATTTTCTCTGCAAATCCTTCCCTGACGATCCCAGGATTCCAGGGAGAAAACCTGCTCCCATCTGAAGCACCAAGCACCCAGTGGTGACCAAA----------------cccggcacatggctaggccatagtcctcagcctcccttgcatgcaggagtggtcacatgac
>gene=chr20_920218-921218; species=equCab
GAGGATAATTCAGTGGACTGTCCGGCTGGGGATCCTTCCAGGAA--TGAGGACAAGCTGCAAAGACTGCATTAGATGCGGT-GTGCATGATGTCGTTTCTTCGCAGCAGGACTGGGCCCCCGTAAGACTTCCTGAGCCAGAC-GGCCTGAGTTCCAA-CCACCTCCCTCTGGCCTGCAGGGGGGCCGCCTCAGGCTGTCGCCCTCCCTCTCTGCACCT------------------GCGACAGACCACCCCCCCAGGCAGGACAGCGTGAGAAAGAGGGA----------------ACGGGGGCCATGTGGCCAGCAGCAGCGCCGAGAGCACGTTCTCTGCAAACCCTTCCCCGACCATCCCAGGATCCCAGGTAGGAAATCCGCTCCCGCCCGCAGGACCCG----CCAGTGGTGACagac-ccgctgccgtctcctcctggtgcgaggcttggccatagtcccaggcctccctcgcgggtagga-cggtcatgggac
>gene=chr20_920218-921218; species=gorGor
GAGGATAATTCGGTGAACAGTCCAAATAGGGGATCTTCCTGGGAAAAGAGGACAAGTCATAAAAACTGCATTGAATGCCAGTGTGCACAATGTGCTTTCTGTGCCCCAAGACAGTTTCCCTgcatgagttcttgagccagacagacctgagttcaaacccgtctccatcatgcaagtgcgtgggcagcctcgccatgtcacctcacctctctgcacctgcgtctcTAGAACCGGGG-TGGAAGGACCCACTTCAAGGACCCAGTCTTCAAGA-AGAGTGGACCAAGTGCCTCCC-CATGGTGGCCCTTTGGCCAGCAGCAACACCCAGAGTGCTTTCTCTGTGAACCCTTCCC-GATAATCCCAGAGTCCCAGGGAGAAAATCTGCTCCCATCTGAAGCAGGAACCATCCAGCAGTGAGTGaacccactgccatttcctcctgccatgtggctaggccatactccacagcctcccttgcagtcaggagtggccacgtg-c
>gene=chr20_920218-921218; species=panTro
GAGGATAATTCAGTGAACAGTCCAAATAGGGGATCTTCCTGGGAAAAAAGGACAAGTCATAAAAACTGCATTGAATGCCAGTGTGCACAATGTCCTTTCCGTGCCCCAAGACAGTTTCCCTgcatgagttcttgagccagacagacctgagttcaaacccgtctccatcatgcaagtgcgtgggcagcctcgccatgtcacctcacctctctgcacctgcgtctcTAGAACCGGGGGTGGAAGGACCCACTTCAAGGACCCAGTCTTCAAGAAAGAGTGGACCAAGTGCCTCCCCCATGGTGGCCCTTTGACCAGCAGCAACACCCAGAGTGCTTTCTCTGTGAACCCTTCCCTGATAATCCCAGAGTCCCAGGGAGAAAATCTGCTCCCATCTGAAGCAGGAACCATCCAGCAGTGAGTGaacccactgccatttcctcctgccatgtggctaggccatattccacagcctcccttgcagtcaggagtggccacgtgcc
>gene=chr20_920218-921218; species=papHam
GAGGATAATTCAGTGAACTGTCTAACTAGGGGATCTTCCTGGGAATAAAGGACAAGTAATAAAAACTGCATTAAATGCCAGTGTGCACAATGTCCTTTCTATGCCCCAAGACACTTTCCCTgcatgaattcttgagccagacagacctgagttcaaagccgtctccatcatgccagtgagtgggcagcctcgccatgtcacctcacctctctgcacctgcatctctaaaactgcgggcggaaggacccacttcAAGGACCCAGTCTTCAAGAAAGAGTGGACCAAGTGCCTGCCTCATGGTGGCCCTTTGACCAGCAGCAACACCCAGAGTGCTTTCTCTGTGAACCCTTCCCTGACAGTCCCAGAATCCCAGGGAGAAAATCTGCTCCCAACTGAAGCAGGAACCATCCAGCCATGAGTGaacccactgccatttcctcctggcatatggctaggccatattccacagcctcccttgcagtcaggagtggcaccgtgcc
>gene=chr20_920218-921218; species=ponAbe
GAGGATAATTCAGTGAACTGTCCAACTAGGGGATCTTCCTGGGAATAAAGGACAAGTCATAAAAACTGCATTAAATGCCAGTGTGCACAATGGCCTTTCTGTGCCCCAAGACACTTTCCCTgcaggagctcttgagccagacagacctgagttcaaacccgtctccatcatgccggtgcgtgggcagcctcgccatgtcacctcacctctctgcacctgcatctctagaaccggggatggaaggacccacttcAAGGACCCGGTCTTCAAGAGAGAGTGGGCCAAGTGCCTCCCCCATGGTGGCCTTTTGACCAGCAGCAACACCCAGAGTGCTTTCTCTGTGAACCCTTCCCTGACAATCCCAGAGTCCCAGGGAGAAAATCTGCTCCCACCTGAAgcagaaaccatccagcagtgagtgaacccactgccatttcctcccggcatgtggttaggccatattccacagcctgccttgcagtcaggagtggccatgtgcc
>gene=chr20_920218-921218; species=rheMac
GAGGATAATTCAGTGAACTGTCCAACTAGGGGATCTTCCTGGGAATAAAGGACAAGTAATAAAAACTGCATTAAATGCCAGTGTGCACAATGTCCTTTCTATGCCCCAAGACACTTTCCCTgcatgagttcttgagccagacagacctgagttcaaagccgtctccatcatgccagtgagtgggcagcctcgccatgt---------------cacctgcatctctaaaactGCGGGCGGAAGGACCCACTTCAAGGACCCAGTCTTCAAGAAAGAGTGGACCAAGTGCCTGCCTCATGGTGGCCCTTTGACCAGCAGCAACACCCAGAGTGCTCTCTCTGTGAACCCTTCCCTGACAATCCCAGAATCCCAGGGAGAAAATCTGCTCCCACCTGAAGCAGGAACCATCCAGCCATGAGTGaacccactgccatttcctcctggcatatggctaggccatattccacagcctcccttgcagtcaggagtggcgccgtgcc
>gene=chr20_1026348-1027348; species=hg19
TGTGTGGGTAACTAGATGGGAGGGTGAATAGAATAATGCTGACATAAGCATTAACAATTATGTCTAGCCTCTTGCCCCTCTCTTCCCAACTGCCTTTTCCAGTGGAAAAATTGAAAATCATGGACCCGGGGAACACATTCCCCTGTGGTCTGTTAATAGAGGCCCAGCAAGGCCAGCCGAGGCTGTCAACTCACCCCCCACTAGGACCCTGTCATTAGCCACACTCCCCCAACCCTGCCCTTGGGTGGAAGTATGATCTGGTGGGCACTGAGGGGCTGGGCCCATCCAGGCCCCTTATTAAGCCTTATTAAGCCCACAGACGGGGAGCAAAAAGGGGAGAAGAACTTTCTCCCAAAGGTCAGCTGTTGGAAAAAGAAGGTACAGATGTCTCTGGGGTGGTCGTCTACTCtcaggccacaaggaatgtgaaagtttgcctggcccaatctgctctgctgtcttcttgcaggctgggaaactgaggcccatacaggagacag
>gene=chr20_1026348-1027348; species=bosTau
CAAGTAGGTAGCTAGATGGGAGGACAAATAGAATAATGCTGACAGAAACAT--------------------------------------------------------------------------------------------------------------------------------------------------------------------------------------------------------------CTGGTGGCCACTGAGGGTCTGGGCCCACCCAGGCCCCTCATTAAGTCTTATTAAACCCACAGA-GGGGAGGATGAAGGGGAGGACGCTTTTCTCCCAAAGGTCAGCTGCTGGAAAAAGAAGGTACAGATGACTCTGGGGTGGTCGTCTAGTCTCAAGCCCTGAGGAATGTGAAAGTTTGCCTGACCCAACCCGCTCCACCCCCAACTTGCAGGCTGGGAAACCAAGGCCCATCCAGGAGAGAT
>gene=chr20_1026348-1027348; species=calJac
tatgtgggtggctagatgggagggtgaatagAATAATACTGACAGAAGCATTAACAGTTGTGTCTAGCCTCTTGGCCCTCTCTTCCCAACCGCCTTTTCCAGTGGAAAAATTGAAAATCACGGGCCCGGAGAAGACATTCCCCTGTGGTCTGTTAATAGAGGCCCAGCAAGGCCAGCAGAGGCTGTCAGCTCACCCCCCAGTAGGACCCTGTTATTAGCCACACT-CCCCATCCCTGCCCTTAGGTGGAAGTATGATCTGGTGGGCACTGAGGGGCTGGGCCCATACAGGCCCCTTATTAAGCCTTATTAAGCCCACAGAGGGGGAGGAAGAAGGGGAGGAGGCCTTTCTCCCAAAGGTCAGCTGTTGGAAAAAGAAGGTACAGATGTCTCTGGGGTGGTCGTCTACTCTCAGGCCACAAGGAATGTGAAAGTTTGCCGGGCCCAACCTGCTCTGCtatcttcttgcaggctgggaaactgaggcccatacaggggagag
>gene=chr20_1026348-1027348; species=canFam
tgggtaggtagctagaAGTGAAGACA-CTAGAAT-ATGCTGAGAGAAGCACCGGCAAGTATCTCTGGCCTTCTGGCCACCTCCCCTGAGTTGCCTTTTCCAGTGG-AAAATTGAAAATCATGGGCCCTGGGAAGACATTTCCTTGTGGTCTGTTAATAGAGGCCCAGAAAGGCCAGCCAAGGCTGAAAGCTCACCCCCTACCAGGACCCTGTTATTAGCCATGCTCTC-CTACCCTGCCCTTGAGTAGAAGTATGGGCTGGTGGCCACTGAGGAGGTGGGCCCTCCCATGCCCCTCATTAAGCCTTATTAAGCCCTCAGAGTGGGAGGAAGAAGGGGAGGGGACCTTTTTCCCAAAGGTCAGCTGTTGGGAAAAGAAGGTACAGATGACTCTGGGGTGGTCGTCTACTCTTGAGCTATGAGGAATGtggaagtttccttgagccaacctgctccacctccatcttgtaggttaggaagccaaggcccacacagaagagaa
>gene=chr20_1026348-1027348; species=equCab
tgagtaggcagctagatgagaggACAGATAGAATAATGCTGACAGAAGAACTGGCGAGCGTCTCTGGCCTCCTGGCTACCTCCTCCCAGCCGCCTCTTCCAGTGG-AAAATTAAAAATCATGGGCCCTGGGAAGACATTTCCCTGTGGTCTGTTAATAGAGGCCCAGAAAGGCCAGCAGAGGCTGGAAGCTCGCCCCCCGCCAGGACCCTGTTATTAGCCATGCTCTC-CCACCCTGCCCTTGGGTAGAAGAATGAGCTGGTGGCCACTGAGGGGCTGGGCCCACCCAGGCCCCTCATTAAGCCTTATTAAACCCACAAAGTGGGAGGAAGGAAGGGAGGGAGCCTTCCTCCCAAAGGTCAGCAGTTGGAAAAAGAAGGTACAGATGATTCTGCGGTGGTCGTCCATTCTCGGGCCACaaggaatgtcaaagtttgtctggcccgacctgctccacccccatcttgcaggctgggaaactgagacccatgtgggagagga
>gene=chr20_1026348-1027348; species=gorGor
TGTGTGGGTAACTAGATGGGAGGGTGAATAGAATAATGCTGACATAAGCATTAACAATTATGTCTAGCCTCTTGCCCCTCTCTTCCCAACTGCCTTTTCCAGTGGAAAAATTGAAAATCATGGACCCAGGGAAGACATTCCCCTGTGGTCTGTTAATAGAGGCCCAGCAAGGCCAGCCGAGGCTGTCAACTCACCCCCCACTAGGACCCTGTCATTAGCCACACTCCCCCAACCCTGCCCTTGGATGGAA-TATGATCTGGTGGGCACTGAGGGGCTGGGCCCATCCAGGCCCCTTATTAAGCCTTATTAAGCCCACAGACGGGGAGCAAAAAGGGGAGGAGAACTTTCTCCCAAAGGTCAGCTGTTGGAAAAAGAAGGTACAGATGTCTCTGGGGTGGTCGTCTACTCTCAGGCCACAAGGAATGTGAAAGTTTGCCTGGCCCAATCTGCTCTGCTGTCTTCTTGCAGGCTGGGAAACTGAGGCCCATACCGGAGACAG
>gene=chr20_1026348-1027348; species=panTro
TGTGTGGGTAACTAGATGGGAGGGTGAATAGAATAATGCTGACATAAGCATTAACAATTATGTCTAGCCTCTTGCCCCTCTCTTCCCAACTGCCTTTTCCAGTGGAAAAATTGAAAATCATGGACCCGGGGAAGACATTCCCCTGTGGTCTGTTAATAGAGGCCCAGCAAGGCCAGCCGAGGCTGTCAACTCACCCCCCACTAGGACCCTGTCATTAGCCACACTCCCCCAACCCTGCCCTTGGGTGGAAGTATGATCTGGTGGGCACTGAGGGGCTGGGCCCATCCAGGCCCCTTATTAAGCCTTATTAAGCCCACAGACGGGGAGCAAAAAGGGGAAGAGAACTTTCTCCCAAAGGTCAGCTGTTGGAAAAAGAAGGTACAGATGTCTCTGGGGTGGTCGTCTACTCtcaggccacaaggaatgtgaaagtttgcctggcccaatctgctctgctgtcttcttgcaggctgggaaactgaggcccatacaggagacag
>gene=chr20_1026348-1027348; species=papHam
tgtgtgggtaactagatgggagggcgaatagAATAATGCTGACAGAAGCATTAACAATCATGTCTAGCCTCTTGTCCCTGTCTTCCCAACTGCCTTTTCCAGTGGAAAAATTGAAAATCATGGGCCCGGGGAAGACATTCCCCTGTGGTCTGTTAATAGAGGCCCAGCAAGGCCAGCCGAGGCTGTCAGCTCACCCCCCGCTAGGACCCTGTCATTAGCCACACTCCCCCAACCCTGCCCTTTGGTGGAAGTATGATCTGGTGGGCACTGAGGGGCTGGGCCCATCCAGGCCCCTTATTAAGCCTTATTAAGCCCACAGAGGGGGAGAAAGAAGGGGAGGAGAACTTTCTCCCAAAGGTCAACTGTTGGAAAAAGAAGATACAGATGTCTCTGGGGTGGTCGTCTACTCtcaggccacaagaaatgtgaaagtttgcctggccctacctgctctgctgtcttcttgcaggctgggaaactgaggcccatataggagagag
>gene=chr20_1026348-1027348; species=ponAbe
TGTGTGGGTAACTAGATGGGAGGGTGAATAGAATAATGCTGACATAAGCATTAACAATTATGTCTAGCCTCTTGCCCCTCTCTTCCCAACTGCCTTTTCCAGTGGAAAAATTGAAAATCATGGGCCCAGGGAAGACATTCCCCTGTGGTCTGTTAATAGAGGGCCAGTAAGGCCAGCCAAGGCTGTCAACTCACCCCCCACTAGGACCCTGTCATTAGCCACACTCCCCCAACCCTGCCCTTGGATGGAAGTATGATCTGGTGGGCACTGAGGGGCTGGGCCCATCCAGGCCCCTTATTAAGCCTTATTAAGCCCACAGAGGGGGAGCAAAAAGGGGAGGAGAACTTTCTCCCAAAGGTCAGCTGTTGGAAAAAGAAGGTACAGATGTCTCTGGGGTGGTCGTCTACTCtcaggccacaaggaatgtgaaagtttgcctggcccaatctgctctgctgtcttcttgcaggctgggaaactgaggcccatacaggagagag
>gene=chr20_1026348-1027348; species=rheMac
tgtgtgggtaactagatgggagggCAAATAGAATAATGCTGACAGAAGCATTAACAATCATGTCTAACCTCTTGTCCCTGTCTTCCCAACTGCCTTTTCCAGTGGAAAAATTGAAAATCATGGGCCCGGGGAAGACATTCCCCTGTGGTCTGTTAATAGAGGCCCAGCAAGGCCAGCCGAGGCTGTCAGCTCACCCCCCGCTAGGACCCTGTCATTAGCCACACTCCCCCAACCCTGCCCTTTGGTGGAAGTATGATCTGGTGGGCACTGAGGGGCTGGGCCCATCCAGGCCCCTTATTAAGCCTTATTAAGCCCACAGAGGGGGAGCAAGAAGGGGAGGAGAACTTTCTCCCAAAGGTCAACTGTTGGAAAAAGAAGATACAGATGTCTCTGGGGTGGTCGTCTACTCtcaggccacaagaaatgtgaaagtttgcctggccctacctgctctgctgtcttcttgcaggctgggaaactgaggcccatataggagagag
>gene=chr20_1039477-1040477; species=hg19
gatatgagtaaaatattgcatatcctcaaggaaagggggaactccccagctaatgggacagacagatgaagaacaagtaagtacagtgtataatgaGGTGACAGAAGCCACCACTCATTGCTCTGACTAGGAGGAAACAACAAGATGCCTTAGACTCTTTTGGCCAAGGAAAGACACACTAGCTGTGTGAATGCCAGGTGAGCTGGCATCATTTGTCTGGGATAGGGTGCAGTGGAGGCTGTTGAGGCCTGACAGCTTCCCCCTTCACCTTACTCCATTGTTTGCCAGGCTCATGCCTGGGAGAACCATATGCATAAGAAGACCTGGATCTTATAGGAAGAAGAAGTGGAAAAGCCAATACCTGACCTCCAGGAATCAGAATTTGtgttgcaggttgggttctatgcaggcagacacgaagacagagtttaggtgcaaggtgtttattaggaatcaatatctggaaaagaaaggggcaggaatcagggttgaggaggagg
>gene=chr20_1039477-1040477; species=bosTau
gaggtgagtaaaatattccttatcctcagagaaagagggaactctccagctggtgggacaaacagacTCAGAATAAATTAGTAAAATGTTTAATGGGATGACAGAAGCTACTTCCCATCACTCTGACTAGGAAG-AACAATGAGATTCCCTAGACTGCCCTGACTT----------------------AGATGTCAGACAAGTTGGCACCATTTCCAGGGGTT--GGTGCAGTGGGTGTCTTTGTGCCCTGACCAAGGTTCCCTTCGTCTTACTCCTAGATTGGCC-AGCTCA-------------TGCTTGTGTAAACAGACATGGATCTGATGGGAAGGAGAGGTGGAGAAAGCAACACCTGACCTCCAGGAATCAGAACTAGTGCTGTGGGCAGAGGTCTATGCAGGCAGAGGCTAAGA---TTTTGGAGTAGAAGGTGATttttaagagtcatcatctatggaaggaaagaggaggaagcagggcagagcagcagg
>gene=chr20_1039477-1040477; species=calJac
gagatgagtaaaatattccatctcctcaaggaaagggggaactcccaagctaatgggacagacagacgaagaacaagtaagtacaatgtgtaatgaGGTGACAGAAGCCACGACCCATTGCTCTGACTAGGAGGAAACAACAAGATGCCTTAGACTCTCTTGGCCAAGGAAAGACACACTGGCCATGTGAATGCCAGGCAAGCTGGCATCATTTCTCTGGGAT-GGGTGTAGTGGAGGCTTTTGAGGCCTGACAGGCTTC-CCTTCACCTTACTCCACTGTTTGCCAAGCTCGTGCCTGGTGGACCTGTATGTGTAAGGAGACCTGGATCTTGCAGAATTAAGAGGTGAAACAGCCAATATTTGACCTTCAGGAGTCAGAATTC--------------GTTCTATGCAGACATACACAAagacagagtttgactgcaaggtgtttattaggaatcaatacctgcaaaagaacagggaaggaattaggattgagcaaaagg
>gene=chr20_1039477-1040477; species=canFam
GAGACGAGTAAGATATTCCTT---CTCAAAGAAAGAGGGAGTTCCCCA------------AACAGAGAAGGAACACATAAGTAAAATGTATAATGAGGTG-CAGAAGCCACCACCGATTGCTCCGATCAGGAAGAAATGACAAGATGCCTTAGACAGTCTTGGCCCGAGTGGTGCG-------TGCGTAGAAGTCACACAAGTTGGCGCCGTTTCCTGGGGGTCAGGTGCAGGGGATGCCTTTGCAGCCTGACTGAGGCCCAATTCACCACAT-CTCAGGTTCAAAGAGCTCCTG--TCAGGGTCCTGCT--CATAAGGAAACCTGGATCTTCCAGG---GAGAGTGAGAGGAGCCAACACCCAACTTCAATGAATCAAAATTGGTGCCAgaggtggagatctgtgcaggcaggtgctagga---gtttagggtggaggacctttatt----accaacatctgtggaagaaagggaggcgaagaagaaccaagcagcagg
>gene=chr20_1039477-1040477; species=equCab
gaggtgtgtgagatattccttgtcttcagggaaagaggaaactccccagctgggggaacaggcagactgagaaccaataagtaagatgtataacgaGGTG--ACAAGCCACCACCCATGGCTCTGACTAGGAAGAAACGACAAGATGCCTTAGACAATCTTGGCCCGGGGGGTGCGCACTGGCTGTGTAGGTGCCACCTTGCCTGCCACCTTTTCCTGGGGGTCAGGTGCAGCGGATGCCTTTGTGGCCTGCCCGAGGCCCCCTTCAGCTCACTCCCGGGTTTGCTGAGCTCGTGCCCGGGGGATCTGCTTGTGGAAGTAGACCTGGATCTGACGGG--AAGGAGATGGAGGTGCCAACACCAGGCATCCAGGAA-CAGAGCTAAtgctgcaggtgggg-tctgtgca-gcagacactaaga---gtttggggcagagggggtttattagggatccacgtctgtggaaggcaggggaaggaagcaggactgagcagcagg
>gene=chr20_1039477-1040477; species=gorGor
GATATGAGTAAAATATTGCATATCCTCAAGGAAAGGGGGAACTCCCAAGCTAATGGGACAGACAGATGGAGAACAAGTAAGTACAGTGTATAATGAGGTGACAGAAGCCACCACTCATTGCTCTGACTAGGAGGAAACAACAAGATTCCTTAGACTCTTTTGGCCAAGGAAAGACACACTGGCTGTGTGAATGCCAGATGAGCTGGCATCATTTGTCTGGGATAGGGTGCAGTGGAGGCTTTTGAGGCCTGACAGCTTCCCCCTTCACCTTACTCCATTGTTTGCCAAGCTCATGCCTGGGAGAACCGTATGCATAAGAAGACCTGGATCTTATAGGAAGAAGGGGTGGAAAAGCCAATACCTGACCTCCAGGAATCAGAATTTGtgttgcaggttgggttctatgcaggcagacacgaagacagagtttagg--caaggtgtttattaggaatcaatatctggaaaagaaaggggcaggaatcacgattgagcaggagg
>gene=chr20_1039477-1040477; species=panTro
GATATGAGTAAAATATTGCATATCCTCAAGGATAGGGGGAACTCCCCAGCTAATGGGACAGACAGATGAAGAACAAGTAAGTACAGTGTATAATGAGGTGACAGAAGCCACCACTCATTGCTCTGACTAGGAGGAAACAACAAGATGCCTTAGACTCTTTTGGCCAAGGAAAGACACACTAGCTGTGTGAATGCCAGGTGAGCTGGCATCATTTGTCTGGGATAGGGTGCAGTGGAGGCTGTTGAGGCCTGACAGCTTCCCCCTTCACCTTACTCCATTGTCTGCCAAGCTCATGCCTGGGAGAACCATATGCATAAGAAGACCTGGATCTTATAGGAAGAAGAAGTGGAAAAGCCAATACCTGACCTCCAGGAATCAGAATTTGtgttgcaggttgggttctatgcaggcagacatgaagacagagtttaggtgcaaggtgtttattaggaatcaatatctggaaaagaaaggggcaggaatcaggattgagcaggagg
>gene=chr20_1039477-1040477; species=papHam
GATATGAGTAAAATATTCCATATCCTCAAGGAAAGGGGGAACTCCCAAACTAATGGGACAGACAGATGAAGAACAAGTAAGTACAATGTATAATGAGGTGACAGAAGCCATCACCCATTGCTCTGACTAGGAGGAAACAACAAGATGCCTTAGACTCTCTTGGTCAAGGAAAGATACACTGACTGTGTGAATGCCAGGCGAGCTGGCATCATTTGTCTGGGATGGGGTGCAGTGGAGGCTTTTGAGGCCTGACAGCTTTCACCTTCACCTTACTCCATTGTTTGTCAAGCTCACACCTGGGAGACCTGTATGCATAAGGAGACCTGGATTTTACAGGACGAAGAGGTGGAAGAGCCAATACCTGACCTCCGGGAATCAGAATTTGtgttgcaggttgggttctat-caggcagacatgaagatagagtttaggtgcaaggtgtttattagggatcaatatctgcaaaagaaaggggcaggaatcaggattgagcaggagg
>gene=chr20_1039477-1040477; species=ponAbe
-----------------------------------------------agctaatgggacAGACAGATGAAGAACAAGTAAGTACAATGTATAATGAGGTGACAGAAGCTACCACCCATTGCTCTGATTAGGAGGAAACAACAAGATGCCTTAGACTCTTTTGGCCAAGGAAAGACACACTGGCTGTGTGAATGCCAGGTGAGCTGGCATCATTTGTCTGGGATGGGGTGCAGTGGAGGCTTTTGAGGCCTCACAGCTTCCCCCTTCACCTTACTCCATTGTTTGCCAAGCTCATGCCTAGGAGACCTGTATGCATAAGAAGACCTGGATCTTATAGGAAGAAGAGGTGGAAAAGCCAATACCTGACCTCCATGAATCAGAATTTGtgttgcaggttgggtcctatgcaggcagacatgaagacagagtttaggtgcaaggtgtttattaggaatcaatatctgcaaaagaaaggggcaggaatcaggattgagcaggagg
>gene=chr20_1039477-1040477; species=rheMac
GATATGAGTAAAATATTCCATATCCTCAAGGAAAGGGGGAACTCCCAAACTAATGGGACAGACAGATGAAGAACAAGTAAGTACAATGTATAATGAGGTGACAGAAGCCATCACCCATTGCTCTGACTAGGAGGAAACAACAAGATGCCTTAGACTCTCTTGGTCAAGGAAAGATACACTGACTGTGTGAATGCCAGGCGAGCTGGCATCATTTGTCTGGGATGGGGTGCAGTGGAGGCTTTTGAGGCCTGACAGCTTTCACCTTCACCTTACTCCATTGTTTGTCAAGCTCACACCTGGGAGACCTGTATGCATAAGGAGACCTGGATCTTACAGGACGAAGAGGTAGAAGAGCCAATACCTGACCTCCGGGAATCAGAATTTGtgttgcaggttgggttctat-caggcagacatgaagatagagtttaggtgcaaggtgtttattagggatcaatatctgcaaaagaaaggggcaggaatcaggattgagcaggagg
>gene=chr20_1177218-1178218; species=hg19
cttaaatacacaggtggggggattatGGAAAAGGCTTGGAAGGGGAAATTAGGGGACTTGGCTTCTGCTCTAGCTCTGCTGCTATATTGTTAAAAAAGACactcaaaataattgtgctttcaataaaacagaacttatttctctctcatggaaaaatctacttggcagctcaggctgacatgctggttcaccaaccacaagagacccgggctccttctgcattgttgctcggccatcttgcaccttgctgttccagctccagcccttgtcactacattgcatcagcagaaggaggatgtggggaagtaggaggcaccttcttccttcttcttaagggaagacattgaaccttaacctagaaattgaactcatcacttccatttgtatcctattgaccaggatttaatcacatggcacacttacctgcaaatgagtctgaaaaatgcagtcttttgccatatgtgaaagggagaagggatattgagggacagccagcaatt
>gene=chr20_1177218-1178218; species=bosTau
ataaaatataca---------------GGAAGGACCTGAGTGGGAAAATCAAGGAACCTGCTTTCTCTCCTAGCTCTGCTGCTGTATTTTTAATAaggagacccaaaatgataatgcctgtaaaaaaacagagctcatttctctttcatttaaaagtattcacggtggttaaggctgacacagtggttcac-agtcactagagactct------------------------ctatcctccacctggctgctccacctccaggccttgcgactacattccattagcagaaggaggaat-gggggaggggcaggaaccctcctccctcctgtacagga------------cacagcccagaaattgcacacatcatttccatccatatcccactgaccaggagttaatcatctgacacacttccctgcaagggagtctagga-atg--gtcttctgccatgt----------gAAAGGATACAGAGGAACAACTTGcaa-t
>gene=chr20_1177218-1178218; species=calJac
cttaaatatataggtggggggattatGAAAAAGGCTTGGAAGGGGAAATTAGGGGACTTGGCTTCTGCTCTAGTTCTGCTGCTATATTgttaataaagacaatcaaaataatcatgctttcaataaaacagaacttatttctctctcatggataagtctacttggcaactgaggctgacatgctggtttgccagtcac--gagacctgggccctttctgcattgttgctcaggcatcctgtaccttgc---tccagttccagcccttgtcactacattgcatcagcagaagaaggatgtggggaagtaggaggcaccttattccttcttcgtaagggagggcattaaaccttaacctagaaattgaactcatcacctcaacttgtatcccactggcca-gatttaatcacatggcacacttacctgcaaatgagtctgagaaatacagtcttttgccatgtgtgaaagggagaagagatattgagggacagcctgtaatt
>gene=chr20_1177218-1178218; species=canFam
ATAAAATACCTGGGGGGGAGGATTGTGGAAAGGGCCTGAGAGAGGAAATCAAGAAGCCTGGCCTCTGCTCTAGCTCTGCTGCTATATTTTtaac--agagatccaaaataatagtgttttcaataaaacagaacttctttctccctcatgttaagggagttttggcagttaaggctggcatggtggttcaccaaacacgagagacccaggttccttctatcttgttgctctgccatcttccccct-gctgctccacctccagccctttggtctatgttccatcagcagaaggaggacaaagagagggggaaggaaacctcctccttccttttaaggg------------cacaacccagaaattgcacacat---ttctgttcatatcctattggccagggtttaatcatacagcacacctacctgcaagggagtctggga-atgtagtctttTGCCATCTGTTGCCA-------------TGAGGGACAACCTGCAATT
>gene=chr20_1177218-1178218; species=equCab
ataaaacacatatgtATGGGGATTCTGGAAATGGCCTCAGTG-GGAAATCACAAGACCTGGCTTCTACTCTAT-----------TATTTttaataaagagacccaaaataataacgtcttcaataaaacagaacttatttatctctcatgtaaaaatacacttggcagttaaggctgacatggtggttcaccaatcgcaagagacccaggttccttctagctcgttgctctgccatcctccacctggctgctccagctccagcccttaggactacattccatcagcagaaagaagttgaggggaaggggcgggaaccctcctccttccttttaaggg------------cacaacccagaaactgtatacatcacttccattcacatcccatcggccaagatttaataacttggtacacttacctgcaagggagtctggga-atgcagtcttttgctacatgtgaatgggagacgggatattgaggggcaacctgcagct
>gene=chr20_1177218-1178218; species=gorGor
--------------------------------------------------------------------------------------------------------------------------------------------------------------------------------------------------------------------------------------------------------------------------------------------------------------------------------------------------------------------------------------------------------------------------------------------------------------------------------------------------------------------
>gene=chr20_1177218-1178218; species=panTro
CTTAAATACACAGGTGGGGGGATTATGGAAAAGGCTTGGAAGGGGAAATTAGGGGACTTGGCTT--GCTCTAGCTCTGCTGCTATATTGTTAAAAAAGACactcaaaataattgtgctttcaataaaacagaacttatttctctctcatggaaaagtctacttggcagctcaggctgacatgctggttcaccaaccacaagagacccgggctccttctgcattgttgctctgtcatcttgcaccttgctgttccagctccagcccttgtcactacattgcatcagcagaaggaggatgtggggaagtaggaggcaccttcttccttcttcttaagggaagacattgaaccttaacctagaaattgaactcatcacttccatttgtatcctattgaccaggatttaatcacatggcacacttacctgcaaatgagtctgaaaaatgcagtcttttgccatatgtgaaagagagaagggatattgagggacagccagcaatt
>gene=chr20_1177218-1178218; species=papHam
cttaaatgcataggtggggggattatGGAAAAGGCTTGGAAGGGGAAATTAGGGGACTTGGCTTCTGCTCTAGCTCTG-TGCTATATTGTTAATAAAGACactcaaaataatcgtgatttcaataaaa-agaacgtatttctctctcatagaaaagtctacttggcagctaaggctgacatgctggttcgccaaccacgagagacctgggctccttctgcactgttgctcggccaccttgcaccttgctgctccagctccagcccttgtcaccacattgcatcagcagaaggaggatgtggggaagtaggaggcaccttcttccttcttcttaag---agacattgaaccttaacctagaaattgaactcatcacctccatttgtatcctattggccaggatttaatcatgtgacacacttacctgcaaataagtctgagaaatgcagtcttttcccatgtgtgaaaggaagaagggatattgagggatagcctgcaatt
>gene=chr20_1177218-1178218; species=ponAbe
cttaaatacataggtggagggattatGGAAAAGGCTTGGAAGGGGAAAATAGGGGACTTGGCTTCTGCTCTAGCTCTGCTGCTATATTGTTAATAAAGACactcaaaataatcgtgctttcaataaaacagaacttatttctctctcacagaaaagtctacttagcagctcaggctgacatgctggttcaccaaccatgagagacccgggctccttctgcattgttgctcggccatcttgcacattgctgctccagctccagcccttgtcactacattgcatcagcagaaggaggatgtggggaagtaggaggtacattcttccttcttcttaagggaagacattgaaccttaacctagaaattgaactcatcacttccatttgtatcctattgaccaggatttaatcacgtggcacacttacctgcaaatgagtctgagaaatgcagtcttttgccatatgtgaaagggagaagggatattgagggacagcctgcaatt
>gene=chr20_1177218-1178218; species=rheMac
CTTAAATACATAGGTGGGAGGATTATGGAAAAGGCTTGGAAGGGGAAATTAGGGGACTTG------GCTCTAGCTCTG-TGCTATATTGTTAATAAAGACactcaaaataatcgtgctttcaataaaacagaacgtatttctctctcatagaaaagtctacttggcagctaaggctgacatgctggttcgccaaccacgagagacccgggctccttctgcattgttgctcggccaccttgcaccttgctgctccagctccagcccttgtcaccacattgcatcagcagaaggaggatgtggggaagtaggaggcaccttcttccttcttcttaag---agacattgaaccttaacctagaaattgaactcatcacctccatttgtatcctattggccaggatttaatcatgtgacacacttacccgcaaatgagtctgagaaatgcagtctttTCCCATGTGTGAAAGGAAGAAGGGATATTGAGGGATAGCC-------
>gene=chr20_1182320-1183320; species=hg19
GaataaatttatatatatacatttgcagtctcagttcactgcaacctccgcctcctgggttcaagaaattctcctgctccagcctcctgagtagctgggattacaggcgcccacaaccacacccggctaatttttgtatttttagtagagacggggtttcaccatgtttagccaggctggtctcgaactcctggcctcaggtgatccgcccacctcggcctcccaaagtgctggtattacaggcgtgagccatcacgcctgcccaataaatttatattttaaaaGACCTATGTGAGAATAGAGTCTACATATTTTCATCGTAGCattaatttgattgtttgtttccaatgactactaggatgtcagctccaggaaagcagggcctttgtttctctgattttggttgataaccccagtgtctagagcagaactcggcacacagtagacattcaataagtgtttagcgaaagagagaatTGAATACCTGCTTCACGGTGTGA
>gene=chr20_1182320-1183320; species=bosTau
gaataaaa-----------------------------------------------------------------------------------------------------------------------------------------------------------------------------------------------------------------------------------------------------------------------------------aagccTGTGTGAGAATAGATCCTATTCATTGGCATCATAAtattaacttg-ttggttgtttccatc---gattagcatgtcagctccaggaaagaacagcctttttctctctgattttgggctctgttcctcttgcctacagcagaatttggcacacagtaggcattcaatagg-------------------------------------------
>gene=chr20_1182320-1183320; species=calJac
agataaatgtatatatatatatttgtaatctcagctcaccacaacctctgcctcctaagttcaagcaattctcctgtctcagcctcctgagtagctgggattacaggcacccgccaccacactcagctaatttttgtatttttagtaaagatggggtttcatcatg-ttggccaggctggtcttgaactcctggcctcaggcgatctgcccaccttggcctctcaaaatgctaggattacaggagtgagccaccaagcctggcaaataaatttatattttaaaaGACCTATGTGAGAatacattctacttattttcttcacagcattaatttgactgatggtttccaacgactgctaggatgtcagctccaggaaagcagggcctttgtttctctgattttggttgattaccccagtgtctaaaccagaacttggcacacagtagacatacaataagtgtttggtgaaagagagaatTGAAAACCTGCTT-ATAGTGTGA
>gene=chr20_1182320-1183320; species=canFam
gaataaat--------------------------------------------------------------------------------------------------------------------------------------------------------------------------------------------------------------------------------------------------------------------------tATTTTAAA--TCTTATGTGATAATAGATCCTatttatttccgtcataatattaatttaattgtttgtttccgtc---cactccaatgtc--ctccaggaaagctggacccatgtctctctgatttggggccacatccccagtgcctagagcagaacctggcacataatagatactcaataagtgtttgttgaaagaGACAACAGAATACCCACTTCATAGTGTG-
>gene=chr20_1182320-1183320; species=equCab
--------------------------------------------------------------------------------------------------------------------------------------------------------------------------------------------------------------------------------------------------------------------------------------------------------------------------------------------------------------------------------------------------------------------------------------------------------------------------------------------------------------------
>gene=chr20_1182320-1183320; species=gorGor
GaataaatttatatatatacatttgcagtctcagttcactgcaacctccgcctcctgggttcaagaaattctcctgctccagcctcctgagtagctgggattacaggcgcccacaaccacacccggctaatttttgtatttttagtagagacggggtttcaccatgtttagccaggctggtctcgaactcctggcctcaggtgatccactcacctcggcctcccaaagtgctggtattacaggcatgagccatcatgcctgcccaataaatttatattttaaaaGACCTACGTGAGAATAGAGTCTACGTATTTTCATCGTAGCattaatttgattgttagtttccaatgactactaggatgtcagctccaggaaagcagggcctttgtttctctgattttggttgataacctcagtgtctagagcagaactcggcacacagtagacattcaataagtgtttagcgaaagagagaatTGAATACCTGCTTCACAGTGGGA
>gene=chr20_1182320-1183320; species=panTro
GaataaatttatatatatacatttgcagtctcagttcactgcaacctccgcctcctgggttcaagaaattctcctgctccagcctcctgagtagctgggattacaggcgcccacaaccacacccggctgatttttgtatttttagtagagacggggtttcaccatgtttagccaggctggtctcgaactcctggcctcaggtgatccgcccacctcggcctcccaaagtgctggtattacaggcgtaagccatcacacctgcccaataaatttatattttaaaaGACCTATGTGAGAATAGATTCTACGTATTTTCATCatagcattaatttgattgtttgtttccaataactactaggatgtcagctccaggaaagcagggcctttgtttctctgattttggttgataatcccagtgtctagagcagaacttggcacacagtagacattcaataagtgtttagcgaaagagagaatTGAATACCTGCTTCACAGTGGGA
>gene=chr20_1182320-1183320; species=papHam
GGGtaaatttatatatataaatttgcaatctcggttcactgcaaccgcctcctcctgggttcaagaaattctcctgctccagcctcctgagtagctggaattacaggtgcccaccaccacacctagctaatttttgtatttttagtagatacggggtttcaccatg-ttggccaggctggtctcgaactcctggcctcaggtgatccgcctgtctcagcctcccaaagtgctgggattgcaggtgtgagccaccactcctgcccaataaatttatattttaaaaGACCTATGTGAGAatagattctacttattttcatcatagcattaattt--------gtttccagtgactactaggatgtcagctccaggaaagcagggcctttatttctctgattttggttgataaccccagtgtctagagcagaacttggaacacagtagacattcaataagtgtttggtgaaagacagaatTGAATACCTGCTTCACAGTGTGA
>gene=chr20_1182320-1183320; species=ponAbe
gaataaatttATATATATACATTTgcagtctcagttcactgcaacctctgcctcctgggttcaagaaattctcctgctccggcctcctgagtagctgggattacaggcgcccgcaatcacacccggctaatttttgtatttttagtagagacggggtttcaccacgtttggccaggctggtcttgaactcctggcctcaggtgatctgcccacctcaacctcccaaagtgctggtattacaggcgtgagccatcatgcctgcccAATAAATTTATATTTTAAAAGATCTATGTGAGAATAGattctacgtattttcatcatagcattaatttgattgtttgtttccaatgactactaggatgtcagctccaggaaagcaaggcctttgtttctctgattttggttgataaccccagtgtctagagcagaactcggcacacagtagacattcaataagtgtttagcgaaagagagaatTGAATACCTGCTTCACAGTGTGA
>gene=chr20_1182320-1183320; species=rheMac
gaataaatttatatatatatatttgcaatctcggttcactgcaaccgcctcctcctgggttcaagaaattctcctgctccagcctcctgagtagctggaattacaggtgcccaccaccacatctagctaatttttgtatttttagtagatacggggtttcaccatg-ttggccaggctggtctcgaactcctggcctcaggtgatccgcctgtctcagcctcccaaagtgctgggattgcaggtgtgagccaccactcctgcccaataaatttatattttaaaaGACCTATGTGAGAATAGATTCTACTTATTTTCATCATAGCATTAATTT--------GTTTCCAGTGActactaggatgtcagctccaggaaagcagggcctttatttctctgattttggttgataaccccagtgtctagagcagaacttggaacacagtagacattcaataagtgtttggtgaaagacagaatTGAATACCTGCTTCACAGTGTGA
>gene=chr20_1282491-1283491; species=hg19
attagcaatcaccgccagtttctaatttcatcaatatttctatcacctcaaaataaaccccattcccattagcaatcaccgccaatttctaatttcatcaatatttctatcacctcaaaataaaccccattcccattagcaatcaccgccaatttctaatttcatcaatatttctatcacctcaaaataaaccccattcccattagcaatcaccgccaatttctaatttcatcaatatttctatcacctcaaaataaaccccattcccattagcaatcaccgccagtttctctccaaccaccatagtccctggcaaccactgatttttctgtctctatggatttgtctattctggacatttcatataaatgggatcacgctgtatgCATGACCACATCGTTCTTGACCACAGCTCTGCCAAGCAGCCAATCCGGTTTGGATTTGTTGTGGTTTTAAACTACAGGCGGTTACGGGTAGCATTCAGCGAGCTTCATTGTCGG
>gene=chr20_1282491-1283491; species=bosTau
-----------------------------------------------------------------------------------------------------------------------------------------------------------------------------------------------------------------------------------------aatgtttccatcactccgaaagaaaccc-gttcccagtagcaatcacca----tttctccccaagaacc-ccatccttggcagccactaatctttctccctctgtgaatgtgtctattata-------catatacatatacatacatAGTAAGTAAGACCACATCTTTCTTGACCAGAGCTCTGCCAAGTACCCCATTCAGTCTGTATTTGTTGTGGTTTGGAACTTGAGGAGGTCACAGGCAGCATTCTGTGGGCCTCCTTGTCTG
>gene=chr20_1282491-1283491; species=calJac
----------------------------------------------------------------------------------------------------------------------------------------------------------------------------------------------------------------------------------------------------------------------------------------------tttctct-caaccaccctagtccctggcaactactaacttttcggtctctatggatttgcctgttctggacatttcatataaatgggatcacacggtatgCATGACTACGTGGTTCTTGACCACAGCTCTGCCAAGCAGCTACCTGGGTTTGGATTTGTTGTGGTTTTAAACTGCAGGCAGGTATGGGTTGCATTCAGTGAGCTTCACTGTCTG
>gene=chr20_1282491-1283491; species=canFam
---------------------------------------------------------------------------------------------------------------------------------------------------------------------------------------------------------------------------------------------------------------------------------------------------------------cagcccctggtaaccactgatctttccatctttatggatgtgtctattctggacatggcatataaatggaagcatacaatatgCATGAGCACGTCTTCCGTGACCAGAGCGCTGCCAAGTAGCCAATCCGGTATGGATCTGTTGTGGTTTTGAACTACGGGAAGTTACAGGTGGCATTCCGTGGGCCTCCTT-----
>gene=chr20_1282491-1283491; species=equCab
------------------------------------------------------------------------------------------------------------------------------------------------------------------------------------------------------------agcaaccatcgccagtatctgattc-tagaacattttcatcaccctgaaagaaacct-attcccagtagcattcacca----accaccc----------gagtccctggcagccactaacctttctgtctctctggatttgtctgttctggacattgtgtataaatggaagcattcagtatgcatggccACATTATCCTTGACCAGAGGTCTGCCAAATGGCCAGTCCAGTTTGGATTTGTTGTGGTTTTGGAGTGCA-GAGGTTCCAAGTGGCATTCTGTGGGCCTCCTAGTCTG
>gene=chr20_1282491-1283491; species=gorGor
----------------------------------------------------------------------------------------------------------------------------------------------------------------------------------------------------------------------------------------------------------------------------------------------tttctctccaaccaccctagtccctggcaaccactaatttttctgtctctatggatttgtctattctggacatttcatataaatgggatcacgctgtatgCATGACCACATCGTTCTTGACCACAGCTCTGCCAAGCAGCCAATCCGGTTTGGATTTGTTGTGGTTTTAAACTACAGGCGGTTACGGGTAGCATTCAGCGAGCTTCATTGTCGG
>gene=chr20_1282491-1283491; species=panTro
----------------------------------------------------------------------------------------------------------------------------------------------------------------------------------------------------------------------------------------------------------------------------------------------cttctctccaaccaccctagtccctggcaaccactaagttttctgtctctatggatttgtctattctggacatttcatataaatgggatcacgctgtatgCATGACCACATCGTTCTTGACCACAGCTCTGCCAAGCAGCCAATCCGGTTTGGATTTGTTGTGGTTTTAAACTACAGGCGGTTACGGGTAGCATTCAGCGAGCTTCATTGTCGG
>gene=chr20_1282491-1283491; species=papHam
----------------------------------------------------------------------------------------------------------------------------------------------------------------------------------------------------------------------------------------------------------------------------------------------tttctctccaactgccctagtgcctggcaaccactaatttttctgtctctatggatttgtctattctggacatttcatataaatgggatcacgctgtatgCATGACCACATCGTTCTTGACCACAGCTCTGCCAAGCAGCCAACCCAGTTTGGATTGGTTGTGGTTTTAAACTGCAGGCGGTTACGGGTAGCATTCAGCGAGCTTCATTGTCTG
>gene=chr20_1282491-1283491; species=ponAbe
----------------------------------------------------------------------------------------------------------------------------------------------------------------------------------------------------------------------------------------------------------------------------------------------tttctctccaaccaccctagtccctggtaaccactaatttttctgtctctatggatttgtctattctggacatttcatataaatgggatcatgctgtgtgCATGACCACATCGTTCTTGACCACAGCTCTGCCAAGCAGCCAATCCGGTTTGGATTTGTTGTGGTTTTAAACTGCAGGCGGTTACGGGTAGCATTCAGCGAGCTTCATTGTCTG
>gene=chr20_1282491-1283491; species=rheMac
----------------------------------------------------------------------------------------------------------------------------------------------------------------------------------------------------------------------------------------------------------------------------------------------tttctctccaactgccctagttcctggcaaccactaatttttctgtctctatggatttgtctgttctggacatttcatataaatgggatcatgctgtatgCATGACCACATCGTTCTTGACCACAGCTCTGCCAAGCAGCCAACCCGGTTTGGATTGGTTGTGGTTTTAAACTGCAGGCGGTTACGGGTAGCATTCAGCGAGCTTCATTGTCTG
>gene=chr20_1629491-1630491; species=hg19
TGAAAATCACACCTGATTGTTGCTCAAAGAATGGAAGGTGTTACTATTGAGTTATTGTCACACATCAGGGGATGAGGGAGGTCCATGTTGTACTCACCACCCAAAGCCATCTCAGTGCCTGGTCCAGACTTAAACTCCACGTTCTCAGGGCTCCCTTTTCGAAACTTCACACAGTAGTATGTGCCGACATCTGCTGGGGTGATGCTACTGATGCGGATGGAAAAGTCCATGTTGTTTCTCTTTGTGAGGTCTGAAACTGTTGTTACCCTGGGGAAGTGGCCTTCTTTTTGATTGTAGATTAATTCCCGGCCTGGTCCAACTCCTCTGAACCACAGGACGGGTCCCACGGGAAGCAGGGAGGTCACAGTGCAGTGCAGAGTGGCTGTCTTTCCAACTGTGACCAACAGGAGCTTCTCAGGCTGAATCATCTGTAGCTCCTCCTCACCTGCCACTTCTGAAAAGGAGCACAAAGCAATCATTTTTTCATCCTTACATAATCC
>gene=chr20_1629491-1630491; species=bosTau
TCACTGTTGTACCGGATATTTGCTCAAAGAGTGAAGGGCATTCTTGTTGAC---TTGTCAGAGACTGGGAGATGAAGGACACCCTGGCCATACTCACCACTCACAGTGAGATGAGTGCCTGGTCCAGACTTAAACTCCACGTCACCACGTTCTCCTTTCTGGAACTTCACACAGTAGTAGACACCAGTGTCTGCTGGGGTGATGTTACTGATGCGGATGGAAAAGTCCATGTTGTTTCTCTTTGTGTAATCTGCAACATTTGTTACTCTGGGGAAGGGGACTTCTTTTTGACTGTAGATTAACTCCCGACCTGGCCCAGTTCCCCTGAACCACTTGATGGGCCCCACGGGGCTCAGGGAGGTCACGGTGCAGTGCAGAGTGGCTGTCTCTCCTGCTGTAACTGACACTGACCTCTCAGGCTGAATCACCTGCAGCTCCCCGTCACCTGCCGCTCCTGGAGGAAAACACAAAGCAGTTATTTATTCATCCTCATGTGATCC
>gene=chr20_1629491-1630491; species=calJac
--------------------------------------------------------------------------------------------------------------------------------------------------------------------------------------------------------------------------------------------------------------------------------------------------------------------------------------------------------------------------------------------------------------------------------------------------------------------------------------------------------------------
>gene=chr20_1629491-1630491; species=canFam
CCACTACGACACCTGATTGTTGCCTAGACAATGGAGGGCATTCTTATTGAC---TTGTCACA-ACCAGGGGAAGAAGGATA-TCATGCCATACCCACCACTCATGGTGAGCAGGGTGCCTGGTCCAGACTTCAACTCCACAT---CGGGGTTTCCTTTCTGGAACTTCACACAATAGTAGGTTCCCGTGTCTGCTGAGGTGATATTACTGATGCGGATGGAAAAGTCCATGTTGTTCCTCTTTGTATAGTCTGTAATCTTTGTTACTCGGGGGAAGTGGCCTCCTTTGAAATGGAAGATCAACTCCCGGCCTGGCCCTGTCCCCCTGAACCACACAACGTTCCCAACGGGGATCAGGGAGGTCAGGGTGCAGCGCAGAGTGGCTGTCTCTCCAGCCGCGACAGACACTGACTTCTCAGGCTGGATCACCTGCAGCTCTGCCTCACCTGCCACACCTTGAGCAGAA-ACAAAGTAGTCATTTATCCATCCTTATGTGATCC
>gene=chr20_1629491-1630491; species=equCab
CCACTGCCACGCCTGATTGTTACTCAAAGAATGGAGGGCGTTGTTTTTGACATGTTGTCACACACCAGGGGACAAAGGAGGCCCACTCTGTACTCACCACTCACGGTGAGCTGGGTGCCTGGTCCAGACTTAAAATCCTTGT---CAAGTTTCCCCTTCTGGAACTTCACACAATAGTAGATACCAGTGTCTGCTGGGGTGATGTTTCTGATGTGGATGGAAAAGTTCCTGTTGTTTTTCTTTGTGTGGTCTGAAACAGTTGTCACTCGGGGGAAGGGGCCTCCTTTGAAATTGTAGATTAACTTCCGGCCTGGCCCTTTCCCCCTGAACCACTGGACGGGCCCC---TGGTTCAGGGAGGTCATAGTGCAGCGCAGAGTGGCCGTCTCTCCAGCTGCGACCGACACTGACTTGTCAGGCTGATTCACCTGCAGCT---CCTCACCTGCTGCTCCTGG-GGGGAA-ACAAA--CATTATTTATTCATCCTTCTGTGATCC
>gene=chr20_1629491-1630491; species=gorGor
--------------------------------------------------------------------------------------------------------------------------------------------------------------------------------------------------------------------------------------------------------------------------------------------------------------------------------------------------------------------------------------------------------------------------------------------------------------------------------------------------------------------
>gene=chr20_1629491-1630491; species=panTro
TCACAACCACACCTGATTGTTGCTCAAAGAATGGAAGGTGTTACTATTGAGTTATTGTCACACATCAGGGGATGAGGGAGGTCCATGTTGTACTCACCACCCAAAGCCATCTCAGTGCCTGGTCCAGACTTAAACTCCACGTTCTCAGGGCTCCCTTTTCGAAACTTCACACAGTAGTAGGTGCCGACATCTGCTGGGGTGATGCTACTGATGCGGATGGAAAAGTCCATGTTGTTTCTCTTTGTGAGGTCTGAAACTGTTGTTACCCTGGGGAAGTGGCCTTCTTTTTGATTGTAGATTAGTTCTCGGCTTGGTCCAATTCCTCTGAACCACAGGACGGGTCCCACGGGAAGCAGGGAGGTCACAGTGCAGTGCAGAGTGGCCGTCTTTCCAAATGTGACCAACAGGAGCTTCTCAGGCTGAATCATCTGTAGCTCCTCCTCACCTGCCACTTCTGGAAAGGAGCACAAAGCAATCAGTTTCTCATCCTTACATAATCC
>gene=chr20_1629491-1630491; species=papHam
CCACCACCACACCTGATTGTTGCTCAAAGAATGGAAGGTGCTATTATTGAGTTATTGTCACACATCAAGGGATGAGGGAGATCCATGCTGTACTCACCATGCAAAGCCATCTCAGTGCCTGGTCCAGACTTAAACTCCACGTTCTCAGGGCTCCCTTTTCGAAACTTCACACAGTAGTAGGTGCCGGCATCTGCTGGGGTAATGCTACTGATGCGGATGGAAAAGTCCTTGTTGTTTCTTTTTGTGAGGTCTGAAACAGTTGTTACCCGGGGGAAGTGGCCTTCTTTTTGATTGTAGATTAATTCTCGGCCTGGTCCAACTCCTCTGAACCACAGGACAGGTCCCACGGGAAGCAGGGAGGTCACAGTGCAGTGCAGAGTGGCCGACTCTCCAACTGCGACCAACAGGAGCTTCTCAGGCTGAATCATCTGTAGCTCCTCTTCACCTGCCACTTCTGGAAAGGAGCACAAAGCAATCATTTTTTCATCCTTGCATAATTC
>gene=chr20_1629491-1630491; species=ponAbe
TCACCACCACACCTGATTGTTGCTCAAAGAATGGAAGGTGTTACTATTGAGTTATTGTCACACATCAGGGGATGAGGGAGGTCCATGTTGTACTCACCACTCAAAGCCATCTCAGTGCCTGGTCCAGACTTAAACTCCACGTTCTCAGGGCTCCCTTTTCGAAACTTCACACAGTAGTAGGTGCCGGCATCTGCTGGGGTGATGCTACTGATGCGGATGGAAAAGTCCATGTTGTTTCTCTTTGTGAGGTCTGAAACAGTTGTTACTCTGGGGAAATGGCCTTCTTTTTGATTGTAGATTAATTCCCGGCCTGGTTCAACTCCTCTGAACCACAGGACTGGTCCCACGGGAAGCAGGGAGGTCACAGTGCAGTGCAGAGTGGCCGTCTCTCCAACTGTGACCAACAGGAGCTTCTCAGGCTGAATCATCTGTAGCTCCTCCTCACCTGCCACTTCTGGAAAGGAGCACAAAGCAATCATTTTCTCATCCTTACATAATCC
>gene=chr20_1629491-1630491; species=rheMac
CCACCACCACACCTGATTGTTGCTCAAAGAATGGAAGGTGCTATTATTGAGTTATTGTCACACATCAAGGGATGAGGGAGATCCATGCTGTACTCACCACGCAAAGCCATCTCAGTGCCCGGTCCAGACTTAAACTCCACGTTCTCAGGGCTCCCTTTTCGAAACTTCACACAGTAGTAGGTGCCGGCATCTGCTGGGGTGATGCTACTGATGCGGATGGAAAAGTCCATGTTGTTTCTTTTTGTGAGGTCTGAAACAGTTGTTACCCGGGGGAAGTGGCCTTCTTTTTGATTGTAGATTAATTCTCGGCCTGGTCCAACTCCTCTGAACCACAGGACAGGTCCCACGGGAAGCAGGGAGGTCACAGTGCAGTTCAGAGTGGCCGACTCTCCAACTGCGACCAACAGGAGCTTCTCAGGCTGAATCATCTGTAGCTCCTCTTCACCTGCCACTTCAGGAAAGGAGCACAAAGCAATCATTTTTTCATCCTTACATAATTC
>gene=chr20_1645387-1646387; species=hg19
GGGAACAGCTTTCAGAGTTGCCTATCTGGGGCTTCTCAGCATTACTCTACAGTGGGATTCCTTAGAATGGAGTCCAGCATCAAATAATCTAGAGGTGGCCTGTGAGGGACCACCTACAGAGTTGCCCCTCACTTAGCACCCTCTTCTCACCTCCCCAGCAGGCCCCTAAGGCACCGTGGACACCTTTGAACAGCCTTGCTGTAACCCACTTCCTGCAGCACCCACACACTTCCTGGGGCTGGGAGCCTCTTAGAGGGTTTCCTGAGACTCCCAAGGGTGCAGAGGGAGCTCGGTTACCTTCTCTAAACTCCACTGAGCCTGATGTTGCATGGCGTGTGAGCTGGGCCCTCCGGCTGGCCTTGCCCTTCTGCGGCAACCCTTGGCCAGCCCTTCTATCCCCACACTTACAGTCAGGCCTCTGCTTCAGTGGATGTTAGATGGCAGAGACATCAACCCCCAGCAGGGCCCTGGGGCCCAGGAGGAGAGCTACAAGGAGTGGG
>gene=chr20_1645387-1646387; species=bosTau
AAGA-CACCCCTCAGAACAGCTGACCAAGGACTTCTCAACTT--TATTAAAACGGGATTCCTTAA----ATGCCTTAGGTCAAGTGATGTGGAAATGTGCTC------------CACTCAGCTTCCCTTCAATATACACTTTTTCGCTACTTCCTCCATAGACTGCTAAGACGATG------------AAAACCCCAAGTCCAGCCCACATCCCCCAGGACTCACACACCCCCTGGGATTGGGAATCTCTTAGAG-GAAACAGGATACTCCTGAGGGTATTGAGAGAGGTGTGTCAC---CTCTTAACTCCGTGGGCTCTGACCCTGTGTGACCTGCAGGTT-GTCCC-CTTGATGACCTTGTTCTTCGAGGACAGATCTTGTCCTGCCGTCCCT--CCCAAACTTACAGTCAGGCTAACGCTTCTGTGGACA-AAGATGACAGACACACTGACCATCAGCAGCAGCTTGGGGCTGAGGAGGAGAACTGCCAGGAGTGGG
>gene=chr20_1645387-1646387; species=calJac
---------------------------------------------------------------------------------------------------------------------------------------------------------------------------------------------------------------------------------------------------------------------------------------------------------------------------------------------------------------------------------------------------------------------------------------------------------CAAAGACACCAACCACCAGTAGTACCTTGGGGACCAGGAGGAGAGCTACAAGGAGTGGA
>gene=chr20_1645387-1646387; species=canFam
AGGAGCCCTCCTCAGAGCAAC-TATCTGGCATCTATCAGCAT--CTCCTAGAAGAGACTCCTTAG----AAGCCCCATGTC-GATAATCTAGGGATAGTCTCCAAGGGACCTTGCACCCAGCTGCCCCTAACTCAGCCCT--CTGCCCACTCCCTTCCCAGATCTCTAGGACTCTGTGCACAC-TCTTGATGGCCTTGAACCCAACCACCAACTACAGCCCCCACACACTCCCTGGGATTGGGAACCTCCTGGAG-GGTCCCTGAGATTTCTGAGGGCATCAAGGGACGTGTGTCACCTGCTCTTTACTCCATGGGTGCTGACCCTCTGTGCTCTGTGGGCT-GCCCCTCTTCCTGACCTGGACCTACTGGGACTGATCTTGGCCTGCCTTCCCTGACCCAAACTTACAGTTAGGTCT-TGCTTCTGTGGGCA-TAGATGGCAGAGACAGTGATGAGCAGCAGCAGCTTTGGGCTCAGGAGGAGGGCTGTCAGCAGTGGA
>gene=chr20_1645387-1646387; species=equCab
AGGAACAGCTCTCAGAGCAGCAGATCCGGGACTTGTCAACATTGCTCTAAAATGGGATTCTTTGG----AGCCCCAATGTCTAATAACCTAGAGATGGTCTCCACAGGACCACCCACTCAGCTGCCCCTCATTCAGCTCTCCCTTCCCACTTCTACCACAAACCTCTAGGACTCTGTGGACAC-TCTGAAAACTCTTGATCCAGCCCACCTCCTACAGGACCCACACAGTTCCTGGGATTGAGAACCTCTTAGAG-GATCCACGATACTCCTGAGGGTATTGAGGGAGATGTATCCCCTTCTCCTCATTCCGTGGGACCTGACTCTGTGTGACCTGTGAGCTGGCCCCTCTTACTGATTTTCCCTTTATGGAACAGACCTTGTCCTGCCCTCCCTGCCCCAAACTTACAGTCAGGCCTCCGCTTCTGTGGACA-TAGAAGGCAGAGACACCGATGGCCAGCAGCACCTTTGTGCCTAGGAGGAAGACAACCAGAGGGGTA
>gene=chr20_1645387-1646387; species=gorGor
--------------------------------------------------------------------------------------------------------------------------------------------------------------------------------------------------------------------------------------------------------------------------------------------------------------------------------------------------------------------------------------------------------------------------------------------------------------------------------------------------------------------
>gene=chr20_1645387-1646387; species=panTro
GGGTACAGCCCTAAGAGCTGCCCATTTGTGGTTTCTCAACATGACTTGACAGTGGGATTCTTTTGGATGGAGATCAGCATCAAATAATCTAGAGATGGCCTGCAAGGGACCACCCACTCAGCAGCCCCTGATTCATGCTCCTCTTCTCACCTCCTCATGCGACCCCTCGGGTGCTGTAAAAACCTTTAAACACCCTGGCTATAGCTCACCTCCTCAAGCACTCACACACTTCCTGGGGTTGGGAGACTCTTAGAGTCCTCCCTGAGAGTCCTGAGGATGTTGAGGGAGCTCTGTCACCTTCTCTAAACTCCACTGACCCTGATGCTGCATGATATGTGGGCTGGGCCCTCCTCCTGGCCCTGCCCTTTTGGAGCAGCCCTTGGTCAGGCATCCATCCCCCACACTTACAGTCAGGCCTCTGCTTCAGTAGACA-TAGATGACAGAGACACCAACCACCAGCAGCACCTTGGGGCCCAGGAGGAAAGCTATGAGAAGTGGA
>gene=chr20_1645387-1646387; species=papHam
GGGAACAGCTTTCAGAGTTGCCTATCTGGGGCTTCTCAACAT-----TACAGTGGGATTCCTTAGAATGGAGTCCAGCATCAAATAATCTAGAGATGGCCTGTAAGGGACCACCCACAGAGTTGCCCCTCACTTAGCACCCTCTTCTCACCTCCCGCATAGGCCCCAAAGGCACCGAGGACACCTTTGAACAGCCTTGCTGTAACCCACTTCCTGCAGCACCCACACACTTCCTGGGGCTGGGAGCCTCTTAGAGGGTTTCCTGAGACTCCTGAGGGTGTGCAGGGAGCTCGGTTACCTTCTCTAAACTCCACTGAACCTGACGTTGCACGGCATGTGAGCTGGGCTCTCCAGCTGGCCTTGCCCTTCTGGGGCAACCCTTGGCCAGCCGTTCTATCCTCACACGTATAGTCAGTCCTCTGCTTCAGTGGATGTTAGATGGCAGAGACATCAACCACCAGCAGCGCCCTGGGGTCCAGGAGGAGAGCTACAACGAGTGGG
>gene=chr20_1645387-1646387; species=ponAbe
GGGAACAGCTTTCAGAGTTGCCTATCTGGGGCTTCTCAGCATTACTCTACAGTGGGATTCCTTAGAATGGAGTCCAGCATCAAATAATCTAGAGATGGCCTGTGAGGGACCACCTACAGAGTTGCCCCTCACTTAGCACCCTCTTCTCACCTCCCCA--AGGCAACTAAGGCACCGTGGACACCTTTGAACAGCCTTGCTGTAACCCACTTCCTGCAGCACCCACATGCTTCCTGGGGCTGGGAGCCTCTTAGAGAGTTTCCTGAGACTCCCAAGGGTGCAGAGGGAGCTTGGTTACCTTCTCTAAACTCCACTGAGCCTGATGCTGCATGGCGTGTGAGCTGGGCCCTCCGGCTGGCCTTGCCCTTCGGCGGCAACCCTTGGCCAGCCCTTCTATCCCCACACTTACAGTCAGGCCTCCGCTTCAGTGGATGTTAGATGGCAGAGACATCAACCCCCAGCAGCACCCTGGGGCCCAGGAGGAGAGCTACAAGGAGTGGG
>gene=chr20_1645387-1646387; species=rheMac
GGGAACAGCTTTCAGAGTTGCCTATCTGGGGCTTCTCAGCAT-----TACAGTGGGATTCCTTAGAATGGAGTCCAGCATCAAATAATCTAGAGATGGCCTGTAAGGGACCACCCACAGAGTTGCCCCTCACTTAGCACCCTCTTCTCACCTCCCGCATAGGCCCCAAA-GCACGGAGGACACCTTTGAACAGCCTTGCTGTAACCCACTTCCTGCAGCACCCACACACTTCCTGGGGCTGGGAGCCTCTTAGAGGGTTTCCTGAGACTCCTGAGGGTGTGCAGGGAGCTCGGTTACCTTCTCTAAACTCCGCTGAACCTGACGTTGCACGGCATGTGAGCTGGGCTCTCCAGCTGGCCTTGCCCTTATGGGGCAACCCTTGGCCAGCCGTTCTATCCTCACACTTATAGTCAGTCCTCTGCTTCAGTGGATGTTAGATGGCAGAGACATCAACCACCAGCAGCGCCCTGGGGTCCAGGAGGAGAGCTACAAGGAGTGGG
>gene=chr20_1799470-1800470; species=hg19
TCCCTGAATAGAGATTTAAAGCAGTAAGCTCAGATTCCTTCTTTTTAATATTTATAAAGAGAGAAAGGGGATAATTTCAGGAAGATCATTTCAAGGCGAAAACCCACATATTTTCAATAGAATTATTCCAAAAGCCCCTTTCCGGCTCATTGGAGTGTATAATTTTGTAAGTTAAAGACACCAGGCCTGGTTTCCAAGTTCCCTAAAATGACGCAGCTAAGTAAGAGCCAGAAGGAAGTAAGATGAGGAGAAGAGGGGGAGGGCAGCAGAGGAGATGGACAAGCTTGTCCCAGGGCTGAGGCCAAAGAGAGCAGCAGCCGGCATACCTGCCCCACCTCCTCTCCTTCGCCTGTCTCCTCAACAAGCCAGCCAAACTCAGGGCTATAAACGTTGTcaaatacctgtccccaatcccgagacccatctccaagtccagacttatagaggcaagtgccggtgcaggtggcccatgggctcttcaggcaagatgtgttcagagc
>gene=chr20_1799470-1800470; species=bosTau
TCCCTGAATAGGGATTTAAAGCACTAAGCTCTGATTCCTTCTTTTTAATATTTATAAAGAGAGAAAGGGGATAATTTCAGGAAGATCATTTCAAGGCGAAAACCCACATATTTTCAATAGAATTATTCCAAAAGCCCCTTTCCGGCTCATTGGAGTGTATAATTTTGTAAGTTAAAGACATGAGGTCTGGTTTCCAAGTTCCCTAAAATGACGCAGCTGAGTGAGGGCCGGAAGGAAGTAAGATGAGAAGGAG---GGGATGGTGGCAGAGAGAAGAAACAGACT---CTGAGGCCATGGGCCGAGGGCAGCATCAGCCAGCGGCCCTGCCAGGCCTCC---CCACTGCCCACGTCCTCAACAGATCAGACAAACTC-AGAC-ATAATCATCAccaaatacccatctccaatcttgagacc----tctaagtccagagctgcagagccaactggccctgcgaagggctcacaggctcctcaagcaagaagcatccagagc
>gene=chr20_1799470-1800470; species=calJac
GCCCTGAATAGAGATTTAAAGCAGTAAGCTCAGATTCCTTCTTTTTAATATTTATAAAGAGAGAAAGGGGATAATTTCAGGAAGATCATTTCAAGGCGAAAACCCACATATTTTCAATAGAATTATTCCAAAAGCCCCTTTCCGGCTCATTGGAGTGTATAATTTTCTAAGTTAAAGACACCAGGCCTGGTTTCCAAGTTCCCTAAGATGACGCAGCTAAGTAAGAGCCAGAAGGAAGTAAGATGAGAAGAAGCGGGGGAGGGTAGCAGAGTAGAAGGACAAGCCTGTCCCAGAGCTGGGGCCAAGGAGAGCAGCAGCC-GCA-GCCGGCACAGCCTCCTCCCCTCCACCTGTCTCCTCAACAGGCCAACCAAACTCAGGGCTGTAAACATCATCAAATACCTGTCCCCAATCCGGAGACCCCTCTCCAAGTCCAGACCTATAGAATCAAGTGCTGGTGTAGGAAGCCCACAGGCTCTTCAGGCAAGGTGTGTTCAGAGT
>gene=chr20_1799470-1800470; species=canFam
TCCCTGAATAGGGATTTAAAGCACTAAGCTCTGATTCCTTCTTTTTAATATTTATAAAGAGAGAAAGGGGATAATTTCAGGAAGATCATTTCAAGGCGAAAACCCACATATTTTCAATAGAATTATTCCAAAAGCCCCTTTCCGGCTCATTGGAGTGTATAATTTTGTAAGTTAAAGACACGAGGCCTGGTTTCCAAGTTCCCTAAAATGACGCAGCTAAGCAAGGGCCAGAAGGAAGTAAGATGAGAAGT-----GGGGTGGCAACAGAGAGG---GACAGGCTGGAC--AAGCTGGGGGCCAAGGACAGCAGTAGACAGCAACC-TGCCTGACCTTCTCTCATTTGCACCTGTTCACAACAAACCATCCAAACTCAAGGT-ATGACCATTGTCACATACTTGGCCCTAATCCTGAGAcc----cctgggtccagacctacagagccaactgcccaggcagaggcctcacaggttccttgagctggatgtgcccagagt
>gene=chr20_1799470-1800470; species=equCab
TCCCTGAATAGGGATTTAAAGCTCTAAGCTCTGATTCCTTCTTTTTAATATTTATAAAGAGAGAAAGGGGATAATTTCAGGAAGATCATTCCAAGGCGAAAACCCACATATTTTCAATAGAAGTATTCCAAAAGCCCCTTTCCGGCTCATTGGAGTGTATGATTTCCTAAGTTACAGACGCGAGGTCTGATTTCAAAGTT-CCTAAAATGACGCAGCTGAGTGAGGTCCAGAA-GAAGTGAGATGAGAAGCCA---CGGACGGCAACAAAGAGA------AGACTGG------GCTGGGGGCCAAGGATAGCTGTGGCCAGCGGCCGTGCCCCGTCTCCTCTCTTCTGCCTGTGTGCTCAACAAGCCAGCCGAACTCGGGCC-ATAACCACTGTCAAATACCCGCCCCCCATCCTGAGAcc----ccgaagtccagacctacagagccagctgcccatgcagagggctcacaggctgctcaaacatggggtgtccagagc
>gene=chr20_1799470-1800470; species=gorGor
TCCCTGAATAGAGATTTAAAGCAGTAAGCTCAGATTCCTTCTTTTTAATATTTATAAAGAGAGAAAGGGGATAATTTCAGGAAGATCATTTCAAGGCGAAAACCCACATATTTTCAATAGAATTATTCCAAAAGCCCCTTTCCGGCTCATTGGAGTGTATAATTTTGTAAGTTAAAGACACCAGGCCTGGTTTCCAAGTTCCCTAAAATGACGCAGCTAAGTAAGAGCCAGAAGGAAGTAAGATGAGGAGAAGAGGGGGAGGGTAGCAGAGGAGATGGACAAGCTTGTCCCAGGGCTGAGGCCAAAGAGAGCAGCAGCTGGCATACCTGCCCCACCTCCTCTCCTTCGCCTGTCTCCTCAACAAGCCAGCCAAACTCAGGGCTATAAACGTTGTcaaatacctgtccccaatcccgagacctgtctccaagtccagacttatagaggcaagtgccggtgcaggtggcccatgggctcttcaggcaaggtgtgttcagagc
>gene=chr20_1799470-1800470; species=panTro
TCCCTGAATAGAGATTTAAAGCAGTAAGCTCAGATTCCTTCTTTTTAATATTTATAAAGAGAGAAAGGGGATAATTTCAGGAAGATCATTTCAAGGCGAAAACCCACATATTTTCAATAGAATTATTCCAAAAGCCCCTTTCCGGCTCATTGGAGTGTATAATTTTGTAAGTTAAAGACACCAGGCCTGGTTTCCAAGTTCCCTAAAATGACGCAGCTAAGTAAGAGCCAGAAGGAAGTAAGATGAGGAGAAGAGGGGGAGGGTAGCAGAGGAGATGGACAAGCTTGTCCCAGGGCTGAGGCCAAAGAGAGCAGCAGCCGGCATACCTGCCCCACCTCCTCTCCTTCGCCTGTCTCCTCAACAAGCCAGCCAAACTCAGGGCTATAAACGTTGTCAAATACCTGTCCCCGATCCCGAGACCCATCTCCAAGTCCGGACTTATAGAGGCAAGTGCCGGTGCAGGTGGCCCATGGGCTCTTCAGGCAAGGTGTGTTCAGAGC
>gene=chr20_1799470-1800470; species=papHam
TCCCTGAATAGAGATTTGAAGCAGTAAGCTCAGATTCCTTCTTTTTAATATTTATAAAGAGAGAAAGGGGATAATTTCAGGAAGATCATTTCAAGGCGAAAACCCACATATTTTCAATAGAATTATTCCAAAAGCCCCTTTCCGGCTCATTGGAGTGTATAATTTTGTAAGTTAAAGACACCGGCCCTGGTTTCCAAGTTCCCTAAAATGACGCAGCTAAGTAAGAGCCAGAAGGAAGTGAGATGAGAAGAAGAGGGGGAGGGTAGCAGAGGAGAGGGACAC-----------GGCTGAGGCCAAAGAGAGCAGAAGCTGGCATAACTGCCCCGCCTCCTCTCCTTCACCTGTCTTCTCAACAAGCCAGCCAAACTCAGGGCAATACACGCTGTCAAATACCTGTTCCCAATCCTGACACCTCTCTCCAGGTCCAGACCTATAGAGCCAAGTGCCGGTGCAGGTAGCCCATGGGTTCTTCAGGCAAGGTGTGGTCAGAGC
>gene=chr20_1799470-1800470; species=ponAbe
TCCCTGAATAGAGATTTAAAGCAGTAAGCTCAGATTCCTTCTTTTTAATATTTATAAAGAGAGAAAGGGGATAATTTCAGGAAGATCATTTCAAGGCGAAAACCCACATATTTTCAATAGAATTATTCCAAAAGCCCCTTTCCGGCTCATTGGAGTGTATAATTTTGTAAGTTAAAGACACCAGGCCTGGTTTCCAAGTTCCCTAAAATGACGCAGCTAAGTAAGAGCCAGAAGGAAGTAAGATGAGAAGAAGAGGGGGAGGGTAGCA---GAGACGGACAAGCTTGTCCCAGGGCTGAGGCCAAAGAGAGCAGCAGCCAGCATACCTG-CCTGCCTCCTCTCCTTCGCCTGTCTCCTCAACAAGCCAGCCAAACTCAGGGCTATAAACGTTGTCAAATACCTGTCCCCAATCCCAAGACCTCTCTCCAAGTCCAGACTTATAGAGGCAAGTGCCGGTGCAGGTGGCCCATGGGCTCTTCAGGCAAGGTGTGTTCAGAGC
>gene=chr20_1799470-1800470; species=rheMac
TCCCTGAATAGAGATTTGAAGCAGTAAGCTCAGATTCCTTCTTTTTAATATTTATAAAGAGAGAAAGGGGATAATTTCAGGAAGATCATTTCAAGGCGAAAACCCACATATTTTCAATAGAATTATTCCAAAAGCCCCTTTCCGGCTCATTGGAGTGTATAATTTTGTAAGTTAAAGACACCGGGCCTGGTTTCCAAGTTCCCTAAAATGACGCAGCTAAGTAAGAGCCAGAAGGAAGTGAGATGAGAAGAAGAGGGGGAGGGTAGCAGAGGAGAGGGACAAGCTTGTCCCAGGGCTGAGGCCAAAGAGAGCAGCAACTGGCATACCTGCCCCGCCTCCCCTCCTTCACCTGTCTTCTCAACAAGCCAGCCAAACTCAGGGCAATACACGctgtcaaatacctgttcccaatcctgagacctctctccaggtccagacctatagagccaagtgccggtgcaggtggcccatgggttcttcaggcaaggtgtgttcagagc
>gene=chr20_2024477-2025477; species=hg19
gggtactcctcatacctgctattcctgcattctttacagttcttcacttcttaccagccaatcccttattatgccaattctctcctatagttaaccgtgttcatattaaactttctctgttcaaattactgtacagtttttatcccctgactagactctggctgacataggagtcgtctcaggaaatagatctgtaaagatgggacttgggcattggtttggtcatgcccttgggcttgagcacagtaatgagcttcttaccaatgggaaatgggatgctagcaattcattgcatgcagtgccaattaaacaagctacaaccaaccgaagcaagtgtccagggagcccaggaggatgctccacttgattgttacagcagtaatgatgactgtaatgactgcagtgtggaatatattcttttgagtggacttgaatgcttatagggagaaaatgccaaactcagctcaaatcatgacctgaaaaccagagaggttaaatga
>gene=chr20_2024477-2025477; species=bosTau
--------------------------------------------------------------------------------------------------------------------------------------------------------------------------------------------------------------------------------------------------------------------------------------------------------------------------------------------------------------------------------------------------------------------------------------------------------------------------------------------------------------------
>gene=chr20_2024477-2025477; species=calJac
ggatactcctcatacctgctattcctacattctttacagctctttacttcttactagccaatcccttatgactccaattctctcctatagttaacagtgtttatattaaactttctctattcaaattactgtgcattttttatcccctgactggacTGTGGCTGGCATAggagtagtctcaggaaatagatctgtagagatgggacttgcacattggtttggtcatgcccttgggcttgagcacagtaatgagctctttacccatgggaaatggaatgctagcaattcactgcatgcagtgccaattaaacaagctacaaccaaccgaagcaagtgcccagggagcccaggaggatgcttcacttgattgttacagcaataatgatgactataatgattgcagtgtggaatatattctt-tgagtggacttgaatgcttacagaaagaaagtgccaaactcagctcaaatcatgacctgaaaaccagagaggttaaatga
>gene=chr20_2024477-2025477; species=canFam
gactaccctctatagccagtattcctgcattcttcacagttctttacttctcactagcca--attctgttactccaatcttctctcatagttaa----ttttatattaaactttctctgttcaagtttctgtgtagtttttatctcttgactggaccctggctgctataGGAGTTGTCtccagagacagacctgtaaaaatgggatttgggtgttggtgtggtcatgcccttgggcttgagggcaataatgagctcctcaccaatgggaaatgagatgctggtaatccattgcatgcagtgctgattaaataagctatcaccaactgaaacaagcgcccagggagcccactgagatgcttcagttgactct-atggccataatgatgactctaatgattatagtgtgggatatatt-ccttgagcagactcgaatgcttacagagaaaaaatgccaagttcagttcaaaccatggtctgagaagtatagaagttaaaaga
>gene=chr20_2024477-2025477; species=equCab
gaccaccctctatatccactattcctgtactctttcgagttctttgcttcttactagctgacactttgttatgccaatcctctct-ataattactgatttttaagttaaactttctctgttcaaattacagtgtagtttttagctcctgactggaccctgtctgataca-GAGTAGGCTCAGGAGacagacctataaaaatgggattttggcattggtttagtcatgcccttgggctttagtgcagtaacgagctccttactgatgggaaatgggatgctagtcatccatggcatgcagtgccaattaaataagctatcaccaagtgaaaccagtggctagggagcccaattagatccttcacttgactgtgaatgcaggaatgattactttaatgatcatagtgtgggatatattgttttgagcagacttgaatgctaagagagagaaaatgccaaactcagttcaaaccatggtctgagaaccacagaggttaaaaga
>gene=chr20_2024477-2025477; species=gorGor
gggtacccctcatacctgctattcctgcattctttacagttcttcacttcttaccaaccaatcccttattacgccaattctctcctatagttaaccgtgttcatattaaactttctctgttcaaattactgtgcagtttttatcccctgactagactctggctgaCctaggagtcgtctcaggaaatagatctgtaaagatgggacttgggcattggtttgttcatgcccttgggcttcagcacagtaatgagcttcttaccaatgggaaatgggatgctagcaattcattgcatgcagtgccaattaaacaagctacaaccaaccgaagcaagtgcccaGGGAGCCCAGGAGGATGCTCCACTTGATTGTTACAGCAGTAATGATGACTGTAATGACTGCAGTGTGGAATATATTCTTTTGAGTGGACTTGAATGCTTATAGGGAGAAAATGCCAAACTCAGCTCAAATCATGACCTGAAAACCAGAGAGGTTAAATGA
>gene=chr20_2024477-2025477; species=panTro
gggtactcctcatacctgctcttcctgcattctttacagttcttcccttcttaccagccaatcccttattacgccaattctctcctatagttaaccgtgttcatattaaactttctctgttcaaattactgtacagtttttatcccctgactagactctggctgacataggagtcgtctcaggaaatagatctgtaaagatgggacttgggcattggtttggtcatgcccttgggcttgagcacagtaatgagcttcttaccaatgggaaatgggatgctagcaattcattgcatgcagtgccaattaaacaagctacaaccaaccgaagcaagtgcccagggagcccaggaggatgctccacttgattgttgcagcagtaatgatgactgtaatgactgcagtgtggaatatattcttttgagtggacttgaatgcttatagggagaaaatgccaaactcagctcaaatcatgacctgaaaaccagagaggttaaatga
>gene=chr20_2024477-2025477; species=papHam
gggtactccttatacctgctattcctgcattctttgcagttcttcacttcttaccagccaatcccttattactccaatactctcca-aagttggtaatgtttatattaaactttctctgttcaaattactgtgtggtttttatcccctgactagactctggctgacataGGAGTAGTCTTAGGAAATAGATCTGTAAAGATGGGACTTGGGCACTGGTTTGGTCATGCCCTTGGGCTTGAGCACAGTAATGAGCTCCTTACCAATGGGAAATGGGATGCTAGTAATTCACTGCGTGCAGTGCCAATTAAACAAGCTACAACCAACCGAAGCAAGTGCCCAGGGAGCCCAGGAGGATGCTCCACTTGATTGTTACAGCAGTAATGATGACTATAATGATTGCAGTGTGGAATATATTCTTTTGAGTGGACTTGAATGCTTACAGGGAGAAAATGCCAAACTCAGCTCAAATCATGACCTGAAAACCAGAGAGGTtaaatga
>gene=chr20_2024477-2025477; species=ponAbe
gggtactcctcatatctgctatttctgcattctttacagtttttcacttcttaccagtcaatcccttattactccaattgtctcct-tagttaaccatattcatattaaactttctctgttcaaattactgtgcagtttttatcccctgactagactctggctgacataggagtcatctcaggaaatggatctgtaaagatgggacttgggcattggtttggtcatgcccttgggcttgagcacagtaat-agctccttaccaatggaaaatgggatgctagcaattcattgcatgcagtgccaattaaacaagctacaaccaaccgaagcaagtgcccagggagcccaggaggatgctccacttgattgttacagcagtaatgatgactataatgactgcagtgtggaatatattcttttgagtggacttgaatgcttacagggagaaaatgccaaactcagctcaaatcatgacctgaaaaccagagaggttaaatga
>gene=chr20_2024477-2025477; species=rheMac
gggtactccttatacctgctattcctgcattctttgcagttcttcacttcttaccaaccaatcccttattactccaatactctcca-aagttggtaatgtttatattaaactttctctgttcaaattactgtgtggtttttatcccctgactagactctggctgacataGGAGTAGTCTTAGGAAATAGATCTGTAAAGATGGGACTTGGGCACTGGTTTGGTCATGCCCTTGGGCTTGAGCACAGTAATGAGCTCCTTACCAATGGGAAATGGGATTCTAGCAATTCACTGCGTGCAGTGCCAATTAAACAAGCTACAACCAACCGAAGCAAGTGCCCAGGGAGCCCAGGAGGATGCTCCACTTGATTGTTACAGCAGTAATGATGACTATAATGATTGCAGTGTGGAATATATTcttctgagtggacttgaatgcttacagggagaaaatgccaaactcagctcaaatcatgacctgaaaaccagagaggttaaatga
>gene=chr20_2060320-2061320; species=hg19
TACTAGGGAGCCTAAGGGCAGAGGCACAAAGAGTTGTGATAATTGCCCTGCCTTCCCCTTTTTCTTTTTTCAGACAACGCACTCTGCCTTCTGCTGGACTTTGAAGTGTAATTCAAAGGACTGAGCTGATTTACTCCTATCCAGACCAGCTCTCAGCCCAATTAACAAATGCTTCATCCTGAGACTGGGAACACAGGTGCTGCTGGGAGAAGTTGGGCTTTTCCACCCAGACGCAGGAGGCACATCCCTCTAAAGGAAATGGGGAAAGTCAACAGATGGggaaacaccaagtggtcacctaaactgagaagagaagttgggggccaggaaagacttcctggaaaagctgatatttaagataagtctggaaggaagagtaggaattaactccacctaataggaaaaagatgatctagtcaaattacctgcatgtgcagaggcctggagttgtgtgaaggtaagatatattcaaggaataaagccagggagAGAGCTTAGAG
>gene=chr20_2060320-2061320; species=bosTau
TAGTAGGTAACCTAAGGACAGAGGCAAAAAGAGTTTTAGTAATTGTCCTATCTTTCCCTGTTCCTTTTTCCAGTCAGCTCACTCTGCCTTCTGCTGCACTTTGAAGTGTATCACAAAGGCTGGAGCTGATTTACTTCCATCCAGTCCAGCTCTCAACCCAATTAACAAGTGCTTTGCCCTGGGACTGGGCAGGCGGGTGCTGCTAGGAGAAGAGCGGCCTTTGCATCCAGAAGCAGCAGACACATCTCTTtaagggagatgaggacagtgtacagatgaggaaacccaagggggtcaccc-aacccagaagggaggctaaag-tcaaggaagacttcctagaaaacccaatatttctgataagtctagaagaaagaataggaattaactccat-tgtgaaggaaaaggtactccattcaaagtacccgtgtgtgcagagttcccgaggtgtgagagGGCAAAATATACTCAAGGAATAAGTGCTGGGAGAGAGCTCAGAA
>gene=chr20_2060320-2061320; species=calJac
TACCAGGAAGCCTAAGGACAGAGGCACAAAGAGTTGTGATAATTGCCCTGCCTTCCCCTTTTTCTTTTTTCAGACAACATATTCTGCCTTCTGCTGGGCTTTGAAGTGTAATTCAAAGGACTGAGCTGATTTACTCCTAACCAGACCAGCTCTCAGCCCAATTAACAAGTGCTTCATCCTGAGACTGGGGACGCAGGTGCTGCTGGGAGAAGCTGGGCTTCTCTACCCAGAGGCAGGAGGCACATCCCTCTAAAGGAGTTGGGGAAAGTCAACAGATGAggaaacaccaagtggtcacctaaactcagaagggaggttgggggccagg--agacttcctggaaaagctgatatttaagataagtctggaaggaagagtaggaattaactccacctaataggaaaaagataatccagtcaaattacctgcatgtgcagaggcctgcagatgtgtgaaggtaagatatattcaaggaataaagccagggagAGAGCTTAGAG
>gene=chr20_2060320-2061320; species=canFam
TGGTAGGTAACCTAAGGATAAAGGCAAAAAGAGTTTTAGTGATTGCCCTGTCTTCCCCTTTTT--TTTTCCAGTCATTTCACTCTGCCTTCCACTAAGCTTTGAAATGTAATTCAGGGGCCTGGGCTTATTTACTTCTGTCCAGTCCAGCTCTCAGCCCAATTAGCAAGTACTTTATCCTGAGACTGGGCAAGCAGGTGCTGCTGGGAGAAAAGGGGCTTTTGCCTCCAGAGGCAGCAGACGTATCCCTCTTAAGGAGATGAGGGAGGTGTACAGATGGGGAAGCACCGAGGAGTCACCC-ACCCCAGACAGGAGGCTGGGGGTCAGGGAAGACCCCCTAGAAAACCAG-TATTTCAAAAGAGTCTGGAAGGA---GTGAGAATTCACTCTAC-TGACAAGGGAAGGATTCTCTAGTCAAAGGACCTGTGTGTACAGAG-CTCAAAGGTGTGAGAAGGCAAAATATACCCAGGAGATAAGCCCAGGGTGAGAGCTTAGAA
>gene=chr20_2060320-2061320; species=equCab
TACTAGGTAACCTAAGGACAGAGGCA----GAGTCTTAATAATTGCCCTGTCTTTCCCTTTTT--TTTCCCAGTCAGCTCACTCTGCCTTCTGCTGAGCTCTGAAGAATAATTCAAAGGCCTGGGCTGATTTACTCCTATTCAGTCCAGCTCTCAGCCCAATTAACAAGCACTTTATCCTGAGACCGGGCAAGCAGGTGCTGCCGGGAGAAGAGGGGCTTTTGCATT--GAGACGGCAGACATATCCCTCCAAAGGAGATGAGGAAGGTGTGCAGatggggaagcaccacggggtcaccc-cacccagaggggaggttgggactgggggaagacttcctggaaaacccgatatttcagatgagtctggaaggaagagtaggaatgaactctac-cgaaaaggaaaaggtgctccagtcacagcacctgtgtgtgcagagtcccagaggggtgggaaggcaaaacatactcagggaataagcccagggagAAAGCTTAGGA
>gene=chr20_2060320-2061320; species=gorGor
TACTAGGGAGCCTAAGGGCAGAGGCACAAAGAGTTGTGATAATTGCCCTGCCTTCCCCCTTTTCTTTTTTCAGACAACGCACTCTGCCTTCTGCTGGACTTTGAAGTGTAATTCAAAGGACTGAGCTGATTTACTCCTATCCAGACCAGCTCTCAGCCCAATTAACAAATGCTTCATCCTGAGACTGGGAACACAGGTGCTGCTGGGAGAAGTTGGGCTTTTCCACCCAGAGGCAGGAGGCACATCCCTCTAAAGGAAATGGGGAAAGTCAACAGATGGggaaacaccaagtggtcacctaaactgagaagagacgttgggggccaggaaagacttcctggaaaagctgatatttaagataagtctggaaggaagagtaggaattaactccacctaataggaaaaagatgatctagtcaaattacctgcatgtgcagaggcctggagatgtgtgaaggtaagatatattcaaggaatAAAGCCAGGGAGAGAGCTTAGAG
>gene=chr20_2060320-2061320; species=panTro
TACTAGGGAGCCTAAGGGCAGAGGCACAAAGAGTTGTGATAATTGTCCTGCCTTCCCCTTTTTCTTTTTTCAGACAACGCACTCTGCCTTCTGCTGGACTTTGAAGTGTAATTCAAAGGACTGAGCTGATTTACTCCTATCCAGACCAGCTCTCAGCCCAATTAACAAATGCTTCATCCTGAGACTGGGAACACAGGTGCTGCTGGGAGAAGTTGGGCTTTTCCACCCAGAGGCAGGAGGCACATCCCTCTAAAGGAAATGGGGAAAGTCAACAGATGGGGAAACACCAAGTGGTCACCTAAACTGAGAAGAGACATTgggggccaggaaagacttcctggaaaagctgatatttaagataagtctggaaggaagggtaggaattaactccacctaataggaaaaagatgatctagtcaaattacctgcatgtgcagaggcctggagatgtgtgaaggtaagatatattcaaggaataaagccagggagAGAGCTTAGAG
>gene=chr20_2060320-2061320; species=papHam
TACTAGGGAGCCTAAGGGCAGAGGCACAAAGAATTGTGATAATTGCCCTGCCTTCCCCTTTTTCTTTTTTCAGACAACGCACTGTGCCTTCTGCTGGGCTTTGAAGTGTAATTCAAAGGACTGAGCTGATTTACTCCTATCCAGACCAGCTCTCAGCCCAATTAACAAGTGCTTCATCCTGAGACTGGGAACACAGGTGCTGCTGGGAGAAGTTGGGCTTTTCCACCCAGAGGCAGGAGGCACATTCCTCTAAAAAAGATGGGGAAAGTCAACAGATGGggaaacaccaagtggtcacctaaactcagaagggaagttgggggccaggaaagacttcctggaaaagctgatatttaaaatcagtctggaaagaagagtaggaattaactccacctaataggaaaatgatgatctagtcaaattacctgcatgtgcagaggcctggagatgtgtgaaggtaagatatattcaaggaataaagccagggagAGAGCTTAGAG
>gene=chr20_2060320-2061320; species=ponAbe
TACTAGGGAGCCTAAGGGCAGAGGCACAAAGAGTTGTGATAATTGCCCTGCCTTCCCCTTTTTCTTTTTTCAGACAACGCACTCTGCCTTCTGCTGGGCTTTGAAGTGTAATTCAAAGAACTGAGCTGATTTACTCCTATCCAGACCAGCTCTCAGCCCAATTAACAAATGCTTCATCCTGAGACTGGGAACGCAGGTGCTGCTGGGAGAAGTTGGGCTTTTCCACCCAGAGGCAGGAGGCACATCCCTCTAAAGGAAATGGGGAAAGTCAACAGATGGggaaacaccaagcagtcacctaaactgagaagagaggttgggggccaggaaagatttcctggaaaagctgatatttaagataagtctggaaggaagagtaggaattaactccacctaataggaaaaagatgatctagtcaaattacctgcatgtgcagaggcctggagatgtgtgaaggtaagatatattcaagaaataaagccagggagAGAGCTTAGAG
>gene=chr20_2060320-2061320; species=rheMac
TACTAGGGAGCCTAAGGGCAGAGGCACAAAGAATTGTGATAATTGCCCTGCCTTCCCCTTTTTCTTTTTTCAGACAATGCACTCTGCCTTCTGCTGGGCTTTGAAGTGTAATTCAAAGGACTGAGCTGATTTACTCCTATCCAGACCAGCTCTCAGCCCAATTAACAAGTGCTTCATCCTGAGACTGGGAGCACAGGTGCTGCTGGGAGAAGTTGGGCTTTTCCACCCAGAGGCAGGAGGCACATCCCTCTAAACaagatggggaaagtcaacagatggggaa-------------acctaaactcagaagggaagttgggggccaggaaagacttcctggaaaaggtgatatttaagataagtctggacagaagagtaggaattaactccacctaataggaaaatgatgatctagtcaaattacctgcatgtgcagaggcctggagatgtgtgaaggtaagatatattcaaggaataaagccagggagAGAGCTTAGAG
>gene=chr20_2069242-2070242; species=hg19
tgtgactgatttcaagctcccagcatgatgtcactgaacagagttggaaagagaagctcacagtcagctctcagaagcacagaagagccaactccagcacacacaccactgTAGGGAACCTTGCACCTGTAAAGAAGGCACCATTGTCTCTTTCCACTTCATTCCTGAAAGAGTTGGTTTCCAAGAACAAAAGAAACGCAAGCAAATACATCACTTCAGGACCTAAAAGCAACTTTCCCGATCCTTATAAGTACTGGGGACTTCAGCTATAGTGTAAACAACACGCATTGTGTTGCAATGGATTTGAAACAGAAACCCAGAAATTAAAATTAAGCATCTGGGTTTTATATTTGCAAATTGCTTTGTCATTTTCTTTATGAAATACTGCACACAGCTATACCACCATAAGGCAATAAAAGAATAATAAATGAATCAGCGCTAGCATTCTGTCAGCACAGCTTCACACACTTATGGAGGGCCAGCAATCTAAATTAGGAAGG
>gene=chr20_2069242-2070242; species=bosTau
cctggctgatttccagctgccaccctgacgtcactgagcagagcttgggagagatgtgcatgaacagctctcatgagccttgaggaaacagctccagcac----aGCCTTGTAGGGGAACTTGCACCCCCAAACCAGGCACCATTGACTCTTCCCACTTCATACCTGAAGTGATTATTTTAC---AACAAAACAAATGTAAGCAAATAAACCATTTCAGGACCTAAGAGCAGCTTCCAGGATCTTTATAGACACTAGGGCATTTACTTACAGTATAAACAACCTGC------TTGCACTAAATTTGAAACAGAAACCCAGAAATTAAAATTAAGCATCTGGGTTTTATATTTGCAAATTGCTTTGCCATTCTCTTTATGAAATACTGCACACAGCTATATAAACATAAGGCAATAAGAGAACAATAAATAAATCAGTGTTAGTATTCTGTCAACACAGCCCCACATTCCTACCAGGG-CCAGCCATCTAAATTAGGAAGT
>gene=chr20_2069242-2070242; species=calJac
tgtggctgatttcaagctcccagcatgatgtcactgaacagtgtcggaaagagatgcacacagtcagctctcccaagcccaaaggaatcaactccagcacacACACCAGGGTAGGGAACCTTGCACTCATGAGTGATGCACCACTGACTCTTCCCACTTCATTCCTGAAAGAGTTGGTTTTCAAGAACAAAAGAAATGTAAGCCAATACATCACTTCAGGACCTAGGAGCAGCTTTCCCGATCTTTGTAAGTACTGGAGAGTTGAGTTATATTGCAAACAACTCTCATTGTTTTGTAATGGATTTGAAACAGAAACCCAAAAATTAAAATTAAGCAGCT-GGTTTTATATTTGCAAATTGCTTTGTCATTTTCTTTATGAAATACTGCACACAGTTATA----CATAAGGCAATAAAAGAATTATAAATTAATCAGCATTAGCATTCTGTCAACACAGCTTCACACAGTTATGAAGGGCCAGCAATCTAAATTAGGAAGC
>gene=chr20_2069242-2070242; species=canFam
catggctaatttcaagctgccaatgtgatatcactgagcaaagctgggaagagatgcacatgatcagctctcctgggcccagaggaaccagctccagcac----aTACCTGTAAAAGACCTTGCACTCCCCAGAAAGGCACTACT--GACTTCCCACTTCAAACCTGAAACTGTTGCCTTTCAAGAGCAAAACAAATGCAAGGAAATATATCACTTTAGGACCTAAGAGCAGCTTCCGGGATCTTTATAGATGCTGGAGCATTTATTTATAACATAAATAACCTGCCTTGTTCTGCAGTGGATTTGAAACAGAAACCCAGAAATTAAAATTAAGCATCTGGGTTTTATATTTGCAAATTGCTCTGCCATTCTCTTTATGAAATACTGCACACAGCTATACAAGCAGAAGGCAATAAAAGAATAATAAATTAATCAGTGTTAGCATTCTGTCAACACAGCCCCACAGACCTACCAGGG-CCAGCCATCTATATTAGGAAGT
>gene=chr20_2069242-2070242; species=equCab
tatggctggtttcaagctacggatgtgacgtcactgagcagagttggggagagagacgtacaatgagctctcatgag-ctggaggaaccagctccagcac----acccctgCAAGGGACCTCA--CTCCCAAGGAAGGCACCATTCACACTTCCCACTTCACACCTGAAAAGGTTGCTTTTCAAGAACAAAACAAATGTAAGCAAACACACCAATTTAGGACCTGAGAACAGCTTCCAGGATCTCTAGAGATGCCGGGGAGTTTATGT----TGTAAACAACCTGTCTTGTTTTACAACGGGTTTGAAACAGAAACCCAGAAATTAAAATTAAGCATCTGGGTTTTATATTTGCAAATTGCTTTGCCATTCTCTTTATGAAATATTACACACAGCTATACAAGCATAAGGCAATAAAAGGATAATAAATTAATCAGTGTTAGCATTCTGTCAACGCAGCCCTGCATTCTTCCCAGGG-CCAGCAATCTAAATTAGGATTG
>gene=chr20_2069242-2070242; species=gorGor
tgtgactgatttcaagctcccagcatgatgtcactgaacagagttggaaagagaagctcacagtcagctctcagaagcacagaagagccaactccagcacacacaccactgTAGGGAACCTTGCACCTGTAAAGAAGGCACCATTGTCTCTTTCCACTTCATTCCTGAAAGAGTTGGTTTCCAAGAACAAAAGAAACGCAAGCAAATACATCACTTCAGGACCTAAAAGCAACTTTCCCGATCCTTATAAGTACTGGGGAGTTTAGCTATAGTGTAAACAACCCACATTGTGTTTCAATGGATTTGAAACAGAAACCCAGAAATTAAAATTAAGCATCTGGGTTTTATATTTGCAAATTGCTTTGTCATTTTCTTTATGAAATACTGCACACAGCTACACCACCATAAGGCAATAAAAGAATAATAAATGAATCAGCATTAGCATTCTGTCAGCACAGCTTCACACACTTATGGAGGGCCAGCAACCTAAAGTAGGAAGG
>gene=chr20_2069242-2070242; species=panTro
tgtgactgatttcaagctcccagcatgatgtcactgaacagagttggaaagagaagctcacagtcagctctcagaagcacagaagagccaactccagcacacataccactgTAGGGAACCTTGCACCTGTAAAGAAGGCACCATTGTCTCTTTCCGCTTCATTCCTGAAAGAGTTGGTTTCCAAGAACAAAAGAAACGCAAGCAAATACATCACTTTAGGACCTAAAAGCAACTTTCCTGATCCTTATAAGTACTGGGGAGTTTAGCTATAGTGTAAACAACCCACATTGTGTTGCAATGGATTTGAAACAGAAACTCAGAAATTAAAATTAAGCATCTGGGTTTTATATTTGCAAATTGCTTTGTCATTTTCTTTATGAAATACTGCACACAGCTATACCACCATAAGACAATAAAAGAATAATAAATGAATCAGCGCTAGCATTCTGTCAGCACAGCTTCACACACTTATGGAGGGCCAGCAATCTAAATTAGGAAGG
>gene=chr20_2069242-2070242; species=papHam
tgtggctgatttcaagctcccagcatgatgtcactgaacagagttggaaagagatgcacacagtcagctctcagaagcacagaacagccaactccagcacacacaccactgTAGGGAACTTTGCACCCATAAGGAAGGCACCATTGTCTCTTCCCACTTCATTCTTGAAAAAGTTGGTTTCCAAGAACAAAAG-AACGCAAGCAAATATATCACTTCAGGACCTAAGAGCAGCTTTCCCGAACTTTATAAGTACTGGGGAGTTTAGCTATAGTGTAAACAACCCGCATTGTTTTGCAATGGATTTGAAACAGAAACCCAGAAATTAAAATTAAGCATCTGGGTTTTATATTTGCAAATTGCTTTGTCATTTTCTTTATGAAATACTGCACACAGCTATACAGCCATAAGGCAATAAAAGAATAATAAATTAATCAGCATTAGCATTCTGTCAGCACAGCTTCACACACTCACGGAGGGCCAGCGATCTAAATTAGGAAGG
>gene=chr20_2069242-2070242; species=ponAbe
tgtgactgatttcaagctcccagcatgatgtctctgaacagagttggaaagagaagctcacagtcagctctcagaagcatagaagagccaactccagcacacATACCGCTGTAGGGAACCTTGCACC--------------------------------------------------------------------------------------------------------------CCGATCCTTGTAAGTACTGGGGAGTTTAGCTATAGTGTAAACAACCCACATTGTGTTGCAATGGATTTGAAACAGAAACCCAGAAATTAAAATTAAGCATCTGGGTTTTATATTTGCAAATTGCTTTGTCATTTTCTTTATGAAATACTGCACACAGCTATACCACCATAAGGCAATAAAAGAATAATAAATTAATCAGCATTAGCATTCTGTCAGCACAGCTTCACACACTTATGGAGGGCCAGCAATCTAAATTAGGAAGG
>gene=chr20_2069242-2070242; species=rheMac
tgtggctgatttcaagctcccagcatgatgtcactgaacagagttggaaagagatgcacacagtcagctctcagaagcacagaacagccaactccagcacacacaccactgTAGGGAACCTTGCACCCGTAAGGAAGGCACCATTGTCTCTTCCCACTTCATTCCTGAAAAAGTTGGTTTCCAAGAACAAAAGAAACACAAGCAAATACATCACTTCAGGACCTAAGAGCAGCTTTCCCGAACTTTATAAGTACTGGGGAGTTTAGCTATAGTGTAAACAACCCGCATTGTTTTGCAATGGATTTGAAACAGAAACCCAGAAATTAAAATTAAGCATCTGGGTTTTATATTTGCAAATTGCTTTGTCATTTTCTTTATGAAATACTGCACACAGCTATACAGCCATAAGGCAATAAAAGAATAATAAATTAATCAGCATTAGCATTCTGTCAGCACAGCTTCACACACTCATGGAGGGCCAGCGATCTAAATTAGGAAGG
>gene=chr20_2187242-2188242; species=hg19
CGGCGAGGAGCAACTGCACGCGACTTGGGACCTTGCCCTGCCCCGCGGCCCGCGTCACCATGGCAACTGCAGGCAGCCAGCACCGACGGCGGGAAAACGAGGACCGGAGCCGCGTTACAGCCTTGGCCTTCGAGCAGCCCAGGGAGAGTCTCTGCGTCCTCCAGCCCCCGCTTCCCTTCATGTCGGAGGTCCTAAGCCCGCAGCGAAGTCCGCAAAGAGCTTTCCCCGACGCCTACGAGACCGGAAGTGCCTGGGCCCAGGTGGAGGAAGGACCCGCGTGGCCGCCTCCGCGCTCTCCCTGGGGTCCGTGCCCCTTCCGGCGTTTCTCCCGCGTCCTTCACCATGGCAACTCGGGCGTCGGGAGCGTGGGCTGCGAGCCGAGTGGGTGGGGGAGCCGCCGGGCTCTATCCGCCAGCCCACGAGAAGTGACGCAGGTGACGGGAGGCCGCAGGGACCTGAGGGCGGAGAGGGGAATTCAGAAAGTGCCGGGCGGCGGCTTC
>gene=chr20_2187242-2188242; species=bosTau
GAGCGGAGAGGGACCTCCAGTCACTTGTGGCCTGAAGCGCCTTGGCTGCCTGCATTACCATGGCAACCGCGAGCTAACAGCCCTGACAGAGGGAAAAGGAGGACCGGAGCTGAGCACCACCCCTGCAATCCGGAGATTC-AGGGAG--TGTCTGCGACCC-CAGCCCCCTCTCTCCTTGCAGA-----GAGAGGAGCCGGTGGTGAGAGCCGCAAGGAACTTCCCCCTATTACCGGGAGACAAGAG-TACCTGGGCCGGAGTGGAGGAAGGACCTCTGCCGCCTCTCCAGGGCTCCCCCAGAGGACCCAGCCTCTTCCGGCGTTTCTCGGCTGCGCCTCACCATGGCAACTGGGGCGCGCGGATTCT-------------------AGGCG-AGGCAGCCAGG-CATCCTGGTGTCCCAGGGAAAGGGACGGAAGGAGTGGCAGACGGAAGGGAAGTGAGGGCAGAGAGAAGCGTGCGGAAAGTGCAGGGCAGCCACTA-
>gene=chr20_2187242-2188242; species=calJac
TGGCGAGGAGCAACTGCACGCGACTCGGGACCTTGCCCTTCTCTGCAGCCCGCGTCACCATGGCAACCGCGGGCAGCTAGCACTGACGCCGAGAAAATGAGGACCCGAGCTGCGTTACAGCCTTGGACTTCGAGCA-------GAGAGTCTCTGCGTCCTCTAGCCCCCGCTTCCCTTCCTGTCAGAGACCCTAAGCCCTCAGCTAAATCCGCAAGGGGCGTTCCCC-ACGCCCAGGAGACCGGAAGTGCGGGGGCCCAGATGGAGGCTGGACCCGCGTGGCCCCCTCTGCGCCCTCCCTGGGATCTGCGCCCCTTCTGGCCCTTCTCCCGCGTCCTTCACCATGGCAACTCGGGCGCTGGGAGCGCGGGCGGCGAGCCGGGTGGGTGGGG-AGCCGCTGGGCTCTATCCGCCCGTCTACGAGAAGTGATGATGGCGACGGGAGGACACAGGGCCCTGAGGGCTGAGAGAGGAGAGCTGAAAGTGCCCGGAGGCGGCTTC
>gene=chr20_2187242-2188242; species=canFam
AAGCTGGAGGCCGCCGCCTGCCACTCGTCACCC-AC-CACCT------CCCGCATCACCATGGCA----------------ACTGATAAC--------------------CGAGGATCGCCCCTGGAATTCAGGGAGCCC------------------------GCCTAGTCTC-----------------TGCGACCCGTGGCGAGGGCTGCAGAGAAC-TCTCCCGACTCCCCTGACCCCGAAG-CGCTTTGGCTGCGGTCGAGGAAGAACGCGCCCCGACCTTCCCGCGAGCTGCCTGCCGAccccgccccccccgccccgccccgccccgcccTCTCCGGGCTAAccgggggccgccgctgtc-------------------ggccc-cgggcgcgcgctcgcccccgcccctcccggcgcgTCTCCCGGGTCGCGCATCAC-AACCCCGGGTTGGGGCGCGGGGAAG-----GGACCGAGCGGAGCGGTGGCTG-
>gene=chr20_2187242-2188242; species=equCab
AAGTGGAGAGCGACCCCTTGCCACTAGTGATCCGAC-CTCCTCCGAGGCCCGCATCACCATGGCAACCGGGGGCTACGGGCACTGATGGCGGGAAAACGAGGA-------CGAGAAACGCCCTTGGAATTCGGAGAGTCCAGGCAG--TCTCTGAGTCCCCCAGGCCTCGTTCCTCTTGCTGCTGGGTGG-TGCAGCCCGCGGGGAGGGCGGCAAGGAGC-TTCCCCGACTCCTGGGAGACCCAAA-TGCCCAGGCCAGGGTCGAGCAAGGGCGCGCGCCTGCCTTCCGGCGCGCCACCGGGGAATCGGGTCCCTCCCGGCGCGTCTCCCCGGGCCCTCACCATGG-AACCGTAGGGCGCCGCGTCC-------------------AGGGG-AGGCAGCTGGGCTAACCTGGCGTCCCAGGGAAAGGGACGAAGGGAGTGCAGGACGAAAGGGAAGTAAGGGCGGAGGGAAGAGTGCAGAAAGTGCAGGGCAGCGACTTT
>gene=chr20_2187242-2188242; species=gorGor
CGGCGAGGAGCAACTGCACGCGACTTGGGACCTTGCCCTGCTCCGCGGCCCGCGTCACCATGGCAACTGCAGGCCGCCAGCACTGACGGCGGGAAAATGAGGACCGGAGCCGGGTTACAGGCTTGGACTTCGAGCAGCTCAGGGAGAGTCTCTGCGTCCTCCAGCCCCCGCTTCCCTTCACGTCGGAGATCCTAAGCCCGCAGCGAAGTCCGCAAAGAGCTTTCCCCGACGCCTACGAGACCGGAAGTGCCTGGGCCCAGGTGGAGGAAGGACCCGCGTGGCCTCCTCCGCGCTCTCCCTGGGGTCCGTGCCCCTTCCGGCGTTTCTCCCGCGTCCTTCACCATGGCAACTCGGGCGTTGGGAGCGTGGGCTGCGAGCCGAGTGGGTGGGG-AGCCGCTGGGCTCTATCCGCCAGCCCACGAGAAGTGACGAAGGTGACGGGAGGCCGCAGGGACCTGAGGGCGGAGAGAGGAATTCAGAAAGTGCCGGGCGGCGGCTTC
>gene=chr20_2187242-2188242; species=panTro
CGGCGAGGAGCAACTGCACGCGACTTGGGACCTTGCCCTGCTCCGCGGCCCGCGTCACCATGGCAACTGCAGGCAGCCGGCACTGACGGCGGGAAAATGAGGACCGGAGCCGGGTTACAGCCTTGGACTTCGAGCAGCCCAGGGAGAGTCTCTGCGTCCTCCAGCCCCCGCTTCCCTTCATGTCGGAGATCCCAAGCCCGCAGCGAAGTCCGCAAAGAGCTTTCCCCGACGCCTACGAGACCGGAAGTGCCTGGGCCCAGGTGGAGGAAGGACCCGCGCGGCCTCCTCCGCGCTCTCCCTGGGGTCCGTGCTCCTTCCGGCGTTTCTCCCGCGTCCTTCACCATGGCAACTCGGGCGTTGGGAGCGCGGGCTGCGAGCCGAGTGGGTGGGG-AGCCGCTGGGCTCTATCCGCCAGCCCACGAGAAGTGACGAAGGTGAGGGGAGGCCGCAGGGACCTGAGGGCGGAGAGAGGAATTCAGAAAGTGCCGGGCGGCGGCTTC
>gene=chr20_2187242-2188242; species=papHam
CGGCGAGGAGCAACTGCACGCGACTCGGGACCTTGCCCTTCTCCGCGGCCAGCGTCACAATGGCAATCGCAGGCAGCCGGCACTGACGGCTGGAAAACAAGGACCCGAGCCAGGTTACAGGCTTGGACTTCGAGCAGACCAGGGAGAGTCTCTGCGTCCTCCAGCCCCCGCTTCCCTTCCTGTCGGAGATCCTAGGCCCGCAGCGAAGTCTGCAAGTAGCTTTCCCCGACGCCCACGAGACCGGAAGTGCCTGGGCCCAGGTAGAGGAAGGACCCGCGAGGCCTCCTCTGCGCCCTCCCAGGAGTCCGCGCCGGTTCCGGCGCTTCTCCCGCGTCCTTCACCATGGCAACTCTGGCGTTCGGAGCGTGGGCCGCGAGCCAGGTGGGTGGGG-AGCCGGTGGGCTCTACCCGCCAGCCCACGAGAAGTGACGACGGCGATGGGAGGCCGCAGGGACCTGAGGGCGGAGAGAGGAGTGCAGAAAGTGCCGGGCGGCGGCTTC
>gene=chr20_2187242-2188242; species=ponAbe
CGGCGAGGAGCAACTGCACGCGACTTGGGACCTTGCCCTGCTCCGCGGCCCGCGTCACCATGGCAACTGCAGGCAGCCAGCACTGACGGCGGGAAAATGAGGACCGGAGCCGGGTTACAGCCTTGGACTTCGAGCAGCCCAGGGAGAGTCTCTGCGTCCTCCAGCCCCCGCTTCCCTTCATGTCGGAGATCCTAAGCCCGCAGCGAAGTCCGCAAAGAGCTTTCCCCGACGCCTACGAGACCCGAAGTGCCTGGGCCCAGGTGGAGGAAGGACCCGCGTGGCCTCCTCTGCGCTCTCCCTGGGGTCCGTGCCCCTTCCGGCGTTTCTCCCGCGTCCTTCACCATGGCAACTCGGGCGTTGGGAGCGTGGGCTGCGAGCCGAGTGGGTGGGG-AGCCGCTGGGCTCTATCCGCCAGCCCACGAGAAGTGACGAAGGCGACAGGAGGCCGCAGGGACCTGAGGGCGGAGAGAGGAGTTCAGACAGTGCCGGGCGGCGACTTC
>gene=chr20_2187242-2188242; species=rheMac
CGGCGAGGAGCAACTGCACGCGACTCGGGACCTTGCCCTTCTCCGCGGCCAGCGTCACAATGGCAACCGCGGGCAGCCGGCACTGACGGCTGGAAAACGAGGACCCGAGCCAGGTTACAGGCTTGGACTTCGAGCAGCCCAGGGAGAGTCTCTGCGTCCTCCAGCCCCCGCTTCCCTTCCTGTCGGAGATCCTAAGCCCGCAGCGAAGTCTGCAAGTAGCTTTCCCCGACGCCCACGAGACCGGAAGTGCCTGGGCCCAGGTAGAGGAAGGACCCGCGTGGCCTCCTCTGCGCCCTCCCTGGAGTCCGCGCCCGTTCCGGCGCTTCTCCCGCGTCCTTCACCATGGCAACTCTGGCGTTCGGAGCGTGGGCCGCGAGCCAGGTGGGTGGGG-AGCCGGTGGGCTCTACCCGCCAGCCCACGAGAAGTGACGACGGCGATGGGAGGCCGCAGGGACCTGAGGGCGGAGAGAGGAGTGCAGAAAGTGCCGGGCGGCGGCTTC
>gene=chr20_2314242-2315242; species=hg19
cctccctttctgaacctcggaggtcactgacggtgagggttggaccagctgatgcaagggcctgtccTCTCCACATTTGGGGCAGGGATGGCAAATTCCTTCAGTGCTAAAAGCAGAGGCAGCTTCCTCCTCACAGTCTTACCTACAAGAGTATGTAATACTGTGGGTGCTGGGGCATCCCCAGGCCACCCAGCATGACAGCCTGAGGGAAGGGAGCACCTAAGCCCATCAGGGTAGGGAAAGGGCCCCGCGGCCCACAGGGTCAGAAGAGAGGACTTAAAGCGTGGGGAAGGAGCCGGATGCATGGAGAGAAGCCAGGGGAGGCATTTCCATCTGGGGGAACCATGTGAGTCAAAATATGGGGGCGAAAAGGTGCCTGTTTTGTCTGCAGAACAAGAAGTGTGGAAGGTTCTTTTAAGGGACAGGTGATGCAGGGCCAGGTTGAGGGGTCTGAACTTTATCTAAGGCAATGAGGAGCCACGGAAGATTTTTGAAGTCAC
>gene=chr20_2314242-2315242; species=bosTau
cctcctttcctgagcctcagGGTTCACTGTTCAAGGGAGCTGGACCAGCTGATGCCAGGGCCTGTCATCTCCATATTTGGGGCAGGCTGGGTAAATCCCTCCAGTGCTAAAAACAGAGACAGCTCCCTCCTTACAGCCTCACCTCAAGGCGTGTGTGA-CCTGTAGGTGCC-GGGCACCCCCAG-CCACCTAGCATGACTGCATGAGGGAGGGGGAC------CACC--CAGAGGCAGGCGAGCCCCCCCTTGCTTGGTGAGTCAG-AGAGGGGCCTTGAAGCTT-------------GAGAAACGGAGAAATGCTGGGGAAGGCCTCTCCATCTGAGGGGACCTTGTGACTCAGAGCATGGAGGTGGTAAGGCACCTGTGTTGTTAAAAGGAAGAGAACTGTGGGACATTCTTTTGAGGAA--AGTGACACAGggccatactgaggggtctgaactttacctggggcagcgagggaccacaggagatttttcaggtgac
>gene=chr20_2314242-2315242; species=calJac
cctccctttctgaacctcagtggtcactgatggtgaggctgggaccagctgatGCAAGGGCCTGCCCTCTCCACATGTGGGGCAGTGATGGCAAATTCCTCCAGTGCTAAAAGCAGAGGCAGCTTCCTCTGCAGAGTCTTACCTAAAAGAGTATGTGACACTGTGGGTTCTGGGGCAACCCCAAGCCACCCAGCATGACAGCCTGAGGGAGGAGAGCACCTAAGCCCATCAGAGGAGG----GGGCCCTGTGGCTCACAGGGTCAGAAGAGAGGACTTAAAGCATGGGGAAGGAGCCAGATGCATGGAGAAAAGCCATCAGAGGAATTTTT-TCTGGGGGAATGCTGTGAGTCAAAATATGGGGACT-AAAGGTGCCTGTTTTGTCTGCAGAACAAGAACTGAGGAAGATTCTTTTAAGGGACAGGTGACGCAGGGCCAGGCTGAGGGGTCCGAACTGTATCTAAGGCAACAAGGAGCCACAGAAGATTTTTGAAGTGAT
>gene=chr20_2314242-2315242; species=canFam
---CCCATTCTG------CACATTCA-----------------------------------------TCTGCCCATTCAGGGCAGGCCAGGCAAATTCCTCCAGTGCAAACAGCAGAGGCACCTTCCTCCTCA-------------AAGAGCATATGACCCTGTGGGTATCAGGGCA--CCCAGGCCACCCAGCATGACCAC-TGAGAGAGAGGAGTGACCTGGACCA-CAGAGGAGGGAGAGGGCCCC---------------------TGAGTCTT-------G--GGAGGAGCCAGGTAAAGAGACAGAAGCT-GGGAAGGAATTGCCACCTGAGGGAACCATGTGTGTCCAAGCACGGAGGTGACAATGTGCCCATGTTGTCCAAGGAATGAGAAACACCAAGGGCACTTTCGAGGGATCAGTGATGCAGGGCCAGACTGAGCGGTCTGAACTTTATCCGAGGCAGCAGGGAGCCATGAAAAAATTTTGAAGTGAC
>gene=chr20_2314242-2315242; species=equCab
cttccctttctgagcctcCACATTCACTGTCCGAGTGGGTCAGACCAACTGACGTAAGGGCCGGTCGTCTCCACATTTGCGGCA-GCCTGGCAAACTCCTCCAGCACTGAAAGCAGAGGCAGCATCCCCCTCACAGTCTTACCGCGAAGAATACATGACCC--TGGGTGCT-GGGCACCCGCAAGCCGCCAGGCACGGGCGCATGAGGGagaggcgtgccctggacca-cagaggagagagagggccctgtggcctg-ggcatccc-agatgggccttgaagcttg--ggaggagccagagaggtggagagaagctggggaaggcatttccctctgagggaagcgtgtgcgtggaagcgtggaggtgacaacatgcctattttgtcagaggaCTGAGAGGTGCAGA-GGTTTTTATAAGGAGTCAGTGACGCAGGGCCAGGTTGAAGGGTCTGGACTTTAC-------AGCGAGGAGTCACGGGAGATCTTTGAAGTGAC
>gene=chr20_2314242-2315242; species=gorGor
CCTCCCTTTCTGAACCTCGGAGGTCACTGACGGTGAGGGTTGGACCAGCTGATGCAAGGGCCTGTCCTCTCCACATTTGGGGCAGGGATGGCAAATTCCTTCAGTGCTAAAAGCAGAGGCAGCTTCCTCCTCACAGTCTTACCTACAAGAGTATGTAATACTGTGGGTGCTGGGGCACCCCCAGGCCACCCAGCATGACAGCCTGAGGGAAGGGAGCACCTAAGCCCATCAGGGTAGGGAAAGGGCCCCGCGGCTCACAGGGTCAGAAGAGAGCACTTAAAGCATGGGGAAGGAGCCGGATGCATGGAGAGAAGCCAGGGGAGGCATTTGCATCTGGGGGAACCATGTGAGTCAAAATATGGGGGCGAAAAGGTGCCTGTTTT-TCTGCAGAACAAGAAGTGTGGAAGGTTCTTTTAAGGGACAGGTGATGCAGGGCCAGGTTGAGGGGTCTGAACTTTATCTAAGGCAATGAGGAGCCACAGAAGATTTTTGAAGTG-C
>gene=chr20_2314242-2315242; species=panTro
cctccctttctgaaccttggaggtcactgacggtgagggttggaccagctgatgcaagggcctgtccTCTCCACATGTGGGGCAGGGATGGCAAATTCCTTCAGTGCTAAAAGCAGAGGCAGCTTCCTCCTCACAGTCTTACCTACAAGAGTATGTAATACTGTGGGTGCTGGGGCACCCCCAGGCCACCCAGCATGATAGCCTGAGGGAAGGGAGCACCTAAGCCCATCAGGGTAGGGAAAGGGCCCCGCGACCCACAGGGTCAGAAGAGAGGACTTAAAGCGTGGGGAAGGAGCCGGATGCATGGAGAGAAGCCAGGGGAGGCATTTCCATCTGGGGGAACCATGTGAGTCAAAATATGGGGGCGAAAAGGTGCCTGTTTTGTCTGCAGAACAAGAAGTGTGGAAGGTTCTTTTAAgggacaggtgatgcagggccaggttgaggggtctgaactttatctaaggcaatgaggagccacggaagatttttgaagtgac
>gene=chr20_2314242-2315242; species=papHam
cctccttttctgaacctcggcagtcactgatggtgagggttggaccagctgatGCAAGGG-CTGTCCTCTCCACATTTGGGGCAGGGATGGCAAATTCCTCCAGTGCTAAAAGCAGAGGCAACTTCCTCCTTACAGTCTTACCTACAAGAGTGTGTAACACTGTGGGTGCTGGGGCACCCCCAGGCCACCCAGCATGAAAGCCTGAGGGAAGGGAGCACCTAAGCCCGTCAGAGTAGGAAGAGGGCCTCACAGCCCACAGGGTCAGAAGACAGGACTTAAAGCATGGGGAAGGAGCCAGATGCATGGAGAGAAGCCAGGGGAGGCATTTCTATCTGGGGGAATCATGTGAGTCAAAATATGGGGGCAAAAAGGTGCCTGTTTTGTCTGCAGAACAAGAAGTGTGGAAGGTTCTTTTAAGGGACAGGTGATTCAGGGCCAGGTTGAGGGGTCTGAACTTTATCTAAGGCAACGAGGAGTCACGGAGAAATTTTGAAGTGAT
>gene=chr20_2314242-2315242; species=ponAbe
cctccctttctgaacctcggtggttactgacagtgagggttggaccagctgatgcaagggcctgtccTCTCCACATTTGAGGTAGGGATGGCAAATTCCTCCAGTGCTAAAAGCAGAGGCAGCTTCCTCCTCACAGTCTTACCTACAAGAGTATGTAATACTGTGGGTGCTGGGGCACCTCCAGGCCACCCAGCATGACAGCCTGAGGGAAGGGAGCACCTAAGCCCATCAGGGTAGGGAAAAGGCCCCGCGGCCCACGGGGTCAGAAGAGAGGATTCAAAGCGTGGGGAAGGAGCCGTATGCATGGAGAGAAGCCAGGGGAGGCATTTCCATCTGAGAGAACCATGTGAGTCAAAATATGGGGGCGAAAAGGTGCCTGTTTTGTCTGCAGAACAAGAAGTGTGGAAGGTTCTTTTAAGGGACAGGTGATGCAGGGCCAGGTTGAGGGGTCTGAACTTTATCTAAGGCAGTGAGGAGCCACGGAAGATTTTTGAAGTGAC
>gene=chr20_2314242-2315242; species=rheMac
cctccttttctgaaccttggcagtcactgatggtgagggttggaccagctgatgcaagggcctgtccTCTCCACATTTGGGCCAGGGATGGCAAATTCCTCCAGTGCTAAAAGCAGAGGCAACTTCCTCCTCACAGTCTTACCTACAAGAGTGTGTAACACTGTGGGTGCTGGGGCACCTCCAGGCCACCCAGCATAAAAGCCTGAGGGAAGGGAGCACCTAAGCCTGTCAGGGTAAGAAGAGGGCCCCACAGCCCACAGGGTCAGAAGAGAGAACTTAAAGCATGGGGAAGGAGCCAGATGCATGGAGAGAAGCCAGAGGAGGCATTTCCATCTGGGGGAATCATGTGAGTCAAAATATGGGGGCAAAAAGGTGCCTGTTTTGTCTGCGGAACAGGAAGTGTGGAAGGTTCTTTTAAGGGACAGGTGATTCAGGGCCAGGTTGAGGGGTCGGAACTTTATCTAAGGCAATGAGGAGCCACGGAGAAATTTTGAAGTGAT
>gene=chr20_2513477-2514477; species=hg19
aatccggggatggtgatgggattacctcagggttcagcagcccctgctcggccaaaggcaattctcctccgttgaaggggtccgctatgtgccttagccctggaggatgggtgcacttgctctgagagggaatctgggcagatcactggcagtgtccactacGGAATCTAACCCTGAACAACAAGGAAACCACAGCCCAGAAGTGACCTTCACAAGAAGGCACTTGGGGATTTAATGGTCAGCCCAAGTCAAAGCCACATATCCCAGCTTCCAGACCCAGACTCAATTGATCTCTTGTCACAGACCTGCCCAGGAGACACAAGGGCTCCGCGTTTTTtcattttcttcatctgacacatgggagtgacaacactgtctcaccgggctgttgtgagaaatagagaggttggggcaagagtgccccaggcaggacctagcacagagcagtgtgcaacaCACATGCCacgaggataatagttttaagacatcactgtcgtttt
>gene=chr20_2513477-2514477; species=bosTau
---------------------------------------------------------------------------------------------------------------------------------------------------------------------------------------------------------------------------------------------------------------------------------------------------------------------------------------------------------------------------------------------------------------------------GCGAGGGTT-CCTGGGCAGGACCCAGCAAAGAGCAGCATACAGCATGCATGCTACCTGGGTAAGAGTTTTAAAGCACATATGTTGTTCT
>gene=chr20_2513477-2514477; species=calJac
-------------------------------------------------------------------------------------------------------------------------------------------------------------------------------------CAAGGAAATCACAGCCCAGAAGTGACCTTCACA--AAGGCACTTACAGATTTAAGGGTCAACCCAAGTCAAAGCCACATATCCCAACATCCAGGCCCAGGCTCAGTTGATC---TGTCACAGACCTAGCCGGGAGACACAAGGGCTCCGCGTTTTTTTATTT-CTCCATCTGACACATGGGGGTGACAACACTATCTCAC--------TGTGAAGAATAGAGAGGTTGGGGC-AGAGTGCCCCGGGCAGGACCTAGCACAGAGCAGTGTGCAACA-ATAtg-caaagggataatagtttcaagacat---tgttgtttt
>gene=chr20_2513477-2514477; species=canFam
--------------------------------------------------------------------------------------------------------------------------------------------------------------------------------------------------------------------------------------------------------------------------------------------------------------------------------------------------------------------------------------------------------------------------------------------------------------------------------------------------------------------
>gene=chr20_2513477-2514477; species=equCab
gatccaggaatggt--------tgccttagggctcagtggctctcattcagcccagggcaattctcctccagagaaggggtcagccatgctccacagcactgggggacggg------------------gcatctgagaggaacaccaacagtgaccgctacaGagtctaaccctgaacaattaggaaaccgagggccaaaagcgaccttcccca-ctgtcactcagagatgtaatggtagaccgaagtcaaagccacatctcctgactT-GGGGCAGGGGCTCGGTTAATCTCTTGTCACAGGCCCACCCAGAAGACA--AGGGctctgcgtcttttcagt--ctccatctgaaaagtggggatga-aacaccgcctccccaggcacttgggaggaataGGAGTCTTGTG--GAGAGCTCCCTGGGGGGGACTGAGCACAGAGCCACGTACAACACACGGgcaacgtggacaagagtgttaaaacatcggtgtcattct
>gene=chr20_2513477-2514477; species=gorGor
aacccggggatggtgatgggattacctcagggttcagcagcccctgctcggccaagg-caattctcctccatagaaggggtc-gctatgtgccttagccctggaggatgggtgcacttgctctgagagggaatctgggcagatcactggcagtatccactaTGGAATCTAACCCTGAACAACAAGGAAACCACAGCCCAGAAGTGACCTTCACAAGAAGGCACTTGGGGATTTAATGGTCAGCCCAAGTCAAAGCCACATATCCCAACTTCCAGACCCAGACTCAATTGATCTCTTGTCACAGACCTGCCCAGGAGACACAAGGGctctgcgttttttcattttcttcatctgacacatgggagtgacaacactgtctcaccgggctgttgtgagaaagagagaggttggggcaagagtgccccaggcaggacctagcacagagcagtgtgcaacaCACATGCCacgaggataatagttttaagacatcactgtcgtttt
>gene=chr20_2513477-2514477; species=panTro
aacccggggatggtgatgggattacctcagggttcagcagcccctgctcggccaaaggcaattctcctccgttgaaggggtccgctatgtgccttagccctggaggatgggtgcacctgctctgagagggaatctgggcagatcactggcagtatccactacGGAATCTAACCCTGAACAACAAGGAAACCACAGCCCAGAAGTGACCTTCACAAGAAGGCACTTGGGGATTTAATGGTCAGCCCAAGTCAAAGCCACATATCCCAACTTCCAGACCCAGACTCAATTGATCTCTTGTCACAGACCTGCCCAGGAGACACAAGGGCcctgcgttttttcattttcttcgtctgacacatgggagtgacaacactgtctcaccgggctgttgtgagaaatagagaggttggggcaagagtgccccaggcaggacctagcacagagcagtgtgcaacaCACATGCCACGAGGATAATAGTTTTAAGACATCACTGTCATTTT
>gene=chr20_2513477-2514477; species=papHam
aacccggggatggtgacggcattacctcagggttcagcagcccctgctcggccaagggcaattctcctccatagaaggggtccactatgtgccttagccctgggggatgggtgcacttgctctgaga-ggaatctgggcagatcaccagcagtatccactacaGAATCTAACCCAG---AACAAGGAAACCACAGCCCAGAAGTGACCTTCACAAGAAGGCACTTGGGGATTGAATGGTCAACCCAAGTCAAAGCCACATATCTCAACTTCCAGACCCAGACTCAATTGATCTCTTGTCACAGACCTGTCCAGGAGACACAAGGGCTCTGCATTTTTtcatttgctccatctgatacatggcggtgacaacactgtctcattgggctgttgtgaggaatagagaggttggggcaagagtgccctgggcaggacctagcacagagcagtgcgtaacaCACATGCCACAAggacaataattttaagacatcactgtcatttt
>gene=chr20_2513477-2514477; species=ponAbe
aacccagggatggtgatgggattacctcagggttcagtagcccctgctggaccaagggcaactctcctccatagaaggggtctgctatgtgccttagccctgggggatgcgtgcacttgctctgagagggaatctgggcagatcactggcagtatccactacaGAGTCTCACCCTGAACAACAAGGAAACCACAGCCCAGAAGTGGCCTTCACAAGAAGGCACTTGGGGATTTAATGGTCAGCCCAAGTCAAAGCCATATATCCCAACTTCCAGACCCAGACTCAACTGATCTCTTGTCACAGACCTGCCCAGGAGACACAAGGGCTCTGCGTTTTTtcattttctccatctggcacatgggagtgacaacactgtctcactgggctgttgtgagaaatagagagattggggcaagagtgccccgggcaggacctagcacagagcagtgcgtaacaCACATGCCGCgaggataatagttttaagacatcactgtcgtttt
>gene=chr20_2513477-2514477; species=rheMac
aacccggggatggtgacggggttacctcagggttcagcagcccctgctcggccaagggcaattctcctccatagaaggggtccactatgtgccttagccctgggggatgggtgcacttgctctgaga-ggaatctgggaagatcaccggcagtatccactacaGAATCTAACCCAG---AACAAGGAAACCACAGCCCAGAAGTGACCTTCACAAGAAGGCACTTGGGGATTGAATGGTCAACCCAAGTCAAAGCCACATATCTCAACTTCCAGACCCAGACTCAATTGATCTCTTGTCACAGACCTGTCCAGGAGACACAAGGGctctgcattttttcatttgctccatctgatacatggcggtgacaacactgtctcattgggctgttgtgaggaatagagaggttggggcaagagtgccctgggcaggacctagcacagagcagtgcgtaacacacatgCCACAAGGACAATAATTTTAAGACATCACTGTCATTTT
>gene=chr20_2620228-2621228; species=hg19
aagtgattctcctgctcagtcttctgagtggctgttattacaggcacctgccaccatgcctggctaatttttgtatttttagtagagatgggatttcaccacgttggccaggctggtctcaaactcctgacctcaaatgatcagcctcaagtgatccgcctcaaacggcctcccaaagtgctgggattacaggcatgagccactgcacctggccTGAACTTTTTTTTTATACAAGCATTCCAATTTCTTAGTAACTGGAATTTTATTCATTTTTTATTATTAAGTATTCGCTATAATAAAATGATActagctgctgcaacaaagaggcccaaaatggctagtggctcagacaccataaaagttcatttctcactcaacacaaagtccaaactgggtgctttcacctgacagcctcaagtgctgatatggggaccctggctccttccatcttggggctctgccTGCATCAAGCTAGTGCAAGGGGAAGAGCTTAGGGGACA
>gene=chr20_2620228-2621228; species=bosTau
--------------------------------------------------------------------------------------------------------------------------------------------------------------------------------------------------------------------------------------------------------------------------------tCTCTTCTTAAGTATTCACTAA-----TATGACa----ctgctctaacaagcaggcctaaaacagctaatgactcaaacacaataaaaat----ttctcactc--tataaagcccaaattgggtatttccacttgatggccacaagtagtgatgtggggagcctggctctgttcatcctgtgactATACCTGCATCAGGCTGGG--AGTGGGAGGAGCCTAGAGGTCA
>gene=chr20_2620228-2621228; species=calJac
aagcaatt---ctgttcagccttccaaatagctaggattacaggcacctgcaaccattcctggctaagttttggatttttagtagagatgggatttcactatgttggccaggctggtctcgaattcctgacctcaaa--------------tgatctgcctcaaacagcctcccaaagtgctgggattataggcatgagccactgcacccagcc-------------TATACAAGCATTCCAATATCTTAGTAACTGaaattttatttattttttatttttaagtattagctacaataaaatgctactagctgctgcaacaaagaggcacaaaacagctagcggctcagacac-ataaaagttcacttctcactcaacacaaagtccaagttgggtgttttcagctgacagccatgagtgctgatatggggaccctggctccttccatcttggggctcagccTGCATCAAGCTAATGCAAGGGGAAGAGCCTAGGGGACA
>gene=chr20_2620228-2621228; species=canFam
----------------------------------------------------------------------------------------------------------------------------------------------------------------------------------------------------------------------------------------------------------------------TCACTTAGCTTCTCTTCTTAAGTGGTCGCTag-----aatgataccagttactgtaacaaacaggccc-aaacaactaatgactcaaacacaatgaaggtttacttctccctcaacctaaagtctatattgggtgtttccacttgacagtcactggtgacgccgcagggacacaggctccttccaccctgtgcctccgcctgctccaggcTGGTCTGAGGGGAAGAGCCCAGAGGACA
>gene=chr20_2620228-2621228; species=equCab
----------------------------------------------------------------------------------------------------------------------------------------------------------------------------------------------------------------------------------------------------------------------TCACTTAGCTTCTCTTCTTAAgtatttgctag-----aatgatgctagctgctctaataaacaggcccaaaacagctaatggctcaaacacaataaaagtttacttctcactcaacataaagtccaaattgggcgttttcacttgatggccacaagtgatgatgtgggggccttggctccttccatcctgtgactccaccTGTATCAAGCTAGTGCAAGGGGAAGAGCCTAGAGGACA
>gene=chr20_2620228-2621228; species=gorGor
-------------------------------------------------------------------------------------------------------------------------------------------------------------------------------------------------------------------------------------------------------------------------------------------------------------------------------------------------------------------------------------------------------------------------AGCCACAAGTGCTGATATGGGGACCCTGGCTCCTTCCATCTTGGGGCTCTGCCTGCATCAAGCTAGTGCAAGGGGAAGAGCTTAGGGGACA
>gene=chr20_2620228-2621228; species=panTro
aagtgattctcctgctcagtcttccgagtggctgttattacaggcacctgccaccatgcctggctaatttttgtgtttttagtagagacgggatttcaccatgttggccaggctggtctcaaactcctgacctcaaatgatcaacctcaagtgatccgcctcaaacggcctcccaaagtgctgggattacaggcatgaaccactgcacccggccTGAACTTTTTTTT-ATACAAGCATTCCAATTTCTTAGTAACTGGAATTTTATTCATTTTTTATTATTAAgtattagctataataaaatgatactagctgctgcaacaaagaggcccaaaatggctagtggctcagacaccataaaagttcatttctcactcaacacaaagtccaaactgggtgttttcacctgacagccacaagtgctgatatggggaccctggctccttccatcttggggctctgccTGCATCAAGCTAGTGCAAGGGGAAGAGCTTAGGGGACA
>gene=chr20_2620228-2621228; species=papHam
aagcgattctcctgctcagccttctgagtggttgagattacaggcacctgccaccatgcctggttaatttttgtatttttagcagagatgggatttcaccatgttgaccaggctaatctcaaactcctgacctcaaatgatcagcctcaagtgatccacctcaaatggcctcccaaagtgctgggattacaggcatgagccactgcacccggcctgacctttttttttataCAAGCATTCCAATTTCTTAGTAACTGGCattttatttatttattattaCTAAgtattagctataataaaatgatactagctgctgcaacaaagagacccaaaatggctagtggctcagacaccataaaagttcacttctcactcaacacaaagttcaaactgggtgttttcacctgacagccacaagtgctgatatggggaccctggcgccttccatcttgtggctctgccTGCATCAAGCTAGTGCAAGGGGAAGGGCTTAGGGGACA
>gene=chr20_2620228-2621228; species=ponAbe
aagcgattctcctgctcagccttccgagtggctggtattacaggcacctgccatcatgcctggctaatttttgtatttttagtagagacgggatttcaccatgttggccagactggtctcaaactcctaacctcaaatgatcagcctcaagtgatctgcctcaaatggcctcccaaagtgctgggattacaggcatgagccactgcacccagccTGAACTTTTTTTTTATACAAGCATTCCAATTTCTTAGTAACTGGAATTTTATTCATTTTCTATTATTAAATATTAGCTATAATAAAATGATActagctgctgcaacaaagaggcccaaaatggctagtggctcagacaccataaaagttcacttctcactcaacacaaagtccaaactgggtgttttcacctgacagccacaagtgctgatatggggaccctggctccttccatcttgggactctgccTGCATCAAGCTAGCGCAAGGGGAAGAGCTTAGGGGACA
>gene=chr20_2620228-2621228; species=rheMac
aagcaattctcctgctcagccttctgagtggttgggattacaggcacctgccaccatgcctggttaatttttgtatttttagcagagatgggatttcaccatgttgaccaggctaatctcaaactcctgacctcaaatgatcagcctcaagtgatccacctcaaatggcctcccaaagtgctgggattacaggcatgagccactgcacccggccTGACCCTTTTTTTTATACAAGCATTCCAATTTCTTAGTAACTGGCattttatttatttattattaCTAAgtattagctataataaaatgatactagctgctgcaacaaagagacccaaaatggctagtggctcagacaccataaaagttcacttctcactcaacacaaagtttaaactgggtgttttcacctgacagccacaagtgctgatatggggaccctggctccttccatcttgtggctctgccTGCATCAAGCTAGTGCAAGGGGAAGAGCTTAGGGGACA
>gene=chr20_2815470-2816470; species=hg19
CCAATCTTAAGATCATGGTTTGGGATACCCACTGCACACAGGAATTTGTCACTCTGTTCTTCCATGCCTTTATTGGTGACAGCAATGGACAAGAACAATACCAGGCATAGCAGACACCCTAGCCCAGTACCTGAGGTGCCAGGCAGGCCCTGAAGGGCCATTGGCACATCCAGTCCCAGCCCAAGATCCAGTCTACCCAGGCCATGTCCCCGAATGGGCAGGAGGCCGTCTGTCCAGTTTGTATGTGTGGATCAGTCTCTCTGAGTGTCTGAGCCGCTGCCTGCAGGGCCCCCCCATTCTCCGCACATGGTAGGGGCTGTTAGGAACATAGCGTGGCATCCCCCGGTGGACCACTGGGCCCCAGTGCTGACCATGGGGATTAGGGCCAGGGATTGGAGGTGGCAGAGGGCCAGGCACAAAGTTCACTCCAGGGCCACATCCTACAAAAGAACCAGTCATTATAAGAGCAGGCTTCTGGCCAGAGTGAGTGCAGCTCTGCC
>gene=chr20_2815470-2816470; species=bosTau
CAACTCTTAAGATCACAG-TTCAGAGACTCACTTTTCACAAAAAGATGTCACTCTGTTTTTCCATGCCTTTATTGGTGACAGCAATGTACAACAAC---GTCAGGCATAGCAGGTGCCACG--CCAACACCTGGTGTAGCAAACAGGCACTGCAGGGCCACTGGCACACACAGCCCAAACGCAAGAACCAGTCTACCCCGGCCATGTACCCGAATGGGCATGAGGTCGTCTATCCAGTTTGTATGTGTGGATCAGCCTGTCTGAGTGTCTTGGACGCTGCCTGCAGGGCGCCCCCATCCTCGGCACATGGTAGGGGCTGTTGTGAACACAGCGTGACATCCCCCGGTGGACAGCCAAGCCCTGGTGCTGACCATGGCGGACAGGGCTGGGGACTGGAGGAGGCACGGGGCCAGGCACAAAGTTCACTCCAGGGCCACATCCTACAAAAGAACCAGCCATCATCAGAGTGGGCTTCTGGCCATGGTGAGCAcaactctgcc
>gene=chr20_2815470-2816470; species=calJac
CAGTTCTTAAGATCATAGTTTGGGATACCCACTTCACACAGGAATTTGTCACTCTGTTCTTCCATGCCTTTATTGGTGACAGCAACAGACAAGAACAATACCAGGCATAACAGACACCCTAGCCCAGTACTTGAGATGCCAGGCAGGCCCTGTTGGGCCATTGGCACATTCAGTCCCATCCCAAGATCCAGTCTACCCAGGCCATGTCCCCGAATGGGCAGTAGGCCATCTGTCCAGTTTATATGTGTGGATCAGTCTCTCTGAGTGTCTGAGCCGCTGCCTGCAGGGCCCCCCCATTCTTGGCACATGGTAGGGGCTGTTAGGAACACAGCGTGGCATCCCCCGGTGGACCACTGGGCCCCAGTGCTGACCATGGGGATTAGGGCCAGGAATTGGAGGTGGCAGGGGGCCACGCACAAACTTCACTCCAGGGCCACATCCTACAAAAGAACCAGTCATTATTAGAACAGGCTTCTAGCCAGAATGAGTACagctatacc
>gene=chr20_2815470-2816470; species=canFam
CAGCTCTTCAGATCATGGTTTGGGATACCCATCGCACACAGGAAGATGCCACTCTGTTCTTCCATGCCTTTATTAGTGACAGCAATGGACAAGAACAATGCCAGG-----------------CCCAGTGCTGGGGGTGACAAGCAGGCCCTGTAGGGCCAATGGCACATCTAGCCCCAGTCCAAGATCCAGTCTACCCAGGCCAGGTCCCCGAATGGGCAGGAGGCTGTCTGTCCAGTTTGTTTGTGTGGATCAGTCTGTCTGAGTGTCTAAGCCGCTGCCTGCAGGGCCCCCCCATCCTCGGCACGTGGTACGGGCTGTTGGGAGCACAGCGTGGCATCCCCCGGTGGACCACTGGGCCCCGGTGCTGACCGTGGGGGATAGGGCCAGGGACTGGAGGTGGCAGGGGGCCAGGCACAAAGTTCACTCCAGGGCCACATCCTACAAAAGAACCAGCCATTATCAGAGTGGGCTTGTGGAC-AGGTGGGCCCAGTTCTGTT
>gene=chr20_2815470-2816470; species=equCab
CAAATCTTAAGATTATGGTTTGGGAGACCCACTTCACACAGGAAAATGCCACTCTGTTCTTCCATGCCTTTATTGGTGACAGCAATGGACAAGAACAATGCCAGGCACAGCAGACATCCTGGCCCAGTACCTGGGGTGGCAAGCAGGCCCTGCAGGGCCATTGGTACATCCAGCCCCAGCCCAAGATCCAGTTTACCCAGGCCATGTCCCCGAATGGGCAGGAAGCCGTCTGTCCAGTTTGTATGTGTGGATCAGTCTGTCTGAGTGTCTGAGCCGCTGCCTGCAGGGCCCCCCCATCCTCGGCACATGGTAGGGGCTGTTGGGAACACAGCGTGGCATCCCCCGGTGGACCACTGGGCCCCAGTGATGACCATGGGGGATAGCGCCTGGGCCTGGAGGTGGCAGGGGGCCAGGCACAAAGTTCACTCCAGGGCCGCATCCTACAAAAGAACCAGTCATTATCAGAGTGGACTTCTGGCC-AGGGTGGGCCAACTCTCCC
>gene=chr20_2815470-2816470; species=gorGor
--------------------------------------------------------------------------------------------------------------------------------------------------------------------------------------------------------------------------------------------------------------------------------------------------------------------------------------------------------------------------------------------------------------------------------------------------------------------------------------------------------------------
>gene=chr20_2815470-2816470; species=panTro
CCACTCTTAAGATCATGGTTTGGGATACCCACTTCACACAGGAATTTGTCACTCTGTTCTTCCATGCCTTTATTGGTGACAGCAATGGACAAGAACAATACCAGGCATAGCAGACACCCTAGCCCAGTACCTGAGGTGCCAGGCAGGCCCTGCAGGGCCATTGGCACATCCAGTCCCAGCCCAAGATCCAGTCTACCCAGGCCATGTCCCCGAATGGGCAGGAGGCCGTCTGTCCAGTTTGTATGTGTGGATCAGTCTCTCTGAGTGTCTGAGCCGCTGCCTGCAGGGCCCCCCCATTCTCCGCACATGGTAGGGGCTGTTAGGAACATAGCGTGGCATCCCCCGGTGGACCACTGGGCCCCAGTGCTGACCATGGGGATTAGGGCCAGGGATTGGAGGTGGCAGAGGGCCAGGCACAAAGTTCACTCCAGGGCCACATCCTACAAAAGAACCAGTCATTATAAGAGCAGGCTTCTGGCCAGAGTGAGTGCAGCTCTGCC
>gene=chr20_2815470-2816470; species=papHam
CCACTCTTAAGATCATGGTTTGGGATATCCACTTCACACAGGAATTTGTCACTCTGTTCTTCCATGCCTTTATTGGTGACAGCAATGGACAAGAACAATACCAGGCATAGCAGACACCCTAGCCCAGTACCTGAGGTGCCAGGCAGGCCCTGCAGGGCCATTGGCACATCCAGTCCCAGCCCAAGATCCAGTCTACCCAGGCCATGTCCCCGAATGGGCAGGAGGCCGTCTGTCCAGTTTGTATGTGTGGATCAGTCTCTCTGAGTGTCTGAGCCGCTGCCTGCAGGACCCTCCCATTCTCCGCACATGGTAGGGGCTGTTAGGAACATAGCGTGGCATCCCCCGATGGACCACTGGGCCCCAGTGCTGACCATGGGGATTAGGGCCAGGGATTGGAGGTGGCAGAGGGCCAGGCACAAAGTTCACTCCAGGGCCACATCCTACAAAAAAACCAGTCATTATAAGAGCTGGCTTCTGGCCAGAGTAAGTGCAGCTCTGCC
>gene=chr20_2815470-2816470; species=ponAbe
CCACTCTCAAGATCATGGTTTGGGATACCCACTTCACACAGGAATTTGTCACTCTGTTCTTCCATGCCTTTATTGGTGACAGCAATGGACAAGAACAATACCAGGCATAGCAGACACCCTAGCCCAGTACCTGAGGTGCCAGGCAGGCCCTGCAGGGCCATTGGCACATCCAGTCCCAGCCCAAGATCCAGTCTACCCAGGCCATGTCCCCGAATGGGCAGGAGGCCGTCTGTCCAGTTTGTATGTGTGGATCAGTCTCTCTGAGTGTCTGAGCCGCTGCCTGCAGGGCCCCCCCATTCTCCGCACATGGTAGGGGCTGTTAGGAACATAGCGTGGCATCCCCCGGTGGACCACTGGGCCCCAGTGCTGACCATGGGGATTAGGGCCAGGGATTGGAGGTGGCAGAGGGCCAGGCACAAAGTTCACTCCAGGGCCACATCCTACAAAAGAACCAGCCATTACAAGAGTGGGCTTCTGGCCAGAGTGAGTGCAGCTCTGCC
>gene=chr20_2815470-2816470; species=rheMac
CCACTCTTAAGATCATGGTTTGGGATATCCACTTCACACAGGAATTTGTCACTCTGTTCTTCCATGCCTTTATTGGTGACAGCAATGGACAAGAACAATACCAGGCATAGCAGACACCCTAGCCCAGTACCTGAGGTGCCAGGCAGGCCCTGCAGGGCCATTGGCACATCCAGTCCCAGCCCAAGATCCAGTCTACCCAGGCCATGTCCCCGAATGGGCAGGAGGCCGTCTGTCCAGTTTGTATGTGTGGATCAGTCTCTCTGAGTGTCTGAGCCGCTGCCTGCAGGGCCCTCCCATTCTCCGCACATGGTAGGGGCTGTTAGGAACATAGCGTGGCATCCCCCGATGGACCACTGGGCCCCAGTGCTGACCATGGGGATTAGGGCCAGGGATTGGAGGTGGCAGAGGGCCAGGCACAAAGTTCACTCGAGGGCCACATCCTACAAAAAAACCAGTCATTATAAGAGCTGGCTTCTGGCCAGAGTAAGTGCAGCTCTGCC
>gene=chr20_3112320-3113320; species=hg19
aacctatatattcaaaacctgtaattcaaaacctatagaattatacaacacaggctgggcgtggtggctcacgcctataatcccagcactttgggaggcaaaggcgggcaaagcacttgaggtcaggagttcgagatcagcctggtcaacatgatgaaaccccatctctattaaagataaaaaattagccgggcaaggtggcgggcacctgtaatcccagctactggggaggctgaggcaggagaatcgcttgaacctgggaagcagaggttgcactgagccgagatcgagccactgcactccagcctgggcaatagagtgagacactgtctcaaaaaaaaaaaaaaaaaaaaaactgggcgtggtggttcacatctgtaatcccagcactttgggaggccaaggcgtgaggatcagttgaggccaggagttcgagaccagccttgccaacatggtgaaaacccgatgctactaaaaatacaaaaattagctgggcatgg
>gene=chr20_3112320-3113320; species=bosTau
------------------------gtcaaaatccacagaattgcacaa--------------------------------------------------------------------------------------------------------------------------------------------------------------------------------------------------------------------------------------------------------------------------------------------------------------------------------------------------------------------------------------------------------------------------------------------------------------------
>gene=chr20_3112320-3113320; species=calJac
--------------------------------------------------------------------------------------------------------------------------------------------------------------------------------------------------------------------------------------------------------------------------------------------------------------------------------------------------------------------------------------------------------------------------------------------------------------------------------------------------------------------
>gene=chr20_3112320-3113320; species=canFam
--------------------------------------------------------------------------------------------------------------------------------------------------------------------------------------------------------------------------------------------------------------------------------------------------------------------------------------------------------------------------------------------------------------------------------------------------------------------------------------------------------------------
>gene=chr20_3112320-3113320; species=equCab
aactcaca------------------------------------------------------------------------------------------------------------------------------------------------------------------------------------------------------------------------------------------------------------------------------------------------------------------------------------------------------------------------------------------------------------------------------------------------------------------------------------------------------------
>gene=chr20_3112320-3113320; species=gorGor
aacctatatattcaaaacctgtaattcaaaacctatagaattatacaacacaggctggtcgtggtggctcacgcctataatcccagcactttgggaggcaaaggcgggcaaagcacttgaggtcaggagttcgagatcagcctggtcaacatgatgaaaccccatctctactaaagataaaaaattagccgggcaaggtggtaggcacctgtaatcccagctactggggaggctgaggcaggagaatcg-----------------------------------------------------------------------------------------------------------------------------------------------------------------------------------------------------------------------------------------------------------
>gene=chr20_3112320-3113320; species=panTro
aacctatatattcaaaacctgtaattcaaaacctatagaattatacaacacaggctgggcgtggtggctcacgcctataatcccagcactttgggaggcaaaggcgggcaaagcacttgaggtcaggagttcgagatcagcctggtcaacatgatgaaaccccatctctattaaagataaaaaattagccgggcaaggtggcaggcacctgtaatcccagctactggggaggctgaggcaggagaatcgcttgaacctgggaagcagaggttgcactgagccgagatcgagccactgcactccagcctgggcaatagagtgagacactgtctcaaaaaaaaaaaaaaaaaaaaa-ctgggcgtggtggttcacatctgtaatcccagcactttgggaggccaaggcgtgaggatcagttgaggccagaagttcaagaccagccttgccaacatggtgaaaccccgatgctactaaaaatacaaaaattagccgggcatgg
>gene=chr20_3112320-3113320; species=papHam
aacctatatattcaaaatctgtaattcaaaacctatagaattatacaacacaggctgggcatggtggctcaaacctataatcccagcactttgggaggcaaaggtgggcaaagaacttgaggtcaggagttcgagatcagcct-gtcaacatgatgaaaccccatctctactaaagatacaaaattagccgggcaaggtggtgggtggctgtaatcccagctgctggggaggctgaggcagaagaatcgcttgaacatgggaggcagaggttg-actgagccaagatcgagccactgcactccagcctgggcaatagagtgagacactgtctcaaaaaaaaaaaaagg-------ttgggcgtggtggctcacatctgtaatcccagcactttgggaggccaaggcatgaggatcacttgaggccaggagtttgagaccagccttgccaacatggcgaaaccccgatgctactaaaaatacaaaaattagccgggcatgg
>gene=chr20_3112320-3113320; species=ponAbe
aacctatatgttcaaaacctgtaattcaaaacctatagaattatataacaca-gctgggcatggtggctcacgcctataatcccagcactttaggaggcaaaggcgggcaaagcacttgaggtcaggagttcgagatcagcctggtcaacatgatgaaaccccatctctattaaagatacaaaattagccaggcaaggtggtgggcacgtgtaatcccagctactggggaggctgaggcaggagaatcgcttgaacctgggaggcagaggttgctctgagctgagatcaagcctctgcactccagcctgggcaatagagtgagacactgtctcaaaaaaaaaaaaaaaaaaaaaaTTgggcgtggtggttcacatctgtaatcccagcactttgggaggccaaggcgtgaggatcagttgaggccaggagttcgagaccagccttgccaacatggtgaaaccccgatgctactaaaaatacaaaaattagccgggcatgg
>gene=chr20_3112320-3113320; species=rheMac
aacctatatattcaaaatctataattcaaaacctatagaattatacaacacaggctgggcatggtggctcaaacctataatcccagcactttgggaggcaaaggtgggcaaagaacttgaggtcaggagttcgagatcagact-gtcaacatgatgaaaccccatctctactaaagatacaaaattagccgggcaaggtggtgggtggctgtaatcccagctgctggggaggctgaggcagaagaatcgcttgaacatgggaggcagaggttg-actgagccaagatcgagccactgcactccagcctgggcaacagagtgagacactgtctcaaaaaaaaaaaaaaaaaaggt--tgggcgtggtggctcacatctgtaatcccagcactttgggaggccaaggcatgaggatcacttgaggccaggagtttgagaccagccttgccaacatggcgaaaccccgatgctactaaaaatacaaaaattagccgggcatgg
>gene=chr20_3227320-3228320; species=hg19
aaaaaaaaaaaaaaaagccaggtgtggtggcttatgcctgtaatcccagcagtttgggaggctaaggctggtggatcacttgaagtcaggagttcaagaccagccttctcaacatagtgaaacccctcctctagtaaaaatacaaaaaaaaaaaaaaaaagttgggtgtggtggcatgtgcctataatcccagctacccgggaggctgaggcagcagaatctcttgaacccagggggtggaggttgcagtgagccgagatctcgctgctgcactccagcctgggcgacagagcgagactgtatccaaaaaaaaaaataataataataaaaaTCAAGTAGGTGTCTGACTTATCAGAAAAGCTCAGAAACTGCAGGGAGATGCGTAATGCTGGTTTAGGGGAGCAAGCCGTTCTGTGGGGGGcccacctctcagatgggcctggtatggagacccaaggccaggctaatcagaaaactccattcctcctgaccatggtaat
>gene=chr20_3227320-3228320; species=bosTau
-----------------------------------------------------------------------------------------------------------------------------------------------------------------------------------------------------------------------------------------------------------------------------------------------------------------AGAAAGCAAAA-----------TAAATCCAATAGATATCTGGTTTAACAGAAAAGCTCAGAAACTCCAGCTGGATGTGCAGTGCTGATCCAGGGGAACAAACCCTTCTTTGGGGAATCCAGCTCCCAAATAATGTTGGTACAGTGACCCTTGGCCAGGCCCATCAGTG---------ACTCCTGACCAC--TGAC
>gene=chr20_3227320-3228320; species=calJac
aaaaaaaaa-------gctgggtgtggtggcttatgcctgtaatcccagcactttgggacactgaggctggtggatcacttgggatcag---------ttcagcctggacaacatggtgaaaccccgcctctactaaaaa--------aaaaaaaaaaaagctgggcatggtggcacacacctataatcccagctacttgggaggctgaggcagcagaatcacttgaaaccaggaggtggaggttgcagtgagc--caacctccatcctgcactccagcctgggtggcagagcgagactgtctcaaaaaaaaaaaa----------agaaagaaaGTAGGTGTCTGACTTAGCAGAAAAACTCGGAAACTGCAGGGAAATGTGTAATACCGGTTTAGGGGAGCAAGCCCTTCTTTAGGGGC-CCACCTCTCAGATGGGCCTGGAACAGAgactcaaggccaggccaatcagaaaacttccttcttcctgaccactgtaac
>gene=chr20_3227320-3228320; species=canFam
-------------------------------------------------------------------------------------------------------------------------------------------------------------------------------------------------------------------------------------------------------------------------------------------------------------------------------------------TCAAGTATGTATTTGATTTAACAGAGAAGCTCAGAAACT------------GCTATGCGGGTCT-AGGGAGCAAGGCCTGTTTTGAGGGCCTGAGATCCCCAGTGGGCCTG----Agtgacccatggtcaggccagtcagaa--------tattcctgaccattgtgac
>gene=chr20_3227320-3228320; species=equCab
--------------------------------------------------------------------------------------------------------------------------------------------------------------------------------------------------------------------------------------------------------------------------------------------------------------ACTAGAAAGCAAAA-----------AAAATCAAATAGGTATCTGATCTAACAGAAAAGCTCAGAAACTGCAGGGGGTTGTGCACTACTGGTCTAGGGGAGCAAGCCCTTCTTTGGGGGACCCAGCTCCTAAGTGG----------gtgacccttggccaggccaaacagaa--------tactcctgaccattatgac
>gene=chr20_3227320-3228320; species=gorGor
--------------------------------------------------------------------------------------------------------------------------------------------------------------------------------------------------------------------------------------------------------------------------------------------------------------------------------------aaaaaTCAAGTAGGTGTCTGACTTATCAGAAAAGCTCAGAAACTGCAGGGAGATGCGTAATGCTGGTTTAGGGGAGCAAGCCGTTCTGTGGGGGGcccacctctcagatgggcctggtatggagacccaaggccaggctaatcagaaaactccattcctcctgacca-tgtaat
>gene=chr20_3227320-3228320; species=panTro
aaaaaaa---------gccaggtgtggtggcttatgcctgtaatcccagcagtttgggaggctaaggctggtggatcacttgaggtcaggagttcaagaccagccttctcaacatagtgaaacccctcctctagtaaaaatacaaaaaaaaaaaaaaaaagttgggtgtggtggcatgtgcctataatcccagctacccgggaggctgaggcagcagaatctcttggacccagggggtggaggttgcagtgagctgagatctcaccgctgcactccagcctgggcgacagagcgagactgtcttggaaaaaaaaaa-------------aaTCAAGTAGGTGTCTGACTTACCAGAAAAGCTCAGAAACTGCAGGGAGATGCGTAATGCTGGTTTAGGGGAGCAAGCCGTTCTGTGGGGGGCCCACCTCTCAGATGGGCCTGGTATGGAgacccaaggccaggctaatcagaaaactccattcctcctgaccattgtaat
>gene=chr20_3227320-3228320; species=papHam
aa--------------gccaggggtggtggctcacgcctgtaatcccagcactttgggaggctgaggctggtggatcacttgaggtcaggagttcaagaccagccttcccaacatggtgaaacgctgcctttagcaaaaatacaaaaaaaaacacaaaaagctgggcgtggtggcatgtgcc---actcccagctactcgagaggctgaggcagcagaatggcttgaacccaggaggtggaggttgcagtg-----agatctcgccgctgcactccagcctgggcgacagagcgagac----tctcaaaaaaaaaa---------------TCAAGTAGGTGTCTGACTTATCAGAAAAGCTCAGAAATTGCAGAGAGATGTGTAATGCTGGTTTAGGGGAGCAAGCCCTTCTGTGGGGGG-CCACCTCTCACATGGGCCTGGCACAGAgacccaaggccaggctaatcagaaaactccattcctcctgaccattgtaac
>gene=chr20_3227320-3228320; species=ponAbe
aaaaaaaaaaaaaaaagccaggtgtggtggttcatgcctgtaatcccagcactttccga-gctaaagctggtggatcacttgaagtcag------------------------------------------------------------------------------gtggtggcatgtgcctaaaatcccacctacccgggaggctgaggcagcaaaatctcttgaacccagggggtggaggttgcagtgagccaagatctcaccactgcactccagcctgggcgacacagcgagactgtctcgaaaaaaaaaaa----------aaaaaTCAAGTAGGTGTCTGACTTATCAGAAAAGCTCAGAAACTGCAGGGAGATGTGTAATGCTGGTTTAGGGAAGCAAGCCGTTCTGTGGAGGGCCCACCTCTCATATGGGCCTGGTATGGAgacccaaggccaggctaatcagaaaactccattcctcctgaccattgtaac
>gene=chr20_3227320-3228320; species=rheMac
-----------------------------------------------------------------------------------------------------------------------------------------------aaaaaaaaaaaaaaaaagctgggcgtggtggcatgtgcc---actcccagctactcgggaggctgaggcagcagaatcgcttgaacccaggaggtggaggttgcagtg-----atatctcgcc-ctgcactccagcctgggtgacagagcaagac----tctaaaaaaaaaaa--------------aTCAAGTAGGTGTCTGACTTACCAGAAAAGCTCAGAAATTGCAGGGAGATGTGTAATGCTGGTTTAGGGGAGCAAGCCCTTCTGTGGGGGG-GCACCTCTCAGATGGGCCTGGCACAGAgacccaaggccaggctaatcagaaaactccattcctcctgaccattgtaac
>gene=chr20_3248218-3249218; species=hg19
caaatcaacatttgatctttgggaggccgaggtgggtggatcacttgaggccaggagttcaacaccagcctggccaacatggtgaaaccctgccactactaaaaatagaaaaattagtctggtatggtggtatgcacttgtaatcccagctactagggaggctggggcaagagaatcacttgaatccaggaggtggaggttgcagtgagctgagatcgtgtcacggcactccagcctgggtgacagagcaagactctgtctaaataaaataaaataaatatttgaagggtttttcttcatcttccccatttcatattcataatctcctctcttcaatcagtgaTGTTGTTTAGAACCAGGGTTCCAGCAGAGGATTATGTTCAAAAGTTACTTGAATTAAATACTTTTCTTGGTGTGGCTGTTATTACTTTGATATACAGATAGGtttactttttttttttttttttaattttgagatggagtttcattcttgttgccca
>gene=chr20_3248218-3249218; species=bosTau
-------------------------------------------------------------------------------------------------------agtaaaggtattaattgcg-actgtggtat-tatttttggtcccttttaatggaaaga--gGGAATACACATTTTTTTGAAC-----------------TAATGAATTTATATTGAGTCTCCCTATTC--------------------AACTCCA-------------------ATATCTGCAGGGTTTTTCCTTACCTTT-CCATTTCATATTTACAATCTCCCTTCCCTAATCAGTGATGTTGTTTGGAATTCGGGTTCCAACAGAGGATTATGTTCAAAACTTACTTGAAT----TATTTTTGTGTGTATGGGTGTTATTACTTTGATATACAGATAGATTCAC-TTTTTGTATTTTTT-----------------------------------
>gene=chr20_3248218-3249218; species=calJac
--------------------------------------------------------------------------------------------------------------------------------------------------------------------------------------------------------------------------------------------------------------------------------------------------------------------------------------------------------------------------------------------------------------------------------------------------------------------------------------------------------------------
>gene=chr20_3248218-3249218; species=canFam
caaatcca------------------------------------------------------------------------------------------------------------------------------------------------------------------------------------------------------------------------------------------------------------------------------catccacagggtttttcttcacctttctcacttcatatttataatctttcttatctaacaagtgaTGTTGTTTGAAATCAGGATTTCAACAGAGGATTATGTTTAAAAGTTACTTTAATTGgttgttgttgtgtgtgtgGTTGTTATTACTTTGATCTACAGA-----------------------------------------------------------
>gene=chr20_3248218-3249218; species=equCab
caaatcca-----------------------------------------------------------------------------------------------------------------------------------------------------------------------------------------------------------------------------------------------------------------------------acatttacaggatatcccctcacctttcccatttcatatttataatttcccttctctaaccagtga---TGTTTGGAATCACGGTTCCAACAGAGGATTATCTTCAAAAGTTACTTGAATTACTTATTTTTGTGTGTGTGGTCATTATTACTTTGACATATAAA-----------------------------------------------------------
>gene=chr20_3248218-3249218; species=gorGor
caaatcaacatttgatctttgggaggctcaggtgggtggatcacttgaggccaggagttcaacaccagcctggccaacatggtgaaaccctgccactactaagaatagaaaaattagtcgggtatggtggtgtgcacttgtaatcccagctactagggaggctggggcaggagaatcacttgaatccaggaggtggaggttgcagtgagctgagatcatgtcacggcactccagcctgggtgacagagcaagactctgtctaaataaaataaaataaatatttgaagggtttttcttcatcttccccatttcatattcataatctcctctcttcaatcagtgaTGTTGTTTAGAACCAGGGTtccagcagaggatta-gttcaaaagttacttgaattaaatacttttcttggtgtg---gttattactttgatatacagatagatttactttttttttttttt--taattttgagatggagtttcattcttgttgccca
>gene=chr20_3248218-3249218; species=panTro
caaatcaacatttgatctttgggaggccgaggtgggtggatcacttgaggccaggagttcaacaccagcctggccaacacggtgaaaccctgccactactaaaaatagaaaaattagtctggtatggtggtatgcacttgtaatcccagctactagggaggctggggcaagagaatcacttgaatccaggaggtggaggttgcagtgagctgagatcgtgtcacggcactccagcctgggtgacagagcaagactctgtctaaataaaataaaataaatatttgaagggtttttcttcatcttccccatttcatattcataatctcctctcttcaatcagtgaTGTTGTTTAGAACCAGGGTTCCAGCAGAGGattatgttcaaaagttacttgaattaaatacttttcttggtgtggttgttattactttgatatacagataggtttactttttttttttttt---aattttgagatggagtttcattcttgttgccca
>gene=chr20_3248218-3249218; species=papHam
caaatcaacatttgatctttggcaggccgaagtgggtggatcacttgaggtcaggagttcaacaccagcctggccaacaaggtgaaaccctgtcactactaaaaatagaaaaattagccaggtatggtggcgtgcacttgtaatctcagctaccagggaagctggggcaggagaatagcttgaatccaaggggtggaggttgcagtgagctgagattgtgccactgcactccagcatgggtgacagagcaagactgtgtctaaataaaataaaataaatatttgaagggtttttcttcatcttccccatttcatattcataatctcctctcttcaatcagtgaTGTTGTTTAGAACCAGGGTTCCAGCAGAGGATTATGTTCAAAAGTTACTTGAATTAAATACTTTTTTTGGTGTG---GTTATTACTTTGATAGACACATAGATTTATTTACTTTAATTAATTTTAAttttgagatggagtttcattcttgttgccca
>gene=chr20_3248218-3249218; species=ponAbe
caaatcaacatttgatctttgggaggctgaggtgggtggatcacttgaggccaggagttcaacaccagcctggccaacatggtgaaaccctgtcactactaaaaatagaaaaattagccgggtatggtggtgtgcacttgtaatcccagctactagggaggctggggcaggagaatcacttgaatccaggaggtggaggttgcagtgagctgagattgtgccacggcactccagcctgggtgacagagcaagactctgtctaaataaaataaaataaatatttgaagggtttttcttcatcttccccatttcatattcataatctcctctcttcaatcagtgaTGTTGTTTAGAACCAGGGTtccagcagaggattatgttcaaaagttacttgaattaaatacttttcttggtatggttgttattactttgatatacagatagatttacttttttttttttttttaaattttgagatggagtttcattcttgttgccca
>gene=chr20_3248218-3249218; species=rheMac
caaatcaacatttgatctttggcaggccgaagtgggtggatcacttgaggtcaggagttcaacaccagcctggccaacatggtgaaaccctgtcactactaaaaatagaaaaattacccaggtatggtggcgtgcacttgtaatctccgctaccagggaagctggggcaggagaatagcttgaatccaagaggtggaggttgcagtgagctgagattgtgccactgcactccagcatgggtgacagagcaagactgtgtctaaataaaataaaataaatatttgaagggtttttcttcatcttccccatttcatattcataatctcctctcttcaatcagtgaTGTTGTTTAGAACCAGGGTTCCAGCGGAGGATTATGTTCAAAAGTTACTTGAATTAAATACTTTTTTTGGTGTG---GTTATTACTTTGATAGACACATAGATTTACTTTAATTAATTGATTTTAAttttgagatggagtttcattcttgttgccca
>gene=chr20_3364491-3365491; species=hg19
tgatccacctgcctcagcctctcaaagtgctgggattacaggcatgcgccaccacaccaggcTGCCCTGCTGGATTCTTTTTGACGTTCCTATGCCCCAACTCATTCATTCCATGACTTGGCGCTCTTCATCACTATCTTCCATGAAGAGTTTCATAGTCTTCCATGTGATATCAAAACTAGACAAAGATAGTACCAaagactatactttcagggatcatttctgtagttcattattagagaggtctctctgaatgagtagagcactagaaaccacagaaggaggcacagtggtctctcctgagcataaagctggtttttgatgttgctttgctgcaactgccattcgtcactgatgactgttttcttcctctgggagagtaagagggagaggacactatctgagtgTTTCCTCTTTAATCatcagtcaaaaacaaaaagtatcaaaaagagaaagaaacctacaaaccaaaatccatcatgaatataaatgtaaacatc
>gene=chr20_3364491-3365491; species=bosTau
--------------------------------------------------------------------------TTCTTTCTGACGTTCCCACACACCAAG--------TCCATGACTTAGTGGTCCTTATCACTACCTTCCCTCAAGACATTCACCATCTTCTAcctaataccaaaaccagacaaagacagcaccaaaaa-----------------------------------------------------------------------------------------------------------------------------------------------------------------------------------------------------------------------------------------------------------------------------------------------------------
>gene=chr20_3364491-3365491; species=calJac
ggatccacccacctcaga--ctcaaagtgctgggattacagccacgcgtcaccacATC-AGCTGCCCCACTGGATTCTTTTTGATGTTCCCATGTCCCAACTTATTCACTCCATGACTTAATGGTCTTCATCACTATTTTCCATGA--AGTTTCACAGTCTTCCATGTGATACCAAAACTAGAAAAAGTTAGTACCAaagactatgctttcaggaatcattcctatagttcgttattagagaagtctctctgaatgagtagcgcactagaaaccacagaaggaggcacagtgttcttttctgagcataaagtcagcttttgctgttgctttgctgcaactgccatttgccactgatgactgttttcttcctctgggagagtaagaaggagaggatgcagtctaagtggtTCCCCTTTAATCattaaacaaaaacaaaaagtatcaaaaagagaaagaaacctacaaatcaaaatccatcatgaatatagatgtaaaca--
>gene=chr20_3364491-3365491; species=canFam
---------------------------------------------------------------------CCAGATTCTTTCTGATATTTTCA---TTCAAGTTATCCATTCC-TGACTTACTGGTCATTATTATTATCTTCCCTCAAGATGTTTGC-ATATACCACCTAACATCAAAAT----CAAAGACAGT-------------------------------------------------------------------------------------------------------------------------------------------------------------------------------------------------------------------------------------------------------------------------------------------------------------------
>gene=chr20_3364491-3365491; species=equCab
---------------------------------------------------------------------CTGGATTCTTTCTGGTGTTCCCATACCCCAAGTTATCCACTTCATGACTTAGTGGTCATTATCACTGTCTTCCCTCAAGATGTTCACAATCTTCCAcctcataccaaaaccacacaaagacaatatcaaa-----------------------------------------------------------------------------------------------------------------------------------------------------------------------------------------------------------------------------------------------------------aaaaagaaacccaccaaccaatatccatcataaatatagatgtaaaaacc
>gene=chr20_3364491-3365491; species=gorGor
-------------------------------------------------------------------------------------------------------------------------------------------------------------------CATGTGATATCAAAACTAGACAAAGATA-TACCAaagactatacttttagggatcatttctgtagttcattattagagaggtctctctgaatgagtagagcactagaaaccacagaaggaggcacagtg-tctctcctgagcataaagctggtttttgatgttgctttgctgcaactgccattcgtcactgatgactgttttcttcctctgggagagtaagagggagaggacactatctgagtgTTTCCTTTTTAATCatcagtcaaaaacaaaaagtatcaaaaagagaaagaaacctacaaaccaaaatccatcatgaatataaatgtaaacatc
>gene=chr20_3364491-3365491; species=panTro
tgatccacctgcctcagcctctcaaagtgctgggattacaggcatgcgccaccacaccaggctGCCCTGCTGGATTCTTTTTGATGTTCCTATGCCCCAACTCATTCATTCCATGACTTGGCGCTCTTCATCACTATCTTCCACGAAGAGTTTCATAGTCTTCCATGTGATATCAAAACTAGACAAAGATAGTACCAaagactatactttcagggatcatttctgtagttcattattagagaggtctctctgaatgagtagagcactagaaaccacagaaggaggcacagtggtctctcctgagcataaagctggtttttgatgttgctttgctgcaactgccattcgtcactgatgactgttttcttcctctgggagagtaagagggagaagacactatctgagtgTTTCCTCTTTAATCatcagtcaaaaacaaaaagtatcaaaaagagaaagaaacctacaaaccaaaatccatcatgaatataaatgtaaacatc
>gene=chr20_3364491-3365491; species=papHam
tgatccacctgcctcagcctctcaaagcgctgggattagaggaatgtgccaccacacttggcTGCCCTGCTGGATTCTTTTTGATGTTCCTATGCCCCAACTCATTCGCTCCATGACTTAGTGGTCTTCATCACTATCTTCCATGAAGAGTTTCATAGTCTTCCATGTGATATCAAAACTAGACAAAGACAGTACCAaagactgtactttcagggatcatttctataattcattattagagaggtctctctgaacgaatagagcactagaaaccatagaaagaggcacagtggtctctcctgagcataaatctggtttttcatgttgctttgctgcaactgccattcgccattgataactgttttcttcctctgggagagtaagagggagaggacgctgtctgagtagtTCCCTTTTAATCatcagtcaaaaacaaaaagtatcaaaa--agaaagaaacctacaaaccaaaatccatcatgaatatagatttaaacacc
>gene=chr20_3364491-3365491; species=ponAbe
tgatccatccacctcagcctctcaaagtgctgggattacaggcatgcgccaccacacccggctGCTCTGCTGGATTCTTTTTGATGTTCCTATACCCCAACTCATTAATTCCATGACTTGATGGTCTTCATCACTATCTTCCATGAAGAGTTTCATAGTCTTCCATGTGATATCAAAACTAGACAAAGATAGTACCAaagactatactttcagggatcatttctgtagttcattattagagaggtctctctgaatgagtagagcactagaaaccacagaaggaggcacagtggtctctcctgagcataaagctggtttttgatgttgctttgctgcaactgccattcgtcactgatgactgttttcttcctctgggagagtaagagggagaggacgctgtctgagtgTTTCCCCTTTAATCAGcagtcaaaaacaaaaagtatcaaaaagagaaagaaacctacaaaccaaaatccatcatgaatatagatgtaaacatc
>gene=chr20_3364491-3365491; species=rheMac
tgatccacctgcctcagcctctcaaagcgctgggattagaggaatgtgccaccacacttggctGCCCTGCTGGATTCTTTTGGATGTTCCTATGCCCCAACTCATTCGCTCCATGACTTAGTGGTCTTCATCACTATCTTCCATGAAGAGTTTCATAGTCTTCCATGTGATATCAAAACTAGACAAAGACAGTACCAaagactgtactttcagggatcatttctataattcattattagagaggtctctctgaatgaataaagcactagaaaccatagaaaggggcacagtggtctctcctgagcataaatctggtttttcatgttgctttgctgcaactgccattcgcctttgataactgttttcttcctctgggagagtaagagggagaggacgctgtctgagtagtTTCCTTTTAATCatcagtcaaaaacaaaaagtatcaaaa--agaaagaaacctacaaaccaaaatccatcatgaatatagatttaaacacc
>gene=chr20_3379477-3380477; species=hg19
AGACATGGGGAGAAAAGGCAAAAAGCCAGGATGTGCAGTAAGGCAATAAATGACACTTCCCACTGATGTCTTTGCTGGAGGAATAACCTGCAATGGAAAAAAGCTAGCCAATGTTCCTGCTGTCATAGCTAATACATGGCTGACCAATGACCATAAGGTGACTCAAACTGAAGGGACAAACACACACATATGATATGCCTTGATATGCCTGAAGAATGTGCTGGCATCACTGAATTATTCAATGATTTAAATTTTCTCCCAGTACTTTCATGTAGCTCACCAGAGCCATTAGTAATCCTAAGCAATGTAAACTTCATTCCACACAGCTACCTCCCTGGTAAAAATAAACAGTTGACTAATCCATATCCATTCTCTTtttcttatttattttttattttatttttttgagatggagtctcactctgtcacccaggctggagtacaatggtgcgatctcggctcactgcaaccaaggttcaagcaattctcctgcctcagcc
>gene=chr20_3379477-3380477; species=bosTau
AGA----TGGAAGAAAGGCAAAAAGGCAGGATGTGTCTCAAGTCAATAAATGTCCTTTCCCACTGAATTCCTTTCTGGAG---CAACTTGCAATGGAACACACAAAGCCAACATTACTGCTATCATGACCAATACATGGTTAAACAGTGACCAAAAAGTGACTCAAACTGAAGGAACACATACACACATACATG------TGACACGACTGAGAGATGTGTTGGCATCACCTGACTATTCAGTGACTTGAATTTTCTCCCAGCATTTTCATATAGTTCACCAGACCCATTAGTAATTCTAAGCAATATAACTTTCATTCCACATAGCTACCTCCCTGATAGAGA----CAGTTTCCTAGTCCATATGCATTTTCTCCTTCTTTT------TTTA-------ATTCTGATTTGGAGCAACA--------------------------------------------------------------------------------
>gene=chr20_3379477-3380477; species=calJac
AGAGATATGGAGAAAAGGCAAAAAAGCAGGATGTACAGCACGGCAATAAATGACACTTCCCACTGATGTCTTTGCTGGAGGAACAACCTGCAATGGAAAAAGGCTGGCCAATGTTGCTGCTGTCACAGTTAATACATGGTTGATCAACGACCATAAGGTGACTCAAACTGAAAGGACAAACATACACACGTA--------TGATATGCCTGGAGAATGTGCTGGCATCATTGAATTATTCAATGATTTTCATTTTCTCCCACTACTTTCATGTAGCTCAACAGAGCCATTAGTAATCCTAAGCAATGTAAACTTCATTCTACACAGCCTCCTCCCTGGTAAAAATAAACAGTTGACTGATCTACATCCATT---------------------------------------------------------------------------------------------------------------------------------
>gene=chr20_3379477-3380477; species=canFam
AGA---TTGGAAGAAAGGCAAAAAGGCAGGATGTGTAGCAAGGCAATATATGTCATTTCCCATCAATATCTTTGCTGGAGCAATAACTTGCAATGGAAAAAACAAAGCCAACATT---------------AAAACATGGTTAACCACTGACCATA-AGTGACTCAAACTGAAAGGACACATACATACACACACA------GGATATGAATGAGAAATACACTGGCATCA-TTAAATACTTGATGACTTTAATTTTCTCCCAGCACTTTCATGTAATTCATCAGAGCTATTAGTAATCCTAAACAATACC--TTTCATTCCACATTATTACCTCCCtaggagagt----caattacctaatccgtatccattctcccc---------------------------------------------------------------------------------------------------------------------------
>gene=chr20_3379477-3380477; species=equCab
GGA---TTAGAAGAAAGGCAAGGCGGCAGGATGTGTCACAAGGCAATAAATGTCATTTCCCACTGATGTCTTTGCTGGAACAACAACTTTCAATGGAAAAAGCAAAGCCAACATTACCGCTTTCATGGCCAATACGTGGTTAATCACTGCCATAA-AGTGACTCAAACTGAAGGGACACACACGCGTGCACACA------CGATATGACTGAGAAATGTGTTGGCATCATTTAACTATTTGATGACTTTAATTTTCTCTCAGCATTTTCATCTAGCTCACCAAAGCCATTAGTAAGTCTACGCAATATAAGTTCCATTTCACACAGCTACTTCCCCGGTAGAGA----GCAttgcctaatccatatcgattctcccgttcttttttact------------------------------------------------------aatagtac-------------------------------------------------
>gene=chr20_3379477-3380477; species=gorGor
AGACATAGGGAGAAAAGGCAAAAAGCCAGGATGTGCAGTAAGGCAATAAATGACACTTCCCACTGATGTCTTTGCTGGAGGAATAACCTGCAATGGAAAAAAGCTAGCCAATGTTCCTGCTGTCATAGCTAATACATGGTTGACCAATGACCATAAGGTGACTCAAACTGAAGGGACAAACACACACATA----------TGATATGCCTGAAGAATGTGCTGGCATCACTGAATTATTCAACGATTTAAATTTTCTCCCAGTACTTTCATGTAGCTCACCAGAACCATTAGTAATCCTAAGCAACGTAAACTTCATTCCACACAGCTACCTCCCTGGTAAAAATAAACAGTTGACTAATCCATATCCATTCTTTTtttcttatttattttttattttatttttttgagacggagtctcactctgtcacccaggctggagtacaatggtgcgatctc-gctcactgcaaccaaggttcaagcaattctcctgcctcagcc
>gene=chr20_3379477-3380477; species=panTro
AGACATAGGGAGAAAAGGCAAAAAGCCAGGATGTGCAGTAAGGCAATAAATGACACTTCCCACTGATGTCTTTGCTGGAGGAATAACCTGCAATGGAAGAAAGCTAGCCAATGTTCCTGCTGTCATAGCTAATACATGGTTGACCAATGACCATAAGGTGACTCAAACTGAAGGGACAAACACATACATATGATATGCCTTGATATGCCTGAAGAATGTGCTGGCATCACTGAATTATTCAATGATTTAAATTTTCTCCCAGTACTTTCATGTAGCTCACCAGAGCCATTAGTAATCCTAAGCAATGTAAACTTCATTCCACACAGCTACCTCCCTGGTAAAAATAAACAGTTGACTAATCCATATCCATTCTCTTtttcttatttattttttattttatttttttgagatggagtctcactctgtcacccaggctggagtacaatggtgcaatctcggctcactgcaaccaaggttcaagcaattctcctgcctcagcc
>gene=chr20_3379477-3380477; species=papHam
AGAGATATGGAGAAAAGGCAAAAAGGTGGGATGTCCAGTAAGGCAATAAATGACACTTCCCACTGATGTCTTTGCTGGAGGAATAACCTGCAGTGGAAAAAAGCTAGCCAATGTTCCTGCTGTCATAGCTAATACATGGTTGACCGATGACCATAAGGTGTCTCAAACTGAAGGGACAAACACACACACATG--------TGATATGCCTGAAGAATGTGCTTGCATCATTGAATTATTCAATGATTTAAATTTTCTCCCAGTACTTTCATGTAGCTTACTAGACCCATTAGTAATCCTAAGCAATGTAAACTTCATTCCACACAGCTACCTCCCTGGTAAAAATAAACAGTTGACTAATCCGTATCCATT---------------------------------------------------------------------------------------------------------------------------------
>gene=chr20_3379477-3380477; species=ponAbe
AGAGATATGGAGAAAAGACAAAAAGTCAGGATGTGCAGTAAGGCAATAAATGACACTTCCCACTGATGTCTTTGCTGGAAGAATAACCTGCAATGGAAAAAAGCTAGCCAATGTTCCTGCTGTCATAGCTAATACATGGTTGACCAATGACTATAAGGTGACTCAAACTGAAGGGACAAACACACATACATA--------TGATATGCCTGAAGAATGTGCTGGCATCATTGAATTATTCAATGATTTAAATTTTCTCCCAGTACTTTCATGTAGCTCACCAGAGCCATTAGTAATCCTAAGCAATGTAAACTTCATTCCACACAGCTACCTCCCTGGTAAAAATAAACAGTTGACTAATCCATATCTATTCTCTttttcttatttttattttatttta-ttttttgagatggagtctcactctgtcacccaggctggagtacaatggcgcgatcttggctcactgcaaccaaggttcaagcaattctcctgcctcagcc
>gene=chr20_3379477-3380477; species=rheMac
--------------------------------------------------------------------------------------------------------------------------------------------------------------------------------------------------------------------------------------------------------------------------------------------------------------------------------------------------------------------------------------------------------------------------------------------------------------------------------------------------------------------
>gene=chr20_3448320-3449320; species=hg19
gtccaaacatagcttactgcagcctcaaactcctgggctctgtgatccccctgccccagcctcccaagtagctgggactacacatgcacgccaccacatctgactaattttttaaaaaattttttgtagagacaaggtctcactatgttgtccaggctggtctcaaactcctggcctcaggtgatcctcccaccttggcctcccaaagcactgggattacaggcatgagccactgcacccagcGTGTTTGTTTTTTAAGGACAAAATAATTTGAGCATGTTTGAAAGCTAAGGAAAAAGAACCAGAGAAGAGAGTAGATTAAGGAAGTAAGAAAGAATGTTTGCTGCAGCAAGATTCTAAGGCTTCAGAGTAGCAATATCTAGTCTAGGGATTGCTGTTCTTCAGATGCACACCTTTTCTGTTATCCCTGAATGTTGGTAAAATCATGTGAAACTTCACAGTGTGGGTTCAGTCTTGCTGTGGGGAGGGAAGGGAAGGAA
>gene=chr20_3448320-3449320; species=bosTau
--------------------------------------------ACTTCCCT---------TCAcaag---------------------------------------------aaaatattttgt--------------------------------------------------------------------------------------------------------------------------ttgttttttaaggacaatataatctgagcatgtttgaaggctaaggaaaaagaactagaggagggaataaattaaggaagtaagaaaaaatgtttgttgcagcaaggtttgagAGCTTTAAAATAGTC-------------ATACTGCTGTTGTATAGATGCAAGCCATTTCTGTTAACCTCATGTGTTGGGAAAGTCATGTGAAACTTCTCACCCTGGGCTCAGTCTTGCTGTGGGGAGTGGT-----GGAA
>gene=chr20_3448320-3449320; species=calJac
gtccaaacatagcttactgcagcctcaaacttcagaactcagttatcctcctgcctcagcctcccaagtagctaggactacatgtacacaccaccacagctggctaattttttagaaaagtttctgtagagataaggtctcactctgtttgcccaactggtcttaaactcctggcctcaggtgatcctcccaccttggccttccaaagcactgggattacaggcatgagccactgcacccagcGTGTTTGTTTTTTAAGAACAAAATAATTTTAGCACGTTTGAAAGCTAAGGAAAAAGAACCAGAGAAGGGAGCAGATCAAGGAAGTAAGAAAGAATGTTTGCTGCATCAAGATTCTAAGGCTTCAGAGTAGCAATGTCTAGTTTAGAGATTGCTGTTCTTTAGATGCACATCTTTTCTGTTAT------ATGTTGGTAAAGTCATGTGAAACTTCACAGTCT-GGTTCAGTCTTGCTGTGGGGAGGGAAGGGGAGGAA
>gene=chr20_3448320-3449320; species=canFam
----------------------------------------------------------------------------------------------------------------------------------------------------------------------------------------------------------------------------------------------------ATTTTGTTTTTT-AAAGCAAGATAATTTGAGCA-----AAAGGCTAAGGAAAGAGAACCAGATAAGGGAATAGATTAAAGAAGAAAAAAAAA---TTTGCTGCAGCAAGATTC---------AGGGCAGCC-------------ATATTGCTCCTCTGTAGATGCAAACTGTTTCTGTTATCCCTGAGCGTTGGTAAAATTATTTGAAACTTCACAGTCTGGGTTCAGTTTTGCCATGGGGAATGAA-----GGAA
>gene=chr20_3448320-3449320; species=equCab
--------------------------------------------------------------------------------------------------------------------------------------------------------------------------------------------------------------------------------------------------------------------------------------------------------------------------------------------------------------------------------------------------------------------------------------------------------------------------------------------------------------------
>gene=chr20_3448320-3449320; species=gorGor
---CAAAcatagcttactgcagcctcaaacttctgggctctgtgatccccctgccccagcctcccaagtagctgggactacacatgcacgccaccacatctgactaattttttaaaaaaatttttgtagagacaaggtctcactatgttgtccaggctggtctcaaactcctggcctcaggtgatcctcccaccttggcctcccaaagcactgggattacaggcatgagccactgcacccagcGTGtttgttttttaaggacaaaataatttgagcatgtttgaaagctaaggaaaaagaaccagagaagggagtagattaaggaagtaagaaagaatgtttgctgcagcaagattctAAGGCTTCAGAGTAGCAATATCTAGTCTAGGGATTGCTGTTCTTCAGATGCACACCTTTTCTGTTATCCCTGAATGTTGGTAAAATCATGTGAAACTTCCCAGTCTGGGTTCAGTCTTGCTGTGGGGAGGGAAGGGAAGGAA
>gene=chr20_3448320-3449320; species=panTro
gtccaaacatagcttactgcagcctcaaactcctgggctctgtgatccctctgccccagcctcccaagtagctgggactacacatgcatgccaccacatctgactaattttttaaaaaaatttttgtagagacaaggtctcactatgttgtccaggctggtctcaaactcctggcctcaggtgatcctcccaccttggcctcccaaagcactgggattacaggcatgagccactgcacccagcgtgtttgttttttaaggacaaaataatttgagcatgtttgaaagctaaggaaaaagaaccagagaagggagtagattaaggaagtaagaaagaatgtttgctgcagcaagattctAAGGCTTCAGAGTAGCAATATCTAGTCTAGGGACTGCTGTTCTTCAGATGCACATCTTTTCTGTTATCCCTGAATGTTGGTAAAATCATGTGAAACTTCACAGTCTGGGTTCAGTCTTGCTGTGGGGAGGGAAGGGAAGGAA
>gene=chr20_3448320-3449320; species=papHam
gtccaaacatagcttactgcagcctcaaactcctgggctcagtgatcctcctgccccagcctcccaagtagctaggactacatgtgcacacgaccacatctgactactttttaaaaaaactttttgtagaga---------------------------------aactcctggcctcaggtgatcctcccactttggcctcccaaagcactgggattacaggcatgagccactgcacccagcGTGTTTGTTTTTCAAGGACAAAATAATTTCAGCATGTTTGAAAGCTATGGAAAAAGAACCAGAGAAGGGAGTAGATTAAGGAAGTAAGAAAGAATGTTTGCTGCAGCAAGATTCTAAGGCTTCAGAGTAGCAATATCTAGTCTAGGGATTGCTGTTCTTCAGATGCACACCTTTTCTGTTATCCCTGAATGTCGGTAAAATCATGTGAAACTTCACAGTCTGGGTTCAGTCTTGCTGTGGGGAGGGAAGGGAAAGAA
>gene=chr20_3448320-3449320; species=ponAbe
gtccaaatatagcttactgcagcctcaaactcctgggctctgtgatccccctgccccagcctcccaagtagctgggactacacgtgcacgccaccacat----ctaattttttaaaaaaatttttgtagagacaaggtctcactatgttgtccaggctggtctcaaactcctggcctcaggtgatcctcccaccttggcctcccaaagcactgggattacaggcatgagccactgcacccAACGTGTTTGTTTTTTAAGGACAAAATAATTTGAGCAAGTTTGAAAGCTAAGGAAAAAAAACCAGAGAAGGGAGTAGATTAAGGAAGTAAGAAAGAATGTTTGCTGCAGCAAGATTCTAAGGCTTCAGAGTAGCAATATCTAGTCTAGGGATTGCTGTTCTTCAGATGCACACCTTTTCTGTTATCCCTGAATGTTGGTAAAATCATGTGAAACTTCACAGTCTGGGTTCAGTCTTGCTGTGGGGAGGGAAGGGAAGGAA
>gene=chr20_3448320-3449320; species=rheMac
gtccaaacatagcttactgcagcctcaaactcctgggctcagtgatcctcctgccccagcctcccaagtagctaggactacatgtgcacacgaccacatctgactaatttttaaaaaaactttttgtagagacaaggtctcactatgttgcccaggctggtctcaaactcctggcctcaggtgatcctcccactttggcctcccaaagcactgggattacaggcatgagccactgcacccagcgtgtttgttttttaaggacaaaataatttcagcatgttcgaaagctatggaaaaagaaccagagaaaggagtagattaaggaagtaagaaagaatgtttgctgcagcaagattctAAGGCTTCAGAGTAGCAATATCTAGTCTAGAGATTGCTGTTCTTCAGATGCACACCTTTTCTGTTATCCCTGAATGTTGGTAAAATCATGTGAAACTTCACAGTCTGGGTTCAGTCTTGCTGTGGGGAGGGAAGGGAAAGAA
>gene=chr20_3664218-3665218; species=hg19
TTAGCCCTCCTCACCAACAGGAAACCAATATGATTAGTTTCTTTCATAGGCTTTTAGATTATTTTTTCACACTCAAGACAATACAGACATATTTTTTTCTCTTATTAACGTTTTTCTGCACTTTGATTTTCTTTTTTTTTTTTTTGGTCGCTTAATACACCTTAGATATCAGTGCGTTTAGAGGGTCCTTGTTGTTCTTATGAttattatttagagacagggtctcactctgtcacccacgctagaggacagtggcctgatcatgcctcattgcagccttgaaatcctgggctcaaggtatcctcccacctcagcctcctgagtagctggaactacaggcacacggcaccaggcccagctaaaatttttaatttttctgtagacaggggggtctcactttgtttcccaggctggtctcaaactcctggtcttggccaggcgcagtgtctcatgcctgtaatcccagcactttgggaggccgaggcgggcagatcactgga
>gene=chr20_3664218-3665218; species=bosTau
TCAGACTACATCCCTAACAGAAAG---CTATTATTACCTTCTTGTATAGGTTTTTTGATTATTTTACTGTGTCCAAGACAATACAAACATTT-TTTCTCTCTTTTTAAACATTTTTTGCATCTTTCC---CCCGCCAATTT-------------ATATGCCTTGATTATC-----------AGAGATCTCATTAACACTAGTTTGTTTTTTT------------------------------------------------------------------------------------------------------------------------------------------------------------------------------------------------------------------------------------------------------------------------------------------------
>gene=chr20_3664218-3665218; species=calJac
--------------------------------------------------------------------------------------------------------------------------------------------------------------------------------------------------------------------------------------------------------------------------------------------------------------------------------------------------------------------------------------------------------------------------------------------------------------------------------------------------------------------
>gene=chr20_3664218-3665218; species=canFam
tcagcccacatccccaacgcgaagccactatccttagcttcttgtgtaggc-tttagattattt---tgcacgcaagacaatacagatattt-ttttc------ttagcacttctctgcattctgca---ctttttttcct------ccacttactacactttgcatatcagtgcgtttagagtggccttatGGTTGTTA------------------------------------------------------------------------------------------------------------------------------------------------------------------------------------------------------------------------------------------------------------------------------------------------------------
>gene=chr20_3664218-3665218; species=equCab
TCAGCCCACATCGCC------------GTATTATTAGCTTCTCATATAAACTTTTAGATTATTTTG-CGTACCTAAGACAATATAGACAGTT-TTTTC---TTATTAACATTTTTCTGCCTCTTGAT---TTTTTTTTTTT------TTGCTTGGTACACCTTGGATATCAATGTGTTTAGAGTGGTCtcattatcactattcttatgatta------------------------------------------------------------------------------------------------------------------------------------------------------------------------------------------------------------------------------------------------------------------------------------------------
>gene=chr20_3664218-3665218; species=gorGor
TTAGCCCTCCTCGCCAACAGGAAACCAATATGATTAGTTTCTTTCATAGGCTTTTAGATTATTTTTTCGCACT-AAGATAATACAGACATAT-TTTTTCTCTTATTAACATTTTTCTGCACCTTGATTTTCTTTTTTTTTT----GGTCGCTTAATACACCTTAGATATCAGTGCATTTAGAGGGCCCttgttgttcttatgattattatttagagacagggtctcactctgtcacccacgctagagggcagtggcctgatcatgcctcatttcagccttgaaatcctgggctcaagctatcctcccacctcagcctcctgagtagctggaactacaggcacacggcaccaggctcagctaaaatttttaatttttctgtagacaggggg-tctcactttgtttcccaggctggtctcaaactcctggtcttggccaggcgcagtgtctcaagcctgtaatcccagcactttgggaggctgaggcgggcagatcactgga
>gene=chr20_3664218-3665218; species=panTro
TTAGCCCTCCTCGCCAACAGGAAACCAATATGATTAGTTTCTTTCATAGGCTTTTAGATTATTTTTTCACACTCAAGACAATACAGACATATATTTTTCTCTTATTAACATTTTTCTGCACTTTGATTTTCTTTTTTTTTTT---GGTCGCTTAATACACCTTAGATATCAGTGCATTTAGAGG-CCCttgttgttcttatgattattatttagagacagggtctcactctgtcacccacgctagagggcagtggcctgatcatgcctcattgcagccttgaaatcctgggctcaaggtatcctcccacctcagcctcctgagtagttggaactacaggcacacggcaccaggcccagctaaaatttttaatttttctgtagacaggggg-tctcactttgtttcccaggctggtctcaaactcctggtcttggccaggcgcagtgtctcatgcctgtaatcccagcactttgggaggccggggcgggcagatcactgga
>gene=chr20_3664218-3665218; species=papHam
TCAGCCCTCCTCCCCAGCAGGAAACCAATATGATTAGTTTCTTTCATAGGCTTTTAGATTATTTTTATATACTAAAGACAATACAGACATAT-TTTTTCTCTTATTAACATTTTTCTGCACATTGAtttttttttttttttttttGGTCACTTAATACATCTTAAATATCAGTGCATTTAGAGGGCTCTTGTTGTTCTTATGAGTAttatttagagacagggtctcactctgtcactcacgctagagggctgtggcctgatcatgcctcactacagcctt-atatcctgggctcaaggaatcctcccacctcagcctcctgagtagctggaactacaggcacacagcaccaggcccagctaaaatttttagtttttctgtagagaggggg-tctcactttgtttcccaggctgatctcaaactccgggtcttggccgggcacagtgactcttgcctgtaatcccagcactttgggaggccgaggcgggcggatcacttga
>gene=chr20_3664218-3665218; species=ponAbe
TTAGCCCTCCTCTCCAACAGGAAACCAATATGATTAGTTTCTTACATAGGCTTTTAGATTTTTTTTTCATACTCAAGACAATACAGACATAT-TTTTTCTCTTATTAACATTTTTCTGCACCTTGATTTTTTTTTTTTTTT----GGTCACTTAATACACCTTAGATATCAGTGCATTTAGAGGGCCCTTGTTGTTCTTATGAttattatttagagacagggtctcactctgtcactcacgctagagggcagtggcctgatcatgcctcattgcagccttgaaatcctggactcaaggtatcctcccacctcagcctcctgagtagctggaactacaggcacacggcaccaggcccctctaaaattttcaatttttctgtagagaagggg-tctcactttgtttcccaggctggtctcaaactcctggtcttggccaggcgcagtgtctcatgcctgtaatcccagcactttgggacgccgaggcgggcagatcacttga
>gene=chr20_3664218-3665218; species=rheMac
TCAGCCCTCCTCCCCAGCAGGAAACCAATATGATTAGTTTCTTTCATAGGCTTTTAGATTATTTTTATATACTAAAGACAATACAGACATAT-TTTTTCTCTTATTAACATTTTTCTGCACATTGATTTTTTTTTTTTTTT----GGTCACTTAATACATCTTAGATATCAGTGCATTTAGAGGGCTCTTGTTGTTCTTATGAGTAttatttagagacaggatctcactctgtcactcacgctacagggcagtggcctgatcatgcctcactgcagcctt-aaatcctgggctcaaggaatcctcccacctcagcctcctgagtagctggaactacaggaacacagcaccaggcccagctaaaatttttagtttttctgtagagaggggg-tctcactttgtttcccaggctgatctcaaactccgggtcttggccaggcacagtgactcttgcctgtaatcccagcactttgggaggccgaggcgggcggatcacttga
>gene=chr20_3703477-3704477; species=hg19
gaggtcaggagttcgagaccagcctggccaacatggtgaaataccgtctctactaaaaatacaaaaatcagctgggcgtggtggtgtgcacctgtaatcccagctgcttgggaggctgagggatgagaattgcttgaacctgggagtcagaggttgcagtgagccgagattgcaccactgcactccagcctgggcgaaagagtgggactctgtctcaacaacaacaacaaaaaaGCAattgttaaaagaataagaaaacaagccacagattgggagaatatatttgcaaaacaaatatctgatgacccaaaatacacaaagaactcttaaaacccaacactaagaaatcaaacaaccccattaaaaaatggacaaacgggccaggcatggtggcggtggctcacatctgtaatgccagcactttgggaggccgagcagggcagatcaccttaggtcaggagttctcaactagcctggccaacatagtgaaaccgtctcta
>gene=chr20_3703477-3704477; species=bosTau
---------------------------------------------------------------------------------------gagtctgtgagcc--acagctactgag-ctcatggactgcaactactgaagctcg-----------------tgtgcctaga----gcctgtgctttgcagc--------aagag-------------aaaccaccgcaatgagaag----ccacc--------------acacatcgcaactagagaaagcgcattcgc--aacaaagacccaccaacacaaaaatcataaataaCTTTTAAA----AAAAGGAAGAAATCAAACAACTCCATTTAGAAATGGGCA------------------------------------------------------------------------------------------------------------------------------
>gene=chr20_3703477-3704477; species=calJac
gaagtcaggagttcaagaccaacctggccaacatggtgaaacaccatctctact--------aaaaattagccgggtgtggtggtgcacgcctgtaatcccagttgcttagaaggctgaagcataagaattgtttgaatctgggagacagaggctgcaatgagccaagatcacaccactgcactccagcctgggcaaaagag-------------caaCAACAACA--Agaaaagcaatcgttaagagaatggaaagacaagccacagactgggagaatatatttgcaaaacacatatttgattacccaaaatacacaaagaacccttaaaacccaacactaaaaaatcaaacaaccccatttaaaaatgggcaaaagggccaggcatggtggcagtggctcacacctgtaataccaacactttgggaggccaaggagtgcagatcatcttaggtcaggagtttgaaaccagcctggccaacatagtgaaaccatctcta
>gene=chr20_3703477-3704477; species=canFam
----------------------------------------------------------------------------------------------------------------------------------------------------------------------------------------------------------------------------------------------Ctattaacagcatgaaaacacacgccacatactgaggaaaaatatttgcaaaacacatatctaataatccaaaatatacaaagaagtcttacaactcaacaataagaaatcaaacaacccca-gcaaaaatgcacaaagg--------------------------------------------------------------------------------------------------------------------------
>gene=chr20_3703477-3704477; species=equCab
--------------------------------------------------------------------------------------------------------------------------------------------------------------------------------------------------------------------------------------------------------------------------------------------------------------------------------------------------------------------------------------------------------------------------------------------------------------------------------------------------------------------
>gene=chr20_3703477-3704477; species=gorGor
gaggtcaggagttcgagaccagcctggccaacatggtgaaatatcgtctctactaaaaatacaaaaatcagctgggcgtggtggtgtgcacctgtaatcccagctgcttgggaggctgagggatgagaattgcttgaacccgggaatcagaggttgcagtgagccgagattgcaccactgcactccagcctgggcgaaagagtgggactctgtctcaacgacaacaacaaaaaaGCAGTtgttaagagaataagaaaacaagccacagattgggagaatatatttgcaaaacaaatatctgatgacccaaaacacacaaagaactcttaaaacccaacactaagaaatcaaacaaccccattaaaaaataggcaaaCGGGCCAGGCATGGTGgcggtggctcacatctgtaatgccagcactttgggaggccgagcagggcagatcaccttaggtcaggagttctcaactagcctggccaacatagtgaaaccgtctcta
>gene=chr20_3703477-3704477; species=panTro
gaggtcaggagttcgagaccagcctggccaacatggtgaaataccgtctctactaaaaatacaaaaatcagctgggcatggtggtgtgcacctgtaatcccagctgcttgggaggctgagggatgagaattgcttgaatccgggagtcagaggttgcagtgagccgagattgcaccactgcactccagcctgggcgaaagagtgagactctgtctcaacaacaacaacaaaaaaGCAattgttaagagaataagaaaacaagccacagattgggagaatatatttgcaaaacaaatatctgatgacccaaaatacacaaagaactcttaaaacccaacactaagaaatcaaacaaccccattaaaaaatgggcaaacgggccaggcatggtggcggtggctcacatctgtaatgccagcactttgggaggccgagcagggcagatcaccttaggtcaggagttctcaactagcctggccaacatggtgaaaccgtctcta
>gene=chr20_3703477-3704477; species=papHam
gaggtcaggagttcgagaccagcctggccaacatggtgaaacacagtctctactaaaaatacaaaagttagccaagcatagtggtgtgcacctgtaatcccagctgcttgggagtctgagggatgagaattgcttgaacccgggagtcagaggctgcagtgagccaagattgcaccactgcactccagcttgggtgaaagagtgagactctgtctcaacaacaacaacaaaaaaGCAattgttaagagaataaaaagacaacccacagactgagagaatatatttgcaaaacacatatctgaagacccaaaatacagaaaaaacccttaaaatcca--------------------------------------------------------------------------------------------------------------------------------------------------------------------
>gene=chr20_3703477-3704477; species=ponAbe
gagg---------------------------------------------------aaaatacaaaaatcagctgggcatgatggtgtgctcctgtaatcccagctgcttgggaggctgagggatgagaactgcttgaacccgggagtcagaggctgcagtgagccaagattgcaccactgcactccagcctgggcgaaagagtgggactctgtctcaacaacaacaacaaaaaaGCAattgttaagagaataaaaagacaagccacagactgggagaatatatttgcaaaacaaatatccgatgacccaaaatacacaaagaactcttaaaacccaacactaagaaatcaaacaaccccattaaaaaatgggcaaaagggccaggcatggtggcagtggctcacatctgtaatgccagcactttgggaggccgagcagggcagatcaccttaggtcaggagttctcaactaacctggccaacatagtgaaaccgtctcta
>gene=chr20_3703477-3704477; species=rheMac
gaggtcaggagttcgagaccagcctggccaacatggtgaaacatagtctctactaaaaatacaaaagttagccaagcatagtggtgtgcacctgtaatcccagctgcttgggagtctgagggatgaatattgcttgaacccgggagtcagaggctgcagtgagccaagattgcaccactgcactccagcctgggtgaaagagtgagactctgtctcaacaacaacaacaaaaaaGCAattgttaagagaataaaaagacaagccacagactgagagaatatatttgcaaaacacatatctgaagatccaaaatacagaaaaaacccttaaaatcca--------------------------------------------------------------------------------------------------------------------------------------------------------------------
>gene=chr20_3724470-3725470; species=hg19
CCTTGGGACCTCAAGACCCCAGTCCTCTGAATATGTCCTAGAGGGTCGGCAGGCAGTAGGTGAAGCTACAGGAGACCTCAAAGCTCTCAACCCAGACTGGGATGGGAGGTAAGAGGGGCTTCCCAAGGCCTGGAGACTGGATGGAAGGGTGAATGGAGACATAGACAGACAGGTAACTGCTCCCAAAATACATGGGACTTGAGCTTCATGAGACTGGACTGTCCTTCCTTCCACATCACAGGAAACCACAAAGGCTCTGAGCACTTACAGCCCTCTAGGAGCTGCAGGGCATCCCAGATGTCTTGCTGATCAACACACATGGCTGAGGCCATGCTGGGGCTAAGGACACATCCAGGAACACTGTCTCTGTCCTGTGGAGGTGACAGTCACAGGAAATAACTGGGGGACATTCCAGCCTCCTCCCAAGCTCTCTCTTCCCACCAGACACCAAGCCCCTaacatctctagaatacccatctacttctctccatggccactga
>gene=chr20_3724470-3725470; species=bosTau
CCTTCAGGCCTCAAGACCCTGATCCTTTGAATGTATCTTAGTGAGACTGTAGCCTGTAG--------GTGGAAGATGCCAAAGCTCCCAACTCAGACTGGGATGGAGGATCAGCAGGCTTCACCAGGGCCTGGAGGCTATATGGAA------------AGACA-GCC-AAGGGTCATTGCCCCAAAGATACAGGGGACTTGACCTGCATGAATGTGGACTGTCCTTCCCTCCACATCATCTGAGGCCACAAAGGCCCTAGGACTTTAGAGCTTTCTAGGAGCTGAATGGCATCCCAGCTT--------GTCAGCACACACAGCTGAGGCCACGCTGGGGCTGAGGACACAAGAAGGGATACTA-----------TGGCGATAATAGTCATAGG-AGTGActgggggacattctggcctcctcccaagcccttccctcccactagccaccaagcccctgatatctctgtaatacccatctacttctctcccccagtcgcac
>gene=chr20_3724470-3725470; species=calJac
-----GGACCTCAAGACCCCAGTCCTCTGGATGTGTCCTAGGGGGTCGGCAGGCAGTAGGTGAAGCTATAGGAGACCTCAAAGCTCTCAACCCGGACTGGGATGGGAGGTAAGAGGGGCTTCCCCAGGCCTGGAGGCTGGCTGGAAGGGTGAATGGAGA----GACAGACAGGTAACTGCTCCCAAAATACACAGGACTTGAGCTTCCTGAGATTGGGCTGTCCTTCCTCCTGCATCTTAGGAAGCCACAAAGGCTCTGGGCACTAACAGTGCTATAGGAACTACAG-----------------GCTCATCAAGACACACAGCTGAGGCCATGCTGGGGCTAAGGACACATGCAGGGACACTGTCTCTGTCCTGTGGAGGTGACAGTCAcaggaaacaactgggggacatcctggcctcctcccaagccttctcttcccatcagccaccaagcccctaacatctctagaatccccatcttcttctctt--gggccaccga
>gene=chr20_3724470-3725470; species=canFam
CCTCTAGGCCTCAAGACCCTGATCCTTTGAGTGCGTCTTAGTGAAGCTGCAGCCAGTAGGTGGAATTCTAGAAGATCCCAAAGCT-CCATCCCAGACTGGGATGGGGGAGCAACGGGGCTCCCCAGGGCCTGGAGGATAGATGGCAGGGTGGATGAAGAGACAAACATTAGAGTCACTTCCCCAAAGATACAAGGGACTTGACCT------GCATGAACTGTCCTTCTATCCACATCATATCAAGCCACAAAGGCTCTGGGCACTTAAAGCCCTCTAGGAGCTGCAGGGCATTCAAGCCGGCACGCTTGTCAACACACACAGCTGAGACCATGCTGGGGCTGAGGAC-CAAGAAAGGACACTGTCTGA------TGAAGGAGACAGTCACGGGAAGTAACTGGAAAACttcttggcttcctcccaagccctccccccctaccagccaccaagcccctaatatctctggaatacccagacacttctctccatggtcaccac
>gene=chr20_3724470-3725470; species=equCab
CCTCCAAGCCTTGAGACCCTGATCATCTGAATATATCTTAGAGGGGCTGCAGCCAGGAGGTGGAAT-------------AAAGCTCCCAACCCAGACTGGGATGGGGGATCAGGGATGCTCCCCAGGGCCTGGAGGCTGGATAGAAGGTTGGATGGAGAGACAGACAGAAGGGTCACTGCCCCAAAGATACAAGGGACTTGACCTGTGTGCATCTGGACTGTCCTTCCCTCCACATCACATGAAACCACAAAGGCTCTGGGCACTTATAGCCGTCTAGGAGCTTCAGGG-ATCCCAGCTGGCATACTCCTCAGCATACACAGCTGAGGCCATGCTGGGGCCAAGGACACATGAAGGGATACTGTCTGT--CCTGTGGAAGTGACGGGcacactaagtaactgagggacatcctggtctcctcccaagcccttctcccccaccagccaccaagcccctaatatctctggaatacctatccactgctctccacaaccaccac
>gene=chr20_3724470-3725470; species=gorGor
CCTTGGGACCTCAAGACCCCAGTCCTCTGAATGTGTCCTAGAGGGTCAGCAGGCAGTAGGTGAAGCTATAGGAGACCTCAAAGCTCTCAACCCAGACTGGGATGGGAGGTAAGAGGGGCTTCCCAAGGCCTGGAGACTGGATGGAAGGGTGAATGGAGAGATAGACAGACAGGTAACTGTTCCCAAAATACATGGGACTTGAGCTTCATAAGATTGGACTGTCCTTCCTTCCACATCACAGGAAACCACAAAGGCTCTGAGCACTTACAGCCCTCTAGGAGCTGCAGGGCATCCCAGATGTCTTGCTGATCAACACACATGGCTGAGGCCATGCTGGGGCTAAGGACACATCCAGGAACACTGTCTCTGTCCTGTGGAGGTGACAGTCACAGGAAATAACTGGGGGACATTCCAGCCTCCTCCCAAGCTCTCTCTTCCCACCAGACACCAAGCCCCTaacatctctagaatacccatctacttctctccatggccactga
>gene=chr20_3724470-3725470; species=panTro
CCTTGGGACCTCAAGACCCCAGTCCTCTGAATGTGTCCTAGAGGGTCAGCAGGCAGTAGGTGAAGCTATAGGAGACCTCAAAGCTCTCAACCCAGACTGGGATGGGAGGTAAGAGGGGCTTCCCAAGGCCTGGAGACTGGATGGAAGGGTGAATGGAGAGAT-GACAGACAGGTAACTGCTCCCAAAATACATGGGACTTGAGCTTCATGAGATTGGACTGTCCTTCCTTCCACATCACAGGAAACCACAAAGGCTCTGAGCACTTACAGCCCTCTAGGAGCTGCAGGGCATCCCAGATGTCTTGCTGATCAACACACATGGCTGAGGCCATGCTGGGGCTAAGGACACATCCAGGAACACTGTCTCTGTCCTGTGGAGGTGACAGTCACAGGAAATAACTGGGGGACATTCCAGCCTCCTCCCAAGCTCTCTCTTCCCACCAGACACCAAGCCCCTaacatctctagaatacccatctacttctctccatggccactga
>gene=chr20_3724470-3725470; species=papHam
CCTTGGGACCTCAAGACCCCAGTCCTCCGAATGTGTCCTAGAGGGTTGGCAGGCAGTAGGTAAAGCTATAGGAGACCTCAAAGCTCTCAACCCACACTGGGATGGGAGGTAAGAGGGGCTTCTCCAGGCCTGGAGACTGGACGGAAGATTGAATGGAGAGACAGACAGACAGGTAACTGCTTCCAAAATACATGGGACTTGAGCTTTGTGAGATTGGACTGTCCTTCCTTCTGCATCACAGAAAACCGCAAAGGCTCTGGGCACTTACGGCCCTCTAGGAGCTGTAGGACATCCCAGATGTCTTGCTCATCAACACACACAGCTGAGGCCATGCTGGGGCTAAGGACACATCCAGGAACACTGTCTCTGTCCTGTGGCGGTGAAAGTCACAGGAAATAACT-GGGGACATCCCGGCCTCCTCCTAAGCCCTCTTTCCCCACCAGACACCAAGCCCCTAACATCTCTAGA-------------------------------
>gene=chr20_3724470-3725470; species=ponAbe
CCTTGGGACCTCAAGACCCCAGTCCTCTGAATGTGTCCTAGAGGGTCGGCAGGCAGTAGGTGAAGCTATAGGAGACCTCAAAGTTCTCAACCCAGACTGGGATGGGAGGTAAGAGGGGCTTCCCAAGGCCTGGAGACTGGATGGAAGGGTGAATGGAGAGATAGACAGACAAATAACTGCTCCCAAAATACATGGGACTTGAGCTTCGTGAGATTGGACTGTCCTTCCTTCCACATCACAGGAAACCACAAAGGCTCTGAGCACTTACAGCCCTCTAGGAGCTGCACGGCATCCCAGATGTCTTGCTGATCAACACACATGGCTGAGGCCATGGTGGGGCTAAGGACACATCCAGGAACACTGTCTCTGTCCTGTGGAGGTGACAGTCACAGGAAATAACTGGGGGACATTCCAGCCTCCTCCCAAGCTCTCTCTTCCCACCAGACACCAAGCCCCTaacatctctagaatatccatctacttctctccatggccactga
>gene=chr20_3724470-3725470; species=rheMac
CCTTGGGACCTCAAGACCCCAGTCCTTTGAATGTGTCCTAGAGGGTTGGCAGGCAGTAGGTAAAGCTATAGGAGACCTCAAAGCTCTCAACCCACACTGGGATGGGAGGTAAGAGGGGCTTCTCCAGGCCTGGAGACTGGACGGAAGATTGAATGGAGA----GACAGACAGGTAACTGCTCCCAAAATACATGGGACTTTAGCTTCGTGAGATTGGACTGTCCTTCCTTCTGCATCACAGGAAACCACAAAGGCTCCAGGCACTTACGGCCCTCTAGGAGCTGTAGGACATCCCAGATGTCTTGCTCATCAACACACACAGCTGAGGCCATGCTGGAGCTAAGGACACATCCAGGAACATTATCTCTGTCCTGTGGAGGTGAAAGTCACAGGAAATAACTGGGGGACATCCCGGCGTCCTCCTAAGCCCTCTCTTCCCATCAGAGACCAAGCCCCTAACATCTCTAGA-------------------------------
>gene=chr20_4337477-4338477; species=hg19
agcctttataataagaagggtgaaatttaggcccccaaatgccactcctttttcttaattcccaaatcattgagaagtcaggaaggggagaagcgtgcaatGGTGAACCTCTTGAGAGACCTTTAGTATTTTGCTTTCATTATATTGATGAGAACGGGTTTACCTGGCCACTTGGCTGCAATGGAAGATGAGAGAGCCCTTATTTGGCATTTACACCCTCTATATTGGAAGACAGCAGGGGAGGAGAGGTTTGGGTTGGCAGCTGAGTTAGATGTGCCTATCACAGAAGTCATCAAGATTTCTtgctccttaaaccactggcacaagcatcacctggagctttttagaaatgcagattataggtgctactccagacctattgaatcagagactgctgtttaacaagatccccaggtgagttgtgtgtacattaatgtttcagaggcactTCCTAGATcagagatctgcaaactacagcctgtgggccaaatccaggctgt
>gene=chr20_4337477-4338477; species=bosTau
--------------------------------------------------------------------------------------------------------------------------------------------------------------------------------------------------------------------------------------------------------------------------------------------------------------------------------------------------------------------------------------------------------------------------------------------------------------------------------------------------------------------
>gene=chr20_4337477-4338477; species=calJac
agcctttaagataataagggtgaaatacaggccctcaaatgccactccttttgctttattccaaaatcattgagaagtcaggaaggggagaagggtgcAGTAGTGAACCTCTT------------GTATCTTGCTTTCATTATATTGATGAGAACGGGTTTACCTGGCCACCTGGCTGCAAGGGAAGATGAGAAAGCCCTTATTTGGCTTTTACA-CCTCTATATT-GAAGACAGCAGGGGAGAAGAGGTCTGGGTTGGCAGCTGAGTTAGATGTGCCTATCACAGAAGTCATCAAGATTTcttgctcctcaaaccactggcacaagcatcacctggaggttgttagaaatgcagattataggtgctactccagacctattgaatcagagactgtgttttaacaagatccccaggtgatttgtgtgtacattcatgtttcagaggcactTCCTAGATcagaggtcctcaaactacagcctgtgggccaaatcctgcctgt
>gene=chr20_4337477-4338477; species=canFam
GGCCTTTATAATAATACCAGTGTATCTCAAGCCTTCACATGCCACTCCTTTGTCTTAATTCTT-AATAGTTGAGAACTCAGGACAGGGAGAAGGGTGCCATCATGAGCCTCTTGAAAGACCTCCAcatttttgttttcatcgtattggccagaactggtccacatggatacttggccacaagggaagacaagaaaGTGCTTATTTGGTTTTTCCAGCCTCTCTCTTGGAAGGCAGCAAGGGAGAAGGGGCTTGGAATGCCAGTTGAGTCGGCTGTACCTGTCTCAGCAGTCATCAGGA-GCCTtgttcctgggaccagcctcatcagcatcacctggagcttgttagaaatgcagagtgctgg-gctcctccagacctagagaatcagaggctgcattttaacaagattcccaggtgatttgtatgaacattaacatttaagaagcACCTCCAAGATcagaagtccacagactatagcctgtgggccaaatccagcctgt
>gene=chr20_4337477-4338477; species=equCab
agtctttctaataataagggtgtatttggaacccttaagtgccactcctttgtcttaatcctc-aattgttgagaactccggagagggagaacggcgcaattatgagcctcttgaaagtcctccagcattctgctttcattgtagttgccagaactggtccacatggccacctggctgccagggaagatgagaaagtgtttatCTGACTTTTCCAGCCTCTGTACTGGAAGGCAGCAAGGGAGAAGAGACTTGGGATGGTGGTTGAGTCAGCTATATCTGTCA-AGAAGTCATCGAGA-GCTTTGCTGCTGTgaccagctgcagcagcatcgcctggagcttgttagaaatgcagaccactgg-gctactccagacctactgaatcagagactcaattttaacaagattcccaggtgacttgtgtgcactctaacatttaagaagcactgCCTAAATcaggagtcctcaaactacagcctgtgggccaaatccag-ctgt
>gene=chr20_4337477-4338477; species=gorGor
agcctttataataagaagggtgaaatttaggccctcaaatgccactcctttttcttaattcccaaatca-tgagaagtcaggaaggggagaagcgtgcAATGGTGAACCTCTTGAGAGTCCTTTAGTATTTGGCTTTCATTATATTGATGAGAACGGGTTTACCTGGCCACTTGGCTGCAAGGGAAGATGAGAGAGCCCTTATTTGGCATTTACACCCTCTATATTGGAAGACAGGAGGGGAGGAGAGGTTTGGGTTGGCAGCTGAGTTAGATGTGCCTATCACAGAAGTCATCAAGATTTCTtgctccttaaaccaccggcacaagcatcacctggagctttttagaaatgcaaattacaggtgctactccagacctattgaatcagagactgctttttaacaagatccccaggtgagttgtgtgtacactaatgtttcagaggcactTCCTAGATcagagatccgcaaactacagcctgtgggccaaatccaggctgt
>gene=chr20_4337477-4338477; species=panTro
AGCCTTTATAATAAGAAGGGTGAAATTTAGGCCCTCAAATGCCACTCCTTTTTCTTAATTCCCAAATCATTGAGAAGTCAGGAAGGGGAGAAGCGTGCAATGGTGAACCTCTTGAGAGACCTTTAGTATTTTGCTTTCATTATATTGATGAGAACGGGTTTACCTGGCCACTTGGCTGCAAGGGAAGATGAGAGAGCCCTTATTTGGCATTTACACCCTCTAAATTGGAAGACAGCAGGGGAGGAGAGGTTTGGGTTGGCAGCTGAGTTAGATGTGCCTATCACAGAAGTCATCAAGATTTCTtgctccttaaaccactggcacaagcatcacctggagctttttagaaatgcagattacaggtgctactccagacctattgaatcagagactgctttttaacaagatccccaggtgagttgtgtgtacattaatgtttcagaggcaCTTCCTAGATcagagatccgcaaactacagcctgtgggccaaatccaggctgt
>gene=chr20_4337477-4338477; species=papHam
agcctttaggataataagggtgaaatttaggtcctcaaatgccactcctttttcttaattcccaaatcattgagaagtcaggaaggggagaag-gTGCAATGGTGAACCTCTCAAGAGACCCTTAGTATTTTGCTTTCATTATATTGAGGAGAATTGGTTTACCTGGCCACTTGGTTGCAAGGGAAGATGAAAGAGCCCTTATTTGGC-TTTACACCCTCTATATTGGAAGACAACAGGGGAGAAGAGGTTTGGGTTGGTAACTGAGTTAGATGTGCCTGTCGCAGAAGTTATCAAGATTTCTtgctcctgaaatcactggcacaagcatcagctggagctttttagaactgtagattatagacgctactccaggcctattgaatcagagactgcattttaactagatccccaggtgatttgtgtgtgcattagtgtttcagaggcactTCCTAGATcagaggtccccaaactacagcctgtgagccaaatctagcctgt
>gene=chr20_4337477-4338477; species=ponAbe
agcctttataataataagggtgAAATTTAGGCCCTCAAATGCCACTCA-TTTTCTTAATTCCCAAATCATTGAGAAGTCAGGAAGGGGAGAAGGGTGCAACGGTGAACCTCTTGAGAGACCCTTAGTATTTTGCTTTCATTATATTGATGAGAACTGGTTTACCTGGCCACTTGGCTGCAAGGGAAGATGAGAGAACCCTTATTTGGCTTTTACACCCTCTATATTGGAAGACAGCAGGGGAGGAGAGGTTTGGGTTGGCAGCTGAGTTAGATGTGCCTATCACAGAAGTCATCAAGATTTCTtgctccttaaaccactggcacaagcatcacctggagctttttagaaacgcagattataggtgctactccagacctattgaatcagagactgcattttaacaagatccccaggtgagttgtgtgtacattaatgtttcaggggcactTCCTAGATcagagatccccaaactacagcctgtgggccaaatccagcctgt
>gene=chr20_4337477-4338477; species=rheMac
AGCCTTTAGGATAATAAGGGTGAAATTGAGGCCCTCAAATGCCACTCCTTTTTCTTAATTCCTAAATCATTGAGAAGTCAGGAAGGGGAGAAG-GTGCAATGGTGAACCTCTCGAGAGACCCTTAGTATTTTGCTTTCATTATATTGAGGAGAATTGGTTTACCTGGCCACTTGGTTGCAAGGGAAGATGAAAGAGCCCTTATTTGGC-TTTACATCCTCTATATTGGAAGACAACAGGGGAGAAGAGGTTTGGGTTGGTAACTGAGTTAGATATGCCTGTCTCAGAAGTTATCAAGATTTCTtgctcctgagatcactggcacaagcatcagctgaagctttttagaactggagattataggcgctgctccaggcctactgaatcagagactgcattttaactagatccccaggtgatttgtgtgtgcattagtgtttcagaggcaCTTCCTAGATcagaggtccccaaactacagcctgtgagccaaatctagcctgt
>gene=chr20_4680387-4681387; species=hg19
CTTTGTGCACGACTGCGTCAATATCACAATCAAGCAGCACACGGTCACCACAACCACCAAGGGGGAGAACTTCACCGAGACCGACGTTAAGATGATGGAGCGCGTGGTTGAGCAGATGTGTATCACCCAGTACGAGAGGGAATCTCAGGCCTATTACCAGAGAGGATCGAGCATGGTCCTCTTCTCCTCTCCACCTGTGATCCTCCTGATCTCTTTCCTCATCTTCCTGATAGTGGGATGAGGAAGGTCTTCCTGTTTTCACCATCTTTCTAATCTTTTTCCAGCTTGAGGGAGGCGGTATCCACCTGCAGCCCTTTTAGTGGTGGTGTCTCACTCTTTCTTCTCTCTTTGTCCCGGATAGGCTAATCAATACCCTTGGCACTGATGGGCACTGGAAAACATAGAGTAGACCTGAGATGCTGGTCAAGCCCCCTTTGATTGAGTTCATCATGAGCCGTTGCTAATGCCAGGCCAGTAAAAGTATAACAGCAAATAACCAT
>gene=chr20_4680387-4681387; species=bosTau
CTTTGTGCATGACTGTGTCAACATCACAGTCAAGGAACACACAGTCACCACCACCACCAAGGGGGAGAACTTCACCGAAACTGACATCAAGATGATGGAGCGAGTGGTGGAGCAAATGTGCATTACCCAGTACCAGAGAGAATCCCAGGCTTATTACCAACGAGGGGCAAGTGTGATCCTCTTCTCTTCCCCTCCTGTGATCCTCCTCATCTCTTTCCTCATTTTTCTCATAGTAGGATAGGGGCAACCTTCCTGTTTTCATTATCTTCTTAATCT-TTACCAGGTTGGGGGAGGGAGTATCTACCTGCAGCCCCGT-AGTGGTGGTGTCTCATTCTTGCTTCTCTCTTTGTTACCTGTATGCTAAT----ACCCTTGGCGCTTATAG-CACTGGGAAATGAAGAGCAGACATGAGATGCTATTCAAGTCCCGTT-----------------------------------------------------------------
>gene=chr20_4680387-4681387; species=calJac
CTTTGTGCACGACTGCGTCAATATCACGATCAAGCAGCACACGGTCACCACCACCACCAAAGGGGAGAACTTCACTGAGACTGACGTTAAGATGATGGAGCGTGTGGTTGAGCAGATGTGTATCACTCAGTATGAGAGGGAATCCCAGGCCTATTACCAGAGAGGATCGAGCATGGTCCTCTTCTCCTCCCCACCTGTGATCCTCCTGATCTCTTTCCTCATCTTCCTGATAGTGGGATGAGGAAGGTCTTCCTGTTTTCACCATCTTTCTAATCTTTTTCCAGGTTGAGGGAGGGGGTATCTACATGCAGCCCTTTTAGTGGTGG-GTCTCATTCTTGCT----TCTTTGTCCCTGATAGCCTAATCAATACCCCTGGCACTAGTGGGCACTGGAAAATCTAGAGCAGACCTGAGATGCTATTTAGTCCCCCTTTGATTGAGTTCATCATGGGCCTTTGCTAATACCGGGCCAATAAAAATATAACAGCAAATAATCAT
>gene=chr20_4680387-4681387; species=canFam
CTTTGTGCGTGACTGCGTCAACATCACTGTCAAGCAGCACACAGTGACCACCACCACCAAGGGGGAGAACTTCACAGAGACCGACATGAAGATCATGGAGCGTGTGGTGGAGCAGATGTGTGTCACCCAGTACCAGAAGGAGTCCGAGGCTTACTACCAAAGAGGGGCAAGCGCCATCCTCTTCTCCCCGCCGCCTGTGATCCTCCTCATCTCGCTGCTCATTCTCTTGATAGTGGGATGAGGAGGGCCTTCCCATTCCCTGCACCATCTTAATCT-TTTACAGGTTGGGGGAGGGGGTGTCTACCTACAGCCCTTT-AGTGGTGGTGTCTCATTCCCGCTTCTCTCTTTAGCACCCATAGGCTAAT----A-CCTTGGCATTGATGG-TGCTGGGAAACATAGAGCAGACCCAGGATGCTATTCAAGCCCCTCGTGATTAAATCCTACAGGGGCCAGTAGTAGTGTTGGGCTG-----AGAATAATAGCAAATAATCAT
>gene=chr20_4680387-4681387; species=equCab
CTTTGTGCACGACTGCGTCAACATCACGGTCAAGCAGCACACGGTCACCACCACCACCAAGGGGGAGAACTTCACCGAGACCGACGTCAAGATCATGGAGCGCGTGGTGGAGCAGATGTGCATCACCCAGTACCAGAAAGAGTACGAGGCTTTTCAACAAAGAGGGGCGAGCGTGGTCCTCTTCTCCTCCCCGCCTGTGGTCCTCCTCATCTCTTTCCTCATTTTCCTGATAGTGGGATGAGGATGGCCTTCCTGTTTCAC-CATCTTCTCAATCTTTTTACCGGGTTGGGGAAGGGCTGTCTACCTGCGGCCCTTTCAGTGGTGGTGTCTCC---TTGCTTCTCTCT-TCTCACCCGTAGGCTAAT----ACGCTTGGCACTGATGGGCACTGGGGAATGCAGAGCAGACCCCGGATGCTATTCAAGCCCTGTTTGAATGAGTCCTTCGTGGGCCAGTGCTGG-GCTGGGAAG-----AGGGTAACAGCAAATAATCAT
>gene=chr20_4680387-4681387; species=gorGor
CTTTGTGCACGACTGCGTCAATATCACAATCAAGCAGCACACGGTCACCACAACCACCAAGGGGGAGAACTTCACCGAGACCGACGTTAAGATGATGGAGCGCGTGGTTGAGCAGATGTGTATCACCCAGTACGAGAGGGAATCTCAGGCCTATTACCAGAGAGGATCGAGCATGGTCCTCTTCTCCTCTCCACCTGTGATCCTCCTGATCTCTTTCCTCATCTTCCTGATAGTGGGATGAGGAAGGTCTTCCTGTTTTCACCATCTTTCTAATCTTTTTCCAGCTTGAGGGAGGCGGTATCCACCTGC-GCCCTTTTAGTGGTGGTGTCTCACTCTTTCTTCTCTCTTTGTCCCGGATAGGCTAATCAATACCCTTGGCACTGATGGGCACTGGAAAACATAGAGTAGACCTGAGATGCTAGTCAAGCCCCCTTTGATTGAGTTCATCATGAGCCGTTGCTAATGCCAGGCCAGTAAAAGTATAACAGCAAATAACCAT
>gene=chr20_4680387-4681387; species=panTro
CTTTGTGCACGACTGCGTCAATATCACGATCAAGCAGCACACGGTCACCACAACCACCAAGGGGGAGAACTTCACCGAGACCGACGTTAAGATGATGGAGCGCGTGGTTGAGCAGATGTGTATCACCCAGTACGAGAGGGAATCTCAGGCCTATTACCAGAGAGGATCGAGCATGGTCCTCTTCTCCTCTCCACCTGTGATCCTCCTGATCTCTTTCCTCATCTTCCTGATAGTGGGATGAGGAAGGTCTTCCTGTTTTCACCATCTTTCTAATCTTTTTCCAGCTTGAGGGAGGCGGTATCCACCTGCAGCCCTTTTAGTGGTGGTGTCTCACTCTTTCTTCTCTCTTTGTCCCGGATAGGCTAATCAATACCCTTGGCACTGATGGGCACTGGAAAACATAGAGTAGACCTGAGATGCTAGTCAAGCCCCCTTTGATTGAGTTCATCATGAGCCGTTGCTAATGCCAGGCCAGTAAAAGTATAACAGCAAATAACCAT
>gene=chr20_4680387-4681387; species=papHam
CTTTGTGCACGACTGCGTCAATATCACGATTAAGCAGCACACAGTCACCACCACCACCAAAGGGGAGAACTTCACCGAGACCGACGTTAAGATGATGGAGCGCGTGGTTGAGCAGATGTGTATCACCCAGTACGAGAAGGAATCACAGGCCTATTATCAGAGAGGATCGAGCATGGTCCTCTTCTCCTCCCCGCCTGTGATCCTCCTGATTTCTTTCCTCATCTTCCTGATAGTGGGATGAGGAAGGTCTTCCTGTTTTCACCATCTTTCTAATCTTTTTCCAGGTTGAGGGAGGGAGTATCCATCTGCAGCCCTTTTAGTGGTGGTGTCTCATTCTTGCTTCTCTCTTTGTCCCTGATAGGCTAATCAATACCCTTGGCACTGATGGGCACTGGAAAATATAGAGTAGACCTGAGATGCTAGTCAAGCCCCCTTTGATTGAGTTCATCATGGGCCGTTGCTAATGCCGGGCCAGTAAAAGTATAACAGCAAATAACCAT
>gene=chr20_4680387-4681387; species=ponAbe
CTTTGTGCACGACTGCGTCAATATCACAATCAAGCAGCACACAGTCACCACAACCACCAAAGGGGAGAACTTCACCGAGACCGACGTTAAGATGATGGAGCGTGTGGTTGAGCAGATGTGTATCACGCAGTACGAGAGGGAATCTCAGGCCTATTACCAGAGAGGATCGAGCATGGTCCTCTTCTCCTCCCCACCTGTGATCCTCCTGATCTCTTTCCTCATCTTCCTAATAGTGGGATGAGGAAGGTCTTCCTGTTTTCACCATCTTTCTAATCTTTTTCCAGCTTGAGGGAGGGGGTAACCACCTGCAGCCCTTTTAGTGGTGGTGTCTCACTCTTTCTTCTCTCTTTGTCCTGGATAGGCTAATCAATACCCTTGGCACTGATGGGCACTGGAAAACATAGAGTAGACCTGAGATGCTAGTCAAGCCCCCTTTGATTGAGTTCATCATGAGCCGTTGCTAATGCCAGGCCAGTAAAAGTATAACAGCAAATAACCAT
>gene=chr20_4680387-4681387; species=rheMac
CTTTGTGCACGACTGCGTCAATATCACGATTAAGCAGCACACAGTCACCACCACCACCAAAGGGGAGAACTTCACCGAGACCGACGTTAAGATGATGGAGCGCGTGGTTGAGCAGATGTGTATCACCCAGTACGAGAAGGAATCACAGGCCTATTATCAGAGAGGATCGAGCATGGTCCTCTTCTCCTCCCCGCCTGTGATCCTCCTGATTTCTTTCCTCATCTTCCTGATAGTGGGATGAGGAAGGTCTTCCTGTTTTCACCATCTTTCTAATCTTTTTCCAGGTTGAGGGAGGGAGTATCCATCTGCAGCCCTTTTAGTGGTGGTGTCTCATTCTTGCTTCTCTCTTTGTCCCTGATAGGCTAATCAATACCCTTGGCACTGATGGGCACTGGAAAATATAGAGTAGACCTGAGATGCTAGTCAAGCCCCCTTTGATTGAGTTCATCATGGGCCGTTGCTAATGCCGGGCCAGTAAAAGTATAACAGCAAATAACCAT
>gene=chr20_5939470-5940470; species=hg19
TTAAAACTATAGAAAAGTGCAGAGAATAATGTAATTAACATTTATCTACTCTATGATTTGGCAAATATTAATATTATTTTAGCTTAATTTGTAACAAAAATATGGTTATataaagttgaagtctttctgttctcagttttattccctttatttgctccctagatgcaaccactatgctgaaattggcatgtattcttcaagtttacatttttattcttgactacatgtgtagagttagttttttgtattgtgtttacgtaaatggtatcctgaatgtaacacgcagctgtttttttatttggttattttgtagttctacctattttaatacatatcaaattctttcatttttactattgtggagtgttgctttaaataaatagccacaatttatccattttcctggaggtagacaattgtgctctttccagttttttataagaacaaatgatactgcagagaacattcttgtacatgtctccttagcagaggaatactaa
>gene=chr20_5939470-5940470; species=bosTau
TTAAAACTACAGAAAA-TGTATA-AATAATGTAACTAATATCTGTATACATTATGAGTTGGCAAATA----------TTTAGCTAATTTTTTAAAAAAAATGTTGTGTA-TA----TAAAGTCTCTTTGTTTACAGTTCCATTAAACTTGTTCTACCCCTGG----AGCCACTATTATGAAATCAGCATGTATTCTTCAAATCTACATTTTCATGTTTTTATATATATGTATAGTTTGTTT---------TGTTTACATAAGTGATATTCTGAAGGTAGCATGCTACCTTTTTTTCACTTGGTTATTTTGGAATTCTACCTGTCTTGATACATATCTAAATCTTTCA--TTTACTG-AGTGGAGTA--------AAGGAATAGTCACTGtttatccattctcctg---gcagaca-tggtgctgtttccactttttcacaattacgaatgatgccgctgagaacgttcttatacacgtctccttagcagaggaat-ctca
>gene=chr20_5939470-5940470; species=calJac
TGAAAACCGTAGAAAACTGCAGAGAATAATGTAATTAACACTTACCTACTCTATGATTTGGCAAA-ATTAATATTATTTTAGCTTAATTTGTAACAAAAATATGGTTATGTAAATTTGAAGTCTCTCTGTTCTCAGTTTTATTCCCTTTATTTACTCCCCAGATACAGCCAGACTTCTGAAATTGGCATGTATTCTTTAAGTTTGCATTTTCATTCTTGACTATATAAGTAGGGTTAGTTTTTTATATTGTGtttacataaatagtatactgaatgtaacatgcaactttttttttacttggttattttggagttctacctattttaatacatacctaatactttcctttttactattgtggagtgttcctttaaataaatagccactgtttacccattttcctggaggtagacaa-tgtgctgtttccagttttttataattacaactgatgctgctgagaacattcctgtatatgtttccttagcagaggaatcctaa
>gene=chr20_5939470-5940470; species=canFam
TTAAAGCCATAGAAAAGTGGAGAG------------AATATCTGTATACATTATGAGTTGACAAGTACTAATATGATTTTAGCTT-ATTTTTTA--TAAACATAATATTACAAAGTTGAACTCTCTCTGTTCCCAGTTCCACGCACTTT-------------------------------------------------------------------------------------TTTGT------TG-TGCTGttacataaatagtatgctgaatgtaacatgcaacttttttttcacttggttgttttaga---ctacctatttcaatacatacctgattctttcatctttaccattgtggagtattccattgaatgaatagctacta-ttatccattctccta---gtggacatttgtgttattttcagtattttacagttatgt--gatgctgcagagaacattcttgtacattcctccttagcagaggaat-ctca
>gene=chr20_5939470-5940470; species=equCab
TTAAAACCATAGAAAAGTGTAGAGAATAG-----CTAACATCTGTATACATTATAAGTTAGTGAATATTAATATGATTTTAGCTT--CTTTTAA--aaaatattgtatgataaagttgaagtcactctgttcctggttccattcactttgttcc-atcctagaggcagctgttattctgaaattggtatgtatgcttcaagtgcacgttttcgtacttgcctatatatgtaaggcttgttttttgtg-tgtatttacataag-ggtatactgaatgtaacatgcaacttttttttcacttggttatttgggag-tctacctatcttgatacatatgtaattctttcatttttactgttgtggagtattctgttaaatgaatagccactatttatccattctcctg---gtggatgtttgtgttgtttccagttttttacaattagaaatgatgctgcagagagcgttcttgt--atgtctcctcagcaaaggaat-ctca
>gene=chr20_5939470-5940470; species=gorGor
TTAAAACTATAGAAAAGTGCAGAGAATAATGTAATTAACATTTATCTACTCTATGATTTGGCAAATATTAATATTATTTTAGCTTAATTTGTAACAAAAATATGGTTATataaagttgaagtctctctgttctcagttttgttccctttatttgctccccagatgcaaccactatgctgaaattggcatgtattcttcaagtttacatttttattcttgactacatatgtagagttagttttttgtattgtgtttacgtaaatggtatgctgaatgcaacacgcagctgtttttttacttggttattttgaagttctacctattttaatacatatcaaattctttcatttttactattgtggagtgttgctttaaataaatagccacaatttatccattttc-tggaggtagacaattatgct-tttccagttttttataagaacaaatggtactacagagaacattcttgtacat-tctccttAGCAGAGGAATACTAA
>gene=chr20_5939470-5940470; species=panTro
TTAAAGCTATAGAAAAGTGCAGAGAATAATGTAATTAACATT---------TATGATTTGGCAAATATTAATATTATTTTAGCTTAATTTGTAACAAAAATATGGTTATATAAAGTTGAAGTCTCTCTGTTCTCAGTTTTATTCCCTTTATTTGCTCCCCAGATGCAACCACTATGCTGAAATTGGCATGTATTCTTCAAGTTTACATTTTTATTCTTGACTACGTGTGTAGAGTTAGTTTTTTGTATTGTGTTTACGTAAATGGTATCCTGAATGTAACACGCAGCTGTTTTTTTACTTGGTTATTTTGAAGTTCTACCTATTTTAATACATATCAaattctttcatttttactattgtggagtgttgctttaaataaatagccacaatttatccattttcctggaggtagacaattgtgctctttccagttttttataagaacaaatggtactacagagaacattcttgtacatgtctccctagcagaggaatactaa
>gene=chr20_5939470-5940470; species=papHam
TTAAAACTATGGAAAAGTGCAGAGAATAGTGTAATTAACATTTATCTACTCTATGATTTGGCAAATATTAATGTTGTTTTAGTTTAATTTGTAACAAAAATATGGTTACataaagttgaagtctctctgttctcagttttattccctttatttgctccccagatgcaaccactattctgaaattggcgtgtgttcttcaagtttacatttttattcttgactatgtatgtagagttagttttttgtattgcgtttacgtaaatggtatactgaatgtaacatgcagctgtttttttacttggttattttgaagttctacctattttaatacatatcgaattctttcatttttactgttgtggagtgttgctttaaataaatagccactattcatccattttcctggaggtagacaattgtgctctttccagttttttataattacaaatgatactacagagaacattctcgtacatgtttccttAGCAGAGGAACACTAA
>gene=chr20_5939470-5940470; species=ponAbe
TTAAAACTATAGAAAAGTGCAGAGAATAATGTAATTAACATTTATCTACTCTATGATTTGGCAAATATTAATATTATTTTAGCTTAATTTGTAACAAAAATATGGTTATATAAAGTTGAAGTC--TCTGTTCTCAGTTTTATTCCCTTTATTTGctccccagatgcaaccactatgctgaaattggcatgtattctttaagtttacatttttattcttgactacatatgtagagttagttttttgtattgtgtttacgtaaatggtatcctgaatgtaacacgcagctgtttttttacttggtgattttgaagttctacctattttaatacataccgaattctttcatttttactattgtgaagtgttgctttaaataaatagccactatttatccattttcctggaggtagacaattgtgctctttccagttttttataataacaaatggtactacagagaacattcttgtacatgtctccttagcagaggaatactaa
>gene=chr20_5939470-5940470; species=rheMac
TTAAAACTATGGAAAAGTGCAGAGAATAGTGTAATTAACATTTATCTACTCTATGATTTGGCAAATATTAATGTTGTTTTAGTTTAATTTGTAACAAAAATATGGTTACATAAAGTTGAAGTCTCTCTGTTCTCAGTTTTATTCCCTTTATTTGctccccagatgcaaccactattctgaaattggcgtgtgttcttcaagtttacatttttattcttgactatgtatgtagagttagttttttgtattgcgtttacgtaaatggtatactgaatgtaacatgcagctgtttttttacttggttattttgaagttctacctattttaatacatatcgaattatttcatttttgctgttgtggagtgttgctttaaataaatagccactattcatccattttcctggaggtagacaattgtgctctttccagttttttataattacaaatgatactacagagaacattcttgtacatgtttccttagcagaggaacactaa
>gene=chr20_6421320-6422320; species=hg19
aatgacctcatcttaacttgattatctgcaaaagtacctttccaaataaggtcacattcatagttactggcagtttggatttcagtatcttcttgagggacgcaattcaacccagaacaTCTAGAAAGCACTGCCAGTCTGACTTCATAATTGGGATAAAGGAAAGTAGCACTATTTTAGTTGTCCTGTTCTCAAGAGAAAAAGAAGAGATGACTTACTATTCACATAATATATTGGTGCCAAGACAAGGCCAGACAGTGTCATGTCAAGATACCCCATAGGAAACTTATTTCATGGAGATGGCAATAAAAAACGGTGGTGGTGTGTGGTAGAACAGACATAATGAGTCCAAAGGAATCTACATCATAAAAGACATATTTATAAAATCTCTTAAAGTAGCAATTCGTATGTATTTCTACCTAGAATATGACTTATGACTGAGTTTTGAATCCAGATAACTGGCAGCTAATTTGGCATAATTATATAAGAGGGAGGAGCTT
>gene=chr20_6421320-6422320; species=bosTau
catgacctcatcttaacttggttatctgcaaagactcttttccatataaggtcatgttcatggttactgggggataggattacaatatctttaggggggacacagttcaacctataacaTCTTCTAAATAATGCCAATTTGATTTTATAATTGAGATAAAGGAAAAGGGTATTATTATAATTACTCCA---TCAAGAG-AAAAAAAGAGATGACTTAATT-----------TATTGATACTAAGAGAAAGGCATGCAGTATCATGTCAAGATAACCTACA-GAAAGT--TTTCACAAAAGTTGTAATAAAGAACAGTGACAGGATTAGGTAAAATAGACATAATGAATCTAAATAAATCTGCA--TTGCAAAT-------GTAAACTCCCTTAAAATAGCAATTCATGTGCATTTCTACACAGAATACAACTTAAGACTTAGTCTTGGATCCATGTAACTGGAAGATAATGTGGCATAACTTTATAA-----AAGAGCTT
>gene=chr20_6421320-6422320; species=calJac
aatgacttcatcttaatctgattgtctgcaaaggtaacattccaaacgaggtcacatttgtagttactggcag-ttggatttcaatagcttcttgagggacacaattcaacccagaacaTCTCAAAAGCACTGCTAGTCTGAGTTCATAATTGGGATAAAGGAAAGTAGCACTGTTTTAATTGTCCTGTTCTCAAGAGAAAGCGAAGAGATGACTTAATATTC-----ATACATTGGTGCCAAGAGAAGGCCAAACAGTGTCGTGGCAAGACTCCTCAGAGGAAACCTATTTCATAGTAGTGGCAATAAAGAACAGTGGTGATATGTGGCAGAACAGACATAATGAGTCCTAGGTAACCTACATCATAAAAGGCATATTCATGAAATAGCTTAAAGTAGCAATTTATATGCATTTCTACCTAGAATATGACTTATGAGTCAGTTTTGAATCCAGGTAACTGGCAGCTAATTTGGCATAACTATATTAGAGGGAGGAGCTT
>gene=chr20_6421320-6422320; species=canFam
-----------------------------------------------------------------------------------------------------------------------------------TACCAGTTTAAATTAATAATTGGGATAAAGGAAAGTAATACTATTATAATTGTCCCATCCTCAAG--GGGAAAAAGAGATGACTTAATCTGCAAATAATGTATTGGTGCCAAGAAAAAGGCAGACACTATCATATCAAATCACCCTACGGGAAAGT--TTGTGCAGAAGTTGTAATAAAGAACAGTAATGGGACATGGTAAAACAGACATAATGAGT------CTATCCATATCATAAAAATTATGTATG---AACCTCTTACAGTAGCAATTTATATGCGTTTCTATGTTACATATGACTTAAGACAC--TGTTGAATATATGTATCCAGCAGCTTATTTGCCATAACTTTGTAAGAGAAAAAAGCCT
>gene=chr20_6421320-6422320; species=equCab
aataacttcatcttaacttgatcatcggcaaagactcttttccaaatgaggtcacattcatggtcactg-gggttaggactacaacatcttttagggggacacgattc-acccacaaTGTTTTCTGAGTAATACCAATTTGA----ATAATTGGGATAAAGGAAAGTAGTACTATTATAATTGTTCCATCCTCAAGAGAAGAAAAAGAGACAACTAAATTTGTATATAATATATTGGTGCCAAGAGAAGGGCAG--ACTACCATGTCAAGACACCCTACAGGAAAGT--TTTCAAAGAAGTTGCAGTAAAGAACAGCGATGGGATATAGTAGAACAGACATAATGAATCCTAAGCAATCTGCACCATTAAAGTCATATTTGTGGAATCTCTTAAAGTAGCAATTCAAATGCATTTCTACACAGAACATGACTTAAGACTTAGCTTTGAATCTATGTAACCAGCAGCTAATTTGGCAAAACCTTACATGAGGAAAGAGATT
>gene=chr20_6421320-6422320; species=gorGor
--------------------------------------------------------------------------------------------------------------------------------------------------------------------------------------------------------------------------------------------------------------------------------------------------------------------------------------------------------------------------------------------------------------------------------------------------------------------------------------------------------------------
>gene=chr20_6421320-6422320; species=panTro
aatgacctcatcttaacttgattatctgcaaaagtacctttccaaataaggtcacgttcatagttactggcagtttggatttcagtatcttcttgagggacacaattcaacccagaacaTCTAGAAAGCACTGCCAGTCTGACTTCATAATTGGGATAAAGGAAAGCAGCACTATTTTAGTTGTCCTGTTCTCAAGAGAAAAAGAAGAGATGACTTAATATTCACATAATATATTGGTGCCAAGACAAGGCCAGACAGTGTCATGTCAAGATACCCCATAGGAAACTTATTTAATAGAGATGGCAATAAAAAACGGTGGTGGTGTGTGGTAGAACAGACATAATGAGTCCAAAGGAATCTACATCATAAAAGACATATTTATAAAATCTCTTAAAGTAGCAATTTGTATGTATTTCTACCTACAATATGACTTATGACTGAGTTTTGAATCCAGGTAACTGGCAGCTAATTTGGCATAATTATATAAGAGGGAGGAGCTT
>gene=chr20_6421320-6422320; species=papHam
aatgacctcatcttaacttgattatctgcaaaggtacctttccaaataaggtcacattcatagttactggcagtttggatttcaatatcttcttgagggacacaattcaacccagaacaTCTAAAAAGCACTGCCAGTCTGAGTTCATAATTGGGATAAAGGAAAGTAGCACTATTTTAATTGTCCTGTTCTCAAGAGAAAAAGAAGACATGACTTAATATTCACATAATATATTGGTGCCAAGACAAGGCCAAACAGT-TCATGTCAAGACACCCCATAGGAAATTTATTTCATAGTGGCGGCAATAAAGAACGGTGGTGGTGTGTGGTAGAACAGAGATAGTGAGTCCTAAGGAACCTACATCATAAAAGACATATTTTTGAACTCTATTAAAGTAGCAATTCATATGCGTTTCTACCTAGAATATGTCTTATGACTGAGTTTTGAATCCAGGTAACTGGCAGCTAATTTGGCATAATTATATTAGAGGGAGGAGCTT
>gene=chr20_6421320-6422320; species=ponAbe
aatgacctcatcttaacttgattgtctgcaaaagtacctttccaaataaggtcacattcatagttactggcagtttggatttcagtatcttcttgagggacgcaattcaacccaggacaTCTAGAAAGCACTGCCAGTCTGACTTCATAATTGGGATAAAGGAAAGTAGCACTATTTTAGTTGTCCTGTTCTCAAGAGAAAAAGAAGAGATGACTTAATATTCACATAATATATTGGTGCCAAGACAAGGCCAGACAGTGTCATGTCAAGATACCCCACAGGAAACTTATTTCATAGAGGCAGCAAT-TAAAACAGTGGTGGTGTGTGGTAGAACAGACATAATGAGTCCTAAGGAATCTACATCATAAAAGACATATTTATAAAATCTCTTAAAGTAGCAATTCATATGCATTTCTACCTAGAATATGACTTATGACTGAGTTTTGAATCCAGGTAACTGGCAGCTAATTTGGCATAATTATATAAAAGGGAGGAGCTT
>gene=chr20_6421320-6422320; species=rheMac
aatgacctcatcttaacttgattatctgcaaaggtacctttccaaataaggtcacattcatagttactggcagtttggatttcaatatcttgttgagggacacaattcaacccagaacaTCTAAAAAGCACTGCCAGTCTGAGTTCATAATTGGGATAAAGGAAAGTAGCACTATTTTAATTGTCCTGTTCTCAAAAGAAAAAGAAGAGATGACTTAATATTCACATAATATATTGGTGCCAAGACAAGGCCAAACAGT-TCATGTCAAGACACCCCATAGGAAATTTATTTCATAGTGGCGGCAATAAAGAACGGTGGTGGTGTGTGGTAGAACAGAGATAGTGAGTCCTAAGGAACCTACATCATAAAAGACATATTTTTGAACTCTCTTAAAGTAGCAATTCATATGCATTTCTACCTAGAATATGACTTATAACTGAGTTTTGAATCCAGGTAACTGGCAGCTAATTTGGCATAATTATATTAGAGGGAGGAGCTT
>gene=chr20_6517320-6518320; species=hg19
ttatttgtttgataacatgtctggactattttactgatgtctattcctccttctctactgtgaggcctctgatattcctccttagagggcacagccttgggtacacacacggtcacctggtgaaagttgttttaccagagcttttcttaactatctctttccctgctctctctgttaagctattggcttttattactatcatacccggctgttaggcatctctaattgccatcagattgctctattgttatcaccagtgtcctgggacatagattaatccatagtctcatccaattaaacttgaatctctttgcagggttaggttataagccagtctttgaggtttgctctgaccacagtaggggacttcttggctgtttccctagttgtctctgataatctatctggcttatagtttagtgtgttgctctcaagaagttaaaactttacaatcaaagtcttccctgtttgtgaaagtgtccttaggtttgaacttcccc
>gene=chr20_6517320-6518320; species=bosTau
ttctttatttagtgacttggctggtctgttttggtggagtctattccccctcccccaatgtgaagcct-----------------------------------------------------------------------------------------------------------------------------------------cagcttttattctcctctaattgttga--aattgctatattgtttttgataatgccctggaccataaatcgcat-acagtctcattcaattaattttgtactccttttcaggagtagattttaggcttgtttctgaggt-tgttcttactgcaggagggc---tcttagct-tctctttggttatctctggtgatctagctgacctacaatttgacttgttgctctcatgaaactgcaa---------taatatctccagtgtttttgatagtgccctcagcctgggattttcca
>gene=chr20_6517320-6518320; species=calJac
ttatttgtttgatgacatgtctggactattttagtgaagcctattcctcct--tctgctgtgaggcctcaaatattgctcttcagaaggcacagccttgagcacatacacaggcacctggtgacagttgttttaccagagcttttctggaatatctcttcccctgatctctctgttaagctatcggcttttattactatcatacccagctgttaggcttctctaattgccatcagatcgctctgctgttatcatcagtacccttggacatagatgaatccatagtctc-tccaattaaacttgaatctctttgcagggttaggttataggccaatcttttaggtttgctctgaccacagtaaatgacttcttggctgtttctctagttgtctctgacaatctatctggtgtatagtttagcttgttgctttcaaaaagtt-aaactttacaatcaaagtcttctc--tttttgaaagtgcctttaggcttgaaattcccc
>gene=chr20_6517320-6518320; species=canFam
ttatttgtttagtgacttgtctggactgtggtagtgaagtctgttcccctcttctcagtgtgaagcttctggtgttactccacagagggca--------------------------------------------------------------------------------------------------------------cacctgatagct-----cctctagttg--ga--gattgctgttttgttttcaacattgccct-ggtcatagattgcactacagccttctccaattagttttggaccccttttagggggtag-ttttatgccagtcttcgaggtttgttctggccataggagggttcttcttagctatctccctggttctctcaggtaatctagctgacctgtagtttaggtttttgttcttatggagctctaagttaactaccaaaatctccactgttttgaagagtttggagaggcttgagcttccct
>gene=chr20_6517320-6518320; species=equCab
gtatttgtttagtgacttgcttggactattttagtgaagtctgttccgcctctcctagtgttgctcctc--------------agagggcacagccttcagcacacacacagtcacttgatgacagtggttttagcagggctgttttcaactatgtctctccttgatctctg--ttgaactacctgcccctactgcgattacacatggctgtt------------------a----------tcttatttttgacaatgccctggggcataaattgcacttaaatatcatctaattaattttacaccccttttgagggggagtttttaggtcagtctttgaggtttgtgctgaccacaggagggctctttttagctcactccctggctctcccaggtaacctagctgacctgtagtttagctggttggtcttatggacctgtcagtttactacccaaatctccactgtttttgagagctcccttaggctttaacttcccc
>gene=chr20_6517320-6518320; species=gorGor
ttatttgtttgataacatgtctggactattttactgatgtctattcctccttctctactgtgaggcctctgatattcctccttagagggcacagccttgggtacacacacagtcacctggtgaaagttgttttaccagagcttttcttaactatctctttccctgctctctctgttaagctattggcttttattactatcatacccggctgttaggcatctctaattgccatcggattgctctattgttatcaccagtgtcctgggacatagattaatccatagtctcatccaattaaacttgaatctctttgcagggttaggttataagccagtctttgaggtttgctctgaccacagtaggggacttcttggctgtttccctagttgtctctg-taatctatctggcttatagtttagtgtgttgctctcaagaagttaaaactttacaatcaaagtcttctctgtttgtgaaagtgtccttaggcttgaacttcccc
>gene=chr20_6517320-6518320; species=panTro
ttatttgtttgataacatgtctggactattttactgatgtctattcctccttctctactgtgaggcctctgatattcttccttagagggcacagccttgggtacacacacagtcacctggtgaaagttgttttaccagagcttttcttaactatctctttccctgctctctctgttaagctattggcttttattactatcatacccggctgttaggcatctctaattgccatcagattgctctattgttatcaccagtgtcctgggacatagattaatccatagtctcatccaattaaacttgaatctctttgcagggttaggttataagccagtctttgaggtttgctctgaccacagtaggggacttcttggctgtttccctagttgtctctgataatctatctggcttatagtttagtgtgttgctctcaagaagttaaaactttacaatcaaagtcttctctgtttgtgaaagtgtccttaggcttgaacttcccc
>gene=chr20_6517320-6518320; species=papHam
ttatttgtttgataacacatctggactattttagtgatgtctattcttccttctctactgtgaggcctttgatactgctccttagagggcacagccttgggcacacacacagtcacctggtgaaagttgttttaccagagtttttcttaattatctctttccctgatctctctgttaagctattggcttttattactatcatagccagctgttaggcatctctaattgccatcacattgctctgttgttatcaccagtgccctgggacatagattaattcgtagtctcatccaattaagcttaaatctctttgcagggttaggttataggccaatctttgaggtttgctttgaccacagttggggacttcttggctgtttccctagttgtctctgataatctatctggcttatagtttagcatgttgctctcaaggagttaaaactttacaatcaaagtcttctctgtttttgaaagtgctgttaagcttgaacttcccc
>gene=chr20_6517320-6518320; species=ponAbe
ttatttgtttgataacatgtctggactattttactgaggtctattcctccttctctactgtgaggcctctgatattgctcctgagagggcacagccttgggtacacacacagtcacctggtgaaagttgttttaccagagcttttcttaactatctctttccctgctctctctgttaagctattggcttttattagtatcattcccagctgttaggtatctctaattgccattggattgctctattgttatcaccagtgtcctgggacatagattaatccatagtctcatccaattaaacctgaatctctttgcagggttaggttataggccaatctttgaggttttctctgaccacagtaggggacttcttggctgtttccctagttgtctctgataatctatctggtttatagtttagtgtgttgctctcaagaagttaaaactttacaatcaaagtcttctctgtttgtgaaagtgcccttaggcttgaacttcccc
>gene=chr20_6517320-6518320; species=rheMac
--------------------------------------------------------------------------------------------------------------------------------------------------------------------------------------------------------------------------------------------------------------------------------------------------------------------------------------------------------------------------------------------------------------------------------------------------------------------------------------------------------------------
>gene=chr20_6896477-6897477; species=hg19
CTCCACCCAAAAAGCCAAGGGAAGTGAGGTAACAATAACTTTGTTGCATTTCACCTGGCCCACCCAGAGAAAATCTATTTCTAGGCAAATGCGGAAAACCCAAACCTTGTGGAACGCAACCGGCCCTTTAATCTAACATCCTCTGTGAGCTGCAGAGTCTAATGTTTAATTTGAAAAACAATCTGAAAATAGCATGAAAGGAAACGTGGAATTTGCATAGCTATATATATGTTTAAGATAGTCATAGTCGTTTTGGAAAATACTGTGTTTGAGAGCTGACCCTTTACTTGAAGTTGCCCGAATTTTCTGGACTCCTCTGAGATAAGGAGTGTAATTGTCAGTTGAGTGATGGTTGCTTTTCTGCACAGTCGTCTTGATATTAAGGAGTCAGAAGTCCAAGCCTGTCATTTTGGAAAACTGAATGCTGATATTCAGAGCTGTTTGAATGACCAAAACTAAAGTCACAATGACAACGAGGTTCTAGTTTATTTCTAATATTC
>gene=chr20_6896477-6897477; species=bosTau
CTCCACCCAAAAAGCCAAGGGAAGTGAGGTAACAATAACTTTGTTGCATTTCACCTGGCCCACCCAGAGAAAAGCTATTTCTAGGCAAATGCGGAAAACCCAAACCTTGTGGAACTCACCAGG-TCTCTAATCTAACATCCTCTGTGTGCTGCAGAGCCTAATGTTTAATTTGAAAAACAATCCGAAAATAGCATGAAAGGAAACATGGAATTTGCATAGCTATATATATGTTTAAGATA------GTCTTTTTCAAAAACACTGTGTTTGAGAGCTGGCCCTTTACTTGAAGTTGCCCGGATTTCATGGACTCCCCGGCGATAAGGAGTGTAATTTTCACTTGAGTGACGGTTGATTTTCTGTACCATCTTCTTGGTGCTGGGGAGACTGATCTCAAA--CTGTCCTGCTGGAAAGCTAAAAGCTGACACTCAGAACTGTTTG-CTGACTGAAGCTAAAGTAACAAAGACACTGGTGACAGGAC-GATTTCT----AAT
>gene=chr20_6896477-6897477; species=calJac
CTCCACCCAAAAAGCCAAGGGAAGTGAGGTAACAATAACTTTGTTGCATTTCACCTGGCCCACCCAGAGAAAATCTATTTCTAGGCAAATGCGGAAAACCCAAACCTTGTGGAACGCAACCGGCCCTTTAATCTACCATCCTCTGTACGCTGCAGAGTCTAATGTTTAATTTGAAAAACAATCTGAAAATAGCATGAAAGGAAACGTGGAATTTGCATAGCTATATATATGTTTAAGATAGTCATAGTCGTTTTGGAAAATACTGTGTTTGAGAGCTGACCCTTTACTTGAAGTTGCCTGAGTTTTCTGGACTCCTCTGAGATAAGGAGTGTAATTTTCAGTTGAGTGATGGTTGCTTTTCTGCACAGTCATCTTGATATTAAGGAGTCAGAAGGCAGAGCCTGTCATTTTGGAAAACTGAGTGCTGATATACAGAGCTGTTTGAATGACCAGAACCAAAGTCACAATGACGATGAGGATCCAGTTTATTTCTAATAGCC
>gene=chr20_6896477-6897477; species=canFam
CTCCACCCAAAAAGCCAAGGGAAGTGAGGTAACAATAACTTTGTTGCATTTCACCTGGCCCACCCAAAGAAAAGCTATTTCTAGGCAAATGCGGAAAACCGAAACCTTGTGGAACTCAACTGGCCCTTTAATCTAACATTCTCTGTGTGCTGCAGAGCCTAATGTTTAATTTGAAAAACAATCTGAAAATAGCATGAAAGGAAACGTGGAATTTGCATAGCTATATATATGTTTAAGATAGTCATAGTCGTTTTCGAAAACACTGTGTTTGAGAGCTGACCCTTTACTTGAAGTTGCCCAAATTTCATGGACTCTTGTGAGATAAGGAGTGTAATTTTCACTTGAGTGATGGTTGCTTTTCTACACAGTCCTCTTGGTATTAAGGAGACAGATGTCAAACCCTGATGTTCTGGAAAC---AATACTGATCTTTAGAGCTGTT----TGGCTAAAGCTGAAGTAACAGTAATGATGAAGATGTGGT-TATTTCTAGTAACT
>gene=chr20_6896477-6897477; species=equCab
CTCCACCCAAAAAGCCAAGGGAAGTGAGGTAACAATAACTTTGTTGCATTTCACCTGGCCCACCCAGCAAAAAGCTATTTCTAGGCAAATGCGGAAAACCCAAACCTTGTGGAAGGCAACTGGCCCTTTAATCTAACATCCTCTGTGTGCTGCGGAGTCTAATGCTCAATTTGAAAAACAATCTGAAAATAGCATGAAAGGAAACGTGGAATTTGCATAGCTATATATATGTTTAAGATAGTCATAGTCGTTTTCAAAAACACTGTGTTTGAGAGCTGACCCTTTACTTGAAGTTGCCCGAATTTCGTGGACTCCTCCGAGATAAGGAGTGTAATTTTCACTTGAGTGGTGGTTGCTTTTCTGCACAGTCCTCTTGGTATTAAGGAGCCGGATCTCAAA--CTGTCTCCCTGAAAAACGGAATGCTCATATTCAGAGCTGTT----TGACTGC--CTAAAGCTCCAGGAACAATGACGATTTGTT-CATTTC-------T
>gene=chr20_6896477-6897477; species=gorGor
CTCCACCCAAAAAGCCAAGGGAAGTGAGGTAACAATAACTTTGTTGCATTTCACCTGGCCCACCCAGAGAAAATCTATTTCTAGGCAAATGCGGAAAACCCAAACCTTGTGGAACGCAACCGGCCCTTTAATCTAACATCCTCTGTGAGCTGCAGAGTCTAATGTTTAATTTGAAAAACAATCTGAAAATAGCATGAAAGGAAACGTGGAATTTGCATAGCTATATATATGTTTAAGATAGTCATAGTCGTTTTGGAAAATACTGTGTTTGAGAGCTGACCCTTTACTTGAAGTTGCCCAAATTTTCTGGACTCCTCTGAGATAAGGAGTGTAATTTTCAGTTGAGTGATGGTTGCTTTTCTGCACAGTCGTCTTGATATTAAGGAGTCAGAAGTCCAAGCCTGTCATTTTGGAAAACTGAATGCTGATATTCAGAGCTGTTTGAATGACCAAAACTAAAGTCACAATGACAACAAGGTTCTAGTTTATTTCTAATATTC
>gene=chr20_6896477-6897477; species=panTro
CTCCACCCAAAAAGCCAAGGGAAGTGAGGTAACAATAACTTTGTTGCATTTCACCTGGCCCACCCAGAGAAAATCTATTTCTAGGCAAATGCGGAAAACCCAAACCTTGTGGAACGCAACCGGCCCTTTAATCTAACATCCTCTGTGAGCTGCAGAGTCTAATGTTTAATTTGAAAAACAATCTGAAAATAGCATGAAAGGAAACGTGGAATTTGCATAGCTATATATATGTTTAAGATAGTCATAGTCGTTTTGGAAAATACTGTGTTTGAGAGCTGACCCTTTACTTGAAGTTGCCGGAATTTTCTGGACTCCTCTGAGATAAGGAGTGTAATTTTCAGTTGAGTGATGGTTGCTTTTCTGCACAGTCGTCTTGATATTAAGGAGTCAGAAGTCCAAGCCTGTCATTTTGGAAAACTGAATGCTGATATTCAGAGCTGTTTGAATGACCAAAACTAAAGTCACAATGACAACGAGGTTCTAGTTTATTTCTAATATTC
>gene=chr20_6896477-6897477; species=papHam
CTCCACCCAAAAAGCCAAGGGAAGTGAGGTAACAATAACTTTGTTGCATTTCACCTGGCCCACCCAGAGAAAATCTATTTCTAGGCAAATGCGGAAAACCCAAACCTTGTGGAACACAACCGGCCCTTTAATCTAACATCCTCTGTGCGCTGCAGAGTCTAATGTTTAATTTGAAAAACAATCTGAAAATAGCATGAAAGGAAACGTGGAATTTGCATAGCTATATATATGTTTAAGATAGTCATAGTCGTTTTGGAAAATACTGTGTTTGAGAGCTGAGCCTTTACTTGAAGTTGCCCGAATTTTCTGGACTCCTCTGAGATAAGGAGTGTAATTTTCAGTGGAGTGATGGTTGCTTTTCTGCACAGTTGTCTTGATATTAAGGAGTCAGAAGTCAAAGCCTGTCATTTTGGAAAACTGAATGCTGATATTCAGAGCTGTTTGAATGATCAAAACTAAAGTCACAATG---ACGAGGTTCTAGTTTATTTCTAATATCC
>gene=chr20_6896477-6897477; species=ponAbe
CTCCACCCAAAAAGCCAAGGGAAGTGAGGTAACAATAACTTTGTTGCATTTCACCTGGCCCACCCAGAGAAAATCTATTTCTAGGCAAATGCGGAAAACCCAAACCTTGTGGAACGCAACCGGCCCTTTAATCTAACATCCTCTGTGAGCTGCGGAGTCTAATGTTTAATTTGAAAAACAATCTGAAAATAGCAGGAAAGGAAACGTGGAATTTGCATAGCTATATATATGTTTAAGATAGTCATAGTCGTTTTGGAAAATACTGTGTTTGAGAGCTGACCCTTTACTTGAAGTTGCCCGAATTTTCTGGACTCCTCTGAGATAAGGAGTGTAATTTTCAGTTGAGTGATGGTTGCTTTTCTGCACAGTCGTCTTGATATTAAGGAGTCAGAAGTCAAAGCCTGTCATTTTGGAAAACTGAATGCTGATATTCAGAGCTGTTTGAATGACCAAAACTAAAGTCAAAATGATGACGAGGTTCTAGTTTATTTCTAATATCT
>gene=chr20_6896477-6897477; species=rheMac
CTCCACCCAAAAAGCCAAGGGAAGTGAGGTAACAATAACTTTGTTGCATTTCACCTGGCCCACCCAGAGAAAATCTATTTCTAGGCAAATGCGGAAAACCCAAACCTTGTGGAACACAACCAGCCCTTTAATCTAACATCCTCTGTGCGCTGCAGAGTCTAATGTTTAATTTGAAAAACAATCTGAAAATAGCATGAAAGGAAACGTGGAATTTGCATAGCTATATATATGTTTAAGATAGTCATAGTCGTTTTGGAAAATACTGTGTTTGAGAGCTGAGCCTTTACTTGAAGTTGCCTGAATTTTCTGGACTCCTCTGAGATAAGGAGTGTAATTTTCAGTTGAGTGATGGTTGCTTTTCTGCACAGTTGTCTTGATATTAAGGAGTCAGAAGTCAAAGCCTGTCATTTTGGAAAACTGAATGCTGATATTCAGAGCTGTTTGAATGATCAAAACTAAAGTCACAATGATGACGAGGTTCTAGTTTATTTCTAATATCC
>gene=chr20_8735387-8736387; species=hg19
CATGTAGTCAAATCTAGTTTTTCAAGGGAAGTAAGAAACCCATTGTTTCAGTATAAGATCACCTTAATTAAAAGATTTGACAACACTGGTTGAGCCAAAGAAAATGCATCCATGTACTCCATTGGGACCATGACTTTCCAGTTTGCAATGTCTTGCTGAACAACACATACACAATCCTTTCCCTTTGCATATAATTCTAGGGAGAATTTTTCTGATGGATGTAACTAAATAGTGTGACCATACTGGCACTTACCCATCAGAAGTAGTCATTTTTCAAAAGAAAGATTCTGCCATAGTGAGCTATACAGGCTGCCCCGGTTACTTGTTTAGTCTCCTGTCTCCCCTAACTGATGTCCAGCCACTGCTACTAAGGGCTCTTCCAGCATTGAGTAGGGTGTAGTAAACAAGCAGGGATGATTTGTTGAATTAAAATAAGTTCTGCCATCACTTAATGCAGTTTTGGAAGATGGTTTAAAGATGATTTGGGAAACAGATTAAAA
>gene=chr20_8735387-8736387; species=bosTau
agtgtacccta-tatgatttttcaagtgaagtaggaaatccattttattaaggtaaaatctccttcattttaaaatctggcaacACTTAG--------------CATTTCCATGCACTCTAGTGGAACCATAAGCCTTCAGGTTGCAATCTCTTGCTGAACAAAAAATATGCAATCCC-CTCCTGGGCATCTGATTTTAAGGAGAATTTTCCTGATGGATGTAACTGAATAAC----ACACACCAGAACTTCCCCCTTCGGAGCAGCCATCTTTCAGAAGCCAGCGTCTG-TATCATGAGTTCCACA----------------GGCCTAGGTTCTTGCCTCC-CTGCCCCAC-CATCACCACTGACCCC-A--GCTCATCCAGCGCAGAGCAGGCTGTGGTAGGTAAACAGGGATTGTTCATTGAATTAAAATAAGTTCATCCATCACCAAAAGCAGTGTTGGC--ATGTTTTAAAGATGCTTTGGGGAACAGATTaaaa
>gene=chr20_8735387-8736387; species=calJac
catgtagtcaaatctggtttttcaagggaagcaagaaatccactgtttcaatgtaaaatcaccTTAATTAAAAGATTTGGCCGCATTGGTTGAGCCAGAGAAAATGCATCCATGCACCCCATTGGGACCATGAGTTTCCAGTTGGCAATGTCTTGCTGAACAAAACATACACAGTCCTTTCCCTTTGCATATGATTCTAGGGAGAATTTTTCTGATGGATGTAACTAAATAGTGTGACCATACCAGCACTTACCCATCAGAAGTAGCCATTTTTCAAAAGAAAGATTCTGCCCTAGTGAGCTATACAGGCTGCCCAGGTTACTTGTTTAGGCTCTTGTCTCCCCTAACTG-TGTCCAGCCATTGCTACTAAGGGCGCTTCCAGCACTGAGCTGGCTGTGGTAACCAAGCAGGGATGATTTGTTGAATTAAAATAAGTTCTCCCATCACTTAATGCCATTTTGGAAGTTGCTTTAAAGATGATTTGGGAAACAGATTAAAG
>gene=chr20_8735387-8736387; species=canFam
aatgttgccga-tctgatttttcaagaaaagcaagaaatT--------------aaaatCTCCTTAATTAAAATATTTGGCAACATTGGGTGAGCCAAAGAAAACATTTCCATGCGCTCTGTTTGGATCATATTCCCCTAGTTTGCAATTTTTTGGTGAACAAAAAATATGCAGTCCCTCCCTTTGGCATAATGCTCTAGGGATAATTTTCCTGATGGATGTAATTTACTAATGCAACCAAAGTAGAACTTACCCATCCAAAGTAGCCATTTTTCAAAAGGCAGAGTCTACCACAGTGAGTTCTGTAGGCTGGCTAATTTCTTCCTTTAGGTTCTTGCCTCTCCTACTTCATTTCCAGCCACTAGCCCC-AGAGCTCATCTAGCCATGAGTTGACCATTGTAGATAAGTAGGGATGATCTG-----TTATGATAAGTTCTGCCATCAATTAAAGCAGTTTTGGTTTGTGTTTGAACGATGCATTGGGGGACAGAGTAAAA
>gene=chr20_8735387-8736387; species=equCab
agtgtgctcta-cctgatttttcaagagaagcgggaaatccattttattaatgtaaaatctccttaatttaaaaatttggcaactttgggtgaaccaaagaaaatgtttccccacactcaacttgggccctaagcctccagtctgcaatttttTGATGAACAAAAAACACTCGATCCCTCCCCTAGGCATATGATTTTTGGGAGAAGTTTCCCAATGGATGTAACTAAATAATGCGACCATACCAGAACTCACCCATCCGAAGCAGCCATTTTTCAAAAGACACAGTCTG-CATAGTGAGTTATCTAGGCTGCCTAGGTTACTGgtttaggctcctgcctcctcaacttgatttctggccacgggtccc-agggttcatccagcaccgggcaggccatgggagataagcagagattatttgtggaattaaCCTAAATTCTGCCATCCCTTAAAGCAGTTTTGGTTCATGTTTTAAAGATGCTTTGGGGGACAGATTGAAA
>gene=chr20_8735387-8736387; species=gorGor
catgtagtcaaatctagtttttcaagggaagtaagaaacccattgtttcagtataagatcaccttaattaaaagatttgacaacactggttgagccaaagaaaatgcatccatgtactccattgggaccatgagtttccagtttgcaatgtctTGCTGAACAAAACATACACAATCCTTTCCCTTTGCATATAATTCTAGGGAGAATTTTTCTGATGGATGTAACTAAATAGTGTGACCATACTGGCACTTACCCATCAGAAGTAGTCATTTTTCAAAAGAAAGATTCTGCCATAGTGAGCTATACAGGCTGCCCCGGTTACTTGTTTAGGCTCCTGTCTCCCCTGACTGATGTCCAGCCACTGCTACTAAGGGCTCTTCCAGCATTGAGTAGGGTGTAGTACACAAGCAGGGATGATTTGTTGAATTAAAGTAAGTTCTGCCATCACTTAATGCAGTTTTGG-------------------------------------
>gene=chr20_8735387-8736387; species=panTro
catgtagtcaaatctagtttttcaagggaagtaagaaacccattgtttcagtataagatcaccttaattaaaagatttgacaacagtggttgagccaaagaaaatgcatccatgtactccattgggaccatgagtttccagtttgcaatgtctTGCTGAACAACATATACACAATCCTTTCCCTTTGCATATAATTCTAGGGAGAATTTTTCTGATGGATGTAACTAAATAGTGTGACCATACTGGCACTTACCCATCAGAAGTAGTCATTTTTCAAAAGAAAGATTCTGCCATAGTGAGCTATACAGGCTGCCCCGGTTACTTGTTTAGGCTCCTGTCTCCCCTAACTGATGTCCAGCCACTGCTACTAAGGGCTCTTCCAGCATTGAGTAGGGTGTAGTAAACAAGCAGGGATGATTTGTTGAATTAAAGTAAGTTCTGCCGTCACTTAATGCAGTTTTGGAAGAGGCTTTAAAGATGATTTGGGAAACAGATTAAAA
>gene=chr20_8735387-8736387; species=papHam
caggtagtcaaatctagtttttcaagggaagcaagaaatccattgtttcagtataaaatcaccttaattaaaagatttgacaacattggatgagccaaagaaaatgcatccatgtatcccattgggaccatgagtttccagtttgcaaTGCCTTGCTGAACAAAAC--ACACAATCCTTTCCCTTTGCATATAATTCTAGGGAGAATTTTTCTGATGGATGTAACTAAATAATGTGACCATACTGGCACTTACCCATCAGAAGCAGTCATTTTTCAAAAGAAAGATTCTGCCATAGTGACCTATACAGGCTGCCCCGGTTACTTGTTTAGGCTCCTGTCTGCCCTAATTGATGTCCAGCCACTGCTACTAAGGGCTCTTCTAGCACTCAGCAGGCTGTAGTAAACAAGCAGGGATGATCTGTTGAATTAAAATAAGTTCTGCCATCACTTAATGCAGTTTTGGAAGATGCTTTAAAGATGATTTGGGGAACAGATTAAAA
>gene=chr20_8735387-8736387; species=ponAbe
catgtagtcaaatctagtttttcaagggaagcaagaaatccattgtttcagtataagaccaccttaattaaaagatttgacaacattggttgagccaaagaaaatgcatccatgtactccattgggaccatgagtttccagtttgcaatgtctTGCTGAACAAAACATACACAATCCTTTCCCTTTGCATATAATTCTAGGGATAATTTTTCTGACGGATGTAACTAAACAGTGTGACCATACTGGTACTTACCCATCAGAAGTAGTCATTTTTCAAAAGAAAGATTCTGCCATAGTGAGCTATACAGGCTGCCCCGGTTACTTGTTTAGGCTCCTGTCTCCCCTAACTGATGTCCAGCCACTGCTACTAAGGGCTCCTCCAGCATTGAGCAGGGTGTAGTAAACAAGCAGGGATGATTTGTTGAATTAAAATAAGTTCTGCCATCACTTAATGCAGTTTTGGAAGATGCTTTAAAGATGATTTGGGAAACAGATTAAAA
>gene=chr20_8735387-8736387; species=rheMac
caggtagtcaaatctagtttttcaagggaagcaagaaatccattgtttcagtataaaatcaccttaattaaaagatttgacaacattggatgagccaaagaaaatgcatccatgtatcccattgggaccatgagtttccagtttgcgaTGCCTTGCTGAACAAAAC--ACACAATCCTTTCCCTTTGCATATAATTCTAGGGAGAATTTTTCTGATGGATGTAACTAAATAG------------------------TCAGAAGCAGTCATTTTTCAAAAGAAAGATTCTGCCATAGTGACCTATACAGGCTGCCCCGGTTACTTGTTTAGGCTCCTGTCTGCCCTAATTGATGTCCAGCCACTGCTACTAAGGGCTCTTCCAGCACTCAGCAGGCTGTAGTAAACAAGCAGGGATGATCTGTTGAATTAAAATAAGTTCTGCCATCACTTAATGCAGTTTTGGAAGATGCTTTAAAGATGATTTGGGGAACAGATTAAAA
>gene=chr20_8912387-8913387; species=hg19
CAAGGTTATGAAATAGCTTCCAGAGGAATCATTAAGTGGATTCCAAGTTTTAATATGCCCCAATACACATTAGATTGAACTAAACTGTATTAATTACTGTCAAagattgatcccattaatggcccaattattttccctctctatatccatgccccttgccctctgactttgcaagtcatcctactgaagagaaacagtcaattcccccagtctttaaataggctagactatgtgacctgcttcggtcaacaggatgcagtggaagtgatggtgtactacttctaagccttgacttcagagaatttatgtgttttcatctgctctattgtgcctctgctatcaccatgacaacattcttggggtaacctgctggaggatgagaaataaatggaagagatgaatcacccagtcatccaagtgaaggccagcctagtgcagctgacagccagcctaaccccagatacatgaatgagtccagccaagatcagcagaactgccta
>gene=chr20_8912387-8913387; species=bosTau
TGAGTTAATGAAACTGATTCCAGAATGACTGTCCCACAGATTCCAAGTTTTAGTGTGCCCAAATGCCCCTCAGATTGAACTAAACTTCATTGATCACTACAGAAAAT--GTTGTGTTaatggcccaattgtttttgctctctataagtaagcccttggccttgtgaattttctattccctatgctaaagaagtagagtcaatatccccagtctttaagtggactaggctgtatgacatgcttcagttagcagaatgtagtagaagcaatgttgtgctacttctgagccttggctcaagaacattttcttgtttctgt-taccctc-tgtgcccttgttctcaccataatgacattttcaggctaacctgct--aggatgagatataaatggaacagacaaattactcaatcattccagccaaggccagcctagatcagctgacagccagcctaaccccagatacataaatgagtccagtcaag---agcagagttgctca
>gene=chr20_8912387-8913387; species=calJac
CAAGATTCTGAAATAGCTTCCAGAGGATTTGTTAAGTGGATTCCAAGTTTTCATATGCCCCGACACACATTAGATTGAACTGAAATTTACTAATTACtgtggaaaattgatcctgttaatgacccaattattttccctctctatatccatgccccttgccctgtgactttgcaagtcctcctattggagagacagagtcaatt-ccccagtctttaaattggctagactatgtgacttacttcagccaacagaatacagtggaagtcatggtgtgctacttctaagccttggcttcagataatttatgtgttttcgtctgttctactgtggctctgctatcagtatgacaacattcttggagtaacctgctggaggatgagaaataaatgaaagagatgaatcacccagtcatccaagtgaaggccagcctagagcagctgacagccagcctaaccccagacacatgaatgaattcagccaagatcagcagagctgccta
>gene=chr20_8912387-8913387; species=canFam
TGGGTTGATGAAATTGATTCCAGAGGGATTATTAAGTGAATGCTGTGTTTTAATATGCCCAAATGGACTTCAGATCGAGCTAAAATTTATTGATTACTGGGGAAAACTGAGTGTGTTaatggcccaagtattttccttctctatttctatgttgcttgccatgtgactttg-aatttcttccac-aaaaaaagatagtcaa-tcccctagcccttaaatgggctaggcaacatgatttgctgcaatttacagaatgcaggagaagtgatgatgtgctacttctgagccttgcctttagagaatttatgtgtttccat-tgctctcttgtgtctctgttatcaccatgacaacattttcaggctaacctgctagaggatgagacatagatggaacagatgaatcacccagtcatcccagccaaagccagccttgatcagctgacagccagcctaatcccagatacatgaaatagtccagtcaagaacagcagagctgccca
>gene=chr20_8912387-8913387; species=equCab
TAAGTTGGTGAAATTGATTCCAGAGGGATTGTTAAGTGGATTCGAGGTTTTAATATGCCCAAATGCATCTCACATTGAACTAAAGTTTATTTATTACtgtggaagactgagcatgctaatggcccaattaatttccctctctatatccatgctccttcccatatgacttttcaattccttctactaaagagacagtgtcaattcccccggtccttcagtgggctgggctgtgtgacttgcttcagttaacagaatgcagtggaagtgatgatgtgctgcttctgagccttgacttcagagaatttatgtatttccat-ggctctcttatgcctctgttatcaccatgacaacattttcaggctaacctgccagaggatgagacataaatggaacagacgaatcactcagtcattccagccaaggcccgcctagatcagctgacagccagcctaaccccagatacataaatgagtctagtcaagatcagcagagctgccca
>gene=chr20_8912387-8913387; species=gorGor
GAAGTTTATGAAATAGCTTCCAGAGGAATCGTTAAGTGGATTCCAAGTTTTAATATGCCCCAATACACATTAGATTGAACTAAAATGTATTAATTACTGTCAAagattgatcccattaatggcccaattattttccctctctatatccatgccccttgccctctgactttgcaagtcatcctactgaagagaaacagtcaattcccccagtctttaaataggctagactacatgacctgcttcggtcaacaggatgcagtggaagtgatggtgtactacttctaagccttgacttcagagaatttatatgttttcatctgctctattgtgcctctgctatcaccatgacaacattcttggggtaacctgctggaggatgagaaataaatggaagagatgaatcacccagtcatccaagtgaaggccagcctagtgcagctgacagccagcctaaccccaggtacatgaatgagtccagccaagatcagcagaactgccta
>gene=chr20_8912387-8913387; species=panTro
CAAGGTTATGAAATAGCTTCCAGAGGAATCATTAAGTGGATTCCAAGTTTTAATATGCCCCAATACACATTAGATTGAACTAAAATGTATTAATTACTGTCAAagattgatcccattaatggcccaattattttccctctctatatccatgccccttgccctctgactttgcaagtcatcctactgaagagaaacagtcaattcccccagtctttaaataggctagactatgtgacctgcttcggtcaacaggatgcagtggaagtgatggtgtactacttctaagccttgacttcagagaatttatgtgttttcatctgctctattgtgcctctgctatcaccatgacaacattcttggggtaacctgctggaggatgagaaataaatggaagagatgaatcacccagtcatccaagtgaaggccagcctagtgcagctgacagccagcctaaccccagatacatgaatgagtccagccaagatcagcacaactgccta
>gene=chr20_8912387-8913387; species=papHam
CAAGTTTATGAAATAGCTTCCAGAGGAATCGTTAAGTGGATTCCAAGTTTTAATATGCCCCAATACACATTAGATTGAACTAAAATTTATTAATTAC-GTCAAagattgatcccattaatggcccaattactttccctctctatatccatgccccttgccctgtgactttgcaagtcaccctactgaagagacacagccaattcccccagtccttaaataggctagattatgtgacctgcttcagtcaacaggatccagtggaagtgatggtgtactacttctaagccttggcttcagaaaatttttgtcttttcatctgctttattgtgcctctgctattaccatgacaacattctaggggtaacctgctggaggatgagaaataaatggaagagatgaatcacccagtcattcaactgaaggccagcctagagcagctgacagccagcctaaccccagatacatgaatgagtccagccaagatcagcagaactgtcta
>gene=chr20_8912387-8913387; species=ponAbe
CAAGTTTATGAAATAGCTTCCAGAGGAATCATTAAGTGGATTCCAAGTTTTAATATGCCCCAATACACGTTAGATTGAACTAAAATGTATTAATTACTGTCAAagattgatcccattaatggcccaattattttccctctctataaccatgccccttgccctgtgactttgcaagtcatcctactgaagagacacagtcaattcccccagtctttaaataggctagactatgtgacctgcttcggtcaacaggatgcagtggaagtgatgatgtactacttctaagccttggcttcagagaatttatgtgttttcatctgctctattgtgcctctgctatcaccatgacaacattcttggggtaacctgctggaggatgagaaataaatggaagagatgaatcacccagtcatccaagtgaaggccagcctagtgcagctgacagccagcctaaccccagatacatgaatgagtccagccaagatcagcagaattgccta
>gene=chr20_8912387-8913387; species=rheMac
CAAGTTTATGAAATAGCTTCCAGAGGAATCGTTAAGTGGATTCCAAGTTTTAATATGCCCCAATACACATTAGATTGAACTAAAATTTATTAATTACtgtcgaagattgatcccattaatggcccaattactttccctctctatatccatgccccttgccctgtgactttgcaagtcaccctactgaagagacacagccaattcccccactccttaaataggctagattatgtgacctgcttcagtcaacaggatgcagtggaagtgatggtgtactacttctaagccttggcttcagaaaatttttgtcttttcatctgctctattgtgcctctgctattaccatgacaacattctaggggtaacctgctggaggataagaaataaatggaagagatgaatcacccagtcattcaactgaaggccagcctaaagcagctgacagccagcctaaccccagatacatgaatgagtccagccaagatcagcagaactgtcta
>gene=chr10_159267-160267; species=hg19
CTCAAACTTTACACATGTACATCAACATACAAGACGAAGGCATACATGACAACCACAGTTCTCCTAAGAGACATTTTTGGACAAGAATAAATTTTAGCAGAGTAAGCCTGTCTGATTCTCCTTTGGCATACATTGCGTCCTCGTAGGAAATGCCTGCCAGGAGCAGGAGTTGTAGAGATCCCTGCACCTGTATTCAGGATCCTTGCGTGGGAAAAGAGGCCTCAGTGGCCCTATGTGGAATCTATGCTGTGCACACTGCTAAAAGGGTTGCAATCCACCAACATCTTACAAAATGAAGGAAGAAAATCCTCCGACAAGGATGGTGAAGTAGCAGACAACTCACAGTCAAAAATACCTCTTAAATGGCAGCAACTTCTTTTATCTCTTCTGATAAAGACATTTAAAAATTCTTTTTTCGAATAGAGTCAGTTCAAATATGGGAATGTATTTCTATTTTGTGTCATTACATTGTCAAGCATTTAGAAAATAGTCCCTGGAgg
>gene=chr10_159267-160267; species=bosTau
CTTGAACTTTACCCAACTTTGTCAACATGCAAGATAA--ATATTTAT----------TTTCTTCTAAAACACATTATTTAACAAAGATA-GTTTAGGTAGAGAAAAGCTTTCTAATTCTCTT-TGGTAATCACTGCA-CCTTGTGTGAAATGACTGCCAAGTGCAGAAGCTGAAG-------------------------------------------------------------------------------------------------------------------------------------------------------------------------------------------------------------------------------------------------------------------------------------------------------------------------------------
>gene=chr10_159267-160267; species=calJac
--------------------------------------------------------------------------------------------------------------------------------------------------------------------------------------------------------------------------------------------------------------------------------------------------------------------------------------------------------------------------------------------------------------------------------------------------------------------------------------------------------------------
>gene=chr10_159267-160267; species=canFam
CTTGAACTTTACCCAAGTACATCAACATACGTGAAAAGCACATCTAC----------TTCCTTCTAGAACACCTCATTTAACAAGAACATAGTTTAGGAGAGAAAAGTTTCCCAGTTCTCTT------------------------------------------------------------------------------------------------------------------------------------------------------------------------------------------------------------------------------------------------------------------------------------------------------------------------------------------------------------------------------------------
>gene=chr10_159267-160267; species=equCab
CTTGAACTTTACCCAAGTATATCAGCAAACATGGTAAGCACATTTAT----------TTCCTT-TAAAACACATTATTTGACAAGACTTTA-TTTAGTAGAGAAAAGCT-----------------TCTACATTGCATCCTTGTGGGAAATGGCTCCCAAGAGCAGGAGTTGAAG-CATGTCTGCCTTCCCGGTCAGAATC----TGTGAGGGAGGGGGGCCCAGCGGCCCACAG-GAAATCTAAGCCATGCACGCTGATAAAAGGATTGTAATCTATCAAAATCTTGCAAAAGGAATGAAGGAAAACTTATGATTAGAATGATGAGGTAGTAGGCAATTGCCAATCATGAATAAGCTAAAAAAGGCAGAAACTTATTTGATCTCTTCTGATAAAGA-----------TTTTTAATAAGATATAAGAATTTCAAATATGGGAATTT-----TATCTCA-----TTACATTGTCAAACTTTTAGAAAAT------------
>gene=chr10_159267-160267; species=gorGor
CTCAAACTCTACACATGTACATCAACATACATGACGAATGCATACATGACAACCACATTTCTCCTAAAAGACATTTTTGGACAAGAATATATTTTAGCAGAGTAAAGCTTTCTGATTCTCCTTTGGCATACATTGCATCCTCGTAGGAAATGCCTGCCAGGAGCAGGAGTTGTAGAGATCCCTGCGCCTGTATTCAGGATCCTTGCGTGGGAAAAGAGGCCTCAGTGGCCGTATGTGGAATCTAAGCTGTGCACACTGCTAAAAAGGTTGCAATCCACCAACATCTTACAAAATGAAGGAAGAAAATCCTCTGACAAGGATGGTGAAGTAGCAGACAACTCATAGTCATAAATACCTCTTAAATGGCAGCAACTTCTTTTATCTCTTCTGATAAAGACATTTAAAAATTCTTTTTTCGAATACAGTCAGTTCAAATATGGGAATATATTTCTATTTTGTGTCATTACATTGTCAAGCATTTAGAAAATAGTCCCTGGAgg
>gene=chr10_159267-160267; species=panTro
CTCAAACTTTACACATGTACATCAACATACATGACGAATGCATACATGACAACCACATTTCTCCTAAAAGACATTTTTGGACAAGAATATATTTTAGCAGAGTAAACCTTTCTGATTCTCCTTTGGCATACATTGCATCCTCGTAGGAAATGCCTGCCAGGAGCAGGAGTTGTAGAGATCCCTGCGCCTGTATTCAGGATCCTTGCATGGGAAAAGAGGCCTCAGTGGCCCTATGTGGAATCTAAGCTGTGCACACTGCTAAAAGGGTTGCAATCCACCAACATCTTACAAAATGAAGGAAGAAAATCCTCTGACAAGGATGGTGAAGTAGCAGACAACTCATAGTCATAAATACCTCTTAAATGGCAGCAACTTCTTTTATCTCTTCTGATAAAGACATTTAAAAATTCTTTTTTCGAATACAGTCAGTTCAAATATGGGAATATATTTCTATTTTGTGTCATTACATCGTCAAGCATTTAGAAAATAGTCCCTGGAag
>gene=chr10_159267-160267; species=papHam
TTCTTTCTTTACACATGTACATCAACATATATGACAAATGCACGCATGACAGCCACATTCCTCCTAAAAGACATTTTTGAACAAGAATATATATTAGCAGAGTAAAGCTTTCTGATTCTTCTTTGGGATACATTGCATCCTTGTGGGAAATGCCTGCCAAGAGCAGGAGTTGTAGAGATTCCTGCACCTGTATTCAGGATCCTTGTGTGGAAAGAGAGGCCTCACTGGCCCGATGTGGAATCTAAGCTGTGCACGCCGCTAAAAGGGTTGCAATCCACCAACACCTTACAAAAGGAAGGAAGAAAATCCTCTGACAAGGATGATGAAGTGGCAGGCAACTCGTAATCATAAATACCTCATAAAAGGCAGCAGCTTCTTTTATCTCTTCTGATAAAGACATTTAAAAATTCTTTTTTCGAATCGAGTCAGTTCAAATATGGGAATATATTTTTATTTTGTGTCATTACATTGTCAAGCATTTAG-AAATAGTCCCTGGAgg
>gene=chr10_159267-160267; species=ponAbe
CTCAAACTTTACACATGTACATCAACACACATGACAAATGCATACATGACAACCACATTCCTCCTAAAAGATATTTTTGGACAAGAATATATTTTAGCAGAGTATAGCTTTCTGATTCTCCTTTGGAATACATTGCATCCTCGTAGGAAATGCCTGCCAGGAGCAGGAGTTGTAGAGATCCCTGCGCCTGTATTCAGGATCCTTGCGTGGGAAAAGAGGCCTCAGTGGCCCTATGTGGAATCTAAGTTGTGGACGCTGCTAAAAGGGTTGCAATCCACCAACATCTTACAAAATGAAGGAAGAAAATCCTCTGACAAGGATGGTGAAGTAGCAAGCAACTCATAATCATAAATACCTCTTAAAAGGCAGCAACTTCTTTTATCTCTTCTGATAAAGACATTTGAAAATTCTTTTTTCGAATAGAGTCAGTTCAAATATGGGAATATATTTCTAATTTGTGTCATTACATTGTCAAGCATTTAGAAAATAGTCCCTGGAgg
>gene=chr10_159267-160267; species=rheMac
TTCTTTCTTTACACATGTACATCAACATATGCGACAAATGCACGCATGACAGCCACATTCCTCCTAAAAGACATTTTTGAACAAGAATATATATTGGCAGAGTAAAGCTTTCTGATTCTTCTTTGGGATACATTGCATCCTTGTAGGAAATGCCTGCCAAGAGCAGGAGTTGTAGAGATCCCTGCACCTGTATTCAGGATCCTTGCGTGGAAAGAGAGGCCTCACTGGCCCGATGTGGAATCTAAGCTGTGCACGCCACTAAAAGGGTTGCAATCCACCAACATCTTACAAAAGGAAGGAAGAAAATCCTCTGACAAGGATGATGAAGTGGCAGGCAACTCGTCATCATAAATACCTCGTAAAAGGCAGCAGCTTCTTTTATGTCTTCTGATAAAGACATGTAAAAATTCTTTTTTCAAATCGAGTCAGTTCAAATATGGGAATATATTTTTATTTTGTGTCATTACATTGTCAAGCGTTTAG-AAATAGTCCCTGGAgg
>gene=chr10_164092-165092; species=hg19
TATATCAGTGTTGATATCTAAATGTTATATTAACATTTAGATATAATGTTTCTATGAAGGAACAATACATATTATTCAATATATATGTTGTCACTACTGTCTTAATTGTACTGTAGTGGACAGAAAGAGGTATTACTTTTCATTCTTCAAATTAATAGAGAGGAACAGATACAAGCATAAAACAAAATTGTATATTAAAAGTAATTGTAAAATAAATGGCATGTTACTTTCACTTGACTAAGGTTCTATCTGCAAAATAATAAAATCTTGACTTAATGGATCAGGAACAGAGTTCTGAGTCCCCTTTACCAAGATGTTTCTCTATAACCTAGTCTCCCTGTTGACAAAGACCATTCTCAAACATGAAACTTTTTCTCAAATTTATTTTCTGAAGTATGGAAAGTAATCTGTAATCGAACACCAACATGGCTTCACCTcactccaacagtgaaattgcttatatgaaggtcaccaataagctcaaaaggtccctctgcctt
>gene=chr10_164092-165092; species=bosTau
--------------------------------------------------------------------------------------------------------------------------------------------------------------------------------------------------------------------------------------------------------------------------------------------------------------------------------------------------------------------------------------------------------------------------------------------------------------------------------------------------------------------
>gene=chr10_164092-165092; species=calJac
TATATCAGTGTTGATATC--AGGGTTGAGATAACATTTAGATATAATGCTTCTGTGAAGAAACAATACATATTACTCAATATATATGTTGTCACTACTGCCTTAATTGTACTATAGTAGACAGAAAGA--TCTTATTTTTCATTGTTCCATTTAATAGAGGAGAACAGATACAAGCATAAAACAAAATTGGATATTAAAAGCAATGGTAAAAGAAATGGGATGTTACTTTCACTTGACTAAGGTTCTATCTGCAAAATAATAAAATCTTGACTTAATGGATCAGGAACAAAGTTCTGTGTCCCCTTTACCAAGTCATTTCTCTATAACCTAGTCTCCCTGTTGAC--AGTCCATTCTCAAACATGAAACTTCTTCTCAGGTTTCTTTTCTGAAGT-----AAGGAATCAGTAATTGACCATCAACATGGcttcacctcactccaacagtgaaattgctcatataaaggtcaccagtaagctcaaatgtcccatctgcctt
>gene=chr10_164092-165092; species=canFam
TATTTTGACTTTCATATCTAAATGTtatatatata--tatatatata-tatatatatatataatataTATATGTTTATATATATAGGTTA-AATTGCTATTTTAATTGTGCTTTGGTGGACAGAAATAAATATCATTTTCCATTGCTCAAA-TAATGCAGGAGAACAGACACGTGAATAAAACAAAATTGTATACTAGAA-TAATGACAGGATAAACAAGTTGCTACTTTTTTTT-AACATGTTTTTATCTGCAAAATAACAAAATTCTGACCTAACAACTCAGGGACAGAGTCCCAAGTCCCCTTTACC-AAACATCTCTCTATAATCTCGTATCCCTGTTGACACAGATTATTCTCAAATATTAAACTTTTTCTCATATTTCTTTTGTGAAATAAGGAAACTAATCAATAATGccacaccaatctggc----------ttccacagtgaaaatgtttgtgtgaggctcaacaataagctg-aaatggccctctgcact
>gene=chr10_164092-165092; species=equCab
TATATCAGTCTTAATATCTAAATGTTATGT-------TATATGTACAGTCCCTGTGAAGAAACAATATAC-TCTACAAATATATA-CTtataATTGCTATCTTAATTATACCTTAGTGAACAGAAAGGGATATTATTTCCCTTTGTTCAAA-TAATGGAGGAGAACAGACATATGAATAAGACAAAATTGGATATTATAAGTAATAGCAAAATAAATGGGATGTTACTTTCTTTTGACTATGATTTTATCTGCAAACTAACAAAATCTTGACTCAATGGCTCAGGAACAGGGTCCTGAGTCTCCTTTACCAAAACATTTCTCTATAATCTAGTATACCTGTTGACAAAGATTATTCTCAGATATTAAACTCTCTCGCAATTTTTTTTGATGCAAT---GAAAGTCACTGATAATCCTGTAAcaatctggcttcacct-cattcaacagtgaaaatggttatgtaagggtcactaataagctc-aaatggccctctgc-tt
>gene=chr10_164092-165092; species=gorGor
TATATCAGTGTTGATATCTAAATGTTATATTAACATTTAGATATAATGTTTCTATG------------------------------------------------------------------------------------------------------------------------------------------------------------------------------------------------------------------------------------------------------------------------------------------------------------------------------------------------------------------------------------------------------------------------------------------------------------
>gene=chr10_164092-165092; species=panTro
TATATCAGTGTTGATATCTAAATGTTATATTAACATTTAGATATAATGTTTCTATGAAGGAACAATACATATTATTCAATATATATGTTGTCACTACTGTCTTAATTGTACTGTAGTGGACAGAAAGAGGTATTACTTTTCATTCTTCAAATTAATAGAGAGGAACAGATACAAGCATAAAACAAAATTGTATATTAAAAGTAATTGTAAAATAAATGGCATGTTACTTTCACTTGACTAAGGTTCTATCTGTAAAATAATAAAATCTTGACTTAATGGATCAGGAACAGAGTTCTGAGTCCCCTTTACCAAGATGTTTCTCTATAACCTAGTCTCCCTGTTGACAAAGACCATTCTCAAACATGAAACTTTTTCTCAAATTTATTTTCTGAAGTATGGAAAGTAATCTGTAATCGAACACCAACATGGcttcacctcactccaacagtgaaattgcttatatgaaggtcaccaataagctcaaaaggtccctctgcctt
>gene=chr10_164092-165092; species=papHam
tatatCAGTGTTGATACCTAAATGTTATATTAACATTTAGATACAATGTTTCTGTGAATAAATAATACATATTACTCAATATATATGTTGTCACCACTGTCTTAATTATACTGTACTGGAAAGAAAGAGATACTACTTTTCATTGTTCATATTAATAGAGGGGAACAGATACAAGCATAAAACAAAATTGGATATTAAAAGTAATGATAAAATAAATGGGATGTTACTTTCACTTGACTAAGGTTCTATCTGCAAAATAATAAAATCTTAACTTAATGGATCAGGAACAGAGTTCTGAGTCCCCCTTACTAAGATGTTTCTCTGTAACCTAGTCTCTTTGTTGACAAAAACCATTCTCAAACATGAAACTTTTTCTCAAATTTCTTTTCTGAAGTATGGAAAGTAATCAGTAATCGAACACCAACATGGcttcacctcattccaacggtgaaattgctcgtatgaagttcaccaatactctcaaaaggtccctctgcctt
>gene=chr10_164092-165092; species=ponAbe
TATATCAGTTTTGATATCTAAATGTTATATTAACATTTAGATATAATGTTTCTGTGAAGAAAC--TACATATTATTCAATATATATGTTGTCACTACTGTCTTAATTGTACTGTAGTGGACAGAAAGAGGTATTACTTTTCATTGTTCAAATTAATAGAGAGGAACAGATACAAGCATAAAACAAAATTGTATATTAAAAGTAATTGTAAAATAAATGGGATGTTACTTTCACTTGACCGAGGTTCTATCTGCAAAATAATAAAATCTTGACTTAATGGATCAGGAACAGGGTTCTGAGTCCCCTTTACCAAGATGTTTCTCTATAACCTGGTCTCCCTGTTGACAAAGACCATTCTCAAACATGAAA-TTTTTCTCAAATTTCTTTTCTAAAGTATGGAAAGTAATCTGTAATCGAATAccaacatggcttcacctcactcccacagtgaaattgcttatatgaaggtcaccaataagctcaaaaggtccctctgcctt
>gene=chr10_164092-165092; species=rheMac
tatatCAGTGTTGATACCTTAATGTTATATTAACATTTAGATACAATGTTTCTGTGAATAAATAATACATATTACTCAATATATATGTTGTCACCACTGTCTTAATTGTACTATACTGGACAGAAAATGATATTACTTTTCATTGTTCATATTAATAGAG-GGGACAGATACAAGCATAAAACAAAATTGGATATTAAAAATAATGATAAAATAAATGGGATGTTACTTTCACTTGACTAAGGTTCTATCTGCAAAATAATAAAATCTTAACTTAA-GGATCAGGAACAGAGTTCTGAGTCCCCTTTACCAAGATGTTTCTCTGTAACCTGGTCTCTTTGTTGACAAAGACCATTCTCAAACATGAAACTTTTTCTCAAATTTCTTTTCTGAAGTATGGAAAGTAATCAGTAATTGAacaccaacatggcttcacctcattccaacagtgaaattgctcatatgaaggtcaccaatattctcaaaaggtccctctgcttt
>gene=chr10_172481-173481; species=hg19
cctggaagcccctaactgagttgtcctgcctttccagacccaagcaatgtacatctcacacgggttgactgatgtctcatgtctccctaaaacgtataaaaccaagctgtgtcctgaacaccttgggcacatgtcatcaggacctcctgaggcagtgccatgggcatgtcctcaaccttggcaaaataaactttctaaattgattgagacctgtctcagatacttttggttcacaATTTCTAGAACAACATTTTTTAATAATTGAAATATGAATACGACACAAGAAAATAAAAATAAAAAAAAGAAAAACTAAAACACAAATACTTTTATTTGCCAGAGATTAATATAGTTAGTATTTTTTCATAACACTTTGTGGTCTCTTTCTACTAATATACATGTTTATTTTTACACTATATGATCCTTTTCTTTAACGTCTATCCTAATCCTAGTTTTGCACTTAACAATAAGAAAGACTTTTATAAACAACTTCTTTAATAGTT
>gene=chr10_172481-173481; species=bosTau
------------------------------------------------------------------------------------------------------------------------------------------------------------------------------------------------------------------------------------------AACTTTTGGAACA--ACTTTTTTATGATTGCAAAATGAGTACGGATCAAGAAAATAAAAATAGA------AAAAAGTAAACTACATATAATTTTATTTG-TAGAGATGAATGTATTTAGCAATTTACCATCTATCTTTCTTGT-TTTTATTATTAATA------CATATTTGTATATAATGTGATCATTTTCTCTAA-ATATATCATA------G-TTTTCACTTAAT----------ATCTTTA-CAAAAACTTCTTTAATAGTT
>gene=chr10_172481-173481; species=calJac
cctggaagcccctgcttgagttgtcctgcctttccagacccaagcaatgtacatcttacatggattgactgatgtctcatgtctccctaaaatgtataaaaccaagctgtgtcctgaacaccttgggcacatgttgtcagagcctcttgaggctgtgtcatgggtatgtccttaaccttggcaaaataaactttctaaattaattgagatctgtctcagatgcttttggttcaAAATTTCTACAGCAACATTTTTTAATAATTGTGAAATGAATATGACATGagaaaataaaaatataaaaaagaaaaggtaaaacaccaatacttttattttccagagattaatatagttagtattttttcatatcactttctggtcttttt---ctaatatatatgtttatttttacactatatgatactttcctttaacaTCTATCCTAATCCTAGTTTTTGGCTTAACATTAAAAAAGACCTTTACAAA-AACTTCTTTAATAGTT
>gene=chr10_172481-173481; species=canFam
-------------------------------------------------------------------------------------------------------------------------------------------------------------------------------------------------------------------------------------------ATTTTCAGGACA--ATTTTTTA---aTAATgaattgaatacagaacaaaaaagtaaaagtataaaaaaggaaaagtaaaTCACATATAATTTTATTTTGCAGCAATTAGCATATGTAGTAATTTA-----------TCTGATCTTTTAAAATTAACATGTATATTTATTTTTATATGGTGTGATAATTTTCTCTAATGTATACCCTA------ATTCTTTGTTTAACAGAA-aaaaaaCCTTTA-GAACAATTTCTTCAATGGTT
>gene=chr10_172481-173481; species=equCab
-----------------------------------------------------------------------------------------------------------------------------------------------------------------------------------------------------------------------TCAA---------------AATTTCTAGAACA--ACTTTTTT-TAATTGTaatttgaaaatggatcaagaaaataaaaatataaaaaaggaaaggtaaatcacatataattttatctgtcagagattaatatatttagtattttatcatatttccttctggtcttttAAAATTAATA-ATATGCTTATTTTTATGTGGTGTGATCATTTTCTCTAATGTATATTGTA------GTTTTTCACTCAACATAG-AATAAACCTTTA-CAACAACTTCCTTAATGGCT
>gene=chr10_172481-173481; species=gorGor
cctggaagcccctacctgagttgtcctgcctttccagacccaagcaatgta-atctcacacgggttgactgatgtctcatgtctccctaaaatgtataaaaccaagctgtgtcctgaacaccttgggcacatgtcatcaggacctcctgaggcagtgccatgggcacgtcctcaaccttggcaaaataaactttctaaattgattgagacctgcctcagatacttttggttcacaATTTCTAGGACAACATTTTTTAATAATTGAAATATGAATACGACACAAGAAAATAAAAATATAAAAAAGAAAAAGTAAAACACAAATACTTTTATTTGCCAGAGATTAACATAGTTGGTATTTTTTCATAACACTTTGTGGTCTTTTTCTACTAATATACATGTTTATTTTTACACTATATGATCCTTTTCTTTAACGTCTTTCCTAATCCTAGTTTCACACTTAACATTAAAAAAGACTTTTATAAACAACTTCTTTAATAGTT
>gene=chr10_172481-173481; species=panTro
cctggaagcccctacctgagttgtcctgcctttccagacccaagcaatgtacatctcacacgggttgactgatgtctcatgtctccctaaaatgtataaaaccaagctgtgtcctgaacaccttgggcacatgtcatcaggacctcctgaggcagtgccatgggcacgtcctcaaccttggcaaaataaactttctaaattgattgagacctgtctcagatacttttggttcacaATTTCTAGAACAACATTTTTTAATAATTGAAATATGAATACGACACAAGAAAATAAAAATATAAAAAAGAAAAACTAAAACACAAATACTTTTATTTGCCAGAGATTAATATAGTTAGTATTTTTTCATAACACTTTGTGGTCTCTTTCTACTAATATACATGTTTATTTTTACACTATATGATCCTTTTCTTTAACGTCTATCCTAATCCTAGTTTTGCACTTAACAATAAGAAAGACTTTTATAAACAACTTCTTTAATAGTT
>gene=chr10_172481-173481; species=papHam
caaggaagcccctgcttgagttgtcctgcctttccagacccaagcaatggacatctcacatggactgactgatgtctgatgtctccctaaaacgtatgaaaccaagttgtgtcctgaccaccttgggcacatgttgtcagcacctcctgaggttgtgccat-ggcacgtcctcaacctcggcaaaatcaactttctaaatcgattgagacctgtctcagatacttttggttcacaATTTCTAGAACA---TTTTTTAATAATTGAAAAATGAATATGACACAAGAAAATAAAAATGCAAAAGAGAAAAAGTCAAACACAAATACTTTTGTTTTCCAGAGATTAATATAGTTAACA-TTTTTCATATCACTTTGTGGTCTTTTTCTACTAACATACACGTTTATTTTTACAGTATATGATCCTTTTCTTTAACGTCTATCCTAATCCTAGTTTTGCACTTCACATTTAAAAAGACCTTTATAAACAACTTCTTTAATAGTT
>gene=chr10_172481-173481; species=ponAbe
cctggaagcccctacttgagttgtcctgcctttccagacccaagcaatgtacatctcacacgggttgactgatgtctcatgtgtccctaaaatgtataaaaccaagctgtgtcctgaacacgttgggcacatgtcatcaggacctcctgaggcagtgccatgggcacgtcctcaaccttggcaaaataaactttctaaattgattgagacctgtctcagatacttttggttcacaATTTCTAGAACAACATTTTTTAATAATTGAAATATGAATATGACTCAagaaaataaaaatataaaaaagaaaaagcaaaacacaaatacttttatttgccagagattaatatagttagtattttttcataacactttgtggtctttttctactaatatacatgtttatttttatactatatgatccttttctttaacgtctatcctaatcctagttttgcacttaacattaaaaaagacttctataaacaacttctttaatagtt
>gene=chr10_172481-173481; species=rheMac
caaggaagcccctgcttgagttgtcctgcctttccagccccaagcaatggacatctcacctggactgactgatgtctcctgtctccctacaacgtatgaaaccaagttgtgtcctgaccaccgtgggcacatgtcagc---acctcctgaggctgtgccat-ggcacgtcctcaacctcagcaaaacaaactttctaaattgattgagacctgtctcaaatacatttggttcacaATTTCTAGAACA---TTTTTTAATAATTGAAAAATGAATATGACACAAGAAAATAAAAATGCAAAAAAGAAAATGTCAAACACAAATACTTTTGTTTTCCAGAGATTAATATAGTTAATA-TTTTTCATATCACTTTGTGGTCTTTTTCTACTAACATACACGTTTATTTTTACAGTATATGATCCTTTTCTTTAACGTCTATCCTAATCCTAGTTTTGCACTTCACATTTAAAAAGACCTTTATAAACAACTTCTTTAATAGTT
>gene=chr10_173251-174251; species=hg19
AAACATCTTGCTGGCATAAAATGCCATTTACATAAAAGATAATTAGCATTCATTTATTAGTAAATATACAAGAAATTCTATAATTGTCCCTAAATCTTGTTGTAATCTATATTCAATTACCTTCTCTTCCAGTAACTGTCCTTTTTTAAAAATGCAATTACTAATAAAAAATTAAAAATGTGCTGAGTTTCACTTTTTCTTTTAGCTTCTTTGCCTATATTCTGTATGAATTTTCAAAATAGGTATAAAAAAACAAATGAATACAAATAAGAGAGGATAATCAGCCCCTGAATAACACTGTGTGTGGAAAATTAACACCAGGCTTCACTGGAGAAGCGGGACTGCGGACTGACTGATGGAAGGAGGAAGGTGACGATGCGGAAAGAAACGCGTCGCTTTCTATGTTTTGCTTTCTACGCATGGTAGTTGAGGATGTAGAACTTCCTGTGCTTGAAATTCTCAGTGCAGTTACATTAAAAGAAAAAAGGAAGTTGTGCCCT
>gene=chr10_173251-174251; species=bosTau
TGAGAACTTGCTGACATATGACA-TATTTACATAAAGGAT---------------attagcaACTATGTAAGCAACTCCATACTTATCCTTTGATCTTGTTCTAATTCGTATTCATGTAGTTCTTCTTTCAGCAACTTTCC-TTTTAAAAACTACAATTGCTAATTAAA----AATATTGTGCTGAGTTTCACTTTCTCTTTGACTTTCTTTGCCCGCATTCT---GAAGTTTTCAAAATGGCAATAAGAAAAGAAGTGAGTACAAATAAGAAAGGAGAATTCACTCCTGAATGAC---GTGTGTG-AAAGTTAACACAGGCCTTCACCATGGGGAGAAAAGCCTCGACCACAAGAGGCACCGACTCGCGGTCAGAAGCAG-AAGAAATGCTTTGGTTTTTGCA--------------TGCAGCTGTCGAGGAAGCAGAACTTCCTGTGTTTGAAATTCTGTCTGCAGTTAAATAAAAAGAACAAAATAGG---------
>gene=chr10_173251-174251; species=calJac
AAACACCTTGCTGGCACAATATGACAATTACACAAAGGATAATTAGCATTCATTTATTGGTAAATATATCAGAAATTCCATAATTGTCCCTAAAGCTTGTAGTAATCTATATTCAATTACCTTATCTTCCAGCAACTGTCCTTTTTAAAAAATGCAATTACTAAGAAAAAATGTAAAATGTGCTGAGTTTCACTTTTTCTTTTAGCTTCTTTGCCTATATTCTGTATGAATTTTCAAAATAGGTATAAAAA---TAATAAATACAAATAAGAAAGGACAATCAGCCCTTGAATCACACTGTGTGTGGAAAAATAAAACTGGGCTTCACTGGAGAAGAGTGACGGTAGCCTGGCTGATGGAAGGATGAGGGTGAGGAAGCAGAAAGAAACATGCTGCTTTCTATGTTTCGCTTTCTACGCCTGGTAGTTGAGGACGCAGAACTTCCTGTGCTTGAAATTCTCAGTGCAGTTACATTAAAAGGAAAAAGGAAGTTGTGCTCT
>gene=chr10_173251-174251; species=canFam
------------------------------CACAAAGAATAATTAGTGTTCAGTCATTGGTAAAGATATAAGAAATTCTATAATTATCCCCAAATCTCATTGCAATATGTATTCAATTACTTTCTCTTTCAGCAACTGTCC-TTTAAAAAAATACAGTAACTAAAAGCAACCCCCCAGCGAGCTGAGTTTCACTATTTCATTTACCTCCTTTGTGGGTATTCGGGAGGACTTTTCAAAACAGGAATAAGAAAAGAAATGAGTA-GAATATGAAAAGACAAGCTGCCCCTGAGTG--ACTGTGTGAG-GGCTTCGACACAAGTCC---CGAGAGACTAGTACGACTGA-----------------------GGCAGAAACAGGAAGAAACGCATGGGTTCTCACG--------------CACAGCTGTCGAGGGAGCAGAACTTCCTGTGTTTGAAATTCTTCGTGCAGTTGAATAAAGAGGAAAAAAAGGATGGTGCTCT
>gene=chr10_173251-174251; species=equCab
TGAGACCTTGCCGACATAGTAGGCCATTTACATAAAGGATAATTAGCACTCAGTCATTAGCAAATATATAAGAAATTCTATAATTATCCCTAAATGTCATTGTAGTCTATATTCAATTACTTTCTCTTTCAGCAACTTTCC-TTTAAAAAAATACAATTGCTAATAAAATACCAAAAATGTGCTGAGTTTCACTTTTTCTTTCACCTTCTTTGCCCACATTCAGGAGGAGTTTTCAAAACAGGGATAAGAAAAGAAACGAATACAAATAAGAATGGACAACCGGCCCCCAAACGACACTGTGTGTG-AAAAT--ACACAGGGCTTCACCAGCAAAGAGGAAGCCTCAAC-------TGC----ACTCGTGGGTCAGAACAGAAAGAAATGCATTTGTTTCTACA--------------CGCAGCTGTCGAGGAAGCAGAACTTCCTGTGTTTGAAATTCTTAGTGCAGTTAAATAAAAAGAAAAAAAGGAATAGTACTCT
>gene=chr10_173251-174251; species=gorGor
AAACATCTTGCTGGCATAAAATGCCATTTACATAAAAGACAATTAGCATTCAATTATTAGTAAATATACAAGAAATTCTATAATTGTCCCTAAATCTTGTTGTAATCTATATTCAATTACCTTCTCTTCCAGCAACTGTCCTTTTTTAAAAATGCAATTACTAATAAAAAATTAAAAATGTGCTGAGTTTCACTTTTTCTTTTAGCTTCTTTGCCTATATTCTGTATGAATTTTCAAAATAGGTATAGAAAAACAAATGAATACAAATAAGAAAGGATAA-CAGCCCCTGAATAACACTGTGTGTGGAAAATTAACACCAGGCTTCACTGGAGAAGAGGGACTGCGGACTGACTGA-GGAAGGAGGAAGGTGACGATGCGGAAAGAAACGCGTCGCTTTCTATGTTTTGCTTTCTACGCATGGTAGTTGAGGATGTAGAACTTCCTGTGCTTGAAATTCTCAGTGCAGTTACATTAGAAGAAAAAAGGAAGTTGTGCCCT
>gene=chr10_173251-174251; species=panTro
AAACATCTTGCTGGCATAAAATGCCATTTACATAAAAGATAATTAGCATTCATTTATTAGTAAACATACAAGAAATTCTATAATTGTCCCTAAATCTTGTTGTAATCTATATTCAATTACCTTCTCTTCCAGTAACTGTCCTTTTTTAAAAATGCAATTACTAATAAAAAATTAAAAATGTGCTGAGTTTCACTTTTTCTTTTAGCTTCTTTGCCTATATTCTGTATGAATTTTCAAAATAGGTATAAAAAAACAAATGAATACAAATAAGAGAGGATAATCAGCCCCTGAATAACACTGTGTGTGGAAAATTAACACCAGGCTTCACTGGAGAAGAGGGACTGCGGACTGACTGACGGAAGGTGGAAGGTGACGATGCGGAAAGAAACGCGTCGCTTTCTATGTTTTGCTTTCTACGCATGGTAGTTGAGGATGTAGAACTTCCTGTGCTTGAAATTCTCAGTGCAGTTACATTAGAAGAAAAAAGGAAGTTGTGCCCT
>gene=chr10_173251-174251; species=papHam
ACAAATCTTGCTGGCATAATATGGCATTTACATAAAGGATAATTAGCATTC----ATTAGTAAATATATAAGAAATTCTATAATTGTCCCAAAATCTTGTTGTAATCTATATTCAATTACCTTCTCTTCCAGCAACTGTCCTTTTTAAAAAATGCAATTACTAATAAAAAATTAAAAATGT---GAGTTTCACTTTTTGTTTTAGCTTCTTTGCCTATATTCTGTATGAATTTTCAAAATAGGTATAAAAAAAGAAATGAATACAAATAAGAAAGGACAATCAGCCCCTCAACAACACTGTGTGTGGAAAATTACCACCAGGCTTCACTGGAGAAGAGGGACTGCGGATTGACCGATGCAAGGAGGAGGGCGAGGAAGCGGAAAGAAACGCATTGCTTTCTATGTTTTGCTTTCTACGCATGGTAGTTGAGGATGCAGAACTTCCTGTGCTTGAAATTCTCAGCGCAGTTACATTAAAAGAAAAAAGGAAGTTGTGCTCT
>gene=chr10_173251-174251; species=ponAbe
AAACATCTTGCTGGCATAAAATGCCATTTACATAAAAGATAATTAGCATTCATTTATTAGCAAATATATAAGAAATTCTATAATTGTCCCTAAATCTTGCTGTAATCTATATTAAATTACCTTCTCTTCCAGCAACTGTCCTTTTTTAAAAATGCAATTACTAATAAAAAATTAAAAATGTGCTGAGTTTCACTTTTTCTTTTAGCTTCTTTGCCCATATTCTGTATTAATTTTCAAAATAGGTATAAAAAAAGAAATGAATACAAATAAGAAAGGATAATCAGCCCCCGAATAACACTGTGCGTGGAAAATTAACACCAGGCTTCACTGGAGAAGAGGGACTGCGGACTGACTGATGGAAGGAGGAAGGCGACAATGCGGAAAGAAATGCATTGCTTTCTATGTTTTGCTTTCTACGCATGGTAGTTGAGGATGTAGAACTTCCTGTGCTTGAAATTCTCAGTGCAGTTACGTTAAAAGAAAAAAGGAAGTTGTGCCCT
>gene=chr10_173251-174251; species=rheMac
ACAAATCTTGCTGGCATAATATGCCATTTACATAAAGGATAATTAGCATTC----ATTAGTAAATATATAAGAAATTCTATAATTGTCCCTAAATCTTGTTGTAATCTATATTCAATTACCTTCTCTTCCAGCAACTGTCCTTTTTAAAAAATGCAATTACTAATAAAAAATTAAAAATGT--------------TTTCTTTTAGCTTCTTTGCCTATTTTCTGTATGAATTTTCAAAATAGGTGTAAAAAAAGAAATGAATACAAATAAGAAAGGACAATCAGCCCCTGAATAACA--GTGTGTGGAAAATTACCACCAGGCTTCA-TGGAGAAGAGGGACTGCGGACTGACCGATGCAAGGAGGAGGCCGAGGAAGCGGAAAGAAACGCATTGCTTTCGATGTTTTGCTTTCTACGCATGGTAGTTGAGGATGCAGAACTTCCTGTGCTTGAAATTCTCAGCGCAGTTACATTAAAAGAAAAAAGGAAGTTGTGCTCT
>gene=chr10_326357-327357; species=hg19
AAATTAAAAACCAAACAATTTGGCTTCCTGGAAAATGTTGTCAAGTAGTTTTCACGGCAATAGAAGTCTATCGTTTTCAGGTAATATATGGTACATTAACTCTACATGTGGCATGTTCTTTTGTTGCTTTAACCCCAAAAGATAAAGATTTATAGTCAAATGTTGAATCGCACCCCCTTCCCTACCTTAACAAAACTCTCCTCCACCGCCGTGCTCTCCACATTCTCAATGCTTCACAAACTCTGCTCCTGATTTGGGTACAAGCTGCAAGCTCACGACTTACCATTCCGTAACGCTTTTATGGGCTCTGATGACCGAGGTCTCAATGTCGATTGGGTGGTACCGCATGCCCCGCAGCTCCATGGCTTCGTCCAGTGCCCCTACCACGTAGAGGGCATCATGGCGCTCTGTGGAGTAATGACAGCCTGCGTAAGCTTCCCCATAATGCCGCTCAAGCCGTTTCCTTCTTTTCTTAAAAAAAGATTAAAAACGACCCCCAA
>gene=chr10_326357-327357; species=bosTau
-------------------------------------------------------------------------------------------------------------------------------------------------------------------------------------------------------------------------------------------------------------------------------------CCTCACCATTCCGTGACGCTCTTGTGGGCTCTGATGACCGAGGTCTCGATGTCTATCGGGTGATACCTCATGCCGCGCAGCTCCATGGCCTCGTCCAGGGCCCCCACCACGTAGAGGGCATCATGGCGCTCTGCGTGGGAATGGACT-CTATGTGAGCTTCACTGCAAAATTGCTCGAGTCTTTAAA-----------GAATAAAGACGAGCGCTACCCCTGA
>gene=chr10_326357-327357; species=calJac
AAATTAAAAACCAAACAATTTGGCTTCCTGGAAAATCTTATCAAGTAGTTTTCATAGCAATAGAAGTCTATCATGTTCAGGTAACATATGATATATTAACTCGATGTGTGGAGTGTTCTTTTGTTGCTTTAACCCCAAAAGATAAAGGTTTATAGTTCAATGTTGACTTGTACGCCCTTCCCTACCTGAGCGAAACTCTCCTCTACCGCCATGC-CTCCACATTCCCAGTGCTTCACAAACT--GCTCCCGATTCGGGTACAAGCCACAAGCTCACAACTTACCATTCTGTGACGCTTTTATGGGCTCTGATGACTGAGGTCTCGATGTCGATGGGGTGGTACCGCATGCCCCGCAGTTCCATGGCTTCGTCCAGGGCCCCAACCACGTAGAGGGCATCGTGGCGCTCTGTTCAGGAATGAAAGCCTGTGTGAGCTTCCCTGTCATGCTGCTCAAGCCATTTCCTTCTTTTGTT-AAAAAAGATGAAAAACTACCC-CAA
>gene=chr10_326357-327357; species=canFam
--------------------------------------------------------------------------------------------------------------------------------------------------------------------------------------------------------------------------------------------------------------------------------------CTCACCATTCCGTGACGCTCTTGTGGGCTCTGATGACTGAGGTCTCAATGTCTATCGGGTGGTACCTCATCCCGCGCAGCTCCATCGCTTCGTCTAGGGCGCCCACCACGTACAGGGCATCGTGGCGCTCTGCGAGGGAACAGAGA---GCATGAACCTCACCACAACGGTGCTCACGCCGTTTAG-----------CAACAAAGATTCAA---ACTCCCAA
>gene=chr10_326357-327357; species=equCab
AAACTAAAAACC-AATGAA-CAGCTCTTTAGAAGCTGCTATCCAGTCATTA--------------GTACGTCACCCTCAGGAAGTGCCCAAGACATTGAGTCCAC-CCAGGAATGCCCCTT-GCTGCTATCAACACCTGGAGGGAAGG-CTACAGGCTAAGGGTGA---------------------------GACTCCTCCACACGACTCCACGGGC-----TCCTAAGGCTGCCCAAACCCTG-------------------------TCCTGCTACTCACCATTCTGTAACGCTTTTGTGGGCTCTGATCACTGAGGTTTCAATGTCGATGGGGTGATAGCGCATCCCCCGCAGCTCCATGGCTTCGTCCAGGGCGCCTACCACGTACAGGGCGTCGTGGCGCTCTGCTCAGGAATGGGAAAGTGTGTGAGTTTCACCGTTATGCTGCTCAAGCTGTTCAA-----------GAAAAAAGATTAAAACCACTCA-GA
>gene=chr10_326357-327357; species=gorGor
AAATTAAAAACCAAACAATTTGGCTTCCTGGAAAACGTTGTCAAGTAGTTTTCATGGCAATAGAAGTCTATCGTTTTCAGGTAATATATAGTACATTAACTCTACATGTGGCGTGTTCTTTTGTTGCTTTAACCCCAAAAGATAAAGGTTTATAGTCAAATGTTGAATCGCACCCCCTTCCCTACCTTAACAAAACTCTCCTCCACCGCCGTGCTCTCCACATTCTCAATGCTTCACAAACTCTGCTCCTGATTTGGGTACAAGCTGCAAGCTCACGACTTACCATTCCGTAACGCTTTTATGGGCTCTGATGACCGAGGTCTCAATGTCGATTGGGTGGTACCGCATGCCCCGCAGCTCCATGGCTTCGTCCAGTGCCCCTACCACGTAGAGGGCATCATGGCGCTCTGCGGAGGAATGACAGCCTGTGTAAGCTTCCCCATAATGCCGCTCAAGCCGTTTCCTTCTTTTCTTAAAAAAAGATTAAAAACGACCCCCAA
>gene=chr10_326357-327357; species=panTro
AAATTAAAAACCAAACAATTTGGCTTCCTGGAAAA---CGTCAAGTAGTTTTCATGGCAATAGAAGTCTATCGTTTTCAGGTAATATATGGTACATTAACTCTACATGTGGCGTGTTCTTTTGTTGCTTTAACCCCAAAAGATAAAGGTTTATAGTCAAATGTTGAATCGCACCCCCTTCCCTACCTTAACAAAACTCTCCTCCACCGCCGTGCTCTCCACATTCTCAATGCTTCACAAACTCTGCTCCTGATTTGCGTACAAGCTGCAAGCTCACGACTTACCATTCCGTAACGCTTTTATGGGCTCTGATGACCGAGGTCTCAATGTCGATTGGGTGGTACCGCATGCCCCGCAGCTCCATGGCTTCGTCCAGTGCCCCTACCACGTAGAGGGCATCATGGCGCTCTGCGGAGGAATGACAGCCTGTGTAAGCTTCCCCATAATGCCGCTCAAGCCGTTTCCTCCTTTTCTT--AAAAAGATTAAAAACGACCCCCAA
>gene=chr10_326357-327357; species=papHam
AAATTAAAAACCAAACAATTTGGCTTCCTGGAAAACGTTATCAAGTAGTTTTCATGACAATAGAAGTCTATCGTTTTCAGGTAATATATGGTACATTAACTCTATGTGTGGAGTGTTCTTTTGTTACTTTAACCCCAAAAGATAAAGGTTTATAGTCAAATGCTGAATTGCACTCCCTTCCCTACCTTAGCAAAACTCTCCTCTGGTGCCCTGCCCTCCACATCCTCAGTGCTTCACAAACTCGGCTCCTGATTTGGGTACAAGCTGCAAGCTCACGACTTACCATTCCGTAACGCTTTTATGGGCTCTGATGACCGAGGTCTCAATGTCGATCGGGTGGTACCGCATGCCCCGCAGCTCCATGGCTTCGTCCAGTGCCCCGACCACGTAGAGGGCATCATGGCGCTCTGTGGAGGAATGAAAGCCTGTGTGAGCTTCCCCATAATGTTGCTCAAGTCATTTCCTTCTTTTCTG-AAAAAAGATTAAAAACTACCCACAA
>gene=chr10_326357-327357; species=ponAbe
AAATTAAAAACCAAACAATTTGGCTTCCTGGAAAACGTTGTCAAGTAGTTTTCATGGCAATAGAAGTCTATCGTTTTCAGGTAATATATGGTACATTAACTCTATGTGTGAAGTGTTCTTTTGTTGCTTTAACCCCAAAAGATAAAGGTTTATAGTCAAATGTTGAATTGCACCCCCTTCCTTATCTCAGCAAAACTCTCCTCCACCACCGTGCTCTCCACATTCTCAATGCTT--CAAACTCTGCTCCTGATTTGGGTACAAGCTGCAAGCTCATGACTTACCATTCTGTAACGCTTTTATGGGCTCTGATGACCGAGGTCTCAATGTCAATCGGGTGGTACCGCATGCCCCGCAGCTCCATGGCTTCGTCCAGTGCCCCTACCTTTATGATGGCATCATGGCGCTCTGTGGAGGAATGACAGCCTGTGTGAGCT----------------------------------------------------------------
>gene=chr10_326357-327357; species=rheMac
AAATTAAAAACCAAACAATTTGGCTTCCTGAAAAACATTATCAAGTAGTTTTCATGACAATAGAAGTCTATCATTTTCAGGTAATATATGGTACATTACCTCTATGTGTGGAGTGTTCTTTTGTTACTTTAACCCCAAAAGATAAAGGTTTATAGTCAAATGCTGAATTGCACTCCCTTCCCTACCTTAGCAAAACTCTCCTCTGCCGCCGTGCCCTCCACATCCTCAGTGCTTCACAAACTCGGCTCCTGATTTGGGTACAAGCTGCAAGCTCACGACTTACCATTCCGTAACGCTTTTATGGGCTCTGATGACCGAGGTCTCAATGTCGATCGGGTGGTACCGCATGCCCCGCAGCTCCATGGCTTCATCCAGTGCCCCGACCACGTAGAGGGCATCGTGGCGCTCTGTGGAGGAATGAAAGCCTGTGTGAGCTTCCCCATAATGCTGCTCAAGTCATTTCCTTCTTTTCTG-AAAAAAGATGAAAAACTACCCACAA
>gene=chr10_334488-335488; species=hg19
GCGAGGGCCACAGAGAAGGCAGATGAAGCCGCATCTCTCAAACCTGCAAAGTAACTGGGAAAATGACTCTGAGCTGAAAGTAACCATGAGTCCACTTAGCATTTTCAGAAAAGGAAAAGAACACGGATTACAGAGTTTCCTTGAAAGAGCTGCGGGTCACCCACGACTGTGTTGCCTGGTCCTCAAGCACCGACGGCTGTCCTGCGGGTGGAAGGCAGGGCCAGGTGTGCAGCGGCCGAGAGCCCTCCCAAGACAGCGCGTGCATCGCAGCCACAGGAGCAGAGAGAATTGCTGGGCCCTGACGGCAAAGGTACTCAGAAAAGAAACTCTTACTTCAAAGAATACATAATGATAATTTAATCTTAAGAACTGCCAAGGACATCGCAGCAGGCCACAACCAGAGCTTCGCTAACAGTCCTCCCAGGTGCATTATTTATTTTGAGGCCTTCACTACTGGTTTTGCATTTTTACCAGGTGCCTAGTGGACCATCACACTCTTC
>gene=chr10_334488-335488; species=bosTau
ACACAGGCCACAGAGCATGGAGACGCAGCCCCACCTATCAACCCAC---------------AGCGTCTGTGCA-TTGATGTAAC--GGGGTCAATACAGCGTGTGCAGAAAAGGGAGAG--TGAGCATTAAGCTGCATTCCTCAAAGAGCTGCCACT-CCT-GTGACAGC---------------AGACCTCTTGGGCCTGCTGCAA--CACAG---G---------------GGCC----CACCGCCTCAGCCAG---GGACA-------C-------TGGAGAGGACTGGTCAGTTCAGACAGCAAAATCTCTCTGGAAAGAAGTGCTTCAATCTAAGAATATTTGCTGGTGAGGTACTC--AAGAACTGTGGAGGACCCTGGTGCCAGTCACAACCC-AGC-CCACTGA--GCCCTCCTAGCTGTATTA--TATCCCAT---------GACTGGGTTCAGTTCTCT-CCATGTTACTCTCAGAGTGTGATGCTGACC
>gene=chr10_334488-335488; species=calJac
GTGATGGCCACAAAGAAAGCAGATGAAGCCGCATCTCTCAAACCTGCCAAATAACTGGAAAAATGACTCTGAACTTAAAGTAAACATAAGTCCACTTATCATTTTCAGGAAAGGAAAAGAACACAGATTACAGGGCATCCTTGAAAGAGCTATGGGTCACGCAGGACTGTGCCACCTGGTCCTGAAGCATGGATGGCTGCACTGTGGGTGGAAGGCAGGGCCAGGTGTGCAG-GGCCAAGAG----TCCAAGGCAGTGTGAGCATCACAGCCACA-GAGGAGAGAGAACTGCTGGGCCCTGACGGTAAAGCTACTCAGAAA--AGACTC----TTCAAAGAACATGTCATAGTAATTTAATCTTAAGAACTG-CAAGAACATTGCAGC-GATCACAGCCAGCGCTTTGCCAACGGTCCCTGCAGGTGCGTTATGTCTTTTGAGGCCTTCAGTGCTGGTTTTACATTTTTACCAGGT-CCTAGTGGACCAAGACACTCTTC
>gene=chr10_334488-335488; species=canFam
CGTCAGGCCGCAG-GCACAGAGGCGACGTCCACTCAGCC-----TGCAC-AGCACCGGGGAAGCGACTCCACGTCCGGAGTCACCAGACCTCCACTCGGCACTTGCAgaaggagggaggccaggagggaggccC------------GGGGTGGAGGT------------------------CTGGAGC---------------GCTTGCAGCTTGCA----------------GGCC----CACCTCCTGGCCTGG---GTGCATCTGAGGC-------CCAAGAGACCCAGCCAATTCAGACGGCAAACCTTT--AGAAAAGAAAGTATTCCGTTAGAAAATACTTAATGGTGATTTAATCTTAAGAACCGCGGATG----------------------------GACTAA--ATCCTTCCAGCTG-----AA---------------ACACCTGGTTTTGCGTATCTGCCGAACTGCCACCAGACTGTGACGCTGTCC
>gene=chr10_334488-335488; species=equCab
GCGCAGGCTGCAGGGAACGGAGGTGA-GTCCACTCA-CCAAACCTGCAGAATCACTGGGAAAATGATTTTGCATTTAAAGTACCGAGGACTCCACTGAGCACTTGCAGAAAAAGAAAAGAACAGGGATCAACCTACATCCCTGAAAGAGCTGCCAACCCCTGGTGACAGCGATGCCTAGTCCCAGAGCACACGCAGCCCTGCTGCTGGCCACGGGCAG---------------GGCC----TGCTTTATAAACCAG---GCG-ATCTGAGCC-------GAGTGAGGACTGGCCGATTCAGACAGCAAAACCTGTCAAAAAAGAAACCCTTCaatttaaaaatatttaatagtaatttaatCTTAAGAACTGCGGAGGACCTTGGCGTTGGTCACAACCAGAGC-TAACTAA--GTTCTTCCAGCTGCATTAAATATTTTATGGC--CTCCTCCTGGTTTAACATTTCCACCATGTTACTATAAGACTATGATGCTGCTC
>gene=chr10_334488-335488; species=gorGor
GCGAGGGCCACAGAGAAGGCAGATGAAGCCGCATCTCTCAAACCTGCAAAGTAACTGGGAAAATGACTCTGAGCTGAAAGTAACCATGAGTCCACTTAGCATTTTCAGAAAAGGAAAAGAACACGGATTACAGAGTTTCCTTCAAAGAGCTGCGGGTCACCCACGACTGTGATGCCTGGTCCTCAAGCACCGACGGCTGTCCTGCGGGTGGAAGGCAGGGCCAGGTGTGCAG-G-CCGAGAGCCCTCCCAAGACGGCGCGTGCATCGCAGCCACAGGAGCAGAGAGAACTGCCGGGCCCTGACGGCAAAGGTACTCAGAAAAGAAACTCTTACTTCAAAGAATACAAAATGATAATTTAATCTTAAGAACTGCCAAGGACATCGCAGCGGGCCACAACCAGAGCTTCGCTAACGGTCCTCCCAGGTGCATTATTTATTCTGAGGCCTTCACTATCGGTTTTGCATTTTTACCAGGTGCCTAGTGGACCATGACACTCTTC
>gene=chr10_334488-335488; species=panTro
GCGAGGGCCACAGAGAAGGCAGATGAAGCCGCATCTCTCAAACCTGCAAAGTAACTGGGAAAATGACTCTGAGCTGAAAGTACCCAGGAGTCCACTTATCATTTTCAGAAAAGGAAAAGAACATGGATTACAGAGTATCCTTGAAAGAGCTGCGGGTCACCCACGACTGTGTTGCCTGGTCCTCAAGCACCGACGGCTGTCCTGCGGGTGGAAGGCAGGGCCAGGTGTGCAGCGGCCGAGAGCCCTCCCAAGACGGCGCTTGCTTCGCAGCCACAGGAGCAGAGAGAATTGCCGGGCCCTGACGGCAAAGGTACTCAGAAAAGAAACTCTTACTTCAAAGAATACATAATGATAATTTAATCTTAAGAACTGCCAAGGACATCGCAGTGGGCCACAACCAGAGCTTCGCTAACGGTCCTCCCAGGTGCATTATTTATTTTGAGGCCTTCACTATCGGTTTTGCATTTTTACCAGGTGCCTAGTGGACCATGACACTCTTC
>gene=chr10_334488-335488; species=papHam
GTAAGGGCCACAGAGAACACAGATGAAGCCACATCTCTCAAACCTGCAAAATAACTGGAAAAATGACTCTGAACTTAAAGTTACCATGAGTCCACTTAGCATTTTCAGAAAAGGAAAAGAACACGGATTACAGAGCATCCTTGAAAGAGCTGTGGGTCACCCATGACCGTGTCGCCTGGTCCTGAAGCACCGACGGCTGTTCTGTGGGTGGAAGGCAGGGCTAGGTGTGCAGCAGGCGGGAGCCCTCCCAAGACAGCACGTGCATCACAGCCAAAGGAGCAGAGGGAACTGCCGGGCCCTGACGGCAAAGGTACTCAGAAATTAAACTCTTACTTCAAAGAATACGTAATGATAATTTAATCTTAAGAACTGCCAAGGAAATCGCAGCGGGTCACAACCAGAGCTTCGCTAACGGTCCTCCCAGGTGCATTATGTATTTTGAGGCCTTCACTA-TGGTTTTGCATTTTTACCAAGTGCCTAGTGGACCATGACACTCTTC
>gene=chr10_334488-335488; species=ponAbe
GGGAGGGCCACCGAGAAGGCAGATGAAGCCACATTTCTCAAACCTGCAAAATACCTGGAAAAATGACTCTGAGCTGAAAGTAACCATGAGTCCACTTAGCATTTTCAGAAAAGGAAAATAACACGGATTACAGAGTATCCTTGAAAGAGCTGCGGATCACCCACGACCGTGTCGCCTGGTCCTCAAGCACCAACGGCTGTCCTGCAGGTGGAAGGCAGGGCCAGGTGTGCAGCGGCTGAGAGCCCTCCCAAGACAGCACGTACATCGCAGCCACAGGAGCAGAGAGAACTGCCAGGCCCTGACGGCAAAGGTACTCAGGAAAGAAACTCTTACTTCAAAGAATACGTAATGATAATTTAATCTTAAGAACTGCCAAGGACATCGTAGCGGGCCACAACCAGAGCTTCACTAACGGTCCTCCCAGATGCATTATTT-CTTTGAGGCCTTCACTACTGGTTTTGCATTTTTACCAGGTGCCTAGTGGACCATGACACTCTTC
>gene=chr10_334488-335488; species=rheMac
GTAAGGGCCACAGAGAAGACAGATGAAGCCACATCTCTCAAACCTGCAAAATAACTGGAAAAATGACTCTGAACTTAAAGTTACCATGAGTCCACTTAGCATTTTCAGAAAAGGAAAAGAACACGGATTACAGAGCATCCTTGAAAGAGCTGTGGGTCACCCATGACCGTGTCGCCTGGTCCTGAAGCACCGACGGCTGTCCTGTGGGTGGAAGGCAGGGCTAGGTGTGCAGCAGGCGAGAGCCCTCCCAAGACAGCATGTGCATCACAGCCAAAGGAGCAGAGAGAACTGCCGGGCCCTGACGGCAAAGGTACTCAGAAATTAAACTCTTACTTCAAAGAATACGTAATGATAATTTAATCTTAAGCACTGCCAAGGAAATCGCAGCGGGTCACAACCAGAGCTTCGGTAACAGTCCTCCCAGGTGCACTATGTATTTTGAGGTCTTCACTA-TGGTTTTGCATTTTTACCAAGTGCCTAGTGGACCATGACACTCTTC
>gene=chr10_351097-352097; species=hg19
AAACTCATACTCTcatgcatatatgcacttatacttgtacccacatcacactcacccatgcaacacatgacacaggcaagctcgcacatgtacaaactcatattcacatgtgcagacactattcacacacttgcaaaacacacatgcatgtatgcacagcacactcacacatgcactgagacacacacacaAGGACCTGATCGGGTGAAAGGCTCCTGTTAAGCTGTTTGTCTTTGTCTCTATCTTCACTCCCTCCATTCTGCTGCTAAGTCTCAAGTTTACTGATGTACTTCTATTCTGTGGCCCCTGCTCTCAGGATCTTGATACTTGGGCTAACCAATGAGTAGGAATTAATTTAGTATCTATGCTTTTCTGGTAATACCCTTTAGTTATGACTTCAGGTTACAAGCCCGGAGGAAGCTAAGAAAGTTTTCATTCTAGGACTTTACACCAATGTAATGTTCTTAAGATGTAAAAAATTGCTAAAACTGTTCCttttt
>gene=chr10_351097-352097; species=bosTau
--------------------------------------------------------------------------------------------------------------------------------------------------------------------------------------------------------------------------------------------------------------------------------------------------------------------------------------------------------------------------------------------------------------------------------------------------------------------------------------------------------------------
>gene=chr10_351097-352097; species=calJac
aaactcatactctcatgcacatatgcacttatacttgtacccagatcacactca-ccatgca--acatgacagaggcaagctcacatacacacacacac--attcacatgtgcagacacta------catt-------catacatgcaggtacatataccacactcacatatgcactgagacacacatacaAAGACCTGACTGGGTGGAAAGCCGCTGTTTAGCTGTTAATCTTGATCTCTATCTTCACTCCTTCCATTCTGCTGCTAAGTCTCAAGTTTATTGATGCACTTTTATTCTGTGCCCCCTGCTCTCAGGATCTTGATACCTGGGCTAACCACTGAGTTGGAATTAATTTAATGTCTATGCTTTTCTGGTAATACTCTTTAACTATGACTTCAAGTCACAAGCCCTGAGGAAGCTAAGAAAGTTTTCATTCTCAGACTTTACACCAGGGTAATGTTCGTAAGATCTTACAAATTGCTGAAACTAtttct----
>gene=chr10_351097-352097; species=canFam
--------------------------------------------------------------------------------------------------------------------------------------------------------------------------------------------------------------------------------------------------------------------------------------------------------------------------------------------------------------------------------------------------------------------------------------------------------------------------------------------------------------------
>gene=chr10_351097-352097; species=equCab
--------------------------------------------------------------------------------------------------------------------------------------------------------------------------------------------ACCAGGAACTGATCAAGAGCAGGGCCCTGTTTTAGCTGC-----------TTTGCCGTCATCTCTCTCCTGCCCCCGCTGAGTCACAAGTCCACAGATGAGCTTTCCTCCTACGCCCACCTCTCTCGGGATCTTTATACTCCG-CTAACCACTGAGCAGGAATTAATTCTCTATCCAGGTTTGTCT---------CTTTAATGATGACTCCAGGTCAGAAGGAGCAAGGAAGCTAAGAAAGCTGTCCCTCCAGGCCTTCACGCTAACGTCGCACTCATAAGTTTTAA-------------------------
>gene=chr10_351097-352097; species=gorGor
aaactcatactttcatgcatatatgc------acttgtacccacatca----cacccatgcaacacatgacacaggcaagctcgcacatgtacaaactcatattcacatgtgcagacacTATTC----------------------------------------------------------------------------------------------------------------------------------------------------------------------------------------------------------------------------------------------------------------------------------------------------------------------------------------------------------------------------------------
>gene=chr10_351097-352097; species=panTro
AAACTCATACTCTcatgcatatatgcacttatacttgtacccacatcacactcacccatgcaacacatgacacaggcaagctcgcacatgtacaaactc--attcacatgtgcagacactattcacacacttgcaaaacacacacgcatgtatgcacagcacactcacacatgcactgagacacacacacaAGGACCTGATCGGGTGAAAGGCTCCTGTTAAGCTGTTTGTCTTTGTCTCTATCTTCACTCCCTCCATTCTGCTGCTAAGTCTCAAGTTTACTGATGTACTTTTATTCTGTGGCCCCTGCTCTCAGGATCTTGATACTTGGGCTAACCGATGAGTAGGAATTAATTTAGTATCTATGCTTTTCTGGTAATACCCTTTAGTTATGACTTCAGGTTACAAGCCTGGAGGAAGCTAAGAAAGTTTTCATTCTAGGACTTTACACCAATGTAATGTTCTTAAGATGTAAAAAATTGCTAAAACTGtttcttttt
>gene=chr10_351097-352097; species=papHam
AAACTCATACTGTcatgcatatatgc------acttgtactcacatca--ctcacccacacaacacataacacaggcaagcttgcatatgcacaaactc--attcacatgtgcagacactattcacatacttgcaacacacacatgcatgtattcacagcacact--cacatgcactgaaacacacacacaAGGACCTGACTAGGTGAAAGGCTCTTGTTAAGCTATTTGTCTTTATCTCTGTCTTCACTCCCTCCATTCTGCTCCTAAGTCTGAAGTTGATTGATGCACTTTTATTCTGTGCCCCCTGCTCTCAGGATCTTGATACTTGGACTAA-CACTGAGCAGGAATTAATTTAATATCTATGCTTTTCTGGTAATACCCTTTAATTATGACTTCAGGTTACAAGCCCTGAGGAAGCTAGGAACGTTTTCAT----------------------------------------------------------------
>gene=chr10_351097-352097; species=ponAbe
aaactcatactctcatgcatatatgcacttatacttgtacccacatca----cacccgcgcaacacatgacacgggcaagctcgcacatgtacaaactcatattcacatgtgcagacactattcacacaCTTGCAACATGCACCTGCATGTATGCACAGCACACTCACACATGCACTGAGACACACACACGAGGACCTGATCGGGTGAAAGGCTCCTGTTAAGCTGTTTGTCTTTGTCTCTATCTTCACTCCCTCCATTCTGCTGCTAAGTCTCAAGTTTATTGATGTACTTTTATTCTG-GGCCCCTGCTCTCAGTATCTTGATACTTGGGCTAACCAATGAGTAGGAATTAATTTAATATCTACGCTTTTCTGGTAATACCCTTTAGTTATGACTTCAGGTTGCAAGCCCTGAGGAAGCTAAGAAAGTTTTCATTCTAGGACTTTACACCAATGTAATGTTCTTAAGATCTAAAAAATTGCTGAAACTGtttcttttt
>gene=chr10_351097-352097; species=rheMac
AAACTCATACTGTCATGCGTATATGC------ACTTGTactcacatca--ctcacccacacaacacataacacaggcaagcttgcatatgcacaaactc--attcacatgtgcagacactattcacatacttgcaacacacacatgcatgtattcatagcacact----catgcactgaaacacacacacaAGGACCTGACCGGGTGAAAGGCTCTTGTTAAGCTATTTGTCTTTATCTCTGTCTTCACTCCCTCCATTCTGCTCCTAAGTCTGAAGTTTATTGATGCACTTTTATTCTGTGCCCCCTGCTCTCAGGATCTTGATACTTGGACTAA-CACTGAGCAGGAATTAATTTAATATCTATGCTTTTCTGGTAATACCCTTTAATTATGACTTCAGGTTACAAGCCCTGAGGAAGCTAAGAAAGTTTTCATCCTAGGACTTTACACCAATGTAATGTTCTTAAGATATAAAAAATTGCTAAAACTAtttcttttt
>gene=chr10_621488-622488; species=hg19
CCAGGAACTCACCTTTGTCCGGGAGAAGCAAATGCAGAGTTCACACGCTCCTGTACGGGTTTGCTGACCAAGAATCTAACTACGCTGTCGGATTCCAGATGTGCTGGCACCAAGCAGAATGTCACATGTCCAGCATTTATAAATGGTATCAGTGGGGTTCTCCTGGGACTCCCAGGCAGCTGCAGAAGGAAGGGAGCTGTCGCCCAGTTATCCCAAGCCAAAGCAACACTGCGAGGCAAACGCCACAGACCACATCACACTCGAGCACTCACTGACTCTTGACAATTACTCATACGTGTGTTGAAAGGCAATGTTAAGAAGCGTTCAGGGTACAGGAGTCAGACAGGCCTGGTCTCAGCCATGGGACAGCAGTAACTGCCCACAAGTCCCGTATCTAAGCCCTGACTTGCCCATCCGGCATTCCTTCAGAAACAATGCCCACCTCACAGTGCTGCCATGAGCGCTAAATTAGCATGTACATACACAACCACATTCATTTC
>gene=chr10_621488-622488; species=bosTau
--------------------------------------------------------------------------------------------------------------------------------------------------------------------------------------------------------------------------------------------------------------------------------------------------------------------------------------------------------------------------------------------------------------------------------------------------------------------------------------------------------------------
>gene=chr10_621488-622488; species=calJac
CCAGGAATTCACCTTTGTCCAGGAGAGGCAAATGCAGAGTTCACACATTCTTACACAGGTTTGCTGGCCAAGAATCTAACCACACTGTCCTATTCCAGATGTGCTGGCACCAAGCAGAATGTCAGATAGCCAGCATTTATGAATGGGATCGATGGGGTTCTTCTGGAACTCCCAGGTGGCTGCACAAGGGAGGGAGCTGTCGCCCAGTGATCCTGAGCCAAA-------------GCAAATGCCACAGACCACACCACACTTTGGTCCTTACCAACACTTGACAGTTGCTTATTTGTGTGTTGAAAGGCAGTGTTG----------GGGGCACAGGCATCAGACAGGCCTGGTCTCCACCATGGGACAGCAGTGACTGCCCACAAGTCCCTT-CCTAAGCCCTGGCCTGCCCATCTGGCGTTCATTCAGTAACAATGCTCACCTCATAGCACTGCTATGAACACTAAATCAGCACGTATATACACACCCAGATTCATTTC
>gene=chr10_621488-622488; species=canFam
--AAGAACTCACATC---TAATACAAAAGAGGTGGAGAC--TTAAGATCACTGTGCAGGTTTGCTGGTCGGTATTCTAACGACTCTGTCCTACTCCAAATATGCGAACACCGAGCC-----------------------------------------------------------------------------------------------------------------------------------GATT--------TCAGG-------CTGAGCTCTGACGGCT--------GTGTGCTGAAGGGCAGCGT--GGGGCAG------------------------------------------C--GCTGGGACCGCCCGCCAGCC--CCACCTAGGCCTCGGACTCCTGA------------CCAACAACAAACG-CACCTGGTAA-GCGG--TGGAGACGCAGGTCG----GTG-------ATAAACACTCCTCTT
>gene=chr10_621488-622488; species=equCab
CTAAGAATTCACATTTGTTAATACAGAACTAATGCAGACTTTTAAAATTACTACATATGTTTGTCAGCCAAGATTCTAACTATTCTATTCTATTT----TATGATGGCACCTAGCAACACTCGTTACACCCCACGTGTGT--------GAAAT-GAACTCCTCTGACACTTCCATACA-CTGCACAATGAAGGCAGCTTTTATTCAACAATTATTAGCCATGACAATGTTGTAAAGCAAACACC---GATTAAGTCACATCCGGGCATTAAGTGACAGTTGACAATTG----TTGGTGTGTTGAAAGGAAATGTTCAGAGTGG------------------------------------------TTGGCTGTGA---------------cctctcgaacctcagcttcctcatccacggcttcttcaataacaagcc-tacctcacaaggcag--gtgagaatcaaa-tg--acgtaagGAACCAGAAGTGCTGATTTC
>gene=chr10_621488-622488; species=gorGor
----------------------------------------------------------------------------------------------------------------------------------------------------------------------------------------------AGGGAGCTGTCGCCCAGTTATCCCGAGCCAAAGCAACGCTGCGAGGCAAACGCCATAGACCACATCACACTCGAGCGCTCACTGACTCTTGACAATTACTCATACATGTGTTGAAAGGCAGTGTTAAGAAGCGTTCGGGGTACAGGCGTCAGACAGGCCTGATCTCAGCCATGGGACAGCAGTGACTGCCCACAAGTCCCATATCTAAGCCCCGACTTGCCCATCCGGCATTCCTTCAGAAACAATGCCCACCTCACAGTGCTGCTATGAGCGCTAAATTAGCACGTACGTACACAACCACATTCATTTC
>gene=chr10_621488-622488; species=panTro
CCAGGAATTCACCTTTGTCCGGCAGAAGCAAATGCAGAGTTCACACGCTCCTGTACAGGTTTGCTGACCAAGAATCTAACTACGCTGTACGATTCCAGATGTGCCGGCACCAAGCAGAATGTCTCATGTCCAGCATTTGTAAATGGTATCAGTGGGGTTCTCCTGGGACTCCCAGGCAGCTGCAGAAGGAAGGGAGCTGTCGCCCAGTTATCCCGAGCCAAAGCAAAGCTGCGAGGCAAACGCTACAGACCACATCACACTCGAACACTCACTGACTCTTGACAATTACTCATTCATGTGTTCAAAGGCAGTGTTAAGAAGCGTTCAGGGTACAGGCGTCAGACAGGCCTGGTCTCAGCCATGGGACAGCAGTGACTGCCCACAAGTCCCATATCTAAGCCCCGACTTGCCCATCCGGCATTCCTTCAGAAACAATGCCCACCTCACAGTGCTGCCATGAGCGCTAAATTAGCACGTACATACACAACCACATTCATTTC
>gene=chr10_621488-622488; species=papHam
CCAGGAATTCACCTTTGTCCGGGAAAAGCAAA--CAGAATTCACACACACCTGTACGGGTTTGCTGGCTGAGAATCTAACTACACTGTCCGATTCCAGATGTGCTGGCACCAAGCAGAACGTCAGATGTCCAGCATTTATAAACGGTATCAGT-GGGTTCTCCTGGGACTCCCAGGCAGCCGCACGAGGGAGGGAGCTGTTGCCCTGTTACCCCGAGCCAAAGCAACGCTGTGAGGCAAACACAATAGGCCACATCGCACTCGAGCACC----GACTCTTGACAGTTGCTCGTTTGTGTGTTGAATGGCAATATTAAGAGGAGTTCGGGGTACAGGCGACAGACAGGCCTGGTCTCAGCCATGGGACAGCAGTGACTGCCCCCAAGTCCCGTATCTAAGCCCCGACTTGCCCATCCGGCCTTCCTTCAGGAACAATGCCCACCTCACAGCGCTGTCATGAACGCTAAGTCAGCACGTACATACACAACCAGATTCATTTT
>gene=chr10_621488-622488; species=ponAbe
CCAGGAATTCACCTTTGTCTGGGAGAAGCAAATGCAGAGTTCACACACTCCTGTACAGGTTTGCTGGCCAAGAATCTAACTACGCTGTCCGATTCCAGATGTGCTGGCACCAAGCAAAATGTCAGATGTCCAGCATTTATAAATGGTATCAGTGGGGTTCTCCTGGGACTCCCAGGCAGCTGCACAAGGAAGGGAGCTGTCGCCCAGTTATCCTGAACCAAAGCAACACTGCGAGGCAAACGCCACAGACCACATCACACTCGAGCACTCACTGACTCTTGACAATTACTCATACGTGTGTTGAAAGGCAGTGTTAAGAAGCGTTCGGGGTACAGGCGTCCGACAGGCCTGGTCTCAGCCATGGCACAGCAGTGACTGCCCACAAGTCCCGTATCTAAGCCACGACTTGCCCATCCAGCATTCCTTCAGAAACAATGCCCACCTCACAGTGCTGCCGTGAGCGCTAAATCAACACGTACATACACAACCACATTCATTTC
>gene=chr10_621488-622488; species=rheMac
CCAGGAATTCACTTTTGTCCAGGAGAAGTAAACACAGAGTTCACACACTCCTGTACGGGTTTGCTGGCCGAGAATCTAACCACGCTGTCCAATTCCAGATGTGCTGGCACCAAGCAGAACGTCAGATGTCCAGCATTTATAAATGGTATCAGT-GGGTTCTCCTGGGACTCCCAGGCAGCTGCACGAGGAAGGGAGCTGTTGCCCAGTTATCCTGAGCCAAAGGAATGCTGCGAGGCAAACACCACAGGTCACATTATACTCGAGCACTGA------TTTGACAATTGCTCATTCGCGTGTTGAAAGGCAGTATTAAGAAGAGTTTGGGGTACAGGCATCAGACAGGCCTGGTCTCAGCCATGGGACAGCAGTGACTGCCCACAAGTCCCATATCTAAGCCCTGACTC-CCCATCCGGCGTT-CTTCAGGATCAATGCCCACCTCACAGTGCTGCCATGAATGCTAAGTCGGCACGTACATACACAACCAAATTCATTTC
>gene=chr10_653020-654020; species=hg19
GCACGGCACCCTGCTCACCTCGGTGGGGCTCTCCTGCCAAGGAGGATGGCCCTGAAGTCCGCTGAGATTTCCAAAGCTCTACAAAGTCGTCCTTCCTCCTGCTTATTCAGAAGGCCTAAAGCCTCGAAGACACCAGTGAGAACTGACCTGCCTCTTTTAAGGCAGCTCAAACACCTAAACACAGGAACGGTCCTCAGCTGAGCTGCTGGACCTCTGCCCTCGAGAGCAGCTGATAACCCACTGGGCTAAGAAGGCACAGACTTCATTATCCAGAAGCCAGTGGTGCTCACGTCTGCATTCCAGGAGCCGCCTACATGAGTCCCTCCAAGACTTCCAAGTCCCACTTGATTTTTTTCATTGTATCCCTCTATAACATCAGAGACGTTATATCTTAAATGGTATCTATGAGATCGTCTCTACCTTTATGAGCACGTatgctccctgacttaccacgtggctaaactgttctgataaacccagcataagctgaaaatatccta
>gene=chr10_653020-654020; species=bosTau
ACATAATGTCCTATTAACTCTAAATGGGCTCCTCCACGAGGGATGGGGGCCCTCAAGCC---TAAGACTGTTAACGCTCTGGAAC----TCGGCTCTGC--------C------CCAGAGGCGGTGAGGACATGCACCGTGACCCGCTCGCCTCCTGCTGGCGGTC--AAGCAGGCAGACACACCAAGA-CCCACGTCTAAACCATCTGACACAGGCCCCTGAAAGTAGTTAGTAATTCA--GAGCTAACAAAGCATGGGTGGGAACATCCAAAAGTTGGTGACCCTGGAACACGGACTTCAGGAGCCAACCACAGCCCTCCCCTTCCA--GTTTGGCTCAGA--TGACTT-TTCAGTCACACAGCCCTG-GATACCA-------------------------CAAAAAACTGTCTCCA-TTTTATGAGTATGGCTGCTC------------------------------------------------------------
>gene=chr10_653020-654020; species=calJac
-CATGGCACCCTGCTCACCTCAGTGGGGCTCTCCTGCCAAAGAGGATGACTCTGAAGTCTGCTGAGATTTCCAAAGCTCTAGAAAGT----CTTCCTCCTGTTTGTTCGGAAGGCCTAAGGCCTTGAAGACACCAGTGACAACTGACCTGCCTCTTTTAAGGCAGCTCAA--------ACACAGCAACAGTCCTCAGCTGAGTTGCTGGACCACTGCCCTCGAGAGCAGCTGACAACCTACTGGGCTAAGAAGGCACAGACATCA-CATCCAGAAGCCAGTGGTGCTCACGTCTGTGTTCCAGGAGCCGCCCAAGTGAGTCCCTCCAAGGCTTCCCAGTCCCACTTGATTTTTTTCATTGTATCTCTCTGT---ATAAGAGACGTAATATCCCATATGGTATCTATGAGATTGTCTCTACTTTTATGAGCAcatatgctccctgacttaccacagggctaaactgttccaataaacccaccataagtggaaaatatccta
>gene=chr10_653020-654020; species=canFam
--------------------------------------------------------------------------------------------------------------------------------------------------------------------------------------------------------------------------------------------------------------------------------------------------------------------------------------------------------------------------------------------------------------------------------------------------------------------------------------------------------------------
>gene=chr10_653020-654020; species=equCab
ATGCAACATCCTATTTACTCTAATTAGGTTTTTCTGCAAGGGAAGAAGGCATTCAAGTCTATTAAGATTTTTAAAGCTCTAGAACATCTTCATTTCTCCTGTTTGTTC------CAGGAGGCCATGA-GACATTAGTCATAATCAACTTCCTTCTTGTAAGACAACTGAAGCACTTAAATATAGGAAGATTCTACCTCTAATCTGTTTGACTTCCATCCTCGAAAGTAGTTAATAATTCACTGAGCTAAGAAAACATAGATGGGAACATCCAAAAATCAGAGATCCTTGAACGTGTGTTCCAGGAGCTGACTACCTCAATCCCCTTTCGGTGTTCAGTTTAGACGTGACTA-CACAATCATGTATCTCTATGACATCA-------------------------TATAAGACTGTCTCCACTTTTATGA------------------------------------------------------------------------
>gene=chr10_653020-654020; species=gorGor
GCACGGCACCCTGCTCACCTCGGTGGGGCTCTCCTGCCAAGAAGGATGGCCCTGAAGTCTGCTGAGATTTCCAAAGCTCTACAAAGTCGTCCTTCCTCCTGCTTATTCAGAAGGCCTAAAGCCTCGAAGACACCAGTGAGAACTGACCTGCCTCTTTTAAGGCAGCTCAAACACCTAAACACAGGAACGGTCCTCAGCTGAGCTGCTGGACCTCTGCCCTCGAGAGCAGCTGATAACCCACTGCGCTAAGAAGGCAGAGACTTCATTATCCAGAAGCCAGTGGTGCTCACCTCTGCATTCCAGGAGCCGCCTAAGTGAGTCCCTCCAAGACTTCCAAGTCCCATTTGATTTTTTTCATTGTATCCCTCTATAACATCAGAGACATTATATCTTAAATGGTATCTATGAGATCGTCTCTACCTTCATGAGCACGTatgctccctgacttaccacgtggctaaactgttctgataaacccagcataagctgaaaatattcta
>gene=chr10_653020-654020; species=panTro
GCACGGCACCCTGCTCACCTCGGTGGGGCTCTCCTGCCAAGGAGGATGGCCCTGAAGTCCGCTGAGATTTCCAAAGCTCTACAAAGTCGTCCTTCCTCCTGCTTATTCAAAAGGCCTAAAGCCTCGAAGACACCAGTGAGAACTGACCTGCCTCTTTTAAAGCAGCTCAAACACCTAAACACAGGAACGGTCCTCAGCTGAGCTGCTGGACCTCTGCCCTCGAGAGCAGCTGATAACCCACTGGGCTAAGAAGGCACAGACTTCATTATTCAGAAGCCAGTGGTGCTCACGTCTGCATTCCAGGAGCCGCCTACGTGAGTCCCTCCAAGACTTCCAAGTCCCGCTTGATTTTTTTCATTGCATCCCTCTATAACATCAGAGACGTTATATCTTAAATGGTATCTGTGAGATCGTCTCTACCTTTATGAGCACGTatgctccctgacttaccacgtggctaaactgttctgataaacccagcataagctgaaaatatccta
>gene=chr10_653020-654020; species=papHam
-------------------------------------------------------------------TTTCCAAAGCTCTACAAAGTCGTCCTTCCTCCTGCTTGTTCAGAAGGCCTAAAGCCCTGAAGACACCAGTGAGAATTGACCTAGC-CTCTTAAGGCAGCTCAAACACCTAAACACAGGAAC----------------GCTGGACCTCTGCCCTCGAGAGCAGCCGATAACACACTGGGCTAAGAAGGCACAGATGTCA-CATCCAGAAGCCAGTGGCGCTCAGGATTGCATTCCAGGAGCCGCCCATGTGAGTCCCTCCAAGGCTTCCAAGTCCTACTTGATTGTTTTCATCGTAT--CTCTATAACATCAGAGACATTATATCTC--ACGGTATCTATGAGATCATCTCTACTTTTATGAGCAcatatgctccctgacttaccatgggttgaaactgttccaataaacccagcataagctgaaaatatccta
>gene=chr10_653020-654020; species=ponAbe
GCACGGCACCCTGCTCACCTCGGTGGGGCTCTCCTGCCAAGGAGGATGGCCCTGAAGTCTGTTGAGATTCCCAAAGCTCTACAAAGTCGTCCTTCCTCCTGCTTGTTCAGAAGGCCTAAAGCCTTGAAGGCACCAGTGAGAACTGACCTGCCTCTTTTAAGGCAGCTCAAACACCTAAACACAGGAACGGTCCTCAGCTGAGCTGCTGGACCTCTGCCCTCGAGAGCAGCTGATAACCCACCGGGCTAAGAAGGTGGAGACTTCA-TATCCAGAAGCCAGTGGTGCTCACGTCTGCATTCCAGGAGCCGCCCACGTGAGTCCCTCCAAGGCTTCCAAGTCCCACTTGATTTTTTTCATTGTATCCCTCTATAACATCAGAGACATTATATCTTATATGGTATCTATGAGATCGTCTCTACTTTTATGAGCATGTatgctcc--gacttaccatgtggctaaactgttccgataaacccagcgtaagctgaAAATATCCTA
>gene=chr10_653020-654020; species=rheMac
GCACGGCACTCTGCTCGCCTCAGTGGGGCTCTCCTGCCAAAGGGGATGGCCCTGAAGTCCGTTGAGATTTCCAAAGCTCTACGAAGTCGTGCTTCCTCCTGCTTGTTCAGAAGGCCTAAAGCCCTGAAGACACCAGTGAGAATTGGCATAGC-CTCTTAAGGCAGCTCAAACACCTACACACAGGAAC----------------GCTGGACCTCTGCACCAGAGAGCAGCCGATAACCCACTGGGCTGAGAAGGCACAAACGTCA-CATCCAGAAGCCAGTGG-GCTCACGTTTGCATTCCAGGAGCCGCCCATGTGAGTCCCTCCAAGGCTTCCAAGTCCCACT-------------------------------------------------------------------------------GTGA-CAcatatgctccctgacttaccatgggatgaaactgttccaataaacccagcgtaagctgaaaatatccta
>gene=chr10_683366-684366; species=hg19
GTCAGAGTCAGTCCAGAGCTTAACACCAAGGCAGAGCTGACTGAGAGACACAAGCTCATCCATTAAGACAAGCCAAGACTCCTGCCCAAGGCCTAATCCCTCCACCAGGGAAACGTGGAAGGGCCAGATGCCTGGCAGCCCTTCCTTCCTCTTCTGAAGCCCCCGAGACACAGCCCCGGCCAGGTGTGTGCCTCGGGCAATGCACAGGTAACGTCAGCTGGGCACCGAGTCTGAGAACATGTTCTCAAGTAAAAATGAAAACAGGACTGCTGTGAAAAGCTCATGCTTAATCACCTCTGGGCTAAATTCTAAATGCAATGTTATTTCAGAGCTAGGTGGAAGTAATTCCTTAAAAACATATATGAACAGTAACTAGCAACCAGGGTGATAAGTACTCAGTATGTGTTTGATGAATAAATGAATTTTTAAAATTTATGAAAAGAGCACGCTCTATTTAGGAGAATTCTATTTAATTTGATCTCCTAACTATAAAGTGGCTC
>gene=chr10_683366-684366; species=bosTau
GACAAAATCATTCCAAAGTTTAA---CAAGGGAGATTTAAGT------AGATAACTAATCTGGAAGGAAAAACCAAAACTCTTGCCCAAGGACTAA-CTCTCCACAACAA-AATGTGAAATGGTCA-GTATCTCCCGACCCTTTGCACACTCTGAGAAGGC-CAGGCACACG--CCATGCCAGGTGTGGGCGTCGGGCAC---AAAGGC-CCAACACCTGAGTGTCAGGTCTGAGAAAACATTTTCTAGT-AAAAATACAACACAAGCGCTGTGCCAAAGTCTTGCTTAATCATCTCTAAGCCCAATTCTAAGTGCATTCTTATTTCCCAG----AGGGAAGTAACTCTTTAGCAATGTATATGAACAATGACTAGGAGCTGGGACAG-AAGCATTCAATCCATGATTGATGAACAAATGAATTTCAGAAATTT-TGAGAAGAGCATGAGCTATTTAGGAAAATACTATATAATTTGACATCGTAACTATACATCTGCTT
>gene=chr10_683366-684366; species=calJac
GCCAGAGTCAGTCCAGAGCTTCACACCAAAGCAGAGCTGCCTGAGAGACACCAGCTAATCCAGTAAGACAAGCCAAGACTCTTGCCCAAGGCCTCATCCCTCCACCAGGGAAACGTGGAAGGGCCAGATGTCTGGCAGCCCTTCCTTCCTCCTCTGAAGCCCCAGAGACACTGCCCCAGCCAGATGTGTGCCTCAGGCATCAGAGGGGTGACGTCAGCTGGACACTAAGTCTGAG----------------AAAATGAAAACAGGACTGCTGCAAAAAGCTCAGGCTCAATCACCTCTGAGCTAAATTCTAAATGCAATGTTATTTCAGATCTACGTGGAAGTAATTCTTTAAAAGTATATATGAACAGTGACTAGCAACCAGGATGATAAGTACTCAATATGTGTTTCATGAATAACTCAATTCTTAAAATTTATGAAAAGAGCATGCTCTATTTAGGAGAATTCTATTTAATTTGACATCCTAACTATACAGTGGCTC
>gene=chr10_683366-684366; species=canFam
--------------------------------------------------------------------------------------------------------------------------------------------------------------------------------------------------------------------------------------------------------------------------------------------------------------------------------------------------------------------------------------------------------------------------------------------------------------------------------------------------------------------
>gene=chr10_683366-684366; species=equCab
GCCAAATTCATTCCAAGGCTTAA---CAAGGGAAATTTAACTCAGAGATAACAACTAATCTAGTAGGAAAAACCAAAACTCTTGCCCAAGGATTAATCCCTCCACAAGAGAAATGTGAAGGGGACAGACACCTCATGGCCCTTCCTTCAATCTGTGAACCA-TGGGGACACAGACCAGGCCAGGTGTGTGCATCAGGCAA---GAAG-----CTCACCTGTGTGCTGAGTCTGAGACAACATTCTCTAGT-AAAATGAAAACATAACTACTGCGCAAAAGTCTTGCTTAATTATCTCTAAGCCAAATTCTAAGTGCATTCTTATTTCAGAGCTAGATGGAAGTAACTCTTTAAAAATATATATGTGCAGTGACTAGGAACCAGGACAG-AAGCATTCAATCCATGCTTGATGAACAAATGAATTTCAAAAATTTAT--GAAGAGCATGCGCTATTTAGGAAAATGCTATATAATTCAGCATCCTAACTATACAGCTGCTT
>gene=chr10_683366-684366; species=gorGor
GTCAGAGTCAGTCCAGAGCTTAACACCAAGGCAGAGCTGACTGAGAGACACCAGCTAATCCATTAAGACAAGCCAAAAGTCCTGCCCAACGCCTAATCCCTCCACCAGGGAAATGTGGAAGGGCCAGACGCCTGGCAGCCCTTCCTTCCTCCTCTGAAGCCCCAGAGACACAGC-CTGGCCAGGTGTGTGCCTCGGGCAACGCACAGGTAACGTCAGCTGGGCACCGAGTCTGAGAACATGTTCTCAAGTAAAAATGAAAACAGGACTGCTGTGAAAAGCTCATGCTTAATCACCTCTGGGCTAAATTCTAAATGCAATGTTATTTCAGAGCTAGGTGGAAGTAATTCCTTAAAAACATATATGAACAGTAACTAGCAACCAGGGTGATAAGTACTCAATATGTGTTTGATGAATAAATGAATTTTTAAAATTTATGAAAAGAGCACGCTCTATTTAGGAGAATTCTATTTAATTTGATCT-CTAACTATAAAGTGGCTC
>gene=chr10_683366-684366; species=panTro
GTCAGAGTCAGTCCAGAGCTTAACACCAAGGCAGAGCTGACTGAGAGACACCAGCTAATCCATTAAGACAAGCCAAGACTCCTGCCCAAGGCCTAATCCCTCCACCAGGGAAACGTGGAAGGGCCAGACGCCTGGCAGCCCTTCCTTCCTCCTCTGAAGCCCCAGAGACACAGCCCCGGCCAGGTGTGTGCCTCGGGCAACGCACAGGTAACGTCAGCTGGGCACCGAGTCTGAGAACATGTTCTCAAGTAAAAATGAAAACAGGACTGCTGTGAAAAGCTCATGCTTAATCACCTCTGGGCTAAATTCTAAATGCAATGTTATTTCAGAGCTAGGTGGAAGTAATTCCTTAAAAACATATATGAACAGTAACTAGCAACCAGGGTGATAAGTACTCAGTATGTGTTTGATGAATAAATGAATTTTTAAAATTTATGAAAAGAGCACGCTCTATTTAGGAGAATTCTATTTAATTTGATCTCCTAACTATAAAGTGGCTC
>gene=chr10_683366-684366; species=papHam
GTCAGAGTCAGTCCAGAGCATAACACCAAGGCAGAGCTGACTGAATGACACCAGCTAATGCCGTAAGACAAGCCAAGACTCCTGCCCAAGGCCTAATCCCTCCCCAAGGGAAACATGGAAGGGCTAGACACCTGGCAGCCCTTCCTTCCTGCTCTAAAGCCCCAGAGACACAGCCCCGGCCAGGTGTGTACCTCGGGCAACGCAC-GGTAATGTCACCTGGGCACCGAGTCTGAGAACATGTTCTCAAGTAAAAATGAAAACAAGACTGCTGAGAAAAGTTCATGCTTAATCACCTCTGGGCTAAATTCTAAATGCAATGTTATTTCAGAACTAGGTGGAAGTAATTCCTTGAAAATATATATgaacagtgactagcaaccaggatgataagtactcaatatgtgtttgatgaataaatgaatTTTTAAAATTTATGAAAAGGGTACGCTCTATTTAGGAGAATTCTATTTAATTGGATGTCCTAACTATACAGTGGCTC
>gene=chr10_683366-684366; species=ponAbe
GTCAGAGTCAATCCAGAGCTTAATACCAAGGCAGAGCTGACTGAGAGACACCAGCTAATCCATTAAGACAAGCCAAGACTCCTGCCCAAGGCCTAATCCCTCCACCAGGGAAACGTGGAAGGGCCAGACGCCTGGCAGCCCTTCCTTCCTCCTCTGAAGCCCCAGAGACACAGCCCCGGCCAGGTGTGTGCCACGGGCAACGCACGGGTAACGTCAGCTGGGCACCGAGTCTGAGAACATGTTCTCAAGTAAAAATGAAAACAGGACTGCTGTGAAAAGCTCATGCTTAATCACCTCTGGGCTAAATTCTAAATGCAATGTTATTTCAAAGCTAGGTGGAAATAATTCCTTAAAAATACATATgaacagtaactagcaaccagagtgataagtactcaatatgtgtttgatgaataaatgaatTTTTAAAATTTATGAAAAGAGCACACTCTATTTAGGAGAATTCCATTTAATTTGACCTCCTAACTATGAAGTGGCTC
>gene=chr10_683366-684366; species=rheMac
GTCAGAGTCAGTCCAGAGCTTAACACCAAGGCAGAGCTGATTGAATGACACCAGCTAATCCAGTAAGACAAGCCAAGACTCCTGCCCAAGGCCTAATCCCTCCCCCAGGGAAACGTGGAAGGGCCAGACACCTGGCAGCCCTTCCTTCCTGCTCTAAAGCCCCAGAGACACAGCCCCGGCCAGGCGTGAGCCTCGGGCAACGCAC-GGTAACGTCAGCTGGGCACCGAGTCTGAGAACATGTTCTCAAGTAAAAATGAAAACAAGACTGCTGTGAAAAGTTCATGCTTAATCACCTCTGGGCTAAATTCTAAATGCAATGTTATTTCAGAGCTAAGTGGAAGTAATTCCTTAAAAATATATATgaacagtgactagcaacctgggcgataagtactcaatatgtgtttgatgaataaatgaatTTTTAAAATTTATGGAAAGAGCACGCTCTATTTAGGAGAATTCTATTTAATTTGACATCCTAACTATACAGTGGCTC
>gene=chr10_749499-750499; species=hg19
CAACTCCATTCCAAAGTTCTCAGTGAGGTTTCTCCACTGCTGAGGCTGGTACTCCAGTGTCTCCCAAAACTGCCTGCTTCCTTTGTCACCACTAGCTCATGGCCTGCAGTAGGCAATACCTGCTAAGCCCCACAGAGTCCTGCCCTTCACCTGTCAGCCCAGACTCGAGCTGAGGGACCATGCTGAAGCCCCATGCATGtttctgggggcttctatctgtgtgtttccccttctcagaaaccccaccaaacaaatccaaccgcttcaaaaacttgaacttcagtctcttccttctcagctccaggagatcaccatcctgcttgactctacctccctcccctgcagcaggagagcacccaggcagaaagccagagcagtggcaggcaacaagggctcatctcgtaagtttctcttcccctgtgatgcccatttttcttgtttTTTTTTTTTTTGttgttgttgtttgtttgtttgcttttatttgagacagagtgttgctc
>gene=chr10_749499-750499; species=bosTau
--------------------------------------------------------------------------------------------------------------------------------------------------------------------------------------------------------------------------------------------------------------------------------------------------------------------------------------------------------------------------------------------------------------------------------------------------------------------------------------------------------------------
>gene=chr10_749499-750499; species=calJac
TAATTCTATTCCAAAATGCTCAGTGAGATTTCTCCACTGCTGAGGTTGGAACTCCTATGTCTCCCAAAACTTCATGCTTCCTTTGTCACCATTAGTTCATGGCCTGCAGTAGGCAATCCCTGCTAAGCCCCACAGAGTTCTGCCCTTTGCCAGTCAGCCCAGATTTGAGCCAAGGGGCCATGGCGAAGCTCCATGGATATTTCTGGGGGCTCCTCTCTGTATGTTTCCCCTTCTGAGAAACCCCACCAAATAAATCCAACCCTTTCAAAAACTTGAACTTC---------------------------------------------------------------------------------------------------------------------------------------------------------------------------------------------------------------------------
>gene=chr10_749499-750499; species=canFam
TAACTCCATTCCAGAATCCTCAGCAAGGTCTCTCCAGCGCCTAGGCCACTATCTC--------CCAGAGCTGCGTGCTGCCGATGCCACCGCCGCCTCTCAGGCTGCGGCAGGTGATCTCGA---GGCCTCCTGGAGTCCCTCTCCTTGC-TGTCAGCCTCAGACTGAGCCAAGGAATCACAAGGAA-CCCCATGCAGACTTCTTGGACCTCCTCCGTGCACGCACCCCCTTCTCAGAAACCCTGCCAGACCAGCCCAGCCACTCCGAAGACCTGAGCGTCAGCTTCTTCCTCCTGCACTCA--GAGACCACCTCCAGGCT------------------------------------------GAAAACCAGAACAGTCATGCACAACACGCGCTCTCTGCCTGAGTTTCTCTTCTCCTGTGGTGCTCATTTTT------------------------------------------------------------------
>gene=chr10_749499-750499; species=equCab
CAACTCTGTTCCAAAATTTTCAGTGAGGTCTCTCCACTGCCTAGGCTGGTGCTTCAACGTCTCCCAGAACTGCATGCCTCCGGTGTCACCATGAGCTGCCAGCCTGCAGCAGGTGATCTCTGct-agcctcacagagtttcaccctttgc-tgtca------------gcccaggacccacaaagaatccctgtgcagacttcttggtgctcctctctgtgcgc-tccccttctcagaaatcctgtccaacaaatccaaccacttcagagatctgaacttcaaccccttcctcctcagcttggcaagaccacctccaggct------------------------------------------gaaagccagaagggtcgtggga---acgggctcaccttctgaatctcttttctcctgggatgctcatttttc-----------------------------------------------------------------
>gene=chr10_749499-750499; species=gorGor
CAACTCCATTCCAAAGTTCTCAGTGAGGTTTCTCCACTGCTGAGGCTGGTACTCCAGTGTCTCCCAAAACTGCCTGCTTCCTTTGTCACCACTAGCTCATGGCCTGCAGTAGGAAATACCTGCTAAGCCCCACAGAGTCCTGCCCTTCACCTGTCAGCCCAGACTCGAGCTGAGGGACCATGCTGAAGCTCCATGCATGTTTCTGGGGGCTCCTATCTGTGTGTTTCCCCTTCTCAGAAACCCCACCAAACAAATCCAACCGCTTCAAAAActtgaacttcagtctcttccttctcagctccaggagatcaccatcctgcttggctctacctccctcccctgcagcaggagagcactca-gcagaaagccagggcagtggcgggcaacaag-gctcacctcataagtttctcttcccCTGTGATGCCCATTTTTCTTG--TTTTtt-------ttgttgttgtttgtttgtttgcttttatttgagacagagtgttgttc
>gene=chr10_749499-750499; species=panTro
CAACTCCATTCCAAAGTTCTCAGTGAGGTTTCTCCACTGCTGAGGCTGGTACTCCAGTGTCTCCCAAAACTGCCTGCTTCCTTTGTCACCACTAGCTCATGGCCTGCAGTAGGCAATACCTGCTAAGCCCCACAGAGTCCTGCCCTTCACCTGTCAGCCCAGACTCGAGCTGAGGGACCATGCTGAAGCCCCATGCATGTTTCTGGGGGCTTCTATCTGTGTGTTTCCCCTTCTCAGAAACCCCACCAAACAAATCCAACCGCTTCAAAAActtgaacttcggtctcttccttctcagctccaggagatcaccatcctgcttggctctacctcccttccctgcagcaggagagcacccaggcagaaagccagagcagtggcgggcaacaagggctcacctcataagtttctcttcccCTGTGATGCCCATTTTTCTTGTTTTTTtt-------ttgttgttgtttgtttgtttgcttttatttgagacagagtgttgttc
>gene=chr10_749499-750499; species=papHam
CAACTCCACTCCAAAGTTCTCCGTGAGGTTTCTCCACTGCTGAGGCTGGTACTCCAGTGTCTCCCAAAACTGCCTGCTTCCTTTGTCACCATTAGCTCATAGCCTGCCATAGGCAATACCTGCTAAGCCCCACAGAGTCCTGCCCTTCACCTGTCAGCCCAGACTCGAGCTGAGGGACCATGCTGAAGCCCCATGCTTGtttctgggggctcctatctgtgtgtttccccttctcagaaaccccaccaaacaaatccaactgcttcaaaaactcgaacttcagtctcttccttctcagctccaggagatcaccatcctgcttggttctacctccctcctgtgcagcaggagagcacccaggcggaaagtcggaacagtggcaggcaacacgggctcacctcataagtgtctcttcccCTGTGATGCACAtttttcttgtttttttg-ttgttgttgctgttgtttgtttgtttgtttgt-tttgagacagagtcttgttc
>gene=chr10_749499-750499; species=ponAbe
CAACTCCATTCCAAAGATCTCAGTGAGGTTTTTCCACTGCTGAAGCTGGTACTCCAGTGTCTCCCAAAACTGCCTGCTTCCTTTGTCACCACTAGCTCATGGCCTGCAGTAGGCAATACCTACTAAGCCC--CAGAGTCCTGCCCTTCACCTGTCAGCCCAGACTCGAGCTGAGGGACCATGCTGAAGCCCGACGCATGTTTCTGGGGGCTCCTATCTGTGTGTTTCCCCGTCTCAGAAACTCCACCAAACAAATCCAACCACTTCAAAAACTTGAACTTCAGTCTCTTCCTCCTCAGCTCCAGGAGATCACCATCCTGCTTGGCTCTATCTCCCTCCCCTGCAGCAGGAGAGCACCCAGGTGGAAAGCCAGAGCAGTGGTGGGCAACACGGGCTCACCTCATAAGTTTCTCTTCCCCTGTGATGCCCAtttttcttgggtttttt--tgttgttattgttgtttgtttggttggttttatttgagatggagtcttgttc
>gene=chr10_749499-750499; species=rheMac
CAACTCCACTCCAAAGTTCTCCGTGAGGTTTCTCCACTGCCGAGGCTGGTACTCCAGTGTCTCCCAAAACTGCCTGCTTCCTTTGTCACCATTAGCTCATAGCCTGCCACAGGCAATACCTGCTAAGCCCCACAGAGTCCTGCCCTTCACCTGTCAGCCCAGACTTGAGCTGAGGGACCATGCTGAAGCCCCATGCTTGTTTCTGGGGGCTCCTCTCTGTGTGTTTCCCCTTCTCAGAAACCCCACCAAACAAATCCAACTGCTTCAAAAACTCGAACTTCAGTCTCTTCCTTCTCAGCTCCAGGAGATCACCATCCTGCTTGGCTCTACCTCCCTCCTGTGCAGCAGGAGAGCACCCAGGCGGAAAGTCAGAACAGAGGCAGGCAACACGGGCTCACCTCACAAGTGTCTCTTCCCCTGTGATGCACAtttttcttgtttttttg-ttgttgttgctgTTGTTTGTTTGTTTGTTTGT-TTtgagacagagtcttgttc
>gene=chr10_866092-867092; species=hg19
GTCAGTTATTACTTAGTGGATTTCACGTTACAAGTCTTTTGAAATGCTCATTCTTGTGCCTTAACCTTAATCCATTTAATTAAATCTCAGGTTTGGTATAAATTAGATTTAAATGTCTTGTGAAGAGGTATATGCTTTATGTACTCACTGTAAACTTCTCCTCCCTTTTCTTCCGGTAGCCAAAGGAATTCTTCCTAGAGGAGTGGAAAGTGAAAGACTGTTATTTTTTTCCCACTTGGAGAATTTATTATTGAGCACGTTTGCACTCACATAATCAAAGTACACATCAATTCAGTCTTTATCACTTTGAAACCTTTCAAAGATGACTTTCAATTCTAAAATCCCAACTTCAGGAAGCGTAAGCAGAACAACACAAAGTTGACAGCAAGGGACTAACGTGGAAGTCCAGGCAAGTGATAAAGAACAGAAGAAAACACTGACTGAAACCAACTCCCTGGTGCCTCCTTGGGATGTCTGTTAAGACATGAGTACTGAACATC
>gene=chr10_866092-867092; species=bosTau
GGCCATTATCACCCAGCCGACACCACATGGCGACGCCGTCTAAAAGTTCCTTCTCACACCTT------CGTCAA---------ACCTCATGTTCAGTGTAAGTGGGATTGAAACGTCAGGCAAAAGGGCAGGGCTCTGAGGTACTCACTGTGAACTTCTCCTCCCGCTTCTTCCGATAACCAAAGGAGCTCTTCCTAGAGAAGAGGAAAGCAGCAGACTGTGACCTTTT--CCACTGGAAACAGATTTCACTGAG------------TACACGCG---TGTGCACAT---TTCAGTCTTCACAACTTTGTAATCTACTATAGATGACTTTAGATTCTAAAATCCCAATCTTA-------TAAGAAAA---ACAAAAATTTTATAATAAAGAAGTAAAACTGAGGTCTAGATAGGG------------AAGAAAACACTGATTTAAATAATTTTCCCA-------TTTAGAATTTCTGTTA---TATGAATATCGAACTTC
>gene=chr10_866092-867092; species=calJac
------------------------------------------------------------------------------------------GTTTGGTATAAATTAGATTTAAATATCTTGTGAGGGGGCATATGCTTTATGTACTCACTGTAAACTTCTCCTCCCTTTTCTTCCGGTAGCCAAAGGAATTCTTTCTAGAGGAGTGAAAAATGAAAGATTGTTATTTTTTCCCCACTTGGAGAATTTATTGTTGAGCACGTTTGTGCTCACATAATCAAAGTACACATTAATTCAGGCTTTAACA---------CTATCAAAGATGACTTTTGATTCTAAAATCCCAACTTTAAGAAGCATAAGCAGAACAACACAAAGTTTACAGCAACAGGATAACACAGGAGTCCAGGCAAGTAACAAAGAA---AGGAAAACACTGACTGGAGCCATCTCCTTAGTGCCTCTTTGGGATGTCTGTTGAGACATGAGTACTGAAGATC
>gene=chr10_866092-867092; species=canFam
GTCCACTACCACCTGCTGTGCATCAGATGAAGACTCTGCTGAAAAGCTC---CCCAAATCTTTACCTCCATTCATATAGTTAAATCTCAGGTCTAGTATGAACTAGGTTTAAAGGTGTTGCAATAGGACAAGGGCTAGATATACTCACTGTCACTTTCTCCGTTC------TCCGT--ACCAA---GATTCT--CTAAGATAGAAG------AAAGAT---TGACTTTT--CCACTGGAAG--------------------------------------------------------------------------------------TTCTGTTTGAAAAATCCCAGCCTT---AAGTATACACAAA---ACAAAAATTTTATAGTAAAAGACTAAAAGTGATGTCTAGATTaaaaaaacaaaacaaagaaaaaCATTTACTGAC-AGATTTTCCTAGTGTTCATTTAGAA--TTTGTTATGATACAAATATTGAATGTC
>gene=chr10_866092-867092; species=equCab
GTCGGTTATTACCTAATGGATATCATGTTAAAAGTCTTTTGAAAAGCTCCTTCTCACATCTTAACCTTTACTGATTTGATTAAATCCCATCTTTAGTATAAACTAGATTGAAATGTCTTGCAAAAAGACATCGGCTTGATGTACTCACTGTAAACTTTTCCTCCCTTTTCTTCCGGTAACCAAAGGAATTTTTCCTAGAGGAGAGGAAAGCAAAAGACCATTAATTTTTT-CCACTCAGAA--------A---AG------------TATATGGA---TGTGCAGACATACTT-GTCTTTATTACTTTGTACTCTTTTGAAGATGATTTTCGATTCTAAAATCTCAACCTTAAGAAGTACAAGCAga------AAAATTTTATAATAAAGGACTAAAACTGATATCTAAATACGT------------ATAAAAACATTTATTAAAAGAATTATCCTAGTGGCTATTTAGAA--T---TTATCACATAAATATTGAATATC
>gene=chr10_866092-867092; species=gorGor
GTCAGTTATTACTTAGTGGATTTCACGTTACAAGTCTTTTGAAATGCTCATTCTTGTGTCTTAACCTTAATCCATTTAATTAAATCTCAGGTTTGGTATAAATTAGATTTAAATGTCTTGTGAAGAGGTATATGCTTTATGTACTCACTGTAAACTTCTCCTCCCTTTTCTTCCGGTAGCCAAAGGAATTCTTCCTAGAGGAGTGGAAAGTGAAAGACTGTTATTTTTTTCCCACTTGGAGAATTTATTATTGAGCACGTTTGCACTCACATAATCAAAGTACACATCAATTCAGTCTTTATCACTTTGAAACCTTTCAAAGATGACTTTCAATTCTAAAATCCCAACTTCAGGAAGCGTAAGCAGAACAACACAAAGTTGACAGCAAGGGACTAACG----------------------------------------------------------------------------CTGTTAAGACATGAGTACTGAACATC
>gene=chr10_866092-867092; species=panTro
GTCAGTTATTACTTAGTGGATTTCACGTTACAAGTCTTTTGAAATGCTCATTCTTGTGTCTTAACCTTAATCCATTTAATTAAATCTCAGGTTTGGTATAAATTAGATTTAAATGTCTTGTGAAGAGGTATATGCTTTATGTACTCACTGTAAACTTCTCCTCCCTTTTCTTCCGGTAGCCAAAGGAATTCTTCCTAGAGGAGTGGAAAGTGAAAGACTGTTATTTTTTTCCCACTTGGAGAATTTATTATTGGGCACGTTTGCACTCACATAATCAAAGTACACATCAATTCAGTCTTTATCACTTTGAAACCTTTCAAAGATGACTTTCAATTCTAAAATCCCAACTTCAGGAAGCGTAAGCAGAACAACACAAAGTTGACAGCAAGGGACTAACGTGGAAGTCCAGGCAAGTGATAAAGAACAGAAGAAAACACTGACTGAAACCAAGTCCCTGGTGCCTCCTTGGGATGTCTGTTAAGACATGAGTACTGAACATC
>gene=chr10_866092-867092; species=papHam
GTCAGTTATTATTTAGCAGATTTCAGGTTACAAGTCTTTTGAAACGCTCATTCTTGTGTCTTAACCTTAATCCATTTAATTAAATCTCAGGTTTGGTATAAATTAGATTTAAATGTCTTGTCAAGAGGCATATGCTTTATGTACTCACTGTAAACTTCTCCTCCCTTTTCTTCCGGTAGCCAAAGGAATTCTTCCT--AGGAGTGGAAAGTGAAAGACTGTTA---------------------------TT-AG--------------------CAAAGTACACATCAACTCAGTCTTCATCACTTTAAAAACTTTCAAAGATGACTTTCAAGTCTAGAATCCCAACTCTAAGAAGCATAAGCGGAGCAACACAAAGTGTACAGCAAGGGACTAACGTGGAAGTCCAGGCAAGTGACAGAGAACGGAAGAAAACACTGACTAAAACCATCTCCCTGGTGCCTCCCTGGGAGGTCTGTTGAGACGTGAGTACTGAAGATC
>gene=chr10_866092-867092; species=ponAbe
GTCATTTATTACTTAGTGGATTTCACGTTACAAGTCTTTTGAAATGTTCATTCTTGTGTCTTAACCTTAATCCATTTAATTAAATCTCAGGTTTGATATAAATTAGATTTAAATGTCTTGTCAAGAGGTATATGCTTTATGTACTCACTGTAAACTTCTCCTCCCTTTTCTTCCGGTAGCCAAAGGAATTCTTCCTAGAGGAGTGGAAAGTGAAAGACTGTTATTTTTTTCCCACTTGGAGAATTTACTGTTGAGCACGTTTGCACTCACATAATCAAAGTACACATCAATTCAGTCTTTATCACTTTGAAACCTTTCAAAGATGACTTTCAATTCTAAAATCCCAACTTTAAGAAGCATAAGCAGAACAACACAAAGTTGACAGCAAGGGACTAACGCGGAAGTCCAGGCAAGTGATAAAGAACGGAAGAAAACACTGACTGAAACCAACTCCCTGGTGCCTCCTTGGGATGTCTGTTAGGACATGAGTACTGAACATC
>gene=chr10_866092-867092; species=rheMac
GTCAGTTATTATTTAGCGGATTTCAGGTTACAAGTCTTTTGAAACACTCATTCTTGTGTCTTAACCTTAATCCATTTAATTAAATCTCAGGTTTGGTATAAATTAGATTTAAATGTCTTGTCAAGAGGCATATGCTTTATGTACTCACTGTAAACTTCTCCTCCCTTTTCTTCCGGTAGCCAAAGGAATTCTTCCT--AGGAGTGGAAAGTGAAAGACTGTTATTTTTTTCCCACGTGGAGAATTTACTGTTGAGCACGTTTGCACTCACATAAGCAAAGTACACATCAACTCAGTCTTCATCACTTTAAAACCTTTCAAAGATGACTTTCAAGTCTAGAATCCCAACTCTAAGAAGCATAAGCGGAGCAACACAAAGTGTACGGCAAGGGACTAACGCGGAAGTCCAGGCAGGTGACAGAGAACGGAAGAAAACACTGACTAAAACCATCTCCCTGGTGCCTCCCTGGGAGGTCTGTTGAGACGTGAGTACTGAAGATC
>gene=chr10_920105-921105; species=hg19
GGTTCATGGTATTATTCGCTCCACTTCTGCAGATGTCTGAGCACTCCAATTAAGAAAAAGGAAGGAACAAGAAAAAAAAGGGAAAATAGATCTACAAGCTCTGGtaccagaactagaaagtctcttgaaagtacttgatgcaggaacgcacagcctgccatctggtgaaaaacaggcgttgtccacaactaaacaagttgctcatgtactatgtggtccagtccctaactgtggactcacataatgggtcttgtcttacattgacatctgtgatgttTTGCTTTTAGTATAAGTAATTCTTTTTCTTATTATGGTTCTGACAGGCTATGTGAAAAACAAAATAATTCTTTTAGTTCCTCTGCAAGAGAGATTTTGTTGTTTCTTTAACCTATGAGTTATGACTGGTGTCCTATTAATGTTTTACTTTTTAAAAATATTAACATTTTTATGATAAAAAGTTTAGGAATTACACTTAAACATAAAGGTAACAAGAACACTTA
>gene=chr10_920105-921105; species=bosTau
GGTTTGTTTTATTACTGT----ATTTCTGCAGATGTTCAAAAGTTTTGGTAAAAAAAACAGAAAGAGCAGAAAC----AAAGAAAGAAAATCGACACCTG-CAGC-CCAGT-CCAGGGACCCCCCCAAAAGCTCCCAA---ATGAA----------GCCCTTCTTTGAGCATGAGGAGT-----GCAGTTA----------TCGTGCATCCCATGGCCCAG-----GAACATGAGCAC-CACAATGGATCTGAACTTACTTCAACATCCGTAA-GCTTTGTTCTCTGAACAAGAGATTCTttttcttACTATGATTCAAATACGACATTTTGAAAACAAAATCATTCTGTTAATTCTTTTGTGAGAGAGATTTT----TCTTGTTAACCTACAAGTTATGGCTGGTGGACTTTTAACATTTTATAA------AACACTGATAGTT-TTTGATAAAAAATTTAGGAATTCTGCTTAAACATGATGATAGCAA---------
>gene=chr10_920105-921105; species=calJac
GGTTCATTATATTCTTCTCTCCACCTCCGCAGATGTCTGAGCACTCCAATCAAGAGAAAG---------------------GAAAACAGAGCT-CAAGCCCTAGCACCAGAATCAG--AGTCTCCTGAAAGCACTTGATGCAGGAACACACAGTCTGCCATCTGCTGAAAAACAGG---TGTCTACAACTAAACAAGTTGCCACTGCACTACGTGGTCTGGGCCCTGACTCTGGACTCACATGATGGCTCCAGCCTTA---TGACATCTGTAATACTTTGTTCTTAGTATAAGTAATTCTTTTTCACATTATGATTCTGACATGCTATCTGAAAAACAAAGTAATTCGTTTAATTCCTCTGTAAGAGAGATTTTGCTA----TTTAATCTATGAGTTATAACCGGTGTCC----------------------------------TTTATCATAAAAAGTTTAGGAATTATACTTAAACATAAAGGCAACAGGAACACTTC
>gene=chr10_920105-921105; species=canFam
----------------------ACCTGCACAGATGTCTAAAAATTCTCATTAAGACAAAGGAAAGAGCAGAAAAAGAGAAAAGAAGAAAATCGACACCCACCAGG-CCAGTAACAGGAAGTACCTCGAAAG---------------------------------------------------------------------------------------------------------------------------------------------------------------------------------------------------------------------------------------------------------------------------------------------------------------------------------------------------------------------------------
>gene=chr10_920105-921105; species=equCab
agttcattttattattct----acttctgcagatgtctgaaaattctaattaagaaaaagaacaGAACAGAAAAAGAGA----AAGAAATTCCACACCCACCAGT-CCAATACCAGGAATCCCCTCAAAAGCCCCTAA-------------------------------------------------------------------------TGTGGTCCAG-----GACTGCTGACACACACAATGGGTCTGGTCTTA--TCCACAGCTGTAA-GTATTGTTCTCAGTATAAGCAATTCTTTTCTT-ATTATGGTTCTGATACGATA-TTTAAAAACAAAATAATCCTGTTAACTCCTCTGTGAGAGACATTTTTCTGTCTCTTTAATCTACAAGTTATGGCTAGTGTCCTACTTCCATTTTATA-------AACACT-ATATTT-TATGCTAAGCAGTATACGAATTCTACTTAAATATGAAGATAACAGGAACACTTC
>gene=chr10_920105-921105; species=gorGor
GGTTCATGGTATTATTCGCTCCACTTCTGCAGATGTCTGAGCACTCCAATTAAGAAAAAGGAAGGAACAAGAAAAAAAAGGGAAAATAGATCTACAAGCTCTGGTACCAGAACTAGAAAGTCTCTTGAAAGTACTTGATGCAGGAACGCACAGCCTGCCATCTGGTGAAAAACAGGCGTTGTCCACAACTAAACAAGTTGCTCATGTACTATGTGGTCCAGTCCCTAACTGTGGACTCACATAATCGGTCTTGTCTTACATTGACATCTGTGATGTTTTGCTTTTAGTATAAGTAATTCTTTTTCTTATTATGGTTCTGACATGCTATGTGAAAAACAAAATAATTCTTTTAGTTCCTCTGCAAGAGAGATTTTGTTGTTTCTTTAACCTATGAGTTATGACTGGTGTCCTATTAATGTTTTACTTTTGAAAAATATTAACATTTTTATGATAAAAAGTTTAGGAATTACACTTAAACATAAAGGTAACAGGAACACTTC
>gene=chr10_920105-921105; species=panTro
GGTTCATGGTATTATTCGCTCCACTTCTGCAGATGTCTGAGCACTCCAATTAAGAAAAAGGAAGGAACAAGAAAAAAAAGGGAAAATAGATCTACAAGCTCTGGTACCAGAACTAGAAAGTCTCTTGAAAGTACTTGATGCAGGAACGCACAGCCTGCCATCTGGTGAAAAACAGGCGTTGTCCACAACTAAACAAGTTGCTCATGTACTATGTGGTCCAGTCCCTAACTGTGGACTCACATAATGGGTCTTGTCTTACATTGACATCTGTGATGTTTTGCTTTTAGTATAAGTAATTCTTTTTCTTATTATGGTTCTGACATGCTATGTGAAAAACAAAATAACTCTTTTAGTTCCTCTGCAAGAGAGATTTTGTTGTTTCTTTAACCTATGAGTTATGACTGGTGTCCTATTAATGTTTTACTTTTTAAAAATATTAACATTTTTATGATAAAAAGTTTAGGAATTACACTTAAACATAAAGGTAACAGGAACACTTC
>gene=chr10_920105-921105; species=papHam
GGTTCATGATATTATTCTCTCCACTTCTGCAGATGTCTGAGCACTCCAATTaagaaaaaggaaaga--aaaggaaaaaagggaaaagagaCCTACAAGCTCTGGTGCCAGAACTAGAAAGTCTCTTGAAAGCACTTGACGCAGGAACGCCCAGCCTGCCATCTGGTGAGACACAGGCGCTGTCCACAACTAAACAAGTTGCTCCTGCACTACGTGGTCCGGCCCCTAATGGTGGACTCACATAATGGGTCTTGTCTTATGTTGACATCTGCAATGTTTTGCTTTTAGTATAAGTAATTATTTTTCTTATCATGGTTCTGACATGCTATGTGAAAAACAAAATAATTGTTTTAATTCCTCTGCAAGAGAGATGTTGTTGTTTATTTAACCTGTGAGTTATGACTGGTGTCCCATTAATTTTTT----------AATGTTAACA-TTTTATGATAAAAAGTTTAGGAATTATACTTAAATATGAAGGTAACAGGAGCAATTC
>gene=chr10_920105-921105; species=ponAbe
GGTTCATGGTATTATTCTCTTCACTTCTGCAGATGTCTGAGCACTCCAATTAAGAAAAAGGAAGGAACAAGAAAAAAAAGAGAAAATAGATCTACAAGCTCTGGTACCAGAACTAGAAAGTCTCTTGAAAGTACTTGATGCAGGAACGCACAG-CTGCCATCTGGTGAAAAACAGGCGTTGTCCACAACTAAACAAGTTGCTCAGGTACTATGTGGTCCAGTCCCTAACTGTGGACTCACGTAATGGGTCTTGTCTTACGTTGACACCTGTAATGTTTTGCTTTTAGTATAAGTAATTCTTTTTCTTATTACGGTTCTGACATGCTATGTGAAAAACAAAATAATTCTTTTAATTCCTCTGCAAGAGAGATTTTGCTGTTTCTTTAACCTACGAGTTATGACTGGTGTCCTATTAATGTTCTACTTTTTGAAAATATTAACATTTTTATGATAAAAAGTTTAGGAATTACACTTAAACATAAAGGTAACAGGAACACTTC
>gene=chr10_920105-921105; species=rheMac
GGTTCATGATATTATTCTCTCCACTTCTGCAGATGTCTGAGCACTCCAATTaagaaaaaggaaagaa-aaggaaaaaaagggaaaagagaCCTACAAGCTCTGGTGCCAGAACTAGAAAGTCTCTTGAAAGCACTTGACGCAGGAATGCCCAGCCTGCCATCTGGTGAGAAACAGGCGCTGTCCACAACTAAACAAGTTGCTCCTGCACTACGTGGTCCGGCCCCTAACGGTGGACTCACATAATGGGTCTTGTCTTATGTTGACATCTGCAATGTTTTGCTTTTAGTATAAGTAATTATTTTTCTTATCATGGTTCTGACATGCTATGTGAAAAACAAAGTAATTGTTTTAATTCCTCTGCAAGAGAGATGTTGTTGTTTATTTAACCTGTGAGTTATGACTGGTGTCCCATTAATTTTTT----------AATGTTAACA-TTTTATGATAAAAAGTTTAGGAATTATACTTAAACATGAAGGTAACAGGAGCAATTC
>gene=chr10_943097-944097; species=hg19
aaaggtgtcaagaccagttgaggggaaaagaacaatcttgtcaacaaatggtgctgggacaactaaatgtcaacatgaaaataatgaagctgggctcctacctcaacatacacaaaaattaaggcaaaatgaaccaaagaactaaatgtaaaagctaaaactatatgacttggaagaaaacagcagtaaatcttcataaacttgtattaggcaatggtttattaattatgacactaaaagtataaacaggaagaaaaaaatacactggatttcatcaaaacgaaaaacttttgcccctcaaagcacactatcaagaaagtgaaaagataacccaaagaatgcgaaaaaacatttgcaaatcatatatccaatacggaacatatatctagaatatataaacaattcctaaaacttataatgagacaaataacccaacttaaaaattggcaaatgagagcccagcgcagtggctcacatctgtaatcccagcactttccgag
>gene=chr10_943097-944097; species=bosTau
aagggtaccaagaccactcaatgcag-aaaaatactcttttcaacaaatgatgcttggacaactgaatatccacatgaggagaatggagctggacccctaacttactctctacaaagattaactcaaaatgaagcaaacacccatatgtaagagctaaaactgtaaaactcagaagataata-gagaaaggcttcaagaaaatgtacttgtcaatggcttct----taggacaccaaaagcacaaacaacaaaaggaaaataaactggtcttcatcaa-------aacttttgtgcttccaagaataccatc----------------------cagagtgagagaaaatatttgcaaattacacatctgataagggacacataactata-taaataaataattcctaaaactagt-aagagacaagt---------taaaaatgggccaa-------------------------------------------------
>gene=chr10_943097-944097; species=calJac
-------------------------------------------------------------------------------------------------------------------------------------------------------------------------------------------------------------------------------------------------------------------------------------------------tttgcccttcaaagcacactatcaagaaagtgaaaagataatccaaagaacaggaaaaaagatttgcaaatcatacatacaataagggacatacatctagaatatataaacaattcctaaaactcacaatgagacaaataacccaacttaaaaattggcaaatgaaggccaggcacagtggctcacgtccgtaatcccagcgctttgggag
>gene=chr10_943097-944097; species=canFam
--------------------------------------------------------------------------------------------------------------------------------------------------------------------------------------------------------------------------------------------------------------------------------------------------------------------------------------------------------------------------------------------------------------------------------------------------------------------------------------------------------------------
>gene=chr10_943097-944097; species=equCab
aagggtgtcaagatccttcaatggggaaagaacattcttttcaacaaatggtgcggggacaagtgaatatccccacgtaaacaatgaaggtggatccctgt-tctcactatataaaaattaactcaaaatagatcaaacacctaaatgcacgagctaaaactataaaattcagaaggaaacaggagtaaatctttgtgaacatgggttgggaaatgtcttct----tagggcaccaaaagcacaaacaacgaaagaaaaacaaaccggtcttcatcaaaattaaaaacatttgtgcttcaaagcacaccatcaagaaaatggaaagataacccacagaatgggagaaaatatttgcaaattatatatctgata--------------------------------------------------------------------------------------------agggacatacatctagaat----------------
>gene=chr10_943097-944097; species=gorGor
aaaggtgtcaagaccagttgaggggaaaagaacaatcttgtcaacaaatggtgctgggacaactaaacgtcaacatgaaaataatgaagctgggctcctacctcaacatacacaaaaattaaggcaaaatgaaccaaagaactaaatgtaaaagctaaaaccatatgacttggaagaaaacagcagtaaatcttcataaacttgtattaggcaatggtttattaattatgacactaaaagtataaacaggaag-aaaaaatacactggatttcatcaaaacgaaaaacttttgcccttcaaagcacactatcaagaaagtgaaaagataacccaaagaatgggaaaaaacatttgcaaatcatatatctaatacggaacatatatctagaatatataaacaattcctaaaacttataatgaaacaaataacccaacttaaaaattggcaaatgaGagcccagcgcggtggctcacatctgtaatcccagcactttcggag
>gene=chr10_943097-944097; species=panTro
aaaggtgtcaagaccagttgaggggaaaagaacaatcttgtcaacaaatggtgctgggacaactaaatgtcaacatgaaaataatgaagctgggctcctacctcaacatacacaaaaattaaggcaaaatgaaccaaagaactaaatgtaaaagctaaaactatatgacttggaagaaaacagcagtaaatcttcataaacttgtattaggcaatggtttattaattatgacactaaaagtataaacaggaagaaaaaaatacactggatttcatcaaaacgaaaaacttttgcccctcaaagcacactatcaagaaagtgaaaaggtaacccaaagaatgggaaaaaacatttgcaaatcatatatccaatacggaacatatatctagaatatataaacaattcctaaaacttataatgagacaaataacccaacttaaaaattggcaaatgagagcccagcgtggtggctcacatctgtaatcccagcactttctgag
>gene=chr10_943097-944097; species=papHam
aaaggtgtcaagaccagttgaggggaaaagaacaatcttgtcaacaaatggtgctgggacaactaaacgtcaacatgaaaataatgaagctgggctcctacctcaacatacacaaaaattaaggcaaaatgaaccaaagaagtaaatgtaaaagctaaaacaatacgacttggaaggaaacagcagtaaatcttcataaacttgtatta-gtaatggtttattaattatgacactaaaagcataaacagcaagaaaaaaatacactggatttcatcaaaatgaaaaacttttgcccttcaaatcacactatcaagaaagtgaaaagataacacaaagaatgagaaaaaacatttgcaaatcatatatccaataagggacatacatctagaatatataaacaattcctaaaactcacaatgagacaaataacccaacttaaaaattggcaaattagagctcggtgcagtggctcacgcctgtaatcccagcactttcagag
>gene=chr10_943097-944097; species=ponAbe
aaaggtgtcaagaccagttgaggggaaaagaacaatcttgtcaacaaatggtgctgggacaactaaatgtcaacatgaaaataaagaagctgggctcctacctcaacatacacaaaaattaaagcaaaatgaaccaaagaactaaatgtaaaagctaaaactatatgacttggaagaaaacagcagtaaatcttcataaacttgtattaagcaatggttt----attatgacactaaaagtataaacaagaagaaaaaaatataccggatttcatcaaaacgaaaaacttttgcccttcaaagcacactatcaagaaagtgaaaagataacccaaagaatgggaaaaaacacttgcaaatcatatatccaatacaggacatatatctagaatatataaacaattcctaaaacttataatgagacaaataacccaatttaaaaattggcaaatgagaacccggcacggtggctcacacctgtaatcccagcattttcggag
>gene=chr10_943097-944097; species=rheMac
------------------------------------------------------------------------------------------------------------------------------------------------------------------------------------------------------------------------------------------------------------------------------------------------------------------------aagaaagtgaaaagataacacaaagaatgggaaaaaacatttgcaaatcatatatccaataagggacatacatctagaatatataaacaattcctaaaactcacaatgagacaaataacccaacttaaaaattggcaaatgagagctgggtgcagtggctcatgcctgtaatcgcagcactttcagag
>gene=chr10_951105-952105; species=hg19
aatctATAGTTATAAAAATGTCTTCCTCAAGTTATTAATACAGCCCTGGAGGCACTCCCTAAAGTCTTATTATCTGAACCTGCAAATTACCTTCCTTAATAATTAAATGCCATTTAACAGTGTTATAAGTGGTGATAAAATACACCTTATTTTACACATGCATTAATGTGAAGTCCTCCTTTCTTGAATTTAATATTCCTAATATATACGTATTTCTTAGCATTTCAGTGAAAGGGAAATATTCCATAACAATTATAATCCTATATAGCTCTTGAAAATCACACCTCAGAAGTCAAGACAAGGAATCTAAATAGAGCAGACATAAAACACTTGACCGAAGTCAGGATCCTATCTTCATTAGTCCCTCCATGCCCAGTCTAGATCCCATTTACTCCTGTCTTTGCAATTATGTTTTTTTCCATTATGTTCAATCCTTCCCTGTCACTGTTTCAACAGCTTATTCTGTCGCAAAAAAAAGAAAGTGAACGTGGGGAGGGGAG
>gene=chr10_951105-952105; species=bosTau
----------------------------------------------------------------------------------------------------------------------------------------------------------------------------------------------------------------------------CACTTCAGTGAAAGGGAAATATTCCACAACAACTATAATCTTACACAACTCTTAAAAACTAGACCTCGAAAGTCAAGGCAAAGAACCCAAA---------------------------------------------------------------------------------------------------------------------------------------------------------------------------------------------
>gene=chr10_951105-952105; species=calJac
--------------------------------------------------------------------------------------------------------------------------------------------------------------------------------------------------------------------------------------------------------------------------------------------------------------------------------------------------------------------------------------------------------------------------------------------------------------------------------------------------------------------
>gene=chr10_951105-952105; species=canFam
--------------------CCTTCCCCAAGTCCTCACTACAGACCCACAGACATTCCCTAAAATCCTGTTATGTGAACAGGCAAATCATCTTCCTTAAAAATT----------TCACAGCTTTCTATGTGGTGATAAAATATGTCTCATTTCAAACTCCCATTAATGTGCATCCCTCTTTTCTTGAATTTGGTATTCCTAACAGATGCATATTTCTTAGCACTTTGGTGAAAGGGAAATAGTCTGTAACAATCATAATTCTACATAACTCTTGAAAATCAGACCTCATAAGTCAAGGTGAGGGACCCAAATACAGCCTGAAC-GT-AACTTGATGAAAATGAACAAGTTTTTCTCACTTGGTCCTCCACCTGTGGTCTGGATCCCATTTC--------------------CTCTTTTCCTGTATCTTCAGTTCTTCCCCGCACTGTTCAAAACAGCCTA-GCCATCACCAAAAACAGGAGACAAGTGGGAAGGA-----
>gene=chr10_951105-952105; species=equCab
--------------------TCTTCCTAAAGTCCTTACTACAACCCTACAGGGCTTCCCTAAAATC---TTACCTGAACATGCAAATCATCTTCCTGAAAAATTGAAAACCACTCAACAGCTTTATAAGTGGTGATAAAATATGCTTTACTTCAAATCTATATTAATATGCATCCTTCCTTTCTTGAATTTAGTATTCCTAATAGATATATATTTCTTAGCACTTTGGTGAAAGGGAAGTATTCCATAACAATTATAATCCTATACAGCTCTTGAAAATCAGACCTCAAAAGTCAAGGCAAGAGACCCAAATACAGCCCAAAC-ATCAACTTGATGCAAATGAATGAGTTTTTCTCAGTTGGTCCTTTATCTGTGATCTGGATCCCATTTC--------------------CGCTTTTCCTGCATCTTCAATTCTTCCCTGTCCCTTTGTAAACAGCCTATGCTGTCTCCAAAGACAGAAGGCAAGTGGAGAGGC-----
>gene=chr10_951105-952105; species=gorGor
aacctATAGTTATAAAAATGTCTTCCTCAAGTTATTAATACAGCCCTGGAGGCATTCCCTAAAGTCTTATTATCTGAACCTGCAAATTACCTTCCTTAATAATTAAATGCCATTTAACAGTGTTATAAGTGGTGATAAAATACACCTTATTTTACATATGCATTAATGTGAAGTCCTCCTTTCTTGAATTTAATATTCCTAATACATACGTATTTCTTAGCATTTCAGTGAAAGGGAAATATTCCATAACAATTATAATCCTATATAGCTCTTGAAAATCACACCTCAGAAGTCAAGACAAGGAATCTAAATAGAGCAGACATAAAACACTTGACCAAAGTCAAGATCCTATCTTCATTAGTCCCTCCATGCCCAGTCTAGATCCCATTTACTCCTGTCTTTGCAATTATGTTTTTTTCCGTTATGTTCAATCCTTCCCTGTCACTGTTTCAACAGCTTATTCTGTCGCAAAAAAAAGAAAGTGAACGTGGGGAG-----
>gene=chr10_951105-952105; species=panTro
aacctATAGTTATAAAAATGTCTTCCTCAAGTTATTAATACAGCCCTGGAGGCACTCCCTAAAGTCTTATTATCTGAACCTGCAAATTACCTTCCTTAATAATTAAATGCCATTTAACAGTGTTATAAGTGGTGATAAAATACACCTTATTTTACATATGCATTAATGTGAAGTCCTCCTTTCTTGAATTTAATATTCCTAATATATACGTATTTCTTAGCATTTCAGTGAAAGGGAAATATTCCATAACAATTATAATCCTATATAGCTCTTGAAAATCACACCTCAGAAGTCAAGACAAGGAATCTAAATAGAGCAGACATAAAACACTTGACCAAAGTCAGGATCCTATCTTCATTAGTCCCTCCATGCCCAGTCTAGATCCCATTTACTCCTGTCTTTGCAATTATGTTTTTTTCCGTTATGTTCAATCCTTCCCTGTCACTGTTTCAACAGCTTATTCTGTCGCAAAAAAAAGAAAGTGAATGTGGGGAG-----
>gene=chr10_951105-952105; species=papHam
aacctATAGTTATAAAAAGGTCTTCCTCAAGTTATTAACACAGCCCTGGAGGCATTACCTAAAGTCTTATTATCTGAGCATGCAAATTACCTTCCTTAATAATTAAATGCCATTTAACAGTGTTGTAAGTGGTGATAAAATACACCTTATTTAACATATGCATTAATGTGAAGTCTTCCTTTCTTGAATTTAATATTCCTAATTGATACGTACTTCTTAGCACTTCAGTGAAAGGGAAATATTCCATAACAATTACAATCCCATATAGCTCTTGAAAATCACACCTCAGAAGTCAAGACAAGGAATCTAACTAGAGCAGACATAAGACACTTGACCAAAGTTAGGATCCTATCTTCATT---------------AGTCTAGATCCCATTTACTCCTGTCTTTGCAATTATGTTTTTTTCCGTTACATTCTACCCTTCCCTGTCACTGTTTCAACAGCTTACTCTGTCGCAAAAGAAAGAAAGTGAAGGTGGGGAG-----
>gene=chr10_951105-952105; species=ponAbe
aacctATAGTTATAAAAATGTCTTCCTCAAGTTATTAATACAGCCCTGGAGGCATTCCCTAAAGTCTTATTATCTGAACCTGCAAATTACCTTCCTTAATAATTAAATGCCATTTAACAGTGTTATAAGTGGTGATAAAATACACCTTATTTTACATATGCATTAATGCGAAGTCTTCCTTTCTTGAATTTAATATTCCTAATAGATACGTATTTCTTAGCACTTCAGTGAAAGGGAAATATTCCATAACAATTATAATCCTATATAGCTCTTGAAAATCACACCTCAGAAGTCAAGACAAGGAATCTAAATAGAGCAGACATAAAACATTTGACCAAAGTCAGGATCCCATCTTCATTAGTCCCTCCATGCCCAGTCTAGATCCCATTTACTCCTGTCTTTGCAATTATGTTTTTTTCCGTTATGTTCAATCCTTCCCTGTCACTGTTTCAACAGCTTATTCTGTCGCAAAAGAAAGAAAGTGAAGGTGGGGAG-----
>gene=chr10_951105-952105; species=rheMac
aacctATAGTTATAAAAAGGTCTTCCTCAAGTTATTAACACAGCCCTGGAGGCATTACCTAAAGTCTTATTATCTGAACATGCAAATTACCTTCCTTAATAATTAAATGCCATTTAACAGTGTTGTAAGTGGTGATAAAATACACCTTATTTAACATACGCATTAATGTGAAGTCTTCCTTTCTTGAATTTAATATTCCTAATAGATACGTACTTCTTAGCACTTCAGTGAAAGGGAAATATTCCATAACAATTACAATCCCATATAGCTCTTGAAAATCACACCTCAGAAGTCAAGACAAGGAATCTAACTAGAGCAGACATAAGACACTTGACCAAAGTTAGGATCCTATCTTCATT---------------AGTCTAGATCCCATTTACTCCTGTCTTTGCAATTATGTTTTTTTCCGTTACGTTCTACCCTTCCCTGTCACTGTTTCAACAGCTTACTCTGTCGCAAAAGAAAGAAAGTGAAGGTGGGGAG-----
>gene=chr10_1332047-1333047; species=hg19
TGAGCACAGCTGTAACTTCCAGGGTTACAGACATTGAGGCATTTCAGTCTTGTGTTGTTAGCATGTTTTAATCCGACATAATTAGTTACAGTAAAGAATCCATCTAGGGAAAATGAAGAAAATACGGCTTTAAAATGAAGGATCTGTATAGAGCAAAAGCAGGGACTGAGTCATACGAGGCTGAGTCTCTCTTGGTGCCTGAGGCTTTGCAAGGTCAGGAGCTGACTACCTTTTCCCCCATGTCTGACAAGTGGATTCTGTCCTCTGCATGTTGTTGTTTATTTTATGAATCAGCCCCAGCCATTGTCCAGCTCACGGGCACCTCCAGCAGAGAGTGGAGGCCTGCAGGGACTCACAGGTGACCCACGCCTGCAGCAGAGTGGAGAAGGGCCTCCCTCCTGGTCGGCGGAAGGACATCGACATTGAAGCCAGATGCTGGGGTCCCCAGGACCAGGTGTCCACacccccactgcacggatgagacaatcagcacagggagg
>gene=chr10_1332047-1333047; species=bosTau
--------------------------------------------------------------------------------------------------------------------------------------------------------------------------------------------------------------------------------------------------------------------------------------------------------------------------------------------------------------------------------------------------------------------------------------------------------------------------------------------------------------------
>gene=chr10_1332047-1333047; species=calJac
-------------AACTTCTAGGGTAACAGACATTGAGGCGTTTCGGTCTTGTATTGTTAGCATGTTGTTATCCAACATAATCAGTTACAGTAAAGAATCCATCCAGGGAAAATGAAGAAAACGTGGCTGTAGAATGAAGGA-CTGCACACAACAAAAGCAGGGACAGAGTCCTAAGAGGCCGAG--GCTCTTGATGCCTGAGGCTTTGCAAGGTTGGGAGCTGACTACCTTCCCCCCTGTGTCTGACAAGTGGATTTTGTCCTCTGCATTTTGCTATTTATTTTGTGAATCAGCCCCAGCCATTGTCCAGCTTGTGGGCACCTCCAGTGGAGAGTGGAGGCCTGCAGGGACTTGCAGGTGACCCATACCTGCAGCAGAGCCATGAAGGGCCTTTCTCTTGCTAGGCGGAAGGACACTGACGCTGAAGCCAGATGCTGGGCTccctgggaccaggtacatacacccccattgcacggatgagacagtcagcacagagatg
>gene=chr10_1332047-1333047; species=canFam
TGGTCATGTCTGTAAA-TAAAATTTCATAGACATGAAGGCATTTAGGTCAGGTATTGT-GGCATTTTAAAATTCTACAAG----GTTACAATGAATAAACAGTCTAGGAAAAATGAGGAATATATTTTTTTAAAATAAATGATCTGCATAAAGTAAAAAGAGGGGGATAGTTATGTGAAGCTCATGCTATGTTGATAACAAAGGTTAAGTAACATCAGGAGCTGACCTTCTCTC--CCTGTGTCTGATAAATCGATTACACTACCCGTTTTCTGCTGTTTATTTCATGAATTTGC-CA--------TCTGGCTCCTGAGCACCTTCAGTGGAGAGTGGAGGCCC-GGGGGACTC--AGCGGCTGGGTG--------GCAG--TTGAAGGCCCCCTCTTCTGGCAGGTGAGAGGAGAGCGGTGCCAAC-ACCACTGCCCAGTTCCCAGGAACCAGGCAGTGGGATGAATGCTTTATGGATG-GGCAGCCAAGTGAGACACA
>gene=chr10_1332047-1333047; species=equCab
TGGTCACATTCATAAATTCCAATTTCACAGACATGAAGGCGTTTTAATTGTGTGGTGCTAGAATTTTAAAATTCTACATGATTAGTTACATTAAAGAAACAGTCTAGGGAAAATGAAGAAAATAATTTTTTTAAATGAAGGATCTGCACCAAGTAAAGAGAGGGGGACAATTATATGAAGCCCCTGCTCTGTTGGTGACAGAGGTTTAGCAATGTCAGGAGCTCATCTTTTTTT--CCTGTGTCTGACAAATAGATTACATCCTCTGTTTTTTGCTATTTATTTTGTGAATTAGC-TCAGCCATCGTCCAGCTCACGAGCGTCTCCAGTGGATAGTGGAGGCCA-ACGGGGCTCGAGGTGGTTGGGTA-TTGTGGTGTGG--GTGCAGGCCGCCTCTTCTCACAGGTGGGAGGAGGATGACAGCAATGACTACTGCTTGCCCCCTGGGAACCAGGCAGTGGGATGAGcattttatagatgaggcaaccaagtgagagagg
>gene=chr10_1332047-1333047; species=gorGor
TGAGTACAGCTTTAACTTCCAGGGTTACAGACATTGATGC-TTTCAGTC-----TTGTTAGCATGTTTTAATCCGACATAATTAGTTACAGTAAAGAATCCATCTAGGGAAAATGAAGAAAATACCATTTTAAAATGAAGGATCTGTATAGAGCAAAAGCAGGGACTGAGTCATA-GAAGCTGAGTCTCTCTTGGTGCCTGAGGCTTTGCAAGGTCAGGAGCTGACTACCTTT-CCCCCATGTCTGACAAGTGGATTCTGTCCTCTGCATGTTGCTGTTTATTTTATGAATCAGCCCCAGCCATTGTCCAGCTCACGGGCACCTCCAGCAGAGAGCGGAGGCCTGCAGGGACTCACAGGTGACCCACACCTGCAGCAGAGTGGAGAATGGCCTCCCTCCTGGTCAGCGGAAGGACATCGACATTGAAGCCAGATGCTGGGGTCCCCGGGACCAGGTGTCCACACCCCCACTG----------------------------
>gene=chr10_1332047-1333047; species=panTro
TGAGCACAGCTTTAACTTCCAGGGTTACAGACATTGAGGCATTTCAGTCTTGTGTTGTTAGCATGTTTTAATCCGACATAATTAGTTACAGTCAAGAATCCATCTAGGGAAAATGAAGAAAATACGGCTTTAAAATGAAGGATCTGTATAGAGTAAAAGCAGGGACTGAGTCATACGAGGCTGAGTCTCTCTTGGTGCCTGAGGCTTTGCAAGGTCAGGAGCTGACTACCTTTTCCCCCATGTCTGACAAGTGGATTCTGTCCTCTGCATGTTGCTGTTTATTTTATGAATCAGCCCCAGCCATGGTCCAGCTCACGGGCACCTCCAGCAGAAAGTGGAGGCCTGCAGGGACTCACAGGTGACCCACGCCTGCAGCAGAGTGGAGAAGGGCCTCCCTCCTGGTCGGCGGAAGGACATCGACATTGAAGCCAGATGCTGGGGTCCCCGGGACCAGGTGTTCACacccccaccgcacggatgagacaatcagcacagagagg
>gene=chr10_1332047-1333047; species=papHam
TGGGCACAGCTTTAACTTCCAGGGTTACAGACATTGAGGCATTTCAGTCTTGGGTTGTTAGCATGTTTTAATCCAACATAATTACTTACAGTAAAGAATCCATCTAGGGAAAATGAAGAAAATATGGCTTTAAAATGAAGGATCTGCATAGAGCAAAAGCAGGGACTGAGTCCTACAAGGCTGAGTCTCTCTTGGTGCCTGAGGCTGTGCAAGGTCGGGAGCTGACTACCTTTTCCCCCGTGTCTGCCAAGTGGATTCTGTCCTTTGCATGTTGCTGTTTATTTTATGAATCAGCCCCAGCCATTGTCCAACTCACAGGCACCTCCAGCAGAGAGTGGAGGCCTGCAGGGACTCACAGGTGACCCACGCCTGCAGCAGAGTGGAGAAGTGCCTCCCCCCTGGTCGGCGGAAGGACATCGACGCTGAAGCCAGATGCtggggtccgcaggaccaggtatccacacccccactgcac-aatgagacaatcagcacagagagg
>gene=chr10_1332047-1333047; species=ponAbe
TGGGCACAGCTTTAACTTCCAGGGTTACAGACATTGAGGCATTTCAGTCTTGTGTTGTTAGCATGTTTTAATCCGACATAATTAGTTACAGTAAAGAATCCATCTACGGAAAATGAAGAAAATACGGCTTTAAAATTAAGGATCTGCGTAGAGCGAAAGCAGGGACTGAGTCCTATGAGGCTGAGTCTCTCTTGGTGCCTGAGGCTTTGCAAGGTTGGGAGCTGACTACCTTTTCCCCCGTGTCTGACAAGTGGATTCTGTCCTCTGCATGTTGCTGTTTATTTTATGAATCAGCCCCAGCCATTGTCCAGCTCACGGGCACCTCCAGCAGAGAGTGGAGGCCTGCAGGGACTCACAGGTGACCCACGCCTGCAGCAGAGTGGAGAAGGGCCTCCCTCCTGGTCAGCGGAAGGACATCAATGCTGAAGCCAGATGCTGCAGTCCCcaggaccaggtgtccacacccccactgcacggatgagacaatcagcacagagagg
>gene=chr10_1332047-1333047; species=rheMac
TGGGCACAGCTTTAACTTCCAGGGTTACAGACATTGAGGCATTTCAGTCTTGGGTTGTTAGCATGTTTTAATCCAACATAATTACTTACAGTAAAGAATCCATCTAGGGAAAATGAAGAAAATACGGCTTTAAAATGAAGGATCTGCATAGAGCAAAAGCAGGGACTGAGTCCTACAAGGCTGAGTCTCTCTTGGTGCCTGAGGCTGTGCAAGGTCGGGAGCTGACTACCTTTTCCCCTGTGTCTGACAAGTGGATTCTGTCCTTTGCATGTTGCTGTTTATTTTATGAATCAGCCCCAGCCATTGTCCAACTCACAGGCACCTCCAGCAGAGAGTGGAGGCCTGCAGGGACTCACAGGTGACCCATGCCTGCAGCAGAGTGCAGAAGTGCCTCCCTCCTGGTCGGCGGAAGGACATCGACGCTGAAGCCAGATGCTGGGGTCCACAGGACCAGGTATCCACacccccactgcac-gatgagacaatcagcacagagagg
>gene=chr10_1581461-1582461; species=hg19
TTCACTTTGCGAGGGAATTTAAAGCGGCATGCTCCTGTTTGACAATTTTGCTTTTATTTACAGGGGCTGGATCAAACGTATATTTTATGTGATAAGTGGAAAGTGTCAAAATGAGCCACACATAAAGTGGTGACAAAATAATTCACTTCAATGAAATTACATAATGTAAAACAAAATCTTAGAAACAGCCCCCGTTAAATATGATTTGCATGCAACATAACATTATACAATTTTTGACACTCTGCAAAGAGGTATTGGGTCGGAAGTAGCTATGTTTAGAAGGCAATTTGCAGAATTTCTGTTCTTTTAGTGGTTTGAAAGCAGTGATAATTTTTTTTTTCTTTTGGTGGTTGACAAGTGAACAAAAACCAATAATTGAATAGCACCATTTTACCCAGAAGGCAAGCTGATAATTAGAGGTGTAAGAGACAGTTTGGATTTTATCTGAATCGTGGCAGCTCTGACTTGTTTTTAAAATCTGGGAACCAAATCAAGGCCCC
>gene=chr10_1581461-1582461; species=bosTau
CTCGCCTCACTAGGGGGTGTGAAGCCACTCAGCCCTGGT-GACAATCCTGTGATTATTTACAAGGCTGGGATCAAATGTGTATTTTATGTGACGAGTGGGAAGTGTCAGAATGAGCCACATACAAAGTGGTGACAAAAGAAATCATTTCAATAAAATTACATAATGTACAAC-AAATCATTGAAACAG-CCACATTAAGCACGATTTGCAGGCAACATAGCATTATACAATTTTTGACACTCTGCAGAGAGGTATTAGGTCTGAAGTAACTAGGTTGAGAAAGCAATTTGCAGAATTTCTGTTCTTTTAGTGGTTTGAAAGCAGTG---A-TTTTTTTTTTTTTTTGTGGCTGACAAGTGAACAAAAAA---CAATTGAATAGCACCATTTCACCCGGAAGGCAGACTGATAATTAGAGGTGGAGCAGACAG-TGGGATGTTATCTCAACAGTGGCAGCTCAGAGTCCTTTTC---AGCTGAGAACCAAATCCAGGCCCC
>gene=chr10_1581461-1582461; species=calJac
TTCGCTTCTTGTGGGAATTTAAACTGCCACACTCCTGTTTGACAACTGCGCTTTTGTTTACAGGGGCCGGATCAAACGTATATTTTACGTGATAAGTGGGAAGTGTCAAAATGAGCCACACAAAAACTGGTGACAAAAGAAATCATTTCAATAAAATTACATAATGTACAACAAAATCATAGAAACAGCCCCCATTAAATATGATTTGCATGCAACATAACATTATAGAATTTTTGACACTCTGCAGAGAGGTACTGGGTCGGAAGTAGCTGCGCTTAGAAAGCAGTTTGCAGAATTTCTGTTCCTTTAGTGGTTTGAAAGCAGTGATAA--------TTTTTTTGGCGGCTGACAAGTGAACAAAAACC---AACTGAA----ACCATTTTACCCAGAAGGCAAGCTAATAATGAGAGGTGTAACCGACAGATTGGATTTTATCTGAATAGTGGCAGCTCTGACTTGTTTTTAAAATCTGCGAAC--AGTCAAGGTCCT
>gene=chr10_1581461-1582461; species=canFam
TGCTCCCCGCAAGGAGCCGAAGAGCGCCACGCTCCTGTTTGACAACGCGGCTTTTATTTACAGGGACCGGATCAAACGAATATTTTACCCGATAAGTGGGAAGTGTCAAAATGAGCCACATGTAAAGTGGTGACAAAAG-GATCATTTCGATGAAATTACATAACATAAAGC-GAATCACTGAAACAG-CCACATTAAA-ACGATTTGCATGCAACGTTGCATTATACAATTCCTGACACTCTGCGAAGAGGTATGAGGTCTGAAGGAACGATGTCGAGAAAGCAATTTGCAGAATTTCTGTTCTTTTAGTGGTTTGAAAGCAGTGATGA-TTTTTTTTTTTTTTGCTAGCTGACAAGTGAATAAAAACCAATAATTGAATAGTACCATTTTACCCAGGAGGCAGGCTGATAATTAGAGGTGTAGCAGACAGTTTGGATTTTATCTCAACGGAGGCGGCTCTGGGtttttttttaaaGCTGGGAACCAAATCAAGG--CC
>gene=chr10_1581461-1582461; species=equCab
TTCGCCTCACAAAGAGATTTAGAGCAACTCAGCCCCATCTGACAATCCTGCTTTTATTTACAGGGGCTGGATCAAACGTATATTTTACGTGATAAGTGGGAAGTGTCAAAATGAGCTACATAGAAAGTGGTGACAAAAGAAATCATTTCGATAAAATTACATAATGTAAAAC-AAATCGTCGGAACAG-CCACGTTAAATACGATTTGCATGCAACATAGCATTATACCATTTTTGACACTCTGCGGAGAGGCATTAGGTCTGAAGTAGCTACGTTGAGAAAGCAATTTGCAGAATTTCTGTTCTTTTAGTGATTTGAAAGCAGTGAGAA-ATTTTTTTTTT--GGGTAGCTGACAAGCGAACAAAAACCAATAATTGAATAGTACCATTTCACCCAGAAGGCAGACTGATAATTAGAGGTGTGGCAGACAGTTTGGATTCTATCTGAACAGTGGCAGCTCTGAGTTTTTTTTTAAAGCTGAGAACCAAATCGAGGACTC
>gene=chr10_1581461-1582461; species=gorGor
TTCACTTTGAGAGGGAATTTAAAGCAGCACACTCCTGTTTGACAATTTCGCTTTTATTTACAGGGGCTGGATCAAACGTATATTTTATGTGATAAGTGGAAAGTGTCAAAATGAGCCACACATAAAGTGGTGACAAAAGAATTCATTTCAATGAAATTACATAATGTAAAACAAAATCTTAGAAACAGCCCCCGTTAAATATGATTTGCATGCAACATAACATTATACAATTTTTGACACTCTGCAAAGAGGTATTGGGTCGGAAGTAGCTATGTTTAGAAAGCAATTTGCAGAATTTCTGTTCTTTTAGTGGTTTGAAAGCAGTGATAA-TTTTTTTTTCTTTTGGTGGTTGACAAGTGAACAAAAACC-ATAATTGAATAGTACCATTTTACCCAGAAGGCAAGCTGATAATTAGAGGTGTAAGAGACAGTTTGGATTTTATCTGAATCGTGGCAGCTCTGACTTGTTTTTAAAATCTGGGAACCAAATCAAGGCCCC
>gene=chr10_1581461-1582461; species=panTro
TTCACTTTGCGAGGGAATTTAAAGCGGCACGCTCCTGTTTGACAATTTCGCTTTTATTTACAGGGGCTGGATCAAACGTATATTTTATGTGATAAGTGGAAAGTGTCAAAATGAGCCACACATAAAGTGGTGACAAAAGAATTCACTTCAATGAAATTACATAATGTAAAACAAAATCTTAGAAACAGCCCCCGTTAAATATGATTTGCATGCAACATAACATTATACAATTTTTGACACTCTGCAAAGAGGTATTGGGTCGGAAGTAGCTATGTTTAGAAAGCAATTTGCAGAATTTCTGTTCTTTTAGTGGTTTGAAAGCAGTGATAATTTTTTTTTTCTTTTGGTGGTTGACAAGTGAACAAAAACCAATAATTGAATAGCACCATTTTACCCAGAAGGCAAGCTGATAATTAGAGGTGTAAGAGACAGTTTGGATTTTATCTGAATCGTGGCAGCTCTGACTTGTTTTTAAAATCTGGGAACCAAATCAAGGCCCC
>gene=chr10_1581461-1582461; species=papHam
TTCACGTCCCGGGGGAATTTAAAGCAGCACACTACTGTTTGACAATTTTGCTTTTATTTACAGGGGCTGGATCAAACGTATATTTTACGTGATAAGTGGAAAGTGTCAAAATGAACCACACACAAAGTGGTGACAAAAGAAATCATTTCAATAAAATTACATAATGTAAAACAAAATCTTAGAAACAGCCCCCGTTAAATGTGATTTGCATGCAACATAACATTATACAATTTTTGACACGCTGCAGAGAGGTATTGGGTCGGAAGTAGCTATGTTTAGAAAGCCATTTGCAGAATTTCTGTTCTTTTAGTGGTTTGAAAGCAGTGATAA-----TTTTTTTTTTGGTGGCTGACAAGTGAATAAAAACCAATAATTGAATAGTACGATTTTACCCAGAAGGCAAGCTGATAATTAGAGGTGTAACAGACAGTTTGGATTTTATCTGAATCATGGCAGCTCTGACTTGTTTTTAAAATCTGGGAACCAAATCAAGGCCCT
>gene=chr10_1581461-1582461; species=ponAbe
TTCACTTTGTGAGGGAATTTAAAGCGGCACACTCCTGTTTGACGATTTCGCTTTTATTTACAGGGGCTGGATCAAACGTATATTTTATGTGATAAGTAGAAAGTGTCAAAATGAGCCACACATAAAGTGGTGACAAAAGAAATCATTTCAATAAAATTACATAATGTAAAACAAAATCTTAGAAACAGCCCCCATTAAATATGATTTGCATGCAACATAACATTATACAATTTTTGACACTCTGCAGAGAGGTATTGGGTCGGAAGTAGCTATGTTTAGAAAGCAATTTGCAGAATTTCTGTTCTTTTAGTGGTTTGAAAGCAGTGATAA-TTTTTTTTTCTTTTGGTGGTTGACAAGTGAACAAAAACCAATAATTGAATAGTACCATTTTACCCAGAAGGCAAGCTGATAATTAGAGGTGTAACAGACAGTTTGAATTTTATCTGAATCGTGGCAGCTCCGACTTGTTTTTAAAATCTGGGAACCAAATCAAGGCCCC
>gene=chr10_1581461-1582461; species=rheMac
--------------------------------------------------------------------------------------------------------------------------------------------------------------------------------------------------------------------------------------------------------------------------------------------------------------------------------------------------------------------------------------------------------------------------------------------------------------------------------------------------------------------
>gene=chr10_1620461-1621461; species=hg19
acacaggtactcgtttacagacatgtcccccccatatatgcacacacacgcatatacacacacctacaaacacCACCAGCACCCACAGGCCCACACTCATGCATTCTCCCTGGGGCCCTGGGAGAGCTTCCCCATGCGCCTGGTGAGGCTGGGCGCTGGGGTCTGGGGTGGGACACAGAGGAAGGATGCCGCAGCCAGGGGCAGAGGTGGGCAGGGACCAGCAAGCCTGGCCCATCAGGGCAGGAGGCAGGTGGATAGCGAGCGGGATGGATCAGGATACCACGAGGTGGGAGAGCCCCAGGTGCCCACACTGCCTCAGTTTACCCTGCCTTCCAGCTCTGATAGGCTGGCATCCTCCTAGCACACCGCTTTATATCAAGTACTTAGAGTCAGGCAGGTGAAGATGCTCAGCGGTCACAGACCTGTCATCTGGGAATGTCGGTCACCTGTTCGAGGGCAAATACACTGTTTCCCATGAGGCTTAGAGCCCTGGCAAAACC
>gene=chr10_1620461-1621461; species=bosTau
--------------------------------------------------------------------------------------------------------------------------------------------------------------------------------------------------------------------------------------------------------------------------------------------------------------------------------------------------------------------------------------------------------------------------------------------------------------------------------------------------------------------
>gene=chr10_1620461-1621461; species=calJac
acacagccac-------------------------atatgcacacacatgcatatacacacacctacaaacactatca-ca-ccacaggctcacactcacatacTCTCCTGGGGGCTCTAGGAGAGCTTCCCCATGTGCC---TGAAGCTTGGCGCTGGGGTCTGGGGTGGGACACAGAGGGAGGACGCCACAGGCAGAG---GAGGCAGATGGGGCACAGTGAGCCTGGCCCATCAGGGCAGGAGACAGCTGGGCAGGAAGCAGGCTGGACTAGGGCACCACGAGGTGGGAGGGCACCACGTGCCCACACTGCCTCAGTTTACCCTGCCTTCCAGCTCCAACAAGCTACAATCCTCTTAGCACACCCCTTTATTTCAAGTACTCAGGGCCAGGCAGGCGAAGATGCTCAGCAGCCATAGGCCTGTCATCTGGGAACGGTGGTCACCTGTCTGGGGGAAAACAGGCTGTTTCCCACTAGGCTTGGAGCACTGGTGAAGCC
>gene=chr10_1620461-1621461; species=canFam
--------------------------------------------------------------------------------------------------------------GGCGTCCCCGGGGAGCAGAGCCCGTGAGCCGGCTGAGGTGGATGAGTGGGGCCAGCGGAGC-----AGAGGCAGGCGGCTGAAGGCTTTGG--GAGCTGAGGAGGGGCCTGGCTGC--------------------------------------GGCGGGCAGAAGGCGCCCACGGGAC-GAGGCCTCTGAGCCCCT--GCTGACTCAGTTTACCCTGCTGCCCAGCCCCGCCTGGCTTGCATCCCCAT---------------------------------------------------------------------------------------------------------------------------------------------
>gene=chr10_1620461-1621461; species=equCab
ACACCAGGAGTCCCT-------------------------------CACACACACCCACACTCTCACAGCCACTG-CAGCAGACACAGCCTCAGACCCA-------CCCTGA-ACCCATGGGTAGCAAAACCTGTGAGCCGACCGAGGTGgatgaactgggccagcggaattcctcacagaaagacggGTCGAG----TTG--GAGCTGAGAAGGAGCCTGGCAGC---------------------------------------ATTGGCACAGGCCCGACAAGGATG-GAGACCCACAGCGTCCTATGCTGTCTTGGCTCCTCCTACTGTCCAGCCCCGATTGGCTCGCCTTCCC------------TTTCCTCCAGGTGTGCAGAGACAGTCAGACAGGGAGCAC-----------CACCCATCA-CTG------TAGGACACGTG----------------ACGGTTCCCTACAGACTCAGAGGGCTGACAAAGCC
>gene=chr10_1620461-1621461; species=gorGor
acacaggtactcgtttacagacatatcccccc-atatatgcacacacacgcatatacacacacctacaaacaccaccagcacccacaggcccacactcatgcaTTCTCCCTCGGGCCCTGGGAGAGCTTCCCCATGCGCCTGGTGAGGCTGGGCGCTGGGGTCTGGGGTGGGACACACAGGAAGGATGCCGCAGCCAGGGGCAGAGGTGGGCAGGGACCAGCAAGCCTGGCCCATCAGGGCAGGAGGCAGGTGGATAGTGAGCAGGATGGATCAGGGTACCACGAGGTGGGAGAGCCCCAGGTGCCCATACTGCCTCAGTTTACCCTGCCTTCCAGCTCTGATAGGCTGGCATCCTCCTAGCACACCTCTTTATATCAAGTACTTAGAGTCAGGCAGGTGAAGATGCTCAGCAGTCACAGACCTGTCATCTGGGAATGTGGGTCACCTGTTCGAGGGCAAATACGCTGTCTCCCATGAGGCTTAGAGCCCTGGCAAAACC
>gene=chr10_1620461-1621461; species=panTro
acactggtactcgtttacagacatatcctccccatctatgcacacacacgcatatacacacacctacaaacaccaccagcacccacaggcccacactcatgcaTTCTCCCTGGGGCCCTGGGAGAGCTTCCCCATGCGCCTGGTGAGGCTGGGCGCTGGGGTCTGGGGTGGGACACACAGGAAGGATGCCGCAGCCAGGGGCAGAGGTGGGCAGGGACCAGCAAGCCTGGCCCATCAGGGCAGGAGGCAGGTGGATAGTGAGCGGGATGGATCAGGGTACCACGAGGTGGGAGAGCCCCAGGTGCCCACACTGCCTCAGTTTACCCTGCCTTCCAGCTCTGATAGGCTGGCATCCTCCTAGCACACCTCTTTATATCAAGTACTTAGAGTCAGGCAGGTGAAGATGCTCAGCGGTCACAGACCTGTCATCTGGGAATGTCGGTCACCTGTTCGAGGGCAAATACGCTGTCTCCCATGAAGCTTAGAGCCCTGGCAAAACC
>gene=chr10_1620461-1621461; species=papHam
---------------------------------------------------------------------------------------------------------------------------------------------------------------------------------------------------------------------------------------------------------------------------------------------------------------------------------------GCCTTCCAGCTCCGACAGGCTGGCATCCTCCTAGCACGCCCCTTTATATC-AGTACTTAGGGTCAGGCGGGTGAAGATGCTCAGTGGTCACAGACCCATCATCCAGGAACGCCGGTCACCTGCTCGAGGGCAAATATGCTGTTTCCCATGAGGCTTGGAGCCCTGGCAAAACC
>gene=chr10_1620461-1621461; species=ponAbe
acacaggcacttgtatacagacacatcccccccatatatgcacacacatgcatatacacacacCTACAAACACCACTAGCA-CCACAGGCCCACACTCATGCATTCTCCTGGGGGCCCTGGGAGAGCTTCCCCATGCGCCTGGTGAGGCTGGGCACTGGGGTCTGGGGTGGGACACACAGGAAGGATGCTGCAGCCAGGGGCAGAGGTGGGCAGGGCCCAGCAAGCCTGGCCCATCAGGACAGGAGGCAGGTGGGTAGTGAGTGGGATGGATCAGGGTACTACAAGGTGGGAGAGCCCCAGGTGCCCACACTGCCTCAGTTTACCCTGCCTTCCAGCTCTGATAGGCTGGCATCTTCCTAGCACAACCCTTTATATGAAGTACTTAGAGTCAGGCAGGTGAAGATGCTCAGCAGTCACAGACCTGTCATCTGGGAATGTCGGTCACCTGTTCGAGGGCAAATGCGCTGTCTCCCACGAGGCTTAGAGCCCTGGCAAAACC
>gene=chr10_1620461-1621461; species=rheMac
---------------------------------------------------------------------------------------------------------------------------------------------------------------------------------------------------------------------------------------------------------------------------------------------------------------------------------------GCCTTCCAGCTCCGATAGGCTGGCATCCTCCTAGCATGCCCCTTTATATC-AGTACTTAGGGTCAGGCGGGTGAAGATGCTCAGTGGTCACAGACCCATCATCCGGGAACACCGGTCACCTGCTCGAGGGCAAATATGCTGTTTCCCATGAGGCTTGGAGCCCTGGCAAAACC
>gene=chr10_1708063-1709063; species=hg19
CCAGGGCGAGCATCTGAATCCACATTCTCCTGGGCCGCAGCTCATCTGCGAGTCGGAGCCTCCGAAGGGGGGCCAGTAGCACATGTCCCAGCCTCTCTCGCCCAGGTGATCCTCATGACCAGACGCGGCTTTGCTACAAGACAGCTCAGACTGTGTTCCCCCAATCGTGTTCCCGCAGGAAAGCTGCCCGAGGATTTTTGTCATGCACACGCCGCTGCCAGCCCATTAGCTCTCCCTGCTTCCCATGGTCTGCCGCATCTGGGGTATCCAGCGTCCTCCTGCAGCCGAGGGGGAATTCTGAATGTTTTGCTAGAAACCGTCTCATCAACATTCAGTTTCCTAACATTGGTTCCAATCCTGATTTTTAGCTTCATTTTTTTTGAGGGGCGAGGGCATCTGGGCACTGGAAATGCGGGAACCCACACGCAGCTCATCCACCCATAGGCTCTGACATGTTTAACTTATATCTGAAAGACTCTGAGACTCGAGATGGCCAATGT
>gene=chr10_1708063-1709063; species=bosTau
--------------------------------------------------------------------------------------------------------------------------------------------------------------------------------------------------------------------------------------------------------------------------------------------------------------------------AGCAGTCTCATCAACAC--AGTTTTCTGACATTCATTCCAAATCTGCTCCTCATCTT-AT------GGTTTGGCAAAGACACTTGGGCACTGGGAGAGCTTGATTCCACAGGCAGATGGTCTGTCAATAAGCGTCAACGTT---------------------TCTGA-------------------
>gene=chr10_1708063-1709063; species=calJac
CCAGGGTGAGTACCTGAATCCACAGTCTCCTGAGCTGCACCTGATGTGCGAGTCAGAGCCTGGAGAGTAGGGCTGGCGGCACA--TCCCATCCTCTCTCA-CCAGGTGACCCTCATGAGCAGGTACAGCTTTGCTATAAAACAGCCCGGCCTGTGTTACCAGAATCGCATTCCCGCAGGAAAGCTGCCCGGGCGTTTCCGCCACACACACACGGCCTCCAGCCC-TTAGTTTTCCCTG-------TGGCCCGCCCCGTCTGGCGTATCCAGCATCCTCCTGCATCTGAGGGGTGGTTCTGAATGTTGTGCTAGAGGCCATCTCATCAGCGTTCAGTTTCCTAGCATTGATTCCAGTCCTGACTTTCAGCTTCACTGTTTT-GAGTGGCGAGGGCATC-GGGCACTGGAAATGCAGGAACCTGCACAGAAGCCATCCATCCATACACTCCGACATTTTTAACTCGTATTTTAAAGACTGGGAGACTCAAGATGGCCAACAT
>gene=chr10_1708063-1709063; species=canFam
CCTGGAGCAGCCTGCAGAGCTGGTG----CATGACCCGGGCCCAGGAGGGCT-------CTCGGGGTCCGTGGTCCGGCCCTGTGACCCGGCCCCAGGGGTCCAGGCAGGGCTCTGGGCATGGAAGACCTCCTCTG-------------------------GAGCAGCATTTTGCTAGGGAAACTCT-AGGGCTGTCCCCTCTCCAAGGCACCCACGTCCCCCATCCTGTCTTCTGGGGGTTCCACAATCTGCCC--TCTCGGGT-GCCA-CATCCTCCC-CAGTCGGGGGACAATTTCAAGTGTCCCGTCAGCAACAGGTTTGTCGATACTCGGGTCTGTAGCATTTATCACGAACCTCATCTTTAGCTT-CCTGCTTTTGTTCTGCGAAGGCCCCCGGGCACTGGGAGCATCCGAATCCTCAGG-ACATTACGTACCAATAAGTCGCCT-GTTTTGAACTCATCCTTTAAAAAATCTGCGATTGGAGACA--CAGCAG
>gene=chr10_1708063-1709063; species=equCab
CCTGGTGTGGCCCGTAGCTCTGGAGCTCTCCTGGCTCTGGCTTCACCCGCATTGGCATCTTCAGGAGCAGAGGCCATGGCTGTGTGTGTAGCCTC--GTCACCAGGGGGTTCTCAGGACTGGGCAGGTCTGCTGTGCGATGCGGAGAAGACTGTCTTCCCTGAGCCGCGTGTCCTTCAGGAAACCCT-CGAGGTTTCCCATTTTGAGTACATCAACACCTCCTGTTGTGTCTTTCTCGGCTCCCACAGGCTGCCGTGTCCCAGGTCCCCA-CGTCCTCCTACAGTCGGAGGAGGATCTCAGATGAGGTGTTGGCAAAAGTCTCCTCCACGCTCAGTTTTCTGAAATTTATTGCAATCCTGCTCTTCAGCTT-ACGGTTTTTGTTTTGTGAA-GCACCTGAGTACTGGAAATGTATGAATCCACAAATAGATCGTATATTAATACACTTCATCATTTTGAACTAATATTTTAAAGAATCTGAGACTCTAGATAGCCAGCGT
>gene=chr10_1708063-1709063; species=gorGor
CCAGGGCGAGCATCTGAATCCACATTCTCCTGGGCTGCAGCTCATCTGCGAGTCAGAGCCTCCGAAAGGGGGCCGGTAGCACATGTCCCAGCCTCTCTCGCCCAGGTGATCCTCATGACCAGACGCAGCTTTGCTACAAGACAGCTCAGACTGTGTTCCCCCAATCGTGTTCCCGCAGGAAAGCTGCCCGAGGGTTTTTGTCATGCACACGCCACTGCCAGCCCATTAGCTCTCCCTGCTTCCCATGGTCTGCCGCATCTGGGGTATCCAGCATCCTCCTGCAGCCGAGGGGGAATTCTGAACGTTTTGCTAGAAACCGTCTCATCAACATTCAGTTTCCTAACATTGG-------------------------------------------------------------------------------------------------------------------------------------------------------
>gene=chr10_1708063-1709063; species=panTro
CCAGGGCGAGCATCTGAATCCACATTCTCCTGGGCTGCAGCTCATCTGCGAGTCAGAGCCTCCAAAGGGGGGCCAGTAGCACATGTCCCAGCCTCTCTCGCCCAGGTGATCCTCATGACCAGACGCAGCTTTGCTACAAGACAGCTCAGACTGTGTTCCCCCAATCGTGTTCCCGCAGGAAAGCTGCCCGAGGGTTTTTGTCATGCACACGCCACTGCCAGCCCATTAGCTCTCCCTGCTTCCCATGGTCTGCCGCATCTGGGGTATCCAGCGTCCTCCTGCAGCCGAGGGGGAATTCTGAATGTTTTACTAGAAACTGTCTCATCAACATTCAGTTTCCTAACATTGGTTCCAATCCTGATTTTTAGCTTCATTTTTTT-GAGGGGCGAGGGCATCTGGGCATTGGAAATGCGGGAACCCACACGCAGCTCATCCACCCATAGGCTCTGACATGTTTAACTCATATCTGAAAGACTCTGAGACTCGAGATGGCCAATGT
>gene=chr10_1708063-1709063; species=papHam
CCAGGGTGAGCGTCTGAATCCACATTCTCCTGGGCTGCAGCTCATCCGTGAACCAGAGCCTCCGAAGGGGG--CTGTGGCACACGTCCCAGCCTCTCTCGTCCAGGTGATCCTCATGACCAGACGCGGCATTGCTACAAGACAGCTCAGACTGTGTTCCCCCAATCACGTTCCCACAGGAAAGCTGCCCGAGGGTTTCTGTCGGGCACACGCCGCTGCCAGCCCATTAGCTTTCCCTGCTTCCCGTGGTCTGCCCCATCTGGGGTATCCAGCGTCCTCCTGCAGCCGAGGGGGAATTCTGAATGTTGTGCTGGAAACCGTCTCATCAACATTCAATTTCCTAACGTTGGTTCCAACCCTGATTTTTAGCTTCATTGTTTT-GAGGGGTGAGGGCATCTGGGCATTGGAAATGCAGGAACCCACACACAGCTCATCTACCCATAAGCTCTGACATTTTAAACTCATATTTGAAAGACTCTGAGAGTCAAGATGGCTAGTAT
>gene=chr10_1708063-1709063; species=ponAbe
CCAGGGCAAGCATCTGAATCCACATTTTCCTGTGCTGCAGCTCATCTGCGAGTCAGAGCCTCCGAAGGGGGGCCGGTGGCACATGTCCCAGCCTCTCTCTCCCAGGTAATCCTCATGACCAGACGCGGCTTTGCTACAAGACAGCTCAGACTGTGTGCCCCCAATCATGTTCCCGCAGGAAAGCTGCCCGAGGGTTTCTGTCATGCACACCCCACTGCCAGCCCATTAGCTCTCCCTGCTTCCTGTGGTCTGCCCCATCTGGGGTATCCAGCGTCCTCCTGCAGCTGAGGGTGAATTCTGAATGTTTTGCTAGAAACCATCTCATCAACATTCAGTTTCCTAACATTGGTTCCAATCCTGATTTTTAGTTTCATTGTTTT-GAGGGGCGAGGGCATCTGGGCATCGGAAATGCGGGAACCCACACACGACTCATCCGCCCATAAGCTCTGACATTTTTAACTTATATTTGAAAGACTCTGAGACTCAAGATGGCCAATAT
>gene=chr10_1708063-1709063; species=rheMac
CCAGGGCGAGCGTCTGAATCCACATTCTCCTCGGCTGCAGCTCATCTGTGAACCAGAGCCTCCGAAGGGGG--CTGTGGCACACGTCCCAGCCTCTCTCGTCCAGGTGATCCTCATGACCAGACGCGGCATTGCTACAAGACAGCTCAGACTGTGTTCCCCCAATCACCTTCCCACAGGAAAGCTGCCTGAGCGTTTCTGTCAGGCACATGCCGCTGCCAGCCCATTAGTTTTCCCTGCTTCCCGTGGTCTGCCCCATCTGGGGTATCCAGCGTCCTCCTGCAGCCGAGGGGGAATTCTGAATGTTGTGCTGGAAACCGTCTCATCAACATTCAATTTCCTAACATTGGTTCCAATCCTGATTTTTAGCTTCATTGTTTT-GAGGGGCGAGGGCATCTGGGCATTGGAAATGCGGGAACCCACACACAGCTCATCCACCCATAAGCTCTGACATTTTAAACTCATATTTGAAAGACTCTGAGACTCAAGATGGCCAGTAT
>gene=chr10_1780498-1781498; species=hg19
GAATGTCCTATGTTTCAAGATTATACTTATGGAACCCTGGAAGTCTTATGTAAAATATAAAGAGGAATAGAATCTGGTAATCATCATTGCATCTTGTATTTAAATCACATAAGCTTTTAATTACAATAGTCATGTTTTTAAAAAAATCCACTCTAAAATTCATTAGCACACATTAACATGTTGATATAAAAATGGCACACAAATATTTCTGCTATTCATTGCCTCACATGCAACCTTTTCAGCTGCTTATGTGCCTAGAAATTTCCAGATAATTTTTATCATAAGAAAAAAGAATCACTCTGGGGGACATTGGAAATAATTAGGATGATCCTGTGTTGTTATGTGCTGAGCTGATAGATCGTAGCTCAGTTTTCATTGATGAGAGAgagtaagacatttgatttcaaatcttaactctactgctatgacctcgggtaagttaaaccgtgcctcagtttcctcatctgtaaactggggataacaacgtcacccacctcata
>gene=chr10_1780498-1781498; species=bosTau
GGTTATCTTGTTTTTTAAGACCATACTTATGGAACGTTAAAAATCTAACATAAGATTTAAGAAGGAAAATAATCCAGTCATCTTCACTGCATTTTGCATTTAAATCACATAGGCTGTTAATTATAACAGTAATGGTTTGGAAAAAATCCACTCTAAAAGTCATT----AGCGTTAACAGGATGATGCAGAAATGGCACACAAATATTTC---TATTTCCTACTTTACATACACCCTTTTCAGCTCCTCATGGACTTAGAAATTTCCAGATAATTTTCTTTATGAGAAAAAAGTACCCCTCTAGGGAACATCGGAAGCAATTGGGA-GTTTATGTGCTGTTACGCGGGGGGCTA-GGGGTCTTGGCTCAGCTCTCACTGACAAGGGAGAGGAGGGTGTCTGCATCCAAG-ACTAGCCCCGCTGCTCTGCCTCT-GCTGAGGTAGACTa-gcctcagtctgctcatctgtgtaatggggatCACCACC--------------
>gene=chr10_1780498-1781498; species=calJac
GAATGTCCTATGTTTCAAGATTATACCCATGGAACCCTAGAAGTCTTATGTAAAATATAAAGAGGAATAATATCTGGTAATCCTCATTGTATCTTGCATTTAAATTACATCAGCTT------ATAATAGTCATGTGTTTTAAAAAATCCACTGTAAAATTCATTAGCACACATGAACATGTTGATATAAAAGTGGCACACACATGTCGCTGTTATTCACTGCTTCACGTGCACCCTTTTCAACTGTTTAGGGGCCTAGAAATTTCCAGATAATTTTTATTATGAGAAAAA-TAATCCCTCAGGGGAACATTGGAAATATTTGGGATGTTCCTGTGTTGTTATATGGTGAGCTGATAGATAG-----CAGTTTTCATCGATAAGGGAGCGTAagacatttgatttcaaatcttaactccactgctatgaccttgggcaagttaaaccat-cctcagtttcctcatctgtaaactggggatcacaatgtcacccacctcata
>gene=chr10_1780498-1781498; species=canFam
GGCTATCCTATTTTTCAAGACTGTACTTATGGAACACTAAAAATCTAACACGAGCTATAAGAAGAAAAATAATCGAGGCATCATTACTGCCTTTTGCCTTCAGGTCCAATAAGCTATTAATTGTAATAGTAATGATTTGGAAAAAATCCACCCGCGGAGTCGTTAGCCAGCGTTATTATGTTGATGTGGAGATAGCACACAAGTATCTGTATTATTGACTACCTTATCCCTACTGTTTCCAGCTCTTGACGGACCTAGAAATGTCTTGATGATTTTCTTTATAAGAAAAAAATAACCCCTTAGGGAATGTGGGAAATAATCAGGAGGTTCGTGTGT---TACGTGCTGAGCTGAGGGGTCAGAACTCATTTTTCACTGGTGAGAGAGAGAAGGACGTGCGATTTCAAGTCTTTGGTCCCCTGCTCtgactttgggtgag--acacagtgcctcagtttccccacctgcgaaaggggcgtcacagcggcatccgccgcgtg
>gene=chr10_1780498-1781498; species=equCab
AGTTCTCCTGTTTTTCAAGACTATTCTTGTGGAACCTTAAAAATCTAACGTGAAATATAAGAAGGAAAATAATCCAGCCATCGTCATTACATCTTACATTTAAATCTAATAAGCTATTAATTATAACACTAATGGTTTGGGGGAAATCCACTCTGATATTCATTAGCAAGCATTAACATGTTGATATAAAAGGGGAGCACAAATATTTCTATTATTTACTATGTTACTTACATCCTTTTCAGCTCCTTATGGGCCTAGGTATTTCCAGATAGTTTTCTTTGTAAGAAAAAACAAGCCCTCCAGGGAACGTTGGAAACAATTAGATGATG-ATGTGTTTCTATGC-CTGAGCTGATGGAGCACCGCTCATTTTTCATGGATGAGAGAGaggaggacgttggatttccaatgctaactccacttctctgactctggacaagggaaacgaggcctcagtttccccatctacaaaatggggataagaaaagcatctgccccatg
>gene=chr10_1780498-1781498; species=gorGor
GAATGTCCTATGTTTCAAGATTATACTTATGGAACCCTGGAAGTCTTATGTAAAATATAAAGAGGAATAGAATCTGGTAATCATCATTGCATCTTGTATTTAAATCACATAAGCTTTTAATTACAATAGTCGTGTTTTTAAAAAAATCCACTCTAAAATTCATTAGCACACATTAACATGTTGATATAAAAATGGCACACAAATATTTCTGCTATTCATTGCCTCACATGCAACCTTTTCAGCTGCTTATGTGCCTAGAAATTTCCAGATAATTTTTATCATAAGAAAAAGTAATCACTCTGGGGAACATTGGAAATAATTAGGATGATCCTGTGTTGTTATGTGCTGAGCTGATAGATCGTAGCTCAGTTTTCATTGATGAGAGAgagtaagacatttgatttcaaatcttaactctactgctatgaccttgggtaagttagaccgtgcctcagtttcctcatctgtaaactgggggtaacaacatcacccacctcata
>gene=chr10_1780498-1781498; species=panTro
GAATGTCCTATGTTTCAAGATTATACTTATGGAACCCTGGAAGTCTTATGTAAAATATAAAGAGGAATAGAATCTGGTAATCATCATTGCATCTTGTATTTAAATCACATAAGCTTTTAATTACAATAGTCATGTTTTAAAAAAAATCCACTCTAAAATTCATTAGCACACATTAACATGTTGATATAAAAATGGCACACAAATATTTCTGCTATTCATTGCCTCACATGCAACCTTTTCAGCTGCTTATGTGCCTAGAAATTTCCAGATAATTTTTATCATAAGAAAAAATAATCACTCTGGGGAACATTGGAAATAATGAGGATGATCCTGTGTTGTTATGTGCCGAGCTGATAGATCGTAGCTCAGTTTTCATTGATGAGAGAgagtaagacatttgatttcaaatcttaactctactgctatgaccttgggtaaattaaaccgtgcctcagtttcctcatctgtaaac--gggataacaacgtcacccacctcata
>gene=chr10_1780498-1781498; species=papHam
GAATGTCCTATGTTTCAAGATTATACTTATGGAACCCTAGAAGTCTTACGTAAAATATAGAGAGGAATAGAATCTGGTAATCATCATTGCATCTTGTATTTAAATCACATAAGCTTTTAATTACAATAGTCATGTTTTTAAAAAAATCCACTCTAAAATTCATTAGTACACATTAACATGTTGATATAAAAATGGCACACAAATACTTCTGCTATTCATTGCCTCACATGCAACCTTTTCAGCTGTTTATGGGCCTAGAAATTTCCAGATAATTTTTATTATAAGAAAAAATAATCACTCGGGGGAACATTGGAAATAATTAGGACATTCCTGTGTTGTTACGTGCTGAGCTGATAGAGCGTAGCTCAGTTTTCATTGATGAGAGACagtcagacatttgatttcaaatcttaactctactgctatgaccttgggcaagttaaaccgtgcctcagtttcctcatccgtaaactggcgataacaacgtcacccacctcata
>gene=chr10_1780498-1781498; species=ponAbe
GAATGTCCTATGTTTCAAGATTATACTTATGGAACCCTGGAAGTCTTATGTAAAATATAAAGAGGAATATAATCTGGTAATCATCATTGCATCTTGTATTTAAATCACATAAGCTTTTAATTACA--AGTCATGTTTTTAAAAAAATCCACTCTAAAATTCATTAGCACACATTAACATGTTAATATAAAAATGGCACACAAATATTTCTGCTATTCATTGCCTCACATGCAACCTTTTCAGCTGCTTATGGGCCTAGAAATTTCCAGATAATTTTTATTATAAGAAAAAATAATCACTGTGGGGAACATTGGAAATAATTATGATGTTCCTGTGTTGTTATGTGCTGAGCTGACAGATCGTAGCTCAGTTTTCATTGATGAGAGAGAGTAAGACATTTGATTTCAAATCTt-----tactgctatgaccttgggtaagttaaaccgtgcctcagtttcctcatctgtaaactggggataacaacgtcacccacctcata
>gene=chr10_1780498-1781498; species=rheMac
AAATGTCCTATGTTTCAAGATTATACTTATGGAACCCTAGAAGTCTTATGTAAAATATAAAGAGGAATAGAATCTGGTAATCATCATTGCATCTTGTATTTAAATCACATAAGCTTTTAATTACAATAGTCATGTTTTTAAAAAAATCCACTCTAAAGTTCATTAGTACACATTAACATGTTGATGTAAAAATGGCACACAAATATTTCTGCTATTCATTGCCTCACATGCAACCTTTTCAGCTGCTTATGGGCCTAGAAATTTCCAGATAATTTTTATTATAAGAAAAAATAATCACTCGGGGGAACATTGGAAATAATTAGGACATTCCTGTGTTGTTATGTGCTGAGCTGATAGAGCGTAGCTCAGTTTTCATTGATGAGAGACagtcagacatttgatttcaaatcttaactctactgctatgacattgggcaagttaaaccgtgcctcagtttcctcatctgtaaactggcgataacaacgtcacccacctcata
>gene=chr10_1781047-1782047; species=hg19
ATGTTAATTACTCTATGATTATTTATTAAATTTTTTCCAGCAAATAATTTGGAAGGAATGAGCGTATGTTGCAGACAAGCCTCAGAAAGACAGGGCTTCTGCGTTTTCCTTTTAGAATGTTGAACCTTCTAGTCCAACTCAGACTGAGGACCACAATCAAACCAACATCCCTCTTCAGGGCTGGCTTCAACAACCCTGTTCCCATGACAGCACAGCTCAGCTCTGCTGATAATTCCCAGCGAGGGTTGAGAAGGCACATAGCTCTCTCACTTCCTCTCTGCAATACCCGAGATATTTGAGTGCTTAAACTATATCGAGAAACACAGCTCTAGGACTCTGCCTGTGAAACTTCTGAGCTTCACACAATGTGCTGCACTAATCCAGAGTTGCCCTATTTCTGTATCTGCAGAAAACCCATCAGGGGGTGGAGTCACCGAAGGAAGGTGCTTCAGAAGAGCTTCACACACACACACAGCCCCCACAAGGTGGTCAGCATTTAT
>gene=chr10_1781047-1782047; species=bosTau
ACACTGATCACTTTGTGATTGTCTGGTAAA-TCAGT-GGGTAAAATTTTTTGAGAGAATGTGCACATCTTCCA-GTTAGCCTCAGAAAGGAGGGGCTTGTGTATTTCCCGCTTAGGC-GTTTAAGTGTCTGGCTCATTTCAGGCTGATAAACGCAGTCACGCCAG-GGTCCCTCTATGTGCCGGGTTCAATCATTTCCTGCTGCTGACCTCACAGCCCACCTCTTCTGCT-CTTTCTCATGAATCCTGGAGAAGTGCACCACCCGCCCACGTACTCTTTGCAGCATGAGAGATATTTGAGAGCATCAACTGTGTCTGGAAATGCAGCTGTAGGACTCCCCCTGTGGAAACTCGGAG--------------CAGTACCAACCCATACTTTCCCTGTGTAGCCTTTTGCAAAACACTAGTC--------CAGAAGCCAAGAGGAGATGCCTTGG-GGAGAAATTCGAGCATGCA-----CCTTCCAGCCTGGTTGCATTTAC
>gene=chr10_1781047-1782047; species=calJac
CTATTAATAACTCTATGATTGT--------TGTTTTCCAGCAAATAATTTGGAAAGAATGAGCATGTGTTACAGATAGGCCTCAGAAAGACAGGGCTTCTGTACTTTCCTCTTAGAATGTTGAACTGTCTGGCCCAAGTCAGACTGAGGACCACCATCAAACCAACCTCCTTCTTCAGTGCTGGGTTCCACAATCCTGTTCCCAGAACAGTACAGCTTGGCCCTGCTGATAATTTGCAGCCAGGGTTGAGAAGGCACGTGGCCCTCCCATTTCCTCTCTGCAATATCTGAGATATTGGAATGCTTAAACTATATCCAAAAATACAGCTCTAGGATTCTGCCTGTGAAACTTCTGAGCTTCACACAATACGCTGCACTCATCCAAAGTTGCCCTACTTCTGCGTCTGCAGAAAACCCATCAGGAGGTGGAGTCACTGAAGGAAGGTGCTTCAGGAGAGCTTCACAG--ACACACAGCCCCTGCAAGGCAGTCAGCACTTAT
>gene=chr10_1781047-1782047; species=canFam
GTGTC------------ATTGTTCGGTGCG-TGAATCCGGGAAATGCGTTGGGGAGACTGAGCGCGTGTCACAGGTGGGCCTCAGAGAGAAGGCGCCT-----------------------TCCCCGTCTGGCCCATTTCAGGCTG----------------------------------------------------TTCCTCCAGCAGCGCAGCTGAAAGCCGCCCGCAACTGGTCTCAGATGCTGGACGAGGGCATGACGCGCCCACCTACTGTCTGTGGCACAAGAGATAGTTGAGAGCAGGCACCGCACGCGGAGACGCAGGGGTGGGACGCT--------------CGGGCTCCCCTGCACCTCTCCCGCTCACACGAGGTTGCCCCACTTA-------------AACTGGTTCCCGAGCCCAGAAACCCAGGGAGGGCACTTTAG-GGGAGCCTGCAAACATGCACAGTCCCCTCAAGGCTGCTTGCACCCAG
>gene=chr10_1781047-1782047; species=equCab
acaTCACTCACGCTATGCTTGTTTAGTAAA-TTGATCTGGGAAATAATTTTTAAAGAATGAGCATATATTATAGGTAGGCCTCAGAGAGAACGAG--------------------------TGTTTACCTGGCTCATTTCAAGCTGaccaaactagtgaa---------ccccgggtggtggaaacagagca----ca--------actacttggccggactcTGCTGGTAATTTCTAGCGAATGTTGGAAAAGTGCATGACCCGCCCACCTACTCTTTATAATATCAAAGATTTT---GAGCATAAACTGTCTCCAGGAACTCGGCTGTAGGATGCTGCCTGTGAGCCATCTGAGCTTCCCAGAACATGCGGCCCTAACCCAAAGATGCCCCCTCTCGGCTTTTGCAGGACATTGGTCTCTGAGTTGAGAAACAGAGGGGAGATGCTTTGG-CAAGACC-ACCAAAATGCACAGGCCCTTCCAGGCTGTTTGCTTTTGT
>gene=chr10_1781047-1782047; species=gorGor
ATGTTAATTACTCTATGATTATTTATTAAATTTTTTCCAGCAAATAATTTGGAAGGAATGAGCGTATGTTACAGACAAGCCTCAGAAAGACAGGGCTTCTGCGTTTTCCTTTTAGAATGTTGAACCTTCTAGTCCAAGTCAGACTGAGGACCACCATCAAACCAACATCCCTCTT-AGGGCTGGCTTCAACAACCCTGTTCCCATGACAGCACAGCTCAGCTCTGCTGATAATTCCCAGC-AGGGTTGAGAAGGCACATAGCTGTCTCACTTCCTCTCTGCAATACCCGAGATATTTGAGTGCTTAAACTATAT-GAGAAACACAGCTCTAGGACTCTGCCTGTGAAACTTCTGAGCTTCACACAATGTGCTGCACTAATCCAGAGTTGCCCTATTTCTGTATCTGCAGAAAACCCATCAGGGGGTGGAGTCACCGAAGGAAGGTGCTTCAGAAGAGCTTCACACACACACACAGCCCCCACAAGGTGGTCAGCATTTAT
>gene=chr10_1781047-1782047; species=panTro
ATGTTAATTACTCTATGATTATTTATTAAATTTTTTCCAGCAAATAATTTGGAAGGAATGAGCGTATGTTGCAGACAAGCCTCAGAAAGACAGGGCTTCTGCGTTTTCCTTTTAGAATGTTGAACCTTCTAGTCCAAGTCAGACTGAGGACCACCATCAAACCGACATCCCTCTTCAGGGCTGGCTTCAACAACCCTGTTCCCATGACAGCACAGCTCAGCTCTGCTGGTAATTCCCAGCGAGGGTTGAGAAGGCACATAGCTCTCTCACTTCCTCTCTGCAATACCCGAGATATTTGAGTGCTTAAACTATATCGAGAAACACAGCTCTAGGACTCTGCCTGTGAAACTTCTGAGCTTCACACAATGTGCTGCACTAATCCAGAGTTGCCCTATTTCTGTATCTGCAGAAAACCCATC-GGGGGTGGAGTCACCGAAGGAAGGTGCTTCAGAAGAGCTTCACACACACACACAGCCCCCACAAGGTGGTCAGCATTTAT
>gene=chr10_1781047-1782047; species=papHam
ATGTTAATTACTCCATGATTGTTTATTAAATTTTTTCCAGCAAATAATTTGGAAGGAATGAGCGTATGTTACAGACAGGCCTCAGAAAGACAGGGCTTCCGTATTTTCCTTTGA-------GAACCTTCTAGTTCAAGTCAGACTGAGGACCACCATCAAACTAACATCCCTCTTCAGTGCTGGCTTCAACAACCCTGTTCCCATGACAGCACAGCTCAGCTCTACCGATAATTCCCAGCGAGGGTTAAGAAGGCACACAGCTCTCTCACTTCCTCTCTGCAATATGCAACATATTTGAGTGCTTAAACTATATTGAGAAACACAGCGCTAGGACTCTGCCTGTGAAACTTCTGAGCTTCACACAATGTGCTGCACTAATCCAAAGTTGCCCTACTTCTGTATCTGCAGGAAACCCAACAGGAAGTGGAATCACCGAAGGAAGCTGCTTCAGACGAGCTCCACAGACACACACAGCCCCCACAAGGTGGTCAGCATTTAT
>gene=chr10_1781047-1782047; species=ponAbe
CTGTTAATTACTCTATGATTGTTTATTAAATTTTTTCCAGCAAACAATTTGGAAGGAATGAGCGTATGTTACAGACAGGCCTCAGAAAGACAGGGCTTCTGTGTTTTCCTTTTAGAATGTTGAACCTTCTAGTCCAAGTCAGACTGGGGACCACCATCAAACCAACACCCCTTTTCAGTGCTGGCTTCAACAACCCCGTTCCCATGACAGCACCGCTCAGCTCTGCTGATAATTCCCAGCGAGGGTTGAGAAGGCACATAGCTCTCTTACTTCCTCTCTGCAACACCCGAGATATTTGAGTGCTTAAACTATATTGAGAAACACAGCTCTAGGACTCTGCCTGTGAAACTTCTGAGCTTCACTCAATGTGCTGCACTAATCCAGAGTTGCCCTATTTCTGTATCTGCAGAAAACCCATCAGGAGGTGGAGTTACCAAAGGAAGGTGCTTCAGAAGAGCTTCACACACACACACAGCCCCCACAAGGTGGTCAGCATTTAT
>gene=chr10_1781047-1782047; species=rheMac
ATGTTAATTACTCCATGATTGTTTATTAAATTTTTTCCAGCAAATAATTTGGAAGGAATGAGCGTATGTTACAGACAGGCCTCAGAAAGAGAAGGCTTCTGTATTTTCCTTTGA-------GAACCTTCTAGTTCAAGTCAGACTGAGGACCACCATCAAACTAACATCCCTCTTCAGTGCTGGCTTCAACAACCCTGTTCCCATGACAGCACAGCTCAGCTCTACTGATAATTCCCAGCGAGGGTTAAGAAGGCACACAGCTCTCTCACTTCCTCTCTGCAATATGCAACATATTTGAGTGCTTAAACTATATCGAGAAACACAGCGCTAGGACTCTGCCTGTGAAACTTCTGAGCTTCACACAATGTGCTGCACTAATCCAAAGTTGCCCTACTTCTGTATCTGCAGGAAACCTAACAGGAAGTGGAGTCACCGAAGGAAGGTGCTTCAGACGAGCTCCACAGACACACACAGCCCCCACAAGGTGGTCAGCATTTAT
>gene=chr10_2098223-2099223; species=hg19
gggctgggatatgagcacagatatatgtcaaagcatagaaaatgtaaactatgtaggatgaatatgttttaggaacataacgtacagtgtgaggactacagttaataatattgtagtctggacatttgctgagagtagattttaggtgtttttatgacacgtgtaaaaggtaactgtagcaatcatttcacaatgtacctgtgtatcaaagcagcgtgatatgcaccttaaagagatacaatataaactagtgataattgcacctttgtactgctgggaaaCACACAAATACCCTCATAATCATAAAACTTGGAAACGTTGAAATAGAAGAATTTGTGGCTTTGTACGTGATAAAATGTCTTAAATGAGCCGTTGATGACTTCCATTGATTTATCTTGGTAATCTGGATGGTTCTTCCCAACACCTTCAGCTTAAATTTCTCTACCTCTAAACAGAGAGTTGATTGGTTTGAGCTTATGGTCAGGCATGGTTATACAATT
>gene=chr10_2098223-2099223; species=bosTau
------------------------------------------------------------------------------------------------------------------------------------------------------------------------------------------------------------------------------------------------------------GATAGTAGCCCACTTGTAAAACTAGGAAACACACAAATACATGCATAATTACAAAACTTTGGAAAATTAAAATAATGGA--------------ATTTGTTAAAATATCCTAAGCAA----TTGATGACTTACATTTATTTATTTTGGTAATCCATCTGAATTTTCTCATCACCTTTGGTTTCACTCTCTTTA---CTAAAAAGATAGTCTATTGATTGGAACTTATGATCAGGCAAAGTTCTTAAATT
>gene=chr10_2098223-2099223; species=calJac
gggctggagtttgag--aagagatatctcaaagtatagaaaaatcaaactac-tgggatgaatatgacttagggatgtaatgtacagcatgaggactacagtaaatagtattgtagtctaaacatt---tgagagtacattttaggtactttcatgacacatgtaaaaggtaactgtagcaatcatttcacaaggtacatgtgcatcgaagcagcatattgtgcatcttaaataG------------CTAGTGATCATTGCACCTTTGTAATGCTGGGAAACTCGCAAATACACTCATCATCATAAAACTTGGAAATATTGTAATGGAAGAATTTGTGGCTTTGTACATGTTAAAATGTCTTAAATGAACAGTTGATGACTTCCATTTATTTATCTTGGTCATCTGAATGGCTCTTCCCAACACCTTCAGCTTAAATTTCTCTACGACTAAACTGAGAGTTTATTGATTTGAGATTATGATCAGGCACGGTTATAAAATT
>gene=chr10_2098223-2099223; species=canFam
------------------------------------------------------------------------------------------------------------------------------------------------------------------------------------------------------------------------------------------------------------GATAATCGTACCCTTGTAAAATTAGGAA------ACTCACACTCATGATGATAAAA-CTTGGAAGATTATAATAGTGGAATTTGTGGCTTTGTATTTGTTAAAGCATCTTAAGCAA----CTGATGCC--ACATTTATTTGTTTTGGTTGTTTACCTGGTCTTCCCTATCACTTCTGGTTTAAATCTCTCTACCTCAAAATAGATCCTCTCTTGGTTGGAGCTTAGGATCAGACATGGTTATGAAATT
>gene=chr10_2098223-2099223; species=equCab
---------------------------------------------------------------------------------------------------------------------------------------------------------------------------------------------------------------------------------------------------------AGTAATAATCACGCATTTGTAAAATTAGGAAacacacacacacacTCATAATCATTAAACTTTGAAAACTTAAAATAATAGAATTTGTGGCTTTGTATCTGTTAAACTGTCTTAAGTAA----TTGACAACTTATATTTATTTGTTTTGGTAATCTATCTATTTTTCCTCATCACCTTTATTTTAAATCTCTCTACCTCTAAACAGACTGTCTACTGGTTAGAGCTTATGACCAG--ATGATTTTGAAATC
>gene=chr10_2098223-2099223; species=gorGor
gggctggggtttgagcacagat-tatgtcaaagcatagaaaatgtaaactatgtaggatgaatatgttttaggaacataatgtacagcgtgaggactacagttaataatattgtggtctggacatttgctgagagtagattttaggtgtttttatgacacgtgtaaaaggtaactgtagcaatcatttcacaatgtacctgtgtatcaaagcagcgtgatatgcaccttaaagagatacaatataaattagtgataattgcacctttgtaatgctgggaaaCACACAAATACACTCTTAATCATAAAACTTGGAAACATTGAAATAGAAGAATTTGTGGCTTTGTACATGATAAAATGTCTTAAATGAGCCGTTGATGACTTCCATTGATTTATCTTGGTAATCTGGATGGCTCTTCCCAACACCTTCAGCTTAAATTTCTCTACCTCTAAACAGCGAGTTGATTGGTTACAGATTATGATCAGGCGTGGTTATACAATT
>gene=chr10_2098223-2099223; species=panTro
gggctggggtatgagcacagatatatgtcaaagcatagaaaatgtaaactatgtaggatgaatatgttttaggaacataatgtacagcgtgaggactacagttaataatattgtagtctggacatttgctgagagtagattttaggtgtttttatgacacgtgtaaaaggtaactgtagcaatcacttcacaatgtacctgtgtatcaaagcagcgtgatatgcaccttaaagagatacaatataaactagtgataattgcacctttgtaatgctgggaaaCACACAAATACACTCATAATCATAAAACTTGGAAACATTGAAATAGAAGAATTTGTGGCTTTGTACGTGATAAAATGTCTTAAATGAGCCGTTGATGACTTCCATTGATTTATCTTGGTAATCTGGATGGCTCTTCCCAACACCTTCAGCTTAAATTTCTCTACCTCTAAACAGAGAGTTGATTGGTTTGAGATCATGATCAGGCATGGTTATACAATT
>gene=chr10_2098223-2099223; species=papHam
gggctggggtttgagcagagatgtatgtcaaagtgtagaaaatgtaaaccatgttggatgaatttgttttagggacgtaatatacagcatgaggactacagttaataatattctagtctggatatttgctgagagtagattttaggtatttttatgacacatgtaaacggtaactgtagcaatcatttcacaatgtacacgtgtatcaaagcagcctgatgtgcaccttcaagagatacagtctaaactagtgatgattgcacctttgtaatgctgggaaaCGCACAAATACATGCATAGCCATAAAACTTGGAAACATTGAAACAGAAGAA-TTGTGGCTTTGTACATGTTAAAATGTCATAAATGAGCTGTTGATGATTTTCATTTATTTATCTTGGTAATCTGGATGGCTCTTTCCAGAACCTTCAGCTTAAATTTCTCTACCTCTAAACACAGAGTTTATTGGTTTGAGATTATGATCAGGCATGGTTGTAAAATT
>gene=chr10_2098223-2099223; species=ponAbe
gggctggggtttgag--cagatatgtgtcaaagcatagaaaatgtaaactatgtaggatgaatatgttttagggacataatgtacagcgtgaagactacagttaataatattgtagtctggacatttactgagagtagattttaggtatttttatgacacatgtaaaaggtaactgtggcaatcatttcacaatgtatctgtgtatcaaagcagcgtgatgtgcaccttaaagagatacaatataaactagtggtaattgcacctttgtaatgctgggaaaCATACAAATACACTCATAGTCATAAAATTTGGAAACATTGAAATAGAAGAATTTGTGGCTTTGTACATGTTAAAATGTCTTAAATGAGCCATTGATGACTTCCATTTATTTATCTTGGTAATCTGGATGGCTCTTCCCAACACCTTCAGCTTAAATTTCTCTACCTCTAAACAGAGAGTTGATTGGTTTGAGATTATGATCAGGCATGGTTATACAATT
>gene=chr10_2098223-2099223; species=rheMac
gggctggggtttgagcagagatgtatgacaaagtgtagaagatttaaaccatgttggatgaatttgttttagggacgtaatatacagcatgaggactgcagttaataattttctagtctggatatttgctgagagtagattttaggtatttttatgacacatgtaaatggtaactgtagcaatcatttcacaatgtacacgtgtatcaaagcagcatgatgtgcaccttcaagagatacagtctaaactagtgatgattgcacctttgtaatgctgggaaaCGCACAAATACATGCATAGCCATAAAACTTGGAAACATTGAAACAGAAGAA-TTGTGGCTTTGTACATGTTAAAATGTCGTAAATGAGCCGTTGATGACTTTCATTTATTTATCTTGGTAATCTGGATGGCTCTTTCCAGCACCTTCAGCTTAAATTTCTCTACCT-TAAACAGAGAGTTTATTGGTTTGAGATTATGACCAGGCATGGTTGTAAAATT
>gene=chr10_2227047-2228047; species=hg19
atatatactttaagttctagggtacatgtgtacaacgtgcaggtttgttacacgtgtatacatgtgccatgttggtgtgGACAGAGCACATTTTTGTATAAACAAACCTGAGTCAGACCATGTCTTATGAATTAACCCATACTGCACATTAAAAACTTTACTGGGTATGCTGGGATCATTAATTCATGACAGGTCACCACAGAGAAGAAATTCCCTTGTCCTATACAGATGATCAGGTAGAAAAACACAAAAATGTCAGGGTGGCAGCAACATATTTGGTTTCCCTGATGGAGCTGTATCTGAACAGTCAATCCCAGGCAGCAATAACCAACACTCCAAGATATTTCTTATGCTGCACTTTGAGTCCCAGAGAAAGACTGAATGCCTTTGAGGGATGAAAACCTAACACACGGGCACACAGCAGAAGATGAAGGATGACAGCCCAACCTCGGAGCACGATGGGTCTTCAGAATGACTCCCTCCCGACGCCGGGTGAAGCA
>gene=chr10_2227047-2228047; species=bosTau
-----------------------------------------------------------------------------------------ACTTCTATATAAACAACCC----TTAGACCATGTCCCGTGAATTAATCTGTATCA-ACACT-AAGGCTTTACTGGATGCTCTGGGGTTGTTAAGCTT---TGCATCACCAGAGGGAT------C--------------------------------------------------AGAGCCTTACTTTAGGTTCCCCTGGTGGAGCAGGGTGTGAACAGAACACTGCAGGCAGCAGGAGCCAACCCTGTATGATTTTTCTTCTGTTGTGCTTTGAATC--GGGA----------TGCCTTGAAGGGACACAGACCTAACACATGGGCACACAGCAGAGGACGAACAGCGCCAGCCTAACCTCGGAGCAGGACGGGTCTTCACAGCGGCCCCCTCCCGATGCC-AGTAAAGTA
>gene=chr10_2227047-2228047; species=calJac
-------------------------------------------------------------------------------GACAGAGCACATTTTTGTATAAACAAACCTGAGTCAGACTATGCCTTATGAATTAATCCATATTGCACATTAAAAACTTTACTGGACATGCTGGGATCATTAATTCATAACAGATAACCACAGAGAAGAAATTCCCTTGTCCTATACA----ATCAGGTAGAAAAACACCG----GTCAGGGTGGGAGCAGCATACTTGGTTTCCCTGACGGAGCTCTGTCTGAACAGTCAATCCCAGGCAGCAGGAACCAACACTCCAAGATATTTCTTCTGCTGCACTTTGAGTCCCAGAGAAAGATGAAATGCCTTTGAGGGTTGGAATCCTAACACATGGGCACACAGCAGAAGATGAATGATGGCAGCCCAACCCCAGAGCACGATGGGTCTTCAGAATAACCCCCTCCTGACTTGGGCTGAAGCA
>gene=chr10_2227047-2228047; species=canFam
----------------------------------------------------------------------------------------------------------------TTAGACC-CGCCCTACGAACTAACCCCTCTCA-ACAATAAAAGCTTTACC-CATGCTCTGCGCTCGCTGAGTCA---GACCTC-CCCGAAGGAGTGTGCGC--ATGCCTTACACTGGCTTCCAG----AAAACCCTGATGGCGTCAAGATGGAAGCGACACCCTGGCTTTCCCTGCCTGAGCAGGG-GTGAAC-GTAAGTTGTCGGCAGCAGCAACCGACCCTCTGAGATCGTTC---TGCTGAGCTT--GGTCTT--GGAAACGTT-CATGCCTCTGAGGAGAGCAACCCGAACACATGGGCACACAGCAGAAGGTGAATGATGCC-GCCCAACCAGGGAGCGGGATGGGTCTTGACAGTGACCCCCTCCCGACGCC-GGTAAAGCA
>gene=chr10_2227047-2228047; species=equCab
--------------------------------------------------------------------------------------CACACCTCTGTATAAACCAACTTTGGTCAGACCATGTTCTGTGAATGAATCCATACCATACAATACAAGCTTTACTGGACACACTGGGATCGTTAAGTTA---CACATCCCCAGAGGGAA-ACATGC-TCTGTCTTATGCAGATTCTCAGATAGAGAAACATAAAAATGTGAGGGT-GAAGCAACATATTTGGTTTTCCTGGCTGAGCAGGGTCTGAACAGTAAATTGCAGGCAGCAGTAACTTCCCCTCCAAGATATTTCCTATGCAGCACCTTGAATCTCAGAGAAGCACTCAGTACTGTCATGGGATGCAAACCTAAACCATGGGAACACAGCAGAAGATGAAGGATCTCAGTTTAACCTCTGAGCAGGGTGGGTCTTCAGGACGACCCTCTCCTGCTGCC-AGTAAAGTA
>gene=chr10_2227047-2228047; species=gorGor
atatatactttaagttctagggtacatgtgtacaacgtgcaggtttgttacacatgtatacatgtgccatgttggtgtgGA-AGAGCACATTTTTGTATAAACAAACCTGAGTCAGACCATGTCTTATGAATTAACCCATACTGCACATTAAAAACTTTACTGGGTATG-TGGGATCATTAATTCATGACAGGTCACCACAGAGAAGAAATTCCCTTGTCCTATACAGATGATCAGGTAGAAAAACACAAAAATGTCAGGGTAGCAGCAACATATTTGGTTTCCCTGATGGAGCTGTATCTGAACAGTCAATCCCAGGCAGCAATAATCAACACTCC-AGATATTTCTTATGCTGCACTTTGAGTCCCAGAGAAAGACTGAATGCCTTTGAGG-ATGAAAACCTAACACATGGGCACACAGCAGAAGATGAAGGATGACAGCCCAACCTCGGAGCACGATGGGTCTTCAGAATGACTCCCTCCCGACGCCGGGTGAAGCA
>gene=chr10_2227047-2228047; species=panTro
ATAtatactttaagttctagggtacatgtgtacaacgtgcaggtttgttacacgtgtatacatgtgccatgttggtgtgGACAGAGCACATTTTTGTATAAACAAACCTGAGTCAGACCACGTCTTATGAATTAACCCATACTGCACATTAAAAACTTTACTGGGTATGCTGGGATCATTAATTCATGACAGGTCACCACAGAGAAGAAATTCCCTTGTCCTATACAGATGATCAGGTAGAAAAACACAAAAATGTCAGGGTGGCAGCAACATATTTGGTTTCCCTGATGGAGCTGTATCTGAACAGTCAATCCCAGGCAGCAATAACCAACACTCCAAGATATTTCTTATGCTGCACTTTGAGTCCCAGAGAAAGACTGAATGCCTTTGAGGGATGAAAATCTAACACATGGGCACACAGCAGAAGATGAAGGATGACAGCCCAACCTCGGAGCACGATGGGTCTTCAGAATGACTCCCTCCCGACGCCGGGTGAAGCA
>gene=chr10_2227047-2228047; species=papHam
a-ttatactttaagttctagggtacatgtacaccacgtgcaggtttgttacatatgtatacatgtgccatgttggtgtgGACAGAGCACATTTTTGTATAAACAAACCTGAGTCAGACGATGTCTTATGAATTAATCCATACTGCACATTAAGAAC--TACTGGGTATGCTGGGATCATTAATTC-TGACGGGTCACCACAGAGCAGAAATTCTCTTGTCCTGTACAGATGATCAGGTAGAAAAACACGAAAATGTCAGGGTGGCAGCAACAGATTTGGTTTCCCTGATGGAGCTGTGTCTGAACAGTCAATCCCAGGCAGCAGTAATCAACATTCCAAGATATTTCTCACGCTGCACTTTGAGTCCCAGAGAAAGACTGAATGCCTTTGAGGGCTGAAAACCTAACACATGGGCACACAGCAGAAGATGAAGGATGACAGCCCAACCTCGGAGCACGATGGGTCTTCAGAATGACCCCCTCCCGACGCCGGGTGAAGCA
>gene=chr10_2227047-2228047; species=ponAbe
a-atatactttaagttctagggcacatgtgtacaatgttcaggtttgttacacatgtatacatgtgccatgttggtgtgGACAGAGCACATTTTTGTATAAACAAACCTGAGTCAGACCATGTCTTATGAATTAACC---------CACTAAAAACTTTACTGGGTATGCTGGGATCATTAATTCATAACAGGTCACCACAGAGAAGAAATTCCCTTGTCCTATACAGATGATCAGGTAGAAAAACACAAAAATGTCAGGGTGGCAGCAACATATTTGGTTTCCCTGATGGAGCTGTATCTGAACAGTCAATCCCAGGCAGTAGTAACCAACACTCCAAGATATTTCTTATGCTGCACTTTGAGTCCCAGAGAAAGACTGAATGCCTTTGAGGGATGAAAACCTAACACATGGGCACACAGCAGAAGATGAAGGATGACAGCCCAACCTCGGAGCACGATAGGTCTTCAGAATGACTCCCTCCTGACGCCGGGTGAAGCA
>gene=chr10_2227047-2228047; species=rheMac
tattatactttaagttctagggtacatgtacacaa-gtgcaggtttgttacatatgtatacatgtgccatgttggtgtgGACAGAGCACATTTTTGTATAAACAAACCTGAGTCAGACGATGTCTTATGAATTAATCCATACTGCACATTAAAAAC--TACTGGGTATGCTGGGATCATTAATTC-TGATGGGTCACCACAGAGAAGAAATTCTCTTGTCCTGTACAGATGATCAGGTAGAAAAACACGAAAATGTCAGGGTGGCAGCAACATATTTGGTTTCCCTGATGGAGCTGTGTCTGAACAGTCAATCCCAGGCAGCAGTAATCAACATTCCAAGATATTTCTTATGCTGCACTTTGAGTCCCAGAGAAAGACTGAATGCCTTTGAGGGCTGAAAACCTAACACATGGGCACACAGCAGAAGATGAAGGATGACAGCCCAACCTCGGAGCACGATGGGTCTTCAGCATGGCCCCCTCCCGACGCCGGGTGAAGCA
>gene=chr10_2496223-2497223; species=hg19
ctagtagagatggggtttcgccatgttgcccaagctagtctcgaactcctgacctcaggtgatctgccggcctcagcctctcaaagtgctgggattacaggtgtgagccgctgtaccctgccTATATATTCAATTTAAATATTACGATAATTAAGAAAAGAATAGATTTATATTTCCTACGGAGACTATACTTTTAGTATAGTCTCCACTGCCATTCTGTCAATGCATGCATGCTCAATATTGTATCTGGGAAGTGTTTTACAGTATGGGGTGGTGGAAGCCAGGTTCGTAGCTAGTGTCTATTTTTCATGGGATAAGGACCCTCACCATGCGAGAGCTAAAGTTACCAACTTGGTATCAATTGACTTGAAATCTTGGAATTTTACAACTGTGTTCACATTCAGGTGCCAGGCTAGAGCTGGCCCCGGCACAGCACTGGTATCTTTCTCCCTACCTGAATCTCTGTCCAGATATTGTCCTTTGCCTTCTGTCCTTTCATT
>gene=chr10_2496223-2497223; species=bosTau
--------------------------------------------------------------------------------------------------------------------------------------------------------------------------------------------------------------------------------------------------------------------------------------------------------------------------------------------------------------------------------------------------------------------------------------------------------------------------------------------------------------------
>gene=chr10_2496223-2497223; species=calJac
tttgtagaaacggggtttcaccaccttgtccaggctagtctcgaactcttgacctcaggtgatctgccttcctcagcctcccaaagtgctgggattacaggtgtgagccaccaagcctggctGATGTATTCACCTTAAATATTACAATTATTAAGAAAATAATAGATTTGTATTTCCTATGGAGACTATAATTTTAGTGTGGTCTCCGCTGCCATTCTGTCAATGCATGCATACTCCATATTGTATCTGGGAAATGTTTTACAGT----GGTGGTGGAAGCCGGGTTTGTAGCTAGTATCTGGTTTTCATGCCATCAATACCCGCACCATGGGAAAGCTAAAGTTACCCACTTGGCATCAACTGGCGTGAAATCTTGGAATTTTACATCTGTGTTCACATTCATGTGCCAGGCAAAAGCCAGCcccagcacagcactggtatctttccccctgcctgaatctgtgtccagatactgtcctttgccttccgtccttttatt
>gene=chr10_2496223-2497223; species=canFam
--------------------------------------------------------------------------------------------------------------------------------------------acaacaataactaataataaaatagaat---------------------------------------------------------------------------------------------------------------------------------------------------------------------AATGT-AAAGCTGTCAACTTGACATCAGTTGGCTTGGAATCGTGAGGTCTTACATGAAGGCTCACAGGCAGGTGCAAGGTGGGCGCCAGTTCCAGCTCAGCACT----------CCCACCTATGAGTCTATACTCAGGATCTGTCCTCTGCCTCCCCTCCTCCTCTT
>gene=chr10_2496223-2497223; species=equCab
aaggtggaggcagggagaattcactctgcttgagctggcatcgttctcctgccttcagatggtctgatggccccagctttcccgggtctctagtttgcaaatg---gctgtggga--ctgtgggaattttcagctt--ccataatcataaccaatcctataataaatctcctctctctatataAGCCatatctatattata-tcgatatcatctatctatcaatatctatccattctgtttc--gttagagaGAAGTTTTGAAATATGGAGAAGGG-----ctagtttgtagcttttgcctatttt-tgtggaataaacactctcaccacgg-acaatctaagctactaacatgatgtcagttggcttgaaatcgtgacatttcacatgagtgttcacactcaggtgcagggtggaagccggctccagcataccacG----------TCCATCTATGAATCTACATCCAGAATCTGTAGTCTGCTTTCCCCCCTTTTACT
>gene=chr10_2496223-2497223; species=gorGor
ctagtagagacggggtttcgccatgttgcccaagctagtctcgaactcctgacctcaggtgatctgcccgcctcagcctctcaaaatgctgggattactggcgtaagccgctgtaccctgccTATATATTCACTTTAAATATTACGATAATTAAGAAAAGAATAGATTTATATTTCCTACGGAGACTATACTTTTAGTATAGTCTCCACTGCCATTCTGTCAATGCATGCATGCTCAGTATTGTATCTGGGAAGTGTTTTACAGTATGGGGTGGTGGAAGCCAGGTTCGTAGCTAGTGTCTATTTTTCCTGGGATAAGTACCCTCACCATGCGAGAGCTAAAGTTACCAACTTGGTATCAATTGACTTGAAATCTTGGAATTTTACAACTGTGTTCACATTCAGGTGCCAGGCTAGAGCTGGCCCTGGCACAGCAGTGGTATCTTTCTCCCTACCTGAATCTCTGTCCAGATATTGTCCTTTGCCTTCTGTCCTTTCATT
>gene=chr10_2496223-2497223; species=panTro
ctagtagagatggggtttcgccatgttgcccaagctagtctcgaactcctgatctcaggtgatctgccggcctcagcctctcaaagtgctgggattacaggcgtgagccgctgtaccctgccTATATATTCACTTTAAATATTACGATAATTAAGAAAAGAATAGATTTATATTTCCTACAGAGACTATACTTTTAGTATAGTCTCCACTGCCATTCTGTCAATGCATGCATGCTCAATATTGTATCTGGGAAGTGTTTTACAGTATGGGGTGGTGGAAGCCAGGTTCGTAGCTAGTGTCTATTTTTCATGGGATAAGGACCCTCACCGTGCGAGAGCTAAAGTTACCAACTTGGTATCAATTGACTTGAAATCTTGGAATTTTACAACTGTATTCACATTCAGGTGCCAGGCTAGAGCTGGCCCCAGCACAGCACTGGTATCTTTCTCCCTACCTGAATATCTGTCCAGATATTGTCCTTTGCCTTCTGTCCTTTCATT
>gene=chr10_2496223-2497223; species=papHam
---------------------------------gctagtcttgaactcctgacctcaggtgatctgcctgcctcagcctctcaaagtgctgggattacaagcgtgagccattgctcccggccAATATATTCACTTTAAATATTATGATAATTAAGAAAAGAATAAAGTTATATTCC---------------TTTTAGTATAGTCTCCACTGCCATTCTGTCAATGCATGCATGCTCAATATTGTATCTGGGAAGTGTTTTACAGTATGGGGTGGTGGAAGCCGGGTTCGTAGCTAGTGTGTATTTTTCCCGAGATAAGTACCCTCACTACGGGAGGGCTACAGTTACCAACTTGGTATCAATTGGCTTGAAA-CTCGGAATTTTACATCTGTGTTCACATTCAGGTGCCAGGCGAGAGCTGGCCCCGGCACAGCACTGGTGTTGTTCTCCCTCCCTGAATCTCTGTCCAGATATTGTCCTTTGTCTTCCGTCCTTTTATT
>gene=chr10_2496223-2497223; species=ponAbe
ctggtagagacagggtttcgccatgttgcccaagctagtctcgaactctcgatctcaggtgatctgcccgcctcagcctctcaaagtgctgggattacaggcgtaagccacagcgcccTGTCTATATATTCACTTTAAATATTATGATAATTAAGAAAACAAGAGATTTATATTTCCTATGGAGAC-----------TATAGTCTCCGCTGCCATTCGGTCAATGCATGCATGCTCAATATTGTATCTGGGAAGTGTTTTACAGTATGGGGTGTAGGAAGGTGGGTTCGTAGCTAGTGTCTATTTTTCATGGGATAAGTACCCTCACCACGCGACAGCTAAAGTTACCAATTTGGTATCAATTGACTTGAAATCTTGGAATTTTACATCTGTGTTCACATTCAGGTGCCAGGCTAGAGTTGGCCCCGGCACAGCACTGGTatctttctccctacctgaatctctgtccagatattgtcctttgccttctgtccttttatt
>gene=chr10_2496223-2497223; species=rheMac
---------------------------------gctagtcttgaactcctgacctcaggtgatctgcctgcctcagcctctcaaagtgctgggattacaagcgtgagccattgctcccggccAATATATTCACTTTAAATATTATGATAATTAAGAAAAGAATAAAGTTATATTCC---------------TTCTAGTATAGTCTCCACTGCCATTCTGTCAATGCATGCATGCTCAATATTGTATCTGGGAAGTGTTTTACAGTATGGGGTGGTGGAAGCCGGGTTCGTAGCTAGTGTGTATTTTTCACGAGATAAGTACCCTCACTACGGGAGGGCTACAGTTACCAACTTGGTATCAATTGGCTTGAAA-CTCGGAATTTTACATCTGTGTTCACATTCAGGTGCCAGGCGAGAGCTGGCCCCGGCACAGCACTGGTGTTGTTCTCCCTCCCTGAATCTCTGTCCAGATATTGTCCTTTGTCTTCCGTCCTTTTATT
>gene=chr10_2745105-2746105; species=hg19
ACTAAAATGGTGTATGAGCCCACTCAAAATTTTGCATTTTAGCTGTTATATTAACAGTTTGGGATTCACTGCAGACTCGTCTGTTTCTGATAAGGATTGGGGGAATGTCTCTGTTCTTTATAATCCACTTTTAGAAAGCCTTAACATTACAAGTAAAATGCAAAGCTCCAACTCTAAATACTCACAGTTTCAACCAGACAAAGATGTCATTGCCCACCTAACATGGTGTTATTAATCCCTTCTCATTTTCCCCATCTACACAGTACAATATAACTATGGGTTGTCCAACACCTCCCAACTTCCACAGGTGGGCAATTATTATGGTAATTAACACTTATGGAAATTACCCGAACCAACCCATCCTGCATTACGAAAGGAGAAGGTGCTGTTTGGCTGTGCATTTAGCtgtatgcatgtgtgtctgcgtgtgcatgcacaggtgtgtgtgtctgtgcatgtctggtgtCTAACACACATGCATATGCTCCATATTAAAGAAA
>gene=chr10_2745105-2746105; species=bosTau
ACTAAATTGGGGTGTGAACACTTGGAAAATTTAGTGTTTCAGCTGGTAAATGAACAGTTTGGGACCCTTTACAGACTTGTCTGCTTCTGAGA-GGGTTTGAGTGAGATCTCTGCTCTCTATAACCCACCTTT--AAATCTTTGAGACTACAAGTGAAATGCAAAGCTCCAACTCCACAAATCCA--GCTTCAACCACACAAAGATGTCATTGCCAGCCTAGCACAGCATAATTAATCCCTTCACACTTCCCCTGTCTACACAGTACAGTATAACTATGGGTTGTCCATCACTTCCAGACTTCCCTAGGTGAGTAATTATTATGATAATTAACAGTTAGGGAAATTACCTGCACAGACCTACCCTGGGGTACAAAAAGAAAAGTTGGTATTTTGCTGTGCACTTATTTTCA----tgtctatgtgtgtgtgtgtgtgcacacgtgtgtgtctgtgcataggtggtatgtg------ACGCATATGCCTCACACTAAAGAGA
>gene=chr10_2745105-2746105; species=calJac
ACTAAAATGGTGTATGAGCACACTCAACATTTTGCATTTTAGCTGTTATATTAATAGTTTGGGATTCATTGCAGATGTGTCTGTTTCTGATAAGGGCTAGGGGGATGACTCTGTTCTTTATAACCCACTTTTGGAAAGCCTCAACATTACAAGCAAAATGCAAAGCTCCAACTCTAAATACTCA--GTTTCAACCAGACAAA-----------------------GTGTCATTAAGCCCCTCTC-CTTTCCCTGTCTACACAGTACAGTATAACTATGGGTTGTCCTACACCTTCTGACGTCCACAGGTGAGCAATTATGATGATAATTAACACTCGGAGAGATTACCCAACCCAACCTGCCCTGCTTGATGAAAGGAGAAGGTGCTGTGTGGCTGTG-ATTTAGCtgtatgggtgtgtgtttgcgtgtgcatgcacaggtgtgtgtgtctgtgcgtgtctgCTGTCTAACACACATGCACACTCTCCATATCAAAGGAA
>gene=chr10_2745105-2746105; species=canFam
ACTGAACTGGCGTGTCAAGACCCTCAGAATTTAGCGTGTGTCCTGTTCAACCAAGAGTTTGGGAGCTGCT--AAGCCTGTCTGCTTCTGCCCAGGGTTGGGG-------------------ACTCCACTGTCTCGAAGCCCCAACGCCACAAGGAAAACGCAG-----TAACTCCACCAACTCT--GTTTCA--CCCACGGAGATGTCACTGCCAGCCTAACACGGTGTAATTAATCCCTTCACGCTCTCCCCATCTACACAGTACAATCTAACTACGGGTTGCCCATCACCTCCTGACTTCCCCAGGTGAGTAATTATTATGATAATTAACAGTGAAGGAAATGGCCAGAACAGACCTATACTGTGCTACAGAAGGAAAAGTGGCTGTTTTGCTG-GCACGTAGTTTCA----TGTGCAT------GTGTGTGCATGCCCGTGTGTGTTGGGGGGTGGGGG----GGAACACTCATACTTGTGCCACAGACTAAAAAAC
>gene=chr10_2745105-2746105; species=equCab
AGTAAATTAGGGTGCAAACACACTCAAAATTTAGTGTTTTGGCTGTT-AATGAACAGTTTGGGACCCATTACAGACTTGCCTGCTTTTGCTAAGGATTGGAGGAAATCTCTGCTCTGCTATAACCCACCTTTAGAAAGCCTTAAGATTACAAGAAAGATGCAAAACT-CAACTCGACAAACTCA--GTTTCCACCACACGCAGACGTCATTGCT-GCCTGGCACGGTGTAATTAATCCCTTCACACTTTCCTTGTCTACACAGTACAATATAACTACGGGTTGTCCATCACCTCCTCACTTCCCCAGGTGAGTAATTACTATGATAATTAACAGTTAGGAAAATTACCTGCACATATCTATACCGTGTTACAAAAAGAAAAGCTGCTATTTGCTTGTGCATTTGCTTTCA----CATCTATAC----GTGCATGCATGTCTGTGTCTGTTGGTGCATGTGTGGTGTGTGGCACACATATGTAGGCAGCATATTAAAGAAA
>gene=chr10_2745105-2746105; species=gorGor
ACTAAAATGGTGCATGAGCACACTCAAAATTTTGGATTTTAGCTGTTATATTAACAGTTTGGGATTCACTGCAGACTC-TCTGTTTCTGATAAGGATTGGGGGAATGTCTCTGTTCTTTATAATCCACTTTTAGAAAGCCTTAACATTACAAGTAAAATGCAAAGCTCCAACTC-AAATACTCACAGTTTCAACCAGACAAAGATGTCATTGCCCACCTAACATGGTGTAATTAATCGCTTCTCATTTTCCCCATCTACACAGTACAATATAACTATGGGTTGTCCAACACCTCCCGACTTCCACAGGTGGGCAATTATTATGGTAATTAACACTTA-GGAAATTACCCGAACCAACCCATCCTGCATTACGAAAGGAGAAGGTGCTGTTTGGCTGTGCATTTAGCtgtatgcatgtgtgtctgcgtgtg-atgcacaggtgtgtgtgtctgtgcatgtctggtgtCTAACACACATGCATGTGCTCCATATTAAAGAAA
>gene=chr10_2745105-2746105; species=panTro
ACTAAAATGGTGTATGAGCACACTCAAAATTTTGCATTTTAGCTGTTATATTAACAGTTTGGGATTCACTGCAGACTCGTCTGTTTCTGATAAGGATTGGGGGAATGTCTCTGTTCTTTATAATCCACTTTTAGAAAGCCTTAACATTACAAGTAAAATGCAAAGCTCCAACTCTAAATACTCACAGTTTCAACCAGACAAAGATGTCATTGCCCACCTAACATGGTGTAATTAATCCCTTCTCATTTTCCCCATCTACACAGTACAATATAACTATGGGTTGTCCAACACCTCCCGACGTCCACAGGTGGGCAATTATTATGGTAATTAACACTTATGGAAATTACCTGAACCAACCCATCCTGCATTACGAAAGGAGAAGGTGCTGTTTGGCTGTGCATTTACCtgtatgcatgtgtgtctgcgtgtgcatgcacaggtgtgtgtgtctgttcatgtctggtgtCTAACACACATGCATGTGCCCCATATTAAAGAAA
>gene=chr10_2745105-2746105; species=papHam
ACTAAAATGGTGTATAAGCACAATCAAAA-TTTGCATTTTAGCTGTTATATTGATAGTTTGGGATTCACTGCAGACTTGTCTGTTTCTGATAAGGATTGGGGGAATGTCTCTGTTCTTTATAATCCACTTTTAGAAAACCTTAACATTGCAAGTAAAATGCAAAGCTCCAACTCTAAATACTCACGGTTTTAACCAGACAAAGATGTCATTGCCCATCTAACATGGTGTAATTAATCCCTTCTCATTTTCCCCATCTACACAGTACAATATAACTATGGGTTGTCCAACACCTCCC-ACGTCCACAGTTGAGCAATTATTATGATAATTAACACTTATGGAAATTACCCGAACCAACCTATCCTGCATTACGAAAGGAGAAGATGCTGTTTGGCTGTGCATTTAGCtgtgtgcatgtgtgtctgcgtgtgcatgcacaggtgtgtgtgtctgtgcatgtctggtgtCTAACATGCATGCATGCGCTCCATATTAAAGAAA
>gene=chr10_2745105-2746105; species=ponAbe
ACTAAAATGGTGTATGAGCACACTCAAAATTTTGCATTTTAGCTGTTATATTAACAGTTTGGGATTCACTGCAGACTTGTCTGTTTCTGATAAGGATTGGGGGAATATCTCTGTTCTTTATAATCCACTTCTAGAAAGCCTTAACATTACAAGTAAAATGCAAAGCTCCAACTCTAAATACTCACAGTTTCAACCAGACAAAGATGTCATTGCCCACCTAACATGGTGTAATTAATCCCTTCTCATTTTCCCTGTCTACACAGTACAATATAACTATGGGTTGTCCAACACCTCCCGACTTCCACAGGTGGGCAATTATTATGGTAATTAACACTTATGGAAATTACCCGAACCAACCCATCCTGCATTACGAAAGGAGAAGGTGCTGTTTGGCTGTGCATTTAGCtgtatgcatgtgtgtctgcgtgtgcatgcacaggtgtgtgtgtctgtgcatgtctggtgtCTAACACGCATGCGTGCGCTCCATATTAAAGAAA
>gene=chr10_2745105-2746105; species=rheMac
ACTAAAATGGTGTATGAGCACAATCAAAA-TTTGCATTTTAGCTGTTACATTGATAGTTTGGGATTCACTGCAGACTTGTCTGTTTCTGATAAGGATTGGGGGAATGTCTCTGTTCTTTATAATCCACTTTTAGAAAGCCTTAACATTGCAAGTAAAATGCAAAGCTCCAACTCTAAATACTCACAGTTTCAACCAGACAAAGATGTCATTGCCCACCTAACATGGTGTAATTAATCCCTTCTCATTTTCCTCATCTACACAGTACAATATAACTATGGGTTGTCCAACACCTCCC-ACGTCCACAGTTGAGCAATTATTATGATAATTAACACTTATGGAAATTACCCGAACCAACCTATCCTGCATTACGAAAGGAAAAGATGCTGTTTGGCTGTGCATTTAGCtgtgtgcatgtgtgtctgcgtgtgcatgcacaggtgtgtgtgtctgtgcatgtctggtgtCTAACATGCATGCATgcgctccatattaaagaAA
>gene=chr10_3287223-3288223; species=hg19
AGGTGTTCCCATGGGTTGACTGGCTCCTTCAAACCCCAACATTCAGTCTTTAAAGGCACTGTCTATGCCTAAATGCCTTACTCACTAGTAGCAGCCCACTGGGTGATGGGGCTATGCTCCTCCCTCCTCCCGTGGGCATTGGGACTGGGATTCTTAGATTGGAGCAGGGAATTTCTCATCAGTCACTGTGTAATGTGAAAACCAAGGGAAAGCCCAGCGCCTCCCAAACCCTGGAGCCCCAAGTCATGTGAGGAAGCTGAGATCTAATCAGAAGGCACTGGCGAGATTGTGTTAGACAGATGGGGTCACCCAACGTACAGGGTGGCCAAGGCAATGATCAAGGCCAAGGAGAAGGGAGGGACTAAATACCGCAGCACCAGGATTGCTGGGAGCCGGGTGTCCTTCGCCTGCCTGGAGTTGATGCTTGAATGGGGGAAGCTGGGGCCTGGCCCCAGGGATGGCGAGTGTGAGAGGGTCAGCCCCAACATGAGAACCGCGGA
>gene=chr10_3287223-3288223; species=bosTau
AAGTGTCCCCTCTAGTG----TGCTCCTTTGAACCCAAACACTAAGCCTTTAGAAGCACTGTCTCGGTACAAATTGCTTTCAATGTAATAGCAG-CTTCTGGGTGATGGAATGAGGCCCTTACC--------CAGGGATGAGGGCCTGGACACAGGGTGCG-----------------------------------------------GAGGCCCGGCA---G-----CCATGGAGCTCCACGCCATGTGG-CCTTG-GAGGTCCTGCC-AAGGGCG-CTGGGAGGTTATGTGGGGCAGGTCAGGGAGCCAGGAGGCCAGGGATCCTGAGGCAGTTATCCAAGCAGAGGGAAAGTTGGGA-CTAAAATTCCCAGCGCCGGGATGGCCT------------CAGGGGCCTGCCCGGCCTTGATTTGTGAGTGGGGTATA--------TGTGCCCTGTG------ACCCTGGGAGGTCAGAGTGGGGAGTAGAGGCC-----
>gene=chr10_3287223-3288223; species=calJac
AGGTGTTCCGATTGGCTGATTGGCTCCTTCAAACCCCAATATTCAGTCTTTAAAGGTACTGTCTATTCCCAAATGCCTTACTCACTAGTGGCAG-------------------------CTGCCTCCTCCTGTGAGCATCGAGACTGGGATTCTTGGATTGGAGCAGGGAATTTCCCATCAGCCACTGTGTGATGTGAAAACCTGTGGAAAGCCCAGCCCCTCCCAAACCCTGGAGCCCCAAGTCATGTGAGGAGGTTGAGATCACATCAAAAGGCATGGCTGACATTGTGTTAGACAGATGGGGTCACCTAAAGTATAGGCTGGCCAAGGCGATAATCAAAGCCAAGGAGAAGTTAAGGACTACGGATGGCAGCCCCGGGGCTGCTGGGGGCCGGATGTCCTCCACCGACCTGGAATGGATGCTTGAATCGGGGAAGCTGGGGCCTGGCCCCAGGGAAGGCAATTGTAAGAGAGTCAGCCCTGGCTC------------
>gene=chr10_3287223-3288223; species=canFam
GGACATTGCCACTAGTCAATTCAGTCCTTTGAACCCAAACATTCAGTCTTTAGAAATATGGTCCAGGCACAAAGGGCTTGCACTTTAATAGC---CTACTGGGAGAAGGAATGGTGTCCCTTCT---------GGGGA------CGGGGTGGG---ACATGGTGCAGGGGGCTCCCCAGCCAGCACCGTGCAGAGTGAACACCTAGGCGAGGCT-TGCA---CCCAGACCAGGGAGCTCCGAGCCAGGTGGGGACCG-------------------A-CCAGGAGGATACTTGAGGCACATTGGGTCACCAACCAGAGCAATTTTCCAAGGTAGTTATCAAAGCCCAGGGGAAGCTGGGGTGCAAAAGTCACGATGTGGAGATGGCTCAGGACCAG-----------------GGCCGTGGTG---------GGTAGA--------TGG--TCGGGGACAGGGACCCTGGGAAGCCCAGGTCTGGCTCAGAAACTGCAGA
>gene=chr10_3287223-3288223; species=equCab
AGATGTTCCCATTAGTTAATTCATTCCTTTGAACCAAAACATTAAGCTTTCGGAAGAAT------GGCACAAATTGCTTATTAGATAATACCAG-CTACCTGGTGATGGACTTATGCTCCTCCT----CCCAAGGGGAAATGCTCTGGGAGGCTGTGCATGGAGCAGGGCGTTCCTCATCAGCCACTGTGCCACGTGAGAACCTAGGAAAGGCTCTGGA---ACCTGACCACGGAACCCCAAGCCACGTGGGCGTTA-GACATCTAATCCAAAGGCA-CCATGAGGACAAGTGGGGCAGATTAGGTGACCAAGAGAAGAGGGATTCCAAGGCAGTTATCAGAGCTGTGGAGAAGTTGGGGACCCAAATTCACAGCACGGTGATGGCTCAGAACCAAACGCGAGCAGCCTGTCTGGCTTCGGTGATGAGCTCGGGTAGG--------TGGACCCGGGGGAAGTCA-TCTGGAGAGTCAAGGCCTGGCTCAGAAGTCACAGA
>gene=chr10_3287223-3288223; species=gorGor
AGGTGTTCCCATGGGTTGACTGGCTCCTTCAAACCCCAACATTCAGTCTTTAAAGGCACTGTCTATGCCTAAATGCCTTACTCACTAGTAGCAGCCCACTGGGTGATGGGGCTATGCTCCTCCCTCCTCCCGTGGGCATTGGGACTGGGATTCTTAGATTGGAGCAGGGAATTTCTCATCAGTCACTGTGTAATGTGAAAACCAAGGGAAAGCCCAGCCCCTCCCAAACCCTGGAGCCCCAAGTCATGTGAGGAAGCTGAGATCTAATCAGAAGGCACTGGCGAGATTGTGTTAGACAGATGGGGTCACCCAAC-TACAGGGTGGCCAAGGCAATGATCAAGGCCAAGGAGAAGTGAGGGACTAAACATCGCAGCACCAGGATTTCTGGGAGCCGGGTGTCCTTCGCCTACCTGGAGCTGATGCTTGAATGGGGGAAGCTGGGGCCTGCCCCCAGGGATGGCGAGTGTGAGAGGGTCAGCCCCGACTTGAGAACCGCGGA
>gene=chr10_3287223-3288223; species=panTro
AGGTGTTCCCATGGGTTGACTGGCTCCTTCAAACCCTAACATTCAGTCTTTAAAGGCACTGTCTATGACTAAATGCCTTACTCACTAGTAGTAGCCCACTGAGTGATGGGGCTATGCTCCTCCCTCCTCCCATGGACATTGGGACTGGGATTCTTAGATTGGAGCAGGGAATTTCTCATCAGTCACTGTGTAATGTGAAAACCAAGGGAAAGCCCAGTCCCTCCCAAACCCTGGAGCCCCAAGTCATGTGAGGAAGCTGAGATCTAATCAGAAGGCACTGGCGAGATTGTGTTAGACAGATGGGGTCACCCAACGTACAGGGTGGCCAAGGCAATGATCAAGGCCAAGGAGAAGTGAGGGACTAAATATCGCAGCACCAGGATTGCTGGGAGCCGGGTGTCCTTCGCCTACCTGGAGTTGATGCTTGAATGGAGGAAGCTGGGGCCTGGCCCCAGGGATGGCGAGTGTGAGAGGGTCAGCCCCAACATGAGAACCGCGGA
>gene=chr10_3287223-3288223; species=papHam
AGGCGTTCCCATGGGTTGACTGGCTCCTTCAAACCGTAACATTCAGTCTTTAAAGCCACTGTCTATGTCCAAATGCCTTACTCACTAGTAGCAGCCCACTGGGTGATGGGGCTACGCTCCTCCCTCCTCTCG-------TGGGACTGGGATTCTTAGGTTGGAGCAGGGAATTTCTCATCACTCACTGTGTAATGTGAAAACCACGGGAATGCCCAGCCCCTCCCAAACCCTGGAGCCCCAAGTCACGTGAGGAAGCTGAGATCTAATCAGAAGGCACTGGTGAGATTGTGTTAGACAGATCGGGTCACCCGACGTACAGGGTGGCCAAGGCAATGATCAAGGCCAAGGAGAAGTTAGGCACTAAAGATCGCAGCACCGGGATTGCTGGGAGCAGGATGTCCTCTGCCTACCTGGAGTTGATGCGTGAATGGGGGAAGCTGGGGCCTGGCCCCAGGGTTGGCGAGCATGAGAGGGTCAGCCCCGACTTGAGAACTGTGGA
>gene=chr10_3287223-3288223; species=ponAbe
AGGTGTTCCCATGGGTTGACTGGCTCCTTCAAACTCCAACATTCAGTCTTTAAAGGCACTGTCTATGCCCAAATGCCTTACTCACTAGTAGCAGCCCACTGGGTGATGGGGCTATGCTCCTCCCTCCTCCCGTGGGCGTTGGGACTGGGATTCTTAGATTGGAGCAGGGAATTTCTCATCAGTCACTGTGTAATGTGAAAACCAAGGGAAAGCCCAGCCCCTCCCAAACCCTGGAGCCCCAAGTCATGTGAGGAAGCTGAGATCTAATCAGAAGGCATTGGCGAGATTGTGTTAGACAGATGGGGTCACCCAACGTACAGGGTGGCCAAGGCAATGATCAAGGCCAACAAGAAGTTAGGGAGTAAATATCACAGCACCAGGATTGCTGGGAGCTGGGTGTCCTTCGCTTACCTGGAGTTGATGCTTGAATGGGGGAAGCTGGGGCCTGGCCCCAGGGATGGTGAGTGTGAGAGGGTCAGCCCCGACTAGAGAACCGTGGA
>gene=chr10_3287223-3288223; species=rheMac
AGGCGTTCCCATGGGTTGACTGGCTCCTTCAAACCGCAACATTCAGTCTTTAAAGCCACTGTCTATGCCCAAATGCCTTACTCACTAGTAGCAGCCCACTGGGTGATGGGGCTACGCTCCTCCCTCCTCTCG-------TGGGACTGGGATTCTTAGGTTGGAGCAGGGAATTTCTCATCACTCGCTGTGTAATGTGAAAACCACGGGAATGCCCAGCCCCTCCCAAACCCTGGAGCCCCAAGTCACGTGAGGAAGCTGAGATCTAATCAGAAGGCACTGGTGAGATTGTGTTAGGCAGATTGGGTCACCCGACGTACATCGTGGCTAAGGCAATGATCAAGGCCAAGGAGAAGTTAGGCACTAAAGATCGCAGCACCGGGATTGCTGGGAGCAGGATGTCCTCTGCCTCCCTGGAGTTGATGCTTGAATGGGGGAAGCTGGGGCCTGGCCCCAGGGTTGGCGAGCATGAGAGGGTCAGCCCTGACTTGAGAACTGTGGA
>gene=chr10_3342461-3343461; species=hg19
AAGAAAAAGCACAGGTGGCTCTGAGCACCTGCTTGCCTTTTGACGGGTGGGAATCTGGGCTTGACTGTGTCGCCGTCCACAGCAGGTTGCTACAGCGGGTTCAGCAATGGCACCTGGTCCATCGTTCCCCGCTCAGGATTTTTCCCCGAGCTGTTTGGAAATCGCTGGATGCTCCATTTTTCAAATTCGCTTCACGTGTAGATGAATTTGGCAAAAGTCAGAGAAACAGCGAGTAGCCAAACAAACGGGAATAATTTAAGCTGCAGATCATAAGCTCCCGGTGGGCAAGGACGAAACCTTCATCTGTTCTCCAAAATGTTCCACGCAGCTCAGTGGGCATTCTCTGATGCTGATTACCACGGCTCGATTGACACGTTTAGCTCCTGTGGGGACAGCGTCGCTCATGATGAAGAGAATCAATCAAACTTACTTTCCTCAAGTTTGCTGGTCCTATCTAGAATGCTTAGACACGTGTCCAAAACAGCACTCTCATTGCAATA
>gene=chr10_3342461-3343461; species=bosTau
AGGAGAAATTGCAGGTGGTTCTGGGTTCCTGCCAGGTTTCTGATGGGCTGAAGTCTTGGTCTGAAGATGTCACCTTCCACAGCAGGT--GGACAGGCAGTTCAG---------CTGCTTTGATGTTTCCTGCTCAGGTTTTTTCCCCTGGCTATTTTAAAAATGCTTGGAAGTCAACTTTTTCGATCC-CTTTGCACTGAGATAAATTTGGCAAAAGTCAGAGAAACAGTCAGTAGCCAAACAAATGGGAAGAGTTTGAGTCACCGACCCTAAGCACCCAGTGGGTAGGAGCGAGGCTGTCAGCTGTTCCTTAAAAAGT----------TCAGGAAACGGACTTTGATGCTAATTAGCACAACTCCCA-GGCCCCCAGAGCTCCTGCAGGGACAGGTTTGTTCGTGGTAAAGAGAATCATTCAGATT-ACCTTCCTGATGCTCCCCAGTCCTGTCTAGGGTGTTCGGATACTCCTCTAACACAGAACACTCATTAC-GTG
>gene=chr10_3342461-3343461; species=calJac
AAGAAAAAGCACAGGTGGCTCTGAGCACCTGCCAGCCTTCTGACGGGCAGGAGTCTGGGCTGGGCTGTGCTGCCGTCCACAGCAGGTTGCTATGGCAGGTTCAGCAATGGCACCTGATGCATCATTCCCCGCTCAGGATTCTTCCCCGAGCTCTTTGGAAATTGCTTGACACTCCGTTTTTCAAATTCACTTCACGTGTGGATGAATTTGGCAAAAGCCAGAGAAACAGTGAGTAGCCAAACAAATGGGAATGATTTAAGCCTCAGATCATAAGCTCCTGGTGGGCAAGGACTTAGCCTTCATCTGTTCTCCAAAGTGTTCCA--CAGCTCAGTGGGCATTCTCTGGTGCTGATTAGCACGGCTCGGTTGACGTGTTTAGCTCCTGTAGGGACAGTGCCACTCATGATGAAGAGAATCAGTCAAACTTACTTTCCTCAAGTTTGCTGGTCCTATCGAGAGGGCTGAGACATGTGCCCAGCACAGTACTCTCACTGCAAAA
>gene=chr10_3342461-3343461; species=canFam
AGAAGGAAACACAGGTGGCTCCGAGCACCTGCCAGACTTTTGATGGACTGAAGTCTTGGCTTGCATACGTGGCCCTCCACAGCAGGTCACCATGACAGGTTCCGTGATGGCATCTGATCCACAATTC-CTGCTTGGG-ACGCTCCCTTAGCTGTTTAAACATTGCTTGAAACTCTACTTTTTGAACTCACTTCACGTTTAGATGAATTTGGCAAAAGTCAGAGAAACAGTCAGTAGCCAAACAAATGGGAATAACTTAAGGCTCCGATCACAAGCTCCCAGTGGGTAAGAGCTGAGCGTTCATCTGTTCTCCAAAATGTGCCACGACACTCCGGAAATGTGCTTTGATGCTAATTTGCATGACTCCAAGGGTACATTTAGCTCCTGCAGCAACAGAATCACTCATGACAAAGAGAATCGCTCCAACTTACTTTCTCGACGTTCCCTGCTCATATCTGGAGTG-----TTACTTGTCCAGTACAGGATTCCTGTTACGGTG
>gene=chr10_3342461-3343461; species=equCab
AGAAAAAAGCACAGGTGGCTCTGAGTACCTGCCAGGCTTTTGATGGATGGAACTCTTGGCCTGAGTATGTCACCATCCACAGCGGGTGACCACGGCAGGTTCAGCGATGGCACCTGTTGTATAGTTTACTGCTCAGATTTTCTTCCCTAGCTATTTAAAAATTGCTCGAAACTCCACTTTTTCAATTTTCTTCACATTTAGATGAATTTGGCAAAAGTCAGAGAAACAGTCAGTAGCCAAACAAATGGGGATAATTCAAGCCACAGATGATAAGCTCCCAGTGGGTAAGAAGTGAATATTCATCTGTTCTCCAAAATGTTCCGCACGGCTCAGGAAACATTCTTTGATGCTCATTAGCATGACTCCAAGGATGCATTTAGCCCCTGCAGTGACGGAATTGTTCCTGATAAAGGGAATCAGTCAAACTCACTTTCTTGATGTTCCCTGGTCCTGTCTAGAATGTTTTGATATCTGTCC--TATAAGCATCTCCTTACAGTG
>gene=chr10_3342461-3343461; species=gorGor
AAGAAAAAGCACAGGTGGCTCTGAGCACCTGCTTGCCTTTTGACGGATGGGAATCTGGGCTTGACTGTGTCGCCGTCCACAGCAGGTTGCTACAGCGGGTTCAGCAATGGCACCTGGTCCATCGTTCCCCGCTCAGGATTTTTCCCCGAGCTGTTTGGAAATCGCTGGATGCTCCATTTTTCAAATTTGCTTCACGTGTAGATGAATTTGGCAAAAGTCAGAGAAACAGCGAGTAGCCAAACAAACGGGAATAATTTAAGCTGCAGATCATAAGCTCC-GGTGGGCAAGGACGAAACCTTCATCTGTTCTCCAAAATGTTCCACGCAGCTCAGTGGGCATTCTCTGATGCTGATTACCACGGCT-GGTTGACACGTTTAGCTCCTGTGGGGACAGCGTCGCTCATGATGAAGAGAATCAATCAAACTTACTTTCCTCAAGTTTGCTGGTCCTATCTAGAATGCTTAGACACATGTCCAAAACAGCACTCTCATTGCAATA
>gene=chr10_3342461-3343461; species=panTro
AAGAAAAAGCACAGGTGGCTCTGAGCACCTGCTTGCCTTTTCACGGGTGGGAATCTGGGCTTGACTGTGTGGCCGTCCACAGCAGGTTGCTACAGCGGGTTCAGCAATGGCACCTGGTCCATCGTTCCCCGCTCAGGATTTTTCCCCGAGCTGTTTGGAAATCGCTGGATGCTCCATTTTTCAAATTCGCTTCATGTGTAGATGAATTTGGCAAAAGTCAGAGAAACAGCGAGTAGCCAAACAAACGGGAATAATTTAAGCTGCAGATCATAAGCTCCCGGTGGGCAAGGACAAAACCTTCATCTGTTCTCCAAAATGTTCCACGCAGCTCAGTGGGCATTCTCTGATG---ATTATCACGGCTCGATTGACACGTTTAGCTCCTGTGGGGACAGCGTCGCTCATGATGAAGAGAATCAATCAAACTTACTTTCCTCAAGTTTGCTGGTCCTATCTAGAATGCTTAGACACATGTCCAAAACAGCACTCTCATTGCAATA
>gene=chr10_3342461-3343461; species=papHam
AAAGAAAAGCACAGGTGGCTCTGAGCACCTGCTCGCCTTTTGACGGGTGGGAGTCTGGGCTTGACTGTGTCACCGTCCACAGCAGGTCGCTACAGCAGGTTCAGCAATGGCACCTGGTCCATGGTTGCCCACTCAGGATTTTTCCCCGAGCTGTTTGGAAATCGCTAGATGCTCCATTTTTCAAATTCACTTCACGTGTAGATGAATTTGGCAAAAGTCAGAGAAACAGCGAGCAGCCAGACAAACGGGAATAATTTAAGCCGCAGATCATAAGCTCCTGGTGGGTGAGGACGAAGCCTTCATCTGTTCTCCAAAATGTTCCACGCAGCTCACTGGGTATTCTCTGCTGTTGATTAGCACGGCTGGATTGGCGCGTGTAGCTCCTGTGGGGACAGCGTCGTTCACGATGAAGAGAATCAATCAAACTTACTTTCCTCAAGTTTACTGGTCCCATCTAGAACGCTTAGACACATGTCCAACACAGCACTCTCATTGCAATC
>gene=chr10_3342461-3343461; species=ponAbe
AAGAAAAAGCACAGGTGGCTCTAAGCACCTGCTTGCCTTTTGATGGGTGAGAATCTGGGCTTGACTGTGTTGCCGTCCACAGCAGGTTGCTACAGCGGGTGCAGCAATGGCACCTGGTCCATCGTTCCCCGCTCAGGATTTTTCCCCGAGCTGCTTGGAAATCGCTGGATGCTCCATTTTTCAAATTCGCTTCACATGTAGATGAATTTGGCAAAAGTCCGAGAAACAGTGAGCAGCCAAACAAACGGGAATAATTTAAGCTGCAGATCATAAGCTCCCGGTGGGCAAGGACGAAACCTTCATCTGTTCTCCAAAATGTTCCACGCAGCTCAGTGTGCATTCTCTGATGCTGATTACCACGGTTCCATTGACACGTTCAGCTCCTGTGGGGACAGCATTGCTCATGATGAAGAGGATCAATCAAACTTACTTTCCTCAAGTTTGCTGGTCCTATCTAGAATGCTTAGACACATGTCCAAAACAGCACTCTCATTGCAATA
>gene=chr10_3342461-3343461; species=rheMac
AAAGAAAAGCACAGGTGGCTCTGAGCACCTGCTCGCCTTTTGATGGGTGGGAGTCTGGGCTTGACTGTGTCGCCGTCCACAGCAGGTCGCTACAGCAGGTTCAGCAATGGCACCTGGTCCATGGTTCCCCACTCAGGATTTTTCCCCGAGCTGTTTGGAAATCGCTAGATGCTCCATTTTTCAAATTCACTTCACGTGTAGATGAATTTGGCAAAAGTCAGAGAAACAGCGAGCAGCCAGACAAACGGGAATAATTTAAGCCGCAGATCATAAGCTCCTGGTGGGCAAGGACGAAGCCTTCATCTGTTCTCCAAAATGTTCCATGCAGCTCACTGGGTATTCTCTGCTGCTGATTAGCTCGGCTGGATTGGCGCGTGTAGCTCCTGTGGGGACAGCGTCGTTCACGATGAAGAGAATCAATCAAACTTACTTTCCTCAAGTTTACTGGTCCCATCTAGAACGCTTAGACACATGTCCAACACAGCACTCTCATTGCAATC
>gene=chr10_3595223-3596223; species=hg19
TTATCAACTAATTCTAGCACAAATTTTACACACCTGCCACACACTGGGAGTTGCTCAGGTCTTTACCAGAAATACACTTCTAGTATTCAGACCTGGCAACTAAGAAAGTTAAATTATGAATATACCTGTTCGTTAACAAACATCTATTGTGCTCAGCTGAAAAGGCCCATCTTTTTGTTCTAACTCGTGAGCAACTAGTCCATAAAAAGTAACGATATACAAAAAGTGTCATAGATTTGGCCCCAGCAACTTAATTAATTTAGTTCATTTGGAAGTAGGTGACAAGGCTTTTTTTCTTCATAAACCTTCATTGATCTCTTAAAATAGGGCTGACACAAGTGGAAGTAACTCCATTTGATGGCAGATAAAAGTTGAGGTTCAGGCCAGGGTTTCTAAAACAATTCAGGTGGTAATCAGCACTCATCCACCCCAATTTAATGACGTTCACACGTATTCCCAGTAAACAAATCCAGGAATTGCCTTTTGTTGAGAAATTAATG
>gene=chr10_3595223-3596223; species=bosTau
ATAGCGACTTCTTCTAGCTTAATATTTCTACTCTTGTCCCGAGCGGGGGCCTGCTCACGTTTTTGTAAGAAA-----------------ATTGTG-----TAAGAA--------TTT----GTGTCTGTTTGTTGAGACATATCTACTGAGCTCACTAGGGAGGGCACACCTTTCTGTCCTAATCAGCCAG---------CATAAGAAGTGACGCTATATAAAAAGTGTC--AGAATTGGCTCCACCATCTTAAT----TGAGCTCATTTGGGAGTAGATGACAAGGCTTTTTTTCTTCATAAGCCTTCATTGATCCCTTAAAATAGTGCTGACACAAGTGGGAGTAATTCAAATGGATGGCAGGTGAA-GTCCTAGTTAAGGTCAAGATTTCTGGAACAACCCAGGCCATAATCAGCATTAATCTACTCGGATTTAATGATCTCCACACATAATAACAATAAACAAATTCAGGTGTGGCCTTTTACAGAGGA-------
>gene=chr10_3595223-3596223; species=calJac
--------------------------------------------------------------------------------------------------------------------------------------------------------------------------------------------------------------------------------------------------------------------------------------------------------------------------------------------------------------------------------------------------------------------------------------------------------------------------------------------------------------------
>gene=chr10_3595223-3596223; species=canFam
ATAATGACTTCTGGTAGCTGAAATTCTCTACTCCTGCCACATGCGGGGAGCTGCTCATGTTTTTGTAAGAAATATGCCAGTGAACTCCCATTCTGGCAACTGAGAAAGTTAAATTATGG--ATACCTGCTTGTTGAAAAACATCT---GTGCTCAGCGGAAAAGGTGCATCTTTTTATTCTCATCAGTCAGCCTCGGGCCCATAAAAAGTAACAGTATATAAAAAGTGTCACAGATTTGGCTCCAGAAGCTTAATTAATTTGGTCCATTTTGGAGGAGGTGACAAGGCTTTTTTTCTTCATAAACCTTCATTGATCTCTTAAAATAGCGCTGACAC-AGTGGAAGTAATTCAAACTGATGGCAGGGAAA-GTCATCGCCCAGGTCAAGATTTCTGGAATGACGAAGGCCATAATCAGCATTACTCCACTTGGGTTTAATGATCCC-ATATGCAATAGTAGTAAACAAACCCAGGCGTTGCCTTTTATTGGGGAACGAGGG
>gene=chr10_3595223-3596223; species=equCab
ATGAGAACTTCTCTTAGCTTAAATTTTGTATTCCAGCCACATGCTGGGAGCTACTCATG---TTATAAGAAATACGCTGCTGG-----TATGCTGGTAACTAAGAAAGTTTTGTTATGA--ATTCTTGCTTGTTGAGAAGCATCTATCGTGCTCAGCAGAAAAGGTGTGTCTTTTTCTTGTAATCAGTCAGCTGTTGACCCATAAAAAGTAACAATATATAAAAAGTGTCATAGATTTGGCTCCAGCAACTTAATTATTCTAGTCCATTTGGGAGTAGATGACAAGGTTTTTTTTCTTCATAAATCTTCATTGATCTCTTAAAATAGTGCTGACAC-AGTGGAAGTAATTCAAATTGATGGCAGGTAAA-GCTGTAGCTCAGGTCGAGGCTTCTGAAACAATCCAGGCTGTAACCAGCATTAATCCACTTGGGTTTAATGATCCTGACAGGCAAAAGCCGT----AAAGCCAGGCGTTGCCTTTTATTGGGGGATTAAAG
>gene=chr10_3595223-3596223; species=gorGor
TTATCAACTAATTCTAGCACAAATTTTACACACCTGCCACACACTGGGAGTTGCTCAGGTCTTTACCAGAAATACACTTCTAGTATTCAGACCTGGCAACTAAGAAAGTTAAATTATGAATATACCTGTTCGTTAACAAACATCTATTGTGCTCAGCTGAAAAGGCCCATCTTTTTGTTCTAACTCGTGAGCAACTAGTCCATAAAAAATAACGATATAAAAAAAGTGTCATAGATTTGGCCCCAGCAACTTAATTAATTTAGTTCATTTGGAAATAGGTGACAAGGCTTTTTTTCTTCATAAACCTTCATTGATCTCTTAAAATAGGGCTGACACAAGTGGAAGTAACTCCATTTGATGGCAGATAAA-GTTGAGGTTCAGGCCAGGGTTTCTAAAACAATTCAGGTGGTAATCAGCACTCATCCACCCCAATTTAATGACATTCACACGTATTCCCAGTAAACAAATCCAGGAATTGCCTTTTGTTGAGAAATTAATG
>gene=chr10_3595223-3596223; species=panTro
TTATCAACTAATTCTAGCACAAATTTTACACACCTGCCACACACTGGGAGTTGCTCAGGTCTTTACCAGAAATACACTTCTAGTATTCAGACCTGGCAACTAAGAAAGTTAAATTATGAATATACCTGTTCGTTAACAAACATCTATTGTGCTCAGCTGAAAGGGCCCATCTTTTTGTTCTAACTCGTGAGCAACTAGTCCATAAAAAGTAACGATATACAAAAAGTGTCATAGATTTGGCCCCAGCAACTTAATTAATTTAGTTCATTTGGAAGTAGGTGACAAGGCTTTTTTTCTTCATAAACCTTCATTGATCTCTTAAAATAGGGCTGACACAAGTGGAAGTAACTCCATTTGATGGCAGATAAA-GTTGAGGTTCAGGCCAGGGTTTCTAAAACAATTCAGGTGGTAATCAGCACTCATCCACCCCAATTTAATGACGTTCACACGTATTCCCAGTAAACAAATCCAGGAATTGCCTTTTGTTGAGAAATTAATG
>gene=chr10_3595223-3596223; species=papHam
TTAGCAACTAATTCTAGCATACATTTTATGCACCTGCCACACACTGGGAGTTGCTCAGGTCTTTACCAGAAACACACTTCTAGTATTCAGACCTGGCAACTAAGAAAGTTAAACGATGA--ATACCTGTTTGTTAACAAACATCTATTGTGCTCGGCTGAAAAGGTCCATCTTTTTGTTCTAGCTCGTGAGCAACTAGTCCATAAAAAATAACAATATACAAAAAGTGTCATAGATTTGGCCCCAGCAACTTAATTAATTTAAGTCATTTGGAAGTAGGTGACAAGGCTTTTTTTCTTCATAAACCTTCATTGATCTCTTAAAATAGGGCTGACGCAAGTGGAAGTAACTCCGATTGATGGCAGATAAA-GTGGAGGTTCAGGCCAGGGTTTCTAAAACAATTGAGGTGGTCATCAGCACTCATCCACCCTGATTTAATGATGTTCACACGTATTCACAGTAAACAAATCCAGGAATTGCCTTTTGTTGAGAAATTAATG
>gene=chr10_3595223-3596223; species=ponAbe
TTATCAACTAATTCTAGCATAAAGTTTACGCACCTGCCACACACTGGGAGTTGCTCAGGTCTTTAGCAGAAATACAGTTCTAGTATTCAGACCTGGCAACTAAGGAAGTTAAATTATGAATATACCTGTTCGTTAACAAACATCTATTGTGCTCAGCTGAAAAGGCCCATCTTTTTGTTTTAACTCGTGAGTAACTAGTCCATAAAAAATAACGATATACAAAAAGTGTCATAGATTTGGCCTCAGCAACTTAATTAATTTAGTTCATTTGGAAGTAGGTGACAAGGCTTTTTTTCTTTATAAACCTTCATTGAGCTCTTAAAATAGGGCTGACACAAGTGAAAGTAACTCCAATTGATGGCAGATAAA-GTTGAGGTTCAGGCCAGGGTTTCTAAAACAATTCAGGTGGTAATCAGCACTCATCCACCCCAATTTAATGACGTTCACACGTATTCCCAGTAAACAAATCCAGGAATTGCCTTTTGTTAAGAAATTAATG
>gene=chr10_3595223-3596223; species=rheMac
TTAGCAACTAATTTTAGCATACATTTTATGCACCTGCCACACACTGGGAGTTGCTCAGGTCTTTACCAGAAACACACTTCTAGTATTCAGACCTGGCAACTAAGAAAGTTAAGTGATGA--ATACCTGTTTGTTAGCAAACATCTATTGTGCTCGGCTGAAAAGGTCCATCTTTTTGTTCTAGCTCGTGAGCAACTAGTCCATAAAAAATAACAATATACAAAAAGTGTCATAGATTTGGCCCCAGCAACTTAATTAATTTAGGTCATTTGGAAGTAGGTGACAAGGCTTTTTTTCTTCATAAACCTTCATTGATCTCTTAAAATAGGGCTGACACAAGTGGAAGTAACTCCGATTGATGGCAGATAAA-GTGGAGGTTCAGGCCAGGGTTTCTAAAACAATTGAGGTGGTAATCAGCACTCATCCACCCTGATTTAATGATGTTCACACATATTCACAGTAAACAAATCCAGGAATTGCCTTTTGTTGAGAAATTAATG
>gene=chr10_3758223-3759223; species=hg19
CAGTGTTACCTTCAAAACGGAGCAAAGCAACCGACGCAGAATGTTCACTCATCTCAGAGAAATGAGGCACCAAAGCAAGAAGCGTTGAGAGTTGCTCTAGGGGCTGATAAACGGGTGAAAAAATTACCAATCTGCTCTTCTCAAGATGTGACCTGGACAGATTTGGAAGACGTGTGAAAAGCCAGCCAGCAGAATTGGACCTCAGCCACAGCACTTTTCCAGAGATAATCTTCAAAAACGTCTGAAACTCTATCAAATTCCCAGTTCTCCTTGCCCTAGAAATCCTCCTTTGAGCCCAAATTCACCTCTAAAAAGCGTTTGCTCCCAGGTAATGGTGTTCAGAAATAAGAGGAAGGTGAAGATGAAGGAAGGAGAATGTCTTGCCCCTTGGAGACGCACAGAAGCCCCAACTCTCAGCTGTCCGGAGCTGACTCTCATCTTGTAAACATTGCTTCTGAGAAGGACACTGCAGGCAGAAGTGCTTCTCTCCTTCCAGCCTC
>gene=chr10_3758223-3759223; species=bosTau
------------------------------------------------------------------------------------------------------------AAACGCTGGAAAAAATTACAAGTCTG---TTCTCCAGATGTGACCAGGATGGATTTGGAAGACTCATGAGA-----------------------------AAGCTGGC-AGCAGAGACAATCTCCAAAAACTCCGAAAAGTTGCTGAAACTCCCAGATCTCTCAGCTCTAGAAATCCCACCTTGGGCTCAAATTCCCCTTGTTAAAGAGTATGATGTCAGG-AAGGGTGCTCAAGAAC-------------------AGGAGGAAAAATGTCTTATCCCT-GGGCAGGCAGAGGGTCACCCACTCCTGGCCATCGTGGTCTTCATCTTGTCACATAAACACGGGTTCCACACAGGACGCAGCAAGCAGCAAGGC-TCTGGGCCTGTGCCCAC
>gene=chr10_3758223-3759223; species=calJac
CAATGTTACCTTCAAAACTGAACAGGGCAACCAACGCAGAATGTTCACTGATCTCAGAGAAACGAGACACCAAAGCAAGGGGTGTTGAGAGTTGCTCTAGGGGCTGAAAAAAAGATGAAAAAATTACCAGTCTGCTCTTCTCCAGATGTGACCTGGACAGATTTGGAAGACTTGCGAAAAGCCAGCCAGCAGAATTGGACCTCAGCCACAGCACTATTCCAGAGACAATTGTCAAAAACTCCTGAAACTCTATCAAATTCCCTGTTCTCCTTGCCCTAGAAATCCTCCTTTGAGCCCAAATTCACCTCTAAACAGAATTTGCTGCCAGGTGATGATGCTCAGAAATAGGAGGA-GGTGAGGATGAAGGAAGGAGAATGTCTTGCCCCTTGGAGGTGCACAGAAGCCCCAACTCTCAGCTGTCTGGAGCCAACTCTCATCTCATGAACGTCACTCCTTAGAAGG-TGTTGCAGACAGAGGTACTTCTCTCCATCCAGCCTC
>gene=chr10_3758223-3759223; species=canFam
--------------------------------------------------------------------------------------------------------------------------------------------------------------------------------------------------------------------------------------------------------------------------------------------------------------------------------------------------------------------------------------------------------------------------------------------------------------------------------------------------------------------
>gene=chr10_3758223-3759223; species=equCab
CAAGGTTACCTCTCCAACAAAACAGAGCCAAGAGCTCAGAATGCTTGCAGCTCTTAGAGAAGATGGGTATTAACGCCTGAAGTGTTAAGAGCTGCTCTTAGGGCTGATTTATGGACGAAAAAGTTACAAATCCATTCTTCTCAAGATGTATCTTGGATAGATTTTGAAGACTCATGAGA-----------------------------AAGCGGGGTGGCAGAGGTAATCTTCAAAAACTCC---------AGCAAGCTCCCAGTTCTTGAAGCCCTGGAAATCCCACTTTGGGCTCAAAGTCTCCTCTAAAAGGAGTTTGGTGTCAGGAAACAGTGCTCAAAAATGGGAAGAAGAGAAAGACGAAGGAAGAAGAATGTCTCACCACT-GGGAATGCAGAGAATCACGGACTCTCAGCCATCCTG------ATCTTGTCTCATCAAAATGGGTTCCAAGAAGGACCCTGACAGCACAGGGGC-TCTCCTCCC-TGCCCAC
>gene=chr10_3758223-3759223; species=gorGor
[truncated: 6,965,042 more chars]
