# Supplementary material for: Combining phylogenetic footprinting with motif models incorporating intra-motif dependencies
Source: BMC Bioinformatics. 2017 Mar 1;18:141. doi: 10.1186/s12859-017-1495-1 (PMC5333389; doi:10.1186/s12859-017-1495-1)
Supplement: Supplementary file 2 — Sequence data. This archive contains data files of alignments of the ChIP-seq positive regions and negative control regions for each of the 35 TFs in FASTA format. (ZIP 83763.2 kb) [file 12859_2017_1495_MOESM2_ESM.zip › CHD2/CHD2_(AB68301)_pos.txt]

>gene=chr20_271200-271530; species=hg19
CCAAtttttttttttttttttttttACCTACTTTTGTAAGACATGCGCCATTGGGGAAAATGGAAGAGAAGTTGCGAGTCTGTGAGACCCTGATCTTCTGGTATAACTACTCGGCTTTTCCAACTTCCTTGTCTCAGTGTAGATCGCGCGGTAACCCAGGCCACTCAGAAGTCCCGAGACCCGATGCTTTCGCCAGCGTCTCGGTCTCCAAGGAAACGCGACGCCGCCTACCGAGCGCCTAAAGGGACTAACCTCTCAAGGCAAAATCTAGTTCGGCCCGCTTTTCAATTTTCAAAttcccttcagtttgctctgcccataatcctaaaa
>gene=chr20_271200-271530; species=bosTau
CCTT------ACCGC------TTTCACATACTTTGGAAAGTTGCGCGCCATTAGGGAGAATGGAAGAAGAGTCCTGAGGCTTTGGGGCCCCGATTTTGGGGGATGCCTGTTTGGCTTCTCCAACTTCCTTGTTTCAGCGTTGATCGCGCGGTAACCAAGGCCACTCAAACTTCCCGAGACCTGATGCTTTCTCGCCTGTCTCCGTCTCCAAGGAAACG-GACGCAGACTACCGAACGCCTAGAGGGACCAATATCGCACTGGAAAAAGTAGCTCCACATTCCACGCATCGCTCAAATTCCCCTCAGCTGGCCCCGCCTATCATGctaaag
>gene=chr20_271200-271530; species=calJac
CCAG-----------TGCTCTTTTTACCTACTTTTGTGAGACATGCGCCATTGGGGAAAATGGAAAAGAAGTTGCAAGTCTGTGAGACCCTGATCTTCTAGAATGCCTACGCGGCTTTTCCAGTTTCCTTGTCTCAGTGTAGATCGCGCGGTAACCCAGGCCACTCAAACTTCCCGAGACCCGATGCTTTAGCTAGTGTCTCGGTCTCCAAGGAAACGCGACGCCAGCTACCGAGCGCCTAGAGGGACTAACTTCTCAAGGCAAAATCTAGCTCGGCCCGCTTTTCAATTTTAGAAttcccttcagtttgttcggcctataatcctaaaa
>gene=chr20_271200-271530; species=canFam
CGAT------GCCTC---------GACCTACTTCAGGAAGACGCGCGCCATTGGGGAAAATGGAAGAAGAGTCGTGGGTCCGTGCGGCCCTGATCTCTTGCGATACTTCTCCGGAGTCTCCAACTTTCTTGTTTCAGCGTGCACCGCGTGGTAACCCAGGCCGCTGAGGCTTCCCGAGACCAGTCCCGC--------TTCTCCGTCTCCAAGGAAACG-GACGCAGGCTACCGAGTGCCTAGAGGGACTAACCTCT------------------CGAGTCCTACTC------------CATTTCAGCTGGCCCTGcccatcatcctaaag
>gene=chr20_271200-271530; species=equCab
CAGC------GCTTC-------ACTACCTACTTCGCAAAGACCCGCGCCATTGGGGAAAATGGAAGAAGAGTTGTGAGTCCCTGGGGCCCGGATCCCTTGGGATGCCTATTCGGCTTCTCCAGCTTCCTTGTCTCAGCGTGGATCGCGCGGTAACCTTAGCCACTCAAACTTCCCAAGACCGGACGCTTTCTC-TCGTCTCCCGTCTCCACGGAGACG-GACGCAGACTACCGAGCGCCTAGAGGGACTAATCTCTTAAAGCAAAATGTAGCTCCAAATTCTTCTCAATTTTCAAGTACATGTCAGCTGGCCCCGcccatcatcttaaag
>gene=chr20_271200-271530; species=gorGor
------------------------------------------------------------------------------------------------------------------------------------------------------------------------------------------------------------------------------------------------------------------------------------------------------------------------------------------
>gene=chr20_271200-271530; species=panTro
--------------------------------------------------------------------------------------------------------------------------------------------------------------------------------------------------------------------------------------------------------------------------------------------------------------------------gcccataatcctaaaa
>gene=chr20_271200-271530; species=papHam
CCAttttttttttttttttttttttACCTACTTTTGTAAGACATGCGCCATTGGGGAAAATGGAAGAGAAGCTGCGAGTCTGTGAGACACTGATCTTCTAGAATAACTACTCGGCTTTTCCAACTTCCTTGTCTCAGTCTAGATCGCGCAGTAACCCAGGCCACTCAAAGGTCCGGAGACCCGATGCTTTCGCCAGCGTCTCGGTCTCCAAGGAAACGCGACGCCGGCTACCGAGCGCCTAGAGGGACTAACCTCTCAAGGCAAAATCTAGTTCGGCCCTCTTTTCAattttcaaagtcccttcagtttgctctgcccataatcctaaaa
>gene=chr20_271200-271530; species=ponAbe
CCAA---------TTTTTTTTTTTTACCTACTTTTGTAAGACATGCGCCATTGGGGAAAATGGAAGAGAAGTTGCGAGTCTGTGAGACCCTGATCTTCTAGTATAACTACTCGGCTTTTCCAACTTCCTTGTCTCAATGTAGATCGCGCGGTAACCCATGCCACTCAAACGTCCCAAGACCCGATGCTTTCGCCAGCGTCTCGGTCTCCAAGGAAACGCGACACCGCCTACCGAGCGCCTAAAGGGACTAACCTCTCAAGGCAAAATCTAGTTCGGCCCGCTTTTCAATTTTCAAAttcccttcagtttgctctgcccataatcctaaaa
>gene=chr20_271200-271530; species=rheMac
CCAA-ttttttttttttttttttttACCTACTTTTGTAAGACATGCGCCATTGGGGAAAATGGAAGAGAAGCTGCGAGTCTGTGAGACACTGATCTTCTAGAATAACTACTCGGCTTTTCCAACTTCCTTGTCTCAGTGTAGATCGCGCAGTAACCCAGGCCACTCAAAGGTCCGGAGACCTGATGCTTTCGCCAGCGTCTCGGTCTCCAAGGAAACGCGACGCCGGCTACCGAGCGCCTAGAGGGACTAACCTCTCAAGGCAAAATCTAGTTCGGCCCTCTTTTCAATTTTCAAAttcccttcagtttgctctgcccataatcctaaaa
>gene=chr20_3748513-3748700; species=hg19
GCCAACTGGCGAGGGCCGCCTACGTCACGTGCCAGGGTCGCCGAGGCAGCGCCCTGCTAGTCCGCGCCTGCCGGGCGAGCTCTCGCGAGGAAGACGGGCAGGCGGCCCAACTAGGCCAGGGGCCAGAACCGACCACTCGAAGAGGGAGAAGGAGGGCCTCGGATAGGCCCCGCCCCCGCTCCTTCTT
>gene=chr20_3748513-3748700; species=bosTau
GCCAACGGGCGAGCGCC-TCTGCGT------CAGGAGGCCCTGCGGCTGCGCTGTAAGAGTCCCCGC--GCCTGAGAAGTTCTCGCGATGAAGTTAGCCCTCGAGCTCGCTGTAGCCAATAAACGGAATCGCTCA---GCCAGAGAAGGAGAAGCAACTTTAATGGGCTCAACGCGCGT-CCACTCT
>gene=chr20_3748513-3748700; species=calJac
GCCAACTAGCGAGGGCCACCTACGTCACGTGCCGAGGGAGCTGAGGCTGAGCCGGGCGAGTCCGCGCCTGCTGGACGAGTTCTCGCGAGGAAGGAGGGCTGACGGCCCAACTGGGCCAGGGATCAGAACCCGGCACCGGGAGAGGGAGAAGGAGGGCCTCGGATAGGCCCCG-CCCCGCCCCACCTT
>gene=chr20_3748513-3748700; species=canFam
-----------------------GTCACGTGCAAGGGGCCC-GCGGCTGCGCGGGGCTAGCCCACGCCTACCCGGCGAGTTCTCGCGATGAAGGCAGCGAGGCCGCGCGACGCAGCCTGGGGCTGGCGTGGGCCA---CGAAGGGAAGGGGGCGCGTCTCCAAGAGTCCCCGCCTGCGTCCCAACTT
>gene=chr20_3748513-3748700; species=equCab
TCCAACAGGCGTGCGCC-ACTGCGTCACGTGCAAGGGGCCCTGCGGCTGCACTATGCGAGCCCACGCCTGCTGTCTCAGTTCTCGCGAGGAAAGCGGGCAGGGTGCCCGACGTGGCCAGGGGCCAGCATGGGGCA---GAGAGGGAAGGACGAGCGCGTCGAATAGGCCCCGCCCGCGTCCCTCCTT
>gene=chr20_3748513-3748700; species=gorGor
CCCAACTGGCGAGGGCCGCCTACGTCACGTGCCAGGGTCGCCGAGGCAGCGCCCTGCTAGTCCGCGCCTGCCGGGCGAGCTCTCGCGAGGAAGACGGGCAGGCGGCCCAACTAGGCCAGGGGCCAGAACCGGCCACTCGAAGAGGGAGAAGGAGGGCCTCGGATAGGCCCCGCCCCCGCTCCTTCTT
>gene=chr20_3748513-3748700; species=panTro
GCCAACTGGCGAGGGCCGCCTACGTCACGTGCCAGGGTCGCCGAGGCAGCGCCCTGCTAGTCCGCGCCTGCCGGGCGAGCTCTCGCGAGGAAGACGTGCAGACGGCCCAACTAGGCCAGGGGCCAGAACCGGCCACTCGAAGAGGGAGAAGGAGGGCCTCGGATAGGCCCCGCCCCCGCACCTTCTT
>gene=chr20_3748513-3748700; species=papHam
GCCAACTGGCGAGGGCCGCCTACGTCACGTGCAAGGGTCGATGAGGCTGCGCCCTGCGAGTCCGCGCCTGCCGGGCGAGCTCTCGCGAGGAAGGTGGGCAGGCGGCCCAGCTGGGCCAGGGGCCAGAACCCGGCACGGGAAGAGGGGGAAGGAGGGCCGCGGAATGGccccgcccccgcccccccTT
>gene=chr20_3748513-3748700; species=ponAbe
GCCAACTGGCGAGGGCCGCCTACGTCACGTGCCAGGGTCGCTGAGGCAGCTCCCTGCTAGTCCGCGCCTGCCGGGCGAGCTCTCGCGAGGAAGACGGGCAGGCGTCCCAAGTAGGCCAGGGGCCAGAACCGGCCACTCGAAGAGGG---AGGAGGGCCTCGGATAGGCCCCGCCCCCGCTTCTTCTT
>gene=chr20_3748513-3748700; species=rheMac
GCCAACTGGCGAGGGCCGCCTACGTCACGTGCAAGGGTCGATGAGGCTGCGCCCTGCGAGTCCGCGCCTGCCGGGCGAGCTCTCGCGAGGAAGGTGGGCAGGCGGCCCAACTGGGCCAGGGGCCAGAACCCGGCACGGGAAGAGGGGGAAGGAGGGCCGCGGATTGGCCCCGCCCCCGCCC---CTT
>gene=chr20_3869833-3870015; species=hg19
CCGCGGAACCCGGATCCCCTCCTCCACCACCCTCTCCCCGCCCCGTCACGATAGCCTCTCATTGGACGGAGGCACGGTCAATCCTCCTCGAGTTAGGGAGCCGACTGGACGCGAGGCCTTTGGGCCGTCCCCAGCCTCGTCGGATTGGCTTCCTGCGCGTTGGCGCAACGGAAGAGGCGGCC
>gene=chr20_3869833-3870015; species=bosTau
CCGCCCAGCCAGGATCCCCTCCCCCGCCGTCCTCTCTCCGCCCCGTCCTGGGAGCTTTTCATTGGACGGAGGCGCGGTCGATTCGCCTCGAGTAAGAGAGCCGATTGGACAGGAGGCCGTCGGGCCGCCCCCAACCAGCTTGGATTGGCTTGCTTCGCGTTGGCGCAACGGAAGAGGCGGCC
>gene=chr20_3869833-3870015; species=calJac
CCGCGGAACCCGGATCCCCTCCTCCAACAGCTTCT-CCCGCCCAGTCACGGGAGCCTCTGATTGGACAGGGATACGGTCAATCCTCATCTAGTTAGGGAGCCGATTGGACGCGAGGCCTTCGGGCCGCCTCCAGCCTCGTCGGATTGGCTTCCTGCGCGTTGGCGCAACGGAAGAGGCGGCC
>gene=chr20_3869833-3870015; species=canFam
CGGCCGAGCGCGGATCCCCTCCCCCGCCGCTCTCCCCCCGCCCCGGCCCGGGAGCCTTTCATTGGACGGAGGCGCGGTCGATCCGCCTCGAGGGAGGGAGACGATTGGGCGCGAGGCCGTCGTGCCGCCCCCGGCCTATGCGGATTGGCTTGCTGCGCGTTGGCGCAACGGAAGAGGCGGCC
>gene=chr20_3869833-3870015; species=equCab
CCGCCGAGCACGGATCCCCTCCCCCGCCACTCTCCCACCGCCCCGGCTTGGGAGCCTCTCATTGGACGGAGGGGCGGTCGATCCGCCTCGAGTCCGGTAGCTGATTGGACACCAGGCCTTCGGGCCGCCCCCGGCCTGCTTGGATTGGCTTGCTGCGCGTTGGCGCGACGGAAGAGGCGGCC
>gene=chr20_3869833-3870015; species=gorGor
CCGCGGAACCCGGATCCCCTCCTCCACCACCCTCTCCCCGCCCCGTCACGATAGCCTCTCATTGGACGGAGGCACGGTCAATCCTCCTCGAGTTAGGGAGCCGACTGGACGCGAGGCCTTTGGGCCGTCCCCAGCCTCGTCGGATTGGCTTCCTGCGCGTTGGCGCAACGGAAGAGGCGGCC
>gene=chr20_3869833-3870015; species=panTro
CCGCGGAACCCGGATCCCCTCCTCCACCACCCTCTCCCCGCCCCGTCACGATAGCCTCTCATTGGACGGAGGCACGGTCAATCCTCGTCGAGTTAGGGAGCCGACTGGACGCGAGGCCTTTGGGCCGTCCCCAGCCTCGTCGGATTGGCTTCCCGCGCGTTGGCGCAACGGAAGAGGCGGCC
>gene=chr20_3869833-3870015; species=papHam
CCGCGGAAGCAGGATCCCCTCCTCCACTACCCTCTCCCCGCCCCGTCATGGGAGCCTCTCATTGGACGGGGGCATGGTCAATCCTCCTCGAGTTAGGGAGTCGATTGGACGCGAGGCCTTCGGGCCGCCCCCAGCCTCGTCGGATTGGCTTCCTGCGCGTTGGCGCAACGGAAGAGGCGGCC
>gene=chr20_3869833-3870015; species=ponAbe
CCGCGGAACCCGGATCCCCTCCTCCACCACCCTCTCCCCGTCCCGTCACGGGAGCCTCTCATTGGACGGAGGCACAGTCAATCCTCCTCGAGTTAGGGAGCCGACTGGACGCGAGGCCTACGGGCCGTCCCCAGCCTCGTCGGATTGGCTTCCTGCGCGTTGGCGCAACGGAAGAGGCGGCC
>gene=chr20_3869833-3870015; species=rheMac
CCGCGGAACCAGGATCCCCTCCTCCACCACCCTCTCCCCGCCCCGTCACGGGAGCCTCTCATTGGGCGGGGGCATGGTCAATCCTCCTCGAGTTGGGGAGTCTATTGGACGCGAGGCCTTCGGGCCGCCCCCAGCCTCGTCGGATTGGCTTCCTGCGCGTTGGCGCAACGGAAGAGGCGGCC
>gene=chr20_10415655-10415985; species=hg19
CCGTGAGTTACCATGATACGTTATTTGCTAATGAGAGTCATTGGGGTCCCAGCCTTTAAAAATAGCCTGCGTCCGGCGCCATTTTTGTTTTGGGCCCACTTTGAAAGCCGCGATATTCTGAACAGAGGCCATTTTTCTTTTGGGCAGATTCCACGGGCCATCGAAGTGTTTCGCTGCCATCTTAAATCCTGGCTGTGGCCTCAATCCTGCAGCGAAGCTGCCCAGATCATTTTGTGTTTGGGCGGCGGCTGAGTTCCCAAACGCGCGCGGAGACCCTGGGAAGGAGGAAGTAAGCGCGAAAGTGCTTCCCTTAAGCTTCTGAAGGTTGGC
>gene=chr20_10415655-10415985; species=bosTau
TAGCGGGTAAC--TGGTTTGTCACCGGCCAATTGAGCTCGCCCTGTTCGCGGTCCCT--AGATAGAGGTCCTTCGCCGCCATGATTGTTTTGGGCCCTCGTTGGAAGCCGCGAGACCTTGCACGGAGGACATTTTTGTTTTTGGAAGATCCCGCGCGCTCTTCTAGTG-TTCGCCGCCATCTTAAGTCCTGGTTGTGGCTTCAAGCGGGCCTCGAAGCAACCCAGGCCATCTTGTGTTTGGGCGGCGGCAGGGCTTCTCTGCGCG--------CCC-GGGAAGCGGGAAGGAGGTCGGCACCGGAACACCA-GAGCTTCCAAAGGCTGGC
>gene=chr20_10415655-10415985; species=calJac
CTGTGGGTTACCGTGATTCTTTACCTGCCAATCTTAGTCATTGGGTTCCCAGCCG-------------GCGTCTGCCGCCATTTTTGTTTTGGGCCCTCTTTGAAAGCCGCGAGATTCTAAATAGAGGCCATTTTTCTTTTGGGCTGATTCCACGGGCTACCAAAGGGTTTCGTCGCCATCTTAAATCCTGGCTGTGGCCTCAATCCGACAGTGAAGCTGCCCAGATCATCTTGTGTTTGGGCGGCGGCTGAGTTCCCAAACGCGCGCGGAGACCCTGGGAAGGAGGAAGTAGGCGCGAACGTGATTCCTCTAAGCTTCAAAAGGTTGGC
>gene=chr20_10415655-10415985; species=canFam
CTATGGGTAACCGCGATTCATTACCTGCCAATCAT----ACGGCGTTCCTAGTCTCC--GAAGAGCCAGTCTTTTCCGCCATTTTTGTTTTGGGCCCTCCTTGAAAA----------ACGGGCGGAGGCCATTTTTCTTTGGGGTAGATTCCTCGCGCTCTCCCAGCGCTT---CGCCATCTTGGGTGCTGGTTTTGGCTTCCGGCCGGCTGTGAGGCCGCCCCGTTCATTTTGTGTTTGGGCGGCGGCTGCGTTTTCCAACGCACGGGGAGACCCTGGGAAAGGGGAAGTAAGGCCGAAGTTGGGTCCCCAAAGCATCTGAAGGTGGGC
>gene=chr20_10415655-10415985; species=equCab
CTCTGAGTAACCGTGATTCGTCACCTGCCAATCATATTCATTGCGTTCGCAGCCACT--AAATAGGCGTCCTTTGCCGCCATTTTTGTTTTGGGTCCATCTTGAAAGCTGCAAGATTGTGAGCGGAGGCCATTTTTCTTTTGGGCAGATTCCTCGCGCTGTCCTAGTGTTTGGCCGCCATCTTAAGTCCTGG-TTGGGCTTCAAGCCGACAGCGAGTCAGCCCAGATCATCTTGTGTTTGGGCGGCGGCCGCGTTCCCCGACGCGCGGGG-GACCCTGGGAAGGAGGAAGTGCGCCGGAAAATGATTCCCCCGAGCTTCTGAGGGTTGGC
>gene=chr20_10415655-10415985; species=gorGor
-----------------------------------------------------------AAATAGCCTGCGTCCGGCGCCATTTTTGTTTTGGGCCCACTTTGAAAGCCGCGATATTCTGAACAGAGGCCATTTTTCTTTTGGGCAGATTCCACGGGCCATCGAAGTGTTTCGCTGCCATCTTAAATCCTGGCTGTGGCCTCAATCCAGCAGCGAAGCTGCCCAGATCATTTTGTGTTTGGGCGGCGGCTGAGTT-CCAAACGCGCGCGGAGACCCTGGGAAGGAGGAAGTAAGCGCGAAAGTGCTTCCCTTAAGCTTCTGAAGGTTGGC
>gene=chr20_10415655-10415985; species=panTro
CCGTGAGTTACCATGATTCGTTACTTGCTAATCAGAGTCATTGGGTTCCCAGCCTTTAAG--TAGCCTGCGTCCGGCGCCATTTTTGTTTTGGGCCCACTTTGAAAGCCGCGATATTCTGAACAGAGGCCATTTTTCTTTTGGGCAGATTCCACGGGCCATCGAAGTGTTTCGCTGCCATCTTAAATCCTGGCTGTGGCCTCAATCCAGCAGCGAAGCTGCCCAGATTATTTTGTGTTTGGGCGGCGGCTGAGTTCCCAAACGCGCGCGGAGACCCTGGGAAGGAGGAAGTAAGCGCGAAAGTGCTTCCCTTAAGCTTCTGAAGGTTGGC
>gene=chr20_10415655-10415985; species=papHam
CTGTGAGTTACCGTGATTCGTTACTTGCTAATCATAGTCATTGGGTTCCCAGCCTTTAA--ATAGCCTGCGTCCGGCGCCATTTTTGTTTTGGGCCCACGTTGAAAGCCGCGATATTCTGAACAGAGGCCATTTTTCTTTTGGGCAGATCCCACGGGCCATCGAAGTGTTTCGCTGCCATCTTAAATCCTGGCGGTGGCCTCAATCCAACAGCGAAGCTGCCCAGATCATCTTGTGTTTGGGCGGCGGCTGAGTTCACAAAAGCGCGCGAAGACCCTGGGAAGTAGGAAGTAGGCGCGAAAGTGCTTCCTGTAAGCTTCTGAAGGTTGGC
>gene=chr20_10415655-10415985; species=ponAbe
CCGTGAGTTACCTTGATTCGTTACTTGCTAATC--AGTTATTGGGTTCCCAGCCTTT--GAGTAGCCTGCGTCCGGCGCCATTTTTGTTTTGGGCCCACTTTGAAAGCCGCGATATTCTGAACGGAGGCCATTTTTCTTTTGGGCAGATTCCGCGGGCCATCGAAGTGTTTCGCTGCCATCTTAAATCCTGGCTGTGGCCTCAATCCAGCAGCGAAGCTGCCTAGATCATTTTGTGTTTGGGCGGTGGCTGAGTTCCCAAACGCGCGCGGAGACCCTGGGAAGGAGGAAGTAAGCGCGAAAGTGCTTCCCTTAAGCTTCTGAAGGTTGGC
>gene=chr20_10415655-10415985; species=rheMac
CTGTGAGTTACCGTGATTCGTTACTTGCTAATCACAGTCATTGGGTTCCCAGCCTTTAA--ATAGCCTGCGTCCGGCGCCATTTTTGTTTTGGGCCCACTTTGAAAGCCGCGATATTCTGAACAGAGGCCATTTTTCTTTTGGGCAGATTCCGCGGGCCATCGAAGTGTTTCGCTGCCATCTTAAATCCTGGCGGTGGCCTCAATCCAACAGCGAAGCTGCCCAGATCATCTTGTGTTTGGGCGGCGGCTGAGTTCTCAAAAGCGCGCGGAGACCCTGGGAAGTAGGAAGTAGGCGCGAAAGTGCTTCCTCTAAGCTTCTGAAGGTTGGC
>gene=chr20_17949379-17949664; species=hg19
GCCGCGACACGGACGGGAAGCAACGGACACTCTCCCAGCAAGACGCGTCTAGAGAAAGACCGCGTTTCGGTGCGGGGGGAATTTATTACTCAGCCCGAGTCCAAGATGGCAGCGAGCGCTGACGTCACCAGATCTCGTGAGAGCAGAAGGGCGCGATTTGGAGGCTCCCGCGCTTCGGAGACGCCGGCCCTTCCGCTCGGAGAGGTACTCCCTGCCTCTAACTGGTGGCGCGTTGGCGGAGGCCGACGAAAGCCTCGGGTGGGGCGTGAGCGCCGCGGGGCATTC
>gene=chr20_17949379-17949664; species=bosTau
GCCGCCCTGGGGACGCGGAAACGCAGGGACTCTAGCAGCGAGGCGCGTCTCAAGAAAGGGCGCGCGCCTGTGCCGGGGGAATTTATTACTCAGCCAGAGCCCAAGATGGCGACGAGCTCTGACGT-ACGAGATCTCGCGAGAGAGAAATGGCGCGATTTAGAGGCGCCCGGGCTCC-----CGCTGG-------------GGAGGGTTTCCCCATAGAACGCTGGAA---AATGCATGGGGGGCGACCAGGGATAGGGGCGGGGCATGAGCGCCGCAGTGCTTGC
>gene=chr20_17949379-17949664; species=calJac
GCCGCGACAGGGACGCGAAGCCACAGACACTCTCCCACCACCGCGCGTCTAGAGAAAGACTGCGTTTCGGTGCAGGAGGATTTTATTACTCAGCCCGAGTCCAAGATGGCGGCGAGCGCTGACGTCACCAGATGTCGTGAGAACAGAAGGGCGCGATTTGGAGGCGCCCGCGCTTCGGAGACGCCGGCTCTTCCGCTCGGAGAGGGACTCCCTGCCGCTAGCTGGT--------------------------CCTC-GGTAGGGTGTGAGCGCCGCGGGGCATTC
>gene=chr20_17949379-17949664; species=canFam
GCCGCGAGAAGGACTCGGAGCAAGGAGCACTCCAGCAGCACGGCGCCTCTCAAGAAAGCCCGCGCTCTCGGGCGG-GGGAATTTATCACTCAGCCAGAGTCCAAGATGGCGACGGGCTGTGACGTAAGAAGATCTCGTGAGAGAGTGAGGGCGCGATTTGGAGGAGCCCGCGCGAA-----CGCTCG------------GGGAGGGACTCCCCAAGGATCGCGGGAG---CGTCTCCAGTGGTGAGAAGAGGCCGGCAGTGGGGCGTGAGCGCCGCAGCGCATGC
>gene=chr20_17949379-17949664; species=equCab
GGCAGCACGGCGACGCGGAGCTACGGACACTGC--CAACGAGGAGCGTTTCAAGAAAGACTACGCGGTAGCGTGG-GGGAATTTATTGCTCAGCCAGAATCCAAGATGGCGGCGAGCTGTGACGT-ATAAGATCTCGCGAGAGCGAAAGGGCGCGATTTGAAAGTTCCCGCGCTTC-----CGCCCG------------GGGAGGGACTCCCCAAGGATCGCCA-------GTCTATGAAGGTGATCGGAAGCTAGGGGTGGGGCGTGAGCGCCGCAGTGCGTGC
>gene=chr20_17949379-17949664; species=gorGor
---------------------------------------------------------------------------------------------------------------------------------------------------------------------------------------------------------------------------------------------------------------------------------------------
>gene=chr20_17949379-17949664; species=panTro
GCCGCGACACGGACGCAAAGCTACGGACACTCTCCCAGCAAGACCCGTCTAGAGAAAGACCGCGTTTCGGTGCGGGGGGAATTTATTACTCACCCCGAGTCCAAGATGGCAGCGAGCGCTTACGTTACCAAATCTCGCGAAAGCCAAAGGGCGCGATTTGAAGG-------------------------------------------------------------------------------------------------------------------------
>gene=chr20_17949379-17949664; species=papHam
GCCGCGACGCGGACGCAAAGTCACGGACACTCTCCCAGCAAGATGCGTCTAGAGAAAGACCGTGTTTCGGTGCCGGGGGAATTTATTACTCAGCCCGAGTCCAAGATGGCGGCGAGCGCTGACGTCACCAGATCTCGTGAGAGCAGAAGGGCGCGATTTAGAGGCTCCCGCGTTTCGGAGACGCCGGCCCTTCAGCTGGGAGAAGTACTCGCTGCCTCTAGCTGGTGGCGCGTCGGCGGAGGCCGAAGAGAGCCGCGGGTGGGGCGTGAGCGCCGCGAGGCATTC
>gene=chr20_17949379-17949664; species=ponAbe
GCCGCGACACGGACGCGAAGCCACGGACGCTCTCCCAGCAAGACGCGTCTAGAAAAAGATCGCGTTTCGGTGCGGGGGGAATTTATTACTCAGCCCGAGTCCAAGATGGCGGCGAGAGCTGACGTCACCAGATCTCGTGAGAGCAGCAGGGCGCGATTTGGAGGCTCCCGCGCTTCGGAGACGCCGGCCCTTCCGCTTGGAGAGGTACTCCTGGCCTCTAACTGT--GCGCGTCGGTGGAGGCCGACAAGAGCCTCGGGTGGGGCGTGAGCGCCGCGAGGCATTC
>gene=chr20_17949379-17949664; species=rheMac
GCCGCGACGCGGACGCAAAGCCACGGACACTCTCCCAGCAAGATGCGTCTGGAGAAAGACCGTGTTTCGGTGCCGGGGGAATTTATTCCTCAGCCCGAGTCCAAGATGGCGGCGAGCGCTGACGTCACCAGATCTCGTGAGAGCAGAAGGGCGCGATTTAGAGGCTCCCGCGCTTCGGAGACGCCGGCCCTTCAGCTGGGAGAAGTACTCCCTGCCTCTAGCTGGTGGCGCGTCCGCGGAGGCCGAAGAGAGCCGCGGGTGGGGCGTGAGCGCCGCGAGGCATTC
>gene=chr20_25604631-25604885; species=hg19
CATGCGCAAGGCGGACTGCCCAGAGAGACGTGGGAGGAGCCGCGAAGTCACCAGACCATCTCCCGGCGCGGGTGGAATTCCCGCGATCTGTCTCATTCCCTGCGCCGCCGAGAAAAGTGAGATCCCGCGAGACTCCCAGGGTATGGTCTCTCAAGAGCCCTGGAAACGTGTGTCGGCGCCGCCGGATGCGGCGACTTCTCAGTGGCTGTGGCTGGCGTTGGTCCGAAGCGTGGTGTTCTTCCCTGGTGTCTTTC
>gene=chr20_25604631-25604885; species=bosTau
CATGCGCGAACCTGGCGGACGGGGAAGGCGAGGGCGGAGCCGAGAGGCACCCCGAACCTTCCGCACCG-GCGTTGAGCTCCCGCGAGAGGTCTGCAGACCTGAACCCTCCGGAACGCTGAGGTCCCGCGAGACCCCGGCATCGCGCACCTC-----------AGGACTCCT--CACCG-------CTACG-GCTCTTCTGAGTGG-GGCGTGTGTGGGTGGTCGGGGGCGCCTATCGCTC-CTTTGCATGTTTC
>gene=chr20_25604631-25604885; species=calJac
CATGCGCAAGGCGGGCTGCCCGG-GAAACGTGGGAGGAGCTGCGAGGTCACCAGACCCTCTCCCGGCGCTGGTGGAAGCCCCTCGATCTGTCTCATTCACTGCATCGCTGAGAACAGCGAGATCCCGCGAGACTCCGCGGATCTGGTCTCTCAAGAGCG--GGAAGCGTGCTTCCGCGCCGCTGGGTGCCGCGGTTTCTCAGTGGTGGTGTCTGGGGTTGGTCAGAAGCACAGTGCTCTTCCCCGGTGGCCACC
>gene=chr20_25604631-25604885; species=canFam
cccgcGTGAGGAGGTCCGGCCCGGAAGACGCGGGCGGAGCCGTGAAGTCACCTGACCCTCCGGCGCTG-CGGGGGGACTCCCGCGAGATGTCTTACTAT-TGGAGCGTCGGACAGTAGCAGATGTCGCGAGACTCCGGGATCCAAGTCCGTCCGGGGCGACCGAGTAGT----CTCCGTCTGTGGGTAGTTGGTCACCTTAGCGGGTGAGGGTGGAGGTGGTTAGTAGCGCGGCCTCCTT-GCCATGCTCTTTC
>gene=chr20_25604631-25604885; species=equCab
CATGCGCGAGGCGAGCAGACGAGGGAGACAGGCGCGGAGCCGGGAGGTCACCTGACTCTCCAGCGCCGCCGCCGAACCTCCCGCGAAGTGTCTCAGTTTCCTGAACGCCTGAGACAAGAAGATCTCGCGAGACTCCGGAAGCGTGCTCTATAGGGGTCGGCGGGCGCGCGC--TTGCGTTCCCGGAGAGTGGGTTATCTGAGTGGTTTGTGGTG--GGTGATTAGAAGCGGGTTTTCCCT-TTTGTAGCGTTTC
>gene=chr20_25604631-25604885; species=gorGor
CATGCGCAAGGCGGGCTGCCCAGCGAGACGTGGGAGGAGCCGCGAAGTCACCAGACCATCTCCCGGCGCGGGTGGAATTCCCGCGATCTGTCTCATTCCCTGCGCCGCCGAGAAAAGTGAGATCCCGCGAGACTCCCAGGGTATGGTCTCTCAAGAGCCCTGGAAACGTGTGTCGGCGCCGCCGGGTGCGGTGACTTCTCACTGGCTGTGGCTGGGGTTGGTCCGAAGCGTGGTGCTCTTCCCTGGTGTCTTTC
>gene=chr20_25604631-25604885; species=panTro
CATGCGCAAGGCGGGCTGCCCAGCGAGACGTGGGAGGAGCCGCGAAGTCACCAGACCATCTCCCGGCGCGGGTGGAATTCCCGCGATCTGTCTCATTCCCTGCGCCGCCGAGAAAAGTGAGATCCCGCGAGACTCCCAGGGTATGGTCTCTCAAGAGCCCTGGAAACGTGTGTCGGCGCCGCCGGGTGCGGCGACTTCTCAGTGGCTGTGGCTGGGGTTGGTCCGAAGCGTGGTGCTCTTCCCTGGTGTCTTTC
>gene=chr20_25604631-25604885; species=papHam
CATGCGCAAGGCGGGCTGCCCCGCGAAACGTGGGAGGAGCCGCGAGGTCACCAGACCCTCTCCAGGCGGCGGGGGAATTCCCGCGATCGGT-TCATTCCCTGCGCCGCCGAGAAAAGTGAGATCCCGCGAGATTCCCGGGGTCCGGTCTCTCAAGAGTGCTGGCAGCGTGCGTGGGCGCGGCGGCGTGGCGCGACTTCTCAGTGGCTGTGGCTGGGGTTGGTCCGAAGCGTGGTCCTCTT-CCTGGTGTCTTTC
>gene=chr20_25604631-25604885; species=ponAbe
CATGCGCAAGGCGGGCTGCCCAGCGAGACGTGGGAGGAGCCGCGAGGTCACCAGACCATCTCCCGGCGCGGGTGGAATTCCCGCGATCGGTTTCATTCCCTGCGCCGCCGAGAAAAGTGAGATCCCGCGAGACTCCCAGGGTCTGGTCTCTCAAGAGCGCTGGAAACGTACGTCGGCGCCTCCGGGTGCGGCGACTTCTTAGTGGCTGTGGCTGGGGTTGGTCCGAAGCGTGGTGCTCTTCCCTGGTGTCTTTC
>gene=chr20_25604631-25604885; species=rheMac
CATGCGCAAGGCGGGCTGCCCCGCGAAACGTGGGAGGAGCCGCGAGGTCACCAGACCCTCTCCAGGCGGCGGGGGAATTCCCGCGATCGGT-TCATTCCCTGCGCCGCCGAGAAAAGTGAGATCCCGCGAGATTCCCGGGGTCCGGTCTCTCAAGAGTGCTGGAAGCGTGCGTGGGCGCGGCGGCGTGGCGCGACTTCTCAGTGGCTGTGGCTGGGGTTGGTCCGAAGCGTGGTCCTCTT-CCTGGTGTCTTTC
>gene=chr20_30311369-30311565; species=hg19
CGCCCTCCCCCGGGGGCGCCCCCTAGACCTTCCTGAGAGGAGGGGCCTCGCCCCCGGCGGTCCGCCCCAGCGCAGCCAATCAGCGAGCCCAGCCGGCACGGAAGCGGGACGGCGAAGGCTCCTATTGGGCGCAACGGCTGTCACGCACAGGGGAGGCGGCGCTCTCACCTGCGAGCCCCGCGAGCCGTGGGGGGCC
>gene=chr20_30311369-30311565; species=bosTau
CGCTCTCCCTCAGGGGCGCCCCCTAGACCTTTCTGGGAGGTGGGGTCTcgcccccggcggcccgccccggcgTAGCCAATCAATGAGCCCAGGTAGCACGGAAGCAGAACGGCGAGGGCTCCCATTGGGCGCAGCGCCTGCCACGCACAGGAGAGGCGGCGCTCTCACCTGCGAGCCCCGCGAGCCGTGGGGGGCC
>gene=chr20_30311369-30311565; species=calJac
CGCCCTCCCCCAGGGGCCCCCCCTAG-CCTTCCTGGGAGGAGGGGTCTCACCCCCGGCGG-CCGCCCCAGTGCAGACAATCAGCGAAACCCTGCTGCAAGGAAGCGAAACGGTGAAGGCTCCCATTGGGCGTAGCGGCTGTCACGCACAGGGGAGGCGGCGCTCTCACCTTCGAGCCCCGCGAGCCGTGGGGGACC
>gene=chr20_30311369-30311565; species=canFam
TGCTCTCCCTCAGGGGCGCCCCCTAGCCCTTTCAGGGAGGAGGGGTCTcgcccccggcggcccgccccggcgcAGCCAATCAGCGAGCCCAGTCGGCACACAAGCGGGACGGCGAGGGCTCCCATTGGGCGCCGCGCCTGCCACGCACAGGGGAGGCGGCGCTCTCACCTGCGAGCCCCGCGAGCCGTGGGGGGCC
>gene=chr20_30311369-30311565; species=equCab
CGCTCTCCCTCAGGGGCGCCCCCTAGACCTTTCTGGGAGGAGGGGTCTCGCCCCCGGCGGCCCGCCCAGGCGGAGCCAATCAGCGAGCCCAGACGGCACAGAAGCGGAACGGC-AGGGCTCCCATTGGGCGCACCGCCTGCCACGCACAGGGGAGGCGGCGCTCTCACCTGCGAGCCCCGCCAGCCGTGGGGGGCC
>gene=chr20_30311369-30311565; species=gorGor
CGCCCTCCCCCG-GGGCGCCCCCTAGACCTTTCTGAGAGGAGGGGCCTCGCCCCCGGCGCTCCGCCCCAGCGCAGCCAATCAGCGAGCCCAGCCGGCACGGAAGCGGGACGGCGAAGGCTCCTATTGGGCGCAACGGCTGTCACGCACAGGGGAGGCGGCGCTCTCACCTGCGAGCCCCGCGAGCCGTAGGGGGCC
>gene=chr20_30311369-30311565; species=panTro
CGCCCTCCCCCGGGGGCGCCCCCTAGACCTTTCTGAGAGGAGGGGCCTCGCCCCCGGCGGTCCGCCCCAGCGCAGCCAATCAGCGAGCCCAGCCGGCACGGAAGCGGGACGGCGAAGGCTCCTATTGGGCGCAACGGCTGTCACGCACAGGGGAGGCGGCGCTCTCACCTGCGAGCCCCGCGAGCCGTGGGGGGCC
>gene=chr20_30311369-30311565; species=papHam
CGCCCTCCCCCGGGGGCGCCCCCTAGACCTTTCTAGGAGGAGGGGCCTCGCCCCCGGCGGTCCTCCCCAGCGCCGCCAATGAGCGAGCCTAGCCGGCACGGAAGCGGGACGGCGAAGGCTCCTATTGGGCGCAGCGGCTGTCAGGCACAGGGGAGGCGGCGCTCTCACCTGTGAGCCCCGCGAGCCGTGGGGGGCC
>gene=chr20_30311369-30311565; species=ponAbe
CGCCCTCCCCCGGGGGCGCCCCCTAGACCTTTCTGAGAGGTGGGGCCTCGCCCCCGGCGGTCCGCCCCAGCGCAGCCAATCAGCGAGCCCAGCCGGCACGGAAGCGGGACGGCGAAGGCTCCTATTGGACGCAGCGGCTGTCACGCACAGGGGAGGCGGCGCTCTCACCTGCGAGCCCCGCGAGCCGTGGGGGGCC
>gene=chr20_30311369-30311565; species=rheMac
CGCCCTCCCCCGGGGGCGCCCCCTAGACCTTTCTAGGAGGAGGGGCCTCGCCCCCGGCGGTCCTCCCCAGCGCCGCCAATCAGCGAGCCTAGCCGGCACGGAAGCGGGACGGCGAAGGCTCCTATTGGGCGCAGCGGCTGTCAGGCACAGGGGAGGCGGCGCTCTCACCTGTGAGCCCCGCGAGCCGTGGGGGGCC
>gene=chr20_30326857-30327187; species=hg19
CAGAGCACTCCGGTCTTTGTAATAACGTACTCCTAAGAGCTGTTCCAGTGGACTCACGCAGGCGCAGGAGACTACACTTCCCAGGAACTCCGGGCCGCGTTGTTCGCTGGTACCTCCTTCTGACTTCCGGTATTGCTGCGGTCTGTAGGGCCAATCGGGAGCCTGGAATTGCTTTCCCGGCGCTCTGATTGGTGCATTCGACTAGGCTGCCTGGGTTCAAAATTTCAACGATACTGAATGAGTCCCGCGGCGGGTTGGCTCGCGCTTCGTTGTCAGATCTGAGGCGAGGCTAGGTGAGCCGTGGGAAGAAAAGAGGGAGCAGCTAGGGCG
>gene=chr20_30326857-30327187; species=bosTau
CGGAGCATTCTGGGCTTTGTAGT-ACTTCGTTCGTCGAG-TGTTGCAACCGGCTCTCGCAGTT-----ACACTACATTTCCCAGAAGCCTCGGGCCCGGTTGTTTGCTTGTCCCTCACCCTGACTTCCGGCGTCGCCAGGATCTAAGGGGTCAATCGGAAGGCTGGGATTGCCTTCCCGGCACGCTGATTGGTGCGTTTG--TGCAGAGTCTGCGTTCAAATTTTCAACGGTACTGAATGAGTCCCGCGGCGGGTTTCGCGGCGGTCGGTTGACAGCGCTGGGCTGA-----GGTGAGCAGTGAGGAGGGAA-GAGGAGCAGTTGGGGCG
>gene=chr20_30326857-30327187; species=calJac
CGGAGCACTCCGGTCTTTGTAGTAATGTACTCCTGAGGGCTGGTCAAATGGGCTCACGCAGGCGCAGGAGACTACATTTCCCAGGAGAAGCCGGCGGCGTGGTTCACTTGGGCCTCCTTCTGACTTCCGGTATTGCTGCGCTCTGTGGGGCCAATAGGGAGCCAGGAATTGCCTTCTCGGCGCTCTGATTGGTGCATTCGACTAGGCTGCCGGGGTTCAAAATTTCAACGATAGTGAATGAATCCAGTGGAGGGTTGGTTGGCGCGTCGTTGTCAGAGCTGAGGCGACTCTAGGTGAGCCTTGGGAAGAAAAGAGGGAGCAG-TAGGGCT
>gene=chr20_30326857-30327187; species=canFam
TCGAGCATTCTGGGCTTTGTAGTAATTTCCTTATTAGAGTTCTTCCAAAGGGTTCAGGCAGTTGCACGAGACTACATTTCCCAGGAGCCCCCGGGGCGGTTGTTTGCTTGT--GTCGCATCGACTTCCGGCGTCCTTGCGATCCTCTGGGCCAATGGGGAGGCTAAGATTGCCTTCCC-TCACTCTGATTGGTGGATTCAACTAGGGAGCCTGGGTTCAAATTTTCAACGGTACTGAATGAGTCCCGCCGCGGGGCTCCGGGCGCTTGGTTGTCAGAGCTGTGGCGA-----GGTGAGCCTTGGGGAGAAAC-GGGGAGCGGCTGGGACG
>gene=chr20_30326857-30327187; species=equCab
CCGAGCATTCTGGGCTTTGTAGTAATTTCCTTACTAGAGTTGTTCCAATGGGCTCACGCAGCCGCGTGAGACTACATTTCCCAGGAGCCTCCGGGCCGGGTGTTTGCCTGTCCGTCGCCCTGACTTCCGGCGTCGCTGCGATCTCTAGGGCCAATCGGAAGGCTGGGATTGGCTTTGCGGCACCCTGATTGGTGCGTTCGACTAGAGCGCCTGGTTTCAAATTTTCAACGGTACTGAATGAATCCCGCGGCTGGTGTGCGGGCGCCCGGTTGTCAGAGCCGTGGTGA-----GGTGAGCCTTGGGGAGAAAC--CGGCGCAGCTGGGGCG
>gene=chr20_30326857-30327187; species=gorGor
CAGAGCACTCCGGTCTTTGTAATAATGTACTCCTAAGGGCTGTTCCAGTGGACTCACGCAGGCGCAGGAGACTACACTTCCCAGGAACTCCGGGCCGCGTTGTTCGCTGGTACCGCCTTCTGACTTCCGGTATTGCTGCCGTCGGTAGGGCCAATCGGGAGCCTGGAATTGCTTTCCCGGAGCTCTGATTGGTGCATTTGACTAGGCTGCCTGGGTTCAAAATTTCAACGATACTGAATGAGTCCCGCGGCGGGTTGGCTCGCGCTTCGTTGTCAGATCTGAGGCGAGGCTAGGTGAGCCGTGGGAAGGAAAGAGGGAGCAGCTAGGGCG
>gene=chr20_30326857-30327187; species=panTro
CACAGCACTCCGGTCTTTGTAATAACGTACTCCTAAGAGCTGTTCCAGTGGACTCACGCAGGCGCAGGAGACTACACTTCCCAGGAACTCCGGGCCGCGTTGTTCGCTGGTACCTCCTTCTGACTTCCGGTATTGCTGCGGTCTGTAGGGCCAATCGGGAGCCTGGAATTGCTTTCCCGGCGCTCTGATTGGTGCATTCGACTAGGCTGCCTGGGTTCAAAATTTCAACGATACTGGATGAGTCCCGCGGCGGGTTGGCTCGCGCTTCGTTGTCAGATCTGAGGCGAGGCTAGGTGAGCCGTGGGAAGAAAAGAGGGAGCAGCTAGGGCG
>gene=chr20_30326857-30327187; species=papHam
CAGAGCACTCCGGTCTTCGTAGTAATTTACTCCTAAGGGCTGTTCCAGTGGACTCACGCAGGCGCAGGAGACTACACTTCCCGGGAACTCCCTGCCTCGTTGTTCGCTGGTACCGCCTTCTGACTTCCGGTATTGCTGCGCTCTGTAGGGCCAATCGGGAGCCTGGAATTGCTTTCCTGGAGCTCTGATTGGTGCATTCGACTAGGCTGCCTGGGTTCAAAATTTCAACGATACTGAATGAGTCCCGCGGCGGGTTGGCTGGCGCTTCGTCGTCAGAACTGAGGAGAGGCTAGGTGAGCCGTGGGAAGAAAAGAGGGAGCAGCTGGGGCG
>gene=chr20_30326857-30327187; species=ponAbe
CAGAGCACTCCGGTCTTTGTAATAATGTACTCCTAAGGGCTGTTCCAGTGGACTCACGCAGGCGCAGGAGACTACACTTCCCAGGAACTCCGGGCCGCGTTGTTCGCTGGTACCTCCTTCTGACTTCCGGTATTGCTGCGGTCTGTAGGGCCAATCGGGAGCCTGGAATTGCTTTCCCGGCGCTCTGACTGGTGCATTCGACTAGGCTGCCTGGGTTCAAAATTTCAACGATACTGAATGAGTCCCGCCGCGGGTTGGCTTGCGCTTCGTTGTCAGATCTGAGGCGAGGCTAGGTGAGCAGTGGGACGAAAAGAGGGAGCAGCTAGGGCG
>gene=chr20_30326857-30327187; species=rheMac
CAGAGCACTCCGGTCTTCGTAGTAATTTACTCCTAAGGGCTGGTCCAGTGGACTCACGCAGGCGCAGGAGACTACACTTCCCGGGAACTCCCGGCCTCGTTGTTCGCTGGTACCGCCTTCTGACTTCCGGTATTGCTGCTCTCTGTAGGGCCAATCGGGAGCCTGGAATTGCTTTCCTGGAGCTCTGATTGGTGCATTCGACTAGGCTGCCTGGGTTCAAAATTTCAACGATACTGAATGAGTCCCGCGGCGGGTTGGCTGGCGCTTCGTTGTCAGAACTGAGGAGAGGCTAGGTGAGCCGCGGGAAGAAAAGAGGGAGCAGCTGGGGCG
>gene=chr20_30467816-30468075; species=hg19
GCGGGGGGGCGGGGTGGGTTGTTCTCGCGGAGGAATTCCGAAAACAGGAAGAAAAAAAGCCGAGGAACTCAGAGGAAAGACTACAAGTCCCGGCATGCACCGCGCCGCCCAAGCTGCTGCGCAAGTCCCGCGAGCCCGGCCAGCTGGCGGGAAGTTTACACAACAGTGGGACTCTAAGCTCCGTGACCCCAGGGGAAGTTGAACCTCAGAATTTCAGATTTCCTGACTTGGCGAAACCCGCCTGCccgtccatccgtcc
>gene=chr20_30467816-30468075; species=bosTau
---------------------TCCTCGTGGAGGGATTCCCGTTAGCAAGGAAGAAAATGAC---GCGTTCAGAGAAAAAACTACAAGTCCCGGCATCCTGCGCAACGCCGGAGTTTCAGCGCGAGT--AAGAAACCTGGCTTGCCAGCCAGAAATT-ATGAAACTCTAGGATTCTAAACTCTGTGACTCCGTGGAAAG------CTCAGAATTACGGATTTCCTGATCTGGAAAAGCTTTTTCGGCTGCTTG-CAACTC
>gene=chr20_30467816-30468075; species=calJac
GCGGTAGGGCGGGGAAG-TTGTTCTCGCGGAGGAATTCTGGAAAGAGGAAA-AAACCCGCCGACGAACTCAGGTGAAAGACTACAAGTCCCGGCATGCACGGCGCCCCTCAAACTGCTGCGCACGTCTCGCGAGCCCGGCCTGCTGGCAGGAAATTTACACAACAGTGAGATTCTAAGCTCCGTGAATCT-GGGGAAGCTGAACCTCAGAATTTCAGATCTGCTGACCTGGCGAAGGCCCCCTGCccgtccatccctcc
>gene=chr20_30467816-30468075; species=canFam
---------------------TCTCCGCGAAATGATTCTGGATCGAGTGGCGGAAAACGAT---GAATTCAGAGAAGAAACTTCAAGCCCTGGCTGGCCGCGCGCCGCGGGGA--GCTGCACGAGTCCACCA--CCAGGCTTGCTCGCGGGAAATT-ACGAAAATCTGAGATTCTAAACTCTGTGACCCTGGGGGAAC------CTGAGAATTTTCGATTTCCTGACCTGGAAAAGCTCCTCCTCCCCCTTGCCTACCC
>gene=chr20_30467816-30468075; species=equCab
---------------------TACTTGCGGAGGAATTTCAGG--------AAGAAAATGAT---GAATTCATAGAAAAGACTACAAGTCCCAGCATGCCGCGCGCCGCCGGAG--TCTGCGCTAGTCAGCGGACTCTGGCTCGCTGGCGGGAAATT-ACGAAACTCTAGGATTCTAAGCTCTGTGATCCCGGGGAAAG------CTCAGAATTTCGGGCTTCCTGACTTGGAAAAGCTCTTTCTTCCGGTTCCCTACCC
>gene=chr20_30467816-30468075; species=gorGor
GCGGCGGGGCGGGGTGGGTGGTTCTCGCGGAGGAATTCCGAAAACAGGAAGAAAAAAAGCCGAGGAACTCAGAGGAAAGACTACAAGTCCCGGCATGCACCGCGCCGCCCTAGCTGCTGCGCACTTCCCGCGAGCCCGGCCAGCTGGCGGGAAATTTACCCAACAGTGGGACTCTAAGCTCCGTGACCCCAGGGGAAGTTGAACCTCAGAATTTCAGATTTCCTGACTTGGCGAAACCCGCCTGCccgtccatccgtcc
>gene=chr20_30467816-30468075; species=panTro
GCGGGGGGGCGGGGTGGGTTGTTCTCGCGGAGGAATTCCGAAAACAGGAAGAAAAAAAGCCGAGGAACTCAGAGGAAAGACTACAAGTCCCGGCATGCACCGCGCCGCCCAAGCTGCTGCGCACGTCCCGCGAGCCCGGCCAGCTGGCGGGAAGTTTACACAACAGTGAGACTCTAAGCTCCGTGACCCCAGGAGAAGTTGAACCTCAGAATTTCAGATTTCCTGACTTGGCGAAACCCGCCTGCccgtccatccgtcc
>gene=chr20_30467816-30468075; species=papHam
GCGGTGGGAGGGGGTGG--TGTTCTCGCGGAGGAATTCCGGAAAAAGGAAG-AAAAAAGTCGACGAACTTAGAGGAAAGACTACAACTCCCGGCACGCACCGCGCCGCCCAAGCTGCTGCGCAAGTCCAGCGAGCCCGGCCAGCTGGGGGGAAATTTACACAACAGTGGGATTCTGAGCTCCGTGACCCCTGGGGAAGTTGAACCTCAGAATTTCAGATTTCCTGATTTGGCGAAGCCCGCCTGCccgtccattcatcc
>gene=chr20_30467816-30468075; species=ponAbe
GGCGGGGGGCGGGGTGGGTTGTTCTCGCGGAGGAATTCCTGAAAGAGGAAGAAAAAAAGCCGACGGACTCAGAGGAAAGACTACAAGTCCCGGCATGCACCGCGCCGCCCAAGCTGCTGCGCGCGTCCCGCGAGCCCGGCCAACTGGCGGGAAATTT------------------------------------------------------------------------------------------------------
>gene=chr20_30467816-30468075; species=rheMac
GCGGGGAGAGGGGGTGG--TGTTCTTGCGGAGGAATTCCGGAAAAAGGAAGAAAAAAAGTCAACGAACTTAGAGGAAAGACTACAACTCCCGGCATGCACCGCGCCGCCCAAGCTGCTGCGCAAGTCCAGCGAGCCCGGCCAGCTGGGGGGAAATTTACACAACAGTGGGATTCTAAGCTCCGTGACCCCTGGGGAAGTTGAACCTCAGAATTTCAGATTTCCTGATTTGGCGAAGCCCGCCTGCccgtccatccatcc
>gene=chr20_30539657-30539933; species=hg19
GCCGCGGAGGGGCCTCTCACCTGCCGCTTGTCCGCCAGCACCTCCTCGGCGAGCTCCTCCACTTCTACAAGGTACCGCAGCACTCGCTCTGCCTCGGGTGATAGCATAGCGCCCACCAACTCCGCTTGCGGCTCTCGCGCGACCCCGGGATCTCCGCTTCGACTCCCGCTGCGCACGCGCCGCTCTCTAGGTGCTTCCGGCGCGCCTGCGCAGTTAAAAGAACGGTGGTGCGCAGGCTCTAACACTAGTGCGCCAGCCGGCTGCGAGAGGCGGGGC
>gene=chr20_30539657-30539933; species=bosTau
CCCGCGGACAGGCCTCCTACCTGCCGTTTGTCCGCCAGCACCTCCTCGGCGAGCTCCTCCACCTCCACCAGGTACCGCAGCACCCGTTCCGCCTCGGGCGACAGCATGATGCCTGCCAGTCACGACTCCGCTACGCCGCCC-TACCGCCGGCTCCACTGCAGCTCCGTCCGCGCACGCGCCGCTCTCACAGGGCTTCCGGCACGCATGCGCAGTTAAAAGAACGGAGGCTCGCAGGCTCCAAAGCTCGCGCAA-AAGCGGACGCGAGAGGCGGGGC
>gene=chr20_30539657-30539933; species=calJac
GCCGCAGACGGGCCTCTCACCTGCCGCTTGTCCGCCAGCACCTCTTCAGCGAGCTCCTCCACCTCTACCAAGTACCGCAGTACTCGCTCAGCCTCGGGTGACAGCATAGCGCCCACCAACTCCACCTACGACTCTCGCGCGACCCCTGGGTAGCCACTGCGGCTTCCGCTGTGCATGCGCCGCTCTCACGGGACTTCCGGAGCGCCTGCGCATTTAAAAGAACTGTGGCGCGCAGGCTCTAACGCACGTGCGTCAG-CGGCCGTGAGAGGCGGGGT
>gene=chr20_30539657-30539933; species=canFam
gccgcggAGGAGCCTCCCACCTGCCGCTTGTCCGCCAGCACCGCCTCGGCGAGCTCCTCCACCTCCACCAGGTACCGCAGCACCCGCTCCGCTTCGGGGGACAGCATGGGGCCCGCCAGCTCCGACTCAGCCCGGACCG-GGGAGCGCCAACGCCGGTAGGGCTTCGGCTGCGCAAGCGC----CGGCCAGGCCTTCCGGCGCGCACGCGCAATTAAAAGAAGAGTGGTGCGCAGGCGCTAACACCCGGGCGCCCTGGGGACGCGAGAGGCGGGGC
>gene=chr20_30539657-30539933; species=equCab
GCCGCGGACGGGCCTCCCACCTGCCGCTTGTCCGCCAGCACCTCCTCGGCGAGCTCCTCCACCTCCACCAGGTACTGCAGCACCCGCTCCGCCTCGGGGGACAGCATGGTGCCCACCAGCTCCGACTCGCTCCAG-----GGCAACGCCACTCCTTCTCCGGCTCCGCCTGCGCAGGCGCCGCTAGGACAGGCCTTGCGCCGCGCATGCGCAATTAAAAGAACGGTGGCGCGCAGGCTCCAACGCACGCGCGTCAGCCGGACGCAAGAGGCGGGAC
>gene=chr20_30539657-30539933; species=gorGor
GCCGCGGAGGGGCCTCTCACCTGCCGCTTGTCCGCCAGCACCTCCTCAGCGAGCTCCTCCACCTCTACAAGGTACCGCAGCACTCGCTCTGCCTCGGGTGATAGCATAGCGCCCACCAACTCCGCTTGCGGTTCTCGCGCTACCCCGGGGTCTCCGCTTCGACTCCCGCTGCGCACGCGCCGCTCTCTAGGTGCTTCCGGCGCGCCTGCGCAGTTAAAAGAATGGTGG-GCGCAGGCTCTAACACTCGTGCGCCCGCCGGCTGCGAGAGGCGGGGC
>gene=chr20_30539657-30539933; species=panTro
GCCGCGGAGGGGCCTCTCACCTGCCGCTTGTCCGCCAGCACCTCCTCGGCGAGCTCCTCCACCTCTACAAGGTACTGCAGCACTCGCTCTGCCTCGGGTGATAGCATAGCGCCCACCAACTCCGCTTGCGGCTCTCGCGCGACCCCGGGATCTCCGCTTCGACTCCCGCTGCGCACGCGCCGCTCTCTGGCTGCTTCCGGCGCGCCTGCGCAGTTAAAAGAACGGTGGTGCGCAGGCTCTAACACTAGTGCGCCAGCCGGCTGCGAGAGGCGGGGC
>gene=chr20_30539657-30539933; species=papHam
GCCGCGGACGGGCCTCTCACCTGCCGCTTGTCCGCCAGCACCTCCTCGGCGAGCTCCTCCACCTCTACCAGGTACCGCAGCACTCGCTCCGCCTCGGGCGATAGCATACCGCCCACCAACTCCTCCTACGGCTGTCGTGCGACCCCGGGGTCTCCGTTTCGACTCCCGCTGCGCATGCGCCGCTCTCAAGGGGCTTCCGGCGCGCCTGCGCAGTTAAAAGAACGGTGGTGCGCAGGCTCCAACGCTCGTGCGCCAGCCGGCTGCGAGAGGCGGGGC
>gene=chr20_30539657-30539933; species=ponAbe
ACCGCGGAGGGGCCTCTCACCTGCCGCTTGTCCGCCAGCACCTCTTCAGCGAGCTCCTCCACCTCTACAAGGTACCGCAGCACTCGCTCTGCCTCGGGTGATAGCATAGCGCCCACCAACCCCGCTTACGGCTCTCGCGCGACCTCGGGGTCTCCGCTTCGACTCCCGCTGCGCATGCGCCGCTCTCTAGGTGCTTCCGGCGCGCCTGCGCAGTTAAAAGAACGGTGGTGCGCAGGCTCCAACGCTCGTGCGACGGCCGGCTGCGAGAGGCGGGGC
>gene=chr20_30539657-30539933; species=rheMac
GCCGCGGACGGGCCTCTCACCTGCCGCTTGTCCGCCAGCACCTCCTCGGCGAGCTCCTCCACCTCTACCAGGTACCGCAGCACTCGCTCCGCCTCGGGCGAGAGCATACCGCCCACCAACTCCTCCTGCGGCTGTCGTGCGACCCCGGGGTCTCCGTTTAGACTCCCGCTGCGCATGCGCCGCTCTCAAGGGGCTTCCGGCGCGCCTGCGCAGTTAAAAGAACGGTGGTGCGCAGGCTCCAACGCTCGTGCGCCAGCCGGCTGCGAGAGGCGGGGC
>gene=chr20_30945713-30946031; species=hg19
GTCGAGCTCCCCATCCTCACTCCCCACCCGCACCCGCCAGGAGGTCCTGAAGCAAAAAGCACCGAAGGGGTTAAGGGTGGCCGGGGGAGCCCAGCCACCGCCCCTTCCCAGCATCGCCTCCCAGAATCCCGCAGGCCCCCAGCCAGTTCTCGCACCTCGCGAGACTCCACCCAGCCCCTTCCCCGAACAGCGACCCGTCCCCGTTCCTAGCTGAGGTCGGTGCTAGGCGGAGGACGCGAGAGGGAGAGCGGAAGGGGGCCGCCGGGCACGCCGGGAAGTGTGGTCCACGCGCTTCACGCGGCCATATTCTTCCGGAGC
>gene=chr20_30945713-30946031; species=bosTau
GTCGAGCTACCAGTTCTCTATTCCCACCCTTAGCCGCGCGTCGGCCCGAAGACGAGACGCGCCGAAGGGGTTAAACATAGCTGAGGGCAGCCGGCCACCGCCCCTTCCCAGCATCACCTCCCACAATGCCTCGGGCCCCCAACCAGTTCCCGCACCTCGCGAGACT-CGCCCAGCCCCTTCCCCGAACGACTGCCCGTCCC---TTCCTACCGAGCTCTGCGCGGGGAGGAGGAAAGGAG-GGGAGGGCGGAAAAG-GACGCGGGGCACGTCGGGAAGTGTGGTCCAAGAGTTTCCTGCAGCCATATTCTTCCGGAGC
>gene=chr20_30945713-30946031; species=calJac
GTCGAGCTCCCCATCCTGGCTCCCCACCCGCACCTGCCCGGAGGTCCCGAAGCAAAAAGCAGCGAAGGGGTTAAGAGCGAACGGGGGAGCCCAGCCACCGCCCCTTCCCAGCATCGCCTCCCAGAATCCCCCAGGCCCCCAGCCAGTTCCCGCACCTCGCGAGACTCCACCCAACCCCTTCCCCGAACAGCGACCCGTCCCCGTTCTTAGCTGAGGTCGGAGCTAGGCGGAGGACGGGAGGGAAAAAGCGGAA-AGGGCCGCGGGGCAAGCCGGGAAGTGTGGTCTACGCGCTGCACGCGGACATACTCTTCCGGAGC
>gene=chr20_30945713-30946031; species=canFam
GTCGAGCTAGCAGTACCCCATCTCCACCCTTAACCGCCCAGCTGCAGGGAGGCGAGGAGCGCCGAAAGAGTTAAGTGTGGC-TGGGGAGTCCAGCCACCGCCCCTTCCCAGCATCGCCTCCCAGAATGCCTCGGGCTCGCAGCCAGTTCCCGCACCTCGCGAGACTCCGCCCAGTCTCTTCCCCGAACGACCGCCCGTCCC---TTTTTACCGAGCTCTGCGCGAGGCGGAGGAAGGTAG-GGGAGGGCGGAAAAG-GCCGCGAGGCACGCCGGGAAGTGTGGTCCAACCGTTTCATGCAGCCATATTCTTCCGGAGC
>gene=chr20_30945713-30946031; species=equCab
GCCGAGCTACCGGTTCTCGATCCCAACCCTTACCCGCCCGGCGGCCCCGAGGCGAGGAGCGGGCGAAGGGTTAAATCGGGC-GGGGGAGCCCAGCCACCCCCCTTTCCCAGC--------------------------------------------------------------------------------------------------------------------------------------------------------------------------------------------------------------
>gene=chr20_30945713-30946031; species=gorGor
GTCGAGCTCCCCATCCTCACTCCCCACCCGCACCCGCCCGGAGGTCCTGAAGCAAAAAGCACCGAAGGGGTTAAGGGTGGCCGGGCGAGCCCAGCCACCGCCCCTTCCCAGCATCGCCTCCCAGAATCCCGCAGGCCCCCAGCCAGTTCTCGCACCTCGCGAGACTCCACGCAGCCCCTTCCCCGAACAGCGACCCGTCCC-GTTCCTAGCTGAGGTCGGTGCTAGGCGGAGGACGCGAGAGGGAGAGCGGAAGGGGGCCGCCGGGCACGCCGGGAAGTGTGGTCCACGCGCTTGACGCGGCCATATTCTTCCGGAGC
>gene=chr20_30945713-30946031; species=panTro
GTCTAGCTCCCCATCCTCACTCCCCACCCGCACCCGCCAGGAGGTCCTGAAGCAAAAAGCACCGAAGGGGTTAAGGGTGGCCGGGGGAGCCCAGCCACCGCCCCTTCCCAGCATCGCCTCCCAGAATCCCGCAGGCCCCCAGCCAGTTCTCGCACCTCGCGAGACTCCACCCAGCCCCTTCCCCGAACAGCGACCCGTCCCCGTTCCTAGCTGAGGTCGGTGCTAGGCGGAGGACGCGAGAGGGAGAGCGGAAGGGGGCCGCCGGGCACGCCGGGAAGTGTGGTCCACGCGCTTCACGCGGCCATATTCTTCCGGAGC
>gene=chr20_30945713-30946031; species=papHam
GTCGAGCTCCCCATCTTCACTTCCCACCCGCACCCGCCCGGAGGTCCTGAGGCAAAAAGCACCTAAGGGGTTAAGGGCGGCCGGGGTAGCCCAGCCACCGCCCCTTCCCAGCATCGCCTCCCAGAATCCCTCAGGCACCCAGCCAGTTCCCGCACCTCGCGAGACTCTACCCAGCCCCTTCCCCGAACAGCGATGCGTCCCCGTTCCTAGCTGAGGTCGGTGCTAGGCGGAGGACGCCAGAGGGAGAGCGGAAGGGGGCCGCGGGGCACGCCGGGAAGTGTGGTCCACGCCCTTCACACGGCCATATTCTTCCGGAGC
>gene=chr20_30945713-30946031; species=ponAbe
GTCGAGCTCCCCATCCTCACTCCCCACACGCACCCGCCCGGAGGTCCTGAAGCAAAAAGCACCGAAGGGGTTAAGGGTGGCCGGGGGAGCCCAGCCACCGCCCCTTCCCAGCATCGCCTCCCAGAATCCCGCAGGCCCCCAGCCAGTTCTCGCACCTCGCGAGACTCCACCCAGCCCCTTCCCCGAACAGCGATCCGTCCCCGTTCCTAGCTGAGGTCGGTGCTGGGCGGAGGACGCGAGAGGGAGAGCGGAAGGGGGCCGCCGGGCACGCTGGGAAGTGTGGTCCACGTGCTTCACGCGGTCATATTCTTCCGGAGC
>gene=chr20_30945713-30946031; species=rheMac
GTCGAGCTCCCCATCTTCACTTCCCACCCGCACCCGCCCGGAGGTCCTGAGGCAAAAAGCACCTAAGGGGTTAAGGGCGGCCGGGGGAGCCCAGCCACCGCCCCTTCCCAGCATCGCCTCCCAGAATCCCTCAGGTACCCAGCCAGTTCCCGCACCTCGCGAGACTCTACCCAGCCCCTTCCCCGAACAGCGATGCGTCCCCGTTCCTAACTCAGGTCGGTGCTAGGCGGAGGACGCCAGAGGGAGAGCGGAAGGGGGCCGCGGGGCACGCCGGGAAGTGTGGTCCACGCCCTTCACACGGCCATATTCTTCCGGAGC
>gene=chr20_32307998-32308328; species=hg19
CGGCGGGGCTGCCATAGTGCGGGCTGCGCGCAGGGTCGGGGTTAGGAACTGTAAGCGCACTGACAGCCGGAGGTTCCAGCTGCGCGCCCACAGCCCCTCGGTAGCGCCGCCGACTCGTGGCGTCTATAGGCTGTTTCTGCGTCACTCATGCATGGAAGACCAATCAGAGAGCGTACTTGTCTCATGGGACAATAGCACTCATCGAAATAGTTGTCTGACTGGAAGAGAAAGGAAAGCTTGTAGCCAATCACAGTGGGCTCCGCCCAAGGTCACACACGATTTGTCCAATCAGAAGGCACTTTCCCTTGGGCCATGTTGGGTTCACGAGTG
>gene=chr20_32307998-32308328; species=bosTau
CGGTGGGGCGACCATAATGCAGGCGTCGCTGAGGGTGTAGACACGGAGCAGGACACGCCCTGACAGC-CGGGGTTGCTATTGCACACCGATGGTGCCG-GACATTGCAGCCGCGTCTTTGAGCCCATAGGATGTGTCTGTGTCACTCATACGAGCAGGGCCGATCACAGAGCTCACTCAACTCATGGGACGCAAGCACTCTCCCGAAGAGCGGTCTGATTGGAAGAG-AGGGAAAGCTCGTAGCCAATTACAATGGGCTCCGTCCAAGGTTAAACGTGATTTGTCCAATCAGAAAGCAGTTTCCCTGGGAC-------------------
>gene=chr20_32307998-32308328; species=calJac
CGGCGGGGCTGCCATAGCGCGAGCTGCGCGCGGGGTCAGGGTGCGGAGCTGGAGGTGCACTGACAGCCGGGGATTCCAGCTGCGCGCCCACAGCCCC-CGCCTGCGCCGCCGCGTCCTGGTGTCTACAGGCTGTGCCTGCGTCACTCATGCACGAAGAGCCAATCAGAGAGTGTACGTGTCTCAGGGGACAAGAGCACTCATCGAGATAGTTGTCTGACTGGACGAGAAC-AAAAGCTTATAACCAATCACAGTGGGCTCCGCCCAAGGTCTCACACTATTTGTCGAATCAGAAGGCATTTTCTCTTGGGCCCTGTTCGGTTCCCGAGTA
>gene=chr20_32307998-32308328; species=canFam
CGGCGGGACGGCCATAGCTCGGGAGGCGCGAGGGGTGCAGGCGAGCAGCACCAGCCGCACTGACAGC-CCGGGTTCCGGCGGCGCGCCCGCAGCCCCG-GGCCGAGCAGCGGCGTCTCGGCGCTCACAGGCTGCGTCTGTGTCACTCTC-GCGGGAGAGCCTATCAGACGGCTCACGC-----ACCGGAGGCTCGCACTTTCCCGAAGAGCGGTCTGATGGGAAGGG-TGGGAACGCTGGTAACCAATCACAGTGGGCGCCGCCC-AGGTCAATCCC-------------------TG----CCGCTGGGC-------------------
>gene=chr20_32307998-32308328; species=equCab
CGGTGGGGCGGCCATAGCTCGGGTGGCGCGCCAAGTGCAGGCACAGAGCAGGATGCACACAGACAGC-CCGAGTTCCAACTACACGCCCGCAGCGCCG-GGCTGGGCAGCGCCACCCTTGAGCCCATAGGCTGTGTCTCTGTCACTCATCCAGGGAGAGCTAATCACAGGGCAGAATCATCTCATGGGACGCGCGCACTCTCCCGAATAGCGGTCTGATTGGAAGAGAAGAGAGAGCTTGTAACCAATCACAGTGGGCTCCGCCCAAGGTTAAGCCCAATTTGTCCAATCAGAAAACAACTTcagcctggt-------------------
>gene=chr20_32307998-32308328; species=gorGor
CGGCGGGGCTGCCATAGTGCGGGCTGCGCGGAGGGTCGGGGTGAGGAACTGTAAGCGCACTGACAGCCGGAGTTTCCAGCTGCGCCCCCACAGCCCCTCGGTAGCGCCGCCAACTCGTGGCGTCTATAGGCTGTTTCTGCGTCACTCATGCATGGAAGACCAATCAGAGAGCGTACTTGTCTCATGGGACAATAGCACTCATCGAAATAGTTGTCTGACTGGAAGAGAAAGGAAAGCTTGTAGCCAATCACAGTGGGCTCCGCCCAAGGTCACACACGATTTGTCCAATCAGAAGGCACTTTCCCTTGGGCCATGTTGGGTTCACGAGTG
>gene=chr20_32307998-32308328; species=panTro
CGGCAGGGCTGCCATAGTGCGGGCTGCGCGCAGGGTCGGGGTGAGGAACTGTAAGCGCACTGACAGCCGGAGGTTCCAGCTGCGCGCCCACAGCCCCTCGGTAGCGCCGCCGACTCGTGGCGTCTATAGGCTGTTTCTGCGTCACTCATGCATGGAAGACCAATCAGAGAGCGTACTTGTCTCATGGGACAATAGCACTCATCGAAATAGTTGTCTGACTGGAAGAGAAAGGAAAGCTTGTAGCCAATCACAGTGGGCTCCGCCCAAGGTCACACACGATTTGTCCAATCAGAAGGCACTTTCCCTTGGTCCATGTTGGGTTCACGAGTG
>gene=chr20_32307998-32308328; species=papHam
CGGCGGGGCTGCCATAGTGCGGGCGGCGCACCGGCTCGGGGTGCGGAGCTGGAAGCGCACTGACAGCCCGAGGGTCCAGCTGCGCGCCCACAGCCCCTCGGTAGCGCCGCCAAGTCGTGGCGTCTATAAGCTGTTTCTGCGTCACTCATGCATGGAAGGCCAATCAGAGAGCGTACTTGTGTCATGGGGCAATAGCACTCATCGAGATAGTTGTCTGACTGGAAGAGAAAGGAAAGCCTGTAACCAATCACAGTGGGGTCCGCCCAAGGacacacacGATTTGTCCAATCAGAAGGCATTTTCCCTTGGGCTATTTTCGGTTCACTAGTG
>gene=chr20_32307998-32308328; species=ponAbe
CGGCGGGGCTGCCATAGTGCAGGCTGCGCGCAGGGTCGGGGTGAGGAGCTGGAAGCGCACTAACAGCCGGGGGTTCCAGCTGCGCGCCCACAGCCCCTCGGTAGCGCCGCCGACTCGTGGCGTCTATACGCTGTTTCTGCGTCACTCATGCGAGGAAGACCAATCAGAGAGCGTACTTGTCTCATGGGACAATAGCACTCATCGAAATAGTTGTCTGACTGGAAGAGAAAGGAAAGCTTGTAGCCAATCACAGTGGGCTCCGCCCAAGGTCACACTCGATTTGTCCAATCAGAAGGCACTTTCCCTTGGGCCATGTTGGGTTCACGAGTG
>gene=chr20_32307998-32308328; species=rheMac
CGGCGGGGCTGCCATAGTGCGGGCGGCGCACCGGCTCGGGGTGCGGAGCTGGAAGCGCACTGACAGCCCGAGGGTCCAGCTGCGCGCCCACAGCCCCTCGGTAGCGCCGCCAAGTCGTGGCGTCTATAAGCTGTTTCTGCGTCACTCATGCATGGAAGGCCAATCAGAGAGCGTACTTGTGTCATGGGGCAATAGCACTCATCGAGATAGTTGTCTGACTGGAAGAGAAAGGAAAGCCTGTAACCAATCACAGTGGGGTCCGCCCAAGGacacacacGATTTGTCCAATCAGAAGGCATTTTCCCTTGGGCTATGTTCGGTTCACTAGTG
>gene=chr20_32398862-32399033; species=hg19
TTCTGCCACTCCTACAGAGCGCAGGCCAAGGAGACTACATTTCCCAGAATGCCACACGCCCTTTGACCCCAGCTACAGCAAAAGACGCGCCGGGGAGCGCCTGAAGCCGGAAGACTATAGCTTCCCGGCATGCAGCACGCTTCCCCCTATTAGATTTGAGGCGCGGCCGGC
>gene=chr20_32398862-32399033; species=bosTau
---------------------------------------------------------------------------------------------------------------------------------------------------------------------------
>gene=chr20_32398862-32399033; species=calJac
TTCTACCACTCCTGCAGAGCACAGGCCAATGAGACTACATTTCCCAGCATGACACACGCCCTTTGACCCCAGCTAGACCAAAAGACGCGCCGGGGAGCGCCAGAAGCCGGAAGACTATAGCCTCCCGGCATGCAGCGCGCTTCCCCCCATTAGGTTTGAGGAGCGGCCGGC
>gene=chr20_32398862-32399033; species=canFam
CTCCGTTACCTCTACAGAACGGGTTCCACGGAGACTACATTTCCCAGAATGCCACTCGCCCTTTGACTCTAGCTAGACCAAAAGACGCGCCACTGAGCGCCTCAAGCCGGAAGACTATAGTCTCCCGGCGTGCAGTGCGGTTCCTTCCATTAGATTTGAGGCACGGTCGGC
>gene=chr20_32398862-32399033; species=equCab
TCATTATACCCCTACTGTGAGGATTCCAGGGAAACTACATTTCCCAGCATGCCACTCGCCCTTTTACCCTAGCTAGACCGAAAGACGCGCCGCTGAGAGCCTCAAGCCGGAAAACTACAGCCTCCCAGCGTGCCGCGCGCCTCTCTCCACTAGATTTGAGGCAAGGCCGGC
>gene=chr20_32398862-32399033; species=gorGor
TTCTGCCACGCCTACAGAGCGCAGGCCAAGGAGACTACATTTCCCAGAATGCCA-ACGCCCTTTGACCCCAGCTACAGCAAAAGACGCGCCGGGGAGTGCCTGAAGCCGGAAGACTATAGCTTCCCGGCATACAGCGCGCTCCCCCCTATTAGATTTGAGGCGCGGCCGGC
>gene=chr20_32398862-32399033; species=panTro
TTCTGCCACTCCTACAGAGCGCAGGCCAAGGAGACTACATTTCCCAGAATGCCACACGCCCTTTGACCCCAGCTACAGCAAAAGACGCGCCGGGGAGCGCCTGAAGCCGGAAGACTATAGCTTCCCGGCATGCAGCGCGCTTCCCCCCATTAGATTTGAGGCGCGGCCGGC
>gene=chr20_32398862-32399033; species=papHam
TTATACCACTCCTACAGAGCGCTGGCCAAGAAGACTACATTTCCCACCATGCCACACGCCCTTTGACCCCAGCTAGACCAAAAGACGCGCCGGGGAGCGCCTGAAGCCGGAAGACTATAGCCTCCCGGCATGCAGCGCGCTTCCCTCCATTAGATTTGAGGTGCGGCCGGC
>gene=chr20_32398862-32399033; species=ponAbe
TTCTACCACTCCTACAGAGCGCAGGCCAAGGAGACTACATTTCCCAGCATGCCACACGCCCTTTGACCCCAGCTGCAGCAAAAGACGCGCCGGGGAGCGCCTGAAGGCGGAAGACTACAGCTTCCCGGCATGCAGAGCGCTTCCTTCCATTAAATTTGAGGCGCGGCCGGC
>gene=chr20_32398862-32399033; species=rheMac
TTATACTACTCCTACAGAGCACAGGCCAAGAAGACTACATTTCCCACCATGCCACACGCCCTTTGACCCCAGCTAGACCAAAAGACGCGCCGCGGAGCGCCTGAAGCCGGAAGACTATAGCCTCCCGGCATGCAGCGCGCTTCCCTCCATTAGATTTGAGGTGCGGCCGGC
>gene=chr20_34330074-34330559; species=hg19
AGCAGGACGGCGGCTTCGGCAGCTCAGGATCCACCCCTGCGACAGCGTCGACAAGCTCCCTGAAATGGCGGCCGCTGCTTCCCTGTACTCACATTCACCAGCACACATACACACACACAAACACACGGGGCCTCACAGAGCCCTCAGCACGGGCTCTCGCGAGAAGCTGCCCCAAGCTCCAAATTTGAGCGGCCGAAGTATCGCGAGACCTAAGTATGGCTCCGGCGACCGTAGCCCAATCTCGCGCAATGATTGCGCCACAGATATTCCCATCCCCCATTCAGTGAGGCGCCTTTCACTCCCCCTCCGCGTAAGCACCCAAATCTCGCGAGACAGAGCGGGTCTCTAGGGCAAAGACAGTTGGTAGGCTGCCTGTCAATCTTTCAGAGAGCTCTTCGCTGAGTGGAGCTCAGCGGTCACCTCCCCCTCGTGGCGCCTCCTCACGGCCATCTGAAGATTCCTCCGGCACAGCCGATCGCCCCCGC
>gene=chr20_34330074-34330559; species=bosTau
TTCAGGACGGCGGCTTCGGCAGCTCAGGATCCACCCCTGCGACAGTGTCGGCAAGCTCTCTGAAATGGCGGCCGCAGCTTCCCCGCACTCACAGTCACCAacacacatacacacacacaaacacacGGGGCCTCACAGAGCCCTCAGCACGGGCTCTCGCGAGAAGCACCTCCTAATTCCAGTCCGGAGCAGCGGAAATATCGCGAGATTTAAGCATCGCCCCAGCGACTATGGCCCAATCTCGCGCAATGATTGCGCCACAGATATTCCCATCCCCCACTCAGAAAGGCGCCTTTGAGTCCATACCCAGATCAGCGTCCACATCTCGCGAGATCGCGCAACCTGCTAGCGCAAAGACAGTTGGTACACGTACTGTCAATCTTCCAGAAAACTCATCACTGAGTGGAGTTCAGTGGTCGCCGCCTCCTCGTGGCACCGCCCCAGAGCTATCAGAAGGTTTCT------GAGATGACGGCTGC-CC
>gene=chr20_34330074-34330559; species=calJac
AGCAGGACGGCGGCTTCGGCAGCTCAGGATCCACCCCTGCGACAGCGTCGGCAAGCTCCCTGAAATGGCGGCCGCAGCTTCCCTGTACTCACATTCACCAGCACACAT--ACACACACAAACACACGGGGCCTCACAGAGCCCTCAGCACGGGCTCTCGCGAGAAGCTGCCCCACGCTCCAAATCGGAGCGGCCAAAGTATCGCGAGATCTCAATAAGGCCCCAGCGACCGTAGCCCAATCTCGCGCAATGATTGCGCCATAGACATTCCCATCCCCCATTCAGAGGGGCGCCTTTCACTACCCCGT-GCATAAGCACCCTAATCTCGCGAGACGGCGCGGGTCTCTAGGGCAAAGACAGTTGGTGGACTGCCTGTCAATCTTTCAGAGCGCTCCTAGCTGAGTGGAGTTCTGCGGTGGCCGCCCTTCGGTAACGCCTCCTCACGGCCATCTGAAGATTCC-CCGGCACAGCCGACCGCCTCCGC
>gene=chr20_34330074-34330559; species=canFam
TTCAGGACGGCGGCTTCGGCAGCTCAGGATCCACCCCTGCGACAGCTTCGGCAAGCTCTGTGAAATGGCGGCCGCTGCTTCCTCGTACTCACATCCACCAacacacatacacacacacaaacacacGGGGCCTCACAGAGCTCCCAGCACGGGCTCTCGCGAGAAGCTGTCCCTAGTTCCAGACCGGAGCAGCCAAAATATCGCGAGACGTAAGCACGGCCCCAGCGACCATGGCCCAATCTCGCGCAATGATTGCGCCACAGATATTCCCATCCCCCACTTAGAGCGGCGCCTTTGACACCCTCTCCACATAGACGTCCGTATCTCGCGAGACCGCGCAAGAAGCTAGAGCAAAGACAGTTGGTACACTTCCCGTCAATCTTTCTAAAAACTGAACGCTGAGTGGAGCTCGGTGGTTTCCTCCTCCTTGTGGCGCCTCCTCACAGCTATCTGAAGGTTTCTCTCCCAGAGCTGACCGCCGCTCC
>gene=chr20_34330074-34330559; species=equCab
TGCAGGAC-GCGGCTTCGGCAGCTCAGGATCCACCCCGGCGACAGCGTCGGCAAGCTCTCTGAAATGGCGGCCGCTGCTTCCCCGTACTCACATTCACCAacacacatacacacacacaaacacacGGGGCCTCACCGAGCCCTCAGCACGGGCTCTCGCGAGAAGCTGCCCCTTGTTCCAGACTGGAGTAGCCGAAATATCGCGAGATCTAAGTATGGCCCCAGCGACCATGGCCCAATCTCGCGCAATGATTGCGCCACAGATATTCCCATCCCCCACACAGAGAGGCGCCTTTGACTCCCCCCCCAGATAGGCGTCCATATCTCGCGAGATCGCGCAAGTTGCTAGAGCAAAGACAGTTGGTACAGTTCCTGTCAATCTTTTAGGAAACTCAACGCTGAGTGGAGGTCGGTGGTCACCACCTCCTCGTGGCGCCTTCTCATAGCTATCTGAAGGTTTCCCCCTCACAACGGACCACCCATCC
>gene=chr20_34330074-34330559; species=gorGor
AGCAGGACGGCGGCTTCGGCAGCTCAGGATCCACCCCTGCGACAGCGTCGACAAGCTCCCTGAAATGGCGGCCGCTGCTTCCCTGTACTCACATTCACCAGCACACATACACACACACAAACACACGGGGCCTCACAGAGCCCTCAGCACGGGCTCTCGCGAGAAGCTGCCCCAAGCTCCAAAGCTGAGCGGCCGAAGTATCGCGAGACCTAAGTATGGCTCCGGCGACCGTAGCCCAATCTCGCGCAATGATTGCGCCATAGATATTCCCATCCCCCATTCAGTGAGGCGCCTTTCACTCCCTCTCCGCGTAAGCACCCAAATCTCGCGAGACAGAGCGGGTCTCTAGGGCAAAGACAGTTGGTAGGCTGCCTGTCAATCTTTCAGAGAGCTCCTCGCTGAGTGGAGCTCAGCGGTCACCTCCCCCTCGTGGCGCCTCCTCACGGCCATCTGAAGATTCCTCCCGCACAGCCGATCGCCCCCGC
>gene=chr20_34330074-34330559; species=panTro
AGCAGGACGGCGGCTTCGGCAGCTCAGGATCCACCCCTGCGACAGCGTCGACAAGCTCCCTGAAATGGCGGCCGCTGCTTCCCTGTACTCACATTCACCAGCACACATACACACACACAAACACACGGGGCCTCACAGAGCCCTCAGCACGGGCTCTCGCGAGAAGCTGCCCCAAGCTCCAAATCTGAGCGGCCGAAGTATCGCGAGACCTAAGTATGGCTCCGGCGACCGTAGCCCAATCTCGCGCAATGATTGCGCCACAGATATTCCCATCCCCCATTCAGCGAGGCGCCTTTCACTCCCCCTCCGCGTAAGCACCCAAATCTCGCGAGACAGAGCGGGTCTCTAGGGCAAAGACAGTTGGTAGGCTGCCTGTCAATCTTTCAGAGAGCTCCTCGCTGAGTGGAGCTCAGCGGTCACCTCCCCCTCGTGGCGCCTCCTCACGGCCATCTGACGATTCCTTCGGCACAGCCGATCGCCCCCGC
>gene=chr20_34330074-34330559; species=papHam
AGCAGGACGGCGGCTTCGGCAGCTCAGGATCCACCCCTGCGACAGTGACGGCAAGCTCCCCGAAATGGCGGCCGCTGCTTCCCTGTACTCACATTCACCAGCACACATACACACACACAAACACACGGGGCCTCACAGAGCCCTCAGCACGGGCTCTCGCGAGAAGCTGCCCCAAGCAGCAAATCGGAGAGGCCGAAGTATCGCGAGATCTAAGTATAGCTCCAGCGACTGTAGCCCAATCTCGCGCAATGATTGCGCCATAGACAGTCCCATCCCCCATTCGGAGAGGCGCCTTTCACTCCCACTTCGCGTAAGCACCTAAATCTCGCGAGACAGAGTGGGTTTCTAGGGTAAAGACAGTTGGTAGGCTACCTGTCAATCTTTCAGAGAACTCCTCGCTGAGTGGAGCTCCGCGGTCGCCTCCCCCTCGTGGCGCCTCTTCACGGCCATCTGAAGATTCCCCCAGCACAGCCGACCGCCCC--C
>gene=chr20_34330074-34330559; species=ponAbe
AGCAGGACGGCGGCTTCGGCAGCTCAGGATCCACCCCTGCGACAGCGTCGACAAGCTCCCTGAAATGGCGGCCGCTGCTTCCCTGTACTCACATTCACCAGCACACATACACACACACAAACACACGGGGCCTCACAGAGCCCTCAGCACGGGCTCTCGCGAGAAGCTGCCCCAAGCTCCAAATCTGAGCGGCCGAAGTATCGCGAGATCGAAGTATAGCTGCAGCGGCTGTAGCCCAATCTCGCGCAATGATTGCGCCATAGACATTCCCATCCCCCATTCAGAGAGGGGCCTTTCACTCCCCCTTCGCATAAGCACCCAAATCTCGCGAGACAGAGC-GGTCTCTAGGGCAAAGACAGTTGGTAGGCTGCCTGTCAATCTTTCAGAGAGCTCCTCGCTGAGTGGAGCTCAGCGGTCACCTCCCCCTCGTGGCGCCTCCTCATGACCATCTGAAGATTCCTCCGGCACAGCGGATCGCCCCCGC
>gene=chr20_34330074-34330559; species=rheMac
AGCAGGACGGCGGCTTCGGCAGCTCAGGATCCACCCCTGCGACAGTGACGGCAAGCTCCCCGAAATGGCGGCCGCTGCTTCCCTGTACTCACATTCACCAGCACACATACACACACACAAACACACGGGGCCTCACAGAGCCCTCAGCACGGGCTCTCGCGAGAAGCTGCCCCAAGCAGCAAATCGGAGAGGCCGAAGTATCGCGAGATCTAAGTATAGCTCCAGCGACTGTAGCCCAATCTCGCGCAATGATTGCGCCATAGACAGTCCCATCCCCCATTCAGAGAGGCGCCTTTCACTCCCACTTCGCGTAAGCACCTAAATCTCGCGAGACAGAGTGGGTCTCTAGGGTAAAGACAGTTGGTAGGCTACCTGTCAATCTTTCAGAGAACTCCTCGCTGAGTGGAGCTCCGCGGTCGCCTCCCCCTCGTGGCGCCTCTTCACGGCCATCTGAAGATTCCCCCAGCACAGCCGACCGCCCC--C
>gene=chr20_35724450-35724589; species=hg19
CATCCACCGTCTGCCTCCGCTTTTCTCCTCAAAAAAAGTCCGTTTTTCCTCCGGAGCTCCTAGCAGTCCCTCCCCGGAAATGTGATAAGAAGATGTACCTCAGATTCTGAAAGACCTGTCCTTGGCCCTTGGCTGGTCG
>gene=chr20_35724450-35724589; species=bosTau
CTTCTATGGTCTGCATCCGCGTTTCTCCTC-TAAAAAGTCCGTTTCTCCTCCAGGGCTCCCAGCCGGCCCTCTCCGGATATGTCATAAGAAGACCGACTTCGGGGCCTAAAACACCTGAACTTGGCCCTTGGGGGGCAG
>gene=chr20_35724450-35724589; species=calJac
CTTCCACCGTCTGCCTCCGCTTTTCTCCTCAAAAAAAGTCCGTTTTTCCTCCGGAGCTCCTAGCCTTCCCTCTCCGGAAATGTGCTAAGAAGACGGACCACAGATCCTGAATGACCTGGACTTGGCCCTTGGCGGATCG
>gene=chr20_35724450-35724589; species=canFam
CTCCGGCAGTCTGCATCCGCAGTTCTCCTC-AAAAAAGTCCGTTTCTCCTGCAAGGCACTCGGTGGTCTCGCTCTGGAACTGTGATAAGAAGATGGACCTCAGTTCCAGAAAAACCTGAGTTTGGTCCTTGGCGGGCAG
>gene=chr20_35724450-35724589; species=equCab
ATTTGACAGTCTGCATCCGCGTTTCCCCTC-AAAAAAGTCCGTTCGTCCTCTAGGGCTCCTGGCCGTCCCTCTCCGGAAATGTCATAATAAGACGGACCTCGGGTCCTGAAAAACCTGGACTGGACCCTTGGCGGACAG
>gene=chr20_35724450-35724589; species=gorGor
CATCCACCGTCTGCCTCCGCTTTTCTCCTCAAAAAAAGTCCGTTTTTCCTCCGGAGCACCTAGCAGTCCCTCCCCGGAAATGTGATAAGAAGATGGACCTCAGATTCTGAAAGACCTGTCCTTGGCCCTTGGCTGGTCG
>gene=chr20_35724450-35724589; species=panTro
CATCCACCGTCTGCCTCCGCTTTTCTCCTCAAAAAAAGTCCGTTTTTCCTCCGGAGCTCCTAGCAGTCCCTCCCCGGAAATGTGATAAGAAGATGGACCTCAGATTCTGAAAGACCTGTCCTTGGCCCTTGGCTGGTCG
>gene=chr20_35724450-35724589; species=papHam
CATCCACCGTCTGCCTCCGCTTTTCTCCTCAAAAAAAGTCCGTTTTTCCTCCGGAGCTCCTAGCCGTCCCTCCCCGGAAATGTGATAAGAATAGGGACCTCAGATTCTGAAATACCTGGCCTTAGCCCTTGGCTGGTCG
>gene=chr20_35724450-35724589; species=ponAbe
CATCCACCGTCTGCCTCCGCTTTTCTCCTCAAAAAAAGTCCGTTTTTCCTCCGGAGCTCCTAGCCGTCCCTCCCCGGAAATGTGATAAGAAGACGGACCTCAGACTCTGAAAGACCTGGCCTTGGCCCTTGGCTGGTCG
>gene=chr20_35724450-35724589; species=rheMac
CATGCACCGTCTGCCTCCGCTTTTCTCCTCAAAAAAAGTCCGTTTTTCCTCCGGAGCTCCTAGCCGTCCCTCCCCGGAAATGTGATAAGAATACGGACCTCAGATTCTGAAATACCTGGCCTTAGCCCTTGGCTGGTCG
>gene=chr20_42286133-42286218; species=hg19
CTCCAGGTGTACCTGCGCACAGGCGCCCCACGGTGACGTCAGGGACGCGACTCCCGCGATGCCCCGCGGGCCGCCTGATCCCAGG
>gene=chr20_42286133-42286218; species=bosTau
CTCCAAGCGGCCCTGAGCGCCCGCGCCCTTTAGTGACGTCAAGGGCGCGACTCCCGCCCTGCCTCGCGCGGCGCCGTATCTGGGG
>gene=chr20_42286133-42286218; species=calJac
CTTCAGGCACCCTTGCGCGTGGACGCCTCATGGTGACGTCAGGGACGCGACTCCCGGGATGCCCCGCGCGGCGCCGGATCCCAGG
>gene=chr20_42286133-42286218; species=canFam
-------CGGCTCCGAGCGCAGGCGCCC-CTGCTGACGTCAGGGGCGCGACTCCCGCCATGCTccgcgcggcgccggagacgggg
>gene=chr20_42286133-42286218; species=equCab
ATCCCAGCGACCCCAAGCGCAGGCGCCC-CCGGTGACGTCGGGGGCGCGACTCCCGCCATGCCTCGCGCGGCGCTGGAGCCGGGG
>gene=chr20_42286133-42286218; species=gorGor
CTCCAGGTGTCCCTGCGCACAGGCGCCCCAAGGTGACGTCAGGGACGCGACTCCCGCGATGCCCCGCGGGCCGCCTGATCCCAGG
>gene=chr20_42286133-42286218; species=panTro
CTCCAGGTGTCCCTGCGCACAGGCGCCCCACGGTGACGTCAGGGACGCGACTCCCGCGATGCCCCGCGGGCCGCCTGATCCCAGG
>gene=chr20_42286133-42286218; species=papHam
CTCAAGGT-CCTCGGCGCATAGGCGCCCCACGGTGACGTCAGGGACGCGACTCCCGCGATGCCCCGCGCGCCGTCTGATCCCAGG
>gene=chr20_42286133-42286218; species=ponAbe
CTCCAGGTGTCCCTGCGCACAGGCGCCCCACGGTGACGTCAGGGACGCGACTCCCGCGATGCCCCGCGCGCCGCCTGATCCCAGG
>gene=chr20_42286133-42286218; species=rheMac
CTCAAGAT-CCCCTGCGCATAGGCGCTCCACGGTGACGTCAGGGACGCGACTCCCGCGATGCCCCGCGCGCCGTCTGATCCCAGG
>gene=chr20_43160440-43160532; species=hg19
GGGACGCGAACCGTCCTGGTCCCATCCGAGCCGCCGTAGCGCGAGTGCCGCGGGAGTTCGGCAGCCCAGGTCGCCAAGGCAACGGGCTCCGC
>gene=chr20_43160440-43160532; species=bosTau
GGGCCGCGAAGCCTCCTGGTCCCCTCCGAGCCGCCGTAGCGCGAGC--CTCGGGAGTTCGGCAGCTCCAGTCGCCAAGGCAACGGGCTCCGC
>gene=chr20_43160440-43160532; species=calJac
GGGACGCGAACCCTCCTGGTCCCATCCGAGCCGCCGTAGCGCGAGCGCCGCGGGATTTCGGCAGCTCGGGTCGCCAAGGCAACGGGCTTCGC
>gene=chr20_43160440-43160532; species=canFam
AGGACGCGAACCTGCCCGGTCCCTTCCGAGCCGCCGTAGCTCCCGC--CGCGGGTGTTCGGCAGCTCCGGTCGCCAAGGCAACGCGCTCCGC
>gene=chr20_43160440-43160532; species=equCab
--------------------------------------------------------------------------------------------
>gene=chr20_43160440-43160532; species=gorGor
GGGACGCGAACCGTCCTGGTCCCATCCGAGCCGCCGTAGCGCGAGTGCCGCGGGAGTTCGGCAGCCCAGGTCGCCAAGGCAACGGGCTCCGC
>gene=chr20_43160440-43160532; species=panTro
GGGACGCGAACCGTCCTGGTCCCATCCGAGCCGCCGTAGCGCGAGTGCCGCGGGAGTTCGGCAGCCCAGGTCGCCAAGGCAACGGGCTCCGC
>gene=chr20_43160440-43160532; species=papHam
GGGACGCGAACCGTCCTGGTCCCATCCGAGCCGCCGTAGCGCGAGTGCCGCGGGAGTTCGGCAGCCCAGGTCGCCAAGGCAACGGGCTGCGC
>gene=chr20_43160440-43160532; species=ponAbe
GGGACGCGAACCGTCCTGGTCCCATCTGAGCCGCCGTAGCGCGAGTGCCGCAGGAGTTCGGCAGCCCAGGTCGCCAAGGCAACGGGCTCCGC
>gene=chr20_43160440-43160532; species=rheMac
GGGACGCGAACCGTCCTGGTCCCATCCGAGCCGCCGTAGCGCGAGTGCAGCGGGAGTTCGGCAAACCAGGTCGCCAAGGCAACGGGCTGCGC
>gene=chr20_44441045-44441245; species=hg19
ACGGCCACCAATTCGCTACGGATTCGTTAGTTAATGGCAGCATCATCTACCAATCGGTTGTCAGAAGCGGGATTCTGCCGCCCAATAGCGGTGCGCCAGTGGGTAGGTCTAGCAGTGGCGCAGCAATAGAGCGCTCCGGAGCGTCTCATTGGCTGGATCAAACCCAAGCGAGCCATTGATTGGTCGACGCCCCCAGAGGG
>gene=chr20_44441045-44441245; species=bosTau
AAGGCGACCAATCTATTACAGGTTCGTTAATCAATGACAGCCTCTTCTGCCAATCGCCAGTGAGAAGCCCGATTCCGTCGCCCAATAGTGGTACGCTGGTAGA-GGGTCTAGCGGTTGCGCGATGACATAGCACTCTGGAGTGCCCCATTGGCTGGATCAAACCCAAGCGAGCCACTGATTGGTTAACGCTGCCGGAGGG
>gene=chr20_44441045-44441245; species=calJac
AAGGTTTCCAATGTGCTACGGATTCGTTAGTTAATGGCAGCCTCGTCTACCAATCGACTGTCAGAAGCGGGATCCTGCCGCCCAATACTGGTGCGCCGGTGGGTAGGTCTAGTAGTGACGCAGCGACAGAGCGCTCCGGCGCGTCCCATTGGCTGGATCAAACCCAAGCGAGCCACTGATTGGCCGATGCCCACAGAGGG
>gene=chr20_44441045-44441245; species=canFam
AAGGCCACCACTCCGCCGCGGAGTCGTTAGTTAATGACAGCCTCTTCTGCCAATCGCCCTTCAGAAGCAGGTTCCCGCCGCCCAATAGTGCTGCGCCGGGGGGCGGGCCTAGCAGTTGCGCGGTGACAGAGCGCCCCGGCGCGCCCCATTGGCTGGATCAAACCCAAGCGAGCCGCTGATTGGCCGGTGCTGCCGGAGGG
>gene=chr20_44441045-44441245; species=equCab
AAGGCCACCAATCCGCTACACACTGGTTGGTTAATGGCGGCCTCTCCTGCCAATCGCCCCTCAGAAGCAGAATCCCGTCGCCCAATAGCGATGCGCTGGTGGGTGGGTCTAGCAGTTGCGCGGTGACAGGGCGCTCTGGCGCGCCCCATTGGCTGGATCAAACCCAAGCGGCCCTCTGATTGGCCAGCGCTGCCGGAGAG
>gene=chr20_44441045-44441245; species=gorGor
AAGGCCACCAATTCGCTACGGATTCGTTA-TTAATGGCAGCATCGTCTACCAATCGGTTGTCAGAAGCGGGATCCTGCCGCCCAATAGCGGCGCGCCAGTGGGTAGGTCTAGCAGTGGAGCAGCAATAGAGCGCTCCGGAGCGTCCCATTGGCTGGATCAAACCCAAGCGAGCCACTGATTGGTCGACGCCCCCAGAGGG
>gene=chr20_44441045-44441245; species=panTro
A-GGCCACCAATTCGCTACGGATTCGTTAGTTAATGGCAGCATCGTCTACCAATCGGTTGTCAGAAGCGGGATCCTGCCGCCCAATAGCGGTGCGCCAGTGGGTAGGTCTAGCAGTGGCGCAGCAATAGAGCGCTCCGGAGCGTCCCATTGGCTGGATCAAACCCAAGCGAGCCATTGATTGGTCGACGCCCCCAGAGGG
>gene=chr20_44441045-44441245; species=papHam
AAGGCCACCAATCCGCTACGGATTCGTTAGGTAATGGCAGC-CCGTCTACCAATCGGCTGTCAGAAGCGAGATCCTGCCGCCCAATAGTGGTGCGCCGGTGGGTAGGTCTAGCAGTGGAGCAGCGACAGAGCGCTCCGGCGCGTCCCATTGGCTGGATCAAACCCAAGCGAGTCACTGATTGGTCGACGCCCCCAGAGGG
>gene=chr20_44441045-44441245; species=ponAbe
AAGGCCACCAATCCGCTATGGATTCGTTGGTTAATGGCAGCCTCGTCTGCCAATCGGCTGTCAGAAGC-GGATCCTGCCGCCCAATAGCGGTGCGCCAGTGGGTAGGTCTAGCAGTGGCGCAGCAACAGAGCGCTCCGGACCGTCCCATTGGCTGGATCAAACCCAAGCGAGCCACTGATTGGTCGACGCCTCCAGAGGG
>gene=chr20_44441045-44441245; species=rheMac
AAGGCCACCAATCCGCTACGGATTCGTTAGTTAATGGCAGC-CCGTCTACCAATCGGCTGTCAGAAGC-GAATCCTGCCGCCCAATAGTGGTGCGCCGGTGGGTAGGTCTAGCAGTGGAGCAGCGACAGAGCGCTCCGGCGCGTCCCATTGGCTGGATCAAACCCAAGCGAGTCACTGATTGGTCGACGCCCCCAGAGGG
>gene=chr20_44486004-44486245; species=hg19
ACATACACAGAACCTGACTCTTCCGGCAGATTGCCCTAGTAACCGGAAGTCTCCTGCAGACCCCGGGAAGGAGGAATCTAGGTTATGATTGGTCAGGACTCCTGTCAGTCCGCTGGTGGCTGTGGCCCTCTTTCTCTAGCAATTGGAGAAAATGAATGCCAATCTGCGAATCCTGTGTGTGACTGGATATGTCGCTGAGGAGGCGGAACCTCGGGACTGGATAATATGGACTGAGTGTCAT
>gene=chr20_44486004-44486245; species=bosTau
ACCTGAACAGAACGCGCAGCCTCGGGAGGA-CGCTTAAATAACCGGAAGTCTCCCTCAGGCCATAAGAAAGAAGGATCCTCTTTGTGATTGGTCGGTGCTCCTGTCAGTCTTCGGATGGGCGCGCCCATCTCTCTCTTGCAATTGAGGAAAATG---------------------------------------------------------------------------------------
>gene=chr20_44486004-44486245; species=calJac
ACATACACAGAACCTGGCGCTTCCGGCAAACTGCTTTAGTAACCGGAATTCTCCTGCAGATCACTGGAAGGTGGAATCTAGGTTATGATTGGGCAGAACTCCTGTCAGTCTTCTGGTGGGTGTGGCCCTCTTTCTCTAACAATTGGAGAAAATGAATGCCAGTCTGCTTATCCTGTGTGTGACTGGATGTGCCGGTGAGGGGGCGGAACCTCGGGACTAGATAATAAGGACTGAGTGTCAT
>gene=chr20_44486004-44486245; species=canFam
ACCCGCACTGAACGCCGACCTTCCGGCAGCTTGCTCCAGTAACAGGAAATCGCCTCAAGGCCCCAAGAAAGAGGGGTCCAAGTTATGATTGGTCGGCCCTCCTGTCAGTCTTCGCGAGAGGCGGGCTAGCTTTCTCTAGCGATTGGAGAAAATGAGTGCCAGTCTGGGAATACCGTGTGTGATTGGATGTAACTGTGAGGGGGCGGAACCCAG-GGCTGAATAATAAGAGCTGAGCGTCAT
>gene=chr20_44486004-44486245; species=equCab
ACTCATACGGAGCGCGCAGCTTCCGGCAGATTGCCTGAGTAACCGGAAATCCCCTGCGGACCCTGAGAAAACGGGAGGCAGATTATGATTGGTCGGTGGTCCTGTCAGTCTTC-----AGGC-------CTTTCTCTAACGATTGGAAAAAATGAATGCCAGTCTGGGAATCCCATATGTGATTGAATGCGATAGTAAGGGGGCGGAGCCCTG-GGACTGATGATAAGGGTTGACTGCCAT
>gene=chr20_44486004-44486245; species=gorGor
ACACACACAGAACCTGACTCTTCCGGCAGATTGCCCTAGTAACCGGAAGTCTCCTGCAGACCCCGGGAAGGCGGAATCTAGGTTATGATTGGTCAGGACTCCTGTCAGTCCGCTGGTGGC-GTGGCCCTCTTTCTCTAGCAATTGGAGAAAATGAATGCCAATCTGCGAATCCTGTGTGTGACTGGATATGTCGCTGAGGAGGCGGAACCTCGGGACTGGATAATATGGACTGAGTGTCAT
>gene=chr20_44486004-44486245; species=panTro
ACATACACAGAACCCGACTCTTCCGGCAGATTGCCCTAGTAACCGGAAGTCTCCTGCAGACCCCGGGAAGGAGGAATCTAGGTTATGATTGGTCAGAACTCCTGTCAGTCCGCTGGTGGCTGTGGCCCTCTTTCTCTAGCAATTGGAGAAAATGAATGCCAATCTGCGAATCCTGTGTGTGACTGGATATGTCGCTGAGGAGGCGGAACCTCGGGACTGGATAATATGGACTGAGTGTCAT
>gene=chr20_44486004-44486245; species=papHam
ACATACACTGAACCTGACGCTTCCGGTAGATTGCCTTAGTAACCGGAAGTCTCCTGCAGACCCCGGGAAGGCGGAACCTAGGTTATGATTGGTCAAGACTCCTGTCAGTCCGCTGGTGGCTGTAGCCCTTTTTCTCTAGCAATTGGAGACAATGAATGCCAATCTGCGAATCCTGTGTGTGACTGGATATGTCGCTGAGGGGGCGGAACCTCGGGACTGGATAATATGGACTGAGTGTCAT
>gene=chr20_44486004-44486245; species=ponAbe
ACATACACAGAACTTGACTCTTCCGGCAGATCGCCCTAGTAACCGGAAGTCTCCTCCAGACCGCGGGAAGGCGGAATCTAGGTTGTGATTGGTCAGGACACCTGTCAGTCTGCTGGTGGCTGTGGCCCTCTTTCTCTAGCAATTGGAGAAAATGAATGCCAATCTGCGAATCCTGTGTGTGACTGGATATATCGCTGAGGGGGCGGAACCTCGGGACTGGATAATATGGACTGAGTGTCAT
>gene=chr20_44486004-44486245; species=rheMac
ACATACACTGAACCTGACGCTTCCGGTAGATTGCCCTAGTAACCGGAAGTCTCCTGCGGACCCCGGGAAGGCGGAACCTAGGTTATGATTGGTCAAGACTCCTGTCAGTCCGCTGGTGGCTGTAGCCCTTTTTCTCTAGCAATTGGAGACAATGAATGCCAATCTGCGAATCCTGTGTGTGACTGGATATGTCGCTGAGGGGGCGGAACCTCGAGACTGGATAATATGGACTGAGTGTCAT
>gene=chr20_44509683-44509868; species=hg19
TCTTTACCTCCAGCCAGCTCCTTGTAACCCTGGCAACACGGCCCGCCCGCGAATCGTCACGCTACGATTGGTCCGTGGTGCTAAAGCCTGAAAGCGAATTCCTCAGACATTGGTCCGAGTCACTGCGATGCTGACGCTGTGGTTGGTGAGTTTGGATGTCAGTCAGAGTCGGAGGCAGGGTCAAA
>gene=chr20_44509683-44509868; species=bosTau
TCTTCACCGCCAGCCAGCCCCTCGTAACCCTGGTAACAGCGCCCGCCCACAAGTTACCGGGCTATGATTGGTCGT-TGCCACAAAGTCCTAAAGCGAATTCCTCAGGCATTGGCCTGAGTCACGG-GAAGCTGGCACCGCGGTTGGTGAGCCTAGAGGTCAGTCAGAGTCAGAGGCAGGGTCAAA
>gene=chr20_44509683-44509868; species=calJac
TCGTTACCGCCAGCCAGCCCCTCGTAACCCTGGCAATAC-----------AAATCATCGCGCTACAATTGGTCCGTAGCACTAAAACCTGAAAGCGAATTCCTCAGACATTGGCCCGAGTCACTGCGATGCTGATGCCGTGGTTGGTGAGTTTGGAGGTCAGTCAGAGTCGGAGGCAGGGTCAAA
>gene=chr20_44509683-44509868; species=canFam
TCCTCGCCGCCAGCCAGCCCCTCGTAACCCTGGGAACAGCGCCCGCCCACAGATCGCCGGGCTACGATTGGTCTA-GGCCCCAAAGGCCGAACGCGAACTCTTCAGGCATTGGCCCGAGTCTCGGCGAAGCTGGCGCCGCGGTTGGTGAGCCTAGAGGTCAGTCAGAGTCAGAGCCAGGGTCAAA
>gene=chr20_44509683-44509868; species=equCab
TCCTCACCGCCAGCCAGCCCCTCGTAGCCCTGGTAACGG--CTCTGCCACGAGTCGCCAGGCTGCGATTGGTCCG-TGCGCCAAAGGCCGAACACGAACTCCTCAGGCGTTGGCCCGAGTCACGG-GAAGC-GGCGCCGCGGCTGGTGATCCTAGAGGTCAGTCACAGTCAGAGGCAGGGTCAAA
>gene=chr20_44509683-44509868; species=gorGor
TCTTTACCTCCAGCCAGCGCCTTGTAACCCTGGCAACACGGCCCGCCCGTGAATCGTCACGCTACGATTGGTCCGTGGCGCTAAAGCCTGAAAGCGAATTCCTCAGACATTGGTCCGAGTCACTGCGATGCTGACGCTGTGGTTGGTGAGTTTGGATGTCAGTCAGAGTTGGAGGCAGGGTCAAA
>gene=chr20_44509683-44509868; species=panTro
TCTTTACCTCCAGCCAGCTCCTTGTAACCCTGGCAACACGGCCCGCCCGCGAATCGTCACGCTACGATTGGTCCGTGGCGCTAAAGCCTGAAAGCGAATTCCTCAGACATTGGTCCGAGTCACTGCGATGCTGACGCTGTGGTTGGTGAGTTTGGATGTCAGTCAGAGTCGGAGGCAGGGTCAAA
>gene=chr20_44509683-44509868; species=papHam
TC------------------CTTGTAACCCTGGCAACACTGCCCGCCCGCGAATCCTCGCGCTACGATTGGTCCATGGTGCTAAAGCCTGAAAGTGAATTCCTCAGACATTGGCCCGAGTCACTGCGATGCTGACACCGTGGTTGGTGAGTTTGGATGTCAGTCAGAGTCGGAGGCAGGGTCAAA
>gene=chr20_44509683-44509868; species=ponAbe
TCTTTACCTCCAGCCAGCTCCTTGTAACCCTGGCAACACGGCCCGCCCGCGAATCGTCACGCTACGATTGGTCCGTGGCGCTAAAGCCTGAAAGCGAATTCCTCAGACATTGGTCCGAGTCACTGTGATGCTGACGCTGTGGTTGGTAAGTTTGGATGTCAGTCAGAGTCGGAGGCAGGGTCAAA
>gene=chr20_44509683-44509868; species=rheMac
TCGTTACCGCCGCCGAGCCCCTTGTAACCCTGGCAACACTGCCCGCCCGCGAATCCTCGCGCTACGATTGGTCCATGGCGCTAAAGCCTGAAAGTGAATTCCTCAGACATTGGCCTGAGTCACTGCGATGCTGGCACCGTGGTTGGTGAGTTTGGATGTCAGTCAGAGTCGGAGGAAGGGTCAAA
>gene=chr20_44539628-44539754; species=hg19
TTTATCTTTTCGGCCCCATCCGGTTTCTTAAGTCTTGCCTCATCGATTTGGCCACGCCCCATCCCACTCAGCCTCCAGTCTCCCGAGACCCTGAGATTTCTCGGGCCCCGCCTCCACCGCCGAGGC
>gene=chr20_44539628-44539754; species=bosTau
TTTATCTTTTCCGGCCCATCCGGTTTCTTAAGTCCAGCCTCGGCGATCGGGCCACGCCCCAATCCACTCAGCCTCCCTTCTCC-GAGACTCCG--ATTTCCTAAGCCTCCGCCCC-----CAGGCC
>gene=chr20_44539628-44539754; species=calJac
TTTATCTTTTCGGCCCCATCCGGTTTTTTAAGTCGTGCCTCATCGGCTTGGCCACGCCCCCTCCCACTCAGCCTCCAGTCTCCCGAGACCCCGAGATTTCTCGGGCCCCGCCTCCACCGCCGAGGC
>gene=chr20_44539628-44539754; species=canFam
TTTATCTTCTCCGCCCCATCCTGTTTCTTGAGTCCCGCCTTCTCGATTTGGCCCCACCC----ACCCTC----TCAAGTTCCC-CGG-----------CCCTAGGCCCCGCCCCG-----CGAGAC
>gene=chr20_44539628-44539754; species=equCab
TTTATCTTTTCGGCCCCATCCTGTTTCTTAAGCTGTAACTCGTCGATTTGGCCACGCCCCATTCCCCTCAGTCTCCAGTCCCC-GGGACCCCGCCGTTTCCTAAGCCCCGCCCCC-----CAAGGC
>gene=chr20_44539628-44539754; species=gorGor
TTTATCTTTTCGGCCCCATCCGGTTTCTTAAGTCTTGCCTCATCGATTTGGCCACGC-CCATCCCACTCAGCCTCCAGTCTCCCGAGACCCTGAGATTTCTCGGGCCCCGCCTCCACCGCCGAGGC
>gene=chr20_44539628-44539754; species=panTro
TTTATCTTTTCGGCCCCATCCGGTTTCTTAAGTCTTGCCTCATCGATTTGGCCACGCCCCATCCCACTCAGCCTCCAGTCTCCCGAGACCCTGAGATTTCTCGGGCCCCGCCTCCACCGCCGAGGC
>gene=chr20_44539628-44539754; species=papHam
TTTATCTTTTCGGCCCCATCCGGTTTCTTAAGTCGTGCCTCATCGATTTGGCCACGCCCCCTCCCACTCAGCTTCCAGTCTCCCGAGACCCCGAGATTTCTTGGGCCCCGCCTCCACCGCCGAGGC
>gene=chr20_44539628-44539754; species=ponAbe
TTTATCTTTTCGGCCCCATCCGGTTTCTTAAGTCTTGCCTCATCGATTTGGCCATGCCCCATCCCACTCAGCCTCCAGTCTCCCGAGACCCTGAGGTTTCTCGGGCCCCGCCTCCACCGCCGAGGC
>gene=chr20_44539628-44539754; species=rheMac
TTTATCTTTTCGGCCCCATCCGGTTTCTTAAATCGTGCCTCATCGATTTGGCCACGCCCCCTCCCACTCAGCCTCCAGTCTCCCGAGACCCCGAGATTTCTTGGGCCCCGCCTCCACCGCCGAGGC
>gene=chr20_44600823-44601087; species=hg19
CTCCGCTGCGGAGGAACCCATCGGCCTATTGTAGGCCGGAACTACTTCCCCCGCTGGCCCCGGGAAAGACACATTTTCAGTGTTCCGGAAGGTCGCTCCGAGGCCTCAAAACCATAATCGGGTCTCAACAGACTCTGGGACTTTATACGTCGCCCGGTGTTTGGCACTGAGCCCACTATGGTTTGGGGACTACTTTATCTCGGCGGAGTGTTACGTAGGAAGTGGTTGTGACGTCATTCTGGTCCCTTCCCTAGGCCGCAGGGT
>gene=chr20_44600823-44601087; species=bosTau
CCCCGCGGCGGAGGGACCCATCGACCTCCCTGAGGCCGGGACTACTTCCTACGCCGGGCCGGAGAAAGACAGGCTTCCAATGTTCTGGAAGGTAGCCCCGAGGCCTGAAAATCATAATAGAGTCGTAAGAGAATCTGAGATTTTATATGTCGCTTAGTATGAGTGGAAGAATCCTCTAT-GGTTAGGAGCTACTTTATCTCGGCGGAGGAACACAGAGGA-GTGGCTGTGACGTCACTTTGA-CCCTTCCCTGGGCCGCAGGCC
>gene=chr20_44600823-44601087; species=calJac
CCCCACTGCGGAGGAACCCATCGGCCTACTGTAGGCCGGAACTACTTCCCCTGCTGGTCCCGGGAAAGATACCGTTTCAGTGTTCCGAAAGGTCGCTCCGAGGCCTCAAAGCCATAATCGGGTCCGAAGAGACTCTGGGATTTTATACGTCGCCTAGTATTTGGGAGGGGGCCCAATATGGGTTGAGGACTATTTTTCCTCGGCGGAGTGTTACATAGGAGGTGACTGTGACGTCACTCTGGTCCCTTCCCTGGGCCGCAGGGT
>gene=chr20_44600823-44601087; species=canFam
CCCCTCTGCGGAGGGACCCGTCGGCCCACCGTAGGCCGGGACTACTTCCTACGCCGACCCGGAGAAAGACAACTTTCCGGCGTGTCAGAAGGTCCTCCTGAGGCCTCAGAACCATGGTCCAGTCCGGAGAGAGTCTAGAATTTTATACGTCGCCAAGCACGGGCGGCAGAATCCGCTATGGGTCGGGAACTACTTTCTCTCGGCGGAGGGCTACACTGGAAGTGGTTGTGACGTCAAGCTGGTCCCTTCCCCGGGCCGCAGGGT
>gene=chr20_44600823-44601087; species=equCab
CCCTGCTGCGGAGGGACCCATCGGCTTACCGTAGTCCGGAACTACTTCCTACGCCGACTCGGAGAAAGACAGGTTTCCAATGTA-CGGAAGGTCGCCCCGAGGCCTCAAAACCATAATCGAGTCCAGAGAAAGTCTAGGATTTTATATGTCGCCTGATATGGGTGACGGAGTCAGCTAAGGGTTGGGGACTACTTTGTCTCGGCGGAGGGTTACATGGGGGGTTAT---GACGTCACTCTGGTCCCTTCCCTGGGCCGCAGGGT
>gene=chr20_44600823-44601087; species=gorGor
CTCCGCTGCGGAGGAACCCATCGGCCTATTGTAGGCCGGAACTACTTCCCCCGCTGGCCCCGGGAAAGACACATTTTCGGTGTTCCGGAAGGTCGCTCTGAGACCTCAAAACCATAATCGGGTCTGAACAGACTCTGGGACTTTATACGTCGCCCGGTGTTTGGCACTGAGCCCACTATGGTTTGGGGACTACTTTATCTCGGCGGAGTGTTACGTAGGAAGTGGTTGTGACGTCATTCTGGTCCCTTCCCTAGGCCGCAGCGT
>gene=chr20_44600823-44601087; species=panTro
CTCCGCTGCGGAGGAACCCATCGGCCTATTGTAGGCCGGAACTACTTCCCCCGCTGGCCCCGGGAAAGACACATTTTCAGTGTTCCGGAAGGTCGCTCCGAGGCCTCAAAACCATAATCGGGTCTGAACAGACTCTGGGACTTTATACGTCGCCCGGTGTTTGGCACTGAGCCCACTATGGTTTGGGGACTACTTTATCTCGGCGGAGTGTTACGTAGGAAGTGGTTGTGACGTCATTCTGGTCCCTTCCCTAGGCCGCAGGGT
>gene=chr20_44600823-44601087; species=papHam
CCCCGCTGCGGAGGAACCCATCGGCCTATTGTAGGCCGGAACTACTTCTCCCGCTGGCCCCGGGAAAGACACATTTTCAGTGTTCCGGAAGGTCGCTCCGAGGCCTCAAAACCATAATCGGGTCTGAAGAGACTCTGAGATTTTATACGTCGGCTAGTATTTGGCATGGGGCCCACTATGGGTTGGGGACTACTTTATCTCGGCGGAGTGTTACATAGG-AGTGGTTGTGACGTCATTCTGGTCCCTT-CCTGGGCCGCAGGGT
>gene=chr20_44600823-44601087; species=ponAbe
CTCTGCTGCGGAGGAACCCATCGGACTATTGTAGGCCGGAACTACTTCCCCCGCTGGCCCCGGGAAAGACACATTTTCAGTGTTCCGGAAGGTCGCTCCGAGGCGTCAGAACCATAATCGGGTCTGAACAGAGTCTGGGATTTTATACGTCGCCCAGTATTTGGCACTGGGCCCACTATGGGTTGGGGACTACTTTACCTCGGCGGAGTGTTACATAGGAAGTGGTTGTGACGTCATTCTGGTCCCTTCCCTGGGCTGCAGGGT
>gene=chr20_44600823-44601087; species=rheMac
CCCCGCTGCGGAGGAACCCATCGGCCTATTGTAGGCCGGAACTACTTCTCCCGCTGGCCCCGGGAAAAACACATTTTCAGTGTTCCGGAAGGTCGCTCCGAGGCCTCAGAACCATAATCGGGTCTGAAGAGACTCTGAGATTTTATACGTCGGCTAGTATTTGGCATGGGGCCCACTATGGGTTGGGGACTACTTTATCTCGGCGGAGTGTTACATAGG-AGTGGTTGTGACGTCATTCTGGTCCCTT-CCTGGGCCGCAGGGT
>gene=chr20_49126695-49126870; species=hg19
GCCTAGGCAACAGGCGCGCGCCGCGCCCGAGCCCAGAGCCCCAAAGCGGAGGAGGGAACGCGCGCTATTAGATATCTCGCGGTGCTGGGGCCACTTCCCCTAGCACCGCCCCCGGCTCCTCCCCGCGGAAGTGCTTGTCGAAATTCTCGATCGCTGATTGGTCCTTCTGCTTCAG
>gene=chr20_49126695-49126870; species=bosTau
GCCTAGGCAACGGGCGCGCGCCACGCCCAAGCCTGGAGTCCGGGAAAGGAGGGGGGAACGCGCGCGGCAAGATGTCTG-------------------TcccggccccgcccccggccccgccccgcggAAGTGCTCGCCGACACCTACGAGAGCTGATTGGCTCTCCCGGCTGAA
>gene=chr20_49126695-49126870; species=calJac
GCCTAGGCAACCCGCGAGAGCCACGCCCGAGCCCAGAGCCCCCGAAGGGAGGAGGGAGCGCGAGCTATTAGACGTCTCGCGGTGCTATGGCTACTTCCCCTAGCACCTCCCCCGACTCCTCCCCGCGGAAGTGCTTGTCGACATTCTCGATCGTTGATTGGTCCTTATGCTTCAG
>gene=chr20_49126695-49126870; species=canFam
GCCTAGGCAACGGGGGCGCGCCACGCCCAAGCCCCGAGCCCCGGGGGGGAGAAGGGAGCGCACGCTGCCTGACGTCTCGCGGGGCCGAGGCCATTTCCCCCAGCACCTCCCCCGGCTCCGCCCCGCGGAAGTGCTTGCCGACAGTCTCGGGCGCTGATTGGTTCTCCCACGCGGG
>gene=chr20_49126695-49126870; species=equCab
GCCTAGGCAACG---GCGCGCCACGCCCAAGCCGGGAGCC-----GCGGAGGAGGGAGCGCACGCTGCCGGAGCTCTCGCGGGGCTCGGGCTCCTT-CCCCAGCACCGCCCCTGGCCCCGCCCCGCGGAAGTTCTTGCCGCCATTCTCGAGCGCTGATTGGCCCTC-CGCTTGGG
>gene=chr20_49126695-49126870; species=gorGor
GCCTAGGCAACAGGCGCGCGCCGCGCCCGAGCCCAGAGCCCCGGAGCGGAGGAGGGAACGCGCGCTATTAGATATCTCGCGGTGCTGGGGCCACTTCCCCTAGCACCGCCCCCGGCTCCTCCCCGCGGAAGTGCTTGTCGAAATTCTCGATCGCTGATTGGTCCTTCTGCTTCAG
>gene=chr20_49126695-49126870; species=panTro
GCCTAGGCAACAGGCGCGCGCCGCGCCCGAGCCCAGAGCCCCGGAGCGGAGGAGGGAACGCGCGCTATTAGATATCTCGCGGTGCTGGGGCCACTTCCCCTAGCACCGCCCCCGGCTCCTCCCCGCGGAAGTGCTTGTCGAAATTCTCGATCGCTGATTGGTCCTTCTGCTTCAG
>gene=chr20_49126695-49126870; species=papHam
GCCTAGGCAACGGGCGGGCGCCACGCCCGAGCCCAGAGCCCCG------------------------------------------------------------------------------------------------------------------------------------
>gene=chr20_49126695-49126870; species=ponAbe
GCCTAGGCAACGGGCGCGCGCCACGCCCGAGCCCACAGCCCCGGAGCGGAGGAGGGAACGCGCGCTATTAGATATCTCGCGGTGCTGGGGCCACTTCCCCTAGCACCGCCCCCGGCTCCTCCCCGCGGAAGTGCTTGTCGAAATTCTCGATCGCTGATTGGTCCTTCTGCTTCAG
>gene=chr20_49126695-49126870; species=rheMac
GCCTAAGCAACGGGCGCGCGCCACGCCCGAGCCCAAAGCCCCGGAGCGGAGGAGGGAGCGCGCGCAATTAGATATCTCGCGGTGCTGGGGCCACTTCCCCTAGCACCTCCCCCGGCTCCTCCCCGCGGAAGTGCTTGTCGACATTTTCGATCGCTGATTGGTCCTTCTGC-TCGG
>gene=chr20_49548074-49548473; species=hg19
GGGGGGGTTCCTCTTACTCCCACCCCTGCTTGCACCTAACTTTTCCTGAGGGAGGGTGCTCTCAGCACCCCCACCCCCGCTTGAGGGAAATTATATAATCCCCACTGAGGGGGGAGCTCTCGCGAGAACCAGGCGGATTTGCCATTGACCCACTAGGAGGCGCCGCGGATAATGGCCGCAGTGCGCTCCCGGGGCCCGTGTGCTCGGCGGGCGCCTTCCTCTGGCCGCAGCGCCGGCGGCGGAGGCAGAAGCAGCGGGCCGCAGCACGCCCAGCACTCAGTCAGGTGGCCGTGCTGGGGATCCCTGCGCGGGCCCAGCTGGGCCTGGACTACATCTGGCGGGAGGGGTGTGCGGGGCGGCCTGGGGCGGCTCCACGTGCTCAGATGCCCGCGCTTCCAC
>gene=chr20_49548074-49548473; species=bosTau
-------------TCACTTCCATATGTGCCTGCACGTAACTTTTTCTGAGGGAGGGTGGCATCAGCACCCCTATCCCCGCCTCAGGGAAATTATATAATCCCCACTGA-GGGGGAGCTCTCGCGAGAACCAAAAGGATTTGCCATTGACCCACTAGGAGGCGCCGCGGATAATGGCCGCAGTGCGCTTCCATGGCCCTTGTGCACGGCGGGCGCCTTCCTCTGGTCACAGCGCCGACGGCGGAGGTACAAGCAGCGGGCCGCAGCACGCCCTGCACTCAGTCAGGTGGCCGTGCTGGGGATCCCTGCGCGGGCCCGGCTGGGCCTGGACTACATCTGGCGGGAGGGGCGTGT-GGGCAGCCCCG--CGGCTCCACGTGCTGGGAAGCCCG--CGTCCGG
>gene=chr20_49548074-49548473; species=calJac
G-GGAGGCCCCTCTTACTCCCACCTGTGCTTGCACCTAACTTTTCCTGAGGGAGGGTGCTCTCAGAACCCCCACCCCCGCCTGAGGGAAATTATATAATCCCCACTGGTGGGGGAACTCTCGCGAGAACCAGGAGGATTTACCATTGACCCACTAGGAGGCGCCGTGGATAATGGCCGCAGTGCGCTCCCAGGGCCCGGGTGCTCAGCGGGCGCCTTCCTCTGGCCGCAGCGCCGGCGGCGGAGGCAGAAGCAGCGGGCCGCAGCACGCCCAGCACTCAGTCAGGTGGCCGTGCTGGGGATCCCTGCGCGGGCCCAGCTGGGCCTGGACTACATCTGGCGGGAGGGGTGTGCAGGGCGGCCCGGGGCGGCTCCACGTGCTCAGAGGCCCGCGCTTCCAC
>gene=chr20_49548074-49548473; species=canFam
AGGGACCACTCTCTCACTCCCACCTGGGCTTGCACCTAACTTTTTGGGAGGGAGGGTGGCACCAGCA------CCCCCACCTGAGGGAAATTATATAATCCCCACTGA-GGGGGAGCTCTCGCGAGAACCAAGAGGATTTGCCATTGACCCACTAGGAGGCGCCGCGGATAATGGCCGCAGTGCGCTTCCAAGGCCCGTGTGCACGGCGGGCGCCTTCCTCTGGCCGCAGCGCCGGCGGCGGAGGCACCAGCAGCGGGCCGCAGCACGCCCTGCACTCAGTCAGGTGGCCGTGCCGGGGATCCCTGCGCGGGCCCAGCTGGGCCTGGACTACATCTGGCGGGAGGGGCGTGT-GGGCAGCCCGG--CGGCTCCACGTGCTGGGAGGCCTGCGCGTCACG
>gene=chr20_49548074-49548473; species=equCab
AGGGACAACTCTCTTACTCCCACCTGTGCCTGCACCTAACTTTTCCTGAGGGAGGGTGGCACCAGCACCCCCGCCCCCGCCTGGGGGAAATTATATAATCCCCACTGA-GGGGGAGCTCTCGCGAGAACCAAGCGGATTTGCCATTGACCCACTAGGAGGCGCCGCGGATAATGGCCGCAGTGCGCTTCCAGGGCCCGTGTGCACGGCGGGCGCCTTCCTCTGGCCGCAGCGCCGGCGGCGGAGGCACAAGCAGCGGGCCGCAGCACGCCCTGCACTCAGTCAGGTGGCCGTGCCGGGGATCCCTGCGC-GGCCCCGCTGCGCCTGGACTACATCTGGCGGGAGGGGCGTGA-GGGCCGCCC-G--CGGCTCCACGTGCT-GCAGGCCCGTTCGGCGCC
>gene=chr20_49548074-49548473; species=gorGor
----------------------------------------------------------------------------------------------------------------------------------------------------------------------------------------------------------------------------------------------------------------------------------------------------------------------------------------------------------------------------------------------GATGCCCGCGCTTCCAC
>gene=chr20_49548074-49548473; species=panTro
GCGGGGGTTCCTCTTACTCCCACCCCTGCTTGCACCTAACTTTTCCTGAGGGAGGGTGCTCTCACCACCCCCACCCCCACTTGAGGGAAATTATATAATCCCCACTGAGGGGGGAGCTCTCGCGAGAACCAGGCGGATTTGCCATTGACCCACTAGGAGGCGCCGCGGATAATGGCCGCAGTGCGCTCCCGGGGCCCGTGTGCTCGGCGGGCGCCTTCCTCTGGCCGCAGCGCCGGCGGCGGAGGCAGAAGCAGCGGGCCGCAGCACGCCCAGCACTCAGTCAGGTGGCCGTGCTGGGGATCCCTGCGCGGGCCCAGCTGGGCCTGGACTACATCTGGCGGGAGGGGTGTGCGGGGCGGCCTGGGGCGGCTCCACGTGCTCAGATGCCCGCGCTTCCAC
>gene=chr20_49548074-49548473; species=papHam
GTGGGGGTTCCTCTCACTCCCACCTGTGCTTGCACCTAACTTTTCCTGAGGGAGGGTGCTCCCAGCACCCCCACCCCCGCCTGAGGGAAATTATATAATCCCCACTGAGGGGGGAGCTCTCGCGAGAACCAGGCGGATTTGCCATTGACCCACTAGGAGGCGCCGCGGATAATGGCCGCAGTGCGCTCCCGGGGCCCGTGTGCTTGGCGGGCGCCTTCCTCTGGCCGCAGCGCCGGCGGCGGAGGCAGAAGCAGCGGGCCGCAGCACGCCCAGCACTCAGTCAGGTGGCCGTGCTGGGGATCCCTGCGCGGGCCCAGCTGGGCCTGGACTACATCTGGCGGGAGGGGTGTGCGGGGCGGCCTGGGGCGGCTCCACGTGCTCAGATGCCCGCGCTTCCAC
>gene=chr20_49548074-49548473; species=ponAbe
G-GGGGGTTCCTCTTACTCCCACCCCTGCTTGCACCTAACTTTTCCTGAGGGAGGGTGCTCTCAGCACCCCCACCCCCGCCTGAGGGAAATTATATAATCCCCACTGAGGGGGGAGCTCTCGCGAGAACCAGGCGGATTTGCCATTGACCCACTAGGAGGCGCCGCGGATAATGGCCGCAGTGCGCTCCCGGGGCCCGTGTGCTCGGCGGGCGCCTTCCTCTGGCCGCAGCGCCGGCGGCGGAGGCAGAAGCAGCGGGCCGCAGCACGCCCAGCACTCAGTCAGGTGGCCGTGCTGGGGATCCCTGCGCGGGCCCAGCTGGGCCTGGACTACATCTGGCGGGAGGGGTGTGCGGGGCGGCCTGGGGCGGCTCCACGTGCTCAGATGCCCGCGCTTCCAC
>gene=chr20_49548074-49548473; species=rheMac
GGGGGGGTTCCTCTCACTCCCACCTGTGCTTGCACCTAACTTTTCCTCAGGGAGTGTGCTCCCAGCACCCCCACCCCCGCCTGAGGGAAATTATATAATCCCCACTGAGGGGGGAGCTCTCGCGAGAACCAGGCGGATTTGCCATTGACCCACTAGGAGGCGCCGCAGATAATGGCCGCAGTGCGCTCCCGGGGCCCGTGTGCTTGGCGGGCGCCTTCCTCTGGCCGCAGCGCCGGCGGCGGAGGCAGAAGCAGCGGGCCGCAGCACGCCCAGCACTCAGTCAGGTGGCCGTGCTGGGGATCCCTGCGCGGGCCCAGCTGGGCCTGGACTACATCTGGCGGGAGGGGTGTGCGGGGCGGCCTGGGGCGGCTCCACGTGCTCAGATGCCCGCGCTTCCAC
>gene=chr20_59325248-59325578; species=hg19
TTTCTGTTCCTCTGCTTCAGTGTTCATCTCCTGTCTCCTTCTCCTCCTTTCTCTATGCTCTCTTTCCACGTAACTGGTGACGGCTGAGCCAACATGGCAGCCTCTGGCCTAAGAAGTAAAATTATTTCCAGGTTAAGCCCCTTGCAGAGGCTAACTCCAACCTGATTGGACGAGTGAGAGTCAGTCATCCACAGTGGTCCAATCAGCAATTGCTAATGGGAGGGCCGATGCCATCCTCCCATGATTGCAAGGGGCAGGCCTGTGTTTGGAACGGGAAGGAATTCCTCGTAGACGGGATGGTTGTGAGCGGGACAGAAACTCCACCACAAG
>gene=chr20_59325248-59325578; species=bosTau
GGTCCCT-TT-CCGGCCCGGTGCGCGCCTCCATGCATCTCCTCCACTTGCTTCCACGTTCT---CCCACAAGGCTGACAATGGCCAACCCAACA-CACAGCC-------------------TCCCCTCTGGGCTAAGGGCCT-GTAGTGCCCAATTCCAACCTGAGTGGATGAGCAAAGCTCTGTTCTCCACCCTGGTCCCGGCGGCAGGGGACAGAGGTAGGGG-GACGCCATCCTGACATGACTTCAGC--CCAGTCCTGTGTCTG---------GGGGTTCCTATC-GGTGGGAGGGTTGTGTGCCGGGCAGAAGCTCCATGGTAC-
>gene=chr20_59325248-59325578; species=calJac
TTTCTGTTTCTCTGCCTCAGTGTTCATCTCCTGT------CTCCTCCTTTCTCTTTGTTCTCCTTC--TGTAACTGGAG-TGGCTGAGCCAACATGTC-TCTTCTGGCCCAAGAGCTAAAATTACTTCCAGGTTAAGCCCCTTGCAGAGGGCAACTccaacctgattggatgaatgagagtcagttatccatcctggtccaatcagcaattgctaatgggagggcTGACACCATCCTTCCATGATTGCAAGGGACAGCTCTGGGTTTGGAACAGAAAGGAATTCCTTGCAGACGGGATGGTTGTGAGTGGGACAGAAACTCCACCACAAA
>gene=chr20_59325248-59325578; species=canFam
TCTCTGTCCC------------------------------------------------------------------------------------------------------------------------------------------------------------------------------------------------------------------------GGTGCCCTCCTGGCATGGCT--AGG--GCA--CCTGCGCATGGGAGGGAAGGGGCTCCTCGTG-GACGCGAGGCCCGTGGGCGGGAGGCTGGCTCTGGGGCAAG
>gene=chr20_59325248-59325578; species=equCab
TCTCTCTGTT-CTGTCTCAGTGTGCTTCTTCTGCCTCCTTCTCCA-----------GCTGT--CTCCACATGGCTGAGGATGACTGACCCAACATGGCAGCCTCAGATCTAAAAGGTTAAATCACTTCCAGGTTAAGTCCTTGGCAGTGGCTATCTTCCACCTGACTGAGCGAGCGTGCGTCTGTTATCCACCCTGGTCCAGGCAGCAACCATCAGAGAGAGGGA-ACTGCCGTCCTAATGTGAC-----------------TTCAGGGATGGGGACGGGGTTCTTGTC-AATGTGAGGGCTGTAGACGGG-CAGAAACTCCCCCA-AAG
>gene=chr20_59325248-59325578; species=gorGor
TTTCTGTTCCTCTGCTTCAGTGTTCATCTCCTGTCTCCTTCTCCTCCTTTCTCTATGCTCTCTTTCCACGTAACTGGTGACGGCTGAGCCAACATGGCAGCCTCTGGCCTAAGAGGTAAAATTATTTCCAGGTTAAGCCCCTTGCAGAGGCTAACTCCAACCTGATTGGACGAGTGAGAGTCAGTCATCCACAGTGGTCCAATCAGCAATTGCTAATGGGAGGGCTGGTGCCATCCTCCCATGATTGCAAGGGGCAGGCCTGTGTTTGGAACAGGAAGGAATTCCTCGTAGACGGGATGGTTGTGAGCGGGACAGAAACTCCACCACAAG
>gene=chr20_59325248-59325578; species=panTro
TTTCTGTTCCTCTGCTTCAGTGTTCATCTCCTGTCTCCTTCTCCTCCTTTCTCTATGTTCTCTTTCCACGTAACTGGTGACGGCTGAGCCAACATGGCAGCCTCTGGCCTAAGAGGTAAAATTATTTCCAGGTTAAGCCCCTTGCAGAGGCTAACTCCAACCTGATTGGACGAGTGAGAGTCAGTCATCCACAGTGGTCCAATCAGCAATTGCTAATGGGAGGGCTGATGCCATCCTCCCATGATTGCAAGGGGCAGGCCTGTGTTTGGAACAGGAAGGAATTCCTCGTAGACGGAATGGTTGTGAGCGGGACAGAAACTCCACCACAAG
>gene=chr20_59325248-59325578; species=papHam
TTTCTATTTCTCTGTGTCAGTGTTCATCTCCTGTCTCCTTCTCCTCCTTTCTCTATGTTCTCTTTCCATGTAACTGGAGACGGCTCAGCCAACATGGCAGCCTCTGGCCTAAGAGGTAAAATTACTTCCAGGTTAAGCCCCTTGCAGAAGCTAAGTCCAACCTGATTGGACGAGTGAGAGTCAGTCATCCACCCTGGTCCAGTCAGCAATTGCTAATGGGAGGGCTGATACCATCCTCCCATGATTGCAAGCGGCAGGCCTGTGTTTGGAACAGGAAGGAATTCCTTGTAGATGGGATGGTTGTGAGCGGGACAGAAACTCCACTACAAG
>gene=chr20_59325248-59325578; species=ponAbe
TTTCTGTTTCTCTGCTTCAGTGTTCATCTCCTGTCTC-------TCCTTTCTCTATGTTCTCTTTCCACGTAACTGGAGACGGCTGAGCCAACATGGCAGCCTCTAGCTTAAGAGGTAAAATTACTTCCAGGTTAAGCCCCCTGCAGAGGCTAACTCCAACCTGATTGGATGAGTCAGAGTCAGTCATCCACTGTGGTCCAATCAGCAATTGCTAATGGGAGGGCTGATGCCATCCTCCCATGATTGCAAGGGGCAGGCCTGTGTTTGGAACAGGAAGGAATTCCTTGTAGACGGCATGGTTGTGAGCAGGACAGAAACTCCGCCGCAAG
>gene=chr20_59325248-59325578; species=rheMac
TTTCGATTTCTCTGTGTCAGTGTTCATCTCCTGTCTCCTTCTCCTCCTTTCTCTATGTTCTCTTTCCATGTAACTGGAGACGGCTCAGCCAACATGGCAGCCTCTGGCCTAGGAGGTAAAATTACTTTCAGGTTAAGCCCCTTGCAGAAGCTAAGTCCAACCTGATTGGACGAGTGAGAGTCAGTCATCCACCCTGGTCCAGTCAGCAATTGCTAATGGGAGGGCTGATACCATCCTCCCATGATTGCAAGCGGCAGGCCTGTGTTTGGAACAGGAAGGAATTCCTTGTAGATGGGATGGTTGTGAGCGGGACAGAAACTCCACTACAAG
>gene=chr20_60813198-60813528; species=hg19
GCCGCCAGGACGCAGTGCACCTGAGGGCGGAGCACCCACGCCCCGGGCCACCTGACTCACTGTTTGTCAACTCTGCTCTCTGCAGCCACGCCCTTTCCTCCTTGCCTCCCTCCCCTTTTGGCTCAGGGGCGGCATAACCCCGCCTCTCTCCTGCTGTGACTGGCTGTCCTTGCCGTCACTCCGCTGCGTGGGCGGGGCTCTGAGGGGGCACAGGTAGAGGCCCTTCGCGAAGGGATTAGCATAGTCCCACCCCCCGGCGCGAGCCTCGGGCCGGGCGCTGATTGGGCAGGCAGCGGCCGACGCGGCGGCGCCGGGCGCAGCGAGTGGCGG
>gene=chr20_60813198-60813528; species=bosTau
----------------------------GGAGCATCAGCGACCAG-GCCACCTGACTCGCTGTTTGTAAACTCTTCTCACC-CAGCCACGCCCCTTCCTTCCTCTCGCCCACCCTTTTCGCGTCTATATCTGCATAATCCCGCCT-TTCCCTTCTTTGATTGGTCTTCCGCATCGTCACTCCTCCGCAAGGGCCGGACTCCAGAGGGGCGGAAGGCGGGACTCTCTGAGACGTAATTAGCATAGTCCCGCCTCCCAGAGCCGCCCTCGGGTCGAGCGTTGATTGGGCCGGCGGGGGCCTACGCGACGGCGCCGGGCTCAGCGAGTGGCGA
>gene=chr20_60813198-60813528; species=calJac
GCCACCAGGGCGCAAAGCACCCGCGGGCGAAGAGCCCACGCCCCGCGCCACCTGATTCACTGTTTGTAAACTCAGCTTTCTGCAGCCACGCCCTTTCCTCCTTCCCTCCCTCCCCTTTTGGCTCAGGGACTGAAGAACCCCGCCTTTCTCCTGCTGTGACTGGCTGTTCTCACCGTCACTCCGCAGCGTGGGCGGGGCTCCGA-GGGGCACCGGGAAAGATCCTGGGCAAAGGGATTAGCATAGTCCCGCCCCCCGGCGAGAGCCTCGGGCCGGGCGCTGATTGGGCAGACGGCGGCCGACGCGACGCCGCCGGGCGCAGCGAGTGGTGG
>gene=chr20_60813198-60813528; species=canFam
----------------------------CGCACCTGCGCGCCCCC-GCCACCTGACTCGCTGTTTGTAAACTCAACTCGCC-CGGCCACGCCCCTTCCTCCCTCTCTCCCGCCCCTTTGGGGTCAATATCTGCATAACCCCGCCT-CCCCCTGCTGTGACTGGCTGCTCGTGGCGTCACTCCTCCGTGTGGGCGGGACTCCCGAGGGGCGAAGGGGGTTGCCCTCCG-------------------------------------------------------------------------------------------------------
>gene=chr20_60813198-60813528; species=equCab
------------------------------------------------------------------------------------------------------------------------------------------------------------------------------------------------------------------------------------------------------------------------------------------------------------------------------------------
>gene=chr20_60813198-60813528; species=gorGor
GCCGCCAGGACGCAGTGCACCTGAGGGCGGAGCACCCACGCCCCGGGCCACCTGACTCACTGTTTGTCAACTCTGCTCTCTGCAGCCACGCCCTTTCCTCCTTCCTTCCCTCCCCTTTTGGCTCAGGGGCGGTATAACCCCTCCTCTCTCCTGCTGTGACTGGCTGTCCTTGCCGTCACTCCGCTGCGTGGGCGGGGCTCTGAGGGGGCACAGGTAGAGGCCCTTCGCGAAGGGATTAGCATAGTCCCGCCCCCCGGCGCGAGCCTCGGGCCGGGCGCTGATTGGGCAGGCAgcggccgacgcggcggcgccgggcgcggcgggtggcgg
>gene=chr20_60813198-60813528; species=panTro
GCCGCCAGGACGCAGTGCACCTGAGGGCGGAGCACCCACGCCCCGGGCCACCTGACTCACTGTTTGTCAACTCTGCTCTCTGCAGCCACGCCCTTTCCTCCTTGCCTCCCTCCCCTTTTGGCTCAGGGGCGGCATAACCCCGCCTCTCTCCTGCTGTGACTGGCTGTCCTTGCCGTCACTCCGCTGCGTGGGCGGGGCTCTGAGGGGGCACAGGTAGAGGCCCTTCGCGAAGGGATTAGCATAGTCCCACCCCCCGGCGGGAGCCTCGGGCCGGGCGCTGATTGGGCAGGCAGCGGCCGACGCGGCGGCGCCGGGCGCAGCGAGTGGCGG
>gene=chr20_60813198-60813528; species=papHam
GCCGCCAGGACGCAATGCACCTGCGGGCGGAGCGCCCACGCCCCGGGCCACCTGACTCAATGTTTGTCAACTCTGCTCTCCGCAGCCACGCCCTTTCCTCCTTCCCTCCCTCCCCTTTTGGCTCAGGGGCTGCATAACCCCGCCTCTCTCCTGCTGTGACTGGCTGTCCTCGCCGTCACTCCGCTACGTGGGCGGGGC-----------ACAGGTAGAGGCCCTCCGCGAAGGGATTAGCATAGTCCCGCCCCCCGGCGCGAGCCTCGGGCCGGGCGCTGATTgggcgggcggcggccgacgcggcggcgccgggcgcAGCCAGTGGCAG
>gene=chr20_60813198-60813528; species=ponAbe
GCCGCCAGGACGCAGTGCACCTGAGGGCGGAGCACCCACGCCCCAGGCCACCTGACTCACTGTTTGTCAACTCTGCTCTCTGCAGCCACGCCTTTTCCTCCTTCCCTCCCTCCCCTTTTGGCTCAGGGGCGGCATAACCCCGCCTCTCTCTTGCTGTGACTGGCTGTTCTTACCGTCACTCCGCTGCGTGGGCGGGGCTCTGAGGGGGCATAGGTAGAGGCCCTTCGCGAAAGGATTAGCATAGTCCCGCCCCCCGGCGCGAGCCTCGGGCCGGGCGCTGATTGGGCAGGCAGCGGCCCACGCGGCGGCGCCGGGCGCAGCGAGTGGCGG
>gene=chr20_60813198-60813528; species=rheMac
GCCGCCAGGACGCAATGCACCTGCGGGCGGAGCGCCCACGCCCCGGGCCACCTGACTCACTGTTTGTCAACTCTGCTCTCCGCAGCCACGCCCTTTCCTCCTTCCCTCCCTCCCCTTTTGGCTCAGGGGCTGCATAACCCCGCCTCTCTCCTGCTGTGACTGGCTGTCCTCGCCGTCACTCCGCTACGTGGGCGGGGC------------------------------------------------------------------------------------------------------------------------------------
>gene=chr20_62466306-62466636; species=hg19
CCCCACCCCCCCCCAAGCAGCTCCCCAACCTCGCCAGGGCCTTTACTGCCACCCCCTCTTCTCCCAAGGAGGCATTTCCTTGTCCACCCCCAGCTGGGATTTCTGTGGTTGTCTTTGTCTCAGTCACTGGTCAGGGAACCTGCCTGTTTATTCACCAGCCAGTGGTGTTGCTCAGTCGTCCCCATGGCAACAGCCCTGGGAGTCCTGCCCCCTCCCAGGGAACTGCCCAGAACCTGTCCCTGCCCTCTCCAGGCCTCTGCTGGGAGCCCAGACAGAGGGAGAGGCAGAGGGCAGGGCGGGGAGAGAGGCCCGCCACCAGCCTGAGGATGC
>gene=chr20_62466306-62466636; species=bosTau
TCCC------------CCTGGACAGTCCCCTCACCAGGGCTTGCAACCCC---------------CAGGTAGCGCCTCCCCATCCA-CCCCAGCCGGGTCTTCTA-GGCTGTCTTCACGGCAGTCACTGGTCAGGAAACCTGCCTGTTTATCCTCCAGCCAGTGGTGTTGCTCGGCCGTCCCTATGGCAACAGCCCCGGGAGTCCTG-CCCCTCTCGGGAAACTGCCCAGAACCTGTCCCTGCCCTCTCCAAGCCCCTGCTGGAGGCCTGGGGAAGGGGGGAGGCCGAGAAC-----AGGGTGGGAGAT--GCAGTGGGCCTGAGGGTG-
>gene=chr20_62466306-62466636; species=calJac
CCCC----------GGGCAGCTCCCCCACCTTGCCGGGGCCTTTGCTG---CCCCCTCTTTTCCCAAGGCACCGTTTCCCT-TCCACCCCCAGCTGGGGTTTCTATGGTTGTCTTTGTCTCAGTGACTGGTCAGGGAACCTGCCTGTTTATTCACCAGCCAGTGGTGTTGCTCAGTCGTCCCCATGGAAACAGCCCTGCGAGTCCTGCCCCCTCCCAGGGAACTGCCCAGAACCAGTCCCTGCCCTCTCCAGGCTTCTGCTGGGAGCCCAGACAGAGGGAAAGGCAGAGGGCAGGGCGGGAAGAGAGGCCCGCTGCCGGCCTGAAGATGC
>gene=chr20_62466306-62466636; species=canFam
TCCC--------------GGCTCCCCCGCCCCCCCAGGGCCCTCACGGCCGCAGCCCCTGCCCC--------------------------------------------------------------------------------------------------------------------------------------------------------------------------------------------------------------------------------------------------------------------------
>gene=chr20_62466306-62466636; species=equCab
TCCC------------CTGGGCCCCTCCCCTTGCCAAGGCCTTTACACCACCCCCACCTTCCCCCAAGGCCACATTCCCCATCCAC-CCCCAGCTGGGTTTCC-A-GGCCATCTTCACAGTGGTCACTGGTCAGGGAACCTGCCTGTTTATTCTCCAGCCAGTGGTGTTGCTCAGCCGTCCCCATGGCAACAGCCCTGGGAGTCCTGCCCCCTCCCAGGGAATTGCCCAGAACCTGTCCCTGCCCTCTTCCAGCCTCTGCTGGAAGCCCAGGGAGGGAGAGAGGCCGAAGGCAGGGCTGGGAGGGAGGC--ACAGGCAGGCTGAGGATGC
>gene=chr20_62466306-62466636; species=gorGor
CCCCACCCCCCC--------------------------------------------------------------------------------------------------------------------------------------------------------------------------------------------------------------------------------------------------------------------------------CAGAGGGCAGGGCGGGGAGAGAGGCCCTCCACCGGCCTGAGGATGC
>gene=chr20_62466306-62466636; species=panTro
CCCCACCCCCCCCCAAGCAGCTCCCCAACCTCGCCAGGGCCTTTACTGCCACCCCCTCTTCTCTCAAGGAGGCATTTCCTTGTCCACCCCCAGCTGGGATTTCTATGGTTGTCTTTGTCTCAGTCACTGGTCAGGGAACCTGCCTGTTTATTCACCAGCCAGTGGTGTTGCTCAGTCGTCCCCATGGCAACAGCCCTGGGAGTCCTGCCCCCTCCCAGGGAACTGCCCAGAACCTGTCCCTGCCCTCTCCAGGCCTCTGCTGGGAGCCCAGACAGAGGGAGAGGCAGAGGGCAGGGCGGGGAGAGAGGCCCGCCACCGGCCCGAGGATGC
>gene=chr20_62466306-62466636; species=papHam
CCCCGCCC-----CAATCAGCTCCCCAACCTCGCCAGGGCCTTTACCGCCACCCCCTCTTCTCCCAAGGAGGCATTTCCTTGTCCACCCCCAGCTGGGATTTCTATGGTTGTCTTTGTCTCAGTCACTGGTCAGGGAACCTGCCTGTTTATTCACCAGCCAGTGATGTTACTCAGTCGTCCCCATGGCAACAGCCCTGGGAGTCCTGCCCCCTCCCAGGGAACTGCCCAGAACCTGTCCCTGCCCTCTCCAGGCCTCTGCTGGGAGCCCAGACAGAGGGAGAGGCAGAGGGCAGGGCGGGGACAGAGGCCCGCCGCCCGCCTGAGGATGC
>gene=chr20_62466306-62466636; species=ponAbe
CCCCCCCCC------AGCAGCTCCCCAACCTCGCCAGGGCCTTTACCGCCACCCCCTCTTCTCCCAAGGAGGCATTTCCTTGTCCACCCCCAGCTGGGATTTCTATGGTTGTCTTTGTCTCAGTCACTGGTCAGGGAACCTGCCTGTTTATTCACCAGCCAGTGGTGTTGCTCAGTCGTCCCCATGGCAACAGCCCTGGGAGTCCTGCCCCCTCCCAGGGAACTGCCCAGAACCTGTCCCTGCCCTCTCCAGGCCTCTGCTGGGAGCCCAGACAGAGGGAGAGGCAGAGGGTAGGGTGGGGAGAGAAGCCCGCCACTGGCCTGAGGATGC
>gene=chr20_62466306-62466636; species=rheMac
ccccatcccccc-CAATCAGCTCCCCAACCTTGCCAGGGCCTTTACCGCCACCCCCTCTTCTCCCAAGGAGGCATTTCCTTGTCCACCCCCAGCTGGGATTTCTATGGTTGTCTTTGTCTCAGTCACTGGTCAGGGAACCTGCCTGTTTATTCACCAGCCAGTGATGTTACTCAGTCGTCCCCATGGCAACAGCCCTGGGAGTCCTGCCCCCTCCCAGGGAACTGCCCAGAACCTGTCCCTGCCCTCTCCAGGCCTCTGCTGGGAGCCCAGACAGAGGGAGAGGCAGAGGGCAGGGCGGGGACAGAGGCCCGCCGCCCGCCTGAGGATGC
>gene=chr20_62496287-62496617; species=hg19
CCCCGGAAGATCCCCTGGGGCCCTGCGCTGGCTTTCCACAGCGCCATGTTGGACGGTCCTCCCACTTCCCACCTTCCCAGTCCTCCCGCTACTCTGACCGTTCTACCTGTGATTCTCGCTGGTGGAGTCAACCTGGAATGGATTCCCGCCGAACCACGCCTCCCTTTCCTGGTTCGCCCGCAGTTTCGGCCTATCAGGTTGAGTCGGGTAAACCAGGACGGGCCAAGCGGCACTCTCATTGGATATCACTGGTGGGGGCGGGAAGAAGGCGGAGCACGTGCCCGGGCGGAAGTAGCCGTCGCATCGCGGATTACGAAACGCCGCGGAGCT
>gene=chr20_62496287-62496617; species=bosTau
GGCTGGGGACCTCCAACATGCCCAGCTTCAGACTCTCATAGCCCGATGAAGCACGGTCCTCCCACTTCCCACCTTCCTCGAGCTCC-----TCAAGACCGTTCTACCTGTATGTCTCGCTGGTGGA----------------------------TCGACCTCTGTTTCCGACTTCATCCGCAGCCTCGGCCAATCAGGT---------TGAAGCGGGACGGGCCAAAACACTCTCTCGTTGGACACTGCTCGTGGGGGCGGGGCGAGGGCGGAGCGCACGTCAAAGCGGAAGGGGTCGTCGCGCTGTTGATTTCGTAA-GCCGCGGTGCT
>gene=chr20_62496287-62496617; species=calJac
CCCCGGAAGGTCCCCTGGGGCCCTGCGGTGGCTTTCCACAGCGCCATGTTGGACGGTCCTCCCACTTCCCACC-CCGCCGCGCTCCCGCTACTCTGACCGTTCTACCTGTGCATCTCGCTGGTGGAGTCAACCTGGATTGGATTCCTTCCGAACCCCTCCTCCCTTTCCGGCTTCGCCCGCAGTTTCGGCCTATCGGGTTGAGTCAGATAAATCAGGACGGACCAAACAACGCTCTCATTGGACATCACTGGTGG-GGCGGGAGGAGGAGGGAGCCCGCGCCCGAGCGGAAGTAGCCGTCGCGTCGCTGATTACGTAACGTTGCAGGACC
>gene=chr20_62496287-62496617; species=canFam
--CCCCAGGCTGCC------------------------CGGCGCCATGTCGGACAGTCCTCCCACTCCCCCCCCTCCCCGAGGCCC-----CGCGGCCTGTTCCACC--TGCGCCCCGCCGG-GGGGCCGAC---GGAGGCATCCCTTAGGA--CCGGCCGCCCCTTCCGGCTTCGGCCGCAGCCTCGGCCAATCAGGTTGGGGCAGGT-AATAGGGACGGGCCGAGCCACGCCCTCATTGGACAGAGCCGGCGGGGGCGGG--GCAGGCGG----------CAAGCGGAAGGGGCCGTCGCGTCGCTGATTACGTCACGCCGCCGGGCT
>gene=chr20_62496287-62496617; species=equCab
CCCAAGAGACCTCCCAGCGCCCCAGCACTGGGTTTCCACAGCGCCATGTTGGACGGTCCTCCCACTTCCCATCTTCCCGGTGCTCT-----GGCGGGCCGTTCTACCTGTGCGTCTCGCTGGTGGCGCCGACCTGGGAGGGATTCCCTCAGAATCCGGCCTCCCTTTCCTGTCGCGTCTGCAGCCTCGGCCAATCAGGTTGGAATGGCTGAACGTGGACGGGGCAAACAACGCCCTCATTGGACAACGCTCGCGGGGGCGGGGAGAAGGCGGAGCTCGGATCAAAGCGGAAG-GGCCGTCGCGTCGCTGATTACGTAACACCACGGGGCT
>gene=chr20_62496287-62496617; species=gorGor
CCCTGGAAGATCCCCTGGGGCCCTGCGCTGGCTTTCCACAGCGCCATGTTGGACGGTCCTCCCACTTCCCACCTTCCCCGTCCTCCCGCTACTCTGACCGTTCTACCTGTGATTCTCGCTGGTGGAGTCAACCTGGAATGGATTCCCGCCAAACCACGCCTCCCTTTCCTGGTTCGCCCGCAGTTTCGGCCTATCAGGTTGAGTCGGGTAAACCAGGACAGGCCAAACGACGCTCTCATTGGATATCACTGGTGGGGGCGGGAAGAAGGCGGAGCACGTGCCCGGGCGGAAGTAGCCGTCGCATCGCGGATTACGAAACGCC---GGGCT
>gene=chr20_62496287-62496617; species=panTro
-----------------------------------CCACAGCGCCATGTTGGACGGTCCTCCCACTTCCCACCTTCTCCGTCCTCCCGCTACTCTGACCGTTCTACCTGTGATTCTCGCTGGTGGAGTCAACCTGGAATGGATTCCCGCCGAACCACGCCTCCCTTTCCTGGTTCGCCCGCAGTTTCGGCCTATCAGGTTGAGTCGGGTAAACCAGGACGGGCCAAGCGACGCTCTCATTGGATATCACTCGTGGGGGCGGGAAGAAGGCGGAGCACGTGCCCGGGCGGAAGTAGCCGTCGCATCGCGGATTACGAAACGCCGCGGAGCT
>gene=chr20_62496287-62496617; species=papHam
ACCCGGAAGATCCCCCGGGGCCCTGCGCTGGCTTTCCACAGCGCCATGTTGGACAGTCCTCCCACTTCCCACCTTCCTCGTCCTCCCGCTACTCCGACCGTTCTACCTGTGACTCTCGCTGGTGGAGCCAACCTGGAATGGATTCCCTTCGAACCACGCCTCCCTGTCCTGCTTCGCCCACAGTTTCGGCCTATCAGATTGAGTCGGATAAACCGGGACTGGCCAAACGACGTTCTCATTGGACATCACTGGTGGAGGCGGGACGAAGGCGGAGCATGTGCCCGGGCGGAAGTAGCCGTCGCGTCGCTGATTACGTAACACCGCGGGGCC
>gene=chr20_62496287-62496617; species=ponAbe
CCCCGGAAGATCCCCCGGGGCCCTGCGCTGGCTTTCCACAGCGCCATGTTGGACGGTCCTCCCACTTCCCACCTTCCCCGCCCTCCCGCTACTCTGACCGTTCTACCTGTGATTCTCGCTGGTGGAGTCAACTTGGAATGGATTCCCGCCGAACCACGCCTCCCTTTCCTGCTGCGCCCGCAGTTTCGGCCTATCAGGTTGAGTCGGGTAAACCGGGACGGGCCAAACGACGCTCTCATTGGACATCACTGGTGGGGGCGGGAAGAAGGCGGAGCACGTGCCCGGGCGGAAGTAGCCGTCGCATCGCGGATTACGTAACGCCGCGGAGCC
>gene=chr20_62496287-62496617; species=rheMac
ACCCGGAAGATCCCCTGGGGCCCTGCGCTGGCTTTCCACAGCGCCATGTTGGACAGTCCTCCCACTTCCCACCTTCCTCGTCCTCCCGCGACTCCGACCGTTCTACCTGTGACTCTCGCTGGTGGAGCCAACCTGGAATGGATTCCCTTCGAACCACGCCTCCCTTTCCTGCTTCGCCCACAGTTTCGGCCTATCAGATTGAGTCGGATAAACCAGGACTGGCCAAACGACGTTCTCATTGGACATCACTGGTGGGGGCGGGACGAAGGCGGAGCATGTGCCCGGGCGGAAGTAGCCGTCGCGTCGCTGATTACGTAACGCCGCGGGGCC
>gene=chr10_4868129-4868459; species=hg19
AGCGGCAATGCCAGCCGATTGTAAAACCTTCCCTGCTCCTGCGTGGCTCTGCAAGCCAATCGAAAATTCCGTCGTCTATGCCGCCAGCCAATCAGGATGTCCAGAGCGCGGTGCTTCCAGCCATTTGGGACTCCAGCTGGCTCTGCGCCTCCAGCCAATCGGGGTGCCCGTCCTTAATACAACCAGCCAGTCAGTGCCCGGCGCGCGACACCAGCAGCCAGTCAGGAAGCCCTGCGTTCATGCTTCCAGCCATTGTCGGAGTGTCAGCCGTCACAAGGCACTTCCAGCCAGTCGCAACGGCGGGTCGCCAGCGCCGCAGTAGCTCGCGCG
>gene=chr10_4868129-4868459; species=bosTau
------------------------------------------------------------------------------------------------------------------------------------------------------------------------------------------------------------------------------------------------------------------------------------------------------CAGT--CCGGCGTCCACTCGGGTA------------
>gene=chr10_4868129-4868459; species=calJac
AGCGGCACTGCCACTCAACTGGAAAACCTTCCCCGCCCCTGCGTGGCTCGGCAAGCCAATTGGAAAGTCCGTTGTCCGTGCCCCCAGCCAATCAGAATGTCCAGAGTG-AGTGCCTCCAGCCATGTGGGGCTCCCGCTGGCTCTGCGCCTTCAGCCAATCAGGATGCCTGTCTTTGATAAAACCAGCCAATCAGTGCCCGCCACTCGAAGCCAGCAGCCAGTGAGGAAGCCTGGCGTTCGTGCCTCCAGCCATTGTCAGCGTGTCAGCCGTCACAAGGCACTTTCAGCCAATCGCAGCCGCCCGTCGCCAACGCTGTGGTAACTCGCTCG
>gene=chr10_4868129-4868459; species=canFam
-------------------------------------------------------------------------------------------------------------------------------------------------------------------------------------------------------------------------------------------------------------------------------------------CCAGCCAATC--------Agg--gccgccgctccg------------
>gene=chr10_4868129-4868459; species=equCab
------------------------------------------------------------------------------------------------------------------------------------------------------------------------------------------------------------------------------------------------------------------------------------------------------------------------------------------
>gene=chr10_4868129-4868459; species=gorGor
---------------------------------------------------------------------------------------------------------GCGCGGTGCTTCCAGCCATTTGGGACTCCAGCTGGCTCTGCGCCTCCAGCCAATCGGGGTGCCCGTCCTTGATACAACCAGCCACTCAGTGCCCGG-GCGCGACACCAGCAGCCAGTCAGGAAGCCCTGCGTCCA-GCTTCCAGCCATTGTCGGAGTGTCAACCGTCACAAGGCACTTCCAGCCAGTCGCAACGGCGGGTCGCCAGCGCCGCAGTAGCTCGCGCG
>gene=chr10_4868129-4868459; species=panTro
AGCGGCAATGCCAGCCAATTGTAAAACCTTCCCTGCTCCTGCGTGGCTCTGCAAGCCAATCGAAAACTCCGTCGTCTATGCCGCCGGCCAATCAGGATGTCCAGAGCGCGGTGCTTCCAGCCATTTGGGACTCCAGCTGGCTCTGCGCCTCCAGCCAATCGGGGTGCCCGTCCTTAATACAACCAGCCAGTCAGTGCCCGGCGCGCGACACCAG----CAGTCAGGAAGCCCTGCGTTCATGCTTCCAGCCATTGTCGGAGTGTCAACCGTCACAAGGCACTTCCAGCCAGTCGCAACGGCGGGTCGCCAGCGCCGCAGTAGCTCGCGCG
>gene=chr10_4868129-4868459; species=papHam
GGCGGAAATGCCAGCCAATTGGAAAACCTTCCCCGCGCCTGCGTGGCTCTGCAAGCCAATCGAAAACTCCGTCGTGCATGCCGCCAGCCAATCAGGATGTCCAGAGCGCGGCGCTTCCAGCCATTTGAGACTCCCGCTGGCTCTGCGGCTCCAGCCAATCAGAATGCCCGTCCTTGATAAAACCAGCCAGTCCGTGCCGGCCGCGCAACAGCAGCAGCCAGTCAGGAAGCCCAGCGTTCACGCTTCCAACCATTGTCGGACTGTCAACCGCCACCAGGCGCTTCCAGCCAATCGCAGCCGCCCGTCGCCAGCGCGGTGGTAACTGGCGGG
>gene=chr10_4868129-4868459; species=ponAbe
AGCGGCAATGCCAGCCAATTGGAAAACTTTCCCCGCGCCTGCGTGGCTCTGCAAGCCAATCGAAAACTCCGTCGTCCATGCCGCCAGCCAATCAGGATGTCCAGAGCGCGGCGCTTCCAGCCATTTGGGACTCCAGCTGGCGCTGCGCCTCCAGCCAATCGGGGTGCCCGTCCTTGATACAACCAGCCAGTCAGTGCCCGGCGCGCGACACCAGCAGCCAGTCGGGAAGCCCGGCGTTCATGCTTCCAGCTGTTGTCGGAGTGTCAACCGTCACAAGGCACTTCCAGCCAGTCGCAGCGGCGCGTCGCCAGCGCCGCAGTAGCTCGCGCG
>gene=chr10_4868129-4868459; species=rheMac
AGCGGCAATGCCAGCCAATTGGAAAACCTTCCCCGCGCCTGCGTGGCTCTGCAAGCCAATCGAAAACTCCGTCGTGCATGCCGCCAGCCAATCAGGATGTCCAGAGCGCAGCGCCTCCAGCCATTTGAAACTCCCGCTGGCTCTGCGCCTCCAGCCAATCAGGATGCCCGTCCTTGATAAAACCAGCCAGTCAGTGCCGGCCGCGCAACAGCAGCAGCCCGTCAGGAAGCCCAGCGTTCACGCTTCCAACCATTGTCGGACTGTCAACCGTCTACAGGCGCTTCCAGCCAATCGCAGCCGCCCGTCGCCAGCGCGGCGGTAACTGGCGCG
>gene=chr10_5726458-5726690; species=hg19
CCGAAGGCGACCACGTGGGCCACAGCCACAGCACTGTAGGTCAGCCGAGAGAGCGTCTCCCGCCTCTTCCCAAGGGCATCTTCCGCCTCCTGTCAAGGGTCGGCAACGCGAGACACCACGCGCTCGTTGGGATCGGCCGCCTAATCAGGAGCGAGCTGTGGCCTTACGCCTGCGCAGAGGGGAGACGCGAGCGCCGCGTGGACGCTGACCTCGGTCCGCGCCTGCGCCTTGG
>gene=chr10_5726458-5726690; species=bosTau
--AAAGACTCCCAACCGAGGCGAACCCCAAACGCGTCAGGGCCATCACAAGAAT----TCCGCGGCTCCCCTTGCGCGCCTTCCGCTTCCGGTGACGCGCCCACCTCGCAAGATGCCTCGCACCCGCCAGAATCCGTCATCCATCCCGGGCCGTGCTGAGGCCTCGCGCCTGCTCAGAGGAGAGTGGCGAGCGCCGCGTGGACGCCGGCCGCAATCTGCGCCTGCGCGTCGG
>gene=chr10_5726458-5726690; species=calJac
CCGAAGGCGGCCACGTGGGCGACCGCCACAGCACTCCAGCTCCGCCGACGGGGCCTCTCCTGCCTCTTCCCAAAGGCATCTTCCGCATCCGGTTAGGGGTCGGCTTCGCGAGAAAAGACGCGCGCGCCGGGATTGGCCGTCCAATCAGGAGCGAGCTGAGGCCTTACGCCTGCGCAGAAGGGAGACGAGAGCGCCGCGTGGACGCCGACCTCGGCCCGCGCCTGCGCCTTGG
>gene=chr10_5726458-5726690; species=canFam
--ACAAACCACTGCCCCCTGTGATGCTGGAACCCACCAGAACCATCATGGCGGC----CGGACGTCTGCTCCTGCACGACTTCCGCATCCGGCCACGCACCAA-CCCTGGAGACACCAGGCGCACG-CAGAGTCCGTCCTCCATCCCAGGGCGCGCTGTAGACTCGCGCCTGCGCCTACGGGGGAGGCTAGCGCCGCGTGGACGCGGCCCACAGTCCGCGCGTGCGCATCGG
>gene=chr10_5726458-5726690; species=equCab
--ACCGACACCCGACCAGAGCGCTACCCAAAATCACCGCGTAAGTCATGGCGGCGTCTCCCGCGTCTTCCCGTGCGTG-CTTCCGCATCCGGCGATGT-CCAGCCCCGCGAGATTCCCGGTGCACG--AGACTCCGTCGTCCATCCTGGGGCGCGCTGCGACCTCGCGCCTGCGCAGAGGGGAGA-GTGAGCGCCGCGTGGACGCCGGTCTCAGCGCACGCCTGCGCGTCGC
>gene=chr10_5726458-5726690; species=gorGor
----------------------------------------------------------------------------------------------------------------------------------------------------------------------------------------------------------------------------------------
>gene=chr10_5726458-5726690; species=panTro
CCGAAGGCGACCACGTGAGCCACAGCCACAGCACGCTAGGTCAGCCGAGAGAGCGTCTCCCGCCTCTTCCCAAAGGCATCTTCCGCATCCTGTTAAGGGTCGGCAACGCGAGACACCACGCGCTCGTTGGGATCGGCCGCCCAATCAGGAGCGAGCTGTGGCCTTACGCCTGCGCAGAGGGGAGACGCGAGCGCCGCGTGGACGCTGATCTCGGTCCGCGCCTGCGCCTTGG
>gene=chr10_5726458-5726690; species=papHam
CCGAAGGCGACCACGTGGACCACTGCCAGAGCACGCTAGGTCAGCCCAGAGGTCCTCTCCCGCCTCTTCCCAAGGGTATCTTCCGCATCCGGTTAGGGGTCGCCATCGCGAGACGCCACGCGTTCGCAGGGATCGG-GGCCCAATCAGGAAAGAGCTGTGGCCTTACGCCTGCGCAGAGGGGAGACGCGAGCGCCGCGTGGACGCTGACCTCGGCCCGCGCCTGCGCCTTGG
>gene=chr10_5726458-5726690; species=ponAbe
CCGAAGGCGACCACGTGGGCCACAGCCACAGCACTATAGATCAGCCGAGAGAGCTTCTCCCGCCTCTTCCCAACGGCATCTTCCGCATCCTGTTAAAGGTCGGCAACGCGAGACACCACGCGCTCGCCGGGATCGGCCGCCCAATCAGGAGCGAGCTGTGGCCTTACGCCTGCGCAGAGGGGAGACGCGAGCGCCGCGTGGACGCTGACCTCGGCCCGCGCCTGCGCCTTGG
>gene=chr10_5726458-5726690; species=rheMac
CTGAAGGCGACCACGTGGACCACTGCCAGAGCACGCTAGGTCAGCCCAGAGGTCCTCTCCCGCCTCTTCCCAAGGGCATCTTCCGCATCCGGTTAGGGGTCGCCATCGCGAGACGCCACGCGTTCGCAGGGATCGG-GGCCCAATCAGGAGCGAGCTGTGGCCTTACGCCTGCGCAGAGGGGAGACGCGAGCGCCGCGTGGACGCTGACCTCGGTCCGCGCCTGCGCCTTGG
>gene=chr10_5931959-5932200; species=hg19
GAAAGTTTCCCGCTCCGCCCCGGCCCGAGCGGAAGCGCGGATGGGGCGTGGCCCGGTAGCTGTGGCCGCGCCCCCACCGATTGCGCATTTCGATTGGCGTTAGTGGCCGTCCGTCAGCACGCCCCCTCCGGTCTCGCGTCCCGATTGGTCGCGGGGGCCGTCAGTCCGGCTCCGGCGGCGGGCGCTTCCCGGGGCTGCGGCGGGGCGGAGCTCGCGGAGGAAGTCGGCGGGCGTCTCGGGC
>gene=chr10_5931959-5932200; species=bosTau
GAAAGTTATGCTCGCCCCTTCCACCCTGGCGGAAGCGCAGAGGGGGCGGGGCCTGCTAGCTGTAGC----------GCGGTTGAGCGTCCCGATTGGCCGCCGCAGCAGTCCGTCAGTGCA-CCCTTCCTCTTGCGTGCTTCAATTGGTCGGGGATGCATTCCGTC-AGCGTCGGCGGCGGGCTCTTCGCGGCCCTGCGGCGGGGCGGAGCTGGTGGAGGAAGTCCACGGCCTGCAGGGGC
>gene=chr10_5931959-5932200; species=calJac
GAAAGTTTCTCGCTCCTCCCCTGCCCGAGCGGAAGCGCAGATGGGGCGTGGCTCGATA-CAGTGGACTCGCCTCCACCAATTGCGCATTTCTATTGGCCATAGGGACCGTCCGTCAGCACCCCCCCTCCGGTCTCGAGTTCCGATTGGCCATGGGGGCCGTCTGTCCGGCTCCGGCGGCGGGCGCTTCCCGGGGCTGCGGCGGGGCGGAGCTCGCGGAGGAAGTCAGCGGCCGTCTCGGGT
>gene=chr10_5931959-5932200; species=canFam
GAAAGTTTC-CTCGCCGCCTCGGCCCCGGCGGAAGCGCGGACGGGGCGGGGCCT-TCGGCGGCCGCCGCGCCCCCTGGGGAGGCGCGTTCCTATTGGCCGCCGCGGCCGTCCGTCAGCACGCCCCCTCCGCCTGC-CGCTCCGATTGGACGCGCGGGCGGTCCGTC-AGCCCCGGCGGCGGGCTCTTCCCGGGGCTGCGGCGGGGCGGGGCTGGCGGAGGAAGTCGGCGGCCTGCTCGGGC
>gene=chr10_5931959-5932200; species=equCab
-------------------------------------------------------------------------------------------------------------------------------------------------------------------------------------------------------------------------------------------------
>gene=chr10_5931959-5932200; species=gorGor
GAAAGTTTCCCGCTCCGCCCCGGCCCGAGCGGAAGCGCGGATGGGGCGTGGCCCGGTAGCTGTGGCCGCGCCCCCACCGGTTGCGCATTTCGATTGGCGTTAGTGGCCGTCCGTCAGCACGCCCCCTCCGGTCTCGCGTCCCGATTGGTCGCGGGGGCCGTCTGTCCGGCTCCGGCGGCGGGCGCTTCCCGGGGCTGCGGCGGGGCGGAGCTCGCGGAGGAAGTCGGCGGTCGTCTCGGGC
>gene=chr10_5931959-5932200; species=panTro
GAAAGTTTCCCGCTCCGCCCCGGCCCGAGCGGAAGCGCGGATGGGGCGTGGCCCGGTAGCTGTGGCCGCGCCCCCACCGATTGCGCATTTCGATTGGCGTTAGTGGCCGTCCGTCAGCACGCCCCCTCCTGTCTCGCGTTCCGATTGGTCATGGGGGCCGTCTGTCCGGCTCCGGCGGCGGGCGCTTCCCGGGGCTGCGGCGGGGCGGAGCTCGCGGAGGAAGTCGGCGGGCGTCTCGGGC
>gene=chr10_5931959-5932200; species=papHam
GAAAGTTTCCCGCTCAGCCCCGGCCCGAGCGGAAGCGCAGATGGGGCGTGGCCCGGTAGCAGTGGCCGCGCCCCCATCGATTGCGCATTTCGATTGGTCTTAGGGGCCGTCCGTCAGCACGCCCCCTCCGGTCTCGTGTCCCGATTGGTCACAATGGCCGTCTGTCTGGCTCCGGCGGCGGGCGCTTCCCGGGGCTGCGACGGGGCGGAGCTCGCGGAGGAAGTCGGCGGGCGTCTCGGGT
>gene=chr10_5931959-5932200; species=ponAbe
GAAAGTTTCCCGCTCCGCCCCGGCCCGAGCGGAAGCGCAGATGGGGCGTGGCCCGGTGGCTGTGGCCGCGCCCCCAC-------------CGATTGGCGTTAGTGGCCGTCTGTCAGCACGCCCCCTCCGGTCTCGCGTTCCGATTGGTCACGGGAGCCGTCAGTCTGGCTCCGGCGGCGGGCGCTTCCCGGGGCTTCGGCGGGGCGGAGCTCGCGGAGGAAGTCGGCGGGCGTCTCGGGC
>gene=chr10_5931959-5932200; species=rheMac
GAAAGTTTCCCGCTCCGCCCCGGCCCGAGCGGAAGCGCAGATGGGGCGTGGCCCGGTAGCAGTGGCCGCGCCCCCATCGATTGCGCATTTCGATTGGCCTTAGGGGCCGTCTGTCAGCACGCCCCCTCCGGTCTCGTGTCCCGATTGGTCACAATGGCCGTCTGTCTGGCTCCGGCGGCGGGCGCTTCCCGGGACTGCGGCGGGGCGGAGCTCGCGGAGGAAGTCGGCGGGCGTCTCGGGT
>gene=chr10_7829915-7830187; species=hg19
ACTTTCTGGACCCCAGTACTCAGCCAGCCGGAAACGGAACCGGGCTGGCGGCGGTGGGCGGGACAAATCCCAGCTGAGAGGCGGAAGGAGGTGGGGCCTGGGAAGACTGGGTTGCAACGGTCGCGAGACTCCCCTCGCCGTAGCGCGAAGAAACGAGACTGAAGAAGAGAGCAAGGTGGGAGGGGCGCGCTGGGGAGCTTCGGCGCATGCGCGCTGAGGCCTGCCTGACCGACCTTCAGCAGGGCTGTGGCTACCATGTTCTCTCGCGCGGG
>gene=chr10_7829915-7830187; species=bosTau
CCCTTCCG-GGGCCAGCGCCTAGACGACCGGAAGCGGAACAGGGCAAGCGGGAGTGGGCAGGACAAATACCGCCCGCCAGTCGGAAGGAGGCGGGGCCTCGGAAAGCTGGGCCCGGACGCTCGCGAGGCTTCCTTCAGTCCGGCAGGAAGAAGAGAGGCTCAGGGAGACAGCGGGGTGGGCGGGG-GCGTAACGCAGCTTCCGCGCACGCGCGGTGAGGCCTGTCTGACCGACCTTCAGCAGGGCCGGCGTCACCATGTTCTCTCGGGCGGG
>gene=chr10_7829915-7830187; species=calJac
ACTTTCTAGACCCCAGAGCCCAGCCAGCCGGAAATGGAACTGGGCTGGCGGCAGTGGGCGGGACAAATCCCTGCTGTGAGGCGGAAGGAGGTGGGAC--------------TTACAACGCTCGCGAGACTCTCTTCGCTGTAGCGCGAGGAAATGAGACTGAAGAAGAGAGCGAAGTGGGAAGGGCGTGTTGGGAAGCTTCTGCGCACGCGCGCTGAGGCCTCAGTGACCGACCTTCAGCAGAGCTGCGGCTACCATGTTCTCTCGCGCGGG
>gene=chr10_7829915-7830187; species=canFam
ACTCTCCCCAGCCCAGCGCCCCGCCAACCGGAAGCGGAAGGAAGCTGGGTGGGTGG----------------GCCCAGAGCCGGAAGGAGGTGGGGCCTCGGGAGGCACAGCTCCAACGCTCGCGAGGCTT--CGCCGTCCGGCGGGAGGAAGCGAGACTGCGGGAGAGAGCGCGGTGGGCGGGC-GCGTCGGGAAGGCCCCGCGCAGGCGCGGTGAGGCCTGTCTGACCGACCTTCAGCGGCGCCGGCGGCACCATGTTCTCTCGGGCGGG
>gene=chr10_7829915-7830187; species=equCab
ACTTTCTGGAGCCCAGCGCCCTGCCAACCGGAAGCGGAACCGGGCTGGCGGAGGTGGGCGGGGCAAATACCACCGGCTAGCCGGAAGGAGGTGGGGGCTCGGAAGGCCGGGCCCCAACGCTCGCGAGGCTTCCCTCCCTCTGGCGGGAGGAAGCGAGACTGAGGGAGAAAGCGGGGCGGGAGGGC-GCGCGGGGAAGCTTCCGCGCCTGCGCGCTGCGGCCTGTCTGACCGACCTTCAGCGGGGCCGGTAGCACCATGTTCTCTCGGGCGGG
>gene=chr10_7829915-7830187; species=gorGor
----TCTGCACCTCAGTACTCAGCCAGCCGGAAACGGAACCGGGCTGGCGGCGGTGGGCGGGACAAATCCCAGCTGAGAGGCGGAAGGAGGTGGGGCCTGGGAAGACTGGGTTGCAACGGTCGCGAGACTCCCCTCGCCGTAGCGCGAAGAAACGAGACTGAAGAAGAGAGCGAGGTGGGAGGGGCGCGCTGGGGAGCTTCGGCGCATGCGCGCTGAGGCCTGCCTGACCGACCTTCAGCAGGGCTGTGGCTACCATGTTCTCTCGCGCGGG
>gene=chr10_7829915-7830187; species=panTro
ACTTTCTGGACCCCAGTACTCAGCCAGCCGGAAACGGAACCGGGCCAGCGGCGGTGGGCGGGACAAATCCCAGCTGAGAGGCGGAAGGAGGTGGGGCCTGGGAAGACTGGGTTGCAACGGTCGCGAGACTCCCCTCGCCGTAGCGCGAAGAAACGAGACTGAAGAAGAGAGCAAGGTGGGAGGGGCGCGCTGGGGAGCTTCGGCGCATGCGCGCTGAGGCCTGCCTGACCGACCTTCAGCGGGGCTGTGGCTACCATGTTCTCTCGCGCGGG
>gene=chr10_7829915-7830187; species=papHam
ACTTTCTGGACCCTAGTGCCCAGCAAGCCGGAAACGGAACTTGGCTGGCGGCGGTGGGCGGGACAAATCCCAGCTGAGAGGCGAAAAGAGGTGGGGCCTGGGAAGACTGGGTTGCAACGCTCGCGAGACGCCCCTCGCCGTAGCGCGAGGAAACGAGACTGAAGGAGAGAGCGAGGTGGGAGGGGCGCGCTAGGAGGCTTCTGCGCATGCGCGCTGAGGCCTGCCTGACCGACCTTCAGCAGGGTTGGGGCTACCATGTTCTCTCGCGCGGG
>gene=chr10_7829915-7830187; species=ponAbe
ACTTTCTAGACCACAGTACTCAGCCAGCCGGAAACGGAACCGGGCTGGCGGCGGTGGGCGGGACAAATCCCAGCTGAGAGGCGGAAGGAGGTGGGGCCTGGGAAGACTGGGTTGCAACGGTCGCGAGACTCCCCTTGCCGTAGCGCGAAGAAACGAGACTGAAGAAGAGAGCGAGGTGGGAGGGGCGCGCTGGGGAGCTTCCGCGCATGCGCGCTGAGGCCTGCCTGACCGACCTTCAGCAGGGCTGCGGCTACCATGTTCTCTCGCGCGGG
>gene=chr10_7829915-7830187; species=rheMac
ACTTTCTGGACCCTAGTGCCCAGCAAGCCGGAAACGGAACTTGGCTGGCGGCGGTGGGCGGGACAAATCCCAGCTGAGAGGCGGAAAGAGGTGGGGCCTGGGAAGACTGGGTTGCAACGCTCGCGAGACTCCTCTCGCCGTAGCGCGAGGAAACGAGACTGAAGAAGAGAGCGAGGTGGGAGGGGCGCGCTAGGAGGCTTCTGCGCATGCGCGCTGAGGCCTGCCTGACCGACCTTCAGCAGGGCTGGGGCTACCATGTTCTCTCGCGCGGG
>gene=chr10_12237822-12237904; species=hg19
CAGTGTCAGCCGATGCCGGTGCCACGGCTCGAAACACCGGCGCCTCTCGCGGTGCTAAAAGGATGGGCGCGCACCCTCCTTC
>gene=chr10_12237822-12237904; species=bosTau
CAGGCTCAGGAGGTG-CAGTTCTACTGCAGGAGTCGCAGCCGCACCTCGCGGCAATGAGAGGAGGCGCGCTCGGCCCCCCGC
>gene=chr10_12237822-12237904; species=calJac
CAGTGTCAGCAGATGCCGGTGCCACGGCTCCAGATACCGGCGCCTCT-GTGGTCCTAAAAGGATAGGCGCGCACCCTCCTCC
>gene=chr10_12237822-12237904; species=canFam
CAGCCTCCGAAGAC-CCGATGCTGCCGCTTCAGGCACAGCCGCACCTCGCGGTGGCGAGA-GGAGCGCCCTCGGCCCCTCCC
>gene=chr10_12237822-12237904; species=equCab
CAGTCTCAGGAGATGTCGGGGCCACTGCTGGAGAGACAGCCGCGCCTCGCGGTGCCGAGAGGAGGTGAGTTTGTCCCCTCCC
>gene=chr10_12237822-12237904; species=gorGor
CAGTGTCAGCCGATGCCGGTGCCACGGCTCGAAACAC-GGCGCCTCTCGCGGTGCTAAAAGGATGGGCGCGCACCCTCCTCC
>gene=chr10_12237822-12237904; species=panTro
CAGTGTCAGCCGATGCCGGTGCCACGGCTCGAAACACCGGCGCCTCTCGCGGTGCTAAAAGGATGGGCGCGCACCCTCCTCC
>gene=chr10_12237822-12237904; species=papHam
CAGTGTCAGCCGATGCCGGTGCCACGATTCCAGACACCGGCGCCTCTCGCGGTGCTAACAGGATGGGCGCGCGCCCTCCTCC
>gene=chr10_12237822-12237904; species=ponAbe
CAGTGTCAGCCGATGCCGGTGCCACGGCTCGAAACACCAGCGCCTCTCGCGGTGCTAAAAGGATGGGCGCGCGCCCTCCTCC
>gene=chr10_12237822-12237904; species=rheMac
CAGTGTCAGCCGATGCCGGTGCCACGATTCGAGACACCGGCGCCTCTCGCGGTGCTAACAGGATGGGCGCGCGCCCTCCTCC
>gene=chr10_15138999-15139139; species=hg19
GCTATAGGCTGGCCTCCGAACAACTGGACGGTCCAAGTCCTGAGCGTCTGGTTACCCGGGCAACCGCATGGTCTCGCGATACATACCTCGCGCCTGCGCACTGCCCCTGTAGCGGGGGTGGGGGGACCCGGTCCGGAGAC
>gene=chr10_15138999-15139139; species=bosTau
-CGGTACACTGGTCCT----CA---GGACAGACTGCAGAGCGGGCTGCCCGTTACCA-GGCAACTG-GAGATCTCGCGAGACACACCTTGCGCCTGCGCACTGCCACT------------GGAGGGCCTTTCCCAAAGCC
>gene=chr10_15138999-15139139; species=calJac
----------GGCCTCTGAACAACTAGGCGGTCCAAAGCCTGAGCGTCTGGTTACCCGAGCAACCGCCTGGTGTCGTGATACCGACCTTGCGCCTGCGCACTGCCGCTGTAGGGGG-----------CCAGTCCGGAGCT
>gene=chr10_15138999-15139139; species=canFam
-----CGACGAGCCCTCACACC----AGCCACCGAGACCGAGAGCGACGCGTTACCACGACAACCGTGAAGTCTCGCGAGGCTCGCACTGCGCCTGCGCGCTGCCGCGGTG------------GGGCGCAGCCCTGAGCC
>gene=chr10_15138999-15139139; species=equCab
GCAGTACACAGGCCCCCAGAGC----AGGGAAGGGGAACGCGAGCGACGGGTTACCAGGGCAACCGTGCGGTCTCGCGAGACAGACACTGCGCCTGCGCACTGCAGCCCGA------------AGACACTTTCCCGAGCC
>gene=chr10_15138999-15139139; species=gorGor
GCTATAGGCTGGCCTCCGAACAACTGGACGGTCCAAGTCCTGAGCGTCTGGTTACCCGGGGAACCGCATGGTCTCGCGATACATACCTCGCGCCTGCGCATTGCCCCTGTAGCGGGGGTGGGGTGGCCCGGTCCGGAGAC
>gene=chr10_15138999-15139139; species=panTro
GCTATAGGCTGGCCTCCGAACAACTGGACGGTCCAAGTCCTGAGCGTCTGGTTACCCGGGCAACCGCATGGTCTCGCGATACATACCTCGCGCCTGCGCGCTGCCCCTGTAGCGGGGGGGGGGGGACCCGGTCCGGAGAC
>gene=chr10_15138999-15139139; species=papHam
GCGGTAGGCTGGCCTCCGAACAACTAGAAGGTCCAAGCCCTGAGCATCTGGTTACCCGGGCAACTTTATGGTCTCGCGATACAGACCTCGCGCCTGCGCACTGCCGCTGTAGGGGG----------CCCGGTCCGGAGCC
>gene=chr10_15138999-15139139; species=ponAbe
GCTATAGGCTGGCCTCCGAACAACTGGACGGTCCAAGTCCTGAGCGTCTGGTTACCCGGGCAACCGCATGGTCTCGCGGTACAGACCTCGCGCCTGCGCACTGCCGCTGTAGGGGGGG---------CCGGTCCGGAAAC
>gene=chr10_15138999-15139139; species=rheMac
GCGGTAGGCTGGCCTCCGAACAACTAGAAGGTCCAAGCCCTGAGCGTCTGGTTACCCGGGCAACTTTATGGTCTCGCGATACAGACCTCGCGCCTGCGCACTGCCGTTGTAGGGGG----------CCCAGTCCGGAGCC
>gene=chr10_22725851-22726013; species=hg19
CCGACAGCAGTCACCGCAGGGGTCGCCGGGGCGCGGCTCTATAAAGCCTCGGCTCTATAAAGCCGCGCTAAGCCGCATCGCGCTGCACGTTTCCTTCCGCGCGGGGCCGGCGCTACTTCCCGCCTTACCAGGCCGCCGTGCCGGGAGGAGCTGAGACGTCTG
>gene=chr10_22725851-22726013; species=bosTau
GCGGAGG-----------CGCATTTCCGC---------------GGACGCGTCA-CGT-------------GCTTCACCACGCGC--CGTTTCCCTC--CGCGCGGACGGCGCTACTTCCCG-----------------------AGGGGCCGAGGCGTCGG
>gene=chr10_22725851-22726013; species=calJac
CTTAAAGAAGTAACCCC-------------------------------------------------------------------------------------------------------------------------------------------------
>gene=chr10_22725851-22726013; species=canFam
gcgaggggcgagggcgc-ggcgTTTGTGC---------------GGACGCGTCACGGC-------------CGCGCGCCGCCCGCGGCGTTTCCCTCCGCGCGCGGACGGCGCTACTTGCAG----CCGCGGCCGCTGGGCGCGAgggggcgggggcgcggg
>gene=chr10_22725851-22726013; species=equCab
------------------------------------------------------------------------------------------------------------------------------------------------------------------
>gene=chr10_22725851-22726013; species=gorGor
CCGACAGCAGGCACCGC-GGGGTCGCCGG---------------AGGCGCGGCTCTATAAAGCCGCGCTAA-CCGCATCACGCTGCACGTTTCCTTCCGCGCGGGGCCGGCGCTACTTCCCGCCCTAACAGGCCGCCGGGCCGG---GAGCTGAGACGTCGG
>gene=chr10_22725851-22726013; species=panTro
CCGACAGCAGTCACCGCAGGGGTCGCCGGGGCGCGGCTCTATAAAGCCGCGGCTCTATAAAGCCGCGCTAAGCCGCATCACGCTGCCCGTTTCCTTCCGCGCGGGGCCGGCGCTACTTCCCGCCCTACCAGGCCGCCGGGCCGAGACGAGCTGAGACGTCGG
>gene=chr10_22725851-22726013; species=papHam
CAGACGGAAGCCACCGC-GGCGTCTCCGG---------------GGCCGCAGTTCTATAAAGGCGCGCTGAGCCGCATCACGCTGCTCGTTTCCTTCCGCGCGGGGCCGGCGCTACTTCCCTCCCGACCAGGCCGCCGGGCCCGGAGGAGCAGAGACGTCGG
>gene=chr10_22725851-22726013; species=ponAbe
GCGACAGCAGC----------GTCTCTGG---------------GGGCGCGGCTTTATCCA-----------CCGCATCACGCTTCACGTTTCCTTCCGCGCGGGGCCGGCGCTACTTCCCGCCCTACCAGGCCGCAAGGCCGC-CGGAGCTGAGACGTCGG
>gene=chr10_22725851-22726013; species=rheMac
CAGACGGGAGCCACCGC-GGCGTCTCCGG---------------AGGCGCAGTTCTATAAAGGCGCGCTGAGCCGCATCACGCTGCGCGTTTCCTTCCGCGCGGGGCCGGTGCTACTTCCCTCGCGACCAGGCCGCTGGGCCCGGAGGAGCAGAGACGTCGG
>gene=chr10_27149884-27150135; species=hg19
ACCGCCTACCCGCCCTCCCGCCTGGTATTGTGGGACGGCACCTCCTCCCCTTCCTCCTCACTCTCTCCAGCCCCCCTCCACCCCCTTCGTGCAGCCGCCTGAACCTCGTTCTCTCGCGAGCGTTTATTTCTCCCACCCCCACGGACCGCGGGATTTTTTTTTTCTTTCGCACTGTCTTCTGGGAATTGTAGTCTCTCCTAGGCTAGGCGGCCCGTCCAAAGCGCATGCGCCCAGACACCTCCGAAAACCAA
>gene=chr10_27149884-27150135; species=bosTau
ACCGCCTGCCCGCCCTCCCGCCTGGTATTGTGGGACAGCACCTCCTCCTCTTCCTCCTCACTTTCTCCA-CCCGCCTCCACCCACTTCGCGCAGGCGCGGCAAGCTCGTTCTCTCGCGAGTTTTC--TTCCCTC-CTTTTCCGGACCATGGGAT-TTCCCCCACTTTGGCAAGGCCTTCTGGGAATTGTAGTCTCTCCATGGCTT-GCTGCACATCAAAGGCGCATGCGTCCAGGGAGGCTCCAAAAAGAC
>gene=chr10_27149884-27150135; species=calJac
ACCGCCTACCCGCCCTACCGCCTGGTATTGTGGGACGGCACCTCCTCCTCTTCCTCCTCTCTCTCGCCCGCCCCGCTCCACCCACTTCGCGCAGCCGCCCGAACCCCGTTCTCTCGCGAGCCTTCATTTCTCCCA-CCCAACGGACCGCGGGATTTTT-TTTTCTTTCGCACTGTCTTCTGGGAATTGTAGTCTTTCCTAGGCTAGGCTGCCGGTCCGAAGCGCGTGCGCTCAGACACCTCCGAAAACCGA
>gene=chr10_27149884-27150135; species=canFam
ACCGCCTAC-CGCCCTCCCGCCTGGTATTGTGGGACGGCACCTCCTCCTCTTCCTCCTCACCCTCTCCA-CCCGCTCC-ACCCACTTCGCGCAGTCGCCTCAATCCCATTCTCTCGCGAGCCTTC--TTCCCTC-CTCCCCGCGACCACGGGATTTTTTTTTCCTTTCGCAAGGCCTTCAGGGAATTGTAGTCTCTCACAGGC----CGTCAAACCAAGAGCGCATGCGTGTAGGGAACCTCCAAAAAAAA
>gene=chr10_27149884-27150135; species=equCab
ACCGCCTACTCGCCCTCCCGCCTGGTATTGTGGGACGGCACCTCCTCCTCTTCCTCCTCGCTCTCTCCA-CCCGCCTCCACCCGCTGCGCGCAGCCGCCTCAATCTCGTTCTCTCGCGAGCCTTC--TTCCCTC-CTCCCCTCGACCACAAGATTCCGCCCTCCGCCGGCATGGTCTTCTGGGAATTGTAGTCTCTCACAGGCTAGGCTTGCCACCAAAAGCGCATGCGTGTAGGGAGAGTCCAAAAAGAA
>gene=chr10_27149884-27150135; species=gorGor
ACCGCCTACCCGCCCTCCCGCCTGGTATTGTGGGACGGCACCTCCTCCCCTTCCTCCTCACTCTCTCCGGCCGCCCTCCACCCACTTCGTGCAGCCGCCTGAACCTCGTTCTCTCGCGAGCATTTATTTCTCCCACCCCCACGGACCGCGGGATTTTTCTTTTCTTTCGCACTGTCTTCTGGGAATTGTAGTCTCTCCTAGGCTAGGCTGCCCGTCCAAAGCGCATGCGCCCAGACACCTCCGAAAACCAG
>gene=chr10_27149884-27150135; species=panTro
ACCGCCTACCCGCCCTCCCGCCTGGTATTGTGAGACGGCACCTCCTCCCCTTCCTCCTCACTCTCTCCGGCCCCCCTCCACCCACTTCGTGCAGCCGCCTGAACCTCGTTCTCTCGCGAGCGTTTATTTCTCCCACCCCCACGGACCGCGGGATTTTTTTTTTCTTTCGCACTGTCTTCTGGGAATTGTAGTCTCTCCTAGGCTAGGCTGCCCGTCCAAAGCGCATGCGCCCAGACACCTCCGAAAACCAA
>gene=chr10_27149884-27150135; species=papHam
ACCGACTACCCGCCCTCCCGCCTGGTATTGTGGGACGGCACCTCCTCCCGTTCTTCCTCACTCTCTCGGGTCTCCCTCCACCCACTTCGCGCAGCCGCCTGAACCTCGTTCTCTCGCGAGTCTTCATTTCTGCCACCCCCACGGGCCGCGGGATTTTT-TTTTCTTTCGCACTGTCTTCTGGGAATTGTAGTCTCTCTTAGACTAGGCTGCCCGTCCAAAGCGCATGCGCGCAGACACCTCCGAAAA-CAA
>gene=chr10_27149884-27150135; species=ponAbe
ACCGCCTACCCGCCCTCCCGCCTGGTATTGTGGGACTGCACCTCCTCCCCTTCCTCCTCACTCTCTCCGGCACCCCTCCACCCACTTCGCGCAGCCGCCTGAACCTCGTTCTCTCGCGAGCGTTTATTTCTCCCA-CCCAACGGGCCGCGGGATTTTTTTTTTCTTTCGCACTGTCTTCTGGGAATTGTAGTCTCTCCTAGGCTAGGCTGCCCGACCAAAGCGCATGCGCCCAGACACCTCCGAAAACCAA
>gene=chr10_27149884-27150135; species=rheMac
ACCGACTACCCGCCCTCCCGCCTGGTATTGTGGGACGGCACCTCCTCCCGTTCTTCCTCACTCTCTCGGGTCTCCCTCCACCCACTTCGCGCAGCCGCCTGAACCTCGTTCTCTCGCGAGTCTTCATTTCTGCCGCCCCCACGGGCCGCGGGATTTTT-TTTTCTTTCGCACTGTCTTCTGGGAATTGTAGTCTCTCTTAGACTAGGCTGCCCGTCCAAAGCGCATGCGCGCAGACACCTCCGAAAA-CAA
>gene=chr10_51565012-51565313; species=hg19
AAGCATTTGCTTCATTTAATTTCGATTTATTCACGAAGGACTAAAGGACACTGCAAGGGCGGGGAGGGAGTGTGCGCCTGCGCTCTGCGCCTCCTAGAGGGCAGTCAAGGGCTTCTGGCTGACCCGAGCGGAGATCTCGCGAGACTGTCAGACGTATGGCGAGAGGTGTGGGAGGAAGATTGTGTTGTCGCGAGAACTCTGCCTTTGGGCCGTAGGTTAGTGTGGGGCCGTGTCTCAGTCCACCCAAGGTCTCCTCGGATCGCCTGGAGAGGCACTCGGACCTGGTAAGAACGCTGTGGGC
>gene=chr10_51565012-51565313; species=bosTau
AA-CGTTTCTTTCATTTAACCG-GATCTAT---TAAACTGGCAAA-GACTCACCTGGGGC--GGAAAACCTGTGCACCTGCACTCTGATCCCTCTGGGGGGCAGGCGAGAACCTTGGGCTGACCCGACTTGAGATCTCGCGAGACTGTCAAACGTGTGGTATGAGGCGTGGGAGGAAGGTTGTGTTCTCGCGAGAACTCTACCTTTGGGCCCTTGGCGTGTGTCTGGCCG-GCGGCGGCTCGGGGAAGGTCTCTTCTGAACGTCCAGGGCGACACACGGAGGTGGTAAGAATCGGAGTGGC
>gene=chr10_51565012-51565313; species=calJac
AAATGTTTGCTTCATTTAAGTT-GATTTATTTACGAAGGGCGAAAGGACACTGCAAGGGCGGGGAGGGTATGTGCGCCTGCGCTCTGCGCCTTCTAGAGGGCAGTCAAGGGCTTCCGGCTGACCCGAGCGGAGATCTCGCGAGACTGTCAGACGTATGGAGAGAGGCCTGGGAGGAAGATTGTGTTCTCGCGAGAACTCTGCCTTTGGGCCCTAGGTTTGTGTGGGGCCGAGTCTCAGTCCATCCAAGGTCCTTTCGGATCTCCCGGAGAGGCATTCGGACCTGGTAAGAACACCATGGGT
>gene=chr10_51565012-51565313; species=canFam
A---GCTTGCTTTACTTAACGT-GAGCGACTCGGGGGAGGC----GGACA---------------------gggcgcgggcgc-------------gggcgcgggcgagggctgcgggcTGACCCGAGCCGAGGTCTCGCGAGACTGTCAGATGTGTGGCGTGAGGCGTGGGAGGAAGGCGGCGCTCTCGCGAGAACTCTTCCTTTCGGCCCTCTGCTTGACCCTGCGGGCCTCTCC--CCGAGGAAGCTCCCGTCGCTTCGCCCGGCGCGGCCCTCGGAGCTGGTAAGCACCGCGGTGGC
>gene=chr10_51565012-51565313; species=equCab
GA-CGTTTGCTTCATTTAACCT-GATTTATTTAGTAAGGGCGAGAGGACACACCTCCAGA--AGGAAGAATGTGCGCTTGCGCTCTGCGCCCTCTAGAGGGCGGACAAGTGCTTTGGGCCTCCCCGAGCAGAGATCTCGCGAGACTGTCAGCTGTGTGGCGTGAGACGTGGGAGGAAGCGTGTGCTCCCGCGAGAACTCTGCCTTTCGTCCCTGGGCTGGTGTTGGGCCGTGTGTCT--CCTCGGAGGGTCCCGTCGGGTCGCCCGGAGCGGTGCTTGGAGTCGGTAAGAACCGGAGCGGC
>gene=chr10_51565012-51565313; species=gorGor
-------------------------------------------------------------------------------------------------------------------------------------------------------------------------------------------------------------------------------------------------------------------------------------------------------------
>gene=chr10_51565012-51565313; species=panTro
AAGCATTTGCTTCATTTAATTTCGATTTATTCACGAAGGGCTAAAGGACACTGCAAGGGCGGGGAAGGAGTGTGCGCCTGCGCTCTGCGCCTCCTAGAGGGCAGTCAGGGGCTTCTAGCTGACCCGAGCGGAGATCTCGCGAGACTGTCAGACGTATGGCGAGAGGTGTGGGAGGAAGATTGTGTTGTCGCGAGAACCCTGCCTTTGGGCCGTAGGTTAGTGTGGGGCCGTGTCTCAGTCCACCCAAGGTCTCCTCGGATCGCCTGGAGAGGCACTCGGACCTGGTAAGAACGCTGTGGGC
>gene=chr10_51565012-51565313; species=papHam
AA-TATTTGCTTCATTTAATTTCGATTTATTCACGAAGGGCTAAGGGACGTTGCAAGGGCTGGGAGAAAGTGTGCGCCTGCGCTCTGCGCCTTCTAGAGGGCAGTCAAGGGCTTCTGCCTGACCCGAGGGGAGATCTCGCGAGACTTTCAGACGTCTGGCAAGAGGCGTGAGAGGAAGATTGCGTTGTCGCGAGAACTCCGCCTTTGGGACCTAGGTTAGTGTGGGGCCGTGTCTCAGTCCACCCAAGGTCTCCTCGGATCGCGCGGAGAGGCACTCGGACCTGGTAAGAACGCCGTGGGC
>gene=chr10_51565012-51565313; species=ponAbe
AAGCATTTGCTTCATTTAATTTCGATTTATTCACCAAGGGCTAAAGGACACTGCAAGGACGGGGAGGGAGTGTGCGCCTGCGCTCCGCGCCTCCTAGAGGGCAGTCAAGGGCTTCTGGCTGACCCGAGCGGAGATCTCGCGAGACTGTCAGACGTATGGCGAGAGGCGTGGGAGGAAGATTGTGTTGTCGCGAGAACTCTGCCTTTGGGCCGTAGGTTAGTGTGGGGCCGTGTCTCAGTTCACCCAAGGTCTCCTCGGATCGCCTGGAGAGGCACTCGGACGTGGTAAGAACGCTGTGGGC
>gene=chr10_51565012-51565313; species=rheMac
AA-TATTTGCTTCATTTAATTTCGATTTATTCACGAAGGGCTAAGGGACGCTGCAAgggctgggagaaagtgtgcgcctgcgctctgcgccttctagagggcagtcaagggCTTCTGCCTGACCCAAGGGGAGATCTCGCGAGACTTTCAGTCCTCTGGCAAGAGGCGTGAGAGGAAGATTGCGTTGTCGCGAGAACTCTGCCTTTGGGACCTAGGTTACTGTGGGGCCGTGTCTCAGTCCACCCAAGGTCTCCTCGGATCGCGCGGAGAGGCACTCGGACCTGGTAAGAACGCCGTGGGC
>gene=chr10_64892759-64893021; species=hg19
AAAGTCAGTCTAAAAGGAAACGTGAGAAGCTAATTGCAGAAGACAGCCATTTCAAGTCTTCAACAGCAAGGCTGTACCTCCTCACGTGACTTCAGTGTAGACTTTAAGAACCTAAACTAACGCTTCTCGCGAGAGGAAAGATTGACCGCTCGCAAGCGTACATCAGCTGGTGCCCCGCCTTCCCTGGGCCCCACCCACTGCCTGTCCTCATTCCCACCTTGAACCAGCCTTTTGCGCGTGTGACGTCATGGCGCCGTGCGTG
>gene=chr10_64892759-64893021; species=bosTau
GAAGTTACGCTGGAAGGACGTAGGAGAGACCGATAGCAGAAGTGGGCC-----AAAAATC---CTACACGGCTGTACCTCTGCAGGTGACGTTTGAG---GCTTCAAGCAGCAGAAGCTATGCTTCTCGCGAGAGTAAAGACGGACCGCGAGAAA------GTCTGTCCGTGCCCCGCCTTCCTTGAGCCCCACCCACTCCCTGTCCTCACTCCCACCTTGAACCAGC------TGCGTGTGACGTCTTGACG-CGTGCGTG
>gene=chr10_64892759-64893021; species=calJac
AAAGTCAACCTAGAAGGAAACGTGAGAAACCAACTGCAGAAGACACCCATTTCAAG---TCATCAGCAAGGCTGTACCTCCTCACTAGACGTCAGAGTAGACGTCAAGAAACTGAACTAACGCTTCTCGCGAGAGGAAAGATTGGCCGCTCGCAAGCGTACGTCAGCTGGTGCCCCGCCTTCCCTGGGCCCCACCCACTCCCTGTCCTCACTCCCACCTCGAACCAGCCGTTTGGGCGTGTGACGTCATGGCGCTGTGCGTG
>gene=chr10_64892759-64893021; species=canFam
GAAGTCACACTGGAAGAAAACGGGAGAGGCCAAGAGTATAAGACGGCCATTTTAAAGTTT---CAACAAGGCTGCCCACCCCCACGTGACGTCAGAGACGCCGTCCAGAAGCTGAAGATACGCCTCTCGCGAGAGGAAAGATCGCCCAGAGGCAAGCGCGGGCCGGTCCGTGCCCCGCCTTCCCTGAGCCCCACCCACTCCGGGTCCTCACTCCCAGCTTGAACCAGC------CACGTGTGACGCCATGACG-CGTGCGTg
>gene=chr10_64892759-64893021; species=equCab
AAAGTCAGGCTGGAAAAAAAC-GGAGAGGCCAACAGCAGAAGTCACCCATTT--AAGCTCCAACAACAAGGCTGCACCTCCTCACGCGACGTCAGAG------CCAAGAAGCTGAGGATACACTTCTCGCGAGAGGAATGCTCACCCCCGAGAAAGTGTACGT--------GCCCCGCCTTCCCTGAGCCCTACCCACTCCCCGCCCTCACCCCCACCTTGAACCAGC------CGCGTGTGACGTCATGACG-CGTGCGTg
>gene=chr10_64892759-64893021; species=gorGor
AAAGTCAGTCTAAAAGGAAACGTGAGAAGCTAATTGCAGAAGACAGCCATTTCAAATCTTCAACAACAAGGCTGTACCTCCTCACGTGACTTCAGTATAGCCTTTAAGAACCTAAACTAACGCTTCTCGCGAGAGGAAACATTGACCGCTCGCAAGCGTACATCAGCTGGTGCCCCTCCTTCCCTGGGCCCCACCCACTGCCTGTCCTCACTCCCACCTTGAACCAGCCTTTTGCGCGTGTGACGTCATGGCGCCGTGCGTG
>gene=chr10_64892759-64893021; species=panTro
AAAGTCAGTCTAAAAGGAAACGTGAGAAGCTAATTGCAGAAGACAGCCATTTCAAGTCTTCAACAGCAAGGCTGTACCTCCTCACGTGACTTCAGTGTAGACTTTAAGAACCTAAACTAACGCTTCTCGCGAGAGGAAAGATTGACCGCTCGCAAGTGTACATCAGCTGGTGCCCCGCCTTCCCTGGGCCCCACCCACTGCCTGTCCTCATTCCCACCTTGAACCAGCCTTTTGCGCGTGTGACGTCATGGCGCCGTGCGTG
>gene=chr10_64892759-64893021; species=papHam
AAAGTCAGTCTAAAAGGAAAAGTGAGAAGCCAGTTGCAGAAGACAGTCATTTCAATTCTTCAACAACAAGGCTATACCCCCTCACGTGACCTCAGAGTAGACTTTAAG-ATATGAACTAACGCTTCTCGTGAGAGGAAAGACTGACTGCTCGCAACCGTACGCCAGCTGGTGCCCCACCTTCCCTGGGCCCCACCCACTGCCTGTCCTCACTCCCACCTTGAACCAGCCTTTTGCGCGTGTGACGTCATGGCGCCGTGCGTG
>gene=chr10_64892759-64893021; species=ponAbe
AAAGTCAGTCTAAAAGGAAACGTGAGAAGCCAGTTGCAGAAAACAGCCATTTCAAGACTTCAACAACAAAGCTGTACCTCCTCACGTGACTTCAGAGTAGGCTTTAAGAACCTAAACTAACGCTTCTCGCGAGAGAAAAGATTGACCGCTCGCAAGCGTACATCAGCTGGTGCCCCGCCTTCCCTGGGCCCCACCCACTGCCTGTCCTCACTCCCACCTTGAACCAGCCTTTTGCGCGTGTGACGTCATGGCGCCGTGCGTg
>gene=chr10_64892759-64893021; species=rheMac
AAAGTCAGTCTAAAAGGAAAAGTGAGAAGCCAGTTGCAGAAGACAGCCATTTCAATTCTTCAACAACAAGGCTATACCCCCTCACGTGACGTCAGAGTAGACTTTAAG-ATATGAACTAACGCTTCTCGTGAGAGGAAAGACTGACTGCTCGCAAGCGTACGCCAGCTGGTGCCCCACCTTCCCTGGGCCCCACCCACTGCCTGTCCTCACTCCCACCTTGAACCAGCCTTTTGCGCGTGTGACGTCATGGCGCCGTGCGTg
>gene=chr10_65225722-65225878; species=hg19
GCCGCGGCCAGTACTGCTCCGTCTCCCTCCCCGGGCAGCGGCGGCGCGCAGCGCGTCTCCTTCCGCCGGCGCGGGCGGGGCAGCAGCCGCGGGAGGGTCGGCGGAACCACCGCAGACGGAAAGTAGTGCCCGGCCCTGCGGAGGCGGCAGCGGCCA
>gene=chr10_65225722-65225878; species=bosTau
GCCGCGGCCAGTACTACTCCGCCTCCCCATCCTAGCGGTTGCGGCGCGCCGCGCGTCTCCTTCCGCCGGCGCGGGCGGGGAGGGAGCCGCGAGAGGGTCGGAGGAACCACCGCAGACGGAAAGTAGTGCCCGAC------------GCGGCGGCTG
>gene=chr10_65225722-65225878; species=calJac
GCCGCGGCCAGTACTGCTACGTCTCCCTCCTCCAGCAggggcggcgcgcggcgcgTCTCCTTCCGCCGGCGCGGGCGGGGCAGGAGCCGCGGGAGGGTCGGCGGAACCACCGCAGACTGAAAGTAGTgcccggcccggcggcggcggcggcggc--
>gene=chr10_65225722-65225878; species=canFam
gccgTGGACAGGACTACTCCGCCTCCCCATGCTCGCAGCTGCGGCGC----CGCGTCTCCTTCCGCCGGCGCGGGCGGGCAGGGAGCCGCGAGAGGGTCGGAGGAACCGCCGCAGACGGAAAGTAGTGCCCGGC------GCCGCTGCGGGGGCTG
>gene=chr10_65225722-65225878; species=equCab
GCCGCGGCCAGTACTACTCCGCCTTCCCATCCTGGTAGCAGTGGCGC-CCGCGCGTCTCCTTCCGCCGGCGCGGGCGGGGAAGGAGCCGCGAGAGGGTCGGAGGAACCACCGCAGACGGAAAATAGTGCCCCAC------GCTGCGGCAGCGGCTG
>gene=chr10_65225722-65225878; species=gorGor
------------------------------------------------------------------------------------------------------------------------------------------------------------
>gene=chr10_65225722-65225878; species=panTro
GCCTCGGCCAGTACTGCTCCGTCTCCCTCCCCGGGCAGCGGCGGCGCGCAGCGCGTCTCCTTCCGCCGGCGCGGGCGGGGCAGCAGCCGCGGGAGGGTCGGCGGAACCACCGCAGACGGAAAGTAGTGCCCGGCCCTGCGGAGGCGGCAGCGGCCA
>gene=chr10_65225722-65225878; species=papHam
ACCGCGGCCAGTACTGCTCCGTCTCCCTCCCCGGGCAGCGGCGACGCGCAGCGCGTCTCCTTCCGCCGGCGCGGGCGGGGCAGGAGCCGCGGGAGGGTCGGCGGAACCACCGCAGACGGAAAGTAGTGCCCAGCCTTGCGGAGGCGGCGGCCGCCA
>gene=chr10_65225722-65225878; species=ponAbe
GCCGCGGCCAGTACTGCTCCGTCTCCCTCCCCGGGCAGCGGCGGCGCGCAGCGCGTCTCCTTCCGCCGGCGCGGGCGGGGCAGGAGCCGCGGGAGGGTCGGCGGAACCACCGCAGACGGAAAGTAGTGCCCGGCCCTGCGGAGGCGGCAGCGACCA
>gene=chr10_65225722-65225878; species=rheMac
ACCGCGGCCAGTACTGCTCCGTCTCCGTCCCCGGGCAGCGGCGACGCGCAGCGCGTCTCCTTCCGCCGGCGCGGGCGGGGCAGGAGCCGCGGGAGGGTCGGCGGAACCACCGCAGACGGAAAGTAGTGCCCAGCCTTGCGGAGGCGGCGGCCGCCA
>gene=chr10_69609089-69609357; species=hg19
acacacaagacaagagaagagaagagaaCCACACACACAAGACACGGAGAGTCCGATGCTCAATCCTAGGCCTTGGAGGCCTGTTCCTCCCTGCCGGGAAGCGTCTCTCACCCGAGACTACAACTCCCATAAGGCATCGCGAGCATCGCGAGAACGGCGCCACAGAGGAACCGGAAACAAGCCAGTTACTTTCATACTCAGGGACACCGTCCCCCCCTCCGCCCCCCGCCCTCCGTAAGTGCTATTTTTACATCGAATGCCCTAGTCT
>gene=chr10_69609089-69609357; species=bosTau
----------------------------------------------------------------------------------------CCCAGGCGGCAATCGCC----GTCCAGGACTACAGCTCCCACAAGACATCGCGGA---------AATTGCGTGAAAGAGTGACAAAGGAAAGCCCAGTTACTTCCGGCCTCCGTAA--------------------ATGTCCCTCCGGAAGTGC---------attaaATTTCAGAGGCT
>gene=chr10_69609089-69609357; species=calJac
-----------------------------CACACACAAAAGACACAGATCGTCCCATGCTCAATCCCACGCCTTGGGGGCAGGTTCCTCCCTGACGGGAAGCGTCGCTCATCCGAGATTACAACTACCACAAGGCATCGCGAA---------AACCGCGCTACAGGGGAACCGGAAACAAGCCAGTTACAGTCTTACTCCAAAACCTCCCCCAAC----CGCCCCCCGCCCGCCCTAAGTGCTATTTTTACATCTGATGCCCTCAACT
>gene=chr10_69609089-69609357; species=canFam
-----------------------------------CTCAAGACT--CTGAGTCAGACGCCCAACCCCAGAACCAGAAAACC-----CTCTGGCACTGGAGGCGTCGCCCACCCGGGACTACAACTCCCACGAGGCACTGCGGG---------ACTGGCGT--AAGGGCGTCGCCGGAAGTCCCAGTTACGTCCCGCCTCAGGAA----------------------------------------TTTTTTTAA---ATGCTCTAGTCT
>gene=chr10_69609089-69609357; species=equCab
----------------------------------ACTCAAAACGCGGGGAGTCAGACGCCCAACCTCAGAACCAGAAATCC-----CTCCAGCCCGGGAGGTGTCGCCCGCTCAGGACTACAACCCCCACAAGGCATCGCGGG---------AAGGCCGTGAAAGGGAGGCGGGGAACGTCCCA-TTACTTCCGGCCTCGGGAA--------------------ACATCCCTCCGGAAGTGC--TTTTTTCAC---ATGCCCTATTCT
>gene=chr10_69609089-69609357; species=gorGor
-----------------------------------------------------------------------------------------------------------------------------------------------------------------------------------------------------------------------cctccgtcctccgtcctccgtAAGTGCTATTTTTACATCGAATGCCCTAGTCT
>gene=chr10_69609089-69609357; species=panTro
-----------------------------------------------------------------------------------------------------------------------------------------------------------------------------------------------------------------------------------------------------TTTTACATCGAATGCCCTAGTCT
>gene=chr10_69609089-69609357; species=papHam
--agaaaagaaaagaaaagaaaaaagaaCCACACACACAAGACGCGGAGAGTTCGATGCTCAATCCCAGCCCTTGGGGGCCTGTTCCTCCCTCCCGGGAAGCGTCTCTCACCCGAGACTACAACTCCCATAAGGCATAGCGAG---------AACGGCGCTAC-GGGGAACCGGAAAACAGCCAGTTGCTTTCACACTCAGGGACACCGCCC--------GCCCCTCGCCCTCCTTAAGTGCTATTTTTACATCGAATGCTTTCGTCT
>gene=chr10_69609089-69609357; species=ponAbe
-------------gagAATGGAAAAGAACCACACACACAAGACACGGAGAATCCGATGCTCAATCCTAGGCCTTGGGGGCCTGTTCCTCCCTCCCGGGAAGCGTCTCTCACCCGAGACTACAACTCCCATAAGGCATCGCGAT---------AACGGCGCCACAGAGGAACCGGAAACAAGCCAGTTACTTTCATACTCAGGGACACCGCCCGCC-TTTCCGCCCCCGCCCTCCGTAAGTGCTGTTTTTACATCGAATACCCTACTCT
>gene=chr10_69609089-69609357; species=rheMac
--------------------------aaCCACACACACAAGACACGGAGAGTTCGATGCTCAATCCCAGCCCTTGGGGGCCTGTTCCTCCCT-CCGGGAAGCGTCTCTCACCCGAGACTACAACTCCCATAAGGCATAGCGAG---------AACGGCGCTAC-GCGGAACCGGAAAACAGCCAGTTGCTTTCACACTCAGGGACACCGCCC--------GCCCCTCGCCGTCCTTAAGTGCTATTTTTACATCGAATGCCCTCGTCT
>gene=chr10_70091592-70091934; species=hg19
AACGTAAGCAAGAAAAACGGTGCGCGCTGCAGCTCTTTAACTGGAACAGCCTCTGCTCGGTCTACCTCGCCCCCAACAGCTGCGCAACCCACCACCGCGCAGGCGCGCTGCGTGCCGCCAGCGCCATGCGAAACCGACTTTCCCGTCTCGCGAGAGTGGGGCCGGCCGCCTTCGCAGTTCTCGCTCCGCCCCCCACTTCTTGCTCGTTCCCTCCCATCCCCCCAAGCCAGTAGCTGTGCTGCGCAGCTCCCTAAGCGGTTGTCACCGCTGGAGACGGTTGGGAGAACCGTTGTGGCGAGCGCTACACGAGGCAAACGACTTCTCCCTTCTTTGAACTGGACC
>gene=chr10_70091592-70091934; species=bosTau
ATAGTAAGCAGGAAAGGTGGAGTTTGCG--ACCTCTTTCTCTAAACTAACCCCGCTTCTATCCGCCTCTCACC----AACTATTTATCCGACCAACGCGCAAGCGCACTTCTTGCCGCCGGCCCCAAGGGAGACCGACTCTCTTGTCTCGCGAGAGCGGGGCCGGCCGACTCCCTAGCTCTCGCTCCACCCACTTCTCCTCGCTCGCTCTCTCCCATCCCCCCAAGCCAGTAGCTCTGCTGCGCAGCTCCCTTAGCGGTTGCCACCGCTGGAGACGGTTGGAAGAACCGTTGTGGG-AGCTCTACCCGAGGCGGGCGACTTCTACTTCCTCACAGCCAGACC
>gene=chr10_70091592-70091934; species=calJac
ACCGTAAGCAAGGAAGA----GCGCGCTACAGCTCTTTA----GACCAGTCTCAGCTCTGTCTACCTCGCCCCCAACAGCTGAGCCGCTCACCTCCGCGCAGGCGCACTTCGCGCCGCCAACGTCCGGCGGACCCGACTTTCCCGTCTCGCGAGAGTGGGGCCGGCCGCCTTCTCAGCTCTCGCTCCGCCCACCACTTCTTG---GCTCTCTCCCATCCCCCCAAGCCAGTCGCTGTGCTCCGCAGCTCCCTAAGCGGTTGCCACCAATAGAGACGGTTGGGGGAACCGTTGTGGCGGGCGCTACACGAGGCAAACGACTTTTCCCTCCTCTCGACTGGACC
>gene=chr10_70091592-70091934; species=canFam
ACGGTAA---------------CCCGCG-------TCTCTCTAAACTAGCTCCGCTATTCCCCACTTCTTTCCCCCAAACTGGTCAACCCACCAGCGCGCACGCGCGCTTCCAGCGGCCAGCACCGAGGGAGCTCGCCTCTCTGGTCTCGCGAGAGCGGG-CCGGCAGTCTCCGTTGCTCTCGCCCCACCCCCTCCTTCTCGCTCGCTCTCTCCCATCCCCCCAAGCCAGTCGCTCTGCTGCGCAGCTCCCTTAGCGGTTGCCGCCGCCGGAGACGGTTGAAAGAACCGTTGTGGTGAGCGCTACACGAGGCGAGCGACTTTTCCCTCTTCACGACC-GACC
>gene=chr10_70091592-70091934; species=equCab
ACGGTAAGCAAGAGAGGCTGAGTCCGCC--ACCTCTTTCTCTAAGCCGGCCGCG-GGTTCTCCGCCTCTCCC-----AAGTGGGCAACCCACCCGCGCGCAGGCGCACTTCCTGACCCCCGTGCCAAGGGGGACCGACTCTCTTGTCTCGCGAGAGCAGGGCCGGCCGTCTTCGTTGCTCTCGCCCCACCCCCTCCTTCTCGCTCGCTTTCTCCCATCCCCCCCAGCCAGTCGCTGTGCTGCGCAGCACCCTTAGTGGTTGCCGCCGGCGGAGACGGTTGGAAGAACCGTTGTGGGGAGCGCTACACGAGACAAGCGACTTCTCCCTCCTCCCGACCGGACC
>gene=chr10_70091592-70091934; species=gorGor
AACGTAAGCAAGAAAAACGGTGCGCGCAGCAGCTCTTTAACTGGAACAGCCTCT-CTCTGTCTACCTCGCCCCCAACAGCTGCGCAACCCACCACCGCGCAGGCGCGCTGCGTGCCGCCAGCGCCAGGCGAACCCGACTTTCCCGTCTCGCGAGAGTGGGGCCGGCCGCCTTCGCA----------------------------------------------------------------------------------------------------------------------------------------------------------------------
>gene=chr10_70091592-70091934; species=panTro
AACGTAAGCAAGAAAAACGGTGCGCGCTGCAGCTCTTTACCTGGAACAGCCTCTGGTCTGTCTACCTCGCCCCCAACAGCTGCGCAACCCACCACCGCGCAGGCGCGCTGCGTGCCGCCAGCGCCATGCGAAACCGACCCTCCCGTCTCGCGAGAGTGGGGCCGGCCGCCTTCGCAGTTCTCGCTCCGCCCCCCACTTCTTGCTCGTTCCCTCCCATCCCCCCAAGCCAGTAGCTGTGCTGCGCAGCTCCCTAAGCGGTTGTCACCGCTGGAGACGGTTGGGAGAACCGTTGTGGCGAGCGCTACACGAGGCAAACGACTTCTCCCTTCTCTGAACTGGACC
>gene=chr10_70091592-70091934; species=papHam
ACCGTAAGCAAGACAGACTGCACACACGACAGCTCTTTACCTGGACCAGCCTCTGCTCTGTCTACCTCGCCCCCAACAGCTGGGCAGCCCACCACCGCGCAGGCGCGCTTCGTGTTGCCAGCGCCAGGCGAACCCGACTTTCCCGTCTCGCGAGAGTGGGGCCGGCCGCCTTCGCAGTTCTCGCTCCGCCCCCCACTTCTTGCTCGCTCCCTCCCATCCCCCCAAGCCAGTTGCTGTGCTGCGCAGCTCCCTAAGCGGTTGTCACCGCTGGAGACGGTTGGGAGAACCGTTGTGGTGAGCGCTACACGAGGCAAACGACTTCTCCCTTCTCTCGACTGGACC
>gene=chr10_70091592-70091934; species=ponAbe
ACCGTAAGCAAGAAAGACGGTGCGCGTTGCAGCTCTTTAACTGGAACAGCCTCTGCTCTGCCTACCTCGCCCCCAACAGCTGCGCAGCCCACCACCGCGCAGGCGCGCTGTGTGCCGTCAGCGCCAGGCGAACCCGACTTTCCCGTCTCGCGAGAGTGGGGCCGGTCGCCTTCGCAGTTCTCGCTCCGCCCCCCACTTCTTGCTCGCTCCCTCCCATCCCCCCAAGCCAGTAGCTGTGCTGCGCAGCTCCCTAAGCGGTTGTCACTGCTGGAGACGGTTGGGAGAACCGTTGTGGCGAGCGCTACACAAGGCAAACGACTTCTCCCTTCTCTGAACTGGACC
>gene=chr10_70091592-70091934; species=rheMac
ACCGTAAGCAAGAAAGACTGCACAC---ACAGCTCTTTACCTGGACCAGCCTCTGCTCTGTCTACCTCGCCCCCAACAGCTGGGCAGCCCACCACCGCGCAGGCGCGCTTCGTGCTGCCAGCGCCAGGCGAACCTGACTTTCCCGTCTCGCGAGAGTGGGGCCGGCCGCCTTCGCAGTTCTCGCTCCGCCCCCCACTTCTTGCTCGCTCCCTCCCATCCCCCCAAGCCAGTTGCTGTGCTGCGCAGCTCCCTAAGCGGTTGTCACCGCTGGAGACGGTTGGGAGAACCGTTGTGGTGAGCGCTACACGAGGCAAACAACTTCTCCCTTCTCTCGACTGGACC
>gene=chr10_71211128-71211255; species=hg19
GCCCCCTCCCAGACGCTAGGCAGCCGCGGCCTCCCATTGGCCGCCAGGGCTGGCAGGCTTCCCGGCTGGGGCTGTGATTGCCGCGCTCCAGTGTCAGTCCCGGAGAGAACGCCGGTGGCGGGGCTGG
>gene=chr10_71211128-71211255; species=bosTau
GCCCCCTCCCCG----------------AGCGCCCATTGGCCTCTGGGGCTGGTTGG-TCCCGGGCCGGAGCTGTGATTGCAGCTCGCCGGTGTCAGTCCTCGAGCGAGCGCCGGTGGCGGGGCCGG
>gene=chr10_71211128-71211255; species=calJac
GCCCCCTGCTAGAGGCTGGGCCGCCGTGGCATCCCATTGGCCGCCGGTGCTGGCAGGCTCCCCGGCTGGGGCCGTGATTGCCGCGCGCCAGTGTCAGTCCCGGAGAGAACGGCGGTGGCGGGGCTGG
>gene=chr10_71211128-71211255; species=canFam
gccccctgcccgGGGCTGGGCCGCGGCTCGCGCCCATTGGCCGCCGA-GCCGGCTGG-TCCCGG-CCGGGGCTGTGATTGCGGCCAGCCCATGTCAGTCCCGGAgcgggcgcgggcggcggggcgcg
>gene=chr10_71211128-71211255; species=equCab
gcccccTCCCAGAGGCTGGGCTGCTGCTCATGCGCATTGGCCGCCGGTGCTGGCTGG-TCCCGGCCCGGCGCTGTGATTGCAGCTCGCAGATGTCAGTCGCCGAGCGAGCGCCGGTGGCGGGGCGGG
>gene=chr10_71211128-71211255; species=gorGor
GCCCCCTCCCAGAGGCTGGGCCGCCGCGGCCTCCCATTGGCCGCCAGGGCTGGCAGGCTTCCCGGCTGGGGCTGTGATTGCCGCGCTCCAGTGTCAGTCCC-GAGAGAACGCCGGTGGCGGGGCTGG
>gene=chr10_71211128-71211255; species=panTro
GCCCCCTCCCAGAGGCTGGGCCGCCGCGGCCTCCCATTGGCCGCCAGGGCTGGCAGGCTTCCCGGCTGGGGCTGTGATTGCCGTGCTCCAGTGTCAGTCCCGGAGAGAACGCCGGTGGCGGGGCTGG
>gene=chr10_71211128-71211255; species=papHam
GCCCCCTCCCAGAGGCTGGGCCGCCGCGGCCTCCCATTGGCCGCCAGGGCTGGCAGGCTTCCCGGCTGGGGCTGTGATTGCCGCGCGCCAGTGTCAGTCCCGGAGAGAACGCCGGTGGCGGGGCTCG
>gene=chr10_71211128-71211255; species=ponAbe
G-CCCCTCCCAGAGGCTGGGCCGCCGCGGCCTCCTATTGGCCGCCAGGGCTGGCAGGCTTCCCGGCTGGGGCTGTGATTGCCGAGCGCCAGTGTCAGTCCCGGAGAGAACGCCGGTGGCGGGGCGGG
>gene=chr10_71211128-71211255; species=rheMac
GCCCCCTCCCAGAGGCTGGGCCGCCGCGGCCTCCCATTGGCCGCCAGGGCTGGCAGGCTTCCCGGCTGGGGCTGTGATTGCCGCGCGCCAGTGTCAGTCCCGGAGAGAACGCCGGTGGCGGGGCTAG
>gene=chr10_72971987-72972317; species=hg19
GTGAGAGTCCTATGTTTAATCAGAGGAGAAAGCTGACATGGCCAAGCCAAATGAAGGCGCAAAGCCAGATTTCCTTAATTTGGGGGAGCGAAAATTGGGCCGCCTCCACGTCCAGCCATTCTCCAGCGGCCGGGTTTTTCAAAACGCTGCGCCCAGCGTCTCGCGAGGACCCTCCCCCCGGGTCCCCCAGCTCTGCCGCGGCCGCGCCCAGATGGCCGTCGGATCCCCCCTCAAGGTCCCCCTGTCGGCTCCGCCCTCGGTCGCCCAggccccgccccggccgcgcgcggTCCCCTCGGTTGGCGAACTCACTCCGGCGAGCGAGCGGCG
>gene=chr10_72971987-72972317; species=bosTau
ACGAGAGTCCTGAGTTTAATCAGAGGAGAAAGCTAACACAGCCAAGCCAAATGGAAGTGCAAAAATACACTTCCTTAGTTTCTGGAAAGGAAAACTGGGCAGACTCCGCTTCCAGTTTCGATCCAGAGGCCGAGTTTTCCAATGCTCCGGGTCCAGCGTCTCTCGAGGA-CCTCCCTGAAGGGCCCCCAGCTTCGCTGAGGCCGCGCCCAAGGAACCGTCGTCACCCCCTCGAAAGGCCCCCCGCCGGCTCCGCCCCTGCCCACCCAAGCCCCGCCCCGGCTATGCTTGGTCCCCTCAGCTCAAAGACGCACTGGGGTGAGCGAGCGGCA
>gene=chr10_72971987-72972317; species=calJac
GTGAGAGTCCTACGTTCAGTCAGAGTAGAAAGCTGACTTGGCCAAGCCAAACGAAGGAGCAGAGGCACATTTCCTTCATTTGGGAGAGCGAAAATTGGGCCGACTCCACATCCAGCGGTTCTTCAGCGGCCGGGTTTTTCAAAGCGTTGGGCCCAGCGTCTCGCGAGGACCCTCCCCAGGAGTACCCCCCCCCCGCT-CCGCCCCGCCCAGATGGCCGTCGCATCCCCCCTCAAGGTCTCCCTACCGGCTCCGCCCTCGGCCGCCCAGGCCCCGCCCCGGCCGCAC-TGTCCCACTCTGCTGGCGAACTCACTCCGGCGAGCGAGCGGCG
>gene=chr10_72971987-72972317; species=canFam
GCGAGAGGCCTCAATTCAATCAGAGGAGAAAGCTGACGCAGCCAAGCC-AAGGAGAGCT--GAGATACATCTCCCTGGTTTTTGAAAAAGAAAACTGGGCAGCCTGCGCCTGCAGCCACGTTCCCGCGGCCGGGTTTTCCAGCTCGCCGGGCCGAGCGTCTCGCGAGCG-CCCCCCTGAAGGGCCCCCAGCTCGGCGGAggccgcgcccgcgcggccgtcgctgcccccctccgggg-ccccggcgAGccccgcccccg-ccgcccgggccccgcCCTCGCCGCGCGCGGTCCCCCGGGCTCGCGGACCGACTCGGGCGAGCGGGCGGCG
>gene=chr10_72971987-72972317; species=equCab
GTGAGAGTCCGGGGTTTAATCAGAGGAGAAAGCTGACGCAGCCGAGCCAAAGGAGAGCGCAAAGGTACACTTGCTCAGTTTTGGCGAACGAAAATTGGGCGCACTCAGCTCACCGCTATAGATCAGCGACCGGCTTCTCCCAATGATACG------------------------------------------------------------------------------------------------------------------------------------------------------------------------------------
>gene=chr10_72971987-72972317; species=gorGor
GTGAGAGTCCTATGTTTAATCAGAGGAGAAAGCTGACATGGCCAAGCCAAATGAAGGCGCAAAGCCAGATTTCCTTAATTTGGGGGAGCGAAAATTGGGCCGCCTCCACGTCTAGCCATTCTCCAGCGGCCGGGTTTTTCAAAACGCTGCGCCCAGCGTCTCGCGAGGACCCTCCCCCCGGGTCCCCCAGC-------------------------------------------------------------------------------------------------------------------------------------------
>gene=chr10_72971987-72972317; species=panTro
GTGAGAGTCCTATGTTTAATCAGAGGAGAAAGCTGACATGGCCAAGCCAAATGAAGGCGCAAAGCCAGATTTCCTTAATTTGGGGGAGCGAAAATTGGGCCGCCTCCACGTCCAGCCATTCTCCAGCGGCCGGGTTTTTCAAAACGCTGCGCCCAGCGTCTCGCGAGGACCCTCCCCCCGGGTCCCCCAGCTCTGCCGCGGCCGCGCCCAGATGGCCGTCGGATCCCCCCTCAAGGTCCCCCTGCCGGCTCCGCCCTcggccgcccaggccccgccccggccgcgcgcggTCCCCTCGGTTGGCGAACTCACTCCGGCGAGCGAGCGGCG
>gene=chr10_72971987-72972317; species=papHam
GTGAGAGTCCTACATTCAATCAGAGGAGAAAGCTGACATGGCCAAGCCAAATGAAGGCTCAAAGCCAGATTTCCTTAATTTGGGCCAGCGAAAATTGGGCCGCCTCCACGTCCAGTCATTCTCCAGCGGCCGGGTTTTTCAAAGCTCTGCGCCCAGTGTCTCGAGAGGAACCTCCCCCGGGGTACCCCAGCTCTGTCGCGGCCGCGCCCAGATGGCCGTCGGGTTCCCCCTCAAGGCCCCCCTGCCGACTCCGCCCTCTGCCGGCCAGGCCCCG-CCCGGCCGCTCGCGGTCCCCTCGGCTGACGAACTCACTCCTGCGAGCGAGCGGCG
>gene=chr10_72971987-72972317; species=ponAbe
GTGAGAGTCCTATGTTTAATCAGAGGAGAAAGCTGACATGGCCAAGCCAAATGAAGGCGCAAAGCCAGATTTCCTTAATTTGGGGGAGCGAAAATTGGGCCGCCTCCACGTCCAGCCATTCTCCAGCGGCCGGGTTTTTCAAAGCGCTGCGCCCAGAGTCTCGCGAGGACCCTCCCCCGGGGTCCCCCAGCTCTGCCGCGGCCGCGCCCAGATGGCCGTCGGATCCCCCCTCAAGGTCCCCCTACCGGCTCCGCCCTcggccgcccaggccccgccccggccgcgcgcggTCCCCTCGGCTGGCAAACTCACTCCGGCGAGCGAGCGGTG
>gene=chr10_72971987-72972317; species=rheMac
GTGAGAGTCCTACATTCAATCAGAGGAGAAAGCTGACATGGCCAAGCCAAATGAAGGCTCAAAGCCAGATTTCCTTAATTTGGGCAAGCGAAAATTGGGCCGCCTCCACGTCCAGTCATTCTTCAGCGGCCGGGTTTTTCAAAGCTCTGCGCCCAGTGTCTCGAGAGGAACCTCCCCCAGGGTACCCCAGCTCTGTCGCGGCCGCGCCCAGATGGCCGTCGGGTTCCCCCTCAAGGCCCCCCTGCCGACTCCGCCCTCTGCCGGCCAGGCCCCG-CCCGGCCGCTCGCGGTCCCCTCGGCTGACGAACTCACTCCTGCGAGCGAGCGGCG
>gene=chr10_75118443-75118716; species=hg19
GTTTCTTCAGGAGGGATCACTGTCTTACCTGCAGCAGCCTCAGTTATGTTTTTGACAACTATAGCAACCAACTACCTCTCGCGAGAACTTACTTTTGGCCATCGCACGAGCAAGTTTATTCCAAGACTCGCGATAACCCTCTGGGGCCGGGAGCAGGGAGCGAGACGCTGAGCTTCTGCGCCTGCGCCCTAGCGCCGGCTGCAGCCTCCTCACTTCGAGAGCCTGCTGTTTCCGCGGATGCTTTACCTTGCCAAGAGTTGGGTTTAAGTGCAT
>gene=chr10_75118443-75118716; species=bosTau
ATTTTCTAAGGAGTACTATCAGTCTTACCGAAC--AGCCGCAGAAGCGTTTTTCGCAACTATAGCAACCAATTACTTCTCGCGATAACTTTGCCTCCGCAATCGC---CACAAGTTGATCCCAAGACTCGCGATAACATTGTCGGGGAAGAAAGAAGGATGGGGGCGCCGAGATTCTGCGCGTGCGCCCTGGAAACCGCCACGACCTCCGTGTCTATGGGGTTTCGTATTTTCGT------TTTCCCTTACCCAGGGTGTTGGCTAAGTACAA
>gene=chr10_75118443-75118716; species=calJac
GTTTCCTCAGGAGGGATCATGGTCTTACCTGCGGCAGCCGCAGTTACGCTTTTGACAACTATAGCAACCAACTACCTCTCGCGAGAACTTACTTTTGGCAATCGC---AGCAAGCTTATTCCAAGACTCGCGATAACTTTCTGGGGACCGGAGCAGGGAGCGGGACGCTGAGTTCCTGCGCCTGCGCCCTGGCGTCGGCTGCCGCCGCCTGACTTCGAGTTCTTGTCGTTTCCGCG-----TTTAACTTGGCAAGAGTCTGGGTTAAGGGCGC
>gene=chr10_75118443-75118716; species=canFam
GTTCCCTGAGCAGCGATAGACGTCTTACCTGAGGAAGCCGCAAACGCCTTAGGCGTAACTGTAGCAACTACCTACCTCTCGCGAGAATTTAGTTCCAGCAATCAC---CACAAGTTTATCCCAAGACTCGCGATAA-AGTTTTGGGCGGGAAACA--GAGCTGGGGGTGTGGTTTCTGCGCTTGGGCTCTGGGAATTGCGCCCGGTCCTGCC--TGGGATCGCCTC---GTCCGC------TTTGCATCCAC-----------ACGAGCCTAA
>gene=chr10_75118443-75118716; species=equCab
GTTCTCTAAGGAATGATAACTGTCTTACCTCCGGCAGCCACAGTCGTGTTTTTCGCAACTATAGCAACCAACTATCTCTCGCGAGAACTTAGTTTTTGCAGTCGC---CACAGGTTTCTCTCCAGAATCGCGATAACATTTTCGGGAGGGAAACAAGGAGCGGGTCGCAGAGTTTCTGCGCCTGCGCTGCGGAACGGGTGTCTGCCTCCGCCCTTGGGGTGTCTTCTGTTTCCGC------TTTTCCTTGGCAAAAATTATTTTTAAGGGCAG
>gene=chr10_75118443-75118716; species=gorGor
GTTTCTTCAGGAGGGATCACTGTCTTACCTGCAGCAGCCTCAGTT-TGTTTTTGACAACTATAGCAACCAACTACCTCTCGCGAGAACTTACTTTTGGCAATCGCACCAGCAAGTTTATTCCAAGACTCGCGATAACCCTCTGGGGCCGGGAGCAGGGAGCGAGACGCTGAGCTGCTGCGCCTGCGCCCTAGCGCCGGCTGCAGCCTCCTCACTTCGAGAGCCTGCTGTTTTCGCGGATGCTTTACTTTGGCAAGAGTTGGGTTTAAGTGCAC
>gene=chr10_75118443-75118716; species=panTro
GTTTCTTCAGGAGGGATCACTGTCTTACCTGCAGCAGCCTCAGTTATGTTTTTGACAACTATAGCAACCAACTACCTCTCGCGAGAACTTACTTTTGGCAATCGCACGAGCAACTTTATTCCAAGACTCGCGATAACCCTCTGGGGCC-GGAGCAGGGAGCGAGACGCTGAGCTTCTGCGCCTGCGCCCTAGCGCCGGCTGCAGCCTCCTCACTTCGAGAGCCTGCTGTTTCCGCGGATGCTTTACCTTGGCAAGAGTTGGGTTTAAGTGCAT
>gene=chr10_75118443-75118716; species=papHam
GTTTCTTCAGGAGGGATAGCTGTCTTACCTGCAGCAGCCTCAGTTATGTTTTTGACAACTATAGCAACCAACTACCTCTCGCGAGAACTTACTTTTGGCAATCGC---AGCAAGTTTATTCCAAGACTCGCGATAACCCTCTGGGGACGAGAGCAGGGAGCGCGACCCTGAGCTTCTGCGCCTGCGGCCTAGCGCCGGCTGTAGCCCCGTCATTTCGAGTCCCTGCTGTTTCTGCGGATGCTTTACCTTGGCAAGCGTTTGGGTTAAGTGCAC
>gene=chr10_75118443-75118716; species=ponAbe
GTTTCTTCAGGAGAGATCACTGTCTTACCTGCAGCAGCCTCAGTTATGTTTTCGACAACTATAGCAACCAACTACCTCTCGCGAGAACTTACTTTTGGCACTCGCACCAGCCAGTTTATTCCAAGACTCGCGATAACCTTCTGGGGACGGGAGCAGGGAGCGAGACGCTGAGCTTCTGCGCCTGAGCCGTAGCGCGGGCTGGAGCTTTCTCACTTCGAGTGCCTGCTGTTTCCGCGGTTGCTTTACCTTTGCAAGAGTTGGGTTTAAGTGCAC
>gene=chr10_75118443-75118716; species=rheMac
GTTTCTTCAGGAGGGATCGCTGTCTTACCTGCAGCAGCCTCAGTTATGTTTTTGACAACTATAGCAACCAACTACCTCTCGCGAGAACTTACTTTTGGCAATAGC---AGCAAGTTTATTCCAAGACTCGCGATAACCCTCTGGGGACTAGAGCAGTGAGCGCGACCCTGAGCTTCTGCGCCTGCGCCCTAGCGCCGGCTGTAGCCCTGTCATTTCGAGTCCCTGCTGTTTCCGCGGATGCTTTACCTTGGCAAGCGTTTGGGTTAAGTGCAC
>gene=chr10_75385663-75386030; species=hg19
GGCCCCGCCCCCCTGAGGGTGTCGCACTCACAGCTCCTGGCGCCGCATACTTAACCGCCGCGGCTGCTATAGCTACAGGGAGCCAAGGCAACCAGCTCTCGCGACACTTTCCTTGGCCATGGCGAGAGCACACGAGAAGAGACTCTCGCAAGAAAGTAAATGAGTCAGGCTGGAAACAGCGAAGTATATCTCGCGATAGCACTGTTTAAAATGGCGGCTTCAAGGCGTTTCACGGGTGTCCCGGACAGGCGTGGAGGTGGGGCGCAGGCGAGGATGAAGCTTGAGTTGGCCAGGAGTCGGAAAACGATTGCAGGCGGGACCGCGTCCGTCGGGGCTGAGGAAACTTAGCGTGGCAGACCCTAAACTG
>gene=chr10_75385663-75386030; species=bosTau
GGCCCCGCCCCCCTGAGGGTGTCGCACTCACCGCTTCTGCCGCCGCATCCTTAACCGCCGCGGCTGCTATAGCTACAGGGAGCCAAGGCAACCAGCTCTCGCGACAGTTTCCACAGCTACGGCGAGAACAGCCGGGAAGAGCCTCTCGCAAGAAAGTAAATGAGTCAGGCTCGAGACGGCTAAGTATATCTCGCGATAGTGTTGTGTAAAATGGCGGCTGTAAGGCGCTTCGGGGGTGGCCCGGAAAGGTTTGGAGGTAG-GCGAGGGCGGGAAAGGATCTTGAGCTGGCGGGGAGTCGGAAAACTATTGTAGGTAGGAC--GGTCCC----ATCTGAGGAAAGTTAGTATGGCGAATCCTACACTG
>gene=chr10_75385663-75386030; species=calJac
GGCCCCGCCCCCCTGAGGATGTCGCACTCACCGCTCCTGCCGCCGCATACTTAACCGCCGCGGCTGCTATAGCTACAGGGAGCCAAGGCAACCAGCTCTCGCGACACTTTCCTTGGCTACAGCGAGAGCCGACGAGAAGAGACTCTCGCAAGAAAGCAAATGAGTTAGGCTGGAAATTGCGAAGTGTATCTCGCGATAGCACTGTTTAAAATGGCGTCATCAAGGCGTTTCATGGGTGGCCGGGAAAGGGATGGAGGTGGGGCGCGGGCGAGGATGAAGCTTAAGCTGGCCGGGAGCTGGAAGACGATTGCAGGCGGAAC--CGTCCGTTGAGGCTGAGGAAACTTAGCGTGGCGGATCCTACGCTG
>gene=chr10_75385663-75386030; species=canFam
GACCCCGCCCCCCTGAGGGTGTCGCACTCACTGCTCCTGCCGCCGCATCCTTAACCGCCGCGGCTGCTATAGCTACGGGGAGCCAAGGCAACCAGCTCTCGCGACACTTTCCTCAGCTACGGCGAGAACAGCCGAGAAGAGCCTCTCTCAAGAAAGTAACCGAGTCAGGCTCGAGAAGGCTAAGTATATCTCGCGATAGTAGTGTGTAAAATGGCGGCCGCCAAGCGTTGT-AGGGTGGCCTGGGCAGGTCTGGTGGTGG-GCGAGGGTGCGCAAGACTCCGGAG----CCAGGAGTCGGAAAAGTATTGCAGGGAGAAC--GGGCTC----AGCCGGGGGGAGTTAGTATGGCGAACCCTACACTG
>gene=chr10_75385663-75386030; species=equCab
GGCCCCGCCCCCTTGAGGGTGTCGCACTCACAGCTCCTGCTGCCGCATCCTTAACCGCCGCGGCTGCTATAGCTACAGGGAGCCAAGGCAACCAGCTCTCGCGACACTTTCCTCAGCTACGGCGAGAACAGGCAAGAAAAGCCTCTCGCAAGAAAGTAAATGAGTCAGGCTTGAGACTGCTAAGTATGTCTCGCGATAGTACTGTGTAAGATGGCGACTGCACAGCTTTTTAGGGGTGGCTTGGAGAGGTTTGGAAGTGG-ACGAGGGCGGGGAAGAATCTTGAGCTGCCCGGAAGCCGGAAAACTATCGTAGGCAGGAC--AATCTG----GGATAGAGGAAGTTAGTATGGCGAAGCCTACACTG
>gene=chr10_75385663-75386030; species=gorGor
-----------------------------------------------------------------------------------------------------------------------------------------------------------------------------------------------------------------------------------------------------------------------------------------------------------------GATTGCAGGCGGGACCGCGTCCGTCGGGGCTGAGGAAACTTGGCGTGGCAGACCCTAAACTG
>gene=chr10_75385663-75386030; species=panTro
GGCCCCGCCCCCCTGAGGGTGTCGCACTCACAGCTCCTGGCGCCGCATACTTAACCGCCGCGGCTGCTATAGCTACAGGGAGCCAAGGCAACCAGCTCTCGCGACACTTTCCTTGGCCATGGCGAGAGCACACGAGAAGAGACTCTCGCAAGAAAGTAAATGAGTCAGGCTGGAAACAGCGAAGTATATCTCGCGATAGCACTGTTTAAAATGGCGGCCTCAAGGCGTTTCACGGGTGTCCCGGACAGGCGTGGAGGTGGGGCGCAGGCGAGGATGAAGCTTGAGTTGGCCGGGAGTCGGAAAACGATTGCAGGCGGGACCGCGTCCGTCGGGGCTGAGGAAACTTAGCGTGGCAGACCCTAAACTG
>gene=chr10_75385663-75386030; species=papHam
GGCCCCGCCCCCCTGAGGGTGTCGCACTCACCGCTTCTGCCGCCGCATACTTAACCGCCGCGGCTGCTATAGCTACAGGGAGCCAAGGCAACCAGCTCTCGCGACACTTTCCTTGGCCACGGCGAGAGCAGACGAGAAGAGACTCTCGCAAGAAAGTAAATGAGTCAGGCTGGAAACGGCGAAGTATATCTCGCGATAGCAGAGTTTAAAATGGCGGACTCAAGGCGTTTTATGGGTGGCCCGGAAAGGCATGGAGGTGGGGCGCGGGCGAGGATGAAGCTTAAATTGGCCGGGAGTTGGAAAACGATTGCAGGCGGGAC--CGTCCGAAGGGGCTGAGGAAACTTAGCCTGGCAGACCCTACACTG
>gene=chr10_75385663-75386030; species=ponAbe
GGCCCCGCCCCCCTGAGGGTGTCGCACTCACCGCTCCTGGCGCCGCATACTTAACCGCCGCGGCTGCTATAGCTACAGGGAGCCAAGGCAACCAGCTCTCGCGACACTTTCCTTGGCCATGGCGAGAGCAGACGAGAAGAGACTCTCGCAAGAAAGTAAATGAGTCAGGCTGGAAACAGCGAAGTATATCTCGCGATAGCACTGTTTAAAATGGCGGCCTCAAGGCGTTTCATGTGTGTCCCGGACAGGCGTGGAGGTGGGGCGCAGGCGAGGATGAAGCTTGAGTTGGCTGGGAGTCGGAAAACGATTGCAGGCGGGAC--CGTCCGTCGGGTCTGAGGAAACTTAGCGTGGCAGACCCTAAACTG
>gene=chr10_75385663-75386030; species=rheMac
GGCCCCGCCCCCCTGAGGGTGTCGCACTCACCGCTTCTGCCGCCGCATACTTAACCGCCGCGGCTGCTATAGCTACAGGGAGCCAAGGCAACCAGCTCTCGCGACACTTTCCTTGGCCACGGCGAGAGCAGACGAGAAGAGACTCTCGCAAGAAAGTAAATGAGTCAGGCTGGAAACGGCGAAGTATATCTCGCGATAGCAGAGTTTAAAATGGCGGACTCAAAGCGTTTTATGGGTGGCCCGGAAAGGCATGGAGGTGGGGCGCGGGCGAGGATGAAGCTTAAATTGGCCGGGAGTCGGAAAACGATTGCAGGCGGGAC--CGTCCGAAGGGGCTGAGAAAACTTAGCCTGGCAGACCCTACACTG
>gene=chr10_76871070-76871244; species=hg19
AGCCCCGCTTCCTCCTGTCGCTTTGGCCTCCGGCATGACGCATGCGCCCTCGGGCTCCTCCGCGGCAGCATCTCGGTTCTCCTCTCGGGCCCATCTGGAGCCTCGCGTCTTTTCCAGTGTGGGCCCCGCCCCCTGCCGGTAGAACCCCGTCCCCGGCCGGTAGGGCCCCGCCTC
>gene=chr10_76871070-76871244; species=bosTau
AGCGCCTCATCTCTCATCT-CGTTAGCTTTGGACCAAATGCAT-CTCTCTCGAGTTTCCTTGCAGCCGGATCGCAATCCTCCCCTCACGCCCATCTTGAACCCCGAGCCTCTTCCGGTTTTGGCTCCACC-----CCC-TAGGGCTCCGCCTCCCGTCGAT-TTTCCCCGCCTC
>gene=chr10_76871070-76871244; species=calJac
AGCCCCGCTTCCTCCTCTAGCGTTGGCCTCCACCATGACGCATGCGCCCTCGGGCTCCCCCGCGGCTGCTTCTCGGCTCTCTTCTCCCGCCCATCTGGAGCCTTGCGTTTTTTCCAGTGTAGGCCCCGCCCCCTGCCGGTAGAACCCCGCCCCCCGCCGGTAGGGCCCCGCCTC
>gene=chr10_76871070-76871244; species=canFam
CGCCCCTGTGCGCTCGCTC-C-CGGGCGGTGGGCCCGGCGCATGCGCTCTCGCGCCGCCTCGCTGCGGCTCCGCT------------CGCGGGTCTCGAATGCGGCGACCCTTCCGGTTTgggccccgccccgccccg-tagggctccgcccctcggccgcgcggccccgccTC
>gene=chr10_76871070-76871244; species=equCab
AGCCTATCTTCTCTTCTCC-TGTTGGCTTTGGCCCTGACGCATGCGCTCTCGGGTTTCCATGCTACGGCTTCTTCGTTCTCCTCTCGCGACCATCTTGAGCCCCGCTTCCCTTCCGGTTTTGGCCCGGCCCCTGCCCT-CAAGGCTCCGCCTCCCGCCGGTAGGGCTCCGCCTC
>gene=chr10_76871070-76871244; species=gorGor
AGCCCCGCTTCCTCCAGTCGCTTTGGCCTCCGGCATGACGCATGCGCCCTCGGGCTCCTCCGCGGCAGCATCTCGGTTCTCCTCTCCGGCCCATCTGGAGCCTCGCGTCTTTTCCAGTGTGGGCCCCGCCCCCTGCCGGTAGAACCCCGTCCCCGGCCGGTAGGGCCCCGCCTC
>gene=chr10_76871070-76871244; species=panTro
AGCCCCGCTTCCTCCTGTCGCTTTGGCCTCCGGCATGACGCATGCGCCCTCGGGCTCCTCCGCGGCAGCATCTCGGTTCTCCTCTCGGGCCCATCTGGAGCCTCGCGTCTTTTCCAGTGTGGGCCCCGCCCCCTGCCGGTAGAACCCCGTCCCCGGCCGGTAGGGCCCCGCCTC
>gene=chr10_76871070-76871244; species=papHam
AGCCCCGCTTCCCACTCTCGCTTTGGCCCTCGGCATGACGCATGCGCCCTCTGGCTCCCGCGCGGCAGCTTCTCGGTTCTCCAGTCGGGCCCAACTGGAGCCTCGCGTCTTTTCCAGTGTGGGCCCCGCCCCCTGCCGGTAGAACGCCGTTCCCGTCCGGTAGGGCCTCGCCTC
>gene=chr10_76871070-76871244; species=ponAbe
AGCCCCGCTTCCTCCTGTCGCTTTGGCCTCCGGCATGACGCATGCGCCCTCGGGCTCCCCCGCGGCAGCATCTCGGTTCTCCTCTCGGGCCCATCTGGAGCCTCGCGTCTTTTCCAGCGTGGGCCCCGCCCCCTGCCGGTAGAACCCCGTCCCCGGCAGGTAGGGCCCCGCCTC
>gene=chr10_76871070-76871244; species=rheMac
AGCCCCGCTTCCTACTCTCGCTTTGGCCCTCGGCATGACGCATGCGCCCTCTGGCTCCCCAGCGGCAGCTTCTCGGTTCTCCAGTCGGGCCCATCTGGAGCCTCGCGTCTTTTCCAGTGTGGGCCCCGCCCCCTGCCGGTAGAACCCCGTTCCCGGCCGGTAGGGCCTCGCCTC
>gene=chr10_89621995-89622198; species=hg19
GGAGCTATCACTGGGGAGTGGGAATTTGGAAAGTTCCCCAACTAGGGACACACGTGACCTCCTTCGGAAAGTAGTTCCGACTGTGGCCCGTGTATCCTTCCACCTCCTTTTGAACCCTCCTAGGTCTCCTCGCCCCGCCCACTCGCTGGGCTGCAGCTTCCTACCGTTCCGTACTTTCCACTCAACCCGGTAACCCCAAACGT
>gene=chr10_89621995-89622198; species=bosTau
ACAGCTATCATATGGGAGTGGGAATTTGGAAAGTTCCCCAACTAGAAGTACACGTGACCTCCTCCTGAAAGTAGTTCCGACTGTGGCCCGCGTATCCCTCCACCTCCTTTTGAACC---------GTCCTCGCTCCGCCCACTC--GGGGCTGCAGCTTCCTACAATCACGTACTTCGCCCTCCCGCCTGCAACAGGCGGCGC
>gene=chr10_89621995-89622198; species=calJac
GGAGGTATCACTGGGGAGTGGGAATTTGGAAAGTTCCCCAACTAGGAACACACGTGACCTCCTTCGAAAAGTAGTTCCGACTGTGGCCCGTGTATCCTTCCACCTCCTTTTGAACCCTCCTAGGTCTCCTCGCTCCGCCCACTAGCTGGGCTGCAGCTTCTTACCGTTCCGTACTTTCCACGCGGCCCGGTAACCCCGAACGT
>gene=chr10_89621995-89622198; species=canFam
-----------------------------------------------------------------------------------------------------------------------------------------------------------------------------------------------------------
>gene=chr10_89621995-89622198; species=equCab
CGAGCTAT-ACGGGGTAATGGGAATTTGGAAAGTTCCCCAACTAGGAACACACGTGACCGCCTCCTGAAAGTAGTTCCGACTGTGGCCCGTGTATCCCTCCACCTCCCTTTGAACCCTCCTAGGTCTCCTCGCCCCGCCCACTC--GGGGCTGCAGCTTCCTACCGCCCCGGACTTCACGCTCGGGCCAGGAACCCCCGGCGT
>gene=chr10_89621995-89622198; species=gorGor
GGAGCTATCACTGGGGAGTGGGAATTTGGAAAGTTCCCCAACTAGGGACACACGTGACCTTCTTCGAAAAGTAGTTCCGACTGTGGCCCGTGTATCCTTCCACCTCCTTTTGAACCCTCCTAGGTCTCCTCGCCCCGCCCACTCGCTGGGCTGCAGCTTCCTACCGTTCCGTACTTTCCACTCAACCCGGTAACCCCAAACGT
>gene=chr10_89621995-89622198; species=panTro
AGAGCTATCACTGGGGAGTGGGAATTTGGAAAGTTCCCCAACTAGGGACACACGTGACCTCCTTCGGAAAGTAGTTCCGACTGTGGCCCGTGTATCCTTCCACCTCCTTTTGAACCCTCCTAGGTCTCCTCGCCCCGCCCACTCGCTGGGCTGCAGCTTCCTACCGTTCCGTACTTTCCACTCAACCCGGTAACCCCAAACGT
>gene=chr10_89621995-89622198; species=papHam
GGAGCTATCACTGGGGAGTGGGAATTTGGAAAGTTCCCCAACTAGGAACACACGTGACCTCCTTCGGAAAGTAGTTCCGACTGTGGCCCGTGTATCCTTCCACCCCCTTTTGAACCCTCCTAGGTCTCCTTGCCCCGCCCACTCGCTGGGCTGCAGCTTCCTACCGTTCCGTACTTTCCACTCAACCTGGTAACCCCGAACGT
>gene=chr10_89621995-89622198; species=ponAbe
GGAGCTATCACTGGGGAGTGAGAATTTGGAAAGTTCCCCAACTAGGGACACACGTGACCTCCTTCGGGAAGTAGTTCCGACTGTGGCCCGTGTATCCTTCCACCTCCTTTTGAACCCTCCTAGGTCTCCTCGCCCCGCCCACTCGCTGGGCTGCAGCTTCCTACCGTTCCGTACTTTCCACTCAACCCGGTAACCCCAAACGT
>gene=chr10_89621995-89622198; species=rheMac
GGAGCTATCACTGGGGAGTGGGAATTTGGAAAGTTCCCCAACTAGGAACACACGTGACCTCCTTCGGAAAGTAGTTCCGACTGTGGCCCGTGTATCCTTCCACCCCCTTTTGAACCCTCCTAGGTCTCCTTGCCCCGCCCACTCGCTGGGCTGCAGCTTCCTACCGTTCCGTACTTTCCACTCAACCTGGTAACCCCGAACGT
>gene=chr10_89623242-89623436; species=hg19
CTCCCCTCGGTCTTCCGAggcgcccgggctcccggcgcggcggcggagggggcgggcaggccggcgggcggTGATGTGGCGGGACTCTTTATGCGCTGCGGCAGGATACGCGCTCGGCGCTGGGACGCGACTGCGCTCAGTTCTCTCCTCTCGGAAGCTGCAGCCATGATGGAAGTTTGAGAGTTGAGCCGCTG
>gene=chr10_89623242-89623436; species=bosTau
CTCCCCTCGGGCTCCCGAGGCGCCTGGACTcccggcgcggaggcggagggggcgggcaggccggcgggcggTGATGTGGCGGGACTCTTTGTGCACTGCGGCAGGATACGCGCTGGGCGCCGGGACGCGGCTGCGCTCAGATCTCTCCTCTCGGAAGCTGCAGCCATGATGGAAGTTTGAGAGTTGAGCCGCTG
>gene=chr10_89623242-89623436; species=calJac
CTCCCCTCGGTCTCTTGAGGCGCCCGGTCTCCTGGCGCGGCGGCGGAGGGGGCGGGCAGGTCGGCGGACGGTGATGTGGCGGGACTCTTTGTGCACTGCGGCAGGATACGCGCTCGCTGCCGGGACGCGACTGCGCTCAGTTCTCTCCTCTCGGAAGCTGCAGCCATGATGGAAGTTTGAGAGTTGAGCCGCTG
>gene=chr10_89623242-89623436; species=canFam
ctccccccgGGCT-CCGGGGCGCC-GGGCTCgcggcgcggcggcggcggcggcggcgggggcggggggcggTGATGTGGCGGGACTCTTTGTGCGCCGCGGCAGGATACGCGGCGGGC----GGGCGTGGCGCTGCTCGGCGC-CTCGTCTCGGAAGCTGCAGCCATGATGAAAGTTTGAGAGTTGCGCCGCGG
>gene=chr10_89623242-89623436; species=equCab
----------------------------------------------------------------------------------------------------------------------------------------------------------AAGCTGCAGTCATGATGGAAGTTTGAGAGTTGAGCCGCTG
>gene=chr10_89623242-89623436; species=gorGor
--------------------------------------------------------------------------------------------------------------------------------------------------------------------------------------------------
>gene=chr10_89623242-89623436; species=panTro
ctcccctcGGTCTCCCGAggcgcccgggctcccggcgcggcggcggagggggcgggcaggccggcgggcggTGATGTGGCGGGACTCTTTATGCGCTGCGGCAGGATACGCGCTCGGCGCTGGGACGCGACTGCGCTCAGTTCTCTCCTCTCGGAAGCTGCAGCCATGATGGAAGTTTGAGAGTTGAGCCGCTG
>gene=chr10_89623242-89623436; species=papHam
CTCCCCTCGGTCT-CCGAGGAgccggggctcccggcgcggcggcggagggggcgggcaggccggcgggcggTGATGTGGCGGGACTCTTTATGCACTGCGGCAGGATACGCGCTCGGCGCCGGGACGCGGCTGCGCTCAGTTCTCTCCTCTCGGAAGCTGCAGCCATGATGGAAGTTTGAGAGTTGAGCCGCTG
>gene=chr10_89623242-89623436; species=ponAbe
ctcccctcgGTCTCCCGAGGCTCCCGGGCTCCCAGCGCGGCGGCGGAGGGGGCGGGCAGGCCGGCGGACGGTGATGTGGCGGGACTCTTTATGCGCTGCGGCAGGATACGCGCTCGGCGCTGGGACGCGGCTGCGCTCAGTTCTCTCCTCTCGGAAGCTGCAGCCATGATGGAAGTTTGAGAGTTGAGCCGCTG
>gene=chr10_89623242-89623436; species=rheMac
CTCCCCTCGGTCTCCCGAGGAgcccgggctcccggcgcggcggcggagggggcgggcaggccggcgggcggTGATGTGGCGGGACTCTTTATGCACTGCGGCAGGATACGCGCTCGGCGCCGGGACGCGGCTGCGCTCAGTTCTCTCCTCTCGGAAGCTGCAGCCATGATGGAAGTTTGAGAGTTGAGCCGCTG
>gene=chr10_96122680-96122896; species=hg19
AAGTCCCTACACTACCAGAGCCGGAAACGGCCTTCAGTCCCTCCCAATCCTCCGCCGCCGGAAGTGAGGGCGGGACTTCCGTAGACAGGTTCGGGCTCGCGCCCTCTCGCGGTGACTGTCTCGCGGCCCTGGACCGGTTGCCCCCCGGCGTGCGCGCGCGGACTGGCACGAGGGAAGCCCCGAGGGCGTCGGTGCCAAAGGCGGGAAGCCGGGCGG
>gene=chr10_96122680-96122896; species=bosTau
AATCAGCAACACTGAGCCAGCCGGAAACTGCCACTAGCCCCTCCCCATCCTCCACCACCGGAAATGGGGGCGGGATTTCCGTAGACAGGGGCTGTCGTGCGCCCTCTCGCGG--------------CTGTGGGCCGACGGCGCCCCGGAGTGCACGCTCAGCGGCGCAT-------------GCACTGTGAATACCAAAGGTGGGTAATC------
>gene=chr10_96122680-96122896; species=calJac
AAGCCACTGCACTTCCCGAGCCGGAAGTGACCTTCAGCCCCACCCAATCCTCCGCCGCCGGAAGTGAGGGCGGGACTTCCGTAGGGAGGTTCGGGCTCGCGCCCTCTCGCGGTGA-AGTCTCGCGGCCCCGGGCCGGTTGCGCCTCGGCGTGCGCTCGCCGACTGGCACACGCAAAGTACAGAGGCCGTTGGGGCTGAAGGTGGGAGGCCGGTCGG
>gene=chr10_96122680-96122896; species=canFam
AAGGTACCACACCGCGCAAGGCGGAAGCCCCCGCTGGCTCCTCCCCATCCTCCGCCGCCGGAAGTGGGGGCGGGACTTCCGCACAAGGGCCTGGCCGCGCGCCCTCTTGCGGCG--------------CGGGGCAGATGGCTCCCTGGCGCTCGAGAGCGGAGACGCGT----------------CGGCGCTGGACGAATGCGGGCGGGCCCG---
>gene=chr10_96122680-96122896; species=equCab
AACCCACGACACGGCGCAAGCCGGAAGCTGCAGCTAGCCCCTCCCCATCCTCCGCCGCCGGAAATGGGGGCGGGACTTCCGCATACAGGCCCCGGCGCGCGCCCTCTCGCGGTGACGGTCTCGCGGTCCTGGGCCGACCGGGACCCGGCGTGCGCGCGCCGGCACGCAT-------------AAACGGCCAAGGCCAAAT-CGGTTGGTGCTG---
>gene=chr10_96122680-96122896; species=gorGor
AAGCCCCTACACTACCAGAGCCGGAAGCGGCCTTCAGTCCCTCCCAATCCTCCGCCGCCGGAAGTGAGGGCGGGACTTCCGTAGACAGGTTCGGGCTCGCGCCCTCTCGCGGTGACTGTCTCGCGGCCCTGGGCCGGTTGCGCCCCGGCGTGCGCGCGCGGACTGGCACGAGGGAAGCCCCGAGGGCGTCGGTGCCAAAGGCGGGAAGCCGGGCGG
>gene=chr10_96122680-96122896; species=panTro
AAGCCCCTACACTACCAGAGCCGGAAGCGGCCTTCAGTCCCTCCCAATCCTCCGCCGCCGGAAGTGAGGGCGGGATTTCCGTAGACAGGTTCGGGCTCGCGCCCTCTCGCGGGGACTGTCTCGCGGTTCTGGGCCGG-TGCGCCCCGGCGTGCGCGCGCGGACTGGCACGAGGGAAGCCCCGAGGGCGTCGGTGCCAAAGGCGGGAAGCCGGGCGG
>gene=chr10_96122680-96122896; species=papHam
ATGGCCCCGCACTTCCCAAGCCGGAAGCGACCTTCAGTCCCTCCCAATCCTCCGCCGCCGGAAGTGAGGGCGGGACTTCCGTAGGCAGGTTCGGGCTCGCGCCCTCTCGCGGTGATGGTCTTGCGGCTTTGGGCGGGTTGCGCCCCGGCGTGCGCGCGCAGACTGGAACGAGTGAAGGCCCTAGGTCGTCGGCGCCAAAGGCGGGAAGTTGGGCGG
>gene=chr10_96122680-96122896; species=ponAbe
AAGCCCCTACACTACCAGAGCCGGAAGCGGCCTTCAGTCGCTCCCAATCCTCCGCCGCCGGAAGTGAGGGCGGGACTTCCGTAGACAGGTTCGGGCTCGCGCCGTCTCGCGGTGACTGTCTCGCGGCCCTGGGCTGGTTGCGACCCGGCGTGCGCGCGCGGACTGGCAGGAGCGAAACCCCAAGGGCGTCGGTGCCAAAAGCGGGAAGCCGGGCGG
>gene=chr10_96122680-96122896; species=rheMac
ATGGCCCCGCACTTCCCAAGCCGGAAGCGAGCTTCAGTCCCTCCCAATCCTCCGCCGCCGGAAGTGAGGGCGGGACTTCCGTAGGCAGGTTCGGGCTCGCGCCCTCTCGCGGTGATGGTCTTGCGGCTTTGGGCGGGTTGCGCCCCGGCGTGCGCGCGCAGACTGGAACGAGTGAAGGCTCTAGGTCGTCGGCGCCAAAGGCGGGAAGTTGGGCGG
>gene=chr10_96305399-96305729; species=hg19
TCCTCCTGAGAGAGGTCCAGGTAAAGGTTTACGGTTGCCACAGGTCAGTCCTGACGAAAACCGCAAGCTGCGCCAAATCTCGCGCAGCGGGGCGGGAGGGCGGGTGGGGAATGTAAGGTATCGCGAGATGACAGGATTTTCCCGCGAAGGAGAAGCGCGCTTTTTTCCCTGGCGGGGGATTTGGCTAGAAGGCTGGGCCGGCAGCGGTTGTGAGGAGTTAGCTCGCGGCATTGCAGGCTCTGAGAGGAGGGGACCCGGTTCCCGGGTGAGTGTCCAGGCATGCCAGCGGAACGGCCCGCGGGCAGCGGCGGTGAGTGAGGAAAACCTTTT
>gene=chr10_96305399-96305729; species=bosTau
ACCTCAAGCCCGAGGTCCCCATAAAAGCTTACCGTCGCC-CAAGTTGATTCTGACGAAAA--CCAAACTCCGCCAAATCTCGCGCCTCGGGACTCGGGGGCGGGGTGGGAACACGAAGCATCGCGAGATGACGGCGTTTTCCCGCGAAGGAGAAGCGCGCGTTTTTCTTAGGCTGGGCGCTTGGCCGGGAGACTGGACAGGGAGCGGCGAGGAGGATTTAGCGTGCGGCATTGCAGGCACTGTGAGGAGGGCACCCGGTTCCGGAGTGTGTGTCCAGCCATGCCGGCGCAACGCCCCGCGAACAGCGGCGGTGAGTGAGGAGAACCCTCC
>gene=chr10_96305399-96305729; species=calJac
TCCTCGAGACAGAGGTTTAAATAAAGCCTCACAGTGGCCGCAAGCCAGCCTTCACGAAAACAGCCAGCTGCGCCAAATCTCGCGCAGCGGGGCTGGAGGGCGGGCGGGGAATTTAAGGTATCGCGAGATGACAGGATTTTCCCGCGAAGGAGAAGCGCGCTTTTTTCCCTGGCGCGGGATTTGGTGAGGAGGCTGGGCCGGGAGCTGCTGTGAGGTATTGGCGTGCGGCTTTGCAGGCTCTGAGAGGAGGGGACCCGGCTCCCGGGTGAGTGTCCAGGCATGCCGGCGGAACGGCCCGCGGACAGCGGCGGTGAGTGAGGGGAACCTTTC
>gene=chr10_96305399-96305729; species=canFam
TTCCCCAG--AAAAATTCAGGAAATCGCGCACCGTTGCC-CAGGTGAGTTCTGATGAAAA--CTAGGTTGCGCCAAATCTCGCGCCTCGGGATTCGGGGGCGGGGAGGGAGCACGAAGTATCGCGAGATGACAGCGTTTTCCCGCGAAGGAGAAGCGCGCGTTTTTCCCTTGCCGGGGATTTGGTCAGGAGGCTGGGCAGGCAGCGGCTGTGAGACTTGGGCGCGCGGCGTTGCGGACGCTGAAAGGCGAGGACCAAGTTCCCGAGTGTGTGTCCAGCCATGCCGGCGCAGCAGCCCGCAAGCAGCGGTGGTGAGTGAGGAGACC-CTCC
>gene=chr10_96305399-96305729; species=equCab
ACCCCGAAACACAAGCCCAGGTGAAAGCTCACCGT-------------TTCGGACGAGCA--CCAAACTGCGCCAAATCTCGCGCCTCGGGACTCGGGGGCGGGGCGGTAGCACGAAGTATCGCGAGATGACGGCGTTTTCCCGCGAAAGAGAAGCGCGCGTTTTTCTCTGGCCGGGGATTTGGTGAGAAGACTGGACCGGCAGCCGCTGTGAGGATATCGCGCGCGGTGTTGCAGGCGCTGAGACCAAGGGACCTGGTTCTAGAGTGTGTGTTTAGCCATGCCGGCACAGCGGCCCGCGAGCAGCGGCGGTGAGTGACGAGAACCCTCC
>gene=chr10_96305399-96305729; species=gorGor
TCCTCCTGAGTGAGGTCCAGGTAA------------------------------------------------------------------------------------------------------------------------------------------------------------------------------------------------------------------------------------------------------------GGCATGCCAGCGGAACGGCCTGCGGGCAGCGGCGGTGAGTGAGGAAAACCTTTC
>gene=chr10_96305399-96305729; species=panTro
TCCTCCTGAGAGAAGTCCAGGTAAAGGTTTACGGTTGCCACAGGTCGGTCCTGACGAAAACCGCAAGCTGCGCCAAATCTCGCGCAGCGGGGCGGGAGGGCGGGCGGGGAATGTAAGGTATCGCGAGATGACAGGATTTTCCCGCGAAAGAGAAGCGCGCTTTTTTCGCTGGCGGGGGATTTGGCTAGAAGGCTGGGCCGGAGGCGGCTGTGAGGAGTTAGCTCGCGGCATTGCAGGCTCTGAGTGGAGGAGACCCGGTTCCCGGGTGAGTGTCCAGGCATGCCAGCGGAACGGCCCGCGGGCAGCGGCGGTGAGTGAGGAAAACCTTTC
>gene=chr10_96305399-96305729; species=papHam
TCCTCCCGGCAGAGGTCCGGGTACAGGCTCACGGTCGCCACGGGTCAGT-CTGAGGAAAACCGCAAGCTGCGCCAAATCTCGCGCAGCGGGGCTGGAGGGCGGGCGGGGAATGTAACGTATCGCGAGATGACAGGATTTTCCCGCGAAGTAGAAGCGCGCTTTTTTTCCTGGCGGGGGATTTGGCGAGAAGGCTGAGCCGGCAGAGGCGGTGAGGAATTAGCTCGCGGCATTGCAGGCGCTGAGTGGAGGGGACCCGGTTCCCGGGTGCGTGTCCAGGCATGCCAGCGGAACGGCCCGCGGGCAGCTGCGGTAAGTGAGGAGAACCTTTC
>gene=chr10_96305399-96305729; species=ponAbe
TCCTCCTGACAGAGGTCCGGGTAAAGGGTTACGGTTACCACAGGTCGCTCCTGACGAAAACCGCAAGCTGCGCCAAATCTCGCGCA-------------GCGGGCGGGGAATGTAAGGTATCGCGAGATGACAGGATTTTCCCGCGAAGGAGAAGCGCGCTTTTTTCCCTGGCGGGGGATTTGGCTAGAAGGCTGGGCCGGCAGCGGCTGTGAGGAGTTAGCTCGCGGCATTGCAGGCTCTGAGTGGAGGGGACCCGGTTCCCGGGTGAGTGTCCAGGCATGCCAGCGGAACGGCCCGCGGGCAGCGGCGGTGAGTGAGGAAAATCTTTC
>gene=chr10_96305399-96305729; species=rheMac
TCCTCCTGGCAGAGGTCCAGGTACAGGCTCACGGTCGCCACGGGTCAGT-CTGAGGAAAACCGCAAGCTGCGCCAAATCTCGCGCAGCGGGGCTGGAGGGCGGGCGGGGAATGTAACGTATCGCGAGATGACAGGATTTTCCCGCGAAGTAGAAGCGCGCTTTTTTCCCTGGCGGGGGATTTGGCGAGAAGGCTGGGCCGGCAGAGGCTGTGAGGAATTAGCTCGCGGCATTGCAGGCGCTGAGTGGAGGGGACCCGGTTCCCGGGTGCGTGTCGAGGCATGCCAGCGGAACGGCCCGCGGGCAGCTGCGGTAAGTGAGGAGAGCCTTTC
>gene=chr10_97803147-97803378; species=hg19
CGCCGTGCGGGATGCTGACCGTACCCAGGCGGGAGCCGCCGCGCCGCCGCCTGGCGCTGCACCTGGGCCCGGCCCGGCCGCCAATTGGACGGCTCGGGGCGACCCCGCTGTATCGCGAGACGAGATTGGCAGCGGCGGGGCCTCAAGTGCCCCCGCGCTGGCTTTGTATGCGGAGCCGCCTGCCGGTCCTTTAACAATGGGCGGCGCGAGCGTCCAGGCGCTGGGCTCTAG
>gene=chr10_97803147-97803378; species=bosTau
--CAGCCGGAGATGCTG-CCCGGTCC-GGCTGGGGCCCCCAAGCCACTGCCGGGCGCTGCACCTGGGCCCGGCCCGGCCGCCGATTGGACGACTCCGGGTGACCCGGCTGTATCGCGAGACGAGATTGGCAGCGGCGGGTCCGCATGTGCCCCCGCGCTGGCTTTGTACGCGGAGCCGCCTGCCGGTCCTTTAACAATGGGCGGCGCGAGCGCCCTGGCGCTGGGTCGGAG
>gene=chr10_97803147-97803378; species=calJac
CGCCGTTCGGGATGCTGACCCGGCCCAGGCAGGAGCTGCCGCGCCGCCACCGGGAGCTGCACCTGGG-TCGGCCCGGCCGCCTATTGGACGGCTCAGGGTGACCCCACTGTATCGCGAGACGAGATTGGCAGCGGCGGGGCCTCAAGTGCCCCCGCGCTGGCTTTGTACGCAGAGCCGCCTGCCGGTCCTTTAACAATGGGCGGCGCGAGCGTCCAGGCGCTGGGCCGGAG
>gene=chr10_97803147-97803378; species=canFam
---------------------------------------------------------------------------------------------------------------------------------------------------------------------------------------------------------------------------------------
>gene=chr10_97803147-97803378; species=equCab
GGCTGCCAGAGATGCTgccccggccc-ggctggagccggcgagccgccgccgggcgctgcacctgggcccggc-ccgccgccgATTGGACGGCTGGGGGTGACCCGGCTGTATCGCGAGACGAGATTGGCAGCGGCGGGGCCGCATGTGCCCCCGCGCTGGCTTTGTACGCGGAGCCGCCTGCCGGTCCTATAACAATGGGCGGCGCGAGCGCCCAGGCCCTGGTCCGAAC
>gene=chr10_97803147-97803378; species=gorGor
CGCCGTGCGGGATGCTGACCCTACCCAGGCGGGAgccgccgcgccgccgcctggcgctgcacctgggcccggcccggccgccgATTGGACGGCTCGGGGCGACCCCGCTGTATCGCGAGACGAGATTGGCAGCGGCGGGGCCTCAAGTGCCCCCGCGCTGGCTTTGTATGCGGAGCCGCCTGCCGGTCCTTTAACAATGGGCGGCGCGAGCGTCC-GGCGCTGGGCTCTAG
>gene=chr10_97803147-97803378; species=panTro
CGCCGTGCGGGATGCTGACCCTACCCAGGCGGGAgccgccgcgccgccgcctggcgctgcacctgggcccggcccggccgccgATTGGACGGCTCGGGGCGACCCCGCTGTATCGCGAGACGAGATTGGCAGCGGCGGGGCCTGAAGTGCCCCCGCGCTGGCTTTGTATGCGAAGCCGCCTGCCGGTCCTTTAACAATGGGCGGCGCGAGCGTCCAGGCGCTGGGCTCTAG
>gene=chr10_97803147-97803378; species=papHam
CGCCATCCGCGATACTCACCCAGCCCAGGCGGGAGCCGCCGCGGCGCCGCCTGGCTCTGCACCTGGACCCGGCCCGGCCGCCGATTGGACGGCTCGGGGCGACCCCGCTGTATCGCGAGACGAGATTGGCAGCGGCGGGGCCTCAAGTGCCCCCGCGCTGGCTTTGTACGCGGAGCCGCCTGCCGGTCCTTTAACAATGGGCGGCGCGAGCGTCCAGGCGCTGGGCCCGAG
>gene=chr10_97803147-97803378; species=ponAbe
TGCCGTCCGGGATGCTGACCCTGCCCAGGCGGGAgccgccgcgccgccgcctggcgctgcacctgggcccggcccggccgccgATTGGACGGCTCGGGGCGACCCCGCTGTATCGCGAGACGAGATTGGCAGCGGCGGGGCCTCAAGTGCCCCCGCGCTGGCTTTGTATGCGGAGCCGCCTGCCGGTCCTTTAACAATGGGCGGCGCGAGCGTCCAGGCGCTGGGCCCTAG
>gene=chr10_97803147-97803378; species=rheMac
CGCCGTCCGCGATGCTCACCCAGCCCAGGCGGGAGCCGCCGCGCCGCCGCCTGGCTCTGCACCTGGACCCGGCCCGACCGCCGATTGGACGGCTCGGGGCGACCCCGCTGTATCGCGAGACGAGATTGGCAGCGGCGGGGCCTCAAGTGCCCCCGCGCTGGCTTTGTACGCGGAGCCGCCTGCCGGTCCTTTAACAATGGGCGGCGCGAGCGTCCAGGCGCTGGGCCCGAG
>gene=chr10_97889671-97889839; species=hg19
CGAACCCAGCTCCATGGCCTAGTCTCGTCAGACCGAGCGCGGACCCTGCCGGCCTCCGTTCTCTTCCGCTTGTCTCAGGTAAAGCGCAGATCCCTCCGCCGCAGCGTGCGCTCCCGGTAGCGCTGCGATCAGCTTTTCGGCAATACCCGGATGGAAGTGTAATGGCCG
>gene=chr10_97889671-97889839; species=bosTau
CAAGCCCAGTTCAGTGGCCTAGTCTAACCAGGGTGAGGGCGAACCCTGCCGGCCTCCGTCCTCTTCCGCTCGACTCAGGTGGTGCGCGGATCCGTCCG-CGCAGTAAGCGCTCCCGGTAGCGCTCCGGTCGGCTTTTCGGCAATACCCGGATGGAAGCATAATGGCCG
>gene=chr10_97889671-97889839; species=calJac
CGAACCCAGCTCCATGGCCTAGTCTCGTCAGGCCGCGCGCGAACCTTGCCGGCCTCCGTTCTCTTCCGCTTGTCTCAGGTGCAGCGCAGATCCCTCCGCCGTAGCGTGCGCTCCGGGTAGCACTGCGATCAGCTTTTCGGCAATACCCGGATGGAAGTGTAATGGCCG
>gene=chr10_97889671-97889839; species=canFam
CGAGTCCAGCTCAGGGGCCTAGTCTCGCCGGGCTGAGCGCGGACCCTGCCGGCCTCCGTCCTCTTCCGCCCGCCTCAGGTACAGCCCGGATCCCTCCGCCGCAGCGTGCGCTCCCGGTAGCGCCGCGGTCGGCTTTTCGGCAATACCCGGATGGAAGCGTAATGGCCG
>gene=chr10_97889671-97889839; species=equCab
AGAGCCCAGCTCAATGGCCTAGTCTCGCC-GTCTGAGCGCGGACCCTGCCGGCCTCCGTCCTCTTCCGCTTTCCTCAGGTGCAGCCCGGATCCCTCCGCCGCAGCGAGCGCTCCCAGTAGCGCTGCGATCGGCTTTTCGGCAATACCCGGATGGAAGCGTAATGGCCG
>gene=chr10_97889671-97889839; species=gorGor
CGAACCCAGCTCCATGGCCTAGTCTCGTCAGACCGAGCGCGGACCCTGCCGGCCTCCGTTCTCTTCCGCTTGTCTCAGGTAAAGCGCAGATCCCTCCGCCGCAGCGTGCGTTCCCGGTAGCGCTGCGATCAGCTTTTCGGCAATACCCGGATGGAAGTGTAATGGCCG
>gene=chr10_97889671-97889839; species=panTro
CGAACCCAGCTCCATGGCCTGGTCTCGTCAGACCGAGCGCGGACCCTGCCGGCCTCCGTTCTCTTCCGCTTGTCTCAGGTAAAGCGCAGATCCCTCCGCCGCAGCGTGCGCTCCCGGTAGCGCTGCGATCAGCTTTTCGGCAATACCCGGATGGAAGTGTAATGGCCG
>gene=chr10_97889671-97889839; species=papHam
CGAACCCAGCTCCATGGCCTAGTCTCGTCAGACCGAGCGCGGACCCTGCCGGCTTCCGTTCTCTTCCGCTTGTCTCAGGTGCAGCGCAGATCCCTCCGCCGTAGCGTGCGCTCCCGGTAGCGCTGCGATCAGCTTTTCGGCAATACCCGGATGGAAGTGTAATGGCCG
>gene=chr10_97889671-97889839; species=ponAbe
CGAACCCAGCTCCATGGCCTAGTCTCGTCAGACCGAGCGCGGACCTTGCCGGCCTCCGTTCTCTTCCGCTTGTCTCAGGTAAAGCGCAGATCCCTCCGCCGCAGCGTGCGCTCCTGGTAGCGCTGCGATCAGCTTTTCGGCAATACCCGGATGGAAGTGTAATGGCCG
>gene=chr10_97889671-97889839; species=rheMac
CGAACCCAGCTCCATGGCCTAGTCTCGTCAGACCGAGCGCGGACCCTGCCGGCTTCCGTTCTCTTCCGCTTGTCTCAGGTGCAGCGCAGATCCCTCCGCCGTAGCGTGCGCTCCCGGTAGCGCTGCGATCAGCTTTTCGGCAATACCCGGATGGAAGTGTAATGGCCG
>gene=chr10_99052384-99052515; species=hg19
CTTCGTCAGCAAACTTCTTTCACCGCCCCACCTTACGTCCCGCCCCCACATATTTGGATTGGCTAATATGTTTTCACCTCTTCCGTGCGATTGGATGACTCGACCGCCCCTCCTCAACCTGAACCGTTTAA
>gene=chr10_99052384-99052515; species=bosTau
CTTAGTCAGCAAACTTCTTTCACCGCCCCAACTCTGGCCCCGCCCTCATGCCTTTCGATTGGCTAAAGTCTTACTTCCTTTTTTATACGATTGGCTAACTTGCCCGCCCCTCCTCAACCCGAATAACTTCA
>gene=chr10_99052384-99052515; species=calJac
CTTCGTCAGCAAACTTCTTTCACCGCCCC-CCTTAGGTCCCGCCCCCACATCTTTGGATTGGCTAATATGTTTCCACCTCTTCCGTGCGGTTGGATGACTCGACCGCCCCTCCTCAACCTGAACCGTTTAA
>gene=chr10_99052384-99052515; species=canFam
CTTAGTCAGCAAACTTCTTTCACAGCTCCATCTCCGGCCCCGCCCCCACGCCTTTGGATTGGCTAAGGTGTTTCCCCCTCTTCCATGCGATTGGGTGG--------------------CTAAACAGTTCCA
>gene=chr10_99052384-99052515; species=equCab
CTTAGTCAGCAAACTTCTTTCACCGCCCCCT-TCAGGCCCCGCCCCCACGCCTTTGGATTGGCCAAGGTATTTCCCGTTCTTCCATGCGATTGGACAGCTTGACTGCCCCGCCCAAACCTGAACAGTTTCA
>gene=chr10_99052384-99052515; species=gorGor
CTTCGTCAGCAAACTTCTTTCACCGCCCCACCTTAGGTCCCGCCCCCACATATTTGGATTGGCTAATGTGTTTTCACCTCTTCCGTGCGATTGGATGACTCGACCGCCCCTCCTCAACCTGAACCGTTTAA
>gene=chr10_99052384-99052515; species=panTro
CTTGGTCAGCAAACTTCTTTCACCGCCCCACCTTAGGTCCCGCCCCCACATATTTGGATTGGCTAATATGTTTTCACCTCTTCCGTGCGATTGGATGACTCGACCGCCCCTCCTCAACCTGAACCGTTTAA
>gene=chr10_99052384-99052515; species=papHam
CTTCGTCAGCAAACTTCTTTCACCGCCCCACTTTA-GTCCCGCCCCCGCATATTTGGATTGGCTAATATGTTTTCACCTCTTCCGTGCGATTGGATGACTCGACCGCCCCTCCTCAACCTGAACCGTTTAA
>gene=chr10_99052384-99052515; species=ponAbe
CTTCGTCAGCAAACGACTTTCACCGCCCCACCTTAGGTCCCGCCCCCACATATTTGGATTGGCTAATATGTTTTCACCTCTTCCGTGCGATTGGATGACTCGACCGCCCCTCCTCAACCTGAACCGTTTAC
>gene=chr10_99052384-99052515; species=rheMac
CTTCGTCAGCAAACTTCTGTCACCGCCCCACC-TAGGTCCCGCCCCCACATATTTGGATTGGCTAATATGTTTTCACCTCTTCCGTGCGATTGGATGACTCGACCGCCCCTCCTCAACCTGAACCGTTTAA
>gene=chr10_99393146-99393476; species=hg19
GTTCCAGCGCCTCGGACTTTTCCTCTGATGGGCTCCCGGCTGCCACCTTGCTCTCCGCCACCTCCACCAGCGATTGCCCCACTTGACGCCGCCATCCTGGGCGACCGCACTGGGTACAATTCCCGCTGCCCATTGGCTGTTACCTAGGCAACCGGGAGCAACGCCACTCCGCATTGGCCCAGCCCGGCTCCACGCCATCTTTGTGCGGGGCCGAGTGTTTGCGAACCCGGGCTGACTATGTGAAAGAGGGGTGGTCCCACCTCTGCAACGCAGATAAAGACAGAGGATCCAGATCTGGCCTACCCAGAGGCCGTCTAGTTGAAATGGCAA
>gene=chr10_99393146-99393476; species=bosTau
GCTGCAGCGGCCCGGACCTCCGTTCCGCCCGGCTCGCCCTTGCCACCTGCCTCTCCGCGGCTACCTCCAGTGCCTGCCCTACTTGACGCCGCCATCCCGGGTAGCCACAGTGCGACCAATTCCCGCAGCCCATTGGCTGTTACCTAGGCAACCGGTAGCAACGCCACTCCCCATTGGGCCAGCCCGGCTCTGCGCCATCTTTGTGCGGGGC--AGTGTCTAGGCTCCCTGCGTAAATACCCGAAAGAGGGGTGACAC-GTCTTAGCCACC----------GGGAGAACTCAGAACTCATCTACT-AGGGGTAGCCTACCTAATTAGccaa
>gene=chr10_99393146-99393476; species=calJac
GCTCCAGCGCCTCGGACTTTTCC-----TGGGCTCCCGGCTGCCACCTTGCTCTCTGCCACCTCCACCAGCACTTGCCCCACTTGACACCGCCATCCC-GGCCACCGCACTGGGCACAATCCCCGCTGCCCATTGGCTGTTACCTAGGCAACCGCGAGCAACGCCACACTCCATTGGCCCAGCCCGTCTCCGCGCCATCTTTGTGCGGGGCGGAGTGTTTGCGAGCCGGGGCTGACTTTGTGCAAGAGAGATGGTCCCACCTCTGCAAAGCAGATAAAGACAGAGGATCGAGGTCTGGTCTA-CCAGAGGCCGTCTAGTTGAAATGGCAA
>gene=chr10_99393146-99393476; species=canFam
GCTCCAGCGGCCGCGACCACAGCTCTGCCGGGCTCGCCGCGGCCACCGGCCTCTCCGCCACCTCCACCAGCGCCTGCCCCACTTGACGCCGCCATCCCTGGCGGCCGCACCGGGCGCAATTCCCGCTGCCCATTGGCTGTTACCCCGGCAACCGGGAGCAACGCCACTCCCTATTGGCCCAGCGCGACCCTGCGCCATCTTTGTGCGGGGCGGAGTGCGTCAGAGTTCCG--CCCACACCCGA-AGAGGGGTGCTCCCACCTGGGCCACC-------TGACGGAGACTTGGGGTCTCGCC-ACCCAGACGCAGCCTAGCCGAAATGTCAG
>gene=chr10_99393146-99393476; species=equCab
GCTCCAGCGGCCCAGACCTCCGCTCGGCCGGGTTCGCCCCTGCCACCTGCCTCTCGGCCACTTCCACCAGCGCCTGCCCCACTTGACGCCGCCATCCCGGGCAGTCGCACTGGGCACAATTCCTTCTGCCCATTGGCTGTTACCTAGGCAACTGGGAGCAACGCCACTCCCCATTGGCCCAGCTCGGCTCTGCGCCATCTTTGTGCGGGGCGGGGTGTCTGAGAGCCGGAGCCAAACATCTGAAAAAGGCGT---CGCGTCTCGGCCTCC------GTGACAGAGAACTCAGCTCTCGCCTGCCTAGAGACGGGCTAGTTGACATGTCAG
>gene=chr10_99393146-99393476; species=gorGor
GTTCCAGCGCCTCGGACTTTTCCTCTGATGGGCTCCCGGCTGCCACCTTGCTCTCCGCCACCTCCACCAGCGATTGCCCCACTT-ACGCCGCCATCCTGGGCCACCGCACTGGGTACAATTCCGGCTGCCCATTGGCTGTTACCTA-GCAACCGGGAGCAACGCCACTCCGCATTGGCCCAGCCCGGCTCCACGCCATCTTTGTGCGGGGC-GAGTGTTTGCGAACCCGAGCTGACTATGTGAAAGAGGGGTGGTCCCACCTCTGCAACGCAGATAAAGACAGAGGATCCAGATCTGGCCTACCCAGAGGCCGTCTAGTTGAAATGGCAA
>gene=chr10_99393146-99393476; species=panTro
GTTCCAGCGCCTCGGACTTTTCCTCTGATGGGCTCCCGGCTGCCACCTTGCTCTCCGCCACCTCCACCAGCGATTGCCCCACTTGACGCCGCCATCCTGGGCGACCGCACTGGGTACAATTCCCGCTGCCCATTGGCTGTTACCTAGGCAACCGGGAGCAACGCCACTCCGCATTGGCCCAGCCCGGCTCCACGCCATCTTTGTGCGGGGCCGAGTGTTTGCGAACCCGGGCTGACTATGTGAAAGAGGGGTGGTCCCACCTCTGCAACGCAGATAAAGACAGAGGATCCAGATCTGGCCTACCCAGAGGCCGTCTAGTTGAAATGGCAA
>gene=chr10_99393146-99393476; species=papHam
GCTCCAGCGCCTCGGACTTTTCCTCTGATGGGCTCCCGGCTGCCACCTTGCTCTCCGCCACCTCCACCAGCGCTTGCCCCATTTGACGCCGCCATCCCGGGCGACCGCACTGGGCACAATTCCCGCTGCCCATTGGCTGTTACCTAGGCAACCGGGAGCAACGCCACTCCGCATTGGCCTAGCCCGCCTCCGCGCCATCTTTGTGCGGGGCGGAGTGTTTGCGAACCGGAG----CTATGTGAAAGAGGGGTGGTCCCACCTCTGCAACGCAGAT-AAGACAGAGGATCCAAATCTGGCCTACCCCGAGGCCGTCTAGTTGAAATGGCAA
>gene=chr10_99393146-99393476; species=ponAbe
GCTCCAGCGCCTCGGACTTTTCCTCTGATGAGCTCCCGGCTGCCACCTTGCTCTCCGCCACCTGCACCAGCGATTGCCCCACTTGACGCCGCCATCCTGGGCGACCGCACGGGGTACAATTCCCGCTGCCCATTGGCTGTTACCTAGGCAACCGGGAGCAACGCCACTCCGCATTGGCCCAGCCCGCCTCCACGCCATCTTTGTGCGGGGCCGAGTGTTTGCGAACCGGAGCTGACTATGTGAAAGAGGGGTGGTCCCACCTCTGCAACGCAGATAAAGACAGAGGATCCAGATCTGGCCTACCCAGAGGCCGTCTAGTTGAAATGGCAA
>gene=chr10_99393146-99393476; species=rheMac
GCTCCAGCTCCTCGGACTTTTCCTCTGATGGGCTCCCGGCTGCCACCTTGCTCTCCGCCACCTCTACCAGCGCTTGCCCCACTTGACGCCGCCATCCCGGGCGACCGCACTGGGCACAATTCCCGCTGCCCATTGGCTGTTACCTAGGCAACCGGGAGCAACGCCACTCCGCATTGGCCCAGCCCGCCTCCGCGCCATCTTTGTGCGGGGCGGAGTGTTTGCGAACCGGAG----CTATGTGAAAGAGGGGTGGTCCCACCTCTGCAACGCAGAT-GAGACAGAGGATCCAAATCTGGCCTACCCCGAGGCCGTCTAGTTGAAATGGCAA
>gene=chr10_101190438-101190616; species=hg19
ggccTCCAATGGTCGAGCCGCGTCCAAAGCTTGGCAACGCGATTAACCAATCGCCAGCTTCTGACGACGAAGGCACAGGGGAGAAGGAACGCTATTAGCCAATCCAAGAAAACAATTTATCGGCTGCCGAGAATGATGCAACCAATGCAATTTCCTCCGGCTGAGGCGTGGGCGAAGA
>gene=chr10_101190438-101190616; species=bosTau
ggccTCCAATGGTCGAGCCGCGTCCGGAGCTTGGCAACGCGGTTAACCAATCGCGAGCTTCTGACTCAAAAAGACA-GGCGGGCGGGGATGATATTAGCCAATCAAAGAAAAGACTTTATCTGA-GCCGGTAATGATGCAACCAATGCAACGTACGCTGGCTGGGAAGGGGC--GGGG
>gene=chr10_101190438-101190616; species=calJac
ggccTCCAATGGTCGAGCCGCGTCCAGAGCTTGGCAACGCGATTAACCAATCGTCAGCTTCTGACGAAGAAAAGACAGGAGGGAGGGAAAGCTATTAGCCAATCCAAGGAAATAATTTATCGGCGGCCGTGAAGGATGCAACCAATGCAATTTACACCGGCTGCGGCGTGGGCGGGGA
>gene=chr10_101190438-101190616; species=canFam
ggccTCCAATGGCCTCGCTGCGTCCGGGCCTTGGCAACGCGGCCCACCAATCGCGAGCCTCTGACGCAG-AGGGGCGG--GGGCGGGGCTGCCGCTGGCCAATCCAAGCGGAGGATTTATCGGAGGCCGGTG-TGATGCAACCAATGCGGGGTCGGCCGGCCGAGACGCGGCCCCGGC
>gene=chr10_101190438-101190616; species=equCab
GGCCTCCAATGGTCGGGCTGCGTCCGGAACTTGGCAACGCAGTTCACCAATCGCGAGCTTCTGACACAGAAAGGACAGGAGGGAGGAGACAGTATTAGCCAATCCAAGAAGAGAATTTATCAGAGGCC-----GGATGCAACCAATGCAAGGTACGCCGGCTGAGATGGGGACGCGGG
>gene=chr10_101190438-101190616; species=gorGor
ggccTCCAATGGTCGAGCCGCGTCCAAAGCTTGGCAACGCGATTAACCAATCGCCAGCTTCTGACGACGAAGAGACAGGGGAGAAGGAA-GCTATTAGCCAATCCAAGAAAACAATTTATCGGCTGCCGAGAATGATGCAACCAATGCAATTTCCTCCGGCTGAGGCGTGGGCGGAGA
>gene=chr10_101190438-101190616; species=panTro
ggccTCCAATGGTCGAGCCGCGTCCAAAGCTTGGCAACGCGATTAACCAATCGCCAGCTTCTGACGACGAAGACACGGGGGAGAAGGAACGCTATTAGCCAATCCAAGAAAACAATTTATCGACTGCCGAGAATGATGCAACCAATGCAATTTCCTCCGGCTGAGGCGTGGGCGGAGA
>gene=chr10_101190438-101190616; species=papHam
GGCCTCCAATGGTCGAGCCGCGTCCAGAGCTTGGCAACGCGATTAATCAATCGGCAGCTTGTGACGACGAAGAGACAGGCGGGAAGGAACGCTATTAGCCAATCCAAGAAAACAATTTATCGGCGGCCGAGAATGATGTAACCAATGCAATTTACTCCGGCTTAGGCGTGGGCGGAGA
>gene=chr10_101190438-101190616; species=ponAbe
ggccTCCAATGGTCGAGCCGCGTCCAGAGCTTGGCAACGCGATTAACCAATCGTCAGCTTCTGACGACAAGGAGACAGGGGAGAAGGAACGCTATCAGCCAATCCAAGAAAACAATTGATCGGCGGCCGAGAATGATGCAACCAATGCAATTTACTCCGGCTGAGGCGTGGGCGGAGA
>gene=chr10_101190438-101190616; species=rheMac
GGCTTCCAATGGTCGAGCCGCGTCCAGAGCTTGGTAACGCGATTAACCAATCGGCAGCTTGTGACGACGAAGAGCCAGGCGGGAAGGAACGCTATTAGCCAATCCAAGAAAACAATTTATCGGCGGCCGAGAATGATGTAACCAATGCAATTTACTCCGGCTTAGGCGTGGGCGGAGA
>gene=chr10_101380712-101380883; species=hg19
GTGCGCTCCTCAAATTCTGAGACGCGTGGCTGGAGAGCGGGCGGCCCTGGCCCCGGAGAGCCGTGTTCCCGCGGGATCTCGTCGCGGGCGTGAGGCGGGGCCGGCCTGGGCCGGTCATCCCTGGCTGGCGCGACCCGCAGCCTGTCCGGGAAGCCGTTGCGACATGCGGGC
>gene=chr10_101380712-101380883; species=bosTau
GCGCCTGCCCCGAATCCCTAGACTCGCAGGTCGCGGGATGGTGGCCCTGGCGC--GAGAGCTCTATTCCCGCGGGATGTCG-GGCTGGCGTGGGGCGGAGCCGGCCTGGGCTTGGCATCC----CTGGCGTGGCCCACCGCCTGTCAGGAAAGCTATTGCGACATGC----
>gene=chr10_101380712-101380883; species=calJac
GTGCGCGCCCCAAATTCTGAGACGCATGTCTGGAGAGCTGACGGCCCTGGCCCCGAGAGGCCGTGTTCCCGCGGGATCTCTTCGCGGGCGTGAGGCGGAGTCGGCCTGCGCCGGTCATCT----CTGGCGCGACCCGCAGCCTGTCCGGGAAGCCGTTGCGACATGCGAGC
>gene=chr10_101380712-101380883; species=canFam
gcgccggcgccggcccc---------------------------------ggc--ccgAGTTCTGTTCCCGCGGGATCTCG-GGCTGGCGTGAGGTGGAGCCCGCTTGGGTCGGGTATCC----CTGGCGCGGCCCGCGGCCTGTCCGGGAAGCTGTTGCGACACGC----
>gene=chr10_101380712-101380883; species=equCab
---------------------------------------------------------------------------------------------------------------------------------------------------------------------------
>gene=chr10_101380712-101380883; species=gorGor
GTGCGCTCCTCAAATTCTGAGACGCGTGGCTGGAGAGCGGGCGGCCCTGGCCCCGGAGAGCCGTGTTCCCGCGGGATCTCGTCGCGGGCGTGAGGCGGGGCCGGCCTGGGCCGGTCATCCCTGGCTGGCGCGACCCGCAGCCTGTCCGGGAAGCCGTTGCGACATGCGGGC
>gene=chr10_101380712-101380883; species=panTro
------------------------------------------------------------------------------------------------------------------------------------------------------AAGCCGTTGCGACATGCGGGC
>gene=chr10_101380712-101380883; species=papHam
GTGCGCTTCTCAAATTCTGAGACGCGTGGCTGGAGAGCGGGCGGCCCTGGCCCCGGAGAGCCGTGTTCCCGCGGGATCTCGTCGCGGGCATGAGGCGGAGCCGGCCTGGACCGGTCATCTCTGGCTGGCGCGACCCGCAGCCTGTCCGGGAAGCCGTTGCGACATGCGGGC
>gene=chr10_101380712-101380883; species=ponAbe
GTGCGCTCCTCAAATTCTGAGACGCGTGGCTGGAGAGCGGGCGGCCCTGGCCCCGGAGAGCCGTGTTCCCGCGGGATCTCGTCGCGGGCGTGAGGCGGGGCTGGCCTGGGCCGGTCATCCCTGGCTGGCGCGACCCGCAGCCTGTCCGGGAAGCCGTTGCGACATGCGGGT
>gene=chr10_101380712-101380883; species=rheMac
GTGCGCTCCTCAAATTCTGAGACGCGTGGCTGGAGAGCGGGCGGCCCTGGCCCCGGAGAGCCGTGTTCCCGCGGGATCTCGTCTCGGGCATGAGGCGGAGCCGGCCTGGACCGGTCATCTCTGGCTGGCGCGACCAGCAGCCTGTCCGGGAAGCCGTTGCGACATGCGGGC
>gene=chr10_101989266-101989510; species=hg19
cgcagccccgggggccgcTCCATGGGGCGGGAGGGCAAGCGGCCTCAGGTTCCACAGTTGTTCCAAGGCCGGTTCCGGGCCGCCGATGCTCGCGCGTCTTTGTTCTCGCGAGAATGAATGCGTCACTTCCGGTAACCGCTGCGAGAAGGCCCTTCCCTAAGTTCTCCCAGGGCGCTGCCAGAGCCCTGCCGGCTAAGGGATGGGGAAACAAACAGGTACTCGGTCCGCTCTTTAAGTCCCCTAC
>gene=chr10_101989266-101989510; species=bosTau
cgcagccccgggggccgcTCCATGGGGCGGGAGGGCGAGCGGCCTGAGGCTCCGCCACTGTTTCGAGGCCGGTTCCGGGCCGCAGAGGCTCGCGCGTCTTTCTTCTCGCGAGA-AGCAAGCGTCATTTCCGGTAACTGCGGCACGAAAAGCCCGCCCC----------------------GAGCCCCGCCGGCGAAACGGTA--GGGAGGAGGTGGCTTTAAATCCCCT----ACGTTCCCTAG
>gene=chr10_101989266-101989510; species=calJac
cgcagccccgggggccgcTCCATGGGGCGGGAGGGAAAGCGGCCTCAGATTTCGCCGTTGTTCCAAGACCGGTTCCGGGCCGCCGAGGCTCGCGCGTCTTTCTTCTCGCGATAGTAAATGCGTCACTTCCGGTAACTGCTGCGAGAAGCCCCCGCCCTAAGTTCTCCCAGGGCGCTACGGGACCCCTGCCGACGAAGGGGTGGGGAAAT-AACAGGGACCTGGTCTGCTCTTGGAGTTCCCTAG
>gene=chr10_101989266-101989510; species=canFam
cgcagccccgggggccgcTCCATGGGGCGGGAGGGCTGGCGGCCTGAAGTTCAGCCACTCTTCCCAGGCCGGTTCCGGGCCGCCGAGACTCGCGCGTCTTTCTTCTCGCGAGA-TGTGTGCGTCACTTCCGGTAACCGCCACAGGAAAGCCCTTCCCTAGCTGCTCCCGGGGGCACACAGGAACCTGGCCAGAGAAAGGGTCGGGATGAGGGCAGCCTTCCAGTCCGCT----AAGTCTCCTGG
>gene=chr10_101989266-101989510; species=equCab
-----------------------GGCGGGAGAAGAGTCTGGGTATTTTGGTCAAGAAGCGTTCT--GGTCGCATCCGCGGTACGGCGGCTCGCGAATCTTAATG-TCGCGAGA-GATTGGAGT-ACTTCTGGCAACTGCCGCCGGAAAGCTCCTCACCGAGTCTCTGTGGCCTCGCAGAGGAAC--AGCCGGTGAAAGGATAGGGGGAAG---AGGCTTTCAAGCTACC----AGGTTCTTTGG
>gene=chr10_101989266-101989510; species=gorGor
cgcagccccgggggccgcTCCATGGGGCGGGAGGGTAAGCGGCCTCAGGCTCCACAGTTGTTCCAAGGCCGGTTCCGGGCCGCCGATGCTCGCGCGTCTTTGTTCTCGCGAGAATGAATGCGTCACTTCCGGTAACCGCTGCGAGAAGGCCCTTCCCTAAGTTCTCCCAGGGCGCTGCCGGAGCCCTGCCGGCTAAGGGATGGGGAAACAAACAGGTACTCGGTCCGCTCTTTAAGTCCTCTAC
>gene=chr10_101989266-101989510; species=panTro
cgcagccccgggggccgcTCCATGGGGCGGGAGGGCAAGCGGCCTCAGGCTCCACAGTTGTTCCAAGGCCGGTTCCGGGCCGCCGATGCTCGCGCGTCTTTGTTCTCGCGAGAATGAATGCGTCACTTCCGGTAACCGCTGCGAGAAGGCCCTTCCCTAAGTTCTCCCAGGGCGCTGCCGGAGCCCTGCCGGCTAAGGGATGGGGAAACAAACAGGTACTCGGTCCGCTCTTTAAGTCCCCTAC
>gene=chr10_101989266-101989510; species=papHam
cgcagccccgggggccgcTCCATGGGGCGGGAGGGCAAGCGGCCTCAGGCTCCGCCGCTGTTCCAAGGCCGGTTCCGGGCCGCCGATGCTGGCGCGTCTTCCTTCTCGCGAGAATGAATGCGTCACTTCCGGTAACCGCTGCGAGAAGGCCCTTCCCTATGTTTTCCCAGGGCGCCGCGGGAGCCCTGCCGGCTAAGGGGTGGAGAAACGAACAGGTACTCGGTCCGCTCTTTAAGTCCCCTAG
>gene=chr10_101989266-101989510; species=ponAbe
cgcagccccgggggccgcTCCATGGGGCGGGAGGGCAAGCGGCCTCAGGCTCCACCGTTGTTCCAAGGCCGGTTCCGGGCCGCCGATGCTCGCGCGTCTTTGTTCTCGCGAGAATGAATGCGTCACTTCCGGTAACCGCTGCGAGAAGGCCCTTCCCTAAGTTCTCCCAGGGCGCTGCTGGAGCCCTGCCGGCTAAGGGATGGGGAAACAAACAGGTACTCGGTCCGCTCTTTAAGTCCCCTAC
>gene=chr10_101989266-101989510; species=rheMac
cgcagccccgggggccgcTCCATGGGGCGGGAGGGCAAGCGGCCTCAGGCTCCGCCGCTGTTCCAAGGCCGGTTCCGGGCCGCCGACGCTCGCGCGTCTTCCTTCTCGCGAGAATGAATGCGTCACTTCCGGTAACCGCTGCGAGAAGGCCCTTCCCTACGTTTTCCCAGGGCGCCGCCGGAGCCCTGCCGGCTAAGGGGTGGGGAAACGAACAGGTACTCGGTCCGCTCTTTAGGTCCCCTAG
>gene=chr10_102747114-102747444; species=hg19
AGACGCTGCAGCTGCTGCACATAGCGACCCAGTCCGTTGTGGAGAACGCTGGCCAAGAAGCGGCTCGGAGTCCCGCGCGCCGTCATAGCTACAGCTTGGAGGCCGCGGAGCCTAAGCAGCGAGGAGAGGGGGGCGGGACTAAACCTCGAGGCTTCCGGTTCCGGGACGACCGCTCCCGGAGTTTTGCTTCCGAGGTCAAGGCGAGTAGCATGTGCGGGAGACTCACGTTGCCGGCGAAGTGGGAGAGAGAAAAGTGGTAACCTGGGGCTGGGGGCCGGCGCGGCGGAGCTCGGAGTAGTAGAGCGGAGTGAAGACACGGGGGAGGATAGA
>gene=chr10_102747114-102747444; species=bosTau
AGCCGCTGCAGCTGCTGCACGTAGCGACCCAGCCCGTTGTGCAGGACACTCGTCAGGAAGCGGCTCGCGGTCCCGCGGGCAGTCATGGCCACAGCTCTCCAGTCGCCAAGCC--------GCG-GAGTGGAGGCGGGACGAACCAGAGG--CTTCCGCTTCCGGGACACTTGCAAGGGCAGTTTTGCTTCCGAAGTCACGGCTAATGG--CTCGCGTGTGACCCATGTTGCAGGCGACAGGGGTTAGACGAGAGTGGTGACCCGGGGCTGGGGTCAGGAGCGGCGGAGCTCCTAGCCGTGGAGCCGAGG-AAGCCACCCGGCGGAGGCAC
>gene=chr10_102747114-102747444; species=calJac
AGACGCTGCAGCTGCTGCACGTAGCGACCCAGTCCGTTGTGGAGAACACTGGCCAAGAAGCGGCTCGGAGTCCCGCGCGCAGTCATAGCTAGTGCTAAGAGGCAGCGGAGTCCAAGCGGCGAG----AGAGGGCGGGACTAAACGTCGAGACTTCCGGTGCCGGGACGACGACTCACGGAGTTGTGCTTCCGAGGTCAAGGCGAGTAGCGTGTGCCGGAGACTCACGCTGCTGGCGAAGTGGAAGAGACGAGAGTGGTCACCCGGGGCCGGGGGTCGCCACGGAGGAGCTCAGAGTAGTAGGGCAGAGTGAAGACACGGAGAACGAGAGA
>gene=chr10_102747114-102747444; species=canFam
AGACGCTGCAACTGCTGCACGTACCGGCCCAGCCCGTTGTAGAGGACACTGGCCAGGAAGCGGCTCGGGGTCCCGCGCGCCGTCATAGCCACGGCGCTCCGGCAGCCCAGTC--------GAG-AGGCGGGGGCGGGACAAAGCCCAAG--CTTCCGGTTCCGGGACACCCGC-GCGGCAGTTTTGCTTCCGCGGTCAC----CGCGGGAGGCGCGCGTGACCCACGTTGTGGGCTAGAGTGGCGAGAGGAGGGTAGTGAGACGCGGTCAAGGTTGCGAGCAGCATACGTTCTGGCAGTAGCGCCGAGGGAGGACACGGTGCGGGGGCGA
>gene=chr10_102747114-102747444; species=equCab
AGACGCTGCAGCTGCTGCACGTAGCGACCCAGGCCGTTGTGAAGGATACTGGTCAGGAAGCGGCTCGAGGTCCCGCGTGCCGTCATGGCCACAGCTCCCAGGCAGCGGAGCA--------GAG-GGATGGGGGCGGGACTAACCAGAGG--CTTCCGGTTCCGGGACACTCGG-GCCGGAGTTTTGCTTCCGAGGTCACGGAGAACGGGTCGTGCGTGTGACCCACGTTGCGCGCGATAGCGCTGAGAGAAGAGTGGAGACGCGGGGCCAGGGTCGGGAGCAGCGGAGCTTCTTGTAGGAGAGCGGAGGGAGGACACGGGGCGGGTGAGA
>gene=chr10_102747114-102747444; species=gorGor
------------------------------------------------------------------------------------------------------------------------------------------------------------------------------------------------------------------------------------------------------------------------------------------------------------------------------------------
>gene=chr10_102747114-102747444; species=panTro
AGACGCTGCAGCTGCTGCACGTAGCGACCCAGTCCGTTGTGGAGAACGCTGGCCAAGAAGCGGCTCGGAGTCCCGCGCGCCGTCATAGCTACAGCTTGGAGGCCGCGGAGCCTAAGCAGCGAGGAGAGGGGGGCGGGACTAAACCTCGAGGCTTCCGGTTCCGGGACGACCGCTCCCGGAGTTTTGCTTCCGAGGTCAAGGCGAGTAGCATGTGCGGGAGACTCACGTTGCGGGCGAAGTGGGAGAGATAAAAGTGGTAACCTGGGGCTGGGGGCCGGCGCGGCGGAGCTCGGAGTAGTAGAGCGGAGTGAAGACACGGGGGAGGATAGA
>gene=chr10_102747114-102747444; species=papHam
AGACGCTGTAGCTGCTGCACGTAGCGACCCAGTCCGTTGTGCAGAACACTGGCCAAGAAGCGGCTCGGAGTCCCGCGCGCAGTCATAGCTACAGCTTGGAGGCCACGGAGCCTAAGCGGCGAGGTCGGGGGGGCCGGACTAAACCTCGAGACTTCCGCTTCCGGGACGACCGCTCCCTGAGTTTTGCTTCCGAGGTCAAGGCGAGCAGCGTGTGCTGGAGGCTCACGTTGCGGGATAAGTGGGAGAGACAAGAGTGGTAACCCGGGGTCGGGGACCGGCGCGGCGGAGCTCGGAGTAGTAGAGCGGAGTGAAGACACGGGGGAGGATAGA
>gene=chr10_102747114-102747444; species=ponAbe
AGACGCTGCAGCTGCTGCACGTAGCGACCCAGTCCGTTGTGGAGAACACTGGCCAA-AAGCGGCTCGCAGTCCCGCGCGCCGTCATAGCTACAGCTTG--AGCCGCGGAGCCT-AGCAGC-AAGAGAGGGGGGCGGGACTAAATCTTGATGCTT-CGGTTCC-GGACGACCGCT-CCGGAGTCTG--CTCCGAGGTCAA-GCGAGTA-CATGTGCGGGAGACTCA---------------------------------------------------------------------------------------------------------
>gene=chr10_102747114-102747444; species=rheMac
AGACGCTGTAGCTGCTGCACGTAGCGACCCAGTCCGTTGTGCAGAACACTGGCCAAGAAGCGGCTCGGAGTCCCGCGCGCAGTCATAGCTACAGCTTGGAGGCCGCGGAGCCTAAGCGGC-GAGGGGGGTGGGCGGGACTAAACCTCGAGACTTCCGCTTCCGGGACGACCGCTCCCGGAGTTTTGCTTCCGAGGTCAAGGCGAGCAGCGTGTGCTGGAGACTCACGTTGCGGGCTAAGTGGGAGAGACAAGAGTGGTAACCCGGGGCCGGGGACCGGCGCGGCGGAGCTCGGAGTAGTAGAGCGGAGTGAAGACACGGGGGAGGATAGA
>gene=chr10_102790877-102791029; species=hg19
AGAGCTACTGCCGCAGCCGGCAAACCCCACCCACGCTGCGCGGAGGCTGCGGGAATTGGGCTGGCCTGCACCGCCCCGGGCTCCCATTGGCTGGTAGGGCCGCCAGTCATTCTATTCCGGCACCTCCCTTAGGCGCCAGGGACAGCCGAGCG
>gene=chr10_102790877-102791029; species=bosTau
CGAAAGAGAGCAGCGGCCCGGGAACCCCGCCCACGCCCCGCCAAGTCTGCAGGAATAGGGCTGGCCCGCTCAGCCTCGGGCTTCCATTGGCTGGGAAGGCCGCCAGTCACTCCCTCCCACCACCTCTCCTGGGTGCCTGGGGCTGCCGTCTG
>gene=chr10_102790877-102791029; species=calJac
AGAGCTACCGCTGCAACCGGCAAG-CCCGCCCACTCTCAGCGGAGGCTGCGGGAATTGGGCTGGCCTGTGCCGCCCCCAGCTCCTATTGGCTGGTAGGGCCGCCAGTCACTCCCTCCCGGCACCTCCCATGGGCACTGGATACAGCCGCGCG
>gene=chr10_102790877-102791029; species=canFam
CGAGCCCTTGCAGCAACTGGGGGATCTCGCCCACGCTCCGCCCAGCCCGCTGGAATAGGGCTGGCCTGCGTAGCCGCGGGCTCCCATTGGCTGCGAGGGCCGCCAGTCACTGCCT-CCG-CCCCTCCTTTGGGCGCG-CAGCCAGCCGTTTG
>gene=chr10_102790877-102791029; species=equCab
CAAGCGATTGCAGCAGCCAGGGAACCTCTCCCACGCTCCGCCGAGGCTCCGGGAGCAGGGCTGGCCTGCGTAGCCCTGGGCTCCTATTGGCTGGGAAAGCCGCCAGTCACTGC-------CACCTACCTCGGGCGCCCGGGACCTCCGTTTG
>gene=chr10_102790877-102791029; species=gorGor
AGAGCTACTGCTGCAGCCGGCAAACCCCACCCACGCTGCGCGGAGGCTGCTGGAATTGGGCTGGCCTGCACCGCCCCGGGCTCCCATTGGCTGGTAGGGCCGCCAGTCATTCTATTCCGGCACCTCCCTTGGGCGCCCGGGACAGCCGAGCG
>gene=chr10_102790877-102791029; species=panTro
AGAGCTACTGCTGCAGCCGGCAAACCCCACCCACGCTGCGCGGAGGCTGCGGGAATTGGGCTGGCCTGCACCGCCCCGGGCTCCCATTGGCTGGTAGGGCCGCCAGTCATTCTATTCCGGCACCTCCCTTGGGCTCCAGGGACAGCCGAGCG
>gene=chr10_102790877-102791029; species=papHam
AGAGCTACTGTGGCAGTCTGCAAACCCCACCCACGCTCCGCGGAGGCTGCGGGAATTGCGCTGGCCTGCACCGCCCTGGGCTCCCATTGGCTGGTAGGGCCGTCAGTCATTCTATTCCGACACCTCCCTTGCGCTCCAGGGACAGACTGGTG
>gene=chr10_102790877-102791029; species=ponAbe
AGAGCTACTGCTGCAGCCGGCAAACCCCACCCACGCTCCGCGGAGGCTGCGGGAATTGGGCTGGCCTGCACCGCCCCGGGCTCCCATTGGCTGGTAGGGCCGCCAGTCATCCTATTCCGGCACCTCCCTTGGGCGCCCGGGACAGCCGAGCA
>gene=chr10_102790877-102791029; species=rheMac
AGAGCTACTGTGGCAGTCTGCAAACCCCACCCACGCTCCGCGGAGGCTGCGGGAATTGCGCTGGCCTGCACCGCCCTGGGCTCCCATTGGCTGGTAGGGCCGTCAGTCATTCTATTCCGACACCTCCCTTGCGCTCCAGGGACAGACTGGTG
>gene=chr10_102802796-102802980; species=hg19
CAATATCGAAACCCACGAATTCCCTAGCGCCAGCCCTTTGACTTCCTGCCCAAAAATCCGCGAGGTTTTCGAGGAATCACGCGAGGACTCTCCTCCTGGATCCCAAGCCCAGGTTTTTTTTTCAGCTGCCTCTGAGGCTGTTGGCTCTTTCTTCGGCGCCGTCCTCCTCCTTTCCCTCTCTCCA
>gene=chr10_102802796-102802980; species=bosTau
CACTTTCGAAACCCACAAGTGCCCCAGCGTCCGCCTTTTGACTTCCCGCCCAGAAATACGCGAGGTTTTCGAGGAATCACGCGAGGCCCTTCCTG---GGTTCCAAGGCCTGTTTTTTT---CAGCGGCCTATGAGGCTGTTGACTCTGCATCTTGCGCCTTCCGCGGTCTCTCCGTCTCTCTA
>gene=chr10_102802796-102802980; species=calJac
CAATTTCGAAACCCACGAGTTCCCTAGCGCCAGCCCTTTGACTTCCTGCCCAGAAATCCGCGAGGTTTTCGAGGAATCACGTGAGGACTCTCCTCTTGGATCCCAAGATCGGATTTTTT---CAGCTGCCTCTGAAGCTGTTGGCTCTTTCTCTGGCGCCGTCCTCCTCCTCTCCCTCTCTCCA
>gene=chr10_102802796-102802980; species=canFam
--GCTCCGAAGGCCGCGAGCGCCTCAGCGCCCGCCCTTGGACTTCCAGCCCGGAAATCCGGGCGGTTTTCGAGGAATCGCGCGAGGCCCCTCCGA---GGTCGCCAGCACGGATTTCTC---T-GCGGCTTA-GAGGCTATCGGCGCAGCCTCTTG----------------------------
>gene=chr10_102802796-102802980; species=equCab
GAGTTTCGTAACCCACTAGCGCCTCCGCGCCCGCCCTTTGACTTCCTGCCCAGAAATGCGCGAGGTTTTCGAGGATTCAGGCGAGGCCTCTCCTG---GGTCCCAAGCCTAGATTTTTC---CAGCCGCCTCCGAGGCTACTGGCCCTGCCGGTTGAGCCGTCCGCCCC-TCTCTCTCTCTCTC
>gene=chr10_102802796-102802980; species=gorGor
----------------------------------------------------------------------------------------------------------------------------------------------------------------------------------------
>gene=chr10_102802796-102802980; species=panTro
CAATATTGAAACCCACGAATTCTCTAGCGCCAGCCCTTTGACTTCCTGCCCAGAAATCCGCGAGGTTTTCGAGGAATCACGCGAGGACTCTCCTCCTGGATCCCAAGCCCAGATTTTTTTT-CAGCTGCCTCTGAGGCTGTTGGCTCTTTCTTCTGCGCCGTCCTCCTCCTTTCCCTCTCTCCA
>gene=chr10_102802796-102802980; species=papHam
CAATTTCGAAACCCACGAGTTCCCTAGCGCCAGCACTTTGACTTCCTGCCCAGAAATCCGCGAGGTTTTTGAGGAATCACGCGAGGACTCTCCTCCTGGATCCCAAGCCCGGATTTTTT---CAGCTGCCTCTGAGGCTGCTGGCTCTTTCTCCGGCGCCGCCCTCCTCCTTTCCCTCTCTCCA
>gene=chr10_102802796-102802980; species=ponAbe
CAATTTCGAAACCCACAAATTCCCTAGCGCCAGCCCTTTGACTTCCTGCCCAGAAATCCGCGAGGTTTTCGAGGAATCACGCGAGGACTCTCCTCCTGAATACCAAGCCCAGATTTTTTTT-CAGCTGCCTCTGAGGCTGTTGGCTCTTTCTTCGGCGCCGTCCTCCTCCTTTCCTTCTCTCCA
>gene=chr10_102802796-102802980; species=rheMac
CAATTTCGAAACCCACGAGTTCCCTAGCGCCAGCACTTTGACTTCCTGCCCCGAAATCCGCGAGGTTTTTGAGGAATCACGCGAGGACTCTCCTCCTGGATCCCAAGCCCGGATTTTTT---CAGCTGCCTCTGAGGCTGCTGGCTCTTTCTCCCGCGCCGCCCTCCTCCTTTCCCTCTCTCCA
>gene=chr10_102820436-102820693; species=hg19
CACAACTATCCGCCAGAGTTTGCTCCGCCCTTTCTTTTTCCTGTTTAAAATCCGCGGGCTCTTAGTGTTCTCGGTTCCTAGATTTCCTGTTCTGATTCTCGCGACAGTTGCGAGGCCTCGCGTGAAGTTCCCTTCTAGTCCCTATTTCGAATTTGAGACCGGGAGAGAGTGTCTGCCCTTGCCCACCTCCTCAGAACCCCTCTGGCCAGGGATGGCGCCTACGTGGCTCGGGAGCCCCTGAATGAATGGGCTTGGCC
>gene=chr10_102820436-102820693; species=bosTau
CGTAAA---CAGCCACACCTGGCTCCGCCCATTCTTTTTCCGATTTAAAACCCGCGGGCTTTTCCTGTTCTGCATTCCTAGACTTCCTGTTTTGATTCTCGCGACAGTTAGGAGACCTCGCGTGAAGTTTGCTTTGCGAC-CCCGTCTGCGTTTGAGACTGCAGGACTGTGTCTGCCTACCCCCACCTCATCAGAGTTCCTCTAGTCAGGAGTGGCGTCTACGCCGCTAAGGACCCCCTAAATGAAAGGGCTTGGCT
>gene=chr10_102820436-102820693; species=calJac
-ACGACTACAGGCCAGAGGTGGCTCCGCCCTTTCCTTTTCCTGTTTAAAATCCGCGGGCTCTTAGTGTTCTCGGTTCCTAGATTTCCTGTTCTGATTCTCGCGACAATTGCAAGGCCTCGCGTGTAGTTCCGTTCTCGTCCCTCTTTCGAATTGGAGACTGGGAGAGAATATCTGCCCTTGCCCAC-----------------------------------------------------------------------
>gene=chr10_102820436-102820693; species=canFam
CACGACCGGCAGCTATCGCGGGCTCCGCCCCTTCTTGTTCTGCTTTGAAACCCGCGGGCCTCTCCTGCG-CGGCTTCCTTGACTTCCTGTTCTGATTCTCGCGACAGTTGCGAGACTTCGCGTGAAGTTCACTCCCAGTCCTTCTTGAGTTTTGGACACAGGGTGACTGTGTCGGTGTTCGCACACCTTGTCGGAGCCTC-CCGGCCAGTAGTGGTGTGCGTGCTGCTAGGGAACCCCTAAGTGAAAGGGCTTGTCC
>gene=chr10_102820436-102820693; species=equCab
GACAACT-CCAGCCACAGCTGGCTCCGCCCATTCTTTTCCCGGTTTAAAACCCGCGGGCTTTTCCTGTTCTGAACTCCTAGACTTCCTGTTCTGATTCTCGCGACAGTTGCGAGACGGCGCGTGAAGGTCGCCTTCCGTTCCTCTTCTGAGCTGGAGACAGGGTGATAGTGTCTGCCTTCGTCCACCTCAGCAGAGCCCCTGTGGCCAAGACTGGCATGTCCGCGGCTAGGAAACTCCTAAGTGAAAGGGCTTGGCA
>gene=chr10_102820436-102820693; species=gorGor
CACAACCATCCGCCAGAGTTTGCTCCGCCCTTTCTTTTTCCTGTTTAAAATCCGCGGGCTCTTAGTGTTCTCGGTTCCTAGATTTCCTGTTCTGATTCTCGCGACAGTTGCGAGGCCTCGCGTGAAGTTCCCTTCTAGTCCCTATTTCGAATTTGAGACCGGGAGAGAGTGTCTGCCCTTGCCCACCTCCTCAGAACCCCTCTGGCCAGGGATGGCGCCTACGTGGCTCGGGAGCCCCTGAATGAATGGGCTTGGCC
>gene=chr10_102820436-102820693; species=panTro
CACAACTATCCGCCAGAGTTTGCTCCGCCCTTTCTTTTTCCTGTTTAAAATCCGCGGGCTCTTAGTGTTCTCGGTTCCTAGATTTCCTGTTCTGATTCTCGCGACAGTTGCGAGGCCTCGCGTGACGTTCCCTTCTAGTCCCTATTTCGAATTTGAGACCGGGAGAGAGTGTCTGCCCTTGCCCACCTCCTCAGAACCCCTCTGGCCAGGGATGGCGCCTACGTGGCTCGGAAGCCCCTGAATGAATGGGCTTGGCC
>gene=chr10_102820436-102820693; species=papHam
CACAACTATCCGCCAGAGCTGGCTCCGCCCTTTCTTTTTCCTGTTTAAAATCCGCGGGCTCTTAGTGTTCTCGGTTCGTAGAGTTCCTGTTCTGATTCTCGCGACAGTTGCGAGGCCACGCGTGAAGTTCCCTTCTAGTCCCTCTTTCGAATTTGAGACCAGGAGAGAGTGTCTGCCCTTGCCCCCCTCCTCAGAACCCCTCTCGCCAGGGATGGCGCCTACGTGGCTCGAGAGCCCCAGAATTAATGGGGTTGGCC
>gene=chr10_102820436-102820693; species=ponAbe
CACAACTACCCGCCAGAGCTTGCTCCGCCCTTTCTTTTTCCTGTTTAAAATCCGCGGGCTCTTAATGTTCTCGGTTCCTAGATTTCCTGTTATGATTCTCGCGACACTTGCGGAGCCTCGCGTGAAGTTCCCTTCTCGTCCCTATTTCGAATTTGAGACCGGGAGAGAGTGTCTGCCCTTGCCCACCTCCTCAGAACCCCTCTGGCCAGGGATGGCGCCTACGTGGCTCGGAAGCCCCTGAATGAATGGGCTTGGCC
>gene=chr10_102820436-102820693; species=rheMac
CACAACTATCCGCCAGAGCTGGCTCCGCCCTTTCTTTTTCCTGTTTAAAATCCGCGGGCTCTTAGTGTTCTCGGTTCGTAGAGTTCCTGTTCTGATTCTCGCGACAGTTGCGAGGCCACGCGTGAAGTTCCCTTCTAGTCCCTCTTTTGAATTTGAGACCAGGAGAGAGTGTCTGCCCTTGCCCCCCTCCTCAGAACCCCTCTCGCCAGGGATGGCGCCTACGTGGCTCGTGAGCCCCTGAATGAATGGGGTTGGCC
>gene=chr10_104005034-104005364; species=hg19
CGCCCAGCCCAGTTCCTCATTTTTTATTGGTTTTTTAAACTGTCACTCAGAGAGTACTCGTATCCGTTGGTTGTCCCCTAACATACCCTTTCTTTCCCTTGTAATCGCGCTTCTTTAGGCACTACCCGCCTCCTGAAGCCAATTTCCTTTATTCGATTGGATAGTCGGAATGCTACTTTTCACGGTGCAAAGCTATGATTGGCTGCGCGCGGCAGGGCTCGCGCAGTTACCAGGCAGCGGGCTAGACTGAGGCTAGTTACCACGTCAGTGAGCTGACAGGGAAGGTACCCGGCTCTACTGCCCGTCCCGGACGACTCATCCTGGCGGACT
>gene=chr10_104005034-104005364; species=bosTau
TG-CCAGCATAATTTCTGCTTTTTTACTGGTTCTAGGAACTGTCACTCAGAGAGTCCTCGTATCCGTTGGTTGTCCCCT-GCCTATCTTTTTTTTCCCTTGTAATCTCGCCTCTTTAGGCACTACCCGCCTCCCGACGCCAATTTCCTTCCTTCGATTGGGTAACCGAAATGCCATTTTTCACGATGCGAAGCTATGATTGGCTATGAGCGGCAGGGCTCGTGCAGATACCAGGCAGCGGGCTAGACTGAGGCTAGTTACCACGTCAGTGAGCTGACAGGGAAGGTAGCCGGCTCCACCGCCCGTTCTGGCCGACTCTTCCTGGCTAATT
>gene=chr10_104005034-104005364; species=calJac
CGCCCAGCACAGTTCCTAATTTTTTATTGGATTTTTAAACTGTCACTCAGAGAGTACTCGTATCCGTTGGTTGTCCCCT-ACCTACCCTTTC----CCTTGTAATCTCGCCTCTTTAGGCACTACCCGCCTCCTGAAGCCAATTTCCTTTATTCGATTGGAGAGTCGGAATGCTACTTTTCACGGTGCAAAGCTATGATTGGCTGCATCTGGCAAGATTCGTGCAGTTACCAGGCAGCGGGCTAGACTGAGGCTAGTTACCACGTCAGTGAGCTGACAGGGAAGGTAGCCGGCTCCACTGCCCGTCCCGGCCGACTCATCCTAGCGGACT
>gene=chr10_104005034-104005364; species=canFam
CGCCCAGCACAATGTCTCA-TTTTTATTGGCTTCTGTAACTGTCACTCAGAGAATCCTTGTATCCGTTGGTTGTCCCCT-ACCTACCCTTTTTTTCCCTTGTAATCTCGCCTCCTTAGGCTGTACCTGCCCCCCTCAGCCAGCTTCCT-TCTCTGATTGGGTATACGGAATGCCACTTCTCACGACACAAAGCTATGATTGGCTGTGCGCGCCAGGGCTCGCGCAGTTACCAGGCAGCGGGCTAGACTGAGGCTAGTTACCACGTCAGTGAGCTGACAGGGAAGGTAGCCGGCTCCACCGCTCGTTCCGGCCGAGTCTTCCTGGCAGTCT
>gene=chr10_104005034-104005364; species=equCab
CGCCCAGCACGATTTCTCATTTTTTACTGGCTTTCATAACTGTCACTCAGAGAGTTCTCGCATCTGTTGGTTGTTCCCT-GTCTACCCTTTGTTT-CCTTGCAATCTCGCCTCTTCAGGCACTACCCGCCTCCCGAAGCCAACTTCCTGTCTTCGATTGGATAGCTGGAATGCCACTTTTCACGATGCAAAGCTATGATTGGCTCTGCATG-CAGGGCTCGCGCAGTTACCAGGCAGCGGGCTAGACTGAGGCTAGTTACCACGTCAGTGAGCTGACAGGGAAAGTAGCCGGCTCCACCGCCCGTTCCGGCCGACTCCTCTCGGCCGACT
>gene=chr10_104005034-104005364; species=gorGor
CGCCCGGCCCAGTTCCTCATTTTTTATTGGTTTTTTTAACTGTCACTCAGAGAGTACTCGTATCCGTTGGTTGTCCCCTAACATACCCTTTC------------------------------------------------------------------------------------------------------------------------------TCGCGCAGTTACCAGGCAGCGGGCTAGACTGAGGCTAGTTACCACGTCAGTGAGCTGACAGGAAAGGTACCCGGCTCTACTCCCCGTCCCGGCCGACTCATCCAGGCGGACT
>gene=chr10_104005034-104005364; species=panTro
CGCCCAGCCCAGTTCCTCATTTTTTATTGGTTTTTTAAACTGTCACTCAGAGAGTACTCGTATCCGTTGGTTGTCCCCTAACATACCCTTTCTTTCCCTTGTAATCTCGCCTCTTTAGGCACTACCCGCCTCCTGAAGCCAATTTCCTTTACTCGATTGGATAGTCGGAATGCTACTTTTCACGGTGCAAAGCTATGATTGGCTGCGCGCGGCAGGGCTCGCGCAGTTACCAGGCAGCGGGCTAGACTGAGGCTAGTTACCACGTCAGTGAGCTGACAGGGAAGGTACCCGGCTCTACTGCCCGTCCCGGCCGACTCATCCTGGCGGACT
>gene=chr10_104005034-104005364; species=papHam
CGCCTAGCACAGTTCCTCATTTTTTATTGGTTTTCTAAACTGTCACTCAGAGAGTACTCGTATGCGTTGGTTGTCCCCTAACCTACCCTTTCTTTCCCTAGTAATCTCGCCTCTTGCGGCACTACCCGCCTCCTGAAGCCAATTTCCTTTATTCGATTGGATAGTCGGAATGCTACTTTTCATGGAGCAAAGCTATGATTGGCTGCATGCGGCAAGGCTCGCGCAGTTACCAGGCAGCGGGCTAGACTGAGGCTAGTTACCACGTCAGTGAGCTGACAGGGAAGGTAGCCGGCTCCGCTGCCCGTCCCGGCCGACTCATCCTGGCGGACT
>gene=chr10_104005034-104005364; species=ponAbe
CGCCCAGCACAGTTCCTCATTTTTTATTGGTTTTTTAAACTGTCACTCAGAGAGTACTCGTATCCGTTGGTTGTCCCCTAACCTACCCTTTCTTTCCCTTGTAATCTCGCCTCTTTAGGCACTACCCGCCTCCTGAAGCCAATTTCCTTTATTCGATTGGATAGTCGGAATGCTACTTTTCACGGTGCAAAGCTATGATTGGCTGCACGCGGCAGGGCTCGCGCAGTTACCAGGCAGCGGGCTAGACTGAGGCTAGTTACCACGTCAGTGAGCTGACAGGGAAGGTACCCGGCTCCACTGCCCGTCCCGGCCGACTCATCCTGGCGGACT
>gene=chr10_104005034-104005364; species=rheMac
CGCCCAGCACAGTTCCTCATTTTTTATTGGTTTTCTAAACTGTCACTCAGAGAGTACTCGTATGCGTTGGTTGTCCCCTAACCTACCCTTTCTTTCCCTAGTAATCTCGCCTCTTGAGGCACTACCCGCCTCCTGAAGCCAATTTCCTTTATTCGATTGGATAGTCGGAATGCTACTTTTCATGGAGCAAAGCTATGATTGGCTGCATGCGGCAAGGCTCGCGCAGTTACCAGGCAGCGGGCTAGACTGAGGCTAGTTACCACGTCAGTGAGCTGACAGGGAAGGTAGCCGGCTCCGCTGCCCGTCCCGGCCGACTCATCCTGGCGGACT
>gene=chr10_104261899-104262088; species=hg19
CCCTTCAAGAGGGAAAACAATATGGCGGCAAGGAAGAATGGCAGGGGCGTGAGCCAATCACCGCAGAGGCCTAGCCTCATCCGGCAAGGCTAAGAGGCGGTATCATTGGCTAAGATGGACAGCCAGAGCAACCAATAGAGCGATCGGAAATGGGGGAGAGGGCGGGCGACGGGAATCTCACACAGCGGT
>gene=chr10_104261899-104262088; species=bosTau
CCCTTAGAGAGGGGAAACACTATGGCGGCCCGGAAGAACGGCAGGGGAACGAGCCAATCACTGCAGAAGGCTGCCTTCATCCGGCAAGGCCCAGAGGCGGGGTCAGCGGTCAAGATGGACAGCCAGAGCAGCCAATAGAGTTATCGAACACTGGGGAGGGG-CGGGCGCCGGG-GGCTCAGAGAGCGGT
>gene=chr10_104261899-104262088; species=calJac
CCCTTGGAGAGGGAAAACAATATGGCGGCCAGAAAGAACGACAGGGGCGAGAGCCAATCACCGCAGAGGCCTAGCCTCATCCGGCTAGTCCCAGAGGCGGGATCACCGGCCAAGATGGACAGCCAGAGCAGCCAATAGAGCGATCGGA--------GGAGGGCGGGCGACAGG-CTCTCACACAGCGGT
>gene=chr10_104261899-104262088; species=canFam
CGCTCAGACAGAGGAAACACTATGGCGGCCCGGAAGAACGGCAGGGGCGCAAGCCAATCACTACGGAGGGCTGCCCTCATCCGGCAAGGCCCAGAGGCGGGGTCATCGGTCAAGACGGACAGCCGGGGCAACCAATAGAGTTATTGGAAACTGGGGAGGGGGCGGACGCCGGG-CGCTCACAGAGCTGT
>gene=chr10_104261899-104262088; species=equCab
CCCTTAAAGAGAGGAAACACTATGGCCGCCTGAAAGAACGGCAGGGGCGTGAGCCAATCACTGCAGAGGGCTGCCCTCATCCGGCAAGGCCCAGAGGCGGGGTCACCGGTCAAGATGGACAGCTACAGCAGCCAATAGAGTTATCGGAAACTGGGGAGGGGATGGGCGCCGGG-CGCTCAC--AGCGGT
>gene=chr10_104261899-104262088; species=gorGor
CCCTTCAAGAGAGAAAACAATATGGCGGCAAGGAAGAATGGCAGGGGCGTGAGCCAATCACCGCAGAGGCCTAGCCTCATCCGGCAAGGCTAAGAGGCGGTATCATTGGCTAAGATGGACAGCCAGAGCAACCAATAGAGCGATCGGAAACGGGGGAGAGGGCGGGCGACGGGAATCTCACACAGCAGT
>gene=chr10_104261899-104262088; species=panTro
CCCTTCAAGAGGGAAAACAATATGGCGGCAAGGAAGAATGGCAGGGGCGTGAGCCAATCACCGCAGAGGCCTAGCCTCATCCGGCAAGGCTAAGAGGCGGTATCATTGGCTAAGATGGACAGCCAGAGCAACCAATAGAGCGATCGGAAACGGGGGAGAGGGCGGGCGACGGGAATCTCACACAGCGGT
>gene=chr10_104261899-104262088; species=papHam
CCCTTCAAGAGGGGAAACAATATGGCGGCCAGGAAGAACGGCAGGGGCGCGAGCCAATCACCGCAGAGGCCTAGCCTCATCCGGCAAGGCCCAGAGGCGGGATCACTGGCCAAGATGGACAGCCAGAGCAGCCAATAGGGCGATCGGAAAAGGGTGAGAGGGCGGGCAACAGG-CTCTCACACAGCGGT
>gene=chr10_104261899-104262088; species=ponAbe
CCCTTCAAGAGGGAAAACAATATGGCGGCCAGGAAGAACGGCAGGGGCGTGAGCCAATCACCGCAGAGGCCTAGCCTCATCCGGCAAGGCTAAGAGGCGGTATCATTGGCCAAGATGGATAGCCAGAGCAACCAATAGAGCGATCGGAAACGGAGGAGAGGGCGGGCGACGGG-CTCTCACACAGCGGT
>gene=chr10_104261899-104262088; species=rheMac
CCCTTCAAGAGGGGAAACAATATGGAGGCCAGGAAGAACGGCAGGGGCGCGAGCCAATCACCGCAGAGGCCTAGCCTCATCCGGCAAGGCCCAGAGGCGGGATCACTGGCCAAGATGGACAGCCAGAGCAGCCAATAGGGCGATCGGAAAAGGGTGAGAGGGCGGGCAACAGG-CTCTCACACAGCGGT
>gene=chr10_104503418-104503748; species=hg19
GGTGGCCCCGCCCCCTTATGAAGCTGCTTCCGCCACTCTCTGCGGGTTGGGACGAATTTTACACTTCTTCGCAGCATTCAAGATGGTCCGGCTTCCTCCTACTTTTTATTGGCTGCATCGCTTCGTCTTCAGGGGAAGGCGGGACTTATATTTGATCGACAGCTACATTGATCAATGGACAAAGGGCAAAGGCCAATGAAGCGCTGGAACTGGAGAGTCTCTCGCGTGTCTGGGAGGGTGTTTTGCGCGGGGCGGGGTGGAGCAGAGCCGGAAGCGGGAGGGGAGCGTCAAACaggaaaagaagggaagaaggaagaagagggtagagga
>gene=chr10_104503418-104503748; species=bosTau
GATGGTCCCGCCCCCG-TCGGAGGTACTTCCGCCACTCTCTGCGGAGC-GAACGCA-TTTATACCGCCTCCCAGCACTCAAGATGGCCCGGCTTCCTCCTACTTTCCATTGGCTGAATTTCTCCAATTTCATAAGGAGGCGGAACTTCGATTTGATCGACAGCTTTTTTAACCAATGGACGAAGGGCAAGGGCCAATGAAGCGTAGGAACTGGAGAACCACCCCAGTGTCTGGGAGGGCATTTGGGCTGGGGCGGGGTGAAGCGGAGCCGGAAACGGGAGGGGAGAGTGAAACAGGAAAAGAAGGGAAGAAGGAAGAACAGggaagagga
>gene=chr10_104503418-104503748; species=calJac
GATGGCTCCGCCCCCTAATGAAGCTAGTTCCGCCACTCTCTGCGGGGTGGAACGTATTATACACCTCCTCGCAGCATTCAAGATGGCCCGGCTTCCTCTTACTTTTTATTGGCTGGATTGCTTCGTCTTCAAGAGAAGGCGGGACTTATATTTGATCGACAGCTATCTTGATCAATGGACAAAGGGCAAAGGCCAGTGAGGCTCTGGAACTGGAGAGTCTCCCGCATGTCTGGGAGGGTGTTTTGCGTGGGGCGGGGTGGAGCAGAGCCGGAAGCGGGAGGGGAGAGTCAAACaggaaaagaagggaaggaggaagaagagggtagagga
>gene=chr10_104503418-104503748; species=canFam
AGTGGCCCCGCCCCCGATCGGAGCTACTTCCGCCACTCTCGGTGGCGTGGGAGGCA-TTTACACCACCATGCCGCACTCAAGATGGCCCGGCTTCCTCCCACTTTTCATTGGCTAGATCCCTCCGGTCTCACGGGGGGGCGGAACTTCTATTTGATCGACAGCTATTTTGGTCAATGGGAGAAGGGCAGGGGCCCACGAAGGGCTGGAACTGGAGAGCCTGCCCGGGGTGTGGGAGGGTGTTTGGGCTGGGGCGGGGTGGAGCAGAGCCGGAAGCGGGAGGGGAGAGTGAAACaggaaaagaagggaagaaggaagaagagggaagagga
>gene=chr10_104503418-104503748; species=equCab
GGTGGCCCCGCCCCCGACCAGAGTTACTTCCGCCACTCTCTGCGGAGTGGGACGCA-TATACGCGACC--GCAGCACTCAAGATGGCCCGGCTTCCTCCTACTTTTCATTGGCTGGATCCTTCTGGTCTCATGGGGAGGCGGAACTTCGATTTGATCGACGGCTATTTTGATCAATGGACGAAGGGCA-GGACCAACGCAGAGCTGGAACAGGAGAACCTCCCCAGAGTCTGGGAGGGTGTTTGGGCTGGGGCGGGGTGGAGCAGAGCCGGAAGCGGGAGGGGAGAGTGAAACaggaaaagaagggaagaaggaagaagagggaacagga
>gene=chr10_104503418-104503748; species=gorGor
------------------------------------------------------------------------------------------------------------------------------------------------CTTACATTTGATCGACAGCTACATTGATCAATGGACAAAGGGCAAAGGCCAATGAAGCGCTGGAACTGGAGAGTCTCTCGCGTGTCTGGGAGGGTGTTTTGCGCGGGGCGGGGTGGAGCAGAGCCGGAAGCGGGAGGGGAGCGTCAAACaggaaaagaagggaa--aggaagaagagggtagagga
>gene=chr10_104503418-104503748; species=panTro
GGTGGCCCCGCCCCCTTATGAAGCTGCTTCCGCCACTCTCTGAGGGTTGGGACGAATTTTACACTTCTTCGCAGCATTCAAGATGGTCCGGCTTCCTCCTACTTTTTATTGGCTGCATCGCTTCGTCTTCAGGGGAAGGCGGGACTTATATTTGATCGACAGCTAGATTGATCAATGGACAAAGGGCAAAGGCCAATGAAGCGCTGGAACTGGAGAGTCTCTCGCGTGTCTGGGAGGGTGTTTTGCGCggggcggggtggagcagagccggaagcgggaggggagcgtcaaacaggaaaagaagggaagaaggaagaagagggtagagga
>gene=chr10_104503418-104503748; species=papHam
TGTGGCCTCGCCCCTTTATGTAGCTACTTCCGCCACTCTCTGCGGGTTGGAACGCATTTTACACCTCCTCGCAGCTTTCAAGATGGCCCAGCTTCCTCCTACTTTTTATTGGCTGGATCGCTTCGTCTTCAAGAGAAGGCGGGACTTATGTTTGATCGGCAGCTACATTGATCAATGGGCAAAGGGCAAAGGCCAATGAGGAGCTGGAAATGGAGAGTCTCCCGCGTGTCTGGGAGGGTGTTTTGTGCGGGGCGGAGTGGAGCCGAGCCGGAAGCGGGAGGGGAGAGTCAAACaggaaaagaagggaagaaggaagaagagggtagagga
>gene=chr10_104503418-104503748; species=ponAbe
GGTGGCCCCGCCCCCTTAAGAAGCCGCTTCCGCCACTCTCTGCGGGTTGGGACGCATTTTACGCTTCTTCGCAGCATTCAAGATGGCCCGGCTTCCTCCTACTTTTTATTGGCTAGATCGCGTCGTCTTCAAGAGAAGGCTGGACTTATATTTGATCGACAGCTACGTTGATCAATGGACAAAGGGCAAGGGCCAATGAGGCGCTGGAACTGGAGAGTCTCTCGCGTGTCTGGGAGGGTGTTTTGCGCGGGGCGGGGTGGAGCAGAGCCGGAAGCGGGAGGGGAGAGTCAAACaggaaaagaagggaagaaggaagaagagggtggagga
>gene=chr10_104503418-104503748; species=rheMac
TGTGGCCTCGCCCATTTATGTAGCTACTTCCGCCACTCTCTGCGGGTTGGGACGCATTTTACACCTCCTCGCAGCTTTCAAGATGGCCCAGCTTCCTCCTACTTTTTATTGGCTGGATCGCTTCGTCTTCAGGAGAAGGCGGGACTTATGTTTGATCGACAGCTACATTGATCAATGGGCAAAGGGCAAAGGCCAACGAGGAGCTGGAAATGGAGAGTCTCCCGCGTGTCTGGGAGGGTGTTTTGTGCGG--------------------------------------------------------------------------------
>gene=chr10_106028899-106029088; species=hg19
GGTAGGATCACGTGCGAGGGGCAGGCCCCGTCTAGGCCCCGCCTCCTTGCTGCTGCTGCCGCCGCCAATCCTGGTCCGGTTGCCCGAGTTCCCGGAGGTCTCTCGCGGGACCTCTCTCACCGCCACCGGTGGGTCCGTTCGGCCTGCGTTGTATTGGAAGGGAAGAGGGGTTTGAGGTCAATTCTGTTT
>gene=chr10_106028899-106029088; species=bosTau
GATAGAGTCGCGTTCTAGGGGCGGGTTCCGC-TGTGCCCCGCCTCTCTCCG------ACCCGCCCCCCTCCATATCCGGTCCC-TTTGCCCCGGGAGGTGCCTCG-GGGGCGTCTTTTGCATGCACCGGTGGGTTGCTTGGCCCTGCGTAGCA-TTGAAGGGGAGAGGGGTTTGAGGTCAATTCTGAAA
>gene=chr10_106028899-106029088; species=calJac
GGTAGGATCACGTACAAGGGGCGGGCCTT-TATAGGCCCCGCCTGCTTGCTGCT---GCCGTCGTCAATCCCGGTCTGGTCTTGTGCGTTCCCGGAGGTCCCTCGCGGGACAGCTCTCACCGCCACCGGTGGGTCCGTTCGGCCTGCATTGTATTTGAAGGGAAGAGGGGTTTGAGGTCAATTCTGTTT
>gene=chr10_106028899-106029088; species=canFam
GGTAGGATCGCGATCTGGGGGCGGGTTCGCC-GGGGccccgcctctccgcc------gcccccgcccctcccgGTCCGGTCCGGTCCCCCCCCGGGAGGTCCCTG-GGGG-------------AGAGGGGTGGTCTGTCCGGTCTGCGAGGCATTGGAAGGGAGAAGGGGCTTGAGGTCAATTCTGGAT
>gene=chr10_106028899-106029088; species=equCab
GGTAGGAT-----TCTAGGGGCGGGTTCTGC-TGGGCCCCGCCTCTCTGCG------GCCACCGCCTCTCCACTTCCGCTTCCTTGCGCC-CCAGAGAAGTGTCA-AGGGCGTCTCTTGCCACCACCGCTGGGTGGGTCAGACCTGTGCTGCTTTGAAGGGAAG-AGTGGTTTGAGGTCAATTCTGAGT
>gene=chr10_106028899-106029088; species=gorGor
GGTAGGATCACGTGCGAGGGGCAGGCCCCGTCTAGGCCCCGCCTCCTTGCTGCTGCTGCCGCCGCCAATCCTGGTCCGGTTGCCCGAGTTCCCGGAGGTCTCTCGCGGGACGTCTCTCACCGCCACCGGTGGGTCCGTTCGGCCTGCGTTGTATTGGAAGGGAAGAGGGGTTTGAGGTCAATTCTGTTT
>gene=chr10_106028899-106029088; species=panTro
GATAGGACCACGTGCGAGGGGCAGGCCCCGTCTAGGCCCCGCCTCCTTGCTGCTGCTGCCGCCGCCAATGCTGGTCCGGTTGCCCGAGTTCCCGGAGGTCTCTCGCGGGACGTCTCTCACCGCCACCGGTGGGTCCGTTCAGCCTGCGTTGTATTGGAAGGGAAGAGGGGTTTGAGGTCAATTATGTTT
>gene=chr10_106028899-106029088; species=papHam
GGTAGGATCACGTGCGAGGGGCAGGCCCCGTCTAGGCCCCGCCTCCTTGCTGCT---GCCGCCGCCAATCCTGGTCCGGTCTCGTGCGTTCCCGGAGGTCCCTCGCGGGACGTCTCTCACAGCCACCGGTGGGTCTGTTCGGCCTGCGTTGTATTTGAAGGAAAGAGGGGTTTGAGGTCAATTCTGTTT
>gene=chr10_106028899-106029088; species=ponAbe
GGTAGGATCACGTGCGAGGGGCAGGCCCCATCTAGGCCCCGCCTCCTTGCTGCTGCCGCCGCCGCCAATCCTGGTTCCGTTTCCTGAGTTCCCGGAGGTCCCTCGCGGGACGTCTCTCACCGCCACCGGTGGGTCCGTTCGGCCTGCGTTGTATTTGAAGGGAAGAGGGGTTTGAGGTCAATTCTGTTT
>gene=chr10_106028899-106029088; species=rheMac
GGTAGGATCACGTGCGAGGGACAGGCCCCGTCTAGGCCCCGCCTCCTTGCTGCT---GCCGCCGCCAATCCTGGTCCGGTCTCGTGCGTTCCCGGAGGTCCCTCGCGGGACGTCTCTCACAGCCACCGGTGGGTCCGTTCGGCCTGTGTTGTATTTGAAGGAAAGAGGGGTTTGAGGTCAATTCTGTTT
>gene=chr10_111971010-111971139; species=hg19
TTTCCTCCGACTGGACTTGACCTAGCTGCGTCGTTCAGCCAATCGGCAGCTCCAGCCTCTTCTGACGTCACGCGTTGCTGGGGCCGGAGGCTGGGTGGGGGGTGGAGCCAGGCTGCAAGCCAGGAAATC
>gene=chr10_111971010-111971139; species=bosTau
TTTCCTCTGACTGGACTTGACCTAGCAGCATTGCTCAGCCAATCGACAGCCTCAGCTTCCTCTGACGTCACGCGTTGCTGAGGCCGGAGACTAG----GGGGTGGAGCCTGGAGGCAAGCCAGAAAATC
>gene=chr10_111971010-111971139; species=calJac
TTTCCTCCGACTGGACTTGACCTAGCTGCGCCATTCAGCCAATCGGCAGCTCCACCCTCTTCTGACGTCACGCGTTGCTGAGGCTGGAGGCTTG----GGGGTGGAGCCAGGATGCAAGCCAGGAAATC
>gene=chr10_111971010-111971139; species=canFam
TTTCCTCTGACTGGACTTGACCTAGCTGCGTGGTTCAGCCTATCGCCGGCTGCGGCTCTCTCTGACGTCACGCGTTGCTGAGGCCAGAGCCTGG----TGGGTGGGGCCAGGAGGCCAGCCAGGAAATC
>gene=chr10_111971010-111971139; species=equCab
TTTCCTCTGACTGGACTTGACCTAGCTGCGTTGTCCAGCCAATCGGCAGCTTCCGCTTCCTCTGACGTCACGCGTTGCTGAGGCCGTAGACCCG----GGGGTGGGGTTAGGAGGCAAGCCAGAAAATC
>gene=chr10_111971010-111971139; species=gorGor
TTTCCTCCGACTGGACTTGACCTAGCTGCGTCGTTCAGCCAATCGGCAGCTCCAGCCTCTTCTGACGTCACGCGTTGCTGGGGCCGGAGGCTGGGCGGGGGGTGGAGCCAGGCTGCAAGCCACGAAATC
>gene=chr10_111971010-111971139; species=panTro
TTTCCTCCGACTGGACTTGACCTAGCTGCGTCGTTCAGCCAATCGGCAGCTCCAGCCTCTTCTGACGTCACGCGTTGCTGGGGCCGGAGGCTGGGGGTGGGGTGGAGCCAGGCTGCAAGCCAGGAAATC
>gene=chr10_111971010-111971139; species=papHam
TTTCCTCCGACTGGACTTGACCTAGCTGCGTCATTCAGCCAATCGGCAGCTCCAGCCTCTTCTGACGTCACGCGTTGCTGAGGCCGGAGGCTGCG---GGGGTGGAGCCAGGATGCAAGCCAGGAAATC
>gene=chr10_111971010-111971139; species=ponAbe
TTTCCTCCGACTGGACTTGACCTAGCTGCGTCGTTCAGCCAATTGGCAGCTCCAGCCTCTTCTGACGTCACGCGTTGCTGAGGCCGGAGGCTGGG---GGGGTGGAGCCAGGCTGCAAGCCAGGAAATC
>gene=chr10_111971010-111971139; species=rheMac
TTTCCTCCGACTGGACTTGACCTAGCTGCGTGAGTCAGCCAATCGGCAGCTCCAGCCTCTTCTGACGTCACGCGTTGCTGAGGCCGGAGGCTGCG---GGGGTGGAGCCAGGATGCAAGCCAGGAAATC
>gene=chr10_112064652-112064867; species=hg19
TCGGCGGCGAGGGGGAAGGGAGGAACGCCGGGCACTGGAAGGAGGAAAAGACAGAGACGGTGAAGTCTCGCGAGAAATACAAACTCTCGCGCGAGGTCGCTCGACTCACGTGACTCCGCGCGCCCTCTAGCCAGTCCCTGGCTGTCAGGGACACGAAGTAGGCGGGGCCTAGGAAGGAAATGGCGTAGCTGGGCTTCGCCAGGCGCGGAATGCAG
>gene=chr10_112064652-112064867; species=bosTau
CCGGGAGTGAACTAGGGAGGACTAAAGCCGGG-ACTGGAAGGAGGTATAGA-AGAGGCGGTGAAGTCTCGCGAGAGGTTAAAAATCTCGCGAGATGTCTCTCTATTCACGTGATTCCTAGCGCCCTCTAGGCCTCCGATCAC-GTCAGGGACGTGAAGTgggcggggTTTCGGTAGGAAATGACGTA-CTGGGATGCGCCAGGCGCCGGATGTAG
>gene=chr10_112064652-112064867; species=calJac
TCGGTGGCGAGGGGGAGGGGAGGAAAGCCGGGCACTGGAAGGAGG--AAGACAGAAGTGCTGAAGTCTCGCGAGAAATACAAAAAATCGCGCGAGGTCGCTTGACTCACGTGACTCCGCGCGCCCGCTAGCCGGTCCCTGGCAGGTAGGGACGCAAAGTGGGCGGGGCCTAAGAAGGAAATGGCGTAGTTGGGCTGCGCCAGGCGCGGAATGTAG
>gene=chr10_112064652-112064867; species=canFam
TCAGCGACGAGGGGGAGGGG-AAAAAGCCGGGCACTAGAAGGAGGAAAAGACAGAA-CGATCAAGCCTCGCGAGAGGTTAAAAGCCTCGCGAGACGTCA-CCTCCTCACGTGATTCCCAGCTTTCTCTGCGCCGCCCCTCGC-GTTAGAGACGCGGAGTGGGCGGAGCTTCGAAAGGAAATGGCGTAGCTTGGCTGCGCCAGGCGCCGGATGTAG
>gene=chr10_112064652-112064867; species=equCab
-----------------------------------------------------------------------------------------------------------------------------------------------------------------------------------------------------------------------
>gene=chr10_112064652-112064867; species=gorGor
-------------------------------------------------------------------------GAAATACAAACTCTCGCGCGAGGTCGCTCGACTCACGTGACTCCGCG-GCCCTCTAGCCAGTCCCTGGCTGTTAGGGACACGGAGTAGGCGGGGCCTAGGAAGGAAATGGCGTAGCTGGGCTTCGCCAGGCGCCGAATGTAG
>gene=chr10_112064652-112064867; species=panTro
TCGGCGGCGAGGGGGAAGTGAGGAACGCCGGACACTGGAAGGAGGAAAAGACAGAGACGGTGAAGTCTCGCGAGAAATACAAACTCTCGCGCGAGGTCGCTCGACTCACGTGACTCCGCGCGCCCTCTAGCCAGTCCCTGGCTGTCAGGGACACGAAGTAGGCGGGGCCTAGGAAGGAAATGGCGTAGCTGGGCTTCGCCTGGCGCGGAATGTAG
>gene=chr10_112064652-112064867; species=papHam
TCGGCGGCGAGGGGGGAGGGAGGAAAGCCGGGCACTGGAAGGAGGAAAAGACAGAGACGGTGAAGTCTCGCGAGAAATACAAACTCTCGCACGAGTTCGCTCGACTCACGTGACTCTGCGCGCCCTCTAGCCTGTCCCTGGCTGTTAGGGACGCAGAGTAGGCGGGGCCTAGGACGGATATGGCGTAGCTGGGCTGCGCCAGGCGCGGAATGTAG
>gene=chr10_112064652-112064867; species=ponAbe
TCAGCGGCGAGGGGGGAGGGAGGAAAGCCGGGGACTGGAAGGAGGAAAAGACAGAGACGGTGAAGTCTCGCGAGAAATCTAAACTCTCGCGCGAGGTCGCTCGACTCACGTGACTCCGCGGGCCCTCTAGCCTGTCCCTGGCTGTTAGGGACGCGAAGTAGGCGGGGCCTAGGAAGGAAATGGCGTAGCTGGGCTTCGCCAGGCGCGGAATGTAG
>gene=chr10_112064652-112064867; species=rheMac
TCGGCGGCGAGGGGGGAGGGAGGAAAGCCGGGCACTGGAAGGAGGAAAAGACAGAGACGGTGAAGTCTCGCGAGAAATACAAACTCTCGCGCGAGTTCGCTCGACTCACGTGACTCTACGCGCCCTCTAGCCTGTCCCTGGCTGTTAGGGACGCAGAGTGGGCGGGGCCTAGGACGGATATGGCGTAGCTGGGCTGCGCCAGGCGCGGAATGTAG
>gene=chr10_118608880-118609097; species=hg19
CAGGGAGAAAAGACAGAGCAGCGAGCGCAAATACCATCCTAGCTCCAATAAAAGGGAACGACTTTTACCGCAGGAAGAACCTAGGCCTGGAAGCCACGCGAGATCTGGGGGTCGGGATCACGTTGCGTTGCCTAGCGACAGCAGGGACGCTCGTGGGACCCCAGGCTAAACCCCGCTGTAGCCTTAAATCTCCTACCATGGAGGAAGAAGGCGGCGG
>gene=chr10_118608880-118609097; species=bosTau
CAGGGAC-------AGGGAGGG---CAGAGGAGCCATTCCGTCTCCGCAAGCAG-------------------GAAGAACCCAAGGCAGGAAGCATCGCGAGATCTGAGGTCGGCAATCTCGCTGCGTTGCCTAGCGACAGGGAGGACGCTCGCGGGCCCCCAGGCTAACCCCCGCTGTAGCCTTAAATCTCCTACCATGGGGGAAGAAGGCGGCGG
>gene=chr10_118608880-118609097; species=calJac
CAGGGAGAGGAGGGAGGGGAGCGGGCGCAGAAGCCATTCTGGCTCCAAG-AAAGGGAGCAGCCTTTGCCGCA-GAAGAACCTAGGCCTGGACGCCTCGCGAGATCTGGGGGTCGGGATCACGTTGCGTTGCCTAGCGACAGCAAGGACGCTCGTGGGCCCCCAGGCTAAACCCCGCTGTAGCCTTAAATCTCCTACCATGGGGGAAGAAGGCGGCGG
>gene=chr10_118608880-118609097; species=canFam
C-GGGGC-------GGGGAGGCAGGCGGGGGAGCAGAGCCAGCTCCCGCCGCAG-----------------CCAGAGACCC---GGCTGGAAACCTCGCGAGAGCTGGGGTCGGGGATCTCGTTGCGTTGCCTAGCGACGGGCAGGACGCTCGCAGGCCCCCAGGCTAACCCCCGCTGTAGCCTTAAATCTCCTACCATGGGAGAAGAAGGCGGCGG
>gene=chr10_118608880-118609097; species=equCab
CTGGGGG-------AAGGAGGGCGGCGGAGGAGCCATTCCGTCTCCGACCGCGG-------------------GAAGAACCAGGGGCCAGAAACCTCGCGAGATCTAGGGTCGGGAATCTCGTTGCGTTGCCTAGCGACGAG-AGGACGCTCGCGGGCCCCCACACTAACCCCTGCTGTAGCCTTAAATCTCCTACCATGGGGGAAGAAGGCGGCGG
>gene=chr10_118608880-118609097; species=gorGor
CAGGGAGAAAAGACAGAGCAGCGAGCGCAGATACCATTCTA-CTCCAAGAAAAGGGAACGACTTTTACCGCAGGAAGAACCTAGGCCTGGAAGCCACGCGAGATCTGGGGGTCGGGATCACGTTGCGTTGCCTAGCGACAGCAAGGACGCTCGTGGGACCCCAAGCTAAACCCCGCTGTAGCCTTAAATCTCCTACCATGGAGGAAGAAGGCGGCGG
>gene=chr10_118608880-118609097; species=panTro
CAGGGAGAAAAGACAGAGCAGCGAGCGCAGATACCATTCTAGCTCCAAGAAAAGGGAACGACTTTTACCGCAGGAAGAACCTAGGCCTGGAAGCCACGCGAGATCTGGGGGTCGGGATCACGTTGCGTTGCCTAGCGACAGCAAGGACGCTCGTGGGACCCCAGGCTAAACCCCGCTGTAGCCTTAAATCTCCTACCATGGAGGAAGAAGGCGGCGG
>gene=chr10_118608880-118609097; species=papHam
CAGGGAGAAGAGCGAGGTAAGCTAGCGCAGAAGCCATTCCAGCTCCAAGGAAAGGGAGCGGTTTTTGCCGCAGGAAGAACCTAGGTCTGGAAGCCTCGCGAGATCTGGGGGTCGGGATCACGTTGCGTTGCCTAGCGACAGCAAGGACGCTCGTGGGACCCCCGGCTAAACCCCGCTGTAGCCTTAAATCTCCTACCATGGGGGAAGAAGGCGGCGG
>gene=chr10_118608880-118609097; species=ponAbe
CAGGGAGAAAAGACAGAGCAGCGAGCGCAGAGGCTGCTCTAGCTCCAAGGAAAAGGAACGGCTTTTGCCGCTAGAAAAACCTAGGCCTGGAAGCATCGCGAGATCTGGGGGTCGGGATCACATTGCGTTGCCTAGCGACAGCAAGGACGCTCGCAGGACCCCAGGCTAAACCCCGCTGTAGCCTTAAATCTCCTACCATGGGGGAAGAAGGCGGCGG
>gene=chr10_118608880-118609097; species=rheMac
CAGGGAGAAGAGCGAGGTAAGCTAGCGCAGAAGCCATTCCAGCTCCAAGGAAAGGGAGCGGTTTTTGCCGCAGGAAGAACCTAGGTCTGGAAGCATCGCGAGATCTGGGGGTCGGGATCACGTTGCGTTGCCTAGCGACAGCAAGGACGCTCGTGGGACCCCCGGCTAAACCCCGCTGTAGCCTTAAATCTCCTACCATGGGGGAAGAAGGCGGCGG
>gene=chr10_120101814-120101902; species=hg19
GGACCCCGTCAACATCGCGCCTTCTCATTGGCTCCTGCGTCTCAACCAATGGGCTGGGGCCGTTCTGGCCCTAGGGTCGCCTTAGCAA
>gene=chr10_120101814-120101902; species=bosTau
AGG-CCTGCCAACATCGCGCCTTCTCATTGGCTCCGACATCTCGACCAATGGGCTGGGGCCGTTCTGGTCTG-GGGTCGCCATGGTAA
>gene=chr10_120101814-120101902; species=calJac
AGACCCCGTCAACATCGCGCCTTCTCATTGGCTGCTGTGTCTCAGCCAATGGGCTGGGACCATTCTGGCCCTAAGGTCGCCAGGGCAA
>gene=chr10_120101814-120101902; species=canFam
AGACCCAGCCAACACCGCGCCTCCCCATTGGCTCCGGCTTCTCAGCCAATGGGCTGCGGCCGTTCTGGCCTC-GGGTCGTCATGGCAA
>gene=chr10_120101814-120101902; species=equCab
AGGCCCAGCCAACATCGCGCCTTCCCATTGGCTCCGGCCTCTCAGCCAATGGGCGGGGGCCGTTCTGGTCCG-GGGTCGCCATGGCAA
>gene=chr10_120101814-120101902; species=gorGor
GGACCCCGTCAACATCGCGCCTTCTCATTGGCTCCTGCGTCTCAACCAATGGGCTGGGGCCGTTCTAGCCCTAGGGTCGCCTTAGCAA
>gene=chr10_120101814-120101902; species=panTro
GGACCCCGTCAACATCACGCCTTCTCATTGGCTCCTGCGTCTCAACCAATGGGCTGGGGCCGTTCTGGCCCTAGGGTCGCCTTAGCAA
>gene=chr10_120101814-120101902; species=papHam
AGACCCCGTCAACATCGCGCCTTCTCATTGGCTCCTGCGTCTCAGCCAATGGGCTGGGGCCGTTCTGGCCCTAGGGTCGCCTTGGCAA
>gene=chr10_120101814-120101902; species=ponAbe
GGACCCCGTCAACATCGCGCCTTCTCATTGGCTCCTGCGTCTCAGCCAATGGGCTGGGGCCGTTCTGACCCTAGGGTCGCCTTAGCAA
>gene=chr10_120101814-120101902; species=rheMac
AGACCCCGTCAACATCGCGCCTTCTCATTGGCTCCTGCGTCTCAGCCAATGGGCTGGGGCCGTTCTGGCCCTAGGGTCGCCTTGGCAA
>gene=chr10_121577943-121578172; species=hg19
GGGGCCAGACGCTCGGTGCAGTACCCTCGCCCGGCCCGCCAGCGCCCCCCTCCAGCCGCAGGCACTGTCCCTGACGAAGGCGAAGGCGCCAGCGAACTCTCGCGGGAGTGGCCACCCTGGCGCCCCTCCCCCGCCGGGCCGGGGTCTGTGCCCTCGTTGGTAGGCGTAGGATGCGCAGGATGGAGCGCGCATGCGCACTGGCCGCCAGCCGAGGACGGAAGTGGGCGTC
>gene=chr10_121577943-121578172; species=bosTau
G-GCAGG--CGCTAGTCACGGTGCCGCAG-GCC-CGCGCCAGTG-GCCCTCCGGGCGGGAGGGACGGCTCTTCACCAAGGTG------TGCATGCACTCTCCCCGGACCCGCCACCTCAGCATCCCTC-----C-GGGATGGGGCC---GCACCC--CTCTTGATGTAGGCGGTGCTGGATGGGCTGCGCCTGCGCACTGGGCGCGCACCGCG-GCGAGCGTGGGCGGC
>gene=chr10_121577943-121578172; species=calJac
GGGGCCAGGCGCTAGGCGCAGTACACACGCCCGGCCCACCAGCA-TCCCCTCTAGCCGCAAGCACTGTCCCTGATGAAGGCGAA-GCGCCGGCGAACTCTTGCTGGGGCAGCTACTCTGGCAACCCTCCCCTGCCAGGCCGGGATCTGGTCCCTCCTAGGCGGGTGCAGAATGCGCAGGACGGGGCGCGCATGCGCACTGGCAGCCAGCCTAGGCCGGAAGTGAGCGTC
>gene=chr10_121577943-121578172; species=canFam
G-GGACGGACGC---TCACGGCGCCGCGG------CAGCCCGCG-TCCCCCGAG-CGGCGGCGACAGCCCCTCCCCGCGGCG------TGGGCGAGGTCCGGCGGGGGTCCGCCCCTCAGCGCcccccctccgc-AGGCGCGAGCT---GGGTGC------Aggcgggggcgg-gctggcgcgggcgcgcATGCGCACTGGGTGCGTGCCGCG-GCAGCGG-GGGCGGC
>gene=chr10_121577943-121578172; species=equCab
G-GGACAGACGCCGGTCTCCGTGTTGCGGCCTG-CCCTCCAGTG-TCCCTTCCAGCGGCGGGGACCACTCCTCACTAAGGAG------CGTGCCAGCTCTGATTAGGATCGCCACCTCGGCGCCCCCTCGCAGC--GACTGGGTCA---GTCCCC--------------------------------------------------------------------------
>gene=chr10_121577943-121578172; species=gorGor
GGGGCCAGACGCTCGGCGCGGTACCCTCGCCCGGCCCGCCAGCGCCCCCCTCCAGCCGCAGGCACTGTCCCTGACGAAGGCGAAGGCGCCAGCGAACTCTCGCGGGAGTGGCCACCCTGGCGCCCCTCCCCCGCCGGGCCGGGGTCTGTGCCCTCCTTGGTAGGCGTAGGATGCGCGGGATGGAGCGCGCATGCGCACTGGCCGCCAGCCGAGGACGGATGTGGGCGTC
>gene=chr10_121577943-121578172; species=panTro
GGGGCCAGACGCTCGGCGCGGTACCCTCGCCCGGCCCGCCAGCGCCCCCCTCCAGCCGCAGGCACTGTTCCTGACGAAGGCGAAGGCGCCAGCGAACTCTCGCGGGAGTGGCCACCCTGGCGCCCCTCCCCCGCCGGGCCGGGGTCTGTGCCCTCCTTGGTAGGCGTAGGATGCGCAGGATGGAGCGCGCATGCGCACTGGCCGCCAGCCGAGGACGGAAGTGGGTGTC
>gene=chr10_121577943-121578172; species=papHam
GGGGCCAGACGCTCGGCGCGGTACCCGGGCCCGGCCCGCCAGCCTCCCCCTCTAGCCGCAGGCACTGACCCTGACGAAGGCGAAGGCGCCAGCAAACTCTCGCGGGAGTGGCCCCCCTGGTGCCCCTCCCCCGCCGGGCCGGGGTCCGTGCCCTCCTTGGAAGGCGTAGGATGCGCAGGATGGAGCGCGCATGCGCACTGGTCGCCAGCCGAGGCCGGAAGTGAGCGCC
>gene=chr10_121577943-121578172; species=ponAbe
GGGGCTAGACGTTCGGCGCGGTACCCTCGCCCGGCCCGCCAGCG-CCCTCTCCAGCCGCAGGCACTGTCCCTGACGAAGGCGGAGGCGCCAGCCAACTCTCGCGGGAGTGGCCACCCTGGCGCCCCTCCCCCGCCGGGCCGGGGTCTGTGCTCTCCTTTGTAGGCGTAAGATGCGCAGGATGGAGCGCGCATGCGCACTGGCCGCCAGCCGAGGCCGGAAGTGGGCGTC
>gene=chr10_121577943-121578172; species=rheMac
GGGGCCAGACGCTCGGCGCCGTACCCTGGCCCGGCCCGCCAGCCTCCCCCTCTAGCCGCAGGCACTGACCCTGACGAAGGCGAAGGCGCCAGCAAACTCTCGCGGGAGTggcccccctggcgcccctcccccgccgggccggggTCCGTGCCCTCCTTGGAAGGCGTAGGATGCGCAGGATGGAGTGCGCATGCGCACTGGTCGCCAGCCGAGGCCGGAAGTGAGCGCC
>gene=chr10_124768221-124768499; species=hg19
GCATGGAGTAAACCACACCGCCTTGTTAAATgccgtcgccgccgccgccgtcttcgtcaccgtcacagtcgccgccgccATCTTTGTTGTGTCTCCGACTCCCTTCCCGCCCCCCTGCCTTGCTCAAGTCTCGCGTGAGCAGGATGGAGGGCGAAAGCGAGGAGGGGCCTGTTTGTCTCTCTTGGGGTTCCGTAGGCAGCAGGGGGCAGGGATTAAGGGGGGGTGTGTGCGGGGCGGGTACTGAGTGGGCGGGGCCTTGCTCGGGTAACTCCCAGGGG
>gene=chr10_124768221-124768499; species=bosTau
GCACCGAGGAACCCCCACCGCCTCGTTCAAcgccgctgccgtcgccgt------cgccgtcttcgtcaccgccgccgccATGTTTGTTGTGTCTCCGGTTCCCTTCCCGCCCCACTGCCGTGCCCAACTCTCGCGTGAGCAGAACGAA-----AAAGCGAAGAG-AGGCTAT-TGTCCCTCTCGGCGTACCGTCGGGACGCGGGGCCGGG-------------------------------TGAGTGGGCGGGCTGTGGCTCTACCTGCCTTCAGGTG
>gene=chr10_124768221-124768499; species=calJac
GCACCGAATAAACCCCACCGCCTTGTTCAAcgccgccgccgccgccgccgtcttcgtcaccgtcgcagtcgccgccgccATATTTGTTGTGTCTCCGACTACCTTCCCG-CCCCCCGCCTTGCTCAAGTCTCGCGTGAGCAGGGCGGAAGGCAAAAGCGAGGAGGGGCCTGTTTGTCTCTCTTGAGGTTCCGTAGGCAGCAGGGGGTGGGGATTAAGGT-AGGTGTGTGCGGGGCGGGTACTGAATGGGTGGGGCCTTGCTCCGGTTTATCTCTGGCG
>gene=chr10_124768221-124768499; species=canFam
GCACCGAGTAACTCCCACTGCCTTGTTTAAcgccgctgccgtcgccgccgccttggtcaccgtcgccgccgccgccgccATGTTTGTTGTGTCTCCGACTCTCTTCCCGCCCCGCTGCCTCCTCCAAGTCTCGCGTGAGCAGGACGCAGGGCAAAGGCGGAGAGGGGGCTGTGTGTCTCTCTTGGGGTTCCGTAGGCGGGAAGGGGCGGGGCC---GG--GGAGGTGTGTTGGGG-------GCGGGGCTGGGCTCTGGC----Tccgcccccgcgcg
>gene=chr10_124768221-124768499; species=equCab
GCACCGAGTAACCCCCACCGCCTTGTTCAAcgccgctgccgtcgccgtcaccttcgtcaccctcgcagctaccgccgccATGTTTGTTGTGTCTCCAGTTCCCTTCCCGCCCCACTGCCTTGCCCAGGTCTCGCGTGAGCAGGGCGTAGAGCGAAAGCGGAGAGGATCCTATCTGTCTCTCTCGGGTTTCCGTAGGCACGAGGGGGCGTGGTCAAGGG--GGGCGGGTGGTGAGG-----CCGAGGGGGCGGGCCTTGGCGTTGCCCGCCTCCAAGCC
>gene=chr10_124768221-124768499; species=gorGor
GCATCGAGTAAACCACACCGCCTTGTTAAAcgccgtcgccgccgccgccgtcttcgtcaccgtcgcagtctccgccgccATCTTTGTTGTGTCTCCGACTCCCTTCCCGCCCCCCTGCCTTGCTCAAGTCTCGCGTGAGCAGGATGGAGGGCGAAAGCGAGGAGGGGCCTGTTTGTCTCTCTTGGGGTTCCGTAGGCAGCAGG-GGCAGGGATTAAGGCGGGGTGTGTGC-GGGCGGGTACTGAGTGGGCGGGGCCTTGCTC-GCTAACTCCCAGGGG
>gene=chr10_124768221-124768499; species=panTro
GCATCGAGTAAACCACACCGCCTTGTTAAAcgccgtcgccgccgccgccgtcttcgtcaccgtcgcagtcgccgccgccATCTTTGTTGTGTCTCCGACTCCCTTCCCGCCCCCCTGCCTTGCTCAAGTCTCGCGTGAGCAGGATGGAGGGGGAAAGCGAGGAGGGGCCTGTTTGTCTCTCTTGGGGTTCCGTAGGCAGCAGGGGGCAGGAATTAAGGGGGGGGCTGTGCGGGGCGGGTACTGAGTGGGCGGGGCCTTGCTCGGGTAACTCCCAGGGG
>gene=chr10_124768221-124768499; species=papHam
GCATCGAGTAAACCACACCGCCTTGTTCAAcgccgtcgccgccgccgccgtcttcgtcaccgtcgcagtcgccgccgccATCTTTGTTGTGTCTCCGACTCCCTTCCCGCCCCCCTGCCTTGCTCAAGTCTCGCGTGAACAGGATGGAGGGCGAAAACGAGGAGGGGCCTGTTTGTCTCTCTCGGGGTTCCGTAGGCAGCAGTGGGCAGGGATTAAGGGGGGGTGTGTGCGGGGCGGGTACTGAGTGGGCGGGGCCTAGCTCGCGTAGCTCCCACAGG
>gene=chr10_124768221-124768499; species=ponAbe
GCATCGAGTAAACCACACCGCCTTGTTCAAcgccgtcgccgccgccgccgtcttcgtcaccgtcgcagtcgccgccgccATCTTTGTTGTGTCTCCGACTCCCTTCCCG-CCCCCTGCTTTGCTCAAGTCTCGCGTGAGCAGGATGGAGGGCGAAAGCGAGGAGGGGTCTGTTTGTCTCTCTTGGGGTTCCGTAGGCAGCAGGGGGCAGGGATTAAGGGGGGGTGTGTGCGGGGCGGGTACTGAGTGGGCGGGGCCTTGCTCGGGTAACTCCCAGGGG
>gene=chr10_124768221-124768499; species=rheMac
GCATCGAGTAAACCACACCGCCTTGTTCAACGCCTTcgccgccgccgccgtcttcgtcaccgtcgcagtcgccgccgccATCTTTGTTGTGTCTCCGACTCCCTTCCCGCCCCCCTGCCTTGCTCAAGTCTCGCGTGAACAGGATGGAGGGCGAAAACGAGGAGGGGCCTGTTTGTCTCTCTCGGGGTTCCGTAGGCAGCAGTGGGCAGGGATTAAGGGGGGGTGTGTGCGGGGCGGGTACTGAGTGGGCGGGGCCTAGCTCGCGTAGCTCCCACAGG
>gene=chr10_124913658-124913988; species=hg19
CCTTGGCGCGATGCTCCTTGGGAGGTGTAGTTTCCACGCGTCCAGCTCGAACGCTGATGCCCCAGCGCGGTGGTAAAATGAGCCCACGTGATCGGAAAAGCAGCGGTTTCCCTTTGAGCCGGAACAGGATGACTGGGTTGACCGATGCTGGGCAGCTGAGCGGACCAATCGGCCCCCTAGACTGAGACGTTGGCGTTTGAAATCAGCCAATGGCAGGTCTACACTGGAGCTTCCTCTCCGCCTCCTTCGCCTAGCCTGCGAGTGTTCTGAGGGAAGCAAGGAGGCGGCGGCGGCCGCAGCGAGTGGCGAGTAGTGGAAACGTTGCTTCTG
>gene=chr10_124913658-124913988; species=bosTau
CCTTGGCGCGATGCTCTCTGGGAGTTGTAGTTTTCACGCGTCCAGCACCGGCG-GGGCGCCTCAGCCTGGTGGCGGAAAGCAGTCACGTGATCGGAAAGGCTGCCGTTTGCCTTTGTGCCGGAACAGGTTGACTGGGTCGCCCGA-GCCCGGCCTCGGGATGAACCAATCGGCTGCCTAGCAGGAGACGTTGGCGTTTGAAATTAGCCAATGACAGGCTTTGGCTGGAGCTTTGTCTCCGCCTACTTCGCTCAACGCGCGAGAGCGCGGAGGGAAGCGAGGTggcgg-------------------cgagcggcggcgGAGTTGCTTCTG
>gene=chr10_124913658-124913988; species=calJac
CCTTGGCGGGATGCTCCTTGGGAGTTGTAGTTTCCACTTGTCTAGCTAGAACACGGGTGCCTCGGCACAGTGGTAAAACGAGCCCACGTGATCGGAAAAGCGGCGGTTTCCCTTTGAGCCGGAACAGGATGACTGGGTTGACCGATGCTGGGCAGCTGAGCGGACCAATTGGCCGCCTAGACTGAGACGTTGGCGTTTGAAATCAGCCAATGGCAGGTCTACGCTGGAGCTTCCTATCCGCCTCCTTCGCCCAGACTGCGAGTGCTCTGAGGGAAGCGAGGAGGCGGCGGCGGCAACAGCGAGTGGTTAGCGGTGGAAACCTTGCTTCTT
>gene=chr10_124913658-124913988; species=canFam
GCTCGGCGCGGTGCACTTTGGGAGTTGTAGTTCCCGCTCGTCCCTCACGTGCGCGGGCGCCGCAGCCGGGCCGGGAGGAGAGACCATGTGATCGGAAAAGCCGCGGTTTGCCTTTGAGCCGGAACAAGATGGCTGGCTTGACCGACGCCGGGCCTCCGAGCGGACCAAT-----------------------------------------------------------------------------------------------------------------------------------------------------------------
>gene=chr10_124913658-124913988; species=equCab
CCTTGGCGCGATGCTCCTTGGGAATTGTAGTTTTCACTCGTCCAGCAGGAGCGCGGGCGCCTCCGCCTGGTGGTGAAACGAGACCACGTGATCGGAAAACCCGCGGTTTGCCTTTGAGCCGGAACAGGATGACTGCGTTGACCGACGCCGGGCCTCCGAGCGGACCAATCGGCTGCCTAGGAGGAGACGTTGGCTTTTGAAATCAGCCAATGGCAGGCATACGCTGGAGCTTCCTCTCCGCCTTCTTCGCCCGGGCTGCGAGTGCTTGACGGGAAGCAAGGAGGTGGCGGC----------GGCGGCGAGCGGCGGCAAAGTTGCTTCTG
>gene=chr10_124913658-124913988; species=gorGor
CCTTGGCGCGATGCTCCTTGGGAGGTGTAGTTTCCACGCGTCCAGCTCGAACGCTGATGCCCCAGCGCTGTGGTAAAATGAGCCCACGTGATCGGAAAAACAGCGGTTTCCCTTTGAGCCGGAACAGGATGACTGG--------------------------------------------------------------------------------------------------------------------------------------------------------------------------------------------------
>gene=chr10_124913658-124913988; species=panTro
CCTTGGCGCGATGCTCCTTGGGAGGTGTAGTTTCCACGCGTCCAGCTCGACCGCTGATGCCCCAGCGCGGTGGTAAAATGAGCCCACGTGATCGGAAAAGCAGCGGTTTCCCTTTGAGCCCGGACAGGATGACTGGGTTGACCGATGCTGGGCAGCT-----------------------------------------------------------------------------------------------------------------------------------------------------------------------------
>gene=chr10_124913658-124913988; species=papHam
CCTTGGCGCGATGGTCCTTGGGAGTTGTAGTTTCCACGCATCCAGCTCGAACGCCGTTGCCTCGGCGAAGTGGTAAAATAAGCCCACGTGATCGGAAAAGCAGCGGTTTCCCTTTGAGCCGGAACAGGATGACTGGGTTGACCGATGCTGGGCAGCTGAGCGGACCAATCGGCCGCCTAGACTGAGTCGTTGGCGTTTGAAATCAGCCAATGGCAGGTCTACGCTGGAGCTTCCTCTGCGCCTCCTTCGCCTAGCCTGCGAGTGCTCTGAGGGAAGCAAGGAGGCGGCGGCGGCGGTAGCGAGCGGCGAGTAGTGGAAACGTTGTTTCTG
>gene=chr10_124913658-124913988; species=ponAbe
CCTTGGCGCGATGCTCCTTGGGAGGTGTAGTTTCCACGCCTCCAGCTCGAACGCCGATGCCTCAGCGCAGTGGTAAAATGAGCCCACGTGATCGGAAAAGCAGCGGTTTCCCTTTGAGCCGGAACAGGATGACTGGGTTGACCGATGCTCGGCAGCTGAGCAGACCAATCGGTCGCCTAGACTGAGACGTTGGCGTTTGAAATCAGCCAATGGCAGGTCTACACTGGAGCTTCCTCTCCGCCTCCTTCGCCCAGCCTGAGAGTGCTCTGAGGAAAGCAAGGAGGCGGCGGCG---GCGGCGAGCGGCGAGTAGTGGAAACGTTGCTTCTG
>gene=chr10_124913658-124913988; species=rheMac
CCTTGGCGCGATGGTCCTTGGGAGTTGTAGTTTCCACGCGTCCAGCTCGAACGCCGTTGCCTCGGCGAAGTGGTAAAATGAGCCCACGTGATCGGAAAAGCAGCGGTTTCCCTTTGAGCCGGAACAGGATGACTGGGTTGACCGATGCTGGGCAGCTGAGCGGACCAATCGGCCGCCTAGACTGAGTCGTTGGCGTTTGAAATCAGCCAATGGCAGGTCTACGCTGGAGCTTCCTCTGCGCCTCCTTCGCCCAGCCTGCGAGTGCTCTGAGGGAAGCAAGGAGGCGGCGGCGGCGGTAGCGAGCGGCGAGTAGTGGAAACGTTGTTTCTG
>gene=chr10_127407984-127408310; species=hg19
CACTACCTGCAGGATCGGACGACCCCCAGAACTGTTTGCCAACAAAGACATGCAGGGGGCGGAGCCTGAGCGTCAGATACCGTGAGCGGCGTGCAGAGGGCGGAGCCTAGGAGTCAGATACCGCGAGAAGTAGTCTCCCGAAGAGGTTCGGACAAGCGCAGGCGCACTACAATTCCCGCCCTGGCCGCGAAGGTGGCACCCGCAGCGGGAGGCGGGGCCGGGCCTTCGGGACAAAGATCGCGAGATTTAATGGCGAGTCACAGCTACTTCTTCCTGGCAGAGACCGGAAGTGCGGTCCGCGGAGCGTCTCTGGCGCTTACCCTGCT
>gene=chr10_127407984-127408310; species=bosTau
GAGGACAGGGGGACCCCGATTACCCCGAGGACTGTTTGCCAACAAAGA-----------------------------------GACCGGCGTGCAAGGGGTGGAGCCTGGGAGTCAT-TACCGCGAGACCTAGTTTCC--GAAGAGCCTTGACAGGCGCAGGCGCACTACAGTTCCCGCCCCCACCGCGAAGGAGGCCGCCACCGGGGAAGGCGGGGCCGGGCCTCCGGCACAAAGCTCGCGAGATTTGA--ACGCGTCCGCTCTCGTTCTTCCTGTCAGAGGCCGGA-------AGTGCGGGGCCTCGCTAGCGCTCGCTCCGCT
>gene=chr10_127407984-127408310; species=calJac
GACGACCTGCGACCTACGGCAACCCCCAGAACTGTTTGCCAACAAAGACGTGCGGGGGGCGGGGCC-GAGCGTCAGATTTCGCGAGCGGCGTGCAGAGGGCGGAGCCTAGGAGTCAGATACCGCGAGAAGTGATGTCCCGTAGACGTTTTAACAAGCGCAGGCGCACTACAATTCTCGCCCCGGTCGAGAAGGCGGCACCTGCAGCGGGAGGCGGGGCCGGGCCTAT-GTACGAAGCTCGCGAGATTTAATGGAGCGTCGCCGCTACTTCTTCCTGGCAGAGACCGGAAGTGCGGTCCACCGAGCGTCTGGGGCGCTTACCCTGCT
>gene=chr10_127407984-127408310; species=canFam
GACCACCCCGCGA-------CCCCCGGAGAACTGTTTGCCAACAAACGT----------------------------------CAAACGCGTG-AAGGGGTGGAGCCTGGGAATCAGATCCCGCGAGAAGTGGCCCCCTGAAGAGGCTCCGACAGGCGCAGGCGCATTACAGCTCCTGCCCCTGCCGCGAAGGGAGCTTCCGCTGGGGAAGGCGGGGCCGGGCCGCTGGCACAAAGATCGCGAGATTTGG--TCGCGTCACCGCGACTCCTTCCGGTCCGAGGCCGGAAGCGCCGTGTGCGGGGCGTCTCTGGCG-----------
>gene=chr10_127407984-127408310; species=equCab
GAGTCTACGAGGGAACTAGCCCCCCCGGGAGCTGTTTGCCAACAAAGAC----------------------------------TAGCGGCGTGCGAGGGGTGGAGCCTGCGAGTCAGATACCGCGAGAAGTGCTCCCCCGAAAAGGCTCTGACGGACGCAGGCGCACTACAGTCCCCGCCCCCGCCGCTAAGGTGGCTCCCACCGCGGGAGGTGGGGCCGGGCCGCTGGCACAGAGCTCGCGAGATTTGA--ACACGTCACTGCAACTCCTTCCTGTCTGAGACCGGAAGCGCAGTGCGCGGGGCGTCTTTGGCGCTTGCTCTCCG
>gene=chr10_127407984-127408310; species=gorGor
CACTACCTGCAGGCTCGGACGACCCCCAGAACTGTTTGCCAACAAAGACATGCAGGGGGC-GAGCCTGAG-GTCAGATACCGTGAGAGGCGTTCAGAGGGCGGAGCCTAGGAGTCAGATACCGCGAGAAGTAGTCTCCCGAAGAGGTTCGGACAAGCGCAGGCGCACTACAATTCCCGCCCTGGCCGTGAAGGTGGCACCCGCAGCGGGAGGCGGGGCCGGGCCTACGGGACAAAGATCGCGAGATTTAATGGCGAGTCACAGCTACTTCTTCCTGGCAGAGACCGGAAGTGCGATCCGCGGAGCGTCCCTGGCGCTTTCGCTGCT
>gene=chr10_127407984-127408310; species=panTro
CACTACCGGCAGGCTCGGACGACCCCCGAAACTGTTTGCCAACAAAGACATGCAGGGGGCGGAGCCTGAGCGTCAGATACCGTGAGCGGCGTGCAGAGGGCGGAGCCTAGGAGTCAGATACCGCGAGAAGTAGTCTCCCGAAGAGGTTCGGACAAGCTCAGGCGCACTACAATTCCCGCCCTGGCCGCGAAGGTGGCACCCGCAGCGGGAGGCGGGGCCGGGCCTACGGGACAAAGATCGCGAGAGTTAATGGCGAGTCACAGCTACTTCTTCCTGGCAGAGGCCGGAAGTGCGGTCCGCGGAGCGTCTCTGGCGCTTGAACTGCT
>gene=chr10_127407984-127408310; species=papHam
GACTACCTGCAAGCTCGCACCACCCACAGAACTGTTTGCCAACAAAGACGTGCAGGGGGCGGAGCCTGAGCGTCAGATACCGCGAGCGGCGTGCAGGGGG-GGAACCTAGGAGTCAGATACCGCGAGAAGCAGTCTCCCGAAGAGGGTCGGACAAGCGCAGGCGCACTACAATTCCCGCCCTGGCCGCGAAGGTGGGACCCGCAGCGGGAGGCGGGGCCGGGCCTATGGGACAAAGATCGCGAGATTTAATGTGGAGTCACAGCTACTTCTTCCTGGCAGAGACCGGAAGTGCGGTCCGCGGAGCGTGTCTGGCGCTTTCCCTGTT
>gene=chr10_127407984-127408310; species=ponAbe
CACTACCTGTAGGCTAGGATGACCCCCAGAACTGTTTGCCAACAAAGACATGCAGGGGGCGGAGCCTGAGCGTCAGATACCGAGAGCGGCGTGCAGAGGGCGGAGCCTAGGGGTCAGATACCGCGAGAAGTAGTCTCCCGAAGAGGTTCGGACAAGCGCAGGCGCACTACAATTCCCGCCCTGGCTGCGAAGGTGGCACCCGCAGCGGGAGGCGGGGCCGGGCCTATGGGACAAAGATCGCGAGATTTAATGGCGCCTCAAAGCTACTTCTTCCTGGCAGAGACCGGAAGTGCGGTCCGCGGAGCGTCTCTGGCGCTTACCCTGCT
>gene=chr10_127407984-127408310; species=rheMac
GATTACCTGCAAGCGCGCACCACCCCCAGAACTGTTTGCCAACAAAGAcgtgcagggggcggagcctgagcgtcagatcccgcgagcggcgtgcagggggcggaacctaggagtcagataccgcgagAAGCAGTCTCCCGAAGAGGTTCGGACAAGCGCAGGCGCACTACAATTCCCGCCCTGGCCGCGAAGGTGGGACCCGCAGCGGGAGGCGGGGCCGGGCCTCTGGGACAAAGATCGCGAGATTTAATGTGGAGTCACAGCTACTTCTTCCTGGCAGAGACCGGAAGTGCGCTCCACGGAGCGTGTCTGGCGCTTACCCTGTT
>gene=chr10_131909286-131909616; species=hg19
TCTCTGCTTGTCGCTTCTCCCTTCACAGGAGCAGCCGTGGGGCTCTAAAGAAAGCATTCTTTCAGGATCCCGCCAAACTTTTGACAACACCCCGTGGATCGGCTGGAGGAGCGCCCGCCTCCTCTGTCTTATGATTGGTTGTTAGGCCTCGTGGGGAGCCGTCTCCCTGTGGCTGGTTGGCTAATAGATGGCGCAGCGGGTCAATTAGCTTGAGCGAGACAGCGGGTGTTTCTGGGAGTTGTGGTCCGCAGGGCTGCCTCGCTTCCGGGTGGGAGCTGCTGTTGCCGCGGTGGGAAGACGCAGAGCTTTCAGGCCAGCCCCGCGCGGCTC
>gene=chr10_131909286-131909616; species=bosTau
---CGGTCTGTCTCTTCTCCGGTCACTGTGTCGGCCTTGGGGCTCCGGAGAACCTG----TTTAGGGTTTCGCCACGATT-CGACTTCGGGCCTGCGATCGGCAGGAGGAGCGCCCGCCTCTC--CTCTTGTGATTGGTCCCTGAGCCCCGTCTGCTGTCG-----------CTGGTTGGCTGATAGGTGGCGCAGCGGGCCTGTCAG-AGCGGAGGAGC-GCTGGCGTCTCTGGGAGTTGTAGTTTGGGAGGCCGCCTCGCTTCCGGGCGGGAG-------GCTT-------CAGCGCGTGTGTTCTCCAGCCTGGTATTGCCCG----
>gene=chr10_131909286-131909616; species=calJac
---CGGCTTGTCGCGTTTCAGTTCACAGGACCAGCCGTGGGGCTCCGAAGAAATCATTCTTTCAGGAACCCGCCAAGCTTT---------------------------------------------------------------------------------------------------------------------------------------------------------------------------------------------------------------------------------------------------------
>gene=chr10_131909286-131909616; species=canFam
---CGGCCTGTCAACTCTCCGACCACTGACTCG-CCGTGGCTCTCCGAAGAACCGACTCCTTCGGCGTCCCGCCACGCCT-GCACTCCGAGCGTCGGACCGGCTGGGGGAGCTCCCGCCCCCTCGCTCTCGTGATTGGCCGTGGCGCGCCGTCCGCAGCCGTCTTCCGGTGGTTGGT-GGTTGATGGATGGCGCAGCGAGCCAATCGGCGCCGGCGAGCCGGAGCGGATTTCTGGGAGTTGTAGTCAGAGAGGCGGCCCCATCTCCGGGTAGGTGTTGC---------------------------------------------------
>gene=chr10_131909286-131909616; species=equCab
---TGGCGTGTTGCTTCTCTGATCACCGAATCGGCCGTGGGGCTTCGAAGAACCTACTCTTCTAGGGTCCCGCCACGCTT-CAACTACAGACCTCCGATCGGCTGCAGGAGCGCCCGCCTCCTCTCTCTCGTCATTGGTCCCTGAGCCCAGGCTGCAGCCGACTTCCTGCGGCTGGTTGGCTGATAGATGGCGCAGCGGGCCAATCAGTATGGGCGAGCCTGTGGGGGTCTCTGGGAGTTGTAGTTGGGGAGTTGGCCTCGCTTCTGGGCGGGAGGGGACGGGGAGGC-------------ATGGTCTCCAGCCGGTTCTTCCCCG----
>gene=chr10_131909286-131909616; species=gorGor
TCCCTGCTTGTCGCTTCTCCCTTCACAGGAGCAGCCGTG-GCCTCTAAAGAAAGCATTCTTTCAGGATCCCGCCAAACTTTTGACAACACCCCGTGGATCGGCTGG-GGAGCGCCCGCCTCCTCTGTCTTATGATTGGTTGTTAGGCCTCGTGGGGAGCCGTCTCCCTGTGGCTGGTTGGCTAATAGATGGCGCAGCGGGTCAATTAGCTTGAGCGAGACAGCGGGTGTTTCTGGGAGTTGTGGTCCGCAGGGCTGCCTCGCTTCCGGGTGGGAGCTGCTGTTGCCGCGGTGGGAAGACGCGGAGCTTTCAGGCCAGCCCCGCGCGGCTC
>gene=chr10_131909286-131909616; species=panTro
TCTCTGCTTGTCGCTTCTCCCTTCACAGGAGCAGCCGTGGGGCTCTAAAGAAAGCATTCTTTCAGGATCCCGCCAAACTTTTGACAACACCCCGTGGATCGGCTGGAGGAGCGCCCGCCTCCTCTATCTTATGATTGGTTGTTAGGCCTCGTGGGGAGCCGTCTCCCTGTGGCTGGTTGGCTAATAGATGGCGCAGCGGGTCAATTAGCTTGAGCGAGACAGCGGGTGTTTCTGGGAGTTGTGGTCCGCAGGGCTGCCTCGCTTCCGGGTGGGAGCTGCTGTTGCCGCGGTGGGAAGACGCAGAGCTTTCAGGCCAGCCCCGCGCGGCTC
>gene=chr10_131909286-131909616; species=papHam
---CGGCTTGTGGCTTCTCTCTTCACAGGAGCAGCCGTGGGGCTCCAAAGAAAGCATTCTTTCAGGATCTCGCCAAACTTTTGACAACAGCCAGTGGATCGGCTGGAGGAGCGCCCGCCTCCTCTGTCTTATGATTGGTTGTTAGGCCTCGTGGGGCGCGGTCCCCCTGTGGCTGGTTGGCTAATAGATGGCGCAGCGGGCCAATTAGCTTGAGTGAGACAGCGGGTGTTTCTGGGAGTTGTGGTCCGCAGGGCTGCCTCGCTTCCGGGTGGGAGCCACTGGCGCCGCGGTGGGAAGGTGCAGAGCATTCAGGCCAGCCCCGCGCGGCAC
>gene=chr10_131909286-131909616; species=ponAbe
TCCCTGCTTGTCGCTTCTCCCGTCACAGGAGCAGCCGTGGGGCTCTAAAGAGAGCATTCTTTCAGGATCCCGCCAAACTTTTGACAACACCCCGTGGATCGGCTGGAGGAGCGCCCGCCTCCTCTGTCTTATGATTGGTTGTTAGGCCTCGTGGGGAGCCGTCTCCCTGTGGCTGGTTGGCTAATAGATGGCGCAGCGGGTCAATTAGCTTGAGCGAGACAGCGGGTGTTTTTGGGAGTTTTGGTCCGCAGGGCTGCCTCGCTTCCGGGTGGGAGCTGCTGTGGCCGCGGTGGGAAGGCGGAGAGCTTTCAAGCAAGCCCCGCGCGGCGC
>gene=chr10_131909286-131909616; species=rheMac
---CGGCTTGTGGCTTCTCTCTTCACAGGAGCAGCCGTGGGGCTCCAAAGAAAGCATTCTTTCAGGATCCCGCCAAACTTTTGACAACAGCCGGTGGATCGGCTGGAGAAGCGCCCGCCTCCTCTGTCTTATGATTGGTTGTTAGTCCTCGCGGGGCGCGGTCTCCCTGTGGCTGGTTGGCTAATAGATGGCGCAGCGGACCAATTAGCTTGAGTGAGACAGCGGGTGTTTCTGGGAGTTGTGGTCCGCAAGGCTGCCTCGCTTCCGGGTGGGAGCCACTGGCGCCGCGGTGGGAAGGTGCAGAGCATTCAGGCCAGCCCCGCGCGGCAC
>gene=chr11_3818697-3819027; species=hg19
GCGGCCCCCACGAAAccgtcgccgccgccgctaccacccctgccaccgaccgccgcTTCGGGCGCAGCGCGCAGAGGGCCCGACTGCGTCACACGCCGCCCGGCGTCAGAGGCTCGTTGCGGACGCTCCGCCCTCGCCGTCCGCGAATTGGTGGACGCGGCCGCCACTCTGGGTCGACCCTGTTATTCATTGGGCAACGCGTCTTTTGAAACCGAACTgaagggggaaggggcgagagggaagaggaggggcagaaggagttcggggaggcacagggtaggagcggtgagagggCCGTGGAGTCCCGCCCCTCGCCGCCGCGGTTGGCGG
>gene=chr11_3818697-3819027; species=bosTau
GCGGCCGCCACGAAAccgtcg---ccgccgccgccgccacc---accgaccgccgcTCCGGGCGCAGCGCGTAGAGGGCCCGACTGCGTCACACGCCGCCCTCCGTCAGAGGCTCGCTGCTAGCGCTCCGCCCTCGCAGTCTGCGCATTGGCAGACGCCGCCGCCACTCTACATCCGCCCTGTTATTCATTGGACCACGGGTCTTTTGAAACCGAACTGAG-GGAGACTAGG-AGAGGGGAAGAGGCGGGACCGAAGGAATTAGGGGGAGAAAAGGGGAAGGGCGGTAGGAGGGACATGGAGTGCTGCCCCTCGTCGCTGCGGTTGGCGG
>gene=chr11_3818697-3819027; species=calJac
GCGGCCCCCACGAAaccgtcaccgccgccgctaccaccacagctaccgaccaccgcTTCGGGCGCAGCGCGCAGAGGGCCCGAGTGCGTCACACGCCGCCCGGCGTCAGGGGCTCGCTGCAGGCGCTCCGCCCTCGCCGTCCACGAATTGGTGAACGTGGCCGCCACTCTGGGTCGGCCCTGTTATTCATTGGGCAACGCGTCTTTTGAAACCGAACTGAG-GTGGAAGGGGCGAGAGGGAAGGGGAGGGACACAAGGAGTTAGGGGCGGTACAGGGGAGGAGCGGTAAGAGGGCCGTGGGGTCCCGCCCCTCGCCGCTGCGGTTGATGG
>gene=chr11_3818697-3819027; species=canFam
GCGGCCGCCACGAAACCGTCG---CCGCCGATACCACCGACGCCACCGACCGCCGCTTCGGGCGCAGCGCGCAGAGGGCCCGACTGCGTCACACGCCGCCTACCGTCACAGGCTCGCCCCGGGCGCTCCGCCCTCGCTGCCTGCGCATTGGCAGACGCCCCCGCCACTCTAGGCCCGCCCTGCGACTCATTGGGCAACTGGTCTTTTGAAACCGAACTGAG-ggagaaggagcgagggggaagaggaggaacgggaggagttacgggggggaaatgggagggacggtgggagggaCAGGGAGTCCCGCCCC-CTCTGCCGCGATTGGCGG
>gene=chr11_3818697-3819027; species=equCab
GCGGCCGCCACGAAACCGTCG---CCGCCGCCACCAGCACCGACACCTACCGCCGCTTCGGGCGCAGCGCGCAGAGGGCCCGACTGCGTCACACGCCGCCTGCCGTCAGAGGCTCGCTCCGGGCGCTCCGCCCTCGCTGTCTGCGCATTGGCGAACGCCGCCGCCACTCTAGGCCCGTCCTCTTACTCAATTTGGTACGAGTCTTTTGAACGCGAACTGGG-ggagaaggggagaggaggaagaggagggaccgcaggagttagggggaggaaaggggaggggcggtgggagg--CATGGAGTCCCGCCCCTCGCCGCCGCGGTTGGCGG
>gene=chr11_3818697-3819027; species=gorGor
GCGGCCCCCACAAAAccgtcgccgccgccgctaccacccctgccaccgaccgccgcTTCGGGCGCAGCGCGCAGAGGGCCCGACTGCGTCACACGCCGCCCGGCGTCAGAGGCTCGTTGCGGACGCTCCGCCCTCGCCGTCCGCGAATTGGTGGAAGCGGCCGCCACTCTGGGTCGACCCTGTTATTCATTGGGCAACGCGTCTTTTGAAACCGAACTGAAG------------------------------------------------------------------------------------------------------------
>gene=chr11_3818697-3819027; species=panTro
GCGGCCCCCACGAAAccgtcgccgccgccgctaccacccctgccaccgaccgccgcTTCGGGCGCAGCGCGCAGAGGGCCCGACTGCGTCACACGCAGCCCGGCGTCAGAGGCTCGTTGCGGACGCTCCGCCCTCGCCGTCCGCGAATTGGTGGACGCGGCCGCCACTCTGGGTCGACCCTGCTATTCATTGGGCAACGCGTCTTTTCAAAGCGAACTGAAGGGGGAAGGGGCGAGAGGGAAGAGGAGGGGCATAAGGAGTTCGGGGAGGCACAGGGTAGGAGCGGTGAGAGGGCCGTGGAGTCCCGCTCCTCTCCGCCGCGGTTGGCGG
>gene=chr11_3818697-3819027; species=papHam
GCGGCCCCCACGAAACCGTCGCCGCCGCCGCTACCACCACTACTACCGACCGCCGCTTTGGGCGCAGCGCGCAGAAGGCCCGACTGCGTCACACGCCGCCCGGCGTCAGAGGCTCGTTGCGGGCGCTCCGCCCTCGCCGTCCGCACATTGGTGGTTGCTGCCGCCACTCTGGGTCGACCCTGTTATTCATTGGGCAACGCGTCTTTTGAATCCGAACTGGGGGGGGAAGGGGCGAGAGGGAAGAGGAGGGGCACAAGGAGTTCGGGGAGGCACAGGGGTGGGGCGGTGAGAGGGCCGTGGAGTCCCGCCCCTCGCCGCCGCGGTTGGCGG
>gene=chr11_3818697-3819027; species=ponAbe
GCGGCCCCCACGAAAccgtcgccgccgccgctaccacccctgctaccgaccgccgcTTCGGGCGCAGCGCGCAGAGGGCCCGACTGCGTCACACGCCGCCCGGCGTCAGAGGCTCGTTGCGAGCGCTCCGCCCTCGCCGTCCGCGAATTGGTGCATGCGGCCGCCACTCTGGGTCGACCCTGTTATTCATTGGGCAACGCGTCTTTTGAAACCGAACTGAGGGGGGAAGGGGCGAGAGGGAAGAGGAGGGGCACAAGGAGTTCGGGGAGGCACAGGGTAGGAGCGGTGAGAGGGCCGTGGAGTCCCGCCCCTCGCCGCCGCGGTTGGCGG
>gene=chr11_3818697-3819027; species=rheMac
GCGGCCCCCACGAAACCGTCGCCGCCGCCGCTACCACCACTACTACCGACCGCCGCTTCGGGCGCAGCGCGCAGAAGGCCCGACTGCGTCACACGCCGCCGGGCGTCAGAGGCTCGTTGCGGGCGCTCCGCCCTCGCCGTCCGCACATTGGTGGTTGCTGCCGCCACTCTGGGTCGACCCTGTTATTCATTGGGCAACGCGTCTTTTGAATCCGAACTGGGGggggaaggggcgagagggaagaggaggggcacaaggagttcggggaggcacaggggtggggCGGTGAGAGGGCCGTGGAGTCCCGCCCCTCGCCGCCGCGGTTGGCGG
>gene=chr11_8704110-8704395; species=hg19
AGTTCTCGCCCTCCGAGCCTAGCACAACGAGCCTCACCGAAACCGTACACCGCCACCAGGACACTCCGTGATGGGGGATCACCACCCTCAGAAAGAGGAAGCGACTAGCAGGCGCGCAATCCCGCGAGACCAGGAGGCCCCGCCCGAAGCCCGGCCTCTGTGACCGGAAGTGAGGCGTTTTGCCCCGCCCCCGTGGCCGATACCTCGCGAGACTTGGCGAAGGCCTTCCTTTTTCGTCTGGGCTGCCAACATGGTAGGTGTTTCGTTTCTTGCCTCCTCTTCCTT
>gene=chr11_8704110-8704395; species=bosTau
AGA---TAGCCTCTGAGCGCGAGCTCCCGGACATCACAGAAACGATACCC--------------------------AGCCTCCGGCCACAGGAAAAGGAAACGACCCGAAGTCGCGCAGACCCGCGACGCCAAGAGGCCCCGCCCGCGACCCTGCCTCCCAGACAGGAAGTGAGGC-GATAACTCCCCCCC-GTGCTCGGTAGATCGCGAGACTTCGCAGAGGTATTCCTCTTTCGTCTAGGCCGCCGACATGGTAGGTGGTTCCTGAGGATGGTCCGCGTAGTT
>gene=chr11_8704110-8704395; species=calJac
AGTTCTCGACCTCCAAGCCTGGCACAACAGGCTGCGCCGAAACCGTTCGCCGCCACCAGGAGACTTTGAGA------CTAACCACCCCCCGCAGAAAAAAGCGAAGAACAAGAGAGGAACCCCGCGAGACCAATAAGCCCCACCCGAAGACCGGCCTCCCTGGCCGGAAGTGAGGCACTTAGCCCCCCCCCCGTGCTCGATACCTCGCGAGACTTGG-ATAGGCCTTCCTCTTTCGTCTGGGCCGCCAACATGGTAGGTGTTTCATTTCTTGCCTCCTCTTTTTT
>gene=chr11_8704110-8704395; species=canFam
AGGTCTCAGCCTTCGAGCCTGAGCGAACGGGCGACGCGGAGGCAGTTTTA--------------------------CGTCACCCGGAGCTGAAAAAGGAGG-CGcccgcaaccccgcaaccccgcgaGACTCGGAGACCCCGCCCTAGGCCCGGCCACTCCGGCCGGAAGTGAGTCTCTTGGCTCCCCCCC-GTTGTCGGTAGCTCGCGAGATTTCGCAGACGCCTCCCTTTTTCCTCTGGGCCGCCAACATGGTAGGTGGTTCTTTTCCTTTCTCCGCCGCGTT
>gene=chr11_8704110-8704395; species=equCab
AACTCTCAGCCTCCGAGCCTGAGCGCACGGGCTACCCCGAAAAGGCCTCC--------------------------CGCCACCGCCCGCAGGAACAGGAAGCGGCCCGCAGCCGCGCAGACCCGAGACACGAAGAGGCCCCGCCCGAGGCCGGGGCGCCCTGGCCGGAAGTGAGACGATTGGCTCCCCCCC-GTGTTCGATACCTCGCGAGACTTCGTGGAGGCCTCCCTCTTTCGTCTCGGCCGCCAACATGGTAAGTGTCTCTTTCCGTGCCTCCGGTTCATT
>gene=chr11_8704110-8704395; species=gorGor
AGTTGTCGCCCTCCGAGCCTAGCACAACGAGCCTCACCGAAACCGTACACCGCCAGCAGGACACTCCGTGAGAGGGGATCACCACCCTCAAAAAGAGGAAGCGACTAGCAGGCGCGCAATCCCGCGAGACCAAGAGGCCCCGCCCGAAGCCCGGCCTCTGTGACCGGAAGTGAGGCGTTTTGCCCCGCCCCCGTGGCCGATACCTCGCGAGACTTGGCGAAGGCCTTCCTTTTTCGTCTGGGCTGCCAACATGGTAGGTGTTTCGTTTCTTGCCTCCTCTTCCTT
>gene=chr11_8704110-8704395; species=panTro
AGTTCTCGCCCTCCGAGCCTAGCACAGCGAGCCTCACCGAAACCGTACACCGCCACCAGGACACTCCGTGATGGGGGATCACCACCCTCAGAAAGAGGAAGCGACTAGCAGGCGCGCAATCCCGCGAGACCAAGAGGCCCCGCCCGAAGCCCGGCCTCTGTGACCGGAAGTGAGGCGTTTTGCCCCGCCCCCGTGGCCGATACCTCGCGAGACTTGGCGAAGGTCTTCCTTTTTCGTCTGGGCTGCCAACATGGTAGGTGTTTCGTTTCTTGCCTCCTCTTCCTT
>gene=chr11_8704110-8704395; species=papHam
AGTTCTCGTCTTCCGAGCCTGTCACAGCCGGCTTCACCGAGACCGTTCACCGCCACCACAAGATTCTGTGA-AGGGTATCACCACCC------AGAGGAGGCGACTAGGAGACGCGCAATCCCGCGAGACCAAGAGGCCCCGCCCGAAGCCCGGCCTCTGTGACCGGAAGTGAGGCACTTGGCCCCCCCCCCGTGCCCGATACCTCGCGAGACTTGGCGAAGGCCTTCCTTTTTCGTCTGGGCTGCCGACATGGTAGGTGTTTCGCTTCCTGCCTCCTCTTCCTT
>gene=chr11_8704110-8704395; species=ponAbe
AGTTCTCGCCCTCCGAGCCTAGCACAACCAGCCTCACCGACACCATTCACCGCCACCAGGACACTCCGTGA-GGTGGATCACCACCCCCAAAAAGAGGAAGCGACTAGCAGGCGCGCAATCCCGCGAGACCAATAGGCCCCGCCCGAAGCCCGGCCTCTGTGACCGGAAGTGAGGC-TTTTGCCCCCCCCCCGTGGCCGATACCTCGCGAGACTTGGCGAAGGCCTTCCTTTTTCGTCTGGGCTGCTAACATGGTAGGTGTTTCGTTTCTTGCCTCCTCTTCCTT
>gene=chr11_8704110-8704395; species=rheMac
AGTTCTCGTCTTCCGAGCCTGTCACAGCCGGCTTCACCGAGACCGTTCACCCCCACCACAAGATTTTGTGA-AGGGTATCACCACTCC------GAAGAGGCGACTAGGAGACGCGCAATCCCGCGAGACCAAGAGGCCCCGCCCGAAGCCCGGCCTCTGTGACCGGAAGTGAGGCACTTGGCCCCCCCCCCGTGCCCGATACCTCGCGAGACTTGGCGAAGGCCTTCCTTTTTCGTCTGGGCTGCCGACATGGTAGGTGTTTCGCTTCTTGCCTCCTCTTCCTT
>gene=chr11_9336043-9336373; species=hg19
TCTGTTGCAGGCTCCTTACTACGCCGAAGCGCCACGGCTAGAGCCACTTCCGGCGCGACCTCCTCACCCGAGACGACCTCAGCCCAGCGAGTACTGCAACCTCCTGCAAACACCCGCAGCGCCCACCACAGGCTAAACCCCGCCCCGTGCCGCCCCCGAGCCTCGCGTGCTCGCGCCGGCCCAGTAACCGCGAGACAAGTCAGGGTCCTGGACCGCCCCCTTCAGTgccccgccccggcccgcccgcgggAAAGAGGTGGCCGCCGGGCGCTGGGGCGAGAGCATGCGCAGTCGCGGCACTCGAGTCACCCGGCTGCGACTCGCTGGCCC
>gene=chr11_9336043-9336373; species=bosTau
TCCGCTGCAGGATCCTTACAACACCCAGGGGCTACAG-CACAGCCACTTCCGGGTCGACCACCTCACCTGAGACGACCTCAGCTCCGCGAG--CAGTGACGCTGAGCTGAGATCTGCAGCGCCTACT-CGGGCTAGGCTCCGCCCCGCACCGCCCCCAAGGCTCGCGCGCTCTCTCCCACCCAGTAACCGCGAGACAAGTCAGGGTCCCCGCCCGCCCCATTTGCTGCCCTACCC-----TTCCTGCGCGG-----------------------------AGCATGCGCAGTTATGGCACCGGCGTCAGCCGG-TGTCACTCACGGGCTC
>gene=chr11_9336043-9336373; species=calJac
TACTTCGCAGGCTCCTTACTACGCCAAAGGGCCACCGCCAGAGCCACTTCCGGCGCGACCTCCTCACCCGAGACAACCTCAGCACCGCGAGCACAGCGACGCCCAGGTAAGACCCGCAGCGTCCACCCCACGCTAAACCCCACCCCGTGCCGCCCCCGAGCCTCGCGCGCTCGCGCCGGCCCAGTGACCGCGAGACAAGTCAGGGTCCTGGACCGCCCCCTCCAGTGTTCCGCCCCGCTCCGCCCGCGGGA-----------------------------AGCATGCGTAGTTGCGGCACCCAAGTCACCCGGCTGCGGCTAGCCGGCAC
>gene=chr11_9336043-9336373; species=canFam
TCTGCCGCAGGATCCTTACAACACCCAAGGGCCACAGCCACAGCCACTTCCGGGGCGACCACCTCACCTGAGACGACCTCTGCCCCGCGAGCGCCGCGACA--CTACTGAAAGCTACGGCGCCCACT-CGGACTAAGCTCCGCCCCGCACCACCCCCGAGGCTCGCGCGCTCACGCTCGCCCAATAACCGCGAGACAAGTCAGGGTCCCGGCCCTCCCCATTCACCGCCCCGCCC-----CTCCTTCAGGG-----------------------------AGCAGGCGCAGTCGCGGCGCCGGAATCCCTTGG-TGTGGCTCGAGGACGC
>gene=chr11_9336043-9336373; species=equCab
TCGGCCGCAGGGTCCTTAAAACACCCACTGGCCACAGCCAGAGCTACTTCCGGGGCGACTGCCTCGCCTAAGACGACCTCAGCCCCGCAAGCACAGCGACGCTAGGCTGAAACCTAGATCGCCCACT-CGGACTAcgctccgccccgccccgccccCGAGCCTCGCGCGCTCGCGCCCGCCCAGTAACCGCGAGACAAGTCAGGGCCCCGGCACGCCCCATTCGTGGCCCCGCCC-----CGCCAGCGGGA-----------------------------AGCATGCGCAGTCGCGGCACCGGAGTCACGCGG-CGTGGCTCGAAGACGC
>gene=chr11_9336043-9336373; species=gorGor
-------------------------------------------------------------------------------------------------------------------------------------------------------------------------------------------CCGCGAGACAAGTCAGGGTCCTGGACCGCCCCCTTCAGCGCCCCGCCCCGCCTCGCCCGCGGGAAAGAGGTggccgccgggcgccggggggggAGCATGCGCAGTCGCGGCACCCGAGTCACCCGGCTG-GACTCGCAGGCCC
>gene=chr11_9336043-9336373; species=panTro
TCTGTTGCAGGCTCCTTACTACGCCGAAACGCCACGGCTAGAGCCACTTCCGGCGCGACCTCCTCACCCGAGACGACCTCAGCCCAGCGAGTACTGCAACCTCTTGCAAACACCCGCAGCGCCCACCACAGGCTAAACCCCGCCCCGTGCCGCCCCCGAGCCTCGCGTGCTCGCGCCGGCCCAGTAACCGCGAGACAAGTCAGGGTCCTGGACCGCCCCCTTCAGTgccccgccccggcccgcccgcgggAAAGAGGTGGCCGCCGGGCGCTGGGGCGAGAGCATGCGCAGTCGCGGCACCTGAGTCACCCGGCTGCGACTCGCTGGCCC
>gene=chr11_9336043-9336373; species=papHam
TCTATCGCAGGCTCCTTACTACGCCGAAGCGCCACGGCCAGATCCACTTCCGGTGCGACCGCCTCACCCGGGACGACCTCAACCTAGCTAGCACAGCGACGCCCTGCAAACACCCGCAGCGCCCGCCCCAGGCTAAACCCCGCCCCGTGCCGCCCCCGAGCCTCGCGCGCTCGTGCCGGCCCAGTAACTGCGAAACAAGTCAGGGTCCTGGACCGCCCCTTTCAGTGCCCCGCCC-----CACCTACGAGAAAGAGGTAGTCACATGGCGCCGGGGCGAGAGCATGCGCAGTCGCGGCACCCAAGTCACCCGTTTGCGGCTCACTGGCCC
>gene=chr11_9336043-9336373; species=ponAbe
TCTGTCGCAGGCTCCTTACTACGCCGAAGCGCCACGGCCAGAGTCACTTCCGGCGCGACCTCCTCACCCGACACGACCTTAGCCCAGCGAGCGGAGCAACGACTTGGAAACACCCGCAGCGCCCACCACGGGCTAAACCCCGCCCCGTGCCGCCCCCGAGCCTCGCGTGCTCGCGCCGGCCCAGTAACCGCGAGACAAGTCAGGGTCCTGGACCGCCCCCTTCAGTGTCCCGCCC-----CGCCCGCGGGAAAGAGGTGGCCACCGGGCGCCGGGGCGGGAGCATGCGCAGTCGCGGCACTCGAGTCACCCGGCTGCGACTCGCTGGCCC
>gene=chr11_9336043-9336373; species=rheMac
TCTATCGCAGGCTCCTTACTACGCCGAAGCGCCACGGCCAGATCCACTTCCGGTGCGACCGCCTCACCCGGGACGACCTCAACCTAGCTAGCACAGCGACGCCCTGCAAACACCCGCAGCGCCCGCCCCAGGCTAAACCCCGCCCCGTGCCGCCCCCGAGCCTCGCGCGCTCGTGCCGGCCCAGTAACCGCGAGACAAGTCAGGGTCCTGGACCGCCCCTTTCAGTGCCCCGCCC-----CACCTACGGGAAAGAGGTAGTCACATGGCGCCGGGGCGAGAGCATGCGCAGTCGCGGCACCCAAGTCACCCGGCTGCGGCTCACTGGCCC
>gene=chr11_9482473-9482556; species=hg19
TCCTGTGAGTGATGTAATGACAGCCCAATGGAAGCTGGGGGCGGGCCTCAGACACACTATGCGGGTTGCGGGGCCTGGGGGCC
>gene=chr11_9482473-9482556; species=bosTau
TCTAGTGAGTGACGTAATGACAGCCCAATGGAGGCTGGGGGCGGGCCTCAGAGCTACTATGCGGGTTGCGGGGCCTGGGGGCC
>gene=chr11_9482473-9482556; species=calJac
TCCCTTGAGTGATGTAATTACAGCCCAATGGAAGCTGGGGGCGGGCCTCAGACAGACTATGCGGGTTGCGGGGCCTGGGGGCC
>gene=chr11_9482473-9482556; species=canFam
TCTCGTGAGTGGCGTAAGGACCGCCCAATGGAGGCTGGGGGCGGACCTCAGACTCGCTATGCGGGTTGCGGGGCCTGGGGGCC
>gene=chr11_9482473-9482556; species=equCab
GCCGGTGAGTGACGTCATGACAGCCCAATGGAAGCTGGGGGCGGGCTTCAGACTCGGTATGCGGGTTGCGGGGCCTGGGGGCC
>gene=chr11_9482473-9482556; species=gorGor
-----------------------------------------------------------------------------------
>gene=chr11_9482473-9482556; species=panTro
TCCTGTGAGTGATGTAATGACAGCCCAATGGAAGCTGGGGGCGGGCCTCAGACACACTATGCGGGTTGCGGGGCCTGGGGGCC
>gene=chr11_9482473-9482556; species=papHam
TCCTGTGAGTGATGTAATGACAGCCCAATGGAAGCTGGGGGCGGGCCTCAGACACACTATGCGGGTTGCGGGGCCTGGGGGCC
>gene=chr11_9482473-9482556; species=ponAbe
TCCTGTGAGTGATGTAATGACAGCCCAATGGAAGCTGGGGGCGGGCCTCAGACACACTATGCGGGTTGCGGGGCCTGGGGGCC
>gene=chr11_9482473-9482556; species=rheMac
TCCTGTGAGTGATGTAATGACAGCCCAATGGAAGCTGGGGGCGGGCCTCAGACACACTATGCGGGTTGCGGGGCCTGGGGGCC
>gene=chr11_13299021-13299217; species=hg19
GCGCTCCTGTGCGCCAAATGATTGGTGGCAGGAAAGTAGCAGGTAAACCGGCTCCCGCCGCCTCGCCATTGGTCAGCGGCCTCTCTAGCCGCCACACAACTGGCCAGCGGGCTGCCGAGCCGCGCGCGGATTGGCTGGGGGCGGCCGCCGGGACCGGCTCCCTTCGGGCGTTCGGATTGGCTGGCGGGAAGAGGCA
>gene=chr11_13299021-13299217; species=bosTau
GTGCTTCTGTGCGCCAAGCGATTGGTGGCGGGAAAGTAGCAGGTAAACCGGCCCTCGCCGCCTCGCCATTGGTCAGCGGCCTCTCTTGCTGCCACACAACTGGCTATCAGGCCGCCAAGCCGCGCGGGGATTGGCCGGGGGCGGTCGCCGAGACCGGCTCTCTTCGGGCTCTAGGATTGGCTGGAGGGAAGAGGCA
>gene=chr11_13299021-13299217; species=calJac
GCGCTCCTGTGCCCCAAATGATTGGTGGCGGGAAAGTAGCAGGTAAACCGGCCCCCGCCGCCTCGCCATTGGTCAGCGGCCTTTCTAGCCGCCACACAACTGGCCAGCGGGCCGCCGAACGGCACGCGGATTGGCTGGGGGCGGCCGCCGGGACCGGCTCCCTTCGGGCGCTCGGATTGGCTGGCGGAAAGAGGCA
>gene=chr11_13299021-13299217; species=canFam
GCGCTCCCGGGCGCCCCGTGATTGGTGGCGGGAAAGCGGCAGGTAGCCCGGCCCCCGCCGCCACGCCATTggccggcgggctctccggctgccacgccattggccggcgggctgcccagccgcgcgccgattggccggggccggccgCCGAGCCCGGCTCCCTTCGGGCGCCCGGATTGGCTGGCGGGGAGAGGCA
>gene=chr11_13299021-13299217; species=equCab
----------------------------------------------------------------------------------------------------------------------------------------------------------------------------------------------------
>gene=chr11_13299021-13299217; species=gorGor
GCGCTCCTGTGCGCCAAATGATTGGTGGCAGGAAAGTAGCAGGTAAACCGGCCCCCGCCGCCTCGCCATTGGTCAGCGGCCTCTCTAGCCGCCACACAACTGGCCAGCGGGCTGCCGAGCCACGCGCGGATTGGCTGGGGGCGGCCGCCGGGACCGGCTCCCTTCGGGCGTTCGGATTGGCTGGCGGGAAGAGGCA
>gene=chr11_13299021-13299217; species=panTro
GCGCTCCTGTGCGCCAAATGATTGGTGGCAGGAAAGTAGCAGGTAAACCGGCCCCCGCCGCCTCGCCATTGGTCAGCGGCCTCTCTAGCCGCCACACAACTGGCCAGCGGGCTGCCGAGCCGCGCGCGGATTGGCTGGGGGCGGCCGCCGGGACCGGCTCCCTTCGGGCGTTCGGATTGGCTGGCGGGAAGAGGCA
>gene=chr11_13299021-13299217; species=papHam
GCGCTCCTGTGCGCCAAATGATTGGTGGCAGGAAAGTAGCAGGTAAACCGGCCCCCGCCGCCTCGCCATTGGTCCGCGGCCTCTCTAGCCGCCACACAACTGGCCAGCGGGCTGCCGAGCCGCGCGCGGATTGGCTGGTGGCGGCCGCCGGGACCGGCTCCCTTCGGGCGCTCGGA--------------------
>gene=chr11_13299021-13299217; species=ponAbe
GCGCTCCTGTGCGCCAAATGATTGGTGGCAGGAAAGTAGCAGGTAAACCGGCCCCCGCCGCCTCGCCATTGGTCAGCGGCCTCTCTAGCCGCCACACAACTGGCCAGCGGGTTGCCGAGCCGCGCGCGGATTGGCTGGGGGCGGCCGCCGGGACCGGCTCCCTTCGGGCGTTCGGATTGGCTGGCGGGAAGAGGCA
>gene=chr11_13299021-13299217; species=rheMac
GCGCTCCTGTGCGCCAAATGATTGGTGGCAGGAAAGTAGCAGGTAAACCGGCCCCCGCCGCCTCGCCATTGGTCCGCGGCCTCTCTAGCCGCCACACAACTGGCCAGCGGGCTGCAGAGCCGCGCGCGGATTGGCTGGTGGCGGCCGCCGGGACCGGCTCCCTTCGGGCGCTCGGATTGGCTGGCGGGAAGAGGCA
>gene=chr11_13484710-13485017; species=hg19
TTCCTCCTCAGCCAGATCCCTCCGGAGGTGGCTGTGGAGGAAGCCACTGAGGCGGCTGCGCGTAGCGGAGCCGCCCCGGCAGGTTGCAGGCCGGCTCCTCAGCCTCTTACCGCGAGAGCTCACAATGCGAAGAGGCGAGGCCAGCAGCGTTCTCGCGAGAACGGTGCTCTCCGCCCAGGGGTGGGCGGGGCACCGAAGGAGAAGGCAGTTGAGGGCGCGGCGGCCACGGGTGGGATCTCAGGCGCGTGGAGAGGAAGGCGCCGCGCGACCTCTCCTCACAGACATCAGCTCGGGTCAACCGCGGGCC
>gene=chr11_13484710-13485017; species=bosTau
TTCCTCCCCAACCAGATCCCTCCAGAGGTGTCTGTGGCTGCGGCCGCTCGAGCGGCTGCGGCTACTAAAGCCGCCCCAGCAGGTTACAGGCCGGCTC-CAGGCTGCTTCTCGCGAGATCCCTCAGATGGAATAGGCGAGATTAGCTGAGTCGTCGCGAGAATGGACCTCACCGCCCAGTAGTGGGCGGGGCGCAGAGGGTGCCCGCGGTTGAGGGAGTGGCAGCCTGGGGTGGGCGCTCAGGTGAACAAAATGGGAAGCGCTT--------GTGTCCACAGACGTCAGCTCAGATCTACTGCGATCC
>gene=chr11_13484710-13485017; species=calJac
-TCCTCCTCAGCCAGATCCCTGTGGAGGTGGCTGTGGAGGCGGCCACTGAGGCAGCTGCGAGTATCAGAGCCGCACCGGCAGGTTGCAGGCCGGCTCCTC-GCCTCTTCTCGCGAGAGCTC----TCCGAAGAGGCGAGGCCAGCCACTTTCTCGCGAGAACGGTGCTCTCCGCCCAGGGATGGGCGGGGCACCGAGGGAGAAGGCAGTTGAGGGCGCGGCGGACTCCGGTGGGCTCTCAGGCTCGCGGAGACTAAGGCGCCGCGCGACCTCTCCTCACAGTCAGTAGCTCGG---AATC---AGCC
>gene=chr11_13484710-13485017; species=canFam
TCCCCTCTCGACCGGACCCCTCGGGAGGCGCGTGTGGT-GCGGCCGCTCCGGCGGCGGCGGCCAGCAGAGCCGCCCGGGCAGGTTACAGGCCGGCTCCGAAGCCTCTTCTCGCGAGAGCCCGGAGGCCGAGGAGGCGAGGCCCGCCGAGCTCTCGCGAGAATGGCGCTCCACGCCCgggagtgggcggggcgccgagggtgggcgtgggcgtgggcgtgggc-------gtgggcgtcgtggcgggcggggcgcggcgggccg--------g-ggTCGCCGAGGGTCCGCCCGGGCGAACGCGATGC
>gene=chr11_13484710-13485017; species=equCab
-CTCTCCTCAACTGGATCCCTCCGGAGGTGTCTGTGGTGGCGGCCACTCGGGCGGCTGCGGCCACCAGAGCCGCCCCGGCAGGTTGCAGGCCGGCTCCTAAGCCTCTTCTCGCGAGAGCCCTCAGTCCTAAGAGGC------------GTTCTCGCGAGAATGGTGCTCACCGCCCAGAAGTGGGCGGGGCGCCGAGTGCGAGGGCCGTTGAGGGAGCGGCACCCTGAGGTGGGCGTTCAGGTGCTCTGAGGGGAGGGCGCCG--------G-CCTCGCGTACGTCAGCCCGGGTCCAGAGCGAGCC
>gene=chr11_13484710-13485017; species=gorGor
TTCCTCCTCAGCCAGAGCCCTCCGGAGGTGGCTGTGGAGGAGGCCACTGAGACGGCTGCGCGTAGCGGAGCCGCCCCGGCAGGTTGCAGGCCGGCTCCTCAGCCTCTTACCGCGAGATCTCACAATGCGAAGAGGCGAGGCCAGCAGCGTTCTCGCGAGAACGGTGCTCTCCGCCCAGGGGTGGGCGGGGCACCGAAGAAGAAGGCAGTTGAGGGCGCGGCGGCCACGGGTGGGATCTCAGGCGCGTGGAGAGGAAGGCGCCGCGCGACCTCTCCTCACAGACATCAGCTCGGGTCAACCGCGAGCC
>gene=chr11_13484710-13485017; species=panTro
TTCCTCCTCAGCCAGAACCCTCCGGAGGTGGCTGTGGAGGAAGCCACTGAGGCGGCTGCGCGTAGCGGAGCCGCCCCGGCAGGTTGCAGGCTGGCTCCTCAGCCTCTTACCGCGAGAGCTCACAATACGAAGACGCCGGGCCAGCAGCGTTCTCGCGAGAACGGTGCTCTCCACCCAGGGGTGGGCGGGGCACCGAAGGAGAAGGCAGTTGAGGGCGCGGCGGCCACGGGTGGGATCTCAGGCGCGTGGAGAGGAAGGCGCCGCGCGACCTCTCCTCACAGACTTCAGCTCGGGACAACCGCGGGCC
>gene=chr11_13484710-13485017; species=papHam
TTCCTCCTCAGCCAGATCCCTCCAGAGGTGGCTGTGGAGGCTGCCACTGAGGCGGCTGCGCGTAGCAGAGCCGCCCTGGCAGGTTGCAGGCCGGTTCCTCAGCCTCTTCTCGCGAGAGCGCGCAATCCGAAGAGGCGAGGCCAGCCGCGTTCTCGCGAGAACGGTGCTCTCCGCCCAGGAGTGGGCGGGGTACCGAGGGACAAGGCAGTTGAGGGAGTGGCGGCCTCCGGTGGGATCTCAGGCGCGCGGAGAGGAAGGCGCAGCGCGACCTCTCCTCACAGACATCAGCGTGGGTCAACCGCGAGCC
>gene=chr11_13484710-13485017; species=ponAbe
TTCCTCCTCAGCCAGATCCCTCCGGAGGTGGCTGTGGAGGAGGCCACTGAGGCGGCTGCGCGTAGCAGAGCCGCCCCGGCAGGTTGCAGGCCGGCTCCTCAGCCTCTTACCGCGAGAGCTCACAATGCGAAGAGGCGAGGCCAGCAGCGTTCTCGCGAGAACGGTGCTCTCCGCCCAGGGATGGGCGGGGCAACGAAGGAGAAGGCAGTTGAGGACGCGGCGGCCGCGGGTGGGTTCTCTGGCGCGTAGAGAGGAAGGCG-CGCGCGACCTCTCCTCACAGACATCAGCTCGGGTCAACCGCGAGCC
>gene=chr11_13484710-13485017; species=rheMac
TTCCTCCTCAGCCAGATCCCTCCAGAGGTGGCTGTGGAAGCTGCCACTGAGGCGGCTGCGCGTAGCAGAGCCGCCCTGGCAGGTTGCAGGCCGGTTCCTCAGCCTCTTCTCGCGAGAGCGCGCAATCCGAAGAGGCGAGGCCAGCCGCGTTCTCGCGAGAACTGTGCTCTCCGCCCAGGAGTGGGCGGGGTACCGAGGGACAAGGCTGTTGAGGGAGTGGCGGCCTCCGGTGGGATCTCAGGCGCGCGGAGAGGAAGGCGCAGCGCGACCTCTCCTCACAGACATCAGCGTGGGTCAACCGCGAGCC
>gene=chr11_17298042-17298372; species=hg19
AGAGGCGCGGCCTCCTGAGCCCGCATCTCAGAGCGCCACGTCCCTCCTGGCTCAGCCTCCCACCAGGCTCCACAGCTTCGGCCCTCCTCACCGCCCGCCTCCAGGCTCCCCGGCGCGGCCTTGTCCCTGCTCCCGCCAATCGGCGTCGTCAGCAATCGCGAACCGGACCAATCAGCGGCCGCAGAGTGTGGGAACTGTCGCCATGGCAGCCAGGAGGCGGGCGCGCGCGGCGGGAGGAGGGGCAGAGCGGAGCGGTGGGCCGGGGGCTGGAGGACAGGTTTGTGCGCTGGACGCAAGCACCAGGCGCAGCCTCGCTCGCCGAGACCCGGC
>gene=chr11_17298042-17298372; species=bosTau
AGGGGCGCGGCTTCCTAGTCC-GCGCCGCAGAGCGCCACGTCCCTCTTGGCTCACCCTCCCCGA-GGCTCCTACGCCTTAGAGCTCCACACCGCCCGCCTCCTAGCCCTCCGGCGCGGCCTGGTCTCCGCCCTAGCCAATCGGCGCCTTCCACTCTCCC-GGTGGGACCAATCAGCGGCTGCGGGGACCCGG-GCTGTCGCCATGGCAGCAAGGAGGCGGGAGCGCGCCGTGGGTAGAACTACAGTGCAGAGCCGGCGGCTGGGGGCTTTAAGGCCAGCCTGTTCCCTGCAAGCATTCAGCAGGCGGAGCCTCGCGCTTGGAGACCCGGC
>gene=chr11_17298042-17298372; species=calJac
AGAGGCGCGGCCTCCCCAGCCCGCATCTCAGAGCGCCACGTCCCTCCTGGCTCAGCCTCCCCTCAAGCTCCATGGCTTTTGCGCTCCCCATCGCCCGCCTCCAGGTTCGCTGGCGTGGCCTCGTCCCCGCTCCCGCCAATCGGCGTCCTC-GCGATCCCGAGCCGGACCAATCAGCGGCCGTGGGGGCTGGGAACTGTCGCCATGGCAGCCAGGAGGCGGGCGCGCGCGGCGGGAGGAGGGGCAGAGTGGAACGGTGGGCTAGGGGCCCGAGCACAGGTCTGTGCGCTGGAAGCTAGCAGACGGCGCAACCTCGCGCTCCGAGACCCGGC
>gene=chr11_17298042-17298372; species=canFam
AGGGGCGCGGCCTCCCCGCCT-GCGCCGCCGAGCGCCACGTCTCTCTCGGGT----------CA-GGCTCCTCCGCGCTCGGCTTCCACGCCGCCGGTCTCTCCGCCAGCGGGCGCGGCCTCGTCTGCGCCCCCGCCAATCGGCAACGCCCGAGGTGCT-CCGAGGGCCAATCAGCGGCGGCGGGGGGCGGG-ACTGTCGCCACGGCAGCGGAGAGGCGGGAGCGCGCGGGCCGCGGAGGCGCGGAGCGCAACCGCGGGCGGGGGGCTGGAAGGCGGGTTCCCGCCCTGCGCGCGCGCAGCAGGCTGAGCCCGGAGCGCCGAGCCCCGGC
>gene=chr11_17298042-17298372; species=equCab
AGGGGCGCGGTTTCCCCGCCC-CCGTCTCAGAGCGCCACGTCCCTCTTGGCTCAGCCGCCCCCA-GGCTCCTGCGCGTACGCGCCGCACGCTGCCCGCCTCCCCGCCGGCCCGCACCGCCTCGCCTCCGCCCGCGCCAATCAGCGCCTTCCGCGATTCG-CGTCGGGCCAATCAGCGGCTGCGGGGGCCGGG-TCTGTCGCCAT-GCAGCGAGGGGGCGAGAGCGCGCGGTCCGCGGAGGCTTAGAGCAAAGCCGCGGGCGGGGGGCTGGAAGACAGGTTTGTGCGTTGCATGCGTTCTGCAGGCGGAGGCCCGCGCGCCGAGACCCGGC
>gene=chr11_17298042-17298372; species=gorGor
AGAGGCGCGGCCTCCCGAGCCCGCATCTCAGAGCGCCACGTCCCTCCTGGCTCAGCCTCCCCCCAGGCTCCATAGCTTCGGCGCTCCCCACCGCCCGCCTCCAGGCTCCCCGGCGCGGCCTTGTCCCTGCTCCCGCCAATCGGCGTCGTCAGCAATCGCGAACCGGACCAATCAGCGGCCGCAGGGTGTGGGAACTGTCGCCATGGCAGCCAGGAGGCGGGCGCGCGCGGCGGGAGGAGGGGCAGAGCGGAGCGGTGGGACGGGGGCTGGAGGACAGGTTTGTGCGCTGGACTCAAGCACCAGGCGCAGCCTCACTCGCCGAGACCCGGC
>gene=chr11_17298042-17298372; species=panTro
AGAGGCGCGGCCTCCCGAGCCCTCATCTCAGAGCGCCACGTCCCTCCTGGCTCAGCCTCCCCCCAGGCTCCATAGCTTCGGCGATCCCCACCGCCCGCCTCCAGGCTCCCCGGCGCGGCCTTGTCCCTGCTCCCGCCAATCGGCGTCGTCAGCAATCGCGAACCGGACCAATCAGCGGCCGCAGGGTGTGGGAACTGTCGCCATGGCAGCCAGGAGGCGGGCGCGCGCGGCGGGAGGAGGGGCAGAGCGGAGCGGTGGGCCGGGGGCTGGAGGACAGGTTAGTGCGCTGGACGCAAGCACCAGGCGCAGCCTCGCTCGCCGAGACCCGGC
>gene=chr11_17298042-17298372; species=papHam
AGAGGCGCGGCCTCCCGAGCCCGCATCTCAGAGCGCCACGTCCCTCCTGGCTCAGCCTCCCCCCAGGCTCCATAGCCTCGGCGCTCCCCACCGCCCGCCTCCAGGCTCCACGGAACGGCCGTGTCCCTGCTCCCGCCAATCGGCGTCGTCAGCAATCCCGAACCGGACCAATCAGCGGCCTCAGGGTGTGGGAACTGTCGCCATGGCAGCCAGGAGGCGGGCTCGCGCGGCGGGAGGC-GGGCAGAGCGGAGCGGTGGGCTGGGGGCTGGAGGAGAGGTTTGTGCGCTGGACGCAAGCCGCAGGCGCAGCCTCGCTCACCGAGACCCGGC
>gene=chr11_17298042-17298372; species=ponAbe
----------------------GCATCTCAGAGCGCCACGTCCCTCCTGGCTCAGCCTCCCCCAAGGCTCCATAGCTTCGGCGCTCCCCACCGCCCGCCTCCAGGCTCCCCGGCGCGGCCTTGTCCCTGCTCCCGCCAATCGGCGTCGTCAGCAATCGCGAACCGGACCAATCAGCGGCCGCAGGGTGTGGGAACTGTCGCCATGGCAGCCAGGAGGCGGGCACGCGCGGCGGGAGGAGGGGCAGAGCGGAGCTGTGGGCTGGGGGCTGGAGGACAGGTTTGTTCGCTGGACGCAAGCACCAGGCGCAGCCTCGCTCGCCGAGACCCGGC
>gene=chr11_17298042-17298372; species=rheMac
AGAGGCGCGGCCTCCCGAGCCCGCATCTCAGAGCGCCACGTCCCTCCTGGCTCAGCCTCCCCCCAGGCTCCATAGCCTCGGCGCTCCCCACCGCCCGCCTCCAGGCTCCACGGAGCGGCCGTGTCCCTGCTCCCGCCAATCGGCGTCGTCAGCAATCCCGAACCGGACCAATCAGCGGCCTCAGGGTGTGGGAACTGTCGCCATGGCAGCCAGGAGGCGGGCTCGCGCGGCGGGAGGC-GGGCAGAGCGGAGCGGTGGGCTAGGGGCTGGAGGACAGGTTTGTGCGCTGGACGCAAGCCGCAGACGCAGCCTTGCTCACCGAGAACCGGC
>gene=chr11_17373033-17373363; species=hg19
GATGTCGCTCTGGACGCGTGCACCTGCTCTCGCAATCACCGACTGCGGTCAGCATCTTCCTTAGAGCAGCGCCCCGGGCCACTTGGATCCCGGTCTCAATTTACTAAGCGAACCCAGAGGATGCCCCGAGTCCTGGACCGCAGAGCCGCTCGCGAGAGGCACCGGGGCTGTAACCGCGCAACCTCGTGCCGCGGGCGGAGGCGAGGGAGGATTCCCCGGCCGGTGCCCGCCCCCGGGCTAAAGTGCGGCGCGGGTGGGGCTGGTCACGCGCCTGGCTTCCTGCAGTGCGAACCTGGGAAATCCAGGCGACTTCGCAGTTGCCGAAGGGAT
>gene=chr11_17373033-17373363; species=bosTau
------------------------------------------------------------------------------------------------------------------------------------------------------------------------------------------------------------------------------------------------------------------------------------------------------------------------------------------
>gene=chr11_17373033-17373363; species=calJac
GATGTCGTTCTGGATACGTGCACCAGCTCTCGCAGTCACTGACTGTGGTCACCATCCTCCTTAGGGTAGCGCCCCGGGCCACTTGGATCCCAGCCTCACTTTACTATGCGAACCCGGGGGATGCCCCGAGTCCTGGACCGCAGAGCCGCTCGCGAGAGGCCCGGAGGCTGTAACCGCGCAGCCTCGCGCCGCCGGCGAGGGCCAGGGTGGCTTCCCCGGGAGGTGCCCGCCCCTGGGCCAAAGTGCGGCGTGGGCGGGGCTGGTCACACGCCTGGATTCCTTTAGTGCGCATCCGCGAAATCCTGGCGCCATCACAGTTGCCAAAGGGAT
>gene=chr11_17373033-17373363; species=canFam
--------------------------------------CCGACTGC-GCCACTTGCCGGGTAAGAGCAGAGCCCCGGGCCCCCCGGCTCCCGGCCTCAGTTTGCAAACTCACTCTCGCGGGAGGCC-------AGGTCC-CACCTCTGGA--AGGCGGGCTCGGAG-------------------CAACCGTGGGCGGACCCGCA------ACCTCCGGCGGGGGCCCTTCCGAGGGGAGCGGCGAGGGCCGGGCCGGACTTCACGCGCGCCTGGC------------------------------------------------------
>gene=chr11_17373033-17373363; species=equCab
------------GAC-------GCTGTGCTTGCACTCATTAAACAC--CCGTTATCCTCATTAGAACAGCGCCTCGGGTCAACCGGATGCTGGCCACAGTTTGCTAAGTGAATCGCGAGGCTGCCCCGTATTGCGAGCC-CAGCCCCGCC--CGGCCAGCGCGGAGGCTAG------------GTCAGCTGGCAGCGGTCCCTGG------CCGCCCGGCGGG-----------------------------------------------------------------------------------------------------------
>gene=chr11_17373033-17373363; species=gorGor
GATGTCGCTCTGGACGCGTGCACATGCTCTCGCAATCACCGACTGCGGTCAGCAT----CTTAGAGCAGCGCCCCGGGCCACTTGGATCCCGGTCTCAATTTACTAAGCGAACCCAGAGGATGCCCCGAGTCCTGGACCGCAGAGCCGCTCGCGAGAGGCACCGGGGCTGTAACCGCGCAACCTCGTGCCGCGGGCGGAGGCGAGGGAGGATTCCCCGGCCGGTGCCCGCCCCCGGGCTAAAGTGCGGCGCGGGTGGGGCTTGTCACGCGCCTGGCTTCCTACAGTGCGAACCTGGGAAATCCAGGCGACTTCGCAGTTGCCGAAGGGAT
>gene=chr11_17373033-17373363; species=panTro
GATGTCGCTCTGGACGCGTGCACCTGCTCTCGCAATCACCGACTGCGGTCAGCATCTTCCTTAGAGCAGCGCCCCGGGCCACTTGGATCCCGGTCTCAATTTACTAAGCGAACCCAGAGGATGCCCCGAGTCCTGGACCGCAAAGCCGCTCGCGAGAGGCACCGGGGCTGTAACCGCGCAACCTCGTGCCGCGGGCGGAGGCGAGGGAGGATTCCCCGGCCGGTGCCCGCCCCCGGGCTAAAGTGCGGCGCGGGTGGGGCTTGTCACGCGCCTGGCTTCCTGCAGTGCGAACCTGGGAAATCCAGGCGACTTTGCAGTTGCCGAAGGGAT
>gene=chr11_17373033-17373363; species=papHam
GATATCTCTCTGGACGCGTGCACCTGCTCTCGCAATCACTGACTGCGGTCAGCATCCTCCTTAGAGCAGCGCCCCGGGCCACTTGGATCCCGGCCTCAATTTACTAAGCGAACTCAGAGGATGCCCAGAGTCCTGGACTGCAGAGCCGCTCGCGAGAGGCACCGGGGCTGTAACCGCGCAACCTTGTGCCGTGGGCGGGGACGAGGTAGGCTTCTCCGGCCGGTGCGCGCCCTGGCGCGAAAGTGAGGCGCGGGCGGGGCTGGTCACGCGCCTGGCTTCCTGCAGTGCGAACCCTGGAAATCCCGGCGACTT------------------
>gene=chr11_17373033-17373363; species=ponAbe
GATGTCGCTCTGGACGCGTGCACCTGCTCTTCCAATCACTGACTGCGGTCAGCATCTTCCTTAGAGCAGCGCCCCGGGCCACTTGGATCCCGGTCTCAATTTACTAAGCGAACCCAGAGGATGCCCCGAGTCCTGGACTGCAGAGCCGCTCGCGAGAGGCACCGGGGCTGTAACCGCGCCACCTCGTGCCGCGGGCGGGGGCGAGGGAGGATTCCCCGGCCGGTGCCCGCCCCCGGGCTAAAGTGCGGCGCGGGCGGGGCTGGTCACGCGCCTGGTTTCCTGCAGTGCGAACCTGGGAAATCCAGGCGACTTCGCAGTT--CGAAGGGAT
>gene=chr11_17373033-17373363; species=rheMac
GATATCTCTCGGGACGCGTGCACCTGCTCTCGCAATCACTGACTGCGGTCAGCATCCTCCTTAGAGCAGCGCCCCGGGCCACTTGGATCCCGGCCTCAATTTACTAAGCGAACTCAGAGGATGCCCAGAGTCCTGGACTGCAGAGCCGCTCGCGAGAGGCACCGGGGCTGTAACCGCGCAACCTCGTGCCGTGGGCGGGGACGAGGGAGGCTTCTCCCGCCGGTGTGCGCCCTGGCGCGAAAGTGAGGCGCGGGCGGGGCTGGTCACGCGCCTGGCTTCCTGCAGTGCGAACCCTGGAAATCCCGGAGACTTCGCAGTTGCCGAAGGGAC
>gene=chr11_22647380-22647530; species=hg19
GCTTTCACCTTGGAGACGGCGACTCTCTGCGTACTGATTGGAACATCCGCGAAATGATACGCCTCTCTGCAATGCTATTGGTCGAAATGCATGTCAATCTCCCAGCGTCTTTATCCGTGTTCCTTGACTCTGGGCAACTTAAAAGCCCTA
>gene=chr11_22647380-22647530; species=bosTau
GTCTTCACCGTGGCGACGGAGA--CTCTGCGTGCTGATTGGTGCGTCGGTCAAATGATACGCCTCTCTGCAATGCTATTGGGTAAAATGCCTGTCAATCTCACAGCGGCCTTACCCGGGTACCTGAAATCCGGGAAATTTAAGAGGCCTG
>gene=chr11_22647380-22647530; species=calJac
GCTTTCGACTTGGAGACGGCGACTCTCTGCGTACTGATTGGGACATCCGTGAAATGATACGCCTTTCTGCAATGCTATTGGTCGAAGTATATGTCAATCTCACAGAAGCTTTTTCCGGATTTCTTGACTCTGGGCAACTTAAAAGCCTCG
>gene=chr11_22647380-22647530; species=canFam
gcgtccgccccgggcacgccgcgcccccgcgcgccgATTGGGGCGCCCGCGGAAGGCTCCGCCCCCCTCCGGCGCTATTGGGCCAGCCTCCTGCCAATCGCAC-GGGGCTTCATCCGGGCACCTGGGCCCTTGAAGGCGGGAG--GCCCG
>gene=chr11_22647380-22647530; species=equCab
GCCTCCACCTGGGAGACGGCGACTCTCTGCGTGCCGATTGGAGCGTCCGCGAAATGATACGCCTCGCTGCAAGGCTATTGGCCAAAGTTCCTGTCAATCTGGCAGCAGCTTTATCCGGGTACCTTGACTCCGGGAAATTTAAACGGCTCC
>gene=chr11_22647380-22647530; species=gorGor
GCTTTCACCTTGGAGACGGCGACTCTCTGCGTACTGATTGGGACATCCGTGAAATGATACGCCTCTCTGCAATGCTATTGGTCGAAATGCATGTCAATCTCCCAGCGTCTTTCTCCGTGTTCCTTGACTCTGGGCAACTTAAAAGCCCCA
>gene=chr11_22647380-22647530; species=panTro
GCTTTCACCTTGGAGACGGCGACTCTCTGCGTACTGATTGGGACATCCGTGAAATGATACGCCTCTCTGAAATGCTATTGGTCGAAATGCATGTCAATCTCCCAGCGTCTTTATCCGTGTTCCTTGACTCTGGGCAACTTAAAAGCCCTA
>gene=chr11_22647380-22647530; species=papHam
GCTTTCACCTTGGAGACAGCGATTCTCTGTGTACTGATTGGGACATCCGTGAAATGATACGCCTTTCTGCAATGCTATTGGTCGAAATGCATGTCAATCTCCTGGCGTCTTTTTCCGTATTCCTCGA--CTGGGCAACTTAAAAGCCTTA
>gene=chr11_22647380-22647530; species=ponAbe
GCTTTCACCTTGGAGACGGCGACTCTCTGCGTACTGATTGGGACATCCGTGAAATGATACGCCTCTCTGCAATGCTATTGGTCGAAGTGCATGTCAATCTCCCGGCGCCTTTATCCGTGTTCCTTGACTCTGGGCAACTTAAAAGCCCTA
>gene=chr11_22647380-22647530; species=rheMac
GCTTTCACCTTGGAGACAGCGACTCTCTGTGTACTGATTGGGACATCCGTGAAATGATACGCCTTTCTGCAATGCTATTGGTCGAAATGCATGTCAATCTCCTGGCGTCTTTATCCGTGTTCCTCGA--CTGGGCAACTTAAAAGCCTTA
>gene=chr11_27528284-27528543; species=hg19
CCCTAGCGCCGCCATCTTCTCCCTTAACCTACAGACCCACAGGAAATGACGACAGAAGGGCTGAGGTGGGGGGGCGGGGCCTAGGGGAAGCCGGAAAAGTGAGTACCGGCTAGTATCGCGAGATCAGGAAGGTGGCCGAGTGTGTCGCCGCGGCCATCAGGGTAAGGGTACCTGGACTTGCGGCTTTTTAGGTCGGCCTGGCTCCGCTCCTTCCGCGGTGACGAGGTCCCCCGGCCTCCTAGGGTTGGGAAGAGCTGCT
>gene=chr11_27528284-27528543; species=bosTau
CCCCAGGGCCGCCATCTTCTCCCTCTGCCTGCAGACCCACAGGAAGTGACGGCAGAGGGGCTGCGGTGGAGGGGCGGGGCCTAG-----GCCG--GGAGCAG----------GTATCGCGAGAGCGCGA------------------AGGTGGCTCTGG---GTCGAGTGTATGGGTCGTGGGCTTCCGAGGCCTGTCTTGTGCTGCA-CTTCAGCAGTCTTAAAATCCCTCGGCCAGGTATAGTTGAAAAGAGTCCCT
>gene=chr11_27528284-27528543; species=calJac
CCCTAGCGCCGCCATCTTCTCCCTTAGCCTACAGACCCACAGGAAATGACGACAGAAAGGCTGCGGTGGAGAGGCGGGGCCCGCCGGAAGCCGGAGAAGTGAGCGCCTGTCAGTATCGCGAGATCGGGAGGTTGGCCGGTGGTTTCGTAGCCGCCATCAGGGTAAGGGTACTTGGACTTGCGGCTTTTGAGTTTGGCTTGGCTCTGCACC---------------------CGGCCTCCTAGGGTTGGAAAGAGCTGCT
>gene=chr11_27528284-27528543; species=canFam
CCCCAGCGCCGCCATCTTCTCCCTTTGCCCGC-GACCCACAGGAAATGACGACAcggggc--gcggcg--ggggcggggcttag----ggccgccgggggcggggccTGGCCGCATCGCGAGAGTCGGC------------------CGGTGCTCCGGCGGGGGCGGGGGGCTGGGGGC--CGCCCT--GGGTC--CCCTCCGC-------TCCGGGGCGCCGA-----------------------------------
>gene=chr11_27528284-27528543; species=equCab
CCCCAGCGCCGCCATCTTCTCCCTTTGCCCGCAGACCCACAGGAAATGACGACAGAGGGGC-GCGGCGGAGGGGTGGGGCC-------GGCCG-------------------GTATCGCGAGAAAGAGA------------------CCGGGCCTCGCGGGCTGGAGGGGCCCGGGGGCCGGGCGCTGCAGGTCGGCCTCGTGCTGCTGGTGCCGCGGTCCTGC-CGTCCCCGGCCTGCTGAGGTTGAACAGAGCTCCC
>gene=chr11_27528284-27528543; species=gorGor
CCCTAGCGCCGCCATCTTCTCCCTTAACCTACAGACCCACAGGAAATGACGACAGAA-GGCTGAGGTGGAGGGGCGGGGCCTAGGGGAAGCCGGAAAAGTGAGTACCGCCTAGTATCGCGAGATCAGGAAGGTGGCCGAGTGTGTCGCCGCGGCCATCAGGGTAAGGGTACCTGGACTTGCGGCTTTTTAGGTCGGCCTGGCTCCGCTCCTTCCGCGGTGACGAGGTCCCCCGGCCTCCTAGGGTTGGGAAGAGCTGCT
>gene=chr11_27528284-27528543; species=panTro
CCCTAGCGCCGCCATCTTCTCCCGTAACCTACAGACCCACAGGAAATGACGACAGAAGGGCTGAGGTGGAGGGGCGGGGCCTAGGGGAAGCCGGAAAAGTGAGTACCGGCTAGTATCGCGAGATCAGGAAGGTGGCCGAGTGTTTCGCCGCGGCCATCAGGGTAAGGGTACCTGGACTTACGGCTTTTTAGGTCGGCCTGGCTCCGCTCCTTCCGCGGTGACGAGGTCCCCCGGCCTCCTAGGGTTGGGAAGAGCTGCT
>gene=chr11_27528284-27528543; species=papHam
CCCTAACGCCGCCATCTTCTCCC-TAGCCCACAGACCCACAGGAAATGACCACAGAAGGGCTGAGGTGGAGGGGCGGGGCCTAGAGGAAGCCGGAAAAGTGAGTACCGGCTAGTATCGCGAGATCAGGAGGGTGGCCGAGGGTGTCGCCGGGGCCATCAGGGTAAGGGTACCTGGACTTGCGGCTTTTGAGGTCGGCCTGGCTCCGCTCCTTCCGCGGTGGCGAGGTCCCCCGGCCTCCTAGGGTTGGAAAGAGCTGCT
>gene=chr11_27528284-27528543; species=ponAbe
CCCCAGCGCCGCCATCTTCTCCCTTAACCTACAGACCCACAGGAAATGACAACAGAAGGGCTGAGGTGGAGGGGCGGGGCCTAGGGGAAGCCGGAAAAGTGAGTACAGGCTAGTATCGCGAGATCAGGAGGGTGGCCGAGGGTGTCGCCGCGGCCATCAGGGTAAGGGTACGTGGACTTGCGGCTTTTTAGGTCGGCCTGGCTCCGCTCCTTCTGCGGTGACGAGGTCCCCCGGCCTTCTAGGGTTGGAAAGAGCTGCT
>gene=chr11_27528284-27528543; species=rheMac
CCCTAACGCCGCCATCTTCTCCC-TAGCCCACAGACCCACAGGAAATGACGACAGAAGGGCTGAGGTGGAGGGGCGGGGCCTAGAGGAAGCCGGAAAAGTGAGTACCGGCTAGTATCGCGAGATCAGGAGGGTGGCCGAGGGTGTCGCCGGGGCCATCAGGGTAAGGGTACCTGGACTTGCGGCTTTTGAGGTTGGCCTGGCTCCGCTCCTTCCGCGGTGGCGAGGTTCCCCGGCCTCCTAGGGTTGGAAAGAGCTGCT
>gene=chr11_44921549-44921879; species=hg19
TTTTCTTCTCGCCCCACCCTCCAGAGATTCTCCATGGTTTCCCTCCCTTTAGAAGTAAGTTAGGAAACTGTGCCGTGAAGTTAACTTCTAGAAGTCATCCATGGATGGGTGGAGCTAACAGCCAGGCAGGGATTGGAGGTCCCATGTGTCTGTCACTCTAGTCTGACCAATTGGCTGTGGAGGTGTGTCCCCACATTCAGTAGGCCTCTATAGGGGATGGAGCAGGCAAGCCCTGGTCTCTAGGCTTCAGCCTGGCGGTGGGTGATGGCCTGGGAGGCTGTCCCTGCTGGAGAATAATGGGAGATCAAATGGCATAGGTGGTGTGAAGAC
>gene=chr11_44921549-44921879; species=bosTau
--------------------------------------------------------------------------------------------------------------------------------------------------------------------------------------------------------------------------------------------------------------------------------------------------------------------------------------AGAC
>gene=chr11_44921549-44921879; species=calJac
---------------------------TTCTCCATGATTCCCTACTCTTTAGAAGTAAATTAGGGAACTGTGCAGTGATGTTAACTTCTAGAAGTCATCCATGGATGGGTGGAGCTAACAGCCAGGCTGAGATTGGAGGTCCCATGTGTCTATCATTCTAGTCTGACCAATTGGCTATGGAGGTGTGTCCCCACATTCAGAAGGTCTCTATAGGGGATGGAGCAGGGGAGCCCTGGTCTCTAGGCTTCAGCCTGGCAGTGGAGGCTGGCTCCAGAGGCTGTCCCTGCTGGAG---AATGGGACATGAAATGGCATAGGTGGTGTGAAGAC
>gene=chr11_44921549-44921879; species=canFam
GATTCTTCTCAGCCCACCTTCCAGAGACTAT-----GTCCCACCCTCCTTTGAGGTAAATTAGGGAACTGGGC--TGATTTCCACCTCCAGGAGGC-TCTGTGGGTGAGTGGAGCTCTCGACCAGGCGGGGATTGGAGG----TTG-GTCTGTCCCTCTTGTCTGGCCAATTGGCTAAGGAGGTGTGT-CCCACACTCAGAAACCCCTGGTGGCAGGTGGAACAGTCAGGCGTTGGTCTTTTGGCTTCAGCCTGGCAGTGGATGAGGGCTCAGAAGGCTGATTTCCCCGA---ATAGCGGGAAATGAGGTGGCACAGCAGATATGAAGAC
>gene=chr11_44921549-44921879; species=equCab
A--CCTTCTCAG-CGTCGCTCCAGGGACTGTCCAGGTGCCCGCTCCCCTTAG---------AGGGAGATGTGCGGTCCTGTGGACTTCCAAG-GAC-TCTGCGGGTGGGCGGGGCCGACGGC--------GATTGGGGGCTCCCTGTGTCTGTCACTC--GTCTGACCAATAGGCTGGGGAGGTGTGTCCCCACGGTCAG-AGCCCCTTGTGGGGGGTGGAGGGGGCGACC-CTGGTCCTCTGACTTCCGTGTGGCAGTGGGCCATGGCCCAGGAGGCTGTTTCCCCTGG---ACAGTCGGAAATAAAGTGGCATAGAAGGTGTGACGAG
>gene=chr11_44921549-44921879; species=gorGor
TTTTCTTCTCGCCCCACCCTCCAGAGATTCTCCATGGTTCTCCTCCCTTTAGTAGTAAGTTAGGAAACTGTGCCGTGAAGTTGACTTCTAGAAGTCATCCATGGATGGGTGGAGCTAACAGCCAGGCAGGGATTGGAGGTCCCATGTGTCTATCACTCTAGTCTGACCAATTGGCTATGGAGGTGTGTCCCCACATTCAGAAGGTCTCTATAGGGGATGGAGCAGGCAAGCCCTGGTCTCTAGGCTTCAGCCTGGCGGTGGGTGATGGCCTGGGAGGCTGTCCCCGCTGGAGAATAATGG-AGATC-AATGACATAGGTGGTGTGAAGAC
>gene=chr11_44921549-44921879; species=panTro
TTTTCTTCTCGCCCCACCCTCCAGAGATTCTCCATGGTTCTCCTCCCTTTAGAAGTAAGTTAGGAAACTGTGCCGTGAAGTTAACTTCTAGAAGTCATCCATGGATGGGTGGAGCTAACAGCCAGGCAGTGATTGGAGGTCCCATGTGTCTGTCACTCTAGTCTGACCAATTGGCTATGGAGGTGTGTCTCCACATTCAGAAGGTCTCTATAGGGGATGGTGCAGGCAAGCCCTGGTCTCTAGGCTTCAGCCTGGCGGTGGGTGATGGCCTGGGAGGCTGTCCCTGCTGGAGAATAATGGGAGATCAAATGGCATAGGTGGTGTGAAGAC
>gene=chr11_44921549-44921879; species=papHam
TTTTCTTTTCACCCCACCCTCCAGAGATTCTCCATGGTTCCCCTCCCTTTAGAAGTAAATTAGAAAACTATGCAGTGAAGTTGACTTCTAGAAGTCATCCACGGATGGGTGGAGCTAAGAGCCAGGCAGAGATTGGAGGTCCCATGTGTATGTCATTATAGTCTGACCAATTGGCTATGGAGGTGTGTCCCCACATTCAGAAGGTCTCTATAGGGGATGGAGCAGGCAAGCCCTGGTCTCTAGGCTTCAGCCTGGCAGTGAGTGATGGCCCAGGAAGCTGTCCCTGCTGGAGAATAATGGGAGATAAAATGGCATAGGTGGTATGAAGAC
>gene=chr11_44921549-44921879; species=ponAbe
TTTTCTTCTCACCCCACCCCCCAGAGATTCTCCATGGTTCTCCTCCCTTTAGAAGTAAATTAGGAAACTGCGCAGTGAAGTAAACTTCTAGAAGTCATCCATGGATGGGTGGAGCTAACAGCCAGGCAGAGATTGGAGGTCCCATGTGTCTGTCATTCTAGTCTGACCAATTGGCTATGGAGGTGTGTCCCCACATTCAGAAGGTCTCTATA-GGGATGGAGCAGGCAACCCCTGGCCTCTAGGCTTCAGCCTGGCGGTGGGTGATGGCCCAGGAGGCTGTCCCTGCTGGAGAATAATGGGAGATCAAATGGCATAGGTGGTGTGAAGAC
>gene=chr11_44921549-44921879; species=rheMac
TTTTCTTTTCACCCCACCCTCCAGAGATTCTCCATGGTTCCCCTCCCTTTAGAAGTAAATTAGAAAACTGTGCAGTGAAGTTGACTTCTAGAAGTCATCCATGGATGGGTGGAGCTAAGAGCCAGGCAGAGATTGGAGGTCCCATGTGTATGTCATTATAGTCTGACCAATTGGCTATGGAGGTGTGTCCCCACATTCAGAAGGTCTCTATAGGGGATGGAGCAGGCGAGCCCTGGTCTCTAGGCTTCAGCCTGGCAGTGAGTGATGGCCCAGGAAGCTGTCCCTGCTAGAGAATAATGGGAGATAAAATGGCATAGGTGGTATGAAGAC
>gene=chr11_45743663-45743993; species=hg19
AAGACCCTGGATTTTGAGTGTGAAAAATGGCTGAATCTACTTCGGAAAAGAATAAAACCGTTACCCCAGGATCTCGCAAAGCGAGAATTGACTGGTAACTGCCATCACGCTTCCAAGGCTCATCATTCACTGGGCTACTGACCTGTCAATCACTTCTGCTAGGCCAATGAGCAGCACCCCCTGACACAAACGGAGGTTGGAGGACAGGCCAATCGCTCCCAGCTATTTGAGCCAATGGAGAAGTTCCTGATGCCCACACCTGCTGGTCTCACCGCTAGGGCCTGGGCATCACAGGCAGGGGGAATGGGGAGGGGACGGTAGCGTCAGCCT
>gene=chr11_45743663-45743993; species=bosTau
AAGTCGCGGGATTTCAGGTATGAACAATGGCCGACC-------AGATATGGCCAAAACCGTTACCCCAGGATCTCGCGATGAGAGCACTGGCTGTTAACGGCCACAGCACTTTCAAGACTCATCATTCATTGGGCTGCCGACCTGTCAGTCACTTCTTCTGGGCCAATGAGTAGCATTGCCTATAAGAAACAGCGGTTGAAGGGCAGGCCACTGGTTCCC--CTTTCTGATGCCA--GAGGTGGCCCTGCTGTTCTCGTCTGCAACTTTAACTGTTCGTGCCTGCGCATCATAGGCAGGGGGCAGCAGGAGGGGATCATTGAGTCAGCCT
>gene=chr11_45743663-45743993; species=calJac
AAGACGCTGGGTTTTGAGTGTGATAAACGGCTAAATCAACTTTGGAAAAAAATAAAACCGTTACCCCAGGATCTCGCGATGTGAGGACTGACTGGTAACGGCCACCACGCTTCCCAGACTCATCATTCACTGGGCTACTGACCTGTCAATCACTTCTGCTGGGCCAATGAGGACTACCCCC-GACACAAAC----GTTGGAGGGCAGGCCTACTGCTCCCGG-TATTTGAGCTAGTGGAGAAGATCCTGCTGCCCACAGCTGCTGGTCTCACCACCAGGGCCTGGGCATCGTAGGCAGGGGGAATGGGGAGGGGACAGTAGGGTCAGCCT
>gene=chr11_45743663-45743993; species=canFam
ACGACGCTGGGTTTTGAGCGCGGGAAACGGCCAAAG-------GGATATAGTGGTGACCGTTACCCTAAATTCTCGCGATGAGAGAACAGGCCGGTAACGGCCACCAACCTTCCCAGACTCATCATTCATTGCGTCACTGACCTGTCAATCACCTCTGCTGGGCCAATGAGCAGCACGGCCTCCAGGAAACGGAAGTCGGAGGACAGGCGAATGCCTTCC--CTCTTTGAACCAGCCGACA--GTCCAGCTCCTTTTGTCTGCTGCCCTTGCTGCTGGGACCTGGGCGACGGGGGCAAGGGGCGTGGGGAGGGGACAGTCAAGCCCGCCT
>gene=chr11_45743663-45743993; species=equCab
ATGACTCTGGATGCAGACTACGAAAAAGGGCTGAAC-------TGATACTGCCCAAACCGTCAGCCCAGGGTCTCGCGACGAGAGAACTGGCTGGTAACGGCCGCTGCCCTTCCAAGACTCATCATTCACTGGGTTAAGGAGCTGTCAATCACTTCTGTTGGGCCAATGAGAAGCACCGCCTACAGGAAATAGAGGTTGGAGGGCAGGCCCACAGTTCCC--CTATTTGAGCCTGCGGAGATGCCTCTGTTCTGCGCACCTGCTTCTCTCACTGCTGGGACCTGTACGGCGGGGGCAGGGGACGAGGGGAGGGGACAGTCAAGTCAGCCT
>gene=chr11_45743663-45743993; species=gorGor
AAGACGCTGGATTTTGAGTGTGAAAAATGGCTGAATCTACTTTGGAAAAAAATAAAACCGTTACCCCAGGATCTCGCAAAGCGAGAATTGACTGGTAACTGCCGTCACGCTTCCAAGGCTCATCATTCACTGGGCTACTGACCTGTCAATCACTTCTGCTAGGCCAATGAGCAGCACCCCCTGACACAAACGGAGGTTGGAGGACAGGCCAATCGCTCCCGGTTATTTGAGCCAATGGAGAAGTTCCTGATGCCCACACCTGCTGGTCTCACCGCCAGGGCCCGGGCATCACAGGCAGGGGGAATGGGGAGGGGACGGTAGCGTCAGCCT
>gene=chr11_45743663-45743993; species=panTro
AAGACGCTGGATTTTGAGTGTGAAAAATGGCTGAATCTACTTCGGAAAAAAATAAAACCGTTACCCCAGGATCTCGCAAAGCGAGAATTGACTGGTAACTGCCATCACGCTTCCAAGGCTCATCATTCACTGGGCTACTGACCTGTCAATCACTTCTGCTAGGCCAATGAGCAGCACCCCCTGACACAAACGGAGGTTGGAGGACAGGCCAATCGCTCCCGGCTATTTGAGCCAATGGAGAAGTTCCTGATGCCCACACCTGCTGGTCTCACCGCCAGGGCCTGGGCATCACAGGCAGGGGGAATGGGGAGGGGACGGTAGCGTCAGCCT
>gene=chr11_45743663-45743993; species=papHam
AAGACGCTGGATTTTGAGTGTGAAAAACGGCTGAATCAACTTCGGAAAAAAATAAAACCGTTACCCCAGGATCTCGCGAAGCAAGAACTGACTAGTAACTGTCACCACGCTTCCAAGGCTCATCATTCATTGGGTTATTGACCTGTCAATCACTTCTGCTAGGCCAATGAGCAGCAATCCCTGACACAAACGGAGGTTGGAGGACAGGCCAATCGCTCCCGGCTATTTGAGCCACTGGAGAAGTTCCTGATGCCCACACCTGCTGGTCTCACTGCCAGGGCCTGGGCGTCACAGGCATGGGGAATGGGGAGGGGACGGTAGCGTCAGCCT
>gene=chr11_45743663-45743993; species=ponAbe
AAGACGCTGGATTTTGAGTGTGAAAAATGGCTGAATCTACTTCGGAAAAAAATAAAACCGTGACCCCAGGATCTCGCAAAGCGAGAATTGACTGGTAACTGCCATCACGCTTCCAAGGCTCATCGTTCACTGGGCTATTGACCTGTCAATCACTTCTGCTAGGCCAATGAGCAGCATCCCCTGACACAAAAGGAGGTTGGAGGACAGGCCAATCGCTCCCGGCTATTTGAGCCAATGGTGAAGTTCCTGATGCCCACACCTGCTGGTCTCACCGCGAAGGCCTGGGCGTCACAGGCAGGGGGAATGGGGAGGGGACGGTAGCGTCAGCCT
>gene=chr11_45743663-45743993; species=rheMac
AAGACGCTGGATTTTGAGTGTGAAAAATGGCTGAATCAACTTCGGAAAAAAAGAAAACCGTTACCCCAGGATCTCGCGAAGCAAGAACTGACTAGTAACTGTTACCACGCTTCCAAGGCTCATCATTCATTGGGCTATTGACCTGTCAATCACTTCTGCTAGGCCAATGAGCAGCAATCCCTGACACAAACGGAGGTTGGAGGACAGGCCAATCGCTCCCGGCTATTTGAGCCACTGGAGAAGTTCCTGATGCCCACACCTGCTGGTCTCACTGCCAGGGCCTGGACGTCACAGGCTTGGGGAATGGGGAGGGGACGGTAGCATCAGCCT
>gene=chr11_47586924-47587254; species=hg19
GACGCGCTCTCCCTTCGCCGGGGTCCCAGTTTCCCGCCCAGGAAACCTCGGTCCCTCCTCCGAGGCCGCCGGGCCCTCCTCCAGAGTCCCGCCAGTCCCCCAGAGTCCAGGCCAGTCCCCGCCGTCACCCGGTGCGAGCCCGCGAGAGGCCTAGTGCAGCTGGCAGCCCCGCCCCGGCACCCGCCTGCTCTTCTCGCGGGTCCGGACCGCGAGCGCGGGGGCCGACGGGTCGCCGCTGCGCCGGGCCGGGATGGCGGCCACCGCGCTGCTGGAGGCCGGCCTGGCGCGGGTGCTCTTCTACCCGACGCTGCTCTACACCCTGTTCCGCGG
>gene=chr11_47586924-47587254; species=bosTau
GACGGGCCCTCCCTCGGCCCGGGGCCCCCTTTCCCGCCCGGGA--CCCGGGTCCCTCCCCCGCGGCCGGCGGCCCCTCCTCCCGAGCCATGGTGTGGGTcccgggccccggcggtcccggcgactccccgggggccgggccc---gAGGTCGCGACGCTCGAGAGGC----CCGCGCCcccccctggcccggcccgcggtcgcccgcttcctgcccggcggtgggcgggtcgccgctgcgccgcgcAGGGATGGCGGCCGGCACGTTGCTGGAGGCCGGTCTGGCCCGGGTGCTCTACTACCCGACGCTGCTCTACACTGTGTTCCGCGG
>gene=chr11_47586924-47587254; species=calJac
---------------------------------------------CCTCGGTCCCTCCCCCGAGG---------------------------------------------------CCCCGCAGCCACCCGGTGCGGGCCCAAGGGAGGCCTCGTGCAGCTGGCAgccccgccccggcgcccgccggcTGTTCTCGCGGGTCCGGACCGCGAGCGCGGGGGCCGACGGGTCGCCGCGGCGCCGGGCACGGATGGCGTTCACCGCGCTGCTACAGGCCGGCCTGGCGCGGGTGCTCTTTTACCCGACGCTGCTCTACACCCTGTTCCGGGG
>gene=chr11_47586924-47587254; species=canFam
----cgccgtccc------------------gcccgcccggga--ccccgggccctcccct-cggccggcggccccTCCTCCCGGACCATGGAgcccggcgcgggctcgggctgcgccgccgagcgccgagaggccgggccccgggggcccgcggcgaccgcGCCGC----CCTCGTCCCCTCGGGGCTCCTCTCGCGGCCGCGGCCCGCGAGCCTCGGCGTGGGTGAGGCGCGGCTGCCTGAGGCCAGGATGGCGGCCGGCGGGTTGCTGGAGGCCGGCCTGGCCCGGGTGCTCTTCTACCCGACGCTGCTGTACACCCTGTTCCGCGG
>gene=chr11_47586924-47587254; species=equCab
------------------------------------------------------------------------------------------------------------------------------------------------------------------------------------------------------------------------------------------------------------------------------------------------------------------------------------------
>gene=chr11_47586924-47587254; species=gorGor
GACGCGCTCTCCCTTCGCCGGGGTCCCAGTTTCCCGCCCAGGAGACCTCGGTCCCTCCCCCGAGGCCGCCGGGCCCTCCTCCAGAGTCCCGCCAGTCC-CCAGAGTCCAGGCTAGTCCCCGCCGTCACCCGGTGCGAGCCCGCGAGAGGCCTAGTGCAGCTGGCAGCCCCGCCCCGGCACCCGCCTGCTCTTCTCGCGGGTCCGGACCGCGAGCGCGGGGGCCGACGGGTCGCCGCTGCGCCGGGCCGGGATGGCGGCCACCGCGCTGCTGGAGGCCGGCCTGGCGCGGGTGCTCTTCTACCCGACGCTGCTCTACACCCTGTTCCGCGG
>gene=chr11_47586924-47587254; species=panTro
GACGCGCTCTCCCTTCGCCGGGGTCCCAGTTTCCCGCCCAGGAGACCTCGGTCCCTCCTCCGAGGCCGCCGGGCCCTCCTCCAGAGTCCCGCCAGTCCCCCAGAGTCCAGGCCAGTCCCCGCCGTCACCCGGTGCGAGCCCGCGAGAGGCCTAGTGCAGCTGGCAGCCCCGCCCCGGCACCCGCCTGCTCTTCTCGCGGGTCCGGACCGCGAGCGCGGGGGCCGACGGGTCGCCGCTGCGCCGGGCCGGGATGGCGGCCACCGCGCTGCTGGAGGCCGGCCTGGCGCGGGTGCTCTTCTACCCGACGCTGCTCTACACCCTGTTCCGCGG
>gene=chr11_47586924-47587254; species=papHam
GACGCGCTCTCCCTTGGCCGGGGTTCCAGTTTCCCGCCCAGGAGTCCTCGGTCCCTCCCCCGAGACCGCAGGGCCCTCCTCCAGAgccccgcggcccgccccgggTCCAGGCCAG-CCCCGCCGTCACCCGGTGCGAGCCCGCGAGAGGCCTCGTGCAGCTGGCAGCCCCGCCCCGGCACCCGCCTGCTCTTCTCGCGGGTCCAGACCGTGAGCGCGGGGGCCGATGGGTCGCCTCTGCGCCGGGCCGGGATGGCGGCCACCGCGCTGCTGGAGGCCGGCCTGGCGCGGGTGCTCTTCTACCCGACGCTGCTCTACACCCTGTTCCGCGG
>gene=chr11_47586924-47587254; species=ponAbe
GACGGGCTCTCCCTTGGCCAGGATCCTAGTTTCCCG-CCAGGAGTCCTCGGTCCCTCCCCCGAGGCCGCCGGGCCCTCCTCCAGAGTCCCGCGGTCCGCCCCGGGTCCAGGCCAGTCCCCGCCGTCACCCGGTGCGAGCCCGCGAGAGGCCTCGTGCAGCTGGCAGCCCCGCCCCGGCGCCCGCCTGCTCTTCTCGCGGGTCCGGACCGCGAGCGCGGGGGCCGACGGGTCGCCGCTGCGCCGGGCCGGGATGGCGGTCACCGCGCTGCTGGAGGCCGGCCTGGCGCGGGTGCTCTTCTACCCGACGCTGCTCTACACCCTGTTCCGCGG
>gene=chr11_47586924-47587254; species=rheMac
GACGCGCTTTCCCTTGGCCGGGGTTCCAGTTTCCCGCCCAGGAGTCCTCGGTCCCTCCCCCGAGACCGCCGGGCCCTCCTCCAGAgccccgcggcccgccccgggTCCAGGCCAG--CCCGCCGTCACCCGGTGCGAGCCCGCGAGAGGCCTCGTGCAGCTGGCAGCCCCGCCCCGGCACCCGCCTGCTCTTCTCGCGGGTCCAGACCGCGAGCGCGGGGGCCGATGGGTCGCCTCTGCGCCGGGCCGGGATGGCGGCCACCGCGCTGCTGGAGGCCGGCCTGGCGCGGGTGCTCTTCTACCCGACGCTGCTCTACACCCTGTTCCGCGG
>gene=chr11_57424835-57425069; species=hg19
GGCAAGCAGGCCGTCGCGGGACCTAGACCGAGACAGTGAGTCTCTCTTTCTCCCGGGCCTCCCTTCTGTTTCCTGGGCTGCAGGGGAGCAGGAAATCTGGGGCGAGATTCCCGCCGCGGACGCGCACTGCCGAAGCCTGGTCCCTCGACCTGTCCCTGCCCAGCGCGGGGGCGCAACCGCCACGCCTCCTCACCCCTCCCTCCGGCTGCACGAATAATGACAACAGCCGCCCCT
>gene=chr11_57424835-57425069; species=bosTau
CGCTTCCAGGCGGCTGTGGGGCCT------ACATGGTGAGCCCCCTCCCC-TGCCCGCCTCCCTTCCCCTTCTCGGGCCGCAGGTGAGCAGGAGCGACGGGGAGAGG-GCCCGCAGCCACGGCGCCTCAGCGGCCACCGTCCCCTCTGCCAGTCCCCGCCGCGCACGGGGGCGTAACCACCCCGCCTCCTGCT-TCTC---CGGGCTTGACGAACAAAGACGGCAGCCGCCCCG
>gene=chr11_57424835-57425069; species=calJac
GGCAAGCAGGCCGTTGGGGG-------CCTAGACGGTGAATCCCCCTCTCTTCCGGGCCGCTCTTCCCTTTTCTGGGCTGCAGGAGAGCAGGAACTCTGGGGCGAGA-TCCCGCCGCTGACGCTCACTGCAGAAGCCGGGTCCCCGGACCTGTCTCTGCCCAACGCGGGGTCGCAACGGTCACGCCTCCTCACCCATCCCCCCGGCTTCCTGAACAATGTCGGCCGCCGCCCCT
>gene=chr11_57424835-57425069; species=canFam
GGCAAGCCGACGGTCGCGGGACCC------AGACGGCGAGCCGCCCGCCT-CCCCCTCCCCCCGCCGTCTCTCCCGGCTGCAGGTGAGCTGGAACCCGGGGGCGAGA-GTCCCCTCCAGCCGCGCCCCGGCAACCATTGGCTCCTCCGCGGGTCCCCGCCTCGCGC-GGGGCGTCAC-----CGCATCCTA---CGGCTCGCCGTCTTCGCAAACAAGG-ACGCCGCCGCCCCG
>gene=chr11_57424835-57425069; species=equCab
----------CGATCGCGGGACCT------AGACCGTGAGTC-CTCCTCC-TTCCCGCCGTCCTTTCCCTTTCCAGGCTCCAGGTGAGCGAGAACACTAGGGCGAGA-GTGCACAACCGCCGCGCCTCGGTGACCATTGGCCTCTTggccgggccccgccccgtgcgggggcgTAACTGCCACTCCTCTGG----------CTGGCTTCGCGAACAATGACGGCCGCCGCCCCT
>gene=chr11_57424835-57425069; species=gorGor
GGCAAGCAGGCCATCGCGGGACCTAGAC-GAGACAGTGAGTCTCTCTTTC----------------------------------------------------------------------------------------------------------------------------------------------------------------------------------------
>gene=chr11_57424835-57425069; species=panTro
GGCAAGCAGGCCGTCGCGGGACCTAGACCGAGACAGT----CTCTCTTTCTTCCGGGCCTCCCTTCTGTTTCCTGGGCTGCAGGGGAGCAGGAAATCTGGGGCGAGATTCCCGCCGCGGACGCGCACTGCCGAAGCCTGGTCCCTCGACCTGTCCCTGCCCAGCGCGGGGGCGCAACCGCCACGCCTCCTCACCCCTCCCTCCGGCTGCACGAATAATGACAACAGCCGCCCCT
>gene=chr11_57424835-57425069; species=papHam
GGCAAGCAGGCCGTCGCGGGACCTAGACCTAGACAGTAAGTCCCCCTCTCTTCCGGGCCTCCCTTCTCTTTCCTGCGCTGCAGGGGAGCAGGAAATCTGGGGCGAGATTCCCGCCGCGGACGCGGACTGCCGAAGCCAGGTCCCTCGACCTGTCGCTGCCCAGCGCGGGGGCTCAACCGCCACGCCTCCTCACCCCTCCCTCCGGCCTCACGAATAATGACGGCCGCCGCCCCT
>gene=chr11_57424835-57425069; species=ponAbe
----------------------------------------------------------------------------------GGGGAGCAGGATATCTGCGGCGAGATTCCCGCCGCGGACGCGCA-----------TGGTCCCTCGACATGTCCCTGCCCAGCGCGGGGCCATCACAGCCACGCCTCCTCACCCCTCCCTCCGGCTGCACGAATAATGACAACCGCAGCCCCT
>gene=chr11_57424835-57425069; species=rheMac
GGCAAGCAGGCCGTCGCGGGACCTAGACCTAAACAGTAAGTCCCCCTCTCTTCCGGGCCTCCCTTCTCTTTCCTGCGCTGCAGGGGAGCAGGAAATCTGGGGCGAGATTCCCGCCGCGGACGCGCACTGCCGAAGCCAGGTCCCTCGACCTGTCGCTGCCCAGCGCGGGGGCGCAACAGCCACGCCTCCTCACCCCTCCCTCCGGCCTCACGAATAATGACGGCCGCCGCCCCT
>gene=chr11_57435342-57435503; species=hg19
GCTATGGGTGAATGGGAGAGTGAGCGGGGTTGGGCGCGGCAGCGCGAGCCGCATGAATGAGACAAACGTGCGCCGCGCGAGACGTCGCGCGAGCCCGGACTAGGGAGCCAATGGGAACGCTGGAAGGGTTCGAGACCCGGCACTGAGGGCAACGGCCGCGC
>gene=chr11_57435342-57435503; species=bosTau
-----------------------------------------------------------------------------------------------------------------------------------------------------------------
>gene=chr11_57435342-57435503; species=calJac
GCTATGGGTGAATGAGAGAGTGAGCGGGGGTGGGCGCGGCGGCGCGAGCCGCATGAATGAGAGAAACGTGCGCCGCGCGAGACGTCGCGCGAGCACGGACCTGGGAGCCAATGGGAACGCTGGAAGGGTTCGAGACCCGACACTGAGGGCAACGGCCGCGC
>gene=chr11_57435342-57435503; species=canFam
gctgtgggtgaatgggagagtgagcgggggcgggcgcggcggcgcgagcCGCATGAATGAGAGAAACGTGCCCCGCGCGAGACGTCGCGCGCGTCCGGGACGGGGAGCCAATGGGAGCGCTGGGAGGGCTCGAGACCCGGCGCTGAGGGCAACGGCCGCGC
>gene=chr11_57435342-57435503; species=equCab
GCTATTGCTCTATGGTATAGTCAGCGGGGGCGGGTCTGGCGACGCGA-GCGCAAAGAT-AGATCAAAATCTTTCACTCGAACTACTGCGCCTCTCTGGGAAGAAGAGCACATGGGATCGCTGGGACGGAGGCAAACCCAGGACCTAGG-------------
>gene=chr11_57435342-57435503; species=gorGor
GCTATGGGTGAATGGGAGAGTGAGCGGGGGTGGGCGCGGCAGCGCGAGCCGCATGAATGAGACAAACGTGCGCCGCGCGAGACGTCGCGCGAGCCCGGACTAGGGAGCCAATGGGAACGCTGGAAGGGTTCGAGACCCGGCACTGAGGGCAACGGCCGCGC
>gene=chr11_57435342-57435503; species=panTro
GCTATGGGTGAATGGGAGAGTGAGCGGGGGTGGGCGCGGCAGCGCGAGCCGCATGAATGAGACAAACGTGCGCCGCGCGAGACGTCGCGCGAGCCCGGACTAGGGAGCCAATGGGAACGCTGGAAGGGTTCGAGACCCGGCACTGAGGGCAACGGCCGCGC
>gene=chr11_57435342-57435503; species=papHam
GCTATGGGTGAATGGGAGAGTGAGCGGGGGTGGGCGCGGCAGCGCGAGCCGCATGAATGAGACAAACGTGCGCCGCGCGAGACGTCGCGCGAGCCCGGACCAGGGAACCAATGGGAACGCTGGAAGGGTTCGAGACCCGGCACTGAGGGCAACGGCCGCGC
>gene=chr11_57435342-57435503; species=ponAbe
GCTATGGGTGAATGGGAGAGTGAGCGGGGGTGGGCGCGGCAGCGCGAGCCGCATGAATGAGACAAACGTGCGCCGCGCGAGACGTCGCGCGAGCCCGGACCAGGGAGCCAATGGGAAAGCTGGAAGGGTTCGAGACCCGGCACTGAGGGCAACGGCCGCGC
>gene=chr11_57435342-57435503; species=rheMac
GATATGGGTGAATGGGAGAGTGAGCGGGGGTGGGCGCGGCAGCGCGAGCCGCATGAATGAGACAAACGTGCGCCGCGCGAGACGTCGCGCGAGTCCGGACCAGGGAACCAATGGGAACGCTGGAAGGGTTCGAGACCCGGCACTGAGGGCAACGGCCGCGC
>gene=chr11_58346179-58346481; species=hg19
CTCCTCAGGGAGGCAGGTGCGCGCGCAGCCAGTCTAGGGTTTGCGTGAGGCGGGGAAAGAGGTGCGATTTCTTCTCACCCGCCTCCCTCGCGAGACCTGCCCCTCGCACTGCCCCTAGCGCGCGTTGAAGTCTGGAGGGGGGAAAAAGGTCACTTTGGGATTGTCGCGAGACACAGCCGTTTAACGGTGAGAACGGGTGCGCGGGGAAGGAAACCTCGCGCGCTCCCCTTTTAGCCGTTTCCTGATTGGCTGAAGGAAGGGGTGGGGGAGGGAACCTGGGGCGCCGCTGCGTGTAAGACTGC
>gene=chr11_58346179-58346481; species=bosTau
CTCCTTAGGGCGGCAGGTGCGCGCGCAGCCAGCCCAGGGTGCGCGCGAGGCGGGGAAGGAGGTGCG----TTTCCCACCCGCCC-CCTCGCGAGGCCTGCCCCT-CCACTGTCCCGGGCGCGCGTTGAGCTCCAGGTTGGGGGGAAAGGTCACTTTGGGATTGTCGCGAGACGCAGCCGTTTAACGGTGAGAACGGGTGCGCGGGGAAGGAAACCTCGCGCGCTCCC-TTGGAGCCGTTTCCTGATTGGTGGAAGGCCGGGGTGGGGGTGGGGCC-CGGGACGCCGCGACGTGAAAACCCGC
>gene=chr11_58346179-58346481; species=calJac
------AGGGAGGCAGGTGCGCGCGCAGCCAGCCTGGGGTGTGCATGAGGCGGGGAAAGAGGTGCGATTTCTTCTCACCCGCCTCCCTCGCGAGATCTATCCCTCGTACTGCCCCTAGCGCGCATTGAACTCCGGAGGGGGGAAAAAGGTCACTTTGGGATTGTCGCGAGACACCGCCGTTTAACGGTGAGAACGGGTGCGCGGGGAAGGAAACCTCGCGCGCTCCC-TTGTAGCCGTTTCCTGATTGGCTCTAGGAAGGGGTGGGGGAGGGAACCTGCAACGTCGCTGCGTGTAAGACCGC
>gene=chr11_58346179-58346481; species=canFam
CTCCTTAGGGAGGCAGGTGCGCGCGCAGCCAGTCCGGGGTGCGCGCGAGGCGGGGAAAAAGGTGCGTTTTCCTCCCACCAATCT-CCTCGCGGGACCTGCTCCTCCCACTGCCCCTAGCGCGCGCTGAGCTCGAGGGGGGGGAGGAAGGTCACTTTAGGATTGTCGCGAGACGCAGCCGTTTAACGGTGAGAACGGGTGCGCGGGGAAGGAAACCTCGCGCGCTCCC-TTAGAGCCGTTTCCTGATTGGCT-AAGGAAGGGGTGGGGGAGGGAACGCGGGACGTCGCTACGTGAGAGACGAC
>gene=chr11_58346179-58346481; species=equCab
--------------------------------------------------------------------------------------------------------------------------------------------------------------------------------------------------------------------------------------------------------------------------------------------------------------
>gene=chr11_58346179-58346481; species=gorGor
CTCCTCAGGGAGGCAGGTGCGCGCGCAGCCAGTCTAGGGTTTGCGTGAGGCGGGGAAAGAGGTGCGATTTCTTCTCACCCGCCTCCCTCGCGAGACCTGCCCCTCGCACTGCCCCTAGCGCGCATTGAACTCTGGAGGGGGGAAAAAGGTCACTTTGGGATTGTCGCGAGACACAGCCGTTTAACGGTGAGAACGGGTGCGCGGGGAAGGAAACCTCGCGCGCTCCC-TTCTAGCCGTTTCCTGATTGGCTGAAGGAAGGGGTGGGGGAGGGAACCTGGGGCGCCGCTGCGTGTAA-ACTGC
>gene=chr11_58346179-58346481; species=panTro
CTCCTCAGGGAGGCAGGTGCGCGCGCAGCCAGTCTAGGGTTTGCGTGAGGCGGGGAAAGAGGTGCGATTTCTTCTCACCCGCCTCCCTCGCGAGACCTGCCCCTCGCACTGCCCCTAGCGCGCGTTGAACTCTGGAGGGGGGAAAAAGGTCACTTTGGGATTGTCGCGAGACACAGCCGTTTAACGGTGAGAACGGGTGCGCGGGGAAGGAAACCTCGCGCGCTCCC-TTTTAGCCGTTTCCTGATTGGCTGAAGGAAGGGGTGGGGGCGGGAACCTGGGGCGCCGCTGCGTGTAAGACTGC
>gene=chr11_58346179-58346481; species=papHam
CTCCTTAGGGAGGCAGGTGCGCGCGCAGCCAGTCTAGGGTGCGCGTGAGGCGGGGAAAGAGGTGCGATTTCTTGTCACTCGCCTCCCTCGCGAGACCTGCCCCTCGTACTGCCCCTAGCGCGCATTGAACTCTGGAGGGGGGGAAAAGGTCACTTTGGGATTGTCGCGAG--ACAGCCGTTTAACGGTGAGAACGGGTGCGCGGGGTAGGAAACCTCGCGCGCTCCC-TTTTAGTCGTTTCCTGATTGGCTGAAGGAAGGGGTGGGGGAGGGAACCTGGAACGTCGCTGCGTGTAAGACCGC
>gene=chr11_58346179-58346481; species=ponAbe
CTCCTTAGGGAGGCAGGTGCGCGCGCAGCCAGTCTAGGGTTTGCGTGAGGCGGGGAA--AGGTGCGATTTCTTCTCACCCGCCTCCCTCGCGAGACCTGCCCCTCGCACTGCCCCTAGCGCGGATTGAACTCTGGAGGGGGAAAAAAGGTCACTTTGGGATTGTCGCGAGACACAGCCGTTTAACGGTGAGAACGGGTGCGCGGGGAAGGAAACCTCGCGCGCTCCC-TTTTAGCCGTTTCCTGATTGGCTGAAGGAAGGGGTGGGGGAGGGAACCTGGGACGTCGCTGCGTGTAAGACCGC
>gene=chr11_58346179-58346481; species=rheMac
CTCCTTAGGGAGGCAGGTGCGCGCGCAGCCAGTCTAGGGTGCGCGTGAGGCGGGGAAAGAGGTGCGATTTCTTTTCACCCGCCTCCCTCGCGAGACCTGCCCCTCGTACTGCCCCTAGCGCGCATTGAACTCTGGAGGGGGGGAAAAGGTCACTTTGGGATTGTCGCGAG--ACAGCCGTTTAACGGTGAGAACGGGTGCGCGGGGAAGGAAACCTCGCGCGCTCCC-TTTTAGTCGTTTCCTGATTGGCTGAAGGAAGGGGTGGGGGAGGGAACCTGGAACGTCGCTGCGTGTAAGACCGC
>gene=chr11_59383326-59383640; species=hg19
GAGGAAGACCCCGCGGATATTGGCATTTCTCTCGGGCCTGTCATTCTACAGCGCCCAGTGAGAGCCTGGGGTGGGACGCGTCCGCCAGACCCACCTTTGATTGGTTCAGATAAAGGCCAATCAGACTTTTGGGGAAGCTCATTGGTGCTTTCCTGAAGTTTCCAGCGCTCAGGGAGGACGGGAGAATGCGGAATGCCCGGCCAATCTGATCGCCGATTGGCTGCTGTTTCCGCCATTCATTTCAGTTTATGCGCCTGTCACTGCCACGTCACCCCCTCCCATCGCTCTTCTCATCATCCTTTTCCGCCCTCATG
>gene=chr11_59383326-59383640; species=bosTau
GCGCAGGGCCCCTAGGCCATTGGCATTTCTCTGGGACCTGTCATGCCACAGCGCCCAGTGAGCGTCCGAGGAGGGACGCTTCCGCCAGGCCCGCCGCCGATTGGTGCAGGTGAAGGCCAATCAGACTCAGGTC-AAGCTCATTGGCGCTTTCCCGAAGTCTCCGGCGCTCGGGGAGGACTCGAGAATGCAGACCGCCCAGCCCGTGTAGCTGTCGATTGGCCAATATTTCTGCCACTCA-TTCACAATGTGCACTCGTCACCGCCACGTCACCTCCTCCCATGAGTCGTCTCCGCGGCCTCTTCCGCCCTTACG
>gene=chr11_59383326-59383640; species=calJac
GCGGAAGACCCCGAGGACATTGGCATTTCTCTCGGGCCTGTCATTCTACAGCGCCCAGTGAGAGCCTGGGGTGGGACGCGTCCGCCAGACCCACCGTTGATTGGTTGGGATAAAAGCCAATCAGACATATGAAGAAGCTCATTGGTGCTTTTCTGAAGTTTCCAGCGCTCAGGGAGGACGGGAGAATGCGGGGTACCCGACCAATCTCATCACCGATTGGCGGATGTTTCCGCCACTCATTTCAGTTTATGCTCCTGTCACTGCCACGTCACCCCCTCCCATCGCTCTTCTCATCATCCTTTTCCGCCCTTAAG
>gene=chr11_59383326-59383640; species=canFam
GCGGAGGGCCCCCAGGACATTGGCACTTCTCTCGGGCCTGTCAGCGCACGCCGCCCAGTCAGAGCCCGGGGTGGGACGCGCCCTCCAGGCGCGCCGCTGATTGGCTTCGGCGAAGGCCAATCAGACTCGCGTGCGAGCCCATTGGTGCTTTCCCGCAGT---------------------CGAGACCGCAGAGTGTCCGGCCAATTCGGTCACCCATTGGCCAGGGCTTCCGCCACTCATTTCAGTTTGTGACCCCGTCACTGCCACGTCACCCCCTCCCGTCGCTCTGCGCTGCGTCCTGTTCCGCCCTTACG
>gene=chr11_59383326-59383640; species=equCab
GCAGGAGACCCCTAGGACATTGGCATTTCTCTCGGGCCTGTCATTCCACACCGCCCAGTGAGAGTCCGGGGTGGGACGCGTCTGCCAGCCATGCCGTCGATTGGTTCAGATGAAGGCCAATCAGACTCACGTACAAGCCCATTGGTACTTTCCCGAAGGTCCCCGCGCTCAGGGAAGACTCGAGAATGCAGAGTGCCCGGCCAGTTTGGTCGCCGATTGGCTAGTATTTCCGCCATTCATTTCAGTTTATGATCCCGTCACTGCCACGTCACCCCCTCCCAGCTCCCTTCGCATCCTCCTCTTCCGCCCTGACG
>gene=chr11_59383326-59383640; species=gorGor
GAGGAAGACCCCGCGGACATTGGCATTTCTCTCGGGCCTGTCATTCTACAGCGCCCAGTGAGAGCCTGGGGTGGGACGCGTCCGCCAGACCCACTGTTGATTGGTTCAGATAAAGGCCAATCAGACTTTTGGGGAAGCTCATTGGTGCTTTCCTGAAGTTTCCAGCGCTCAGGGAGGACGGGAGAATGCGGAATGCCCGGCCAATCTGATCGCCGATTGGCTGGTGTTTCCGCCATTCATTTCAGTTTATGCTCCTGTCACTGCCACGTCACCCCCTCCCATCACTCTTCTCATCATCCTTTTCCGCTCTTATG
>gene=chr11_59383326-59383640; species=panTro
GAGGAAGACCCCGCGGATATTGGCATTTCTCTCGGGCCTGTCATTCTACAGCGCCCAGTGAGAGCCTGGGGTGGGACGCGTCCGCCAGACCCACCTTTGATTGGTTCAGATAAAGGCCAATCAGACTTTTGGGGAAGCTCATTGGTGCTTTCCTGAAGTTTCCAGCGCTCAGGGAGGACGGGAGAATGCGGAATGCCCGGCCAATCTGATCGCCGATTGGCTGCTGTTTCCGCCATTCATTTCAGTTTATGCGCCTGTCACTGCCACGTCACCCCCTCCCATCACTCTTCTCATCATCCTTTTCCGCCCTCATG
>gene=chr11_59383326-59383640; species=papHam
GAGGAAGACCCCGCGGACATTGGCATTTCTCTCGGGCCTGTCATTCTACAGCGCCCAGTGAGAGCTTGGGGTGGGACGCGTCCTCCTGGCCCACCGTCGATTGGTTCAGATAAAGGCCAATCAGACATATGAAGAAGTTCATTGGTGCTTTCCTGAAGTTTCCAGCGCTCAGGGAGGACGGGAGAATGCGGGGTGCCCGGCCAATCTGTTCGCCGATTGGCTGGTGTTTCCGCCACTCATTTCAGTTTATGCTCCTGTCACTGCCACGTCACCCCCTCCCATCACTCTTCTCATCATCCTTTTCCGCCCTTATG
>gene=chr11_59383326-59383640; species=ponAbe
GAGGAAGACCCCGCGGACATTGGCATTTCTCTCGGGCCTGTCATTCTACAGCGCCCAGTGAGAGCCTGGGGTGGGACGCGTCCGCCAGACCCACCGTTGATTGGTTCAGATAAAGGCCAATCAGACTTTTGGGGAAGCTCATTGGTGCTTTCCTGAAGTTTCCAGCGCTCAGGGAGGACGGGAGAATGCGGAATGCCCGGCCAATCTGATCGCCGATTGGCTGATGTTTCCGCCATTCATTTCAGTTTATGCTCCTGTCACTGCCACGTCACCCCCTCCCATCGCTCTTCTCATCATCCTTTTCCGCCCTTATG
>gene=chr11_59383326-59383640; species=rheMac
GAGGAAGACCCCGCGGACATTGGCATTTCTCTCGGGCCTGTCATTCTACAGCGCCCAGTGAGAGCTTGGGGTGGGACGCGTCCTCCTGGCCCACCGTCGATTGGTTCAGATAAAGGCCAATCAGACATATGAAGAAGTTCATTGGTGCTTTCCTGAAGTTTCCAGGGCTCAGGGAGGACGGGAGAATGCGGGGTGCCCGGCCAATCTGATCGCCGATTGGCTGGTGTTTCCGCCACTCATTTCAGTTTATGCTCCTGTCACTGCCACGTCACCCCCTCCCATCACTCTTCTCGTCATCCTTTTCCGCCCTTATG
>gene=chr11_62521661-62521767; species=hg19
GCTTAAGATTGCCCTCCCCTGTCACGGATTGGTCCGCTCTCCACTAACCATCCTCCCTCTAACTGCCGTCTACAATTGGGTGCTCGCCGCCATCGCTTTTGCAGTC
>gene=chr11_62521661-62521767; species=bosTau
GCTCAAATTTGTCTTCCCTCGTCTCGGATTAGTTCACTCTCTACTAACCAGCCCCCCTCAGGGCGGTGTCTCCAAGTGGATGCTGGTGGCCGTCGCTCAGGCAGCT
>gene=chr11_62521661-62521767; species=calJac
GCTTAAGATCGCCCTCCCCTGTCACGGATTGGTCCGCTGTCCACTAACCATTCTCCCCCCAACCGCGGTCTCCAATTGGGTGCTCGCCGCCATCGCTTTTACAGTC
>gene=chr11_62521661-62521767; species=canFam
GCTCCAATCGGCCTTCCCTCCGCACGGATTGGCTCGCTGTCCGCT--------------------GCGTCTGCGAGGGGGCGCTAGTGGCCGTTGCTCAGGCAGCG
>gene=chr11_62521661-62521767; species=equCab
GTTCAAGTTTGCCGTCCCCCGTCCCGGATTGGTCCACTGCCCAGTAATCATCCCCCCTCTGAGCGGCGTCC-CCAGTGGGTGCTCGTGGCCGTCGCTCAGGCAGCT
>gene=chr11_62521661-62521767; species=gorGor
GCTTAAGATTGCCCTCCCCTGTCACGGATTGGTCCGCTCTCCACTAACCGTCCTCCCTCTAACTGCCGTCTACAATTGGGTGCTCGCCGCCATCGCTTTTACAGTC
>gene=chr11_62521661-62521767; species=panTro
GTTTAAGATTGCCCTCCCCTGTCACGGATTGGTCCGCTCTCCACTAACCATCCTCCCTCTAACTGCCGTCTACAATTGGGTGCTCGCCGCCATCGCTTTTGCAGTC
>gene=chr11_62521661-62521767; species=papHam
GCTTAAAATTGCCCTCCCCTGTCACGGATTGGTCCACTTTCCACTAACCAGCCTCCTTCTAACGGCCATCTGCAATTGGGTGCTCGCCGCCATCGCTTTTACAGTC
>gene=chr11_62521661-62521767; species=ponAbe
GCTTAAGATTGCCCTCCCCTGTCACGGATTGGTCCGCTCTCCACTAACCATCCTCCCTCTAACTGCCGTCTGCAATTGGGTGCTCGCCGCCATCGCTTTTACAGTC
>gene=chr11_62521661-62521767; species=rheMac
GCTTAAAATTGCCCTCCCCTGTCACGGATTGGTCCGCTTTCCACTAACCAGCCTCCCTCTAACGGCCATCTGCAATTGGGTGCTCGCCGCCATCGCGTTTACAGTC
>gene=chr11_62599159-62599343; species=hg19
CTGGGTGTTTATTTGAAACAGGAAGTCCCACCCCCCGCCCAAGGTCCGCCTTCTGGAAGACTTCAACCACTCATTAGCTAAGGCCGACGTCTCTCTCAACAGAGGCTTTCCTGATTGGACGGCAAGGAATTCGCTCACCCGGAGCCGGGCCGGCAGGACTTGCCCGCTCGCCCCTGATTCCCTT
>gene=chr11_62599159-62599343; species=bosTau
CTAGGTGTTTATTTGAAGCAGGAAGTCCCACCCT-CGCCCAAGTCCCACCTTCTGGAAGTCTGCAAACACTGATTAGCTAACGCCGACGTCCTTCTTAA-AGGGGCTTTTCTGATTGGACAGCGAGGTATTCGCTCACTCCGAGCCGGGCCGGCAGGACTTGCCCGCTTGTCCCTGGTTCCCTT
>gene=chr11_62599159-62599343; species=calJac
CTGGGTGTTTATTTGAAACAGGAAGTCCCACCCCCCGCCCAAGGTCCGCCTTCTGGAAGACTTCAATCACTCATTAGCTAAGGCCGACGTCTCTCTCAACAGAGGCTTTCCTAATTGGACGGCAAGGAATTCGCTCACCGGGAGCCGGGCCGGCAGGACTTGCCCGCTCGCCCCTGGTTCCCTT
>gene=chr11_62599159-62599343; species=canFam
CTGGGTGTTTATTTGAAACAGGAAGTTCCTCCCC-CGCCCAAGTCCCGCCTCCTGGGGGACTGCAACCAGTGATTGGCTAATGCCGACGTCTTTCTCAACAGGGGCTTTCCTGATTGGACGGCGAAGTATTCCCTCACCCCGAGCCCGGCCGGCAAGACTAGCCCGCTCGCCCCAGGTTCCCTT
>gene=chr11_62599159-62599343; species=equCab
CTAGGTGTTTATTTGAAACAGGAAGTCCCACCCC-CGCCAAAATCCCGCCTTCTGGAGGATTGCAGCCGCTGATTAGCTAATGCTGACGTCTTTCTCAACAGGGGTCTTCCTGATTGGACAGCGAGGTATTCGCTCACCCCGAGCTAGGCCGGCTGGACTTACCCGCTTGCCCCTGGTTCCCTT
>gene=chr11_62599159-62599343; species=gorGor
CGGGGTGTTTATTTGAAACAGGAAGTCCCACCCCCCGCCCAAGGTCCGCCTTCTGGAAGACTTCGACCACTCATTAGCTAAGGCCGACGTCTCTCTCAACAGAGGCTTTCCTGATTGGACGGCAAGGAATTCGCTCACCCGGAGCCGGGCCGGCAGGACTTGCCCGCTCGCCCCTGATGCCCTT
>gene=chr11_62599159-62599343; species=panTro
CTGGGTGTTTATTTGAAACAGGAAGTCCCACCCCCCGCCCAAGGTCCGCCTTCTGGAAGACTTCAACCACTCATTAGCTAAGGCCGACGTCTCTCTCAACAGAGGCTTTCCTGATTGGACGGCAAGGAATTCGCTCACCCGGAGCCGGGCCGGCAGGACTTGCCCGCTCGCCCCT---------
>gene=chr11_62599159-62599343; species=papHam
CTGGGTGTTTATTTGAAACAGGAAGTCC---------------------------------------------------------------------------------CCTGATTGGACGGCAAGGAATTCGCTCACCAGGAGCCGGGCCGGCAGGACTTGCCTGCTTGCCCCTGGTTCCCTT
>gene=chr11_62599159-62599343; species=ponAbe
CTGGGTGTTTATTTGAAACAGGAAGTCCCACCCCCCGCCCAAGGTCCGCCTTCTGGAAGACTTCAACCACTCATTAGCTAAGGCCGACGTCTCTCTCAACAGAGGCTTTCCTGATTGGACGGCAAGGAATTCGCTCGCCCGGAGCCGGGCCGGCAGGACTTGCCCGCTCGCCC--GATTCCCTT
>gene=chr11_62599159-62599343; species=rheMac
CTGGGTGTTTATTTGAAACAGGAAGTCCCACCCCCCGCCCAAGGTCCGCCTTCTGGAAGACTTCAACCACTCATTAGCTAATGCCGACGTCTCTCTCAACAGAGGCTTTCCTGATTGGACGGCAAGGAATTCGCTCACCAGGAGCCGGGCCGGCAGGACTTGCCTGCTTGCCCCTGGTTCCCTT
>gene=chr11_63795871-63796201; species=hg19
CTCCCAGCTTGGGCTCCACGCTGCagagggaggagggagagggaggagggaaaacggtggagggaggtgggaggcaggaggcggaaggaaggagcaggaggcaggaggaggTCAGTGTGGCAGCCATTGGTATGCGAGGCCCGGCCTCAGCCCCTCTGCTCCCTCCGCGGCCCAGCCTTTCTGCTCAGCTCTTTAAGAATCCCTCCTCGGCAGCGGCAGCGTGCTGGTTGCTGGGCAACCCCATCGCGCCCCGCCCCCTGCCGCTGGCGCTGGCCCTCTTCCCCTCCCCCTCCTCCCGCAGCTCCTCCCAGTGCCCCCAGCCTCAGCGGC
>gene=chr11_63795871-63796201; species=bosTau
CTCCCAGCTGGAGCCGCACTCCTGGCAGG------------------------------------AGGAGGTG----------------------------------------------GCAGCCATTGGTATGCGAGGCGGTGCTTCAGCCCCTCTG---------AGGCCCAGCCTTTCCGCTCAGCTCTTTAAGGATCCCTCCTCGGCAGCGGCAGCGTGGTGGTTGCTGGGCAACCCCATC---CCCCACTGTC----ACCCAGACCCTCCCCCTCCTCCTGCACCCCCTCCTCTCTGTCCTCCTGGG---CCCCATCGCAGAGGA
>gene=chr11_63795871-63796201; species=calJac
CTCCCAGCTTGGGCTCCAAGCTGCagagggaggagggagagggagaatg-aggagggcagaaggaagagggaggtgggaggcgggaggagggagcgggaggcaggaggaggTCACTGTGGCAGCCATTGGTATGCGAAGCCCAGTCTCAGCCCCTTTG---------CGGCCCAGCCTTTCTGCTCAGCTCTTTAAGAATCCCTCCTCAGTGGCAGCAGCGTGGTGGTTGCCTGGCAACCCCCTCATGCCCCGCCCCCTGCCACTGGCGCTGGCCCTTTTCCCTTCCCCCTCCTCCCACAGCTCCTCCCAGTG--CCCAGCCT-------
>gene=chr11_63795871-63796201; species=canFam
CTCCCAGCTGGGGCTCCACTCCTAGGAGG-------------------GAAGAG-------AGGAGGAGGGAA---------------------TGGGAGCA-------GCTAGCTGTAGCAGCCATTGGTATGCGAGGCCGTGCCTCAGCCCCTCCA---------AAGCCCAGCCTTTCTGCTCAGCTCTTTAAGAATCCCTCCT-CGCA------GCTTGGTGGTTGCTGGGCAACGCCCCC---TCCCTCCCCCCGAGGCTGGCACCCTCCCCCTTTCCTCTCTCCCCCT-------CTTCTTCTAGA---CCCCATCCCAGCAGT
>gene=chr11_63795871-63796201; species=equCab
CTCCCAGCTGGGGCTCCACTCTGAGGAGGGCGggaggag----gaggtggagga-------aggaggagggaa-----------gagacaggaggaggagga-------ggCAATGGGAGCAGCCATTGGTATGCGAGGCCACATCTCGGCCCCTCCA---------AGGCCCAGCCTTGCTGCTCAGCTCTTTAAGAATCCCTCCTCGGCAGCGAGAGCGTGCTGGTTGCTGGGCAACCCCACCC--CCCCTCCACC----GCCAGTGCCCTCCCCCTTCCCATCTTCCCCCTCCCCTGGCTCCTCCCAGG---CGGGGTCTCAGCAGT
>gene=chr11_63795871-63796201; species=gorGor
------------------------------------------------------------------------------------------------------------------------------------------------------------------------------------------------------------------------------------------------------------------------------------------------------------------------------------------
>gene=chr11_63795871-63796201; species=panTro
CGCCCAGCTAGCGCTCCAC---------------------------------------------------------------------------------------------------------------------------------------------------------------------------------GAATCCCTCCTCGGCAGCGGCAGCGTGCTGGTTGCTGGGCAACCCCATCGCGCCCCGCCCCCTGCCGCTGGCGCTGGCCCTCTTTCCCTCCCCCTCCTCCCGCAGCTCCTCCCAGTGCCCCCAGCCTCAGCGGC
>gene=chr11_63795871-63796201; species=papHam
CTCCCAGCTTGGGTTCCACGCTGCagagggaggagggagagggaggaggaagaagggtggagggaggtgggaggcaggaggcagaaggaaggagcaggaggcaggaggaggTCAGTGTGGCAGCCATTGGTATGCGAGGCTCAGCCTCAGCCCCTCTG----CTCTGCGCCCCAGCCTTTCTGCTCAGCTCTTTAAGAATCCCTCCTCGGTAGCGGCAGCGTGCTGGTTGCTGGGCAACCCCATCACGCCCCGCCCCCTGCCGCTGGTGCTGGTCCTCTTCCCCTCCCCCTCCTCCCGCAGCTCCTCCCAGTG--CCCAGCCTCAGCGGC
>gene=chr11_63795871-63796201; species=ponAbe
CTCCCAGCTTGGGCTCCACGCTGCAgagggaggagggagagggaggagggaaaagggtggagggagatggaaggcaggaggggggaggaaggagcaggaggcaggaggaggTCAGTGTGGCAGCCATTGGTATGCGAGGCCCGGCCTCAGCCCCTCTGCTCCCTCCGCGGCGCAGCCTTTCTGCTCAGCTCTTTAAGAATCCCTCCTCGGCAGCGGCAGCGTGCTGGTTGCTGGGCAACCCCATCGTGCCCCGCCCCCTGCCGCTGGCGCTGGCCCTCTTCCCCTCCTCCTCCTCCCGCAGCTCCTCCCAGTG--CCCAGCCTCAGCGGC
>gene=chr11_63795871-63796201; species=rheMac
CTCCCAGCTTGGGTTCCACGCTGCAgagggaggagggagagggaggaggaagaagggtggagggaggtgggaggcaggaggcaggaggaaggagcaggaggcaggaggaggTCAGTGTGGCAGCCATTGGTATGCGAGGCTCAGCCTCAGCCCCTCTG----CTCCGCGCCCCAGCCTTTCTGCTCAGCTCTTTAAGAATCCCTCCTTGGAAGCGGCAGCGTGCTGGTTGCTGGGCAACCCCATCGCGCCCCGCCCCCTGCCGCTGGCGCTGGTCCTCTTCCCCTCCCCCTCCTCCCGCAGCTCCTCCCAGTG--CCCAGCCTCAGCGGC
>gene=chr11_63953149-63953669; species=hg19
AGACCCCGACTGCAGCCGGTACTCCCATATATCAGGGGCGGGGCGAAACCCGGCCTTTTGAAGGGCAGCGATTTAAACCAATCAGCGCAAAGAGTTGGCAACCCTCCGCCCAATTGGAATCGCTCTCATTCTGAAGGCGGTTCCGACATGGAGTCCGGCAGCCCAATGGGAGAGGTGGAAATTTCCAGAACGATCAGAACCAATGGGCGCGGCCAGCGCGGCTACGATTGGCAGTGCAAAAGACCAATCCGTGTCGCAGAAGTTCGCTCCTCCCTCCATTCGTGGAGCCTGAGATGGGTGGGTTTATAGAGGAGCGCCCAATCCTGAGGTGCGGGGGAGGCAGGGTTGAGGGAATTACTCCCCGCTGTCCAATGAGAAGGAAGTGGAGATGATGGGCTGGACCTCAAGCCAATAGTAGAGCAGCACAGACATTCCCCCTAGAAGAACTCGACCAGTGAGCAGGCGAGGAAGGGGCGGGAGCCGGGGTCCCGGTAGCTTCTAGTAGGTTCCAGAAGGCGGC
>gene=chr11_63953149-63953669; species=bosTau
AGAGCGTGTCTGTGGCTCAGACTCCCATAACCCACCGCTGCTGTAAAACCCTACTCTTTGAAGGGCAGCAATTTAAACCTATCAGAACAAAGTGTCTGCAACTTACCGACCAATTGAAATTTTTT-AAATCTGAAGGCGGTGCTGTCACGGAGTCTGTCAGCCCAATGGGAGAGGTGGAAATTTCCAGAAAGAATAGGACCAATGGGCGCGGCCAGCGCGGCCATGATTGGCGGGCTAAGTGACCAATCGGTGTCGCAGAGGTCCGCCCCTCCCTCCAATCATAGAGTACATGATGGGTGGGCTTTCAGAGCAACGTCCAGTCTCGAAACGCGGGGGAGGCAGGACT----------CTCCCCACTGTCCAATGAGAAAGAAGCAAAGATGATGGGCTAGACTTCAAGCCAATGGGAGGAAACCATAGAAA-GCCCCCTAGAGGGAAGCGACCAGTGAGCCGGCGAGGAAGAGGCGGGATCTGGGGTCCCGGCAGCTTCTAGTAGGTTCCAGAAGGCGGC
>gene=chr11_63953149-63953669; species=calJac
AG--CCTGCCTGCGGCCGGGGCTGCCATACTCTACGGGCAGGGCAAAACCCGGCCTTTTGAAGGACAGCAGCTTAAGCCAATTAGCGCAAAGGGTTGGCAACCCTCTACCCAATTGGAATTTCTCTCATTTTAAAGGCGGTTCCTACATGGAGTCCGGCAGCCCAATGGGAGAGGTGGAAATTTCCAGAACGAACAGGACCAATGGGCGCGGCCAGCGGGGCCACGATTGGCAAAGCAAAAAACCAATCCGTGTCGCAG-AGTCCGCTCCTCCCTCCATTCGTGGAGCCTGAGATGGGTGGGTTTATGGAGGAGAGACCAATCCTGAGGTGCGGGGGAGGAAGGGTTGCGGGAATTACTCCCTGCTGTCCAATGAAAGGGAAGCAGAGATGATGGGCTGAACCTCAAGCCAATAATAAAGCGTCACAGAGA-GCCCCCTAGAAGAACTCGACCAGTGAGCAGGAGAGGAAGGGGCGGGAGACGGGGTCCCGGCAGCTTCTAGTAGGTTCCAGAAGGCGGC
>gene=chr11_63953149-63953669; species=canFam
AGAAAGCGACCGCTCTTCGGACTCCCATAAACCACCGCAGCGGCGAAACTCCACCCTTTGAAGGATGGCCTTTTAGACCTATCAGCGCGAAGCCGGGGCGACTCTCCGCCCAATCGAATTCTTTTTTGACCTGAAGGCGGTGCCCTCACGGAGCCCGTCAGCCCAATGGGAGAGGTGGAAATTTCCAGAAAGAACGGGACCAATGGGCGCGGCCAGCGGGGCCACGATTGGCGGACCAAGCGACCAATCCCTGTAGCAGAAGTTCGCCCCTCCCTCCAATCATAGAGCTTTGGGCAGGCGGGCTTACCGGGAAGAGTCCAATCCGGAGGCGCGAGGGAGGCAGGGCTGAGGGGATTACTCTCAACTGCCCAATGACAGAGGAGCAAGGATGATGGGCTAGACTTCAAGCCAATAGTAGGGAAGCACTGAAA-GCCCCCTCGGGGAGCTCAACCAATGAGCAGGCGAGGAAGGGGTGGGATCCGGGGTCCCGGCAGCTTCTAGTAGGTTCCAGAAGGCGGC
>gene=chr11_63953149-63953669; species=equCab
AGAG-GCTTCTGGGGCTCAGACGCCCAGAAACCACCGCAGCGGTG-AACCCCACCCTTTGACGGACAGCCCCTTGAACCTATCAGCGCCAAGTGTGGGCAACTCTCCGCCCAATTGAAATTTTTTTTAATCTGAAGGAGGTTCGTTCATGG-GTCCGTCAGCCCAATGGGAGAGGTGGAAATTTCCAGAAAGAACAGGACCAATGGGCGCGGCCAGCTCGGCCATAATTGGCGGACCGAGTGACCAATCCCTGTCGCAGAAGTCCGCTCCTCCCTCCAATCGTA-------GGATGGGAGGGATTGTCGGCGAGAGACCAATCCTGAGGCGCGGGGAAGGCAGGGCAGAGGGGATTACTCCCCGCGGTCCAATGAGAGAGAAGCAAAGATGATAGGCTAGACTTCAGACCAATAGTAGAGAAGCAGAGACA-GCCCCCAAGGGGAGCGCGACCAGTGAGCAGGCGAGGAAGGGGCGGGATCCGGGCTCCCGGCAGCTTCTAGTAGGTTCCAGGAGGCGGC
>gene=chr11_63953149-63953669; species=gorGor
AGACCCCGACTGCAGCCGGTACTCCCATATACCACGGGCGGGGCGAAACTCGGCCTTTTGAAGGGCAGCGATTTAAACCAATCAGCGCAAAGAGTTGGCAACCCTCCGCCCAATTGGAATCGCTCTCATTCTGAAGGCGGTGCCGACATGGAGTCCGGCAGCCCAATGGGAGAGGTGGAAATTTCCAGAACGATCAGAACCAATGGGCGCGGCCAGCGCGGCTACGATTGGCAGTGCAAAAGACCAATCCGTGTCGCAGAAGTTCGCTCCTCCCTCCATTCGTGGAGCCTGAGATGGGTGGGTTTATAGAGGAGCGCCCAATCCTGAGGTGCGGGGGAGGCAGGGTTGAGGGAATTACTCCCCGCTGTCCAATGAGAGGGAAGTGGAGATGATGGGCTGGACCTCAAGCCAATAGTAGAGCAGCACAGACATTCCCCCTAGAAGAACTCGACCAGTGAGCAGGCGAGGAAGGGGCGGGAGCCGGGGTCCCGGCAGCTTCTAGTAGGTTCCAGAAGGCGGC
>gene=chr11_63953149-63953669; species=panTro
AGACCCCGACTGCAGCCGGTACTCCCATATACCACGGGCGGGGCGAAACCCGGCCTTTTGAAGGGCAGCGATTTAAACCAATCAGCGCAAAGAGTTGGCAACCCTCCGCCCAATTGGAATCGCTCTCATTCTGAAGGCGGTTCCGACATGGAGTCCGGCAGCCCAATGGGAGAGGTGGAAATTTCCAGAACGATCAGAACCAATGGGCGCGGCCAGCGCGGCTACGATTGGCAGTGCAAAAGACCAATCCGTGTCGCAGAAGTTCGCTCCTCCCTCCATTCGTGGAGCCTGAGATGGGTGGGTTTATAGAGGAGCGCCCAATCCTGAGGTGCGGGGGAGGCAGGGTTGAGGGAATTACTCCCCGCTGTCCAATGAGAAGGAAGTGGAGATGATGGGCTGGACCTCAAGCCAATAGTAGAGCAGCAAAGACATTCCCCCTAGAAGAACTCGACCAGTGAGCAGGCGAGGAAGGGGCGGGAGCCGGGGTCCCGGCAGCTTCTAGTAGGTTCCAGAAGGCGGC
>gene=chr11_63953149-63953669; species=papHam
AGTACCGGACTACGGCCGGGACTGCCATATGCCACGGGCGGGGCGAAACCCGGCCTTTTGAAAGGCAGCGATTTAAACCAATCAGCGCAAAGGGTTGGCAACCCTCCGCCCAATTGGAATCGCTCTCATTCTGAAGGCGGTTACGACATGGAGTCCGGCAGCCCAATGGGAGAGGTGGAAATTTCCAGAACGAACGGAACCAATGGGCGCGGCCAGCGCGGCTACGATTGGCAGAGCAAAAGACCAATCTGTGTCGCAGAAGTCCGCTCCTCCCTCCGTTCGTGCAGCCTGAGATGGGTGGGTTTATAGAGCGGCGTCCAATCCTGAGGTGCGGGGGAGGCAGGGTTGAGGGAAT----------TGTCCAATGAGAGGGAAGTGGAGATGATGGGCTGGACCTCAAGCCAGTAGTAGAACAGCACAGAGA-GCCCCCTAGAAGTACTCGACCAGTGAGCAGGCGAGGAAGGGGCGGGAGCCGGGGTCCCGGCAGCTTCTAGTAGGTTCCAGAAGGCGGC
>gene=chr11_63953149-63953669; species=ponAbe
TGACCCCAACTGCAGCCGGTACTCGCATATGCCACGGGCGGGGCGAAACCCGGCCTTTTGAAGGGCAGCGATTTAAACCAATCAGCGCAAAGAGTTGGCAACCCTCCGCCCAATTGGAATCGCTCTCATTCTGAAGGCGGTTCCGACATGGAGTCCGGCAGCCCAATGGGAGAGGTGGAAATTTCCAGAACGATCAGAACCAATGGGCGCGGCCAGCGCGGCTACGATTGACAGTGCAAAAGACCAATCCGTGTCGCAGAAGTCCGCTCCTCCCTCCATTCGTGGAGCCTCAGATGGGTGGGATTATAGAGGAGAGCCCAATCCTGAGGTGCGGGGGAGGCAGGGTTGAGGGAATTACTCCCCGCTGTCCAATGAGAGGGAAGTGGAGATGATGGGCTGGACCTCAAGCCAATAGTAGAGCAGCACAGAGATTCCCCCTGGAAGAACTCGACCAGTGAGCAGGCGAGGAAGGGGCGGGAGCCGGGGTCCCGGCAGCTTCTAGTAAGTTCCAGAAGGCGGC
>gene=chr11_63953149-63953669; species=rheMac
AGTACCGGACTACGGCCGGGACTGCCATATGCCACGGGCGGGGCGAAACCCGGCCTTTTGAAAGGCAGCGATTTAAACCAATCAGCGCAAAGGGTTGGCAACCCTCCGCCCAATTGGAATCGCTCTCATTCTGAAGGCGGTTCCGACTTGGAGTCCGGCAGCCCAATGGGAGAGGTGGAAATTTCCAGAACGAACGGAACCAATGGGCGCGGCCAGCGCGGCTACGATTGGCAGAGCAAAAGACCAATCTGTGTCGCAGAAGTCCGCTCCTCCCTCCGTTCGTGCAGCCTGAGATGGGTGGGTTTATAGAGCGGCGTCCAATCCTGAGGTGCGGGGGAGGCAGGGTTGAGGGAATCACTCCCCGCTGTCCAATGAGAGGGAAGTGGAGATGATGGGCTGGACCTCAAGCCAGTAGTAGAACAGCACAGAGA-GCCCCCTAGAAGTACTCGACCAGTGAGCAGGCGAGGAAGGGGCGGGAGCCGGGGTCCCGGCAGCTTCTAGTAGGTTCCAGAAGGCGGC
>gene=chr11_64546255-64546578; species=hg19
CCGAGTCCAGAAAGGAGGGGATGGGGTGGGGCGAACTCTATGACGGAGCGACGGCGAGCTCTCTCATTGGCTGCGGTGGTGGACTCAATCAATCTCGCCTGCGTTGTAGTGTCGCGGGATTGGCTGTCGCTGGTTCCAGCCTTTTTCTACTCCCCTCCCCCAGGGGGCAGTTTCTCCGGGATTAAGCGAGAGTCGCGGCGGAAAAGGCCCAGCCGGAACGAGATTTACGGCGGGGGAGTCCTGGAGCAGGAAGTGCGCATGCGTAGATGGAGCAAAACCGCCTCTCCACCCGTCTCCCTTCACCATCGACCCTTGGGTCCAGC
>gene=chr11_64546255-64546578; species=bosTau
CGGAGTCCAGAAAGGA-GGGATAGGGTGGGGCAAACTCTGTGACTTAGGGGCCAAGAGCTCTCCCATTGGCT-GAGTGGTGGAGTCAATCAATCTCCGTTGCGTCGTAATGTCCTGGGATTGGCTGTCTCTGTTTCCCCCCCACCCCTGCTCCCTTTCCCCGGGGAGTAATTTCGCTGGGTTTAAGCTAGG-TCGCGGCGGAAAAGCATTGGCG-GAACAAGAATTGGGGTCGGGGAGGAGCGGAACAGG-AGCGCGCATGCATAGATGGGGCAAAGCCATGTCTCTGTCCCTGGC--TTCCCCGTCGACCCTCGGGTCCGAC
>gene=chr11_64546255-64546578; species=calJac
CCAAGTCCAGAAAGGAGGGGATGGGGTGGGGCGGACGC--TGACGGATCGGCGACGAGCTCTCTCATTGGCTGCGGTTGTGGAGTCAATCAATCTCGCGTGCGTCGTAATGTCGCGGGATTGGCTGTAGCTGATTCCAGCCTTTTTCTAATCCCCTCCCCCAAGGGACAGTTTCTCCGGGATTGAGCGAGAGTCGCGACGGAAAAGGCCCAGCCGGAACAAGATTTATGGCGGGGGAAGGCTAGAGCTGGGAGTGCGCATGCGTAGATGGGGCAAACCCGTCTATCCGCCCCTCTCCCTTTACCACAGATCCTCCGGTCCGGC
>gene=chr11_64546255-64546578; species=canFam
CGGAGTCCAGAAAGGAGGGGAAGGGGCGGGGCAAGCTCTGTGACGTAGGGGGCAGGGTCTTTCTCATTGGTTGAAGTGATTGGGTCAAT---GCTCGGTTGCGTCGTAGTGTCATGGGATTGGCTGTCGCTTGTCCGGTTCTTTTTCT--ACTCCTCCCCCGGGGAGCAGTTTCTCTGGGATTAAGCGAGG-TCGCGGCGGTA----CCCGGCA-GAACGAGATTTACGGCCGGGGAGGAGTGGAG-AGG-AGAGCGCATGCGTAGATGGGGCAAGGCTGCCTCTCCGACCTTCGC--TTCATGGTCGACTCCTTGGTCCGGC
>gene=chr11_64546255-64546578; species=equCab
CGGAGTCCGGAGAGGAGAGGAGGGGGTGGGGCCGACTCTGTGACGTCGGGGCCAAGAGCGCTCTCATTGGCTGAAGTGATGGAGTCAATCAAGCTCAGTTGCGTCGTACTGGCATGGGATTGGCTGTCGCTGGTTGGCTTCTTTTTCTCCACCCCTCCCCCGGAGAGCAGTCTCGCTGGGATTAAGCGAGG-TCGCGGCGGAAAAGGCCCGGCC-GAACGGGATTGAGGGCGGGGGAGGAGTGGGGCCGG-AGCGCGCATGCGTAGGTGGGACAGCGGCGCCCGTTCGCTCCTAGC--TTCACCGTCGAC-CCCCGGTCCCGC
>gene=chr11_64546255-64546578; species=gorGor
CCGAGTCCAGAAAGGAGGGGATGGGGTGGGGCGAACTCTGTGACGGACGGGCGACGAGCTCTCTCATTGGCTGCGGTGGTGGACTCAATCAATCTCGCCTGCGTTGTAGTGTCGCGGGATTGGCTGTCGCTGGTTCCAGCCT-------------------------------------------------------------------------------------------------------------------------------------------------------------------------------------
>gene=chr11_64546255-64546578; species=panTro
CCGAGTCCAGAAAGGAGGGGATGGGGTGGGGCGAACTCTATGACGGAGCGGCGGCGAGCTCTCTCATTGGCTGCGGTGGTGGACTCAATCAATCTCGCCTGCGTTGTAGTGTCGCGGGATTGGCTGTCGCTGGTTCCAGCCTTTTTTTACTCCCCTCCCCCAGGGGGCAGTTTCTCCGGGATTAAGCGAGAGTCGCGGCGGAAAAGGCCCAGCCGGAACGAGATTTACGGCGGGGGAGTCCTGGAGCAGGAAGTGCGCATGCGTAGATGGAGCAAAACTGCCTCGCCACCCGTCTCCCTTCACCATCGACCCTTGGGTCCAGC
>gene=chr11_64546255-64546578; species=papHam
CGGAGTCCAGAAAGGAGGGGATGGGGTGGGGCGAACTCTCTGACGGAGCATCGACGAGCTCTCTCATTGGCTGCGGCGGTGGAGTCAATCAATTTCGCGTGCGTCGTAGTGTCACGGGATTGGCTGTCGCTGGTTCCAGCTTTTTTCTACTCTCCTCCCTCAGGGGGCAGTTTCTCCGGGATTAAGCGAGAGTCGCGGCGGAAAAGGCCCAGCCGGAACGAGATTTATGGCGGGGGAATCCTGGAGCAGGAAGTGCGCATGCGTATATAGAGCAACACCGTCTCTCCGCTAGTCTTCCTTCACCATCGACCCTCGGATCCAGC
>gene=chr11_64546255-64546578; species=ponAbe
CCGAGTCCAGAAAGGAGGGGATGGGGTGGGGCGAACTCTGTGACGGAGCGGCGACGAGCTCTCTCATTGGCTGCGGTGGTGGACTCAATCAATCTCGCCTGCCTTGTAGTGTCGCGGGATTGGCTGTCGCTGGTTCCAGCCTTTTTCTACTCCCCTCCCCCAGGGGGCAATTTCTCCGGGATTAAGCGAGAGTCGCGGCGGAAAAGGCCCAGCCGGAACGAGATTTATGGCGGGGGAATCCTGGAGCAGGAAGTGCGCATGCGTAGATGGAGCAAAACCGCTTCTCCACCCGTCTCCCTTCACCATCGACCCTCGGGTGCAGC
>gene=chr11_64546255-64546578; species=rheMac
CGGAGTCCAGAAAGGAGGGGATGGGGTGGGGCGAACTCTGTGACGGAGCGTCGACGAGCTCTCTCATTGGCTGCGGCGGTGGAGTCAATCAATTTCGCGTGCGTCGTAGTGTCACGGGATTGGCTGTCGCTGGTTCCAGCTTTTTTCTACTCTCCTCCCTCAGGGGGCAGTTTCTCCGGGATTAAGCGAGAGTCGCGGCGGAAAAGGCCCAGCCGGAACGAGATTTATGGCGGGGGAATCCTGGAGCATGAAGTGCGCATGCGTATATAGAGCAACACCGCCTCTCCGCTAGTCTCCCTTCACCATCGACCCTCGGGTCCAGC
>gene=chr11_64646158-64646406; species=hg19
GGCGGGGGCAGGGCGGAATTGGGGGCGGTAGGGAGGAGCCCCTCCCAGCCCCGCCCCTCCGACTGGTGCCACGTCTTCCCCTACCCCGCCCCCATTGGCTGATTCCAAATCTCGCGAGGCTGTGGTCCGGGTGCCGTGGCAACCGCACCTGTTTCGCCCCGCCCCTCGTAGGGAGGCTCGCGAAAGTGCTGCGGTTAGGAAGGCGAGGAGCGGGCGTTCGGCGGAGACGGCCTCTGGGCCGCGCGCCT
>gene=chr11_64646158-64646406; species=bosTau
CACTCGGGCGGGGAA---CTGGGAGAGGGAAGGAGGAgccccgccccgcccc-------------gcgccACGTCCCCCCCTTCCCCGCTCTCATTGGCCGATTGCAAATCTCGCGAGGCCCAGGCCCGGGTGCCGTGGCAACCGCACCTGTTTCGCCCCGCCCCTTGTGGGGAGGCTCGCGGAAGTGCTGCGGTCGCGAAGGCGGCTGTCCGAAGTGCGGCGGCGGACGTCCCAGGGTT--------
>gene=chr11_64646158-64646406; species=calJac
GGCGAGGGCGGGGCGGAATTGGGAGAGTTAGGGAGGAACCCCTCT-GGCCCCGCCCCTTAGCCTCGTGCCACGTCCTCCCCTCCCCTGCTCCCATTGGTTTATTCCGAATCTCGCGAGACCGTGGTTCGGGTGCCGTGGCAACCGCACCTGTTTCGCCCTGCCCCTCGTGGGGAGGCTCGTGGAGGTGCTGTGGTTGGGAAGGCCGGGAGTAGGCGTCCGGCGGAGAAGGTCTCTGGCCTGCGCACCT
>gene=chr11_64646158-64646406; species=canFam
cgcgcgggcggga-------gggcggcggcgggAGGAGCCTCCCCCAACCCC-------------GTGCCACGTCCTTCCCTCCCCCGCTCCCATTGGCCGGCTCCAAGTATCGCGAGcccccggcccgggTGCCGTGGCAACCGCACCTGTTTTTCCCTCCTGGGC-TGGGGCGGCTCGCGGAGGCGCTGCGGCTGGGAAGGCGGGAAGCGGGGCTCCCGCGGGAGCGGTCCCGCGGCC--------
>gene=chr11_64646158-64646406; species=equCab
cgcgcAGGCGGGGAC---TTGGGAGGGGGAGGGAGGGGCCCCGCCCAACTGC-------------GCGCCACGTCCTTCCCTCCTCCGCTCCTATTGGCCGATTCCAAATCTCGCGAGCCCCTGGCTCGGGTGCCGTGGCAACCGCACCTGTTTCTCCCCACCGCTCGTGGGGCGGCTCGCGGAAGCGCTGCAGTTGGGAAGGCGGGAAGGGGGAATCGGGCAGAGGAGGTCCAG-GGCC--------
>gene=chr11_64646158-64646406; species=gorGor
GGCGGGGGTAGGGCGGAATTGGGGGAGGTAGGGAGGAGCCCCTCCAAGCCCCGCCCCTCCGACTGGTGCCACGTCTTCCCCTGCCCCGCCCCCATTGGCTGATTCCAAATCTCGCGAGGCTGTGGT-CGGCTGCCGTGGCAACCGCACCTGTTTCGCCCCGCCCC-CGTAGGGAGGCTCGCGAAAGTGCTGCGGTTAGGAAGGCGAGGAGCGGGCGTTCGGCGGAGACGGTCTCTGGGCCGCGTGCCT
>gene=chr11_64646158-64646406; species=panTro
-----------------------------------------CTCCCAGCCCCGCCCCTCCGACTGGTGCCACGTCTTCCCCTACCCCGCCCCCATTGGCTGATTCCAAATCTCGCGAGGCTGTGGTCCGGGAGCCGTGGCAACCGCACCTGTTTTGCCCCGCCCCTCGTAGGGAGGCTCGCGAAAGTGCTGCGGTTAGGAAGGCGAGGAGCGGGCGTTCGGCGGAGACGGCCTCTGGGCCGCGCGCCT
>gene=chr11_64646158-64646406; species=papHam
ggcgggggcAGGGCGCAGTTGGGAGAGGTAGGGAGGAGCCCCTCCCGGCCCCGCCCCTTAGACTTGTGCCACGTCTTCCCCTCCCCCACTCCCATTGGCTGATTCCAAATCTCGCGAGGCTGTGGTCCGGGTGCCGTGGCAACCGTACCTGTTTCGCCCCGCCCCTCGTGGGGAGGCTCGCGAAAGTGCTGCGGTTAGGCAGGCGAGGAGCAGGCGTCAGGCGGCGACGGTCCGTGGGCCGCGCGCCT
>gene=chr11_64646158-64646406; species=ponAbe
GGCGGGGGCAGGGCGGAATTGGGAGGGGTTGGGAGGAGCCCCTCCCGGCCCCGCCCCTCCGACTCGCGCCACGTCTTCCCCTCCCCCGCCCCCATTGGCTGATTCCAAATCTCGCGAGGCTGTGGTCCGGGTGCCGTGGCAACCGCACCTGTTTCGCCCCGCCCCTCGTGGGGAGGCTCGCGAAAGTGCTGCGGTTAGGAAGGCGAGGAGCAGGCGTTCGGCGGAGACAGTCTCTGGGCCGCGCGCCT
>gene=chr11_64646158-64646406; species=rheMac
ggcgggggcAGGGCGCAGTTGGGAGAGGTAGGGAGGAGCCCCTCCCGGCCCCGCCCCTTAGACTTGTGCCACGTCTTCCCCTCCCCCACTCCCATTGGCTGATTCCAAATCTCGCGAGGCTGTGGTCCGGGTGCCGTGGCAACCGTACCTGTTTCGCCCCGCCCCTCGTGTGGAGGCTCGCGAAAGTGCTGCGGTTAGGAAGGCGAGGAGCAGGCGTCAGGCGGCGACGGTCCGTGGGCCGCGCGCCT
>gene=chr11_64863438-64863768; species=hg19
TTGGGGAGCCACTACCCGTCCCCCTTCTGGGACAGCAGCAACCCCAGGCAGTTCCACAAAATGCTTCCACCCAGGAAACTGGGGGAATTCAGGGCTCTCCCGGAACCTTTGCACCCGGGGAAGACAGGTGCGGGGGAACTCTAGTCTCGAAGGACCTAGGGCTGCAGGGGGACGTTTCACCTGAAGGACTGCCTCGTTTCAACAACAACTTTATGGCTCCCGGAAGTGCCTCCTCCCCGTCCCCTTCCTTTCCAGCCTCACGCCCGTGGGCTGCAGTTGGAACGATGGCGGCGGCAGCTGCCGCCGGGCCTAGCCCGGGGTCTGGACCTG
>gene=chr11_64863438-64863768; species=bosTau
GGTGGAAGCCACGACTCGTCCTCCTTCCGGGAAGACAGC-GACCCAACCAGTTTCGCAAAATCTTTCCATCTGAGAAGCTGGGGGAACCCAGGGCTTTCCCGGAACCTCTGAGCTCGGGGAGAAAACATGCGGGGGAACTCTAGTCTCGAAGGACTCGAGGCTGCAGGGGGACGTTTCACCTGAAGGACTGCCTCGTTTCAACAACAACTTTATGGCTCCCGGAAGTGCCTCCTCCCTGTCCCCTGC----CCAACCTCACGCCTGTGGGCTGCACTTGGAGCCATGGCGGCGG---CAGCTGCTGCTCCTGGCCCAGGGTCTGGACCTG
>gene=chr11_64863438-64863768; species=calJac
TTGGGGAGCCATTACCCGTCTCCCTTCTGGGAAAGCAGCAACTTGAGGCAGTTCTACAAAATGCTTCCACCCA---------------TCAGCGCTCTTCCGGAACCTTTTCACTTGAGGAAGACAGGTGTGGTGGAACTCTTGTCTCGAAGGACTCAGGGTTGCTGGGGGACGTTTCACCTGAAGGACTGCCTCGTTTCAACAACAACTTTATGGATCCCGGAAGTGCCTCCTCCCCGCCCCGTTC----CCAGCCTCACGCTCCTGGGCTGCAGTAGGAGCGATGGCGGCGGCAGCCACCGCCGGGTCTAGCCCGGGGTCTGGACCTG
>gene=chr11_64863438-64863768; species=canFam
GTTGGGAGCCAGGACCCGCCTTCCTTCTGGGAGGGAAGC--ACCAGACGAGTTCTTCTCAATCTGCTC----GGGAGGCTGCGGGAACCCAGGGCTCTCCCGGAACCTCTTCGCTCAGGGAGGAAAGGTA-GGGGGAACGCTAGTCTCGAAGGACCCAGGGTTGCAGGGGGACCTTTTAGCTGAAGGACTGCCTCGTTTCAACAAGAACTTTATGGCTCCCGGAAGTGCCTCCTCCCAGTTCT-TTC----CCAGCCTCACACCCGTGGGCTGCAGTTGGAGTGATGGCGGCTG---CAGCCGCTGGACCTGGCCCGGGGTCTGGAACTG
>gene=chr11_64863438-64863768; species=equCab
GGGGGGAGCCACGACCCGCCTTCCTTTTGGGAGGGCAGC-GACCCAACCAGTGCCACAAAATCCTTCCACCTGAGATGCTGGGGGAACCCAGGGCTCTCCCAGAACCTCTTCGCTCGGGGAGGAAAGCT--GCGGGAACTCTAGTGTCGAAGGACCCAGGGCTGCAGGGGGACGTTTCACCTGAAGGACTGCCTCGTTTCAACAACAACTTTATGGCTCCCGGCAGTGCCTCCTCCCGGTCCCCGTT----CCAGCCTCACGCCCGTGGGCTGCAGTTGGAGCCATGGCGGCGG---CAGCCGCTGGGCCCGACCCGGGGTCTGGACCTG
>gene=chr11_64863438-64863768; species=gorGor
---------------------------------------AACCCCAGGCAGTTCCACAAAATGCTTCCACCCAGGAAACTGGGGGAATTGAGGGCTCTCCCGGAACCTTTGCACCCGGGGAAGACAGGTGCGGGGGAACTCTAGTCTCGAAGGACCTAGGGCTGCAGGGGGACGTTTCACCTGAAGGACTGCCTCGTTTCAACAACAACTTTATGGCTCCCGGAAGTGCCTCCTCCCCGTCCCCTTCCTTTCCAGCCTCACGCCCGTGGGCTGCAGTTGGAACGATGGCGGCGGCCGCTGCCGCCGGGCCTAGCCCGGGGTCTGGACCTG
>gene=chr11_64863438-64863768; species=panTro
TTGGGGAGCCACTACCCGTCCCCGTTCTGGGACAGCAGCAACCCCAGGCAGTTCCACAAAATGCTTCCACCCAGGAAACTGGGGGAATTCAGGGCTCTCCCGGAACCTTTGCACCCGGGGAAGACAGGTGCGGGGGAACTCTAGTCTCGAAGGACCTAGGGCTGCAGGGGGACGTTTCACCTAAAGGACTGCCTCGTTTCAACAACAACTTTATGGCTCCCGGAAGTGCCTCCTCCCCGTCCCCTTCCTTTCCAGCCTCACGCCCGTGGGCTGCAGTTGGAACGATGGCGGCGGCAGCTGCCGCCGGGCCTAGCCCGGGGTCTGGACCTG
>gene=chr11_64863438-64863768; species=papHam
TTTGGGAGCCACTACCCGTCCCCGTTCTGGGAGAGCAGCAACCCCAGGCAGTCGCACAAAATGCTTCCACCTAGGAAACTGGGGGAATTCAGGACTCTCCCGGAACCTTTGCAACCGGGGAAGACAGGTGCGGGGGAACTCTAGTCTCGAAGGACCTAGGGCTGCGGGGGGATGTTTCACCTGAAGGACTGCCTCGTTTCAACAACAACTTTATCGCTCCCGGAAGTGCCTCCTCCCCGTCCCCTTCCTTCCCAGCCTCACGTCCGTGGGCTGCAGTTGGAGCGATGGCGGCAGCAGCTGCCGCCGGGCCTAGCCCGGGGTCTGGACCTG
>gene=chr11_64863438-64863768; species=ponAbe
TTGAGGAGCCACTACCCGTCCCCCTTCTGGGAGAGCAGCAACCCCAGGCAGTTCCACAAAATGCTTCCACCCAGGAAACGGGGGGAATTCAGGGCTCTCCCGGAACCTTTGCACCCGGGGAAGACAGGTGCGGGGGAACTCTAGTCTCGAAGGACCTAGGGCTGCAGGGGGACGTTTCACCTGAAGGACTGCCTCGTTTCAACAACAACTTTATGGCTCCCGGAAGTGCCTCTTCCCCGTCCCCTTCCTTTCCAGCCTCACGCCCGTGGGCTGCAGTTGGAACGATGGCGGCGGCAGCTGCCGCCGGGCCTAGCCCGGGGTCTGGACCTG
>gene=chr11_64863438-64863768; species=rheMac
TTTGGGAGCCACTACCCGTCCCCGTTCTGGGAGAGCAGCAACCCCAGGCAGTTGCACAAAATGCTTCCACCTAGGAAACTGGGGGAATTCAGGACTCTAGCGGAACCTTTGCAACCGGGGAAGACAGGTGCGGGGGAACTCTAGTCTCGAAGGACCTAGGGCTGCAGGGGGACGTTTCACCTGAAGGACTGCCTCGTTTCAACAACAACTTTATGGCTCCCGGAAGTGCCTCCCCCCCGTCCCCTTCCTTCCCAGCCTCACGCCCGTGGGCTGCAGTTGGAGCGATGGCGGCAGCAGCTGCCGCCGGGCCTAGCCCGGGGTCTAGACTTG
>gene=chr11_65189719-65189879; species=hg19
GGCGCTGACGTCATCGGCCGAGCCCGACTCGGAACCACCGCCCGAAAGTCACGCGCGCCTCCCGGCGGGACGTGCCCTCTGCAGAGATCCCTCCGCCGCCGCCTGGAATTTTCCAGATGTCCTGCCGGCCCTTCTTTCGGGCCTCGGCTGGGCGTGGTGA
>gene=chr11_65189719-65189879; species=bosTau
AGCGCTGACGTCACCGGC-GCTCACGAGGCCCAGCCGACGCCCGAGAGTCACGCGCTGCC---GGAGTGATGCGCCCTCTGCAGAGATCCCTCCGCCGCCGCCTGGAATTTTCCAGACGCTCTGCCGGCGCTTCTTTCGGACTTCTGCTGGGCGGGGTGA
>gene=chr11_65189719-65189879; species=calJac
GGCGCTGACGTCACCGCCCAAGCCCGACGCGTA---GCCGCCCGAGAGTCACGCGCACCGCCCGGGGGGCCGCGCCCTCTGCAGAGATCCCTCCGCCGCCGCCTGGAATTTTCCAGACGTCCTGCCGGTCCTTCTTTCGAGCCTCGGCGGGGCGGGGTGA
>gene=chr11_65189719-65189879; species=canFam
GGCGCTGACGTCACCGGC-GCTCACGAGGCCGAGCCGCCGCCCGCGAGTCACGCgcgccc---ggAGTGATGCGCCCCCTGCAGAGATC---CCGCCGCCGCCTGGAATTTTCCAGACGCCGCGCCGGCCCTTCTTTCGGACTCGCGCGGGGCGGGGTGA
>gene=chr11_65189719-65189879; species=equCab
GGCGCTGACGTCACCGGC-GCTCACGAGGCGGCGCGGCCGCCCGAGAGTCACGC--------------GCTGCAGCCCCTGCAGA--------------------------------------------CCCGCTCACGGCCCCGC--------------
>gene=chr11_65189719-65189879; species=gorGor
GGCGCTGACGTCATCGGCAGAGCCCGACTCGGAACCACCGCCCGAAA-TCACGCGCGCCTCCCGGCGGGACGCGCCCTCTGCAGAGATCCCTCCGCCGCCGCCTGGAATTTTCCAGATGTCCTGCCAGCCCTTCTTTCGGGCCTCTGCGGGGCGTGGTGA
>gene=chr11_65189719-65189879; species=panTro
GGCGCTGA-GTCATCGGCCGAGCCCGACTCGGAACCACCGCCCGAAAGTCACGCGCGCCTCCCGGCGGGACGCGCCCTCTGCAGCGATCCCTCCGCCGCCGCCTGGAATTTTCCAGATGTCCTGCCGGCCCTTCTTTCGGGCCTCGGCTGGGCGTGGTGA
>gene=chr11_65189719-65189879; species=papHam
GACGCTGACGTCACTGGCCGAGCCAGACTCGGAGCCGCCGCCCGAGAGTCACGCGCGCCTCCTGGCGGGACGCGCCCTCTGCAGAGATCCCTCCGCCGCCGCCTGGAATTTTCCAGACGTCCTGCCGGCCCTTCTTTCGGGCCTCGTCGGGGCGTGGTGA
>gene=chr11_65189719-65189879; species=ponAbe
----------------------------------------------------------------------------------------------------------------------------------------------------------------
>gene=chr11_65189719-65189879; species=rheMac
gACGCTGACGTCACTGGCCGAGCCAGACACGGAGCCGCCGCCCGAGAGTCACGCGCGCCTCCCGGCGGGACGCGCCCTCTGCAGAGATCCCTCCGCCGCCGCCTGGAATTTTCCAGACGTCCTGCCGGCCCTTCTTTCGGGCCTCGTCGGGGCGTGGTGA
>gene=chr11_65190054-65190384; species=hg19
GCGATCCCAAAAAGCACTGTTAAAGAGAAGCGGGGATACACTGGGGTCCTTGCGTGGGGGCCGCCTGGGAGACCATGCACCGCCCGGGAGTCTCTCCGGGCAGGGTCGGGGAGGGACTTTTTTGCCGGTGGCCGTGGAGGAATCGTCCCGTTGAGCAATGACCCCGGTGACGCGGCTGAGGGCTATAAAAGCAAAAGTTGTGGCAAGTCCAGCCGGAGTTAGCGACAGGGAGGGATGCGCGCCTGGGTGTAGTTGTGGGGGAGGAAGTGGCTAGCTCAGGGCTTCAGGGGACAGACAGGGAGAGATGACTGAGTTAGATGAGACGAGGGG
>gene=chr11_65190054-65190384; species=bosTau
TCGATCTCAGGAAG--TTGCTTAGAGGAGT-GGGGATA-ATCGGGGAATTCGAGACCTGGACACTCGGAA-ACTGGGAGCCGCCCGAGCGTCTACTTGGCCAGGGTCGGGGAGGGACTTTTTTTCTAGTGGCAGTGGAGGAATCGTCCCGTTGAGCAGTG-CCCCAGTGACGCGGCCCAGGACTATAAAAGCAAAAGTTGTGGCCTGTCCAGCAGGAGTTAGCGACAGGGAGGGCCGGGGGCCTGGGCTTAGTTGTGGGGGCGGAGTAGACCAGTTTAGGGTCTTAGGGGACCGAT-GAGAGAGATGGCAGAGTTAGATGAGCCTGGGGG
>gene=chr11_65190054-65190384; species=calJac
TCAACCT----AAGCACTGTTAAGGAGAAGCGGGGATAAACTAGTGTCCTTGCGTGGGGGGTTCCTGGGAGACCGTGCACTGCCCTGGCGTCTCCCCGGGCAGGGTCGGGGAGGGACTTTTTTTCCGGCGGCCGTGGAGGAATCGTTCCGTTGAGCAGTGACCCCGGTGATGCGACAGAGGGCTATAAAAGCAAAAGTTGTGGCCAGTCCGGCAGGAGTTAGCGACAGGGAGTGTTGCGCGCTCGGGTGTAGTTGTGGGGGAGGAAGTGGCCAGTTCAGGGCCTCAGAGCAGAGTTGGGGGGAGATGACTGAGTTAGATGAGTCTGGGAG
>gene=chr11_65190054-65190384; species=canFam
CCCGGGTCACGAAG--CTGCTGAGGGGAGGCGTGGGTA-ACCCGGGAATCCGCGGGACGGCCGCC-------CCGAGACCCGCC----GGTCGCCCTAGGAGGGCTGGGGGAGGGACTTTTTTCCCGGCGGCGGTGGAGGAATCGTCCCGCTGAGCAGTG-CCCCAGTGATGCGGCCGTCGGCTATAAAAGCAAAAGTTGTGGCCTGTCCGTCAGGAGTTAGCGACAAGGAGGGCCGCGGCCTTGGGTTCAGTGGCG-GGGCGGAAGCGGCCAGTTCAGGGCCTCAGGGGACAG-T-GGGGGAAATGGCAGAG------GAGACAGGGGG
>gene=chr11_65190054-65190384; species=equCab
----------------CGGCTAAGGGGTGGGGGGGGTA-ACTGGGGCAGCTGAGGGGCGGACACCCGGGAGACCGAGAACCACTCGAGCGTCTCCTTGGGCAGAGT-CGGGAGGGACTTCTTTTCCGGTGGCAGTGGAGGAATCGTCCCGTTGAGCAGTG-CCCCGGTGATGCCGCCCTTGCCTATAAAAGCAAAAGTTGGGGCGTGTCCCGCAGGAGTTAGCCACAGGGAGGGTCGCGCTGCTTGGCTTAGCTGTG-GGGTGGCAGTGGCCGGTTTAGGGCTTCAGAGGGCAGAC-GGGGGAGATGACAGAGTTAGACGAGACAGGGGG
>gene=chr11_65190054-65190384; species=gorGor
GCGATCCCAAAAAGCACTGTTAAAGAGAAGCGGG--------------------------------------------------------------------------------------------------------------------------------------------------------------------------------------------------------------------------------------------------------------------------------------------------------
>gene=chr11_65190054-65190384; species=panTro
GCGATCCCAAAAAGCACTGTTAAAGAGAAGCGGGGATACACTGGGGTCCTTGCGTGGGGGCCGCCTGGGAGACCATGCACCGCCCGGGAGTCTCTCCGGGCAGGGTCGGGGAGGGACTTTTTTTCCGGTGGCCGTGGAGGAATCGTCCCGTTGAGCAATGACCCCGGTGACGCGGCTGAGGGCTATAAAAGCAAAAGTTGTGGCCGGTCCAGCAGGAGTTAGCGACAGGGAGGGATGCGCCCCTGGGTGTAGTTGTGGGGGAGGAAGTGGCTAGCTCAGGGCTTCAGGAGACAGACAGGGAGAGATGACTGAGTTAGATGAGACTAGGGG
>gene=chr11_65190054-65190384; species=papHam
GCGATCCCAAAAAGCACTGCTAAGGAGAAGCGGGGATAAACTGGGGTCCTTGCGTCGGGGGCGCCTGGGAGACCATGCACCGCCCGGGCATCTCCCCGGGCCGGGTCGGGGAGGGACTTTTTTTCCGGTGGCCGTGGAGGAATCGTCCCGTTGAACAGTGACCCCGGTGACGCGGCCGAGGGCTATAAAAGCAAAAGTTGTGGCCGGTCCAGCAGAAGTTAGCGATAGGGAGGGATGCGCATTTGGGTGTAGTTGTGGGGGAGGAAGTGACCAGTTCAGGGCCTC--GGGACAGACAGGGAGAGATGATTGAGTTAGATGAGACTGGGGG
>gene=chr11_65190054-65190384; species=ponAbe
--------------CACTGTTAAGGAGAAGCGGGGATACACTGGGGTCCTTGCGTGGGGGCCGCCTGGGAGACCATGCACCGCCCGGGCGTCTCACCGGGCAGGGTCGGGGAGGGACTTTTTTTCCGATGGCCGTGGAGGAATCGTCCCGTTGAGTAATGACCCCGGTGACGCGGCTGAGGGCTATAAAAGCAAAAGTTGTGGCCGGTCCAGCAGGAGTTAGCGACAGGGAGGGATGCGCGCCTGGGTGTAGTTGTGGGGGAGGAAGTGGCCAGTTCAGGGCCTCAAGGGACAGACAGGGAGAAATGACTGAGTTGGATGAGACTAGGGG
>gene=chr11_65190054-65190384; species=rheMac
GCGATCCCAAAAAGCACTGCTAAGGAGAAGCGGGGATAAACTGGGGTCCTTGCGTCGGGGGCGCCTGGGAGACCATGCACCGCCCGGGCGTCTCCCCGGGCCGGGTCGGGGAGGGACTTTTTTTCCGGTGGCCGTGGAGGAATCGTCCCGTTGAACAGTGACCCCGGTGACGCGGCCGAGGGCTATAAAAGCAAAAGTTGTGGCCGGTCCAGCAGAAGTTAGCGATAGGGAGGGATGCGTACTTGGGTGTAGTTGTGGGGGAGGAAGTGACCAGTTCAGGGTCTC--GGGACAGACCGGGAGAGATGGTTGAGTTAGATGAGACTGGGGG
>gene=chr11_65265013-65265198; species=hg19
GGAAGGCGGCCAGGACCGGCTAGAGCCGGTTAGAACCAGTGGCGCCCGCCCACGAGCCAGCGCCTCACAAAGGGAGGGCGGCTCACGGCCCTCGCGTATCCCTGCGCGGCGCTCGCGAGCCGCCCCTCCCCCGGCGTTTGTCCCTGACGCAGCCCCACCGGTTGCGCAGTCCCTCCCCGCCCCCG
>gene=chr11_65265013-65265198; species=bosTau
GG-AGGCGGCCGGGACCGGTTGGAGCCGGTTAGAACCGGCAACA-CCGCCCGCGAGTCGACGCCTCACAAAGGGA-GGCGGCTCACGGCC--AGCATATCCCTGCGCCGTGCGT----GTGGG-----------------------------------------------ATCGAGCCCCACCCC
>gene=chr11_65265013-65265198; species=calJac
GGAAGCCGGCCAGGACCGGCTGGAGCCGGTTGGAACCGGTGGCATCCGCCCGCGAGCCAGCGCCTCACAAAGGGAGGGCGGCTCACGGCCCCCGCGTATCCCTGCGCGGCGCTCGCGAGCCGCCCCTCCCCCGGC-TTTGTCCCTACCGTAGCCCTGCCCGCTGCCCAGGCGCTCCCCGCCCCCG
>gene=chr11_65265013-65265198; species=canFam
GG-AGGCGGCCAGGACCGGCTGGAGCCGGTTAGAGCCGGCGGTGCCCGCCCGCGAGCCGGCGCCTCACAAGGGGAGGGCGGCTCACGGCT--CGCGTATCCCTGCGCCGGGCGTGCGCGCCGTCCTTCCCCCC--CTTTGTCTC--CAGCCT----------------GTCTCCGGCTGCCCCCC
>gene=chr11_65265013-65265198; species=equCab
-------------------------CCGGTTAGAGACGGCAGCGGCCGGCCGCGAGCCGTCGCCTCACAAAGCAAGGGCGGGTCACGGGC--CCCAGATCCCCTGCCCGGGCTGAAGGGCTGGCCCTTCCCCA--CTTTGTTAC--CGGT------------------GTTTCCGGCCGCCCCTT
>gene=chr11_65265013-65265198; species=gorGor
GGAAGGCGGCCAGGACCGGCTAGAGCCGGTTAGAACTAGTGGCGCCCGCCCACGAGCCAGCGCCTCACAAAGGGAGGGCGGCTCACGGCCCTCGCGTATCCCTGCGCGGCGCTCGCGAGCCGCCCCTCCCCCGGCCTTTGTCCCTGACGCAGCCCCACCGGTTGCCCAGTCCCTCCCCGCCCCCG
>gene=chr11_65265013-65265198; species=panTro
GGAAGGCGGCCAGGACCGGCTAGAGCCGGTTAGAACCAGTGGCGCCCGCCCACGAGCCAGCGCCTCACAAAGGGAGGGCGGCTCACGGCCCTCGCGTATCCCTGCGCGGCGCTCGCGAGCCGCCCCTCCCCCGGCCTTTGTCCCTGACGCAGCCCCACCGGTTGCGCAGTCCCTCCCCGCCCCCG
>gene=chr11_65265013-65265198; species=papHam
GGAAGGCGGCCAGGACCGGCTAGAGCCGGTTAGAACCGGTGGCTCCAGCCCACGAGCCAGCGCCTCACAAAGGGAGGGCGGCTCACGGCCCTCGCGTATCCCTGCGCGGCGCTCGCGAGCCGCCCCTCCCCCGGCCTTTGCCCC-----------------------------------------
>gene=chr11_65265013-65265198; species=ponAbe
GGAAGGCGGCCAGGACCGGCTAGAGCCGGTTAGAACCAGTGGCGCCCGCCCACGAGCCAGCGCTTCACAAAGGGAGGGCGGCTCACGGCCTTCGAAAATCCTTGCGCGGCGCTCGCGAGCCGCCCCTCCCCCGGCCTTTGTTCCTGCCGCAGCCTCGCCGCTTGCCCAGTGGCTCCCCGCCCCCG
>gene=chr11_65265013-65265198; species=rheMac
GGAAGGCGGCCAGGACCGGCTAGAGCCGGTTAGAACCGGTGGCTCCAGCCCACGAGCCAGCGCCTCACAAAGGGAGG----------------------------------------------CCCTCCCCCGGCCTTTGTCCCTTCCGCAGCCCTGCAGGCCGCCGGGTCGCTCCCCGCCCCCG
>gene=chr11_65266377-65266562; species=hg19
TAGAAAAGTAAAACTAGAACCTATTTTTAACCGAAGAACTACTTTTTGCCTCCCTCACAAAGGCGGCGGAAGGTGATCGAATTCCGGTGATGCGAGTTGTTCTCCGTCTATAAATACGCCTCGCCCGAGCTGTGCGGTAGGCATTGAGGCAGCCAGCGCAGGGGCTTCTGCTGAGGGGGCAGGCG
>gene=chr11_65266377-65266562; species=bosTau
CAGAAAGGTAAATG-AGATTCTATTTTTACCAGAGGAACTAT-TTTTGCTTTCCTCACAAAGGCGGCGGAGGAGTATTGAATACCGGAGGTGTGAGCTGTACTTGTTCTATAAATACTCCGCT-GCGGACTGTGCGACAGGCATTGAGGCAGCGAGCGCAGAGA---TGGCTAGGGATGGAGATG
>gene=chr11_65266377-65266562; species=calJac
TAGAAAAGTAGAACCATTATCTATTTTTAACCGAAGAACTATTTTTT-TTTGCCTCACAAAGACGGCGGAAGGTGATTGGATTCCGGTGATGTGAGTTGTCCTCCGTCTATAAATACGCCTCGCCGGGGCTCTG-GGCAGGCATTGAGGGAGCCAGCGCAGGG---------GAGGAGGGAGGCG
>gene=chr11_65266377-65266562; species=canFam
CAGAAAGGTAAACT-AGGTTCTATTTTTAACCATGGAACTAT-TTTTGCTTCCCTCACAAAGGCGGCGGAGGGTTATTGAAAT-C-GCGGTGTGAGCTGTCTTCCGTCTATAAATATGCCTCTCCCGGGTTCTGCTGCAGGCTTTCAGGCAGCGAGCGCAGAGA---CGGCTGAGGGAGGAGGGA
>gene=chr11_65266377-65266562; species=equCab
TAGAAAGCTAAACG-AAATTCTATTTTTAACCGAGGGACTAT-TTTTGCTTCCCTCACAAAGACGGCGGAGGGTTATTAAATT-CAGCGGGGTGAGTTGTCCTTGGTCTATAAATGCGCGGCT-CCGGACGCAGCGGCAGGCATTCAGGCAGCGAGCGCAGAGG---------------------
>gene=chr11_65266377-65266562; species=gorGor
TAGAAAAGTAAAACTAGAACCTATTTTTAACCGAAGAACTACTTTTTGCCTCCCTCATAAAGAAGGCGGAAGGTGATCGAATTCCGGTGCTGCGAGTTGTCCTCCGTCTATAAATACGCCTCGCCCGGGCTGTGCGGCAGGCGTTGAGGCAGCCAGCGCAAGGCTTTCTGCTGAGGGTGCAGGCG
>gene=chr11_65266377-65266562; species=panTro
TAGAAAAGTAAAAGTAGAACCTATTTTTAACCGAAGAACTACTTTTTGCCTCCCTCACAAAGGCGGCGGAAGGTGATCGAATTCCGGTGATGCGAGTTGTTCTCCGTCTATAAATACGCCTCGCCCGAGCTGTGCGGCAGGCAGTGAGGCAGCCAGCGCAGGGGCTTCTGCTGAGGGCGCAGGCG
>gene=chr11_65266377-65266562; species=papHam
TAGAAAAGTAAAACTAAAACCTATTTTTAACCGAAGAACTATTTTTTGCCTCCCTCACAAAGGCGGCGGAAGGTGATCGAATTCCGGTGATGCGAGCTGTCCTCCGTCAATAAATAGGCCTCGCCCGTGCTTTGCGGCAGGCATTGAGGCAGCCAGCGCAGGGGTTTCTGCTGAAGTGGCAGGCG
>gene=chr11_65266377-65266562; species=ponAbe
TAGAAAAGTAAAACTAGAACCTATTTTTAACCGAGGAACTACTTTTTGCCTCCCTCACAAAGGCGGCGGAAGGTGATCGAATTCCGGTGATGCGAGTTGTACTCCGCCTATAAATACGCCTCGGCCGGGAGGTGCGGTAGGCATTGAGGCAGCCAGCGCAGGGGTTGCTGCTGAGAGGGCGGGCG
>gene=chr11_65266377-65266562; species=rheMac
TAGAAAAGTAAAACTAAAACCTATTTTTAACCGAAGAACTATTTTTTGCCTCCCTCACAAAGGCGGCGGAAGGTGATCGAATTCCGGTGATGCGAGCTGTCCTCCGTCAATAAATAGGCCTCGCCTGTGCTTTGCGGCAGGCATTGAGGCAGCCAGCACAGGGGTTTCTGCTGAAGTGGCAGGCG
>gene=chr11_65382902-65383081; species=hg19
GTGCTTCGGTAGTGCAGAACTCTCGCTGCTACTAGGGGAGTCCACGCCTCCACCTTTTCCCCGCCTCCTGTAACTCATTGGAAGAGCTGTGCGCCAATTACTTTGCCGTTACCCAATGGCTACTCAACTGTCTCTTTGGTTCCGCCCAGTCGTCTACCCTGGGTTGGCAACGCCTGGGT
>gene=chr11_65382902-65383081; species=bosTau
GTGCCCCCGTAGCGCCGAACTGTAGCTTTAGTCAGGCAGGTCCACGCCTCCATCTTTTCCCCGCCTCTTGTAACTCACTGGGAGAATTTTGCGCCAATTACTCCGCCGTTACTCGATGGCCACTCAACTATCCCTTGGGTTCCGCCCAGTCGTCTCCGCTAGGCTGGCAACTTTCAGGT
>gene=chr11_65382902-65383081; species=calJac
GTGCTTCAGTAGTGCACCACTCTCGCTGCAACTAGGGGAGTCCACGCCTCCACCTTTTCCCCGT---------CTCATTGGGAGAGCTGTGCGCCAATTAGTTTGCCATTACCCAATGGCTACTCAACTATCCCTTTGGTTCCGCCCAGTCGTCGCCCCTAGTTTGGCAACACCTAAGT
>gene=chr11_65382902-65383081; species=canFam
GTGCCTCGGTGGTGCACAACTATCGCAGTAGCCCGAGAAGTCCACGCCTCC---TTTGCTCCACCTCCTGTAACTCACTGAGAGAGTTTTGTGCCAATTATCCCGCCATTACTCAGTGGCCACTCAACTATCCCTTCGGTTCCGCCCAGGGGTGTCCGCTGGGTGGACAACGCCTGGGC
>gene=chr11_65382902-65383081; species=equCab
GTGCTTCGGCGGCGGAGAGCTCTCGCCCTACCCTGGGGAGTCCACGCCTCCATCTTTTCCCCGCCTCCTGTAACTCACTGGGAGAGCTTTACGCCAGTTACGCCGCCGTTACCCAATGGCCACCCAACTATCCCTTCGGTTCCGCCCGGGGGTCTCCGCGAGCTTGGCGCTGCCTAGGT
>gene=chr11_65382902-65383081; species=gorGor
GTGCTTTGGTAGTGCAGAACTCTCGCTGCTACTAGGGGAGTCCACGCCTCCACCTTTTCCCCGCCTCCTGTAACTCATTGGAAGAGCTGTGCGCCAATTACTTTGCCATTACCCAATGGCTACTCAACTGTCTCTTTGGTTCCGCCCAGTCGTCTACCCTGGGTTGGCAACGCCTGGGT
>gene=chr11_65382902-65383081; species=panTro
GTGCTTCGGTAGTGCAGAACTCTCGCTGCTACTAGGGGAGTCCACGCCTCCACCTTTTCCCCGCCTCCTGTAACTCATTGGAAGAGCTGTGCGCCAATTACATTGCCGTTACCCAATGGCTACTCAACTGTCTCTTTGGTTCCGCCCAGTCGTCTACCCTGGGTTGGCAACGCCTGGGT
>gene=chr11_65382902-65383081; species=papHam
GTGCTTTGGTAGTGCAGAACACTCGCTGCAACTAGGGGATTCCACGCCTCCATCTTTTCCCCGTCTCCTGTAACTCATTGGAAGAGCTGTGCGCCAATTACTTTGCCGTTACCCAATGGCTACTCAACTGTCTCTTTGGTTCCGCCCAGTCGTCTACCCTGGGTTGGCGACGCCTGGGT
>gene=chr11_65382902-65383081; species=ponAbe
GTGCTTCGGTAGCGCAGCACTCTCGCTGCTACTAGGGGAGTCCACGCCTCCACATTTTCCCCGCCTCCTGTAACTCATTGGAAGAGCTGTGCACCAATTACTTTGCCGTTACCCAATGGCTACTCAACTGTCTCTTTGGTTCCGCCCAGTCGTCTACCCTCGGTTGGCAACCCCTGGGT
>gene=chr11_65382902-65383081; species=rheMac
GTGCTTCGGTAGTGCAGAACACTCGCTGCAACTAGGGGATTCCACGCCTCCATCTTTTCCCCGTCTCCTGTAACTCATTGGAAGAGCTGTGCGCCAATTACTTTGCCGTTACCCAATGGCTACTCAACTGTCTCTTTGGTTCCGCCCAGTCGTCTACCCTGGGTTGGCGACGCCTGGGT
>gene=chr11_65769725-65769837; species=hg19
TCCGGGCAGCAGAGAAAGGAAGTCCTCTCCCTGGAGGCCTATCTCCCTCAGAACTGCGCGAGAAGCGAGACCTTAGAAGGCAGGGCTTCCCGCGAAGGACCGGAAAGGAGCG
>gene=chr11_65769725-65769837; species=bosTau
TCCGTGCAGCAGATAAATAAAGTTTTCTTCTCACAGGTTTCTTTCCCCGAATGCTTCCTAAGAAGCAAGACTACAAAAGGCACTGCTTCCTGCGAAGAACCGGAAACGAACA
>gene=chr11_65769725-65769837; species=calJac
TCCGGGCAGCAGAGAAAGAAAATCCTTTCTCTGGAGGCCTTTCTTCCT----------CGAGTAGCGGGACCTTACAAGGCAGGACTTCCCGCGAAGGACCGGAAAGGAGGA
>gene=chr11_65769725-65769837; species=canFam
TCCGCGCAGC-GGGGAATGGAATTTT---CTCCAAGGCCTCAGTCCCTGCAGGCTGCCCGAGAGGCGAGACCACATAAGGCAGCGCTTCCCGCGAGGAACCCGCAAGCGGTG
>gene=chr11_65769725-65769837; species=equCab
TTCGGGCAGCAGGGAAATGAAGTTTTCTCCTCCGAGGCCTCTCTCCCTGCATGCTG-CCGAGAAGCGAGACCCTGGAAAGCAGCGCAGCCAGTAAAGGACCAGAAAGAAGCG
>gene=chr11_65769725-65769837; species=gorGor
TCCGGGCAGCAGAGAAAGGAAGTCCTCTCCCTGGAGGCCTCTCTCCCTCAGAACTGCGCGAGAAGCGAGACCTTAGAAGGCAGGGCTTCCCGCGAAGGACCGGAAAGGAGCG
>gene=chr11_65769725-65769837; species=panTro
----------------------------------------------------------------------------------------------------------------
>gene=chr11_65769725-65769837; species=papHam
TCCGGGCAGCACAGAAAGGAAGTTCTCTCCCTGTAGGCCTCGCTCCCTCAGAACTGCTCGAGGAGCGAGACCTTAGAAGACAGGGCTTCCCGCGAAGAACCGGAAAGGAGCG
>gene=chr11_65769725-65769837; species=ponAbe
TCGGGGCAGCAGAGAAAGGAAGTCCTCTCCCTGGAGGCCTCTCTCCGTCAGAACTGCGCGAGAAGCGAGACCTTAGAAGGCAGGGCTTCCCGCGAAGGACCGGAAAGGAGCG
>gene=chr11_65769725-65769837; species=rheMac
TCCGGGCAGCACAGAAAGGAAGTTCTCTCCCTGTAGGCCTCTCTCCCTCAGAACTGCTCGAGGAGCGAGACCTCAGAAGACAGGGCTTCCCGCGAAGAACCGGAAAGGAGCG
>gene=chr11_66035194-66035279; species=hg19
tccccccacgccTGCAGCTTCTCGCGAGGGGCGGCGACGGTCCCCTGGTGGCAGGAGGGGCTCCCCCTGTTGCGGGTGAGGCGGC
>gene=chr11_66035194-66035279; species=bosTau
TCCTCCCGCGTCTGCAGCTTCTTGCGAGGGGCAGTGATGGCCCCCC-GTGGCAGGAGGGGCTGCCCCAGTTGGGAATGAGGCGGT
>gene=chr11_66035194-66035279; species=calJac
tacccccacgccTGCAGCTTCTCCTGAGGGGCGGCGACGGTCCCCT-GTGGCAGGAGGGGCTGTCCCTGTTGCGGGTGAGGCGGC
>gene=chr11_66035194-66035279; species=canFam
---tcCCATGCCTGCAGCTTCTCGCGAGGGGCAGTGACGG-CCCCT-GTGGCAGGAGGGGCTGCCCCAGTTGGGGGTGAGGCTGT
>gene=chr11_66035194-66035279; species=equCab
tc-tcccacgccTGCAGCTTCTCCCG-GGGACAGCGATGGCCCCCT-GTGGCAGGAGGGGCTGCCCCAGGTGGGGGTGAGGCGGT
>gene=chr11_66035194-66035279; species=gorGor
tccccccacgccTGCAGCTTCTCGCGAGGGGCGGCGACGGTCCCTTGGTGGCAGGAGAGGCTCCCCCTGTTGCGGGTGAGGCGGC
>gene=chr11_66035194-66035279; species=panTro
tacccccacgccTGCAGCTTCTCGCGAGGGGCGGCGACGGTCCCCTGGTGGCAGGAGGGGCTCCCCCTGTTGCGGGTGAGGCGGT
>gene=chr11_66035194-66035279; species=papHam
tctccccacgccTGCAGCTTCTCGCGAGGGGCGGCGACGGTCCCTTGGTGGCAGGAGGGGCTCCCCCTGTTGCGGGTGAGGCGGC
>gene=chr11_66035194-66035279; species=ponAbe
-----CCACGCCTGCAGCTTCTCGCGAAGGGCGGCGACGGTCCCCTGGTGGCAGGAGGGGCTCCCCCTGTTGCGGGTGAGGCGGC
>gene=chr11_66035194-66035279; species=rheMac
tctccccacgccTGCAGCTTCTCGCGAGGGGCGGCGACGGTCCCTTGGTGGCAGGAGGGGCTCCCCCTGTTGCGGGTGAGGCGGC
>gene=chr11_66056695-66056788; species=hg19
CTGAGCGGATTCGGCAGAAGGCAACATCCGGGTGAGGGACAGGCGGAGCGACTTGCGGTGCCTGGGATTGGATCACGGGCTTGCCAGTTCACG
>gene=chr11_66056695-66056788; species=bosTau
CGAAGCGGATTCGGCAGTAATCAACTTCCGGGAGGGGGATAGGCGGAGCTAGTAGAGCCTCTTCGGATTGGATAGTGGGTTTGTTAGTTCGCG
>gene=chr11_66056695-66056788; species=calJac
CTGAGCGGATTCGGCAGAAGGTAACATCCGGGTGGGGGGCAGGCGGAGAGACTTCTGGTACCTGGGATTGGATAACGCGCTTGCCAGTTCAGG
>gene=chr11_66056695-66056788; species=canFam
GGAATTGGATTCGGCAGTAGGCAACTTCC-GGAGGGGCATGGGCGGAGCAACCCTAGGCGCTTCGGATTGGGTGGTGTGTATGCTAATTAGTG
>gene=chr11_66056695-66056788; species=equCab
CGCTGCAGATTCGGCGGTAGTCAACTTCC-GGGGGGCAGTAGGCGGAGCAACTCGAGGCGCTTTGGATTGGACAATG-GATTGTTAGTTCGCG
>gene=chr11_66056695-66056788; species=gorGor
CTGAGCGGATTCGGCAGAAGGCAACATCCGGGTGAGGGACAGGCGGAGCGACTTACGGTGCCTGGGATTGGATTACGGGCTTGCCAGTTCACG
>gene=chr11_66056695-66056788; species=panTro
CTGAGCGGATTCGGCAGAAGGCAACATCCGGGTGAGGGACAGGCGGAGCGACTTGCGGTGCCTGGGATTGGATCACGGGCTTGCCAGTTCACG
>gene=chr11_66056695-66056788; species=papHam
CTGAGCGGATTCGGCAGAAGGCAACATCCGGGTGAGGGACAGGAGGAGCAACTTGTGGTGCCTAGGATTGGATCACTGGCTTGCCAGTTCACA
>gene=chr11_66056695-66056788; species=ponAbe
CTGAGCGGATTCGGCAGAAGGCAACATCCGGGTGAGGGACAGGCGGAGCGACTTGCGGTGCCTGGGATTGGATCACGGGCTTGCCAGTTCACG
>gene=chr11_66056695-66056788; species=rheMac
CCGAGCGGATTCGGCAGAAGGCAACATCCGGGTGAGGGACAGGAGGAGCAACTTGTGGTGCCTAGGATTGGATCACTGGCTTGCCAGTTCACG
>gene=chr11_66406026-66406136; species=hg19
TAGGTAATTGGCGTCCGTGGTAACCAATCAGGAAGAGGATCTGAGGGAACGCCGGCCTTTTACTTTCTTGAGTGGCCAATCCGGTTGTAGGCTCACCTCCCCCTTCTACT
>gene=chr11_66406026-66406136; species=bosTau
CAGGTAATTGGCGTTCGTGATAACCAATCAGGAAGAGCATCTACAGGAACGCCTGCCTTTTATTTTGTTGAACGGCCAATCCGGTGGTAGGTTCTCCTCCCCTCTCTACC
>gene=chr11_66406026-66406136; species=calJac
CAGGTGATTGGCGTCCGTGATAACCAATCAGGAAGAGGATCTGCGGGAACGCCTGCCCTTCCCTTTATTGAGTGGCCAATCCGGTTGTAGACTCGCCTCCCCCCTCTACC
>gene=chr11_66406026-66406136; species=canFam
CAGGTAATTGGCGTTGGTGGTAACCAATCAGGAAGAGGATCTGCGGGAACGCCTGCCTTTAACTTAACTGAGCAGCCAATCCGGTGGTACACTCACCTCCCC-TTCTACC
>gene=chr11_66406026-66406136; species=equCab
CAGGTAATTGGCGTTCGTGGTAACCAATCAAGAAGAGGATCTGCGGGAACGCCTGCCTTTTACTTTTTTGAGCGGCCAATCCGATGGTAGGTTCACCTCCCC-CTCTACC
>gene=chr11_66406026-66406136; species=gorGor
TAGGTAATTGGCGTCCGTGGTAACCAATCAGGAAGAGGATCTGCGGGATCGCCGGCCTTTTA-TTTTTTGAGTGGCCAATCCGGTTGTAGGCTCACCTCCCCCTTCTACC
>gene=chr11_66406026-66406136; species=panTro
TAGGTAATTGGCGTCCGTGGTAACCAATCAGGAAGAGGATCTGCGGGAACGCCGGCCTTTTACTTTCTTGAGTGGCCAATCCGGTTGTAGGCTCACCTCCCCCTTCTAC-
>gene=chr11_66406026-66406136; species=papHam
CAGGTAATAGGCGTCCGTGGTAACCAATCAGGAAGAGGATCTGCGGGACCGCCGGCCTTTTACTTTATTGAGTGGCCAATCCGGTTGTAGGCTCACCTCCCCCCTCTACC
>gene=chr11_66406026-66406136; species=ponAbe
TAGGTAATTGGCGTCCGTGGTAACCAATCAGGAAGAGGATCTGCGGGAACGCCGGCCTTTTACTTTCTTGAGTGGCCAATCCGGTTGTAGTCTCACCTCCCCCCTCTACC
>gene=chr11_66406026-66406136; species=rheMac
CAGGTAATAGGCGTCCGTGGTAACCAATCAGGAAGAGGATCTGCGGGACCGCCGGCCTTTTACTTTATTGAGTGGCCAATCCGGTTGTAGGCTCACCTCCCCCCTCTACC
>gene=chr11_67275649-67275853; species=hg19
GCCCCTGGTAAATAGAGGTCTGGCCGGAAGGGCGAGCGGGCACGAATGCTCCCTCACTCCCGATTGGTGCGCGAAGATGTCACTCGAGCCTCCTTATTGGCCGAGACCTGCCCCAGCAGGTCGCAACCGCCGCCGATTGGCCTCCGCCTTCCGGACCTCGCACCTGTCTGCTCCGGATTGGGCGGTGGCCACCGCCCTCCGCAA
>gene=chr11_67275649-67275853; species=bosTau
GCCCCTGGTAAATAGAGCTCGGGCCGGAAGGGCGGGCGGGCACGAACGATCCTTCACTCCCGATTGGCGCGTGGAGATGTCACTCGGCCCTCCTCATAGGCAGAGACCGGCCCCAACAGGCCGCAACCGCTGCTGATTGGCCTCCGCCTTCCGGACCTCGCACCTGTCTGCTTCGGATTGGGCGGTGGCCGACACCCTCCACAA
>gene=chr11_67275649-67275853; species=calJac
GCCTCTGGTAAATAGAGGTCTGGCCGGAAGGGCGAGCGGGCTCGAATGCTCCCTCACTCCCGATTGGCGCCTGAAGATGTCACTCGAGCCTCCTTATTGGACGAGACCTGCCCCAGCAGGTCGCAACCGCCACCGATTGGTCTCCGCCTTCCGGACCTCGCACCTGTCTGCTCCGGATTGGGCGGTGGCTGCCGCCCTCTGCAA
>gene=chr11_67275649-67275853; species=canFam
GCCCCTGGTAAATAGAGCTCAGGCCGGAAGGGCGGGCGGGCACGAACGCTCTCTCACTCCCGATTGGTGTGCGCGGATGTCACTCGGGCCTCCTCATTGGCAGAGATCGGCCCCAACAGGCCGCAACCGCTGCTGATTGGTCTCCGCCTTTCGGACCTCGCACCTGTCTGCTCCGGATTGGGCGGTAGCTGACGCCCTACGCAA
>gene=chr11_67275649-67275853; species=equCab
GCCCCTGGTAAATAGAGCTCAGGCCGGAAGGGCGGGCGGCCACGAACGTTCCCTCACTCCCTATTGGCTCGCGGCGATGTCACTCGGGCCTCCTCATTGGCCGAGACCTGCCCCGGCAGGGCGGCACCGCTGCTGATTGGTCTCCGCTTTCCGGAACTCGCACCTGTCTGCT-CGGATTGGGCGG-GGCCGACGCCCCTCGCAA
>gene=chr11_67275649-67275853; species=gorGor
GCCCCT-GTAAATAGAGGTCTGGCCGGAAGGGCGAGCGGGCACGAATGCTCCCTCACTCCCGATTGGTGCGCGAAGATGTCACTCGAGCCTCCTTATTGGCCGAGACCTGCCCCAGCAGGTCGCAACCGCCGCCGATTGGCCTCCGCCTTCCGGACCTCGCACCTGTCTGCTCCGGATTGGGCGGTGGCCACCGCCCTCCGCAA
>gene=chr11_67275649-67275853; species=panTro
GCCCCTGGTAAATAGAGGTCTGGCCGGAAGGGCGAGCGGGCACGAATGCTCCCTCACTCCCGATTGGTGCGCGAAGATGTCACTCGAGCCTCCTTATTGGCCGAGACCTGCCCCAGCAGGTCGCAACCGCCGCCGATTGGCCTCCGCCTTCCGGACCTCGCACCTGTCTGCTCCGGATTGGGCGGTGGCCACCGCCCTCCGCAA
>gene=chr11_67275649-67275853; species=papHam
GCCCCTGGTAAATAGAGGTCTGGCCGGAAGGGCGAGCGGGCACGAATGCTCCCTCACTCCCGATTGGTGGGCGAAGATGTCACTCGAGCCTCCTTATTGGCCGAGACCTGCCCCAGCAGGTCGCAACCGCCGCCGATTGGCCTCCGCCTTCCGGACCTCGCACCTGTCTGCTCCGGATTGGGCGGTGGCCACCGCCCTCCGCAA
>gene=chr11_67275649-67275853; species=ponAbe
GCCCCTGGTAAATAGAGGTCTGGCCGGAAGGGCGAGCGGGCACGAATGCTCCCTCACTCCCGATTGGTGCGCGAAGATGTCACTCGAGCCTCCTTATTGGCCGAGACCTGCCCCAGCAGGTCGCAACCGCCGCCGATTGGCCTCCGCCTTCCGGACCTCGCACCTGTCTGCTCCGGATTGGGCGGTGGCCACCGCCCTCCGCAA
>gene=chr11_67275649-67275853; species=rheMac
GCCCCTGGTAAATAGAGGTCTGGCCGGAAGGGCGAGCGGGCACGAATGCTCCCTCACTCCCGATTGGTGGGCGAAGATGTCACTCGAGCCTCCTTATTGGCCGAGACCTGCCCCAGCAGGTCGCAACCGCCGCCGATTGGCCTCCGCCTTCCGGACCTCGCACCTGTCTGCTCCGGATTGGGCGGTGGCCACCGCCCTCCGCAA
>gene=chr11_71639538-71639868; species=hg19
ACAGGAATGCGTTCTGGGGCTTCAAGAAGCTGCTGTTTTTGAAAATGAGTCCTACCGAGGCAAGATGGCAGGTGCTGCAGCCAGGAAAATACATTTCCGTGTGTTTTAATATTTATTTTCACTCACTACAACTCTTTCGTGGAGGGAGCGGAATTTAAACTTCCGGGTCAGCCTCAGTGCAGCTTGGGAAACGTAGTTCCTAGTCCCCACGTCTCGCTCCTTGGAGCCCAGACTGAGGGAGCGTCGCGAAAGTTGCCCGTTTTGGAACGCTCCCATTTGGCTCTCCAAAGGGAAGAATTGGTTAAATAGTTGCACTGAAAATAATGCGAT
>gene=chr11_71639538-71639868; species=bosTau
CCAGGAACAGGTTCTGGGGCCTCAAGAAGCCGCTGTTTCCGAAAATGACTCCCACCAAGGTAAGAAGACACGTGCTATAGACAGAAAAATACATTCGGGTGGTTT---ATGTATAT-TTCACGCATTGCAAATCTCCCT--GAGAGAGCGGACTTTAAACTTCCGGGTCAGTTTCTATGCATTCTGGGAAATGTAGTCCGTAGTCTCCACGCTTCCCTCGA-GTTGCCC--ATTGAGGGAGCGTCGC-AAAGTAGACAGCTTAGGTGCCCTTCTCTTTGGTTCTACACAGGGGAAAATTGGTGACATATTTGTA-TGAAAATAATACAAG
>gene=chr11_71639538-71639868; species=calJac
ATAGGAATGCGTTCTGGGGCTTCAAGAAGCTGCTGTTTTTGAAAATGATTCCTACCGAGGCAAGAAAGCAGGTGCTGCAGCCAGGAAAATACTGTTGCATGTGTTTTAATGTTTATTTTCACTCACTACAATTCTTTCGTAGAGGGAGCGGAATTTAAACTTCTGGGTCAGCCTCAGTGCAGCTTGGGAAACGTAGTTCCTGGTCCCCACGTCTCGCTCCCTGGAGCCGAGACTGAGGGAGCGTCGCGAAAGTTGCCCGTTTAGGAACTCTCCCATTTGGCTCTCCAAAGAGAAGAATTGGTTAAATAGTCGCACTGAGAACAATGCGAT
>gene=chr11_71639538-71639868; species=canFam
CCGGGAAATTGCTCTGTGGCCTCAAGAAGCCGCTGTTTCTGAAAATGACTCCCATCGAGGCAAGAAGACATTCGCTAACAGCAAGAATGTATATTGGCATATATT---ATGCAAATTTTCACTCGCTACAAGTCT----TTCAGAGCTCGGAACTTAAACTTCCGGGTCAGATTCAATGCATTCTGGGAAATGTAGTCCTTGGCCTCCACGCTTCACTTCTTGGAGCTCAGAGTGAGGGAGCGTCGCGAAAGTTGACGATTTAGAGACCCTTCTCTTTGGCTGTCCAAAAGGGAGAATTGGTGAAATATTTGCACTGAGAATAATACAAA
>gene=chr11_71639538-71639868; species=equCab
CCGGGAACTCGTTCTGGAGTCTCATGAAGCCGCTGTTTCTGAAAAGGACTCCTACCGAGGCAAAAAGGCATGTGCTCTAGCCCACAAAATACATTAGCGTGTTTT---ATGTATATTTTCACGCGCTCCCAATCTCCTGTCGAGAGAACGGAATTTAAACTTCCAGGTCAGATCGAATGCATTCTGGGAAATGTAGTCCTTAGCCTCCACGCCTCAATCCTCGGAGCCCAGAGTGAGGGAGCGTCGCGAAAGTTGACGGCTTAGGGACCCTTCCCTTGGGCTCTCTAAAGGAGAGAGTTGGTGAAATATTTGCAATGAAAATAATACAAG
>gene=chr11_71639538-71639868; species=gorGor
ACAGGAATGCGTTC-----------------------------------------------------------------------AAAATACATTTGCGTGTGTTTTAATGTTTATTTTCACTCACTACAACTCTTTCGTGGAGGGAGCGGAATTTAAACTTCCGGGTCAGCCTCAGTGCAGCTTGGGAAACGTAGTTCCTAGTCCCCACGTCTCGCTTCTTGGAGCCCAGACTGAGGGAGCGTCGCGAAAGTTGCCCGTTTTGGAACGCTCCCATTTGGCTCTCCAAAGGGAAGAA-TGGTTAAATAGTTGCACTGAAAATAATGCGAT
>gene=chr11_71639538-71639868; species=panTro
ACAGGAATGCGTTCTGGGGCTTCAAGAAGCTGCTGCTTTTGAAAATGAGTCCTACCGAGGCAAGATGGCAGGTGCTGCAGCCAGGAAAATACATTTGCGTGTGTTTTAATGTTTATTTTCACTCACTACAACTCTTTCGTGGAGGGAGCGGAATTTTAACTTCCGGGTCAGCCTCAGTGCAGCTTGGGAAACGTAGTTCCTAGTCCCCACGTCTCGCTCCTTGGAGCCCAGACTGAGGGAGCGTCGCGAAAGTTGCCCGTTTTGGAACGCTCCCATTTGGCTCTCCAAAGGGAAGAATTGGTTAAATAGTTGCACTGAAAATAATGCGAT
>gene=chr11_71639538-71639868; species=papHam
ACAGGAATGCGTTC-TGGGCCTCAAGAAGCTGCTGTTTTTGAAAATGACTCCTACCGAGGCAAGACGGCAGGTGCTGCAGCCAGGAAAATACATTTGCGTGTGTTTTAATGTTTATTTTCACTCCCTACAACTCTTTCGTGGAGGGAGCGGAATTTAAACTTCCGGGTCAGCCTCAGTGCAGTTTGGGAAACGTAGTTCCTAGTCCCCACGTCTCGCTCCTTGGAGGCCACACTGAGGGAGCGTCGCGAAAGTTGCCCGTTTAGGAACTCTCCCATTTGGCTCTGCAAAGGGAAGAATTGGTTAAATAGTTCCACTGAAAATAATGCGAT
>gene=chr11_71639538-71639868; species=ponAbe
ACAGGAATGCGTTCTGGGGCTTCAAGAAGCTGCTGTTTTTGAAAATGATTCCTACCGAGGCAAGACGGCAGGTGCTGCAGCCAGGAAAATACATTTGCGTGTGTTTTAGTGTTTATTTTCACTCACTACAACTCTTCCGTGGAGGGAGCGGAATTTAAACTTCCGGGTCAGCCTCAGTGCAGCTTGGGAAACGTAGTTCCTAGTCCCCACGTCTCGCCCCTTGGAGCCCAGACTGAGGGAGCGTCGCGAAAGTTGCCCGTTTAGGAACTCTCCCATTTGGCTCTCCAAAGGGAAGAATTGGTTAAATAGTTGCACTGAAAACAATGCGAT
>gene=chr11_71639538-71639868; species=rheMac
ACAGGAATGCGTTC-TGGGCCTCAAGAAGCTGCTGTTTTTGAAAATGACTCCTACCGAGGCAAGACGGCAGGTGCTGCAGCCAGGAAAATACATTTGCGTGTGTTTTAATGTTTATTTTCACGCACTACAACTCTTTCGTGGAGGGAGCGGAATTTAAACTTCCGGGTCAGCCTCAGTGCAGTTTGGGAAACGTAGTTCCTAGTCCCCACGTCTCGCTCCTTGGAGGCCACACTGAGGGAGCGTCGCGAAAGTTGCCCGTTTAGGAACTCTCCCATTTGGCTCTGCAAAGGGAAGAATTGGTTAAATAGTTCCACTGAAAATAATGCGAT
>gene=chr11_72145552-72145882; species=hg19
CCCCTGTGCTGACCACGTCCAACATGGCTGCCGCGGCGCGTTCGAAGACGCCGCGAACAGGGTGGAGTTGCGCACTACCTCACGGGAGAGGTAGTCCACAGCCCTAAGCCTTTCCCCAGCTGGAGAATAAATAAACTACGTTTCCCAGAAGGCTGTGGGATTGCGTCACAATGACTGCGGGATTATAGAAGCCCGGGGCATATTGGGAAATAGAGTTCGGGTGAAGGGGCGTGGCGATTAGAGTTAAAGATTAGAATCCCAAGACTTCTTTCCTAGTTTAGTTGAAGCACACGACACACtttttttttttttttttttttgagacggagt
>gene=chr11_72145552-72145882; species=bosTau
CCCCTGTGCTGACCACTTCCAACATGGCTGCCGCGGCGCGTTCGAAGACGCCGCGGA----GTGGAATTACGCACTACCTCACGGGAGTGGTAGTCCCTAACCGCAGACCTTGACGTAGCGGGGGGAGAAATAAACTACACTGCCCAGAAGGCTGTAGAATTGCGTCATAATGACTGCAGACTTACAGCATCCTGGGGCGTATTGGGAAATGGAGTTTGGACATGGGGGCGTGGCAA--GAAG-TTAAGGTGGGAGTCCCAGAGTCGTCTTCCAAGTTTAGCTAAAACATGCGATG----------------------------------
>gene=chr11_72145552-72145882; species=calJac
CCCCTGTGCTGGCCACGTCCAACATGGCTGCCGCGGCGCGTTCGAAGACGCCGCTAACGGGGTGGAGTTACGTACTACCTCACGGGAGGGGTAGTCTACAGCCCTAAGTCTTTCCCCAGCTGGAGAACAAATAAACTACCCTTCCCAGAAGGCCGTGAGATTGCGTCATAATGACTACCAATTTATAGGAGCCTGGGGCATGTTGGGAAAGAGAGTTCGGGTGAAGGGGCGTGGTGATTGGAGTTAAAGATTCGAATCCCAGGACTTCTTTCCTAGTTTAGTTGAAGTACAGGACACAGttgttgttgttgtctgtttttgagacggagt
>gene=chr11_72145552-72145882; species=canFam
CCCCTAGGCTGGCCGCGTCCAACATGGCTGCCGCGGCGCGTTCGAAGACGCCGCGAACGCGGTGGAATTCTGCAGTGCTTCACGGGAGTGGTAGTCCACAGCCTTAGATTTTTCCGCAGCTGGAGAACAAATAAACTACATTTCCCAGGAAGCCATGGAATCGCGTCACAAAGACGGCCGACTTAGAGGAGCCTGGTGCATGTTGGGAAGTGGAGTTCGAGTGAGGGGGCGTGGTAA--AAGG-TTAAGGTTCGAATCCCAGATCCTCCCGCCAAATTTAGTTAACATATGCGGCG----------------------------------
>gene=chr11_72145552-72145882; species=equCab
CCCCTGTGCTGGCCACGTCCAACATGGCTGCCGCGGCGCGTTCGAAGACGCCGCGAAAGGGGTGGAATTACGCACTACCTCACGGGAGTGGTAGTCCGCAGCCCTAGATCTTCCCGCAGCTAGCGAACAAATAAACTACACTTCCCAGAAGGGTGTGGAATCGTGTCACAATGACTGCCGACTTACAGGAGCCCAGGGCATGATGGGAAATGGAGTTCGGGCGGGGGGGCGTGGTGA--AAAG-TTAAAGTTCGAATCCCAGAGCCTCTTTCCAAGTTTAGATAAAATATGCGATG----------------------------------
>gene=chr11_72145552-72145882; species=gorGor
CCCCTGTGCTGGCCACGTCCAACATGGCTGCCGCG-CGCGTTCGAAGACGCCGCGAACAGGGTGGAG-TGCGCACTACCTCACGGGAGAGGTAGTCCACAGCCCTAAGCCTTTCCCCAGCTGGAGAACAAATAAACTACGTTTCCCAGAAGGCTGTGGGATTGCGTCACAATGACTGCGGGCTTATAGGAGCCCGGGGCATATTGGGAAATAGAGTTCGGGTGAAGGGGCGTGGCGATTAGAGTTAAAGATTAGAATCCCAAGACTTCTTTCCTAGTTTAGTTGAAGTACACGACACACttttatttttttattttttttgagacggagt
>gene=chr11_72145552-72145882; species=panTro
CCCCTGTGCTGACCACGTCCAACATGGCTGCCGCGGCGCGTTCGAAGACGCCGCGAACAGGGTGGAGTTGCGCACTACCTCACGGGAGAGGTAGTCCACAGCCCTAAGCCTTTCCCCAGCTGGAGAATAAATAAACTACGTTTCCCAGAAGGCTGTGGGATTGCGTCACAATGACTGCGGGATTATAGGAGCCCGAGGCATATTGGGAAATAGAGTTCGGGTCAAGGGGCGTGGCGATTAGAGTTAAAGATTAGAATCCCAAGACTTCTTTCCTAGTTTAGTTGAAGCACACGACACACtttttttttttttttttttttgagacggagt
>gene=chr11_72145552-72145882; species=papHam
CCCCTGTGCTGGCCACGTCCAACATGGCTGCCGCGGCGCGTTCGAAGACGCCGCGAACAGGGTGGAGTTGCGCACTACCTCACGGGAAGGGTAGTCCACAGCCCTAAGCCTTTTCCCAGCTGGAGAACAAATAAAATACGCTTCCCAGAAGGCTGTGGGACTACGTCACAATGACTGCAGACTTATAGGAACCCGGGGCATGTTGGGAAATAGAGTTCGGGTGAAGGGGCGTGGCGATTAGAGCTAAAGATTAGAATCCCAAGATTTCTTTCCTAGTTTAGTTGAAGCACACGACACAA----------tttttttttttgagac-gagt
>gene=chr11_72145552-72145882; species=ponAbe
CCCCTGTGCTGGCCACGTCCAACATGGCTGCCGCGGCGCGTTCGAAGACGCCGCGAACAGGGTGGAGTTGCGCACTACCTCACGGGAGGGGTAGTCCACAGCCCTAAGCCTTTCTCCAGCTGGAGAACAAATAAACTACGTTTCCCAGAAGGCTGTGGGATTGCGTCACAATGACTGCGGGCTTATAGGAGCCCGGGACATGTTGGGAAATAGAGTTCGGGTGAAGGGGCGTGGCGATTAGAGTTAAAGATTAGAATCCCAGGACTTCTTTCTTAGTTTAGTTGAAGCACACGACACACtttttttttttttttttttttgagacggagt
>gene=chr11_72145552-72145882; species=rheMac
CCCCTGTGGTGGCCACGTCTAACATGGCTGCCGCGGCGCGTTCGAAGACGCCGCGAACAGGGTGGAGTTGCGCACTACCTCACGGGAGGGGTAGTCCACAGCCCTAAGCCTTTTCCCAGCTGGAGAACAAATAAAATACGCTTCCCAGAAGGCTGTGGGACTACGTCACAATGACTGCAGACTTATAGGAACCCGGGGCATGTTGGGAAATAGAGTTCGGGTGAAGGGGCGTGGCGATTAGAGCTAAAGATTAGAATCCCACGATTTCTTTCCTAGTTTAGTTGAAGCACACGACACAA--------tttttttttttttgagac-gagt
>gene=chr11_75294346-75294495; species=hg19
GGGGCCTCTTTCGCCCACCCTCGCCAGGGCACTATCCTTCCCACCGGCCCGATCCCGCGTCCCGAGGTCTCGCGGGGCCAGGCTGCAcgggcggcggagcccggagcccggggcggggccggAGATGAGCCTGCAGGCGGGGGGCTGTG
>gene=chr11_75294346-75294495; species=bosTau
CAGGCTTCTCTAG------------GCAGCCT-TCTCTACCCCAGGGCCAGACCCC------------------GCGCCCCGAAGCTTTGGCAACTGGAACCGGGGCT--GGCGGGCGA---------------------------GCT
>gene=chr11_75294346-75294495; species=calJac
GGGGCCTCTTTCGCCCACCCTCGCCAGGGCACTGTCTTTCCCACCGGCCCGATCCCGCTTCCCGAGGTTCTGCGGGGCCAGGGTGCCCAGGCGGCGGAG-CTAGAGCCTGGGGTGGGGCCGG-GGTGAGCCTGCAGGC-GGGGACTGTG
>gene=chr11_75294346-75294495; species=canFam
A-GGTTTCCTTCTCCCACCTGCGCCCCAGCAC-GTCCTGCCTGATGGCCTGA--------------GCCCCACGGGTGCAGGGGACATGTAGGGGACGGCCATGGGCTCAGGCCA------------------TGGGC--TTAGCTATT
>gene=chr11_75294346-75294495; species=equCab
------------------------------------------------------------------GCTCTCCTCTCCCGGGGGTTTCGGGCGGGGGGGCCCTGGGCTTGCGCCT------------------CAGCC--CCGGCCATT
>gene=chr11_75294346-75294495; species=gorGor
GGGGCCTCTTTCGCCCACCCTCGCCAGGGCACTGTCCTTCCCACCGGCCCGATCCCTCGTCCCGAGGTCTCGCCGGGCCAGGCTGCACGGGCTGCGGAGCCCGGAGCCCGGGGCGGGGCCGGAGATGAGCCTGCAGGCGGGGGGCTGTG
>gene=chr11_75294346-75294495; species=panTro
GGGGCCTCTTTCGCCCACCCTCGCCAGGGCACTGTCCTTCCCACCGGCCCGATCCCGCGTCCCGAGGTCTCGCGGGGCCAGGCTGCAcgggcggcggagcccggagcccggggcggggccggAGATGAGCCTGCAGGCGGGGGGCTGTG
>gene=chr11_75294346-75294495; species=papHam
GGGGCCTCTTTCGCCCACCCTCGCCAGGGCACTGTGCTTCCCACCGGCCAGATCCCGCGTCCCGAGATCTCGCGGGGCCAGGCTGCACGGGCGGCGGAACCCAGAGTCCGGGGCGGGGCCGGAGACGAGCCTGTAGGCTGGGGGCTGTG
>gene=chr11_75294346-75294495; species=ponAbe
GGGGCCTCTTTCGCCCACCCTCGCCAGGGCACTGTCCTTCCCACCGGACCGATCCCGCGTCCCGAGGTCTCGCGGGGCCAGGCTGCACGAGCGGCGGAGCCCGGAGCCCGGGGCGGGGCAGGAGATGAGCCTGCAGGCAGGGGGCTGTG
>gene=chr11_75294346-75294495; species=rheMac
GGGGCCTCTTTCGCCCACCCTAGCCAGGGCACTGTGCTTCTCACCGGCCAGATCCCGCGTCCCGAGATCTCGCGGGGCCAGGCTGCACGGGCGGCGGAACCCAGAGTCCGGGGCGGGGCCGGAGACGAGCCTGCAGGCTGGGGGCTGTG
>gene=chr11_75526100-75526264; species=hg19
TCCTTGAGTCCCTCCGCCCCCAAGTCCAGTAATGCCAGCGATGGACAGACCTTCTACCCAATAGCACGCCCCTTTTCTGCCGTTGGGTCCCGCCCCCTTGAGGGCTAAGCCAATGAGCGCTCCGGGTCTCAGCGGGGTGGAGGGGTTGCACTGCGGTAATATGG
>gene=chr11_75526100-75526264; species=bosTau
TCCCTGGGTCCCTCCGCCCCC-TGTCTATTTCTGCTGGCGACGGACAAATCTTCTGCCCAATAGCGCGTCCTCTTTTTGTCGTTTGGTCCCGCCCCCATGGAAGCTGAACCAATAGGCAATCCAGGTCTCAGC-GGGTGGTGGGGTTGCACTGCAGTAATATGG
>gene=chr11_75526100-75526264; species=calJac
TCCTCGAGTCCCTCCGCCCCCTAGTCCAGTCAGGCCGGCGATGGACAGACCTTCTACCCAATAGCACGTCCGTTTTTTGCCGCTGGGTACCTCCCCCTTGAGAGCTAAGCCAATGAGCGCACCGGGTCTCGGCGGGGTGGAGGGGTTGCACTGCGGTAATATGG
>gene=chr11_75526100-75526264; species=canFam
TCCCCGGGTGCCTCCGCCCCG-AGCCCATTCCGGCCGGTGACGGACAGACGTTCCACCCAATAGCACGTCCGGTGTGCGTCGCCGGGTCCCGCCCCCGTGGCCGCCGAGCCAATGAGCAGGCCGGGTCTCGGCGGGGTGGTGGGGTTGCACTGCGGTAACATGG
>gene=chr11_75526100-75526264; species=equCab
TCCCCCGGTCCCTCCGCCCCC-AGCCCGTTCCGGCCGCCGATGGACAGGCCTTCTACCCAATAGCGTGCCCGTTCCCTGTGGCTGGGTCCCGCCCCCGTGGGAGCTGAACCAATGAGCGAGCCAGGTCTCGGCGGGGCGGTGGGGTTGCACTGCGGTAATATGG
>gene=chr11_75526100-75526264; species=gorGor
TCCTTGAGTCCCTCCGCCCCCAAGTCCAGTAATGCCAGCGATGGACAGGCCTTCTACCCAATAGCACGCCCCATTTCTGCCGTTGGGTCCCGCCTCCTTGAGGGCTAAGCCAATGAGCGCTCCGGGTCTCGGCGGGGTGGAGGGGTTGCACTGCGGTAATATGG
>gene=chr11_75526100-75526264; species=panTro
TCCTTGAGTCCCTCCGCCCCCAAGTCCAGTAATGCCAGCGATGGACAGACCTTCTACCCAATAGCACGCCCCTTTTCTGCCGTTGGGTCCCGCCTCCTTGAGGGCTAAGCCAATGAGCGCTCCGGGTCTCGGCGGGGTGGAGGGGTTGCACTGCGGTAATATGG
>gene=chr11_75526100-75526264; species=papHam
TCCTCGAGTCCCTCCGCCCCCAAGTTCAGTACGGCCAGCGATGGACAGACCTTCTACCCAATAGCACGCCCCTTTTCTGCCGTTGGGTCCCGCC-CCTTGAGGGCTAAGCCAATGAGCGCGCCGGATCTCGGC-GGGTGGAGGGGTTGCACTGCGGTAATATGG
>gene=chr11_75526100-75526264; species=ponAbe
TCCTTGAGTCCCTCCGCCCCCAAGTCCTGTAATGCCAGCGATGGACAGACCTTCTACCCAATAGCACGCCCCTTTTCTGCCGTTGGGTCCCGCCCCCTTGAGGGCTAAGCCAATGAGCGCTCCGGGTCTCGGCGGGGTGGAGGGGTTGCACTGCGGTAATATGG
>gene=chr11_75526100-75526264; species=rheMac
TCCTCGAGTCCCTCCGCCCCCAAGTTCAGTACGGCCAGCGATGGACAGACCTTCTACCCAATAGCACGCCCCTTTTCTGCCGTTGGGTCCCGCC-CCTTGAGGGCTAAGCCAATGAGCGCGCCGGATCTCGGC-GGGTGGAGGGGTTGCACTGCGGTAATATGG
>gene=chr11_85376106-85376329; species=hg19
AGAACGAAGCGGTGAGGCCCTGCGATGACTCGACCGCGCCACCCAGACAACGGCGTAGCCGGAAGTCAGTGGTTTTCGCCCCAGTCCCGCCCACCGCGTTTCGCGCGCCACCAGGCCGTAGTGTCGCGAGATTTCAGGGTGCTTTAGAGTGGGAATAATTCCAGCTTTCTAGTGATGTCATAATAACAGCGGCAAAAATAACAAGTCTCTAGATTTATCCACC
>gene=chr11_85376106-85376329; species=bosTau
AGATGGAAGCAGCAAGGCCCAACGATGACTCGACCGCGCCACCCAGACAACGGCCTGGCCGGAAGTCAGTCGATCTCGCTCCAGCCCCTCCCACCGCATTTCGCGCTTCACCGGGCTCTAGTATCGCGAGACTTCGG-------TTGACCAGGCGTAATTCCAGACCTCCAGTGATGTCATAGTAACAGCGGCAAAAATAACA-ACCACAAAAGTTATCC---
>gene=chr11_85376106-85376329; species=calJac
AGAACCTAGCAGTGAGGCCGAGCGATGACTCGACCGCGCCACCCAGACAACGGCCTGGCCGGAAGTCAGTCGTTTTCGCCTCAGCCCCGCCCCCAGCGTTTCGCGCGCCACCAGGCCGTAGTATCGCGAGATACGAGGGTGCTTTGGAATGGGAGTAATTCCAGCTTTTTGATGATGTCATAAC-----TGGCAAAAATAGCAAGACTCTAGGTTTATCCACC
>gene=chr11_85376106-85376329; species=canFam
AGAGCGAAGCGCCGCGGCCCCGCAATGACTCGACCGCGCCACCCAGACAACGGCCTGGCCGGAAGTCAGTCGATCTC-ACCCAGCCCCTCCCACGGCGTTTCGCGCGCCCCTGGGCTCTAGTATCGCGAGAGTTCAGTGAGGTCTCA-GCGGGAGTAGTTGCAGAATTTCAGTGATGTCATAGTGCAAGCGGCAAGAATAACA-ATCCCGAGGTT--------
>gene=chr11_85376106-85376329; species=equCab
AGATCCGAGCGGCGAAGCCCAGGGATGACTCGACCGCGCCACCCAGACAACGGCCTGGCCGGAAGTCAGCCGATCTCTCCCCAGCCCCGCCCACGGCGTTTCGCGCTCCACCGGACTCTGGTATCGCGAGAGTTCAGAGAGCGCTGAGGCGGGAGTAATTCCAGCTTTCCAATGGTGTCGTAGTAACAGCGGCAAAAATAACA-AACACTAGATTTAATG---
>gene=chr11_85376106-85376329; species=gorGor
AGAACGAAGCGGTGAGGCCTTGCGATGACTCGACCGCGCCACCCAGACAACGGCGTAGCCGGAAGTCAGTGGCTTTCGCCCCAGCCCCGCCCACCGCGTTTCGCGCGCCACCAGGCCGTAGTGTCGCGAGATTTCAGGGTGCTTTAGAGTGGGAATAATTCCAGCTTTCTAGTGATGTCATAATAACAGCGGCAAAAATAACAAGTCTCTAGATTTATCCACC
>gene=chr11_85376106-85376329; species=panTro
AGAACGAAGCGGTGAGGCCCTGCGATGACTCGACCGCGCCACCCAGACAACGGCGTAGCCGGAAGTCAGTGGTTTTCGCCCCAGCCCCGCCCACCGCGTTTCGCGCGCCACCAGGCCGTAGTGTCGCGAGATTTCAGGGTGCTTTAGCGTGGGAATAATTCCAGCTTTCTGGTGATGTCATAATAACAGCGGCAAAAATAACAAGTCTCTAGATTTATCCACC
>gene=chr11_85376106-85376329; species=papHam
AGAAAGAAGCGGTGAGGCCCAGTGATGACTCAACCGCGCCACCCAGACAACGGCCTGGCCGGAAGTCAGTGGTTTTCGCCCCAGCCCCGCCCACCGCGTTTCGCGCGCCACCAGGCCGTAATATCGCGAGGTTTTAGGGTGCTTTGGAGTGGGAATAATTCCAGGTTTCTAGTGACGTCATAATAACTGCAGCAAAAATAACAAGACTCTAGATTTATCCACC
>gene=chr11_85376106-85376329; species=ponAbe
AGAACGAAGCGGTGAGGCCCTGCGATGACTCGACCGCGCCACCCAGACAACGGCCTAGCCGGAAGTCAGTGGTTTTCGCCCCAGCCCCGCCCACCGCGTTTCGCGCGCCACCAGGCCGTAGTGTCGCGAGATTTCAGGGTGCTTTAGAGTGGGAATAATTCCAGCTTTCTAGTGATGTCATAATAACAGCGGCAAAAATAACAAGTCTCTAGATTTATCCACC
>gene=chr11_85376106-85376329; species=rheMac
AGAAAGAAGCGGTGAGGCCCACTGATGACTCGACCGCACCACCCAGACAACGGCCTGGCCGGAAGTCAGTGGTTTTCGCCCCAGCCCCGCCCACCGCGTTTCGCGCGCCACCAGGCCGTAATATCGCGAGGTTTTAGGGTGCTTTGGAGTGGGAATAATTCCAGCTTTCTAGTGACGTCATAATAACTGCAGCAAAAATAACAAGACTCTAGATTTATCCACC
>gene=chr11_93474579-93474817; species=hg19
CTCTGTACACACCACCCTCCCGACCTCAGCCCTCCAACTCCCGATAACCAGCCGACCTCCTCCAACCGTGCGGAAGAAAAGGGTTGGCTATTTCCGTGGCCCAAGTAATAGTCAGGCCGAAATCTCGCGATACAACTTAGCTTCCGGGAAGAAGGCGAGCGGTGGGAGGAGACGCGACGTGGGGGCGCCATTTTTCTCGCCGCGCAGGGAGGACTGACTAACGTGGGCGGAGCTCTAG
>gene=chr11_93474579-93474817; species=bosTau
---------CAGCAACCTACCGACCATAGCACTCCGA------AAGGCACACCAACCT-CCGCCGTCGCGCGGGAGGAAAGGCTGGGCGCGCCGCGCGCCCAAGTTAATAGTGGGGCGGAAGTCTCGCGATAACAACTAGACTCCGGGATGAACGGGAGAGCTGGGAGGTGGCACGACGC-GG-GCGCCATGTTTATCCCCGCGTTGGGAGGGCCGATTCCAGTGGGCGGAGCCTGGA
>gene=chr11_93474579-93474817; species=calJac
ACCTGCACTCACCAATATCCCGACCTCAGTTCTCCAACTCCCGAGAACCACCTTGCGTCTTCCAACCGCGCAGAAAAAAAGGGTGAGCAATCCCCGCGGCCCAGGTAATAGCGAGGCCGAAATCTCGCGATACAACTTAGCACCCGGGAAGAAGGCGAGCGACGGAAGGAGACAGGAAGCAGGATAGCCATTTTTCTCGCCGCGCGGGGAGGAGCGGCTAACGTAGGCGGAGCTTCAG
>gene=chr11_93474579-93474817; species=canFam
GCCCGCATTCAGCACCCCCCCGTCCCGAGCACCCCAACGCGCC-ACGACCGCCTACCT-CAACAACCACGCGGAAGGAAAG-GAAGGCCTTCCCCGCGACCCAGCTAATAGTGGGCCCGAAATCTCGCGAGAACAATCGGACGCCGCGAGGATCGTGAAAAATGGGAGGAGGCGAGGCCCGGG-GCGCCATTTTGG-CGTTgcg-ggggcggggcgagcggggggggcggggccTGAG
>gene=chr11_93474579-93474817; species=equCab
AGCTGGGTCCATCAACCTTCCGCCCTCAGCATACCAATACGCCAACAACGACCTACCT-CTACAGCCGCGCGGAACAAAAGAGTAGGCCGCCCACGCGACTCGGCTAATAGTGGGGCCGAGGTCTCGCGATAACAACTTAACTCCCGGAAGAAAATGAGAGGTGGGAGGAGGCCAGATGCAGG-GCGCCATTTTGATCGCCGCGAGAGGAGGAGCAATTAAAGGGGGCGGAGCCTGAG
>gene=chr11_93474579-93474817; species=gorGor
ATCTGTACACACCACCCTCCCGACCTCAGCCCTCCAACTCCCGATAACCAGCCGACCTCCTCCAACCGTGCGGAAGAAAAGGGTCGGCTATTTCCGTGGCCCAAGTAATAGTCAGGCCGAAATCTCGCGATACAACTTAGCTTCCGGGAAGAAGGCGAGCGGTGGGAGGAGACGCGACGTGGGGGCGCCATTTTTCTGGCCGCGCAGGGAGGACCGACTAACGTGGGCGGAGCTCTAG
>gene=chr11_93474579-93474817; species=panTro
CTCTGTACACACCACCCTCCCGACCTCAGCCCTCCAACTCCCGATAACCAGCCGACCTCCTCCAACCGTGCGGAAGAAAAGGGTTGGTTATTTCCGTGGCCCAAGTAATAGTCAGGCCGAAATCTCGCGATACAACTTAGCTTCCGGGAAGAAGGCGAGCGGTGGGAGGAGACGCGACGTGGGGGCGCCATTTTTCTCGCCGCGCAGGGAGGACTGACTAACGTGGGCGGAGCTCTAG
>gene=chr11_93474579-93474817; species=papHam
ATTTGCACACACCACCCTCCCGATTTCAGTCCTCCAACTCCAGAAAACTAGCCGATATCCTCCAACCGCGCGGAAGAAAAGGGTGAGATATCCCCGCGGCCCAAGTAATAGTCAGGCAGAAATCTCGCGATACAATTTAGCTCCCGGGAAGAAGGCGAGCGGTGGGAGGAGACGCGACGCGGGGGCGCCATTTTTCTCGCCGCGCAGGGAGGAGCGACTAACGTGGGCGGAGCTGTAG
>gene=chr11_93474579-93474817; species=ponAbe
ATCTGCACACACCACCCTCCGGACCTCAGCCCTCTAACTCCCGATAACCAGCCGACCTCCTCCAACCGTGCGTTAGAAAAGAGTGGGCTATTTCCGTGGCCCAAGTAATAGTCAGGCCGAAATCTCGCGATACAACTTAGCTTCCGGGAAGAAGGCGAGCGGTGGGAGGAGACGCGACGCGGGGGCGCCATTTTTCTCGCCGCGCAGGGTGGACCGATTAACGTGGGCGGAGCTCTAG
>gene=chr11_93474579-93474817; species=rheMac
ATTTGCACACACCACCCTCCCGATTTCAGTCCTCCAACTCCGGAAAACTAGCCGATGTCCTCCAACCGCGCGGAAGAAAAGGGTGGGATATCCCCGCGGCCCAAGTAATAGTCAGGCAGAAATCTCGCGATACAATTTAGCTCCCGGGAAGAAGGCGAGCGGTGGGAGGAGTCGCGACGCGGGGGCGCCATTTTTCTCGCCGCGCAGGGAGGAGCGACTAACGTGGGCGGAGCTGTAG
>gene=chr11_94226992-94227076; species=hg19
CGGGAGAGAACGGCGTCCGTTTCTCTCGCGACACTTCATGGATAACGTAGATGCTTCAAGTCCAGTTCGGCTCTCATTGGCTAC
>gene=chr11_94226992-94227076; species=bosTau
CGGGAGAGAACAGCTTCTCCTTCTCTCGCGATACCTCATTGATGACGCAAGCGCATCAACTC--------TTCTCATTGGCTGT
>gene=chr11_94226992-94227076; species=calJac
CGGGAGAGAACGGCATCCGTTTCTCTCGCGACACTTCAAGGACAACGTAGGCGCTTCAAGTCCAGTTTGGCTCTCATTGGCTGC
>gene=chr11_94226992-94227076; species=canFam
CGGGAGAAAAAAGCAgcTCTTTCCCTCGCGAGACCTCAGTGATGACGTC-ACGCTTCCATTCTTCCTCGGCTCTCATTGGCTGC
>gene=chr11_94226992-94227076; species=equCab
CGGGCGAGAAAAGCAGCTCTTTCCCTCGCGATAACTCATCGATGACGTAGGCGCCTGAAGTCCTCTTCGGCTCTCATTGGCTGC
>gene=chr11_94226992-94227076; species=gorGor
CGGGAGAGAACGGCGTCCGTTTCTCTCGCGACACTTCATGGATAACGTAGACGCTTCAAGTCCAGTTCGGCTCTCATTGGCTAC
>gene=chr11_94226992-94227076; species=panTro
CGGGAGAGAACGGCGTCCGTTTCTCTCGCGACACTTCATGGATAACGTAGACGCTTCAAGTCCAGTTCGGCTCTCATTGGCTAC
>gene=chr11_94226992-94227076; species=papHam
CGGGAGAGAACGGCGTCCGTTTCTCTCGCGACACTTCATGGGAAACGTAGACGCTTCAAGTCTAGTTCGGTTCTCATTGGCTAT
>gene=chr11_94226992-94227076; species=ponAbe
CGGGAGAGAACGGCATCCGCTTCTCTCGCGACACTTCATGGATAACGTAGACGCTTCAAGTCCAGTTTGGCTCTCATTGGCTAC
>gene=chr11_94226992-94227076; species=rheMac
CGGGAGAGAACGGCGTCCGTTTCTCTCGCGACACTTCATGGGAAACGTAGACGCTTCAAGTCCAGTTCGGTTCTCATTGGCTAT
>gene=chr11_105893165-105893342; species=hg19
CCTGGAATTCCGCCCCCTCGTGATTCACCTCCCTGTCTGTGCCCCGTCTGTGGCGCGCAGCTCTGTCAGTCAAGTGGACTCTAGGAAGGGATTGGCCCCTAGAGATCCGCTTGCTGCGCTGTTCCAACTGATTGGGGCACTGGCCGCTGCATCTCCAAACTCGTCTCTTGTCCTTGA
>gene=chr11_105893165-105893342; species=bosTau
CCTG--ACTCCGCCCCC-CGTGACTCGCCTCCCGCCG-GAGC----TCCTTGGCGACGGGCCCCGTCAATCTAGAGCACTGTGAGGAAGGATTGGCCCCGCGCGGTC-GCCGGCTGCGCAGTTCTGCCCGATTGGAGCACAGTCAGCTTCATCTCCAAA--CCATTCCTGTCCTTGA
>gene=chr11_105893165-105893342; species=calJac
CCTGGAGTTCCGCCCCCTCGTGATTCACCTCCCTCTCTGCGCTCCGTCTGTGGCGCGCAGCTCTGTCAGTCAAGTGGGCTGTAGGAAAGGATTGGCCCCTAGCGATGCGTTTGCTTCGCTGTTCCAACTGTTGGGGGCACTAGCCGC-GCATCTCCAAACTCGTCTCTTGTCCTTGA
>gene=chr11_105893165-105893342; species=canFam
CCTGGAATTCCGCCCCCTTGCGATTCGCCTCCCGCTCTGCGCTCCGGCGTTGGCGCGCGGTGCTGTCAGTCAAGTGGGCTCTGGGAGCCGATTGGCCCTCGGCGATCAGCCTGCGGCGCTGTTCCGCCTGATTGGGG-CCTGGTAGCCCCGCCTCCGAACGCGGCCCCTGTCCTTGA
>gene=chr11_105893165-105893342; species=equCab
CCTGGAATTCCGCCCCCTTGTGATTCGCCTCCCGCTCTGCGCTCAGTCTTTGGCCCGCGCCTCTGTCAGTCAAGTGGACTCTAAGAAAGGATTGGCCCCTAGCGATCAGCCCGCTGCGGTGTTCCACCTGATTGGGACACTGGTCGCTCCATCTCCAAACTCTACTCCTGTCCTTGA
>gene=chr11_105893165-105893342; species=gorGor
CCTGGAATTCCGCCCCCTCGTGATTCACCTCCCTGTCTGTGCCCCGTCTGTGGCGCGCAGCTCTGTCAGTCAAGTGGACTCTAGGAAGGGATTGGCCCCTAGCGATCCGCTTGCTGCGCTGTTCCAACTGATTGGGGCACTGGCCGCTGC-TCTCCAAACTCGTCTCTTGTCCTTGA
>gene=chr11_105893165-105893342; species=panTro
CCTGGAATTCCGCCCCCTCGTGATTCACCTCCCTGTCTGTGCCCCGTCTGTGGCGCGCAGCTCTGTCAGTCAAGTGGACTCTAGGAAGGGATTGGCCCCTAGCGATCCGCTTGCTGCGCTGTTCCAACTGATTGGGGCACTGGCCGTTGCATCTCCAAACTCGTCTCTTGTCCTTGA
>gene=chr11_105893165-105893342; species=papHam
CCTGGAATTCCGCCCCCTCGTAATTCACCTCCCTCTCTGCGCTCCGTCTGTGGTGCCCGGCTCTGTCAGTCAAGTGGACTCTAGGAAGGGATTGGCTCCTAGTGATCCGCTTGCTGCGCTGTTCTAACTGATTGGGGCACTGGCCGCTGCATCTGC-AACTAGTCTCTTGTCCTTGA
>gene=chr11_105893165-105893342; species=ponAbe
CCTGGAATTCCGCCCCCTCGTGATTCGCCTCCCTGTCTGTGCTCCGTCTGTGGCGCGCAGCTCTGTCAGTCAAGTGGACTCTAGGAAGGGATTGGCCCCTAGCGATCCGCTTGCTGCGCTGTTCCAACTGATTGGGGCACTGGCCGCTGCATTTCCAAACTCGTCTCTTGTCCTTGA
>gene=chr11_105893165-105893342; species=rheMac
CCTGGAATTCCGCCCCCTCGTGATTCACCTCCCTCTCTGCGCTCCGTCTGTGGTGCGCGGCTCTGTCAGTCAAGTGGACTCTAGGAAGGGATTGGCTCCTAGTGATCCGCTTGCTGCGCTGTTCCAACTGATTGGGGCACTGGCCGCTGCATCTGC-AACTAGTCTCTTGTCCTTGA
>gene=chr11_107798882-107798969; species=hg19
CGACTCTCACTTTTCATTGGCTGACCCTCCCGGAGTTGAGACCTTGCTTCATTTTCCTTGGTTGTTGCTGCTGTCACGTCTTCCCGC
>gene=chr11_107798882-107798969; species=bosTau
TGATTTTCACTTTTCATTGGCTGACCCTCCCAGAATTGAGACCTTGTTTCATTTTCATTGGTCATTGCTGCTGTCACGTCCTTTCAC
>gene=chr11_107798882-107798969; species=calJac
TGACTCTCACTTTTCATTGGCTGACCCTCCGGGAGTTCAGACCTTGCTTCATTTTCCTTGGTTGTTGCTGGTGTCACGTCTTCTGGC
>gene=chr11_107798882-107798969; species=canFam
CGACTCTCACTTTTCATTGGCTGAGCCTCGCGGAGGGGAACCCTTCCTTCATTGTCATTGGCTGCCGCTGCCGTCACGTCCCCTCGC
>gene=chr11_107798882-107798969; species=equCab
CGATTCTCACTTTTCATTGGCTGACCCTCTCAGAGGTGAGCCCTTGCTTCATTTTCATTGGTTGTTGCTGCCGTCACGTCCTTTCAC
>gene=chr11_107798882-107798969; species=gorGor
CGACTCTCACTTTTCATTGGCTGACCCTCCCGGAGTTGAGACCTTGCTTCATTTTCCTTGGTTGTTGCTGCTGTCACGTCTTCCCCC
>gene=chr11_107798882-107798969; species=panTro
CGACTCTCACTTTTCATTGGCTGACCCTCCCGGAGTTGAGACCTTGCTTCATTTTCCTTGGTTGTTGCTGCTATCACGTCTTCCCGC
>gene=chr11_107798882-107798969; species=papHam
CGACTCTCACTTTTCATTGGCTGACCCTCCCGGAGTTGAGACCTTGCTTCATTTTCCTTGGTTGTTGCTGCTGTCACGTCTTCTCGC
>gene=chr11_107798882-107798969; species=ponAbe
CGACTCTCACTTTTCATTGGCTGACCCTCCCGGAGTTGAGACCTTGCTTCATTTTCCTTGGTTGTTGCTGCTGTCACGTCTTCTCGC
>gene=chr11_107798882-107798969; species=rheMac
CGACTCTCACTTTTCATTGGCTGACCCTCCCGGAGTTGAGACCTTGCTTCATTTTCCTTGGTTGTTGCTGCCGTCACGTCTTGTCGC
>gene=chr11_107879943-107880170; species=hg19
CCAGCGCCCACCACACCCTGGTGCGGGCCGACGGGCCCTGGGCCCTGGTGGGAGCTCCGGCCTCCGGTCAAGGCCTGGCCGGGAGCGCCACGAATTCTCGCGTCGTCTCGCGAGAGTCCAAGTTAAAGAACATGGCGACGTCTAATCTGTTAAAGGTAAGACCCTCACTCCAGCTTGGGTTTTACTGTGTGGCCGCCGGGTTCGGCTCTTTGGGAAAGGCACGGCTC
>gene=chr11_107879943-107880170; species=bosTau
CCGGCGCCCACCTTATCCAAGTGCGGGCCCGGGGCCCCTCGGCCCAGGTGGAAACTCGGGCCTGCAGTAGTGGCCTGGCACGGAGCGCCACGAAATCTCGCGCGGTCTCGCGAGAGTCTAAGTTAAG-AACATGGCGACGTCTAATCTGTTAAAGGTAAGACCCTCAGTCCGGCTTGGTTTCTACTCCGGGAGCGGTGGGTTCAGCTCTTGGGGAATGGCTCGGTTC
>gene=chr11_107879943-107880170; species=calJac
CCGGCGCCCCCTGCACCCCGCTACGGGCCGGCGGGCCCTGGGCCCCGGTGCGAACTCCGGCGTCCGGCCGAGGCCTGGCCGGCAGCGCCGCGAATTCTCGCGTGCTCTCGCGAGAGTCCAAGTTAACGAACATGGCGACGTCTAATCTGTTAAAGGTAAGACCCTCACTCCAGCCTGGGTTTTACTCTGTAGCTGCCGGGTTCGGCGCTTTGGGAAGGGCACGGCTC
>gene=chr11_107879943-107880170; species=canFam
-----------------------------------------------------------------------------------------------------------------------------------------------------------------------------------------------------------------------------------
>gene=chr11_107879943-107880170; species=equCab
CCGGCGACCAGGACACCCCGGTGCGGGCCGCTGGGTCCTCGGCCCTGGTGGCAACTCCGGCCTCCGCTTGTGGTCGGGCCCGGAGCGCCACGAAATCTCGCGTCGTCTCGCGAGAATCTAAGTTAAG-AACATGGCGACGTCTAATCTGTTAAAGGTAAGACCCTCAGTCCCTCTTGGGTTTTACTCCGTGACCGCTCGGTTCAGCTCTTCGGGAGAGGGTTGGTTC
>gene=chr11_107879943-107880170; species=gorGor
CCAGCGCCCACCACACCCTGCTGCGGGCCGACGGGCCCTGGGCCCTGGTGGGAGCTCCGGCCTCCGGTCAAGGCTTGGCCGGGAGCGCCACGAATTCTCGCGTCGTCTCGCGAGAGTCCAAGTTAAAGAACATGGCGACGTCTAATCTGTTAAAGGTAAGACCCTCACTCCAGCTTGGGTTTTACTGTGTGGCCGCCGGGTTCGGCTCTTTGGGAAAGGCACGGCTC
>gene=chr11_107879943-107880170; species=panTro
CCAGCGCCCACCACACCCTGGTGCGGGCCGACGGGCCCTGGGCCCTGGTGGGAGCTCCGGCCTCCGGTCAAGGCCTGGCCGGGAGCGCCACGAATTCTCGCGTCGTCTCGCGAGAGTCCAAGTTAAAGAACATGGCGACGTCTAATCTGTTAAAGGTAAGACCCTCACTCCAGCTTGGGTTTTACTGTGTGGCCGCCGGGTTCGGCTCTTTGGGAAAGGCACGGCTC
>gene=chr11_107879943-107880170; species=papHam
CCAGCGCCCGCCACACCCCGGTGCGGGCCGGCGGGCCCTGGGCCCTGGTGGGAACTCCGGCCTCCGGTCAAGGCCTGGCCGGGAGCGCCACGAATTCTCGCGTCCTCTCGCGAGAGTCCAAGTTAAGGAACATGGCGACGTCTAATCTGTTAAAGGTAAGACCCTCACTCCAGCTTGGGTTTTACTGTGTGGCGGCTGGGTTCGGCTCTTCGGGAAAGGCATGGTTC
>gene=chr11_107879943-107880170; species=ponAbe
CCAGCGCCCACCACACCCCGGTGCGGGCCGGCGGGCCCTGGGCCCTGGTGGGAACTCCGGCCTCCGGTCAAGGCCTGGCCGGGAGCGCCACGAATTCTCGCGTCGTCTCGCGAGAGTCCAAGTTAAGGAACATGGCGACGTCTAATCTGTTAAAGGTAAGACCCTCCCTCCAGCTTTGGTTTTACTGTGGGGCCGCCGGGTTTGGCTCTTTGGGAAAGGCACGGTTC
>gene=chr11_107879943-107880170; species=rheMac
CCAGCGCCCGCCACACCCCGGTGCGGGCCGGCGGGCCCTGGGCCCTGGTGGGAACTCCGGCCTCCGGTCAAGGCCTGGCCGGGAGCGCCACGAATTCTCGCGTCCTCTCGCGAGAGTCCAAGTTAAGGAACATGGCGACGTCTAATCTGTTAAAGGTAAGACCCTCACTCCAGCTTGGGTTTTACTGTGTGGCGGCTGGGTTCGGCTCTTCGGGAAAGGCATGGTTC
>gene=chr11_112831929-112832169; species=hg19
CTCCAGGCCGCGTTTTGCAGGCTTCCGCATCTGCCTCCCTGTCTCTCTTACCTCCTTGATGTTCGGCACTATTTGTGGCCGGCGTGGTGGAAGGACACAGTGAGGTTCTCACCCCCGCCCCCCGCTCCTCGCTCCCATCCCAGTTCCATCAAAACGAACCCGGGCCAGCGCAAGGATCTCCGAGTTGCGAGTGTGCTGAGGCTGGGACTGTCACTCATTCTCCGATCAGCGCGTGAACGC
>gene=chr11_112831929-112832169; species=bosTau
CTCCAGGCCACGTTTTGCAGGCGGCCGCATCTGCCTCCCTGTCTCTCTTACCTCCTTGATGTGAGGCACTATTTGTGGCCGGCGTGGTGGAAGGACACAGTGAGGTTCTCACCCCCGCCCCCCGCCCCCAGCTCCCATCCCAGTTCCATCAAAGCGAACCCGGGCCAGCGCAAGGATCTCCGAGTTGCTAGTGTGCTGAGGCTGGGACTGTCACTCATTCTCCGATCAGCGCGTGAACGC
>gene=chr11_112831929-112832169; species=calJac
CTCCAGGCCGCGTTTTGCAAGCGGCCGCATCTGCCTCCCTGTCTCTCTTACCTCCTTGATGTTCGGCACTATTTGTGGCCGGCGTGGTGGAAGGACACAGTGAGGTTCTCACCCCCGCCCCCCGCTCCCCGCTCCCATCCCAGTTCCATCAAAGCGAACCCGGGCCAGCGCAAGGATCTCCGAGTTGCGAGTGTGCTGAGGCTGGGACTGTCACTCATTCTCCGATCAGCGCGTGAACGC
>gene=chr11_112831929-112832169; species=canFam
CTCCAGGCCGCGTTTTGCAGGCGGCCGCATCTGCCTCCCTGTCTCTCTTACCTCCTTGATGTTCGGCACTATTTGTGGCCGGCGTGGTGGAAGGACACAGTGAGGTTCTCAcccccgccccccgccccccgcTCGCATCCCAGTTCCATCAAAGCGAACCCGGGCCAGCGCAAGGATCTCCGAGTTGCGAGTGTGCTGAGGCTGGGACTGTCACTCATTCTCCGCTCAGCGCGTGAACGC
>gene=chr11_112831929-112832169; species=equCab
CTCCAGGCCGCGTTTTGCAAGCGGCCGCATCTGCCTCCCTGTCTCTCTTACCTCCTTGATGCTCGGCACTATTTGTGGCCGGCGTGGTGGAAGGACACAGTGAGGTTCTCACCCCCGCCCCCCGCCCCTCGCTCCCATCCCAGTTCCATCAAAGCGAACCCGGGCCAGCGCAAGGATCTCCGAGTTGCGAGTGTGCTGAGGCTGGGACTGTCACTCATTCTCCGATCAGCGCGTGAACGC
>gene=chr11_112831929-112832169; species=gorGor
CTCCAGGCCGCGTTTTGCAGGCTTCCGCATCTGCCTCCCTGTCTCTCTTACCTCCTTGATGTTCGGCACTATTTGTGGCCGGCGTGGTGGAAGGACACAGTGAGGTTCTCACCCCCGCCCCCCGCTCCTCGCTCCCATCCCAGTTCCATCAAAACGAACCCGGGCCAGCGCAAGGATCTCCGAGTTGCGAGTGTGCTGAGGCTGGGACTGTCACTCATTCTCCGATCAGCGCGTGAACGC
>gene=chr11_112831929-112832169; species=panTro
CTCCAGGCCGCGTTTTGCAGGCTTCCGCATCTGCCTCCCTGTCTCTCTTACCTCCTTGATGTTCGGCACTATTTGTGGCCGGCGTGGTGGAAGGACACAGTGAGGTTCTCACCCCCGCCCCCCGCTCCTCGCTCCCATCCCAGTTCCATCAAAACGAACCCGGGCCAGCGCAAGGATCTCCAAGTTGCGAGTGTGCTGAGGCTGGGACTGTCACTCATTCTCCGATCAGCGCGTGAACGC
>gene=chr11_112831929-112832169; species=papHam
CTCCAGGCCGCGTTTTGCAGGCTTCCGCATCTGCCTCCCTGTCTCTCTTACCTCCTTGATGTTCGGCACTATTTGTGGCCGGCGTGGTGGAAGGACACAGTGAGGTTCTCACCCCCGCCCCCCGCTCCTCGCTCCCATCCCAGTTCCATCAAAACGAACCCGGGCCAGCGCAAGGATCTCCGAGTTGCGAGTGTGCTGAGGCTGGGACTGTCACTCATTCTCCGATCAGCGCGTGAACGC
>gene=chr11_112831929-112832169; species=ponAbe
CTCCAGGCCGCGTTTTGCAGGCTGCCGCATCTGCCTCCCTGTCTCTCTTACCTCCTTGATGTTCGGCACTATTTGTGGCCGGCGTGGTGGAAGGACACAGTGAGGTTCTCACCCCCGCCCCCCGCTCCTCGCTCCCATCCCAGTTCCATCAAAACGAACACGGGCCAGCGCAAGGATCTCCGAGTTGCGAGTGTGCTGAGGCTGGTACTGTCACTCATTCTCCGATCAGCGCGTGAACGC
>gene=chr11_112831929-112832169; species=rheMac
CTCCAGGCCGCGTTTTGCAGGCTTCCGCATCTGCCTCCCTGTCTCTCTTACCTCCTTGATGTTCGGCACTATTTGTGGCCGGCGTGGTGGAAGGACACAGTGAGGTTCTCACCCCCGCCCCCCGCTCCTCGCTCCCATCCCAGTTCCATCAAAACGAACCCGGGCCAGCGCAAGGATCTCCGAGTTGCGAGTGTGCTGAGGCTGGGACTGTCACTCATTCTCCGATCAGCGCGTGAACGC
>gene=chr11_118966244-118966574; species=hg19
CTTTTCTCCAATACCCGCCTCCGGTTGGTTGCGGTTAACCCTTGGGTGTCGCGGCTCGGCTGAGGGAGCGCGCCCGCTGATTGGTCGAATTTGAAAACCTTTTGCCCGGGGAGAAAAGGCGAGGAGGAGGGGTAGCACGCAGACTGCCAACTATCCGCTGATGTAGCCAATCCTTGTAAAGCGCGCGAGATTTAAACACTACAATCGGAAACCAGAAGCGGAAGACCAAAGGGGTGGAGTCTGAGGCCACCTAGAGAGCGTCTGGGAAATCTGTGCCGGCGTAGGATTTTTAAAGGAAAGGGGTCAATATTATAGCTACTGCAGCCCTCC
>gene=chr11_118966244-118966574; species=bosTau
CTTTTCTCAAATACCCGCCTCTGGTTGGCTGAGGTTAACTCTTCGGTGACGCGCCTCAGCTGAGGGAACGCGTCCGCCGATTGGTCGAATTTGAAAACCCTTTGCCCGGGGA-ACAG-GAGAGGAGGTGCAGAGACTACCCGACAGCCAGCCAGTCTCGGCTGTAGCCAATCCAAGTGAAGCGCGCCAGATTTAAACGCTACAGCCCGAGACCAGAACCGGAAGACAAGAAGAGTAGAATCGGAAGCCACCTCAAGAGCGTCTGGGAAGTCTGCGCAGGCCTAGGATTTTTAAAGGAAAAGAGTCAACACCACAACTATCTCTGCCTCCC
>gene=chr11_118966244-118966574; species=calJac
CTTTTCTCCAGTACCCTCCTCCGATTGGTTGCGATTAACCCTTGGGTGTCGCGCCTCTGCTGAGGTAGCGCGCCCGTCGATTGGTTAAATTTGAAAACCTTTTGCCCGGGGAGAAAAGGCGAAAAGGAGGGGTAGCGGGCAGACGGCCAACCACCCGCGAACGTAGCCAATCATTGTAAAGCGCGCGAGATTTAAACGGTACAGTCGGAAACCAGAAGCTGAAGACAGAAGGGGTGGAGTCTGAGGCCACCTAGAAAACTTCTGGGAAAT-TGTGCTGGAATAGGAATTTTAAAGGACAGGGGTCAATACTACAGCTACCGCTGCCTCCC
>gene=chr11_118966244-118966574; species=canFam
CTCTCCTCGGGTACCCGCCTCCGGTTGGTTGCAGTTAACCCTTCAGTGACGCGCCACGGCCGAGGCAGCGCGCCCGCCGATTGGTCCGATTTGAAAACCTTTTGCCCGGGGA-AAAAGGCGAGGAGGAGTGGTAGCACGCAGCCGGCCAACCCCTCCCCGATGTAGCCAATCCTTGCGAAGGGCGCCAGATTTAAACGCTACAGCTGGAGCCCAGAACCGGAAGGCAAAGAGGGTGGAGTCTG-GGCCACCTCGAGGGCCTCTGGGAAACCGGTGCGGGCCCGGGATTTTTAAAGGAACGGGGTCGACACCACTCCCTTCCCTTCCT---
>gene=chr11_118966244-118966574; species=equCab
CTTTTCTCTAATACAAGCCTCCGGTTGGTTGCGATTAACCCTTCAGTGACGTGCCTCGGCTGAGGGAGCGCGCCCGCCGATTGGTCAAATTTGAAAACCCTTTGCCCGGGTA-AAAAGGCGAGGAGGAGTGGCGGCACGCGGACAGCCAACCACTCCCAGATGTAGCCAATCCATGTGAAGCGCGCGAGATTTAAACGCTACAGCCGGAGACCAGAACCGGAAGACAAAGGGGGTGGAGTCTGAAGTCGCCTCAAGAGCCTCTGGGAAATCTGGGCCGGCCT-GGATTTTTAAAGGAAAGCGGTCAATACTACACTTATCTCTGCCT---
>gene=chr11_118966244-118966574; species=gorGor
CTTTTCTCCAATACCCGCCTCCGGTTGGTTGCGGTTAACCCTTGGGTGTCGCGGCTCGGCTGAGGGAGCGCGCCCGCTGATTGGTCGAATTTGAAAACCTTTTGCCCGGGGAGAAAAGGCGAGGAGGAGGGGTAGCACACAGACTGCCAACTATCCGCTGACGTAGCCAATCCTTGTAAAGCGCGCGAGATTTAAACACTACAATCGGAAACCAGAACCGGAAGACCAAAGGGGTGGAGTCTGAGGCCACCTAGAGAGCGTCTGGGAAATCTGCGCTGGCGTAGGATTTTTAAAGGAAAGGGGTCAATATTATAGCTACTGCAGCCCTCC
>gene=chr11_118966244-118966574; species=panTro
CTTTTCTCCAATCCCCGCCTCCGGTTGGTTGCGGTTAACCCTTGGGTGTCGCGGCTCGGCTGAAGGAGCGCGCCCGCTGATTGGTCGAATTTGAAAACCTTTTGCCCGGGGAGAAAAGGCGAGGAGGAGGGGTAGCACGCAGACTGCCAACTATCCCCTGATGTAGCCAATCCTTGTAAAGCGCGCGAGATTTAAACACTACAATCGGAAACCAGAACCGGAAGACCAAAGGGGTGGAGTCTGAGGCCACCTAGAGAGCGTCTGGGAAATCTGTGCTGGCGTAGGATTTTTAAAGGAAAGGGGTCAATATTATAGCTACTGCAGCCCTCC
>gene=chr11_118966244-118966574; species=papHam
CTTTTCTCCAATACCCGCCTCCGGTTGGTTGCGGTTAACCCTTGGGTGTCGCGCCTCGGCTGAGGGAGCGCGCCCGCTGATTGGTCGAATTTGAAAACCTTTTGCCCGGGGAGAAAAGGCGAGGAGGCGGGGTAGCACGCAGACGGCCAAACACCCGCTGATGTAGCCAATCCTTGTAAAGCGCGCGAGATTTAAACACTACAGTCGGAAGGCCGAACCGGAAGACAAAAGGGGTGGAGTCTGAGGCCACCTAGAGAGCGTCTGGGAAATCTGTGCTGGCGTAGGATGTTTAAAGGAAAGGGGTCAATACTATAGCTAC---------CC
>gene=chr11_118966244-118966574; species=ponAbe
CTTTTCTCCAATACCCGCTTCCGGTTGGTTGCGGTTAACCCTTGGGTGTCGCGGCTCGGCTGAGGGAGCCCGCCCGCTGATTGGCCGAATTTGAAAACCTTTTGCCCGGGGAGAAAAGGCGAGGAGGAGGGGTAGCACGCAGACTGCCAACTACTCGCTGATGTAGCCAATCCTTGTAAAGCGCGCGAGATTTAAACACTACAGTCGGAAACCAGAACCGGAAGACTAAAGGGGTGGAGTCTGAGGCCACCTAGAGAGCGTCTGGGAAATCTGTGCTGGCGTAGGATTTTTAAAGGAAAGGGGTCAATATTATAGCTACTGCAGCCCTCC
>gene=chr11_118966244-118966574; species=rheMac
CTTTTCTCCAATACCCGCCTCCGGTTGGTTGCGGTTAACCCTTGGGTGTCGCGCCTCGGCTGAGGGAGCGCGCCCGCTGATTGGTCGAATTTGAAAACCTTTTGCCCGGGGAGAAAAGGCGAGGAGGCGGGGTAGCACGCAGACGGCCAAACACCCGCTGATGTAGCCAATCCTTGTAAAGCGCGCGAGATTTAAACACTACAGTCGGAAGGCAGAACCGGAAGACAAAAGGGGTGGAGTCTGAGGCCACCTAGAGAGCGTCTGGGAAATCTGTGCTGGCGTAGGATGTTTAAAGGAAAGGGGTCAATACTATAGCTAC---------CC
>gene=chr11_125462531-125462729; species=hg19
GCGCCGGCCTATGACAGCTCGGCGGGAGCATACAGACCTGCCTCTAGACTGCTAAGTGATAGCTGTAATGACCAATTAAAAACTTGAATCGCGGCCCGGTTTACGCCTCCGGATTTGACAGACAGTTCCGAGACCCTATCGCTCTCCAGAAGCGTCCTATTGGCCTGGAGCCAGCCAACGGGGGAGCGGTCCGGGAGG
>gene=chr11_125462531-125462729; species=bosTau
GAGCCGGCCTATCACGGCTGGGCAGTTGGACGAAGTCCCGCCTTCCTGGTACTAAGTGATATCTGTATTTTCCAGTTAAAACATGGGAGAGCGGCTGCGTTCACGCCTCCGAGTCTGACAGACAGTTCCAGAACCCTATCGCTCTCTTCAAGTGTCGAATTGTACCTGAACTAGCCAAT-GGGGAGCAGTCCGGGAGG
>gene=chr11_125462531-125462729; species=calJac
GCGCCGGCCTATGATAGCCCGGCAGGAGCACACAGACCCGCCTCTAGAATGCTAAATGATAGCTGTAATGACCAATTAACAACTGGATTTACTGCTTGGTTTACGCCTCCTCCTTTGACAGACAGTTCCGCGATCCTATCGCTCTCCCGAAGCGTCGTATTGGCCGGGAGCCAGCCAACGGGGAGGCGGTCCGGGAGG
>gene=chr11_125462531-125462729; species=canFam
GACCGGGCCTATCACAGCTCAGCGGGAGCGCAGAGTCCCGCCTCCCGGGTGCCAACTGACAGCCGTCCTGCCCAATGAAGACGTGGGAGCGCGGCCTCGTCCACGCCTCCGACGCCGACAGACAGCCACGCCATCCTATCGCTCTCTCGAAGCGCGGCATCGAGCCTGACTCAGCCAAT-GGGGAGCGGGCCAGGAGG
>gene=chr11_125462531-125462729; species=equCab
GAGCGGGCCTATCACAGCTCGGCGGGAGCACGAAGTCCCGCCTCCAGGCTGCTAAGTGATATCTGTATCGCCCAGTTAAGAAGTGGGAGCGCGGCTTTGTCCACGCCTCAGGATCTGACAGACAGTCCCGCAATCCTATCGCTCTCTAGATGTGTCGTCTCGGTCCTGAGCCAGCCAAT-GGGGAGCGGTCCGGGAGG
>gene=chr11_125462531-125462729; species=gorGor
------------------------------------------------------------------------------------------------------------------------------------------------------------------------------------------------------
>gene=chr11_125462531-125462729; species=panTro
GCGCCGGCCTATGACAGCTCGGCGGGAGCATACAGACCCGCCTCTAGACTGCTAAGTGATAGCTGTAAAGACCAATTAAAAACTGGAATCGCGGCCCGGTTTACGCCTCCGGACTTGACAGACAGTTCCGGGATCCTATCGCTCTCCAGAAGCGTCCTAGTGGCCTGGAGCCAGCCAACGGGGGAGCGGTCCGGGAGG
>gene=chr11_125462531-125462729; species=papHam
GCGCCGGCCTATGACAGCTCGGCGGGAGCACGCAGACACGCCTCTAGACTGCTAAGCGATAGCTGTAATGACCAATTAAAAACTGGAATCGCGGTTCGGTTTACGCCTCCGAGTTTGACAGACAGTTCCCAGATCCTATCGCTCTCCCGAAGCGTCGAATTGGCCTGGAGCCAGCCAACGGGGGAGCGGTCGGGGAGG
>gene=chr11_125462531-125462729; species=ponAbe
GCGGCGGCCTATGACAGCTCGGCGGGAGCATACAGACCCGCCTCTAGACTGCTAAGTGATAGCTGTAATGACCAATTAACAACTGGAATCGCGGTCCGGTTTACGCCTTCGGATTTGACAGACAGTTCCGCGATCCTATCGCTCTCTCGAAGCGTCCTATTGGCCTGGAGCCAGCCAACGGGGGAGCGGTCCGGGAGG
>gene=chr11_125462531-125462729; species=rheMac
GCGCCGGCCTATGACAGCTCGGCGGGAGCACGCAGACACGCCTCTAGACTGCTAAGCGATAGCTGTAATGACCAATTAAAAACTGGAATCGCGGTTCGGTTTACGCCTCCGAGTTTGACAGACAGTTCCCAGATCCTATCGCTCTCCCGAAGCGTCGAATTGGCCTGGAGCCAGCCAACGGGGGAGCGGTCGGGGAGG
>gene=chr11_133826892-133827048; species=hg19
ACGGTGAAGCCTAGCCGGGCCGGGCCTCCGGAACCGCCCCCGCCGCCCGCCTATTGGGCGCCGCCCGCAAGCCGGGGGTCCGATTGGCTCAGCCTTCCGCCCGTCGCGGCGCGAAGGAGGCGAGCCCATTTCAAGGTGCGTTGAAGTGTGGCGAGC
>gene=chr11_133826892-133827048; species=bosTau
------------------------------------------------------------------------------------------------------------------------------------------------------------
>gene=chr11_133826892-133827048; species=calJac
ACGGTGAAGCCTAgccgggccgggcctccgggaccgcccccgccgcccgccTATTGGGCGTCGCCCGCCTTCCGGGGTTCCGATTGGCTCGGCCGTCCGCCCGTCGCTGAGCGAAGGAGGCGAGCCCATTTCAAGGTGCGTTGAAGTGTGGCGAGC
>gene=chr11_133826892-133827048; species=canFam
GCGGTGAAGCCTAG-CGGGCCGGACC-CCGGCcccgcccccgccgcgcgcccattggccgccgcccgccagcgcgccagcccgttggctgggccgcccgtccgtcGCGGCGCGCAGGAGGCGAGCCCATTTCAAGGTGCGTTGAAGTGCGGCGAGC
>gene=chr11_133826892-133827048; species=equCab
ACGGTGAAACCTAGCCGGGCCGGGCCTCTGGGACCGCCCCCGCCGCCCGCCCATTGGGCACTGCCCACAAGCCTGGGGGCCGATTGGCTCTGATATCTGCCCGTCGTGGAGCGAAGGAGGCGAGCCCATTTCAAGGTGCGTTGAAGTGTGGCGAGC
>gene=chr11_133826892-133827048; species=gorGor
ACGGTGAAGCCTAGCCGGGCCGGGCCTCCGGAACCGCCCCCGCCGCCCGCCTATTGGGCGCCGCCCGCAAGCCAGGGGTCCGATTGGCTCAGCCTTCCGCCCGTCGCGGCGCGAAGGAGGCGAG--------------------------------
>gene=chr11_133826892-133827048; species=panTro
ACGGTGAAGCCTAGCCGGGCCGGGCCTCCGGAACCGCCCCCGCCGCCCGCCTATTGGGCGCCGCCCGCAAGCCAGGGGTCCGATTGGCTCAGCCTTCCGCCCGTCGCGGCGCGAAGGAGGCGAGCCCATTTCAAGGTGCGTTGAAGTGTGGCGAGC
>gene=chr11_133826892-133827048; species=papHam
ACGGTGAAGCCTAGCCGGGCCGGGCCTCCGGAACCGCCCCCGCCGCCCGCCTATTGGGCGCCTCCCTCAATCCCGGGGTCCGATTGGCTCAGCCGTCCGCCCGTCGCGGAGCGAAGGAGGCGAGCCCATTTCAAGGTGCGTTGAAGTGTGGCGAGC
>gene=chr11_133826892-133827048; species=ponAbe
ACGGTGAAGCCTAGCCGGGCCGGGCCTCCGGAACCGCCCCCGCCGCCCGCCCATTGGGCGCCGCCCGCAAGCCCGGGGTCCGATTGGCTGAGCCTTCCGCCCGTCGCGGCGCGAAGGAGGCGAGCCCATTTCAAGGTGCGTTGAAGTGTGGCGAGC
>gene=chr11_133826892-133827048; species=rheMac
ACGGTGAAGCCTAGCCGGGCCGGGCCTCCGGAACCGCCCCCGCCGCCCGCCTATTGGGCGCCTCCCTCAATCCCGGGGTCCGATTGGCTCAGCCGTCCGCCCGTCGCGGAGCGAAGGAGGCGAGCCCATTTCAAGGTGCGTTGAAGTGTGGCGAGC
>gene=chr21_30397224-30397334; species=hg19
TACTTTCCGGTACTGCGATCTCATTGGCTGCATGTTCTGTCAGTTCCAGAAGCTGGCCAATGAGATGCCGCTGCTGGCGGCCTTCTCGACCCCGTGGACCCAGAGGTTCC
>gene=chr21_30397224-30397334; species=bosTau
CTCGGCCCAGTACCGCGTTCTCATTGGCCTCACGTCCTGTCAGTTCCAGGAGCTGACCAATGAGTTGTCGGTGCTGGCGCCCTCCTCGACCCAGTGGACCCCGAGGTTCC
>gene=chr21_30397224-30397334; species=calJac
TACTTTTCGGTACTGCGATCTCATTGGCTGCACGTCCTGTCAGTTCCAGGAGCTGGCAAATGAGATGCCGCTGCTGGCG--CTTCTCGACCCCGTGGACCCCGAGCTTCC
>gene=chr21_30397224-30397334; species=canFam
CTCGGCCCGGTACCGCGTTCTCATTGGCTTCATGTCCTGTCTGTTCCAGGAGCTGGCCAATGAGTTGTCGGTGCTGGCGCCCTGTTCGACCCC--GGACCCCCAGGCTCC
>gene=chr21_30397224-30397334; species=equCab
CTCGGCCCGGTACCGCGTTCTCATTGGCTTCCTGTCCTGTCAGTTCCAGGAGCTGGCCAATGAGTTGTCGGTGCTGGCGCCCTTCTCGACGCCGTGGACGCCGCGGTTCC
>gene=chr21_30397224-30397334; species=gorGor
TACTTTCCGGTACTGCGATCTCATTGGCTGCATCTCCTGTCAGTTCCAGAAGCTGGCCAATGAGATGCCGCTGCTGGCGGCCTTCTCGACCCCGTGGACCCCGAGGTTTC
>gene=chr21_30397224-30397334; species=panTro
TACTTTCCGGTACTGCGATCTCATTGGCTGCATGTCCTGTCAGTTCCAGAAGCTGGCCAATGAGATGCCGCTGCTGGCGGCCTTCTCGACCCCGTGGACCCCGAGGTTCC
>gene=chr21_30397224-30397334; species=papHam
TACT-TCCGGTACTGCGATCTCATTGGCTGCGTGTCTTGTCAGTTCCAGAAGCTGGCCAATGAGATGCTGCTGCTGGCGCCCTTCTCGACCCCGTGGACCCCGGGGTTCC
>gene=chr21_30397224-30397334; species=ponAbe
TACTCTCCGGTACTGCGATCTCATTGGCTGCATGTCCTGTCAGTTCCAGAAGCTGGCCAATGAGATGCCGCTGCTGGCGGCCTTCTCGACCCCGTGGACCCCGAGGTTCC
>gene=chr21_30397224-30397334; species=rheMac
TACT-TCCGGTACTGCGATCTCATTGGCTGCGTGTCTTGTCAGTTCCAGAAGCTGGCCAATGAGATGCTGCTGCTGGCGCCCTTCTCGACCCCGTGGACCCCGGGGTTCC
>gene=chr21_30445939-30446221; species=hg19
ACCGCTCGGAAGACCGCGGAGGAAGCGAGGAGCACGCACAGCCTTCTGGGAAAGCAGCGTGGGGCCGCCTCACGCTCTTCCTGGCTCTCCAATTAGCCCACCCTTTCCCTGCCGCCAGGTCTGAAGCATCGCGAGAAGAGCAACCTCTGTGGCCAGAACCAAGCTGACGATCCCCGATCGGGTCGATCGATAGGGCGGGCCCAGGGAGCCCCTCGGGTTTCTGGCTCACGCACGCGCAGACAGCCCAGGCCGTGAGAGGTTGCTCCAGTCTGTGCTCTCTGA
>gene=chr21_30445939-30446221; species=bosTau
CCCTCTCAGAAGATCCTGGAGGAAGCGACAGGCGCGCACAGCTTTCTGGGAACGTAGCGTGCGGCCGGCTCACGCTCCTCCTCTCTCTTCAGCGGACCCGCCTCTTCCCGGCGGCCTAGTCTGAAGTCTCGCGAGAAGAGCAGTTCGCGCCGCCAGAACTGAATTGACGATTCTCGATCTGGTCGATCAATGGGGCGCTCGCGGGCTGGGCCTCTGTCTTCCGGCCGACGCACGTGTAGGCTGC-CTGGCGGTTGTGGCTCGCTGCCGGTTGTTCCCTTCGC
>gene=chr21_30445939-30446221; species=calJac
TCCGCTCGGAAGACCGCGGAGGAAGTGAGGAGCGCGCACAGCTTTCTGGGAACGCAGCGTGCTGCTACCCCACGCTCCTT-TAGCTCTCCGGTTAGCCTGTCCTTTCCCCGCCGCGAGGTCTGAAGAATCGCGAGAAGAGCAACTTCTGTGGCCAGAACCAAACTGACGATCCCCGATCGGGTCGATCGATGGGGCGTGCGCAGGGAGCTCCTGGGGTTTCTAGCTCACGCACGCGCAAACAGCCCAGGCCTTCGGGGCTTGCTCCAGTCTGTCCTCTCTAA
>gene=chr21_30445939-30446221; species=canFam
CTCGCTCGGAAGATCCCGGAGGCAGCGAGGGGCACGCAAAGCCTCCTGGGAACGCCGCGCGCCGCGCTCTCGCGCTCCTCCCTTCCCTCCAACGGGCCCGCCCCTTCGCGGCCTCCTGTTCCGAAGCCTCGCGAGAAAAGCCGTCCCCGCCGCCAGAACTGACTTGACGAGCCTCGATCACGTCGATCGACGGGGCGATCGCCGAGCGCGCCCCGGTCTTC-----------------GGGGGCTCGCTCCGAAGTG--------------AACCCCTTTGT
>gene=chr21_30445939-30446221; species=equCab
CTCACTCAGA----TCCGGAGGCAACGAGAGGGACGCACAGCCTCCTGGGAACGCAGCGTGCCGCGGCCTCACGCCCCTCCTCTTTCCCCAGCGGGCCCGCCCCTTCTCAGCCGCCTGGTCTGAAGCCTCGCGAGAAAAGCAGTTCCCGCAGCCCAGACTGGATTGACGATCCTCGATCAGGTCGATCGATCGGGCGATCGCAGATCGCGCCTCGGTCGTCCGGCCGACGCAGGTGCAGGCGGATCACGCTGTTGTGGCTGGTT----CGCGACTGCGCTGT
>gene=chr21_30445939-30446221; species=gorGor
ACCGCTCAGAAGACCGCGGAGGAAGCGAGGAGCACGCA----------------------------------------------------------------------------------------------------------------------------------------------------------------------------------------------------------------------------------------------------
>gene=chr21_30445939-30446221; species=panTro
ACCGCTCGGAAGACCGCGGAGGAAGCGAGGAGCACGCACAGCCTCCTGGGAAAGCAGCGTGCGGCCGCTTCACGCTCTTCCTGGCTCTCCAATTAGCCCACCCTTTCCCTGCCGCCAGGTCTGAAGCATCGCGAGAAGAGCAACCTCTGTGGCCAGAACCAAGCTGACGATCCCCGATCGGGTCGATCGATAGGGCGGGCCCAGGGAGCGCCTCGGGTTTCTGGCTCACGCACGCGCAGACAGCCCAGGCCGTGAGAGGTTGCTCCAGTCTGTGCTCTCCGA
>gene=chr21_30445939-30446221; species=papHam
ACCACTCGGAAGAAAGCGGAGGAAGCAAGGAGCACGCACAGCCTTCTGGGAAAGCAGCGTGCTGCCGTGTCTCGTTCTTCAGCGCTCTCCAGTTAGCCCGCCCTTTCCCCGCCGCCAGAGGTGAAGCATCGCGAGAAGAGCAACTTCTGTGACCAGAACCAAGCTGACGATCCCGGATCGGGTCGATCGATAGGGCGGGCCCAGGGAGCGCGTCGGGTTTCCGGCTCACGCACGCGCAGACGGCCCAAGCCGTGGGCGCTTCATCCAGTCTGTGCTCCCTGA
>gene=chr21_30445939-30446221; species=ponAbe
ACCGCTCGGAAGACCGCGGAGGAAGCGAGGAGCACGCACAGCCTTCTGGGGAAGCAGCGTGCGGCCGCCTCACGCTCTTCCTTGCTCTCCAGTTAGCCCACCCTTTCCCCGCCGCCAGGTCTGAAGCATCGCGAGAAGAGCAACTTCTGTGGCCAGAACCAAGCTGACGATCCCCGATCGGGTAGATCGATAGGGCGGGCCCAGGGAGCGCCTCGGGTTTCTGGCTCACGCACGCGCAGACATCCCAGGCCGTGGGCGGTTGCTCCAGTCTGTGCTCTCTGA
>gene=chr21_30445939-30446221; species=rheMac
ACCACTCGGAAGAAAGCGGAGGAAGCAAGGAGCACGCACAGCCTTCTGGGAAAGCAGCGTGCGGCCGTGTCTCGTTCTTCCTCGCTCTCCAGTTAGCCCGCCCTTTCCCCGCCGCCAGAGGTGAAGCATCGCGAGAAGAGCAACTTCTGTGACCAGAACCAAGCTGACGATCCCCGATCGGGTCGATCGATAGGGCGGGCCCAGGGAGCGCCTCGGGTTTCCGGCTCACGCACGCGCAGACTGCCCAAGCCGTGGGAGCTTGTTCCAGTCTGTGCTCCCTGA
>gene=chr21_32896492-32896822; species=hg19
aagaggtttaattggctcatggttctgcagattgtacaagaagcacggcttctgggaaagcctcagggagcttttactcatggtgcaaggtgaagtgggggtaggagtctcacatggcagaggaggagcaagagagagtagagggaggtgtcacactttacaacagccagatcttgcgagaactggctcactatggcaagaactgcaccaagccaagagggatccgcccccacaacacaaacacctcccaccaggcccctcctccaacaccgggagttaatcttaacaagagatttggaggggacatccaactatattaGCTAGTGAATC
>gene=chr21_32896492-32896822; species=bosTau
-----------------------------------------------------------------------------------------------------------------------------------------------------------------------------------------------------------------------------------------------------------------------------------------------------------------------------tggcaagtcaatg
>gene=chr21_32896492-32896822; species=calJac
aagagggttaagtggctcacagttctgcaggttgtacaagaagcacggcttctgtgaaagcgtc--ggagcttttactcaaaatgtaaggtgaagtggggataggagtctcacgtggcagagtgggagcaagag----tggtgggaggcgctacactttacaacaaccagatcccccgagaactggctcactatggcaaagacagcagcgagctgtgagggatccgcccctgaaacccaaacacctcccacgaagcccctcctccaacaccgggggttaatctcaacgaaagatctggggcggacatccacctatactaGCCACTGAATC
>gene=chr21_32896492-32896822; species=canFam
---------------------------------------------------------------------------------------------------------------------------------------------------------------------------------------------------------------------------------------------------------------------------------------------------------------------------------------agg
>gene=chr21_32896492-32896822; species=equCab
------------------------------------------------------------------------------------------------------------------------------------------------------------------------------------------------------------------------------------------------------------------------------------------------------------------------------agctagtgcatg
>gene=chr21_32896492-32896822; species=gorGor
aagaggtttaattggctcatggttctgcagattgtacaagaagcacggcttctgggaaagcctcagggagcttttactcatggtgcaaggtgaagtgggggtaggagtctcacatggcagaggaggagcaagagagagtagagggaggtgccacactttacaacagccagatcttgtgagaactggctcactatggcaagaactgcaccaagccaagagggatctgcccccacaacacaaacacctcccacaaggcccctcctccaacaccgggagttaatcttaacaagagatttggaggggacatccaactatattaGCTAGTGAATC
>gene=chr21_32896492-32896822; species=panTro
aagaggtttaattggctcatggttctgcagattgtacaagaagcacggcttctgggaaagcctcagggagcttttactcatggtgcaaggtgaagtgggggtaggagtctcacatggcagaggaggagcaagagagagtagagggaggtgccacactttacaacagccagatcttgcgagaactggctcactatggcaagaactgcaccaagccaagagggatccgcccccacaacacaaacacctcccaccaggcccctcctccaacaccgggagttaatcttaacaagagatttggaggggacatccaactatattaGCTAGTGAATC
>gene=chr21_32896492-32896822; species=papHam
aagaggtttaattggctcatggttctgcaggttgtacaagaagcacagcttctgggaaagcctcagggagcttttactcatggggccagatgaagtgggggtatgagtctcacatggcagagaaggagcaagaaagattagagggaggtgccacactttacaaCAGCCAGATCTTgcgagaactggctcgctatggcaagaactgcaccaagccaggagggacccgcccccaaaacccaaacacctcccaccaggcccctcctccaacaccgggggttaatctcaacaagagatttggaggggacatccaactatattaGGTAGTGAATC
>gene=chr21_32896492-32896822; species=ponAbe
aagaggtttaattggctcatggttctgcagattgtacaagaagcatggcttctgggaaagcctcagggagcttttactcatggtgcaaggtgaagtgcggataggagtctcacatggcagaggaggagcaagagagagtagagggaggtaccacactttacaacagccagatcttgcgagaactggctcactatggcaagaactgcaacaagccaggagggatccgcccccaaaacacaaacacctcccactaggcctctcctccaacactgggagttaatctcaacaagagatttggaggggacatccaactatattaGCTAGTGAATC
>gene=chr21_32896492-32896822; species=rheMac
aagaggtttaattggctcatggttctgcaggttgtacaagaagcacagcttctgggaaagcctcagggagcttttactcatggggccaggtgaagtgggggtaggagtctcacatggcagagaaggagcaagaaagattagagggaggtgccacactttac--cagccagatcttgagagaactggctcgctatggcaagaactgcaccaagccaggagggacccgcccccaaaacccaaacacctcccaccaggcccctcctccaagaccgggggttaatctcaacaagagatttggaggggacatccaactatattaGGTAGTGAATC
>gene=chr21_34144197-34144437; species=hg19
agagagagagagagagagagagagagagagagagagagagagagagagagagagagagagagcgagagagagagagagagagagagcgagagagagagagagagCCCCACACCTCTCGCGAGAGCGTCGGCTCTTTGCATCGCTCTCTGTCGGAGTGGAGTACTATTAGCATGGAACTCTGGTGTTGTTTGACAGGTCACAAAGAGGATCATAGAGATGAGAAGAAAGAGTAGGCTCTGT
>gene=chr21_34144197-34144437; species=bosTau
-------------------------------------------------------------------------------------------------GAGAGAACTCCTCCCCTCTCGCGAGAACGTCAGT--TTTGTTTTGTCCCCTGTCGGCCCGGAGGACTATTGGAACGGAACTCTGGAGCCGTCCGGCCGGTCACAAAGAGAATCATAGAGACGAGAGGAAAGAG----------
>gene=chr21_34144197-34144437; species=calJac
----------------------------------------------------------------------------------------AGAGAGAGCGAGCGAGCCCCACGCTTATCACGAGAGCGCCAGCTCTTTGTATCGCCCTCTGTCCTTGTGGAGGACTATTAGCATGGAATTCCGGTGTTGTTTGAGAGGTCACAAAGAGGATCATAGAGATGAGAAGAAAGAGTAGGCCCTGT
>gene=chr21_34144197-34144437; species=canFam
----------------------------------------------------------------------------------------------AG---GAGAGCCCCGCGCCTCTCGCGAGAGCGCCAGCTGGTCGCAGTGTCCTCTGCCGGCGTGGAGGACCGTGGGCGCGGAACTCTGGCGCCGTCCGACGGGTCACAGAGAGGATCATAGAGACGAGAGGACCGGGTAAGCTCGGT
>gene=chr21_34144197-34144437; species=equCab
------------------------------------------------------------------------------------------------------------------------------------------------------------------------------------------------------------------------------------------------
>gene=chr21_34144197-34144437; species=gorGor
----------------------------------------------------------------agagagagtgagagagagagagagagagagagagagagagCCCCACACCTCTCGCGAGAGCGTCGGCTCTTTGCATCGCTCTCTGTCGGAGTGGAGTACTATTAGCATGGAACTCTGGTGTTGTTTGACAGGTCACAAAGAGGATCATAGAGATGAGAAGAAAGAGTAGGCTCTGT
>gene=chr21_34144197-34144437; species=panTro
---------------------------------------------------------------------------------------gagagagagagagagagCCCCACACCTCTCGCGAGAGCGTCGGCTCTTTGCATCGCTCTCTGTCGGAGTGGAGTACTATTAGCATGGAACTCTGGTGTTGTTTGACAGGTCACAAAGAGGATCATAGAGATGAGAAGAAAGAGTAGGCTCTGT
>gene=chr21_34144197-34144437; species=papHam
----------------------------------------------------------------------------agagagggagcgagagagagcgagcgagCCGCACACCTCTCGCGAGAGCGTCGGCTCTTTGCATCTCCCTCTGTCGGATTGGAGGACTATTAGCATGGAACTCCGGTGTTGTTTGACAGGTCACAAAGAGGATCATAGAGATGAGAAAAAAGAGTAGGCTCTGT
>gene=chr21_34144197-34144437; species=ponAbe
---------------------------------------------------------------------------------------gagagagtgagagagagCCCCACACCTCTCGCGAGAGCGTCGGCTCTTTGCATCGCCCTCTGTTGGAGTGGAGTACTATTAGCATGGAACTCTGGTGTTGTTTGACAGGTCACAAAGAGGATCATAGAGATGAGAAGAAAGAGTAGGCTCTGT
>gene=chr21_34144197-34144437; species=rheMac
----------------------------------------------------------------------------agagagggagcgagagagagcgagcgagCCGCACACCTCTCGCGAGAGCGTCGGCTCTTTGCATCTCCCTCTGTCGGATTGGAGGACTATTAGCTTGGAACTCCGGTGTTGTTTGACAGGTCACAAAGAGGATCATAGAGATGAGAAAAAAGAGTAGGCTCTGT
>gene=chr21_34494450-34494780; species=hg19
ttccaattccaatccccacaagaagaatttagagggtcccactcatcttttcaagttaggAAAACCAGTCAAAAATTATCAGCAGGTGGTATAGACAGCAGCCATTTAAGCCTATTATGGGGCGGTGGGTGGGCAGGCCATGACTGACACCTCTAGCAACCAATGAGATTGAGGAAAGAGACTCTTCTGCCTTCCAATTGGTCAGCACTGCTCTTAAAGGCCCTGAGCTGACCAGACGCTGTCCTCCCACCTCGCAGGTGGAGAGGGACCCTGGGGCCAGTGGAATGTTTGGCTCTATTTTCTGCGACTAAAATATAATTGTATTTGTCT
>gene=chr21_34494450-34494780; species=bosTau
TTCCAATTACAATCCCCACGAGAGCAA-TTAAAGGGTACCACTCATGTTTCAAAGCTGGAAAAACTAGTCAGACACTATGGGCCGGTGGTGTAGACAATGGACCTTTAAGCCTATTAGTGGGTTACGAGTGGACAGCCAGTGATTGACATCTCCAGTAACCAATAAAAGCTAGGCAAGAGACTCTGCTCCCTTCTCATTGGTCAGCACAACATCTAGCAGCCCTGAACTGACTGGCTGCTATTCTTATAT-TAGTAGATGCAGTGGGCCCAGGAGGCGGGTAGAAACCTTCACTGTCTTTTGTGTGACTAAAATGCAATTGTGTTTTTCT
>gene=chr21_34494450-34494780; species=calJac
TTCCAATTGCAATCCCCACAGGAAGAATTTAGAGGGTCCCACTTATCTTTTCCAGTTAGAAAAACCAGTCAAAAATTATCAACAGGTGGTAGAGACAGTGGCCATTTAAGCCTATGATGGGGCTGTGGGTGGGCTGACCATGACTGACACCTCTAACAACCAATGAGACC-AAGAAAGAGACTCTTCTGGCTTCCAATTGGTCATTACTGCTTTCAAAGGCCCTGAACTGACCAGAGGCTGTCCTCCCACCTCGCATGTGCAGAGGGCCTCTGGGGCCAGCGGAAAGTTGGGCTCTATTTTCTGCGACTAAAATATAATTGTATTTGTCT
>gene=chr21_34494450-34494780; species=canFam
TTCCAATTCC------------AGCAA-TGAAAGGTTCCCACTCCTCTTTCTCAGCCAGG------AGTCAGAAACTCTGGGCAGGTGGCGTGGACAATGACCATTGAAGCCTATTAAGGAGTTATGGGTGGGCAGACAATGATTGACACCTCAACTAACCAATAAAAGCTAGAAAAGAGACTC--CTCTCTTCTAATTGG-----------TCCAGAGG-------------AGAACCTCTTCTCCTAC-GAACAGGTGCAGAGGGCCCAAGGAGCCAGTGGAAACCTTGGCTGTCTTTTCTGCAACTAAAA-ACAACtgtgttgttgt
>gene=chr21_34494450-34494780; species=equCab
TTCCAATTCCAGTCCCCCTGACATCAA-TCAGAGGGTCCCACTCATCTTTTGCAGCTAGAAAAACTAGTTAGAAATTAGGGGCAGAGGGTGTAGACAGTGGCCATTTAATCCCATTACAGGGTTGTGAGTGGACAGGCAATGACTGACACCTCTTGTAACCAATAAGACCTAGGAGAAAGACTCTTCTCCCTTCTAATTGGTCAGTACTGCTTCTGGAGC-CCAGAACTGACTAGAAGCTGTTCTCCCAT-TAACAGGTGCAGGGGGCCCAAGGA-CAGGCGGAAACCTTGGCTGTCTTTTCTGTGACTAAAATACAATTGTATTTTTCT
>gene=chr21_34494450-34494780; species=gorGor
------------------------------------------------------------------------------------------------------------------------------------------------------------------------------------------------------------------------------------------------------------------------------------------------------------------------------------------
>gene=chr21_34494450-34494780; species=panTro
TTCCAATTCCAATCCCCACAAGAAGAATTTAGAGGGTCCCACTCATCTTTTCAAGTTAGGAAAACCAGTCAAAAATTATCAGCAGGTGGTATAGACAGCAGCCATTTAAGCCTATTATGGGGTGGTGGGTGGGCAGGCCATGACTGACACCTCTAGCAACCAATGAGATTGAGGAAAGAGACTCTTCTGCCTTCCAATTGGTCAGCACTGCTCTTAAAGGCCCTGAGCTGACCAGACGCTGTCCTCCCACCTCGCAGGTGGAGAGGGACCCTGGGGCCAGTGGAATGTTTGGCTCTATTTTCTGTGACTAAAATATAATTGTATTTGTCT
>gene=chr21_34494450-34494780; species=papHam
TTCCAATTCCAATGCCCACAAGAAGAATTCAGAGGGTCCCACTCATCTTTTCAAGTTAGGAAAACCAGTCAAAAATTATCAGCAGGTGGTATAGACAGTGGCCATTTAAGCCTATTGTGGGGCGGTGGGTGGGCAGGCCGTGACTGACACCTCTAGCAACCAATGAGACTGAGGAAAGAGACTCTTCTGCCCTCCGATTGGTCAGCCCTGCTTTTAAAGGCCCTGAGCTGACCAGACGCTGTCCTCCCACCTCGCAGGTGCAGAGGGACCCTGGGGTCAGTGGAATGTTTGGCTGTGTTTTCTGTGACTAAAATATAATTGTATT----T
>gene=chr21_34494450-34494780; species=ponAbe
ttccaattccaatccccacaagaagaatttagagggtcccactcatcttttcaagttaggAAAACCAGTCAAAAATTATCAGCAGGTGGCATAGACAGCAGCCATTTAAGCCCATTATGGGGCGGTGGGTGGGCAGGCCATGACTGATACCTCTAGCAACCAATGAGACTGAGGAAAGAGACTCTTCTGCCTTCCAATTGGTCAGCACTGCTTTTAAAGGCCCTGAGCGGACCAGACGCTGTCCTCCCACCTCGCAGGTGGAGAGGGACTCTGGGGCCAGTGGAATGTTTGGCTATATCTTCTGCGACTAAAATATAACTGTATTTGTCT
>gene=chr21_34494450-34494780; species=rheMac
TTCCAATTCCAATGCCCACAAGAAGAATTCAGAGGGTCTCACTCATCTTTTCAAGTTAGGAAAACCAGTCAAAAATTATCAGCAGGTGGTATAGACAGTGGCCATTTAAGCCTATTGTGGGGCGGTGGGTGGGCAGGCTGTGACTGACACCTCTAGCAACCAATGAGACTGAGGAAAGAGACTCTTCTGCCCTCCGATTGGTCAGCCCTGCTTTTAAAGGCCCTGAGCTGACCAGACGCTGTCCTCCCACCTCGCAGGTGCAGAGGGACCCTGGGGTCAGTGGAATGTTTGGCTCTGTTTTCTGTGACTAAAATATAATTGTATT----T
>gene=chr21_35013991-35014172; species=hg19
TCTGAGCCGCCCCAACGGCCTGCACCTTCACCACCGCCACCTTCCAGTCCTTCGTCAGAGAGCCCGCCCCCTGCTCCCATTGGTCAGGCCGCTCGTCACTCCTGAAGGGCGGGGTCGGACTCGCGAGGCTGTCCAGAACGCCATGGCAACCGGTCTCGGAACTACATCTCCCGTCATGTTC
>gene=chr21_35013991-35014172; species=bosTau
TCGGAGCGGCACTAACGGCCTGCAGCTTCACCTCCGCCACCTTCTCGCCCCTCAGCAGAGGGCCCACCCCCTGTTCCCATTGGCCAGGCCGCTCGTCAGTCTCGGA----------------------CTCTAGAGACCGCCATAGCAACCGAACGCGGAACTACATCTCCCGGCATGCTC
>gene=chr21_35013991-35014172; species=calJac
TCTGATCCGCCCCAACGGCCTGCACCTTCGCCACCGCCACCTTCAAGTCCTTCCGCAGAGAGCCCGCCCCCCGCTCGCATTGGTCAGGTGGCTCGTCACTCCTGAAGGGCGGGGTCGGACTTGCGAGGCTGTCGAGGACGCCATGGCAACCGGTCTCGAAACTACATCTCCCGGCAGGTTC
>gene=chr21_35013991-35014172; species=canFam
TCCGAGGCGCCCCAACGGCCTGCGTCTTCGCCACCGCCACCTTGGAGTCCTACTGCAGAGGGCCCGCCCCCTGCTCCCATTGGTCAGGCCTCTCGTCACTTCTGGA---------------CCGGAGGCTGTGGAGAACGCCATAGCAACCGAACGCAGAACTACATCTCCCAGAATGCCC
>gene=chr21_35013991-35014172; species=equCab
TCCGACCGGCCCCAACGGCCTGCGCCTTCGCCACCGCCACCTTCCAGTCCTTTCGCAGAGAGCCCGCCCCCTGCTCCCATTGGTCAGGCCGCTCGTCACTCCTGGA-------------CTCCCGAGACTGTAGAGAACGCCATAGCAACCGCACTCGGAACTACATCTCCCGGCATGCTC
>gene=chr21_35013991-35014172; species=gorGor
TCTGAGCCGCCCCAACGGCCTGCACCTTCACCACCGCCACCTTCCAGTCCTTCGGCAGAGAGCCCGCCCCCTGCTCCCATTGGTCAGGCCGCTCGTCACTCCTGAAGGGCGGGGTCGGACTCGCGAGGCTGTCCAGAACGCCATGGCAACCGGTCTCGGAACTACATCTCCCGTCATGTTC
>gene=chr21_35013991-35014172; species=panTro
TCTGAGCCGCCCCAACGGCCTGTACCTTCACCACCGCCACCTTCCAGTCCTGCGGCAGAGAGCCCGCCCCCTGCTCCCATTGGTCAGGCCGCTCGTCACTCCTGAAGGGCGGGGTCGGACTCGCGAGGCTGTCCAGAACGCCATGGCAACCGGTCTCGGAACTACATCTCCCGTCATGTTC
>gene=chr21_35013991-35014172; species=papHam
TCTGAGCCGCCACAACGGCCTGCACCTTCACCACCGCCACCTTCAAGTTCTTCCGCAGAGAGCCCGCCCCCTGCTCCCATTGGTCAGGCCGCTCGTCACTCCTGAAGGGCGGGGTCGGACTCGCGAGGCTGTCGAGAACGCCATGGCAACCAGTCCTGGAACTACATCTCCCGTGATGTTC
>gene=chr21_35013991-35014172; species=ponAbe
TCTGAGCCGCCCCAACGGCCTGCACCTTCACCACCGCCACCTTCCAGTCCTTCGGCAGAGAGCCCGCCCCCTGCTCCCATTGGTCAGGCCGCTCGTCACTCCTGAAGGGCTGGGTCGGACTCGCGAGGCTGTCGAGAACGCCATGGCAACCGGTCTCGGAACTACAACTCCCGTCATGTTC
>gene=chr21_35013991-35014172; species=rheMac
TCTGAGCCGCCACAACGGCCTGCACCTTCACCACCGCCACCTTCAAGTCCTTCCGCAGAGAGCCCGCCCCCTGCTCCCATTGGTCAGGCCGCTCGTCACTCCTGAAGGGCGGGGTCGGACTCGCGAGGCTGTCGAGAACGCCATGGCAACCAGTCTTGGAACTACATCTCCCGTGATGTTC
>gene=chr12_498396-498608; species=hg19
CCAGAATCGCTTCCTCCTCCCGTTTGTTATTGTTTCTTGCAAGGCTTTTCCACTGAGGTTCAGGACTTTTCCGGAAGTTACCGTGCTGTCAAATCCCTCCGCCCCCTGCAGGAAACGGAATCCTTCCGCAGCTGCACGACGCCTGTGTGTCTGGCCTTTCCTTCTTCTTCTCTTCCCCGGCAGCACAGTGTGGCTGTTTGTCTCCTTGCCCG
>gene=chr12_498396-498608; species=bosTau
CCGACCCCGCTT-CCTCTGGCGTTTGTTATTGTTTTCTTCAGGATTTTTTCTCTCCGGTCGACGC--TCGCCGGAAGTCAGCGTGCGGCAAAATCCCTCCGCCGC---CAGAAAACAAGATTCCTCCGCAACGA-----CGCTCTCCTGAGCGACCTTC-CTTCCCCTTCCCTCTCCCGGTAGCTCGG-ATCGCTTCTGAGTTCCCTGTGTG
>gene=chr12_498396-498608; species=calJac
CCAGAATCGCTTCCTGCTCCCGTTTGTTATTGTTTCTCGCAGGGCTTTTCCTCTGAGGTTCAGGACTTTTCCGGAAGTTACCGTGCTGTCAAATCCCTCCGCCCCCTGCAGGAAACAGAATCCTTCCGCAGCGGCGCGAAGCCTGTGTGTCTGACCCTTCCTTATGCCTTTCTTGCCCGGCAGCCCAGTATGGCTGTTTCTCCCCTTGCCTG
>gene=chr12_498396-498608; species=canFam
CCAG--TCGCTTCCTCTTCTCGTTTGTTATTGTTTCCTTCGGGGTTTTTCGTCTCTGGGTCAGGACTTTTCCGGAAGTTCAGGTACCGTCAAATCCCTCCGCCACC-ACAG-AAACAGAATCCCTCCGCCGCGACGCGCTGCCTCGGCGCAG-GGCCTT-CCCCTTCCTGGCTTTGCCCGCAACCGGGGAGGGTTCCTG--------GTCCG
>gene=chr12_498396-498608; species=equCab
CCAGAATCGCTTCCTCCTCTCGTTTGTTATTGTTTCCTTCGGGGCTTTTCCTCTCAGGGCCAGGACTTTTCCGGAAGTTAACGTACTGTCAAATCCCTCCGCCCCC-CAAG-AAACAGAATCCCTCCGCAGCAACGCGACGCCTTGTTATACGACCTTT-CCTCTTCCTCCCTTTCCAGGCAGCCCAGCTTCGTTCCTGGTCTCCTTGTCCG
>gene=chr12_498396-498608; species=gorGor
CCAGAATCGCTTCCTCCTCCCGTTTGTTATTGTTTCTTGCAAGGCTTTTCCTCTGAGGTTCAGGACTTTTCCGGAAGTTACCGTGCTGTCAAATCCCTCCGCCCCCTGCAGGAAACGGAATCCTTCCGCAGCTGCACGACGCCTGTGTGTCTGGCCTTTTCTTCTTCTTCTCTTCCCCGGCAGCACAGTGTGGCTGTTTGTCTCCTTGCCTG
>gene=chr12_498396-498608; species=panTro
CCAGAATCGCTTCCTCCTCCCGTTTGTTATTGTTTCTTGCAAGGCTTTTCCTCTGAGGTTCAGGACTTTTCCGGAAGTTACCGTGCTGTCAAATCCCTCCGCCCCCTGCAGGAAACGGAATCCTTCCGCAGCTGCACGACGCCTGTGTGTCTGGCCTTT-CTTCTTCTTCTCTTCCCCGGCAGCACAGTGTGGCTGTTTGTCTCCTTGCCCG
>gene=chr12_498396-498608; species=papHam
-------CGCTTCCTCCTCCCGTTTGTTATTGTTTCTTGCAAGGCTTTTCCTCTGAGGGTCAGGACTTTTCCGGAAGTTACTGTGCTGTCAAATCCCTCCGCCCCCCGCAGGAAACGGAATCCTTCCGCAGCGGCGCGACGCCCGGGTATCTGGCCCTTTCTCCTTCTTCTCTTGCCCGGCAGCCCGGTGTGGTTGTTTCTCTCCTTGCCTG
>gene=chr12_498396-498608; species=ponAbe
CCAGAATCGCTTCCTCCTCCCGTTTGTTATTGTTTCTTGCAAGGCTTTTCCTCTGAGGCTCAGGACTTTTCCGGAAGTTACCGTGCTGTCAAATCCCTCCGCCCCCTGCAGGAAACGGAATCCTTCCGCAGCGGCACGACGCCTGTGTGTCTGGCCTTTCCTTCTTCCTCTCTTCCCCGGCAGCAAAATGTGGCTGTTTGTCTCCTTGCCTG
>gene=chr12_498396-498608; species=rheMac
CCAGAACCGCTTCCTCCTCCCGTTTGTTATTGTTTCTTGCAAGGCTTTTCCTCTGAGGGTCAGGACTTTTCCGGAAGTTACTGTGCTGTCAAATCCCTCCGCCCCC-GTAGGAAACGGAATCCTTCCGCAGCGGCGCGACGCCCGGGTATCTGGCCCTTCCTCCTTCTTCTCTTGCCCGGCAGCCCGGTGTGGCTGTTTCTCTCCTTGCCTG
>gene=chr12_510542-510795; species=hg19
CCCCAAACGTCACACTACCCGTCCCTGGAGGAGCGGGTTGCAGCCCAGCTGCGTCGCCCCGCGCAGAGCTCCAGGCAGAAGAAAACTACATTTCCCAGAGACCTCTGCGCGGTCGGGAGCACCGCGAGGAGGGGCGAGATGGGGGCGGGCCTCTGTGTGAAGGCCCTTCCCATTGGTGCGCATTCCAAAGGGCCATGTAAACTTCTTCGCGATTGCACGGATTCAGGGACGCTCAGTGGCGCCGCGCCGCTCC
>gene=chr12_510542-510795; species=bosTau
CCCCAAACACCACAAC-CCGGTAC----------------------------CTCCTCACCAGGAGCGCTGTGTGCAGAGGGAAACTATATTTCCCAGTAACCTCTGCGGGGCAAGGAACG---CGAGGGAGGGCGGGAA-GGGGCGGGCCTTTGTATGAACAGCTTTCCTAATGGTGCGCAATCCAGA-GGCTGTGTAAGCCAGTGGGCGATTggccgggctcgcgcc----------cgccgcgccgcccc
>gene=chr12_510542-510795; species=calJac
CCCCAAGCATCACACTACCCGTACCTGAAGGAGCGAGTTGCAGCCCTGCTGCATCGCCACGCGCTGAAGAGCAAGCAGAAGAAAACTACATTTCCCAGCGACCACTGCGCGGCGAGGAACGCCGCGAGGAGGGGCGAGATGGGGGTTGGCCTCTGTGTGAAGGCCCTTCCCATTGGTGCGTAGTCTAAAGGGTCGTGTAAGCTGCTGCGCGATTGGACAGATTCAGGGACGTTCAGTGGCGCCGCGACGCTCC
>gene=chr12_510542-510795; species=canFam
CCCCGAACACCATACCGCCGGTACTGGGA-CGGCGGATTGCAATCGGTTTACAGTCCCTCCC-GGAAGCAGTGTGTGGAAGAAAACTACATTTCCCGGCGATCTCTGCGCAGTTAGACGCAAAGCAAGGAAAGGCGGGGA------------ATGTGTGAATAGCCTTCTTATTGGTGCGCCGTCCAAAGGGCCATGTAAACTTGTGGGCGATTGGACGGATTCGTGCACGCTCAGTGGCGCCGCGACGCTAC
>gene=chr12_510542-510795; species=equCab
TCCCCCAAATCGCACTACCAGTACTGGGA-GAGCGGCTTGTAGCCGGGTTATAGGCCCGCCTAGAAAGCTGTGTGCAAAAAAGAACTACATTTCCCGGCGATCTCTGCGCGGTAAGACGCGGAGCAAGGGAGGGCGGGAATGTGGCGTGCTTCTGTGTGAATAGCCTTCCTATTGGTGCGCAATCCGAAGGGCCTTGTAAACTTGTGGGCGATTGGACGGATTCGGGCACGCTCAGTGGCGCCGCGCCGCTCC
>gene=chr12_510542-510795; species=gorGor
CCCCAAACGTCACACTACCCGTCCCTGGAGGAGCTGGTTGCAGCCCAGCTGCGTCGCCCCGCGCAGAGCTCCATGCAGAAAAAAACTACATTTTCCAGAGACCTCTGCGCGGCCGGGAGCACCGCGAGGAGGGGCGAGATGGGGGCGGGCCTCTGTGTGAAGGCCCTTCCCATTGGTGCGCAGTCCAAAGGGCCACGTAAACTTCTTCGCGATTGCACGGATTCAGGGACGCTCAGTGGCGCCGCGACGCTCC
>gene=chr12_510542-510795; species=panTro
CCCCAAACGTCACACTACCCGTCCCTGGAGGAGCGGGTTGCAGCCCAGCTGCATCGCCCCGCGCAGAGCTCCAGGCAGAAGAAAACTACATTTCCCAGAGACCTCTGCGCGGCCGGGAGCACCGCGAGGAGGGGCGAGATGGGGGCGGGCCTCTGTGTGAAGGCCCTTCCCATTGGTGCGCAGTCCAAAGGGCCATGTAAACTTCTTCGCGATTGCCCGGATTCAGGGACGCTCAGTGGCGCCGCGACGCTCC
>gene=chr12_510542-510795; species=papHam
CCCCAAACGTCCCATTACCGGTACCTGGAGGAGCGGGTTGCAGCCCAGCCGCATCGCCCCGCGCGGAACTGCATGCAGAAGAAAACTACGTTTCCCAGAGACCTCTGCGCGGCCAGGAGCACCGCGAGGAGGGGCGAGAT-GGGGCGGGCCTCTGTGTGACGGCCGTTCCCATTGGTGCGCAGTCCAAAGGGCCTTGTAAACTCCTGCGCGATTGCACGGATTCAGGGACGCGCCGTGGCGCCGCGACGCTCC
>gene=chr12_510542-510795; species=ponAbe
CCCCAAACGTCACACTACCCGTCCCTGGAGGAGCGGGTTGCAGCTCAGCTGCATCGCCCCGCGCAGAGCTGCATGCAGAAGAAAACTACATTTCCC--AGACTTCTGCGCGGCCAAGATCACCGCGAGGAGGGGCGAGAT-GGGGCGGGTCTCTGTGTGAAGGCCCTTCCCATTGGTGCGCAGTCCAAAGGGCCGTGTAAACTTCTTCGCGATTGCACGGGTTCAGGGACGCTCAGTGGCGCCGCGACGCTGC
>gene=chr12_510542-510795; species=rheMac
CCCCAAACGTCCCATTACCGGTACCTGGAGGAGCAGGTTGCAGCCCAGCTGCATCGCCCCGCGCAGAACTGCATGCAGAAGAAAACTACGTTTCCCAGAGACCTCTGCGCGGCCAGGAGCACCGCGAGGAGGGGCGAGAT-GGGGCGGGCCTCTGTGTGACGGCCGTTCCCATTGGTGCGCAGTCCAAAGGGCCTTGTAAACTCCTGCGCGATTGCACGGATTCAGGGACGCGCCGTGGCGCCGCGGCGCTCC
>gene=chr12_6960449-6960610; species=hg19
CAAACTTCCCGCCACGCCCCCTGCCCTGACCCTATTGGCTGAGCCGACGTAGTTCCCATAGGCCCTCCACGTAAGACCCGCCTCGAGCCAAAGGAAGCTGTTGGTCTGGGAGAACGTCTATCATGGTGACTGTAGGTGTCAATGGACTGATGCTAGGCTTG
>gene=chr12_6960449-6960610; species=bosTau
CAAACTTCCCGCCACG-CCCCTGCCCCGACCCTATTGGCTGAATCGATGCCGCTCCTATAGGCCGTCCCTGTGAGTCCCGCCTCCAA-TGAAGGAAGCCATCGGGCTGCCTGAACGTCTATCATGGGT-CCGTGG-GGCCAATAGGCAGCGGCTTGAGTCG
>gene=chr12_6960449-6960610; species=calJac
CAAACTTCCCGCCACGCCCCCTGCCCTGATCCTACTGGCTCAGCCGACGTAGCTCTCATAGGCCCTCCACGTAAGACCCGCCCCCACCC--AGGAAGCTATTGGTCTGGGAGAACGTCTATCATGGTGACTGTAGGGGTCAATTGACTGACGCGGAACTTG
>gene=chr12_6960449-6960610; species=canFam
CAAACCTCCCGCCACGCCCCCTGCCTTGATTCCATTGGTGGAGCCGCCGCAGCTCCTATAGG-CCCGTGTGTGAGACCCGCCTCCAG-CGCAGCGAGTCATTGGGCCCGGACGACGTCTATCAGGA-GGCCGTGG-GGCCAATGAGCGGCGGCTCGGCTTG
>gene=chr12_6960449-6960610; species=equCab
CAAACCTCCCGCCACG-CCCCTGCCTTGACCCTATTGGTTGAGCCGACGCAGCTCCCATAGGCCCGCTATGTGAGACCCACCTCCAG-TGGAGAAAGTCATTGGGCTGAGAGGACGTCTGTCACGGGGACCATGG-GGCCAATGGGCAGCGGCTTGGCTTG
>gene=chr12_6960449-6960610; species=gorGor
CAAACTTCCCGCCACGCCCCCTGCCCTGACCCTATTGGCTGAGCCGACGTAGATCCCATAGGCCCTCCACGTAAGACCCGCCTCGAGCCAAAGGAAGCTGTTGGTCTGGGAGAACGTCTATCATGGTGACTGTGGGTGTCAATGGACTGATGGTAGGCTTG
>gene=chr12_6960449-6960610; species=panTro
CAAACTTCCCGCCACGCCCCCTGCCCTGACCCTATTGGCTGAGCCGACGTAGTTCCCATAGGCCCTCCACGTAAGACCCGCCTCGAGCCAAAGGAAGCTGTTGGTCTGGGAGAACGTCTATCATGGTGACTGTGGGTGTCAATGGACTGATGCTAGGCTTG
>gene=chr12_6960449-6960610; species=papHam
CAAACTTCCCGCCACGCCCCCTGCCCTGACCCTATTGGCTGAGCCGACGTAGAT-CCATAGGCCCTCCACGTAAGACCCGCCTCGAGCCAAAGGAAGCTGTTGGTCTGGGAGAACGTCTATCATGGTGACTGTGGGGGTCAATGGACTGATGCTAGGCTTG
>gene=chr12_6960449-6960610; species=ponAbe
CAAACTTCCCGCCACGCCCCCTGCCCTGACCCTATTGGCTGAGCCGACGT-GATTCCATAGGCCCTCCACGTAAGACCCGCCTCGAGCCAAAGGAAGCTGTTGGTCTGGGAGAACGTCTATCATGGTGACTGTGGATGTCAATGGACTGATGCTAGGCTTG
>gene=chr12_6960449-6960610; species=rheMac
CAAACTTCCCGCCACGCCCCCTGCCCTGACCCTATTGGCTGAGCCGACGTAGAT-CCATAGGCCCTCCACGTAAGACCCGCCTCGAGCCAAAGGAAGCTGTTGGTCTGGGAGAACGTCTATCATGGTGACTGTGGGGGTCAATGGACTGATGCTAGGCTTG
>gene=chr12_6960976-6961306; species=hg19
CGTCAGTTCCTGCTCTTCAATAGAAGGCACGCGAATGGACTCTAAGGGTCCCGGAGCCGGAGCAGCTGCGGAGCCGCAGCAGCTGCAACCCCGAAGCCCACCTAGCTGCTCTACGTGCGCTCCCGCCCTGGAGGAGTGGGATTGGTTCTTTCAACCATCAATTGCCTTAGGAGCGCTTCTCATTGGCGTCAGTCAAGCGCGGGGCAGGGGCGGAGCACCGGCAGGCAGGCTCCGTCCAACTGCCATTCTCGCGCGTCGTCTCCGCGGCGCATGCCCCTAACGAGTGGCGCTCATTGGACGGGAGGGGCAGGGGAGGGGACTGGGAACGGT
>gene=chr12_6960976-6961306; species=bosTau
CATCAGTTTCTGCTCTTCAATAGAAGATACGCGAATGCACTGTA-GGGTCCCAGAGTCTC-----------------GGCAG-CAAAACTCCGGGGCCCACCTCGCTGTTCTACGTGCGCTT-TGCCCTGGAGGAGTGGGATTGGCTCTTTCGACCATCGATTGCATTAGAAGCGCTTTTCATTGGCGATGGTCAAGAGGCGGGCAGGGG-GGAGCACTAGCGGGCAGGCTCGGTCCAACTGCCATTCTCGCGCGTCTTCCCTTCGGCGCATGCCCCTAACGAGTGGTGCTCATTGGACGG-AAGGGTAG---GGGGGACTAGAAGCGGT
>gene=chr12_6960976-6961306; species=calJac
CGTCAGTTCCTGCTCTTCAGTAGAAGGCACGCGAAGGGACTGTAGGGGTCCCGGAGCCTG-----------------AGCAGTGGCAATTCGGAAGGCCACCTAGCGGCTCTACGTGCGCTACCGCCCTGGAGGAATGGGATTGGTTGTTTCAACCATCAATTGCCTAAGGAGCGCTTCTGATTGGCGTCAGTCAAGCGCGGGGCAGGGGCGGAGCACCGGCAGGCAGGCTCCGTCCAACTGCCATTCTCGCGCGTGGTCCCCGCCGCGCATGCCTCTAACGAGTGGCGTTCATTGGACGGGAGGGGCAGGGGAGGGGACTGGGAACGGT
>gene=chr12_6960976-6961306; species=canFam
CGTCTGTTTCTGCTCTTTGATAGAAGACACGCGAAGGGGCCGTCGGGGTCCCAGAGTCCG-----------------AGCATCCAAAACTCCGGGACCCACCTCGCTGTTCTACATGCGCTC-TGCCCTGGGAGAGTGGGATTGGTTCTTTCGACCATCGGTTGCGTTAGAAGCGCTTTTCATTGGCGTTAGTCAGGAGTAGGGCAGGGG-GGAGCACTAGTAGGCAGGCGGCGTCCAACTGCCATTCTCGCGCGTCTTCCCTTTAGCGCATGCGCCTAACGAGTAGTGCTCATTGGACGGCAAGCCTAGGGGGGGGGACTGGGAACGGT
>gene=chr12_6960976-6961306; species=equCab
CGTCAGTTTCTGCTCTTCAACAGGAGGCACGCGAAGGGAGTGTA-GGATCCCAGAGTCCG-----------------AGCAGCCAAAATTCCGGGGCCCCTCTCGCCGCTCTACGTGC-CTC-TG-CCTGGAAGAGCGGGATTGGTTCTTCGGGCCATCGACTGCACTAGAAGCGCTTTCCATTGGTGCCAGTCGAGAGTAGGGCACGGG-GGAGCGCTAGTAGGCAGGCTCGGTCCAACTGCCGTGCTCGCGCGTCTCCCCTTTAGCGCATGCGCCTAACGAGCAGTACTCATTGGACAGCAGGAGTAGGGGGGGGGACTGGGAACGGT
>gene=chr12_6960976-6961306; species=gorGor
CGTCAGTTCCTGCTCTTCAATAGAAGGCACGCAAATGGACTCTAAGGGTCCCGGAGCCGGAGCAGCTGCGGAGCCGCAGCAGCTGCAACCCCGGGGCCCACCTAGCTGCTCTGCGTGCGCTCCCGCCCTGGAGGAGTGGGATTGGTTCTTTCAACCATCAATTGCCTTAGGAGCGCTTCTCATTGGCGTCAGTCAAGCGCGGGGCAGGGGCGGAGCACCGGCAGGCAAGCTCCGTCCAACTGCCATTCTCGCGCGTCGTCTCCGCGGCGCATGCCCCTAACGAGTGGCGCTCATTGGACGGGAGGGGCAGGGG-GGGGACTGGGAACGGT
>gene=chr12_6960976-6961306; species=panTro
CGTCAGTTCCTGCTCTTCAATAGAAGGCACGCGAATGGACTCTAAGGGTCCCAGAGCCGGAGCAGCTGCGGAGCCGCAGCAGCTGCAACCCCGAAGCCCACCTAGCTGCTCTACGTGCGCTCCCGCCCTGGAGGAGTGGGATTGGTTCTTTCAACCATCAATTGCCTTAGGAGCGCTTCTCATTGGCGTCAGTCAAGCGCGGGGCAGGGGCGGAGCACCGGCAGGCAGGCTCCGTCCAACTGCCATTCTCGCGCGTCGTCTCCGCGGCGCATGCCCCTAACGAGTGGCGCTCATTGGACGGGAGGGGCAGGGGAGGGGACTGGGAACGGT
>gene=chr12_6960976-6961306; species=papHam
CGTCAGTTCCTGCTCTTCAATAGAAGGCACGCGAAGAGACCCTGAAGGTCCCGCAGCCTG-----------------AGGAGCTGCAACTTCGGAGCCCACCCAGCTGCTCTACGTGCGCTCCCGCCCTGGAGGAGTGGGATTGGTTCTTTCAACCATCAATTGCCTTAGGAGCGCTTCTCATTGGCGTCGGTCAAGCGCGGGGCAGGGGCGGAGCACCGGCAGGCAGGCTGTGTCCAACTGCCATTCTCGCGCGTCGTCCCTGCGGCGCATGCTCCTAACGAGTGGCGCTCATTGGACGGGAGGGACAGGGGAGGAGACTAGGAACGGT
>gene=chr12_6960976-6961306; species=ponAbe
CGTCAGCTCCTGCTCTTCAATAGAAGGCACGCGAAGGGACTCTAAGAGTCCCGGAGCCGGAGCAGCTGCGGAGCCGCAGCAGCTGCAACTCCGGAGCCCACCTAGCTGCTCTACGTGCGCTCCCGCCCTGGAGGAGTGGGATTGGTTCTTTCAACCATCAATTGCCTTAGGAGCGCTTCTCATTGGCGTCAGTCACGCGCGGGGCAGGGGCGGAGCACCGGCAGGCAGGCTCCGTCCAACTGCCATTCTCGCGCGTCGTCCCCGCGGCGCATGCCCCTAACGAGTGGCGCTCATTGGACGGGAGGGGCAGGGGAGGGGACTGGGAACGGT
>gene=chr12_6960976-6961306; species=rheMac
CGTCAGTTCCTGCTCTTCAATAGAAGGCACGCGAAGCGACCCTAAAGGTCCCGGAGCCGG-----------------AGGAGCTGCAACTTCGGAGCCCACCCAGCTGCTCTACGTGCGCTCCCGCCCTGGAGGAGTGGGATTGGTTCTTTCAACCATCAATTGCCTTAGGAGCGCTTCTCATTGGCGTCGGTCAAGCGCGGGGCAGGGGCGGAGCACCGGCAGGCAGGCTGTGTCCAACTGCCATTCTCGCGCGTCGTCCCCGCGGCGCATGCCCCTAACGAGTGGCGCTCATTGGACGGCAGGGACAGGGGCGGAGACTAGGAACGGT
>gene=chr12_7047099-7047246; species=hg19
GGGCCGACCTGGTGGAGAAGGTGCGGCGCGAGGCCGAGCAGCGCGCGCGCGAAGAAAAGGAGCGCGAGCGCGAGCGGGAACGCGAGAAAGAGCGCGAGCGCGAGAAGGAGCGCGAGCTTGAACGCAGCGTGGTGAGTGCGTCACTGC
>gene=chr12_7047099-7047246; species=bosTau
GGGCCGACCTGGTAGAGAAGGTGCGGCGCGAGGCCGAACAGCGCGCGCGCGAAGAAAAGGAGCGCGAGCGCGAGCGGGAGCGCGAGAAGGAACGCGAGCGCGAGAAGGAGCGCGAGCTGGAACGCAGCGTGGTGAGTGCGTCACTGT
>gene=chr12_7047099-7047246; species=calJac
GGGCAGACCTGGTGGAGAAGGTGCGGCGCGAGGCCGAGCAGCGCGCGCGCGAAGAAAAGGAGCGCGAGCGCGAGCGGGAACGCGAGAAGGAGCGCGAGCGCGAGAAGGAGCGCGAGCTTGAACGCAGCGTGGTGAGTACGTCGCGGC
>gene=chr12_7047099-7047246; species=canFam
GGGCCGACCTGGTGGAGAAGGTGCGGCGCGAGGCCGAGCAGCGCGCGCGCGAAgagaaggagcgcgagcgcgagcgggagcgcgagaaggagcgcgagcgcgagaaggagcgcgagcTGGAACGCAGCGTGGTGAGTGCGTCACCGC
>gene=chr12_7047099-7047246; species=equCab
GGGCCGACCTGGTGGAGAAGGTGCGGCGCGAGGCCGAGCAGCGCGCGCGCGAAGAAAAGGAGCGCGAGCGCGAGCGAGAACGCGAGAAGGAGCGCGAGCGCGAGAAGGAGCGCGAGTTGGAACGCAGCGTGGTGAGTGCGTCACCAC
>gene=chr12_7047099-7047246; species=gorGor
AGACAGACCTGGTGGAGAAGGTGTGGTGCGAGGCCAAGCAGCGCCCACG----AAGAAAGAGCGC--CTGCCTGCAGGAACGCGAGAAAGAGCACGAGCGTGAGAAAGAGCGCGAGCTCGAACGCAGCGTGGTGAGTGCGTCACTGC
>gene=chr12_7047099-7047246; species=panTro
GGGCCGACCTGGTGGAGAAGGTGCGGCGCGAGGCCGAGCAGCGCGCGCGCGAAGAAAAGGAGCGCGAGCGCGAGCGGGAACGCGAGAAAGAGCGCGAGCGCGAGAAGGAGCGCGAGCTTGAACGCAGCGTGGTGAGTGCGTCACTGC
>gene=chr12_7047099-7047246; species=papHam
GGGCCGACCTGGTGGAGAAGGTGCGGCGCGAGGCGGAGCAGCGCGCGCGCGAAGAAAAGgagcgggagcgcgagcgggaacgcgagaaggagcgcgagcgCGAGAAGGAGCGCGAGCTTGAACGCAGCGTGGTGAGTGCGTCACTGC
>gene=chr12_7047099-7047246; species=ponAbe
GGGCCGACCTGGTGGAAAAGGTGCGGCGCGAGGCCGAGCAGCGCGCGCGCGAAGAAAAGGAGCGCGAGCGCGAGCGGGAACGCGAGAAAGAGCGCGAGCGCGAGAAGGAGCGCGAGCTTGAACGCAGCGTGGTGAGTGCGTCACTGC
>gene=chr12_7047099-7047246; species=rheMac
GGGCCGACCTGGTGGAGAAGGTGCGGCGCGAGGCGGAGCAGCGCGCGCGCGAAGAAAAGgagcgggagcgcgagcgggaacgcgagaaggagcgcgagcgcgagaaggagcgcgagcTTGAACGCAGCGTGGTGAGTGCGTCACTGC
>gene=chr12_8179186-8179516; species=hg19
GACATTTTTATGTCTTGTTTTACATCACTGCAAATCTCAGCCAATCAGTAGTTGGGGTAGGAGGTACCAAAATAATCCTCACTTCCTCCCCCAAATACCACCCCTCGCGTGCGTCATCCTGTGATAGATTACCAACGCAGCCAATCAACAAGCGATCTTGGGCCGGGCCTACCCGAACCCCAGCCAATTAAGAGGAAGATGAAGAATTGGGGCGGAGGATGGAAAACTTGCCACCTCTTTTGGAAATGATTTGAAGAGGTGCGTCCGGAACGAGGGAAACTTACGACTTTTGCTAACGATCGCGGCGTGCTGTGTATCTCCTGTGCCAGT
>gene=chr12_8179186-8179516; species=bosTau
GACATTCTTACGCCTTGTTTTACATCACTACGAATCTCAACCAATCAGTAGTTGGGATGGGAGGTACCAAAATAAAC--CACTTCCTTCCTAAACAGCCGCCCCGCGCCTGCGTCATCC--TGATAGATTACTTGTGCAGCCAACCAGCAAGCAACCTTGGGCCCGGCCTACCTTAAACCCAATCAATTAAAATGAAGACGGGGAATT-GGGCGGAGAATGGAAAACTTGCCCCCACTTTTGGAAATGGTTTGAGGAGACGCGTACGGACCTCTTAA-CTT-AGAATTTGGGCCAATT----TTGCCTACTGTATGTCTCAGACGCCAGT
>gene=chr12_8179186-8179516; species=calJac
GACATATTTATGCCGTGCTTTACATCACTGTAAATCTCAACCAATCAATAGTTGGAGTAGGAGGTACCAAAATAATCCTCACTTCCT-CCCCAAATACCACCCCTTGTGCGCGTCATCTTGTGATAGATTATCGACTCAGCCAGTCAACAAGGGATCTTGGGCCGGGTCTACCTAGATCCCAGCCAATTAAGAGGAAGATGAGGAATTGGGGCGGAGGATGGAAAACTTGCCACCTCTTTTGGAAATGATTTGAAGAGGTGCGTCCGGGATGAGGGAACTTAACGACTTTTACTAACGATCGCGGCGTG-TGTGCATCTCCTGTGCCAGT
>gene=chr12_8179186-8179516; species=canFam
GGCATTTTTACGGCTCGTTTTACCTCACCGCAAACCTCAGCCAATCAGCAGTTGCGGTAGGAGGTACCAAAATAACCTTCACTTCCTCCCCCAATAGCCACCCCTCGCTTGCGTCATCC--TGATGGATGACTCACGTAGCCAATCAACAAGCCTCCTTGGGCCCAGCCTACCTTAAGCCCAATCAATTAAAACGAAGAGGGGCCATTGGGGCGGAGAATGGAAAACTCGCCCCCTCTTTTGGAAATGGTTTGAAGAGGTGCGTCCGGATTTAGTGA-CTT-ACGGTTTTGACCAACAGTCAAGGCACACGGTAGATCGCCAACGCCAGC
>gene=chr12_8179186-8179516; species=equCab
AATATTTGTATACCTTGTTTTACGTCATTGCAAATCTCAACCAATCAGTAGTTGGGGTAGGAGGTACGAAAATAATCTTCACTTCCTCCCCAAATAGCCACCCCTCGCTTGCGTCATCC--TGATAGATTACTTATGGAGCCAATCAACAAGCAGCCTTGGGCCCAGCCTACCTTAAACCCAGTCAATTAAAATGAAGACGAGGAATTGGGGCGGAGAATGGAAAACTTGCCCCCTCTTTTGGAAATGGTTTGAAGAGGAGTGCCCGGACCTCAGGA-CTT-ACAAATTTGACTAATGATCACCGCATGCTACATATCTCAAAAGTCAGT
>gene=chr12_8179186-8179516; species=gorGor
GACATTTTTATGCCTTGTTTTACATCACTGCAAATCTCAGCCAATCAGTAGTTGGGGTAGGAGGTACCAAAATAATCCTCACTTCCTCCCCCAAATACCACCCCTCGCGTGCGTCATCCTGTGATAGATTACCAATGCAGCCAATCAACAAGCGATCTTGGGCCGGGCCTACCCGAACCCCAGCC-A-TAAGAGGAAGATGAGGAATTGGGGCGGAGGATGGAAAACTTG----------------------------------------------------------------------------------------------------
>gene=chr12_8179186-8179516; species=panTro
GACA-TTTTATGCCTTGTTTTACATCACTGCAAATCTCAGCCAATCAGTAGTTGGGGTAGGAGGTACCAAAATAATCCTCACTTCCTCCCCCAAATACCACCCCTCGCGTGCGTCATCCTGTGATAGATTACCAACGCAGCCAATCAACAAGCGATCTTGGGCCGGGCCTACCCGAACCCCAGCCAATTAAGAGGAAGATGAGGAATTGGGGCGGAGGGTGGAAAACTTGCCACCTCTTTTGGAAATGATTTGAAGAGGTGCGTCCGGAACGAGGGAAAC--ACGACTTTTGCTAACGATCGCGGCGTGCTGTGTATCTCCTGTGCCAGT
>gene=chr12_8179186-8179516; species=papHam
GACATTTTTATGCCTTGTTTTACATCACTGCAAATCTCAGCCAATCAGTAGTTGGGGTAGGAGGTACCAAAATAATCTTCACTTCCTCCCCCAAATACCACCCCTCGCGTGCGTCATCCTGTGATAGATTACCGACGCAGCCAATCAACAAGCGATCTTGGGCCGGGCCTACCCGAACCCCAGCCAATTAAGAGGAAGATGAGGAATTGGGGCGGAGGATGGAAAACTTGCCACCTCTTTTGGAAATGATTTCAAGAGGTGCGTCCGGAACTAGGGAAACTTACGACTTTTGCTAACGATCGCGGCGTGCTGTGTATCTCCTGTGCCAGT
>gene=chr12_8179186-8179516; species=ponAbe
GACATTTTTATGCCTTGTTTTACATCACTGCAAATCTCAGCCAATCAATAGTTGGGGTAGGAGGTACCAAAATAATCCTCACTTCCTCCCCCAAATACCACCCCTCGCGTGCGTCATCCTGTGATAGATTACCAACGCAGCCAATCAACAAGCGACCTTGGGCCGGGCCTACCCGAACCCCAGCCAATTAAGAGGAAGATGAGGAATT-GGGCGGAGGATGGAAAACTTGCCACCTCTTTTGGAAATGATTTGAAGAGGTGCGTCCGGAACGAGGGAAACTTACGACTTTTGCTAACGATCGCGGCGTGCTGTGTATCTCCTGTGCCAGT
>gene=chr12_8179186-8179516; species=rheMac
------------------------------------------------------------------------------------------------------------------------------------------------------------------------------------------------------------------------------------------------------------------------------------------------------------------------------------------
>gene=chr12_8850002-8850332; species=hg19
GGCCGGCGGAAGGGCTGGGCGGGAGGCGTCGGGATGCCGGCAGGACCCTGCGCCCGAGGGGGTAGGGGGCTCGTGTCGGGGTTCCAGGCGCAGATTGATGGGGCCTAAGCAGGGAATGTGAGGGCGGGGAGGGCGTACAACGGAAGGGACTAATCTCGCGGTTTCGAGTTGGGAGCAAACCTCGCCCCCCACCCCCCCCATCCGTTTCCCTTTCTCAGTGAAGACGGTTTGGGGGCGGGTGGGGAGGCGCGTCCTCGGAGCGCCCTCGCGCTCCCTTTTCGCTCCCCGCGCGCGATCCATCGCCTCTCTTCCCCCGAGGCCAGCGATGGC
>gene=chr12_8850002-8850332; species=bosTau
CGGG---------ggcgggagggAGGGGTGGACACGCACACCGCCTACCGCGTCCGGG-GACTCGGGGGCTCGCGTCAGGG--------GTGGGCTAAGGGGGCCCGAGGAGGGGCTGTGAGGGAGGGGAGGGTGTACAACGGAAGGGATTCACCACGCGGTTTCGGGTTGGGAACAGACCTCGC--------CCCTCCACCGGTTTCCCTTTCTCAGTGAGGACGGTTTGGGGGCGGGTGGGGAAGCGCGTCCTCGAAGCGCTCTCGAGCTCCCATAGCCCTCCGGGTGCGCGCCCCACCGCCTCGCCTCGACCGAGGCC----GCAAG
>gene=chr12_8850002-8850332; species=calJac
GGCCGGCGGAAGGGCCGTGCGGGAGGCGTGGGGATGCGGGAGGGACCCTGCGC-----------GGGGGATCGCGTCGGGGCTCCAGGCGCAGACGGACGGGGCCTGAGCAAGGAACGTGAGGGCGGGGAGGGCGTACAACGGAAGGGACTAATCTCGCGGTTTCGAGTTGGGA------------------------------------------------------------------------------------------------------------------------------------------------------------
>gene=chr12_8850002-8850332; species=canFam
------------------------------------------------------------------------------------------------------------------------------------------------------------------------------------------------------------------------------------------------------------------------------------------------------------------------------------------
>gene=chr12_8850002-8850332; species=equCab
GGCCGTCCGCAAGGGGCGGAGGGAGGCGTGGACACGCAGACAGGACCCCGCGCCCGGGAGGCTCGGGGGCTCGCGTCGGGGTTCAAACCGTGGATGAATGGGGCCCGACGAGGGAATGCGAGGGCGGGGAGGGTGCACAACGGAAGGGATCGATCTCGCGGTTTCGAGTTGGGAACAAACCTTGCCCTCC-CTCCCCCCAGCCGTTTCCCTTTCTCAGGGAGGACGGTTTGAGGGCGGGTGGGGAAGCGCGTCCTCGAAGCGCTCTCGCGCTCCCATTTCCCTCCCGGCGCGCGCTCCATCGCCTCCCCGCAACCGAGGCC--CGCCGAT
>gene=chr12_8850002-8850332; species=gorGor
GGCCGGCGGAAGGGCTGGGCGGGAGACGTCGGGATGCCGGCAAGACCCTGCGCCCGAGGGGGTCGGGGGCTCGCGTCGGGGTTCCAGGCGCAGATTGATAGGGCCTAAGCAGGGAATGTGAGGGCGGGGAGGGCGTACAACGGAAGGGACTAATCTCGCGGTTTCGAGTTGGGAGCAAACCTCGCCCCCCACCCCCCCCATCCGTTTCCCTTTCTCAGTGAAGACGGTTTGGGGGCGGGTGGGGAGGCGCGTCCTCGGAGCGCCCTCGCGCTCCCTTTTCGCTCCCCGCGCGCGATCCATCGCCTCTCTTCCCCCGAGGCCAGCGATGGC
>gene=chr12_8850002-8850332; species=panTro
GGCCGGCGGAAGGGCTGGGCGGGAGGCGTCGGGATGCCGGCAGGACCCTGCGCCCGAGGGGGTCGGGGGCTCGCGTCGGGGTTCCAGGCACAGATTGATGGGGCCTAAGCAGGGAATGTGAGGGCGGGGAGGGCGTACAACGGAAGGGACTAATCTCGCGGTTTCGAGTTGGGAGCAAACCTCGCCCCCCACCCCCCCCATCCGTTTCCCTTTCTCAGTGAAGACGGTTTGGGGGCGGGTGGGGAGGCGCGTCCTC-GAGCGCCCTCGCGCTCCCTTTTCGCTCCCCGCGCGCGATCCATCGCCTCTTTTCCCCCGAGGCCAGCGATGGC
>gene=chr12_8850002-8850332; species=papHam
GGCCGGCGGAAGGGCTGGGCGGGAGGCGTGGGGATGCCGACAGGACCCTGCGCCCGAGGGGCTCGGGGGCTCGCGTCGTGGCTCCAGGCGCAGACATAAGGGGCCTGAGCAGGGAATGTGAGTGCGGGGAGGGCGTACAACGGAAGGGACTAATCTCGCGGTTTCGAGTTGGGAACAAACCTCGCCCC---CACCCCCCATCCGTTTCCCTTTCTCAGTGAAGACGGTTTGGGGGCGGGTGGGGAGGCGCGTCCTCGGAGCGCCCTCGCGCTCCCTTTTCGCTCCCCGCGCGCGATCCATCGCCTCTCTTCCCCCGAGGCCAGCGATGGC
>gene=chr12_8850002-8850332; species=ponAbe
GGCCGGCGGAAGGGCTGGGCGGGAGGCGTCGGGATGCCGGCAGGA-CCTGCGCCCGAAGGGGTCGGGAGCT-ATGTC-GGGTTCCAGACGCAGATGGATGGGGC----------------------------------------------------------------------------------------------------------------------------------------------------------------------------------------------------------------------------------
>gene=chr12_8850002-8850332; species=rheMac
GGCCGGCGGAAGGGCTGGGCGGGAGGCGTGGGGATGCGGACAGGACCCTGCGCCCGAGGGGCTCGGGGGCTCGCGTCGTAGCTCCAGGCGCAGACATAAGGGGCCTGAGCAGGGAATGTGAGGGCGGGGAGGGCGTACAACGGAAGGGACTAATCTCGCGGTTTCGAGTTGGGA------------------------------------------------------------------------------------------------------------------------------------------------------------
>gene=chr12_10766162-10766367; species=hg19
GCCAACGTGTCCCCCGGCGCCTTGCAGTGACGTCATCGCGCGGAATAAGTGCGTCACCACAGGCGCTTCTCTTCCTCCTGCAGTGCAGCCCTAGACTAAAGCGTGAAAGCCGAGTATCGCGTGAGAGTCCGGAGGCGCTGAAGGGAGGGTCGCAGCGCCGTGACTTTCGCTTTACTAGGAATGGAGGCACATTGTTTTCAAAATA
>gene=chr12_10766162-10766367; species=bosTau
GCCGACGTGACTCCCGGCGCCTGGTAGTGACGTCATCGCCCAG-ATGAACACGTCACAGCGAGCGCGCCGCTTCAGCCTC---------CCGAGAGAAAAGCGGGTG-----------------------GGAGACGGGTGCGGCAGCGTTGCACCGACCTGAACTTTGCTTTACTAAGG------TCATATTATTTTCAAAATT
>gene=chr12_10766162-10766367; species=calJac
CACAAGGTATCGCCCGGCGCCTGGCAGTGACGTCATTGCGCGGAATACGTGCGTCACCACAGGCGCCGCTTTTCCTCGTTCGGTGCAGCCCTGCCGAAAAGCTGGAAGGTCGAGTGTCGCTTGAGAGGCCGGAGTCACCGAAGGGAGGGTCGCAGCGACGTGACTTACGCTTTAAGAGGATTGGAAGCACACTATTTTCAAAATA
>gene=chr12_10766162-10766367; species=canFam
GCCAACGTGCCGCCGGGCGCCTGGCAGCCACGTCATCGCGCGG-GTAAATGCGTCACTGCGGGCGCGCCTTTCC-G-CTC---------CCTGGAGGACCGTGGGGAGGCGGACTCTAGCTG-----CTCAGAGGCGCC------CGGGCGATAG------GAACTTTGCGTAATTAAGGTTGGAAGCCCCCCCCCCCCCAAATT
>gene=chr12_10766162-10766367; species=equCab
GCCAACGTGCCGCCGGGCGCCTAGCAGTGACGTCATCGCCCAG-GAAAAATCGTCACTGCCCGCGCGCCTTTCC-GCCTC---------CCGGTTGGAAAGCGGGAAAGCGGCGTCTCGCGGAAGAGCCCGGATGCACAGGATGGCGGGTAGTAGCCGCGTGAGTTTTGCTTTACTACGATTGTAAGCACACTCCTTTCAAAATT
>gene=chr12_10766162-10766367; species=gorGor
GCCAACGTGTCCCCCGGCGCCTTGCAGTGACGTCATCGCGCGGAATAAGTGCGTCACCACAGGCGCTTCTCTTCCGCCTGCCGTGCAGCCCTAGACGAAAGCGTGAAAGCCGAGTATCGCGTGA-------GAGGCGCTGAAGGGAGGGTCGCAGCGCCGTGACTTTCGCTTTCCTAGGAATGGAGGCACATTGTTTTCAAAATA
>gene=chr12_10766162-10766367; species=panTro
GCCAACGTGTCCCCCGGCGCCTTGCAGTGACGTCATCGCGCGGAATAAGTGCGTCACCACAGGCGCTTCTCTTCCGCCTGCCGTGCAGCCCTAGACTAAATCGTGAAAGCCGAGTATCGCGTGAGAGTCCCGAGGCGCTGAAGGGGGGATCGCAGCGCCGTGACTTTCGCTTTCCTAGGAATGGAGGCACATTGTTTTCAAAATA
>gene=chr12_10766162-10766367; species=papHam
GCCAACGTGTCCCCCGGCGCCTTGTAGTCACGTCATCGCGCGGAATAAGTGCGTCACCACAGGCGCTTCTCTTCCGCCTGCCGTGCAACCCTGGACTAAAGCGTGAAAGCCGAGTCTCGCGTGAGAGCCAGTTGGTGCTGAAGGGAGAGTCGCA-TGCCGTGACTTTCTCTTTACTAGGATTGGAGGCACATTATTCTCAAAATA
>gene=chr12_10766162-10766367; species=ponAbe
GCCAACGTGTCCACCGGCGCCTTGCAGTGACGTCATCGCGCGGAATAAGTGCGTCACCACAGGCGCTTCTCTTCCGCCTGCCGTGCAGCCCTAGACTAAAGCGTGAAAGCCGAGTATCGCGTGAGAGTCTGGGGGCGCTGAAGGGAGGGTCGCAGCGCCGTGACTTTCGCTTTACTAGGAATGGAGGTACATTATTTTCAAAATA
>gene=chr12_10766162-10766367; species=rheMac
GCCAACGTGTCCCCCGGCGCCTTGTAGTCACGTCATCGCGCGGAATAAGTGCGTCACCACAGGCGCTTCTCTTCCGCCTGCCGTGCAGCCCTGGACTAAAGCGTGAAAGCCGAGTCTCGCGTGAGAGCCAGTTGGTGCTGAAGGGAGAGTCGCA-TGCCGTGACTTTCTCTTTACTAGGATTGGAGGCACATTATTTGCAAAATA
>gene=chr12_11324137-11324398; species=hg19
CATCCGATTGCAGGTACATATTTAGAGCCATGACTAAGCTAACGGCCTCCGGGGCCAGCATGATGGCCGACTCCCAGGGTCCGTTGCGGCGCGGCGGAGCAGCCAATGGCGAGCCCCACAGTCTCGCGAGAGTGCTCAGGCGCTCTTCGTGGCTGCCCTCTTAGCTGCTAGCGGAGCTCCTCAGGGGGCGGCCGGGAGCCTACAATCCCTAGAAAGAGAATACGCTGTTCCGGAAACAGAACTGCAGTTAAGACCCTCGAA
>gene=chr12_11324137-11324398; species=bosTau
CATCCGCTTGCAGGTACATTTTTAGAGCCCTGGGGATGCCGCCGGCGTTCCGGGCCTGCGTTGTGGCCGACTCCCAGGAGGCGCCGCGGCACCGTGGAGCTTGGGGCGAGCAGTCCCGCTGTCTCGCGAGAGTGCTTGGTCTCCCTCCACCGCTGCGCTCTCTGCTCTCCTCCGATCCCC-TGAACTGGCACCGAGACCTC-CTGAGTGTAGGAAGGA--TACGCGATTCCGGGAACAGAACTTCAGTTAAAACCCACTAC
>gene=chr12_11324137-11324398; species=calJac
CATTCGCTTGCAGGTACACATTTAGACCCGTGACTAAGCTAACGGCCTCCGGGGCCAGCAAGATGGCGGACTCCTAGGGTCCTTTGCGGCGCAGCAGAGCAGTGGATAGCGAGCCCCACAGTCTCGCGAGAATGCTCAGGCGCTCTTCGCGGCTGCGCTCTTCGCTGCCAGCGGAGCTCCTCCGGAGGGCGCTGGGAGCCTTCAGTTCCTAGAAAGAAAATACGCGATTCCGGAAACAGAACTGCCGTTGAGACCCTCGAA
>gene=chr12_11324137-11324398; species=canFam
CATCCGCTTGCAGGTACACATTTAGCGCCGCGCCCAGGAGGCCGGCGT-CCCGGCCCGGAC-ATGGCCGCCTCCCGCGAGGCCCGGCGGCGAAGCGGCGCGGCGAGCGC-GAGCTCTGGAGTCTCGCGAGAGGGCGTGAGCGCTCTCTGCGGCTGCGCTCT-GGGTCCTCGCGGAGCTTC-GGGCCGGCGGCGGAAGGCGGGGAGCGGCTGGCGGGGC--CGCGCGGTTCCGGGGACAGCGCTTCAGCT------------
>gene=chr12_11324137-11324398; species=equCab
CATCCGTTTGCAGGTACACATTTAGGGCCGTGATGGACCTGCCGGCTT-CCGGGCCAGCACAATGGCGGATTCCCAGGAGGCCCGGAGGCGAAGCGGGGCTGCGAGCAAGGAGGTCCGCAGTCTCGCGAGAATGCCTGGGAGCCCTCCGCGGCTGCGCTCGCCGCTCGCAACCCAGCTCCAGGGTC----GCGGAAAGCCTGCCGTGGCTAGAAAGGA--CGCGCGATTCCGGGAACAGAATCTCCCTGACGGCTTACGGC
>gene=chr12_11324137-11324398; species=gorGor
CATCCGATTGCAGGTACATATTTAGAGCCATGACTAAGCTAACGGCCTCCGGGGCCAGCATGATGGCCGACTCCCAGGGTCCGTTGCGGCGCGGCGGAGCAGCCAATGGCGAGCCCCACAGTCTCGCGAGAGTGCTCAGG--CTCTTCGTGGCTGCCCTCTTAGCTGCTGGCGGAGCTCCTCAGGGGGCGGCCGGGAGCCTACAGTCCCTAGAAAGAAAATACGCGATTCCGGAAACAGAACTGCAGTTAAGACCCTCGAA
>gene=chr12_11324137-11324398; species=panTro
CATCCGATTGCAGGTACATATTTAGAGCCATGACTAAGCTAACGGCCTCCGGGGCCAGCATGATGGCCGACTCCCAGGGTCCGTTGCGGCGCGGCGGAGCAGCCAATGGCGAGCCCCACAGTCTCGCGAGAGTGCTCAGGCGCTCTTCGTGGCTGCCCTCTTAGCTGCTAGCGGAGCTCCTCAGGGGGCGGCCGGGAGCCTACAATCCCTAGAAAGAAAATACGCGATTCCGGAAACAGAACTGCAGTTAAGACCCTCGAA
>gene=chr12_11324137-11324398; species=papHam
CATCCGATTGCAGGTACACATTTAGAGTCGTGACTAAGCTAACGGCCTCAGGGGCTAGCATAATGGCCTACTCCCAGGGTCCCTTGCGGCGCGGCGGAGCAGCGAATGGCGAGCCCCACAGTCTCGCGTTAGTGCTCAGGCGCTGTTCGCGGCCTCTTTCTTCGCTACAAGCAGAGCTCCTCTGGGGGCCGCCGAGAGCCTACAGTTCCTAGAAAGAAAATACGCGATTCCGGAAACAGAACTGCAGTTAAGACCCTCGAA
>gene=chr12_11324137-11324398; species=ponAbe
CATCCGATTGCAGGTACACTTTTAGAGCCATGACTAAGCTAACGGCCTCAGGGGCCAGCATGATGGCCGACTCCCAGGGTCCGTTGCGGCGCGGCGGAGCTGCGAATGGCGAGCCCCACAGTCTCGCGAGAGTGCTCAGGCGCTCTTCGTGGCTGCCGTCTTAGCTACCAGCGGAGCTCCTCAGGGGACAGCCGGGAACCCACAATCCCTAGAAAGAAAATACGCGATTCCGGAAACAGAACTGCAGTTAAGACCCTCGAA
>gene=chr12_11324137-11324398; species=rheMac
CATCCGATTGCAGGTACACATTTAGAGTCGTGACTAAGCTAACGGCCTCAGGGGCTAGCATAATGGCCTACTCCCAGGGTCCCTTGCGGCGCGGCGGAGCAGCGAATGGCGAGCCCCACAGTCTCGCGTTAGCGCTCAGGCGCTGTTCGCGGCCTCTTTCTTCGCTACAAGCAGAGCTCCTCTGGGGGCCGCCGAGAGCCTACAGTTCCTAGAAAGAAAATACGCGATTCCGGAAACAGAACTGCAGTTAACACCCTCGAA
>gene=chr12_12419903-12420135; species=hg19
CTCCTCCCCCGGCGCCCCGCTTCCCCCGCGCAGCTCCTCATTCAGCCTCTGCCTCGCGCAGCGGCGCAGGGATACGGTCGGCACCGCCTCCTAGGGTCGCCGCGACCGTGTCCCTGCGCGCAACGAGCCCCTTCTCCCGGTACTGCCTCCTGTACGGCCAGGGAAGGGAGTCGGCAACCGCACGCACAGCCTCTGCCTGAGACCCTGGGAGAGGTTCTGGGCTAGCAGAGGC
>gene=chr12_12419903-12420135; species=bosTau
ctcctcccccggcgccccgcttcccccgcGCAGCTCCTCATTCAGCCTCTTCCTCACGCAGCGGCGCAGGGATACG-CCTCCGCCGT---CACGGATCGCCGCCGAGGTCTCCCTGCGCGC-------CCCCTCCCTCGGCGCCGCCTCCCGGGCAGGTTAGAAAAGGA-AAGGAGGCCGTGCGCACAGCCTCGGCGAGAGACCCCGGGAGATCTGCGGGGCCAGTAGAGGC
>gene=chr12_12419903-12420135; species=calJac
CTCCTCCCCCGGCGCCCCGCTTCCCCCGCGCAGCTCCTCATTCAGCCTCTGCCTCGCGCAGCGGCGCAGGGATACGGCCGGCGCCGCCTCCAAGGTTCGGAACGAACGTGTCCCTGCGCACGGCGAGCCCCCTCCCCCGGCGCTGCCTCCTGCACGGCTGGGGAAAGGAGTCGGCAACCGCACGCACGGCCTCGGCGTAAGATTCCTGCAGAGGTGCTGGGGTAGCAGAGGC
>gene=chr12_12419903-12420135; species=canFam
CTCCTCCCCCGGCGCCCCGCTTCCCCCGCGCAGCGCCTCATTCAGCCTCTTCCTCACGCAGCGGCGCAGGGATA---CCGCCGCCGCCGCCACGGGTCGCCGCGAAGGTCTCCCTgcgcgcggcggg-gccctccctcggcgccgcctcccgggccgccgcgAAAGGAA-GTGGGGGCCGCGCGCACGGCCTCGGCTGGAGACCCCGGGAGGCCCGCGCGGCGAGCGGAGGC
>gene=chr12_12419903-12420135; species=equCab
CTCCTCCCCCGGCGCCCCGCTT-CCCCGCGCAGCTCCTCATTCAGCCTCTTCCTCACGCAGCGGCGCAAGGATACGTCCGCCGCCGCCGCCGCGGCTCA-CGCGAAGGTCTCCCTGCGCGCGACGAGCCCCCTCCCTCGGCGCCGCCTCCCGCGCGACTACGCAAAGAA-GTGGGGGCCGCGCGCACGGGCTCTGCTCGAGACCCCGGGAGATCTACCGGGCAAGGAGAAGC
>gene=chr12_12419903-12420135; species=gorGor
CTCCTCCCCCGGCGCCCCGCTTCCCCCGCGCAGCTCCTCATTCAGCCTCTGCCTCGCGCAGCGGCGCAGGGATACGGTCGGCACCGCCTCCTAGGGTCGCCGCGACCGTGTCCCTGCGCGCAACGAGCCCCTTCTCCCGGTACTGCCTCCTGTACGGCCAGGGAAGGGAGTCGGCAACCGCACGCACAGCCTCTGCCTGAGACCCTGGGAGAGGTTCTGGGCTAGCAGAGGC
>gene=chr12_12419903-12420135; species=panTro
CTCCTCCCCCGGCGCCCCGCTTCCCCCGCGCAGCTCCTCATTCAGCCACTGCCTCGCGCAGCGGCGCAGGGATACGGTCGGCGCCGCCTCCTAGGGTCGCCGCGACCGTGTCCCTGCGCGCAACGAGCCCCTTCACCCGGTACTGCCACCGGTACGGCCAGGGAAGGGA---GGCAACCGCACGCACAGCCTTTGCCTGAGACCCTGGGAGAGGTTCTGGGCTAGCAGAGGC
>gene=chr12_12419903-12420135; species=papHam
CTCCTCCCCCGGCGCCCCGCTTCCCCCGCGCAGCTCCTCATTCAGCCTCTGCCTCGCGCAGCGGCGCAGGGATACGGTCGGCACCGCCTCCTAGGATCGCCGCGGCCGTGTCCCTGCGCGCAACGAGCCCCCTCCCCCGGGGCTGCCTCCCGCACGGCCAGGGAAAGGAGTCGGCAGCCGCACGCACGGCCTCTGCCTGAGACCCCGGGAGAGGTTCCGGGGTAGCTGAGGT
>gene=chr12_12419903-12420135; species=ponAbe
CTCCTCCCCCGGCGCCCCGCTTCCCCCGCGCAGCTCCTCATTCAGCCTCTGCCTCGCGCAGCGGCGCAGGGATACGGTCGGT-CCGCCCCTTAGGGTCGCCGCGACCGTGTCCCTGCGCGCAACGAGCCCCCTCCCCCGGCACTGCCTCCTGTACTGCCAGGGAAAGGAGTCGGCAACCGCACGCACGGCCTCTGCCTGAGACCCTGGGAGAGGTTCTGGGCTAGCAGAGGC
>gene=chr12_12419903-12420135; species=rheMac
CTCCTCCCCCGGCGCCCCGCTTCCCCCGCGCAGCTCCTCATTCAGCCTCTGCCTCGCGCAGCGGCGCAGGGATACGGTCGGCACCGCCTCCTAGGATCGCCGCGACCGTGTCCCTGCGCGCAACGAGCCCCCTCCCCCGGGGCTGCCTCCCTCACGGCCAGGGAAAGGAGTCGGCAGCCGCACGCACGGCCTCTGCCTGAGACCCCGGGAGAGGCTCCGGGGTAGCTGAGGT
>gene=chr12_12849115-12849287; species=hg19
GGAAAGTTTTGAAACTTTTGCGCGCTAAAAATGATGAGCCAGACGCATGCGCAAACGTGCACTCCCGGGGTGGCGCTTCTCCTCAGGCAGATCTCGCGTGGTTTGGTGATGGCCGGCTAGTATGAAGGTTTTCCGTGGCGTTGAGATCCCACCCGCCCtttttttttttttt
>gene=chr12_12849115-12849287; species=bosTau
AAAAAGTTTCAAAACGTTTTCGCGCTAAAAAAAAAAAGTCAGGCGCACGCGCAACCGCACACAGGGGGGGGGTTGCTGTTCCGCAGGCAAATCTCGCGATGTTTGAGCCAGACCGGAGAGGAGC-GTTTTTTTAATGGTGTTGTGAGGCTTTTCCCC-----------TCTC
>gene=chr12_12849115-12849287; species=calJac
----------------------------------------------------------------------------------------------------------------------------------------------------------------------------
>gene=chr12_12849115-12849287; species=canFam
AGAAAGCTTCGAAACTTTTTCGCGCTAAAAAGGATTCGTCAGGCGCATGCGCAGACGTGCCCTC-GGAGGTTCCGCTCGGCCTCGGGCAGATCTCGCGATGTTTGCG---GCGCCGCGAGAAGAGA-GTTTTTTTTGGCGTGGTGGTGCCTTCCTCC-----------CCTC
>gene=chr12_12849115-12849287; species=equCab
AG-AAGTTTCAAAATTTTTTCGCGCGAAAAATGATTAGTCACACGCATGCGCACAAGTACACTC-GGGGG----GTTCCGCTTCGGGCAGATCTCGCGGTGTTTGCGGAAGCCCGGAGGGTAGAAGTGTGTTTTGTGGCGTTGTGAGACCTTTTTTT-----------TTTT
>gene=chr12_12849115-12849287; species=gorGor
GGAAAGTTTTGAAACTTTTGCGCGCTAAAAATGATGAGCCAGACGCATGCGCAAACGTTCACTCCCGAGGTGGCGCTTCTCCTCAGGCAGATCTCGCGTGGTTTGGTGATGGCCGGCTAGTATGAAGGTTTTCCGTGGCGTTGAGATCCCACCCGCCCtttttttttttttt
>gene=chr12_12849115-12849287; species=panTro
GGAAAGTTTTGAAACTTTTGCGCGCTGAAAATGATGAGCCAGACGCATGCGCAAACGTGCACTCCCGGGGTGGCGCTTCTCCTCAGGCAGATCTCGCGTGGTTTGGTGATGGCCGGCTAGTATGAAGGTTTTCCGTGGCGTTGAGATCTCACCCGCCCtttttttttttttt
>gene=chr12_12849115-12849287; species=papHam
GGAAAGTTTTGAAACTTTTGCGCGCTAAAAATGATGAGCCAGACGCATGCGCAAACATGCCCTCCCGAGGTCGCGCTTCTCCTCAGGCAGATCTCGCGTGGTTTGGGGAAGGCCGGCGAGTAGAAAGGTTTTCCGTGGCGTTGAGATTCCCCCCGCCCTTTTTTTTTTTTTT
>gene=chr12_12849115-12849287; species=ponAbe
GGAAAGTTTTGAAACTTTCGCGCGCTAAAAACGATGAGCCAGACGCATGCGCAAACGTGCACTCCCGTGGTCGCGCTTCTCCTCAGGCATATCTCGCGTGGTTTGGTGATGACCGGCTAGTATGAAGGTTTTACGTGGCGTTGAGATTTCCCCCACCCGCCttttttttttt
>gene=chr12_12849115-12849287; species=rheMac
GGAAAGTTTTGAAACTTTTGCGCGCTAAAAGTGGTGAGCCAGACGCATGCGCAAACATGCCCTCCCGAGGTCGCGCTTCTCCTCAGGCAGATCTCGCGTGGTTTGGGGAAGGCCGGCCAGTAGAAAGGTTTTCCGTGGCGTTGAGATTCCCCCCCCCCCGCCTTTTTTTTTC
>gene=chr12_14927190-14927323; species=hg19
TTGATTGGAGAGAGCTGGAGGAGGCGGTCTCTCTTCCAGAGCGCTAGTTGGGAGCGGAGCCTGCCTGTCATTGGTCACCAGAGCCAATGGAAAGGGGCTGCCGCGCGGCCGTAAAGAGTTTGTAGAGGCAGTT
>gene=chr12_14927190-14927323; species=bosTau
TTGATTGGAGAGAGTTGGAGAAGGCCGTCCTTCTGCCAGCGTGCTAATTGGGAGCAGAGCCTGCCTGTCATTGGTCACTGGAGCCAATGGGAAGGCGCTGCCTAGTGTCAGCAAAGTGTTGGTAGAGGCAGTT
>gene=chr12_14927190-14927323; species=calJac
TTGATTGGAGAGAGGTGAAGGAGGCCGTCTCTCTCCTAGAGCGATAATTGGGAGAGGAGCCTGCCTGTCATTGGTCACCAGAGCCAATGAGAAGGGGCTGCCGCGCGGCAGCAAAGAGTTTGTCAAGGCTGTG
>gene=chr12_14927190-14927323; species=canFam
TTGACTGGACAGAGCTGGAGAAGGAGGTGCCTCTGCCCGAGCGCTGGTTGGGAGCGGAGCCTGCTTGTCATTGGTC-CCAGAGCCAATGGGAAGGCGCTGCCCAGTGTCAGCAAAG---TGGCAGAGGCAGTT
>gene=chr12_14927190-14927323; species=equCab
TTAATTGGATAGAGCTGGAGAAGGCGGTCCCTCTGCCCGCGCGCTCTTTGGTCGCGGAGCCTGCCTGTCATTGGTCGTCGGAGCCAATGGGAGGGCGCTGCCTAGTATCAGCAAAGTGTTGGTAGAGGCGGTT
>gene=chr12_14927190-14927323; species=gorGor
-------------------------------------------------------------------------------------------------------------------------------------
>gene=chr12_14927190-14927323; species=panTro
TTGATTGGAGAGAGCAGGAGGAGGCGGTCTCTCTTCCAGAGCGCTAGTTGGGAGCGGAGCCTGCCTGTCATTGGTCACCAGAGCCAATGGAAAGGGGCTGCCGCGCGGCCGTAAAGAGTTTGTAGAGGCAGTT
>gene=chr12_14927190-14927323; species=papHam
TTGATTGGAGAGAGCTGGAGGAGGCGGTCTCTCTTCCAGAGCGCTAGTTGGGAGCGGCGCCTGCCTGTCATTGGTCACCAGAGCCAATGGGAAGGGGCTGCCCCGCGGCCGCAAAGAGTTTGTAGAGGCAGTT
>gene=chr12_14927190-14927323; species=ponAbe
TTGATTGGAGAGAGCTGGAGGAGGCGGTCTCTCTTCCAGAGCGCTAGTTGGGAGCGGAGCCTGGCTGTCATTGGTCACTAGAGCCAATGGAAAGGGGCTGCCGCGCGGCCGTAAAGAGTTTGTAGAGGCAGTT
>gene=chr12_14927190-14927323; species=rheMac
TTGATTGGAGAGAGCTGGAGGAGGCGGTCTCTCTTCCAGAGCGCTAGTTGGGAGCGGCGCCTGCCTGTCATTGATCACCAGAGCCAATGGGAAGGGGCTGCCTCGCGGCCGCAAAGAGTTTGTAGAGGCAGTT
>gene=chr12_27091209-27091486; species=hg19
[truncated: 2,863,441 more chars]
