# Supplementary material for: Combining phylogenetic footprinting with motif models incorporating intra-motif dependencies
Source: BMC Bioinformatics. 2017 Mar 1;18:141. doi: 10.1186/s12859-017-1495-1 (PMC5333389; doi:10.1186/s12859-017-1495-1)
Supplement: Supplementary file 2 — Sequence data. This archive contains data files of alignments of the ChIP-seq positive regions and negative control regions for each of the 35 TFs in FASTA format. (ZIP 83763.2 kb) [file 12859_2017_1495_MOESM2_ESM.zip › CJUN/c-Jun_neg.txt]

>gene=chr20_237355-238355; species=hg19
ttctatattagattagatccatgttttatcaccatttaggtagcttttggttttctgttactgtaatgttgagataaacgtctttatgtacttgttcaattattcccattaaacaaaagcccaaggtacaaagtttctgagtaaaaaaataggcacattttaaggcttctgatatatattgccaaattgtgctacaaaagaaaaactgtaccaattaacactcccagcaacaacgccaagagaatgctagtttccccacatctcaccaacactgtctaGAACGCATAGTTTTAGAGATGAACGCTGGGAACCGACGCACTGTTTGCTCTACCTCTCCCCCTCCTAACAGTCTAGAACACAGGCGCTCAATAAATCAATCCAGGCTCCAGTCCAGTAGACATTCTGATCTAATCTGACTGCTCTGGGTAACAGAAAAGTCTCCCTTGGTTCACTGCCCAGTATCCTGGCATCATGTGGATCCTATAAAGGCAGTAGCTCCA
>gene=chr20_237355-238355; species=bosTau
-----------------------TTTTACCATcagttaggttgcttttggttttctgctactgtaacgttgagataaatctctctgtgtacttgtttaattattt-catcagacagaagtccaaggaacagagttcttgagtcaaaaggttagcattatttaagacttctga-------tgccaaattgctctacaaaagcaaaactc---------------ccagcaacat-ttcgagagaaca--cgtttccccatacctcaccaacactggctaGAAGAC--AGTTTCAAAGATG-G--------------GTGCTCTTTGTTCTGTTTCTCTCTCACTTAATAGCCTAGAATACAGGTGCTCAATAAATCAATCCAGGCTACAGTCTATTAGACACTCTGATCTAACCTGTCTGTTCTGGGTTTCAGAGACTTCTC--CTGGCTCACTGCCCAGGAGCTTGGCATTGTGTAGACCCTATAAAGGCAGTAGCTCCA
>gene=chr20_237355-238355; species=calJac
TTCTATATTAGATTAGATCCATGTTTTATCACCA-TTAGGTGGCTTTTGGTTTTCTGTTACTGCAATGTTGAGataaacctctttatgtacttgttcaactattccctttaaacaaaagcccaaagtacaaagttcctgagttaaaaa--aggcacatttgaaggcctctgatgtgtatcgccaaactgtgctacaaaagaaaaactgcatcaatgaacactcccagaaacaa--ccaaaagaatgccagtttccctgcctcccaccaatactgGCTGGAATGCACAGTTTCAGAGATGACTGCTGGGAACCGATGCACTCTTTGCTCTCTCTCTCCCACTCCTAACAGTCTAGAACACAGTCACGCAATAAATTAGTCCAGGCTCCAGCCCAGCAGACATTTGGATCTAATCTGACTGCTCTCGGTAACAGAAAACTCTCCCTTGGTTCACTGCCCCATATCCTGGTATCATGTGGATCCTATAAAGGCGGTAGCTCCG
>gene=chr20_237355-238355; species=canFam
-------------------------------------------------------------------------------------------------------------------------------------------------------------------------tgatgtacattgccaaattgctctccaaaaacaaaacaataccaatcagcacagcaagcaacaa-tgcaagagagtactggttcccccacaccttgccaa-----GCTAGAAAGCACAGGTTGAAAGATGAGTGCTATGAACTGATGTTCTCTTTGCTCTGCCTCTTCCTCTCCCAACAGCCTAGAATACAGGTGCTC----AATCAATCAAAGCTCCAGACTAGTAGACATTATGATCTAATCTGACTGTTCTGGGTGGCAAAGAATCCTTCCCTGCTTCACTGCCCAGTATCCTGGCATCATGTGGCTCCTATAAAGGCAGTAGCTCCA
>gene=chr20_237355-238355; species=equCab
----------------------------------------------------------------------------------------------------------------------------------------------------------------------------------------------------------------------------------------------------------------------------------------------------------------------------------------------------------------agaataCCGGTGCTCCATAAATCAATCCAGGCTGTAGACTAGTGTACGTTCTGATCTAATCTGACTGTTCTGGGTGACAGGGAGCTCTCCCCTGGCTCACTGCCCCGTGTCCTGGCGTCATGTGGAATCTATAAAGGCAGTAGCTCCA
>gene=chr20_237355-238355; species=gorGor
--------------------------------------------------------------------------------------------------------------------------------------------------------------------------------------------------------------------------------------------------------------------------------------------------------------------------------------------------------------------------------------------------------------------------------------------------------------------------------------------------------------------
>gene=chr20_237355-238355; species=panTro
ttctatattagattagatccatgttttatcaccatttaggtagcttttggttttctgttactgtaatgttgagataaacgtctttatgtacttgttcaattattcccattaaacaaaagcccaaggtacaaagtttctgagtaaaaaaataggcacattttaaggcttctgatatatactgccaaattgtgctacaaaagaaaaactgtaccaattaacactcccagcaacaacgccaggagaatgctagtttccccacatctcaccaacactgtctaGAACGCATAGTTTTAGAGATGAACGCTGGGAACCGACGCACTGTTTGCTCTACCTCTCCCCCTCCTAACAGTCTAGAACACAGGCGCTCAATAAATCAATCCAGGCTCCAGTCCAGTAGACATTCTGATCTAATCTGACTGCTCTGGGTAACAGAAAAGTCTCCCTTGGTTCACTGCCCAGTATCCTGGCATCATGTGGATCCTATAAAGGCAGTAGCTCCA
>gene=chr20_237355-238355; species=papHam
ttctgtattagattagatccatgttttatcaccatttaggtggcttttggttttctgttactgtaatgttgagataaacctctttatgtacttgttcaattattcccattaaacaaaagcccaaggtgcaaagtttctgagtaaaaaaataggcacattttaaggcttctgatgtatattgccaaattgtgcta-aaaagaaaaactctaccaattaacactcccagcaacaatgccaagagaatgctagtttccctacatctcaccaacactgGCTGGAATGCATCGTTTTAGAGATGAATGCTGGGAACCGATGCACTCTTTGCTCTACCTCTCCCCCTCCTAACAGTCTAGAACACAGGCGCTCAATAAATCAATCCAGGCTCCAGTCCAGTAGACATTCTGATCTAATCTGACTGCTCTGGGTAACAGAAAAGTCTCCCTTGGTTCACTGCCCAGTATCCTGGCGTCATGAGAATCCTATAAAGGCAGTAGCTCCA
>gene=chr20_237355-238355; species=ponAbe
ttctatattagactagatccatgttttatcaccatttaggtggcctttggttttctgttactggaatgttgagataaacgtctttatgtacttgttcaattattcccattaaacaaaagcccaaggtacaaagtttctgagtaaaaaaataggcacgttttaaggcttctgatatatattg-caaattgtgctacaaaagaaaaactgtaccaattaacactcccagcaacaacgccaagagaatgctagtttccctacatctcaccaacactgTCTGGAATGCATAGTTTTAGAGATGAACGCTGGGAACCGACACACTCTTTGCTCTACCTCTCCCCCTCCTAACAGTCTAGAACACAGGTGCTCAATAAATCAATCCAGGCTCCAGTCCAGTAGACATTCTGATCTAATCTGACTGCTCTGGGTAAC-GAAAAGTCTCCCTTGGTTCACTGCCCAGTATCCTGGCATCATGTGGATCCTATAAAGGCAGTAGCTCCA
>gene=chr20_237355-238355; species=rheMac
ttctgtattagattagatccatgttttatcaccatttaggtggcttttggttttctgttactgtaatgttgagataaacctctttatgtacttgttcaattattcccattaaacaaaagcccaaggtgcaaagtttctgagtaaaaaaataggcacattttaaggcttctgatgtatattgccaaattgtgcta-aaaagaaaaactctaccaattaacactcccagcaacaatgccaagagaatgctagtttccctacatctcaccaacactggctGGAATGCATCATTTTAGAGATGAATGCTGGGAACCGATGCACTCTTTGCTCTACCTCTCCCCCTCTTAACAGCCTAGAACACAGGTGCTCAATAAATCAATCCAGGCTCCAGTCCAGTAGACATTCTGATCTAATCTGACTGCTCTGGGTAACAGAAAAGTCTCCCTTGGTTCACTGCCCAGTATCCTGGCGTCATGAGAATCCTATAAAGGCAGTAGCTCCA
>gene=chr20_590359-591359; species=hg19
CTCGCTGCGGTTCTCCTCGTCCTCGCTCAGCAGCCGCACGTCCGGGTACAGCACGTGCGCGCCGACGGGCCGCAGCAGCGCGAACGCCATGGGCGCCGGCCGCGTCCCTCCGTGCGCCGCGTCCCAGCGTcggccgcgccccgccgtgcgctcccgcgcgctcccacggccccgccggcccccgccTTATAGGCGAGGGAGGGGCCAATGGCAAggccgccccggccgggggcggagggctccgcccggccAATGGGGAGGCGTCCGCCCGGCCAATGGGGAGGCGTCCGCCGCGCCCTGGCCAATGGCGACGCTCCCACCGCCTCCGTCCCCCAGGTTGAAAGCGGCCCGGGAGCCGGCGGCCCACCCCGAAGGCCCCCGTTCCCGGCTGGCTAGCCCGGCAGATGCTGGAGGTCTGGGAGGGTCGGCCGGggtgggcccagatccgaactttttgtctccagcctggaccacctgggagacgcgggcagatccctttc
>gene=chr20_590359-591359; species=bosTau
CTCGCTCCGGTTCTCCTCGTCCTCGCTCAACAGCCGCACGTCCGGGTACAGCACGTGCGCGCCGACGGGGCGCAGCAGTGCGAACGCCATGGGCACCGGCCTCGTCCCTGGATGAGCAGCGTCCTGGCGTCTGCCGCGCCCCGCCGTGCGCTCCCGCGCGCTCCCACGGCCCCTCCGGCCGCAGCCTTATAGCCGAGGGAGGGGCCAGTCCGGAggccgccccggccggggcgggggg-caccgcccggccAATGGGGAGGCTCCCGCC-----------------------GCCGCCCGGCCAATGGCTAGGCGCCCACCGCCCCCGTCCCCCAGGTTGAAAGCGGCCCGCGAGCTGGTGGCCCGCCCTGAAGGCTCCAGGTCCCCGCTGGCGAGCTGGGTAAACG-TGGGGGTCGGCGAGGGTGGGATGGACTGTacctagatccaggctc---atcttcagcctaga-ccgcccggagacgcgagcagatcccttct
>gene=chr20_590359-591359; species=calJac
CTCGCTGCGGTTCTCCTCGTCCTCGCTCAGCAGCCGCACGTCCGGGTACAGCACGTGCGCGCCGACGGGCCGCAGCAGCGCGAACGCCATGGGCGCCGGCCGCGTCCCTCAGTGCGCCGCGTCCCAGCGTTGGCCGCGCCCAGCCTTGCGCTCCCGCGCGCTCCCACGGCCCAGCGGGCCGCCGCCTTATAGGCGAGGGAGGGGCCAATGGCAAggccgccccggccgggggcggagggctccgcccggccAATGGGGAGGCGCTCGCC-----------------------GCGCCCGGGCCAATGGCGACGCGCCCACCGCCCCCGTTCCCCAGGTTGAAAGCGGCCCGGGAGCTGGTGGCCCACCCCGAAGGCTCCGATTCCCGTCTGGCGAACCCTGCAGGTCCTGGAGGTCTGGGCGGGTCGGCCGGGGTGGGACCAGATCCGAACTTCTTGTCCCCAGCCTAGACCACCTGGGAGATGCGAGCAGGTCCCTTTC
>gene=chr20_590359-591359; species=canFam
CTCGCTGCGGTTCTCCTCGTCCTCGCTCAGCAGCCGCACGTCCGGGTACAGCACGTGCGCACCGACGGGGCGCAGCAGCGCGAACGCCATgggcgcgggccgcgtccctccgtgcgccgcgtcccggcgtctgccgcgccccgccgtgcgctcccgcgcgctcccacggccccgccggccgccgccTTATAGCC-GGGGAGGGGCCAATCACGAggccgccccggcgggggcgg-ggc-cgccgcccGGCCAATGGGGAGGCGGCCTTC-----------------------GCGCCGCGGCCAATGGCGAGGCGCCCGCCGCCCCCGTCCCCCAGCTTGAAAGCAGCCCGCGAGCTGGTGGCCCGCCCTGAGGGTTCCAGGGCCGGGCGAGCGAGCCGGGCTGGTGCGGGGTGTGCAGGCGGCCGGGGTGGGGTGTGCCCAGATCTGGACTCCCTGTCCTCGCTCTAAACCCGCAGGGA----------------CGCC
>gene=chr20_590359-591359; species=equCab
CTCGCTGCGGTTCTCCTCGTCCTCGCTCAGCAGCCGCACGTCCGGGTACAGCACGTGCGCGCCGACGGGGCGCAGCAGCGCGAACGCCATGGGCGCCGGTCGCGTCTCTCGGGGCGCCGCGACCCAGCGTTT-CCGCGCCCCGCCGTGCG-TTCCGCGCGCTTCTACGGACCCGTCGGCTGTCG-CTTATAGCCGGGGAAGGGGCCA-------------------------------------------------------------------------------------------------------------------------------------------------------------------------------------------------------GTTGAATATGTGAGCGGGTGGGGTGGGGTGTGCCCAAATCTGGACTCCGGATGCTCAGCCTAGACCCTCTAGGAGACGCG-GCAGGTCCCTTCT
>gene=chr20_590359-591359; species=gorGor
CTCGCTGCGGTTCTCCTCGTCCTCGCTCAGCAGCCGCACGTCCGGGTACAGCACGTGCGCGCCGACGGGCCGCAGCAGCGCGAACGCCATGGGCGCCGGCCGCCTCCCTCCGTGCGCCGCGTCCCAGCGTcggccgcgccccgccgtgcgctcccgcgcgctcccacggccccgccggcccccgccTTATAGGCGAGGGAGGGGCCAATGGCAAggccgccccggccgggggcggagggctccgcccggccAATGGGGAGGCGTCCGCC-----------------------GCGCCCTGGCCAATGGCGACGCTCCCGCCGCCTCCGTTCCCCGGGTTGAAAGCGGCCCGGGAGCCGGTGGCCCACCCCGAAGGCTCCCATTCCCGGCTGGCTAGCCCGGCAGATGCTGGAGGTCTGGGAGGGTCGGCCGGGGTGGGCCCAGATCCGAACTTTTTGTCTCCAGCCTGGACCACCTGGGAGACGCggg-agatccctttc
>gene=chr20_590359-591359; species=panTro
CTCGCTGCGGTTCTCCTCGTCCTCGCTCAGCAGCCGCACGTCCGGGTACAGCACGTGCGCGCCGACGGGCCGCAGCAGCGCGAACGCCATGGGCGCCGGCCGCGTCCCTCCGTGCGCCGCGTCCCAGCGTcggccgcgccccgccgtgcgctcccgcgcgctcccacggccccgccggcccccgccTTATAGGCGAGGGAGGGGCCAATGGCAAggccgccccggccgggggcggagggctccgcccggccAATGGGGAGGCGTCCGCC-----------------------GCGCCCTGGCCAATGGCGACGCTCCCACCGCCTCCGTTCCCCAGGTTGAAAGCGGCCCGGGAGCCGGTGGCCCACCCCGAAGGCTCCCATTCCCGGCTGGCTAGCCCGGCAGATGCTGGAGGTCTGGGAGGGTCGGCCGGggtgggcccagatccgaactttttgtctccagcctggaccacctgggagacgcgggcagatccctttc
>gene=chr20_590359-591359; species=papHam
CTCGCTGCGGTTCTCCTCGTCCTCGCTTAGCAGCCGCACGTCCGGATACAGCACGTGCGCGCCGACTGGCCGCAGCAGCGCGAACGCCATGGGCGCCGGCCGCGTCCCTCCGAGCTCCGCGTCCCAGCGTTggccgcgccccgccgtgcgctcccgcgcgctcccacggccccgccggcccccgccTTATAGGCGAGGGAGGGGCCAATGGCAAggccgccccggccgggggcggagggctccgcccggccAATGGGGAGGCACCCGCC-----------------------GCGCCCTGGCCAATGACTACGCGCCCACCGCCTCCGTTCCCCAGGTTGAAAGCGGCCCGGGAGCTGGTGGCCCACCCCGAAGGCTCCCATTCCTGGCTGGCTAGCCCGGCAGATGCTGGAGGTCTGGGCGAGTCGGCCGGggtgggcccagattcgaactttttgtccccagcctggaccacctgggagacgcgggcaggtccctttc
>gene=chr20_590359-591359; species=ponAbe
CTCGCTGCGGTTCTCCTCGTCCTCGCTTAGCAGCCGCACGTCCGGGCCGTTAGGGGGCGCGCCGACGGGCCGCAACAGCGCGAACGCCCTTTGCGCCGGCCGCGTCCCTCCGTGCGCCGCGTCCCAGCGTTggccgcgccccgccgtgcgctcccgcgcgctcccacggccccgccggcccccACCTTATAGGCGAGGGAGGGGCCAATGGCAAggccgccccggccgggggcggAGGGCTCCGCCCGACCAATGGGGAGGCGCCGGCT-----------------------GCGCCCTGGCCAATGGAGACGCGCCCACCGCCTCCGTTCCCCAGGTTGAAAGCGGCCCGGGAGCTGGTGGCCCACCCCGAAGGCTCCCCTTCCCGGCTGGCTAGCCCGGCAGATGCTGGAGGTCTGGGAGAGTCGGCCGGGGTGGGCCCAGATCCCAACTTTTTGTCCCCAGCCTGGACCACCTGGGAGACGCgggcaggtccctttc
>gene=chr20_590359-591359; species=rheMac
CTCGCTGCGGTTCTCCTCGTCCTCGCTTAGCAGCCGCACGTCCGGGTACAGCACGTGCGCGCCGACTGGCCGCAGCAGCGCGAACGCCATGGGCGCCGGCCGCGTCCCTCCGAGCTCCGCGTCCCAGCGTTggccgcgccccgccgtgcgctcccgcgcgctcccacggccccgccggcccccgccTTATAGGCGAGGGAGGGGCCAATGGCAAggccgccccggccgggggcggagggctccgcccggccAATGGGGAGGCACCCGCC-----------------------GCACCCTGGCCAATGACTACGCGCCCACCGCTTCCGTTCCCTAGGTTGAAAGCGGCCCGGGAGCTGGTGGCCCACCCCGAAGGCTCCCATTCCGGGCTGGCTAGCCCGGCAGATGCTGGAGGTCTGGGCGAGTCTGCCGGggtgggcccagattcgaacgttttgtccccagcctggaccacctgggagacgcgggcaggtccctttc
>gene=chr20_1010125-1011125; species=hg19
ATAAATTCCCAAGAATGAGCTGCCCAGCATCTTTAAAAGAAGACTGCAGAGTGGACAGTGCTCAtacctgaaatgttttttttattcctctaccagtcagcctcctacacatcccagaggaggcagtgccttccccagaaagccctgccaggctgcactctgtcctcccatcctgctgcctccagcacaatgctcatatctgactgtctgtctacctgacatctcccccactggtctggtgctcctttgggaaggaactgtatctgatgcaaccaggaatttcagctcttagggcagagtctggcgcATCTGAGGCACACATCAATATTCTGAGCCAGACTGACTGGCTAGAGTAGAGCTAATGGTAGAATGTCGGGGGCTGGTGCCTAAGGTTGGGGTAACTAAAGACGCAGGCAAGCCTCACACTCCCTTCCTAGAACCTTATCTGATTACTTTCTCCATCTAGGTTTGAGACGAGGTCTAGCCGATCCTGCCTACAG
>gene=chr20_1010125-1011125; species=bosTau
GTAAATTCAAAAGAATGAGCTAACCAGCATCTTTAAAA-GAAGTGGCAAACAGGACAGTGCTCATTCCTGA-----cttacccactcccccacctggcaggctcctgtaccactctgaggg-tcagtatctcccctaggaaggcctgccagactgcact--gccctcccagcatgcctcctccatctgcgccctgaattatgact----atttacctgacgtctcccctcttggtctgggaattctctgggtaaaaactgcacctgattcattcagaatttccagcacttcgcacagagcccagtgcatagtaggcactcataattgcttatAGTCATAGCTCCAGGCTAGAAGATAGCTAATAGTGGAATAGCAGGGGCTGGAGTCTAAGGTTGGTGGACGTTGAAA-GCAGGC-AAATTGACACTCCCTTCCCAGCACCTTATCTGATGACTCTC--CATCCAGTTTTGAAACAAGGTCTAATCTACCCTGACTTCAG
>gene=chr20_1010125-1011125; species=calJac
ATAAATTCCCAATAATGAGCTGCCCAGTATCTTCAAAAGAAGACTAGAGAGTGGACAGTGCTCAtgcctgaaatgctttttctgctcctctactggtcaggctcctatacatcccagaggaggcagtgccttccccagaaagccctgccaggctgcagtctgtcctcccatcctaccacctccagcacagtgtgcatgtctatctgtctgtctatctgacttctcccctactggtctggtgttcctttggacaggaaccgtatctgatgcaactaggaatttcagctgttagggcagagcctggcacatgtgaggcatgcatcaatatttTGAGCCAGGCTGACTGCCTAGAGTGGAGCTAATGGTGGAATGTCGGGAGCTGCTGTCT-AGGTTGGGGGAACTAAAAACACAGACAAGCCGTATACTCCCTTCCTAGAAACTTATCCGATGACTTTCTCCTTCTAGGTTTGAGATGAGGTGTACCCTTCCCTGCCTTCAG
>gene=chr20_1010125-1011125; species=canFam
ATAAATATCCAAGCATGAGCTGCCCAGAGTCTTTAAAAAAAGATCAGAGA--GAATAGTTCTCATGCCTGGAATGCCTCT------------------------------------------------------------------------------------------------------------------------------------------------------------------------------------------------------------------------------------------------------------------------------------------------------------------------------------------------------------------------------------------------------------------------------------
>gene=chr20_1010125-1011125; species=equCab
ATAAATTCGCAGGAATGGTCTGCCCAGCATCTTTAGAAGAAGACCAGGGAGAGGACAGCGCTCATGCCTGGAATAACTTATCCACTCATCTATGCGGTGGACTCCC-TGCCTCCCCGAGGAGGCAGGGCCACCCCCAGAAAGTTCTGCCAGATGGCACT--GTCTTCTCATTGCGCCTCTTCTAGCAGAGCCCTGACGGACGATt----gtttacctgacgtcccccccactggcctggagttcctctgggcaggaaccatgtctgattcatccagaatttccagcatttaacacagagcctggcgcattgtaggcactcataaatgtttTTAACCAGACTGACCGGCTCAAGTAGAGCTAATGGTGGAA-ATCAGGGGCTGGGGTCTAAAGTTGGGGGAAATTGAAT-GCAGGC-CTCTCCACACTCCCTTCCCAGTCCCTTATCTGATGACTCTTGCCGCCCACGTTCGAGACGAGGTCTAGTCTACTCTAACTTCAG
>gene=chr20_1010125-1011125; species=gorGor
--------------------------------------------TGCAGAGTGGACAGTGCTCATACCTGAAAT-TTTTttttattcatctaccagtcaggctcctacacatcccagaggaggcagtgccttccccagaaaggcctgccaggctgcactctgtcctcccatcctgctgcctccagcacaatgctcatatctgactgtctgtctacctgacatctcccccactggtctggtgctcctttgggcaggaaccgtatctgatgcaaccaggaatttcagctcttagggcagagcctggcgcaTCTGAGGCACACATCAATATTCTGAGCCAGACTGACTGGCTAGAGTAGAGCTAATGGTAGAATGTCGGGGGCTGGTGTCTAAGGTTGGGGTAACTAAAGACGCAGGCAAGCCTCACACTCCCTTCCTAGAACCTTATCTGATTACTTTCTCCATCTAGGTTTGAGATGAGGTCTAGCCGATCCTGCCTACAG
>gene=chr20_1010125-1011125; species=panTro
ATAAATTCCCAAGAATGAGCTGCCCAGCATCTTTAAAAGAAGACTGCAGAGTGGACAGTGCTCAtacctgaaatgttttttttattcctctaccagtcaggctcctacatatcccagaggaggcagtgccttccccagaaagccctgccaggctgcactctgtcctcccatcctgctgcctccagcacaatgctcatatctgactgtctgtctacctgacatctcccccactggtctggtgctcctttgggcaggaactgtatctgatgcaaccaggaatttcagctcttagggcagagtctggcgcacctgaggcacacatcaatattCTGAGCCAGACTGACTGGCTAGAGTAGAGCTAATGGTAGAATGTCGGGGGCTGGTGCCTAAGGTTGGGGTAACTAAAGACACAGGCAAGCCTCACACTCCCTTCCTAGAACCTTATCTGATTACTTTCTCCATCTAGGTTTGAGATGAGGTCTAGCCGATCCTGCCTACAA
>gene=chr20_1010125-1011125; species=papHam
ATAAATTCCTAAGAATGAGCTGCCCAGCATCATTAAAAGAAGACTGGAGAGTGGACAGTGCTCAtgcctgaaatgttttttctgttcctctactggtcaggctcctacacatcccagaggaggcagtgccttccccagaaaaccctgccaggctgcactctgtcctcccatcctgctgcctccagcacagtgctcatgtctgactgtctgtgtacctgacatct-ccccactggtctggtgttcctttgggcaggaactgtatctgatgcaaccaggaatctcagctctcagggcagagcctggcacatgtgaggcacacatcaatatttTGAGCCAGACTGACTGGCTAGAGTAGAGCTAATGGTAGAATGTCGGGGGCTGGTATCTAAGGTTGAGGTAACTAAAGATGCAGGGAAGCCTCACACTCCCTTCCTGGAACCTTATCTGATTACTGTCTCCATCTAGGTTTGAGATGAGGTCTAGCCGATCCTGCCTTCAA
>gene=chr20_1010125-1011125; species=ponAbe
ATAAATTCCCAAGAATGAGCTGCCTAGCACCTTTAAAAGAAGACTGGAGAGTGGACAATGCTCAtgcctgaaatgttttttttattcctctaccagtcaggctcctacacatcccagaggaggcagtgccttccccagaaagccctgccacgctgcgctccgtcctctcatcctgctgccttcagcacagtgctcatatctgactgtctgtcaacctgacatctcccccactggtctggtgctactctgggcagggactgtatttgatgcaaccagcaatttcagctcttagggcagagcctggcacatctgaggcacacatcaatatttTGAGCCAGACTGACTGGCTAGAGTAGAGCTAATGGTAGAATGTCGGGGGCTGGTGTCTAAGGTTGGGGTAACTAAAGACGCAGGCAAGCCTCACACTCCCTTCCTAGAACCTTACCTGATTACTTTCTCCATCTAGGTTTGAGATGAGGTCTAGCCAATCCTGCCTACAG
>gene=chr20_1010125-1011125; species=rheMac
ATAAATTCCCAAGAATGAGCTGCCCAGCATCATTAAAAGAAGACTGGAGAGTGGACAGTGCTCAtgcctgaaatgttttttctgttcctctactggtcaggctcctacacatcccagaggaggcagtgccttccccagaaaaccctgccaggctgcactctgtcctcccatcctgctgcctccagcacagtgctcatgtctgactgtctgtgtacctgacatct-ccccactggtctggtgttcctttgggcaggaactgtatctgatgcaaccaggaatctcagctctcagggcagagcctggcacatgtgaagcacacatcaatatttTGAGCCAGACTGACTGGCTAGAGTAGAGCTAATGGTAGAATGTCGGGGGCTGGTATCTAAGGTTGGGGTAACTAAAGATGCAGGGAAGCCTCACACTCCCTTCCTGGAACCTTATCTGATTACTGTCTCCATTTAGGTTTGAGATGAGGTCTAGCCGATCCTGCCTTCAA
>gene=chr20_1156099-1157099; species=hg19
TGGGGAGTCTCTTGGCTAAATCCTACCCATCTCCACTATGCTCCATCCCTAAGATAGCCAACACTTGACCAGTAGAtgctaacgtacctccactgacaagaagctccctaccactccagcccagatctcagcaagtttctctttctctagctgaaatgtacctccTGGGGAACATCAAAAGGAGTCCATTCTCCAGGAGAGACCAGCAGGCCCAGATGGAGGGCCTCCCTGACTTTGTGAGTGCCTCCTGACAGAACCTGACACAGAACCCCATCCTGTGGCTTCTTAATAATGCCTCCCTTCCCCTCTACTCCTGCCCCTTCAAAGCTCTCCAGACACAGAGTACCAAGCTTTGGAAAGTCCTCTGCTTGTGTTATCTGATCCCCCAGCTTTCAGAGAAGGCAGAGTGGGAAGGTTTCCAATTTTCCTCTGGTAGAccagagagatggagtaatttgcccaaaggcccacagagagaaggggtgaccaacaggacctag
>gene=chr20_1156099-1157099; species=bosTau
TTGGAAACCTCGAGACTAAATGCTACCCAAATCCACTATG-TTTCTCCCTA-GACACGCAACACCTGACCAGTAAAtgctaacatacctccactgacaaggagctccctaccattccaacccAGATCTCAACAAGCTTCTCCTTCCTTAGCTGAAACTCATCTCCTCAGGGATATCAGGAGGAGCCCAGTCTTTGGAAGAAACCAACAGACCCAACCTGAGGGCCTCCTTGACTCTGTCAGTCCTCCAAGACAGATCTTTAGACAGAAC-CTGCCCTGTGGC---TTCATAATGCCTCCGCTT-TCCCTCCTCTTGCCCCTCCAAAACTCTCTACACTCAGAGCACCACTGTCTAGAAAGCCTTCTTCT-GTGTTTCCTGATCCTCCAGTCCCCACAGAAGGTGGAGTGGGAATGTTTCCAGTCTCTCTCTGGAGCACCAGAGaggtgggagga---------aggccc-------------------------------
>gene=chr20_1156099-1157099; species=calJac
TGGGGAATCTCTTAGCTAAATCCTACCCATTGCCACTTTGCTCCATCCCTAAGATATCCAACACCTGAGCAGTAGATGCTAACATACGTCCACTGACAAGAAGTTCCCTACCACTCCAGCCCAGATCTCAGCGAGTTTCTCTTTTCCTACCTGAAATGTACTTCCTCAGGAACATCAAAAGGAGTCCATTCTCCAGGAAAGACCAACAGGTCCAGATGGAGGGTCTCCCTAACTTTGTGAATGCCTCCTGACAGAACCTGACATGGAACCCCACCCTGTGGCTTCTTCATAATGCCTCCTTCGCCCCTTCCTCCTGCTCCTTCAAAGCTCTCCAGA--CAGAGTACCAGGCTCTGGAAAGCCCTCTGCttgtgttctctgatcccccacctttcagagaaggcagagcaggaaggtttccaattttgctctggaagaccagagagatggagtaaattacccaaaggcccacacaaagaaggggtgaccagcaggacctag
>gene=chr20_1156099-1157099; species=canFam
AGGGGAGTCTCTTGATTAAATCCT-CCCAACTCTACTATGCGCCATCCCTA-GATACCCAACACCTGATGAGTA--ATGTAACATACCTCCACTAACAAGGAGCTCCCTACCACTCCAACCAAGGTCTCAGCAAGCTCCTCCCTCCTTAGCTAAAACCTACCTCCTTGGGGATATCACAGGGAGTCTACTCTCTCAGAAAAATCAACAGGCCCAGATGGAGGGCCTCCTTGACTTTGTCAGTCCTCACCAACAGAACCATAGACGGAACTCCAGCCTGTGGCTTCTTCATAATACCTCCCCCTCTCCCTCCTCCTGCCCTTCCAAAGCTCTCCAGACATGGAGTAACATACTCTGAAATGTCCTCTGCTTGTATTTCCTGATCTCCCAGTCCCCAAACAAGGCAGAGTGGCAAGG-TTCCAATTTCATCCTGGAGGACCAGAGGG--GGAATGA-TGGCCCAGAGGCCCACAGG--GAAGGGGTGACTTACAGGACCTGG
>gene=chr20_1156099-1157099; species=equCab
TGGGGAGCCTCTTGACCAAATCCTACCCAACTCCACTAGGCTCCATCCCTG-GATAATCAACACCTGACTGGTAAGAGCTAACatacctccactgacaaggagctccctaccactccaacccagatctcagcaagcttctccttccttagctgaaatgcacttcTTCGGGGACATCAAGGGGAGTCCACTCTCTGGGAGAAACCAACAGTCTCAGCTGGAGGACCTT---GATGTTGTCAGTCCTCCCAGACAGAAGCTTAGACAGAAAGCCACCCTGTGGCTTCTTCATAATGCCTCCCCTGCCCCCTCCTCTTGCCTCTCCCAAGCTCCCCAGACACAGGGGCCCATGCTCTGGAA-GCCCTCTGCTGCTGTTTCCTGATCCCCCAGTGCCTGGG-AAGGCAAGGTGGGAAGGTTTCCAATCTTACTCTGgaggaccagagaggtggagtgatttgcccaaagacccagagg--ggaggggtgacctgcaggacctgg
>gene=chr20_1156099-1157099; species=gorGor
TGGGGAGTCTCTTGGCTAAATCCTACCCATCTCCACTGTGCTCCATCCCTAAGATAGCCAACACTTGACCAGTAGATGCTAACATACCTCCCCTGACAAGAAGCTCCCTACCACTCCAGCCCAGATCTCAGCAAGTTTCTCTTTCTCTAGCTGAAGTGTACCTCCTGGGGAACATCAAAAGGAGTCCATTCTCCAGGAGAGACCAGCAGGCCCAGATGGAAGGCCTCCCTGAGTTTGTGAGTGCCTCCTGACAGAACCTGACACAGAACCCCACCCTGTGGCTTCTTAATAATGCCTCCCTTCCCCCCTACTCCTGCCCCTTCAAAGCTCTCCAGACACAGAGTACCAAGCTCTGGAAAGTCCTCTGCTTGTGTTATCTGATCCCCCAGCTTTCAGAGAAGGCAGAGTGGGAAGGTTTCCAATTTTCCTCTGGTAGAccagagagatggagtaatttgcccaaaggcccacagagagaaggggtgaccaacaggacctag
>gene=chr20_1156099-1157099; species=panTro
-----------------------------------------------------------------------------------------------------------------------------------------------------------------------------------------------------------------------------------------------------------------------------------------------------------CTTCCCCCCTACTCTGCCCCTTTCAAAGCTCTCCAGACACAGAGTACCAAGCTCTGGAAAGTCCTCTGCTTGTGTTATCTGATCCCCCAGCTTTCAGAGAAGGCAGAGTGGGAAGGTTTCCAATTTTCCTCTGGTAGAccagagagatggagtaatttgcccaaaggcccacagagagaaggggtgaccaacaggacctag
>gene=chr20_1156099-1157099; species=papHam
tggggagtctcttggctaaatcctacccatctccactatgctccatccctaagatatccaacacctgaccagtagatgctaacataccttcactgacaagaagctccctaccactccagcccagatctcagcaagtttctctttctctagctgaaatgtacctccTGGGGACCATCAAAAGGAGTCCATTCTCCAGGAGAGACCAGCAGGCCCAGATGGAGGGCCTCCCTGACTCTGTGAGTGCTTCCTGACAGAACCTGACACAGAACCCCATTCTGTGGCTTCTTAATAATGCCTCCCTTCCCCCCTACTCCTGCCCCTTCAAAGCTCTCCAGACCCAGAGTACCAAGCTCTGGAAAGCCCTCGGCTTGTGTTCTCTGATCCCCTAGCTTTCAGAGAAGACAGAGTGGGAAGGTTTCCAATTTTCCTGTGGTAGAccagagagatggagtcatttgcctaaaggctcacagggagaaggggtgaccagcaggacctag
>gene=chr20_1156099-1157099; species=ponAbe
tggggagtctcttggctaaatcctacccatctccactatgcttcatccctaagatatccaacacctgaccagtagatgctaacatacctccactgacaagaagctccctaccactccagcccagatctcagcaagtttctctttctctagctgaaatgtacctcTTGGGGAACATCAAAAGGAGTCCATTCTCCAGGAGAGACCAGCAGGCCCAGATGGAGGGCCTCCCTGACTTTGTGAGTGCCTCCTGACAGAACCTGACACAGAACCCCACCCTGTGGCTTCTTAATAATGCCTCCCTTCCCCCGTACTCCTGCCCCTTCAAAGCTCTCCAGACACACAGTACCAAGCTCTGGAAAGCCCTCTGCCTGTGTTCTCTGATCCCCCAGCTTTCAGAGAAGGCAGAGTGGGAAGGTTTCCAGTTTTCCTCTGGTAGAccagagagatggagtaatttgcccaaaggcccacagagagaaggggtgaccaacaggatctag
>gene=chr20_1156099-1157099; species=rheMac
tggggagtctcttggctaaatcctacccatctccactatgctccatccctaagatatccaacacctgaccagtagatgctaacataccttcactgacaagaagctccctaccactccagcccagatctcagcgagtttctctttctctagctgaaatgtacctccTGGGGACCATCAAAAGGAGTCCATTCTCCAGGAGAGACCAGCAGGCCCAGATGGAGGGCCTCCCTGACTTTGTGAGTGCTTCCTGACAGAACCTGACACAGAACCCCATTCTGTGGCTTCTTAATAATGCCTCCTCCCCCCCCTACTCCTGCCCCTTCAAAGCTCTCCAGACCCAGAGTACCAAGCTCTGGAAAGCCCTCTGCTTGTGTTCTCTGATCCCCTAGCTTTCAGAGAAGACAGAGTGGGAAGGTTTCCAATTTTCCTGTGGTAGAccagagagatggagtcatttgcctaaaggcccacagggagaaggggtgaccagcaggacctag
>gene=chr20_1355359-1356359; species=hg19
CTCTTTTATGTAGTGGTATTGCAAGTGTCAAAAATGCATTAAGTGAAAAAGTAAACTGCAAAACAGTATGTGTGTGAAAGCAAGAAAAAAGTTATGTTTTTATATGTGCTTAAACCACAGTACAAGAAACATTAACAACAGGAGCTTCTTGTGGGGGTATTGGTCAGATGGGATGGCATGAGGGTGAGACTTTTCACTTTTTTTATTTTTGAACCGTATAAATATGCCACCTATAAAAAAATATAAAAGGTAAATACTAGAAAGCAAAACAAAACAAATGAGAGAGCATACCTGGGCAACCCCTTCTTCCCAGCCTCGGATCACCTCCTGCTTGCCTAGCATAAACTTAAAGGGCTTGTTTCTGTCCCGGGAGGAATCAAATTTCTTTCCATCTTCAAGCATCCCTGTGAAAAAGACGACTGTAACATGAGCAGCAGAGTAATGACACAAGACAAGTCAGAAACCAGCAGCAGAGCACTCATCAGAGATGCCAGTGCTGA
>gene=chr20_1355359-1356359; species=bosTau
-TCTTCTATGTCCTGGTAT----------------------AGTGCAAAAGAAAAGAGCACAACAgtgtgtgtgtgAAAAG-AAGGGGTGGGGG------------CATTTACGAAATTCTACAA-AAACATTAATAAAAGGAGCTATTTGTGAGGGAGCTAG------------------CAATGAAATTTTTC-------------------------------CTACTCAT-AACATATTTAAGAAGTAGACACTAAAAAA---AAAAACAAAAAA--GAGAGCATACCTGGGCAACCCCTTCTTCCCAGCCTCGGATCACCTCCTGCTTGCCCAGCACAAACTTAAAGGGCTTGTTTCTGTCCCGGGAGGAATCGAATTTCTTTCCATCTTCAAGCATCCCTGTGAAAAGGGCAGTTGTAACATGAGTAACGGAGGAATGACATGAGGGAAGTGAGA-GCCAGCAGGAGAGTGCCTGTCCTAGAGGCCAGCACTGG
>gene=chr20_1355359-1356359; species=calJac
ctcttttatgtactggtatagggagtgtcaaaaatagattaagtgaaaaagtaaactgcaaaaC--TTTGTGTGTGAAAGCAAGAAAAAAG--------CAGTATGTGCTTAAACCACAATACAA-AAACATGAACGACAGGAGCTTCTTGTGGAGGTATTGGGCAGATGGGATGGGACGAGAGTGAGAC--TTAACTTTTTAAATTTTTGAGCCATGTAAATATGCCACCTATAAGAAAATATAAAAGGTAAATACCAGAAAGTAAAACAGAACAAATGAGAGAGCATACCTGGGCAACCCCTTCTTCCCAGCCTCGGATCACCTCCTGCTTGCCTAGCATAAACTTAAAGGGCTTGTTTCTGTCCCGGGAGGAATCAAATTTCTTTCCATCTTCAAGCATCCCTGTGAAAAAGGGCATTGTAACATGAGCGAC-GAGTAATGAC--AAGGCAAGTCAGAGA----CAGCAGAGCACCCATCAGAGATGCTAGTGCAGA
>gene=chr20_1355359-1356359; species=canFam
CTCTTTTATTTCTGGATATATAAAGTGTG-AAAA---AGTAAATGAAAAGGCAAAGTACAGAACACTGTGTG----AAAAAAAAAAAAAAAACGTATTTTTATAAATGCTTAAGAAACTCTATAAAAAACATTAATACCATGAGTTGCTGGTGAGGGGACTGGCAAGATGGGGTGGGATGCAAGTAAAATTTTCTACTTTTTTGATTTTGGAATCATATGAATGTCCTACCCAT-AGCACATTTCAAAGGCAGACACCAGGAAACAAAACAAAACAAAC--AAGAGCATACCTGGGCAACCCCTTCTTCCCAGCCTCGGATCACCTCCTGCTTGCCTAGCATAAACTTAAAGGGCTTGTTTCTGTCCCGGGAGGAATCAAATTTCTTTCCATCTTCAAGCATCCCTGTAAAAAGGGCAGTTGTAACATGAGCAACGGAGTGATGACATGAGGCGTGTAAGAAGCCAGCCGAGGAGTGCCCGTCCCGGATGCCGGGCATCA
>gene=chr20_1355359-1356359; species=equCab
CTCTTTCATGTCCTGGTATATAAGGGGTC-AAAATAGATTAAGTGAAAAAGCCATGTGCTGAAGAATGTGTG----AAAAGGAAAAAAAAAGCATGTTT---TGTATGCTTAAGAAACTCTACAAGAAACATTAATAACAGGAGTTACTCGGGCAGGGACTGGAAAGATAGGGTGAGGCGGCAGAAAAACTTCTCACTTTTTTGATTTTTGAACCATATGAATGTCCTACCCAG-AACAAATTTAAAAGGTAGACACTAGGAAACAACACAAAACAAAC--GAGAGCATACCTGGGCAACCCCTTCTTCCCAGCCTCGGATCACCTCCTGCTTGCCCAGCATAAACTTAAAGGGCTTGTTTCTGTCCCGGGAGGAATCAAATTTCTTTCCATCTTCAAGCATCCCTGTAAAAAGGGCAGTTGTAACATGAGCAACGGAGTAATGACACGAGGCAAGTCAGAAGCCAGCAGCAGAAGGCCCATCCCAGACGCCAGCACTCA
>gene=chr20_1355359-1356359; species=gorGor
CTCTTTTATGTGCTGGTATTGCAAGTGTCAAAAATGCATTAAGTGAAAAAGTAAACTGCAAAACAGTATGTGTGTGAAAGCAAGAAAAAAGTTATGTTTTTATGTGTGCTTAAACCACAGTACAAGAAACATTAACAACAGGAGCTTCTTGTGGGGGTATTGGTCAGATGGGATGGGATGAGGGTGAGACTTTTCACTTTTTTAATTTTTGAACCGTATAAATATGCCACCTATAAAAAAATATAAAAGGTAAATACTAGAAAGCAAAACAAAACAAATGAGAGAGCATACCTGGGCAACCCCTTCTTCCCAGCCTCGGATCACCTCCTGCTTGCCTAGCATAAACTTAAAGGGCTTGTTTCTGTCCCGGGAGGAATCAAATTTCTTTCCATCTTCAAGCATCCCTGTGAAAAAGGCCACTGTAACATGAGCAACAGAGTAATGACACAAGACAAGTCAGAAACCAGCAGCAGAGCACTCATCAGAGATGCCAGTGCTGA
>gene=chr20_1355359-1356359; species=panTro
CTCTTTTATGTACTGGTATTGCAAGTGTCAAAAATGCATTAAGTGAAAAAGTAAACTGCAAAACAGTATGTGTGTGAAAGCAAGAAAAAAGTTATGTTTTTATATGTGCTTAAACCACAGTACAAGAAACATTAACAACAGGAGCTTCTTGTGGGGGTATTGGTCAGATGGGATGGGATGAGGGTGAGACTTTTCACTTTTTTTATTTTTGAACCGTATAAATATGCCACCTATAAAAAAATATAAAAGGTAAATACTAGAAAGCAAAACAAAACAAATGAGAGAGCATACCTGGGCAACCCCTTCTTCCCAGCCTCGGATCACCTCCTGCTTGCCTAGCATAAACTTAAAGGGCTTGTTTCTGTCCCGGGAGGAATCAAATTTCTTTCCATCTTCAAGCATCCCTGTGAAAAAGGCCACTGTAACATGAGCAACAGAGTAATGACACAAGACAAGTCAGAAACCAGCAGCAGAGCACTCATCAGAGATGCCAGTGCTGA
>gene=chr20_1355359-1356359; species=papHam
ctcttttacgtactgatattgggagtgtcaaaaatgcattaagtgaaaaagtaaactgcaaaacagtatgtgtGTGAAAGCAAGAAAAAAGTTATGTTTTTATACGTGCTTAAACGACAGTACAAGAAGCATTAACAACAGGTGCTTCTTGTGGGGATATTGGTCAGATGGGATGGGA------TGAGACTTTTCACTTTTTTTATTTTTGAACCGTAGAAATATGCCACCTATAAAAAAATATAAAAGGTAAATACTAGGAAGCAAAACAAAACAAATGAGAGAGCATACCTGGGCAACCCCTTCTTCCCAGCCTCGGATCACCTCCTGCTTGCCTAGCATAAACTTAAAGGGCTTGTTTCTGTCCCGGGAGGAATCAAATTTCTTTCCATCTTCAAGCATCCCTGTGAAAAAGGCCACTGTAACATGAGCAACAGAGTAATGACATAAGGCAAGTCAGAGACCAGCAGCAGAGCACTCATCAGAGATGCCAGTGCTGA
>gene=chr20_1355359-1356359; species=ponAbe
ctcttttatgtactggtattgggagtgtcaaaaatgcattaagtgaaaaagtaaactgcaaaacagtatgtgtGTGAAAGCAAGAAAAAAGTTATGTTTTTATATGTGCTTAAACCACAGTACAAGAAACATTAACAACAGGAGCTTCTTCTGGGGGTATTGGTCAGATGGGATGGGATGAGGGTGAGACTTTTCACTTTTTTTATTTTTGAACCGTATAAATATGCCACCTATAAAAAGATATAAAAGGTAAATACTACAAAGCAAAACAAAACAAATGAGAGAGCATACCTGGGCAACCCCTTCTTCCCAGCCTCGGATCACCTCCTGCTTGCCTAGCATAAACTTAAAGGGCTTGTTTCTGTCCCGGGAGGAATCAAATTTCTTTCCATCTTCAAGCATCCCTGTGAAAAAGGCCACTGTAACATGAGCAACAGAGTAATGACACAAGACAAGTCAGAAACCAGCAGCAGAGCACTCATCAGAGATGCCAGTGCTGA
>gene=chr20_1355359-1356359; species=rheMac
ctcttttatgtactgatattgggagtgtcaaaaatgcattaagtgaaaaagtaaactgcaaaacagtatgtgtGTGAAAGCAAGAAAAAAGTTATGTTTTTATACGTGCTTAAACGACAGTACAAGAAGCATTAACAACAGGTGCTTCTTGTGGGGATATTGGTCAGATGGGATGGGA------TGAGACTTTTCACTTTTTTTATTTTTGAACCGTAGAAATATGCCACCTATAAAAAAATATAAAAGGTAAATACTAGGAAGCAAAACAAAACAAATGAGAGAGCATACCTGGGCAACCCCTTCTTCCCAGCCTCGGATCACCTCCTGCTTGCCTAGCATAAACTTAAAGGGCTTGTTTCTGTCCCGGGAGGAATCAAATTTCTTTCCATCTTCAAGCATCCCTGTGAAAAAGGCCACTGTAACATGAGCAACAGAGTAATGACATAAGGCAAGTCAGAGACCAGCAGCAGAGCACTCATCAGAGATGCCAGTGCTGA
>gene=chr20_1788355-1789355; species=hg19
AAGGTTACAGGTGACAAATGTGAGCCAAGAGCCTGCAGATGCTCCCTTCCCGCTGTGATCCTTCAGTAGGGAAGACTGCATCAAGCCCCAGGGCCATGCTGGCATATTTCATGAAATTAAACTGGCACCAGGAATTCATATCATTCTATTTCCTTTACACCCTGACTGAACCCCAAGTCTGGAGGAGACTTTGCAGAACTGGCTACATTGCTAAGCAGGGCACAGGCCCAGTTAAATGAGGCACCTTTCTGCTCCAGCTCCAAGCTTCTCTGTTCTGACCCCGGTCTTTCTTGCCTTTGCCTCACCCCTGTTCGAGGACATGCAGTGACTCCCTGTTCCCCTCAAGTTCAGTTTTGCCTTTCTCCAAATGCTCCTTGTAAGGACTGGGGAGAATACGGTTCCATcctttcggtgaatttcagtttctgcatctgtcaaatgggaggaaataatccctgctttgctaagtaattgaaatgttgaggaccacacaggacaag
>gene=chr20_1788355-1789355; species=bosTau
AGTGTCAGAAGAGGAAAACCTGAGCCAAGAGCCTGCAGATACCCCTTCCTCCCTGCGGTCCTTCAGTCAGGGAACCTGCATCAAATCCCCGTGTTTGGCAGGCATACTTCATGGAATTAAACTGGCACCTGGAATTCATTTCACTCCATTTCCTCTACACCCTGAAAGAACCCCAGGTCATGAGGAAAGTTTACACAACTGTTTA-ATTGTTAAGCAGTGATTGGGCCCAATTACATGAGGCACC------TTCCAGTTCTGAGGTCCTCCATTCTGACCCCAATTCTTCTTGCCTTTAATTTACC-CTGTTTGAGAATCTACAGTGGCTCCG-GATCCCCTTGGATTCAGCTTTGCCCTGC--AAAGGGG-------ATGGAGAAGGGGAAAGGtgattcta--tttttggtgaccctcagtttctgcatctctcaaatgggagg-gataattcccagtctactaacttgttcacttgctgaggaccacgtaggacgag
>gene=chr20_1788355-1789355; species=calJac
AAGGTTACAGGCGACAAATGTGAGCCAAGAGCCTGCAGATGCTCCCTTCCCCCTGTGATCCTTCAGCAGGGACACCTGTGTGAAGCCCCAGGGCCATGGTGACATAGTCCATGAACTGAAACTGGCACCAGGAACTCATATAATTTTATTTCCTTTACACCCTGACTGAACCCCAAGTCTGG----------GCAGAACTGGGTGCATTGCTAAGGAGGGCATAGGCCCAGTTAAATGAGGCACCTTCCTGCTCCAGCTCCAATCTTCTGTCTTCTGACCCCAGTCTTTCTTGCCTTTACTTCACCCCTGTTTGAGGACATGCAGTGACTCCCTGTTCCCCTCAAATTCAGTTCTGCCTTTCTCCAAATGC-CCTGGTAAGGACTGGGGAGAAGACGGTTCCATCCTTTGGGtgaatctcagtttctgcatctgacagatgggaggaaataatccctgctctgctaagtaattgaaatgttgaggatcacataggacaag
>gene=chr20_1788355-1789355; species=canFam
AGTGTTAGAAGAGGCCTACATGAGCCACGGACCTGCAGATGCCCCCATGTCCCTGCAATCCTTGGTCGGAG---------------------GTCAGGCAGGCACAGTCCATGATATCAAGCTGGCACCAGGAATTCATGTCATTCCATTTCCTTTATACCCGGAATGAACCCCAGACCACGAGGAGACT--GTAGAATTGGCTACCTTGCTAAGCTATGGTTGGGCCCAATACAAtgaggtgcc------ttccagctctgaggttctctattctaACCCCAGATCTTCTTGCCTTTACCTCACC-CTGTTCCAGAATATCCAGTGGCTTCCACACCCTCTTGGCTTCAGCTTTGCCGTGAGGTAGAGGGAGGGAGTGTACAGGAAGGGAAAgatgattccatcctttctgggagtctcagtctttgcatctgtcaaatgggagg-aataatccctcctcTGCTGACTTAAACAGGTGCTGAGGACCACACAGGACAAG
>gene=chr20_1788355-1789355; species=equCab
AGTGTCAGCAGAGGCAAATGAGAGCCCCGAGCCTGCAGACG-CCCCTCGTCCCCGCGGTCCTCTGGCCAGGCAGCCCGCACCAAG-CCCAGCCTCAGGCAGGCCTGGTTCAAGAAATCAAACTGGCACCAGGGCTTCACATCATTCTGTTCCCTTTACGCCCTGAAGGAGCCCCAGCCCATGAGGAGACTCCACAGAACTGGCTGCAGGGCCAAGCGGCAGTCAGGCTGAGTTGAATGAAGCGCC------TCCCAGCTCTGAGGT-------TCTGACCCCAGTTCTTCTTGCCTTGACTTCACC-CCGTTGGAGAACATACCGTGGCTCCCAGATCCCCTCGGGTTCAGTTTTACCCTGC--CAAGGGGGACGAGG-----GAAAGGGACAG-TGGTCCCATCCTTTTGGtgagtctccgttcccgcatctgtcaaatgcgagg-aat-acccctgctctgctagcttattcgggtgtcgaggaccacacaggacaag
>gene=chr20_1788355-1789355; species=gorGor
AAGGTTACAGGCGACAAATGTGAGCCAAGAGCCTGCAGATGCTCCCTTCCCGCTGTGATCCTTCAGTAGGGAAGACTGCATCAAGCCCCAAGGCCATGCTGGCATGTTTCATGAAATTAAACTGGCACCAGGAATTCATATCATTCTATTTCCTTTACACCCTGACTGAACCCCAAGTCTGGAGGAGACTTTGCAGAACTGGCTACATTGCTAAGCAGGGCACAGGCCCAGTTAAATGAGGCACCTTTCTGCTCCAGCTCCAAGCTTCTCTGTTCTGACCCCAGTCTTTCTTGCCTTTGCCTCACCCCTGTTTGAGGACATGCAGTGACTCCCTGTTCCCCTCAAGTTCAGTTTTGCCTTTCTCCAAATGCTCCTTGTAGGGACTGGGGAGAATACGGTTCCATcctttcggtgaatttcagtttctgcatctgtcaaatgggaggaaataatctctgctttgctaagtaattgaaatgttgaggaccacacaggacaag
>gene=chr20_1788355-1789355; species=panTro
AAGGTTACAGGCGACAAATGTGAGCCAAGAGCCTGCAGATGCTCCTTTCCCGCTGTGATCCTTCAGTAGGGAAGACTGCATCAAGCCCCAGGGCCATGCTGGCATATTTCATGAAATCAAACTGGCACCAGGAATTCATATCATTCTATTTCCTTTACACCCTAACTGAACTCCAAGTCTGGAGGAGACTTTGCAGAACTGGCTACATTGCTAAGCAGGGCACAGGCCCAGTTAAATGAGGCACCTTTCTGCTCCAGCTCCAAGCTTCTCTGTTCTGACCTCAGTCTTTCTTGCCTTTGCCTCACCCCTGTTCGAGGACATGCAGTGACTCCCTGTTCCCCTCAAGTTCAGTTTTGCCTTTCTCCAAATGCTCCTTGTAAGGACTGGGGAGAATACGGTTCCATcctttcggtgaattccagtttctgcgtctgtcaaatgggaggaaataatccctgctttgcTAAGTAATGGAAATGTTGAGGACCACACAGGACAAG
>gene=chr20_1788355-1789355; species=papHam
AAGGTTACAGGCGACAAGTGTGAGCCAAGAGCCTGCAGATGCTGCCTTCCCGCTGTGATCCTTCAGTAGGGAAGCCTGCATCAAGCCCCAAGGCCATGCTGGCATATTTCATGAAATTAAACTGGTACCAGGAATTCATATCATTCTATTTCCTTTACACCCTGACTGGACCCCAAGTCTGGAGGAGGCTTTGCAGAACTGGCTACATTGCTAAGCAGGGCACAGGTCCAGGTAAATGAGGCACCTTTCCGCTCCAGTTCCAAGCTTCTCTGTTCTGACCCCAGTCTTTCGTGCCTTCTTCTCACCCCTCTTCGAGGACATGCAGTGACTCCCTGTTCCTCTCAAGTTCAGTTTTGCCTTTCTCCAAACGCTCCTTGTAAGGACTGGGGAGGAGACAGTTCCATCCTTTTGGtgaatttcagtttctgcatctgtcacatgggaagaaataatccctgctttgctaagtaattgaaatgttgaggaccacacaggacaag
>gene=chr20_1788355-1789355; species=ponAbe
AAGGTTACAGGCGACAAATGTGAGCCAAGAGCCTGCAGATGCTCCCTTCCCGCTGTGATCCTTCAGTAGGGAAGCCTGCATCAAGCCCCAGGGCCATGCTGGCATATTTCATGAAATTAAACTGGCACCAGGAATTCATATCATTCTATTTCCTTTACACCCTGACTGAACCCCAAGTCTGGAGGAGACTTTGCAGAACTGGCTACATTGCTATGCAGGGCACAGGCCCAGTTAAATGAGGCACCTTTCTGCTCCAGCTCGAAGCTTCTCTGTTCTGACCCCAGTCTTTCTTGCCTTTGCCTTACCCCTGTTCGAGGACATGCAGTGACTCCCTGTTCCCCTCAAGTTCAGTTTTGCCTTTCTCCAAATGCTCCTCGTAAGGACTGGGGAGGATACGGTTCCATCCTTTTGGtgaatttcagtttctgcatctgtcaaatgggaggaaataatccctgctttgctaagtaattgaaatgttgaggaccacacaggacaag
>gene=chr20_1788355-1789355; species=rheMac
AAGGTTACAGGCGACAAGTGTGAGCCAAGAGCCTGCAGATGCTCCCTTCCCGCTGTGATCCTTCAGTAGGGAAGCCTGCATCAAGCCCCAAGGCTATGCTGGCATATTTCATGAAATTAAACTGGCACCAGGAATTCATATCATTCTATTTCCTTTACACCCTGACTGGACCCCAAGTCTGGAGGAGGCTTTGCAGAACTGGCTACATTGCTAAGCAGGGCATAGGTCCAGGTAAATGAGGCACCTTTCCGCTCCAGTTCCAAGCTGCTCTGTTCTGACCCCAGTCTTTCGTGCCTTCTTCTCACCCCTCTTCGAGGACATGCAGTGACTCCCTGTTCCTCTCAAGTTCAGTTTTGCCTTTCTCCAAATGCTCCTTGTAAGGACTGGGGAAGAGACAGTTCCATCCTTTTGGtgaatttcagtttctgcatctgtcacatgggaagaaataatccctgctttgctaagtaattgaaatgttgaggaccacacgggacaaG
>gene=chr20_1812125-1813125; species=hg19
ATAACtgtgttaggatggcccactgaaaagcagacgtcaagattgagttcaacatacaagagatttattgagagagggagcaggagaaggcaggtctggcacctggggaaggacagggagaaggaaggcagattgcgtaggaagagtcttgaactgcagtacaattcaaaaaaggttaagccatgccaatggagagtccttgagccaaagtcacttactggaagggttcttcatctctccagagtgggcctgcctttagtattcctgccatgctcggtggttggctgacagcagcccacaggaaatgtgggttcagcacagatatggcagcacatcccaagggacagcagctggggccgtcagtcaatcatgctccccacggtaggagacctgagcagtgcacgttcatggctgccgcaGTAACCAGACTTGGCCCTGGAGCCAGAGGGTTCCGAAACTCTGCACAGCCCATCAAAATGAGTTCATGCAGCATTCCGTGC
>gene=chr20_1812125-1813125; species=bosTau
ATGACTGCGTGAGCGGGGTCCGCTGTG----AGATGTCAAGCTTGGATGAGATAGGCTAGAGACT--TTGAGATAgacaagacggg------ggtctgacacttggggagggggaaggga-gagaaggccggttgcaagtcaagaatcttagactacagcacaactccaagaaagttccactatgttggtggggcatccttgag-caaaggca-taatcagagaggctctgcatctctgcagggtgt-cctgct-tcagtactcctgccttgctccgtcagtggctgagagcagcccacaggaagtgggggctcaacagaaacaaggtggcatgtcccaaggggcagcagctgcagctgtcggtcaaacccgctccctgcagcagcagacctgagtggtgtgttttcatggctcccacaGAAACCAGACTTGG-CCTAGCACC--AGAGTCTCCAAATCCCATGCAACCCATCAGAACAACTTAGCACAGCATGCTGCAC
>gene=chr20_1812125-1813125; species=calJac
ATAACtgtgtcggtgaggtccactgaaaagcagacgtcaagactgaattcaacagacaagagatgtattgagagCGGGGGCAGGAGAAGgcaggtcttgcacctggagaaagagagggagaaggaaggcagattccatagggacagtcctgaactgcagcacaattcaaa-aaggttaggacatgccagtgg-gggtgcttgagccaaagtcacttactggaagagttctgcgtctctccagagtgggcctgcc-ttagtattcctgccgtgctcggtggtgggctgagagcagcccacaggaaatgtaggctcagcatagacgaggcagcacatcccaagggacagcagctggaaccgtcagtcaatcatgctccccacggcaggagatctgagcactgcacgctcacagctgctgcaGTAACCAGACTTGTCCCTGGGGCCACAGAGTTCCCAAACGCTGCACAGCCCATCAAAATGAGTTCATGCAGCGTCCTGTGC
>gene=chr20_1812125-1813125; species=canFam
ATATCtgtgttagtgtggtccactaagaagcaggtgtcaagattgaattagacaggcaggagatt--ctgagagagagttcgggagaagac-ggtctgacagttggggatggagagtaga-gaaaaagtagaccaggtaggaagaatccagaacagcagcccaattccaagaaatttctgccatgctgatgggaagtccttgagccaaagtcg-gtattggaggagtattgtggctttccaggacgg-cttgcc-tcggcgtccccatcgtgtacagtcaagggctgagagccacacatgggaagcaggggctcagcttgagcaaggtg--------------------ctgtagcccaaggggcagacatgccccttacagcaggatggctgagtggtacgtgttcGCAGTTGCC-TAGAGACCAGACTCGGCCCTGGAGACAGAGAGTCCCCATATCCTCCACAGCCTGTCATGACGAGGTCCTGCAGCA-TCTGTGC
>gene=chr20_1812125-1813125; species=equCab
GTAACtgtgtcagccgggtccactgagaagcagacg------------cggacagggaagaggtt--ttgagagagggaacgggagaggacacctctgaccactggggctgcgtggtgga-gagaaggcagatggggtaggaag--tctcggactatagcacgtttccaagaaaactcagccaggccagtggggagtccttgagccaaagtcc-ttatgggaggagttctgcatctctccagaatgggcctgca-ttgggacccacatcctgcatagtcattggctgagagcagcccccaggaagcgggggctcaccgtgaacaaggcggtgcatcccaaggggcagcagctgggactgtcagtcaaacacgctccccgcagc----tgatgcagtgctgcatcttcacggctgccacCAAACCCAGACTTGGCCCTGGAGCC--AGTGTCCCCAAACCCTGTACCGTCCATCTAAATGAGTTCATGCAGCATGCTGTGC
>gene=chr20_1812125-1813125; species=gorGor
ATAACtgtgttaggatggtccactgaaaagcaga-gtcaagattgagttcaacatacaagagatttattgagagagggagcaggagaaggcaggTCTGGCACCTGGG---------------------------------------------------------------------------------------------------------------------------------------------------------------------------------------------------------------------------------------------------------------------------------------------------------------------------------------------------------------------------------------------------------
>gene=chr20_1812125-1813125; species=panTro
ATAACtgtgttaggatggtccactgaaaagcagacgtcaagattgagttcaacatacaagagatttattgagagagggagcaggagaaggcaggtctggcacctggggaaggagagggagaaggaaggcagattgcgtaggaagagtcttgaactgcagtacaattcaaaaaaggttaagccatgccaatggagagtccttgagccaaagtcacttactggaagagttcttcatctctccagagtgggcctgcctttagtattcctgccatgctcggtggttggctgacagcagcccacaggaaatgtgggttcagcacagatatggcagcacatcccaagggacagcagctggggccgtcagtcaatcatgctccccacggtaggagacctgagcagtgcacgttcatggctgccgcaGTAACCAGACTTGGCCCTGGAGCCAGAGGGTTCCGAAACTCCGCACAGCCCATCAAAATGAGTTCATGCAGCATTCTGTGC
>gene=chr20_1812125-1813125; species=papHam
GTAACtatgttagggtggtccactgaaaagcagacgtcaagattgaattcaacatacaagagatttatt--gagagggagcaggagaaggcaggtctggcacctggggaaggagagggaagaggaaggcagattgtgtaggaagagtcttgaaccgcagtacaattcaaaaaaggttaagccatgccaatggagagtccttgagccaaagtcacttactggaagagttctgcatctctctagagtgggcccgcctttagtattcctgccatgctcggtggttggctgagagcagcccacaggaaatgtgggctcagcatagacacggcagcacatcccaaggggcagcagctggggccgtcagtcaatcatgctccccacagcaggagatctgagcagtgcacgttcacggctgccgcaGTAACCAGACTTGGCCCTGGAGCCAGAGAGTTCCGAAACCCTGCACAGCCCGTCAAAATGAGTTCATGCAGCGTCCTGTGC
>gene=chr20_1812125-1813125; species=ponAbe
ATAACtgtgttagggtggtccactgaaaagcagatgtcaagattgaattcagcatacaagagatttattgagagagggagcaggagaaagcaggtctggcacctggggaaggagagggagaaggaaggcagattgtgtaggaagagtcttgaactgcagtacaattcaaacaaggttaagccatgccaatggagagtccttgagccaaagtcacttactggaagagttcttcatctctccagagtgggcctgcctttagtattcctgccatgctcggtggttggctgagagcagcccacaggaaatgtgggttcagcatagacacggcagcacatcccaagggacagcagctggggttgtcagtcaatcatgctccccatggcaggagacctgagcagtgcacgttcacggccgccgcaGTAACCAGACTTGGCCCTGGAGCCAGAGAGTTCCGAAACCCTGCACAGCCCATCAAAATAAGTTCATGCAGCGTCCTGTGC
>gene=chr20_1812125-1813125; species=rheMac
ATAACCgtgttaggatggtccactgaaaagcagacgtcaagattgaattcaacatacaagagatttattgagagagggagcaggagaaggcaggtctggcacctgggaaaggagagggaaaaggaaggcagattgtgtaggaagagtcttgaaccgcagtacaattcaaaaaaggttaagccatg-caatggagagtccttgagccaaagtcacttactggaagagttctgcatctctctagagtgggcccgcctttagtattcctgccatgctcggtggttggctgagagcagcccacaggaaatgtgggctcagcatagacacggcagcacatcccaaggggcagcagctggggccgtcagtcaatcatgctccccacggcaggagatctgagcagtgcacgttcacggctgccgcGGTAACCAGACTTGGCCCTGGAGCCAGAGAGTTCCGAAACCCTGCACAGCCTGTCAAAACGAGTTCATGCAGCGTCCTGTGC
>gene=chr20_2071359-2072359; species=hg19
gatggggtttcaccatgttggccaggctggtctcgaactcctgacctcaggtcatccacctgcctcagcctcccaaagcgctgggattacaggcatgagccaccgtgcccggcTAatttcctagctgtatgatcttaagcaagctgcataacttgtctgtgtctctgtttcctcatctgtcaagtagagataataacaggattgagaattcaataaattattatattgagaagtgtttataacagtgtctggtaaatgcttcttaaatgttagttattattTTCAGCAAGGGAGAACTtaactgtttgtaaacacatcagttttcttcaccatatgatgagattttaccaccagggaccctgtcttattcatcccaggatccccaactcaaacacgggggctaacatatagtaaatgtttgctgaaCCTACAATAATTTCTATAAAGAAAGAAAGGTAGTATATAAAGTCCAGAGCCCAACACAGACCCTGGTTCCCATT
>gene=chr20_2071359-2072359; species=bosTau
------------------------------------------------------------------------------------------------------------------------------------------------------------------------------------------------------------------------------------AAATGTATATGAACCAGTGTCTAGTGAGTACTTCTTAAGTGTTAGTTATTATTTTCACCAGTGGGGAAC-TAACTATTTAGAAAAATAGCAGTTTTCCTCACAATA---CCAGATTTTGCCAGCAGAAAGTGTGCCTTATTCATAACAAGATCCT-----------------------------------------------------------------------GAAAGTGTATTATGTTCAGGTCTCTGCACAGTACCTGGTA-CCATA
>gene=chr20_2071359-2072359; species=calJac
gacagggtttcaccacattggccaggctggtctcgaactcctgacctcaggtgatccacatccctcagcctcccacagtgctgggattacaaacatgagccaccgcacctggccAatttcctaactgtgtgatctcaagcaagctgcataacttctccaagtctctgtttcctcgtctgtcaaatagagataataacaggattgagaattcaataaattattatattgagaagtttttataacagtgtctggtaaatgcttcttaaatgttagctattattTTCACCAAGGGAGAATTTA---------------AtcagttttcttcaccatatggtgagattttaccaccaggaaccttgccttattcatcctgggatccccaattcacacatggggcctaacatagagtaaatgtttgttgaacaaataaCAATTTCTATTGAGAAAGAAAGGTGGTATATGAAGTTCAGGGCCCAGCACAGATCCTGGTTCCCATT
>gene=chr20_2071359-2072359; species=canFam
-------------------------------------------------------------------------------------------------------------------acttcctacctgtgcgatcttgggcaagttgcctaacct--------ctctg-tgcctcatctataagatagaaataata--------------tcaataaattagtatactgagaagtgtttgaaccagtgcctagaaagtgcttcttaaatgtt----attACATTCACCAACATAGAAC-tatttat----aaacatggcagttttcctcacaatg---caagagtttatcagcaggcaacttgtcttgctcatcc--agatccccaactcacacacagggctaagtgcccaataaatgttgactgaaccaataaTGAGTTCTATAGAGAAAGGA-AGCAATGTGTAACGTTCCAGGCCCAGCACAGCACCTGGCTCTCATT
>gene=chr20_2071359-2072359; species=equCab
----------------------------------caagttgt-------------ctaac---------ttctct--gtgcc--------------------------------------------------------------------------------ctcagtttcctcatccgtaaaatagagataaccccagggttaagaattcaataaattagtatattaagaagtgtttggaccagtgtctgggaagggcttcttaaatgtt----atgattTTCATCAACAGAGAAC-tatctatttatacccatggcagttttcctcacagta---ccagattttgccagcagggaacttgtcttattcatccggggatcctcaactcacacacagggcctaatgcccagtaaatgttggttgaaCCACTA---------GTAGAGAAAGAAGGGCCATGTATAACGTTCAGGGCCCAGCCAAGCAAGTGGTTCCCATT
>gene=chr20_2071359-2072359; species=gorGor
--------------------------------------------------------------------------------------------------------------------------------------------------------------------------------------------------------------------------------------------------------------------------------------------------------------------------------------------------------------------------------------------------------------------------------------------------------------------------------------------------------------------
>gene=chr20_2071359-2072359; species=panTro
gatggggtttcaccatgttggccaggctggtctcgaactcctgacctcaggtcatctacctgcctcagcctcccaaagcgctgggattacaggcatgagccaccgtgcccggctAatttcctagctgtatgatcttaagcaagctgcatgacttgtctgtgtctctgtttcctcatctgtcaagtagagataataacaggattgagaattcaataaattattatattgagaagtgtttataacagtgtctggtaaatgcttcttaaatgttagttattattTTCAGCAAGGGAGAACTtaactgtttgtaaacacatcagttttcttcaccatatgatgagattttaccaccagggaccctgtcttattcatcccaggatccccaattcaaacacgggggctaacatatagtaaatgtttgctgaaCCTACAATAATTTCTATAAAGAAAGAAAGGTAGTATATAAAGTCCAGAGCCCAACACAGACCCTGGTTCCCATT
>gene=chr20_2071359-2072359; species=papHam
gatggggtttcatcatgttggccaggctggtctcgaactcctgacctcaggcgatccacctgcctcagtctcccaaagtgctgggattacagacatgagccactgcatccggctaatttcctagctgtgtgatcttaagcaagctgcataacttctctgtgtctctgtttcctcatctgtcaaatagagataataacaggattgagaattcaataaattattatattgagaagtgtttataacagtgtctagtaaatgcttcttaaatgttagttattattTTCAGTAAGTGAGAacttaactatttgtaaacacatcagttttcttcaccatatggtgagattttaccaccaggga--ccgtcttattcatcccgggatccccaactcaaacatgggggctaacatacagtaaatgtttgttgaaccaataaTAATTTCTATAGAGAAAGAATGGTAGTATATAAAGTTCAGGGCCCAGCAGAGACCCTGATTCCCACT
>gene=chr20_2071359-2072359; species=ponAbe
gatggggtttcaccatgttggccaggctggtctcgaactcctgacctcaggtgatccacctgcctcagcctcccaaagtgctgggattacaggcatgagccaccgcgcccggctAatttcctagctgtgtgatcttaagcaagctgcataacttctctgtgtctccgtttcctcatctgtcaaatagagataataacaggattgagaattcaaaaaattattatattgagaagtgtttataacagtgtctggtaaatgcttcttaaatgtgagttattattTTCAGCAAGGGAGAacttaactgtttgtaaacacatcagttttcttcaccatatggtgagattttaccaccaggga--ctgtcttattcatcccaggatccccaactcaaacatgggggctaacacatagtaaatgtttgttgaaccaataaTAATTTCTATAGAGAAAGAAAG---GTATATAAAGTTCAGGGCCCAACACAGACCCTGGTTCCCATT
>gene=chr20_2071359-2072359; species=rheMac
gatggggtttcatcacgttggcaaggctggtctcgaactcctgaccgcaggcgatccacctgcctcagtctcccaaagtgctgggattacagacatgagccactgcatccggctAatttcctagctgtgtgatcttaagcaagctgcataacttctctgtgtctctgtttcctcatctgtcaaatagagataataacaggattgagaattcaataaattattatattgagaagtgtttataacagtgtctagtaaacgcttcttaaatgttagttattattTTCAGTAAGTGAGAACttaactatttgtaaacacatcagttttcttcaccatatggtgagattttaccaccaggga--ccgtcttattcatcccgggatccccaactcaaacatgggggctaacatacagtaaatgtttgttgaaccaataaTAATTTCTATAGAGAAAGAATGGTAGTATATAAAGTTCAGGGCCCAGCAGAGACCCTGATTCCCACT
>gene=chr20_5821175-5822175; species=hg19
aCTGAAACAAATATTTAGTGAATGTCTTGTCAAGGCATGTTTCAGTAGCCTTAGGATAGtggttaccaattagaaccatctaggaatctttttgaaaaaacttaatttctatgccacatccATAACTTACTGAAAATAGCGAgtgtgtgtgtgtgtgtgtgtgtgtgtgtgtgtgCACATGCATATGTATACATAAATATttttttaattggaataccatttacatatagtaaagtacataaatcttatgtgttacagtttggtgaatttttatatatgtgggtgtatacccacataaccactacctagatcaaaatatagaaAAACAGAAATTTGCATGAAAGATTTATTGTGTGCATGGGTGTTTTGGGGGCCCCATTAGGAGCTAAAGCTTCAAATGCATTTGAGGTTTTGCCACTTAGAGGTCAAAAAAATTTAGTCATCCAGAATGACCAGTATAATTAGGTTATTTTTCATTTCTTTTTCTTCTTCATAGCATC
>gene=chr20_5821175-5822175; species=bosTau
ATTGAAACAGTTATTTG-TGGGTGTTTAATTAACACGTGTTCTAGGTGTCTTGGGGCAGCAGAACCCAAttagaatcatctgtgaatctttttaaaaaaacttaatgtctgtgccacattcaagacttattgaaGACAGGGAGTGTGTGTGTGTGTGT------------------------------------AAATATttttcaaattgagatacaatttctatacagtgaaatgcatgagtcttttgtgtttcagcttggtagatttttatatat----atatatacccaattagctactacctaggtcaaggtataggaAAACAGATATGTGCATGAAAAATATATTGTGTGCATGGGATTTGTGGGGCTCCTTTTAAGAGATAAAGTTTCAAATACATTTGAGGTTTTGCCACTCAGAGGTCAAAAAA--GTGATTGTCTGGAATGACCAGTATAACGAGGTCAT-TTTC-CTCTTTTTCCTTCTTCATTGTCAC
>gene=chr20_5821175-5822175; species=calJac
---------------------------------------------------------------------------------------------------------------------------------------------------------------TGTGTGTGTTTGTATGCATGTGCATGTACATACATAAATATAtttttaattgggataaaatttacatataataaagtacataaatcttatgtgttacagtttggtgaatttttatatat----gtgcatacccacataaccactacctagatcaagatgtagaaAAACAGAAATTTGCATGAAAGATTTATTGTGTGCATGAGTGTTTTGGGTGCCCCTTTAAGAGCTAAAGTTTCAAATGCATTTGGGGTTTTGCCACTTAGAGGTCAAAAACATTTAGTCTTCCAGATTGACCAGTATAATTAGGTTATCTTTCATCTCTTT---TTCTTCATAGCATC
>gene=chr20_5821175-5822175; species=canFam
attcattcattcgttcTCTGAATGTCTAATCAAGAGATGTTCTAACTGCCCTAGGATGATGGTTA-CAATTAGAACCATCTGGGAATCTTTT---------TTAATTTCCGTGCCCCATCTGGGACTTATTAAAGACAGGGAgtgtgtgtgtgtgtgt---tgtgtgtgtgt---------------------TAGATATtttcttaattgagatacta-tttcatacactgaagtatacaaactttatgtgttatgggttggtggatttttacatat----gtatacacccaattaaccactatgcagatcaagatatagaGAAACAAAAATGTGCATGAAAGATTTGTTGTGTGTATGGATTTGGGGCAGTTTATTTTAGAAGCTTAAGTTTCAAATGCATTTGAGATTTTGCCACTCAGAGGTCAAAAAAATTTGGTCCTCTGGAATAACCAGTAAAATCAGATCAC---------TTTTTTCTTTTTCATAGTCCC
>gene=chr20_5821175-5822175; species=equCab
attcattCAAATGTTTGCTGAATGTCTGATCAAGACCTATTCTAGTTGCTTTGGGGTagtggttgccagttagaaccatctggaaatcttttttaaaaaacttaatttgagtgccacctctaagacttactgaAGACAGGGAGTGTGTGTGTGT----------------------------------------AGATAtttt-ttaattgagataccgttttcatacagtaaagtacatacatctaatgtgttatagcttggtggatttttacatat----gtgtataaccaattaatcactagccagatcaagatatagaaAAACAGGAATGTGCATGAAAGATTTATTGTGTGCTTGGGTTTTTTGTG-CTCCTTTTAGGAGCTAAAGTTTCAAATGCATTTGAGGTTTTGCTGCTCAGAGGTCAAAAATATTTAATCATCTGGAATAACCAGTACAATTAGGTCAT-TTTT-CTATTTTTTCTTCTTCACAGTCCC
>gene=chr20_5821175-5822175; species=gorGor
-CTGAAACAAATATTTAGTGAATGTCTTGTCAAGGCATGTTTCAGTAGCCTTAGGATAGTGGTTACCAATGAGAACCATCTAGGAATCTTTTTGAAAAAACTTAATTTCTATGCCACATCCATAACTTACTGAAAACAGCGA------CTGAGTGTGTGCGTGTGTGTTTGTGTGCACATGCTTATGTATACATAAATATAtttttaattggaataccatttacatatagtaaagtacataaatcttatgtgttacagtttggtgaatttttatatatgtgggtgtatacccacataaccactacctagatcaaaatatagaaAAACAGAAATTTGCATGAAAGATTTATTGTGTGCATGGGTGTTTTGGGGGCCCCATTAGGAGCTAAAGCTTCAAATGCATTTGAGGTTTTGCCACTTAGAGGTCAAAAAAATTTAGTCATCCAGAATGACCAGTATAATTAGGTTATTTTTCGTTTCTTTTTCTTCTTCATAGCATC
>gene=chr20_5821175-5822175; species=panTro
aCTGAAACAAATATTTAGTGAATGTCTTGTCAAGGCATGTTTCAGTAGCCTTAGGATAGtggttaccaattagaaccatctaggaatctttttgaaaaaacttaatttctatgccacatccATAACTTACTGAAAACAGCGA------gtgtgtgtgtgcgtgtgtgtttgtgtgCACATGCATATGTATACATAAATATAtttttaattggaataccatttacatatagtaaagtacataaatcttatgtgttacagtttggtgaatttttatatatgtgggtgtatacccacataaccactacctagatcaaaatatagaaAAACAGAAATTTGCATGAAAGATTTATTGTGTGCATGGGTGTTTTGGGGGCCCCATTAGGAGCTAAAGCTTCAAATGCATTTGAGGTTTTGCCACTTAGAGGTCAAAAAAATTTAGTCATCCAGAATGACCAGTATAATTAGGTTATTTTTCGTTTCTTTTTCTTCTTCATAGCATC
>gene=chr20_5821175-5822175; species=papHam
ACTGAAACAAATATTTACTGAATGTCTATTCAAGGCATGCTTCAGTGGCCTTAGGATagtggttaccaatgagaaccatctagaaatctttttgaaaaaacttaatttctatgccacatccataacttattgaaAACAGGGA--------------ATGTGTGTGTGTGTGTGTGCACGTGCATGTGCATAC----ATATAtttttaattggaatacaatttac-----gtaaagtacataaatcttatgtgttacagtttggtgaattttcacatatgtgagtgtatacccacataactgctacctagatcaagatatagaaAAACAGAAATTTGCGTGAAAGATTTATTGTGTGCATGGGTGTTTTGGGGGCCCCATTAGGAGCTAAAGTTTCAAATACATTTGAGGTTTTGCCACTTAGACGTCAAAAAAATTTAGTCATCCAGAAAGACCAGTGTAATTAGGTTATTTTTCGTTTCTTTTTCTTCTTCATAGCATC
>gene=chr20_5821175-5822175; species=ponAbe
aCTGAAACAAATATTTAGTGAATGTCCATTCAAGGCATGTTTCAGTGGCCTTAGGATAGTGGTTACCAATTAGAACCATCTAGGAATCTTTTTGCAAAAACTTAATTTCTATGCCACATCCATAACTTACTGAAAACAGCGA----gtgtgtgtgtgtgtgtgtgtgtgcgtgCGCACGTGCATATGTATACATAAATATAtttttaattggaatacaatttacatatagtaaagtacataaatcttatgtgttacagtttgttgaatttttatatatgtgggtgtatacccacataaccactacctagatgaaaatatagaaAAACAGAAATTTGCATGAAAGATTTATTGTGTGCATGGGTGTTTTGGGGGCCCCATTAGGAGCTAAAGTTTCAAATGCATTTGAGGTTTTGCCACTTAGAGGTCAAAAAAATTCAGTCATCCAGAATGACCAGTATAATTAGGTATTTTTCTGTTTCTTTTTCTTCTTCACAGCATC
>gene=chr20_5821175-5822175; species=rheMac
ACTGAAACAAATATTTACTGAATGTCTATTCAAGGCATGCTTCAGTGGCCTTAGGATagtggataccaatgagaaccatctagaaatctttttgaaaaaacttaatttctatgccacatccataacttattgaaAACAG------------GGCAtgtgtgtgtgtgtgtgtgtgcacgtgcatgtgCATAC----ACATAtttttaattggaatacaatttac-----gtaaagtacataaatcttatgtgttacagtttggtgaattctcacatatgtgagtgtatacccacataaccgctacctagatcaagatatagaaAAACAGAAATTTGCGTGAAAGATTTATTGTGTGCATGGGTGTTTTGGGGGCCCCATTAGGAGCTAAAGTTTCAAATACATTTGAGGTTTTGCCACTTAGACGTCAAAAAAATTTAGTCATCCAGAAAGACCAGTGTAATTAGGTTATTTTTCGTTTCTTTTTCTTCTTCATAGCATC
>gene=chr20_9963313-9964313; species=hg19
AAAATCTATTCTTTAAAAGAAGTTATTTTTAATTAAAATTTACCATCAGGTACCTTAAAGGCTGAGGAAATTTAATCTATTAGCATAGGCAATTGTATGCAAGTATCAGTAGAAAACAAAGTTTTGGCCAAAGGAAGGATGATCTAAAGGGAAATTAAGACAACTGAAAGTGAAAGTGGGATATATTCCTCTCTTTTTAAAATCACACAGTGGAGCATATTTAAAAACAAGTATTCAAAAGGACAGTTGATTAATACGGATGTTACATTTCTGTCTGCTCCTCTGACAATTTTACAGGCATTTTTGATGGAACAAATTCTTAAAGGAACAGAGTTTTCTCCCTCATAATGAAGAGTACTTCATTATGAAAGACTGAACTCAATATTTTTTCCAATTAATACTAATATTTATTTAGTTTTACTTAATGTTCCTGAGAAATGTTGACTCTACATTTGATTTTATTAAATGTTGCATGTGAATTTACTTTCCTTCAATCTTTA
>gene=chr20_9963313-9964313; species=bosTau
AAAACATATTACTTAAAATAAATTATTTTT-GTAAAAGTTTACCAACAGATACCTCAAAGACTGAGGAAATTTAATCTGTTAGCAGATGCCAGGGTATACAAATA-CAA---------------TAGCCAAAGAAATGATGCTCTAATGAAAAATTAAGACAACTAAAAATGAAAGTGGAATATATTTCTCTCTTTTTAAAATCAC--TATGGAGAAAATTTAAAGACCGTGATTCAAAATGACAAT---TTTGAATCAAT-CTACATTTCTGCCCACCCTTTGGAAAAATTTATAAACATTTTTGATGGAACAAATTCTTAATGAAATGGCGTTTCCTCCTCAAGGT------ATTCTCCATCAT-AAAAACTGAACTGAATATTATTTTCAATTAATACTGAAATTGA-----TTTTAC-T-ATGTATACAAGaaattttgaatatac-----attttattaaatactgtttataaatttaatattactacattttat
>gene=chr20_9963313-9964313; species=calJac
AAAATCTATTCTTTAAAAGAAGTTATATTTAATTAAAATTTACCATCAGATACCTTAAAGGCTGAGGAAATTCAACCTATTAGCAAAGGCCATTGTATACAAATACCAATAGAAAACAAAG-TTTGACCAGAGGAAGGATGATCTAAAGGGAAATTAAGACAACTGAA--------------------------------------------------------------------------------------------------------------------------------------------------------------------------------------------------------------------------------------------------------------TAATATTCCTGAGAAATGTTGACTCTACATTTGATTT---TAAATGTTGTATGTGAATTTACTTTCATTCAATCTTTA
>gene=chr20_9963313-9964313; species=canFam
AAAACCTATTCTTTAGAATGAATTATTTTT-ATTACAATTTTTCAGCAGATACCTCACTGAC--AGGAAATTATA--TGTTAGCATAGGCCACTGCAT-CAACTATCAGAAAAACCCAATATTTTAGCCAAAGGAATGATGTTCTAATGGGAAATTAAGACAATTAAAAGTGAAAGTAGGATATATTTC--TCTTTTTAAAATCATACAGTGGAGAAAATTTAAAAGCAATGATTCAAAAGGATAATTGGTTTGTACTGATGTTATGTTTCTG-CCA--CCTCTGAAAAATTTACAGGAATTTTTGATAGAACAAATTTTTAAGGGAACAGAACTCCCTCCCTAGTGT------ACTCTCTATCAGGAAGGACTAAACTTG---tttttttctaataattctaaaattaatttaactttat-taatGTGTCTGAGAAAATTTGAATGTACAC----ATTCATTAAATGGTATATGTAAATTCAGTTTTATTAAATGTTCT
>gene=chr20_9963313-9964313; species=equCab
AAAACCTATTCATTAAGataaattattttt-attaaaatttaCCAGCTTATACCTAAATGGCTGAGTAAATTTAATCTGCTGGCATAGGCTATTGTATGCAAATATCAAAAGAAAACAAAATTTTAGCCAAAGGAATGACGTTCTAATGGGAAATTAAGAC----AAAAATTAAAGTGGAATACATTACTCTCTTTTTGAAATCATACAGTGGAGAAAATTGAAAAACAATGATTCAAAAGGACAACTGGTTTATAGTGACGTTACATTTCTGCCCACTACTCTGAAGATT-TACAGACATTTTTGGTGGAGCAAATTTTTAAGGGAACAGAGTTTCCTCCACAATGT------GCTCTCCATCACAGAGGACTGGACAAAATATTCTTTCCAATTAATACTAAAAGTAATTTAATTTTAC--AATGTGCCTGAGAAATTTTTAATAGACACTTTATTTTAATAAATGCTGTCTGTAAATTTAGTCTAATGAAATTTTCT
>gene=chr20_9963313-9964313; species=gorGor
AAAATCTATTCTTTAAAAGAAGTTATTTTTAATTAAAATTTACCATCAGGTACCTTAAAGGCTGAGGAAATTTAATCTATTAGCATAGGCAATTGTATGCAAGTATCAGTAGAAAACAAAGTTTTGGCCAAAGGAAGGATGATCTAAAGGGAAATTAAGACAACTGAAAGTGAAAGTGGGATATATTCCTCTCTTTTTAAAATCACACAGTGGAGCACATTTAAAAACAAGTATTCAAAAGGACAGTTGATTAATACGGATGTTACATTTCTGTCTGCTCCTCTGACAATTTTACAGGCATTTTTGATGGAACAAATTCTTAAAGGAACAGAGTTTTCTCCCCAGTGA--------TCTTCATTATGAAAGACTGAACTCAACATTTTTTCCAATTAATACTAATATTTATTTAGTTTTACTTAATGTTCCTGAGAAATGTTGACTCTACATTTGATTTTATTAAATGTTGTATGTGAATTTACTTTCCTTCAATCTTTA
>gene=chr20_9963313-9964313; species=panTro
AAAATCTATTCTTTAAAAGAAGTTATTTTTAATTAAAATTTACCATCAGGTACCTTAAAGGCTGAGGAAATTTAATCTATTAGCATAGGCAATTGCATGCAAGTATCAGTAGAAAACAAAGTTTTGGCCAAAGGAAGGATGATCTAAAGGGAAATTAAGACAACTGAAAGTGAAAGTGGGATAAATTCCTCTCTTTTTAAAATCACACAGTGGAGCACATTGAAAAACAAGTATTCAAAAGGACAGTTGATTAATACGGATGTTACATTTCTGTCTGCTCCTCTGACAATTTTACAGGCATTTTTGATGGAACAAATTCTTAAAGGAACAGAGTTTTCTCCCTCATAATGAAGAGTACTTCATTATGAAAGACTGAACTCAATATTTTTTCCAATTAATACTAATATTTATTTAGTTTTACTTAATGTTCCTGGGAAATGTTGACTCTACATTTGATTTTATTAAATGTTGTATGTGAATTTACTTTCCTTCAATCTTTA
>gene=chr20_9963313-9964313; species=papHam
AAAATCTATTCTTTAAAAGAAGTTATTTTTAATTAAAATTCACCGTCAGATACCTTAAAGGCTGAGGATATTTAACCTACTAGCATAGGCCATCGTATGCAAGTATCAGTAGAAAAC--AGTTTTGGCCAAAGGAAGGATGATCTAAAGGGAAATTAAGACAACTGAAAGTGAAAGTGGGATATATTCCTCTCTTTTTAAAATCACACAGTGGAGCAAATTTAAAAACAAATATTCAAAAGGACAGTTGATTCATATGGATGTTACATTTCTGTCTGCTCCTCTCACAACTTTACTGGCGTTTTTGATGGAACAAATTCTTAAAGGAACAGAGTTTTCTCCCCAGTGA------GCTCTTCATTATGAAAGACTGAACTCAGTATTTTTTCCAATTAATAGTAATATTTATTTAGTTTTACTTGATGTTCCTGAGAAATGTTGACTCTACATTTGATTTTAGTAAATGTTGCATGTGAATTTACTTTCATTCTATCTTTA
>gene=chr20_9963313-9964313; species=ponAbe
AAAATCTATTCTTTAAAAGAAGTTATTTTTAATTAAAATTTACCATCAGATACCTTAAAGGCTGAGGAAATTTAATCTATTAGCATAGGCAATTGTATGCAAGTATCAGTAGAAAAC--AGTTTTGGCCAAAGGAAGGATGATCTAAAGGGAAATTAAGACAACTGAAAGTGAAAGTGGGATATATTCCTCTCTTTTTAAAATCACACAGTAGAGCACATTTAAAAACAAATATTCAAAAGGACAGTTGATTCATACGGATGTTACATTTCTGTCTGCTCCTCTGACAATTTTACAGGCATTTTTGATGGAACAAATT---------------------------------------CTTCATTATGAAAGACTGAACTCAATATTTTTTCCAATTAACACTAATATTTATTTAGTTTTACTTAATGTTCCTGAGAAATGTTGACTCTACATTTGATTTTATTAAATGTTGTATGTGAATTTACTTTCCTTCAATCTTTA
>gene=chr20_9963313-9964313; species=rheMac
AAAATCTATTCTTTAAAAGAAGTTATTTTTAATTAAAATTCACCGTCAGATGCCTTAAAGGCTGAGGATATTTAACCTACTAGCATAGGCCATCATATGCAAGTATCAGTAGAAAACAAAGTTTTGGCCAAAGGAAGGATGATCTAAAGGGAAATTAAAACAACTGAAAGTGAAAGTGGGATATATTCCTCTCTTTTTAAAATCACACAGTGAAGCAAATTTAAAAACAAATATTCAAAAGGACCACTGATTCATATGGATGTTACATTTCTGTCTGCTCCTCTCACAACTTTACTGGCATTTTTGATGGAACAAATTCTTAAAGGAACAGAGTTTTCTCCCCAGTGA------GCTCTTCATTATGAAAGACTGAACTCAGTATTTTTTCCAATTAATAGTAATATTTATTTAGTTTTACTTGATGTTCCTGAGAAATGTTGACTCTACATTTGATTTTAGTAAATGTTGCATGTGAATTTACTTTCATTCTATCCTTA
>gene=chr20_9990175-9991175; species=hg19
ACTGAGACTATTTGTTAAACTTTGCAGACCAAAACTTTAAACTGGAATTGGATCACTTTAATGAAAATCCCCTTTGCTATTGCTGCAGAACAAATGAGGAAAGAAAAGAAACCAACATGTTTATTGCTTTCACCTATAAACCAAGAACCTCACTGAACTATGTTAAGTAACAACTGTTTGGCTCTGTTTCTGTGAAGACTACATGGGGACTGATGGATATTTTTAAATTTTCTCTTACTAGTCATTGCTCTGGTTCATTACTAAGATGGAGCCACTCAAATAATGAGTGCTTTCTGATAGAAAAGCTGGATGACAAGATATGAAAATAGGTCTTAAACACAGTGGATTTCACCAGGGCTAGAAGCATGGGCAGAGCCGAAAGAGTCCAGAAAGGAAATACTCTCAGTGGTATCATAGATTTTAAAAATTCACCCCAATTCTTCATTTCCTCTTAATTAAGTTATAAATTCATACTACTGCCTAGTGGACTgagtgaactg
>gene=chr20_9990175-9991175; species=bosTau
ACTGAAATTACTTATTAAACTTTACA----AAAACTTCAAGATGGCATTAGATCTGCTTAATGAAAATTTCCTTTCCAATGACTAAAGAACTAATTGGG-----AAAGCAGCCAACATGTTTATGGCTCTGGTTTATAAATGAAAAGCCTCACCAAACTATATTAAATAATCCGCCCTCAGCTCTGTTCCTAT-ATGAACACA-GGAAACC-CTGCAGGGTGTGTGATGCTACTGTACTGGTCATCGCTCTGAACCACTACCAAGGTGGAGCCACTCTGAG-ATGAATGCTTTCTGTTGGAAAAGCCAGATGACAACATATGAAAACTCGACTTGACTGTAAGGACAGAAGCCTGG-------------ACAGAGCCCAGAGGAGCTAGGAAGGAATTACTCTCAGTGGTTTTACAGA-TTA-AAAATTTAATCCAATTCTTTATTTCCTTTTACTGAAAT---------------------------------------
>gene=chr20_9990175-9991175; species=calJac
ACTGAGACTATCTGTTGAACTTTGCAGACAAAAACTTTAAACTGGAATTGGATTCCCTTAATGAAAATCCCCTTTGCTGTTTCTGAAGAATAAATAAGG-----AAAGAACCCCATATGTTTATTGCTTTCACCTATAAACCAAGAACCTTGCTGAACTACGTTAAATAGTAAC----TGGCTCTGTTTCTGCGAAGACCACATGGGGACTGATGGGTATCGTAAAATTTTCTCTTACTAGTCATCGCTCTGGTTCGTTACCAACGTGGAGCCCCTTAAAG-ATGAGTGCTTTCTGATAGAAAAGCTGGATGACAAGATATGAAAATAGGTCTTAAATGCAGTGGATTTCACCAGGGCTAGAAGCATGGGCAGAGCAAAGAGAGGCGAGAAAGGAAATACTCTCAGGGGCATCATAGATTTTAAAAATTCACCCCAATTCTTCATTTTCTCTTAATTAAATTATAAATGCATACCTCTGCCTCATGGACTGAGTGGACTG
>gene=chr20_9990175-9991175; species=canFam
ACTGAGA----TTATTAAATTTTGCAGA-AAAAACTTCAAAACGGCATTGAATCTCCTTAAGAAAAATCCCCTTTGCTATTACTGAA-ACCAAATTGGG-----AAAGAAACCAACATGTTTATTGCTCTGGCCATGAAACCAAGGACCTCACCAACCCCTGTTAAATACCAACCACTGGGCTCTGTTCCTAT-GTGAACATGTGGAAACCTGATGGTGGTGATTGTTCCTCTTGTACTAATCACTGCTCTGGACCA-CACCAACGTGGAGTCACTCAAAA-ATCAATGCTTTGTTG--GAAAAGCTCAATGACAATGTAT-ACAGCTTGCTGTGGATTTGCTGGATTTCACCGTGGGTGGAAGACT--GCAGAGCACAAGAGAGCTACAAAGGAAATGTTTTCAGTGGCTTCATAGA-TTA-AAAGTCC-CCCAGATTCTTCATTTTCTT----------------TACCCACCTCTGTCGAGTG-----AATGAAGAG
>gene=chr20_9990175-9991175; species=equCab
ACTGAGATTATTTATTACACTTTGTAGACAAAAACTTTAGAATGGCATTAGATGCCCTTAATAAAAATCCCCTTTGCTGTGACTGAAGAACAAATTGGG-----AAAGAAACCGACATATTCATGGCTCTGGCCTATAAACGAAGGACCTCACTGAACCATGTTAGATAACAAGCGCTCGGTTCTGTTCCCAT-GTGAACACGTGGAAACCATAGGGGAGTTTTTGATTTTCTTGTACTAGTCATTGCTCTGGACCATCACTAAGGTGGAGTCACTCAAAG-ATGGATGTTTTCTGGT-GAAAAACCAGATGACAATGTGTGAAAACTTGGCATGAATGCAGTGGATTTCACTGAGGAAAGAAGGCCAGACAGAGCACAAAAGAACTAGAAAGGAAAGACTCTCAGTGGCTTCATAGA-TTA-AAAATTCACCCCAATTCTTCATTTCCTTTTAATAAAATTGTAAATACAAACCTCTGCCCGGTG--CCAAGTGAACaa
>gene=chr20_9990175-9991175; species=gorGor
--------------------------------------------------------------------------------------------------------------------------------------------------------------------------------------------------------------------------------------------------------------------------------------------------------------------------------------------------------------------------------------------------------------------------------------------------------------------------------------------------------------------
>gene=chr20_9990175-9991175; species=panTro
ACTGAGACTATTTGTTAAACTTTGCAGACCAAAACTTTAAACTGGAATTGGATCCCTTTAATGAAAATCCCCTTTGCTATTGCTGCAGAACAAATGAGGAAAGAAAAGAAACCAACATGTTTATTGCTTTCACCTATAAACCAAGAACCTCACTGAACTATGTTAAGTAACAACTGTTTGGCTCTGTTTCTGTGAAGACTACATGGGGGCTGATGGATATTTTTAAATTTTCTCTTACTAGTCATTGCTCTGGTTCATTATTAAGATGGAGCCACTCAAAGAATGAGTGCTTTCTGATACAAAAGCTGGATGACAAGATATGAAAATAGGTCTTAAACACAGTGGATTTCACCAGGGCTAGAAGCATGGGCAGAGCCGAAAGAGGCCAGAAAGGAAATACTCTCAGTGGTATCATAGATTTTAAAAATTCACCCCAATTCTTCATTTCCTCTTAATTAAGTTATAAATTCATACTACTGCCTAGTGGACTgagtgaactg
>gene=chr20_9990175-9991175; species=papHam
ACTGAGACTATTTGTTAAACTTTGCAGACCAAATCTTTAAACTGGAATTGGATCCCTTTAATGAAAATCCCCTTTGCTGTTGCTGAAGAACAAATGAGGAAAGAAAAGAAACCAACATGTTTATTGCTTTCACCTATAAACCAAGAACCTCACTGAACTATGTTAAATAACAACAGTTTGGCTCTGTTTCTGTGAAGACCACATGGGGACTGATGGGTATTTTAAAATTTTCTCTTACTAGTCATTGTTCTGATTCATTACTAAGATGGAGCCACTCAAAG-ATGAGTGCTTTCTGATAGAAAAGTTGGGTGACAAAATATGAAAATGGGTCTTAAACGCAGTGGATTTCACCAGGGTTGGAAGCATGGGCAGAGCAGAGAGAAACTAGAAAGGAAATACTCTCAGTGGTATCATAGATTTTTAAAATTCACCCCAATTCTTCATTTCCTCTTAGTTAAGTTATAAATGCATACCTCTGTCTAGTGTACTGAGTGAACTG
>gene=chr20_9990175-9991175; species=ponAbe
ACTGAGACTATTTGTTAAACTTTGCAGACCAAAACTTTAAACTGGAATTGGATCCCTTTAATGAAAATCCCCTTTGCTATTGCTGCAGAACAAATGAGGAAAGAAAAGAAACCAACATGTTTATTGCTTTCACCTATAAACCAAGAACCTCACTGAACTATGTTAAATAACAACTGTTTGGTTCTGTTTCTGTGAAGACTACATGGGGACTGAAGGGTATTTTTAAATTTTCTCTTACTAGTCATTGCTCTGGTTCATTACTAAGATGGAGCCACTCAAAGAATGAGTGCTTTCTGATAGAAAAGCTGGATGACAAGATATGAAAATGGGTCTTAAACACAGTGGATTTCACCAGGGCTAGAAGCATGGGCAGAGCCAAAAGAGGCCAGAAACGAAATACTCTCAGTGGTATCATAGATTTTAAAAATTCACCCCAATTCTTCATTTCCTCTTAATTCAGTTATAAATTCATACTACTGTCTAGTGGACTgagtgaactg
>gene=chr20_9990175-9991175; species=rheMac
ACTGAGACTATTTGTTAAACTTTGCAGACCAAATCTTTAAACTGGAATTGGATCCCTTTAATGAAAATCCCCTTTGCTGTTGCTGAAGAACAAATGAGGAAAGAAAAGAAATCAACATGTTTATTGCTTTCACCTATAAACCAAGAACCTCACTGAACTAGGTTAAATAACAACAGTTTGGCTCTGTTTCTGTGAAGACCACATGGGGACTGATGGGTATTTTTAAATTTTCTCTTACTAGTCATTGTTCTGATTCATTACTAAGACGGAGCCACTCAAAG-ATGAGTGCTTTCTGATAGAAAAGTTGGGTGACAAAATATGAAAATGGGTCTTAAACGCAGTGGATTTCACCAGGGTTGGAAGCAT-GGCAGAGCAGAGAGAAACTAGAAAGGAAATACTCTCAGTGGTATCATAGATTTTTAAAATTCACCCCAATTCTTCATTTCCTCTTAATTAAGTTATAAATGCATACCTCTGTCTAGTGTACTGAGTGAACTG
>gene=chr10_444058-445058; species=hg19
tcaaatactttttgattgacaACGCACATTAATTTCTTTACATTGGATTAAACAATAATTACAATGGCAAGTTTAGTAGCTTATTTTCATTATAGAATAAAACCTGACAAATCATAGGTCAACCTTGGACTGGATGTCAAAACACCTGAACAAAAGCAGCATCCACCACCCTTCaaaataataattaaaaaaaaaCTATCATTTACCCCAATTCTAGTGCACATGACACCAAGGAACAAGATTCTCAAACACCCTTGCTTTACTGACCAAGAGGCTGCTGATCCACGTTTGACCCCAAAGCAAGCTGTGCTCCACCTCCAGGACGCCCATCCCAGGCTGCAGGGCCCACTAGCGACCGCATCCCTTATCGAGGCAACCGAAGGAAACCCAGGGCCCCAGAAACAGCGAGGAGACCCTCACCCAGCCGGGATACAGCCACCGTGAAAGCCATCTCACTCAGCGAGAAACCGAGCAAAGGGCGCATTCCTTACCTTCCTGGT
>gene=chr10_444058-445058; species=bosTau
----------------------------------TTCTGACGCTGGACTACACTACAACTGTGACAGCAAGATAAGTTACTTATTCTTCTTTTAGAATAAGATTCAACAAATTATAGCTGAACCTGGGACTTGACATCCTAACACCCGAACAAATGCGACAACTGCCACCCCTG-----AAAAATAAGAAAAAGTCCACCATTTACTCAATTTCTAGCACAGT-GACACTGAAAAACAAGACACTGGAACGCC--TGGCTTTCCG-----------------------------GCAGATCACCCT--GCACCACCAC-TAGCAGCAGACTCTG-GCCACTGCGCCTGGAATCAG----------GGCTGGGATGGCCGATGAGAA--CTGCACTTCAGAGACAAGGTAGGGATACACATGCTGCTGAGATTCCGACCCCACAACAGAACCTTC----------------------------GTTCTTTACCTTTCTGGT
>gene=chr10_444058-445058; species=calJac
tcaaatattttttgatttacaATGCATATTAATTTTTTTATATTGGATTAAACAATAATTATAATAGTAAGTTTAGTTGTTTA-----ATTATAGAATAAGATTTGACAAGTCACAGGTCAACCTGGGACTGGATGTGAAAACACCTGAACAAAAGCAGCATCCACCATTGTTCAAAA-AATAATAAA------ACTATTATTTACCCCAATTCTAGTGCACATGACACCAAGGAACAGGATTCTCAAACACCCTTGCTTTACTGACCAAGATGCTGCTGCTACACATTTGACCCCA----AAGCTGTACTCCACCTTGGGGGCACCCATCCCA-GCTGTGGGGGCCACTAGTGACCACACCCCTTACTGAGGCCACCAAAGGAAACCCAGTGTCTCAGGAACAGCCAGGAGGCCTTCACCCTACTAGGAGACTGCCACCATGAAAACCATGTCACCCGGT--GAGACCAACCAAAGGGCACGCTCCTTACCTTCCTCGT
>gene=chr10_444058-445058; species=canFam
----------------------------TTAAGTTTCTTATACTTGACCACACTACAACGGCAAGA------------------------TGTAGATGTACATCTAGTAAATTGTAGGTGAACAAGGGACTCCATGTCCAAACACAGAAACATAAGCCACAACCACAGCCCCCAAAAT-AAAA------AAATATGTATCATTTATTCAATTTCTAGTGTAAA-GACACTGAGGAATGAGATATTCTAAGACT--TA-GTTACTGAC--------------------------------------------------------------------GCCGCCGGGC--CTCAGCAACTGTGCCCCTGCCCGT-CCGGCCGACGCCAA--CGGAG-CCCAGAAC---------CACCCCGAGCCTGTTGGGCTCCC--------------AAGCCC----------------------------GCTCCTTACCTTTCTCGT
>gene=chr10_444058-445058; species=equCab
----------------------------------------------------------------------------------------------------------------------------------------------------------------------------------------------------------------------------------------------------------------------------------------------------------------------------------------------------------------------------------------------------------------------------------------------TCACTCTCACGCTCAGAAAGGTTC----------------------------GCTGTTTACCTTTCTCGT
>gene=chr10_444058-445058; species=gorGor
tcaaatactttttgattgacaATGCACATTAATTTCTTTACATTGGATTAAACAATAATTACAATGGCAAGTTTAGTGGCTTATTTTCATTATAGAATAAGACCTGACAAATCATAG-TCAACCTTGGACTGGATGTCAAAACACCTGAACAAAAGCAGCATCCACCACCCTTCaaaaaaataataaaaaaaaaaCTATCATTTACCCCAATTCTAGTGCACATGACACCAAGGAACAAGATTCTCAAACACCCTTGCTTTACTGACCAAGAGGCTGCTGATCCACGTTTGACCCCAAAGCAAGCTGTGCTCCACCTCCAGGA-GCCCATCCCAGGCTGCAGGGCCCACTAGCAACCGCATCCCTTATCGAGGCAACCGAAGGAAACCCAGGGCCCCAGAAACAGCGAGGAGACCCTCAC-CAGCC-GGAGACAGCCACCGCGAAAGCCATCTCA----GCGAGAGACTGAGCAAAGGGCGCATTCCTTACCTTCCTCGT
>gene=chr10_444058-445058; species=panTro
tcaaatactttttgattgacaACACACATTAATTTCTTTACATTGGATTAAACAATAATTACAATGGCAAGTTTAGTGGCTTTTTTTCATTATAGAATAAAACCTGACAAATCATAGGTCAACCTTGGACTGGATGTCAAAACACCTGAACAAAAGCAGCATCCACCACCCTTCAAAATAATAATAAAAAAAAACCTATCATTTACCCCAATTCTAGTGCACATGACACCAAGGAACAAGATTCTCAAACACCCTTGCTTTACTGACCAAGAGGCTGCTGATCCACGTTTGACCCCAAAGCAAGCTGTGCTCCACCTCCAGGACGCCCATCCCAGGCTGCAGGGCCCACTAGCGACCGCATCCCTTATCGAGGCAACCGAAGGAAACCCAGGGCCCCAGGAACAGCGAGGAGACCCTCACCCAGCCGGGATACAGCCACCGTGA--------------------------------------------------------
>gene=chr10_444058-445058; species=papHam
tcaaatactttttgattgacaATGCACAATAATTTCTTTACATCAGACTAAACAGTAATTACAATAGCAAGTTTAGTGGTTTATTTTCCTTATAGAATAAGACCTGACAAATCACAGGTCAACCTTGGACTGGATATCAAAACACCTGAACAAAAGCAGCATCCACCACCCTTCAAAA-AATAATAAACAAAAAACTATCATTTACCCTAATTCTAGTGCACATGACACCAAGGAACAAGATTCTCAAACACCCTTGCTTTACTGACCAAGAGGCTGCTGCTCCGTGTTTGACCCCGAAGCAAGCTGTGCTCCACCTCCGGGACACCCATCCCAGGCTGCAGGGCCCACCAGCGACCACGCCCCCTATTGAGGTAACTGAAGGAAATCCAAGGTCCCAGAAACAGCAAGGAGACCGTCACCCAGCTGGGAGACAGCCACCATGAAAGCCATCTCACTCAACAAGAGACCGAGCAAAGGGCGCGTTCCTTACCTTCCTCGT
>gene=chr10_444058-445058; species=ponAbe
tcaaatactttttgatggacaATGCACATTAATTTCTTTACATTGGATTAAAC---AATTACAATGGCAAGTTTAGTGGTTTATTTTCATTATAGAATAAGACCTGACAAATCATAGGTCAACCTTGGACTGGATGTCAAAATACCTGAACAAAAGCAGCATCCACCACCCTTCaaaa-aataataaataaaaaaCTATCATTTACCCCAATTCTACTGCACATGACACCAAGGAACAAGATTCTCAAACACCCTTGCTTTACTGACCAAGAGGCTGCTGCTCCATGTTTGATCCCAAAGCAAGCTGTGCTCCACCTCCAGGATGCCCATCCCAGGCTGCAGGGCCCACTAGCGACCGCGTCCCTTATCGAGGCAACCGAAGGAAACTCAGGGCCCCAGAAACAGCGAGGAGACCCTCACTCAGCCGGGAGACAGCCACCGTGAACGCCATGTCACTCAGCGAGAGACCGAGCAAAGGGCGCATTCCTTACCTTCCTTGT
>gene=chr10_444058-445058; species=rheMac
tcaaatactttttgattgacaATGCACATTAATTTCTTTACATCAGACTAAACAATAATTACAATAGCAAGTTTAGCGGTTTATTTTCCTTATAGAATAACACCTGACAAATCACAGGTCAACCTTGGACTGGATGTCAAAACACCTGAACAAAAGCAGCATCCACCACCCTTCAAAA-AATAATAAACAAAAAACTATCATTTACCCCAATTCTAATGCACATGACACCAAGGAACAAGATTCTCAAACACCCTTGCTTTACTGACCAAGAGGCTGCTGCTCCGTGTTTGACGCCAAACCAAGCTGTGCTCCACCTCCGGGACACCCATCCCAGGCTGCAGGGCCCACCAGCGACCACACCCCCTATTGAGGTAACTGAAGGAAATCCAAGGTCCCAGAAACAGCGAGGAGACCCTCACCCAGCTGGGAGACAGCCACCATGAAAGCCATCTCACTCAGCAAGAGACCGAGCAAAGGGCGCGTTCCTTACCTTCCTCGT
>gene=chr10_614233-615233; species=hg19
aaaaaaCCTTCACTTGATCTGCAAGATGGCTGTGGCTCTGCCTGATCGTTTCTGCAAATGTCTACCTGCAATGAGCCATCTCAGAGCCGTTCAAGAGTAACAAAATCAAAAATGCCAAGGCACGCTCCGTATTTTAGATGGCCTGCAACAAGGAGGAAATGAACAGCTGTGCCAGAGCTTTCAAAGTTTGTTTGAAGTAAATTCCAGCATGAGGGCAGCGGCTTCCTGGCTGAACCAATGAAGTGGGCTCCTGCTCACTGCATGGGAGATCAGCTTTCAGGTAAGGTGCGGTCAAGGGTCTGCAAACCACAATCCCCGAGCCTTGGCCAGGGAACCAGAAGTGATTTTTACACTTCAAAGTTTTaacaaaagaaaaagaatatgcagagacttccgtggcccacaaggcataacacattgcctaccctgccctttacagaaGCTTCTAGCTTTGCTGTCAGCTACAAAGTGTTTCTATAAAATAATGTCATTGATTCTCA
>gene=chr10_614233-615233; species=bosTau
ATAAAGTTCCTTTCTGATCTAGACAATGGCTGTGGATCTACCTGA-CATTTCACCCAA--------------------------------------------------------------------------------------------------------------------------------------TGAAGTAAGTTTCAAAATCAAGTTGAGCA-TTCTTAGCAGAAGTGATGAAGTAGACTCCTGCTCATGATATTAAAGATCGACGTTTAAGTAAAATTCACTCAGGAGTCTGTAGACAATGGCCCCAGAGGGAga-ccagcgagctaaaactgatggctacattttttaaatttaaaaaa-aaagaataatatgcagagacccatgtgactggcaaag-ATAAAG---------------------CAGAAGGTTCTAGCT------CCAGCCAGAAAG-TTTTTTGTAAACTA-TGTCACC--------
>gene=chr10_614233-615233; species=calJac
-------------TTGATCTGCACAACGGCTGTGGCTCTGCCCAATCGTTTCTGCAAATGTCTCCCTGTGATGAGCCATCTTGGAGCCTTTCAACAGTATCAAAATC-AAAATGCCAAGGAACA-TTTGTATTTTAGACAACCTGCAACAGTACAGAAATGAGCAGGGGTGCCAGAGAGTTAAA-GTTTGTTTGAAATAAATTACAGCATGAGGGCAGCTGCTTCTTGGCTGAAGCAATGAAGTGGGCTCCTGCTCACTGTTGGGGAGACCAGCTTTCAGTTACAACATGGTCAAGGGTCTGCAAACCACGATTCCCGAGCCatagccaggaaaccagaagtgatttttgcactttaaaggtttagcaaaagaaaaagaatatgcagagacttctgt--cccacaaagcataacacattg-ttaccctgccctttacagaaGCTTCTAGCTTAGGTGTCAGCTACAAAGTGTTTCTATAAAATCATGTCATTGATTCTCA
>gene=chr10_614233-615233; species=canFam
--------CCTCGCTCACCCAGATGGTGGCTATGGGTCCGCCAGA-GGTGTCTGCAAACG--------------------------------------------------------------------------------------------------------------------------------------------------------------------------------------------------------------------------------------------------------------------------------------------------------------------------------------------------------------------------------------------------------------------------------------------------------
>gene=chr10_614233-615233; species=equCab
ATAAAGTTCCTTTCTGATCTAGATGATGGTCGTGGATCTACTAGA-CGTTCCTGCTAATG------------------------------TCAGAAGCACTAAAC---TAAACACCAAGGTGCACTCTGCATTTTGTTTGGCCTGCGAT-ATAAAGAAATGGAA------GAGAGATCTTTAAA-AGCTGTG------AAGTTTCAGCATCAAGGTGAACACTTCTTAGCTGAAGTAAGGAAGGGGATGCCTGCTCTTGGTATTAAGGA-CAACTTGTGAGGAAAGTGCAGTCAAGGGTCTGTAAACAAGGG-CCCTGAGGGAAATccagtgagt-aaaagtgccttttacatttttaaagtttaagaaacaaagaagaatatgcagagcct-aagtggttggcagaa-atagaacatgaactctctggccctctacagaaagctccAGCT------CCAGCCACAAAGTGTTTCTA---AATAATGTCACTGATTCTTT
>gene=chr10_614233-615233; species=gorGor
-----------------------------------------------------------------------------------------------------------AAAAATGCCAAGGCACGCTCCGTATTTTAGATGGCCTGCAACAAGGAGGAAATAAGCAGCAGTGCCAGAGCTTTCAA-GTTTGTGTGAAGTGAATTCCAGCATGAGGGCAGCGGCTTCCTGGCTGAAGCAATGAAGTGGGCTCCTGCTCACCGCATGGGAGATCAGCTTTCAGGTAAGGTGCGGTCAAGGGTCTGCAAACCACGATCCCCGAGCCTTGGCCAGGGAACCAGAAGTGATTTTTACACTTTAAAGTTTTaacaaaagaaaaagaatatgcagagacttccgtggcccacaaagcataaca-gttgcctaccctgccctttacagaaGCTTCTAGCTTTGGTGTCAGCTAC-AAGTGTTTCTATAAAATAATGTCATTGATTCTCA
>gene=chr10_614233-615233; species=panTro
-------CTTCACTTGATCTGCAAGATGGCTGCGGCTCTGCCTGATCGTTTCTGCAAATGTCTACCCGCGATGAGCCATCTCAGAGCCGTTCAAGAGTAACAAAATCAAAAATGCCAAGGCACGCTCTGTATTTTAGATGGCCTGGAACAAGGAGGAAATGAGCAGCGGTGCCAGAGCTTTCAA-GTTTGTTTGAAGTAAATTCCAGCATGAGGGCAGCGGCTTCCTGGCTGAAGCAATGAAGTGGGCTCCTGCTCACCGCATGGGAGATCAGCTTTCAGGTAAGGTGCAGTCAAGGGTCTGCAAACCATGATCCCCGAGCCTTGGCCAGGGAACCAGAAGTGATTTTTACACTTTAAAGTTTTaacaaaagaaaaagaatatgcagagacttccgtggcccacaaaccataacacgttgcctaccctgccctttacagaaGCTTCTAGCTTTGGTGTCAGCTACAAAGTGTTTCTATAAAATAATGTCATTGATTCTCA
>gene=chr10_614233-615233; species=papHam
-------CTTCACTTGATCTGCAAGATGGCTGCGGCTCTGCCTGATCATTTCTGAAAATGTCTACCCTCGATAAGCCATCTCAGAACCGATAAAGAGTAACAAAATC-AAAACGCCAAGGCACGCTCCGTATTTTAGATGACCTGTAACAGTACGGAAATGAGCAGCGGTGCCAGAACTTTCAA-GTTTGTTTGAAGCAAACTCCAGCATGAGGGCAGCATCTTCCTAGCTGAAGCAATGAGGTGGGCTCCT-CTCACCGCATGGGAGAACAGCTTTCAGTTAAGGTGCTGCCAAGGGTCTGCAAACCATGATCCCCGAGCCTTGGCCAGAGAACCAGAAGTGATTTTTACACTTTGAAGTTTTAACAAAAgaaaaa---tatgcagagacttctgtggcccacaaagcataacacgttgcctaccctgccctttacaggaGCTTCTAGCTTTGTTGTCAGTTACAAAGTGTTTCCATAAAATAATGTCACCGATTCTCA
>gene=chr10_614233-615233; species=ponAbe
-------CTTTACTTGATCTGCAAGATGGCTGCAGCTCTGCCTGATCGTTTCTGCAAACGTCCACCCGCGATGAGCCATCTCACAGCC--------GTAACAAAATCAAAAATGCCAAGGCACGCTCCGTATTCTAGATGGCCTGCAACAGGGCGGAAATGAGCAGCGGTGCTAGAGCTTTCAA-GTTTGTTTGAAGTAAATTCCAGCATGAGGGCAGCAGCTT----------------------------GCTCACCGCATGGGAGATCAGGTCTCAGGTAAGGCACGGTCAAGGGTCTGCATCCCATGATCCCCGAGCCTTGGCATCGGAACCAGAAGTGATTTTTACACTTTGAAGTTTTAACAAAAGAAAAAGACTATG------------------------------------------------------------------------------------------------AATAATGTCATTGATTCTCA
>gene=chr10_614233-615233; species=rheMac
-------CTTCACTTGATCTGCAAGATGGCTGTGGCTCTTCTTGATCATTTCTGCAAATGTCTACCCGTGATGAGCCATCTCAGAGCCATTCAAGAGTAACAAAATC-AAAACGCCAAGGCACGCTCTGTATTTTAGATGGCCTGCAACAGTACGGAAATGAGCAGCGGTGCCAGAGCTTTCAA-ATTTGTTTGAAGTAAATTCCAGCATGAGGGCAGCATTTTCCTGGCTGAAGCAATGAGGTGGGCTCCTGCTGACCGCATGGGAGAACAGCGTTCAGGTAAGGTGCAGTCAAGGGTCTGCAAACCATGATCCCCGAGCCGTGGCCAGGGAATCAGAAGTGATTTTTACACTTTGAAGTTTTAACAAAAGAAAAA---TACgcagagacttctgtggcccacaaaacataacacattgcctaccctgccctttacaggaGCTTCTAGCTTTGGTGTCAGTTGCAAAGTGTTTCTATAAAATAATGTCACCGATTCTCA
>gene=chr10_1055487-1056487; species=hg19
AAATGGGAGATGATTATATTTTGGATCTTCAGAGTAAGGGCCAGAGTGTGATCATTATTATAAAATGCCAATTGGACGTGAAGTATTTCAGAAAATGGGGGAAAGACTTTAATAAGTAATAAAAGTGTTTCAGCCTATTTGTCAACTTTTAATTTCTTGAAGATTAAAAGTTGCATCCTGAGggccaggtgcagtggctcacgcctgtaatcacagcactttggatcccttatgcccaggagtttgagaccaacctgggcaacatggcagaaccccgtctctacaaaaaatacaaagattagccgggtgtggtggcatgtgcctgtagttccagtgacacgggaggctgaggtgggaggatcacttgaccctaggaggacaaggctgcagtgggcagaaattgtacctctgccctccagcctggacgacagagtgagactctgtctcaaagaaaGGTGCATGCTGATAGCACTCAGTGGGGGTTCTTCCATTGTTTCCTG
>gene=chr10_1055487-1056487; species=bosTau
AGATGGGAGATGATTATATTCTGGATCTTCAAAGTAAGGGCTCAAGTGTGGTAG----TTTAAGATGCTAGGTGTGGGAAGAGTAT-------------GAGGGTACCTTAGTGGG---TACAAGTTGTCCAGCATTTTG-TTAG--TTTAATTTCTTGAAGGTGAAAGGTTGCATGCTG--------------------------------------------------------------------------------------------------------------------------------------------------------------------------------------------------------------------------------------------------------------------------------------------------------------------------------
>gene=chr10_1055487-1056487; species=calJac
AAATGGGAGATGATTATATTTTGGATCTTCAGAGTAAGGGCCAGAGTGTGGTCATTATTTTAAAATGCCGATTACACATGAAATATTTCAGAAAAGTGGGAAAAGACTTTAATGAG---TAAAAGTGTTTTAGCCTATTTATCAACTTTTAATTTCTTGAAGAGTAAAAGTTGTATCCTGAGggccaggtgcagtggctgatgcctataatcacagcactttggatcacctgtgctcaggagttcgagaccaacctgggcaacctggcaaaactctgtctctacaaaaaatacaaagatcagccgggcatggtgatgtgtgcctatagtcccagctacatcggaggctgaggtgggaggatcacctgagtccgggaggttgaggctgcagtaagcagaaatcacaccactgccctctagcctggatgacagagcgagactctgtctcaaaaaaaG-------TTGACAGCACTCAGTGAGAGTTCTTCCATTATTTTCTG
>gene=chr10_1055487-1056487; species=canFam
AGCTGGGGGATGATTACATTCTGGACCTTCAGAGTAAGGGCT--GGTGC----------------------------------------------------------------------------------------------------------------------------------------------------------------------------------------------------------------------------------------------------------------------------------------------------------------------------------------------------------------------------------------------------------------------------------------------------------------CTG
>gene=chr10_1055487-1056487; species=equCab
AAATGGGAGATGATTATATTTTGGATCTTCAAAGTAAGGGCTAGAATGTAATCGtta-tttAAAATGCTAATTGCTTGTAAAGTGTTTAAGAAAACTGTGAAAGGACTTTAATGAA---TGAAAGTCTTCCAGCGTTTTG-------TTTAATTTCTTAAAGATGAAGGGTTGCATACTG--------------------------------------------------------------------------------------------------------------------------------------------------------------------------------------------------------------------------------------------------------------------------------------------------------------------------------
>gene=chr10_1055487-1056487; species=gorGor
AAATGGGAGATGATTATATTTTGGATCTTCAGAGTAAGGGCCAGAGTGTGATCATTATTATAAAATGCCAATTGGACGTGAAGTATTTCAGAAAATGGGGGAAAGACTTTAATAAGTAATAAAAGTGTTTCAGCCTATTTGTCAACTTTTAATTTCTTG-AGATTAAAAGTTGCATCCTGAGggccaggtgcag-ggctcacgc-tgtaatcacagcactttggatcccttatgcccaggagtttgagaccaacctgggcaacatggcagaaccctgtctctacaaaaaatataaagattagccgggtgtggtggcatgtgcctgtagttccagtgacacgggaggctgaggtgggaggatcacttgaccctaggaggtcaaggctgcagtgggcagaaattgtaccactgcc-tccagcctggat-acagagcgagaccctgtctcaaagaaaGGTGCATACTGATAGCACTCAGTGGGAGTTCTTCCATTGTTTCCTG
>gene=chr10_1055487-1056487; species=panTro
AAATGGGAGATGATTATATTTTGGATCTTCAGAGTAAGGGCCAGAGTGTGATCATTATTATAACATGCCAGTTGGACGTGAAGTATTTCAGAAAATGGGGGAAAGACTTTAATAAGTAATAAAAGTGTTTCAGCCTATTTGTCAACTTTTAATTTCTTGAAGATTAAAAGTTGCATCCTGAGggccaggtgcagtggctcacgcctgtaatcacagcactttggatcccttatgcccaggagtttgagaccaacctgggcaacatggcagaaccccgtctctacaaaaaatacaaagattagccgggtgtggtggcatgtgcctgtagttccagtgacacgggaggctgaggtgggaggatcacttgaccctaggaggtcaaggctgcagtgggcagaaattgtaccactgccctcctgcctggatgacagagcgagaccctgtctcaaagaaaGGTGCATACTGATAGCACTCAGTGGGAGTTCTTCCATTGTTTCCTG
>gene=chr10_1055487-1056487; species=papHam
AAATGGGAGATGATTATATTTTGGATCTTCAGAGTAAGGGCCAGAGTGGGATCATTCTTATAAAATGCCAGTTGAACGTGAAGTATTTCAGAAAAGGGGGGAAAGACTTTAATGAG---TAAAAGCATTTCAGCCTATTTGTCAATTTC----------AAGATTAAAAGTTGCATCCTGAGggccaggtgtggtggctcacgcctgcaatcacaacac--tggattgcttgtgcccaggagtttgagaccaacctaggcaacatggcagaaccctgtctctacaaaaaatacaaagattagccgagtgtggtgacatgtgcctgtagtcccagctacacgggaggctgagatgggaggatcacttgaccctgggaggtcgaggctgtagtgagcagaaattgcaccactgccctccagcctggatgacagagcgagagactgtctcaaaaaaaGTTGCATACTGATAGCACTCAGTGGGAGTTCTTCTGTTGTTTCCTG
>gene=chr10_1055487-1056487; species=ponAbe
AAATGGGAGATGATTATATTTTGGATCTTCAGAGTAAGGGCCAGAGTGTGATCATTATTATAAAATGCCAATTGGACGTGAAATATTTCAGAAAAGGGGGGAAAGACTTTAATGAGTAATAAAAGTGTTTCAGCATATTTGTCAACTTTTAATTTCTTGAAGATTAAAAGTTGCATCCTGAGggccaggtgctgtggctcacgcctgtaatcacagcactttggattgcctgtgcccaggagtttgagagcaacctgggcaacatggcagaaccccgtctctacaaaaaatacaaagattagccgggtgtggtggcatgtgcctgtagtcctagcgacacgggaggctgaggtgggaggatcactggaccctaggtggtcaaggctgcagtgggcagaacttgtaccactgccctccagcctggcagacagagcgagaccctgtctcaaagaaaGGTGCATACTGATAGCACTCAGAGGGAGTTCTTCCA----------
>gene=chr10_1055487-1056487; species=rheMac
AAATGGGAGATGATTATATTTTGGATCTTCAGAGTAAGGGCCAGAGTGGGATCATTATTATAAAATGCCAGTTGAACGTGAAGTATTTCAGAAAAGGGGGGAAAGACTTTAATGAG---TAAAAGCGTTTCAGCCTATTTGTCAGTTTC----------AAGATTAAAAGTTGCATCCTGAGggccaggtgtggtggctcacgcctgcaatcacaacac--tggattgcttgtgcccaggagtttgagaccagcctaggcaacatggcagaaccctgtctctacaaaaaatacaaagattagctgagtgtggtgacatgtgcctgtagtcccagctacatgggaggctgagatgagaggatcacttgaccctgagaggtcgaggctgtagtgagcagaaattgtaccactgccctccagcctggatgacagagcgagagactgtctcaaaaaaaGTTGCATACTGATAGCACTCAGTGGGAGTTCTTCTgttgtttcctg
>gene=chr10_1126233-1127233; species=hg19
ctacttgagaggctgaggcatgagaattgcttaagcctgggaggtggaggttgcagtgagccgagcttacaccaccgcactctagcctgggcaacagagcgagattccgactccaaaaaaaaaaaaaagaaTGTCACTATGCAGGCATTTACATAGTAGCTTACCCTAGTACCTACAGGGATTAATATATGATGTATTAGTAAATATATTGTCTTTAGAGGGAATATATAATTTCTCTTGTTAATTGGCTTAATATAAAGGGTCTGAATTTGGAGGAAGCTAATAAATAGGTACAAATTAGTGAAAATTATGTTCTGAGCTAAAGTTACATTTTAGTTCATTATGTTCTTTTCCTCAGTTTCCTAAGTGTGATCAGGAAGTGAAGGTCTGTCTCTAAGGCAAATAGGGATGTTCATGGTTTTTGTATTTTCTTAAAGTATCTCGTGCTGACCTTCTTAAAGTGGAAAGGGTTTAATTGTTTGGGAATTCATTTGTCTGTG
>gene=chr10_1126233-1127233; species=bosTau
-------------------------------------------------------------------------------------------------------------------------------------------------------------------------TGCTTACTGTGGCTGACACAGCATGTGTT----AGTAGGGTCTTTTTTGTGGGAAAGTACATTTTTTATTGTTATGTGGCTTGATGAGGAGATTCTGAATTCCGAGAA-GCTAACAAATGGGTATAAAGCAATGGAACTTACATTGTGAGTTGTAGTTACGTTTTAGTTCA------TCTCTTCTTTAGTTTGCAAAGTATGATAAAAAAGTGAAGGTC-----CAAAGGCAAATAGAGACATTTGTCATTTTTGCTGTTTTACAAATCATCAT------------TTAAAATGGCAAGGATTTAATTATTTGGAAATTAGTTTATCTCTG
>gene=chr10_1126233-1127233; species=calJac
ctcctcgagaggctgaggcatgagaattgcttaagcctgggaggtggtggttgcagtgag--gagagtgcatcactgcactctagtctgggcaacagagtgagactctgcctcg----gaaaaaaaaaaaaTGTCAATATGCAGACCCTTATATAGTAGCTTACCCTAGTGCCCAGTGGAATTTATCTATGATGTATTAAT-AATATATTGTCTGTAGAGGGAATATA----TTCTATTGTTAATTGGCTTAATATAAAGGCTTTGAATTTGGAGGAAGCTAATAAATAGGTATAAATTAGTGGAAATTATGTTCTGAGCTAAAGTTATA-TTTAGTTCATTATGTTCTTTTCCTCAGTTTTCTAAGTGTGATCAGGAGGTGAAGGTCTGTCTCTGAGGTGAATAGGGACATTCATGGCTTTTGTATTTTCGTAAAGTGTCTTGTGTTGACCTTCTGAAAGTGGCAAGGGTT----TGTTTGGGAATTCATTTGTCTGTG
>gene=chr10_1126233-1127233; species=canFam
------------------------------------------------------------------------------------------------------------------------------------------------------------------------------------------------------GTCAAACGTGGTCATTTTTGAGGGAAGAGACATTTTGCATTGTTCTGTGGCTTGGGGCAGAGGCTCTGCGTGTGGAGAACGT------GCTGCCGGGAAGCAGCGAAGATGCGCTTCTGAGCCACAGCCACGTTTTTTTAGCT--GCCTCTTCTTTCTCATTTTCTAAGTATCCTATCTTCCTGAAGGTCTGTCTCCAGGGCTCATAGGGACACTTGTGATTTTTGGTTTTTAAAAAATTATCTTGTTCTGACCCTCTGAAAGTGGCAAGGATTTAATTATTTGGAAACAAGTTTACCTGTG
>gene=chr10_1126233-1127233; species=equCab
-----------------------------------------------------------------------------------------------------------------------------------------TGTATAGACACTTAGACACTAACCTGCCCTAATTC----TGAACTTAATACCTTATTCATTATGAAATATAGCCTTTTTTGAGGGGAAATACACTTTGTATTGTTATTTGGCTTGATATAGAGACTCTGAATTTGGAGAAAGCTAAGAAATGGGTATAAAGCAATGAAAATTATGTTCTGAGCCATAGTTCCATTTTAATTCCC--TCTTCTATTCTCTAATTTTCTAAGTATGATCAGGAAGTAAAGGTCTACCTCCAAGGCAAGTAGGGACATTCGTGGTTTTTGCTTTTT-----------------------CTTTAAAGTGGCAAAGATTTAATTATTTGGGAATTAATTTACCTATG
>gene=chr10_1126233-1127233; species=gorGor
------------------------------------ctgggaggtggaggttgcagtgagccgagcttacaccaccgcactctagcctgggcaacagagcgagattccgactccaaaaaaaaaaaaaagaaTGTCACTATGCAGGCATTTACATAGTAGCTTACCTTAGTACCTACAGGGATTAATATATGATGTATTAGTAAATATATTGTCTTTAGAGGGAATATATAATTTCTGTTGTTAATTGGCTTAATATAAAGGGTCTGAATTTGGAGGAAGCTAATAAGTAGGTACAAATTAGTGAAAATTATGTCCTGAGCTAAAGTTACATTTTAGTTCATTATGTTCTTTTCCTCAGTTTCCTAAGTGTGATCAGGAAGTAAAGATCTGTCTCTGAGGCAAATAGGGATGTTCATGGTTTTTGTATTTTCTTAAAGTATCTCGCGCTCACCTTCTTAAAGTGGAAAGGGTTTAATT-TGTGGGAATTCATTTGTCTGTG
>gene=chr10_1126233-1127233; species=panTro
ctacttgagaggctgaggcatgagaatcgcttaagcctgggaggtggaggttgcagtgagccgagcttacaccaccgcactctagcctgggcaacagagtgagattccgactccaaaaaaaaaaaaaagaaTGTCACTATGCAGGCATTTACATAGTAGCTTACCCTAGTACCTACAGGGATTAATATATGATGTATTAGTAAATATATTGTCTTTAGAGGGAATATATAATTTCTGTTGTTAATTGGCTTAATATAAAGGGTCTGAATTTGGAGGAAGCTAATAAATAGGTACAAATTAGTGAAAATTATGTTCTGAGCTAAAGTTACATTTTAGTTCATTACGTTCTTTCCCTCAGTTTCGTAAGTGTGATCAGGAAGTGAAGGTCTGTCTCTGAGGCAAATAGGGATGTTCATGGTTTTTGCATTTTCTTAAAGTATCTCGTGCTGACCTTCTTAAAGTGGAAAGGGTTTAATTGTTTGGGAATTCATTTGTCTGTG
>gene=chr10_1126233-1127233; species=papHam
ctacttgagaggctgaggcatgagaatcgcttaagcctgggaggtggaggttgcagtgagctgagattacaccaccacactctagcctggacaacagagtgagactctgtctcaaaaaaaaaaaaaaagaaTGTCAGTATGCAGGCATTTACACAGTAGCTTACCCTAGTACCCACAGGGGTTAATATATGATGTTTTAGTAAATATATTGTCTTTAGAGGGAATATATAATTTCTGTTGTTAATTGGCTTAATATAAAGGATCTGAATTTGGAGGAAGCTAATAAATAGGTACAAAGTAGTGAAAATTATGTTCTGAGCTAAAGTTACATTTTAGTTCATTATGTTCTTTTCCTCAGTTTCCTAAGTGTGATCAGGAAGTGAAGGTCTGTCTCTGAGACAAATAGGGATGTTCATGGTTTTTGTATTTTCTTAAAGTATCTCATGCTGACCTTCTTAAAGTGGCAAAGGTTTAAATGTTTGGAAATTCATTTGTCTATG
>gene=chr10_1126233-1127233; species=ponAbe
ctacttgagaggctgaggcatgagaatcgcttaagcctgggaggtggaggttgcagtgagctgagcttacaccaccacactctagcctgggcaacagagcgggattctgactccaaaaaaaaaaaaaagaaTGTCAGTATGCAGGCATTTACATAGTAGCTTACCCTAGTACCTACGGGGATTAATATATGATGTATTAGTAAATATATTGTCTTTAGAGGGAATATATAATTTTTGTTGTTAATTGGCTTAATATAAAGGATCTGAATTTGAAGGAAGCTAATAAATAGGTACAAATTAGTGAAAATTATGTTCTGAGCTAAAGTTACATTTTAGTTCATTATGTTCTTTTCCTCAGTTTCCTAAGTGTGATCAGGAAGTGAAGGTCTGTCTCTGAGGCAAATAGGGATGTTCATGGTTTTTGTATTTTCTTAAAGTACCTCGTGCTGACCTTCTTAAAGTGGAAAGGGTTTAATTGTTTGGGAATTCATTTGTCTGTG
>gene=chr10_1126233-1127233; species=rheMac
ctacttgagaggctgaggcatgagaatcgcttaagcctgggaggtggag--tgcagtgagctgagattacaccaccacactctagcctggacaacagagtgagactctgtctcaaaaaaaaaaaaaaagaaTGTCAGTATGCAGGCATTTACACAGTAGCTTACCCTAGTACCCACAGGGGTTAATATATGATGTTTTAGTAAATATATTGTCTTTAGAGGGAATATATAATTTCTGTTGTTAATTGGCTTAATATAAAGGATCTGAATTTGGAGGAAGCTAATAAATAGGTACAAATTAGTGTAAATTATGTTCTGAGCTAAAGTTACATTTTAGTTCATTATGTTCTTTTCCTCAGTTTCCTAAGTGTGATCAGGAAGTGAAAGTCTGTCTCTGAGACAAATAGGGATGTTCATGGTTTTTGTATTTTCTTAAAGTATCTCGTGCTGACCTTCTTAAAGTGGCAAAGGTTTAAATGTTTGGAAATTCATTTGTCTATG
>gene=chr10_1657058-1658058; species=hg19
AACTGGTCTCAGGGGTTTATGGCTCTTTCTTCTCATTGTTGGGGAGGAGCTCATGGGCCCTGGGTACACCTCGGTCTACTGAGAAGTGTATGTGTTGGATTGGTAAAAAACAGCAAACAAAGTTACTTCTGTCTGAGGCCTGAAGTTTTAAATTTTTATTTTTTTGCTATTAGAAAATAATGACAAAAATTACAATAGTGAGAACAGGGTATGAAGGAAAGTTCTAGAATGGTCAGCAGGTGCACTGCTTAGTGGTCTGTCTGCCTCCAGGTTCACTCTCCACTGCCTGCCCCACCTTGGAGCCAATGCCATGGCCTTGCCTTCCCGCCCTGCCATGCTGTGCTCACAGCAGCCTTCCAGATTGAAGTGTGCCTGCCCCTCCCCAGAGAAGCTGGGCATCCCCTCCAGCCCATGCTGGGGAGGCAGCACAGCCCTGGATGTGGCCCAGGACTCACTGCCATCGCCAGTTACCCACCACCCAGAGGCCCAGGATGCGCGGT
>gene=chr10_1657058-1658058; species=bosTau
--------------------------------------------------------------------------------------------------------------------------------------------------------------------------------------------------------------------------------------------------------------------------------------------------------------------------------------------------------------------------------------------------------------------------------------------------------------------------------------------------------------------
>gene=chr10_1657058-1658058; species=calJac
AACTGGTCTCAGGGGCTTATGGCTGTTTCT-----TTGGTGGGGAGGAGCTCATGAGCCCTGGGTATACCTCAGTCTACTGAGAAGTGTGTGTGTTGGATTGGTAAACAACAGCAAACAAAGGTACTTCTTTCTGAGGCCTCatttttaaaaatttttattttttGCTATTAGAAAATAATGACAAAAATTACAATAGTGAAAACAGGGTGTGAAGGAAAGTTCTAGAATGGTGAGCAGGTGCACTGCTTCATGTTCTGTCTGCCTCCAGGCTCCCCCTCCACTGCCTGCCCCACCTTGGACCCAACACCAGGGCCTTGCCTTCC-ACTCTGCCTCACTGTGCTCACAGCAGCCTCCCAGATTGGAGTGCA-CTGCCTCTCCTCAGAGAAGCTGGGCACCCCTTCCAGCCCGCGCTGGGGAGGCAGCACAGCCCTGGATGCAGCCCAGGACTCACTGCCATCACCAG---------------------------------
>gene=chr10_1657058-1658058; species=canFam
GGCAGATCTCTAGGGTTTCCTTCACT---------------GAGAGAAACGCACTGGCCCCTTTTAGGCTTCCATCTACTGAGATGTGT--GTGTCAGACTGGCTGAGAACAACAACAAAA--TACATTTCTCCAAGGCCTAAATTTTA-TTATTTTTACTTTTTGCTATTGGAGAAT---GATCAAACTTGAAATGGTGAAAGAAGGGAGCAGGGGAGAATTCTGGAAGAATCTGGAAGAAT--------CAGAGACCTCTACCTCTTGGTATGGTCCCCCCTGTG-------------------------------GCCCTCCTCTCCTGTAGCGCTCTGCTCGCAGCAGCCGTGTGGACTC-AAGATGCCTGTCCTTTGCCAGG----CTCGGGGTCATCTCT------------------------------------------GACCCGCTG-------------GCCACAGCTCAACTGTTGTGGAGACGTGAC
>gene=chr10_1657058-1658058; species=equCab
--------------------------------------------------CCATGGGCCACTTTTATGCATCCATCTACTGATGCGTTT--GTGACAGATGGGCTAAAAACAACAAAAAAG--TACTTTTTTCTGAGGCCTAAATTTTT---------ATTTTTTGCTATGGGAAAAT---GATCAAAATTGAAGCGGTGAAAATAGGGTGTCAAGGAGAGTTCTAGAAGAATCAGAAGA-----------CCGCTGGCTCCACCTTTGGTTGCTCTCACCCTTCCA--------------GCTGCCACCatgaatttg-cttcctttcctgcaatgctctgctggcaatcaccacgtggacttgagaatgcctggccgtcaccagagcagctgtgcatcacctctaggtcatcctgggaagaaagtgcagtcttgggctcaggctaggactcactg-------------ctcATTGCCCAGAGGCCAAGGAAGTACGAT
>gene=chr10_1657058-1658058; species=gorGor
AACTGGTCTCAGGGGTTTATGGCTCTTTCTTCTCGTTGTTGGGGAGGAGCTCATGGGCCCTGGCTACACCTCGGTCTACTGAGAAGTGTATGTGTTGGATTGGTAAAAAACAGCAAACAAAGTTACTTCTGTCTGAGGCCTGaatttttaaatttttatttttttGCTATTAGAAAATAATGACAAAAATTACAATAGTGAGAACAGGGTATGAAGGAAAGTTCTAGAATTGTCAGCAGGTGCACTGCTTAGTGGTCTGTCTGCCTCCAGGTTCACTCTCCACTGCCTGCCCCACCTTGGAGCCAATGCCATGGCCTTGCCTTCCCGCCCTGCCATGCTGTGCTCACAGCAGCCTTCCAGATTGAAGTGTGCCTGCCCCTCCCCAGAGAAGCTGGGCATCCCCTCCAGCCCATGCTGGGGAGGCAGCACAGCCCTGGATGTGGCCCAGGACTCACTGCCATCGCCAGGTACCCACCACCCAGAGGCCCAGGATGCGCGGT
>gene=chr10_1657058-1658058; species=panTro
AACTGGTCTCAGGGGTTTATGGCTCTTTCTTCTCGTTGTTGGGGAGGAGCTCATGGGCCCTGGGTACACCTCGGTCTACTGAGAAGTGTATGTGTTGGATTGGTAAAAAACAGCAAACAAAGTTACTTCTGTCTGAGGCCTGaatttttaaatttttatttttttGGTATTAGAAAATAATGACAAAAATTACAATAGTGAGAACAGGGTATGAAGGAAAGTTCTAGAATGGTCAGCAGGTGCACTGCTTAGTGGTCTGTCTGACTCCAGGTTCACTCTCCACTGCCTGCCCCACCTTGGAGCCAATGCCATGGCCTTGCCTTCCCGCCCTGCCATGCTGTGCTCACAGCAGCCTTCCAGATTGAAGTGTGCCTGCCCCTCCCCAGAGAAGCTGGGCATCCCCTCCAGCCCATGCTGGGGAGGCAGCACAGCCCTGGATGTGGCCCAGGACTCACTGCCATCGCCAGGTACCCACCACCCAGAGGCCCAGGATGCGCGGT
>gene=chr10_1657058-1658058; species=papHam
AACTGGTCTCAGGGGTTTATGGCTCTTTCTTCTTGTTGTTGGG-----GCTTGTGGGCCCTGGGAACGCCTCGGACCACTGAGAAGCGTACGTGTTGGATTGGTGAAAAACAGCAAACAAAGGTACTTCTGCCTGAGGGATGatttttttaatttttaattttttGCTATTAGAAAATAATGACAAAAATTATAATAGTGAGAACAGGGTATGAAGG-AAGTTCTAGAATGGTCAGCAGGTGCACTGCTTCGTGGCCTGTCTGCCTCCAGGTTCACTCTCCACTGCCTGCCCCACCTTGGAGCCAATGCCGTGGCCTTGCCTTCCTGCCCTGCCACGCTGTGCTCACAGCAGCCTCCCAGATTGGAGTGTGCCTGCCCCTCCCCAGAGAAGCTGGGCATCCCCTCCAGCCCATGCTGGGGAGACAGCACAGCCCTGGATGCGGCCCAGGACTCACTGCCATCGCCAGGTACCCACCACCCAGAGGCCCGGGATGCGCGGT
>gene=chr10_1657058-1658058; species=ponAbe
AACTGGTCTCAGGGGTTTATGGCTCTTTCTTCTCGTTGTTAGGGAGGAGCTCATGGGCCCTGGGTACACCTCGGTCTACTGAGAAGTGTATGTGTTAGATTGGTAAAAAACAGCAAACAAAGTTACCGCTGTCTGAGGCCTGAATTTTTAAATTTTTACTTTTTTGCTATTAGAAAATAATAACAAAAATTACAATAGTGAGAACAGGGTATGAAGGAAAGTTCTAGAATGGTCAGCAGGTGCACTGCTTCGTGGTCTGTCTGCCTCCGGGTTCACTCTCCACTGCCTGCCCCACCTTGGAGCCAATGCCATGGCCTTGCCTTCCCGCCCTGCCACGCGGAGCTCACAGCAGCCTCCCAGATTGAAGTGTGCCTGCCCCTCCCCAGAGAAGCTGGGCATCCCCTCCAGCCCATGCTGGGGAGGCAGCACAGCCCTAGATGTGGCCCAGAACTCACTGCCATCGCCAGGTACCCATCACCCAGAGGCCCAGGATGCGCGGT
>gene=chr10_1657058-1658058; species=rheMac
AACTGGTCTCAGGGGTTTATGGCTCTTTCTTCTTGTTGTTGGG-----GCTTGTGGGCCCTGGGAACGCCTCGGACCACTGAGAAGCGTACGTGTTGGATTGGTGAAAAACAGCAAACAAAGGTACTTCTGTCTGAGGGATGatttttttaatttttaattttttGCTATTAGAAAATAATGACAAAAATTACAATAGTGAGAACAGGGTATGAAGG-AAGTTCTAGAATGGTCAGCAGGTGCACTGCTTCGTGGCCTGTCTGCCTCCAGGTTCACTCTCCACTGCCTGCCCCACCTTGGAGCCAATGCTGTGGCCTTGCCTTCCTGCCCTGCCACGCTGTGCTCACAGCAGCCTCCCAGATTGGAGTGTGCCTGCCCCTCCCCAGAGAAGCTGGGCATCCCCTCCAGCCCATGCTGGGGAGACAGCACAGCCCTGGATGCGGCCCAGGACTCACTGCCATCGCCAGGTACCCACCACCCAGAGGCCCAGGATGCGCGGT
>gene=chr10_1689290-1690290; species=hg19
CTGCTCTGGAGGCATAATTTAAAAAGATGCATTACTGCAGAGACCCTCCCCAAGATAAGTCAGTACTCTGAGGCTCTTTCACTTCAAAGTCTTTTTCCAGGAACGTTAGAAAGAAGAAAGTGCTTTAGAGTTCTTTGTAGAAACATAGACAATTGCAGGATTGCATGAGTCACTATTTTCTGTTAGCTGTGATTTCTTCTACCATTGGCTCCTTATGAAAAAAAAGTGTGTGTGCAtatatgtgtgcatgtatatatgtgtgtgtgcacacgtgtgtctatatatgtatgcgtatacatgtgcatacatgtgtgtgcatatatgtgtatacatatgtgtatacctgtgtatatacatttaaatatgtgtatatgtacgtgtgtatacttgtgtatatacatgtgtatatatatGCCTGCATATATGCATGCATGTGTGTTTATGTGAGTATACatgtgtatatatatatctgcatgtatgtgtgtgtatagtgtgtgtat
>gene=chr10_1689290-1690290; species=bosTau
TTCCTTTTGAGGCATAATTAAAAAAGATGAATAACTGGAGAGACCCTCACCAAGATAAATGAGTAGTTTGAGGCCTTTCCATTTGGATGCCTTT-T-CAGGAACACTAGAAAGAGGGAAGTGCTTTGGAGCGCTCTGTGGAAAG--AAAGGGCCACGAGGCCGCGTGGGCCACTACCTCCCTCCATCTGTGGTTCCTTCTACCACTGG-CCCGGGAGAAAACAA------------------------------------------------------------------------------------------------------------------------------------------------------------------------------------------------------------------------------------------------------------------------------------
>gene=chr10_1689290-1690290; species=calJac
CTGCTCTTGAGGCGTAATTAAAAAAGACACATAACTGCAGAGACCCTCACTAAGATGAGTAAATACTCTGAGGCTCTTTCACTTCAAAGTCTTTTTCCAGGAACACTAGAAAGAAGAAAGGCCTTTAGAGTTCTTTGCAGAAACACAGATAATCGCAGGATTGCATGAGTCACTATTTTCTTTTAGATGTGATTTCTCCTACCACTGGCCCCTTATGAAAAAAA---Gtgtgtgcatatatgtgtgcatgtatatgtgtgtg----------------------------------------------------------------------------------------------------------------------------------------------------------------------------------------------------------------------------------------------
>gene=chr10_1689290-1690290; species=canFam
TTCCTTTAGAGGCATGATTAGGAAAGATCGATAACTGGAGAGACCCTGGCCAAGATAAACGAATAGCGCCGGGCGTTCTCGTTTTGATGCCTTTTC-CAGAAACATTTGAAAGAAGGAGGT--TTCAGAGGTTTCCGTAGAGAC--------------------------------------------------------------------------------------------------------------------------------------------------------------------------------------------------------------------------------------------------------------------------------------------------------------------------------------------------------------------
>gene=chr10_1689290-1690290; species=equCab
TTCCTTCTGAGGCATAATTTAAAAAGATAAATAACCATAGAGACCCTCACCAAGATAAATGAATAGTTTGAGGCTTTTTCATTTCAGTGCCTTTTT-CAGGAAAATTAGAAAAAAGAGAGT--TTTAGAGTTCTCTGCAGAAAC--ACAAGGTTACAAGATTCCATGAGCTGCTACTTTCCCTCAGCTGTGGTTTCTTCTAGCATTGGTCTCAGGTGAAAACAA------------------------------------------------------------------------------------------------------------------------------------------------------------------------------------------------------------------------------------------------------------------------------------
>gene=chr10_1689290-1690290; species=gorGor
CTGCTCTGGAGGCATAATTGAAAAAGATGCATTACTGCAGAGACCCTCCCCAAGATAAGTCAGTACTCTGAGGCTCTTTCACTTCAAAGTCTTTTTCCAGGAACGTCAGAAAGAAGAAAGTGCTTTAGAGTTCTTTGTAGAAACATAGACAATAGCAAGATTGCATGAGTCACTATTTTCTGTTAGCTGTGATTTCTTCTACCATTGGCTCCTTATGAAAAAAAAgtgtgtgtgcatatatgtgtgcatgtatacatgtgtgtgtgcacac--gtgtctatatatgtatgcatatacatgtgtgtacatgtgtgtgaatatatgtgtatacatatgtgtatacctgtgtatatacatttaaatatgtgtatatgtacgtgtgtatacttgtgtatatacatgtgtatatatatgcctgcatatatgcgtgtatgtgtgtttatgtgagtataca-gtgtatatatatatctgcatgtatgtgtgtgtatagtgtgtgtat
>gene=chr10_1689290-1690290; species=panTro
CTGCTCTGGAGGCAAAATTTAAAAAGATGCATTACTGCAGAGACCCTCCCCAAGAAAAGTCAGTACTCTGAGGCTCTTTCACTTCAAAGTCTTTTTCCAGGAACGTTAGAAAGAAGAAAGTGCTTTAGAGTTCTTTGTAGAAACATAGACAATTGCAGGATTGCATGAGTCACTATTTT--GTTAGCTGTGATTTCTTCTACCATTGGCTCCTTATGAAAAAAA-GTGtgtgtgcatatatgtgtgcatgtat------gtgtgtgcacatgtgtgtatatatgtgtatgtgtatacatgtgcatacatgtgtgtgcatatatgtgtatacatgtgtgtatacatgtgtatacacatttaaatatgtgtatatgtatgtgtgtctacttgtgtatatacatgtgtatatatgtgcctgcatatatacgtgtatgtgtatatatgtgagtatacatgtgtgtatatatatctgcatgcatgtgtatgtatagtgtgtgtat
>gene=chr10_1689290-1690290; species=papHam
CTGCTCTGGAGGCGTAATTTAAAAAGACGCGTAACTGCAGAGACCGTCCCCAAGATGAGTAAATACTCTGAGGCTCTTTCACTTCAAAGTCTTTTTCCAGGAACATTAGGAAGAAGAAAGTGCTTTAGAGTTCTTTGTAGAAAC--AGACAATTGCAGGATTGCATGAGCCATTATTTTCTGTTAGCTGTGATTTCTTCCACCATTGGCTCCTTATGAAAAAAAAGtgtgtgtgcatatatgtgtgcatgtacacat--gtgtgtgcacatgtgtatgtgtctatatatgtatgtgtatgtgtatacacgtgtgtgcatatatgtgtatagacatgtata----tgtGTATACACATTTAAAtatgtgtatatgtatgtatgtatacctgtgtatatacatgtgtatatatgtgtctgtgtatttgtgtgtgtgtttatatatgtgagtatacacgtgtgtatatat--ctgcatgtatatgtgcgtatactgtgtgtat
>gene=chr10_1689290-1690290; species=ponAbe
CTGCTCTGGAGGCATAATTTAAAAAGACGCATTACTGCAGAGACCCTCCCCAAGATAAGTCAGTACTCTGAGGCTCTTTCACTTCAAAGTCTTTTTCCAGGAACTTTAGAAAGAAGGAAGTGCTTTAGAGTTCTTTGTAGAAACATAGACAATTGCAGAATTGCATGAGCCACTATTTTTTGTTAGCTGTGATTTCTTCTACCATTGGCTCCTTATGAAAAAAA-gtgtgtgtgcatatatgtgtgcatgtatatat--gtgtgtgcacatgtgtgtctatatatgtatgtgtatacatgtgtgca----------catatatgtatatacatgtgtgtatACCTGCATATATACATTTAA--atgtgtatatgtatgtgtgtatacttgtgtatatacatgtgtatatatgtgcctgcatatatg------tgtgtttatatatgagtatacgtgtatatatatatatctgcatgtatgtgtgtgtatagtgtgtgtat
>gene=chr10_1689290-1690290; species=rheMac
CTGCTCTGGAGGTGTAATTTAAAAAGACGCGTAACTGCAGAGACCGTCCCCAAGATGAGTAAATACTCTGAGGCTCTTTCACTTCAAAGTCTTTTTCCAGGAACATTAGGAAGAAGAAAGTGCTTTAGAGTTCTTTGTAGAAAC--AGACAATTGCAGGATTGCATGAGCCATTATTTTCTGTTAGCTGTGATTTCTTCCACCATTGGCTCCTTATGAAAAAAAAgtgtgtgtgcatatatgtgtgcatgtacatat--gtgtgtgcacatgcgtatgtgtctatatatgtatgtgtatgtgtatacacgtgtgtgcatatatgtgtatatatgtgtgtatTCCTGTGTATACACATTTAAAtatgtgtatatgtatgtatgtatacctgtgtatatacatgtgtatatatgtgtctgtgtatttgtgtgtgtgtttatatatgtgagtatacacgtgtgtatatat--ctgcatgtatatgtgcgtatagtgtgtgtat
>gene=chr10_1925241-1926241; species=hg19
TGGCTTGTCCTTTGAATGCTATCATTCTGGTGTTATTACTGTCATTTTTGAAACAGGGCAGTATATGTTGCTGACATTACTAGCTGTAAGTATCCCTGAAATGTATAATTTTAGATGTTCCCAGGCTACAGTGGCTGACACTGGCTCCCCTCAAGCTGTCAGAGCAGTGGGGTGGCGCCCCTTGTGCCCCTTGGAACAGACGATCCTGGGAGTCTTCTCCACATGAGCTGTGAAAGCTGCACTGCAAGGGATGTGTGTGTTGGTCATATTTGTTTGTGTGTGTGTGTTACCACTTAATACAGAAGCACCATGCATACTGAGAGAAAACAGCCTCTCTCTTATGAATGCATCCCTGTACTTTAAATACTTTAAAAGGCGTGCAAGGGGGCTTTCTacttctgcttccagctatgaagaaatgactgctgcaagacgagatcctcctgtaacaaccaggaaaatggaaaaaaaattataaggagtgattgttttcagacttt
>gene=chr10_1925241-1926241; species=bosTau
TGGTGTGTCCTCTGAATGCTCTCACTCTGTGGTTATTACTATCATTTTGGAAACATGGCAATATATACTGCCAATGGCTCTAGCTGGAGATGTCCCCCAGATGTGTGACTTTAAAGGCTTGT-GGCTTCTGTGACTGGTGTAGGCAGTTCTC-AGCTGTCAGTGT-CTGGCAGGGCACTCACAGT---------GGCAGGTGTGTCTGACACTCTT---CACA-GGACTGTGAGGGCTACACTGTGGGAGACAGACGTGCTGTTTACACTTTTGTTTGTTGCTCTTTTTAACCACAATTCAGAAACATCACACTTGCTGGGAGGAAACAG-GTCTGTCTTTTGAA-GGATCCCTCTAC----------TTGAAAGGTGTACAAGGGAGATTCTGA------TGTCCAGCTGTGATGCAGTAGCTGGCACAGGGCTAACTGCTTCCACAACAGCCATGACGCTGG---ACAAGACACATGA-GGCACTGTTGCCAGGCTCT
>gene=chr10_1925241-1926241; species=calJac
TTGTCTGTCCTCTGAATGCTATCGTTCTGGGGTTATCACAATCATTTTTGAAACAGGGTA--ATGTGTTGCTGACATTACCAGCTGTAGCTATTCCTGAAATGTATAATTTTAGAGGCTCACAGGCTGCAGTGGCTGACACTGGCCCCCCTTGAGCTGTCAGAGCCGTGG---------CAGAGGGCTCCTTGGAGCAGATGCTCCTGTAAGTCTTCTCCACATGAACTGTGAAAGCTGCATTGCGAGGGAATGGTGTGCTGGTCGTATTCgtgtgcgcgtgtgtgtTACTGCTTAATACAGAAGCATCATGCATACTGGGAGAAAACAGCCTCTCTC--ATGAATGCATCCCTTTAC---------TTTAAAAGACATACA----GGTTTTCTACTTCTGCTTCCAGCTATGAAGAAATGACTGGTACAAGATGAGTTCCTCCCATAACAACCAGGAAAATTG--AAAAAATAATAGGGAGTGATTGTTTTCAGACTTC
>gene=chr10_1925241-1926241; species=canFam
TCACTTGTCTTCTGAATGCTGTCATTCTGCGGTTATTACTATCATTTTGGAAACAGGGCAATATATACCGCCAGTGGTCCTGGCTGGAGCTAGCCCCCAAATGTGTAATTTTAAATGTTTGCAGGCTTCCGTGATGGGTGCTGGCATTTCTGGAGCTGTCAGTGCTCTGGCAGGACTCACACAGC---------GGCAGATGTTCCTGGGACTCTTCTCTACATGAACCGTGAAAGGTAGGCTGCAAGGGACAGATGTGCTGGTGGCGTTTGTGTGGGGGTATTTTTCCCCCCATCGTACAGAAACATCACACTTTGTGGGAGAAAATAGCATCTCCGTTATGAA-GTATCCCTCTCC----------TTTGAAACTATGCTGGGGAGATCTTGACTT-TGCTTCCAGCTGTAATGGAGTAGCCGGCACAGGGCCCAGGCCTCCCCCGACAACCATGAAACTGG---ACAGAACGGATGAGGTCATTGTTGTCAGGCTTT
>gene=chr10_1925241-1926241; species=equCab
TCACTTCTCCACTGATGGCTATCATTCTGCAGTTATTACTATCATTTTGGAAACAGGGCACTATATACCGCTGATGGTCCTAGCTGGAGAGATCCCTGAAGGGTGTAATTTGAAGTGTTCGCAGGCTTCCGAGACTGGCACTGGCATTTCCTGAGCTGTCAGTGCTCTGCCAGGGTGCTCCCAGC---------AGCAGATGTTCCTGCGACCCGTCTCCACATGAGCTGTGAAAGCTACACTGTAAGGGGCTGATGTGCTGGTTGCATTTTTGTTTTGTTATTTTTTTAACCACAAGGCAGAAACATCACACTTGCTGGGAGAAAATAGCATCTCTCTTATGAA-AGATCcctgaaa----------tttaaaggtatgc------------aactt-tgcttccagctgtgatggagtgactggcacaaggctagctcctcccgtgacaaccatgacactgg---acaaaatgtaggaggctgttgtttccaggcttt
>gene=chr10_1925241-1926241; species=gorGor
TGGCTTGTCCTTTGAATGCTATCATTCTGGTGTTATTACTGTCATTTTTGAAACAG-GCAGTATATGTTGCTGACATTACTAGCTGTAGATATCCCTGAAATGTATAATTTTAG-TGTTCCCAGGCTACAGTGGCTGACACTGGCCCCCCTCAAGCTGTCAGAGCAGTGGGGTGGCGCCC-TTGTGCCCCTTGGAACAGACGATCCTGGGAGTCTTCTCCACATGAGCTGTGAAAGCTGCACTGCAAGGGATGTGTGTGTTGGTC-TATTtgtgtgtgtgtgtgtgtTACCACTTAATACAGAAGCACCATGCATAC-GGGAGAAAACAGCCTCTCTCTTATGAATGCACCCCTGTACTTTAAATACTTTAAAAGGCATGCAAGGGGGCTTTCTACTTCTGCTTCCAGCTATGAAGAAATGACTGCT-CAAGA-GAGCTCCTCCCATAACAACCAGGAAAATGGAAAAAAAAATATAAGGAGTGATTGTTTTCAGACTTT
>gene=chr10_1925241-1926241; species=panTro
TGGCTTGTCCTTTGAATGTTATCATTCTGGTGTTATTACTGTCATTTTTGAAACAGGGCAGTATATGTTGCTGACATTACTAGCTGTAGATATCCCTGAAATGTATAATTTTAGATGTTCACAGGCTACAGTGGCTGACACTGGCCCCCCTCAAGCTGTCAGAGAAGTGGGGTGGCGCCCCTCGTGCCCCTTGGAACAGACGATCCTGGGAGTCTTCTCCACATGAGCTGTGAAAGCTGCACTGCAAGGGATGCGTGTGTTGGTCGTATTTGTGTGTGTGTGTGTGTTACCACTTAATACAGAAGCACCATGCATACTGGGAGAAAACAGCCTCTCTCTTATGAATGCACCCCTGTACTTTAAATACTTTAAAAGGCGTGCAAGGGGGCTTTCTACTTCTGCTTCCAGCTATGAAGAAATGACTGCTACAAGACGAGCTCCTCCCGTAACAACCAGGAAAATGGAAAAAAAATTATAAGGAGTGATTGTTTTCAGACTTT
>gene=chr10_1925241-1926241; species=papHam
----------------------------------------------------------------------------------------------------------------------------------------------------------------------------------------------------------------------------------------------------------------------------------tgtgtgggtgtgtTACCAGTTAATACAGAAGAACCATGCATACTGGGAGAAAGCAGTCTCTTTCTTGTGAATACATTCTCTTGCTTTAAATATTTTAAAAGGCGTGCAAGGGGGCTTTCTacttctgcttccagctatgaagaaatgactggtacgagatgagctgctcccctaacaaccaggaaaatgg-aaaaaaattataaggagtgattgttttcagacttt
>gene=chr10_1925241-1926241; species=ponAbe
TGGCTTGTCCTTTGAATGCTATCATTCTGGCTTTATTACTGTCATTTTTGAAACAGGGCAGTATATGTTGCTGACATTATTAGC-GTAGATATCCCTGAAATGTATAATTTCAGATGTTCACAGGCTGCGGTGGCTGACACTGGCCCCCCTCAAGCTGTCAGAGCCGTGGGGTGGCGCCCCTCGTGCCCCTTGGAACAGACGATCCTGGGAGTCTTCTCCACATGAGCTGTGAAAGCTGCACTCCAAGGGATGCCTGTGTTGGTCGTATTtgtgggtgtgtgtgtgtTACCACTTAATACAGAAGCACCACGCATACCAGGAG-AAACAGCCTCTGTCTAGTGAATGCATTCTTTTACATTAAATATTTTAGAAGGCGTGCAAGGGGGCTTTCTacttctgtttccagctacgaagaaatgactggtagaagatgagctcctcctgtaacaacgaggaaaatggaaaaaaaattatgaggagtgattgttttcagacttt
>gene=chr10_1925241-1926241; species=rheMac
TGGCTTGTCCTCTGCATGCCATCATTCTGGGGTTATCACTGTCACTTTTGAAACGGGGCAGTGTATGTTACTGACATGACTAGCTGTAGATACCCCTGAAATGGGTAATTTTGGATGTTCACAGGCTGCGGTGGCTGACACTGGCCCCCCTCAAGCTGTCAGAGCCGTGGGGTGGTGCCCCTTGTGCCCCTCAGAACAGACGGTCCTGGGAGTCTTCCCCACATAAGCCGTGAAAGCTGCACTGCACGGGATGCGTGTGTTGGTCGTATTtgtgggtgtgtgtgtgtTACCACTTAATACAGAAGAACTATGCATACTGGGAGAAAACAGTCTCTTTCTTGTGAATACATTCTCTTGCTTTAAATATTTTAAAAGGCGTGCAAGGAGGCTTTCTACTTCTGCTTCCAGCTATGAAGAAATGACTGGTATGAGATAAGCTGCTGCCGTAACAACCAGGAAAATGG-AAAAAAATTATAAGGAGTGATTGTTTTCAGACTTT
>gene=chr10_2385240-2386240; species=hg19
TTCAAAAACCCACAGGGGTACATTATTTTTATCAAAGGTAAAAGTCTGATACAGAACATAAAGAATTATATATTCTGGCACCTTCCTGAGATCTGTAATTAGTTTAAAGTTCGCTTACTTTTGAATTTAGTAACACATCAGAGCTATGGCATATTTTATATGACCACATATttttcaaatcattttagagttatataaagtttagaaaatagtataaaagaacttccatctacttctaccccacccctgcgattgttactatttctccttaccacgtcggctttaccgtttcctatatattcatattatcatgtttgtgaaccatttaaatgtcagttgcagccccatgcccctttatccctaaatactaatactttatagcagtaaatactatttcctaagaactaggatattaccatggtacagtgaactaaatcaggaaattaacattaatataatactacgatctaatctacagaccttaactatcttttgtcaat
>gene=chr10_2385240-2386240; species=bosTau
TTCAGAAACTCAGGGGAGAACAGTATTTTTATCAAAG---------------GGCAAATGAAGAGTTATGTGGCCTGGAAGCTTCATGCCATCTGTAATTAAT-GGAAGATCACTTATTTT---ATCTATTTATTTACTAGAGCT-------------------------------------------------------------------------------------------------------------------------------------------------------------------------------------------------------------------------------------------------------------------------------------------------------------------------------------------------------------------
>gene=chr10_2385240-2386240; species=calJac
TTCAAAAACTCACAGGTGTACATTATTTTTATCAAAAGTAAAAGACTGATATAGAACATAAAAAAGTACATATTCTGGAACCTTCCTGACATCTGTAATTAGTTTAAAGTTCACTTATTTTTTAATTTAGAAACACATCAAAGCTATTGCATATTTTACATGATTACGta-ttttcaaatcattttcgc-ttacatccaatttagagaacagtacaaaaactcttccatctacttttacccagtccctgcaattgttactatttctgcttaccatatgggctttacccttttctacatgctcatattatcatgtgtgtgaaccatttaaatgtcaggtgcag-cccatgcctctttatccct-aatgctaatattttatagcagtaaatactatttcctaagaaaaagtatattactatggtacagtgaactaaatcaggaaatgaacattaatataatactatgatctaatctacagaccttaactatcttttgtcaat
>gene=chr10_2385240-2386240; species=canFam
TTCAGAAACTCACAGGTGAACAATATTCTTATCAAAGTAAAAAGGCAGCTACAGGACATGAAGAAT-------CATGTCACACT------GTCTGTAATTAAT-TGAAGATCACTTATTTCAGATTTCAAG-GCACATTAGTAGTATGGTCTATTTTAGCTTATAAtttttt-ttcaaatcacatcagatttacagaaagttct-agaatagta-ccatgaactccca--------------------------------------------------------------------------------------------------------------------------------------------------------------------------------------------------------------------------------------------------------------------------------
>gene=chr10_2385240-2386240; species=equCab
GTCAGAAAATCACAGATGAACA-TATTCTTATCAAAG-GAAAAGATAGCTACAGAAAATGAAGCGT-------CCTGGCACCCCC------------------------------------------------------------------------------------------------------------------------agaataata-taaagagctcccagaggcctttacccagatcccacaattgttaatatttttactcaccacacctgctttatcatctcctatatttccatattatttt--ttgtaaatcatgaaaa-gtaagttgcggactcag--------------------------------------------------------------------------acaatgagctaaatcaggaatttaacattaatatattattattatataatcttcagaacttagttatatttgaccaat
>gene=chr10_2385240-2386240; species=gorGor
TGCAAAAACTCACAGGGGTACATTATTTTTATCAAAGGTAAAAGTCTGATACAGAACATAAAGAATTATATATTCTGGCACCTTCCTGAGATCTGTAATTAGTTTAAAGTTCGCTTACTTTTGAATTTAGTAACACATCAGAGCTATGGCATATTTTATATGACTACGTATttttcaaatcattttagagttatataaagtttagaaaatagtataaaagaacttccatctacttctaccccacccctgcgattgttactatttctccttaccacgtcggctttaccgtttcctatatattcatattatcatatttgtgaaccatttaaatg-cagttgcagccccatgcccctttatccctaaatactaatactttatagcagtagacactatttcctaagaactaggatattaccatggtacagtgaactaaatcaggaaattaacattaatataatactacgatctaatctacagaccttaactatcttttgtcaat
>gene=chr10_2385240-2386240; species=panTro
TTCAAAAACTCTCAGGGGTACATTATTTTTATCAAAGGTAAAATTCTGATACAGAACATAAAGAATTATATATTCTGGCACCTTCCTGTGATCTGTAATTAGTTTAAAGTTCGCTTACTTTTGAATTTAGTAACACATCAGAGCTATGGCATATTTTATATGACTACGTATttttcaaatcattttagagttatataaagtttagaaaatagtataaaagaacttccatctacttctaccccacccctgcgattgttactatttctccttaccacgtcggctttaccgtttcctatatattcatattatcatatttgtgaaccatttaaatgtcagttgcagccccatgcccctttatccctaaataccaatactttatagcagtaaatactatttcctaagaactaggatattaccatggtacagtgaactaaatcaggaaattaacattaatataatactacgatctaatctacagaccttaactatcttttgtcaat
>gene=chr10_2385240-2386240; species=papHam
TTCAAAAACTCACAGGTGTACATTATTTTTATCAAAGGTAAAAATCTGATACAGAACATAAAGAACTACATATCCTGGCACCTTCCTGAGATCTGTAATTAATGTAAAGGTCACTTATTTTTGAATTT-GTAACACATCAGAGCTACGGCATATTTTATATGACTGCa---ttttcaaatcattttagagttatataaagtttagaaaataatatagaagaacttccatctacttttacccagcccctgtgattgttactatttctacttaccacat-ggcttaaccatttcctatatattcatattatcatgtttgtgaaccatttaaatgtcagttgcagtcccatgcccctttatccctaaatactaatattttataccagttactactacttcctaagaacaacgatattaccacggtacagtgagctaaatcaggaaattaacattaatataatactaccatctaatctatagaccttaactagtttttgtcaat
>gene=chr10_2385240-2386240; species=ponAbe
TTGAAAAACTCACAGGGGTACATTATTTTTATCAAAGGTAAAAGTCTGATACAGAACATAAAGAATAATATATTCTGGCACCTTCCTGAGATCTGTAATTAGTTTAAAGTTCACTTATTTTTGAATTTAGTAACACATCAGAGCTATGGCATATTTTATATGACTATGTAattttcaaatcattttacagttatataaagtttagaaaatagtataaaagaacttccatctacttctaccccacccctgcgattgttgctatttctccttaccacatcggctttaccatttcctgtatattcatattatcatgtttgtgaaccatttaaatgtcagttgcaaccccatgccgctttattccgaaatactaatattttatagcagtaaatactatttcctaagaacaaggatattaccatggtacagtgaactaaatcaggaaattaacattaatataatactacgatctgatctacagaccttaactatcttttgtcaat
>gene=chr10_2385240-2386240; species=rheMac
TTCAAAAACTCACATGTGTACGTTATTTTTATCAAAGGTAAAAATCTGATACAGAATATAAAGAACTACATATCCTGGCATCTTCCTGAGATCTGTAATTAATGTAAAGTTCACTTATTTTTGAATTT-GTAACACATCAGAGCTACGGCATATTTTATATGACTGta---ttttcaaatcattttagagttatataaagtttagaaaagaatataaaagaacttccatctacttttacccagcctctgtgattgttactatttctaattaccacat-ggcttaaccatttcctatatattcatattatcatgtttgtgaaccatttaaatgtcagttgcagtcccatgcccctttatccctaaatactaatattttataccagttactactacttcctaagaacaacgatattaccacggtatagtgagctaaatcaggaaattaacattaatataatactaccatctaatctatagaccttaactagtttttgtcaat
>gene=chr10_2608487-2609487; species=hg19
ACCAGAGACCACAGGATGGGTAAGAAATAGCCCAGCTCAGGCTACTGGGTTGAAGAACTGCCAGAGCGTGATCGCCAACGTGCAGATTTCTGATCTACGTGTAATGTAGAAGCTGACTGTTCTGTATCTGACGTTTCATTTAGAGTCTATGAAGTAGCTTAGGCCAATTACTCATAGCCGCCTGCCCCTCCTCAGTTACCTGGACATATGTCTTGTGTTCTGGAATCAAAACTAATTCTGAATGCATATCCTGAAAACATGGGACACTTACTCAGATTTCACTCTTGGGTGTCATTGGCCTTTTAATTATTTTCTATCAATAGACCGACCTTAGATTTACTTGTCAAAAAAAGTAAGGTCATTTTATGAGCACTTTCATTCCAATTTCCTAGATGTCTTTTCTGATTAGAAAAACCTATAAACTATGTAGCTTTGAATTTATAGAATCATTATTCCTGAAGGTTTTGCTGTCCTTTGCGCTCAGAGATGGTCCCACTGAC
>gene=chr10_2608487-2609487; species=bosTau
CCCCGGGACCACAGCGTGCGTGA--GGAAGTCCTGCGTTGACAAGCTACTGGGAGAATCGCCAGTGAGGGGTCACCTACTTGCAGATTTATGATCT-CCTCCA-CCT-ACAGCTGCCTGTTGTGTGTGTCATG--TTACATAGAGCCTAT------GTTTAGGTCAGTCTTTCATGGCCTCTTGGTCATCCCCCATCAGTTATGCATTTGCCCCGTGTCCTAGGATCAAACTAAGTCCTACACACACATCGTACAAACATTAGATGCAAGACCAGAGTTCCTTC-CATGTGTCACTGGCCTTTTAATTGCTTTGTATCCATAGACTGACCTTAGATTTACTTGTCAGAAGAAGTAAGGTCATTTTATAAGCACTTTCAGTCCAATTTCCTAGATGTCTTTTCTGATTAGAAAACCCTATAAACTATGTAGCTTTAAATTTACAGAATCATTATTCCTGAAGGTTTTGCTGTCCTTCACGCTCAGAGATGGCATCCGTGAC
>gene=chr10_2608487-2609487; species=calJac
CCCTGAGGTCACAGGTTGGGGAGGAACTGGCCCAGCTCAGGCCAGTGGCTTGGAGAACTGCCTGAGGGTGATCACCGATGTGCACATTTCTGATCTCCATTTACTGTAGAAGCCGACTGTTCTGCATCTGATGTTTTGTTTACAGTCTATGAAGTAGCTTAAGCCAATTACTCATAGTCACCTGCCCCTCCTTAGTTATGTGAACATATGTTTTGTGTGCTAGAATCCAAACTAATTCTGAATGCAGATCCTGAAAACATGAGACACTCACTCGGGTGTCACTCTCGGGTGTCACTGGTCTTTTAATTATTTTCTATCGATAGACCGACCTTAGATTTACTTGTCAAAAAAAGTAAGGCCATTTTATGAGCACTTTCATTCCAATTTCCTAGATGTCTTTTCTGATTAGAAAAACCCATATACTATGTAGCTTTGAATTTATAGAATCATTATTCCTGAAGGTTTTGCTGTCCTTCGTGCTCAGAGATGGTCCCATTGAC
>gene=chr10_2608487-2609487; species=canFam
-----CGACCCCAGTGTGGGCAC---CGTGTCCGGTCCCGGCAAGTGGCTCGGAGAACCTGC-GACCGGGGTCACCTGGCTGCAGATGCCCGCCCTCCCCTCG-TGGGGCAGCCGACTGTCGTTTACCTCCCGCCCTATCTAGAGTCTATCAAGCAGCTCCCATCAACGCCCTGCGGCCCGACAGCGGGTCCCCGGCACCTGAGCAGGGGTCCCGAGCGCCAGGACCACGGCAGACGCCGT---CCCGTTGAGGAAATGGCACCTGCGAGCTCAGACCTCATTCCCG-GTGCCGTTGGCCTTTTAATTGTCTCGTATCAATAGGCTGACCTCGCATTTGCTTGTCAAAAGCAGTAAGGTCATTCTACAAGCACTTCCATTCCAATTTCCTACTTGTCTTTCCTGATTAGAAAACCCTATAAACTATGTAGCTTTGAATTTAGAGAAGCATTATTCCTGAAGGTTTTGCTGTCCTTCACGCTCAGAGATGACACCTGTGAC
>gene=chr10_2608487-2609487; species=equCab
-----------CAGGGTGGGGAG-AGGAGGTCCCGTCCTGGCAAGGGGCCTGGGCAGCTGCCAGAAAGTGGTCATCTACTTGCAGATTTCAGATCTTTCCTCA-CTTCAAAATTTACTATTGCTTATTTCATATTTTATTTATAGTCTGTAAAGTA--------------TTCGTAGCCACTTGGCCCTTCTCAATCATCTACTC--GTGTCCTGTGTGCTAGGATCCAAAGGAATTCTGTGGGCACATCATACAAACATGGGAGGCAAGTTCAGACTTCATTCTAGAGTGTCATTGGCCTTTTAATTGTCTTGTATCAATAGACTGACCTTCGATTTACTTGTCAAAAGAAGTAAGGTCATTTTATAAGAGCTTTCATTCCAATTTCCGAGATGTCTTTTCTGATTAGAAAACCCTATAAACTATGTAGCTTTAAATTTACAGAATCATTATTCCTGAAGGTTTTGCTGTCCTTCACGCTCAGAGATGACATCCGTGAC
>gene=chr10_2608487-2609487; species=gorGor
ACCAGAGACCACAGGATGGGTAAGAAATAGCCCAGCTCAGGCTACTGGGTTGAAGAACTGCCAGAGCGTGATCGCCGACGTGCAGATTTCTGATCTACGTGTAATGTAGAAGCTGACTGTTCTGTATCTGACGTTTCATTTAGAGTCTATGAAGTAGCTTAGGCCAATTACTCATAGACGCCTGCCCCTCCTCAGTTACCTGGACATATGTCTTGCGTTCTGGAATCAAAACTAATTCTGAATGCATATCCTGAAAATATGGGACACTTACTCAGATTTCACTCTTGGGTGTCATTGGCCTTTTAATTATTTTCTATCAATAGACCGACCTTAGATTTACTTGTCAAAAAAAGTAAGGTCATTTTATGAGCACTTTCATTCCAATTTCCTAGATGTCTTTTCTGATTAGAAAAA-CTATAAACTATGTAGCTTTGAATTTATAGAATCATTATTCCTGAAGGTTTTGCTGTCCTTTGCGCTCAGAGATGGTCCCACTGAC
>gene=chr10_2608487-2609487; species=panTro
ACCAGAGACCACAGGATGGGTAAGAAATAGCCCAGCTCAGGCTACTGGGTTGAAGAACTGCCAGAGCGTGATCGCCGACGTGCAGATTTCTGATCTACGTGTAATGTAGAAGCTGACTGTTCTGTATCTGACGTTTTATTTAGAGTCTGTGAAGTAGCTTAGGCCAATTACTCATAGCCGCCTTCCCCTCCTCAGTTACCTGGACATATGTCTTGTGTTCTGGAATCAAAACTAATTCTGAATGCATATCCTGAAAACATGGGACACTTACTCAGATTTCACTCTTGGGTGTCATTGGCCTTTTAATTATTTTCTATCAATAGACCGACCTTAGATTTACTTGTCAAAAAAAGTAAGGTCATTTTATGAGCACTTTCATTCCAATTTCCTAGATGTCTTTTCTGATTAGAAAAACCTATAAACTATGTAGCTTTGAATTTATAGAATCATTATTCCTGAAGGTTTTGCTGTCCTTTGCGCTCAGAGATGGTCCCACTGAC
>gene=chr10_2608487-2609487; species=papHam
ACCCGAGACCACAGGATGGGGAAGAAATAGCCCAGCTCAGGCTACCGGGTTTGAGAACTGTCAGAGAGTGATCGCCGACATGCAGATTTCTGATCTACATTTAATGTAGAAGCTGACTGTTCTGTATCTGACATTTTATTTAGAGTCTATGAAGTCGCTTAGGCCAATTGATCATAGCCGCCTGCCCCTCCTCAGTTACCTGGACATATGTCTTGTGTGCTGGAATCAAAACTAATTCTGAATGCATATCCTGAAAACATGGGACACTTACTCAGATTTCACTCTTGTGTGTCATTGGTCTTTTAATTATTTTCTATCAATAGAGTGACCTTAGATTTACTTGTCAAAAAAAGTAAGGTCATTTTATGAGCACTTTCATTCCAATTTCCTAGATGTCTTTTCTGATTAGAAAAACCTATAAACTATGTAGCTTTGAATTTATAGAACCATTATTCCTGAAGGTTTTGCTGTCCTTCTGACTCAGAGATGGTCCCACTGAC
>gene=chr10_2608487-2609487; species=ponAbe
ACCAGAGACCACAGGATGGGGAAAAAATAGCCCAGCTCAGGCTACTGGGTTGAAGAACTGCCAGAGCTTGATCGCCGACGTGCAGATTTCTGATCTTCGTTTAATGAGGAAGCTGACTGTTCTGTATCTGACGTTTTATTTAGAGTCTATGAAGTAGCTTAGGCCAATTACTCATAGCTGCCTGCCCCTCCTCAGTTACCTGGACATATGTCTTGTGTCCTGGAATCAAAACTAATTCTGAATGCATATCCTGAAAACATGGGACACTTACTCAGATTTCACTCTTGGGTGTCATCGGCCTTTTAATTATTTTCTATCAATAGACCGACCTTAGATTTACTTGTCAAAAAAAGTAAGGTCATTTTATGACCACTTGCATTCCAATTTCCTAGATGTCTTTTCAGATTAGAAAAACCTATAGACTATGTAGCTTTGAATTTATAGAATCATTATTCCTGAAGGTTTTGCTGTCCTTCACGCTCAGAGATGGTCCCGCTGAC
>gene=chr10_2608487-2609487; species=rheMac
ACCCGAGACCACAGGATGGGGAAGAAATAGCCCAGCTCAGGCTACCGGGTTGGAGAACTGTCAGAGAGTGATTGCCGACATGCAGATTTCTGATCTACATTTAATGTAGAAGCTGACTGTTCTGTATCTGACGTTTTATTTAGAGTCTATGAAGTCACTTAGGCCAATTGATCATAGCCGCCTGCCCCCCCTCAGTTACCTGGATATATGTCTTGTGTGCTGGAATCAAAACTAATTCTGAATGCATATCCTGAAAACATGGGACACTTACTCAGATTTCGCTCTTGGGTGTCATTGGTCTTTTAATTATTTTCTATCAATAGACTGACCTTAGATTTACTTGTCAAAAAAAGTAAGGTCATTTTATGACCACTTTCATTCCAATTTCCTAGATGTCTTTTCTGATTAGAAAAACCTATAAACTATGTAGCTTTGAATTTATAGAACCATTATTCCTGAAGGTTTTGCTGTCCTTCGCACTCAGAGATGGTCCCACTGAC
>gene=chr10_3163004-3164004; species=hg19
CTATTCCCATGTTTGTGTGTCACGCTTGGTAATTGATGTGGGAGTTTGAAGATCCGTACCTAACACAGAAAGCATTTCATTTTTTTAAAATTTGATGTCTAAAAGTTTGTAGTAATTCTCAAGTTTTAATTTTTCTTGTGAGACTTGGTTCTCATGAATATTTTTCAAAGATATTTTTTCTTGTAAAACCTTGGCATGAAACTTATTTCTAGCACTGGTAAATAAAAAAACAAGCTTTTAACATACAGCTCATATGGTAAGTAATGCTTAGCACTCGTTTCTTGCTTTTCTGAGCGTTTTAAACTTTCTTCACTTTCTTTGCGAAGGAAACCTGCCCAGGTTTTCCTGTGTTCACTGGCTTTGGGGGCAACTTTCACCTTATTTTTGGCAGTTGCTAATCTCTGACCTAGACGTTGCTTCTGTTCTCCTGGTGGTGGGTGTCACGGCTTTGCTGCTGCGGGGCTGGCCCGGCTCTGGACCTACCTTCGCACTGTGAATGT
>gene=chr10_3163004-3164004; species=bosTau
TAATTATCATAAATTTAAATCACACTTGGGAAATCACTTGGGCTTTTGAAGATCAGTGAGGATCAGAAACTCC--TTTATTTTTTTTCAATTCAGTGTCTAGAATTTTCTGGTAAATTCTCACATTTTATTTTCCTTGGGAGACACAGGCCTCGTGGCTGTATTTCTAGC-TTTTTTCCCT---AAACCAATGGCATCAAATCTGTCTCCAGTGCCGGTAAATAAAAGA-AAAGCTTTTAAAGTAGGATGTATGCGGTAAGCAGTGCTTGGTGCTGGTTCCTTGCTTTCCTGAACCTCTTCAACTTTCTGCAGTTTCTGTATTAAAAAG-CCT--CCGGCGTGGCCTGTGTCCGCTGGACCT--------------CCTCACCCGC----GCGCCCGCCC----------------CTCGTGC--CCCCGGGGAT-GCCGTCTGTGCTCCGCTGCTGTGGGACTAACTCAGCCTCTGGTCGCTGCTCAAGGTCTGAGTTG
>gene=chr10_3163004-3164004; species=calJac
CTATTACCATGTTCGTGAGTCACACTTGGTAATTCACGTGGGAGTTTAAAGATCTATATCTAACCAAGAAAATATTTCATTTTTTAAAAATTTGATGTCTAAAATTTTTCAGCATGTCTCAAGTT-----TTTTCTTGTGAGACTTGGTTTGCATGAATATTTTTCAAAGTTTTTTTTTTTCTGAAACCTTTGGCATGAAACTTATTTCTAGCACTGGTAAATAAAAAACCAAGCTTTTAAAATACACCTCACATGGTAAGTGATGCTTAGCACTCGTTTCCTGCTTTTCTGAGCATCTTAAACTTTCTTCACTTTCTTTACGAAAGAATGTTGCCCAGGGCTTCCTGTGTTCACTGGCTTTGGGGGCCACTTTCACCCTCTTTTTTGCGGTCACTAATCTTTGACCTAGACATGGCTTCTGCTCTCCTGGTGATGGGTGGCACGG-TTTGCTGCTGCCGGGCCAGCCCGGCTCCGGGCTGACCTCC-CGCTGTGAATGT
>gene=chr10_3163004-3164004; species=canFam
GTGTTACCACGTGTGTAAGCCACGCTGTGGAGATGGCGCGGGAGCTTCAGAC----------------ACGTT--TCTTCTTCTTTATAATCTGGCGTCTGAACTTTTGCTGCAGATTCCCCAG---TAGTTTTCTTG----------------TGAATGTTGCTCTCGGATTTTCCTCCT---GACCCTGTGGGCTCAAACCTGTCTCTAGTGCCGGTACATAAAAGA-AATGCTTTTTAAATAAAAATCGGATGGTAAGGAATGCCTTGCGCTTGCGTTTTTCTGTTCTGTGCTCCTTAAACTTTCTGTGGTTTCTTTACTAAAAAGCTCTGCCCCGTGTCTCCGGGGTCCGCTGGAGCG--------------GCCCTGT---TGGCACCACTAACCCGTTGCTGGGCCACCGCGCGCCCCGTCCTGGTGACTGTTGCTCCTGCCTGGCCACCGTGAGCCGA-TTCCGCTCCTGACCGGCTG--CACCTGC-CGTGG
>gene=chr10_3163004-3164004; species=equCab
-TATTATCGTATTTGTAAATCACGCCTGGGAAATCGCATATGAGTTTGAAGATCAGCAGCAGAACACAATTCT--TTTGTTTTTTTAAAATTTGGTGTCTAAAATTTTTTGGTAAATTCTCAAG-ATTTTTTTCCTTG--AGACCTAGGTCTCGTGAATGTTTCCTTCAGATTTTTTTCCT----AGCCCGTGGCATCACGTCTGTTTCTAGCGCTGGTAAATAAAAGA-AACGCTTTTAAAATAAAGTTCAAATGGTAAGTGATGCTTTGCACTTGTTTCTTGCTTTTGTGAGCCGCTTAAACTTTCCGAGGTTTCTTTGCTAAAAAGCCCTGCCCAGGGCCGCGTGTGTCCGCTGGAACG--------------TCCTTGTCCTTGTGGTCACTAGCCTT--GCTGGGCCGCTGCCCGGGCAC---------CTGTGCTTCCGGCCTCGCTGCTGTTGGCCTA--ACCGATCCTGATCG-------AGCTGTGAATTG
>gene=chr10_3163004-3164004; species=gorGor
CTATTCCCATGTTTGTGTGTCACACTTGGTAATTGAC-TGGGAGTTTGAAGATCCATACCTAACACACAAAGCATTT-ATTTTTTTAAAATTTGATGTCTAAAAGTTTTTAGTAATT-TCAAGTTTTAATTTTTCTT-TGAGACTTGGTTCTCATGAATATTTTTCAAAGATATTTTTTCTTGTAAACCCTTGGCATGAAACTTATTTCTAGCACTGGTAAAT-AAAAAACAAGCTTTTAACATACAGCTCATATGGTAAGTAAT-CTTAGCACTCGTTTCTTGCTTTTCTGAGTGTTTTAAACTTTCTTCACTTTGTTTGCGAAGGAAACCTGCCCAGGTTTTCCTGTGTTCACTGGCTTTGGGGGCAACTTTCACCTTATTTT-GGCAGTTGCTAATCTCTGACCTAGACGTTGCTTCTG---TCCTGGTGGTGGGTGTCAC-GCTTTGCTGCTGCGG-GCTGGCCCGGCTCTGGGCTGACCTTCGCGCTGTGAATGT
>gene=chr10_3163004-3164004; species=panTro
CTATTCCCATGTTTATGTGTCACGCTTGGTAATTGACGTGGGAGTTTGAAGATCTGTACCTAACACAGAAAGCATTTCATTTTTTTAAAATTTGATGTCTAAAAGTTTTTAGTAATTCTCAAGTTTTAATTTTTCTTGTGAGACTTGGTTCTCATGAATATTTTTCAAAGATATTTTTTCTTGTAAACCCTTGGCATGAAACTTATTTCTAGCACTGGTAAATAAAAAAACAAGCTTTTAACATACAGCTCATATGGTAAGTAATGCTTAGCACTCGTTTCTTGCTTTTCTGAGCGTTTTAAACTTTCTTCACTTTCTTTGCGAAGGAAACCTGCCCAGGTTTTCCTGTGTTCACTGGCTTTGGGGGCAACTTTCACCTTATTTTTGGCAGTTGCTAATCTCTGACCTAGACGTTGCTTCTGTTCTCCTGGTGGTGGGTGTCACGGCTTTGCTGCTGCGGGGCTGGCCCGGCTCTGGGCCGACCTTCGCGCTGTGAATGT
>gene=chr10_3163004-3164004; species=papHam
CTATCCTCATATTTGTGTGTCACACTTGGTGATTCACGTGGGAATCTGAAGATCCGTACCTAACGCAGGAAGCATTTCATTTTTTTAAAACTTGATGTCTAAAATTTTTCAAAAATTCTTAAGTTTTGATTTTTCTTGCACGACTTAGTTCTCACGAATATTTTTCAAAGTTTTTTTTTTTTGTAAACCCTTGGCATGCAACTTATTTCTAGCACTGGTAATTAAAATAACAAGCTTTTAACATACAGCTCATATGGTTAGAAATACTTAGCACTCGTTTCTTGCTTTTCTGAGTGTCTTAAA----CTTCACTTTCTTTGTGAAGGAAACCTGCCCAGGTTTTCCCGTGTTCACTGGCTTTGGGGGCAACTTTCACCTTATTTTTGGCAGTCACTAATCTCTGACCTAGACATCGCCTCTGTAATCCTGGTGACGGGCGTCACGGCTTTGCTGCTGTGGGTCCAGCCCGGCTCTGGGCTGACATTCACGCTGGGAATGT
>gene=chr10_3163004-3164004; species=ponAbe
CTGTTCCCATGTTTGTGTGTCACACTTGGTAATTGACATGGGAGTTTGAAGATCCGTACCTAATGCAGAAAGCATTTCATTTTTTAAAAATTTGATGTCTAAAATTTTTCAGTAATTCTCAAGTTTTAACTTTTCTTGTGAGACTTGGTTCTCATGAATATTTTTCTAAGTTTTTTTTTTTTGTAAACCCTTGGCATGAAACTTATTTCTAGCACTGGTAAATAAAAAAACAAGCTTTTAACATACAGCTCATATGGTAAGTAACGCTTAGCACTCGTTTCTTGCTTTTCTGAGCGTCTTAAACTTTCTTCATTTTCTTTGCGAAGGAAACCTGCCCAGGTTTTCCTGTGTTCACTGGCTTTGGGGGCAACTTTCACCTTATTTTTGGCAGTCGCTAATCTCTGACCTAGACGTTGCTTCTGTTCTCCTGGTGATGGGCATTACAGTTCTGCTGCTGCGGGGCTGGCCCGGCTCTGGGCCGACCTTTGCGCTGTGAATGT
>gene=chr10_3163004-3164004; species=rheMac
CTATCCCCATGTTTGTGTGTCACACTTGGTGATTCACGTGGGAGTCTGCAGATCCGTACCTAATGCAGGAAGCATTTCATTTTTTTAAAATTTGATGTCTAAAATTTTTCAGTAATTCTCAAGTTTTAATTTTTCTTGTGCGACTTAGTTCTCATGAATATTTTTCAAAGTTTTTTTTTCTTATAAACCCTTGGCATGAAACTTATTTCTAGCACTGGTAAATAAAAAAACAAGCTTTTAACATACAGCTCATATGGTAAGTAACGCTTAGCACTCCTTTCTTGCTTTTCTGATCATCTTAAACTTTCTTCAATTTCTTTGCGAAGGAAACCTGCCCAGGTTTTCCCGTGTTCACTGGCTTTGGGGGCAACTTTCACCTTATTTTTGGCAGTCACTAATCTCTGACCTAGACGTTGCTTCTGTAATTCTGGTGACAGGTGTCACGGCTTTGCTGCTGCGGGGCTGGCCCGGCTCTGAGGTGACCTTCGCGCTGGAAATGT
>gene=chr10_3555241-3556241; species=hg19
CTGTCTTCTCTCCCAGCTGTCTTCCCCTGCACTGAGGTTACCAATTGCTAGAGGTGATGAAAGGGAAAATGGTGCAGCCTCTCTGCTGTGACTTAGGCATGTTTTGAAGTTGCTGCTTGGTGTGAAGGCATTGATGAGAGATCCACAAAGTGCTCTTAGGAGCACCGGGGTGTGACATTGGAAGCTCTCACAGGACCATGTGCTTCCCCCTATAGAGGGTGATGGAGTTTTAAGAAGGATAAACACCCATTAGAGTTCCGGTCCCACTGTTAGAACTTaagtcactcagcccctctgagttgcagtttccacatatataaaatgggtagaataataacacctgtctcataaggttgttggaaaagttacataaaatagtacatcaagcaccttcccaacctacaggaagccctcaGCAGCTGTGAGTGAGCTATGAGTCCCTCTGTGCATGAGCTTCCAGTCTGAGCTGTATGGCAGCTTCCAGGGTTCTGCAGCTATCC
>gene=chr10_3555241-3556241; species=bosTau
--------------------------------------------------------------------------------------------------------------------------------------------------------------------------------------------------------------------------------------------------------------------------------------------------------------------------------------------------------------------------------------------------------------------------------------------------------------------------------------------------------------------
>gene=chr10_3555241-3556241; species=calJac
CTGTCTTCTGCCCCAGCCACCTTCCCCTGCACTGAGGATACTGATTCCTAGAGGTGCTGAAACGGAAAATGCTGCAGCCTCTCTGCTCTGACTTAGGTGTGTTTTGAAGTTGCTGCCTGGTGTGACGACATTGATGAGAGATCCACCAAGTGCCCTTAGGTGCACCCGGGTGCGATGGTGGACGTCCTCACAGGACCATGTGGTTCCCCCTATAGAGGCTGGTGGAGTACTAAGAAGGATAAACACCCACTGAAGCTCTAGTCCTACTGTTAGAAGTTaagtcgctcagcccctctgagttgcagtttccacatatataaaatgggtagaataacaacacccgttccatagggttgttggaaaagttacataagatagtacatCAAGCACCCTCCCAGCCTATAGGAAGTCCTTAGCAACCATGAGTGAGCTATGAGTCCTTCTGCACATGAGCTTCCAGTCTGAGCTCTATGGCAGCTTTTACGGTTCTGCAGTGACCC
>gene=chr10_3555241-3556241; species=canFam
CTGTTTTCCAGGCCAGTCGCCTTCCCCTGTGTCAAGGACACCAGTGGATGAATATGACG----AGCAGGTGTCACAGCTG------AGATG---------------------CTGCTGAGCGCGAATGCCTCGATGGGAGATGCAGTGTGAGGCCTTTGGAGCAGCGATGAGCAACGCTGGAAGCTTCCACGGGTCTGGGTGCTTT-CCCTGGCAATACTGGTAGGCTTTGGAGAAGGATGGACACC--------------------------AGGTGaagctcctcaggccctctgagtctcagtgttcacatatgtagagtagggattgcagtaacacctgcctcatagggttggtgcaaagattaaataa---aatacgtaacgcgcctTCCTATCAC-TAGACC---------------------------GTGACATCTACGTATGGGCCTAGAGTCTGACTTGTATGGAGGCTCCCAGAACTCAGCAGC-----
>gene=chr10_3555241-3556241; species=equCab
ccatcctct-------------tcctctGCACCAAGGACAGCGGTTGTTAAAGAGGATGAAAGGGAGGGTGGCGCAGCCT--CTGAGGGTG---------------------CTGCTGAATCTGAGTGTCTCGATTAGAGACCCACCACGTTCACTTAGGAGCACCTGGCTGCAGTGCTGGGAGCTCTCCCAGGACCACGTGC-TT-CCCTATAGAC------AGACTTTGCAGAAGGAGCAACGTCAGCTGAAGTTCTGGCCCCACCATGGAAAgataaggtacttagcccctctgagactcggttttcacatttgtataatgggt-tattaataacgcctatctcatagag-tggtcttaaggttaaataaAA-----------------------------------------------------------------------------------------------------------------------------
>gene=chr10_3555241-3556241; species=gorGor
-----------------------------------------------------------------------------------------------------------------------------------------------------------------------------------------------------------------------------------------------------------------------------------------------------------------------------taaaatgggtagaatagtaacacctgtctcataatgttgttggaaaagttacataaaatagtacatcaagcaccttcccagcctacaggaagccctcagcagctgtgagtGAGCTATGAGTCCCTCTGTGCATGAGCTTCCAGTCTGAGCTGTATGGCAGCTTCCAGGGTTCTGCGGCTATCC
>gene=chr10_3555241-3556241; species=panTro
CTGTCTTCTCTCCCAGCTGTCTTCCCCTGCACTGAGGATACCAACTGCTAGAGGTGATGAAAGGGAAAATGGTGCAGCCTCTCTGCTGTGACTTAGGCATGTTTTGAAGTTGCTGCCTGGTGTGAAGGCATCGATGAGAGATCCACAAAGTGCTCTTAGGAGCACCGGGGTGTGACATTGGAAGCTCTCACAGGACCATGTGCTTCCCCCTATAGAGGGTGATGGAGTTTTAAGAAGGATAAACACCCATTAGAGTTCCGGTCCCACTGTTAGAACTTaagtcactcagcccctctgagttgcagtttccacatatataaaatgggtagaataataacacctgtctcataaggttgttggaaaagttacataaaatagtacatcaagcaccttcccagcctacaggaagccctcaGCAGCTGTGAGTGAGCTATGAGTCCCTCTGTGCATGAGCTTCCAGTCTGAGCTGTATGGCAGCTTCCAGGGTTCTGCAGCTATCT
>gene=chr10_3555241-3556241; species=papHam
CTGTCTTCTCCCCCAGCTGTCTTCCCCTGCACTGAGGATACCAATTGCTAGAGGTGATGAAAGGGAAAATGGTGCACCCTCTCTGCTGTGACTTAGGTGTGTTTTGAAGTTGCTGCCTGGTGTGAAGGCATCAATGAGATATCCACAAAGTGCTCTTAGGAGCACCGGGGTGCAATGTTGGAGGTGCTCACAGGACCATGTTCTTCCCCCTAGAGAGGGTGATGGAGTTTTAAGACGGATAAACACCCATTGAAGTTCTCGTCCCAATGTTAGAACTTaagccactcagcccctctgagttgcagcttccacatatataaaatgggcagaataataacacctgtgtcttagggttgttggaaaagttacataaaatagtacatCAGGCACCTTCCCAGCCTACAGGAAGCCCCCAGCAGCTGTGAGTGAGCTATGAGTCCCTCTCCTCATGAGCTTCCAGTCTGAGCTGTGTGGCAGCTTCCAGGGTTCTGCGGCTATCC
>gene=chr10_3555241-3556241; species=ponAbe
CTGTCTTCTCCCCCAGCTGTCTTCCCCTGCACTGAGGATACTGATTGCTAGAGGTGATGAAAGGGAAAATGGTGCAGCCTCTTTGCTGTGACATAGGGGTGTTTTGAAGTTACTGCCTGGTGTGAAGGCATCGATGAGAGATCCACAAAGTGCTCCTAGGAGCACCGGGGTGTGATGTTGGAAGCTCTCACAGGACCATGTGCTTCCCCCTATAGAGGGTGATAGAGTTTTAAGAAGGATAAACACCCATTAGAGTTCTCATCCCACTGTTAGAACTTaagtcactcagcccctctgagttgcagtttccacatatataaaatgggtagaataataacacctgtctcataaggttgttggaaaagttacataaaatagtacatcaagcaccttcccagcctacaggaagccctcaGCAGCTGTGAATGAGCTATGAGTCCCTCTGTGCATGAGCTTCCAGTCTGAGCTGTATGGCAGCTTCCAGGGTTCTGCAGCTATCC
>gene=chr10_3555241-3556241; species=rheMac
CTGTCTTCTCCCCCAGCTGTCTTCCCCTGCACTGAGGATACCAATTGCTAGAGGTGATGAAAGGGAAAATGGTGCACCCTCTCTGCTGTGACTTAGGTGTGTTTTGAAGTTGCTGCCTGGTGTGAAGGCATCAATGAGATATCCACAAAGTGCTCTTAGGAGCACCGGGGTGCAATGTTGGAGGTGCTCACAGGACCATGTTCTTCCCCCTAGAGAGGGTGATGGAGTTTTAAGATGGATAAACACCCATTGAAGTTCTCGTCCCAATGTTAGAACTTaagccactcagcccctctgagttgcagcttccacatatataaaatgggcagaataataacacctgtgtcttagggttgatggaaaagttacataaaatagtacatcaggcaccttcccagcctACAGGAAGCCTCCAGCAGCTGTGAGTGAGCTATGAGTCCCTCTCTGCATGAGCTTCCAGTCTGAGCTGTGTGGCAGCTTCCAGGGTTCTGCGGCTATCC
>gene=chr10_3821487-3822487; species=hg19
CGCCGCTCGGAAGGGCGGGTACCAGTGGCGAGTCCAGGGTCACCCACATACCATGCACCACGGGTGCTATGCCGCTTCTTACAGGACCTTTTTAGCCCTCAAAAGACCTTCCAAGGAGAGGCCCTGGAGGCAACTGGGTAGGGTGCAGAACGGCATGCTTTGGCTGGAACACGCATCCCTCCTTCCACGGCCGGCTCTCAGCCTGGAAGCCTTTTAGCCTACAGGATCCACCTCTCTGCTCCCTCAGAGGTGCCTCTTCATGTGCAGGGCCAGGTGGTCAGACCTGGAAAAACACCTGCAAGGGCAAATCAGAAGCACAGAAGAAGTTAGGTTCCCATCCCTTGCCAGTGTTCTGGACCAGCGCCCTCACCTCCCTGCCCTGCCCAGCCTAACCCCCTGCAGGGAAAGGTGGGATTCTCCTCCCAAGCCTCATCAGTGTCTTCAGGGACAGGAGATACCAACTGATAGGAATGTGAATTAAGAATGTCCCCCACCAGTGG
>gene=chr10_3821487-3822487; species=bosTau
GACCACTCAGAGGAC-AGGTACCAGTGGCGA-GCCAGGGCCACCCAGACACCACACACCCCGGGTGCCCTGCCGCTTCGGACGTGACTGTTCTCGCCCTCGAAAGACCTTCCCAGT--AGGTCCTGGAGGTGACCGGGCAGGGTGCAAAATGGC----TTTGGCTGGAACACGCA-CCCTCCTTCCGCGGCCGTC--TCAGCCTGGAAGCCTTTTAGCCCGCAGGAGTTGTCGCTCTGCCCCCTCAGAGGTGTCTCTTCATGTGCAGGGCCAGGTGGTCGGACCTGGAGAAACACCTGT-GGAGAGAATCGGGGTCCC---AGACATCAGTTCTCCTGCCCTGCAGG---TCACAGACC--------TCTGCCCC-GAGCTCCCCAACCTCAGCCTCTCCCCAGGAGGGTGCACTCCCCAGCTGAGTCA-CCCCATCCTCATTTGGGGCAGGAAATTCCAACTGACAGAAATCTACATCAAAGAGGCCACCAGTGA----
>gene=chr10_3821487-3822487; species=calJac
CGCCACTCGGAAAGTCGGGTACCAGTGGCGAGTCCAGGGTTACCCACACACCATGCACCACGGGTGCTATGCCGCTTCTTACAGGACTTTGGCAGCCCTCAAAAGACCTTCCAAGGAGAGGCCCTGGAGGCTACTGGGTAGGGTGCAG-ACGGCATGCTTCGGCTGGAACACGCATCCCTCCTTCCACGGCCGGCTCTCAGCCCGGAAGCCTTTTCGCCTACGGGATCCACTTCTCTGCTCCCTCAGAGGTGCCTCTTCATGTGCAGGGCCAGGTGGTCAGACCTGGAAAAACACCTGC-AGGGCAAATGAGAAGCAG---AGATGTTAGGTTCCCATCCCTT--CAGTGATCCGGACCAG-GCCCTCACCTCCCTGCCCTGCCCAGCCTAACCCCCTGCAGGGAAAGCGGGAATT---CTCCCAGGCCTCATCCATGTTTTCAGGGACAGGAGACACCCACTGATAGGAATGTGAATTCAGGGTGTCTCCCGTCACTGG
>gene=chr10_3821487-3822487; species=canFam
GAGCACTCGGGAGAT-GGGTACCAGTGGCGAGTCCAGGGCCACC---ACACCACACGCCGCGGGTGCTCTGCCGC-TCCGACACGACGGTTTTCGCCCTCGAAAGACCTTCCAAGTAGAGGTCCTGGAGGCAACTGGGTGGGGTGCAAAATGGCATGCTTTGGCTGGAACGCGCA-CCCTCCTTCCACGGCTGTCTTTCAGCCCGGAAGCCTTTTAGCCCGCAGGATTCGCTGCTCTGCTCCCTCACAGGTGCCTCTTCATGTGGAGGGCCAGGTGGTCGGACCTGGAGAAACACCTGC-AGGGCAAAGAGGCATCCC---ACACGTTAGGTCTCCGGCCTTCACAGAGGTTACAGACC--------CCGTGGCCTGCGCTCCCC---CCCAACCCCTCCAG-AGGG---AAGGTCAGCCAGCTGGCCAGTCGG----TTTTCTGGGGCGGAAAATTCTAGCTGATGGGAATATACATC---GAGGACGCCAATCA----
>gene=chr10_3821487-3822487; species=equCab
GACCACTCAGAAGAT-AGGTACCAGTGGCGAGTCCAGGGCCACCCAAACACCACACACCACGGGCGCTCTGCCGCTTCTGACATGACTTCTTTCGCCCTCGAAAGACCATCCACGTAGAGGTCCTGGAGGCAACTGGGTGGGGTGCAAAATGGCATGCTTTGGCTGGAACTCGCA-CCCTCC-TCCACGGCCGTCTCTCAGCCAGGAAGCCTTTTAGCCTGCAGGATTCGCGGCTCTGCTCCCTCACAGGTGCCTCTTCATGTGCAGGGCCAGGTGGTCAGACCTGGAGAAACACCTGC-GGAGCGAACGAGCACGGA---CAAGGTCAGGTCTCCAGCCCTTGCTCGGGGTACAGCCC--------TCCCGCCCCGTGCGGCCC---CCTGACCCCCCTGGCAGGG---AAGACTACCCACTGGGTCATCAGGATTCTTTTCAGGGGTGGGGAATTCCAGCTGATGGGACTATAAATTCAGGAGGTCTCCAATCC----
>gene=chr10_3821487-3822487; species=gorGor
CGCCACTCGG-AAGTCGGGTACCAGTGGCGAGTCCAGGGTCACCCACATACCATGCACCACGGGTGCTATGCCGCTTCTTACGGGACTTTTTTAGCCCTCAAAAGACCTTCCAAGGAGAGGCCCTGGAGGCAACTGGGTAGGGTGCAGAACGGCATGCTTTGGCTGGAACAC-CATCCCTCCTTCCACGGCCGGCTCTCAGCCTGGAAGCCTTTTAGCCTACAGGATCCACCTCTCTGCTCCCTCAGAGGTGCCTCTTCATGTGCAGGGCCAGGTGGTCAGACCTGGAAAAACACCTGCAAGGGCAAATCAGAAGCACAGAAGAAGTTAGGTTCCCATCCCTTCCCAGTGTTCTGGACCAGCGCCCTCACCTCCCTGCCCTGCCCAGCCT-ACCCGCTGCAGGGAAAGGTGGGATTCTCCTCCCAAGCCTCATCAGTGTCTTCAGGGACAGGAGATACCAACTGATAGGAATGTGAATTAAGAATGTCTCCCACCAGTGG
>gene=chr10_3821487-3822487; species=panTro
CGCCACTCGGAAGGTCGGGTACCAGTGGCGAGTCCAGGGTCACCCACATACCATGCACCACGGGTGCTATGCCGCTTCTTACAGGACTTTTTTAGCCCTCAAAAGACCTTCCAAGGAGAGGCCCTGGAGGCAACTGGGTAGGGTGCAGAACGGCATGCTTTGGCTGGAACACGCATCCCTCCTTCCACGGCCGGCTCTCAGCCTGGAAGCCTTTTAGCCTACAGGATCCACCTCTCTGCTCCCTCAGAGGTGCCTCTTCATGTGCAGGGCCAGGTGGTCAGACCTGGAAAAACACCTGCAAGGGCAAATCAGAAGCACAGAAGAAGTTAGGTTCCCATCCCTTGCCAGTGTTCTGGACCAGCGCCCTCACCTCCCTGCCCTGCCCAGCCTAACCCCCTGCAGGGAAAGGTGGGATTCTCCTCCCAAGCCTCATCAGTGTCTTCAGGGACAGGAGATACCAACTGATAGGAATGTGAATTAAGAATGTCTCCCACCAGTGG
>gene=chr10_3821487-3822487; species=papHam
CGCCACTTGGAAGGTCGGGTACCAGTGGCGAGTCCAGGATCACCCACATACCATGCACCACGGGTGCTATGCCGCTTCTTACAGGACTGTTTTAGCCCTCAAAAGACCTTCCAAGGAGAGGCCCTGGAGGCAACTGGGTAGGGTGCAGAACGGCATGCTTTGGCTGGAACACGCATCCCTCCTTCCACGGCCGGCTCTCAGCCTGGAAGCCTTTTAGCCTACAGGATCCACCTCTCTGCTCCCTCAGAGGTGCCTCTTCATGTGCAGGGCCAGGTGGTCAGACCTGGAAAAACACCTGCAAGGGCAAATCAGAAGCAC---AGAAGTTAGGTTCCCAACCCTCGCCAGTGTTCCGGACCAGCGCCCTCACCTCCCTGCCCTGCCCAGCCTAACCCCCTGCAGGGAAAGATGTGATTCTCCTCCCAAGCCTCATCAGTGTCTTCAGGGACAGGAGACACCAACTGATAGGAATGTGAATTAAGAATGTCTCCCATCAGTGG
>gene=chr10_3821487-3822487; species=ponAbe
CGCCACTCGGAAGGTCGGGTACCAGTGGCGAGTCCAGGGTCACCCACATACCATGCACCACGGGTGCTATGCCGCTTCTTACAGGACTTTTTTAGCCCTCAAAAGACCTTCCAAGGAGAGGCCCTGGAGGCAACTGGGTAGGGTGCAGAACGGCATGCTTTGGCTGGAACACGCATCCCTCCTTCCACGGCCGGCTCTCAGCCTGGAAGCCTTTTAGCCTACAGGATCCACCTCTCTGCTCCCTCAGAGGTGCCTCTTCATGTGCAGGGCCAGGTGGTCAGACCTAGAAAAACACCTGCAAGGGCAAATCAGAAGCACAGAAGAAGTTAGGTTCCCATCCCTTGCCAGCGTGTCAGACCAGCGCCCTCACCTCCCTGCCCGGCCCAGCCTAACCCCCTGCAGAGAAAGGTGGGATTCTCCTCCCAAGCCTCATCAGTGTCTTCAGGGACAGGAGACACCAACTGATAGGAATGTGAATTAAGAATGTCTCCCACCAGTGG
>gene=chr10_3821487-3822487; species=rheMac
CGCCACTTGGAAGGTCGGGTACCAGTGGCGAGTCCAGGATCACCCACATACCATGCACCACGGGTGCTATGCCGCTTCTTACAGGACTGTTTTAGCCCTCAAAAGACCTTCCAAGGAGAGGCCCTGGAGGCAACTGGGTAGGGTGCAGAACGGCATGCTTTGGCTGGAACACGCATCCCTCCTTCCACGGCCGGCTCTCAGCCTGGAAGCCTTTTAGCCTACAGGATCCACCTCTCTGCTCCCTCAGAGGTGCCTCTTCATGTGCAGGGCCAGGTGGTCAGACCTGGAAAAACACCTGCAAGGGCAAATCAGAAGCAC---AGAAGTTAGGTTTCCAACCCTCGCCAGTGTTCCGGACCAGCGCCCTCACCTCCCTGCCCTGCCCAGCCTAACCCCCCGAAGGGAAAGATGTGATTCTCCTCCCAAGCCTCATCAGTGTCTTCAGGGACAGGAGACACCAACTGATAGGAATGTGAATTAAGAATGTCTCCCATCAGTGG
>gene=chr10_3928308-3929308; species=hg19
AGGCCTAATCGTTTTCATTATCTTCTGCATATCCACTCTTTATTTTCTGAAATGCTTACGAATTTTTTTCTTTCATATTTATCACCTTAGAATTTGGTAGCAGTATTTTGGAAAAATGTTAACGCCTGTCATTGTTCGGAAATTTCAAAGAACTTCTGACATTGCCTTTTTCTACTGATGACAGCAGTGCGGCCCCAAGCTGCCTGCCTTTGGGAGACAGAGGAGCCACACTTGTACATGCTTTGAAAGTGAGAAACTTACAGAAACCTAGAAAAAGGATTTTGGACCTCAGGATCTGAATGGTTCTTGGAGTTCTTTGCAGATGAGGTAATGTTTTGGTTAACTCATAGGTCAGACCTGCTGTCCTTAGCTAACTTGCCCGGGAGGTTTTTAACGGAAGGCCTGTGTTAGCACAAATCATATTTCCTGATGACGAGCAGAGACCTTGATCTGGTCTTAAAGAACGCGTTTTCCAACTTACCCTGGGACTTTTTTGAATT
>gene=chr10_3928308-3929308; species=bosTau
ATGCTTAACTGTTTTCCTT--CCTTTAAACATCAA-TCTTTTTTTCTTGAAATACTTGCTGATTGTTTTCTTTCATATTTATC-TCACATAATTCAGTGTTGATATTTTTCTAAAATGATAGTTCCTCTCACTTTGCAGAAGTTTCCAGGAG---CTCAGATTCCTTTCTCTGACTGATCAGGCAGGTGACCCTTTAAGCTGCCTCTCCTCTGGAGATA---GGGTCACGTTCTGAACTGCTTTGAAAGCAAGAAACTTCCAGAGACCTAGAAAAAGGA--TTTGACCTCAGGGTCTAAATGGTTAATGGAGTTCTTTGCAGATGAGGTAATGTTTTGGTTA------AGGTGGGACTCTATTATCCTAACCAACTTGCTATGGAGGTTTTCAAGCCAAAGTTCATGTCAGCTAAAGAG--GAACCCTGGTGACAGGCAGAGATACTGACCTGGCCTTCAAAGAGGCATTTTCTGACTTTCCTGGGGATTTCTCCCCTCC
>gene=chr10_3928308-3929308; species=calJac
---------------------------------------------------------------------------------------------------------------------------------------------------------------------------------------------------CAAGCTGCCTGATTTTGGGAGACAGAGGAGCCACATTTG---------TGAACGTGAGAAACTTCCAGAAACCCAGACAAAGGATGTTTGACCTCAGGATCTGAATGGTTAATGGAGTTCTTTGCAGATGAGGTAATGTTTTGGTGAACTCATAGGTCAGACCTGCTGTCCTTAGGTAACTTGCCCG-GAGGTTTCTAACTGAAGGCCTGTGTTAGCAC-AATAATATTTCCCGATTACAAGCAGAGACCTTGGTCTGGTCTTAAGGAACGCATTT-CTAACTTTCCCTGGGACTTTTTTGAATT
>gene=chr10_3928308-3929308; species=canFam
AAGCCCAGTGGTCTGCATC--TTTGCAATT------TTTGCTTTCCTTGAAACACCTACTGATTTTTTTCTGTCATAGTTATCTCTACGTCCCTTAGTACTTGTATTTTCAAAAAATTATGCTTGCTTTGGTTTTTCAGAGATTTCAGC---CACCCGAGATTGCTTTCCCTCATTGATCCGGGGTGGGCTGCCTGGAGCTGCATGCCCTCAGGAGACA--GGGGTCACATTTGTAATTGCTTTGAAAGTGAGGAAGTTCCGGAGACCCAGGAGCAGAA--CTGGACCTCGGGGCCTGAATGGTTAACGGAGCTCTCCTCGGAGGAGGCCCAGTCTCTGTTACCTGGTGGGTGGCACCT--GACGCTTAGGTAGCTAGCGGGGGAGGTTCCTCACTG-AGGCCCCAGCC-GGCTCTAAG--GTTTCCTGACCACACGCAGACATACCCACCTGGCTCTCAAGAAGGCATTTTCTAACTTTCCAAGGGATTTCTCCCTGGA
>gene=chr10_3928308-3929308; species=equCab
CAGCTCAATTGTTTTCATC--CTTTTAAACATCAA-TTTTTTTTTTCTGAGATA---ACTGATATTTTTCTTTCATAATTATCTCTGTATTACTCGGAACTGGTATTTTTGTAAAATTGTAATTCCTGTTTCTTTTCAGAAATTTCAATGAACTCTTGAGATTCCTTTCTCTTATTGATCAGGACCGGGCCACCTTGAGCTGCCTGCTCTCAGGAAAGA--GGGGTCATGTTTGTAATTGCTTTGAAAGTGAGAAACTTCCAGAGCCCTGGAAAACGGA--TT-GACCTCGGGATCTACATGGTTCATGGAGTTCTTGGCAGATGAGGTCGTGT-TTGGTTAACTCGTAGGTGGCACCT-CTTTCCTTGAGTGACTTGCTGGAGAGGTTTTCAGTGG-AGGTCCCAGTC-TCTCAGAGA--ATGTCACCATCACAAGCAGAGAGGTTGATCTGGTCTTAAAGGAGGCATTTTCTGACTTTCCTAGGGATTTCTCCGTATA
>gene=chr10_3928308-3929308; species=gorGor
AGGCCTAATCGTTTTCATTATCTTCTGCATATCCACTCTTTATTTTCTGAAATGCTTACGAATTTTTTTCTTTCATATTTATCACCTTAGAATTTGGTAGCAGTATTTTGGAAAAATGTTAACGCCTGTCATCGTTCGGAAATTTCAAAGAACTTCTGACATTGCCTTTTTGTACTGATGACAGCAGTG-GGCCCCAAGCTGCCTGCCTTTGGGAGACAGAGGAGCCACACTTGTACATGCTTTGAAAGTGAGAAACTTACAGAAACCTAGAAAAAGGATTTGGGACCTCAGGATCTGAATGGTTC-T------------------------------------------------------------------------------------------------------------------------------------------------------------------------------------------------
>gene=chr10_3928308-3929308; species=panTro
AGGCCTAAT-GTTTTCATTATCTTCTGCATATCCACTCTTTATTTTCTGAAATGCTTACGAATTTTTTTCTTTCATATTTATCACCTTAGAATTTGGTAGCAGTATTTTGGAAAAATGTTAACGCCTGTCATCGTTCGGAAATTTCAAAGAACTTCTGACATTGCCTTTTTGTACTGATGACAGCAGTGCGGCCCCACGCTGCCTGCCTTTGGGAGACAGAGGAGCCACACTTGTACATGCTTTGAAAGTGAGAAACTTACAGAAACCTAGAAAAAGGATTTTGGACCTCAGGATCTGAATGGTTCTTGGAGTTCTTTGCAGATGAGGTAATGTTTTGGTTAACTCACAGGTCAGACCTGCTGTCCTTAGCTAACTTGCCCGGGAGGTTTTTAACGGAAGGCCTGTGTTAGCACAAATCATATTTCCTGATGACGAGCAGAGACCTTGATCTGGTCTTAAAGAACGCATTTTCCAACTTACCCTGGGACTTTTTTTAATT
>gene=chr10_3928308-3929308; species=papHam
AGAAGTAATCGGTTTCATTATCTTCTGCATATCAACTTTTTATTTTCTGAAATGCTTACGAATTTTTTCCTTTAATATTTATCACCTTATACTTTGGTAGCAGTATTTTGGAAAACTGTTAACGCCTGTCATCGTTTGGAAATTTCAAATAACT-CTGACATTGCCTTCTTGTATTGGTAACAGCAGTGCGGCCCCAAGCTGCCTGGCTTTGGGAGACCGAGGAGCCACGCTTGTAAATGCTTTGAAAGTGAGACACTTACAGAAACCTAGAAAAAGGATTTCTGACCTCAGTATCTGAATGGTTCCTGGAGTTCTTTGCAGATGAGGTAATGTTTTGGTTAACTCACAGGTCAGACCTGCTGTCCTTAGGTAACTTGCCTGAGAGGTTTTTAACTGAAGGCCTGTGTTAGCACCAATAATATTTCCTGATGACAAGC-GAGACCTTGATCTGGTCTTAAAGAACACATTTGCTAACTTTCCCTGGGACTTTTTTGAATT
>gene=chr10_3928308-3929308; species=ponAbe
------------------TATCTTCTGCATATCCACTCTTTATTTTCTGAAATGCTTAGGAATTTTTTTCTTTCACATTTATCACCTTATAATTTGGTAGCAGTATTTTGGAAAAATGGTAATGCCTGTCATTGTTCGGAAATTTCAAAGAACTCCTGACATTGCCTTTTTGTATTGATTACAGCGGTGCGGCCCCAAGCTGCCTGCCTTTGGGAGACAGAGGAGCCACACTTGTAAATGCTTTGAAAGTGAGAAACTTACAGAAACCTAGAAAAAGGATTTTTGACCTCAGGATCTGAATGGTTCTTAGAGTTCTTTGCAGATGAGGTAATGTTTTGGTTAACTCCTAGGTCAGACCTGCTGTCCTTAGCTAACTTGCCTGGGAGGTTTTTAACGGAAGGCCTGTGTTAGCACAAATCAAATTTCCCGATGACAAGCAGAGACCTTGATCTGGTCTTGAAGAACGCATTTTCCAACTTACCCTGGGACTTTTTTGAATT
>gene=chr10_3928308-3929308; species=rheMac
AGAAGTAATCGGTTTCATTATCTTCTGCATATCAACTTTTTATTTTCTGAAATGCTTATGAATTTTTTCCTTTAATATTTATCACCTTATACTTTGGTAGCAGTATTTTGGAAAACTGTTAACGCCTGTCATCGTTTGGAAATTTCAAATAACT-CTGACGTTGCCTTCTTGTATTGGTAACAGCAGTGCGGCCCCAAGCTGCCTGGCTTTGGGAGACGGAGGAGCCACGCTTGGAAATGCTTTGAAAGTGAGAAACTTACAGAAACCTAGAAAAAGGATTTCTGGCCTCAGTATCTGAACGGGTCCTGGAGTTCTTTGCAGATGAGGTAATGTTTTGGTTAACTCACAGGTCAGACCTGCTGTCCTTAGGTAACTTGCCTGAGAGGTTTTTAACTGAAGGCCTGTGTTAGCACAAATAATATTTCCTGATGACAAGC-GAGACCTTGATCTGGTCTTAAAGAACGCATTTTCTAACTTTCCCTGGGACTTTTTTGAATT
>gene=chr10_4037058-4038058; species=hg19
gtccatgtgttctcattgttcaactcccacttatgagtaataacatgcggtatttggttttctgttcctgtattagtttgctgaggaggatggtttccagctttatccatgtccctgcaaaggaagtgaactcatCACAGAATGTTTCTTAAAGAGCAGACTTAGAAATCAGAGAATTAGAGGAATTTAGGAGTGGGAAGGAAAAGGAATTCTCCCTAGGTACCAAATGAGAAGGGCAGAGCACGCTGGACCTGGAGCCATATTTCCCACAGTGCTAAATCCTGGATTGGGCAAAAGCAGTGGAGGAGACCTCAGGCAGAAGGTTGAAGAATGACTTAATTATAGTAAGCGGTCAGCTATAATTTGGGGACAGAACAAATGAAAACAGGTTGAAGACAGAGCCTGAAGGTTTCAGGTTAGAGATGTGTTTCAAGGCAATGTGTGGGTCGTTAGGGAGGTTGTAGAATCACATCTGACTCAATCTCTATTGGCTTCCCCCG
>gene=chr10_4037058-4038058; species=bosTau
----------------------------------------------------------------------------------------------------------------------------------------------TGGTTTGCAGAAGGTAGTCTGAGAAACCAGAGCGTTGCAGAATTTTAGGAGTGGCCACGAGC-GAAACTCTCCTGAGATCAGATCTGAGACTGGAATGGCAT-GCCAACCA-------GGTTTCCAGCAGTGCTGGGTCCTGAGTTC-----------------AAATGGCAGG---AAGACTGAAGGCTGACTTCACACCAGCAGGGAGCTTGGCGTCCTTTGGGGATGAGACCAGTGGGAACAGGGTGAAGATGTCGGGTGGA-GATCTGGGTTAGAGATGCATTGCGAGACACTAAGTCAGCCTTTAGGGA-GCTGTATTCCCTTATCCGGAGCAGCCTATCCTGGCACCCCCCA
>gene=chr10_4037058-4038058; species=calJac
gtccacgtgctctcattgttcaacgccaacttatgaatgaaagcatgtggtatttggctttctgtccctgtgttagtttgctgagaatgatggtttccagcttcatccatgtccttgcaaagaacatgaactaatCACAGAATGTTTTTTAAAGAGCAGCCTTAGACATCAGAGTACTAAAAAAAATTGGGAGTGGGAAGGAGCAGGAATTCTCCCCAGG-------TGAGAAACGCAGAGCACACTGGGCCTGGTGCCACATTTCCCTCAGCGCGAGATCCTGGGTCTGGCAAAAGCAGTGGAGGAGACCTCAGGCAGAAAGTTGAAAAATGACTTAATGATAGCAAGTGGCCAGCTATGATctgcggacagaacaaaggaaaacaggttgaagacagagcatgaaggtttcaggttagaGTTGCATTTCAGGGCAATGTGTGGGTCATTAGGGAGGTTGCAGACTCACATCCAGCACAGTCTATATTGGCTTTCCCAG
>gene=chr10_4037058-4038058; species=canFam
-----------------------------------------------------------------------------------------------------------------------------------------------GTTCCTCAGACAGCAGCCTTAGACATCCGAGAACTCTAGAGTTTCAAGGG----------------------TGGCATAGGAC--GAGAGCAGAGGCCCAC-ACCGAGCTAGAGCCAAGTCTCTGGCAGTG--GGATCCCTGGTCC-----------------GGGGGACAGA---AAGGCAGAGGACTGCGTTATG-ACTGTGAAGTGTCTAGAGCCACCTGGGGACAGAAGAAATGAAAATGGGTTGACAATGTCACCTGCTGCTTTGGGGTCAGAGACCCACCT-AAGGCACTGAGGGAGTCACTACGGG-AGCGTATGGTGCCATGCAGGTCAGCCTGTATACGTGGTCCCCA
>gene=chr10_4037058-4038058; species=equCab
----------------------------------------------------------------------------------------------------------------------------------------------------CCAGAAAGCATTCTTAGAAATCAGAGAATTGTAGAATTTTAGGGT-GGCAAAGAGCGATAATTCTCTTCAGATAAGATATGAGA-CAGTGGAGCAT-GCCAACCCAGAACTGAGTTCTCCTCGGTGCTGGCTCCTGAGACC-----------------AAAAGGCAGG---AAGGTTGAAGAATGATTTAATAACAGTAAAGTCCTTGGAGtcctctggggccagaacagatgaaaacaggttagagacgcagcatga-ggatttgggctggagatgcatttcAAGGCCCT----GGGTCTCTAAGGC-ACTGTATCATCTCA-CCAGTTCCATCTATATTAGCATCCTCTG
>gene=chr10_4037058-4038058; species=gorGor
gtccatgtgttctcattgttcaactccctcttatgagtaataacatgcggtatttggttttctgttcctg--ttagtttgctgaggaggatggtttccagctttatccatgtccttgcaaaggaagtgaactcatCACAGAATGTTTCTTAAAGAGCAGACTTAGAAATCAGAGAATTAGAGGAATTTAGGAGTGGGAAGGAAAAGGAATTCTCCCTAGGTACCAAATGAGAAG-------------------------------------------------------------------------------------------------------------------------------------------------------------------------------------------------------------------------------------------------------TCTCTATTGGCTTCCCCCG
>gene=chr10_4037058-4038058; species=panTro
gttcatgtgttctcattgttcaactcccacttatgagtaataacatgcggaatttggtaatctgttcctgtattagtttgctgaggaggatggtttccagctttatccatgtccctgcaaaggaagtgaactcatCACAGAATGTTTCTTAAAGAGCAGACTTAGAAATCAGAGAATTAGAGGAATTTAGGAGTGGGAAGGAAACGGAATTCTCCCTAGGTACCAAATGAGAAGGGCAGAGCACGCTGGACCTGGAGCCATGTTTCCCACAGTGCTGAATCCTGGATTGGGCAAAAGCAGTGGAGGAGACCTCAGGCAGAAGGTTGAAGAATGACTTAATTATAGTAAGCGGTCAGCTATAATTtggggacagaacaaatgaaaacaggttgaagacagagcctgaaggtttcaggttagagatGTGTTTCAAGGCAATGTGTGGGTCATTAGGGAGGTTGTAGGATCACATCTAACTCAATCTCTATTGGCTTCCCCCG
>gene=chr10_4037058-4038058; species=papHam
gtccacatgttctcattgttcaactcccacttac--------acgtgtggtatttggttttctgttcctgtgttagtttgctgaggaggatggtttccagcttcatctatgtccccacaaaggtcgtgaactcatccCAGAATGTTTCTTAAAGAGCAGCCTCAGAAATCAGAGAATTAGAGAAATTTAGGAGTGGGAAGGAAAAGGAATTCTCCCCAGGTCCCAAATGAGAAGGGCAGAGCACACTGGACCTGGAGCCACGTTTCCCTCAGTGCTAAATCCTGGGTCCGGCAAAAGCAGTGGAGGAGACCTCAGGCAGAAGGTTGAAGAATGACTTAATTATAGTAAGTGATCAGCTATAATCTGGGGACAGAACAAATGAAAACAGTTTGAAGACAGAGCATGAAGGTTTCAGGTTAGAGATGTGTTTCAAGGCAAAGTGTGGGTCATTAGAGAGATTGTAGAAACACATCTAACTCAGTCTCTATTGGCCTCCCCCG
>gene=chr10_4037058-4038058; species=ponAbe
gtccatgtgttctcattgttcaactcccacttatgagtaataacatgcggtatttggttttctgttcctgtattagtttgctgaggaggatggtttccagcttcatccatgtccctgcaaaggaagtgaactcatCACAGAATGTTTCTTAAAGAGCAGACTTAGAAATCAGAGAATTAGAGAAATTTAGGAATGGGAAGGAAAAGGAATTCTCCCCAGGTACCAAATGAGAAGGGCAGAGCACACTGGACTTGGAGCCATGTTTCTCTCAGTGCTGAATCCTGGGTCTGGCAAAAGCAGTGGAGGAAACCTCAGGCAGAAGGTTGAAGAATGACTTAATTATAGTAAGTGGTCAGCTTTAATTTGGGGACAGGACAAATGAAAACAGGTTGAAGACAGAGCCTGAAGGTTTCAGGTTAGAGATGCGTTTCAAGGCAATGTGTGGGTCATTAGGGAGGTTGTAGAATCACATCTAACTCAATCTCTATTGGTTTCCCCCG
>gene=chr10_4037058-4038058; species=rheMac
gtccacatgttctcattgttcaactcccacttac--------acgtgcggtatttggttttctgttcctgtgttagtttgctgaggagtatggtttccagcttcatgtatgtccccacaaaggacgtgaactcatccCAGAATGCTTCTTAAAGAGCAGCCTCAGAAATCAGAGAATTAGAGAAATTTAGGAGTGGGAAGGAAAAGGAATTCTCCCCAGGTACCAAATGAGAAGGGCAGAGCACACTGGACCTGGAGCCACGTTTCCCTCAGTGCTAAATCCTGGGTCCGGCAAAAGCAGTGGAGGAGACCTCAGGCAGAAGGTTGAAGAATGACTTAATTATAGTAAGTGATCAGCTATAATCTGGGGACAGAACAAATGAAAACAGTTTGAAGACAGAGCATGAAGGTTTCAGGTTAGAGATGCGTTTCAAGGCAAAGTGTGGGTCATTAGAGAGATTGTAGAAACACATCTAACTCAGTCTCTATTGGCCTCCCCCG
>gene=chr10_4536241-4537241; species=hg19
acatgttgaaagaactcagtaattgttagttattatGATTTTCTGAGGAGCTGGCTTTGGAAACCATATCTGGTTGCAGTGATGCAGAGGAAGTCATCCCAAGCAGAGATAAGAATTTATGAAAATGTAAAAACTTCTAATATGCCCAGCGACTAGAGAACAGGGAACAAATAAGCAATGCAGTGTTTCAGGAATTTGGGATGAGTGTAGCTGGAAATGGGATTTTAAAGGTAGGTAAGATGTTAGAGATGGATGCTGAAGGAAAAGTATGCTTCGTACTAAAGAGTTTGGCTATTAGCTTGACCTATAGGCCAATGGCTGTCAAACTGCAGTGTGCACAATAATGCAGACACCTCTCCCTCATCCAGCTTCTCACACAATCATTTTCATTTTAACAAGATGTTGAAGCATATATTTCATTGGACAAGAGGAAACCAGCAGGGTTCTGAAAGCAGTGAAATATGTGAATGATGACAGACCAAATGCAATGGTGCTGATGT
>gene=chr10_4536241-4537241; species=bosTau
AAATACTGAAAGCACTCAGTGCGTGTTAGCTGTTTTTG---TCTGAGGACA-GATTTTGCAAACCACATT---TTGCAGTAGTACAGAGAAAAGCCTCTTACACAGATATGAGAATTTATGAAAACATTAAAACACCTAATATACCCAGACATTACATAGCAGTAAACAAATAAGAAATTCTATGTTTCAAAAATGTAGGATGGATATGGCTGGAAATGGAGTTTTGAAGGTAGTTAAGATGATAGAGTTGGATAATGAAGGACAATTGCTTCTCGTACGAGAGAGACTGGCTATTATTCTGATCTATAGGAGCATGGTTTTCAATCTCTAGTGTGTAAAGTAACACGAATGCCTTGTCCTCCCGGAGTTTCTCATACA----TTCTCATTT---TAAGACTTTAAAGCAAATATTCCTT--------------------------------------------------------------------------------
>gene=chr10_4536241-4537241; species=calJac
acacggtgaaagcactcagtaattgttagttattcttattTTCTGAAGAGCTGGCTTTGGAAACCATATTTGGTTGCAGTGATGCAGAGAAAGTCATCCCAAGCAGAGACAAGAATTTATGAAAATGTCAAATCTTCTAATATGCCCAGCGACTAGAGAGCAGGGAGCAAATAAGTAATTCAGTGTTTCAAGAATTTGGGTTGAGTGTAGCTGGAAATGGGACGTTAAAGGTGGTTAAGATGTTAGGGATGGATACTGAAGGAAAATTATGTTTCATGCTAAGGAGT------------TTGACCTATAGGCCAATGACTGTCAAACTGCAGCACGCAAAATAATGCAGACACCTCCGCCTCATCCAGCTTCTCATACAGCCATTTTCATTTTAACAAACTGTTGAAGCATTTATTTCATTGGACAAGAGGAAATCAGCAGGGTTTTGAAAGCAGTGAAATATGTG-ATGATGATAGGCCAAATGCTAAGGTGCTGATGT
>gene=chr10_4536241-4537241; species=canFam
---------------------------------------------------------------------------------atCCAGAGAAAGGCCTCTCAAAC--AGATAAGAATTTATGAAAATGGAAAAATACCTAATACATCTAGAGACTAGAGAGCAGTGAACCAATGAGAAATATGATATTTTGAAA----AGGAAGAATGTAGCTGGGCGTGGGAATTTAAAGATAGTTAAGATGAAAATGTCAGATAATAAAGGACAGTTGTATCTCGTACTGCACAGGGTGGCTGCTATCCTGACCTGTGGGCCCATGGTTTTCAAACTTCTACATGCAAATTAAGGC------------------AAATTTTTCATGCA----TTATCA-TT---TGAGGTTTCAAAACAAACATTACTTTGGATAAGGAGAAATCAGCAAAGTTTTTAAAGGAGAGAAAGGTGTGAAATTCTGTAGGCCAAATATACTAGTGCTAATAT
>gene=chr10_4536241-4537241; species=equCab
------TGAAAGCACTCAATAAGTCTTTGCTGTTATTATTTTCTGAGGAGGTGATTTTGCAAACTGCATT----TATAGTAATGCAGAGAAAGGCCTCTCAAACAGAGATAAGAATTAATGAAAATGTAAAAACATCTAATCTGCCCAGAGACTAGAGAGCAGGGAACAAATGAGAAATTCTACGTTTCAAAAATGTAGCATGAATATTGCTGGAAATGGGATTTTAAAGGTACTTAAGATGATAGAGTTGGATATTGATAGACAATTGTGTCTCACACTAGGGAGTCTGGCTGTTATCCTGATCTATGGGCCCATGCTTTTCAAACTTCAATGTGGAAAATAATGCAGAAGCCTTGTCCTCATCGAGTTTCTCATACA----TTTTCATTT---TAAGATTTTAGAGCAAATATTGCTTTGGACAAGAGGAAGTCAGCAGAGTATTTAAAGCAGTGAAATGTGCAAAATTCTATAAGCCAAATGTAATAGTGCTAATAT
>gene=chr10_4536241-4537241; species=gorGor
acatgttgaaagcactcagtaattgttagttattatGATTTTCTGAGGAGCTGGCTTTGGAAACCATATCTGGTTGCAGTGATGCAGAGGAAGTCATCCCAAGCAGAGAGAAGAATTTATGAAAATGTAAAAACTTCTAATATGCCCAGCGACTAGAGAACAGGGAACAAATAAGCAATTCAGTGTTTCAGGAATTTGGGATGAGTGTAGCTGGAAATGGGATTTTAAAGGTAGGTAAGATGTTAGAGATGGATGCTGAAGGAAAAGTGTGCTTCATACTAAAGAGTTTGGCTATTAGCTTGACCTATAGGCCAATGGCTGTCAAACTGCAGTGTGCACAATAATGCAGACACCTCTCCCTCATCCAGCTTCTCATACAATCATTTTCATTTTAACAAGATGTTGAAGCATATATTTCACTGGACAAGAGGAAACCAGCAGGGTTCTGAAAGCAGTGAAATATGTGAATGATGACAGACCAAATGCAATGGTGCTGATG-
>gene=chr10_4536241-4537241; species=panTro
acatgttgaaagcacgcagtaattgttagttattatGATTTTCTGAGGAGCTGGCTTTGGAAACCATATCTGGTTGCAGTGATGCAGAGGAAGTCATCCCAAGCAGAGATAAGAATTTATGCAAATGTAAAAACTTCTAATATGCCCAGCGACTAGAGAACAGGGAACAAATAAGCAATTCAGTGTTTCAGGAATTTGGGATGAGTGTAGCTGGAAATGGGATTTTAAAGGTAGGTAAGATGTTAGAGATGGATGCTGAAGGAAAAGTATGCTTCATACTAAAGAGTTTGGCTATTAGCTTGACCTATAGGCCAATGGCTGTCAAACTGCAGTGTGCACAATAATGCAGACACCTCTCCCTCATCCAGCTTCTCATACAATCATTTTCATTTTAACAAGATGTTGAAGCATATATTTCATTGGACAAGAGGAAACCAGCAGGGTTCTGAAAGCAGTGAAATATGTGAATGATGACAGACCAAATGCAATGGTGCTGATGT
>gene=chr10_4536241-4537241; species=papHam
acatgttgaaagcactcagtaattgttagttgttatGATGTTCTGAGGAGCTGGCTTTGGAAACCATATCTGGTTGCAGTGATGCAGAGAAAGTCATCACGAGCGGAGATAAGAATTTATGAAAATGTAAAAACTTCAAATATGCCCAGTGACTAGAGAGCAGGGAACAAATAAGCAATTCTATGTTTCAGGAATTTGGGATGAGTGTAGCTGGAAATGGGATTTTAAAGGTAGTTAAGATGTTAGAGATGGATGCTGAAAGAAAAGTATGTTTCATACTAAGGAGTTTGGCTATTAGCTTGACCGATACGCCAATGGATGTCAAACTGCAGTGTGCAGAGTAATGCAGACACCTCTCCCTCATCCAGCTTCTCATACAATTATTTTCACTTTAACAAGATGTTGAAGCATATATTTTATTGGACAAGAGGAAGCCAGCAGGGTTCTGAAAGCAGTGAAATATGTGAATGATGATAGACCAAATGCAATGGTGCTGGTGT
>gene=chr10_4536241-4537241; species=ponAbe
acatgttgaaagcactcagtaattgttagttattatGATTTTCTGAGGAGCTGGCTTTGGAAACCATATCTGGTTGCAGTGATGCAGAGGAAGTCATCACAAGCAGAGATAAGAATTTATGAAAATGTAAAAACTTCTAGTATGCCCAGCGACTAGAGAGCAGGAAACAAATAAGCAATTCAGTGTTTCAGGAATTTGGGATGAGTGTAGCTGGAAATGGGATTTTAAAGGTAGGTAAGATGTTAGAGATGGATGCTGAAGGAAAAGCATGCTTCATACTAAAGAGTTTGGCTATTAGCTTGACCGATAGGCCGATGGCTGTCAAACTGCGGTGTGCAGAATAATGCAGACACCTCTCCCTCATCCAGCTTCTCATACAATCATTTTCACTTTAACAAGATGTTGAAGCATATATTTCATTGGACAAGAGGAAATCAGCAGAGTTCTGAAAGCAGTGAAATATGTGAATGATGACAGACCAAATGCAATGGTGCTGATGT
>gene=chr10_4536241-4537241; species=rheMac
acatgttgaaagcactcagtaattgttagttattatGATTTTCTGGGGAACTGGCTTTGGAAACCATATCTGGTTGCAGTGATGCAGAGAAAGTCATCCCGAGCGGAGATAAGAATTTATGAAAATGTAAAAACTTCAAATATGCCCAGTGACTAGAGAGCAGGGAACAAATAAGCAATTCTGTGTTTCAGGAATTTGGGATGAGTGTAGCTGGAAATGGGATTTTAAAGGTAGTTAAGATGTTAGAGATGGATGCTGAAAGAAAAGTATGTTTCATACTAAGGAGTTTGGCTATTAGCTTGACCGATAGGCCAATGGATGTCAAACTGTAGTGTGCAGAGTAATGCAGACACCTCTCCCTCATCCAGCTTCTCATACAATCATTTTCACTTTAACAAGATGTTGAAGCCTATATTTCATTGGACAAGAGGAAACCAGCAGGGTTCTGAAAGCAGTGAAATATGTGAATGATGATAGACCAAATGCAATGGTGCTGGTGT
>gene=chr10_4609004-4610004; species=hg19
GTCCAATGCAAATTCTTTAAACTCTGATCATTAAACTATCATTTTAAAATTATTTAATGCGATCATTCGACAATATTAATGCCTAAACTTAACATAGTATTTTAAAGACATTTCTTTCTAAGATGCTGTGGCTGCCTTTGCAAAAATTTAAACAAATTGTAAAGATTGAGAGACCAGACTAGGAGTTTACTCAAACACGAGCAATAAAGCTTAACTCCCACTCACCCTCTCTAAGGAAAGACCCTTTTCTTGCTTCTCCAACCACCTTGATGAAGAGAAAGAATATCCTGCTATGTTAGGACCAGCCATTTTTTGCTTCCCCAGAAGGGATTACTCTTTGGATCAAAGAACAGAGAACCATCTACACTGCCCTGGACACTTGGATTTGGAAATGTGGCTTCTGCCACCACCAGTTCACTGAAACAGAATGCACAGAATAGACCGAAGTGGCCAGTCTGTAATACTGGGCAGCATTCACCCTTTCCTGAAATTGGAGTCTA
>gene=chr10_4609004-4610004; species=bosTau
GCTCAATATTCGTTCCTTAGATTGTGACCAGTAAATTATCA----TTTGTTATTTAATGTGATAATTCAACATTATTATTGCTTGA-----------------------------TTTCAAGGCACTATG-ATGCTTTGGCAAAACTTTAAATAAAGCATGATGATTAAGAGACAAG---------GACTTCATCTCCAAGCAGCCAGATTTTAATGGTCCTGTTCCTCTCTGAGGAAAGCCCTTTAGCTTTTCTCTCCAGCTATGCTGACTAAGGGCAAGGAAGTCTG-CTCCACTGGAAGCTG-GCAGTTTTGCCTCCCCAGAATGAATTTCTGCTTGGGTCAAAGACCAGAGAGCTGTCTACACTCCCTTGGCTTTGTTTGGTTTTATACACAACTTCTACCATCACCAGTCCATCGAAACTG---------AAAGGACCAAAGTGCTCCACCTAT----------AGTGTG-------TCCCGTAACTGTGGTCTG
>gene=chr10_4609004-4610004; species=calJac
GTCCAATGCAAATTCCTTAAACTCTGACCATTAAAGTATCA-TTTAAAAATATTTAATGAGATCATTCAACAATATTTATGCCTAAACTTAACATGCTGTTTTAAAGAAATTTCTTTCTAAGACACTGTGGCTGCCTTTGCAAAATTTTAAACAAATTGTAAAGATCAAGAGA-------AGGTATTCATTCAAACACGAGCAATAAGGCTTAATTCCCACCCACACCCTCTAAGAAAAGACCCTTTTCTTGCTTCTTCAACCACATTGACAAAGAAAAAGAGTATCCTGCTATGTCAGGACCAACCATTTCTGGCTTCCCAAGAATGGATTTCTCTCTGGATCAAAGACCAGAGAACTGTCTACACTGCCCTGGACACTTGCCTTTGGAAATATGGCTTCTGCCACCACCAGTTCACTGAAACAGAATGCACAGAACAGGTGGAGGTGGCCAGTCTGTACCACTGGGCAGCATTCACCCTTTCCTCAACTGGGAGTCTA
>gene=chr10_4609004-4610004; species=canFam
GTCCAGTATTAGCTC-----------------------------------------------------------------------------------------------------------------------------------------------------------------------------------------------------------------------------------------------------------------------------------------------------------------------------------------------------------------------------------------------------------------------------------------------------------------------------------------------------
>gene=chr10_4609004-4610004; species=equCab
GTCCAATATTAGTTCTTTAGCTTCTGATCAGTAAATTATCATTTCTTTATTATTTAATGTGATCACTCAATATTATTAACACCTGAATTTAACATTCTATTTGAAAGAAAATTCATTTTGAGGTACTGTGAATCCTTTGGTAAAATTTTAAACAAATCATGAAGATGAAGAGACTAG---------TAGCTCATATACAAGCAACCAGTTTTTGTTGATTCTCACCCACTCTGAGGAAAACCCTTTAGCTTGCCTCTCCATCTGTTCCGAGCAT-----AGAAAGTCCTCCGCCGCTGGAAGCAG-CCATTTTTGCCTCCCCAGAATGGATTTCCCCTTGGACCAAAGACCAGAGCACTGTCTACACTGTCTTGGCCACATTCATTTTTAAACATGGCTTCTTTTTCCTCTAATACGCCAAAACTG---------AATGCACCAAAGTGATCTACCTGT----------AGCATT-------TTCTAAAACTGTGGTCTG
>gene=chr10_4609004-4610004; species=gorGor
GTCCAATGCAAATTCTTTAAACTCTGATCATTAAACTATCATTTTAAAATTATTTAATGGGATCATTTGACAATATTAATGCCTAAACTTAACATAGTATTTTAAAGACATTTCTTTCTAAGATGTTGTGGCTGCCTTT-CAAAAATTTAAACAAATTGTAAAGATTAAGAGACCAGACTAGGCTTTTATTCAAACACAAGCAATAAAGCTTAACTCCCACTCACCCTCTCTAAGGAAAGACCCTTTTCTTGCTTCTCCAACCACCTTGATGAAGAGAAAGAATATCCTGCTATGTTAGGACCAGCCATTTTTTGCTTCCCCAGAAGGGATTA-TCTTTGGATAAAAGACCAGAGAACCATCTACACTGCCCTGGACACTTGGATTTGGAAATGTGGCTTCTGCCACCACCAGTTCACTGAAACAGAATGCACAGAATAGACCAAGGTGGCCAGTCTGTAACACTGGGCAGCATTCCCCCTTTCCTGAAATTGGAGTCTA
>gene=chr10_4609004-4610004; species=panTro
GTCCAATGCAAATTCTTTAAACTCTGATCATTAAACTATCATTTTAAAATTATTTAATGCGATCATTCGACAATATTAATGCCTAAACTTAACAGAGTATTTTAAAGACATTTCTTTCTAAGATGCTGTGGCTGCCTTTGCAAAAATTTAAACAAATTGTAAAGATTGAGAGACCAGACTAGGCGTTTACTCAAACACGAGCAATAAAGCTTAACTCCCACTCACCCTCTCTAAGGAAAGACCCTTTTCTTGCTTCTCCAACCACCTTGATGAACAGAAAGAATATCCTGCTATGTTAGGACCAGCCATTTTTTGCTTCCCCAGAAGGGATTACTCTTTGGATCAAAGACCAGAGAACCATCTACAATGCCCTGGACACTTGGATTTGGAAATGTGGCTTCTGCCACCACCAGTTCACTGAAACAGAATGCACAGAATAGACCAAAGTGGCCAGTCTGTAATACTGGGCAGCATTCACCCTTTCCTGAAATTGGAGTCTA
>gene=chr10_4609004-4610004; species=papHam
GTCCAATGCAAATTCTTTAAATTCTGATGATTAAACTATCATTTTAAAATTATTTAATGGGATCATTTGACAATATTAATGCCTAAACTTAACATAGTATTTTAAAGAAATTTCTTTCTAAGATGCTGTGGCTGACTTTGCAAAAATTTAAACAAATTGTAAAGATGAAGAGACCAGACTAGGCGTTTATTCAAACACGAGCAATAAAGCTTAACTCCCATCCTCCCCCTCTAAGGAAAGACCCTTTTCTTGCTTCTCCAACCACCTTGACGAAGAGAAAGAATACCCTGCTATGTTAGGACCAGCCATTTTTTGCTTCCCCAGAATGGATTACTCTTTGGATCAAATACCAGAGAACCGTCTACACTGCCCAGGACACTTGGATTTGGCAACGTGGCTTCTGCCACCACCGGTTCACTGAAACAGAATGCACAGAAGAGGCCGAGGTGGCCAGTCTGTAACACTGGGCAGCATTCACCCTTTCCTGTAACTGGAGTCTA
>gene=chr10_4609004-4610004; species=ponAbe
GTCCAATGCAAATTCGTTAAACTCTGGTCATTAAACTATCATTTTTAAATTATTTAATGGGATCATTTGACAATATTAACGCCTAAACTTAACATAGTATTTTAAAGAAATTTCTTTCTAAGTTGCTGTGGCAGCCTTTGCAAAAATTTAAACAAATTGTAAAGATTAAGGGACCAGACTAGGCGTTTATTCAAACACGAGCAATAAAGGTTAACTCCCACCCACCCTCTCTAAGGAAAGACCCTTTTCTTGCTTCTCCAACCACCTTGATGAAGAGAAAGAATATCCTGCTATGTTAAGACCAGCCATTTTTTGCTTCCCCAGAAGGGATTACTCTTTGGATCCAAGACCAGAGAACCATCTGCACTGCCCTGGACACTTGGATTTGGAAACGTGGCTTCTGCCACCAATGGTTCACTGAAACAGAATGCACAAAATAGGCCGAGGTGGCCAGTCTGTAATACTGGGCAGCATTCACCCTTTCCTGAAATTGGAGTCTA
>gene=chr10_4609004-4610004; species=rheMac
GTCCAATGCAAATTCTTTAAACTCTGATGATTAAACTATCATTTTAAAATTATGTAATGGGATCATTTGACAATATTAATGCCTACACTTAAAATAGTATTTTAAAGAAATTTCTTTCTAAGATGCTGTGGCTGACTTTGCAAAATTGTAAACAAATTGTAAAGATGAAGAGACCAGACTAGGCGTTTATTCAAACACGAGCAATAAAGCTTAACTGCCACCCGCCCTCTCTAAGGAAAGACCCTTTTCTTGCTTCTCCAACCACCTTGACAAAGAGAAAAAATACCCTGCTATGTTAGGACCAGTCAGTTTTTGCTTCCCCAGAATAGATTACTCTTTGGATCAAATACCAGAGAACCGTCTACACTGCCCTGGACACTTGGATTTGGCAACGTGGCTTCTGCCACCACCGGTTCACTGAAACAGAATGCACAGAAGAGGCCGAGGTGGCCAGTCTGTAACACTGGGCAGCATTCACCCTTTCCTGTAACCGGAGTCTA
>gene=chr10_4666241-4667241; species=hg19
GGATAAGACATTTGACACACTTATTTAAAAGATTTAACTTATAGCATAATTAACAAATATTCTTATGTTAATGTAATTTGTTAAAATTGCTACATATAAGGATGTGTGTAATAATATGACACCGTAGCAGTATTCCATGAACACACTACCTGAGGAAATTGCATTTCAGAGGACAGTCAGCATTACTAAAGATGATTAATGTTGATTATAAATTCCAACACCATACTTATTCAATGTGAAATCATCACAAACTCTCTCCCCTCCCCTGCTGGCAATAGGACTAATAAGATGGCAAGCTCAGGACAATCAGGAAGCTGCTGACATGGTTTCTTTGCTAGAAAATTAGTGCTACCATCAACAAAATAAGGGCATCTGGAGCGGCTGGTTGACCTGGGGAGAGATGAAGGATAGACATGGGCGGCCATGACTACGCTTGAGAACGTTTCTTTATGGAAGCTTCATCAATGAACACGTGTGTAGGCTCTGCAAAGCCGGGTCTC
>gene=chr10_4666241-4667241; species=bosTau
GCATAAAAGCTTTGAAGCATTTATTTAAC--ATTTCACttatataataattaataaGTGATCTTATACAAATTAAATTCACTAATATTGCTATATACTGGTATGAAAA--------TGATGCCATAGCAGTGTTCCATGAAAGCAGTACTGGAAGAACTTGCATAC-------TGCACGTCATTGCTGAC--CAGCTAATGTTGGTTATAAACTCAAATGTCATACTTATTCAACGCTAAACCATCAGCAGTTCTC-CATT--CACTGCTCATAATAATACTAATAAACTAGCAATCTCAGGAGAATCAGGAGGCTATTGACACTGTTCTGTTGCTGGGAAATTAGTGTCACCATTAACAAAATAAGGGCACGTGAAATGATTGGTTGACCTGGGGCGAGTTTATGTTTAGGTGACTGTGGTCCTTACCGTACCTGGAAATGTTTCTTTACAGACACTTTCCCAATAAACATATATGTAACCCAGACAAAATCA------
>gene=chr10_4666241-4667241; species=calJac
GGATAAGAGATTCGGCACCCTTATTTGGCAGATTTAACTTATCGCATAATTAACAAATACTCTTATGTTAATGCAATTTGTTAAAAGGGCTACATCTAGGGGTGTGTGTAACAATATGACACCA-AGCAGTATTCCATGAACCTGCTACCTGAGGAAACTGCATTTCAGAGGACAGTCAGCATTGCTAAA-ATGATTGATGTTCATTATAAAGTTCAACACCATACTTATTCAATGTTAAATCACCACAAACTCTCTCCCATCTTCCGCTGGCAATAGGACTAACAAGGTGGCAAGCTCGGGACAATCAGGAAGCTGCTGACATGGTTTCTTCGCTAGAAAATTAATGCCACCATCAACAAAATCAGGGCACTTGGGGTGGCTGATTGACCTGGGGAGAGATGAA---------------GCCATGGCCGTGCCTGAGAATGCTTCTTTATGGAAGCCTCATGAGTGAACACGTGTGTAGCCTGTGGACAGCTGGGTCTC
>gene=chr10_4666241-4667241; species=canFam
GGGTAAGGGGGCTGGCATGTTT-CTTAGC--GCTTAATCTCTGTCATAATTCATACATGTTTTCATGGAAATTGAATTTGCTAAATTTGCTATATGTTGGGATGGATA--------TGACACAATTGCAATATTCCAGGAAAG------------------------------CAGACATCATTGCTAAAAACTGTTAATGTGGGGTTTAGAATCAATCATCATATGTACTCAGTGCTAAACCGTCATTAACTCTCTCCTC--CTCTGCTGGTAATAGTAGTAACAA--------------GAGAACCAAGAAACTATGGATGCTGTTCTTTTGCTGGGAAATTAGTGCTGCCATTGACAAAAGAGGGACGCCTGAAATGTTTCATTGACCTGGGAGGAG-TTA---------GTCCATGGCCATGCCCATGCATGGAAATATTCCTTTATGGACTCCTCTTCAGTAACCACACGTGTAACCT-GGCAAAGCCAGATCT-
>gene=chr10_4666241-4667241; species=equCab
GGAGAAGGGGTTTGGCACACTTGCTTAAC--GTTTAATTTATATCATAATTAGTAAACGTTTTTAGGTTAATTG-----------TCTGCCAAATGTTGGGATGGATA--------TGATACAGTGGCGATATTCCACGACAGCAGTACCTGAGGAAATTGCATAT-------CAGACATCATTGCTGAACACTGTTCCTGTGGGTTATAAAATCAAACAGCATGCTTATTCAATGTTAATCCATCATTTACTCTCTCTCC--TTTTGCTGGTAATAACACTAATGA--------------GAGGATCAAAAACCTGTTGATATTGTTCATTTGCTGGGATATTAGTGTTGCCATTAACAAAATAAGGACCCCTGAGATGTTTGGTGGACCTGGGAGGCATTTACGTTTAGCCATCTGTAGCCACTA-CATACACAGAAATGGGTCTTTATGGACATGCCATCAATAAACTCACGTGTAACCCGGGCAAAGCCAGTTATC
>gene=chr10_4666241-4667241; species=gorGor
GGATAAGAGATTTGACACACTTATTTAAAAGATTTAACTTATAGCATAATTAACAAATATTCTTATGTTAATGTAATTTGTTAAAATTGCTACATCTAAGGATGTGTGTAATAATATGACACCGTAGCAATAGTACATGAACACACTACCTGAGGAAATGGCATTTCAGAGGACAGTCAGCATT-CTAAAGATGATTAATGTTGATTATAAATTCCAACACCATACTTATTCAATGTGAAATCATCACA-ACTCT---CCCCCCCCTGCTGGCAAGAGGACTAATAAGATGGCAAGCTCAGGACAATCAGGAAGCTGCTGACATGGTTTCT-------------------------------------------------------------------------------------------------------------------------------------------------------------------------
>gene=chr10_4666241-4667241; species=panTro
GGATAAGACATTTGACACACTTATTTAAAAGATTTAACTTACAGCATAATTAACAAATATTCTTATGTTGATGTAATTTGTTAAAATTGCTACATATAAGGATGTGTGTAATAATATGACACCGTAGCAGTATTCCATGAACACACTACCTGAGGAAATTGCATTTCAGAGGACAGTCAGCATTACTAAAGATGATTAATGTTGATTATAAATTCCAACACCACACTTATTCAATGTGAAATCATCACAAACTCTCTCCCCTCCCCTGCTGCCAATAGGACTAA---GATGGCAAGCTCGGGACAATCAGGAAGCTGCTGACATGGTTTCTTTGCTAGAAAATTAGTGCTACCATCAACAAAATAAGGGCACCTGGAGCGGCTGGTTGACCTGGGGAGAGATGAAGGATAGACATGGGCGGCCATAACTGCGCTTGAGAATGTTTCTTTATGGAAGCTTCATCAATGAACACGTGTGTAGGCTCTGCAAAGCCGGGTCTC
>gene=chr10_4666241-4667241; species=papHam
GGATAAGAGATTTGACACACTTATTTAACAGATTTAACTTATAACA----TAACAAATATTCTTATGTTAATGTAATTTGTTAACATTGCTACATCTAGGGGTGTGTGTAATAATATGACACTGTAGCAGTATTCCATGAACACACTATCTGAGGAAATTGCATTTCAGAAGACAGTCAGCATTGCTAAAAATGATTAATGTTGATTACAAATTCCAACACCATGCTTATTCAATGTTAAATCATCACAAACTCTCTCCCTTCCCCTGCTGGCAGTAGGACTAACAAGATGGCAAGCTCAGGACAATCAGGAAGCTGCTGACATCGTTTCTTTCATAGAAAATTAGTGCTACCGTCAACAAAATAAGGGCACCTGGAGTGGCTGGTTGACCTGGGGAGAGATTAAGCATACACATGGGCAGCCGTGACTATGCTTGAGAATGTTTCTTTTTGGAAGCTTCATCAATGAACATGTGTGTAGCCTGTGGAAAGCCAGGTCTC
>gene=chr10_4666241-4667241; species=ponAbe
GGATAAGAGATTTGCCACACTTATTTAAAAGATTTAAC-TATAGCATAATTAACAAATATTCTTATGTTAATGTAATTTGTTAAAATTGCTACATCTAAGGATGTGTGTAATAATATGACACCGTAGCAGTATTCCATGAACACACTACCTGAGGAAATTGCATTTCAGAGGACAGTCAGCATTACTAAAGACGATTAATGTTGATTACAAATTCCAACACCATACTTATTCAATGTTAAATCATCACAAACTCTCTCCCCTCCCCTGCTGGCAATAGGACTAATAAGATGGCAATCTCAGGACAATCAGGAAGCTGCTGACATGGTTTCTTTGCTAGAAAATTAGTGCTACCATCAACAAAATAAGGGCACCTGGAGTGGCTGGTTCACCTGGGGAGAGATGAAGGATAGACATGGGCAGCCATGACTACGCTTGAGAATATTTCTTTATGGAAGCTTCATCAGTGAACACGTGTGTAGCCTCTGCAAAGCCGGGTCTC
>gene=chr10_4666241-4667241; species=rheMac
GGATAAGAGATTTGACACACTTATTTAACAGATTTAACTTATAACATAATTAACAAATATTCTTATGTTAATGTAATTTGTTAACATTGCTACATCTAGGGGTGTGTGTAATAATATGACACCGTAGCAGTATTCCATGAACACACTATCTGAGGAAATTGCATTTCAGAAGACAGTCAGCATTGCTAAAAATGATTAATGTTGATTACAAATTCCAACACCATGCTTATTCAATGTTAAATCATCACAAACTCTCTCCCTTACCCTGCTGGCAGTAGGACTAACAAGATGGCAAGCTCAGGACAATCAGGAAGCTGCTGACATCATTTCTTTCATAGAAAATTAGTGCTACCGTCAACAAAATAAGGGCACCTGGAGTGGCTGGTTGACCTGGGGAGAGATTAAGCATAGACATGGGCAGCCGTGACTATGCTTGAAAATGTTTCTTTTTGGAAGCTTCATCAATGAACATGTGTGTAGCCTGTGGAAAGCCAGGTCTC
>gene=chr10_4667041-4668041; species=hg19
TTTCACCAGCACACTCAAAAACTGATGTGCTATTTGCTTTTTGGTTTTGCTATTTGTTTTTGTTTTCTGACTCCTGCCTGGCCCTTCTTGTAATTCAAATTTCCTTTAAACAAGCAGACCGCACTAAGGACTGGAGGGAAAGCCCTGGCCCAAGGTCTGGCTTCCACTACAGGGCAGGGCAAAGCCTTGAATGACCAGAGTGTTCCTTCCAGAACTTCCTTTCTCTGTCCAGGAAAAACTTAAAATCTTAAAGCAATCGGATGGGTATGGAATTTTTTCTGAAGACTGATTTCCAGATTGTGACTTCATAAAATAATGTATTAGTTGTGCTAGATGCATGGGAGGAATATGATGCATTATGTTTCCTATTCAGTATAGTTTTGATTGCAGATCCTGCCCCAAAGTACAGTGACAGTCTCATGGTTGTCTACACAGCTTCTCTTAATCAAGAAAAATATTGTCAACTCACCCCTTTAGTAtggttttcagcaaataacttc
>gene=chr10_4667041-4668041; species=bosTau
TTTTACTGGCTTACTCTAACACTGAGACGTAACTTGTTTTG----------------TCCTCTTTTCTGATTGCTGCACAGCTCTTCCTGTAAATCAAACTGCCTTTGAACAAGCAGAGAATACCTAAGACAAGAGAAAAGCCAGTCACCAGGGGTCCAATAGGTAATGTAAAGCAAGGGAAAGCCTGTCCCC--------------------ACTTCCCTTCTCTGTCCAGAAAAAAAAAAAAATTTTAAAGCAATTGGATGGCTATGACTTTTGTATTAAAAACTTATTTCCTGATTGTGACTTCACAAAATAATTTGGTAGATGTGATCAATGTAGGGGGGTAATATAAAGCA-T--GTTTCATTTTTGAT---ATCTTGACTATGCATTCTCCCCAAAAAGGCAATTATCATCTCATGGCAGTCTACACAATTTCTTTCAATTATAAAACATATGGTAAACACTCCCATCTTGTATGATTTTCAGCAAATAACCTA
>gene=chr10_4667041-4668041; species=calJac
TTTCACCAGCACACTCAAAAACGGAGGTGCTGTTTGCTTTTTGGTTTTGCTATTTG-ATTTGTTTTCTGACTCTTACCCGGCCCTTCTTGGAAACTGATATTCTTTTGATCAAGCAGGCTGCACTAA-GACTGGAGGGAAAG-CCTGGCCCAAGTTCTGGCTT-CACTACAAGGCAGGCCAAAACCGTTAATAACCAGAGTGTTTTTTCCGGCACCTCCTT----TGTCCGGGAAAAACTTAAAATCTTAAAGAAATTGGATGGCTATGAAATTTTTACTGAAGACCGATTTCCAGATTGTGACTTCATAGAATAATGTGTTAGTTGTGCTAGAGGCTTGGGAGGAATGTGATGCATTATGTTTCTTTTTCAGTATAGTTTTGATTTCAGATTCTGCCCCAAAGTACAATGACAATCTCGTGGTTGTATACACAGCTTTTCTTAATCATCAAAAATATTGTcaactcacttctttagtatggttgccagcaaataactcc
>gene=chr10_4667041-4668041; species=canFam
TTTCATGGGCCCACCCTAAAAGTGACACAATATTGGTTTCA----------------TCTTGTGTTTTGACTGTTGCATGGCACTTCCTGT----CAAACTTCACTCTGACAAACAGACAACACCTAGGGCCAGAGCAAGG-CAGTCGCCAGGCCTCTGGCTTGCAGTGCCGAGCAGGGGAAAGCCTCCACCC--------------------ACTTC---CCTCGGTCTGAGAAGAATCTGAATTTTTAAAGCAATCAGCTGCCTATAGCATTTTTATTAATAACTAATTTCCCAATTGTGACTTCGTGAAATAATTTAGTAGATGTGCTCAATTTAAGGACATTACATAATGCA-TAAGTTTCATTTTTGATATGGCCTTGACTACGCATTCTCCCCCAAAGTGCAGTTAAAATCTCATGGTGATCTGCACAATTTCTTTCAGTCATAAAAAATATGGTAGATTTACCCTTCTTGTATGATTGTCAGCAAATAACCTA
>gene=chr10_4667041-4668041; species=equCab
TTTCACTGGTTCACTCTAAAACTGACCCAATCATTGTTTTG----------------TCTTGTTTTCTGATTG-TGCATGGCActtcctctgatccaaacaccacTTTAACAAGCAGACAATACCTAGGACCAGAGCAGAGCCAGGCACCAGAGATCCGGCTACCACTGCAGAGCCGGGA-AAGCCTGCCCCC--------------------ACTTCCCTCCTCTGTCCGAGAGGAACCTGATTTTTTATAGCCGTCAGATGGCTATGGCCTTGGTACTAAAAACTAACTTCTTGATTGTGACTTCACGAAATAATTTGATAAATGTGCTCAGTGTAGGGAAGTAATGTAATGCA-TAAATTTCATTTTTGATATGGCTGTGACTACGTGTTCTCCCCAGAAGTGCAGTGACAATCTCATGGTAGTCCACGCAACGTCTTTCAATCGTAAAACATACGGAAAACTGACTCTTCTTCAACGATCGTCAgcaaataaacta
>gene=chr10_4667041-4668041; species=gorGor
TTTCACCAGCACACTCAAAAACTGACGCGCTATTTGCTTTTTGGTTTTGCTATTTGTTTTTGTTTTCTGACTCCTGCCTGGCCCTTCTTGTAATTCAAATTTCCTTTAAACAAGCAGACCGCACTAAGGACTGGAGGGAAAGCCCTGGCCCAAGGT-TGGCTTCCACTACAGGGCAGGGCAAAGCCTTGAATGACCAGAGTGTTCCTTCCAGAACTTCCTTTCTCTGTCCAGGAAAAACTTAAAATCTTAAAGCAATCGGATGGGTATGGAATTTTTACTGAAGACTGATTTCCAGATTGTGACTTCATAAAATAATGTATTAGTTGTGCTAGACGCATGGGAGGAATATGATGCATTATGTTTCCTTTTCAGTATAGTTTTGATTGCAGATCCTGCCCCAAAGTACAGTGACAGTCTCATGGTTGTCTACACAGCTTCTCTTAATCAAGAAAAATATTGTCAACTCACCCCTTTAGTATGGTTGTCAGCAAATAACTTC
>gene=chr10_4667041-4668041; species=panTro
TTTCACCAGCACACTTAAAAATTGACGCGCTATTTGCTTTTTGGTTTTGCTATTTGTTTTTGTTTTCTGACTCCTGCCTGGCCCTTCTTGTAATTCAAATTTCCTTTAAACAAACAGATCGCACTAAGGACTGGAGGGAAAGCCCTGGCCCAAGGTCTGGCTTCCACTACAGGGCAGGGCAAAGCCTTGAATGACCAGAGTGTTCCTTCCAGAACTTCCTTTCTCTGTCCAGGAAAAACTTAAAATCTTAAAGCAATCGGATGGGTATGGAATTTTTTCTGAAGACTGATTTCCAGATTGTGACTTCATAAAATAATGTATTAGTTGTGCTAGATGCATGGGAGGAATATGATGCATTATGTTTCCTATTCAGGATAGTTTTGATTGCAGATCCTGCCCCAAAGTACAGTGACAGTCTCATGGTTGTCTACACAGCTTCTCTTAATCAAGAAAAATATTGTCAACTCACCCCTTTAGTATGGTTTTCAGCAAATAACTTC
>gene=chr10_4667041-4668041; species=papHam
TTTCACCAGCACAGTCAGAAACTGACACGCTATTTGCTTTTCGGTTTTGCTATTTGTTTTTGTTTTCTGACTCCTGCCTGGCCCTTCTTGTAAATCAAATTTCCTTTAAACAAGCAGACCGCACTAAGGACTGGAGGGAAAGCCCCGGGCCAAGGTCTGGCTTCCACTACAGGGCAGGGCAAAACCTTGAATGACCAGAGTGTTCCTTCCAACACTTCCTTTCTCTGTCCAGGAAAAACTTAAAATCTTAAAGCAATCGGATGGGTGTGGAATTTTTGCTGAAGACTGATTTCCCGGTTGTGACTTCATAAAATAATGTGTTAGTTGTGCTAGTTGCATGGGAGGAATGTGATACATTGTGGCTCTTTTTCAGTATAGTTTTGATTGCAGATTCCGCCCCAAAGTACAATGACAATCTTATGATTGTCTACATAGCTTCTCTTAATCGTCAAAAATATTGTCAACTCACCCCTTTAGTATGGTCGTCAGGAAATAATTTC
>gene=chr10_4667041-4668041; species=ponAbe
TTTCACCAGCACACTCAAAAACTGACGTGCTATTTGCTTTTTGGTTTTGCTATTTGTTTTTGTTTTCTGACTCCTGCCTGGCCCTTCTTGTAAATCAAATTTCCTTTAAACAAGCAGACCGCACTAAGGACTGGAGGGAAAGCCCCAGCCGAAGGTCTGGTTTCCACTACAGGGCAGGGCAAATCCTTGAATGACCAGAGTATTCCTTCCAGCACTTCCTTTCTCTGTCCAGGAAAAATTTAAAATCTTAAAGCAATTGGAAGGGTATGGAATTTTTACTGAAGACTGATTTCCAGATTGTGACTTCACAAAATAATGTGTTAGTTGTGCTAGACGCATGGGAGGAATGTGATGCATTATGTTTGTTTTTCAGTATAGTTTTGATTGCAGATCCTGCCCCAAAGTACAATGACAGTCCCATGGTTGTCTACACAGCTTCTCTTAATCAAGAAAAATATTGTCAACTCACCCCTTTAGTATGGTTGTCAGCAAATAACTTC
>gene=chr10_4667041-4668041; species=rheMac
TTTCACCAGCACAGTCAGAAACCGACACGCTATTTGCTTTTCGGTTTTGCTATTTGTTTTTGTTTTCTGACTCCTGCCTGGCCCTTCTTGTAAATCAAATTTCCTTTAAACAAGCAGACCGCACTAAGGACTGAAGGGAAAGCCCCGGCCCAAAGTCTGGCTTCCACTACAGGGCAGGGCAAAACCTTGAATGACCAGACTGTTCTTTCCAACACTTCCTTTCTCTGTCCAGGAAAAACTTAAAATCTTAAAGCAATCGGATGGGTGTGGAATTTTTACTGAAGACTGATTTCCAGGTTGTGACTTCATAAAATAATGTGTTAGTTGTGCTAGTTGCGTGGGAGGAATGTGATACATTGTGGCTCTTTTTCAGTATAGTTTTGATTGCAGAGTCCGCCCCAAAGTACAATGACAATCTTATGATTGTCTACATAGCTTCTCTTAATCGTCAAAAATATTGTCAACTCACCCCTTTAGTATGGTCGTCAGCAAATAATTTC
>gene=chr10_6265272-6266272; species=hg19
gttttgccatgttggtcaggctggtcttgaactcctgacctcaggtgatccacctgcctcggcctcccaaagtgctgggattacaggcgtgagccaccacgcctggccGTGTCTCATTTCTAACTGTGGGTGTACAATTTCAATTTCAGAGGAGATGCCCTACCTGAAATGCCCTCTTCACACCGTCCTGAAACTGACGCCTGTCGCTTATGGTGAGTAGCAACCCCTGCCAAGCCCTGTCCCCCTGAAGGTGGCCACAGTAGCTTCTTGTGGCCGTGGGCTGTAAGCGGTGCTGTCCCTTTAACAGCAGCTTCCTCTGCCCCCATCCCACGCCCTCCAGGCTGCCGTGTGGAATCCATCTACCTGAACGTGGAGTCCGTCTGCACACACCGGGAGAGGTCAGAGGTGAGTGGAGGCCCCAAGCCTCATCCTGGCCATCATCACACGATAGCCCTAGTGGGTGATGGGCGCTCAGGAGGCCCCGGGGCCGCTTGCCTGCA
>gene=chr10_6265272-6266272; species=bosTau
---TCACCATG-------------------------------------------------GGCCCTTC---------------------------------------------------------------------TGTCATTTTCAGAGGAGATGCCCTACCTGAAGTGCCCGCTTCACGCTGTCTTGAAGCTGACTCCCATCGCTTATGGTAAGTGCCAGCCCCA-CCGAGACTGGTCCCCCCT--G--------GGTGG-----GCCG--GGCGGGGTGTGAGC-TCAGGTCCCCCTTTACCGAAGCTGACCT--GTCCCCGGCTTTACC---CAGGTTGCCGAGTAGAATCCATCTACCTGAACGTGGAGTCCGTGAGCACACACCGGGAGAGGTCAGAGGTGAGTGTGAGCTTCCGCCCCT----TCCTCCCTGCTGTGTCATGGGACCCGTGGGTG-CCAGCCCCTCGGACACCCCGCAGCGGCGGGCTGGCA
>gene=chr10_6265272-6266272; species=calJac
gttttgccatgttggtcaggctggtcttgaactcctgacctcaggtgatccacccgcctcagcctcctaaaatgctgggattacagacgtgagcctccacgcctggccATCT---GTTTCTAATTGTGGGTGTACAACTTCAATTTCAGAGGAGATGCCCTACCTGAAATGCCCCCTCCACACCGTCCTGAAACTGACTCCTGTCGCTTATGGTGAGTGGCAGCCCCTGCCAAGCCCTGTCCCCCTGAAGGTGGCCCCAGCGG---CTCGTGGCTGTGGGCTGTGAGCGGGGCTGTCCCTTTAACAGCAGCTTCCTCTGCCCCCATCCCGCGCCCTCCAGGCTGCCGTGTGGAATCCATCTACCTGAATGTGGAGTCCGTCAGCACCCACCGGGAGAGGTCAGAGGTGAGTGGAGGCCCCAAGCCTTGTCCTGGCCATCATCACAC----------------AATGGGTGCTCAGGAGGCCCCAGGGCCGCTTGCCTGCA
>gene=chr10_6265272-6266272; species=canFam
-----------------------------------------------------------------------------------------------------------------------CTCACCGTGAGGCCCTTCTTTTCTTTTCAGAGGAGATGCCTTATCTGAAATGCCCCCTTCACACGGTCCTCAAGCTGACCCCTGTCGCTTACGGTGAGTATCAGCTCCTGTCACACCCTCACCCCCCG--GG-----ACGGTGGCTCCTGGCGTCTCTGGGCTAGAAGTGGCCTGTCCCCTGGAGC-GAAGCCAACCTCTGTCCCCACCCTCCCC---CAGGCTGCCGCGTAGAGTCCATCTACCTGAATGTGGAGTCCGTGAGCACGCACCGGGAGAGGTCAGAGGTGAGTGCGAGCCCGTGCCCCCGGCCCTCCCTCCGTTCCCAGAGAGGGCCGGTGGCTG-CGAGCCCTCGGGAGGTCCCCACATTGTTTGCCTGTA
>gene=chr10_6265272-6266272; species=equCab
--CTCATTGCG----TGAGGGTGGGTTTGG----------------------TTTGACTAGGCCCTTCTGAGGGTGCCGTCG--TGGCG-GAGCCCTCGCGCCTGC-------------CTAACCGTG-GGTGCTTCTCCTCTTTTCAGAGGAGATGCCTTACCTGAAATGCCCGCTCCACACTGTCCTGAAGCTGACGCCCATCGCTTATGGTGAGTGCCAGCCCCTGCCGGGACCTTTTCCCTGG--GG-----ACGGTGGCTCCTCGTGGCTGTGGGCTGTGAGCCG-CTGTCCCCTTTAACAGAAACCGACCTTTCTCCCCGCTCTCGCC---TAGGTTGCCGCGTAGAATCCATCTACCTGAACGTGGAGTCGGTGAACACACACCGGGAGAGGTCCGAGGTGAGTGTGAGCTCCTGCCTCTGGCCCTTCCCCCATCCCGAGCAGGGATCCGTGG------------TGGGGCGTCCCACC--TGCTTGCCTGTG
>gene=chr10_6265272-6266272; species=gorGor
gttttgccatgttggtcaggctggtcttgaactcctgacctcaggtgatccacctgcctcggcctcccaaagtgctgggattacaggcgtgagccaccacgcctggccGTGTCTCATTTCTAACTGTGGGTGTACAATTTCAATTTCAGAGGAGATGCCCTACCTGAAATGCCCTCTTCACACCGTCCTGAAACTGACGCCTGTCGCTTATGGTGAGTAGCAACCCCTGCCAAG-CCTGTCCCCCTGAAGGTGGCCACAGTAGCTTCTTGTGGCCGTGGGCTGTAAGCGGTGCTGTCCCTTTAACAGCAGCTTCCTCTGCCCCCTTCCCACACCCTCCAGGCTGCCGTGTGGAATCCATCTACCTGAACGTGGAGTCTGTCTGCACGCACCGGGAGAGGTCAGAGGTGAGTGGAGGCCCCAAGCCTCATCCTGGCCATCATCACACGATAGCCCTGGTGGGTGATGGGCGCTCAGGAGGCCCC-GGGCCGCTTGCCTGCA
>gene=chr10_6265272-6266272; species=panTro
gttttgccatgttggtcaggctggtcttgaactcctgacctcaggtgatccacctgcctcagcctcccaaagtgctgggattacaggcgtgagccaccacgcctggctGTGTCTCATTTCTAACTGTAGGTGTACAATTTCAATTTCAGAGGAGATGCCCTACCTGAAATGCCCTCTTCACACCGTCCTGAAACTGACGCCTGTCGCTTATGGTGAGTAGCAACCCCTGCCAAGCCCTGTCCCCCTGAAGGTGGCCACAGTAGCTTCTTGTGGCCGTGGGCTGTAAGCGGTGCTGTCCCTTTAACAGCAGCTTCCTCTGCCCCCATCCCACGCCCTCCAGGCTGCCGTGTGGAATCCATCTACCTGAACGTGGAGTCCGTCTGCACACACCGGGAGAGGTCAGAGGTGAGTGGAGGCCCCAAGCCTCATCCTGGCTATCATCACACGATAGCCCTAGTGGGTGATGGGCGCTCAGGAGGCCCCGGGGCCGCTTGCCTGCA
>gene=chr10_6265272-6266272; species=papHam
gttttgccatgttggtcaggctggtctcgaactcctgtcctcaggtgatgcacctgctttggcctcccaaagtgctgggattataggcctgagccaccacgcctggcTGTGTCTCATTTCTAATTGTGGGTGTACAATTTCCATTTCAGAGGAGATGCCCTACCTGAAATGCCCTCTTCACACTGTCCTGAAACTGACGCCTGTCGCTTATGGTGAGTAGCAACCCCTGCCAAGCCCTATCCCCCTGAAGGTGGCCACAGCAGCTTCTTGTGGCCGTGGGCTGTAAGCAGGGCTGTCCCTTTAACAGCAGCTTCCTCTGCCCCCATCCCACGCCCTCCAGGCTGCCGTGTGGAATCCATCTATCTGAATGTGGAGTCCGTCAGCACGCACCGGGAGAGGTCAGAGGTGAGTGGAGGCCCCAAGCCTCATCCTGGCCATCATCACACGATAGCCCTGGTGGGTGATGGGTGCTCAGGAGGCCCCAGGGCCGCTTGCCTGCA
>gene=chr10_6265272-6266272; species=ponAbe
gttttgccatgttggtcaggctggtctcgaactcctgacctcaggtgatccacctgcctcggcctcccaaagtgctgggattacaggcgtgagccaccacgcctggccATGTCTCATTTCTAATTGTGGGTGTACAATTTCAATTTCAGAGGAGATGCCCTACCTGAAATGCCCTCTTCACACTGTCCTGAAACTGACGCCTGTCGCTTATGGTGAGTAGCAACCCCTGGCAAGCCCTGTCCCCCTGAAAGTGGCCACAGTAGCTTCTTGTGGCCGTGGGCTGTAAGCGGCGCTGTCCCTTTAACAGCAGCTTCCTCTGCCCCCATCCCACACCCTCCAGGCTGCCGTGTGGAATCCATCTACCTGAATGTGGAGTCCGTCTGCACGCACCGGGAGAGGTCAGAGGTGAGTGGAGGCCCCAAGCCTCATCCTGGCCATCATCACACGATAGCCCTGGTGGGTGATGGGCGCTCAGGAGGCCCCGGGGCCGCTTGCCTGCA
>gene=chr10_6265272-6266272; species=rheMac
gttttgccatgttggtcaggctggtctcgaactcctgtcctcaggtgatgcacctgcttcggcctcccaaagtgctgggattataggcctgagccaccacgcctggctGTGTCTCATTTCTAATTGTGGGTGTACAATTTCCATTTCAGAGGAGATGCCCTACCTGAAATGCCCTCTTCACACTGTCCTGAAACTGACGCCTGTCGCTTATGGTGAGTAGCAACCCCTGCCAAGCCCTATCCCCCTGAAGGTGGCCACAGCAGCTTCTTGTGGCCGTGGGCTGTAAGCGGGGCTGTCCCTTTAACAGCAGCTTCCTCTGCCCCCATCCCACGCCCTCCAGGCTGCCGTGTGGAATCCATCTACCTGAATGTGGAGTCCGTCAGCACGCACCGGGAGAGGTCAGAGGTGAGTGGAGGCCCCAAGCCTCATCCTGGCCATCATCACACGATAGCCCTGGTGGGTGATGGGTGCTCAGGAGGCCCCAGGGCCGCTTTCCTGCA
>gene=chr10_7316096-7317096; species=hg19
TGAGAGTTCATGCTGCAACTTCAGTAGAAGCAAGTGTGGTAACCCCTCGTCTTCTTAAGATTAGCTCACAgaccaggtgcagtcgctcacacctgttatccctgcactttaggaagccaaggcaggaggatcacttgagcccaggatttgagaccagcctgggcaacacagtgagaccccatctgtacagaaacaaaaaATCTAAAAATTAGCtgatatggtttggctgtgtccccacctaaatctcattttgaattatagctcccataatccccacatgttgtggggacgtaattgaatcatgcaggcggtttctcccatgctattctcctgatagtgagtaagctctcatgagatctgatgataagggccttcccccttcatccagctcttattctccttcctgctgccatgtgaaaaaggacatctttgcttccccttttgccatgattttaagtttcctgaggcctccccagctttgctgaactgtgagtcaatta
>gene=chr10_7316096-7317096; species=bosTau
--------------------------------------------------------------------------------------------------------------------------------------------------------------------------------------------------------------------------------------------------------------------------------------------------------------------------------------------------------------------------------------------------------------------------------------------------------------------------------------------------------------------
>gene=chr10_7316096-7317096; species=calJac
-------TCATGTTACAACTTCAGCAGAAGCAACTGCAGTAA-CCCTCATCTTCTTAAGATTCGCTCACAGATcaggtgcagttgctcacaccagtaatctctgcactttaggaagccgagg---------cactggagcccaggatttgggaccagcctgggcaacacagtgagactctatctgtacaaaaaaaaaAAAACTAATAATTAGCtgatatggcttggctgtgtccctacccaaatctcattttgaattacagttcccataattcccac-tgtcatggggatgtaatggaatcacaggggcagttttccccatgctattctcctgatagtgagtatggtctcttgagatcttgtgataaggggcttctcccttcatccagctcttactctccttcctgccgtcatgtgaaacatgacgtgtttgcttccccttttgacatgattgtaagtttcctgaggcctcctcagccttgctgaactgtgagtcaatta
>gene=chr10_7316096-7317096; species=canFam
CTGGAGTTCACG--GGAGCTCTGGCAGACGCAACTACGATAAACTCTAATTCTCTAAAGACCAGCTCAT-----------------------------------------------------------------------------------------------------------------------------------------------------------------------------------------------------------------------------------------------------------------------------------------------------------------------------------------------------------------------------------------------------------------------------------------------
>gene=chr10_7316096-7317096; species=equCab
CTGGAGTTCGTGCTACAACTTTGGCAGACGCAACTAGGATAAACCCTAATTTTCTTTAGATTAACTCA------------------------------------------------------------------------------------------------------------------------------------------------------------------------------------------------------------------------------------------------------------------------------------------------------------------------------------------------------------------------------------------------------------------------------------------------
>gene=chr10_7316096-7317096; species=gorGor
TGAGAGTTCATGCTGCAGCTTCAGTAGAAGCAAGTGTGGTAACCCCTCGTCTTCTTAAGATTAGCTCACAgaccaggtgcagtcgctcacacctgttatccctgcacttcaggaagccaaggcaggaggatcacttgagcctaggatttgagatcagcctgggcaacacagtgagaccccatctgtacaaaaacaaaaaatctaaaaattagctgatatggtttggctgtgtccccacccaaatctcattttgaattatagctcccataatccccacatgttgtggggacgtaattgaatcatgcaggcggtttcccccatgctgttctcctgatagtgagtaagctctcatgagagctgatgataagggccttcccccttcatccagctcttattctccttcctgctgccatgtgaaaaaggacatgtttgcttccccttttgccatgattttaagtttcctgaggcctccccagctttgctgaactgtgagtcaatta
>gene=chr10_7316096-7317096; species=panTro
TGAGAGTTCATGCTGCAACTTCAGTAGAAGCAAGTGTGGTAACCCCTCGTCTTCTTAAGATTAGCTCACAgaccaggtgcagtcgctcacacctgttatccctgcactttaggaagccaaggcaggaggatcacttgagcccaggatttgagaccagcctgggcaacacagtgagaccccatctgtacaaaaacaaaaaaTCTAAAAATTAGCtgatatggtttggctgtgtccccacccaaatctcattttgaattatagctcccataatccccacatgttgtggggacgtatttgaatcatgcagacggtttcccccatgctattctcctgatagtgagtaagctctcatgagatctgatgataagggccttcccccttcatccagctcttattctccttcctgctgccatgtgaaaaaggacatctttgcttccccttttaccatgattttaagtttcctgaggcctccccagctttgctgaactgtgagtcaatta
>gene=chr10_7316096-7317096; species=papHam
TGAGAGTTCATGCTACAACATCAGTAGAAGCAAGTGTGGGAACCCCTCATCTTCTTAAGATTAGCTCACAgaccaggtgcagttgttcacacctgttatccctgcacttcaggaagccgaggcaggaggatcacttgagcccaggatttgagaccagcctgggcaacatagtgagatcccatctgtacaaaaa-aaaaaaTCTAAAAATTAGCtgatatggcttggctgtgtccccacccgaatctcattttgaattgtagttcccataatccccacatgtcatgggggtgcaattgaatcacgggggtggcttccgccatgctattctcctgatagtgagtaagctctcaagagacctgatgataagggcctt-cccctttgcccagctcttattctccttcctgctgccatgtgaaaaaggacatgtttgcttccccttttgccatgattgtaagtttcctgaggccttcccagccttgctgaactgtgagtcaatta
>gene=chr10_7316096-7317096; species=ponAbe
TGAGAGCTCATGCTGCAACTTCAGTAGAAGCAAGTGTGGTAACCCCTCATCTTCTTAAGATTAGCTCACAgaccaggtgcagttgctcacacctgttatccctgcactttaggaagctgaggcaggaggatcacttgagcccaggatttgagaccagcctgggcaacacagtgagaccccatctgtacaaaaacaaaaaaTCTAAAAATGAGCtgatatggtttggctgtgtccccacccaaatctcattttgtattatagctcccataatccccacatgtcgtggggatgtaattgaatcatgagggccgtttcccccatgctattctcctgatagcgagtaagctctcgtgagatctgatgataagggccct-ccccttcatccagctcttattctccttcctgctgccatgtgaaaaaggacgtgtttgcttccccttttgccatgattgtaagtttcctgaggcctccccagccttgctgaactgtgagtcaatta
>gene=chr10_7316096-7317096; species=rheMac
CGAGAGTTCATGCTACAACATCAGTAGAAGCAAGTGTGGGAACCCCTCATCTTCTTAAGATTAGCTCACAgaccaggtacagttgttcacacctgttatccctgcacttcaggaagccgaggcaggaggatcacttgagcccaggatttgagaccagcctgggcaacatagtgagatcccatctgtacaaaaa-aaaaaaTCTAAAAATTAGCtgatatggcttggctgtgtccccacccgaatctcattttgaattgtagttcccataatccccacatgtcatggggatgcaattgaatcatgggggcggtttcccccatgctattctcctgatagtgagtaagctctcatgagacctgatgataagggcctt-ccccttcgttcagctcttattctccttcctgctgccatgtgaaaaaggaggtgtttgcttccccttttgccatgattgtaagttt-ctgaggccttcccagccttgctgaactgtgagtcaatta
>gene=chr10_7995096-7996096; species=hg19
GTTCATTTGTTAGTTTCATGGTCTTAAAAATATTTTCACAGCAACATTTTAAAGATACTGCCTTTACCCAAACACATAAATCAAGTGGTAGAGTTTCAGGAACTGTTGCTTGTTGGTCAGTGAGATATTTAGGGGCAGGAGTAGCTCTGTCCTGCCCTTTAGATCATCCCACACATGGCCAACTACATGTAGAGATGGCCCTAATAATAAAgatcttcatctcttggaggaggtcagatgtcagtattcacactttacagatgagaaaacttaggtcttgggaggtgaaatgggctgtgctgggttgaacttggctctgtgaaccgatcccaggtgtcatttcagttaggttccctgcccagccaACATTTCCATTCCTGCCTTCATATCCCTTGATGTGGCTCCGTGTGTACCTTGTGCAGATTCCTGCCTACCGTGTGAACTGATGGCCATAAAATGTGTTTGAttaaggacagccaatcatgtcttatttgtctttg
>gene=chr10_7995096-7996096; species=bosTau
AATCATTTGTCAGGTTTACAGTCTTAAAAATATTCTGGCAGCAGCATTTTAAAAATACAGCCCTTATCCAAG-ACATGAATCAAGTGG-AGAATGCCAAGCTCTGAGGCATG-TGATCAGAGAGATA-TTAGGGTCAGAAAGGGCTCTGTCCTGCCCTATAGAGCATCCCCCT-----------GCATGTGGAGATGGCCCTAATATTAGAAATCTTAAGTTCTTGCA-GGAGTCAGATGTCAAT-CTTATAGTTTGCAGATGGGGAGACTCAGGTC-TGAGAAAGTCAGTGGGCTGTGCTAGGTCAAGTTTGGCTCTGGAAACAGGCCCCAGAGGCAGTTTCCATCAAGCTTCCTCTCTGGTGGGCCTTGGGGTTTCTGTTCCCATGTCCCTGGATGTGACAGCTTGTGTACCGTATGCCAGTGCCTGCACGGCACTTGAATCAGTGGccacacaatgtggtggcttcaggataggaagtcatgtctcatttgactgtg
>gene=chr10_7995096-7996096; species=calJac
GTTCCTTTGCTAGTTTCATGGTCTTGAAAATATTTTCACAGCAACATTTGAAAGAGACCACCTTTACGCAAACACCTAAATCAACTGGCAGAATTTCAAGAGCAGTTGCATGTTGGTCAGTGTCGTACTTAGGGGCAGGAGTAGCTC-----TGCCCTTTAGATCATCCCACACGCATGGACCTACATG---------CCCCAATAATAAAGACCTCCAACTCTTGGAGGATGTCACACGTCAGTACTCA--TTTTAGAGATGATAACACGTAGCACTTGGGAGATGAAATGGGTTATGCTAGGTTGAACTTGGCCTTTCGAACAGATCCCAGGCGTTATTTCAGTTCGACTCCCTGCCCAGCCAACATTT-CATTCCTGTCATCATACCCATTGATGCAGCTCCGTGAGTACCTTGTGCAGATTCCTGCCTACCACGTGAACTGATGGCCACAAAATATGTTTGATTAAGGACAGCAAATCATGTC--GTTTGACTTTA
>gene=chr10_7995096-7996096; species=canFam
GTTCATTTGTTAGCTTTACAGCCTTAAAAATATTTTGGTGGCAACATTTTAAAGACACTGCCTTTATCCGAG-GCATAAATGAAGTGG-AGAATGCCAAGCACTATTGCATG-TAGTCCATGAAATGTGTAGAGGCAGAAATAGCTCTGTCCTGTCCTGTAGATCATCCCACATGTACCCGACTGCATGTAGAGATGGCCCCAATAA-AAAGATCCTCAACTCTTGTAGGTGGTCAGATGTTATTACTGAGGTTTTGCAGATGAGAAAACTTAGATG-TAGGAGAATCAGCAAGCTGTGTGAGGTAGACTCTGGCCCTGGTAACAGATGGTACACGTGGTTTTGGTCTTAACACCCCCCCACCCTGCCCCTGGCC--ATGTCCTCATATCCCCGGCTGTGGCTGTGT--GTATCTTGTACCAATCCCTGCATGGCGCTTGAGCTGATGGACACAAAATGTGGTTGATTAAGGATGAGAAATCATGTCCTTTTTTACTTCA
>gene=chr10_7995096-7996096; species=equCab
GTTCATTTGCTGGCTTTACAGTCTTAAAAATATTTTGGC-ACAGCATTTTAGAGATATTGCCTTTATCCAAG-ACATAAATCAAGTGG-AGAATGCCAAGCACTGTTGCATG-TGGTCACTGAGATATTTAGGGACAGAAATAGTTCTGTCCTGCCCTTTAGATCGTCCAACATGCCTGCAACTATGTGTAGAGGTGGCCCTAATAATAAAgatcttcatcccttgtgggaggtcagttgtcaatacttttactttgcagatgagaatccttaggtt-tgggaaagtaaatgggctgtgctaggtTGAATCTGGTACTGGT-ACAGATCCCAGATGTAGTTTCAGTCCAACCCCCTTTCTAGTCGACATTGGGACTTCTGTCCTCATATCCGTGGATGTGGCTACATATGTACCTTGTGCCAGTCCCTGCACAGCACTTGAACTGATGAccacaaaatgtagttgattaaggataggaaatcatgtcttattcaacttta
>gene=chr10_7995096-7996096; species=gorGor
-----------------------------------------------------------------------------------------------------------------------------------------------------TCCTGCCCTTTAGATCATCCCACACACGGCCAACTACATGTAGAGATGGCCCTAATAATAAAgatcttcatctcttggaggaggtcagatgtcagtattcacactttacagattggaaaacttaggtcttgggaggtgaaatgggctgtgctgggttgaacttggctctgtgaaccgatcccaggtgtcatttcagttaggttccctgcccagccaACATTTCCATTCCTGCCTTCATACCCCTTGATGTGGCTCCGTGTGTACCTTGTGCAGATTCCTGCCTACT-TGTGAACTGATGGCCATAAAATATGTTTG-TTAAGGACGGCCAATCATGTC----TTGTCTTTG
>gene=chr10_7995096-7996096; species=panTro
GTTCATTTGTTAGTTTCGTGGTCTTAAAAATATTTTCACAGCAACATTTTAAAGATACTGCCTTTACCCAAACACATAAATCAAGTGGTAGAGTTTCAGGAACTGTTGCTTGTTGGTCAGTGAGATATTTAGGGGCAGGAGTAGCTCTGTCCTGCCCTTTAGATCATCCCACACACAGCTAACTACATGTAGAGATGGCCCTAATAATAAAGATCttcttctcttggaggaggtcagatgtcagtattcacactttacagatgagaaaacttaggtcttgggaggtgaaatgggctgtgctgggttgaacttggttctgtgaaccgatcccaggtgtcatttcagttaggttccctgcccagccaACATTTCCATTCCTGCCTTCATACCCCTTGATGTGGCTCCGTGTGTACCTTGTGCAGATTCCTGCCTACCATGTGAACTGATGGCCATAAAATGTGTTTGATTAAGGACGGCCAATCATGTCTTATTTGTCTTTG
>gene=chr10_7995096-7996096; species=papHam
GTTCATTTGTTAATTTCATGGTCTTAAGAATATTTTCACAGCAACATTTTAAAGATATTGCCTTTACCCAAACACATAAATCAAGTGGTAGAATTTCAAGAACCGTTGCCTGC---TCAGTGAGATATTTAGGGGCAGGAGTAACTCTGTCCTGCCCTTTAGATCATCCCACACACGTCCAACTACACGTAGAGATGACCCTAATAATAAAgatcttcatctcttggaggaggtcagatgtcagtactca-gttttacagatgagaaaacttaggtcttgggagatgaaatgggctgtgctgggttgaacttggctctgtgaacagatcccaggtgtcatttcagttcggtttcctggccagccaACATTTCCATTCCTGCCTTCATACCCCTTGATGTGGCTCCGTGTGTACCTTGTGCAGATTCCTGCCTACCACTTGAA--GATGGCCACAAAATGTGTTTGAttaaggacagccaatcatgtcttatttgtctttg
>gene=chr10_7995096-7996096; species=ponAbe
GTTCATTTGTTAGTTTCATGGTCTTAAAAATATTTTCACAGCAACATTTTAAAGATACTGCCTTTACCCAAACACATAAATCAAGTGATAGAGTTTCAAGAACTGTTGCTTGTTTGTCAGTGAGATATTTAGGGGCAGAAGTAGCTCTGTCTTGCCCTTTAGATCATCCCACACACGCCCAACTACATGTAGAGATGGCCCTAATAATAAAgatcttcatctcttggaggaggtcagatgccagtattcacactttacagatgagaaaacttaggtcttgggaggtgaaatgggctgtgctgggttgaacttggctccgtgaacagatcccaggtgtcatttcagttaggttctctgcccagccaACATTTCCATTCCTGCCTTCATACCCCTTGATGTGGCTCCATGTGTACCTTGTGCAGATTCCTGCCTACCATGTGAACTGATGGCCATAAAATGTGTTTTGTAAAGGACAGCCAATCATGTCTTAATTGTCTTTG
>gene=chr10_7995096-7996096; species=rheMac
GTTCATTTGTTAATTTCATGGTCTTAAGAATATTTTCACAGCAACATTTTAAAGATATTGCCTTTACCCAAACACATAAATCAAGTGGTAGAATTTCAAGAACTGTTGCCTGC---TCAGTGAGATATTTAGGGGCAGGAGTAACTCTGTCCTGCCCTTTAGATCATCCCACACACGTCCAACTACACGTAGAGATGACCCTAATAATAAAGATCTTCATCTCTTGGAGgaggtcagatgtcagtactca-attttacagatgagaaaacttaggtcttgggagatgaaatgggctgtgctgggttgaatttggctctgtgaacagatcccaggtgtcatttcagttcggtttcctgcccagccaACATTTCCATTCCTGCCTTCATACCCCTTGATGTGGCTCCGTGTGTACCTTGTGCAGATTCCTGCCTACCACTTGAACTGATGGCCACAAAATGTGTTTGATTAAGGACAGCCAATCATGTCTTATTTGTCTTTG
>gene=chr10_8506241-8507241; species=hg19
gacAGGGGAGGTTTATACACAGGAAAGTGACAAGGCGAAAAGTATACTTAAGCAAGTGTAGTGTGCCGGTGACGTATGAAAGACACTAAACATGGGAAGTGAGGGAGAAATAGGATGATAAGATTCAATAATTCACATTTGGAAAAGAAAGAGAGTTTAGTGTGGTGTAGATCGTAGAGCTGGAAAGGAACAAATGGACATTAGATCTGTAAGGTGAATAACTTACATTATGCGTTTTCTGATTTGACCGGGAAAACAAGAAAAGCCACACTAAGTGGCACTGAGCTTTGAGTCTGGGCAGAAAAAATATTGTGGTGCCATGTGGTGCCACTTCTAGGGATAATGAAATTACAAGGTGGACATGATCTAGTGGGAGTAGAAGATACTCTTGGTTTTGGACATGCTGAGTATTAGGAGTTGATATCAGAATGTAAGTATCAGCAGGCTGTTTGATAGTCCTGTGCCATCAGCAGAGAGGAGAAAAAgaaggctttacagcc
>gene=chr10_8506241-8507241; species=bosTau
GTCATGGGAGGTTTATGAATAAGAAAGTAACAAGATAAAAG--ATACTCAAGCAAGCT-CCTGTGTTGGTGAC--ATAAA---------AGAGGGAAAGTGAGGGGG-GA-AGGATGAACATATTCAGTAATTAGTGTTTGGAAGAGAATGAGGCTCTAGT--------------GTAGATGGGGAAGAAAGGATGACTG-TAGACTTGTGAGGGGGAGAATCCACGTTGTGTGATTTCTCACTTGATCCAGGA---AAGGAGAGCGACCTAGAGGGACCTCGAGCTTTGAGTTTGGGCAGAGAA-AAAC----------TGCTGAGTCTTGCCTGTAGATGGTGATGTTAGAAGGTTGAAGGGATTTAGTGTGGACAGAGGACAA-TCCAAAC----------------------------------------------------------------------------------------------------------
>gene=chr10_8506241-8507241; species=calJac
------------TTATACACAGGAAAGTGACACAGCGAAAAGTACACTTAAGCAAGTGTAGTGTTTCAGTGACGCATAAAAGACACTAAATATGGGACATGAGGAAGAACATGGATGGCAAGACTCAATAATTCACATTTGGGAAAGAAAGAGGGTTGAGTGTGGCGTGGATTGCAGAGATGGAAAG-----AATGGACATTAGCCCTGTAAGACGAAGAACTTACATCGTTCATTTTCTGACTTGACCAAGAAAACAAGAAAAGCCACACCAAGAGACGCTGAGCTTTGAGTCTAGGCAGAAAAAAAAC----------TTGGGTGCCGCTTCTAGGGATAGTGAAATTATAAGGTGGAGGTAATCTAGTGGGAGTAGAAGACACTCTCGGCTTTGGACATGCTGAGTATCAGGAGGTGATATTGGAAGGTAAGTATCAGCAGGCTGTTCTACAGTCTCAAGCCGTCAGCAGACAGGAGAAGAAGAAGGCTTCAAagcc
>gene=chr10_8506241-8507241; species=canFam
--------------------------------------------------------------------------------------------------------------------------------------------------------------------------------------------------------------------------------------------------------------------------------------------------------------------------------------------------------------------------------------------------------------------------------------------------------------------------------------------------------------------
>gene=chr10_8506241-8507241; species=equCab
GTCAGGGAAGGCTTATGGATGGGAAAGTGACAAGAGGAAAACTACACTCAAATGAGTTTAGTGTGTTGGTGATGTCTAAGA----CAG-TGAAGAGAAGTGTGGGAGTGTTAGGGCGACAATATTCGATAGTTCATCTCTGGAAGACAA-GAGGGACTAGTATAGTGCAGCTCGTGGGGATGCAGAGGAAAGGATGACTATTAGGCCCATGAGGGGAAGAGCTTACACCGTGCAACAGCTAACTCCACCCAGGA-GAGAAGGAAGCCTTTCAACGGGACTCCAAGCTTTGAGTTCAGGCAGAGAAGAAAT----------CGTGGTGCCACTCCTGGAGCCAGTGAAATTGGAAGCTTGAAGTGACTCAGTGTGAGCAGAGCACAATTTCAGCATTGGACATGCTGAATATTAGGGGTTGATATCAGAACGTAAATATCAGCTGGCTGCTCAATAAT-AGGATCTGTCCACATAGAGGAGAAACAGGAAGC---------
>gene=chr10_8506241-8507241; species=gorGor
gacAGGGGAGGTTTATACACAGGAAAGTGACAAGGCGAAAAGTATACTTAAGCAAGTGTAGTGTGCCGGTGACGTACGAAAGACACTAAACATGGGAAGTGAGGGAGAAATCAGATGATAAGGTTCAATAATTCACATTTGGAAAAGAAAGAGACTTTAGCGTGGTGTAGATCGTAGAGCTGGAAAGGAACAAATGGACATTAGATCTGTAAGGTGAATAACTTACACTATGCGTTTTCTGATTTGACCGGGAAAACAAGAAAAGCCACACTAAGTGGCACCGAGCTTTGAGTCTGGGCAGAAAAAATATTGTGGTGCCATGTGGTGCCACTTCTAGGGATAATGAAATTACAAGGTGGACTTGATCTAGTGGGAGTAGAAGATACTCTTGGTTTTGGACATGCTGAGTATTAGGAGTTGATATCAGAATGTAAGTATCAGCAGGCTGTTGGATAGTCCTGTGCCATTAGCAGAGAGGAGAAAAAgaaggctttacagcc
>gene=chr10_8506241-8507241; species=panTro
gacAGGGGAGGTTTATACACAGGAAAGTGACAAGGCGAAAAGTATACTTAAGCAAGTGTAGTGTGCTGGTGACATACAAAAGACACTAAACATGGGAAGTGAGGGAGAAATCGGATGATAAGATTCAATAATTCACATTTGGAAAAGAAAGAGAGTTTAGTATGGTGTAGATCGTAGAGCTGGAAGGGAACAAATGGACATTAGATCTGTAAGGTGAATAACTTACATTATGCGTTTTCTGATTTGACCGGGAAAACAAGAAAAGCCACACTAAGTGGCACTGAGCTTTGAGTCTGGGCAGAAAAAATATTGTGGTGCCATGTGGTGCCACTTCTAGGGATAATGAAATTACAAGGTGGACGTGATCTAGTGGGAGTAGAAGATACTCTTGGTTTTGGACATGCTGAGTATCAGGAGTTGATATCAGAATGTAAGTATCAGCAGGCTGTTTGATACTCCTGTGCCATCAGCAGAGAGGAGAAAAAgaaggctttacagcc
>gene=chr10_8506241-8507241; species=papHam
GGCCGGGGAGGTTTAGATACAGGAAAGTGACAAGGCGAAAAGTATACTTAAGCAAGTGTAGTGTGCCAGTGACATATAAAAGACACTAGACGTGGGAAGTGAGCGAGAAAACTGATGATAAGATTCAATAATTCACATTTGGAAAAGAAAGGGGGTTTAGTGGGGTGTAGACCGTAGAGATGGAAATGAAATAATGGACATTAGATCTGTAAGGCTAATAACTTACATTATGCGTTTTCTGACTTGACCAGAAAAACCAGAAAAGCCACGCCAAGAGGCACTGAGCTTTGAGTCTGGGCAGAAAAAA-AT----------TTTGGTACCACTTCTAGGGATAATGAAATTACAGGGTAGAGGTGATATAGTGGGAGTAGAAGAAACTCTTGATTTTGGACATGCTGAGTATTAGGAGTTGA-------------------------------------------------------------------------------
>gene=chr10_8506241-8507241; species=ponAbe
GACAGAGGAGGTTTATAC-CTGGAAAGTGACAAGGCGAAAAGTATACTTAAGCAAGTGTAGTGTGCCGGTGACGTATAAAACACACTAAACATGGGAAGTGAGTGAGAAATCAGATGATAAGATTCAATAATTCACATTTGGAAAAGAAAGAGGGTTTAGTGTGGTGTAGATCGTAGAGATGGAAAAGAACAAATGGACATTAGATCTGTAAGGTGAATAACTTACATTATGCGTTTTCTGACTTGACTGGGAAAACAAGAAAAGCCACACCAAGAGGCACCGAGCTTTCAGTGTGGGCAGAAAATAAAT----------TGTGGTGCCACTTCTAGGGATAATGAAATTACAAGGTGGAGGTGATCCAGTGGGAGTAGAAGATACTCTTGGTTTTGGACATGCTGAGTATTAGGAGTTGATATCAGAATGTAAGTATCAGCAGGCTGTTCGATAGCCGTGTGCCATCAGCAGAGAGGAGAAAAAGAAGGCTTCACCgcc
>gene=chr10_8506241-8507241; species=rheMac
GGCCGGGGAGGTTTAGATACAGGAAAGTGACAAGGCGAAAAGTATACTTAAGCAAGTGTAGTGAGCCAGTGACGTATAAAAGACACTAGACGTGGGAAGTGAGCGAGAAAACTGATGATAAGATTCAATAATTCACATTTGGAAAAGAAAGGGGGTTTAGTGGGGTGTAGACTGTAGAGATGGAAATGAAATAATGGACATTAGATCTGTAAGGCTAATAACTTACATTATGCGTTTTCTGACTTGACCAGGAAAACCAGAAAAGCCGCGCCAAGAGGCACTGAGCTTTGAGTCTGGGCAGAAAAAAAAT----------TTTGGTACCACTTCTAGGGATAATGAAATTACAGGGTAGAGGTGATCTAGTGGGAGTAGAAGAAACTCTTGATTTTGGACATGCTGAGTATTAGGAGTTGATGTCAGAATATAAGTATCAGCAGGCTGTTCGATAGTCGTGAGCCATCAGCAGAGAAGAGAAAAAGAAGGCTTCAcagcc
>gene=chr10_9326487-9327487; species=hg19
AGGCAAGTTTGAAGCTTCTGCATCTAGTTTGATTTGAGATTAAATGGGGTGCTGTTGATCTACATACCTTCCCTCGCCACACTTAATTTTGAAATGCACTTCAGATCTCATGCTATTCTACAACCTGAACAATAAAACCATGCTGTTTGTAAACAAAGCATTTCACGTATAAGAAACAGGCCCATTGTGCATTTTTTTCCATTTTATCCACATTTTCCCATAAAATCTATTTGTATGCCCACTTTTGAGACTGTTTCATTGCATGATATTTAAGCAATGGTCAATCCTATTTGTGCTACATTTATGGGGATCCTTGAATTTCCAAAAGTAAAGAGGAGAATCTGCTGTTTAGCTAAGAAATCTGTTCAACTTAATACAGATTTTATACCTTCTCTTAAATCCCAGACTGAGCTCTTCTTTTCCAATTCTTCAGAAATGAAGAAGACCTTATTTCTGACAAATTTATGGATACAGTGCATCTCTCTATCATTAAAGGCAGA
>gene=chr10_9326487-9327487; species=bosTau
AGGCAAGAATGAAGGTTCTGTGTCCAGTTCGAC-TGAGATTAAAAACAGTGTCTTTGATACACACACCCCCTCCTGCCACAC--GATGTTGAAACACACTTCA-CTCACATGCTAGCCTACAGCCTGAACAATAAAATCACACTGTTCGTGCACAGAGCATTGCACATCTAAGAAACAGGCCCATTGTACATTTTTATTCATTTTATCCACATTTTTTGATAAACTCTATTTGTATGCCCACTC--CAGACTGTTTCATAGAATGATCTTTAAGCAATGGTCAATCCTATTTGTGGTACATTTACAGGAATCCTAGAATTTTCTAAACTAAAGGGGAGAATCTGCTGTTTAGCTAAGAAATCTGTTCAACTTAATACAGATTTTATACTTCCTTTCAAATTCCAGTCTGAGCTCTTCTTTTTCAGGTTTTCAGAAGTCAAGAAGCACTTATTTCTAACGAAGCTGTGAATGTAGTACGTATCTCTATTATTAAAGGCAAA
>gene=chr10_9326487-9327487; species=calJac
----AAGCTTGAAGCTTCTGCATCTAGATAGACTTGAGATTAAATGGGGTGGCGTTGACCTACATGCCTCCCCTCGCCATACTTGATTTTGAAATGCACTTCAAACCTCATGCTGTTCTACAGCCTGAACAATAAAACCGTGCTGTTTGTGAACAAAGCATTTCACCTCTAAGAAACA-GCCCA-TGTGCA-TTTTCTTCACTTTATCCATATTTTTCCATAAAATCTATTTGTACGCCCACTTTTCAGACTGTTTCATTGCATGATACTTAAGCAATGGTCAGTCCTGTTTCTCTTACATTTATGGAGTACCTTGAATTCCCTAAACTAAAGAAGAGAATCCGCTGTTTAGCTAAGAAATCTGTTCGACTTAATACAGATTTTACACCTTCACTTAAATCCCAGGCTGAGCTCTTCTTTTCCAATTCTTCGGAAATGAAGCGGCCCTTATTTCTGACAAATCTGTGGATACAGTGCATCTCTCCATCATTAAAGGCAAA
>gene=chr10_9326487-9327487; species=canFam
ACGCAGACTTGAAG-CTCTGCATCCAGTCCGAC-AGAGA--AAACCTGGCCTCCTTGATCCACAGCTCCTCTCCTGCCACACTGAATTTCTAAATGCACTTCA-ATCCCATGCTATTCTGCAACCTGAACAATAAAATCATGCTGTTCGGGCACAAAGCGCTTCACATCTAAGAAAAAGGCCCACAGTTTATTTTTATTCATTTTA--CACATTTTTCCATAAAATCTCTTTGTATGCCCACTTTTCAGACTGTTTCATTGAGTGATCTTTAAGCAATGGTCAATCCTATTTGCATTACGTTTGCAGAAATCCTTAAATTTCCCAAACTAAAGAGGAGAATCTGCTGCTTAGCTAAGAAATCTGTTCAACTTAATACAGATTTTATACCTCCTTTTCAATCCCAGACTGAGCTCTTTTTTTTCAGTTTTCCAGAAACCAAGAAGCACTTCTTTCTAACAAACCTGTGAATGCAGGACATATCTCTATCATTAAAGGCAAA
>gene=chr10_9326487-9327487; species=equCab
ATGCAAACTGAAGC-TTCTGCAACCAGTTCGAC-TGAGATTAAACTCAGTGTCCTTGATCCACACGCCCCCTCCCACCACATCTAATTTGGAAATGCTCTTCA-ATCCCATGCTATTCTACAGCAGCAACAATAAAATCACACTGTTCACGCACAAAGCGTTTCACATCTAAGAAACAGGCCCATTGTTCATTTTCATTCATTGTAGCCACAGTTTTCCATAAAATCTTTATGTATGCCCACTTTTCAGACTGTTTCACTGAGTGATCTTTAAGCAATGGTCAATCCTATTTGTGTTACATTTACAGGAATCCTTGAATTTCCTAAACCAAAGAGGGGAATCCGCTGTTTAGCTAAGAAATCTGTTCAACTTAATACAGGTTTTATACCTCCTTTTAAATCCCAGACTGAGCTCTTCTTTTTCAGTTTTTGAACAACCAAGGAGCACTTATTTCTAACAAACCTGTGAAAACAGCACATATCTTGATCATTAAAGGCGAA
>gene=chr10_9326487-9327487; species=gorGor
AGGCAAGTTTGAAGCTTCTGCATCTAGTTTGATTTGAGATTAAATGGGGTGCTGTTGATCTACATACCTTCCCTCGCCACACTTAATTTTGAAATGCACTTCAGATCTCATGCTATTCTACAACCTGAACAATAAAACCATGCTGTTTGTAAACAAAGCATTTCACGTATAAGAAACAGGCCCACTGTGCATTTTTTTTCATTTTATCCACATTTTCCCATAAAATCTATTTGTATGCCCACTTTTCAGACTGTTTCATTGCATGATATTTAAGCAACGGTCAATCCTATTTGTGCTACATTTATGGGGATCCTTGAATTTCCAAAAGTAAAGAGGAGAATCTGCTGTTTAGCTAAGAAATCTGTTCAACTTAATACAGATTTTATACCTTCTCTTAAATCCCAGACTGAGCTCTTCTTTTCCAGTTCTTCAGAAATGAAGAAGCCCTTATTTCTGACAAA-TTATGGATACAGTGCCTCTCTCTACCATTAAAGGCAGA
>gene=chr10_9326487-9327487; species=panTro
AGGCAAGTTTGAAGCTTCTGCATCTAGTTTGATTTGAGATTAAATGGGGTGCTGTTGATCTACATACCTTCCCTCGCCACACTTAATTTTGAAATGCACTTCAGATCTCATGCTATTCTACAACCTGAACAATAAAACCATGCTGTTTGTAAACAAAGCATTTCACGTATAAGAAACAGGCCCATTGTGCATTTTTTTTCATTTTATCCACATTTTCCCATAAAATCTATTTGTATGCCCACTTTTCAGACTGTTTCATTGCATGATATTTAAGCAATGGTCAATCCTATTTGTGCTACATTTATGGGGATCCTTGAATTTCCAAAAGTAAAGAGGAGAATCTGCTGTTTAGCTAAGAAATCTGTTCAACTTAATACAGATTTTATACCTTCTCTTAAATCCCAGACTGAGCTCTTCTTTTCCAATTCTTCAGAAATGAAGAAGCCCTTATTTCTGAAAAATTTATGGATGCAGTGCATCTCTCTATCATTAAAGGCAGA
>gene=chr10_9326487-9327487; species=papHam
AGGCAAGTTTGAAGCTTCTGCACCTA-TTTGACTTGAGATTAAATGGGGTGCTACTGATCTATATACCTTCCCTCGCCACACTTAATTTTGAAATGCACTTCAAATCTCATGCTATTCTACAACCTGAACAACAAAACTATGCTATTTGTAAACAAAGCATTTCACATGTAAGAACCAGGCCCATTGTGCA-TTTTTTTCATTTTATCCACATTTTCCCATAAAATCTATTTGTATGCCCACTTTTCAGACTGTTTCATTGCATGATATTTAAGCAATGGTCAATCCTATTTGTGTTACATTTATAGGGATCCTTGAATTTCCAAAAGTAAAGAGGAGAATCTGCTGTTTAGCTAAGAAATCTGTTCAACTTAATACAGATTGTGTACCTTCTCTTAAGTCTCAGACTGAGCTCTTCTTTTCCAGTTCTTCAGAAACGAAGAAGCCCTTATTTCTGACAAATTTATGGATACAGTGCATCTCTCTATCATTAAAGGCAAA
>gene=chr10_9326487-9327487; species=ponAbe
AGGCAAGTTTGAAGCTTCTGCATCTAGTATGATTTGAGATTAAATGGGGTGCTGTTGATCTACATACCTTTCCTTGCCACACTTAATTTTGAAATGCACTTCAAATCTCATGCTATTCTACAACCTGAACAATAAAACCATGCTGTTTGTAAACAAAGCATTTCACATATAAGAAACAGGCCCATTGTGCA--TTTTTTCATTTTATCCACATTTTCCCATAAAATCTATTCTTATGCCCACTTTTCAGACTGTTTCATTGCATGATATTTAAGCAATGGTCAATCCTATTTGTGTTACATTTATGGGGATCCTTGAATTTCCAAAAATAAAGAGGAGAATCTGCTGTTTAGCTAAGAAATCTGTTCAACTTAATACAGATGTTAAACCTTCTCTTAAATCCCAGACTGAGCTCTTCTTTTCCAATTCTTCAGAAATGAAGAAGCCCTTGTTTCTGACAAATTTATGGATACAGTGCATCTCTCTATCATTAAAGGCAAA
>gene=chr10_9326487-9327487; species=rheMac
AGGCAAGCGTGAAGCTTCTGCATCTA-TTTGACTTGAGATTAAATGGGGTGCTATTGATCTATATACCTTCCCTCGCCACACTTAAATTTGAAATGCACTTCAAATCTCATGCTATTCTACAACCTGAACAACAAAACTATGCTATTTGTAAACAAAGCATTTCACATGTAACAACCAGGCCCATTGTACATTTTTTTTCATTTTATCCACGTTTTTGCATAAAATCTATTCGTATGCCCACTTTTCAGACTGTTTCATTGCATGATATTTAAGCAATGGTCAATCCTATTTATGTTACATTTATAGGGATCCTTGAATTTCCAAAAGTAAAGAGGAGAATCTGCTGTTTAGCTAAGAAATCTGTTCAACTTAATACAGATTGTGTACCTTCTCTTAAATCCCAGACTGAGCTCTTCTTTTCCAGTTCTTCAGAAACGAAGAAGCCCTTATTTCTGACAAATTTATGGATACAGTGCATCTCTCTATCATTAAAGGCAAA
>gene=chr10_9663241-9664241; species=hg19
ACAGCATTATGATTCATAGCAGGATAAGAGAAAGAGCAAATACCAGTTTACGAGAAAAGAAGCTCAGATTTAAAGACTGCCTATGACAATAAACAACTTCCATGGCTATAAATGATGGGGAGAAAGATGACTAATTTTATATATTTCTTTTTAATCCTCCAACTTACTCTACCATAGACTGAGAATCTATGTCAAGACAGAGTCTGAGAGTTTAAGTCAAGTTACAAGACATTGAGCTTCTTACGATTGAGAGACTAAGTGTATTATTTGTCAGCAAAGACAAAGTGTGCAAGCAAATGCCAGATTTAGTTATATAGTCTGGAAAAGAATTTTGTTTTTTTTTTATGATTTGTGGGTGATCTTTGTGACCTGTGTGTATAGAAATTTTATAGTAGGTAATTCTCAAGTGTGATCCTGCAAAAGCTAACTTTATAAAGTCCTCAAAATATTCGTTCTGATTCTCTGCAGGAGAAAACATGGATCTTGAAGTTATCAAGGAG
>gene=chr10_9663241-9664241; species=bosTau
ACAGCACCGTG-TTCACAGCAGGATAAAACTAGGAGCAAATACTAGCTTATGAGAAAATAAGCTCAGATTTAAAGACAGGCTATGATGATAAACAACCTTCACAGCTATAAATATTGGAGGGAATGATGACTGACTTTATATA--TATATTTTATCTTTCAATATATTTTATGATAGACTGAGG----ATCTCCAAAT------TA-----TCAAATCAAGTT----GACATTGAACTAAatataatatataaACTAAATATATTATTTGTTGGTGAAGGCAAGATGTTTAAGTAAGTGCCAGATTTAGTTATATCCTCTAGAAAGTAATTTTT--GTTTTTTTAGGATTTATGGGTGATCTTTGTGACCTGAAAGTAGAGAAAGTCTGTAGTAGTTAATTCTCAAATGTTATCCTGCAAAAGTTAACCTTATAACCTGCTCAAAATAGTTCCTCTGATTCTCTAT-GATAAAAATATGGATCTTAAAGTTAATAAGAAA
>gene=chr10_9663241-9664241; species=calJac
ATAGCATTATGATTCATAGCAGGATAAGAGAAGGAGCAAATACCAGTTTATGAGGAAAGAAGCTCAGATTTAAAGACCGGCTATGACAATAAACAACTTCGATGGCTATAAATGATGGAGAGAAAGGTGACTAACTTTATACGTTTCTTTTT-ATCCTCCCACTTATTCTACCATAGACTGAGAATCTATGTGAAGAC--AGTCTGAGAGTTTAAGTCAAGTTAGAAGGCACTGAGCTTCTTATGATTGAGAGACTAAGTGTATTATTTGTCAGCAAAGACAAAGTGTGCAAGCAAACGGCAGATTTAGTTATGTAGTCGGAAGAGGAATTTTT--GTTTTTATATGA-TTACGGGTGATCTTTGTGACCTGTGTGAATAGAGATTCTACAGCAGGTGATTCTTAAGTGTGATCCTGCAAAAGCCAACTTTATAACCTCCTCACAATATCTGCTCTGATGCTCTGTAGGAAAAAACATTGATCTTGAAGTTAACAAG-AG
>gene=chr10_9663241-9664241; species=canFam
ATAGCATTATGGTTC--------ATAAAACCAGGAACAAGTACCAGTTTATGAGAAAATAAGCTCAGATTTAAAGACAGGCTATGACAATAAACAACTTTCATGTCTATAAATGTTGGAGGGAAAGATGACTAATTTCATATA--TTTTTTTTATCCTCCAGTGTATTTTACCATAGACCAAAAGCTTCTCTTCAAAT------TG-----TCAAGTGAAGTTAGGGGATATTGAG---CTTATGATTGAGAGACTAAATGTATTATTTGTCAGTCAAGGGAAGATGTTCAAGCAAATACCAGATTTAGTTATATCATCTAAAAAGGAATTTTT--GTTTCTTTATGATTTATGGTTGATCCCTGTGACCTGTACGTATAGAAATTCTGCAGTAGGTAATTCTCAAGTGTTATCCTGCAAAAGCCAACCTTATAACCTGTTCAAAATATTTGCTCTGATTCTCTGTAGAGAAATACATAGATCTTAAAGTTAGCAAG---
>gene=chr10_9663241-9664241; species=equCab
ATAGCATTATGATTCATAGCAGGATAAAACTAGGAGCAAATACCAGTTTATGAGGAAATAAGCTTAGCTTTAGAGACAAGCAATGGCAATAAACAACTTTC----------ATGCTGAGGGAAAACATGACTACTTT-ATATA--TATTTTTTATCTTCCAATGTATTTTACCATAGAATGAGAGCTTCTCCTCAAAT------TG-----TCAAGTCAAGTTAGCAGCCATTGAGCTTCTCAGGACTGAGAGCCTAAATGTATTATTTGTCAGTGAAGGCAAGATGTTCAAGCAAAGGCCAGCATTAGTTACTTTGTCCAGAAAGGAATTTTT--GCTTTTTTATGATTTAGGGGTGATCCTTGTGACCTGTATGTATAGAAATTCTGTAGTAGATAATTCTCAAGTGTTAGCCTGCAAAAGCCAACCTTATAACCTGTTCAAAATATTTGCTCTGATGCTCTGTAGAAAAAACCATGGATCTTGAAGTTAGCAAGAAA
>gene=chr10_9663241-9664241; species=gorGor
--------------------------------------------------------------------------------------------------------------------------------------------------------------------------------------------------------------------------------------------------------------------------------------------------------------------------------------------------------------------------------------------------------------------------------------------------------------------------------------------------------------------
>gene=chr10_9663241-9664241; species=panTro
ACAGCATTATGATTCATAGCAGGATAAGAGAAGGAGCAAATACCAGTTTATGAGGAAAGAAGCTCAGATTTAAAGACTGCCTATGACAATAAACAACTTCCATGGCTATAAATGATGGGGAGAAAGATGACTAATTTTATATATTTCCTTTTAATCCTCCAACTTACTCTACCATAGACTGAGAATCTATGTCAAGACAGAGTCTGAGAGTTTAAGTCAAGTTACAAGACATTGAGCTTCTTATGATTGAGAGACTAAGTGTATTATTTGTCAGCAAAGACAAAGTGTGCAAGCAAATGCCAGATTTAGTTATATAGTCTGGAAAAGAATTTTGTTTTTTTTTTATGATTTGTGGGTGATCTTTGTGACCTGTGTGTATAGAAATTTTATAGTAGGTAATTCTCAAGTGTGATCCTGCAAAAGCCAACTTTATAAAGTCCTCAAAATATTCATTCTGATTCTCTGCAGGAAAAAACGTGGATCTTGAAGTTAACAAGGAG
>gene=chr10_9663241-9664241; species=papHam
ACAGCGTTATGATTCGTAGCAGGCTAAGAGAAGGAGCAAATCCCAGTTTATGAGAAAAGAAGCTCAGATTTAGAGATTGCCTATGACAATGAACAACTTCCATGGCTATACATGATGGGGAGAAAGATGACTAATTTCATATATTTATTTTT-ATCCTCCAACTTATTCTACCATAGACTAAGAATCTATGTCAAGACAGAGCCTGAGAGTTTAAGTCAAGTTAGAAGACACTGAGCTTCTTACGACTGAGAGACTAAGTGTATTATTTGTCAGCAAAGACAAAGTGTGCAAGCAAATGCCAGATTTAGTTATATAGCCTGGAAAATAATCTTTTTTTTTTTTAATGATTTATGGGTGATCTTTGTGACCTGTGTGTATAGAAATTTTATAGTAGGTAATTCTCAAGTGTGATCCTGCAAACGCCAACTTTATAACCTCCTCAAAATATTCATTCTGATTCTCTGCAGGAAAAAACATGGATCTTGAAGTTAGCAAGAAG
>gene=chr10_9663241-9664241; species=ponAbe
ACAGCATTATGATTCATAGCAGGATAAGAGAAGGAGCAAATACCAGTTTATGAGAAAAGAAGCTCAGATTTAAAGACTGCCTATGACAATAAACAACTTCCATGGCTATAAATGATGGGGAGAAAGATGACTAATTTTATATATGTCTTTTTAATCCTCCAACTTACTCTACCATAGACTGAGAATCTATGTCAAGACAGAGTATGAGAGTTTAAGTCAAGTTACAA-ACATTGAGCTTCTTATGATTGAGAGACTAAGTGTATTATTTGTCAGCAAAGACAAAGTGTGCAAGCAAATGCCAGATTTAGTTATATAGTCTGGAAAAGAATTTTG-ATTTTTTTTAAGATTTATGGGTGATCTTTGTGACTTGTGTGTATAGAAATTTTATAGTAGGTAATTCTCAAGTGTGATCCTGCAAAAGCCAACTTTATAACCTCCTCAAAATATTCGTTCTGATTCTCTGCAGGAAAAAACTTGGATCTTGAAGTTAACAAGGAG
>gene=chr10_9663241-9664241; species=rheMac
ACAGCGTTATGATTCGTAGCAGGCTAAGAGAAGGAGCAAATACCAGTTTATGAGAAAAGAAGCTCAGATTTAAAGACTGACTATGACAATAAACAACTTCCACGGCTATACATGACGGGGAGAAAGATGACTAATTTTATATATGTATTTTT-ATTCTCCAACTTTTTCTACCATAGACTAAGAATCTATGTCAAGACAGAGCCTGAGAGTTT--------TTAGAAGACACTGAGCTTCTTACGACTGAGAGACTAAGTATATTATTTGTCAGCAAAGACAAAGTGTGCAAGCAAATGCCAGATTTAGTTATATAGCCTGGAAAATAATCTTTTTTTTTTTTTATGATTTATGGGTGATCTTTGTGACCTGTGTGTATAGAAATTTTATAGTAGGTAATTCTCAAGTGCAATCCTGCAAACGCCAACTTTATAACCTCCTCAAAATATTCGTTCTGATTCTCTGCAGGAAAAAACATGCATCTTGGAGTTAACAAGGAG
>gene=chr10_9791241-9792241; species=hg19
ACCCACAGCTTAGCTAGACTTAGGTTGTTGTCCTGGTTCAAGAGAGCAGAGGGAACCAGTAAGACATTTAATGGGAAGATCCTAGAATGGCTGAATTATGCACATGTCAAGAAGATGCAAGGGACACTGACAAAGAAAACTTGAGAACTGACTTGAACTTTGAATTCATTACTCATCCCAAATAGTCTGGGTGGCAGAAGTTGAAAGTATTACAGGATTAAGATATTTGAGCATTATTTCTGCCAAAACTATTGGGTGACTACAAAAATTCAGACAAAGGTAAGATACTTAGGTACACAGAGTTAGAAATAAAAATAATCAGAAAAATTCACCagagacatcagtgaatgcatatcacgaagaagacagaatttaaagtaaagctcatgttactaaacaaaacaagaacaaaacccaaaaatttcagagaaaggaaaacacaaaattcagagttcctacaagatatgattttaaatattcagttatctagaaactacaag
>gene=chr10_9791241-9792241; species=bosTau
ACCCACAGTTTAATCAGACCAAGGTTGTGGTCCTGCTTCAGGATGG-ACAGTGGGACAGCAAGGAACTTCCCTGGGAAATCGTAGTAGGGCTAAATTATGCATGTGCCAGGGAGATGTAAGAGATGTCAGCAAGGAAAACTTAAGAATTGGCTTCAACCTCAAATTGATTCCTCACCACACATAGTTTGCTAGGCAGAGATTGAAAGTCTTACAGGGTCAAGgTATTTGAGCACAATTCCCCCCCAAATTATTGGGTTTTCACTAAAATT----CACAAGGAAGATGCCTAGATATATAGCCTAAAAAATAAAAAT--TCAAACAAACTC-----AAGCATGAGCAATTACATGTCATgaagaatacagaatttatagttaggcctttcttaccaaacaaaaca-----aaaccccaacaacttcaaaggaaacaaaacacagaattcagagttgctataagatgagatacaaaatgtccagttttccagagattactaa
>gene=chr10_9791241-9792241; species=calJac
ACCCACAGCTTAGCTACACTTAGGTTGTGGTTCTGGTTCAAGAGGG-GCAGAGTACCAGTAAGATATTTCACAGGAAT-TCCTAGAATAGCTGAATTATCCACATGCCAAGAATATGCAAGGGATCCTAGCAAAGAAGACTTGAGAACTGGCTTCAACTTTGAATTCATTACTCATCTCAAATACGACGGGTGGCAGAAGTTGAAAGTATTACAGGATTAAGGTATTTGAGCATTATTTTTGCCTGAACTATTAGGTGACTACAAAAATTCAGACACAGGTAAGTTACCTAGGTATACAGAGTTAGAAACAAACAT--TCAGACAAATTCATCagagacatcagtaaatgcctattatgaagaagacagaatttaaagtaaagctcatgttactaaacgaaacaaaaacaaaatccaaaaatctcggagaagggaaaatacaaaattcagagtttctacaagatatgattttaaatattcagttatctagaaactactag
>gene=chr10_9791241-9792241; species=canFam
--------------------------------------------------------------------------------------------------------------------------------------------------------------------------------------------------------------------------------------------------------------------------------------------------------------------------------------------------------------------------------------------------------------------------------------------------------------------------------------------------------------------
>gene=chr10_9791241-9792241; species=equCab
ACCCACAGCTTAGCCAGACCAAGGTTGTGGTCTTGCAACAGGATGG-TCAGTAGACTAACAATAAATTTAATGGCGAAATCCTAAAAGGGCTGAATTATGCACATGCAAGGGAGATACAAG----------AAGGAACACTTGAGAGCTGGCATCAACCTCAAATTTATTACTCACTCCACATAGTTTGCTTGGCAGAGGTTGAAAGTCTTAAAGTCTTGAGGTATCCGAGCACAATTTCTGCACATATTATTGGGTACCCCCTAAAATTCAGATGCAGGTGAGATATCTAGGCATACAGACTAAA-CACAAAAAT--CCAAATGAACTCACCAGAAACATCAGCGATTGCACATCATGAAGGAGAGAGAATATATTGTTAGGCCCATGTTACTAAACaaaacaaaac-aaaaaccaacaacttcagaggaaaaaaaaaacagaattcagagctgctgcaaaatatgatctaaaatgttcagttttccagaaatgagtaa
>gene=chr10_9791241-9792241; species=gorGor
--------------------------------------------------------------------------------------------------------------------------------------------------------------------------------------------------------------------------------------------------------------------------------------------------------------------------------------------------------------------------------------------------------------------------------------------------------------------------------------------------------------------
>gene=chr10_9791241-9792241; species=panTro
ACCCACAGCTTAGCTAGACTTCGGTTGTTGTCCTGGTTCAAGAGAGCAGAGGGAACCAGTAAGACATTTAATGGGAAGATCCTAGAATGGCTGAATTATGCACATGTCAAGAAGATGCAAGGGACACTGACAAAGAAAACTTGAGAACTGACTTGAACTTTGAATTCATTACTCATCCCAAATAGTCTGGGTGGCAGAAGTTGAAAGTATTACAGGATTAAGATATTTGAGCATTATTTCTGCCAAAACTATTGGGTGACTACAAAAATTCAGACAAAGGTAAGATACTTAGGTACACAGAGTTAGAAATAAAAATAATCAGAAAAATTCATCagagacatcagtgaatgcatatcatgaagaagacagaatttaaagtaaagctcatgttactaaacaaaacaaaaacaaaacccaaaaatttcagagaaaggaaaacacaaaattcagagttcctacaagatatgattttaaatattcagttatctagaaactacaag
>gene=chr10_9791241-9792241; species=papHam
ACCCACAGCTTAGGTAGACTTAGGTTGTTGTCCTGGTTCAAGAGAGCAGAGAGAATCAGTAAGACATTTAATGGGAATATCCTAGAATGGCTGAATTATGCACATGCCAAGAAGATGCCAGGGACACTAGTGAAGAAGACTTGAGAACTGGCTTGAACTTTGAATTCATTACTCATCCCAAACAGTCTGAGTGGCAGAAACTGAAAGTATTACAGGATTAAGACATTTGAGCATTATTTCAGCCCAAACTATTGGGTGACTACAAAAATTCAGACAGAGGTAAGATACCTAGGTATACAGAGTTAGAAATAAAAGT--CCAGAAAAATTCATCagagacatcagtaaatgcatattatgaagaagacagaatttaaagtaaagctcatgttactaaacaaaacaaaaacaaaatcaaaaaatctcagagaaaggaaaacacaaaattcagagttcctacaagacataattttaaatattcagttatctagaaactactag
>gene=chr10_9791241-9792241; species=ponAbe
aCCCACAGCTTAGCTAGACTTAGGTTGTTGTCCTGGTTTAAGAGAGCAGAGGGAACCAGTAAGACATTTAATGGGAAGATCCCAGAATGGCTGAATTATGCACATGTCAAGAAGATGCAAGGGACACTAACAAAGAAGGCTTGAGAACTGACTTGAACTTCGAATTCATTACTCATCCCAAATAGTTTGGGTGGCAGAAGTTGAAAGTATTACAGGATTAAGATATTTGAGCATTATTTCTGCCAAAACTATTGGGTGACTACAAAAATTCAGACACAGGTAAGATACTTAGGTACACAGAGTTAGAAATAAAAATCATCAGAAAAATTCATCagagacatcagtgaatgcatatcatgaagaagacagaatttaaagtaaagctcatgttactaaacaaaacaaaaacaaaacccaaaaatctcagagaaaggaaaacacaaaattcagagttcctacaagatacgattttaaatattcagttatctagaaactacaag
>gene=chr10_9791241-9792241; species=rheMac
aCCCACAGCTTAGGTAGACTTAGGTTGTTGTCCTGGTTCAAGAGAGCAGAGAGAACCAGTAAGACATTTAATGGGAATATCCTAGAATGGCTAAATTATGCACATGCCAAGAAGATGCCAGGGACACCAGCGAAGAAGACTTGAGAACTGGCTTGAACTTTGAATGCATTACTCATCCCAAACAGTTTGAGTGGCAGAAACTGAAAGTATTACATGATTAAGATATTTGAGCATTATTTCAGCCCAAACTATTGGGTGACTACAAAAATTCAGACAGAGGTAAGATACCTAGGTATACAGAGTTAGAAATAAAAGT--CCAGAAAAATTCATCagagacatcaataaatgcatattatgaagaagacagaatttaaagtaaagctcatgttactaaacaaaacaaaaacaaaatcaaaaaatctcagagaaaggaaaacacaaaattcagagttcctacaagacatgattttaaatattcagttatctagaaactactag
>gene=chr10_11126096-11127096; species=hg19
TTACTATCTTGTTTTCTGGTTGGATGTAACCCCAAGAAGTAAAATAATTCAATTCCACAGCTTAGGTGGAGTAATAGCTTTGTTGATGGTGTCTGCCAGATATGGTGGTGGAAACAAACGCAAGTGAATATGCGGCTCTTGTGTTCAGGGTCTTGTTGGGCAGCCAGAGGAATGCATGGACACAAGATTGGCTGTGTTTTTGAACAAATGTGGGTTAGAGGTAGATGCTATGCTTAGGTCCTTACTGGGTTGAAAGAAGGCGTGTGCCAGAGCACAATTAAGTGTGCTGTACAAAATGCTACATTAGAGTTAAACAGGCTTTGGGGTGCTGAGTGGTGAATGTCATTTGGAAAGGCTGAAGATGATGTCTTAGAATTTCACTTGGGCTTCAAGAAAGATGGACAGTATATTAATGGGCAGAGTCAAGGGTGGAGTTGAGCGAGAAAAATGATAATCATGCACTTAAATTCACAGTTGGTATAATTCCCAAAGACTCATTT
>gene=chr10_11126096-11127096; species=bosTau
CCACTTTCTTGTTCTCTAGTTGGATGTAAGCCCAAGAAGAGAAAGTATGTAATTCTGTGACTTAAACTGATCTGTAGTTTTATTGAAGGGGTGTGCCAGCAAATGTGGTAGAAATAAACACCAGTTAAGACATAGTTGTTGTATTTTTTATCTTGTTGGACAGATAGAGGAATACCCAGACACCTGATGGATTTTGCCTTTGAGTAAGTGTGGACTGGAGATGGTCGCCATGCTGAAGGTCTTACTGGGTTGAATGAAGGGATATAGCAGCCCACAGTTAAATGTGATGTGCA-----------------------GGCTTGGGGGCCCTGAGAAATGAATGTC-TTTGGACAGGTTAAAGATGAAGTCTGTGAATCTGACTTGGGCCTA--AAAAA---GACAGGATGTTGATACGCAGAGTCAAGGGTGGGATTGGGAAAGA------AATACCATCCTTTTGAATGTGTAAGTAATAGAGGTCACATGCAGTAATTC
>gene=chr10_11126096-11127096; species=calJac
TTACTTTCTTGTTTTCTGGTTGGATGTAACCCCAAGAAGTAAAATAATTCAGTCGCACAACCTAGGTTGAGTGTCAACTTTGTCAGTAGTGTGTGCCAAATATGGTAGTGGAAACAAATGCAGATGAAGACATAGGTGCTGTGTTTAGGGTCTTGTTGGGCAGCCAGAGGAATGCATGGACACGAGATTGGGTGTATTTTTGAACAAACATGGGTTAGAGGTAGATGCTGTACTTAGGTCCTTACTGGGGTGAAAGAAGGTGAGCTT----ACCTAGTTAAGGGTGCTGTGCACAATGCTGCGTTAGAAATAGAAAGGCTTTGGGGTGCCGAGCAGTGAATATCATTCGGAAAGGCTGGAGATGATGTCTTAGAATTTCACCTGGTCTTAAAGAAAGATGGATAGTATATTAACAGTCAGAGTCAAGGATGAAGTTGAATGAGAAAAATGATAGTCATGACCTTAAATTAACAGTTGTTATAATTCACAGTGACTCATTT
>gene=chr10_11126096-11127096; species=canFam
CTACTGTCTTCTTCTCTAGTTGGGGATTACCCCAACAAGTGAAATTACATAATCCTACAACTTATACTGAGCAGCACCTTTAGGGATGGGATGTGTTAGGTACCATGG-------AAACAGCAATGAAGACTTAGTCCTTGTATTTTTTATCGAATTGGACAGATAGAGGAATACGCAGACTCAGGGTTGACTGTATCTTTGAGTAAATATGAGCTAGAAATGGTCCCTATGCTTACAGTATCCTTGGGCCGAATGACAGCACATAGTAGCACACAATTAAGTGTGTCGTGCAGAATATTACACTCGAGGTGTGAAGGTTTGGTGGCTCTGTGAAGTGAGTATCATTTGGAAAGGCTGATGATGACATCTTGGCATTTGATTAGGGCCTT--AAAAA---GATAGTAGGTTAGCAGGCATCCTCAAGGGTAGGGTTGGGAGACAGAAATGAAGATCATGCTCTTGACTTTATAAGTGGTATAATCCACAAGCAGCAATTT
>gene=chr10_11126096-11127096; species=equCab
CTACTTTCCAGTTGTCTAGTCGGATATAACCCCAGAAAGTGAAATTATTTAACTCTACAATATGTGCTGAGAAACAGCTTTGTGGATGGTATGTGCCGGGAACTGTAGTGGAAACAAACACTAATTAAGTCATAGTCTTTGTATTTTTGATCTTATTGGACAGACAGAGGAATACACAGACAC--GGTTGACTATATATTGGT--AAATATGGGTTAGAGATGGTCCCTATACTTAGGGTCTTATTGGGCTGCGTGAAGGAATGTACCAGCACAATATTAAATGTGATACTCAAAATGCTGCATTAGAAGTATGAAGGCTTTGGGGCTCTGAGAAGTGAATGTCATTTGGAAAGGTTGAAGATGACTTCTTGGATTTTGATTAGGGCGTA--AAAAGATAGGCAGTATGTAAACAGGCGGAGTGAGGGACAGGGTTGGGAG--AGCAGTGAAGATCATACTCTTAAATTCACAAGTGGTGTAATTCACCAGCAGGAATTT
>gene=chr10_11126096-11127096; species=gorGor
TTACTATCTTCTTTTCTGGTTGGATGTAACCCCAAGAAGTAAAATAATTCAGTTCCACAGCTTAGGTGGAGTAATAGCTTTGTTGATAGTGTCTGCCAGATATGGTGGCGGAAACAAACGCAAGTGAAGATGCGGCTCTTGTGTTCAGGGTCTTGTTGGGCAGCCAGAGGAATGCATGGACACAAGATTGGCTGTGTTTTTGAACAAATGTGGGTCAGAGGTAGATGCTATGCTTAGGTCCTTACTGGGTTGAAAGAAGGCGTGTGCCAGAGCACAATTAAGTGTGCTGTGCAAAATGCTACGTTAGAGTTAAACAGGCTTTGGGGTGCTGAGTGGT-AATGTCATTTGGAAAGGCTGAAGATGATGTCTTAGAATTTCACTTGGGCTTCAAGAAAGATGGACAGTATATTAATGGGCAGAGTCAAGGGTGGAGTTGAGCGAGAAAAATGATAATCATGCACTTAAATTCACAGTTGGTATAATTCCCAAAGACTCATTT
>gene=chr10_11126096-11127096; species=panTro
TTACTATCTTGTTTTCTGGTTGGGTGTAACCCCAAGAAGTAAAATAATTCAATTCCACAGCTTAGGTGGAGTAATAGCTTTGTTGATGGTGTCTGCCAGATATGGTGGTGGAAACAAACGCAAGTGAAGATGCGGCTCTTGTGTTCAGGGTCTTGTTGGGCAGCCAGAGGAATGCATGGACACAAGATTGGCTGTGTTTTTGAACAAATGTGGGTTAGAGGTAGATGCTGTGCTTAGGTCCTTACTGGGTTGAAAGAAGGCGTGTGCCAGAGCACAATTAAGTGTGCTATACAAAATGCTACATTAGAGTTAAACAGGCTTTGGGGTGCTGAGTGGTGAATGTCATTTGGAAAGGCTGAAGATGATGTCTTAGAATTTCACTTGGGCTTCAAGAAAGATGGACAGTATATTAATGGGCAGAGTCAAGGGTGGAGTTGAGCGAGAAAAATGATAATCATGCACTTAAATTCACAGTTGGTATAATTCCCAAAGACTCATTT
>gene=chr10_11126096-11127096; species=papHam
TTCCTTTCTTGTTTTCTGGTTGGATGTAACCCCAAGAAGGAAAATAACTCAGTTCCACAGCTTAGGTTGAGTAACACCTTTGTTGATAGTGTATGCCGGATATGGTAGTGGAAACAAACGCGAGTGAAAATGTAGTTCTTGTGTTCAGGGTCCTGTT-GGCAGCCAAAGGAATCCATGGACACGAGATTGGCTATAGTTTCGAACAAATGTGGATTAGAGGTAGATGCTGTGCTTAGGTCCTTAGTGGGTTGAAAGAAGGTGTGCATCAGTGCACAGTTAAGTGTGGTGTACAAAATGCTACATTTGAGATAGATAGACTTTGGGGTGCCGAGTGGTTAATATCATTTGGAAAGGCTAAAGATGATGTCTTAGAATTTCACTTGGGCTTAAAGAAAGATAGATAGTACATTAACAGGCAGAGTCAAGGGTGGAGTTGAGCGAGAAAAATGATAGTCATGCACTTAAATGCACGATTGGTATAATTCCCAAAGACTCATTT
>gene=chr10_11126096-11127096; species=ponAbe
TTAGTATCTTGTTTTCTGGTTGGATGTAACCCCAAGAAGTAAAATAATTCAATTCCACAGCTTAGGTGGAGTAACAACTTTGTTGATAGTGTATGCCAGATATGGTGGTGGGAACAAACGCAAGTGAAGATGCAGCTCTTGTGTTTAGGGTCTTGTTGGGCAGCCAGAGGAATGCATGGACACGAGATTGGCTGTGTTTTTGAACAAATGTGGATTAGAGGTAGATGCTATGCTTAGGTCCTTACTGGGTTGAAAGAAGGCATGTGTCAGAGCACAATTAAGTGTGGTGTACAAAATGCTACATTAGAGTTAAACAGGCTTTGGGGTGCTGAGTGGTGAATGTCATTTGGAGAGGCTGAAGATGATGTCTTAGAATTTCACTTGGGCTTCAAGAAAGATGGACGGTATATTAACGGGCAGAGTCAAGGGTGGAGTTGAGTGAGAAAAATGATAGTCATGCACTTAAATTCACAATTGGTATAATTCCCAAAGACTCATTT
>gene=chr10_11126096-11127096; species=rheMac
CTCCTTTCTTGTTTTCTGGTTGGATGTAACCCCAAGAAGGAAAATAACTCAGTTCCACAGCTTAGGTTGAGTAACACCTTTGTTGATAGTGTATGCCGGATATGGTAGTGGAAACAAACACAAGCGAAGATGTAGTTCTTGTGTTCAGGGTCCTGTT-GTCAGCCAGAGAAATCCATGGACACGAGATTGGCTGTAGTTTCGAACAAATGTGGGTTAGAGGTAGACGCTGTGCTTAGGTCCTTAGTGGGTTGAAAGAAGGTGTGCATCAGTGCACAGTTAAGTGTGGTGTACAAAATGCTACATTTGAGATAGAAAGACTTTGGAGTGCTGAGTGGTTAATATCATTTGGAAAGGCTAAAGATGATGTCTTAGAATTTCACTTGGGCTTAAAGAAAGATGGATAGTACATTAACAGGCAGAGTCAAGGGTGGAGTTGAGCGAGAAAAATGATAGTCATGCACTTAAATGCACAATTGGTATAATTCCCAAAGACTCATTT
>gene=chr10_11267096-11268096; species=hg19
TCTGGTTGAGAACCAACAGGGAGCTTAGTACTCATAATTTTTCCACCGGGAAATGGAGAAAAGAAAGGGCAAGGGGATGGACTCGAACGAGTCAGTTTATTTCCTTGTGTACAGCCCTGGTTTGACAAGAAAGGGTATTTAACCTAATGAGGTTTCAGGATTTTTGGTGGATTTTTTTATCTATTTGATTCCTGTCCTCAGCTAACATGGGTAAGTGACTCCTCTGTGTTTGTAAATGGCTTTATAGAGTTGTTTATTTGTTATCCCTTCTAAAAATATTTCAGGTGATGTATCGATAGCATTCACCTTGTTACACTGAGGACATCTCTGAAGTGCCAGAGATTAAATTAACTTCTCTGACCTCCCTAAGCAAAGCAGTGATGGAACTGGAATTAGAAGTCGTCATTTCTAGGACTGCCCAGTTGGGTTGGCCTCGTGGTGGTGGATTTAGGTGTCATGCTCACTGCATTGTAGGGTGGAATGGGCGTGGCTTAAGAGGC
>gene=chr10_11267096-11268096; species=bosTau
-----GTGAGGACCAGCAGGG-GCTTAGCGCTCGTGATTCTTCTGCCAGGGAACAGAGAAAGGACAGGG-AAGGCGATGAACGCCAGCAGGT-------------------CGGTCTTGGCCTGACGAG----GGTGTCTAACCTGCCAAGGCTCCAGAATGG-AGGTGGGTTCC----TCTGTCTGGTCTCTGTCCCTGGTCCACATGCAT-TGTGAGTTG-CTGTGTTTGTAGACGGCTTTCTGATATTGTTTATTTGCTGCCTGTCCTAAAAACATTTCGG--GATGAAGTGATAGCGTTCACCTTG---TGCGGAGGACG---CGGAGGCTCCGAAGATTAAATTAACTTCTCTGCCCTCCCCTGGCACAGGACTGATGGCACCAGAATTA-AAGTCACAGTCCCTCAGCCTCCCCGA-TAGCCTGGGCTCCAGATGGGAGATTCTGATCTGATGCCTGCCCCCTCGGAGGGGCTAGGGAGTCAGACTCGAGAGGC
>gene=chr10_11267096-11268096; species=calJac
TCTGATTGAGAACTGACAGGGAGTTGAGCAGTCGTAATTTTTCCACTGGGGAGCAGAGAAAGTAGAGGGAAAGGGAATGGAGTCGAACAAGTCAGTTTATATCCTTGTTTATAGCCTTGGTTTGACAAGAAAGGGTGTTTAACCTAATGAGGTTTCAGGATTATTGGTGGATTTTTTTATCTATTTGATTCCTGTCCT-GGCTAACATGGATAAGTGACTCATCTTTGTTTGTAAATGGCTTTATAGGGTTGTTTATTCGTTATCCTTTCTAAAAATATTTCAGGTGGTGTATCAATAGCGTTCACCTTGTTATGCTGAGGACATCTCTGAAGTGCCAGAG-----GTTAGCTTCTGTGACCTCCCCTAGCAAAGCAATGATGGACCTGGAATTAGAAGTC----------------------TGGGTTGGCCTCATGGTGG-GGATTTAGGTGT---GCTGGCTGCATTGTGGGGCAGAAGGGGTGTGGCTCAAGAAGC
>gene=chr10_11267096-11268096; species=canFam
TCTGGTTTTGAACCAACAGGGAGCTTACCACTCATAATTTTTCCACCAAGGAATA-----GAGGAAGGG-GAGGTGATGAAAGCTAACAAGTCAGTCGAATTCCTTGCTTATAGCGTTGGTTTGGCAAGTAGGGGTGCTTAACCTAATGAGGCCTCAGGATTATTGGTGGATTCTCTTATCTGTTTGATTCCTGTCCCCAGTTAACATGAGCAAGTGAGTCATCTGTGTTTGTAGATGGCTTTATGGTGTTG----TTTGTTATCCCTTCTAAAAATATTTCAGGTGATGTATTGATAGCGTTCACCTTGATATACtgaggaca---ctgaggcaccggagattaaattaacttctctgacctcccctagcgaagcagtgacagcactagaattagaagccacagttgctgaaactcgcccg-tcgcatggtctcCTGGTAGTGGGTTTCGGCGTGATGTTCTCCACATCTTAGGGGGTAGGGAGCGTGACTCAGGAGGC
>gene=chr10_11267096-11268096; species=equCab
TCTGGTTGAGAACCAACAGGGAGCTTAACACTCTTAATTTTTCCACCGGGGAAGAGAGAAAGGAAAGAG-AAGATGACGAACTC----AAGTTCGTCTAATTCCTTGCCTACAGCCTTCGTTTGACAAGTCAAGGTGCTTAACCTAATGAGGTTTCAGGATTATTGGTGGATTCCTTTATCTGTTTGATTCCTGTCCCCAGTTAACATGGATAAGTGAGTCTCCTGTGTTTGTCGATGGCTTTATGGTGTTGTTTATTTGTTATCCCTTCTAAAAATATTTCAGGTGATGTATTGATAGCATTCACCTTGTTGTACCGAGGACA---CCAAGGCGCCGAAGATTAAATTAACATC-CTGACCTCCCTTCAACAAGCAGTGACAGAACTAGAATTAGAAGTCGCTGTTGCTAAAGCTTT-----TAGCTGGGCCTCCTGACGGGGGATTTCGGCCTGAGGTT---CACAGTTTAGGGAGCGGGGAGTGTGACTCAGGAGGC
>gene=chr10_11267096-11268096; species=gorGor
TCTGGTTGAGAACCAACAGGGAGCTTAGTACTCATAATTTTTCCAC-GGGAAATGGAGAAAAGAAAGGGCAAGGGGATGGACTCGAACGAGTCAGTTTATTTCCTTGTTTACAGCCCTGGTTTGACAAGAAAGGGTATTTAACCTAATGAGGTTTCAGGATTATTGGTGGATTTTTTTATCTATTTGATTCCTGTCCTCAGCTAACATGGGTAAGTGACTCCTCTGTGTTTGTAAATGGCTTTATAGGGTTGTTTATTTGTTATCCCTTCTAAGAATATTTCAGGTGATGTATCGATAGCATTCACCTTGTTACACTGAGGACATCTCTGAAGTGCCAGAGATTAAATTAACTTCTCTGACCTCCCTAAGCAAAGCAGTGATGGAACTGGAATTAGAAGTCATCATTTC-AGGACTCCCCAGTTGGGTTGGCCTCGGGGTGGTGGATTTAGGTGTCAT------------------------------------------
>gene=chr10_11267096-11268096; species=panTro
TCTGGTTGAGAACCAACAGGGAGCTTAGTACTCATAATTTTTCCACCGGGAAATGGAGAAAAGAAAGGGCAAGGGGATGGACTCGAACGAGTCAGTTTATTTCCTTGTTTACAGCCCTGGTTTGACAAGAAAGGGTATTTAACCTAATGAGGTTTCAGGATTATTGGTGGATTTTTTTATCTATTTGATTCCTGTCCTCAGCTAACATGGGTAAGTGACTCCTCTGTGTTTGTAAATGGCTTTATAGGGTTGTTTATTTGTTATCCCTTCTAAAAATATTTCAGGTGATGTATCGATAGCATTCACCTTGTTACACTGAGGACATCTCTGAAGTGCCAGAGATAAAATTAACTTCTCTGACCTCCCTAAGCAAAGCAGTGATGGAACTGGAATTAGAAGTCGTCATTTCTAGGACTCCCCAGTTGGGTTGGCCTCGTGATGGTGGATTTAGGTGTCACGCTCACTGCATTGTAGGGTGGAATGGGCGTGGCTTAAGAGGC
>gene=chr10_11267096-11268096; species=papHam
TGTGGTTGAGAACCGACAGGGAGCTTAGTACCCATAATTTTTCCACCGGGAAAC--AGAAAAGAGAGGGCAAGGGGATGGACTCGAACGAGTCCGTTTATTTCCTTGTTTGTAGTCCTGGTTTGACAAGAAAGGGTGTTTAACCTAATGAGGTTTCAGGATTACTGGTGGATTTTTCTGTCTGTTTGATTCCTGTCCTCGGCTAACATGGGTAGGTGACTCCTCTGTGTTTGTAAATGGCTTTATGGGGTTGTTTATTTGTTATCCCTTCTAAAAATATTTCAGGTGATGTATCGATAGCGTTCAccttgttatactgaggacatctctgaagtgccagagattaaattaacttctctgagctcccttagcaaagcagtgctggaactggaattagaagtcatagtttctaggactcccCGGTTGGGTTGGCCTTGTGGTGGTGGATTTAGGTGTCTTGCTCGCTGCATTGTAGGGCGGGATGGGCGTGGCTTAAGAGGC
>gene=chr10_11267096-11268096; species=ponAbe
TCTGGTTGAGAACCAACAGGGAGCTTAGTACTCATAATTTTTCCACCAGGAAATGGAGAAAAGAGAGGGCAAGGGGATGGACTCAAACGAGTCAGTTTATTTCCTTGTTTACAGCCCTGGTTTGACAAGAAAGGGTATTTAGCCTAATGAGGTTTCAGGATTATTGGTGGATTTTTTTATCTATTTGATTCCTGTCCTCGGCTAACATGGGTAAGTGACTCCTCTGTGTTTGTAAATGGCTTTATAGGGTTGTTTATTTGTTATCCCTTCTAAAAATATTTCAGGTGATGTATCGATAGCATTCACCTTATTACACTGAGGACATCTCTGAAGTGCCAGAGATTAAATTAACTTCTCTGACCTCCCTAAGCAAAGCAGTGATGGAACTGGAGTTAGAAGTCGTCATTTCTAGGACTCCCCAGTTGGGTTGGCCTCGTGGTGGTGGATTTAGGTGTCATGCTCACTGCATTGTAGGGTGGAATGGGCGTGGCTTAAGAGGC
>gene=chr10_11267096-11268096; species=rheMac
TGTGGTTGAGAACCGACAGGGAGCTTAGTACCCATAATTTTTCCACCAGGAAAC--AGAAAAAAGAGGGCAAGGGGATGGACTCAGACGAGTCCGTTTATTTCCTTGTTTGTAGTCCTGGTTTGACAAGAAAGGGTGTTTAACCTAATGAGGTTTCAGGATTACTGGTGGATTTTTCTGTCTGTTTGATTCCTGTCCTCGGCTAACATGGGTAGGTGACTCCTCTGTGTTTGTAAATGGCTTTATGGGGTTGTTTATTTGTTACCCCTTCTAAAAATATTTCAGGCAATGTATCGATAGCGTTCAccttgttatactgaggacatctctgaagtgccagagattaaattaacttctctgagctcccttagcaaagcagtgctggaactggaattagaagtcgtagtttctaggactcccCGGTTGGGTTGGCCTTGTGGTGGTGGATTTAGGTGTCTTGCTCGCTGCATTGTAGGGCGGGATGGGCGTGGCTTAAGAGGC
>gene=chr10_14934096-14935096; species=hg19
GGGCTGAAGAGTCCGTGGGTTTGGCAATTAATAGATTTgtaaaattgttcctaactaacaagatggagttaaatgtacttcatgaagctcccctagaggcaccatggtttcTGAGAACTTTAAGAACCACCGGCCTACAATAAAGTTCAAGTGTCTCAGTGAAGTGAGTGTTATGGTTGTTTAAAATTTGTTCTTGCCTTACCATGACAAGTTTTAGCTTGTTTCAACATTCCGAACCTTAAAGCTAGACAGATCCATCTTTTCACTATTTTTTAGATACTTCATGCAAATCTTAGCTCCCAGCTTTTGCCCACGTTTTTCATCCTGCCATGTTCCCTACTCAATCACTGCTCTCACTCCTTCAGAGTGTAGTGTGTACTGCTTTCTGTCTTCCCTTTTCTCATTGTCTCAGCTGCATTGATTTCCCTCTATATTCTGGTGATAATGCCTTAGGTTGCTACTTATTTCACATTACTGCTGCCTCTTCCCTAAGAGATTTT
>gene=chr10_14934096-14935096; species=bosTau
ggaCTGAA-------TTGGCTTGACAGTTGGAAGATTGGTAAAA--TGTTCTAATAGACACGataaaattaaa--tatttAATGACACTTCCTCAGAAACACCGTGGTTTCT--GAGTTGTTAAAACCATTAGCCTACAATAAAGCTCTGATGCCTCAGTCAGGTA---TTCAAGGCTGTCCCAAATTTGCTCTTCCCTTGCTGTTGCA-GTTTAATCTCGCTTCAGTGTTCTCAACCTCAAAGCTAGCTAAATCTGTCTCTTCACTGTTTTCTGGATACTTCATGCAAATCTTAGCTCCAAGCTTC-GCTTGTGTTTCTCATCCTGCCCTGTGCCCTGCCCAACAAACGCTATCAGTCTTTCACAGCGTAGTTTGTTCTGCTTC--CTGTGCCTTTTTCTCATTG----ACCTATATTGATTTCCTTCTATGTTTTAGTGGTACCACCTTGCATCGCTCTTTATTTTACACTACTGCC-TTCTTTCCCAATGAGATTTT
>gene=chr10_14934096-14935096; species=calJac
GGGCTGAAGAGTCCATGGGTTTGGCAATTAATAGATTTGTAA-ATTGTTGCTAACTAACAAGATGGAGTTAAACGTA----------CTCCCCCAGAGGCACCATGGTTTCTGAGAACTTTAAGAACCACTGGTCTACAATAAAATTCAAGTGTCTCAGCCAAGGAAGTGTTATGGTTGTCTAAAATTTGCTCTTGCCTTAGCATTACAAATTTTAGCTTGTTTCAGCATTCCAAACCTTAAAGCTAGACATTTCCATCTCTTCACTATTTTTTGGTTATTTCATGCAAATCTTAGCTCCCAGCTTTTGCCCATGTTTTTCATTCTGCCATGTTCCCTACTCAATCAGTGCTCTCACTCCTTCACAGTGTAGTGTGTTCTGCTTTCTCTCTTCCCTTTTCTGATGGAC----CTGTATTGATTTCCCTCTATATTCTGGTGATAGTGTCTTACATTGCAATTTATTTCACATTACTGCTGCCTTTTCCCAATGAGGTTTT
>gene=chr10_14934096-14935096; species=canFam
CTGAAGAAGAG-TCGTTGGCTTGGCAATTAGAAGACTGGT-AAATTGTTCCTAATGAACAAGGTGGAATTAAATGTATGTAATGAAGCTTCCTCAGAAACACCATGGTTTCTGAGAATTGTAAGAACCATTGGCCTACAAAAAAGTTCAAATGCCTCTGTTGAGTG---TTCAAAGCTG----AAATTTGCTCTTGCCTTGCCATTACA-GTTGAATTTTGCTTCAATATTCTGAACTTTAAAGCTAGCCAGATCCATCTCTTCACTGTTTTCTGGATACTTCATACAAATCTTAGCTCCAAGCTTTTGCTGGTGTTTTTCATCCTGCCCTGTTCCCTACCCAACAAACCCTATCGGCTTCTCACAGTTTAGTTTGTTCTGCTTTCTCTGTACTCCTTTCTGA---------CTATATTAATTTCCCTCTATATTCTAG--GTACCGCTTTGCATTGCTGCTTACTGTACATTATTGCC-TCTTTTCCCAGTGAGATTTT
>gene=chr10_14934096-14935096; species=equCab
---CAGAAGAG-CCCTTGGCTTGGCAATTAGAAGATTGGTAAAATTGTTCCTAATCAACAAGATGGAATTAA--------AATGAAGCTCCCCCAGAAACACCATGGTTTCCAAGAATTGTAAAAACCATTGGCCTAC----AAGTTCAGAGCCCTCAGTCCGGTG---TTCGAGGCTGTCTAAAATTTGCTCTTGCCTTGCCATAACG-GTTTTATCTCACTTCAATGTTCTAAACTTTAAAGCTAGCCAAATCCATCTCTTCA-TGTTGTCTGGATACTTCGTGCAAATCTTAGCTCCAAGCTTTTGCTGGTGTTTTTCATGCTGCCCTGTTCCCTACCCAGCAAGTCCTAGCAGTCTTTCACGGTGTAGTTTGTTCTCCTTCCTCTGTGACCTGTTCTGATGG----ACCTCTGTTGATTTCCCTCTATATTCCAGTTGTACTACCTTGCATTGCTACTTATTTTACATTATTGCC-TTCTTTCCCAATAAGATTTT
>gene=chr10_14934096-14935096; species=gorGor
GGGCTGAAGAGTCCGTGGGTTTGGCAATTAATAGATCTgtaa-attgttcttaactaacaagatggagttaagtgtacttcatgaagctcccctagaggcaccatggtttctgagaactttaagaaccactgGCCTACAATAAAGTTCAAGTGTCTCAGCGAAGTGAGTGTTATGGTTGTTTAAAATTTGTTCTTGCCTTACCATGACAAGTTTTAGCTTGTTTCAACATTCCGAACCTTAAAGCTAGACAGATCCATCTTTTCACTATTTTTTAGATACTTCATGCAAATCTTAGCTCCCAGCTTTTGCCCATGTTTTTCATCCTGCCATGTTCCCTACTCAATCACTGCTCTCACTCCTTCAGAGTGTAGTGTGTACTGCTTTCTGTCTTCCCTTTTCTCATTGTCTGAGCTGCATTGATTTCCCTCCATATTCTGGTGATAATGCCTTAGGTTGCTACTTATTTCAC------------------------------
>gene=chr10_14934096-14935096; species=panTro
GGGCTGAAGAGTCCGTAGGTTTGGCAATTAATAGATTTGTAAAATTGTTCCTAACTAACAAGATGGAATTAAATGTACTTCATGAAGCTCCCCTAGAGGCACCATGGTTTCTGAGAACTTAAAGAACCACTGGCCTACAATAAAGTTCAAGTGTCTCAGCGAAGTGAGTGTTATGGTTGTTTAAAATTTGTTCTTGCCTTACCATGACAAGTTTTAGCTTGTTTCAACATTCCAAACTTTAAAGCTAGACAGATCCATCTTTTCACTATTTTTTAGATACTTCATGCAAATCTTAGCTCCCAGCTTTTGCCCATGTTTTTCATCCTGCCATGTTCCCTACTCAGTCACTGATCTCACTCCTTCAGAGTGTAGTGTGTACTGCTTTCTGTCTTCCCTTTTCTCATTGTCTGAGCTGCATTGATTTCCCTCTATATTCTGGTGATAATGCCTTAGGTTGCTACTTATTTCACATTACTGCTGCCTCTTCCCTATGAGATTTT
>gene=chr10_14934096-14935096; species=papHam
GGGTTGAAGAGTCCATGGGTTTGGCAATTAATAGATTTGTAAAATTGTTACTAACTAACAAGATGGAGTTAAATGTACTTCATGAAGCTCCCCCAGAGGCACCATGGTTTCTGAGAACTTTAAGAACCACTGGCCTACAGTAAAGTTCAAGTGTCTCAGCCAAGTAAGTGTTACGGTTGTCTAAAATTTGCTCTTGCCTTACCATTACAAGTTTTAGCTTGTTTCAACATTCTGAACCTTAAAGCTAGACAGATCCATCTCTTCACTATTTTTTTGATACTTCATGCAAATCTTAGCTTTCAGCTTTTGCCCATGTTTTTCATCCTGCCGTGTTCCCTACTCAATCACTGCTCTCACTCCTTCAGAGTGTAGTGTGTACTGCTTTCTGTCTTCCCTTTTCTTATTGTCTGAGCTGTATTGATTTCCCTCTATATTCTGGTGATAATGTCTTACGTTGCTACTTATTTCACGTTATTGCTGCCTTTTCCCTATGAGATTTT
>gene=chr10_14934096-14935096; species=ponAbe
GGGCTGAAGAGTCCGTGGGTTTGGCAATTAATAGATTTGTAAAATTGTTC----CTAACAAGATGGAGTTAAATGTACTTCATGAAGCTCCCCTAGAGGCACCATGGTTTCTGAGAACTTTAAGAACCACTGGCCTACAATAAAGTTCAAGTGTCTCAGCCAAGTGAGTGTTATGGTTGTCTAAAATTTGTTCTTGCCTTACCATTACAAATTTTAGCTTGTTTCAACATTCCGAACCTTAAAGCTAGACAGATCCATCTCTTCACTATTTTTTAGATACTTCATGCATATCTTAGCTCCCAGCTTTTGCCCATGTTTTTCATCCTGCCATGTTCCCTACTCAATCACTGCTCTCACTCCTTCAGAGTGTAGTGTGTACTGCTTTCTGTCTTCCCTTTTCTCATTGTCTGAGCTGTATTGATTTCCCTCTATATTCTGGTGATAATGCCTTAGGTTGCTACTTATTTCACATTACTGCTGCCTCTTCCCTATGAGATTTT
>gene=chr10_14934096-14935096; species=rheMac
GGGTTGAAGAGTCCATGGGTTTGGCAATTAATAGATTTGTAAAATTGTTCCTAACTAACAAGATGGAGTTAAATGTACTTCATGAAGCTCGCCCAGAGGCACCATGGTTTCTGAGAACTTTAAGAACCACTGGCCTACAGTAAAGTTCAAGTGTCTCAGCAAAGTAAGTGTTACGGTTGTCTAAAATTTGCTCTTGCCTTACCATTACAAGTTTTAGCTTGTTTCAACATTCTGAACCTTAAAGCTAGACAGATCCATCTCTTCACTATTTTTTTGATACTTCATGCAAATCTTAGCTTTCAGCTTTTGCCCATGTTTTTCATCCTGCCATGTTCCCTACTCAATCACTGCTCTCACTCCTTCAGAGTGTAGTGTGTACTGCTTTCTGTCTTCCCTTTTCTTATTGTCTGAGCTGTATTGATTTCCCTCTATATTCTGGTGATAATGTCTTACGTTGCTACTTATTTCACGTTATTGCTGCCTTTTCCCTATGAGATTTT
>gene=chr10_15653096-15654096; species=hg19
TATGATATAAAGTTATATCAAATACAGACACAAATAACAGCAGAGAAAATCAACGGAGACCTTTCAATCATTTTGGAAAAACTAAGCTAAGTTCCTAAAATAAAGAAAAAAGAGAATCAAAGAAACACATTCTAGACTGAACCAGCTGTTAACTTTCTGTCTTCTGAGGCTCTGAGGCACCATTCACAAATTTTGCATGTGAAAATAAGACTTCTTCCAGAAAAATGTATGCAATAGAAACAAATATAATTGTAAAGGGATATACATTTGTCCACATAACAAATTGCACTTTATCTTAATAATATGATTAAATGCAGTAAGAAAATGGCTCATGAAAAGAAAGACATTTTCTTGTTAAAAAGTAATATTCTTTCCATAAAACCAAACAGAACTCttttttttttttttttttgagacagagtctccctctgtcacccaggctggagtgcagtggtgcgatctcagctcactgcaagctccgcctcccaggttcatgccat
>gene=chr10_15653096-15654096; species=bosTau
TACAATATAAAATTATATCAAATACAGACAAAAACTACAGAAAAGAAAATCAACAAATACCTTTCAATCATTTTGGAAATACTGGACTAAATTCCTATAATAAA---TAAAAAGTATTTGAGAAACACATTTGAGACTGAACCCGCAGTTAATTTCGCATCTTCTAACACTCTGAGCCACCATTCAAAATTTTTTCATGTGAAAATGAAACATCTTTCAG-AAAATGGATGCAACAGAACCAAACATAACTGTT-----------ATTTGCCCACATAACAAATTGTATTTTATCTAAGTAATCTGATTTAATGCAACACGAGT-----TCATGA----AAAAAAA--TTCTTGTTGAAAAGTAATATTCTTTCCACAAGACCAAACAG---------------------------------------------------------------------------------------------------------------
>gene=chr10_15653096-15654096; species=calJac
TATGATATACGGTAATATCAAATACAGACACAAATAACAGCAGAGAAAATAAACAGAGACTTTTCAATCATTTTGGAAAAACTAAG-TATATTCCTAAAATAAAGAAAAAAGAAAATC----AAATCTATTCCAGACTGAACCAGCTGTTAACTTACTGTCTTCTGAGACTCTGAGGCACCATTCACAAATTTTGCATGTGAAAATAAGACCTCTTCCAGAAAAATGTATGCAATAGAAACAAATATAATTGTAAAGGGATATACATTTGTCCACATAACAAATTGGACGTTATCTTAATAATATGACTAAGTGCAGTAAGAAAATGGCTCATGAAAAGAAAAACATTGTCTTGTTAAACAGTAATATTCTTTTCATACAACCAAACAGAACT-TT--------------------------------------------------------------------------------------------------------
>gene=chr10_15653096-15654096; species=canFam
TAGAATATAAGGTTATATCAAATACAGACAAAAACTCTAAGAAAGCAAACCGACAACTGCCCATCAATCATTTTGGAAACACTGACCTAAATTCCTAAAATAA-------AAACTATCAGAGAAACACATTCTAGACTGAGCCGGCTCTTAACTTT-CATCTTCAAGTACCCTGAGCCTCTATTCCAAATTTTTGCGCGTGGAAATGAAATGTTTCTCAG-AGAATGCATGCAATAGAGTGGAATATAATCATAAAGACATATTCATTTGCCCACATAACAAATTCCATCTTACTGTAATAATATGATTTAATGCAATAAGGGA---------------AAACACTTTTTTTTGTAACAAAGTAATACTCTTCCTATAAAAACAAACAG---------------------------------------------------------------------------------------------------------------
>gene=chr10_15653096-15654096; species=equCab
TACAATACAAGGCTATATCAAACACAGACAAAAATTAC-CGTGAGAAGATCAACAAATGCCTTTCAATCATTTTGGAAAAGCTAAGCTAAATTCGGAGAATAAA---TAAAAAGTATCAGAGAAACATATTCTGTATTGAGCCAGCTGTCAACTTACCATCTTCTAATAGTCTGAGCCGCCATTCAAAATTTTTGCATGTAAAAATGAAACATCTTTCAG-AAAATGTATGCAATAGAATTAAATATAATTGTGAAGACATAT-CATGTGCCCATATAACGAATTGCATTTTATCTTAATAATATGATTTAACGCAACAAGAAAAAGGTTCATGAAAAGAAAGACATTTTCTTGTAA-AAAATAACATTCTTTCCATAAAACCA--------------------------------------------------------------------------------------------------------------------
>gene=chr10_15653096-15654096; species=gorGor
TATGATATAAAGTTATATCAAATACAGACACAAATAACAGCAGAGAAAATCAACAGAGACCTTTCAATCATTTTGG----------------------------------------------------------------------------------------------------------------------------------------------------------------------------------------------------------------------------------------------------------------------------------------------------------------------------------------------------------------------------------------------------------------------------------------
>gene=chr10_15653096-15654096; species=panTro
TATGATATAAAGTTATATCAAATACAGACACAAATAACAGCAGAGAAAATCAACAGAGACCTTTCAGTCATTTTGGAAAAACTAAGCTAAGTTCCTAAAATAAAGAAAAAAGAGAATCAAAGAAACACATTCTAGACTGAACCAGCTGTTAACTTTCTGTCTTCTGAGGCTCTTAGGCACCATTCACAAATTTAGCATGTGAAAATAAGACTTCTTCCAGAAAAATGTATGCAATGGAAACAAATATAATTGTAAAGGGATATACATTTGTCCACATAACAAATTGCACTTTATCTTAATAATATGATTAAATGCAGTAAGAAAATGGCTCATGAAAAGAAAGACATTTTCTTGTTAAAAAGTAGTATTCTTTCCATAAAACCAAACAGAACTCttttttttttttttttttgagacagagtctcgctctgtcacccaggctggagttcagtggtgccatctcagctcactgcaagctctgcctcccaggttcacgccat
>gene=chr10_15653096-15654096; species=papHam
TGTGATATAAGATTATATCAAATACAGACACAAATAACAGCAGAGAAAATCAACAGAGACCTTTCAATCATTTTGGAAAAACTAAATTAAGTTCCTAAAATAAAGAAAAAAGAGAATCAAAGAAACACATTCTAGACTGAATCAGCTGTTAACTTTCTGTCTTCTGAGACTCTGAGGCACCATTCACAAATTTTGCATGTGAAAATAAGACCTCTTCCAGAAAAATGTATGCAATAGAAACAAATATAATTGTAAAGGGATATACATTTGTCCACATAACAAACTGCACTTTAACTTAATAATATGATTAAATGCAGTAAGAAAATGGCTCATGAAAAGACAGACATTTTCTTGTTAAAAAGTAATATTCTTTCCATAAAA-----------------------------------------------------------------------------------------------------------------------
>gene=chr10_15653096-15654096; species=ponAbe
TATGATATAAAGTTATATCAAATACAGACACAAATAACAGCAGAGAAAATCAACAGAGACCTTTCAATCATTTTGGAAAAACTAAGCTAAGTTCCTAAAATAAGGAAAAAAGAGAATCGAAGAAACACATTCTAGACTAAACCAGCTGTTAACTTTCTGTCTTCTGAGGCTCTGAGGCACCATTCACAAATTTTGCATGTGAAAATAAGACCTCTTCCAGAAAAATGTATGCAATAGAAACAAATATAATTGTAAAGGGATATAAATTTGTCCGCATAACAAATTGCACTTTATCTTAATAATATGATTAAATACAGTTAGAAAATGGCTCATGAAAAAAAAGACATTTTCTTGTTAAAAAGTAATATTCTTTCCATAAAACCAAACAGAACTCttttttttttttttttttgagacggaatttcgctctgtcacccaggctggagtgcagtggcatgatctcagctcactgcaagctccgcctcccgggttcacgccat
>gene=chr10_15653096-15654096; species=rheMac
TGTGATATAAGATTATATCAAACACAGACACAAATAACAGCAGAGAAAATCAACAGAGACCTTTCAATCATTTTGGAAAAACTAAATTAAGTTCCTAAAATAAAGAAAAAAGAGAATCAAAGAAACACATTCTAGACTGAATCAGCTGTTAACTTTCTGTCTTCTGAGACTCTGAGGCACCATTCACAAATTTTGCATGTGAAAATAAGACCTCTTCCAGAAAAATGTATGCAATAGAAACAAATATAATTGTAAAGGGATATACATTTGTCCACATAACAAACTGCACTTTAACTTAATAATACGATTAAATGCAGTAAGAAAATGGCTCATGAAAAGACAGACATTTTCTTGTTAAAAAGTAATATTCTTTCCATAAAACCAAACAGAACT-----------------------------------------------------------------------------------------------------------
>gene=chr10_16486096-16487096; species=hg19
tgcccaggttcgtctccaactccaaggctcaagtgatcctcccacctcggcctcccaaaatgctaggatcacaggcatgagccaccacaaccagcTAGCAAAGCTCTTATATTCAAAGAAATATTGGGGAATGTGAAGGCACAGAAGGCCTCAGTTTGACATTATCTGTCCATATCTATAATGCATACTATCTTTGCTTCTGACGAGCTTTTACAATGTTCCCTCAGAATAGAATAATAGGGTTTTTTTTAATCCTTAAAAGAATCTTACGTAGTAAATTGGTAGTCAGAAATATTAGAGGGTTGTTACATGGGTATGTAAGAGTATATAAGTAAAACTTGGGGTTTTGAATGGGCTGTAAAACACTTTTCTCTTTAAAACTGTTTTAAGTGGAAATGTattattgaagctgtgtgatggatgagtaggggttcactacactgcactctctacattagcgaatttttgagaatgtccatattaaaaaGTTTAAATAAAAG
>gene=chr10_16486096-16487096; species=bosTau
---------------------------------------------------------------------------------------------------TAAGCTCTTATATTTGAAGAAATATTGGGAA-CGTGAAAACCTCAAAGACGTCGACGTGC------CTGTCTGCATCAACCATGCATACTAAAGTTGATACTGGAGAAC-TTCACCATGTTCCTTCAGAACAGAATTATAGTTTTTTTTAAAGCTCTTAAAAATGCCTTTTGCAGTAAACGGATAGCcagaaatcttagaggattgttatgtgggtttataagagtatgttagtaatatttatggttttgcatgagctgtgaaacatttttcccttcaaaACTG----TAGTTGGAAT-TACTGTTGAAGCTGACTGAT-GATACATAGGGGTTCATTACACTGCTCTTTCTACATTTGTAAAC-TTTTAAAATATCCATATTAATAAGTTCAAA-GAGAA
>gene=chr10_16486096-16487096; species=calJac
ttaccaggctggtctccaactccaaggctcaagtgatcctcctgccttggcctcccaaagtggtgggatctcaggcatgagacgccacacctagcTAGCAAAGCTCCTATATTCAAAGAAATATTGGAGTATGTGAAGGCACAGAAGGCCTCAGTTTGACATTATCTATCCAT-TCTATGATGCATACTATCTTTGATTCTGACAAGCTTTTATAGTGTTCTTTCCGAATAGAATAATA-GGTTTTTTTTAGTCCTTAAAAAAATGTTTTGTAGTAAATTGGTAGTTGGAACTATTAGAGGGTTGTTACATGGGTATAT--GAGTATATAGGTAAAATTTGGGGTTTTGAATGGGCTGTAAAACACTTTTCCCTTTAAAACTGTTTTAAGTGGAAATTTattgttgaagctatgtgatggatgcataggggttcactatactatgctct---catttgtgaatttttgaaaatgtccatattaaaaaGTTTAAGTAGAAG
>gene=chr10_16486096-16487096; species=canFam
--------------------------------------------------------------------------------------------------------------ATTTGAGAAAATATTAGGAA-TGTGAAAGCATCAAATACCTCAGTTTGATGTTACCTGTCTACATCTACCATGGGTACCAAAGTTGTTTCTGGAAAAC-TTTACAGAGTGCCTTCAGAATACAGTAATACTGTTTTTTTTAATTCTAAAAAATGTCTTTCACAGTTAATTAATTGCCAGAAATCTTAGAGGATTGTTATATAGGTCTATAACAGTATGTTAGTAATATCTGTGGTTTTG-ATGGGCTGCAAAACAATTTTCCCCTTAAAACTGTTTTTATTAGAATC-Tattgttgaagctgggt----gatacctagaggttcatcatcctcttctctcCTCATGTGCAAGCTTTTAAAAATGCCCACATTAAACAGTTTAAA-TCAAA
>gene=chr10_16486096-16487096; species=equCab
--------------------------------------------------------------------------------------------AGCTAGAAAAGCTTTCACATTTGAAGAAATATTTGGAA-TGTGAAAGCATCAAAGACCTCAGTTTGACATTTCCTGTCCACCTCTACCACACAGCCTATAGTTGGTTCTGGAAAGC-TTTACAGTGTTCCTCCAGAATAGAATAATGGTG-TTTTTTTAATTCTAAAAAATATCTTTTGTAGTTAATGAATAGCCAGaaatcttagagggttgttatgttgggatataagagta----agtaatatttgcagttttgaatgaacaccaaaac-attttccctttaGAACTGTTTTTATTGGAATT-TattgttgaagctgtgtaatggatacacaggagttcattatagtgttccctctacatttgtaaacttttgaaaatgtccatattaaaaaGtttaaa-taaaa
>gene=chr10_16486096-16487096; species=gorGor
-----------------------------------atcctcccacctcggcctcccaaaatgctaggatcacaggcatgagccaccacacccagctAGCAAAGCTCTTATATTCAAAGAAATATTGGGGAATGTGAAGGCACAGAAGGCCTCAGTTTGACATTATCTGTCCATATCTATAATGCATACTATCTTTGATTCTGACGAGCTTTTACAATGTTCCCTCAGAATAGAATAATAGGGTTTTTTTTAATCCTTAAAAGAATCTTGCATAGTAAATTGGTAGTCAGAAATATTAGAGGGTTGTTACGTGGGTATGTAAGAGTATATAAGTAAAACTTGGGGTTTTGAATGGGCTGTAAAACACTTTTCTCTTTAAAACTGTTTTAAGTGGAAATGTattattgaagctgtgtgatggatgagtaggggttcactacactgcaatctctacattagcgaatttttgagaatgtccatattaaaaaGTTTAAATAAAAG
>gene=chr10_16486096-16487096; species=panTro
tgcccaggttcgtctccaactccaaggctcaagtgatcctcccacctcggcctcccaaaatgctaggatcacaggcatgagccactacacccagcTAGCAAAGCTCTTATATTCAAAGAAATATTGGGGAATGTGAAGGCACAGAAGGCCTCAGTTTGACATTATCTGTCCATATCTATAATGCATACTATCTTTGCTTCTGACGAGCTTTTACAATGTTCCCTCAGAATAGAATAATAGGGTTTTTTTTAATCCTTAAAAGAATCTTACATAGTAAACTGGTAGTCAGAAATATTAGAGGGTTGTTACGTGGGTATGTAAGAGTATATAAGTAAAACTTGGGGTTTTGAATGGGCTGTAAAACACTTTTCTCTTTAAAACTGTTTTAAGTGGAAATGTattattgaagctgtgtgatggatgagtaggggttcactacactgcactctctacattagcgaatttttgagaatgtccatattaaaaaGTTTAAATAAAAG
>gene=chr10_16486096-16487096; species=papHam
tgcccaggctggtcttcaactccaaggctcaagtgatcctcccgccttggcctcccaaaatgctgggattacaggcatgagccaccacacccAACTAGCAAAGCTCTTATATTCAAAGAAATATTGGGGAATGTGAAGGCACAGAAGGCCTCAGTTTGACATTATCTGTCCATATCTATAATGCATACTGTCTTTTATTCTGATGAGCTTTTACAATGTTCCTTCAGAATAGAATAATAGGGTTTTTTTTTATCCTTAAAAGAATCTTTTGTAGTAAATTGGTAGTCAGAAATATTAGAGGGTCATTACGTGGGTATATAAGAGTATATAGGTAAAACTTGGGGTTTTGAATGGGCTGTAAAACACTTTTCCCTTTAAAACTGTTTTAAGTGGAAATGTattgttgaagctatgtgatggatgcgtaggggttcactctactacactctctacatttgtgaatttttgagaatgtccatgttaaaaaGTTTAAATAAAAG
>gene=chr10_16486096-16487096; species=ponAbe
tgcccaggctggtctccaactccaaggctcaagtgattctcccacctcggcctcccaaaatgctgggatcacaggcatgagccaccacacccagctAGCAAAGCTCTTATATTCAAAGAAATATTGGGGAATGTGAAGGCACAGAAGGCCTCAGTTTGACATTATCTGTCCATATCTATAATGCATACTATCTTTGATTCTGACGAGCTTTTACAATGTTCCTTCAGAATAGAATAATAGGGTTTTTTTTCATCCTTAAAAGAATCTTGCGTAGTAAATTGGTAGTCAGAAATATTAGAGGGTTGTTACGTGGGTATGTAAGAGTATATAAGTAAAACTTGGGGTTTTGAATGGGCTGTAAAACACTTTTCTCTTTAAAGCTGTTTTAAGTGGAAATGTattgttgaagctgtgtgatggatgagtaggggttcactatactgcactctctacattagcaaatttttgagaatgtctatattaaaaaGTTTAAATAAAAG
>gene=chr10_16486096-16487096; species=rheMac
tgcccaggctggtctccaactccaaggctcaagtgatcctcccgccttggcctcccaaaatgctgggatta----catgagcctccacacccagctAGCAAAGCTCTTACATTCAAAGAAATATTGGGGAATGTGAAGGCACAGAAGGCCTCAGTTTGACATTATCTGTCCATATCTATAATGCATACTATCTTTTATTCTGATGAGCTTTTACAATGTTCCTTCAGAATAGAATAATAGGGTTTTTTTTTATCCTTAAAAGAATCTTTTGTAGTAAATTGGTAGTCAGAAATATTAGAGGGTCATTACGTGGGTATATAAGAGTATATAGGTAAAACTTGGGGTTTTGAATGGGCTGTAAAACACTTTTCCCTTTAAAACTGTTTTAAGTGGAAATGTattgttgaagctatgtgatggatgcgtaggggttcactctactacactctctacatttgtgaatttttgagaatgtccatgttaaaaaGTTTAAATAAAAG
>gene=chr11_382175-383175; species=hg19
GCACGACCTCCTGACTCCCAGCCGCAGCCCTTCCGGACCTCTCCTTCTCCTACCCCCAAGACCACTTTCCCCTTCCTGCCTGTGAGGTTCTGTGCCGGGCCCTGTGGGGAGGGGGCTTCCGACTTCCTCCGCCCTGTGTCTATGGGGTCTGTGCCCGCTGATAACAGACATAGATAGCACAGGGCCCTCCCACACTGAGGCGAGGAATGAGCAGTCACCACCTCAGTTCCCCTCATTCTGCAAACAGAATCGGGGTGTCATTCCCACCCCAGCCTCCTCTAGGGTGGAGGAGCTGCTGCACCCAGGTGGGGCATGTCGTGTGCTGGGGTTGGGGGTGATCAGGCAGAACTCAGGGTTGCCAGAAACAGAAACCCAACTCAAGCCAGTGAAGCCGTAATCAGGGGGCCTGTATGACTTTGGAACCCTCCAGGTCAGGGTCAGCAGGACACCAGAGAAGGACAGACTCAGAGGCTGGTCGAAGCCCACTCCTGCCTTGTCTC
>gene=chr11_382175-383175; species=bosTau
---CCTGCTCCTGACACCCAGCGTGGGACAC--CTGATCCCACCTTCCTCCACGTTCATGGCTTCCTGCCTC-TCTTCCTTTTGAGCT------TCGGGCCCTGAAGAGAAGGGGCTTTGGACCTCCTC-ACCCTATGTAT--GGAGCCAGCGGTCATGGGCG-----------AGGCACAGGGCCTTTTCACCCACGAACAAGTAACATCCAAC--CATGTTCTGTCTCCCTTGTAGTGAAAACA-ACGTTGGATGCGAGTCCTGCCTCATCCTCCTCAAAGACATGGGAGCACTAGCACTGGGGCGGGGGGTGTCCTGTGACCGGGTTGGGGGA-TATAGTTAGGACT--CAGTTGCCATGAATGGAGACCCAGTGCAAACTGCTTAAG-TATAATGAGAGTGCTTGTTTGACTG-TTTTCATGTAAGTTCAGGGTCAGGAGCC--CTGG--GGAGTCAGA--CACAGGCTGGACGATGCTGTCAAC-----------
>gene=chr11_382175-383175; species=calJac
GCTCGACCTCCTGACTCCCAGCTGCAGCCCTTCCCAGCCCATCC-TCTCCCACCCCCAAGACCACGTGCCCCTTCCTGCCTGTGAGCCTCTGTGCCCAGGGCCCTGGGGGAGGGGCTTCCGATTTCTTCCGCGCCGAGTCTGTAGGGCCTGTGCCCACTGATAGCAGACGTCGATAGTA---------------CTGGGGTGAGGAATGAGCAGTCACCACCCCAGTGGCCTTGATTCTGCAGTGAGAATTAGAGTGTTAGTCCTGCCCCAGCCTCCTCTAGAGTGGAGGAGCCACTGCACCCAGGTGGGGCATGTCCTGTGCTGGGGTTGGGGGTGATCAGGCAGGACTCCGGGGTGCCATAAACAGAAACCCAACTCAAGCTGGTGAAGCTGTGATCA-GGGGCCTGTGTGACTGTGGTAAGTGCAAGGTCAGAGTCAGCAGGGCACCAG---------------------------------------ACTTGTCTC
>gene=chr11_382175-383175; species=canFam
GC-CCTGCCCCGAGGGCCT--------------ATGGCTGCAGC---CGCCACACC---GCCCCCTGTGCCCCTT-CGCTCGGGAGCCTC-------GGCTCCGGAGG---TGGGCT---GACCTCCTT-CCCCCACCCCCGTGGAGGCACCAGCCTTGGGCA------------GGGGCACTGCCTTGGCACCTGCCGGGAAGGAGCAATTGGCCATCGCACTG---CCTTCCCTTTTGAAAACAGAACTTGGGTGTCAGCCCGACCCCGTCGTCCCAGGAGGGGAAGGTGAACGGGCA------------GGGCCCTAGGACCACGCTGGGGGC-AGCACTTA--GCT--GAGCTGCCAGAAGCAGAAACCCCCCTCAAGCTGGTGACACTGTGATGGGGGGGCTGATCTGACTTCTGTTCACGTAAGTTCAGGCTCTGG-GCGCTCCGGGTGAGTACTGA--CAGA----TGAAGATGCTCTCGAG-----------
>gene=chr11_382175-383175; species=equCab
GCACCTGCTCCTGATGCCC--------------CTGACCCCACC---CTCCTCTCCCCAACCACTCCTGCCTCTCTTCCCCTTGAGCTTCTGTGTTGGGCCCTGGAGGGAGCAGGCTTTGGACCTCGTC-GCCCTGAGCCTGTGAAGTCGTTGGCCACCAACAACAGACGCCGACTGCGTGGAGCCTCCCCACTTGTGAGGAGAGAACATTTGACCATCTCCTCGGGCCCCTTCATTCTGAAGACAGAGCATGCATGTCA-CCCTCCCTGCTCTTCCCGGCAGGTGAAGGAGCACCGGCCCCAGGG-----GCTGTCCTGTGACCAGGTTGGGGGT-TTC---CAGGACT--GAgttgccagaaacaggaacccaactcagactggttacgccataacaggagcgcctgtctgactttggctaatgtaagttcagggTCCGGAGCACACCAG--GGGTACTGA-CCTGAGGCTGGATGATGCTGCCGAG-----------
>gene=chr11_382175-383175; species=gorGor
GCACGACCTCCTGACTCCCAGCCGCAGCCCTTCCGGACCCCTCCTTCTCCTACCCCCAAGACCACTTTCCCCTTCCTGCCTGTGAGGTTCTGTGCCGGGCCCTGTGGGGAGGGGGCTTCCGACTTCCCCCGCCCTGTGTCTATGGGGTCTGTGCCCGCTGATAACAGACATAGATAGCACAGGGCCCTCCCAC-CTGGGGCGAGGAATGAGCAGTCACCACCTCAGTTCCCCTCATTCTGCAAACAGAATCGGGGTGTCAGTCCCACCCCAGCCTCCTCTAGGGTGGAGGAGCTGCTGCACCCAGGTGGGGCATGTCGTGTGCTGGGGTTGGGGGTGATCAGGCAGAACTCAGGGTTGCCAGAAACGGAAACCCAACTCAAGCCGGTGAAGCCGTAATCAGGGGGCCTGTATGACTTTGGAACCCGCAAGGTCAGGGTCAGCAGGGCACCAGAGAAGGACAGACTCAGAGGCTGGTCGAAGCCCACTCCTGCCTTGTCTC
>gene=chr11_382175-383175; species=panTro
--------------------------------------------------------------------------------------------------------------------------------------------------------------------------------------------------------------------------------------------------------------------------------------------------------------------------------------------------------------------------------------------------------------------------------------------------------------------------------------------------------------------
>gene=chr11_382175-383175; species=papHam
GCACGACCTCCTGACTTCCAGCGGCAGCCCTTCCAGACCCCAGCTTCTCCCACCCCCAAGACCACTTTCCCCTTCCTGCCTGTGAGGTTCGGTGCCCGGCCCTGTGGGGAGGGGGCTTCCGACTTCTTCCGCCCTGTGTCTGTGGGGTCTGTGCCTGCTGATAACAGACATAGACAGCACAGGGCCCCCCCACACTGGGGCGAGGAATGAGCAGTCACCGCCACAGTGCCC--CATTCTGCAAACAGAATC-GGGTGTCAGTCCCACCCCAGCCTCCTCTAGGGTGGAGGAGCTGGTGCACCCAGGTGAGGCATGTCTTGTGCTGGGGCTGGGGGTGATCAGGCAAAACTTGGGGTTGCCAGAAACAGAAACCCAACTCGAGCCAGTGAAGCCATAATCAGGGGGCCTGTATGACTTTGGTACCTTCAAGGTCAGGGTCAGCAGGGCACCAGAGAAGGACTGACTCAAAGGCTGGTCGAAGCCCACTCCTGCCTTGTCTC
>gene=chr11_382175-383175; species=ponAbe
GCACAACCTCCTGACTCCCAGCTGCAGCCCTTCCGGACCCCTCCTTCTCCTAACCCCAAGACCACTTTCCCCTTCCTGCCTGTGAGGTTCTGTGCCAGGCCCTGTGGGGAGGGGGCTTCCAACTTCCTCCGCCCTGTGTCTACGGGGTCTGTGCCCACTGATAACAGACATAGATAGCACAGGGCCCTCCCACACTGGGGTGAGGAATGAGCAGTCACCGCCTCAGTGCCCCTCATTCTGCAAACAGAATCGGGGTGTCATTCCCACCCCAGCCTCCTCTAGGGTGGAGGAGCTGCTGCACCCAGGTGGGGCATGTCCTGTGCTGGGGTTGGGGGTGATCAGGCAGAACTCAGGGTTGCCAGAAACAGAAACCCCACTCAAGACGGTGAAGCTGTAATCAGGGGGCCTGTATGACTTTGGTACCTGCGAGGTCAGGGTCAGCAGGGCACCAGAGAAGGACAGACTCAGAGGCTGGTTGAAGCCCACTCCTGCCTTGTGTC
>gene=chr11_382175-383175; species=rheMac
GCACGACCTCCTGACTCCCAGCGGCAGCCCTTCCAGACCCCGGCTTCTCCCACCCCCGAGACCACTTTCCCCTTCCTGCCTGTGAGGTTCGGTGCCCGGCCCTGTGGGGAGGGGGCTTCCGACCTCTTCCGCCCTGTGTCTGTGGGGTCTGTGCCCGCTGATAACAGACATAGACAGCACAGGGCCCCCCCACACTGGGGCGAGGAATGAGCAGTCACCGCCACAGTGCCTC-CATTCTGCAAACAGAATC-GGGTGTCAGTCCCACCCCAGCCTCCTCTAGGGTGATGGAGCTGCTGCACCCAGGTGGGGCATGTCTTGTGCTGGGGCTGGAGGTGATTAGGCAAAACTTGGGGTTGCCAGAAACAGAAACCCAACTCGAGCCAGTGAAGCCATAATCAGGGGGCCTGTATGACTTTGGTACCTTCAAGGTCAGGGTCAGCAGGGCACCAGAGAAGGACTGACTCAGAGGCTGGTCGAAGCCCACTCCTGCCTTGTCTC
>gene=chr11_945169-946169; species=hg19
ggccaggcatggtggctgaggtctgtaatcccagcactttgggaggccaaaactggaggatctcttgagttcaggagttcaagaccagtgtgggcaacttagtgagaccttatctctacaaaaaataagaacagaaaaggaaaAGAATGGTCATTTTGGATATAGAGGATGGGTTTTAGGTGAGGCTTAGAGGCAGGAAAGCCAGTTAGGAAAAGATGGATTGCTTTGGTCCAGAGGAGACGGCGAGGATCTGGAGTGGAAAGGTAGGAGTGACATGTGGAGGTTTAGAAAACAGAATCAACAGAGGCATGCATGCTAAACATTCTTCATTCGTGACAGCTTTGAGTCTGCATCAGAAATGCCACttagccggaatggtggagtgaggcctctgtaatccaatcctccataaaagcagtgaaaacactggcaaaaatggtcaaaatcaactgtcagaacgcgaaattaaccaacggttgcgacactctgaggagctttta
>gene=chr11_945169-946169; species=bosTau
-----------------------------------------------------------------------------------------------------------------------------------------------AGAATAGTAATTTTGAATGCAGAGGAT-GATTTTAGATGAAGTTT-GAGGCAGGGAAGCCAGTTAGGACAAGGTTGATTGCTCTGGTCTGGAGGAGATGGCAGGCATCTGGAGTGGAAAGGC-AGGGTGGA-TGTGGGGATCTGGGAGTCAGAGCTGCCAGGGCCGTGGGTGGGAAGCGCTCTGTAC-CATAGAGGC-GTGAC-GTGCAGCAGAGATGCCATtcagtaagggtggcagagtgaggcctc-ataacccactcctctgtaaaagcagtg-aaacactagcaaaaatggtcaaacgcaactgctggagctcgaaataaactaaaagttgacataatctcaggaagattta
>gene=chr11_945169-946169; species=calJac
ggctgggtatggtggctcatggctataatcccagcattttgggaggccaaaactggaggatcacttgagttcacaagttcaagaccagtgtgggcaacttagtgagaccttatctctacaaaaaatt-------gaaaaGAAAGGAACGATCATTTTGAATTTGGAGGATGGGTTTTAGGTGACGCTTGGAGGCAGGAAAGCCAGTTGGGAACAGATTGATTGCTTT-GCCCAGAGGAGATGGTGAGGCTCTGGAGTGGAAAGGTAGGAGTGGCATGTGGAGGTTTAG-AAACGGAATCGACAGAGGCACACATGCTAAACATTCTTTGCTCGTGACAGCTTGGCATCTGCATCAGAAATGCCGCTCTGCTGGaatggtggagtgaggcctctgtaatccaatcctccttaaaagcagtgaaaacactggcaaaaatggtcaaaatcaactgccagaacttgaaattaaccaaaggttgtgacaatcttaggagcatttg
>gene=chr11_945169-946169; species=canFam
---------------------------------------------------------------------------------------------------------------------------------------------------------------ATACAGAGGATGGGTTTTAGACTAAGCGTTAAGGCAAGAAAGCCAGTTACGAAAAGCTTCATTGCTTTGGT--GTAGGAGATGTTGAGGGTCTGGAATGGAAAGGT-GGGGTGAATTTTGGAAATATAGAAATCAGAATTGACAG-GGCATGAATGGTAAGTACTCTTTATTTGTAGTGGCTTTGAATCTATAAC--AATTGCCATttagttagaatggtggaatgaaa-cttcataatccagccctccataaaagcagtgaaaacagtggtaaaaatggtcaacgtcaactgtcagaactcgaaattaactaaaggctaaaacaatctcaggaggattta
>gene=chr11_945169-946169; species=equCab
---------------------------------------------------------------------------------------------------------------------------------------------agataatagtcattttgaat---gaggatggattttagactaggcttggaggcaggaaagccagttaggaaaaaattgattgctctggtccagaggagatggtgagggtctggaatggaaaggtaggggtggattttggagatttagaaatcaaaattgacaggGGCATGAATAGTAAGTACTCTTTATTCATAGTGGCTTTGAATATAGAGCAGAAATGCCGTTTAGGTAGAATGGTGGAGAGAGG----------------------------------------------------------------------------------------------------------------
>gene=chr11_945169-946169; species=gorGor
ggccaggcacggtggctgaggtctgtaatcccagcactttgggaggccaaaactggaggatctcttgagttcaggagttcaagaccagtgtgggcaacttagtgagaccttatctctaccaaaaataAGAACAGAAAAGGAAAAGAATGGTCATTTTGGATATAGAGGATGGGTTTTAGGTGAGGCTTAGAG-TAGGAAAGCCAGTTAGGAAAAGATGGATTGCTTTGGTCCAGAGGAGACGGCGAGGATCTGGAGTGGAAAGGTAGGAGTGACATGTGGAGGTTTAGAAAACAGAATCAACAGAGGCACGCATGCTAAACATTCTTCATTCGTGACAGCTTTGAGTCTGCATCAGAAATGCCACttagccggaatggtggagtgaggcctctgtaatccagtcctccataaaagcagtgaaaacactggcaaaaatggtcaaaatcaactgtcag-----------aaccaatggttgcgacactctgaggagctttta
>gene=chr11_945169-946169; species=panTro
ggccaggcacggtggctgaggtctgtaatcccagcactttgggaggccaaaactggaggatctcttgagttcaggagttcaagaccagtgtgggcaacttagtgagaccttatctctacaaaaaataAGAACAGAAAAGGAAAAGAATGGTCATTTTGGATATAGAGGATGGGTTTTAGGTGAGGCTTAGAGGCAGGAAAGCCAGTTAGGAAAAGATGGATTGCTTTGGTCCAGAGGAGATGGCGAGGATCTGGAGTGGAAAGGTAGGAGTGACATGTGGAGGTTTAGAAAACAGAATCAACAGAGGCATGCATGCTAAACATTCTTCATTCGTGACAGCTTTGAGTCTGCATCAGAAATGCCACttagccggaatggtggagtgaggcctctgtaatccaatcctccataaaagcagtgaaaacactggcaaaaatggtcaaaatcaactgtcagaacgcgaaattaaccaacggttgcgacactctgaggagctttta
>gene=chr11_945169-946169; species=papHam
ggccaggcacgatggctcaggcctgtaatcccagcactttgggagacctaagctgcagaatcacttgagttcaggagttcaagaccagtgtgggcagcttagtgagaccttatctctacagaaaattagaaaagaaaaggaaaaGAATGGTCATTTTGGATATAGAGGATGGGTTTTA-ATGAGGCTTACAGGCAGGAAAGCCAGTTAGGAAAAGATCGATTGCTTTGGTCCAGAGGAGGTAGCGAGGATCTGGAGTGGAAAGGTAGGAGTGACGTGTGGAGGTTTAGAAAACAGAATCAACAGAGGCAGGTGTGCTAAACACTCTTTATTCGTGACAGCTTTGAGTCTGCATCAGAAATGCCACTTACCCagaatggtggagtgaggcctctgtaatccagtccttcataaaagcagtgaaagcactggcaaaaatggtcaaaatcaactgtaggaactcaaaattaatgaaaggttgtgacactcttaggagcattta
>gene=chr11_945169-946169; species=ponAbe
ggccaggcacggtggctcaggtctgtaatcccagcactttgggaggccaaaactggaggatcacttgagttcaggagttcaagaccagtgtgggcaacttagtgagaccttatctctacaaaaaataAGAACAGAAAAGGAAAAGAATGGTCATTTTGGATATAGAGGATGGGTTTTAGGTGAGGCTTAGAGGCAGGAAAGCCAGTTAGGAAAAGATGGATTGCTTTGGTCCAGAGGAGATGGCGAGGATCTGGAGTGGAAAGGTAGGAGTGACATGTGGAGGTTTAGAAAACAGAATCAACAGAGACATGCATGCTAAACGTTCTTCCTTCGTGACAGCTTTGAGTCTGCATCAGAAATGCCACTTACCCGGACtggtggagtgaggcctctgtaatccaatcctctgtaaaagcagtgaagacactggcacaaatggtcaaaatcaactgtcagaacgcgaaattaaccaatggttgcgacactctgaggagcattta
>gene=chr11_945169-946169; species=rheMac
------------------------------------------------------------------------------------------------------------------------------------------------------------------------------------------------------------------------------------------------------------------------------------------GTTTAGAAAACAGAATCAACAGAGGCATGTGTGCTAAACACTCTTTATTTGTGACAGCTTTGAGTCTGCATCAGAAATGCCACTTACCCagaatggtggagtgaggcctctgtaatccagtccttcataaaagcagtgaaagcactggcaaaaatggtcaaaatcaactgtaggaactcaaaattaacgaaaggttgtgacactcttaggagcattta
>gene=chr11_1443132-1444132; species=hg19
TTGGTACCCTGTGTGTGCAGAGTCCCAGGTGGGGCCTGCCCTCCTCCAGCCGCTCCTCCACCCTGTCTGCCGTGTGCCACCCATGGGGTGCTCTGGGGAGGGGTGGGGGTCCCTGTATTGCTGGGGAAGGTGTGCTGACCACAAGGGGAGCAGCTTATGGGGCCGAGGCTGGCTCAGGATGCCGGAGGCTCTGCGGTGGGCCCTGGCGAGTGAGGAGCTGTGGGGACGGTGCAGAGGGGCCTGTGCACCTCCTGAGTTTGCAGTTGCTACAGTGCCCCCACCCCGAGGATGCATGGCTGACAGTCCCCACTGGGTGGCCTTGACAAAGGTGTGGCCAGGGCAGGGCCTCTGAGGAGCTGAAGACCTGCTTCCAAGGACACTCCTCCCTGACAGTCCTGTCCATGGTGCTGGAAGAGCTCTGGCGACCCCACAGGCAGGCAGGCCTGACCGTCCAAGGCTCGGCTGCCTGTGGGGAACTGGACACACTTCCTCCAGAGTCT
>gene=chr11_1443132-1444132; species=bosTau
--------------------------------------------------------------------------------------------------------------------------------------------------------------------------------------------------------------------------------------------------------------------------------------------------------------------------------------------------------------------------------------------------------------------------------------------------------------------------------------------------------------------
>gene=chr11_1443132-1444132; species=calJac
-------CCTGTGTGCACAGAGTCCTGGGTGGGGCCTGCCCTCCTCCAGCCTCTTCTCTACCCTGTCTGCTGCATGCCACCCATCGGGTGCTCTGGGGAGGA--GGAGGTCCCTGTGTCGCTAGGG-AGGTTTGCTGGCCATGGGGGGAGCAGCCCATGAGGCTGAGGCTGGCTTGGGAGTCAGGAGGCTCTGTGGTGGGCACTGGTACATGAGGAGCTGTGGGGTCTGTGCAGAGGGGCC---------------------------------------------------------------------------------------------------------------------------------------------------------------------------------------------------------------------------------------------------------------GTCT
>gene=chr11_1443132-1444132; species=canFam
TTGGCGC--TGTGAGTGCAGTGAGCCCGGCAGGTCCTGGCCTCCT--GGACACTCCCC-------ACTACAGGCTGCCACAAGTAGGATGCCCTTAGGAGGAATGGGGGCTCCTGTAGCCCAGAGGGAGGTGTTCCAGC--CTCCCAG------------------------------------------------------CTGGGGCCAGAAGGGC--------CG--TCAGGGAGGTGTGCGCTCCACCTGGGTTTACTGTTGCCAGCATGCCACGCCCCCCAGAATGTGGTCCCGGCAGGCCTTGGTGCCAGGCTCAGGCAGGGGTGTGGCTCCAGGAGGTGCCCTGAGGCACTGA-CAGATGCTTCCCAGGGTGCCCTACCCTGCTG-----GTCCGTGGTGCTGAAAGGACACCTTTCCCC----------------CCACCCCCCACCACAGGGGCGG-------GGACCTGAACTCATTCCCTTCTGTACCT
>gene=chr11_1443132-1444132; species=equCab
TTGGAGCCCTTTGTGCACAGGGAGCCTGGCGGGTC-TGCCCTCTCTGGGACGCTCCCTC--CTGGCCTGCAGCATGCCGGGCATGGGGCGCTCTCAGCAGGGGTGGGGCCTCCTGCAGCTTGGAGGGAGGTGTTCTTCCCACTGCCGA-------------------CTCGCAGCCAGGTGTGGG--GCCTTGTGGTGGGAGCTGGTGTGACAAGCGA---GGGGCCA-TGCAGAGAGGTGTGCGCACCTCCCGGGTTTACAGTCACCG---------------CAGGTCGTGGTGTGGACAGGCCTCGAGGCCACACCCGGGCAAGAGTGTGGCCGGAGGAGGCTCCCTGGGGCGCTGACCACCAGCTTCCACGGGCACCCTTCTAAGGTG---CTGTCCCTGGGTCTGCAGGGCTGCCGGCCGCTCCAGGGTCCTGAAAGGGAGCTTCCCGCCCCTGTGGCAGCCC---AGGAACTGACCGAATTCCCTCCAGCCTCT
>gene=chr11_1443132-1444132; species=gorGor
---GTACCCTGTGTGTGCAGAGTCCCAGGTGGGGCCTGCCCTCCTCCAGCCACTCCTCCACCCTGTCTGCCGTGTGCCACCCATGGGGTGCTCTGGGGAGGGGTGGGGGTCCATGTATTGCTGGCGGAGGTGTGCTGACCACAAGGGGAGCAGCTTACGGGGCCGAGGCTGGCTCAGGATGCCAGAGGCTCTGTGGTGGGCCCTGGCGAGTGAGGAGCTGTGAGGACGGTGCAGGGGGGCCTGTACGCCTCCTGAGTTTGCAGTTGCTACAGTGCCCACACCCCCAGGATGCATGGCTGACAGTCCCCACTGGGTGGCCTTGACAAAGGTGTGGCCAGGGCAGGGCCTCCGAGGAGCTGAAGACCTGCTTCCGAGGACACTCCTCCCTGACAGTCCTGTCCATGGTGCTGGAAGAGCTCTGGCGACCCCACAGGCAGGCAGGCCTGACCGTCCAAGGCTCGGCTGCCTGTGGGGAACTGGACACACTCCCTCCAGAGTCT
>gene=chr11_1443132-1444132; species=panTro
TTGGTACCCTGTGTGTGCAGAGTCCCAGGTGGGGCCTGCCCTCCTCCAGCCGCTCCTCCACCCTGTCTGCCGTGTGCCACCCATGGGGTGCTCTGGGGAGGGGTGGGGGTCCCTGTATTGCTGGGGAAGGTGTGCTGACCACAAGGGGAGCAGCTTATGGGGCCGAGGCTGGCTCAGGATGCCGGAGGCTCTGTGGTAGGCCCTGGCGAGTGAGGAGCTGTGGGGACGGTGCAGAGGGGCCTGTGCACCTCCTGAGTTTGCAGTTGCTACGGTGTCCACACCCCCAGGATGCATGGCTGACAGTCCCCACTGGGTGGCCTTGACAAAGGTGTGGCCAGGGCAGGGCCTCTGAGGAGCTGAAGACCTGCTTCCAAGGACACTCCTCCCTGACAGTCCTGTCCATGGTGCTGGAAGAGCTCTGGCGACCCCACAGGCAGGCAGGCCTGACCGTCCAAGGCTCGGCTGCCTGTGGGGAACTGGACACACTCCCTCCAGAGTCT
>gene=chr11_1443132-1444132; species=papHam
TTGGTGCCCTGTGTGTGCAGAGTCCCAGGTGGGGCCTGCCCTCCTCCAGCCTCTCCTCCACCCTGTCTGCCGTGTGCCACCCATGGGGTGCTCTGGGGAAGGGTGGGGGTCCCTGTATCGCTGGGGGAGGTGTGCTGGCCACAAGGGGAGCAGCTTATGGGGCCGAGGCTGGCTCAGGGTGCAGGAGGCTCTGTGGTGGGCCCTGGCGAGTGAGGAGCTGTGGGGACGGTGCAGAGGGGCCTGTGCACCTCCTGAGTTTGCAGTTGCTGTGGTGCCCACACCCCCAGGATGCATGGCTGACAGTCCCC-CTGGGTGACCTCGACAAGCGTGTGGCCCGGACAGGGCCTCCGAGGGGCTGAAGACCTGCTTCCGAGGACACTCCACTCGGGCAGTTCTGTCCATGGTGCTGGACCAGCTCTGGAGACCCCACAGGCACACAGGTCTGACCGCCCAAGGCTCGGCTGCCTGTGGGGAACTGGACACGCTCCCTTCAGAGTCT
>gene=chr11_1443132-1444132; species=ponAbe
TTGGTACCCTGTGTGTGCAGAGTCCCAGGTGGGGCCTGCCCTCCTCCAGCCTCTCCTCCACCCTGTCTGCCGTGTGCCACCCATGGGGTGCTCTGGGGAGGGGTGGGCGTCCCTGTATTGCTGGGGGAGGTGTGCTGACCACAAGGGGAGCAGCTTATGGGGCCGAGGGTGGCTCAGGATGCATGAGGCTCTGTGGTGGGCCCTGGCGAGTGAGGAGCTGCGGGGACAGTGCAGAGGTGCCTGTGCACCTCCTGAGTTTGCAGTTGCTAAGGTGCCCACACCCCCAGGATGCATGGCTGACAGTCCCCACCGGGTGGCCTCAAC-AAGGTGTGGCCAGGGCGGGGCCTTCGAGGAGCTGAAGACCTGCTTCCAAGGACACTCCTCCCTGACAGTCCTGTCCATGGTGCTGGAAGAGCTCTGGTAGCCCCACAGGCAGGCAGGCCTGACCGTCCAAGGCTCAGCTGCCTGTGGGGAACTGGACACACTCCCTCCAGAGTCT
>gene=chr11_1443132-1444132; species=rheMac
TTGGTGCCCTGTGTGTGCAGAGTCCCAGGTGGGGCCTGCCCTCCTCCAGCCTCTCCTCCACCCTGTCTGCCGTGTGCCACCCATGGGGTGCTCTGGGGAAGGGTGGGGGTCCCTGTATCGCTGGGGGAGGTGTGCTGGCCACAAGGGGAGCAGCTTATGGGGCCGAGGCTGGCTCAGGGTGCAGGAGGCTCTATGGTGGGCCCTGGCGAGTGAGGAGCTGTGGGGACGGTGCAGAGGGGCCTGTGCACCTCCTGAGTTTGCAGTTGCTGTGGTGCCCACACCCCCAGGATGCATGGCTGACAGTGCCC-CTGGGTGACCTCGACAAGCGTGTGGCCCGGATAGGGCCTCCGAGGTGCTGAAGACCTGCTTGCGAGGACACTCCACTCTGGCAGTCCTGTCCATGGTGCTGGACGAGCTCTGGAGACCCCACAGGCATGCAGGTCTGACCGCCCAAGGCTCGGCTGCCTGTGGGGAACTGGACACGCTCCCTTCAGAGTCT
>gene=chr11_2002202-2003202; species=hg19
TGCTCCATTGGGTAGGGCTGCTGGGCCCCCGGGGGCAAATCGTGAGTTGGATTTCAACCAGGAAAGCAGGTCTTGATGGGGCAGGCAGAGGGGGTGTGGAGTGGCCCCACGGATATCGTTGCCTCGACCCTTGGCTCCTGGCGTTTGCTCAGCTAACTTTGCAGACGAGACGCTGTGTGCAGAGAGACACAGGCGATAAGGATGGGGTCGTTGGCTTCAGGGCACCCCCCAACCCGTGGCCTTCACTGGCCTCATCCCTGTGCCCCCACCGGCCCAGGCTCTGCTCCCTCCATGCCATTGTTTCACTCCTTCTGGAACCTTCTGTGCCTGTGCAATGTGGCCATGCCCTTGTTTTTCCACCATTTAAGAGCTTTCTACACCCACCGAGGAGAGGGGCAGGCATGGCTGTGTGGTGGCCCCCTGGGGCTCCCGCAGCCGCCTCGACCCCTCAGCCTCCTCTGTGGGGTGTAGAAGAGTTCTCTGCACAGGTCCTCAGCTCG
>gene=chr11_2002202-2003202; species=bosTau
-----AGGGCGCCAGGACCACCAGGCCGCCGGGGGCGGATCCGGAGTTGGATTTTGACCTGGAAAACAAGCTTTTTCAGAAAAGGGAGA-GGGGCCCGCAGGGGCC--GCCAGCCACGTCTCCCTGACCCCTGGCTCT-GGCGTTTGCTCAGCCAGCTTTGC--------------------AGAGACCCGCA-GACAATCCCTGGGTCACTGACTCCCGGGCCCCCT----CCTGT-GTCCTCACTGGCCTCCTCTCCCTGCCCCTCCCGGCCG----CTC--------------------------------GGTTCTCC-GTGCCTGGGAAAAGGCCCTGCATCCCGGCG--CCTGCCT-----------------GCCTGCAAGGGGA---GCAGGAGGGGTTCGCTCTGTC--CCCCGTGG-------------------CCCTGAGTGCACACTG-----------------ACAAGGGGAAACTCAGAGGCGA
>gene=chr11_2002202-2003202; species=calJac
GGCTCTGGTGAACTGGGCTGCTAGGCCCCTGGGGGCAAATTGTGAATTGGCTTTGAACCAGGAAAGCAGGGCTTGGTGGGGCAGGCAGAGAGAGTGTGGGGTGGCCCCATGGATGGCGTCGCCTCGACCCTTGGCTCCTGGCGTTTGCTCAGCTAACTTTGCAG------------------AGAGACACCGGCGATAAGGACGGGGTCGTTGGCTTCTGCGCAGCCCCGCA---GTGGCCCTCGATGGCCTCATCCTCCTGCCCCCACCAGCCT-GGCCCCAGTCTCTTCAGGCCATTGTCTCACTCCTTCTGGAAACTTCTGTGCCTGGGAAACGTGGCCATGCCCTTGTTTTTCCACCATTTTAAAGCTTTCCCCACCCACCAAGGAGGG--GCAGGCATGCCCGTTTGGCGC--CGCTGGGGCT---------------------------------TGGGGTACAGAAGAGCTCTCTGCACAGGTCCTGTGTCCA
>gene=chr11_2002202-2003202; species=canFam
-CCCCGGGGTGGTGGGACCACGGGACCCCCGGGGGCAGAGGGTGAGCTGGATTTCACTCGGGAAAGCAGGGCTTGGCAACGTGGGAAGA-GGGGGCCGTGGGGGCGCCGCCAATCGAAACTCCCCGACCCTTGGCTCCTGGCGTTTGCTCAGCCAACTTTGCAGATGAGACACTGTGTGC--AGAGACCCAGAAGATAATCCCTGGGTCATTGACTCTAGG---------------------------GCCTC--CTCACTGTCCCGCCCGGCCC----ACT----CCCCCACACCATTGCTTCACTGCCTCCGGAGCCTCCTGGGCCTGGGGACTGTGGCAACGCCCTGGCACTCCCACCTCGGAGGCACCCCTGCAGGTGGGAGGGGGAG---GGCGGGAGGGTCTGTTTGGTT--CCCTTCAGCC-----------------CCCACCACCCTCCCCA-GGGGCT-CCAGGCTCTCGGTGCGGCAATCCGTGGGCCA
>gene=chr11_2002202-2003202; species=equCab
-GCCTGGGGTGCTGGGACCAGTGGGCTTCCGAGGGTAAACTGTAAGTTGGATTTTGACCAGGAAAACAGGGCTTGCCGAGGTGGGCGGA-GGGGGCCGCAGGGGCCCCACCAATCGCCG-TTCGCGACCCTTGGCTCCCAGGGTTTGCTCAGCCAACTTTGCAGTTGAGACACTGTGTGC--AGAGACCCAGAAGTTAATCTCTGGGTCATTGACTTCTGGACGCC--------------CCTCAGTTGCCTCATCTCTCTGCCCCCCCCAGCCC----ACTGCTCCCCCCAAGCTCTTTCCTCACTCTCTCTGGAAACTTCTGTGCCTGGGAAAAGTGGCAGTGCCCTGGTGTTCCCACCCCCGAGGAGTCCT-----GCTGACGAGGGGA---GCTGGCAGGGTCTGTTGGTGG--CCCTGGGGCT-----------------CCCACAGCCCCGTCCA-TGGTCTGCCATGGGCCCCATGCGGCAGCCCGTGGGCCG
>gene=chr11_2002202-2003202; species=gorGor
TGCTCCATTGGGTAGGGCTGCTGGGCCCCCGGG-GCAAGTCGTGAGTTGGATTTCAACCAGGAAAGCAGGTCTTGAGGGGGCAGGCAGAGGGGGTGTGGAGTGGCCCCA-GGATGTCGTTGCCTCGACCCTTGGCTCCTGGCGTTTGCTCAGCTAACTTTGCAGACGAGACGCTGTGTGCAGAGAGACACAGGTGATAAGGATGGGGTCGTTGGCTTCAGGGCACCCCCCAACCCGTGGCCTTCACTGGCCTCATCCCTGTGCCCCCACCGGCCCGGGCTCTGCTCCCTCCATGCCATTGTTTCACTCCTTCTGGAACCTTCTGCGCCTGTGAAATGTGGCCATGCCCTTGTTTTTCCACCATTTAAGAGCTTTCTACACCCACTGAGGAGAGGGGCAGGCATGGCTG-G-GGTGGCCCCCTGGGGC-----------------CTGCTCAGCCTCCTCTGTGGGGTGTAGAAGAGTTCTCTGCACGGGCCCTCAGCTCG
>gene=chr11_2002202-2003202; species=panTro
TGCTCCA-------------CTGGGCCTCCGGGGGCAAATCGTGAGTTGGATTTCAACCAGGAAAGCAGGTCTTGATGGGGCAGGCAGAGGGGGTGTGGAGCGGCCCCACGGATGTCGTTGCCTCGACCCTTGGCTCCTGGCGTTTGCTCAGCTAACTTTGCAGACGAGACGCTGTGTGCAGAGAGACACAGGCGATAAGGATGGGGTCGTTGGCTTCAGGGCATCCCCCAACCCGTGGCCTTCACTGGCCTCATCCCTGTGCCCCCACCGGCCCAGGCTCTGCTCCCTCCATGCCATTGTTTCACTCCTTCTGGAACCTTCTGTGCCTGTGCAATGTGGCCATGCCCTTGTTTTTCCACCATTTAAGAGCTTTCTACACCCACTGAGGAGAGGGGCAGGCATGGCTGTGTGGTGGCCCCCTGGGGCTCCCGCAGCCGCCTCGACTCCTCAGCCTCCTCTGTGGAGTGTAGAAGAGTTCTCTGCGCAGGTGCTCAGCTCG
>gene=chr11_2002202-2003202; species=papHam
TGTTCCAGTGGGCAGGGCTGCTGGGCCCCCGGGGGCAGACTGTGAGTTGGATTTCAACCAAGAAAGCAGGTCTTGGTGGGGCCGGCAGAGGGGGTGTGGAGTGGCCCCACGGATGGCGTTGCCTCGACCCTTGGCTCCTGGCGTTTGCTCAGCTAACTTTGCAGACGAGACGCTGTGTGCAGAGAGACACAGGCGATAAGGATGGGGTCGTTGGCTTCTGGGCACCCCCCGACCCGTGGCCTTCACTGGCCTCATCCCTGCGCCCCCACCAGCCTGGGCCCTGCTCCCTCCATGCCATTGT----CTCCTTCTGGAACCTTCTGTGCCTGTGAAAGGCGGCCATG-CCTTGCTTTTCCACCATTTAAGAGCTTTCTGCACCCACCGAGGAGAGGGGCAGGCGTGCCTGTTTGGTGG--CCCTGGGGCTCCCGCAGCTGCCTCTACCCCTCAGCCTCCTCCGTGGGGTGTAGAAGAGTTCTCTGCGAAGGTCCTCAGCCCA
>gene=chr11_2002202-2003202; species=ponAbe
TGCTCCACTGGGTAGGGCTGCTGGGCCCCCGGGGGCAAATTGTGAGTTGGATTTCAACTAGGAAAGCAGGTC-TGGTGGGGCAGGCAGAGGGGGTGTGGAGTGGCCCCACGGATGTCGTTGCCTCGACCCTTGGCTCCTGGCGTTTGCTCAGCTAACTTTGCAGACGAGACACTGTGTGCAGAGAGACACAGGCGATAAGGATGGGGTCGTTGGCTTCAGGGCACCCCCCCACCCGTGGCCTTCACTGGCCTCATCCCTGTGCTCCCACTGGCCCGGGCCCCGCTCCCTCCATGCCATTGTTTCACTCCTTCTGGAACCTTCTGTGCCTGTGAGATGTGGCCATGCCCTTGTTTTTCCACCATTTAAGAGCTTTCTACACCCACCGAGGAGAGGGGCAGGCATGCCT--GTGGTGG--GCTTGGGGCTCCCGCAGCTGCCTCCACCCCTCAGCCT-CTCTGTAGGGTGTAGAAGAGTTCTCTTCACAGGTCCTCAGCCCG
>gene=chr11_2002202-2003202; species=rheMac
TGTTCCAGTGGGCAGGGCTGCTGGGCCCCCGGGGGCAGACTGTGAGTTGGATTTCAACCAAGAAAGCAGGTCTTGGTGGGGCCAGCAGAGGGGGTGTGGAGTGGCCCCACGGATGGCGTTGCCTCGACCCTTGGCTCCTGGCGTTTGCTCAGCTAACTTTGCAGACGAGACGCTGTGTGC--AGAGACACAGGCGATAAGGATGGGGTCGTTGGCTTCTGAGCACCCCCTGACCCGTGGCCTTCACTGGCCTCATCCCTGCGCCCCCACCAGCCTGGGCCCTGCTCCCTCCATGCCATTGT----CTCCTTCTGGAACTTTCTGTGCCTGTGAAAGGCGGCCATG-CCTTGCTTTTCCACCATTTAAGAGCTTTCTGCACCCACCGAGGAGAGGG---------------------------------------------------------------------------------------------------------
>gene=chr11_2115240-2116240; species=hg19
GTCCCGGGGGAAAGCTGGGTGCCATCGCTAGCTAAAAACTGCTGGCAAACAAAACGGAGGGTTTGGTTGTGCAATGGAAAGGTGAAACCGCAAAGGAGCCCGTGTAACACTTCCCGGGGTTCCTGGGCTCTTCTGAGACTGGCTTGGGGCTTTGGGTTTGGCCGAGGGTGTAAGATCCCGGGAGCAGGAGGCAAGGACTAGAGGGGTATGTGCACGCCCCAGGGCTTGGTCACAGGCACGGTCCCTGCGAACATGCCATCTGCACAGGCTGGGATACTCCAGGCCCACCTGTGCCCTGGGGCCCCTGGGTGGATGGACATCCCCAGAAGGACGTGGTCCCTAATCCTGCCTGGTCAGCTCATCCTGGGACCCCAGGGACCAGACCAGAGCATGTCACTAAGTAGGGGACCCCCATCAGGTGGAGGCGGAGCCTCTCTATTCCTGCCGCTGTCCCTCCCCAGGCTCGACCCCAGGGCCTGGTGGCCTAAAGACAGGCCAGA
>gene=chr11_2115240-2116240; species=bosTau
AGCCCGGAAGGAAACTGGGAGCCATCACAAGCT-AAAA-CACTGGTAAACAAAGCAGGAGGTCCGGTTGGGAAATGGAAAGCCCAGATCCCGGAGAG--CCCTGAGTCGTCGCATGGGCTCCCCTGCGTCCCCGGGGGCTGACTCAGGGAGGCGGGGTC-ACCAAGGA--CGAGGCCCCGGGTGCGGAAGGCGGGGGTCAGCCCCTAGCAGGTACACGT---GGCCCGATCGTGGACGCCGACCCTGCAA-GCAGGGGGCCACAGCACCA-TCCCACCTGGG------------CCTGGGG-----------------------------------------GGCCTGAC----------------------CGGAGCACGGCGCTGAGCAGAGGCCCGAGGGG----CCCC-----AGAGTGGGTGCCACGTCACCCTGCCCAGCGC---CCCTCAACCTTCCTGTTCCT-----CCAGAAGCCCGAGCGCCAGTCCTG
>gene=chr11_2115240-2116240; species=calJac
------------------------------------------------------------------------------------------------------------------------------------------------------------------------------------------------------------------------------------------------------------------------------------------------------------------------ATGGACATCCTCAAAGGGACGTGGTC------CCTGACTGGTCAGCTCATCCTAGGACCCCAGGGACCAGACCAGAGCATGCCAATAAGTAGGGGACCCCCGTCAAGCAGGGGCAGAGCCTCTCCATTCCCGCAGCTGTCTCTCCCCAGCCTCGACCCCAGGGGCTGGTGGTCTAAAGACAGGCCAGA
>gene=chr11_2115240-2116240; species=canFam
ATCCTGGAGGGACGCTGGGAGCTGCCACAAGCTAAATTCCACTGGCAAATAAAATAGGGGGTCTGATTGTGAAATGGAAAGCCGAAACTTTGGAGGA-CCCCCA-ATCACCTCGCAGATGTCCCTGAAGGTCAGGAGATGGACCCAGGTCTGTGGGGTTGGCCAAGGG--CAAGGCCCAGG-TGCAGGAGGAGGGGGTCAGGTCTTCACATGCACATGCC--AGCCCGACCGTGGACGCTGTCTCTGCCAGCGGGTGGGCCACACAGACAG--------GAGG-CCACCTGCTCCCTGCAGTCCCTGGGGGGACAGAC------------------CCCCTAACCCTGCCTGGCCAGCCCATCCTAGGACCACAG-----------GAGCACACCCCTGAGCAGGGG---TC--TCCAGTGTGGCTGC-----------------------ATCTGACCACCCCTTTGCCC-----TCAGCGGCCTAAGATCTGGTCCCA
>gene=chr11_2115240-2116240; species=equCab
ATCTCAGAGAAAAGTCAGGAGATGTTACAAGCCGAAAACCGCCGGTAAACAAAGTC-AGGGTCTGATTGTGAAAGGGAAAACTGAAACCCCGGAGGG-GCCCTG-AATCCCTAACGGGCTTCCCCGAATCTCCAGGGACTGATCT-GGGCTGTGTGGCTGGCCAAGGG--CAAGGCCCCGGATGCGGGAGGCAGGGATCAGATCCTCACACGCTCACGCC--AGCCCGATCACGGATGCCATCCCTGCAATTGGGTGGCCCAAAAGGCCAGCATCACTTGAGGCCCACCTGCTCCCTGGGGTCCCTGGTTGCGCAGATGTCCCCAAAGGGGCATGGTCTCTAATCCTGCCTGGTCAGCCCATCCTGGGACTGCAGGGGCCAGACCAGATCATGTCACCCGGCAGGGGGCCCC--CCCATTGTGGGTTCTATGTCCCCTCA----ACCT---CCCTGTCCACCTCCCTTCTC-----CAAGCAGCCCAAGCTCTAGTCCCA
>gene=chr11_2115240-2116240; species=gorGor
GTCCCGGGGTAAAGCTGGGCGCCATCGCAAGCTAAAAACTGCTGGCAAACAAAACAGAGGGTTTGGTTGTGCAATGGAAAGGTGAAACCGCAAAGGAGCCC-TGTAACACTTCCCGGGGTTCCTGGGCTCTTCTGAGACTGGCTTGGGGCTTTGGGTTTGGCGGAGGGTGTAAGATCCCGGGAGCAGGAGGCAAGGACTAGAGGGGTATGTGCA-GCCCCAGGGCTTGGTCACAGGCACGGTCCCTGCGAACATGCCATCTGCACAGGCTGGGATACTCCAGGCCCACCTGTGCCCTGGGGCCCCTGGGTGGATGGACATCCCGAGAAGGACGTGGTCCCTAATCCTGCCTGGTCAGCTCATCCTGGGACCCCAGGGACCAGACCAGAGCACGTCACTAAGTAGGGGACCCCCATCAGGTGGAGGCGGA-CCTCTCTATTCCTGCCGCTGTCCCTCCCCAGGCTC-ACCCCAGGGCCTGGTGGCCTAAAGACAGGCCAGA
>gene=chr11_2115240-2116240; species=panTro
GTCCCGGGGGAAAGCTGGGTGCCATCGCTAGCTAAAAACTGCTGGCAAACAAAACGGAGGGTTTGGTTGTGCAATGGAAAGGTGAAACCGCAAAGGAGCCCGTGTAACACTTCCCGGGGTTCCTGGGCTCTTCTGAGACTGGCTTGGGGCTTTGGGTTTGGCCGAGGGTGTAAGATCCCGGGAGCAGGAGGCAAGGACTAGAGGGGTATGTGCACGCCCCAGGGCTTGGTCACAGGTACGGTCCCTGCGAACATGCCATCTGCACAGGCTGGGATACTCCAGGCCCACCTGTGCCCTGGGGCCCCTGGGTGGATGGACATCCCCAGAAGGACGTGGTCCCTAATCCTGCCTGGTCAGCTCATCCTGGGACCCCAGGGACCAGACCAGAGCATGTCACTAAGTAGGGGACCCCCATCAGGTAGAGGCGGAGC--CTCTATTCCTGCCGCTGTCCCTCCCCAGGCTCGACCCCAGGGCCTGGTGGCCTAAAGACAGGCCAGA
>gene=chr11_2115240-2116240; species=papHam
GTCCCAGAGGAAAGCTGGGAGCCATCACAAGCTAAAAACTGCTGGCAAACAAAACAGAGGGTCTGGTTGTGAAACGGAAA-GTGAAACCCCAAAGGAACCCCTGTAACACTTCCCGGGGTTCCTGGGCTCTTCTGAGACTGGCCTGAGGCTTTGGGTTTGGCCAAAGGTGTAAGATCCTGGGGGCAGGAGGCAAGGACTAGAAGGGTATGTGCACGCCCCAGGGCTCGGTCACAGGCACAGTCCCTGGGAACATGCCGTCTGCACAGCCTGGGATACTCCAGGCCCCGCTGTGCCCTGGGGCCCCTAGGTGGATGGACATCCCCAAAAGGACATGGTCCATAG-CCTGCCTGGTCAGCTCATCCTGGGACCCCAGGGACCAGACCAGAGCACATCACTAAGTAGGGGACCCCCATTAGGTGGGAGCGGAGCCTCTCTATTCCTGCAGCTGTCCCTCCCCAGCCTCGACCCCAGGGCCTGGTGGCCTAAAGACAGGCCAGA
>gene=chr11_2115240-2116240; species=ponAbe
GTCCCAGAGGAAAGCTGGGTGCGATTGCAAGCTAAAAACTGCTGGCAAACAAAACAGAGGGTTTGGTTGTGCAATGGAAAGGTGAAACCGCAAAGGAGCCTGTGTAACACTTCCTGGGGTTCCTGGGCTCTTCTGAGACTGGCTTGGGGCTTTGGATTTGGCCGAGGGTATAAGATCCTAGGAGCAGGAGGCAAGGACTAGAGGGGTATGTGCACGCCCCACGGCTTGGTCACAGGCACAGTCCCTGTGAA----------------------------CAGTCCC-----TGCCCTGGGGCCCCTGGGTGGATGGACATCCCCAAAAGGACGTGGTCCCTAATCCTGCCTGGTCAGCTCATCCTGGGACCCCAGGGACCAGACCAGAGCACATCACTAAGTAGGGGACCCCCATCAGGTGGAGGCGGAGCCTCTCTATTCCTGCAGCTGTCCCTCCCCAGCCTCAACCCCAGGGCCTGGTGGCCTAAAGACAGGCCAGA
>gene=chr11_2115240-2116240; species=rheMac
GTCCCAGAGGAAAGCTGGGAGCCATCACAAGCTAAAAACTGCTGGCAAACAAAACAGAGGGTCTGGTTGTGAAACGGAAAGGTGAAACCCCAAAGGAACCCCTGTAACACTTCCCGGGGTTCCTGGGCTCTTCTGAGACTGGCCTGGGGCTTTGGGTTTGGCCAACGGTGTAAGATCCTGGGGGCAGGAGGCAAGGACTAGAGGGGTATGTGCATGCCCCAGGGCTCGGTCACAGGCACAGTCCCTGCGAACATGCCGTCTGCACAGCCTGGGATACTCCAGGTCCCGCTGTGCCCTGGGGCCCCTAGGTGGATGGACATCCCCAAAAGGACGTGGTCCATAG-CCTGCCTAGTCAGCTCATCCTGGGACCCCAGGGACCAGGCCAGAGCACATCACTAAGTAGGGGACCCCCATCAGGTGGGAGCGGAGCCTCTCTATTCCTGCAGCTGTCCCTCCCCAGCCTTGACCCCAGGGCCTGGTGGCCTAAAGACAGGCCAGA
>gene=chr11_2470127-2471127; species=hg19
GCATCCCTTACCCCTGGCCGTCAGCTGGGGAGGGGGTAGTCCAGGTGGCAAGAGCCTAGAGCCTGGGAGAAAGGGCCTCCCCAGCCTGTGTGGGGACAGGGGATCAGGAGGGTGGTAGGGACTTGGGTCCTTGCAGGTGGCCTGGGCAGTGCCTGGTGGGCATGGATCAGGTGGCAGGGCTTTGTGTCTGGGCATGGCCCTGTGGCTGGGCTGCCTTGGCCAGGGTCCTGGGCCTTCTGAGTCTGCGTCTCATTCTCTGTGGCAGGCTCCTGGTGCTGGCACCTTCAGTGCAGGGTGCCTCGGTTGGAGGGAACATTCACCCGTGCCTGGCACTGAAGCCACAGCTCCCTGTGGGCATGGTGCCCGCAGCTTGAGCCTACAACCCTGGGGTACTGGGGGCAGGAGGGTCCCTTTTTGCTTGGCAGTTGCGAGGTACTGGAACCTTTGCATATAACGTGCGGGCTGCGTTGTGTCACAGGGCCGGGTCTGAGGGAGGGGCT
>gene=chr11_2470127-2471127; species=bosTau
GTGTCCCTTATCCAGGGCCACCAGCAGGGGAGGAGGGCTCCTAG-----GAGAC---------GGGAGGGGAGGGACGGTCTGG---GAGGCTGGAGC----GCTGGAAAGCCAGTGCACGCTTGGGGCCAGGGGGGTGGTGCAGGCAGGGCTGGCTGGGCCCCTG-GCAGGGCCCAGGCTTCATGCCCC-GTGCTGCCCCGTGGCTGGGCCAC---------------------CCCGAGTCCCCACCCACTCCTCTGTGGCAGGCTTGTGT-GCTGGCACCTTTGGGCAGGGCTGCTCAGGTGGGAGGGAATGCTTGCCCGTGCCTGGAGCTGAACCATCAGCTGCCCAGGGACTTGGTGCCCATGG-CCCCA-----GCCCCCGGGGCTGGAGGGGCAGGAGGGGTGCGTTAGCACT--CAGCGCCTGTGCCTGGGGAGCT--------------------------------------------------------
>gene=chr11_2470127-2471127; species=calJac
GTATTCTTTACCCCTGGCTGTCAGCTGGGGAGGAGGCAGTCCAGGTGGCAAGAGCCTACAGCCTGGGA-AAAGGGCCTCCCCCGTCTGTGTGGGGCCA-GGGACCAGGAGTGTGGTAGGGACCTGGGTCCTTGCAGGGAGCCCGGGCACTGCCTGCTGGGCGTGGGGCAGGTGGCAGAGCTTTGTGTCTGGACATGGCACTGTGGCTGGGCTGCCTCGGCCAGGGCCCTGGGCTCTCTGAGTCTGTGTCCTGTCCTCTGTGGCAGGCTCCTGGTGCCAGCACCTTCA-TGCAGGCTGCCTCTGTTGGAGAGAACAGCCACCTGTGCCTGGCACTGAAGCCACAGTTCCCTGTGGGCATGGTGCTCACAACTTGGGCCTACGCTCCTGGGGTGCTGGGGACAGGAGTGTCCCTTTCT-CTTGGCAGTTGCAAAGCACTGGAACCTTTGCACATAACGTGCTGGCTGTGTTATGTCGGGGGGCTGGGTCTGAGGGAGAGGCT
>gene=chr11_2470127-2471127; species=canFam
GCATCCCTTATTCAGGGTCATCAGCCTGGGAGTGGAA------------AAG-CCTTGAGGCCGGAGGACAGGGGACAGTCCAG---GGGTGGGGAGCGGGGGCCAGGAGGCCACATAGTGCG--------------GTATGTGGG-GTGGCCAGGCAAGCTTGGA-TGGGGGACGAGGTTTCGTGTCTGAGCACTGTCCGT-GGCTGGGCAGCCTC-ACTACATTGCCTGGCTCTCTGAGTGTGCATCCCCTCCTCTGTGGCAGGCTTGGGCTGCTCGTGCCTTCCAGTAGGGTTGCTCAGATAGGAGGGAACATTCGCCTATGCCTGGACCCGAATCAG--GCT-CCCGGGGGCTCAGTGCCTGTGGGCTTTGCCTGCGCCCCAAGGGCTGGAGGGATAA-AGGGACTCCTTTGCGCTTGCAGCCCCCAC-C-CTGGGACCTTACCAC-----------GCTGCAGGGTGTCATGGGGCTGGGTGAGGGGTGGGGG-G
>gene=chr11_2470127-2471127; species=equCab
GCGTCCCTTACTGGGGGCCACCAGCTGGGGAGGGGAA--CCCGG-----GAGACCTTGAGGCCGGGGGAGAGGGGCCCGTCCAG---GGGCTGGAGGTGCGGTTCAGGAGGCCGCCTGGCGCT--------------GGGTGGGTGCATGGTGTGTGG----TAGA-GTAGGGACAAGGTTTCATGTCTCAGCGTTGTCCCCAGGCTGGGCCTCCCT-GCCCGGTCCTTGAGCTCTCCGATTCTGCGTCC---CGTCTGTGGCAGGCTCG--------GCACCTTCTGACAGGGTTGCTCAGGTGGGAGAGAACATTCGCCCGTGCCTGGCACTGCATCCGC-GCTCCCCGTGGGCTCAGTGCCCATGGTCTTGGCCTGCACCCCAAGGGCACTGGGGGACAGAGGGGCCCCTTTGTGGTCATAGTCCCCATGCACTGGGACCTTCACAC-----------ACAGCGGTGTGCCACGGAGCCGGGAGAGGGGCCGGGGCT
>gene=chr11_2470127-2471127; species=gorGor
GCATCCCTTACCCCTGGCCGTCAGCTGGGGAGGGGGTAGTCCAGGTGGCAAGAGCCTAGAGCCTGGGAGAAAGGGCCTCCCCAGCCTGTGTGGGGACAGGGGATTAGGAGGGTGGTAGGGACTTGGGTCCTTGCAGGTGGCCTGGGCAGTGCCTGGTGGGCATGGATCAGGTGGCAGGGCTTTGTGTCTGGGCGTGACCCTGTGGCTGGGCTGCCTTGGCCAGGGTCCTGGGCCTTCTGAGTCTGCGTCTCACTCTCTGTGCCAGGCTCCTGGTGCTGGCACCTTCAGTGCAGGGTGCCTCGGTTGGAGGGAACATTCACCCGTGCCTGGCACTGAAGCCACAGCTCCCTGTGGGCATGGT-CTTGCAGCTTGAGCCTACAACCCTGGGGTACTGGGGGCAGGAGGGTCCCTTTTTGCTTGGCAGTTGCGAGGTACTGGAAACTTTGCACATAACGTGCGGGCTG-GTTGTGTCACAGGGCCGGGTCTGAGGGAGGGGCT
>gene=chr11_2470127-2471127; species=panTro
GCATCCCTTACCCCTGGCCGTCAGCTGGGGAGGGGGTAGTCCAGGTGGCAAGAGCCTAGAGCCTGGGAGAAAGGGCCTCCCCAGCCTGTGTGGGGACAGGGGATCAGGAGGGTGGTAGGGACTTGGGTCCTTGCAGGTGGCCTGGGCAGTGCCTGGTGGGCATGGATCAGGTGGCAGGGCTTTGTGTCTGGGCATGGCCCTGTGGCTGGGCTGCCTTGGCCAGGGTCCTGGGCCTTCTGAGTCTGCGTCTCATTCTCTGTGGCAGGCTCCTGGTGCTGGCACCTTCAGTGCAGGGTGCCTCGGTTGGAGGGAACATTCACCCGTGCCTGGCACTGAAGCCACAGCTCCCTGTGGGCATGGTGCTCGCAGCTTGAGCCTACAACCCTGGGGCACTGGGGGCAGGAGGGTCCCTTTTTGCTTGGCAGTTGCGAGGTGCTGGAACCTTTGCACATAACGTGCGGGCTGCGTTGTGTCACAGGGCCGGGTCTGAGGGAGGGGAT
>gene=chr11_2470127-2471127; species=papHam
ACATCCCTTACCCCTGGCCATCAGCTGGGGAGGGGGTAGTCCAGGTGGCAAGAGCCTGGAGTCTGGGAGAAAGGGCCTCCCCAGCCTGTGTGGGGACAGGGGGTCAGGAGCATGGTAGGGACTTGGGTCCTTGGAGGTGGCCCGGGCAGTGCCTGGTGGGTGTGGAGCAGGTGGCAGGGTTTTGTGTCTGCGCATGGCCCCATGGTTGGGCCGCCTTGGCCAGGGTCCGGGGCCTTCTGAGTCTGCGTCTTGTCCTCTGTGGCAGGCTACTGGTGCTGGCGCCCTCAGTGCAGGGTGCCTCAGTTGGAGGGAACATTCGTCTGTGCCTGGCACTGAAGCCACAGCTCCCTGTGGGCATGGTACTCGCAGCTTGAGCCTACAACCCTGGGGTGCTGGAGGCAGG-GGGTCCCTTTTGACTTGGCAGTTGCGAGGTCCTGGAACCTTTGCACATAATGTGCTGGCTGCAGTGTGTCGCAGGTCCGGGTCTGAGGGAGGGGCT
>gene=chr11_2470127-2471127; species=ponAbe
GCATCCCTTACCCCTGGCTGTCAGCCGGGGAGGGGGTAGTCTAGGTGGCAAGAGCCTGAAGCCTGGGAGAAAGGGCCTCCCCAGCCTGTGTGGGGACAGGGGGTCAGGAGGATGGTAGGGACTTGGGTCCTTGCAGGTGGCCTGGGCAGTGCCTGGTGGGCGTGGATCAGGTGGCAGGGCTTTGTGTCTGGGCGTGGCCCTGTGGCTGGGCTGCCTTGGCCAGGGTCCTGGGCCTTCTGAGTCTGCGTCTCATTCTCTGTGGCAGGCTCCTGGTGCTGGTGCCTTCAGTGCAGGGTGCCTCGGTTGGAGGGAACATTCACCCATGCCTGGCACTGAAGCCACAGCTCCCTGTGGGTATGGTGCTTGCAGCTTGAGCCTACAACCCTGGGGTGCTGGAGGCAGGAGGGTCCCTTTTTGTTTGGCAGTTGCGAGGTACTGGAAACTTTGCACATAATGTGCGGGCTGCGTTGTGTCACAGGGCCGGGTCTGAGGGAGGGGCT
>gene=chr11_2470127-2471127; species=rheMac
GCATCCCTTACCCCTGGCCATCAGCTGGGGAGGGGGTAGTCCAGGTGGCAAGAGCCTGGAGTCTGGGAGAAAGGGCCTCCCCAGCCTGTGTGGGGACAGGGGGTCAGGAGCATGGTAGGGACTTGGGTCCTTGGAGGTGGCTCGGGCAGTGCCTGGTGGGTGTGGAGCAGGTCGCAGGGTTTTGTGTCTGCGCATGGCCCCCTGGTTGGGCCGCCTTTGCCAGGGTCCAGGGCCTTCTGAGTCTGCGTCTTGTCCTCTGTGGCAGGCTACTGGTGCTGGTGCCCTCAGTGCAGGGTGCCTCAGTTGGAGGGAACATTTGTCTGTGCCTGGCACTGAAGCCACAGCTCCCTGTGGGCATGGTACTTGCAGCTTGAGCCTACAACCCTGGGGTGCTTGAGGCAGGGGGGTCCCTTTTGACTTGGCAGTTGCGAGGTCCTGGAACCTTTGCACATAATGTGCTGGCTGCCATGTGTCGCGGGGCCAGGTCTGAGGGAGGGGCT
>gene=chr11_2553132-2554132; species=hg19
CCTGGGCTCACTCACTCCAGGCCAAGCCTTGGACATTCCTGGCTGCCCCAGGGCCTTTGCAAGCCCTCTTCTCTGGACCTGGCTGTCCTCGGGAGTGTCAGCACTCAGCCTCTTGTCAGGTTTCAGGCCTCTGCTTGGCACTATCCTGCACACCATCCCCGCCGACCTGCCCTGTTCTGGGTTCATGGGGCTCTGGGAGGCTCACAAGCATCTGTCTGCCTCAGGCCATTCCACACTCCCTGAGGGTGGGACCCCGTGGCTGCGCTAACCCCACAAGCTCTGCATGGCGCTTCCTGGCCGTGCATGTCCCTCCCTGCATCAAATGCATAGGCCAGAGTTGCCCAGCGAGGATGACCCAGCTTGGTATGTGCTCCCGGCTTCAGCTGCCCCTGCGTGATGGAGACACCCTCCCACTCGCCTTGCCACACTTCCCAGCAGTCTCTCGAAGCACTGGCCGCGTGGAAACAAATCCTTCAAGGGGATTTGAGGGTCCAGCTGTC
>gene=chr11_2553132-2554132; species=bosTau
TCTGCTCCCATGCA--GTTTGCTGACCCCT-GACCCTTCCTGCTACCTCGGGGCCCTGGCACATGCTCCTGCG--GGCTG-CCTGACCCTACCTGTCGCGAGACT-GCCTTCCCGCCCAGT--CAGGCTTCGACTCAGCCCTGC--GACC-ACCACCTGCCGGGGC-TCCCCTCC-CTGGGC--ACGGGGGTCTGGCTGAAGTGG-CCCATGTGTCT-CCTTGCTCTGCTGCCCGCCCTCTAAGGGCGGGGCCCATGGGCAGCA--CCCACCACAGGCCCAGAATGGTGCTTCT-GGTTTTGGA-----CACTCTGCTTTGAGTCCAGGAGCCAGAGGGGGCTCCGTGGGGCTCCCAGAGCTGCTGTGGGGTCctggcctcggcttcccctgtggaacgggaggatCCTTTTGATGGCCTTACTG-AGTTCCCAAAGATTTCGTAACTCGCTGGCC-TGTGGAAACAGGTCCTTTGTGGGGGTTTGAATGTCCAGCCACT
>gene=chr11_2553132-2554132; species=calJac
cctgggctccctcactccagaccaagcctgggacgttcctggctgccctagggcctttgcacatgctctgccctgggcctggctgtcttcgggagcctcagcactcagcctcttttcaggtttcaggcctccatttggcacca-ccttcGCACCGTCCACATCGACCTGCCCTGTTCTGGG----GGGGTCTCTGGGGG-------------------------CCCATTCCACGCTCC---AGGGTGGGACCCCATGGATGCGCTCACCCCACAGACTTTGCATGGCACTTCCTGGCTGTGCGTGCCCTTCCCTCTACAGAGTCCGTTGGCCAGAGCTGCCCCATGGGGACACGCCAGCTTGATATGCACTCCCGGCCTCAGCAGCCCCTGCATGATGGAGGCGCCCTCCCACTCGTCTTACCGCGCTTCCCAGAGGGCTCCGGAAGCACTGGCCTCGTGGAGACAAACCCTTCAAGGGAATTTGAGTGTCCGGCTGTC
>gene=chr11_2553132-2554132; species=canFam
tctatcccagtgcact-tttgctgac------------ccagctgcctcagggcctttgcacgtgctctgctcttgacct-gctatttctgcatgttgcatgact-gacttctcatccagttccaggcctctgcttgactcttctgaACCTGCCGTCCA-GGGTTCCTGCT-CTTTCTGGGTGGGCGGGGATCCGGTGGGTTTAC-TCCA----------------CGGTTGTCAGCCCCTGAGGGCGAGGTGCGGTGATTGCACTGACCCCACATGCCCAGCCTGATGCTCCCAGGATTGGGA----CTTCTCTGCCTTGAGGCCCTGTTCCAAAGCTGCCCCCGC-AGACACTCCA-----------------GGCCTCAGCTGCCCCTGTGAAGTGTCAGGACCCCTCCGATGGCCTTGCTA-GGTTTCTAAGGACTCCCCAGCTCAGTGGTTGCATGGAGCTGGAT-ATTCGAGGGGGTTTGAATGTCCGGCTGCC
>gene=chr11_2553132-2554132; species=equCab
tccactccagcacactgtttgctgaccctc-ggatgctcctgctgcctcagggcctttgcacgtgctctcctagtggcccagctgtttctgcatattacaggacc-agcttcttgtccagtttcaggcctcgccttggtcctccctgacctgccgtttgtggggtcccgctcctttctgggttgacaggggtctggtgggttcaa-tcca----tct-cctcactccatcccacgctccctgaaggcggggcccag-ggccgtgctcacgccgcatgcccagcTTGGTGCCTCCAGG-TTTGGA----ACCCCCTTCTTTGAGCCCATGTGCCAGAGCTGCTCCCAAGGGGCACTCCCAGTTGCTGTGTGGtcctagcctcagtttcccctttaaaatggcaggacccttccGATGGCCTTGCCAGGGTTTCCAAGGACTTTCCAACTCGTTGACCATGTGGAGACGGATCCTTCGAGGGGGTTTGAGTGTCCGGCTGCC
>gene=chr11_2553132-2554132; species=gorGor
cctgggctcactcactccaggccaagccttggacattcctggctgccccagggcctttgcgcgccctctgccctggacctggCTGTCCTCGGGAGTGTCAGCACTCAGCCTCTTGTCAGGTTTCAGGCCTCTGCTTGGCACTATCCTGCACACCATCCCTGCCGACCTGCCCTGTTCTGGGTTCATGGGGCTCTGGGAGGCTCACAAGCATCTGTCTGCCTCAGGCCATTCCACACTCCCTGAGGGTGGGACCCCGTGGCTGCGCTAATCCCACAGGCTCTGCATGGCGCTTCCTGGCCGTGCATGTCCCTCCCTGCATCAAATGCATAGGCCAGAGTTGCCCAATGAGGACGCCCCAGCTTGGTATGTGCTCCCGGCTTCAGCTGCCCCTGTGTGATGGAGACACCCTCCCACTCGCCTTGCCACACTTCCCAGCAGTCTCTCGAAGCACTGGCCGCGTGGAAACAAATCCTTCAAGGGGATTTGAGGGTCCAGCTGTC
>gene=chr11_2553132-2554132; species=panTro
CCTGGGCTCACTCACTCCAGGCCAAGCCTTGGACATTCCTGGCTGCCCCAGGGCCTTTGCACGCCCTCTGACGTGGACCTGGCTGTCCTCGGGAGTGTCAGCACTCAGCCTCTTGTCAGGTTTCAGGCCTCTGCTTGGCACTATCCTGCACACCATCCCCGCCGA-CTGCCCTGTTCTGGGTTCATGGGGCTCTGGGAGGCTCACAAGCATCTGTCTGCCTCAGGCCATTCCACACTCCCTGAGGGTGGGACCCCGTGGCTGCGCTAACCCCACAAGCTCTGCATGGCGCTTCCTGGCCGTGCATGTCCCTCCCTGCATCAAATGCATAGGCCAGAGTTGCCCAACGAGGACGACCCAGCTTGGTATGTGCTCCCGGCTTCAGCTGCCCCTGCGTGATGGAGACACCCTCCCACTTGCCTTGCCACACTTCCCAGCAGTCTCTCGAAGCACTGGCCGCGTGGAAACAAATCCTTCAAGGGGATTTGAGGGTCCAGCTGTC
>gene=chr11_2553132-2554132; species=papHam
cctgggctcactcactccaggccaagccttggacattcctggctgccccagggccttcgcatgccctctgccctgggcctggCTGTCCTCGGGAGTGTCAGCACTCAGCCTTTTGTCAGGTTTCAGGCCTCTGCTTGGGGCCATCCTGCGCAGCATCCCCGCCAACCTGCCCTGTTCTGGGTTGGTGGGGCTCTGGGAGGCTCAGAAGCATCTGTCTACCTCAGGCCATTCCACACTCCCTGAGGGCAGGACCCCGTGGCTGCGCTATCCCCACAGGCTCAGCATGGCGCTTCCTGGCTGTGCATGTCCCTCCCTGCCTCAAGTCCATAGGCCAGAGTTGCCCAATGAGGACACCCCAGTTTGGTATGTGCTCCTGGTCTCAGCTGCCCCTGCATGGTGGAGACGCCCTCCCACTTGCCTCGCCACACTTCCCAGCAGTCTCTCGAAGCACTGGCCTCGTGGAGTCAAATCCTTCAAGGGGATTTGAGGGTCCAGCTGTC
>gene=chr11_2553132-2554132; species=ponAbe
CCTGGGCTCACTCACTTCAGGCCAAGCCTTGGACATTTCTGGCTCTCCCAGGGCCTTTGCATGCCCTCTGCCCCGGACCTGGCTGTCCTCAGGAGTGTCAGCACTCAGCCTCTTGTCAGGTTTCAGGCCTCTGCTTGGCACTATCCTGCACACCATCCCCGCCGACCTGCCCTCTTCTGGGTTGGTGGGACTCTGGGAGGCTCACAAGCATCTGTCTGCCTCAGGCCATTCCACACTCCCTGAGGGTGGGACCCCGTGGCCGCGCTAACCCCACAGGCTCCGCATGGCGCTTCCTGGCCGTGCATGTCCCTCCCTGCATGAAGTCCATAGGCCGGAGTTGCCCAACGAGGACGCCCCAGCTTGGTATGTGCTCCCGGCTTCAGCTGCCCCTGCGTGATGGAGACACCCTCCCACTCGCCTTGCCACACTTCCCAGCAGTCTCTGGAAGCACTGGCCACGTGGGGACAAATCCTTCAAGGGGATTTGAGGGTCCAGCTGTC
>gene=chr11_2553132-2554132; species=rheMac
CCTGGGCTCACTCACTCCAGGCCAAGCCTTGGACATTCCTGGCTGCCCCAGGGCCTTCGCATGCCCTCTGTCCTGGGCCTGGCTGTCCTCGGGAGTGTCAGCACTCAGCCTCTTGTCAGGTTTCAGGCCTCTGCTTGGGGCCATCCTGCGCAGCATCCCCGCCAACCTGCCCTGTTCTGGGTTGGTGGGGCTCTGGGAGGCTCAGAAGCATCTGTCTGCCTCAGGCCATTCCACACTCCCTGAGGGCAGGACCCCGTGGCTGCGCTATCCCCACAGGCTCAGCATGGTGCTTCCTGGCTGTGCATGTCCCTCCCTGCCTCAAGTCCATAGGCCAGAGTTGCCCAATGAGGACACCCCAGTTTGGTATGTGCTCCTGGTCTCAGCTGCCCCTGCATGGTGGAGACGCCCTCCCACTTGCCTCGCCACACTTCCCAGCAGTCTCTCGAAGCACTGGCCTCGTGGAGTCAAATCCTTCAAGGGGATTTGAGGGTCCAGCTGTC
>gene=chr11_2771287-2772287; species=hg19
CCCAAGCTCCAAGTTCTCTGGCTCCCAGGGTCTGTGTGGAATCCACCGGTTTCACCCCACGTCTTTTCCTCTCCTGCCTGGTAACCCTCTCTGCAGAGGCCCTGGCTGGACCAGTTGCTTTGCAATTCACAAGGCTTTGGAAGGCAGTGCTCACAAATCACTTTTCTAGACGAAGACCAGTAAGAAGCCCATGTCATTCTTCTGAGACATTAGGGGTTTTCTCTCCCTTGTTTTAATCAACCAGTTCCCAATAAGTCATTTCAGTCAGGCCATTACCAATGGCTCATAATCTCCTGGGCTGCTGGGCGAAATGGGATCCCCTGGCTCTTTCACTGAAAACACTTTTCTTGTTTTCTTTCTCCGGCATGCTGGAAGCCGGCCAACTCGCCAGTTCCATTAACTTAATGAGGGCTGACAGCCTGCGACAAACGTCCTCATAATCTCCCCAGGATTTAAACGGGGTCCTCCCCAGCTGCCTGCCTACACCCCAACCTCGAGGC
>gene=chr11_2771287-2772287; species=bosTau
TCCGAGCTCCCTCTGCCCCTATTCCCCGGATCTTTGTGGAATACCCCGGTTTTAACCTGAGTC-TTCCCTTTCCTG-CCAGGCACCCGAGCCGTAGAGACCCCCTCTGGGACAGCTGGTCCATAATTCTCAGGGCTCGGGAAGGAAATGCACACGGGTCACTTTCTGAGATGAAAATCAGTAAGAAGCCTGTGCCACTCTTCCCCAACGTTAGAGGTTTTCTCT-TGCTGCTTTAATCAACACATTCCCAACAAGTCATCTCAGTGAGGCCATTACTGATGGCTCATCGACTCCCGGGGCTGTGAGCAAAATGGGA-CCCACAGCTCTTTTCCTGAAAACACTTTTCTTGTTTTCTTTCTCCGGCACGCTGGAATCAAGCCAACTCGCCAGTTCCATTAACTTAATGAGGGCTGACAGCCCGCAACAAACGTCCTCATAATCTCCCCGGGATTTAAACGGGGTTCTCCCCAGCCGCCTGCTCACG-CCCAACCTCGAGGC
>gene=chr11_2771287-2772287; species=calJac
CCCACGCCCCAAGTTCTCTGGCTCCCGGTGTCTGTGTGGAACCCACCAGTTTCTCCCCACGTCTCCTCCTCTCCTG---------------TAGGGAGGCCCTGGCTGGACCAGTCACTTTGCAGCTCACAAGGCTTTGGAAGGCAATGCTCACAAATCACTTTTCTAGACAAAGAACAGTAAGAAGCCCATGTCATTCTTCCGAGACATTAGGAGTTTTCTCTCCCTCGTTTTAATCAACCAGTTCCCAATAAGTCGTTTCAGCCAGCCCATTACCAATGGCTCATAACCTCCGGGGCCGCTGGGAGAAATGGGATCCCCTGGCTCTTTCGCTGAAAACGCTTTTGTTGTTCTCTTTCCCCTGCGTGCTGGAAGCCAGCCAGCTCGCCAGTTCCATTAACTTAATGAGGGCTGACAGCCTGCGACAAACGTCCTCATAATCTCCCCGGGATTTAAATGGGGTCCTCCCCAGTAGCCTGCCTACACCCCAACCTTGAGGC
>gene=chr11_2771287-2772287; species=canFam
CCAGGGCTCCAGCCCCCCCTGCTCCCCACGTCTACACAGCCCTTGCGGGCTTTACTCCCAGTCTTG--CCGTCCTGCCCAGGACCCCGAGCTGCGGAGGTGCTGCCCGGGG-----------------ACGAGGCTTGGGAAGGAAGTGCACACAAATCACTTTTCTAGAAGAAAATCAGTGAGAAGCCCATGTAATTCTTCTTAGACGTTAGGGGTTCTCTC-CCCTTGTTTTAATCAACAACTCCCCGGTAAGTCATCCCAGCGAGGCCATTACCGACGGCTCATAATCTCCCGGGGCTGCGGGCGAAATGGGACCCCCTGGCTCTTTCGCTGAAAACACTTTTCTTGTTTTCTTTCTCCAGCGTGCTGGCAGCACGCCAGCTCGCCAGTTCCATTAACTTAATGAGGGCTGACAGCCTGCAACAAACGTCCTCATAATCTCCCCGGGATTTAAATGGGGTCCTCCC-AGCCGCCTGCTCACA-CCCAACC-------
>gene=chr11_2771287-2772287; species=equCab
CCAGGGCTCCAGCCCTCTCTGCTGCTCGAGCCTGCGTGGAATTCACTGGTTTTAATCCAAGTCCTTCCCCCTCCTG--------CCCAAGCGGCAGAGGCGCTGGCTGGGGGGTTTTGTTCATAATTCACAAGGCTTTGGAAGGAAATGCTCACAAATCACTTTTCTAGACAAAAATCAATAAGAAACCCATGTAATTCTTCTTGGATGTTAGGGGTTTTCTCTCCCTTGTTTTAATCAACAAGTTCCCAATAAGTCATTTCAGGGAGGCCATTACTGATGGCTCATAATCTCTCGGGGCTCCGAGCGAAATGGGACCCCCTGGCTCTTTCGCTGAAAACACTTTTCTTGTTTTCTTTCTCCGGCGCGCTGGAAGCAGGCCAACTCGCCAGTTCCATTAACTTAATGAGGGCTGACAGCCTGCAACAAACGTCCTCATAATCTCCCCAGGATTTAAACGGGGTCCTCCC-AGCCGCCTGCTCACACCCCAACCTCCGGGC
>gene=chr11_2771287-2772287; species=gorGor
CCCAAGCTCCAAGTTCTCTGGCTCCCAGGGTCTGTGTGGAATCCACCGGTTTCACCCCACGTCTTTTCCTCTCCTGCCTGGTAACCCTCTTTGCAGAGGCCCTGGCTGGACCAGTTGCTTTGCAATTCACAAGGCTTTGGAAGGCAGTGCTCACAAATCGCTTTTCTAGTCGAAGACCAGTAAGAAGCCCATGTCATTCTTCTGAGACATTAGGGGTTTTCTCTCCCTTGTTTTAATCAACCAGTTCCCAATAAGTCATTTCAGTCAGGCCATTACCAATGGCTCATAATCTCCTGGGCTGCTGGGCGAAATGGGATCCCCTGGCTCTTTCACTGAAAACACTTTTCTTGTTTTCTTTCTCCGGCATGCTGGAAGCCGGCCAACTCGCCAGTTCCATTAACTTAATGAGGGCTGACAGCCTGCGACAAACGTCCTCATAATCTCCCCAGGATTTAAACGGGGTCCTCCCCAGCTGCCTGCCTACACCCCAACCTCGAGGC
>gene=chr11_2771287-2772287; species=panTro
CCCAAGCTCCAAGTTCTCTGGCTCCCAGGGTCTGTGTGGAATCCACCAGTTTCACCCCACGTCTTTTCCTCTCCTGCCTGGTAACCCTCTTTGCAGAGGCCCTGGCTGGACCAGTTGCTTTGCAATTCACAAGGCTTTGGAAGGCAGTGCTCACAAATCACTTTTCTAGACGAAGACCGGTAAGAAGCCCATGTCATTCTTCTGAGACATTAGGGGTTTTCTCTCCCTTGTTTTAATCAACCAGTTCCCGATAAGTCATTTCAGTCAGGCCATTACCAATGGCTCATAATCTCCTGGGCTGCTGGGCGAAATGGGATCCCCTGGCTCTTTCACTGAAAACACTTTTCTTGTTTTCTTTCTCCGGCATGCTGGAAGCCGGCCAACTCGCCAGTTCCATTAACTTAATGAGGGCTGACAGCCTGCGACAAACGTCCTCATAATCTCCCCAGGATTTAAACGGGGTCCTCCCCAGCTGCCTGCCTACACCCCAACCTCGAGGC
>gene=chr11_2771287-2772287; species=papHam
CCCAAGCTCCAAGTTCTCTGGCTCCCAGTGTCTGTGTGGAATCCACTGGTTTCACCGCACTTCTTTTCCTCTCCTGCCTGGTAACCCTCTTTGCAGAGACCCTGGCTGGACTAGTTGCTTTGCAATTCACAAGGCTTTGGAAGGCAATGCTCACAAATCACTTTTCTAGACGAAGACCAGTAAGAAGCCCGTGTCATTCTTCTGACACATTA-GGGTTTTCTCTCCCTTGTTTTAATCAACCAGTTCCCAATAAGTCATTTCAGTCAGGCCATTACCAATGGCTCATAATCTCCTGGGCTGCTGGGTGAAATGGGATCCCCTGGCTCTTTCACTGAAAACACTTTTCTTGTTTTCTTTCTCCGGCATGCTGGAAGACAGCCAACTCGCCAGTTCCATTAACTTAATGAGGGCTGACAGCCTGCGACAAACGTCCTCATAATCTCCCCAGGATTTAAACGGGGTCCTCCCCAGCCGCCTGCCTACACCCCAACCTCGAGGC
>gene=chr11_2771287-2772287; species=ponAbe
CCCAAGCTCCAAGTTTTCTGGCTCCCAGTGTCTGTGTGAAATCCACCGGTTTCACCCCACGTCTTTTCCTCTCCTGCCTGGTAACCCTCTTTGCAGAGGCCCTGGCTGGGCCAGTTGCTTTGCAATTCACAAGGCTTTGGAAGGCAGTGCTCACAAATCACTTTTCTAGACGAAGACCAGTAAGAAGCCCATGTCATTCTTCTGAGACATTAGGGGTTTTCTCTCCCTTGTTTTAATCAACCAGTTCCCAATAAGTCATTTCAGTCAGGCCATTACCAATGGCTCATAATCTCCTGGGCCGCTGGGCGAAATGGGATCCCCTGGCTCTTTCACTGAAAACACTTTTCTTGTTTTCTTTCTCCGGCATGCTGGAAGCCGGCCAACTCGCCAGTTCCATTAACTTAATGAGGGCTGACAGCCTGCGACAAACGTCCTCATAATCTCCCCAGGATTTAAACGGGGTCCTCCCCAGCTGCCTGCCTACACCCCAACCTCGAGGC
>gene=chr11_2771287-2772287; species=rheMac
CCCAAGCTCCAAGTTCTCTGGCGCCCAGTGTCTGTGTGGAATCCACTGGTTTCACCGCACTTCTTTTCCTCTCCTGCCTGGTAACCCTATTTGCAGAGACCCTGGCTGGACTAGTTGCTTTGCAATTCACAAGGCTTTGGAAGGCAATGCTCACAAATCACTTTTCTAGACGAAGACCAGTAAGAAGCCCGTGTCATTCTTCTGAGACATTA-GGGTTTTCTCTCCCTTGTTTTAATCAACCAGTTCCCAATAAGTCATTTCAGTCAGGCCATTACCAATGGCTCATAATCTCCTGGGCTGCTGGGCGAAATGGGATCCCCTGGCTCTTTCACTGAAAACACTTTTCTTGTTTTCTTTCTCCGGCATGCTGGAAGCCAGCCAGCTCGCCAGTTCCATTAACTTAATGAGGGCTGACAGCCTGTGACAAACGTCCTCATAATCTCCCCAGGATTTAAACGGGGTCCTCCCCAGCCGCCTGCCTACACCCCAACCTCGAGGC
>gene=chr11_2970132-2971132; species=hg19
GTGTGTGCCACCGTGCAGACTGCTGACCATCCAGGGCCCTCTTACTGGAAAGCAGTACCATCAGCAATGAAAATTACACCCAAGTTACATCTTTGCTACTTGGTTAGCAAGAAACACTGGGCTCAGAAAGCAGGGACCAAATCTAGGTTTGGTTCGTTGATTTTAAAAGTACATGTAACAGACACCTATGTCAAACCTGTGACACAGTGAGTGTACCTGGACAGCAACTCCCTCTTTATTCAAAGTCAAAACAATGCATTGTATAAAGTATAGATCAGAAGTTTGGAAGTTAGGTATGAATGGAATTCCACCTTACCTAGAAACGTATGAATGATTAACAGACAAAAATTACACCTAAATGGGGAAAAAAATTGAAAGGAACTGTCAGCATGAAAGAAAATGAAATGCACAAAATTATACAGGAGGAAACGGCCACAATTTCTCATGATACAAAAGGGCTGCAAGATACTGAACTCGGGGTGAACAACTTCAACACTAGA
>gene=chr11_2970132-2971132; species=bosTau
---------------------------------------------AGTGGGGCAGCCCCGCTGTCAACAGAGGCGTCACACCAGTGACATCGCCACTACCTGGCTGGCAACAAACCCTGGGCTCCGCCAGAGG-AGCCCGACGTGGCTTCTGTCGGCTGGTTTTCAAAGTGCACACAGCAGACACCT--GTCCAGCCCCGCACACACCAAGCGGCCCTGGACA----------CGCTACC---CGTCACAACGTGGCATTGTACAAAACACAGACCACAAGTTTGGAAGGTATGAATGAATGGAATTCCACCTTACCTAGAAACGCATGAATGATTAACAGACAAAAATTACACCTAAATGGGGAAAAAAATTGAAAGGAACCATCAGCATGAGAGAAAATGAAATGCACAAGATTAAACAGGAGGAAAGAGCCACAATTTCCCATGGTACAAAG-GGCTGCACAGTATCAACCCTACGACGGGAAACCTC-ACACCAGA
>gene=chr11_2970132-2971132; species=calJac
GTGTATGTCACCCTGCAGGCTGCTGACCATCCAGGGCCCTCTTGCTGGAAAGCAGTACCATCAACAATGAAAATACCACCCAAGTTACATCTTTGTTACTTAGT----GAGAAACACTGGGCTCAGAAAGCGGGAACCAAATCTAGGCTTGGTTTGTTGAtttt--------------------CCTATGTCAAACCTGTGCCACAGTGAGTGTGCCTGGACGGCAGCTTCCTCTGTATTCAGAGTCAAAACAGTGCATTATACAAAGTACAGGTCAGAAGTTTGGAAGTTAGGTATGAATGGAATTCCACCTTACCTAGAAACGTATGAATGATTAACAGACAAAAATTACACCTAAATGGGGAAAAAAATTGAAAGGAACTGTCAGCATGAAAGAAAATGAAATGCACAAAATTATACAGGAGGAAATGGCCACAATTTCTCATGATACAAAAGGGCTGTGAGCTACTGCACTCGGGGTGAGCAGCACCCACACCAGG
>gene=chr11_2970132-2971132; species=canFam
GCCCGTGCAACACTGCACAGTGCCCACCTCCCAGGGCCCTCCTCCTGGAGGGCAGTCCCGTCCCCAATAAAAATGCCACACCAGTCACGCC---TCTCCGTGGTCAGCAACAAACACTGGGCTCAGCAACAGG-AGCCAAATGTAGTTTCTGACGATCAGTTTTAGGAGTACATACAACAGACACCTGAGCTCAGCCTAGCACACTAGAAGTGTGCCTGGCCAACAGCTTCCTCTTTATCCACAGTCACAATAAAGCACTGTATAAAGCACAGATCAGAAGATTGGA--TTAGGAATGAATGGAATTCCACCTTACCTAGAAACGCATGAATGATTAACAGACAAAAATTACACCTAAATGGGG-AAAAAATTGAAAGGAACTGTCAGCAAAAAAGAAAGCAAAATGCACAAGATTAAACAGGCGGAAACAGCCAC--TTTCTCATGACACGACT-GACTACAAAATCTTGAGCTTGAGATGAGCAACCCCAACCACACA
>gene=chr11_2970132-2971132; species=equCab
ACGTGTGCTACCCTGCAGGCTGCCGACCTCCC-GGGCTCTGTTCCAGGAGGGCAATCCCACTGTCAATAAAAACGCCACACCAGTGACATCA-TGCTGCTTGGTCAGCAG-AAACACTGTACTCGGCAAGAGG-AGCCAAAAGTAGTTCCTGTCAGTTGGTTTTA-AAGTACACTCAACAGACAACTGGGTCCAGCCCAGCACACACCGAGTGAGCCTGGACAGCAACTTCCTCCGCATCCAGAGTCACAGCAAGGCATTGT-ACAAGCACAGATCAGAAGTTTGGAAGTTAGGAATAAACGGAATTCCACCTTACCTAGAAACGCATGAATGATTAACAGACAAAAATTACACCTAAATGGGGAAAAAAATGGAGAGGAACTGTCAGCATGAAAGAAAATGAAATACACAAAATTACATAGGAGGAAAGAGCCACAATTTCTCATGATACAAAA-AGCTGCAAAATATCAGCCTTGAGATAAGCAACCTCAACCACAGT
>gene=chr11_2970132-2971132; species=gorGor
GTGTGTGCCACCGTGCAGACTGCTGACCATCCAGGGCCCTCTTACTGGAAAGCAGTACCATCAGCAATGAAAATAACACCCAAGTTACATCTTTGCTACTTGGTTAGCAAGAAACACTGGGCTCAGAAAGCAGCGACCAAATCTAGGTTTGGTTCGTTGATTTTAAAAGTACATGTAACAGACACCTATGTCAAACCTGTGACACAGTGAGTGTACCTGGACAACAACTCCCTCTTTATTCAAAGTCAAAACAATGCATTGTATAAAGTATAGATCAGAAGTTTGGAAGTTAGGTATGAATGGAATTCCACCTTACCTAGAAACGTATGAATGATTAACAGACAAAAATTACACCTAAATGGGGAAAAAAATTGAAAGGAACTGTCAGCATGAAAGAAAATGAAATGCACAAAATTATACAGGAGGAAACGGCCACAATTTCTCATGATACAAAAGGGCTGCAAGATACTGAACTCGGGGTGAACAACTTCAACACTAGA
>gene=chr11_2970132-2971132; species=panTro
GTGTGTGCCACCGTGCAGACTGCTGACCATCCAGGGCCCTCTTACTGGAAAGCAGTACCATCAGCAATGAAAATTACACCCAAGTTACATCTTTGCTACTTGGTTTGCAAGAAACACTGGGCTCAGAAAGCAGGGACCAAATCTAGGTTTGGTTCGTTGATTTTAAAAGTACATGTAACAGACACCTATGTCAAACCTGTGACACAGTGAGTGTACCTGGACAGCAACTCCCTCTTTATTCAAAGTCAAAACAATGCATTGTATAAAGTATAGATCAGAAGTTTGGAAGTTAGGTATGAATGGAATTCCACCTTACCTAGAAACGTATGAATGATTAACAGACAAAAATTACACCTAAATGGGGAAAAAAATTGAAAGGAACTGTCAGCATGAAAGAAAATGAAATGCACAAAATTATACAGGAGGAAACGGCCACAATTTCTCATGATACAAAAGGGCTGCAAGATACTGAACTCGGGGTGAACAACTTCAACACTAGA
>gene=chr11_2970132-2971132; species=papHam
GTGTGCGCCCCCCTGCAGACTGCTAACCATCCAGGGCCCTCTTGCTGGAAAGCAGTACCATCAGCAATGAAAATAACACCCAAGTTACATCTTTGCTACTTGGTTAGCAAGAAACACCGGGCTCAGAAAGCAGGGACCAAATCTAGGTTTGGTTCGTTGATTTTAAAAGTACATGTAACAGACATCTATGTCAAACCTGTGACACAGTGAGTGTGCCTGGACAGCAACTCCGTCTTTATTCAAAGTCAAAACAATGCATTGTATAAAGTATAGATCAGAAGTTTGGAAGTTAGGTATGAATGGAATTCCACCTTACCTAGAAACGTATGAATGATTAACAGACAAAAATTACACCTAAATGGGGAAAAAAATTGAAAGGAACTGTCAGCATGAAAGAAAATGAAATGCACAAAATTATACAGGAGGCAACGGCCACAATTTCTCATGATACAAAAGGGCTGCAAGATACTGAACTCGGGGTGAACAACTTCAACACCAGA
>gene=chr11_2970132-2971132; species=ponAbe
GTGTGTGCCACCGTGCAGACTGCTGACCATCCAAGCCCCTCTTACTGGGAAGCAGTACCATCAGCAATGAAAATAACACCCAAGTTACATCTTTGCTACTTGGTTAGCAAGAAACACTGGGCTCAGAAAGCAGGGACCAAATCTAGGTTTGGTTCGTTGATTTTAAAAGTACATGTAACAGACACCTATGTCAAACCTGTGACACAGTGCGTGTACCTGGACAGCAACTCCCTCTTTATTCAAAGTCAAAACAATGCATTGTATAAAGTATAGATCAGAAGTTTGGAAGTTAGGTATGAATGGAATTCCACCTTACCTAGAAACGTATGAATGATTAACAGACAAAAATTACACCTAAATGGGGAAAAAAATTGAAAGGAACTGTCAGCATGAAAGAAAATGAAATGCACAAAATTATACAGGAGGAAACGGCCACAATTTCTCATGATACAAAAGGGCTGCAAGATTCTGAACTCGGGGTGAACAACTTCAACACTAGA
>gene=chr11_2970132-2971132; species=rheMac
GTGTGCGCCCCCCTGCAGACTGCTAACCATCCAGGGCCCTCTTGCTGGAAAGCAGTACCATCAGCAATGAAAATAACACCCAAGTTACATCTTTGCTACTTGGTTAGCAAGAAACACTGGGCTCAGAAAGCAGGGACCAAATCTAGGTTTGGTTCGTTGATTTTAAAAGTACATGTAACAGACATCTATGTCAAACCTGTGACACAGTGAGTGTGCCTGGACAGCAACTCCCTCTTTATTCAAAGTCAAAACAATGCATTGTATAAAGTATAGATCAGAAGTTTGGAAGTTAGGTATGAATGGAATTCCACCTTACCTAGAAACGTATGAATGATTAACAGACAAAAATTACACCTAAATGGGGAAAAAAATTGAAAGGAACTGTCAGCATGAAAGAAAATGAAATGCACAAAATTATACAGGAGGCAACGGCCACAATTTCTCATGATACAAAAGGGCTGCAAGATACTGAACTCGGGGTGAACAACTTCAACACCAGA
>gene=chr11_3131395-3132395; species=hg19
CGGAGCCCCGTGGTCAAGGCCAGACTGCTTTAGGTCTGCACCACCGGCGGGATGGGAGCCCTTCACCCCACTGCTCTGGGAGGCATCACCCTGGGGTTAGAGGAGGTGGAGCAACCGCATTTACCCAGAGCAGCCACTGGAGGGCGAGGTGGGGTAGGGCCCCAACCTCAGGTTAGAGGGAGGAACGGCCAAGAGGGAATCCCTCCAGGTGGAGGATCATCGCAGTCACAGCTGCCTGAGCGGCCACTCAGGGAACAGCAACAGCGTGCAATGCATTTGGGAGTCAGGGAAATTCTCGTTCTAGCACTTTCTTGCTGGCAGTTTGCctgtgcctcagtttcctgacctgtctaatgtggatgataacagtaGAACCTGTTGTTTCAATGGTGCCTGGtgtgaaaggaaaatcttgggcccctcaaatcactaagctaaagggaaaaacccaagctgggaactgcttagggccaacctgcctcccattctattccaagtca
>gene=chr11_3131395-3132395; species=bosTau
CAGAGTCACGTGGTC-AGGCCAGGCTACCTTGGGCCCGGGCCACT-----GGAGGGAGCCTT--------------------GCGCCGGCTCCC------GGGGCAGGAGACAGCGGCGTTTACTCGGGGAGGCCGCGAGAGGG--------------------------------------------------------------------------------------------------------------------------------------------------------------------------------------------------------------------------------------------------------------------------------------------------------------------------------------------------------------------
>gene=chr11_3131395-3132395; species=calJac
------CCCGAGGCTGAGGCCAGGCTGCTCTAGGTCTGCATCACGGGTGAGATGGGAGCCCCTCATCCTGTGGCTCTGGGAAGCACCACCCTGGGGTTAGAAGAGGTACAGCAACCGCATTTACCCAGAGCAGCCACTGGAGGGCGCAGTGGGGCCAGGCTCCAACCCCAGGTCAGCGCCAGCCACCAGGGAGAGGGAATCACTCGAGGTGCGGGATCCCCACGGCCACAGCTACCTGAGCCACCACTCAGCACACCCCAACAGCGTGCAATGCATCTGGGAGTCGGGGAAATTCGCATCCTAGCACTTTCTTGCTGGCGGTTTGCctgtgcctcagtttc---------ctcatgtagatgataacaggagaacctGTTGGTTCAATGGTGCCTGGtgtggaaggaaaatcttgggcccctcaaatcactaagctaaaagg-aaaacccaagctggg-acggcgtggggccagcctgcctcccatttcattc--agtca
>gene=chr11_3131395-3132395; species=canFam
-----------------------------------CTGGGCCACCAGC-------------------------------------------------------------------CGCACCGACCCGGAGCAGCCACCGGAGGG-------------------------------------------------------------------------------------------------------------CGCTCCAACCAGGTGCGCTGCCCTGGGGAGTC-TGCGGACTGGGATTGGCAGGTTCC------GTCAGT----------------------------TAAATGAGGAAGATGACAGTGGAACCTACTGAGTCAGTGATGCCTGGT------------------------------------------------------------------------------------------------------
>gene=chr11_3131395-3132395; species=equCab
GGGAGCCCTCGGGTC-AGGCCAGGCTGCCTGAGGCCTGGACCACCGGTGGGATGGCTGCCCGTCACCCCAT--CTCCAGGAGGTGCC--CTCAGAGGGCTGGCGGGAGGGGCAGCCGCATTTGCTCGGAGTGACCACTGGAGGG-------------------------------------------------------------------------------------------------------------CACTCCATCAACGTGTGATGCACCGGGATG---TGAGGAAATCAGTTCCAGCACTTTCCTGTTGGCagtctgccagtgcctcggttttctcatgtgtcaaatgcggatggtaacagtagaacctatcgattcaagggtgcctggcg-----------------------------------------------------------------------------------------------------
>gene=chr11_3131395-3132395; species=gorGor
TGGAGCCCCGTGGTCAAGGCCAGACTGCTTTAGGTCTGCACCACCGGCGGGATGGGAGCCCCTCACCCCACTGCTCTGGGAGGCATCACCCTGGGGTTAGAGGAGGTGGAGCAACCGCATTTACCCAGAGCAGCCACTGGAGGGCGAGGTGGGGTAGGACCCCAACCTCAGGTTAGAGGGAGGAAAGGCCAAGAGGGAATCCCTCCAGGTGCAGGATCATC-CAGTCACAGCTGCCTGAGCGGCCACTCAGGGAACAGCAACAGCGTGCAATGCATTTGGGAGTCAGGGAAATTTGCATTCTAGCACTTTCTTGCTGGCAGTTTGCctgtgcctcagttttctgatctgtctaatgtg-atgataacagtaGAACCTGTTGGTTCAATGGTGCCTGGtgtgaaaggaaaatcttgggcccctcaaatcactaagctaaagggaaaaacacaagctgggaactgcttagggccaacctgcctcccattctattccaagtca
>gene=chr11_3131395-3132395; species=panTro
CGGAGCCCCGTGGTCAAGGCCAGACTGCTTTAGGTCTGCACCACCGGCGGGATGGGAGCCCCTCACCCCACTGCTCTGGGAGGCATCATCCTGGGGTTAGAGGAGGTGGAGCAACCGCATTTACCCAGAGCAGCCACTGGAGGGCGAGGTGGGGTAGGGCCCCAACCTCAGGTTAGAGGGAGGAACGGCCAAGAGGGAATCCCTCCAGGTGCAGGGTCATCGCAGTCACAGCTGCCTGAGCGGCCACTCAGGGAACAGCAACAGCGTGCAATGCATTTGGGAGTCAGGGAAATTCGCATTCTAGCACTTTCTTGCTGGCagtttgcctgtgcctcagtttcctgatctgtctaatgtggatgataacagtaGAACCTGTTGTTTCAATGGTGCCTGGtgtgaaaggaaaatcttgggcccctcaaatcactaagctaaagggaaaaacgcaagctgggaactgcttagggccaacctgcctcccattctattccaagtca
>gene=chr11_3131395-3132395; species=papHam
CAGAGCCCTGTGGTCAAGGCCAGGCTGCTTTAGGTCTGCACCACTGGTGGGATGGGAGCCCCTCACCCTGCTGCTCTGGGAGGCACCAG-CTGGGGTTAGAGGAGGTGGAGCAACCACATTTACCCAGAGCAGCCACTGGAGGGTGCGGTGGGGCAAGGCCCCAACCTCAGGTTAGAGGGAGGCACTGCCAAGAGGGAATCCCTCCAGGTGCAGGATCACCACAGTCACAGCTGCCTGAGCGGCCACTCAGGGCACACCAACAGCGTgcaatgcacttggcagtcagggaaattcacattctagcactttcttgctggcagtttgcctgtgcctcagtttcctgatctgtctaatgtggatgataacaGTAGAACCTGTTGGTTCAATGGTGCCTGGtgtgaaagaaaaatcctgggcccctcaaatccctaagctaaagggaaaaactcaagctgggaactgcttagggccaacttgcctcccattctattggaagtca
>gene=chr11_3131395-3132395; species=ponAbe
CGGAGCCCCGTGGTCAAGGTCAGGCTGCTTTAGGTCTGCACCACCGGTGGCATGGGAGCCCCTCACCCCACTGCTCTGGGAGGCATCACCCTGGGGTTAGAGGAGATGGAGCAACTGCATTTACCCAGAGCAGCCACTGGAGGGCGCGGTGGGGTAGGGCCCCAACCTCAGGTTAGAGGGAGGAACAGCCAAGAGGGAATCCCTCCAGGCACAGGATCATTGCAGTCATAGCTGCCTGAGCGGCCACTCAGGGAACAGCAACAGTGTGCAATGCATTTGGGAGTCAGGGAAATTCGCATTCTAGCACTTTCTTGCTGGCagtttgcctgtgcctcagtttcctgatctgtctaatgtggatgataacagtaGAACCTGTTGGTTCAATGGTGCCTGGtgtgaaagaaaaatcttgggcccctcaaatcactaagctaaagggaaaaatgcaagctgggaacggcttagggccaacctgactcccattctattccaagtca
>gene=chr11_3131395-3132395; species=rheMac
CAGAGCCCCGTGGTCAAGGCCAGGCTGCTTTAGGTCTGCACCACTGGTGGGATGGGAGCCCCTCACCCTGCTGCTCTGGGAGGCACCAG-CTGGGGTTAGAGGAGGTGGAGCAACCACATTTACCCAGAGCAGCCACTGGAGGGTGCGGTGGGGCAAGGCCCCAACCTCAGGTTAGAGGGAGGCACCGCCAAGAGGGAATCCCTCCAGGTGCAGGATCACCACAGTCACAGCTGCCTGAGCGGCCACTCAGGGCACACCAACAGCGTCCAAtgcacttggcagttagggaaattcacattctagcactttcttgctggcagtttgcctgtgcctcagtttcctgatctgtctaatgtggatgataacagtaGAACCTGTTGGTTCAAAGGTGCCTGGtgtgaaagaaaaatcttgggcccctcaaatccctaagctaaagggaaaaactcaagctgggaactgcttagggccaacttgcctcccattctattcgaagtca
>gene=chr11_3975415-3976415; species=hg19
TTTTTCAGTGGTAACTCCTGCTTGTGTGGTCTCTTGCCCCTTGCCATATTTTACTTTGTAATTCATATACTGTGCTCATTCTCCTAGTACTTTTTGTGAGCAAAGGATGGTGTTTATTCATCTCTTTTTGAATTTGTTCATTCAACAAGTTTTTCTGTGCATTTGtttgttcgttcaacaaatgttcattgaagtctaaccgttgtcctagggactaagctaggtgctagcagccaggattcagccatgagcaagacagccatggttcctgccactatggagctttcaatttagtggagaagatagacattgagcaaattatcacagaaataattactattgtgaaaagtgctgtaaatgaaaaatataggttgttttgagaatgtataatgtgggcctaaaccagtttgggagggagaatgagtcaggatctttgaagaaaagacatttaagtggagatcagcagcatgagtcagaatttgcaggttaagaaagaagta
>gene=chr11_3975415-3976415; species=bosTau
TTGTTCAGCGCCATCTCCTGTCACTCTGGTCTCTTGACCCTTACCATATTCTACTTTGTAACACATGAATTATGCTCAT---TCTAGTACTTTCTGTGAGCA-AGGACTGTATTTGTTCATCTCTG----ATTTTGTTCGTGTAGCAAATTCTTCTGGGTATTTatttgcttattcaacagatgtttattgaagcccaacttttgtactaggt-------------ctagaagctaggattcagccat---gaagatagccatgattcttgctgcagtggcgcttacagtgtagtgaagaagacaaatatttagcaaagtatcac----ataatcatgattgtgaaaaatgttagaaatgaaaaatacag-gtatttgggggatatataatgtgggcctaaactagtttgggaaagaagatgaatcaaagtcttggaagaaaa--tgtttaagctgagactagcagtatgagtcacaatgtgcaccttaagaaaga--ga
>gene=chr11_3975415-3976415; species=calJac
TTTTTCAGTGGTATCTCCTGCTACTATGGTCTCTTGCCTCTTGCTATATTTTACTTTGTAATTCATATACTGTGCTCATTCTCCTAGCACTTTTTGAGAGCAAAGCATGGTGTTTATTCATCTATTTTTGAATTTGTTCATTCAGCAAATTTTT----GCATTTGTTTTttcattcaacaaatgttcattgaagtctaactgttgtgctagggactaagctaggtgctagcagtcaggattcagccatgaacaagacaaccatggtttctaccaatgtggagcttgcaatttagtagaaaagatcgacattcagcaaattatcacagaaataattactattgtgaaatgtgctgtaaatgaaaaatgtaggtttctttgagaatgtataatatgggcctaag-cagtttgagtgggagagtaagtcaggttctttgaagaaaagatatttaaatggagatcaacaggatgagtcagaatttgcaggttaagaaaggaata
>gene=chr11_3975415-3976415; species=canFam
TTGTTCAATGGTATCTCCTGCTGCTCTGGTCTCTTGTGTCTTACCATATTCTATTTTGTGATTCATATATTGAGCTCAT---TCTCATACTTTTTGTGGTCA-AGGACTA----TGTTCATCTTTATTTGAATTTGTTCATGCAACGAGTTCTCCTGGGTATTTGtttgttcattcagtgaatattcattgtagcccagctgttgtactaggtactttgttaggtgaatgaagctaggattcagccat---gggggcagctatggttcctgccactgtggaggttacagttt------gaagaaagatattaagcaaattcttacacaaataattataactgtgaaaagtgttatcaataaaaaataTGG----------------------------------------------------------------------------------------------------------------------------------
>gene=chr11_3975415-3976415; species=equCab
TTGTTCAGTGGTATCTCCTACAGCTCTGGTCTCTTGCCCCTGACCATATTTTACTTTGTAATTCATGTATTCTGCTCAT---TCTAGTACTTTTTGTGGGCG-AGGACTGTA-TTGTTCATCTCTGTTTGAATTTGTTCATGAAACAAGTTCCTCTGGGCATTCCtttgttcattcagcaaatgtttattgaagcccaac-attgtgctagggactttgctaggtgctagaagccaagattcagccagaaagaagacacccgtggttcctgccactatggagcttacagtttagtggagaagacagacattaaacaaatgatcacacaaataattacaattgtgaaaagtattataaatgaaaaatatag-gtgtttggaaagtgtataatgcaggcctaaaccagtttgggagggaagatgagtcgaggtctttgaagaa---gtatttaagctgagaccagcagcgtgagtcagagtttgcaggtcaagaaagaatga
>gene=chr11_3975415-3976415; species=gorGor
TTTTTCAGTGGTAACTCCTGGTTGTGTGGTCTCTTGCCCCTTGCCATATTTTACTTTGTAATTCATATACTGTGCTCATTCTCCTAGTACTTTGTGTGAGCAAAAGATGGTGTTTATTCATCTCTTTTTGAATTTGTTCATTCAACAAGTTTTTCTGTGCATTTGtttgttcgttcaacaaatgttcattgaagtctaaccgttgtcctagggactaacctaggtgctagcagccaggattcagccatgagcaagacagccatggttcctgccactatggagctttcaatttagtgcagaagatagacattgagcaaattatcacagaaataattactattgtgaaaagtgctgtaaatgaaaaatataggttgttttgagaacgtataatgtgggcctaagccagtttgggagggagaatgagtcaggatctttgaagaaaagacatttaagtggagatcagcagcatgagtcagaatttgcaggttaagaaagaagta
>gene=chr11_3975415-3976415; species=panTro
TTTTTCAGTGGTAACTCCTGCTTGTGTGGTCTCTTGCCCCTTGCCATATTTTACTTTGTAATTCATATACTGTGCTCATTCTCCTAGTACTTTTTGTGAGCAAAGGATGGTGTTTATTCATCTCTTTTTGAATTTGTTCATTCAACAAGTTTTTCTGTGCATTTGtttgttcgttcaacaaatgttcattgaagtctaaccgttgtcctagggactaagctaggtgctagcagccaggattcagccatgagcaagacagccacggttcctgccactatggagctttcaatttagtggagaagataaacattgagcaaattatcacagaaataattaccattgtgaaaagtgctgtaaatgaaaaatataggttgttttgagaatgtataatgtgggcctaagccagtttgggagagagaatgagtcaggatctttgaagaaaagacatttaagtggagatcagcagcatgagtcagaatttgccggttaagaaagaagta
>gene=chr11_3975415-3976415; species=papHam
TTTTTCAGTGGTATCTCCTGCTGCTGTGGTCTCTTGCCCCTTGCTATATTTTACCTTGTAATTCATATACTGTGCTCATTCTCCTAGTACTTTTTGTGAGCAAAGGATGGTGTTTATTCATCTCTTTTAGAATTTGTTCATTCAACAAATTTTTCTGGGCATTTGtttgttcattcaacacatgttcattgaagtctaactattgtgctagggactaagctaggtgctagcagccaggattcagccatgaacaagacagccatggttcctgccattatggagcttttaatttagtggagaagacagacatttagcacattatcacagaaataattactgttgcgaaaagtgctataaatg-aaaatgtagtttgttttgagaatgtataatgtgggcctaagccagtttgggcgggagaatgagtcaggatctttgaagaaaagatatttaaatggagatcaacagcatgagtcagagtttgcaggttaagaaagaagta
>gene=chr11_3975415-3976415; species=ponAbe
TTTTTCAGTAGTAACTCCTGCTTGTGTGGTCTCTTGCCCCTTGCCATATTTTACTTTGTAATTCATATACTGTGCTCATTCTCCTAGTACTTTTTGTGTGCAGAGGATGGTGTTTATTCATCTCTTTTTGAATTTGTTCATTCAACAAGTTTTTCTGTGCATTTGtttgttcattcaacaaatgttcattgaagtctaactgttgtcctagggactaagctaggtgctagcagccaggattcagccatgaacaagacagccatggttcctgccactatggagctttcaatttagtggagaagatggacattgagcaaattatcacagaaataattactgttgtgaaaagagctgtaagtgaaaaatataggttgttttgagaatgtataatgtgggcctaagccagtttgggagggagaatgagtcaggatctttgaagaaaagatatttaagtggagatcagcagcatgagtcagaatttgcaggttaagaaagaagta
>gene=chr11_3975415-3976415; species=rheMac
TTTTTCAATGGTATCTCCTGCTGCTGTGGTCTCTTGCCCCTTGCTATATTTTACCTTGTAATTCATATACTGTGCTCATTCTCCTAGTACTTTTTGTGAGCAAAGGATGGTGTTTATTCATCTCTTTTAGAATTTGTTCATTCAACAAATTTTTCTGGGCATTTGtttgttcgttcaacacatgttcattgaagtctaactattgtgctagggactaagctaggtgctagcagccaggattcagccatgaacaagacagccatggttcctgccattatggagcttttaatttagtggagaagacagacatttagcacattatcacagaaataattactgttgcgaaaagtgctataaatg-aaaatgtagtttgttttgaaaatgtataatgtgggcctaagccagtttgggcgggagaatgagtcaggatctttgaagaaaagatatttaaatggagatcaacagcatgagtcagagtttgcaggttaagaaagaagta
>gene=chr11_4140455-4141455; species=hg19
TTTTACTCTACCCAAAGTGTATCTTTATATAACGACCTTTAGAAGATGTAGAGTTTAAATTTAGCTACCTTGATTTTGGATCCCTTTGGCCTGTAATTGTTACATCTCATTATAAATTAGAAATGCCATGAGGTAACTTAGTACATAATTGTAATTTATTCAACATTTTGTTGATTTTATTTGGGCATTTTTCCAAAGCAGAAGTAGAGATGGAGAGCAGGTAAAACTTCATAGATTGCTACCTAGAAATTAGGCATCTTTTTTGATAAAAGAATGGGGCCATTTTTTTCTTTTCTTTGCTGAGTGCCCTCTGTCATTTCTATCATGGTCTCTCTTTTAGACTAATGGCAATTCCAATGGCCTTGTACCGATGCTGAGAGTATATAACAACACAGCTCGATATGTGGATCAAGGTGGGAACAAGGTATGCTCCATGAATTGAAAGTACTGGAAATCAGAACTAAAGGTGATTTAGTCATATACACTTAAGATGGTTCATT
>gene=chr11_4140455-4141455; species=bosTau
TTTTACTCTACCCAAAGTATTTCATTATATGATGACCTTTTGAAAGTATGGGGTTTAAATTCAACTATGCTGATTTTGGATTCGTTTGACTTATA---GTTATTTCTCATCGTAAGCTAGAGATGCCATGAAATAATGTTGTACATGTTTGTAATTTATTCCA----------GTTTTATTTGGGCA---TTTCAAAGCAGAGGTAGAGATGGGGAGCAGATGACAC----TAGACTGGGAGAGAGTAATTT--------------------------GCCATCTTCTTCTTTTCCTTGCTGA-CCCCCTCTTGTTCCTCTGCCT--GTTTCTTTTTCAGACTAATGGCAATTCCAATGGTCTTGTACCGATGCTGAGAGTATATAACAACACAGCTCGATATGTGGATCAAGGTGGAAACAAGGTATGCTTTGTGAG-TGAAAGCCCTAGAAATCAGAACTGAAAA------TCTCATATAAGC-TAAGATAGCTCACT
>gene=chr11_4140455-4141455; species=calJac
TTTTACTCTACCCAAAGTGTATCTTTATATAATGACCTTTAGAAGATGTAGAGTTTAAATTTAGCTACCTTGATTTTGGATTCCTTTGACTTGTAATTGTTATAGTTCATTGCAAATTAGAAATGCCATGAAGTAACTTAGTACATAATTGTAATTTATTCAATATTTTGTTGATTTGATTTGGGCATTTTTCCAAAGCAGAAGTAGAGATAGAGACCAGGTAAAACTTCATACCTTGCTACCTAGAAATTAGGCATCTTTTTTAACAAAAAAATGGGGCCATTTTGTTCTTTTCTTTGCCGAGTGCCCTCTGTCTTTTTTATCATGGTCTCTCTTTTAGACTAATGGCAATTCCAATGGCCTTGTACCGATGCTGAGAGTATATAACAACACAGCTCGATATGTGGATCAAGGTGGGAACAAGGTAGGCTCCATAACTTGAAAGTACTGGAAATCAGAACTGAAGGTGC-----TAATAGATACTTAAGATGGTTCATT
>gene=chr11_4140455-4141455; species=canFam
TTTTACTCTACCCAAAGTATATCCTTATATAATGTCCATTAGAAGGTATGGAGTTTAAATTTAGCTACCCTGATTTCAGATTTTTTTTACTTGTAA-TGTTACATCTCATTGTAAATTAGAGATGCAACAACATTAC---------------------------ATTTTGTTTATTTTATTTGAGTC---TTTCAAAGCAAAGG-AGAGATAGAAAGCAAGTAAAACTTTATAGACTAGGAGAATATAGACT--------------------------GCCATTTCGTTCTTTTCCTTGTTTAGTTCCACTTTTTTCCTCCATCTTGGTCTCTCTTTCAGACTAACGGCAACTCCAATGGCCTTGTACCAATGCTGAGAGTATATAACAACACAGCTCGATATGTGGATCAAGGTGGAAACAAGGTATGTTCTGTTACTTGAAAGTCCTGGAAATCAGAACTAAAAAT-CTTTAATCATGTATGCTTAAGATGATTTATT
>gene=chr11_4140455-4141455; species=equCab
TTTTACTCTACCCAAAGTACATCTTTATATAATGACTTTTAGAGGGTGTGGAGTTTAAATTTAGCTATCCTGATTTTGGATTCTTTTGACTTGTAATTGTTATATCTCATTGTAAATTAGAGATTCCATGAAATAACTTTGTACATAATTGTAATTTACTCAA-ATTTTGTTTGTTTTATTTGAGTA---TTTCAAAGCAGAGGTAGAGATGGAGAGCAGATGAAACTTTATACACTGGGAGAGAGTAATTT--------------------------GCCATTTTTTTTTT---CTTGCTAAGCTCACTCTTTCTCCTCCATCTCAGTCTCTCTTACAGACTAATGGCAATTCCAATGGCCTTGTACCGATGCTGAGAGTATATAACAACACAGCTCGATATGTGGATCAAGGTGGAAACAAGGTATGCTCTGTTACTTGAAAGCACTGGAAATCAGAACTAAAAAT-CTTTAGCCATGTGTGCTTTAGATGGTTCATT
>gene=chr11_4140455-4141455; species=gorGor
TTTTACTCTACCCAAAGTGTATCTTTATATAACGACCTTTAGAAGATGTAGAGTTTAAATTTAGCTACCTTGATTTTGGATCCCTTTGGCTTGTAATTGTTACATCTCATTATAAATTAGAAATGCCATGAGGTAACTTAGTACATAATTGTAA-TTATTCAACATTTTGTTGATTTTATTTGGGCATTTTTCCAAAGCAGAAGTAGAGATGGAGAGCAGGTAAACCTTCATAGATTGCTACCTAGAAATTAGGCATCTTTTTTCATAAAAGAATGGGGCCATTTTGTTCTTTTCTTTGCTGAGTGCCCTCTGTCATTTCTATCATGGTCTCTCTTTTAGACTAATGGCAATTCCAATGGCCTTGTACCGATGCTGAGAGTATATAACAACACAGCTCGATATGTGGATCAAGGTGGGAACAAGGTATGCTCCATGAATTGAAAGTACTGGAAATCAGAACTAAAGGTGATTTAGTCATATACACTTAAGATGGTTCATT
>gene=chr11_4140455-4141455; species=panTro
TTTTACTCTACCCAAAGTGTATCTTTATATAACGACCTTTAGAAGATGTAGAGTTTAAATTTAGCTACCTTGATTTTGGATCCCTTTGGCTTGTAATTGTTACATCTCATTATAAATTAGAAATGCCATGAGGTAACTTAGTACATAATTGTAATTTATTCAACATTTTGTTGATTTTATTTGGGCATTTTTCCAAAGCAGAAGTAGAGATGGAGAGCAGGTAAAACTTCATAGATTGCTACCTAGAAATTAGGCATCTTTTTTCATAGAAGAATGGGGCCATTTTGTTCTTTTCTTTGCTGAGTGCCCTCTGTCATTTCTATCATGGTCTCTCTTTTAGACTAATGGCAATTCCAATGGTCTTGTACCGATGCTGAGAGTATATAACAACACAGCTCGATATGTGGATCAAGGTGGGAACAAGGTATGCTCCATGAATTGAAAGTACTGGAAATCAGAACTAAAGGTGATTTAGTCATACACACTTAAGATGGTTCATT
>gene=chr11_4140455-4141455; species=papHam
TTTTACTCTACCCAAAGTGTATCTCTATATAATGACCTTTAGAAGATGTAGAGTTTAAATTTAGCTACCTTGATTTTCGATCCCTTTGACTTGTAATTGCTACATCTCATTGTAAATTAGAAATGCCATGAGGTAACTTAGTACATAATTGTAATTTATTCAGCATTTTGTTGATTTTATTTGGGCATTTTTCCAAAGCAGAAGCAGAGATGGAGAGCAGGTAAA-CTTCATAGATTGCTACCTAGAAATTAGTCATCTTTTTTGATAAAAGAATGGGGCCATTTTGTTCTTTTCTTTGCTGAGTGCCCTCTGTCTTTTCTATCATGTTCTCTCTTTTAGACTAACGGCAATTCCAATGGCCTTGTACCGATGCTGAGAGTATATAACAACACAGCTCGATATGTGGATCAAGGTGGGAACAAGGTATGCTCCATGACTTGAAAGTACTAGAAATCAGAACTAAAGGTGCTTTAGTCATATACACTTAAGATGGCTCATT
>gene=chr11_4140455-4141455; species=ponAbe
TTTTACTCTACCCAAAGTGTTTCTTTATATAACGACCTTTAGAAGATGTAGAGTTTAAATTTAGCTACCTTGATTTTGGATCCCTTTGGCTTGTAATTGTTACATCTCATTATAAATTAGAAATGCCATGAGGTAACTTAGTACATAATTGTAATTTATTCAACATTTTGTTGATTTTATTTGGGCATTTTTCCAAAGCAGAAGTAGAGATGGAGAGCAGGTAAAACTTCATAGATTGCTACCTAGAAATTAGGCGTCTTTTTTGATAAAAGAATGGGGCCATTTTGTTCTTTTCTTTGCTGAGTGCCCTCTGTCTTTTCTATCATGGTCTCTCTTTTAGACTAATGGCAATTCCAATGGCCTTGTACCGATGCTGAGAGTATATAACAACACAGCTCGATATGTGGATCAAGGTGGGAATAAGGTATGCTCCATGACTTGAAAGTACTGGAAATCAGAACTAAAGGTGATTTAGTCATATACACTTAAGATGGTTCATT
>gene=chr11_4140455-4141455; species=rheMac
TTTTACTCTACCCAAAGTGTATCTTTATATAATGACCTTTAGAAGATGTAGAGTTTAAATTTAGCTACCTTGATTTTCGATCCCTTTGACTTGTAATTGGTACATCTCATTGTAAATTAGAAATGCCATGAGGTAACTTAGTACATAATTGTAATTTATTCAGCATTTTGTTGATTTTATTTGGGCATTTTTCCAAAGCAGAAGCAGAGATGGAGAGCAGGTAAA-CCTCATAGATTGCTTCCTAGAAATTAGTCATCTTTTTTGATAAAAGAATGGGGCCATTTTGTTCTTTTCTTTGCTGAGTGCCCTCTCTCTTTTCTATCATGTTCTCTCTTTTAGACTAACGGCAATTCCAATGGCCTTGTACCGATGCTGAGAGTATATAACAACACAGCTCGATATGTGGATCAAGGTGGGAACAAGGTATGCTCCATGACTTGAAAGTACTAGAAATCAGAACTAAAGGTGCTTTAGTCATATACACTTAAGATGGCTCATT
>gene=chr11_4144240-4145240; species=hg19
tatCTGTGCCTTTCAGTTATGAGAAACAAGGTCGTGTCCGCAAAGTTGTAAAAGCTCAGCAGCTTTGGTATGCCATCATTGAGTCTCAGACGGAAACAGGCACCCCGTATATGCTCTACAAAGATTCCTGTAATCGAAAGAGCAACCAGCAGAACCTGGGAACCATCAAATGCAGCAACCTGTGCACAGAAATAGTGGAGTACACCAGCAAAGATGAGGTAGGTAGAAAAAATTCTTCCTAGAGTACTAAGAAGAGAACCTTAGGCAGTTATTATTTGTGAATTCCTCACTTGATTTCACTTGAGATAAGTGAAGGGAGTTTGCATAGTTGTAAGCAGAAGAACACTGTTAAAGGCAGAGAGCAAAGGAAGGAAAGGGTATGATCTGTGCCTATAAATGTTTTTTAGTCTAAGCCGTGTGGGAAAGACACAGTTTTTTCTTATACACACATCACTGTAATAACATTTACTCAAGAAAAATAGAAATATACAGTTATGTTA
>gene=chr11_4144240-4145240; species=bosTau
TAGCTTTGCCTTCCAGGTATGAGAAAGAAGGTCGTGTCCGCAAAGTTATAAAAGCTCAGCAGCTTTGGTATGCCATCATTGAGTCTCAGACAGAGACAGGTACCCCGTATATGCTCTACAAAGATTCCTGTAATCGGAAGAGCAACCAGCAGAACTTGGGAACCATCAAATGCAGCAACCTGTGCACAGAAATAGTAGAGTATACCAGCAAAGATGAGGTAGGTAGAAAAACTTCTGCCTCAGGTACTGAGAGAAGAATCTTAGGAGTTTATTGTTTGTGAATCTCTCACTTGATTTCCCTTGAGTTGAGTGAAGGGAGTATTCATAGCTGTAAGCAGAAGGGCACT----GAAAT--ATTATAAAGGAAGGAAGAGGTATGATGTGTGCCCTTAAAAATCTTCTAGTCTGAGCCATATAGAAAAGACTAGACTTTTTCTTACACACACATTGTTGTAATAATCTTTTCATGAGAAAAATAGCAATACATAATTATTTAG
>gene=chr11_4144240-4145240; species=calJac
tttCTGTGCCTGTCAGTTATGAGAAACAGCGTCGTGTCCGCAAAGTTGTAAAAGCTCAGCAGCTTTGGTATGCCATCATCGAGTCTCAGACAGAGACAGGTACCCCGTATATGCTCTATAAAGATTCCTGTAATCGGAAGAGCAACCAGCAGAACCTGGGAACCATCAAATGCAGCAACCTGTGCACAGAAATAGTAGAGTACACCAGCAAAGATGAGGTAGGTAGAAAAAATTCTTCCTAGAGTACTAAGAAAAAGACCTTAGGCAGTTACTGTTCGTGAATTCCTCACTTGATTTCAGTTGAGATGAGTGAAGGGAGTTTTCATAGTTGTTAACAGAAGAACACTAATAAAGGCAGATAGCAAAGGAAGGAAGGAGTATGATCTGTGCCTATAAATGCTTTTTAGTCAAAGCTATATGGGAAAGACTCAGTTTTTTCTTATACATGCATCATTTTAATAATATTTACTCAAGAAAAATAGAAATATGCAGTTATGTTG
>gene=chr11_4144240-4145240; species=canFam
TAGCTTTGCCTTTCAGTTATGAGAAACAGGGTCGTGTCCGCAAAGTTGTAAAAGCTCAACAGCTTTGGTATGCCATCATTGAGTCTCAGACAGAGACAGGTACCCCGTACATGCTCTACAAAGATTCCTGTAATCGGAAAAGCAACCAGCAGAACTTGGGAACGATCAAATGCAGCAACCTGTGCACAGAAATAGTAGAGTATACCAGCAAAGATGAGGTAGGTAGACAAACTTCTGCCCA-AGTCCTGAGAGAATAATCTTAGGTAGTTATTATTTGTGAATCCCTCACTTGATTTCACTTGAGATGGGGGAAGGGAGTTTTCATAGCTGTAAGTAGAA-GGCACT----AAAATAGATGACAAAGGAAAGAACACGTGTGATCTGTGCCCTTAAATATCTTACAGTCTAAACCATGTGGAAAAGATTCACTTTTTTCTTACACACACATTGTTGTAATAATCTTTTCT------------TAGTGTTCAGTTATGGTG
>gene=chr11_4144240-4145240; species=equCab
TAGCTTTGCCTTTCAGTTATGAGAAACAGGGTCGTGTCCGCAAAGTTGTAAAGGCTCAGCAGCTGTGGTATGCCATCATTGAGTCCCAGACAGAGACAGGTACCCCGTACATGCTCTACAAAGATTCCTGTAATCGGAAGAGTAACCAGCAGAACCTGGGAACGATCAAATGCAGCAATCTATGCACAGAAATAGTAGAATATACCAGCAAAGATGAGGTAAGTAGAAAAACTTCTGCCTAGAGTACTGAGAGAAGAATCTTAAGAAGTTATTGTTTGTGAATCCCTCACTTGATTTCACTTGAGGTGGGTGAAGGGAGTTTTCATACTTGTAAGCAGAAGGGCACT----AAAATAGATTACCAAGGAAGGAAGAGATGTGATCTATGCCTTTAAATATCTTTTAGTCTTAACCATGTAGAAAAGACTCAACTTTTTCTTACACACACATTGTTGTAATAATCTTTACTTGAGAAAAATAGCAATATGCAGTTACGGTG
>gene=chr11_4144240-4145240; species=gorGor
tatCTGTGCCTTTCAGTTATGAGAAACAAGGTCGTGTCCGCAAAGTTGTAAAAGCTCAGCAGCTTTGGTATGCCATCATTGAGTCTCAGACGGAAACAGGCACCCCGTATATGCTCTACAAAGATTCCTGTAATCGGAAGAGCAACCAGCAGAACCTGGGAACCATCAAATGCAGCAACCTGTGCACAGAAATAGTGGAGTACACCAGCAAAGATGAGGTAGGTAGAAAAAATTCTTCCTAGAGTACTAAGAAGAGAACCTTAGGCAGTTATTATTTGTGAATTCCTCACTTGATTTCACTTGAGATAAGTGAAGGGAGTTTGCATAGTTGTAAGCAGAAGAACACTGTTAAAGGCAGAGAGCAAAGGAAGGAAAGGGTAAGATCTGTGCCTATAAATGTTTTTTAGTCTAAGCCATGTGGGAAAGACACAGTTTTTTCTTATACACACATCATTGTAATAACATTTACTCAAGAAAAATAGAAATATACAGTTATGTTA
>gene=chr11_4144240-4145240; species=panTro
tatCTGTGCCTTTCAGTTATGAGAAACAAGGTCGTGTCCGCAAAGTTGTAAAAGCTCAGCAGCTTTGGTATGCCATCATTGAGTCTCAGACGGAAACAGGCACCCCGTATATGCTCTACAAAGATTCCTGTAATCGAAAGAGCAACCAGCAGAACCTGGGAACCATCAAATGCAGCAACCTGTGCACAGAAATAGTGGAGTACACCAGCAAAGATGAGGTAGGTAGAAAAAATTCTTCCTAGAGTACTAAGAAGAGAACCTTAGGCAGTTATTATTTGTGAATTCCTCACTTGATTTCACTTGAGATAAGTGAAGGGAGTTTGCATAGTTGTAAGCAGAAGAACACTGTTAAAGGCAGAGAGCAAAGGAAGGAAAGGGTATGATCTGTGCCTATAAATGTTTTTTAGTCTAAGCCATGTGGGAAAGACACAGTTTTTTCTTATACACACATCATTGTAATAACATTTACTCAAGAAAAATAGAAATATACAGTTATGTTA
>gene=chr11_4144240-4145240; species=papHam
TATCTGTGCCTTTCAGTTATGAGAAACAAGGTCGTGTCCGCAAAGTTGTAAAAGCTCAGCAGCTTTGGTATGCCATCATTGAGTCTCAAACAGAAACAGGCACCCCGTATATGCTCTACAAAGATTCTTGTAATCGAAAGAGCAACCAGCAGAACCTGGGAACCATCAAATGCAGCAACCTGTGCACAGAAATAGTGGAGTACACCAGCAAAGATGAGGTAGGTAGAAAAAATTCTTCCTAGAGTACTAAGAAAAGAACCTTAGGCATTTCCTATTTGTGAATTCC----------TCACTTGAGATAAGTGAAGGGAGTTTGCATAGTGGTAAGCAGAAGAATACTGTTAAAGGCAGAGAGCAAAGGAAGGAAAGGGTATGATCTGTGCCTATAAATGTTTTTTAGTCTAAGCCGTGTGGGAAAGACACAGTTTTTTCTTATACACACATCATTGTAATAACATTTACTCAAGAAAAATAGAAATATACAGTTATGTTG
>gene=chr11_4144240-4145240; species=ponAbe
tatCTGTGCCTTTCAGTTATGAGAAACAAGGTCGTGTCCGCAAAGTTGTAAAAGCTCAGCAGCTTTGGTATGCCATCATTGAGTCTCAGACAGAAACAGGCACCCCGTATATGCTCTACAAAGATTCCTGTAATCGGAAGAGCAACCAGCAGAACCTGGGAACCATCAAATGCAGCAACCTGTGCACAGAAATAGTGGAGTACACCAGCAAAGATGAGGTAGGTAGAAAAAATTCTTCCTAGAGTACTAAGAAAAGAACCTTAGGCAGTTATTGTTTGTGAATTCCTCACTTGATTTCACTTGAGATAAGTGAAGGGAGTTTGCATAGTTGTAAGCAGAAGAACACTGTTAAAGGCAGAGAGCAAAGGAAGGAAAGGGTATGATCTGTGCCTATAAATGTTTTTTAGTCTAAGCCGTGTGGGAAAGACACAGTTTTTTCTTATACACACATCATTGTAATAACATTTACTCAAGAAAAATAGAAATATACAGTTATGTTG
>gene=chr11_4144240-4145240; species=rheMac
tatCTGTGCCTTTCAGTTATGAGAAACAAGGTCGTGTCCGCAAAGTTGTAAAAGCTCAGCAGCTTTGGTATGCCATCATTGAGTCTCAAACAGAAACAGGCACCCCATATATGCTCTACAAAGATTCCTGTAATCGAAAGAGCAACCAGCAGAACCTGGGAACCATCAAATGCAGCAACCTGTGCACAGAAATAGTGGAGTACACCAGCAAAGATGAGGTAGGTAGAAAAAATTCTTCCTAGAGTACTAAGAAAAGAACCTTAGGCATTTCCTA--------------------CTTCACTTGAGGTAAGTGAAGGGAGTTTGCATGGTGGTAAGCAGAAGAATACTGTTAAAGGCAGAGAGCAAAGGAAGGAAAGGGTATGATCTGTGCCTATAAATGTTTTTTAGTCTAAGCCGTGTGGGAAAGACACAGTTTTTTCTTATACATACATCATTGTAATAACATTTACTCAAGAAAAATAGAAATATACAGTTATGTTG
>gene=chr11_4782305-4783305; species=hg19
GGGATTTTTGCACCATTCTGTTACACTGCACTTCTTATCCCATTGGGTCAGTTAGCTAGCATCAGGAAATTTGGACGCTTAAGTGGAGAAAAATCACATCAGGGAAAATAAACGTATTGACCCAGGAAGTTTGTGTTTACACATTTCAATTAAAAATGAAATTGAATCATTTCTTTAGAGATGGATAGTGCATTTAAGATGAGAGTCTAGTATTTTTTCTTGGTTTTTGTTCTGCTATATGTTTCTTGTAAATAATGTGTTATATAGATTTTTGTGTAAAGTAATTTGGTTGCCAGATGATTTGAAAGTATCTCCAGGTAATAGCATAATGCCAGTTCCATAGTACATATATTTTAAATATCTGTTAGAATAAACAAATGGATTTCTACAATTTGGAAGCAAGCTGCAATATAGAATGATCAAGTCAAGGGCTCCATGGGAACTGACTGTTGAACAGAGGAAAGAAGTTTTAGCAGGTTGGGAACTCAAGTGGAAGCAAC
>gene=chr11_4782305-4783305; species=bosTau
--------------------------------------------------------------------------------------------------------------------------------------------------------------------------------------------------------------------------------------------------------------------------------------------------------------------------------------------------------------------------------------------------------------------------------------------------------------------------------------------------------------------
>gene=chr11_4782305-4783305; species=calJac
GGGATTTTTGCACCACGCTGTTACACTGGACTTCTTTTCCCCTTGGGTGAGTTAGTTACTATCAGGAGTTGTGGATGCTTAACTGGAGAAAAATCACATCAGGGAAAATAAACATACTGACACAGGAAGTTTGTGTGTACAGGTTTCAATTAAAAATGAAATTGAATCATTGCTTTTGAGATGGATAAGGCATTTAAGATGAGAGTCTAGTATTCTTTTTAGGTTTTTGTTCTGCTATATGTTTCTTG---ATAATGTGTTATATAGATTTTTGT-----GTACTTTGGTTGCTAGATGATTTGGAAGTATCTTCAGGCAATAGCATAATGGCAGTTCCATAGTATACGTATTTTAAATGTCTGTTAAAATAAGCAAATGGATTCCTACAATTTGAAAGCAAGCTGCAGAACAGAATGGTCAGGTCGAGGGCTCCATGGGCACTGAATTTTCAACAGAGGAAA-AAGTTTTAGCAGGTTGGGAACTCAAGTGGAAGCAAC
>gene=chr11_4782305-4783305; species=canFam
GGGATTTCAGTGCCATTCTATTATGCTTCACCTCTCTGCCGCC-AAGTTATTTAACTGGCACCAGGGACTGTGGATGCTCAACAGGCAAAGAACCA----AAGAAAAATAAACAT--TGACATGGTAACTCTGTGTTTATGTGTTTTAATTAAAAATGAAATTGAATCATTACTTTGAACATGGATACAACATTTAAGATGAGGATCCAATATTTCTTCTTGACTTTTATTCTA-----TGTTTCTTGAAAATAGTCTATTATATAGATTATTGTGTAAACTAAGTGGAATAACAAATACTTTGAAAgtatctccagataatagcatagtgccaagtacatagtacatatgaatgaagtatttgttaaaacgagtaaatGGATTCCTACCATTCAGAAACCAACAGTAAAATAGAATTGCAAAGTCAAGGGTTCCATGAAGGTTACCCTTTCAAT---AGAAGGAAGATTTGTCAGCATAACCACTCAAATGGAAGCAAC
>gene=chr11_4782305-4783305; species=equCab
GGGATTTCTGTGCCATTCTGTTTTGCCTCACTTCTCTCCCCCG-GGGTTAGTTGGGTGGCATCAGCAAAAACATATGCTAAAGTGG-AATGAACCAAACAATGAATAATAGACATATTCACACAGTAATTCTGTGTTTACATGTTTTAATTAAAAATGAATTTGAATCATTACTTTGAACTTGCATACAACATTTAAGATGGGGATCCAGTATTTCCTCTTGCTTTTTATTTTGCCA-TGGTTTCTTGCAGATAATCTATTACGTAGATTTTTGTGTAAACTAAGTGGAATAACAGATGCTTTGAAAGTATCTCCAGGTAATAGCATAGTATCAGGTACATAGGATGTATGCGTTAAATGTTGGTTAAAAAGAGCAAATGTGTTCCTAAAATTCAAAAGCAAGCAGTAAAATAAAATTACATAGTCAAGGACTCCATGAGGATGATCCTTTCAACAGAAGAAGGTAGATTTGGCAGCATGGCAACTCAAGTGGAAGCAAC
>gene=chr11_4782305-4783305; species=gorGor
GGGATTTTTGCACCATTCTGTTACACTGCACTTCTTATCCCGTTGGGTCAGTTAGCTAGCATCAGGAAAT-TGGACGCTTAAGTGGAGAAAAATCACATCAGGGAAAATAAACGTATTGACCCAGGAAGTTTGTGTTTACACATTTCAATTAAAAATGAAATTGAATCATTTCTTTGGAGATGGATAGTGCATTTAAGATGAGAGTCTAGTATTT-TTCTTGGTTTTTGTTCTGCTATATGTTTCTTGTAAATAATGTGTTATATAGATTTTTGTGTAAAGTAATTTGGTTGCCAGATGATTTGGAAGTATCTCCAGGTAATAGCATAATGCCAGTTCCATAGTACATATATTTTAAATATCTGTTAGAATAAACAAATGGATTTCTACAATTTGGAAGCAAGCTGCAATATAGA-TGATCAAGTCAAGGGCTCCATGGGAACTGACTGTTGAACAGAGGAAAGAAGTTT-AGCAGGTTGGGAACTCAAGTGGAAGCAAC
>gene=chr11_4782305-4783305; species=panTro
GGGATTTTTGCACCATTATGTTACACTGCACTTCTTATCCCGTTGGGTCAGTTAGCTAGCATCAGGAAATTTGGATGCTTAAGTGGAGAAAAATCACATCAGGGAAAATAAACGTATTGACCCAGGAAGTTTGTGTTTACACATTTCAATTAAAAATGAAATTGAATCATTTCTTTGGAGATGGATAGTGCATTTAAGATGAGAGTCTAGTATTTTTTCTTGGTTTTTGTTCTGCTATATGTTTCTTGTAAATAATGTGTTATATAGATTTTTGTGTAAAGTAATTTGGTTGCCAGATGATTTGGAAgtatctccaggtaatagcataatgccagttccatagtacatatattttaaatatctgttagaataaacaaatGGATTTCTACAATTTGGAAGCAAGCTGCAATATAGAATGATCAAGTCAAGGGCTCCATGGGAACTGACTGTTGAACAGAGGAAAGAAGTTTTAGCAGGTTGGGAACTCAAGTGGAAGCAAC
>gene=chr11_4782305-4783305; species=papHam
GGAATTTTTGCACCACTCTGTTACACTGCACTTCTTTTCCCATTGGATCAGTTAGCAAGCATCAGAAAATTTCGATGCTTAAGTGGAGAAAAATCGCATCAGGGAAAATAAACATATTGACACAGGAAGTTTGTGTTTGCACATTTCAATTAGAAATGAAATTGAATCATTTCTTTGGAGATGGATAGTGCATTTAAGATGAGAGTCTAGTACTTTTTCTTGGTTTTTGTTCTGCTATATGTTTCTTGTAAATAATCTGTTATATAGATTTTTGTGTAAAGTAATTTGGTTGTCAGATGATTTGGAAGTATCTCCAGGCAATAGCATAATGCTAGTTCCATAGTATATGTATTTTAAATATCTATTAGACTGAGCAAATGGATTCCTACAATTTGGAAGCAAGCTACAATATAGAATGATCAAGTCGAGGGCTCCATGGGAGCTGACTTTTCAACAGAGGAAAGAAGTTTTAGCAGGTTGGGAACTCAAGTGGAAGCAAC
>gene=chr11_4782305-4783305; species=ponAbe
GGGATTTTTGCACCATTCTGTTACACTGCACTTCTTATCCCGTTGGGTCAGTTAGCTAGCATCAGGAAATTTGGTTGCTTAAGTGGAGAAAAATCACATCAGGGAAAATAAACGTATTGACCCAGGAAGTTTGTGTTTACACATTTCAATTAAAAATGAAATTGAATCATTTCTTTGGAGATGGATAGTGCATTTAAGATGAGAATCTAGTATTTTTTCTTGGTTTTTGTTCTGCTATATGTTTCTTGTAAATAAAGT----TATAGATTTTTGTGTAAAGTAATTTGGTTGCCAGATGATTTGGAAGTATCTCCAGGTAATAGCATAATGCCAGCTCCATAGCATATATATTTTAAATATCTGTTAGAATAAACAAATGGATTTCTACAATTTGGAAGCAAGCTGCAATATAGAATGATCAAGTTGAGGGCTCCATGGGAACTGACTGTTCAACAGAGGAAAGAAGTTTTAGCAGGTTGGGAACTCAAGTGGAAGCAAC
>gene=chr11_4782305-4783305; species=rheMac
GGAATTTTTGCACCACTCTGTTACACTGCACTTCTTTTCCCGTTGGATCAGTTAGCTAGCATCAGAAAATTTGGATGCTTAAGTGGAGAAAAATCGCATCAGGGAAAATAAACATATTGACACAGGAAGTTTGTGTTTGCACATTTCAATTAGAAATGAAATTGAATCATTTCTTTGGAGATGGATAGTGCATTTAAGATGAGAGTCTAGTATTTTTTCTTGGTTTTTGTTCTGCTATATGTTTCTTGTAAATAATCTGTTATATAGA-TTTTGTGTAAAGTAATTTG--TGCCAGATGA-TTGGAAGTATCTCCAGGCAATAGCATAATGCTAGTTCCATAGTATATGTATTTTAAATATCTATTAGACTGAGCAAATGGATTCCTACAATTTGGAAGCAAGCTACAATATAGAATGATCAAGTCGAGGGCTCCATGGGAGCTGACTTTTCAACAGAGGAAAGAAGTTTTAGCAGGTTGGGAACTCAAGTGGAAGCAAC
>gene=chr11_4882076-4883076; species=hg19
acatatatgtgtatataCGATAGGATAGGTACTCTATATATATACATACGCATAAATGTAttaggttggtgcaaaagtaattgcagtttttgcctttttaaaatctAATATGTTCatatgtgtgtgtgtatatatatgtatatatgtatatatatataGAGAGAGGGAATGTATCCTGGATATCTGTTGTAAGGATAATTTTAATGAATTACATATGCAAATGACACATTATTGGATGAAATTATTCAAATTAATATTTAATCTTCAGAAATTTCAACAGTTTATAATTTTCCATAGTCTTATTTTAAGGTAGGTAGAAGAAGATAAAAGTTATTGGCTCATAAACAACCACACATAAAGTATAATATAATACTTAGCCCAGTTCCTTCAGgctccctaactgatctttctgtacccatgagtgccgccttctaatacattcttcatttggcagttagaatagacttttttaaaacaaatataaatctcatttattcatc
>gene=chr11_4882076-4883076; species=bosTau
-----------------------------------------------------------------------------------------------------------------------------------------------------------------------------------------------------------------TACACTTGTAAATGACACATTAGTGAACATAACTGTTCAAA-------TTAATCTGCACAAGTTT---TAACTTATAACTTTCCATAATCTTATTTTAAAATAAGGGATAAAGAATAAAGGCTATTGACCCAGAAGCAACCACATATATGATAT-G-AGAGTA--tagttcatttcctccaggcaccctaacttatcatcctccacccatgagtgccccctttcaaaa-at--ttctttctgcagtcagaatgcactttga-----atatttaaaaaattatttattcacc
>gene=chr11_4882076-4883076; species=calJac
-------------------------------------------------------------------------------------------------------------------------------------------------------------agagagagagtatgtatCCTGGATATCTATTGTAAGGATAATTGTAATGAATTACATATGCAGATTGCACATTATTGGATGAAATTATTCATATTAAAATTTAATCTTCAGAAATTTCAATAATCTATAATTTTCCATAATCTCACTTTAAGGTAGCTAGAAGAAAATAAGGGTTATTGGCTCATAAGCAACCATACATAAGATAAAAGATAATACTTAGCCCAGTTCCTTCAGgctcccttactaatctttctgtatccatgagtgcccccgtttaatacattcttcattcagcagttagaatagac-tttttaaaacaaatgcaaatctcatttattcatc
>gene=chr11_4882076-4883076; species=canFam
----------------------------------------------------------------------------------------------------------------------------TGTGTGTG-------ATCTTCTTCCATATA--------------------CCTAGACATCTATGTCATGGAT--TTGGAATGGCCTACATTTGTAGATAACTCATTAGT-GATAAAACTATTCAAATTAATATTTAATCTTGACTAATTTTAATAATTTATAGTTTTCCATAACCTCATTTTAAA--AACGAACAGGGAATACAGG----TGGCCCAGAAACAACCACACATAAGATAT-------TA--TAACCCATTCCTCC-AGgctccctaactgaccatcctccatctagtagtgcctgtgt-cagta-attcctcattctgtagtctgaataaacttttt-----agatttggaatatgatttattcacc
>gene=chr11_4882076-4883076; species=equCab
------------------------------------------------------------------------------------------------------------------------------------------------------------------------------CCTAGATATCTATTTGACTGAT--TTGTAATGGCTTACATT----------ACACTAGTGGATAAAACTGTTCAAATTAATATTTAATCTTCACAAATTTTAACAATTTATAATTTTCCATAACCTCATTTCAAAGTGAAGGACAGAGAATAAAGGTTATTGGCACAGGAACAACCACACATAAGAT---------TA--TAGCCCATTTCTTTGAGgtttcctaact-----tcctcaatccactagtgccctctt-caata-attcttcattctgcagtcagaataagc-tttt-----aaatttggaatatgatttattcatc
>gene=chr11_4882076-4883076; species=gorGor
gcatatatgtgtatataCGATAGGATAGGTACTCTATATATATACATACACATAAATATAttaggttggtgcaaaagtaattgcagtttttgccttttttaaatctaatgtgttcatatgtgtgtgtatatatgtgtgtatatatgtatatatatAGAGAGAGAGGGAATGTATCCTGGATATCTGTTGTAAGGATAATTGTAATGAATTACATATGCAAATGACA-ATTATTGGATGAAATTATTCAAATTAATATTTAATCTTCAGAAATTTCAACAGTTTATAATTTTCCATAGTCTTATTTTAAGGTAGGTAGAAGAAAATAAAGGTTATTGGCTCATAAACAACCACACATAAAGTATAAGATAATACTTAGCCCAGTTCCTTCAGgctccctaactgatctttctgtacccatgagtgctgccttctaatacattcttcatttggcagttagaatagacttttttaaaacaaatataaatctcatttattcatc
>gene=chr11_4882076-4883076; species=panTro
acatatatgtgtatataCAATAGGATAGGTACTCTATATATA--CATACACATAAATATAttaggttggtgcaaaagtaattgcagtttttgccttttttaaatctAATATGTTCatatgtgtgtgtgtatatatgtgtatatatgtatatatataGAGAGAGAGGGAATGTATCCTGGATATCTGTTGTAAGGATAATTGTAATGAATTACATATGCAAATGACACATTATTGGATGAAATTATTCAGATTAATATTTAATCTTCAGAAATTTCAACAGTTTATAATTTTCCATAGTCTTATTTTAAGGTAGGTAGAAGAAAATAAAGGTTATTGGCTCATAAACAACCACACATAAAGTATAAGATAATACTTAGCCCAGTTCCTTCAGgctccctaactgatctttctgtacccatgagtgccactttctaatacattcttcatttggcagttagaatagacttttttaaaacaaatataaatctcatttattcatc
>gene=chr11_4882076-4883076; species=papHam
------------------------------------tatatacacatacacataaatatactaggttggtgcaaaagtaattgcagtttttgccttttttaaatctAATATGTTCGTGTGTGTGTGtatata-------atatatatatataGAGAGAGAGAGAGAGTATGTATCCTGGATATCTATTGTAAGGATAATTGTAATGAATTACATATGCAAATGACACATTATTGGATGAAATTATTCTATTTAACATTTAATCTTTAGAAATTTAAACAATTTATAATTTTCCATAGTCTCATTTTAAGATAGCTAGAAGAAAATAAAGCTTATTGGCTCATAAACAACCACATATAAGGTATAAGGTAATACTTAGCCCAGTTCTTTCAGgctccctaactgatctttctgtatccatgagtgcccttttctaatacattcttcattcggcagttagactagacttttttagaacaaatataaatctcatttatttatt
>gene=chr11_4882076-4883076; species=ponAbe
acatatatgtgtatataCAATAGGATAGGTACTCTCTATATATACATACAC--AAATATAttaggttggtgcaaaagtaatttcagtttttgcctttttttaatCTAatatattcatatgtgtgtgtgtatatatgtgtgtatatatgtatatataGAGAGAGAGGGAATGTATCCTGGATATCTGTTGTAAGGATAATTGTAATGAATTACATATGCAAATGACACATTATTGGATGAAATTATTCAAATTAATATTTAATCTTCAGAAATTTCAACAATTTATAATTTTCCATAGTCTCATTTTAAGGTAGCTAGAAGAAAATAAAGGTTATTGGCTCATAAACAACCACACATAAGGTATAAGATAATACTTAGCCCGGTTCTTTCAGgctccctaactgatctttctgtatccatgagtgcccccttctaatacattcttcatttggcagttagaatagacttttttaaaacaaatataaatctcatttattcatc
>gene=chr11_4882076-4883076; species=rheMac
------------------------------------tatatacacatacacataaatataCtaggttggtgcaaaagtaattgcagtttttgtcttttttaaatctAATATGTTCgtgtgtgtgtgtgtgtgtgtatatatatatatatagagagagagagagagagTATGTATCCTGGATATCTATTGTAAGGATAATTGTAATGAATTACATATGCAAATGACACATTATTGGATGAAATTATTCTATTTAACATTTAATCTTTAGAAATTTAAACAATTTATAA-TTTCCATAGTCTCATTTTAAGATAGCTAGAAGAAAATAAAGCTTATTGGCTCATAAACAACCACATATAAGGTATAAGGTAATACTTAGCCCAGTTCTTTCAGgctccctaactgatctttctgtatccatgaatgcccctttctaatacattcttcattcggcagttacactagacttttttagaacaaatataaatctcatttatttatt
>gene=chr11_4995455-4996455; species=hg19
TTTTAATATAACGTTGCAATATATGTCCTGCTTATAAATTTGTTTAAAATTTCTGTCATAAAAATTCAGCTGAAAAAAAAGGTCTAAAATTTTGTTAAAAATTTGTAAGATTTTTTAAAAGTTCAAAACATTTACATAAAATTCAAAAAAAAATATATGTATATAGTGTCTTCGTTGTAAACATGGATTTTCTTTTCCTTTCCTCGAATCTTTTATATCTCTCAAAAATACGTTGTCATTCTTTATAGAGGATTTTACAAAATTTATTTTTAGATCATTATGATTTTATTGCTATTCTTTACAGAATCATTCATCCTCTATTATTTTCTGTTTTTCTTAGTGATTACTGATTGCTTAGAGGAACAATATAAAATTTTGTTGTCAAAATCTACCATCCCATGCTGTTCTTTCTCTTTTTGTCTGTTTCCTCACTACCATAGATTTCGGAGTGCCTTTGCATCATCTTCTTAACTCTGTATACACCTTTGTAAAGAAATCCT
>gene=chr11_4995455-4996455; species=bosTau
TTCTTATGTAATAT----------------------------------------------------------------------------------------------------------CATCAATGAATTTACATAAAATTCAGAGA----TGTATTT---CCAAGTATTTTATATAAACAAGGGTTTCATTTTCTTTTCCTTGGGTTTTAGTT--CTCTCAAAAA-ATTTGGTCCTTTTCTCCACAGACTTTTGCAAAATTTATTTTTAG----ATTTTACATTGTTGTTATTATTTATAGAATCATTTACTGTCTATCATATTCTCTCTTTCTTAATGATTact--------------------------------------------------------------------------------------------------------------------------ACACTGTATACACCTCTGTAAAGAAATCCT
>gene=chr11_4995455-4996455; species=calJac
TTTTAATATAATATTGCAATATATGCCCTGTTTATGAATTTATTTAAAATTTCTGTCATAAAAATTCAGCTGTAAAAGAATGTTTAAAATTTTGTTAAAAATTTATAACATTCTTTAAAAGTTCAAAGCATTtacataaaattcagaaaaagagacatatatatagtgtcttctatgtaaacatgggttttcttttccttttctcaaatcttttataactctcaaaaatatgttgttatt-tttacagaggattttaccaaatttatttttagataattatgattttattgctattgtTTACAGAATCACTCATCCTGTATTATTTTCTATTTTTCTTACTGACTACTGATCACACAGAGAAAAAATGTAAATTTTTGTTGTCAAAGTCTATCACTCAATGCTCTTCTTTCTCTCTTTGTTTCTTTCCTCACTACCAAAGATTTCTGAATGCTTCTGCATTGTCTTCTTAACTCGTTATACGCCTTTGTAAAGAAATTCT
>gene=chr11_4995455-4996455; species=canFam
TTTAAATATAACAT-------------------ATAA-----------------------AAAAAT-------AAACA------TATAACTTtg--------------------ttaaaattttaattactttacgtaaaattcagagac---tatatctacacaatgtcttcaatgtagacatggatttttttttcctttcttcaagtcttttatgtctctc--acatatttggtcattttctccagaaacttttgtAAAAAAAAAAATTAGATCCTTATGCAATTGTTGCAATAATTTATAGGATCATTTATTCTCTCTTATTTTCTATTTTTTGTGATGATTACTGGTCATGTAGAA---TACTGCAGATTTTTGTTGTGGAAGCCTATAAGCCTGTCTTTGTCATTCTTTTTTTATCTTC--CCTTCCTACCTTATATGTCTgagtgcctcctcatcttcttttgcactgtgtatacacttctgtaaagaaatcc-
>gene=chr11_4995455-4996455; species=equCab
TTTTTATGTA----------------------------------------------------------------AATA------TTTAGTCTtgttaagaatt--------tctttaaaatttcaatgaatttacataaatttcagagaaaagcgtatttgtgcaacatcttcactgtaaacatgggtttcattttcttttcctcatgtcttttatgtctctcaaaaatatgtggccattttctccacagaattttgtaaaatttatttctagatctttgtgatgttaatgctattacttataggatcatttattctgtattattttct--------taatgattactagtcatacagaagagtattacagatttttgtTGTAGAAGCCTATCAGTCCATGTGGG------TCTTTTCGTCTCCTCTCTTCCTCCCATAGATTCCTGAGTGCGTCTTCATCTTCTTTTGT--------TTAACCCATGTAAAGAAATCCT
>gene=chr11_4995455-4996455; species=gorGor
TTTTAATATAATGTTGCAATATATGTCCTGTTTATAAATTTGTTTAAAATTTCTGTCATAAAAATTCAGCTGAAAAAAAAGGTCTAAAATTTTGTTAAAAATTTGTAAGATTTTTTAAAAGTTCAAAACATTTACATAAAATTCAGAAAAAACTATATGTATATAGTGTCTTCATTGTAAACATGGATTTTCTTTTCCTTTCCTCGAATCTTTTATATCTCTCAAAAATATGTTGTCATTCTTTA--------------AAATTTATTTTTAGATCATTATGATTTTATTGCTATTCTTTACAGAATCATTCATCCTCTATTATTTTCTATTTTTCTTAGTGATTACTGATTGCTTAGAGGAACAATATAAAATTTTGTTGTCAAAATCTGTCATCCCATGCTGTTCTTTCTCTTTTTGTCTCTTTCCTCAC-ACCATAGATTTCGGAGTGCCTTTGCATCATCTTCTTAACTCTGTATACGCCTTTGTAAAGAAATCCT
>gene=chr11_4995455-4996455; species=panTro
TTTTAGTATAATGTTGCAATATATGTCCTGTTTATAAATTTGTTTAAAATTTCTGTCATAAAAATTCAGCTGAAAAAAAAGGTCTAAAATTTTGTTAAAAATTTGTAAGATTTTTTAAAAGTTCAAAACATTTACATAAAATTCAGAAAAAAATATATGTATATAGTGTCTTCATTGTAAACATGGATTTTCTTTTCCTCTCCTCAAATCTTTTATATCTCTCAAAAATATGTTGTCATTCTTTATAGAGGATTTTACAAAATTTATTTTTAGATCATTATGATTTTATTGCTATTCTTTACGGAATCATTCATCCTCTATTATTTTCTGTTTTTCTTAGTGATTACTGATTGCTTAGAGGAACAGTATAAAATTTTGTTGTCAAAATCTATCATCCCATGCTGTTCTTTCTCTTTTTTTCTCTTTCCTCACTACCATAGATTTCGGAGTGCCTTTGCATCATCTTCTTAACTCTGTATACACCTTTGTAAAGAAATCCT
>gene=chr11_4995455-4996455; species=papHam
TTTTAATATAATGTTGCAATATTTGTACTGTTTATGAATTTGTTTAAAATT--TGTCATAAAAATTCAGCTGTAAAAAAAGGtttaaaattttgttaaaaatttataat-ttttttaaaaGTTCAAAGCATTTACATAAAATTCAGAAAAAGATACATGTATATAGTGGCTTCAGTGTAAACATGGATTTTCTTTTCCTTTCCTCAAATCTTttatatctctcaaaaatatgttgtcattttttatagaggattttgcaaaatttatttttaggtcattacgattttattgctattctttgcagaatcattcatcctctattattttctatttttgttactgattactgattgtgtagagaaacaatATAAAATTTTGTTGTCAAAATCTATCATCCCACGCTGTTCTTTCTCTTTTCGTCTCTTTCTTCACTACCATAGATTTCTGAGTGCCTTTGCATCGTCTTCTTAACTCCGTATACACCTTTGTAAAGAAATCCT
>gene=chr11_4995455-4996455; species=ponAbe
TTTTAATATAATGTTGCAATATATGTCCTGTTTATAAATTTGTTTAAAATTTCTGTCATAAAAATTCAGCTGTAAAAAAAAGTTTAAAATTTTGTTaaaaatttataagattttttaaaagttcaaagcatttacataaaattcagaaaaagatatatgtatatagtgtcttcaacgtaaacatggattttctttacctttcctcaaatcttttatatctctcaaaaatatgttgtcattttttatagaggattttacaaaatttatttttagatcattatgattttattgctattctttacagaatcattcatcctctattattttctatttttcttagtgattactgattgcgtagaggaacaatataaaattttgtTGTCAAAATCTGTCATCCCATGCTGTTCTTTCTCTTTTTGTCTCTTTCCTCACTACCACAGATTTCGGACTGCCTTTGCATCATCTTCTTAACTCTGTATACACCTTTGTAAAGAAATCCT
>gene=chr11_4995455-4996455; species=rheMac
TTTTAATATAATGTTGCAATATTTGTACTGTTTACGAATTTGTTTAAAATTTCTGTCATAAAAATTCAGCTGTaaaaaaaggtttaaaattttgttaaaaa--------------------ttcaaagcatttacataaaattcagaaaaagatacatgtatatagtggcttcagtgtaaacatggattttcttttcctttcctcaaatcttttatgtctctcaaaaatatgttgtcattttttatagaggattttgcaaaatttatttttagatcattacgattttattgctattctttgcagaatcattcatcctctattattttctatttttgttactgattactgattgtgtagagaaacaatATAAAATTTTGTTGTCAAAATCTATCATCCCACGCTGTTCTTTCTCTTTTCGTCTCTTTCTTCACTACCATAGATTTCTGAGTGCCTTTGCATCGTCTTCTTAACTCCGTATACACCTTTGTAAAGAAATCCT
>gene=chr11_5198202-5199202; species=hg19
CTACGTAGGAAAAGTCAATCTGGATTAAACCCTAAAATATATTTCTCTTTTCTCGATTATCTTTATATATTTTTAAGTTAAAATTCATGAAAATAGTATTTCTGAAAAAATGGAGAATTTCATTAAAGTATTTTTTTTTTCAAAACCTTTGATCTTTGAGTGCCTTAGCAAAATTCCGTGGACACTTTGATAGACACCATCATTTTAAGTGTGTTTGAGGATTTCTATGGATTGTATTTATTCTATTCCCTAAAACAGACTTTTTAATCTTAACAGCATACACTGATAGGAGAGAAAAGCAAAATCACTCGATCTTTAATTTGTTTGGTCTTCACCCCATAAATGATGGGGTTTAGCATAGGGGGCACTAACACATAGAGACTGCCCACTAGGATGTGAATGTGGTGAGGGATGGTTTTACCTCCAAAGCGATGGGCAAGAAATGAAAAGAATGCTGGGGTATAGAACATAAATATGACACAGATATGAGAGCCGCACGT
>gene=chr11_5198202-5199202; species=bosTau
CTATACAGGAAAAGCCCGTCTGGGTTGAGTCCTAAAATATGTTTCTCTTGTTCCTGTTATCTT-ATGTGTCCTTAAGTTAAAAGACATGATAATAGAATGTTTAGGAGAATTGAAAATGACATTAAAAT------TT---TAAA-------CTCTTTAAGAACTTTAGGAAAATGCACTGGCATTTTTGGCAGATCCTAACATTTTTGGTGTGTTTTAATGTTTTTGTGAATTTCATTTATCCCATTCCTCGAAACAGACTTTTAGGCTTTAACAACATATGCTGATGGGGGAGAAAAATAAAATCACTCGGTCCTGAATCTGTTTGGTCCTTACTCCATAGATAATGGGGTTGAGCATTGGGGGCACCACCACGTAGAGGTTTGCTACTAAGATATGGATGTGATGAGGAATGGTTTTACCCCCAAAGCGATGGGCAGTAAATGAAAAGAATGCTGGAGCATAGAACATAAGTATGACACAGATGTGGGAACCACATGT
>gene=chr11_5198202-5199202; species=calJac
ATATGTAGGAAAAGTCAATCTGGATTAAA-CCTAAAATATATTTTTCTTTTCTCTATTATCTTTATATATTTTTAAGTTAAAATTCATGAAAATAGGATGTCTGAAAAAATGGAGAATTTCATTAAAGTATTTTTTT---CAAA-------ATCTTTGAGTGCCTTAGCCAAATGCAGTGGTCAC--TGATAGA---TATTCTTTCAAGTTTATTTGAGGATTTCTATAGATTTCCTTTATTCTATTCCCTAAAACAGCCTTTTTTATTTTAACAGCATTCACTGATAGGAGAGAAAAGTAAAATCACTCTATCTTTAATTTGTTTGGTCTTTACCCCATAAATGATGGGGTTTAGCATAGGGGGCACCACCACATAGAGATTGGCCACTAGGACGTGAATGTGGTGAGGGATGGTTTTATCTCCAAAGCGATGGGCAAGAAATGAGAAGAATGCTGGGGTGTAGAACATAAGTATGACACAGATGTGACAGCCGCATGT
>gene=chr11_5198202-5199202; species=canFam
ACACCCAAGAAATTTCCATCTGGGTTCAATTCTAAAATACATTCCTCTTTTCTCAGATATCTT-ATGTTTGCTTAAGGTACAATGCAAGAAAATAGCAGGTCTAGGAGAATTAGGAATATCATTA----------TT---CAAT-------GTTTTTAAGTGCTTTCTGAAAATACATTGGTAACTTTGGCATTTACTGTCCTTTTAAGTGTG-TTGAGATTCTTTATAGATTTCAATCATCTGACTCCTCCAAATAT----------TTTAACAACATGTGCTGATGAAGGAGAAAAGCAATGTTACTCGGTCTTGAATCTGTTTGGTCTTCACCCCATAAATGATGGGGTTTAGCATAGGGGGAACAACCACATAGAGATTGGCTACCAGGATGTGGATGTGGTGAGGGATGGTTTTACCCCCAAAACGATGGGCAAAAAATGAAAAGAATGCTGGGGCATAGAACATAAGGATGACACAGATGTGGGAAGCACATGT
>gene=chr11_5198202-5199202; species=equCab
CTACACAGGAAAAGTGCATCTATGTTAAACTCTAAAATATATTTCCTTTTTCTCAGcTACCTT-ATGTATCTTTAAATTAAAATGCATGATAATAGAATTTCTAGGAGAATTGAGAATATCGTTAAAGGT-----TT---CAAA-------ATTTTTA---GCTTTAGGAAAATGCATTGGAAACTTTGGAGGATCTTATCCTTTTAAGTGTGTTTGAGGCTTTTTATGGATTTCATTTATCCTATTCCTCGAAACAAACATTTAAACTTTACCAACATGTGCTGATGGGAGTGAAAAGCAAAATCACTCGATCTTGAATCTGTTTGGTCTTTACCCCATAAATGATGGGGTTGAGCATAGGGGGCACTACCACATAGAGGTTGGCTACTAGGATATGGATGTGGTGAGGGATGGTTTTACTGCCAAAGCGATGGGCAAAAAATGAAAAGAATGCTGGGGCATAGAACATAAGTATGACACAGATGTGGGAACCACAGGT
>gene=chr11_5198202-5199202; species=gorGor
--------------------------------------------------------------------------------------------------------------------------------------------------------------------------------------------------------------------------------------------------------------------------------------------------------------------------------------------------------------------------------------------------------------------------------------------------------------------------------------------------------------------
>gene=chr11_5198202-5199202; species=panTro
--------------------------------------------------------------------------------------------------------------------------------------------------------------------------------------------------------------------------------------------------------------------------------------------------------------------------------------------------------------------------------------------------------------------------------------------------------------------------------------------------------------------
>gene=chr11_5198202-5199202; species=papHam
CTATGTAGGAAAAGTCAATCTGGATTAAACCCTAAAATATACTTCTCTTTTCTCAATTATCTTTATGTATTTTTAAGTTAAAATTCCTGAAAATAGTATGTCTGAAAAAATTGGGAATTTCATTAAAGTATTTTTTT--TCAATATCTTTGATCTTTGAGTGCCTTAGCAAAATGCAGTGGGCATTTTGATAGACACCATCCTTTTAAGTGTGTTTGAGGATTTCTATGGATTGTATTTATTCCATTCCCTAAAACAGACTTTTAAATTTTAACAGCATACACTGATAGGAGGGAAAAGCAAAATCACTCGATCTTTAATTTGTTTGGTCTTCACCCCATAAATGATGGGGTTTAGCATAGGGGGCACCAACACATAGAGATTGGCCACTAGAATGTGAATGTGGTGAGGGATGGTTTTACCTCCAAAGCGATGGGCAAGAAATGAAAAGAATGCTGGGGCATAGAACATAAGTGTGACACAGATGTGAGAACCACACGT
>gene=chr11_5198202-5199202; species=ponAbe
CTACATAGGAAAAGTCAATCTGGATTAAACCCTAAAATATATTTCTCTTTTCTCAATTATCTTTATGTATTTTTAAGCTAAAATTCATGAAAATAGTATTTCTGAAAAAATGGAGAATTTCATTAAAGTATTTTTTT---CAAAATCTTTGATCTTTGAGTGCCTTAGCAAAATTCCGTGGACACTTTGATAGACACCATCCTTTTAAGCGTGTTTGAGGATTTCTATGGATTGTATTTATTCTATTCCCTAAAACAGACTTTTTAATCTTAACAGCATA-----AGAGGAGAGAAAAGCAAAATCACTCCATCTTTAATTTGTTTGGTCTTCACCCCATAAATGATGGGGTTTAGCATAGGGGGCACCAACACATAGAGATTGGCCACTAGGATGTGAATGTGGTGAGGGATGGTTTTTCCTCCAAAGCGATGGGCAAGAAATGAAAAGAATGCTGGGATATAGAACACAAGTATGACACAGATATGAGAGCCGCATGT
>gene=chr11_5198202-5199202; species=rheMac
CTATGGAGGAAAAGTCAATCTGGATTAAACCCTAAAATATACTTCTCTGTTCTCAATTATCTTTATGTATTTTTAAGTTAAAATTCCTGAAAATAGTATGTCTGAAAAAATTGAGAATTTCATTAAAGTATTTTTTT--TCAATATCTTTGATCTTTGAGTGCCTTAGCAAAATGCAGTGGGCATTTTGATAGACACCAACCTTTTAAGTGTGTTTGAGGATTTCTATGGATTGTATTTATTCCATTCCCTAAAACAGACTTTTAAATTTTAACAGCATACACTGATAGGAGAGAAAAGCAAAATCACTCGATCTTTAATTTGTTTGGTCTTCACCCCATAAATGATGGGGTTTAGCATAGGGGGCACCAACACATAGAGATTGGCCACTAGAATGTGAATGTGGTGAGGGATGGTTTTACCTCCAAAGCGATGGGCAAGAAATGAAAAGAATGCTGGGGCATAGAACATAAGTGTGACACAGATATGAGAGCCACACGT
>gene=chr11_5626395-5627395; species=hg19
CCCAGGAAAGCAGTCCTGAGCCCAACTTCCCCGCTTTTAATAGAGGAGACCCTCAGTGTGACCGACTAGCAGCCTCTTTTTCTTCCCTGTTCCTGAAGAATCAGATGGAGCCTGAGAGATGCAGGATCCAGACAGAGTTTAATCAGCTGCGAAATATCCTAGACAGAGTGGAGCAACGGGAGCTGAAAAAGCTGGAACAGGAAGAGAAGAAGGGGCTACGAATTATAGAAGAGGCTGAGAATGATCTGGTCCACCAGACCCAGTCGCTGCGAGAGCTCATCTCGGATCTGGAGCGTCGATGTCAGGGGTCAACAATGGAGCTGCTGCAGGTAAGGCTTGTGAAGGAGCCCAGATCTGAGAGTCAAGGAAAAGAGAAACTAACTTTCCTTCCTTTCTGGGACATCAGACTACCATCGTTGCAGGGACAAGAGAAAACATTCCTTTGGCGCTATAGTGCCTATCCCCTATTAAACTGTTTAGAGGTATGGAGTAAAGCGTAA
>gene=chr11_5626395-5627395; species=bosTau
TCCAGGAAACCAGTGCGGAGCCTGCCCTCCCCACTCCTTATACAGGAGACCCTCAGCTCAGCAGACTAGCAGCCTCTTTCTTTTCCATGTTCCTTAAGAATCAGATGGAACCTGAGAGACACAGGATCCAGAAACAGTTTGATCACTTGAGGAGCATCCTGGACAAAGAGGAACAGCGACAGCTGAAGAAGCTGGAGGAGGAGGAAAGGAGAGGGCTGAACATCATAGCAGAAGCTGAGGTCGAGCTGGTCCAGCAGAGCCAGTCCCTGAGAGAGCTCATCTCAGACCTGGAGCACCGTTGTCAGGGGTCAGCAACAGAGCTCCTGCAGGTAAGAGTAGGAAAGGGGCTGCGATCTGAGAGTCAAGACCAAGAGAAAATAACTCTCCTTCCCTTCTGATG--TGGGACTCCTATCCTGGTGGAGGAAATAAAAAAATTTCCTTTGATCATACAGTGCCTCTTTGCTATTAGACAGTTCAAGATTCATGGATAAAGCACAG
>gene=chr11_5626395-5627395; species=calJac
CCCAGAAAAGCAGACTTGAGTGCAATTCCCCCACTTTTTATAGGGGAGACCCTCAGTGTAACAGACTAGCAGCCTCTTTTTCTTCCCTATTCCTGAAGAATCAGATGGAGCCTGAGAGGTACCGGATCCAGACAGAGTTTAATCAGCTGCGAAACATCCTAGACAGAGCGGAGCAGCGGGAGCTGAAAAAGCTGGAGGAGGAAGAGAAGAAGGGGCTGCGTATTATAGAAGAGGCTGAGAATGACCTGGTCCACCAGAGCCAGTCGCTGAGAGAGCTCATCTCCGATCTGGAGCGTCGATGTCAGGGGTCAACAATGGAGCTGCTGCAGGTAAGGCTTGTGAAGGAGCCCAGATCAGAGACTCAAGGAAAAGAGAAACTAACTTTTCTTCCTTTCTGGGGCATCAGACTACCATCACTACAGGGACAAGAAAAAGCATTCCTTTGGCACGATAGTGCCTATTTCCTATTAAACTATTTAGAGGTATAGAGCAAAGCATAA
>gene=chr11_5626395-5627395; species=canFam
GCCAGAAGAGTGGTGCTGAGCCTGAATCTCCCACCCA--AGAGTAGGGACTCTAAGCTCAACAGATGAGCAGCCTTTATCTCTTACATGTTCCTGAAGAATCAGATGGAACCTGAGAGACACAGGATCCAGACAGAATTTAATAAGTTGAGAAGCATCCTGGACAAAGAGGAGCAGCGACAATTGAAAAAGCTGGAGGAGGAAGAGAGGAAGGGCCTGAGTATTTTAGAAGAGGCTGAGAATGAGCTGGTCCAGCAGAGCGAAACACTGAGGGAGCTCATTTCTGATCTGGAGCTTCGGTGTCAGGGGTCAGCAATGGAGCTGCTGCAGGTAAGACTCGGGGAAGAGCCTTAGTCTGAGAGTCAAGGCAAAGGGAGACTGACTTTCACTCCCTTCTTATG----GGACTAATGACCTGGTAGGAGAAAGAAAAAGA-TTTGCTTGGCCCTGTTGTGCCTCTTGCCTATTAAACTATGCAGAAGTCACGGGTAAAACATAG
>gene=chr11_5626395-5627395; species=equCab
GCCGGAAAAGCAGTGCTGAGCCTGTCTCCCCCATCCCTTATAGAGGAGACCCTCAGCTCAACCAACTAGCAGCCTCTTTCTCTTCCATGTTCCTGAAGAATCAGATGGAACCCGAGAGACACAGGATTCAGTCACAGTTTAATCAATTGAGAAGCATCCTGGACAAAGAGGAGCAGCGGCAACTGAAAAAGCTGGAGGAGGAGGGGAGGAAGGGGCTGAGTATTATAGAAGAGGCTGAGGATGAGCTGGTCCACCAGAGCCAGTCGCTGAGAGAGCTCATTTCCGATCTTGAGCGTCGGTGTCAGGGGTCAACAATGGAACTGCTACAGGTGAGACTCTTGCAGGAGCCCCAATCGGAGAGTCAAGGCAAAGAGAGACTAACGTTTTTTCCCTTCTGATA--TGGGGCTGATATCGTGATGGGGGCAAGAATAA----TTCTTTGACCGTGTAGTGCCTCTTCCTTATTAAACTGTGTGGAGGTCACAGGTAAAGCATGG
>gene=chr11_5626395-5627395; species=gorGor
CCCTGGAAAGCAGTCCTGAGCCCAACTCTCCCGCTTTTAATAGAGGAGACCCTCAGTGTGACCGACTAGCAGCCTCTTTTTCTTCCCTGTTCCTGAAGAATCAGATGGAGCCTGAGAGATGCAGGATCCAGACAGAGTTTAATCAGCTGCGAAGTATCCTAGACAGAGTGGAGCAGCGGGAGCTGAAAAAGCTGGAACAGGAAGAGAAGAAGGGGCTACGAATTATAGAAGAGGCTGAGAATGATCTGGTCCACCAGACCCAGTCGCTGCGAGAGCTCATCTCGGATCTGGAGCGTCGATGTCAGGGGTCAACAATGGAGCTGCTGCAGGTAAGGCTTGTGAAGGAGCCCAGATCTGAGAGTCAAGGAAAAGAGAAACTAACTTTCCTTCCTTTCTGGGACATCAGACTACCATCGTTGCGGGGACAAGAAAAAACATTCCTTTGGCGCTATAGTCCCTATCCCCTATTAAACTGTTTAGAGGTATGGAGTAAAGCGTAA
>gene=chr11_5626395-5627395; species=panTro
CCCAGGAAAGCAGTCCTGAGCCCAACTCCCCCGCTTTTAATAGAGGAGACCCTCAGTGTGACCGACTAGCAGCCTCTTTTTCTTCCCTGTTCCTGAAGAATCAGATGGAGCCTGAGAGATGCAGGATCCAGACAGAGTTTAATCAGCTGCGAAATATCCTAGACAGAGTGGAGCAGCGGGAGCTGAAGAAGCTGGAACAGGAAGAGAAGAAGGGGCTACGAATTATAGAAGAGGCTGAGAATGATCTGGTCCACCAGACCCAGTCGCTGCGAGAGCTCATCTCGGATCTGGAGCGTCGATGTCAGGGGTCAGCAATGGAGCTGCTGCAGGTAAGGCTTGTGAAGGAGCCCAGATCTGAGAGTCAAGGAAAAGAGAAACGAACTTTCCTTCCTTTCTGGGACATCAGACTACCATCGTTGCGGGGACAAGAAAAAACATTCCTTTGGCGCTATAGTGCCTATCCCCTATTAAACTGTTTAGAGGTATGGAGTAAAGCGTAA
>gene=chr11_5626395-5627395; species=papHam
CCCAGGAAAACAGTCCTGAGCCCAACTCCCCAGCTTTTAACAGAGGAGAACCTCAGTGTGACAGAATAGCAGCCTCTTTTTCTTCCCTGTTCCTGAAGAATCAGATGGAGCCCGAGAGACACAGGATCCAGACAGAGTTTAATCAGCTGCGAAACATCCTAGACAGAGTGGAGCAGCGAGAGCTGAAAAAGCTGGAAGAGGAAGAGAAGAAGGGGCTACGAATTATAGAAGAGGCTGAGAATGATCTGGTCCACCAGAGCCAGTCACTGCGAGAGCTCATCTTGGATCTGGAGCGTCGATGTCAGGGGTCAACAATGGAGCTGCTTCAGGTAAGGCTTGTGAAGGAGCTCAGATCTGAGAGTTAAGGAAAAGAGAAACTAACTTTCCTTCCTTTCTGGAACATCAGACTACCATCATTGCAGGGACAAGAAAAAACATTCCTTTGATGCTATAGTGCCTATCCCCTATTAAACTGTTTAGAGATACGGAGTAAAGCATAA
>gene=chr11_5626395-5627395; species=ponAbe
CCCAGGAAAGCAGTCCTGAGCCCAACTCCCCTGCTTTTAATAGAGGAGACCCTCAGTGTGACCGACTAGCAGCCTCTTTTTCTTCCCTGTTCCTGAAGAATCAGATGGAGCCTGAGAGACGCAGGATCCAGACAGAGTTTAATCAGCTGCGAAATATCCTAGACAGAGTGGAGCAGCGGGAGCTGAAAAAGCTGGAACAGGAAGAGAAGAAGGGGCTACGAATTATAGAAGAGGCTGAGAATGATCTGGTCCACCAGACCCAGTCGCTGCGAGAGCTCATCTCGGATCTGGAGCGTCGATGTCAGGGGTCAACAATGGAGCTGCTGCAGGTAAGGCTTGTGAAGGAGCCCAGATCTGAGAGTCCAGGTAAAGAG----TAACTTTCCTTCCTTTCTGGGACATCAGACTACCATCATTGTGGGGACAAGAGAAAACATTCCTTTGGCGCTATAGCGCCTATCCCCTATTAAACTGTTTAGAGGTATGGAGTAAAGCATAA
>gene=chr11_5626395-5627395; species=rheMac
CCCAGGAAAACAGTCCTGAGCCCAACTCCCCAGCTTTTAACAGAGGAGAACCTCAGTGTGACAGAATAGCAGCCTCTTTTTCTTCCCTGTTCCTGAAGAATCAGATGGAGCCCGAGAGACACAGGATCCAGACAGAGTTTAATCAGCTGCGAAACATCCTAGACAGAGTGGAGCAGCGAGAGCTGAAAAAGCTGGAAGAGGAAGAGAAGAAGGGGCTACGAATTATAGAAGAGGCTGAGAATGATCTGGTCCACCAGAGCCAGTCACTGCGAGAGCTCATCTTGGATCTGGAGCGTCGATGTCAGGGGTCAACAATGGAGCTGCTTCAGGTAAGGCTTGTGAAGGAGCTCAGATCTGAGAGTTAAGGAAAAGAGAAACTAACTTTCCTTCCTTTCTGGAACATCAGACTACCATCATTGCAGGGACAAGAAAAAACATTCCTTTGGTGCTATAGTGCCTATCCCCTATTAAACTGTTTAGAGATACGGAGTAAAGCATAA
>gene=chr11_5663455-5664455; species=hg19
CCCTTCCCCTGTCCCTACTCTAAAGAATATATAGGTATCAGTGCTTACTCCTTTGTTTCTAATCAGCATCACTGAATCTTTTATTATTTCAGAACTGACAGCTGTCCGGTGCTACTGGGGTAAGAAAAAGTTAGTCTTTAAATAACTGTTTTCCAATTACCTTTCAGAAGTTTATGGTTTCAATGATATCTTCTGATCTTAGCCTCATGCATTCTCAGCACCTCCCAAAACATTTGCTAAATACATTTCTCCAGTGTTTTACCCCTCCAATTCATCAGTGCAAGTTTTTCAGTCACTTCCCAAGTTCGTTCATCACCATGTCACTAGATAAACCTACTCCATATCTGTCACCTAATCATATATATCACACAGATGattatattcatatacatatatatatatttttttttttCTTGCAGTGGATGTCACACTGAATTCAGTCAACCTAAATTTGAATCTTGTCCTTTCAGAAGATCAGAGACAAGTGATATCTGTGCCAA
>gene=chr11_5663455-5664455; species=bosTau
CCTACCCCTTACCCC-ACCCTAGAAAAGAAATAGGTATCAGTGCTTAGTCACTTGCATC-AATCAACATCATTGAATCTTTTATCATTTCAGACCTAACACGCGTCCAGTGCCACTGGGGTAAGAAG-ATTTGGTCTTCAAATTACTGTGTTCTGACCCCATTTCCGAAGTTTGCAGTTTCAATTAGATTT---GGTCATAGCCCCATGTGT-----TCACCTCCTGATACATGCATATAATATGTCACTCTAATGTTTGAACTCCCCAGTCCATCAACACAAGTTCTACAGTCAATTGCCAGGTTCCCTCTTCACAATGTCACTGGATAAGCTTACCCTATATTTGT---------------------TATATG-TTTTG---------------------TTTTTTTTCCTCTGCAGTGGACATCACATTGAATCCATTCAACCTAAATTTGAATCTTGTCCTTTCAGAAGATCAGAGACAAGTGCTATCTGTGCCAA
>gene=chr11_5663455-5664455; species=calJac
CCCTTCCCCTGTCCCTACTCTAAACAATAGGTAGGTATCAGTGTTTACTCCTTTGTTTCTAATTAGCATCACTGAATCTTTTATTATTTCAGAACTGACAGCTGTCCGATGCTACTGGGGTAAGAAAAAGTTAGTCTTTAAATAACTGTGTTCCAGTTACCTTTCAGAGGTTTGTGGTTTCAATGATATCCTCTAATCTTAGCCTCATTCGTTCTCAGCACCTCCCAAAACATTTGCATAATACATTTCTCCAGTGTTTTACTCCCATAATTCATTAATGCACATTTTTCAGTCACTTCCCAAGTTCCTTCATA-----------AGGTAAACTTACTCCATATCTGTCACCTAATCATATATATCACATAGATGATTATATTCATATACATATATATAC---ATTTTTTTTCTTGCAGTGGATGTCACAATGAATCCAGTCAACCTAAATCTGAATCTTGTCCTTTCAGAAGATCAGAGAGAAGTGACATCTGTGCCAA
>gene=chr11_5663455-5664455; species=canFam
CCCCTCTGCTGGCCCTACTCTGGAGAAGAGATAGGCATTGGTGCTTAGTCATTTGCTTCTAGTCAGCATCACTGACTCTCTTATCATTTCAGAGCTAACACAAGTCCAGTGCTACTGGGGTAAGAAGAAGTTGTTCTTCAAATCTCTGTGCTCTAATCCCCTTTCAGAAACTTGCGATTTCAGTGAGATCTCATAATCTTAGCTCCATGTGTtctctctctctctatatatatatatgAAATACAATTCTCCAGTGTCTTACTTCCCCAATCCATCAATACAAGTTCTCAAATCATTTCCCAAGTTCCCTCTTTATAATGTCAGAAGATAAACCAACCCCATACTTGTCACCTGATCTTACTT---------------------------------------TCTTTTTTTTTCTGCAGTGGACATCACACTGAACCCAAGCAACTTAAATCTAAGCCTTGTCCTTTCAGAAGACCAGAGACAAGTGATGTCTGTGCCAA
>gene=chr11_5663455-5664455; species=equCab
CCCCTCCCCTGCCTTTACTCTGGAGAAGAGATAGGTATCAGTGCTTAATCACTTGCATCTAATCAACATCATTGAATGTTTTATCATTTCAGAGCTAACACATGTCCAGTGCTACTGGGGTAAGAAGAAGTTGGTCTTCGAATCACTGTGTTCTGATTCCTTTTCAGAAGTTTGTGGTCTC----AGATCCCATAATATTAGTCCCATGTGTTCTCATTACCTCCatatatatttgtataATACATTTCTCCAATGTTTTACCTCTTCAATCCATCAATACATGTTTTGTAATCACTTCCCAAATTTCCTCCTCACAATGTCACCAGATACACCTACTGCATATTTGTCATCTGATTTTATAA------------------------------------------TTTTTTTTCTGCAGTGGATATCACACTGAATCCAGTCAACCTAAATTTGAATCTTATACTTTCAGAAGATCAGAGGCAAGTGACATCTGTGCCAA
>gene=chr11_5663455-5664455; species=gorGor
-----------------------------------------------------------------------------------------------------------------------------------------------------------------------------------------------------------------------------------------------------------------------CCTCCAATTCATCAGTGCAAGTTTTTCAGTCACTTCCCAAGTTCATTCATCACAATGTCACTAGATAAACCTACTCCATATCTGTCACCTAATCATATATATCACACAGATGattatattcatatacatatatatata--tatttttttCTTGCAGTGGATGTCACACTGAATTCAGTCAACCTAAATTTGAATCTTGTCCTTTCAGAAGATCAGAGACAAGTGATATCTGTGCCAA
>gene=chr11_5663455-5664455; species=panTro
CCCTTCCCTTGTCCCTACTCTAAAGAATAGATAGGTATCAGTGCTTACTCCTTTGTTTCTAATCAGCATCACTGAATCTTTTATTATTTCAGAACTGACAGCTGTCCGGTGCTACTGGGGTAAGAAAAAGTTAGTCTTTAAATAACTGTTTTCCAATTACCTTTCAGAAGTTTATGGTTTCAATGATATCTTCTGATCTTAGCCTCATGCGTTCTCAGCACCTCCCAAAACATTTGCTAAATACATTTCTCCAGTGTTTTACCCCTCCAATTCATCAGTGCAAGTTTTTCAGTCACTTCCCAAGTTCATTCATCACAATGTCACTAGATAAACCTACTCCATATCTGTCACCTAATCATATATATCACACAGATGattatattcatatacatatatatata-ttttttttttCTTGCAGTGGATGTCACACTGAATTCAGTCAACCTAAATTTGAATCTTGTCCTTTCAGAAGATCAGAGACAAGTGATATCTGTGCCAA
>gene=chr11_5663455-5664455; species=papHam
CCCTTCCCCTGTCCCTACTCCAAAGAATATATAGGTATCAGTGCTTACTCCTTTGTTTCTAATCACCATCACTGAATCTTTTATTATTTCAGAACTGACAGCTGTCCGATGCTACTGGGGTAAGAAAAAGTTCGTCTTTAAATAACTGTGTTCCATTTACCTTCCAGAAGTTTATGGTTTCAATGATATCTTCTGATCTTAGCCTCATGCATTCTTAGCACCTCCCAAAACATTTGCCTAATGCATTTCTCCAGTGTTTTACCCCCACAATTCATCAATGCAAGTTTTTCAGTCACCTCTCAAGTTCCTTCATCACAATGTCACTAGATAAA-CTACTCCGTATCTGTCACCTAGTCATATATATCACATAGATGATTACATTCATATATATACACAT-----TTTTTTTTTCTTGCAGCGGATGTCACACTGAATTCAGTCAACCTAAATTTGAATCTTGTCCTTTCAGAAGATCAGAGACAAGTGATATCTGTGCCAA
>gene=chr11_5663455-5664455; species=ponAbe
CCCTTCCCCTGTCCCTACTCTAAAGAATAGATAGGTATCAGTGCTTACTCCTTTGTTTCTAATCAGCATCACTGAATCTTTTATTATTTCAGAACTGACAGCTGTCCGGTGCTACTGGGGTAAGAAAAAGTTAGTCTTTAAATAACTGTTTTCCAATTACCTTTCAGAAGTTTATGGTTTCAATGATATCTTCTGATCTTAGCCTCATGCATTCTCAGCACCTCCCAAAACATTTGCTAAATACATTTCTCCAGTGTTTTACCCCTCCAATTCATCAGTGCAAGTTTTTCAGTCACTTCCCAAGTTCCTTCATTACAATGTCACTAGATAAACCTACTCCATATCTGTCACCTAATCATATATATCACATAGATGATTATATTCATATGCATATATATTT---TTTTTTTTTCTTGCAGTGGATATCACACTGAATTCAGTCAACCTAAATTTGAATCTTGTCCTTTCAGAAGATCAGAGACAAGTGATATCTGTGCCAA
>gene=chr11_5663455-5664455; species=rheMac
CCCTTCCCCTGTCCCTACTCCAAAGAATATATAGGTATCAGTGCTTACTCCTTTGTTTCTAATCACCATCACTGAATCTTTTATTATTTCAGAACTGACAGCTGTCCGATGCTACTGGGGTAAGAAAAAGTTCGTCTTTAAATAACTGTGTTCCATTTACCTTCCAGAAGTTTATGGTTTCAATGATATCTTCTGATCTTAGCCTCATGCATTCTTAGCACCTCCCAAAACATTTGCCTAATGCATTTCTCCAGTGTTTTACCCCCACAATTCATCAATGCAAGTTTTTCAGTCACCTCTCAAGTTCCTTCATCACAATGTCACTAGATAAA-CTACTCCATATCTGTCACCTAGTCATATATATCACATAGATGATTATATTCATATATATACACAT-----TTTTTTTTTCTTGCAGCGGATGTCACACTGAATTCAGTCAACCTAAATTTGAATCTTGTCCTTTCAGAAGATCAGAGACAAGTGATATCTGTGCCAA
>gene=chr11_6467415-6468415; species=hg19
agattctcaaacacatcaagatctcaacccctcaggatgtttgtacctgtttttcctttgtctgaaaatctctatctccttttcttaacacagctagttccctacccaccctgctccaaccctacaggtcactgcttaaagagactttccttgtccactctatttaacactatattgtctatcattgtattctgttcatttccttcacagcttgaactcaaattgttattacacatttagttccttgttgcttacttgtctcccttctccactagactataagcttaataagggcagggaccatttctctgtattcccagggcccattactctgtctaatattaagtgctcaacaaatacttgttcaataaataaatGAACCCGCAGACCACAAATGGCCATAGGGCTGTTCTGGTCACCAGACAGCCCTATATGAGCAAAGTGTGAACCCTTGCAGGACCACAAAATAACATTCTGACAGCAGGGGCTTTGCTGTGACC
>gene=chr11_6467415-6468415; species=bosTau
--------------------------------------------------------------------------------------------------------------------------------------------------------------------------------------------------------------------------------------------------------------------------------------------------------------------------------------------------------------------------------------------------------------------------------------------------------------------------------------------------------------------
>gene=chr11_6467415-6468415; species=calJac
agattctcaaacacagcaagatctcaacccctcaggacctttgtacctgcttttcctttgtctgaaaatctctatctcctttttttaacacagctagttccctatccaccctgctccaaccctgcaggtcactgttt-aagaggccttccttgtccactctacttaacactatattctctatcattgtattctattcattttattcacagcttgaactcaaattattattacacatttggttccttgttg----cttgtctcccttctccactagactacaagcttaataagggcagggaccatttctctgtattcccaaggcccattactctgaccaatagtaagtgttcaacaaatacttgttcaataaataaatGAACCTGT-GGCCACAGATGGCCATAGGGCTGTTCTGATCACCAGACAGTCCTGTATCAGCAAAGTGTGAACCCTTGCA-GACCACAAAATAACATTCTGACAGCAGAGGCTTTGCTGTGACT
>gene=chr11_6467415-6468415; species=canFam
aggttttccaatacactgagatcttgacccctcaggacatttgtacctgctcttcctttgtctggaaatctctaactcctctgcttaacacaaatggttccccactcgcttccccaccagcctgcaggtcactgctca-agaggccttccttgcccaccctatttaacattgtattctctattattgctttctattcatttccat--cagctttaacacaaactgtcattacacacttacgtccttgttacttgtttgcctgccttccacaataaactataagctccataagggcaaagaacatttctgtgtattcccagggcccaccattctgaccaa----aagtgtgcag-aagtacttgtcgaatgaataaatGAGCCAGCTGGCCATATATGGCCACAGGGCTGTTCTGATCACCTGAATGCCCTATATAAACCAGGTGTGAGCCCTTGTGGGACCACAAAATAACTTTCCAACAGCAGGGGTCCTGCTGTAATC
>gene=chr11_6467415-6468415; species=equCab
aggtcctccagcacaccaagatcttgacccctcagaaattttgtacctgctcttgctttgtctggaaacctctacctccttttccaaatacagctggttccctac---ctgccccaacaacctgcaggtcactgttcagagaggccttccttgcccaacctgtttaacaccagagtctttatttttgcattctattcatttccttcacagctctaacacaaactctcattacacatttagctccttgttgcttgtttgcctgcctttctc-ctggactagaagctccataagggcagggaccatttctgtgtagtcccaggactcacctgtctgaccaatagtaagtgcctag-aagtacttgttgaatgaata-aTGAACCTGCAGGACACATATGGCCATAGGGCCATCCTGATCACTGGACAGCCCTGTATAAGGAAGGTGTGAGCCCTTGCAGGACCACAAGATAACTTTCTGACAGCAGAGCTTCTGCTGCAACC
>gene=chr11_6467415-6468415; species=gorGor
agattctcaaacacatcaagatctcaacccctcaggacgtttgtacctgtttttcctttgtctgaaaatctctatctccttttcttaacacagctagttccctacccaccctgctccaaccctacaggtcactgcttaaagagactttccttgtccactctatttaacactatattctctatcattgtattctgttcatttccttcacagcttgaactcaaattgttattacacatttagttccttgttgcttacttgtctcccttctccactagactataagcttaataagggcagggaccatttctctgtattcccagggcccattactctgtctaatattaagtgctcaacaaatacttgttcaataa---------------------------------------------------------------------------------------------------------------------------------
>gene=chr11_6467415-6468415; species=panTro
agattctcaaacacatcaagatctcaacccctcaggacgtttgtacctgtttttcctttgtctgaaaatctctatctccttttcttaacacagctagttccctacccaccctgctccaaccttacaggtcactgcttaaagagactttccttgtccactctatttaacactatattctctatcattgtattctgttcatttccttcacagcttgaactcaaattgttattacacatttagttccttcttgcttacttgtctcccttctccactagactataagcttaataagggcagggaccatttctctgtattcccagggcccattactctgtctaatattaagtgctcaacaaatacttgttcaataaataaatGAACCCGCAGACCACAAATGGCCATAGGGCTGTTCTGATCACCAGACAGCCCTATATGAGCAAAGTGTGAACTCTTGCAGGACCACAAAATAACATTCTGACAGCAGGGGCTTTGCTGTGACC
>gene=chr11_6467415-6468415; species=papHam
agattctcaaacacatcaagatctcaacccctcaggacctttgtacctgtttttcctttgtctgaaaatctctatcacctcttcttaacacagctagttccctacccaccc-gctccagccctacaggtcactgcttaaagaggccttccttattcactctacttaacactatattctctatcattgtattctattcatttccttcacagcttgaactcaaattgttattacacatttagttccttgttgcttacttgtctctcttctccactagagtataagcttaataagggcagggaccatttctctgtattcccaaggcccattactctgactaatagtaagtactcaacaaatacttgttcaataaataaatGAACCTGCAGACCACAAATGGCCATAGGGCTGTTCTGATCACCAGACAGCCCTAAATGAGCAAAGTGTGAACGCTTGCAGGACTAC-----AACATTCTGACAGCAGGGGCTTTGCTGTGCCC
>gene=chr11_6467415-6468415; species=ponAbe
agattctcaaacacatcaagatctcaacccctcaggacgtttgtacctgtttttcctttgtctgaaaatctctatctacttttcttaacacagctagttccctacccaccctgctccaaccctacaggtcactgcttaaagagactttccttgtccactctatttaacactatattctttatcattgtattctattcatttccttcacagcttgaactcaaattgttattacacatttagttccttgttgcttacttgtctcccttctccactagactataagcttaataagggcagggaccatttctctgtattcccagggcccattactctctc---tattaagtgctcaacaaatacttgttcaataaataaatGAACCCGCAGACCACAAATGGCCATAGGGCTGTTCTGATCACCAGATAGCCCTATATGAGCAAAGTGTGAACCTTTGCAGGACCACAAAATAACATTCTGACAGCAGAGGCTTTGCTGTGACC
>gene=chr11_6467415-6468415; species=rheMac
agattctcaaacacatcaagatctcaacccctcaggacctttgtacctgtttttcctttgtctgaaaatctctatcacctcttcttaacacagctagttccctagccaccc-gctccagccctacaggtcactgcttaaagaggccttccttattcactctacttaacactatattctctatcattgtattctattcatttccttcacagcttgaactcaaattgttattacacatttagttccttgttgcttacttgtctctcttctccactagactataagcttaataagggcagggaccatttctctgtattctcaaggcccattactctgactaatagtaagtactcaacaaatacttcttcaataaataaatGAACCTGCAGACCACAAATGGCCATAGGGCTGTTCTGATCACCAGACAGCCCTAAATGAGCAAAGTGTGAACGCTTGCAGGACTAC-----AACATTCTGACAGCAGGGGCTTTGCTGTGCCC
>gene=chr11_7116169-7117169; species=hg19
ttagaccttccgtttttttcatgtgtggtgataatacagtttcatcatatttatggaagttttaaataagatgactcatatacagcacccagcacagtgcctggaatgcagtggggttcgttaagtggtagtattaCGGCATTCTGCAAAGCAGTAGCACAGACTTTCCTTTGGAATTTATCATTTATATTCCTAGTAAAATTGCTTCTATACTCAAAAGTCTTCAGAAAAAGTACACTTGAGAGTTTTAATTGTATTTACTCAAGCTGCACTCATCCAGCTTGAAATCTTGGAGATATATTTGACTCTTTATAGTCCCCATTAATTTTCTGCTGCCTCTTTCTTCTTCACCTCTTCAGTTGAGGGGACCAGAACTTCCACCATGGGCTCAGTGCCCCATTCCTAACCAGTCAGAAGTAAAGCAGGTTGATGTTATTATAAAGGCTTGATTCCTTCTTATCTGTTAGGGTTTAGAATTATTGCTCTCTGGCATAATTGGC
>gene=chr11_7116169-7117169; species=bosTau
TTTGACCTTTGGTCTTCTTCATATGTGCCGATAATC--AT---------------AGAGTT-----taaaataaggcatgt-aagcacacagcatggtgcctgaaatgat-tggggttcattaagtggtagTGCCACAGCATGCTACACAGCAATAGC----------------AGTTTATCCTTGCCATTGCTAATAAAGCTGCTTATGTGTTAG-AAGTCTTCAGGAAAGTTCAACTGGAGAGTTTTA----------------CTGTATTCACTCAACTTGAAATCTTAAAGATGTACTTGAGTCTTTAT-GCCCCAGTTTATATCCTGCTGCCTCTGCCTTCTTAACTTCTTCAGCTAAGGTGACCAAGAACCGCATCA-AGGCACAGTGTCCCATTCCTAACCAGTTTGGAGTGAGGCAGATACATGTTA----AAAGACCTGATTCCTTCAAATCCAGTAGGGTTTAGAATTATTACTTTCTGGCATAATTGAC
>gene=chr11_7116169-7117169; species=calJac
ttggaccttcagtttttttcatgtgtgatgataatatagtttcatagtgtttgtgaaagttttaaattagatgactcatatatagcacctagcacagtgcctggaatgcaatggggttcattaagtggtagGATTACAGCATTGTACAAAACAGTAGCACAGCCTTTCCTTTGGAATTTATCATTTGTGTTCCTAGTAAAATTGCTTCTGTACTCAGAAATCTTCATAAAAATAACACTTGAGAGTTTTAATTGTAATTTCTCAAGCTGCACTCATCCAGCTTGAAATCTTGGAGATATATTTGACTCTTTAAAATTCCCATTAATTTTCTGCTGCTGCTTCCTTCTTCACCTCTTCAGTTCAGTGGACCAAAACTTCCACTACGGGCTCAGTGCCCCATTCCTAACCAGTCTGAATTAAGGCAGGTTGGTATTATTATAAAGCCTTGATTCCTTC-AATCTAGTAGGGTTTAGAATTACTACTCTCTGGCATAATTAGC
>gene=chr11_7116169-7117169; species=canFam
tttgaccttcagtttttttcatgtatggagatgat--------ataactattttgaaagtttaaaataagataattcatgtaaagcatgcagcacagtgactggactgtaggggggctcattcaatagtagTACCACAGTGCTCTGCATAGCAGTAGCACAGACTTTCTTTTGGAATTTATCATTGCCATTGCCAGTAAAATTACTTATGTACTAG-AAATCTTCAG-AGAGTTCAATTTGAAGGTGTTA-ATGTATTTATCCAAGGTGTATTCACCCAGCTTGAAATCTTGGAGACATATTTGACTTTTTACAGTTCCCACT---------TTGCCTCTGCCTTCTGTT--------GAGAGGGTG-------ACTTGACTG-AGGCTCAGTGTCCCATTCCTAACCAAACCGAAGT------GATAAAT-TTA----CAAGACCTTTTTCCTTCAAATCTAGTAGGATTTAGAATTCTTACCCTCTGGTATAATTAAC
>gene=chr11_7116169-7117169; species=equCab
tttgaccttcagttgttttcatgtacggtgatgat---atctcataaaatttttgcaagtttaaaacaagataatgcatataaaacacgcagcacagtgcctgaaatgcaatggagttcattaaatggtagTCGCATAGCATTCTACACAGCACTAGC-CAGACTTTCCTTTGCAATTTATCATTTCCATTGCCAG-AAGATTGCTTAAGTACTAG-AAGTCTTCGGAAAAGTTCAAGTTGAGAATTTCA-TTGTGTTTATGCAATCTATATTCACCCAGCTTGAAGTCTTGGAGACATATTTGAGTCTTTACAGCCTCTATTTATATTCTGCTGCCTCTGCCTTCTCTACTGCTTCAGCTAGGGTGACCCAAAATTCCACCA-AGGCTCAGTACCCCATTCCTAACCAATCTGAACCGAGGTAGATAGACATTT----CAAGACCTGATTCCTTCAAATCTTGTAGGGCTTAGAATTATTACTCTCTGGCATAATTGGC
>gene=chr11_7116169-7117169; species=gorGor
--------------------------------------------------------------------------------------------------------------------------------------------------------------------------------------------------------------------------------------------------------------------------------------------------------------------------------------------------------------------------------------------------------------------------------------------------------------------------------------------------------------------
>gene=chr11_7116169-7117169; species=panTro
ttggaccttccgtttttttcatgtgtggtgataatacagtttcatcatatttgtggaagttttaaataagatgactcatatacagcacccagcacagtgcctggaatgcagtggtgttcgttaagtggtagtattaCGGCATTCTGCAAAGCAGTAGCACAGACTTTCCTTTGGAATTTATCATTTATATTCCTAGTAAAATTGCTTCTATACTCAAAAGTCTTCAGAAAAAGTACACTTGAGAGTTTTAATTGTATTTACTCAAGCTGCACTCATCCAGCTTGAAATCTTGGAGATATATTTGACTCTTTATAGTCCCCATTAATTTTCTGCTGCCTCTTTCTTCTTCACCTCTTCAGTTGAGGGGACCAGAACTTCCACCATGGGCTCAGTGCCCCATTCCTAACCAGTCTGAAGTAAAGCAGGTTGATGTTATTATAAAGGCTTGATTCCTTCTTATCTATTAGGGTTTAGAGTTATTGCTCTCTGGCATAATTGGC
>gene=chr11_7116169-7117169; species=papHam
ttggaccttccttttttttcatgtgtggggataatacagtttcataatatttgtggaagttttaaataagatgactcatatacaacacccagcacaatgcctggaatgcaatggggcttgttaagtggtagtattaCAGCATTCTACAAAGTAGTAGCACAGACTTTCCTTTGGAATTTATCATTTATATTCCTCGTAAAATTGCTTCTGTACTCAAAAGTCTTAAGAAAAATTACACTTGAGAGTTTTAATTGTATTTACTCAAGCTGCACTTATCCAGCTTGAAATCTTGAAAATATATTTGACTCTTTATAGTCCCCATTAATTTTCTGCTACCTCTTCCTTCTTCACCTCTTCGGTTGAGGGGACCAGAACTTCTGCCATGG-------GCCCCATTCCTAACCAGTCTAAAGTAAGGCAGGTTGATGTTATTGTAGAGGCTTAATTCCTTCTTATCTAGTAGGGTTTAGAATTATTGCTCTCTGGCATAATTGTC
>gene=chr11_7116169-7117169; species=ponAbe
ttggaccttccgtttttttcatgtgtggtgataaaacagtttcataatatttgtggaagttttaaataagatgactcatatacagcacccagcacagtgcctggaatacagtgaggttcattaagtggtagtattaCAGCATTCTACAAAGCAGTAGCACAGACTTTCCCTTGGAATTTATCATTTATATTCCTAGTAAAATTGCTTCTGTACTCAAAAGTCTTCAGAAAAAGCACACTTGAGCGTTTTAATTGTATTTACTCAAGCTGCACTCATCCAGCTTGAAATCTTGGAGATATATTTGACTCTTTATAGTCCCCATTAATTTTCTGCTGCCTCTTTCTTCTTCACCTCTTCAGTTGAGGGGACCAGAACTTCCGCCATGGGCTCAGTGCCCCATTCCTAACCAGTCTGAAGTAAAGCAGGTTGATGTTATTATAAAGGCTTGATTCC----------TTAGGGTTTAGAATTATTGCTCTCTGGCATAATTGGC
>gene=chr11_7116169-7117169; species=rheMac
ttggaccttccttttttttcatgtgtggggataatacagtttcataatatttgtggaagttttaaataagatgactcatatacaacacccagcacaatgcctggaatgcaatggggctcattaagtggtagtattaCAGCATTCTACAAAGTAGTAGCACAGACTTTCCTTTGGAATTTATCATTTATATTCCTCGTAAAATTGCTTCTGTACTCAAAAGTCTTAAGAAAAATTACACTTGAGAGTTTTAATTGTATTTACTCAAGCTGCACTTATCCAGCTTGAAATCTTGAAAATATATTTGACTCTTTATAGTCCCCATTAATTTTCTGCTACCTCTTCCTTCTTCACCTCTTCGGTTGAGGGGACCAGAACTTCCGCCATGG-------GCCCCATTCCTAACCAGTCTAAAGTAAGGCAGGTTGATGTTATTGTAGAGGCTTGATTCCTTCTTATCTAGTAGGGTTTAGAATTATTGCTCTCTGGCATAATTGTC
>gene=chr11_7157415-7158415; species=hg19
TGCCAGAAGTATCCTCAATCTCCATGGTCTACAATATACTCCTTCTCATCAATCCCTGTATCACAAGAAACCCTTGACCACAGAAAAAGAAAATGTAGTTCTTAGAATAAAAGAACATCTCTTCCTCCCTAAACTAGAGAAAGGCAGCTCTACAAAAGATACTCTTGGTAACTGTCCAAGTTCCTAAACTATCTGTGCATATCTGTTTCACATCAAGGTTTATAAAATAATGTTTGCAATTTTGGCATTTTAAGTTTCTGAGGGAGTGGTGCTGTCCATGTCTGGATGAATGATTTCTCCTTTTTGCCTGTAAAATATTGGTGAACAAAAAAGACAATTTAAAATTTTGAATCTGGATCCTTTATTGCCACCATATTGACCCCTGAAAAGATGCATTTCTTTTGTGTCTTTCTTTTTTTTAAGTATAAGAAAATGATATTTATTTATTTATGTtttcctttttttatttcttcttctaaaaaaaaagaggggatacatgt
>gene=chr11_7157415-7158415; species=bosTau
TGTCAGAA---------GTCTTTCTGAGTCACAAGATCCTCCTTCCCATATATCGATGTATCGTAGGAAACCCTGGACCGTGGAAAAAGAAAGCACAGTTCTTTGAATAAAAGAATCCCCTTGGCTCCCTAAACCAGAGAAAGGAAAGTCTGGAGAAAAAACTTTTGATAGCTGTTCAAGGTCCTAAGCTAGTTCTATA---TTTTTTCACATCAAGGTTTATAAAATAACAACTGCCACTTTGATATTTTAAGTTTCT----TAGTGCTCTTTTCTATGTGTGAACCTGTGACTTCTCCTTTCTACATGTAGAATATTGAT----AATAGAGATAATTTAAAAATTTGAATGGGTGGCCTTAATTATCATAGTATTTATCCC---------------------------------------------------------------------------------------------------------------------
>gene=chr11_7157415-7158415; species=calJac
TGCCAGAAGTATACTAAATCTCCATGGTCTACAGTACACTCCTTCTCATCAATCTCTATATCACAAGAAGCCGTTGACCACAGAAAAATAAAATGTAATTCTTAGAATAATAGAACATCTCTTCCACCGTAAACTAGAAAAAGGCAGTTCTACAAAAGTTACTCTTGGTAACTGTCCAAGTTCCTAACCTACCTGTGTATATCTTTTACATATCAAGGTTTAAAAAA---TGATTGCAATTTTGACATTTTAAATCTCTGAAGGAATGCTGCTATCCATGGCTGGATGGATGATTTCTCCTTTCTGCATGTAAAATATTGGTGAACAAAAAAGACAATTGAAAATCTTGAATCTGTATCCTTTATTACCACAATATGTACCCCTGAAAACATGTATTTCCTTTATGTCTTTCTTTTG--------------------GTTAGTTTATTTTCGttttcctttttgt-----ttcttctaaaaaaagggaggggatacatgt
>gene=chr11_7157415-7158415; species=canFam
TGCTGAACGTATCCACAATCTTCCTGAGCCACAGGATACTCCTTCCCATAGATGATTAT--------AAACCCTGGAGTATAGAAAAGGAAAACACAGTTC-TGGAATTAAAGAACCCCCCTGCCTCCCTAAATCAGAGAAAGGCATTTCTGGAAAAGAAACTCCTGATAGCTGTCCAAGTTCCACAACTAGCTCTGTATATTTGTTTCACACCAAGGTTTAGGAAATGACAACTGTCACTTTGATATTTTGAATTTCt--GATAGTGATGCTGTCCACGTGTGAACATGTAATTCTTC-TTTCCACGTGCAGAATATTGATAAACAACAGTGATAATTTAAAAGTTTGAGTCTGTGTCTTTAATTATTACAATATTGACCCA---------------------------------------------------------------------------------------------------------------------
>gene=chr11_7157415-7158415; species=equCab
TGCTGGAAGTATCCATAATCTCCCTAGGCCACAAAATACTTCTTCTAGCAGATGACTGTCTCACAAGAAACTCTGAACTACAGGAAAAGAAATCACAGTTCTTAGAATAAAAGATCCGCCCTGCCTCCCTAAACCAGGAAAAGGCAGCTCTGGAAAAGAAACT--TGATAGCTGTCCAAGTTCCTAAGCTAGCTTTGTATATTTGTTTCATATCAAAGTTTGTAAAATAATAATTGCCAATTTGATATTTTTAATTTCT----TAGTGGTGTTGTCCAGGTGTGGACGTGTGATTTCCTCTTTCTTCATTTAGAATATTGATAAACAACAGAGATAATTTAAAAATTTGAGTCTGTGTTTGTAATTGTCACAATATTTACCA----------------------------------------------------------------------------------------------------------------------
>gene=chr11_7157415-7158415; species=gorGor
TGCCAGAAGTATCCTCAATCTCCGTGGTCTACAATATACTCCTTCTCATCAATCCCTGTATCACAAGAAACCCTTGACCACAGAAAAAGAAAATGTAGTTCTTAGAATAAAAGAACATCTCTTCCTCCCTAAACTAGAGAAAGGCAGCTCTACAAAAGATACTCTTGGTAACTGTCCAAGTTCCTAAACTATCTGTGCATATCTGTTTCACATCAAGGTTTATAAAATAATGATTGCAATTTTGGCATTTTAAGTTTCTGAGGGAGTGGTGCTGTCCATGTCTGGATGAATGATTTCTCCTTTTTGCCTGTAAAATATTGGTGAACAAAAAAGACAATTTAAAATTTTGAATCTGGATCCTTTATCGCCACCATATTGACCCCTGAAAAGATGCATTTCTTTTGTGTCTTTCTTTTTTTTAAGTATAAGAAAATGATATTTATTTATTTATGTtttcctttttttatttcttcttctaaaaaaaaagaggggatacatgt
>gene=chr11_7157415-7158415; species=panTro
TGCCAGAAGTATCCTCAATCTCCATGGTCTACAATATACTCCTTCTCATCAATCCCTGTATCACAAGAAACCCTAGACCACAGAAAAAGAAAATGTAGTTCTTAGAATAAAAGAAAATCTCTTCCTCCCTAAACTAGAGAAAGGCAGCTCTACAAAAGATACTCTTGGTAACTGTCCAAGTTCCTAAACTATCTGTGCATATCTGTTTCACATCAAGGTTTATAAAATAATGATTGCAATTTTGGCATTTTAAGTTTCTGAGGGAGTGGTGCTGTCCGTGTCTGGATGAATGATTTCTCCTTTTTGCCTGTAAAATATTGGTGAACAAAAAAGACAATTTAAAAATTTGAATCTGGATCCTTTATTGCCACCATATTGACCCCTGAAAAGATGCATTTCTTTTGTGTCTTTCTTTTTTTTAAGTATAAGAAAATGATATTTATTTATTTATGTtttcctttttttatttcttcta--aaaaaaaaagaggggatacatgt
>gene=chr11_7157415-7158415; species=papHam
TGCCAGAAGTAACCTCAATCTCCATGGTCTACAATATACTCCTTCTCATCAATCCCTGTATCACAAGAAACCCCTGACCACAGAAAAAGAAAATGTAGTTCTTAGAATAAAAGAACATCTCTTCCTCCCTAAACTAGAGAAAGGCAGCTCTACAAAAGATACTCTTGATAACTGTCCAAGTTCCTAAACTATCTGTGCATATCTATTTCACATCAAGGTTTATAAAATAATGATTGCAATTTTGGCATTTTATGTTTCTGAGGGAGTGGTGCTGTCCATGTCTGGATGGGTAATTTCTCCTTTTTGCCTGTAAAATATTGATGAACAAAAAAGACAATTTAAAATTTTGAATCTGGATCCTTTATTACGACCATATTGACCCCTGAAAAGATGTATTTCTTTTATGTTTTTCTTTTTTTTAAGTATAGGGAAATGATATTTATTTATTTATGTtttcctttttgtatttcttcttct-aaaaaaaagaggggatacatgt
>gene=chr11_7157415-7158415; species=ponAbe
TGCCAGAAGTATCCTCAGTCTCCATGGTCTACAATATACTCCTTCTCATCAATCCCTGTATCACAAGAAATCCCTGACCACAGAAAAAGAAAATGTAGTTCTTAGAATAAAAGAACATCTCTTCCTCCCTAAACTAGAGAAAGGCAGCTCTACAAAAGATACTCTTTCTAACTGTCCAAGTTCCTAAACTATCTGTGCATATCTGTTTCACATCAAGGTTTATAAAATAATGATTGCAATTTTGGCATTTTAAGTTTCTGAGGGAGTAGTGCTGTCCATGTCTGGATGGATGATTTCTCCTTTTTGCCTGTAAAATATTGGTGAACAAAAAAGACAATTTAAAATTTTGAATCTGGATCCTTTATTGCCACCATATTGACCCCTGAAAAGATGCATTTCTTTTATGCCTTTC-TTTTTTTAAGTATAAGAAAATGATATTTATTTATTTATGTtttcctttttttatttcttcttctaaaaaaaaagaggggatacatgt
>gene=chr11_7157415-7158415; species=rheMac
TGCCAGAAGTAACCTCAATCTCCATGGTCTACAATATACTCCTTCTCATCAATCCCTGTATCACAAGAAACCCCTGACCACAGAAAAAGAAAATGTAGTTCTTAGAATAAAATAACATCTCTTCCTCCCTAAACTAGAGAAAGGCAGCTCTACAAAAGATACTCTTGATAACTGTCCAAGTTCCTAAACTATCTGTGCATATCTCTTTCACATCAAGGTTTATAAAATTATGATTGCAATTTTGGCATTTTATGTTTCTGAGGGAGTGGTGCTGTCCATGTCTGGATGGGTAATTTCTCCTTTTTGCCTGTAAAATATTGATGAACAAAAAAGACAATTTAAAATTTTGAATCTGGATCCTTTATTACGACCATATTGACCCCTGAAAAGATGTATTTCTTTTATGTCTTTCTTTTTTTTAAGTATAGGGAAATGATATTTATTTATTTATGTtttcctttttgtatttcttcttct-aaaaaaaagaggggatacatgt
>gene=chr11_7565455-7566455; species=hg19
AGCCAGCCTGCTCATTAGGGTCAAAATGCCAGCTATGTTAAGTGTCCAGAGAGAATGAAAAGTGCTTTGGTCCCATGTAACAACTGTCTCTGTATTGTGTGTGCTAAGAGCAATATCCTTCTCTGTGTCCACTTCTTTCTTTCCTGGGCGGTTGGGTGCCCCTCGTACAGTCCCCATGGCACATTGTTGATTCCTCTGTTGTCCATGCTGTGTAAGGCCCTTGGGTAGCTGCTGTAGCTCTCCTCTCATTGCTGGGGAGCATGATTTAAATTCTACATCCCggttcacgcctgtattcccagcactttgggaggccaaggtgggtggatcacgaggtcaggagatcgagaccatcctggctaacacggtgaaaccccatctctactaaaaatacagaaaattagccaggcgtggtggcgggcacctgtagtcctagctactcgggaggctgagtgaggagaatggcatgaacccgggaggcggaggttgcagtgagctga
>gene=chr11_7565455-7566455; species=bosTau
AGACTGCCAGCTCGTCAGGGTC-AAATGCAGGCTCTGTTAAGTGTCCAGAGA----GAAAACAGCTTTTGGCCAGTTTAGCTACTGTCAGTAGACAGATGGTGTTAAGAGCAATGTCCTCCTCTGCCT--GCACCTCTCTTTCCTGGGCTGTGGGGTG----CCTTCAAGTCCTCAGGGCACACCATCAGTTCCTCT-------------------G--CCTGAGTGGCTGCCACAGCCTGCTC-TCACGGGTGACGAACACGATTTCACT-------------------------------------------------------------------------------------------------------------------------------------------------------------------------------------------------------------------------------------
>gene=chr11_7565455-7566455; species=calJac
AGCCAGCTTGCTTGTTAGGGTC-AAATGCCAGCTATGTTAAGCATCCAGAGAGAATGAAAACTGCTTTGGTCCCATGTAGTAACTGTCACTGTATGATGTGTGATAAGAGCAATGTCCTTCCCTGTGCCTGCTCCTTTCTTTCCTGGGCGGTTGGGTGCCCCTCTTACAGTCACCATGGCATGTTGTTGATTCCTTTGTTGTCCATGCTGTATAAGGCCCTTTCGTTGCTGCTGTAGCCCTCCTCTCATTGGTGGAGAGCATGATTTAAATTCTACTTCCtggcttatgcctataatatcagcactttgggaggccaaggtgggcggatcatgaggtcaggagattgagaccatcctggcaacaatggtgaaaccccgtctctactaaaaatacaaaaaattagccaggcataatggcaggcaactgtagtcccagctactcaggaagctgagacagtagaatcacttgaacccaggaggcggaggttgcagtgagctga
>gene=chr11_7565455-7566455; species=canFam
AGTCGGCCTGTGCCTCCACCTC-AAATGCAGGCTCCAGTAAACGT-CAGAGAGAATGAAGACTGGTCTTGGCCACTAGAACAGCTGTCACTGTCCTGAACTTGTTAAGAGCAATGTCATCCTCTGTTT--GCTCCTCTGCTTCCTGGGCAGGGGTACACTCCCCGTGGAGTCCCCTGGACACACTGGGTCCTCCTCCGGTGTCCACACTGTGTCAGGCCCCTGGCTGGTGGCTGGCCCTCTCCTGTCATTGGTAGAGAACGTGATT------------------------------------------------------------------------------------------------------------------------------------------------------------------------------------------------------------------------------------------
>gene=chr11_7565455-7566455; species=equCab
AGCCTGCCTGCTCATCAAGCTC-AAA--------CTGTTACGTGTCCAGAGAGAATAAAAA-TGCTCTCAGCCAATATAACAGCTGTCAC--TACTGAGCACTTTAAGAGCAGCGGCCTCCTCTGCCT--GCTCCTCTCCTTCTTGGGCGGTGG-GCACCCCCCTTCAAGGCCGCGGGGCCCAGTGCCTA-TCCTCTGTCCTCCAGGCTGTGTCAGGCCCCTAGGCTGCTGCTCTAGCTCCTCTCTCATAGATCGGGAACATGGTTTCAGTTTCAC--------------------------------------------------------------------------------------------------------------------------------------------------------------------------------------------------------------------------------
>gene=chr11_7565455-7566455; species=gorGor
AGCCAGCCTGCTCATTAGGGTCAAAATGCCAGCTATGTTAAG-GTCCAGAGAGAATGAAAAGTGCTTTGGTCCCATGTAACAACTGTCACTGTATTGTGTGTGATAAGAGCAATATCCTTCTCTGTGTCCACTTCTTTCTTTCCTGGGAGGTTGGGTGCCCCTCGTACAGTCCCCATGGCACATTGTTGATTCCTCTGTTGTCCATGCTGTGTAAGGCCCTTGGGTAGCTGCTGTAGCTCTCCTCTCATTGCTGGGGAGCATGATTTAAATTCTACATCCCggttcatgcctgtattcccagcactttgggaggccaaggtgggtggatcacgaggtcaggagatcgagaccatcctggctaacacggtgaaaccccatctctactaaaaatacagaaaattagccaggcgtggtggcgggcacctgtagtcccagctactcgggaggctgagtgaggagaatggcatgaacccgggaggcg------------------
>gene=chr11_7565455-7566455; species=panTro
AGCCAGCCTGCTCATTAGGGTCAAAATGCCAGCTATGTTAAGTGTCCAGAGAGAATGAAAAGTGCTTTGGTCCCATGTAACAACTGTCACTGTACTGTGTGTGATAAGAGCAATATCCTTCTCTGTGTCCACTTCTTTCTTTCCTGGGCGGTGGGGTGCCCCTCGTACAGTCCCCATGGCACATTGTTGATTCCTCTGTTGTCCATGCTGTGTAAGGCCCTTGGGTAGCTGCTGTAGCTCTCCTCTCATTGCTGGGGAGCATGATTTAAATTCTACATCCCggttcacgcctgtattcccagcactttgggaggccaaggtgggtggatcacgaggtcaggagatcgagaccatcctggctaacacggtgaaaccccatctctactaaaaatacagaaaattagccaggcgtggtggcgggcacctgtagtcctagctactcgggaggctgagtgaggagaatggcatgaacccgggaggcggaggttgcagtgagctga
>gene=chr11_7565455-7566455; species=papHam
AGCCAGCCTGCTCATTAGGGTC-AAATGCCAGCTATGTTAAGTGTCCAGAGAGAATGAAAAGTACTTTGGTTCCATGTAACAACTGTCACTGTATTGTTTGTGATAAGAGCAATGTCCTTCTCTGTGTCCGCTCCTTTCTTTCCTGGGCGGTTAGGTGCCCCTCGTACAGTCCCCATGGCACATTGTTGATTCCTCTGTTGTCCGTGCTGTGTAAAGCCCTCGACTAGCTGCTGTAGCTCTCCTCTCATTGCTGGGGAGCATGATTTAAATTCTACATCCCggttcatgcctgtaatcccagcactttgggaggccaaggtgggtggatcacgaggtcaggagattgagaccatcctggctaacacgttgaaaccctgtctctactgaaaatacaaaaaattagccgggcgtgatggcgggtgcctgtagtcccagctacttgggagactgaggcaggagaattgcttgaacctgggaggcggaggttgcagtgagctga
>gene=chr11_7565455-7566455; species=ponAbe
AGCCAGCCTGCTCATTCGGGTCAAAATGCCAGCTATGTTAAGTGTCCAGAGAGAATGAAAAGTGCTTTGGTCCCATGTAACAACTGTCACTGTATTGTGTGTGATAAGAGCAATATCCTTCTCTGTGTCCACTTCTTTCTTTCCTGGGTGGTTGGGTGCCCCTCATGCAGTCCCCATGGCACATTGTTGATTCCTCTGTTGTCCATGCTGTGTAAGGCCCTTGGGTAGCTGCGGTAGCTCTCCTCACATTGCTGGGGAGCATGATTTAAATTCTACATCCCggttcatgcctgtattcccagcactttgggaggccaaggtgggtggatcacgaagtcaggagatcaagaccatcctggctaacacggtgaaaccccatctctactaaaaatacagaaaattagccggccatggtggcgggcatctgtagtcccagccactcaggaggctgagtgaggagaatggcatgaacccgggaggcggaagttgcagtgagctga
>gene=chr11_7565455-7566455; species=rheMac
AGCCAGCCTGCTCATTAGGGTC-AAATGCCAGCTATGTTAAGTGTCCAGAGAGAATGAAAAGTGCTTTGGTTCCGTGTAACAACTGTCACTGTATTGTTTGTGATAAGAGCAATGTCCTTCTCTGTGTCCGCTCCTTTCTTTCCTGGGCGGTTAGGTGCCCCTCGTACAGTCCCCATGGCACATTGTTGATTCCTCTGTTGTCCGTGCTGTGTAAAGCCCTCGACTAGCTGCTGTAGCTCTCCTCTCATTGCTGGGGAGCATGATTTAAATTCTACATCCtggttcatgcctgtaatcccagcactttgggaggccaaggcgggtggatcacgaggtcaggagattgagaccatcctggctaacacggtgaaaccctgtctctactaagaatacaaaaaattagccgggtgtgatggcgggtgcctgtagtcccagctacttgggagactgaggcaggagaattgcttgaacctgggaggtggaggttgcagtgagctga
>gene=chr11_8286455-8287455; species=hg19
TTCTTTGCCTAGACAGTACAGAGTTCCAAGGTGGGATAGAAATAATGATTTTTCTTCAGCCCAAGGAGGGCTCCAGACAGATGTGTTGGAGGCTTGGTCCTGGCAATCACTTCTGAGGACTAGACCCAGggaaagagaaacgggctgaagggccaccagttgggattctatctcatctctgccaattaccaacagtggaccttagcaagtctctttctctatctgggcctcagtttccttggctgtgaggtgggagacctactcttcctgtatctatggttgctgtgggggtcagatgagctaatgcatgttaatgtgctttgtaaactgtggcactccagacaatgcagggggATGGGGGGAGATTATCTGGTTTGAAGGAGACCTGGAGGCTAGGTCTTACCCTTTAAGCCCTGGGAGGCCCCAGTGCTTGACAGGGATGGGGAGCAGCGGGCTGCAGCCATATTCCTCTCTGCTAGGCAGGGAAGTCAGGCTTTGAG
>gene=chr11_8286455-8287455; species=bosTau
TTTTTTCTCTTGACAGTACAGAGTTCCAGGATGGGATGGAAATCTTAAC-------------------------------ATGTGCCAGAGGCTCATCCCCCACAGTCACTTCCAAGGATTAGATCCAGGCAAGGAGAAGGAAACTGTAGGGCCATCA----CGACTTCAtctcgtctctgcctattaccagtaggggacttttgcaagtcattttctctccctaggcctcagtttccctgtctgtgaagcagaagaca-gctctgctat-ctccaaatttgctctggggatcagatgagacattgcatatgaatgtgctttgtaaactgtagcaccccagacaaT----GGCGGGA-------GACAGTGGGTACAAAGGAGATTTGAAGGCCAGGTCATGCCCCTTAAGCCCTAGGGGGCCCCAGTGCTTGATGGGAGGGGGAAGCGG-GTGCTGCAGCCATCCTCCTCTACCCTAGGCAGGAAAGTCAAGCTTTGAG
>gene=chr11_8286455-8287455; species=calJac
-----------------------------------atagaaagaaTGATCTTTCTCCAGCCCAAGGAGGGCTCCAGACAGATGTGTTGGAGGCTTAGTCCTGCCAGTCACTTCTGAGGACTAGACCCAGgcaaagagaaaggggctgaagggccaccagttgggattctatctcatctctgccaatgaccaacggtggaccttagcaagtccctttctctatttgggcctcagtttccttggttgtaaagtgggagacctgttcttcctggatctgtgatgactgtggggatcagatgaactaccgcatgttaatgtgctttgtaaactgtGGCACTCCAGATAATGCAGGGGAGTGGGGGAAGATTATCTGGTTCAAAGGAGACCTGGAGGCTAGGTCTTACCCCGTAAACCCTAGGAGGCCCCAGTGCTTAACAGGGGTGGAGAGTAGGGGGCTGCAGCCATCTTCCTCTCTGCTA-GCAGGGAAGTCAGGCTTTAAG
>gene=chr11_8286455-8287455; species=canFam
TTTTCTCTCTTGACAGTCACAAGTTCCAAGAGGGGATGGAAATATTAACGTTTCTATAGGCCAAGGAAGGCTTCAAATAGATGTGTCAGAGGTTCATCCCTGGCAGACACTTCTGAGTACTA-ACCCAAGCAAGGATAAGG-------TGACCAGCAAGTtgggatttcatcccatctctgcctatgactaatggtggaccttagcaaatcactttggctg----ggcctcag-ttccctgtttgtgaagtggggcaccggc-------t-gtccaaggttcctgcagggatcagatgagctagtgtacgtgaatgtgccttgtaaaccatggca-tcca-acaaT----GGGGGGA-------CTTACTGAGTATAAATGAGACCTGGAGGCCAGGCTGTGCCCGGTAAGCCCCGGGAGGCCCCAGTGCCTGACAGGAGT-AGGAATGGGGGGCTGCAGCCATCTTCCTCTAGCCTAAGCGGGGAAGTCAGGCTTTAAG
>gene=chr11_8286455-8287455; species=equCab
CTTTTTGTCTTGACAGTACAGAGTTCCAGGATGTGATGGAAATCTTAATGTTTCTCTGGTCCAAGGAGGGCTCCAGACAGACGTGTCAGAGGCTCAACACTGGCAATCACTTCTGAGGACTAGACCCAAgcagggagaaggaagctgaaggaacaccagttgggatttcatcccaactatgcctattaccaacagtggaccttagaaaatttctctctctg----gacctcagtttccctgtttgtgaggtgggagacc--------------------ttgttgtggggatcagatgagataacgcatgtgaa-------TGTAGATAATGGGG---------------GGGGGG---------TTATTGGGTACAAAGGAGACCTGGAGCCCAGGCCAGGCCCCTTAAGCCCTGG-AGACCCCAGTACTTGAAGAGAGTGGGGCATGGGGTGCTGCAGCCATCTTCCTCTGTCCCAGGCAGGGAAGTCAGCCTTTGAG
>gene=chr11_8286455-8287455; species=gorGor
TTCCTTGCCTAGACAGTACAGAGTTCCAAGGTGGGATAGAAATAATGATTTTTCTTCAGCCCAAGGAGGGCTCCAGACAGATGTGTTGGAGGCTTGGTCCTGGCAATCACTTCTGAGGACTAGACCCAGGGAAagagaaaggggctgaagggccaccagttgggattctatctcatctctgccaattaccaacagtggaccttagcaagtctctttctctatctgggcctcagtttccttgg---tgaagtgggagacctactcttcctgt-------------------------------------------------------------------------------------------------------------------------------------------------------------------------------------------------------------------------------------
>gene=chr11_8286455-8287455; species=panTro
TTCTTTGCCTAGACAGTACAGAGTTCCAAGGTGGGATAGAAATAATGATTTTTCTTCAGCCCAAGGAGGGCTCCAGACAGATGTGTTGGAGGCTTGGTCCTGGCAATCACTTCTGAGGACTAGACCCAGggaaagagaaaggggctgaagggccaccagttgggattctatctcatctctgccaattaccaacagtagaccttagcaagtctctttctctatctgggcctcagtttccttggctgtgaagtgggagccctactcttcctgtatctatggttgctgtgggggtcagatgagctaatgcatgttaatgtgctttgtaaactgtggcacTCCAGACAATGCAGGGGGATAGGGGGAGATTATCTGGTTTGAAGGAGACCTGGAGGCTAGGTCTTACCCCTTAAACCCTGGGAGGCCCCAGTGCTTGACAGGGATGGGGAGCAGCGGGCTGCAGCCATATTCCTCTCTGCTAGGCAGGGAAGTCAGGCTTTGAG
>gene=chr11_8286455-8287455; species=papHam
TTCTTTGCCTAGACAGTACAGAGTTCCCGCGTGGGATAGAAATAATGATTTTTCTCCAGTTCAAGGAGGGGTCCAGACAGATGTGTTGGAGGCTTGGTCCTGGCAATCACTTCTGAGGACTAGACCCAGggaaagggaaaggggctgaagggccgccagttgggattttatctcatctctgccaattaccaacagtggaccttagcaagtctctttctttatctgggcctcagttttcctggttgtgaagtgggagacctactcttcctgcatctatggttgttgtggggatcaggtgagctaatgcatgttaatatgctttgtaaactgtggcactccagacaatgcaggggt-tTGGGGGAGATTATCCGGTTTGAAGGAGACCTGGAGGCTAGGTCTTACCCCTTAAA-CCTGGGAGGCCCCAGTGCTTGACAGGGGTTGGGGGCAGGGGGCTGCAGCCATCTTCCTCTCTGCTAGGCATGGAAGTCAGGCTTTGAG
>gene=chr11_8286455-8287455; species=ponAbe
TTCTTTGCCTAGACAGTACAGAGTTCCAGGGTGGGATACAAATAATGATTTTTCTTCAGCCCAAGGAGGGCTCCAGACAGATGTGTTGGAGGCTTGGTCCTGGCAATCACTTCTGAGGACTTGACCCAGggaaagagaaaggggctgaagggccaccagttgggattccatctcatctctgccaattaccaacagtggaccttagcaagtttctttctctatctgggcctcagtttccttggttgtgaagtgggagacctactcttcctgtatctatggttgctgtgggggtcagatgagctaatgcatgttaatgtgctttgtaaactgtggcactccagacaatgcagggggataGGGGGAGATTATCTGGTTTGAAGGAGACCTGGAGGCTAGGTCTTACCCCTTAAACCCTGGGAGGCCCCAATGCTTGACAGGGGTGGGGAGCAGGGGGCTGCAGCCATATTCCTTTCTGCTAGGCAGGGAAGTCAGGCTTTGAG
>gene=chr11_8286455-8287455; species=rheMac
TTCTTTGCCTAGACAGTACAGAGTTCCCGCGTGGGATAGAAATAATGATTTTTCTCCAGTTCAAGGAGGGGTCCAGACAGATGTGTTGGAGGCTTGGTCCTGGCAATCACTTCTGAGGACTAGACCCAGggaaagggaaaggggctgaaggaccgccagttgggattttatctcatctctgccaattaccaacagtggaccttagcaagtctctttctttatctgggcctcagttttcctggttgtgaagtgggagacctac-cttcctgcatctacggttgttgtggggatcaggtgagctaatgcatgttaatatgctttgtaaactgtggcacTCCAGACAATGCAGGGGT-TTGGGGGAGATTATCCGGTTTGAAGGAGACCTGGAGGCTAGGTCTTACCCCTTAAACCCTGGGAGGCCCCAGTGCTTGACAGGGGTTGGGGGCAGGGGGCTGCAGCCATCTTCCTCTCTGCTAGGCATGGAAGTCAGGCTTTGAG
>gene=chr11_13066240-13067240; species=hg19
gatttaagagacataacaaccaaatgcagtgtgtggatctgaaattgtgattcaaacaTGCCAACTGTTGAaaggaaggaaggaaggaaggaaggaaggaggaaggaaggaaggaaagaaagaaggaaaggaagaaaggaagggaggGGAGAAAAAAAAGTAAGCCAACTAGAGAAATTTGAATATGAATTTGGCATTAGGTGATACCAAGAGATTGTTACGTTTGTCTGATGTAAAAACAGTCCCATGGTTGTGTGAAAAAAAATGCCCATTTTAAAAAGATGCAAAGTCGAGAGTGAAATAATAGTAAATTAGGAAATTGCATTAAACATATATAGATGAAGACAAAATGGCAAAATCTTGCTAACTGTTGTATACATTGATTTAGTGTAAGTTTCTCTATTGGGTCACTATACAATTATACTAGTATAATTGTATGTTTACAATTTTTCACTATTAAAATTTTGAAAAGTTTTTAAAAACACAAAACATATATAggc
>gene=chr11_13066240-13067240; species=bosTau
GTTTTAAGAGACAGAACAGCCAAATGCAGTGAGTGGGTCTGGCATTGTGATTCGAATGCAC--------CG------------AAGGCaagaaaga--aagga--------------------------aggaaggaaagaaggagagaaa-gaaaaaaGTTAAAGAATCAGAgaaatttgaaagcagacttggtatcaggtgatact---agattgtc-agcttggtcggtatacaaatagtcctgtgattaaatt-aaaaaaaaatgca---------------aagtagggagtgaaatgacaggaagtc-agaaatcaagttaaagagagagagatgaagccagtgcagcaaaatcttgctaattgctgggtacatgcgttcattataaatttctctactAGGTGATTATACAATTATAGGACTATAATTGTATGTTCAACACTTTTCA---TTAAAATGTTAAGAAATTTTTAGAAAGACAGAACATATCCCGGA
>gene=chr11_13066240-13067240; species=calJac
GATTTAAGACACATAACAGCCAAATGAAGTGTGTGGATCTGAAATTGTGATTCAAACATACCAATTGTCGA--------aaggaaggaaggaggggaggagaaaggaaggaaggaagggagggaggaa-ggaaggaaggagagaaAAGGAG-AATAAAAGTAAGACAACCAGATAAATTTGAATATGAATTTGGTATTAGGTGATACCAAGAGATTGTTACATT----TGGTGTAAAAATAGTCCCATGGTTGGGTGAAAAAAAATGCCCAGTTTTAAAAGATGCAAACTGGAGACTGAAATGATAGTAAATTAGGAAATTGCATTAAACATACCTAGATGAAGAC-AAGTGGCAAAATCTTGCTAATTGTTGTATACATTGATTTAGTGTAAGTTTCTCTATGGGGTCATTATATAATTAAACTAATATAATTGTATGTTTACAATTTTTCACTGTTAAAATTTTGAAAAATTTTTAGAAACACAGAACATACACAggc
>gene=chr11_13066240-13067240; species=canFam
gctttaagagacataacaaccaaatggagagtatgggtttggaattgtgattcaaacataccatttgt-------------------------------------------------------------aaaaacaaacaaaacaaaacaa-aacaaaactaagaaagac--agaaatttgaatataaatttggtgttgggtgatatcaggagattgtcaagcttgctgg-tgtaaaaatggtcctgtgtctacgttaaaaaaaaggctaattttaaaaaaatgcagagtggagactgaaataacaggaagtc-aggaattgcattaaaaaaagacagatgcagccaatgcagcaaaatcttgctaattgctgggtacatgggtttattataggtttttctactAGGCCATTATGCAATTATACATTCATAATTGTATGTTCAAAATTTTTCA---TTAAAATGTTAAGAAATTTAAAAAAAAAGGCA------------
>gene=chr11_13066240-13067240; species=equCab
ggtttaagagacagaacaaccaaatgcagtgtgtgggtctgggtttgtgatgctgacacatccattg-----------------------------------------------------------------------ggaaaagaaaaag-ggaaaaagtaagacaggcagagaaggttgaatatggactcggtatcaggtgacaccaggagattgtcaagcttcttaggtgtaaaaatggtcctgtggctaggt--aaaaaaatgcccatttttaaaagatgcgaagtgggcagtgacatgacacgaagtc-aggaattacattaaagaaagatacatgaagccaatgcagcaaaatcttgctaattgttgggtatgtggg--------------ttctacgaggccattacatggttataccaccataattgtatgttcaaaatttttca---ttaaaatgttaagaaatttTAAAAAAGGCAGAACATATA-----
>gene=chr11_13066240-13067240; species=gorGor
gatttaagagacataacaaccaaatgcagtgtgtggatctgaaattgtgattcAAACATGCCAACTGTTGA--------aagcaaggaaggaaggaaggaggaaggaaggaaggaaagaaagaaggaaaggaagaaaggaagggaggGGAG-AAAAAAAGTAAGCCAACTAGAGAAATTTGAATATGAATTTGGTATTAGGTGATACCAAGAGATTGTTACGTTTGTCTGATGTAAAAACAGTCCCATGGTTGTGTGAAAAAAAATGCCCATTTTAAAAAGATGCAAAGTCGAGAGTGAAATAATAGTAAATTAGAAAATTGCATTAAACATATATAGATGAAGACAAAATGGCAAAATCTTGCTAACTGTTGTATACATTGATTTAGTGTAAGTTTCTCTATTGGGTCACTATACAATTATACTAGTATAATTGTATGTTTACAATTTTTCACTATTAAAATTTTGAAAAGTTTTTAAAAACACAAAACATATATAggc
>gene=chr11_13066240-13067240; species=panTro
gatttaagagacataacaaccaaatgcagtgtgtggatctgaaattgtgattcaaacaTGCCAACTGTTGA--------aaggaaggaaggaaggaaggaggaaggaaggaaggaaaggaagaaggaaaggaagaaaggaagggaggGGAG-AAAAAAAGTAAGCCAACTAGAGAAATTTGAATATGAATTTGATATTAGGTGATACCAAGAGATTGTTACGTTTGTCTGATGTAAAAACAGTCCCATGGTTGTGTGAAAAAAAATGCCCATTTTAAAAAGATGCAAAGTCGAGAGTGAAATAATAGTAAATTAGGAAATTGCATTAAACATATATAGATGAAGACAAAATGGCAAAATCTTGCTAACTGTTGTATACATTGATTTAGTGTAAGTTTCTCTATTGGGTCACTATACAATTACACTAGTATAATTGTATGTTTACAATTTTTCACTATTAAAATTTTGAAAAGTTTTTAAAAACACAAAACATATATAggc
>gene=chr11_13066240-13067240; species=papHam
gatttaagagacataacaactaaatgcagtgtgtggatctgaaattgtgattcaaatatgccagctgttga--------aaggaaggaaggaagga---aggaaggaaggaag----------aaggaaggaaggaaggaaggaagggaga-gaaaaacataagacaaccagagaaatttgaatatgaattcggtattaggtgataccaagagattgttatgtttgcctggtgtaaaaatagtcccatggttgggtgaaaaaaaatgcccatttttaaaagatgcaAAGTAGAGAGTGAAATGATAGTAAATTAGGAAATTGCATTAAACATACATAGATGAAGATGAAATGGCAATATCTTGCTAACTGTTGTATACATTGATTTAGTGTAAGTTTCTCTATTGGGTCATTATACAATTATACTAGTATAATTGTATGTTTACAATTTTTCACTATTAAAATTTTGAAAAGTTTTTAAAAACATAGAACATACATAggc
>gene=chr11_13066240-13067240; species=ponAbe
gatttaagagacataacaaccaaatgcagtgtgtggatctgaaattgtgattcaaacaTGCCAACTGTTGA--------aaggaaggaaggaaggagggaggaaggaaggaaggaaggaaagaaagaaggaaaggaaggaaggaaggGGAG-AAAAAAAGTAAGACAACTAGAGAAATTTGAATATGAATTTGGTATTAGGTGATACCAAGAGATTGTTACTTTTGTCTGGTGTAAAAATAGTCCCATGGTTGTGTG-AAAAAAATGCCCATTTTAAAAAGATGCAAAGTAGAGAGTGAAATGATACTAAATTAGGAAATTGCATTAAACATATATAGATGAAGACAAAATGGCAAAATCTTGCTAACTGTTGTATACATTGATTTAGTGTAAGTTTCTCTATTGGGTCACTATACAATTATACTAGTATAATTGTATGTTTACAAGTTTTCACTATTAAAATTCTGAAAAGTTTTTAAAGACACAGAACATATATAggc
>gene=chr11_13066240-13067240; species=rheMac
gatttaagagacataacaactaaatgcagcgtgtggatctgaaattgtgattcaaacatgccagctgttga--------aaggaaggaaggaagga---aggaaggaaggaaggaaggaaggaa-----ggaaggaaggaaggaagggaga-gaaaaacataagacaaccagagaaatttgaatatgaattcggtattaggtgataccaagagattgttatgtttgcctggtgtaaaaatagtcccatggttgggtgaaaaaaaatgcccatttttaaaagatgcaAAGTAGAGAGTGAAATGATAGTAAATTAGGAAATTGCATTAAACATACATAGATGAAGATGAAATGGCAATATCTTGCTAACTGTTGTATACATTGATTTAGTGTAAGTTTCTCTATTGGGTCATTATACAATTATACTAGTATAATTGTATGTTTACAATTTTTCACTATTAAAATTTTGAAAAGTTTTTAAAAACATGGAACATACATAggc
>gene=chr11_13119240-13120240; species=hg19
CTAGAAATCCACCATATACCGCAGTGAGAAATTATGAAAAAGCTCAATGCTGACTGCCATCTCTCAAGAGGCTAGATGTCAGTTCTGACCCATTGTTAAGGACATTACTTCATTTTCTTCAGAATCTTGAGAACGCACAAATCTTGCTTATATATAACAAGGATGCGGTGGGGTAGTATAGTGTCTAAATTCTTGGGTCAAATGTGAAAAAGATGTGATTCCCTTGGAAGCAATGTATGACCACTTATTCATGCTCCTAGAAATATGAAAAACAGGCAGAAAGGATTGAAAACAAAAGTGGAATCATTTCCAGGCAGAGACTGAGCCAAGAAAGGGGCCCAGGTCCTCTCCTTTACCCAGAGTACCCTTCAGCTTTGGCATCCCGTCCCTTGAATCACAGTCATTGTCTGGCTCTAATGCAAACACTGGCTCCATTGTGATTCTGCAGGGGCACAGCCCCACATGCACTGCTTTCTACCCGCCTGGGGCTTCTTGAGCTT
>gene=chr11_13119240-13120240; species=bosTau
CTGGAAATCTGTGATACCAGGCAGTGAGGCATTGCAAAAGAACTCGGTATTGACTGCTGC-----AAGAGG-CGAATGTCAACCCTGACCCATTGTTAAGGAGATTACTTCTTTTTCTCCAGAATCTGGAGAATGCATATCTCTTGCTTTTGTACAGCAAAGACTGGCTCAGGT-AGTAAGTGTCTAAATTTTTGGGTCAGATGTGAAAAATATGTGATTACCCTGGAATAAATGGATGGCCATTTATTGGTGTTCCTAGAGATAT----GAAAGACAAATAGAACTAAAAAC-AAAGTGGAATCATTTCCAGGCAGAGACTGAGCCAAGAAAGGGGCCCAGGTCCTCCCTTTTATCCAGGGCACCCTTCAGCCCTGGCATCCTGTCCCTTGAATTGGAGTCATTGTGTGACTCTAATGCAAACACTGGCTCCATTGTGATTCTGCAGAGAGGCTGCCCT-CTTGCACTG-CTTCCACTCGCCTGGGGCTTCTTGAGCTT
>gene=chr11_13119240-13120240; species=calJac
CTAGAAATTTACTATGTACTGCAGTGAGAAATTGTGAAAAAGCTCAATGCTGACTGCTGTCTCTCAAGAGGCCAGATGTCAGTTCTGACCCATTGTTAAGGAGATTACTTCATTTTCTTCAGAATCTTGAGAATGCAGAAATCTTGCTCATACATAACAAGGATGGGCTGGGGTAGTAAAGCATCTAAATTCTTGAGCCAAATGTGAAAAAGATGTGATTACCCTGGAAGGGATGTATGGCCACTTATTCATGCTCCTAGAAATGTGAAGAAAGGACAGAAAGGATTGAAAAC--AAGTGGAATCATTTCCAGGCAGAGACTGAGCCAAGAAAGGGGCCCAGGTCCTCCCCTTTACCCAGTGCTCCCTTCAGCCTTGGCATCCTGTCCCTTGAATCACAGTCATTGTCTGGCTCTAACGCAAACACTGGCTCCATTGTGATTCTGCAGGGGCACAGCCCCAAATGTACTGCTTTCTACCCGCCTGGGGCTCCTTGAGCTT
>gene=chr11_13119240-13120240; species=canFam
CTGGAACTTTGTGATACCCTGCAGTGGTGCATTGCAAAAGAGCTCAGTGTTGGCTGCAGA-----GAGAGGCTGAAAGTCAATTCCGAGCCATTGTTAAGGAGATTACTTCACTTTCTCCAGAATCTGGAGAATGCATATCTCTTGCTCATATACATTAAGGACTGGCTGGGGT---ACAACGTCTAAATTCTTGGGTTAAATATGAAAAATATGCGATTGCCCTGGAAGAAATGGATGGCTATTTATTCGAACTCCTAAAGATATGAAAAAAAGAC--ATAGGATTAAAAACAAAAGTGGAATCATTTCCAGGCAGAGACAGAGCCAAGAAAGGGGCCCAGGTCCTCCCCCTTACCCAGAGCACCCTTCAGCCTTGGCATCCTGTCCTTTGAATCAGAGTCATTGTCTGGCTCTAATGCAAACACTGGCTTCATTGTGATTCTGCAGAGAGGCAGCCCCACA--CACTGCTTTCTACCCGCCTGGGGCTTCTTGGGCTT
>gene=chr11_13119240-13120240; species=equCab
CTGGAAATCTGTGATACACTCCAGTGAGGCCTTGCAAGCGAGCTCAGTATTGTCTGCTGA-----GAGAGGCCGAGTGTCAATTCTGACCCATTGTTAAGGAGA-----TCACTTTCTCCAGGATCCGGAGAATGCACATCTCTTGCTCATATACAGTAAGGACCAGCTGGGGTAGTAGAGTGTCTAAATTCTTGTGTCAAATGTGAAAAAGATGTGATTACCTTGGAAGAAAGGGATGGCCATTTATTCATACTCCTAGAGATGTGAAAAAAAGACAAATAGTATTAAAAACAAAAGTGGACTCATTTCCAGGCAGAGGCTGAGCCAAGAAAGGGGCCCAGGTCCTCCCCCTTACCCAGAGCACCCTTCAGCCTTGGCATCCTGTCCCTTGAATCGGAGTCATTGTCTGGCTCTAATGCAAACACTGGCTCCATTGTGAGTCTGCGGAGAAGCAGCCACACACGCACTGCTTCCTACCCGCCTGGGGCTTCTTGGGTTT
>gene=chr11_13119240-13120240; species=gorGor
CTAGAAATCCACCATATACTGCAGTGAGAAATTGTGAAAAAGCTCAATGCCGACTGCCATCTCTCAAGAGGCTAGATGTCAATTCTGACCCGTTGTTAAGGACATTACTTCATTTTCTTCAGAATCTTGAGAACGCACAAATCTTGCTTATATATAACAAGGATGGGCTGGGGTAGTATAGTGTCTAAATTCTTGGGTCAAATGTGAAAAAGATGTGATTGCCTTGGAAGCAATGTATAACCACTTATTCATGCTCCTAGAAATATGAAAAACAGGCAGAAAGGATTGAAAACAAAAGTGGAATCATTTCCAGGCAGAGACTGAGCCAAGAAAGGGGCCCAGGTCCTCTCCTTTACCCAGAGTACCCTTCAGCTTTGGCATCCC-TCCCTTGAATCACAGTCATTGTCTGGCTCTAATGCAAACACTGGCTCCATTGTGATTCTGCAAGGGCACAGCCCCACATGCACTGCTTTCTACCCGCCTGGGGCTTCTTGAGCTT
>gene=chr11_13119240-13120240; species=panTro
CTAGAAATCCACCATATACTGCAGTGAGAAATTGTGAAAAAGCTCAATGCCGACTGCCATCTCTCAAGAGGCTAGATGTCAGTTCTGACCCATTGTTAAGGACATTACTTCATTTTCTTCAGAATCTTGAGAACGCACAAATCTTGCTTATATATAACAAGGATGGGCTGGGGTAGTATAGTGTCTAAATTCTTGGGTCAAATGTGAAAAAGATGTGATTGCCTTGGAAGCAATGTATGACCACTTATTCATGCTCCTAGAAATATGAAAAACAGGCAGAAAGGATTGAAAACAAAAGTGGAATCATTTCCAGGCAGAGACTGAGCCAAGAAAGGGGCCCAGGTCCTCTCCTTTACCCAGAGTACCCTTCAGCTTTGGCATCCCGTCCCTTGAATCACAGTCATTGTCTGGCTCTAATGCAAACACTGGCTCCATTGTGATTCTGCAGGGGCACAGCCCCACATGCACTGCTTTCTACCCGCCTGGGGCTTCTTGAGTTT
>gene=chr11_13119240-13120240; species=papHam
CTAGAAATCCACCGTATACTGCAGTGAGAAATTATGAAAAAACTCAATGCCGACTGCCGTCTGTCAAGAGGCTAGATGTCCGTTCTGACCCATTGTTAAGGACATTACTTCATTTTCCTCAGAATCTTGAGAATGCACAAATCTTACTCACATATAGCAAGGATGGGCTGGGGTAGTATAGTGTCTAAATTCTTGGGTCAAATGTGAAAAATATGTGATTACCCTGGAAGCAATATATGACCACTTATTCATGCTCCTAGAAATTTGAAAAACAGGCAGAAAGGATTGAAAACAAAAGTGGAATCATTTCCAGGCAGAGACTGAGCCAAGAAAGGGGCCCAGGTCCTCTCCTTTACCCAGTGTACCCTTTAGCTTTGGCATCCCGT-CCTTGAATCACAGTCATTGTCTGGCTCTAATGCAAACACTGGCTCCATTGTGATTGTGCA-GGGCACAGCCCCACATGCACTGCTTTCTACCCGCCTGGGGCTTCTTGAGCTT
>gene=chr11_13119240-13120240; species=ponAbe
CTAGAAATCCACCATATACTGCAGTGAGAAATTATGAAAAAGCTCAATGCCGACTGCAGTCTCTCAAGACGCTAGATGTCAGTTCTGACCCATTGTTAAGGACATTACTTCATTTTCTTCAGAATCTTCAGAATGCACAAATCTTGCTTATATATAACAAGGACGGGCTGGGGTAGTATAGTGTCTAAATTCTTGGGTCAAATGTGAAAAAGATGTGATTGCCTTGGAAGCAATGTATGACCACTTATTCATGCTCCTAGAAATATGAAAAACAGGCAGAAAGGATTGAAAACAAAAGTGGAATCATTTCCAAGCAGAGACTGAGCCAAGAAAGGGGCCCAGGTCCTCTCCTTTACCCAGAGTACACTTCAGCTTTGGCATCCCGTCCCTTGAATCACAGTCATTGTCTGGCTCTAATGCAAACACTGGCTCCATTGTGATTCTGCAGGGGCACAGCCCCACATGCACTGCTTTCTACCCGCCTGGGGCTTCTTGAGCTT
>gene=chr11_13119240-13120240; species=rheMac
CTAGAAATCCACCGTATACTGCAGTGAGAAATTATGAAAAAACTCAATGCCGACTGCCGTCTGTCAAGAGGCTAGATGTCCGTTCTGACCCATTGTTAAGGACATTACTTCATTTTCCTCAGAATCTTGAGAATGCACAAATCTTACTCACATATAGCAAGGATGGGCTGGGGTAGTATAGTGTCTAAATTCTTGGGTCAAATGTGAAAAATATGTGATTACCCTGGAAGCAATATATAACCACTTATTCATGCTCCTAGAAATTTGAAAAACAGGCAGAAAGGATTGAAAACAAAAGTGGAATCATTTCCAGGCAGAGACTGAGCCAAGAAAGGGGCCCAGGTCCTCTCCTTTACCCAGAGTACCCTTTAGCTTTGGCATCCCGT-CCTTGAATCACAGTCATTGTCTGGCTCTAATGCAAACACTGGCTCCATTGTGATTGTGCA-GGGCACAGCCCCACATGCACTGCTTTCTACCCGCCTGGGGCTTCTTGAGCTT
>gene=chr11_17965415-17966415; species=hg19
tatgtaactttcaagaagcttcagactctaatttaggttctaccaattgccccagtaatgtcctttacaacaaaaggatccagttcacaactgtacatttcatttagttgctatgtctctttagaatctttcaacctggaacagttcctcagtcttaacttccaggaccttgacacttgtgaagaatGtgcctgcttttggtcactctccatttccttcaggtagtttttttcacattttgtctgagtttatagttgatttctgtaggaggactggtctgatagaaactactgcaccactaccagaaatggaaTTGAGATGAGATTCAATTCTCTTCTGAGCACAGATCCCGCATGAAAAACCCGCTTCTCTCTGTTTGATTAGCATGGCAGATCTCACATTTACAAAACAGGAACAGCTATATTATACAGCCTCATAACATTTCATAAAACTTTTCCAAATATCTACTTCATTATTATAATTAAGATGATACCGACACA
>gene=chr11_17965415-17966415; species=bosTau
-------------------------------------------------------------------------------------------------tttaatttcatggctgcatcaccttagaatccttcaatttggaacagttcctcagcctcgactttcaggac-------cttgtgaaaaataggcctgtttttggtcactctccacttccttcatggagttatttttacattttatctgagtttacagttgctttctgtggg--gcctgatccg-aaagaactacttcaccattaccagaaatggaaCCAAGATGGGGTTCAAACCTCTTCTCACCACAGATACCACATAGAAAACCTGCCTATC------TGACTAGCACGAGCATTCTCACCTCTACAAAATAGGAATAGCTCTGATAAGCAGCCTCACAGCATTTCATATAATTTTTCCAAATATCTATTTTATTATTATAATTAAGATAACACCTATATG
>gene=chr11_17965415-17966415; species=calJac
tatgtaactttcaagaagcttcagactcc-atttaggttctaccagttgccccagtaatgtcctttacaacaaaaggatccagttcacaactataggtctcatttagttgcta-gtctctttagaatctttcaacctggaacagttcct--gtcttaacttttatgactttgatatttgtgaagaatGtgcttgc-tttggtcactctcccctttcttcaggtagtttttttcacattttgtctgagtttatagttgttttctgtaggagaactggtctgata-aaactactgcaccactaccagaaatggaaTTGAGATGAGATTCAATCCTTTTCTGAGCACAGATCCCATATGAAAAACCTGTTTCTCCCTGTTTGATTAGCATGACAGATCT-ACATTTACAAAACAGGAACAACTACATTATACAGCCTCATAACATTTCATAAAAC-TTTCCAAGTATCTACTTCATTATCATAATTAAGATGATGCCTACATA
>gene=chr11_17965415-17966415; species=canFam
tatgtaaccaaaaaaaaacttcagactcc-atttaggtttcaccaattgttcccataatgtcctttataagaaaaagatcca-----------cacatttcatttagttgccctgtctcttttgagtccttttatctggaactattcctcgaccttgaccttcaggaccttcatatttatgaagaatGGgcctgcttttggtcactctccagttccttcagctattcttttttacattttgtctgagtttacacttgttttctgtgggagagttggtcca-aaagaactcctccactattaccagaaatggaaTCAGGTTGGAATTTAATGCTCTTCTGACTACAGATCTGACATGAAAAACATGCCTGTCTTTGTTTGACTAGCATGAGAGTTCTTATAGCTACAA------AACAGTTCCATTATGCAGCCTCATAGCATTTCATATAATTTTCTCAAGTATCTATTTTATTATTATAATGAAG-TGATGCCTATATA
>gene=chr11_17965415-17966415; species=equCab
tatgtaactaccaaaaaacttca-actcc-atttagggttcatcgtttcttccagtaatgtcctttacgacaaagggacccagttcacaagtgcacatttcatgtagttgccacgtctctttagaacccttccatctggagcagtttctcagccttggccttcaggacctg-acagttgtggagaCTGGGGctgctttgggtcactgtccagttccttcaggtagt-gttttcacacgttgtct-agttcaca-gtgttttctgtgggaggattggtcta-agggaactactccaccaatactggaaatggaaCCATATGG------AATCCTCCTCTGATCACAGATCTTACATGAAAAGC-TGCCTTTC------TGACTAGCATGTCAGTTCTCACATGTACAAAATAGGAATAGCTCCATTATGCAGTCTCATACCATTTCATTTAATTTTTCCAAATATTGATTTTAAC-TTATAATTAAGATGAGGCTTATCTA
>gene=chr11_17965415-17966415; species=gorGor
tatgtaactttcaagaagcttcagactctaatttaggttctaccagttgccccagtaatgtcctttacaacaaaaggatccagttcacaactgcacatttcatttagttgctatgtctctttagaatctttcaacctggaacagttcctcagtcttaacttccaggaccttgacacttgtgaagaatGtgcctgcttttggtcactctccatttccttcaggtagtttttttcacattttgtctgagtttatagttgatttctgtaggaggactggtctgatagaaactactgcaccactaccagaaatggaaTTGAGATGAGATTCAATTCTCTTCTGAGCACAGATCCCGCATGAAAAACCCACTTCTCTCTGTTTGATTAGCACGGCAGATCTCACATTTACAAAACAGGAACAGCTATATTATACAGCCTCATAACATTTCATAAAACTTTTCCAAATATCTACTTCATTATTATAATTAAGATGATACCGACACA
>gene=chr11_17965415-17966415; species=panTro
tatgtaactttcaagaagcttcagactcgaatttaggttctaccaattgccccagtaatgtcctttacaacaaaaggatccagttcacaactgtacatttcatttagttgctatgtctctttagaatctttcaacctggaacagttcctcagtcttaacttccaggaccttgacacttgtgaagaatGtgcctgcttttggtcactctccatttccttcaggtagtttttttcacattttgtctgagtttatagttgatttctgtaggaggactggtctgatagaaactactgcaccactaccagaaatggaaTTGAGATGAGATTCAGTTCTCTTCTGAGCACAGATCCCGCATGAAAAACCCGCTTCTCTCTGTTTGATTAGCACGGCAGATCTCACACTTACAAAACAGGAACAGCTATATTATACAGCCTCATAACATTTCATAAAACTTTTCCAAATATCTACTTCATTATTATAATTAAGATGATACTGACACA
>gene=chr11_17965415-17966415; species=papHam
tacgtaactttcaagaagcttcagactcc-atttaggttctaccaattgcccagataatgtcctttacaacaaaaggatccagttcacaactgtacatttcatttagttgctatgtctctttagaatctttcaacctggaacagttcctcagtcttaacttcca-gacctggacacttgtgaagaatGtgcctgcttttggttactctccatttccttcaggtagtttttttcacattttttctgagtttatagttgatttctgtaggaggactggtctgatagaaactactgcaccactaccagaaatggaaTTGAGATGAGATTCAATCCTCTTCTGAGCACAGATACTGCATGAAAAACCTGCTTCTCTCTGTTTGATTAGCACGACAGATCTCACACTTACAAAACAGGAACAGCTATATTATACAGCCTCATAACATTTCATAAACCTTTTCCAAATATCTACTTCATTATTATAATTAAGATGATGCCAACATA
>gene=chr11_17965415-17966415; species=ponAbe
--------------------------------------------------------------------------------------------------------------------------------------------------------------------------------------------------------------------------------------------------------------------------------------------------------------------------------------------------------------------------------------------------------------------------------------------------------------------------------------------------------------------
>gene=chr11_17965415-17966415; species=rheMac
tatgtaactttcaagaagcttcagactcc-atttaggttctaccaattgcccagataatgtcctttacaacaaaaggatccagttcacaactgtacatttcatttagttgctatgtctctttagaatctttcaacctggaacagttcctcagtcttaacttcca-gaccttgacacttgtgaagaatgtgcctgcttttggttactctccatttccttcaggtagtttttttcacattttttctgagtttatagttgatttctgtaggaggactggtctgatagaaactactgcaccactaccagaaatggaaTTGAGATGAGATTCAATCCTCTTCTGAGCACAGATACTGCATGAAAAACCTGCTTCTCTCTGTTTGATTAGCACGACAGATCTCACACTTACAAAACAGGAACAGCTATATTATACAGCCTCATAACATTTCATAAACCTTTTCCAAATATCTACTTCATTATTATAATTAAGATGATGCCAACATA
>gene=chr11_18403415-18404415; species=hg19
ctaacacagtgaaaccccgtctctaataaaaatacaaaacaattagctgggcttggtggtgggcgcctgtagttccagctactcgggaggctgaggcaggagaatggtgtgaacctgggaggcggagcttgcagtgagccgagatcgcaccactgcactccagcctgggcgacagagcgagaatccgtctcaaaaaaaaaaaaaaaattagcagggcatggtggcatgcgcctgtagtcccagctactctggaggctgaggtgggaggattgcttgaacccaggaggcagaagttgcagtgagccgagatcacaccactgcactccagcctgggcaacagagtgagactccatctcagaaaaaaaaaaacaaaaaaacaaaTACGCAGGGGTCAGGGAAGGCTGTGAGCTTTGGTCTGCTACAATGAGTTTCAGGCTCACTCCCATGCCCTGCCTCCTAGTACTGCGGTTGGAAGCAGAGGAGATGTGCTTAGAGGACGG
>gene=chr11_18403415-18404415; species=bosTau
----------------------------------------------------------------------------------------------------------------------------------------------------------------------------------------------------------------------------------------------------------------------------------------------------------------------------------------------------------------------AAAGAATTGACAAGGAGAAGGAATCCCCAGGGAGCAGAGAAGGCTGTGAACTGT-GCCT-G-----TGAATTTCAGGTTCCCTC--------------------------CCGGA---------GATTTG--CAGAGGGCAG
>gene=chr11_18403415-18404415; species=calJac
-----------------------------------------------------------------------------------------------------------------------------------------------------------------------------------------------------------------------------tggcatgtgcctgtagtcccagctacttgagaggctgaggtgggaggattgcttgaacccaggaggctgaagttgcagtgagctgagatcacaccac-gcactccagcctgggcaacagaatgagactccgtctcaaaaaaat-----aaaataaaCGAATACGCAGGGATCAGGGAAGGCTGTGAGCTCCTGTCTGCTACACTGAGTTTCAGGCTCACTCCCATCCCCTGCCTGCTAGTACTGCGGTTGGAAGCCGAGGAGATGTGCTTAAAGAGCTG
>gene=chr11_18403415-18404415; species=canFam
-------------------------------------------------------------------------------------------------------------------------------------------------------------------------------------------------------------------------------------------------------------------------------------------------------------------------------------------------------------------------------------------------CAGGGAGCAGGGGAGGCTGGGAACTCTGGCCCGG-----CAAATTTCAGGCCCACTCCTATCCTCTGCCAGG-AGCGCGTTG-TTGGAAGCAG---AGATTTGCACAGAGGGTTG
>gene=chr11_18403415-18404415; species=equCab
----------------------------------------------------------------------------------------------------------------------------------------------------------------------------------------------------------------------------------------------------------------------------------------------------------------------------------------------------------------CTCCAGAAAGAATTGAACAGGAAAAGGAATGCCTGGGGAGCAGGGGAGGCTGTGAACTCT-GCCTGG-----TGAATTGCAGGCCCGCTCCCGTGCTCTGCCCCC-AGCGCTGTTCTTGGAAGCAG---CG---TGCACAGGGGGCTG
>gene=chr11_18403415-18404415; species=gorGor
ctaacacagtgaaaccccatctctaataaaaatacaaaacagttagccgggcttggtggtgggcgcctgtagttccagctactcgggaggctgaggcaggagaatggcgtgaacctgggaggcggagcttgcggtaagccgagatcgcactactgcattccagcctgggcgacagagcgagaatccgt--------------------------------------------------------------------------------------------------------------------------------------------------------------------------------AAAAAAAAACAAACAAATACGCAGGGGTCAGGGAAGGCTGTGAG-TTTGGTCTGCTACAATGAGTTTCAGGCTCACTCCCATGCCCTGCCTTCTAGTACTGCGGTTGGAAGCAGAGGAGATGTCCTTAGAGGACGG
>gene=chr11_18403415-18404415; species=panTro
ctaacacagtgaaaccccgtctctaataaaaatacaaaacaattagctgggcttggtggtgggcgcctgtagttccagctactcgggaggctgaggcaggagaatggtgtgaacctgggaggcggagcttgcaatgagccgagatcgcaccactgcactccagcctgggcgacagagcgagaatccgtctcaaaaaaaaaaaaaaaattagcagggcatggtggcatgcgcctgtagtcccagctactctggaggctgaggtgggaggattgcttgaacccaggaggcagaagttgcagtgagccgagatcacaccactgcactccagcctgggcaacagagtgagactccatctcagaaaaaaaaaa-caaaaaaacaaaTACGCAGGGGTCAGGGAAGGCTGTGAGCTTTGGTCTGCTACAATGAGTTTCAGGCTCACTCCCATGCCCGGCCTCCTAGTACTGCGGTTGGAAGCAGAGGAGATGTGCTTAGAGGACGG
>gene=chr11_18403415-18404415; species=papHam
---------------------------------------------------------------------------------------------------------------------------------------------------------------------------------------------------------------ttagccaggcatggtggcatgcgcctgtagtcccagctactctggaggctgaggtgggaggattgcttgaacctgggaggtagaagttgcagtgaagcgagatcacaccactgcactccagcctgggaaacagagtgagactccatctcaaaaaaaaaaaaaaaaaagaacaaaTACGCAGAGGTCAGGGAAGGCTGTGAGCTCTGGTCTGCCACAGTGAGTTTCAGGCTCACTCCCATCCCCTACCTCCTAGTACTGTGGTTGGGAGTGGAGGAGAAGTGCTTAGAGGATGG
>gene=chr11_18403415-18404415; species=ponAbe
ctaacagggtgaaaccccgtctctactaaaaatacaaaacaattagccaggcttggtggcaggtgcctgtagttcccgctactcgggaggctgaggcaggagaatggcgtgaacctgggaggcggagcttgcagtgagccgagatggcactactgcactccagcctgggcgacagagcgagaatccgtctcaaaaaaaaaaaaaaaattagcagggcgtggtggcatgtgcctgtagtcccagctactctggaggctgaggtgggaggattgcttgaacccaggaggcagaagttgcagtgagccgagatcacaccgctgcactccagcctgggcaacagagtgagactccatctcaaaaaaaa----aaaaaagaataaaTATGCAGGTGTCAGGGAAGGCTGTGAGCTTTGGTCTGCTACAATGAGTTTCAGGCTCACTCCCATGCTCTGCCTCCTAGTACTGCGGTTGGAAGCAGAGGAGATGTGCTTAGAGGACGG
>gene=chr11_18403415-18404415; species=rheMac
---------------------------------------------------------------------------------------------------------------------------------------------------------------------------------------------------------------ttagccaggcatggtggcatgcgcctgtagtcccagctactctggaggctgaggtgggaggattgcttgaacctgggaggtagaagttgcagtgaggcgagatcacaccactgcactccagcctgggaaacagagtgagactccatctcaaaaaaaaaaaaaaaaaagaacaaaTACGCAGAGGTTAGGGAAGGCTGTGAGCTCTGGTCTGCCACAGTGAGTTTCAGGCTCACTCCCATCCCCTACCTCCTAGTACTGTGGTTGGGAGTGGAGGAGAAGTGCTTAGAGGATGG
>gene=chr11_18482240-18483240; species=hg19
ggagtgcagtggcgcgatcatggctcacttcaacctctgcctcctgggttcaagcgattcatctgcctcagcttcccgagtagctgggactacaggtgcatgccaacacgcccggctaatttttgtatttttagtagagacagggtttcaccatattggccaggttggtctcgaactcctgagctcatgatccgcccaccttggcctcccaaagtgctgggattataggcgtgagccaccatgtccCACCTTGATCATTTACTTCTAAGCACTAACACAAAGGCGTTATTTTTCCTCCAAGGAAAAATTTATTATGTAATAAAGATAAAAAGAATATGTAGTTAAAAGGTAATACATTTACAAGATTTGAAAGTAAggctgggtgcggtggctcaagcctgtaatcccagtactttgggaggccatggcaggcaaatcatgaggttaggagtttgagaccagcctggccaacatggtgaaaccccgtctctactaaaaac
>gene=chr11_18482240-18483240; species=bosTau
---------------------------------------------------------------------------------------------------------------------------------------------------------------------------------------------------------------------------------------------------------CTTGATCATTTATTTCTAAGTACTAGCTCAAA-TCATTAGGTTTTTTTCAGTGCAAATTTTAATATATA------CTAAAGATAATATGTTTTCAAAAGGTAATACATTCACAAGGTT-------------------------------------------------------------------------------------------------------------------------------------
>gene=chr11_18482240-18483240; species=calJac
---------------gatcttggctcactgcaaccttcgcctcctgggttcaagtggttctcctgcctctgcctcttgagtagctgggattacaggcgtatgc---catacatggctaatttttgtatttttaatagagacagggtttcaccatgttggccaggctggtctcgaactcctgacctcatgatctgcccaactcggcctcccaaagtgctgggattataggcgtgagacacagcacctggccTTGGTCATTTATTTCTAAGCACTAACACAAAGGCCTTTTTTTTCCTCCAAGGaaaaatttaatatataataaaGAT-AAAAGAATGTGTAGTTAAAAGGTAATACATTTACAAGGTTTGAAAGCAAggctgggtacggtggctcacacctgtaatctcagcactttgggaggccaaggtgggaggatcacaaggtcaggagtttgagaccagccttgccaagaaggtaaaacctcatctgtattaaaaac
>gene=chr11_18482240-18483240; species=canFam
------------------------------------------------------------------------------------------------------------------------------------------------------------------------------------------------------------------------------------------------------------------------------------------------------------------------------TTGTAGTTATTTAAAATTTGTTTTCAAAAGAT---------ACAAGGTTACAAAATA-----------------------------------------------------------------------------------------------------------------------------
>gene=chr11_18482240-18483240; species=equCab
---------------------------------------------------------------------------------------------------------------------------------------------------------------------------------------------------------------------------------------------------------CTTGATTGTTTATCTCTAAGTACTAGCTCAAAGTCG-----TTGTTTTTAGTG--ACTTTTAATATATAATAAAGGTAAAC-GAATTTGTTTTCAAAAGGTAATACACTCACAAGGTTAAAAAATAAAG--------------------------------------------------------------------------------------------------------------------------
>gene=chr11_18482240-18483240; species=gorGor
--------------------------------------------------------------------------------------------------------------------------------------------------------------------------------------------------------------------------------------------------------------------------------------------------------------------------------------------------------------------------------------------------------------------------------------------------------------------------------------------------------------------
>gene=chr11_18482240-18483240; species=panTro
ggagtgcagtggcgcgatcatggctcacttcaacctctgcctcctgggttcaagcgattcttctgcctcagcttcccaagtagctgggactacaggtgcatgccatcacgcctggctaatttttgtatttttagtagagacagggtttcaccatattggccaggttggtctcgaactcctgagctcatgatccgcccaccttggcctcccaaagtgctgggattataggcgtgagccgccatgtcccgccTTGATCATTTACTTCTAAGCACTAACACAAAGGCGTTATTTTTCCTCCAAGGAAAAATTTATTATGTAATAAAGATAAAAAGAATGTGTAGTTAAAAGGTAATACATTTACAAGATTTGAAAGTAAggctgggtgcggtggctcaagcctgtaatcccagcactttgggaggccatggcaggcaaatcatgaggttaggagtttgagaccagcctagccaacatggtgaaaccccgtctctactaaaaac
>gene=chr11_18482240-18483240; species=papHam
ggagtgctgtagcgcaatcatggctcacttcaacctctgcctcctgggttcaagcgattcttctgcctcagcttcctgagtagctgggactacgggcacgcgccaccatgcctggctaatttttgtatttttagtaaagacagggtttcaccatattggccaggttggtctcgaattcctgacctcgtgatccgcccacttcagcctcccaaagtgctgggtttacaggcgtgatccaccatgccccgccTTGATCATTTACTTCTCAGCACTAACACAAAGGTGCTATTTTTCCTCCAAGGAAAAATCTATTATGTAATAAAGAT-AAAAGAATATGTAGTTAAAAGGTAATACATTTACAAGGTTTGAAAGTAAggctgggtacggtggctcatgcctgtaatcccagcactttgggaggccatggcag---------------------------------------------------------------------
>gene=chr11_18482240-18483240; species=ponAbe
--------------------------------------------------------------------------------------------------------------------------------------------------------------------------------------------------------------------------------------------------------------------------------------------------------------------------------------------------------------------------------------------------ggtggctcacacctgtaatcccagcactttgggaggccgtggtgggcggatcacatggtcaggagatagagaccaccctggctaacacggtgaaaccccgtctctactaaaaac
>gene=chr11_18482240-18483240; species=rheMac
--------------------------------------------------------------------------------------------------------------------------------------------------------------------------------------------------------------------------------------------------------------------------------------------------------------------------------------------------------------------------------------------------------------------------------------------------------------------------------------------------------------------
>gene=chr21_16937268-16938268; species=hg19
CCCAACATGATTTCCTTTCAGCAGTTATAACTCCCTTATtaagagctttactgagatataattcttacacaatacaattcaatcatttaaagtgtgcaatgcaaggattcatggtatattcacaattgtgtacaccgttactgtagctaattttagaatattttcatcaccgtaaaagaaaacctgtttagccatcattttcctacctctttatcccccaatccaaagtaaccacagatccactttctgtgcctatagatttgcctattctggatatttcttataaatggaatcataatatgtggtcttttgtgtctgacttctttcacttatgaaaatatgaaaagcataaagtcttcaaggctcttctttgttgtagtatgtaaccgaatttcattcccttctatggtcaaataatattccattatatggatatatcacattttgtttatcttcagccaacaactagtaagaaaatgaggatctcagtcatacaagtt
>gene=chr21_16937268-16938268; species=bosTau
TGCAACATGATTTCCTTTTAGTGGTTATTAACTCTCTAttaataactttactgagatataattcacatgccttacaatttacccatttaaagaatgtaatgccatggttttcagtatattcacaaacatatgcactaccaccccagc-aattttagaacatctttgtcaccacaagagaaatcctatttagctaccatctccctatcccc-aa-ttcctaaccctaaatgatcagtaatcca-tttctgtctatatgtatttgtctcttctggatatttcatatacctggaattgtagtctgtagtcttttatatatgg---ctttcagttatgaaattttgaaa---aatatatttttaagattcatccatattgcagctaaggtcagaatttcattcttttttaagttggagtaacattgcattgtataaacataacacattttatt-----ctgaccaacagcttggaagagaatgtggatctcagttatacagatg
>gene=chr21_16937268-16938268; species=calJac
CCCAACGTGATTTCCTCTCAGCAGTTATAACTCTTTCAttaagagctttaccaagatacagttctcacaaaatacaattcagtcatttaaagtgtgcaatgcaaagattcatagtttattcacaattgtgtaccccattactgaagccaattttagaacattttcatcaccataaaagaaagcctgtttagccatcattttcctgccccttcatccctcaatccaaagtaaccgtagacacactttctgtgcctatagatttgcctattctggatatgtcttataaatggaatcataatatgtggtcttttgcatctggcttttttcatttacaaaattatgaaaaacataaagtcttcaaggctcttctctgttgtcacatgtatcagaatttcattcccttttaaagtcaaataatattaccttatatgaatatgtcacattttgtttaccctcagccaacaactagtaagaaaatgaggaccctagtcacacaactg
>gene=chr21_16937268-16938268; species=canFam
----------------------------TAACTTTTTATtaacaactttattgagatataattcatatactgtgtaattcatccatttaaagtgcccaatacaatggttttgagcttattcacagatgtgtacaccaccatcttagc-aattttaaaacatttttatcactacaggagaaattccacttagctatcacctccctaacccc-ca-tccctaatcctaagcaatcactaatctattttctacttttgtagatttacctattctggatatttcatataaatagaattgtggcacacagtcttttgtttctggctt------cttatgaaattatgaaaaatacaatattttcaaggttcatctatgttgcagcttgtatcagaatttcattcccttttaaggtggattaata------tatatgaatctaatatattttgtgt----ctggccaacagcttgccagaaaatggggacctgagttattcagttg
>gene=chr21_16937268-16938268; species=equCab
CCCAACATGATTTCCCTTCAGCAGTCATTAACTCTttttaaacaactttactgagttataattgacacaccatccaattcaccccgttaaagtgtgcaatgcaatgggttttc-tatattcacagttatgtgcac------ctcagc-aattttagaaca-tttcatcaccacaagagaaatctcatttagccatcatctccttacccctgaa-ttcccaacacgaagcaatcactaatctattttctgtctttatggatatgcctattctgcatatttcatgtaagcggaatggtaacatgtagtcttctgtgtctggcttctttcttttgtaaaattatgaaaaatttcatgttttcaaggttcatccatgttctagcttgtatcagaatttcatccctctttaatgaggaataatattccattgcatgaacataacacattttgttt----ctggctaacagcatgcaggaaaatggcaatctcagttatacagctg
>gene=chr21_16937268-16938268; species=gorGor
---------------------------------CCTTATtaagagctttactgagatatagttcttacacaatacaattcaatcatttaaagtgtgcaatgcaaggattcatggtatattcacaattgtgtacactgttactgtagctaattttagaacattttca-caccgtaaaagaaaacctgtttagccatcattttcctacctctttatcacccaatccaaagtaaccacagatccactttctgtgcctatagatttgcc-attctggatatttcttataaa-ggaatcataatatgtggtcttttgtgtctggcttctttcacttatgaaaatatgaaaagcataaagtcttcaaggctcttctttgttgtagtgtgtatcagaatttcattcccttctatggtcaaataatattccattatatggatatatcac-ttttgtttatcttcagccaacaactcgtaagaaaatgaggatctcagtcatacaagtt
>gene=chr21_16937268-16938268; species=panTro
CCCAACATGATTTCCTTTCAGCAGTTATAACTCCCTTATtaagagctttactgagatatagttcttacacaatacaattcaatcatttaaagtgtgcaatgcaaggattcatggtatattcacaattgtgtacaccgttactgtagctaattttagaacattttcatcaccgtaaaagaaaacctgtttagccatcattttcctacctctttatcccccaatccaaagtaaccacagatccactttctgtgcctatagatttgcctattctggatattttttataaatggaatcataatatgtggtcttttgtgtctggcttctttcacttatgaaaatatgaaaagcataaggtcttcaaggctcttctttgttgtagtatgtatcagaatttcattcccttctatggtcaaataatattccattatatggatatatcacattttgtttatcttcagccaacaactagtaagaaaatgaggatctcagtcatacaagtt
>gene=chr21_16937268-16938268; species=papHam
CTTAACATGATTTCCTTTCAGCAGTTATAACTTCCTTAttaagagttttacggagatatagtgcttacgccatacaattcaatcatttaaagtgtgcaatgcaaggattcacagtataatcacaatggtgtacaccattactgtagctaattttagaacattttcatcaccgtcaaagaaaccctgtttagccatcattttcctaccactttatcccccaatccaaagaacccacagatccactttctgtgcctgtagatttgcctattctggatatttcttataaatggaatcataatatgtggtctttggtgtctggcttctttcacttatgaaaatatgaaaagcataaagtcttcaaggagcttctctgttgtagtatgtatcagaatttcattcccttctatggccaaataacattccattatatggatatatcacattttgtttatcctcagccgacagctagcaagaaaatgaggaccttagtcatacaagtt
>gene=chr21_16937268-16938268; species=ponAbe
CCCAACATGATTTCCTCTCAGCAGTTATAAATCCCTTATTTAGagcttaactgagatatagttcttacataatacaattcaatcatttaaagtgtgcaatgcaaggattcatagtatattcacaattgtgtacaccgttact-tagctaattttagaacattttcatcaccacaaaagaaaacctgtttagccatcattttcctacctctttaacccccaatccaaagtaaccacagatcccctttctgtgcctatagatttgcctattctggatatttcttataaatggaatcataatgtgtggtcttttgtgtctggcttctttcacttatgaaaatatgaaaagcataaagtcttcaaggctcttctctgttgtagtatgtatcataatttcattcccttctatggtcaaataatattccattatatggatatatcacattttgtttatcctcagccaacaactagtaagaaaatgaggatctcagtgacacaagtt
>gene=chr21_16937268-16938268; species=rheMac
CTTAACATGATTTCCTTTCAGCAGTTATAACTTCCTTAttaagcgttttactgagatatagttcttacaccatacaattctattatttaaagtgtgtaatgcaaggattcacagtatattcacaatggtgtacaccattactgtagctaattttagaacattttcatcaccgtcaaagaaaccctgtttagccatcattttcctaccactttatcccccaatccagagtaccaacagatccactttctgtgcctgtagatttgcctattctggatatttcttataaatggaatcataatatgtggtctttggtgtctggcttctttcacttatgaaaatatgaaaagcataaagtcttcaaggagcttctctgttgtagtatgtatcagaatttcattcccttctatggccaaataacattccattatatggatatatcatattttgtttaccctcagccaacaactagtaagaaaatgaggaccttagtcatacaagtt
>gene=chr12_80117-81117; species=hg19
GCCCTGTCCCTTCCCTGGTTGTCGCCAGACCTGGAGCCCCTGCTCCTTCACTTTGCAGCCTCCTCTTCTGTCACCAACTGGGAACCCACCTCTTCCTGAAAGTCCTCCCCCACTGACTCACCGGCTTGCCCCAAGCTTGTCAAGAATGTCCCAGTAACCAGGGGACACACACTGAAGTGACTGAGGGGTTaccttggagttgatgccttggctcagatccagctcccctgttttcttcctctgtaaccttgggcaacccaacccctctaagcctcggtgttctcatttgtgaagttgtggtaataatggtagcttcctggtagaattattgtaaatattaaattaatcaaaacatgcaaaggaatggaacagtgcctggcacctaggaagccttcaggaaatgctgtctcttCCCTGTTGATAATCTTGACCCGTACACTGCCTTTGGTTGCCATTCATGAACCTGCCACCAATAGTAACAAAGTGCTGGATGCACCTTT
>gene=chr12_80117-81117; species=bosTau
TCCCCCACTGTCCCCTGCTTGTTCCCAGACCAGGGACCCCCACCACTGCAGCGTGCAGTCTCCTCCT---CCACCAACTGGAACCCCACCTCTTCCCAGAAGCCTTCCCCATTAGACTCACATGGCTGCCCCAGGcttgcctggagaat--------cccagggacgtgccgtcGAGTGGttaaggggtgactctggagcggacttcctggctccagtctggcttccccatttgcttgctc----------------ttaacctccctaagcctcaacgttaccatccatagaatggcagtgataatggtgccttcctcagaggatcattgttaagatgaaatgaattgaaatgtgtaaaggaaccga--agtgcctggtgtatagtaagcatccagtaaatgttctctcttgttATCTGGTCATGTCTGCTCATTTGCCGCCTATGCTAGCCCTCCATT-ACCTGTTGTCAATAGTTATAAGGTGTTAG----------
>gene=chr12_80117-81117; species=calJac
--------------------------------------------------------------------------------------------------------------------------------------------------------------------------------------------------------------------------------------------------------------------------------------------------------------------------------------------------------------------------------------------------------------------------------------------------------------------------------------------------------------------
>gene=chr12_80117-81117; species=canFam
CCCCTCACACATCCCTGTGTGTCCCCAGACCAGGAACCCCTGCTGCTTCACCATGCAACCTCC-CCT---TCACCA-CCGGAAGCTGGCCTCCTCTGGGAAGCCTTCCCCATCTTATTCACCTACCTGCCCCGAGCCAATCCAGAATATAAATGTATCCAGGGGGCATGCCCTAAagtgcttaagggatggctctggagcagcccgcagggctccagtctggcttcctcatttgcttgtcctgtaaacttgagcaacttaatctctctaagcttcagtgttcccatctacaaaatggcagtaatgatgctaccttcctcatagaattgcactgaagattaaataaactaaaacttacaaaagaattaa--agcacttggcttctagtaagcattcggtaaa---TCCCTCTTTTTATCTGCTCAGCTCTGCTCCTCTGCTGCCTGTGCTGGCCCTCCATTAACTTGCTACCAATAGTAATAAAGTGTTACCTGCCCTTTT
>gene=chr12_80117-81117; species=equCab
CCCCTCCCCTTCCCCTGCTTGTCCCTAGATCAGGCG-------TGCTTCACCACGCAGTCTCCTCCT---TCACCAGGTGTTAGTCCACCTCTTCCTGGAAGCCTTTCCCACCTTACTCACCTGTCTGCCCCAAGCCTATGCAGAAAGTAAATGTACCCAAGGGGCATGCCCTCAagtggttaaggggtgactctggagcagcctgcctgggcccagtctggcgtccccatttgctggctctgtaaccttgggccacttaa-ctctctaagcctcagtgttcttatctataaaatggtgataataatggtgccttcctcgtaggattattgtaaagattcagtgtattaaaactttcaggggaattaa--agtgcctggcatcaagtaagcattcagtaag---ttgctcttattACCTGTTCATCTCTGCTCATTGGCTGCCTAAGGTGGCCCTCCATTAACCTGCTATCAATAGTTATAAAGTGTTAGGCGCGCTTCT
>gene=chr12_80117-81117; species=gorGor
GCCCTGTCCCTTCCCTGGTTGTTGTCAGACCTGGAGCCCCTGCTCCTTCACTTTGCAGCCTCCTCTTCTGTCACCAACTGGGAACCCACCTCTTCCTGAAAGTCCTCCCCCACTGACTCACCGGCTTGCCCCAAGCTTGTCAAGAATGTCCCAGTAACCAGGGGGCACGCACTGAagtgactgaggg-ttaccttggagttgatgccttggctcagatccagctcccctgttttcttcctctgtaaccttggacaacccaaaccctctaagcctcagtgttctcatttgtgaagttgtggtaataatggtagcttcctggtagaattattgtaaatattaaattaatcaaaacatgcaaaggaatggaacagtgcctggcacctaggaagccttcaggaaatgctgTGTCTTCCCTGTTGATAATCTTGACCCGTACACTGCCTTTGGTTGCCATTCATGAACCTGCCACCAATAGTAACAAAGTGCTGGATGCACCTTT
>gene=chr12_80117-81117; species=panTro
GCCCTGTCCCTTCCCTGGTTGTCGTCAGACCTGGAGCCCCTGCTCCTTCACTTTGCAGCCTCCTCTTCTGTCACCAACTGGGAACCCACCTCTTCCTGAAAGTCCTCCCCCACTGACTCACCGGCTTGCCCCAAGCTTGTCAAGAATGTCCCAGTAACCAGggggcaggcactgaagtgactgaggggttaccttggagttgatgccttggctcagatccagctcccctgttttcttcctctgtaaccttggacaacccaacccctctaagcctcagtgttctcatttgtgaagttgtggtaataatggtagcttcctggtagaattattgtaaatattaaattaatcaaaacatgcaaaggaatggaacagtgcctggcacctaggaagccttcaggaaatgctgTGTCTTCCCTGTTGATAATCTTGACCCATACACTGCCTTTGGTTGCCATTCATGAACCTGCCACCAACAGTAACAAAGTGCTGGATGCACCTTT
>gene=chr12_80117-81117; species=papHam
GCTTTGCCCCTTCCCTGGTTGTCGCCAGACCTGGAGCCCCTGCTCCTTCACTTTGCAGCCTCCTCTTCTGTCACCAGCTGGGAACCCACCTCTTCCTGAAAGTCCCCCCGCACTGACTCACCGGCTTGCCCCAAGCTTGTCAAGAATGTCCCTGTAACCAGGGGCCATGCACTGAagtggctgaggggttaccttggagctgatgccttggctcagatccggctgccctgtttgcttcccctgtaacattgggcaactcaacccctctaagcctcagtgttctcctttgtgaagttgtggtaataatggtagcttcctggtagaattattgtaaagattaaattaatgaaaacatgcaaaggaatggaacagtgcctggcatct------------ggaaatgctGGCTCTTGCCTGTTGATAATCTTGACCCGTACACTGCCTTTGGTCACCATTCATGAACCTGCCACCAGTAGTAACAAAGTGCCGGATGCACCTTT
>gene=chr12_80117-81117; species=ponAbe
GCCCTGTCCATTCCCTGGTTGTCGCCAGACCTGGAGCCCCTGCTCCTTCACTTTGCAGCGTCCTCTTCTGTCACCAACTGGGAACCTACCTCTTCCTGAAAGTCTTCCCCCACTGACTCACCGGCTTGCCCCAAGCTTGTCAAGAATGTCCCAGTAACTAGggggcacgcactgaagtgactgaggggttaccttggagttgatgccttggctcagatccagctcccctgttttcttcctctgtaaccgtgaacaacccagcccctctaagcctcagtgttctcatttgtgaagttgtggtaataatggtagcttcctggcagaattattgtaaagattaaattaatcaaaacatgcaaaggaatggaacagtgcctggcacttaggaagccttcaggaaatgccagctcttCCCTGTTGATAATCTTGACTCGTACACTGCCTTTGGTTGCCGTTCATGAACCTGCCACCAATAGTAACAAAGTGCTGGATGCACCTTT
>gene=chr12_80117-81117; species=rheMac
GCTTTGCCCCTTCCCTGGTTGTCGCCAGACCTGGAGCCCCTGCTCCTTCACTGTGCAGCCTCCTCTTCTGTCACCAGCTGGGAACCCACCTCTTCCTGAAAGTCCCCCCGCACTGACTCACCGGCTTGCCCCAAGCTTGTCAAGAATGTCCCTGTCACCAGGGACCATGCACTGAagtggctgaggggttaccttggagctgatgccttggcttagatctggctgccctgtttgcttcccctgtaacattgggcaactcaacccctctaagcctcagtgttctcctttgtgaagttgtggtaataatggtagcttcctggtagaattattgtaaagattaaattaatgaaaacatgcaaaggaatggaacagtgcctggcacct------------ggaaatgctGGCTCTTGCCTGTTGATAATCTTGACCCGTACACTGCCTTTGGTCACCATTCATGAACCTGCCACCAGTAGTAACAAAGTGCCGGATGCACCTTT
>gene=chr12_517242-518242; species=hg19
AGGACTGAAGATTTTAAATAGATTATACCAGGTAGAAGGACATAACAGAACATCATCTGACTTGCTCAGAATCAGAGTGGATTGACAGCGAATGCTTGATAAGAAAGTTTTCACCAAAGCAATAAAAAAATCAGCCTCTCTCCCTCTCTCCTTCTGTCTCTGTCAATCATATAACATGGTATGGCATTCCCTTTCCAGCCATGAGGTTTATCTTCATGAAAATTTCTATAATAAGGTTGCTTAAAGTACAGGAGCTCAAGATCTTGGGTTATCAATTGAGATGGAGATTATGAAGAGCCTTTTAAAGTTTATAAGTAATTTTTTTTCTTTTGCTTAAGATAATAGAGAAAGTACGCGAAATAAAGATAGCATCAGTGGCTTTATATTCATTTTAAATTTGATATAGTGGGTACTCTGCCTTAATTTCTATTTACTACTTCTGCTTTTGGAGAGGGGAGTGGGGGCAGGGGAAGTCAATATGTTGGTGAGGCTGgccttga
>gene=chr12_517242-518242; species=bosTau
--GGACTGAAGTTGTAGGCAGACTTTACCAAGCAGAAGAGCACACTGTTAGGTCACTTG-CCTGCTCACAGTCACAGTGAAGTGAC--AGCAGGCTTGACGAGAAAGCTTTCCCCAAAGCAGGCGAAGAACCCCTCCCATGCCCCATCTCCCTCCTCCCCTCTCCTTCACATAACATG-----GTATTCCCTCTTTGACAGTGAAGTTTATCTTCCTGAAAATTCCTGTGACAAGATTG-ttaaagta-agaaatGTGATCT---GTATTATCAATTGAAATGGAAATTGTGCAGAGCTTTTT------------------------------ATAAAACAATAGATGCAGCACACCAAATACAGTTAACATCAGTGCCTTTGTATTTAACTTAAATTTAGCATGTTGAGTCCTCGGCCTGAATTTCCACTTA-------------------------------------------------------------------
>gene=chr12_517242-518242; species=calJac
AGGATTGAAGATTTTAAGCAGATTATACCAGGTAGAAGAACATAGCAGAACATCATCTGACTTGCTCAGAGTCAGAAGGGATTGACAGAGCATGCTTGATAAGAAAGCTTTCACCGAAGCAATAAAAA-ATCAGCCTCTCTTC----CTCCTCCCGCCCCCGTCAATCATGTAACATGGTATGATATTCCCTTTCCAGCCGTGAGGTTTAT---CATGAAAATTTCTATAATAAGGTTGTTTCAAGTACGGGAGCTCAAGATCTTGCATTATGAATTGAGATGGAGATTGTGAAGAGACGTTTAAATTTTATAAGTAATTTTTTTTCTTTTGCTCAAGATGCTATAGAAAGCATATGAAATAAAGATAGCATCAATGTCTTTGTATTCGTTTTAAATTCGATATAGTGGGTACTCTACCTTAATTTCCATTTACTACTTCCTTCTTTGGAGAGGGGAGT-GGAGCAGGGGAAGTCAAtatgttgctgaggctggcctcga
>gene=chr12_517242-518242; species=canFam
------------TACAAACAAACAAAACCAATTAAAAGAGCATAATAGTACCTCAT----CATGCTTAATCTCAGAATGGCTTGAC--AGCATGCTTGATAAGCCAGCTTTCCCTAAAGCAATAAACtcccttccgtccctccccctctccttccttgtccttctcacct---------------attccctcccTGACTGTGG-GGTTATCTTCATGAAAATTTTTGTGATAAGATTATTC-AAGTAGAGGCACCCAAGCTC-TATGTTAGCAATTGGAATAGAGATTGTAAGGGACCTTATAAAGTTTGTAAGTAAT--TTTTCCTTTCTCTTGAAACAATAGGTAAAGCACACTAAATAAAGAAAATGTCCGTGGCTTTGTATTTAATTTAAATTTAGCATAATTGGCCGTCTACCTTAATTTTCATTTGCT-----------------------------------------------------------------
>gene=chr12_517242-518242; species=equCab
AGGACTCCAGATTTTAAGCAGATTATACCAGGTAGGAGAACTCAACATTACATCATTCAACTTGCTCAAAATCAGCATGGGTTAACAAAGCATGCTTGATAAGAGAGCTTTCTTCAAATCAGTAAAAAAAACTCGCcctctccccttctctttctgcccCCCTCCCTCATATAACATG-----GCATTCCCTCCCTGACTGTCACATTTATCTTCTTGAAAA-TTCTGTGATAAGATTGTTCAAAGTAGAGGAATTCAAGATC-TCTGTTATCAATTGGAA---GATTTGTGAGGAACCTTTTAAAGCTTATAAGTAATTATTTTTCTTTCCCTTAAAACAGTAGATACCGCACACCAAAAAAG-ATAATATCAGTGGCTTTGTATTTATCTTAAATTTAGCATAATGGGTCCTCTACCTTACTTTCCACTTACT------------------A----------------------------------------------
>gene=chr12_517242-518242; species=gorGor
AGGACTGAAGATTTTAAATAGATTATACCAGGTAGAAGGACATAACAGAACATCATCTGACTTGCTCAGAATCAGAGTGGATTGACAGCGAATGCTTGATTAGAAAGTTTTCACCAAAGCAATAAAAAAATCAGCCTCTCTCCCTCTCTCCTTCTGTCTCTGTCAATCATATAACATGGTATGGCATTCCCTTTCCAGCCATGAGGTTTATCTTCATGAAAATTTCTATAATAAGGTTGCTTAAAGTACAGGAGCTCAAGATCTTGCGTTATCAATTGAGATGGAGATTATGAAGAGCCTTTTAAAGTTTATAAGTAATTTTTTTTCTTTTGCTTAAGATAATAGAGAAAGCACGTGAAATAAAGATAGCATCAGTGGCTTTGTATTCATTTTAAATTTGATATAGTGGGTACTCTGCCTTAATTTCTATTTACTACTTCTGTTTTTGGAGAGGGGAGTGGGGGCAGGGGAAGTCAAtatgttggtgaggctggccttga
>gene=chr12_517242-518242; species=panTro
AGGACTGAAGATTTTAAATAGATTATACCAGGTAGAAGGACATAACAGAACATCATCTGACTTGCTCAGAATCAGAGTGGATTGACAGCGAATGCTTGATAAGAAAGTTTTCACCAAAGCAATAAAAAAATCAGCCTCTCTCCCTCTCTCCTTCTGTCTCTGTCAATCATATAACATAGTATGGCATTCCCTTTCCAGCCATGAGGTTTATCTTCATGAAAATTTCTATAATAAGGTTGCTTAAAGTACAGGAACTCAAGATCTTGCGTTATCAATTGAGATGGAGATTATGAAGAGCCTTTTAAAGTTTATAAGTAATTTTTTTTCTTTTGCTTAAGATAATAGAGAAAGCACGCGAAATAAAGATAGCATCAGTGGCTTTGTATTCATTTTAAATTTGATATAGTGGGTACTCTGCCTTTATTTCTATTTACTACTTCTGCTTTTGGAGAGGGGAGTGGGGGCATGGGAAGTCAAtatgttggtgaggctggccttga
>gene=chr12_517242-518242; species=papHam
AGAACTGAAGATTTTAAGCAGATTATACCAGGTAGAAGGACATAACAGAACATCATCTGACTTGCTGAGAATCAGAATGGATTGACAGAGCATGCTTGATAAGAAAGCTTTCACCAAAGCAGTAAAAA-ATCAGCCTCTCTCCCTCTCTCCTTCTTTCTCTGTCAGTCATATAACATGGAATGGCATTCCCTTTCCAGCGGT-----TTATCTTCCTGAAAATTTCTGTAATAAGGTTGCTTAAAGTGCAGGAGCTCAAGATCTTGCTTTATCAATTGAGATGGAGATTATGAAGAGCCTTTTAAAGTTTATAAGTAATTTTTTTTCTTTTACTGATGATAATAGAGAAAGCACATGAAATGAAGATTGCATCAGTGGTTTTGTATTCATTTTAAATTTGATATAGTGGGTGCTCTACCTTCATTTCCATTTACTGCTTCTGTTTTTGGAGAGAGGAGTGGGGGCAGGGGAAGTCCATTTGTTGATGAGGCTGgccttga
>gene=chr12_517242-518242; species=ponAbe
AGGACTGAAGATTTTAAGCAGATTATACCAGGTAGAAGGACATAACAGAACATCATATGACTTGCTCAGAATCAGAATGGATTGACAGAGCATGCTTGATAAGAAAGCTTTCACCAAAGCAATAAAAA----AGCCTCTATCCCCCTCTCTTTCTGTCTCTGTCAGTCGTATAACATGGTGCGGCATTCCCTTTCCAGCCATGAGGT----CTTCATGAACATTTCTATAATAAGGTTGCTTAAAGTACAGGAGTTCAAGATCTTGCGTTATCCGTTGAGATGGAGATTATGAAGAGCCTTTTAAAGTTTATAAGTAGTTTTTTTTCTTTTGCTTAAGATAATGGAGAAAGCACATGAAATAAAGATAGCATC-GTGGCTTTGTATTGATTTTAAATTTGATATAGTGCGTGCTCTACCTTAATTTCCACTTACTACTTCTGTTTTTGGAGAGGGCAGTGGGGGCAGGGGAAGTCAAtatgttggtgaggctggccttaa
>gene=chr12_517242-518242; species=rheMac
AGAACTGAAGATTTTAAGCAGATTATACCAGGTAGAAGGACATAACAGAACATCATCTGACTTGCTGAGAATCAGAATGGATTGACAGAGCATGCTTGATAAGAAAGCTTTCACCAAAGCAGTAAAAA-ATCAGCCTCCCTCCCTCTCTCCTTCTTTCTCTGTCAGTCATATAACATGGAATGGCATTCCCTTTCCAGCAGT-----TTATCTTCCTGAAAATTTCTGTAATAAGGTTGCTTAAAGTGCAGGAGCTCAAGATCTTGCTTTATCAATTGAGATGGAGATTATGAAGAGCCTTTTAAAGTTTATAAGTAATTTTTTTTCTTCTACTGACGATAATAGAGAAAGCACATGAAATGAAGATCGCATCAGTGGTTTTGTATTCATTTTAAATTTGATATAGTGGGTGCTCTACCTTTATTTCCATTTACTGCTTCTGTTTATGGAGAGAGGAGTGGGGGCAGGGGAAGTCCATTtgttggtgaggctggccttga
>gene=chr12_610133-611133; species=hg19
gctactcgggaggctgaggagggaagatcacttgagcccaggagttcgaggctgcagtgaactatgtttgcaccactgcactccagcctgggcaatagagtgagactctgtctcaaaataagaaaaaggaaaaaGAAATAGGGGTCAGAGAACTAGAGGCTGAGGATTGCACAGTGACATGACCCACTGGGTCCCAAAAGTCGGTGGTGCCCAGTTGGCCACtcaactagggagattgttaaatacagatgcccctacatttagaatgagaaattctaattcaggaggtctgggtagagtccaggaatcattgtttttaccaagtgccctgtgatgatcctgattaagagctgaatctgggaaccatgctGTTCTCTTGTCGGTCATCTCTGCCTGTGTTTCTTCACACAGAACCGGTGCAGGCGGTACTGTACTTACGGCAGGTGCTCAGTCCACCAGGGTGACTTGATGGATTCACGTGAATCCATGAGTGGGCCTGG
>gene=chr12_610133-611133; species=bosTau
-------------------------------------------------------------------------------------------------------------------------------------------------------------------------------------------------------------------------------------------------------------------------------------------------------------------------------------------------------------------------------------------------------------------------------------------------------------------------------------------------------TGGGTGGTTCTCA
>gene=chr12_610133-611133; species=calJac
gctacttcggaggctgaggcgggaagatcacttccggccaggagtttgaggctgcagcgaactatgttcatgccgctgccctccagcctgcacaatagggtgagaccctgtctcaaaaaatgaacaaaaaaaaagaaaTTGGGGTTAGAGAACGGGAGGCTGGGGATTGCACAGTGACATGACCCACTGGGTCCCAAAAGT--------------------------------------------------------------------gaaattataattcagtaggtctgggtggagtccaggaattgctgtttttaccaagtgccctgcgatgatcctgattaagagctgaatgtgggaaccatgctGTTCTCTTGTCTGTCACCTCTCCCTCTG---CTTCACACAGAACCACTGCAGCTGGTGCTCTACTTACGTCAGGCACTCAGTCCACCTGGGTGACTTGATGGAGTCATATGAATCTGGGAGTGGACCTGG
>gene=chr12_610133-611133; species=canFam
------------------------------------------------------------------------------------------------------------------------------------------------------GACTAGAGGCTGGAGTTTGCGCAGTGATGTGACTTGTTGGGTCCCCAAAGTTGGTGG------------TAACCACTGAGAAG--TTGTTAAATATAGATCCCT-------------------------------------------AATCCAGGAACTATTA--------------------------------------------------------TATTGTCTTGTCAGTCAGCTCTGCCTCTGCCTCTTGACACAGAACTCGTGCC----GCAGTCTACCTACATGAGGTGCTCAGGGCACAGGATTGAC-TGATGGGCT-GTGTGAACTGTTGAATGCTCCTTA
>gene=chr12_610133-611133; species=equCab
[truncated: 2,278,961 more chars]
