# Supplementary material for: Combining phylogenetic footprinting with motif models incorporating intra-motif dependencies
Source: BMC Bioinformatics. 2017 Mar 1;18:141. doi: 10.1186/s12859-017-1495-1 (PMC5333389; doi:10.1186/s12859-017-1495-1)
Supplement: Supplementary file 2 — Sequence data. This archive contains data files of alignments of the ChIP-seq positive regions and negative control regions for each of the 35 TFs in FASTA format. (ZIP 83763.2 kb) [file 12859_2017_1495_MOESM2_ESM.zip › CJUN/c-Jun_pos.txt]

>gene=chr20_9553441-9553685; species=hg19
AAGGCATTCTTCCCATCCCTCCAAAGAGAACAGTGCTGTGATTTTGTGAACGAGTAACTCCTTACAAAGGAGACCATGGTCTGCAAAGTTTTCAGGGGGATTTCCATATGGCATGATGTCATGAGAGAAGACCAGGTCAATTGTCTTGCAAATTATCACCCAGGCTGCTAAACTGCTTAGCTGCAGGGTTACCAGGTCATTAATTGTCATTGAAAATTGGATACATTTTAAGAAGGAATTCTCT
>gene=chr20_9553441-9553685; species=bosTau
-----------------------AAGAAAAAAGTCCTGCGATTTTGTGGAAAAGTAGCTTCATACAAATAAGACCGTGGTCTACATA-CATTAAGGTGGGTTTCCATACGGCAAGGTGTAGCAAGAGAAGACCAGATCG----ATTTGTAAATTATCACCCAGACTGCCAAATTGCTTAGCTGAGGT--CACAGGATGACTAACTGTCACTAAAACTCAGATACATTCTGAGaAGGAATTCTTT
>gene=chr20_9553441-9553685; species=calJac
AAGGCATTCTTCCCACCCCTCCAAAGAGAACAGTGCTGTGATTTTGTAAAGGAGTAACTCCTTACAAA-GAAACCATGGTTTGCAAAGTTTTCAGGGGAATTTCCGTATGGCATGATGTAATGAGAGAAGACCAGATCAATCGTTTTGCAAATTATAACCCA-GCTGCTAAACAGCTTAGCTCCGGGGTTACTAGCTCATTAATTGTCATTGAAAATTTGATATATTTTAAGAAGAAATTCTCT
>gene=chr20_9553441-9553685; species=canFam
AAGGCTTTCTTTCCGCCCCTCCCAAGAGAATGGTCCTGGGATTTTGTGAAAGAGTAACTTCACAGAAATGAGATCATAAACTACATA-TTTTTA-GGGGATTTCCATATGGCAAAATGTG--AAGAGAAGACTAGACCAT---TTTTGCAAATTATCAC--------TCAGCCTGCATAGTGGCAGTTCTACGAGCCCACTAATTGTCATTGAAAATCAAATACATTCTGAAAAAGAAGTCTCT
>gene=chr20_9553441-9553685; species=equCab
GAGGC-TTCTCCTGACTCCTCCAAAGAGAAGAGTCCTGTGATTTTGTGCAAAAGTAACTTCATAAAAATGAGACCATGGTCTGCATC-CTTTTAGGGGGATTTCCATATGGCAAGATGTAATAAAAGAAGATCAGATCT----TTTTACAAATTATCACCCAGGCTGCTAAACTGTTTAGCTGCTGT--TACAAGGCCACTAGTTGTCACCGAAAATCAGATA----GTGAGAAGGAATTCTCT
>gene=chr20_9553441-9553685; species=gorGor
-------------------------------------------------------------------------------------------------GGATTTCCATATGGCATGATGTAATGAGAGAAGACCAGGTCAATCGTCTTGCAAATTATCACCCAGGCTGCTAAATTGCTTAGCTGCAGGGTTACCAGGTCATTAATTGTCATTGAAAATTGGATACATTTTAAGAAGGAATTCTCT
>gene=chr20_9553441-9553685; species=panTro
AAGGCATTCTTCCCATCCCTCCAAAGAGAACAGTGCTGTGATTTTGTAAACGAGTAACTCCTTACAAAGGAGACCATGGTCTGCAAAGTTTTCAGGGGGAAATCCATATGGCATGATGTAATGAGAGAAGACCAGGTCAATCGTCTTGCAAATTATCACCCAGGCTGCTAAATTGCTTAGCTGCAGGGTTACCAGGTCATTAATTGTCATTGAAAATTGGATACATTTTAAGAAGGAATTCTCT
>gene=chr20_9553441-9553685; species=papHam
AAGGCATTCTTCCCATCCCTCCAAAGAGAACAGTGCTGTGATTTTGTGAACGAGTAACTCCTTACAAAGGAGACCATGGTCTGCAAAGTTTTCAGGGGGATTTCCATATGGCATGATGTAATGAGAGAAGGCCAGATCAATCGTCTTGCAAATTATCACCCAGGCTGCTAAACTGCTTAGCTGCAGGGTTACCAGGTCATTAATTGTCATTGAAAATTGGATACATTTTAACAAGGAATTCTCT
>gene=chr20_9553441-9553685; species=ponAbe
AAGGCATTCTTCCCATCCCTCCAAAGAGAACAGTGCTATGATTTTGTGAAAGAGTAACTCCTTACAAAGGAGACCATGGTCTGCAAAGTTTTCAGGGGGATTTCCATATGGCATGAGGTAATGAGAGAAGACCAGGTCAATCGTCTTGCAAATTATCACCCAGGCTGCTAAACTGCTTAGCTGCAGGGTTACCAGGTCATTAACTGTCATTGAAAATTGGATACATTTTAAGAAGGAATTCTCT
>gene=chr20_9553441-9553685; species=rheMac
AAGGCATTCTTCCCATCCCTCCAAAGAGAACAGTGCTGTGATTTTGTGAACGAGTAACTCCTTACAAAGGAGACCATGGTCTGCAAAGTTTTCAGGGGAATTTCCATATGGCATGATGTAATGAGAGAAGGCCAGATCAATCGTCTTGCAAATTATCACCCAGGCTGCTAAACTGCTTAGCTGCAGGGTTACCAGGTCATTAATTGTCATTGAAAATTGGATACATTTTAACAAGGAATTCTCT
>gene=chr20_30192035-30192279; species=hg19
GGCCTCCCGCCCGGGGTCTGCAGGTGACGGGCTGGGGGGAGCACGGGAACTAGCTAGACCAGTTTGTCGTCTCCATGGCGACCGCCCGCGCGGCGCCAGCCTGACAGTCCGTCCGGGTTTTATGAATGGGTGACGTCACAGGCCTGGCGTCTAACGGTCTGAGCCGCTGGTTCAGACGCTGACACAGACCGGCCCGGGAAGGGAGGGGGGAGACTGTAGCTCCGCAGCTGCCGCGCCGTGGGAG
>gene=chr20_30192035-30192279; species=bosTau
GGCTTCCCACCCGAGGTCTGCAGGTGACTGGCCGGGCTGGGGGTAGCAGCGCTGAGGCCCGGTTTGCCGTCTCCATGGCGACCGCCCTCAAGGCGCCAGCCTGACAGCCCGTCCGGGTTTTATGAATGGGTGACGTCACGGGCCTGGCGTCTAACGGTCTGAGCAGCTTGTTCAGACGCTGACACAGAGCAGCCCCGGGA--GTGGGGGACGACGAGAGCTCCGCAGCTGCCGCGCCGTGGGAG
>gene=chr20_30192035-30192279; species=calJac
GGCCTCCCGCCCGGGGTCCGCAGGTGACCGGCTGGGGGAGGCGAGGGAACGCGCTAGCCCAGTTTGTCGTCTCCATGGTGACCGCCCGCGCGGCGCCAGCCTGACAGTCCGTCCGGGTTTTATGAATGGGTGACGTCACGGCCCTGGCGTCTAACGGTCTGAGCCGCTTGTTCAGACGCTGACACAGACCGGCCCGGGAAGGGAGGGGGGAGGCTGTATCTCCGCAGCTGCCGCGCCGTGGGAG
>gene=chr20_30192035-30192279; species=canFam
GGCTTCCCGCCCGGGGTCCGCAGGTGACTGGCCGAGCGGGGCGCAGTAGCGCTCGAGCCGGGTTTGCCGTCTCCATGGCGACCGCCCGCGCGGCGCCAGCCTGACAGCCCGTCCCGGTTTTATGAATGGGTGACGTCACGGGCCTGGCGTCTAACGGTCTGAGCCGCTTGTTCAGACGCTGACACAGACCCGCCCGGGAG--GTGGGGGGAGCCTGGAGCTCGGCAGCTGCCGCGCCGTGGGAG
>gene=chr20_30192035-30192279; species=equCab
GGCCTGCGGCCGGAGGTCCGCAGGTGACTGGCAGGGCGGGGGGTAGCAGCGCTGCAGCCGGGTTTGCCGTCTCCATGGCGACCGCCCGCGCGGCGCCAGCCTGACAGCCCGTCCGAGTTTTATGAATGGGTGACGTCACAGGCCTGGCGTCTAACGGTCTGAGCAGCTTGTTCAGACGCTGACACAGACCAGCCCGGGAG--GCGGGGGGAGACTCGAGCTCCGCAGCTGCCGCGCCGTGGGAG
>gene=chr20_30192035-30192279; species=gorGor
GGCCTCCCGCCCGGGGTCTGCGGGTGACGGGCTAGGGGGAGCAAGGGAACTAGCTAGCCCAGTTTGTCGTCTCCATGGCGACCGCCCGCGCGGCGCCAGCCTGACAGTCCGTCCGGGTTTTATGAATGGGTGACGTCACAAGCCTGGCGTCTAACGGTCTGAGCCGCTTGTTCAGACGCTGACACAGACCGGCCCGGGAAGGGAGGGGGTAGACTGTAGCTCCGCAGCTGCCGCGCCGTGGGAG
>gene=chr20_30192035-30192279; species=panTro
GGCCTCCCGCCCGGGGTCTGCAGGTGACGGGCTGGGGGTAGCAAGGGAACTGGCTAGCCCAGTTTGTCGTCTCCATGGCGACCGCCCGCGCGGCGCCAGCCTGACAGTCCGTCCGGGTTTTATGAATGGGTGACGTCACAGGCCTGGCGTCTAACGGTCTGAGCCGCTTGTTCAGACGCTGACACAGACCGGCCCGGGAAGGGAGGGGGGAGACTGTAGCTCCGCAGCTGCCGCGCCGTGGGAG
>gene=chr20_30192035-30192279; species=papHam
GGCCTCCCGCCCTTGGTCTGCAGGTGACGGGCTGTGGGGAGCAAAGGAACTAGCTAGCTCAGTTTGTCGTCTCCATGGCGACCGCCCGCGCGGCGCCAGCCTGACAGTCCGTCCGGGTTTTATGAATGGGTGACGTCACAGGCCTGGCGTCTAACGGTCTGAGCCGCTTGTTCAGACGCTGACACAGACCGGCCCGGAAAGAGAGGGGGGAGAC--TAGCTCCGCAGCTGCTGCGCCGTGGGAG
>gene=chr20_30192035-30192279; species=ponAbe
GGCCTCCGGCCCGGGGTCTGCAGGTGACGGGTTGGGGGGAGCAGGGGAACTAGCTAGCCCAGTTTGTCGTCTCCATGGCGACCGCCCGCGCGGCGCCAGCCTGACAGT-CGTCCGGGTTTTATGAATGGGTGACGTCACAGGCCTGGCGTCTAACGGTCTGAGCCGCTTGTTCAGACGCTGACACAGACCGGCCTGAGAAGGGAGGGGGGAGACTGTAGCTCCGCAGCTGCCGCGCCGTGGGAG
>gene=chr20_30192035-30192279; species=rheMac
GGCCTCCCGCCCTTGGTCTGCAGGTGACGGGCTGTGGGGAGCGAGGGAACTAGCTAGCTCAGTTTGTCGTCTCCATGGCGACCGCCCGCGCGGCGCCAGCCTGACAGTCCGTCCGGGTTTTATGAATGGGTGACGTCACAGGCCTGGCGTCTAACGGTCTGAGCCGCTTGTTCAGACGCTGACACAGACCGGCCCGGGAAGAGAGGGGGGAGAC--TAGCTCCGCAGCTGCTGCGCCGTGGGAG
>gene=chr20_33850989-33851233; species=hg19
gtatcaccacccccactcctacttaaaccccccactagccaagaagctgatccaaattcctttgtatggcattaagcgccctgctttccagcctggctgacctcatctctctccggccctcccctcctgctttgttccagagccaggtggaatgaaactgcctgtctctggactgtgtttattgcattccatccgccaggaatgccacccccacccttcctctcctgccccctgaatccgttct
>gene=chr20_33850989-33851233; species=bosTau
ATGCCGCCACCCCCACTCCTGCTCAAACCCCCCGCGGACCAAGAAGCCAATCCGAATTCCTGCGCG-GGCATCAA-AGCCCTGcccgccagcc-ggctgacctcatctccctctggccctcccctcctgctttgttccagggccaagtagaatgaaactgcttgtccctggaccttgtttacagcgttccctctgccaggaaggccgcccccacccctcctctccctcccactgaatccattct
>gene=chr20_33850989-33851233; species=calJac
GTATCACCACCCCCACTCCTGCTTAAACCCCCCACTAGCCAAGAAGCTGATCCAAATTCCTTTGTATGGCATTAAGCGCCCTGCTTGCCAGCCTGGCTGACCTCATCTCTCGCAAGCCCTCCCCTCGTGCTTTGTTCCAGAGCCAGGTGGAATGAAACTGcttgtccccggaccttgtttatcacattctatctgccaagaatgccacccccacccttcctctcctgccccctgaatccattct
>gene=chr20_33850989-33851233; species=canFam
ATGTTGCCACCCCCACTCTTGCTTAAACCCCCCACTGGCTAAGAAGCCAGTCCAAATTCCTTTGCGTGGCATCAAGAGCCCCACTTGCCAGcctggctgacctcatctctctct-gccctccccttgtgctttgttccagagccaagtggaatgagcctgcttgtccctggatcttgtttatagagttccttctgccaggaatgccacccccacccctcctctccta--ctctgaatccattct
>gene=chr20_33850989-33851233; species=equCab
atgtcaccacgcccactcta-cctacaccccccactggctaagaagccaatccaaattcctttgcatggcatcaagagccctgcctgccagcctggctgacctcatctctctctggccctctccttgtgttttgttccacagccaagtggaatgaaaccgcttgtccctggatcttgtttataacattccctctgccaggaaggccacccccacccctcctctcctaccccctgaatactttct
>gene=chr20_33850989-33851233; species=gorGor
GTGTCACCACCCCCACTCCTACTTAAACCCCCCACTAGCCAAGAAGCTGATCCAAATTCCTTTGTATGGCATTAAG-GCCCTGCTTGCCAGCCTGGCTGACCTCATCTCTCTCCGGCCCTCCCCTCCTGCTTTGTTCCAGAGCCAGGTGGAATGAAACTGCCTGTCCCTGGACTGTGTTTATTGCATTCCATCCGCCAGGAATGCCACCCCCACCCTTCCTCTCCTGCCCCCTGAATCCGttct
>gene=chr20_33850989-33851233; species=panTro
gtatcaccacccccactcctacttaaaccccccactagccaagaagctgatccaaattcctttgtatggcattaagcgccctgctttccagcctggctgacctcatctctctccggccctcccctcctgctttgttccagagccaggtggaatgaaactgcctgtctctggactgtgtttattgcattccatccgccaggaatgccacccccacccttcctctcctgccccctgaatccgttct
>gene=chr20_33850989-33851233; species=papHam
GGATCA-CACCCCCACTCCTGCTTAAACCCCCCACTAGCCAAGAAGCTGATCCAAATTCCTTTGTATGGCATTAAGCGCCCTGCTTGCCAGcctggctgacctcatctctctccggccctcccctcctgctttgttccagagccaggtggaatgaaactgcctgtccctggaccgtgtttatcgcattccatccgccaggaatgtcacccccacccttcctctcctgccccctgaatccgttct
>gene=chr20_33850989-33851233; species=ponAbe
TTCTCACCACCCCTACTCCTGCTTAAACCCCCCACTAGCCAAGAAGCTGATCCAAATTCCTTTGTATGGCATTAAGCACCCTGCTTGCCAGCCTGGctgacctcatctctctccggccctcccctcctgctttgttccagagccaggtggaacgaaactgcctgtccctggactgtgtttattgcattccatccaccaggaatgccacccccactcttcctctcctgccccctgaatctgttct
>gene=chr20_33850989-33851233; species=rheMac
GGATCA-CACCCCCACTCCTGCTTAAACCCCCCACTAGCCAAGAAGCTGATCCAAATTCCTTTGTATGGCATTAAGCACCCTGCTTGCCAGcctggctgacctcatctctctccggccctcccctcctgctttgttccagagccaggtggaatgaaactgcctgtccctggaccgtgtttatcgcattccatccgccaggaatgtcacccccacccttcctctcctgccccctgaatccgttct
>gene=chr20_36226431-36226675; species=hg19
GTCCGGAGTATTGATGAGAGGGATGAGAGGGATCCCTTGAGCTCTGAGGTGGGCTAGAGGAGAGAAAGGGGTCTCAGCAGTGGCGTCCCCAGGTCTAGACCGGTTTCAGCCAGTCCAGGGCGGCCAGGGCTGCTCTTATCCAGGCCCTCTCCCCTCCTCCTTCCCCCACCTCCCCTCTGCAGCAGCCGGCGCAGTGATTGACGCGGTAATTGGCGCGCTTAGGCACCGGGCTAATTGAGGTCAG
>gene=chr20_36226431-36226675; species=bosTau
GTCCAAAACAGG---------GATGAGAGAGGTCACCCGAGCTCTGAGCTGGACT--CGGAGGGGAGGGGGACTCAGCAACTGCTTCCCCGGGAGCCGACCGGTTTCAGCCGGTCCAGGGCACCC-GGGCTGCTCCAGCCGGGCCCTCTCCCCTCCCTCTTCCC----------CTCCGCTGCTTCGGGCACAGTGATTGACGGGGTAATTGGCGCGCGTAGGCACAGGGCTAATTGAGGTCGG
>gene=chr20_36226431-36226675; species=calJac
GTCTGGAGTAGCGATGAGAGGGATGAGAGGGATCCCCTGAGTTGTGAGGTGGGCTACAGGAGAGAAAGGGGTCTCAGCGGTGGCTTCCTCGGGTCTAGACCGGTTTCAGCCAGTTCAGGGCGGGCAGTGCTGCTCTCAGCCAGCCCCTCTCCCCTCCTCTTTCCCCCTCCTCCCCTCCGCAGCAGCCGGCTCAGTGATTGACGCGGTAATTGGCGCGCGTAGGCACTGGGCTAATTGAGGTCAG
>gene=chr20_36226431-36226675; species=canFam
G-CCCAGATAGC---------GGTGAGAGAGGCCGCTGGAGCT-TGAGGGCTGCA--CGGA----GGAGGGCCCCGGCAGC-TCTTCCCGGGGAGTCGACCGGTTTCAGCCCGTCCAgggcccgcggggctgctccggccgggcccc--ccctgccctcggcgctcccccgccgccTCCCTGCCTCCCGCGCGGTGATTGACGCGGTAATTGGCGCGCGTGGGCCCCGGGCTAATTGCGGTCGG
>gene=chr20_36226431-36226675; species=equCab
G-TCAAAACAGT---------GCTGGGAGGGGTC-CCTGAGCTCGGAGGTGGGCT--GGGAGCCGAAGGGGACTCGGTAGC---CTCAGGGGGAGCTGA------------------------GCGGGGCCGCGCCAGCCAGGCCCC----------------GTCCCCCGCCGCCCCTGGCTGTCGCGCGCCGTGATTGACGCGGTAATTG--GCGCGTAGGCAGCGGGCTAATTGAGGTCGC
>gene=chr20_36226431-36226675; species=gorGor
-------------------------------------------------TGGGCTAGAGGAGAGAAAGGGGTCTCAGCAGTGGCGTCCCCAGGTCTAGACCGGTTTCAGCCAGTCCAGGGCGGCCAGGGCTGCTCTTATCCAGGCCCTCTCCCCTCCTCCTTCCCCCACCTCCCCTCTGCAGCAGCCGGCGCAGTGATTGACGCGGTAATTGGCGCGCGTAGGCACCGGGCTAATTGAGGTCAG
>gene=chr20_36226431-36226675; species=panTro
GTCCGGAGTATTGATGAGAGGGATGAGAGGGATCCCTTGAGCTCTGAGGTGGGCTAGAGGAGAGAAAGGGGTCTCAGCAGTGGCGTCCCCAGGTCTAGACCGGTTTCAGCCTGTCCAGGGCGGCCAGGGCTGCTCTTATCCAGGCCCTCTCCCCTCCTCCTTCCCCCACCTCCCCTCTGCAGCAGCCGGCGCAGTGATTGACGCGGTAATTGGCGCGCGTAGGCACCGGGCTAATTGAGGTCAG
>gene=chr20_36226431-36226675; species=papHam
GTCCGGAGTATTGATGACAGGGATGAGAGGGATCCCTTGAGCTCTGAGGTAGGCTAGAGGAGAGAAAGGGGTCTCAGCAGTGGCGTCCCCAGGTCTAGACCGGTTTCAGCCAGTCCAGGGCGGCCAGGGCTGCTCTTAGCCAGGCCCTCTCCCCTCCTCCTTCCCCCACCTCCCCTCTGCAGCAGCCGGCGCAGTGATTGACGCGGTAATTGGCGCGCGTAGGCACTGGGCTAATTGAGGTCAG
>gene=chr20_36226431-36226675; species=ponAbe
GTCTGGAGTATTGATGAGAGGGATGAGAGGGATCCCTTGAGCTCTGAGGTGGGCTAGAGGAGAGAAAGGGGTCTCAGCAGTGGCGTCCCCAGGTCTAGACCGGTTTCAGCCAGTCCAGGGCGGCCAGGGCTGTTCTTAGCCAGGCCCTCTCCCCTCCTCCTTCCCCCACCTCCCCTCAGCAGCAGCCGGCGCAGTGATTGACGCGGTAATTAGCGCGCGTAGGCACCCGGCTAATTGAGGTCAG
>gene=chr20_36226431-36226675; species=rheMac
-------------------------------------------------------------------------------------------------------------------------------------------------------------------------------------------------------------GTAATTGGCGCGCGTAGGCACTGGGCTAATGAGGGTCAG
>gene=chr20_46924302-46924546; species=hg19
GTCTGAGGCCTTAACAGATCAGAGGTCAAGCATTCTTAAGCTTTGAGTGGAACCAGAGCACTCAATCCAGCATCAAAGTCCTGAATGAGGTCGGCTCCTCCTGGAAAATTTTTGAAAGTACACGTCATCGCATTCCGATGATTCTGGCCTTAAATTTTCCTTCCATTTCTTAGCTGAAGGCCTAATTGAAAACAGCCAAAGCTAGTTGGGTGCTCTGTCTTAAAGGTAAAGAAGGACACCTTCA
>gene=chr20_46924302-46924546; species=bosTau
GTCTAAGGCCTTAGCAGATCAGAGATCCAGCATTCTTAAACTCTGAGTGGTACCAGGGCACCTAATCCAACATCAAAGTCTTGAATGAGGTCAGCTTCTCCTGGAAAATTCTTGAGGGTATGTATCATCACATTTCATCAGTTCTGGCTTTAATTTTCCTCTCAGTTTCTTAACTGTAGACCTAATTGAAACCACACAAGGCTACTTGATCCCTCTATCTTAAA-GGACAGAAGGACACCTTCT
>gene=chr20_46924302-46924546; species=calJac
GTCTGAGGCCTTAGCAGATCAGAGGTCAAGCATTCTTCAGTTTTGAGTGGAACCAGAGCACTCAATCCAGCATCAAAGTCCTGAATGAGGTCAGCTCCTCCTGGAAAATTCTTGAAAGTACACATCATCGCATTCCGATGGTTCTGGCCTTAAATTTTCCTTCCATTTCTTAGCTGTAGGCCTAATTGAAACCACCCAAAGCTGCTTGGGTGCTCTGTCTTAAAGGTGAAGAAGGACACCTTCA
>gene=chr20_46924302-46924546; species=canFam
GTCTGAGGCCTTGGCAGATCAGGGATCCAGCATTCTCACACTCTGAGTGGTACCAGAGCACCCAACCCAGCATCAAAGTCCTAAATGAAGTCAGCTTCTCCAGGAAAATTCTTAAGAGAATGCATCATCACATTCCAGTGACTCTGGCTTTAATTTCCCTCTCAATTTCTTAACTGTAAGCTTAATTGAAACCACACAAAGCTACTTGAGTTCTCTGTCTTAAAGGGGCAGAAGGACACCTTCT
>gene=chr20_46924302-46924546; species=equCab
GTCTGAGGCCTTAGCTGATCAAGGATCCAGCATTCTTAAACTTTGAGTGAGACCAGAGCACCCCATCCAACATCAAAGTCCCGAATGAGATCAGCCGCCCC-GGAAAATTCTTGAGAGTGCATATCATCACATTCCAATGGTTCTGGCTTTAATTTTCCTCTCTATTTCTGAACTGTAGTCTTAATTGAAACCACACAAAGCTACTTGAGCACTCTGTCTTAAAGGGACAGAAGGACACCTTCT
>gene=chr20_46924302-46924546; species=gorGor
GTCTGAGGCCTTAACAGATCAGAGGTCAAGCATTCTTAAGCTTTGAGTGGAACCAGAGCACTCAATCCAGCATCAAAGTCCTGAATGAGGTCGGCTCCTCCTGGAAAATTTTTGAAAGTACACGTCATCGCATTCCGATGATTCTGGCCTTAAATTTTCCTTCCATTTCTTAGCTGAAGGCCTAATTGAAAACACCCAAAGCTACTTGGGTGCTCTGTCTTAAAGGTAAAGAAGGACACCTTCA
>gene=chr20_46924302-46924546; species=panTro
GTCTGAGGCCTTAACAGATCAGAGGTCAAGCATTCTTAAGCTTTGAATGGAACCAGAGCACTCAATCCAGCATCAAAGTCCTGAATGAGGTCGGCTCCTCCTGGAAAATTTTTGAAAGTACACGTCATCGCATTCCGATGATTCTGGCCTTAAATTTTCCTTCCATTTCTTAGCTGAAGGCCTAATTGAAAACACCCAAAGCTAGTTGGGTGCTCTGTCTTAAAGGTAAAGAAGGACACCTTCA
>gene=chr20_46924302-46924546; species=papHam
GTCTGAGGCCTTAGCAGATCAGAGGTCAAGCATTCTTAAGCTGTGAGTGGAACCAGAGCATTCAATCCAGCATCAAAGTCCTGAATGAGGTCGGCTCCTCCTGGAAAATTCTTGAAAGTACACATCATCGGATTCCGACGGTTCTGGCCTTAAATTTTCTTTCTGTTTCTTAGCTGAAGGCCTAATTGAAACCACCCAAAGCTACTCGGGTGCTCTGTCTTAAAGGTAAAGAAGGACACCTTCA
>gene=chr20_46924302-46924546; species=ponAbe
GTCTGAGGCCTTAACAGATCAGAGGTCAAGCATTCTTAAGCTTTGAGTGGAACCAGAGCACTCAATCCAGCATCAAAGTCCTGAATGAGGTCGGCTCCTCCTGGAAAATTTTTGAAAGTACACATCATCGCATTCCGATGATTCTGGCCTTACATTTTCCTTCCATTTCTTAGCTGAAGGCCTAATTGAAAACACCCAACGCTACTTGGGTGCTCTGTCTTAAAGGTAAAGAAGGACACCTTCA
>gene=chr20_46924302-46924546; species=rheMac
GTCTGAGGCCTTAGCAGATCAGAGGTCAAGCATTCTTAAGCTGTGAGTGGAACCAGAGCACTCAATCCAGCATCAAAGTCCTGAATGAGGTCGGCTCCTCCTGGAAAATTCTTGAAAGTACACATCATCAGATTCCGATGGTTCTGGCCTTAAATTTTCTTTCTGTTTCTTAGCTGAAGGCCTAATTGAAACCACCCAAAGCTACTCGGGTGCTCTGTCTTAAAGGTAAAGAAGGACACCTTCA
>gene=chr20_49407265-49407509; species=hg19
AGCCACTGTCTGCACCCGAGGAGGCCTCCAGAGCAGGAGGCGGGAGCAGCAGCTCTGAGCCCGGCTTGGGCACCAGAGGGAGCTCGTGGGGACGCGCCACGGCTCCATCCCTGCAGCTGGTTCAAACTGGTTTGGGCAGGGTGCGGCCTGGGCGGGCTGCATTCCAGGCCTCAGGCTCGCGGCTGTCCGGGGCCTCCCCAAGGGCTGCGGACCTAGGGCAGGGAGCAGCAGGGGCAGGGCCCCC
>gene=chr20_49407265-49407509; species=bosTau
AGCC-------------------------CGGGCAGGAGGCCGGAGCG---GCTCGGAGCGCGGCTCGGGCGCCAGGGGGAGCTcgcggg--cgcgccgcgcccccgTCCCCGCAGCTGGTTCAGACTGGTTCGGGCAGGGTGCGGCCC-GGCGGGCTGCATTCCAggccgcgggcgcgccgccgtccggggtcgccccga-------------------------------------------
>gene=chr20_49407265-49407509; species=calJac
AGCCACTGCCTGCACCCTAGGAGGCCTCCAGAGCAGGAGGCGGGAACAGCAGCTCTGAGCCCGGCTTGGGCACCAGAGGGAGCTCGTGGGGACGCGCCACGGCTCCATCCCTGCAGCTGGTTCAAACTGGTTTGGGCAGGGTGCGGCCTGGGCGGGCTGCATTCCAGGCCCCAGGCTCGCGGCTGTC--GGGCCTCCCCAAGGGCTGCAGACCTGGGCCAGGGAGCACCAGGGGCAGGGCCCCG
>gene=chr20_49407265-49407509; species=canFam
AGCC-----CTGCACCCGCGGAGGCCTCCGGAGCAGGAGACCTGAGCCGCAGCTCTGAGCCCAGCTTGGGCACCAGAGGGAGCTCGTGGGGACACGCCACAGCTCCATCCCTGCAGCTGGTTCAAACTGGTTTGGGCAGGGTGCGGCCCTGGCAGGCTGCATGCCAGGCCTTAGGCTTGCTGCCTCCCTGGGTCTCCCCAAGAGCTGGAGACTGGGGGTA----------------GGGCGCTG
>gene=chr20_49407265-49407509; species=equCab
AGCT-----CTGCACCCGCCGAGGTGGTCGGAGCAGG-------------AGCTCTGAGCCCGGCTTGGGCGCCAGAGGGAGCTCGCGGGGACGCGCCACGGCTCCATCCCCGAAGCTGGTTCAAACTGGTTTGGGCAGGGTGCGGCCCAGGCAGGCTGCGCTCCAGGCCTCAGGCTGGC-GCTTCCCAGGGTCTCCTCAAGATCTGGGTCCCCGGGGCA----------------GCGCTCTG
>gene=chr20_49407265-49407509; species=gorGor
AGCCACTGTCTGCACCCGAGGAGGCCTCCAGAGCAGGAGGCGGGAGCAGCAGCTCTGAGCCCGGCTTGGGCACCAGAGGGAGCTCGTGGGGACGCGCCACGGCTCCATCCCTGCAGCTGGTTCAAACTGGTTTGGGCAGGGTGCGGCCCGGGCGGGCTGCATTCCAGGCCTCAGGCTCGCGGCTGTCCGGGGCCTCCCCAAGGGCTGCGGACCTAGGGCAGGGAGCAGCAGGGGCAGGGCCCCC
>gene=chr20_49407265-49407509; species=panTro
AGCCACTGTCTGCACCCGAGGAGGCCTCCAGAGCAGGAGGCGGGAGCAGCAGCTCTGAGCCCGGCTTGGGCACCAGAGGGAGCTCGTGGGGACGCGCCACGGCTCCATCCCTGCAGCTGGTTCAAACTGGTTTGGGCAGGGTGCGGCCTGGGCGGGCTGCATTCCAGGCCTCAGGCTCGCGGCTGTCCGGGGCCTCCCCAAGGGCTGCGGACCTAGGGCAGGGAGCAGCAGGGGCAGGGCCCCC
>gene=chr20_49407265-49407509; species=papHam
AGCCACTGTCTGCACCCGAGGAGGCCTCCCGAGCAGGAGGCGGGAGCAGCA-CTCTGAGCCCGGCTTGGGCACCAGAGGGAGCTCGTGGGGACGCGCCACGGCTCCATCCCTGCAGCTGGTTCAAACTGGTTTGGGCAGGGTGCGGC---------CTGCATTCCAGGCCTCAGGCTCACGGCTGTCCGGGGCCTCCCCAAGGGCTGTGGACCTAGGGCAGGGAGCAGCGAGGGCAGGA-CCCC
>gene=chr20_49407265-49407509; species=ponAbe
AACCACTGTCTGCACCCGAGGAGGCCTCCAGAGCAGGAGGCGGGAGCAGCAGCTCTGAGCCCGGCTTGGGCACCAGAGGGAGCTCGTGGGGACGCGCCACGGCTCCATCCCTGCAGCTGGTTCAAACTGGTTTGGGCAGGGTGCGGCCTGGGCGGGCTGCATTCCAGGCCTCAGGCTCGCGGCTGTCCGGGGCCTCCCCAAGGGCTGCGGACCTAGGGCAGGGAGCAGCAGGGGCAGGGCCCCC
>gene=chr20_49407265-49407509; species=rheMac
AGCCACTGTCTGCACCCGAGGAGGCCTCCCGAGCAGGAGGCGGGAGCAGCA-CTCTGAGCCCGGCTTGGGCACCAGAGGGAGCTCGTGGGGACGCGCCACGGCTCCATCCCTGTAGCTGGTTCAAACTGGTTTGGGCAGGGTGCGGCCTGGGCGGGCTGCATTCCAGGCCTCAGGCTCACGGCTGTCCGGGGCCTCCCCAAGGGCTGCGGACCTAGGGCAGGGAGCAGCGAGGGCAGGA-CCCT
>gene=chr10_3827469-3827713; species=hg19
gctccccccactccccctccccccacgtgactcgccccgcgcccgccccGTGCGCGGCCCAATCCCGTGGCTCCCGGCCCGGGGGCTGCGCGCCGATGATGTCAGCTCCGGCCAATCGCAGGCGGCGACACACAGCGGCCCCGCCTGGCGTGACCGAGACTCTCCATCACGGCCCGCACCATTGGCTCAATTCGAACTCTGCTCGTTCTGATTGGAAAGTGGCCTCGCAGGCTATTTTTAGCAG
>gene=chr10_3827469-3827713; species=bosTau
gctccccccgccg-ccgcctccccacgtgactcgcccg-cgcccgccccgcgcgccgcccaatcacgccgctcccggcccGGGGGCTGCACGGAGATGATGTCAGCTCCGGCCAATCGCGGGCGGCGGCTCACCGCGGCCCCGCCTGGCGTGACCGAGCCTCTCCATCACCGCCCTCGCCATTGGCAGAATTCGAACTCGGCCGGTTCTGATTGGGAGGCGGTTTCGCAGGCTATTTTTAGCAG
>gene=chr10_3827469-3827713; species=calJac
gctccccccactccccctccccccacgtgactcgccccgcgcccgccccGCGCGCAGCCCAATCCCGTGGCTcccggcccgggggccgcgcgccgATGATGTCAGCTCCGGCCAATCGCGAGCGGCGACACACAGCGGCCCCGCCTGGCGTGACCGAGCCTCTCCATCACGGCCCGCGCCATTGGCTTAATTCGAACTCTGCCCGCTGTGATTGGAGGGTGGCATCGCAGGCTATTTTTAGCAG
>gene=chr10_3827469-3827713; species=canFam
----------------------------------------------------------------------------------------------------------------------------------------------------------------------------------------------------------------------------------------------------
>gene=chr10_3827469-3827713; species=equCab
gctccccccactc-cct-ccccccacgtgactcgcccggcgcccgccccgcgcgccgcccaatcacgccgcgcccggcccGGGGGCTGCCCGCCGATGATGTCAGCCCCGGCCAATGGCAGGCGGCGGCTCACCGCGGCCCCGCCTGGCGTGACCGAGCCTCTCCATCACGGCCCTCGCCATTGGCTCAATTCGAACTCAGGCGGCTCTGATTGGAAGGCGGCCTCGCAGGCTATTTTTAGCAG
>gene=chr10_3827469-3827713; species=gorGor
gctccccccactccccctccccccacgtgactcgccccgcgcccgccccGTGCGCGGCCCAATCCCGTGGCTCCCGGCCCGGGGGCTGCGCGCCGATGATGTCAGCTCCGACCAATCGCAGGCGGCGACACACAGCGGCCCCGCCTGGCGTGACCGAGACTCTCCATCACGGCCCGCACCATTGGCTCAATTCGAACTCTGCTCGTTCTGATTGGAAAGTGGCCTCGCAGGCTATTTTTAGCAG
>gene=chr10_3827469-3827713; species=panTro
gctccccccactccccctcccccCAAG-GACTcgccccgcgcccgccccgtgcgcggcccAATCCCGTGGCTCCAGGCCCGGGGGCTGCGCGCCGATGATGTCAGCTCCGGCCAATCGCAGGCGGCGACACACAGTGGCCCCGCCTGGTGTGATCGAGACTCTCCATCACGGCCCGCACCATTGGCTCAATTCGAACTCTGCTCGTTCTGATTGGAAAGTGGCCTCGCAGGCTATTTTTAGCAG
>gene=chr10_3827469-3827713; species=papHam
gctccccccactccccctcccccCACGTGACTcgccccgtgcccgccccgcgcgcggcccAATCCCGTGGCTCCCGGCCCGGGGGCTGCGCGCCGATGATGTCAGCTCCGGCCAATCGCGGGCGGCGACACACAGCGGCCCCGCCTGGCGTGACCGAGACTCTCCATCACGGCCCGCACCATTGGTTCAATTCGAACTCTGCTCGTTCTGATTGGAGAGTGGCCTCGCAGGCTATTTTTAGCAG
>gene=chr10_3827469-3827713; species=ponAbe
gctccccccactccccctccccccacgtgactcgccccgcgcccgccccGTGCGCGGCCCAATCCCGTGGCTCCCGGCCCGGGGGCTGCGCGCCGATGATGTCAGCTCCCGCCAATCGCAGGCGGCGACACACAGCGGCCCCGCCTGGCGTGACCGAGACCCTCCATCACGGCCCGCACCATTGGCTCAATTCGAACTCTGCTCGTTCTGATTGGAGAGTGGCCTCGCAGGCTATTTTTAGCAG
>gene=chr10_3827469-3827713; species=rheMac
gctccccccactccccctcccccCACGTGACTcgccccgtgcccgccccgcgcgcggcccAATCCCGTGGCTCCCGGCCCGGGGGCTGCGCGCCGATGATGTCAGCTCCGGCCAATCGCGGGCGGCGACACACAGCGGCCCCGCCTGGCGTGACCGAGACTCTCCATCACGGCCCGCACCATTGGTTCAATTCGAACTCTGCTCGTTCTGATTGGAGAGTGGCCTCGCAGGCTATTTTTAGCAG
>gene=chr10_13657687-13657931; species=hg19
TGTTCTTCCTCACAGCTAGCCAGGCTTGGTTAGGAAAAAAAGCCTTTTGTCTTCATTGGTTTCTGTCTTCATTTTTTGTGGCTGTTCTTTAACGGTTCTTGGCAGGTAGGGGGTGGGGTGGGGGGCAAAGTGGAGCGATCTCATCCTTCAGCTATTCGACTGGAGGGCCAGTGTTTCCTCTCTGTTTACACATCTGTTAAAGACCCTGTGTGGTCGTCGGCACATACTGAGCCCCCACTTCCTT
>gene=chr10_13657687-13657931; species=bosTau
TCTTTCCCTCCATGAGTAGCCACACTTGGTTTAGAAAA--AGCCATTTGTCTTTGTTGCTTTCTGTCTTCTCATTTTGTAGCCttaa----AAGATTCTTGGCAGGTGGGAGGTTTGG--GGGGCCAAAGTGAAACGATCTCATCCTTGAGCTAT-----TCGAGGGCCAGTTTTTAA--TCTGTTTACACATCTGCTTTGGGACCAATGTGATGGTCCCAGCACACAGAGCCCATGCTACTTT
>gene=chr10_13657687-13657931; species=calJac
tatTTTTCCGTACAGCTAGCCAGGTTTGGTTAGGAAAAAGAGCCATTTGTCTTCCTTGGTTTCTGTCTTCACTTTTTGTGGC---TCTTTAAAGGTTCTTGGCAGGTGGGAGGTTGGATGAGGGGCAAAGTGGAGCGATCTCATCCTTCAGCTATTTGATTAGAGGGCCAGCGTTTCCTCTTTGTTTACACATCTGTTATGGACCCTGTGTGATCATCCCTGCATACTGAGCCCCCACTGCCTT
>gene=chr10_13657687-13657931; species=canFam
TTTTTTCCCTCATAGGTAGCCAGGGTTGGTTTAGAAAGAGAGCCATTTGTCTTGATTGGTTTCTATTTTTACGTTTTGCAGCTTTTATTTTAAGGTTCTTGGCAGGTGGGAGGGGTAG--AGGGCCAAAGTGAAACGATCTCATCCTGTAACTATTCGACTTGAGGGTTAGTATTTAATCTCTGTTTACACATCTGCTGTGGACCCGGTGTGATAGTCCCAGCTCACAGAGCCCCCACTGCTTT
>gene=chr10_13657687-13657931; species=equCab
TTTTCTTCCTCACAGGTAGCTAGGCTTGGTTTAGAAAGAGAGCCATTTGTCTTCATTGGTTTCTGTCTTCAGGTTTTGTAGC-----TTTTAAGGTTCTTGGCAGGTGGGAGGTTTGC--GGGGGCAAAGTGAACCGACCTCATCCTCCAGCTATTTGACTTGAGGGCCGATATTTAGTCTCTGTTTACACATCTGCTGTGGACCCTGTGTGATGGTCCCAGCACACG--GCCCCCGCTGCTTT
>gene=chr10_13657687-13657931; species=gorGor
TGTTCTTCCTCACAGCTAGCCAGGCTTGGTTAGGAAAAAAAGCCATTTGTCTTCATTGGTTTCTGTCTTCATTTTTTGAGGCTGTTCTTTAAAGGTTCTTGGCAGGTAGGAGGTAGGGTGGGGGGCAAAGTGGAGCGATCTCATCCTTCAGCTATTCGACTGGAGGGCCAGTG-TTCCTCTCTGTTTACACATCTGTTAAAGACCCTGTGTGGTCGTCCGCACATACTGAGCCCCCACTTCCTT
>gene=chr10_13657687-13657931; species=panTro
TGTTCTTCCTCACAGCTAGCCAGGCTTGGTTAGGAAAAAAAGCCATTTGTCTTCATTGGTTTCTGTCTTCATTTTTTGTGGCTGTTCTTTAAAGGTTCTTGGCAGGTAGGGGGTGGGGTGGGGGGCAAAGTGGAGCGATCTCATCCTTCAGCTATTCGACTGGAGGGCCAGTGTTTCCTCTCTGTTTACACATCTGTTAAAGAACCTGTGTGGTCGTCGGCACATACTGAGCCCCCACTTCCTT
>gene=chr10_13657687-13657931; species=papHam
CGTTCTTCCTCACAGCTAGCCA-GCTTGGTTAGGAAAAAGAGCCATTTGTCTTCATTGGTTTCTATCTTCATTTTTTGGGGCTCTTCTTTAAAGGTTCTTGGCAGGTGGGAGGTTGGGTGAGGGGCAAAGTGGAGCGATCTCATCTTTCAGCTATTCGACTGGAGGGCCAGTGTTTCCTCTCTGTTTACACATCTGTTATAGACCCGGTGTGGTGGTCCCCACATACCGAGCCCCCACTGCCTT
>gene=chr10_13657687-13657931; species=ponAbe
TGTTCTTCCTCACAGCTAGCCAGGCTTGGTTAGGAAAAAAAGCCATTTGTCTTCATTGGTTTCTGTCTTCATTTTCTGTGGCTTTTCTTTAAAGGTTCTTGGCAGGTAGGAGGCTGGGTGGGGGGCAAAGTGAAGCGATCTCATCCTTCAGCTATTCCACTGGAGGGCCAGTGTTTCCTCTCTGTTTACACATCTGTTAAAGACCCTGTGTGGTCGTTTGCACATATTGAGCCCCCACTGCCTT
>gene=chr10_13657687-13657931; species=rheMac
CGTTCTTCCTCACAGCTAGCCA-GCTTGGTTAGGAAAAAGAGCCATTTGTCTTCATTGGTTTCTATCTTCATTTTTTGGGGCTCTTCTTTAAAGGTTCTTGGCAGGTGGGAGGTTGGGTGAGGGGCAAAGTGGAGCGATCTCATCTTTCAGCTATTCGACTGGAGGGCCAGTGTTTCCTCTCTGTTTACACA--TGTTATAGACCTGGTGTGGTGGTCCCCACATACCGAGCCCCCACTGCCTT
>gene=chr10_15242767-15243011; species=hg19
CGATTTTATCTATAGAGTCACACATTGAAACAATTGGGAGTAACCTTATCAAAGGAAACAGATAACTGATAATGATCACACTTGTGAATAATTTCACAAAGAATGTGGTGACTTCATTCACCAAGGATTTCTGGAATCCTGAATTCCAGGTCAGTGGTAAAGCCTCAGAGGACAGAGGGAGGAAAAGGATTGAGTCATACCAAGGCATTTTTTAATTATTCCAAAGGTCATTCTCAAGTTAAAA
>gene=chr10_15242767-15243011; species=bosTau
---tttAGTCATTAGAT-CATACATTGAAACAATCGGGAGTGAATTTATCAAAGCAAGCAGATAGCAGATA---ATCATATTGGTGAGTAATCTCATTGAGAATGTGGTGACTTAATCCACCAAGGGTTTCTGAAATCCTGAATTCCAGGCCTGTGTTAAGGCTTCAGAGGACAGAGGCAGAAAAAACTCTGAGTCATACTATGGCATTTTATAATTATTCCAAAGGTTATTCTCAAATGA---
>gene=chr10_15242767-15243011; species=calJac
TGATTTTACCTATAGAGTCACACGTTGAAACAATT-GAAGCGACCTTATCAAAGGAAACAGATAACTGATC---ATCACACTTGTGAATAATTTCACAAAGAATGCAGTGACTTCATGCACCAAGGATTTCTGGAATCTTGAATTCAAGGTCAGTGGTAAAGCCTCGGGGGACAGAGGGAGGAAAAGGACTGAGTCATACCAAGGCATTTTCTAATTATTCCGAAGGTTATTCTCAAGTGGAAA
>gene=chr10_15242767-15243011; species=canFam
-GGCTTTATCAGTAGATCCACACACTGCAACAATTGGGAGTGACTTTCTTAAAGGAAACAGATAACAGATA---ATCACACTGGTGAGTAATCTCATCGACAATGGGTTGACTTCACCCACCGAGGGTTTCTGGAATCCAGAATTCCAGGTCAATGTTAAGGCCTCTGAGGACAGAGGGAGAAAAAATAATGAGTCATACGAAGGCATTTTCTCATTATTCCAAAGGTTATTCTCCGATGGaaa
>gene=chr10_15242767-15243011; species=equCab
-GATTTTATCGGAAAATTCACATACCGAAAGCATCGGGAGTGACTTTATCAAAGGAAACAGATAAAGGATA---ATCATCCTTGTGAGTGATCCTACCGAGAATGTGGTGACTTAATCCATCAAGGGTTTCTGGAATCCTGAATTCCAGGTCAATGTTAGGGCCTCAGAGGACAGAGGAAGAAAAAATATTGAGTCATGCTAAGGCATTTTCTAATTATTCCAAAGGTTATTCTCAAAT-----
>gene=chr10_15242767-15243011; species=gorGor
TGATTTTATCTATAGAGTCACACATTGAAACAATTGGGAGTAACCTTATCAAAGGAAACAGATAACCGATAATGATCACACTTGTGAATAATTTCACAAAGAATGTGGTGACTTCATTCACCAAGGATTTCTGGAATCCTGAATTCCAGGTCAGTGGTAAAGCCTCAGAGGACAGAGGGAGGAAAAGGATTGAGTCATACCAAGGCATTTTTTAATTATTCCAAAGGTCATTCTCAAGTGAAAA
>gene=chr10_15242767-15243011; species=panTro
CAATTTTATCTATAGAGTCACACATTGAAACAATTGGGAGTAACCTTATCAAAGGAAACAGATAACCGATAATGATCACACTTGTGAATAATTTCACAAAGAATGTGGTGACTTCATTCACCAAGGATTTCTGGAATCCTGAATTCCAGGTCAGTGGTAAAGCCTCACAGGACAGAGGGAGGAAAAGGATTGAGTCATACCAAGGCATTTTTTAATTATTCCAAAGGTCATTCTCAAGTGAAAA
>gene=chr10_15242767-15243011; species=papHam
CGATTTTATCTATAGAGTCACACATTGAAACAACTGGGAGTAAACTTATCAAAGGAAACAGATAAGCGATG---ATCACACTTATGAATAATTTCACAAAGAATGCGGTGACTTCATTCACCAAGGATTTCTGGAATCCTGAATTCCAGGTCAATGGTAACGCCTCAGAGGACAGAGGGCGGAAAAGGATTGAATCATACCAAGGCATTTTTTAATTATTCCAAAGGTTATTCTCAAGTGAAAA
>gene=chr10_15242767-15243011; species=ponAbe
CGATTTTATCTATAGAGTCACACATTGAAACAATAGGGAGTAACCTTATCAAAGCAAACAGATAACCGATA---ATCACACTTGTGAATAATTTCACAAAGAATGCGGTGACTTCATTCACCAAGGATTTCTGGAATCCTGAATTCCAGGTC------AAAGCCTCAGAGGACAGAGGGAGGAAAAGGATTGAGTCATACCAAGGCATTTTTTAGTTATTCCAAAGGTTATTCTCAAGTGAAAA
>gene=chr10_15242767-15243011; species=rheMac
CGATTTTATCTGTAGAGTCACACATTGAAACAACTGGGAGTAAACTTATCAAAGGAAACAGATAAGCGATT---ATCACACTTATGAATAATTTCACAAAGAATGCGGTGACTTCATTCACCAAGGATTTCTGGAATCCTGAATTCCAGGTCAATGGTAACGCCTCAGAGGACAGAGGGAGGAAAAGGATAGAATCATACCAAGGCATTTTTTAATTATTCCAAAGGTTATTCTTAAGTGCAAA
>gene=chr10_16993172-16993416; species=hg19
TTCAAGGGAGGGGGCTTCTTTATCTACAGCTCAGTTTCTGGCTGGCTGGCAACTTTCTTTGGGGCTCCACCTCCCCGTTTGAATTGGCTAAGGATGACATCATCGGCTGCCACATCTTATGCATGTCAATGAAGATACTAGCAATTTGTTAACTCCTGACATCCCAGGggaaagtgctagagaatatttaagccaaactcttcattttgcagattactttttcatggcctgattagcttaagtg
>gene=chr10_16993172-16993416; species=bosTau
CTCAAGGCCGGGAGCTTCTTTATCCAAGGATTGGTTCCTGGCTGGCTGGCTACTTTCTTT-------------------------GGCTAAGGGTTACATCACTGACCCCCAAATCATATGCAGAGCAATAAAGATAC---CCTTTTGTTAATGTTTAACATCgctaggaaaaatgttagagaatatttaagccaaacccttcatttgttagattagctaatg-gggctttgtgagcctaagtg
>gene=chr10_16993172-16993416; species=calJac
TTCAAGGGAGGGGGCTTCTTTATCTACTGCTCAGTCTCT----GGCTGGCAACTTCCTTTGCGGCTCCATCTCCCCGGTGGAATTGGCTAAGGATGACATCATCGGCCTCCACATCTTATGCATGTTAATAAAGGTACTAGCAATTTGTTAACTCCTTACATCCCAAGggaaagtactagagaatatttaaggcgaactcttcattttgcagatcattttgtcatggcctgattagctcaagtg
>gene=chr10_16993172-16993416; species=canFam
CTCAAGGCAGGGGGCTTCTTTATCGAAGGCTTAGTTTCTGGCTGGCTGGCAACTTTCTTT-------------------------GGCTAAGGATTACTTCACCCACGCCCAGATCACATGTATGTCAATAAAGACAT---TCTTTTGTTTACTCTTTATATCCcta---gaagtggtagagaatatttaagtcaaactcttcattttttagattagttaagg-ggacctcattagcttaagtg
>gene=chr10_16993172-16993416; species=equCab
CTCAAGGCAGGGGGCTTCTTTATCCAAGGCTCAGTTTCTGGCTGGCTGACAACTTTCTTT-------------------------GAATAAGGATTACATCACCAGGCCCCAAATCATATGCATGTCAACAAAGATAT---CTTTTCGTTAACTCTTAACATCCCTAGGGAAAGTGttagagaagatttaagccaaactcttcattttttagattagctaatg-gggcctcattagtttaagtg
>gene=chr10_16993172-16993416; species=gorGor
TTCAAGGGAGGGGGCTTCTTTATCGA-AGCTCAGTTTCTGGCCGGCTGGCAA-TTTCTTTGGGGCTCCACCTCCCCGTTTGAATTGGCTAAGGATGACATCAT-GGCTGCCACATCTTATGCATGTCAATGAAGATAC-AGCAATTTGTTAACTCCTGACATCCCAGGggaaagtgctagagaatatttaagccaaactcttcattttgcagattactttttcatggcct-attagcttaaatg
>gene=chr10_16993172-16993416; species=panTro
TTCAAGGGAGGGGGCTTCTTTATCTACAGCTCAGTTTCTGGCTGGCTGGCAACTTTCTTTGGGGCTCCACCTCCCCGTTTGAATTGGCTAAGGATGACATCATCGGCTGCCACATCTTATGCATGTCAATGAAGATACTAGCAATTTGTTAACTCCTGACATCCCAGGggaaagtgctagagaatatttaagccaaactcttcattttgcagattactttttcatggcctgattagcttaagtg
>gene=chr10_16993172-16993416; species=papHam
TTCAAGGGAGGGGGCTTCTTTATCTACAGCTCAGTTTCTGGCTGGCTGGCAACTTTCTTTGGGGCTCCACCTTCCCGTTTGAATTGGCTAAGGATTACATCATCGGCCTCCACATCTTATGCATGTCAATAAAGATACCAGCAATTTGTTAACTCCTGACATACCAAGggaaagtgctagagaatatttaagccagactcttcattttgcagattattttttcatggcctgataagcttaagtg
>gene=chr10_16993172-16993416; species=ponAbe
TTCAAGGGAGGGGGCTTTTTTATCTACAGCTCAGTTTCTAGCTGGCTGGCAACTTTCTTTGGGGCTCCACCTCCCCGTTTGAATTGGCTAAGGATGACATCATCGGCCGCCACATCTTATGCATGTCAATAAAGATACTAGCAATTTGTTAACTCCTGACATCCCAAGggaaagtgctagagaatatttaagccaaactcttcattttgcagattactttttcctggcctgattagcttaagtg
>gene=chr10_16993172-16993416; species=rheMac
TTCAAGGGAGGGGGCTTCTTTATCTACAGCTCAGTTTCTGGCTGGCTGGCAACTTTCTTTAGGGCTCCACCTCCCCGTTCGAATTGGCTAAGGATTACATCATCGGCCTCCACATCTTATGCATGTCAATAAAGATACCAGCAATTTGTTAACTCCTGACATCCCAAGGGAAAGTGCtagagaatatttaagccaaactcttcattttgcagattattttttcatggcctgataagcttaagtg
>gene=chr10_17270386-17270630; species=hg19
AGGCGATGGCCCAGCTGTAAGTTGGTAGCACTGAGAACTAGCAGCGCGCGCGGAGCCCGCTGAGACTTGAATCAATCTGGTCTAACGGTTTCCCCTAAACCGCTAGGAGCCCTCAATCGGCGGGACAGCAGGGCGCGGTGAGTCACCGCCGGTGACTAAGCGACCCCACCCCTCTCCCTCGGGCTTTCCTCTGCCACCGCCGTCTCGCAACTCCCGCCGTCCGAAGCTGGACTGAGCCCGTTAG
>gene=chr10_17270386-17270630; species=bosTau
AAGCTGAGGCCCAGCTCGAAGTTGTTAAAACTTCGAACAAACAGTGCGCGCGGG-CCCGGGGAGGCTGGAGTCAATCTCGTCTAACGGTTT-CCCTGTACCGCTACGAGC------TCGGCGGGACAGCCGGGTG--------------CAGTGACTCAGCGACCCCACCCTTCTCCCCCGGGCCTTCCTCAG---CCGCCGCCTCGAAGCGCGCACCGTCCAAAG-GGGACCCAGCCCGTTAG
>gene=chr10_17270386-17270630; species=calJac
AAGCGGTGGCCCAGCTCTAAGTTGGTAGGACTGAGAACCAGCAGTGCGCGCGGAGTCCGCGGAGACTTGAGTCAATCTGTTCTAACGGTTTCCCCTAAACCGCTAGAAGCCCTCAATCCGCGGGATAGCAAGGCGTGGTGAGTCACCGCCGGTGACTCAGTGACCCCACCCCTCTCCCTCGGGCTTTCCTCTGCCACCGCC-CCTCGCAACTCCCGCCGTCCGAAGCTGGACTGAGCCCGTTAG
>gene=chr10_17270386-17270630; species=canFam
GGGCTGGGCCCTCGCTCGAAGTTAGGCAAACTTGGAGCGCACCGTGCGCGCGCGGCCCGGGGAGACCGAGGCC--CCTCGTCTAACGG--T-CCCCGAGCCGCTCGGAGCCCTCGCCCGGCGGG-CAGCAGGGCTCGGTGACTCA-CGCCCGTGACTCAGTGACCCCACCCCTCTCCCCCGGGCTTTCCCCGG---------------AGCTCGCGCCCTGCACAGCCCGCCCCGGCCCGTTAG
>gene=chr10_17270386-17270630; species=equCab
AAGCTGCGCCCTCACTCAAAGTTGGTAAAACTGACAAAAAATAGCGTGCGCGGGGCCCGCGGAGACTTCAGTCAATCTCGTCTAACGGTTT-TCCCGATCCGCTAGGATCCCTCAATCGACGGA-CAGAAGGGCGCAGAGACTCAGTGCCTGTGACTCAGCGACCCCACCCCTCTTCCCGGGGCTTTCCTCGG---CCGCTGCCTTGCAGCTCGCGCGGTCCAAAGCCGGACCGAGCCCGTTAA
>gene=chr10_17270386-17270630; species=gorGor
AAGCGATGGCCCAGCTCTAAGTTGGTAGCACTGAGAACTAGCAGCGCGCGCGGAGCCCGCGGAGACTTGAATCAATCTGGTCTAACGGTTTCCCCTAAACCGCTAGGAGCCCTCAATCGGCGGGACAGCAGGGCGCGGTGAGTCACCGCCGGTGACTAAGCGACCCCACCCTTCTCCCTCGGGCTTTCCTCTGCCACCGCCGTCTCGCAACTCCCGCCGTCCGAAGCTGGACTGAGCCCGTTAG
>gene=chr10_17270386-17270630; species=panTro
AAGCGATGGCCCAGCTCTAAGTTGGTAGCACTGAGAACTAGCAGCGCGCGCGGAGCCCGCGGAGACTTGAATCAATCTGGTCTAACGGTTTCCCCTAAACCGCTAGGAGCCCTCAATCGGCGGGACAGCAGGGCGCGGTGAGTCACCGCCGGTGACTAAGCGACCCCACCCCTCTCCCTCGGGCTTTCCTCTGCCACCGCCGTCTCGCAACTCCCGCCGTCCGAAGCTGGACTGAGCCCGTTAG
>gene=chr10_17270386-17270630; species=papHam
AAGCGATGGCCCAGCTCTAAGTTGATAGGACTAGGAACCAGCAGCACGCGCGGAG-CCGCGGAGACTCGAGTCAATCTGGTCTAACGGTTTCCCCTAAACCGCTAGCAGCCCTCAATCGGCGGGACAGCAGGGCGCGGTGAGTCACCACCGGTGACTCAGCGACCCCACCCCTCTCCCTCGGGCTTTCCTCTGCCACCGCCGCCTGGCAACTCCCGCCGTCCGAAGCTGGACTGAGTCCGTTAG
>gene=chr10_17270386-17270630; species=ponAbe
----------------------------------------------------------------------------------------------------------------------------------------------------------------------------------------------------------------------------------------------------
>gene=chr10_17270386-17270630; species=rheMac
AAGCGATGGCCCAGCTCTAAGTTGGTAGGACTGGGAACCAGCAGCACGCGCGGAG-CCGCGGAGACTCGAGTCAATCTGGTCTAACGGTTTCCCCTAAACCGCTAGCAGCCCTCAATCGGCGGGACAGCAGGGCGCGGTGAGTCACCACCGGTGACTCAGCGACCCCACCCCTCTCCCTCGGGCTTTCCTCTGCCACCGCCGCCTGGCAACTCCCGCCGTCCGAAGCTGGACTGAGTCCGTTAG
>gene=chr10_35283624-35283868; species=hg19
TTGCAGAGTACCAGTTGCCATGACAACAGGACAAAATGCAGAGACCCTAGCTGCTGGGAGGAAATGACATGAGCCAAAAGAGTAAAAACTCACCCCGGTACTGGAATGTATGAGTCACTTACAAAGAACACCTGTAATTTTGAGAGCTTAAACCACCAGAGGGAGACAGAGATTGCCACAGGCGGGGGAATCTGTCTGTATTCCAAATGCTGCTGCCTCCCAGCGCTCCCGCCTTTTCCCCACA
>gene=chr10_35283624-35283868; species=bosTau
----------------------------------------------------------------------------------------------------------------------------------------------------------------------------------------------------------------------------------------------------
>gene=chr10_35283624-35283868; species=calJac
TTGCAGAGCACTAGTTACCATGACAACAGGACAAAATGCAGAGACCCTAGCTGCTGGGAGAAAATGACACGAGCCAAAAGAGTAAAAATTCACCCCGTGTTGGGAATTTATGAGTTACTTACAAAGAATGCCTACAATTGTGAGAGTTGAAACCACCAGAGGGAGACAGAGATCGCCACAGGCGGGGGAACCTG----TATTCCAAACTCAGCTTCCTCCCAGCACTCCCATCTTTTTCCCACA
>gene=chr10_35283624-35283868; species=canFam
---------ACCAGTTGCCATGAAAACATGACAAAATGCTATCACTCTAGTTGAAGGGACAAAACTTCATGTCCCAAAAAAGTAAAAACTCATTCCGATGATTGAGTGTCTAAGTTTCTTACAAAGAATGCCTCTATTTGTCAGAACTCAAACCACCAGAGGGAGATAAATATCTCCACAGACCACGGGAAACGTTTGTTTCTCCAAT------------------TCCTGCCTTTTCCTGA--
>gene=chr10_35283624-35283868; species=equCab
CTGc-acgcCCCAGTTGCCATG---ACGTGACAAAATGCTGCCACCCTAGTTAGGGGGACAAAACTTCATGCCTCAAAAGAGTAAAAACTCAGCCCAGTATTTGAATGTGTAAGTCACTGAAAAAGATTGCTTCCATTTTCCAGAACTTAAACCAGCAGAGGGAGAC--AGATCCCCACAGACAGTGGAAAACGTTT-----TCCAATCCTGCGTCCTCCCGGTGTCCCTGCCTTCTCC--A--
>gene=chr10_35283624-35283868; species=gorGor
TTGCAGAGTACCAGTTGCCATGACAACAGGACAAAATGCAGAGACCCTAGCTGCTGGGAGAAAATGACATGAGCCAAAAGAGTAAAAACTCACCCCGGTACTGGAATGTATGAGTTACTTACAAAGAACACCTGTAATTTTGAGAGCTTAAACCACCAGAGGGAGACAGAGATTGCCACAGGCAGGGGAATCTGTCTATATTCCAAATGCTGCTGCCTCCCAGCGCTCCCGCCTTTTCCCCACA
>gene=chr10_35283624-35283868; species=panTro
TTGCAGAGTACCAGTTGCCATGACAACAGGACAAAATGCAGAGACCCTAGCTGCTGGGAGGAAATGACATGAGCCAAAAGAGTAAAAACTCACCCCGGTACTGGAATGTATGAGTTACTTACAAAGAACACCTGTAATTTTGAGAGCTTAAACCACCAGAGGGAGACAGAGATTGCCACAGGCGGGGGAATCTGTCTGTATTCCAAATGCTGCTGCCTCCCAGCGCTCCCGCCTTTTCCCCACA
>gene=chr10_35283624-35283868; species=papHam
TTGCAGAGAACCAGTTGCCATGACAACAGGACAAAATGCAGAGACCCTAGTTGCTGGGAGAAAATGACATGAGCCAAAAGATTAAAAACTTACCCCGGTACTGGAATGTATGAGTTACTTACAAAGAATGCCTGTAATTTTGAGAGCTTAAACCACCAGAGGGAGACAGAGATTGCCACAGGCGGGGGAATCTG----TATTCCAAATGTAGCTGCCTCCCAGCGCTCCCGCCTTTTCCCCACA
>gene=chr10_35283624-35283868; species=ponAbe
TTGCAGAGTACCAGTTGCCATGACAACAGAACAAAATGCAGAGACCCTAGCTGCTGGGAGAAAATGACATGAGCCAAAAGAGTAAAAACTCACCCCGGTACTGGAATGTATGAGTTACTTACAAAGAATACCTGTAATTTTGAGAGCTTAAACCACCAGAGGGAGACAGAGATTGCCACAGGTGGGGGAATCTG----TATTCCAAATGCAGCTGCCTCCCAGCGCTCCTGCCTTTTCCCCACA
>gene=chr10_35283624-35283868; species=rheMac
TTGCAGAGAACCAGTTGCCATGACAACAGGACAAAATGCAGAGACCCTAGTTGCTGGGAGAAAATGACATGAGCCAAAAGATTTAAAACTTACCCCGGTACTGGAATGTACGAGTTACTTACAAAGAATGCCTGTAATTTTGAGAGTTTAAACCACCAGAGGGAGACAGAGATTGCCACAGGTGGGGGAATCTG----TATTCCAAATGTAGCTGCCTCCCAGCGCTCCTGCCTTTTCCCCACA
>gene=chr10_53670060-53670304; species=hg19
gtttgctatttgttcctgatggaagttaggctcccatcctcccaagagactgagagaaaaggatctgtctcttttcttctaagattacatttcaaaaggatggttccaaggtccttgagaaggacattcctggggtgtgaaatcagctgggagaagattttcatcacaaagaggcagattaagaattttcagttgaaatttctttaaaagtaagtgctccaagtaaagggaaatcaggagcctt
>gene=chr10_53670060-53670304; species=bosTau
-----------------------------------------------------GAGAGAGGGGTGTT---ATATATTTCC-TGATTTTCATCCTAAGGAAGGATTTTTGAgtccttgagaaagacattcctgagctgtaaaacaggctagaagaagatctgtatctcaaacaggcaaattgagaat------ttgaaaattttct-aaagtaaacaccctaagaacagggagatcaggagccta
>gene=chr10_53670060-53670304; species=calJac
--------------------------------------------------------------------------------------------------------------------------------------------------------------------------------------------------------------------agtgctccaagtaaagggaaatcagtagcttt
>gene=chr10_53670060-53670304; species=canFam
gtttgttcatcatccccttctacagtcaggctcccaccctccca--------------------------------------------------------------------------------------------------------------------------------------------------------------------------------------------------------
>gene=chr10_53670060-53670304; species=equCab
atttgctaattgtcccttctggaagttaggcttctaccctcccaggagactgggagatagaggggct---at---ctcctatgattacatatctaaggaatggttcttgggtccttaagaaagacattcctgggttgtaaaactggctgggagaagatttgcatctcaaagaggcagaaaaagaatttacaattgtaaagtgtct-aaaggaaacgctcaaagaaaaagggtttcaggagccta
>gene=chr10_53670060-53670304; species=gorGor
gtttgctatttgttcctgatggaagttaggctcccatcctcccaagagactgagagaaaaggatctgtctcttttcttctaagattacatttcaaaaggatggttccaaggtccttgagaaggacattcct-gggtgtgaaatcagctgggagaagattttcatcacaaagaggcagattaagaattttcagttgaaatttctttaaaagtaagtgctctaagtaaagggaaatcaggagcctt
>gene=chr10_53670060-53670304; species=panTro
gtttgctatttgttcctgatggaagttaggctcccatcctcccaagagactgagagaaaaggatctgtctcttttcttctaagattacatttcaaaaggatggttccaaggtccttgagaaggacattcctggggcgtgaaatcagctgggagaagattttcatcacaaagaggcagattaagaattttcagttgaaatttctttaaaagtaagtgctctaagtaaagggaaatcaggagcctt
>gene=chr10_53670060-53670304; species=papHam
gtttgctatttgttccttatgaaagttagggtcccatcctctggagagactgagagaaaaggacttgcctccttccttctaagattacatttctaaaggatggctccaaggtccttgagaaagatattcctggggtgtgaaatcagctgggagaagattttcatcacaaagaggcagattaagaattttcagttgaaagttctttaaaagtaagtgctctaagtgaagggaaatcagtagtctt
>gene=chr10_53670060-53670304; species=ponAbe
gtttgctatttgttcctgatggaagtttggctcccatccttccaagagactgagagaaaaagacctgtctccttccttctaagattacatttcaaaaggatggttccaaggtccttgagaaggacattcctggggtgtgaaatcaactgggagaagatttacatcacaaagaggcagattaagaattttcagtggaaagttctttaaaagtaagtgctctaagtaaagggaaatcaggagcctt
>gene=chr10_53670060-53670304; species=rheMac
gtttgctatttgttccttatgaaagttaggatcccatcctccggagagactgaaagaaaaagacttgtctccttccttctaagattacatttctaaaggatggctccaaggtccttgagaaagatattcctggggtgtgaaatcagctgggagaagattttcatcacaaagaggcagattaagaattttcagttgaaagttctttaaaagtaagtgctgtaagtgaagggaaatcagtagtctt
>gene=chr10_65389313-65389557; species=hg19
ATACTGCCCCCCTCGGCCGACCGCCAACTGCAAGGCGTAGGAGACTGCTCTCCACTAGCCACCTCGGCCATAAAACCCTTTCAAGTCCCTATTATTATTCCAGGCACATTCCAAGGGGATTGAGTCACAGAGTTCACTTGGCTTTTCTCCTGCCCTGAACTGCCTGTACCAGGTGGAATACGACTCTCAACTTCAAATATGGAATCCAAAAGCAGTCAAAGAGCGCTTTAGAGCAAGCCCCAGA
>gene=chr10_65389313-65389557; species=bosTau
ACACTGCCCCCCTCGGCCGTCCGCCAACTGA-GGACGCAGGAGCCTAGTCTCCACCAGCACCCGCGGCCATAAAAACCTTTCAAGTCCCCCTTATTATTCCAGGCACATTCCAAGGGAGTTGAGTCACAGGGTTCACTTGGCTTTTCTTCTGCTCTGAACTGCTTGTACCAGGTGGAATACGACATCCAACTTCGGAAATGGAATCCATAACCGGTCAAAGAGCGCTTCAGGGCAACCCCCAAA
>gene=chr10_65389313-65389557; species=calJac
ATGCTGCCCCCCTCGGCCGTCCGCCAACTGCAAGGCGTAGGAAACTCGTCTCCACTAGCCACCTCGGCCATAAAACCCTTTCAAGTCCCTATTATTATTCCGGGCACATTCCAAGGGGATTGAGTCACAGAGTTCACTTGGCTTTTCTCCTGCCCTGAACTGCCTGTACCAGGTGGAATACGACTCTCAACTTCAAATATGGAATCCAAAATCGGTCAAAGAGCGCTTTAGAGCAAGCCCCAGA
>gene=chr10_65389313-65389557; species=canFam
ATACTGCCCCCCTCGGCCGGCCGCCAAC-------GGCGGGAGCCTCGGCTCCACCAGCTACCTCGGCCAGAAAAACCTTTCAAGTCCCCATTATTATTCCAGGCACATTCCAAGGGGTTTGAGTCACGGAGTTCACTTGGCTTTTCTCCCGTCCTGAACTGCCTGTACCAGGTGGAAGACGACCTCCGCCTTCAAAAACGCAATCCATACCGGGTCAAAGCGCGCTTTAGGGCAAGCCCCAGG
>gene=chr10_65389313-65389557; species=equCab
ATGCTGCCCCCCTCGGCCGTCCGCCAACTGC-AGGCGCAGGAGCCTTGTCTCC-TCAACTGCCTTGGCCATAAAAACCTTTCAAGTCCCCATTATTATTCCAGGCACATTCCAAGGGGGTTGAGTCACTGAGTTCACTTGGCTTTCCTCCCGCCCTGAACTGCCTGTACCAGGTGGAATACGACCTCCAACTTCAAATATGGAATCCATATCCCTTCAAAGAGCGCTTTAGGGCAAGCCCCAAA
>gene=chr10_65389313-65389557; species=gorGor
ATACTGCCCCCCTCGGCCGACCGCCAACTGCAAGGCGTAGGAGCCTGCTCTCCACTAGCCACCTCGGCCATAAAACCCTTTCAAGTCCCTATTATTATTCCAGGCACATTCCAAGGGGATTGAGTCACAGAGTTCACTTGGCTTTTCTCCTGCCCTGAACTGCCTGTACCAGGTGGAATACGACTCTCAACTTCAAATATGGAATCCAAAAGCAGTCAAAGAGCGCTTTAGAGCAAGCCCCAGA
>gene=chr10_65389313-65389557; species=panTro
ATACTGCCCCCCTCGGCCGACCGCCAACTGCAAGGCGTAGGAGCCTGCTCTCCACTAGCCACCTCGGCCATAAAACCCTTTCAAGTCCCTATTATTATTCCAGGCACATTCCAAGGGGATTGAGTCACAGAGTTCACTTGGCTTTTCTCCTGCCCTGAACTGCCTGTACCAGGTGGAATACGACTCTCAACTTCAAATATGGAATCCAAAAGCAGTCAAAGAGCGCTTTAGAGCAAGCCCCAGA
>gene=chr10_65389313-65389557; species=papHam
ATACTGCCCCCCTCGGCCGTCCGCCAACTGCAAGGCGTAGGAGCCTGGTCTCCACTAGCCACCTCGGCCATAAAACCCTTTCAAGTCCCTATTATTATTCCAGGCACATTCCAAGGGGATTGAGTCACAGAGTTCACTTGGCTTTTCTCGTGCCCTGAACTGCCTGTACCAGGTGGAATACGACTCTCAACTTCAAATACGGAATCCAAAAGCCGTCAAAGAGCGCGTTAGAGCAAGCCCCAGA
>gene=chr10_65389313-65389557; species=ponAbe
ATAGTGCCCCCCTCGGCCGTCCTCCAACTGCAAGGCGTAGGAGCCTGGTCTCCACTAGCCACCTCGGCCATAAAACCCTTTCAAGTCCCTATTATTATTCCAGGCACATTCCAAGGGGATTGAGTCACGGAGTTCACTTGGCTTTTCTCCTGCCCTGAACTGCCTGTACCAGGTGGAATACGACTCTCAACTTCAAATATGGAATCCAAAAGCAGTCAAAGAGTGCTTTAGAGCAAGCCCCAGA
>gene=chr10_65389313-65389557; species=rheMac
ATACTGCCCCCCTCGGCCGTCCGCCAACTGCAAGGCGTAGGAGCCTGGTCTCCACTAGCCACCTCGGCCATAAAACCCTTTCAAGTCCCTATTATTATTCCAGGCACATTCCAAGGGGATTGAGTCACAGAGTTCACTTGGCTTTTCTCGTGCCCTGAACTGCCTGTACCAGGTGGAATACGACTCTCAACTTCAAATATGGAATCCAAAAGCGGTCAAAGAGCGCTTTAGAGCAAGCCCCAGA
>gene=chr10_71529190-71529434; species=hg19
GGAGCCCCCAAAACAGCTGCCTTTTGGGGTCCAGATGTACTACCAGAAGGAAGGTCCAAGAGAGGCCAGAGGGGAGGGCTGAGGCTGCCTGGAGCTCACTGCATTCCTGCCAGGGTGAGTCACTGCCAGGACGCCCTGCTGTGCCGATTTGCAGCAACAGCCTTGGTGTCCCAGGACTCTTGGGCCCCCTCCAGATAGGTTCCTCCAACCCACAAAGAGCTCTCCTTTGCACATCGATGCCCAA
>gene=chr10_71529190-71529434; species=bosTau
GGAG-CTCTGAAATAGCTGCCACTT-AGGTCCAAATGTGGTACCTGAAGGAGGGTCCCAGAGAAGCCAGAGGGGTCCATTGAGGTCACCTGGA-------------------------------GCCAGGGTGCCCTG-GGAGCTGATTTGTAGGATGAGCCTTGCTGTCCGCAGAGTCCTCAGCCTCTTCTGGGAAGGTCCTTCCGACCTGCAGATGACTCCATCGTGTACATCGATGCACAA
>gene=chr10_71529190-71529434; species=calJac
GGAGCCCCTGAAACAACTGCCTCTTGGGGTCCAGATGTGCTACCAGAAGGAAGGTCCAACAGAGGCCAGAGGGGAGGGCTGAGGCTGCCTGGAGCTCACTGCATTCCTGCCAGGGTGAGTCACTGCCAGGACGCCCTGCTGTGCAGATTCGCAGCAACAGCCTTGGTGTTCTAAGACTCCTGCCCTCCCCGCCAATAGGCCTCTCCAACCCACGAAGAGCTCTCCTTTGCACATTGATGCCTGA
>gene=chr10_71529190-71529434; species=canFam
GGAGTCCCGGAAACAGCTGCCTCTTGGGGTCCAGATGTGCTACCAGAAAGAGGATCTAAGA----CCCCA---------------------GA-------------------------------GCCCGGGCACCCTGTGGAACCGATTC-----AAGAGCCTTGGTGTTAGCAGAATCCTGGGCCCCCTCCGGGGAGGTCCCTCCAACCCACAAATAAC----TTGTGTACATTGACGCCCCA
>gene=chr10_71529190-71529434; species=equCab
GGAGTCTCTGCAACAGCTGCCTCTTGGGGTCCATATGTGCTACCAGAAGGAGGGTCCAAGAGAGGCAGGAGGGGTGGGCTGGGGTCCTGTGGA-------------------------------GCCAGGGCGCCCTGAGGAGCTGATCT----AAAGAGCCTTGGCGTCCGCAGAGTCCTGGCCCCCCGCTGTGAAGGTCCCTCTGACCCACAG-TAACTCCTGTTTGTACATTGGTGCCCGA
>gene=chr10_71529190-71529434; species=gorGor
GGAGCCCCCGAAACAGCTGCCTCTTGGGGTCCAGATGTACTACCAGAAGGAAGGTCCAAGAGAGGCCAGAGGGGAGGGCTGAGGCCGCCTGGAGCTCACTGCATTCCTGCCAGGGTGAGTCACTGCCAGGACGCCCTGCTGTGC-GATTTGCAGCAACAGCCTTGGTGTCCCAGGACTCTTGGGCCCCCTCCAGATAGGTTCCTCCAACCCACAAAGAGCTCTCCTTTGCACATCGATGCCCAA
>gene=chr10_71529190-71529434; species=panTro
GGAGCCCCCGAAACAGCTGCCTTTTGGGGTCCAGATGTACTACCAGAAGGAAGGTCCAAGAGAGGCCAGAGGGGAGGGCTGAGGCCGCCTGGAGCTCACTGCATTCCTGCCAGGGTGAGTCACTGCCAGGACGCCCTGCTGTGCCGATTTGCAGCAACAGCCTTGGTGTCCCAGGACTCTTGGGCCCCCTCCAGATAGGTTCCTCCAACCCACAAAGAGCTCTCCTTTGCACATCGATGCCCAA
>gene=chr10_71529190-71529434; species=papHam
GCAGCCCCCGAAACAGCTGCCTCTTGGGGTCCAGATGTACTACCAGAAGGAAGGTCCAAGAGAGGCCAGAGGGGAGGGCCGAGGCCGCCTGGAGCTCACTGCGTTCCTGCCAGGGTGAGTCACTGCCAGGACGCCCTGCTGTGCCGATTTGCGGCAACAGCCTTGGTGTCCCAGGATTATTGGGCCCCCTCCAGATAGGTCCCTCCAACCCACAAAGAGCTCTCCTTTACACATGGATGCCCAA
>gene=chr10_71529190-71529434; species=ponAbe
GGAGCCCCCGAAACAGCTGCTTCTTGGGGTCCAGATGTACTACCAGAAGGAAGGTCCAAGAGAGGCCAGAGGGGAGGGCTGAGGCCGCCTGGAGCTCACCACATTCCTGCCAGGGTGAGTCACTGCCAGGACGCCCTGCTGTGCCGATTTGCAGCAACAGCCTTGGTGTCCCAGGACTCTTGGG-CCCCTCCAGATAGGTCCCTCCAACCCACAAAGAGCTCTCCTTTGCACATCGATGCCCAA
>gene=chr10_71529190-71529434; species=rheMac
GCAGCCCCCGAAACAGCTGCCTCTTGGGGTCCAGATGTACTACCAGAAGGAAGGTCCAAGAGAGGCCAGAGGCGAGGGCCGAGGCCGCGTGGAGCTCACTGCGTTCCTGCCAGGGTGAGTCGCTGCCAGGACGCCCTGCTGTGCCGATTTGCGGCAACAGCCTTGGTGTCCCACGATTATTGGGCCCCCTCCAGATAGGTCCCTCCAACCCACAAAGAGCTCTCCTTTACACATAGATGCCCAA
>gene=chr10_77863050-77863294; species=hg19
aagaggttgtttttaacaataagagccctcttgaaaagtcatgagttttgcatgacaagaagtgcttccagttgccagtgggagagtttcctcatcatgcagagtggatgactcactGCCCTTGACTGCTCTTCTGATCCCGGGGGCCTCTGTTCTCTCACAGTAGATGCAGCACACAGAGCTGCCAAGGCATTTCCAGCAGGGGGTTCTGTGCTCAGGTTTTGAACAAGGGCAGCATGATGGA
>gene=chr10_77863050-77863294; species=bosTau
AAGAATTTGTTACTGACAGTCAGAGCTCCCTCCAAGTGTAGTAAGTTTCCCATTATGAGCAGTGCTTCAAGGCACTCAAGTAAGGGATT-CCCATCCTGCAAGGTTG--GGCTCCCTGACCTTT----TTCTTCTGATCCAAGGGGCCTTTGTTTTCTCACTGTAGATGTGGCATGTGGAATTTCTGAAGCCTTTCTGGCTGAGGATTGCATGTGCAGGTTTTAAATAAAGGCAGCCTCATGGA
>gene=chr10_77863050-77863294; species=calJac
aagaagttgtttttaataatgaaagctctctcgaaaggtaatgagttTCGCATGACAAGAAGCACTTCCA-TTGCCTGTGGGAAAGTTTCCTCATCATTCATGGTGGGTGACTCACTGTTCTTGACTGCTCTTCTAAT-CTGGGGGTCTCTGTTCTCTCACAGTAGATGAAGCACACAGAACTGCCGAGGCATTTCCAGCAGGGGGTTCTGTGCTCATGTTTTGAACAAAGACAGCATGAGGGA
>gene=chr10_77863050-77863294; species=canFam
aagaagcggcttttggcaaccagagctctcttgaaaggcaatgagtttcctACTTTGAGGAGTG-TTCAGGTTGCTAATGGAAGAGGTTCTCTATCATGCACAGTTG--GACTAAGTGACTTTTAATGTTCTTCTCATGCTGAGAGCCTTTGTGTTCTCACTGTAG--GTGGCATACAGAACTGCTGAGGCATTTTTGG-TGGGAGTTGTTTGCAAAGGTTTTGAACAAGGGCAGC-AAATGGA
>gene=chr10_77863050-77863294; species=equCab
aagaagttgcttttaacaatcagaactgtcttgaaagataat--gtttcccattatgaggagtgcttcaggttgctattggtagaggtTCCCTATCATGCAAAGTTC--GGCTACTTGACCTTTAATGTTCTTCTGACCCTGAGAGCCTTTGTTCTCTCACTGTAGGTGTGGTATGTACAACTACTGAGGCATCTGTGGCCACAGGTTGTGTGCACAGGTTTTGAAGGAGGGCTGCATTGTGCG
>gene=chr10_77863050-77863294; species=gorGor
aagaagttgtttttaacaatgagagccctcttgaaaagtcatgagtttcgcatgacaagaagtgcttccagttgcctgtgggagagtttcctcatcatgcagagtgggtgactcactGCCCTTGACTGCTCTTCTGATCCTGGGGGCCTCTGTTCTCTCACAGTAGATGCAGCACACAGAGCTGCCAAGGCATTTCCAGCAGGGGGTTCTGTGCTCAGGTTTTGAACAAGGGCAGCATGATGGA
>gene=chr10_77863050-77863294; species=panTro
aagaagttgtttttaacaatgagagccctcttggaaagtcatgagtttcgcatgacaagaagtgcttccagttgcctgtgggagagtttcctcatcatgcagagtggatgactcactGCCCTGGACTGCTCTTCTGATCCCGGGGGCCTCTGTTCTCTCACAGTAGATGCAGCACACAGAGCTGCCAAGGCATTTCCAGCAGGGGGTTCTGTGCTCAGGTTTTGAACAAGGGCAGCATGATGGA
>gene=chr10_77863050-77863294; species=papHam
AAGAAGTTGTTTTTAACAATGAGAGCCCTCTTGAAAGGTCATGAGTTTTGCATGACAAGAAGTGCTTCTGGTTGCCTGTGGGAGAGTTTCCTCATGATGCAGAGTGGGTGACTCACTGCCCTTGACCGCTCTTGTGATCCCAGGGGCCTCTGTTTTCTCACAGTAGATGCAGCACACAGAACTGCCAAGGCATTTCCAGCAGGGGGTTCTGTGCTCAGGATTTGAACGAGGGCAGCATGATGGA
>gene=chr10_77863050-77863294; species=ponAbe
aagaagttgtttttaacaatgagagccctcttgaaaagtcatgagtttcgcatgacaagaagtgcttccagttgcctgtgggagagtttcctcatcatgcagagtgggtgactcactGCCCTTGACTGCTCTTCTGATCCCGGGGGCCTCTGTTCTCTCACAGTAGATGCAGCACACAGAGCTTCCAAGGCTTTTCCAGCAGTGGGTTCTGTGCTCGGGTTTTGAACAAGGGCAGCATGATGGA
>gene=chr10_77863050-77863294; species=rheMac
aagaagttgtttttaacaatgagagccctctggaaaggtcatgagttTTGCATGACAAGAAGTGCTTCTGGTTGCCTGTGGGAGAGTTTCCTCATGATGCAGAGTGGGTGACTCACTGCCCTTGACCGCTCTTGTGATCCCAGGGGCCTCTGTTTTCTCACAGTAGATGCAGCACACAGAACTGCCAAGGCATTTCCAGCAGGGGGTTCTGTGCTCAGGTTTTGAACAAGGGCAGCATGATGGA
>gene=chr10_79165512-79165756; species=hg19
TTGTGATTTGGAGTAAGGGGAAGAACCAAAGACAGTGGTGAAAAGCTTTGTCTGCAGTGACAAAGGGGGCGGGGCAGAGGGAGGCCAGGCACGTGGGAGGCAGGTGGGGAGGGTGCACTGGTGAGTCATCCTCTTGGGGACTTGGCCACGGCAGGCAGGAAGCTGGTCCCGATTCCTGCTTCTCTCCCTCTGGCTGCCTGTGGCTCAGGGAAGCTGGGGAAGAGAAAAGTGGGACCTGCAGCCC
>gene=chr10_79165512-79165756; species=bosTau
TTGTAAATTGGAGTGAGGAGGAAAACCCAAGGCAGAGGTAAAAATCTTTGTCTGTGGTGA----GGGGGTGGAACA---------------AGGGAGGAAAGAAGAGCTGGGAGGCACTGATGAGTCATCCTCCTGGGGACTTG--TA-GGCAGGCAGGAAGCTGCTCCTGACGCTTGGTTCTCCCCCGCCAGCCACCCCTGACTCAGGG-CGTT-GGGAAGACAGACTGAGCATCAGTTATAC
>gene=chr10_79165512-79165756; species=calJac
TTGTGATTTAGAGTAAGGGGAAGAACCAAAGACGGTGGTGAAAAGCTTTGTCTGCAGTGACACAGGGGGTGAGGCAGAGGAAGGCCAGGCACGTGGGAGGCAAGCAGTGAGGGTGCACTAGTGAGTCATCCTCTTGGGGACTTGGCCACGGCAGACAGGAAGCTGCTCTCGATTTCCACTTCTGTTCCTCTGGCTGCCTGTGGCTCAGGGAAGCTGGGGAAGAGAGAAGCCACATCTGTAGCCC
>gene=chr10_79165512-79165756; species=canFam
CTGTGAGTCGGAGCAAGGGAGAGAAACCAAGGCAGGGGTGACCACCTTGGTCTGCAGTGAGT--GGGGGTGAGGCA---------------AGAGAGGAGAGGCAAGCTGAGAGGCAC-GATGAGTCATCCCCTTGGGGACTGG--CA-GGCAGGCAGGAAGCTGCTCCTGACACAGGGTTCTCGCCTTCTGGCCTCCATGGGCTCAGGAAAGCT-GGGAAGCCAAAGG------------CGC
>gene=chr10_79165512-79165756; species=equCab
CTGTGATTTAGAGTAGGGGGGGTAACCTACGGCAGAGGTGAAAACCTCTGTCTGCAGCGGGCA-AGGGGTGAGGCA---------------AGTGGGGAGAGGGGAGCTGGGAGGTACTGGTGAGTCATCCTCTTGGAGACTTG--CA-GGCAGGCCGGAAGCTGCTCCTGACGC------CTCCCCCTGCAGCCTCCCCTGGCTTGGAGAAGCT-GGGAAGAGAGAAA---------CAACAC
>gene=chr10_79165512-79165756; species=gorGor
TTGTGATTTGGAGTAAGGGGAAGAACCAAAGACAGTGGTGAAAAGCTTTGTCTGCAGTGACAAAGGGGGCGGGGCAGAGGGAGGCCAGGCACGTGGGAGGCAGGTGGGGAGGGTGCACTGGTGAGTCATCCTCTTGGGGACTTGGCCACGGCAGGCAGGAAGCTGGTCCTGATTCCTGCTTCTCTCCCTCTGGCTGCCTGTGGCTCAGGGAAGCTGGGGAAGAGAAAAGTGGGACCTGCAGCCC
>gene=chr10_79165512-79165756; species=panTro
TTGTGATTTGGAGTAAGGGGAAGAACCAAAGACAGTGGTGAAAAGCTTTGTCTGCAGTGACAAAGGGGGCGGGGCAGAGGGAGGCCAGGCACGTGGGAGGCAGGTGGGGAGGGTGCACTGGTGAGTCATCCTCTTGGGGACTTGGCCACGGCAGGCAGGAAGCTGGTCCCGATTCCTGCTTCTCTCCCTCTGGCTGCCTGTGGCTCAGGGAAGCTGGGGAAGAGAAAAGTGGGACCTGCAGCCC
>gene=chr10_79165512-79165756; species=papHam
TTGTGATTTGGAATAAGGGGAAGAACCAAAGACAGAGGTGAAAAGCTTTGTCTGCAGTGACAAAGGGGGCGAGCCAGAGGGAGGTCAGGCACATGGGAGGCATGTGGGGAGGGCGCACTGGTGAGCCATCCTCTTAGGGACTTGGCCATGGCAGGCAGGGAGCTGCTCCCAATTCCCCCTTTTCTCCCTCTGGCTGCCTGTGGCTCAGGGAAGCTGGGGAAGAGAGAAGC--------------
>gene=chr10_79165512-79165756; species=ponAbe
TTGTGA-TTGGAGTAAGGGGAAGAACCAAAGACAGTGGCGAAAAGCTTTGTCTGCCGTGACAAAGGGGGCGGGGCAGAGGGAGGCCAGGCACGTGGGAGGCAGGTGGGGAGGGCGCACTGGTGAGTCATCCTCTTGGGGACTTGGCCACAGCAGGCAGGAAGCTGCTCCTGATTCCTGCTTCTCTCCCTCTGGCTGCCTGTGGCTCAGGGAAGCTGGGGAAGAGAAAAGCGGGACCTGCAGCCC
>gene=chr10_79165512-79165756; species=rheMac
TTGTGATTTGGAATAAGGGGAAGAACCAAAGACAGAGGTGAAAAGCTTTGTCTGCAGTGACAAAGGGGGCGAGCCAGAGGGAGGTCAGGCACATGGGAGGCAGGTGGGGAGGGCACACTGGTGAGCCATCCTCTTGGGGACTTGGCCATGGCAGGCAGGGAGCTGCTCCCAATTCCCCCTTCTCTCCCTCTGGCTGCCTGTGGCTCAGGGAAGCTGGGGAAGAGAGAAGCCAGACCTGCAGCCC
>gene=chr10_80889222-80889466; species=hg19
GGCCCCTTCCCACACCTCATAGGCCCCTCCCCCAGCCAGATTGTGCCTGCCCATCCCCCAGGGCCTGGCTCCAGTCTCCTCTCTGGCTTCCTCTCTTCCCTCCCCTCTGCCAGCAGGAGGGGCATGACTCATGCCTGGTGGGCTCTTTGCTCAAGGCTGTGACTGCAGTTGTCTGGTGGACTCTGAGCTGCCCCTCACCAGGCCTCAGTCTCCCTATTTGCACTGAGGGCTTTAGTGGCTTTGC
>gene=chr10_80889222-80889466; species=bosTau
--CCCCTTCCCACACCTCATTGGTCCCTCTTCTCACCAG-ATATCCTTGCCCATCCTCCATGGCCTGACC-CAGCCTCCCCTCCAGCTTCCTCTTCACCCTCCCCTCTGCCAGCTCGGGGGCTGTGGGTCACCCCCGAGGGGCTCTGTGCCCAGGGCTGTGCCTGCAGCTGGTTGCTGGGTCCTGAGCCACCTCTC-TCAGGCCTCAGGCTCCCCATCTGCACTGAGGGCTTTGGCTCCTCTGC
>gene=chr10_80889222-80889466; species=calJac
GGCCCCTTCCCACACCTCATAGACCCCTCCCCCAGCCAGATTGTGCCTGCCCATCCCCCAAGGCCTGGCTCCAGTTTCCTCTGCAGCTTCCTCTCTTCCCTCCCCTCTGCCAGCAGGAGGGGCATGA---ACACCTGGTGGGCTCTTTGCTCAAGGCTGTGACTGCAGTTGTCTGATGGACTCTGAGCTGCCCCTCACCAGGACTCAGTCTCCCCATTTGCACTGAGGGCTTTTGTGGCTTTGC
>gene=chr10_80889222-80889466; species=canFam
GGCCCCTTCCCCCCCCTCATAGAGCCCTTTTCTAGACCC-ATGTCCTTGCCCATCCCCCACAGCCTGGCTGGAGCGCCCCCTCCAGCTGTTTCTCCCCTCTCCCATCTGCCAGCAGG------------------------------------GGGCTGCGGCTGT-------------------------CCCCCACCAGGCTTCCCTCTCCCCCCATGCACCCAGAGCCCTGGTGCCCCTGC
>gene=chr10_80889222-80889466; species=equCab
GACCCCTTCCCACACCTCATAGATCCCTTTTCTAGCCAGATCGTCCTTGCCTATCCCCCATGGCCTGGCTGCAGTCTCCCCTCCAGCTTCTTCTCTCCTCCCCCGTCTGCCAGCAGGAGGGGCAT----------------------------GAGTCACGCCTGG----------TGGATCCTGGGCTGGCCCTCCCCAAGCCTCAGTCTCCCCGTTCGTACTGAGGGCTTTGGCCCCTCTTC
>gene=chr10_80889222-80889466; species=gorGor
GGCCCCTTCCCACACCTCATAGGCCCCTCCCCCAGCCAGATTGTGCCTGCCCATCCCCCAGGGCCTGGCTCCATTCTCCTCTCTGGCTTCCTCTCTTCCCTCTCCTCTGCCAGCAGGAGGGGCATGACTCATGCCTGGTGGGCTCTTTGCTCAAGGCTGTGACTGCAGTTGTCTGGTGGACTCTGAGCTGCCCCTCACCAGACCTCAGTCTCCCCATTTGCACTGAGAGCTTTAGTGGCTTTGC
>gene=chr10_80889222-80889466; species=panTro
--------------------------------------------------------------------------------------------------------------------------------------------------------------------------------------------------------------------CCTATTTGCGCTGAGGGCTCTAGTGGCTTTGC
>gene=chr10_80889222-80889466; species=papHam
GGCCCCTTTCCACAACTCATAGACCCCTCCCCCAGCCAGATTGTGCCTGCCCATCCCCCAAGGCCTGGCTCCAGTCTCCTCTCCGGCTTCCTCTCTTCCCTCCCCTCTGCCAGCAGGAGGGGCATGACTCATGCCTGGTGGGCTCTTTGCTCAAGGTTGTGACTGCAGTTGTCTGGTGGACTCTGAGCTGCCCCTCACCAGGCTTCAGTCTCTCCATTTGCACTGAGGGCTTTGGTGGCTTTGC
>gene=chr10_80889222-80889466; species=ponAbe
GGCCCCTTCCCACACCTCATAGGCCCCTCCCCCAGACAGATTGTGCCTGCCCATCCCCCAGGGCCTGGCTCCAGTCTCCTCTCTGGCTTCCTCTCTTCCCTCCCCTCTGCCAGCAGGAGGGGCATGACTCATGCCTGGTGGGCTCTTTGCTCAAGGCTGTGACTGCAGTTGTCTGGTGGACTCTGAGCTGCCCCTCACCAGGCCTCAGTCTCCCCATTTGCACTGAGGGCTTTAGTGGCTTTGC
>gene=chr10_80889222-80889466; species=rheMac
GGCCCCTTTCCACAACTTATAGACCCCTCCCCCAGCCAGATTGTGCCTGCCCATCCCCCAAGGCCTGGCTCCAGTCTCCTCTCCGGCTTCCTCTCTTCCCTCCCCTCTGCCAGCAGGAGGGGCATGACTCATGCCTGGTGGGCTCTTTGCTCAAGGCTGTGACTGCAGTTGTCTGGTGGACTCTGAGCTGCCCCTCACCAGGCTTCAGTCTCTCCATTTGCACTGAGGGCTTTGGTGGCTTTGC
>gene=chr10_80917404-80917527; species=hg19
GGCCCAGGCTGGGTCTGGCTCTTCCCTGTGTCTGGATCCCCACCCCCAGCTTGGTGAGGTCAGGGAACAGGTATTTCAGGAATGCAGGAGGCGGGGCAGCCAGCCCCATTTGGATAACCATGG
>gene=chr10_80917404-80917527; species=bosTau
GGCCGACCCTCGGTCTGTCTCGT--CCACGTCTGGATTCCTCCCCCCAGCTTGGTGAGGTCAGGGAACATGTATTCCAGGAATGCGGGAGGCGGGGCAGCTGGCCCGGTTTGGATAACCATGG
>gene=chr10_80917404-80917527; species=calJac
GGCCCAGCCTGCGTCTGGCTCTTCCCTGTGTCTGGATTCCCACCCCCAGCTTGGTGAGGTCAGGGAACAGGTATTTCAGGAATGCAGGAGGCAGGGCAGCAAGCCCCATTTGGATAATCATGG
>gene=chr10_80917404-80917527; species=canFam
GGCCGACCCTCAGTCTGGCTCTTCCCCGGGTCTGGCTCCCTCCTCCCAGCTTGATGAGGTCAGGGAACATGTATTCCAGGAATGTGGGAGGCGGGGCGGCCAGCCTGGTTTGGATAACCATCT
>gene=chr10_80917404-80917527; species=equCab
GGCCGACCCTTGGTCTGGCTCTTCCC-GTGTCTGGATTCCTCCCCCCAGCTGGGTGAGGTCAGGGAACATGTATTTCAGGAATGTGGGAGGTGGGGCAGCCAGCCCTATATGGATAAGCATGG
>gene=chr10_80917404-80917527; species=gorGor
---------------------------------------------------------------------------------------------------------------------------
>gene=chr10_80917404-80917527; species=panTro
GGCCCAGCCTGGGTCTGGCTCTTCCCTGTGTCTGGATCCCCACCCCCAGCTTGGTGAGGTCAGGGAACAGGTATTTCAGGAATGCAGGAGGCGGGGCAGCCAGCCCCATTTGGATAACCATGG
>gene=chr10_80917404-80917527; species=papHam
GGCCCAGCCTGGGTCTGGCTCTTCCCTGTGTCTGGATCCTCACCCCCAGCTTGGTGAGGTCAGGGAACAGGTATTTCAGGAATGCAGGAGGCGGGGCAGCCAGCCCCATTTGGATAACCATGG
>gene=chr10_80917404-80917527; species=ponAbe
GGCCCAGCCTGGGTCTGGCTCTTCCCTGTGTCTGGATCCCCACCCCCAGCTTGGTGAGGTCAGGGAACAGGTATTTCAGGAATGCAGGAGGCGGGGCAGCCAGCCCCATTTGGATAACCGTGG
>gene=chr10_80917404-80917527; species=rheMac
GGCCCAGCCTGGGTCTGGCTCTTCCCTGTGTCTGGATCCTCACCCCCAGCTTGGTGAGGTCAGGGAACAGGTATTTCAGGAATGCAGGAGGCGGGGCAGCCAGCCCCATTTGGATAACCATGG
>gene=chr10_84838010-84838254; species=hg19
gtaatacagctgaacaaatattgatatttttcttgactaggatttaaagattaggaagaaacctctgggtcttgggctctgccctcagggctattgttctcattttctgagtcatccttcctttttcatgaaaagtagcaagtgtttgaagctaaatagtttcatcaacctgtttgctgccaatagaatttaaatagcctgaaagtctccttttgtttcacattctctttgtccctttcactca
>gene=chr10_84838010-84838254; species=bosTau
ataatagatctgggcaaatagtgagattttcctcaactcggtttcaaagattaggaataatcctttggatcctcggctctgccctccatgctattgtttcta--ctctgagtcat-cttcctttttcttgaaaagcagcaagtatttgaagctgaatagctttagcaatgtacatgctactgacacagtttcagtggttggaaag---tctttaatttcagattctttctgttcc-tctagtca
>gene=chr10_84838010-84838254; species=calJac
----------------------------------------------------------------------------------------------------------------------tcctttttcatgaaaatcagcaagtgtttgaagctgaatagttttatcaacctgtttgctgtcaataaaattttaatagcctgcaagtccccttttgtttcacattctctttgtccctttcactca
>gene=chr10_84838010-84838254; species=canFam
gtaat-cagctgggcaaatagtgaga-ttttctggactctgtttcaaagattcagaataatcctccgggttctaggctttgccctctgagctattgtttctg--ctctgagtcttctttccttttccatgaaaagtagcaagttttggaaatagagtagttttatcagcccgcttactgccaataaaatgttggtggcctggaagcctcccttcatttcaagt----gctgtctctttcaatca
>gene=chr10_84838010-84838254; species=equCab
gcaatacagctgggtaaacagtgagatttttcttgactcaattttaaagattaggaataattcactgggtcctaggctctgccctctgggctcttgtttccactctctgag---tccctcctttctcatgaaaagtagcaagtgtttgaagctgagtggttttatcagcctgcttgctgctgatagaattttagtggtctaaaagcctcctttcatttcaagttctctctgtcactttcagtca
>gene=chr10_84838010-84838254; species=gorGor
gtaatacagctgaacaaatattgatatttttcttgactaggatttaaagattaagaagaaacctctgggtcttgggctctgccctgagggctattgttctcattttctgagtcatccttcctttttcatgaaaagtagcaagtgtttgaagctaaatagtttcatcatcctgtttgctgccaatagaatttaaatagcctgaaagtctccttttgttttacattctctttgtccgtttcactca
>gene=chr10_84838010-84838254; species=panTro
gtaatacagctgaacaaatattgatatttttcttgactaagatttaaagattaggaagaaacctctgggtcttgggctctgccctcagggctattgttctcattttcttagtcatccttcctttttcatgaaaagtagcaagtgtttgaagctaaatagtttcatcaacctgtttgctgccaatagaatttaaatagcctgaaagtctccttttgtttcacattctctttgtccctttcactca
>gene=chr10_84838010-84838254; species=papHam
gtaatat-gtaagacaaatattgatatttttcttgactaggctttaaagattaggaagaaacccctgggtcttgggctttgccctcagggcttttgttctcattttctga--------------------------------------------------------------------------------------------------------------------------------------
>gene=chr10_84838010-84838254; species=ponAbe
gtaatacagctgaacaaatattggtatttttcttgactaggctttaaagatcaggaagaaacctctggatcttgggctctgccctcagggctattgttctcattttctgagtcatccttcctttttcatgaaaagtagcaagtgtttgaagctaaatagttttattaacctgtttgctgccaatagaatttaaatagcctgaaagtctccttttgtttcacattatctttgtccctttcactca
>gene=chr10_84838010-84838254; species=rheMac
gtaatacagctggacaaatattgatatttttcttgactaggctttagagattaggaagaaacccctgggtcttgggctttgccctcagggcttttgttctcattttctgagtcatccttcctttttcacgaaaagtagcaagtgtttgaaactaaatagttttatcaacctgtttgctgacaatagaattttaatagcccaaaagtctccttttgtttcacattctctttgtccctttcactca
>gene=chr10_92079336-92079580; species=hg19
GAAATAATGTACATGAAACAATTGTGAATAACTTGGCATGTCTGTGGAGTTTTTCATACCAGATGCTGTTAAGCTTCGCATGGCAGAATGATCTGAGAATGAGTCATCACTGACTCATGGATCCAGCTTGTTTCACCTGCAGCGCTCACTTTAAGTCACAATGACCTTTTCTGACTACTTGTAATGGCAGCACAGTGGGGACTGCAGTTCCTGGAGAGTGCACCATTAATAGAGTAGTTAGCCA
>gene=chr10_92079336-92079580; species=bosTau
GAGATAAGGTAGATGAAGAAATTTTGCAGACCTCGGAATGTCTGTGGAGTTTTTCAGT-CAGACGCTGTTCAGCTCTGCCCAGCCGAACAATCTGGGTGTGAATCATCACTGACTCATGGA-CCAGCTCGTGTCACCAGCAGTGCTCGCCTTAAGTCACAGTGACCTTTCCTGACCACCTGTAACGGCAGCACAGTGGGGACCGAAGTT-CTAGACAGTGTGCAGTG-ATGGGGTGGTGAGTGA
>gene=chr10_92079336-92079580; species=calJac
GAAATAATATACATGAAACAATTGTGAATAACTTGGCATGTCTGTGGAGTTTTTCATACCAGATGCTGTTAAGCTTCTCATGGCAGAATGATCCGAGAATGAGTCATCACTGACTCGTGGATCCAGCTTGTTTCACCTGCAGTGCTCACTTTAAGTCACAATGACCTTTTCTGACTACTTGTAAAGGCAGCACAGTGGGGACTGCAGTTCCTGGAGAGTGCACCATTAATAGAGTAGTTAGCCA
>gene=chr10_92079336-92079580; species=canFam
AAAATAATGTAGATGAAACAATTCTGAATACCCTGGAATGTCTGTGTAAGTTTTCAGT-CAGGCACTGTTTAGCTTCAGATAGCAGGAAGATCTGAGAATGAATCAGCACTGAATCCCGGATCCAGCTCCTTTCACCAG-GGCATTCACTTTAAGTCACAATGACCTCCTTTGATTACTCATCATGGCAGTGCAGGGGGGACTGCAGTTCCTGGATCACGTGCCTTTTATGGAGTGGTTAGTTA
>gene=chr10_92079336-92079580; species=equCab
GAGCTAATGTAGATAAAGCAATTCTGGATAACTTGGAATGCCTGTGGAGCAGTTCAAG-CAGATGCCATTAAGCTTCACAGGGCAGAATGACCTGAGAATGAAGCAGCACTGACTTATGGATCCATTCAGCTCCACCTGCAGTGCTCACTTTAAGTCGTGATAACCTTTTCTGACTACTTGTAATGATAGCACAGAGCGGGCCACAGTCCCCGGCCAGTGCCCCATTGATAGACTGCTTAGCTA
>gene=chr10_92079336-92079580; species=gorGor
GAAATAATGTACATGAAACAATTGTGAATAACTTGGCATGTCTGTGGAGTTTTTCATACCAGATGCTGTTAAGCTTCGCATGGCAGAATGATCTGAGAATGAGTCATCACTGACTCATGGATCCAGCTTGTTTCACCTGCAGCGCTCACTTTAAGTCACAATGACCTTTTCTGACTACTTGTAATGGCAGCACAGTGGGGACTGCAGTTCCTGGAGAGTGCACCATTAATAGAGTAGTTAGCCA
>gene=chr10_92079336-92079580; species=panTro
GAAATAATGTACATGAAACAATTGTGAATAACTTGGCATGTCTGTGGAGTTTTTCATACCAGATGCTGTTAAGCTTCACATGGCAGTATGATCTGAGAATGAGTCATCACTGACTCATGGATCCAGCTTGTTTCACCTGCAGTGCTCACTTTAAGTCACAATGACCTTTTCTGACTACTTGTAATGGCAGCACAGTGGGGACTGCAGTTCCTGGAGAGTGCACCATTAATAGAGTAGTTAGCTA
>gene=chr10_92079336-92079580; species=papHam
GAAATAATGTAAATGAAACAATTGTGAATAACTTGGCATGTCTGTGGAGTTTTTCATACCAGCTGCTGTTAAGCTTTGCATGGCAGAGTGATCTGAGAATGAGTCATCACTGACTCATGGATCCAGCTTGTTTCACCTGCAGTGCTCACTTTAAGTCACAGTGACCTTTCCTGACTACTTGTAATGGCAGCACTGTGGGGACTGCAGTTCCTGGAGAGTGCACCATTAATAAAGTAGTTAGCCA
>gene=chr10_92079336-92079580; species=ponAbe
GAAATAATGTACATGAAACAATTGTGAATAACTTGGCATGTCTGTGGAGTTTTTCATACCAGATGCTGTTAAGCTTCGCATGGCAGAATGATCTGAGAATGAGTCATCACTGACTCATGGATCCAGCTTGTTTCACCTGCAGCGCTTACTTTAAGTCACAATCACCTTTTCTGACTACTTGTAATGGCAGCACAGTGGGGACTGCAGTTCCTGGAGAGTGCACCATTAATAGAGTAGTTAGCTA
>gene=chr10_92079336-92079580; species=rheMac
GAAATAATGTAAATGAAACAATTGTGAATAACTTGGCATGTCTGTGGAGTTTTTCATACCAGCTGCTGTTAAGCTTTGCATGGCAGAGTGATCTGAGAATGAGTCATCACTGACTCATGGATCCAGCTTGTTTCACCTGCAGCGCTCACTTTAAGTCACAGTGACCTTTCCTGACTACTTGTAATGGCAGCACTGTGGGGACTGCAGTTCCTGGAGAGTGCACCATTAATAAAGTAGTTAGCCA
>gene=chr10_92680939-92681183; species=hg19
GAGCCAACTCAGAGGCAGGTGAATTTTCATTCCAGACTCAGTGTCTGGGAAGCTGAAGAGGGAGGGGAGGACAAGCTAACCCTGCTGAATATGTGAATCAGGAAGAAATGTGAGAGGGCCATTCCTTTGGTGGTGATCACATCGCTCAGCAATGCAAGTCATCCTATTTGTCAAGAGTCAGGGGACAGCTGTCTGTTGACATTGCACCACATCACTGCCCTTTTTTTCTTTGTCAGCTTTCATA
>gene=chr10_92680939-92681183; species=bosTau
GGGCCAACTCAGAGGCAGGTGAATTTTCATTTCAGACTCAGTGTCTGGGAAGCAGGGGAGGGAGGGGATGATAAG-TAACCCCACTGAATATGTGAATCAGGAAGAAATGTGAGAGGGCCATTCCTTTGGCAGTGACCACACCGCTCAGCAATGCAAGTCATCCTATTTATCGGGAGCCAGAGGACAGCTGTCTGTTGACATTGCGCCACACCGCTGCTCTTTCCTTCTTTGTCAGCTTTCATA
>gene=chr10_92680939-92681183; species=calJac
-----AACTCAGAGGCAGGTGAATTTTCATTCCAGACTTAGTGTCTGGGAAGCTGAAGAGGGAGGGGAGGACAAGCTAACCCCGCTGAATATGTGAATCAGAAAGAAATATGAGAGGGCCATTCCTTTGGTGGTGATCACACCGCTCAGCAATGCAAGTCATCCTATTTGTCAAGAGTCAGGGGACAGCTGTCTGTTGACATTGCACCACATCACTGCCCTCTTTTTGTGTGTCGGCTTTCATA
>gene=chr10_92680939-92681183; species=canFam
TGGCCAACTCAGAGGCAGGTGAATTTTCATTCCAGACTCAGTGTCTGGGAAGCAGAAGAGGGAAGAGATGACAAG-TAACCCCACTGAATATGTGAATCAGGAAGAAATGTGAGAGGGCCATTCCTTTGGCAGTGACCACACCGCTCAGCAATGTAAGTCATCCTATTTATCGAGAGCCAGGGTACAGCTGTCTGTAGATATTGCACCACAGCGCTGCTCTTTCCTTCTTTGTCAGCTTTCATA
>gene=chr10_92680939-92681183; species=equCab
CGGCCAACTCAGAGGCAGGTGAATTTTCATTCCAGACGCAATGTCTGGGAAGCAGAAGAGGGAGGGGATGACAAG-TAACCCCACTGAATATGTGAATCAGGAAGAAATGTGAGAGGGCCATGCCTTTGGCAGTGACTACACCGCTCAGCAATGCAAGTCATCCTATTTATCGAGAGCCAGGGGACAGCTGTCTGTTGATATTGCACCACAGCACTGCTCTTTCCTTCTTTGTCAGCTTTCATA
>gene=chr10_92680939-92681183; species=gorGor
---------------------------------------------------------------------------------------------------------------------------------------------------------------------------------------------------TTCACATTGCACCACATCACTGCCCTTTTTTTCTTTGTCAGCTTTCATA
>gene=chr10_92680939-92681183; species=panTro
GAGCCAACTCAGAGGCAGGTGAATTTTCATTCCAGACTCAGTGTCTGGGAAGCTGAAGAGGGAGGGGAGGACAAGCTAACCCTGCTGAATATGTGAATCAGGAAGAAATGTGAGAGGGCCATTCCTTTGGTGGTGATCACATCGCTCAGCAATGCAAGTCATCCTATTTGTCAAGAGGCAGAGGACAGCTGTCTGTTGACATTGCACCACATCACTGCCCTTTTTTTCTTTGTCAGCTTTCATA
>gene=chr10_92680939-92681183; species=papHam
GAGCCAACTCAGAGGCAGGTGAATTTTCATTCCAGACTCAGTGTCTGGGAAGCTGAAGAGGGAGGGGAGGACAAGCTAACCCCGCTGAATATGTGAATCAGGAAGAAATGTGAGAGGGCCATTCCTTTGGTGGTGATCACACCGCTCAGCAATGCAAGTCATCCTATTTGTCAAGAGGCAGGGGACAGCTGTCTGTTGACATTGCACCACATCACTGCCCTTTTTTTCTTTGTCAGCTTTCATA
>gene=chr10_92680939-92681183; species=ponAbe
GAGCAAACTCAGAGGCAGGTGAATTTTCATTCCAGACTCAGTGTCTGGGAAGCTGAAGAGGGAGGGGAGGACAAGCTAACCCCGCTGAATATGTGAATCAGGAAGAAATGTGAGAGGGCCATTCCTTTGGTGGTGATCACACCGCTCAGCAATGCAAGTCATCCTATTTGTCAAGAGGCAGGGGACAGCTGTCTGTTGACATTGCACCACATCACTGCCCTTTTTTTCTTTGTCAGCTTTCATA
>gene=chr10_92680939-92681183; species=rheMac
GAGCCAACTCAGAGGCAGGTGAATTTTCATTCCAGACTCAGTGTCTGGGAAGCTGAAGAGGGAGGGGAGGACAAGCTAACCCCGCTGAATATGTGAATCAGGAAGAAATGTGAGAGGGCCATTCCTTTGGTGGTGATCACACCGCTCAGCAATGCAAGTCATCCTATTTGTCAAGAGGCAGGGGACAGCTGTCTGTTGACATTGCACCACATCACTGCCCTTTTTTTCTTTGTCAGCTTTCATA
>gene=chr10_99496728-99496972; species=hg19
TTGTGAACGGCGGCCGGCCAAGGACAGAATTAACTCCAGCCTGGAGCGCGCGGGAAAGACGCGCAGGCGCACTGCTGGCAAGGGTGCTTGCCTGTGCTGGGGTGGGCGGAGCTAAACCCGGAGCGGGATGACGTCATGAGGACGCAGCCGCAGAGCGATTCGCGTCCCGGAAGCGGCGGTGGCGGCCGCGGCGTAGGCGGAGGAGATTTTCGGACCTGCGACTTCCGAACAACCCTGGCAGGAG
>gene=chr10_99496728-99496972; species=bosTau
TAGCGAACCG----CGGGTAAGACTAGAGTTAAGCCGGACCCCCGGCG-AGAGAAAAATTACGCAGGCGCAGTGCGGCTGCCGGGGCTCACCTGTCCCAGAGTGGGCGGAGCTAAAGCCGGAGCGCGATGACGTC-AGGGCTCGGCGCCGGAGAGCAA-TCGCGTCCCGGAAGTGGCGGCGGA------GGGGAAGGCGGAGGAGGGTCTCAGTCTTACGACTTCAGAGCGGCCCTGGGAAGAG
>gene=chr10_99496728-99496972; species=calJac
TTGCGAACCGCCGACGGCCAACGACAGAGTTTACTCCAGCCGGGCCCGCGCGAAAAAGAAGCGCAGGCGCACTGCGGGGGAGAGCGCTCACCTGGGCTGGAGTGGGCGGAGCAAAACCCGGAGCGAGATGGCGTCATGGGGACGCAGCCGCAGAGTGAGTCGCGTCCCGGAAGCGGCGATGGCGGC---GGCGTAAGC---GGAGATTTTCGGTCCTGCGACTTCCGAACGGCCCAGCGGGGAG
>gene=chr10_99496728-99496972; species=canFam
CCGCGAACCGCAGCCCCCCGGGACCCA-CCGAATCC-GGGCGGGGCCG-GCAGG--AGACGCACAGGCGCAGTGCGGCCGGAGGCGCTCACCTGTGCCGGGGTGGGCGGGGCTAACGCGGGAGCGTGGTGACGTCATGAGCACGCCGCCGCAGAGCAATTCGCGTCCCGGAAGCGTTGGC---------------GGCGGCGGAGGCTCTTGGATTTGCGGCTCCAGAGAGGCCCCTGGAAGCG
>gene=chr10_99496728-99496972; species=equCab
TTGCGAAACGCAGTCACCCAGGCACAACATAGAGTC-AGCCGAGGCCG-GCGGGAAAAGCGCGCAGGCGCAGCACTGACGAAAGCGCTCACCTGTGCTCGAGTGGGCGGAGCTAAggccggagcgcgATGACGTCACGGGCACGCCGCCGCAGAGCGATTTGCGTCCCGGAAGCGGTAGTGGC------GCGGGACGCGGAGGAGGTTCTCGGACCTGCTACGGC--AGAG----TGGGAAGAG
>gene=chr10_99496728-99496972; species=gorGor
TTGTGAACGGCGGCCGGCCAAGGACAGAATTAACTCCAGCCTGGAGCGCGTGGGAAAGGCGCGCA-GCGCACTGCTGGCAAGGGTGCTCACCTGTGCTGGTGTGGGCGGAGCTAAACCCGGAGCGGGATGACGTCATGAGGACGCAGCCGCAGAGCGATTCGCGTCCCGGAAgcggcggtggcggcggcggcgTAGGCGGAGGAGATTTTCGGACCTGCGACTTCCGAACAGCCCTGGCAGGAG
>gene=chr10_99496728-99496972; species=panTro
TTGTGAACGGCGGCCGGCCAAGGACAGAATTAACTCCAGCCTGGAGCGCGCGGGAAAGGCGCGCAGGCGCACTGCTGGCAAGGGTGCTCACCTGTGCTGGGGTGGGCGGAGCTAAACCCGGGGCGGGATGACGTCATGAGGACGCAGCCGCAGAGCGATTCGCGTCCCGGAAGCGGCGGTGGCGGCGGCGGCGTAGGCGGAGGAGATTTTCGGACCTGCGACTTCCGAACAGCCCTGGCAGGAG
>gene=chr10_99496728-99496972; species=papHam
TTGTGAAACCCGGCCAGCCAAGGACA-AGGTAACTCCAGCCTGCAGCGCGCGGGAAAGGCGCGCAGGCGCAGTGCTGGCAAGAGGGCTCACCTGTGCTGGAGTGGGCGGAGCTAAAGCCGGAGCGGCATGACGTCATGAGGACGCAGCCGCAGAGCGATTCACGTCCCGGAAGCGGCCGTGGCGGCGGCGGCGTAGGCGGAGGAGATTTTCGGACCTGCGACTTCCGAACGGCCCTGGCAGGAG
>gene=chr10_99496728-99496972; species=ponAbe
TTGTGAACGGCGGCCGGCCAAGGACAGAGTTAACTCCAGCCTGGAGCGCGCGGGAAAGGCGCGCAGGCGCACTGCTGGCAAGGGTGCTCACCTGTGCTGGGGTGGGCGAAGCTAAACCCGGAGCGGGATGACGTCATGAGGACGCAGGCGCAGAGCGATTCGCGTCCCGGAAGCGGCGGT---------GGCGTAGGCGGAGGAGATTTTCGGACCTGCGACTTCCGAACAGCCCTGGCAGGAG
>gene=chr10_99496728-99496972; species=rheMac
TTATTAAACCCGGCCAGCCAAGGACA-AGGTAACGCCAGCCTGCAGCGCGCGGGAAAGGGGCGCAGGCGCAGTGCTGGCAAGGGTGCTCACCTGTGCTGGAGTGGGCGGAGCTAAAGCCGGAGCGGCATGACGTCATGAGGACGCAGCCGCAGAGCGATTCACGTCCCGGAAGCGGCCGTGGCGGCGGCGGCGTAGGCGGAGGAGATTTTTGGACTTGCGACTTCCGAACGGCCCTGGCAGGAG
>gene=chr10_103578089-103578333; species=hg19
GTTCTCTGCCTCTGCTGCCCTCCCGATAATCTTAGGTCTTCCGCTGTTTCCCCTCCAAGCCCCGAGCTCTCCCTCTGCTGCTGCCTCCACCGCCCGCTTCCTGTTTATCCGCACTGCGCTTGCGCTGCAGACCGGCTCAGACCGGTCCCCTCCGCCCGGCTCCCCCGCCTTCTTTGGGGCTAGCCTATTAAGCTTCTTTAGGTAGGGGGAAATAGAACAGGAGACGCGAAAAGCAGAAGGTAAT
>gene=chr10_103578089-103578333; species=bosTau
CTTCTCAGCTTCTGTTGACCTTCCGATAATCCTAGTTCTCCCGCTGCCTCCTCCCGCTGCCCCTGGGTCTC-CTCTGCTGCTGCCTCTACCGCCCGCTTCCTGTTTATCCGCACTGCGCCTGCGCCGGAGACCGGCTCAGACCGGTCCCTTCAGCCCGGCTCCCCCTCCTTCTTTTGAGCCAGTCTATTGAGCTTCATTCGGTAGGGGGGAGCAGAACAAAAGCCGCGAAAAGCGGAATGTAAC
>gene=chr10_103578089-103578333; species=calJac
GTTCTCAGCCTCTGCTGCCCTCCCAACAATTTTAGTTCTC---CTGTTCCCCCTCGAAGCTCCGAGCTCTC-CTCCACCGCCACCTCCACCGCCCGCTTCCTGTTTATCCGCACTGCGCTTGCGCTGCAGACCGGCTCAGACCGGTCCCCTCCGCCCGGCTCCCCCGCCTTCTTTGGGGCCAGCCTATTAAGCTTCTTTCGGTAGGGGGAAATAGAACAGGAAACGCGAAAAGCGGAAAGTAAT
>gene=chr10_103578089-103578333; species=canFam
GTTCGCAGACTCTGCTG-CCTCCGGATAATCTTAGTTCTTCTGCTGTTTCCCCTCGAAACCCCTAGGTCTC-CTCCACCGCTGCCTCCACCGCCCGCTTCCTGTTTATCCGCACTGCGCCTGCGCCAGAGACCGGCTCAGACCGGTCGCCTCAGCCCGACTCCCCCTCCTTCTTTTGGGCCAGCCTATTGAGCTTCATTTGGTAGGGGGAACTAGAACAGGGGACGAGAAAAGCGGGAGGTAAT
>gene=chr10_103578089-103578333; species=equCab
GTTCTCAGACTCTGTTGCCCTCCCAAGAATC--AGTTGTCTCGCTGTTTCCTGCCGAAGCCCCTAGCTCTC-TTCTATCGCTGCCTCTACCGCCCGCTTCCTGTTTATCCGCACTGCGCCTGCGCCGGAGACCGGCTCAGACCGGTCCCCTCAGCCCGGCTCCCCCTCCTTCTTCTGGGCTAGCCTATTGAGCTTCATTCGGTAGGGGGAATTAGAACAGGAGCCGCGAAAAGCGGAAGGTAAT
>gene=chr10_103578089-103578333; species=gorGor
GTTCTCTGCCTCTGCTGCCCTCCCGATAATCTTAGGTCTTCCGCTGTTTCCCCTCCAAGCCCCGAGCTCTCCCTCTGCTGCTGCTTCCACCGCCCGCTTCCTGTTTATCCGCACTGCGCTTGCGCTGCAGACCGGCTCAGACCGGTCCCCTCCGCCCGGCTCCCCCGCCTTCTTTGGGGCTAGCCTATTAAGCTTCTTTAGGTAGGGGGAAATAGAACAGGAGACGCGAAAAGCAGAAGGTAAT
>gene=chr10_103578089-103578333; species=panTro
GTTCTCTGCCTCTGCTGCCCTCCCGATAATCTTAGGTCTTCCGCTGTTTCCCCTCCAAGCCCCGAGCTCTGCCTCTGCTGCTGCCTCCACCGCCCGCTTCCTGTTTATCCGCACTGCGCTTGCGCTGCAGACCGGCTCAGACCGGTCCCCTCCGCCCGGCTCCCCCGCCTTCTTTGGGGCTAGCCTATTAAGCTTCTTTAGGTAGGGGGAAATAGAACAGGAGACGCGAAAAGCAGAAGGTAAT
>gene=chr10_103578089-103578333; species=papHam
GTTCTCAGCCTCTGCTGCCCTCCAGTTAATCTTAGTTCTTCTGCTGTTTCCCCCCGAAGCCCCGAGCT----CTCTGCTGCTGCCTCCACCGCCCGCTTCCTGTTTATCCGCACTGCGCTTGCGCTGCAGACCGGCTCAGACCGGTCCCCTCCGCCCGGCTCCCCCGCCTTTTTTGGGGCTAGCCTATTAAGCTCCTCTAGGTAGGGGGAAATAGAACAGGAGACGCGAAAAGCAGAAGGTAAT
>gene=chr10_103578089-103578333; species=ponAbe
GTTCTCTGCCTCTGCTGCCCTCCCGATAATCTTAGGTCTTCCGCCGTTTCCCCTCGAAGCCCCGAGCTCTCCCTCTACTGCTGCCTCCACCGCCCGCTTCCTGTTTATCCGCACTGCGCTTGCGCTGCAGACCGGCTCAGACCGGTCCCCTCCGCCCGGCTCCCCCGCCTTCTTTGGGGCTAGCCTATTAAGCTTCTTTAGGTAGGGGGAAATAGAACAGGAGACGCGAAAAGCAGAAGGTAAT
>gene=chr10_103578089-103578333; species=rheMac
GTTCTCAGCCTCTGCTGCCCTCCAGTTAATCTCAGTTCTTCTGCTGTTTCCCCCCGAAGCCCCGAGCT----CTCTGCTGCTGCCTCCACCGCCGGCTTCCTGTTTATCCGCACTGCGCTTGCGCTGCAGACCGGCTCAGACCGGTCCCCTCCGCCCGGCTCCCCCGCCTTTTTTGGGGCTAGCCTATTAAGCTCCTCTAGGTAGGGGGAAATAGAACAGGAGACGCGAAAAGCAGAAGGTAAT
>gene=chr10_104387563-104387807; species=hg19
CCTTCTTTAGCTGCTCCTCTGGGGTAGAGGAATGGAGTCCATAATCCCCTTTGTTTTTTCTCCCTTGTTCCCGGCATCCTTATTTGCGAGGGCTTACCTCATCCTGGAAAATCCCTTCCCCTCCCCCGCTCCTGCCCGCAGCACCCCAGTGGGATGGGAGCTTTCCTGGCCCCAGTGCCCCATGGGTTAGTGAACTCTAGCAGGCTGGCCGGGCCTCTGGAGAGCTCTCCTGGGCCCTGCCCTG
>gene=chr10_104387563-104387807; species=bosTau
CTTGTCCTGGCTACTCCGCTGGGGTACAGGAGTGGAGCCCACAATCCCTTTTGTTTTT-CTTCCTTGTTCCCGGCATCCTCATTTGTGGGGACTTACCTCATCCTGGAAAGTCCCTTCCCCTCCCCCGCTCCTACAAGCAGCACCCCAGCAGGGT-TGAGCCTTCCTGGCCTCAGAGTCCTATAGGTTAGTGAACATTAGCACGCTGAT---AGTTCTAGG--GCTTTTCTGGGCCCTCTCCTG
>gene=chr10_104387563-104387807; species=calJac
CCTTCTCCAGCTACTCCTCTGGGGTAGAGGAATGGAGTCCATAATCCCCTTTGTTTTTTCTCCCTTGTTCCCAGCATCCTCATTTGCAGGGACTTACCTCATCCTGGAAAGTCCCTTCCCCTCCCCCGCTCCTGCCCCCAGCACCTCAGGAGGATGGGAGCCTTTCTGGCCTCAGTGCCTCGTGGGTTAGTGAACATTAGCAGGCTGGCCGGGCCTCTGGAGAGCCCTCCTGGGCCCTGCCCTG
>gene=chr10_104387563-104387807; species=canFam
CCTTCCTTGTCTACTCATCTGGGGTGCAGGAATGGAGCCCATAATCCCCTTTGTTTTT-CTTCCTTGTTCCTGGCATCCTCATTTGCAGGGACTTACCTCATTCTGGAAAGTCCCTTCCCCTCCCCCGCTCCTA----CAGCACCCCAGTGGGATCTGAGCCTTCCTGGCCTCAATGCCCCATAGGTTAGTGAACATTAGCAACCTAGCCAGGCCTCTGGAGAGCTCTTCTGGGCCCTCCCCTG
>gene=chr10_104387563-104387807; species=equCab
CCTTCTCTGGCTACTCCTCCAGGGTACAGGAATGGAGCCCATAATCCCCTTTGTTTTT-CTTCCTTGTTCCCGGCATCCTCATTTGTGGGGACTTACCTCATCCTGGAAAGTCCCTTCCCCTCCCCCGCTCCTATAAGCAGCACCCCAGCAGGATCTGAGCCTTCCTGGCCTCAATGCCTGATAGGTTAGTGAACATTAGCAAGC-GGCCTGGCCTCTAGAGAGCTCTTCTGGGCCCTCCTCTG
>gene=chr10_104387563-104387807; species=gorGor
CCTTCTCTAGCTGCTCCTCTGGGGTAGAGGAATGGAGTCCATAATCCCCTTTGTTTTTTCTCCCTTGTTCCCGGCATACTTATTTGCGAGGACTTACCTCATCCTGGAAAATCCCTTCCCCTCCCCCGCTCCTGCCCCCAGCACCCCAGTGGGATGGGAGCTTTCCTGGCCTCAGTGCCCCATGGGTTAGGGAACTCTAGCAGGCTGGCCGGGCCTCTGGAGAGCTCTCCTGGGCCCTGCCCTG
>gene=chr10_104387563-104387807; species=panTro
CCTTCTTTAGCTGCTCCTCTGGGGTAGAGGAATGGAGTCCATAATCCCCTTTGTTTTTTCTCCCTTGTTCCCGGCATCCTTATTTGCGAGGACTTACCTCATCCTGGAAAATCCCTTCCCCTCCCCCGCTCCTGCCCGCAGCACCCCAGTGGGATGGGAGCTTTCCTGGCCTCAGTGCCCCATGGGTTAGTGAACTCTAGCAGGCTGGCCGGGCCTCTGGAGAGCTCTCCTGGGCCCTGCCCTG
>gene=chr10_104387563-104387807; species=papHam
CCTTCTCTAGCTACTCCTCTGGGGTAGAGGAATGGAGTCCATAATCCCCTTTGTTTTTTCTCCCTTGTTCCCGGCATCCTCATTTGTGGGGACTTACCTCATCCTGGAAAGTCCCTTCCCCTCCCCCGCTCCTGCCCCCAGCACCCCAGCGGGATGGGAGCCTTCCTGGCCTCAGTGCCCCATGGGTTAGTGAACATTAGCAGGCTGGCTGGGCCTCCGGACAGCTCTCCTGGGCCCTGCCCTG
>gene=chr10_104387563-104387807; species=ponAbe
CCTTCTCTAGCTACTCCTCTGGGGTAGAGGAATGGAGTCCATAATCCCCTTTGTTTTTCCTCCCTTGTTCCCGGCATCCTTATTTGCGGGGACTTACCTCATCCTGGAAAGTCCCTTCCCCTCCCCCGCTCCTGCCCCCAGCACCCCAGTGGGATGGGAGCTTTCGTGGCCTCAGTGCCCCATGGGTTAGTGAACATTAGCAGGCTGGCCCGGCCTCTGGAGAGCTCTCCTGGGCCCTGCCCTG
>gene=chr10_104387563-104387807; species=rheMac
CCTTCTCTAGCTACTCCTCTGGGGTAGAGGAATGGAGTCCATAATCCCCTTTGTTTTTTCTCCCTTGTTCCCGGCATCCTCATTTGCGGGGACTTACCTCATCCTGGAAAGTCCCTTCCCCTCCCCCGCTCCTGCCCCCAGCACCCCAGCGGGATGGGAGCCTTCCTGGCCTCAGTGCCCCATGGGTTAGTGAACATTAGCAGGCTGGCTGGGCCTCCGGAGAGCTCTCCTGGGCCCTGCCCTG
>gene=chr10_114592388-114592632; species=hg19
ggcTTTCAGACTGTCCTCTTCCCTTACCTGGGTGGCCCCTGCATCCAATATGGAAATGTTTCCCAGAGAATCTCACTCATTATAGGTGAGCGGAGCCTGAAATGACTCATTCAGCAGAAATGTGGCCTCTCTCAGCAGTGGCCACGGGAGCCCATTTGAAATGCAAGAGGCTCCTCTGTGGGCCTGCCAAGCTCTGTAACTCAGCTCCCTCCCAGCCCTGGCCCTGCAGTAATTCTGCTAGACC
>gene=chr10_114592388-114592632; species=bosTau
GGCTTTCAGATTGTCCTCTTGCCTTACCTGGGCAGCCCCCACATCCAGTATGGTAATGTTTCCCTGAGAACCTCACTCATTACAGGGGAACAGAG----------CTGACTCAGCAGAAATACGGCATTTC--GACAGTGGTCGCTGGAGCCCATTTGAAATGCAGAACACTTTTCCGAGGGCCTGTAGAGCGCTGTAGCTGC-CTCTGCCCCTGCCCAGGCCCTCCTACGA--CAGCTGGACC
>gene=chr10_114592388-114592632; species=calJac
GGCTTTCAGACTGTCCTCTTCCCTTACCTGGGTGGCCCCCGCATCCAATATGGAAATGTTTCCTGGAGAATCTCACTCATTACAGGTGAACAGAGCCTGAAATGATTCACTCAGTGGAAATGTGGC--CTCTCAGCAGCGGCCACGGGAGCCCACTTGAAATGCAGGAGGCTCTTTTGTGGGCCGGTGGAGCTCTGTAACTCAGCTCCCTCCCTGCCCTGGCCTTGCAGTAATTCTGCTAGACC
>gene=chr10_114592388-114592632; species=canFam
GGCTTTCAGATTGTCCTCTTGCCTTACGTGGGCAGCCCCCAAGTCCAATATGGTAATGCTTCCCGGAGCAGCTCACTCATTACAGGTGAACAGAGTCGGAAATAGCTTACTCGGCAGAATTGGGGCACCTCCCAGCAGTGGCCGCTGGAACCCGTTTGAAATGCAGGGGACTCTTCTCAGG--CCTTGGAGCTCTGCGG--AGGCGCCCCCGCTGCCCGGGCTCTCCTGTGA--CCGCAGCACC
>gene=chr10_114592388-114592632; species=equCab
ggcTTTTAGATTGTGCTCTCGCCTTACCTGGGCGGCCCCCAAGTCCAATATGGTCCTGTTTCCCGGAGAACCTCACTCATTACAGGTGAATGGAGTCTGAAATGGCTGACTCAGCAGAAATGTGGCCTCTTCCGGCAGTGGCCATTGGAGCCCATTTGAAACGCAGGAATCTCTTGCTGGGTCCCTCGAAGCTTTGCTGCTGAGCTCTCCACCTGCCCAGGCCCTC---TGA--CTGCTGGGCC
>gene=chr10_114592388-114592632; species=gorGor
ggcTTTCAGACTGTCCTCTTCCCTTACCTGGGTGGCCCCTGCATCCAATATGGAAATGTTTCCCAGAGAATCTCACTCATTATAGGTAAGCGGAGCCTGAAATGACTCACTCAGCAGAAATGTGGCCTCTCTCAGCAGTGGCCACGGGAGCCCATTTGAAATGCAAGAGGCTCCTCC-TGGGCCTGCCAAGCTCTGTAACTCAGCTCTCTCCCAGCCCTGGCCCTGCAGTAATTCTGCTAGACC
>gene=chr10_114592388-114592632; species=panTro
GGCTTTCAGACTGTCCTCTTCCCTTACCTGGGTGGCCCCTGCATCCAATATGGAAATGTTTCCCAGAGAATCTCACTCATTATAGGTAAGTGGAGCCTGAAATGACTCACTCAGCAGAAATGTGGCCTCTCTCAGCAGTGGCCACGGGAGCCCATTTGAAATGCAAGAGGCTCCTCCGTGGGCCTGCCAAGCTTTGTAACTCAGCTCCCTCCCAGCCCTGGCCCTGCAGTAATTCTGCTAGACC
>gene=chr10_114592388-114592632; species=papHam
ggcTTTCAGACTGTCCTCTTCCCTTATCTGGGTGGCCCCTGCATCCAATATGGAAATGTTTCCTGGAGAATCTCACTCATTACAGGTGAGCGGAGCCTGAACTGACTCACTCAGCAGAAATGTGGCCTCTCTCAGCAATGGCCACGGGAGCCCATTTGAAATGCAAGAGACTCTTCCGTGGGCCTGTGGAGCTCTGTAGCTCAGCTGCCTCCCAGCCCTGGCCCTGCAGTAATTCTGCTAGACC
>gene=chr10_114592388-114592632; species=ponAbe
GGCTTTCAGACTGTCCTCTTCCCTTACCTGGGTGGCCCCTGCATCCAATATGGAAATGTTTCCTGGAGAATCTCACTCATTATAGGTGAGCAGAGCCTGAAATAACTCACTCAGCAGAAATGTGGCCTCTCTCAGCAGTGGCCACGGGAACCCATTTGAAATGCAAGAGGCTCCTCCGTGGGCCTGTGAAGCTCTGTAGCTCAGCTCCCTCCCAGCCCTGGCCCTGCAGTAATTCTGCTAGACC
>gene=chr10_114592388-114592632; species=rheMac
GGCTTTCAGACTGTCCTCTTCCCTTATCTGGGTGGCCCCTGCATCCAATATGGAAATGTTTCCTGGAGAATCTCACTCATTACAGGTGAGCGGAGCCTGAACTGACTCACTCAGCAGAAATGTGGCCTCTCTCAGCAATGGCCATGGGAGCCCATTTGAAATGCAAGAGACTCTTCCGTGGGCCTGTGGAGCTCTGTAGCTCAGCTGCCTCCCAGCCCTGGCCCTGCAGTAATTCTGCTAGACC
>gene=chr10_118648113-118648357; species=hg19
gcaggagccttccccaaggagctgcacatgcacctgccccaggatttggaaaagctggaggaggagatgtggggagctggagaaactgtgggccagtcactgccacatgccagttaggtgagtcagcacatcaggaatgtcatgcacaagctataacagagcctgccctacacggaccttccgagggttaaaaaaaatttttttaagacaactacttcacttccaccttctaaatctcatgcag
>gene=chr10_118648113-118648357; species=bosTau
actggagccttccacagggaatcacacatgcctctggctcaagatctggggaagctagaaggggagatggggg--------------------cagctg-tgccacatgccagctaggtga----------------caatgtgcatgagcagtaaaagcacctgccctacacacactttcagagcattaaaaaaaa-------aagactattatgtcacttccacttcctaaatctcatgcca
>gene=chr10_118648113-118648357; species=calJac
gcaggagccttccccaaggagctgcacatgcacctggcccagagtttggagaagctgaagaaagagacgtggggagctggagaaactgtggatcagtcactgccacatgccggttaggtaagtcagcacatcagcaatgtcatgcacaagctataacagagtctgccctacacggaccttctgagggttaaaaacattttttt--agacaactacttcacttccaccttctaaatctcatgctg
>gene=chr10_118648113-118648357; species=canFam
accagagccttctacac-gaactacacacatacttggtctaaaatttggaaaagctgaaggaggagctggggggagctggaaaaactgtgggccagctgctatcacatgccagctaggtga----------------cacctcatatgaactgtagcagcacctgccctagatggacctttggagccttacaaaaga-------gaaataactatgttacctcttcatccaaaatctcatgcaa
>gene=chr10_118648113-118648357; species=equCab
actggagccttccacatggaactgcacatacacttggccttggatttggagaagcgggaggaggagacagagggaactggagactctgggggccagctgctgccacatgccaactaggtga----------------ctacatgtgtgaactgaaacaatacctcttctactcggaccttcagagtgttaaaaaaaa-------aaaacaactatgtcacttctgccttctaaacctcatacaa
>gene=chr10_118648113-118648357; species=gorGor
gcaggagccttccccaaggagctgcacatgcacctgccccaggatttggaaaagctggaggaggagatgtggggagctggagaaactgtgggccagtcactgccacatgccagttaggtgagtcagcacatcaggaatgtcatgcacaagctataacagagcctgccctacacggaccttccgagggttaaaaaaaatttttttaagacaactacttcacttccaccttttaaatctcatgcag
>gene=chr10_118648113-118648357; species=panTro
gcaggagccttccccaaggagctgcacatgcacctgccccaggatttggaaaagctggaggaggagatgtggggagctggagaaactgtgggccagtcactgccacatgccagttaggtgagtcagcacatcaggaatgtcatgcacaagctataacagagcctgccctacacggaccttccgagggttaaaaaaaatttttttgagacaactacttcacttccaccttctaaatctcatgcag
>gene=chr10_118648113-118648357; species=papHam
gcaggagccttccccaaggagctgcacatacacctgtcccaggatttggaaaagctggaggaggaaatgtggggagctgaagaaactgtgggccagtcactgccacgtgccagttaggtgagtcaggacatcaggaatgtcatgcacgagctataacagagcctgccctacacggactttccgagggttaaaaaaagtttttttaagacaactacttcacttctgccttctaaatctcatgcag
>gene=chr10_118648113-118648357; species=ponAbe
gcaggagccttccccaaggagctgcacatgcacctgccccaggatttggaaaagctggaggaggagatgtggggagctggagaaactgtgggccagtcactgccacatgccagttaggtgagtcagcacatcaggaatgtcatgcacaagctataacagagcctgccctacacagaccttccgagggttaaaaaaaattttcttaagacaactacttcacttccaccttctaaatctcatgcag
>gene=chr10_118648113-118648357; species=rheMac
gcaggagccttccccaaggagctgcacatacacctgtcccaggatttggaaaagctggaggaggagatgtggggagctggagaaactgtgggccagtcactgccacgtgccagttaggtgagtcaggacatcaggaatgtcatgcacaagctataacagagcctgccctacacggaccttccgagggttaaaaaaagtttttttaagacaactacttcacttctgccttctaaatctcatgcag
>gene=chr10_123219378-123219622; species=hg19
GCCAAAGTGAAATAGCACATAaaccttagaacccacagatttgagtgaattctaatcttggccaaaacTGGCAGGAGTGAGGGGGTGTTGGGGAGGGAGGATGAGTCAGAGATTCCACCCTTCAGAGGGGGCAGCCTAATATGGCATTGGGGAGCCACAGGAGACGACTTAGGTATGCCTGGACTTTCAGACTGGAGCCACGGCTCTGGCCAGGAACCAGCTGTGTCCCCCCACACACCTCCCC
>gene=chr10_123219378-123219622; species=bosTau
GCCAAACTGAAATAGCAC-TAAACCTTAGAACCCACAGATTTGAGTGAATTCTAATCTTGGCCGAAACTGGCAGGAGTGTGAGGGTGTGGGGG-GGGAGGATGAGTCAGAGATTCCACCCTTCAGAGGGGGCAGCCTAATATGGCATTGGGGAGCCACGAGAGACGACTTAGGTATGCCTGGACTTCCAGACTGGAGCCATGACTCTGGCCATGAACCAGCCGTG------CCCCCACCCCC--
>gene=chr10_123219378-123219622; species=calJac
GCCAAACTGAAATAGCACATAACCcttagaacccacagatttgagtgaattctaatcttggccaaAACTGGCAGGAGTGAGGAGGTGTGGGGGAGGGAGGATGAGTCAGAGATTCCGCCCTTCAGAGGGGGCAGCCTAATATGGCATTGGGGAGCCATGGGAGACAACTTAGATATGCCTGGACTTTCAGACTGGAGCCACAACGCTGGCCAGAAACCAGCCGCGCCTCCCCA-ACACCCCCTC
>gene=chr10_123219378-123219622; species=canFam
GCCAAACTGCAATAGCGCATAAACCTTAGAACCCACAGATTTGAGGGAATTCTAATCTTGGCCAAAACTGGCAAGAGTGAGGGGGTGTGGGGG-GGGAGGATGAGTCAGAGATTCCACCCTTCAGAGGGGGCAGCCTAATATGGCATTGGGGAGCCATGAGAGACGACTTAGGTATGCCTGGACTTTCAGACCGGAGCCACGACGCTGGCCTGGGACCAGCCGTG------CCCCCACCCCC--
>gene=chr10_123219378-123219622; species=equCab
GCCAAACTGAAACAGCACATAAACCTTAGAACCCGCAGATTTGAGTGAATTCTAATCTTGGCCCAAACTGGCAGGAGTGAGGGG--GTGGGGG-GGGGGGATGAGTCAGAGATTCCACCCTTCAGAGGGGGCAGCCTAATATGGCATTGGGGAGCCACGAGAGACGACTTAGGTATGCCTGGACTCTCAGACTGGAGCCACGACTCTGGCCAGGAACCAGCTGTG------CCCCCACCCCC--
>gene=chr10_123219378-123219622; species=gorGor
GCCAAACTGAAATAGCACATAaaccttagaacccacagatttgagtgaattctaatcttggccaaaacTGGCAGGAGTGAGGGGGTGTTGGGGAGGGAGGATGAGTCAGAGATTCCACCCTTCAGAGGGGGCAGCCTAATATGGCAT-GGGGAGCCACAGGAGACGA-TTAGGTATGCCTGGACTTTCAGACTGGAGCCACGGCTCTGGCCAGGAACCAGCTGTGTCCCCCCACACACCTCCCC
>gene=chr10_123219378-123219622; species=panTro
GCCAAACTGAAATAGCACAtaaaccttagaacccacagatttgagtgaattctaatcttggccaaAACTGGCAGGAGTGAGGGGGTGTTGGGGAGGGAGGATGAGTCAGAGATTCCACCCTTCAGAGGGGGCAGCCTAATATGGCATTGGGGAGCCACAGGAGACGACTTAGGTATGCCTGGACTTTCAGACTGGAGCCACGGCTCTGGCCAGGAACCAGCTGTGTCCCCCCACACACCTCTCC
>gene=chr10_123219378-123219622; species=papHam
GCCAAACTGAAATAGCACATAaaccttagaacccacagatttgagtgaattctaatcttggccaaaacTGGCAGGAGTGAGGGGGTGTGGGGGAGGG-GGGTGAGTCAGAGATTCCGCCCTTCAGAGGGGGCAGCCTAATATGGCATTGGGGAGCCACGGGAGACGACTTAGGTATGCCTGGACTTTCAGACTGGAGCCACAACTCTGGCCAGGAACCAGCTGCGTCCC------CGCCCCCCC
>gene=chr10_123219378-123219622; species=ponAbe
GCCAAACTGAAATAGCACAtaaaccttagaacccacagatttgagtgaattctaatcttggccaaAACTGGCAGGAGTGAGGGGGTGTTGGGGAGGGAGGATGAGTCAGAGATTCCGCCCTTCAGAGGGGGCAGCCTAATATGGCATTGGGGAGCCACGGGAGACGACTTAGGTATGCCTGGACTTTCAGACTGGAGCCACAGCTCTGGCCAGGAACCAGCTGTGTCCCCCCACAGACCTCCCA
>gene=chr10_123219378-123219622; species=rheMac
GCCAAACTGAAATAGCACATAAACCTTAGAACCCACAGATTTGAGTGAATTCTAATCTTGGCCAAAACTGGCAGGAGTGAGGGGGTGCGGGGGAGGG-GGATGAGTCAGAGATTCCGCCCTTCAGAGGGGGCAGCCTAATATGGCATTGGGGAGCCACGGGAGACGACTTAGGTATGCCTGGACTTTCAGACTGGAGCCACAACTCTGGCCAGGAACCAGCTGTGTCCC----CGCCCCTCCCC
>gene=chr11_2555062-2555306; species=hg19
GAGAGAGGCACTCAAAAGCACAACACAAACACGGCTAGTCCGCGCCTTTGGTGGTGAACATACCAGGGAATTGTCCTGCAATGCCTGTGGTTAAAAAACCCCGTGAGCTGCGGCCCCGGAGGCCTAGGGGATGAGGTCATCGCTGCGGCTTCCTCCCCTCTGCTGAGGCTCCCTCCGCCCCGCCCGGTGGCCCACCCCTCCCGCCAGCTGCAGCCTCCACTGCCTGGGTTTCTGCTGCGCCTTC
>gene=chr11_2555062-2555306; species=bosTau
GAGAGAGGCCCTCAAAAGCACAGCACAGACCCCGCTATCCCAAG-CTTTGGT-GGGAGCATACCAGGG-ATTGTCCTGCGATGCCTGCGGTTGAAAACC-CCGTGAGCCGCAG-CCCGGAGGCCTAGCGGATGAGGTCATCGCCGAGGCTTCCTCCCTGGCCCCGGGGGCCCCTCT-------GCTGTGACCCAGCCCTCCCTCTGGCTGGA--TCACCCCCCCGGGGCCCCGGCTCCCCCAGC
>gene=chr11_2555062-2555306; species=calJac
GAGAGAGGCACTCAAAAGCGCAACACAAACACGGCTGGTCCGTGCCTTTGGTGGTGAGCATACCAGGGAATTGTCCTGCAATGCTTGTGGTTAAAAAACCCCGTGAGCTGCGGCCCCAGAGGCCTAGGGGATGAGGTCATCGCTGTGGCTTCCTCCTCTCTGCTGAGGCTCCCTCTGCCCCGCCCGGTGGCCCACCCCTCCCGCCAGCTGGAGCCTTCACTGCCAGGGTTTCTGCTGCCCCTTC
>gene=chr11_2555062-2555306; species=canFam
-AGAGACGCATCCAAAAGCACGACACTAACTCCGCTGTTCCG-GCCTCCAGTGCCGAGCATACCAGGG-ATTGCCCCGCGACG-CTGTGGTTAACAACC-CCGTGAGCCACGG-CCCGGAGGCCTGGGTGATGAGGTCATCGCTGCGGCTTCCTCCCTCACTCCGAGGCTCCCTCG-----GCGTGGTGACCCAGCCCTCCTGCCGGCTGGC--CTGCCCCCCGGGGGCT--------------
>gene=chr11_2555062-2555306; species=equCab
GAGAGAGGCACTC-AAAGCACAACACGAACCCAGGTGTTCCGTGCCTGTGGTGGAGAGCAGACCGGGG-ATTGTCCTGCGATGCCTGTGGTTGAAAACC-CCG-GAGCCGCGG-CCCGGAGGCCTGGGGGATGAGGTCATCGCTGCGGCTTCCTCCCTCGCTCTGAGGCTCCCTCAGCCCCGC---GGCACCCAGCCCTCCCGCCAGCTGGA--TTGCCCCCCCCAAGC---------------
>gene=chr11_2555062-2555306; species=gorGor
GAGAGAGGCACTCAAAAGCACAACACAAACACGGCTAGTCCGCGCCTTTGGTGGTGAACATACCAGGGAATTGTCCTGCAATGCCTGTGGTTAAAAAACCCCGTGAGCTGCGGCCCCGGAGGCCTAGGGGATGAGGTCATCGCTGCGGCTTCCTCCCCTCTGCTGAGGCTCCCTCTGCCCCGCCCGGTGGCCCACCCCTCCCGCCAGCTGGAGCCTCCACTGCCTGGGTTTCTGCTGCCCCTTC
>gene=chr11_2555062-2555306; species=panTro
GAGAGAGGCACTCAAAAGCACAACACAAACACGGCTAGTCCGCGCCTTTGGTGGTGAACATACCAGGGAATTGTCCTGCAATGCCTGTGGTTAAAAAACCCCGTGAGCTGCGGCCCCGGAGGCCTAGGGGATGAGGTCATCGCTGAGGCTCCCTCCCCTCTGCTGAGGCTCCCTCCGCCCCGCCCGGTGGCCCACCCCTCCCGCCAGCTGCAGCCTCCACTGCCTGGGTTTCTGCTGCCCCTTC
>gene=chr11_2555062-2555306; species=papHam
GAGAGAGGCACTCAAAAGCACAACACAAACATGGCTCGTCCGCGCCTTTGGTGGGGAACATACCAGGGAATTGTCCTGCAATGCCTGTGGTTAAAAAACCCCGTGAGCGGCGGCCCCGGAGGCCTAGGGGATGAGGTCATCGCTGCGGCTTCCTCCCCTCTGCTGAGGCTCCCTCCACCCCGCCCGGTGGCCCACCCCTCCCGCCAGCTGGAGCCTTCACTGCCTGGGTTTCTGCTGTCCCTTC
>gene=chr11_2555062-2555306; species=ponAbe
GAGAGAGGCACTCAAAAGCACAACACAAACACGGCTAGTCCGCGCCTTTGGTGGTGAACATACCAGGGAATTGTCCTGCAATGCCTGTGGTTAAAAAACCCCGTGAGCTGCGGCCCCGGAGGCCTAGGGGATGAGGTCATCGCTGCGGCTTCCTCCCCTCTGCTGAGGCTGCCTCCGCCCCGCCCGGTGGCCCACCCCTCCCGCCAGCTGGAGCCTCCACTGCCTGGGTTTCTGCTGCCCCTTC
>gene=chr11_2555062-2555306; species=rheMac
GAGAGAGGCACTCAAAAGCACAACACAAACATGGCTCGTCCGCGCCTTTGGTGGGGAACATACCAGGGAATTGTCCTGCAATGCCTGTGGTTAAAAAACCCCATGAGCGGCGGCCCCGGAGGCCTAGGGGATGAGGTCATCGCTGCGGCTTCCTCCCCTCTGCTGAGGCTCCCTCCACCCCGCCCGGTGGCCCACCCCTCCCGCCAGCTGGAGCCTTCACTGCCTGGGTTTCTGCTGTCCCTTc
>gene=chr11_9587571-9587815; species=hg19
CACTCCCAATCGGCTTATCGGCTTATCATGTCACACACAACTGGTTACTCTCTACCCAACTAGATACTGGATGAGGTCATCTCTCAATCCTGTCTGAGCTGAACAAGGCCTTTTATGGAACTTTAAAGTTGACTCACCACTGAGTCATCAAAACACAGCAATACCTAAACACGCTCCTGTTGCTAACAAAAGACCAGCATGGGATGTCTGTCTTACCTCCTTTCCCTCCCCTAATGAGACACGG
>gene=chr11_9587571-9587815; species=bosTau
TATTTATGCCA--CCAATCAGCTGATCGTACCTAATACTACTGGGTACTCTCCACCCAGTTAGCTCCTGGATGAGCTCATCTCTCAATCCAGTCTGAGCTGGA------TTTTTACAGAACTTTAAAACTGACTCACCACTGAATCATTAAAACATAGCAATACCCAAACACACCCCTGTTGCCAACAAAAGACCAGCAAGGGGTGTCTGCCTCATCTCCTTTCCCTCTCCTACTGAGACAGGG
>gene=chr11_9587571-9587815; species=calJac
TACTCCCAATCGGCTT-----------ATGTCACACACAACTGGTTACTCTCTACCCAACTAGATGCAGGATGAGGTCATCTCTCAATCCTGTCTGAGCTGAACAAGGCCTTTTACAGAACTTTAAAGTTGACTCACCAGTGAGTCATCAAAACATAGCAATACCTAAACACACTTCTGTTGCTAACAAAAGACCAGCATGGGATGTCTGTCTTACCTCCTTTCCCTCCCCTAATGAGACAGGG
>gene=chr11_9587571-9587815; species=canFam
TATTTACACCA--CCAATCAGCTGATCGAATCACACACCACCCAGTCCTCTCTACCCAATGAGCTACCAAATGAGCTCA--TTTTAATCCTGTCTGAGCTGAACAAGGCCTTTTACAGAACTTTAAAACTGACTCACTACTGAGTCATCAAAAC--AGCAATACCCAAACACACTCCTGTTGCTAACAAAAGAGCAGCATGGGATGTCTATCTTATCTCCTTTCTCTCTCCCAATGGGACTGAA
>gene=chr11_9587571-9587815; species=equCab
--------CC--------------ATCGTATCACACACTACTGGGTACTCTCTACCCAACCAGCTACTGGATGAGCTCATCTCTCAACCCTGTCTGAGCTGAGCAGGGCCCTTTACAGAACTTTAAAAGTGACTCACTACTGAGTCATCAAAACATAGCAATACCCAAACACGGTCCTGTTGCTAACAAAAGACCAGCATGGGATGTCTGCCTTATCTCCTCCCGCTCTCCTCCTGAGACAGGG
>gene=chr11_9587571-9587815; species=gorGor
CACTCCCAATCGGCTTATCAGCTTATCATGTCACACACAACTGGTTACTCTCTACCCAGCTAGATACTGGATGAGGTCATCTCTCAATCCTGTCTGAGCTGAACAAGGCCTTTTATGGAACTTTAAAGTTGACTCACCACTGAGTCATCAAAACACAGCAATACCTAAACACGCTCCTGTTGCTAACAAAAAACCAGCACGGGATGTCTGTCTTACCTCCTTTCCCTCCCCTAATGAGACATGG
>gene=chr11_9587571-9587815; species=panTro
CACTCCCAATCGGCTTATCAGCTTATCATGTCACACACAACTGGTTACTCTCTACCCAACTAGATACTGGATGAGGTCATCTCTCAATCCTGTCTGAGCTGAACAAGGCCTTTTATGGAACTTTAAAGTTGACTCACCACTGAGTCATCAAAACACAGCAATACCTAAACACGCTCCTGTTGCTAACAAAAGACCAGCATGGGATGTCTGTCTTACCTCCTTTCCCTCCCCTAATGAGACACGG
>gene=chr11_9587571-9587815; species=papHam
CACTCCCAATCGGCTTATCGGCTTATCATGTCACACACAACTGGTTACTCTCTACCCAACTAGATACTGGATGAGGTCATTTCTCAATCCTGTCTGAGCTGAACAAGGCCTTTTATAGAACTTTAAAGTTGACTCACCACTGAGTCATCAAAACACAGCAATACCTAAACACACTCCTGTTGCTAACAAAAGACCAGCATGGGATGTCTGTCTTACCTCCTTTCCCTCCCCTAATGAGACAGGG
>gene=chr11_9587571-9587815; species=ponAbe
CACTCCCAATCGGCTTATCGGCTTATCATGTCACACACAACTGGTTACTCTCTACCCAACTAGATACTGGATGAGGTCATCTCTCAATCCTATCTGAGCTGAACAAGGCCTTTTATGGAACTTTAAAGTTGACTCACCACTGAGTCATCAAAACACAGCAATACCTCAACACACTCCTGTTGCTAACAAAAGACCAGCATGGGATGTCTGTCTTACCTCCTTTCCCTCCCCTAATGAGACAGGG
>gene=chr11_9587571-9587815; species=rheMac
CACTCCCAATCGGCTTATCGGCTTATCATGTCACACACAACTGGTTACTCTCTACCCAGCTAGATACTGGATGAGGTCATCTCTCAATCCTGTCTGAGCTGAACAAGGCCTTTTATAGAACTTTAAAGTTGACTCACCACTGAGTCATCAAAACACAGCAATACCTAAACACACTCCTGTTGCTAACAAAAGACCAGCATGGGATGTCTGTCTTACCTCCTTTCCCTCCCCTAATGAGACAGGG
>gene=chr11_9634736-9634980; species=hg19
TTTTCTTACTGCCGTGTTTGGGAATGTTATTTTACTATGTATCCCATCAGGATTAATGCGTGTGTTTGTTCAGTCTCATTCCTTTCCGTTGATCTCAGCTTCTATTTTTGTTTCTGCTCTTAGTCACTGCCCAGCAGCGCCAAAGGAACATCCCGCCCCCTGCAGGCAGCTGGTGTCCCCACAACCTGGGAAGCCTGGGGCAGGGCCTCAGGGGACTCCTGGTGTTAGTCCTCCGAGCCCGGGT
>gene=chr11_9634736-9634980; species=bosTau
CCGTTTTACACCCGTGTTTGGGAATATTAATTTACTATGTGTCACATCAGGGTTTACACACATGTTTGTTCAGTCTCATTCCTTTCAGTTGATCTCAGCTTCTATTTTTGGCTCTGGTTTCAGTCCCAGCCTAGCAGTA-GAAACGAACATTTTGCCCCCTGCAGGCTGCCTTGGTCCACCGGACCTGAGAAGCCTGGGGCCGGGC------------CTAGAATCTGCCTTCCGGGTTTGGGG
>gene=chr11_9634736-9634980; species=calJac
CTTTCTTACTGCCGTGTTTGGGAATGTTATTTTAGTATGCGTCCTGTCAGGATTAATATATATGTTTGTTCAGTCTCATTCCTTTCCGTTGATCTCAGCTTCTATTTTTGTTTCTGCTCATAGTCACAGCCCAGCAGCACCAAAGGAACATCTCGCCCCCTGCAGGCAGCCGGTGTCCCCACAACCTGGG--------------------------------------------GAGCCCAGGT
>gene=chr11_9634736-9634980; species=canFam
CTTCCTTACTGCCGTGTTTGGGAATGGTACTTTGCTCCGTGTCCCCTCAGGATTAATACACATGTTTATTCAGTCTCATTCCTTTCCGTTGATCTCAGCTTCTATATTTAGCTCAGATCTCAGCCCAGG---AGAAGAATCAGAAGAGCATTTCGCCCCCTGCAGGCGGCGGTTGTCCCCAGGACCAGGGAAGGCTGAGACAAGGCCGCAAGGGCCTTCTGGTATCTGCCCTCCGAGCCCG-GG
>gene=chr11_9634736-9634980; species=equCab
CTTCCTTACTGCCGTGTTTGGGAATACTCTTTTACTACGTGTCCCATCAGGATTAAAACACATCTTTATTCAGTCTCATTCCTTTCAGTTGATTTCAGCTTCTATTTTTGGCCGGGGT-TCAGCTCCAGCCCAGCAGGA---AATGACCATTTCGCCCCCTGGAGGCGGCCTTTGTC-CCAGGAC--GTGGAGCCTGGGGCAGCGCCGTGGGGGCCTCCTGGTCTCTGCCCTCTCAGCCCGAGT
>gene=chr11_9634736-9634980; species=gorGor
TTTTCTTACTGCCGTGTTTGGGAATGTTATTTTACTATGTATCCCATCAGGATTAATGCGTGTGTTTGTTCAGTCTCATTCCTTTCCGTTGATCTCAGCTTCTATTTTTGTTTCCGCTCTTAGTCACAGCCCAGCAGCGCCAAAGGAACATCTCGCCCCCTGCAGGCAGCTGGTGTCCCCACAACCTGGGAAGCCTGGGGCAGGGCCTCAGGGGACTCCTGGTGTTAGTCCTCCGAGCCCGGGT
>gene=chr11_9634736-9634980; species=panTro
TTTTCTTACTGCCGTGTTTGGGAATGTTATTTTACTATGTATCCCATCAGGATTAACGCGTGTGTTTGTTCAGTCTCATTCCTTTCCGTTGATCTCAACTTCTATTTTTGTTTCTGCTCTTAGTCACAGCCCAGCAGCGCCAAAGGAACATCTCGCCCCCTGCAGGCAGCTGGTGTCCCCACAACCTGGGAAGCCTGGGGCAGGGCCTCAGGGGACTCCTGGTGTTAGTCCTCCGAGCCCGGGT
>gene=chr11_9634736-9634980; species=papHam
GTTTCTTACTGCCGTGTTTGGGAATGTTATTTTACTATGTGTCCCATCATGATTAATACGTGTGTTTGTTCAGTCTCATTCCTTTCCATTGATCTCCGCTTCTATTTTTGTGTCTGCTCTTAGTCACAGCCCAGCAGCGCCAAAGGAACATCTCGCCCCCTGCAGGCAGCTGGTGTCCCCACAACCTGGGAAGCCTGGGACAGGGCCTCAGGGGACTCCTGGTGTCAGTCCTCCGAGCTCGGGT
>gene=chr11_9634736-9634980; species=ponAbe
CTTTCTTACTGCCGTGTTTGGGAATATTATTTTACTATGTATCCCATCAGGATTAATACGTGTGTTTGTTCAGTCTCATTCCTTTCCGTTGATCTCAGCTTCTATTTTTGTTTCTGCTCTTAGTCACAGTCCAGCAGCGCCAAAGGAACATCTCGCCCCCTGCAGGCAGCTGATGTCCCCACAACCTGGGAAGCCTGGGGCAGGGCCTCAGGGGACTCCTGGTGTTAGTCCTCCGAGCCCGGGT
>gene=chr11_9634736-9634980; species=rheMac
GTTTCTTACTGCCGTGTTTGGGAATGTTATTTTACTATGTGTCCCATCATGATTAATACGTGTGTTTGTTCAGTCTCATTCCTTTCCATTGATCTCCGCTTCTATTTTTGTGTCTGCTCTTAGTCACAGCCCAGCAGTGCCAAAGGAACATCTCGCCCCCTGCAGGCAGCTGGTGTCCCCACAACCTGGGAAGCCTGGGACAGGGCCTCAGGGGACTCCTGGTGTCAGTCCTCCGAGCTCGGGT
>gene=chr11_16424588-16424832; species=hg19
TCACATCACTGGCCTATCAAGTATGCTACCTTTTAACTCATAAGCTCAAAAGCTGGTAGTCTAACTGGCTGCCCTAATTAGCTACGATTTTCACACTACAGACAACATGATGAGCTAATCGAAATTTGCAAAATAATGACGTACCTCCAGCAAATATTCCTCCTCCTGAGGCCCAGTCTTAGAATAACAATAATGAGACCATTATTAGAGAAGGGCATTAAAATGCTGCACTGCTGCTAAACAG
>gene=chr11_16424588-16424832; species=bosTau
TCACATCACTGGCCTATCAAGTATGCTACCTTTTAACTCATAAGCTCAAAAGCTGGTAGTCTAACTGGCTGCCCTAATTAGCTACGATTTTCACACTACAGACAACATGATGAGCTAATCGAAATTTGCAAAATAATGACGTACCTCCAGCAAATATTCCTCCTCCTGAGGCCCAGTCTTAGAATAACAATAATGAGACCATTATTAGAGAAGGGCATTAAAATGCTGCACTGCTGCTAAACAG
>gene=chr11_16424588-16424832; species=calJac
TCACATCACTGGCCTATCAAGTATGCTACCTTTTAACTCATAAGCTCAAAAGCTGGTAGTCTAACTGGCTGCCCTAATTAGCTACGATTTTCACACTACAGACAACATGATGAGCTAATCGAAATTTGCAAAATAATGACGTACCTCCAGCAAATATTCCTCCTCCTGAGGCCCAGTCTTAGAATAACAATAATGAGACCATTATTAGAGTAGGGCATTAAAATGCTGCACTGCTGCTAAACAG
>gene=chr11_16424588-16424832; species=canFam
TCACATCACTGGCCTATCAAGTATGCTACCTTTTAACTCATAAGCTCAAAAGCTGGTAGTCTAACTGGCTGCCCTAATTAGCTACGATTTTCACACTACAGACAACATGATGAGCTAATCGAAATTTGCAAAATAATGACGTACCTCCAGCAAATATTCCTCCTCCTGAGGCCCAGTCTTAGAATAACAATAATGAGACCATTATTAGAGAAGGGCATTAAAATGCTGCACTGCTGCTAAACAG
>gene=chr11_16424588-16424832; species=equCab
TCACATCACTGGCCTATCAAGTATGCTACCTTTTAACTCATAAGCTCAAAAGCTGGTAGTCTAACTGGCTGCCCTAATTAGCTACGATTTTCACACTACAGACAACATGATGAGCTAATCGAAATTTGCAAAATAATGACGTACCTCCAGCAAATATTCCTCCTCCTGAGGCCCAGTCTTAGAATAACAATAATGAGACCATTATTAGAGAAGGGCATTAAAATGCTGCACTGCTGCTAAACAG
>gene=chr11_16424588-16424832; species=gorGor
----------------------------------------------------------------------------------------------------------------------------------------------------------------------------------------------------------------------------------------------------
>gene=chr11_16424588-16424832; species=panTro
TCACATCACTGGCCTATCAAGTATGCTACCTTTTAACTCATAAGCTCAAAAGCTGGTAGTCTAACTGGCTGCCCTAATTAGCTACGATTTTCACACTACAGACAACATGATGAGCTAATCGAAATTTGCAAAATAATGACGTACCTCCAGCAAATATTCCTCCTCCTGAGGCCCAGTCTTAGAATAACAATAATGAGACCATTATTAGAGAAGGGCATTAAAATGCTGCACTGCTGCTAAACAG
>gene=chr11_16424588-16424832; species=papHam
TCACATCACTGGCCTATCAAGTATGCTACCTTTTAACTCATAAGCTCAAAAGCTGGTAGTCTAACTGGCTGCCCTAATTAGCTACGATTTTCACACTACAGACAACATGATGAGCTAATCGAAATTTGCAAAATAATGACGTACCTCCAGCAAATATTCCTCCTCCTGAGGCCCAGTCTTAGAATAACAATAATGAGACCATTATTAGAGAAGGGCATTAAAATGCTGCACTGCTGCTAAACAG
>gene=chr11_16424588-16424832; species=ponAbe
TCACATCACTGGCCTATCAAGTATGCTACCTTTTAACTCATAAGCTCAAAAGCTGGTAGTCTAACTGGCTGCCCTAATTAGCTACGATTTTCACACTACAGACAACATGATGAGCTAATCGAAATTTGCAAAATAATGACGTACCTCCAGCAAATATTCCTCCTCCTGAGGCCCAGTCTTAGAATAACAATAATGAGACCATTATTAGAGAAGGGCATTAAAATGCTGCACTGCTGCTAAACAG
>gene=chr11_16424588-16424832; species=rheMac
TCACATCACTGGCCTATCAAGTATGCTACCTTTTAACTCATAAGCTCAAAAGCTGGTAGTCTAACTGGCTGCCCTAATTAGCTACGATTTTCACACTACAGACAACATGATGAGCTAATCGAAATTTGCAAAATAATGACGTACCTCCAGCAAATATTCCTCCT-CTGAGGCCCAGTCTTAGAATAACAATAATGAGACCATTATTAGAGAAGGGCATTAAAATGCTGCACTGCTGCTAAACAG
>gene=chr11_36171313-36171557; species=hg19
GCTTCCAGAAGTGCTGGGGCAGGTGCATCCCTTGCTGACTTGGGGCCCCATTGAGGCTCTGCGTCTGTTCCTCATGACTCATGAATGTGTTCCTCATGACTGTTCCTCATGACTCATGTTCCTCATGACTCATGACTCATGAATGTGGCTGAATTGAGGGCTAAAGCCCTGGGTCTCTCTTACAGCATTGCTTTGGCATTCACCAGGCCAGGGCAGGCGTGAACGGTGGAATAGGGAGTGTGGT
>gene=chr11_36171313-36171557; species=bosTau
GCGTCC-------CTGGGGCGCGTGCAGTCCGTAC---CGGGGGGCTTCCTTGAGGCTCTGCAGCTGT---------------------TGCCGTATGTCT-----------CCCACCTT---------------------------GCAGCATGAGAAGGTAAAGCCCTGCTTCT-CCTTACAGCATTGCTTTTCTGTACATAAGGCCCAGGGGGTGGTGGTCTGTGGGGTAGA---T-----
>gene=chr11_36171313-36171557; species=calJac
GCTTCCAAAAGTGCTGGTGCA-ATGGGGCCCTTGCTGCCTTAGGGCCCCATTGAGGCTCTGCGTCTGTTTCTCATGAC----------------------------------------------------------------------------------------------------------------------------------------------------------------------
>gene=chr11_36171313-36171557; species=canFam
GCTGCC-------TTAGGGCAGGTGCTGTCCTCGC---CAGGGGATCCTGTGGGGGGCCTGCACCTGT---------------------CTCCCCACAGCC-----------CCCCGCCT------------------------------------------AAAGCTCTGCTTCT-CTTTACAGTGCAGCTTTTCTGTACATCAGGCCTGGG--GGGAT--GTGATGGAGCTGGGAGTGCAGT
>gene=chr11_36171313-36171557; species=equCab
GCTTCC-------GCAGGGCTGGTGCTGTCCTTGC----GGGACATCCTCAAGAGGCCCCGCACCTGT---------------------GTCCACGTGCCC-----------CCCATTCT---------------------------GCTGGGGAGGT----AAGGCCCTGCT--T-TCCTACAGCCTCGCTGTGGTGTTCACAGGGCCCGGGCAGGGGCACACAATGGGGCTGGGGGTGCATA
>gene=chr11_36171313-36171557; species=gorGor
GCTTCCAGAAGTGCTGGGGCAGGTGCAGCCCTTGCTGACTTGGGGCCCCATTGAGGTTCTGCGTCTGTTCCTCATGACCC--------------------------------------------------------------ATGTGGCTGAATTGAGGGCTAAAGCCCTGGGTCTCTCTTACAGCATTGCTTTGGCATTCACCAGGCCAGGGCAGGCGTGAACGGTGGAATAGGGAGTGTGGT
>gene=chr11_36171313-36171557; species=panTro
GCTTCCAGAAGTGCTGGGGCAGGTGCATCCCTTGCTGACTTGGGGCCCCATTGAGGTTCGGCGTCTGTTCCTCATGACTCATGAATGTGTTCCTCATGACTGTTCCTCATGACTCATGTTCCTCATGACTCATGACTCATGAATGTGGCTGAATTGAGGGCTAAAGCCCTGGGTCTCTCTTACAGCATTGCTTTGGCATTCACCAGGCCAGGGCAGGCGTGAACGGTGGAATAGGGAGTGTGGT
>gene=chr11_36171313-36171557; species=papHam
GCTTCCAGAAGTGCTGGGGCAGGTGCGGCGCTTGCTGACTTGGGGCCCCATTGAGGCTCTGTGTCTGTTCCTCAGGGCCC--------------------------------------------------------------GTGTGGCTAAGTTGAGGGCTAAAGCCTTGCTTCTCTCTTACAGCTTTGCTTTGGCATTCACCAGCCCAGGGCAGGCGTGAGCGGTGGAACAGGGAGTGTGGT
>gene=chr11_36171313-36171557; species=ponAbe
GCTTCCAGAAGTGCTGGGGCAGGTGCGGCCCTTGCTGACTTGGGGCCCCATTGAGGCTCTGCATCTGTTCCTCATGACCC-----------------------------------------------------------------TGGTTGAGTTGAGGGCCAAAGCCCTGGGTCTCTCTTATAGCATTGCTTTGGCATTCACCAGGCCAGGGCAGGCGTGAGTGGTGGAATAGGGAGTGTGAT
>gene=chr11_36171313-36171557; species=rheMac
GCTTCCAGAAGTGCTGGGGCAGGTGCGGTGCTTGCTGACTTGGGACCCCATTGAGGCTCTGTGTCTGTTCCTCAGGGCCC--------------------------------------------------------------GTGTGGCTAAGTTGAGGGCTAAAGCCTTGCTTCTCTCTTACAGCGTTGCTTTGGCATTCACCAGCCCAGGGCAGGCGTGAGCGGTGGAACAGGGAGTGTGGT
>gene=chr11_44883895-44884139; species=hg19
CTCCCAGGCAGCTGCCCCTTGCTTGGTTTTGGTCAACCACAAACCTCCTGGCCCTCCCCCAGTCTCTCTCGCTCTGTGTCTCGCCTGTGGGCTCCAAAGCTCTGACTCACCATGCAGCCAGCTCAGCGCTCAGCACCACCCTGCCTTATATGGTGAGCTCAGCACCTCTGGGTCAATGAGTGTTAattcatttattcagccaatggctgttgagtgcctatcatgtgccaggagctgtttaaat
>gene=chr11_44883895-44884139; species=bosTau
CTCCCAGGCAACTGCCCTTTG-TTGATTTCGGTCAACCACAAATCTCCTGGCCCTGTACCCGT-tctccatctct----ctcCCCTGTGAATTCTGCAGCTCTGACTCACCGCACAACCAACTCAGCGTTCAGCACCACCCTGCCTTATATGGGATGCTCACTGCTCTTGGGTCAATATGTATTAattcatttctacagccgttgtcttttgagctcctactgggtttcagacactg-ttattt
>gene=chr11_44883895-44884139; species=calJac
CTCCCAGACAGCTGCCC-TTGCTTGGTTTTGGTCAACCACAAAACTCCTGGCCCTCCCCCAGTCTCTCTCACTCTCTGTCTCGTCTGTGGGCTGCGAAGCTCTGAGTCACCATGCAGCCAGCTCAGCGCTCAGCACCACCCTACCTTATATGGTGAGCTCAGCACCTCTGGGTCAGTGAGTGTTAatttatttattcagccaatggctatcgagtgcctactgtgagccaggcactgtttagat
>gene=chr11_44883895-44884139; species=canFam
CTCCTAGGCCACTGTCCTTTGCTTGATTTTGGTCAACCACAAAACTCCTTGCCCTTTGCCAGT-TCTCGGTGTCT----CTTGCCTGTGGATTCTGCAGCTCTGACTCACCACATAGCCAGCTCAGCGTTCAGCACCAGCCTGCCTTATATG--GTGCTCAGCGTGGCTGGATCACCGAGTGGTAattcatttcttcaaccagtggctggtgtgttcttaccatgtgccaggcgatg-ttgtgt
>gene=chr11_44883895-44884139; species=equCab
CTCCCGGA--GCTGTCCTCCGCTTGGTTTCCGTCAGCCGCAAACCTCCTGGCCCTTCACCCAt-tctcagtctct----ctcGCCCGTGGATTCTGCAGCTCTGACTCACCATGCAA-CAGCTCGGTGGTCAGCACCACCCCGCCTTATATGGTGTGCTCAGCGCTCCTGGGTCAATGAGGGttcgttcgtgtcctcagccaacggctgttgagttcttcccatgggctcggccctg-ttattt
>gene=chr11_44883895-44884139; species=gorGor
CTCCCAGGCAGCTGCCCCTTGCTTGGTTTTGGTCAACCACAAACCTCCCGGCCCTCCCCCAGTCTCTCTCGCTCTGTGTCTCGCCTGTGGGCTCCAAAGCTCTGACTCACCATGCAGCCAGCTCAGCGCTTAGCACCACCCTGCCTTATATGGTGAGCTCAGCACCTCTGGGTCAATGAGTGTTAattcatttattcagccaatggctgttgagtgcctaccatgtgccaggagctgtttagat
>gene=chr11_44883895-44884139; species=panTro
CTCCCAGGCAGCTGCCCCTTGCTTGGTTTTGGTCAACCACAAACCCCCTGGCCCTCCCCCAGTCTCTCTCGCTCTGTGTCTCGCCTGTGGGCTCCAAAGCTCTGACTCACCATGCAGCCAGCTCAGCGCTCAGCACCACCCTGCCTTATATGGTGAGCTCAGCACCTCTGGGTCAATGAGTGTTAattcatttattcagccaatggctgttgagtgcctaccatgcgccaggagctgtttagat
>gene=chr11_44883895-44884139; species=papHam
CTCCCTGGCAGCTGCCCTTCGCTTGGTTTTGGTCAACCACAAACCTCTTGGCCCTCCCCCAGTCTCTCTCGGTCTGTGTCTCGCCTGTGGGCTCCAAAGCTCTGACTCACCGTGCAGCCAGCTCAGTGCTTAGCACCACCCTGCCTTATATGGTGAGCTCAGCACCTCTGGGTCAATGAGTGTTAattcatttattcagccaatggctgttgagtgcctaccatgtgccaggagctgtttagat
>gene=chr11_44883895-44884139; species=ponAbe
CTCCCAGGCAGCTGCCCCTTGCTTGGTTTTGGTCAACCACAAACCTCCTGGCCCTCCCCCAGTCTCTCTCGCTCTGTGTCTCGCCTGTGGGCTCCAAAGCTCTGACTCACCATGCAGCCAGCTCAGCACTCAGCACCACCCTGCCTTATATGGTGAGCTCAGCACCTCTGGGTCAATGAGTGTTAattcatttattcagccaatggctgttgagtgcctaccatgtgccaggagctgtttagat
>gene=chr11_44883895-44884139; species=rheMac
CTCCCTGGCAGCTGCCCTTCGCTTGGTTTTGGTCAACCACAAACCTCTTGGCCCTCCCCCAGTCTCTCTCGGTCTGTGTCTCGCCTGTGGGCTCCAAAGCTCTGACTCACCGTGCAGCCAGCTCAGCGCTCAGCACCACCCTGCCTTATATGGTGAGCTCAGCACCTCTGGGTCAATGAGTGTTAattcatttattcagccaatggctgttgagtgcctaccatgtgccaggagctgtttagat
>gene=chr11_45921288-45921532; species=hg19
AATACTATTTCCCCAACCCCCATCCCTTGCCCACCCCACCCCGAACTCCTTGGCGACCACTGAGTCCCCATAGCAACAGCGGTGACTTCACTCTGGGCTCGGCTTACAACCCCGGTGAGGTCACCGGCCGTTGCCAGGGGAACGGGAGGGCGCAAGGAGTCCGGGGTGGGGACTGTGGGGAGGTGCTGGCCGTCAGAGGCACGGCTGGATCGGGGAGGCGGCGGCCTCGCGCTTCCTCGCGGCG
>gene=chr11_45921288-45921532; species=bosTau
AAAACTAACCCCGGT--CTCCATCCCTTG-----TGGGGCCCGAACAGCTCAGCGACC-CTTCGTCCCCATGGCAACAGCGGTGACCTCACTCTGGGCTCGGTTTACTACTCGAGTGAGGTCACCGGCCGTTGCCAAGGGAACGAGGGGGTGCAAAGAGTCGGAAAGGGGGACCGTGGATCGGTGTGGACTGCCAAAGGTGGGACTGACATGCGGAGGAGGCGGCCTCGCGCGTCCTCGACGG-
>gene=chr11_45921288-45921532; species=calJac
AATACTATTTCTCCCGCCCCCATCCCTTG----GGGGGCCTGGAACTCCTTGGCGACTACTGAGTCCCCATAGCAACAGCGGTGACTTCACTCTGGGCTCGGCTTACAACCCCGGTGAGGTCACCGGCCGTTGCCAAGGGAACGGGAGGGTGCAAGGAGT-CGGAGTGGGGACAGTAGGGGGGTGCAGGCCGTCAGAAGCATGGCTGGAGTTGGGAGGAGGCGGCTTTGAGCTTCCTTGTTGGG
>gene=chr11_45921288-45921532; species=canFam
--------------C--CTCCATCCCTTG-----TGGGGCCCGAACTCCTAGGCGACC-CTGCGTCCCCATGGCAACAGCGGTGACCTCACTCTGGGCTCGGCTTACAACCCCGGTGAGGTCACCGGCCGTTGCCAAGGGAACCGGAGGGTGCCGAGAGTCCG--AGGGGCACCGCG--GCGCTGCGGCCTACTGAAGGCGCCGC------------GGATTGGTCCCACGCGTCCTCGC--G-
>gene=chr11_45921288-45921532; species=equCab
AATGCTAAC-----C--CCGCATCCCTTG-----TGGGGCCCGAACTCCTTGGCGACC-CTGGGTCCCCATGGCAACAGCGGTGACCTCACTCTGGGCTCGGCTTACAACCCGGGTGAGGTCACCGGCCGTTACCAAGGGAACGGGAGGGTGCAAAGAGTCAGGGAGGAGGACCATG-AGAGGAGTGGCCTGTCAAAGGCGCAGCCAGCATGGGGAGGAGGTGGCCTTGCGCATCCTcgcggg-
>gene=chr11_45921288-45921532; species=gorGor
AATACTATTTCCCCAACCCCCATCCCTTGCCCACCCCACCCCGAACTCCTTGGCGACCACTGAGTCCCCATAGCAACAGCGGTGACTTCACTCTGGGCTCGGCTTACAACCCCGGTGAGGTCACCTTCCGTTGCCAGGGGAACGGGAGGGCGCAAGGAGTCCGGGGTGGGGACTGTGGGGAGGTGCAGGCCGTCAGAGGCACGGCTGGATCGGGGAGGCGGC----------------------
>gene=chr11_45921288-45921532; species=panTro
AATACTATTTCCCCAACCCCCATCCCTTGCCCACCCCACCCCGAACTCCTTGGCGACCACTGAGTCCCCATAGCAACAGCGGTGACTTCACTCTGGGCTCGGCTTACAACCCCGGTGAGGTCACCGGCCGTTGCCAGGGGAACGGGAGGGCGCAAGGAGTCCGGGGTGGGGACTGTGGGGAGGTGCTGGCCGTCAGAGGCACGGCTGGATCGGGGAGGCGGCGGCCTCGCCCTTCCTCGCGGCG
>gene=chr11_45921288-45921532; species=papHam
AATACTATTTCCCCCGCCCCCATCCCTTGCCCCCCCCCCCCCGAACTCCTTGGCGACCACTGAGTCCCCATAGCAACAGCGGTGACTTCACTCTGGGCTCGGCTTACAACCCCAGTGAGGTCACCGGCCGTTGCCAGGGGAACGGGAGGGCGCAAGGAGTCCGGGGTGGGGACTGTGGGGAGGTGCAGGCAGTCAGAGGCACGGCTGGAGCCGGGAGGCGGCGGCCTCGCGCTTCCTAGCGGCC
>gene=chr11_45921288-45921532; species=ponAbe
----------------------------------------------------------------------------------------------------------------------------------------------------------------------------------------------------------------------------------------------------
>gene=chr11_45921288-45921532; species=rheMac
AATACTATTTCCCCCGCCCCCATCCCTTGCCCCCCCCCCCCCGAACTCCTTGGCGACCACTGAGTCCCCATAGCAACAGCGGTGACTTCACTCTGGGCTCGGCTTACAACCCCAGTGAGGTCACCGGCCGTTGCCAGGGGAACGGGAGGGCGCAAGGAGTCCGGGGTGGGGACTGTGGGGAGGTGCAGGCAGTCAGAGGCACGGCTGGAGCCGGGAGGCGGCGGCCTCGCGCTTCCTAGCGGCC
>gene=chr11_46318498-46318742; species=hg19
AAGGCCTTCAGGGAGTCCAGCCCAGATCCGAGGAAGCATCTTTCCTCTCCCAGGCCCCAGGAAGGGGCTTGGCAAACCCTTATCGCCTGAGAAGCAGCTGCTGGAGAAATACCTTAGCGGCTGACTCACCGGCTCCCTCTGCTCACAGCCCCCTCCCACTGGGCCCAACACCAGGCCTTTGAGAGACCCTAAGGGAGAGAACTGGCGGAAGCGCCCCCAGCCGGCAGGCCCGGGCTCTGCGGAG
>gene=chr11_46318498-46318742; species=bosTau
GAATCCTTGAGGGACCCTGGCCCAGACTGGAGGAAGCCTCTCTCCTCTCCCAGGCCCCGGAAATGGGCTTGGCAAACCCTTATCGCCTGAGACGCAGCTGCTGAAGAAATACCTTAGCAGCTGACTCACTGGCT------CCTCACAGCCCTCTCCCACTGGGCCCCACATCAGGCCTTTGAGAGACCCTgagagaaagagaaggaagaggCGCCCCCAGCTGGGTGGCCCAGACTCCGCCAGA
>gene=chr11_46318498-46318742; species=calJac
AAGGCCTTCGGGGAACCCAGCCCAGATCTGAGGAAGCATCTCTCCTCTCCCAGGCCCCAGGAAGGGGCTTGGCAAACCCTTATCGCCCGAGAAGCAGCTGCAGGAGAAATACCTTAGCCTCTGACTCACCGGCTCCCTCTGCTCGGGGCCCCCTCCCACTGGGCCCGACGCCAGGCCTTTGAGAGACCCTAAGGGAGAGAACTGGTAGAAGCGCCCCCAGCCGGCAGGCCCGGGCTCTGCGGAG
>gene=chr11_46318498-46318742; species=canFam
GAGGCCTTCAGGGACCCCAGCCCAGACTGGAGGAAGCATGTCTCCTCTCCCAGGCCCCAGGAAAGGCCTTGGCAAACCCTTATCGCCTGAGAAGCAGCTGCTGGAGGAATACCTTAGCGGCTGACTCACTGCCTCCCT-TCCTCACCACCCCCTCCCACTGGGCCCCACACCAGGCCTCTGAAAAACCCTGAAGGAGAGGGCAGGGAAACGCGCCCCCAGCTGGGTGGCCCAGGCCCTACAGAG
>gene=chr11_46318498-46318742; species=equCab
TAGGCCTTCAGAGACCCCAGCCCAGACTG--GGAAGCTGTGCTCCTCTCCCAGTTCCCGGGGAAAGGCTTGGCAGACCCTTATCTCCTGAGAAGCAGCTGCTGGAGAAATACCTTAGCGGCTGACTCACTGCCTCGCTCTCTTCACAGCCCCCTCCCACTGGGCCCCACAGCAGGCCTTAGAGAGACCCTGAGAGAGAGAGCCGGG-CAAGCGCCCCCAGCTGGGTGGCCCAGGCTGTGCGGAG
>gene=chr11_46318498-46318742; species=gorGor
AAGGCCTTCAGGGAGTCCAGCCCAGATCCGAGGAAGCATCTTTCCTCTCCCAGGCCCCAGGAAGGGGCTTGGCAAACCCTTATCGCCTGAGAAGCAGCTGCTGGAGAAATACCTTAGCGGCTGACTCACTGGCTCCCTCTGCTCACAGCCCCCTCCCACTGGGCCCAACACCAGGCCTTTGAGAGACCCTAAGGGAGAGAACTGGCGGAAGCGCCCCCAGCCGGCAGGCCCGGGCTCTGCGGAG
>gene=chr11_46318498-46318742; species=panTro
AAGGCCTTCAGGGAGTCCAGCCCAGATCCGAGGAAGCATCTTTCCTCTCCCAGGCCCCAGGAAGGGGCTTGGCAAACCCTTATCGCCTGAGAAGCAGCTGCTGGAGAAATACCTTAGCGGCTGACTCACCGGCTCCCTCTGCTCACAGCCCCCTCCCACTGGGCCCAACACCAGGCCTTTGAGAGACCCTAAGGGAGAGAACTGGCGGAAGCGCCCCCAGCCGGCAGGTCCGGGCTCTGCGGAG
>gene=chr11_46318498-46318742; species=papHam
AAGGCCTTCAGGGAATCCAGCCCAGATCGGAGGAAGCATCTCTCCTCTCCCAGGCCCCAGGAAGGGGCTTGGCAAACCCTTATCGCCTGAGAAGCAGCTGCTGGAGAAATACCTTAGCGGCTGACTCACCGGCTCCCTCTGTTCACAGCCCCCTCCCGCTGGGCCCAACACCAGGCCTTTGAGAGACCCTAAGGGAGAGAACTGACGGAAGCGCCCCCAGCCGGCAGGCCCGGGCTCTGCGGAG
>gene=chr11_46318498-46318742; species=ponAbe
AAGGCCTTCAGGGAATCCAGCCCAGATCCCAGGAAGCATCTCTCCTCTCCCAGGCCCCAGGAAGGGGCTTGGCAAACCCTTATCGCCTGAGAAGCAGCTGCTGGAGAAATACCTTAGCGGCTGACTCACCGGCTCCCTCTGCTCACAGCCCCCTCCCACTGGGCCCAACACCAGGCCTTTGAGAGACCCTAAGGGAGAGAGCTGGCGGAAGCGCCCCCAGCCGGCAGGCCCGGGCTCTGCGGAG
>gene=chr11_46318498-46318742; species=rheMac
---GCCTTCAGGGAATCCAGCCCAGATCGGAGGAAGCATCTCTCCTCTCCCAGGCCCCAGGAAGGGGCTTGGCAAACCCTTATCGCCTGAGAAGCAGCTGCTGGAGAAATACCTTAGCGGCTGACTCACCGGCTCCCTCTGTTCACAGCCCCCTCCCGCTGGGCCCAACACCAGGCCTTTGAGAGACCCTAAGGGAGAGAACTGACGGAAGCGCCCCCAGCCGGCAGGCCCGGGCTCTGCGGAG
>gene=chr11_62389544-62389788; species=hg19
TCGCACTCCCCTACCAGCTCCCAGCTGGGGCTGGCAGCGCCGCCAGGGCACGCTTCCGGTCATCTGTGCACCCCCCCGCCTTGTAGACTTGATTTCCGGTCCCACCGCCAGGTTCCGGGAACCACCGGGTGGTGACGTCACATCCGGCGTGCCAAACTCGCGTGGCCGGCAGTCAAAACCCCGGGTAGGTGCAGAATCTCGAGTAGGTGCACGTGGTACCTACCTCGAGACCCGCCCCCTCATC
>gene=chr11_62389544-62389788; species=bosTau
TCACGCTCCTCGAGAGGCTCCGAGCTAGCGCTGGCAGCGCCGTCTGGGCCCACTTCCGGTCATCTGCACACCCCCCTTCCCTCTGGG--TAATTTCCGGTCCCATTGCCTAGTTCTGGGAACCACGGGAGGGCGACGTCATATCCGGCGTGTCAAGCGTGCCTGGCAGGTGGTCAGGAGCAAA-------------------GTAAGGTAACGTGGGAGTGGCTTTGAG---------------
>gene=chr11_62389544-62389788; species=calJac
TTACGCTACCCTACCAGCCCTAGGCTAGGACTGGCAGCGCCGTCCGGTCCCGCTTCCGGTCACCTGCG-------CCCCCTCGTAGACCTGATTTCCGGTCCCACCGCCAGGTTCCTGGAACCACGGGGAGGTGACGCCACATCCGGCGTGTCAAACGCGCGTGGCCGGCAGT------------------CAGAATCTCGGGTAGGTGCACGTGGCATCTACCTCGAGGCCCGCCCCCG-ATC
>gene=chr11_62389544-62389788; species=canFam
TCACGCTCCTTCACCAGCTCCGAgccggggccgccggcgccgcccgcgcccACTTCCGGTCATCTGCACCCCGC-----CCCCCGGG-CTAATTTCCGGTCCCGCCGCCTAGTTCTGGGAACCACGGGACGGTGACGTCACATCCGGCGTGGCGTGCTCGCGTGGCGGGCGGTCAGTCGCCTG-------------------GCGGGAGTGACTTTG---------------------------
>gene=chr11_62389544-62389788; species=equCab
TCGCGCTCCTCTACTGGCTCCGA-CCGGGGCTGGCGGAG----CCGTGCCCACTTCCGGTCACCTGCACA---------CCCCCAGG-TTAACTTCCGGTCCCACAGCTTGGTTCTGGGAACCACGGGAGGGTGACGTCACATCCGGCGTGCCAAGCGCGCGAGGCCGGCGGTCAGAAGCCCG-------------------GTGAGAGCACGTGGGAAAGAC--TGAG---------------
>gene=chr11_62389544-62389788; species=gorGor
TCGCACTCCCCTACCAGCTCCCAGCTGGGGCTGGCAGCGCCGCCAGGGCACGCTTCCGGTCATCTGTGCACCCCCGCGCCTTGTAGACTTGATTTCCGGTCCCACCGCCAGGTTCCGGGAACCACGGAGTGGTGACGTCACATCCGGCGTGCCAAACTCGCGTGGCCGGCAGTCAAAACCCCGGGTAGGTGCAGAATCTCGAGTAGGTGCACGTGGTACCTACCTCGAGACCCGCCCCCTCATC
>gene=chr11_62389544-62389788; species=panTro
TCGCACTCCCCTACCAGCTCCCAGCTGGGGCTGGCAGCGCCGCCAGGGCACGCTTCCGGTCATCTGTGCACCCCCCCGCCTTGTAGACTTGATTTCCGGTCCCACCGCCAGGTTCCGGGAACCACCGGGTGGTGACGTCACATCCGGCGTGCCAAACTCGCGTGGCCGGCAGTCAAAACCCCGGGTAGGTGCAGAATCTCGAGTAGGTGCACGTGGTACCTACCTCGAGACCCGCCCCCTCATC
>gene=chr11_62389544-62389788; species=papHam
TCGCACTCCCCTACCAGCTCCTAGCCGGGGCTGGCAGCACCGCCCGGGCACGCTTCCGGTCATCTGTG-------CCCCCTTGTAGACTTGATTTCCGGTCCCACCGCCAGGCTCCGGGAACCACGGGGCGGTGACGTCACATCCGGCGTGCCAAACTCGCGTGGACGGCAGTCAAAATCCCGGGTAGGTGCAGAATCTCGGGTAGGTGCACGTGGCACCTACCTCACGACCCGCCCCCG-ATC
>gene=chr11_62389544-62389788; species=ponAbe
TCGCACTCCCCTACCAGCTCCCCGCTGGGGCTGGCAGCGCCGCCAGGGCACGCTTCCGGTCATCTGTG--CCCCCCCACCCTGTAGACTTGATTTCCGGTCCCACCGCCAGGTTCCGGGAACCACGG---GGTGACGTCATATCCGGCGTGCCAAACTCGCGTGGCCGGCAGTCAAAACCCCGGGTAGGTGCAGAATCTCGAGTAGGTGCACGTGGCACCTACCTCGAGACCCGCCCCCTCATC
>gene=chr11_62389544-62389788; species=rheMac
TCGCACTCCCCTACCAGCTCCTAGCCGGGGCTGGCAGCACCGCCCGGGCACGCTTCCGGTCATCTGTG-------CCCCCTTGTAGACTTGATTTCCGGTCCCACCGCCAGGCTCCGGGAACCACGGGGCGGTGACGTCACATCCGGCGTGCCAAACTCGCGTGGACGGCAGTCAAAATCCCGGGTAGGTGCAGAATCTCGGGTAGGTGCACGTGGCACCTACCTCGCGACCCGCCCCCG-ATC
>gene=chr11_65264905-65265149; species=hg19
CCCAGGCCAGCTGCCACCCCGCCCCCATGCCATTCCCCAGAACAGGCACAGGCGTTAGGGCGGGGCGCGCGTGCGCAGTCACGCGCTGCGCCAACCGCCACAGCTCCGGGAAGGCGGCCAGGACCGGCTAGAGCCGGTTAGAACCAGTGGCGCCCGCCCACGAGCCAGCGCCTCACAAAGGGAGGGCGGCTCACGGCCCTCGCGTATCCCTGCGCGGCGCTCGCGAGCCGCCCCTCCCCCGGCG
>gene=chr11_65264905-65265149; species=bosTau
CCCAACACAGCTGCCACCCTCCCCC-ACGCATTTCTCTAGGCTAGGCATTGGCCTTGGGGTGGGGCGCGCGTGCGCAGTGGCGCGCTGCGTCAACCGCCACCGCCCCGGG-AGGCGGCCGGGACCGGTTGGAGCCGGTTAGAACCGGCAACA-CCGCCCGCGAGTCGACGCCTCACAAAGGGA-GGCGGCTCACGGCC--AGCATATCCCTGCGCCGTGCGT----GTGGG-------------
>gene=chr11_65264905-65265149; species=calJac
CCCAGCTCAGCTGCCACCCCACCCCCA--CCATTCCCCAAAGCAGGCACAGGCGATGGGGCGGGGCGCGCGTGCGCAGTCACGCGCTGCACCAACCGCCACAGCTCCAGGAAGCCGGCCAGGACCGGCTGGAGCCGGTTGGAACCGGTGGCATCCGCCCGCGAGCCAGCGCCTCACAAAGGGAGGGCGGCTCACGGCCCCCGCGTATCCCTGCGCGGCGCTCGCGAGCCGCCCCTCCCCCGGC-
>gene=chr11_65264905-65265149; species=canFam
CCCACCCC--CTGCGCCCCTCCCCCGCCCCGCCAACCTCTGGCACACACAGGGTCTGGGGCGGGGCGCGCATGCGCACTGGCGCCCTGCGACAACCGCCACCGCTCCCGG-AGGCGGCCAGGACCGGCTGGAGCCGGTTAGAGCCGGCGGTGCCCGCCCGCGAGCCGGCGCCTCACAAGGGGAGGGCGGCTCACGGCT--CGCGTATCCCTGCGCCGGGCGTGCGCGCCGTCCTTCCCCCC--C
>gene=chr11_65264905-65265149; species=equCab
-------------------------------------------------------------------------------------------------------------------------------------CCGGTTAGAGACGGCAGCGGCCGGCCGCGAGCCGTCGCCTCACAAAGCAAGGGCGGGTCACGGGC--CCCAGATCCCCTGCCCGGGCTGAAGGGCTGGCCCTTCCCCA--C
>gene=chr11_65264905-65265149; species=gorGor
CCCAGGCCAGCTGTCACCCCGCCCCCATGCCATTCCCCAGAACACGCACAGGCGTTAGGGCGGAGCGCGCGTGCGCAGTCACGCGCTTCGCCAACCGCCACAGCTCCGGGAAGGCGGCCAGGACCGGCTAGAGCCGGTTAGAACTAGTGGCGCCCGCCCACGAGCCAGCGCCTCACAAAGGGAGGGCGGCTCACGGCCCTCGCGTATCCCTGCGCGGCGCTCGCGAGCCGCCCCTCCCCCGGCC
>gene=chr11_65264905-65265149; species=panTro
CCCAGGCCAGCTGCCACCCCGCCCCCATGCCATTCCCCAGAACAGGCACAGGCGTTAGGGCGGGGCGCGCGTGCGCAGTCACGCGCTGCGCCAACCGCCACAGCTCCGGGAAGGCGGCCAGGACCGGCTAGAGCCGGTTAGAACCAGTGGCGCCCGCCCACGAGCCAGCGCCTCACAAAGGGAGGGCGGCTCACGGCCCTCGCGTATCCCTGCGCGGCGCTCGCGAGCCGCCCCTCCCCCGGCC
>gene=chr11_65264905-65265149; species=papHam
CCCAGCCCAGCTGCCACCCCGCCCCCATGCCATTCCCTAGGACTGGCGCAGGCGTTAGGGCGGGGCACGCGTGCGCAGTCACGCGCTGCGCCAACCGCCACAGCTCCGGGAAGGCGGCCAGGACCGGCTAGAGCCGGTTAGAACCGGTGGCTCCAGCCCACGAGCCAGCGCCTCACAAAGGGAGGGCGGCTCACGGCCCTCGCGTATCCCTGCGCGGCGCTCGCGAGCCGCCCCTCCCCCGGCC
>gene=chr11_65264905-65265149; species=ponAbe
CCCAGACCGGCTGCCACCCCGCCCCCATGCCATTCCCCTGAACAGGCACAGGCGTCAGGGCGGGGCGCGCGTGCGCAGTCACGCGCTGCGCCAACCGCCACAGCTCCGGGAAGGCGGCCAGGACCGGCTAGAGCCGGTTAGAACCAGTGGCGCCCGCCCACGAGCCAGCGCTTCACAAAGGGAGGGCGGCTCACGGCCTTCGAAAATCCTTGCGCGGCGCTCGCGAGCCGCCCCTCCCCCGGCC
>gene=chr11_65264905-65265149; species=rheMac
CCCAGCCCAGCTGCCACCCCGCCCCC-----ATTCCCTAGGACTGGCGCAGGCGTTAGGGCGGGGAACGCGTGCGCAGTCACGCGCTGCGCCAACCGCCACAGCTCCGGGAAGGCGGCCAGGACCGGCTAGAGCCGGTTAGAACCGGTGGCTCCAGCCCACGAGCCAGCGCCTCACAAAGGGAGG----------------------------------------------CCCTCCCCCGGCC
>gene=chr11_66185646-66185890; species=hg19
TGCCCACTTTCCCACAGCCAGCAGGCTCTGATGCCTCCCCCATCTCAGGCTTCTAATTCTTAGCTTGTTCTGCTGCTGCCTGCCACTTGGGGGAGAGAGTGGGGTGACTCAGCCAGGCCAGGATGACTCACACTGCCAGTATTTTTAGCAGCGGCCAGGAGCTCTCTAGTGTGCCAGCCGCCCCCCTCCTCCTGCTTGCTATTTCGGAACCGTCACTGGTGATATAAATAGCTCCTCTCCCACG
>gene=chr11_66185646-66185890; species=bosTau
TGCCCACTTTCCTATAGTCAATGGGCTCTGATACCTCCCCCATCTCAGACTTCCAATTCTTAGCCTGTTTTGCTGCTGCCTGCTGCTT--GGGAGGGAGTGGGGTGACTCAGCCAGGCCAGGATGACTCACACTGCCAGTATTTTTAGCAGCAGCCAGGAGCTCTCTAGCGTGCCAGCCGCCCCCCTCCTCCTGCTTGCTATTTTGGAACCATCACTGGTGATATAAATAGCTCCTCTCCCACG
>gene=chr11_66185646-66185890; species=calJac
TGCCCAGTTTCCCACGGACAGCAGGCTCTGATGCCTCCCCCATCTCAGGCTTCTAATTCTTAGTTTGTTCTGCTGCTGCCTGCCACTTGGGGGAGAGAGTGGGGTGACTCAGCCAGGCCAGGATGACTCACACTGCCAGTATTTTTAGCAGCGGCCAGGAGCTCTCTAGTGTGCCAGCCACCCCCCTCCTCCTGCTTGCTATTTCGGAACCGTCACTGGTGATATAAATAGCTCCTCTCCCACG
>gene=chr11_66185646-66185890; species=canFam
TGCCCATTTTCCCATAGCCAATGGGCTCTGATACCTCCCCCATCTCAAGCTTCCAATTCTTAGCTTGTTCTGCTGCTGCCTGCCGATTCGGGAGGAGAGTGGGGTGACTCAGCCAGGCCAAGATGACTCACACTGCCAGTATTTTTAGCAGCGGCCAGGAGCTCTCTAGCGTGCCAGCCGCCCCCCTCCTCCTGCTTGCTATTTTGGAACCGTCACTGATGATATAAATAGCTCCTCTCCCACG
>gene=chr11_66185646-66185890; species=equCab
TGTCCACTTTCCTGTAGTCGATGGGCTCTGATACCTCCCCCATCTCAGGCTTCCAATTCTTAGCCTGTTCTGCTGCTGCTTGCTGCTTAGGGGGGAGAGTGGGGTGACTCAGCCAGGCCAGGATGACTCATACTGCCAGTATTTTTAGCAGCGGCCTGGAGCTCTCTAGCGTGCCAGCCGCCCCCCTCCTCCTGCTTGCTATTTTGGAACCATCACTGGTGATATAAATAGTTCCTCTCCCACG
>gene=chr11_66185646-66185890; species=gorGor
TGCCCACTTTCCCACAGCCAGCAGGCTCTGATGCCTCCCCCATCTCAGGCTTCTAATTCTTAGCTTGTTCTGCTGCTGCCTGCCACTTGGGGGAGAGAGTGGGGTGACTCAGCCAGGCCAGGATGACTCACACTGCCAGTATTTTTAGCAGCGGCCAGGAGCTCTCTAGTGTGCCAGCCGCCCCCCTCCTCCTGCTTGCTATTTCGGAACCGTCACTGGTGATATAAATAGCTCCTCTCCCACG
>gene=chr11_66185646-66185890; species=panTro
TGCCCACTTTCCCACAGCCAGCAGGCTCTGATGCCTCCCCCATCTCAGGCTTCTAATTCTTAGCTTGTTCTGCTGCTGCCTGCCACTTGGGGGAGAGAGTGGGGTGACTCAGCCAGGCCAGGATGACTCACACTGCCAGTATTTTTAGCAGCGGCCAGGAGCTCTCTAGTGTGCCAGCCGCCCCCCTCCTCCTGCTTGCTATTTCGGAACCGTCACTGGTGATATAAATAGCTCCTCTCCCACG
>gene=chr11_66185646-66185890; species=papHam
TGCCCACTTTCCCACAGCCAGCAGGCTCTGATGCCTCCCCCATCTCAGGCTTCTAATTCTTAGCTTGTTCTGCTGCTGCCTGCCACTTGGGGGAGAGAGTGGGGTGACTCAGCCAGGCCAGGATGACTCACACTGCCAGTATTTTTAGCAGCGGCCAGGAGCTCTCTAGTGTGCCAGCCGCCCCCCTCCTCCTGCTTGCTATTTCGGAACCGTCACTGGTGATATAAATAGCTCCTCTCCCACG
>gene=chr11_66185646-66185890; species=ponAbe
TGCCTACTTTCCCACAGCCAGCAGGCTCTGATGCCTCCCCCATCTCAGGCTTCTAATTCTTAGCTTGTTCTGCTGCTGCCTGCCACTTGGGGGAGAGAGTGGGGTGACTCAGCCAGGCCAGGATGACTCACACTGCCAGTATTTTTAGCAGCGGCCAGGAGCTCTCTAGTGTGCCAGCCGCCCCCCTCCTCCTGCTTGCTATTTCGGAACCGTCACTGGTGATATAAATAGCTCCTCTCCCACG
>gene=chr11_66185646-66185890; species=rheMac
TGCCCACTTTCCCACAGCCAGCAGGCTCTGATGCCTCCCCCATCTCAGGCTTCTAATTCTTAGCTTGTTCTGCTGCTGCCTGCCACTTGGGGGAGAGAGTGGGGTGACTCAGCCAGGCCAGGATGACTCACACTGCCAGTATTTTTAGCAGCGGCCAGGAGCTCTCTAGTGTGCCAGCCGCCCCCCTCCTCCTGCTTGCTATTTCGGAACCGTCACTGGTGATATAAATAGCTCCTCTCCCACG
>gene=chr11_68890241-68890485; species=hg19
GCCATGGAGAATGCCGCCCAAGGGCTGGTCCTGGGCCATTGTTTACCCTAGTTCTGCATGGAGGGTTTGACCTCACGCCCGGCTCCCCACCTGCCCGCCCTGCTGTGCGGCCTCCTCCCTGCCTCGGCTGACTCACAGCTCTGCTATGCGTCCTGCAAACATTCCGGAGCCCTCGCCCTGCAGCAGTGCTCTCTGCATTGGTGGATAATAGGGCAGCACTCTGTACCCAGAACGGGAGGCATTT
>gene=chr11_68890241-68890485; species=bosTau
GCC-TGGGCGATGACGCCCGAGGGCTGGTTCCGGGCTGCTGTTTACCCTGGTTCTGCATGGAGGGTTTGACCTCAGGCCTG-CTCCCCACCCA-CCGGCCTGCTGAGCCGCCTCCCCTCGGCTCCAGCTGACTCATGGCTCTGCTATGTGTCCAGCAAACATTCTGGAACCCTCACCCTGCAGCAGGGCTCTCTGAGCTGGCAGATGACAGGGCAGTGCTCTCTACCCCAAGTGGGAGGCGTTT
>gene=chr11_68890241-68890485; species=calJac
GCCATGGAGAACACCACCCAAGGGCTGGTCTTGGGCCACTGTTTACCCTGTTTCTGCATGGAGGGTTTGACCTCACGCC-GGCTCCCTACCTGCCCGCCCTGGTGTATGGCCTCCTCCCGGCCTCAGCTGACTCACAGCCCTGCTATGCATCCTGCAAACATTCCGGAGTCCTCGCCCTGCAGCAGCCCTCTCTGCTTTGGTGGATAATAGGGCAGCGCTTTGTGCCCCGAGCAGGAGGCATTT
>gene=chr11_68890241-68890485; species=canFam
---GACGATGACGCCGCCCGAGGGCTGGTTCCAGGCTGCTGTTTACCCTGGTTCTGCATGGAGGGTTTGACCTCACGCCGG-CTCCCCACCCTCCAGGCCAGCTGAGCCGCCTCCTCTCTGCTTTAGCTGACTCACAGCTCTGCTATGCG-------------TCGGAACCCTCACCCTGCAGCAGGGCTCTGTGTGCTGGCCGGTGACAGGGCCGCGCTCAGGGCTCCAAGGGAGAGGCACTT
>gene=chr11_68890241-68890485; species=equCab
GTCGACAACGATGACGCCCCAGGGCCGGTTCCAGGCGGCTCTTTGCCCC-GTTCTGCATGGAGGGTTTGACCTCACGCCCG-CACCCCACCCTCCAGCTCCGCTGAGCCGCCTCCTCGCTGCTTGAGCTGACTCACCGCTCTGCTATGCGTCCTGCAGGCATTCCCGCACCCTCGCCCTGCA-CCAGGCTCTCCACGGTGGCGGACAACAGGGCGGTGCCCTGTGCTCCGGGCAGGAGGCATTT
>gene=chr11_68890241-68890485; species=gorGor
GCCATGGAGAATGCCGCCCAAGGGCTGGTCCTGGGCCATTGTTTACCCTAGTTCTGCATGGAGGGTTTGACCTCACGCCCGGCTCCCCACCTGCCCGCCCTGCTGTGCGGCCTCCTCCCTGCCTCGGCTGACTCACAGCTCTGCTATGCGTCCTGCAAACATTCCGGAGCCCTCGCCCTGCAGCAGTGCTCTCTGCATTGGTGGATAATAGGGCAGCACTCTGTACCCGGAACGGGAGGCATTT
>gene=chr11_68890241-68890485; species=panTro
GCCATGGAGAATGCTGCCCAAGGGCTGGTCCTGGGCCATTGTTTACCCTAGTTCTGCATGGAGGGTTTGACCTCACGCCCGGCTCCCCACCTGCCCGCCCTGCTGTGTGGCCTCCTCCCTGCCTCGGCTGACTCACAGCTCTGCTATGTGTCCTGCAAACATTCCGGAGCCCTCGCCCCGCAGCAGTGCTCTCTGCATTGGTGGATAATAGGGCAGCACTCTGTACCCGGAACGGGAGGCATTT
>gene=chr11_68890241-68890485; species=papHam
GCCATGGAGAATGCCGCCCAAGGGCTGGTCCTGGGCCACTGTTTACCCTAGTTCTGCATGGAGGGTTTGACCTCACGCCGGGCTCCCCACCTGCCTGCCCTGCTGTGCGGCCTCCTCCCTGCCTCGGCTGACTCACAGCTCTGCTATGCGTCCTGCAAACATTCCGGAGCCCTCGCCCTGCAGCAGTGCTCTCTGCATTGGTGGATAATAGGGCAGCACTCTGTACGCGCAGCAGGAGGCATTT
>gene=chr11_68890241-68890485; species=ponAbe
GCCATGGAGAATGCCGCCCAAGGGCTGGTCCTGGGCCACTGTTTACCCTAGTTCTGCATGGAGGGTTTGACCTCACGCCCGGCTCCCCACCTGCCCGCCCTGCTGTGGGGCCTCCTCCCTGCCTTGGCTGACTCACAGCTCTGCTATGCGTCCTGCAAACATTCCGGAGCCCTCGCCCTGCAGCAGTGCTCTCTGCATTGGTGGATAATAGGGCAGCACTCTGTACTCGGAGCAGGAGGCATTT
>gene=chr11_68890241-68890485; species=rheMac
GCCATGGAGAATGCCGCCCAAGGGCTGGTCCTGGGCCACTGTTTACCCTAGTTCTGCATGGAGGGTTTGACCTCACGCCCGGCTCCCCACCTGCCTGCCCTGCTGTGCGGCCTCCTCCCTGCCTCGGCTGACTCACAGCTCTGCTATGCGTCCTGCAAACATTCCGGAGCCCTCGCCCTGCAGCAGTGCTCTCTGCATTGGTGGATAATAGGGCAGCACTCTGTACGCGCAGCAGGAGGCATTT
>gene=chr11_72909740-72909984; species=hg19
ctgttaatttgggctttgctgttggttttctcatgattagacttggttgagttcttgcgaggaaggtcacagaggtgaagtgccactctcattgcattatatcaagggaacattccatcagcatgactcatcaccattgataacaggcttgatcacatgacagagggagtgattgtcagacttctccatggcgaagttactcAAAGGATGCATTCCAATCACTGAGATGGAAGGGGCAGTACCC
>gene=chr11_72909740-72909984; species=bosTau
----------------------------------------------------------------------------------------------------------------------------------------------------------------------------------------------------------------------------------------------------
>gene=chr11_72909740-72909984; species=calJac
ctctcaatttgggcttttctgttggttttctcatgattagactgggttgagttcttgggaggaaggtcacccaggtgaagtgccagtctcactgcattatatcaagggaacattccattagcatgacttatcaccattgataacaggcttgatcacatgacagagggagagattgtcagacttctccatggcaaagttactcAAAGGGTGCATTCTGATTACTGAGATGGAAGGGACAGCAGCC
>gene=chr11_72909740-72909984; species=canFam
---------------------------------------------------------------------------------------------------------------------------------------------------------------------------------------------------------cAGAGGATCCATTCTGATCGCTAAGATGGGAGGGGCAGTAGGC
>gene=chr11_72909740-72909984; species=equCab
ctgtcgatgtgtttttttctgatgtttttctcatgattagactggagtgagttcttgggagtaggaccaccgaggtaaagggctgtcctcaccacgtcagctcaagggtacgtactatgaacaggacctatcactggtgacgttgaccttgagcacgtggcaaaggttaggttcg-caggtttctcccctgcaaagttact-----GATGC-CTCTGATCACTAAGACAAGAGGGGCAGCACCC
>gene=chr11_72909740-72909984; species=gorGor
ctgttaatttgggctttgctgttggttttctcatgattagacttggttgagttcttgcgaggaaggtcacagaggtgaagtgccactctcattgcgttatatcaagggaacattccatcagcatgactcatcaccattgataacaggcttgatcacatgacagagggagtgattgtcagacttctccatggcgaagttactcAAAGGATGTATTCCAATCACTGAGATGGAAGGGGCAGTACCC
>gene=chr11_72909740-72909984; species=panTro
ctgttaatttgggctttgctgttggttttctcatgattagacttggttgagttcttgcgaggaaggtcacagaggtgaagtgccactctcattgcattatatcaagggaacattccgtcagcatgactcatcaccattgataacaggcttgatcacacgacagagggagtgattgtcagacttctccatggcgaagttactcAAAGGATGCATTCCAATCACTGAGATGGAAGGGGCAGTACCC
>gene=chr11_72909740-72909984; species=papHam
ctgtcgatttgggctttgctgttggttttctcatgattagactgggttgagttcttgagaggaaggtcacagaggtgaagtgccactctcattgcattatatcaggggaacattccagcagcatgactcacca-cattgataacaggcttgatcacatgacagagggagtgattgtcagacttctccatggcaaagttactcAAAGGATGCATTCCAATCACTGAGATGGAAGGGGCAGTACCC
>gene=chr11_72909740-72909984; species=ponAbe
ctgttaatttgggctttgctgttggttttctcatgattagacttcgttgagttcttgggaggaaggtcacagaggtgaagtgccactctcattgcattatatcaagggaacattccaacagcatgactcatcaccattgataacaggcttgatcacgtgacagagggaatgattgtcagacttctccacggcaaagttactcAAAGGATGCATTCCAATCACTGAGATGGAAGGGGCAGTACCC
>gene=chr11_72909740-72909984; species=rheMac
ctgtcgatttgggctttgctgttggttttctcatgattagactgggttgagttcttgagaggaaggtcacagaggtgaagtgccactctcattgcattatatcaggggaacattccagcagcatgactcacca-cattgataacaggcttgatcacatgacagagggagtgattgtcagacttctccatggcaaagttactcAAAGGATGCATTCCAATCACTGAGATGGAAGGGGCAGTACCC
>gene=chr11_73490178-73490422; species=hg19
caaagctatcccagtttgaacaataaattatatagccacccAATCTCTAAGATCTCATTTTGAATGATTCTGCAATCCTAACATCGGGCATTAGGACCTTACAAAGGTTTTGCGATGACATCACCTCTGGAAAACTAGAACCCACAGGCCTCCAGGGAACCGGAGGCTGGGCGGAAGATGTGTGCACTTCACACAAACGCCCAGCTCCCAAGTGAGAATCATTTCAGTGGTAAATCATCTCTTT
>gene=chr11_73490178-73490422; species=bosTau
caaagctgtcgcagttcgaacaataaactcttcggtcaccctGTCTCTAATC--TAA--------GGTTGTGAGACCCTAACCAGGGGCATTAGGACCTTGGAAAGGTTTTGCGATGACATCACCTCTGGAAAACTAAAACCCACTGGACTCCCGGGAACTGGAGGCAGGGCAGGGGACCTCTGCACATTACACGAACGCCCCGCTACCAACTG--------------GGCAAACTAC-CCTTT
>gene=chr11_73490178-73490422; species=calJac
caaagctatcccagtttgaacggtaatctatacagtcacccAGTCTCTAAGTTCTCATTGTGAACGGTTCTGCAAACCTAACCTCGGGCATTAGGACCTTAGAAAGATTCTGCGATGACATCACCTCTAGAATATCAG-ACCCACTGGCCTCCAGGGAAATGGAGGCGGGGCGGAAGATGTGTGCACTTCACACAAACGCCCAGC---------------------------------------
>gene=chr11_73490178-73490422; species=canFam
CAAAGCTAT-TTAGTTTGGAGAGTAAATTATACAGTCATCCTGTCTCCAATCTGTGATTTTCAGTGGCTCTGAAATCCTAACCACGGGCATTAGGACCTTGGAAAGGTTTTCTGATGACATCA--TCTAGAAAACT-AAACCCACCGGCCTCCAGGG-ATTGGAGACAGTGAAGGAAACACCGGCACTTCGTACAAACGCCCAGATCCCAAGT---------------GGTAAATCAC-TCTTT
>gene=chr11_73490178-73490422; species=equCab
caaagctgtcccagtttgaacaataaattatatggtcaccctaTCTCTAATCTCTGATTTTCAGTGGTTCTGAGATCCTAACCAGCGGCATTAGGACCTTGGAAAGGTTTTGTGATGACATCACCTCTGGAACACTAAAACCCACCGGCCTCCAGGGAACTGGAGACTGCGCC-GAGACGTCTGCACAACACACAAACGCCCCGCTCCCAAGT---------------GGCAAACCGC-TCTTT
>gene=chr11_73490178-73490422; species=gorGor
caaagctatcccagtttgaacaataaattatatagccacccAATGTCTAAGATCTCATTTTGAATGATTCTGCAATCCTAACATCGGGCATTAGGACCTTACAAAGGTTTTGCGATGACATCACCTCTGGAAAACTAGAACCCACAGGCCTCCAGGGAACCGGAGGCTGGGCGGAAGATGTGTGCACTTCACACAAACGCCCAGCTCCCAAGTGAGAATCATTTCAGTGGTAAATCATCTCTTT
>gene=chr11_73490178-73490422; species=panTro
caaagctatcccagtttgaacaataaattatatagccacccAGTCTCTAAGATCTCATTTTGAATGATTCTGCAATCCTAATATCGGGCATTAGGACCTTACAAAGGTTTTGCGATGACATCACCTCTGGAAAACTAGAACCCACAGGCCTCCAGGGAACCGGAGGCTGGGCGGAAGATGTGTGCACTTCACACAAACGCCCAGCTCCCAAGTGAGAATCATTTCAGTGGTAAATCATGTCTTT
>gene=chr11_73490178-73490422; species=papHam
caaagctatacaagtttgaacaaaaaattatatagtcaccGAATCTCTAAGATCTCATTTTGAATGGTTCTGCATTCCTAACATCGGGCATTAGGACCTTAGAAAGGTTTTGCGATGACATCACCTCTGGAAAACTGGAACCCACCGGCCTCCAGGGAACTGGAGGCGGGGCGGAAGATATGTGCATTTCACACAAACGCCCAGCTCCCAAGTGAGAATCTTTTCAGTGATAAATCATCTCTTT
>gene=chr11_73490178-73490422; species=ponAbe
caaagctatcccagtttgaacaataaattatatagcctcccAATCTCTAAGATCTCATTTTGAATGGTTCTGCAATCCTAACATCGGGCATTAGGACCTTACAAAGGTTTTGCGATGACATCACCTCTGGAAAACTAGAACCCACAGGCCTCCAGGGAACCGGAGGCTGGGTGGAAGATGTGTGCACTTCACACAAACGCCCAGCTCCCAAGTGAGAATCATTTCAGTGGTAAATCATCTCTTT
>gene=chr11_73490178-73490422; species=rheMac
caaagctatacaagtttgaacaataaattatatagtcaccGAATCTCTAAGATCTCATTTTGAATGGTTCTGCAATCCTAACATCGGGCATTAGGACCTTAGAAAGGTTTTGCGATGACATCACCTCTGGAAAACTAGAACCCACCGGCCTCCAGGGAACTGGAGGCGGGGCGGAAGATATGTGCATTTCACACAAACGCCCAGCTCCCAAGTGAGAATCTTTTCAGTGATAAATCATCTCTTT
>gene=chr11_73490775-73491019; species=hg19
CGTCAGCGCTTCCGGGTTGAACTCCAGCTGAGCTGAGCTGATCAGATCCCACCCTACCCAGTACTTGTCCCTCCTCTTCCAAGCCAGCCCTAATCAAAGCCTTGTTGGCCCCTCCCTCTCATTTGAGATGACTCATCTCTGTATCCCAACGACGCGGCACCAGGTGTGGCCTGACACGTTTGAGCTTAAAACCTTTTTTTCTGATTATAAAAATATATGCATATTTTAGGAAATTAAGAAAAGT
>gene=chr11_73490775-73491019; species=bosTau
CGTCAGCGCTTCCGGCTTGGACTCA-----AACTTAGCTGATCAGTCCCCACCCTATCCAGTGCTTGTCCCTCCCCTTCAAAGCCAGCCCTTGTCCTTGTCCGGCTGGCCCCTCCTTCGCCTTTGAGGTGACTCATCTCTATATCCCG-----GCTGCGCCAGGTGTGGCCTGACATATTTGAACTTAAAAGG--TTTTTCCAATTGTGAAAACATATACGTAATTTAGAAAACTGGGAAAAGA
>gene=chr11_73490775-73491019; species=calJac
CGTCAGCGCTTCCGGGTTAAAGTCC-----CGCTGAGCTGAT----------TCCACCCAGTGCTTGTCCCTCCCTTTCCTAGCCAGCCCGAGTCAAAGCCCTGTTGGCCCCTCCCTCTCCTTTGAGATGACTCATCTCTGTATCGCAACAACGCGGCTCCAGGTGTGACCTGACACGTTGGAGCTTAAAACCTTTTTTTCTTATTATAAAAATACATGGATATTTTGGGAAATTAAGAAAAGC
>gene=chr11_73490775-73491019; species=canFam
CGTCAGCGCTTCCGGTTTGAACTCC-----AGCTCCGTTGATCAGTCCCCATCCTATCCTGTACTCGCCCCTCCCCTTCAAAGCCAATCCTAGCCAAAGCCCAGCTGTCCCTCTCTGTCCTTTTAAGATGACTCATCTCTGCATCCCAATTCTACGGCTCCAGGTGTGGCCCCACATATTTGAAATTAAGAC-Ttttttcctggttataaaaatacatgcataatttaaaagattgggaaaaaa
>gene=chr11_73490775-73491019; species=equCab
CGGCAGCACTTCCGGGTTGAACTCA-----AACTGAGCCCATCAGTCCCCATCCTATCCAGTGCATGTCCCTCCCCTTCAAAGCCAGCCCAAATCAAAGCCCCGCGGGCCCCTCCCTCTCGGTTGAGATGACTCATCTCTGTGTCCCAGCTCCGCGGCGTCAGGTGTGGCCTGACACCTTTGAACTTAAAACGTATTT-----ATTACAAAAATACATACATAATTTAGGAAGTTGAGAAAAGC
>gene=chr11_73490775-73491019; species=gorGor
CGTCAGC-CTTCCGGGTTGAACTCCAGCTGAGCTGAGCTGATCAGATCCCACCCTACCCAGTGCTTGTCCCTCCTCTTCCAAGCCAGCCCTAGTCAAAGCCTTGTTGGCCCCTCCCTCTCATTTGAGATGACTCATCTCTGTATCCCAATGACGCGGCACCAGGTGTGGCCTGACACGTTTGAGCTTAAAACCTTTTTTTCTGATTATAAAAATATATGCATATTTTAGGAAATTAAGAAAAGC
>gene=chr11_73490775-73491019; species=panTro
CGTCAGCGCTTCCGGGTTGAACTCCAGCTGAGCTGAGCTGATCAGATCCCACCCTACCCAGTGCTTGTCCCTCCTCTTCCAAGCCAGCCCTAGTCAAAGCCTTGTTGGCCCCTCCCTCTCGTTTGAGATGACTCATCTCTGTATCCCAACGACGCGGCACCAGGTGTGGCCTGACACGTTTGAGCTTAAAACCTTTTTTTCTGATTATAAAAATATATGCATATTTTAGGAAATTAAGAAAAGC
>gene=chr11_73490775-73491019; species=papHam
CGTCAGCGCTTCCGGGTTGAACTCC-----AGCTGAGCTGATCAGATCCCACCCTACCCAGTGCTTGTCCCTCCCCTTCCAAGACAGCCCTAGTCAAAGCCCTGTTGGCCCCTCCCTCTCCTTTGAGATGACTCATCTCTGTATCCCAAGGACGCGGCACCAGGTGTGGCCTGACACGTTTGAGCTTAAAACCTTTTTTTCTGATTATAAAAATATATGCATATTTTAGGAAATTAAGAAAAGC
>gene=chr11_73490775-73491019; species=ponAbe
CGTCAGCGCTTCCGGGTTGAACTCC-----AGCTGAGCTGATCAGATCCCACCCTACCCAGTGCTTGTCCCTCCTCTTCCAAGCCAGCCCTAGTCAAAGCCTTGTTGGCCCCTCCCTCTCATTCGAGATGACTCATCTCTGTATCCCAACGACGCGGCACCAGGTGTGGCCTGACACGTTTGAGCTTAAAACCTTTTTTTCTGATTATAAAAATATATGCATATTTTAGGAAATTAAGAAAAGC
>gene=chr11_73490775-73491019; species=rheMac
CGTCAGCGCTTCCGGGTTGAACTGC-----AGCTGAGCTGATCAGATCCCACCCTACCCAGTGCTTGTCCCTCCCCTTCCAAGCCAGCCCTAGTCAAAGCCCTGTTGGCCCCTCCCTCTCCTTTGAGATGACTCATCTCTGTATCCCAACGACGCGGCACCAGGTGTGGCCTGACACGTTTGAGCTTAAAACCTTTTTTTCTGATTATAAAAATATATGCATATTTTAGGAAATTAAGAAAAGC
>gene=chr11_75201757-75202001; species=hg19
GAGGTAGCTGCCAAACCAGCTTGTTCTTCTAAAGCAGCCGCTAAGGGAAGGACGGTAGCCCGGAGGTGGGATCTGGGGCACCACAATTACATGCCTGAGCTCTGACTCACGCACCACCTCCCCCATTGCCAGCTCCTGCAGCCAGCAGGGCAACCCCCCACCCAGGAATTGGGAAAAGAGATGGTACCAACAGGCCACGGGAAGCAGAGGGGCCAGGAGAGGTGAGGAGGAGACTGCAGACCAG
>gene=chr11_75201757-75202001; species=bosTau
GAGGCAGACGCCAAACCAGC----TGTTCTAAAGCAGCCACTCAGGGAGGGCTGGTGGGCTGGAGGCGGGATCTGGAGCACCGCAATTATGCGGCTGACTTCTGACTCATGCACCGCTTCCCCCATCGCCAGCTTCT------------TCGGCCTCCTGCCCAGGAACTGGGAGGGGACATGGTAGCGACAGGCCATGGCGAG----------AGGAG--------AAGGGGTGCTAGGTCAG
>gene=chr11_75201757-75202001; species=calJac
GAAGTAGCTGCCAAA-CAGC-TGTTCTTCTAAAGCA---------------------------------------------------------------------------------------------------------------------CCCCCCGCCCAGGAACTGGGAGAAGAGATGGTACTGACAGGCCACGGGGAGTAGAGGGGCCAGGAGAGGTGAGGAGGAGCCTGCAGGTCAG
>gene=chr11_75201757-75202001; species=canFam
GAGGGAGCTGCCAAAGCAGC--ACTCTTCTGAGGCAGCCACTGAGCGAGGGCCAGTGGGCTGGGGGCGGGATCT-GGCCTCTGCAATTGTGCAGCTAACTTCTGACTCATGTGCTGCCTGCCCCATCGCCGGCTCCTACAGCCGGCAGAGCAGCGTCTTGCCCAGGAACTGGGAGGA-AGATGGTACCCACAGGCCTCGGGGAG----------GAAACGAGAGGGGAGGCAGCTCTGGGGCAG
>gene=chr11_75201757-75202001; species=equCab
GAGGTAGCCGCCAAACCAGC-TGTTCTTCCAAAGCAGCCGCAGAGGGAGGGCCGGTGGGCTGGAGGCGGGATCTGGGGCACCGCAATTATATGGCTGACTTCTGACTCATGCACCGCCTCCCCCATCACCAGCTCCTATAGCCAGCAGGGCAGCCTCCTGCCCTGGAACTGGGGGGAGAGATGGCACC-ACAGGCCACGGGGAG----------AGGGGAGGAGGGGAGG-GGCTCTGGGTCAG
>gene=chr11_75201757-75202001; species=gorGor
GAGGTAGCTGCCAAACCAGCTTGTTCTTCTAAAGCAGCCGCTAAGGGAAGGACGGTAGCCCGGAGGTGGGATCTGGGGCACCACAATTACATGCCTGAGCTCTGACTCACGCACCACCTCCCCCATCGCCAGCTCCTGCAGCAAGCAGGGCAACCCCCCACCCAGGAATTGGGAAAAGAGATGGTACCGACAGGCCACGGGAAGCAGAGGGGCCAGGAGAGGTGAGGAGGAGACTGCAGGCCAG
>gene=chr11_75201757-75202001; species=panTro
GAGGTAGCTGCCAAACCAGCTTGTTCTTCTAAAGCAGCCGCTAAGGGAAGGACGGTAGCCCGGAGGTGGGATCTGGGGCACCACAATTACATGCCTGAGCTCTGACTCACTCACCACCTCCCCC-TCGCCAGCTCCTGCAGCCAGCAGGGCAACCCCCCACCCAGGAATTGGGAAAAGAGATGGTACCGACAGGCCACGGGAAGCAGAGGGGCCAGGAGAGGTGAGGAGGAGACTGCAGACCAG
>gene=chr11_75201757-75202001; species=papHam
GAGGTAGCTGCCAAACCAGC-TGTTCTTCTAAAGCAGCCGCTAAGGGAAGGACGGTAGCCCGGAGGTGGGATCTGGGGCACCACAATTACGTGCCTGAGCTCTGACTCATGCACCACCTCCCCCATCACCAGCTCCTGCAGCCAGCAGGGCAACCCCCCGCCCAGGAACTGGGAAAAGAGATGGTATCGACAGGCCACGGGAAGCAGAGGGGCCAGGAGAGGTGAGGAGGAGACTGCAGGTCAG
>gene=chr11_75201757-75202001; species=ponAbe
GAGGTAGCTGCCAAACCAGC-TGTTCTTCTAAAGCAGCCGCTAAGGGAAGGACGGTAGCCCGGAGGTGGGATCTGGGGCACCACAATTACATGCCTGAGCTCTGACTCATGCACCACCTCCCCCATCACCAGCTCCTGCAGCCAGCAGGGCAACCCCCCACCCAGGAACTGGGCAAAGAGATGGTGCCGACAGGCCACGGGAAGCAGAGGGGCCAGGAGAGGTGAGGAGGAGACTGCAGGCCAG
>gene=chr11_75201757-75202001; species=rheMac
GAGGTAGCTGCCAAACCAGC-TGTTCTTCTAAAGCAGCCGCTAAGGGAAGGACGGTAGCCCGGAGGTGGGATCTGGGGCACCACAATTACGTGCCTGAGCTCTGACTCATGCACCACCTCCCCCATCACCAGCTCCTGCAGCCAGCAGGGCAACCCCCCGCCCAGGAACTGGGAAAAGAGATGGTATCGACAGGCCACGGGAAGCAGAGGGGCCAGGAGAGGTGAGGAGGAGACTGCAGGTCAG
>gene=chr11_77185282-77185526; species=hg19
CGGTGGAGCCGTGCCCGCCCCGCCTCCCGCAGGTGAGAGGGGGCGGGGAGGGCCTGACCGACCCGTGGGAGCGAGGCCAAACCCTGGCCCGCATGAGGGCGAACGCCTGGGATTACGTCATCGGCGCGTGACGCCAGAGGCTGGGGAATCACCCGCTTGCTGCGTGACGTCATCGCGTCGCGTCACTGTTCTCGGTCCGCTGTCCGTGGCGGGTTGTTTCCGTGCAGCCTTTCTATCAGACAAT
>gene=chr11_77185282-77185526; species=bosTau
AGC-----CCCGGCTCGCCCCACCTCCCGCAGGTGGGAGGGGGCGGGGAGGGCAGGACGGACCCACGTGAGCTAGGCC-AACCCAGGGGCGGGAGACGGCCAGCTCCTGGAATGACGTCATCGGCGCATGACGCCAGAGACTGGGGAA-------GGCACCGCGTGACGTCATTGCGCTGCGTCTCTCCTCTGACCACGCGGTTTACTGCTTCGGGCTCTTTGGC------------GGAAGGC
>gene=chr11_77185282-77185526; species=calJac
CAGCGGAGCCTCGGCCTCCCCGCCTCCCGCAGGTGGGAGGGGGCGGGGAGGGCCGGACTGACCCGAGGGAGCGAGGCC-AACCCTGGCGGGCTGGAGGGAGAGCTCCTGGGATGACGTCATCGGCGCGTAACGCTAGAGGCTGGGGAATCACCCGGCTGCTGCGTTACGTCATCGCGTTGCGTCACTCTTCTCGGTCCGCTGTCGGTGGAGGGCTGTTTCCCTCCAGAGTTTCTAGCAGACGAT
>gene=chr11_77185282-77185526; species=canFam
------gagccggcccgccccgcctcccgcAGGTGGGAGGGGGCGGGG-AGCGCTGCCCGACCCACGTGAG-GAGGCC-AACCCGGGCGTGGGGGAGGGCGAGCGCC--GGGTGACGTCATCGGCGCATGACGCCAGAGGCTGGGGGATCACCCGGC-ACCGCGTGATGTCACTGCTCCGCGTCTCTGCTCTCGCCCTGCCCTCTTCTGCTGCAGACATCTTCGCGGCCGG---CCGGGAAGGT
>gene=chr11_77185282-77185526; species=equCab
CTGCAGGCTTAGACCCGCCCCG-CTCTCCCAAGTGGGAGAGGCCGGGA-GGTGCGGGCAGATCCACGTGGGCGAGACC-AACCTCGGCTAGGGAGAGAG-GAGCGCCCTGAATGACGTCATCGTCGCGTGACGCCAGAGGCTAGGGGATCACCCGGCTACCGCGTGACGTCATGGCTACGCGTCTCTCCCCTCACCCCCGCCCCTACCGCTCTAGGCCTGTTCACGGTCTGTCTCCGGGAGGGT
>gene=chr11_77185282-77185526; species=gorGor
CAGTGGAGCCGTGCCCGCCCCGCCTCCCGCAGGTGGGAGGGGGCGGGGAGGGCCTGACCGACCCGTGGGAGCGACGCCAAACCCTGGCCCGCATAAGGGCGAACGCC-GGGATTACGTCATCGGCGCGTGACGCCAGAGGCTGGGGAATCACCGGCTTGCTGCGTGACGTCATCGCGTCGCGTCACTCTTCTCGGTCCGCTGTCCGTGGCGGGTTGTTTCCGTGCAGCCTTTCTATCAGACAAT
>gene=chr11_77185282-77185526; species=panTro
CGGTGGAGCCGTGCCCGCCCCGCCTCCCTCAGGTGGGAGGGGGCGGGGAGGGCCTGACCGACACGTGGGAGCGAGGCCAAACCCTGGCCCGCATAAGGGCGAACGCCTGGGATTACGTCATCGGCGCGTGACGCCAGAGGCTGGGGAATCACCCGCTTGCTGCGTGACGTCATCGCGTCGCGTCACTGTTCTCGGTCCGCTGTCCGTGGCGGGTTGTTTCCGTGCAGCCTTTCTATCAGACAAT
>gene=chr11_77185282-77185526; species=papHam
CGGCGGAGCCGTGCCCGCCCCGCCTCCCGCAGGTGGGAGGGGGCGGGGAGCGCCTGACCGACCCGTAGGAGCGAGGCCAAACCCTGGCCTGCAGAAGTGCGAACGCCTGGGATTGCGTCATCGGCGCGTGACGCCAGAGGCTGGGGAATCACCCGGCTGCTGCGTGACGTCATCGCGTCGCGTCACTCTTCTCGGTCCGCTGTCCTTGGCCGGCAGTTTCCGTGCAGCGTTTCTACCAGACAAT
>gene=chr11_77185282-77185526; species=ponAbe
CGGCGGAGCTGTGCCCGCCCCGCGTCCCGCAGGTGGGAGGGGGCGGGGAGGGCCTGACCGACCCGTGGGAGCGAGGCCAAACCCTGGCCCGTATAAGGGCGAACGCCTGGGATTACGTCAGCGGCGCGTGACGCCAGAGGCTGGGGAATCACCCGCTTGCTGCGTGACGTCATCGCGTCGCGTCACTCTTCTCGGTCAGCTGTCAGTGGCGGGTTGTTTCCGTGCAGCCTTTCTACCAGACAAT
>gene=chr11_77185282-77185526; species=rheMac
CGGCGGAGCCGTGCCCGCCCCGCCTCCCGCAGGTGGGAGGGGGCGGGGAGCGCCTGACCGACCCGTAGGAGCGAGGCCAAACCCTGGCCTGCAGAAGGGCGAACGCCTGGGATTGCGTCATCGGCGCGTGACGCCAGAGGCTGGGGAATCACCCGGCTGCTGCGTGACGTCATCGCGTCGCGTCACTCTTCTCGGTCCGCTGTCCTTGGCCGGCAGTTTCCGTGCAGCATTTCTACCAGACAAT
>gene=chr11_78426869-78427113; species=hg19
TCATTTCGTCCTCCTGCCACCTGGCCCTGGGAGCTGCAGCTGCATCTATGATGCCCATCTAGACTCCACCAGGCTGCAGCGCCACCTGTCTGCAGAACAGAGCTGCAGAGATGACTACCACTGATAAGAATGCATCTGTGACCACCTAGGGATgcccattctgtcccagacactgcgctagcacttgatgcacacatgacctcattttcttcacaactaccatataaggtaggtactttcctcc
>gene=chr11_78426869-78427113; species=bosTau
TCACTTCTTCCTCGGGCCACCTG-CACTGGGAGCGGCACCCCGAC------------------CTCTCCCAGGA-GATGCATCCTCAGTCCTGGGGGCAGAGCTGTGGATGCACAGGCTGCTGGTATGGAAGCATCGgctgccacctccgggcgccagtt-tgtcccagacatggtgccagcct------tatgcacaacctccttttcatcacaaatgccgtagaaggca-------------
>gene=chr11_78426869-78427113; species=calJac
TCATTTTGTCCTTGTGCCACCTGGCACTGGGAGCTGCACCTGCGTCTGTGATGCCCATCTAGACGCCACCAGGCTGCGGTGCCACCTGTCTGCAGAACAGAGCTGCAGAGATGACTACCACTGATAGGAATGAATCTGTGaccacctatggatgccga-tctgtctcagacactgtgctagcacttgatgtatgcatgacctcattttcttcacaactaccatataatgtaggtacttttctcc
>gene=chr11_78426869-78427113; species=canFam
GCATTTCTTCCTCATGTCACCAG-TATAGGGAGCAGCATCTGGAC------------------CTCTGCTGGGG-GCAGGGCCACCGTTCAGTGGAAGAGAGCTGCAGAGATGACTGTCACT---------------GCTACCACCTCTGGGTGCTTGTCCTGCCCCAGACACCATCCTAGCAT------TATGCGCAGCCTGACATTCCTCACAGGTATTGTGTAGGGCAGGGGCTTATTGTT
>gene=chr11_78426869-78427113; species=equCab
TCACTTCTTCCTCATGCCACCTG-TACCGGGAGCAGCACCTAGAC------------------CTCTGCTGGGA-GCAGTGCCACCAGCCCACAGAGCAGAGCTGCAGAGACGGCTACGACTGGGACCAAAGCATCCA-TACCATCTCTGGATGCCTGTTCCATCCCAGACACCa---------------cacgcatgacctcatattcctcacaaccaccat-taagtcaga---tctttttt
>gene=chr11_78426869-78427113; species=gorGor
TCATTTCGTCCTCCTGCCACCTGGCCCTGGGAGCTGCAGCTGCATCTATGATGCCCATCTAGACTCCACCAGGCTGCAGCGCCACCTGTCTGCAGAACAGAGCTGCAGAGATGACTACCACTGATAAGAATGCATCTGTGACCACCTAGGGATgcccattctgtcccagacactgcgctagcacttgatgcacacatgacctcattttcttcacaactaccatataaggtaggtactttcctcc
>gene=chr11_78426869-78427113; species=panTro
TCATTTCGTCCTCCTGCCACCTGGCCCTGGGAGCTGCAGCTGCATCTATGATGCCCATCTAGACTCCACCAGGCTGCAGCGCCACCTGTCTGCAGAACAGAGCTACAGAGATGACTACCACTGATAAGAATGCATCTGTGACCACCTAGGGATgcccattctgtcccagacactgcgctagcacttgatgcacacatgacctcattttcttcacaactaccatataaggtaggtactttcctcc
>gene=chr11_78426869-78427113; species=papHam
tcatttagtcctcCTGCCCCCCGGCACTGGGAGCTGCACCTGCGTCTGTGATGCCCATCTCGACTCCACTAGGCTGAAGCGCCACCTGTCTGCAGAACAGAACTGCAGAGATGACTACCACAGACAGGAACGCATCTGTGaccacctagggatgcctattctgtcccagacactgcactagcact-----------tgacctcattttcttcacaactaccatataaggtaggtactttcctcc
>gene=chr11_78426869-78427113; species=ponAbe
TCATTTCGTCCTCCTGCCACCTGCCCCTGGGAGCTGCAGCTGCATCTATGATGCCCATCTAGACTCCACCAGGCTGCAGCGCCACCTGTCTGCAGAACAGAGCTGCAGAGATGACTACCACTGATAAGAATGCATCTGTGaccacctagggatgcccattctgtcccagactctgtgctagcacttgatgcacacatgacctcattttcttcacaactaccatataaggtaggtactttcctcc
>gene=chr11_78426869-78427113; species=rheMac
TCATTTAGTCCTCCTGCCCCCCGGCACTGGGAGCTGCACCTGCGTCTGTGATGCCCATCTCGACTCCACTAGGCTGAAGCGCCACCTGTCTGCAGAACAGAACTGCAGAGATGACTACCACAGACAGGAACGCATCTGTGaccacctagggatgcctattctgtcccagacactgcactagcact-----------tgacctcattttcttcacagctaccatataaggtaggtactttcctcc
>gene=chr11_86451724-86451968; species=hg19
CAGATTTCTAAGCATGTATCACAGCAGGCTGGGCTTGCAGGCTTTATTTAGGTAAAACTCCCATTGAGCTTCAGCTCCCAGTGCCCAGTCTGACTCAGAGCTTCAGAATTTTGTCCTGCAGTGCGATGAGTCATGGTGATGAAATTTCAAGAGAAAAGGACATTTTTAAAATTAGCTGTAAGATAGCAACTGGCTGTGCTTTTGCTCTGTAAGTGCCTTTTCCAGGTTATTTGAATTCCTCCTT
>gene=chr11_86451724-86451968; species=bosTau
CAAATTTCTAAGCATCTATCACAGCAGGTCC-GCTTGCAGGCTTTATTTAGGTAAAACTCCCATTGAGCCTCAGCTCTCAGGGCTCAGTCTGACTCAGAGCTTCAGAATCTTGGCCTGCAGTGCGATGAGTCATGGTGATGAAATTTCAAGAGAAAAGGACATTCTTAAAATTAGCTTTGAGACAGCAACTGGACGTACTTTTGCTCTGGAAGTGCCTTTCCCAGGTTATTTCAGTTTGTCCTC
>gene=chr11_86451724-86451968; species=calJac
CAAATTTCTAAGCATGTATCACAGCAGGCTGGGCTTGCAGGCTTTATTTAGGTAAAACTCCCATTGAGCTTCAGCTCCCAGTGCCCAGTCTGACTCAGAGCTTCAGAATTTTGGCCTGCAGTGCGATGAGTCATGGTGATGAAATTTCAAGAGAAAAGGACATTCTTAAAATTAGCTGTGAGACAGCAACTGGCTGTGCTTTTGCTCCGTAAGCACCTTTTCCAGGTTATTTGAGTGTTGCCTT
>gene=chr11_86451724-86451968; species=canFam
CAAATTCCAAAACATCTCTCACAGCAGGCCCGGCTTGCAGGCTTTATTTAGGTAAAACTCCCATTGAGCCTCAGCTCCCAGGGCCCAGTCTGACTCAGAGCTTCAGAATCTTGGCCTGCAGTGAGATGAGTCATGGTGATGAAATTTCAAGAGAAAAGGACATTCTTAAAATTAGCTTTGAGGCAGCAACTGGCTATGCTTTT-CTCTCTCAGTGCCTTTTCCAGGTTATTTTGATTTGTCTTC
>gene=chr11_86451724-86451968; species=equCab
CAAATTTCTAAGCACCTATCACAGCAGGCCCAGCCTGCAGGCTTTATTTAGGTAAAACTCCCATTGAGCTTCAGCTCCCAGGGCCCAGCCTGACTCAGAGCTTCAGAATCTTGGCCTGCAGTGCGATGAGTCATGGTGATGAAATTTCAAGAGAAAAGGACATTCTTAAAATTAGCTTTGAGGCAGCAACTGGCTGTGCTTTTGCTCTGTAAGCGCCTTTTCCAGGTTATTTTAGTTTGTCCTT
>gene=chr11_86451724-86451968; species=gorGor
CAGATTTCTAAGCATGTATCACAGCAGGCTGGGCTGGCAGGCTTTATTTAGGTAAAACTCCCATTGAGCTTCAGCTCCCAGTGCCCAGTCTGACTCAGAGCTTCAGAATTTTGTCCTGCAGTGCGATGAGTCATGGTGATGAAATTTCAAGAGAAAAGGACATTCTTAAAGTTAGCTGTAAGACAGCAACTGGCTGTGCTTTTGCTCTGTAAGTGCCTTTTCCAGGTTATTTGAATTCCTCCTT
>gene=chr11_86451724-86451968; species=panTro
CAGATTTATAAGCATGTATCACAGCAGGCTGGGCTTGCAGGCTTTATTTAGGTAAAACTCCCATTGAGCTTCAGCTCCCAGTGCCCAGTCTGACTCAGAGCTTCAGAATTTTGTCCTGCAGTGCGATGAGTCATGGTGATGAAATTTCAAGAGAAAAGGACATTCTTAAAATTAGCTGTAAGACAGCAACTGGCTGTGCTTTTGCTCTGTAAGTGCCTTTTCCAGGTTATTTGAATTCCTCCTT
>gene=chr11_86451724-86451968; species=papHam
CAAATTTCTAAGCATGTATCACAGCAGGCTGGGCTTGCAGGCTTTATTTAGGTAAAACTCCCATTGAGCTTCAGCTCCCAGTGCCCAGTCTGACTCAGAGCTTCAGAATTTTGGCCTGCAGTGCGATGAGTCATGGTGATGAAATTTCAAGAGAAAAGGACATTCTTAAAATTAGCTGTAAGACAGCAACTGGCTGTGCTTTTGCTCTGTAAGCGCCTTTTCCAGGTTATTTGAATTTCTCCTT
>gene=chr11_86451724-86451968; species=ponAbe
CAGATTTCTAAGCATGTATCACAGCAGGCTGGGCTTGCAGGCTTTATTTAGGTAAAACTCCCATTGAGCTTCAGCTCCCAGTGCCCAGTCTGACTCAGAGCTTCAGAATTTTGGCCTGCAGTGCGATGAGTCATGGTGATGAAATTTCAAGAGAAAAGGACATTCTTAAAATTAGCTGTAAGACAGCAACTGGCTGTGCTTTTGCTCTGTAAGTGCCTTTTCCAGGTTATTTGAATTCCTCCTT
>gene=chr11_86451724-86451968; species=rheMac
CAAATTTCTAAGCATGTATCACAGCAGGCTGGGCTTGCAGGCTTTATTTAGGTAAAACTCCCATTGAGCTTCAGCTCCCAGTGCCCAGTCTGACTCAGAGCTTCAGAATTTTGGCCTGCAGTGCGATGAGTCATGGTGATGAAATTTCAAGAGAAAAGGACATTCTTAAAATTAGCTGTAAGACAGCAACTGGCTGTGCTTTTGCTCTGTAAGCGCCTTTTCCAGGTTATTTGAATTTCTCCTT
>gene=chr11_86701662-86701906; species=hg19
ttcaatgtgtgtcagaattgcttcatagcttgtacacacacacacacacacacacacacacatttctgtctctcctccctccccggtttctggattcagtaggagcctgagaatttgcattttaacaaattcctaagtgatgatgctgctgctcctgctgatctaggatcaacatttcatgaaccaccatcataaggtgctctctgaaaaaagaattccgtggttaaatTGAGGCATATTTGTC
>gene=chr11_86701662-86701906; species=bosTau
tttagtgagcattagaattgcctcatggcttgt-aataaaaaa---aaggaaaacacacagattgctg-ccttccaccttccctagcttct-cattcagtagaagtttgggaatgtgcatttcgacaacttcttaagtgatgtcgct---------------gctgg-tacaaactttgaaaaacacCACCATAAGATATTCTCTGAAGAAACAGTTCCATGGTCAACCTGAGAGGTAGTGATT
>gene=chr11_86701662-86701906; species=calJac
ttcagtgtgcatcagaattgcctgaggacttgtacacacacacacacacacacacacacacattgctgtctctccttcctcccaggtttctggattcagtaggagcctgagaattcacattttaccaaattcctaagtgatgctggtgctgctgttgccgatctaggatcaacatttcatgaaccactATCATAAGATGCTAACTGAAGAAAGAGCTCCATGGTTAAATTGAGGCATATTTGTT
>gene=chr11_86701662-86701906; species=canFam
tcttgtgagcatcagaattgcctgatagcttat---------------aaaaaacacacagatcgccc-ctctccaccctccccagtttct-gattcagtaggagactgagaatttacatttcaacagatttccaaatgatactgctgt------tgat---ccggggcacacacttggagaaccactACCCTAAGATATTCTCTGAAGAAGGGGTTCCATGGTCAAAGTCAGAGGTATTTATT
>gene=chr11_86701662-86701906; species=equCab
cttagtgtgaagcagaactgcctgatggcttgt-------------taaaaaaaaaaacagattgctg-ccctcccccccactta-tttct-gttccggtagg-------gaatttgcatttcaacaaattcctatgtaatgctgctgc------tgctgcttcatggtccacactttgaggaccactgCCGTAAGATGTTCTCTGAAGAAAGAGTTCCACGAGTGAACTGAGAGGAATTTGCT
>gene=chr11_86701662-86701906; species=gorGor
ttcaatgtgtgtcagaattgcttcatagcttgtacacatacacacacacacacacacacacattgctgtctctcctccctccccggtttctggattcagtaggagcctgagaatttgcattttaacaaattcctaagtgatgctgctgctgctcctgctgatctaggatcaacatttcatgaaccaccatcataagatgctctctgaaaaaagggttccgtggttaaatTGAGGCATATTTGTC
>gene=chr11_86701662-86701906; species=panTro
ttcaatgtgtgtcagaattgcttcatagcttgtacacacacacacacacacacacacacacatttctgtctctcttccctccctggtttctggattcagtaggagcctgagaatttgcattttaacaaattcctaagtgatgctgctgctgctcctgctgatctaggatcaacatttcatgaaccacCATCATAAGATGCTCTCTGAAAAAAGGGTTCCGTGGTTAAATTAAGGCATATTTGTC
>gene=chr11_86701662-86701906; species=papHam
ttcaatgtgcgtcagaattgctgcagggcttgtacacatacacacacacacacacacacacattgctgtctctcctccctctttggtttctggattcagtaggagcctgagaatttgaatttgaacaaattcctaagtgatgctgctgctgttcctgctgatctagggtcaacatttcatgaaccacCATCATAagatgctctctgaagaaaaggttccatggttaaatTGAGGCATATTTGTC
>gene=chr11_86701662-86701906; species=ponAbe
ttcaatgtgtgtcagaattgcttcagggcttgtacacatgcacgcgcgcgcacacacacaca-cgttgtctctcctccct--ctggtttctggattcagtaggagcctgataatttgcattttaacaaattcctaagtgatgctgctgctgctcctgctgatctaggatcaacatttcatgaaccacCATCATAAGATGCTCTCTGAAGAAAGGGTTCCATGGTTAAATTGAGGCATATTTGTC
>gene=chr11_86701662-86701906; species=rheMac
ttcaatgtgcgtcagaattgcttcagggcttgtacatgcacacacacacacacacacacacattgctgtctctcctccct--ctggtttctggattcagtaggagcctgagaatttgaatttgaacaaattcctaagtgatgctgctgctgctcctgctgatctagggtcaacatttcatgaaccacCATCATAAGATGCTCTCTGAAGAAAGGGTTCCATGGTTAAATTGAGGCATATTTGTC
>gene=chr11_100547697-100547941; species=hg19
TTCCTTCCCTCTTCAACTGTCTCTATCTCCCGCATGAAAGGAAAAGTCAAATCATTTCAGGTCCTGAGTCATTCTTAAGCCTTCTGACTGAGGCAACCTATCAGACAAGATCCCAGCATACCTATTTCATGGCGCAACTGGCCTTGGAAGCTAACACCAGGGAGTCATTGTCATAACAAAAGTTCCCTCCCAAGGGAAGAGACTGTGTCAGGTGACAACCCACCTACACCTATCACTCCCGCCC
>gene=chr11_100547697-100547941; species=bosTau
---------TCTTCCACTGACTTCATCTCTAGCATGAAA-GAAAAGTCAGGTCA-TTCAGGTCTTGAGCCATCTGTCTACTTTTTGAGTAAAGCA-CCTACGAGACAAGATGCCAGCATATTTGTTTCAGGCTGATACTGCCCTTA-AACCTAAT-CCAGAGAGTCATCGTGGAAACGAAGGCTATCCCCCAAGGGAAGGGACTGGACCAGGAAAAGAGGCAACTACATCTGTCTTTCCTGCCT
>gene=chr11_100547697-100547941; species=calJac
TTCCTTCCCTCTTCAACTGTCTACATCTCCAGCATGAAAGGAAAAGTCAGATCATTTCAGGTCCTGACTCATCCTTCAGCCTTCTGAATAAGGCAACCTATAAGACAAGACCACAGCATATCTATTTCATGGTGAAACTGACCTTGGACGCTAACACCAGGGAGTCATTGTGGTAACAAAAATTTCCTCCCAAGGGAAGAGATTGGGTCAGGTGACAACTCACCTATACCTATCATTCCTGCCC
>gene=chr11_100547697-100547941; species=canFam
TTTTTTTCCTCTTCATCTGTCTCCATCCCCTGCATGAAAGGG-AAGCAAGGTCA-TTCAAGCCCTGAGTC---CTTCTGTCTTCTGAGTGAAGCA-CCAATAGGGCAAGATCTCAACTTGCCTGTTTCATGCTGATACTGACATTAAAACATAACATCAGGGAGTCATTGTTATAACAAAGTTTCTTCCCCAAAGGAATAGATTGGGTCAAAAAAAGACCCATTTACTTCTATCATTCCTATAT
>gene=chr11_100547697-100547941; species=equCab
TTATTTCCCACTTCAACTGTCCCCATGCTCAACATGAAAGCAAAAGTCGCGTCA-TTTAAGTCCTAAGTTATCCTTCCGCCTTCCTAGTGAAGTA-TCTACAAGACAAGATCCCAACACATCTGTTTCAGGCCGATACTGACCTTACAGCCTAAGACTGGGAAGTTATTGTGGAAAGAAAGGTTCTCCCCCAAGAGAAGGAACTGGGTCAAGAAAAGACCCATCCACATCTGTCATTTCTGCCT
>gene=chr11_100547697-100547941; species=gorGor
----------------------------------------------------------------------------------------------------------------------------------------------------------------------------------------------------------------------------------------------------
>gene=chr11_100547697-100547941; species=panTro
TTCCTTCCCTCTTCAACTGTCTCTATCTCCAGCATGAAAGGAAAAGTCAAATCATTTCAGGTCCTGAGTCATTCTTAAGCCTTCTGACTGAGGCAACCTATCAGACAAGATCCCAGCATACCTATTTCATGGTGAAACTGGCCTTGGAAGCTAACACCAGGGAGTCATTGTCATAACAAAAGTTCCCTCCCAAGGGAAGAGACTGTGTCAGGTGACAACCCACCTACACCTATCACTCCTGCCC
>gene=chr11_100547697-100547941; species=papHam
TTCCTTCCCTCTTCAACTGTCTCTATCTCCAGCATGAAAGGAAAAGTCAAATCATTTCCGGTCCTGCGTCATCCTTAAGCCTTCTGACTGAGGAAACCTATTAGACAAGATCCCAGCATACCTATTTCATTGTGAAACTGACCTTGGAAGCTAACACCAGGGAGTCATTGTGGTAACAAAAGTTCCTTCCCAAGGGAAGAGACTGTGTCAGGTGACAACCCACCTATACCTGTCACTCCTGCCC
>gene=chr11_100547697-100547941; species=ponAbe
TTCCTTCCCTCTTCAACTGTCTCTATCTCCAGCATGAAAGGAAAAGTCAAATCATTTCAGGTCCTGAGTCATCCTTAAGCCTTCTGACTGAGGCAACCTATCAGACAAGATCCCAGCATACCTATTTCATGGTGAAACTGACCTTGGAAGCTAACACCAGGCAGTCATTGTCATAACAAAAGTTCCCTCCCAAGGGAAGAGACTGTGTCAGGTGACAACCCACCTACACCTCTCACTCCCGCCC
>gene=chr11_100547697-100547941; species=rheMac
TTCCTTCCCTCTTCAACTGTCTCTATCTCCAGCATGAAAGGAAAAGTCAAATCATTTCCGGTACTGAGTCATCCTTAAGCCTTCTGACTGAGGAAACCTATTAGACAAGATCCCAGCATACCTATTTCATTGTGAAACTGACTTTGGAAGCTAACACCAGGGAGTCATTGTGGTAACAAAAGTTCCTTTCCAAGGGAAGAGACTGTGTCAGGTGACAACCCACCTATACCTGTCACTCCTGCCC
>gene=chr11_111797851-111798095; species=hg19
CGGATCCGGAACGGCAGTTGGGGGGGATCTGGGTCCAGGGGGCGCGGTCTGGGCCTGCAGGAGGCGGGATCCGGCGGGCCAGAGGCGGGACCAAGGCCGGCAGGGGCTGGCTCTGGCTGGCTGGAGTCGGGCGGGGCTTGTGGCCGGCCCCCGCATCACCATGGCAGCGGGAAACCGCGGCAAAGCCAGAGCACTGGCAGGCCGAGCTCAGGAGGGCTGGGGACAGAGATGCTGAACCAGACGG
>gene=chr11_111797851-111798095; species=bosTau
GTGGTGAAGGCTGGCAG-GCATGCG-CTCTGG--TTAGGAGGCG-GGTCTGGACAAGCAGGGGGCGGGGTCAGGTCC-GTAGGGGCGGAGCCCGGGAGGACGAAGGCGGGCTCCCGCCCGCTGGAGGC-GGATCGGTCCA-GGCCGGGCTCTGCGTCGCCATGGCAACGAGCAGCAGAGGCGACACTACAGCAGGAGGAGGTGGTTCTCAGAAAGGCTGGGGACGGAGATACGGAACCAGACAC
>gene=chr11_111797851-111798095; species=calJac
CGGGTCCGAAACGGCAG-GGGCGGG-ATCTGGGCCCAAGGGGTGCGGTCAGGGCATGCAGGAGGAGGGATCCGGAGGGCCGGAGGCGGGGCCACGGCC----------AGCTCCCGCGGGCTGAAGGCGGGTGGGGCTTGGGGCCGGCCTTCGCATCACCATGGCAGCCGGAAGCCGCGGCAACGCCAGAGCAGAGGCAGGCTGAGCCCCGGAGGGCTGGGGACAGAGATGCTGAACCAGATGG
>gene=chr11_111797851-111798095; species=canFam
GGGGCCAAGG-CGGCAG-AGCTGCG-CTCCGG--CTAGGgggcg-gggccggccgag-aaggggcggggccccggtgggcaggtct--ggctcgcgtcggctggagtggg-----------cggggccaggccgag-------ccggCCTCCGCGTCACCATGGCAGCGGGGAGCAGCCGCGATGCTGTAGCCGGAGGAGGCCGTGCTCAGAAGGGCTGGGGACCGAGATGCTGAACCAGACGC
>gene=chr11_111797851-111798095; species=equCab
-gggtcaaggcTGCCAG-GGGTGTG-GTCTGG--TTAGGAGGCG-GGTCTAGGCCGGTAGGAGGTGGGATCCTGGCTGTCAGAGACAGAGTTCGAGCCTGCAGGGGCGGGCGCGGGTCCACTGGAGACAGGCAGGGCCTG-GGCCGGCCCCCGCGTCACCATGGCAGCGGGAAGCAGCGGCGACGCTCTAGCTGGAGGAGGCGGTGCTCTGAAGGACTGAAGACGGAGCTGCTGAACCAGACGA
>gene=chr11_111797851-111798095; species=gorGor
CGGATCCGGAACGGCAG-TGGGGGGAATCTGGGTCCAGGGGGCGCGGTCTGGGCCCGCAGGAGGCGGGATCCGGCGGGCCAGAGGCGGGACCCAGGCCGGCAGGGGCTGGCTCGGGCTGGCTGGAGGCGGGCGGGGCTTGGGGCCAGCCCCCGCATCACCATGGCAGCGGGAAGCCGCGGCAAAGCCAGAGCACCGGCAGGCCGAGCCCAGGAGGGCTGGGGACAGAGATGCTGAACCAGACGG
>gene=chr11_111797851-111798095; species=panTro
CGGATCCGGAACGGCAG-TAGGGGGAATCTGGGTCCAGGGGGCGCGGTCTGGGCCTGCAGGAGGCGGGATCCGGCGGGCCAGAGGCGGGACCAAGGCCGGCAGGGGCTGGCTCGGGCTGGCTGGAGGCGGGCGGGGCTTGGGGCCGGCCCCCGCATCACCATGGCAGCGGGAAGCCGCGGCAAAGCCAGAGCACTGGCAGGCCGAGCCCAGGAGGGCTGGGGACAGAGATGCTGAACCAGACGG
>gene=chr11_111797851-111798095; species=papHam
CGGGTCCGGAACGGCAG-TGGGAGG-ATCTGGGTCCGGGGGGGGCGGTCAGGACCTGCAGGAGGCGGGATCCCGCGGGCCGGAGGCGGGACCAAGGCCGGCAGGGGCTGGCTCGGGCTGGCTGGAGGCGGGCGGGGCCTGTGGCCGGCCTCCGCATCACCATGGCAGCGGGAAGCCGCGGCAAAGCCAGAGCAGGGGCAGGCCCAGCCCAGGAGGGCTGGGGACAGAGATGCTGAACCAGACGG
>gene=chr11_111797851-111798095; species=ponAbe
CGGATGCGGAACGGCAG-TCGTGGG-ATCTGGGTCCAGGGGGCGCGGTCAGGGACTGCAGGAGGCGGGATCCGGCGGGTCAGAGGCGGGACCAAGGCCGGCAGGGGCTGGCTCGGGCTGGCTGGAGGCGGGCGGGGCCTGGGGCCGGCCTCCGCATCACCATGGCAGCGGGAAGCGGCGGCAAAGCCAGAGCACTGGCAGGCCGAGCCCAGGAGGGCTGGGGACAGAGATGCTGAACCAGACGG
>gene=chr11_111797851-111798095; species=rheMac
CGGGTCCGGAACGGCAG-TGGGAGG-ATCTGGGTCCGGGGGGGGCGGTCAGGACCTGCAGGAGGCGGGATCCGGCGGGCCGGAGGCGGGACCAAGGCCGGCAGGGGCTGGCTCGGGCTGGCTGGAGGCGGGCGGGGCCTGTGGCCGGCCTCCGCATCACCATGGCAGCGGGAAGCCGCGGCAAAGCCAGAGCAGGGGCAGGCCCAGCCCAGGAGGGCTGGGGACAGAGATGCTGAACCAGACGG
>gene=chr11_115097365-115097609; species=hg19
GCTACTTGTCTGCAGAGAGAGGACGGCTGTGGGGGGCACTGGAGTTGAGCCATCAACAGCACTGGGCAATGACTGATCAGACTTCAGGGCCCAGTGACTGAGTGCTTCAGGCATTTGAGGAATGAAACTTTTTGTTACTGCATAGCTGCTAGTGTTCAAGGAGAGTAAAGCTGGTAGGAAATGATGTAGAGAATTCCAACTGTGTTTGAAGAAGCTACAAAAGGAATTCCTGGCTGACTCTGCA
>gene=chr11_115097365-115097609; species=bosTau
GTGGCTTGTCTGTAGAGTGGGGGCGACCATGAGAGG-AATGGAGTTGAACCCCCAACACCAATGGCCAAGGTATGAGAAAGTTCTAGCACACAGTGACTGAATGCTTTAGGTATCCGAAGCATGAGGCT-TCTTGTTATCCATAGCTGCTGGTGTTCAAGCAGAGTAAAGCTGGTAGGTAATGAAGTACAGAATTCTGATCATGTCTGAAGATGCTACTTAAGGAATTTCTGGCTGACTGGGCA
>gene=chr11_115097365-115097609; species=calJac
GCTACTTTTCTGCAGAGAGAGGACAGCTGTGGGGGGCACCAGAGTTGAGCCATCAACAGCACCGGGCAATGACTGATCAGACTTCAGGGCCCAGTGACTGAGTGCTTCAGGCATTTGAGGAATGAGGCTCTTTGTTACTGCACAGCTGCTGGTGTTCAGGGAAAGTAAAGCTAGTAGGAA---ATGTAGAGAATCCCAATTGTGTTTGAAGAAGCTACAGAAGGAATTCCTGGCTGACTCTGCA
>gene=chr11_115097365-115097609; species=canFam
GCTGCTTGTCTGCAGAGAGAGTG--TGCCTGAGAGG-GATGGAATTGGAACCACT--GGCGAGGGCCAATGACCAACAAAGCCCTGGTGCCCAA-----------------------ATGCATGAGGCT-TTTTTTATTGCAAA------GGTGTTC-AGGAGAGTAATGCTGGTGGGAAATGATGTCGAGGACCCCAGTCGTGTCTGGAGGAGCTACTTAAAGAATTCCTAGTTGAGTCCATC
>gene=chr11_115097365-115097609; species=equCab
ACTGCTTGTCTGCAGAGTGAAGAACTCCTCAGCAGG-AATAGAGTTGAACCATCAACACCACCAGCTAAGGCCTGATAAAATTTTAGCACCCAATGACTGAGTGCCTTAGGC-TCTGAGGCACAAGGCT-TTTATTATTGTATAGCTGTTGGTGTTCAAGGAGAGTAAAGCTGGTAGGAAATGATGTAGAGAATTCCAATCGTGTTTGAAGAAGCTACCTAAGAAATTCCTGGCTGATTCTGCA
>gene=chr11_115097365-115097609; species=gorGor
GCTACTTGTCTGCAGAGAGAGGACAGCTGTGGGGGGCACTGGAGTTGAGCCATCAACAGCACAGGGCAATGACTGATCAGACTTCAGGGCCCAGTGACT-------------------------------------------------------------------------------------------------------------------------------------------------
>gene=chr11_115097365-115097609; species=panTro
GCTACTTGTCTGCAGAGAGAGGACAGCTGTGGGGGGCACTGGAGTTGAGCCATCAACAGCACTGGGCAATGACTGATCAGACTTCAGGGCCCAGTGACTGAGTGCTTCAGGCATTTGAGGAATGAAACTTTTTGTTACTGCATAGCTGCTAGTGTTCAAGGAGAGTAAAGCTGGTAGGAAATGATGTAGAGAATTCCAACTGTGTTTGAAGAAACTACAAAAGGAATTCCTGGCTGACTCTGCA
>gene=chr11_115097365-115097609; species=papHam
GCTACCTGTCTGCAAAGAAAGGACGGCTGTGGGGGGCACTGGAGTTGAGCCATCAACAGCACTGGACAATGACTGATCAGCCTTCAGGGCCTAGTGACTGAGTGCTTCAGGCATTTGAGGAATGAAGCTTTTTGTTACTGCATAGCCGCTAGTGTTCAAGGAGAGTAAAGCTGGTAGGAAATGATGTAGAGAATTCCAATGGTGTTTGAAGAAGCTACAAAAGGAATTCCCGGCTGACTCTGTA
>gene=chr11_115097365-115097609; species=ponAbe
GCTACTTGTCTGCAGAGAGAGGACGGCTGTGGGGGGCACCGGAGTTGAGCCATCAACAGCACTGGGCAATGACTGATCAGACTTCAAGGCCCAGTGACTGAGTGCTTCAAGCATTTGAGGAATGAAACTTTTTGTTACTGCATAGCTGCTAGTGTTCAAGGAGAGTAAAGCTGGTAGGAAATGATGTAGAGAATTCCAATTGTGTCTGAAGAAGCTACAAAAGGAATTCCTGGCTGACTCTGCA
>gene=chr11_115097365-115097609; species=rheMac
GCTACCTGTCTGCAGAGAAAGGACGGCTGTGGGGGGCACTGGAGTTGAGCCATCAACAGCACTGGACAATGACTGATCAGCCTTCAGGGCCTAGTGACTGAGTGCTTCAGGCATTTGAGGAATGAAGCTTTTTGTTACTGCATAGCCGCTAGTGTTCAAGGAGAGTAAAGCTGGTAGGAAATGATGTAGAGAATTCCAATTGTGTTTAAAGAAGCTACAAAAGGAATTCCTGGCTGACTCTGTA
>gene=chr21_18886520-18886764; species=hg19
GTAATTTTTTGTTGTTAGGTGCTCTGAAGCAGGATCTAGTGGCCCTTTCTGTTGGGATGGCTCTCTGCTTCCTGTTGAAATGTTAATTCCATTGTTGGATGCCACAGCTGTGAGCATTACTCATGGGATCAACATTCTATTAGCAAGTCTAATCTTCGATCTGAGCCTATAGCACTACCTCCACCTTTTTGATATATATCATTTAGACTTGGCGGGCTGAAATGTCCAAAGTAAGCCTTCCGGA
>gene=chr21_18886520-18886764; species=bosTau
ATAA--TTTTAA-----AGCGCTCTGAAGCTGGATGGAGTGGCCCGTTGTGTTGGGATGGCTCTCTGCTTCCTGTTAAAACGTTAATTCCATTGTTGGATGCCACAGCTGTGAGCATTACTCATGGGATCAACATTCTATTAACAAGTCTAATTTTCGATCTGAGTCTATAGCATTACCTCCACCTTTTTAATGCTTGTCCTTTCGACAT----GGCTGAAATATCCCAAGTAAAGCTTCCGGA
>gene=chr21_18886520-18886764; species=calJac
ataatttttttttGTTAAGTGATCTGAAGCAGGATCGGGTGGCCCTTTCTGTGGGGATGGCTCTCTGCTTCCTGTTGAAATGTTAATTCCATTGTTGGGTGCCACAGCTGTGAGCATTACTCATGGGATCGGCATTCTATTAACAAGTCTAATCTTATATCTGAGCCTATAGCACTACCTCCACCTTTTTGATATATATCATTTAGACTTGGCTGGCTGAAATGTCGAAAGTAACGCTTCCGGA
>gene=chr21_18886520-18886764; species=canFam
ATTTTTCTTTTCTTTTTTGTGTTGGAA---AGGATCGAGTGGCCCTTTCTGTTGGGATAGCTCTCTGCTTCCTGTTGAAATGTTAATTCCATTGTTGGATGCCACATCTGTGAGCGTTACTCAGGGGATCAACATTCTATTAACAAGTCTAATCT------TCCATCGATAGCACCACCTCCACCTTTTAAATACATATCATTTAGATTT----GGGTGAAAATTTCAAAGTAAAGCTTCCGGA
>gene=chr21_18886520-18886764; species=equCab
ATAATTTTTTTTT----AGTGCTCCAAAGCAGGATCGGGTGGTCCTTTCTGTTGGGATGGCTCTCTGCTTCCTGTGGAAATGTTAATTCCATTGTTGGATGCCACAGCTGTGAGCATTACTCATGGGATCAACATTCTATTAACAAGTCTAATTT-CGATCTCAGTCTATAGCACTGTCTCCACCTTTTTGATACATATCATTTAGATTT----GGCTGAAATTTCCCAAGTAGAGCTTCTGGA
>gene=chr21_18886520-18886764; species=gorGor
GTAATTTTTTGTTGTTAGGTGCTCTGAAGCAGGATCTAGTGGCCCTTTCTGTTGGGATGGCTCTCTGCTTCCTGTTGAAATGTTAATTCCATTGTTGGATGCCACAGCTGTGAGCATTACTCATGGGATCAACATTCTATTAGCAAGTCTAATCTTCGATCTGAGCCTATAGCACTACCTCCACCTTTTTGATATCTATCATTTAGACTTGGCGGGCTGAAATGTCCAAAGTAACCCTTCCGGA
>gene=chr21_18886520-18886764; species=panTro
GTAATTTTTTGTTGTTAGGTGCTCTGAAGCAGGATCTAGTGGCCCTTTCTGTTGGGATGGCTCTCTGCTTCCTGTTGAAATGTTAATTCCATTGTTGGATGCCACAGCTGTGAGCGTTACTCATGGGATCAACATTCTATTAGCAAGTCTAATCTTCGATCTGAGCCTATAGCACTACCTCCACCTTTTTGATATATATCATTTAGACTTGGCGGGCTGAAATGTCCAAAGTAAGCCTTCCGGA
>gene=chr21_18886520-18886764; species=papHam
GTATTTTTTTGTTGTTAGGTGCTCTGAAGCAGGATAGAGTGGCCCTTTCTGTTGGGATGGCTCTCTGCTTCCTGTTGAAATGTTAATTCCATTGTTGGATGCCACAGCTGTGAGCATTACTCATGGGATGAACATTCTATTAACAAGTCTAATCTTCGATCTGAGCCTATAGCACTACCTCCACTTTTTTGATTAATACCATTTAGACTTGGCTGGCTGAAATGTCCAAAGTAACTCTTCCGGA
>gene=chr21_18886520-18886764; species=ponAbe
GTAATTTTTTGTTGTTAGGTGCTTTGAAGCAGGATCTAGTGGCCCTTTCAGTTGGGATGGCTCTCTGCTTCCTGTTGAAATGTTAATTCCATTGTTGGATGCCACAGATGTGAGCATTACTCATGGGATCAACATTCTATTAGCAAGTCTAATCTTCGATCTGAGCCTATAGCACTACCTCCACCTTTTATATATATATAATTTAGACTTGGCGGGCTGAAATGTCCAAAGTAACCCTTCCGGA
>gene=chr21_18886520-18886764; species=rheMac
GTAATTTTTTGTTGTTAGGTGCTCTGAAGCAGGATAGAGTGGCCCTTTCTGTTGGGATGGCTCTCTGCTTCCTGTTGAAATGTTAATTCCATTGTTGGATGCCACAGCTGTGAGCATTACTCATGGGATGAACATTCTATTAACAAGTCTAATCTTCGATCTGAGCCTATAGCACTACCTCCACCTTTTTGATTAATACCATTTAGACTTGGCTGGCTGAAATGTCCAAAGTAACTCTTCCAGA
>gene=chr21_36238300-36238544; species=hg19
GTCTAGTTTGCAGGTATCCCCGGTCTACCTGAGTTGGCTCTGCAGCAGACTCTGTTCCTGTCACTCTCCTTAGTGTAGGTCTGTAAGCATGAGTCATCTTCTTCTTTTGGGGACAGTTTCAGGGGATGTGAAACTTGCCCTTTGTCACGCAAAGGAAGGCTGCAGACACAAAGGAGCCGTCTGCCCTGGGGGCTCAGAGTCCTTAGGAAACACAATCGCAACATTTTTCACTCTTGTGTTTGTC
>gene=chr21_36238300-36238544; species=bosTau
ATTTGGTTCATGGGCAA--CCAAGCCGCCCGCACTGG--GCTCA-------CTGTTTCGGTCACTGTCCTTGGTGAAGGTTTGGACCCGTGAGTCATCTTCTCCTTTTTGGGCCAGTTTCGTGGGATGTGAAACTTGCCCTTTGTCACGCAAGGGCAGGCTGTGTGCACCAAGGA-CCGTCTGCTGAAGGGG-TCACATAGCTAAGGAAACGCAAGCATGACATTTTCCACTTCTGTGCATCTT
>gene=chr21_36238300-36238544; species=calJac
GTCCGGTTTGCGGGTATCCCCAGTCTACCTGCCTTGGCTCGGCAGGGGCCTCTGTTCCTGTCACTCTCCTTAGTGCAGGTCTGGATGCATGAGTCATCTTCTCCTTTTTGGGACAGTTTCAGGGGATGTAAAACTTGCTGTTTGTCACGAAAAGGAAGGCTGAAGACACAAAGGAGCCCTCTGCCCT-GAGGCTCACTGTCCTTAGGAAATGCAATCACAACATTTTTCACTCTTCTCTATGTC
>gene=chr21_36238300-36238544; species=canFam
GTCTGGTTCCACGGTGG--CCAACCCCCTTGCCTCGGTTCCTCAGCCGCCTGTGGTT-----------CTTGGGGTCGGTTTAGACCTGTGAGTCATCTTCTCCTTTT-TGGGCACTTTCAGGGGATGTGAAACTTGCCCTTTGTCACGCAAGGGAAGGCTGT--ACACAGAGGC-CTGTCTGCCGTGGAGG-GCGGGGGGC---GGTCACACAGTCATCACATCTGTCACTGGCGTGCATCTC
>gene=chr21_36238300-36238544; species=equCab
GTCTGATGCGTGG-TAG--CCGGTCCACATGAGTTGGCCCCTCAGCCGGTTCTGTTTCTGTCCTTCTGCTTGGTGTAGGTTTAGATCCTGGAGTCATCTTCTCCTTTT-CGGGCAGTTTCGTGGGATGTGAAACTTGCTCTTTGTCATGAAAGGGAAGGCCATGCCCACAGAGGA-CTGTCTGCCCTGGGGG-TCATGCAGCTTGGGAAACACAATCCCAACATTTTTCACTTTTGCACATCTC
>gene=chr21_36238300-36238544; species=gorGor
GTCTAGTTTGCAGGTATCCCCGGTCTACCTGAGTTGGCTCTGCAGCAGACTCTGTTCCTGTCACTCTCCTTAGTGTAGGTCTGTATGCATGAGTCATCTTCTTCTTTTGGGGACAGTTTCAGGGGATGTGAAACTTGCCCTTTGTCACGCAAAGGAAGGCTGCAGACACAAAGAAGCCGTCTGCCCTGGGGGCTCAGAGTCCTTAGGAAACACAATCGCAACATTTTTCACTCTTGTGTTTGTC
>gene=chr21_36238300-36238544; species=panTro
GTCTAGTTTGCAGGTATCCCCGGTCTACCTGAGTTGGCTCTGCAGCAGACTCTGTTCCTGTCACTCTCCTTAGTGTAGGTCTGTATGCATGAGTCA---TCTTCTTTTGGGGACAGTTTCAGGGGATGTGAAACTTGCCCTTTGTCACGCAAAGGAAGGCTGCAGACACAAAGGAGCCGTCTGCCCTGGGGGCTCAGAGTCCTTAGGAAACACAATCGCAACACTTTTCACTCTTGTGTTTGTC
>gene=chr21_36238300-36238544; species=papHam
GTCCAGTTTGTAGGTATCCCCAGTCTACCTGCGTCGGCTCTGCAGGAGACTCTGTTCCTGTCACTCTCCTTAGTGTAGGTCTGTATGCATGAGTCATCTTCTTCTTTTGGGGACAGTTTCAGGGGATGTGAAACTTGCCCTTTGTCACGCAAAGGAAGGCTGCAGACACAAAGGAGCCGTCTGCCCTGGGGGCTCAGAGTCCTTAGGAAACACAATCTCAACATTTTTCACTCTTGTGTATGTC
>gene=chr21_36238300-36238544; species=ponAbe
GTCTAGTTTGCAGGTATCCCCAGTATACCTGAGTTGGCTCTGCAGCAGAGTCTGTTCCTGTCACTCTCCTTAGTGTAGGTCTGTATGCATGAGTCATCTTCTTCTTTTGGGGACAGTTTCAGGGGATGTGAAACTTGCCCTTTGTCACGCAAAGGAAGGCTGCAGACACAAAGGAGCCGTCTGCCCTGGGGGCTCAGAGTCCTTAGGAAACACAATCGCAACATTTTTCACTCTTGTGTTTGTC
>gene=chr21_36238300-36238544; species=rheMac
GTCCAGTTTGTAGGTATCCCCAGTCTACCTGCGTCGGCTCTGCAGGA-AGACTGTTCCTGTCACTCTCCTTAGTGTAGGTCTGTATGCATGAGTCATCTTCTTCTTTTGGGGACAGTTTCAGGGGATGTGAAACTTGCCCTTTGTCACGCAAAGGAAGGCTGCAGACACAAAGGAGCCGTCTGCCCTGGGGGCTCAGAGTCCTTAGGAAACACAATCTCAACATTTTTCACTCTTGTGTATGTC
>gene=chr21_39543824-39544068; species=hg19
TACAGAGTCCCTTCTGTTAGTTCCTTTGATGGATTTTTGCTTTTTTTCTCCTGAAAGTAAAAAGCAGGAACATATACTGTGATTTATTAGGTTTTGCATCTGTGACAAGGAATGCAGTCCTAGAGAGGGCGGTAATTAGCTAATGCTTCTGGAATGCTGCTTCCTTCCCACCAGCCCCTGGAGGTCAGCAGGCCAGGGGCGAAGGCAGCTTTGTCCTGCCCCTATGGGAGGTTGTGTTTCTCGA
>gene=chr21_39543824-39544068; species=bosTau
TACAGAATCCCTGGTATCAGTTCATTTGACTGAGCTTTA--CCTTTTCTCCTGAAAGTAAACTTCAGGAACATAGA-CATG--TAGTCAGGATTTACCT--ATGACAG---ATGAAGTCCAAAATAAGAtg-----------------------------------------------------------------------------------------------------------------
>gene=chr21_39543824-39544068; species=calJac
TACAGAGTCCCTACTATTAGTTCTTTTGATTGACTTTTGC-TTTTTTCCCTTGAAAGTAAAGAGCAGAAACCTATACTGTGATTTATTAGGTTTTGCATCTGTGACAAGGAATGCCGTCCTGGATAGGGTGGTAATTAGCTAATGCTCCTGGAATGCTGCTTCCTTCCCACCAGCCCCTGGAGGTCAGCAGGCCAGGGGTGAAGGCAGCTTTGTCCTTCCCCTCTGGGAGGCTGGGTTTCTAGA
>gene=chr21_39543824-39544068; species=canFam
TATAGAATCCCTTCTATCAGTTCATTTGACTGATCGGTAG-CTTTTTCTCCTGAAAGTACAAATCAGGAATGTATACCGTGCTTATTCAGAATTTGCCAACA-GACAGGAAATGCAGTCCCAAAGAAGATGATAATCAGCTCAA-CTTCTGGGCTCTTGCTTCCTTCCTACCTGC---------------AGCCTGGGGTGAAAGTAGCCCTATCTGGTTCCTCTAATGGGATGGG-TTCTAGA
>gene=chr21_39543824-39544068; species=equCab
CACAGAAT-CCTTAGATCAGTTCATTTGACTGATCTTTAC-TTTTTTCTCTTGAAAGTAAAAATTAGGAACACACACCATGTTTATTCAGGATTTGCCTATGTGACAAG----GCAGTCTTGAAAAGGATGACAATCAGC-CAG-CCCCTGGGCTGTTGCTTCC-TCCCACCCACGGCTAGAGGTCAGCCAATCAGGGGTGAATGTAGTCCTGCCTCGCTCCTAGGGAAGGCTGGATTTCTAGA
>gene=chr21_39543824-39544068; species=gorGor
TACAGAGCCCCTTCTGTTAGTTCCTTTGATGGATTTTTGCTTTTTTTCTCCTGAAAGTAAAAAGCAGGAACATATACTGTGATTTATTAGGTTTTACATCTGTGACAAGGAATGCAGTCCTGGAGAGGGCGGTAATTAGCTAATGCTTCTGGAATGCTGCTTCCTTCCCACCAGCCCCAGGAGGTCAGCAGGCCAGGGGCGAAGGCAACTTTGTCCTGCCCCTATGGGAGGTTGTGTTTCTCGA
>gene=chr21_39543824-39544068; species=panTro
TACAGAGTCCCTTCTGTTAGTTCCTTTGATGGATTTTTGCTTTTTTTCTCCTGAAAGTAAAAAGCAGGAACATATACTGTGATTTATTAGGTTTTGCATCTGTGACAAGGAATGCAGTCCTGGAGAGGGCGGTAATTAGCTAATGCTTCTGGAATGCTGCTTCCTTCCCACCAGCCCCTGGAGGTCAGCAGGCCAGGGGCGAAGGCAGCTTTGTCCTGCCCCTATGGGAGGTTGTGTTTCTCGA
>gene=chr21_39543824-39544068; species=papHam
TACAGAATCACTTCTATTAGTTCTTTAGATGGATTTTTGCTTTTTTTCTCCTGAAAGTAAAAAGCAGGAACATATACTGTGATTTATTAGGTTTTGCGTCTGTGACAAGGAATGCAGTCCTGGAGAGGGCGGTAATTAGCTAGTGCTCCTGGAATGCTGCTTCCTTCCCACCAGGCCCTGGAGGTCAGCAGGCCAGGGGTGAAAGCAGCTTTGTCCTGCCCCTATGGGAGGT--TGTTTCTAGA
>gene=chr21_39543824-39544068; species=ponAbe
TACAGAGTCCCTTCTATTAGTTCTTTTGATGGATTTTTGCTTTTTTTCTCCTGAAAGTGAAAAGCAGGAACATATACTGTGATTTATTAGGTTTTGCGTCTGTGACAAGGAATGCAGTCCTGGAGAGGGCGGTAATTAGCTAATGCTTCTGGAATGCTGCTTCCTTCCCACCAGCCCCTGGAGGTCAGCAGGCCA-GGGCGAAGGCAGCTTTGTCCTGCCCCTATGGGAAGTTGTGTTTCTAGA
>gene=chr21_39543824-39544068; species=rheMac
TACAGAATCACTTCTATTAGTTCTTTAGATGGATTTTTGCTTTTTTTCTCCTGAAAGTAAAAAGCAGGAACATATACTGTGATTTATTAGGTTTTGCGTCTGTGACAAGGAATGCAGTCCTGGAGAGGGCGGTAATTAGCTAGTGCTCCTGGAATGCTGCTTCCTTCCCACCAGCCCCTGGAGGTCAGCAGGCCAGGGGTGAAGGCAGCTTTGTCCTGCCCCTATGGGAGGT--TGTTTCTAGA
>gene=chr21_40982693-40982937; species=hg19
TTGACTTATGATCTGCCCTCTGCTACAGCCTATTTTCTACATGGTAGTGCTAAGCAGTGAGcaggtacgttcctggtgcagggtgtttgcctttgctgtgatctcatctgcctggaatgctccctcctcaTTTCTGCCCTTTCACCATGGGGGGTCTCAGCTGGAACACTGTCCCCATGCAGAGGCCCTTAGCCCTCCAATTCGTTTCCCTTATCCTTGTTTTTATACCACTTACTAGCCTAAT
>gene=chr21_40982693-40982937; species=bosTau
----------------------------------------------------------------------------------------------------------------------------------------------------------------------------------------------------------------------------------------------------
>gene=chr21_40982693-40982937; species=calJac
TTGACCCGTGATCTGCCCTCTGCTACAGCCTATTTTCGACATGGCAGCGCTGAGCAGTAAGcaggtgcattcctgctgcagggtggtcacctttgctgtg-----atctgcctggaatgctccctcctcacttctgcccttccaccatccggg-cctcagctggaacactgtccccatgcagaggctgctacccctccaggatggttcCCTCATCCTTGTTTTTATACCATTTACCAGCTTAAT
>gene=chr21_40982693-40982937; species=canFam
CTGACCTACGGTCTGCCCTGTGCTATAGCCCAC-TTCCACACAGTAATACGGAGCCCTGGGCAGGCGTATTCCTGTCTCAGGG------CCC----------TCCCTCTGCCTGGAAGGT-------------CGTTCTTTTCACCATTCTGG-TCTCACCTGGAACAGTGTCCCCAT------------------------------------------------------------------
>gene=chr21_40982693-40982937; species=equCab
CGGACCTATCGTCTG-CCTGTTCTATAGCCCACTTTCCACACGGTAATACTGAGCCAGGGGcagacaagttcctctctcaggg------cct----------tccctctgcctggaagcctctctcctcaccttggccttttcatcattctgg-gctcagctggaacgtcatctccctgcagaggc------cct-------------------------------------------------
>gene=chr21_40982693-40982937; species=gorGor
TTGACTTATGATCTGCCCTCTGCTACGGCCTATTTTCTACATGGTAGTGCTGAGCAGTGAGcagctacattcctggtgcagggtgtttgcctttgctgtgatctgatctgcctggaatgctccctcctcaTTTCTGCCCTTTGACCATGGGGG-TCTCAGCTGGAACACTGTCCCCATGCAGAGGCCCTTACCCCTCCAATTCGTTTCCCTTATCCTTGTTTTTATACCACTTACTAGCCTAAT
>gene=chr21_40982693-40982937; species=panTro
TTGACTTATGATCTGCCCTCTCCTACAGCCTATTTTCTACATGGTAGTGCTAAGCAGTGAGcaggtacattcccggtgcagggtgtttgcctttgctgtgatctcatctgccaggaatgctccctcctcatttctgccctttcaccatggggg-tctcagctggaacactgtccccatgcagaggccctTACCCCTCCAATTCGTTTCCCTTATCCTTGTTTTTATACCACTTACTAGCCTAAT
>gene=chr21_40982693-40982937; species=papHam
TTGACCTATGATCTGCCctttgctacagcctattttctacgtggtagtgctgaacagtgagcaggtacattcctggtgcagggtgtttgcctttgctgtgatctgatctgcctggtatgctccctcctcacttctgccctttcagtatccggg-tctcagctggaacactgcccccatgcagaggcccttacccctccagttcgTTTCCTTCATCCTTGTTTTCATACCACTTACTAGCCTAAT
>gene=chr21_40982693-40982937; species=ponAbe
TTGACTTATGATCTGCCCTCTGCTACAGCCTATTTTCTACATGGTAGTGCTGAGCAGTGAGcaggtacattgctggtgcagggtgtttgcctttgctgtgatctgatctgcctggaatgctccctcctcaTTTCTGCCCTTTCACCACGGGGG-TCTCAGCTGGAACACTGTCCCCATGCAGAGGCCCTTACCCCTCCAATTCGTTTCCTTTATCCTTGCTTTTATACCACTTACTAGCCTAAC
>gene=chr21_40982693-40982937; species=rheMac
TTGACCTATGATCTGCCCTTTGCTATAGCCTATTTTCTACATGGTAGTGCTGAACAGTGAGcaggtacattcctggtgcagggtgtttgcctttgctgtgatctgatctgcctggaatgctccctcttcacttctgccctttcagtatccggg-tctcagctggaaaactgcccccatgcagaggccctTACCCCTCCAGTTCGTTTCCTTCATCCTTGTTTTCATACCACTTACTAGCCTAAT
>gene=chr12_2307465-2307709; species=hg19
CCTCTGCCTCCCCCCGGAGAGGCGGCTTCTGAGGAGGCTGCTGTTGGCGGCCAGGAGAATTCCTTGTCTCTGTGGAACCGGAGGCCTCCCCTCTGCGGCTATTTAAATGTGTTCCTCCGGCATGAGGATGACTCACCGTTTAACAATTAATTACAGCTCCGCATATTGTAGGCACTGCACCTATATGGGGGTGTAATCTCCGTGCGGCACCATGTTGATGAGCTGCTTCTCCACATCACCAAAT
>gene=chr12_2307465-2307709; species=bosTau
CCCTGGAGTTCCCTGGG----------------------AACCC------------------------------------------TCTCCTCGGGGACT-CTGAGATG-GTCCT--GGGTGCAAGGATG-ATGG-TCTTTAGCCATTCTCTGCAGCTCCTGAGA----------TGCATGTGTGGGGGGCTTTGA-------------------------G---CTTCTCCACATCACCAGAT
>gene=chr12_2307465-2307709; species=calJac
CCTCTGCCCCCCCCAAGAGAGGCGTCTTCTGAGGAGGCTGCTGTTTGCAGCCAGGAGAATTCCTTGTCTCTGTGGAACCAGAGGCCTCTCCTCTTCGGCTATTTAAATGTGTTCCTCCGGCATGAGGATGACTCACCATTTAACAATTAATTACAGCTCCGCATATTGTAGGCACTGCACCTACATGGGGGTGTAATCTCTGTGCTGCACAATGTTAATGAG---CTTCTCCACATTACCAAAT
>gene=chr12_2307465-2307709; species=canFam
CCTCTGCCTCCCCCAAGGAAAGAGGCTTCTCAGGAAGCTGAGGTATGCTAC---------------TCTACCCTGAACTAGAGGCCTCCCCTCAGAGGCCTTTGAGACATGTTCCTGAGGCATGAGGATGACTCA-CATTTAAAGA-TCCTTACAACAACAGATACTGTAGGCCTGGCCTGTGCGGGGAAGGGGGATGTCAGTGCCAGGTAGCATCACTGAC---T--CTC--CATTACCAAAT
>gene=chr12_2307465-2307709; species=equCab
CCTCTGCCTCTCTCCAGCGAAGTGGCTTCTGAGGAGGCTGAGGTGTGTGGCCAAGAGAACTCCTGGCCTCTGTTTAGCTAGAGGCCTCCCTTTGGGGGCCGTTTAGACCTGTTCCTTGGGCAT-AGGATGACTCA-CATTTCGCAGCTCGTTATAGCTCAGTGCACGGTGGGCCCTGCACGTGTGTGGGGGTGGAATCTTGGTGTTGTGCAATGTTAATGAG---CTTCTCCACATCACCAAAT
>gene=chr12_2307465-2307709; species=gorGor
CCTCTGCCTCCCCCCGGAGAGGCGGCTTCTGAGGAGGCTGCTGTTGGCGGCCAGGAGAATTCCTTGTCTCTGTGGAACCGGAGGCCTCCCCTCTGCGGCTATTTAAATGTGTTCCTCCGGCATGAGGATGACTCACCGTTTAACAATTAATTACAGCTCCGCGTATTGTAGGCACTGCACCTACATGGGGGTGTAATCTCCGTGCGGCACCATGTCGATGAGCTTCTTCTCCACATTACCACAT
>gene=chr12_2307465-2307709; species=panTro
CCTCTGCCTCCCCCCGGAGAGGCGGCTTCTGAGGAGGCTGCTGTTGGCGGCCAGGAGAATTCCTTGTCTCTGTGGAACCGGAGGCCTCCCCTCTGCGGCTATTTAAATGTGTTCCTCCGGCATGAGGATGACTCACCGTTTAACAATTAATTACAGCTCCGCATATTGTAGGCACTGCACCTATATGGGGGTGTAATCTCCGTGCGGCACCATGTTGATGAGCTGCTTCTCCACATTACCAAAT
>gene=chr12_2307465-2307709; species=papHam
CCTCTGCCTCCCCGCAGAGAGGCGGCTTCTGAGGAGGCTGCTGTTTGCGGCCAGGAGAATTCCTTGTCTCTGTGGGACCGGAGGCCTCCCCTCTGCGGCTGTTTAAATGTGTTCCTCCGGCTTGAGGATGACTCACCGTTTAACAATTAATTACAGCTCCGCATATTGTAGGCACTGCACCTACATGGGGGTGTAATCTCGGTGCTGCACAATGTTAACGAG---CTTCTCCACGTTACCAAAC
>gene=chr12_2307465-2307709; species=ponAbe
CCTCTGCCTCCCCCCAGAGAGGCGGCTTCTGAGGAGGCTGCTGTTGGCGGCCAGGAGAATTTCTTGTCTCTGTGGAACCGGAGGCCTCCCCTCTGCGACTATTTAAATGTGTTCCTCCGGCATGAGGATGACTCACCGTTTAACAATTAATTACAGCTCCGCGTATTGTAGGCACTGCACCTACATGGGGGTGTAATCTCTGTG---------------------CTTCTCCACGTTACCAAAT
>gene=chr12_2307465-2307709; species=rheMac
CCTCTGCCTCCCCGCAGAGAGGCGGCTTCTGAGGAGGCTGCTGTTTGCGGCCAGGAGAATTCCTTGTCTCTGTGGGACCGGAGGCCTCCCCTCTGCGGCTGTTTAAACGTGTTCCTCCGGCTTGAGGATGACTCACCGTTTAACAATTAATTACAGCTCCGCATATTGTAGGCACTGCACCTACATGGGGGTGTAATCTCGGTGCTGCACAATGTTAACGAG---CTTCTCCACATTACCAAAC
>gene=chr12_10766080-10766324; species=hg19
GCCCTTGTGCCCTACGTAGTAGCGCAGGTAGAAATCGCTAGCCACAGCCATTTTTGTACCCGGGAAGCCCGCCGAAAACGCAGCCAACGTGTCCCCCGGCGCCTTGCAGTGACGTCATCGCGCGGAATAAGTGCGTCACCACAGGCGCTTCTCTTCCTCCTGCAGTGCAGCCCTAGACTAAAGCGTGAAAGCCGAGTATCGCGTGAGAGTCCGGAGGCGCTGAAGGGAGGGTCGCAGCGCCGTG
>gene=chr12_10766080-10766324; species=bosTau
GCCCTTATGCCCTACGTAGTAGCGCAGGTAGAAATCGCTGGCCATAGCCATCTTTGTCCCCGAAAAGCCCGCCGAAGGACCGGCCGACGTGACTCCCGGCGCCTGGTAGTGACGTCATCGCCCAG-ATGAACACGTCACAGCGAGCGCGCCGCTTCAGCCTC---------CCGAGAGAAAAGCGGGTG-----------------------GGAGACGGGTGCGGCAGCGTTGCACCGACCTG
>gene=chr12_10766080-10766324; species=calJac
GCCCTTGTGCCCTACGTAGTAGCGCAGATAGAAATCGCTAGCCATAGACATTTTTGTCCCTGCTAAGCCCGCCGAAAACAGACACAAGGTATCGCCCGGCGCCTGGCAGTGACGTCATTGCGCGGAATACGTGCGTCACCACAGGCGCCGCTTTTCCTCGTTCGGTGCAGCCCTGCCGAAAAGCTGGAAGGTCGAGTGTCGCTTGAGAGGCCGGAGTCACCGAAGGGAGGGTCGCAGCGACGTG
>gene=chr12_10766080-10766324; species=canFam
GCCCTTGTGCCCTACGTAGTAGCGCAGGTAGAAATCGCTGGCCATAGCCATGTTTGCCCCCCTGAAGCCCGCCCAAGGCCTGGCCAACGTGCCGCCGGGCGCCTGGCAGCCACGTCATCGCGCGG-GTAAATGCGTCACTGCGGGCGCGCCTTTCC-G-CTC---------CCTGGAGGACCGTGGGGAGGCGGACTCTAGCTG-----CTCAGAGGCGCC------CGGGCGATAG------G
>gene=chr12_10766080-10766324; species=equCab
CCCCTTGTGCCCTACGTAGTAGCGCAAGTAAAAATCGCTGGCCATGGCCATTTTTGCCCCTAGAAAGCCTGCAGAAGACCTGGCCAACGTGCCGCCGGGCGCCTAGCAGTGACGTCATCGCCCAG-GAAAAATCGTCACTGCCCGCGCGCCTTTCC-GCCTC---------CCGGTTGGAAAGCGGGAAAGCGGCGTCTCGCGGAAGAGCCCGGATGCACAGGATGGCGGGTAGTAGCCGCGTG
>gene=chr12_10766080-10766324; species=gorGor
GCCCTTGTGCCCTACGTAGTAGCGCAGGTAGAAATCGCTAGCCATAGCCATTTTTGTACCCGGGAAGCCCGCCGAAAACTCAGCCAACGTGTCCCCCGGCGCCTTGCAGTGACGTCATCGCGCGGAATAAGTGCGTCACCACAGGCGCTTCTCTTCCGCCTGCCGTGCAGCCCTAGACGAAAGCGTGAAAGCCGAGTATCGCGTGA-------GAGGCGCTGAAGGGAGGGTCGCAGCGCCGTG
>gene=chr12_10766080-10766324; species=panTro
GCCCTTGTGCCCTACGTAGTAGCGCAGGTAGAAATCGCTAGCCATAGCCATTTTTGTACCCGGGAAGCCCGCCGAAAACGCAGCCAACGTGTCCCCCGGCGCCTTGCAGTGACGTCATCGCGCGGAATAAGTGCGTCACCACAGGCGCTTCTCTTCCGCCTGCCGTGCAGCCCTAGACTAAATCGTGAAAGCCGAGTATCGCGTGAGAGTCCCGAGGCGCTGAAGGGGGGATCGCAGCGCCGTG
>gene=chr12_10766080-10766324; species=papHam
GCCCTTGTGCCCTACGTAGTAGCGCAGGTAGAAATCGCTAGCCATAGCCATTTTTGTCCCCGGGAAGCCCGCCGAAAACCCAGCCAACGTGTCCCCCGGCGCCTTGTAGTCACGTCATCGCGCGGAATAAGTGCGTCACCACAGGCGCTTCTCTTCCGCCTGCCGTGCAACCCTGGACTAAAGCGTGAAAGCCGAGTCTCGCGTGAGAGCCAGTTGGTGCTGAAGGGAGAGTCGCA-TGCCGTG
>gene=chr12_10766080-10766324; species=ponAbe
GCCCTTGTGCCCTACGTAGTAGCGCAGGTAGAAATCGCTAGCCATAGCCATTTTTGTCCGCGGGAATCCCGCCGAAAACGCAGCCAACGTGTCCACCGGCGCCTTGCAGTGACGTCATCGCGCGGAATAAGTGCGTCACCACAGGCGCTTCTCTTCCGCCTGCCGTGCAGCCCTAGACTAAAGCGTGAAAGCCGAGTATCGCGTGAGAGTCTGGGGGCGCTGAAGGGAGGGTCGCAGCGCCGTG
>gene=chr12_10766080-10766324; species=rheMac
GCCCTTGTGCCCTACGTAGTAGCGCAGGTAGAAATCGCTAGCCATAGCCATTTTTGTCCCCGGGAAGCCCGCCGAAAACCCAGCCAACGTGTCCCCCGGCGCCTTGTAGTCACGTCATCGCGCGGAATAAGTGCGTCACCACAGGCGCTTCTCTTCCGCCTGCCGTGCAGCCCTGGACTAAAGCGTGAAAGCCGAGTCTCGCGTGAGAGCCAGTTGGTGCTGAAGGGAGAGTCGCA-TGCCGTG
>gene=chr12_26150585-26150829; species=hg19
TGCAGAGAAAACTACTTGGTAGGAGGGGGGTGACATTTTCTGTAATTTAAGTTGTCATAGTAACCTGCATCAAGACGCATACTTGGAATCCAGGCCTGAAGAATTTCAGTGACAATAAACATTCCAATTGCATTCATCATCCTTTTTTTGGCCAAGAAAGGAGCCATCCATTGTGACCTAATTATTTTATTTCCGTTTTTAGAAGATGAGTAATAATTTGCATGTTTCAGTGCTTTGAAACTTC
>gene=chr12_26150585-26150829; species=bosTau
TGTGGAGAAAGCAACTTGATAGAAGGGGG--AATATTTTCTGTAATTTAAGTTGTCATAGTAACCTGCATCAAG------GCCTGGAATCCAGGCCTGAAGAATTTCAGTGACAATAAACATTCCAGTTGCATTCATCATCATCTTTTTTTAGGAGAAAGGAGCCGTCTATTGTGACCTAATTATTTCATTTCTGTTTTTAGAAAACGGTTAGCAGTTTGCATTTTTTAGCACTTTGAAATTTC
>gene=chr12_26150585-26150829; species=calJac
CTCAGAGAAAA-TACTTGGTAGGAGGGGGACAA-ATTTTCTGTAATTTGAGTTGTCATAGTAACCTGCATCAGGACACATACTTGGAATCCAGGCCTGAAGAATTTCAGTGACAATAAACATTCCAATTGCATTCATCATCCTTTTTTTGGCCAAGAAAGTAGCCATCCATTGTGATCTAATTATTTTATTTCTGTTTTTAGAAGATGAGTAACGGTTTGCATGTTTCAGTACTTTGAAACTTC
>gene=chr12_26150585-26150829; species=canFam
CTTGGCAAAAA-AACTTAGTAGAAGAGGG--GACAGTTTCTGTAATTTAAGTTGTCATAGTAACCTGCATCAA-ACCCATACTTGGAATCCAGGCCTGAAGAATTTCAGTGACAATAAACATTCCAGTTGCATTCATCTTTTTTTTTTC--CTGAGAAAGGAGTCATC----GTGATCTAATTATTTCATTTCTGTTTTTAGCAGATGAGTAGCAGCTTGTATTTTTTAGCACTTTGAAATTTC
>gene=chr12_26150585-26150829; species=equCab
TCTTG----------TTAGAAGAAGGGGG--GACATTTTCTGTCATTTAAGTTGTCATAGTAACCTGCATCAAGACACAGACTTGGAATCCAGGCCTGAGGAATTTCAGTGACAATAAGCATTCCAGTCTCATTCATCATCTATTTTTT--TCAAAAAAGGAGCCATCTATTGTGACCTAATTATTTCATTTCTGTTTTTAGAAGATG-GTAGCAGTTTGCATTTTTTAGCACTTTAACACTTC
>gene=chr12_26150585-26150829; species=gorGor
TGCAGAGAAAACTACTTGGTAGGAGGGGGGTGACATTTTCTGTAATTTAAGTTGTCATAGTAACCTGCATCAAGACGCATACTTGGAATCCAGTCCTGAAGAATTTCAGTGACAATAAACATTCCAATTGCATTCATCATCCTTTTTTTGGCCAAGAAAGGAGCCATCCATTGTGACCTGATTATTTTATTTCTGTTTTTAGAAGATGAGTAATAATTTGCATGTTTCAGTGCTTTGAAACTTC
>gene=chr12_26150585-26150829; species=panTro
TGCAGAGAAAACTACTTGGTAGGAGGGGGGTGACATTTTCTGTAATTTAAGTTGTCATAGTAACCTGCATCAAGACGCATACTTGGAATCCAGGCCTGAAGAATTTCAGTGACAATAAACATTCCAATTGCATTCATCATCCTTTTTTTGGCCAAGAAAGAAGCCATCCATTGTGACCTAATTATTTTATTTCCGTTTTTAGAAGATGAGTAATAATTTGCATGTTTCAGTGCTTTGAAACTTC
>gene=chr12_26150585-26150829; species=papHam
TGCAGAGAAAACTACTTGATAGGAGGGGGGTGACATTTTCTGTAGTTTAAGTTGTCATAGTAACCTGCATCAAGACGCATACTTGGAATCCAGGCCTGAAGAATTTCAGTGACAATAAACATTCCAGTTGCATTCATCATCCTTTTTTTGGCCAAGAAAGGAGCCATCCATTGTGACCTAATTATTTTATTTCTGTTTTTAGAAGATGAGTAACAGTTTGCATGTTTCAGCGCTTTGAAACTTC
>gene=chr12_26150585-26150829; species=ponAbe
TGCAGAGAAAACTACTTGATAGGAGGGGGGTGACATTTTCTGTAATTTAAGTTGTCATAGTAACCTGCATCAAGACGCATACTTGGAATCCAGGCCTGAAGAATTTCAGTGACAATAAACATTCCAATTGCGTTCATCATCCTTTTTTTGGCCAAGAAAGGAGCCATCCATTGTGACCTAATTATTTTATTTCTGTTTTTAGAAGATGAGTAACAATTTGCATGTTTCAGCGCTTTGAAACTTC
>gene=chr12_26150585-26150829; species=rheMac
TGCAGAGAAAACTACTTGATAGGAGGGGGGTGACATTTTCTGTAGTTTAAGTTGTCATAGTAACCTGCATCAAGACGCATACTTGGAATCCAGGCCTGAAGAATTTCAGTGACAATAAACATTCCAGTTGCATTCATCATCCTTTTTTTGGCCAAGAAAGGAGCCATCCATTGTGACCTAATTATTTTATTTCCATTTTTAGAAGATGAGTAACAGTTTGCATGTTTCAGCGCTTTGAAACTTC
>gene=chr12_28912355-28912599; species=hg19
ttgaggctagctgcagctgaagtgattggcatgactcatctctgctctgcaaatctctcattcaccagcagagttgccccagcattctcatggaaatggcacaggtgctaaagcaaagaaacccaattgtgcaagtgctttacaagcctttgtttgcatggcatttgctaatatcccattggttaaaatgagtcactcagccttgctcagattGAGAGTTAGTCAGTTCTACCAAGTTGCATGG
>gene=chr12_28912355-28912599; species=bosTau
----gactggctgtagctgaagcaattggtcttactgatctctgtg-----tatctctcagtttccagcagactagccccagtattctcatggaaaaggaacaggtgcagaagaaaacaagccccgttgtgcaattatttttctggcgtttgtttgcatgacatttgctaatattccgttggtcaaagtgagtcaca-aggctagctgagattcatagtcagtcagtactacgaagtaacatgg
>gene=chr12_28912355-28912599; species=calJac
tccaggctagctgcagctgaagtgactggcatgactcatctctgctctacaagtctctcattctccagcacagttgccccagcattctcatggaaatggtacaggtgctaaagcaaacaaacccaattgtgcaagtgctttacaaacatttgtttccatgacatttgctaatatcccattggttaaagtgagtcactcagcctagctcagatcgagagttagtcagttataccaagttgcattg
>gene=chr12_28912355-28912599; species=canFam
tttaggccggctgcagctggagcaacgggggttactcatctctcttctacacatctctcagtctccagcaggctagccccaagattctcatggatatggcacaggtgcaaaagcaaacaagcccaattgtgcaagtgcttttcaaaactttgtttgcatgacatttgctaatattccattggtcaaagtgagtcatacagccttgcttggattcagagtcagtcagtactacaaagttacatgg
>gene=chr12_28912355-28912599; species=equCab
tctagactggttatagctggagtgattgagattactcatctctactctacatgtgtctcaatctccagcaggctag-cccagcattctcatggacatggcacaggtgcaaaagcaaacaagcccaattgtgcaagtgtttttccagcctttgtttgcatgacatttgctaata-tccattggtcaaagtgagtcacacagcctagctcagattcagagtcagtcagtgctacaaagttacacag
>gene=chr12_28912355-28912599; species=gorGor
ttgaggctagctgcagctgaagtgattggcatgactcatctctgctctacaaatctctctttcaccagcagagttgccccagcattctcatggaaatggcacaggtgctaa-gcaaagaaacccacttgtgcaagtgctttacaaacctttgtatgcatggcatttgctaatatcccattggttaaagtgagtcactcagccttgctcagattGAGAGTTAGCCAGTTCTACCAAGTTGCACGG
>gene=chr12_28912355-28912599; species=panTro
ttgaggctagctgcagctgaagtgattggcatgactcatctctgctctacaaatctctcattcaccagcagagttgccccagcattctcatggaaatggcacaggtgctaaagcaaagaaacccaattgtgcaagtgctttacaaacctttgtttgcatggcatttgctaatatcccattggttaaagtgagtcactcagccttgctcagattGAGAGTTAGTCAGTTCTACCAAGTTGCATGG
>gene=chr12_28912355-28912599; species=papHam
tctaggctagctgcagctgaagtaattggcatgactcatctctgctctacaaatctctcattctccagcagagttgtcccagcattctcatggaaatggcacaggtgctaaagcaaagaaacccagttgtgcaagtgctttacaaacctttgtctgcatgacatttgctaatatcccattggttaaagtgagtcacttagccttgctcagaCTGAGAGTTAGTCAGTTctaccaagttgcatgg
>gene=chr12_28912355-28912599; species=ponAbe
ttgaggctagctgcagctgaaatgattggcatgactcatctctgctctacaaatctctcattcaccagcagagttgccccagcattctcatggaaatggcacaggtactaaagcaaagaaacccagttgtgcaagtgctttacaaacctttgtttgcatggcatttgctaatatcccattggttaaagtgagtcactcagccttgctcagattGAGAGTTAGTCAGTTctaccaagttgcatgg
>gene=chr12_28912355-28912599; species=rheMac
tctaggctagctgcagctgaagtaattggcatgactcatctctgctctacaaatctctcattctccagcagagttgccccagcattctcatggaaatgacacaggtgctaaagcaaagaaacccagttgtgcaagtgctttacaaacctttttctgcatgacatttgctaatatcccattggttaaagtgagtcatttagccttgctcagattGAGAGTTAGTCAGTTCTACTAAGTTGCATGG
>gene=chr12_31885865-31886109; species=hg19
CTCCAAATTGGAAATAACAGTGCCCATGCTCATGGATTGTTATACATTGTTGAAATTTCCCATTGGCTAGAAACACTTGCTTTGTTTCTAGGTTAGAGATCTGTGACTTTCAAATTCTCAGGAGTCTGAGTCATACAAtggatgactcaggatccaagcaggttaagagttgggcaagttcaaacaggagaagcaaggagatgttaataaaggagctgttcccaaaggtgtggacagagttagg
>gene=chr12_31885865-31886109; species=bosTau
CTTCAAGTTGGAAACAATAGTGCTCATGATCATAAGTTCT---GCATTGTTAAAATTTT-CATTAGCTTGA--TCCTTGATTTGTTTCTAGACTATAGATCCATGAATTTGTAATTCTCATGGATTTGAGGCATATAGtgtatgattctggatctaagcagg-aaacagctgggcaaactcaaacaagaaaagca---aaaccttaataaagaggctgtttacaaaggtttgggta--------
>gene=chr12_31885865-31886109; species=calJac
CTCCAAATTGGAACTAACAGCGCCCAGGCACATGGTCTGTTATACATTGTTAACATTTCCCATTGGCTACAAACATTTGCTTTGTTTCTAGGTCATAGATCTGGGACTTTCAAATTCTCAGGATTCTGAGGCATATAATGAGTGACtcaggatccaagcaggttaaaagttgggcaagttcaaacgggagaggcaaggagatgctaataaaggagctgttcccaaaggtgtggacagagttagg
>gene=chr12_31885865-31886109; species=canFam
CTCCAAATTGGAAACAACAATG-CCATGCTCATGAATTTTTGTGCATTGTTAAAATTTTCCATTAAGTAAA--CCCTTGA--------------------------------------------TTTGAGGCATAAAAtgtatgactcaggatccttgcagg-aaacagctgggcaagttcaagcaggttaggcaaggagatattaataaagaggctgtttataagggtgtggacaggattaag
>gene=chr12_31885865-31886109; species=equCab
CTCCAAATTGGGAA---------CTATGCTCATGAATTCTTATGCATTGTTAAAATTTTCCATTGACTGGA--CCTTTGATTTGTTTCTAGGCTATAGACCCGTGTCTTTCAAATTCTCAGGAGTTTGAGGCGGATGAGgtatgactcaggatccaagcagg-aaacagccaggcaaagtcaaac-------------------------agaggctgtttacaaaggtgtgggcagagttaag
>gene=chr12_31885865-31886109; species=gorGor
CTCCAAATTGGAAATAACAGTGCCCATGCTCATGGATTGTTATACATTGTTAAAATTTCCCATTGGCTAGAAACACTTGCTTTGTTTCTAGGTTAGAGATCTGTGACTTTCAAATTCTCAGGAGTCTGAGTCATACAAtggatgactcaggatccaagcaggttaagagttgggcaagttcaaacaggagaagca---agatgttaataaaggagctgttcccaaaggtgtggacagagttagg
>gene=chr12_31885865-31886109; species=panTro
CTCCAAATTGGAAATAACAGTGCCCATGCTCATGGATTGTTATACATTGTTAAAATTTCCCATTGGCTAGAAACACTTGCTTTGTTTCTAGGTTAGAGATCTGTGACTTTCAAATTCTCAGGAGTCTGAGTCATACAATGGATGACTCAGGATCCAAGCAGGTTAACAGTTg------------------------------------------------------------------------
>gene=chr12_31885865-31886109; species=papHam
CTCCAAATTGGAAATAACAGTGCCCATACTCATGGATTGTTACACATTGTTAAAATTTCCCATTGGCTAGAAACACTTGCTTTGTTTCTAGGTTATAGACCTGTGACTTTCAAATTCTCAGGAGTCTGAGGCATACAATGCATGACTCAGGATCCAAGCAGGTTAAGAGTTGGGCAAGTTCAAACAGGAGAAGCAAGGAGAAGTTAATAAAGGAGCTGTTCCCAAAGATGTGGACAGAGTTAGG
>gene=chr12_31885865-31886109; species=ponAbe
CTCCAAATTGGAAATAACAGTGCCCATGCTCATGGATTGTTATACATTGTTAAAATTTCCCATTGGCTAGAAACACTTGCTTTGTTTCTAGGTTAGAGATCTGTGACTTTCCAATTCTCAGGAGTCTGAGTCATACAAtggatgactcaggatccaagcaggttaagagttgggcaagttcaaacaggagaagaaaggagatgttaataaaggagctgttcccaaaggtgtggacagagttagg
>gene=chr12_31885865-31886109; species=rheMac
CTCCAAATTGGAAATAACAGTGCCCATACTCATGGATTGTTATACATTGTTAAAATTTCCCATTGGCTAGAAACACTTGCTTTGTTTCTAGGTTATAGACCTGTGACTTTCAAATTCTCAGGAGTCTGAGGCATACAATGCATGACTCAGGATCCAAGCAGGTTAAGAGTTGGGCAAGTTCAAACAGGAGAAGCAAGGAGAAGTTAATAAAGGAGCTGTTCCCAAAGATGTGGACAGAGTTAGG
>gene=chr12_51008071-51008315; species=hg19
attctctcctggtctccccactgtgtgtcatcatcgtctccatttcctctgcctgttctttaaatgttagtttaccccaggattccttttctggttgccttctttcatgctgcattccttctgggtgatatcattcacacccaaggcttcagctaccacctcctacgcttgatggttctaaaatctatatatccattctagagtttctctctcctgTTGCCTGCTGGATATCCTCCCTTGTTTT
>gene=chr12_51008071-51008315; species=bosTau
gttccttcctggcctccctGCTGTGTCCCAGTATCATCCCTTTCCCCTCTACCCATTCTTTAAATGTTCGTTTTCTCCAGGATTCCTTTTTTGGCCTTCTCCGCTCACGCTGCACTCCCTCT-CATGGTATCATTCACACCCGCGCTCTCAGCTCCCACCTCCTACAC-CAATTGTG--AGGATGTATCTGTCACTCCCAGAGCTCATCTGTTCTGTTGCCTACTCGATTCCTTCCCTCGTTTT
>gene=chr12_51008071-51008315; species=calJac
attccctcctggtctccccactgtgggtcaacatagtctccatttcctctgcctgttctttaaatgttagtttaccccaggattccttttctggctgccttctttcatgctgcattccttctgggtgatatcattcacacccaaggcttcagctaccacctcctacgc------------aaatctatatatccatgctagaGTTTATCTTTTCTGTTGCCTGCTGGATATCCTCCCTTGTTTT
>gene=chr12_51008071-51008315; species=canFam
attccctgctagtctccctgctgtgccccagtatcctttagttttcctctgctcattctttacatgttagttttctcccagattccccttctggccgccttctctcacactgcattccttct-gatgatatcattcacacccaagccttcacttaccacctcctacgc-tgatgctg--aatatctgtatgtctgtcctagagctcatccaacttattgcctactggatatcttcctttTTTTT
>gene=chr12_51008071-51008315; species=equCab
----------------------------------------------------------------------------------------------------------------------------------------------------------------------------------------------------------------------------------------------------
>gene=chr12_51008071-51008315; species=gorGor
attctctcctggtttccccactgtgtgtcagcatcgtctccatttcctctgcctgttcttT---------------------------------------------------------------------------------------------------------------------------------------------------------------------------------------
>gene=chr12_51008071-51008315; species=panTro
attctctcctggtttccccactgtgtgtcagcatcgtctccatttcctctgcctgttctttaaatgttagtttaccccaggattccttttctggctgccttctttcatgctgcattccttctgggtgatatcattcacacccaaggcttcagctaccacctcctacgcttgatggttctaaaatctatatatccattctagagtttctctctcctgTTGCCTGCTGGATATCCTCCCTTATTTT
>gene=chr12_51008071-51008315; species=papHam
attccctcctggtctccccactgtgtgtcagcacagtctccatttcctctgcctgttctttaaatgttagtttaccccaggattccttttctggctgccttctttcatgctgcattccttctgggtgatatcattcacacccaaggcttcagctaccacctcctacgcttgatggttctaaaatctatatatccattctagagtttctctctcctgTTGCCTGCTGGATATCTTCCCTTGTTTT
>gene=chr12_51008071-51008315; species=ponAbe
attctctgctggtctccctgctgtgtgtcagcattgtctccatttcctctgcctgttctttaaatgtgagtttaccccaggattccttttctggctgccttctttcatgctgcattccttctgggtgatatcattcacacccagggcttcagctaccacctcctacgcttgatggttctaaaatctatatatccattctagagtttctctctcctgTTGCCTGCTGGATATCCTCCCTTGTTTT
>gene=chr12_51008071-51008315; species=rheMac
attccctcctggtctccccactgtgtgtcagcacagtctccatttcctctgcctgttctttaaatgttagtttaccccaggattccttttctggctgccttctttcatgctgcattccttctgggtgatatcattcacacccaaggcttcagctaccacctcctacgcttgatggttctaaaatctatatatccattctagagtttctctctcctgTTGCCTGCTGGATATCTTCCCTTGTTTT
>gene=chr12_52557800-52558044; species=hg19
GCTGTCTTCTCTCCTCCCCTCCCTAGGGGAGAGCCAGCAGGGCTTACTCAGGCTCCGAAGAAGCACTGTCTTGTCACGGCCAGCAGAGGGCAGAGGTTGCTGTGGTGCAGGCTGGCAGGGCAGGAGCTGACCTTTCCGGAATGGAATGCTGCCTGAGCAGTCAGCTCCAGAAGGGAAGGGGGCGTTGGGCCACTTCCCTCACCCTCTCCAGTCCTCAGCTCCCCTGAGACAGGTCTCGGAGCCC
>gene=chr12_52557800-52558044; species=bosTau
CCTCCCTTCTTCCCGCCCCACCCTC--------GG-GGAGGCCTGGCTCCCTCGCCTTAGACGTGCTATCTCGCCGAGGCCAGTAGAGGGCAGTGGTTGCTGAGGTGCGCGCAAG-CTGGCG---GCCGACCTTCCCCTGGTGTAACT-----TGGGCGGTCAGCTTTACCAGGGAACCG--GGTTGGGTCACTTCCCTTACCTTTTCTAATCCCCAG-TGCCCCCAAACAGATCTCTGAGCAC
>gene=chr12_52557800-52558044; species=calJac
GCTGTCTTATCTCCTCCCCTCCCTAG----AACCCAGCAGGGCTCACTCAGGCTCCTTAGGAGCACGGTCTCGTCATGGCCAGCAGAGGGCAGTGGTTGCTGTGGTGCAGGCTGTCAGGGCAGGAGCTGACCTTGCCGGAATGGAATGCAGCCTGAGCAGTCAGCTCCAGAAGGGAAGGGAGGGCTGGGCCAGTTTCCTCACCCTCTCCAATCCTCAGCTCCCCTGAGACAGGTCCTGGAGCCC
>gene=chr12_52557800-52558044; species=canFam
--GCCTCGCTTCCTCGCTTCCTCCC--------TCCACCTCCCT----CTCGCTCTGGTGAAGTGCTGCCTCGCCGCGGCCGGCAGAGGGCAGTGGTCGCCGCGGTGT---CCT--CTGGCCGGGGCTGACCT-TGCCCGATGGCTTG-----TGGGCTGTCCCCTCCCGCAGGGAACCGGAGGATGGGCCCCTTCCC-TGCCCTCTCTAACCCTCAGCCGCCCTCAAACAGAGCTGTGAGCCC
>gene=chr12_52557800-52558044; species=equCab
--tccccgcctcccccctctctcct--------cctcctcgcct----cctactccGGGGAAGTGCGGTCCCGCCGCGGCCGGCAGAGGGCAGTGGTTGCTGCGGTGACG-CCG--CGGGCCGGCATTGACCT-TCCTTAATGG-ATG-----TGAGCGGTCCGCTCCCGCAGGGGCCCGGGGGCTGGGCCACTTCCCTTACCCTCTCTAATCCTCAGCCGCCCCCCAACAGGTCTGTGAGCCC
>gene=chr12_52557800-52558044; species=gorGor
GCTGTCTTCTCTCCTCCCCTCCCTAGGGTAGAACCAGCAGGGCTCACTCAGGCTCCGAAGGAGCACTGTCTCGTCACGGCCAGCAGAGGGCAGAGGTTGCTGTGGTGCAGGCTGGCAGGGCAGGAGCTGACCTTTCCGGAATGGAATGCTGCCTGAGCAGTCAGCTCCAGAAGGGAAGGGGGCGTTGGGCCACTTTCCTCACCCTCTCTAGTCCTCAGCTCCCCTGAGACAGGTCTCGGAGCCC
>gene=chr12_52557800-52558044; species=panTro
GCTGTCTTCTCTCCTCCCCTCCCTAGGGGAGAGCCAGCAGGGCTCACTCAGGCTCCGAAGGAGCACTGTCTTGTCATGGCCAGCAGAGGGCAGAGGTTGCTGTGGTGCAGGCTGGCAGGGCAGGAGCTGACCTTTCCGGAATGGAATGCTGCCTGAGCAGTCAGCTCCAGAAGGGAAGGGGGCGTTGGGCCATTTCCCTCACCCTCTCCAGTCCTCAGCTCCCCTGAGACAGGTCTCGGAGCCC
>gene=chr12_52557800-52558044; species=papHam
GCTGTCTTCTCTCCTCCCCTCCCTAGGGGAGAGCCTGCAGGGCTCACTCAGGCTCCAAAGGAGCACGGTCTAGTCATGGCCAGCAGAGGGCAGTGGTTGCTGTGGTGTGGGCTGGCAGGGCAGGAGCTGACCTTTCCCGAATGGAATGCTGCCTGAGCAGTCAGCTCCAGAAGGGAAGGGGGCATTGGGCCACTTTCCTCACCCTCACCAGTCCTCAGCTCCCCTGAGACAGGTCTTGGAGCCC
>gene=chr12_52557800-52558044; species=ponAbe
GCTGTCTTCTCTCCTCCCCTCCCTAGGAGAGAGCCAGCAGGGCTCACTCGGGCTCCGAAGGAGCATGGTCTCGTCACGGCCAGCAGAGGGCAGTGGTTGCTGTGGTGCAGGCTGGCAGGGCAGGAGCTGACCTTTCCGGAATGGAATGCTGCCTGAGCAGTCAGCTCCAGAAGGGAAGGGGGCGTTGGGCCACTTTCCTCGCCCTCTTCAGTCCTCAGGTCCCCTGAGACAGGTCTCGGAGCCC
>gene=chr12_52557800-52558044; species=rheMac
GCTGTCTTCTCTCCTCCCCTCCCTAGGGGAGAGCC-GCAGGGCTCACTCAGGCTCCGAAGGAGCACGGTCTAGTCATGGCCAGCAGAGGGCAGTAGTTGCTGTGGTGCGGGCTGGCAGGGCAGGAGCTGACCTTTCCCGAATAGAATGCTGCCTGAGCAGTCAGCTCCAGAAGGGAAGGGGGCATTGGGCCACTTTCCTCACCCTCACCAGTCCGCAGCTCCCCTGAGACAGGTCTTGGAGCCC
>gene=chr12_56521586-56521830; species=hg19
GCCAAACCGAATGAGTAGAGGGAAATCCTGAAGCTCCACAACCCCTCAACTTCGCAACTTGGGCTTTCTCCAAAACCAAGAAATTGGCGGTGCAGCTCTGCATGACGTCATACCACAGGCACTCCAATCCCACGTGGGGGAGCTCTTGGTCCCGCCTCTCCTGAAATGGTGCGCCACGCCTCCTCCTCTTTATTACCAATCGAATGCCGCCCCTGAGCCCCTTTCTTCCTTTTCCCGCCATCTC
>gene=chr12_56521586-56521830; species=bosTau
GCCAAACTGAACGAGTGGAAGGAAATCCTAACCCTCGGCAACCCCTCAACTTCGCTACTCAATCTACCTCTAAAACCGAGTAATTAGCGGTGCGGCTCCGCATGACGTCATACCACAGGCACGCCAATCCCACGT-GGGGAGCTCCTGGTCCCGCCTCTCCTTAAATGGTA-GCCACGCCTCCTCCTCTTTTTAACTAATCACAAGCTAGTCTTTAGCCTTTTACCTCCTTTTCCCGCCATCCC
>gene=chr12_56521586-56521830; species=calJac
GCCAAACCGAATGAGCAGAGGGAAATCATGAGGCTCCACAACCCCTCAACTTCACAACTTGGGCTTTCTCCAAAACCCAGAAATTGGCGGTGCGGCTCTCCATGACGTCATACCACAGGCACTCCAATCCCACGTGGGGGAGCTCTTGGTCCCGCCTCTCCAGAAATGGTGCACCACGCCTCCTCCTCTTTATTACCAATCGAATGCCGCTTCTGAGCCCCTTTCTTCCTTTTCCCGCCATCCC
>gene=chr12_56521586-56521830; species=canFam
GCCCAGCCGAACGGGTGGAAGCACCTCCCGGTCGCTCACAGTGCCCCAACTCCGCAGCCTCGGGTCCCTC-----CGGAGCCGCAGGCG---------CGCCCGACGTCGCAGCGCAGGCACGCCCACCCCACGT-GGGGAgcgcccg-ccccgccccgccCCACAGGGTGGGCCACGCCCCCTCCGCCTCCCGGCCAATCAGAGGCCGCCC-CCAGCCTCCTTCCTCC-CTTCGCACCGCCCG
>gene=chr12_56521586-56521830; species=equCab
GCCAAACCGAATGATTGGAAGGCAATCCTGACCCTTCACAA---CTGAACCTCGCAACTCCAACTCCTTCAAAAACCCAGTAATTGGCGGTGCGGCTCTGCATGACGTCATACCACAGGCGCTCCAGTCCCACGT-GGGGACCTCCTGGGCCCGGCTCTCTTTAAATGGTACACCACGCCTCCTTCTCGTTCTGGCCAATCAAATGCCTCTCTTTAGCCTCTTTCCTCCTTTTCCCGCCATCCC
>gene=chr12_56521586-56521830; species=gorGor
GCCAAACCGAATGAGTAGAGGGAAATCCTGAAGCTCCACAGCCCCTCAACTTCGCAACTTGGGCTTTCTCCAAAACCAAGAAATTGGCGGTGCGGCTCTGCATGACGTCATACCACAGGCACTCCAATCCCACGTGGGGGAGCTCTTGGTCCCGCCTCTCCTGAAATGGTGCGCCACGCCTCCTCCTCTTTATTACCAATCGAATGCCGCCC-TGAGCCCCTTTCTTCCTTTTCCCGCCATCTC
>gene=chr12_56521586-56521830; species=panTro
GCCAAACCGAATGAGTAGAGGGAAATCCTGAAGCTCCACAACCCCTCAACTTCGCAACTTGGGCTTTCTCCAAAACCAAGAAATTGGCGGTGCAGCTCTGCATGACGTCATACCACAGGCACTCCAATCCCACGTGGGGGAGCTCTTGGTCCCGCCTCTCCTGAAATGGTGCGCCACGCCTCCTCCTCTTTATTACCAATCGAATGCCGCCCCTGAGCCCCTTTCTTCCTTTTCCCGCCATCTC
>gene=chr12_56521586-56521830; species=papHam
GCCAAACCGAATGAGTAGAGGGAAATCCTGACGCTCCACAACCCCTCAACTTCGCAACTTGGGCTTTCTCGAAAACCAAGAAATTGGCGGTGCGGCTCTCCATGACGTCATACCACAGGCACTCCAATCCCACGTGGGGGAGCTCTTGGTCCCGCCTCTCCTGAAATGGTGCACCACGCCTTCTCCTCTTTATTACCAATCCAATGCCGCCCCTGAGCCCCTTTCTTCCTTTTCCCGCCATCCG
>gene=chr12_56521586-56521830; species=ponAbe
GCCAAACCGAATGAGTAGAGGGAAATCCTGAAGCTCCACAACCCCTCAACTTCGCAACTTGGGCTTTCTCCAAAACCAAGAAATTGGCGGTGCGGCTCTGCATGACGTCATACCACAGGCACTCCAATCCCACGTGGGGGAGCTCTTGGTCCCGCCTCTCCTGAAATGGTGCACCACGCCTCCTCCTCTTTATTACCAATCGAATGCCGCCCCTGAGCCCCTTTCTTCCTTTTCCCGCCATCTC
>gene=chr12_56521586-56521830; species=rheMac
GCCAAACCGAATGAGTAGAGGGAAATCCTGACGCTCCACAACCCCTCAACTTGGCAACTTGGGCTTTCTCCAAAACCAAGAAATTGGCGGTGCGGCTCTCCATGACGTCATACCACAGGGACTCCAATCCCACGTGGGGGAGCTCTTGGTCCCGCCTCTCCTGAAATGGTGCACCACG---CCTTCTCTTTATTACCAATCCAATGCCGCCCCTGAGCCCCTTTCTTCCTTTTCCCGCCATCCC
>gene=chr12_56552001-56552245; species=hg19
AAAGGAACAGCGGACCCCGCCCAAGTCATTACTAATGTAGCAATCGTCTGCATAAACCCAGGCCACGGTTCCTATTGGCTGAGTCCTCTGAGGGTGACGTCATCGGGACGTACTAAGACTAGGGTTGGGCCGAGAGTCGGAGCCATTACTGCAGGAAAAGGTCCCGGAGAGCTGAGCAGTCAAGATGGTGGGGCCCAGGTCTTGGGAGACGGGCAGGATTGGGGACGAGAGGCAGGAAGAGACG
>gene=chr12_56552001-56552245; species=bosTau
ACTTGAACAGTGGCCCCCGCCCACCTTATTACTAATATAGTAGCT-TCTGCATAAACCCGGGCCAGGATCCCCATTGGCTGGGTCAGCT-GGGGTGACGTCATTAGGACGTACTAAGACTAGGGTTGGGCCAGGAACCGGAGCCATTACTGCAGGAAAAGGTCCCGCAGAGCTGAGC-GTCAAGATGGTGGGGCCTGGGGCC-GAGAGATGAGCGGGATTTGGGGCGAGAAGCGGGAAGCCGGG
>gene=chr12_56552001-56552245; species=calJac
AAAGGAACAGCAGGTCCCGCCTACGTCATTACTAATGTAGCAAT-ATCTGCATAAACCCAGAACACGATTCCTATTGGTTGAGTCCGCTGAGGGTGACGTCATTGAGACGTACTAAGACTAGGGTTGGGCCGAGAGTCGGAGCCATTACTGCAGGAAAAGGTCCCGCAGAGCTGAGCAGTCAAGATGGTGGGGCCCAGGGCCTGGGAGATGGGCAGGATTGGGGGCGAGAGGCGGGAAGAAACG
>gene=chr12_56552001-56552245; species=canFam
GGAGGAG----AGGCCCCGCCCACCTCATTACTAACGTAGCGCCT-TCTGCATAAGGCCGGGCCGCCGTTTCTATTGGCTGGGCCGGC--GCTGTGACGTCACGGGGACGCACGAGGACTAGGGCAGGGCCGGGCGCCGGAGCCATTGCTGCAGGAGAGGGTCCCGCAGAGGCGCGCCGTCGCGATGGTGGGGCCC-GGGCCCGGGAgcggagcgtggctcggggc--gaggcgggaggcc-gg
>gene=chr12_56552001-56552245; species=equCab
AAATCGGCCTTGGGTCCCGCCCACACCATTACTAATGTAGCAGCT-TCTGCGTAAGCCCAGGCCAGGATTCCTATTGGCTGGGCCAGCTTAGGGTGACGTCATTGGGACGTACTAAGACTAGGGTAGGGCCTGGGGTCGGAGCCATTACTGCAGGAAAAGGTCCCGCAGAGCTCAGCGGTTAAGATGGTGGGGCCCTGGGCCGGGGAGATGAGCGGGATTTGGGGCGAAAGGCGGGAAGCCGGG
>gene=chr12_56552001-56552245; species=gorGor
AAAGGAACAGCGGACCCCGCCCAAGTCATTACTAATGTAGCAATCATCTGCATAAACCCAGGCCACGGTTCCTATTGGCTGAGTCTGCTGGGGGTGACGTCATCGGGACGTACTAAGACTAGGGTTGGGCCGAGAGTCGGAGCCATTACTGCAGGAAAAGGTCCCGCAGAGCTGAGCAGTCAAGATGGTGGGGCCCAGGTCTTGGGAGACGGGCAGGATTGGGGACGAGAGGCGGGAAGAGACG
>gene=chr12_56552001-56552245; species=panTro
----------------------------------------------------------------------------------------------------------------------------------------------------------------------------------------------------------------------------------------------------
>gene=chr12_56552001-56552245; species=papHam
AAAGGAACAGCGGGCCCCGCCCACGTCATTACTAATGTAGCAATCATCTGCATAAACCCAGGTCACGGTTCCTA-TGGCTGAGTCCGCTGAGGGTGACGTCATTGGGACGTACTAAGACTAGGGTTGGGCCGAGAGTCGGAGCCATTACTGCAGGAAAAGGTCCCGCAGAGCTGAGCAGTCAAGATGGTGGGGCCCAGGTCCTGGGAGATGGGCAGGATTGGGGGCGAGAGGTGGGAAGAGACG
>gene=chr12_56552001-56552245; species=ponAbe
AAAGGAACAGCGGACCCCGCCCAAGTCATTACTAATGTAGCAATCATCTGCATAAACCCAGGCCACGGTTCCTATTGGCTGAGTCCGCTGAGGGTGACGTCATCGGGACGTACTAAGACTAGGGTTGGGCCGAGAGTCGCAGCCATTACTGCAGGAAAAGGTCCCGCAGAGCTGAGCAGTCAAGATGGTGGGGCCCAGGTCCTGGGAGATGGGCAGGATTGGGGACGAGAGGCGGGAAGAGACG
>gene=chr12_56552001-56552245; species=rheMac
AAAGGAACAGCGGGCCCCGCCCACGTCATTACTAATGTAGCAATCATCTGCATAAACCCAGGTCACGGTTCCTATTGGCTGAGTCCGCTGAGGGTGACGTCATTGGGACGTACTAAGACTAGGGTTGGGCCGAGAGTCGGAGCCATTACTGCAGGAAAAGGTCCCGCAGAGCTGAGCAGTCAAGATGGTGGGGCCCAGGTCCTGGGAGATGGGCAGGATTGGGGGCGAGAGGTGGGAAGAGACG
>gene=chr12_63118784-63119028; species=hg19
ttttttaattaatccacaacagcactggaagcctcaaagctaagggtgcagaagttcttaagccagctttgcaatcctctagagccagcttacttctgactcccacttcaggaatgtggctaagcaagtctgagtcacacctcctcaaactcctccgcacaattagttggatccagtgatgcttaacaagcccttcacttttctctgcaggatgttcttccaagctgctggacacccatcccac
>gene=chr12_63118784-63119028; species=bosTau
----tttaacaacttgtagaagcactacaagcctcagaggcaggggtgcg-gagttctgaagctggctttgtcatcctccagagtttgctttcttctgacgtccacttgggggatgcggctgagcaaggctgg-tcactcctccctaagtccccctgctggactgg-tacctccgaagggac---agcagcgcttcccgttagtctgtggggttttcctccaagttgctg--------------
>gene=chr12_63118784-63119028; species=calJac
tttcttaaataacccaccaca-------aagcctcaaagccaagggtgcggaagttcttcagccagctttacagtgatctacaggcagcttatttc-gactcccacttcaggaatgtggctaaacaagtcttattcacacctcctcaaactcctccgcactattagttggatccagtgatgcttaacaagcacttcatttgtgtctgtgggattttcttccaagctgctggacacctatcccac
>gene=chr12_63118784-63119028; species=canFam
ttcct----taatccaccgaagaactacaagcctcagaaccaggggtgca-aagttcttaagtcag--ctgcaattatctagagcttgcttacttctaactctcacttcaggaatgtgcctcaacaagtcagattgacacctcca--agcccctctgcacaaccacaagaatccaaagaggc-ttaagagtgcttcctttttgtctgcagggttttcttctaagctgctggatgcccactctgc
>gene=chr12_63118784-63119028; species=equCab
tttcttcaacaatccac-----aactctaagcctcagagccaggggtgcg-aggttcttaagtcagctttgcaatta-------------------------------cgggaatgcggctgaaagagtctgaatgacccctccc--aaccccgccacacaactgctgggatccaaagaggctcaaagagggctgcgtttttgtctgcagagttttcttctaagctgccggacgcccattctgc
>gene=chr12_63118784-63119028; species=gorGor
ttttttaagtaatccacaacagcactggaagcctcaaagctaagggtgcagaagttcttaagccagctttgcaatcctctagagccagcttacttctgactcccacttcaggaatgtggctaaacaagtctgattcacacctcctcaaactcctccgcacaattagttggatccagtgatgcttaacaagcccttcacttttctctgcaggatgttcttccaagctgctggacccccatcccac
>gene=chr12_63118784-63119028; species=panTro
ttttttaagtaatccacaacagcactggaagcctcaaagctaagggtgcagaagttcttaagccagctttgcaatcctctagggccagcttacttcggactcccacttcaggaatgtggctaagcaagtctgattcacacctcctcaaactcctctgcacaattagttggatccagtgatgcttaacaagcccttcacttttctctgcaggatgttcttccaagctgctggacacccatcccac
>gene=chr12_63118784-63119028; species=papHam
ttttttaaataatccac-acagcactggaagcctcaaagccaggggtgcggaagttcttaagcctgctttgcaatgatctagagccagcttacttctgactcccacttcaggaatgtggctaaacaagtctgattcacacctcctcaaactcctccgcacaattagttggatccagtgatgcttaacaagcccttcacatttctctgcaggattttcttccaagctgctggacacccatcccac
>gene=chr12_63118784-63119028; species=ponAbe
ttttttaagtaatccgcaacagcactggaagcctcaaagctaagggtgcagaagttcttaagccagctttgcaatcctctagagccagcttacttctgactcccacttcaggaatgcggccaaacgagtctgattcacacctcctcaaactcctccgcacaattagttggatccagtgatgcttaacaagcccttcacttttctctgcaggattttcttccaagccgctggacacccatcccac
>gene=chr12_63118784-63119028; species=rheMac
ttttttaaataatccac-acagcactggaagcctcaaagccaagggtgcggaagttcttaagcctgctttgcaatgatctagagccagcttacttctgactcccacttcaggaatgtggctaaacaagtctgattcacacctcctcaaactcctctgcacaattagttggatccagtgatgcttaacaagcccttcacttttctctgcaggattttcttccaagctgctggacacccatcccac
>gene=chr12_66172946-66173190; species=hg19
GCAACATTTTAAAATCTGTGCACTCTCCTTGAAGGTAAAGGGGCCCAGCCTTCTCCCTGAGGGAAAAGGAAATTCTTTGCATTCCTTCCTGATGAATCAGacatgcacacacacacacacacacacacacacacacacagacacacacacacagacacacacacacagacacacacacTCCTTGATTTATCAGTGGCTCTTTGGTGGGATGTTCTGTTACAAGCTAAGACTCCCAGTCATGAGC
>gene=chr12_66172946-66173190; species=bosTau
GCAACGTTTGAAAATCTGTGTACTCTCGTTGAGGGTAAAGGGGCCCAGCCTTCTCCCTGAGGGGAGGGGAAATTCTTTGCATTCCTTCCTGATGAATca-----------------acacacacacacacacacacacacacacac----------a----------------------GCATGGTTTCTCAGTGGCCCTTTGGTGGGATACCCTGTTACAGGCTGAGACCTCCAGTCACGAAc
>gene=chr12_66172946-66173190; species=calJac
GCAACATTTTAAAATCTGTG-------------------------------------------------------------------------------------------------------------------------------------------------------------ctctTTGATTTATCAATGGCTCTTTGGTGGGATGTTCTGTTACAAGctgagactcccagtcatgaac
>gene=chr12_66172946-66173190; species=canFam
GCAACATTTTAAAATCTGTGCACTCTCGTTGAGGGTAAAGGGGCCCAGCCTTCTCCCTGAGGGGAGGGGAAATTCTTTGCATTCCTTCCTGATGAATCA-----------------acacacacacacacacatacacacacacac----------a------------------caAGTCTTGGTTTCTTAGTGGCTCTTTTGTGGGATGCCCTGTTCCAGGCTGAGATCCACAGGCACGAAT
>gene=chr12_66172946-66173190; species=equCab
GCGACATTTTAAAATCTGTGCACTCTCGTTGAGGGTAGAGGGGCCCAGCCTTCTCCCCGAGGGGAGGGGAAATTCTTCACATTCCTTCCTGATGAGTca-----------------acacacacacacacacacacacacacacac----------acacacacgcacG----T-CAGTTCTTGGTTTCTCAGTGGCTCTTTGGTGGGTTACCCTATTACAGGCTGTGCTCCACAGTCACGAgc
>gene=chr12_66172946-66173190; species=gorGor
GCAACATTTTAAAATCTGTGCACTCTCCTTGAAGGTAAAGGGGCCCAGCCTTCTCCCTGAGGGGAAAGGAAATTCTTTGCATTCCTTCCTGATGAATCAGacatgcacacacacacacacacacacacacacgcagagagacacacacacagacacacacaca-acacacacacacacTCCTTGATTTATCAGTGGCTCTTTGGTGGGATGTTCTGTTACAAGCTGAGACTCCCAGTCA-----
>gene=chr12_66172946-66173190; species=panTro
GCAACATTTTAAAATCTGTGCACTCTCCTTGAAGGTAAAGGGGCCCAGCCTTCTCCCTGAGGGAAAAGGAAATTCTTTGCATTCCTTCCTGATGAATCAGacatgcacacacacacacacacacacacacacacacacagagacacacacacagacacacacacacagacacacacacTCCTTGATTTATCAGTGGCTCTTTGGTGGGATGTTCTGTTACAAGCTAAGACtcccagtcatgagc
>gene=chr12_66172946-66173190; species=papHam
GCAACATTTTAAAATCTGTGCACTCTCGTTGAAGGTAAAGGGGCCCAGCCTTCTCCCTGAGGGGAAAGGAAATTCTTTGCATTCCTTCCTGATGAATCAGacatgcacacacacacacacacacac----------------------------acacacacacacacacacacacaGTCCTTGATTTATCGGAGGCTCTTTGGTGGGATGTTATGTTACAAGctgagactcccagtcatgagc
>gene=chr12_66172946-66173190; species=ponAbe
GCAACATTTTAAAATCTGTACACTCGCCTTGAAGGTAAAGGGCCCCAGCCTTCTCCCTGAGGGGAAAGGAAATTATTTGCATTTCTTCCTGATGAATCAGacatg--cacacacacatacacgcacacacacacacacagacacacacacagacacacacacacacacacacacacacTCCTTGATTTATCAGTAGCTCTTTGGTGGGATGTTCTGTTACAAGCTGAGACTCCCATTCATGAAc
>gene=chr12_66172946-66173190; species=rheMac
GCAACATTTTAAAATCTGTGCACTCTCGTTGAAGGTAAAGGGGCCCAGCCTTCTCCCCGAGGGGAAAGGAAATTCTTTGCATTCCTTCCTGATGAATCAGacatgcacagacacacacacacacac----------------------------acacacacacacacacacacaGAGTCCTTGATTTATCGGAGGCTCTTTGGTGGGATGTTATGTTACAAGctgagattcccagtcatgagc
>gene=chr12_69446859-69447103; species=hg19
TGTGGTACAAACCACCCGCTAGAGGCAAATTACTTAAATCAGCTCTCGTAACCACACATACATATTTATGCAGCCAGCAGTGGGAGGTGTGGAGGGCAGGGGGATTCCAGGTGACTCAGTATGTCTGGCATCTGGGTCAAGAATTTCAACCGATGGCAGAGGGGTTGCCACCATAATAGGTGCTGTGTATGAACTGCCACCAAATCACTGCATGTGATTTGTGCCGTGTGAGGTCCTTACAGAT
>gene=chr12_69446859-69447103; species=bosTau
CATGGTACAAGCCATCTCTCAGAGGCAAATCAGTCAAATCACGTCTTGAAACCACCCATACATATTTGTGCAGCCAGAAGTGAGAGGTGTGGGTGGCAGGGG-ATTGTAGGTGACTCAGTATATCTGGCATCTCGGTCAGAAGTTTCGGCTGATGGCAGAGGTATCGCTGCCATAATAGGTGCTGCTTATGAACTGCCACCAAATCATTGTGTGTGCTGTTTG-----------------AGAT
>gene=chr12_69446859-69447103; species=calJac
TGCGGTACAAACCACCCCCCAGAGGCAAATTACTTGAATCAACTCTCAAAACCACACATATATATTTATGCACCCAGCAGTGGAAGGTGTGGAGGGCAGGGG-ATTCCAGGTGACTCACTGTGTCTGGCATCTGGGTCAGGAATTTCAACCAATGGCAGAGGGGTTGCCACTGTAATAGGTGC-GCAAATGAACTGCCACCAAATCATTACATGTGACGTGTGCTGTGTGAGGTCCTTACAGAT
>gene=chr12_69446859-69447103; species=canFam
TATGGCCCAAGCCATCTGGCAGAGGCTGGTCATTTAAATCATCTTCTGAAATGACACA----CGTTTGCGCAGCCAGCAGTGGGAGGTGTAGGTGGCAGGAG-ATTCCAGGTGACTCAGTACATCCAACATCTGGGTTAGGAATTTTCACTGATGGCTGAGATGCTGCTGCTGTAACAGTT-CTGCCCATGAATTGCCAGCAAATTGCTGGATGTGGCCTGTGCCGGAAGAGGCGATCATAGAT
>gene=chr12_69446859-69447103; species=equCab
TGCGGTGCAAACCATCTCCCAGAGGCAAATTATTTAAATCACCTCCTGACACCACACATACGTATTTGTGCAGCCAGCAGTTGGAGGGGTGGGTGGCAGGGG-ATTCCAGGTGACTCAGTACATCTGGCATCTGGGTCACAAATTTCAGCTGACAGGAGAGGTGTTGCCGCCATGATAGTCGCTTCCCATGACCTGCCACCAGATCATTGCATGCAGTGTGTGCTGTATGAGGCAATTACAGGT
>gene=chr12_69446859-69447103; species=gorGor
TGTGGTACAAACCACCCCCTAGAGGCAAATTACTTAAATCAGCTCTCGTAACCACACATACATATTTATGCAGCCAGCAGTGGGAGGTGTGGAGGGCAGGGG-ATTCCAGGTGACTCAGTATGTCTGGCATCTGGGTCAGGAATTTCAACGGATGGCAGAGGGGTTGCCACCATAATAGGTGCTGCGTATGAACTGCCACCAAATCACTGCATGTGATTTGTGCCGTGTGAGGTCCTTACAGAT
>gene=chr12_69446859-69447103; species=panTro
TGTGGTACAAACCACCCCCTAGAGGCAAATTACTTAAATCAACTCTCGTAACCACACATACATATTTATGCAGCCAGCAGTGGGAGGTGTGGAGGGCAGGGG-ATTCCAGGTGACTCAGTATGTCTGGCATCTGGGTCAGGAATTTCAACCGATGGCAGAGGGGTTGCCACCATAATAGGTGCTGCGTATGA--TGCCACCAAATCACTGCATGTGATTTGTGCCATGTGAGGTCCTTACAGAT
>gene=chr12_69446859-69447103; species=papHam
TGTGGTACAAACCACCCCCTAGAGGCAAATTACTTAAATCAACTCTCGTAACCACACATACATATTTATGCAGCCAGCAGTGGGAGGTGCGGAGGGCAGGGG-ATTCCAGGTGACTCAGTATGTCTGGCATCCGGGTCAGGAATTTCAACCGATGGCAGAGGGGTTGCCACCATAATAGGTGCTGCGTATGAACTGCCACCGAATCACTGCATGTGTTGTGTGCTGTGTGAGGTCCTTCCGGAT
>gene=chr12_69446859-69447103; species=ponAbe
TGTGGTACAAACCAACCCCTAGAGGCAAATTACTTAAATCAACTCTCGTAACCACACATACATTTTTATGCAGCCAGCAGTGGGAGGTGTGGAGGGCAAGGG-ATTCCAGGTGACTCAGTATGTCTGGCATCTGGGTCAGGAATTTCAACCGATGGCAGAGGGGTTGCCACCATAATAGGTGCTGCATATGAACTGCCACCAAATCACTGCATGTGATTTGTGCTGTGTGAGGTCCTTACAGAC
>gene=chr12_69446859-69447103; species=rheMac
TGTGGTACAAACCACCCCCTAGAGGCAAATTACTTAAATCAACTCTCGTAACCACACATACATATTTATGCAGCCAGCAGTGGGAGGTGTGGAGGGCAGGG--ATTCCAGGTGACTCAGTATGTCTGGCATCCGGGTCAGGAATTTCAGCCGATGGCAGAGGGGTTGCCACCATAAAAGGTGCTGCGTATGAACTGCCACCGAATCACAGCATGTGTTGTGTGCTGTGCGAGGTCCTTCCGGAT
>gene=chr12_79308799-79309043; species=hg19
gataactagtaatCTCTTTAAAAAGATAGACTGGAACTCAACTATGAGCTATTGAACGTTTTAAAATAGAAAGGTGATGTCATCAGAGAGATGCTTTAGGAAGATTGAAGTAGTGGCTTGAACCAGGTGGACTGGAAGGCAGGGAATGACTCTGCAGGTAAAAATGCAGTCAGATCACTATTTTAATAATAGATCAAAggttcccaagcactgaaccccctgctacagaagcatctgcagagac
>gene=chr12_79308799-79309043; species=bosTau
gatgactggtaatATCCTGAAAAAGATAGACTGGATATCAATTATGAGCTATTGAAAGTTTTAGAATAA-----TGCTATCATTAAAGAGACACTTTAGGAAGATCGAAGTGGTGTCTCAAACCGGATTGGCTAGAACACAGGAAGTGATTCTGCAAATAGAAGTACAGCTAGGGGACTATTTTAATAATAGACCCA---ttcccaaaca------tccctactgcagaagcatctacagagag
>gene=chr12_79308799-79309043; species=calJac
gataactagCTATCTCTTTAAAAAGATAGATGGGAACTCAACTATGAGCTATTGAAGCTTTTAAAACAGAAAGG------CATCAGAGAGATGCTTTAGGAAGATTGAAGTAGTGGCTTGAACCAGGTGGATTAGAAGGCAGGGGATGATTCTGCAGGTAAAAATGCAGTCAGATTGCTATTTTAATAATAGATCAAAGGCTCCAAAACActgaacccca-gctacagaagcatctgcagagac
>gene=chr12_79308799-79309043; species=canFam
gatgattggtaatCTCCTGAAAAAGGCAGACTAAAAATCATTTATGAGCTATTGAAAGTTTTAGAATAGGAAGGTATTATCA---GAGAGATGCTTTAGGAAGTTTGAAGTGGTGGCTTCAGCTAGATAGATTAGAAAGGAGGG---CATTCTGCAAGTATAAATGCAATTAGGAGAACATTTTAGTAATAGGTCAGTAgTTCTCAAGCACTGA-CCCCTTGTCACAGAAGTATTTGCAAATAT
>gene=chr12_79308799-79309043; species=equCab
gatgattgatagtCTCTTGAAAAACATAGACTGGAGATTAATCATGAGCTACTGAAAGTTTTAGAATAGGAAGATAATATCATTAGAGAGATGCTTTAGGAAAATTGAAGTGGTGGCTTGAACCAGATTGATTAGAAAGCAGAGGATGATTCTGCATATAAAAATGTCGTTAGGGCACTATTTTCATGATAGGTAAATGGTTCCC---------------------------------------
>gene=chr12_79308799-79309043; species=gorGor
gataactag-aatCTCTTTAAAAAGATAGACTGGAACTCAACTATGAGCTATTGAACGTTTTAAAATAGAAAGGTGATGTCATCAGAGAGATGCTTTAGGAAGATTGAAGTAGTGGCTTGAACCAGGTGGACTGGAAGGCAGGGAATGACTCTGCAGGTAAAAATGCAGTCAGATCACTATTTTAACAATAGATCAAAGGTTCCCAAGCACTGAACCCCCTGCTAcagaagcatctgcagagac
>gene=chr12_79308799-79309043; species=panTro
gataactagtaatCTCTTTAAAAAGATAGACTGGAACTCAACTATGAGCTATTGAACGTTTTAAAATAGAAAGGTGATGTCATCAGAGAGATGCTTTAAGAAGATTGAAGTAGTGGCTTGAACCAGGTGGACTGGAAGGCAGGGAATGACTCTGCAGGTAAAAATGCAGTCAGATCACTATTTTAACAATAGATCAAAGGTTCCCAAGCACTGAACCCCCTGCTAcagaagcatctgcagagac
>gene=chr12_79308799-79309043; species=papHam
gataactagtaatCTCTTTAAAAAGATAGATTGGAACTCAACTATGAGCTATTGAACGTTTTAAAATAGAAAGGTGATATCATCAGAGAGATGCTTTAGGAAGATTGAAGTAGTAGCTTGAACCAGGTGGATTGGAAGGCAGAGAATGACTCTGCAGGTAAAAATGCAGTCAGATCACTATTTTAATAATAGATCAAAGGTTCCCAAGCACTGAACCCCCTGCTACAgaagcatctgcagagat
>gene=chr12_79308799-79309043; species=ponAbe
gataactagtaatCTCTTTAAAAAGATAGATTGGAACTCAACTATGAGCTATTGAACGTTTTAAAATAGAAAGGTGATATCACCAGAGAGATGCTTTAGGAAGATTGAAGTAGTGGCTTGAACCAGGTGGATTGGAAGGCAGGGAATGACTCTGCAGGTAAAAATGCAGTCAGATCACTATTTTAATAATAGATCAAAGGTTCCCAAGCACTGAACCCCCTGCTAcagaagcatctgcagagac
>gene=chr12_79308799-79309043; species=rheMac
gataactagtaatCTCTTTAAAAAGATAGATTGGAACTCAACTATGAGCTATTGAACGTTTTAAAATAGAAAGGTGATATCATCAGAGAGATGCTTTAGGAAGATTGAAGTAGTGGCTTGAACCAGGTGGATTGGAAGGCAGAGAATGACTCTGCAGGTAAAAATGCAGTCAGATCACTATTTTAATAATAGATCAAAGGTTCCCAAACACT---------------gaagcatctgcagagat
>gene=chr12_79941259-79941503; species=hg19
GCCAACAGGAAATTAAGTATAAAGGGCAGCAAAAGTATTTGGGGAGATGACAATGAGGCATAAAGGAAACAAAGAAGGGTGGGGGTGCAAGAAAAGAAGCCTGGTCTACCTACACACTTTGCCCTGCAGACAGTTCTACCTCTCAGCACGTGTGATGACTTACCTAGGAATGGAATGTGGACCTGGGAGGGGAAGCTGGTACAAAGCTGTGGAGGCTGGAAAGGAACCCAGGGCCCTATTACAA
>gene=chr12_79941259-79941503; species=bosTau
GGTGG-------------GCACAGGGCAGCCAGTGTATTAGGGAGGACGGAGCC-----ACAGAGGGA--AAACACTCACGCAGGGGCCACAGAGGGAGTTTGGTCTAGG-GGAGCCTTTGC--ACCAGCTGGTT--CCCGCTCAGCCTGGTTAG-----------GGAAAGGCACATGGGCCAGGGG---------------AAGCTTCCGAGGCTGGAGGAAAACCCAGGGCCCTAGCACGA
>gene=chr12_79941259-79941503; species=calJac
GTCAGCAGGAAATTAAGTATAAAGGGTAGAAAAAGTATTT-GGAAGATGACAATGAGGCATCAAGGAAAC-ACAAAGGGTGAGCGTGCAAGAAAAGAAGCCTGGTCTACCTACGCACTTTGCCCTGCAGACAGTTCTACCTCTCAGCACGTGTGATGACCTACCTAGGAATGGAATGTGGGCCGGGGAGGGGAAGCTGGTACAAAGCTGTGGAGGCCGGAAAGAAACCCAGGGCCCTAGAACAA
>gene=chr12_79941259-79941503; species=canFam
GACAGCAGGAAGTTAAGTGCCCGGTGCA----GAATATTCGGGAAAATGACAGCTCGGCCCAAAGGGA--ACAGAGGGGAGCGGGGGCAAGGTAGGGAGCTGGGTGGAGGCG------------AGCAGCT------GCAGCTCAGCGCGGTTAGGGACCCACCGTGGCCTGGA-------CGGGGCAGGGGAGGCAGGGACAAGGCCTCGGAGG-----------CCCGGGGCTCTGGGGCAG
>gene=chr12_79941259-79941503; species=equCab
GGCAGCATGAAATTAAGAGCAAAGGGCAGCAGGAGTGTTTGCGAAGACGACAGTGAGGGCTAGAGGAA--ACAAAGGGTGGAGGGAGCAAGAAACAGAGCTTGGCCTCCA-G------------AGCAGCTCGGTCCACCACTCAGCACAGTTAGAGACTTACCTTGAAGTGGAATGTGGGCCAGGGAGGGGAAGCTGGTACAAAGCAGCGGAGGCTGAAAAGAAACCCAGGGCCCTAGTGCAA
>gene=chr12_79941259-79941503; species=gorGor
GCCAACAGGAAATTAAGTGTAAAGGGCAGCAAAAGTATTTGGGGAGATGACAATGAGGCATAAAGGAAACAAAGAAGGGTGGGGGTGCAAGAAAAGAAGCCTGGTCTACCTACACACTTTGCCCTGCAGACGGTTCTACCTCTCAGCACGTGTGATGACTTACCTAGGAATGGAATGTGGACCCGGGAGGGGAAGCTGGTACAAAGCTGTGGAGGCTGGAAA-----CCAGGGCCCTATTACAA
>gene=chr12_79941259-79941503; species=panTro
GCCAACAGGAAATTAAGTATAAAGGGCAGCAAAAGTATTTGGGGAGATGACAATGAGGCATAAAGGAAACAAAGAAGGGTGGGGGTGCAAGAAAAGAAGCCTGGTCTACCTACACACTTTGCCCTGCAGATGGTTCTACCTCTCAGCACGTGTGATGACTTACCTAGGAATGGAATGTGGACCAGGGAGGGGAAGCTGGTACAAAGCTGTGGAGGCTGGAAAGGAACCCAGGGCCCTATTACAA
>gene=chr12_79941259-79941503; species=papHam
GCCAACAGGAAATTAAGTATAAAGGGCAGCAAAAGTATTTGGGGAGATGATAATGAGGCATAAAGGAAACAAAGAAGGGTGGGGGTGCAAGAAAAGAAGTCTGGTCTACCTACACACTTTGCCCTGCAGACGGCTCCACCTCTCAGCACGTGTGATGACTTACCTAGGAATGGAATGTGGGCCGGGGAGGGGAAGCTGGTACAAAGCTGTGGAGGCTGGAAAGGAACCTGGGGCCCTCGTACAA
>gene=chr12_79941259-79941503; species=ponAbe
GCCAACAGGAAATTAAGTATAAAGGGCAGCAAAAGTATTTGGGGAGATGACAATGAGGCATAAAGGAAACAAAGAAGGGTGGGGGTGCAAGAAAAGAAGCCTGGTCTACCTACACACTTTGCCCTGCTGACGGTTCTACCTCTCAGCACGTGTGATGACCTACCTAGGAATGGAATGTGGACCGGGGAGGGGAAGCTGGTACAAAGCTGTGGAGGCTGGAAAGGAACCCAGGGCCCTATTACAA
>gene=chr12_79941259-79941503; species=rheMac
GCCAACAGGAAATTAAGTATAAAGGGCAGCAAAAGTATTTGGGGAGATGATAATGAGGCATAAAGGAAACAAAGAAGGGTGGGGGTGCAAGAAAAGAAGTCTGGTCTACCTACACACTTTGCCCTGCAGACGGCTCCACCTCTCAGCACGTGTGATGACTTACCTAGGAATGGAATGTGGGCTGGGGAGGGGAAGCTGGTACAAAGCTGTGGAGGCTGGAAAGGAACCTGGGGCCCTCGTACAA
>gene=chr12_80580523-80580767; species=hg19
TGTAATAGAGTACAGTGCCTTGCTTAAGAGTTCAGTTAAAAACTGTTTGAAGTTTTGCTTCCTGTGAATTCAAAACCCATGGAGTGCTGCCCTCTTTTGGCTAAGATAGCACAGAGTCCAAAGCACCACATAGGAAATGATGCTGAATGACTCATCTTTTCCTTTGGGTTAGAATCCTCATGGAAACAAACAAGGCAGGGTGAAATGATTCCATCCTCTTTTCCCATATTATCTAGCTTCAAAG
>gene=chr12_80580523-80580767; species=bosTau
TGAAACAGAGCAGAATGCCTTGCTTGAGAGTTCAGCTAAACAC----TG--GTTTTGTGTTTTGTGAATTCAAAACCCATGGAGTGCTGCCCTCTTTTGGTTACAGTAGCCCAGGGTCCAAACCACCAAATAGGGCATGATGCTGAGTGACTCATCTTTTCCTTTTGGTTAGAACCCTCATGGAAACAAACAAGGCAGGGTGAAATAATTCCATCCTCTTTTCTCATTTTATCTAGCTTCACAG
>gene=chr12_80580523-80580767; species=calJac
TGTAATAGAGTACAATGTATTGCTTAGGAGTTCAGTTAAAAAC----TGAAGTTTCACTTCCTGTGAATTCAAAACCCATGGAGTGCTGCCCTCTTTTGGCTAAGATAGCACAGAGTCCAAACCACCACATAGGAAATGATACTGAATGACTCATCTTTTCCTTTAGGTTAGAATCCTCATGGAAACAAACAAGGCAGGGTGAAATAATTCCATCCTCTTTTCTCGTTTTATCTAGCTTCAAAG
>gene=chr12_80580523-80580767; species=canFam
CACACCAATGTGCAGTGCCACGCTGAAGAGTTCAGTTAAGATC----TGAA-TTTTGCTTCCTGTGAATTCAAAACCCATGAAGTGCTGCCCTCTTTTGGTTTAAGTAGCCCAGAGTCCAAACCACCAAATAGGGAAGGATGCTGAATGACTCATCTTTTCCTTTTGGTTAGAACCCTCGTGGAAACAAAC-AGGCTGGATGAAATAATTCCATCCTCTTTTCTCATTTCATGTAGCTTCAAAG
>gene=chr12_80580523-80580767; species=equCab
TGCCACAGGGTGC-GTGCCTTGCTTAAGAGTTCAAATAAAAAC----TGGA-TTTTTCCTTCTGTGAATTCAAAACTCATGGAGTGCTGCCCTCTTTTGGTTAAAATAGCCCAGAGTTCAAACCACCAAATAGGGAATGATGCTGGATGACTCATCTTTTCCTTTTGGTTAGAACCCTCATGAAAACAAACAAGGCAGGGTGAAATAATTCCATCCTCTTTTCTCATTTTATCTAGCTTCAAAG
>gene=chr12_80580523-80580767; species=gorGor
----------------------------------------------------------------------------------------------------------------------------------------------------------------------------------------------------------------------------------------------------
>gene=chr12_80580523-80580767; species=panTro
TGTAATAGAGTACAGTGCCTTGCTTAAGAGTTCAGTTAAAAACTGTTTGAAGTTTTGCTTCCTGTGAATTCAAAACCCATGGAGTGCTGCCCTCTTTTGGCTAAGATAGCACAGAGTCCAAAGCACCACATAGGAAATGATGCTGAATGACTCATCTTTTCCTTTGGGTTAGAATCCTCATGGAAACAAACAAGGCAGGGTGAAATGATTCCATCCTCTTTTCCCATATTATCTAGCTTCAAAG
>gene=chr12_80580523-80580767; species=papHam
TGTAATAGAGTACAGTGCCTTGCTTAAGAGTTCAATTAAAAACTGTTTGAAGTTTTGCTTCCTGTGAATTCAAAACCCATGGAGTGCTGCCCTCTTTTGGCTAAGATAGCACAGAGTCCAAAGCACCACATAGGAAATGATGCAGAATGACTCATCTTTTCCTTTTGGTTAGAATCCTCATGGAAACAAACAAGGCAGGGTGAAATGATTCCATCCTCTTTTCTCATATTATCTAGCTTCAAAG
>gene=chr12_80580523-80580767; species=ponAbe
TGTAATAGAGTACAGTGCCTTGCTTAAGAGTTCAATTAAAAACTGTTTGAAGTTTTGCTTCCTGTGAATTCAAAACCCATGGAGTGCTGCCCTCTTTTGGCTAAGATAGTACAGAGTCCAAAGCACCACATAGGAAATGATGCTGAATGACTCATCTTTTCCTTTTGGTTAGAATCCTCATGGAAACAAATAAGGCAGGGTGAAATGATTCCATTCTCTTTTCTCATATTATCTAGCTTCAAAG
>gene=chr12_80580523-80580767; species=rheMac
TGTAATAGAGTACAGTGCCTTGCTTAAGAGTTCAATTAAAAACTGTTTGAAGTTTTGCTTCCTGTGAATTCAAAACCCATGGAGTGCTGCCCTCTTTTGGCTAAGATAGCACAGAGTCCAAAGCACCACATAGGAAATGATGCAGAATGACTCATCTTTTCCTTTTGGTTAGAATCCTCATGGAAACAAACAAGGCAGGGTGAAATGATTCCATCCTCTTTTCTCATATTATCTAGCTTCAAAG
>gene=chr12_99251002-99251246; species=hg19
gaggtcttagaggacgctgttcacagggaagaggagatgtaaaagcattctaggccaatgcacctgcatgagaggagtgggatacggtgtgagcaatgcttggagaattgcagctatttggatactgctgggacataatgacctcggcagccaggaattgtggttacattgcagggggccttgaggctagagagagagaactgattgagcttgaggagggagagtgggaagggacccagagcac
>gene=chr12_99251002-99251246; species=bosTau
TAGGTCTTGGAGG-AGATGTTCACAGGGAAGAGG------------------------------------AGAGGAATGGGATACTGTGTGAGTGGTGCTTGGAGCATCGCAGATATTCTGATACTGCAGAAACACAGCGATCTCAGCAGTGGGAAGCTGGGGTGACGCTGCAGGGAGCCTCGAGGCTAGAAGAAAAGAACTGATGGACTTTGGAGAGGGGCAGTGATGGTGGACGCAGTGCAC
>gene=chr12_99251002-99251246; species=calJac
taggtc-tagaggaggctgttcacagggaggaggagttgtaaaagcattctaggcCAATGTGCCTGCACGAGAGGAATGGGATATAGCATGAGCAAGGACTGGAGAATCTCAGCTACTTGGATACTGCTGGGACATAATAACCTAGGCAGCCAGTAATTGTGGTTAAATTTCAGGGGGCTTTGGGTCTAGAGAGA----ATTGATTGAGCTTGAGGAAGGAAAGTGGGACGGGACCCAGAGCAC
>gene=chr12_99251002-99251246; species=canFam
GAGCTGTTGGAGGAGGACGTCCACAGGGAAAGGGGCGTGTGAAAGTACTGCAGGCTGATGCAACTGCACGCAAGGAATGGGCTATGGTGTGAGCAAGGCTGAGGGAACTGCGGACATCCTGATGTCGCTGAAGTGTGGTGATCTCAGCAGTGGGGGGATAGGGTGACACTGCAGGGAGCCTCGAGGCTCAAAGAAAAGAACAGATGGATCTTGGAGAGGG-GACAGGGGATGGCCCCCGAGCAC
>gene=chr12_99251002-99251246; species=equCab
tcggtcttggaggaggatgttcacagggaagaggggatgtaaaggcattacaggctga------tgcatgagagaaaggggatatggtgtgagcaatgattgcagaattgcagatattctgacagtgctgaggcacagtgatctcagcagtggggagttggggtgacactgcagggAGCCTTGAGGCTAAAAGAAAAGAACTCATGGATTTTGGAGAGGGAGGGTGGGGATGGACC-AGAGCAT
>gene=chr12_99251002-99251246; species=gorGor
gaggtcttagaggaggctgttcacagggaagaggagatgtaaaagcattccaggccaatgcacctgcatgagaggagtgggatacggtgtgagcaatgcttggagaattgcagctatttggatactgctgggacataatgacctcggcagccaggaattgtggttacattgcagggggccttgaggctagagagagagaactgattgagcttgaggagggagagtgggaagggacccagagcac
>gene=chr12_99251002-99251246; species=panTro
gaggtcttagaggaggctgttcacagggaagaggagatgtaaaagcattccaggccaatgcacctgcatgAGAGGAGTGGGATACGGTGTGAGCAACGCTTggagaattgcagctatttggatactgctgggacataatgacctcggcagccaggaattgtggtta-attgcagggggccttgaggctagagagagagaactgattgagcttgaggagggagagtgggaagggacccagagcac
>gene=chr12_99251002-99251246; species=papHam
gaggtcttagaggaggatgttcgcagggaagaggagatgtaaaagcattccaggccaatgcacctgcatgagaggagtgggatatggtatgagcaacgtttggagaattgcagctatttggatactgctgggacataacgACCT------CCAGGAATTGTGGTTATATTGCAGAGGGCCTTGGGGCTAGAGAGAGAGAACTGATTGAGCTTGAGGAGGGAGAGTGGGAAGGGACCCAGAGCAC
>gene=chr12_99251002-99251246; species=ponAbe
gaggtcttagaggaggctgttcacagggaataggagatgtaaaagcattccaggccaatgcacctgcatgagaggagtgggatacggtgtgagcaacgcttggagaactgcagctatttggagactgcTGGGACATAATGACCTCGGCAGCCAGGAATTGTGGTTACATTGCAGGGGGCCTTGAGGCTAGAGAGAGAGAACTGATTGAGCTTGAGGAGGGAGAGTGGGAAGGGACCCAGAGCAC
>gene=chr12_99251002-99251246; species=rheMac
GAGGTCTTAGAGGAGGATGTTCACAGAGAAGAGGAGATGTAAAAGCATTCCAGGCCAATGCACTTGCATGAGAGGAGTGGGATATGGTATGAGCAACGCTTGGAGAATTGCAGCTATTTGGATACTGCTGGGACATAACGACCT------CCAGGAATTGTGGTTATATTGCAGAGGGCCTTGGGGCTAGAGAGAGAGAACTGATTGAGCTTGAGGAGGGAGAGTGGGAAGGGACCCAGAGCAC
>gene=chr12_101348997-101349241; species=hg19
aatctgcaattgagcaggacttggtagggacagcttccgtctgctccataggacatcagtcggagcagcactactagtgtctggaggaccccccttttaaggtggctgactcacatggctggaatgttggtgttggctgtcagctgaaagctcagtcagggttgtgggctgtgggcctcttcacaggctgcctaggctttctcatgacatcgtggctgggttctaggagaacaaggtaaaagtg
>gene=chr12_101348997-101349241; species=bosTau
agtctgcagttgggcagggctctgcaagactggctcttttctgctccct-------------gggtcatcctcccaggagctggtgga-ccccctttcaagg-------------------------------cagctctcagctgagagctcagctaggtctgcaggctgtggatctctacacaagcttctcaggcctccttatgacatggtgcctgggttccatgaAAATGAAGCAGATGTg
>gene=chr12_101348997-101349241; species=calJac
aatctgcaattgagcaggacttggtagggacagcttccctctgctccatgggacatcagttggagcagcactaccagtgtctggaggactccccttctaagatggctgactcacgtggctggaatgttggtactggctgtcagctgaaagctcagccagggt-------tgtgggcctcttcacaggatgcttgagattcctcataacattgtggctgggttctaggagaacaaggcaaaagtg
>gene=chr12_101348997-101349241; species=canFam
gatct--------gcagggc-tggcagggatagctcttctctgctcc--agggcatcag--------------ctagagtttggtgga-cccctttttaagatggttgactcacagagctggaagattagtgctggctgtcagcagagagctcaagctgacctgtgggctctga-tctctccataggaatttcaagcttccctgtgacatggtggctgggttccaagagtataaggcag-agtg
>gene=chr12_101348997-101349241; species=equCab
aatctgcaattgggtagggctcagcacaaacagcatttctctgctccatggagcatcaactagagcagcccttctagggtctggcaga-ccccctttcaagatggctgactcacatacctggaaagttggtgctggctgtcagctgg-----------------------gtgg-cttctccacaggcttctcaggcttcctcatgacacggtgactgggttccaacagaacaaggtagaagtg
>gene=chr12_101348997-101349241; species=gorGor
aatctgcaattgagcaggacttggtagggacagcttccgtctgctccataggacatcagtcggagcagcactactagtgtctggaggaccccccttttaaggtggctgactcacatggctggaatgttggtgttggctgtcagctgaaagctcagtcagggttgtgggctgtgggcctcttcacaggctgcctaggctttctcatgacatcgtggctgggttctaggagaacaaggtaaaagtg
>gene=chr12_101348997-101349241; species=panTro
aatctgcaattgagcaggacttggtagggacagcttccgtctgctccataggacatcagtcagagcagcactagtagtgtctggaggaccccccttttaaggtggctgactcacatggctggaatgttggtgttggctgtcagctgaaagctcagtcagggttgtgggctgtgggcctcttcacaggctgcctaggctttctcatgacatcgtggctgggttctaggagaacaaggtaaaagtg
>gene=chr12_101348997-101349241; species=papHam
aatctgcaattgagcaggacttggaagggatagcttccctctgctccatgggacgtcagttggagcagcactactagtgtctggaggactccccttttaaggtggctgactcacatggctggaatgttggtgctggctgtcagctgaaagctcagccagggttgtgggctgtgggccttttcacatgctgcctgggctttctcatgacatcgtggctgggttctaggagaacaaggtaaaagtg
>gene=chr12_101348997-101349241; species=ponAbe
aatctgcaattgagcaggacttggtagggacagcttccgtctgctctatgggacatcagttggagcagcactactagtgtctggaggaccccccttttaaggtggctgactcacatggctggaatgttggtgttggctgtcagccgaaagctcagccagggttgtgggctgtgggcctcttcacaggctgcctaggctttctcatgacatcgtggctggattctaggagaacaaggtaaaagtg
>gene=chr12_101348997-101349241; species=rheMac
tatgtgcaattgagcaggacttggaagggatagcttccctctgctccatgggacgtcagttggagcagcactactagtgtctggaggactcctcttttcaggtggctgactcacatggctggaatgtcggtgctggctgtcagctgaaagctcagccagggttgtgggctgtgggcctcttcacatgctgcctgggctttctcatgacatcgtggctgggttctaggagaacaaggtaaaagtg
>gene=chr12_101960133-101960377; species=hg19
GGAAAGGAAAGCTTTCTTTCCTTTTACGTGGCTTTTTCTTGAGTCCCATAACAAGGATGTTTGGCAACCTGTAGGAAAGAATGTGTCATAGTCAAATTAAGGGGAGACAACCAAATTAGGAGTGGAAAGGCACATGAAAGGAATAGCAGCAGGGGGGTTTGCCAGGGTGGAGGGGAGGAAGGGATGACTCAACAACCTGATTGTAACTTAAAATACCACCTCTACTCTATTGATATGTCTGTTG
>gene=chr12_101960133-101960377; species=bosTau
GGAAAGGAAAGTTATGGATACTCTTACAGGAtttttttttttGTCTTATCACAAGGATGTTTGGCAACCTGCAGGAAAGAATGTGTCAGAGTCAAATGTAAGAG----AACCAAATTAGGAGTGGAAAGGCATGCGAAAGGAGTAACAACAGATGGGTTTGCCAGGATGGAGAG----ATGGAGTGACCCAACCATCTGATTGTAACTTAAAATATCTTTT-GACTCTATTGATA------TTG
>gene=chr12_101960133-101960377; species=calJac
GGAAAGG-AAACTATGGATACTTGTACATGGCTTTTTCTTGGGTCCCATCGCAAGGATGTTTGGCAACCTATAGGAAAGAATGTGTCATAGTCAAATGAAGGGTAGACAACCAAATTAGGAGTGGAAAGGCACATGAAAGGAATAGCAGCAGGTGGGTTTGCCAGGGTGGAGGGGAGGAAGGGATGACTCCACAACCTGATTGTAACTTAAAATACCATCTCTACTCTATTGATATGTCTGTTA
>gene=chr12_101960133-101960377; species=canFam
GGAAAGGAAAGTTGTGGATACTATTACATGATTTTTTTTTTTGTCCCATCACCAGGATGTTTGGCAACCTGCAGGAAGGAATGTGTCCGAGTCAAATGGAAGAG----AACCAAGTTAGGAGTGGAAAGGCATGTG-AATGAGCAACAGCAGGTGG-GTTGCCAGGATGGAAAGGAGAAAGGGGTGACCCAGCCACCTGA-TGTAACTTAAAATATCTTTTTTGCTTTGTCGATCGGGCTGTTG
>gene=chr12_101960133-101960377; species=equCab
GGAAAGAAAAGTTGTGGATACTCTTACATGATTTTTTTTTTGGTCTCATCACAAGGATGTTTGGCAACCTGCAGGAAAGAACGTATCAGAGTCAAACATAAGAG----AACCAAGTTAGGAGTGGAAAAGCATGTGAAAGGAGTAACAGCAGGTGGGACTGCCTGGATGGAGAGGAGGAAGGGGTGACCCAACCACCTGATTGTAACTTAAAATATCTTTTCTACTCTATTGATACGAATGTTT
>gene=chr12_101960133-101960377; species=gorGor
----------------------------------------------------------------------------------------------------------------------------------------------------------------------------------------------------------------------------------------------------
>gene=chr12_101960133-101960377; species=panTro
GGAAAGGAAAGCTTTCTTTCCTTTTACGTGGCTTTTTCTTGAGTCCTATAACAAGGATGTTTGGCAACTTATAGGAAAGAATGTGTCATAGTCAAATTAAGGGGAGACAACCAAATTAGGAGTGGAAAGGCACATGAAAGGAATAGCAGCAGGTGGGTTTGCCAGGGTGGAGGGGAGGAAGGGATGACTCAACAACCTGATTGTAACTTAAAATACCACCTCTACTCTATTGATATGTCTGTTG
>gene=chr12_101960133-101960377; species=papHam
GGAAAGGAAAGCTTTCTTTCCTTTTACATGACTTTTTCTTGAGTCCTATAACAAGGATGTTTGGCAACCTATAGGAAAGAATGTGTCATAGTCAAATTAAGGGG--------------------------------------------------------------------------------------------------------------------------------------------
>gene=chr12_101960133-101960377; species=ponAbe
GGAAAGGAAAGCTTTCTTTTCTTTTACGTGGCTTTTTCTTGAGTCCCATAACAAGGATGTTTGGCAACCTATAGGAAAGAATGTGTCATAGTCAAATTAAGGGGAGACAACCAAATTAGGAGTGGAAAGACACATGAAAGGAATAGCAGCAGGTGGGTTTGCCAGGGTAGAGGGGAGGAAGGGATGACTCAACAACCTGATTGTAACTTAAAATACCACCTCTACTCTGTTGATATGTCTGTTG
>gene=chr12_101960133-101960377; species=rheMac
GGAAAGG-AAGCTTTCTTTCCTTTTACATGACTTTTTCTTGAGTCCTATAACAAGGATGTTTGGCAACCTATAGGAAAGAATGTGTCATAGTCAAATTAAGGGGAGACAACCAAATTAGGAGTGGAAAGGCACATGAAAGGAATAGCAGCAGATGGGTCTGCCAGGGTGGAGGGGAGGAAGGGATGACTCAACAACCTGATTGTAACTTAAAATACCACCTCTACTCTATTGATATGTCTGTTG
>gene=chr12_106526891-106527135; species=hg19
TACCCCCATCTTACCTTACCAATCCTGCCCTCCCATTGTGTCCCAGCACAAACCCTGCATTCCAAGCCACCTGGAATATTCACCTTCCCCCAAACACAAGTGAATGAATGCCTTGGAATGCCCCACATTCCAATCCTCTGAAACCCAAATCAAGGGTCATTTTCAACAGCACTTGTCCTCCCATTAGCTGGAGAACACTTTCTAATCCCACAGTATACCCTGGCCCCTCCTCTAGATACCCTTC
>gene=chr12_106526891-106527135; species=bosTau
CCCCCTATTCCTATCTTACCTGCCTTG-CCTCCTACT--------GCATAAAGCCCATATTCCAAGACATCTGGCCTGCTCACCCCCTGCCTGA----------------------AAGCTTCCATATTTCGGTCTTTGGAAATACAAATCAAGGGTCATCTTCAACAGCCCTTGCCCTCC--------------------CTAATCCTACAGTATTCCCTGGCC--CTCTCTCAATCCCCTTC
>gene=chr12_106526891-106527135; species=calJac
TACCCTTATCCTACCTTACCAATCTTGCCCTCCCACTGTGTCCCAGCACACACCCTGCCTTCCAAGCCATCTGGAATATTCAGCTTCCCCCAAACACAAATTAATGAATGTTCTGGAATGCCCCACATTTCCATCTTCTGAAACTCAAAGCAATGGTCATTTTCAACAGCACTTGTCCTCCCATTAGTTGGAGAACACTTTCTAATCCCACAGCATGCCCTGGCCCCTCCTCTAGATCCCCTTC
>gene=chr12_106526891-106527135; species=canFam
-------------------------------------------------------------------------GCCTCCTCACCCTTTGCCTGA----------------------AATGCCCCGTATCTCAGTCTCGTGAAACCCAAATCAAGGATCATCTTCAACATCATCTGCCCTCC--------------------CTAATCCTCCAGAACGCCACCGCCACTTCTCTCGATCCCTTTC
>gene=chr12_106526891-106527135; species=equCab
TACCCTCATCCCATCTTACCAATCTTG-CCTCCTACTCTGTCACAGCACAAACTCTGCATTCCAAGCAATCTGGCCTGCCCACCTGCTGCCTGA----------------------GACGCCCCATATTTCAGTCTTCTGAAACCCTAATCAAGGGCCATCTTCAACAGCGCTTGCCC-CC--------------------TCAATCCTACAGTACTCCACGGCCCCTTCTCTTCATCCCCTTC
>gene=chr12_106526891-106527135; species=gorGor
TACCCCCATCTTACCTTACCAATCCTGCCCTCCCATTGTGTCCCAGCACAAACCCTGCATTCCAAGCCACCTGGAATATTCACCTTCCCCCAAACACAAGTGAATGAATGCCTTGGAATGCCCCACATTCCAATCCTCTGAAACCCAAATCAAGGGTCATTTTCAACAGCACTTGTCCTCCCATTAGCTGGAGAACACTTTCTAATCCCACAGTATGCCCTGGCCCCTCCTCTAGATCCCCTTC
>gene=chr12_106526891-106527135; species=panTro
TACCCCCATCTTACCTTACCAATCCTGCCCTCCCATTGTGTCCCAGCACAAACCCTGCATTCCAAGCCACCTGGAATATTCACCTTCCCCCAAACACAAGTGAATGAATGCCTTGGAATGCCCCACATTCCAATCCTCTGAAACCCAAATCAAGGGTCATTTTCAACAGCACTTGTCCTCCCATTAGCTGGAGAACACTTTCTAATCCCACAGTATGCCCTGGCCCCTCCTCTAGATCCCCTTC
>gene=chr12_106526891-106527135; species=papHam
TACCCCCATCCTACCTTACTAATCCTGCCCTCCCATTGTGTCCCAGCACAAACCTTGCATTCCAAGTCACCTGGAATATTCACCTTCCCCCAAACACAAGTGAATGAATGCCTTGGAAAGCCTCACATTTCAATCATCTGAAACCCAAATCAAGGGTTATTTTCAATAGCACTTGTCCTCCCATTAGCTGGAGAACACTTTCTAATCCCACAGTATGCCCTGGCCCCTCCTCTAGATCCCCTTC
>gene=chr12_106526891-106527135; species=ponAbe
TACCCCCATCCTACCTTACCAATCCTGCCCTCCCATTGTGTCCCAGCACAAACCCTGCATTCCAAGCCACCTGGAATATTCACCTTCCCCCAAACACAAGTGAATGAATGCCTTGGAATGCCCCACATTCCAATCCTCTGAAACCCAAATCAAGGGTCATTTTCAACAGCACTTGTCCTCCCATTAGCCGGAGAACACTTTCTAATCCCACAGTATGCCCTGGCCCTTCCTCTAGATCCCCTTC
>gene=chr12_106526891-106527135; species=rheMac
TACCCCCATCCTACCTTACTAATCCTGCCCTCCCATTGTGTCCCAGCACAAACCTTGCATTCCAAGTCACCTGGAATATTCACCTTCCCCCAAACACAAGTGAATGAATGCCTTGGAAAGCCTCACATTTCAATCATCTGAAACCCAAATCAAGGGTTATTTTCAATAGCACTTGTCCTCCCATTAGCTGGAGAACACTTTCTAATCCCACAGTATGCCCTGGCCCCTCCTCTAGATCCCCTTC
>gene=chr12_110481049-110481293; species=hg19
gccagaaaggaaggctggggctggtctgtgcaaggccttggagaccatgaagaaaacacggattttaagtttaaagagaagccactagggggctgtaggcaaaggaatgacatcatctgatttagtcggaaaaaaaaaaaaagattcctctggcttttgtgtggagaattgtttgactataggggagcaagagagcaggatgcccaactaTGCCTTTAAAGCCATTAATAAAAACCTGGAGATT
>gene=chr12_110481049-110481293; species=bosTau
---------------------------------------------------------------------------------------------tatgggcaaagagg-gacatgatctgatttagttag------aaaa-aagatccctctggctgctgcgtggagaaccatcccattacaggggtacaacagagcagggagcccagctaTGTTTTTAAAGCCATTCAT-AAAGATTGGAGAGT
>gene=chr12_110481049-110481293; species=calJac
gctggagaggaaggctggggccagtctgtgcagggccttggagaccatgaaggaaacagaaattttaagtttaaagagaagccaccggggggttgtaggcaaaagaataacatcctctggtttagtaaaaaaaaaaaaaaaagatccctctgcattttgtgtggaaaattgtctgattacagagggacaagagagcaggaaacccaactaCGTCTTTAAAGCCATTAATAAAGATCTGGGGATT
>gene=chr12_110481049-110481293; species=canFam
gccagagg--aaggctggagccagttcatccagggccttgtaaaccatgaaggcaacat-ggatgtaagtttagagagagggc----------cgaaggcaaagaat-gacatgatctgattcagctgg------gaaaacagatccctctggctgctgtatggagaaccatctgactgcagggg-acaacagagcagggaaccca---ACGTTTTTAAAGCCATTCAT-AAAAACTGGAGATG
>gene=chr12_110481049-110481293; species=equCab
gccagagac-aaggctggagccagttcatgcagggccttgcagaccacgaaggaaagctggattg----ttt--agagacggt----------tgtagac--agagt-gacatgatctgattta---gg------caaaaaagatccctctggctactttgtggggagccatcctcttctgggga-acaatagagcagggGCCTAA---CCGTTTTTAAAGCCATTCAT-AAAAACTGGAGATT
>gene=chr12_110481049-110481293; species=gorGor
gccagagaggaaggctggggctggtctgtgcaaggccttggagaccatgaaggaaacacggattttaagtttaaagagaagccactagggggctgtag-caaaggaatgacatcatctgatttagtcggaaaaaaaaaaaaagattcctctggcttttgtgtggagaattgttcgactataggggagcaagagagcaggatgcccaactaTGCCTTTAAAGCCATTAATAAAAACCTGGAGATT
>gene=chr12_110481049-110481293; species=panTro
gccagagaggaaggctggggctggtctgtgcaaggccttggagaccatgaaggaaacacggattttaagtttaaagagaagccactagggggc--------aaggaatgacatcatctgatttagtcggaaaaaaaaaaaaagattcctctggcttttgtgtggagaattgttcgactataggggagcaagacagcaggatgcccaactaTGCCTTTAAAGCCATTAATAAAAACCTGGAGATT
>gene=chr12_110481049-110481293; species=papHam
gccagagaggaaggctggggccggtctgtacagggccttggagaccatgaaggaaacatggattttaagtttaaagagaagccactggggggttgtaggcaaaggaatgacatcatctgatttagttgg-----gaaaaaaagattcctctggcttttgtgtggagaattgtccgattatagtggggcaagagagcaggatgcccaactaTACCTTTAAAGCCATTAATAAAAATCTGGAGACT
>gene=chr12_110481049-110481293; species=ponAbe
gccagagaggaaggctggggccggtctgtgcagggccttggagaccatgaaggaaacatggattttaagtttaaagagaagccactagggggctgtaggcaaaggaatgacatcatctgatttagttgg---aaaaaaaaaagattcctctggcttttgtgtggagaattgttcaactataggggggcaagagagcaggatgcccaactaTGCCTTTAAAGCCATTAATAAAAATCTGGAGATT
>gene=chr12_110481049-110481293; species=rheMac
gccagagaggaaggctggggccggtctgtacagggccttggagaccatgaaggaaacatggattttaagtttaaagagaagctactggcgggttgtaggcaaaggaatgacatcatctgatttagttgg------gaaaaaatattcctctggcttttgtgtggagaattgtccgattatagtggggcaagagagcaggatgcccaactaTACCTTTAAAGCCATTAATAAAAATCTGGAGACT
>gene=chr12_114025665-114025909; species=hg19
CAGCGAGAAAGGAATTGCCTGCAGGCTCTTCCCTAATCCTCCAACGGAACCTCCCTCACTTACCTCTCTCTGTGGTAACAAAGGATCTTTCTGCTCTGGTGGTCACATTCCTGACAGCTTAGTTCAGAATGGGGGAAGGGACAGCAGGATTTTGGGGGGCCGTTGGGCAATTTCTATTGGCCTGAGTTTCCTCCTCTGAGAAACTGACACAGAGTGGGAAGAAGACAAGCAGCAGAAGGGTCAG
>gene=chr12_114025665-114025909; species=bosTau
CATTGAGAAAGGAATTCCCTGCAGGCCCTTCCCTAATCCCCCAACAGATCCTCCCCCACTTACCTCT-TCTCCTGGAACAAAGGACCCTTTTTCATGGGTGGTCCCATTCCTGGCAGCTGGGTG------GGTGGGAGAGACTGCAGAGTTGGGGGGGGCAGTTGGGCAACCTCTACTGGCCTCAGTTTCC---CCTGAGAAAC---------------AGAAG--ACACTACAGAAGGGTCAG
>gene=chr12_114025665-114025909; species=calJac
CAGTGAGAAAGGAATTGCCTGCAGGCTCTTCCCTAATCCCCCAATGGAACCTCCCTCACTTACCTCTCTGTGTGGTAACAAAAGACCTTTCTGCTCTGGTGGTCACATTCCTGACAGCTTAGTTCAGAATGGGGGAAGGGActgtaggattttggggggcagctgggcaatttctattggcctgagtttcctcctctgcaaaaCTGACACAGAGTGGGAAGAAGACACACAGCAGAAGGGTCAG
>gene=chr12_114025665-114025909; species=canFam
CAGTGAGAAAGGAATTCCCTGCAGGCTCTTCCCTAATCCCCCAAAGGATCCTCCCCCACTCACCTCTCTCTCCCAGAACAAAGGACCCTTTTTCATGGGTGGTCACATTCCAAACAGCTTGACTCAGAA---AGAGGGGGGCAGCAAAGTTTGGGGGGAGAGTTGGGCAA-CTCTCTTGACCTTGGTTTTCTCCCCTGAGAAAT------------GGGGGAAG--ACACCACAAAAACGACAG
>gene=chr12_114025665-114025909; species=equCab
CAGGGAGGAAGGAATTCCCTGCAGGCTCTTCCCTAATCCCCCAAGGGCTCCTCCCCC-CTTACCTCTCTCTCCTGGAACAAAGGATCCCTTTTCCTGGGTGGTCACATTCCTGACAGCTTGGCTGAGAATGGAGGGGGAGACAGCAGAGTTTGgggggtcagttgggcaacctcaattggcctcagtttcctcctctgagaaat------------ggggGAAG--ACACCACAGAAGGGTTGG
>gene=chr12_114025665-114025909; species=gorGor
CAGTGAGAAAGGAATTGCCTGCAGGCTCTTCCCTAATCCTCCAACGGAACCTCCCTCACTTACCTCTCTCTGTGGTAACAAAGGATCTTTCTGCTCTGGTGGTCACATTCCTGACAGCTTAGTTCAGAATGGGGGAAGGGACAGCAGGATTTTGGGGGGCCGTTGGGCAATTTCTATTGGCCTGAGTTTCCTCCTCTGAGAAACTGACACAGAGTGGGAAGAAGACAAGCAGCAGAAGGGTCAG
>gene=chr12_114025665-114025909; species=panTro
CAGTGAGAAAGGAATTGCCTGCAGCCTCTTCCCTAATCCTCCAACGGAACCTCCCTCGCTTACCTCTCTCTGTGGTAACAAAGGATCTTTCTGCTCTGGTGGTCACATTCCTGACAGCTTAGTTCAGAATGGGGGAAGGGACAGCAGGATTTTGGGGCGCCGTTGGGCAatttctattggcctgagtttcctcctctgagaaactg--acagagtgggaAGAAGACAAGCAGCAGAAGGGTCAG
>gene=chr12_114025665-114025909; species=papHam
CAATGAGAAAGGAATTGCCTGCAGGCTCTTCCCTAATCCTCCAACGGAACCTCCCTCACTTACCTCTCTGTGTGGTAACAAAGGATCTTTCTGCTCTGGTGGTCACATTCCTGACAGCTTAGTTCAGAATGGGGGAAGGGACAGCAGGATTTTGGGGGGCAGTTGGGCAATTTCTGTTGGCCTCAGTTTCCTCCTCTGAGGAACTGACACAGAGTGGGAAGAAGACATGCAGTGGAAGAGTCAG
>gene=chr12_114025665-114025909; species=ponAbe
CAGTGGGAAAGGAATTGCCTGCAGGCTCTTCCTTAATCCTCCAGCGGAACCTCCCTCACTTACCTCTCTGTGTGGTAACAAAGGATCTTTCTGCTCTGGTGGTCACATTCCTGACAGCTTAGTTCAGAATGGGGGAAGAGACAGCAGGATTTTGGGGGGCCGTTGGGCAATTTCTATTGG-CTGAGTTTCCTCCTCTGAGAAACTGACACAGGGTGGGAAGAAG--------------------
>gene=chr12_114025665-114025909; species=rheMac
CAATGAGAAAGGAATTGCCTGCAGGCTCTTCCTTAATCCTCCAACGGAACCTCCCTCACTTACCTCTCTGTGTGGTAACAAAGGATCTTTCTGCTCTGGTGGTCACATTCCTGACAGCTTAGTTCAGAATGGGGGAAGGGACGGCAGGATTTTGGGGGGCAGTTGGGCAATTTCTGTTGGCCTGAGTTTCCTCCTCTGAGGAACTGACACAGAGTGGGAAGAAGACATGCAGTGGAAGGGTCAG
>gene=chr12_116310828-116311072; species=hg19
AGTGAGCTTGGTGAAGCCCAGATTTGAGAGAAAGGATATATGTGTTTGTTGTTTGTTTTTCCCAGCACCATTCAGAAGAAAGAGTGCCCCGACAGGCTGAACCGGTTATATTGTGATGGACTTAGAGGATGGATGGATGACTCACCACCTGAAGGTTTTAAAGCTGGTAGAAAACACAAATAGAAACTTGTTGGCTAGCATCTTAGAAAAAAAAATCTCCCTGTTCTATAGACATAGAAACCAC
>gene=chr12_116310828-116311072; species=bosTau
AGAGAGCTTGGTGAGGCCCAAATTGGAAAGAAATAGTATTTTTGTTCATTGTTTGTTTTTCCCAGCACAGTTCAGGTCAGAAAGTGCCCTGACAGGCTGAACTGGTAATGGTATGATGGACATAGAAGATAAAT-GCTGATTCACCACTTGAATGTTTTATAGCTGGTAGAAAACACAAGGGGAAACTTGCTGGCTAGTATCTT--AGAAGAAACTCTTCTTATTTCATAGATGTGGAAACTGA
>gene=chr12_116310828-116311072; species=calJac
AGTGAGCTTGGTAAAGCCCAGATTTGAGGGGAAGGATATTTTTATTTGTTGTTTGTTTTTTCCAGCTCCGTTCAGAGGAAAGAGTGCCCCGACAGGCTGAACCAGTTACATCGTGTTGGACTTAGAGGATGGATGGATGACTCACCACCTGAAGGTTTTGAAGCTGGTAGAAAACACAAAGAGAGACTTGTTGGCTAGCATCTCAGAAATAAAACTCTCCTTGTCCTATAGACAT---------
>gene=chr12_116310828-116311072; species=canFam
TGAGAGCTCA-CGGAGCTCGGACTGGAGGGAAAGGATGTATTTGTTCCTTGTTTGTTTTTCCCAGCGCAGTTT-GGGGGAGAGGAGCTCTAACAGGCTGAACTGGTAACACAGTGGCCAAC-TAGAAGGGAGAG-GATGACTCACCACTCGAATGGTTGTTAGCTGGCAGGAAACACCGGGAGAAGCTTGTCGGCCAGTATCTCGAGGAAGAAACTcccctcattttata-atgtggaaactga
>gene=chr12_116310828-116311072; species=equCab
AGAGAGCTTGGGGAAGCCCAGATTGGAGGGAAAGGGCATTTCTATTCGCTGTTTGCTTTTCCCAGCACAGTTCAGGGGAGAAGGTGCCCTGACAGGCTGAACTGGTGATACGGTGCCGGAC-TCAGAGGACAGGTGATGACTCATTGCCCCGGTGTTTTACAGCTGGTGGGAAACACAGAGAGAAACGTGTTGGCTCGTATCTTA--GAAGAAACTctcctcattttatacatgtggaaaccga
>gene=chr12_116310828-116311072; species=gorGor
----------------------------------------------------------------------------------------------------------------------------------------------------------------------------------------------------------------------------------------------------
>gene=chr12_116310828-116311072; species=panTro
AGTGAGCTTGGTGAAGCCCAGATTTGAGGGAAAGGATATATTTGTTTGTTGTTTGTTTTTCCCAGCACCATTCAGAAGAAAGAGTGCCCCGACAGGCTGAACCGGTTATATTGTGATGGACTTAGAGGATGGATGGATGACTCACCACCTGAAGGTTTTAAAGCTGGTAGAAAACACAAATAGAAACTTGTTGGCTAGCATCTTAGAAAAAAAAATCTCCCTGTTCTATAGACATAGAAACCAC
>gene=chr12_116310828-116311072; species=papHam
AGTGAGCTTGGTGAAGCCCAGATTTGAGGGAAAGGATATTTTTGTTTGTTGTTTGTTTTTCCCAGCACCATTCAGAAGAAAGAGTGCCCCAACAGGCTGAACCGGTTATATTATGGTGGACTTAGAGGATGGATGGATGACTCACCACCTGAAAGTTTTAAAGCTGGTGGAAAACACAAAGAGAAATTTGTCGGCTAGCATCTTAG--AAAAAAATAACCCTGCCCGATAGACATAGAAACCAC
>gene=chr12_116310828-116311072; species=ponAbe
AGTGAGCTTGGTGAAGCCCAGATTTGAGGGAAAGGATATATTTGTTTGTTGTTTGTTTTTCCCAGCACCATTCAGAAGAAAGAGTGCCCCGACAGGCTGAACCGGTTATATTGTGGTGGACTTAGAGGATGGATGGATGACTCACCACCTGAAGGTTTTAAAGCTGGTAGAAAACACAAAGAGAAACTTGTTGGCTAGCATCTTAGAAAAAAAGATCTCCCTGTTCTATAGACATAGAAACCAC
>gene=chr12_116310828-116311072; species=rheMac
AGTGAGCTTGGTGAAGCCCAGATTTGAGGGAAAGGATATTTTTGTTTGTTGTTTGTTTTTCCCAGCACCATTCAGAAGAAAGAGTGCCCCAACAGGCTGAACCGGTTATATTATGGTGGACTTAGAGGATGGATGGATGACTCACCACCTGAAGGTTTTAAAGCTGGTGGAAAATACAAAGAGAGATTTGTTGGCTAGCATCTTAG--AAAAAAATAACCCTGCCCGATAGACATAGAAACCAT
>gene=chr12_117257239-117257483; species=hg19
GCCGTCCCGCGGGGCCATGAGATCATGAGATGCCGGCGCTCGCCGAGGAGTCGATTTGTTGGGAGCGCGGGGACAGCCGGCCGCCCGACGCGGTGATCTCATCCGGGCCCGGGGGAGGAGGAGGCAGGCGGCCGGGCCAGCCCGCGCCGCCAGGAGGGGGATTAATGGCTGCCGCCGGGTGGTGACGTCACCGGCAGCACCCGTTGCCAGGCAACGCGCGGCCACCAGCCCCGCCCCGCTGGCC
>gene=chr12_117257239-117257483; species=bosTau
GCCGTCCCGCGGGGCCATGAGATCATGAGATGCCGGCGCTTGCCGTGGAGTCGATTTGTTGGGAGCACGGGGACAGCCGGCTGCCCGTTGCGGTGATCTCATCCGGGCCCGGGGGAGGAGGAGACAGGCGGCCCCACTCGCCCGCGCCACCGGGA-AGGGATTGATGGCCGCCGCC-ACCGATGACGTCACCGGCAGCGCTTGTTGCCGGGTAACGTGCGGCCGCTGGCCCCGCCCCTCGGACC
>gene=chr12_117257239-117257483; species=calJac
GCCGTCCCGCGGGGCCATGAGATCATGAGATGCCGGTGCTTGCTGAGGAGTCGATTTGTTGGGAGCGCGGGGACAGCCGGTCTCCCGACGTGGTGATCTCATCCGGGCCCGGGGGAGGAGGAGGCAGTCGGCTGGGCCAGCCCGCGCCGCCGGGAGGGGGATTAATGGTCGCTGGCGGATGGTGACGTCACCGACAGCGGCTGTTGCGAGGCAACGTG--GCCAACAGCCCCGCCCCGCTGGCC
>gene=chr12_117257239-117257483; species=canFam
GCCGTCCCGCGGGGCCATGAGATCATGAGATGCCGGCGCTCGCCGAGGAGTCGATTTGTTGGGAGCGCGGGGACAGCCGGCCGCCCGCCGCGGTGATCTCATCCGGGCCCgggggaggaggaggCAggcggccgggccggcccgcgccgcccggAGGGGGATTAATGGCTGCCACCGGCCGGTGACGTCACCGGCAGCGCCCGTTGCCGGGTAACGAgcggccg--------------ccggcc
>gene=chr12_117257239-117257483; species=equCab
GCCGTCCCGCGGGGCCATGAGATCATGAGATGCCGGCGCTCGCCGCGGAGTCGATTTGTTGGGAGCGCGGGGACAGCCGGCAGCCCGCCGCGGTGATCTCATCGGGGCCCCGGGGAGGAGGAGGCAGGCGGCCCCACCCGCCCGCGCCGCCCAAAGGAGGGGGGATGGCCGCCGCCGGCCGGTGACGTCACCGGCAGCGCCGGTTGCCAGGTTACGCGCAGCCGCTGGCCCCGCCCCCCTGGCC
>gene=chr12_117257239-117257483; species=gorGor
----------------------------------------------------------------------------------------------------------------------------------------------------------------------------------------------------------------------------------------------------
>gene=chr12_117257239-117257483; species=panTro
GCCGTCCCGCGGGGCCATGAGATCATGAGATGCCGGCGCTCGCCGAGGAGTCGATTTGTTGGGAGCGCGGGGACAGCCGGCCGCCCGACGCGGTGATCTCATCCGGGCCCGGGGGAGGAGGAGGCAGGCGGCCGGGCCAGCCCGCGCCGCCAGGAGGGGGATTAATGGCTGCCGCCGGGTGGTGACGTCACCGGCAGCACCCGTTGCCAGGCAACGCGCGGCCACCAGCCCCGCCCCGCTGGCC
>gene=chr12_117257239-117257483; species=papHam
GCCGTCCCGCGGGGCCATGAGATCATGAGATGCCGGCGCTCGCCGAGGAGTCGATTTGTTGGGAGCGCGGGGACAGCCGGCCGCCCGACGCGATGATCTCATCCGGGCCCGGGGGAGGAGGAGGCAAGCGGCCGGGCCAGCCCGCGCCGCCGGGAGGGGGATTAATGGCCGCCGGCGGGTGGTGACGTCACCGGCAGCACCCGTTGCCAGGGAAcgcgcggtcgccggccccgccccgctggcc
>gene=chr12_117257239-117257483; species=ponAbe
GCCGTCCCGCGGGGCCATGAGATCATGAGATGCCGGCGCTCGACGAGGAGTCGATTTGTTGGGAGCGCGGGGACAGCCGGCCGCCCGACGCGGTGATCTCATCCGGGCCCGGGGGAGGAGGAGGCAGGCGGCCGGGCCAGCCCGCGCCGCCAGGAGGGGGATTAATGGCTGCCACCGGGTGGTGGCGTTACCGGCAGCACCCGTTGCCAGGCAACGCGCAGCCACCAGCCCCGCCCCGCTGGCC
>gene=chr12_117257239-117257483; species=rheMac
GCCGTCCCGCGGGGCCATGAGATCATGAGATGCCGGCGCTCGCCGAGGAGTCGATTTGTTGGGAGCGCGGGGACAGCCGGCCGCCCGACGCGGTGATCTCATCCGGGCCCGGGGGAGGAGGAGGCAAGCGGCCGGGCCAGCCCGCGCCGCCGGGAGGGGGATTAATGGCCGCCGGCGGGTGGTGACGTCACCGGCAGCACCCGTTGCCAGGGAAcgcgcggtcgccggccccgccccgctggcc
>gene=chr12_120668407-120668651; species=hg19
AGAACGGGAAGGCGGGTCTCCCCCCTCCCCCTGGCTCCAAGTTCCCCTCCCCTCCCCCAGCCCAGAGCACATGAGCAGTTAGAGCAGAGGTAATCTAATCCGCAGCGGGGTGCTTTCACTCGGTGAGTAAGTCCCCAGGAATGGTGAGCTGGGTATATTTATCCTGATAACCGTCTGTCCTCAGTAAGGGCCAATCCACAATTAGGCCAGATCCACTCTGCCCCACCCACCCCCAGCCCAGGGA
>gene=chr12_120668407-120668651; species=bosTau
CG--CAGGAGGGCGGGT-CT-CCCCTCCCCC-AGCCCCAAGCACAT--------------------------GAGCAGTAGGGGCAGAGGTAATCTAATCCACAGCGGGGCACTTTTGCTCGCTGAGTAACTCCCCAGGAATGGGGAGCTGGGTATATTTATCCTGATAACTGTCCGGGACTAGGAAGGGCCAGTCCACCATTCAGCCAGGTCCGCTCTGT-AC-----CGCCCAGCCCAGCAA
>gene=chr12_120668407-120668651; species=calJac
AGAACAGGAAGGTGGGTCTCCCCACTCCCCCTGGCCCCAAGTCCTCGTGCCCTCCCCCAGCCTGGAGCACTTGAGCAGTTAGAGCAGAGGTAATCTAATCCGCAGCGGGGTGCTTTCACTCGGTGAGTAAGTCCCCAGGAATGGGGAGCTGGGTATATTTATCCTGATAACCGTCCTTCTTCAGTAAGGACCAATCCACAATTAGGCCAGATCCGCTCTGCCCCACCCACCCCCAGCCCAGGGA
>gene=chr12_120668407-120668651; species=canFam
AGGACAAGAAGGAGGGT-TCCCCCTTCCCCC-AGCCCTGAGCACAT--------------------------GAGCAGTTAGAGTAGAGGTAATCTAATCCACAGCTGGGTACTTTTACTCTGTGAGTAACTCCCCAGGAATGGGGAGCTGGGTATATTTATCCTGATAACTGTCCGTGACCA-TAAGGGCCAATCCACAATTAGGCCAGATCAACTCTGCCCC-----TACTGGGCCCAGGCA
>gene=chr12_120668407-120668651; species=equCab
AGAAC-AGAAGGCGGGTCTCCCCCCTCCCCC-AGCCCCGAGCACAT--------------------------GAGCAGTTGGAGCAGAGGTAATCTAATCCGCAGCGGGGTACTTTTACTTGGTGAGTAACTCCCCAGGAATGGGGAGCTGGGTATATTTATCCTGATAACTGTCCGTGACCAGTGGGGGCCCATCCACAATTAGGCCAGATCCGTTCTGCCCC-----CACCCAGCCAAGGGA
>gene=chr12_120668407-120668651; species=gorGor
AGAACGGGAAGGCGGGTCTCCCCCCTCCCCCTGGCTCCAAGTtcccctcccctccccCAGCCCGGAGCACATGAGCAGTTAGAGCAGAGGTAATCTAATCCGCAGCGGGGTGCTTTCACTCGGTGAGTAAGTCCCCAGGAATGGTGAGCTGGGTATATTTATCCTGATAACCGTCCGTCCTCAGTAAGGGCCAATCCACAATTAGGCCAGATCCACTCTGCCCCACCCACCCCCAGCCCAGGGA
>gene=chr12_120668407-120668651; species=panTro
AGAACGGGAAGGCGGGTCTCCCCGCTCCCCCTGGCTCCAAGTTCCCCTCCCCTCCCCCAGCCCAGAGCACATGAGCAGTTAGAGCAGAGGTAATCTAATCCGCAGCGGGGTGCTTTCACTCGGTGAGTAAGTCCCCAGGAATGGTGAGCTGGGTATATTTATCCTGATAACCGTCCGTCCCCAGTAAGGGCCAATCCACAATTAGGCCAGATCCACTCTGCCCCACCCACCCCCAGCCCAGGGA
>gene=chr12_120668407-120668651; species=papHam
AGAACGGGAAGGCGGGTCTCCCCCCTCCCCC-GGCTCCAAGTTCCCCTCCCCTTCCCCAGCCCGGAGCACATGAGCAGTTAGAGCAGAGGTAATCTAATCCGCAGTGGGGTGCTTTCACTCGGTGAGTAAGTCCCCAGGAATGGTGAGCTGGGTATATTTATCCTGATAACCGTCCGTCCTCAGTAAGGGCCAATCCACAATTAGGCCAGATCCACTCTGCCCCACCCACCCCCAGCCCAGGGA
>gene=chr12_120668407-120668651; species=ponAbe
AGAACGGGAAGGCGGGTCTCCCCCCTCCCCCTGGCTCCAAGCTCCCCT-CCCTCCCCCAGCCCAGAGCACATGAGCAGTTAGAGCAGAGGTAATCTAATCCGCAGCGGGGTGCTTTCACTCGGTGAGTAAGTCCCCAGGAATGGTGAGCTGGGTATATTTATCCTGATAACCGTCCGTCCTCAGTAAGGGCCAATCCACAATTAGGCCAGATCCACTCTGCCCCACCCACCCCCAGCCCAGGGA
>gene=chr12_120668407-120668651; species=rheMac
AGAACGGGAAGGCGGGTCTCCCCACTCCCCC-GGCTCCAAGTTCCCCTCCCCTTCCCCAGCCCGGAGCACATGAGCAGTTAGAGCAGAGGTAATCTAATCCGCAGTGGGGTGCTTTCACTTGGTGAGTAAGTCCCCAGGAATGGTGAGCTGGGTATATTTATCCTGATAACCGTCCGTCCTCAGTAAGGGCCAATCCACAATTAGGCCAGATCCACTCTGCCCCACCCACCCCCAGCCCAGGGA
>gene=chr12_122297274-122297518; species=hg19
aatgagaatagtgtggtggggattaaaggagataagcacgctctttggaacaggacctggcacacaggacactctcagtGTTGGTTATAATTCATTGGGACAGAGAACATTCCTAGGCCATGAGGTCAGCAAGCGGCAGGGAAGAACTGGAACATGAACCGGGCTATTCTAACTCCAGGACCCACACTTTAAATTGCTAGATTGCCCTCTATACAAATgggagatattgatatccccatcagat
>gene=chr12_122297274-122297518; species=bosTau
-------------------------------------------------------------------------------------------------G-----AGAACTTTCCTAAGCCA--------------GTCAGAATAGAACTGGAATGTGAACCAGATTATTCTAAGTCCAGAGCCTACACTTTTTATTTTTGGCTCACCTTCtaggcaagtgggagatattgatccccccaccagat
>gene=chr12_122297274-122297518; species=calJac
agcaaggatagtgtggtggggactaaaggaaagaagcatgctctttggaatagggtctgacacacggggcactctctgcatgggttataattAATCGGGGTACAGAACAGTCCGAAGCCATGAGCTTAGCAAGTGGCAGGGAAGAACTGGAACATGAACCAGACTCTTCTAACTCCAGGGCCCACAGTTTAAATTGCTAGATTGCCTTCTATACAAACgggagatatggctgtccgcaccagat
>gene=chr12_122297274-122297518; species=canFam
agcaataatagtatggttgagattaagtgagataaacataatctttggaatagagactggcacataggaagctgctaatgttggttatgatt-----g-----agaactttcccaggccatgtagttagcaagaggcgtagtagagctgggatgtgaaccaggttattctgactccacaacccacgcttctaattgccacactgccTTccatgcacgt---agatgttcgtgttcccaccggat
>gene=chr12_122297274-122297518; species=equCab
agcaatagtaatgtgatggggattaaacgagacaagcataatctttgaaaaagag---------cagtgatctgttaatgttggttatgatAAATT-G-----AgaccttcctcaggccacgcagttagcaagtggcagagtaggactggaatgtgaaccaggtgattccgactccagagcccacgccttttgttgctgcattaACTTATATACAAATAGAagatactgatattcctgtcagat
>gene=chr12_122297274-122297518; species=gorGor
aacaagaatagtgtggtggggattaaaggagataagcatgctctttggaacaggacctggcacacaggacactctcagtgttggttataattCATTGGGACAG---------------------------------------------------------------------------------------------------------------------------------------------
>gene=chr12_122297274-122297518; species=panTro
aacaagaatagtgtggtggggattaaaggagataagcatgctctttggaacaggacctggcacacaggacactctcagtgttggttataattCATTGGGACAGAGAACATTcctaggccatgaggttagcaagtggcagggaagacctggaacatgaaccaggctattctaactccaggacccacattttaaattgctaGATTGCCCTCTATACAAATgggagatattgatatccccatcagat
>gene=chr12_122297274-122297518; species=papHam
agcaagaatagtgtggtggggattaaaggagataagcatgctctttggaataggacctggcacacaggacactctcagtgttggttataattCATCCGGACAGAGAACATTCCTAGGCCATGTGGTTAGCAAACGGCAGGGAAGAACTGGACCGTGAACCAGGCTGTTCTAATGCCAGCACTCACATTTTAAATTGCTAGACTGCCCTCTATACAAATgggagatattgatatccccatcagat
>gene=chr12_122297274-122297518; species=ponAbe
aacaagaatagtgtggtggggattaaaggagataagcatgctctttggaacaggacctggcacacaggacactctcagtgttggttataattCATCGGGACAGAGAACATTcctaggccatgaggttagcaagcggcagggaagaactggaacatgaaccaggctattctaactccaggacccacactttaaattgctagattgccctctatacaaatgggagatattgatatccccatcagat
>gene=chr12_122297274-122297518; species=rheMac
agcaagaatagtgtggtggggattaaaggagataagcatgctctttggaataggacctggcacacaggacactctcagtgttggttataattCATCCGGACAGAGAACATTCCTAGGCCATGTGGTTAGCAAACGGCAGGGAAGAACTGGACCGTGAACCAGGCTATTCTAATGCCAGCACCCACATTTTAAATTGCTAGATTGCCCTCTATACAAATgggagatattgatatccccatcagat
>gene=chr12_122851503-122851747; species=hg19
AATAAAGTCGGCCTCAATTTTCTCCTTCCTCCCACACCACACCATTCAGAGCAGCAGTCCAGCCAGCATCATGTGAGCAGGACACAGCACATTAGTTAAAGATGATGCAACCTCTTCAGACAATGTGTTAAATTCTTTGGGGATGAGTCGAAGTCACTGTCATGACAATTGCTTTTCCAAGAGGCATCTAATAGGCTATAGTCAACAATTCTCCAAGCAAACTACAAGCTTCATTCAGATCAGC
>gene=chr12_122851503-122851747; species=bosTau
---------GGCCTCTGTTTCATCCATCCTCTGATTCCACACCTTCCTAAGCAGCAGACTAACCAACATCACATGAGCAGAACATAGCACATTAGTCAAAGATGAGGCAATCTCTCCAGATAATCTGCTGGATTCTTTGGGGGTGAGTCTAAGTTACTGTCATGACCACTGTTTTTCCAAGAGGCGTCGGACAGGCTGTGGGCAGCAACTCTCCAGACAAACCAT-GGCTTCACTCAGTTCAGC
>gene=chr12_122851503-122851747; species=calJac
AATAAAGTTGGCCT--GTTTTCTCCTTCCTCCCACACCACACCATTCCCAGCAGCAGTCCAACCAGCATCATGTGAGCAAGACACAGCACATTAGTTAAAGATGATGCAACCTCTTCAGATAATCTGTTAAATTCTTTGGGGGTGAGTCTAAGTTACTGTCATGACAATTGTTTTTCCAAGAGGCATCTAACAGGCTATATGCAGTAATTCTCCAAGCAAACCACAAGTTTCATTTAGATCAGC
>gene=chr12_122851503-122851747; species=canFam
----AAGCTCACTTCAGTTTTCTCCACCCTCCCACACCACACCACTCGGAACTGCTGGCTACCCAACACTATATAAACAGAACACAAGTCATTA----AAGATAATGTGATCTCATCAGATAATCTGTTGAATTCTTTGGGGGTGAGTCTAAGTTACTGTTATGGCAATTGTTTTCCTAAGAGGCGTCTAACAGGCTGTGGTCAGTAATAATCCAATCAAACCACAGGCTTCAT-----TCAGC
>gene=chr12_122851503-122851747; species=equCab
----ACAATTGGCTCAGTCTTCTCCATCCTCCTACACCACAGCATTCAGAGCAGCAGTCTAACCAACATGATCCGAGCAAAACACAGTACATTAGTTGAAGATGATGCAATCTCTGAAGA---TCTGTTGAATTCTTTGGGGGTGAGCCTAAGTTACTGTCATGACAATTGTTTTTCCAAGAAGCGTCTAACAGGCTGTGGTCAGGAATTCTCCAAGCAAACCACAGGCTTCATTCAGGTCAGC
>gene=chr12_122851503-122851747; species=gorGor
----------------------------------------------------------------------------------------------------------------------------------------------------------------------------------------------------------------------------------------------------
>gene=chr12_122851503-122851747; species=panTro
AATAAAGTCGGCCTCAATTTTCTCCTTCCTCCCACACCACACCATTCAGAGGAGCAGTCCAGCCAGCATCATGTGAGCAGGACACAGCACATTAGTTAAAGATGATGCAACCTCTTCAGACAATGTGTTAAATTCTTTGGGGGTGAGTCGAAGTTACTGTCATGACAATTGCTTTTCCAAGAGGCATCTAATAGGCTATAGTCAACAATTCTCCAAGCAAACTACAAGCTTCATTCAGATCAGC
>gene=chr12_122851503-122851747; species=papHam
AGTAAAGTTGGCCTGAATTTTCTCCTTCCTCCCACACCACACCATTCAGAGCAGCAGTCCAGCCAGCATCATGTGAGCATGACACAGCACATTAGTTAAAGATGATGTAGCCTCTTCAGATAATGTGTTAAATTCTTTGGGGGTGAGTCGAAGTTACTGTCATGACAATTGTTTTTCCAAGAGACATCTAACAGGCTATAGTCAGTAATTCTCCAAGCAAACTACAAGCTTCATTCAGAACAGC
>gene=chr12_122851503-122851747; species=ponAbe
AATAAAGTCGGCCTCAATTTTCTCCTTCCTCCCACACCACACCATTCAGAGGAGCAGTCCAGCCAGCATCATGCGAGCAGGACACAGCACATTAGTTACAGATGATGCAACCTCTTCAGATAATGTGTTAAATTCTTTGGGGGTGAGTCGAAGTTACTGTCATGACAATTGCTTTTCCAAGAGACATCTAACAGGCTATAGTCAACAATTCTCCAAGCAAACTACAAGCTTCATTCAGATCAGC
>gene=chr12_122851503-122851747; species=rheMac
AGTAAAGTTGGCCTGAATTTTCTCCTTCCTCCCACACCACACCATTCAGAGCAGCAGTCCAGCCAGCGTCATGTGAGCACGACACAGCACATTGGTTAAAGATGATGTAGCCTCTTCAGATAACGTGTTAAATTCTTTGGGGGTGAGTCGAAGTTACTGTCATGACAATTGTTTTTCCAAGAGACATCTAACAGGCTATAGTCAGTAATTCTCCAAGCAAACTACAAGCTTCATTCAGATCAGC
>gene=chr12_125401710-125401954; species=hg19
ACTCAGGAGTCAGGTATCAAGTCACGCTCTTAAAACCTAAACCCTGCTGACCTAGAATGCGATGTGCTAGAATGTGCAAGAATCGGGATGAGTCACTGGATCCGTTTTCAGTTCGTTCCACCCACAGATCCGTCCTTTGCAGGCGCCCCAGAAAAGATTGCTTCAGAGCTGGCACCAATGGAGAAGGGACAGAGGCCCAGCAACAGGGCGGGATTGGCAGGCGGAAGGGAGCGTGTGATGAGCT
>gene=chr12_125401710-125401954; species=bosTau
ATTCAGTAATC------CAAGTCACGCT-------CCTAAAATCCCCTGACCTAGAAAGCAATGTGCTAGAACATGCCAGAAGCAGGATGAGTCACTGGATCCATTTTCAGTTTCTTCCACCCACTTATCCGTCCTTTGCAAGCACCCCAGAAAGGATTGCTTCAGAGCTGGCACCAATGGAAGAGTGACAGAGGCCCAGCAACAAGGCAGAATTGGCAGGCAGGCACGAGCGTGTGATGAGCT
>gene=chr12_125401710-125401954; species=calJac
ACTCAGGAGTCAGGTATCAAGTCACGCTCTTAAAACCTAAACCCTGCTGACCTAGAATGCGACGTGCTAGAATGTGCGAGAAT-GGGATGAGTCACTGGATCCGTTTTCAGTTCGTTCCACCCACAGATCCGTCCTTTGCAGGCGCCCCAGAAAAGATTGCTTCAGAGCTGGCACCAATGGAGACGGGACAGAGGCCCAGCAACAGGGCGGGATTGGCAGGCGGGCGGGAGCATGTGATGGGCT
>gene=chr12_125401710-125401954; species=canFam
ACCTAGGAATTGGCTATCAAGTCACGTCCTTGAAACCTAAAATCCCCTGACCTAGAATGCAATGTGCGACAATGTGCGAGATGCAGGGTGAGTCACTAGATCCATTTTCAACTCCTTCCACCCACAGATCCGTCCTTTGCAAGCGGCCCAGAAGAGATTGCTTCAGAGCTGGCACCAATGGAAGAGTGACAGAGGCCCAGCAACACGGCAGGATTGGTGGGGAAGCATGAGCACGTGATGGGCT
>gene=chr12_125401710-125401954; species=equCab
ACTCGGGAATCGGGTACCAAGTCACGCTCCTAAAACCTGAACGCCTCTGACTCAGAATGCAGTGTGCTGGAAGGTGCGAGAAGCTGGATGAGTCCCTGGATCCATTTTCAGTTCTTTCCGCCCACAGATCCGTCCTTTGCAGGCGCCCCAGAAGAAATTGCTTCAGAGCTGGCACCAATGGGAAAGTGACAGAGG-CCAGCAACAGGGCGGGATTGGCGGGCAGAT-CGGGCACGTGATGGGCT
>gene=chr12_125401710-125401954; species=gorGor
----------------------------------------------------------------------------------------------------------------------------------------------------------------------------------------------------------------------------------------------------
>gene=chr12_125401710-125401954; species=panTro
ACTCAGGAGTCAGGTATCAAGTCACGCTCTTAAAACCTAAACCCTGCTGACCTAGAATGCGATGTGCTAGAATGTGCAAGAATCGGGATGAGTCACTGGATCCGTTTTCAGTTCGTTCCACCCACAGATCCGTCCTTTGCAGGCGCCCCAGAAAAGATTGCTTCAGAGCTGGCACCAATGGAGAAGGGACAGAGGCCCAGCAACAGGGCGGGATTGGCAGGCGGAAGGGAGCGTGTGAGGACCT
>gene=chr12_125401710-125401954; species=papHam
ACTCAGGAGTCACGTATCAAGTCACGCTCTTAAAACCTAAACCCTGCTGACCTAGAATGCGATGTGCTAGAATGTGCGAGAATCGGGATGAGTCACCGAATCCGTTTTCAGTTCGTTCCACCCACAGATCCGTCCTTTGCAGGCGCCCCAGAAAAGATTGCTTCAGAGCTGGCACCAATGGAGAAGGGACAGAGGCCCAGCAACAGGGCGGGATTGGCAGGCGGAAGGGAGCATGTGATGGGCT
>gene=chr12_125401710-125401954; species=ponAbe
ACTCAGGAGTCAGGTATCAAGTCACGCTCTTAAAACCTAAACCCTGCTGACCTAGAATGCGATGTGCTAGAATGTGCGAGAATCGGGATGAGTCACTGGATCCGTTTTCAGTTCGTTCCACCCACAGATCCGTCCTTTGCAGGCGCCCCAGAAAAGACTGCTTCAGAGCTGGCACCAATGGAGAAGGGACAGAGGCCCAGCAACAGGGCGGGATTGGCAGGCGGAAGGAAGCATGTGATGAGCT
>gene=chr12_125401710-125401954; species=rheMac
ACTCAGGAGTCAGGTATCAAGTCACGCTCTTAAAACCTAAACCCTGCTGACCTAGAATGCGATGTGCTAGAATGTGCGAGAATCGGGATGAGTCACTGAATCCGTTTTCAGTTCGTTCCACCCACAGATCCGTCCTTTGCAGGCGCCCCAGAAAAGATTGCTTCAGAGCTGGCACCAATAGAGAAGGGACAGAGGCCCAGCAACAGGGCGGGATTGGCAGGCGGAAGGGAGCATGTGATGGGCT
>gene=chr22_36858252-36858496; species=hg19
GCTCCCAGGAGACGCTCCGTTGGCTGCCACAGAGGTAAGCGTGAGAGTGCGCTCAGAAGTGGCTGGGAGGCATGGAGAACAGAGGAGCAGGTTCAGGGTGAATTCCAGTGGGCATTCTCCAAGGGTGAGGTCACTGCCTCCAACTCCCTAGGGCTGCCTGAGACACAGGCACCACCAAGCCAGCTCCAGAGCAGGAGGAGGTGGTGGCAGGGACCAGGGCCAGGTCACAGGGCTGAATGTAAGG
>gene=chr22_36858252-36858496; species=bosTau
GCTCACA---------CCATTGGTGGCTGTGAGAGGCTGAGCGAGAGGCTGGTCAGAAGTGGCTCGGAGGCATGGAGACCAGGGGACCAGACTCAGGGTGAATTCCAGTGGGCATTCTCCAAGGGTGAGGTCACCACC-----------------------------------------------------AGGAAGGGGGTGGTGGCTGGGGTTAGAGCCAGGACACAGAGCCAAAGGTAAGG
>gene=chr22_36858252-36858496; species=calJac
GCTCCCACGAGATGCTCTGTTGGTTGCTGCAGAGGTATGCCTGGGAGTGCAGTCAGAAGT-GCTGGGAGGCATGG-GGATGGAGGCCCAGGTTCAGGGTGAGTGCCAGTGGGCATTCTCCAAGGGTGAGGTCACTGCCTCCAACTCCCTAGGAGTGCTGGAGATGTAGGCGCCACCAAGCCAGCTCCAGAGCAGGAGGAGGTGGTGGCAGGGGCCAGGGCCAGGGCCCAGGGCTGAATGTAAGG
>gene=chr22_36858252-36858496; species=canFam
GCCCACAGGAGGTGCTCCGTCAGGGGCTG--GGGGCCCAGGGGCGGGAGCCA--------GGCCAGAAGGCGCGGGGAACAGAGCGCCCAACTCCGGGTGAATCCCACTGGGCAGTCTCCGC-GATGAGGTCGCCACCTCTAGCTCCCCGGG---------GCCACAGGTG-CGATGAGCCAGCTCCAGAGCGGGAGGGGGTGGCGGCAGGGGTCGGGGCCAGGGCAGGGGGCCCAGCGTAAGA
>gene=chr22_36858252-36858496; species=equCab
GCTCACAGGAGGT-CTCCATCGGTGGCAGCAGGAGGCTGAGTGAGAGGGCCGTCAGATGTGGCCAGGAGGCATGGAGAACAGAG-----GACTCAGGGTGAGTTCCAGTGGGCATTCTCCAAGGGTGAGGTCACCACCTCCAGCTCCCCGGG--TGCCTGAGCCATGGGCACCAATGAGCCAGCCCTGGAGCAGGAGGGGGCGGTGGCAGGGACCAGGGCCAGGACGCAGAGCC-------AAA
>gene=chr22_36858252-36858496; species=gorGor
GCTCCCAGGAGACGCTCCGTTGGCCGCCACAGAGGTATGCGTGAGAGTGCGCTCAGAAGTGGCTGGGAGGCATGGAGAACAGAGGAGCAGGTTCAGGGTGAATTCCAGTGGGCATTCTCCAAGGGTGAGGTCACTGCCTCCAACTCCCTAGGGCTGCCTGAGACACAGGCACCACCAAGCCAGCTCCAGAGCAGGAGGAGGTGGTGGCAGGGACCAGGGCCAGGGCACAGGGCTGAATGTAAGG
>gene=chr22_36858252-36858496; species=panTro
GCTCCCAGGAGACGCTCCGTTGGCCGCCACAGAGGTATGCGTGAGAGTGCACTCAGAAGTGGCTGGGAGGCATGGAGAACAGAGGAGCAGGTTCAGGGTGAATTCCAGTGGGCATTCTCCAAGGGTGAGGTCACTGCCTCCAACTCCCTAGGGCTGCCTGAGACACAGGCACCCCCAAGCCAGCCCCAGAGCAGGAGGAGGTGGTGGCAGGGACCAGGGCCAGGGCACAGGGCTGAATGTAAGG
>gene=chr22_36858252-36858496; species=papHam
GTTCCCAGGAGATGCTCCACTGGCCGCCACAGAGGTATGCATGAGAGTGCGCTCAGAAGTGGCTGGGAGGCATGGAGAACGGAGGAGCAGGTTCAGGGTGAATTCCAGCAGGCATTCTCCAAGGGTGAGGTCACTGCCTCCAACTCCCTAGGGCTGTCTGAGACACAGGCACCACCAAGCCAGCTCCAGAGCAGGAGGAGGTGGTGGCAGGGACCAGGGCCAGGGCACAGGGCTGAATGTAAGG
>gene=chr22_36858252-36858496; species=ponAbe
GCTCCCAGGAGACGCTCCGTTGGCCGCCACAGAGGTATGTGTGAGAGTGCGCTCAGAAGTGGCTGGGAGGCATGGAGAACGGAGGAGCAGGTTCAGGGTGAATTCCAGTGGGCATTCTCCAAGGGTGAGGTCACTGCCTCCAACTCCCTAGGGCTGCCTGAGACACAGGCACCACCAAGCCAGCTCCAGAGCAGGAGGAGGTGGTGGCAGGGACCAGGGCCAGGGCACATGGCTGAATGTAAGG
>gene=chr22_36858252-36858496; species=rheMac
GTTCCCAGGAGATGCTCCACTGGCCGCCACAGAGGTATGCGTGAGAGTGCGCTCAGAAGTGGCTGGGAGGCATGGAGAACGGAGGAGCAGGTTCAGGGTGAATTCCAGCAGGCATTCTCCAAGGGTGAGGTCACTGCCTCCAACTCCCTAGGGCTGTCTGAGACACAGGCACCACCAAGCCAGCTCCAGAGCAGGAGGAGGTGGTGGCAGGGACCAGGGCCAGGGCACAGGGCTGAATGTAAGG
>gene=chr22_37941236-37941480; species=hg19
CCCTTCCCCTCGCCAAGTCTGCATAGCCACATCAAATTGTGGTGGTTCCTTTACCAGGCTCCCCTCTGCCTTCCTGCCTGGGGCAAAAGAGGGCGCTCCAGAGCCACAGAAAGTCCACTGGGACAAATGACCTCATCCTTCCACCCCAGCCCTCCACTCCCTAAAACCTCCCCTCCTTCCCTCACCTGTGCCTTTCTCCAACCCTATCATGTCACTAGCACTTCTCTAGAAGTGCCATGCCTTT
>gene=chr22_37941236-37941480; species=bosTau
CCTTTGCCCTCA------CCACATAACAACACTGAATCTCAGTGGTTCCTTTGCCTTACTCCCTTCCACCTCCTGACCTGGGGCAAAAGAGGGTGC----------------------------------TCTCAT-------CCCCCACCCCACCCATA-----ATCTCCCCCTGCTCACTCATCTGCACCTTTTTCCAGGTCCATCATGTGGTTAGCATTTCTCTGGAAATGTCATGCCTTT
>gene=chr22_37941236-37941480; species=calJac
CCCGTCCCCTCGCCAACTCTGCAAAGCCACATCAAGTTGTGGTGGTTCCTTTACCCGGCTTCCCTCTGCCTTCCTGCCTGGGGCAAAAGAGGGCGCTCCAGAGCCACAGAAAGTCAACTGGGACAAATGACCTTATCCTTCCACCCCAAACCTCCACTCCCTAAAACCTCCCCTCCTTCCCTCACCTGTGCCTTTCTCCAACCCTATCACGTCACTAGCATTTCCCTAGAAGTGCCATGCCGTT
>gene=chr22_37941236-37941480; species=canFam
ACCTTCCCTTCACCGTGGCCACCAAACCACACCAAATCCCGCTGGTTCCTTTACTGGACGCCACTCTGCCTCCTGGCCCAGGACAAAAGAGGGTGTCCTAGAGCCAAGGCAAGCCCA----GGCA-----------------TCCCCCACACTATCCTCT-------CTCCCATCACTCCCTCACCTGCTCCTTTCTCCAGCCCCATAATGTCACTAGCACTTCTCTAGAAGTGCAGTGCCTTT
>gene=chr22_37941236-37941480; species=equCab
CCCTTCCCTCCCTC-TGTCCACACAGCCACACCAAACCGCAGTAGTTCCTGTGCCCAGCTCCCCTCCA-TTCCTGACCT-GGGCAAAAGAGGGCGCTCCAGAGCCACAGAAAGCCCA----CGCTCCTGACTGATC-----AGCCCCCACGCCATCctcc-----a-ctcccctcgctccctcacctgtgccttttcccagccacatcatgtcgctagcatctctctggaagtgccgtgccttg
>gene=chr22_37941236-37941480; species=gorGor
CCCTTCCCCTCGCCAGGTCTGCATAGCCACATCAAATTGTGGTGGTTCCTTTACCAGGCTCCCCT-TGCCTTCCTGCCTGGGGCAAAAGAGGGCGCTCCAGAGCCACAGAAAGTCCACTGGGACAAATGACCTCATCCTTCCACCCCAGCCCTCCACTCCCTAAAACCTCCCCTCCTTCCCTCACCTGTGCCTTTCTCCAACCCTGTCATGTCACTAGCACTTCTCTAGAAGTGCCATGCCTTT
>gene=chr22_37941236-37941480; species=panTro
CCCTTCCCCTCGCCAAGTCTGCATAGCCACATCAAATTGTGGTGGTTCCTTTACCAGGCTCCCCTCTGCCTTCCTGCCTGGGGCAAAAGAGGGCGCTCCAGAGCCACAGAAAGTCCACTGGGACAAATGACCTCATCCTTCCACCACAGCCCTCCACTCCCTAAAACCTCCCCTCCTTCCCTCACCTGTGCCTTTCTCCAACCCTATCATGTCACTAGCACTTCTCTAGAACTGCCATGCCTTT
>gene=chr22_37941236-37941480; species=papHam
---------------------------------------------------------------------CTTCCTGCCTGGGGCAAAAGAGGGCGCTCCACAGCCACGGAAAGTCCACTGGGATGAATGACCTCACCCTTCCACCCCAGCCCTACACTCCCTAAAACCTCCCCTCCTTCCCTCACCTGTGCCTTTCCCCAACCCTATCATGTCACTAGCATTTCTCTGGAAGTGCCATGCCTTT
>gene=chr22_37941236-37941480; species=ponAbe
CCCTTCCCCTCGCCAAGTCTGCATAGCCACATCAAA-TGCGGTGGTTCCTTTACCAGGCTCCCCTCTGCCTTCCTACCTGGGGCAAAAGAGGGCGCTCCAGAGCCACAGAAAGTCCACTGGGACAAATGACCTCATCCTTCCACCCCAGCCCTCCACTCCCTAAAACCTCCCCTCCTTCCATCACCTGTGCCTTTCTCCAACCCCATCATGTCACTAGCATTTCTCTAGAAGTGCCATgccttt
>gene=chr22_37941236-37941480; species=rheMac
CCCGTCCCCTCGCCAAGTCTGCCTAGCCACATTAAATTGCAGTGGTTCCTTTACCAGGCTCCCC-CTGCCTTCCTGCCTGGGGCAAAAGAGGGCGCTCCACAGCCACAGAAAGTCCACTGGGACGAATGACCTCATCCTTCCACCCCAGCCCTACACTCCCTAAAACCTCCCCTCCTTCCCTCACCTGTGCCTTTCCCCAACCCTATCATGTCACTAGCATTTCTCTAGAAGTGCCATGCCTTT
>gene=chr22_38614679-38614923; species=hg19
AGCCCATGACCCTGAAATGCTGAGCTCAGGCCTGCGGGAAGGGCAGCAGGAAGCTGCGGGAGGACGCAGGCTATTTACCCGCCTCGGGAGGCTGGTGGGAATTCCCCCACCCACACCGCATTCCTGAGTGCTCCCGTCAGCAGCAAGCCAGGCCCCAAGAAGGCATGCGGTACCAGAGAGGCCAGGCACTGTGCCCACAGCCAGCGGCCCCCTGCCCCAGGGTCCCTGGCCCTGAGGGTCCCAG
>gene=chr22_38614679-38614923; species=bosTau
---CCAGGATGCCGAAACACTGAGCCCAGGCCTGCGGAAAGGAGAGCAGGAAGGCGTGCGGGGGACTGAG--------TGGAGGGT---GGCGGGCGGAATTTCCCCCGCCCACGCCACATTCCTGAGCGCCCCTGTCAGC--CGGGCCAGGCCACA-GAAGGCATGCA-----GCGGTG----------------GCAGGAAGGTGCCATGTCTGGCCAGGCCTCCTGCCCTGGGT--CCCAG
>gene=chr22_38614679-38614923; species=calJac
AGCCTGTGACCCTGAAATGCTGAGCTCAGGCCTTCGGGAAGGGCAGCAGGAAGCTGCGGGAGGACTCCGGCTATTTACCTCCCTTTGGAGGCTGGTGGGAATTCCCCCACCCACGCTGCATTCCTGAATGCTCCCGTCAGCAGCAGGCTAGGCCCCAAGAAGGCATGCGATACCGGAGAGGCCAGGCACTGTGCCCACGGCCAGCGGCCCCTTGCCCCAGGCTCCCCAGCC-------------
>gene=chr22_38614679-38614923; species=canFam
---CCGGGCTCCTGGGATGCTGAGCTCAGGCTTGC-CAAAGGGCAGCAGGAAGCCACAGATGGGGATAAG--------TGGAGGTTGGTGGCAGGCGGAAGTCCCCCCGCCCACGCCACATTCCTGAGCGCTCCTGTCAG---CAGGCCAGCCCCTC------CTCCCC-----AAGG------------------G-------------TGTGTGGCCAGGCACCTGGCCTGGTACCCCCCAT
>gene=chr22_38614679-38614923; species=equCab
---CCACGA----GAGATGCTGAGCTCAGGCCTGCGGAAAGGGCCGC----------------------G--------TGGAGGTTAGAGGCCAGCGGAAGTTCCCCCGCCCCTGACGCATTCCTGAGCGC-CCTGTCAG---CAGGCCAGGCCCCAGGAAGGCATGCA-----GAGG------------------GCAGGAAGGTGCCCTGCGCCACCAGACACCTGACCTGGGGAGCCCCAG
>gene=chr22_38614679-38614923; species=gorGor
AGCCCATGACCCTGAAATGCTGAGCTCAGGCCTGCGGGAAGGGCAGCAGGAAGCTGCGGGAGGACGCAGGCTATTTACCCGCCTCGGGAGGCTGGTGGGAATTCCCCCACCCACACTGCATTCCTGAGTGCTCCCGTCAGCAGCAAGCCAGGCCCCAAGAAGGCATGCGGTACCAGAGAGGCCAGGCACTGTGCCCACAGCCAGCGGCCCCCTGCCCCAGGGTCCCTGGCCCTGAGGGTCCCAG
>gene=chr22_38614679-38614923; species=panTro
AGCCCATGACCCTGAAATGCTGAGCTCAGGCCTGCGGGAAGGGCAGCAGGAAGCTGCGGGAGGACGCAGGCTATTTACCCGCCTCGGGAGGCTGGTGGGAATTCCCCCACCCACACTGCATTCCTGAGTGCTCCCGTCAGCAGCAAGCCAGGCCCCAAGAAGGCATGCGGTACCAGAGAGGCCAGGCACTGTGCCCACAGCCAGCGACCCCCTGCCCCAGGGTCCCTGGCCCTGAGGGTCCCAG
>gene=chr22_38614679-38614923; species=papHam
AGACCATGACCCTGAAATACTGAGTTCAGTCCTGCGGGAAGGGCAGCAGGAAGCTGCGGGAGGACGCAGG------ACCCGCCTCGGGAGGCTGGCGGGAATTCCCCCACCCACGCTGCATTCCTGAGTGCTCCCGTCAGCAGCAAGCCAGGCCCTGAGAAGGCATGCGGTACCAGAGAGGCCAGGCACTGTGCCCACGGCCAGAGGCCCCCTGCCCCAGGGTCCCTGGCCCTGAGGGTCCCAG
>gene=chr22_38614679-38614923; species=ponAbe
AGCCCATGACCCTGAAATGCTGAGCTCAGGCCTGCGGCAAGGGCAGCAGGAAGCTGCGGGAGGACGCAGCCTATTTACCCGCCTCGGGAGGCTGGCGGGAATTCCCCCACCCACACTGCATTCCTGAGTGCTCCCGTCAGCAGCAAGCCAGGCCCCGAGAAGGCATGTGGTACCACAGAGGCCAGGCACTGTGCCCATGGCCAGTGGCCCCCTGCCCCAGGGTCTCTGGCC--GAGGGTCCCAG
>gene=chr22_38614679-38614923; species=rheMac
AGACCATGACCCTGAAATACTGAGTTCAGTCCTGCGGGAAGGGCAGCAGGAAGCTGCGGGAGGACGCAGG------ACCCGCCTCGGGAGGCTGGCGGGAATTCCCCCACCCACGCTGCATTCCTGAGTGCTCCCGTCAGCAGCAAGCCAGGCCCTGAGAAGGCATGCAGTACCAGAGAGGCCAGGCACTGTGCCCACGGCCAGAGGCCCCCTGCCCCAGGGTCCCTGGCCCTGAGGGTCCCAG
>gene=chr22_39570815-39571059; species=hg19
GGTGGGCTCCATGGGGGTATGGGGAGGGGTGACATCAGTGACGTCACCGGGTGAGAAGGCAAGGGGCAGGGGTCTGGAGGGGGTTGCATGGGGGAAGGGCAGCCAGCAGCCAGCCGGCGCATTGCTGGGAGCTGACTCACAGCCCGGGAAGGGGAAGAATGCCCTCACATTCTTTTGGGAGGTAAACAAGGTCAGGGAATGCGGCTGGGATCCTGTTTACCTGACCCTGGCCCCCCGGGGGACC
>gene=chr22_39570815-39571059; species=bosTau
AGTGGGCTCCAGGGGGGTGGGGAG-GGGGAGACAAGGTTGACATCATCGGGTGAGGAGGCAAGGGTCCGGGGTCTGGGGGGGGGTGAATGGAGGCCGGGCAGGCAGTGGCGGGCTGGCGCGTTGTTGAGTTGTGACTCATAGCCTGGGAAGGGGAAGAACGCCCTCACATTCTTTTGGGAGGTAAACAAGGTCAGGGAGTGCGGAGGGGATCCTGTTTACCTGCCCCTGTCCCCCCCGGGGACC
>gene=chr22_39570815-39571059; species=calJac
GGTGGGCTCCTCGGGGGTGCGGGGAGGGGTGACATCAGTGACGTCACCGTGTGAGAAGGCAAGGGGCAGGGGTCCAGAGGGGGTTGCATGGGGGACCGGCAGCCCGCAGCCAGCCGGCGCATTGCTGAGAGCTGACTCACAGCCCGGGAAGGGGAAGAATG-CTTCACATTCTTTTGGGAGGTAAACAAGGTCAGGGAGTGCGACTGGGATCCTGTTTACCTGACCCTGGCCCCCCGGGGGACC
>gene=chr22_39570815-39571059; species=canFam
GGTGGGCTCCATGGGGTTGGAGGG-GGGCTAACATGGTTGACATCACCGGGTGAGGAGGCAAGGGTCC--CGTCCGGAGGGGGTTGAATGGGGGCCGGGCAGGCAGTGTCGGGCTGGTGCATTGCTGAGGGGTGAGTCACAGCCTGGGAAGGGGAAGAATGCCCTCACATTCTTTTGGGAGGTAAACAAGGTCAGGGAGTGCGGCTGGGATCCTGTTTACCTGACCCTGGCCCCCCGGGGGACC
>gene=chr22_39570815-39571059; species=equCab
GGTGGGCTCTGCAGGGGTGGGGAG-GGGGTGACACGGCTGACATCACC-GGCGAGCGGGCGAGGGGCCGGGGTCCGGCGCGGGTTGATC--TGGCCGGGCAGGCAGCGGCGGG-----GCATTGCTGAGGGCTGACTCACAGCCTGGGAAGGGGAAGAATGCCCTCACATTCTTTTGGGAGGTAAACAAGGTCA-GGAGTGCGGCTGGGATCCTGTTTACCTGACCCCGGCCCCCTGGGGGACC
>gene=chr22_39570815-39571059; species=gorGor
GGTGGGCTCCAT-GGGGTATGGGGAGGGGTGACATCAGTGACGTCACCGGGTGAGAAGGCAAGGGGCAGGGGTCTGGAGGGGGTTGCATGGGGGAAGGGCAGCCAGCAGCCAGCCGGCGCATTGCTGAGAGCTGACTCACAGCCCGGGAAGGGGAAGAATGCCCTCACATTCTTTTGGGAGGTAAACAAGGTCAGGGAATGCGGCTGGGATCCTGTTTACCTGACCCTGGCCCCCCGGGGGACC
>gene=chr22_39570815-39571059; species=panTro
GGTGGGCTCCATGGGGGTATGGGGAGGGGTGACATCAGTGACGTCACCGGGTGAGAAGGCAAGGGGCAGGGGTCTGGAGGGGGTTGCATGGGGGAAGGGCAGCCAGCAGCCAGCCGGCGCATTGCTGGGAGCTGACTCACAGCCCGGGAAGGGGAAGAATGCCCTCACATTCTTTTGGGAGGTAAACAAGGTCAGGGAATGCGGCTGGGATCCTGTTTACCTGACCCTGGCCCCCCGGGGGACC
>gene=chr22_39570815-39571059; species=papHam
GGTGGGCTCCATGAGGGTGTGGGGAGGGGTGACATCAGTGACGTCAGCGGGTGAGAAGGCAAGGGGCAGGGGTCC-GAGGGGGTTGCATGGGGGAGGGGCAGCCAGCAGCCAGCCCGCGCATTGCTGAGAGCTGACTCACGGCCCGGGAAGGGGAAGAATGCCCTCACATTCCTTTGGGAGGTAAACAAGGTCAGGGAATGCGGCTGGGATCCTGTTTACCTGACCCTGGCCCCCCGGGGGACC
>gene=chr22_39570815-39571059; species=ponAbe
GGTGGGCTCCATGGGGGTATGGGGAGGGGTGACATCAGTGACGTCACCGGGTGAGAAGGCAAGGGGCAGGGGTCTGGAGGGGGTTGCATGGGGGAAGGGCAGCCAGCAGCCAGCCGGCGCATTGCTGAGAGCTGACTCACAGCCCGGGAAGGGGAAGAATGCCCTCACATTCTTTTGGGAGGTAAACAAGGTCAGGGAATGCGGCTGGGATCCTGTTTACCTGACCCTGGCCCCCCGGGGGACC
>gene=chr22_39570815-39571059; species=rheMac
GGTGGGCTCCATGAGGGTGTGGGGAGGGGTGACATCAGTGACGTCAGCGGGTGAGAAGGCAAGGGGCAGGGGTCC-GAGGGGGTTGCATGGGGGAGGGGCAGCCAGCAGCCAGCCCGCGCATTGCTGAGAGCTGACTCACGGCCCGGGAAGGGGAAGAATGCCCTCACATTCCTTTGGGAGGTAAACAAGGTCAGGGAATGCGGCTGGGATCCTGTTTACCTGACCCTGGCCCCCCGGGGGACC
>gene=chr22_41032789-41033033; species=hg19
CAGAGGCCTGATCGGGGTCGTGATCGGCGGACTAAAGGGCGGGCGGAGAAGGAAGCGGCATGAAGAAGGCGAAAACGGCGGCCTGACTTCCTGTGACTGACGGCACGGCGCAGCCAATGGGCAACGGGGAGATGACCTCATCTCTGAGGAAAGTCTGGAACTGGCTGAGCTGCGGCGAGGGGGTTGGCGACGAGCCGGGGGCGGAGCTCTGGGCCTTAAAGAGGCCGCAGCCCTGTGGTCACCC
>gene=chr22_41032789-41033033; species=bosTau
CTGAGGCCTCGTGGAGGCCGGGAACCACGGACTAAAAGGAGGGAGGGCACGGGAGGGATACAAGGGAGGCGAGCGTGGCGGCGGGACTTCCTGTGACTGACGGCCCAGCGCAGCCAATGGGTAGCGGGGAGATGACCTCATTGTCGAGGAAAGTCTGGAACTGGTGGAGTGGCGGCGAGGAGGTCGGAGACGAGCCGGAGGCGGGGCGCTGGGCCTTAAAGAGGCCGCAACCCATTGGTCATCC
>gene=chr22_41032789-41033033; species=calJac
CATAGGCCTGATCGGGGTCGTGATCGGCGGACTATGGGGCGGGCAGAGAAGGAAGCGGCACGAAGAAGGCGAGGACGGCGGCGTGACTTCCTGTGACTGACTGCACGTCGCAGCCAATGGGCAGCGGGAAGATGACCTCATCGCTGAGGAAAGTCTGGAACTGGCTGAGCTGCGAAGAAGAGGTCGGCGACGAGCCGGGGGCGGAGCGCTGGGCCTTAAAGAGGCCGCAGCCCACTGGTCACCC
>gene=chr22_41032789-41033033; species=canFam
CAGAGGCCTTGCGGAGGCTGGGACGGTAGAACTAAAGGGAGGGC-GGGAAGGGAGGGGTACGGAGGCGGTGAGGACGGCGGCGGGACTTCCTGTGACTGACGGCCAGGCGCAGCCAATGGGCAGCGAGAAGATGACCTCATCGCCAAGGGAAGTCTGGAACTGGCGGAGCAGCGGCGAGGAGGTCGGCGACGAGCCGGAGGCGGGGCGCCGGGCCTTAAAGAGACCGAAGCCCATTGGTCACCC
>gene=chr22_41032789-41033033; species=equCab
CAGACGCCTTGTGGAGGCCGGGAGCGGCGGACTGACGGGAGGGCGGGGAAGGGAGGGGTACGAGGGAGGCGAGGACGGCGGCGGGACTTCCTGTGACTGACGGCCCGGTGCAGCCAATGGGCAGCGGGGAGATGACCTCATCGCGGAGGGAAGTCTGGAACTGGCGGAGCGGCGGC--GGAGGTCGCCGACGAGCCGGAGGCGGGGCGCTGGGCCTTAAACAGACCGCAGCCCATTGGTCACCC
>gene=chr22_41032789-41033033; species=gorGor
CAGAGGCCTGATCGGGTTCGTGATCGGAGGACTAAGGGGCGGGCGGAGAAGGAAGCGGCGTGAAGAAGGCGAAGACGGCGGCCTGACTTCCTGTGACTGACGGCACGGCGCAGCCAATGGGCAACGGGGAGATGACCTCATCTCTGAGGAAAGTCTGGAACTGGCTGAGCTGCGGCGAGGAGGTTGGCGACGAGCCGGGGGCGGAGCGCTGGGACTTAAAGAGGCCGCAGCCCTGTGGTCACCC
>gene=chr22_41032789-41033033; species=panTro
CAGAGGCCTGATCGGG-TCGT-ATCG-CGGACGAA---------------------GGCATGAAGAAGGCGAAGACGGCGGCCTGACTTCCTGTGACTGACGGCACGGCGCAGCCAATGGGCAACGGGGAGATGACCCCATCTCTGAGGAAAGTCTGGAACTGGCTGAGCTGCGGCGAGGGGGTTGGCGACGAGCCGGGGGCGGAGCGCTGGGCCTTAAAGAGGCCGCAGCCCTGTGGTCACCC
>gene=chr22_41032789-41033033; species=papHam
CAGAGGCCAGATCGGGGTCGTGCTCGTCAGACTAAGGGGCGGGCGGAGAAGGAAGCAGCATGAAGAAGGCGAAGACGGAGGCGTGACTTCCTGTGAGTGGCGGCACGACGCAGCCAATGGGTAACGGGGAGATGACCTCATCTCTGAGGAAAGTCTGGAACTGGCCGAGCGGCGGCGAGGAGGTCGGCGACGAGCCGGGGGCGGAGCGCTGGGCCTTAAAGAGGCCGCAGCCCACTGGTCACCC
>gene=chr22_41032789-41033033; species=ponAbe
CAGAGGCCCGATAGGGGTCGTGATCGGCGGACTAAGGGGCGGGCGGAGAAGGAAGCGGCATGAAGAAGGCGAAGACGGCGGCGTGACTTCCTGTGACTGACGGCACGGCGCAGCCAATGGGCAACGGGGAGATGACCTCATCTCTGAGGAAAGTCTGGAACTGGCTGAGCGGCGGCGAGGAGGTCGGCGACGAGCCGGGGGCGGAGCGCTGGGCCTTAAAGAGGCCGCAGCCCTCTGGTCACCC
>gene=chr22_41032789-41033033; species=rheMac
CAGAGGCCTGATCGGGGTCGTGATCGTCAGACTAAGGGGCGGGCGGAGAAGGAAGCAGCATGAAGAAGGCGAAGACGGAGGCGTGACTTCCTGTGAGTGGCGGCACGACGCAGCCAATGGGTAACGGGGAGATGACCTCATCTCTGAGGAAAGTCTGGAACTGGCCGAGCGGCTGCGAGGAGGTCGGCGACGAGCCGGGGGCGGAGCGCTGGGCCTTAAAGAGGCCGCAGCCCACTGGTCACCC
>gene=chr13_28735552-28735796; species=hg19
ccctttgtgtgcatctgtgttcaaatttcccttttttataatgtcaccagtcatactggattaggactgccctaatgacctcatctttaattatatctgcagtgactctatattcaaatgaggtcacattccaaggtacaggggattaagacttcagcataggaatgtggtgggggTTGGGAGGGACAGTTGAACTTCTAACAGTTGTGTGGTTAAACAAATGAGATAATAACCTGAAATGCCT
>gene=chr13_28735552-28735796; species=bosTau
----------------------------------------------------------------------------------------------------------------------------------------------------------------------------------------------------------------------------------------------------
>gene=chr13_28735552-28735796; species=calJac
ccctttgtgtgtgtctgtgtccaaattccctttttttacagtgtcaccagtcatattggattagggctaccctaatggcctcatctttaattatatctgaagcgaccctatattcaaatgaggtcacattgcaatgtacagggcattagcacttcaacataggaaggtggtggggataggg-gaaacacttgaacttctaacaGTTATGTGGCT----AAATGAAATAATAACCTAAAATGCCT
>gene=chr13_28735552-28735796; species=canFam
tcctgtg--tgcgtctg--tccagatttcccc-ttttataaaatcatAagtcatgctggattaggattacctccatgacctcatttctaattacattttcaatgattctatactgaaataagggaacatactgagatgctgag-gttaggacatcaac--atgaattttgagaggatac--------agttcaaTTTGTTG-AGTGGGC------AAAAAATGAGATAATGTCATAAAAT----
>gene=chr13_28735552-28735796; species=equCab
ccctatgtctgtgtctgcatccaaatttcccctttttataaggtcataagtcatattggattaaggctaccctaatgacctcatctctaatcaga-ttgcaatgaccctatacccaaataagatcacattctgaggtactcagtgttaggacatcaacatatgaattttgggaggacac--------agttcgatttataacaGTTGT------AAAAAAATGATTTAATGACATAAAATGCCT
>gene=chr13_28735552-28735796; species=gorGor
ccctttgtgtgcatctgtgttcaaatttcccttttttataatgtcaccagtcatactggattaggactgccctaatgacctcatctttaattatatctgcagtgactctatattcaaatgaggtcacattccaaggtacaggggattaagacttcagcataggaatgtggtgggggttgggagggacagttgaacttctaacaGTTGTGTGGTTAAACAAATGAGATAATAACCTGAAATGCCT
>gene=chr13_28735552-28735796; species=panTro
ccctttgtgtgcatctgtgttcaaatttcccttttttataatgtcaccagtcatactggattaggactgccctaatgacctcatctttaattatatctgcagtgactctatattcaaatgaggtcacattccaaggtacaggggattaagacttcagcataggaatgtggtgggggTTGGGAGGGACAGTTGAACTTCTAACAGTTGTGTGGTTAAACAAATGAGATAATAGCCTGAAATGCCT
>gene=chr13_28735552-28735796; species=papHam
-----------------tgttcaaatttccttttttcataatgtcaccagtcatattggattagggctgccctaatgacctcatctttaattatatctgcggtgactctatattccaatgaggtcacattccaaggtacaggggattaagacttcaacataggaatgtggtggaggttggg-gggacCTTTGAACTTCTAACAGTTGTGTGGTTAAACAAATGAGATAATAACCTAAAATGCCT
>gene=chr13_28735552-28735796; species=ponAbe
ccctttgtgtgcatctgtgttcaaatttcccttttttataatgtcaccagtcatactagattaggactgccctaatgacttcatctttaattatatctgcaatgactctatattcaaatgagttcacattccaaggtgcaggggattaagacttcagtataggaatgtgatgggagttgggggggacAGTTGAACTTCTAACAGTTGTGTGGTTAAACAAATGAGATAATAACCTGAAATGCCT
>gene=chr13_28735552-28735796; species=rheMac
ccctttgtgtgcatctgtgttcaaatttcctttttccataatgtcaccagtcatattggattagggctgccctaatgacctcatctttaattatatctgcggtgactctatattccaatgaggtcacattccaaggtacaggggattaagacttcaacataggaatgtggtgggggTTGGG-GGGACCTTTGAACTTCTAACAGTTGTGTGGTTAAACAAATGAGATAATAACCTAAAATGCCT
>gene=chr13_33398990-33399234; species=hg19
TGCTCTGGTTTTTCTCTGCCTCTGACGCTTTCTATTACAGCTTCGTCTCTGCCTATGGAAATCCGTCCTCTTCTTCAGGGCCCAGCTCAAAGGCTCATCACCACCTGGAGTCTCCCCTGATGATCTCATCCTGAAATCATCCCTTCCTGCCCTAAAATCTTACAGGGATTTGCTTGTGCTTCCTCATGGCATTTAGAGGCCTTTAAAAAACTAATGATCAAATTATTTATCTTTCTTAATAAAT
>gene=chr13_33398990-33399234; species=bosTau
tgctc-ggttgtcctctgcctttcatgcttttt---------ccatcactgtccatggaaatccattctattcttcagggtccatctcaCTGACTTTGGCCAACCTGGACACTCCTCTGATTATCCCAACCAGAAACCATCCCTTCCTTCCCTAAAATCCTATAGAGTTCTATGTGC-------------------------------------------------------------------
>gene=chr13_33398990-33399234; species=calJac
tgctc-----------------------------------------------------------------------------------------------------------------------------------------------------------------------------------------------------------------------------------------------
>gene=chr13_33398990-33399234; species=canFam
TACTC-GGTCTTCTCCAGCCTCCCATGCTTTGT---------CCAGCTCTGCTTGTGGAAATCGGT---------------CTGGCTCAAAGACTCAGGCGTATGTGGAGACTTCCCTGATGATCTCCCCCAGAAAGTATCCCTTTCTTCCCTAAAGTCTCATAGAGATCTGTTTGTGCTTCCTCGTGGCATTTAGGGCCTTTCTGAAAACTGCTAGGCAAATTATCTTTCTTTCTTAATAAAT
>gene=chr13_33398990-33399234; species=equCab
TGCCC-GGCTTTCCTCGGCCGCTGACGCTTTCT---------CCGTCTCTGCCTGTGGGAATCAGT-------------------CTCAAGCATTCAGGCCCACCTGGAGTCTCCCCAGATTATCGCATCCAGAAATCATCTCTTCCTTCCTCAAA-TCCTACAGATATCGGTTCCCCCTTCCTCATGGTTCTTAGAGCACTTTTAAAAACTGATAACCAAATTATTTCTCTTTCTTAATAAAT
>gene=chr13_33398990-33399234; species=gorGor
TGCTCTGGTTTTTCTCTGCCTCTGACGCTTTCTATTATAGCTTCGTCTCTGCCTATGGAAATCCGTCCTCTTCTTCAGGGCCCAGCTCAAA-GCTCATCACCACCTGGAGTCTCCCCTGATGATCTCATCCTGAAATCATCCCTTCCTGCCCTAAAATCTTACAGGGATTTGCTTGTGCTTCCTCATGGCATTTAGAGGCCTTTAAAAAACTAATGATCAAATTATTTATCTTTCTTAATAAAT
>gene=chr13_33398990-33399234; species=panTro
TGCTCTGGTTTTTCTCTGCCTCTGACGCTTTCTATTATAGCTTCGTCTCTGCCTATGGAAATCCGTCCTCTTCTTCAGGGCCCAGCTCAAAGGCTCATCACCACCTGGAGTCTCCCCTGATGATCTCATCCTGAAATCATCCCTTCCTGCCCTAAAATCTTACAGGGATTTGCTTGTGCTTCCTCATGGCATTTAGAGGCCTTTAAAAAACTAATGATCAAATTATTTATCTTTCTTAATAAAT
>gene=chr13_33398990-33399234; species=papHam
TGCTCTAGTTTTTCTCTGCCTCTGACGCTTTCTATTATAGCTTCGTCTCTGCCTATGGAAATCCG---TCTTCTTCAGGG-CCAGCTCAAATGCTTATCACCACCTGGAGCCTCCCCCGATGATCCCATCCGGAAATCATCCCTTCCTGCCCTCAAATCTTACAGGGATTTGCTCGTGCTTCCTCGTGGCATTTAGAGGCCTTTTAAAAACTAATAATCAAATTATTTCTCTTTCTTAATCAAT
>gene=chr13_33398990-33399234; species=ponAbe
TGCTCTGGTTTTTCTCTGCCTCTGACGCTTTCTATTATAGCTTCGTCTCTGCCTATGGAAATCCGTCCTCTTCTTCAGGGCCCAGCTCAAAGGCTCATCACCACCTGGAGTCTCCCCTGATGATGTCATCCAGAAATCATCCCTTCCTGCCCTAAAATCTTACAGGGATTTGCTTGTGCTTCCTCATGGCATTTAGAGGCCTTTAAAAAACTAATGATCAAATTATTTCTCTTTCTTAATAAAT
>gene=chr13_33398990-33399234; species=rheMac
TGCTCTAGTTTTTCTCTGCCTCTGACGCTTTCTATTATAGCTTCGTCTCTGCCTATGGAAATCCG---TCTTCTTCAGGG-CCAGCTCAAAGGCTTATCACCACCTGGAGCCTCCCCCGATGATCCCATCCGGAAATCATCCCTTCCTGCCCTCAAATCTTACAGGGATTTGCTCGTGCTTCCTCGTGGCATTTAGAGGCCTTTTAAAAACTAATAATCAAATTATTTCTCTTTCTTAATAAAT
>gene=chr13_41114624-41114868; species=hg19
ttattttttcccattctactgaggaggaaacggagcctttgtgaggggcaaaggatctgtttaaattcctgacttgacacagtaagcggccagagtagggatGACTCATGCTGTAGCTATGGGCCTCCTCTTTCAACTTTAATGGGAATAGTCAACATCCTATTATTTGAATGTTTATCCTGGGTTCATATTATTTCACACAGCGAAAGGCATTTAATGGTAGAAATATTTTCAAACCTAAAAA
>gene=chr13_41114624-41114868; species=bosTau
ttattttttcccattctaccaagaaggaaatggagcctttgtgaggggcaaatgatgtgtttaaatttctggcttgaatcagtaagcagccagagttgagattactcatgctgtagccacagcccttctctttcaactTTAATGGGAATAGTCAACATCTTATTATGTGAGTGTTTGTCCCAAGTTCATATTTTTTCACACAGGGAAAGGCATTTAATGATATAAATCATTTCAAACCTATAAA
>gene=chr13_41114624-41114868; species=calJac
TTATTTTTTCCCATTCTACCAAGGAGGAAATGAAGCCGTTGTGAGGGGCAAATGATCTGTTTAAATTCCTTATTTGACGCGGTAAGCAGCCAGAGTTGAGATTACTCATGCTGTAGCTATGGGCCTCCTCTTTCAACTTTAATGGGAATAGCCAACGTCCTATGATTTGAATGTTTATCCTGGGTTCATATTATTTCACACAAGGAAAGGCATTTAATGGCAGAAATATTTTCAAATCTAAAAA
>gene=chr13_41114624-41114868; species=canFam
TTATTTT-TCCCATTCTACCAAGGAAGAAATGCAGCCTTTGTAAGGGTCGCATGACTTAGTTAAATTTCTGGCTTGAGTCAGTACGCATCCAGAGTTGGGATTACACATGCTGGATCCAG--------TCTTTCACCTTTAATGGGAAGAGTCAACATCCTGTTATAGGAGTATTTATCCTGAGTTCTTATTTTTTCACATAGGGAAAGGCATTTCATGGTATCAATCTTTTCAAACCTAAAAA
>gene=chr13_41114624-41114868; species=equCab
TTTTTTT-TCCCATTCTACCAAGGAGGAAATGGAGCCTTTTCAAGGGGCAAAAGATCTGTTTAAATTTCTGGTTTGAATCAGTAAGCAGCCAGAGTTGGGATTACTCATGCTGTAGACATGACCCTTCTCTTTCAAATGTAATGGGAATAGTCAACATCCTATTA-ATGAGTGTTTATCCTGAGTTCATATTTTTTCACACAGGGAAAGGCATTTAATGGTATAAATCTTTTCAAACCCAGAAT
>gene=chr13_41114624-41114868; species=gorGor
ttatttcttcccattctactgaggaggaaacggagcctttgtgaggGGCAAAGGATCTGTTTAAATTCCTGACTTGACGCAG-AAGC-GCCAGAGTGGAGATGACTCATGCTGTAGCTATGGGCCTCCTCTTTCAACTTTAATGGGAATAGTCAACATCCTATTATTTGAATGTTTATCCTGGGTTCATATTATTTCACACAGC-AAAGGCATTTAATGGTAGAAATATTTTCAAACCTAAAAA
>gene=chr13_41114624-41114868; species=panTro
ttattttttcccattctactgaggaggaaacggagcctttgtgaggggcaaaggatctgtttaaattcctgacttgacgcagtaagcggccagagtggggatgactcatgctgtAGCTATGGGCCTCCTCTTTCAACTTTAATGGGAATAGTCAACATCCTATTATTTGAATGTTTATCCTGGGTTCATATTATTTCACACAGCGAAAGGCATTTAATGGTAGAAATATTTTCAAACCTAAAAA
>gene=chr13_41114624-41114868; species=papHam
TTATTTTTTCCCATTCTACCAAGGAGGAAATGGAGCCTTTGTGAGGGGCAAAGGATCTGTTTAAATTCCTGACTTGACGCAGTAAGCGGCCAGAGTGGAGATTACTCATGCTGCAGCTATGGGCCTCCTCTTTCAACTTTAATGGGAATAGTCAACATCCTATTATTTGAATGTTTATCCTGGGTTCATATTATTTCACACAGGGAAAGGCATTTAATGGTAGAAATATTTTCAAACCTAAAAA
>gene=chr13_41114624-41114868; species=ponAbe
TTATTTTTTCCCATTCTACTGAGGAGGAAATGGAGCCTTTGTGAGGGGCAAAGGATCTGTTTAAATTCCTGACTTGACGCAGTAAGCGGCCAGAGTGGAGATTACTCATGCTGTAGCTATGGGCCTCCTCTTTCAACTTTAATGGGAATAGTCAACATCCTATTATTTGAATGTTTATCCTGGGTTCATATTATTTCACACAGC-AAAGGCATTTAGTGGTAGAAATA-TTTCAAACCT-AAAA
>gene=chr13_41114624-41114868; species=rheMac
TTATTTTTTCCCATTCTACCAAGGAGGAAATGGAGCCTTTGTGAGGGGCAAAGGATCTGTTTAAATTCCTGACTTGACGCAGTAAGCGGCCAGAGTGGAGATTACTCATGCTGCAGCTATGGGCCTCCTCTTTCAACTTTAATGGGAATAGTCAACATCCTATTATTTGAATGTTTATCCTGGGTTCATATTATTTCACACAGGGAAAGGCATTTAATGGTAGAAATATTTTCAAACCTAAAAA
>gene=chr13_47262007-47262251; species=hg19
CACATATTTAAGTATCTGAGCATACAAGCATGCCAGATTAAGACAGCTGACTCCCTTTATCTCCACACCATGGAGAGGCCACATTTACACCAGCACGTGGAAGATGGGTGAGTCATGCCCTCATTCAAAGCCCCAGTTTAAAATTTGCCTAGGCCAAGGCCCTCCAGGTAGCTGACTTCAAAATCTGTTTGTTTTAAGTCACCATGGTATCTGCAGAAAACAAAGCAAAACAGAACAATTTGGT
>gene=chr13_47262007-47262251; species=bosTau
CATATATTCAAATATCTGAGCATCCAAGCATGCCAGATTAAGACAACAGACTCCCTTTATCTCCACACCATGGAAAGGCCACACTTACACCAGCAGGTGGAAGACGGGTGAGTTG-ATCCTGACTGGAAG-CCCCATTTAGAATTTGTTTAGCCCAACACACTCCCAGTAAA------------------------------------------------------------------------
>gene=chr13_47262007-47262251; species=calJac
CACATATTTAAATATCTCAGCATACAAGCATGCCAGATTAAGACAGCTGACTCCCTTTATCTCCACGCCATGGAGAGGCCACATTTACACCAGCACGTGGAAGATAGGTGAGTTATGCTGTCACTCAAAGCTCCAGTTTAAAATTTGCCTAGGCCAAGGCCTTCCAGGTAGCCTTCTTCAAAATCTG-----TTTAAGTCACCATGGTATCTGCAGAAAA-----CAAAACAAAACAAGTTGGT
>gene=chr13_47262007-47262251; species=canFam
CACATATTCAAGTACCTGAGTATACAAGCCTGTCAGATTAAGACAACCGATTCCCTTTATCTCCAAACGATGGAGAGGCCACATTTACAGCAGCACGTGGAGGACAGGTGAGTTG-GCAGTCACTCAAAGCCCCCATTTGGAATTTGCTTAGGCCACCGTGCTCCTGGTAGGGAACTCCAAAA---------------------------------------------------TCCCTTTGCC
>gene=chr13_47262007-47262251; species=equCab
CACATATTCAAGTATCTGAGCATACAGGCATGCCAGATTAAGACAACTGACTCCCTTTATCTCCACACGATGGAGAGGCCACATTTACACCAGCACGTGGAAGACGGGTGAGTTA-GCTGTCACTCAAGGGCCCTGTTCAGAATTTGCTTAGGCCAAGGTGCTCCAGGGAACTAACTCCACAA---------------------------------------------------TTCCTTTGCT
>gene=chr13_47262007-47262251; species=gorGor
----------------------------------------------------------------------------------------------------------------------------------------------------------------------------------------------------------------------------------------------------
>gene=chr13_47262007-47262251; species=panTro
CACATATTTAAGTATCTGAGCATACAAGCATGCCAGATTAAGACAGCTGACTCCCTTTATCTCCACACCATGGAGAGGCCACATTTACACCAGCACGTGGAAGATGGGTGAGTCATGCCCTCATTCAAAGCCCCAGTTTAAAATTTGCCTAGGCCAAGGCCCTCCAGGTAGCTGACTTCAAAATCTGTTTGTTTTAAGTCACCATGGTATCTGCAGAAAACAAAGCAAAACAGAACAATTTGGT
>gene=chr13_47262007-47262251; species=papHam
CACATATTTAAGTATCTGAGCATACAAGCATGCCAGATTAAGACAACTGACTCCCTTTATCTCCACACCATGGAGAGGCCACATTTACACCAGCACGTGGAAGATGGGTGAGTCATGCCCTCATTCAAAGCCCCCGTTTAAAATTTGCCTAGGCCAAGGCCCTCCAGGTAGCTGACTTCAAAATCTGTTTGTTTTAAGTCACCATGGTGTCTGCAGAGAACAAAGCAAAACAAAACAATTTGCT
>gene=chr13_47262007-47262251; species=ponAbe
CACATATTTAAGTATCTGAGCATACAAGCATGCCAGATTAAGACAGCTGACTCCCTTTATCTCCACACCATGGAGAGGCCACATTTACACCAGCACGTGGAAGATGGGTGAGTCATGCCCTCATTCAAAGCCCCAGTTTAAAATTTGCCTAGGCCGAGGCCCTCCAGGTAGCTGACTTCAAAATCTGTTTGTTTTAAGTCACCATGGTATCTGCAGAAAACAAAGCAAAACAGAACAGTTTGCT
>gene=chr13_47262007-47262251; species=rheMac
CACATATTTAAGTATCTGAGCATACAAGCATGCCAGATTAAGACAACTGACTCCCTTTATCTCCACACCATGGAGAGGCCACATTTACACCAGCACGTGGAAGATGGGTGAGTCATGCCCTCATTCAAAGCCCCCGTTTAAAATTTGCCTAGGCCAAGGCCCTCCAGGTAGCTGACTTCAAAATCTGTTTGTTTTAAGTCACCATGGTGTCTGCAGAGAACAAAGCAAAACAAAACAATTTGCT
>gene=chr13_60053867-60054111; species=hg19
TGTAGACCCACgccactcaaagtgaggtcaaagccagagcatcctcggaaacacctggaaacttcaacatacaaaaagcccaggcgccaccctggaccaaatgcatcagaatctgcatttttacaagatccccaggtgactcatatgcacatgaatgtttgagaaacattgCTGCAGACAATGGGGAGCCATTGGAGGTCCCTGGGTGAGAGGAGTAATCTCTTCTTAAATGTGCTTGGGAAAT
>gene=chr13_60053867-60054111; species=bosTau
TACAGACCCTTGCTGCTCAGGGTGCAGTTaaactaAGATCTTGCCAAAAAACATTTGGAAAAttagatgttc-agaagcccaggccccaccctagacaaatcacaccaggatctgcaattttttaagacccccaggtgaatttt-tgcacattaagatttgagaaacactgCCAAGGATTGTGGGGATCCACTGAAAGTTTCTGAAAAAGGGGAGAAGTCTGACCTTAGATGTGCTTGGTGAAT
>gene=chr13_60053867-60054111; species=calJac
TGTAGAAccttgccattcaatgtgaggtcaaagacagagcatcctcggaaacacctggaaactctgacatgcaaaaagcccaggctccaccctggaccaaatgcattagaatctgcatttttacaagatccccaggtgattcttatgcacatgaaggtatgagaaacattACTGCAGACAATGGGGAGCCATTGGAGGTCCCCGGGAGAGAGGAGTATTCTACTGTTAGATGTGCCTGGGAAAT
>gene=chr13_60053867-60054111; species=canFam
TGCAGACCTGtgctactcagactgtggtcaaaggaaaaacagcctcaggaacacctggaaacttagacaaac-aaaagcccagacctcgccctaggccaacaggatcacaatctgcatctttacctggtcgctatgtgattcataagtgtgttatgttttgggaaAGCCCACCGAAGACAATAGGGAGCCACTGAAGATTTCTAGGGGAGAGGAGTAATCTGACCTTAGCTGTGATTGGGAAAT
>gene=chr13_60053867-60054111; species=equCab
TGTAGGCcctcgctacccaaagtgtggtcaaaagaagagcagcctgagaagcacctggaacctcagacaagc-agaagcccaactcccgtcctagaccaaaagcatcagaatctgcatttttaca-aatccctaggtgatttctatgtacgttatggtctgaggaacactgCTGAGGACAACGGGGA--CGTTGAAGGTCTCTAGGGGTGAGGATTATTCCGGTCTTAGCTGTGCTTGGAAAAT
>gene=chr13_60053867-60054111; species=gorGor
TGTAGACCCACAccactcaaagtgaggtcaaagccagagcatcctc-gaaacacctggaaacttcaacatacaaaaagcccaggcgccaccctggaccaaatgcatcagaatctgcatttttacaagatccccaggtgactcctatgcacatgaatgtttgagaaacattgCTGCAGACAA-GGGGAGCCACTGGAGGTCCCTGGGTGAGAGGAGTAATCTGTTCTTAGATGTGCTTGGGAAA-
>gene=chr13_60053867-60054111; species=panTro
TGTAGACCCACgccactcaaagtgaggtcaaagccagagcatcctcggaaacacctggaaacttcaacatacaaaaagcccaggcgccaccctggaccaaatgcatcagaatctgcatttttacaagatccccaggtgactcatatgcacatgaatgtttgagaaacaTTGCTGCAGACAATGTGGAGCCATTGGAGGTCCCTGGGTGAGAGGAGTAATCTGTTCTTAGATGTGCTTGGGAAAT
>gene=chr13_60053867-60054111; species=papHam
TGTAGACccatgccactcaaagtgaggtcaaagccagagcatccttggaaacacttagaaacttcaacatacaaaaaacccaggtgccaccctggaccaaatgcatcagaatctgcatttttacaagatccccaggtgactcatatgcacatgaaggtttgagaaacattCCTGCAGACAATGGGGACCCATTGGAGGTCCCTGGGAGAGAGGAGTAATCTGTTCTTAGATGTGCTTGGGAAAT
>gene=chr13_60053867-60054111; species=ponAbe
TGTAGACCCACgccactcaaagtgaggtcaaagccagagcatcctcagaaacacctggaaagttcaacatacaaaaagcccaggtgccaccttggaccaaatgcatcaggatctgcatttttacaagatccccaggtgactcatatgcacatgaaggtttgagaaacattgCTGCAGACAGTGGGGAGCCATTGGAGGTCCCTGGGTGAGAGGAGTAATCTGTTCTTAGATGTGCTTGGGAAAT
>gene=chr13_60053867-60054111; species=rheMac
TGTAGACCCAtgccactcaaagtgaggtcaaagccagagcatccttggaaacacttagaaacttcaacatacaaaaaacccaggtgccaccctggaccaaatgcatcagaatctgcatttttacaagatccccaggtgactcatatgcacatgaaggtttgagaaacaTTCCTGCAGACAATGGGGAGCCATTGGAGGTCCCTGGGAGAGAGGAGTAATCTGTTCTTAGATGTGCTTGGGAAAT
>gene=chr13_97793875-97794119; species=hg19
CTCTCTTTTATTCTATAGGATCGTTTTATGGAGTTCAAAGTCCTCAAAGCTTGCAGGGAAGGGAGGAGGGCTAGGGAAAAGGACGATTGTGCTAAGCCTGAGTGTAAACTCCCCTGGAGCAGAGAATGACTCACATTCTCTGTGACATGAGTCACTCCCATGCAAAACTGGAGTTGCGAGCTACTACTTTGCCTGTAGCTGTTTGTTTGTTCAGAGGCAGATGGAAGGCAGAGGCTGCGCAGAG
>gene=chr13_97793875-97794119; species=bosTau
CTCGCTTATAGTCTACAG-ATCATTTAATTTAGCTCAAAGTCCTCAAAGCTTTTGGGGATGAATGGGGCC-CTGGGAAAGTGATGATTCTGTGAAACTAGAGGGTAAACTCCCGAGCAGTACACAATGACTCACGTTTCCCATGACATGAGTCACTCCTGTGCCAAACTGGAGTCCTTAGCTACTACATCGCCCGGGGCTGTTTGTTTGTTCGAAAGCAGATGGAAGGTAGA--CTTGTCAGAG
>gene=chr13_97793875-97794119; species=calJac
CTCTCTTCTATTCTACAGGATCATTTTATGGAGTTCAAAGTCCTCAAAACTTGGAGGGAAGGGAGGAGGACTAGGGAAAAGGATGCTTGTGCTAAGCCTGAGTGTAAACTCCCCTTGAGCAGAGAATGACTCACATTCTCTGTGGCATGAGTCACTCCCATGCAAAACTGGAGTTGTGAGCTACTACTCTGCCTGTGGCAGTTTGTTTGTTCAGAGGCAGATGGAAGGCAGAGGCTGTGCAGAG
>gene=chr13_97793875-97794119; species=canFam
CTCCCTTGCATTCTATAG-ATCCTTTAATGTAGTTCAAAGTCCTTAAAGCTT------------GGGGAG-----------------TGGGGTAGGGAAGAGTGTGAACT-CCTAGGAGTACAGAATGACTCATATTCTCTGTGTCATGAGTCACTCCCGTGCAGAGCTGGAGTTGTTAGCTACTACATGGCCTGTGGCTCTTTGTTTGTTCGGAGGCAGATGGAGAGCAGG--CTTCTCAGAA
>gene=chr13_97793875-97794119; species=equCab
CTCTCGTACATTCTACAG-ATCATCTAATGGAGTTCAAAGTCCTCAAAGCTTTTGG--CAGGACGGGGAA--------AGCAATGATTGGGCTAAGCCAGTGTGTAAACTCCCTAAGAGGACAGAATGACTCACCTTCTCTGTGACATGAGTCACTCCCATGCAGGACTGGAGTTGGTAGCTACTACATGGCCCGTGGCTGTTTGT----TCGGAGGCAGATGGAAAGCAGA--CTTCTCAGAG
>gene=chr13_97793875-97794119; species=gorGor
----------------------------------------------------------------------------------------------------------------------------------------------------------------------------------------------------------------------------------------------------
>gene=chr13_97793875-97794119; species=panTro
CTCTCTTTTATTCTATAGGATCGTTTTATGGAGTTCAAAGTCCTCAAAGCTTGCAGGGAAGGGAGGAGGGCTAGGGAAAAGGACGACTGTGCTAAGCCTGAGTGTAAACTCCCCTGGAGCAGAGAATGACTCACATTCTCTGTGACATGAGTCACTCCCATGCAAAACTGGAGTTGCGAGCTACTACTTTGCCTATAGCTGTTTGTTTGTTCAGAGGCAGATGGAAGGCAGAGGCTGCGCAGAG
>gene=chr13_97793875-97794119; species=papHam
CTCTCTTACATTCTATAGGATCGTTTTATGGAGTTCAAAGTCCTCAAAGCTTGCAGGGAAGGGAGGAGGGCTAGGGAAAAGGACGATTGTGCTAAGCCTGAGTGTAAACTCCCCTGGAGCGGAGAATGACTCACATTCTCTGTGACATGAGTCACTCCCATGCAAAACTGGAGTTGTGAGCTACTACTTTGCCTGTAGC----TGTTTGTTCAGAGGCAGATGGAAGGCAGAGGCTGCGCAGAG
>gene=chr13_97793875-97794119; species=ponAbe
CTCTCTTTTATTCTATAGGATCGTTTTATGGAGTTCAAAGTCCTCAAAGCTTGCAGGGAAGGGAGGAGGGCTAGGGAAAAGGACGATTGTGCTAAGCCTGAGTGTAAATTCCCCTGGAGCAGAGAATGACTCACATTCTCTGTGACATGAGTCACTCCCATGCAAAACTGGAGTTGTGAGCTACTACTTTGCCTGTAGCTGTTTGTTTGTTCAAAGGCAGATGGAAGGCAGAGGCTGTGCAGAG
>gene=chr13_97793875-97794119; species=rheMac
CTCTCTTATATTCTATAGGATCGTTTTATGGAGTTCAAAGTCCTCAAAGCTTGCAGGGAAGGGAGGAGGGCTAGGGAAAAGGACGATTGTGCTAAGCCTGAGTGTAAACTCCCCTGAAGCGGAGAATGACTCACATTCTCTGTGACATGAGTCACTCCCATGCAAAACTGGAGTTGTGAGCTACTACTTTGCCTGTAGC----TGTTTGTTCAGAGGCAGATGGAAGGCAGAGGCTGCGCAGAG
>gene=chr13_100340050-100340294; species=hg19
TATGTCTGACATGCTTATCATCTCTCCTGCGGGTGCCTGAGTATCAGATACTTGGTTTACTGTGTTGGGTTGAATGCTTCTGTTCTAATTTCTAATGAACTTTACCACCAGACTACTTGATCATGACTAAGCCCAGGAACAATGCAAATGGAATTGCCCCCTGATGGGGAGGAATGGGCCCAGATGGCCCTTAAAAGGTGATAATTAGGAAATATAGCATATCTGAGTAGCTAGAAAGAGAGAA
>gene=chr13_100340050-100340294; species=bosTau
TAGGTAGGGAGGGCTTA-CGTCTCTCCTGTGGGTGCCTAAGCATCAGATACTTGGTTTACTGTGTTGGGTTAACTGCTTCTGTTCTAATTTCTAATGAACTTTACCACCAGACTACTTGATCATGACTAAACCCAGGAACAATGCAAATGGAATTGCCCCCTGATGGGGAGGAATGGGCCCAGATGGCCCTTAAAAGGTGATAATTAGGAAATATAGCATATCTGAGTAGCTAGAAAGAGAGAA
>gene=chr13_100340050-100340294; species=calJac
TGTGTCTGACATGCTTATCATCTCTCCTGCGGGTGCCTGAATATCAGATACTTGGTTTACTGTGTTGGGTTGAATGCTTCTGTTCTAATTTCTAATGAACTTTACCACCAGACTACTTGATCATGACTAAGCCCAGGAACAATGCAAATGGAATTGCCCCCTGATGGGGAGGAATGGGCCCAGATGGCCCTTAAAAGGTGATAATTAGGAAATATAGCATATCTGAGTAGCTAGAAAGAGAGAA
>gene=chr13_100340050-100340294; species=canFam
TGTGTA-GAAGTGCTTAGCATCTCTCCAGTGGGTGCCTGAGTATCAGATACTTGGTTTACTGTGTTGGGTTGAATGCTTCTGTTCTAATTTCTAATGAACTTTACCACCAGACTACTTGATCATGACTCAACCCAGGAACAATGCAAATGGAATTGCCCCCTGATGGGGAGGAATGGGCCCAGATGGCCCTTAAAAGGTGATAATTAGGAAATATAGCATATCTGAGTAGCTCGAAAGAGAGAA
>gene=chr13_100340050-100340294; species=equCab
TATGTATGAAGTGCTTATCATCTCTCCTGTGGGTGCCTGAGTATCAGATACTTGGTTTACTGTGTTGGGTTGAATGCTTCTGTTCTAATTTCTAATGAACTTTACCACGAGACTACTTGATCATGACTAAACCCAGGAACAATGCAAATGGAATTGCCCCCTGATGGGGAGGAATGGGCCCAGATGGCCCTTAAAAGGTGATAATTAGGAAATATAGCATATCTGAGTAGCTAGAAAGAGAGAA
>gene=chr13_100340050-100340294; species=gorGor
TATGTCTGACATGCTTATCATCTCTCCTGCGGGTGCCTGAGTATCAGATACTTGGTTTACTGTGTTGGGTTGAATGCTTCTGTTCTAATTTCTAATGAACTTTACCACCAGACTACTTGATCATGAGTAAGCCCAGGAACAATGCAAATGGAATTGCCCCCTGATGGGGAGGAATGGGCCCAGATGGCCCTTAAAAGGTGATAATTAGGAAATATAGCATATCTGAGTAGCTAGAAAGAGAGAA
>gene=chr13_100340050-100340294; species=panTro
TATGTCTGACATGCTTATCATCTCTCCTGCGGGTGCCTGAGTATCAGATACTTGGTTTACTGTGTTGGGTTGAATGCTTCTGTTCTAATTTCTAATGAACTTTACCACCAGACTACTTGATCATGACTAAGCCCAGGAACAATGCAAATGGAATTGCCCCCTGATGGGGAGGAATGGGCCCAGATGGCCCTTAAAAGGTGATAATTAGGAAATATAGCATATCTGAGTAGCTAGAAAGAGAGAA
>gene=chr13_100340050-100340294; species=papHam
TATGTCTGACATGCTTATCATCTCTCCTACGGGTGCCTGAGTATCAGATACTTGGTTTACTGTGTTGGGTTGAATGCTTCTGTTCTAATTTCTAATGAACTTTACCACCAGACTACTTGATCATGACTAAGCCCAGGAACAATGCAAATGGAATTGCCCCCTGATGGGGAGGAATGGGCCCAGATGGCCCTTAAAAGGTGATAATTAGGAAATATAGCATATCTGAGTAGCTAGAAAGAGAGAA
>gene=chr13_100340050-100340294; species=ponAbe
TATGTCTGACATGCTTATCATCTCTCCTGCGGGTGCCTGAGTATCAGATACTTGGTTTACTGTGTTGGGTTGAATGCTTCTGTTCTAATTTCTAATGAACTTTACCACCAGACTACTTGATCATGACTAAGCCCAGGAACAATGCAAATGGAGTTGCCCCCTGATGAGGAGGAATGGGCCCAGATGGCCCTTAAAAGGTGATAATTAGGAAATATAGCATATCTGAGTAGCTAGAAAGAGAGAA
>gene=chr13_100340050-100340294; species=rheMac
TATGTCTGACATGCTTATCATCTCTCCTACGGGTGCCTGAGTATCAGATACTTGGTTTACTGTGTTGGGTTGAATGCTTCTGTTCTAATTTCTAATGAACTTTACCACCAGACTACTTGATCATGACTAAGCCCAGGAACAATGCAAATGGAATTGCCCCCTGATGGGGAGGAATGGGCCCAGATGGCCCTTAAAAGGTGATAATTAGGAAATATAGCATATCTGAGTAGCTAGAAAGAGAGAA
>gene=chr5_10551475-10551719; species=hg19
CTAATGAGCACATTCTTCAATATCAGTGGCACTCTCTGGGTTAAACGTGCAGCAATAGGTCAGAGGACACCCGGGGTGGGCATTCCCAACCAGTGATCTGGCCCTGGGGAATTTGGGGTAAACAATGATTTGAATCGTAGTTAAGCTCAAGAGCCAACAAGAAATGCCTAAACTGTGAGTAGTGCTACAGAGGATCCTGAAATCCAATGGGCTGCTTGGAATCCCCTCCCTGAGGACGCCTGGA
>gene=chr5_10551475-10551719; species=bosTau
CTGCTGGGCACAGTCTTCATCGTCAATGTCATTCTTTGGGTTAAATGTGTGGTAATAGGTCAGGGGACACACAGTACTAGCATCTCTCACCGGTGACCTGGCCTTGGGGAATTTGGGGTAAACAACAATATGAGTAATGGTTAAGCTTCCAAGCCAAAGAGAAATGCCTGAACCATGAGTAGCACTAGAAACAGTCTTGAATTCCA-------------GACC------CCCAGAAGACCTGGA
>gene=chr5_10551475-10551719; species=calJac
CTAATGAACACCTTCTTCGTCATCAGCGGCACTCTCTGGGCTAAACGTGCAGCAGTAGGTCTGAGGACACATGGGGTGGGCGTTCCTAACCAGTGATCTGGCCCTAGGGAATTTGGGGTAAACAATGATATGAATCATAGTCAAGCTCAAGCGCCAACAAGAAATGCCTAAACTGTGAGTAGTACTACAAATGATCCTGAAGTCCAATGGGCCGCTTGGAATCCCTTCCCTGAGGGGGCCTGGA
>gene=chr5_10551475-10551719; species=canFam
CTACTGGGCACATTTTTCATTACCAATATCATTCTTTGGGTTAAACGTGCAGCAGTAGGTCTGGGGACACACTGGATGGGCATT-CCAGTCGG-GATCTGGCTGTGTGGAATTTGGGGTAATCAATGATGTTAATAATGATTAAGCTCCTGAGCCAGTGAGAAATGTTTAAACTGTGAGTAAAGCTAGAAACAGTCCCAAATTCCA-------------GATC------CTGAGGGGATCTGGA
>gene=chr5_10551475-10551719; species=equCab
CTACTGGGCACATTCATCATCATCAGTATCATTCTTTGGGTTAAATGTGCAGCAATAGGTCCAGAGACATGTGGAGTGGGCATTCCCAGTGGGCGACCTGGCTGTGGGGAATTTGGAGTAAACAATGATATGAGTAATGGTTAAGCTCCAGAGCCAATGAGAAATGTCTGCACCATGAGTTGTACTATAAACAGTCTTGAATTCCA-------------GATC------CAGAGGAGACATGGA
>gene=chr5_10551475-10551719; species=gorGor
CTAATGAGCACATTCTTCAATATCAGTGGCACTCTCTGGGTTAAACGTGCAGCAATAGGTCAGAGGACACCCGGGGTGGGCATTCCCAACCAGTGATCTGGCCCTGGGGAATTTGGGGTAAACAATGATTTGAATCGTAGTTAAGCTCGAGAGCCAACAAGAAATGCCTAAACTGTGAGTAGTGCTACAGAGGATCCTGAAATCCAATGGGCTGCTTGGAATCCCCTCCCTGAGGACGCCTGAA
>gene=chr5_10551475-10551719; species=panTro
CTAATGAGCACATTCTTCAATATCAGTGGCACTCTCTGGGTTAAACGTGCAGCAATAGGTCAGAGGACACCTGGGGTGGGCATTCCCAACCAGTGATCTGGCCCTGGGGAATTTGGGGTAAACAATGATTTGAATAGTAGTTAAGCTCAAGAGCCAACAAGAAATGCCTAAACTGTGAGTAGTGCTACAGAGGATCCTGAAATCCAATGGGCTGCTTGGAATCCCCTCCCTGAGGACGCCTGGA
>gene=chr5_10551475-10551719; species=papHam
CTAATGAGCACATTCTTCATCATCAGTGGCACTCTCTGGGTTAAACGTGCAGCCA-AAGTCTGAGGACACCCGGGGTGGGCATTCCCAACCAGTGATCTGGCCCTGGGGAGTTTGGGGTAAACAATGATATGAATC---ATTAAGCTCAAGAGCCAACAAGAAATGCCTAAACTGTGAGTAGCACTACAAAGGATCCTGAAATCCAATGGGCTGCTTGGAATCCTCATCCGGAGGAGGCCCGGA
>gene=chr5_10551475-10551719; species=ponAbe
CTAATAAGCACATTCTTCAACATCAGTGGCACTCTCTGGGTTAAACGTGCAGCAATAGGTCAGAGGCCACCCGGGGTGGGCATTCCCAACCAGTGATCTGGCCCTGGGGAATTTGGGGTAAACAATGATATGAGTCGTAGTTAAGCTCAAGAGCCAACAAGAAATGCCTAAACTGTGAGTAGTACTACAGAGGATCCTGAAATCCAATGGGCTGCTTGGAATCCCCTCCCTGAGGACGCCTGGA
>gene=chr5_10551475-10551719; species=rheMac
CTAATGAGCACATTCTTCATCATCAGTGGCACTCTCTGGGTTAAACGTGCAGCCA-AAGTCTGAGGACACCCAGGGTGGGCATTCCCAACCAGTGATCTGGCCCTGGGGAGTTTGGGGTAAACAATGATATGAATC---ATTAAGCTCAAGAGCCAACAAGAAATGCCTAAACTGTGAGTAGCACTACAAAGGATCCTGAAATCCAATGGGCTGCTTGGAATCCCCACCCGGAGGAGGCCCGGA
>gene=chr5_14036279-14036523; species=hg19
GGGTTTTCCCCAGGTCTTTTAAAGGTCTACATTCCTTTAGAATCCTTCACTAAACCTACCAGTTGGCTCCCTAACTTCCCGGTTATCTCACCGCTCTGTCATGCAAGTCACTGAGCAGGGAAAGTGACTCATAGGCTCTAAAGAAAACCTAATTcattgaattaaacattggaaagaatctaagtgagtcactgtatccttcgcttggtctttaggcagcaccacaccttgatcattccagcca
>gene=chr5_14036279-14036523; species=bosTau
GGATCTCCCCCAGGTC-GGTGAAAGTCGAAGTTTCTTTCCA-------AAAAAACCTACCCATTGGCTCCCTGCGTTCTTGGTTATCTCACCACCCTGTGATGCAAGTCACTGAGCAGGGAAAATGACTCATGGGCTCTGAAGCAAACCGAATTCATTGAATTAGACGTTGGAAAGAGCCGAAGTGAATCACCATATCCCTTGCTCTGAGG-GGGGCAGCACCACGCCTAGACCACTCCAGCCA
>gene=chr5_14036279-14036523; species=calJac
GGGTTTTCCCCAGGTC-TTTGAAGGTCCACATTCCTTTATAATCCTTCACTAAACCTACCAGTTGGCTCCCTGAGTTCCTGGTTATCTCACCGCTCTGTCATGCAAGTCACTGAGCAGGGAAAATGACTCATAGGCTCTAAAGAAAACCTAATTcattgaattaaacactggaaagaatctaagtgagtcactgtatcctttgctcagtccttaggcagcgccacacctcgatcgttccagcta
>gene=chr5_14036279-14036523; species=canFam
GGATTTCCCTCTAGTC-TTTGAAAATCATCTTTTCTTTACAAGCTTTTATAAAACCTACCAGTTGGCTCCCTGAGTTCTTGGTTATCTCACCACCCTGTCATGCAAGTCACCGAGCAGGGAAAATGACTCATGGGCTC-AAAGAAAACCTaactcattgaatcaggagttggaaagcagctcagtgagtcattgtgtccttca--ccgcct-tagacagcaccacacctagcccactccagcca
>gene=chr5_14036279-14036523; species=equCab
GGGTTTCCCCCAGGTC-TTTAAAAGTCTACATGTCTTTGCAATCCTTTACAAAACCTACCAGTTGGCTCCTTGAGCTGTTGGTTATCTCACCACCCTGTCATGCAAGTCACTGAGCAGGGAAAGTGACTCATAGGCTCTAAGGAGAACCGGATTCATTGAAGTAGACattggaaagaacctaagtgagtcattgcatccttctctcggcct-gaggcgacaccacacctagaccactccagcca
>gene=chr5_14036279-14036523; species=gorGor
GGGTTTTCCCCAGGTCTTTTAAAGGTCTACATTCCTTTAGAATCCTTCACTAAACCTACCAGTTGGCTCCCTAACTTCCCGGTTATCTCACCGCTCTGTCATGCAAGTCACTGAGCAGGGAAAGTGACTCATAGGCTCTAAAGAAAACCTAATTcattgaattaaacattggaaagaatctaagtgagtcactgtatccttcgcttggtctttaggcagcaccacacctcgatcattccagcca
>gene=chr5_14036279-14036523; species=panTro
GGGTTTTTCCCAGGTCTTTTAAAGGTCTACATTTCTTTAGAATCCTTCACTAAACCTACCAGTTGGCTCCCTAACTTCCCGGTTATCTCACCGCTCTGTCATGCAAGTCACTGAGCAGGGAAAGTGACTCATAGGCTCTAAAGAAAACCTAATTcattgaattaaacattggaaagaatctaagtgagtcactgtatccttcgcttggtctttaggcagcaccacacctcgatcattccagcca
>gene=chr5_14036279-14036523; species=papHam
GGGTTTTCCCCAGGTC-TTTGAAGGTCTACATTCCTTTAGAATCCTTCACTAAACCTACCAGTTGGCTCCCTAAGTTCCCGGTTATCTCACCGCTCTGTCATGCAAGTCACTGAGCAGGGAAAGTGACTCATAGGCTCTAAAGAAAACCTAATTcattgaattaaacattggaaagaatctaagtgagtcactgtatccttcgctcggtctttaggcagcaccacacctcgatcattccagcca
>gene=chr5_14036279-14036523; species=ponAbe
GGGTTTTCCCCAGGTC-TTTAAAGGTCTACATTCCTTTAGAATCCTTCACTAAACCTACCAGTTGGCTCCCTAAGTTCCCGGTTATCTCACCGTTCTGTCATGCAAGTCACTGAGCAGGGAAAGTGACTCATAGGCTCTAAAGAAAACCTAATTcattgaattaaacattggaaagaatctaagtgagtcactgtatccttcgcttggtctttaggcagcaccacacctcgatcattccagcca
>gene=chr5_14036279-14036523; species=rheMac
GGGTTTTCCCCAGGTC-TTTGAAGGTCTACATTCCTTTAGAATCCTTCACTAAACCTACCAGTTGGCTCCCTAAGTTCCCGGTTATCTCACCGCTCTGTCATGCAAGTCACTGAGCAGGGAAAGTGACTCATAGGCTCTAAAGAAAACCTAATTcattgaattaaacattggaaagaatctaagtgagtcactgtatccttcgctcggtctttaggcagcaccacacctcgatcattccagcca
>gene=chr5_14264796-14265040; species=hg19
GTGCACAGCTAAAACCCTTGATAGCACAAACATCGGGCAGCCACGTGCGGCCGCTCCCTGTGCTGAGAGTATAATCCTGCGGGCTCCGCAGAGAAGTGGCCGGCCCGGAGAGGGTGACGTCACCTCCCTCTGCGCGTGCGCTTGCGGAGCGAGGGCGGTGCCTGCCAAACTGATGCAGATTTATCACTCTTCTCTTTGTGTGCAGGCGTGCGCGCGCGAAGTTTCCCCCAAAGTAACTAATGAG
>gene=chr5_14264796-14265040; species=bosTau
TTGCCGGGGTAAAAGCCCTGATAGCGCAAAC---GTGCC-CCGCGCGGCACAGCTCCCCGTGATCCGTGACTAATCCTGCAGGCACTGCAGAGGACTGGCCTGCCTGGAAAGGGTGACGTCACCTCTGTCTGCGCGT---------------GCGCGCGGCC------GCTGATGCAGATGTATCACCCAGCTCTTTGTGCTCTGGGGTGCGTGTGGCGGCTCTCCCCTAAATAAAGTAATGAG
>gene=chr5_14264796-14265040; species=calJac
GTGTACAGCTAAAACCCTTGATAGCACAAACACCGTGCAGCCACGCGCTGCCGCTCCCTGTGCTGAGAGCGTAATCCTGCGGGCTCCGCAGCTAAGTGGCCGGCCCGGAGAGGGTGACGTCACCTCCCTCTGCGCACGCGCTTGCATAGCGAGGGCGGTGCCTGCCAAGCTGATGCAGATTTATCACCCTGCTCTTTGTGTGCAGGCGTGTGCGCTTGAAGTTTCCCCTAAATTAACTAATGAG
>gene=chr5_14264796-14265040; species=canFam
GTGCGTGGTTAAAGCCCCTGAGAGCACACCC---GTGGG-CCCCGCACCGCCGCCCCGTGC---CTGTGAGCGATGCTGCGGGGTCGG-----GGGTGG-CTGCCC-----GGGTGACGTCACCTCCGCCGGCG----------------------GCCGCT------GC------GGATTCCTCCTCCGGCTCCTTGT-GCTCCAGGTGCGCGTGGCCCCATGCCCCTGAGTGAACTAATGAG
>gene=chr5_14264796-14265040; species=equCab
TTGCCCAACTAAAG-CCTTGCTAGCGCA---------GA-CATCGTGCCACCGCTCCCTGCGATCTGTGACTAATCCTGCAGGCACTGCAGAGGAGTGGCCTGCCTGGAAAGGGTGACGTCACCTCCATTTGCG---------------CATGTGTGGCGCT------ACTGATGCAGATTTATCACCCTGCTCTTTGTGTTCAGAGGTGCGTGCAACGCGTTTCCCCTAAAGAAACTAATGAG
>gene=chr5_14264796-14265040; species=gorGor
-------------------------------ATCGGGCAGCCACGCGCGGCCGCTCCCTGTGCTGAGAGTATAATCCTGCGGGCTCCGCAGAGAAGTGGCCGGCCCGGAGAGGGTGACGTCACCTTCCTCTGCGCGTGCGCTTGCAGAGCGAGGGCGGTGCCTGCCAAAGTGATGCAGATTTATCACTCTTCTCTTTGTGTGCAGGCGTGCGCGCGCGAAGTTTCCCCCAAATTAACTAATGAG
>gene=chr5_14264796-14265040; species=panTro
GTGCACAGCTAAAACCCTTGATAGCACAAACATCAGGCAGCCACGTGCGGCCGCTCCCTGTGCTGAGAGTATAATCCTGCGGGCTCCGCAGAGAAGTGGCCGGCCCGGAGAGGGTGACGTCACCTCCCTCTGCGCGTGCGCTTGCGGAGCGAGGGCGGTGCCTGCCAAACTGATGCAGATTTATCACTCTTCTCTTTGTGTGCAGGCGTGCGCGCGCGAAGTTCCCCCCAAATTAACTAATGAG
>gene=chr5_14264796-14265040; species=papHam
GTGCACAGCTAAAACCCTTGATAGCACAAACATCAGCCAGCCACGCGCGGCCGCTCCCAGTGCTGAGAGCATAATCCTGCGGGCTCCGCAGAGAAGTAGCCGGCACGGAGAGGGTGACGTCACCTCCCTCTGCGCACGCGCTTGCCGAGCGAGGGCGGTGCCTGCCAAGCTGATGCAGATTTATCACCCTGCTCTTTGTGTGCAGGCGTGCGCGCACGAAGTTTCCCCTAAATTAACTAATGAG
>gene=chr5_14264796-14265040; species=ponAbe
GTGCACAGCTAAAACCCTTGATAGCACAAACATCGGGCAGCCACGCACGGCCGCTCCCTGTGCTGAGAGTATAATCCTGCGGGCTCCGCAGAGAAGTGGCCGGCCGGGAGAGGGTGACGTCACCTCCCTCTGCGCGTGCGCTTGCGGAGCGAGGGCGGTGCCTGCCAAACTGATGGAGATTTATCACCCTTCTCTTTGTGTGCAGGCGTGCGCGCGCGAAGTTTCCCCCAAATTAACTAATGAG
>gene=chr5_14264796-14265040; species=rheMac
GTGCACAGCTAAAACCCTTGATAGCACAAACATCAGCCAGCCACGCGCGGCCGCTCCCAGTGCTGAGAGCATAATCCTGCGGGCTCCGCAGAGAAGTAGCCGGCACGGAGAGGGTGACGTCACCTCCCTCTGCGCACGCGCTTGCCGAGCGAGGGCGGTGCCTGCCAAGCTGATGCAGATTTATCACCCTGCTCTTTGTGTGCAGGTGCGCGCGCGCGAAGTTTCCCCTAAATTAACTAATGAG
>gene=chr5_33008830-33009074; species=hg19
TATGAAAATTCTGAAAATGTAATGGCTTTGAAATCAGGGGAAGGAGAGGCCCTGCTCATTTCAAGGTGTTATTCTCCAACGAGTGACTAACAGGGAAGGTATGTGACTCTTGGGGCATCCCTGCAGGTACAGTGAATGAGCAAATTCGTAGCAGCATTATGACATCACCAGGGAGCGTGACTTGGGTCAAGAGCTTGGCAGGAGGCTTTGGGAACAGTAGAATCAACAGCAATCAAGACTGGCA
>gene=chr5_33008830-33009074; species=bosTau
TATGAAAGATCTAAAAATGT-AGACATTTGAAATTAGGGGAAAGAGAGGCCCTGTTTTTTTCAAGATGTTATTCTCCAACTAGTGACTAATAGGGAAGGTATGTGACTCCTGGGGCATCCCTGAAGGTAGAGTGAATGAGCAAATTCTTAGCTGCATTATGACATCACCAGAGAGCGTGACTTGGGTCAAGAGCTTGGCAGGAGAC-TTGGGAACCATAGAATCAACAGCAATCAAGACTGGCA
>gene=chr5_33008830-33009074; species=calJac
-ATGAAAATTCTGAAAATGTAATGGCTTTGAAATCAGGGGAAGGAGAGGACCTGCTCATTTCAAGGTGTTATTCTCCAAGGAGTGACTAACAGGGAAGGTATGTGACCTGTGGGGCATCCCTGCAGGTACAGTGAATGAGCAAATTCTTAGAGGCATTATGACATCACCAGGGAGTGTGACTTGGGTCAAGAGCTTGGCAGGAGGCTTTGGGAACAGTAGAATCAACAGCAATCAAGACTGGCA
>gene=chr5_33008830-33009074; species=canFam
TATGAAAGACCTAAAAATGTGATACCTTTGAAATCAGGGGAAGAAGAGGTCCTGTTTTTTTCATGATGTTATTCTTCAACAAGTGACTAATAGAGAAGGTATGTGACTCTTGGGACATCCCTGCAGGTACACTGAATGAGTAAATTCTTAGCAGCATTATGACATCACCAGGGAGCGTGACTTGGGTCAAGAACTTGGCAGGAGGCTTTGGGAACAGCAGAATCAACAGCAATCAGGATTGGCA
>gene=chr5_33008830-33009074; species=equCab
TACGAAAGACCTAAAAATGTAATACCTTTGAAATCAGTGGAAGGAGAGGCCTTTCTTTTTTCAAGTTGTTATTCTCCAACCAGTGACTAATAAGGAAGGTATGCGACTCTTGGGGCATCCCTGCAGGTATAGTGAATGAGCAAATTCTTAGCGGCATTACGACATCACCAGGGAGCGTGACTTGGGTCAAGAGCTTGGCAGGAGACTTCAGGAAGAGTAGAATCAACAGCAATCAAGACTGGCA
>gene=chr5_33008830-33009074; species=gorGor
TATGAAAATTCTGAAAATGTAATGGCTTTGAAATCAGGGGAAGGAGAGGCCCTGCTCATTTCAAGGTGTTATTCTCCAATGAGTGACTAACAGGGAAGGTATGTGACTCTTGGGGCATCCCTGCAGGTACAGTGAATGAGCAAATTCTTAGCAGCATTATGACATCACCAGGGAGCG-------------------------------------------------------------------
>gene=chr5_33008830-33009074; species=panTro
TATGAAAATTCTGAAAATGTAATGGCTTTGAAATCAGGGGAAGGAGAGGCCCTGCTCATTTCAAGGTGTTATTCTCCAACGAGTGACCAACAGGGAAGGTATGTGACTCTTGGGGCATCCCTGCAGGTACAGTGAATGAGCAAATTCTTAGCAGCATTATGACATCACCAGGGAGCGTGACTTGGGTCAAGAGCTTGGCAGGAGGCTTTGGGAACAGTAGAATCAACAGCAATCAACACTGGCA
>gene=chr5_33008830-33009074; species=papHam
TATGAAAATTCTCAAAATGTAATGGCTTTGAAATCAGGGGAAGGACAGGCCCTGCTCATTTCAAGGTGTTATTCTCCAACGAGTGACTAACAGGGAAGGTATGTGACTCTTGGGGCATCCCTGCAGGTACAGTGAATGAGCAAATTCTTAGCAGCATTATGACATCACCAGGGAGCGTGACTTGGGTCAAGAGCTTGGCAGGAGGCTTTGGGAACAGTAGAATCAACAGCAATCAAGCCTGGCA
>gene=chr5_33008830-33009074; species=ponAbe
TATGAAAATTCTGAAAATGTAATGGCTTTGAAATCAGGGCAAGGAGAGGCCCTGCTCATTTCAAGGTGTTATTCTCCAACGAGTGACTAACAGGGAAGGTATGTGACTCTTGGGGCATCCCTGCAGGTACAGTGAATGAGCAAATTCTTAGCAGCATTATGACATCACCAGGGAGCGTGACTTGGGTCAAGAGCTTGGCAGGAGGCTTTGGGAACAGTAGAATCAACAGCAATCAA----GGCA
>gene=chr5_33008830-33009074; species=rheMac
TATGAAAATTCTCAAAATGCAATGGCTTTGAAATCAGGGGAAGGAGAGGCCCTGCTCATTTCAAGGTGTTATTCTCCAACGAGTGACTAACAGGGAAGGTATGTGACTCTTGGGGCATCCCTGCAGGTACAGTGAATGAGCAAATTCTTAGCAGCATTATGACATCACCAGGGAGCGTGACTTGGGTCAAGAGCTTGGCAGGAGGCTTTGGGAACAGTAGAATCAACAGCAATCAAGCCTGGCA
>gene=chr5_56988995-56989239; species=hg19
TGATTTTTGGCAGTCTGCTGACCTCAGCATGACCTGAATTAGAACGCCCCATGGAAATGCTGTGGCCTCCCTGGACCTGGAGTTCAGCTGATGACTCACCAGGGGCCAGGCAAGCATGAGTCATTCCACATTGCAAATGGCACTGAATGAATGCCAGTCTCTGTTTCCTCTCTAGCCTTGTTCTAGTCAGTCTACAGAAACAGAACAGCAACCATTTGCTGGTCCCACTTACGTCTCAAATGAA
>gene=chr5_56988995-56989239; species=bosTau
TAACTTTTGTGGGTCTGCTGACCCCTGCATGACGCACAATAGAACCCCCT--GAAAACGTGGAGGCTGTGCTGTGCCTGGAGTTCATCTGGTGACTCACCAGGGATCAGGCAAACATGACTAATTACAAGTCGCAAATGACAAGGAATAAATGTGAA--TCTCTCTTCTCTTTAGCCTTCTTC----AAATCTATGGAAGCAGAATGTCACCCATTCTCTGGCCATATTTTTCCTTTACGTGAA
>gene=chr5_56988995-56989239; species=calJac
TGATTTTTGGCAGTCTGCTGACCTCGGCATGACCTGCACTAGAACGCCCCATGGAAACACTGTGGCCTCCTTGGGCCTGGAGTTCAGCCGATGACTCACCAGGGGCCCGGCAAGCATGAGTCATTCCACATTGCAAATGGCACTGAATGAATGCCAGTCTCTGTCTTCTCTCTAGCGTCGTTCTGGTCGTTCTACAGAAGCAGAACAGCACCCATTTGTTGGCCACACTTCTGTCTCAAATGAG
>gene=chr5_56988995-56989239; species=canFam
TGACTTTTGCCAGTCTGCTGACCTCTGCATGACCCACCCTGGAACCGCCT--GGAAAGGCCCTG-CTGCACTGCTCCTGGAGTTCAGCTGGTGACTCATCAGGGGCCAGGCGAACTTGAGTAATTGCAAGTTGCAAAAGGCAATGAATGAATGTGGAGCTCTGTTTTCCTTTTAGCC-TGTTCTAGTCAGTTTACAG-AGCAGAATGGCACCCATTCTCTGGCCACATTTTTGCTTTACATGAC
>gene=chr5_56988995-56989239; species=equCab
TGACTTTTGACAGTCTGCTGACCTCTGCATGACCCACACTAGAAACCCCT--GGAAACACCAAG-----------GCTGGAGTTCAGCTGGTGACTCATCGAGGGCCAGGCAAACATGAGTAATTCTAAGTTGCAAATGGCAATGACTGAATGCGAA--TCTGTTTTCTCTGTATCCTTGTTCTAGTTGGTCTACAGAAGCA-CACAGCAC--GGTCTCTGGCCACAGTTTTGCTTTAAATGAA
>gene=chr5_56988995-56989239; species=gorGor
TGATTTTTGGCAGTCTGCTGACCTCAGCATGACCTGCATTAGAACGCCCCATGGAAATGCTGTGGCCTCCCTGGACCTGGAGTTCAGCTGATGACTCACCAGGGGCCAGGCAAGCATGAGTCATTCCACATTGCAAATGGCACTGAATGAATGCCAGTCTCTGTTTTCTCTCTAGCCTTGTTCTAGTCAGTCTACAGAAACAGAACAGCAACCATTTGCTGGTCACACTTACATCTCAAATGAA
>gene=chr5_56988995-56989239; species=panTro
TGATTTTTGGCAGTCTGCTGACCTCAGCATGACCTGCATTAGAACGCCCCATGGAAATGCTGTGGCCTCCCTGGACCTGGAGTTCAGCTGATGACTCACCAGGGGCCAGGCAAGCATGAGTCATTCCACATTGCAAATGGCACTGAATGAATGCCAGTCTCTGTTTTCTCTCTAGCCTTGTTCTAGTCAGTCTACAGAAACAGAACAGCAACCATTTGCTGGTCACACTTATGTCTCAAATGAA
>gene=chr5_56988995-56989239; species=papHam
TGATTTTTGGCAGTCTGCTGACCTCAGCATGACCTGCACTAGAGCGTCCCATGGAAATGCTGTGGCCTCCCTGGGCCTGGAGTTCAGCTGATGACTCACCAGGGGCCAGGCAAGCATGAGTCATTCCACATTGCAAATGGCACTGAATGAATGCCAGTCTCTGTTTTCTCTCTAGCCTTGTTCTAGTCAGTCTACAGAAACAGAACAGCAACCATTTGCTGGCCACACTTACGTCTCAAAAGAA
>gene=chr5_56988995-56989239; species=ponAbe
TGATTTTTGGCAGCCTGCTGACCTCAGCATGACCTGCATTAGAACGCCCCATGGAAATGCTGTGGCCTCCCTGGGCCTGGAGTTCAGCTGATGACTCACCAGGGGCCAGGCAAGCATGAGTCATTCCACATTGCAAATGGCACTGAATGAATGCCAGTCTCTGTTTTCTCTCTAGTCTTGTTCTAGTCAGTCTACAGAAAGAGAACAGCAACCATTTGCTGGTCACACTTACATCTCAAATGAA
>gene=chr5_56988995-56989239; species=rheMac
TGATTTTTGGCAGTCTGCTGACCTCAGCATGACCTGCACTAGAATGTCCCATGGAAATGCTGTGGCCTCCCTGGGCCTGGAGTTCAGCTGATGACTCACCAGGGGCCAGGCAAGCATGAGTCATTCCACATTGCAAATGGCACTGAATGAATGCCAGTCTCTGTTTTCTCTCTAGCCTTGTTCTAGTCAGTCTACAGAAACAGAACAGCAACCATTTGCTGGCCACACTTACGTCTCAAAAGAA
>gene=chr5_56994683-56994927; species=hg19
AAGGGGAGATTTAAATCTAAGGGAATAAAAACAGGCCTGACCTTCCATGGATCTAAGGAAAATGGGTATACAAGGCACCAGCAGGGAAGGGTGAGTGATGCCCTTCACATTCCTGAGAATAATGACACATCTGAATGGAATGCAAATACTCCAGGTGAAGAGGCTGTTCAAGTAGTGACAGGATAATGCTCTCATCTGCACTTCCCATTTACCCTCATGATTACAATAACCCAATGGCAAAAGC
>gene=chr5_56994683-56994927; species=bosTau
AATGGGGGATTTAAAACAAAGGAA----------------------ATGTATCTTA------------------------------------------------------------------------------------------------------------------------------------------------------ATTTACACTCAAAATCGCATTAATCCAGTGTTAAAAGT
>gene=chr5_56994683-56994927; species=calJac
AAAGGGAGGTTGAAAACTAAGGGAATAAAAGCAGGCCTGACCTTCCATGGATCTAAGGAAAATGGGTATCCAAGGCACCAGCAGGGAAGAGGAAGTGATGCCCTTCACATTCTTGAGAATAATGACACATCAAGATGGAATGCAAATCCTCCAGGTGAAGAGGCTGTTCAAGCAGTGACAGAATAATGCTCTCATCTGCACTTCCCATTTACCATCATGATTACAATAATCCAGTGGCAAAAGC
>gene=chr5_56994683-56994927; species=canFam
AAAAGGAGATTTAAAACTGAGGAAAAATATCCAG----------------AACCAAGGTAAATGAATTTATGAGGCACATGCACAGAAATGCAAATGATACCCTTCACATTCCTGTGATTAGTGACATATCACTTTGGAAGGCAAATACTCCAGGTGAGGAGGCTGCTTACATAGTGACAGGATAATGTTCTC------ACTTCCCACTTACCCTCAAAATCATGATAGTTCAATGGTAGAAGC
>gene=chr5_56994683-56994927; species=equCab
AAAGGGGGATTTGAAACTAAGGGAAAATATCAGG-CCTGACTTTTCATGAAGCTGAGGTAGATGGGCGTAGATGGCACATACATGGAAAGGTCAGTGATGCCTTTCACATTCCTGTGAATAATGACACATCACTGTGGCATGCAAAGTCTCCAGGTGAAGAGGCTGCTCAAGTGGTGACAGGTGAATGCTCTCACCTGTACTTCTCATTTACCCTCCAAATCACAATAATCCAACAGTA-AAGC
>gene=chr5_56994683-56994927; species=gorGor
----------------------------------------------------------------------------------------------------------------------------------------------------------------------------------------------------------------------------------------------------
>gene=chr5_56994683-56994927; species=panTro
AAGGGGAGATTTAAATCGAAGGGAATAAAAACAGGCCTGACCTTCCATGGATCTAAGGAAAATGGGTATACAAGGCACCAGCAGGGAAGGGTGAGTGATGCCCTTCACATTCCTGAGAATAATGACACATCTGAATGGAATGCAAATACTCCAGGTGAAGAGGCTGTTCAAGTAGTGACAGGATAATGCTCTCATCTGCACTTCCCATTTACCCTCATGATTACAATAACCCAATGGCAAAAGC
>gene=chr5_56994683-56994927; species=papHam
AAGAGGAGATTTAAATTTAAGGGAATAAAAACAGGCCTGACCTTCCATGGATCTAATGAAAATGGGTATACAAGGTACCAGCAGGGAAGGGTGAGCGATGCCCTTCACATTCCGGGGAGTAATGGCACATCTGAATGGAATGCAAATACTCCAGGTGAAGAGGCTGTTCAAGTAGTGACAGGATCATGCTCTCACCTGCACTGCCCATTTACCCTCATGATTACAATAATCCAATGGCAAAAGC
>gene=chr5_56994683-56994927; species=ponAbe
AAGGGGAGATTTAAATCTAGGGGAATAAAAACAGGCCTGACCTTCCATGGATCTAAGGAAAATGGGCATACAAGGCACCAGCAGGGAAGGGTGAGTGATGCCCTTCACATTCCTGAGAATAATGACACATCTGAATGGAATGCAAATACTCCAGGTGAAGAGGCTGTTCAAGTAGTGACAGGATAATGCTCTCATCTGCACTTCCCATTTATCATCACGATTACAATAATACAATGGCAAAAGC
>gene=chr5_56994683-56994927; species=rheMac
AAGAGGAGATTTAAATTTAAGGGAATAAAAACAGGCCTGACCTTCCATGGATCTAATGAAAATGGGTATACAAGGTACCAGCAAGGAAGGGTGAGCGATGCCCTTCACATTCCGGGGAGTAATGACACATCTGAATGGAATGCAAATACTCCAGGTGAAGAGGCTGTTCAAGTAGTGACAGGATAATGCTCTCACCTGCACTGCCCATTTACCCTCATGATTACAATAATCCAATGGCAAAAGC
>gene=chr5_57137561-57137805; species=hg19
CCCATAGGATGGGAATCGCTTCCTCTCTCGACTTTCCTTGACACAACTTGCTCAGGAGGAATGCAAAGGATGGGTGGGATCTTCCCCAGCATGAGAGTGAAAGGAAGCCACATACCAAAGAGATGACGGTGGCACAAGAAATGCTGCAGCTGCTAATTCCACCTCCACCCTGTGGGACAACTGCTTAGCAATATTTCAAAGGCAAAAACAAAGTACAGGAAAAAAGAAAAAAAATGGATTTAAC
>gene=chr5_57137561-57137805; species=bosTau
CCCGGAGGATGGGAATCGCTTCCTCTCTCGCCTTTCCTTGACACAACTTGCTCCGGAGGAATGCAAAGGATGGGTGGGATCTTCCCCAACATGAGAGTGAAAGGAAGCAACATACCACAGAGATGAC---GGCGTAAGAAACGCTGCAGCCGCTGGTTCCAGCTCCACCCTGTGGGACAACCGCTTCCCAATATTTCAAAGGCAAAGGCAACTTACAGGAAAG-TGAAAAAAAATGCGTTCAAC
>gene=chr5_57137561-57137805; species=calJac
CCCAGAGTATGGGAATCGCTTCCTCTCTCGCCTTTCCTTGACACAACTTGCTCAGGAGGAATGCAAAGGATGGGTGGGATCTTCCCCAACATGAGAGTGAAAGGAAGCCACATACCAAAGAGATGACGGTGGCACAAGAAATGCTGCAGCTGCTAATTCCACCTCCACCCTGTGGGACAACTGCTTAGCAGAACTGCAAAGGCAAAGGCAACTTACAGGAAAAAAGAAAAAAAATGGATTTAAC
>gene=chr5_57137561-57137805; species=canFam
CCCGGAGGATGGGAATAGCTTCCTCTCTTGCCTTGCCTTGACACAACTTGCTCAGGAGGAATGCAAAGGAGGGGTGGGATCTTCCCCAACCGGAGAGTGAAAGGAAGCAACATACCGATGCGATGAC---GCTGAAAGACATGCTGCAGCTGCTAATTCCACCTCCACCCTGTGGGACAACTGCTTAGCAGCAGTTCAAAGGCAAAGGCAGCTTACAGGAAAGAAGGGAAAAAAATCATTTAAC
>gene=chr5_57137561-57137805; species=equCab
CCCGGATGTTGGGAATAGCTTCCTCTCTCGCCTTTCCTTGACACAACTTGCTCAGGAGGAATGCAAAGGATGGGTGGGATCTTCCCCAACAGGAGAGTGAAAGGAAGCAACATACCAAAGAGATGAC---GGCCTAAGAAATGCTGCAGCTGCTAATTCCACCTCCACCCTGTGGGACAACCGCTTAGCAATATTTCAAAGGCAAAGGCAACTTACAGGAAAGAA-GAAAAAAATGCATTTAAC
>gene=chr5_57137561-57137805; species=gorGor
CCCAGAGGATGGGAATCGCTTCCTCTCTCGACTTTCCTTGACACAACTTGCTCAGGAGGAATGCAAAGGATGGGTGGGATCTTCCCCAGCATGAGAGTGAAAGGAAGCCACATACCAAAGAGATGACGGTGGCACAAGAAATGCTGCAGCTGCTAATTCCACCTCCACCCTGTGGGACAACTGCTTAGCAATA-TTCAAAGGCAAAAACAACGTACAGGAAAAAAGAAAAAAAATGGATTTAAC
>gene=chr5_57137561-57137805; species=panTro
CCCAGAGGATGGGAATCGCTTCCTCTCTTGACTTTCCTTGACACAACTTGCTCAGGAGGAATGCAAAGGATGGGTGGGATCTTCCCCAGCATGAGAGTGAAAGGAAGCCACATACCAAAGAGATGACGGTGGCACAAGAAATGCTGCAGCTGCTAATTCCACCTCCACCCTGTGGGACAACTGCTTAGCAATATTTCAAAGGCAAAAACAACGTACAGGAAAAAAGAAAAAAAATGGATTTAAC
>gene=chr5_57137561-57137805; species=papHam
CCCAAAGGATGGGAATCGCTTCCTCTCTCGCCTTTCCTTGACACAACTTGCTCAGGAGGAATGCAAAGGATGGGTGGGATCTTCCCCAACATGAGAGTGAAAGGAAGCCACATACCAAAGAGATGACGGTGGCACAAGAAATGCTGCAGCTGCTAATTCCACCTCCACCCTGTGGGACAACTGCTTAGCGATATTTCAAAGGCAAAAGCAACGTACAGGAAAAAAGAAAAAAAATGGATTTAAC
>gene=chr5_57137561-57137805; species=ponAbe
CCCAGAGGATGGGAATCGCTTCCTCTCTCGCCTTTCCTTGACACAACTTGCTCAGGAGGAATGCAAAGGATGGGTGGGATCTTCCCCAACATGAGAGTGAAAGGAAGCCACATACCAAAGAGATGACGGTGGCACAAGAAATGCTGCAGCTGCTAATTCCACCTCCACCCTGTGGGACAACTGCTTAGCGATATTTCAAAGGCAAAAGCAACGTACAGGAAAAAAGAAAAAAAATGGATTTAAC
>gene=chr5_57137561-57137805; species=rheMac
CCCAAAGGATGGGAATCACTTCCTCTCTCGCCTTTCCTTGACACAACTTGCTCAGGAGGAATGCAAAGGATGGGTGGGATCTTCCCCAACATGAGAGTGAAAGGAAGCCACATACCAAAGAGATGACGGTGGCACAAGAAATGCTGCAGCTGCTAATTCCACCTCCACCCTGTGGGACAACTGCTTAGCGATATTTCAAAGGCAAAAGCAACGTACAGGAAAAAAGAAAAAAAATGGATTTAAC
>gene=chr5_81051226-81051470; species=hg19
ACAGAACTAGTTCCAGAAGAAGAACTCCATGTTCCTGGCTGGCAGTCCTTTTCCCAGACCACGAAGCCACACCTCTTTCTCTCAGAAGTGACTATTCCACCAAGGAATGTGAGCAAGCTCTGAGATGTTTGTCATTCAGATTACCTTGTGAAACTTCACTCCCAGGCAGAAGAGACCAGCATGCTCAGATTCACAAAATGCTCAAATGCCATGTACCAAAGTAATGAAATGAATAGTCATTGCA
>gene=chr5_81051226-81051470; species=bosTau
ACAATACTAGTTCCAAGATGAGAACTCTGTGTTCCTGGCTGACAGTCCCGTTCCCAGACCACGAAGCCGCACCTCTTTCTCTCAGAAGTGACTATTCCACAGAGGAATGTGAGCAAGCTCTGAGATGTTTGTCACTCAGACTACTGTTTGAAACTTCACTCCTAAGCAGAAGAGACCAGCATGCTCATATTCAAAAACTGTTCACATGCCATGTACCAAAGTAATGGAATGAATAGTCATTACA
>gene=chr5_81051226-81051470; species=calJac
ACAGAACTAGTTCC---AGAAGAACTCCATGTTCCTGGCTGGCAGTCCTTTTCCCAGACCGCGAAGCCACAC--CTTTCTCTCAGAAGTGACTATTCCACCAAGGAATGTGAGCAAGCTCTAAGATGTTTGTCATTCAAACTACCTTGTGAAACTTCACTCCCAGGCAGAACAGACCAGCATGCTCAGATTCACAAAATGCTCAAATGCCAGATACCAAAGGAATGAAATGAATAGTCATTGCA
>gene=chr5_81051226-81051470; species=canFam
acagaaatagttccaggatgagaactctgtgttcctggctgacagtcctgttctcagaccacgaagccgcacctctttctctCAAAAGTGACTCTTCCACAGAGGAATGTGAGCAAGCTCTGAGATGTTTGTCACTCAAACTACCATATGAAACTTCACTCCCAGGCAGAAGAGACTAGCATGCTTAGGTTCACAAACTGCTTACATGCCATGTACCAAAATAATTCAATGAACAGTCATTACA
>gene=chr5_81051226-81051470; species=equCab
atagagctagttccaggatgagaactctgtgttcctggctggcagtcgtgttcccagaccacgaagccgcacctctTTCTCTCAGAAGTGACTATTCCACAGAGGAATGTGAGCAAGCTTTGAGATGTTTGTCACTCAAACTACTGTATAAAACTTCACTCCCAGGCAGAACAGACTCGCCTGCTCACATTCACAAACTGCTCACATGGCATGTACCAAAGAAATGGAATGAACAATTATTACG
>gene=chr5_81051226-81051470; species=gorGor
----------------------------------------------------------------AGCCACACCTCTTTCTCTCCGAAGTGAC-AATCCACCAAGGAATGTGAGCAAGCTCTGAGATGTTTGTCATTCAGACTACCTTGTGAAACTTCACTCCCAGGCAGAAGAGACCAGCATGCTCAGATTCACAAAATGCTCAAATGCCATGTACCAAAGTAATGCAATGAATAGTCATTGCA
>gene=chr5_81051226-81051470; species=panTro
ACAGAACTAGTTCCAGAAGAAGAACTCCATGTTCCTGGCTGGCAGTCCTTTTCCCAGACCACGAAGCCACACCTCTTTCTCTCCGAAGTGACTATTCCACCAAGGAATGTGAGCAAGCTCTGAGATGTTTGTCATTCAGACTACCTTGTGAAACTTCACTCCCAGGCAGAAGAGACCAGCATGCTCAGATTCACAAAATGCTCAAATGCCATGTACCAAAGCAATGAAATGAATAGTCATTGCA
>gene=chr5_81051226-81051470; species=papHam
ACAGAACTAGTTCCAGAAGAAGAACTCCATGTTCCTGGCTGGCAGTCCTTTTCCCAGACCACGAAGCCACACCTCTTTCTCTCAGAAGTGACTATTCCACCAAGGAATGTGAGCAAGCTCTGAGATGTTTGTCATTCAGACTACCTTGTGAAACTTCACTCCCAGGCAGAACAGACCAGCATGCTCAGATTCACAAAATGCTCAAATGCCATGTACCAAAGTAATGAAATGAATAGTCATTGCA
>gene=chr5_81051226-81051470; species=ponAbe
ACAGAACTAGTTCCAGAAGAAGAACTCCATGTTCCTGGCTGGCAGTCCTTTTCCCAGACCACGAAGCCACACCTCTTTCTCTCAGAAGTGACTGTTCCACCAAGGAATGTGAGCAAGCTCTGAGATGTTTGTCATTCAGACTACCTTGTGAAACTTCACTCCCAGGCAGACCAGACCAGCATGCTCAGATTCACAAAATGCTCAAATGCCATGTACCAAAGTAATGAAATGAATAGTCATTGCA
>gene=chr5_81051226-81051470; species=rheMac
ACAGAACTAGTTCCAGAAGAAGAACTCCATGTTCCCGGCTGGCAGTCCTTTTCCCAGACCACGAAGCCACACCTCTTTCTCTCAGAAGTGACTATTCCACCAAGGAATGTGAGCAAGCTCTGAGATGTTTGTCATTCAGACTACCTTGTGAAACTTCACTCCCAGGCAGAACACACCAGCATGCTCAGATTCACAAAATGCTCAAATGCCGTGTACCAAAGTAATGAAATGAATAGTCATTGCA
>gene=chr5_90236415-90236659; species=hg19
ATATACTGTGATGTTTTTCAGTTTGTGGATTAATTTCACAAACTGCATGGAAGCAAAAAGCCTTGCTCTGTTATAACTCAAACAAAAGCCCACAGAAGGAGAGAAAGGATGCTGCAAAGGCTGGAGCCAGCCAGTTTGAACCGGCACTAGTTAGTAGTGACACAGAGAAAAGAGGTGGGACCAGCACAGGAAGGAGGAGCATTCACACTCAGAGGGGAATTACATTCAGCCACTGCCTCATTTC
>gene=chr5_90236415-90236659; species=bosTau
AT---------GTTTTTTCAGTTTAGGGGTTAATTGCA-AAGCTGCATGGAAGCAAAAAGCCATGCTCTATTCTAACTCAAACAAAAGCCCAGAGAAACAGAGGAAGGATGCTGCAGAGACTGGAGCCAGCCAGTTTGAACCGGCACTAGTTAGTAATGACAGGGAGAACCGAGGTGGGACCGG--CAGAGAGGAGGAGTGCACAG-----AAGGGAAATTACATTCAGCCAGAGCCTTGTTTC
>gene=chr5_90236415-90236659; species=calJac
ATATGCTGCAATGTTTTTCAGTTTGTGGATTAATTTTACAAACTGCATGGAAGCAAAAAGCCCTGCTCTGTTCTAACTCAAACAAAAGCCCACAGAAGGAGAGAAAGGTTGCTGCAAAGGCTGGAACCAGCCAGTTTGAACCGGCACTAGTTAGTAATGACAGAGAGAAAAGAGGTGGGACCAGCGCAGGAAGGAGGAGCACTCG-ACTCAGAGGGGAATTACATTTAGCCACTGCCTCATTTC
>gene=chr5_90236415-90236659; species=canFam
ATACACCGTGATGTTTTTCAGTCTGTGGGTTAATTGAACAAGCTACGTGGAAGCAAAAAGCCATGCTCTGTTGTAACTGGAACAAAAGCTCAGAGAAAGAGAGGAAGGATGCTGCAAACACTGGAGCCAGCCAGTTTAAACCGGCGCTAGTTAGAACAGACAGGGAGAGGAGAGGTGGGACCAG--CAGAGAGGAGGGGCACTGGG-----AAGGGGAATTACATTCAGCCAATTCCTCATTTC
>gene=chr5_90236415-90236659; species=equCab
ATACGCCCTGATGTTTTTCAGTTTGCATGTTAATTGCACAAGCTGCATGGAAGCAAAAAGCCATGCTCTGTTCTAACTTGAACAAAAGCCCAGAGAAAGAGAGGAAGGATGCTGCAGAGACTGGAGCCAGCCAGTTTGAACCGGCACTAGTTAATAATGACAGGGAGAGAAGAGGTGGGACCAG--CAGAGAGGAGGAGCACCCAG-----AAGGGGAATTACATTCAGCCAGTGCCTCATTGC
>gene=chr5_90236415-90236659; species=gorGor
ATATACTGTGATGTTTTTCAGTTTGTGGATTAATTTCACAAACTGCATGGAAGCAAAAAGCCTTGCTCTGTTATAACTCAAACAAAAGCCCACAGAAGGAGAGAAAGGATGCTGCAAAGGCTGGAGCCAGCCAGTTTGAACCAGCACTAGTTAGTAATGACACAGAGAAAAGAGGTGGGACCAGCACAGGAAGGAGGAGCATTCACACTCAGAGGGGAATTACATTCAGCCACTGCCTCATTTC
>gene=chr5_90236415-90236659; species=panTro
ATATACTGTGATGTTTTTCAGTTTGTGGATTAATTTCACAAACTGCATGGAAGCAAAAAGCCTTGCTCTGTTATAACTCAAACAAAAGCCCACAGAAGGAGAGAAAGGATGCTGCAAAGGCTGGAGCCAGCCAGTTTGAACCGGCACTAGTTAGTAATGACACAGAGAAAAGAGGTGGGACCAGCACAGGAAGGAGGAGCATTCACACTCAGAGGGGAATTACATTCAGCCACTGCCTCATTTC
>gene=chr5_90236415-90236659; species=papHam
ATATACTGTGATGTTTTCCAGTTTGTGGATTAATTTCACAAACTGCATGGAAGCAAAAAG-CTTGCTCTGTTCTAACTCAAACAAAAGCCCACAGAAGGAGAGAAAGGATGCTGCAAAGGCTGGAGCCAGCCAGTTTGAACCGGCACTAGTTAGTAATGGCAGAGAGAAAAGAGGTGGGACCAGCGCAGGAAGGAGGAGCATTCACACTCAGAGGGGAATTACATTCAGCCACTGCCTCATTTC
>gene=chr5_90236415-90236659; species=ponAbe
ATATACTGTGATGTTTTTCAGTTTGTGGATTAATTTCACAAACTGCATGGAAGCAAAAAGCCTTGCTCTGTTATAACTCAAACAAAAGCCCACAGAAGGAGAGAAAGGATGCTGCAAAGGCTGGAGCCAGCCAGTTTGAACCGGCACTAGTTAGTAATGACAGAGAGAAAAGAGGTGGGACCAGTGCAGGAAGGAGGAGCATTCACACTCAGAGGGGAATTACATTCAGCCACTGCCTCATTTC
>gene=chr5_90236415-90236659; species=rheMac
ATATACTGTGATGTTTTCTAGTTTGTGGATTAATTTCACAAACTACATGGAAGCAAAAAG-CTTGCTCTGTTCTAACTCAAACAAAAGCCCACAGAAGGAGAGAAAGGATGCTGCAAAGGCTGGAGCCAGCCAGTTTGAACCGGCACTAGTTAGTAATGGCAGAGAGAAAAGAGGTGGGACCAGCGCGGGAAGGAGGAGCATTCACACTCAGAGGGGAATTACATTCAGCCACTGCCTCATTTC
>gene=chr5_90675848-90676092; species=hg19
CGCCTTCCTTTCCCTTTCTTCCCTCTTCGCTCCCTTTTTGTGCCAGCTCAGCAGTCTCATTGAAGCGAGCGGCGGCGGCCGCGCCGTGGTAAACAAGTGCCGGGCTGTCAATCAAGAACTAGACCGGAGCAGGAGAGGACCGGCCTAAACCGGCGCGAGCAGATCCCAGCCGGCCTGCCCGCGcgccgccgccgccgccgctgccgccCGCGCGCCCCGCTATACATACGGCATACGTCGCGCG
>gene=chr5_90675848-90676092; species=bosTau
TGCCTCCCTCTCCTTTTCTTCCCTTCTCGCTCCCTTTTTGTGCCAGCTCAGCAGTCTCATTGAGGCGAGCGGCGGCGGCCCCGCCGTGGTAAACAAGTGCTGGGCTGTCAATCAAGAACTAGACCGGAGCAGGAGAGGACCGGCCTAAACCGGCGCGAGCAGATCCCAgccggcccgcccgcgcg------------ccgc---cgcccgcgcgccccgcTATACATACGGCATATGTCGCGCG
>gene=chr5_90675848-90676092; species=calJac
TGCCTTCTTCTCCCTTTCTTCCCTCCTCGCTCCCTTTTTGTGCCAGCTCAGCAGTCTCATTGAGGCTA-------cggccgcgccgTGGTAAACAAGTGCCCGGCTGTCAATCAAGAACTAGACCGGAGCAGGAGAGGACCGGCCTAAACCGGCGCGAGCAGATCCCAgccggcccgcccgcgcgccgccgc------------cgctcgcgcgccccgcTATACATACGGCATACGTCGCGCG
>gene=chr5_90675848-90676092; species=canFam
CGCCTCCCTCTCCTTCCCTTCCCGCCTCG-TCCCTTTTTGTGCCAGCTCAGCA--TGCCTTGA-GCGAGCGGAGG-------------------------------------------------------------------------------------------------------------------------------------------------------------------------
>gene=chr5_90675848-90676092; species=equCab
T-CCTCCCTCTCACAGGCTTCGCTCCCAGCTCCCTTTTTGTGCCAGCTCAGCAGTCTCATTGAAGCGAgcggcggccgccgcgccgcggTAAACAAGTGCCGGGCTGTCAATCAAGAACTAGACCGGAGCAGGAGAGGACCGGCCTAAACCGGCGCGAGCAGATCCCAGCCGGCCCGCccgcgcg------------ccgc---cgccGGCGCGCTCCGCTATACATACGGCATACGTCGCGCG
>gene=chr5_90675848-90676092; species=gorGor
CGCCTTCTTTTCCCTTTCTTCCCTCTTCGCTCCCTTTTTGTGCCAGCTCAGCAGTCTCATTGAGGCGAGCGGCGGCGGCCGCGCCGTGGTAAACAAGTGCCGGGCTGTCAATCAAGAACTAGACCGGAGCAGGAGAGGACCGGCCTAAACCGGCGCGAGCAGATCCCAGCCGGCCTGCccgcgcgccgccgccgccgccgctgctgccCGCGCGCCCCGCTATACATACGGCATACGTCGCGCG
>gene=chr5_90675848-90676092; species=panTro
CGCCTTCCTTTCCCTTTCTTCCCTCTTCGCTCCCTTTTTGTGCCAGCTCAGCAGTCTCATTGAGGCGAGCGGCGGCGGCCGCGCCGTGGTAAACAAGTGCCGGGCTGTCAATCAAGAACTAGACCGGAGCAGGAGAGGACCGGCCTAAACCGGCGCGAGCAGATCCCAGCCGGCCTGCCCGCGcgccgccgccgccgccgc---cgccCGCGCGCCCCGCTATACATACGGCATACGTCGCGCG
>gene=chr5_90675848-90676092; species=papHam
CGCCTTCCTCTCCCTTTCTTCCCTCTTCGCTCCCTTTTTGTGCCAGCTCAGCAGTCTCATTGAGGCGAGCGGCGGCGGCCGCGCCGTGGTAAACAAGTGCCGGGCTGTCAATCAAGAACTAGACCGGAGCAGGAGAGGACCGGCCTAAACCGGCGCGAGCAGATCCCAGCCGGCCTGCTcgcgcgccgccgccgc---------cgcccgcgcgccccgcTATACATACGGCATACGTCGCGCG
>gene=chr5_90675848-90676092; species=ponAbe
CGCCTTCCTCTCCCTTTCTTCCCTCTTCGCTCCCTTTTTGTGCCAGCTCAGCAATCTCATTGAGGCGAGCGGCGGCGGCCGCGCCGTGGTAAACAAGTGCCGGGCTGTCAATCAAGAACTAGACCGGAGCAGGAGAGGACCGGCCTAAACCGGCGCGAGCAGATCCCAGCCGGCCTGCCCGCGcgccgccgccgccgccgctgccgccCGCGCGCCCCGCTATACATACGGCATACGTCGCGCG
>gene=chr5_90675848-90676092; species=rheMac
CGCCTTCCTCTCCCTTTCTTCCCTCTTCGCTCCCTTTTTGTGCCAGCTCAGCAGTCTCATTGAGGCGAGCGGCTGCGGCCGCGCCGTGGTAAACAAGTGCCGGGCTGTCAATCAAGAACTAGACCGGAGCAGGAGAGGACCGGCCTAAACCGGCGCGAGCAGATCCCAGCCGGCCTGCTcgcgcgccgccgccgc---------cgcccgcgcgccccgcTATACATACGGCATACGTCGCGCG
>gene=chr5_93698106-93698350; species=hg19
AAAATACAGTGAAGAAACCATCACTCTAGCCAATAACGTGGATGCAACATACTTTATCTCATGTGGTGTTACTACTTAGTTGAAccctttgtctagactacttctcaccttggctacctggctgactcatagctcaggtatccccatctccagatgtacgttctgactccctctgcattcagcttatcttcccctcctctgtgatcttctactgtacttatatggtaacttgcatgaacctcta
>gene=chr5_93698106-93698350; species=bosTau
AAAATTCAGTGAAGAGACTGTTACTCTAGCCAATACGCAGGAT----------------------------------------------------GACCACTGCTCATCTTGGGTCcctggctgactcaggtctcaagtatcaccatatccgggtggatttcctgacggcttctgcattca-gtggagtgtccctcctctgacaccttccactgcacctgcatg------------aacctctg
>gene=chr5_93698106-93698350; species=calJac
AAAATGTAGTGAAGAAACCATCACTCTAGCCAAAAACCTGGATGTAACATGCTCTATCTCATGTTGTGTTACTACTTagttgaaccctttgtctagactatctttcatcttggctacctggctgactcatagctcaggtatccccatttccagatgtaagtcctgactccctctgcattcagcttgagtttacctcttctgtgatcttctactgtacttctatggtaacttgcataagcctctg
>gene=chr5_93698106-93698350; species=canFam
AAAATGCAGTGAAGAGACCATAATTCTAGCCAATAACCCGGATGCAACATA-TCTCTCTCATGTTGTGCTACTATCTACTCAAACCATCTCTCTCGACTGTGTCTTACTTTGGCTAcctggctgactcccgtcttacgtatccgcctgtccgggtgtatttcctgacggctccagcattcc-----agtt------ctctgtgatcttccactgtacttcaacggtaccttgcatgtacctcta
>gene=chr5_93698106-93698350; species=equCab
AAAATGCAGTGAAGAGACCATTACTCTAGCCAATAACCTGGATGCAACATACTCTCTCTCATGTTGTGTT---ATCTAGTCAAAAcctctgtctagcccacctctcaccttggctacctggctgactcctgtctcaagtatcatcatctccgggtatatttcctga-tgcccctgcattcagttggagtctccctcctctgtgatcctccgctgtacttctatggtaacttgcacgaagctcca
>gene=chr5_93698106-93698350; species=gorGor
AAAATACAGTGAAGAAACCATCACTCTAGCCAATAACGTGGATGCAACATACTTTATCTCATGTGGTGTTACTACTTAGTTGAAccctttgtctagactacctctcaccttggctacctggctgactcatagctcaggtatccccatctccagatgtatgttctgactccctctgcattcagcttatcttcccctcctctgtgatcttctactgtacttatatggtaacttgcatgaacctcta
>gene=chr5_93698106-93698350; species=panTro
AAAATACAGTGAAGAAACCATCATTCTAGCCAATAATGTGGATGCAACATACTTTATCTCATGTGGTGTTACTACTTAGTTGAACCCTTTGTCTAGACTACTTCTCACCTTGGCTACCTGGCTGACTCATAGCTCAGGTATCCCCATCTCCAGATGTACGTTCTGACTCCCTCTGCATTCAGCTTATCTTCCCCTCCTCTGTGATCTTCTACTGTACTTATATGGTAACTTGCATGAACCTCTA
>gene=chr5_93698106-93698350; species=papHam
AAAATGTAGTGAAGAAACCATCACTCTAGCCAATAACATGGATGTAACATACTTTATCTCATGTGGTGCTACTACTTAGTTGAAccctttgtctagactacctctcaccttggctacctggctgactcatagctcggatatccccatctccagatgtacgtcctgactccctctgcattcagtttatcttcccctcctctgtgatcttctactgtacttatatggtaacttgcatgaacctcta
>gene=chr5_93698106-93698350; species=ponAbe
AACATGTAGAGAAGAAACCATCACTCTAGCCAATAACCTGGATGCAACATACTTTATCTCATGTGGTGTTACTACTTAGTTGAAccctttgtctagactacctctaaccttggctacctggctgactcatagctcaggtatccccatctccagatgtacgttctgactccctctgcattcagcttatcttcccctcctctgtgatcttctactgtacttatatggtaacttgcatgaacctcta
>gene=chr5_93698106-93698350; species=rheMac
AAAATGTAGTGAAGAAACCATCACTCTAGCCAATAACATGGATGTAACATACTTTATCTCATGTGGTGTTACTACTTAGTTGAAccctttgtctagactacctctcaccttggctacctggctgactcatagctcggatatccccatctccagatgtatgtcctgactccctctgcattcagtttatcttcccctcctctgtgatcttctactgtacttatatggtaacttgcatgaaccgcta
>gene=chr5_125475530-125475774; species=hg19
TTTTCCCTTTACGGATCATCCCTCTATTTATAAAAGAGCTGAAATTAACATTTCCTGCTTTTGTCAAATTGAAGCATCTTTCAATAGTTCTCGGCAAACATCTGAAGGATTCTTGCATCCTGAGATCATCTGGCCATTATGTTTTCAAGTGTTGTCTCTCTTCAAGCACTGGGTGAGACATACAGAATAAGTGATTGCAGATTCTCTCTAAAATAGCAGCAAGAACACAACGAAAATACCCAAC
>gene=chr5_125475530-125475774; species=bosTau
-TTTCCCTTTACAGATCATCCCTCTATTTATAAAAGAACTGAAATTAACATTTCCTGCTTTTGTCAGACTGAAGCATCTTTCAATAGTTCTCAGCAAACATCTGAAGGATTCTTGCATCCTGAGATCATCTGGCCATTATGTTTTCAAGTGTTGTCTCTCTTCAAGAGCTGAGGGAGGCACACAGAATAAGTGATTGCAGATTCTTTGTAAAATAGAAACAAGAACACAACAAAAATACCCAAT
>gene=chr5_125475530-125475774; species=calJac
TTTTCCCTTTGTAGATCATCCCTCTATTTATAAAAGAGCTGAAATTAACATTTCCTGCTTTTGTGAAACTGAAGCATCTTTCAATAGTTCTCGGCAAACATCTGAAGGATTCTTGCATCCTGAGATCATCTGGCTATTATGTTTTCAAGTGTTGTCTCTTTTCAAGCACTGGATGAGACATACAGAGTAAGTGATTGCAGATTCTCTCTAAAACAGCAACAAGAACACAACAAAAATACCCGAC
>gene=chr5_125475530-125475774; species=canFam
TTTTCCCTTTACAGATCATCCCTCTATTTATAAAAGAGCTGAAATTAACATTTCCTGCTTTTGTCACACTGAAGCATCTTTCAATAGTTCCCAGCAAACATCTGAAGGATTCTTGCATCCTGAGATCATCTGGCCATTATGTTTTCAAGTGTTGTCTCTTTTCAAGAACTGGGTGAGATGCACAGAATAAGTGATTGCAGATTCTTTGTAAAATAGCAACAAGAACACAACAAAAATACCCGAT
>gene=chr5_125475530-125475774; species=equCab
TTTTCCCTTTACAGATCATCCTTCTATTTATAAAAGAGCTGAAATTGACATTTTCTGCTTTTGTCAAGCTGAAGCATCTTTCAATAGTTCTCAGCAAACATCTGAAGGATTCTTGCATCCTGAGATCATCTGGCCATTATGTTTTCAAGTGTTGTCTCTCTTCAAGAACTGAGTGAGACACACAGAATAAGTGATTGCAGATTCTTTGTAAAATAGCAACAAGAACACAACAGAAATACCCGAT
>gene=chr5_125475530-125475774; species=gorGor
TTTTCCCTTTACGGATCATCCCTCTATTTATAAAAGAGCTGAAATTAACATTTCCTGCTTTTGTCCAACTGAAGCATCTTTCAATAGTTCTCGGCAAACATCTGAAGGATTCTTGCATCCTGAGATCATCTGGCCATTATGTTTTCAAGTGTTGTCTCTCTTCAAGCACTGGGTGAGACATACAGAATAAGTGATTGCAGATTCTCTCTAAAATAGCAGCAAGAACACAACGAAAATACCCAAC
>gene=chr5_125475530-125475774; species=panTro
TTTTCCCTTTACGGATCATCCCTCTATTTATAAAAGAGCTGAAATTAACATTTCCTGCTTTTGTCAAACTGAAGCATCTTTCAATAGTTCTCGGCAAACATCTGAAGGATTCTTGCATCTTGAGATCATCTGGCCATTATGTTTTCAAGTGTTGTCTCTCTTCAAGCACTGGGTGAGACATACAGAATAAGTGATTGCAGATTCTCTCTAAAATAGCAGCAAGAACACAACGAAAATACCCAAC
>gene=chr5_125475530-125475774; species=papHam
TTTTCCCTTTACGGATCATCCCTCTATTTATAAAAGAGCTGAAATTAACATTTCCTGCTTTTGTCAAACTGAAGCATCTTTCAATAGTTCTCGGCAAACATCTGAAGGATTCTTGCATCCTGAGATCATCTGGCCATTATGTTTTCAAGTGTTGTCTCTCTTCAAGCACTGGGTGAGATGTACAGAATAAGTGATTGCAGATTCTCTCTAAAATAGCAACAAGAACACAACGAAAATACCCAAT
>gene=chr5_125475530-125475774; species=ponAbe
TTTTCCCTTTACGGATCATCCCTCTATTTATAAAAGAGCTGAAATTAACATTTCCTGCTTTTGTCAAACTGAAGCATCTTTCAATAGTTCTCGGCAAACATCTGAAGGATTCTTGCATCCTGAGATCATCTGACCATTATGTTTTCAAGTGTTGTCTCTCTTCAAGCACTGGGTGAGACGTACAGAATAAGTGATTGCAGATTCTCTCTAAAATAGCAACAAGAACACAACGAAAATACCCAAC
>gene=chr5_125475530-125475774; species=rheMac
TTTTCCCTTTACGGATCATCCCTCTATTTATAAAAGAGCTGAAATTAACATTTCCTGCTTTTGTCAAACTGAAGCATCTTTCAATAGTTCTCGGCAAACATCTGAAGGATTCTTGCATCCTGAGATCATCTGGCCATTATGTTTTCAAGTGTTGTCTCTCTTCAAGCACTGGGTGAGATGTACAGAATAAGTGATTGCAGATTCTCTCT-AAATAGCAAGAAGAACACAACGAAAATACCCAAT
>gene=chr5_137673103-137673347; species=hg19
TCCCTTTCTGTTTAAGGAAAGTCTAACCACCGCACTTCTCCCCACCTCCCCGCACCTCCCCCCAGGCAAACGCAAGCAACTGAACCGCCTATGATGTCATAATCACAATCCCATTACCTCATCCTGCTGGGGGGGAGGGGGCGGAGAGAGAAGAGAGGGAGTGAACAGCCCTGGGCTATCCTGAGCTTTACAAAGTGTTCTGGGTGAGGGCAAATTACAGAACCAAGTGGAAACGTCCCCGCAA
>gene=chr5_137673103-137673347; species=bosTau
TCCCAGAAAGGTTAAAGAAAGTGTAACCACCGTACTCCCCC----------------CTCCCCC-----ACGCAAGCAACTGAACCGCCTATGATGTCATAATCACAATCCCATTACCTCATCCTGCTGGGG----GGGGGCATAGAGAGAGGAGAAGGAGTGAACAGCCCTGGGCCCTCGTCGGATTTAC--AGTATTTTGAGTGACAGCTAGCTACACAAACAAGTGGAAACG-GCCCGCAA
>gene=chr5_137673103-137673347; species=calJac
TCCCTTTCTGTTTAACGAAAGTGTAACCACCGTACTTCTCCCCACCTCCCCGCACCTCCCCCCAC-CCAACGCAAGCAACTGAACCGCCTATGATGTCATAATCACAATCCCATTACCTCATCCTGCTGGGGG---GGGGGCGGAGAGGGAGGATAGGGAGTGAACAGCCTTGGGCTATCCTGAGCTTTACAAAGTGTTCTGGGTGAGGGCAAATTACAAAACCGAGTGGAAACGGCCCCGCAA
>gene=chr5_137673103-137673347; species=canFam
TCCCTTTCTGTCTAAGGAAAGTGTAACCACCATACTCCCCCCCCTCCCC------CGCCCACCC-----CCGCAAGCAACTGAACCGCCTATGATGTCATAATCACAACCCCATTACCTCATCCTGCTGGGG----GGGTGCGTAGAGGAAGGAGGAGGAGTGAGCAGCCCTGGGCCCTTTTCAGCTTTACAAAGTGTTTTGGGTGAGGGCTAATTACAGAATCAATTGGGAACGGCCCCGCAA
>gene=chr5_137673103-137673347; species=equCab
TCCCTTTCTGTCTAACGAAAATGTAACCACCGTATTCCCCGCCCCCGCC--------CCCCCCC-----ATGCAAGCAACTGAACCGCCTATGATGTCATAATCACAATCCCATTACCTCATCCTGCTGGGG----GGGTGCGTAGAGGGAGGAGAAGGAGTGAACAGCCTTGAGCCCTCCTCAGTTTTACAAAGTGTTTTGGGTAGGGGCTAATTACAGAACCAAGTAGGAACGGCCCCGCGA
>gene=chr5_137673103-137673347; species=gorGor
TCCCTTTCTGTTTAAGGAAAGTGTAACCACCGCACTTCTCCCCACCTCCCCGCACCTCCCCCCCAGCAAACGCAAGCAACTGAACCGCCTATGATGTCATAATCACAATCCCATTACCTCATCCTGCTGGGGGGGAGGGGGCGGAGAGAGAGGAGAGGGAGTGAATAGCCCTGGGCTATCTTGAGCTTTACAAAGTGTTCTGGGTGAGGGCAAATTACAGAACCAAGTGGAAACGTCCCCGCAA
>gene=chr5_137673103-137673347; species=panTro
TCCCTTTCTGTTTAAGGAAGGTCTAACCACCGCACTTCTCCCCACCTCCCCGCACCTCCCCCCCGGCAAACGCAAGCAACTGAACCGCCTATGATGTCATAATCACAATCCCATTACCTCATCCTGCTGGGGGGGAGGGGGCGGAGAGAGAAGAGAGGGAGTGAACATCCCTGGGCTATCCTGAGCTTTACAAAGTGTTCTGGGTGAGGGCAAATTACAGAACCAAGTGGAAACGTCCCCGCAA
>gene=chr5_137673103-137673347; species=papHam
TCCCTTTCTGTTTAAGGAAAGTGTAACCACCGTACTTCTCCCCACCTCCCCGCACCTCCCCCA---CAAACGCAAGCAACTGAACCGCCTATGATGTCATAATCACAATCCCATTACCTCATCCTGCTGAGG----GGGGGCGGAGAGAGAGGAGAGGGAGTGAACAGCCCTGGGCTATCCTGAGCTTTACAAAGTGTTCTGGGTGAGTGCAAATTACAGAACCAAGTGGAAACGTCCCCGCAA
>gene=chr5_137673103-137673347; species=ponAbe
TCGCTTTCTGTTTAAGGAAAGTGTAACCACCGTACTCTTCTCCACCTCCCCGCACCTCCCCCTC--CAAACGCAAGCAACTGAACCGCCTATGATGTCATAATCACAATCCCATTACCTCATCCTGCTGAGG----GGGGGCGGAGAGAGAGGAGAGGGAGTGAACAGCCCTGGGCTATCCTGAGCTTTACAAAGTGTTCTGGGTGAGGGCAAATTACAGAACCAAGTGGAAACGTCCCCGCAA
>gene=chr5_137673103-137673347; species=rheMac
TCCCTTTCTGTTTAAGGAAAGTGTAACCACCGTACTTCTCCCCACCTCGCCGCACCTCCCCCAA--CAAACGCAAGCAACTGAACCGCCTATGATGTCATAATCACAATCCCATTACCTCATCCTGCTGAGG----GGGGGCGGAGAGAGAGGAGAGGGAGTGAACAGCCCTGGGCTATCCTGAGCTTTACAAAGTGTTCTGGGTGAGTGCAAATTACAGAACCAAGTGGAAACGTCCCCGCAA
>gene=chr5_166786039-166786283; species=hg19
ccatgcaatcttaaagtgtattttaagtggtctccttgattcggttctgccacattcctttactactctttgcagcaaatctcagaagagcaatccttttaaaatgtaaattagatgatgtcatctttccctcccaaaacaatgcaatggctatttcactgaaaccaaggtccttaaaatcacctccaaagccacacaggacccaactgtctccttaactctctgatgtcttctcttaaggttg
>gene=chr5_166786039-166786283; species=bosTau
---------cttaaaacgcattctgagcatct--cctgatgctgttc-------ttcctt------------gtgtcaaacacagttgtgcaatc-tttaaagatgtaagttaggtgatgtcattcctctcccccaaaacagtataataggtcttt-actaaaagcggtgtcgttaaaattaccccaaa-gcccttccagacccagct--ctcattaagactctagctctcccgt-gaagtttg
>gene=chr5_166786039-166786283; species=calJac
a--------cttaaaatgtattttaagtggtctccttgattcggttctgccaccttcctttactactccttgcagcaaatctcagaagagcaatcctttaaaaatgtaaattagatgatgtcatctttatcttccaaaacaatacaatggctatttcactgaaatcaaggtcctcaaaattacctccaaagccacacaggacccagct-tcttcttaactctctgatgtcttctcctaaggttg
>gene=chr5_166786039-166786283; species=canFam
a-------c----aaatgcattctgagaagtc--------tctgatt-------ttccttc---------agtattctaacctaatagagcaatcttttaaaaatgaaaactagacagtgtcacccctctcccccaaaacaatgcagtagcagttacatcaaaatacatgtccttaaaatcactcccaaagccgtttagaactcagct--ctcattaattctctgacccattcttgtaggatgg
>gene=chr5_166786039-166786283; species=equCab
a-------c----aaatgcattctaggtggtctccttgattctgttc-------ttgcttc-ctctccctggtattctaacccaatagagcaatcctttaaaaatgtaaattagatgacgtcacctctctcccccaaaacaacacaatggctatttcactaaagccagtgttcttaaaatcgcccccaa---ccttcaggactcagct--ctgattacttctctggccccttc---tatggtcg
>gene=chr5_166786039-166786283; species=gorGor
ccatgcaatcttaaaatgtattttaagtggtctccttgatttggttctgccacattcctttacta-tctttgcagcaaatctcagaagagcaatccttttaaaat-taaattagatgatgtcatctttccctcccaaaacaatgcaatggctatttcactgaaaccaaggtccttaaaatcacctccaaagccacacaggacccaactctctccttaactc-ctgatgtcttctcttaaggttg
>gene=chr5_166786039-166786283; species=panTro
ccatgcaatcttaaaatgtattttaagtggtctccttgattcggttctgccacattcctttactactctttgcagcaaatctcagaagagcaatccttttaaaatgtaaattagatgatgtcatctttccctcccaaaacaatgcaatggctatttcactgaaactaaggtccttaaaatcaccgccaaagccacacaggacccaactctctccttaactctctgatgtcttctcttaaggttg
>gene=chr5_166786039-166786283; species=papHam
ccatgcaatcctaaaatgtgtttaaagtggtctccttgattcggttctgccacattcctttactgctctttgcagcaaatctcacaagagcaatccttttaaaatgtaaattagatgatgtcacctttctctcccaaaacaatgcaattgctatttcactgaaaccaaggtccttaaaatcacctccaaagtcacacaggacccagctctctccttaactttctgatgtcttctcctaaggttg
>gene=chr5_166786039-166786283; species=ponAbe
ccatgcaatcttaaaatgtgttttaagtggtttccttgattcggttctgccatattcctttactactccttgcagcaaatctcagaacagcaatccttttaaaatgtaaactagatgatgtcatctttccctcccaaaacaatgcaatggctatttcactgaaaccaaggtccttgaaatcacctccaaagccacacaggacccaactctctccttaacc--ctgatgtcttctcttaaggttg
>gene=chr5_166786039-166786283; species=rheMac
ccatgcaatcctaaaatgtgtttaaagtggtctccttgattcggttctgccacattcctttactgctctttgcagcaaatctcacaagagcaatccttttaaaatgtaaattagatgatgtcacctttctctcccaaaacaatgcaattgctatttcactgaaaccaaggtccttaaaatcacctccaaagtcacacaggacccagctctctccttaactttctgatgtcttctcctaaggttg
>gene=chr5_171094867-171095111; species=hg19
ATTCCTTTTTGAACTTGTCTAAATGTGTTTATAAAATAAAGCTGCGGCCCAGGGCTGCTCCTGGCGGAGCGGGAAGGTAATATGTTTTTAATTGGAGAGATTGGGGGAAGGAGGCAGCGGGCCAGGGTGAGCTCACCCCGCATGAATGCGGCTGGGCGGAGAACAATGTACGTTCACATTCTTTGACTACAACGGGCCTCCGCAGGACCTGGCTCGGTGGGCAATTCTCCGGCCTCGGGGCGGG
>gene=chr5_171094867-171095111; species=bosTau
ATTCCTTTTTGAACTTGTCTAAATGTGTTTATAAAATAAAGCTGCGGCCCAGGGCTGCTCCGGGCGGAGTGGGAAGGTAATATGTTTTTAATTGGAGAGATTGGGGGAAGGAGGCAGCGGGCCAGGGTGAGCTCAGCCCGCATGCATGCGGTTGGGCGGAGAACAATGTACGTTCACATTCCTGGACTAC-----------ACGGA-CCG-GCTCGGTGGGCAGTCCTC-----------ACGG
>gene=chr5_171094867-171095111; species=calJac
ATTCCTTTTTGAACTTGTCTAAATGTGTTTATAAAATAAAGCTGCGGCCCAGGGCTGCTCCGGGCGGAGAGGGAAGGTAATATGTTTTTAATTGGAGAGATTGGGGGAAGGAGGCAGCGGGCCAGGGTGAGCTCACCCCGCATGAATGCGGCTGGGCGGAGAACAATGTACATTCACATTCTTTGACTACAACGGGCCGCCGCAGGACCTGGCTCCGTGGGCAATTCTCCGGCCTCAGGGCGGA
>gene=chr5_171094867-171095111; species=canFam
ATTCCTTTTTGAACTTGTCTAAATGTGTTTATAAAATAAAGCTGCGGCCCAGGGCTGCTCCGGGCGGAGCGGGAAGGTAATATGTTTTTAATTGGAGAGATTGGGGGAAGGAGGCAGCAGGCCAGAGTGAGCTCACCCCACATGAATGCGGCTGGGCGGAGAACAATGTACGTTCACATTCCTGGACTACA----------GCAGGACCC-GCTCGGTGGGCAATCCTCGG--CTGAGTGGCGG
>gene=chr5_171094867-171095111; species=equCab
ATTCCTTTTTGAACTTGTCTAAATGTGTTTATAAAATAAAGCTGCGGCCCAGGGCTGCTCCGGGCGGAGCGGGAAGGTAATATGTTTTTAATTGGCAAGATTGGGGGAAGGAGGCAGCCGGCCAGGGTGAGCTCACCCCGCATGAATGCGGCGGGGCAGAGAACAATGTACATTCACATTCCTGGACTACG----------ACAGGACCTGGCTCAGTGGGCAATCCTCGG--CCGAGTTGTGG
>gene=chr5_171094867-171095111; species=gorGor
------------------------------------------------------------------------------------------------------------------------GCCAGGGTGAGCTCACCCCGCATGAATGCGGCTGGGCGGAGAACAATGTACGTTCACATTCTTTGACTACAACGGGCCTCCGCAGGACCTGGCTCGGTGGGCAATTCTCCGGCCTCGGGGCGGG
>gene=chr5_171094867-171095111; species=panTro
ATTCCTTTTTGAACTTGTCTAAATGTGTTTATAAAATAAAGCTGCGGCCCAGGGCTGCTCCTGGCGGAGCGGGAAGGTAATATGTTTTTAATTGGAGAGATTGGGGGAAGGAGGCAGCGGGCCAGGGTGAGCTCACCCCGCATGAATGCGGCTGGGCGGAGAACAATGTACGTTCACATTCTTTGACTACAACGGGCCTCCGCAGGACCTGGCTCGGTGGGCAATTCTCCGGCCTCAGGGCGGG
>gene=chr5_171094867-171095111; species=papHam
ATTCCTTTTTGAACTTGTCTAAATGTGTTTATAAAATAAAGCTGCGGCCCAGGGCTGCTCCGGGCGGAGCGGGAAGGTAATATGTTTTTAATTGGAGAGATTGGGGGAAGGAGGCAGCGGGCCAGGGTGAGCTCACCCCGCATGAATGCGGCTGGGCGGAGAACAATGTACGTTCACATTCTTTGACTACAACGGGCCTCCGCAGGACCTGGCTTGGTGGGCAATTCTCCGGCCTCAGGGCGGG
>gene=chr5_171094867-171095111; species=ponAbe
ATTCCTTTTTGAACTTGTCTAAATGTGTTTATAAAATAAAGCTGCGGCCCAGGGCTGCTCCGGGCGGAGCGGGAAGGTAATATGTTTTTAATTGGAGAGATTGGGGGAAGGAGGCAGCGGGCCAGGGTGAGCTCACCCCGCATGAATGCGGCTGGGCGGAGAACAATGTACGTTCACATTCTTTGACTACAACGGGCCTCCGCAGGACCTGGCTCGGTGGGCAATTCTCTGGCCTCGGGGCGGG
>gene=chr5_171094867-171095111; species=rheMac
ATTCCTTTTTGAACTTGTCTAAATGTGTTTATAAAATAAAGCTGCGGCCCAGGGCTGCTCCGGGCGGAGCGGGAAGGTAATATGTTTTTAATTGGAGAGATTGGGGGAAGGAGGCAGCGGGCCAGGGTGAGCTCACCCCGCATGAATGCGGCTGGGCGGAGAACAATGTACGTTCACATTCTTTGACTACAACCGGCCTCCGCAGGACCCGGCTTGGTGGGCAATTCTCCGGCCTCAGGGCAGG
>gene=chr6_20811494-20811738; species=hg19
CATCCGGGGCAATTCTATACAGcagatgaggctgacttaacattctgcatttatcttaattctgttgttaccaaggagataAATGTCGAGACGCTGAGGTCATTCCCAGGAAAGTCTGACTCAGCCCTGGCGAATGTTAACCCTTTACTCACCTtgtgtcttaagtatctttttgtctgttgtttcatttttttctttcttcgttttttgcagtttatttaaggaaaccatttcatttgtcctg
>gene=chr6_20811494-20811738; species=bosTau
AATCTGGGACAGTTCCACACTGCAGATGAAGCAGGCATAACATTCTAATTTTA---TAACCCCAACATTTC--------CAAGTGGGAGGACACTGACATCATTCCCAGGA-------TGTCAGACCAGGCCATTATTAACTCTTTATTCACATGTTCCTTTAAGAATTTTTTAGTT----------------TTTTTCTTTCTTTTTGAT-------CTTAGGAAATCATTTcatttgtcctc
>gene=chr6_20811494-20811738; species=calJac
CATCCAGGGCAATTCCATACAGCAGATGAAGCCGATTTAACATTCTGCATTTATCCTAAATCTCCTGTTACC-AGGAAGTAAATGTTGGGACACTGAGGTCATTCCCAGGGAAGTCGGACTGAGCGCTGGAAAATGTTAACCCTTTACTCGCCTTGTGAAttaagtgtctttttatctgtt-tttcatttttttctttcttc-tttttagcagttcatttaaggaaagcatttcatttgccctg
>gene=chr6_20811494-20811738; species=canFam
AATCCGTGACAGTTCTTTATAGCAGGTGAAACAGAC---ATGTTCTGCATTTATCTGAACTCTGATGTTTCAAAGGAAACAAGTGTGGGGACACTGAGATCACTCTCAGGGAAGTCTGCATCAATCCAGGCCAATGTTGAC----TATTCACATGGCCTCTTAAGTATTTTTTTGTTTGTT----cttttttttctttttttcttttcttttgttgattttaggagaccatttcacctgtccta
>gene=chr6_20811494-20811738; species=equCab
AATCCGGGGCAGTTCCACAAAGCAAATGAAGCAgacataacattttgcgtttatcttaactttcatgtttccaaggaaacaCGTGTGGGGACACTGAGGTAATTCCCAGGGAAGTCTGCATCAGCCCAGGCCAGTGGTAACCCTTTACTCACAT----tcttaaatattttttcctctgtc----ctttggtttttctctttcttttttataatttattttaggaaactatttcacttgtctta
>gene=chr6_20811494-20811738; species=gorGor
CATCCGGGGCAATTCTATACAGcagatgaggctgacttaacattctgcatttatcttaattctgttgttaccaaggagataAATGTCGAGACGCTGAGGTCATTCCCAGGAAAGTCTGACTCAGCCCTGGCGAATGTTAACCCTTTACTCATCTtgtgtcttaagtatctttttatctgttgtttcatttttttctttcttcgttttttgcagtttgtttaaggaaaccatttcatttgtcctg
>gene=chr6_20811494-20811738; species=panTro
CATCCGGGGCAATTCTATACAGcagatgaggctgacttaacattctgcatttatcttaattctgttgttaccaaggagataAATGTCGAGACGCTGAGGTCATTCCCAGGAAAGTCTGACTCAGCCCTGGCGAATGTTAACCCTTTACTCACCTtgtgtcttaagtatctttttgtctgttgtttcatttttttctttcttcgttttttgcagtttatttaaggaaaccatttcatttgtcctg
>gene=chr6_20811494-20811738; species=papHam
CATCCGGGGCAATTCCATACAGCAGATGAAGCCgacttaacattctgcatttatcttaattctgttgttaccaaggaaataAATGTTGGGACACTGAAGTCATTCCCAGGGAAGTCTGACTCAGCCCTGGCGAATGTTAA-CCATTACTCACCTtatgtcttaaatatcttttgatctgttgtttcatttt----tttcttctttttttgcagtttatttaaggaaaccatttcatttgtgctg
>gene=chr6_20811494-20811738; species=ponAbe
CATCCGGGGCAATTCTATACAGCAGATGAAGCCAACTTaacattctgcatttatcttaattctgttgttaccaaggaaataAATGTCGAGACACTGAGGTCATTCCCAGGGAAGTCTGACTCAGCCCTGGCAAATGTTAACCCTTTACTCACCTTGTGTCTTAAGTATCTTTTTATCTGTTGTTTCATTTTTTTCTTTCTTCATTTTTTGCAGTTTATT-------------------------
>gene=chr6_20811494-20811738; species=rheMac
CATCCGGGGCAATTCCATACAGCAGATGAAGCCgacttaacattctgcatttatcttaattctgttgttaccaaggaaataAATGTTGGGACACTGAAGTCATTCCCAGGGAAGTCTGACTCAGCCCTGGCGAATGTTAACCCATTACTCACCTtatgtcttaaatatctttttatctgttgtttcatttt----tttcttctttttttgcagtttatttaaggaaaccatttcatttgtgatg
>gene=chr6_26204574-26204818; species=hg19
TTTTAAACATGTTAATGTATTTAATCTCATTTAGTTGTTAAAATATGCCTAAATTTCCTCTTTGGGAACGCAAGACTTGCAGAGATGACTCCATGGAGAGCGGACTCTGCCGGCGGGAACTGGAGTCGTTGGTGACGTCATCCCAGTCTGATCTGTGAAGGGTAGGGCCAGCAGGCAGCACCAAAGTTCCCGTATGCGCGTTTTCAGTCTTCATTTAGGTCCGAATTCCCGGCATATAAGAATA
>gene=chr6_26204574-26204818; species=bosTau
A---AATTATGTTAATTTCTTTAGTCTGACCCAGTTTTAAAATTGCATTCAAAATTCCTGCTTAGGGAGGGAGGACCCACCGGAGAATCTCAGCTGAGGGCCCGCTCGGTGGGCGGGGA-----------CGTGACGTCACCCAGAACTGGGTCACGAGGGGAGGGGCGGGCTGGCTAAATGAATGTGCCCGCGAAAGCGCTTTCAGTTCTCACTTCGGTCCGGAATCCGCTCATATAAAGGAA
>gene=chr6_26204574-26204818; species=calJac
GATTAACTATGTTAATCTACTTAATCTCATTTAGTTGTTAAAACAGCCCTAAATTTCCTCTTTGGGGATGCAACACTTGCACAGACGCCTTCACGGAG--------------------------------GGTGACGTTATGCCGGTCTGGGCTGAGG--GGTGGGGCCAGCAGGCGGTACCAAAGTTCCCGGATGCGCGTGTTCAGTTTCCTATTAGGTCCGCATTCTGGGCATATAAGGGTA
>gene=chr6_26204574-26204818; species=canFam
T-----GC-----CGCTCCTTTCCTTTAGCGCAGTT----AAAAAGGTCT-AAATTCCCATTTGGGGACAGAGG----GCGGAGGGCGC------GGAGGGCACGGCGGCAGCGGGGGA----------TCGTGACGTCAC------GGGGGTCGCGAGGGGCGGGTTCG---GGC--AACGGCCAGTCCCGCGTGAGCGCTTCCTGTTTTCAATTAGGTCCGCGATCCGCGTATATAAGGAGG
>gene=chr6_26204574-26204818; species=equCab
TAACCAGTATGTGAATTTCTTTAGTCTGACGCAGTTGTAAAAAAAGATCCAAAATTCCCAATTGGGGACGCAGACCGTGCCGGAGACGCTCCGCAGAAGGCCCCCTCGGCGGCCGGGTA----------TAGTGACGTCATTCCAAAGTGGGCTGCGAGGGGCGGGGCCGGCAGGCTGAGCGGACCTTCCCGCCTGCGCGCCTTCAGTCTTCAATTAGGTCCGCAATCCGCACATATAAGGAAA
>gene=chr6_26204574-26204818; species=gorGor
TCTTAAACATGTTAATGTATTTAATCTCATTTAGTTGTTAATA-ATGCCTAAATTTCCTCTTTGGGAACGCAAGACTTGCAGAGATGACTCCATGGAGAGCGGACTCTGCCGGCGGGAACTGGAGTCGTTGGTGACGTCATCCCAGTCTGATCTGTGAA-GGTAGGGCCAGCAGGCAGCACCAAAGTTCCCGTATGCGCGTTTTCAGTCTTCATTTAGGTCCGAATTCCCGGCATATAAGAATA
>gene=chr6_26204574-26204818; species=panTro
TTTTGAACATGTTAATGTATTTAATCTCATTTAGTTGTTAAAATATGCCTAAATTTCCTCTTTGGGAACACAAGACTTGCAGAGATGACTCCATGGAGAGCGGACTCTGCCGGCGGGAACTGGAGTCGTTGGTGACGTCATCCCAGTCTGATCTGTGAGGGGTAGGGCCAGCAGGCAGCACCAAAGTTCCCGTATGTGCGTTTTCAGTCTTCATTTAGGTCCGAATTCCCGGCATATAAGAATA
>gene=chr6_26204574-26204818; species=papHam
TATTAACCATGTTAATATATTTAATCTCATTTAGTTGTTAAAATAGGCCTAAATTTCCTCTTTGGGGACGTAAGACTTGCAGAGACGCCTCCATGGAGAGCGCACTCTTCCGGCGGGAACTGGTGTCCTTGGTGACGTCATCCGGGTCTGAGCTGTGAGG------------AGGCAGTACCAAAGTTCCCGGATGTGCGTTTTCAGTCTTCAATTAGGTCCGAATTCCCAGCATATAAGGGTA
>gene=chr6_26204574-26204818; species=ponAbe
TTTTAAACATGTTCATGTATTTAATCTCATTTAGGCGTTAAAATACGCCTAAATTTCCTCTTTGGGAATGCAAGACTTGCAGAGATGCCTCCATGGAGAGCGCACTCTGCCGGCGGGAACTGGAGTCGTTGGTGACGTCATCCCAGTCCTATCTGTGAAGGGTGGGGCCAGCAGGCAGCACCAAAGTTCCCGTATGCGCGATTTCAGTCTTCATTTAGGTCCGAATTCCCGGCATATAAGAGTA
>gene=chr6_26204574-26204818; species=rheMac
TATTAACCATGTTAATATATTTAATCTCATTTAGTTGTTAAAATAGGCCTAAATTTCCTCTTTGGGGACGTAAGACTTGCAGAGATGCCTCCATGGAGAGCGCACTCTTCCGGCGGGAACTGGTGTCCTTGGTGACGTCATCCGGGTCTGAGCTGTGAGGGGTGGGGCCAGCAGGCAGTACCAAAGTTCCCGTATGTGCGTTTTCAGTCTTCAATTAGGTCCGAATTCCCAGCATATAAGGGTA
>gene=chr6_26285796-26286040; species=hg19
GGAATTCGGACCTAATTGAAGACTGAAAGCGCGCATACCGGAACTTTGGTCCTGCTTCTTGGCCCCACCCCGCATAGCCCAGCCCTGGATGACGTCACCAACGACTCCAGCCTTTGGCATCTGAGCGCCGGCTCCGCGGAGGCGTCTCTTGCAATTGCTGGGAAATAGGAATGAGAGTTTTAAGGCTGTTTTAACAACCAAATCAGATTAAATAAATTAACATGTTTAAATTGTTATCAATTGT
>gene=chr6_26285796-26286040; species=bosTau
GGATTCCGGACCGAAGTGAGAACTGAAAGCGCTTTCGCGGGCACATTCATTTAGCTTGCCAGCCCCTCCCCTCGTGACCCAGTTCTGGGTGACGTCAC-GACAA-CTTAGTCCCCGCCCACCGAGCGGGCCCTCAGCTGACGATTCTCCGGTGGGTCCTC-------TAAGCAGGAATTTTCGAATCAATTTAA-AACTGGGTCAGACTAAAGAAATTAACA---TTTACTAATTTTCTTTTGC
>gene=chr6_26285796-26286040; species=calJac
GGAATGCGGACCTAATTGGAGACAG-AAGCGTTCATACGGGAACTTTGGGCCTGCCTCTTGGCCCCGCCCTACATTGCCCAGCCCTGTGTGATGTCACCAGCGACTCCAGTCTTTGGCATCCGAGTGCCTTCTCTGAGGAGGCCCCTCCTGCGAGTGCTGGGAAATAGGAA------TTTCAAGGCTGTTTTAATAACTAAATCAGATTAAAGAAATTAACATGTTT--ATTATTATTAGTTG-
>gene=chr6_26285796-26286040; species=canFam
GGATCGCGGACCTAATTGAAAACAGGAAGCGCTCACGCGGGACTGGCCGTT--GC---CCGAACCCGCCCCTCGCGACCCCC------GTGACGTCAC-GGTTG-------CCCCCGCTGCCGCCGTGCCCTCC-------GCGCCCTC----CGCCCTC-------------GGAA-TTTCAGACCTTTTT---AACTGCGCTAAAGGAAAGGA-----------------------------
>gene=chr6_26285796-26286040; species=equCab
GGATTGCGGACCTAATTGAAGACTGAAGGCGCGCAGGCGGGAAGGTCCGCTCAGCCTGCCGGCCCCGCCCCTCGCAGCCCACTTTGGAATGACGTCAC-TGCTT-------ACCCGGCCGCCGAGGGGGCCTTCTGCGGAAGCGTCTCCGGCACGGTCTG-------------GGAATTTTCGGATCTTTTTTACAACTGCGTCAGACTAAAGAAATTCACATTTTTGACTGGTTATCTTTTGC
>gene=chr6_26285796-26286040; species=gorGor
GGAATTCGGACCTAATTGAAGACTGAAAGCGCGCATACCGGAACTTTGGTCCTGCTTCTTGACCCCACCCTGCATAGCCCAGCCCTGGATGACGTCACCAACAACTCCAGCCTTTGGCATCTGAGCGCCGGCTCCACGGAGGCGTCTCTTGCAATTGCTGGGAAATAGGAATGAGAGTTTTAAGGCTGTTTTAACAACCAAATCAGATTAAAGAAATTAACATGTTTAAATTGTTATCAATTGT
>gene=chr6_26285796-26286040; species=panTro
GGAATTCGGACCTAATTGAAGACTGAAAGCGCGCATACCGGAACTTTGGTCCTGCTTCTTGGCCCTACCCTGCATAGCCCAACCCTGGATGACGTCACCAACGACTCCAGCCTTTGGCATCTGAGCGCCGGCTCCGCGGAGGCGTCTCTTGCAGTTGCTGGGAAATAGGAATGAGAGTTTTAAGGCTGTTTTAACAACCAAATCAGATTAAAGAAATTAACATGTTTAAATTGTTATCAATTGT
>gene=chr6_26285796-26286040; species=papHam
GGAATTCGGACCTAATTGAAGACTGAAAGCGCGCATACGGGAACTTTGGTCCTGCCTCTTGGTCTCACCCTATGCAGCCCCGCCCTGGATGACGTCACCAACAACTTCAGCCTTTGACATCTGAGCGCGGGTTCCGTGGAGGCGTCTCTCGCAATTGCTGGGAAATAGGAATAGGAGTTTTACGGCTGTTTTAACAGCTAAATCAGATTAAAGAAATCAACATGTTTAAATTATTATCAATTGT
>gene=chr6_26285796-26286040; species=ponAbe
GAAATTCGGACCTAATTGAAGACTGAAAGCGCGCATACGGGAACTTTGGTCCTGCTTCTTGGCCCCACCCTACATAGCCCAGCCCTGGATGACGTCACCAATGACTCCAGCCTTTGGCATCTGAGCGCCCGCTCCGCAGAGGCGTCTCTTACAATTGTTGGGAAATAGGAATAGGAGTTTTAAGGCTGTTTTAACAACCAAATCAGATTAAAGAAATTAACATGTTTAAATTATTATCAATTGT
>gene=chr6_26285796-26286040; species=rheMac
GGAATTCGGACCTAATTGAAGACTGAAAGCGCGCATACGGGAACTTTGGTCCTGCTTCTTGGTCTCACCCTATGCAGCCC-GCCCTGGATGATGTCACCAACAACTTCAGCCTTTGACATCTGAGCGCGGGTTCCGTGGAGGCGTCTCTCGCAATTGCTGGGAAATAGGAATGGGAGTTTTACGGCTGTTTTAACAGCTAAATCAGATTAAAGAAATCAACATGTTTAAATTATTATCAATTGT
>gene=chr6_27832833-27833077; species=hg19
aaaaaagaagaagaagaaaaaGCTGTGTGTTGTAACGTCCTGTTCACGAATTCTTATGCAAATGAGGTGATTAATAAAATAGTGTGTAGGACTGGTGGCGATTCTAGATGACGTCATATACACGTTTGTCCAATCCAAAGAAGCATGTTTCATAACAGCGATTCCATTGGTTGAAATAAAACTGTAATTTGAGCCAATGGCACAGCTTTATTTTCGCGCCCAGTATTGACTATAAGTAGTGGAG
>gene=chr6_27832833-27833077; species=bosTau
-ACAAGATCGCAGGAAAAAGACAAAAGGATCCCAGCGTCCATTTTATAATGCAATATGCAAATTAGATTTTG---TAACGCTCTTGTCTGATTGGCGAATACTCGTTGTGACATCACA----TATTTGTCCAATGAAAACGCTCATTTTAAGGACCTACCCTTTACTCTGCAACATTAA--CTGCAACTTTACCCAATGGAATAGCTTCTTTTTCGCGCCCAACTGCAGCTATAAAATGTGCAC
>gene=chr6_27832833-27833077; species=calJac
------------------------------TGTAACCTTCAATTCACCAATTCCTATGGAAACGAGGCGATTAC--------TGTGAAGGACTGGTGGCGCTTCTAGATGACGTCTAATGCACCTTTGTCCAATCCAAAGAAGTGTACTTAACATCAGAGATTTCATTGGCTTAAATACAGTCGTAATTTGAGCCAATCGCACAGCTTTATTTTCGCGCCCAGTATTGACTATAAGTAGCCGAG
>gene=chr6_27832833-27833077; species=canFam
---------------------------------------CTTTACTCACAGCCTCACGCGAA---GGAGATT---AAACTCTAG----TGATTTGTGGTAAATTTGGATAGCATCCTG----TAGCTATCCAATCAAAATAAGGGTATTTGAAAACCAGAATTGCATTGGTTCTAATGAAAGTCGAAGTTCAGCCAATAGGACAGCTTCATTTTGGCGCCCAGTAAGGACTATAAATACTGAAA
>gene=chr6_27832833-27833077; species=equCab
--------------------------------------------------TTCTTATGCAAATAGGGTGATTGACAAAATCACGTGTCTGATTGGTGGTGAAATTGGATGACGTCACA----TATTTGTCCAATGAAAATAAA-GTATTTCAAAGCCACAGTTCCATTGGTTTAAGTGAAACCGTAAGTTTAGCCAATGACACAGCTTCCTTTTCGCGCCCAGTAAAGACTATAAGTGTTGCAG
>gene=chr6_27832833-27833077; species=gorGor
aaaaaagaagaagaagaaaaaGCTGTGTGTTGTAACGTCCTGTTCACGAATTCTTATGCAAATGAGGTGATTAATAAAATAGTGTGTAGGACTGGTGGCGATTCTAGATGACGTCATATACACGTTTGTCCAATCCAAAGAAGCATATTTCATAACAGCGATTCCATTGGTTGAAATAAAACTGTAATTTGAGCCAATGGCACAGCTTTATTTTCGCGCCCAGTATTGACTATAAGTAGTGGAG
>gene=chr6_27832833-27833077; species=panTro
aaaaaagaagaagaagaaaaaGCTGTGTGTTGTAACGTCCTGTTCACGAATTCTTATGCAAATGAGGTGATTAATAAAATAGTGTGTAGGACTGGTGGCGATTCTAGATGACGTCATACACACGTTTGTCCAATCCAAAGAAGCATATTTCATAACAGCGATTCCATTGGTTGAAATAAAACTGTAATTTGAGCCAATGGCACAGCTTTATTTTCGCGCCCAGTATTGACTATAAGTAGTGGAG
>gene=chr6_27832833-27833077; species=papHam
-------aagaagaagaaaaaCCTGTGCGTTGTAACGTCCTATTCACGAATTCTTATGCAAATGAGGTGATTAATACATTAGTGTGTAGGACTGGTGGCGATTCTAGATGACGTCATATGCATTTTTGTCCAATCCAAAGAAACGTGTTTCATAACAGCGATTCCATTGGTTTAAATAAAACTGTAATTTGAGCCAATGGCACAGCTTTATTTTCGCGCCCAGTATTGACTATAAGTAGTGGAG
>gene=chr6_27832833-27833077; species=ponAbe
aaaa---aagaagaagaaaaaGCTGTGTGTTGTAACGTCCTGTTCACGAATTCTTATGCAAATGAGGTAATTAACAAAATAGTGTGTAGGACTGGTGGCGATTCTAGATGACGTCATATACATGTTTGTCCAATCCAAGGAAGCATATTTCATAACAGCGATTCCATTGGTTGAAATAAAGCTGTAATTTGAGCCAATGGCACAGCTTTATTTTCGCGCCCAGTATTGACTATAAGTAGTAGAG
>gene=chr6_27832833-27833077; species=rheMac
-------aagaagaagaaaaaCCTGTGCGTTGTAACGTCCTATTCACGAATTCTTATGCAAATGAGGTGATTAATACGTTAGTGTGTAGGACTGGTGGCGATTCTAGATGACATCATATGCATTTTTGTCCAATCCAAAGAAACGTGTTTCATAACAGCGATTCCATTGGTTTAAATAAAACTGCAATTTGAGCCAATGGCACAGCTTTATTTTCGCGCCCAGAATTGACTATAAGTAGTGGAG
>gene=chr6_32939661-32939905; species=hg19
CGGCGGACCACAGCTCAGCCAATTGGCTTGGAGATGTGGCGGGTTGCCACTTCCCTGTGGGTCTCTGCGGCACTCTTCTGCCTGGTGACTGACACCTTGGAAATGAAGTTTATGACGTCATCGTTGCGGCTGGCCAATAGAAAAAGCTCCCGCGGAGAGGTGTTCCTTCCCCTTCGACTCAGCTTCTTCACCCGCGTGAGCGAGCGCGCGCGCGCGGAGGGGGTGGGGAAAAGCTCAAGCAGGG
>gene=chr6_32939661-32939905; species=bosTau
TGCCGAACCACAGCGCAGCCAATTGGCTCAGAGATGTGGCGGGTTGCCGCTTCCCTGGGGGTCTATGCGGCACTCTTCTGCCTGGTGACTGACGCTTTGGAAATGAGGTTTATGACGTCATCGCTTCCGCCGACCAATAGAAAACGCTCCCGCGGAGAGGTGTTCCTCCCCCTTCGACTCTGCTTCTTCACGCGCGTGAGCGAGCGAGCGCGCGCGAAGGGGGTGGGGGAAATCGCGAGCACGG
>gene=chr6_32939661-32939905; species=calJac
CGGCGAACCACAACCCAGCCAATTGGCTTGGAGATGTGGCGGGTTGCCACTTCCCTGTGGGTCTCTGCGGCAC---TCTGCCTGGTGACTGACACCTTGGAAATGAAGTTTATGACGTCATCCTTGCAGCTGGCCAATAGAAAAAGCTCCCGCGGAGAGGTGTTCCTCCCCCTTCGACTGAGCTGCCTCATGCGCGTGAGCGAGCGCGGGCGCGCGGAGGGGGTGGAGGAAATCTCGAGCAGGG
>gene=chr6_32939661-32939905; species=canFam
CGTCGAACCACAGCGCAGCCAATTGGCTCAGAGATGTGGCGGTTTGCCGGTTCCCTATGGGTCTATGCGGTACTCTTCTGCCTAGTGACTGACACCTTGGAAATGAAGCCTATGACGTCATCGCTCCAGCGAACCAATAGGAAACGCTCCCGCGGAGAGGTGTTCCGCCCCTTTCGACTCTGCTTCTTCACGCGCGTGAGCGAGCGTGCGCGCGCGGAGGGGGTGGGGGAAATCTCGAACACGG
>gene=chr6_32939661-32939905; species=equCab
CGCCGAACCACAGCGCAGCCAATTGGCTCAGAGATGTGGCGGGTTGCCGCTTCCCTATGGGTCTATGCGGCACTCTTCTGCCTAGTGACTGACACCTTGGAAATGAAGCCTATGACGTCATCGCTTCAGCCGGCCAATAGGAAACGCTCCCGCGGAGAGGTGTTCCTCCCCCTTCGACTCTGCTTCTTCACGCGCGTGAGCGAGCGTGCGCGCGCGAAGGGGGTGGAGGAAATCTCGAGCACGG
>gene=chr6_32939661-32939905; species=gorGor
CGGCGGACCACAGCTCAGCCAATTGGCTTGGAGATGTGGCGGGTTGCCACTTCCCTGTGGGTCTCTGCGGCACTCTTCTGCCTGGTGACTGACACCTTGGAAATGAAGTTTATGACGTCATCGTTGCGGCTGGCCAATAGAAAAAGCTCCCGCGGAGAGGTGTTCCTTCCCCTTCGACTCAGCTTCTTCACCCGCGTGAGCGAGCGCGCGCGCGCGGAGGGGGTGGGGAAAATCTCAAGCAGGG
>gene=chr6_32939661-32939905; species=panTro
CGGCGGACCACAGCTCAGCCAATTGGCTTGGAGATGTGGCGGGTTGCCACTTCCCTGTGGGTCTCTGCGGCACTCTTCTGCCTGGTGACTGACACCTTGGAAATGAAGTTTATGACGTCATCGTTGCGGCTGGCCAATAGAAAAAGCTCCCGCGGAGAGGTGTTCCTTCCCCTTCGACTCAGCTTCTTCACCCGCGTGAGCGAGCGCGCGCGCGCGGAGGGGGTGGGGAAAATCTCAAGCAGGG
>gene=chr6_32939661-32939905; species=papHam
CGGCGGACCACAGCTCAGCCAATTGGCTTGGAGATGTGGCGGGTTGCCACTTCCCTGTGGGTCTCTGCGGCACTCTTCTGCCTGGTGACTGACACCTTGGAAATGAAGTTTATGACGTCATCGTTGCGGCTGGCCAATAGAAAAAGCTCCCGCGGAGAGGTGTTCCTTCCCCTTCGACTCAGCTTCTTCACCCGCGTGAGCGAGCGCGCGCGCGCGGAGGGGGTGGGGGAAATCTCGAGCGGGG
>gene=chr6_32939661-32939905; species=ponAbe
----------------------------------------------------------------------------------------------------------------------------------------------------------------------------------------------------------------------------------------------------
>gene=chr6_32939661-32939905; species=rheMac
CGGCGGACCACAGCTCAGCCAATTGGCTTGGAGATGTGGCGGGTTGCCACTTCCCTGTGGGTCTCTGCGGCACTCTTCTGCCTGGTGACTGACACCTTGGAAATGAAGTTTATGACGTCATCGTTGCTGCTGGCCAATAGGAAAAGCTCCCGCGGAGAGGTGTTCCTTCCCCTTCGACTCAGCTTCTTCACCCGCGTGAGCGAGCGCGCGCGCGCGGAGGGGGTGGGGGAAATCTCGAGCGGGG
>gene=chr6_33749194-33749438; species=hg19
TTTGCAATTGATCCCTAAAAGAATCAGACAGATAGCTTCGGAAGGTACCGGAATGGCACTATAAATAAACACAGCCTGAGAAAAAAGAAAGGCAGGGAGGCCATGGGCACCACGGGGATTCTGACTCATGACACAGGCAGGCGACCTGGAATGCCAGGTCTATTGTCTTGAGGGGCCCCTTGGAGGAAGAGGATGTCTGTGTGCTGGGCAGTGGGGCCTCAGCACAGCACGCCAAGGGGCAGCT
>gene=chr6_33749194-33749438; species=bosTau
TTTGCAATTGATCCCTAAAAGGATCAGACAGACAGCTCTGGAAGGTACTGGGATGGGACTATAAATAAACGCAGCCTGGG-AAAAAGAAAGGCAGGGAGGCCGCT-GCACTGCAGGGTTTCTGACTGGT--CACAGGCTGGTGACCTAGAATGCCAG-------GTTTTGAGGGGCC----GGAAGAAG-GGGTGTCTGTGTGCTG-------GGACCTCGGCATGGTGCCCCAAAG-----CC
>gene=chr6_33749194-33749438; species=calJac
TTTGCAATTGATCCCTAAAAGGATCAGACAGATAGCTTTGGAAGGTACTGGAATGGCACTATAAATAAACAGAGCCTGAGAAAAAAGAAAGGTAGGGAGGGTGTGGGCACCACAGGGATTCTGACTCATGACACGGGGAGGCAACCTAGAATGCCAGGCCTACTGTCTTGAGGGGCCCCTTGGAGGAAGAGGATGTCTGTGTGCTGGGCAGTGGGGCCTCAGCACGGCACGCCAAGGGGCAGCT
>gene=chr6_33749194-33749438; species=canFam
TTCTCAATTGATCCCTAAGAGGATCAGACAGGTAGCTTTGGAAGGTACCAGAATGGCACTATAAATAAACGCGACCCGGGAAAAAAGAAAGGCAGGGCGGCTGCAGGCACTGCAGGGATTCTGGC-CATGGCACAGGCAGGGGGCTAGGAACTCCAGGCCCACTGTTTTGAGGGGTTCCACAGAGAAAGAGGGCATCCCTGTGCTGGGCAGTGGGGCCTCAGTGTGGTGCCCCAAGGGGCCACC
>gene=chr6_33749194-33749438; species=equCab
TTTGCAATTGATCCCTAAAAGGATCAGACAGATAGCTCTGGAAGGTACTGGAATGGCACTATAAATAAACACAGCCTGGGAAAAAAGAACGGCAGGGAGGCCACAGGCACCGCAGGGATTTCGACTTGTGACACAGGCAGGTGACCTGGAATGCCAGGCCCACTGTTTTGAGGGGTCCCAAAGAGGAAGGGGGTGTCTGGGTGCTGGGCAGCAGGGCCTCGGTGTGGTGCTCCAGGGGGCAGCT
>gene=chr6_33749194-33749438; species=gorGor
TTTGCAATTGATCCCTAAAAGGATCAGACAGATAGCTTCGGAAGGTACCGGAATGACACTATAAATAAACACAGCCTGAGAAAAAAGAAAGGCAGGGAGGCCATGGGCACCACGGGGATTCTGACTCATGACACAGGCAGGCGACCTGGAATGCCAGGTCTATTGTCTTGAGGGGCCCCTTGGAGGAAGAGGATGTCTGTGTGCTGGGCAGTGGGGCCTCAGCACAGCACGCCAAGGGGCAGCT
>gene=chr6_33749194-33749438; species=panTro
TTTGCAATTGATCCCTAAAAGGATCAGACAGATAGCTTCGGAAGGTACCGGAATGGCACTATAAATAAACACAGCCTGAGAAAAAAGAAAGGCAGGGAGGCCATGGGCACCACGGGGATTCTGACTCATGACACAGGCAGGCGACCTGGAATGCCAGGTCTATTGTCTTGAGGGGCCCCTTGGAGGAAGAGGATGTCTGTGTGCTGGGCAGTGGGGCCTCAGCACAGCACGCCAAGGGGCAGCT
>gene=chr6_33749194-33749438; species=papHam
TTTGCAATTGATCCCTAAAAGGATCAGACAGATAGCTTCGGAAGGTACCAGAATGGCACTATAAATAAACACAGCCTGAGAAAAAAGGCAGGCAGGGAGGCCATGGGCACCACGGGGATTCTGACTCATGACACAGGCAGGCGACCTGGAATGCCAGGTCTATTGTCTTGAGGGGCCCCTTGGAGGAAGAGGATGTCTGCGTGCTGGGCAGTGGGGCCTCAGCACGGCACACCAAGGGGCAGCT
>gene=chr6_33749194-33749438; species=ponAbe
TTTGCAATTGATCCCTAAAAGGATCAGACAGATAGCTTCGGAAGGTACCGGAATGGCACTATAAATAAACACAGCCTGAGAAAAAAGAAAGGCAGGGAGGCCATGGGCACCATGGGGATTCTGACTCATGACACAGGCAGGCGACCTGGAATGCCAAGTCTATTGTCTTGAGGGGCCCCTTGGAGGAAGAGGATGTCTGTGTGCTGGGCAGTGGGGCCTCAGCACGGCACGCCAAGGGGCAGCT
>gene=chr6_33749194-33749438; species=rheMac
TTTGCAATTGATCCCTAAAAGGATCAGACAGATAGCTTCGGAAGGTACCAGAATGGCACTATAAATAAACACAGCCTGAGAAAAAAGGCAGGCAGGGAGGCCATGGGCACCACGGGGATTCTGACTCATGACACAGGCAGGCGACCTGGAATGCCAGGTCTATTGTCTTGAGGGGCCCCTTGGAGGAAGAGGATGTCTGCGTGCTGGGCAGTGGGGCCTCAGCACGGCACACCAAGGGGCAGCT
>gene=chr6_37759162-37759406; species=hg19
GGGGCTGGACAAGCAAGTTTGCAAAGAATATGCAGCAGCCAGGCAGGGGAGCCACTCTGGGATTCCTGCCCCCGCCTCCAGAAGGCGGGGTTTGTTCTCCAGCTCATTCATTCTTTGGGATGACTCATTACTGAGTTGTCATGTTGTCATCGAGTGCAGAGTTACAGGGAGGAGGGGCAGCCTGTCTCGCCCATCTGTGCACAGGCAGTCCTGGCAGCACTGCAACTGGAGAGTTCCCAGGCTG
>gene=chr6_37759162-37759406; species=bosTau
GGGGCCAGGCAAGCCAGTTTGCAAAGCATGTGCAGCA---AGGCAGGGAAGCTGTACTGGGATTCCTGCTTCCACCTCAAGGAGGTGGGGCTGCTTCTCCCACTCATTTATCCTTTGGGATGACTCGTGGCTGACTTGTCAT---------GAGGTCAGGGTTTCAGAGAGGAGGGGCAGCCCACCTCGTCCATCTGTGCACGGCCGGGGCTGGCAGCCTAGCAACGCGAGTGTTCCCAGGCTG
>gene=chr6_37759162-37759406; species=calJac
GGGGCCTGACAAGGAAATTTGCAAAGAATGTGCAACAGCCAGGCAGGGGAGCCACTCTGGGATTCCTGCCTCCACCTCCAGAAGGCGGAGTTTGTTCTCCAGCTCATTCATTCTTTGGGATGAGTCATTACTGAGCTGTCATC--------AAGTGCAGAGTTACAGGGAGGAGGGGCAGCCTGTCTCGCCCATCTGTGCACAGACGGTCCTGGCAGCATTGCAAATGGAGAGTTCCCAGGCTG
>gene=chr6_37759162-37759406; species=canFam
GGGGCCGGGCAAGCAGGTTTGCAAAGAATGTGCAGCA---AGGCCGGGAAGACAGTCAGGGATTCCTGCCCCCACCTCACGGAGGTGGGGAATGTTCTCTTGCTCATTCATCCTTTGGGATGACTCATGGCTGAGCTATCAA---------GAGTGCAAGGTTCCGGGGAGGAGG----GCCTGCCTCGCCCATCTGTGCACAGGCAGTCCTGGCAGCCTCGCAGCGCGAGTGTTCCCAGGCTG
>gene=chr6_37759162-37759406; species=equCab
AGGGCCGGGCAAGCAAGTTTGTAAAGAATGTGCCGCG---AGGCAGGGAAGCCATTCTGGGATTCCTGCCCCTACCTCAACGGGGTGGGGTTGGTTCTCCAGCTCATTCATCCTGTGGGATGACTCACGGCTGAGTTGTAAT---------GAGTGAAGGGTTCCAGAGAGGAGGGGCAGCCTGCCTCACCCATCTGTGCACAGACAGTCCCCACAGCCTAGCAGCACGACTATTCCCAGGCTG
>gene=chr6_37759162-37759406; species=gorGor
GGGGCTGGACAAGCAAGTTTGCAAAGAATATGCAGCAGCCAGGCAGGTGAGCCACTCTGGGATTCCTGCCCCCGCCTCCAGAAGGCAGGGTTTGTTCTCCAGCTCATTCATTCTTTGGGATGACTCATTACTGAGTTGTCATGTTGTCATCGAGTGCAGAGTTACAGGGAGGAGGGGCAGC---------------------------------------------------------------
>gene=chr6_37759162-37759406; species=panTro
GGGGCTGGACAAGCAAGTTTGCAAAGAATATGCAGCAGCCAGGCAGGGGAGCCACTCTGGGATTCCTGCCCCCGCCTCCAGAAGGCGGGGTTTGTTCTCCAGCTCATTCATTCTTTGGGATGACTCATTACTGAGTTGTCATGTTGTCATCGAGTGCAGAGTTACAGGGAGGAGGGGCAGCCTGTCTCGCCCATCTGTGCACAGGCAGTCCTGGCAGCACTGCAACTGGAGAGTTCCCAGGCTG
>gene=chr6_37759162-37759406; species=papHam
GGGGCTGGACAAGCAAGTTTGCAAAGAACGTGCAGCAGCCAGGCAGGGGAGCCACTCTGGGATTCCTGCCCCCACCTCCAGAAGGCGGGGTTTGTTCTCCAGCTCATTCATCCTTTGGGATGACTCATTACTGAGTTGTCAGG--------GAGTGCAGAGTTACACGGAGGAGGGGCAGCCTGTCTCGCCCATGTGTGCACAGGCAGTCCAGGCAGCATTGCAACTGCAGAGTTCCCAGGCTG
>gene=chr6_37759162-37759406; species=ponAbe
GGGGCTGGACAAGTAAGTTTGAAAAGAATGTGCAGCAGCCAGGCAGGGGAGCCACTCTGGGATTCCTGCCCCTGCCTCCAGAAGGCGGGGTTTGTTCTCCAGCTCATTCATCCTTTGGGATGACTCATTACTGAGTTGTCATGTTGTCATCGAGTGCAGAGTTACAGGGAGGAGGGGCAGCCTGTCTCGCCCATCTGTGCACAGGCAGTCCTGGCAGCACTGCAACTGGAGAGTTCCCAGGCTG
>gene=chr6_37759162-37759406; species=rheMac
GGGGCTGGACAAGCAAGTTTGCAAAGAATGTGCAGCAGCCAGGCAGGGGAGCCACTCTGGGATTCCTGCCCCCACCTCCAGAAGGCGGGGTTTGTTCTCCAGCTCATTCATCCTTTGGGATGACTCATTACTGAGTTGTCAGG--------GAGTGCAGAGTTACACGGAGGAGGGGCAGCCTGTCTCGCCCATGTGTGCACAGGCAGTCCTGGCAGCATTGCAACTGGAGAGTTCCCAGGCTG
>gene=chr6_40965269-40965513; species=hg19
ATGTCTGATTGGAAAAGACAATTATAAGTATTCTTCATGCTGAAGTAAAATGCACTATAGGTAGCTAAACTCTATCTTTGTCTTTTTGTCACTTGAAGAAAACAGCAGGGGAGCCCCTTTCTAGTCCTGAAATTCCGGATCTATGAGTCAGAGGGAAAAACAAACTGTCCCAGTTGATAAGGAGGAAAGAAAAAAGTGAAATAGGCTGCCTCTTTTATGAGCTCTCCCTGCCAGGACGGTGAAT
>gene=chr6_40965269-40965513; species=bosTau
ATGTCTGATTGGAAAAGACAATTATAAATATTCTTCACGCTGAAAGATGATGCGCTGTTGGTAGCTATGCG----CTTTGTGGT-TTGTCACTTCAAGGAAGCAGCAGGGGAGCCCCTTTCTGGCCCTGAAATTCTGAATCCTTGAGTCAGAGGGAAAAACAAACTGTCCCAGTTGATAAGGAGGCAAAAAAAACATGAA-TAAGCTGCCTTTTTCATGAGCTCTGCTTGCCAGGTGGGTGAAC
>gene=chr6_40965269-40965513; species=calJac
ATGTCTGATTGGAAAA-ACAATTATAAATATTCTTTATGCTGAAGTAAAATGCACTATAGGGAGCTAAACTCTGTCTTTGTATTTTTGTTACTTGAAGAAAACAGCAGGGAA---CCCTTCCAGCCCTGAAATTCCGGATCTATGAGTCAAAGGGAAAAACAAATTGTCCCAGTTGATAAGGAGGAAAACAAAGAGTAAAA-AAGCTGCCTCTCTTACACGCTCTCCCTGCCAGGATGGTGAAT
>gene=chr6_40965269-40965513; species=canFam
ATAGCTGATTGG--AAGACAATTATAAATATTCTTCTCACTGAACTACGAGGCACGATAGGCAGCTATGCTCTATCTttgtgttgCTGTCACTTGAAGGAAACAGCAGGAAAGACCCTTTCCAGTCTTGCAATTCTGAATCCATGAGTCAGAGGGAAAAACAAACTGTCCCAGTTGATAAGGAGGCa--aaaaaaaagaaaTAAGCTGTCTCTTTCATGAGCTCTCCCCACCAGGAGGGTGAAT
>gene=chr6_40965269-40965513; species=equCab
GTGTCTGATGGGAAAAGACAATTATAAATACTC---AGGCTGAAATACCACGCACTATAGGTAGCTACATTCTATCTTAGGGTT-TTGTCCCTTGAAGAAAACAGCAGGGGAG-CCCCTTCCAGTCCTGAAATTCTGTATCTATGAGTCAGAAGGGAAAACAAACTGTCCCAGTTGATAA--AAGCA--AAAAACGTGGACTAACCTGCCTGTTTCCCAAGCTCTCCCTGCCAGGGGGGTGAAT
>gene=chr6_40965269-40965513; species=gorGor
----------------------------------------------------------------------------------------------------------------------------------------------------------------------------------------------------------------------------------------------------
>gene=chr6_40965269-40965513; species=panTro
ATGTCTGATTGGAAAAGACAATTATAAGTATTCTTCATGCTGAAGTAAAATGCACTATAGGTAGCTAAACTCTATCTTTGTCTTTTTGTCACTTGAAGAAAACAGCAGGGGAGCCCCTTTCTAGTCCTGAAATTCCGGATCTATGAGTCAGAGGGAAAAACAAACTGTCCCAGTTGATAAGGAGGAAAGAAAAAAGTGAAATAGGCTGCCTCTTTTATGAGCTCTCCCTGCCAGGACGGTGAAT
>gene=chr6_40965269-40965513; species=papHam
ATGTCTTCTTGGAAAAGACAATTATAAATATTCTTCATGCTGAAGTGAAATGCACTATCGGTAGCTAAACTCTATCTCTGTCTTTTCGTCACTTGAAGAAAATAGCAGGGGAGCCCCTTTCTAGTCCTGAAATTCCGGATCTGTGAGTC----GGCAAAACAAACTGTCCCAGTTGATAAGGAGGAAAAACAAAAGTGAAATAGGCTGCCTCTTTTATAAGCTCTCCCTGCCAGGACGGTGAAT
>gene=chr6_40965269-40965513; species=ponAbe
ATGTCTGATTGGAAAAGACAATTATAA-----CTTAATGCTGAAGTAAAATGCACTATAGGTAGCTAAACTCTATCTTTGTCTTTTTATCACTTGAAGAAAACAGCAGGGGAGCCCCTTTCTAGTCCTGAAATTCCGGATCTATGAGTCAGAGGGAAAAACAAACTGTCCCAGTTGATAAGGAGGAAAGAAAAAAGTGAAATAGGCTGCCTCTTTTATGAGCTCTCCCTGCCAGGACGGTGAAT
>gene=chr6_40965269-40965513; species=rheMac
ATGTCTTATTGGAAAAGACAATTATAAATATTCTTCATGCTGAAGTAAAATGCACTATAGGTAGCTAAACTCTATCTCTGTCTTTTTGTCACTTGAAGAAAATAGCAGGGGAGCCCCTTTCTAGTCCTGAAATTCCGGATCTGTGAGTC----GGCAAAACAAACTGTCCCAGTTGATAAGGAGGAAAAACAAAAGTGAAATAGGCTGCCTCTTGTATAAGCTCTCCCTGCCAGGACGGTGAAT
>gene=chr6_44443547-44443791; species=hg19
GGGTTGCAGGCAAGGAGGCTCCCGCAGGGAATCTGGAGCAAGGTGCATCCGGCGGCCAGCAGGTGTCACTGCTGCCCCAGAGACGGCCGGCCACGGGCTGTGGCGACACGGTGAGCTGGAACAAACCGCTTTGTTCCTGCTTCACAGGCTTTACCTTACAGCAGGGTTAGGAGCCTGTTTACCTGCACTTCTGCCCAAGGAAAGGAGTAAAAGCCCTTCTCCTCCTTCCCTCCAGAGGACCCCA
>gene=chr6_44443547-44443791; species=bosTau
GGGCAACAAACAGTGGC---CCTCAG-AAAATTCCGAGAGCAGCAGGCAGACCGGCCAGCAGGTGTCACTGCTGCCCCAGGGAGGGCTGG---------GCGC-----------GCAGGCTCAAGCCGTTCTGTGCCCGCCTCATGGGGTTTGCTTCTGGACCGGGTTAGAAACCTGTGCACCACAATTTCTGCCTAAGCAAAGGAGGGAAACGCCCTCTCCTCTTTCCCTTGAAAG---GCTG
>gene=chr6_44443547-44443791; species=calJac
GGGCTGCAGGCAAAGGGGCTCCCGCAGGGAATCTGGGATGAGGTGCATCGGGCGGCCAGCAGGTGTCACTGCTGCCCCAGAGACGGCCGGCCACGAGCCGC-AAGACACGGGGAGCCAGAATAAACGGCTTTGTTCCCTCTTCATAGGCTTTACCTTACAGCAGGGTTATGAGCCTGTTTCCCTACACTTCTGCCTAGGGAAAGGGGT-AAAGCCCTTCTCCTCCTTCCCTCCAGAGGACCCCT
>gene=chr6_44443547-44443791; species=canFam
----GGCAGAGGGAGGC---TCGGCGAGGGA----ggcccgggcccgccc--cgcccAGCAGGTGTCGCTGCTGCCCCAGGGACGGCCGC---------GCGC-----------GCCG-------CAGCTCGGTTCCCGCCCGGCCGGGTCTCCCGCGTCACAGGCTTGGAAGCCC-TCCACCCCCACCTCTGCCTAGGAGGAGCGGTCACAGCCCC---GCCCCCAGCCCCCAGAG---GCTG
>gene=chr6_44443547-44443791; species=equCab
G---GGCACAGAGAGGC---CCCCCC-GATACCCCGATCCGGCCGCGTCCACCGGCCAGCAGGCGTCGCTGCTGCCCCGGGGACGGACGG---------GCGA-----------GCCGGAGCAAACCGCTCTGCTCCCGCCTCACAGGGTCCGCCTTCTTACAGGGTTAGAAACCTGTTCACCGCCACTTCTGCCTAAGAAAAGGAGTGAAACTCTC---CCTCCTTCCCCCAAGGG---GCTG
>gene=chr6_44443547-44443791; species=gorGor
GGGTTGCAGGCAAGGAGGCTCCCGCAGGGAATCTGGAGCAAGGTGCATCCGGCAGCCAGCAGGTGTCACTGCTGCCTCAGAGACGGCCGGCCACGGGCTGTGGCGACACGGTGAGCTGGAACAAACCGCTTTGTTCCTGCTTCACAGTCTTTACCTTACAGCATGGTTAGGAGCCTGTTCACCTGCACTTCTGCCCAAGGAAAGGAGTAAAAGCCCTTCTCCTCCTTCCCTCCAGAGGACCCCA
>gene=chr6_44443547-44443791; species=panTro
GGGTTGCAGGCAAGGAGGCTCCCGCAGGGAATCTGGAGCAAGGTGCATCCGGCGGCCAGCAGGTGTCTCTGCTGCCCCAGAGACGGCCGGCCACGGGCTGTGGCGACACGGTGAGCTAGAACAAACCGCTTTGTTCCTGCTTCACAGGCTTTACCTTACAGCAGGGTTAGGAGCCTGTTTACCTGCACTTCTGCCCAAGGAAAGGAGTAAAAGCCCTTCTCCTCCTTCCCTCCAAAGGACCCCA
>gene=chr6_44443547-44443791; species=papHam
GGGCTGCAGGCAACCGGGCTCCCGCAGGGAATGCGGAGCAAGGCGCATCCGGCGGCCAGCAGGTGTCACTGCTGCCCCAGAGACGGCAGGCGAC-GGCTGCGGAGACACGGTGAGCTGGAACAAACCGCTTTGTTCCCGCTTCACAGACTTTACCTTACAGCAGGGTTAGGAGCCTGTTTGCCTGCACCTCTGCCTAAGGGAAGGAGTAAAAGCCCTTCTCCTCCTTCCCTTCAGAGGACCCCA
>gene=chr6_44443547-44443791; species=ponAbe
GGGCTGCAGGCAACGAGGCTCCCGCAGGGAATCTGGAGCAAGGTGCATCCAGCGGCCAGCAGGTGTCACTGCTGCCCCAGAGACGGCCGGCCACGGGCTGTGGAGACACGGTGAGCTGAAACAAACCGCTTTGTTCTTGCTTCACAGGCTTTACCTTACAGCAGGGTTAGGAGCCTGTTTACCTGCACTTCTGCCTAAGGAAAGGAGTAAAAGCCCTTCTCCTCCTTCCCTCCAGAGGACCCCA
>gene=chr6_44443547-44443791; species=rheMac
GGGCTGCAGGCAACCGGGCTCCCGCAGGGAATGCGGAGCAAGGCGCATCCGGCGGCCAGCAGGTGTCACTGCTGCCCCAGAGACGGCAGGCGAC-GGCTGCGGAGACACGGTGAGCTGGAACAAACCGCTTTGTTCCCGCTTCACAGACTTTACCTTACAGCAGGGTTAGGAGCCTGTTTGCCTGCACCTCTGCCTAAGGGAAGGAGTAAAAGCCCTTCTCCTCCTTCCCTTCAGAGGACCCCA
>gene=chr6_47015296-47015540; species=hg19
TAAGCTGCTTCCGTCCCTGGGCACTTTTGCTCTGGTGTCATGGCCGTGCTCAACTTCCTCATGAGGACAAACATCTGAAGATGTGACCTGAGATTAGGACATTCTTTTTCACTTACGTATTGTTTCAGCAAACCCCACATTGACTCCAGCACTTCCAAATGTCCTTTAGGCAAAGAGAGACATCTAGTGGCCAAGATTCACAACGTTGTAGCGGCCACCTGTTTACAAAATCACTATGCGGTAC
>gene=chr6_47015296-47015540; species=bosTau
AAATCTGATTCTGTCCCTGGGCACTTTTTCTTTGACATTGTGGCTGTCTTCGGCTTCCTCAAGAGAACGAATATCTGAAGCTGTGACCTGAGATTAAGGCATTCTTTTTTACTTAAGAATTGCTTCACCAAACCATAGGTTGACTCcaggccttc-GAATGTCCTTTAAGCATAGGGAGACATCTAGCGGCCAAGAGTCACAACGTGCAAGAAGCCACCTGTTAACAAA------ATCCGGTAC
>gene=chr6_47015296-47015540; species=calJac
TAAGCTGATTTCATCCCTGGGCACTT------TGACGTCATGGTCGTGCTCAACTTCCTCGTGAGGACAAACATCTGAAGATGTGATCTGAGATTAGAACATTATTTTTCACTTAAGTATTGTTTCAATAAACCCCAGGTTAATACCAGCACTTCCAAATGTCCTCTAGACAAAGAGAGACATCTAGTGGCCAATATTCACAATGTTGTATAGGCCACGTATTTGCAAAATCACTGTGGGGTAC
>gene=chr6_47015296-47015540; species=canFam
AAATCTGATTCTGTGCCTGGACATTTTTGCTTTGACGTTGTGGCTGTACTCAACTTCCTCATGAGGACAAACATCTGAAGATGTGGCCTGAGATTAAGACATTCTTTTTTGCGCAAGTGTTGTTTCAGCAAACCGCCAATTGACCCCAGGGCTTC-GAATGTCCTTTAAGCAAAGGGAGACACCTAGTGGCCAAGACTCACCCCATAGCAGAGGCCACCTGTTTACCAAATCCCTGTAGGGTAC
>gene=chr6_47015296-47015540; species=equCab
AAATCTGAGCCCATCCCTGGGCAAGCTGTCTTTGACGTTGTGGCTGCACTCAACTTCCTCCTGAGCACAAACAACTGAAGATGTGGCCCGAGATTAAGACATTCTTTTTTACTTAAGTATTGTTTCAACAAACCGCCAGTTGACCTCAGGGCAGC-GAATGTCCTTTAAGCAAAGGGAGACATCTAGTGGCCAAGATTCACAATGTGGGAGAGGCCACCTGTTTACAGAAGCACTGCAGGGTGC
>gene=chr6_47015296-47015540; species=gorGor
TAAGCTGGTTCTGTCCCTGGGCACTTTTTCTCTGGTGTCGTGGCCGTGCGCAACTTCCTCATGAGGACAAACATCTGAAGATGTGACCTGAGATTAGGACATTCTTTTTCACTTACGTATTGTTTCAGCAAACCCCACATTGACGCCAGCACTTCCAAATGTCCTTTAGGCAAAGA--------------------------------------------------------------------
>gene=chr6_47015296-47015540; species=panTro
TAAGCTGCTTCCGTCCCTGGGCACTTTTTCTCTGGTGTCGTGGCCGTGCTCAACTTCCTCATGAGGACAAACATCTGAAGATGTGACCTGAGATTAGGACATTCTTTTTCACTTACGTATTGTTTCAGCAAACCCCACATTGACTCCAGCACTTCCAAATGTCCTTTAGGCAAAGAGAGACATCTAGTGGCCAAGATTCACAACGTAGTAGTGGCCACCTGTTTACAAAATCACTATGGGGTAC
>gene=chr6_47015296-47015540; species=papHam
TAAGCTGATTCCATCCCTGGGCACTTTTTCTCTGGTGTTGTGGCCGTGCTCAACTTCCTCATGAGGACAAACATCTGAAGATGTGACCTGAGATTAGAACATTCTTTTTCACTTACGTATTGTTTCAACAAACCCCAGGTTGACTCCCGCACTTCCAAATGTCCTTTGGGCAAAGAGAGACATCTAGTGGCCAAGATTCACAATGTTGTAGAGGCCACCTGTTTAC----------------AT
>gene=chr6_47015296-47015540; species=ponAbe
TAAGCTGATTCTGTCCCTGGGCACTTTTTCTCTGGTGTCGTGGCCATGCTCAACTTCCTCATGAGGACAAACGTCTGAAAATGTGACCTGAGATTAGGACATTCTTTTTCACTTACTTGTTGTTTCAGCAAACCCCACATTGACTCCAGCACTTCCAAATGTCCTTTAGGCAAAGAGAGACATCTAGTGGCCAAGATTCACAATGTTGTAGAGGCCACCTGTTTACAAAATCACTATGGGGTAC
>gene=chr6_47015296-47015540; species=rheMac
TAAGCTGATTTCATCCCTGGGCACTTTTTCTCTGGTGTTGTGGCCGTGCTCAACTTCCTCATGAGGACAAACATTTGAAGATGTGACCTGAGATTAGAACATTCTTTTTCACTTACGTATTGTTTCAACAAACCCCAGGTTGACTCCCGCACTTTCAAATGTCCTTTGGGCAAAGAGAGACATCTAGTGGCCAAGATTCACAATGTTGTAGAGGCCACCTGTTTAC----------------AT
>gene=chr6_52382377-52382621; species=hg19
GGAGAATCTGCATCCTTGCTCCAGTCAGTGGGCAGCAGGCTGCGGGGCTGTGAGCCTGGTGGCCGTGTGCCTGGGTCTGGGCTGCTCTCTGCAACCCCCACCTCCACCAGGCAAATGGCTGCTCTCCAGCTGTGCTGCATTCGCTCTGAGTCACACACACATGAGTCATCTCACTGCTGGGATGCATTTACCAGAAGGTAGCCAGGCTCAGTTTGTTTCAGGGTGGCCAGGGAACAAAGTCAAG
>gene=chr6_52382377-52382621; species=bosTau
-GGAGGCTCCTGCCTTCTGTCCAGCTG-------GCAGAC-------CTGCGGAGTTCA-GGTCCCAGGCCTGGATCCCTGGTGCT--CCGTGGCTCCCTCCCCCGGCAGACAACTGGCCACTCTCCAGCTGTGCTGCCTTCATGCTGAGTCACACACACATGAGTCATCTCTCTGCTGGGatgcatttaccagaaggtagccagggtgagtgagtttcagggtggc--cagagccaagaagag
>gene=chr6_52382377-52382621; species=calJac
GGAGAATCCACATCCTTGCTCCAGTCAGTGGGCAGCAGGCTGCAGGGCTGTGAGCCTGGTGGCCATGTGCCTGGGTCTGGGCTGCTCTCTACAACCCCCACCCCCCGCAGGCAAATGGCTGCTCTCCAGCTGTGCTCCGTTCGCTCTGAGTCACACACACATGAGTCATCTCACTGCTGGGatgcatttaccagaaggtagccaggctcagtttgtttcagggtggccagggaacaaagtcaag
>gene=chr6_52382377-52382621; species=canFam
GGAGCATTTCTACCTTCGTTCCAGTTA-------GCAGGC--TAGGGTTGCAAGGCTCGTGAACCCAGGCCTGGATCTCTGCTGCT--CTGGAAACCCCCCTGACAGCAGACAACTGGCTGCTTTCCAGCTGTGCTGCATTCACGCTGAGTCACACACACATGAGTCATCTCTCTGCCGGGATGCGTTTACCAGAAGGTAACTTGGGTCGGTGAGGTTCAGGGTGGCCACAGAATGAAGCAGAA
>gene=chr6_52382377-52382621; species=equCab
GGAGGATTTATACCTTCGTTCCAGTTA-------GCAGGT-GCGGGGTTGCAAACCTCGTGAACAGGGC-CTGGCTCTTGGCTGCT--CCCTAATCTCCTACCCCAGTGGACAACGGGCCGTTTTCCAGCTGTGCTGCATCCTCGCTGAGT----CACACATGAGTCACCTCTTTGCTGGGatgcatttaccagaaggtagccggggtcagtgagtttcagggtggccagggaacga---agag
>gene=chr6_52382377-52382621; species=gorGor
GGAGAATCTGCATCCTTGCTCCAGTCAGTGGGCAGCAGGCTGCGGGGCTGTGAGCCTGGTGGCCATGTGCCTGGGTCTGGGCTGCTCTCTGCAACCCCCACCTCCACCAGGCAAATGGCTGCTCTCCAGCTGTGCTGCATTCGCTCTGAGTCACACACACATGAGTCATCTCACTGCTGGGATGCATTTACCAGAAGGTAGCCAGGCTCAGTTTGTTTCAGGGTGGCCAGGGAACAAAGTCAAG
>gene=chr6_52382377-52382621; species=panTro
GGAGAATCTGCATCCTTGCTCCAGTCAGTGGGCAGCAGGCTGCGGGGCTGTGAGCCTGGTGGCCGTGTGCCTGGGTCTGGGCTGCTCTCTGCAACCCCCACCTCCACCAGGCAAATGGCTGCTGTCCAGCTGTGCTGCATTCGCTCTGAGTCACACACACATGAGTCATCTCACTGCTGGGATGCATTTACCAGAAGGTAGCCAGGCTCAGTTTGTTTCAGGGTGGCCAGGGAACAAAGTCAAG
>gene=chr6_52382377-52382621; species=papHam
GGAGAATCTGCATGCTTGCTCCAGTCAGTGGGCAGCAGGCTGCGGGGCTGTGAGCCTGGTGGCCGTGTGCCTGGGTCTGGTCTGCTCTCTGCAACCCCCACCTCCACCAGGCAAATGGCTGCTCTCCAGCTGTGTTGCATTCGCTCTGAGTCACACACACATGAGTCATCTCGCTGCTGAGATGCATTTACCAGAAGGTAGCCAGGCTGAGTTTGTTTCAGGGTGGCCAGGGAACAAAGTCAAG
>gene=chr6_52382377-52382621; species=ponAbe
GGAGAATCTGCATCCTTGCTCCAGTCAGTGGGCATCAGGCTGCGGGGCTGTGAGCCTGGTGGCCATGTGCCTGGGTCTCGGCTGCTCTCTGCAACCCCCACCTCCACCAGGCAAATGGCTGCTCTCCAGCTGTGCTGTGTTCGCTCTGAGTCACACACACATGAGTCATCTCACTGCTGGGATGCATTTACCAGAAGGTAGCCAGGCTCAGTTTGTTTCAGGGTGGCCAGGGAACAAAGTCAAG
>gene=chr6_52382377-52382621; species=rheMac
GGAGAATCTGCATGCTTGCTCCAGTCAGTGGGCAGCAGGCTGCGGGGCTGTGAGCCTGGTGGCCGTGTGCCTGGGTCTGGTCTGCTCTCTGCAACCCCCACCTCCACCAGGCAAATGGCTGCTCTCCAGCTGTGCTGCATTCGCTCTGAGTCACACACACATGAGTCATCTCGCTGCTGAGATGCATTTACCAGAAGGTAGCCAGGCTCAGTTTGTTTCAGGGTGGCCAGGGAACAAAGTCAAG
>gene=chr6_52984970-52985214; species=hg19
TGGGATCAGCTAATATGTCAGTAGTTGTTTGTAGAAAAATACTGAATAGTAGCACAGCTGTTACTATTTATATGTAAACACAAACGGTggctggccgtggtgactcatgcctgtaatcccagtgctttgggaggctgaggcgggagcctcccttgagcccaggagtttgagaccagcatgagcaacacgggagacccctgtttctaccaaaacaaaacaaaaCAACCTCCACAAATATTACTAA
>gene=chr6_52984970-52985214; species=bosTau
----------------------------------------------------------------------------------------------------------------------------------------------------------------------------------------------------------------------------------------------------
>gene=chr6_52984970-52985214; species=calJac
CGGGATCAGCTAATAAGTCAGTA---GTTTGTTGAAAAATACTGAATAGTAGCACAGCTGTTACTATTTGTATTTAAACACAAATGTTgaccaggcatggagactc--------aatcccagtgctttgggaggctg-ggcgggaggctcccttgagtccagaagttcgagaccagcgtgagcaacacaaaagacccctttttctaccaaaacaaaaCCAAA-ACTCTCCACAAATGTTATTAA
>gene=chr6_52984970-52985214; species=canFam
TAGAACCAGCTAATAGATTAGCA-------GTAGGAAGACACAGAGTAGAGACACAGCTATTGGCACTCATGTATAAA-------------------------------------------------------------------------------------------------------------------------------------------------------CACAAATATTATTAA
>gene=chr6_52984970-52985214; species=equCab
TAGGACCAGCTAAAGTGTCTGTA-------GTAGAAACGTACAGAGTACAAGCACAGCTGTTACAACTCATGT------------------------------------------------------------------------------------------------------------------------------------------------------AATAGACACACATGTTATTAA
>gene=chr6_52984970-52985214; species=gorGor
TGGGATCAGCTAATATGTCAGTA---GTTTGTAGAAAAATACTGAATAGTAGCACAGCTGTTACTATTTATATATAAACACAAATGGTGgctgggcgtggtgactcatgcctgtaatcccagtgc-ttgggaggctgaggcgggaggctcccttgagcccaggagtttgagaccagcatgagcaacacgggggacccctgtttctaccaaaacaaaacaaaaCAACCTCCACAAATATTACTAA
>gene=chr6_52984970-52985214; species=panTro
TGGGATCAGCTAATATGTCAGTAGTTGTTTGTAGAAAAGTACTGAATAGTAGCACAGCTGTTACTATTTATATGTAAACACAAATGGTggctggccgtggtgactcatgcctgtaatcccagtgctttgggaggctgaggcgggagcctcccttgagcccaggagtttgagaccagcatgagcaacacgggagacccctgtttctaccaaaacaaaacaaaaCAACCTCCACAAATATTACTAA
>gene=chr6_52984970-52985214; species=papHam
TGGGATCAGCTAATATGTCAGTA---GTTCGTAGAAAAATACTGAATAGTAGCACAGCTGTTACTACCTGCATATAAACACAAATGTTggccgggcgtggtgactcatgcctgtaatcccagtgctttggaaggctgaggctggaggctcccttgagcccaggagttccagaccagcctgagcagtacgggagaaccctgtttctaccaaaacaaaacaaaaCAACCTCCACAAATA-TACTAA
>gene=chr6_52984970-52985214; species=ponAbe
TGGGATCAGCTAATATGTCAGTA---GTTTGTAGAAAAATACTGAATAGTAGCACAGCTGTTACTATTTATATATAAACACAAATGGTGgctgggcgtggtgactcatgcctgcaatcccagtgctttgggaggctgaggcgggaggctcccttgagcccaggagtttgagaccagcataagcaacacgggagacccctgtttctaacaaaacaaaacaaaacaaCCTCCACAAATATTACTAA
>gene=chr6_52984970-52985214; species=rheMac
TGGGATCAGCTAATATGTCAGTA---GTTCGTAGAAAAATACTGAATAGTAGTACAGCTGTTACTACCTGCATATAAACACAAATGTTGgccaggtgtggtgactcatgcctgtaatcccagtgctttggaaggctgaggctggaggctcccttgagcccaggagttccagaccagcctgagcagtacgggagaaccctgtttctaacaaaacaaaacaaaacaaCCTCCACAAATA-TACTAA
>gene=chr6_74290129-74290373; species=hg19
CCCCAGCGGTCAGCAGCCTCTGACGCTGAGGGTGTAGACCCGGGTTCTGAGGCCCCAGTGTGACTTTCCATTGTTCGCGAGGCCCTCACCCGCTGCGCCGCCCGGGCTGAGTCATTCTAAATTCCTTTCTTTGTGTTTTCTCTCTGCAGTCACGCAGAAATAGTTGCTCCACTAGTCATCTTCTTTCCTTAAACCAAAAAGAAAGAAAAAAAAATCTAGCCTTTGATAGTTCTTATTCACGAAT
>gene=chr6_74290129-74290373; species=bosTau
CCGGA----------GCC-----------------------CAGTTCTGAGGCCCCGCTGTGACTTTCCATTGTTggcgcggcccgcgcccg-cgggcggccggggcTGAGTCATTCCAAATTCTTCTCTTTGTGTTTTCCCTCCGCAAGCGCG--GGGATGGCTGCTTTAAGAGTCATCTTTTTTGCTCAGACAAAAGA------------AATCTAGCCTTTGATGGTTCTGATTCACGAGT
>gene=chr6_74290129-74290373; species=calJac
CCCCA---GCAACCAGCCTCTGGCGCTTCGGGTGTAAACGCGGGTTCTGAGGCCCCACTGTGACTTTCCATTGTTCACAAGGCCCTAACCCGACGCGCCGACTGGGCTGAGTCATTCTAAATTCCTTTCTTTGTGTTTTCTCTCTGCGATCTCGCAGAAATGGTTGCTCTACTAGGCA---TCTTTCGTTAAACCAAAAAGGAAA--AAA--AATCTGGCCTTTGATACTTCTGATTCACGAAT
>gene=chr6_74290129-74290373; species=canFam
CGCGAGC---------CCCC-------GCGGGTGTAGACGCCCG-GGAGGGGCCCCGCGGGGACTTTCCATTGTTCGCGAggcccgcgcccgccgcgcgcccggggcTGAGTCATTGTAAATTCTTCTCTTTGTGTTTTCTCTCCGTGAGCGCGC--AGATGGTTGCTCTAATTGTCATCTTCTTTGCTCAGACAAAAGA------------AATCTAGTCTTTGATAATTCTGATTCACGAGT
>gene=chr6_74290129-74290373; species=equCab
AGCAAGCTGCGGGCAGCCCC-------GCAGGAGTAGATCC-----------------------------------------------------------------------------------------------------------------------------------------------------------------------------------------------------------
>gene=chr6_74290129-74290373; species=gorGor
CCCCA-----------------------------------------------------------------------------------------------------------------------------------------------------------------------------------------------------------------------------------------------
>gene=chr6_74290129-74290373; species=panTro
CCCCAGCGGTCAGCAGCCTCTGGCGCTGAGGGTGTAGACCCGGGTTCTGAGGCCCCAGTGTGACTTTCCATTGTTCGCGAGGCCCTCACCCGCTGCGCTGCCCGGGCTGAGTCATTCTAAATTCCTTTCTTTGTGTTTTCTCTCTGCAGTCACGCAGAAATGGTTGCTCCACTAGTCATCTTCTTTCCTTAAACCAAAAAGAAAG-------AATCTAGCCTTTGATAGTTCTTATTCACGAAT
>gene=chr6_74290129-74290373; species=papHam
CCCCAGCGGCCAGCAGCCTCTAGCGCTGCGGGTGTAGACCCGGGTTCTGAGGCCCCAGTGTGACTTTCCATTGTTCGAGAGGCCCTCGCCGGCTGCGCCGCCCGGGCTGAGTCATTCTAAATTCCTTTCTTTGTGTTTTCTCTCTGCAATTGCGCAGAAATGGTTGCTCTACTAGTCATCTTCTT---------------------------AATCTAGCCTTTGATAGTTCTTACTCATTAAT
>gene=chr6_74290129-74290373; species=ponAbe
CCCCAGCGGTCAGCAGCCTCTGGCGCTGAGGGTGTAGACCCGGGTTCTGAGGCCCCAGTGTGACTTTCCATTGTTCGCGAGGCCCTCACCCGCTGAGCCGCCCGGGCTGAGTCATTCTAAATTCCTTTCTTTGTGTTTTCTCTCTGCAATCGCGCAGAAATGGTTGCTCCACTAGTCATCTTCTTTCCTTAAACCAAAAAGAAAG-AAAAAAAATCTAGCCTTTGATAGTTCTTATTCACGAAT
>gene=chr6_74290129-74290373; species=rheMac
CCCCAGCGGCCAGCAGCCTCTAGCGCTGCGGGTGTAGACCCGGGTTCTGAGGCCCCAGTGTGACTTTCCATTGTTCGAGAGGCCCTCGCCGGCTGCGCCGCCCGGGCTGAGTCATTCTAAATTCCTTTCTTTGTGTTTTCTCTCTGCAATTGCGCAGAAATGGTTGCTCTACTAGTCATCTTCTTTCCTTAAACCAAAAAGAAAA--AAAAAATTCTAGCCTTTGATAGTTCTTACTCACTAAT
>gene=chr6_76044413-76044657; species=hg19
GTACTGAAGTTTGTTCAACAGCAGCAGGCCTTGCTCAGCCCCCTACTCCACAGGGAATTAACCGTCACATTCCAGCCCTGTCATCAGAACAATGAAAGGTGAATGTTGTGCAAAACAGCTTGGGAACACTAACTGATGATGTCATTCCTCCCTTATATGGCTCATTATTGTGCAGATTTACTTTGGTCTGTGAGAAGGGGTGGAGCTGCCCAAGACTGGAAGGGAAGGCAGCTCTTAAGAAGCA
>gene=chr6_76044413-76044657; species=bosTau
GTACTGAAGTTTGTTCAACAGCA---------GCTCAGCCCCCTACTCCAAAGGGAATTAACCGTCACATTCCAGGCCTGTCATCAGAACAATGAAAGGTGAATGTTGTGCAAAACAGCCCGAGACCACTAACTGGTGACGTCATTCTTCCTCTAG--GGTTCATTATTGTGCAGATTTACTCTGGTCTGAGAAAAGGGGTGGAGCTGCCTGGGACAGGCGGGGAAGGCAGCTCTTAAGAAGCA
>gene=chr6_76044413-76044657; species=calJac
GTACTGAAGTTTGTTCAACAGCAGCAGGCCTTGCTCAGCTCCCTACTCCACAGGGAATTAACCGTCACATTCCAGCCCTGTCATCAGAACAATGAAAGGTGAATGTTGTGCAAAACAGCTTGGGACCACTAACTGATGATGTCATTCCTCCCTTATGTGGCTCATTATTGTGCAGATTTACTTTGGTCTGTGAGAAGGGGTGGAGCTGCCCAAGACTGGAAGGGAAGGCAGCTCTTAAGAAGC-
>gene=chr6_76044413-76044657; species=canFam
TTACTGAAGTTTGTTCAACAGCAGCAGGCCCTGCTCAACCCCCTACTCCACAGGGAATTAACCGTCACATTCCAGCCCTGTCATCAGAACAATGAAAGGTGAATGTTGTGCAAAACAGCTTGGGACCACTAACTGATGATGTCATTCCTCCCTTATATGGTTCATTATTGTGCAGATTTACTTTGGTCTGTGAAAAGGGGTGGAGCTGCCCAGGACTGGAAGGGGAGGCAGATCTGAAGAAGCC
>gene=chr6_76044413-76044657; species=equCab
GTACTG--GTTTGCGTGACAGCAGCAGGCCCTGCTCAG-CCCCTCCTCCGTAGGGAATTAACCGTCCCATTCCAGCCCTGCCATCAGAACAGTGAAAGGTGAATGTTGTGCAGAACAGCTTGGGACCACGAAC-GATGATGTCATTCCTCCCTTAGAC-CTTTATTATTGTGCAGATTTACTTT-GTCTGTGGAAAGGGGTGGAGCTACCCGGGACCGGGGGAGAAAGCACCTCTTAAGAAGCA
>gene=chr6_76044413-76044657; species=gorGor
-------------------------------------------------------------------------------------------------------------------------------------------------------------TGGCTCATTATTGTGCAGATTTACTTTGGTCTGTGAGAAGGGGTGGAGCTGCCCAAGACTGGAAGGGAAGGCAGCTCTTAAGAAGCA
>gene=chr6_76044413-76044657; species=panTro
GTACTGAAGTTTGTTCAACAGCAGCAGGCCTTGCTCAGCCCCCTACTCCACAGGGAATTAACCGTCACATTCCAGCCCTGTCATCAGAACAATGAAAGGTGAATGTTGTGCAAAACAGCTTGGGAACACTAACTGATGATGTCATTCCTCCCTTATATGGCTCATTATTGTGCAGATTTACTTTGGTCTGTGAGAAGGGGTGGAGCTGCCCAAGACTGGAAGGGAAGGCAGCTCTTAAGAAGCA
>gene=chr6_76044413-76044657; species=papHam
GTACTGAAGTTTGTTCAACAGCTGCAGGCCTTGCTCAGCCCCCTACTCCACAGGGAATTAACCGTCACATTCCAGCCCTGTCATCAGAACAATGAAAGGTGAATGTTGTGCAAAACAGCTTGGGACCACTAACTGATGATGTCATTCCTCCCTTATATGGCTCATTATTGTGCAGATTTACTTTGGTCTGTGAGAAGGGGTGGAGCTGCCCAAGACTGGAAGGGAAGGCAGCTCTTAAGAAGCA
>gene=chr6_76044413-76044657; species=ponAbe
GTACTGAAGTTTGTTCAACAGCAGCAGGCCTTGCTCAGCCCCCTACTCCACAGGGAATTAACCGTCACATTCCAGCCCTGTCATCAGAACAATGAAAGGTGAATGTTGTGCAAAACAGCTTGGGACCACTAACTGATGATGTCATTCCTCCCTTATATGGCTCATTATTGTGCAGATTTACTTTGGTCTGTGAGAAGGGGTGGAGCTGCCCAAGACTGGAAGGGAAGGCAGCTCTTAAGAAGCA
>gene=chr6_76044413-76044657; species=rheMac
GTACTGAAGTTTGTTCAACAGCTGCAGGCCTTGCTCAGCCCCCTACTCCACAGGGAATTAACCGTCACATTCCAGCCCTGTCATCAGAACAATGAAAGGTGAATGTTGTGCAAAACAGCTTGGGACCACTAACTGATGATGTCATTCCTCCCTTATATGGCTCATTATTGTGCAGATTTACTTTGGTCTGTGAGAAGGGGTGGAGCTGCCCAAGACTGGAAGGGAAGGCAGCTCTTAAGAAGCA
>gene=chr6_91078795-91079039; species=hg19
AAGATCCAGAGACGGGAGCAAAACAAAATACACAACCAGAGACACTGTGTGCTGTCAGCAGCAGGCATGTACTGGTCAAGGAATTAGATGACTCAAGGTGGTGACTCATTCAGCAACTATGTAGTGTTTGCGGTTGAAGAGAAACCTTGGCCAGAGAATGACTAAAATCTATTGGCAGCGTCTTTAAAAGAATCATGACTGGGCCTACACCAGCGAATACGCAAGTGTGCTTTTTTTCTTCGTC
>gene=chr6_91078795-91079039; species=bosTau
AAGCTCTGGAGAAAAGAGCAAAACAAAACACACCGCTAAAG--ACTGTGTGCTGAGAGCAGCAGGCATGTACTGGTCAAGGAATTAGATTACTCAAAGTGGTGAGTCATTCCGCAACTATGCAGTGTTTGCGGTTGAAGAGAAACCTTTGCCAGAGAATGACTAAAATCTATTGGCAGCGTCTTTAAAGGAATCATGACTGGGCCCAAACCAGTGAATACGCAAGTGTGCtttttttcttcttc
>gene=chr6_91078795-91079039; species=calJac
AAGATCCAGAGAATGGAGCAAAACAAAATACACAACCAAAGACACTGTGTGCTGTCAGTAGCAGGCATGTACTGGTCAAGGAATTAGATGACTCAAGGTGGTGACTCATTCAGCAACTATGTAGTGTTTGTGGTTGAAGAGAAACCTTTGCCAGAGAATGACTAAAATCTATTGGCAGCATCTTTAAAAGAATCATGACTGGGCCTACACCAGCGAGTACGCAAGTGTGCTTTTTTTCTTCGTC
>gene=chr6_91078795-91079039; species=canFam
AAGTTCCGGAGAATGGAGCAAAACAAAAGGCACAACCAGAGACACTGTGAGCTGTAAGCAGCAGGCATGTACTGGTCAAGGAATTAGATTACTCAAGGTGGTGACTCATTCAGCAACTATGTAGTGTTTGCGGTTGAAGAGAAACCTTTGCCAGAGAATGACTAAAATCTATTGGCAGCGTCTTTAAAGAAATCATGACTGGGCCTAAACCAGTGAATACGCAAGTGAGCTTTTTTTCTTCGTC
>gene=chr6_91078795-91079039; species=equCab
AAGCCCCAGAGAATAGAGCAAAACGAAATACACAACGA-AGACACTG--TGCTGTAGGCAGCAGGCGTGTACTGGTCAAGGAATTAGATTACTCAAGGTGGTGACTCATTCAGCAACTATGTAGTGTTTGCGGTTGAGGAGAAACCTTTGCCAGAGAATGACTAAAATCTATTGGCAGCTTCTTTAAAGGAATCATGACTGGGCCTAAACCAGTGAATACGCAAGTGTGCTTTTTTTCTTCGTC
>gene=chr6_91078795-91079039; species=gorGor
AAGATCCAGAGACTGGAGCAAAACAAAATACACAACCAAAGACACTGTGTGCTGTCAGCAGCAGGCATGTACTGGTCAAGGAATTAGATGACTCAAGGTGGTGACTCATTCAGCAACTATGTAGTGTTTGCGGTTGAAGAGAAACCTTGGCCAGAGAATGACTAAAATCTATTGGCAGCATCTTTAAAAGAATCATGACTGGGCCTACACCAGCGAATACGCAAGTGTGCTTTTTTTCTTTGTC
>gene=chr6_91078795-91079039; species=panTro
AAGATCCAGAGACGCGAGCAAAACAAAATACACAACCAAAGACACTGTGTGCTGTCAGCAGCAGGCATGTACTGGTCAAGGAATTAGATGACTCAAGGTGGTGACTCATTCAGCAACTATGTAGTGTTTGCGGTTGAAGAGAAACCTTGGCCAGAGAATGACTAAAATCTATTGGCAGCGTCTTTAAAAGAATCATGACTGGGCCTACACCAGCGAATACGCAAGTGTGCTTTTTTTCTTCGTC
>gene=chr6_91078795-91079039; species=papHam
AAGACCCAGAGAATGGAGCAAAACAAAATACACAACCAAAGACACTGTGTGCCGTCAGCAGCAGGCATGTACTGGTCAAGGAATTAGATGACTCAAGGTGGTGACTCATTCAGCAACTATGTAGTGTTTGCGGTTGAAGAGAAACCTTGGCCAGGGAATGACTAAAATCTATTGGCAGCGTCTTTAAAAGAATCATGACTGGGCCTACACCAGCGAATACGCAAGTGTGCTTTTTTTCTTCGTC
>gene=chr6_91078795-91079039; species=ponAbe
AAGATCCAGAGAATGGAGCAAAACAAAATACACAACCAAAGACACTGTGTGCTGTCAGCAGCAGGCATGTACTGGTCAAGGAATTAGATGACTCAAGGTGGTGACTCATTCAGCAACTATGTAGTGTTTGCGGCTGAAGAGAAACCTTGGCCAGAGAATGACTAAAATCTATTGGCAGCGTCTTTAAAAGAATCATGACTGGGCCTACACCAGCGAATACGCAAGTGTGCTTTTTTTCTTCATC
>gene=chr6_91078795-91079039; species=rheMac
AAGACCCAGAGAATGGAGCAAAACAAAATACACAACCAAAGACACTGTGTGCCGTCAGCAGCAGGCATGTACTGGTCAAGGAATTAGATGACTCAAGGTGGTGACTCATTCAGCAACTATGTAGTGTTTGCGGTTGAAGAGAAACCTTGGCCAGGGAATGACTAAAATCTATTGGCAGCGTCTTTAAAAGAATCATGACTGGGCCTACACCAGCGAATACGCAAATGTGCTTTTTTTCTTCGTC
>gene=chr6_108455188-108455432; species=hg19
GCAGCTTCCCCCAGAGGCCGGCGCTATTAACTCCCGGGGCCTCCTGCGGCGGCGAGGCGGTGGCACGGCTCCTCCCGCTCCCTCGGCCTCCAGGTTCAATAAGGATTACATCATGGAGCAAGTATGCGGGGCAGCCTGAGAATCAAAGCCGTCAGCACCGGCGGCTGGTTAACTGTACTGTTGCTGAAACACATCCTTCCCACCCCCTCCCCGCGCCCCTCTCCCTGCCCCGGCCCTCTGCTTT
>gene=chr6_108455188-108455432; species=bosTau
CCCACCC----CGGGGGAGAG--CTCCTAACTCCCAGGGCCTCCTGTGGCTTCCAGGCGGGAGCA------CTCGTGCTCCCTCGCCTTCCAGGTTCAATAAGGATTACATCATGGAACAAGAATGCGGGGCAGCCTGAGAATCAAAGCCGTCACAATCAGCGGCTGGTTAACTGTACTGTTGCTGAAACACATCCTTCCCACCCCCTCCTTTCTCCCCTCCCCC-ACCCCAGACCTCTGCTTT
>gene=chr6_108455188-108455432; species=calJac
GCAGCCTCCCCCAGGGGCCGGCGCTATTAACTCCCGGGGCCTCCTGCGGCGGCGAGGCGGTGGCACGGCTCCTCCCGCTCCCTCGGCCTCCAGGTTCAATAAGGATTACATCATGGAGCAAGTATGCAGGGCAGCCTGAGAATCAAAGCCGTGAGCACCGGCGGCTGGTTAACTGTACTGTTGCTGAAACACATCCTTCCCACCCCCTCCTCGCGCCCCTCTCCCCGCCCCGGCCCTCTGCTTT
>gene=chr6_108455188-108455432; species=canFam
------------------------------CCCTCGGGGCCTCCCGCG---GCCTCT--------C-----CTCCGGCTCGCCCGGCTTCCAGGTTCAATACGGATTACATCATGGAGCAAGTATGCGGGGCAGCCTGAGAATCAAAGCCGCCCCAACCAGGGGCTGGTTAACTGTACCGCTGCTGCAACACGTCCTccccgcccccgcccccgccccctccccc-gccccGACCCTCTGCTTT
>gene=chr6_108455188-108455432; species=equCab
GGGGCCA----CGGGGCCGGG---------TGCCCAGGACCCCCAGGGGCTGCAATGAGGGA---C----------------------------------------------------------------------------------------------------------------------------------------------------------------------------------
>gene=chr6_108455188-108455432; species=gorGor
----------------------------------------------------------------------------------------------------------------------------------------------------------------------------------------------------------------------------------------------------
>gene=chr6_108455188-108455432; species=panTro
GCAGCTTCCCCCAGAGGCCGGCGCTATTAACTCCCGGGGCCTCCTGCGGCGGCGAGGCGGTGGCACGGCTCCTCCCGCTCCCTCGGCCTCCAGGTTCAATAAGGATTACATCATGGAGCAAGTATGCGGGGCAGCCTGAGAATCAAAGCCGTCAGCACCGGCGGCTGGTTAACTGTACTGTTGCTGAAACACATCCTTCCCACCCCCTCCCCGCGCCCCTCTCCCTGCCCCGGCCCTCTGCTTT
>gene=chr6_108455188-108455432; species=papHam
GCAGCTTCCCCCAGAGGCCGGCGCTATTAACTCCCCGGGCCTCCTGCGGCGGCGAGGCGGTGGCACGGCTCCTCCCGCTCCCTCGGCCTCCAGGTTCAATAAGGATTACATCATGGAGCAAGTATGCGGGGCAGCCTGAGAATCAAAGCCGTCAGCACCGGCGGCTGGTTAACTGTACTGTTGCTGAAACACATCCTTCCCACCCCCTCCCTGCGCGCCTCTCCCCGCCCCGGCCCTCTGCTTT
>gene=chr6_108455188-108455432; species=ponAbe
GCAGCTTCCCCCAGAGGCCGGCGCTATTAACTCCCGGGGCCTCCTGCGGCGGCGAGGCGGTGGCACGGCTcctcccgctccctcGGCCTCCAGGTTCAATAAGGATTACATCATGGAGCAAGTATGCGGGGCAGCCTGAGAATCAAAGCCGTCAGCACCGGCGGCTGGTTAACTGTACTGTTGCTGAAACACATCCTTCCCACCCCCTCCCCGCGCCCCTCTCCCTGCCCCGGCCCTCTGCTTT
>gene=chr6_108455188-108455432; species=rheMac
GCAGCTTCCCCCAGAGGCCGGCGCTATTAACTCCCCGGGCCTCCTGCGGCGGCGAGGCGGTGGCACGGCTCCTCCCGCTCCCTCGGCCTCCAGGTTCAATAAGGATTACATCATGGAGCAAGTATGCGGGGCAGCCTGAGAATCAAAGCCGTCAGCACCGGCGGCTGGTTAACTGTACTGTTGCTGAAACACATCCTTCCCACCCCCTCCCTGCGCGCCTCTCCCCGCCCCGACCCTCTGCTTT
>gene=chr6_108879670-108879914; species=hg19
GCGCGCGGCGTGCCTTGACGAGTAAGCGGCGCAGCGAATGGCGACGCGGCGGAGAGCTCCGGGGTCACGCGCGTGTGGATACGATGACATCATCTGTTTGTACGCGTCGAACTAGCTTGGTGCAGGGGCGGGGCCGCGCGTCACTTGAGTGACGGGCGCTGCGCAAAGCCCGGAGCCCGGAGGCGGCTGGGCGGGCTGGCTCTTGCGTACGCTGGGCTGGACCTTTTTGTGTATGGGGTCGTTG
>gene=chr6_108879670-108879914; species=bosTau
GAGCGCGGCATGGCTTGACGATTGAGCGGCGCAGCGAATGGCAATGCGGCGCAGAGATCCCGGGTCACGCGCTTGTGGATACAATGACATCATCTGTTTGTACGCGTCGAACTAGCTTGGTGCAGGGGCGGGGCCGCGCGTCACTTGAGTGACGGGTCCTGCGCAAAGCCCGGAGCATGGAGTCGGGTGGATGGGCGCATTCCTGCCTACGCTGAGTTGGACCTTTTTGTGTATGGGGTTGTTG
>gene=chr6_108879670-108879914; species=calJac
GTGCGCGGCGTGCTTTGACGAGTAAGCGGCGCAGCGAATGGAGACGCGGCAGAGAGCTCCGGGGTCACGCGCGTGTGAAGACGATGACATCATCTGTTTGTACGCGTCGAACTAGCTTGGTGCAGGGGCGGGGCCGCGCGTCACTTGAGTGACGGGTGCTGCGCAAAGCCCGGAGCCCGGAGGTAGCGGGGCGGGCTGGCTCCTGCGTACGCTGGGCTGGACCTTTGTGTATG-GGGGTCATTA
>gene=chr6_108879670-108879914; species=canFam
----------------------------------------------------------------------------------------------------------------------------------------------------------------------------------------------------------------------------------------------------
>gene=chr6_108879670-108879914; species=equCab
GCTCGCGGCGTGGCTTGACGAGTAAGCGGCGCAGCGAATGGCGACGCGGCGCAGCGCTCCCGGGTCACGCGCGTGTGGATACAATGACATCATCTGTTTGTACGCGTCGAACTAGCTTGGTGCAGGGGCGGGGCCTCGCGTCACTTGAGTGACGGGCCCTGCGGAAAGCCCGGAGCCTGGAATCGGCTGGGTGGGCGGACTCCTGCGTACATTGGGTTGGACCTTTCTGCGTATCGGGTTGTTG
>gene=chr6_108879670-108879914; species=gorGor
GCGCGCGGTGTGCCTTGACGAGTAAGCGGCGCAGCGAATGGCGACGCGGCGGAGAGCTCCGGGGTCACGCGCGTGTGGATACGATGACATCATCTGTTTGTACGCGTCGAACTAGCTTGGTGCAGGGGCGGGGCCGCGCGTCACTTGAGTGACGGGCGCTGCGCAAAGCCCGGAGCCCGGAGGCGGCTGGGCGGGCTGGCTCTTGCGTACGCTGGGCTGGACCTTTTTGTGTATGGGGTCGTTG
>gene=chr6_108879670-108879914; species=panTro
GCGCGCGGCGTGCCTTGACGAGTAAGCGGCGCAGCGAATGGCGACGCGGCGGAGAGCTCCGGGGTCACGCGCGTGTGGATACGATGACATCATCTGTTTGTACGCGTCGAACTAGCTTGGTGCAGGGGCGGGGCCGCGCGTCACTTGAGTGACGGGCGCTGCGCAAAGCCCGGAGCCCGGAGGCGGCTGGGCGGGCTGGCTCTTGCGTACGCTGGGCTGGACCTTTTTGTGTATGGGGTCGTTG
>gene=chr6_108879670-108879914; species=papHam
GCACGCGGCGTGCCTTGACGAGTAAGCCGCGCAGCGAATGGCGACGCGGCGGAGAGCTCCGGGGTCACGCGCGTGTGGAGACGATGACATCATCTGTTTGTACGCGTCGAACTAGCTTGGTGCAGGGGCGGGGCCGCGCGTCACTTGAGTGACGGGCGCTGCGCAAAGCCCGGAGCCCGGAGGCGGCGGGGCGGGCTGGCTCCTGTGTACGCTGGGCTGGACCTTTTTGTGTATGGGGTCGTTG
>gene=chr6_108879670-108879914; species=ponAbe
GCGCGCGGCGTGCCTTGACGAGTAAGCGGCGCAGCGAATGGCGAAGCGGCGGAGAGCTCCGGGGTCACGCGCGTGTGGAGACGATGACATCATCTGTTTGTACGCGTCGAACTAGCTTGGTGTAGGGGCGGGGCCGCACGTCACTTGAGTGACGGGCGCTGCGCAAAGCCCGGAGCCCGGAGGTGGCTGGGCGGGCTGGCTCCTGCGTACACTGGGCTGGACCTTTTTGTGTATGGGGTCGTTG
>gene=chr6_108879670-108879914; species=rheMac
GCACGCGGCGTGCCTTGACGAGTAAGCCGCGCAGCGAATGGCGACGCGGCGGAGAGCTCCGGGGTCACGCGCGTGTGGAGACGATGACATCATCTGTTTGTACGCGTCGAACTAGCTTGGTGCAGGGGCGGGGCCGCGCGTCACTTGAGTGACGGGCGCTGCGCAAAGCCCGGAGCCCGGAGGCGGCGGGGCGGGCTGGCTCCTGTGTACGCTGGGCTGGACCTTTTTGTGTATGGGGTCGTTG
>gene=chr6_110265702-110265946; species=hg19
ACAATTAAGGTGGGGGCtgcgtgtgtgtgcgtgtgtgtgtgtgGCCTGAATGAGTATGTGCACACACCACTCATCCTCAGCTCCTTTGTGCTTGCACTGAACCCCTGGCTCCCGGATGAGTCATATCCACCAGGTTGCATTCCTTGAACTGAATCTCACAGCACCTCCTTCACCAATCATTGTTTACCTGGGAAACAAGCTGAGAGGAAAGTTTGAGTGCACCACAGGACAGAATCTACAAACA
>gene=chr6_110265702-110265946; species=bosTau
ATAATTATACTGGGCtgtgtgtgtgtgtgtgtgtgtgtgtgtggtgtgACTAAGTATGGGCATACACCACTCATCCATAGCTCCTTTGTGCTTGTACTGAACCAAGGCTCCTAGGATGAG----AGTCACCAGTATGCATTCCTTGACTTGAACCAG-CAGCACCTCCCTCACCAACCAGTGCTCACCGAGGAAACAAGCCAAGGGGAAAGTTTGAATGTACTGCAGGGCAGACCCTGCAGGGA
>gene=chr6_110265702-110265946; species=calJac
ACAATTAAGGTAGGAGCTGTGTGTTTGTGTGTGTGTG------GCCTGAATGAGTATGTGCACACACCACTCATCCTCAGCTCCTTTGTGCTTGCACTGAACCCCTGGCTCCTGGATGAATCATATCCACCAGGATGTATTTCTTCAACTGAATCTCACAGCACCTCTTTCACCAATCATCGTTTTCCTAGGAAACAAGCTGAGAGAAAAGTTTGAGCACACCACGGGACAGAGTCTGCAAACA
>gene=chr6_110265702-110265946; species=canFam
ACAATCAAATTGGGGGTTGTGTGTGTGTGCATGTGT-------ACCAAAATGAATACATACACACCCCACTCATCTGCAGCTACTTTGTGCTTTCCCTGAGCCAAGGCTCCTAAGATGAATCATAGTCACCAGGATGCATTCCTTGAACTGAAGCAA-CAGCATCTCCCTCACCAATCATTGCTCACCTAGGAAACAAGCCAAAGGGAAAGCTTGAGTGTACCACTAGGCAGAGTCTGTAGGCA
>gene=chr6_110265702-110265946; species=equCab
ACAATCCGGCTGGGGGCTGTGTGTGTGTG--------------GTGGGAATGAGTACGTGCACAC-TCACTCATCCACAGCTCCTTTGTGCTTGTACTGAATCAAGGCTCCTAGGATGAGTCATAGCCACCAGGATGCACTCCTTGAACTGAACCAC-CAGCACCTCCTTCACCAATCATTGCTCACTGATGAAACAAGCCAAGGGGAAAGTTTGAATAAACCATAGGACAGGGTCTGCAGGCA
>gene=chr6_110265702-110265946; species=gorGor
ACAATTAAGGTGGGGGCtgcgtgtgtgtgcatgtgtgtgtgtgGCCTGAATGAGTATGTGCACACACCACTCATCCTCAGCTCCTTTGTGCTTGCACTGAATCCCTGGCTCCCAGATGAGTCATATCCACCAGGTTGCATTCCTTGAACTGAATCTCACAGCACCTCCTTCACCAATCATTGTTTACCTAGGAAACAAGCTGAGAGGAAAGTCTGAGTGCACCACAGGACAGAATCTACAAACA
>gene=chr6_110265702-110265946; species=panTro
ACAATTAAGGTGGGGGCtgcgtgtgtgtgcgtgtgtgtgtgtgGCCTGAATGAGTATGTGCACACACCACTCATCCTCAGCTCCTTTGTGCTTGCACTGAACCCCTGGCTCCCGGATGAGTCATATCCACCAGGTTGCATTCCTTGAACTGAATCTCACAGCACCTCCTTCACCAATCATTGTTTACCTGGGAAACAAGCTGAGAGGAAAGTTTGAGTGCACCACAGGACAGAATCTACAAACA
>gene=chr6_110265702-110265946; species=papHam
GCAATTAAGGTGGGGACTCTGTGTGTGTGTGTGTG--------ACCTGAATGAGTATGTGCACACACCACTCAT-CTCAGCTCCTTTGTGCTTGCACTGAACCCCTGGCTCCCCAATGAGTCATATCCACCAGGTTGCATTCCTTGAACTGAATCTCACAGCACCTCCTTCATCAATCATTGTTTACCTAGGAAACAAGCTGAGAGGAAAGTTTGAGTGCACCACAGGACAG--TCTACAAACA
>gene=chr6_110265702-110265946; species=ponAbe
ACAATTAAGGTGGGGGCtgtgtgtgtgtatgtgtgtgtgtgtgGCCTGAATGTGTATGTGCACACACCACTCATCCTCAGCTTCTTTGTGCTTGCACTGAACCCCTGGCTCCCAGATGAGTCATATCCACCAGGTTGCATTCCTTGAACTGAATCTCACAGTACCTCCTTCACCAATCATTGTTTACCTAGGAAACAAGCTGAGAGGAAAGTTTGAGTGCACCACAGGACAAAATCTACAAACA
>gene=chr6_110265702-110265946; species=rheMac
GCAATTAAGGTGGGGACtgtgtgtgtgtgtgtgtgtgtgtgtgACCTGAATGAGTACGTGCACACACCACTCAT-CTCAGCTCCTTTGTGCTTGCACTGAACCCCTGGCTCCCCGATGAGTCATATCCACCAGGTTGCATTCCTTGAACTGAATCTCACAGCACCTCCTTCACCAATCATTGTTTACCTAGGAAACAAGCTGAGAGGAAAGTTTGAGTGCACCACAGGACAG--TCTACAAACA
>gene=chr6_112884630-112884874; species=hg19
atataagacatgctcatcaaatttgcacatgaGAAGAGGCTAGGAAAGAGCATTGCAGTATTTGGTATAATGCTGGGTCAATAGGGGCTTCATTCTTCAGGATTCCAGAGAAGTGACATCATGAGAAAAGCAGTTAGAGTGGGATGAAGCCAAGGTTACACAGTAGGTGATGGGCGGTGAAGGAATGTCAGTGGGTAAATAACCTCGTAGAGAGGGGCAGGGATTTGCATGAAGTAAATTATAG
>gene=chr6_112884630-112884874; species=bosTau
cagtaaggcatgctctccaagtttgtacataagaagaggctagacaagaaggctGCAGTATTTAAGATGGTGCTGGAG--AGAGAGGATTTATTCCATGGATTTCCAGGGAACTGGCACCCTGAGAGAAGGAATTAGAGTGGCATGGAGTCCAGATCACATGGCAGGTGGTGGGCTTTG-AGGAGTGTCAGTGGGTAAAGGGTTCTGTGGCCAGAGGTGGAGAGTTGCATGGAATGAATTAGGG
>gene=chr6_112884630-112884874; species=calJac
atataagacatgcttatcaaatttgcacatgagaagaggctaggaaagaGCATTGCAGTATTTGGTACAATGCTGGGTTGATAGGGGCTTCATTCTTCAGAATTCCAGGGAAGTGACATCATGAGAAAAGCAGTTAGAGT-GGATGAAGCCAAGGTTACACAGTAGGTGATGGGCTGTGAAGGAATGTCAGTGGGTAAATAACCTTGCAGAGAGGGGCAGTGATTTGCATGAAGTCAATTATAC
>gene=chr6_112884630-112884874; species=canFam
atataggatgtgctcatccaatctgcacacgagaagaggctacacagga-catgtcagtatttaggttgaTGCTGGATAAAA-----GAGCATT------AATTCCAGAGATCTGT--CCATGAGAGAGGAGGGGAG----GGAAGAAGCCAAGGTCACATGACAGGTGATGGGCTTCGGAGGAGTGTTA-GGGGTAAAGAACTTTGTGGAGTGAGGGTGGGGGCTTCAGGAAGTGAGTCACAG
>gene=chr6_112884630-112884874; species=equCab
atataagatatgctcatcaaattcgtacatgaGCAGAGGTTAGACAAGAGCGTTGCAGTATTTAGGATGAGGCTAGATAGAAAGAGGGTGTATTCCTCAGAATACCAGGGAACTGCCACCATGAGAAAAGCAGTTAGAGTAGGATGAAGCCAAGGTCACACAGCAGGTGACAGGCTTCGAAGGAATGTCACTAGGTAAAGAACTTTATCAAGAGAGGCAGGAGGCTTCATGAAGTGAATTAAAA
>gene=chr6_112884630-112884874; species=gorGor
----aagacatgctcatcaaatttgcacatgagaagaggctaggaaagaGCATTGCAGTATTTGGTATAATGCTGGGTCAATAGGGGCTTCATTCTTCAGGATTCCAGAGAAGTGACATCATGAGAAAAGCAGTTAGAGTGGGATGAAGCCAAGGTTACACAGTAGGTGATGGGCGGTGAAGGAATGTCAGTGGGTAAATAACCTTGTAGAGAGGGGCAGGGATTTGCATGAAGTAAATTATAG
>gene=chr6_112884630-112884874; species=panTro
atataagacatgctcatcaaatttgcacatgagaagaggctaggaaagaGCATCGCAGCATTTGGTATAATGCTGGGTCAATAGGGGCTTCATTCTTCAGGATTCCAGAGAAGTGACATCATGAGAAAAGCAGTTAGAGTGGGATGAAGCCAAGGTTACACAGTAGGTGACGGGTGGTGAAGGAATGTCAGTGGGTAAATAACCTTGTAGAGAGGGGCAGGGATTTGCATGAAGTAAATTATAG
>gene=chr6_112884630-112884874; species=papHam
atgtaagacatgctcatcaaatttgcacatgaGAAGAGTCTAGGAAAGAGCGTTGCAGTATTTGGTATAATGCTGGGTCAATAGGGGCTTCATTCTTCAGAATTCCAGGGAAGTGACATCATGAGAAAAGCAGTTAGAGAGGGATGAAGCCAAGGTTACACAGTAGGTGATGGGCTGTGAAGGAATGTCAGTGGGTAAATAATCTTGTAGAGAAGGGCAGGGATTTGCATGAAGTAAATTATAG
>gene=chr6_112884630-112884874; species=ponAbe
atataagacatgctcatcaaatttgcacatgagaagaggctaggaaagaGCATTGCAGTATTTGGTATAATGCTGGGTCAATAGGGGCTTCATTCTTCAGGATTCCAGAGAAGTGACATCATGAGAAAAGCAGTTAGAGTGGGATGAAGCCAAGGTTACACAGTAGGTGATGGGCGGTGAAGGAATGTCAGTGGGGAAATAACCCTGTAGAGAGGGGCAGGGATTTGCATGAAGTAAATTATAG
>gene=chr6_112884630-112884874; species=rheMac
atgtaacacatgctcatcaaatttgcacatgagaagagtctaggaaagaGCGTTGCAGTATTTGGTATAATGCTGGGTCAATAGGGGCTTCATTCTTCAGAATTCCAGGGAAGTGACATCATGAGAAAAGCAGTTAGAGAGGGATGAAGCCAAGGTTACACAGTAGGTGATGGGCTGTGAAGGAATGTCAGTGGGTAAATAACCTTGTAGAGAAGGGCAGGGATTTGCATGAAGTAAATTATAG
>gene=chr6_114098189-114098433; species=hg19
TTCAGAGTTTTCTCTGTTGTTTTAGGGAACAATGGAGTAAGAGAATAAGCAGAGGATTATGAGAAGTGTTGGAAGATAGCTCTGAGTAGAGTGATGCTGAGCTTAATCTACTTTCCATGATGAGGTCATTTGCACAATAGAGAAAGCATCCATTTGTTTGTAAAGTGATCAGATTGTAAGCACCAGGCATTGTTTGTTGAAATATTTCCTTTCACTTGTAGATCTCCAGTCTTTTCTACGCAGC
>gene=chr6_114098189-114098433; species=bosTau
TTTAGAATTGTCCTTGTTTTTTAAGGGAAGAGTAGAGCAGAAGAATAGGCCTGTGATT-TCAGAAGTGCTGGAGGATGACTCTGAGTAGAGTGATCCAGAGCTTAATCCACTTTCCCTGATGAGGTCATCCGTACAATAGAGAAAGCAACTGCTTGTTTGTAAAGTGATCAGATTCAAAGTACCAGGCATTGTCTGTTGAAATATTTCTTTTCACTTGTAGATCTCCAATCCTTTATATGCAGC
>gene=chr6_114098189-114098433; species=calJac
TTTAGAGTTTTCTAAGTTGTTTTAGAGAACAATAGAGTAGGAGAATAGGCAGAAGATGATTAGAAGTGTTGGAAGATAGCTCTGAGTAGAGTGATGCTGAGCTTAATCTACTTTCCATGATGAGGTCACTTGCACAATAGAGAAAGCATTCATTTGTTTGTAAAGTGATCAGATTGTAAGCACCAGGCATTGTTTGTTGAAATATTTCCTTTCACTTGGAGATCTCCAATCTTTTCTATGCAGC
>gene=chr6_114098189-114098433; species=canFam
TTTACAGTCCCCCTTGTTTTTTAAGGGAAGAGAAGGCCAGAAGAATAGGCATGTGACTGGGAGGAGTGCTGGAAGATAGCTCTGAGGAGAGGGATCCAGAGCTTAATCTACTTTCCTTGATGAGGTCAGTCCTACAATAGAGAAAGCATTCACTTGTTTGTAAAGTGATCAGATTGAAAGTACCAGGCATTGTTTGTTGAAATACTTCTTTTCACTTGTAGATCTCCAATCTTTTATATGCAGC
>gene=chr6_114098189-114098433; species=equCab
TTGAGGGTTGCTCTGGTTTTTTAAGGGAAGAGTATATCAGGAGAATAGCGGTGTGATTGAGAGAAGTGCTGGAAGATGGCTCTGAGTAGAGTGAGCCTGAGCTTAATCAACTTTCCTTGCTGAGGTCATTTGCACAATAGAGAAAGCATCCACTTGTTTGTAAAGTGATCAGATTGAAAGTACCAGGCATTGTTTGTTGAAATATTTCTATTCGCTTGTAGATCTCCAATCCTTTGCATGCAGC
>gene=chr6_114098189-114098433; species=gorGor
TTCAGAGTTTTCTCTGTTGTTTTAGGGAACAATGGAGTAAGAGAATAAGCAGAGGATTATGAGAAGTGTTGGAAGATAGCTCTGAGTAGAGTGATGCTGAGCTTAATCTACTTTCCATGATGAGGTCATTTGCACACTAGAGAAAGCATCCATTTGTTTGTAAAGTGATCAGATTGTAAGCACCAGGCATTGTTTGTTGAAATATTTCCTTTCACTTGTAGATCTCCAGTCTTTTCTACGCAGC
>gene=chr6_114098189-114098433; species=panTro
TTCAGAGTTTTCTCTGTTGTTTTAGGGAACAATGGAGTAAGAGAATAAGCAGAGGATTATGAGAAGTGTTGGAAGATAGCTCTGAGTAGAGTGATGCTGAGCTTAATCTACTTTCCATGATGAGGTCATTTGCACAATAGAGAAAGCATCCATTTGTTTGTAAAGTGATCAGATTGTAAGCACCAGGCATTGTTTGTTGAAATGTTTCCTTTCACTTGTAGATCTCCAGTCTTTTCTACACAGC
>gene=chr6_114098189-114098433; species=papHam
TTCAGAGTTTTCTCTGTTGTTTTAGGGAACAATGGAGTAGAAGAATAGGCAGAGGATTATGAGAAGTGTTGGAAGATAGCTCTGAGTAGAGTGATGCTGAGCTTAATCTACTTTCCATGATGAGGTCATTTGCACAATAGAGAAAGCATCCATTTGTTTGTAAAGTGATCAGATTGTAAGCACCAGGCATTGTTTGTTGAAATATTTCCTTTCACTTGTAGATCTCCAGTCTTTCCTATGCAGC
>gene=chr6_114098189-114098433; species=ponAbe
TTCAGAGTTTTCTCTGTTATTTTAGGGAACAATGGAGTAGGAGAATAAGCAGAGGATTATGAGAAGTGTTGGAAGATAGCTCTGAATAGAGTGATGCTGAGCTTAATCTACTTTCCATGATGAGGTCATTTGCACAATAGAGAAAGCATCCATTTGTTTATAAAGTGATCAGATTTTAAGCACCAGGCATTGTTTGTTGAAATATTTCCTTTCACTTGTAGATCTCCAGTCTTTTCTATGCAGC
>gene=chr6_114098189-114098433; species=rheMac
TTCGGAGTTTTCTGTGTTGTTTTAGGAAACAATGGAGTAGAAGAATAGGCAGAGGATTACGAGAAGTGTTGGAAGATAGCTCTGAGTAGAGTGATGCTGAGCTTAATCTACTTTCCATGATGAGGTCATTTGCACAATAGAGAAAGCATCCATTTGTTTGTAAAGTGATCAGATTGTAAGCACCAGGCATTGTTTGTTGAAATATTTCCTTTCACTTGTAGATCTCCAGTCTTTCCTATGCAGC
>gene=chr6_119558515-119558759; species=hg19
ttcattattggctAGGTGTGGTGGTGGCTCACACCTGTAATCCCTGGACCACACGGAACTCCCTCTCCTACATTTTTTTCAGCCCCACTGCGAGTTTGCGTCCGTGGTACTTTTAAGAGGGAGTCACTGCTGCCGTCAGTCAGTAATACTTCCTCCTTTTTTGCTTTTTGGTTTTGTCTTGCGTTTCTTTTCTTCTcctctccctctccctctccctctcTGGCTAAGGTCTAAATCAAACATA
>gene=chr6_119558515-119558759; species=bosTau
----------------------------------------------------------------------------------------------------------------------------------------------------------------------------------------------------------------------------------------------------
>gene=chr6_119558515-119558759; species=calJac
ttcattgttggctgggt---gtggtggctcacacctgtaatcc-----------------------------------------------------------------------------------------------------------------------------------------------------------------------------------GCTAAGGTCTAAATCAAACACA
>gene=chr6_119558515-119558759; species=canFam
-------------------------------------------------------------------------------------------------------------------------------------------------------------------------------------------------------------------------------GTGAAGTCTAATTTTAACACA
>gene=chr6_119558515-119558759; species=equCab
------------------------------------------------------------------------------------------------------------------------------------------------------------------------------------------------------------------------------GCAAACGTCTAACTTAA--ACA
>gene=chr6_119558515-119558759; species=gorGor
----------------------------------------------GACCACGCGGAACTCCCTCTCCTACATTTTTTTCAGCCCCACTGCGAGTTTGCGTCCGCGGGACTTTTAAGAGGGAGTCACTGCTGCCGTCAGTCAGTAATACTTCCTCCTTTTTAGCTTTTTGGTTTTGTCTTGCGTTTTTTTT-------------------------------GCTAAGGTCTAAATCAAACATA
>gene=chr6_119558515-119558759; species=panTro
CTCATTATTGGCTGGGTGTGGTGGTGGCTCACACCTGTAATCCCTGGACCACACGGAACTCCCTCTCCTACATTTTTTTCAGCCCCACTGTGAGTTTGCGTCCGTGGTACTTTTAAGAGGGAGTCACTGCTGCCGTCAGTCAGTAATACTTCCTCCTTTTTTGCTTTTTGGTTTTGTCTTGAGTTTcttttcctctcctctccctgtccctctccctctctGGCTAAGGTCTAAATCAAACATA
>gene=chr6_119558515-119558759; species=papHam
ttcattgttggctaggtgtggtggtggctcacacctgtaatccctg--------------------------------------------------------------------------------------------------------------------------------------------------------------------------------GCTAAGGTCTAAATCAAACATA
>gene=chr6_119558515-119558759; species=ponAbe
ttcattattggctaggtgtggtggtggctcacacctgtaatccctg--------------------------------------------------------------------------------------------------------------------------------------------------------------------------------GCTAAGGTCTAAATTAAACATA
>gene=chr6_119558515-119558759; species=rheMac
ttcactgttggctaggtgtggtggtggctcacacctgtaatccctg--------------------------------------------------------------------------------------------------------------------------------------------------------------------------------GCTAAGGTCTAAATCAAACATA
>gene=chr6_127741661-127741905; species=hg19
TGCCTATTTGCCAGTAAGTCTTCTAGAATTCTCAAAATTTTCTTTCTCTTTCTCTTGGCTGTAACAGTTCACAAGTACAATGAAAGACTAAGTCAGATGGCTGGCGTTGGTGACTCACTTCCTCCCCCTTTTGGTAGTTTAGCTAGACACCCGTCTGAGTCAGCTTAACCAAAGAACAAACAAGCAGATACAGTGCCTGAGTTCTGGGGCTCCCCCTTTGTCACAAGGCTGTTTTCAGTGTCCC
>gene=chr6_127741661-127741905; species=bosTau
TGCCTGTTTGCTACTAAGTCCTCTAAACTTCTCTATATTTTCTTTCTCCTTCCCCTGAGTGCTATAGTTCACGTGTATAATGAGAGACACCTTGAGACGGCTGGTGTCAGTAGCTCATTTCCTCCCCCTTTTGGTAGCT-AGCTAGACTCCCGTCTG----AGGCTGAGGAAAGAACAAGCAGATGG---TGGTGCCTGAATTTGGGG-TTCCCCTTTTCCAACAAGCCTGTTTTTAATGTCCC
>gene=chr6_127741661-127741905; species=calJac
TGCCTATTTGCCAGTAAGTATTCTAAAATTCTTTAAATTTTCTTTCTCATTCTCTTGGCAGTTACAGTTCACAAATATAATGAGAGGCTAGGTCAGCTGGCTGACGTTGGTGACTCACTACCTCCCCCTTTTGGTAGCTTAGCTAGACACTCATCTGAGTCAACTTAACCAAAGAACAA-----------------------------ACTCCCCCTTTGTCACAAGACTGTTTTCAATGTCCC
>gene=chr6_127741661-127741905; species=canFam
----------------------------------------------------------------------------------------------------------------------------------------------------------------------------------------------------------------------------------------------------
>gene=chr6_127741661-127741905; species=equCab
TGCCTATTTGCTACTAAATCCTCCAAAATTCTCTAAATTTTCTTTCTCCTTTCCCCAGCTGCTATAGTTCACAAATACAATGAGAGACAACTCGAGATGGCTGGGGTTGGTAGCTCATTTCCTCCCCCTTTTGGTAGCT-GGCTGGATACTGGTCTGAGTCAGCTTGATAAAAGAAAAGGCTGATGG---CAGTGCGTGAGCTCTGGG-GCTCCCCTTTCCGACAAGGCTGTTTTTAATGTCCC
>gene=chr6_127741661-127741905; species=gorGor
TGCCTATTTGCCAGTAAGTCTTCTAAAATTCTCAAAATTTTCTTTCTCTTTCTCTTGGCTGTAACAGTTCACAAGTACAATGAAAGACTAAGTCAGATGGCTGGCGTTGGTGACTCACTTCCTCCCCCTTTTGGCAGTTTAGCTAGACACCCGTCTGAGTCAGCTTAACCAAAGAACAAACAAGCAGATACAGTGCCTGAGTTCTGGGGCTCCCCCTTTGTCACAAGGCTGTTTTCAGTGTCCC
>gene=chr6_127741661-127741905; species=panTro
TGCCTATTTGCCAGTAAGTCTTCTAAAATTCTCAAAATTTTCTTTCTCTTTCTCTTGGCTGTAACAGTTCACAAGTACAATGAAAGACTAAGTCAGATGGCTGGCGTTGGTGACTCACTTCCTCCCCCTTTTGGTAGTTTAGCTAGACACCCGTCTGAGTCAGCTTAACCAAAGAACAAACAAGCAGATACAGTGCCTGAGTTCTGGGGCTCCCCCTTTGTCACAAGGCTGTTTTCAGTGTCCC
>gene=chr6_127741661-127741905; species=papHam
TGCCTATTTGCCAGTAAGTCTTCTAAAATTCTCTAAATTTTCTTTCTCTTTCTCTTGGCTGTAACAGTTCACTAATACAATGAGAGACTAGGTCAGATGGCTGGCGTTGGTGACTTACTTCCTCCCCCTTTTGGTAGTTTAGCAAGACATCCATCTGAGTCAGTTTAACCGAAGAACAAACTAGCAGATACACTGCCTGAGTTCTGCCGCTCCCCCTTTGTCACAAGGCTGTTTTCAATGACCC
>gene=chr6_127741661-127741905; species=ponAbe
TGCCTATTTGCCAGTAAGTCTTCTAAAATTCTCAAAATTTTCTTTCTCTTTCTCTTGGCTGTAACAGTTCACAAGTACAATGAAAGACTAAGTCAGATGGGTGGCATTGGTGACTCACTTCCTCCCCCTTTTGGTAGTTTAGCTAGACACCCATCTGAGTCAGCTTAACCAAAGAACAAACAAGCAGATACAGTGCCTGAGTTCTGGGGCTCCCCCTTTGTCACAAGGCTGTTTTCAGTGTCCC
>gene=chr6_127741661-127741905; species=rheMac
TGCCTATTTGCCAGTAAGTCTTCTAAAATTCTCTAAATTTTCTTTCTCTTTCTCTTGGCTGTAACAGTTCACTAATACAATGAGAGACTAGGTCAGATGGCTGGTGTTGGTGACTTACTTCCTCCCCCTTTTGGTAGTTTAGCAAGACATCCATCTGAGTCAGTTTAACCGAAGAACAAACTAGCAGATACAGTGCCTGAGTTCTGCCGCTCCCTCTTTGTCACAAGGCTGTTTTCAATGACCC
>gene=chr6_136243416-136243660; species=hg19
GGCATGGGAACCAGGGAATCATTTTGAGTTACTAGGTTCAGTAGTGAAACTCTGTAGTTTTCTTGGCCCTTACAAAACCAGGTCACAGCTGCCTGGCTTCCTAATTTGGTTTGATGTACTGTGAATTCCCAAGGGGGTGAGTCACTCTCTTATTCATATGGAAGTACAGGAGCCATTCCAAAACAAAAACCAGTCTGGGTTTATTTATGATTTTATATGCCCTTTACTGCCCCACTATACAGAT
>gene=chr6_136243416-136243660; species=bosTau
GGCATGGGAACCAGGGAATCATTTTGAGCTGCAAGGTTTGATAGTGAAACTCTATAGCTTTCTTGGCCCTTACAAAAGCAGGTCACAGCTGCCTGGCTTCCTAATTTGGTTTGATGTGCTATGAATTCCCAAGGGGATAAGTCACTCTCTTCTTCATATGTAAGCATGGGAACTATTCCAAAAAAAAAATCAGTCAGAGTTCATCTATGATTTTCTATTCTCTCTACCACCCCACTAAACAGAC
>gene=chr6_136243416-136243660; species=calJac
GGCATGTAAACCAGGGAATCATTTTGAGTTGTAAGGTTCAGTAGTGAAACTCTGTAGTTTTCTTGGCCCTTACAAAACCAGGTCACAGCTGCCTGGCTTCCTAATTTGGTTTGATGTACTGTGAGTTCCGAAGGGGGTGAATCATTCTCTTATTCATATGGAAGTACAGGGACCATACCAAAATAAAAACCAGTCTGA----ATTTATGATTTTATATGCTCTTTACTGACCCACTATACAGAT
>gene=chr6_136243416-136243660; species=canFam
GGCATGGGAACCAGGGAATCATTTGAAGTTGCAAGTTTCTATAGTGAAACTCTCTAGCTTTCTAGGCTCTTATAAAACCAGGGCACAGCTGCCTGTCTTCCTAACTTGGTTTGATGTACTGTGAATTCCCAAGGGGATAAGTCACTCTCTCATTCATATGTGAGTACAGGAACCACTCCAAAACAAAAATCAGTTGGAGTTTATCTGTGATTTTAAATGCCCTCTACCACTCGATTATGCAGAA
>gene=chr6_136243416-136243660; species=equCab
GGCACGGGAACCGGGGA--CAATTTGAGTCGCAAGTTTCAATAGTGAAACTCTATAGCTTTCTTGGCCCTTACCAAACCAGGTCACAGCTGCCTGGCTTCCTAATTTGGTTTGATGTATTGTGAATTCCCAAGGGG-TAAGTCACTCTCTTATTCATATGTAGGTACAGGAACCGCTCCAAAACAAAAACCAGT-GCTGTTCCTCTGTGGTTTTCAATGCCCTCCACCAC-CCACCAT-TATCT
>gene=chr6_136243416-136243660; species=gorGor
----------------------------------------------------------------------------------------------------------------------------------------------------------------------------------------------------------------------------------------------------
>gene=chr6_136243416-136243660; species=panTro
GGCATGGGAACCAGGGAATCATTTTGAGTTACTAGGTTCAGTAGTGAAACTCTGTAGTTTTCTTGGCCCTTACAAAACCAGGTCACAGCTGCCTGGCTTCCTAATTTGGTTTGATGTACTGTGAATTCCCAAGGGGGTGAGTCACTCTCTTATTCATATGGAAGTACAGGAACCATTCCAAAACAAAAACCAGTCTGAGTTTATTTATGATTTTATATGCCTTTTACTGCCCCACTATACAGAT
>gene=chr6_136243416-136243660; species=papHam
GGCATGGGAATCAGGGAATCATTTTGAGTT-CTAGGTTCAGTAGTGAAACTCTGTAGTTTTCTTGGCCCTTACAAAAACAGGTCACAGCTGCCTGGCTTCCTAATTTGGTTTGATGTACTGTGAATTCCCAAGGGAGTGAGTCACTGTCTTATTCATATGGAAGTACAGGAACCATTCCAAAACAAAAACCACTCTGAGTTTATTTATGATTTTATATGCTCTTTATCGCCCCACTATACAGAT
>gene=chr6_136243416-136243660; species=ponAbe
GGCATGGGAACCAGGGAATCATTTTGAGTTACTAGGTTCAGTAGTGAAACTCTGTAGTTTTCTTGGCCCTTACAAAACCAGGTCACAGCTGCCTGGCTTCCTAATTTGGTTTGATGTACTGTGAATTCCCAAGGGGGTGAGTCACTCTCTTATTCATATGGAAGTACAGGAACCATTCCAAAACAAAAACCAGTCTGAGTTTATTTATGATTTTATATGCCCTTTACTGCCCCACTATACAGAT
>gene=chr6_136243416-136243660; species=rheMac
GGCATGGGAATCAGGGAATCATTTTGAGTT-CTAGGTTCAGTAGTGAAACTCTGTAGTTTTCTTGGCCCTTACAAAAGCAGGTCACAGCTGCCTGGCTTCCTAATTTGGTTTGATGTACTGTGAATTCCCAAGGGAGTGAGTCACTGTCTTATTCATATGGAAGTACAGGAACCATTCCAAAACAAAAACCACTCTGAGTTTATTTATGATTTTATATGCTCTTTATCGCCCCACTATACAGAT
>gene=chr6_144586610-144586854; species=hg19
TAAATACTTATTAAGAAAATGACAGAAGAAATTTTTTCTATCTTCCTCTTTCGCTTCTCTTTTTAAACGAAGGTTGGTTGACAGTCGGGTGATCTCAGGCCTAAAGTATTTGGCTTTCCCCATTGTTCAGGACTCCGGGTAAGCCTTGGTAGGCGAGTGATCTACAATTAAGATGACAATCCCCACCCCCCTCCTTTGCATTTAGAAGTTGGGCCTTTGGGATTTTACAGTGTGCTAGCACTCT
>gene=chr6_144586610-144586854; species=bosTau
TAAATACTTATTAAGACAATGACAGCAAGAAAtttctc------------cgcctctctttTTTATACAAAGATTCGTTGAGAATGCAGTGATCTCAGGCCTAAAATATTCAGCTCTGCCTTTTGTTCAGGACTCCTGGAAAGCTGGGGTGGTCCATTGATCTACAATTAAGATGTC-ATCCCGCTCCCTACTCTTTGCCTGTACAAATGGAGGCTTTGGGATTTTGCAATGTGCTAGCACTCT
>gene=chr6_144586610-144586854; species=calJac
TAAATACTTGTTAAGAAAATGACAGTAAGAAATTTTTCTAT----TTCTTTATCCTCTCTTTTTAAATGAGGGTTGGTTGACAGTCGGGTGATCTCAGGGCTAAAGTATTTGGCTTTCCCCATTGTTCAGGACTCCGAGTAAGCCTTGGTAGGCAAGTGATCTACAATTAAGATGACAATCCCCATCCCCCCACTTTGCATTTAGAAGTTGAGCCTTTTCGATTTTACAATGTGCTAGCACTCT
>gene=chr6_144586610-144586854; species=canFam
TAAATACTTATTAAGATAATGACAGCAAGAAATT-CTC------------CCTCTCTATTTTTTAAACAAAGATTCCTTGAGAATCTGGTGACCTCAGGCCTAAAGTATTTGGCTTTCCCTTTTGTTCAGGACTCTTGGTAAGCAGGGGTGGCCTGGTGATCTACAATTAAGATGACAATCCCCCTCCCTTGCCTTTGCACGTAAAAATTAAGCCTTTGGGATTTTACAAGGTGCTTGCACTTT
>gene=chr6_144586610-144586854; species=equCab
TAAATACTTACTAAGAAGATGACAGCAAGAAATt-ctc------tctctctctctctctctTTTAAACAGAGAGCGGTTGACAGTCGGCTGATCTCAGGCCTAAAGTATCTGGCTTTGTCCTTTGTTCAGGACTCCTGGTGAACC-GGGTGGGAGAGCGATCTGTGAGTTAGATGACAATCCCCTCTCCTCTGCTTTGCAAGTATAAACTGAGCATTTGGGGTTTTACAACATGCTAACAATAT
>gene=chr6_144586610-144586854; species=gorGor
----------------------------------------------------------------------------------------------------------------------------------------------------------------------------------------------------------------------------------------------------
>gene=chr6_144586610-144586854; species=panTro
TAAATACTTATTAAGAAAATGACAGAAGAAATTTTTTCTATCTCCCTCTTTCGCTTCTCTTTTTAAACGAAGGTTGGTTGACAGTCGGGTGATCTCAGGCCTAAAGTATTTGGCTTTCCCCATTGTTCAGGACTCTGGGTAAGCCTTGGTAGGCGAGTGATCTACAATTAAGATGACAATCCCCACCCCCCTCCTTTGCATTTAGAAGTTGGGCCTTTGGGATTTTACAGTGTGCTAGCACTCT
>gene=chr6_144586610-144586854; species=papHam
TAAATACTTATTAAGAAAACGACAGAAGAAATTTTTTCTATCTCCCTCTTTCTCTTCTCTTTTTAAACGAAGGTTGGTTGACAGT-GGGTGATCTCAGGCCTAAAGTATTTGGCTTTCCCCATTGTTCAGGACTCTGGGTAAGCCTTGGTAGGCGAGTGATCTATAATGAAGATGACAATCCCCACCCCCCTTCTTTGCATTTAGAAGTTGGGCCTTTGGGATTTTACAATGTGCTAGCACTGT
>gene=chr6_144586610-144586854; species=ponAbe
TAAATACTTATTAAGAAAATGACAGAAGAAATTTTTTCTATCTCCCTCTTCCGCTTCTCTTTTTAAATGAAGGTTGGTTGACAGTCGGGTGATCTCAGGCCTAAAGTATTTGGCTTTCCCCATTGTTCAGGACTCCGGGTAAGCCTTGGTAGGCGAGTGATCTACAATTAAGATGACAATCCCCACCCCTCTCCTTTGCATTTAGAAGTTGGGCCTTTGGGGTTTTACAGTGTGCTAGCACTCT
>gene=chr6_144586610-144586854; species=rheMac
TAAATACTTATTAAGAAAACGACAGAAGAAATTTTTTCTATCTCCCTCTTTCTCTTCTCTTTTTAAACGAAGGTTGGTTGACAGT-GGGTGATCTCAGGCCTAAAGTATTTGGCTTTCCCCATTGTTCAGGACTCTGGGTAAGCCTTGGTAGGCGAGTGATCTACAATGAAGATGACAATCCCCACCCCCCTTCTTTGCATTTAGAAGTTGGGCCTGTGGGATTTTACAATGTGCTAGCACTGT
>gene=chr6_147235098-147235342; species=hg19
TGGCTGCGCTGCACTTGAGGAGGAGGCAAGGGGCAGTCAGGCAGCCTGGAGTTCTCCTGCCCACTCTGCTGGCTCTGCTGGCTCCCCAGCCTACTTCAGCCCCAGCCTCGCAAATTCCAAACTGCTGATTCATGCTCATGATGTGAGCCTAATGACCGCGAACACGCTCTTGTTTTTCTTCTTCAGGCACATTTTCTTGGTAACCAGGCGGATGATATGCTAATGCAAGCTGGCAGACTTGATC
>gene=chr6_147235098-147235342; species=bosTau
----------GCAC-AGTGGACTTGGCAGAGCTTG-CCAGGCAGTGGCGAGTCTACCCACAAGCTCTTCTAGCTC---------CCAGGCCTGTTCCTTCCCCAGCTGTGCAG-TTCAAAACTGCTGATTCATGCTCCTGCTCCCAGCCTAATGACCATGAACACGCTCTGATTTTTTTTCCTCAGGCACATTTTCTTGGTAACCAGGCGGATGATGTGCTAATGCAAATTGGCAGACTTGAAC
>gene=chr6_147235098-147235342; species=calJac
TGGATGCTCTGTACTTGAGGAGGAGGCAAGGGGCAGTCAGGCAGCCTGGAGTTTTCCTGCCT---------GCTCTGCTGCCTCCCCAGCCTACT-CAACCCCAGTCTTGCAAATTCCAAACTGCTGATTCATGCTCATGACGTGAGCCTAATGACCGTGAACACGCTCCTGTTTTTCTTCCCCAGGCACATTTTCTTGGTAACAAGGAGGATGATATGCTAATGCAGGCTGGCAGACTTGGTC
>gene=chr6_147235098-147235342; species=canFam
TAGATGTGGTGTAC-C-TGGA--CCACAGAGCTTGCCCAGGCAGTGGAGACTTTTCCTGTGCACTCTGCTGGCTT---------GTAGGCCTGTTTCTTCCCTAGCAGTGCAG-TTCAAAACTGCTGATTCATGCTCATGATACAAGCTTAATGACCATGAATGCACTCTGA-TTTTTTTCTTCAGGCACATTTTCTTAGTAACTAGGCTCATGATATGCTAATACAAATTGGCAGACTTGAAC
>gene=chr6_147235098-147235342; species=equCab
CGGATGCAACGCAC-CACGGATGTGGCGAAGCCCGCCCAGGCAGGAGTGAGTTTTCCCGCACGCTTGGCTGGCTC---------CCGGGCCTGTTTCTTCCCCAGCTGTGCAG-TTCAAAACTGCTGATTCATGCTCCTGATACAAGCCTAATGACCATGAACACCCTCGGA-TTTTTTCCTTCAGGCACATTTTCTTGGTAATCAGGCGGATGATATGCTAATGCAAATTGGCAGACTTGAAC
>gene=chr6_147235098-147235342; species=gorGor
TGGATGCGCTGCACTTGAGGAGGAGGCAAGGGGCAGTCAGGCAGCCTGGAGTTCTCCTGCCCACTCTGCTGGCTCTGCTGGCTCCCCAGCCTACTTCAGCCCCAGCCTTGCAAATTCCAAACTGCTGATTCATGCTCATGATGTGAGCCTAATGACCGTGAACACGCTCCTGTTTTTCTTCTTCAGGCACATTTTCTTGGTAACCAGGCGGATGATATGCTAATGCAAGCTGGCAGACTTGATC
>gene=chr6_147235098-147235342; species=panTro
TGGATGCGCTGCACTTGAGGAGGAGGCAAGGGGCAGTCAGGCAGCCTGGAGTTCTCCTGCCCACTCTGCTGGCTCTGCTGGCTCCCCAGCCTACTTCAGCCCCAGCCTTGCAAATTCCAAACTGCTGATTCATGCTCATGATGTGAGCCTAATGACCGCTAACACGCTCCTGTTTTTCTTCTTCAGGCACATTTTCTTGGTAACCAGGCGGATGATATGCTAATACAAGCTGGCAGACTTGATC
>gene=chr6_147235098-147235342; species=papHam
TGGAAGATCTGCACTTGAGGAGGCGGCAAGGGGTAGTCAGGCAGCCTGGAGTTTTCCTGCCCACTCTGCTGGCTCTGTTGGCTCCCCAGCCTACTGCAGCCCTAGCCTTGCAAATTCCAAACTGCTGATTCATGCTCATGATGTGAGCCTAATGACCGTGAACACGCTCCTGTTTTTCTTCTTCAGGCACATTTTCTTGGTAACCAGGCAGATGATATGCTAATGCAAGTTGGCAGACTTGATC
>gene=chr6_147235098-147235342; species=ponAbe
TGGATGCGCTGCACTTGAGGAGGAGGCAAGGGGCAGTCAGGCAGCCTGGAGTTTTCCTGCCCACTCTGCTGGCTGTGCTGGCTCCCCAGCCCACTTCAGCCCCAGCCTTGCAAATTCCAAAATGCTGATTCATGCTCATGATGTGAGCCTAATGACCGTGAACACGCTCCTGTTTTTCTTCTTCAGGCACATTTTCTTGGTAACCAGGCGGATGATATGCTAATGCAAGTTGGCAGACTTGATC
>gene=chr6_147235098-147235342; species=rheMac
TGGATGATCTGCACTTGAGGAGGCGGCAAGGGGTAGTCAGGCAGCCTGGAGTTTTCCTGCCCACTCTGCTGGCTCTGTTGGCTCCCCAGCCTACTGCAGCCCCAGCCTTGCAAATTCCAAACTGCTGATTCATGCTCATGATGTGAGCCTAATGACCGTGAACACGCTCCTGTTTTTCTTCTTCAGGCACATTTTCTTGGTAACCAGGCAGATGATATGCTAATGCAAGTTGGCAGACTTGATC
>gene=chr6_156276185-156276429; species=hg19
AAATGAGGATTCTTGTTCTGGTTTTTCTTTTTGCAAATTACAAAAGATGAGTTAGTTACTTTAACAGACACAAATTGGGTGGGTTCTTTTACACATTCTTCTCCTCTTAGGTGTTTGCTATACGATCTGATTGGGTAGCGGCTATAATGACAGGTGAGGAAATGTAAATGTAATCAGTAGTTATGTAAATGTAGTACTTCCCCTAAATGCACGCTAACACCACCTGATTTCTCCCCAGGGCTCC
>gene=chr6_156276185-156276429; species=bosTau
AATCTATGA-----------CTGTCTTTTTT---------------------------------GAG----AAATTGGGTGGATTCTTTTACACCTTGCTCTCTTC-TAGGTGTTTTCTGTAGTACCTGATTGGGTAGAGGCTGGAATGACTGGTGAGGAAATGTAAATGTAATCAGTCGCTATGTAAATGTGATACTTACA-TAAGTGCATTCTAACACCCTCTGATTTCTCCCCAGGGCGCC
>gene=chr6_156276185-156276429; species=calJac
AATCAAGGATTCCTGTCCTGCTTTTTCTTTTTGCAAATTACAAAAGAGGAGTTAGTTACTTTGAAAGACACAGATTGAGTGGGTTCTTTTAGACATTCTTCTTCTCTTAGGTGTTTTCTATACTATCAGGATGGGCAGAGGCTA-GATGACAGGTGAGGAAATGGAAATGTAATCAGTAGCTAAGAAAATGTAGTACTTGCCATAAATGCATGCTAACGCCCCTTGATCTCTCCCCCGGGCTCC
>gene=chr6_156276185-156276429; species=canFam
ACTGGAGGATTCTTATCCCATTTTTTCTTTTTGCAAATTAC--AAGAGGATTGAGTTATATCAATA-----CAATTGGGTGGGTTCTTT--CACACTTTTCT-----TCTGTGCTTTCTATACTATGTGATTGGATAGAAGCTCGAATGACAGATGAGGAAATGTAAATGTAATCAGTAGCTATGTAAATGTGGTACTTATATTAAGTGCATGTTAACACCCTCTGATTTCTCCCCAGGGCGCC
>gene=chr6_156276185-156276429; species=equCab
AATGGAGGATTCTTGCTCTACTGTTACTTTTTGCAAATTAGAAAAGAAGATTTAGTTATGTGAAAAGACACAAGTGGGGTGGATTCTTTTATACACTCTTCT-----TATGTGTTTTCTATACTACCTGATTGGGTAGAGGCTGGAATGACAGGTAAGGAAATGTAAATGTAATCAGGAGCTATGTAAATGTGGTACTTATACCAAGTTCATGCTAACACCCTCTGATTTCTCCCCAGGGCGCC
>gene=chr6_156276185-156276429; species=gorGor
AAATGAGGATTCTTGTTCTGGTTTTTCTCTTTGCAAATTACAAAAGATGAGTTAGTTACTTTAAAAGACA-AAATTGGGTGGGTTCTTTTACACATTCTTCTCCTCTTAGGTGTTTGCTATACGATCTGATTGGGTAGCGGCTATAATGACAGGTGAGGAAATGTAAATGTAATCAGTAGTTATGTAAATGTAGTACTTCCCCTAAATGCATGCTAACACCACCTGATTTCTCCCCAGGGCTCC
>gene=chr6_156276185-156276429; species=panTro
AAATGAGGATTCTTGTTCTAGTTTTTCTTTTTGCAAATTACAAAAGATGAGTTAGTTACTTTAAAAGACACAAATTGGGTGGGTTCTTTTACACATTCTTCTCCTCTTAGGTGTTTGCTATACGATCTGATTGGGTAGCGGCTATAATGACAGGTGAGGAAATGTAAATGTAATCAGTAGTTATGTAAATGTAGTACTTCCCCTAAATGCATGCTAACACCACCTGATTTCTCCCCAGGGCTCC
>gene=chr6_156276185-156276429; species=papHam
AATTGAGGATTCTTGTTCTGGTTTTTCTTTTTGCAAATTATAAAAGATGAGTTAGTTACTTTAAAAGACACAAATTGGGTGGGTTCTTTTACACACTCTTCTCCTCTTAGGTGTTTGCTATACGATCTGATTGGGTAGAGGCTAGAATGACAGGTGAGGAAATGTAAATGTAATCAGTAGCTATGTAAATGTAGTACTTCCCCTAAATGCATGCTAACACCCCCTGATTTCTCCCCAGGGCTCC
>gene=chr6_156276185-156276429; species=ponAbe
AATTGAGGATTCTTGTTCTGGTTTTTCTTTTTGCAAATTACAAAAGATGAGTTAGTTACTTTAAAAGACACAAATTGGGTGGGTTCTTTTACACATTCTTCTCCTCTTAGGTGTTTGCTATATGATCTGATTGGATACAGGCTATAATGACAGGTGAGGAAATGTAAATGTAATCAGTAGTTATGTAAATGTAGTACTTCCCCTAAATGCACCCTAACACCACCTGATTTCTCCCCAGGGCTCC
>gene=chr6_156276185-156276429; species=rheMac
AATTGAGGATTCTTGTTCTGGTTTTTCT-TTTGCAAATTATAAAAGATGAGTTATTTACTTTAAAAGACACAAATTGGGTGGGTTCTTTTACACACTCTTCTCCTCTTAGGTGTTTGCTCTACGATCTGATTGGGTAGAGGCTAGAATGACAGGTGAGGAAATGTAAATGTAATCAGTAGCTATGTAAATGTAGTACTTCCCCTAAATGCATGCTAACACCCCCTGATTTCTCCCCAGGGCTCC
>gene=chr6_158184465-158184709; species=hg19
CAAGCAGGGCAAGGCTCCGAAGGGAACAGCTGGAGCAGGCCCAACCCCAGGTGGCCCTGGGGTTCCGTGGTTGACCCGGAAGCAAGTCAGGCAGGGAGCCAGGAATGTGGTGACTCACATTAGCTATGTGGAGAGAGACCAGGGAGTGTCCCTTCCAGGTGGAACCCCTCCTCCTCCATGAGTCACCCGGCTCCATACACCTGCCTGATTCCAGCAGCCCAACACACCTGTGCCAACTAGCAGC
>gene=chr6_158184465-158184709; species=bosTau
TAAACAGGG------TGAGAAGGGAAGAG-----------TTAGCCTGAGATGGTCCTGAGGTTCAATGGCTAACCCAGGAGCAAGGCAGGCAGGGAGCCATGAAT-TAGTGACTCATTTTTCCTACCTTGAGAGACACTAGGAAGCTTCCCTCCCCTGGGGAA-GCTGCCTTCTCCATGAGTCACCCCTTTCTGTACACCTGCCTGATGCCAGTGGCCCAACTCC-CCGTGCCAATTAACAGC
>gene=chr6_158184465-158184709; species=calJac
AAAGCAGGGCAAGGCTCCACAGGGAGTAGCCGGAGCAGGCCCAACCCCAGGTGGCCCTG-GGTTCCATGGTTGACCCAGAAGCAGGTCAGGCAGGGAGCCAGGA--CTAGTGACTCACA-TCCCTATGCAGAGAGAGACCAGGGAGCATCCCTCCCAGGTGGAACCCCTCCTCCTCCATGAGTCACCCCGCTCCATACACCTGCCTGATTCTAGCAGCCCAACCCACCTGTGCCAACTAGCAGC
>gene=chr6_158184465-158184709; species=canFam
--------GTAAGGCTGAGA--AGAACAG-----------TTAGCCAGAGATGGTCCTGGGGTTCAATGGTTGACCCAGGAGCAGGTCAGGCAGGGAGCCATGAGTCTAGAGACTTGTTCTTCCTACCTGGAGACACACCAGGGAGCTTCTCTTTCAGGTGGAACCTTGCCTTTCCCATGAGTCACCCCTGCCTATGGACCTGCCTGATTCCAGGGGCCCAACTCA-CCAT-CTAATGACCGGC
>gene=chr6_158184465-158184709; species=equCab
TAAACAGGGCGAGGCTGGGAAGAGAACAG-----------TTAGCCAGAGATGGTCCTGGGATTCAAGTGTTGACTCAGGAGCCAGTCAGGCAGGGAGCCAGGAATCTAGTGACTCAGTTTACCTACCTGGAGAGACACAA--GAGCTTCCATCCCAGGTGGAACCCCGCCTTCTCCCTGAGTCACCCCTGTCTATGTACCTGCCCAATCCTGGCGGCCCAACTCA-CCGTGCCAATTAACAGC
>gene=chr6_158184465-158184709; species=gorGor
CAAGCAGGGCAAGGCTCTGAAGGGAACAGCTGGAGCAGGCCCAACCCCAGGTGGCCCTG-GGTTCCGTGGTTGACCCAGAAGCAAGTCAGGCAGGGAGCCAGGAATGTGGTGACTCACACTAGCTATGTGGAGAGAGACCAGGGAGCGTCCCTTCCAGGTGGAACCCCTCCTCCTCCATGAGTCACC----TCCATACACCTGCCTGATTCCAGCAGCCCAACCCACCTGTGCCAACTAGCAGC
>gene=chr6_158184465-158184709; species=panTro
CAAGCAGGGCAAGGCTCCGAAGGGAACAGCTGGAGCAGGCCCAACCCCAGGTGGCCCTGGGGTTCCGTGGTTGACCCGGAAGCAAGTCAGGCAGGGAGCCAGGAATGTGGTGACTCACATTAGCTATGTGGAGAGAGACCAGGGAGCGTCCCTTCCAGGTGGAACCCCTCCTCCTCCATGAGTCACCCAGCTCCATACACCTGCCTGATTCCAGCAGCCCAACCCACCTGTGCCAACTAGCAGC
>gene=chr6_158184465-158184709; species=papHam
CAAGCAGGGCAAGGCTCCGAAGGGAACAGCTGGAGCAGGCCCAACCTCAGGTGGCCGTGGGGTTCCGTGGTTGACCAGGAAGCTGGTCAGGCAGGGAGCCAGGAATCTGGTGACTCACATTCCGTATGTGGAGAGAAACCGGGGAGCCTCCCTCCCAGGTGGAACCCCTCCTCCTCTGTGAGTCACCCCGCTCCATACACCTGCCTGATTCCAGCAGCCCAACCCACCTGTGCTAACTAGCAGC
>gene=chr6_158184465-158184709; species=ponAbe
CAAGCAGGACAAGGCTCCGAAGGGAACAGCTGGAGCAGGCCCAACCCCAGGTGGCCCTGGGGTTCCCTGGTTGACCCGGAAGCAAATCAGGCAGGGAGCCAGGAATGTGGTGACTCACATTAGCTATGTGGATAGAGACCGGGGAGCATCCCTCCCAGGTGGAACCCCTCCTCCTCCGTGAGTCACCCGGCTCCATACACCTGCCTGATTCCCGCAGCCCAACCCACCTGTACCAACTAGCAGC
>gene=chr6_158184465-158184709; species=rheMac
CAAGCAGGGCAGGGCTCCGAAGGGAACAGCTGGAGCAGGCCCAACCTCAGGTGGCCGTGGGGTTCCGTGGTTGACCAGGAAGCTGGTCAGGCAGGGAGCCAGGAATCTGGTGACTCACATTCCCTATGTGGAGAGAAACCGGGGAGCCTCCCTCCCAGGTGGAACCCCTCCTCCTCCGTGAGTCACCCCACTCCATACCCCTGCCTGATTCCAGCAGCCCAGCCCACCTGTGCTAACTAGCAGC
>gene=chr6_168250579-168250823; species=hg19
TACTGATAAGAATCCTCCTAAACAGCTTGACCTCCTTTCAGAAGTCCGTGTGCTGATTTACACAGCTTACCTTTTTGTTTTTCTCATGCCTGGTACTAAGTGACATTCCAATCTGCTGTAGTCATTTGGTAATGCAAAGAGTGAAACTGGAAGGGTAGGCAGGAGGTACCGGTTGGCACCAAATATGCAGTTCAAGATCACTCATGATACCAGGGAGAGAATGTCAAATACTTGAACCAGAACA
>gene=chr6_168250579-168250823; species=bosTau
TGCTGCCAAACATCCTCCCGAACCGTGCG-----GCTTCTGAAGTCTGCGTGCTGCTCTGAGCAGCTCACC---TTGGCTCGCTCTCGCCTGCTACCAGGCGGCATTCCGATCTGCTGTGCTCACCTGATAAGGCAG--AGTGAGGCAGGAAGTGTGGTCCGCACGTCCCGCTTGGCACCAAGAATGCGGCTCGGGAGCCCCCATCAAACCA-GGAGAGAA-GTCAAGCTC-GGTGCCGA----
>gene=chr6_168250579-168250823; species=calJac
TATGGATAAAAATCCTCCTAAACAGCTTGACCTCCTTTCAGAAGTCCCTATGCTATTTTACACAGCTTACCTTTTTGTTTTTCTCATGCCTGGTACTGAGTGACATTCCAATCTGCTGTAGTCATTGGGTAATGCAAAGAGTGAAACTGGAAGGGTAGGCAGGAGGTACCGGTTGGCACCAAATATGCAGTTCAAGATTGCTTATGATACCAGGGAGAAAATGCCAAGTACTTGAACCGGAACA
>gene=chr6_168250579-168250823; species=canFam
TGCTGTTAAAAATCCCCCTTAACAACAGG----ACTTTTTGAAGTCCCTGTACTGATTTATATATCTTACCTTTTTGTTTTTTTCTTGCCTGGTACTAAGTGACATTCCAGTCTGCTGGGATCATTTGATCATGCCC--AGTGAAACAGGAAGT-CAGTCGGGAGGTACTGCTTGGCACCAAAGACGCAGTTCAAGATCGTTCGCGATACGGAGGAGAGAATGTCAAATATGTACACCAAAACA
>gene=chr6_168250579-168250823; species=equCab
TGCTGTTGAAAATCCTCCTGGAGAACGTG----ACTTTCCAAAGT-CCTGGGCTGATTTATGCGGCTTACCTTTTTGTTTTTCTCTTGCCTGGTACCAAGTGACATTCCGATCTGCTGTGGTCATCTGATCCTACGAAGAGTGAAACCGGAAGTAGGGTGAGGAGGTACTGGCTGGCACCAAACACGCAGTTCAGGCTCGCTCGTGATACTGAGGAGGG--TGTCAAATGCCTGAACCCAAACG
>gene=chr6_168250579-168250823; species=gorGor
TACTGATAAGAATCCTCCTAAACAGCTTGACCTCCTTTCAGAAGTCCCTGTGCTGATTTACACAGCTTACCTTTTTGTTTTTCTCATGCCTGGTACTAAGTGACATTCCAATCTGCTGTAGTCATTTGGTAATGCAAAGAGTGAAACTGGAAGGGTAGGCAGGAGGTACCGGTTGGCACCAAATATGCAGTTCAAGATCACTCATGATACCAGGGAGAGAATGTCAAATACTTGAACCAGAACA
>gene=chr6_168250579-168250823; species=panTro
TACTGATAAGAATCCTCCTAAACAGCTTGACCTCCTTTCAGAAGTCCCTGTGCTGATTTACACAGCTTACCTTTTTGTTTTTCTCATGCCTGGTACTAAGTGACATTCCAATCTGCTGTAGTCATTTGGTAATGCAAAGAGTGAAACTGGAAGGGCAGGCAGGAGGTACCGGTTGGCACCAAATATGCAGTTCAAGATCACTCATGATACCAGGGAGAGAATGTCAAATTCTTGAACCATAACA
>gene=chr6_168250579-168250823; species=papHam
TACTGATAAGAATCCTCCTACACAGCTTGACCTCCTTTCAGAAGTCCCTGTGCTGATTTACACAGCTTACCTTTTTGTTTTTCTCATGCCTAGTCCTAAGTGACATTCCAATCTGCTGTAGTCATTTGGTAATGCAAAGAGTGAAACTGGAAGGGTAGGCAGGAGGTACCGGTTGGCACCAAATACGCCGTTCAAGATCACTCATGATACCAGGGAGAGAATGTCAGATACTTGAACCAGAACA
>gene=chr6_168250579-168250823; species=ponAbe
TACTGATAAGAATCCTCCTGAACAGCTTGACCTCCTTTCAGAAGTGCCTGTGCTGATTTACACAGCTTACCTTTTTGTTTTTCTCATGCCTGGTACTAAGTGACATTCCAATCTGCTGTAGTCATTTGGTAATGCAAAGAGTGAAACTGGAAAGGTAGGCAGGAGGTACCGGTTGGCACCAAATATGCAGTTCAAGATCGCTCATGATACCAGGGAGAGAATGTCAAATACTTGAACCAGAACA
>gene=chr6_168250579-168250823; species=rheMac
TACTGATAAGAATCCTCCTACACAGCTTGACCTCCTTTCAGAAGTCCCTGTGCTGATTTACACAGCTTACCTTTTTGTTTTTCTCATGCCTAGTCCTAAGTGACATTCCAATCTGCTGTAGTCATTTGGTAATGCAAAGAGTGAAACTGGAAGGGTAGGCAGGAGGTACCGGTTGGCACCAAATACGCAGTTCAAGATCACTCATGATACCAGGGAGAGAATGTCAGATACTTGAACCAGAACA
>gene=chr7_7139208-7139452; species=hg19
AACTGGCATTCTCTGACTGTCCCCTCCCACTTGCAGGTCATTTGCCCAGGCATTGGCTATTTCGAGAGCTGTCTGTCTGGAGACATAGGGAACTTAGCTGTTAATGGAGGGACAAATGCCAGCCCTGGGAGCTGACTCATGCCTAAAATATGCAGAGGGAGCCCAAGGGAATGCAGGCTTCCTTTCTCTTCCTTTCTATTTGTCTTTAAACAGCTGATGGGGAAGCTCCCTTGCTACAGGCAAC
>gene=chr7_7139208-7139452; species=bosTau
GCTTGGCATTCTCTGA-----TCCTTACATCT----G--------CCTGGCACTGGCTGTTTTCAGAGATGCTTATCTGGAGAGAGATGGGCTGCAGCCCTCAACTGATGGACAAATGTTAGCCTCTGGGTCTGACTCATGCTTGAAACATGCAGAGGGAGCCCAGAAGCATGCAGGCCTCCTTCCTC-----AGCTGTT---CTTTAAACAGCTGACAGGGAAGATCA-----CAGACACAAC
>gene=chr7_7139208-7139452; species=calJac
AACTGGCATTCTCTGACTGTGCCCTCCCACTTGCAGGTCATTTGCCTAGGCATTGGCTGTTTTGAGAGCTGTCTGTCTGGAGAGATAGAGAACTTAACTGTTAATGGAGGAACAAACGCCAGCCCTCGGAGCTGACTCATGCCTAAAATATGCAGAGGGAGTCCAAGAGAATGTAGGCTTCCTTTCTC-----AGCTATTTGTCTTGAAACAGCTGCTAGGGAAGCTCCCTTGCCCCGTGCAAC
>gene=chr7_7139208-7139452; species=canFam
AACTGGCATTCTCTAGCTGGACCCTCCCACTTGCAGGTCATGTGCCCAGGCATTGGCTGTTTTTAGAGACATGAGTATCCAGAAACATGGGTCTTAGCTCTTAATTGAGGGACAGATGCCAGCCTTTGGGTCTGACTCATGCTGAAGATAAGGAAAGGGAGCCTGGGAGCATGAAGGTCTCCTTCATT-----AGCTGTT---CTTCAAAGAGCTGAGGGGCGTGCTCCTCTTCCAGATGCAGT
>gene=chr7_7139208-7139452; species=equCab
GGTTGGCATTCTCTGACTGACCCCTCCCACTTGCAGGTCATTTGCCCACACATAGGCCGTTCTCAGAGATGCTTGCCTGGAGAGATATGGGTCTTAGTTCCTAACTGAGGGACAAATGCCAGCCTTTGGGTCTGACTCACGCCTCAGATGTGTAGAGGGAGCCCAGGGGCGTGCAGGCCTTCTCCCTC-----GGCTGTT---CTTTAAACAACCA------------CCCTTCCAGACACAAC
>gene=chr7_7139208-7139452; species=gorGor
AACTGGCATTCTCTGACTGTCCCCTCCCACTTGCAGGTCATTTGCCCAGGCATTGGCTATTTCGAGAGCTGTCTGTCTGGAGACATAGGGAACTTAGCTGTTAATGGAGGGACAAATGCCAGCCCTGGGAGCTGACTCATGCCTAAAATATGCGGAGGGAGCCCA-GGGAATGCAGGCTTCCTTTCTCTTCCTTTCTATTTGTCTTTAAACTGCTGATGGGGAAGCTCCCTTGCTACAGGCAAC
>gene=chr7_7139208-7139452; species=panTro
AACTGGCATTCTCTGACTGTCCCCTCCCACTTGCAGGTCATTTGCCCAGGCATTGGCTATCTCGAGAGCTGTCTGTCTGGAGACATAGGGAACTTAGCTGTTAATGGAGGGACAAATGCCAGCCCTGGGAGCTGACTCATGCCTAAAACATGCAGAGGGAGCCCAAGGGAATGCAGGCTTCCTTTCTCTTCCTTTCTATTTGTCTTTAAACAGCTGACGGGGAAACTCCCTTGCTACAGGCAAC
>gene=chr7_7139208-7139452; species=papHam
AACTGGCATTCCCTGACTGTCCCTTCCTACTTGCAGGTCATTTGCCCAGGCATTGGCTATTTTGAGAGCTGTCTGTCTGAAGACATAGGGAACTTAGCTGTTAATGGAGGGACAAATGCCAGCCCTGGGAGCTGACTCATGCCTAAAATATGCAGAGGGAGCCCAAGGGAATGCAGGCTTCCTTTCTC-----AGCTATTTGTCTTTAACCAGCTGATGGGGAAGCTCCCTTGATACAGGCAAC
>gene=chr7_7139208-7139452; species=ponAbe
AACTAGCATTCTCTGACTGTCCCCTCCCACTTGCAGGTCATTTGCCCAGGCATTGGCTATTTTGAGAGCTGTCTGTCTGGAGACATAGAGAACTTAGCTGTTAATGGAGGGACAAATGCCAGCCCTGGGAGCTGACTCATGCCTAAAATATGCAGAGGGAGCCCAAGGGATTGCAGGCTTCCTTTCTCTTCCTTTCTATTTGTCTTTAAACAGCTGATGGGGAAGCTCCCTTACTACAGGCAAC
[truncated: 646,673 more chars]
