# Supplementary material for: Combining phylogenetic footprinting with motif models incorporating intra-motif dependencies
Source: BMC Bioinformatics. 2017 Mar 1;18:141. doi: 10.1186/s12859-017-1495-1 (PMC5333389; doi:10.1186/s12859-017-1495-1)
Supplement: Supplementary file 2 — Sequence data. This archive contains data files of alignments of the ChIP-seq positive regions and negative control regions for each of the 35 TFs in FASTA format. (ZIP 83763.2 kb) [file 12859_2017_1495_MOESM2_ESM.zip › CTCF/CTCF_(SC-5916)_neg.txt]

>gene=chr20_67417-68417; species=hg19
TCAGAAGAAAAGGTGAATACCGGATGTTGTAAGCTATTGAACTGCCACAAGTGATATCTTTACACACCATTCTGCTGTCATTGGGTATGTACAAAGTGCTGCATACAGACAGAGGAGAAGGACAATTGAGCCCATCTAAAGTTAACAAAAACTTCCTCTTGGGGCTGTTTCTTTCCATCAGACCTTACAGTTCTACGGGATAATAGCTTATCTCATAAGGCCTCAGCTTTCTTTAATAATTTCTAGAAGCAGACGTTATTGTGTCATGCACACTCAGTGTTGCAAATTAATGGTCTGGTGATCTGGGTGGCATGGCATTTTCCCCTTCTCTGGTTCATCACCCATGATAGACCAGTAAAGGTGACCACTTAAATTCCTTGCTGTGCAGTGTTCTGTATTCCTCAGGACACAGAGCTTCCTCTCTCCCAGGAGCCATGAATATCCTGATGCTGACCTTCATTATCTGTGGGTTGCTAACTCGGGTGACCAAAGGTAATGGA
>gene=chr20_67417-68417; species=bosTau
ttggatggaaaGGATGATAATGGATGTCATGAGCTGTAGGTTTGAAACAAGTTGGATCTTGATATAGCATTCTGCTA-CTT-GGATATATACACAGTATTGTATACAGAGA---GAAAA--GTAATGGGCCCCATCCAGGGTTAA-GAGGACATTG-GGGGGAATTGTTTCTTTCCATCAGAACTTCCACATCCCCAGGATTATGGCTCATGTCATAAGGTCTCAGTTTCCTCTTACAGTTTCTAGAACAAAGCATTACTTTGTCATGCATACTCAATGGTGCAAGTTAATCATCTTGTGTTCTGGGTGGCATGGCATTCTCCCCCTCTCTGGTTCATCACCCATGATAGGCCAGTAAAGGTAACCACTCAGAGTCCTAGCTGTGCAGTGCTCTGCACTCCTCAGGACACAGGCCTTCCTCTCTCCCAGAAGCCATGAATCTCCTGATGCTGACCTTCATGCTATGTGGGTTACTAACCCTGGTGACCAAAGGTAATGGA
>gene=chr20_67417-68417; species=calJac
-----------------------------------ATTGGACTGCCACAAGTGATACCTTTACACACCATTCTGCTGTCACTGGGTATGTACAAAATGTTTCATACAGGCAGAGGAGAAAGGCAATCGACCC------AAGTTAAAAAAAACT---TCTTGGGGCTGTTGCTTTCCATCAGACCTTACAGTTCTACAGGATAATAGCCTATCTCATAAGGCCTCAGTTTTCTTTAATAATTTCTAGAAGCAGACATTACTGTGTCATGCACACTCAGTGTTGCAAATTAATGGCCTGGTGATTTGGGTGGCATGGCATTTCCCCCTTCTCTGGTTCATCGCCCATGATAGGCTAGTGAAGGTGACCACTTAAATTCCTTGCTGTGCAGTGTTCTGTATTCCTCAGGACACAGAGCTTCCTCTCTCCCAGGAGCCATGAACCTCCTGATGCTGACCTTTGTTATCTGTGCGCTGCTAACTCAGGTGACCAAAGGTAATGGA
>gene=chr20_67417-68417; species=canFam
TCAGATGGAGCAGAGGATACTGGAAGTCAAAAGCTATTGGTCTAAAAT-------ATCTTTATGTACCATTCTGCTATCACTGTGTGTATTTGTAGTACTGTATATTTATAGAGGAGAA--GTAATTGGCCCCATCTAGGGTTAAGGAAAATTTCCTTTGGGAGTTGTTACTTCCCATCAGACCCTACACTTCCTCAGGATTATAATTCATTTCACGAAGCCTCAGTTTCCTTTAATAATTTCTAGAACAGAG---TATTTTGTCATGCACACTCAGTGGTGCAAGTTAATGGTTTGGTGATCTGGATGGCATGGCATTCT-CCCATCTCTGGTTCGTCACCCATGATAGGCAAGTAAAGGTGACTATTTATACTCCTAGCTGGGCACTGCTCTGGATTCCTTGGGACACAGAGCTTCCTCTCTGCCAGAAGCCATGAATCTCCTGATGTTGACTTTCATTATATGTGGGTCCCTAAATCTGGTGACCAAAGGTAATGGG
>gene=chr20_67417-68417; species=equCab
TCAGATGGAAAGGAGGACACTGGGTGTCATAAGCTATTGGCGTGAAACAAGTGGGATCTTGACATAGCATTCTGCTTTCACTGTATATATATATGGTGCTGCATAAAGAGAGAGGAGAA--GTAATTGGCCCCATCTAGAGTTAAGGACGACTTCCTTTGGGAGTTGTTTCTTTCCATCAGACTCAACACTTCCTCAGGACTATAACTCATTTCATAAGGCCTCAGTTTCCTCTCATAGTTTCTAGAACAGAGCATTATTTTGTCATGCACACTCAGTGGTGCAAGTTAATGGTCTAGTGTTCTGGGTGGCATAGCATTCTCCCCCTCTCTGGTTCACCACCCATGGTAGGCCAATAAAGGTGACCACTTAGCGTCCTAGCTGTGCCGTGTTTTGGATTCTTCAGGACACAAGGCTTCCTCTCTCCCAGAAGCCATGGATCTCCTGATGCTGACCTTCATTATTTGTGGGTTACTAACTTTGGTGACCAAAGGTAATAAA
>gene=chr20_67417-68417; species=gorGor
TCAG-----AAGGTGAATACCGGATGTTGTAAGCTATTGGACTGCCACAAGTGATATCTTTACACACCATTCTGCTGTCATTGTGTATGTACAAAGTGCTGCATACAGACAGAGGAGAAGGACAATTGAGCCCATCTAAAGTTAACAAAAACTTCCTCTTGGGGCTGTTTCTTTCCATCAGACCTTACAGTTCTACGGGATAATAGCTTATCTCATAAGGCCTCAGCTTTCTTTAATAATTTCTAGAAGCAGACATTATTGTGTCATGCACACTCAGTGTTGCAAATTAATAGTCTGGTGATCTGGGTGGCATGGCATTTTCCCCTTCTCTGGTTCATCACCCATGATAGACCAGTAAAGGTGACCACTTAAATTCCTTGCTGTGCAGTGTTCTGTATTCCTCAGGACACAGAGCTTCCTCTCTCCCAGGAGCCATGAATATCCTGATGCTGACCTTCATTATCTGTGGGTTGCTAACTCAGGTGACCAAAGGTAATGGA
>gene=chr20_67417-68417; species=panTro
TCAGAAGAAAAGGTGAATACCGGATGTTGTAAGCTATTGGACTGCCACAAGTGATATCTTTACACACCATTCTGCTGTCATTGGGTATGTACAAAGTGCTGCATACAGACAGAGGAGAAGGACAATTGAGCCCATCTAAAGTTAACAAAAACTTCCTCTTGGGGCTGTTTCTTTCCATCAGACCTTACAGTTCTACGGGATAATAGCTTATCTCATAAGGCCTCAGCTTTCTTTAATAATTTCTAGAAGCAGACATTATTGTGTCATGCACACTCAGTGTTGCAAATTAATGGTCTGGTGATCTGGGTGGCATGGCATTTTCCCCTTCTCTGGTTCATCACCCATGATAGACCAGTAAAGGTGACCACTTAAATTCCTTGCTGTGCAGTGTTCTGTATTCCTCAGGACACAGAGCTTCCTCTCTCCCAGGAGCCATGAATATCCTGATGCTGACCTTCATTATCTGTGGGTTGCTAACTCAGGTGACCAAAGGTAATGGA
>gene=chr20_67417-68417; species=papHam
TCAGAAGAAAAGGTGAATACCAGATGTTGTAAGCTATTGGACTGCCACAAGTGATATCTTTACACACCATTCTGCTGTCACTGGGTATGTATGAAGTGCTGCATACAGACAGAGGAGAAAGGCAATTGACCTCATCTAAAGTTAACCAAAACTTTCTCTTGGGGCTGTTTCTTTCCATCAGACCTTACAGTTGTATGGGATAATAGCGTATCTCATAAGGCCTGAGCTTTCTTTAATAATTTCTAGAAGCAGACGTTATTGTGTCATGCACATTCAGTGTTGCAAATTAATGGTCTGGTGATCTGGGTGGCATGGCATTTTCCCCTTCTCTGGTTCATCACCCATGATAGAACAGTAAAGGTGATCACTTAAATTCCTTGCTGTGCAGTGTTCTGTATTCCTCAGGACACAGAGCTTCCTCTCTCCCAGGAGCCATGAATCTCCTGATACTGACCTTCATTATCTGTGGGTTGCTAACTCAGGTGACCAAAGGTAATGGA
>gene=chr20_67417-68417; species=ponAbe
TCAGAAGAAAAGGTGAATACC-GATATTGTAAGCTACTGGACTGCCACAAGTGATATCTTTACACACCATCCTGCTGTCATTGGGTATGTACAAAGTGCTGCATACAGACAGAGGAGAAAGACAATTGACCCCATCTAAAGTTAACAAAAACTTCCTCTTGGGGCTGTTTCTTTCCATCAGACCTTACAGGTCTACGGGATAATAGCTTATCTCATAAGGCCTCAGCTTTCTTTAATAATTTCTAGAAGCAGACGTTATTGTGTCATGCACACTCAGTGTTGCAAATTAATGGTCTGGTGATCTGGGTGGCATGGCATTTTCCCCTTTTCTGGTTCATCACCCATGATAGACCAGTAAAGGTGACCACTTAAATTCCTTGCTGTGCAGTGTTCTGTATTCTTCAGGACACAGAGCTTCCTCTCTCCCAGGAGCCATGAATCTCCTGATGCTGACCTTCATTATCTGTGGGTTGCTAACTCAGGTGACCAAAGGTAATGGA
>gene=chr20_67417-68417; species=rheMac
TCAGAAGAAAAGGTGAATACCAGATATTGTAAGCTATTGGACTGCCACAAGTGATATCTTTACACACCATTCTGCTGTCACTGGGTATGTATGAAGTGCTGCATACAGACAGAGGAGAAAGGCAATTGACCTCATCTAAAGTTAACCAAAACTTTCTCTTGGGGCTGTTTCTTTCCATCAGACCTTACAGTTGTATGGGATAATAGCGTATCTCATAAGGCCTGAGCTTTCTTTAATAATTTCTAGAAGCAGACGTTATTGTGTCATGCACATTCAGTGTTGCAAATTAATGGTCTGGTGATCTGGGTGGCATGGCATTTTCCCCTTCTCTGGTTCATCACCCATGATAGAACAGTAAAGGTGATCACTTAAATTCCTTGCTGTGCAGTGTTCTGTATTCCTCAGGACACAGAGCTTCCTCTCTCCCAGGAGCCATGAATCTCCTGATACTGACCTTCATTATCTGTGGGTTGCTAACTCAGGTGACCAAAGGTAATGGA
>gene=chr20_68084-69084; species=hg19
TTCTTTCCATCAGACCTTACAGTTCTACGGGATAATAGCTTATCTCATAAGGCCTCAGCTTTCTTTAATAATTTCTAGAAGCAGACGTTATTGTGTCATGCACACTCAGTGTTGCAAATTAATGGTCTGGTGATCTGGGTGGCATGGCATTTTCCCCTTCTCTGGTTCATCACCCATGATAGACCAGTAAAGGTGACCACTTAAATTCCTTGCTGTGCAGTGTTCTGTATTCCTCAGGACACAGAGCTTCCTCTCTCCCAGGAGCCATGAATATCCTGATGCTGACCTTCATTATCTGTGGGTTGCTAACTCGGGTGACCAAAGGTAATGGAACCCTATAAAGCAGAGATGATGACTAGGATGAGTTGTTGCCCTTGGGCTCCCCTGGTATCATGATGGGAAGAGAGGGAATCTGCAGGAAAAATCTGGGCCAACAAAGAGCAGCAGAATGCTCTTATTTTGGCAGCTCCATGCCCCTAGTCTCTGAGAATCTTTCTGTT
>gene=chr20_68084-69084; species=bosTau
TTCTTTCCATCAGAACTTCCACATCCCCAGGATTATGGCTCATGTCATAAGGTCTCAGTTTCCTCTTACAGTTTCTAGAACAAAGCATTACTTTGTCATGCATACTCAATGGTGCAAGTTAATCATCTTGTGTTCTGGGTGGCATGGCATTCTCCCCCTCTCTGGTTCATCACCCATGATAGGCCAGTAAAGGTAACCACTCAGAGTCCTAGCTGTGCAGTGCTCTGCACTCCTCAGGACACAGGCCTTCCTCTCTCCCAGAAGCCATGAATCTCCTGATGCTGACCTTCATGCTATGTGGGTTACTAACCCTGGTGACCAAAGGTAATGGAACCCTACAGTGCAGAGAAGATGACTAACATGAGTTGTTGACCCTGAGTTCC-CAGGTGTCTTGA--GGGAGAAAGAGGGTCCATAGGAAGAGCTTGGGCCAAAAAAGAGCAGTGGAGTGCTTTCCTGATAACAACTCCATG-TCCTACTCTCTAAGAA----TCTGtt
>gene=chr20_68084-69084; species=calJac
TGCTTTCCATCAGACCTTACAGTTCTACAGGATAATAGCCTATCTCATAAGGCCTCAGTTTTCTTTAATAATTTCTAGAAGCAGACATTACTGTGTCATGCACACTCAGTGTTGCAAATTAATGGCCTGGTGATTTGGGTGGCATGGCATTTCCCCCTTCTCTGGTTCATCGCCCATGATAGGCTAGTGAAGGTGACCACTTAAATTCCTTGCTGTGCAGTGTTCTGTATTCCTCAGGACACAGAGCTTCCTCTCTCCCAGGAGCCATGAACCTCCTGATGCTGACCTTTGTTATCTGTGCGCTGCTAACTCAGGTGACCAAAGGTAATGGAACCTTATAAAGCAGAGCTGATGACTAGGATGAGTTGTTGCTTTTGGGCTCCCCTGGTATCGTGATGGGGA-AGAGGGAATCTACAGGAAAAACCTGGACCAATAAAGAGCAGCAGAATGCTCTTGTTTTGGCAGCTCCATGTCCCCAGTCTCTGAGAATCTTTCTGTT
>gene=chr20_68084-69084; species=canFam
TACTTCCCATCAGACCCTACACTTCCTCAGGATTATAATTCATTTCACGAAGCCTCAGTTTCCTTTAATAATTTCTAGAACAGAG---TATTTTGTCATGCACACTCAGTGGTGCAAGTTAATGGTTTGGTGATCTGGATGGCATGGCATTCT-CCCATCTCTGGTTCGTCACCCATGATAGGCAAGTAAAGGTGACTATTTATACTCCTAGCTGGGCACTGCTCTGGATTCCTTGGGACACAGAGCTTCCTCTCTGCCAGAAGCCATGAATCTCCTGATGTTGACTTTCATTATATGTGGGTCCCTAAATCTGGTGACCAAAGGTAATGGGACCCTAAAATGTAGAGATAATGACTAGGATGAAGTACTGACCTTGAGCTTT-CAGGTGTCTTGA--CAGGAAAAGAGGG---ACAGGAAAAGCCTGGGCCAATAAAAAGGCG-AGAATGC---TCTCATGGCAACTCCACGTCCCCAACTCTTAAGAC----TCTTTT
>gene=chr20_68084-69084; species=equCab
TTCTTTCCATCAGACTCAACACTTCCTCAGGACTATAACTCATTTCATAAGGCCTCAGTTTCCTCTCATAGTTTCTAGAACAGAGCATTATTTTGTCATGCACACTCAGTGGTGCAAGTTAATGGTCTAGTGTTCTGGGTGGCATAGCATTCTCCCCCTCTCTGGTTCACCACCCATGGTAGGCCAATAAAGGTGACCACTTAGCGTCCTAGCTGTGCCGTGTTTTGGATTCTTCAGGACACAAGGCTTCCTCTCTCCCAGAAGCCATGGATCTCCTGATGCTGACCTTCATTATTTGTGGGTTACTAACTTTGGTGACCAAAGGTAATAAAACTCTAGAATGTAGAGATGATGACTAGAATAAGCTGTTGACCTTGAGCTCC-CAAGTGTCTTGA--GGGGGAAAAAGGGCCCACAGGAAGAGCCTGGGCCAATAAAGAGCAGCAGAATGCTCTTCTTACGGCAACTTCATGTCCCTGCTCCCTAAGAA----TCTGTT
>gene=chr20_68084-69084; species=gorGor
TTCTTTCCATCAGACCTTACAGTTCTACGGGATAATAGCTTATCTCATAAGGCCTCAGCTTTCTTTAATAATTTCTAGAAGCAGACATTATTGTGTCATGCACACTCAGTGTTGCAAATTAATAGTCTGGTGATCTGGGTGGCATGGCATTTTCCCCTTCTCTGGTTCATCACCCATGATAGACCAGTAAAGGTGACCACTTAAATTCCTTGCTGTGCAGTGTTCTGTATTCCTCAGGACACAGAGCTTCCTCTCTCCCAGGAGCCATGAATATCCTGATGCTGACCTTCATTATCTGTGGGTTGCTAACTCAGGTGACCAAAGGTAATGGAACCCTATAAAGCAGAGATGATGACTAGGATGAGTTGTTGCCCTTGGGCTCCCCTGGTATCATGATGGGAAGAGAGGGAATCTGCAGGAAAAATCTGGGCCAACAA--AGCAGCAGAATGCTCGTATTTTGGCAGCTCCATGCCCCTAGTCTCTGAGAATCTTTCTGTT
>gene=chr20_68084-69084; species=panTro
TTCTTTCCATCAGACCTTACAGTTCTACGGGATAATAGCTTATCTCATAAGGCCTCAGCTTTCTTTAATAATTTCTAGAAGCAGACATTATTGTGTCATGCACACTCAGTGTTGCAAATTAATGGTCTGGTGATCTGGGTGGCATGGCATTTTCCCCTTCTCTGGTTCATCACCCATGATAGACCAGTAAAGGTGACCACTTAAATTCCTTGCTGTGCAGTGTTCTGTATTCCTCAGGACACAGAGCTTCCTCTCTCCCAGGAGCCATGAATATCCTGATGCTGACCTTCATTATCTGTGGGTTGCTAACTCAGGTGACCAAAGGTAATGGAACCCTATAAAGCAGAGATGATGACTAGGATGAGTTGTTGCCCTTGGGCTCCCCTGGTATCATGATGGGAAGAGAGGGAATCTGCAGGAAAAATCTGGGCCAACAA--AGCAGCAGAATGCTCGTATTTTGGCAGCTCCATGCCCCTAGTCTCTGAGAATCTTTCTGTT
>gene=chr20_68084-69084; species=papHam
TTCTTTCCATCAGACCTTACAGTTGTATGGGATAATAGCGTATCTCATAAGGCCTGAGCTTTCTTTAATAATTTCTAGAAGCAGACGTTATTGTGTCATGCACATTCAGTGTTGCAAATTAATGGTCTGGTGATCTGGGTGGCATGGCATTTTCCCCTTCTCTGGTTCATCACCCATGATAGAACAGTAAAGGTGATCACTTAAATTCCTTGCTGTGCAGTGTTCTGTATTCCTCAGGACACAGAGCTTCCTCTCTCCCAGGAGCCATGAATCTCCTGATACTGACCTTCATTATCTGTGGGTTGCTAACTCAGGTGACCAAAGGTAATGGAACCCTATAAAGCAGAGATGATGACTAGGATGAGTTGTTGCCCTTGGGCTCCCCTGGTATCATGATGGGAAGAGAGGGAATCTACAGGAAAAATCTGGGCCAATAAAGAGCAGCAGAATGCTCTTATTTTGGCAGCTCCATGCCCCTAGTCTCTGAGAATCTTTCTGTT
>gene=chr20_68084-69084; species=ponAbe
TTCTTTCCATCAGACCTTACAGGTCTACGGGATAATAGCTTATCTCATAAGGCCTCAGCTTTCTTTAATAATTTCTAGAAGCAGACGTTATTGTGTCATGCACACTCAGTGTTGCAAATTAATGGTCTGGTGATCTGGGTGGCATGGCATTTTCCCCTTTTCTGGTTCATCACCCATGATAGACCAGTAAAGGTGACCACTTAAATTCCTTGCTGTGCAGTGTTCTGTATTCTTCAGGACACAGAGCTTCCTCTCTCCCAGGAGCCATGAATCTCCTGATGCTGACCTTCATTATCTGTGGGTTGCTAACTCAGGTGACCAAAGGTAATGGAACCCTATAAAGCAGAGATGATGACTAGGATGAGTTGTTGCCCTTGGG-------GGTATCACGATGGGAAGAGAGGGAATCTACAGGAAAAATCTGGGCCAATAAAGAGCAGCAGAATGCTCTTATTTTGGCAGCTCCATGCCCCTGGTTTCTGAGAATCTTTCTGTT
>gene=chr20_68084-69084; species=rheMac
TTCTTTCCATCAGACCTTACAGTTGTATGGGATAATAGCGTATCTCATAAGGCCTGAGCTTTCTTTAATAATTTCTAGAAGCAGACGTTATTGTGTCATGCACATTCAGTGTTGCAAATTAATGGTCTGGTGATCTGGGTGGCATGGCATTTTCCCCTTCTCTGGTTCATCACCCATGATAGAACAGTAAAGGTGATCACTTAAATTCCTTGCTGTGCAGTGTTCTGTATTCCTCAGGACACAGAGCTTCCTCTCTCCCAGGAGCCATGAATCTCCTGATACTGACCTTCATTATCTGTGGGTTGCTAACTCAGGTGACCAAAGGTAATGGAACCCTATAAAGCAGAGATGATGACTAGGATGAGTTGTTGCCCTTGGGCTCCCCTGGTATCATGATGGGAAGAGAGGGAATCTACAGGAAAAATCTGGGCCAATAAAGAGCAGCAGAATGCTCTTATTTTGGCAGCTCCATGCCCCTAGTCTCTGAGAATCTTTCTGTT
>gene=chr20_69187-70187; species=hg19
atgatgtcctgatgtttgaattcatgacactttagttataaatgagtttgaacatcCAGTCCATTAGATTTCTAAACTTTCTTAATTATCTTTATATACTAAGAAATTTGGCTTTTGTTAAATTTGGAGGTGTTATATGTTGCCTAGAAAGATGCTATTCATGTCTATTAAATGGTTATAACTGTGCCTATGATCTGTTATGTCTTGATTCACATGTTGATGTAATGTGAGTTACAGAATTAATATCTACATTCATTTCTGATTATAAACTGCTGTATTTGTTGAAAATTTGGAAATTTTGAAATTGTAAAGAAGTAAAAAAATTGTAAAGAAGTTAAAAGAGACAAAATATTTTTGATCTATTGTTCTTCCTCAGTTTTCTTATTTGAATAAAAATGTATAGCATACTTATAAATTTTCTattatactattagtattttcccatttactattttcaaaaactgtatttccaatgactgtataaattttatagaatggat
>gene=chr20_69187-70187; species=bosTau
ctgttctccttttgtttaaattcatcacactttacttgcaaa-atgtttggacattcattccattgtatttctGAACTTTCTTAGTAATCTTTATGTACTAAGAAAATGGACTAA----AAATTCGGAGATGTTATATCTCATTTAGAAAAGT---ATTCCCTTCCTTGAAATGGACATGAATGTGCCTATGAGT--CTATATCTCGATTCGCATGGAGAC------TGAGGTAAAGAATTACCATCTTCACTCAATTCTGATTATGAAC-----TACTAGCTGAAATTTTGGAAAGTTTTGAA-------------------TAATAAAGAAGG-------AGCAATATGGTTTTGCCTTATTGCTCTCTCTGAGATTCCCCATG-TGGGGAAAATGTATATCATCCCTTTAAATTTTCTattacattatgagtattttctcatatattatctctaaaaactgaattttttattactacatgaatttcatgtaattggt
>gene=chr20_69187-70187; species=calJac
ATTATGTCCTGCTGTGTGAATTCATGACACTTTAATTATAAATGAGTTTAAAATTTTAGTCCATTAGATTTCTAAACTTTCTTATTTATCTTTATATACTAAGAAATTTGACTTTAGTTAAATTCAGAGGTGTTATATTTTGCCTAGAAAGATGCTATTCGTGACTATTAAATGGATATAACTGTGCCTTTGATCTGTTATGTCTTGATTCACATGTTGATGTAACATT---------ATTAATATCCGCATTCATTTCTGATTATGAACTGTTGTGTCTGTTGAAAATTTTGAACTTTTGAAATTGTAG------TAAAAAATTGTAAAGAAGTTAAAAAAGACAAAAAAAATTTGATCTATTGTTCTTCCTCAGTT---TTATTTGAATAAAAATGtgtatcctacttataaattttctattatactattagtattttcccatttactattttcaaaaactgt-tttccaatgactgtataaagtttattgcacagat
>gene=chr20_69187-70187; species=canFam
-------------------------------------------------------------------------------------------------------------------------------------------------------------------------------------------------------------------------------------------------------------------TGATTATGAAC-----TATTTGCCAACATTTTGAAAGGTTTTTAA-------------------TAATAAAGAAAT-------AAACAAAGAGTTTTGTTCTGTTCCTCTTCCTCAAATTCCCCACGTAAATAAAAATGtgtagcctac-tttaaattttctattatgttattagtattttcccatatattatttccaacaactgaattttcaataattacataaatttcaatgaatggat
>gene=chr20_69187-70187; species=equCab
acgt---ctttttgtttgaattcattgcactttaattataaatgagtttgaacaACTATTCCATTGGATTTCTGAACTTCTTTATTGATCTTTATGTACTAAGAAAGTGGACTCTTT--AAATTTGGAGATGTTATATTTTCCTTAGAAAGAT---ATTCACTTCCATGAAGTGGACATAAATATGCCTATGATC--CTGTATCTTGAATCTCATGGAGGCATGTTGTGAGGTAAAGAATTAATACCTACACTCCATTCTGATTATGAAC-----TATTTGCTGAAATTTTGGAAAGTTTTGAA-------------------TAGTAAAGAAGT-------AACAGTAAGGTTTTGCTCTGTTGCTCTCCCTCAGATTCCCCATGTGAATAAAAATATGCAGTCTACTTTTAAACTTTCTACTCCatcattaatattttcccatatgttatttaccaaaactgaactttcaatatttgcataaatttcatggaatggat
>gene=chr20_69187-70187; species=gorGor
atgaggtcctgatgtttgaattcatgacactttagttataaatcagtttgaacatcCAGTCCATTAGATTTCTAAACTTTCTTAATTATCTTTATATACTAAGAAATTTGGCTTTTGTTAAATTTGGAGGTGTTATATGTTGCCTAGAAAGATGCTATTCATGTCTATTAGGTGGTTATAACTGTGCCTATGATCTGTTATGTCTTGATTCACATGTTGATGTAATGTGAGTTACAGAATTAATATCTACATTCATTTCTGATTATAAACTGCTGTATTTGTTGAAAATTTGGAAATTTTGAAATTGTAAAGAAGTAAAAAAATTGTAAAGAAGTTAAAAGAGACAAAATATTTTTGGTCTATTGTTCTTCCTCAGTTTTCTTATTTGAATAAAAATGTATAGCATACTTATAAATTTTCTattatactattagtattttcccatttactattttcaaaaactgtatttccaatgactgtataaattttatagaatggat
>gene=chr20_69187-70187; species=panTro
atgatgtcctgatgtttgaattcatgacactttagttataaatgagtttgaacatccagtccattagatttctaaactttcttAACTATCTTTATATACTAAGAAATTTGGCTTTTGTTAAATTTGGAGGTGTTATATGTTGCCTAGAAAGATGCTATTCATGTCTATTAGATGGTTATAACTGTGCCTATGATCTGTTATGTCTTGATTCACATGTTGATGTAATGTGAGTTACAGAATTAATATCTACATTCATTTCTGATTATAAACTGCTGTA-TTGTTGAAAATTTGGAAATTTTGAAATTGTAAAGAAGTAAAAAAATTGTAAAGAAGTTAAAAGAGACAAAATATTTTTGATCTATTGTTCTTCCTCAGTTTTCTTATTTGAATAAAAATGTATGGCATACTTATAAATTTTCTattatactattagtattttcccatttactattttcaaaaactgtatttccaatgactgtataaattttatagaagggat
>gene=chr20_69187-70187; species=papHam
atgatgtcctgatgtttgaattcatgacacttcagttataaatgagtttgaacatcCAGTCCATTAGATTTCTAAACTTTCT----TATCTTTATATACTAAGAAATTTGGCTTTTGTTAAATTTGGAGGTGTTACATGTTGCCTAGAAAGATGCTATTCATGTCTATTAAATGGTTAAAACTGTGCCTATGATCTGTTATGTCTTGATTCACATGTTGATGTAATATGAGTTACAGAATTAATATCTACTTTCACTTCTGATTATAAACTGCTGTATTTGTTGAAAATTTGGAAATTTTGAAATTGTAAAGAGGTAAAAAAATTATAAAGAAGTTAAAAGAGACAAAATATTTTTGATCAGTTTTTCTTCCTCAGTTTTCTTGTTTAAATAAAAATGTATAGCATACTTATAGATTTTCTattaaactattagtattttcccgcttactatttccaaaaac--tatttccaatgactgcataaattttatagaatggat
>gene=chr20_69187-70187; species=ponAbe
atgatgtcctgatgtttgaatttgtgacactttagttataaataagtttgaacatcCAGTCCATTAGATTTCTAAACTTTCTTAATTATCTTTCTATACTAAGAAATTTGGGTTTTGTTAGATTTGGAGGTGCTATATGTTGCCTAGAAAGACGCTATTCATGTCTATTAAATGTTTATAACTGTGCCTATGATCTGTCATGTCTTGATTCACATGTTGATATAATGTGAGTTACAGAATTAATATCTACATTCATTTATGATTATACACTGCTGTATTTGTTGAAAATTTGGAAATTTTGAAATTGTAAAGAAGTAAAAAAATTGCAAAGAAGTTAAAAGAGACAAAATATTTTTGATCTGTTGTTCTTCCTCAGTTTTCTTATTTGAATAAAAATGTGTAACATACTTATAAATTTTCTGttatactattagtattttcccatttactattttcaaaaac--tatttccaatgactgtataaattttatagaatggat
>gene=chr20_69187-70187; species=rheMac
ATGATGTCCTGATGTTTGAATTCATGACACTTCAGTTATAAATGAGTTTGGACATCCAGTCCATTAGATTTCTAAACTTTCT----TATCTTTATATACTAAGAAATTTGGCTTTTGTTAAATTTGGAGGTGTTACATGTTGCCTAGAAAGATGCTATTCATGCCTATTAAATGGTTAAAACTGTGCCTATGATCTGTTATGTCTTGATTTACATGTTGATGTAATATGAGTTACAGAATTAATATCTACTTTCACTTCTGATTATAAACTGCTGTATTTGTTGAAAATTTGGAAATTTTGAAATTGTAAAGAGGTAAAAAAATTGTAAAGAAGTTAAAAGAGACAAAATATTTTTGATCAGTTTTTCTTCCTCAGTTTTCTTGTTTGAATAAAAATGTATAGCATACTTATAAATTTTCTattaaactattagtattttcccgcttactattttcaaaaac--tatttccaatgactgcataaattttatagaatggat
>gene=chr20_69130-70130; species=hg19
TGTCCAAGAATACCAGTTCTTCAGTCTTCCCCTTCAGAATCAATCAATGTTACCAATTTCTTATATATCCTAGCAAATACAAATATATTTATATTTGCATGTGTATACCTTTTAGATTTTTAAAAAATGCAATTGCAAATGCACCATGTGAATTGTTCTGCAATGTACTAGCAATATATTAGAGACATCTTATCCATACATAAACCTAGTTCATTATTTTTAATCGATAAGTAAAACTTTGAGGAGGAGCAGATGAATTGCCTCACATTAATTACTCCGCTACTGATGAAAAATAGGTCTTTAATTATCAAAAACAATTCAGCAAGAAAAATTTGTAAACAAATGTATGTCTTTTCATTTATGACTGGACACGTGGacacacacacacacacacacacacacacaGTCAAACCACCTAccagaaaagctgaactattcttctctcctatcaccagttgcaagagtgtcagcttcccacaccctcatcagtcctttttgtt
>gene=chr20_69130-70130; species=bosTau
TACCCTAGAATAACAGCTCTTCAGTCTTCTCTTTCAGAATCAATCAATCTAACCAATTAGTTGTATATCCTAGCAGATGCAAA-ATTTA--TATG--------------TCTCATGTTTTT-AAAAACACAAT-ATAAATTAATCATATGGATTCTTCTGCAATGTACCAGCATTGTATCAGAGA---CTTATCAGTGCATGAACCTACTTCATTATTTTTAATTTATACACCGAATATATGGCTGGGG-TTGTAAATTTCCCtattttacttggtctgctaCAGCTGA-AAACCAGTCTTTAATTATTAG-AACAATTTGGCAAAGAAAATTAGTAAGCAAATGCACGTCTTTCCACTTATGGC--------------AATGCACAGACAC--ACACATACTGAGTCAAACAACTGAccaaacaggttacactcctcctcactcttatcacttgctgtgagaatgtccg-tccccaaacactgatcactccatttt---
>gene=chr20_69130-70130; species=calJac
TGTCCTAGAATACCAGTTCTTCAGTCTTACCCTTCAGAATCAATCAATATTACCAATTTCTTATATATCCTAAAAAATACAAATATATT--TATTTACATGTATATATCTTTTAGATTTTT-AAAAATGCAGTTGCAAATGAACCATGTGGATTGTTCTGCAATGTACTATGAATATATTAGAGACAACTTATCCATACATAAACCTAGTTCATTATGTTTAATCAATAAGTAAAACTTTGAGGAGGAGGAGATGAATGTCCTCACATTAATTACTCCACTACTGATGAAAAACAGGTCTTTAATTATTACAAACAATTCAGCAAGAAAAATTTGTAAACAAATATATACCTTTCCATTTATGACTGGacac----acacacacacacacacacacacacacacaGTCAAACCACCTACCAGAAAAGTTGAAGTA-----CTCTCCTATCTCCAGTTGCAAGAGTAACAGCTTCCAA-ACCCTCATCAGTCCTTTTC--T
>gene=chr20_69130-70130; species=canFam
TACCCTAGAATAACATTTCTTCAATTTTC-CTTTCAGAATCAATCAATCATACCAATTACTTGTA------cacacacacatatatata--taca----------------TTAGATTTTT-TAAAACTCAAC-GTAAATGAACCATGTGGATTCTTCTCTAAGATACTACC----TGTTAGAGATTTCTTATCAATATAGAAATTTAC-TTATTATTATTAAAAGATGCATAGAATTTATAGAGGATA--GGTGAATT-------------------------------------------------------------------------------------------------------------------------------------------------------------------------------------------------------------------------------------------------
>gene=chr20_69130-70130; species=equCab
TACCATAGAGTAACAGTTCTTCAGTCTTCTCTTTCACAATCAATTAATCTTACCAATTATTTGTATATCCTTACACACACACACATAAA--TATC----------------TTAGATTTTT-AAAAATCCAAT-GTAAATGAACCGTGTGGATTCTTCAGTAAATTACTAGCAGTATGTTAGAGACTTCTTATCAATATATAAACCTACTTCATTAT--TTAATGCATACATAGAACTTACGGCAGGTG--GTTGACTTCCCTTAATTTAATCGGCCCACTACTGCTGGAAAACCAGTTTTTAATTATCAGAAACAACTCAGCAAGGAAAATTTATAAACAAATGTATGTCTTTCTACTTATAAC-----------ccacacccacccacacacacacacacacagtgaaacaacccaccaaatgagctatactacttttcactcttattatt--ctgtgag--tgtcagcttcccacacactcgtcact--atttt---
>gene=chr20_69130-70130; species=gorGor
TGTCCAAGAATACCAGTTCTTCAGTCTTCCCCTTCAG----AATCAATGTTACCAATTTCTTATATATCCTAGCAAATACAAATGTATTTATATTTGCATGTGTATACCTTTTAGATTTTTAAAAAATGCAATTGCAAATGCACCATGTGAATTGTTCTGCAATGTACTAGCAATATATTAGAGACATCTTATCCATACATAAACCTAGTTCATTATTTTTAATCAATAAGTAAAACTTTGAGGAGGAGCAGATGAATTGCCTCACATTAATTACTCCGCTACTGATGAAAAATAGGTCTTTAATTATCAAAAACAATTCAGCAAGAAAAATTTGTAAACAAATGTATGTCTTTTCATTTATGACTGGACACGTGGacacacacacacacacacacacacacacagtcaaaccacctgccagaaaagctgaactattcttctctcctatcaccagttgcaagagtgtcagcttcccacaccctcatcagtcctttttgtt
>gene=chr20_69130-70130; species=panTro
TGTCCAAGAATACCAGTTCTTCAGTCTTCCCCTTCAGAATCAATCAATGTTACCAATTTCTTATATATCCTAGCAAATACAAATATATTTATATTTGCATGTGTATACCTTTTAGATTTTTTAAAAATGCAATTGCAAATGCACCATGCGAATTGTTCTGCAATGTACTAGCAATATATTAGAGACATCTTATCCATACATAAACCTAGTTCATTATTTTTAATCAATAAGTAAAACTTTGAGGAGGAGCAGATGAATTGCCTCACATTAATTACTCCACTACTGATGAAAAATAGGTCTTTAATTATCAAAAACAATTCAGCAAGAAAAATTTGTAAACAAATGTATGTCTTTTCATTTATGACTGGACACGTGGacacacacacacacacacacacacacacagtcaaaccacctaccagaaaagctgaactattcttctctcctatcaccagttgcaagagtgtcagcttcccacaccctcatcagtcctttttgtt
>gene=chr20_69130-70130; species=papHam
TATCCAAGAATACCAGTTCTTCAGTCTTCCCCTTCAGAATCAATCAATGTTACCAATGTCTTATATATCCTAGCAAATACAAATATACT--TATTTGCCTGTGTATACTTTTTAGATTTTTTAAAAATGCAATTGCAAATGCACCATGTGAATTGTTCTGCAATGTACTAGCAATATATTAGAGACATCTTATCCATACATAAACCTAGTTCATTATTTTTAATCAATAAGTAAAACTTTGAGGAGGAGCAGATGAATCTCCTCACATTAATTACTCCGCTACTGATGAAAAATAGGTCTTTAATTATCAAAAACAATTCAGCAAGAAAAATTTGTAAGCAAATGTATGTCTTTCCATTTATGACTGGACACATGG--------acacacacacacacatacacacacaAATCACCTAccagaaaagctgaactactcttctctcctatcaccagctgcaagagtgtcagtttcccatacgctcatcagtcctttttgtt
>gene=chr20_69130-70130; species=ponAbe
TGTCCAAGAATACCAGTTCTTCAGTCTTCCCTTTCAGAATCAATCAATGTTACCAATTTCTTATATATCCTAGCAAATACAAATATATT--TATTTACATGTGTATACCTTTTAGGTTTTTTAAAAATGCAATTGCAAATGCACCATGTGAATTGTTCTGCAATGTACTAGCAATATATTAGAGACATCTTATCCATACATAAACCTAGTTCATTGTTTTTAATCAATAAGTAAAACTTTGAGGAGGAGCAGATGAATCTCCTCACATTAATTTTTCCGCTACTGATGAAAAACAGGTCTTTAAATATCAAAAACAATTCAGCAAGAAAAATTTGTAAACAAATGTGTGTCTTTCCACTTATGACTGGGCACATGG----------ACACACACACACACACACAGTCAAACCACCTAccagaaaagctgaactactcttctctcctatcaccagttgcaagagtgtcagcttcccatacccttatcagtcctttttgtt
>gene=chr20_69130-70130; species=rheMac
TGTCCAAGAATACCAGTTCTTCAGTCTTCCCCTTCAGAATCAATCAATGTTACCAATGTCTTATATATCCTAGCAAATACAAATATACT--TATTTGCCTGTGTATACTTTTTAGATTTTTTAAAAATGCAATTGCAAATGCACCATGTGAATTGTTCTGCAATGTACTAGCAATATATTAGAGACATCTTATCCATACATAAACCTAGTTCATTATTTTTAATCAATAAGTAAAACTTTGAGGAGGAGCAGATGAATCTCCTCACATTAATTACTCTGCTACTGATGAAAAATAGGTCTTTAATTATCGAAAACAATTCAGCAAGAAAAATTTGTAAGCAAATGTATGTCTTTCCATTTATGACTGGACACATGG--------acacacacacacacatacacacacaAATCACCTACCAGAAAAGCTGAACTACTCTTCTCTCCTATCACCAGCTGCAAGAGTGTCAGCTTCCCATATGCTCATCAGTCCTTTTTGTT
>gene=chr20_69312-70312; species=hg19
AAATTTGGAGGTGTTATATGTTGCCTAGAAAGATGCTATTCATGTCTATTAAATGGTTATAACTGTGCCTATGATCTGTTATGTCTTGATTCACATGTTGATGTAATGTGAGTTACAGAATTAATATCTACATTCATTTCTGATTATAAACTGCTGTATTTGTTGAAAATTTGGAAATTTTGAAATTGTAAAGAAGTAAAAAAATTGTAAAGAAGTTAAAAGAGACAAAATATTTTTGATCTATTGTTCTTCCTCAGTTTTCTTATTTGAATAAAAATGTATAGCATACTTATAAATTTTCTattatactattagtattttcccatttactattttcaaaaactgtatttccaatgactgtataaattttatagaatggatactgtttaaattacttagccaaattgtttttgcataaataagtgcatttacattttatagacaaggatggctagtataacctttcttatacataaatcattCAGCATAAAATTCCTGGA
>gene=chr20_69312-70312; species=bosTau
AAATTCGGAGATGTTATATCTCATTTAGAAAAGT---ATTCCCTTCCTTGAAATGGACATGAATGTGCCTATGAGT--CTATATCTCGATTCGCATGGAGAC------TGAGGTAAAGAATTACCATCTTCACTCAATTCTGATTATGAAC-----TACTAGCTGAAATTTTGGAAAGTTTTGAA-------------------TAATAAAGAAGG-------AGCAATATGGTTTTGCCTTATTGCTCTCTCTGAGATTCCCCATG-TGGGGAAAATGTATATCATCCCTTTAAATTTTCTattacattatgagtattttctcatatattatctctaaaaactgaattttttattactacatgaatttcatgtaattggtgctctgtatctttttaaccctttttatttttact-----aAGTATGTTTATGTTTTATATACAAGTATATTCTTTATAATCATTCATAGACGTAAACCATTCAACATAATATTCCTAGA
>gene=chr20_69312-70312; species=calJac
AAATTCAGAGGTGTTATATTTTGCCTAGAAAGATGCTATTCGTGACTATTAAATGGATATAACTGTGCCTTTGATCTGTTATGTCTTGATTCACATGTTGATGTAACATT---------ATTAATATCCGCATTCATTTCTGATTATGAACTGTTGTGTCTGTTGAAAATTTTGAACTTTTGAAATTGTAG------TAAAAAATTGTAAAGAAGTTAAAAAAGACAAAAAAAATTTGATCTATTGTTCTTCCTCAGTT---TTATTTGAATAAAAATGtgtatcctacttataaattttctattatactattagtattttcccatttactattttcaaaaactgt-tttccaatgactgtataaagtttattgcacagatactgttcaaattacttagccaAATTGTTTTTGCATAAATAAGTGCATTTATGTTATAGAGACAAAAATGGCTAGTATGTCCTTTCTTATACATAAATCATTCAGCATAAAATTCTTGGA
>gene=chr20_69312-70312; species=canFam
--------------------------------------------------------------------------------------------------------------------------------------------TGATTATGAAC-----TATTTGCCAACATTTTGAAAGGTTTTTAA-------------------TAATAAAGAAAT-------AAACAAAGAGTTTTGTTCTGTTCCTCTTCCTCAAATTCCCCACGTAAATAAAAATGtgtagcctac-tttaaattttctattatgttattagtattttcccatatattatttccaacaactgaattttcaataattacataaatttcaatgaatggatgctctgcaaattatt--atgtcattatttttgct-----aAGTGCATTTATGTTATACACATGAGTATATTCTATATAACTGTTCTTAGGTATAAATCAATT-----------------
>gene=chr20_69312-70312; species=equCab
AAATTTGGAGATGTTATATTTTCCTTAGAAAGAT---ATTCACTTCCATGAAGTGGACATAAATATGCCTATGATC--CTGTATCTTGAATCTCATGGAGGCATGTTGTGAGGTAAAGAATTAATACCTACACTCCATTCTGATTATGAAC-----TATTTGCTGAAATTTTGGAAAGTTTTGAA-------------------TAGTAAAGAAGT-------AACAGTAAGGTTTTGCTCTGTTGCTCTCCCTCAGATTCCCCATGTGAATAAAAATATGCAGTCTACTTTTAAACTTTCTACTCCatcattaatattttcccatatgttatttaccaaaactgaactttcaatatttgcataaatttcatggaatggatgctctgtaaattatttaatattattatttttgct--aAAAAGCATATCTGTGTTTTACGTACAAGTATA-TCTATAGAGCCATTTTTAGACATAAGCCATTCAGGGTAAAATTCCTAGA
>gene=chr20_69312-70312; species=gorGor
AAATTTGGAGGTGTTATATGTTGCCTAGAAAGATGCTATTCATGTCTATTAGGTGGTTATAACTGTGCCTATGATCTGTTATGTCTTGATTCACATGTTGATGTAATGTGAGTTACAGAATTAATATCTACATTCATTTCTGATTATAAACTGCTGTATTTGTTGAAAATTTGGAAATTTTGAAATTGTAAAGAAGTAAAAAAATTGTAAAGAAGTTAAAAGAGACAAAATATTTTTGGTCTATTGTTCTTCCTCAGTTTTCTTATTTGAATAAAAATGTATAGCATACTTATAAATTTTCTattatactattagtattttcccatttactattttcaaaaactgtatttccaatgactgtataaattttatagaatggatactgtttaaattacttagccaAATTGTTTTTGCATAAATAAGTGCATTTACATTTTATAGACAAGGATGGCTAGTATAACCTTTCTTATACATAAATCATTCAGCATAAAATTCCTGGA
>gene=chr20_69312-70312; species=panTro
AAATTTGGAGGTGTTATATGTTGCCTAGAAAGATGCTATTCATGTCTATTAGATGGTTATAACTGTGCCTATGATCTGTTATGTCTTGATTCACATGTTGATGTAATGTGAGTTACAGAATTAATATCTACATTCATTTCTGATTATAAACTGCTGTA-TTGTTGAAAATTTGGAAATTTTGAAATTGTAAAGAAGTAAAAAAATTGTAAAGAAGTTAAAAGAGACAAAATATTTTTGATCTATTGTTCTTCCTCAGTTTTCTTATTTGAATAAAAATGTATGGCATACTTATAAATTTTCTattatactattagtattttcccatttactattttcaaaaactgtatttccaatgactgtataaattttatagaagggatactgtttaaattacttagccaAATTGTTTTTGCATAAATAAGTGCATTTACATTTTATAGACAAGGATGGCTAGTATAACCTTTCTTATACATAAATCATTCAGCATAAAATTCCTGGA
>gene=chr20_69312-70312; species=papHam
AAATTTGGAGGTGTTACATGTTGCCTAGAAAGATGCTATTCATGTCTATTAAATGGTTAAAACTGTGCCTATGATCTGTTATGTCTTGATTCACATGTTGATGTAATATGAGTTACAGAATTAATATCTACTTTCACTTCTGATTATAAACTGCTGTATTTGTTGAAAATTTGGAAATTTTGAAATTGTAAAGAGGTAAAAAAATTATAAAGAAGTTAAAAGAGACAAAATATTTTTGATCAGTTTTTCTTCCTCAGTTTTCTTGTTTAAATAAAAATGTATAGCATACTTATAGATTTTCTattaaactattagtattttcccgcttactatttccaaaaac--tatttccaatgactgcataaattttatagaatggatactgtttaaattacttagccaAATTTTTTTTGCATAAATAAGTGCATTTACATTTTATAGACAAGGATGGCTAGCATAACATTTCTTATACATAAATCATTCAGCATAAAATTCCTGGA
>gene=chr20_69312-70312; species=ponAbe
AGATTTGGAGGTGCTATATGTTGCCTAGAAAGACGCTATTCATGTCTATTAAATGTTTATAACTGTGCCTATGATCTGTCATGTCTTGATTCACATGTTGATATAATGTGAGTTACAGAATTAATATCTACATTCATTTATGATTATACACTGCTGTATTTGTTGAAAATTTGGAAATTTTGAAATTGTAAAGAAGTAAAAAAATTGCAAAGAAGTTAAAAGAGACAAAATATTTTTGATCTGTTGTTCTTCCTCAGTTTTCTTATTTGAATAAAAATGTGTAACATACTTATAAATTTTCTGttatactattagtattttcccatttactattttcaaaaac--tatttccaatgactgtataaattttatagaatggatactgtttaaattacttagccaAATTGCTTTTGCATAAATAAGTGCATTTACATTTTATAGACAAGGATGGCTAATATAACCTTTCTTATACATAAATCATTCAGCATAAAATTCCTGGA
>gene=chr20_69312-70312; species=rheMac
AAATTTGGAGGTGTTACATGTTGCCTAGAAAGATGCTATTCATGCCTATTAAATGGTTAAAACTGTGCCTATGATCTGTTATGTCTTGATTTACATGTTGATGTAATATGAGTTACAGAATTAATATCTACTTTCACTTCTGATTATAAACTGCTGTATTTGTTGAAAATTTGGAAATTTTGAAATTGTAAAGAGGTAAAAAAATTGTAAAGAAGTTAAAAGAGACAAAATATTTTTGATCAGTTTTTCTTCCTCAGTTTTCTTGTTTGAATAAAAATGTATAGCATACTTATAAATTTTCTattaaactattagtattttcccgcttactattttcaaaaac--tatttccaatgactgcataaattttatagaatggatactgtttaaattacttagccaAATTTTTTTTGCATAAATAAGTACATTTACATTTTATAGACAAAGATGGCTAGCATAACATTTCTTATACATAAATCATTCAGCATAAAATTCCTGGA
>gene=chr20_70168-71168; species=hg19
aaattttatagaatggatactgtttaaattacttagccaaattgtttttgcataaataagtgcatttacattttatagacaaggatggctagtataacctttcttatacataaatcattCAGCATAAAATTCCTGGAGATGTACTTTTTTCTGTCTGCTTCATgtgttatcaatttttgaatacttgccaagtcctaaaaatgaaatattatatataaatatttaatttttatttatgtctgtgagtaatggggaagtcgaacttcaaatacatgcttaatgtatatttaacttttctacaaattgtctatgtctctctttctcttttattttggagaggtagttttcatttcttttgatttagagattttcatTTTTGTGTTCTCTTATAGGTTTTGTTTTGAAATTTAGCTATTTAGTCTCTCTGGGCTTTATATTATGTGTTTTCAAGTGAGATAGCACCTGATGGCTTGTGAAGCAACTTTTTACCAAGCCAAGCT
>gene=chr20_70168-71168; species=bosTau
gaatttcatgtaattggtgctctgtatctttttaaccctttttatttttact-----aAGTATGTTTATGTTTTATATACAAGTATATTCTTTATAATCATTCATAGACGTAAACCATTCAACATAATATTCCTAGAAATACACTTATTCCTGTCTACTTAGTGCACTGTCAATTTATGAACA-TTGCAAA--CTTTTAGATAAAAGAAAATATTTACGTTTATAATAT----CCA-TTATTTGACT-ATGAAGAAATCAAACTTAAAATATATATTTATTAAGTATTTGATTTTTCTACAAAGCATGTGTGCTTGTTTCTCTCTTTTATGTTGAGGATGTAG---TTTTTCCTGCTGATTTGTAGATTTT------------CACTTATAAGTTCTATTTTGCAAC----CAATTTAAAAT-TTTGAGTGTATTTT--G-TGTTTTACAGTGAGGCTGCATCTGAGGGTTTGTAAAGAAACTTTTTACCAAGCCAAACT
>gene=chr20_70168-71168; species=calJac
aaagtttattgcacagatactgttcaaattacttagccaAATTGTTTTTGCATAAATAAGTGCATTTATGTTATAGAGACAAAAATGGCTAGTATGTCCTTTCTTATACATAAATCATTCAGCATAAAATTCTTGGAGATGTACTTTTTcttgtctgctttatgtattatcaatatttgaatacttgccaagtcttaaaaatgaaagattatatgtaaa---taaa---ttattcatgtctatgagtaatggggaagtcaaacttcaaat--atgtttattatatattttacttttctacaaattgtctatgcctgcttttcccttttattttggagggttggttttcatttctgttgatttagagatttttatTTTTGTTACCTCTTGTAGGTTT-GTTTTGAAATTTAACTAT---------------------TTATGTGTTTTCAAGTAAGATAGGACCTGATGGCTTGTGAAACAACTTTTTACGAAGCCAAGCT
>gene=chr20_70168-71168; species=canFam
aaatttcaatgaatggatgctctgcaaattatt--atgtcattatttttgct-----aAGTGCATTTATGTTATACACATGAGTATATTCTATATAACTGTTCTTAGGTATAAATCAATT-------------------------------------------------------------------------TTTTTACATGAAAGATAGTATTTAAAGATATCATTG-TTTCTATATCATTCAGT-ATAAAGAAGTCAAACTTCAGATATGTATTTATTGTGTATTTAATTTTTCTACAAATTGCGTATGACTATTTTTTCCTTTTTTTTTGGGGGGGTAGTTTTTATTCCTGTTGATTTGTAGATTTT------------CCCTTATAGGTTCTATTTTGAAATATAACTCTTTAATGTATTTGGGTTTATTC---TGTATTTTCGAATGAGACACCATCTGGTGGTTTGTAAAGTAACTTTTG-CCAACCCAAGCT
>gene=chr20_70168-71168; species=equCab
aaatttcatggaatggatgctctgtaaattatttaatattattatttttgct--aAAAAGCATATCTGTGTTTTACGTACAAGTATA-TCTATAGAGCCATTTTTAGACATAAGCCATTCAGGGTAAAATTCCTAGAAAAGCACTTATTCCTGTCTGCTTAGTGTGCTGTCAATGTCTGAATA-TTATAAA--TTTTAAAATGAAAGA-AGTCTCTAAATGCATAATTT-TTTCTATTTCTTTCATT-GTGGAGAAGTCAAACTTTAAATAGGTATTTATTGCATAGTTAGTTTTCCTACAAATTGTGCATGCCCATTTTTTTCCTCTCATTTTGGGGGGTAATTTGTATTCCTGTTGATTTATAGATTTT------------CCTTTATAGGTTC---TTTGAAATTTAACTATTTAATGTATTTGAGTTTATTTTTGTGTGTTTGCAAGTGAGACACCATCTGATGGTTCGTAAAGAAATTTTTT-----ACCAAGCT
>gene=chr20_70168-71168; species=gorGor
aaattttatagaatggatactgtttaaattacttagccaAATTGTTTTTGCATAAATAAGTGCATTTACATTTTATAGACAAGGATGGCTAGTATAACCTTTCTTATACATAAATCATTCAGCATAAAATTCCTGGAGATGTACTTTTTTCTGTCTGCTTCATgtattatcaatttctgaatacttgccaagtcctaaaaatgaaatattatatataaatatttaatttttatttatgtctgtgagtaatggggaagtcgaacttcaaatacatgcttaatgtatatttaacttttctacaaattgtccatgtctctctttcccttttattttggagaggtagttttcatttcttttgatttagagattttcatTTTTGTGTTCTCTTATAGGTTTTGTTTTGAAATTTAGCTATTTAGTCTCTCTGGGCTTTATATTATGTGTTTTCAAGTGAGATAGCACCTGATGGCTTGTGAAGCAACTTTTTACCAAGCCAAGCT
>gene=chr20_70168-71168; species=panTro
aaattttatagaagggatactgtttaaattacttagccaAATTGTTTTTGCATAAATAAGTGCATTTACATTTTATAGACAAGGATGGCTAGTATAACCTTTCTTATACATAAATCATTCAGCATAAAATTCCTGGAGATGTATTTTTTTCTGTCTGCTTCATGTATTATCAATTTCTGAATACTTGCCAAGTCCtaaaaatgaaatattatatataaatatttaatttttatttatGTCTGTGAGTAATGGGGAAGTCGAACTTCAAATACATGCTTAATGTATATTTAACTTTTCTACAAATTGTCCATGTCTCTCTTTCCCTTTTATTTTGGAGAGGTAGTTTTCATTTCTTTTGATTTAGAGATTTTCATTTTTGTGTTCTCTTATAGGTTTTGTTTTGAAATTTAGCTATTTAGTCTCTCTGGGCTTTATATTATGTGTTTTCAAGTGAGATAGCACCTGATGGCTTGTGAAGCAACTTTTTACCAAGCCAAGCT
>gene=chr20_70168-71168; species=papHam
aaattttatagaatggatactgtttaaattacttagccaAATTTTTTTTGCATAAATAAGTGCATTTACATTTTATAGACAAGGATGGCTAGCATAACATTTCTTATACATAAATCATTCAGCATAAAATTCCTGGAGATGTAGTCTTTTCTGTCTGCTTCATgtattatcaatttttgaatacttgccaagtcctaaaaatgaaagattatatttag----ttaatttttatttatgtctgtgagtaatggggaagtcaaactccaaatacatgcttaatgtatatttaacttttctacaaattgtctatgcttctttttctcttttattttggagagttcgttttcatttcttttgatttTGTGATTTTCATTTTTGTGTTCTCTTACAGGTTTGGTTTTGAAATTTAACTATTTAGTCTCTCTGGGCTTTATATTATGTGTTTTCAAGTGAGATAGCCCCTGATGGCTTGTGAAGCAACTTTTTACCAAGCCAAGCT
>gene=chr20_70168-71168; species=ponAbe
aaattttatagaatggatactgtttaaattacttagccaAATTGCTTTTGCATAAATAAGTGCATTTACATTTTATAGACAAGGATGGCTAATATAACCTTTCTTATACATAAATCATTCAGCATAAAATTCCTGGAGATGTACTTTTTTCTGTCTGCTTCATgtattatcaatttttgaatacttgccaagtcctaaaaatgaaatattatatataaatatttaatttttatttatgtctgtgagtaatggggaagtcgaacttcaaatacatgcttaatgtatatttaacttttctacaaattgtctatgcctctttttctcttttattttggagaattcgttttcatttcttttgatttagagattttcatTTTTGTGTTCTCGTATAGGTTTTGTTTTGAAATTTAACTATTTAGTCTCTTTGGGGTTTATGTTATGTGTTTTCAAGTGAGATAGCACCTGTTGGACTGTGAAACAACTTTTTACCAAGCCAAGCT
>gene=chr20_70168-71168; species=rheMac
aaattttatagaatggatactgtttaaattacttagccaAATTTTTTTTGCATAAATAAGTACATTTACATTTTATAGACAAAGATGGCTAGCATAACATTTCTTATACATAAATCATTCAGCATAAAATTCCTGGAGATGTAGTTTTTTCTGTCTGCTTCATGTATTATCAATTTTTGAATACTTGCCAAGTCCTAAAAATGAAAGATTATATTTAG----TTAATTTTTATTTATGTCTGTGAGTAATGGGGAAGTCAAACTCCAAATACATGCTTAATGTATATTTAACTTTTCTACAAATTGTCTATGCTTCTTTTTCTCTTTTATTTTGGAGAGTTCGTTTTCATTTCTTTTGATTTAGAGATTTTCATTTTTGTGTTCTCTTACAGGTTTGATTTTGAAATTTAACTATTTAGTCTCTCTGGGCTTTATATTATGTGTTTTCAAGTGAGATAGCCCCTGACGGCTTGTGAAGCAACTTTTTACCAAGCCAAGCT
>gene=chr20_70130-71130; species=hg19
tttccaatgactgtataaattttatagaatggatactgtttaaattacttagccaaattgtttttgcataaataagtgcatttacattttatagacaaggatggctagtataacctttcttatacataaatcattCAGCATAAAATTCCTGGAGATGTACTTTTTTCTGTCTGCTTCATgtgttatcaatttttgaatacttgccaagtcctaaaaatgaaatattatatataaatatttaatttttatttatgtctgtgagtaatggggaagtcgaacttcaaatacatgcttaatgtatatttaacttttctacaaattgtctatgtctctctttctcttttattttggagaggtagttttcatttcttttgatttagagattttcatTTTTGTGTTCTCTTATAGGTTTTGTTTTGAAATTTAGCTATTTAGTCTCTCTGGGCTTTATATTATGTGTTTTCAAGTGAGATAGCACCTGATGGCTTGTGAAGCAACTT
>gene=chr20_70130-71130; species=bosTau
ttttttattactacatgaatttcatgtaattggtgctctgtatctttttaaccctttttatttttact-----aAGTATGTTTATGTTTTATATACAAGTATATTCTTTATAATCATTCATAGACGTAAACCATTCAACATAATATTCCTAGAAATACACTTATTCCTGTCTACTTAGTGCACTGTCAATTTATGAACA-TTGCAAA--CTTTTAGATAAAAGAAAATATTTACGTTTATAATAT----CCA-TTATTTGACT-ATGAAGAAATCAAACTTAAAATATATATTTATTAAGTATTTGATTTTTCTACAAAGCATGTGTGCTTGTTTCTCTCTTTTATGTTGAGGATGTAG---TTTTTCCTGCTGATTTGTAGATTTT------------CACTTATAAGTTCTATTTTGCAAC----CAATTTAAAAT-TTTGAGTGTATTTT--G-TGTTTTACAGTGAGGCTGCATCTGAGGGTTTGTAAAGAAACTT
>gene=chr20_70130-71130; species=calJac
tttccaatgactgtataaagtttattgcacagatactgttcaaattacttagccaAATTGTTTTTGCATAAATAAGTGCATTTATGTTATAGAGACAAAAATGGCTAGTATGTCCTTTCTTATACATAAATCATTCAGCATAAAATTCTTGGAGATGTACTTTTTcttgtctgctttatgtattatcaatatttgaatacttgccaagtcttaaaaatgaaagattatatgtaaa---taaa---ttattcatgtctatgagtaatggggaagtcaaacttcaaat--atgtttattatatattttacttttctacaaattgtctatgcctgcttttcccttttattttggagggttggttttcatttctgttgatttagagatttttatTTTTGTTACCTCTTGTAGGTTT-GTTTTGAAATTTAACTAT---------------------TTATGTGTTTTCAAGTAAGATAGGACCTGATGGCTTGTGAAACAACTT
>gene=chr20_70130-71130; species=canFam
ttttcaataattacataaatttcaatgaatggatgctctgcaaattatt--atgtcattatttttgct-----aAGTGCATTTATGTTATACACATGAGTATATTCTATATAACTGTTCTTAGGTATAAATCAATT-------------------------------------------------------------------------TTTTTACATGAAAGATAGTATTTAAAGATATCATTG-TTTCTATATCATTCAGT-ATAAAGAAGTCAAACTTCAGATATGTATTTATTGTGTATTTAATTTTTCTACAAATTGCGTATGACTATTTTTTCCTTTTTTTTTGGGGGGGTAGTTTTTATTCCTGTTGATTTGTAGATTTT------------CCCTTATAGGTTCTATTTTGAAATATAACTCTTTAATGTATTTGGGTTTATTC---TGTATTTTCGAATGAGACACCATCTGGTGGTTTGTAAAGTAACTT
>gene=chr20_70130-71130; species=equCab
ctttcaatatttgcataaatttcatggaatggatgctctgtaaattatttaatattattatttttgct--aAAAAGCATATCTGTGTTTTACGTACAAGTATA-TCTATAGAGCCATTTTTAGACATAAGCCATTCAGGGTAAAATTCCTAGAAAAGCACTTATTCCTGTCTGCTTAGTGTGCTGTCAATGTCTGAATA-TTATAAA--TTTTAAAATGAAAGA-AGTCTCTAAATGCATAATTT-TTTCTATTTCTTTCATT-GTGGAGAAGTCAAACTTTAAATAGGTATTTATTGCATAGTTAGTTTTCCTACAAATTGTGCATGCCCATTTTTTTCCTCTCATTTTGGGGGGTAATTTGTATTCCTGTTGATTTATAGATTTT------------CCTTTATAGGTTC---TTTGAAATTTAACTATTTAATGTATTTGAGTTTATTTTTGTGTGTTTGCAAGTGAGACACCATCTGATGGTTCGTAAAGAAATTT
>gene=chr20_70130-71130; species=gorGor
tttccaatgactgtataaattttatagaatggatactgtttaaattacttagccaAATTGTTTTTGCATAAATAAGTGCATTTACATTTTATAGACAAGGATGGCTAGTATAACCTTTCTTATACATAAATCATTCAGCATAAAATTCCTGGAGATGTACTTTTTTCTGTCTGCTTCATgtattatcaatttctgaatacttgccaagtcctaaaaatgaaatattatatataaatatttaatttttatttatgtctgtgagtaatggggaagtcgaacttcaaatacatgcttaatgtatatttaacttttctacaaattgtccatgtctctctttcccttttattttggagaggtagttttcatttcttttgatttagagattttcatTTTTGTGTTCTCTTATAGGTTTTGTTTTGAAATTTAGCTATTTAGTCTCTCTGGGCTTTATATTATGTGTTTTCAAGTGAGATAGCACCTGATGGCTTGTGAAGCAACTT
>gene=chr20_70130-71130; species=panTro
tttccaatgactgtataaattttatagaagggatactgtttaaattacttagccaAATTGTTTTTGCATAAATAAGTGCATTTACATTTTATAGACAAGGATGGCTAGTATAACCTTTCTTATACATAAATCATTCAGCATAAAATTCCTGGAGATGTATTTTTTTCTGTCTGCTTCATGTATTATCAATTTCTGAATACTTGCCAAGTCCtaaaaatgaaatattatatataaatatttaatttttatttatGTCTGTGAGTAATGGGGAAGTCGAACTTCAAATACATGCTTAATGTATATTTAACTTTTCTACAAATTGTCCATGTCTCTCTTTCCCTTTTATTTTGGAGAGGTAGTTTTCATTTCTTTTGATTTAGAGATTTTCATTTTTGTGTTCTCTTATAGGTTTTGTTTTGAAATTTAGCTATTTAGTCTCTCTGGGCTTTATATTATGTGTTTTCAAGTGAGATAGCACCTGATGGCTTGTGAAGCAACTT
>gene=chr20_70130-71130; species=papHam
tttccaatgactgcataaattttatagaatggatactgtttaaattacttagccaAATTTTTTTTGCATAAATAAGTGCATTTACATTTTATAGACAAGGATGGCTAGCATAACATTTCTTATACATAAATCATTCAGCATAAAATTCCTGGAGATGTAGTCTTTTCTGTCTGCTTCATgtattatcaatttttgaatacttgccaagtcctaaaaatgaaagattatatttag----ttaatttttatttatgtctgtgagtaatggggaagtcaaactccaaatacatgcttaatgtatatttaacttttctacaaattgtctatgcttctttttctcttttattttggagagttcgttttcatttcttttgatttTGTGATTTTCATTTTTGTGTTCTCTTACAGGTTTGGTTTTGAAATTTAACTATTTAGTCTCTCTGGGCTTTATATTATGTGTTTTCAAGTGAGATAGCCCCTGATGGCTTGTGAAGCAACTT
>gene=chr20_70130-71130; species=ponAbe
tttccaatgactgtataaattttatagaatggatactgtttaaattacttagccaAATTGCTTTTGCATAAATAAGTGCATTTACATTTTATAGACAAGGATGGCTAATATAACCTTTCTTATACATAAATCATTCAGCATAAAATTCCTGGAGATGTACTTTTTTCTGTCTGCTTCATgtattatcaatttttgaatacttgccaagtcctaaaaatgaaatattatatataaatatttaatttttatttatgtctgtgagtaatggggaagtcgaacttcaaatacatgcttaatgtatatttaacttttctacaaattgtctatgcctctttttctcttttattttggagaattcgttttcatttcttttgatttagagattttcatTTTTGTGTTCTCGTATAGGTTTTGTTTTGAAATTTAACTATTTAGTCTCTTTGGGGTTTATGTTATGTGTTTTCAAGTGAGATAGCACCTGTTGGACTGTGAAACAACTT
>gene=chr20_70130-71130; species=rheMac
tttccaatgactgcataaattttatagaatggatactgtttaaattacttagccaAATTTTTTTTGCATAAATAAGTACATTTACATTTTATAGACAAAGATGGCTAGCATAACATTTCTTATACATAAATCATTCAGCATAAAATTCCTGGAGATGTAGTTTTTTCTGTCTGCTTCATGTATTATCAATTTTTGAATACTTGCCAAGTCCTAAAAATGAAAGATTATATTTAG----TTAATTTTTATTTATGTCTGTGAGTAATGGGGAAGTCAAACTCCAAATACATGCTTAATGTATATTTAACTTTTCTACAAATTGTCTATGCTTCTTTTTCTCTTTTATTTTGGAGAGTTCGTTTTCATTTCTTTTGATTTAGAGATTTTCATTTTTGTGTTCTCTTACAGGTTTGATTTTGAAATTTAACTATTTAGTCTCTCTGGGCTTTATATTATGTGTTTTCAAGTGAGATAGCCCCTGACGGCTTGTGAAGCAACTT
>gene=chr20_71291-72291; species=hg19
tccatacagtggctcacctggccctgcaggatctggcccttatgacctctctcacctcatctcctactattatagtccttgttcactccactacagccacacaagccccagtgctcttccccaaacatatcagacttactcaacccatagagctttgtttgtttcctctgcctagaatgtacttgcctcagatactggtgtgactaattcctttacctccttcaagctgtttaatcatcaccttgttacacaggcttgtgcaactcctgtttatgaatcttctattacccttaaatctattctcccttctttctgcaaaccatttgtcaccttttcatctacaaaataatgtacttttttattAAGGTAAAATATACATTTAAAAATTACCATCCTTACCATGTTTTTACCATatttttatgtatacctgatggctgtttgtatgtcttctgttgagaaatgtctattcaaatcttttgcctgttttaaaatcagattat
>gene=chr20_71291-72291; species=bosTau
tccttacagtggcccaccagatcctccatggtctgatgcttatgacttctctcacctcatctcccactactctagt---------------------tacattgacctcaagacctttcctctaacatgccaggcttgctcaacccacagagtcctgtttgtttcctctgcttataatgggcttgccccatatactggcatggctaattccttcaccatcttaaaattgttt-tttgtcaccgtctgtca-agacctatgcaactgctatttatgacacaccggttccacttcaatctattctttcttatttctgaaaaccacttatcatcctctcacatacaggatactttgtttctttat------------------------------------------------------------------------------------------------------------------------------------------
>gene=chr20_71291-72291; species=calJac
ttcatgcagtggctcagctggccctacaggatctggcccttatgacctctctc-----------------tatagtctttgttcactccactatagtcacactgtccccagtgctcttccccaagcatgtcagacttactcaacccagagagctctgtttgtttaccctgcgtagagcacacttgcctcggacactggtgtgactaattcctttacctccttccagttgttcaataatcaccttgttacacaggcctgtgcaactcctgtttatgaatcttctattactcttaaatctactctcacttctctctgcaaaccattgatcaccttttcatctacaaaataatgtacttttttattggggtaaaatatacatatgtaaattaccatctttaccatg--tctaccatattttcatgtatacatgttagtcatttgtacgtcttctgttgagaaatgtctattcagatcttttgcctgtttcaaaatcggattat
>gene=chr20_71291-72291; species=canFam
tcccaagagcagcacacc-tgctctccatgatctgtcccttatgacctctctcacctcatcttctcctattcta--------------------------------------gtctttgctca----------tctcagtagagccacaggttttgatgctcttcctctgcctgg------cttgctt--aacc-cagcgt------tctgtttcctctgcttag-----------actgcacttgcccc-agg----tacagtg--tggttttaa------gtcattgtttaa--ttgtca--ccttctTTC-------------------------------------------------------------------------------------------------------------------------------------------------------------------------------------------
>gene=chr20_71291-72291; species=equCab
tccttacagtggcccatc-tgccctccacgatctggccctgatgacctctctcatctcctctcctactattccagtccttgctcccttcgctagagccgcactggcctcaacgctcttcctcaaacacgccaggcttgctcgacccacagagttctgtttgcttcctctgcttggaatgcacttgctccggaca-ctgtgtggttaattcctttaccctcttcagattgtttaatcattaccttttctca-agacatccacaactgctgctcatgacgctccaccttcacttaaatctattc--tcttatttctgcaaaccacttatcatcttctcacatacaaattaatttacttgtt---------------------------------------------------------------------------------------------------------------------------------------------
>gene=chr20_71291-72291; species=gorGor
tccatac-gtggctcacctggccctgcaggatctggcccttatgacctctctcacctcatctcctactattatagtccttgttcactccactacagccacacaggccccagtgctcttccccaaacatatcagacttactcaacccatagagctt-gtttgtttcctctgcctagaatgtacttgcctcagatactggtgtgactaattcctttacctccttcaagctgtttaatcatcaccttgttacacaggcttgtgcaactcctgtttatgaatcttctattacccttaaatctattctcccttctttctgcaaaccatttgtcaccttttcatctacaaaataatgtacttttttattAAGGTAAAATA-ACATTTAAAAATTACCATCCTTACCATGTTTTTACCATatttttatgtatacctgttggctgtttgtatgtcttctgttgagaaatgtctattcaaatcttttgcctgttttaaaatcagattat
>gene=chr20_71291-72291; species=panTro
tccatacagtggctcacctggccctgcaggatctggcccttatgacctctc--acctcatctcctactattatagtccttgttcactccactacagccacacaggccccagtgctcttccccaaacatatcagacttactcagcccatagagctttgtttgtttcctctgcctagaatgtacttgcctcagatactggtgtgactaattcctttacctccttcaagctgtttaatcatcaccttgttacacaggcttgtgcaactcctgtttatgaatcttctattacccttaaatctattctcccttctttctgcaaaccatttgtcaccttttcatctacaaaataatctacttttttattAAGGTAAAATATACATTTAAAAATTACCATCCTTACCATGTTTTTACCATatttttatgtatacttgttggctgtttgtatgtcttctgttgagaaatgtctattcaaatcttttgcctgttttaaaatcaga----
>gene=chr20_71291-72291; species=papHam
tccatacaatggctcacctggccctgcaggatctggcccttatgacctctctgacctcatctcctactattatagtccttgttcactccgctacagccacacaggccccagtgctcttccccaaacatagcagacttacacaacccatagagctctgtttgtttcctctgcctagaatgcacttg---------ctggtgtgactaattcctttacctccttcaaactgtttaatcatcaccttgttacacaggcccgtgcaactcctgtttatgaatcttctattgcccttacatctattctcccttctttctgcaaaccatttatcaccttttcatctacaaaataAAGTACttttttattgaggtaaaatatacatatataaattaccatccttaccatgtttTTACcatattttcatgtatacctgttggccatttgtatatcttctgttgagaaatgtctactcaaatcttttactcattttaaaatcagattat
>gene=chr20_71291-72291; species=ponAbe
tccatacagtggctcacctggccctgcaggatctggcccttatgacctctctcacctcatctcctactattatagtccttgttcactccactacagccacacagaccccagtgctcttccccaaacatatcagacttactcaacccatagagctctgtttgtttgctctgcctaggatgtacttgcctcagatactggtgtgactaattcctttacctccttcaagctgtttaatcatcaccttgttacacaggcttgtgcaactcctgtttatgaatcttctattacccttaaatctattctcccttctttctgcaaacc-TTTATCACCTTTTCATCTACAAAACAATGTACttttttattgaggtaaaatatacacataaaaattaccatccttaccatgtttTTACcatattttcatgtatacctgttggctgtttgtatgtcttctgttgagaaatgtctattcaaatcttttgcccgttttaaaatcagactat
>gene=chr20_71291-72291; species=rheMac
tccatacaatggctcacctggccctgcaggatctggcccttatgacctctctcacctcatctcctactattatagtccttgttcactccactacagccacacaggccccagtgctcttccccaaacatagcagacttacacaacccatagagctctgtttgtttcctctgcctagaatgcacttg---------ctggtgtgactaattcctttacctccttcaagctgtttaatcatcaccttgttacacaggcctgtgcaactcctgtttatgaatcttctattacccttacatctattctcccttctttctgcaaaccatttatcaccttttcatctacaaaataatgtacttttttattgaggtaaaatatacatatataaattaccatccttaccatgtttTTACcatattttcatgtatacctgttggccatttgtatatcttctgttgagaaatgtctactcaaatcttttactcattttaaaatcagattat
>gene=chr20_71450-72450; species=hg19
agtttgatgtaatcctaattgcctatttttgctttggttgcccgtgcttttgaggtcttacccaagaaatctttgccaagaccaacgtcctgaagtgtttccctaatgtttttttcaggtagttccatagtttcaggtcttagatttaagtctgtaaAACCATACAGTCTAGCAGGGAGTGCatttactttttattatctgtctccctctgctagaaagtcagctccatgtgatttttgtctgtttagttcacagatgtacctcaagggcccaggatagtgcctgtgccatagtaggggcccaaaactttgatgactgtgtgaCTATAGCCTAATTTAAGAATGGAGGGGATAATTTAAAAGCAGTAGGAAGGAATGTAAGTGAGAAACAATTTTGAAGAATAATTGACAGAACAAGGCGATTCAAAGACAAAGGAGAAGAAGAGAGCCAAGATGACATATTTCAAGTATGGATAATGCTGGAGGAAAAAAATTAAGATA
>gene=chr20_71450-72450; species=bosTau
--------------------------------------------------------------------------------------------------------------------------------------------------------------------------------------tacttgtttt--ttgtccgt-ttccccttccagagagtaagtgccatgtga-ttttgtctgcttgatttacaaatatatcccaagtgcctagaatatagtctgttacataata-gagctcaaACCTCTCTTGACTGAGGGGCTGTACACG-ATTTAACTCTGGAGGTAACAGTTGAAGAGTAGCAGTGAGCATT--AAGTGAGAGGCAAGAGTGAAGCAGAATTGACAGAGCAAGATGATTTAACAGTTTGGGAGCAGAAGAGA---------ACACATTCCAAGGATGGACA-CCATGTAGGAAAAACATGGTGAAA
>gene=chr20_71450-72450; species=calJac
agtttgatgtaatcctaattgcctaattttgcttgggctgtctgtgcttttgaggtcttacccaagaaatctttgcgaagacctatgtcctgaagtgtttccctaatgttttcttcaggtagtttcatagttttaggtcttagatttaaatctgt-aaaccatACAGTCTAGCAGGGAGTGCacttactttttattgtctgtctccctctgctagaaagtcagctccatgtgatttttgtctgtttag-tcatggatgtgcctcaagggcccaggatggtgcctgcaccatagtaggggcctgaaactttgatgactgtgtgaCGATAGCCTAGTTTAAGTCTGGAGGGGATAATTTAAAACAGGTAAAAGGGAATGTAAATG----ACAATTTTGAAGAATAAAGGACAGAACGGGGTGATGCAAAGACAAAGAAGAAGAAGAGAGCCAAGATGACATATTTTAAGTATGGATAGTGCTGGAGG--AAAACTTAAGATA
>gene=chr20_71450-72450; species=canFam
atttt--ttttattttattttattattttttttttttttt----------------------------------------------------AGATTCTCTCTTA----tttctgcaaaccacttatcacct-----tctcacatata-----------------------------agtttacttgtttttcattgtctgtcttaccctggtggaaagtaagatccatgtga-ctttgtctgcttagttcacaaatgtactttaagggcctagaatgaagtctgtaccatagtaggggcgca-aactttgttgaatgaGGAGCT---------------------------------------------------------------------------------------------------------------------------GCCAAGAACAGATT----------------CTGGAGGAAAAAAATTGAGAAA
>gene=chr20_71450-72450; species=equCab
----------------------------------------------------------------------------------------------------------------------------------------------------------------------------------------------tttgttgtctgtcttcccctgctagaaagtaagctccatgtga-ttttgtctccttagttcacaaatgtggcttcagggcctagagtagagtctataccatagtagaggctcagaactttgttgaatgaGGGGCTGTGCCCTAACTGAACTCTAGAGGGAATAGTGAAAAAGGAGTAGTGAGCAACGTGAGCGAGAAACAATTCTGAAGAGGAACTGACAGAACAAGATGGTTTAAAAGCTTGGGAAAGGCAGAGA--TGGGAGTCCTCATTTCAAGTATGGACG-C-CTGGATGAGAAACATTGAGAAA
>gene=chr20_71450-72450; species=gorGor
agtttgatgtaatcctaattgcctatttttgctttggttgcccgtgcttttgaggtcttacccaagaaatctttgccaagaccaacgtcctgaagtgtttccctaaggttttcttcaggtagttccatagtttcaggtcttagatttaactctgt-aaacc-tACAGTCTAGCAGGGAGTGCatttactttttattatctgtctccctctgctagaaagtcagctccatgtgatttttgtctgtttagttcacagatgtacctcaa------------------------------gggcccaaaacTTTGATGACTGTGTGACTATAGCCTAATTTAAGAATGGAGGGGATAATTTAAAAGCAGTAGAAAGAAATGTAAGTGAGAAACAATTTTGAAGAATAATTGACAGAACAAGGCAATTCAAAGACAAAGGAGAAGAAGAGAGCCAAGATGACATATTTCAAGTATGGATAATGCTGGAGGAAAAAAATTAAGGTA
>gene=chr20_71450-72450; species=panTro
agtttgatgtaatcctaattgcctatttttgctttggttgcccgtgcttttgaggtcttacccaagaaatctttgccaagaccaacgtcctgaagtgtttccctaatgttttcttcaggtagttccatagtttcaggtcttagatttaagtctgt-aaaccatACAGTCTAGCAGGGAGTGCatttactttttattatctgtctccctctgctagaaagtcagctccatgtgatttttgtctgtttagttcacagatgtacctcaagggcccaggatggtgcctgcgccatagtaggggcccaaaactttgatgactgtgtgaCTACAGCCTAGTTTAAGAATGGAGGGGATAATTTAAAAGCAGTAGAAAGGAATGTAAGTGAGAAACAATTTTGAAGAATAATTGACAGAACAAGGCGATTCAAAGACAAAGGAGAAGAAGAGAGCCAAGATGACATATTTCAAGTATGGATAATGCTGGAGGAAAAAAATTAAGATA
>gene=chr20_71450-72450; species=papHam
agtttgacgtaatcctaattgtctgtttttgctttggttgcctgtgcttttgcggtcttacccaacaaacctttgccaagaccaatgtcttgaagtgtttccctaatgtgttcttcaggtagtttcatagcttcaggtcttagatttaagtctgt-aaaccatACAGTCTAGCAGGGAGTGCGCTTGCTTtttattgtctatctccctctgctagaaagtcagctccatgtgatttttgtctgtttagttcacagaggtacctcaagggcccaggatggtgcctgcaccatagaaggggcccaaaattttgatgactgTGTGGTTATAGCCTAATTTAATAATGGAGGGGATAACATAAAAGCAGTAGGAAGGAATATAAGTGAGAAACAATTTTGAAGAATAATTGACAGAACAAGGCGATTCAAAGACAAAGGGGAAGAAGATAGCCAAGATGACATATTTCAAGTACGGATAATGCTGGAGGAAAAAAATTAAGATA
>gene=chr20_71450-72450; species=ponAbe
agtttgatgtaatcctaattgtctatttttgctttggttgcctctgcttttgaggtcttacccaagaaatctttgccaagaccaatgtcctgaagtgtttccctaatgttttcttcaggtagtttcacagtttcaggtcttagatttaagtctgt-aaaccatACACTCTAGCAGGGAGTGCacttactttttattgtctgtctccctttgctagaaagtaagctccatgtgatttttgtctgtttagttcacagatgtacctcaagggcccaggatggtgcttgtaccatagtaggggcccaaaattttgatgactgtgtgaCTATAGCCTAATTTAAGAATGGAGGGGATAATTTAAAAGCAGTAGGAAGGAATGTAAATGAGAAACAATTTTGAAGAATAATTGACAGAACAAGGTGATTCAAAGACAAAGGAGAAGAAGAGAGCCAAGATGACATATTTCAAGTATGGATAATGCTGGAGGAAAAAAATTAAGATA
>gene=chr20_71450-72450; species=rheMac
agtttgatgtaatcctaattgtctatttttgctttggttgcctgtgcttttgcagtcttacccaagaaacctttgccaagatcaatgtcctgaagtgtttccctaatgttttcttcaggtagtttcatagtttcaggtcttagatttaagtctgt-aaaccatACGGTCTAGCAGGGAGTGCACttgctttttattgtctatctccctctgctagaaagtcagctccatgtgatttttgtctgtttagttcacagatgtacctcaagggcccaggatggtgcctgcaccatagaaggggcccaaaattttgatgactgtgtgaTTATAGCCTAATTTAATAATGGAGGGGATAACATAAAAGCAGTAGGAAGGAATATAAGTGAGAAACAATTTTGAAGAATAATTGACAGAACAAGGCGATTCAAAGACAAAGGGGAAGAAGATAGCCAAGATGACATATTTCAAGTACGGATAATGCTGGAGAAAAAAAATTAAGATA
>gene=chr20_72334-73334; species=hg19
TGTCTTGCACAAAAGAAGTGGAAGGTCTAGACTTGAAACTTATAGAAAATTCCACGAAGTACAAAGTAAAATCGAGCCAGTAAAATAACAAAGATAGAATAAATGACTCTAGAGGAGTGAAGGTAGAATAAATAATTGGTGAAGCTGGACTAGAGCCAACATTTCCCAGAGGATAAAATATAAACCAAATTATTGTGAGCCTAatatatacatacatacatacatctatatatgttttatatatatTATCACATTAAGTTCAAATAAGGTTGTTTAGAAAATTActtgctcttctgcacatataccaggcttcctcctccatagagccttatctctagctgcttcctctgcctagaatacacttatctaggtactccttgggcaattGTCTTGAGAAAGATGATCATGCCGTTTACTgcttgataaatgaacatacaatgcagcacactagtttccctttagatttatatcctcacccctcaaatgagtagtcacactgc
>gene=chr20_72334-73334; species=bosTau
TGTCCAGGATGAAGGAGGTGGAATGGTTACCCTTGAAACTTACAGAAAATTTTACCAAGGGGAAAG--AATTGAAG---------------------------------------------AGAATAATGAATCACTGGAGAAG-TGGCATAATACCAACATGTACCAGGGGAGGAAATAGGAGCCAAATTATCATGCTTTCTCTCTATCTCAACCCACAAA-------CAGTACTTTTCATACTTTACCAAATTAAATTGAAAA---GTTGTTTTGAGAATTACTTGACCTTCCTCACACATCATTATCTTCCTCCAACATACAGCCTTTGCATTAGT------TGTTTCCTAGAATACATCAACATGGGTGCTTCTCGGGTAGTTTGC-TGAGAAAGATGGTCATGCAGT----TGCTTAATA-----------AATGGAACAGACTAGTTTCACTTTAGATCCGCATCCTC---CCTGCAATAAATTATGATGCTTC
>gene=chr20_72334-73334; species=calJac
TGTCATGCAAGAAAGAAGTGGAGGGTCTAGACTTGACATTTATAGAAAATTCCATGAAGTACAAAGTAAAATGGAGCCAGTAAAATAACAAAGAGAGAATAAACAGCTGTAGAAGAGGGAAGGTAGAATAAATAATTGGAGAAGTGGGACTAGAGTCAACATTTTCCAGAGGATAAAATATGAACCAAATTATTGTAAGCCTA--------ATACATACATACATCTATATACGCTTTGTGCATATTATCACGTAAAATTCAAGCAAGGTTGTTTAGAGAATTActtgctgttctgtacatatgtcaggcttcctcctccatagagccttatctctagctgcttccgctgcctagaatacacttATCGAGGTACTCCTTGGGCACATGTCTTGAGAAAGATGATcatacagtttaatggttgataaatgaacatacaatgcagcacactagtttccctttagatttatatcctcacccctcaaatgagtagtcacactgc
>gene=chr20_72334-73334; species=canFam
TATCTTGAATGAAAAAAGTGGAATGTCTACATTTGAAACTTACAGAAAATTCTAACATGAGCAAAGTAAATTTAAGCCAGT-AAATAGTAA--------------------------------GAGAATCAATCATTAAAGAAG-TGGAAT--AAACTTCTTGGCCCAGGGGAGGCAATAGAAGACAAATTATTGTGAGCTTTATATATGTCAACCCATGAA-------AGGTGCTTTTTATACATTATCAAATTAAATCCAGAAAAGATTGTTTTGAGAATTACTTCCCCTTTCTAATATATACCAGGCTACCCCCAATATAGAACCTTTGCTCTAGCTGCATTCTCTGCTTAGAATACACTAGCCTTT-TACTTTGCAGGCAATTTTC-TGAGAAAGATGATCATGTTGC---TTTCTTGATAAATGATcatacaatggagcaagctagtttcattttacattcatatctatatcctacaaatgaattatcacattgc
>gene=chr20_72334-73334; species=equCab
TGTGTTGGATGTAAGACACGGAATGGCTACACTTG-AACTTACAG-AAATTCCACCATGAGC-AAGTAAATTTGAGCCAGTAAAATAATAA--------------------------------GAGAATGAGTCATCGAGGAAG-GGTGATCGAGCCAACACATCCCAGGGGAGGCAATAGGAGCCAAACTGTTGTGAGATGTATATATGTCAA-CCACGAA-------AGGTGCTTTTCATACATTGTCAAATTAAATCCAAAAAATGTTGTTTTGAGAATTActtgttattcctcatatatgccaggcttccctcactg-agaacctttgctccagcttctccctctgcccggaatacactAACTTTGACACTTCTCGGGCTATTTGC-TGAGGAAGATGGTCATGTAGT---GTGTTTGATAAATGACCATATGAAGGAgcagcctaggttcactttagattcatatcttccccccttgaatgaattctcacactgc
>gene=chr20_72334-73334; species=gorGor
TGTCTTGCACAAAAGAAGTGGAAGGTCTAGACTTGAAACTTATAGAAAATTCCACGAAGTACAAAGTAAAATCGAGCCAGTAAAATAACAAAGATAGAATAAATGACTCTAGAAGAGTGAAGGTAGAATAAATAATTGGTGAAGTTGGACTAGAGCCAACATT-CCCAGAGGATAAAATATAAACCAAATTATTGTGAGCCTAatatatacatacatacatac-tctatat-tgttttatatatatTATCACATTCAGTTCAAATGAGGTTGTGTAGAAAATTActtgctcttctgcacatataccagccttcctcctccatagagccttatctctagctgcttcctctgcctagaatacacttatctaggtactccttgggcaattGTCTTGAGAAAGATGATCATGCCGTTTACTgcttgataaatgaacatacaatacagcacactagtttccctttagatttatatcctcacccctcaaatgagtagtcacactgc
>gene=chr20_72334-73334; species=panTro
TGTCTTGCACAAAAGAAGTGGAAGGTCTAGACTTGAAACTTATAGAAAATTCCACGAAGTACAAAGTAAAATCGAGCCAGTAAAATAACAAAGATAGAATAAATGACTCTAGAAGAGTGAAGGTAGAATAAATAATTGGTGAAGTTGGACTAGAGCCAACATTTCCCAGAGGATAAAATATAAACCAAATTATTGTGAGCCTAatatatacatacatacatacatctatatatgttttatatatatTATCACATTCAGTTCAAATGAGGTTGTTTAGAAAATTActtgctcttctgcacatataccaggcttcctcctccatagagccttatctctagcggcttcctctgcctagaatacacttATCTAGGTACTCCTTGGGCAATTGTCTTGAGAAAGATGATCATGCCGTTTACTgcttgataaatgaacatacaatgcagcacactagtttccctttagatttatatcctcacccctcaaatgagtagtcacactgc
>gene=chr20_72334-73334; species=papHam
TGTCTGGCACAAAATAAGTGGAAGGTCTAGACTTGAAACTTACAGAAAATTCCACGAAGTACAAAGTAAAATGGAGCCAGTAAAATAACAAAGATAGAATAAATGACTCTAGAAGAGCGAAGGTAAAATAAATAATCGGTGAAGTTGGACTAGAGCCAATATTTCCCAGAGGATAAAATATGAACCAAGTTATTGTGAGCCTAACACAGATATACATACATACATCTATATATGCTTTATATATATTATCACATTAAATTCAAGCAAGGTTGTTTAGAAAATTActtgctcttctgtacatatgccaggcttcctcctccatagagccttatctctagctgcttcctctgcctagaatatacttatctaggtactccttgggcaattGTCTTGAGAAAGATGATCAGGCAGTTTACTgcttgataaatgaacatacaatgcagcacactggtttccctttagatttatatcttcacccctcaaataagtagtcacactgc
>gene=chr20_72334-73334; species=ponAbe
TGTCTTGCACAAAAGAAGTGGAAGGTCTAGACTTGAAACTTACAGAAAATTCCACGAAGTACAAAGTAAAATGGAGCCAGTAAAATAACAAAGATAGAATAAATGACTCTAGAAGAGTAAAGGTATAATAAATAATTGGTGAAGTTGGACTACAGCCAACACTTCCCAGAGGATAAAATATGAACCAAATTATTGTGAGCCTAatacatacatacatacatacatCTATATATGCTTTATATATATTATCACATTAAATTCAAACAAGGTTGTTTAGAAAATTActtgctcttctgcacatatgccaggcttcctcctccataaagccttacctctagctgcttcctctgcctagaatacacttatctaggtactccttgggcaattGTCTTGAGAAAGATGATcatgcagtttactgcttgataaatgaacatacaatgcagcacactagtttccctttagatttatatcctcatccctcaaatgagtagtaacactgc
>gene=chr20_72334-73334; species=rheMac
TGTCTGGCACAAAATAAGTGGAAGGTCTAGACTTGAAACTTACAGAAAATTCCACGAAGTACAAAGTAAAATGGAGCCAGTAAAATAACAAAGATAGAATAAATGACTCTAGAAGAGCGAAGGTAAAATAAATAATCAGTGAAGTTGGACTAGAGCCAATATTTCCCAGAGGATAAAATATGAACCAAGTTATTGTGAGCCTAACACATATATACATACATACATCTATATATGCTTTATATATATTATCACATTAAATTCAAGCAAAGTTGTTTAGAAAATTActtgctcttctgtacatataccaggcttcctcctccatagagccttatctctagctgcttcctctgcctagaatatacttATCTAGGTACTCCTTGGGCAATTGTCTTGAGAAAGATGATCAGGCAGTTTACTgcttgataaatgaacatacaatgcagcacactagtttccctttagatttatatcttcacccctcaaatgagtagtcacactgc
>gene=chr20_73018-74018; species=hg19
gtaaatgaaccttccttcttttttttttttttttgagacagagtctttctctgtcaccaggctggactgcagtggcccaatctcggctcattgcaaccgccaactccctggttcaagtgattctcctgcctcagcctcccgagtagctgggatcacaggcatgtgccaccacatccagctaatttttatatttttagtagagacaggttttcaccaggttggccaggatggtctcgatctcctgaccctgtgatccaccctcctcggcttcccaaagtgctgggattacaggtttgtaccaccacacccagccatcttccctcttttttagacaactattttgtcctgacctttatttgtcttttattttcctgctcctctcctctacatggctctccccctcagtttatcccatgccccatttatttaaacaattcaaataggaagttttcactcatttcctctgtcccctttgccataaatggagaaacgtgtcttct
>gene=chr20_73018-74018; species=bosTau
CTGAGCTCATCGTTCTT-----CTTT------------------------------------------------------------------------------------------------------------------------------------------------------------------------------------------------------------------------------------------------------------------------------------------------------------------------------------------------------------------------------------------------------------------------------------------------------------------------------------------
>gene=chr20_73018-74018; species=calJac
gtaaatgaaccttccttt-------tttttttttgagactgagtcgtgctctgttgccaggctggagtgttgtggtgcgatcttggctcactgcaacctccaactccccgtttcaagtgattctcctgcctcagcctcccaagtagctgggattacaggcacgtgccatcacacccagctaagttttgtatttttagtagagtcatggtttcgccatgttggccaggatggtctccatctcctgacctcatgatccacctgcctcaacctcccaaagtgctgggattacagg----------------------------------------------------------------------------------------------------------------------------------------------------------------------------------------------------------------
>gene=chr20_73018-74018; species=canFam
gtgag--------------------------------------------------------------------------------------------------------------------------------------------------------------------------------------------------------------------------------------------------------------------------------------------------------------------atctttcctctttcctagacagctatttggtactgacctttctttctctttaattctcctgctctgcttctctatgtgcttctccctcccagcctatcccacatgtcaAGATTTTAAA-aattaaaatagaacctttgcattcatcttctccttccctcttgacataactaaggatgtgtgccttct
>gene=chr20_73018-74018; species=equCab
gggagctcacctgcc-------------------------------------------------------------------------------------------------------------------------------------------------------------------------------------------------------------------------------------------------------------------------------------------------------------------------tagacaactactttgtactgaactagctttctcttctattctcctgccccattcctctacctgactctccctcccagcttatccaacacttcatggtttaaga-aattcgagcagaacctttacacccatcttctctttccctc-tgacatagctgaggaagcgtgccttct
>gene=chr20_73018-74018; species=gorGor
gtaaataaaccttctttcttttttttttttttttgagacagagtcttcctctgtcaccaggctggactgcagtggcccaatctcggctcattgcaaccgccaactccctggttcaagtgattctcctgcctcagcctcccgag-agctgggatcacaggcatgtgccaccacatccagctaatttttgtatttttagtagagacaggttttcaccaggttggccaggatggtctcgatctcctgaccttgtgatccacccacctcagcttcccaaagtgctgggattacaggtttgtgccaccacacccagccatcttccctcttttttagacaactattttgtcctgacctttatttgtcttttattttcctgctcctctcctctacatggctctccccctcagcttatcccatgccccatttatttaaacaattcaaataggaagttttcactcatttcctctgtcccctttgccataaatggagaaacgtgtcttct
>gene=chr20_73018-74018; species=panTro
gtaaatgaaccttccttcttttttttttttttttgagacagagtcttcctctgtcaccaggctggactgcagtggcccaatctcggctcattgcaaccgccaactctctggttcaagtgattctcctgcctcagcctcccgagtagctgggatcacaggcatgtgccaccacatccagctaatttttatatttttagtagagacaggttttcaccaggttggccaggatggtctcgatctcctgaccttgtgatccacccgcctcggcttcccaaagtgctgggattacaggtttctgccaccacacccagccatcttccctcttttttagacaactattttgtcctgacctttatttgtcttttattgtcctgttcctctcctctacatggctctccccctcagcttatcccatgccccatttatttaaacaattcaaataggaagttttcactcatttcctctgtcccctttgccataaatggagaaacgtgtcttct
>gene=chr20_73018-74018; species=papHam
gtaaatgaaccttccctcttttctttctttttttgagacagagtcttgctctgtcaccaggttggatcgcagtggcccgatcttggctcactgcaacctccgactccctggttcaagtgattctcctgcctcagcctccagagtatctgggatcacaggcacgtgccaccacatccagctaa-ttttgtatttttagtagaaacaggatttcacca---tggccagtctggtctcgaactcctgaactcgtgatctgcccgcctcggtctcccgaagtgctgggtttacatgtgtgaaccaccacacccagcc-------------------------------------------------------------------------------------------------------------------------------------------------------------------------------------------
>gene=chr20_73018-74018; species=ponAbe
gtaaatgaaccttccttc--ttttttttttttttgggacagagtcttgctctgtcaccaggttggactgcagtggcccgatctcggctcactgcaacctctgactccctgattcaagtgattctcctgcctcagcctcccgagtaggtgggatcacaggcatgtgcccccacatccagctaatttttgtatttttagtagagacaggttttcaccaggttggccaggatggtctcgatctcctgaccttgtgatccactcgcctcggcctcccaaagtgctgggattacaggcttgtgccaccatgcccagctaccttccctcttttttagacaactattttgtcctgacctttatttgtcttttattttcctgctcctctcctctacatggctctccccctcagcttatcccatgccccatttatttaaacaattcaaataggaacttttcactcgtttcctctgtcccctttgccataaatggagaaacatgtcttct
>gene=chr20_73018-74018; species=rheMac
ataaatgaaccttcccTCttttctttctttttttgagacagagtcttgctctgtcaccaggttggatcgcagtggcccgatcttggctcactgcaacctccgactccctggttcaagtgattctcctgcctcagcctccagagtatctgggatcacaggcacgtgacaccacatccagctaa-ttttgtatttttagtagaaacagggtttcacca---tggccagtctggtctcgaactcctgaactcgtgatctgcccgcctcggtctcctgaagtgctgggtttacatgtgtgaaccaccacacccagcc-------------------------------------------------------------------------------------------------------------------------------------------------------------------------------------------
>gene=chr20_73172-74172; species=hg19
cacaatcttggcttactgcaaccttcgcctcccaggttcaagtgattctcctgcctcagcatcctgagtagctgggactacaggtgctcgccaccatgcccagctaatttttgtattttttagtagagacagggtttcaccatggccaggctggtctcgaactcctgaactcaggtgatctgcccgcctcgatctcccaaagtgctgggattacatgtgtgagccactgcgcccagactgcttgtctcttttctcattgcttgcaagcaccatttggtatttctcgttcttcaaaacaaacctgaaagctttcccttaaccttacattgctctctaacaagttatttatttctctgcttttctttggatctaaacttcttaagagtttcatctacaggtcctgcattcacttctctctcattcacattttgaccaactgcaatttggtttcttttttcataccactcggaagctgctctcctcagtatgaagttaccttc
>gene=chr20_73172-74172; species=bosTau
---------------------------------------------------------------------------------------------------------------------------------------------------------------------------------------------------------------------------------------------ctccttgtttcttct-taa-tacttgcaaatgtactctcttacttcccagtactcaaaagaa----gaaaatgctccctggactccatattgtcctcccagtac--------ttttctgctcttcctcatagctaaacttcctaagagtttggtctccaggtaccactttcactcttctctcattcacatgtcaatc-actttacttctgtttctccattcctacca--------------ctctgaagattaggtgacactc
>gene=chr20_73172-74172; species=calJac
--------------------------------------------------------------------------------------------------------------------------------------------------------------------------------------------------------------------------------------------------------------------------------------------------------------------------------------------------------------------------------------------------------------------------------------------------------------------------------------------------------------------
>gene=chr20_73172-74172; species=canFam
--------------------------------------------------------------------------------------------------------------------------------------------------------------------------------------------------------------------------------------------t---ctactggtttct-aaagtgccttcaaacatgctctgttatttcccattcttcaaaacatgcctgaaaatgctcacttggctttgtattatcctccaagaatctttctatttctctgctcttccttaca-ctaaactttgtaagagttttgtctccaggtgctactttgac--ttttctcattcacatttca-ccaacttcacttttgttactttttccctaccactgtgaaacttctcctctcatgtttaagtgacaatc
>gene=chr20_73172-74172; species=equCab
---------------------------------------------------------------------------------aattgctaacaaacatgctc-----------------------------------------------------------------------------------------------------------------------------------------------------------------------------tattatttctcattcttcaaaacaaacctaaaaatcctcccttgaccccatattgtcctccaagaacttctctatttctctgctcttccgcacagatacacttctgaagagttttgtctccaggtgctacttccac--ttctttccttcacatttcagccaacttcgcttttgtttcttttctcctaccactctgaaactgctcctctcgaggttaagtggcactc
>gene=chr20_73172-74172; species=gorGor
cacgatcttggcttactgcaaccttcgcctcccgggttcaagtgattctcctgcctcagcatcctgagtagctgggactacaggtgctcgccaccttgcccagctaatttttgtattttttagtagagacagggtttcaccatggccaggctggtctcgaactcctgaactcaggtgatctgcccgcctcgatctcccaaagtgctgggattacatgtgtgagccactgggcccagactgcttgtttcttttctcattgcttgcaagcaccatttggtattt-tcgttcttcaaaacaaacctgaaagctttcc-ttaaccttacattgctctctaataagttatttatttctctgcttttctttggagctaaacttcttaagagtctcatctacaggtcctgcattcacttctctctcattcacattttgaccaactgcaatttggtttcttttttcataccactcggaagctgctctcctcagtatgaagttaccttc
>gene=chr20_73172-74172; species=panTro
cacgatcttggcttactgcaaccttcgcctcccgggttcaagtgattctcctgcctcagcatcctgagtagctgggactacaggtgctcgccaccttgcccagctaatttttgtattttttagtagagacagggtttcaccatggccaggctggtcttgaactcctcaatacaggtgatctgcccgcctcgatctcccaaagtgctgggcttacatgtgtgagccactggacccagACTGCTTGTTTCTTttctcattgcttgcaagcaccatttggtatttctcgttcttcaaaacaaacctgaaagctttcccttaaccttacattgctctctaacaagttatttatttctctgcttttctttggagctaaacttcttaagagtttcatctacaggtcctgcattcacttctctctcattcacattttgaccaactgcaatttggtttcttttttcataccactcggaagctgctcttctcagtatgaagttaccttc
>gene=chr20_73172-74172; species=papHam
-----------------------------------------------------------------------------------------------------------------------------------------------------------------------------------------------------------------------------------------------------------------------------------------------------------------------------------------------------------------------------------------cttaagagtttcatttacagatcctgcattcacttctctctcattcacattttgactaactgcaatttagtttcttttctcaca-cactcggaagctgctctcctcagtatgaagtgaccttc
>gene=chr20_73172-74172; species=ponAbe
cacgatcttggctcactgcaaccttcgcctcctgggttcaagtgattctcctgcctcagcctcctgagtagctgagactatagatgcccgccaccatgcccagctaatttttgtattttttagtaaagacagagtttcatcatggccaggctggtctcgaactcctgaactcaggtgatctgcctgcctcggtctcccaaagtgctgggattacatgtgtgagccaccacacctggcctgcttgtttcttttctcattgcttgcaaacaccatttggtatttctcattcttcaaaacaaacctgaaagccctcccttaaccttacattgccctctcacaagttatttatttctctgcttttctttggagctaaacttcttaagagtttcatctacaggtcctgcattcacttctctctcattcacatcttgatcaactgcaatttagtttcttttctcataccatttggaagctgctatcctcagtatgaagtgaccttc
>gene=chr20_73172-74172; species=rheMac
----------------------------------------------------------------------------------------------------------------------------------------------------------------------------------------------------------------------------------------------------------------------------------------------------------------------------------------------------------------------------tggagctaaacttcttaagagtttcatttacagatcctgcattcacttctctctcattcacattttgaccaactgcaatttagtttcttttctcacaccactcggaagctgctctcctcagtatgaagtgaccttc
>gene=chr20_74046-75046; species=hg19
ttcttaagagtttcatctacaggtcctgcattcacttctctctcattcacattttgaccaactgcaatttggtttcttttttcataccactcggaagctgctctcctcagtatgaagttaccttcatactactaaaagcatggacattttcctgccttcatcatttttttttaacctctcagcagtatttgactacaaaatgaccactctgtcctttaagaaacagtctcctctcctgCTTAATGTAGTCACATCTGATACAACTTTCCCCATAACCTTTTATGCATTTTCTGTTTTCATGCATATCAGCCCAACTTGCAATTGTCAGTATCTCCAGTCTTTCAACAACTGCTTGTGAAATACCCCTGTACAGGGCAATCCAGAAATGCCAGAAAATTATCAGCTGTCTCTGGATCATCTGTCAACTATGGGGGAAGCTGGATAAATAGTCCAGGTCCTTTGAGCCTCATGTAGAATAACTTTGAGGCTTGGTAATATTT
>gene=chr20_74046-75046; species=bosTau
ttcctaagagtttggtctccaggtaccactttcactcttctctcattcacatgtcaatc-actttacttctgtttctccattcctacca--------------ctctgaagattaggtgacactcatcatgttaaatacatagaggcac--ctg-ccttat-----tagcagtatttgccaGCAAAGTGTGCCAAC-ACATGTTTGCATTTTCCTTTAGGAAACATTTTCCACGGTTTCACAATCTGGTCGTACCTGATACAACTTTCCTTGTGTCC-CTTTGGCATTTGCCGTTTTCCTGCACACCAGTCTGACTTGCA-CTAGCAGTATCCTCAAAGTACGGTTGATTGCTTGCAAATCAACCCTGTAGGAAgcagtccagaaatgccagggaattatcagttcagtctggatcatctgtcaactattggggatggtggaaaaatattccagctcctctgtccctcaagaatgatagctttg----------------
>gene=chr20_74046-75046; species=calJac
----------------------------------------------------------------------------------------------------------------------------------------------------------------------ttttttaacctctcagcagtatttacccacaaaacgaccactctgtcctttaagaaacattctcctctcctgCTTAATGTAGTTGTATCTGAT--AACTTTCCATATAACC-TCTATGCAAGTGCTGTTTTTATGCTTATCAGCCAGATCTAC----------ATCCCCAGTCTCTCAGCAGCTGCTTGTGAAATATCCTTGTACAAGGCAATCCAGAAATGCCAGAAAATTATCAGCTGTCTCTGGATTATCTAGCAACTATGGGGGAAGCTGGATACATAGTCCAGGTCCTTTGAGCCTCATGTAGAATAATTTTGGGGCTTGGTA--ATTT
>gene=chr20_74046-75046; species=canFam
tttgtaagagttttgtctccaggtgctactttgac--ttttctcattcacatttca-ccaacttcacttttgttactttttccctaccactgtgaaacttctcctctcatgtttaagtgacaatcatcatattaaacacatggacactt--ctgcccttatc----ttactcaactgttcagcagtatttgcctac-aaatgtccactcactgccttaagaaacactttcctctcttgCATAATCTAGTCATATCTGATGCAACTTTCCTTGGACCC-TTTTGGCATTTA-CATTTTCATGCACATGAG-----CCTGTAATTGGCAGTATCCTCAAAGCATGGTTGATTGTATGTGAAATACCCCTGTACAGAGCAATTCAGAAACAAGAAGGAATTATGAGCTCACTCTAGATCATCTAtcaactattgcgg-tggcagataaatactgtagctcctttcattctc---aaggataattctgaggcttg---------
>gene=chr20_74046-75046; species=equCab
ttctgaagagttttgtctccaggtgctacttccac--ttctttccttcacatttcagccaacttcgcttttgtttcttttctcctaccactctgaaactgctcctctcgaggttaagtggcactcatcatgttaaatacatggacactt--ctggccttatc----ttgctcaacgtttcagcagtatttgcttac-aaatgtctgctcactcttttaagaaacattttcctctctcgCACAATACAGTCATGTCTGATACAACGTTCCTTGtatgc-ctttggcatttgccattttcatgcataccaggctgatctgccactagcagtatccccaaagcatggctgattgatggcaaaatatccctgcacagggaaatccagaaatgacaaggaattatcagctcactctgggtaatctatcaactcttggggatggtggataaaccttccag-tcctttgaccctcaagaaggatgactttgaggcttg---------
>gene=chr20_74046-75046; species=gorGor
ttcttaagagtctcatctacaggtcctgcattcacttctctctcattcacattttgaccaactgcaatttggtttcttttttcataccactcggaagctgctctcctcagtatgaagttaccttcatactactaaaagcatggacattttcctgccttcatc--ttttttttaacctctcagcagtatttgactacaaaatgaccactctgtcctttaagaaacagtctcctctcctgCTTAATGTAGTCACATCTGATACAACTTTCCCCATAACCTTTTATGCATTTTCTGTTTTCATGCATATCAGCCCGACTTGCAA-TGTCAGTATCTCCAGTCTTTCAACAACTGCTTGTGAAATACCCC-GTACAGGGCAATCCAGAAATGCCAGAAAATTATCAGCTGTCTCTGGATCATCTGTCAACTACGGGGGAAGCTGGATAAATAGTCCAGGTCCTTTGAGCCTCATGTAGAATAACTTTGAGGCTTGGTAATATTT
>gene=chr20_74046-75046; species=panTro
ttcttaagagtttcatctacaggtcctgcattcacttctctctcattcacattttgaccaactgcaatttggtttcttttttcataccactcggaagctgctcttctcagtatgaagttaccttcatactactaaaagcgtggacattttcctgccttcatc-tttttttttaacctctcagcagtatttgactacaaaatgaccactctgtcctttaagaaacagtctcctctcctgCTTAATGTAGTCACATCTGATACAACTTTCCCCATAACCTTTTATGCATTTTCTGTTTTCATGCATATCAGCCCGACTTGCAACTGTCAGTATCTCCAGTCTTTCAACAACTGCTTGTGAAATACCCCTGTACAGGGCAATCCAGAAATGCCAGAAAATTATCAGCTGTCTCTGGATCATCTGTCAACTACGGGGGAAGCTGGATAAATAGTCCAGGTCCTTTGAGCCTCATGTAGAATAACTTTGAGGCTTGGTAATATTT
>gene=chr20_74046-75046; species=papHam
--cttaagagtttcatttacagatcctgcattcacttctctctcattcacattttgactaactgcaatttagtttcttttctcaca-cactcggaagctgctctcctcagtatgaagtgaccttcatactactaaaagcatggacactttcctgccttcatc-tttttttttaacctctcagcggtatttgaccacaaaatgaccactctgttctttaagaaacagtctcctctcctgCTTAATGTAGTCGCATCAGATACAACTTTCCCTATAACC-TTTATGCATTTTCTGTTTTCGTGCATATCAGCCCAACCTGCAACTGTCAGTATCTCCAGTCTTTCAACAACTGCTTGTGAAAtacccctgtatatggcaatccagaaatgccagaaaattatcagctgtctccggatcatctattaactatgggggaagctggataaatagtccaggtcctttgagcctcatgtagaataactttggggcTTGGTAATATTT
>gene=chr20_74046-75046; species=ponAbe
ttcttaagagtttcatctacaggtcctgcattcacttctctctcattcacatcttgatcaactgcaatttagtttcttttctcataccatttggaagctgctatcctcagtatgaagtgaccttcaaactactaaaagcatggacattttcctgccttcatcttttttttttaacctctcagcagtatttgaccataaaatgaccactctgtcctttaagaaacagtctcctctcctgCTTAATGTAGTCGCATCTGATACAACTTTCCCTATAACC-TTTATGCATTT--TGCTTTCATGCATATCAGCCCGACCTGCAACTGTCAGTATCTCCAGTCTTTCAACAACTGCTTGTGAAATACCCCTGTACAGGGCAATCCAGAAATGCCAGAAAATTATCAGCTGTCTCTGGATCATCTATCAACTATAGAGGAAGCTGGATAAATAGTCCAGGTCCATTGAGCCTAGTGTAGAATAACTTTGGGGCTTGGTAATATTT
>gene=chr20_74046-75046; species=rheMac
ttcttaagagtttcatttacagatcctgcattcacttctctctcattcacattttgaccaactgcaatttagtttcttttctcacaccactcggaagctgctctcctcagtatgaagtgaccttcatactactaaaagcatggacactttcctgccttcatc-tttttttttaacctctcagcagtatttgaccagaaaatgaccactctgttctttaagaaacagtctcctctcctgCTTAATGTAGTCGCATCAGATACAACTTTCCCTATAACC-TTTATGCATTTTCTGTTTTCATGCATATCAGCCCAACCTGCAACTGTCAGTATCTCCAGTCTTTCAACAACTGCTTGTGAAAtacccctgtatatggcaatccagaaatgccagaaaattatcagctgtctccggatcatctgttaactatgggggaagctggataaatagtccaggtcctttgagcctcatgtagaataactttggggcttgGTAATATTT
>gene=chr20_74168-75168; species=hg19
ttcatactactaaaagcatggacattttcctgccttcatcatttttttttaacctctcagcagtatttgactacaaaatgaccactctgtcctttaagaaacagtctcctctcctgCTTAATGTAGTCACATCTGATACAACTTTCCCCATAACCTTTTATGCATTTTCTGTTTTCATGCATATCAGCCCAACTTGCAATTGTCAGTATCTCCAGTCTTTCAACAACTGCTTGTGAAATACCCCTGTACAGGGCAATCCAGAAATGCCAGAAAATTATCAGCTGTCTCTGGATCATCTGTCAACTATGGGGGAAGCTGGATAAATAGTCCAGGTCCTTTGAGCCTCATGTAGAATAACTTTGAGGCTTGGTAATATTTTTTTTTTCCTGTGGTAATTCCCTTATTTGCAGTTCAAGGCTATTATGGGAAGAAAACATAAATGGATGTTAGTTCTTCAAGGTTTTTACTGTAACTGTGCACCCTTTCATTCTTCAAGGTTT
>gene=chr20_74168-75168; species=bosTau
ctcatcatgttaaatacatagaggcac--ctg-ccttat-----tagcagtatttgccaGCAAAGTGTGCCAAC-ACATGTTTGCATTTTCCTTTAGGAAACATTTTCCACGGTTTCACAATCTGGTCGTACCTGATACAACTTTCCTTGTGTCC-CTTTGGCATTTGCCGTTTTCCTGCACACCAGTCTGACTTGCA-CTAGCAGTATCCTCAAAGTACGGTTGATTGCTTGCAAATCAACCCTGTAGGAAgcagtccagaaatgccagggaattatcagttcagtctggatcatctgtcaactattggggatggtggaaaaatattccagctcctctgtccctcaagaatgatagctttg------------------------------------------------------------------------------------------------------------------------------------------
>gene=chr20_74168-75168; species=calJac
--------------------------------------------ttttttaacctctcagcagtatttacccacaaaacgaccactctgtcctttaagaaacattctcctctcctgCTTAATGTAGTTGTATCTGAT--AACTTTCCATATAACC-TCTATGCAAGTGCTGTTTTTATGCTTATCAGCCAGATCTAC----------ATCCCCAGTCTCTCAGCAGCTGCTTGTGAAATATCCTTGTACAAGGCAATCCAGAAATGCCAGAAAATTATCAGCTGTCTCTGGATTATCTAGCAACTATGGGGGAAGCTGGATACATAGTCCAGGTCCTTTGAGCCTCATGTAGAATAATTTTGGGGCTTGGTA--ATTTTTTTTT-CTTGCGGTAATTCCCTTATTTGCAGTTCAAGGCTATTATGGGGAGAAAACGTAAATGGATTTTAGTTCTTCAAGTTTTTTATTATAACTGTGCATCCTTCCATTCTTCAAGGTTT
>gene=chr20_74168-75168; species=canFam
atcatcatattaaacacatggacactt--ctgcccttatc----ttactcaactgttcagcagtatttgcctac-aaatgtccactcactgccttaagaaacactttcctctcttgCATAATCTAGTCATATCTGATGCAACTTTCCTTGGACCC-TTTTGGCATTTA-CATTTTCATGCACATGAG-----CCTGTAATTGGCAGTATCCTCAAAGCATGGTTGATTGTATGTGAAATACCCCTGTACAGAGCAATTCAGAAACAAGAAGGAATTATGAGCTCACTCTAGATCATCTAtcaactattgcgg-tggcagataaatactgtagctcctttcattctc---aaggataattctgaggcttg-----------------------------------------------------------------------------------------------------------------------------------
>gene=chr20_74168-75168; species=equCab
ctcatcatgttaaatacatggacactt--ctggccttatc----ttgctcaacgtttcagcagtatttgcttac-aaatgtctgctcactcttttaagaaacattttcctctctcgCACAATACAGTCATGTCTGATACAACGTTCCTTGtatgc-ctttggcatttgccattttcatgcataccaggctgatctgccactagcagtatccccaaagcatggctgattgatggcaaaatatccctgcacagggaaatccagaaatgacaaggaattatcagctcactctgggtaatctatcaactcttggggatggtggataaaccttccag-tcctttgaccctcaagaaggatgactttgaggcttg-----------------------------------------------------------------------------------------------------------------------------------
>gene=chr20_74168-75168; species=gorGor
ttcatactactaaaagcatggacattttcctgccttcatc--ttttttttaacctctcagcagtatttgactacaaaatgaccactctgtcctttaagaaacagtctcctctcctgCTTAATGTAGTCACATCTGATACAACTTTCCCCATAACCTTTTATGCATTTTCTGTTTTCATGCATATCAGCCCGACTTGCAA-TGTCAGTATCTCCAGTCTTTCAACAACTGCTTGTGAAATACCCC-GTACAGGGCAATCCAGAAATGCCAGAAAATTATCAGCTGTCTCTGGATCATCTGTCAACTACGGGGGAAGCTGGATAAATAGTCCAGGTCCTTTGAGCCTCATGTAGAATAACTTTGAGGCTTGGTAATATTTTTTTTT-CCTGTGGTAATTC-CTTATTTGCAGTTCAAGGCTATTATGGGAAGAAAACATAAATGGATGTTAGTTCTTCAAGGTTTTTACTGTAACTGTGCACCCTTTCATTCTTCAAGGTTT
>gene=chr20_74168-75168; species=panTro
ttcatactactaaaagcgtggacattttcctgccttcatc-tttttttttaacctctcagcagtatttgactacaaaatgaccactctgtcctttaagaaacagtctcctctcctgCTTAATGTAGTCACATCTGATACAACTTTCCCCATAACCTTTTATGCATTTTCTGTTTTCATGCATATCAGCCCGACTTGCAACTGTCAGTATCTCCAGTCTTTCAACAACTGCTTGTGAAATACCCCTGTACAGGGCAATCCAGAAATGCCAGAAAATTATCAGCTGTCTCTGGATCATCTGTCAACTACGGGGGAAGCTGGATAAATAGTCCAGGTCCTTTGAGCCTCATGTAGAATAACTTTGAGGCTTGGTAATATTTTTTTTT-CCTGTGGTAATTCCCTTATTTGCAGTTCAAGGCTATTATGGGAAGAAAACATAAATGGATGTTAGTTCTTCAAGGTTTTTACTGTAACTGTGCACCCTTTCATTCTTCAAGGTTT
>gene=chr20_74168-75168; species=papHam
ttcatactactaaaagcatggacactttcctgccttcatc-tttttttttaacctctcagcggtatttgaccacaaaatgaccactctgttctttaagaaacagtctcctctcctgCTTAATGTAGTCGCATCAGATACAACTTTCCCTATAACC-TTTATGCATTTTCTGTTTTCGTGCATATCAGCCCAACCTGCAACTGTCAGTATCTCCAGTCTTTCAACAACTGCTTGTGAAAtacccctgtatatggcaatccagaaatgccagaaaattatcagctgtctccggatcatctattaactatgggggaagctggataaatagtccaggtcctttgagcctcatgtagaataactttggggcTTGGTAATATTTTTTTTTTCCTGTGGTAATTCCCTTATTTGCAGTTCAAGGCTATTATGGGAAGAAAACA--------------------AATGATTTTA--------------------GTTCTTCAAGGTTT
>gene=chr20_74168-75168; species=ponAbe
ttcaaactactaaaagcatggacattttcctgccttcatcttttttttttaacctctcagcagtatttgaccataaaatgaccactctgtcctttaagaaacagtctcctctcctgCTTAATGTAGTCGCATCTGATACAACTTTCCCTATAACC-TTTATGCATTT--TGCTTTCATGCATATCAGCCCGACCTGCAACTGTCAGTATCTCCAGTCTTTCAACAACTGCTTGTGAAATACCCCTGTACAGGGCAATCCAGAAATGCCAGAAAATTATCAGCTGTCTCTGGATCATCTATCAACTATAGAGGAAGCTGGATAAATAGTCCAGGTCCATTGAGCCTAGTGTAGAATAACTTTGGGGCTTGGTAATATTTTTTTTT-CCTGTGGTAATTCCCTTATTTGCAGTTCAAGGCTATTATGGGAAGAAAACATAGATGGATTTTAGTTCTTCAAGGTTTTTATTGTAACTGTGCACCCTTTCATTCTTCAAGGTTT
>gene=chr20_74168-75168; species=rheMac
ttcatactactaaaagcatggacactttcctgccttcatc-tttttttttaacctctcagcagtatttgaccagaaaatgaccactctgttctttaagaaacagtctcctctcctgCTTAATGTAGTCGCATCAGATACAACTTTCCCTATAACC-TTTATGCATTTTCTGTTTTCATGCATATCAGCCCAACCTGCAACTGTCAGTATCTCCAGTCTTTCAACAACTGCTTGTGAAAtacccctgtatatggcaatccagaaatgccagaaaattatcagctgtctccggatcatctgttaactatgggggaagctggataaatagtccaggtcctttgagcctcatgtagaataactttggggcttgGTAATATTTTTTTTT-CCTGTGGTAATTCCCTTATTTGCAGTTCAAGGCTATTATGGGAAGAAAACA--------------------AATGATTTTA--------------------GTTCTTCAAGGTTT
>gene=chr20_74170-75170; species=hg19
catactactaaaagcatggacattttcctgccttcatcatttttttttaacctctcagcagtatttgactacaaaatgaccactctgtcctttaagaaacagtctcctctcctgCTTAATGTAGTCACATCTGATACAACTTTCCCCATAACCTTTTATGCATTTTCTGTTTTCATGCATATCAGCCCAACTTGCAATTGTCAGTATCTCCAGTCTTTCAACAACTGCTTGTGAAATACCCCTGTACAGGGCAATCCAGAAATGCCAGAAAATTATCAGCTGTCTCTGGATCATCTGTCAACTATGGGGGAAGCTGGATAAATAGTCCAGGTCCTTTGAGCCTCATGTAGAATAACTTTGAGGCTTGGTAATATTTTTTTTTTCCTGTGGTAATTCCCTTATTTGCAGTTCAAGGCTATTATGGGAAGAAAACATAAATGGATGTTAGTTCTTCAAGGTTTTTACTGTAACTGTGCACCCTTTCATTCTTCAAGGTTTTT
>gene=chr20_74170-75170; species=bosTau
catcatgttaaatacatagaggcac--ctg-ccttat-----tagcagtatttgccaGCAAAGTGTGCCAAC-ACATGTTTGCATTTTCCTTTAGGAAACATTTTCCACGGTTTCACAATCTGGTCGTACCTGATACAACTTTCCTTGTGTCC-CTTTGGCATTTGCCGTTTTCCTGCACACCAGTCTGACTTGCA-CTAGCAGTATCCTCAAAGTACGGTTGATTGCTTGCAAATCAACCCTGTAGGAAgcagtccagaaatgccagggaattatcagttcagtctggatcatctgtcaactattggggatggtggaaaaatattccagctcctctgtccctcaagaatgatagctttg--------------------------------------------------------------------------------------------------------------------------------------------
>gene=chr20_74170-75170; species=calJac
------------------------------------------ttttttaacctctcagcagtatttacccacaaaacgaccactctgtcctttaagaaacattctcctctcctgCTTAATGTAGTTGTATCTGAT--AACTTTCCATATAACC-TCTATGCAAGTGCTGTTTTTATGCTTATCAGCCAGATCTAC----------ATCCCCAGTCTCTCAGCAGCTGCTTGTGAAATATCCTTGTACAAGGCAATCCAGAAATGCCAGAAAATTATCAGCTGTCTCTGGATTATCTAGCAACTATGGGGGAAGCTGGATACATAGTCCAGGTCCTTTGAGCCTCATGTAGAATAATTTTGGGGCTTGGTA--ATTTTTTTTT-CTTGCGGTAATTCCCTTATTTGCAGTTCAAGGCTATTATGGGGAGAAAACGTAAATGGATTTTAGTTCTTCAAGTTTTTTATTATAACTGTGCATCCTTCCATTCTTCAAGGTTTTT
>gene=chr20_74170-75170; species=canFam
catcatattaaacacatggacactt--ctgcccttatc----ttactcaactgttcagcagtatttgcctac-aaatgtccactcactgccttaagaaacactttcctctcttgCATAATCTAGTCATATCTGATGCAACTTTCCTTGGACCC-TTTTGGCATTTA-CATTTTCATGCACATGAG-----CCTGTAATTGGCAGTATCCTCAAAGCATGGTTGATTGTATGTGAAATACCCCTGTACAGAGCAATTCAGAAACAAGAAGGAATTATGAGCTCACTCTAGATCATCTAtcaactattgcgg-tggcagataaatactgtagctcctttcattctc---aaggataattctgaggcttg-------------------------------------------------------------------------------------------------------------------------------------
>gene=chr20_74170-75170; species=equCab
catcatgttaaatacatggacactt--ctggccttatc----ttgctcaacgtttcagcagtatttgcttac-aaatgtctgctcactcttttaagaaacattttcctctctcgCACAATACAGTCATGTCTGATACAACGTTCCTTGtatgc-ctttggcatttgccattttcatgcataccaggctgatctgccactagcagtatccccaaagcatggctgattgatggcaaaatatccctgcacagggaaatccagaaatgacaaggaattatcagctcactctgggtaatctatcaactcttggggatggtggataaaccttccag-tcctttgaccctcaagaaggatgactttgaggcttg-------------------------------------------------------------------------------------------------------------------------------------
>gene=chr20_74170-75170; species=gorGor
catactactaaaagcatggacattttcctgccttcatc--ttttttttaacctctcagcagtatttgactacaaaatgaccactctgtcctttaagaaacagtctcctctcctgCTTAATGTAGTCACATCTGATACAACTTTCCCCATAACCTTTTATGCATTTTCTGTTTTCATGCATATCAGCCCGACTTGCAA-TGTCAGTATCTCCAGTCTTTCAACAACTGCTTGTGAAATACCCC-GTACAGGGCAATCCAGAAATGCCAGAAAATTATCAGCTGTCTCTGGATCATCTGTCAACTACGGGGGAAGCTGGATAAATAGTCCAGGTCCTTTGAGCCTCATGTAGAATAACTTTGAGGCTTGGTAATATTTTTTTTT-CCTGTGGTAATTC-CTTATTTGCAGTTCAAGGCTATTATGGGAAGAAAACATAAATGGATGTTAGTTCTTCAAGGTTTTTACTGTAACTGTGCACCCTTTCATTCTTCAAGGTTTTT
>gene=chr20_74170-75170; species=panTro
catactactaaaagcgtggacattttcctgccttcatc-tttttttttaacctctcagcagtatttgactacaaaatgaccactctgtcctttaagaaacagtctcctctcctgCTTAATGTAGTCACATCTGATACAACTTTCCCCATAACCTTTTATGCATTTTCTGTTTTCATGCATATCAGCCCGACTTGCAACTGTCAGTATCTCCAGTCTTTCAACAACTGCTTGTGAAATACCCCTGTACAGGGCAATCCAGAAATGCCAGAAAATTATCAGCTGTCTCTGGATCATCTGTCAACTACGGGGGAAGCTGGATAAATAGTCCAGGTCCTTTGAGCCTCATGTAGAATAACTTTGAGGCTTGGTAATATTTTTTTTT-CCTGTGGTAATTCCCTTATTTGCAGTTCAAGGCTATTATGGGAAGAAAACATAAATGGATGTTAGTTCTTCAAGGTTTTTACTGTAACTGTGCACCCTTTCATTCTTCAAGGTTTTT
>gene=chr20_74170-75170; species=papHam
catactactaaaagcatggacactttcctgccttcatc-tttttttttaacctctcagcggtatttgaccacaaaatgaccactctgttctttaagaaacagtctcctctcctgCTTAATGTAGTCGCATCAGATACAACTTTCCCTATAACC-TTTATGCATTTTCTGTTTTCGTGCATATCAGCCCAACCTGCAACTGTCAGTATCTCCAGTCTTTCAACAACTGCTTGTGAAAtacccctgtatatggcaatccagaaatgccagaaaattatcagctgtctccggatcatctattaactatgggggaagctggataaatagtccaggtcctttgagcctcatgtagaataactttggggcTTGGTAATATTTTTTTTTTCCTGTGGTAATTCCCTTATTTGCAGTTCAAGGCTATTATGGGAAGAAAACA--------------------AATGATTTTA--------------------GTTCTTCAAGGTTTTT
>gene=chr20_74170-75170; species=ponAbe
caaactactaaaagcatggacattttcctgccttcatcttttttttttaacctctcagcagtatttgaccataaaatgaccactctgtcctttaagaaacagtctcctctcctgCTTAATGTAGTCGCATCTGATACAACTTTCCCTATAACC-TTTATGCATTT--TGCTTTCATGCATATCAGCCCGACCTGCAACTGTCAGTATCTCCAGTCTTTCAACAACTGCTTGTGAAATACCCCTGTACAGGGCAATCCAGAAATGCCAGAAAATTATCAGCTGTCTCTGGATCATCTATCAACTATAGAGGAAGCTGGATAAATAGTCCAGGTCCATTGAGCCTAGTGTAGAATAACTTTGGGGCTTGGTAATATTTTTTTTT-CCTGTGGTAATTCCCTTATTTGCAGTTCAAGGCTATTATGGGAAGAAAACATAGATGGATTTTAGTTCTTCAAGGTTTTTATTGTAACTGTGCACCCTTTCATTCTTCAAGGTTTTT
>gene=chr20_74170-75170; species=rheMac
catactactaaaagcatggacactttcctgccttcatc-tttttttttaacctctcagcagtatttgaccagaaaatgaccactctgttctttaagaaacagtctcctctcctgCTTAATGTAGTCGCATCAGATACAACTTTCCCTATAACC-TTTATGCATTTTCTGTTTTCATGCATATCAGCCCAACCTGCAACTGTCAGTATCTCCAGTCTTTCAACAACTGCTTGTGAAAtacccctgtatatggcaatccagaaatgccagaaaattatcagctgtctccggatcatctgttaactatgggggaagctggataaatagtccaggtcctttgagcctcatgtagaataactttggggcttgGTAATATTTTTTTTT-CCTGTGGTAATTCCCTTATTTGCAGTTCAAGGCTATTATGGGAAGAAAACA--------------------AATGATTTTA--------------------GTTCTTCAAGGTTTTT
>gene=chr20_74418-75418; species=hg19
GGGCAATCCAGAAATGCCAGAAAATTATCAGCTGTCTCTGGATCATCTGTCAACTATGGGGGAAGCTGGATAAATAGTCCAGGTCCTTTGAGCCTCATGTAGAATAACTTTGAGGCTTGGTAATATTTTTTTTTTCCTGTGGTAATTCCCTTATTTGCAGTTCAAGGCTATTATGGGAAGAAAACATAAATGGATGTTAGTTCTTCAAGGTTTTTACTGTAACTGTGCACCCTTTCATTCTTCAAGGTTTTTCTGTAACACTGCACCTTCAGGACCTGATGCCCAATTAAACATTTTTTTAAGTTTTTTGGTTTTTTTTTAATAAAAACTAAATGCTATTTTTTCttctacttttagttgatgtgtaataattgttcatatttagaagatgcagagtgatattttgatacatgtatacaatgtgtaatgatcaaatcagggtaattagcatatctatcacctcaaacatttgtcatttttttatattgggaacattcaga
>gene=chr20_74418-75418; species=bosTau
AAgcagtccagaaatgccagggaattatcagttcagtctggatcatctgtcaactattggggatggtggaaaaatattccagctcctctgtccctcaagaatgatagctttg----------------------------------------------------------------------------------------------------------------------------------------------------------------------------------------------------------------------------------------------------------------------------------------------------------------------------------------------------------------------------------------------------
>gene=chr20_74418-75418; species=calJac
AGGCAATCCAGAAATGCCAGAAAATTATCAGCTGTCTCTGGATTATCTAGCAACTATGGGGGAAGCTGGATACATAGTCCAGGTCCTTTGAGCCTCATGTAGAATAATTTTGGGGCTTGGTA--ATTTTTTTTT-CTTGCGGTAATTCCCTTATTTGCAGTTCAAGGCTATTATGGGGAGAAAACGTAAATGGATTTTAGTTCTTCAAGTTTTTTATTATAACTGTGCATCCTTCCATTCTTCAAGGTTTTTCTGTCACTCTGCACCCTCGGGGACTAATGCACAAGTAAACACTTTTATAAGGTTTTTTTTGTTTGTTTTGTAAAAACTAAATGCTATTTTTTCttttactcttagttgacatataataattgttcatatttagaagatgcagagtaatattttgatacatgtatatgatgtgtaatgatcaaatcagggtaattaacatatctatcacctcaaacatttgtcattttttcatgttgggaacattcaga
>gene=chr20_74418-75418; species=canFam
GAGCAATTCAGAAACAAGAAGGAATTATGAGCTCACTCTAGATCATCTAtcaactattgcgg-tggcagataaatactgtagctcctttcattctc---aaggataattctgaggcttg---------------------------------------------------------------------------------------------------------------------------------------------------------------------------------------------------------------------------------------------------------------------------------------------------------------------------------------------------------------------------------------------
>gene=chr20_74418-75418; species=equCab
gggaaatccagaaatgacaaggaattatcagctcactctgggtaatctatcaactcttggggatggtggataaaccttccag-tcctttgaccctcaagaaggatgactttgaggcttg---------------------------------------------------------------------------------------------------------------------------------------------------------------------------------------------------------------------------------------------------------------------------------------------------------------------------------------------------------------------------------------------
>gene=chr20_74418-75418; species=gorGor
GGGCAATCCAGAAATGCCAGAAAATTATCAGCTGTCTCTGGATCATCTGTCAACTACGGGGGAAGCTGGATAAATAGTCCAGGTCCTTTGAGCCTCATGTAGAATAACTTTGAGGCTTGGTAATATTTTTTTTT-CCTGTGGTAATTC-CTTATTTGCAGTTCAAGGCTATTATGGGAAGAAAACATAAATGGATGTTAGTTCTTCAAGGTTTTTACTGTAACTGTGCACCCTTTCATTCTTCAAGGTTTTTCTGTAACACTGCACCTTCAGGACCTGATGCCCaattaaacatttttttaagttttttgtt-tttttttaataaaaaCTAAATGCTATTTTTTCttctacttttagttgatgtgtaataattattcatatttagaagatgcagagtgatattttgatacatgtatacaatgtgtaatgatcaaatcagggtaattagcatatctatcacctcaaacatttgtcatttttttatattgggaacattcaga
>gene=chr20_74418-75418; species=panTro
GGGCAATCCAGAAATGCCAGAAAATTATCAGCTGTCTCTGGATCATCTGTCAACTACGGGGGAAGCTGGATAAATAGTCCAGGTCCTTTGAGCCTCATGTAGAATAACTTTGAGGCTTGGTAATATTTTTTTTT-CCTGTGGTAATTCCCTTATTTGCAGTTCAAGGCTATTATGGGAAGAAAACATAAATGGATGTTAGTTCTTCAAGGTTTTTACTGTAACTGTGCACCCTTTCATTCTTCAAGGTTTTTCTGTAACACTGCACCTTCAGGACCTGATGCCCaattaaacatttttttaagttttttgttttttttttaataaaaaCTAAATGCTATTTTTTCttctacttttagttgatgtgtaataattattcatatttagaagatgcagagtgatattttgatacatgtatacaatgtgtaatgatcaaatcagggtaattagcatatctatcacctcaaacatttgtcatttttttatattgggaacattcaga
>gene=chr20_74418-75418; species=papHam
tggcaatccagaaatgccagaaaattatcagctgtctccggatcatctattaactatgggggaagctggataaatagtccaggtcctttgagcctcatgtagaataactttggggcTTGGTAATATTTTTTTTTTCCTGTGGTAATTCCCTTATTTGCAGTTCAAGGCTATTATGGGAAGAAAACA--------------------AATGATTTTA--------------------GTTCTTCAAGGTTTTTCTGTAACACTGCACCATTGGGACCTGATGCCCAATTAAACATTTTTTTAAGTTGTTTGGTCTTTTTTTAATAAAAACTAAATGCTATTTTTGCttttacttttagttgacatgtaataattgttcatacttagaagatgcagagtgatattttgatatatgtgtacaatgtgtaatgatcaaatcaaggtaattagcatatctatcacctcaaacatttgtcatttttttatgttgggaatattcaga
>gene=chr20_74418-75418; species=ponAbe
GGGCAATCCAGAAATGCCAGAAAATTATCAGCTGTCTCTGGATCATCTATCAACTATAGAGGAAGCTGGATAAATAGTCCAGGTCCATTGAGCCTAGTGTAGAATAACTTTGGGGCTTGGTAATATTTTTTTTT-CCTGTGGTAATTCCCTTATTTGCAGTTCAAGGCTATTATGGGAAGAAAACATAGATGGATTTTAGTTCTTCAAGGTTTTTATTGTAACTGTGCACCCTTTCATTCTTCAAGGTTTTTTGGTAACACTGCACCTTCAGGACCTGATGCCCAATTAAACTTTTTTTTAAGTTTTTTGGtttttttttaatGAAAACTAAATGCTATTTTTTCttttacttttaattgacatgtaataattgttcatatttagacgatgcagagtgatattttgatacacgtatacaatgtgtgatgatcaaatcagggtaattagca----tatcacctcaaacatttgtcatttttttatgttgggaacattcaga
>gene=chr20_74418-75418; species=rheMac
tggcaatccagaaatgccagaaaattatcagctgtctccggatcatctgttaactatgggggaagctggataaatagtccaggtcctttgagcctcatgtagaataactttggggcttgGTAATATTTTTTTTT-CCTGTGGTAATTCCCTTATTTGCAGTTCAAGGCTATTATGGGAAGAAAACA--------------------AATGATTTTA--------------------GTTCTTCAAGGTTTTTCTGTAACACTGCACCATTGGGACCTGATGCCCAATTAAACATTTTTTTAAGTTGTTTGGTCTTTTTTTAATAAAAACTAAATGCTATTTTTGCttttacttttagttgacatgtaataattgttcatacttagaagatgcagagtgatattttgatatatgtgtaccatgtgtaatgatcaaatcaaggtaattagcatatctatcacctcaaacatttgtcatttttttatgttgggaatattcaga
>gene=chr20_75010-76010; species=hg19
gtgtctatttcacataacggaatgtaacatgtcccccaggctcatccatgAGTCTGAGGCTTATTTGTAGCCTGGCTGCTGGGCTTCCCTGTGGGATTGTCCTCTGAGCAAACAGAACACAGCCATCCTGCTGGCCAGCAGTTGATAGATGATCTCATGATAATAACAGGTTATAACTCACCTTTTCTTGGATTTCTTGCTTTCCTGATTTCTACATTTCTCCACTGATTTTTTTTAAGGAGGAATTGTCTCTCAACTAAACTATTATATTCAAATCTTTGCTGGAGCTCTGCTCTGCTGGGGGTCTGCTTTAAGACTCTAGAGTCTTattctcctgttttgatctgacttatcttattggtccttttaagtcgtttcctcttatctgatctcttatctcttaatattgaaactcactagaatttaattctagtcctctttttttctcatattattccaacccaccatggtttaccaatttctgtactttaaatgctatc
>gene=chr20_75010-76010; species=bosTau
--------------------------------------------------------------------------------------------------------------------------------------------------------------------------------------------------------------------------------------------------------------------------------------------------------------------------------------------------------------------------------------------------------------------------------------------------------------------------------------------------------------------
>gene=chr20_75010-76010; species=calJac
------------------------------------------------------------------------------------------------------------------------------------------------------------------ATAACAGGTTataattcaccttttcttggatttcttgctttcctgatttctatatttctccactgatttttttgagggaggaattgcctctcaactaaactattatactcaaatctttgctggggctctgctttgctgggGGTCTGCTTTAAGATTCTAGTGtcttagtctcctgttttgctctgacttatcctattg----------gtcatttcctcttatctg-------atctcttaaaattgaaactcactagaattcaattctggtcctcgtttt-tctcatattattccaacccaccttggcttatcaatttctgtactttaaatgctatc
>gene=chr20_75010-76010; species=canFam
--------------------------------------------------------------------------------------------------------------------------------------------------------------------------ttttaactcctCTCTTTTTTACTTTCTAACTTCCCTAACTATCCCATTTCCAAACTGATTTT--GGGGGAGGAAAATGCCTCTCCATTCACTTATTATACTCAAAATATTCCCCAAGGTCTGCTTTGG-GAGAAACTAATCTAGTTCtccagtgtcccattctcctgttttgttctgacttacatggttgttccttttgtgcctttttgttctatttg-------agctctcaatattgacactcacccgaat-----cttggccctctttt-atcccatgttattccaactcattatactttatccattactgtagttttaat-----c
>gene=chr20_75010-76010; species=equCab
--------------------------------------------------------------tttcctactttggctgcagagctccccataggg--tgtgctctagtcgaccacagtagaacca----actg--------------------------------------tgtaactctcctcttcctcgctttcttacttccctaacttgcccatttccaaactgacttt--gggggtgggaaatgcctctcaactcaattattatactcaaatttttccccaaggtctgcttttg-ggaaaacGAATCTAATTCCCTAGTGTCTcattctcccatttagctctgacttacctggttattccttttgagtctttttgtcttatctg-------agctctcagtagtgacactcatcaaaatttaattttgacgttattcc-aactcacgtgattccaaattatcctacctttccccttgctgacctcctaatattata
>gene=chr20_75010-76010; species=gorGor
gtgtctatttcacataacggaaagtaacatgtcccccaggctcatccatgAGTCTGAGGCTT-TTTG-AGCCTGGCTGCTGGGCTTCCCTGTGGGATTGTCCTCTGAGCAAACAGAACACAGCCATCCTGCTGGCCAGCAGTTGATAGATGATCTCATGATAATAACAGGTTATAACTCACCTTTTCTTGGATTTCTTGCTCTCCTGATTTCTACATTTCTCCACTGATTTTTTTTAAGGAGGAATTGTCTCTCAACTAAACTATTATATTCAAATCTTTGCTGGAGCTCTGCTCTGCTGGGGGTCTGCTTTAAGACTCTAGAGTCTTattctcctgttttgatctgacttatcttattggtccttttaagtcgtttcctcttatctgatctcttatctcttaatattgaaactcactagaatttaattctagtcctctttttttctcatattattccaa-ccaccatggtttaccaatttctgtactttaaatgctatc
>gene=chr20_75010-76010; species=panTro
gtgtctatttcacataacggaatgtaacatgtcccccaggctcatccatgAGTCTGAGGCTTATTTGTAGCCTGGCTGCTGGGCTTCCCTGTGGGATTGTCCTCTGAGCAAACAGAACACAGCCATCCTGCTGGCCAGCAGTTGATAGATGATctcatgataataacaggttataactcaccttttcttggatttcttgctttcctgatttctacatttctccactgattttttttaaggaggaattgtctctcaactaaactattatattcaaatctttgctggagctctgctctgctgggggTCTGCTTTAAGACTCTAGAGTCTTattctcctgttttgatctgacttatcttattggtccttttaagtcgtttcctcttatctgatctcttatctcttaatattgaaactcactagaatttaattctagtcctctttttttctcatattattccaacccaccatggtttaccaatttctgtactttaaatgctatc
>gene=chr20_75010-76010; species=papHam
gtgtctatttcacttaacggaatgtaacatgtcccccaggctcatccatgAGTCTGAGGCTTATTTGTAGCCTGGCTGCTGGGCTTCCCTGTGGGATTGTCCTCTGAGCAAACAGAACACAGCCATGTTGCTGGCCAGCAGTTGATAGATGATCTCATGATAATAACAGGTTataactcaccttttattggatttcttgctttcctgatttctacatttctccactgatttttttgagggaggaattttctctcaactaaactattatattcaaatctttgctggagctctgctttgctgggggTCTGCTTTAAGACTCTAGTGTCTTATTCTCCCGTTCTGATCTGACTTATCTTATTGGTCCTTTTAAGTCGTTTCCTCTTATCTGATCTCTTATCTCTTAATATTGAAACTCACTAGAATTTAATTCTATTCCTCTTTTTTTCTCATATTATTTCAACCCACCATGGTTTATCAATTTCTGTACTTTAAATGCTATC
>gene=chr20_75010-76010; species=ponAbe
gtgtctatttcacttaacggaatgtaacatgtcccccaggctcatccatgAGTCTGAGGCTTATTTGTAGCCTGGCTGCTGGGCTTCCCTGTGGGATTGTCCTCTGAGCAAACAGAACACAGCCGTGCTGCTGGCCAGCAGTTGATAGATGATCTCATGATAATAACAGGTTataactcaccttttcttggatttcttgctttcctgatttctacatttctccactgatttttttgagggaggaattgtctctcaactaaactattacattcaaatctttgctggggctctgctttgctgggggTCTGCTTTAAAACTCTAGTGTCTTattctcctgttttgatctgacttatcttattggtccttttaagtcgtttcctcttatctgatctcttatctcttaatattgaaactcactagaatttaattctaatcctctttttttctcatattattccaacccaccatggtttatcaatttctgtactttaaatgctatc
>gene=chr20_75010-76010; species=rheMac
-------------------------------------AGGCTCATCCATGAGTCTGAGGCTTATTTGTAGCCTGGCTGCTGGGCTTCCCTGTGGGATTGTCCTCTGAGCAAAC--AACACAGCCATGTTGCTGGCCAGCAGTTGATAGATGATCTCATGATAATAACAGGTTATAACTCACCTTTTATTGGATTTCTTGCTTTCCTGATTTCTACATTTCTCCACTGATTTTTTTGAGGGAGGAATTTTCTCTCAACTAAACTATTATATTCAAATCTTTGCTGGAGCTCTGCTTTGCTGGGGGTCTGCTGTAAGACTCTAGTGTCTTATTCTCCCGTTCTGATCTGActtatcttattggtccttttaagtcgtttcctcttatctgatctcttatctcttaatattgaaactcactagaatttaattctattcctctttttttctcatattatttcaacccaccatggtttatcaatttctgtactttaaatgctatc
>gene=chr20_75029-76029; species=hg19
gaatgtaacatgtcccccaggctcatccatgAGTCTGAGGCTTATTTGTAGCCTGGCTGCTGGGCTTCCCTGTGGGATTGTCCTCTGAGCAAACAGAACACAGCCATCCTGCTGGCCAGCAGTTGATAGATGATCTCATGATAATAACAGGTTATAACTCACCTTTTCTTGGATTTCTTGCTTTCCTGATTTCTACATTTCTCCACTGATTTTTTTTAAGGAGGAATTGTCTCTCAACTAAACTATTATATTCAAATCTTTGCTGGAGCTCTGCTCTGCTGGGGGTCTGCTTTAAGACTCTAGAGTCTTattctcctgttttgatctgacttatcttattggtccttttaagtcgtttcctcttatctgatctcttatctcttaatattgaaactcactagaatttaattctagtcctctttttttctcatattattccaacccaccatggtttaccaatttctgtactttaaatgctatccataagcaatcacatttat
>gene=chr20_75029-76029; species=bosTau
--------------------------------------------------------------------------------------------------------------------------------------------------------------------------------------------------------------------------------------------------------------------------------------------------------------------------------------------------------------------------------------------------------------------------------------------------------------------------------------------------------------------
>gene=chr20_75029-76029; species=calJac
-----------------------------------------------------------------------------------------------------------------------------------------------ATAACAGGTTataattcaccttttcttggatttcttgctttcctgatttctatatttctccactgatttttttgagggaggaattgcctctcaactaaactattatactcaaatctttgctggggctctgctttgctgggGGTCTGCTTTAAGATTCTAGTGtcttagtctcctgttttgctctgacttatcctattg----------gtcatttcctcttatctg-------atctcttaaaattgaaactcactagaattcaattctggtcctcgtttt-tctcatattattccaacccaccttggcttatcaatttctgtactttaaatgctatccataagcaatcacatttat
>gene=chr20_75029-76029; species=canFam
-------------------------------------------------------------------------------------------------------------------------------------------------------ttttaactcctCTCTTTTTTACTTTCTAACTTCCCTAACTATCCCATTTCCAAACTGATTTT--GGGGGAGGAAAATGCCTCTCCATTCACTTATTATACTCAAAATATTCCCCAAGGTCTGCTTTGG-GAGAAACTAATCTAGTTCtccagtgtcccattctcctgttttgttctgacttacatggttgttccttttgtgcctttttgttctatttg-------agctctcaatattgacactcacccgaat-----cttggccctctttt-atcccatgttattccaactcattatactttatccattactgtagttttaat-----ctgtgag-------------
>gene=chr20_75029-76029; species=equCab
-------------------------------------------tttcctactttggctgcagagctccccataggg--tgtgctctagtcgaccacagtagaacca----actg--------------------------------------tgtaactctcctcttcctcgctttcttacttccctaacttgcccatttccaaactgacttt--gggggtgggaaatgcctctcaactcaattattatactcaaatttttccccaaggtctgcttttg-ggaaaacGAATCTAATTCCCTAGTGTCTcattctcccatttagctctgacttacctggttattccttttgagtctttttgtcttatctg-------agctctcagtagtgacactcatcaaaatttaattttgacgttattcc-aactcacgtgattccaaattatcctacctttccccttgctgacctcctaatattatatgttat------cagtgat
>gene=chr20_75029-76029; species=gorGor
gaaagtaacatgtcccccaggctcatccatgAGTCTGAGGCTT-TTTG-AGCCTGGCTGCTGGGCTTCCCTGTGGGATTGTCCTCTGAGCAAACAGAACACAGCCATCCTGCTGGCCAGCAGTTGATAGATGATCTCATGATAATAACAGGTTATAACTCACCTTTTCTTGGATTTCTTGCTCTCCTGATTTCTACATTTCTCCACTGATTTTTTTTAAGGAGGAATTGTCTCTCAACTAAACTATTATATTCAAATCTTTGCTGGAGCTCTGCTCTGCTGGGGGTCTGCTTTAAGACTCTAGAGTCTTattctcctgttttgatctgacttatcttattggtccttttaagtcgtttcctcttatctgatctcttatctcttaatattgaaactcactagaatttaattctagtcctctttttttctcatattattccaa-ccaccatggtttaccaatttctgtactttaaatgctatccataagcaatcacatttat
>gene=chr20_75029-76029; species=panTro
gaatgtaacatgtcccccaggctcatccatgAGTCTGAGGCTTATTTGTAGCCTGGCTGCTGGGCTTCCCTGTGGGATTGTCCTCTGAGCAAACAGAACACAGCCATCCTGCTGGCCAGCAGTTGATAGATGATctcatgataataacaggttataactcaccttttcttggatttcttgctttcctgatttctacatttctccactgattttttttaaggaggaattgtctctcaactaaactattatattcaaatctttgctggagctctgctctgctgggggTCTGCTTTAAGACTCTAGAGTCTTattctcctgttttgatctgacttatcttattggtccttttaagtcgtttcctcttatctgatctcttatctcttaatattgaaactcactagaatttaattctagtcctctttttttctcatattattccaacccaccatggtttaccaatttctgtactttaaatgctatccataagcaatcacatttat
>gene=chr20_75029-76029; species=papHam
gaatgtaacatgtcccccaggctcatccatgAGTCTGAGGCTTATTTGTAGCCTGGCTGCTGGGCTTCCCTGTGGGATTGTCCTCTGAGCAAACAGAACACAGCCATGTTGCTGGCCAGCAGTTGATAGATGATCTCATGATAATAACAGGTTataactcaccttttattggatttcttgctttcctgatttctacatttctccactgatttttttgagggaggaattttctctcaactaaactattatattcaaatctttgctggagctctgctttgctgggggTCTGCTTTAAGACTCTAGTGTCTTATTCTCCCGTTCTGATCTGACTTATCTTATTGGTCCTTTTAAGTCGTTTCCTCTTATCTGATCTCTTATCTCTTAATATTGAAACTCACTAGAATTTAATTCTATTCCTCTTTTTTTCTCATATTATTTCAACCCACCATGGTTTATCAATTTCTGTACTTTAAATGCTATCCGTAAGC-atcacatttat
>gene=chr20_75029-76029; species=ponAbe
gaatgtaacatgtcccccaggctcatccatgAGTCTGAGGCTTATTTGTAGCCTGGCTGCTGGGCTTCCCTGTGGGATTGTCCTCTGAGCAAACAGAACACAGCCGTGCTGCTGGCCAGCAGTTGATAGATGATCTCATGATAATAACAGGTTataactcaccttttcttggatttcttgctttcctgatttctacatttctccactgatttttttgagggaggaattgtctctcaactaaactattacattcaaatctttgctggggctctgctttgctgggggTCTGCTTTAAAACTCTAGTGTCTTattctcctgttttgatctgacttatcttattggtccttttaagtcgtttcctcttatctgatctcttatctcttaatattgaaactcactagaatttaattctaatcctctttttttctcatattattccaacccaccatggtttatcaatttctgtactttaaatgctatccataagcaatcacatttat
>gene=chr20_75029-76029; species=rheMac
------------------AGGCTCATCCATGAGTCTGAGGCTTATTTGTAGCCTGGCTGCTGGGCTTCCCTGTGGGATTGTCCTCTGAGCAAAC--AACACAGCCATGTTGCTGGCCAGCAGTTGATAGATGATCTCATGATAATAACAGGTTATAACTCACCTTTTATTGGATTTCTTGCTTTCCTGATTTCTACATTTCTCCACTGATTTTTTTGAGGGAGGAATTTTCTCTCAACTAAACTATTATATTCAAATCTTTGCTGGAGCTCTGCTTTGCTGGGGGTCTGCTGTAAGACTCTAGTGTCTTATTCTCCCGTTCTGATCTGActtatcttattggtccttttaagtcgtttcctcttatctgatctcttatctcttaatattgaaactcactagaatttaattctattcctctttttttctcatattatttcaacccaccatggtttatcaatttctgtactttaaatgctatccgtaagc-atcacatttat
>gene=chr20_75025-76025; species=hg19
aacggaatgtaacatgtcccccaggctcatccatgAGTCTGAGGCTTATTTGTAGCCTGGCTGCTGGGCTTCCCTGTGGGATTGTCCTCTGAGCAAACAGAACACAGCCATCCTGCTGGCCAGCAGTTGATAGATGATCTCATGATAATAACAGGTTATAACTCACCTTTTCTTGGATTTCTTGCTTTCCTGATTTCTACATTTCTCCACTGATTTTTTTTAAGGAGGAATTGTCTCTCAACTAAACTATTATATTCAAATCTTTGCTGGAGCTCTGCTCTGCTGGGGGTCTGCTTTAAGACTCTAGAGTCTTattctcctgttttgatctgacttatcttattggtccttttaagtcgtttcctcttatctgatctcttatctcttaatattgaaactcactagaatttaattctagtcctctttttttctcatattattccaacccaccatggtttaccaatttctgtactttaaatgctatccataagcaatcacat
>gene=chr20_75025-76025; species=bosTau
--------------------------------------------------------------------------------------------------------------------------------------------------------------------------------------------------------------------------------------------------------------------------------------------------------------------------------------------------------------------------------------------------------------------------------------------------------------------------------------------------------------------
>gene=chr20_75025-76025; species=calJac
---------------------------------------------------------------------------------------------------------------------------------------------------ATAACAGGTTataattcaccttttcttggatttcttgctttcctgatttctatatttctccactgatttttttgagggaggaattgcctctcaactaaactattatactcaaatctttgctggggctctgctttgctgggGGTCTGCTTTAAGATTCTAGTGtcttagtctcctgttttgctctgacttatcctattg----------gtcatttcctcttatctg-------atctcttaaaattgaaactcactagaattcaattctggtcctcgtttt-tctcatattattccaacccaccttggcttatcaatttctgtactttaaatgctatccataagcaatcacat
>gene=chr20_75025-76025; species=canFam
-----------------------------------------------------------------------------------------------------------------------------------------------------------ttttaactcctCTCTTTTTTACTTTCTAACTTCCCTAACTATCCCATTTCCAAACTGATTTT--GGGGGAGGAAAATGCCTCTCCATTCACTTATTATACTCAAAATATTCCCCAAGGTCTGCTTTGG-GAGAAACTAATCTAGTTCtccagtgtcccattctcctgttttgttctgacttacatggttgttccttttgtgcctttttgttctatttg-------agctctcaatattgacactcacccgaat-----cttggccctctttt-atcccatgttattccaactcattatactttatccattactgtagttttaat-----ctgtgag---------
>gene=chr20_75025-76025; species=equCab
-----------------------------------------------tttcctactttggctgcagagctccccataggg--tgtgctctagtcgaccacagtagaacca----actg--------------------------------------tgtaactctcctcttcctcgctttcttacttccctaacttgcccatttccaaactgacttt--gggggtgggaaatgcctctcaactcaattattatactcaaatttttccccaaggtctgcttttg-ggaaaacGAATCTAATTCCCTAGTGTCTcattctcccatttagctctgacttacctggttattccttttgagtctttttgtcttatctg-------agctctcagtagtgacactcatcaaaatttaattttgacgttattcc-aactcacgtgattccaaattatcctacctttccccttgctgacctcctaatattatatgttat------cag
>gene=chr20_75025-76025; species=gorGor
aacggaaagtaacatgtcccccaggctcatccatgAGTCTGAGGCTT-TTTG-AGCCTGGCTGCTGGGCTTCCCTGTGGGATTGTCCTCTGAGCAAACAGAACACAGCCATCCTGCTGGCCAGCAGTTGATAGATGATCTCATGATAATAACAGGTTATAACTCACCTTTTCTTGGATTTCTTGCTCTCCTGATTTCTACATTTCTCCACTGATTTTTTTTAAGGAGGAATTGTCTCTCAACTAAACTATTATATTCAAATCTTTGCTGGAGCTCTGCTCTGCTGGGGGTCTGCTTTAAGACTCTAGAGTCTTattctcctgttttgatctgacttatcttattggtccttttaagtcgtttcctcttatctgatctcttatctcttaatattgaaactcactagaatttaattctagtcctctttttttctcatattattccaa-ccaccatggtttaccaatttctgtactttaaatgctatccataagcaatcacat
>gene=chr20_75025-76025; species=panTro
aacggaatgtaacatgtcccccaggctcatccatgAGTCTGAGGCTTATTTGTAGCCTGGCTGCTGGGCTTCCCTGTGGGATTGTCCTCTGAGCAAACAGAACACAGCCATCCTGCTGGCCAGCAGTTGATAGATGATctcatgataataacaggttataactcaccttttcttggatttcttgctttcctgatttctacatttctccactgattttttttaaggaggaattgtctctcaactaaactattatattcaaatctttgctggagctctgctctgctgggggTCTGCTTTAAGACTCTAGAGTCTTattctcctgttttgatctgacttatcttattggtccttttaagtcgtttcctcttatctgatctcttatctcttaatattgaaactcactagaatttaattctagtcctctttttttctcatattattccaacccaccatggtttaccaatttctgtactttaaatgctatccataagcaatcacat
>gene=chr20_75025-76025; species=papHam
aacggaatgtaacatgtcccccaggctcatccatgAGTCTGAGGCTTATTTGTAGCCTGGCTGCTGGGCTTCCCTGTGGGATTGTCCTCTGAGCAAACAGAACACAGCCATGTTGCTGGCCAGCAGTTGATAGATGATCTCATGATAATAACAGGTTataactcaccttttattggatttcttgctttcctgatttctacatttctccactgatttttttgagggaggaattttctctcaactaaactattatattcaaatctttgctggagctctgctttgctgggggTCTGCTTTAAGACTCTAGTGTCTTATTCTCCCGTTCTGATCTGACTTATCTTATTGGTCCTTTTAAGTCGTTTCCTCTTATCTGATCTCTTATCTCTTAATATTGAAACTCACTAGAATTTAATTCTATTCCTCTTTTTTTCTCATATTATTTCAACCCACCATGGTTTATCAATTTCTGTACTTTAAATGCTATCCGTAAGC-atcacat
>gene=chr20_75025-76025; species=ponAbe
aacggaatgtaacatgtcccccaggctcatccatgAGTCTGAGGCTTATTTGTAGCCTGGCTGCTGGGCTTCCCTGTGGGATTGTCCTCTGAGCAAACAGAACACAGCCGTGCTGCTGGCCAGCAGTTGATAGATGATCTCATGATAATAACAGGTTataactcaccttttcttggatttcttgctttcctgatttctacatttctccactgatttttttgagggaggaattgtctctcaactaaactattacattcaaatctttgctggggctctgctttgctgggggTCTGCTTTAAAACTCTAGTGTCTTattctcctgttttgatctgacttatcttattggtccttttaagtcgtttcctcttatctgatctcttatctcttaatattgaaactcactagaatttaattctaatcctctttttttctcatattattccaacccaccatggtttatcaatttctgtactttaaatgctatccataagcaatcacat
>gene=chr20_75025-76025; species=rheMac
----------------------AGGCTCATCCATGAGTCTGAGGCTTATTTGTAGCCTGGCTGCTGGGCTTCCCTGTGGGATTGTCCTCTGAGCAAAC--AACACAGCCATGTTGCTGGCCAGCAGTTGATAGATGATCTCATGATAATAACAGGTTATAACTCACCTTTTATTGGATTTCTTGCTTTCCTGATTTCTACATTTCTCCACTGATTTTTTTGAGGGAGGAATTTTCTCTCAACTAAACTATTATATTCAAATCTTTGCTGGAGCTCTGCTTTGCTGGGGGTCTGCTGTAAGACTCTAGTGTCTTATTCTCCCGTTCTGATCTGActtatcttattggtccttttaagtcgtttcctcttatctgatctcttatctcttaatattgaaactcactagaatttaattctattcctctttttttctcatattatttcaacccaccatggtttatcaatttctgtactttaaatgctatccgtaagc-atcacat
>gene=chr20_75077-76077; species=hg19
GAGGCTTATTTGTAGCCTGGCTGCTGGGCTTCCCTGTGGGATTGTCCTCTGAGCAAACAGAACACAGCCATCCTGCTGGCCAGCAGTTGATAGATGATCTCATGATAATAACAGGTTATAACTCACCTTTTCTTGGATTTCTTGCTTTCCTGATTTCTACATTTCTCCACTGATTTTTTTTAAGGAGGAATTGTCTCTCAACTAAACTATTATATTCAAATCTTTGCTGGAGCTCTGCTCTGCTGGGGGTCTGCTTTAAGACTCTAGAGTCTTattctcctgttttgatctgacttatcttattggtccttttaagtcgtttcctcttatctgatctcttatctcttaatattgaaactcactagaatttaattctagtcctctttttttctcatattattccaacccaccatggtttaccaatttctgtactttaaatgctatccataagcaatcacatttattgatttgcatatgtcgaaccaaccttgcattccaag
>gene=chr20_75077-76077; species=bosTau
--------------------------------------------------------------------------------------------------------------------------------------------------------------------------------------------------------------------------------------------------------------------------------------------------------------------------------------------------------------------------------------------------------------------------------------------------------------------------------------------------------------------
>gene=chr20_75077-76077; species=calJac
-----------------------------------------------------------------------------------------------------------ATAACAGGTTataattcaccttttcttggatttcttgctttcctgatttctatatttctccactgatttttttgagggaggaattgcctctcaactaaactattatactcaaatctttgctggggctctgctttgctgggGGTCTGCTTTAAGATTCTAGTGtcttagtctcctgttttgctctgacttatcctattg----------gtcatttcctcttatctg-------atctcttaaaattgaaactcactagaattcaattctggtcctcgtttt-tctcatattattccaacccaccttggcttatcaatttctgtactttaaatgctatccataagcaatcacatttatttatttgcatatgttgaaccaaccttgcatcc----
>gene=chr20_75077-76077; species=canFam
-------------------------------------------------------------------------------------------------------------------ttttaactcctCTCTTTTTTACTTTCTAACTTCCCTAACTATCCCATTTCCAAACTGATTTT--GGGGGAGGAAAATGCCTCTCCATTCACTTATTATACTCAAAATATTCCCCAAGGTCTGCTTTGG-GAGAAACTAATCTAGTTCtccagtgtcccattctcctgttttgttctgacttacatggttgttccttttgtgcctttttgttctatttg-------agctctcaatattgacactcacccgaat-----cttggccctctttt-atcccatgttattccaactcattatactttatccattactgtagttttaat-----ctgtgag-------------------------------------------------
>gene=chr20_75077-76077; species=equCab
-------tttcctactttggctgcagagctccccataggg--tgtgctctagtcgaccacagtagaacca----actg--------------------------------------tgtaactctcctcttcctcgctttcttacttccctaacttgcccatttccaaactgacttt--gggggtgggaaatgcctctcaactcaattattatactcaaatttttccccaaggtctgcttttg-ggaaaacGAATCTAATTCCCTAGTGTCTcattctcccatttagctctgacttacctggttattccttttgagtctttttgtcttatctg-------agctctcagtagtgacactcatcaaaatttaattttgacgttattcc-aactcacgtgattccaaattatcctacctttccccttgctgacctcctaatattatatgttat------cagtgattaatttg-acatctagagtcaaacttgtctactgag
>gene=chr20_75077-76077; species=gorGor
GAGGCTT-TTTG-AGCCTGGCTGCTGGGCTTCCCTGTGGGATTGTCCTCTGAGCAAACAGAACACAGCCATCCTGCTGGCCAGCAGTTGATAGATGATCTCATGATAATAACAGGTTATAACTCACCTTTTCTTGGATTTCTTGCTCTCCTGATTTCTACATTTCTCCACTGATTTTTTTTAAGGAGGAATTGTCTCTCAACTAAACTATTATATTCAAATCTTTGCTGGAGCTCTGCTCTGCTGGGGGTCTGCTTTAAGACTCTAGAGTCTTattctcctgttttgatctgacttatcttattggtccttttaagtcgtttcctcttatctgatctcttatctcttaatattgaaactcactagaatttaattctagtcctctttttttctcatattattccaa-ccaccatggtttaccaatttctgtactttaaatgctatccataagcaatcacatttattgatttgcatatgtcaaa-caaccttgcattccaag
>gene=chr20_75077-76077; species=panTro
GAGGCTTATTTGTAGCCTGGCTGCTGGGCTTCCCTGTGGGATTGTCCTCTGAGCAAACAGAACACAGCCATCCTGCTGGCCAGCAGTTGATAGATGATctcatgataataacaggttataactcaccttttcttggatttcttgctttcctgatttctacatttctccactgattttttttaaggaggaattgtctctcaactaaactattatattcaaatctttgctggagctctgctctgctgggggTCTGCTTTAAGACTCTAGAGTCTTattctcctgttttgatctgacttatcttattggtccttttaagtcgtttcctcttatctgatctcttatctcttaatattgaaactcactagaatttaattctagtcctctttttttctcatattattccaacccaccatggtttaccaatttctgtactttaaatgctatccataagcaatcacatttattgatttgcatatgccgaaccaaccttgcattccaag
>gene=chr20_75077-76077; species=papHam
GAGGCTTATTTGTAGCCTGGCTGCTGGGCTTCCCTGTGGGATTGTCCTCTGAGCAAACAGAACACAGCCATGTTGCTGGCCAGCAGTTGATAGATGATCTCATGATAATAACAGGTTataactcaccttttattggatttcttgctttcctgatttctacatttctccactgatttttttgagggaggaattttctctcaactaaactattatattcaaatctttgctggagctctgctttgctgggggTCTGCTTTAAGACTCTAGTGTCTTATTCTCCCGTTCTGATCTGACTTATCTTATTGGTCCTTTTAAGTCGTTTCCTCTTATCTGATCTCTTATCTCTTAATATTGAAACTCACTAGAATTTAATTCTATTCCTCTTTTTTTCTCATATTATTTCAACCCACCATGGTTTATCAATTTCTGTACTTTAAATGCTATCCGTAAGC-atcacatttattgatttgcatatgtcaaaccaaccttgcttcccaag
>gene=chr20_75077-76077; species=ponAbe
GAGGCTTATTTGTAGCCTGGCTGCTGGGCTTCCCTGTGGGATTGTCCTCTGAGCAAACAGAACACAGCCGTGCTGCTGGCCAGCAGTTGATAGATGATCTCATGATAATAACAGGTTataactcaccttttcttggatttcttgctttcctgatttctacatttctccactgatttttttgagggaggaattgtctctcaactaaactattacattcaaatctttgctggggctctgctttgctgggggTCTGCTTTAAAACTCTAGTGTCTTattctcctgttttgatctgacttatcttattggtccttttaagtcgtttcctcttatctgatctcttatctcttaatattgaaactcactagaatttaattctaatcctctttttttctcatattattccaacccaccatggtttatcaatttctgtactttaaatgctatccataagcaatcacatttattgatttgcatatgtcaaaccaaccttgcatccgaag
>gene=chr20_75077-76077; species=rheMac
GAGGCTTATTTGTAGCCTGGCTGCTGGGCTTCCCTGTGGGATTGTCCTCTGAGCAAAC--AACACAGCCATGTTGCTGGCCAGCAGTTGATAGATGATCTCATGATAATAACAGGTTATAACTCACCTTTTATTGGATTTCTTGCTTTCCTGATTTCTACATTTCTCCACTGATTTTTTTGAGGGAGGAATTTTCTCTCAACTAAACTATTATATTCAAATCTTTGCTGGAGCTCTGCTTTGCTGGGGGTCTGCTGTAAGACTCTAGTGTCTTATTCTCCCGTTCTGATCTGActtatcttattggtccttttaagtcgtttcctcttatctgatctcttatctcttaatattgaaactcactagaatttaattctattcctctttttttctcatattatttcaacccaccatggtttatcaatttctgtactttaaatgctatccgtaagc-atcacatttattgatttgcatatgtcaaaccaaccttgctccccaag
>gene=chr20_75464-76464; species=hg19
ATAACAGGTTATAACTCACCTTTTCTTGGATTTCTTGCTTTCCTGATTTCTACATTTCTCCACTGATTTTTTTTAAGGAGGAATTGTCTCTCAACTAAACTATTATATTCAAATCTTTGCTGGAGCTCTGCTCTGCTGGGGGTCTGCTTTAAGACTCTAGAGTCTTattctcctgttttgatctgacttatcttattggtccttttaagtcgtttcctcttatctgatctcttatctcttaatattgaaactcactagaatttaattctagtcctctttttttctcatattattccaacccaccatggtttaccaatttctgtactttaaatgctatccataagcaatcacatttattgatttgcatatgtcgaaccaaccttgcattccaaggataaaggctacttgatcgtagtggataagctttttgatgtgctgctggattcagtttgctactattttgttcaggatttttgcactgatgttcatcaaggatactg
>gene=chr20_75464-76464; species=bosTau
--------------------------------------------------------------------------------------------------------------------------------------------------------------------------------------------------------------------------------------------------------------------------------------------------------------------------------------------------------------------------------------------------------------------------------------------------------------------------------------------------------------------
>gene=chr20_75464-76464; species=calJac
ATAACAGGTTataattcaccttttcttggatttcttgctttcctgatttctatatttctccactgatttttttgagggaggaattgcctctcaactaaactattatactcaaatctttgctggggctctgctttgctgggGGTCTGCTTTAAGATTCTAGTGtcttagtctcctgttttgctctgacttatcctattg----------gtcatttcctcttatctg-------atctcttaaaattgaaactcactagaattcaattctggtcctcgtttt-tctcatattattccaacccaccttggcttatcaatttctgtactttaaatgctatccataagcaatcacatttatttatttgcatatgttgaaccaaccttgcatcc--------------------------------------ttgatatgctgctagattcagtttgccagtattttgctcaggatttttgcactgactttcatcaaggatactg
>gene=chr20_75464-76464; species=canFam
--------ttttaactcctCTCTTTTTTACTTTCTAACTTCCCTAACTATCCCATTTCCAAACTGATTTT--GGGGGAGGAAAATGCCTCTCCATTCACTTATTATACTCAAAATATTCCCCAAGGTCTGCTTTGG-GAGAAACTAATCTAGTTCtccagtgtcccattctcctgttttgttctgacttacatggttgttccttttgtgcctttttgttctatttg-------agctctcaatattgacactcacccgaat-----cttggccctctttt-atcccatgttattccaactcattatactttatccattactgtagttttaat-----ctgtgag------------------------------------------------------------------------------------------------------------------------------------------------------------
>gene=chr20_75464-76464; species=equCab
---------tgtaactctcctcttcctcgctttcttacttccctaacttgcccatttccaaactgacttt--gggggtgggaaatgcctctcaactcaattattatactcaaatttttccccaaggtctgcttttg-ggaaaacGAATCTAATTCCCTAGTGTCTcattctcccatttagctctgacttacctggttattccttttgagtctttttgtcttatctg-------agctctcagtagtgacactcatcaaaatttaattttgacgttattcc-aactcacgtgattccaaattatcctacctttccccttgctgacctcctaatattatatgttat------cagtgattaatttg-acatctagagtcaaacttgtctactgag-----------------------------------------------------------------------------------------------------------
>gene=chr20_75464-76464; species=gorGor
ATAACAGGTTATAACTCACCTTTTCTTGGATTTCTTGCTCTCCTGATTTCTACATTTCTCCACTGATTTTTTTTAAGGAGGAATTGTCTCTCAACTAAACTATTATATTCAAATCTTTGCTGGAGCTCTGCTCTGCTGGGGGTCTGCTTTAAGACTCTAGAGTCTTattctcctgttttgatctgacttatcttattggtccttttaagtcgtttcctcttatctgatctcttatctcttaatattgaaactcactagaatttaattctagtcctctttttttctcatattattccaa-ccaccatggtttaccaatttctgtactttaaatgctatccataagcaatcacatttattgatttgcatatgtcaaa-caaccttgcattccaaggataaaggctacttgatcgtagtggataagctttttgatgtgctgctggattcagtttgctactattttgttcaggatttttgcactgatgttcatcaaggatactg
>gene=chr20_75464-76464; species=panTro
ataacaggttataactcaccttttcttggatttcttgctttcctgatttctacatttctccactgattttttttaaggaggaattgtctctcaactaaactattatattcaaatctttgctggagctctgctctgctgggggTCTGCTTTAAGACTCTAGAGTCTTattctcctgttttgatctgacttatcttattggtccttttaagtcgtttcctcttatctgatctcttatctcttaatattgaaactcactagaatttaattctagtcctctttttttctcatattattccaacccaccatggtttaccaatttctgtactttaaatgctatccataagcaatcacatttattgatttgcatatgccgaaccaaccttgcattccaaggataaaggctacttgattgtagtggataagctttttgatgtgctgctggattcagtttgctactattttgttcaggatttttgcactgatgttcatcaaggatactg
>gene=chr20_75464-76464; species=papHam
ATAACAGGTTataactcaccttttattggatttcttgctttcctgatttctacatttctccactgatttttttgagggaggaattttctctcaactaaactattatattcaaatctttgctggagctctgctttgctgggggTCTGCTTTAAGACTCTAGTGTCTTATTCTCCCGTTCTGATCTGACTTATCTTATTGGTCCTTTTAAGTCGTTTCCTCTTATCTGATCTCTTATCTCTTAATATTGAAACTCACTAGAATTTAATTCTATTCCTCTTTTTTTCTCATATTATTTCAACCCACCATGGTTTATCAATTTCTGTACTTTAAATGCTATCCGTAAGC-atcacatttattgatttgcatatgtcaaaccaaccttgcttcccaaggataaaggctacttgatcgtagtgggtaagctttttgatgtgctgctggattcagtttgctactattttgttcaggatttttgcactgacgttcatcaaggatactg
>gene=chr20_75464-76464; species=ponAbe
ATAACAGGTTataactcaccttttcttggatttcttgctttcctgatttctacatttctccactgatttttttgagggaggaattgtctctcaactaaactattacattcaaatctttgctggggctctgctttgctgggggTCTGCTTTAAAACTCTAGTGTCTTattctcctgttttgatctgacttatcttattggtccttttaagtcgtttcctcttatctgatctcttatctcttaatattgaaactcactagaatttaattctaatcctctttttttctcatattattccaacccaccatggtttatcaatttctgtactttaaatgctatccataagcaatcacatttattgatttgcatatgtcaaaccaaccttgcatccgaaggataaaggctacttgatcatagtggagaagctttttgatgtgctgctggattccgtttgctactattttgttcaggatttttgcactgatgttcatcaaggatactg
>gene=chr20_75464-76464; species=rheMac
ATAACAGGTTATAACTCACCTTTTATTGGATTTCTTGCTTTCCTGATTTCTACATTTCTCCACTGATTTTTTTGAGGGAGGAATTTTCTCTCAACTAAACTATTATATTCAAATCTTTGCTGGAGCTCTGCTTTGCTGGGGGTCTGCTGTAAGACTCTAGTGTCTTATTCTCCCGTTCTGATCTGActtatcttattggtccttttaagtcgtttcctcttatctgatctcttatctcttaatattgaaactcactagaatttaattctattcctctttttttctcatattatttcaacccaccatggtttatcaatttctgtactttaaatgctatccgtaagc-atcacatttattgatttgcatatgtcaaaccaaccttgctccccaaggataaaggctacttgatcgtagtgggtaagctttttgatgtgctgctggattcagtttgctactattttgttcaggatttttgcactgacgttcatcaaggatactg
>gene=chr20_75484-76484; species=hg19
ATAACAGGTTATAACTCACCTTTTCTTGGATTTCTTGCTTTCCTGATTTCTACATTTCTCCACTGATTTTTTTTAAGGAGGAATTGTCTCTCAACTAAACTATTATATTCAAATCTTTGCTGGAGCTCTGCTCTGCTGGGGGTCTGCTTTAAGACTCTAGAGTCTTattctcctgttttgatctgacttatcttattggtccttttaagtcgtttcctcttatctgatctcttatctcttaatattgaaactcactagaatttaattctagtcctctttttttctcatattattccaacccaccatggtttaccaatttctgtactttaaatgctatccataagcaatcacatttattgatttgcatatgtcgaaccaaccttgcattccaaggataaaggctacttgatcgtagtggataagctttttgatgtgctgctggattcagtttgctactattttgttcaggatttttgcactgatgttcatcaaggatactg
>gene=chr20_75484-76484; species=bosTau
--------------------------------------------------------------------------------------------------------------------------------------------------------------------------------------------------------------------------------------------------------------------------------------------------------------------------------------------------------------------------------------------------------------------------------------------------------------------------------------------------------------------
>gene=chr20_75484-76484; species=calJac
ATAACAGGTTataattcaccttttcttggatttcttgctttcctgatttctatatttctccactgatttttttgagggaggaattgcctctcaactaaactattatactcaaatctttgctggggctctgctttgctgggGGTCTGCTTTAAGATTCTAGTGtcttagtctcctgttttgctctgacttatcctattg----------gtcatttcctcttatctg-------atctcttaaaattgaaactcactagaattcaattctggtcctcgtttt-tctcatattattccaacccaccttggcttatcaatttctgtactttaaatgctatccataagcaatcacatttatttatttgcatatgttgaaccaaccttgcatcc--------------------------------------ttgatatgctgctagattcagtttgccagtattttgctcaggatttttgcactgactttcatcaaggatactg
>gene=chr20_75484-76484; species=canFam
--------ttttaactcctCTCTTTTTTACTTTCTAACTTCCCTAACTATCCCATTTCCAAACTGATTTT--GGGGGAGGAAAATGCCTCTCCATTCACTTATTATACTCAAAATATTCCCCAAGGTCTGCTTTGG-GAGAAACTAATCTAGTTCtccagtgtcccattctcctgttttgttctgacttacatggttgttccttttgtgcctttttgttctatttg-------agctctcaatattgacactcacccgaat-----cttggccctctttt-atcccatgttattccaactcattatactttatccattactgtagttttaat-----ctgtgag------------------------------------------------------------------------------------------------------------------------------------------------------------
>gene=chr20_75484-76484; species=equCab
---------tgtaactctcctcttcctcgctttcttacttccctaacttgcccatttccaaactgacttt--gggggtgggaaatgcctctcaactcaattattatactcaaatttttccccaaggtctgcttttg-ggaaaacGAATCTAATTCCCTAGTGTCTcattctcccatttagctctgacttacctggttattccttttgagtctttttgtcttatctg-------agctctcagtagtgacactcatcaaaatttaattttgacgttattcc-aactcacgtgattccaaattatcctacctttccccttgctgacctcctaatattatatgttat------cagtgattaatttg-acatctagagtcaaacttgtctactgag-----------------------------------------------------------------------------------------------------------
>gene=chr20_75484-76484; species=gorGor
ATAACAGGTTATAACTCACCTTTTCTTGGATTTCTTGCTCTCCTGATTTCTACATTTCTCCACTGATTTTTTTTAAGGAGGAATTGTCTCTCAACTAAACTATTATATTCAAATCTTTGCTGGAGCTCTGCTCTGCTGGGGGTCTGCTTTAAGACTCTAGAGTCTTattctcctgttttgatctgacttatcttattggtccttttaagtcgtttcctcttatctgatctcttatctcttaatattgaaactcactagaatttaattctagtcctctttttttctcatattattccaa-ccaccatggtttaccaatttctgtactttaaatgctatccataagcaatcacatttattgatttgcatatgtcaaa-caaccttgcattccaaggataaaggctacttgatcgtagtggataagctttttgatgtgctgctggattcagtttgctactattttgttcaggatttttgcactgatgttcatcaaggatactg
>gene=chr20_75484-76484; species=panTro
ataacaggttataactcaccttttcttggatttcttgctttcctgatttctacatttctccactgattttttttaaggaggaattgtctctcaactaaactattatattcaaatctttgctggagctctgctctgctgggggTCTGCTTTAAGACTCTAGAGTCTTattctcctgttttgatctgacttatcttattggtccttttaagtcgtttcctcttatctgatctcttatctcttaatattgaaactcactagaatttaattctagtcctctttttttctcatattattccaacccaccatggtttaccaatttctgtactttaaatgctatccataagcaatcacatttattgatttgcatatgccgaaccaaccttgcattccaaggataaaggctacttgattgtagtggataagctttttgatgtgctgctggattcagtttgctactattttgttcaggatttttgcactgatgttcatcaaggatactg
>gene=chr20_75484-76484; species=papHam
ATAACAGGTTataactcaccttttattggatttcttgctttcctgatttctacatttctccactgatttttttgagggaggaattttctctcaactaaactattatattcaaatctttgctggagctctgctttgctgggggTCTGCTTTAAGACTCTAGTGTCTTATTCTCCCGTTCTGATCTGACTTATCTTATTGGTCCTTTTAAGTCGTTTCCTCTTATCTGATCTCTTATCTCTTAATATTGAAACTCACTAGAATTTAATTCTATTCCTCTTTTTTTCTCATATTATTTCAACCCACCATGGTTTATCAATTTCTGTACTTTAAATGCTATCCGTAAGC-atcacatttattgatttgcatatgtcaaaccaaccttgcttcccaaggataaaggctacttgatcgtagtgggtaagctttttgatgtgctgctggattcagtttgctactattttgttcaggatttttgcactgacgttcatcaaggatactg
>gene=chr20_75484-76484; species=ponAbe
ATAACAGGTTataactcaccttttcttggatttcttgctttcctgatttctacatttctccactgatttttttgagggaggaattgtctctcaactaaactattacattcaaatctttgctggggctctgctttgctgggggTCTGCTTTAAAACTCTAGTGTCTTattctcctgttttgatctgacttatcttattggtccttttaagtcgtttcctcttatctgatctcttatctcttaatattgaaactcactagaatttaattctaatcctctttttttctcatattattccaacccaccatggtttatcaatttctgtactttaaatgctatccataagcaatcacatttattgatttgcatatgtcaaaccaaccttgcatccgaaggataaaggctacttgatcatagtggagaagctttttgatgtgctgctggattccgtttgctactattttgttcaggatttttgcactgatgttcatcaaggatactg
>gene=chr20_75484-76484; species=rheMac
ATAACAGGTTATAACTCACCTTTTATTGGATTTCTTGCTTTCCTGATTTCTACATTTCTCCACTGATTTTTTTGAGGGAGGAATTTTCTCTCAACTAAACTATTATATTCAAATCTTTGCTGGAGCTCTGCTTTGCTGGGGGTCTGCTGTAAGACTCTAGTGTCTTATTCTCCCGTTCTGATCTGActtatcttattggtccttttaagtcgtttcctcttatctgatctcttatctcttaatattgaaactcactagaatttaattctattcctctttttttctcatattatttcaacccaccatggtttatcaatttctgtactttaaatgctatccgtaagc-atcacatttattgatttgcatatgtcaaaccaaccttgctccccaaggataaaggctacttgatcgtagtgggtaagctttttgatgtgctgctggattcagtttgctactattttgttcaggatttttgcactgacgttcatcaaggatactg
>gene=chr20_76388-77388; species=hg19
AGTATGctctctctctctccgtccctctctttttctacatttctccttttctcCATACAACTTCTTTGATGGCACATAGCACAATTTTAATATACACTTTTTGTTCTCCTGTTTGTCTCTTACAATGGCTTTTTGTATTTGACATCATATTAGTCTAGATGTCAGTCAGTGTAAATTTTTGAATGAATGAAAAGTTGTTATGTTGATGCCAGAGTTAAAAATTTGACCTATATTTTATTCTCTACAGGTAGCTTTGAACCCCAAAAATGTTGGAAGAATAATGTAGGACATTGCAGAAGACGATGTTTAGATACTGAAAGGTACATACTTCTTTGTAGGAACAAGCTATCATGCTGCATTTCTATAATATCACATGAATATACTCGACGACCAGCATTTCCTGTGATTCACCTAGAGGATATAACATTGGATTATAGTGATGTGGACTCTTTTACTGGTTCCCCAGTATCTATGTTGAATGATCTGATAACATTTGACAC
>gene=chr20_76388-77388; species=bosTau
------ctctctcctgcctccttcccctccttcactctgtc-cctcttccCACCCATCAATTTCCTTAATGGCACATGTCACAGTTTTACTATAAAGTTTTAGCTTTCTTCTTTGTCTCTCCAAATGGCTTGTAGTAT-TTTTATCATATTATTTTAGATGGCAATTAGT--AAATTTTTGAGTTAG----GGTTTGTCATCTTGTTGCTAGAGTTTAAAAATTAA-CTGTATTTTATTCACTGTAGCTGGCTGGTTTGTTGAAAGATGCTGGAAGAATAATATAGGACACTGCAGAAAACGATGCTTCCATATCGAAAGGTACAAACTCCTTTGTATGAACAAGCTATCATGCTGCATTCCAACCAGTGATGATCCATACACTCAGTGGCCAATCCACCCCACATTACTG---GAAGATGTAACTGCTGAATTCATTACACGGGATGATATTCCCTTTACCCCTGTATCTGGGATGGATGATTCATTCACAATTGAAAT
>gene=chr20_76388-77388; species=calJac
AGTATtctctctctctctccctccctctctttttctacctttctccttttctcCACACAACTTCTTTGATGGCACATAGCACAATTTTAATATATACCTTCTGTTCTCCTGTTTGTCTCTTTCAATGGCATTTTCTATTTGACATCACATTAGTCTTGATGTCAGTTAGTGTAAATTTTGGAATGAATGTAAAATTGTTATGTTGATGCTAGAGTT-AAAATTTGACCTATATTTTATTATCTACAGGTAGCTTTGCACCCCAAAAATGTTGGAAGAATGATATAGGATATTGCAGAAGACGATGTTTAGATACTGAAAGGTACATACTTCTTTGTAGGAACAAGCTATCATGCTGCATTTCCATAATATCACATGAATACACTCGACAACCAGCATTTCCTGCGATTCAGCTAGAGGATATAACATTTGATTATAATTATGTGGACTTTTTTACTGGTTCCCCAGTGTCTGGGTTGAATGATCTGGTAACATTTGGAAC
>gene=chr20_76388-77388; species=canFam
tgttggtctctctcttcctcctgctcttccctttttccttctctCTCCCCCGCCCC-CCATTTCCTTGATGGCATATCACACAGATTTAATATACAGTTTCAGTTTTCTTTCCTG--TCTCCCAATAGCTTATAGTAT---TGATCATATTACTTTAGATGGGAGTTAAT--AGAATTTTGAATTAA----TGCTTACCATATTGTTGCTAGAGTTAAAAACTTGATCTACTCTTTATTCCCTGCAGCTGGCTGGGAAACTGAAAGATGTTGGAAGGATAATATAGGACACTGCAGAAAACGATGCTTTCATGTTGAGAGGTACAAGCTTCTTTGTATGAACAAGCTAATATGCTGCATTCCTAAAGATGATCATGGATACACAAAAATGCCACCACGTCTTGAACCCATTAAAGAAGAGATAACTACTGATGTCAGTACTTGGGATTTTTTGTTGAATTCCCCTGTATCTTGGTTAAATGATGAGTTCACAGATGAATC
>gene=chr20_76388-77388; species=equCab
AATATAtcctcctcctcctcctcttcATtctgttctctgtctctctctttcgttct-ctctcccc--------------cACAATTTTAATATACACCTTTAGTTTTCTTTTTTGTCTCTCTCAATGGCTTGTAGTATTTGTTATCATATTTCTTAAGATGGCAGTTAGT--AATTTTTTAAATTAA----TGTTTATCATGTTATTGCTAGATTTAAAAACTTCACCCATTTTTTATCCCCTGCAGCTGGCTGGGAAGTCAAAAAATGTTGGAAGAACAATGTAGGACGTTGCAGACAAAAATGTTTACATGTTGAAAGGTACAAACTTCTTTGTATGAATAAGCTATCATGCTGCATTCCCACGAGTGAGGAGGATTACACTCCACGGCCACTACCTCCGAGAACGCCTATAGAAGATGTAACTAT---------------GAATTTTTTCCCTAATTCCCCCGTATCTGGGTTAGATGATTCAGTAGCAATTGACAC
>gene=chr20_76388-77388; species=gorGor
ATTATGCTCTCTATCTCTCC-TCCCTCTATTTTTCTACATTTCTCCTTTTCTCCATACAACTTCTTTGATGGCACATAGCACAGTTTTAATATACACTTTTTGTTCTCCTGTTTGTCTCTTTCAATGGCTTTTTGTACTTGACATCATATTAGTCTAGATGTCAGTCAGTGTAAATTTTTGAA-GAATGAAAA---GTTATGTTGATGCCAGAGTTAAAAATTTGACCTATATTTTATTCTCTACAGGTAGCTTTGAACCCCAAAAATGTTGGAAGAATAATATAGGACATTGCAGAAGACGATGTTTAGATACTGAAAGGT-CATACTTCTTTGTAGGAACAAGCTATCATGCTGCATTT-TATAATATCACATGAATATACTCAACGACCAGCATTTCCTATGATTCACCTAGAGGATATAACATTTGATTATAGTGATGTGGACTCTTTTACTGGTTCCCCAGTATCTATGTTGAATGATCTGATAACATTTGACAC
>gene=chr20_76388-77388; species=panTro
AGTATGctctctctctctccgtccctctctttttctacatttctccttttctcCATACAACTTCTTTGATGGCACATAGCACAATTTTAATATACACTTTTTGTTCT---GTTTGTCTCTTTCAATGGCTTTTTGTACTTGACATCATATTAGTCTAGATGTCAGTCAGCGTAAATTTTTGAATGAATGAAAAGTTGTTATGTTGATGCCAGAGTTAAAAATTTGACCTATATTTTATTCTCTACAGGTAGCTTTGAACCCCAAAAATGTTGGAAGAATAACATAGGACATTGCAGAAGACGATGTTTAGATACTGAAAGGTACATACTTCTTTGTAGGAACAAGCTATCATGCTGCATTTCTATAATATCACAGGAATATACTCGACGACCAGCATTTCCTGTGATTCACCTAGAGGATATAACATTTGATTATAGTGATGTGGACTCTTTTACTGGTTCCCCAGTATCTATGTTGAATGATCTGATAACATTTGACAC
>gene=chr20_76388-77388; species=papHam
AGTATCCTCTCTCTTTCT--GTCCCTCTCTTTTTCTACCATCCTCCTTTTCTCCACATAACTTCTTTAATGGCACATGGCACAATTTTAATATACACTTTTTGTTGTCCTGTTTGTCTCTTTCAATGGCTTTTTGTATTTGACATAATATTAGTCTAGATGTCAGTCAGTATAAACTTTTGAATGAATGAAAAGTTGTTGTGTTGATGCCAGAGTTAAAAATTTGACCTATATTTTATTCTCTACAGGTAGCTTTGAACCCCAAAAATGTTGGAAGAATAATATAGGATATTGCAGAAGACGATGTTTGGATACTGAAAGGTACATACTTCTCTGTAGGAACAAGCTATCATGCTGCATTTCTATAATATCATATGAATACACTCGACGACCACCATTTCGTGTGATTCACCTAGAGGATATAACATTTGATTATAGTGATATGGGCTCTTTTACTGGTTCCCCAGTATCTAAGTTGAGTGATCTGGTAACATTTGACGC
>gene=chr20_76388-77388; species=ponAbe
AGTATGctctctctctctccgttcctctctttttctacctttctccttttctcCACACAACTTCTTTGATGGCACATAGCACAATTTTAATATACATTTTTTGTTCTCCTGTTTGTCTCTTTCAATGGCTTTTTGAATTTGACACCATATTAGTCTAGATGTCAGTCATCATAAATTTTTGAATGAATGAAAAGTTGTTATGTTGATGCCAGAGTTAAAAATTTGACCTATATTTTATTCTCTACAGGTAGCTTTGAACCCCAAAAATGTTGGAAGAATAATATAGGACATTGCAGAAGACGATGTTTAGATACTGAAAGGTACATACTTCTTTGTAGGAACAAGCTATCATGCTGCATTTCTATAATATCACATGAATACACTCGACGACCAGCATTTCCTGTGATTCACCTAGAGGATATAACATTTGATTATAGTGATGTGGACTCTTTTACTGGTTCCCCAGTATCTATGTTGAATGATCTGATAACATTTGACAC
>gene=chr20_76388-77388; species=rheMac
AGTATGctctctctctctctgtccctctctttttctaccttcctccttttctcCACATAACTTCTTTAATGGCACATGGCACAATTTTAACATACACTTTTTGTTGTCCTGTTTGTCTCTTTCAATGGCTTTTTGTATTTGACATAATATTAGTCTAGATGTCAGTCAGTATAAACTTTTGAATAAATGAAAA---GTTGTGTTGATGCCAGAGTTAAAAATTTGACCTATATTTTATTCTCTACAGGTAGCTTTGAACCCCAAAAATGTTGGAAGAATAATATAGGATATTGCAGAAGACGATGTTTAGATACTGAAAGGTACATACTTCTTTGTAGGAACAAGCTATCATGCTGCATTTCTATAATATCATATGAATACACTCGACGACCACCATTTCGTGTGATTCACCTAGAGGATATAACATTTGATTATAGTGATATGGGCTCTTTTACTGGTTCCCCAGTATCTAAGTTGAGTGATCTGGTAACATTTGACAT
>gene=chr20_77197-78197; species=hg19
ACAGTGCCTGGCCCACTACTATCGTATATAGGAGAACATATAAAAGCATATAGAAAGTTCCAGATGAATGTTCCCTTCTCTACCCTCCACCTTTTATTGTAAGTTCTGACCCTAAATACTTTTCTGTGTCATGACGTCAAATTTTGTTTAAGGTTCTAGCTGGTAACTAACAGAGTCAGAAGCTAATTCTTTCATTCAACACAAGCACTGATCTAACTGGATAGAGATAAAAGTGGGACTTGCCTTGAGAGTACATCATATTAAATTAAAAGCTGCATCTCAAATTCTACTTATCTTTCCAATCTTCTTTCCACTTAGAATTCCAACTTCCAAGTATGGCAGCCTCATAACATGCCTCTTCAGGTCTCTGTGTTGTCCATGAATGTTAGTTGTGTGCAGTGTTTCTATGCTTTGTATGGCTGTACGCATGTGACTGCTGTTTGTATGGCAACAGGTGGGTCAGTAAGTGTCTTCTATGATACTACAGAGAAGCGGTTATT
>gene=chr20_77197-78197; species=bosTau
ATAATACCTGAAACACTAATATCATATGT-GAAGAACCTATGAATTCACATAAAAGGTTTCAGATAAGTCCTCCCTTTCTTATCCACCA----TTTTTGTAAATGCTGACTTTAaattactttctgggtcatGAGGCCAAATTTTGTTTAATACTTCAACCTGAAACAAACAGGGTCAGAAA--------CTCATTCACCACAAAC----GTTTAGCTAGATAGAGGAGCAAATAGGACTTGCCTTCAGAGCACATCCTATTAAATTAAGAACTACATCACAAATTCTGCT--TCTTTCCAATGCTCTTTCCACTTAGATATTTAaCCTCCAACCGCGGTCGTTTCATTGAGTGCCTCTCCAGATGTCCGTTTTGTCCATGAACACTGATCACGTGTAGGGTGCCTCTGCTTCATCTGCCTCTGT-CATGCACTGGTGGTTCTGCCATGCACTGGTGGTTCTGCCACTTTACTCTCTGATATCACGGAGAAGCAGTTATT
>gene=chr20_77197-78197; species=calJac
ACAGTGCCTGGTCCACTGCTATCATATCTAGGAGAACATAAAAAGGCATATAGAAAGTTCCAGACAAATGTTCCCTTCTCTACCCTCCACCTTTTATTGCAAGTTCTGACCCTAAGTACTTCTCTGTGTCATGACATCAAATTTTGTTTAAGGTTCTAGCTGGTAACTAAGAGAGTTAGAAGCTAATTCTTTCATTTAGCGCAAACACCGATCTAACTGGATAGAGATAAAGGTGGGACGTGCCTTGAGAACACATCATATTAAATGAAAAGGTGCATCTCAAATTCTATTTACTTTTCCAATGTTCTTTCCACTTAG-AGCCCATCTTCCAACTATGTCAGCCTCATAAAATGTCTCTTCAGGTCCCCTTTCTGTCGGTGAATGCTAATTGTGTGCAGTGTTTCTCTGCTTTGTATGG-TGTAGGCATGTGAGTGCTTTTTGTATGGCAACAGATGGGTCAGCAAGTGTCTTCTATGACAGTACAGAGAAGCAGTTATT
>gene=chr20_77197-78197; species=canFam
TTAATGCCTGAACCACTACTATCATATACAGAGGAAACTATGAAGGTACAGAAAAAGTTCCAAATAAGTCCTCCCTTTACCACTCCCTCCCTTTTATTATAAGTTAAGAGTTGAAATCCCTATCTGTATCTTTAGGTCAACTTTTGTATAAGGCTTCAACTAGAAACTAACAAAGTTAGAAACCA----CCTCATAGAAAACAAATACTGATTTAACTAAATAGAGGTGAAAGTGGGACTTGCCTTGAGAG--CATCATATGAAATTAAAAGCTGCATCACAAATTCTACTCATCTTTCCAATATTCTTTTCAATGAACAGTCCAATTTCCCACTATAGTGATCTCACATCATGCTTCTCCAGATCTTTATCTTGTCCACAAATGCTTATTGTATGTAGGGTTTCTAAACTTTGTGTGCCTACATACATATGAGTGATGCTTGTATGGTGACTGATGAGTCAGCAAGTTAATTCTTTGATATCACAGAGAAGCAGTTATT
>gene=chr20_77197-78197; species=equCab
GTAACGCCTGAGCTACTAGTATCATATATGGAAAAACCTGTGAAGGCACATGAAAAGTTCCAGACAACTCCTCCCTTTCCCAC-CCCCACCTTTTGTTGTAAGCTTTGACTTTAAATTCCTGTCTGTATCATGAGGTCAAATTTTGCTTAAGTCTTCAGCTGGAATCTAACAAAGCTAGAAACTA----CCTCATGGAGAGCAAACATTGGTTTAACTAGATGGAGACGAAAGCGGGACTTGCCTTCAGAGCACATCATATTAAATTAAGAGCTGCATCACAAATTCTGCTTATCTTTCTAACATGCTTTCCACGCAAAAGTCCAACTTCCATCTATGGTGCTCTCATAGCGCGC-TCTGCAGATCTTCATTTTGTCCATGAATGCTAGTTGCGTGCAGGGTGTCTGTGCTTCGTGTGCCTATGTGCGTGTGAGTGCTGTTTGTATGGCAGCTGATGGGTCAGTGAGTTTACTCTCTGACATCACAGAGAAGCGGTTATC
>gene=chr20_77197-78197; species=gorGor
ACAGTGCCTGGCCCACTACTATCATATATAGGAGAACATATAAAAGCATATAGAAAGTTCCAGATGAATGTTCCCTTCTCTACCCTCCACCTTTTATTGTAAGTTCTGACCCTAAATACCTTTCTGTGTCATGACGTCAAATTTTGTTTAAGGTTCTAGCTGGTAACTAACAGAGTCAGAAGCTAATTCTTTCATTCAGCACAAGCACTGATCTAACTGGATAGAGATAAAAGTGGGACTTGCCTTGAGAGTACATCATATTAGATTAAAAGCTGCATCTCAAATTCTACTTATCTTTCCAATCTTCTTTCCACTTAGAATTCCAACTTCCAAGTATGGCAGCCTCATAACATGCCTCTTCAGGTCTCTGTGCTGTCCATGAGTGTTAGTTGTGTGCAGTGTTTCTATGCTTTCTATGGCTGTACACATGTGACTGCTGTTTGTATGGCAACAGGTGGGTCAGTAAGTGTCTTCTATGATACTACAGAGAAGCGGTTATT
>gene=chr20_77197-78197; species=panTro
ACAGTGCCTGGCCCACTACTATCATATATAGGAGAACATATAAAAGCATATAGAAAGTTCCAGATGAATGTTCCCTTCTCTACCCTCCACCTTTTATTGTAAGTTCTGACCCTAAATACTTTTCTGTGTCATGACGTCAAATTTTGTTTAAGGTTCTAGCTGGTAACTAACAGAGTCAGAAGCTAATTCTTTCATTCAGCACAAGCACTGATCTAACTGGATAGAGATAAAAGTGGGACTTGCCTTGAGAGTACATCATATTAGATTAAAAGCTGCATCTCAAATTCTACTTATCTTTCCAATCTTCTTTCCACTTAGAATTCCAACTTCCAAGTATGGCAGCCTCATAACATGCCTCTTCAGGTCTCTGTGCTGTCCATGAATGTTAGTTGTGTGCAGTGTTTCTATGCTTTCTATGGCTGTACGCATGTGACTGCTGTTTGTATGGCAACAGGTGGGTCAGTAAGTGTCTTCTATGATACTACAGAGAAGCGGTTATT
>gene=chr20_77197-78197; species=papHam
ACAGTGCCTGGCCCACTGCTATCATATATAGGAGAACATATAAAAGCATATAGAAGGTTCCAGACAAATGTTCCCTTCTCTACCCTCCACCTTTTATTGTAAGAACTTAC----AATACTTCTGTGTGTCATGACGTCAAATTTTGTTTAAGGTTCTAGCTGGTAACTAACAGAGTTAGAAGCTAATTCTTTCATTCAGCACAAGCACTGATCTCACTGGATAGAGATAAAAGTGGGACTTGCCTTGAGAGTACATCATATTAAATTAAAAGCTGCATCTCAAATTCTACTTATCTTTCCAATCTTCTTTCTGCTTAGAAGTCCAACTTCCAACTATGGCAGCCTCATAACATGCCTCCTCAGGTCTCTGTTTTGTCCATGAATGTTAGTTGTGTGCAGTGTTTCTATGCTTCATATGGCTGTACGCATGTGACTGCTGTTTGTATGGCAACAGATGGGTCAGTAAGTGTTTTCTATGATACTACAGAGAAGCGGTTATT
>gene=chr20_77197-78197; species=ponAbe
ACTGTGCCTGGCCCACTACTATCATATATAGGAGAACATATAAAAGCATATAGAAAGTTCCAGACAAATGTTCCCTTCTCCACCCTCCACCTTTTATTGTAAGTTCTGACCCTAAATACTTTTCTGTGTCATGACATCAAATTTTGTTTAAGGTTCTAGCTGGTAACTAACAGAGTCAGAAGCTAATTCTTTCATTCAGCACAAGCACTGATCTAACTGGATAGAGATAAAAGTGGGACTTGCCTTGAGAGTACATCATATTAAATTAAAAGCTGCATCTCAAATTCTACTTATCTTTCCAATCTTCTTTCCACTTAGAAGTCCAACTTCCAAGTATGGCAGCCTCATAACATACCTCTTCAGGTCTCTGTGTTGTCCATGAATGTTAGTTGTGTGCAGTGTTTCTATGCTTTGTATGGCTGTACACATGTGACTGCTGTTTGTATGGCAACAGGTGGGTCAGTAAGTGTCTTCTATGATACTACAGAGAAGCAGTTATT
>gene=chr20_77197-78197; species=rheMac
ACAGTGCCTGGCCCACTGCTATCATATATAGGAGAACATATAAAAGCATATAGAAGGTTCCAGACAAATGTTCCCTTCTCTACCCTCCACCTTTTATTGTAAGAACTTAC----AATACTTCTGTGTGTCATGACGTCAAATTTTGTTTAAGGTTCTAGCTGGTAACTAACAGAGTTAGAAGCTAATTCTTTCATTCAGCACAAGCACTGATCTCACTGGATAGAGATAAAAGTGGGACTTGTCTTGAGAGTACATCATATTAAATTAAAAGCTGCATCTCAAATTCTACTTATCTTTCCAATCTTCTTTCCGCTTAGAAGTCCAACTTCCAACTATGGCAGCCTCATAACATGCCTCCTCAGGTCTCTGTTTTGTCCA----TGTTAGTTGTGTGCAGTGTTTCTATGCTTCGTATGGCTGTACGCATGTGACTGCTGTTTGTATGGCAACAGATGGGTCAGTAAGTGTTTTCTATGATACTACAGAGAAGCGGTTATT
>gene=chr20_77191-78191; species=hg19
ACAGTGCCTGGCCCACTACTATCGTATATAGGAGAACATATAAAAGCATATAGAAAGTTCCAGATGAATGTTCCCTTCTCTACCCTCCACCTTTTATTGTAAGTTCTGACCCTAAATACTTTTCTGTGTCATGACGTCAAATTTTGTTTAAGGTTCTAGCTGGTAACTAACAGAGTCAGAAGCTAATTCTTTCATTCAACACAAGCACTGATCTAACTGGATAGAGATAAAAGTGGGACTTGCCTTGAGAGTACATCATATTAAATTAAAAGCTGCATCTCAAATTCTACTTATCTTTCCAATCTTCTTTCCACTTAGAATTCCAACTTCCAAGTATGGCAGCCTCATAACATGCCTCTTCAGGTCTCTGTGTTGTCCATGAATGTTAGTTGTGTGCAGTGTTTCTATGCTTTGTATGGCTGTACGCATGTGACTGCTGTTTGTATGGCAACAGGTGGGTCAGTAAGTGTCTTCTATGATACTACAGAGAAGCGGTTATT
>gene=chr20_77191-78191; species=bosTau
ATAATACCTGAAACACTAATATCATATGT-GAAGAACCTATGAATTCACATAAAAGGTTTCAGATAAGTCCTCCCTTTCTTATCCACCA----TTTTTGTAAATGCTGACTTTAaattactttctgggtcatGAGGCCAAATTTTGTTTAATACTTCAACCTGAAACAAACAGGGTCAGAAA--------CTCATTCACCACAAAC----GTTTAGCTAGATAGAGGAGCAAATAGGACTTGCCTTCAGAGCACATCCTATTAAATTAAGAACTACATCACAAATTCTGCT--TCTTTCCAATGCTCTTTCCACTTAGATATTTAaCCTCCAACCGCGGTCGTTTCATTGAGTGCCTCTCCAGATGTCCGTTTTGTCCATGAACACTGATCACGTGTAGGGTGCCTCTGCTTCATCTGCCTCTGT-CATGCACTGGTGGTTCTGCCATGCACTGGTGGTTCTGCCACTTTACTCTCTGATATCACGGAGAAGCAGTTATT
>gene=chr20_77191-78191; species=calJac
ACAGTGCCTGGTCCACTGCTATCATATCTAGGAGAACATAAAAAGGCATATAGAAAGTTCCAGACAAATGTTCCCTTCTCTACCCTCCACCTTTTATTGCAAGTTCTGACCCTAAGTACTTCTCTGTGTCATGACATCAAATTTTGTTTAAGGTTCTAGCTGGTAACTAAGAGAGTTAGAAGCTAATTCTTTCATTTAGCGCAAACACCGATCTAACTGGATAGAGATAAAGGTGGGACGTGCCTTGAGAACACATCATATTAAATGAAAAGGTGCATCTCAAATTCTATTTACTTTTCCAATGTTCTTTCCACTTAG-AGCCCATCTTCCAACTATGTCAGCCTCATAAAATGTCTCTTCAGGTCCCCTTTCTGTCGGTGAATGCTAATTGTGTGCAGTGTTTCTCTGCTTTGTATGG-TGTAGGCATGTGAGTGCTTTTTGTATGGCAACAGATGGGTCAGCAAGTGTCTTCTATGACAGTACAGAGAAGCAGTTATT
>gene=chr20_77191-78191; species=canFam
TTAATGCCTGAACCACTACTATCATATACAGAGGAAACTATGAAGGTACAGAAAAAGTTCCAAATAAGTCCTCCCTTTACCACTCCCTCCCTTTTATTATAAGTTAAGAGTTGAAATCCCTATCTGTATCTTTAGGTCAACTTTTGTATAAGGCTTCAACTAGAAACTAACAAAGTTAGAAACCA----CCTCATAGAAAACAAATACTGATTTAACTAAATAGAGGTGAAAGTGGGACTTGCCTTGAGAG--CATCATATGAAATTAAAAGCTGCATCACAAATTCTACTCATCTTTCCAATATTCTTTTCAATGAACAGTCCAATTTCCCACTATAGTGATCTCACATCATGCTTCTCCAGATCTTTATCTTGTCCACAAATGCTTATTGTATGTAGGGTTTCTAAACTTTGTGTGCCTACATACATATGAGTGATGCTTGTATGGTGACTGATGAGTCAGCAAGTTAATTCTTTGATATCACAGAGAAGCAGTTATT
>gene=chr20_77191-78191; species=equCab
GTAACGCCTGAGCTACTAGTATCATATATGGAAAAACCTGTGAAGGCACATGAAAAGTTCCAGACAACTCCTCCCTTTCCCAC-CCCCACCTTTTGTTGTAAGCTTTGACTTTAAATTCCTGTCTGTATCATGAGGTCAAATTTTGCTTAAGTCTTCAGCTGGAATCTAACAAAGCTAGAAACTA----CCTCATGGAGAGCAAACATTGGTTTAACTAGATGGAGACGAAAGCGGGACTTGCCTTCAGAGCACATCATATTAAATTAAGAGCTGCATCACAAATTCTGCTTATCTTTCTAACATGCTTTCCACGCAAAAGTCCAACTTCCATCTATGGTGCTCTCATAGCGCGC-TCTGCAGATCTTCATTTTGTCCATGAATGCTAGTTGCGTGCAGGGTGTCTGTGCTTCGTGTGCCTATGTGCGTGTGAGTGCTGTTTGTATGGCAGCTGATGGGTCAGTGAGTTTACTCTCTGACATCACAGAGAAGCGGTTATC
>gene=chr20_77191-78191; species=gorGor
ACAGTGCCTGGCCCACTACTATCATATATAGGAGAACATATAAAAGCATATAGAAAGTTCCAGATGAATGTTCCCTTCTCTACCCTCCACCTTTTATTGTAAGTTCTGACCCTAAATACCTTTCTGTGTCATGACGTCAAATTTTGTTTAAGGTTCTAGCTGGTAACTAACAGAGTCAGAAGCTAATTCTTTCATTCAGCACAAGCACTGATCTAACTGGATAGAGATAAAAGTGGGACTTGCCTTGAGAGTACATCATATTAGATTAAAAGCTGCATCTCAAATTCTACTTATCTTTCCAATCTTCTTTCCACTTAGAATTCCAACTTCCAAGTATGGCAGCCTCATAACATGCCTCTTCAGGTCTCTGTGCTGTCCATGAGTGTTAGTTGTGTGCAGTGTTTCTATGCTTTCTATGGCTGTACACATGTGACTGCTGTTTGTATGGCAACAGGTGGGTCAGTAAGTGTCTTCTATGATACTACAGAGAAGCGGTTATT
>gene=chr20_77191-78191; species=panTro
ACAGTGCCTGGCCCACTACTATCATATATAGGAGAACATATAAAAGCATATAGAAAGTTCCAGATGAATGTTCCCTTCTCTACCCTCCACCTTTTATTGTAAGTTCTGACCCTAAATACTTTTCTGTGTCATGACGTCAAATTTTGTTTAAGGTTCTAGCTGGTAACTAACAGAGTCAGAAGCTAATTCTTTCATTCAGCACAAGCACTGATCTAACTGGATAGAGATAAAAGTGGGACTTGCCTTGAGAGTACATCATATTAGATTAAAAGCTGCATCTCAAATTCTACTTATCTTTCCAATCTTCTTTCCACTTAGAATTCCAACTTCCAAGTATGGCAGCCTCATAACATGCCTCTTCAGGTCTCTGTGCTGTCCATGAATGTTAGTTGTGTGCAGTGTTTCTATGCTTTCTATGGCTGTACGCATGTGACTGCTGTTTGTATGGCAACAGGTGGGTCAGTAAGTGTCTTCTATGATACTACAGAGAAGCGGTTATT
>gene=chr20_77191-78191; species=papHam
ACAGTGCCTGGCCCACTGCTATCATATATAGGAGAACATATAAAAGCATATAGAAGGTTCCAGACAAATGTTCCCTTCTCTACCCTCCACCTTTTATTGTAAGAACTTAC----AATACTTCTGTGTGTCATGACGTCAAATTTTGTTTAAGGTTCTAGCTGGTAACTAACAGAGTTAGAAGCTAATTCTTTCATTCAGCACAAGCACTGATCTCACTGGATAGAGATAAAAGTGGGACTTGCCTTGAGAGTACATCATATTAAATTAAAAGCTGCATCTCAAATTCTACTTATCTTTCCAATCTTCTTTCTGCTTAGAAGTCCAACTTCCAACTATGGCAGCCTCATAACATGCCTCCTCAGGTCTCTGTTTTGTCCATGAATGTTAGTTGTGTGCAGTGTTTCTATGCTTCATATGGCTGTACGCATGTGACTGCTGTTTGTATGGCAACAGATGGGTCAGTAAGTGTTTTCTATGATACTACAGAGAAGCGGTTATT
>gene=chr20_77191-78191; species=ponAbe
ACTGTGCCTGGCCCACTACTATCATATATAGGAGAACATATAAAAGCATATAGAAAGTTCCAGACAAATGTTCCCTTCTCCACCCTCCACCTTTTATTGTAAGTTCTGACCCTAAATACTTTTCTGTGTCATGACATCAAATTTTGTTTAAGGTTCTAGCTGGTAACTAACAGAGTCAGAAGCTAATTCTTTCATTCAGCACAAGCACTGATCTAACTGGATAGAGATAAAAGTGGGACTTGCCTTGAGAGTACATCATATTAAATTAAAAGCTGCATCTCAAATTCTACTTATCTTTCCAATCTTCTTTCCACTTAGAAGTCCAACTTCCAAGTATGGCAGCCTCATAACATACCTCTTCAGGTCTCTGTGTTGTCCATGAATGTTAGTTGTGTGCAGTGTTTCTATGCTTTGTATGGCTGTACACATGTGACTGCTGTTTGTATGGCAACAGGTGGGTCAGTAAGTGTCTTCTATGATACTACAGAGAAGCAGTTATT
>gene=chr20_77191-78191; species=rheMac
ACAGTGCCTGGCCCACTGCTATCATATATAGGAGAACATATAAAAGCATATAGAAGGTTCCAGACAAATGTTCCCTTCTCTACCCTCCACCTTTTATTGTAAGAACTTAC----AATACTTCTGTGTGTCATGACGTCAAATTTTGTTTAAGGTTCTAGCTGGTAACTAACAGAGTTAGAAGCTAATTCTTTCATTCAGCACAAGCACTGATCTCACTGGATAGAGATAAAAGTGGGACTTGTCTTGAGAGTACATCATATTAAATTAAAAGCTGCATCTCAAATTCTACTTATCTTTCCAATCTTCTTTCCGCTTAGAAGTCCAACTTCCAACTATGGCAGCCTCATAACATGCCTCCTCAGGTCTCTGTTTTGTCCA----TGTTAGTTGTGTGCAGTGTTTCTATGCTTCGTATGGCTGTACGCATGTGACTGCTGTTTGTATGGCAACAGATGGGTCAGTAAGTGTTTTCTATGATACTACAGAGAAGCGGTTATT
>gene=chr20_77365-78365; species=hg19
ACAGTGCCTGGCCCACTACTATCGTATATAGGAGAACATATAAAAGCATATAGAAAGTTCCAGATGAATGTTCCCTTCTCTACCCTCCACCTTTTATTGTAAGTTCTGACCCTAAATACTTTTCTGTGTCATGACGTCAAATTTTGTTTAAGGTTCTAGCTGGTAACTAACAGAGTCAGAAGCTAATTCTTTCATTCAACACAAGCACTGATCTAACTGGATAGAGATAAAAGTGGGACTTGCCTTGAGAGTACATCATATTAAATTAAAAGCTGCATCTCAAATTCTACTTATCTTTCCAATCTTCTTTCCACTTAGAATTCCAACTTCCAAGTATGGCAGCCTCATAACATGCCTCTTCAGGTCTCTGTGTTGTCCATGAATGTTAGTTGTGTGCAGTGTTTCTATGCTTTGTATGGCTGTACGCATGTGACTGCTGTTTGTATGGCAACAGGTGGGTCAGTAAGTGTCTTCTATGATACTACAGAGAAGCGGTTATT
>gene=chr20_77365-78365; species=bosTau
ATAATACCTGAAACACTAATATCATATGT-GAAGAACCTATGAATTCACATAAAAGGTTTCAGATAAGTCCTCCCTTTCTTATCCACCA----TTTTTGTAAATGCTGACTTTAaattactttctgggtcatGAGGCCAAATTTTGTTTAATACTTCAACCTGAAACAAACAGGGTCAGAAA--------CTCATTCACCACAAAC----GTTTAGCTAGATAGAGGAGCAAATAGGACTTGCCTTCAGAGCACATCCTATTAAATTAAGAACTACATCACAAATTCTGCT--TCTTTCCAATGCTCTTTCCACTTAGATATTTAaCCTCCAACCGCGGTCGTTTCATTGAGTGCCTCTCCAGATGTCCGTTTTGTCCATGAACACTGATCACGTGTAGGGTGCCTCTGCTTCATCTGCCTCTGT-CATGCACTGGTGGTTCTGCCATGCACTGGTGGTTCTGCCACTTTACTCTCTGATATCACGGAGAAGCAGTTATT
>gene=chr20_77365-78365; species=calJac
ACAGTGCCTGGTCCACTGCTATCATATCTAGGAGAACATAAAAAGGCATATAGAAAGTTCCAGACAAATGTTCCCTTCTCTACCCTCCACCTTTTATTGCAAGTTCTGACCCTAAGTACTTCTCTGTGTCATGACATCAAATTTTGTTTAAGGTTCTAGCTGGTAACTAAGAGAGTTAGAAGCTAATTCTTTCATTTAGCGCAAACACCGATCTAACTGGATAGAGATAAAGGTGGGACGTGCCTTGAGAACACATCATATTAAATGAAAAGGTGCATCTCAAATTCTATTTACTTTTCCAATGTTCTTTCCACTTAG-AGCCCATCTTCCAACTATGTCAGCCTCATAAAATGTCTCTTCAGGTCCCCTTTCTGTCGGTGAATGCTAATTGTGTGCAGTGTTTCTCTGCTTTGTATGG-TGTAGGCATGTGAGTGCTTTTTGTATGGCAACAGATGGGTCAGCAAGTGTCTTCTATGACAGTACAGAGAAGCAGTTATT
>gene=chr20_77365-78365; species=canFam
TTAATGCCTGAACCACTACTATCATATACAGAGGAAACTATGAAGGTACAGAAAAAGTTCCAAATAAGTCCTCCCTTTACCACTCCCTCCCTTTTATTATAAGTTAAGAGTTGAAATCCCTATCTGTATCTTTAGGTCAACTTTTGTATAAGGCTTCAACTAGAAACTAACAAAGTTAGAAACCA----CCTCATAGAAAACAAATACTGATTTAACTAAATAGAGGTGAAAGTGGGACTTGCCTTGAGAG--CATCATATGAAATTAAAAGCTGCATCACAAATTCTACTCATCTTTCCAATATTCTTTTCAATGAACAGTCCAATTTCCCACTATAGTGATCTCACATCATGCTTCTCCAGATCTTTATCTTGTCCACAAATGCTTATTGTATGTAGGGTTTCTAAACTTTGTGTGCCTACATACATATGAGTGATGCTTGTATGGTGACTGATGAGTCAGCAAGTTAATTCTTTGATATCACAGAGAAGCAGTTATT
>gene=chr20_77365-78365; species=equCab
GTAACGCCTGAGCTACTAGTATCATATATGGAAAAACCTGTGAAGGCACATGAAAAGTTCCAGACAACTCCTCCCTTTCCCAC-CCCCACCTTTTGTTGTAAGCTTTGACTTTAAATTCCTGTCTGTATCATGAGGTCAAATTTTGCTTAAGTCTTCAGCTGGAATCTAACAAAGCTAGAAACTA----CCTCATGGAGAGCAAACATTGGTTTAACTAGATGGAGACGAAAGCGGGACTTGCCTTCAGAGCACATCATATTAAATTAAGAGCTGCATCACAAATTCTGCTTATCTTTCTAACATGCTTTCCACGCAAAAGTCCAACTTCCATCTATGGTGCTCTCATAGCGCGC-TCTGCAGATCTTCATTTTGTCCATGAATGCTAGTTGCGTGCAGGGTGTCTGTGCTTCGTGTGCCTATGTGCGTGTGAGTGCTGTTTGTATGGCAGCTGATGGGTCAGTGAGTTTACTCTCTGACATCACAGAGAAGCGGTTATC
>gene=chr20_77365-78365; species=gorGor
ACAGTGCCTGGCCCACTACTATCATATATAGGAGAACATATAAAAGCATATAGAAAGTTCCAGATGAATGTTCCCTTCTCTACCCTCCACCTTTTATTGTAAGTTCTGACCCTAAATACCTTTCTGTGTCATGACGTCAAATTTTGTTTAAGGTTCTAGCTGGTAACTAACAGAGTCAGAAGCTAATTCTTTCATTCAGCACAAGCACTGATCTAACTGGATAGAGATAAAAGTGGGACTTGCCTTGAGAGTACATCATATTAGATTAAAAGCTGCATCTCAAATTCTACTTATCTTTCCAATCTTCTTTCCACTTAGAATTCCAACTTCCAAGTATGGCAGCCTCATAACATGCCTCTTCAGGTCTCTGTGCTGTCCATGAGTGTTAGTTGTGTGCAGTGTTTCTATGCTTTCTATGGCTGTACACATGTGACTGCTGTTTGTATGGCAACAGGTGGGTCAGTAAGTGTCTTCTATGATACTACAGAGAAGCGGTTATT
>gene=chr20_77365-78365; species=panTro
ACAGTGCCTGGCCCACTACTATCATATATAGGAGAACATATAAAAGCATATAGAAAGTTCCAGATGAATGTTCCCTTCTCTACCCTCCACCTTTTATTGTAAGTTCTGACCCTAAATACTTTTCTGTGTCATGACGTCAAATTTTGTTTAAGGTTCTAGCTGGTAACTAACAGAGTCAGAAGCTAATTCTTTCATTCAGCACAAGCACTGATCTAACTGGATAGAGATAAAAGTGGGACTTGCCTTGAGAGTACATCATATTAGATTAAAAGCTGCATCTCAAATTCTACTTATCTTTCCAATCTTCTTTCCACTTAGAATTCCAACTTCCAAGTATGGCAGCCTCATAACATGCCTCTTCAGGTCTCTGTGCTGTCCATGAATGTTAGTTGTGTGCAGTGTTTCTATGCTTTCTATGGCTGTACGCATGTGACTGCTGTTTGTATGGCAACAGGTGGGTCAGTAAGTGTCTTCTATGATACTACAGAGAAGCGGTTATT
>gene=chr20_77365-78365; species=papHam
ACAGTGCCTGGCCCACTGCTATCATATATAGGAGAACATATAAAAGCATATAGAAGGTTCCAGACAAATGTTCCCTTCTCTACCCTCCACCTTTTATTGTAAGAACTTAC----AATACTTCTGTGTGTCATGACGTCAAATTTTGTTTAAGGTTCTAGCTGGTAACTAACAGAGTTAGAAGCTAATTCTTTCATTCAGCACAAGCACTGATCTCACTGGATAGAGATAAAAGTGGGACTTGCCTTGAGAGTACATCATATTAAATTAAAAGCTGCATCTCAAATTCTACTTATCTTTCCAATCTTCTTTCTGCTTAGAAGTCCAACTTCCAACTATGGCAGCCTCATAACATGCCTCCTCAGGTCTCTGTTTTGTCCATGAATGTTAGTTGTGTGCAGTGTTTCTATGCTTCATATGGCTGTACGCATGTGACTGCTGTTTGTATGGCAACAGATGGGTCAGTAAGTGTTTTCTATGATACTACAGAGAAGCGGTTATT
>gene=chr20_77365-78365; species=ponAbe
ACTGTGCCTGGCCCACTACTATCATATATAGGAGAACATATAAAAGCATATAGAAAGTTCCAGACAAATGTTCCCTTCTCCACCCTCCACCTTTTATTGTAAGTTCTGACCCTAAATACTTTTCTGTGTCATGACATCAAATTTTGTTTAAGGTTCTAGCTGGTAACTAACAGAGTCAGAAGCTAATTCTTTCATTCAGCACAAGCACTGATCTAACTGGATAGAGATAAAAGTGGGACTTGCCTTGAGAGTACATCATATTAAATTAAAAGCTGCATCTCAAATTCTACTTATCTTTCCAATCTTCTTTCCACTTAGAAGTCCAACTTCCAAGTATGGCAGCCTCATAACATACCTCTTCAGGTCTCTGTGTTGTCCATGAATGTTAGTTGTGTGCAGTGTTTCTATGCTTTGTATGGCTGTACACATGTGACTGCTGTTTGTATGGCAACAGGTGGGTCAGTAAGTGTCTTCTATGATACTACAGAGAAGCAGTTATT
>gene=chr20_77365-78365; species=rheMac
ACAGTGCCTGGCCCACTGCTATCATATATAGGAGAACATATAAAAGCATATAGAAGGTTCCAGACAAATGTTCCCTTCTCTACCCTCCACCTTTTATTGTAAGAACTTAC----AATACTTCTGTGTGTCATGACGTCAAATTTTGTTTAAGGTTCTAGCTGGTAACTAACAGAGTTAGAAGCTAATTCTTTCATTCAGCACAAGCACTGATCTCACTGGATAGAGATAAAAGTGGGACTTGTCTTGAGAGTACATCATATTAAATTAAAAGCTGCATCTCAAATTCTACTTATCTTTCCAATCTTCTTTCCGCTTAGAAGTCCAACTTCCAACTATGGCAGCCTCATAACATGCCTCCTCAGGTCTCTGTTTTGTCCA----TGTTAGTTGTGTGCAGTGTTTCTATGCTTCGTATGGCTGTACGCATGTGACTGCTGTTTGTATGGCAACAGATGGGTCAGTAAGTGTTTTCTATGATACTACAGAGAAGCGGTTATT
>gene=chr20_79226-80226; species=hg19
ttgcaatcccagtctctgacaaaacagactttaaaccaacaaagatcaaaaaagacaagagcattacataacggtaaagtgatcaattcaacaactagagctaactatcctaatatatatgcacccaatacaggagcactcagattcataaaacaagttcttagaggcctacaaagagacttagactcccacacaataatagttggagactttaacactcagtgtcaatattagacagatcaatgagacagaaaattaacaaggatattgaggacttgaactcagctctggatcaagtggacctaatagacatctacagaactctccaccccaaatcaacagaatgtacattcgtctcagtgccacatgacacttattctaaaatcgaccacataattggaagtaaaacactcctcaggaaatgcaaaagaactgaTTAGTTATTAATAAATTGGGCTGAGGCTTGGGCGCTACTGAAAGCCACAATATCAGATGCCAGA
>gene=chr20_79226-80226; species=bosTau
-------------------------------------------------------------------------------------------------------------------------------------------------------------------------------------------------------------------------------------------------------------------------------------------------------------------------------------------------------------------------------------------------------------------------------------------------TGATTAATTATTCATATGCTGGCCTACGGCTGGGGTGTTACTGAGAGCCACAGTCTCAGATGCCTAA
>gene=chr20_79226-80226; species=calJac
--------------------------------------------------------------------------------------------------------------------------------------------------------------------------------------------------------------------------------------------------------------------------------------------------------------------------------------------------------------------------------------------------------------------------------------------------------------------------------------------------------------------
>gene=chr20_79226-80226; species=canFam
----------------------------------------------------------------------------------------------------------------------------------------------------------------------------------------------------------------------------------------------------------------------------------------------------------------------------------------------------------------------------------------------------------------------------------------------------TTAATTATTAATGTATTGAATTAAATCTGGGGTGCTACTGAAAGTCACAGTCTCAAGTGCCTAA
>gene=chr20_79226-80226; species=equCab
-------------------------------------------------------------------------------------------------------------------------------------------------------------------------------------------------------------------------------------------------------------------------------------------------------------------------------------------------------------------------------------------------------------------------------------------------TAATTAATTATTAATGTATTGGGCTAAGGCTGGGGTGCTACTGAGAGCCACAGGCTCAGATGCCTAA
>gene=chr20_79226-80226; species=gorGor
ttgcaatcccagtctctgacaaaacatactttaaaccaacaaagatcaaaaaagacaagggcattacataatggtaaagtgatcaattcaacaactagagctaactatcctaatatatatgcacccaatacaggagcactcagattcataaaacaagttcttacaggcctacaaagagacttagactcccacacaataatagtgggagactttaacactcagtgtcaatattagacagatcaatgagacagaaaattaacaaggatattgaggacttgaactcagctctggatcaagtggacctaatagacatctacagaactctccaccccaaatcaacagaatatacattcgtctcagtgccacatgacacttattctaaaatcgaccacataattggaagtaaaacactcctcaggaaatgcaaaagaactgaTTAGTTATTAATAAATTGGGCTGAGGCTTGGGCGCTACTGAAAGCCACAATATCAGATGCCAGA
>gene=chr20_79226-80226; species=panTro
ttgcaatcccagtctctgacaaaacagactttaaaccaacaaagatcaaaaaagacaagggcattacataatggtaaagtgatcaattcaacaactagagctaactatcctaatatatatgcacccaatacaggagcactcagattcataaaacaagttcttagaggcctacaaagagacttagactcccacacaataatagtgggagactttaacactcagtgtcaatattagacagatcaatgagacagaaaattaacaaggatattgaggacttgaactcagctctggatcaagtggacctaatagacatctacagaactctccaccccaaatcaacagaatatacatttgtctcagtgccacatgacacttattctaaaatcgaccacataattggaagtaaaacactcctcaggaaatgcaaaagaactgaTTAGTTATTAATAAATTGGGCTGAGGCTTGGGCGCTACTGAAAGCCACAATATCAGATGCCAGA
>gene=chr20_79226-80226; species=papHam
ttgcaaccccagtctctgtcaaaacagactttaaaccaccaaagatcaaaaaaaacaagggcattacataatggtaaagtgatcaattcaacaagaagagctaactatcctaatatatgtgcacccaatacaggaggactcagattcataaaacaagttcttagaggcctacaaagagacttagactcccacacaataatagtgggagattttaacactcactgccaatattagacagatcaatgaggc--aaaattaacaaggatatccaggaattgaactcagctctggatcaagtggacctaatagacatctacagaactctccactccaaatcaacagaatatacattcttctcagtgtcacatgacacttattctaaaatcgaccacataattggaagtaaaacactcctcaggaaatgtaaaagaactgaTTAGTTATTAATAAATTGGGCTGATGCTTGGGTGCTATTGAAAGCCACAATATCAGACGCCAGA
>gene=chr20_79226-80226; species=ponAbe
ttgcaatcccagtctctgacaaaacggactttaaaccaacaaagatcaaaaaagacaagggcattacataatggtaaagtgatcaattcaacaactagagctaactatcctaatatatatgcacccaatacaggagcactcagattcataaaacaagttcttagaggcctacaaagagacttagactcccacacaataatagtgggagactttaacactcagtgtcaatattagacatatcaatgagacagaaaattaacaaggatattgaggacttgaactcagctctggatcaagtggacctaatagacatctacagaactctccaccccaaatcaacagaatat--------------------------------taaaatcaaccacataattggaagtaaaacactcctcaggaaatgcaaaagaactgaTTAGTTATTAATAAATTGGGCTGAGGCTTGGGTGCTATTGAAAGCCACAATATCAGATGCCAGA
>gene=chr20_79226-80226; species=rheMac
ttgcaatcccagtctctgtcaaaacagactttaaaccaccaaagatcaaaaaagacaagggcattacataatggtaaagtgatcaattcaacaagaagagctaactatcctaatatatgtgcacccaatacaggaggactcagattcataaaacaagttcttagaggcctacaaagagacttagactcccacacaataatagtgggagattttaacactcactgccaatattagacagatcaatgaggc--aaaattaacaaggatatccaggaattgaactcagctctagatcaagtggacctaatagacatctacagaactctccactccaaatcaacagaatatacattcttctcagtgccacattacacttattctaaaatcgaccacataattggaagtaaaacactcctcaggaaatgtaaaagaactgaTTAGTTATTAATAAATTGGGCTGATGCTTGGGTGCTACTGAAAGCCACAATATCAGACGCCAGA
>gene=chr20_79274-80274; species=hg19
aaaaagacaagagcattacataacggtaaagtgatcaattcaacaactagagctaactatcctaatatatatgcacccaatacaggagcactcagattcataaaacaagttcttagaggcctacaaagagacttagactcccacacaataatagttggagactttaacactcagtgtcaatattagacagatcaatgagacagaaaattaacaaggatattgaggacttgaactcagctctggatcaagtggacctaatagacatctacagaactctccaccccaaatcaacagaatgtacattcgtctcagtgccacatgacacttattctaaaatcgaccacataattggaagtaaaacactcctcaggaaatgcaaaagaactgaTTAGTTATTAATAAATTGGGCTGAGGCTTGGGCGCTACTGAAAGCCACAATATCAGATGCCAGAATGTCTCAAAATCAAAAAGGTTTTTTCCTCTAATTATTTTTTATGTGA
>gene=chr20_79274-80274; species=bosTau
-------------------------------------------------------------------------------------------------------------------------------------------------------------------------------------------------------------------------------------------------------------------------------------------------------------------------------------------------------------------------------------------------TGATTAATTATTCATATGCTGGCCTACGGCTGGGGTGTTACTGAGAGCCACAGTCTCAGATGCCTAAAGGTCTCAGAATCAAGAAGGTTTACTCTC-TAATTC-TTTTTAGTTTG
>gene=chr20_79274-80274; species=calJac
--------------------------------------------------------------------------------------------------------------------------------------------------------------------------------------------------------------------------------------------------------------------------------------------------------------------------------------------------------------------------------------------------------------------------------------------------------------------------------------------------------------------
>gene=chr20_79274-80274; species=canFam
----------------------------------------------------------------------------------------------------------------------------------------------------------------------------------------------------------------------------------------------------------------------------------------------------------------------------------------------------------------------------------------------------TTAATTATTAATGTATTGAATTAAATCTGGGGTGCTACTGAAAGTCACAGTCTCAAGTGCCTAAATGTCTCAGAATCAAGAAGGCTTTTTCCT----CTC-TTTTTATTTTA
>gene=chr20_79274-80274; species=equCab
-------------------------------------------------------------------------------------------------------------------------------------------------------------------------------------------------------------------------------------------------------------------------------------------------------------------------------------------------------------------------------------------------TAATTAATTATTAATGTATTGGGCTAAGGCTGGGGTGCTACTGAGAGCCACAGGCTCAGATGCCTAACTGTCTCAGAATCAAGAAGGTTTCTTCCTTTAATTC-TTTTTATTTTG
>gene=chr20_79274-80274; species=gorGor
aaaaagacaagggcattacataatggtaaagtgatcaattcaacaactagagctaactatcctaatatatatgcacccaatacaggagcactcagattcataaaacaagttcttacaggcctacaaagagacttagactcccacacaataatagtgggagactttaacactcagtgtcaatattagacagatcaatgagacagaaaattaacaaggatattgaggacttgaactcagctctggatcaagtggacctaatagacatctacagaactctccaccccaaatcaacagaatatacattcgtctcagtgccacatgacacttattctaaaatcgaccacataattggaagtaaaacactcctcaggaaatgcaaaagaactgaTTAGTTATTAATAAATTGGGCTGAGGCTTGGGCGCTACTGAAAGCCACAATATCAGATGCCAGAATGTCTCAAAATCAAAAAGGTTTTTTCCTCTAATTATTTTTTATGTGA
>gene=chr20_79274-80274; species=panTro
aaaaagacaagggcattacataatggtaaagtgatcaattcaacaactagagctaactatcctaatatatatgcacccaatacaggagcactcagattcataaaacaagttcttagaggcctacaaagagacttagactcccacacaataatagtgggagactttaacactcagtgtcaatattagacagatcaatgagacagaaaattaacaaggatattgaggacttgaactcagctctggatcaagtggacctaatagacatctacagaactctccaccccaaatcaacagaatatacatttgtctcagtgccacatgacacttattctaaaatcgaccacataattggaagtaaaacactcctcaggaaatgcaaaagaactgaTTAGTTATTAATAAATTGGGCTGAGGCTTGGGCGCTACTGAAAGCCACAATATCAGATGCCAGAATGTCTCAAAATCCAAAAGGCTTTTTCCTCTAATTATTTTTTATGTGA
>gene=chr20_79274-80274; species=papHam
aaaaaaacaagggcattacataatggtaaagtgatcaattcaacaagaagagctaactatcctaatatatgtgcacccaatacaggaggactcagattcataaaacaagttcttagaggcctacaaagagacttagactcccacacaataatagtgggagattttaacactcactgccaatattagacagatcaatgaggc--aaaattaacaaggatatccaggaattgaactcagctctggatcaagtggacctaatagacatctacagaactctccactccaaatcaacagaatatacattcttctcagtgtcacatgacacttattctaaaatcgaccacataattggaagtaaaacactcctcaggaaatgtaaaagaactgaTTAGTTATTAATAAATTGGGCTGATGCTTGGGTGCTATTGAAAGCCACAATATCAGACGCCAGAATGTCTCAAAATCAAAAAGATTTATTCCACTAATTATTTTTTATGTGA
>gene=chr20_79274-80274; species=ponAbe
aaaaagacaagggcattacataatggtaaagtgatcaattcaacaactagagctaactatcctaatatatatgcacccaatacaggagcactcagattcataaaacaagttcttagaggcctacaaagagacttagactcccacacaataatagtgggagactttaacactcagtgtcaatattagacatatcaatgagacagaaaattaacaaggatattgaggacttgaactcagctctggatcaagtggacctaatagacatctacagaactctccaccccaaatcaacagaatat--------------------------------taaaatcaaccacataattggaagtaaaacactcctcaggaaatgcaaaagaactgaTTAGTTATTAATAAATTGGGCTGAGGCTTGGGTGCTATTGAAAGCCACAATATCAGATGCCAGAATGTCTCAAAATCAAAAAGGTTTTTTCCTCTAATTATTTTTTATGTGA
>gene=chr20_79274-80274; species=rheMac
aaaaagacaagggcattacataatggtaaagtgatcaattcaacaagaagagctaactatcctaatatatgtgcacccaatacaggaggactcagattcataaaacaagttcttagaggcctacaaagagacttagactcccacacaataatagtgggagattttaacactcactgccaatattagacagatcaatgaggc--aaaattaacaaggatatccaggaattgaactcagctctagatcaagtggacctaatagacatctacagaactctccactccaaatcaacagaatatacattcttctcagtgccacattacacttattctaaaatcgaccacataattggaagtaaaacactcctcaggaaatgtaaaagaactgaTTAGTTATTAATAAATTGGGCTGATGCTTGGGTGCTACTGAAAGCCACAATATCAGACGCCAGAATGTCTCAAAATCAAAAAGATTTATTCCACTAATTATTTTTTATGTGA
>gene=chr20_80103-81103; species=hg19
TCATCACATAGGTCATACATTGGCTTTTCACAGAATCAGTCTAGGGTGCTCTTTTTCCATATTTTTGCCTCAACTGTCATTTCCTGAAACACACTCCTTGAGCATGCAGAACACCTTCCATTCTACTTTGTATTATTTTCTTCCCATCATTTGAACTCTGAAATCATTTTGAGTATTTACTCTCTCTCTGATTttttttactaacttatggcctaacacccctgctataatgtacatatagtcctcatctcttggtcttgttgacctatgtgatccaaactgcaagaacagtgcgtcacacatgagaaatgctcaataaaaatttgAGAACAAATTATTCAGGCAGTTATCTTAATATATATGAGAAGGTTATATAATATAAAAcagtagtcttcaaactgcaatactggttacaaaaagatttttcaagctatacatattgatagtttaaaggaataaaatttcagaccctcaagttccaaatttcttatgatgttttg
>gene=chr20_80103-81103; species=bosTau
TCATCACACAGGTCACATGCCAA--ATTCACAGAGTTAGCTTAGAGTATTcttcttctatgcctttcctttaaatgtcacctccttagaaacaat------ccata-agaccactcctcactctactttgcatcatcttcttcctatcgcctgaactctgaaa-tattttgtagatttctttgctgtctgcatttagttgtgtacatatagcctgtcaccaccagtctaatgtacacagagtccttatcccgtgctctggttcctgactgtgtcccaagctggtagaccagtgccttgtgcatggtggatgctcagtaaaaacttgAGCATTT---GTTCATGTAATCATCTCAACAAATATGAGAAGGCCGGACAATACAAAGTAGTAATCATCAATCTTGGATACTGGATAT--AACATTTTTTCAAAATATTCATATTGATAATTTAAGGGAAATAGTGTTTTGACCCTCAGTTTTTTAATGTCTTGTGATACTCAG
>gene=chr20_80103-81103; species=calJac
--------------------------------------------------------------------------------------------------------------------------------------------------------------------------------------------------------------------------------------------------------------------------------------------------------------------------------------------------------------------------------------------------------------------------------------------------------------------------------------------------------------------
>gene=chr20_80103-81103; species=canFam
TCATCACACAGGTCATGTGTTGACTCTTCACAGAGTCAGCCTAGACTACTCTTTTTCTATAtctttgcttcaaatatcacctccttagaaacaattcttggccacg-agactgctcctcact--gttccgcactattttcttcttatcacttaagccatgaaattattttgtatatttcttcattgtctgaatttatttacttatttatggactgtcattacaaccataatgtccatatagtcctaacaccttgatctttttcatgcctgtgtcccaaggtgctagaccagtgcctagcacatggcaaatgctcaataaaaacttgagaatatatgGTTCAT-CAATCATCTCAATAGATATTAGAAGGTCACACAATATGA-TTGgtagtcttcaaactgggataccagctacaaaaaggttttccaaggtgtgcacattgagaatttaagggaatcaatttttagaccctcaatttctgaatgtcttatcatgctcag
>gene=chr20_80103-81103; species=equCab
-TATCACAGAGGTCACATATCAATTCTTCACAGAGTCAGCCTAGGATACAc-ttttctatatctttgcttcaaatgtcatttctttagaaacaatccttggccatg-agaccactcctca------tttgtattattttctccctatcagttaaactctggaattattttgtatatttctttgctctctgaatttatttacttatttatggcctgtcatcatcaccataatgtacatacagtcctaacaccttgatcttattcatggctgtgtcccaagctgctggaccagtgccttacacatggtagatactcaataaaaatttgCGAAAGTGTTGCTCATGAAATTATCTCAATTAACATGAGAAAGTCACATGATGTAAGTcagtagtcttcaaactgggatactggttac-aaaagtttttctaagatatacacattgataatttagggggatcaatttttagaccttcaacttctgaatctcttaggatgttcag
>gene=chr20_80103-81103; species=gorGor
TCATCACATAGGTCATACATTGGCTTTTCACAGAAACAGTCTAGGGTGCTCTTTTTCCATATTTTTGC-TCAACTGTCATTTCCTGAAACACACTCCTTGAGCATGCAGAGCACCTTCCATTCTACTTTGTATTATTTTCTTCCCATCATTTGAACTCTGAAATCATTTTGAGTATTTACTTTCTCTCTGATTTTTTTTACTAACTTATGGCCTAACACCCCTGCTATAATGTACATATAGTCCTCATCTCTTGGTCTTGTTGACATATGTGATccaaactgcaagaacagtgcatcacacatgagaaatgctcaataaaaatttgAGAACAAATTATTCAGGCAGTTATCTTAATATATATGAGAAGGTTATATAATATAAAACAGTAGTCTTCAAACTGCAATACTGGTTACAAAAAGATTTTTCAAGCTATACATATTGATAGTTTAAAGGAATAAAATTTCAGACCCTCAAGTTCCAAATTTCTTATGATGTTTTG
>gene=chr20_80103-81103; species=panTro
TCATCACATAGGTCATACATTGGCTTTTCACAGAATCAGTCTAGGGTGCTCTTTTTCCATATTTTTGCCTCAACTGTCATTTCCTGAAACACACTCCTTGAGCATGCAGAGCACCTTCCATTCTACTTTGTATTATTTTCTTCCCATCATTTGAACTCTGAAATCATTTTGAGTATTTACTTTCTCTCTGATTTTTTTTACTAACTTATGGCCTAACACCCCTGCTATAATGTACATATAGTCCTCATCTCTTGgtcttgttgacatatgtgatccaaactgcaagaacagtgcgtcacacatgagaaatgctcaataaaaatttgAGAACAAATTATTCAGGCAGTTATCTTAATATATATGAGAAGGTTATATAATATAAAACAGTAGTCTTCAAACTGCAATACTGGTTACAAAAAGATTTTTCAAGCTATACATATTGATAGTTTAAAGGAATAAAATTTCAGACCCTCAAGTTCCAAATTTCTTATGATGTTTTG
>gene=chr20_80103-81103; species=papHam
TCATCACATAGGTCATACATTGGCTTTTCACAGAAACAGTCTAGGGTGCTCTTTTTCCATATTTCTGCCTCAACTGTCATTTCCTGAAACATACTCCTTGACCATGCAGAGCACCTCCCACTCTACTTTGTATTATTTTCTTCCCATCATTTGAACTCTGAAATCATTTTGAGTATTTACTTTCTTTCTGATTTtttttactaacttatggcctaacacccctgctataatgtacatatagtcctcatctcttggtcttgttgacatctgtgatccaaactgcaagaacagtgtgtcacacatgggaaatcctcaataaaagtttgcgaacaaatTATTCAGGCAGTTATCTTAATATATATGAGAAGGTTATAGAATATAAAAcagtagtcttcaaactgcaatactggttacaaaaagatttttcaagctatacatattgatagtttaaaggaataaaatttcagaccctcaacttccaaatttcttacgatgttttg
>gene=chr20_80103-81103; species=ponAbe
TCATCACATAGGTCATACACTGGCTTTTCACAGAAACAGTCTAGGGAGCTCTTTTTCCATATTTTTGCCTCAACTGTCATTTCCTGAAACACACTCCTTGAGCATGCAGagcaccttccattctactttgtattattttcttcccatcatttgaactctgaaatcattttgagtatttactttctttctg--tttttttactaacttatggcctaacacccctgctataatgtacatatagtcctcatctcttggtcttgttgacatctgtgatccaaactgcaagaacagtgcatcacacatgggaaatgctcaataaaaatttgAGAACAAATTATTCAGGCAGTTATCTTAATATATATGAGAAGTTTATATAATATAAAAcagtagtcttcaaacagcaatactggttacaaaaagatttttcaagctatacatattgatagtttaaaggaataaaatttcagaccctcaagttccaaatttcttatgatgttttg
>gene=chr20_80103-81103; species=rheMac
TCATCACATAGGTCATACACTGGCTTTTCACAGAAACAGTCTAGGGTGCTCTTTTTCCATATTTCTGCCTCAACTGTCATTTCTTGAAACATACTCTTTGACCATGCAGAGCACCTCCCATTCTACTTTGTATTATTTTCTTCCCATCATTTGAACTCTGAAATCATTTTGAGTATTTACTTTCTTTCTGATTTTTTTTACTAACTTATGGCCTAACACCCCTGCTATAATGTACATATACTCCTCATCTCTTGgtcttgttgacatctgtgatccaaactgcaagaacagtgcgtcacacatgggaaatcctcaataaaagtttgcgaacaaatTATTCAGGCAGTTATCTTAATATATATGAGAAGGTTATAGAATATAAAAcagtagtcttcaaactgcaatactggttacaaaaagatttttcaagctatacatattgatagtttaaaggaataaaatttcagaccctcaacttccaaatttcttacgatgttttg
>gene=chr20_80490-81490; species=hg19
TttttttactaacttatggcctaacacccctgctataatgtacatatagtcctcatctcttggtcttgttgacctatgtgatccaaactgcaagaacagtgcgtcacacatgagaaatgctcaataaaaatttgAGAACAAATTATTCAGGCAGTTATCTTAATATATATGAGAAGGTTATATAATATAAAAcagtagtcttcaaactgcaatactggttacaaaaagatttttcaagctatacatattgatagtttaaaggaataaaatttcagaccctcaagttccaaatttcttatgatgttttggagcattcttaacaggctcttcttttataactccaatttctcaattttccttctcccactctgaaaagaaaacttacctctcacccaccctttatctgacaatcatggattgccctgagtgaacaaacctccagtggacaattgaaatactagtgctggTattcagaaagtgaataatcatagactttgaat
>gene=chr20_80490-81490; species=bosTau
tttagttgtgtacatatagcctgtcaccaccagtctaatgtacacagagtccttatcccgtgctctggttcctgactgtgtcccaagctggtagaccagtgccttgtgcatggtggatgctcagtaaaaacttgAGCATTT---GTTCATGTAATCATCTCAACAAATATGAGAAGGCCGGACAATACAAAGTAGTAATCATCAATCTTGGATACTGGATAT--AACATTTTTTCAAAATATTCATATTGATAATTTAAGGGAAATAGTGTTTTGACCCTCAGTTTTTTAATGTCTTGTGATACTCAG-AGCGTTCTTAACAGG-----CTCTTCTATCTCCACTTTCTAAATTCCTCTTCTTTCACTCTTGAAAGAAAACTTACCTCACAT-CCCTTTTTTTCTAACAAGCATGGATTGTTCATCGTGGAAAAACCTGCAGTGGATAACTGAAAGATTGGTGCTGTTATTCAGAAACTAAGTAATCACAGACTTtggac
>gene=chr20_80490-81490; species=calJac
--------------------------------------------------------------------------------------------------------------------------------------------------------------------------------------------------------------------------------------------------------------------------------------------------------------------------------------------------------------------------------------------------------------------------------------------------------------------------------------------------------------------
>gene=chr20_80490-81490; species=canFam
tttatttacttatttatggactgtcattacaaccataatgtccatatagtcctaacaccttgatctttttcatgcctgtgtcccaaggtgctagaccagtgcctagcacatggcaaatgctcaataaaaacttgagaatatatgGTTCAT-CAATCATCTCAATAGATATTAGAAGGTCACACAATATGA-TTGgtagtcttcaaactgggataccagctacaaaaaggttttccaaggtgtgcacattgagaatttaagggaatcaatttttagaccctcaatttctgaatgtcttatcatgctcag-agcgttcttaacaagctcttcttttc-acatccacttcctcaatttctcttctcctactctgaaaagaaaatgtacctctcacatgtcctttatctcacaatcatgggttgcccagagtggacaaatctccagtggataatttaaatattggtgctggTGTTCAT-aagtgagtaatcatagactttgggt
>gene=chr20_80490-81490; species=equCab
tttatttacttatttatggcctgtcatcatcaccataatgtacatacagtcctaacaccttgatcttattcatggctgtgtcccaagctgctggaccagtgccttacacatggtagatactcaataaaaatttgCGAAAGTGTTGCTCATGAAATTATCTCAATTAACATGAGAAAGTCACATGATGTAAGTcagtagtcttcaaactgggatactggttac-aaaagtttttctaagatatacacattgataatttagggggatcaatttttagaccttcaacttctgaatctcttaggatgttcag-agaattcttaactggctcatcttttc--------tatctccaatttctcttctcccactctgaaaagaaaacttacctctcccccatactttgtctgacaactgtgggttgcccagagtggaaaaggctccagtggataattgaaatattggtgctggagttcagaaagtcagtaatcacagactttggat
>gene=chr20_80490-81490; species=gorGor
TTTTTTTACTAACTTATGGCCTAACACCCCTGCTATAATGTACATATAGTCCTCATCTCTTGGTCTTGTTGACATATGTGATccaaactgcaagaacagtgcatcacacatgagaaatgctcaataaaaatttgAGAACAAATTATTCAGGCAGTTATCTTAATATATATGAGAAGGTTATATAATATAAAACAGTAGTCTTCAAACTGCAATACTGGTTACAAAAAGATTTTTCAAGCTATACATATTGATAGTTTAAAGGAATAAAATTTCAGACCCTCAAGTTCCAAATTTCTTATGATGTTTTGGAGCATTCTTAACAGGCTCTTcttttataactccaatttctcaattttccttctcccactctgaaaagaaaacttacctctcacccaccctttatctgacaatcatggattgccctgagtgaacaaaccgccagtggacaattgaaatactggtgctggTattcagaaagtgaataatcatagactttgaat
>gene=chr20_80490-81490; species=panTro
TTTTTTTACTAACTTATGGCCTAACACCCCTGCTATAATGTACATATAGTCCTCATCTCTTGgtcttgttgacatatgtgatccaaactgcaagaacagtgcgtcacacatgagaaatgctcaataaaaatttgAGAACAAATTATTCAGGCAGTTATCTTAATATATATGAGAAGGTTATATAATATAAAACAGTAGTCTTCAAACTGCAATACTGGTTACAAAAAGATTTTTCAAGCTATACATATTGATAGTTTAAAGGAATAAAATTTCAGACCCTCAAGTTCCAAATTTCTTATGATGTTTTGGAGCATTCTTAACaggctcttcttttataactccaatttctcaattttccttctcccactctgaaaagaaaacttacctctcacccaccctttatctgacaatcatggattgccctgagtgaacaaacctccagtggacaattgaaatactggtgctggTattcagaaagtgaataatcatagactttgaat
>gene=chr20_80490-81490; species=papHam
TTtttttactaacttatggcctaacacccctgctataatgtacatatagtcctcatctcttggtcttgttgacatctgtgatccaaactgcaagaacagtgtgtcacacatgggaaatcctcaataaaagtttgcgaacaaatTATTCAGGCAGTTATCTTAATATATATGAGAAGGTTATAGAATATAAAAcagtagtcttcaaactgcaatactggttacaaaaagatttttcaagctatacatattgatagtttaaaggaataaaatttcagaccctcaacttccaaatttcttacgatgttttggagcattcttaacaggctcttcttctataactctcagttctcaattttccttctccccctctgaaaagaaaacttacctctcacccaccctttatcggacaatcatggattgccctgagtgaacaaacctccagtggacaattgaaatactggtgctgatatttagaaagtgaataatcatagactttgcat
>gene=chr20_80490-81490; species=ponAbe
tttttttactaacttatggcctaacacccctgctataatgtacatatagtcctcatctcttggtcttgttgacatctgtgatccaaactgcaagaacagtgcatcacacatgggaaatgctcaataaaaatttgAGAACAAATTATTCAGGCAGTTATCTTAATATATATGAGAAGTTTATATAATATAAAAcagtagtcttcaaacagcaatactggttacaaaaagatttttcaagctatacatattgatagtttaaaggaataaaatttcagaccctcaagttccaaatttcttatgatgttttggagcattcttaacagactcctcttttatcactccaatttctcaattttccttctcccactctgaaaagaaaacttacctctcacccaccctttatctggcaatcatggattgccctgagtgaacaaacctccagtggacaattgaaatactggtgctggTattcagaaagtgaataatcatagactttgaat
>gene=chr20_80490-81490; species=rheMac
TTTTTTTACTAACTTATGGCCTAACACCCCTGCTATAATGTACATATACTCCTCATCTCTTGgtcttgttgacatctgtgatccaaactgcaagaacagtgcgtcacacatgggaaatcctcaataaaagtttgcgaacaaatTATTCAGGCAGTTATCTTAATATATATGAGAAGGTTATAGAATATAAAAcagtagtcttcaaactgcaatactggttacaaaaagatttttcaagctatacatattgatagtttaaaggaataaaatttcagaccctcaacttccaaatttcttacgatgttttggagcattcttaacaggctcttcttttataactccaagttctcaattttccttctcccactctgaaaagaaaacttacctctcactcaccctttatcggacaatcatggattgccctgagtgaacaaacctccagtggacaattgaaatactggtgctgatattcagaaagtgaataatcatagactttgcat
>gene=chr20_81104-82104; species=hg19
ctgaaaagaaaacttacctctcacccaccctttatctgacaatcatggattgccctgagtgaacaaacctccagtggacaattgaaatactagtgctggTattcagaaagtgaataatcatagactttgaataaaaatcctttggaaataaaagtgtttttaatttttttgtttacaaaagcaatgatggggtgtcaatcaagttgatggttaatattaaatagatctttgaagataaactttaataatagcctactatgaaattttttagcatatcacttggaagaggttaaaagaactgtgtaaacattagagtcttatgttcaaagagatttcacaataagctacaatgtatgtctatgttttgtcacagagaaatgtgatagaatgattaataaaagacttgcaaacacaaaaatatagtacattaggatcaaattttgcagagaagtttgaataaaaactaaagttttaaaaagaaaaaagatacaatgttccca
>gene=chr20_81104-82104; species=bosTau
CTTGAAAGAAAACTTACCTCACAT-CCCTTTTTTTCTAACAAGCATGGATTGTTCATCGTGGAAAAACCTGCAGTGGATAACTGAAAGATTGGTGCTGTTATTCAGAAACTAAGTAATCACAGACTTtggacaaaaatcctttggaaaatcaagtg-------tttcactgtttatcaaagcagggacgcaaagcaaatc-agctggtgg-------ttgatagatctttgtaaataagttttggtaatagcttacaatggaa-tt-------tgtaaattgtaaggacttgaaagaact--------------------------------------------------------------------------------------------------------------------------------------------------------------------------------------------------------
>gene=chr20_81104-82104; species=calJac
--------------------------------------------------------------------------------------------------------------------------------------------------------------------------------------------------------------------------------------------------------------------------------------------------------------------------------------------------------------------------------------------------------------------------------------------------------------------------------------------------------------------
>gene=chr20_81104-82104; species=canFam
ctgaaaagaaaatgtacctctcacatgtcctttatctcacaatcatgggttgcccagagtggacaaatctccagtggataatttaaatattggtgctggTGTTCAT-aagtgagtaatcatagactttgggtaaaaatcttttggaaatccaagtg-------tttttttgtttaccaaaacaatgactcaggaagaatcaaactaatgg-------tggataaagctttgaaattaagctttaataatagcttactaaggaa-cttttggtgtataacttgtaaagagttgaaacacctgtgtgatca-----------------------------------------------------------------------------------------------------------------------------------------------------------------------------------------------
>gene=chr20_81104-82104; species=equCab
ctgaaaagaaaacttacctctcccccatactttgtctgacaactgtgggttgcccagagtggaaaaggctccagtggataattgaaatattggtgctggagttcagaaagtcagtaatcacagactttggataaaactcctttggaaattcaagtg-------tttttttgtttaccaaagcaa----gcagggtaaatcaaggtggtgg-------ttgatagatgattgaaaataaacgttaatgatagcttactgtggaa-gttttggaatataacttgaaagaagttaaaaaaactgtgtga--------------------------------------------------------------------------------------------------------cacagaaataaattacattacaatctaattatgtgacgaggatgggataaaaactaaaagtttaaagagaaaaatggtgtagtgtttcta
>gene=chr20_81104-82104; species=gorGor
ctgaaaagaaaacttacctctcacccaccctttatctgacaatcatggattgccctgagtgaacaaaccgccagtggacaattgaaatactggtgctggTattcagaaagtgaataatcatagactttgaataaaaatcctttggaaataaaagtgtttttaatttttttgtttacaaaagcaatgatggggtgtcaatcaagttgatggttaatattaaatagatctttgaagataaactttaataacagcctactatgaaattttttagcatatcatttggaagaggttaaaagaactgtgtaaacattagagtcttatgttcaaagagatttcacaataagctacaatgtatgtctatgttttgtcacagagaaatgtgatagaaagattaataaaagacttgcaaacacaaaaatatagtacattaggatcaaattttgcagagaagtttgaataaaaactaaaggtttaaaaagaaaaaagatacaatgttccca
>gene=chr20_81104-82104; species=panTro
ctgaaaagaaaacttacctctcacccaccctttatctgacaatcatggattgccctgagtgaacaaacctccagtggacaattgaaatactggtgctggTattcagaaagtgaataatcatagactttgaataaaaatcctttggaaataaaagtgtttttaatttttttgtttacaaaagcaatgatggggtgtcaatcaagttgatggttaatattaaatagatctttgaagataaactttaataatagcctactatgaaattttttagcatatcacttggaagaggttaaaagaactgtgtaaacattagagtcttatgttcaaagagatttcacaataagctacaatgtatgtctatgttttatcacagagaaatgtgatagaaagattaataaaagacttgcaaacacaaaaatatagtacattaggatcaaattttgcagagaagtttgaataaaaactaaaggtttaaaaagaaaaaagatacaatgttccca
>gene=chr20_81104-82104; species=papHam
ctgaaaagaaaacttacctctcacccaccctttatcggacaatcatggattgccctgagtgaacaaacctccagtggacaattgaaatactggtgctgatatttagaaagtgaataatcatagactttgcataaaaatcctttggaaataaaaatgtttaaaatttttttatttacaaaagcaatgatggggtgtcaatcaagttgatggttaatattaaatagatccttaaagataaactttaataatagcctactatgaaa-ttgttagcatataacttggaagaggttaaaagaactgtgtaaacattagagtcttatgttcaaagagatttcacaataagctacaatgtatgtctatgttttgtcatagagaaatgtgatagaaagattaataaaagacttgcaaacacagaaatatagtacattaggatcaaattttgtagagaaggttgaataaaaactaaaggtttaaaaagaaaaaagatataatattccca
>gene=chr20_81104-82104; species=ponAbe
ctgaaaagaaaacttacctctcacccaccctttatctggcaatcatggattgccctgagtgaacaaacctccagtggacaattgaaatactggtgctggTattcagaaagtgaataatcatagactttgaataaaaatcctttggaaataaaagtgttttaaatttttttgtttacaaaagcaacgatggggtgtcaatcaagttgatggttaatgttaaatagatctttgaagataaactttaataatagcctactatgaaa-tttttagcatatcacttggaagaggttaaaagaactgtgtaaacattagagtcttatgttcaaagcgatttcacaataagctacagtgtatgtctatgttttgtcatagagaaatgtgatagaaagattaataaaagacttgcaaacacaaaaatatagtacattaggatcaaattttgtagagaagtttgaataaaaactaaaggtttaaaaagaaaaaagatataatgttccca
>gene=chr20_81104-82104; species=rheMac
ctgaaaagaaaacttacctctcactcaccctttatcggacaatcatggattgccctgagtgaacaaacctccagtggacaattgaaatactggtgctgatattcagaaagtgaataatcatagactttgcataaaaatcctttggaaataaaagtgttttaaatttttttatttacaaaagcaatgatggggtgtcaatcaagttgatggttaatattaaatagatccttaaagataaactttaataatagcctactatgaaa-ttgttagcatataacttggaagaggttaaaagaactgtgtaaacattagagtcttatattctaagagatttcacaataagctacaatgtatgtctatgttttgtcatagagaaatgtgatagaaagattaataaaagacttgcaaacacagaaatatagtacattaggatcaaattttgtagagaaggttgaataaaaactaaaggtttaaaaagaaaaaagatataatattccca
>gene=chr20_81253-82253; species=hg19
aaaagtgtttttaatttttttgtttacaaaagcaatgatggggtgtcaatcaagttgatggttaatattaaatagatctttgaagataaactttaataatagcctactatgaaattttttagcatatcacttggaagaggttaaaagaactgtgtaaacattagagtcttatgttcaaagagatttcacaataagctacaatgtatgtctatgttttgtcacagagaaatgtgatagaatgattaataaaagacttgcaaacacaaaaatatagtacattaggatcaaattttgcagagaagtttgaataaaaactaaagttttaaaaagaaaaaagatacaatgttcccaattgctaaaaaagagcttctttgcatatttattaaatgaattattgtgattagcaaattgtcatgcattcatattccattggatgtatttagtatttagttgttacatgtcaatatttgtaatatgctattagttatctttttatgatt
>gene=chr20_81253-82253; species=bosTau
tcaagtg-------tttcactgtttatcaaagcagggacgcaaagcaaatc-agctggtgg-------ttgatagatctttgtaaataagttttggtaatagcttacaatggaa-tt-------tgtaaattgtaaggacttgaaagaact-------------------------------------------------------------------------------------------------------------------------------------------------------------------------------------------------------------------------------------------------------------------------------------------------------------------------------------------------------------
>gene=chr20_81253-82253; species=calJac
--------------------------------------------------------------------------------------------------------------------------------------------------------------------------------------------------------------------------------------------------------------------------------------------------------------------------------------------------------------------------------------------------------------------------------------------------------------------------------------------------------------------
>gene=chr20_81253-82253; species=canFam
ccaagtg-------tttttttgtttaccaaaacaatgactcaggaagaatcaaactaatgg-------tggataaagctttgaaattaagctttaataatagcttactaaggaa-cttttggtgtataacttgtaaagagttgaaacacctgtgtgatca----------------------------------------------------------------------------------------------------------------------------------------------------------------------------------------------------------------------------------------------------------------------------------------------------------------------------------------------------
>gene=chr20_81253-82253; species=equCab
tcaagtg-------tttttttgtttaccaaagcaa----gcagggtaaatcaaggtggtgg-------ttgatagatgattgaaaataaacgttaatgatagcttactgtggaa-gttttggaatataacttgaaagaagttaaaaaaactgtgtga--------------------------------------------------------------------------------------------------------cacagaaataaattacattacaatctaattatgtgacgaggatgggataaaaactaaaagtttaaagagaaaaatggtgtagtgtttctaattgctaaagtaaagtctctttgtatgtttattaaatggattattaccattaacaaaattttatgtgttccaattgaattgaa-------aaattataattgttacatgtcgatttttataatacaccagtaattatatttttattata
>gene=chr20_81253-82253; species=gorGor
aaaagtgtttttaatttttttgtttacaaaagcaatgatggggtgtcaatcaagttgatggttaatattaaatagatctttgaagataaactttaataacagcctactatgaaattttttagcatatcatttggaagaggttaaaagaactgtgtaaacattagagtcttatgttcaaagagatttcacaataagctacaatgtatgtctatgttttgtcacagagaaatgtgatagaaagattaataaaagacttgcaaacacaaaaatatagtacattaggatcaaattttgcagagaagtttgaataaaaactaaaggtttaaaaagaaaaaagatacaatgttcccaattgctaaaaaagagcttctttgcatatttattaaatgaattattgtgattagcaaattgtcatgcattcatattccattggatgtatttagtatttagttgttacatgtcaatatttgtaatatgctattagttatctttttatgatt
>gene=chr20_81253-82253; species=panTro
aaaagtgtttttaatttttttgtttacaaaagcaatgatggggtgtcaatcaagttgatggttaatattaaatagatctttgaagataaactttaataatagcctactatgaaattttttagcatatcacttggaagaggttaaaagaactgtgtaaacattagagtcttatgttcaaagagatttcacaataagctacaatgtatgtctatgttttatcacagagaaatgtgatagaaagattaataaaagacttgcaaacacaaaaatatagtacattaggatcaaattttgcagagaagtttgaataaaaactaaaggtttaaaaagaaaaaagatacaatgttcccaattgctaaaaaagagtttctttgcatatttattgaatgaattattgtgattagcaaattgtcatgcattcatattccattggatgtatttagtatttagttgttacatgtcaatatttgtaatatgctattagttatccttttatgatt
>gene=chr20_81253-82253; species=papHam
aaaaatgtttaaaatttttttatttacaaaagcaatgatggggtgtcaatcaagttgatggttaatattaaatagatccttaaagataaactttaataatagcctactatgaaa-ttgttagcatataacttggaagaggttaaaagaactgtgtaaacattagagtcttatgttcaaagagatttcacaataagctacaatgtatgtctatgttttgtcatagagaaatgtgatagaaagattaataaaagacttgcaaacacagaaatatagtacattaggatcaaattttgtagagaaggttgaataaaaactaaaggtttaaaaagaaaaaagatataatattcccaattgctaaaaaagagcttctttgcgtatttattaaatgaattattgtgattagcaaattgtcatgcattcatattccattggatgtatttggtatttagttattacatgtcaatatttgtaatatgctattaattgtctttttatgatt
>gene=chr20_81253-82253; species=ponAbe
aaaagtgttttaaatttttttgtttacaaaagcaacgatggggtgtcaatcaagttgatggttaatgttaaatagatctttgaagataaactttaataatagcctactatgaaa-tttttagcatatcacttggaagaggttaaaagaactgtgtaaacattagagtcttatgttcaaagcgatttcacaataagctacagtgtatgtctatgttttgtcatagagaaatgtgatagaaagattaataaaagacttgcaaacacaaaaatatagtacattaggatcaaattttgtagagaagtttgaataaaaactaaaggtttaaaaagaaaaaagatataatgttcccaattgctaaaaaagagcttctttgcatatttattaaatgaattattgtgattagcaaattgtcatgcattcatattccattggatgtatttagtatttagttgttacatgtcaatatttgtaatatgcta----ttatctttttatgatt
>gene=chr20_81253-82253; species=rheMac
aaaagtgttttaaatttttttatttacaaaagcaatgatggggtgtcaatcaagttgatggttaatattaaatagatccttaaagataaactttaataatagcctactatgaaa-ttgttagcatataacttggaagaggttaaaagaactgtgtaaacattagagtcttatattctaagagatttcacaataagctacaatgtatgtctatgttttgtcatagagaaatgtgatagaaagattaataaaagacttgcaaacacagaaatatagtacattaggatcaaattttgtagagaaggttgaataaaaactaaaggtttaaaaagaaaaaagatataatattcccaattgctaaaaaagagcttctttgtgtatttattaaatgaattattgtgattagcaaattgtcatgcattcatattccattggatgtatttggtatttagttgttacatgtcaatatttgtaatatgctattaattgtctttttatgatt
>gene=chr20_100034-101034; species=hg19
tttcctttcatgagatctgctatctctatctgaaaaggttgtatttatattttcttcttaaaatatttttgtggatatggatttctaggatgacatttactttgaaaaatacgttgaagagctcagtccattggattatggcttctattgtttgtggtgaaaaatcacctgtcagtgtaacaattactctatcaaaagtatggtttctgtttttccctctgactgtttcccacttttctctttgtcATTTTATCTAGATGACAATTCTTATTTATTTTCTAGAATAGTATTTCTTAGATTATTTCTGAAAAAAAAGAAGATTTATTATCTTTTCAAATTTATGTAGCtttttgtaattctttttctttaattttctttctccttctctttgaaaatcttattaatcagatattggctctcctggattgacactctgtgtcttatatattttgctcatactttccacttgtttttagacttcaaagattttctcactttat
>gene=chr20_100034-101034; species=bosTau
--------------------------------------------------------------------------------------------------------------------------------------------------------------------------------------------------------------------------------------------------------------------------------------------------------------------------------------------------------------------------------------------------------------------------------------------------------------------------------------------------------------------
>gene=chr20_100034-101034; species=calJac
tttcctttcatgagatctgctgtctctacctgaaaaggttgtatttatattttcttctacaaatattttcataaatatggatttctaggatggcatttacttttaaaaatatgttgaagaagtcaatccattggattatggcttctattgtttctggtgaaaaatcacctgtcagggtaacaattatcctatcaaaagtgtgatttctgtttttctctctgactttttctcttctctttctttgtcattttatctagatgacaatttttatttattttctgGAATAGTGTTTCTTAGAGTATTTCTAAAAAATAATAAGATTTATTATCTTTTCAAATTTATGTAACtttttgtaattctttttctttaattt--tttccccttctctttgaaaatcttattaatcagatattggctctcctgaactgacaatatgtgtcttacatattttgctcatactttctacttgtttttggacttcaaagattttctcactttat
>gene=chr20_100034-101034; species=canFam
--ttctttcatgagatttcttgtctttatctgaaaaggctatatttata-tttaatcttaaaatattttggtggatat-gatttctagg-tggcatttacttttggtaatatgttgaagaagctattcca-tagattatggcttctgttgttgctagtgaaaaatcatctgtcaCAGTAACAGTTACCCTAAGTAAGGTAAGGACCTCATTTTTCCCTCTAGCTATTTCTTTTCTTTTTCTTTGTG-TTTTATCTAGAACACCATTCTTACTTATTGTGTGAAATAGTATTATCTTGAGCATTTCTGAAAACAAAGAAGATCCATTATTTTTTCAAATTCATGTAATTTTTTATAATTCCTTTCCTTTCTTTA-CTCTGTCCTC-CCTTTGAGAACCAGATTAATCAAATATCAGCTTTCCTGAATTGACATTCTATGTCTCACACATTTTGCTCACACATTCCACTTGGAATTACATTTTAAATATTTCTTCACATTAT
>gene=chr20_100034-101034; species=equCab
tttccttttatgagatctgctgtctcttattgaaaaggctgtatttatattttattcttaaaatattttaatggatatggatttctagg-ttgcatttaa-------aatatgttgaagaagttatttcactggattatggcttctgttgttgctggtgaaaaatc-tatgtcagtgtaacagatactct-gtcaaagcaagcatctggtttttccctctggctgtttcttctctctttctttgtgattttatctagctcaccattcttgtttattatatggaatagtattatttagagcatttctggaaa-agataaggtctgttatcttttcaaattcatgtaactttttataattctttttccttaattgtctctgtcctctcctttgaaaaccaggttaatcagatatggactttccttaattggcactctatgtct--tatattttgcttatattttccacttggatttatatttcaaatatttccccacattat
>gene=chr20_100034-101034; species=gorGor
----------------------------------------------------------------------------------------------------------------------------------------------------------------------------------------------------------------------------------------------------------------------------------------------------------------------------------------------------------------------------------------------------------------------------------------------------------------------------------------------------------------TTAT
>gene=chr20_100034-101034; species=panTro
tttcctttcatgagatctgctatctctatctgaaaaggttgtatttatattttcttcttaaaatatttttgtggatatggatttctaggatgacatttactttgaaaaatacgttgaagagctcagtccattggattatggcttctattgtttgtggtgaaaaatcacctgtcagtgtaacaattactctatcaaaagtatggtttctgtttttccctctgactgtttcccgcttttctctttgtcATTTTATCTAGATGACAATTCTTATTTATTTTCTAGAATAGTATTTCTTAGATTATTTCTG-AAAAAAAGAAGATTTATTATCTTTTCAAATTTATGTAGCtttttgtaattctttttctttaattttctttctccttctctttgaaaatcttattaatcagatattggctctcctggattgacactctgtgtcttatatattttgctcatactttccacttgtttttagacttcaaagattttctcactttat
>gene=chr20_100034-101034; species=papHam
--------------------------------------------------------------------------------------------------------------------------------------------------------------------------------------------------------------------------------------------------------------------------------------------------------------------------------------------------------------------------------------------------------------------------------------------------------------------------------------TTTTAGATTTCAAAGATTTTCTCACTTTAT
>gene=chr20_100034-101034; species=ponAbe
tttcctttcatgagatctgctg--tctatctgaaaaggttgtatttatattttcttcttaaaatatttttgtggatatggatttctaggatgacatttactttgaaaaatatattgaagagctcagtccattggattatggcttctattgtttgtggtgaaaaatcacctgtcagtgtaacaattatgctatcaaaagtatggtttctgtttttccct----ctgtttccctcttttctctttgtcATTTTATCTAGATGACATATATTATTTATTTTCTAGAATAGTATTTCTTAGATAATTTCTGAAAAGAAAGAAGATTTATTAT-TTTTCAAATTTACCTAGCtttttgtaattctttttctttaattttctttctccttctctttgaaaatcttattaatcagatattggctctcctggattgacactctgtgtcttatatattttgctcatactttccacttgtttttagacttcaaagatcttctcactttat
>gene=chr20_100034-101034; species=rheMac
-------------------------------------------------------------------------------------------------------------------------------------------------------------------------------------------------------------------------------------------------------------------------------------------------------------------------------------------------------------------------------------------------------------------------------------------------------------------------------------TTTTTAGATTTCAAAGATTTTCTCACTTTAT
>gene=chr20_100228-101228; species=hg19
aaagtatggtttctgtttttccctctgactgtttcccacttttctctttgtcATTTTATCTAGATGACAATTCTTATTTATTTTCTAGAATAGTATTTCTTAGATTATTTCTGAAAAAAAAGAAGATTTATTATCTTTTCAAATTTATGTAGCtttttgtaattctttttctttaattttctttctccttctctttgaaaatcttattaatcagatattggctctcctggattgacactctgtgtcttatatattttgctcatactttccacttgtttttagacttcaaagattttctcactttatcttcaaatgtgcctgctaaacaatcatttttctaatttccaaaagtttactacttctccttacatagcatgatattattgctttatggatggaataCACTCTTGAAACTCCAGCCCCTAAATAATAGTTATTCTAATGTGCCTTTCTTCATTTATTTTCAGTCATGTTAAAGATTTTCTCAAATAGATAGCCAG
>gene=chr20_100228-101228; species=bosTau
--------------------------------------------------------------------------------------------------------------------------------------------------------------------------------------------------------------------------------------------------------------------------------------------------------------------------------------------------------------------------------------------------------------------------------------------------------------------------------------------------------------------
>gene=chr20_100228-101228; species=calJac
aaagtgtgatttctgtttttctctctgactttttctcttctctttctttgtcattttatctagatgacaatttttatttattttctgGAATAGTGTTTCTTAGAGTATTTCTAAAAAATAATAAGATTTATTATCTTTTCAAATTTATGTAACtttttgtaattctttttctttaattt--tttccccttctctttgaaaatcttattaatcagatattggctctcctgaactgacaatatgtgtcttacatattttgctcatactttctacttgtttttggacttcaaagattttctcactttatcttcaaatacagctgttacttagtcatttttctaatttccaaaagcttactacttctccttacatagcatgatgttattgttttatggatggaacacactcttgaaactcCAACCCTTAAGTAATAGTTCTTCTAATGTGACTTTCTTCATTTATTTTCAGTCATATTAAAGA---------------------
>gene=chr20_100228-101228; species=canFam
AAGGTAAGGACCTCATTTTTCCCTCTAGCTATTTCTTTTCTTTTTCTTTGTG-TTTTATCTAGAACACCATTCTTACTTATTGTGTGAAATAGTATTATCTTGAGCATTTCTGAAAACAAAGAAGATCCATTATTTTTTCAAATTCATGTAATTTTTTATAATTCCTTTCCTTTCTTTA-CTCTGTCCTC-CCTTTGAGAACCAGATTAATCAAATATCAGCTTTCCTGAATTGACATTCTATGTCTCACACATTTTGCTCACACATTCCACTTGGAATTACATTTTAAATATTTCTTCACATTATCT------------------TAACCATATTTCTAATTTCCTAAAGTTTGTTCTTTCTCTTT----------------------------------------------AACTTATTCTCAAATAATAA---CTCTGATGTGACTTTTTTCATTTATTTTCAGTCATATTGAAGATAGTCTCTGGCAGCTGCTCAC
>gene=chr20_100228-101228; species=equCab
aaagcaagcatctggtttttccctctggctgtttcttctctctttctttgtgattttatctagctcaccattcttgtttattatatggaatagtattatttagagcatttctggaaa-agataaggtctgttatcttttcaaattcatgtaactttttataattctttttccttaattgtctctgtcctctcctttgaaaaccaggttaatcagatatggactttccttaattggcactctatgtct--tatattttgcttatattttccacttggatttatatttcaaatatttccccacattatctttgaatatgcatgttaaataatcatatttctaatttccaaaagtttgctctttctctttacatagcatcatattgttgttttatggctagaatacgctcttg---GACTTATTCCCAAATAATAG---TTCTGATGTGACTTGTTTCGTTTATTTTCAGTTATATTGCAGGTTTTCTTACGTAGCTACTCAC
>gene=chr20_100228-101228; species=gorGor
--------------------------------------------------------------------------------------------------------------------------------------------------------------------------------------------------------------------------------------------------------------------------------------------------------------TTATCTTCAAATGTGCCTGTTAAACAATCATTTTTCT-A---CCAGAAGTTTACTACTTCTCCTTACATAGCATGATATTATTGCTTTATGGATGGAATACACTCTTGAAACTCCAGCCCCTAAATAATAGTTATTCTAATGTGCCTTTCTTCATTTATTTTCAGTCATGTTAAAGATTTTCTCAAATAGATAGCCAG
>gene=chr20_100228-101228; species=panTro
aaagtatggtttctgtttttccctctgactgtttcccgcttttctctttgtcATTTTATCTAGATGACAATTCTTATTTATTTTCTAGAATAGTATTTCTTAGATTATTTCTG-AAAAAAAGAAGATTTATTATCTTTTCAAATTTATGTAGCtttttgtaattctttttctttaattttctttctccttctctttgaaaatcttattaatcagatattggctctcctggattgacactctgtgtcttatatattttgctcatactttccacttgtttttagacttcaaagattttctcactttatcttcaaatgtgcctgttaaacaatcatttttctaatttccaaaagtttactacttctccttacatagcatggtattattgctttatggatggaataCACTCTTGAAACTCCAGCCCCTAAATAATAGTTATTCTAATGTGCCTTTCTTCATTTATTTTCAGTCATGTTAAAGATTTTCTCAAATAGATAGCCAG
>gene=chr20_100228-101228; species=papHam
------------------------------------------------------------------------------------------------------------------------------------------------------------------------------------------------------------------------------------------------------------------------------------TTTTAGATTTCAAAGATTTTCTCACTTTATCTTCAAATATGCCTGTT----AATCATTTTTCTAATTTCCAAGAGTTTACTACTTTTCCTTACATAGCATGATATTATTGCTTTATGGATGGAATACACTCTTGAAACTCCAGCCCCTAAATAATAGTTATTCTAATGTGCCTTTCTTCATTTATTTTCAGTCATATTAAAGATTTTCTCAAATAGATAGCCAG
>gene=chr20_100228-101228; species=ponAbe
aaagtatggtttctgtttttccct----ctgtttccctcttttctctttgtcATTTTATCTAGATGACATATATTATTTATTTTCTAGAATAGTATTTCTTAGATAATTTCTGAAAAGAAAGAAGATTTATTAT-TTTTCAAATTTACCTAGCtttttgtaattctttttctttaattttctttctccttctctttgaaaatcttattaatcagatattggctctcctggattgacactctgtgtcttatatattttgctcatactttccacttgtttttagacttcaaagatcttctcactttatcttcaaatatgcctgttaaacaatcatttttctaatttccaaaagtttactacttctccttacatagcatgatattattgctttatggatggaaCGCACTCTTGAAACTCCAGCCCCTAAATAATAGTTATTCTAATGTGCCTTTCTTCATTTATTTTCAGTCATATTAAAGATTTTCTC----AGATAGCCAG
>gene=chr20_100228-101228; species=rheMac
-----------------------------------------------------------------------------------------------------------------------------------------------------------------------------------------------------------------------------------------------------------------------------------TTTTTAGATTTCAAAGATTTTCTCACTTTATCTTCAAATATGCCTGTT----AATCATTTTTCTAATTTCCAAGAGTTTACTACTTTTCCTTACATAGCATGATATTATTGCTTTATGGATGGAATACACTCTTGAAACTCCAGCCCCTAAATAATAGTTATTCTAATGTGCCTTTCTTCATTTATTTTCAGTCATATTAAAGATTTTCTCAAATAGATAGCCAG
>gene=chr20_101312-102312; species=hg19
cgcctaggcagaaaaagaaagtaactaaaaaaaaagaaaacacaatttccaggtatatctgtgccaactcaggtgactagtaaaacaaaattctaagatgacatctgtatagcctacataggaagcaaccagttcacattatagaaggaagaatgaatgttccagAGACAAAATATAGTTACAATACACCCTCATCTATTGTAGTAAAAAAAAAAAAAAGCTGAAGTCTAAATTACACAAATGTAGCAGCATAATACTATTAAATAATAAGTAATTTAATATTCTATTTCATGGCATTATTTTACAGGAGCACTATTTGATCATCTTCTCTTTATCACACATACTTCTTCCATTTATCTTACAGTATCTTTACATAAACACTAAAATAGTTATACTCAGATTGTACACTTTTGAAGGGAGTTAGCCTATTTGTGTCAATTATTTACTAAAACAAAGCTAAATAACAGCAACAAAAAAGCCTTGTTGGAACAGGGACCAGG
>gene=chr20_101312-102312; species=bosTau
--------------------------------------------------------------------------------------------------------------------------------------------------------------------------------------------------------------------------------------------------------------------------------------------------------------------------------------------------------------------------------------------------------------------------------------------------------------------------------------------------------------------
>gene=chr20_101312-102312; species=calJac
CACCTAGGCAGAAAAAGAACCTAACT-AAAAAAACGAAAACATAATTTCCAGGAATATTTGTGCCAActcaggtgattaataaaagaaaattctaagatgacagctctgtaggctgcataggaagcaaccagttcacattatagaagaaagaatgaatgtcccagAGATGAAATATAGTTACAATACACCCTCATCTACTGCAGC----ACTAAAAAAAGATAAACTCTAAGGCAGGCAAATGTAGCAGCATAAGACTATTAAATAATAAGTAATTTAATGTTCTATTTTATGACATTATTTTAGAGGAGCATCATTTGATCATCTTCTGTTTATCATACATATTTCTTCCATTTATCTTATAGTATCCTTATATAAATGCTAAAATAATTAATCTCAGATTGGATGCTTTTGAAGAGAATTAGCCTATTTGTGTCAATTATTTACTAAAACGAAGCTAAATAAC--CAACAAAAAAGCCTAGTTGAGACAGGGACCAGG
>gene=chr20_101312-102312; species=canFam
AACATGAACAAAAAGAAAGAGTAATTGAAA-AATTTTACATATGACTTCTAGGGATATTTATGCCAACTCAGGT---TAGTAAAACAAAATTATAGGATGAGAGCTCCATAGCCTGTATAGC----AATAAGCTCACACTGTAAAAAGAATGAC---GGTTTCAGAGATAAAGTATAGGTAACATACAGCTTCACTTGCtataa------aagaaaataGATGAGGTCCAACATTAACAAGCATAATGGCAGAATACT----ATTAATAAGTCATTCAATATTTTATTTTACGGTATTTTTTTGTAGAAAAATTTTTTGACCAACCCCTGTTTATTCCATGTGTTTCTTTTATTTATCTTACAGTATCCTTGCATGGAAACTAAGCCAATCACTTTCATATCGTAAACTTTGGAAAT------GATTATCTTTGTCAATTATTTGCTAAAACAAGACAAACTAACAAAAACAAAGA-GCTTAGGTGGGATAGAGACCATA
>gene=chr20_101312-102312; species=equCab
-ACGTGAACAAAAAGACGGAGTAATTGAAA-AAATGAAAATAGGACTTCCTGGAATATTTGTGCCAActcaggag--tagaaaaacaaaattacaggatgacagctctgtagtctgtatagaaac-aaccagttcacattatagaagtaagaatgaaggttccagAGATAAAGTCTAGATAAGATA-ATCCTCATTTACCATAGC--TGTAAGATAGGAGATGAGG--TAAAGTCGACAAATATAGTAGCATAATACtattaaataataaataattcaatattttattttatGGCATTTTTTTCTGGAACATATATTTGACCATCTTCCGTTTATTATATGTGTTTCTTCTATTTATCTTACAGTATCCTTGCACGGAAACTAAACTAATCACTTTCGTATTTTAAACTCTAGAAGGGAGTTAGATTGTCTTAGTCAATTATTTGCTAAAACAAAACAAAATAACAACAAAATG----CCTGGGTGAGATAGAGACCAGA
>gene=chr20_101312-102312; species=gorGor
cgcctaggcagaaaaagaaagtaactaaaaaaaaagaaaacacaatttcca--tatatctgtgccaactcaggtgactagtaaaacaaaattctaagatgacatctgtatagcctacacaggaagcaaccagttcacattatagaaggaagaatgaatgttccggagaCAAAATATAGTTACGATACACCCTCATCTATTGTAGT-AAAAAAAAAAAAAGCTGAAGTCTAAATTACACAAATGTAGCAGCATAATACTAT-AAATAATAAGTAATTTAATATTCTATTTCATGGCATTATTTGACAGGAGCACGATTTGATCATCTTCTGTTTATCATACACACTTCTTCCATTTATCTTACAGTATCTTTACATAAACACTAAAATAGTTATACTCAGATTGTACACTTTTGAAGGGAGTTAGCCTATTTGTGTCAATTATTTACTAAAACAAAGCTAAATAACAGCAACAAAAAAGCCTTGTTGGAACAGGGACCAGG
>gene=chr20_101312-102312; species=panTro
CGCCTAGGCAGAAAAAGAAAGTAGCTAAAAAAAAAGAAAACACAATTTCCAGGTATATCTGTGCCAActcaggtgactagtaaaacaaaattctaagatgacatctgtatagcctacataggaagcaaccagtttacattatagaaggaagaatgaatgttccagAGACAAAATATAGTTACGATACACCCTCATCTATTGTAGT-AAAAAAAAAAAAAGCTGAAGTCTAAATTACACAAATGTAGCAGCATAATACTATTAAATAATAAGTAATTTGATATTCTATTTCATGGCATTATTTTACAGGAGCACTATTTGATCATCTTCTGTTTATCACACATACTTCTTCCATTTATCTTACAGTATCTTTACATAAACACTAAAATAGTTTTACTCAGATTGTACACTTTTGAAGGGAGTTAGCCTATTTGTGTCAATTATTTACTAAAACAAAGCTAAATAACAGCAACAAAAAAGCCTTGTTGGAACAGGGACCAGG
>gene=chr20_101312-102312; species=papHam
CACCTAGGCAGAAAAAGAAAGTAACTGAAAAAAATGAAAACATAATTTCCAGGAATATCTGTGCCAActcaggtgattagtaaaacaaaattctaagatgacagctctatagcctacataggaagcaaccagttcacattatagaaggaagaatgaatgttccagAGACAAAATATAGTTATGATACACCCTCATCTACTGTAGT------ATAAAAAAGCTGAAGTCTAAAGTACACAAATGTAGCAGCATAATACtattaaataataaataatttaatattctattttatGGCGTTATTTTAGAGGAGCATTATTTGATCATCTTCTGTTTATCACACATATATCTACCATTTATCTTATATTATCCTTACATAAACAGTAAAATAGTTATACTCAGATTGTACACTTTTGAAGGGAGTTAGCCTATTTGAGTCAATTATTTACTAAAACAAAGCTAAATAACAACAACAAAAAAGCCTTGTTGGAATAGGGACCAGG
>gene=chr20_101312-102312; species=ponAbe
CA-CTAGGCAGAAAAAGAAAGTAACTGAAAAAAATGAAAACATAATTTCCAGGTATATCTGTGCCAActcaggtgactagtaaaacaaaattctaagatgacagctctatagcctacataggaagcaaccagttcacattacagaaggaagaatgaatgttccagAGACAAAATATAGTTACGATACA-------CTATAGTAAAAAAAAAAAAAAAAAGCTGAAGTCTAAATTACACAAATGTAGCAGCATAATACTATTAAATAATAAGTAATTTAATGTTCTATTTCATGGCATTATTTTAGAGGAGCACTATTTGATCATCTTCTGTTTTTCACACATACTTCTTCCATTTATCTTACAGTATCTTTACATAAACACTAAAATAGTTATACTCAGATCGTACACTTTTGAAGGGAGTTAGCCTATTTGTGTCAATTATTTACTAAAACAAAGCTAAATAACAGCAACCAAAAAGCCTTGTTGGAACAGGGACCAGG
>gene=chr20_101312-102312; species=rheMac
CACCTAGGCAGAAAAAGAAAGTAACTGAAAAAAATGAAAACATAATTTCCAGGAATATCTGTGCCAActcaggtgattagtaaaacaaaattctaagatgacagctctatagcctacataggaagcaaccagttcacattatagaaggaagaatgaatgttccagAGACAAAATATAGTTATGATACACCCTCATCTATTGTAGT------ATAAAAAAGCTGAAGTCTAAAGTACACAAATATAGCAGCATAATACtattaaataataaataatttaatattctattttatGGCATTATTTTAGAGGAGCATTATTTGATCATCTTCTGTTTATCACATATATATCTACCATTTATCTTATATTATCCTTACATAAACACTAAAATAGTTATACTCAGATTGTACACTTTTGAAGGGAGTTAGCCTATTTGTGTCAATTATTTACTAAAACAAAGCTAAATAACAACAACAAAAAAGCCTTGTTGGAACAGGGACCAGG
>gene=chr20_102067-103067; species=hg19
TGAACGTGCTCTTGGCATTTCTGTTTATTTGCTCCTTATTACACTATATTGTGTCAGAATGATGGTTTGGGTTCAACAGTATGCTCACGTAAGCCACTATTCCAAACTTCCTAAACGCACAGTTGTGGAATGTGACACAATTGTTGGCAATGATATTTAAACAGGATATGTGTTTTTGGTGGGGTCTCTGGGAAAAATTACTAAAGGGAGGGGTGGAGTGATCCAAATATTCAAGTGGTAGACACCCACTTGACTTTGGccttccacttcctcctgtttggaatatggtcataatgctggaggtaatgctgccatctataacaatgaagcaaaaacACTGGATAACAGTATGTGAACAGAAGAGTAGAGGGTGACTAGCATGGTGAAGCTGTTATATAATTTCTGGACTTTATGTTATGTAAGAAAAATAAAACCTGAATTTGTAATAAATGAACAAAATGCCTTTTTCATGTTTTTCTGTTTCATATTACAGCCTATTA
>gene=chr20_102067-103067; species=bosTau
TGAGTGTTCTCTGGGCATTTGTACTTATTTGCTTCTTATTACATCATATCATGTCTGAATCATAGTTAAGGTGCAGCCATATGTCCACATAAACAACTTTTCCAAACTTTGCTAACATACAGTGGTGGAATAGGATGTTATTATGGTCAGTGAGATT-AAGCAGA----ATATTTTTGGTGGAGTATCTGATAAGATATTTTAAAGGGA---------GGGGCCAAAGATTCAAGCTACATGTACCCATTACCTTCTGCTGTGTGACTTCATTGTCCATGAAACATGATCATAGGCCTGGTGGCAATGCAGCCATCTGTAACTATGGAGCAAGGGCATATACTAGGAAT-TGTGAAAAG-AGGAGATACATTGCCAGGTGCTGTGAAGCTCTTACAGCCTCCCTTGCCTTTATGTCATATGAGAAGACAAAAACCCTAATTTGTATGATATC-TT--------TTTTGCATGATT---TTTTTCACAATATAGCCTATTG
>gene=chr20_102067-103067; species=calJac
TGAATGTGCTCTTGGCATTTCTGTTTATTTGCCCCTTATTACACTGTATTATGTCAGAATGAGGGTTTGGGTTCAACAG--TGCTCCAGACTTCCACTGTTCCAAACTTCCTAAATGCACAGTTATGGAATGTGACACAATTGTTGGCAATGATATTTAAACAGAATATGTATTTTTGGTGGAGTCTCTGGGAAAAATTACTAATGGGAGAGAT-GAGTGATCCAAATATTCAAGTGGTAGACACCCACTTGACTTTGGCTTTCCACTTCCTCCTGTTTGGAACATGGTCATAATGCTGGAGGTAATGCTGCTATCTATAACAATGAGGCAAAAACACTGGGTAAGAGTATGTGAACAGAAGAGTAGAGGGTGATTAGCATGGCGAAGCTGTTATAGAATCTATGGACTTTATGTTACATGAGAAAAATAAAATCTGAATTTGTAATAAATGAACAAAA----TTTTTCATGCTTTTCTGTTTAATATGACAGCCTATTA
>gene=chr20_102067-103067; species=canFam
-----GTGCTCTGGGCATTTCTGCTTCTTCA---CTTAGTACAACATACTGTGTCTGAATGATAGTTTAGGTGCAGCAGCATGCCCAAGTGAACAACTTCCCCAAATCTGGCAAGCACACAGTGGTGAAATGTGGTGCAATTATGGCCAGTGACGTT-AAGCAGA----ATATTTTTGGTGAGCTATCTTGTAAGATACTTCAAAGTGG---------TGGGGCAAGGATGCAAGTGGCATGTACCCATTTGCTTTT-TCCTGCTACTCCCTTCTGTTTGAAGCATGCTCATAATGCTGGAGGTGATGCAGCCATCTATAACTATGGGCCAAAAGCACAAGCTAGGAATGTGTGAAAAGAAGGAAAGATGTTGCCTGGTGCTGTGAAGCTCTTA--ACATTCCCTGACATTATATCATATGAGAAGAATAAAACCCTAATTTGTATAAGACACAT--------TTTCACATGTTTTCGTGTTTCACATTTCTTCCTAATA
>gene=chr20_102067-103067; species=equCab
TGAGTGTGCTGTGGGCGTTTCCATTTGTTTACTCCTTATTACATCATATAGTGTTTGAATGATAGTTTTGGTGCAGCAATTCGGCCATGTAAACAACTTTTCCAAATTTCACAAACACACAGTGGTGagatgtggtgtcattatggccaatgaaatt-aagcaga----atgtttttggtggagtatccagtaagatccttaaaagagg---------gggggcaaggattcaaatgacatgtatccattagcttttgcccgaccacttccttctgcatgaaacacagtcataatgctggaggcaatccagctatctataactgtggggcaaaagcacatgctaggaatgtgagaaaagcagggaagacagtgcctggtactgtgaacctctcatagcatccctggactTTGTGTCACATGAGAAGACTAAACCCGGTATTTGTATAAGACCTCT--------TTTTGCATGTCTTTGTGTTTCACATTAAAGCCTATGG
>gene=chr20_102067-103067; species=gorGor
TGAACGTGCTCTTGGCATTTCTGTTTATTTGCTCCTTATTACACTGTATTGTGTCAGAATGATGGTTTG-GTTCAACAGTATGCTCACGTAAGCCACTATTCCAAACTTCCTAAATGCACAGTTGTGGAATGTGACACAATTGTTGGCAATGATATTTAAACAGGATATGTGTTTTTGGTGGGGTCTCTGGGAAAAATTACTAAAGGGAGGGGTGGAGTGATCCAAATATTCAAGTGGTAGACACCCACTTGACTTTGGccttccacttcctcctgtttggaatatggtcataatgctggag-taatgctgccatctataacaatgaagcaaaaacACTGGATAACAGTATGTGAACAGAAGAGTAGAGGGTGACTAGCATGGTGAAGCTGTTATATAATTTCTGGACTTTATGTTATGTAAGAAAAATAAAACCTGAATTTGTAATAAATGAA-AAAACGCCTTTTTCATGTTTTTCTGTTTCATATTACAGCCTATTA
>gene=chr20_102067-103067; species=panTro
TGAACGTGCTCTTGGCATTTCTGTGTATTTGCTCCTTATTACACTGTATTGTGTCAGAATGATGGTTTGGGTTCAACAGTATGCTCACGTAAGCCACTATTCCAAACTTCCTAAATGCACAGTTGCGGAATGTGACACAATTGTTGGCAATGATATTTAAACAGGATATGTGTTTTTGGTGGGGTCTCTGGGAAAAATTACTAAAGGGAGGGGTGGAGTGATCCACATATTCAAGTGGTAGACACCCACTTGACTTTGGTCTTCCACTTCCTCCTGTTTGCAATATGGTCATAATGCTGGAGGTAATGCTGCCATCTATAACAATGAAGCAAAAACACTGGATAACAGTATGTGAACAGAAGAGCAGAGGGTGACTAGCATGGTGAAGGTGTTAGATAATTTCTGGACTTTATGTTATGTAAGAAAAATAAAACCTGAATTTGTAATAAACGAACAAAACGCCTTTTTCATGTTTTTGTGTTTCATATTACAGCCTATTA
>gene=chr20_102067-103067; species=papHam
TGAACGTGCTCTTGGCATTTCTGTTTATTTGCTCCTTATTACACTGTATTGTGTCAGAATGATGGTTTGGGTTCAACAGTATGCTCACGTAAGCAACTGTTCCAAACTTCCTAAACGCACAGTTGTGGAATGTGACACAATTATTGGCAATGATATTTAAACAGGTTATGTGCTTTTGGTGGGGTCTCTGGGAAAAATTACTCAAGGGAGGGGTGGAGTGATCCAAATATTCAAGTGGTAGACACCCACTTGACTTTGGCCTTCCACTTCCTCCTGTTTGGAACATAGTCATAACGCTGGAAGTAATGCTGCCATCTATAACAATGAAGCAAAAACACTGGGTAACAGTATGTGAACAGAAGAGTAGAGGCTGACTAGCATAGTGAAGCTGTTATATAATTTCTGGACTTTATGTTATACAAG-AAAATAAAACCTGAATTTGTAATAAACGAACAACACACCTTTTTCATGTTTTTCTGTTTCACATTACAGTCTAATA
>gene=chr20_102067-103067; species=ponAbe
TGAATGTGCTCTTGTCATTTCTGTTTATTTGCTCCTTATTACACTGTATTGTGTCAGAATGATGGTTTGGGTTCAACAGTATGCTCATGTAAGCAACTATTCCAAACTTCCTAAACGCACAGTTGTGGAATGTGACACAATTGTTGGCAATGATATTTAAACAGGATATGTGTTTTTGGTGGGGTCTCTGGGAAAAATTACTAAAGGGAGGGGTGGAGTGATCCAAATATTCAAGTGGTAGACGCCCACTTGACTTTGGCCTTCCACTTCCTCCTGTTTGGAATATGGTCATAATGCTGGAGGTAATGCTGCCATCTATAACAATCAAGCAAAAACACTGGATAACAGCATGTGAACAGAAGAGTAGAGGGTGACTAGCATGGTGAAGCTGTTATATAATTTCTGGACTTTATGTTATGTAAGAAAAATAAAACCTGAATTTGTAATAAACAAACAAAATACCTTTTTCATGTTTTTCTGTTTCATATTACAGCCTATTA
>gene=chr20_102067-103067; species=rheMac
TGAATGTGCTCTTGGCATTTCTGTTTATTTGCTCCTTATTACACTGTATTGTGTCAGAATGATGGTTTGGGTTCAACAGTATGTTCGCGTAAGCAACTGTTCCAAACTTCCTAAACGCACAGTTGTGGAATGTGACACAATTATTGGCAATGATATTTAAACAGGATATGTGTTTTTGGTGGGGTCTCTGGGAAAAATTACTCAAGGGAGGGGTGGAGTGATCCAAATATTCAAGTGGTAGACACCCACTTGACTTTGGCCTTCCACTTCCTCCTGTTTGGAACATAGTCATAATGCTGGAGGTAATGCTGCCATCTATAACAATGAAGGAAAAACACTGGATAACAGTATGTGAACAGAAGAGTAGAGGCTGACTAGCATAGTGAAGCTGTTATATAATTTCTGGACTTTATGTTGTATAAG-AAAATGAAACCTGAATTTGTAATAAACGAACAAAACACCTTTTTCATGTTTTTCTGTTTCACATTACAGTCTATTA
>gene=chr20_107217-108217; species=hg19
tgattcccttgcattagcctcccgagtagctgggactacaggtgcgcgccaccatgcccggctaattttttgtattttagtagagacgggatttcaccatgttggccaggctggtcttgaactcctgacctcgtgatctgcctgcctcggcctcccaaagtgctgggattacaggcatgagccaccacgcctggccatttgctacattcttactaaatgtttggtctagttatgctatcaataaccaacagtgaatgataaaatttccaactgattgaagatttttctgttttcaagttacttttgtccatctttacttcatgtatttttaagttatattattagatacatcatgtctttctaatgaattgaccctttcatcattatgaaatggccttcattatctctagtaaatactgcttgccttggagtcaaatacatcagatattaatataatcacTCCACAATTAACAAAGCCATCAAAAGTAGCTTGTATATCC
>gene=chr20_107217-108217; species=bosTau
--------------------------------------------------------------------------------------------------------------------------------------------------------------------------------------------------------------------------------------------------------------------------------------------------------------------------------------------------------------------------------------------------------------------------------------------------------------------------------------------------------------------
>gene=chr20_107217-108217; species=calJac
----------------------------------------------------------------------------------------------------------------------------------------------------------------------------------------------------atttgctacattcttactaaatgtttggtctagctatgctatcagtaaccaacagtgaatgattaaatttctaactaattgtggatttgtctattttcaatgtacttttgtccatctgtatttcatcta-ttttaagttctattattaaatacatcatgtctttctaatggattgaccctttaatcattatgaaatggcctccattatctctagaaaatactgcttgtcttagagtcaaatacatcagatattaatatagttaGTCCACAATTTGCAAAGCCATCAAAAGTAGCTTGTATATCC
>gene=chr20_107217-108217; species=canFam
-----------------------------------------------------------------------------------------------------------------------------------------------------------------------------------------------------------------------------------------------------------------------------------------------------------------------------------------------------------------------------------------------------------------------------------------------------------------------------CTACAATTATC-AGGCCATTAAAACTAACTTGTATGTCC
>gene=chr20_107217-108217; species=equCab
-----------------------------------------------------------------------------------------------------------------------------------------------------------------------------------------------------------------------------------------------------------------------------------------------------------------------------------------------------------------------------------------------------------------------------------------------------------------------------CCACAATTAGC-AGGCCATAAAAAATAACTTGTATGTC-
>gene=chr20_107217-108217; species=gorGor
---------------------------------------------------------------AATtttttgtattttagtagagacgggatttcaccatgttggccaggctggtcttgaattcctgacct-gtgatctgcccgcctcggcctcccaaagtgctgggatt-caggcatgagccaccacgcctggccatttgctacattcttactaaatgtttggtctagttatgctatcaataaccaacagtgaatgataaaatttccaactgattgcagatttttctgttttcaagttacttttgtccatctttacttcatgtatttttaagttttattattagatacatcatgtctttctaatgaattgaccctttcatcattatgaaatggccttcattatctctagtaaatactgcttgtcttggagtcaaatacatcagatattaatataatcacTCCACAATTAGCAAAGCCATCAAAAGTAACTTGTATATCC
>gene=chr20_107217-108217; species=panTro
tgattcccttgcattagcctcccgagtagctgggactacaggtgcgcgccaccatgcccggctaattttttgtattttagtagagatgggatttcaccatgttggccaggctggtcttgaactcctgacctcgtgatctgcccgcctcggcctcccaaagtgctgggattacaggcatgagccaccacgcctggccatttgctacattcttactaaatgtttggtctagttatgctatcaataaccaacagtgaatgataaaatttccaactgattgcagatttttctgttttcaagttacttttgtccatctttacttcatgtatttttaagttctattattagatacatcatgtctttctaatgaattgaccctttcatcattatgaaatggccttcattatctctagtaaatactgcttgccttggagtcaaatacatcagatattaatataatcacTCCACAATTAGCAAAGCCATCAAAAGTAGCTTGTATATAC
>gene=chr20_107217-108217; species=papHam
caagtcccctgcctcagcctcccgagtagcttggactacaggtgtgtgccaccatgcctggctaattttttgtattttagtagagataggatttcaccatgttggctaggctggtctcgaactcctgaccttgtgatctgcctgcctcggcctcccaaagtgctgggatt------atgagccaccacatctggccgtttgctacattcttactaaatgtttggtctagttatgctacagataaccaacagtgaatgataaaatttccaactgattgcagatttgtctattttcaagttacttttgtccatctttacttcatgtatttttaagttctattattagatacatcaagtctttctaatgaattgaccctttcatcattatgaaatggccttcattatctctagtaaatactgcttgtcttggagtcaaatacatcagatattaatataatcacaccaCAATTAGCAAAACCATCAAAAGTGGCTTGTATATCC
>gene=chr20_107217-108217; species=ponAbe
caattcccttgccttagcctcccgagtagctgggactacgggtgcgtgccaccatgcccagctaattttttgtattttagtagagacgggatttcaccatgttggccaggctggtcttgaactcctgacctcgtgatctgcccgcctcggcctcccaaagtgctgggattacaggcatgagccaccgtgcctggccgtttgctacattcttactaaatgtttggtctagttatgctatcaataaccaacagtgaatgataaaatttccaactgattgcagatttttctgttttcaagttacttttgttcatctttacttcatgtatttttaagttctattattagatacatcatgtctttctaatgaattgaccctttcatcattatgaaatgaccttcattatttctagtaaatactgcttgtcttagagtcaaatacatcagatattaatataatcacTCCACAATTAGCAAAGCCATCAAAAGTAGCTTGTATATCC
>gene=chr20_107217-108217; species=rheMac
caagtcccctgcctcagcctcctgagtagcttggactacaggtgtgcgccaccatgcctggctatttttttgtattttagtagagatgggatttcaccatgttggccaggctggtcttgaactcctgacctcatgatctgcccgcctcggcctcccaaagtgctgggattacaggcgtgagccaccatgtccggccatttgctacattcttactaaatgtttggtctagttatgctaccgataaccaacagtgaatgataaaatttccaactgattgcagattcgtctattttcaagttacttttgtccatctttacttcatgtatttttaagttctattattagatacatcaagtctttctaatgaattgaccctttcatcattatgaaatggccttcattatctctagtaaatactgcttgtcttggagtcaaatacatcagatattaatataatcacTCCACAATTAGCAAAGCCATCAAAAGTGGCTTCTATATCC
>gene=chr20_107303-108303; species=hg19
cgggatttcaccatgttggccaggctggtcttgaactcctgacctcgtgatctgcctgcctcggcctcccaaagtgctgggattacaggcatgagccaccacgcctggccatttgctacattcttactaaatgtttggtctagttatgctatcaataaccaacagtgaatgataaaatttccaactgattgaagatttttctgttttcaagttacttttgtccatctttacttcatgtatttttaagttatattattagatacatcatgtctttctaatgaattgaccctttcatcattatgaaatggccttcattatctctagtaaatactgcttgccttggagtcaaatacatcagatattaatataatcacTCCACAATTAACAAAGCCATCAAAAGTAGCTTGTATATCCAACTTATTCTCTGTATCGATTTCTTTCACTTTTGGCCTGAAAAATCTTTACTCactgaaaagcaaagaatataaagaaaaaaaaaa
>gene=chr20_107303-108303; species=bosTau
--------------------------------------------------------------------------------------------------------------------------------------------------------------------------------------------------------------------------------------------------------------------------------------------------------------------------------------------------------------------------------------------------------------------------------------------------------------------------------------------------------------------
>gene=chr20_107303-108303; species=calJac
--------------------------------------------------------------------------------------------------------------atttgctacattcttactaaatgtttggtctagctatgctatcagtaaccaacagtgaatgattaaatttctaactaattgtggatttgtctattttcaatgtacttttgtccatctgtatttcatcta-ttttaagttctattattaaatacatcatgtctttctaatggattgaccctttaatcattatgaaatggcctccattatctctagaaaatactgcttgtcttagagtcaaatacatcagatattaatatagttaGTCCACAATTTGCAAAGCCATCAAAAGTAGCTTGTATATCCAACTTATTCTCTGTATTGATCTATTTCACTTTTGGCcgataaaatctttactcactgaaaagcaaagaatataaag--acaaaaaa
>gene=chr20_107303-108303; species=canFam
---------------------------------------------------------------------------------------------------------------------------------------------------------------------------------------------------------------------------------------------------------------------------------------------------------------------------------------------------------------------------------------CTACAATTATC-AGGCCATTAAAACTAACTTGTATGTCCAACTTACTTTCTATATTAATTTCCTTCACTTTTGGCCAG--ACTTCTTTACTTATT------------------------------
>gene=chr20_107303-108303; species=equCab
---------------------------------------------------------------------------------------------------------------------------------------------------------------------------------------------------------------------------------------------------------------------------------------------------------------------------------------------------------------------------------------CCACAATTAGC-AGGCCATAAAAAATAACTTGTATGTC--------------TATTAATTTCCTTCACTTTTGGCCAGAAACTTCTTTACTCACT------------------------------
>gene=chr20_107303-108303; species=gorGor
cgggatttcaccatgttggccaggctggtcttgaattcctgacct-gtgatctgcccgcctcggcctcccaaagtgctgggatt-caggcatgagccaccacgcctggccatttgctacattcttactaaatgtttggtctagttatgctatcaataaccaacagtgaatgataaaatttccaactgattgcagatttttctgttttcaagttacttttgtccatctttacttcatgtatttttaagttttattattagatacatcatgtctttctaatgaattgaccctttcatcattatgaaatggccttcattatctctagtaaatactgcttgtcttggagtcaaatacatcagatattaatataatcacTCCACAATTAGCAAAGCCATCAAAAGTAACTTGTATATCCAACTTATTCTCTGTATCGATTTCTTTCACTTTTGGCCTGAAAAATCTTTACTCactgaaaagcaaagaatataaag-aaaaaaaaa
>gene=chr20_107303-108303; species=panTro
tgggatttcaccatgttggccaggctggtcttgaactcctgacctcgtgatctgcccgcctcggcctcccaaagtgctgggattacaggcatgagccaccacgcctggccatttgctacattcttactaaatgtttggtctagttatgctatcaataaccaacagtgaatgataaaatttccaactgattgcagatttttctgttttcaagttacttttgtccatctttacttcatgtatttttaagttctattattagatacatcatgtctttctaatgaattgaccctttcatcattatgaaatggccttcattatctctagtaaatactgcttgccttggagtcaaatacatcagatattaatataatcacTCCACAATTAGCAAAGCCATCAAAAGTAGCTTGTATATACAACTTATTCTCTGTATCGATTTCTTTCACTTTTGGCCTGAAAAATCTTTACTCactgaaaagcaaagaatataaagaaaaaaaaaa
>gene=chr20_107303-108303; species=papHam
taggatttcaccatgttggctaggctggtctcgaactcctgaccttgtgatctgcctgcctcggcctcccaaagtgctgggatt------atgagccaccacatctggccgtttgctacattcttactaaatgtttggtctagttatgctacagataaccaacagtgaatgataaaatttccaactgattgcagatttgtctattttcaagttacttttgtccatctttacttcatgtatttttaagttctattattagatacatcaagtctttctaatgaattgaccctttcatcattatgaaatggccttcattatctctagtaaatactgcttgtcttggagtcaaatacatcagatattaatataatcacaccaCAATTAGCAAAACCATCAAAAGTGGCTTGTATATCCAACTTATTCTCTGTATTGATTTCTTTCACTTTTGGCCTGAAAAATCTTTACTCactgaaaagcaaagaatataaagacaaaaaaaa
>gene=chr20_107303-108303; species=ponAbe
cgggatttcaccatgttggccaggctggtcttgaactcctgacctcgtgatctgcccgcctcggcctcccaaagtgctgggattacaggcatgagccaccgtgcctggccgtttgctacattcttactaaatgtttggtctagttatgctatcaataaccaacagtgaatgataaaatttccaactgattgcagatttttctgttttcaagttacttttgttcatctttacttcatgtatttttaagttctattattagatacatcatgtctttctaatgaattgaccctttcatcattatgaaatgaccttcattatttctagtaaatactgcttgtcttagagtcaaatacatcagatattaatataatcacTCCACAATTAGCAAAGCCATCAAAAGTAGCTTGTATATCCAACTTATTCTCTGTATTGATTTCTTTCACTTTTGGCCTGAAAAATCTTTACTCactgaaaagcaaagaatataaag-aaaaaaaaa
>gene=chr20_107303-108303; species=rheMac
tgggatttcaccatgttggccaggctggtcttgaactcctgacctcatgatctgcccgcctcggcctcccaaagtgctgggattacaggcgtgagccaccatgtccggccatttgctacattcttactaaatgtttggtctagttatgctaccgataaccaacagtgaatgataaaatttccaactgattgcagattcgtctattttcaagttacttttgtccatctttacttcatgtatttttaagttctattattagatacatcaagtctttctaatgaattgaccctttcatcattatgaaatggccttcattatctctagtaaatactgcttgtcttggagtcaaatacatcagatattaatataatcacTCCACAATTAGCAAAGCCATCAAAAGTGGCTTCTATATCCAACTTATTCTCTGTATTGATTTCTTTCACTTTTGGCCTGAAAAATCTTTACTCGctgaaaagcaaataatataaag-acaaaaaaa
>gene=chr20_107469-108469; species=hg19
atttgctacattcttactaaatgtttggtctagttatgctatcaataaccaacagtgaatgataaaatttccaactgattgaagatttttctgttttcaagttacttttgtccatctttacttcatgtatttttaagttatattattagatacatcatgtctttctaatgaattgaccctttcatcattatgaaatggccttcattatctctagtaaatactgcttgccttggagtcaaatacatcagatattaatataatcacTCCACAATTAACAAAGCCATCAAAAGTAGCTTGTATATCCAACTTATTCTCTGTATCGATTTCTTTCACTTTTGGCCTGAAAAATCTTTACTCactgaaaagcaaagaatataaagaaaaaaaaaaggtaaagaatccaaggactgtgggaaaactgcaaaaggtgtaacctacatgtaatgggaataccagaaggagaagaaagagaaaggaacagaaaaaaatatttaaaacaa
>gene=chr20_107469-108469; species=bosTau
--------------------------------------------------------------------------------------------------------------------------------------------------------------------------------------------------------------------------------------------------------------------------------------------------------------------------------------------------------------------------------------------------------------------------------------------------------------------------------------------------------------------
>gene=chr20_107469-108469; species=calJac
atttgctacattcttactaaatgtttggtctagctatgctatcagtaaccaacagtgaatgattaaatttctaactaattgtggatttgtctattttcaatgtacttttgtccatctgtatttcatcta-ttttaagttctattattaaatacatcatgtctttctaatggattgaccctttaatcattatgaaatggcctccattatctctagaaaatactgcttgtcttagagtcaaatacatcagatattaatatagttaGTCCACAATTTGCAAAGCCATCAAAAGTAGCTTGTATATCCAACTTATTCTCTGTATTGATCTATTTCACTTTTGGCcgataaaatctttactcactgaaaagcaaagaatataaag--acaaaaaaggtaa--aatccaaggactgtgggacaactgcaaaagctgtaacctacgtgttatgggagtactagaaggagaagaaagagaaagcaacagaaga-aatatttaaaacaa
>gene=chr20_107469-108469; species=canFam
-------------------------------------------------------------------------------------------------------------------------------------------------------------------------------------------------------------------------------------------------------------------------CTACAATTATC-AGGCCATTAAAACTAACTTGTATGTCCAACTTACTTTCTATATTAATTTCCTTCACTTTTGGCCAG--ACTTCTTTACTTATT--------------------------------------------------------------------------------------------------------------------------------------------
>gene=chr20_107469-108469; species=equCab
-------------------------------------------------------------------------------------------------------------------------------------------------------------------------------------------------------------------------------------------------------------------------CCACAATTAGC-AGGCCATAAAAAATAACTTGTATGTC--------------TATTAATTTCCTTCACTTTTGGCCAGAAACTTCTTTACTCACT--------------------------------------------------------------------------------------------------------------------------------------------
>gene=chr20_107469-108469; species=gorGor
atttgctacattcttactaaatgtttggtctagttatgctatcaataaccaacagtgaatgataaaatttccaactgattgcagatttttctgttttcaagttacttttgtccatctttacttcatgtatttttaagttttattattagatacatcatgtctttctaatgaattgaccctttcatcattatgaaatggccttcattatctctagtaaatactgcttgtcttggagtcaaatacatcagatattaatataatcacTCCACAATTAGCAAAGCCATCAAAAGTAACTTGTATATCCAACTTATTCTCTGTATCGATTTCTTTCACTTTTGGCCTGAAAAATCTTTACTCactgaaaagcaaagaatataaag-aaaaaaaaaggtaaagaatccaaggactgtgggacaactgcaaaaggtgtaacctacatgtaatgggaataccagaaggagaagaaagagaaagaaacagaaaaaaatatttaaaacaa
>gene=chr20_107469-108469; species=panTro
atttgctacattcttactaaatgtttggtctagttatgctatcaataaccaacagtgaatgataaaatttccaactgattgcagatttttctgttttcaagttacttttgtccatctttacttcatgtatttttaagttctattattagatacatcatgtctttctaatgaattgaccctttcatcattatgaaatggccttcattatctctagtaaatactgcttgccttggagtcaaatacatcagatattaatataatcacTCCACAATTAGCAAAGCCATCAAAAGTAGCTTGTATATACAACTTATTCTCTGTATCGATTTCTTTCACTTTTGGCCTGAAAAATCTTTACTCactgaaaagcaaagaatataaagaaaaaaaaaaggtaaagaatccaaggactgtgggacaactgcaaaagatgtaacctacatgtaatgggaataccagaaggagaagaaagagaaaggaacagaaaataatatttaaaacaa
>gene=chr20_107469-108469; species=papHam
gtttgctacattcttactaaatgtttggtctagttatgctacagataaccaacagtgaatgataaaatttccaactgattgcagatttgtctattttcaagttacttttgtccatctttacttcatgtatttttaagttctattattagatacatcaagtctttctaatgaattgaccctttcatcattatgaaatggccttcattatctctagtaaatactgcttgtcttggagtcaaatacatcagatattaatataatcacaccaCAATTAGCAAAACCATCAAAAGTGGCTTGTATATCCAACTTATTCTCTGTATTGATTTCTTTCACTTTTGGCCTGAAAAATCTTTACTCactgaaaagcaaagaatataaagacaaaaaaaaggtaaagaaaccaaggactgtgggacaactgcaaaagctgtaacctacatgtaatgggaataccagaaggagaagaaagagaaaggaacagaaaa-aatatttaaagcaa
>gene=chr20_107469-108469; species=ponAbe
gtttgctacattcttactaaatgtttggtctagttatgctatcaataaccaacagtgaatgataaaatttccaactgattgcagatttttctgttttcaagttacttttgttcatctttacttcatgtatttttaagttctattattagatacatcatgtctttctaatgaattgaccctttcatcattatgaaatgaccttcattatttctagtaaatactgcttgtcttagagtcaaatacatcagatattaatataatcacTCCACAATTAGCAAAGCCATCAAAAGTAGCTTGTATATCCAACTTATTCTCTGTATTGATTTCTTTCACTTTTGGCCTGAAAAATCTTTACTCactgaaaagcaaagaatataaag-aaaaaaaaaggtaaagaatccaaggactgtgggacaactgcaaaaggtgtaacctacatgtaatgggaataccagaaggagaagaaagagaaaggaacagaaaaaaatatttaaaacaa
>gene=chr20_107469-108469; species=rheMac
atttgctacattcttactaaatgtttggtctagttatgctaccgataaccaacagtgaatgataaaatttccaactgattgcagattcgtctattttcaagttacttttgtccatctttacttcatgtatttttaagttctattattagatacatcaagtctttctaatgaattgaccctttcatcattatgaaatggccttcattatctctagtaaatactgcttgtcttggagtcaaatacatcagatattaatataatcacTCCACAATTAGCAAAGCCATCAAAAGTGGCTTCTATATCCAACTTATTCTCTGTATTGATTTCTTTCACTTTTGGCCTGAAAAATCTTTACTCGctgaaaagcaaataatataaag-acaaaaaaaggtaaagaatccagggactgtgggacaactgcaaaagctgtaacctacatgtaatgggaataccagaaggagaagaaagagaaaggaacagaaaa-aatatttaaaacaa
>gene=chr20_108005-109005; species=hg19
ttttcaagttacttttgtccatctttacttcatgtatttttaagttatattattagatacatcatgtctttctaatgaattgaccctttcatcattatgaaatggccttcattatctctagtaaatactgcttgccttggagtcaaatacatcagatattaatataatcacTCCACAATTAACAAAGCCATCAAAAGTAGCTTGTATATCCAACTTATTCTCTGTATCGATTTCTTTCACTTTTGGCCTGAAAAATCTTTACTCactgaaaagcaaagaatataaagaaaaaaaaaaggtaaagaatccaaggactgtgggaaaactgcaaaaggtgtaacctacatgtaatgggaataccagaaggagaagaaagagaaaggaacagaaaaaaatatttaaaacaacaattgaaaatcttcagtgggagtataattagttcaaccattgtggaagacagtgtggtgattcctcaaggatctagaaccagaaataccttt
>gene=chr20_108005-109005; species=bosTau
--------------------------------------------------------------------------------------------------------------------------------------------------------------------------------------------------------------------------------------------------------------------------------------------------------------------------------------------------------------------------------------------------------------------------------------------------------------------------------------------------------------------
>gene=chr20_108005-109005; species=calJac
ttttcaatgtacttttgtccatctgtatttcatcta-ttttaagttctattattaaatacatcatgtctttctaatggattgaccctttaatcattatgaaatggcctccattatctctagaaaatactgcttgtcttagagtcaaatacatcagatattaatatagttaGTCCACAATTTGCAAAGCCATCAAAAGTAGCTTGTATATCCAACTTATTCTCTGTATTGATCTATTTCACTTTTGGCcgataaaatctttactcactgaaaagcaaagaatataaag--acaaaaaaggtaa--aatccaaggactgtgggacaactgcaaaagctgtaacctacgtgttatgggagtactagaaggagaagaaagagaaagcaacagaaga-aatatttaaaacaacgattgaaaattttcggtgggagtgtaatcagttcaaccattgtggaagacagtgtggtgattcctcaaggatacagaaccagaaatgccttt
>gene=chr20_108005-109005; species=canFam
----------------------------------------------------------------------------------------------------------------------------------------------------------------------------CTACAATTATC-AGGCCATTAAAACTAACTTGTATGTCCAACTTACTTTCTATATTAATTTCCTTCACTTTTGGCCAG--ACTTCTTTACTTATT-----------------------------------------------------------------------------------------------------------------------------------------------------------------------------------------------------------------------------------------
>gene=chr20_108005-109005; species=equCab
----------------------------------------------------------------------------------------------------------------------------------------------------------------------------CCACAATTAGC-AGGCCATAAAAAATAACTTGTATGTC--------------TATTAATTTCCTTCACTTTTGGCCAGAAACTTCTTTACTCACT-----------------------------------------------------------------------------------------------------------------------------------------------------------------------------------------------------------------------------------------
>gene=chr20_108005-109005; species=gorGor
ttttcaagttacttttgtccatctttacttcatgtatttttaagttttattattagatacatcatgtctttctaatgaattgaccctttcatcattatgaaatggccttcattatctctagtaaatactgcttgtcttggagtcaaatacatcagatattaatataatcacTCCACAATTAGCAAAGCCATCAAAAGTAACTTGTATATCCAACTTATTCTCTGTATCGATTTCTTTCACTTTTGGCCTGAAAAATCTTTACTCactgaaaagcaaagaatataaag-aaaaaaaaaggtaaagaatccaaggactgtgggacaactgcaaaaggtgtaacctacatgtaatgggaataccagaaggagaagaaagagaaagaaacagaaaaaaatatttaaaacaacaattgaaaatcttcagtgggagtataattagttcaaccattgtggaagacagtgtggtgattcctcaaggatctagaaccagaaataccttt
>gene=chr20_108005-109005; species=panTro
ttttcaagttacttttgtccatctttacttcatgtatttttaagttctattattagatacatcatgtctttctaatgaattgaccctttcatcattatgaaatggccttcattatctctagtaaatactgcttgccttggagtcaaatacatcagatattaatataatcacTCCACAATTAGCAAAGCCATCAAAAGTAGCTTGTATATACAACTTATTCTCTGTATCGATTTCTTTCACTTTTGGCCTGAAAAATCTTTACTCactgaaaagcaaagaatataaagaaaaaaaaaaggtaaagaatccaaggactgtgggacaactgcaaaagatgtaacctacatgtaatgggaataccagaaggagaagaaagagaaaggaacagaaaataatatttaaaacaacaattgaaaatcttcagtgggagtataattagttcaaccattgtggaagacagtgtggtgattcctcaaggatctagaaccagaaataccttt
>gene=chr20_108005-109005; species=papHam
ttttcaagttacttttgtccatctttacttcatgtatttttaagttctattattagatacatcaagtctttctaatgaattgaccctttcatcattatgaaatggccttcattatctctagtaaatactgcttgtcttggagtcaaatacatcagatattaatataatcacaccaCAATTAGCAAAACCATCAAAAGTGGCTTGTATATCCAACTTATTCTCTGTATTGATTTCTTTCACTTTTGGCCTGAAAAATCTTTACTCactgaaaagcaaagaatataaagacaaaaaaaaggtaaagaaaccaaggactgtgggacaactgcaaaagctgtaacctacatgtaatgggaataccagaaggagaagaaagagaaaggaacagaaaa-aatatttaaagcaacaattgaaaattttcAgtgggagtatgattagtttaaccattgtggaagacagtgtggtgattcctcaaggatctagaaccagaaataccttt
>gene=chr20_108005-109005; species=ponAbe
ttttcaagttacttttgttcatctttacttcatgtatttttaagttctattattagatacatcatgtctttctaatgaattgaccctttcatcattatgaaatgaccttcattatttctagtaaatactgcttgtcttagagtcaaatacatcagatattaatataatcacTCCACAATTAGCAAAGCCATCAAAAGTAGCTTGTATATCCAACTTATTCTCTGTATTGATTTCTTTCACTTTTGGCCTGAAAAATCTTTACTCactgaaaagcaaagaatataaag-aaaaaaaaaggtaaagaatccaaggactgtgggacaactgcaaaaggtgtaacctacatgtaatgggaataccagaaggagaagaaagagaaaggaacagaaaaaaatatttaaaacaacaattgaacattttcggtgggagtataattagttcaaccattgtggaagacagtgtggtgattcctcaaggatctagaaccagaaataccttt
>gene=chr20_108005-109005; species=rheMac
ttttcaagttacttttgtccatctttacttcatgtatttttaagttctattattagatacatcaagtctttctaatgaattgaccctttcatcattatgaaatggccttcattatctctagtaaatactgcttgtcttggagtcaaatacatcagatattaatataatcacTCCACAATTAGCAAAGCCATCAAAAGTGGCTTCTATATCCAACTTATTCTCTGTATTGATTTCTTTCACTTTTGGCCTGAAAAATCTTTACTCGctgaaaagcaaataatataaag-acaaaaaaaggtaaagaatccagggactgtgggacaactgcaaaagctgtaacctacatgtaatgggaataccagaaggagaagaaagagaaaggaacagaaaa-aatatttaaaacaacaattgaaaattttcagtgggagtataattagttcaaccattgtggaagacagtgtggtgattcctcaaggatctagaaccagaaataccttt
>gene=chr20_108253-109253; species=hg19
TGAAAAATCTTTACTCactgaaaagcaaagaatataaagaaaaaaaaaaggtaaagaatccaaggactgtgggaaaactgcaaaaggtgtaacctacatgtaatgggaataccagaaggagaagaaagagaaaggaacagaaaaaaatatttaaaacaacaattgaaaatcttcagtgggagtataattagttcaaccattgtggaagacagtgtggtgattcctcaaggatctagaaccagaaatacctttgacccagcaatcttattactgggtatatacccaaagaattataaattgttctactataaagacacatgcacacatatgtttactgcagcactatttacaatagcaaagacttggaaccaacccaaatgcccaccaatgatagattggataaagaaaatgtggcacatatacaccatggaatactatgcattcataaaaaagaatgagttcatgtcctttgcagagacatggatgaagctggaaaccat
>gene=chr20_108253-109253; species=bosTau
--------------------------------------------------------------------------------------------------------------------------------------------------------------------------------------------------------------------------------------------------------------------------------------------------------------------------------------------------------------------------------------------------------------------------------------------------------------------------------------------------------------------
>gene=chr20_108253-109253; species=calJac
gataaaatctttactcactgaaaagcaaagaatataaag--acaaaaaaggtaa--aatccaaggactgtgggacaactgcaaaagctgtaacctacgtgttatgggagtactagaaggagaagaaagagaaagcaacagaaga-aatatttaaaacaacgattgaaaattttcggtgggagtgtaatcagttcaaccattgtggaagacagtgtggtgattcctcaaggatacagaaccagaaatgcctttgatccagcaattccattactgggtatatacccaaaggattgtaaatcattctactatgaagacatacgcacgtgtatgtttattggagcactatttacaatagcaaagacttggaaccaacccaaatgcccataaatgatagattggataaagaaaatatggcacatatacaccatggaatactatgtagccataaaaaagaatgaggtcatgttctttgcagagacatggatgaagctgaaaactat
>gene=chr20_108253-109253; species=canFam
AG--ACTTCTTTACTTATT-------------------------------------------------------------------------------------------------------------------------------------------------------------------------------------------------------------------------------------------------------------------------------------------------------------------------------------------------------------------------------------------------------------------------------------------------------------------------------------------------
>gene=chr20_108253-109253; species=equCab
AGAAACTTCTTTACTCACT-------------------------------------------------------------------------------------------------------------------------------------------------------------------------------------------------------------------------------------------------------------------------------------------------------------------------------------------------------------------------------------------------------------------------------------------------------------------------------------------------
>gene=chr20_108253-109253; species=gorGor
TGAAAAATCTTTACTCactgaaaagcaaagaatataaag-aaaaaaaaaggtaaagaatccaaggactgtgggacaactgcaaaaggtgtaacctacatgtaatgggaataccagaaggagaagaaagagaaagaaacagaaaaaaatatttaaaacaacaattgaaaatcttcagtgggagtataattagttcaaccattgtggaagacagtgtggtgattcctcaaggatctagaaccagaaatacctttgacccagcaatcttattactgggtatatacccaaagaattataaatcgttctactataaagacacatgcacacatatgtttactgcagcactatttacaatagcaaagacttggaaccaacccaaatgcccaccaatgatagattggataaagaaaatatggcacatatacaccatggaatactatgcattcataaaaaagaatgagttcatgtcctttgcagagacatggatgaagctggaaaccat
>gene=chr20_108253-109253; species=panTro
TGAAAAATCTTTACTCactgaaaagcaaagaatataaagaaaaaaaaaaggtaaagaatccaaggactgtgggacaactgcaaaagatgtaacctacatgtaatgggaataccagaaggagaagaaagagaaaggaacagaaaataatatttaaaacaacaattgaaaatcttcagtgggagtataattagttcaaccattgtggaagacagtgtggtgattcctcaaggatctagaaccagaaatacctttgacccagcaatcttattactgggtatatacccaaagaattataaatcattctactataaagacacatgcacacgtatgtttactgcagcactatttacaatagcaaagacttggaaccaacccaaatgcccaccaatgatagattggataaagaaaatgtggcacatatacaccatggaatactatgcattcataaaaaagaatgagttcatgtcctttgcagagacatggatgaagctggaaaccat
>gene=chr20_108253-109253; species=papHam
TGAAAAATCTTTACTCactgaaaagcaaagaatataaagacaaaaaaaaggtaaagaaaccaaggactgtgggacaactgcaaaagctgtaacctacatgtaatgggaataccagaaggagaagaaagagaaaggaacagaaaa-aatatttaaagcaacaattgaaaattttcAgtgggagtatgattagtttaaccattgtggaagacagtgtggtgattcctcaaggatctagaaccagaaatacctttgacccagcaatcttattactgg----------------------------------------------------------------------------------------------------------------------------------------------------------------------------------------------------------------------------------
>gene=chr20_108253-109253; species=ponAbe
TGAAAAATCTTTACTCactgaaaagcaaagaatataaag-aaaaaaaaaggtaaagaatccaaggactgtgggacaactgcaaaaggtgtaacctacatgtaatgggaataccagaaggagaagaaagagaaaggaacagaaaaaaatatttaaaacaacaattgaacattttcggtgggagtataattagttcaaccattgtggaagacagtgtggtgattcctcaaggatctagaaccagaaatacctttgacccagcaatcttattactgggtatatacccaaagaattataaatagttctactataaagacacatgcacatatatgtttactgcagcactatttacaatagcaaagacttggaaccaacccaaatgcccaccaatgattgactggataaagaaaatgtggcacatatacaccatggaatactatgcattcataaaaaagaatgagttcatgtcctttgcagggacatggatgaagctggaaaccat
>gene=chr20_108253-109253; species=rheMac
TGAAAAATCTTTACTCGctgaaaagcaaataatataaag-acaaaaaaaggtaaagaatccagggactgtgggacaactgcaaaagctgtaacctacatgtaatgggaataccagaaggagaagaaagagaaaggaacagaaaa-aatatttaaaacaacaattgaaaattttcagtgggagtataattagttcaaccattgtggaagacagtgtggtgattcctcaaggatctagaaccagaaatacctttgacccagcaatcttattactgagtatgtacccaaagaattataaataattctactataaagacacatgcacacatatgtttatttcagcactatttataatagcaaagaattggaaccaacccaaatgcccatcaatgatagattggataaagaaaatgtggcacatatacaccatggaatactatgcagccataaaaaagaatgagttcatgtcctttgcagggacatagatgaagctggaaaccat
>gene=chr20_108236-109236; species=hg19
TTCTTTCACTTTTGGCCTGAAAAATCTTTACTCactgaaaagcaaagaatataaagaaaaaaaaaaggtaaagaatccaaggactgtgggaaaactgcaaaaggtgtaacctacatgtaatgggaataccagaaggagaagaaagagaaaggaacagaaaaaaatatttaaaacaacaattgaaaatcttcagtgggagtataattagttcaaccattgtggaagacagtgtggtgattcctcaaggatctagaaccagaaatacctttgacccagcaatcttattactgggtatatacccaaagaattataaattgttctactataaagacacatgcacacatatgtttactgcagcactatttacaatagcaaagacttggaaccaacccaaatgcccaccaatgatagattggataaagaaaatgtggcacatatacaccatggaatactatgcattcataaaaaagaatgagttcatgtcctttgcagagacatgg
>gene=chr20_108236-109236; species=bosTau
--------------------------------------------------------------------------------------------------------------------------------------------------------------------------------------------------------------------------------------------------------------------------------------------------------------------------------------------------------------------------------------------------------------------------------------------------------------------------------------------------------------------
>gene=chr20_108236-109236; species=calJac
CTATTTCACTTTTGGCcgataaaatctttactcactgaaaagcaaagaatataaag--acaaaaaaggtaa--aatccaaggactgtgggacaactgcaaaagctgtaacctacgtgttatgggagtactagaaggagaagaaagagaaagcaacagaaga-aatatttaaaacaacgattgaaaattttcggtgggagtgtaatcagttcaaccattgtggaagacagtgtggtgattcctcaaggatacagaaccagaaatgcctttgatccagcaattccattactgggtatatacccaaaggattgtaaatcattctactatgaagacatacgcacgtgtatgtttattggagcactatttacaatagcaaagacttggaaccaacccaaatgcccataaatgatagattggataaagaaaatatggcacatatacaccatggaatactatgtagccataaaaaagaatgaggtcatgttctttgcagagacatgg
>gene=chr20_108236-109236; species=canFam
TTCCTTCACTTTTGGCCAG--ACTTCTTTACTTATT--------------------------------------------------------------------------------------------------------------------------------------------------------------------------------------------------------------------------------------------------------------------------------------------------------------------------------------------------------------------------------------------------------------------------------------------------------------------------------
>gene=chr20_108236-109236; species=equCab
TTCCTTCACTTTTGGCCAGAAACTTCTTTACTCACT--------------------------------------------------------------------------------------------------------------------------------------------------------------------------------------------------------------------------------------------------------------------------------------------------------------------------------------------------------------------------------------------------------------------------------------------------------------------------------
>gene=chr20_108236-109236; species=gorGor
TTCTTTCACTTTTGGCCTGAAAAATCTTTACTCactgaaaagcaaagaatataaag-aaaaaaaaaggtaaagaatccaaggactgtgggacaactgcaaaaggtgtaacctacatgtaatgggaataccagaaggagaagaaagagaaagaaacagaaaaaaatatttaaaacaacaattgaaaatcttcagtgggagtataattagttcaaccattgtggaagacagtgtggtgattcctcaaggatctagaaccagaaatacctttgacccagcaatcttattactgggtatatacccaaagaattataaatcgttctactataaagacacatgcacacatatgtttactgcagcactatttacaatagcaaagacttggaaccaacccaaatgcccaccaatgatagattggataaagaaaatatggcacatatacaccatggaatactatgcattcataaaaaagaatgagttcatgtcctttgcagagacatgg
>gene=chr20_108236-109236; species=panTro
TTCTTTCACTTTTGGCCTGAAAAATCTTTACTCactgaaaagcaaagaatataaagaaaaaaaaaaggtaaagaatccaaggactgtgggacaactgcaaaagatgtaacctacatgtaatgggaataccagaaggagaagaaagagaaaggaacagaaaataatatttaaaacaacaattgaaaatcttcagtgggagtataattagttcaaccattgtggaagacagtgtggtgattcctcaaggatctagaaccagaaatacctttgacccagcaatcttattactgggtatatacccaaagaattataaatcattctactataaagacacatgcacacgtatgtttactgcagcactatttacaatagcaaagacttggaaccaacccaaatgcccaccaatgatagattggataaagaaaatgtggcacatatacaccatggaatactatgcattcataaaaaagaatgagttcatgtcctttgcagagacatgg
>gene=chr20_108236-109236; species=papHam
TTCTTTCACTTTTGGCCTGAAAAATCTTTACTCactgaaaagcaaagaatataaagacaaaaaaaaggtaaagaaaccaaggactgtgggacaactgcaaaagctgtaacctacatgtaatgggaataccagaaggagaagaaagagaaaggaacagaaaa-aatatttaaagcaacaattgaaaattttcAgtgggagtatgattagtttaaccattgtggaagacagtgtggtgattcctcaaggatctagaaccagaaatacctttgacccagcaatcttattactgg-----------------------------------------------------------------------------------------------------------------------------------------------------------------------------------------------------------------
>gene=chr20_108236-109236; species=ponAbe
TTCTTTCACTTTTGGCCTGAAAAATCTTTACTCactgaaaagcaaagaatataaag-aaaaaaaaaggtaaagaatccaaggactgtgggacaactgcaaaaggtgtaacctacatgtaatgggaataccagaaggagaagaaagagaaaggaacagaaaaaaatatttaaaacaacaattgaacattttcggtgggagtataattagttcaaccattgtggaagacagtgtggtgattcctcaaggatctagaaccagaaatacctttgacccagcaatcttattactgggtatatacccaaagaattataaatagttctactataaagacacatgcacatatatgtttactgcagcactatttacaatagcaaagacttggaaccaacccaaatgcccaccaatgattgactggataaagaaaatgtggcacatatacaccatggaatactatgcattcataaaaaagaatgagttcatgtcctttgcagggacatgg
>gene=chr20_108236-109236; species=rheMac
TTCTTTCACTTTTGGCCTGAAAAATCTTTACTCGctgaaaagcaaataatataaag-acaaaaaaaggtaaagaatccagggactgtgggacaactgcaaaagctgtaacctacatgtaatgggaataccagaaggagaagaaagagaaaggaacagaaaa-aatatttaaaacaacaattgaaaattttcagtgggagtataattagttcaaccattgtggaagacagtgtggtgattcctcaaggatctagaaccagaaatacctttgacccagcaatcttattactgagtatgtacccaaagaattataaataattctactataaagacacatgcacacatatgtttatttcagcactatttataatagcaaagaattggaaccaacccaaatgcccatcaatgatagattggataaagaaaatgtggcacatatacaccatggaatactatgcagccataaaaaagaatgagttcatgtcctttgcagggacatag
>gene=chr20_121399-122399; species=hg19
gtaatacaagcaataaaaaggaatgaactattggtacacgaaacatatatgattcaaaataattgccttggatggaaaaagacaagcggaaaagtatacatgctatattacttcatttatgtaatattcaagagaatgccaagaaagctacaagaacaaatagcaggtcagtcgttgcctgggtatcatggaggtagagggagggaagggaagaggaaagagtggatgccaaagaggaatgagaaacattttgagagtgaaggatatatacattatgttgattaaggtaatggtttcaccagtgcatcttttgccaagttcatcaaattatacactctaaataatgcagtttaatgtacatcaattatatctcaataaTTTGGAATGAAAAAAAAAAACTCCTCACAAAGAACAAAACCTCTAGGACCTGATAGCTTTCAGTCACAATATAGTCAGGCACTCAAAAAAAAACTTTAACACAATAAAATTCTCTTTGAATG
>gene=chr20_121399-122399; species=bosTau
ggaatattaacaataaaaaggaaagacctattgatacacacgatgaaaattactcaaaaagattaccttggatgaaagaatccaggcaggaaaagatgcatactgtatgacttcatttatacaatagtctagaaaaagtaaacaa---------gacagagagtagatca-gaggggactgggtgtcatggagctgagaagagaaaaaggtagaggaaggggtgaatatctaagggacataatgaaacttttgag---gatgaatggatgtattatgttgattctggtgttgatttaa-gagtgtataatttgttaaactcatcaaattgtacactttaaataattcagttcaatgtacaccaattacatctcagtaaTTTTTAAGGAAAAATAAAAACCACAA--GAAGAATAAAATCTCTAGGACTTTATGTCTTCCAGTCACAATCCACTGGGCAACTA--AAAAAA----CAACACAATAAAATCCTCTTTAAACG
>gene=chr20_121399-122399; species=calJac
ggaatataagcaataaaaaggaatgaattagtggtacatgaaatatatgtgattcaaaataattgccttggatgaaaaaagtcaaagagaaaagtattaatgctatattacttcatttatgtaatattcgagaGACTGTCAAGAAAGCTACaagaacaaatagtaagtcagtcattgcctggatatcatggaggtagggggaaagaagggaagaggaaacagtagataccaaagaggtatgagaaacacttt--gagtgaaggatatctacattatgctgattatggtaatggtttcgctggtgcatcatttgccaacttcatc-aattatacactctaaataatgcagttcaatgtacatcaattatatctcaataaTTTAAAATTAAAAAGTAA---AACTCACAGAAAACAAAACCTCTAGGACCTTATAGCTTCCAGTCACAGTATAGTCAGGCACTCAAAAAAAAACTTTAAAACAATAGAATTTTCTTTGGATG
>gene=chr20_121399-122399; species=canFam
ggaatgttatcagtgaaagtaaattaagtattattatatccaacatggatgactcaaaattattacact-gatgaaagaagacaggtaaaaaaaga---atgctat---gcattctttatgtgctattttagaaatcgcaaacaaatctat--atacagatactggaccattggttgtctgagaaatatggag--gaagagaaagaa----------agaaatggatttcagagaagcacaaagaatctttgaaggttgaaggaagt----attatgttgattgtggtggtggtttcacccatgtttcatatgtcaaactcatcaaattgaacactttaaataatacagtttaatatatgtcagttatatctcaataaaGCTGAATAAAAAACAAAAATTCCCCACAAAGAATAAAATCTCTAGGACCTTAC---CTCCAGTAACAATCCACAGGACTACTC--ATAAGAATTTTAACACAATAAAATCCTCTTTGAATG
>gene=chr20_121399-122399; species=equCab
ggaatattagcaatgaaaagaaacgaactgttgatacacacgacatgcataactcaaaataattaccctggatgaaagaagccaggtaaaaaaggatacatactatatgacttcattcgcattatattctagaagatgcaaacaaaactacagagacaaatggcagatca-ggcttgcctgggtatcacggagttgaggggagaaga----------acgagtggatgtcagagagacgtgatgaacat------------------gtgcattatcttgattgtggtgatggttgcacagatgttgcgtatgtcaaactcatcaaactgaacaatttaaataatacaatttcatatatgtccaatatatctcaataaagctgACGAAAAAATAAAATCTCCTCACAAAGAAGAAAATCTCTAAGATCCTGTGGATTCCAGTCACAATCCAGAGGGTCACTC--AAAAATATTTTAACAAATTAAAGTTTACtttgagag
>gene=chr20_121399-122399; species=gorGor
------------------------------------------------------------------------------------------------------------------------------------------------------------------------------------------------------------------------------------------------------------------------------------------------------------------------------------------------------------------------------------------------------------AACTCCTCACAAAGAACAAAACCTCTAGGACCTGATAGCTTTCAGTCACAATATAGTCAGGCACTCAAAAAAAAACTTTAACACAATAAAATTCTCTTTGAATG
>gene=chr20_121399-122399; species=panTro
gtaatacaagcaataaaaaggaatgaactattggtacacgaaacatatatgattcaaaataattgccttggatggaaaaagacaagcagaaaagtatacatgctatattacttcatttatgtaatattcaagagaatgccaagaaagctacaagaacaaatagcaggtcagtcgttgcctgggtatcatggaggtagagggagggaagggaagaggaaagagtggatgccaaagaggaatgagaaacattttgagagtgaaggatatatacattatgttgattaaggtaatggtttcgccagtgcatcttttgccaagttcatcaaattatacactctaaataatgcagtttaatgtacatcaattatatctcaataaTTTGGAATGAAAAAAAAAAACTCCTCACAAAGATCAAAACCTCTAGGACCTGATAGCTTTCAGTCACAATATAGTCAGGCACTCATAAAAAAACTTTAACACAATAAAATTCTCTTTGAATG
>gene=chr20_121399-122399; species=papHam
ggaatacaagcaataaaaagga---aactattagtacatgaaacgtatatgattcaaaataattgccttggatggaaaaagccaagcagaaaagtattcatgctatattacttcatttacgtaatattcaagagaatgccaagaaagctacaagaacaaatagcaggtcagttgttgtctgggtatcatggaggtagagggagggaagggaagaGGAAAGAGTGGATACCAAAGAGGAATGAGAA------------------------ACattatgttgattatggtaatggtttcaccagtgcatcttttgccaagttaatcaaattatacactctaaataatgcagttta------atcaatcatatctcagtaaTTTGAAATGAAAAAAGATAACTCTTCTCAAAGAACAAAACCTCTAGGACCTTATAGCTTTCAGTCACAATATAGTCAGGCACTCAAAAAAAAACTTTAACACAATAAAATTCTCTTTGGTTG
>gene=chr20_121399-122399; species=ponAbe
ggaatacaagcaataaaaaggaatgaactattggtacatgaaacatatatgattcaaaataattgccttggatggaaaaagccaagcagaaaagtattcatgctatattacttcatttatgtaatattcaagagaatgccaagaaagctacaagaacaaatagcaggtcagtcgttgcctgggtatcatggaggtagagggagggaagggaagaggaaacagtggataccaaagaggaatgagaaacattttgagagtgaaggatatatacattatgttgattaaggtaatggtttcaccag--------ttgccaagttcatcaaattatacactctaaataatgcagtttaatgtacatcaattatatctcaataaTTTGGAATGAAAAAAA----CTCCTCACAAAGAACAAAACCTCTAGGACCTTATAGCTTTCAGTCACAATATAGTCAGGCACTCGAAAAAAACATTTAACACAATAAAATTCTCTTTGAATG
>gene=chr20_121399-122399; species=rheMac
ggaatacaagcaataaaaaggaattaactattagtacatgaaacatatatgattcaaaataattgccttggatggaaaaagccaagcagaaaagtattcatgctatattacttcatttacataatattcaagagaatgccaagaaagctacaagaacaaatagcaggtcagctgttgtctgggtatcatggaggtagagggagggaagggaagaggaaagagtggatatcaaagaggaatgagaa------------------------acattatgttgattatggtaatggtttcaccagtgcatcttttgccaagttaatcaaattatacactctaaataatgcagttta------atcaattatatctcaaAAATTTGAAATGAAAAAAAACAACTCCTCTCAAAGAACAAAACCTCTAGGACCTTATAGCTTTCAGTCACAATATAGTCAGGCACTCAAAAAAAAACTTTAACACAATAAAATTCTCTTTGATTG
>gene=chr20_122042-123042; species=hg19
AAATATAGCTTTTTCACATAAATTAGAATCATTGCTATGCATGTTGTTCTAAAATGTTGCTTTTTCACTCAAAAAATGTTTAGTAAGATAAAATCTGCTGCACTCTTTTTAACAGAAGCACAGAATTAAATCATATGGATGCACTTCGTTTTATGCTACTCTACAGAGTGACAAGACTTCTTTGTGCATTTATCTTTGAGCACTTATTTATTTCTTTGTAAAAGGCTTTCTAAATTTCCAGATCATCAACAAAGCATTAATTTGGTCAGTTAAAAAACAATTGCTTATATCCTTCTCTGAAAAGAATGATGTACAGAAAAGAATTATatatatatatgaataatacatcataagtgttcagaaagacattgtattttaggtggagagacaggcaggtgaccagactgctacatgcagtaagatgaaccctgatagaactaacactggaggctgtgaaaaaactgctaggagcacccagccttggtagagcagCATAATTT
>gene=chr20_122042-123042; species=bosTau
TCGCATAACGTTTTCACATAAATT-GAATCGTGACTATGCA---TGTTCTCCAGTATTGCTTTTTCATCCAGAAA-----TACAGAGAGAAAACCTGCTGCACTCATGTTACGACATACACAGCATTATATCATATGGATGCACTTCAATTTATGATGCTCTGTTGCCAGACAAGAAATCTTAGCATATA-ATCTTTGAGTATTG-TTTATTTCTTTAAAAAA--ATTCATAAATTTCCAGATTATCAACAAAATATCAACTTTTTCATTCAGGGAACGA---CTTAGATACTTCTCTA----------TGCCCAGAAC----TAATATACAGGAAATAATAATATGTAGTCAGTGTTCAAAAACACATTGCATTTTGGGGAGAGAGACAGA----TGACAAGATTGTCACATGTGCTAAAGTAAACTCGGGCAGAAACAACACAGGAAACTGTaacaaaacaGAGAGGGGTACCCAGCCTTAGGGTATCTGCGTAAATT
>gene=chr20_122042-123042; species=calJac
AGACATAACTTTTTCACATAAATTAGAATCATTACTATGCATGTTGTTCTGAAATGTTGATTTTTCACTCAAAAAATGTTTAGTAAAATAAAATCTGCTGCACTCTTTTTAACAGAAGCACAGAATTAAATCATATGGATGCACTTTATTTTATGCTACTCTATAGAAGAGCAAGACTTCTTTGTGCATTTATCTTTGAGCACTTATTTATTTCTTTATAAAAGACTTTCTAAATTTCCAGATCATCAACAAAGTATTAATTTGGTCAGTTAAAAAACAATTGCTTATATTCTTCTCTGAAAAGAATATTATAAAGAAAAGGATTTTATGTATATATGAATAATGTGTCATAAATGTTCAGAAAGACATTGTATTTTAGGTGGAGAGACTGAGAGGTGAGCAACCTGCTACATGCAGTAAGAGGAATCCTGATAGAACTAACACAGGAGGCTGTGAAAAAACAGCTATGAGTACCCAGCCGTGGTAGAGCAGCATACATT
>gene=chr20_122042-123042; species=canFam
ACATACAACTTTTTCACATAAATTAGAATCATTACTCTACATGTTGTTCTGCAAGGTTGCTCCTTCATTCAAAAAGTCT------AGAC----------------tTTTAAAAAGATGTAAAGCACTAAAATATATGTATGCACTTTATTTTACAATGATCTGTTTTAGGACAAGACATCATTGTACATGTATTTTTGAGCACTGATTTATTTCTTTAAAAAA---ATTGTAAATTGCTAGATTAACAATAAAGTATTAACTTTTTCATTGAACAAACAACTTCTTAGGTACATCTCTA----------TGCACGGAAC----TAACACA-AAGAAAGAATAATATGCAGTTAGTATTCAAACATCCAtTGTATTTTAGGAAAAGAGACAGCCTGGTGAACAGATAGCCACATGCAGTAAGGTAAACCCT--TGGAACCAAAACAGGAGACTGTGAAAAAACAGATAGGAGTACCCAGCCTTGGGGGAGCAGTATAAATT
>gene=chr20_122042-123042; species=equCab
ACGCATAAATTTTTCACATAAATTAGAATCATCACTATACATATTGTTCTACAATATTGCTTTTTCACTCAGAAAATGTTTAGAAAAACAAAACCTGCCGCACTTTTGTTAACAGATGCACAGCATTAAATCATAGGAATGCGCCTCATTTCATGACGCTCTGTTGCCGGACAAGACATCTTTGTACGTATATCTTTGATCACTGACTGATTTCTTTAAAGAA--CTTTCTAAACTGCCAGATTATCAACAAATTATTAACTTTttcattcaacaaacaattgcttaggtgcttctcta----------tgcccagaac----taatatacaaaaaagaataatatgtagtcagtgttcaaaaacacattgtattttagagagagagacagc----tgaaaagactgtcacatgcagtaagataaagtctgataaaaccaacacaggagactatgaaaaa----ataggggtacccagccttggaagagcagcataaatt
>gene=chr20_122042-123042; species=gorGor
AAATATAACTTTTTCACATAAATTAGAATCATTGCT-TGCATGTTGTTCTAAAATGTTGCTTTTTCACTCAAAAAATGTTTAGTAAGATAAAATCTGCTGCACTCTTTTTAACAGAAGCACAGAATTAAATCATACGGATGCACTTTGTTTTATGCTACTCTACAGAGTGACAAGACTTCTTTGTGCATTTATCTTTGAGCACTTATTTATTTCTTTGTAAAAGGCTTTCTAAATTTCCAGATCATCAACAAAGCATTAATTTGGTCAGTTAAAAAACAATTGCTTATATCCTTCTCTGAAAAGAATGATGTACAGAAAAGAATTATatatatatatgaataatacatcataagtgttcagaaagacattgtattttaggtggagagacagacaggtgaccagactgctacatgcagtaagatgaaccctgatag-actaacactggaggctgtgaaaaaactgctaggagtacccagccttggtagagcagCATAATTT
>gene=chr20_122042-123042; species=panTro
AAATATAACTTTTTCACATAAATTAGAATCATTGCTATGCATGTTGTTCTAACATGTTGCTTTTTCACTCAAAAAATGTTTAGTAAGATAAAATCTGCTGCACTCTTTTTAACAGAAGCACAGAATTAAATCATATGGATGCACTTCGTTTTATGCTACTCTACAGAGTGACAAGACTTCTTTGTGCATTTATCTTTGAGCACTTATTTATTTCTTTGTAAAAGGCTTTCTAAATTTCCAGATCATCAACAAAGCATTAATTTGGTCAGTTAAAAAACAATTGCTTATAACCTTCTCTGAAAAGAATGATGTACAGAAAAGAATTATATATATCTATGAATAATACACCATAAGTGTTTAGAAAGACATTGTATTTTAGGTGGAGAGACAGACAGGTGACAAGACTGCTACATGCAGTAAGATGAACCCTGATAGAACTAACACTGGAGGCTGTGAAAACACTGCTAGGAGTACCCAGCCTTGGTAGAGCAGCATAATTT
>gene=chr20_122042-123042; species=papHam
ACATATAACTTTTTCACATAAATTGGAATCATTACTATGCATGTTGTTCTAAAATGTTGCTTGTTTACTCAAAACATGTTTAATAAGATAAAATCTGCTGCACTCTTTTTAACAGAAGCACAGAATTAAATCATATGGATGCACTTCATTTTATGCTACTCTACAGGGTGACAAGACTTCTTTGTGCGTATATCTTTGAGCAGTTATTTATTTCTTTATAAAAGCCTTTTTAAATTTGCAGATCATCAACAAAGCATTAGTTTGATCAGTTAAAAAACAATTGCTTCTATCCTTCTCTGAAAAGAATAATATACAGAAATGAATTATATATATATATGAATAATATGTCATAAGTGATCAGAAAGACATTGTATTTTAGGTGGAGAGACAGAGAGGTGACCAGACTGCTACATGCAGTAAGATGAACCCTGATAGAACTAACACTGGAGGCTGTGAAAAAACAGCTAGGAGTACCCAGCCTTGGTAGAGCAGCATGATTT
>gene=chr20_122042-123042; species=ponAbe
acatataactttttcacataaattagaatcattactatgcatattgttctaaaatgttgctttttcactcaaAAAATGTTTAGTAAGATAAAAT---CTGCACTCTTTTTAACAGAAGCACAGAATTAAATCATATGGATGCACTTCATTTTATGCTACTCTACAGAGTGACAAGACTTCTTTGTGCATATATCTTTGAGCACTTATTTATTTCTTTATAAAAGGCTTTCTAAATTTCCAGATCATCAACAAAGCATTAATTTGGTCAGTTAAAAAACAATTGCTTATATCCTTCTCTGAAAAGAATAATGTACAGAAAAGAATTATATATA--TATGAATAATATGTCATAAGTGTTCAGAAAGACATTGTATTTTAGGTGGAGAGACAGAGAGGTGACCAGACTGCTACATGCAGTAAGATGAACCCTGATAGAACTAACACTGGAGGCTGTGAAAAAACAGCTAGGAGTACCCAGCCTTGGTAGAGCAGCATAATTT
>gene=chr20_122042-123042; species=rheMac
ACATATAACTTTTTCACATAAATTGGAATCATTACTATGCATGTTGTTCTAAAATGTTGCTTTTT-ACTCAAAACATGTTTAATAAGATAAAATCTGCTGCACTCCTTTTAACAGAAGCACAGAATTAAA-CATATGGATGCACTTCATTTTATGCTACTCTACAGAGTGACAAGACTTCTTTGTGCGTATATCTTTGAGCAGTTATTTATTGCTTTATAAAAGCCTTTTTAAATTTGCAGATCATCAACAAAGCATTAATTTGATCAGTTAAAAAACAATTGCTTCTATCCTTCTCTGAAAAGAATAATATACAGAAACGAATTATATATATATATGAATAATATGTCATAAGTGATCAGAAAGACATTGTATTTTAGGTGGAGAGACAGAGAGGTGACCAGACTGCTACATGCAGTAAGATGAACCCTGATAGAACTAACACTGGAGGCTGTGAAAAAACAGCTAGGAGTACCCAGCCTTGGTAGAGCAGCATGATTT
>gene=chr20_124418-125418; species=hg19
GTTGCTTCTAAAATGCATTATTTATTTGAGACACATAATTTTCATTTTCATGTCAAATCTATTGGTGTTTTCTTTGCATTCTTCCACTAACTTAGTAAGTCCTTCTCCGTGTTGAGAACAGTTATTCACCTATGATTTTGTTTTTTACACCGGACTCAATCCCACCTTTTTACATAAGGCACAATGAAATAAACTAATATTCTTTAGTATAATTTCCTAATGGGTTATATAATAACTCCATAGCCCGCCTCTAGAGATAGTAGTTTATATTCCCTAATTTGCAGAAATGTTCAAATTGATAGTGGATAAGAGGAAATTATAATGCTCTCATGGTTGTCTCAAAAGATGTTTCAGGCCTATTGCATCCTTGAAATTCTATGAGTTTAAATTGCCTGATTTCTCCCTCTGTCTCTGGAACATTAGTGACATACATCGACATACATCACATACTTGTATGTTGTCCTTTTTCTACACTTTGTGTGTGTGTATATATATTCTAA
>gene=chr20_124418-125418; species=bosTau
ATTATTTCTAAAAATT---ATTGATTTAAGGAACAAGTTTTTTATTTTCTGG---AATCTATTGGTACTT-TTTTGCATTCTCCTATTATCTTCGGAAGTTTTCCTTCATGTTGAGAAGAGTTGTTCATTTTTACCGCTGGTTTTTACACTGGACTCAGCCCCACA-TTTTAT-TATGACATAGAGTGAGAAACTGACTTTTCTGAGTAGAATTTACTAGAAAGTTGTATA---ACTCTACAGCCTGCCTCTAGAGATAGTGCTTTACGTTCTCTATTTTGCTGAACTATTCAAATTGATGA-----CAGAGAAAATTATAACAGTATGACGGTT-TCTCAGAAGATGGTTCAGATTTATGGAATCCTTGAAATTC--TGGGTTTAGATTGCATGCTTTCTCCCTCTGTCTGTGGGATTTTGATTATGTACAA----------TACATGGTTGCATGGTGTCCTCTTTCTAAAC----CGTCTATGGATGTATGTATGTA
>gene=chr20_124418-125418; species=calJac
GTTGCTTCTAAAATGTATT--------GAGACACATAATTTTCATTTTCATGTCAGATCTGTTGGTGTTTTCTTTGCATTCTTCCATTAACTTAGAAAGTCCTTCTCCATATTAAGAAGAGTTATTCACCTATGATTTTGTTTTTTACACTGGACTCAAACCTGCT-TTTTACATAAGGCACAAAGAAACAAACTAACATTTTTTAGCGTCATTTCCTAATGGGTTATAGAATAACTCCATAGCCTGCCTCTAGAGATAGTACTTTACGTTCCCTAATTTGCAGAAATGTTCAAATTGATAGTGGATGAGGGGAAATTATAATGCTCTCATGGTTGTCTCAAAAGAGGTTTCAGACCTATTGCACCCTTGAAATTCTGTGAGTTTAAATTGTGTCATTTCTCCTTCTGTCTCTGGGACACTAATGACATACGTCGACATATATCACATACTTGTATGTTGTCTTTTTTTTACACTTTGTGTGTGTG----ATTATTCTAA
>gene=chr20_124418-125418; species=canFam
gtcactttttaatttt---ATTTATTAGAAGCAAAAAATTTTCATTGGCTTGTCAAATCTATTAGTATTTCCTTTGCATTCTTCCATTAGCTTAGAAAG---TTCTCTATGTTGAGGATAGTTTTTC---TATGGTTCTATTTTTTACACTGGACT-------ATA-TCTT-----------AAAGGGAAGAACTAAC---TTTGAGTGGCATTTCCTAACAAATTGTATA---ACTCTATAGCCTGCCTCTAGGGAAAGTGTTTTAGGTTCTTTAATTTGCAGAACTGTTCAAATTGATGGTGGATAAGAGGAAATTATAACGGCTGGAAGGCTGCCTCAGAAGATGTTTCAGATCTATTACATCCTTGAAATTCTATGAGTTTAGATTGC-TGATTGCTTCCTCTGTCTCTGGGACATTGATGATATTCAC----------CACACACTTGCATGGTGTCCTCTTTCTA--------------GTATTCATGTCCATA
>gene=chr20_124418-125418; species=equCab
GTTATTTCTAAAAATT---ATTTATTTGAGGCACAAAATTTTCAT-------------------GTATTTCCTTTGCATTCTTCCATTAGCTTAGAAAGTTCTTCTCCATCTTGAGAAAAGTTTTTT---TTTAATTCTATTTTTTACATTACACTCCATCCCATA-TTTTACATATGGCACAAAGTGAGAAGCCAACTTTTTTGAGTGGAATTTCCTGACGAGTTGTGTAATCACTCTGCAGCCTGCCTCTGGAGATAGTATTTTACCTTCTCTAATTTGCAGAACTGTTCAAATTGATGGTGGATAAGAGGAAATTATGATGGTATGATGGTTGCCTCAGACAATGTTTCC-ATCTACAGTATCCTTGAAATTCTATGAGTTTAGATTGCATGATTTCTCCCTCTGTCTCTGGGACATTGGTGACATGCCT----------CACATACTCACATGGTGTCCCCTTTCTA-----------------------TACATA
>gene=chr20_124418-125418; species=gorGor
----------------------------------------------------------------------------------------------------------------------------------------------------------------------------------------------------------------------------------------------------------------ATAGTAGTTTATATTCCCTAATTTGCAGAAATGTTCAAATTGATAGTGGATAAGAGGAAATTATAATGCTCTCATGGTTGTCTCAAAAGATGTTTCAGGCCTATTGCATCCTTGAAATTCTATGAGTTTAAATTGCCTGATTTCTCCCTCTGTCTCTGGAACATTAGTGACATACATCGACATACATCACATATTTGTATGTCGTCCTTTTTCTACACTTTGTGTGTGTGTATATATATTCTAA
>gene=chr20_124418-125418; species=panTro
GTTGCTTCTAAAATGTATTATTTATTTGAGACACATAATTTTCATTTTCATGTCAAATCTATTGGTGTTTTCTTTGCATTCTTCCATTAACTTAGTAAGTCCTTCTCCATGTTGAGAACAGTTATTCACCTATGATTTTGTTTTTTACACCGGACTCAATCCCACCTTTTTACATAAGGCACAATGAAATAAGCTAATATTCTTTAGTGTAATTTCCTAATGGGTTATATAATAACTCCATAGCCCGCCTCTAGAGATAGTAGTTTATATTTCCTAATTTGCAGAAATGTTCAAATTGATAGTGGATAAGAGGAAATTACAATGCTCTCATGGTTGTCTCAAAAGATGTTTCAGGCCTATTGCATCCTTGAAATTCTATGAGTTTAAATTGCCTGATTTCTCCCTCTGTCTCTGGAACATTAGTGACATACATCGACATACAGCACATACTTGTATGTCGTCCTTTTTCTACACTTTGTGTGTGTGTATATATATTCTAA
>gene=chr20_124418-125418; species=papHam
GTTGCTTCTAAAATGCATTATTTATTTGAGACACCTAATTTTCATTTTCATGTCAAATCTATTGGTGTTTTCTTTGCATTCTTCCATTAACTTAGAAAGTCTTTCTCCATCTTGAGAACAGTTTTTCATGTATGATTTTGTTTTTTACACTGGACTCAGTCCCACC-TTTTACATAAGACACAATGAAATAATCTAACATTCTTTAGTATAATTTCCTAATGGGTTATATAATAACTCCATAGCCCGCCTCTAGAGATTGTAGTTTATATTCCCTAATTTGCAGAAATGTTCAAATTGATAGTGGATAAAAGGAAATTATAATGCTCTCATGGTTGTCTCAAAAAATGTTTTAGACCTATTGCATCCTTGAAATTCTATGAGTTTAAATTGCCTGATTTCTCCCTCTGTCTCTGGAACATTAGTGACATACATCGACACACATCACATACTTGTATGTCTTCCTGTTTCTACACTTTG----------------------
>gene=chr20_124418-125418; species=ponAbe
GTTGCTTCTAAAATGCATTATTTATTTGAGACACATAATTTTCATTTTCATGTCAAATCTATTGGTGTTTTCTTTGCATTCTTCCATTAACTTAGAAAGTCCTTCTCCATGTTGAGAACAGTTACTCACCTATGATTTTGTTTTTTACACTGGACTCAATCCCACC-TTTTACATAAGGCACAATGAAATAAACTAACATTCTTTAGTATAATTTCCTAATGGGTTATATAATAACTCCATAGCCCGCCTCTAGAGATAGTAGTTTATATTCCCTAATTTGCAGAAATGTTCAAATTGATAGTGGATAAGAGGAAATTATAATGTTCTCATGGTTGTCTCAAAAGATGTTTCAGGCCTATTGCATCCTTGAAATTCTATGAGTTTAAATTGCCTGATTTCTCCCTCTGTCTCTGGAACATTAGTGACATACATCGACATACATCACATACTTGTATGTCGTCCTTTTTCTACACTTCGTGTGTGTGTGTATATATTCTAA
>gene=chr20_124418-125418; species=rheMac
GTTGCTTCTAAAATGCATTATTTATTTGAGACACCTAATTTTCATTTTCATGTCAAATCTATTGGTGTTTTCTTTGCATTCTTCCATTAACTTAGAAAGTCCTTCTCCATCTTGAGAACAGTTTTTCATGTATGATTTTGTTTTTTACACTGGACTCAGTCCCACC-TTTTACATAAGACACAATGAAATAATCTAATATTCTTTAGTATAATTTCCTAATGGGTTATATAATAACTCCATAGCCCGCCTCTAGAGATTGTAGTTTATATTCCCTAATTTGCAGAAATGTTCAAATTGATAGTGGATAAGAGGAAATTATAATGCTCTCATGGTTGTCTCAAAAAATGTTTTAGACCTATTGCATCCTTGAAATTCTATGAGTTTAAATTGCCTGATTTCTCCCTCTGTCTCTGGAACATAAGTGACATACATCGACACACATCACATACTTGTATGTCTTCCTGTTTCTACACTTTG----------------------
>gene=chr20_125118-126118; species=hg19
AGCCATATGTGTTTCAGTAATGGTGAGAAAGATGACAGCAATTATTTTAGCATTTCTTATTTTTGAAATGATAGTTTTTACTTCTGTTtaggtgtttgtgttttagctacattttaggaaattgcttggggattttgtgttcatgtataacaacatgctatatattttcccatttaaaatcatggggaattggcccctggtaAGTGTTTGTATACAGAATTCTGATTTCAGAAATGAGAATCTCATACATATCTAAAGAATTCTATGTGTGTTTATAAAATTTCACTTAATCCTCAAAGTAGGTATTTATGATTAGGAAAAACATGCTAAAGCAACTGGAAAGGCACTTGAATAAACAGTGCTCAAAAACTATTGCTATTTTTTATCCTCCTGTGATAAATACTTAGGCTTAATAATCTATATAATTCCTTTATTCAGGTAATTGGTATGTGAAAAAGTGTCTAAACGACGTTGGAATTTGCAAGAAGAAGTGCAAACCT
>gene=chr20_125118-126118; species=bosTau
ATCCATGTAGGTTAGGGTAATAAATAGAAGCATTATAGCAATAATCTGAGCATTTCTTATTTT-AAAATTATGGCTTTTACTTCTATTTAGGTATGTGTGTTTAGG-TACATCTTATGAAACTGGTTAGAGGTTTTGTATTCATGAGTAATAATGTGTTATATATTTTCC-ATTTAAAATAAAGGGAAATAGACACCTGGTGAGTTTGTGTATGCAGAATTTT-ATCTCTT-----AAAGGCTCATATTTACATATAAAACTC--TACATATACATAAAATCCGATTTAACgatcaaaccagatattcatgggaaggaaagctccaataaaagaactggaagggggcttggatagccagtccattgaactgattgTTAT-TTTAATCTTTTTGTGATAGATCCCTGGCTTAAACAATCTATATAATTCCTTTATGCAGGTAATTGGTATGTGAGAAAGTGTGCAAACAAAACTGGAAATTGCAGAAGCACATGCAGAAAT
>gene=chr20_125118-126118; species=calJac
AGCCATGTGTGTTTCAGTAATGGTGAGAAAGATGACATCAATTATTTGAGCATTTCTTATTTTTAAAATAATAGTTTTCACTG-TATTTAGGTGTTTGTGTTTTAGCTGCATTTTAGGAAATGGGTTGGAGATTTTGTATTCATGTATAATAACATGCTATATATTTTCCCATATAAAATGATGGGAAATAGGCCCCTGGTA----TTTGTATACAGAATTCTGATTTCAGAAATGAGAATCTCATACATATCTAAAGAATTC----TGTCTCTATGAAATTTCACTTACTCCTCAAAGTAGGTGTTTACGATTAGGAAAAATATGCCAAAGCAACTGGAAAGACACTTGAATAATCAGTGCTCAAAAGCTATTGCTA--TGTTATTCTCCTGTGACAAATACTTAGGCTTAATAATCTATATAATTACTTTACGCAGGTAACTGGTTTATGAAAAAGTGTGCAAACAAAGCTGGACTTTGCAAGAAGAAGTGCAAACCC
>gene=chr20_125118-126118; species=canFam
AGCCATGTGCACTTGGATGACAGTAAGAAGCATTACAGTGATGAATTGAGCATTTCATATTTC-AAAATTTTCATATTTACTTCTTTTTAGGTATGTGTGTTTTAGTTACATTTTATGAAATTGGTTAGGGCTTTTG---TTACTAGAAATAATGAGATATATATATACTCACTTAAAACAACAGGGAATAGATACCCAGTGAGTTTTTACATCCAGAATTTCAATTTCAG-----GAAGGCTCATACATACAT-CAAAATTCTGTGTGTA-ATATAAAGTCTCATTTAATCCTCAGGGCA-AGTCTGAGGAATAGGAAAAATATAACAATGCCACTAGTAAGGGACTTGAATAATCAGTGTTCAAAAAC---TGTCAT-TTCTATCTTTTTGTGATAGGTCTCTGGTTTAAATAATCTATATAATTCCCTTACGCAGGTAATTGGTATGTGAGAAAGTGTGCAAACAAAACTGGAAATTGCAGGTCGGTGTGCAGACCG
>gene=chr20_125118-126118; species=equCab
AGCCACATGGGTTTGGGTAACAGTGCAAAGCATTATAGCAGTGATTTGAGCATTTTGTATTTT-CAAATAATAGTTTTTACTTCtatttagg--tgtgtgttccagttacattttatgaaattgattaggggttttgcattcatgagtaataatgtgttacatattttcccatttaaaataatgggaaatagacacctgGTGAGTGTTTATACGCAGACTTTTGATTTCAGAAATAGGAGGCTCACGCATATATAAAAAATTCTATGTATGTATATAAAATCTCATTTAATCCCCAGAGCAGATTTTCAGGATTAGAAAAAATATCACAAAGCAGCCAGTAAAGGACTTGAACAACCAGTGTTCAAAAACTGTTGTTAT-TTGTATCTTTTTG-----------TGGATTCACTGATCTATATAATTCCTTTATGCAGGTAATTGGTATGTGAGAAAGTGTGGAAACAAAATTGGAAAGTGCAGGAGCAGCTGCAGAAAG
>gene=chr20_125118-126118; species=gorGor
AGCCATATGTGTTTCAGTAATGGTGAGAAAGATGACAGCAATTATTTTAGCATTTCTTATTTTTGAAATGATAGTTTTTACTTCTGTTtaggtgtttgtgttttagctacattttaggaaactggctggggattttg-gttcatgtataataacatgctatatattttcccatttaaaatcatgggaaattggcccctggtaAGTGTTTGTATACAGAATTCTGATTTCAGAAATGAGAATCTCATACATATCTAAAGAATTCAATGTGTGTTTATAAAATTTCACTTAATCCTCAAAGTAGGTATTTATGATTAGGAAAAACATGCTAAAGCAACTGGAAAGGCACTTGAATAAACAGTGCTCAAAAACTATTGCTATTTTTTATCCTCCTGTGATAAATACTTAGGCTTAATAATCTATATAATTCCTTTACTCAGGTAATTGGTATGTGAAAAAGTGTCTAAACGACGTTGGAATTTGCAAGAAGAAGTGCAAACCT
>gene=chr20_125118-126118; species=panTro
AGCCATATGTGTTTCAGTAATGGTGAGAAAGATGACAGCAATTATTTTAGCATTTCTTATTTTTGAAATGATAGTTTTTACTTCTGTTTAGGTGTTTGTGTTTTAGCTACATTTTAGGAAATCGGTTGGGGATTTTGTGTTCATGTATAATAACATGCTATATATTTTCCCATTTAAAATCATGGGAAATTGGCCCCTGGTAAGTGTTTGTATACAGAATTCTGATTTCAGAAATGAGAATCTCATACGTATCTAAAGAATTCTATGTGTGTTTATAAAATTTCACTTAATCCTCAAAGTAGGTATTTATGATTAGGAAAAACATGCTAAAGCGACTGGAAAGGCACTTGAATAAACAGTGCTCAAAAACTATTGCTATTTTTTATCCTCCTGTGATAAATACTTAGGCTTCATAATCTATATAATTCCTTTATTCAGGTAATTGGTATGTGAAAAAGTGTCTAAACGACGTTGGAATTTGCAAGAAGAAATGCAAACCT
>gene=chr20_125118-126118; species=papHam
---------------------------------------------------------------------------------------------------------------------------------------------------------------------------------------------------------------------------------------------------------TATCTAAAGAATTCTATGTGTGTTTATAAAATTTCACTTAAACCTCAAAGTAGGTATTTATGATTAGGAAAAACATGCTAAAGCAACTGGAAAGGCACTTGAATAAACAGTGCTCAAAAACTATTGCTATTTTTTATCCTCCTGTGATAAATACTTAGGCTTAATAATCTATATAATTCCTTTATTCAGGTAATTTGTATGTGAAAAGGTGTCTAAACGACATTGGAATTTGTAAGAAGACATGCAAACCT
>gene=chr20_125118-126118; species=ponAbe
AGCCATATGTGTTTCAGTAATGGTGAGAAAGATGACAGCAATTATTTTAGCATTTCTTATTTTTGAAATGATAGTTTTTAATTTTGTTTAGATGTTTGTGTTTTAGCTACATTTTAGGAAATTGGTTGGGGATTTTGTGTTCATGTATAATAACATGCTATA-ATTTTCCCATTTAAAATCATGGGAAATAGGCCCCTGGTAAGTGTTTGTATACAGAATTCTGATTTCAGAAATGAGAGTCTCATACATATCTAAAGAATTCTATGTGTGTTTATAAAATTTCACTTAATCCTCAAAGTAGGTATTTATGGTTAGGAAAAACATGCTAAAGCAACTGGAAAGGCACTTGAATAAACAGTGCTCAAAAACTATTGCTATTTTTTATCCTCCTGTGATAAATACTTAGGCTTAATAATCTATATAATTCCTTTATTCAGGTAGTTGGTATGTGAAAAAGTGTCTAAACGATGTTGGAATTTGCAAGAAGAAGTGCAAACCT
>gene=chr20_125118-126118; species=rheMac
---------------------------------------------------------------------------------------------------------------------------------------------------------------------------------------------------------------------------------------------------------TATCTAAAGAATTCTATGTGTGTTTATAAAATTTCACTTAAACCTCAAAGTAGGTATTTATGATTAGGAAAAACATGCTAAAGCAACTGGAAAGGCACTTGAATAAACAGTGCTCAAAAACTATTGCTATTTTTTATCCTCCTGTGATAAATACTTAGGCTTAATAATCTATATAATTCCTTTATTCAGGTAATTTGTATGTGAAAAGGTGTCTAAACGACATTGGAATTTGTAAGAAGACGTGCAAACCT
>gene=chr20_125042-126042; species=hg19
TATCTTCTAAATATAATTTTTAGGATCTCAGAAACATGTAAGGGACATTTTGAAAATCTCACCAATTGGCAACAAAAGCCATATGTGTTTCAGTAATGGTGAGAAAGATGACAGCAATTATTTTAGCATTTCTTATTTTTGAAATGATAGTTTTTACTTCTGTTtaggtgtttgtgttttagctacattttaggaaattgcttggggattttgtgttcatgtataacaacatgctatatattttcccatttaaaatcatggggaattggcccctggtaAGTGTTTGTATACAGAATTCTGATTTCAGAAATGAGAATCTCATACATATCTAAAGAATTCTATGTGTGTTTATAAAATTTCACTTAATCCTCAAAGTAGGTATTTATGATTAGGAAAAACATGCTAAAGCAACTGGAAAGGCACTTGAATAAACAGTGCTCAAAAACTATTGCTATTTTTTATCCTCCTGTGATAAATACTTAGGCTTAATAATCTATATA
>gene=chr20_125042-126042; species=bosTau
TATATTTCATATACAGTTTGTAGGGCCTCAGAAACATGTAA-AGATATTTTTAAAATCTCACTGAACATTAACAAAATCCATGTAGGTTAGGGTAATAAATAGAAGCATTATAGCAATAATCTGAGCATTTCTTATTTT-AAAATTATGGCTTTTACTTCTATTTAGGTATGTGTGTTTAGG-TACATCTTATGAAACTGGTTAGAGGTTTTGTATTCATGAGTAATAATGTGTTATATATTTTCC-ATTTAAAATAAAGGGAAATAGACACCTGGTGAGTTTGTGTATGCAGAATTTT-ATCTCTT-----AAAGGCTCATATTTACATATAAAACTC--TACATATACATAAAATCCGATTTAACgatcaaaccagatattcatgggaaggaaagctccaataaaagaactggaagggggcttggatagccagtccattgaactgattgTTAT-TTTAATCTTTTTGTGATAGATCCCTGGCTTAAACAATCTATATA
>gene=chr20_125042-126042; species=calJac
TACCTTCTAAATATACTTTTTAGGATCTCTGAAACATGTAA-GGACATTTTGCAAATCTCACCAATTGGCAACAAAAGCCATGTGTGTTTCAGTAATGGTGAGAAAGATGACATCAATTATTTGAGCATTTCTTATTTTTAAAATAATAGTTTTCACTG-TATTTAGGTGTTTGTGTTTTAGCTGCATTTTAGGAAATGGGTTGGAGATTTTGTATTCATGTATAATAACATGCTATATATTTTCCCATATAAAATGATGGGAAATAGGCCCCTGGTA----TTTGTATACAGAATTCTGATTTCAGAAATGAGAATCTCATACATATCTAAAGAATTC----TGTCTCTATGAAATTTCACTTACTCCTCAAAGTAGGTGTTTACGATTAGGAAAAATATGCCAAAGCAACTGGAAAGACACTTGAATAATCAGTGCTCAAAAGCTATTGCTA--TGTTATTCTCCTGTGACAAATACTTAGGCTTAATAATCTATATA
>gene=chr20_125042-126042; species=canFam
TACATTTCATATACAATTTGTAGAACCTCACAAACATGTAA-AGACATTTTGAAAATCTCACCAAGCAGCAACAAAAGCCATGTGCACTTGGATGACAGTAAGAAGCATTACAGTGATGAATTGAGCATTTCATATTTC-AAAATTTTCATATTTACTTCTTTTTAGGTATGTGTGTTTTAGTTACATTTTATGAAATTGGTTAGGGCTTTTG---TTACTAGAAATAATGAGATATATATATACTCACTTAAAACAACAGGGAATAGATACCCAGTGAGTTTTTACATCCAGAATTTCAATTTCAG-----GAAGGCTCATACATACAT-CAAAATTCTGTGTGTA-ATATAAAGTCTCATTTAATCCTCAGGGCA-AGTCTGAGGAATAGGAAAAATATAACAATGCCACTAGTAAGGGACTTGAATAATCAGTGTTCAAAAAC---TGTCAT-TTCTATCTTTTTGTGATAGGTCTCTGGTTTAAATAATCTATATA
>gene=chr20_125042-126042; species=equCab
TACATTTCAAGTATGATTTGTAGGACCACAGAAACATGTAA-AGATGGTATACAAATCTCACCAAGCATCAAGAAAAGCCACATGGGTTTGGGTAACAGTGCAAAGCATTATAGCAGTGATTTGAGCATTTTGTATTTT-CAAATAATAGTTTTTACTTCtatttagg--tgtgtgttccagttacattttatgaaattgattaggggttttgcattcatgagtaataatgtgttacatattttcccatttaaaataatgggaaatagacacctgGTGAGTGTTTATACGCAGACTTTTGATTTCAGAAATAGGAGGCTCACGCATATATAAAAAATTCTATGTATGTATATAAAATCTCATTTAATCCCCAGAGCAGATTTTCAGGATTAGAAAAAATATCACAAAGCAGCCAGTAAAGGACTTGAACAACCAGTGTTCAAAAACTGTTGTTAT-TTGTATCTTTTTG-----------TGGATTCACTGATCTATATA
>gene=chr20_125042-126042; species=gorGor
TATCTTCTAAATATAATTTTTAGG-TCTCAGAAACACGTAAGGGACATTTTGAAAATCTCACCAA-TGGCAACAAAAGCCATATGTGTTTCAGTAATGGTGAGAAAGATGACAGCAATTATTTTAGCATTTCTTATTTTTGAAATGATAGTTTTTACTTCTGTTtaggtgtttgtgttttagctacattttaggaaactggctggggattttg-gttcatgtataataacatgctatatattttcccatttaaaatcatgggaaattggcccctggtaAGTGTTTGTATACAGAATTCTGATTTCAGAAATGAGAATCTCATACATATCTAAAGAATTCAATGTGTGTTTATAAAATTTCACTTAATCCTCAAAGTAGGTATTTATGATTAGGAAAAACATGCTAAAGCAACTGGAAAGGCACTTGAATAAACAGTGCTCAAAAACTATTGCTATTTTTTATCCTCCTGTGATAAATACTTAGGCTTAATAATCTATATA
>gene=chr20_125042-126042; species=panTro
TATCTTCTAAATATAATTTTTAGGATCTCAGAAACATGTAAGGGACATTTTGAAAATCTCACCAATTGGCAACAAAAGCCATATGTGTTTCAGTAATGGTGAGAAAGATGACAGCAATTATTTTAGCATTTCTTATTTTTGAAATGATAGTTTTTACTTCTGTTTAGGTGTTTGTGTTTTAGCTACATTTTAGGAAATCGGTTGGGGATTTTGTGTTCATGTATAATAACATGCTATATATTTTCCCATTTAAAATCATGGGAAATTGGCCCCTGGTAAGTGTTTGTATACAGAATTCTGATTTCAGAAATGAGAATCTCATACGTATCTAAAGAATTCTATGTGTGTTTATAAAATTTCACTTAATCCTCAAAGTAGGTATTTATGATTAGGAAAAACATGCTAAAGCGACTGGAAAGGCACTTGAATAAACAGTGCTCAAAAACTATTGCTATTTTTTATCCTCCTGTGATAAATACTTAGGCTTCATAATCTATATA
>gene=chr20_125042-126042; species=papHam
-------------------------------------------------------------------------------------------------------------------------------------------------------------------------------------------------------------------------------------------------------------------------------------------------------------------------------------TATCTAAAGAATTCTATGTGTGTTTATAAAATTTCACTTAAACCTCAAAGTAGGTATTTATGATTAGGAAAAACATGCTAAAGCAACTGGAAAGGCACTTGAATAAACAGTGCTCAAAAACTATTGCTATTTTTTATCCTCCTGTGATAAATACTTAGGCTTAATAATCTATATA
>gene=chr20_125042-126042; species=ponAbe
TATCTTCTAAATATAATTTTTAGGATCTCAGAAACATGTAAGGGACATTTTGAAAATCTCACCAATTGGCAACAAAAGCCATATGTGTTTCAGTAATGGTGAGAAAGATGACAGCAATTATTTTAGCATTTCTTATTTTTGAAATGATAGTTTTTAATTTTGTTTAGATGTTTGTGTTTTAGCTACATTTTAGGAAATTGGTTGGGGATTTTGTGTTCATGTATAATAACATGCTATA-ATTTTCCCATTTAAAATCATGGGAAATAGGCCCCTGGTAAGTGTTTGTATACAGAATTCTGATTTCAGAAATGAGAGTCTCATACATATCTAAAGAATTCTATGTGTGTTTATAAAATTTCACTTAATCCTCAAAGTAGGTATTTATGGTTAGGAAAAACATGCTAAAGCAACTGGAAAGGCACTTGAATAAACAGTGCTCAAAAACTATTGCTATTTTTTATCCTCCTGTGATAAATACTTAGGCTTAATAATCTATATA
>gene=chr20_125042-126042; species=rheMac
-------------------------------------------------------------------------------------------------------------------------------------------------------------------------------------------------------------------------------------------------------------------------------------------------------------------------------------TATCTAAAGAATTCTATGTGTGTTTATAAAATTTCACTTAAACCTCAAAGTAGGTATTTATGATTAGGAAAAACATGCTAAAGCAACTGGAAAGGCACTTGAATAAACAGTGCTCAAAAACTATTGCTATTTTTTATCCTCCTGTGATAAATACTTAGGCTTAATAATCTATATA
>gene=chr20_125212-126212; species=hg19
tttgtgttttagctacattttaggaaattgcttggggattttgtgttcatgtataacaacatgctatatattttcccatttaaaatcatggggaattggcccctggtaAGTGTTTGTATACAGAATTCTGATTTCAGAAATGAGAATCTCATACATATCTAAAGAATTCTATGTGTGTTTATAAAATTTCACTTAATCCTCAAAGTAGGTATTTATGATTAGGAAAAACATGCTAAAGCAACTGGAAAGGCACTTGAATAAACAGTGCTCAAAAACTATTGCTATTTTTTATCCTCCTGTGATAAATACTTAGGCTTAATAATCTATATAATTCCTTTATTCAGGTAATTGGTATGTGAAAAAGTGTCTAAACGACGTTGGAATTTGCAAGAAGAAGTGCAAACCTGAAGAGATGCATGTAAAGAATGGTTGGGCAATGTGCGGCAAACAAAGGGACTGCTGTGTTCCAGCTGACAGACGTGCTAATTATCCTGTTTTCT
>gene=chr20_125212-126212; species=bosTau
TGTGTGTTTAGG-TACATCTTATGAAACTGGTTAGAGGTTTTGTATTCATGAGTAATAATGTGTTATATATTTTCC-ATTTAAAATAAAGGGAAATAGACACCTGGTGAGTTTGTGTATGCAGAATTTT-ATCTCTT-----AAAGGCTCATATTTACATATAAAACTC--TACATATACATAAAATCCGATTTAACgatcaaaccagatattcatgggaaggaaagctccaataaaagaactggaagggggcttggatagccagtccattgaactgattgTTAT-TTTAATCTTTTTGTGATAGATCCCTGGCTTAAACAATCTATATAATTCCTTTATGCAGGTAATTGGTATGTGAGAAAGTGTGCAAACAAAACTGGAAATTGCAGAAGCACATGCAGAAATGGAGAGAGAGTGATAAATCCTCCTACCGGGATGTGCAGCAAAGAAAAATTATGCTGTATTCTGGATAATGGCTGTTCTAAAACC---GTTCCTC
>gene=chr20_125212-126212; species=calJac
TTTGTGTTTTAGCTGCATTTTAGGAAATGGGTTGGAGATTTTGTATTCATGTATAATAACATGCTATATATTTTCCCATATAAAATGATGGGAAATAGGCCCCTGGTA----TTTGTATACAGAATTCTGATTTCAGAAATGAGAATCTCATACATATCTAAAGAATTC----TGTCTCTATGAAATTTCACTTACTCCTCAAAGTAGGTGTTTACGATTAGGAAAAATATGCCAAAGCAACTGGAAAGACACTTGAATAATCAGTGCTCAAAAGCTATTGCTA--TGTTATTCTCCTGTGACAAATACTTAGGCTTAATAATCTATATAATTACTTTACGCAGGTAACTGGTTTATGAAAAAGTGTGCAAACAAAGCTGGACTTTGCAAGAAGAAGTGCAAACCCGGAGAGGTGTATGCAAAGCCTGCTTGGGTGACGTGCGGCAAAGAAAGTGTATGCTGTGTTCCAGGTAAAACACGTTCTGGTCACCCCTCTGTCC
>gene=chr20_125212-126212; species=canFam
TGTGTGTTTTAGTTACATTTTATGAAATTGGTTAGGGCTTTTG---TTACTAGAAATAATGAGATATATATATACTCACTTAAAACAACAGGGAATAGATACCCAGTGAGTTTTTACATCCAGAATTTCAATTTCAG-----GAAGGCTCATACATACAT-CAAAATTCTGTGTGTA-ATATAAAGTCTCATTTAATCCTCAGGGCA-AGTCTGAGGAATAGGAAAAATATAACAATGCCACTAGTAAGGGACTTGAATAATCAGTGTTCAAAAAC---TGTCAT-TTCTATCTTTTTGTGATAGGTCTCTGGTTTAAATAATCTATATAATTCCCTTACGCAGGTAATTGGTATGTGAGAAAGTGTGCAAACAAAACTGGAAATTGCAGGTCGGTGTGCAGACCGGGAGAGATGGCAACAGTGCCTCCTACTGGGATGTGCCCCAAAGAAAAAATGTGCTGCATCCTGTCTG------------------------CCT
>gene=chr20_125212-126212; species=equCab
tgtgtgttccagttacattttatgaaattgattaggggttttgcattcatgagtaataatgtgttacatattttcccatttaaaataatgggaaatagacacctgGTGAGTGTTTATACGCAGACTTTTGATTTCAGAAATAGGAGGCTCACGCATATATAAAAAATTCTATGTATGTATATAAAATCTCATTTAATCCCCAGAGCAGATTTTCAGGATTAGAAAAAATATCACAAAGCAGCCAGTAAAGGACTTGAACAACCAGTGTTCAAAAACTGTTGTTAT-TTGTATCTTTTTG-----------TGGATTCACTGATCTATATAATTCCTTTATGCAGGTAATTGGTATGTGAGAAAGTGTGGAAACAAAATTGGAAAGTGCAGGAGCAGCTGCAGAAAGGGAGAGGTGCCGATAGATCCTCCTACTGGCATGTGCAGCAAAGAAAAAACGTGCTGTGTTCTGTCTGGCCAAGAGCTTCATCCT---GCGATCT
>gene=chr20_125212-126212; species=gorGor
tttgtgttttagctacattttaggaaactggctggggattttg-gttcatgtataataacatgctatatattttcccatttaaaatcatgggaaattggcccctggtaAGTGTTTGTATACAGAATTCTGATTTCAGAAATGAGAATCTCATACATATCTAAAGAATTCAATGTGTGTTTATAAAATTTCACTTAATCCTCAAAGTAGGTATTTATGATTAGGAAAAACATGCTAAAGCAACTGGAAAGGCACTTGAATAAACAGTGCTCAAAAACTATTGCTATTTTTTATCCTCCTGTGATAAATACTTAGGCTTAATAATCTATATAATTCCTTTACTCAGGTAATTGGTATGTGAAAAAGTGTCTAAACGACGTTGGAATTTGCAAGAAGAAGTGCAAACCTGAAGAGATGCATGTAAAGAATGGTTGGGCAATGTGC-GCAAACAAAGGGACTGCTGTGTTCCAGCTGACAGACGTGCTAATTATCCTGCTTTCT
>gene=chr20_125212-126212; species=panTro
TTTGTGTTTTAGCTACATTTTAGGAAATCGGTTGGGGATTTTGTGTTCATGTATAATAACATGCTATATATTTTCCCATTTAAAATCATGGGAAATTGGCCCCTGGTAAGTGTTTGTATACAGAATTCTGATTTCAGAAATGAGAATCTCATACGTATCTAAAGAATTCTATGTGTGTTTATAAAATTTCACTTAATCCTCAAAGTAGGTATTTATGATTAGGAAAAACATGCTAAAGCGACTGGAAAGGCACTTGAATAAACAGTGCTCAAAAACTATTGCTATTTTTTATCCTCCTGTGATAAATACTTAGGCTTCATAATCTATATAATTCCTTTATTCAGGTAATTGGTATGTGAAAAAGTGTCTAAACGACGTTGGAATTTGCAAGAAGAAATGCAAACCTGGAGAGATGCACATAAAGAATGGTTGGGCAACGTGCGGCAAGCAGAGGGACTGCTGTGTTCCAGCTGACAGACGTGCTAATTATCCTGCTTTCT
>gene=chr20_125212-126212; species=papHam
-----------------------------------------------------------------------------------------------------------------------------------------------------------TATCTAAAGAATTCTATGTGTGTTTATAAAATTTCACTTAAACCTCAAAGTAGGTATTTATGATTAGGAAAAACATGCTAAAGCAACTGGAAAGGCACTTGAATAAACAGTGCTCAAAAACTATTGCTATTTTTTATCCTCCTGTGATAAATACTTAGGCTTAATAATCTATATAATTCCTTTATTCAGGTAATTTGTATGTGAAAAGGTGTCTAAACGACATTGGAATTTGTAAGAAGACATGCAAACCTGAAGAGGCGCGTTCAGAACATGGTTGGGTAATGTGCGGCAAACATAAGGCATGCTGTGTTCCAGCTGACAAACGTTCTGCTTATCCTTCTTTCT
>gene=chr20_125212-126212; species=ponAbe
TTTGTGTTTTAGCTACATTTTAGGAAATTGGTTGGGGATTTTGTGTTCATGTATAATAACATGCTATA-ATTTTCCCATTTAAAATCATGGGAAATAGGCCCCTGGTAAGTGTTTGTATACAGAATTCTGATTTCAGAAATGAGAGTCTCATACATATCTAAAGAATTCTATGTGTGTTTATAAAATTTCACTTAATCCTCAAAGTAGGTATTTATGGTTAGGAAAAACATGCTAAAGCAACTGGAAAGGCACTTGAATAAACAGTGCTCAAAAACTATTGCTATTTTTTATCCTCCTGTGATAAATACTTAGGCTTAATAATCTATATAATTCCTTTATTCAGGTAGTTGGTATGTGAAAAAGTGTCTAAACGATGTTGGAATTTGCAAGAAGAAGTGCAAACCTGAAGAGCTGCATGTAAAGAATGGTTGGGCAATGTGCGGCAAACAAAGGGACTGCTGTGTTCCAGCTGACAAACGTGCTAATTATCCTGCTTTCT
>gene=chr20_125212-126212; species=rheMac
-----------------------------------------------------------------------------------------------------------------------------------------------------------TATCTAAAGAATTCTATGTGTGTTTATAAAATTTCACTTAAACCTCAAAGTAGGTATTTATGATTAGGAAAAACATGCTAAAGCAACTGGAAAGGCACTTGAATAAACAGTGCTCAAAAACTATTGCTATTTTTTATCCTCCTGTGATAAATACTTAGGCTTAATAATCTATATAATTCCTTTATTCAGGTAATTTGTATGTGAAAAGGTGTCTAAACGACATTGGAATTTGTAAGAAGACGTGCAAACCTGAAGAGGTGCGTTCAGAACATGGTTGGGTAATGTGCGGCAAACGTAAGGCATGCTGTGTTCCAGCTGACAAACGTTCTGCTTATCCTTCTTTCT
>gene=chr20_125217-126217; species=hg19
gttttagctacattttaggaaattgcttggggattttgtgttcatgtataacaacatgctatatattttcccatttaaaatcatggggaattggcccctggtaAGTGTTTGTATACAGAATTCTGATTTCAGAAATGAGAATCTCATACATATCTAAAGAATTCTATGTGTGTTTATAAAATTTCACTTAATCCTCAAAGTAGGTATTTATGATTAGGAAAAACATGCTAAAGCAACTGGAAAGGCACTTGAATAAACAGTGCTCAAAAACTATTGCTATTTTTTATCCTCCTGTGATAAATACTTAGGCTTAATAATCTATATAATTCCTTTATTCAGGTAATTGGTATGTGAAAAAGTGTCTAAACGACGTTGGAATTTGCAAGAAGAAGTGCAAACCTGAAGAGATGCATGTAAAGAATGGTTGGGCAATGTGCGGCAAACAAAGGGACTGCTGTGTTCCAGCTGACAGACGTGCTAATTATCCTGTTTTCTGTGTC
>gene=chr20_125217-126217; species=bosTau
GTTTAGG-TACATCTTATGAAACTGGTTAGAGGTTTTGTATTCATGAGTAATAATGTGTTATATATTTTCC-ATTTAAAATAAAGGGAAATAGACACCTGGTGAGTTTGTGTATGCAGAATTTT-ATCTCTT-----AAAGGCTCATATTTACATATAAAACTC--TACATATACATAAAATCCGATTTAACgatcaaaccagatattcatgggaaggaaagctccaataaaagaactggaagggggcttggatagccagtccattgaactgattgTTAT-TTTAATCTTTTTGTGATAGATCCCTGGCTTAAACAATCTATATAATTCCTTTATGCAGGTAATTGGTATGTGAGAAAGTGTGCAAACAAAACTGGAAATTGCAGAAGCACATGCAGAAATGGAGAGAGAGTGATAAATCCTCCTACCGGGATGTGCAGCAAAGAAAAATTATGCTGTATTCTGGATAATGGCTGTTCTAAAACC---GTTCCTCCTGGT
>gene=chr20_125217-126217; species=calJac
GTTTTAGCTGCATTTTAGGAAATGGGTTGGAGATTTTGTATTCATGTATAATAACATGCTATATATTTTCCCATATAAAATGATGGGAAATAGGCCCCTGGTA----TTTGTATACAGAATTCTGATTTCAGAAATGAGAATCTCATACATATCTAAAGAATTC----TGTCTCTATGAAATTTCACTTACTCCTCAAAGTAGGTGTTTACGATTAGGAAAAATATGCCAAAGCAACTGGAAAGACACTTGAATAATCAGTGCTCAAAAGCTATTGCTA--TGTTATTCTCCTGTGACAAATACTTAGGCTTAATAATCTATATAATTACTTTACGCAGGTAACTGGTTTATGAAAAAGTGTGCAAACAAAGCTGGACTTTGCAAGAAGAAGTGCAAACCCGGAGAGGTGTATGCAAAGCCTGCTTGGGTGACGTGCGGCAAAGAAAGTGTATGCTGTGTTCCAGGTAAAACACGTTCTGGTCACCCCTCTGTCCGTGTG
>gene=chr20_125217-126217; species=canFam
GTTTTAGTTACATTTTATGAAATTGGTTAGGGCTTTTG---TTACTAGAAATAATGAGATATATATATACTCACTTAAAACAACAGGGAATAGATACCCAGTGAGTTTTTACATCCAGAATTTCAATTTCAG-----GAAGGCTCATACATACAT-CAAAATTCTGTGTGTA-ATATAAAGTCTCATTTAATCCTCAGGGCA-AGTCTGAGGAATAGGAAAAATATAACAATGCCACTAGTAAGGGACTTGAATAATCAGTGTTCAAAAAC---TGTCAT-TTCTATCTTTTTGTGATAGGTCTCTGGTTTAAATAATCTATATAATTCCCTTACGCAGGTAATTGGTATGTGAGAAAGTGTGCAAACAAAACTGGAAATTGCAGGTCGGTGTGCAGACCGGGAGAGATGGCAACAGTGCCTCCTACTGGGATGTGCCCCAAAGAAAAAATGTGCTGCATCCTGTCTG------------------------CCTGCGGG
>gene=chr20_125217-126217; species=equCab
gttccagttacattttatgaaattgattaggggttttgcattcatgagtaataatgtgttacatattttcccatttaaaataatgggaaatagacacctgGTGAGTGTTTATACGCAGACTTTTGATTTCAGAAATAGGAGGCTCACGCATATATAAAAAATTCTATGTATGTATATAAAATCTCATTTAATCCCCAGAGCAGATTTTCAGGATTAGAAAAAATATCACAAAGCAGCCAGTAAAGGACTTGAACAACCAGTGTTCAAAAACTGTTGTTAT-TTGTATCTTTTTG-----------TGGATTCACTGATCTATATAATTCCTTTATGCAGGTAATTGGTATGTGAGAAAGTGTGGAAACAAAATTGGAAAGTGCAGGAGCAGCTGCAGAAAGGGAGAGGTGCCGATAGATCCTCCTACTGGCATGTGCAGCAAAGAAAAAACGTGCTGTGTTCTGTCTGGCCAAGAGCTTCATCCT---GCGATCTGTGGT
>gene=chr20_125217-126217; species=gorGor
gttttagctacattttaggaaactggctggggattttg-gttcatgtataataacatgctatatattttcccatttaaaatcatgggaaattggcccctggtaAGTGTTTGTATACAGAATTCTGATTTCAGAAATGAGAATCTCATACATATCTAAAGAATTCAATGTGTGTTTATAAAATTTCACTTAATCCTCAAAGTAGGTATTTATGATTAGGAAAAACATGCTAAAGCAACTGGAAAGGCACTTGAATAAACAGTGCTCAAAAACTATTGCTATTTTTTATCCTCCTGTGATAAATACTTAGGCTTAATAATCTATATAATTCCTTTACTCAGGTAATTGGTATGTGAAAAAGTGTCTAAACGACGTTGGAATTTGCAAGAAGAAGTGCAAACCTGAAGAGATGCATGTAAAGAATGGTTGGGCAATGTGC-GCAAACAAAGGGACTGCTGTGTTCCAGCTGACAGACGTGCTAATTATCCTGCTTTCTGTGTC
>gene=chr20_125217-126217; species=panTro
GTTTTAGCTACATTTTAGGAAATCGGTTGGGGATTTTGTGTTCATGTATAATAACATGCTATATATTTTCCCATTTAAAATCATGGGAAATTGGCCCCTGGTAAGTGTTTGTATACAGAATTCTGATTTCAGAAATGAGAATCTCATACGTATCTAAAGAATTCTATGTGTGTTTATAAAATTTCACTTAATCCTCAAAGTAGGTATTTATGATTAGGAAAAACATGCTAAAGCGACTGGAAAGGCACTTGAATAAACAGTGCTCAAAAACTATTGCTATTTTTTATCCTCCTGTGATAAATACTTAGGCTTCATAATCTATATAATTCCTTTATTCAGGTAATTGGTATGTGAAAAAGTGTCTAAACGACGTTGGAATTTGCAAGAAGAAATGCAAACCTGGAGAGATGCACATAAAGAATGGTTGGGCAACGTGCGGCAAGCAGAGGGACTGCTGTGTTCCAGCTGACAGACGTGCTAATTATCCTGCTTTCTGTGTC
>gene=chr20_125217-126217; species=papHam
------------------------------------------------------------------------------------------------------------------------------------------------------TATCTAAAGAATTCTATGTGTGTTTATAAAATTTCACTTAAACCTCAAAGTAGGTATTTATGATTAGGAAAAACATGCTAAAGCAACTGGAAAGGCACTTGAATAAACAGTGCTCAAAAACTATTGCTATTTTTTATCCTCCTGTGATAAATACTTAGGCTTAATAATCTATATAATTCCTTTATTCAGGTAATTTGTATGTGAAAAGGTGTCTAAACGACATTGGAATTTGTAAGAAGACATGCAAACCTGAAGAGGCGCGTTCAGAACATGGTTGGGTAATGTGCGGCAAACATAAGGCATGCTGTGTTCCAGCTGACAAACGTTCTGCTTATCCTTCTTTCTGTGTC
>gene=chr20_125217-126217; species=ponAbe
GTTTTAGCTACATTTTAGGAAATTGGTTGGGGATTTTGTGTTCATGTATAATAACATGCTATA-ATTTTCCCATTTAAAATCATGGGAAATAGGCCCCTGGTAAGTGTTTGTATACAGAATTCTGATTTCAGAAATGAGAGTCTCATACATATCTAAAGAATTCTATGTGTGTTTATAAAATTTCACTTAATCCTCAAAGTAGGTATTTATGGTTAGGAAAAACATGCTAAAGCAACTGGAAAGGCACTTGAATAAACAGTGCTCAAAAACTATTGCTATTTTTTATCCTCCTGTGATAAATACTTAGGCTTAATAATCTATATAATTCCTTTATTCAGGTAGTTGGTATGTGAAAAAGTGTCTAAACGATGTTGGAATTTGCAAGAAGAAGTGCAAACCTGAAGAGCTGCATGTAAAGAATGGTTGGGCAATGTGCGGCAAACAAAGGGACTGCTGTGTTCCAGCTGACAAACGTGCTAATTATCCTGCTTTCTGTGTC
>gene=chr20_125217-126217; species=rheMac
------------------------------------------------------------------------------------------------------------------------------------------------------TATCTAAAGAATTCTATGTGTGTTTATAAAATTTCACTTAAACCTCAAAGTAGGTATTTATGATTAGGAAAAACATGCTAAAGCAACTGGAAAGGCACTTGAATAAACAGTGCTCAAAAACTATTGCTATTTTTTATCCTCCTGTGATAAATACTTAGGCTTAATAATCTATATAATTCCTTTATTCAGGTAATTTGTATGTGAAAAGGTGTCTAAACGACATTGGAATTTGTAAGAAGACGTGCAAACCTGAAGAGGTGCGTTCAGAACATGGTTGGGTAATGTGCGGCAAACGTAAGGCATGCTGTGTTCCAGCTGACAAACGTTCTGCTTATCCTTCTTTCTGTGTC
>gene=chr20_125396-126396; species=hg19
TTATAAAATTTCACTTAATCCTCAAAGTAGGTATTTATGATTAGGAAAAACATGCTAAAGCAACTGGAAAGGCACTTGAATAAACAGTGCTCAAAAACTATTGCTATTTTTTATCCTCCTGTGATAAATACTTAGGCTTAATAATCTATATAATTCCTTTATTCAGGTAATTGGTATGTGAAAAAGTGTCTAAACGACGTTGGAATTTGCAAGAAGAAGTGCAAACCTGAAGAGATGCATGTAAAGAATGGTTGGGCAATGTGCGGCAAACAAAGGGACTGCTGTGTTCCAGCTGACAGACGTGCTAATTATCCTGTTTTCTGTGTCCAGACAAAGACTACAAGAATTTcaacagtaacagcaacaacagcaacaacaacTTTGATGATGACTACTGCTTCGATGTCTTCGATGGCTCCTACCCCCGTTTCTCCCACTGGTTGAACATTCCAGCCTCTGTCTCCTGCTCTAGGATCCCCGACTCATTAAAGCAAAGAGGC
>gene=chr20_125396-126396; species=bosTau
ACATAAAATCCGATTTAACgatcaaaccagatattcatgggaaggaaagctccaataaaagaactggaagggggcttggatagccagtccattgaactgattgTTAT-TTTAATCTTTTTGTGATAGATCCCTGGCTTAAACAATCTATATAATTCCTTTATGCAGGTAATTGGTATGTGAGAAAGTGTGCAAACAAAACTGGAAATTGCAGAAGCACATGCAGAAATGGAGAGAGAGTGATAAATCCTCCTACCGGGATGTGCAGCAAAGAAAAATTATGCTGTATTCTGGATAATGGCTGTTCTAAAACC---GTTCCTCCTGGTGG------TAGTAGTATGACATCTGCAGCTACAGGAGGATCTA-------------------------------------------------------------------TGCTTGAACATTTCAGCCTCTGTCTCCTGACCTAGGATCCCCGATTTATTAAAGCAAAGGGCC
>gene=chr20_125396-126396; species=calJac
CTATGAAATTTCACTTACTCCTCAAAGTAGGTGTTTACGATTAGGAAAAATATGCCAAAGCAACTGGAAAGACACTTGAATAATCAGTGCTCAAAAGCTATTGCTA--TGTTATTCTCCTGTGACAAATACTTAGGCTTAATAATCTATATAATTACTTTACGCAGGTAACTGGTTTATGAAAAAGTGTGCAAACAAAGCTGGACTTTGCAAGAAGAAGTGCAAACCCGGAGAGGTGTATGCAAAGCCTGCTTGGGTGACGTGCGGCAAAGAAAGTGTATGCTGTGTTCCAGGTAAAACACGTTCTGGTCACCCCTCTGTCCGTGTGGAGAAAAAGACTACGAGACGTTCAACAG---------CAGCAACAAGAAGAAGTTTGATGATGAATAAGACTTTGATGTCTTGGACGGCTGCTTCCCGTGTTTCTGCCGCCAGTTGAACATTCCAGC--CTGCCTCCTGCTCTAGGATCCCCGATTCATTAAAGCAAAGAAGT
>gene=chr20_125396-126396; species=canFam
ATATAAAGTCTCATTTAATCCTCAGGGCA-AGTCTGAGGAATAGGAAAAATATAACAATGCCACTAGTAAGGGACTTGAATAATCAGTGTTCAAAAAC---TGTCAT-TTCTATCTTTTTGTGATAGGTCTCTGGTTTAAATAATCTATATAATTCCCTTACGCAGGTAATTGGTATGTGAGAAAGTGTGCAAACAAAACTGGAAATTGCAGGTCGGTGTGCAGACCGGGAGAGATGGCAACAGTGCCTCCTACTGGGATGTGCCCCAAAGAAAAAATGTGCTGCATCCTGTCTG------------------------CCTGCGGGGA------AACCACAAAGACAACAACAG-----------------------------------GCTTCAGA---------A------------AGTT-------------CCCAAGGACATCCCCACGTGTCTCTCCTGAACTAAGATCCCTGCTTCCCC--CTTAAAGGGCT
>gene=chr20_125396-126396; species=equCab
ATATAAAATCTCATTTAATCCCCAGAGCAGATTTTCAGGATTAGAAAAAATATCACAAAGCAGCCAGTAAAGGACTTGAACAACCAGTGTTCAAAAACTGTTGTTAT-TTGTATCTTTTTG-----------TGGATTCACTGATCTATATAATTCCTTTATGCAGGTAATTGGTATGTGAGAAAGTGTGGAAACAAAATTGGAAAGTGCAGGAGCAGCTGCAGAAAGGGAGAGGTGCCGATAGATCCTCCTACTGGCATGTGCAGCAAAGAAAAAACGTGCTGTGTTCTGTCTGGCCAAGAGCTTCATCCT---GCGATCTGTGGTGG------AACTGCAAAGCCTACAACAGcagcagaagcatcagtagcatcaggagcatcaggagcatcagaagc---agca------------actt-------------AGCAACAACTTTGGTAGCAACTACTTCTGACCTAGGATCCCTGGTTTATTAAAGCAAAGGGCC
>gene=chr20_125396-126396; species=gorGor
TTATAAAATTTCACTTAATCCTCAAAGTAGGTATTTATGATTAGGAAAAACATGCTAAAGCAACTGGAAAGGCACTTGAATAAACAGTGCTCAAAAACTATTGCTATTTTTTATCCTCCTGTGATAAATACTTAGGCTTAATAATCTATATAATTCCTTTACTCAGGTAATTGGTATGTGAAAAAGTGTCTAAACGACGTTGGAATTTGCAAGAAGAAGTGCAAACCTGAAGAGATGCATGTAAAGAATGGTTGGGCAATGTGC-GCAAACAAAGGGACTGCTGTGTTCCAGCTGACAGACGTGCTAATTATCCTGCTTTCTGTGTCCAAACAAAGACTACAAGAACTTcaacagtaacagcaacaacagcaacaacaacTTTGATGATGACTACTGCTTCGATGTCTT-GATGGCTCCTACCCCTGTTTCTCCCACTGGTTGAACATTCCAGCCTCTGTCTCCTGCTCTAGGATCCCCGACTCATTAAAACAAAGAGGC
>gene=chr20_125396-126396; species=panTro
TTATAAAATTTCACTTAATCCTCAAAGTAGGTATTTATGATTAGGAAAAACATGCTAAAGCGACTGGAAAGGCACTTGAATAAACAGTGCTCAAAAACTATTGCTATTTTTTATCCTCCTGTGATAAATACTTAGGCTTCATAATCTATATAATTCCTTTATTCAGGTAATTGGTATGTGAAAAAGTGTCTAAACGACGTTGGAATTTGCAAGAAGAAATGCAAACCTGGAGAGATGCACATAAAGAATGGTTGGGCAACGTGCGGCAAGCAGAGGGACTGCTGTGTTCCAGCTGACAGACGTGCTAATTATCCTGCTTTCTGTGTCCAAACAAAGACTACAAGAACTTCAACAGT---------AACAGCAAGAACAACTTTGATGGTGACTACTGCTTCGATGTCTTCGATGGCTCCTACCCCTGTTTCTCCCACTGGTTGAACATTCCAGCCTCTGTCTCCTGCTCTAGGATCCCCGACTCATTAAAGCAAAGAGGC
>gene=chr20_125396-126396; species=papHam
TTATAAAATTTCACTTAAACCTCAAAGTAGGTATTTATGATTAGGAAAAACATGCTAAAGCAACTGGAAAGGCACTTGAATAAACAGTGCTCAAAAACTATTGCTATTTTTTATCCTCCTGTGATAAATACTTAGGCTTAATAATCTATATAATTCCTTTATTCAGGTAATTTGTATGTGAAAAGGTGTCTAAACGACATTGGAATTTGTAAGAAGACATGCAAACCTGAAGAGGCGCGTTCAGAACATGGTTGGGTAATGTGCGGCAAACATAAGGCATGCTGTGTTCCAGCTGACAAACGTTCTGCTTATCCTTCTTTCTGTGTCCGCTCAAAGACTACGAAAACTTcaacagtaacagcaacaacagcagcaacaacTTTGATGATGTCTAATGGTTTGATGTCTTCGATGGCCGCTACCCCTGTTTCTCCCACTACTTGAACATTCCAGCCTCTGTCTCCTGCTCTAGGATCCCTGACTCATTAAAGCAAAGAGGC
>gene=chr20_125396-126396; species=ponAbe
TTATAAAATTTCACTTAATCCTCAAAGTAGGTATTTATGGTTAGGAAAAACATGCTAAAGCAACTGGAAAGGCACTTGAATAAACAGTGCTCAAAAACTATTGCTATTTTTTATCCTCCTGTGATAAATACTTAGGCTTAATAATCTATATAATTCCTTTATTCAGGTAGTTGGTATGTGAAAAAGTGTCTAAACGATGTTGGAATTTGCAAGAAGAAGTGCAAACCTGAAGAGCTGCATGTAAAGAATGGTTGGGCAATGTGCGGCAAACAAAGGGACTGCTGTGTTCCAGCTGACAAACGTGCTAATTATCCTGCTTTCTGTGTCCAAACAAAGACTACAAGAACTTcaacagtaacagcaacaacagcaacaacaacTTTGATGATGACTACTGCTTCAATGTCTTCGATGGCTCCTACTCCTGTTTCTCCCACTGGTTGAACATTCCAGCCTCTGTCTCCTGCTCTAGGATCCCCGACTCATTAAAGCAAAGAGGC
>gene=chr20_125396-126396; species=rheMac
TTATAAAATTTCACTTAAACCTCAAAGTAGGTATTTATGATTAGGAAAAACATGCTAAAGCAACTGGAAAGGCACTTGAATAAACAGTGCTCAAAAACTATTGCTATTTTTTATCCTCCTGTGATAAATACTTAGGCTTAATAATCTATATAATTCCTTTATTCAGGTAATTTGTATGTGAAAAGGTGTCTAAACGACATTGGAATTTGTAAGAAGACGTGCAAACCTGAAGAGGTGCGTTCAGAACATGGTTGGGTAATGTGCGGCAAACGTAAGGCATGCTGTGTTCCAGCTGACAAACGTTCTGCTTATCCTTCTTTCTGTGTCCGCTCAAAGACTACGAAAACTTcaacagtaacagcaacaacagcagcaacaCCTTTGATGATATCTAATGGTTTGATATCTTCGATGGCCGCTACCCCTGTTTCTCCCACTACTTGAACATTCCAGCCTCTGTCTCCTGCTCTAGGATCCCTGACTCATTAAAGCAAAGAGGC
>gene=chr20_126072-127072; species=hg19
CACTGGTTGAACATTCCAGCCTCTGTCTCCTGCTCTAGGATCCCCGACTCATTAAAGCAAAGAGGCTTATTCTGGTGTCAGTTTTCTCTCTACAGCCCCCTTCCCACTTTCCCTCCATTCAACAGTGTCTGGAAGGGCACCACAATTTCACTGCACTCGCATTTCTATGGTAGAAATGCAAATAAGATAGGGGCCAGGAACAAGGGAGGGTTAGTCCAAAACACCCACTCAGGAATGATAGATAGTAGCAATGTCCTCCTTGAAGACAGTTCTAGGCCCACAGCTTGCCATAGCAATTATCAtcaaacttcatgtacatcagaaacacctggagagatggctaaagcacagatttctagggctcacttttagtttccaattctgcaggggagcttgagaatttgcactgctcacaagttcccaggtgatgctagggctgctggtccaggcaccacactgtgagaacAATTAGCTTATAATATGAAAGGATTGAAAGCCGA
>gene=chr20_126072-127072; species=bosTau
---TGCTTGAACATTTCAGCCTCTGTCTCCTGACCTAGGATCCCCGATTTATTAAAGCAAAGGGCCTTATTTTGGTGTCAGTCTTTTTACTATACCTCCCTTCCCACTATCCCTGAGCTCAGCCCTGTTTGGAAGGGCATCACATCTCTGTAGCACCAACAATTCCATGGTAGGGATGCAAATAAGACAGAAGCCAGGCACAA------ATTAGTATAAAACACTCATTTCTGACTGATGGACAGAAATGGTGTCATCCTTGAAAACAGTTCCAGGCCCACAAGCTGCCTTACcagtaattatcaaactttaaaggcatcagacatatctgtagggcatgctgaaacacaaatttatgatcctcacttccagtttctaattctgtgatggagcccgagacttagcactactcacaagttcccaggtgatgctgatgttggtgaccaaaggaccacactaggagaaccactgTTCCATAATATGGAACAATTGACGGCCTT
>gene=chr20_126072-127072; species=calJac
CGCCAGTTGAACATTCCAGC--CTGCCTCCTGCTCTAGGATCCCCGATTCATTAAAGCAAAGAAGTTTATCACGGTGTCAGTTTTCTCTCTACAGCCCCCTTTCCACCTTCCCTCCTTTCAACAATGTCTGGAAAAGCACCACGATTTTATTGCACTAGCAATTCTAGGGTAGAAATCCAAATAAGATAGGA-CCAGGAACAAGTAAGGGTTAGTCCAAAACACCCACTCAGGAATGATAGGCAGTAGCAATGTCATCCTTGAAGACAGTTTGCGGCCCACAGCTTGCCATAGcaattattatcaaacttcatgtccatcagaaacacctggagagatggctaaagcacagatttctagggctcacttttagtttcctattctgcaaggaggcttgggaatttgcactgctcacaagttcccaggtgatgctagtgctgctggtccagggaccacactctgagaacaattgGCTTATAATGTGAAAGGATTGAACACCAA
>gene=chr20_126072-127072; species=canFam
---CCCAAGGACATCCCCACGTGTCTCTCCTGAACTAAGATCCCTGCTTCCCC--CTTAAAGGGCTTTACTCTGGTGTCACTCTTCTTGCTACTCTTTCTTGCC--CTGCCACTCCATGCAACAATGTCTGGAAGGGCATCGCATCTCTTTAGCACCAGCAGGGCCAGGGGAGGGATGCAAATAAGGTAGAGGCCAGACACAAGTGAGGCTTGGGACAATGAGC---TTGGGAACTG-------------------TCACTGAAGACAGTTCCAGGCCTACAATCTGCCTCAGcagtgattatcaaatttaa-gcacatcagaaacagctggagagactggtaaa--acagatttcttggcctcatctccagtttcggattctgtggtaaggcctgaggaattatattactcag-aagttccaggtgatgccaatgtttctgggccaggaactacactttgagaaccaatgGCCCATAATATGGAATGTCTGAAGGCCTC
>gene=chr20_126072-127072; species=equCab
---AGCAACAACTTTGGTAGCAACTACTTCTGACCTAGGATCCCTGGTTTATTAAAGCAAAGGGCCTTATTTTGGTGTCAGTCTTCTCGCTACACCGTCCTTCCCACTGTCTCTCCACTCAACAACGTTTGGATGGGCATCCCCTCTCCATAGCATCAGCAATTCCAGGATAGAGATGCAAATAAGACTGAGCCCAGGCACAAGTGAAGGTTAGTCCAAAACACCCATTAAGGACAGATGGACAGAGACAGCAGCATCCTTGAAGACAGTTTCAGGCTCACAATCTGCCTAGGAATGATttctcaaacttccttcgcatcagaaacatctgtagggactgttaaaacacagatatctgggcctcatctccagtttctcgtgctgtggtagggtctgaggatttgcatagcttac-aagttccaggtgatgccaatgtttctaaaccagggaccacactttgagggccactgGTCTATAATATGAAATGATCGAAGGCCTA
>gene=chr20_126072-127072; species=gorGor
CACTGGTTGAACATTCCAGCCTCTGTCTCCTGCTCTAGGATCCCCGACTCATTAAAACAAAGAGGCTTATTCTGGTGTCAGTTTTCTCTCTACAGCCCCCTTCCCACTTTCCCTCCATTCAACAGTGTCTGGAAGGGCACCACAATTTCATTGCACTAGCATTTCTATGGTAGAAAT-CAAATAAGATAGGGGCCAGGAACAAGTGAGGATTAGTCCAAAACACCCACTCAGGAATGATAGATAGTAGCAATGTCATCCCTGAAGACAGTTCTAGGCCCACAGCTTGCCATAGCAATTATCAtcaaacttcatgtacatcagaaacacctggagagatggctaaagcacaga-ttctagggctcacttttagtttccagttctgcaggggagcttgagaatttgcattgctcacaagttcccaggtgatgctagggctgctggtccagggaccacactgtgagaacAATTAGCTTATAATATGAAAGGATTGAAAGCCGA
>gene=chr20_126072-127072; species=panTro
CACTGGTTGAACATTCCAGCCTCTGTCTCCTGCTCTAGGATCCCCGACTCATTAAAGCAAAGAGGCTTATTCTGGTGTCAGTTTTCTCTCTACAGCCCCCTTCCCACTTTCCCTCCATTCAACAGTGTCTGGAAGGGCACCACAATTTCATTGCACTAGCATTTCTATGGTAGAAATGCAAATAAGATAGGGGCCAGGAACAAGTGAGGGTTAGTCCAAAACACCCACTCAGGAATGATAGATAGTAGCAATGTCCTCCTTGAAGACAGTTCTAGGCCCACAGCTTGCCATAGCAATTATCAtcaaacttcatgtacatcagaaacacctggagagatggctaaagcacagatttctagggctcacttttagtttccagttctgcaggggagcttgagaatctgcattgctcacaagttccccggtgatgctagggctgctggtccagggaccacactgtgagaacAATTAGCTTATAATATGAAAGGATTGAAAGCCGA
>gene=chr20_126072-127072; species=papHam
CACTACTTGAACATTCCAGCCTCTGTCTCCTGCTCTAGGATCCCTGACTCATTAAAGCAAAGAGGCTTATTCTGGTGTCCGTTTTCTCTCTACAGTCCCCTTCCCACTTTCCCTCCATTCAACAGTATCTGGAAGGGCACCACAATTTCATTGCACTAGCATGTCTATGGTAGAAATGCAAATAAAATAGGGCCCAGGAACAAGTGAGGGTTAGTCCAAAACACCCACTCAGGAATGATAGATAGCAGCAATGTCATCCTTGAAGACAGTTCTAGGCCCACAGCTTGCCATACcaattattatcaaacttcatgtacatcagaaacacctggagatatggctaaagcagagatttctagggctcacttttagtttccagttctgcaggggagcttgagaatttgcattgctcacaagttcccaggtgatactagtgctgctggtccagggaccacactgtgagaacaattgGCTTATAATATGAAAGGATTGAAAGCCAA
>gene=chr20_126072-127072; species=ponAbe
CACTGGTTGAACATTCCAGCCTCTGTCTCCTGCTCTAGGATCCCCGACTCATTAAAGCAAAGAGGCTTATTCTGGTGTCAGTTTTCTCTCTACAGCCCCCTTCCCACTTTCCCTCCATTCAACAGTGTCTGGAAGGGCACCACAATTTCACTGCACTAGCATTTCTATGGTAGAAATGCAAATAAGATAGGGGCCAGGAACAAGTGAGGGTTAGTCCAAAACACCCACTCAGGAATGATAGATAGTAGCAATGTCATCCTTGAAGACAGTTCTAGGCCCACAGCTTGCCATAGCAATTATCAtcaaacttcatgtacatcagaaacacctggagagatggctaaagcacagatttctggggctcacttttagtttccagttctgcaggggagcttgagaatttgcattgctcacaagttcccaggtgatgctagggctgctggtccagggaccacactgtgagaacaattgGCTTATAATATGAAAGGATTGAAAGCCGA
>gene=chr20_126072-127072; species=rheMac
CACTACTTGAACATTCCAGCCTCTGTCTCCTGCTCTAGGATCCCTGACTCATTAAAGCAAAGAGGCTTATTCTGGTGTCCATTTTCTCTCTACAGTCCCCTTCCCACTTTCCCTCCATTCAACAGTATCTGGAAGGGCACCACAATTTCATTGCACTAGCATGTCTATGGTAGAAATGCAAATAAAATAGGGCCCAGGAACAAGTGAGGGTTAGTCCAAAACACCCACTCAGGAATGATAGATAGCAGCAATGTCATCCTTGAAGACAGTTCTAGGCCCACAGCTTGCCATACcaattattatcaaacttcatgtatatcagaaacacctggagatatggctaaagcagagatttctagggctcacttttagtttccagttctgcaggggagcttgagaatttgcattgctcacaagttcccaggtgatgctagtgctgctggtccagggaccacactgtgagaacaattgGCTTATAATATGAAAGGATTGAAAGCCAA
>gene=chr20_126476-127476; species=hg19
TCCTTGAAGACAGTTCTAGGCCCACAGCTTGCCATAGCAATTATCAtcaaacttcatgtacatcagaaacacctggagagatggctaaagcacagatttctagggctcacttttagtttccaattctgcaggggagcttgagaatttgcactgctcacaagttcccaggtgatgctagggctgctggtccaggcaccacactgtgagaacAATTAGCTTATAATATGAAAGGATTGAAAGCCGACTGTGAATGTGATTTTCTACAGATTGAAGGCTGCATTTCCTATGTAGTTTTGGAGTAGATAGTAATACAAAatcatcctacagaatcctccgacaacaacctgagaatgtaggtattataacctcactttagagaataggaaactTGATTTCTAAGCATTAGAAGACTGGGACAGACTAAATTGACTACTGAGAACATTCTGTCACTGCACCATGAGGTTGCCCAATTTTCTTCTCACCCTGGAAATCCTCATTCA
>gene=chr20_126476-127476; species=bosTau
TCCTTGAAAACAGTTCCAGGCCCACAAGCTGCCTTACcagtaattatcaaactttaaaggcatcagacatatctgtagggcatgctgaaacacaaatttatgatcctcacttccagtttctaattctgtgatggagcccgagacttagcactactcacaagttcccaggtgatgctgatgttggtgaccaaaggaccacactaggagaaccactgTTCCATAATATGGAACAATTGACGGCCTT-------------CTCCTACAGATTGAAGGCA---TTTGCTACATACTTTTGAAGTGGGTAATCATACAAATCATTTCTGTAGAGTTTTCCCATGAAAAATTTAGGATGTAGGTATTGTGACCTCACTTTAGAGAAAAAAAATACTGATTTGTAGCTATTA-AA--CTGAGGCAGACTCAATTGTCTACTAAGAG-------------AACTTTGATATTATGCAATTCTCTTCTCTCCTTGAGAATCTACATTCA
>gene=chr20_126476-127476; species=calJac
TCCTTGAAGACAGTTTGCGGCCCACAGCTTGCCATAGcaattattatcaaacttcatgtccatcagaaacacctggagagatggctaaagcacagatttctagggctcacttttagtttcctattctgcaaggaggcttgggaatttgcactgctcacaagttcccaggtgatgctagtgctgctggtccagggaccacactctgagaacaattgGCTTATAATGTGAAAGGATTGAACACCAACTGTGAATGTGATTTTCTACAGATTGAAGGCTATATTTCCTATGTAGTTTTGAAGTAGATAGTAATACAAAAGCATCCTATATAATcctcctacaactacctgagaatgtaggtattataacttcactttagagaatagaagactTGATTTCTAAGCATTAGAAGACGGGGACAGACTAAATTGACTACGGAGAGCATTCTGTCACTGCACCATGAGGTTACTCAATTTTCTTCTCACCCTGGACATCCTCATTCG
>gene=chr20_126476-127476; species=canFam
TCACTGAAGACAGTTCCAGGCCTACAATCTGCCTCAGcagtgattatcaaatttaa-gcacatcagaaacagctggagagactggtaaa--acagatttcttggcctcatctccagtttcggattctgtggtaaggcctgaggaattatattactcag-aagttccaggtgatgccaatgtttctgggccaggaactacactttgagaaccaatgGCCCATAATATGGAATGTCTGAAGGCCTC-------------TTCCTATAGATTGAGGGTA---AATCTTAAGTatttttgaagtggttactgatacaaagcattgctacagagtttgcctataacaacttcagaatgtcggtattgtgacttcacttcagagaagaaac---ttgaggTATAATTATTAGAA--CTAGA--ACATTTAATTGACCACTGACAGCATCCTGTCACTACACTTGA----TGTCCAATTTTCTCCTGTCCCTGGAAATCCTCAATCA
>gene=chr20_126476-127476; species=equCab
TCCTTGAAGACAGTTTCAGGCTCACAATCTGCCTAGGAATGATttctcaaacttccttcgcatcagaaacatctgtagggactgttaaaacacagatatctgggcctcatctccagtttctcgtgctgtggtagggtctgaggatttgcatagcttac-aagttccaggtgatgccaatgtttctaaaccagggaccacactttgagggccactgGTCTATAATATGAAATGATCGAAGGCCTA-------------TTCTTACAGATTAAAGACA---TTTCCTATGTGTTTTTGAAGTGGTTACCAATACAAAGCATTCCtacagaggtttcctataacaacctcagaatgtaggtattatgacctcacttcaaagaagaaac-----GATGTGTGAGCATTAGAA--TTGGAAGAGATGTAATTGACTACTGAGAGCATTCTGTCACTACTCCTTCATTTTATCCCATTTTCTCCTCTCCCTGGAAATCCTCAATCA
>gene=chr20_126476-127476; species=gorGor
TCCCTGAAGACAGTTCTAGGCCCACAGCTTGCCATAGCAATTATCAtcaaacttcatgtacatcagaaacacctggagagatggctaaagcacaga-ttctagggctcacttttagtttccagttctgcaggggagcttgagaatttgcattgctcacaagttcccaggtgatgctagggctgctggtccagggaccacactgtgagaacAATTAGCTTATAATATGAAAGGATTGAAAGCCGACTGTGAATGTGATTTTCTACAGATTGAAGGCTGCATTTCCTATGTAGTTTTGGAGTAGATAGTAATACAAAatcatcctacagaatcctcc-acaacaacctgagaatgtaggtattataacctcactttagagaataggaaactTGATTTCTAAGCATTAGAAGATTGGGACAGACTAAATTGACTACTGAGAGCATAATGTCACTGCACCATGAGGTTGCCCAATTTTCTTCTCACCCTGGAAATCCTCATTCA
>gene=chr20_126476-127476; species=panTro
TCCTTGAAGACAGTTCTAGGCCCACAGCTTGCCATAGCAATTATCAtcaaacttcatgtacatcagaaacacctggagagatggctaaagcacagatttctagggctcacttttagtttccagttctgcaggggagcttgagaatctgcattgctcacaagttccccggtgatgctagggctgctggtccagggaccacactgtgagaacAATTAGCTTATAATATGAAAGGATTGAAAGCCGACTGTGAATGTGATTTTCTACAGATTGAAGGCTGCATTTCCTATGTAGTTTTGGAGTAGATAGTAATACAAAatcatcctacagaatcctccgacaacaacctgagaatgtaggtattataacctcactttagagaataggaaactTGATTTCTAAGCATTAGAAGACTGGGACAGACTAAATTGACTACTGAGAGCATTCTGTCACTGCACCATGAGGTTGCCCAATTTTCTTCTCACCCTGGAAATCCTCATTCA
>gene=chr20_126476-127476; species=papHam
TCCTTGAAGACAGTTCTAGGCCCACAGCTTGCCATACcaattattatcaaacttcatgtacatcagaaacacctggagatatggctaaagcagagatttctagggctcacttttagtttccagttctgcaggggagcttgagaatttgcattgctcacaagttcccaggtgatactagtgctgctggtccagggaccacactgtgagaacaattgGCTTATAATATGAAAGGATTGAAAGCCAACTGTGGATGTGATTTCATACAGATTGAAGGCTGCATTTCCTATGTAGTTTTGGAGTAGATAGGAACACAAAatcatcctacagaatcctcctacaacaacctgagaatgtaggtgttataacctcactttagagaataggaaactTGATTTCTAAGCATTGGAAGACTGGGACAGACTAAATTAACTACTAAGAGCATTCTGTCACTGCACCATGAGGTTGCCCAATTTTCTTCTCACCCTGGAAATCCTCATTCA
>gene=chr20_126476-127476; species=ponAbe
TCCTTGAAGACAGTTCTAGGCCCACAGCTTGCCATAGCAATTATCAtcaaacttcatgtacatcagaaacacctggagagatggctaaagcacagatttctggggctcacttttagtttccagttctgcaggggagcttgagaatttgcattgctcacaagttcccaggtgatgctagggctgctggtccagggaccacactgtgagaacaattgGCTTATAATATGAAAGGATTGAAAGCCGACTGTGAATGTGATTTTCTACAGATTGGAGGCTGCATTTCCTATATAGTTTTGGAGTAGATAGTAATACAAAatcatcctacagaatcctcctacaacaacctgagaatgtaggtattataacctcactttagagaacaggaaactTGATTTCTAAGCATTAGAAGACTGGGACAGACTAAATTGACTACTGAGAGCATTCTGTCACTGCACCATGAGGTTGCCCAATTTTCTTCTCACCCTGGAAATCCTCATTCA
>gene=chr20_126476-127476; species=rheMac
TCCTTGAAGACAGTTCTAGGCCCACAGCTTGCCATACcaattattatcaaacttcatgtatatcagaaacacctggagatatggctaaagcagagatttctagggctcacttttagtttccagttctgcaggggagcttgagaatttgcattgctcacaagttcccaggtgatgctagtgctgctggtccagggaccacactgtgagaacaattgGCTTATAATATGAAAGGATTGAAAGCCAACTGTGGATGTGATTTCATACAGATTGAAGGCTGCATTTCCTATGTAGTTTTGGAGTAGATAGTAACacaaaatcatcctacagaatcctcctacaacaacctgagaatgtaggtgttataacctcactttagagaacaggaaactTGATTTCTAAGCATTGGAAGACTGGGACAGACTAAATTAACTACTAAGAGCATTCTGTCACTGCACCATGAGGTTGCCCAATTTTCTTCTCACCCTGGAAATCCTCATTCA
>gene=chr20_127273-128273; species=hg19
aatcatttttctgaaacacagatctaatcattagactcccctctggcatcttttcccatagcatcctaagacaactcttcagagcagccttcatcactcttggcattcagaacctgccttgcgtttccagttttacctccaaagcactgtcacagggcatcttgctatcccaccaacatacctcttcgtgattggtttgaactcactggattgcttctggttttgagtttttgtacatacttttctgtctCCATTTATAACTGCCTGGAAAAAAATCTTTATTTTCTTCTGGAGGACTTTGATAACCACACTGTTCTACCCACAATAGAACTACTGCCACCATTTGTGCTCCACTGTTATGACTTACCCAGAATTTTAAGTCATCATGTCACATGCCTCACTCTGAAtatctgcttatgtcttctcccctactggactttgaaattttatttaggaacaggaaccatcttatcttctctttctcctaccatcccctaaca
>gene=chr20_127273-128273; species=bosTau
--------------------------------------------------------------------------------------------------------------------------------------------------------------------------------------------------------------------------------------------------------------------------------------------------------------------------------------------------------------------------------------------------------------------------------------------------------------------------------------------------------------------
>gene=chr20_127273-128273; species=calJac
aatcattttactgaaacacaaatctaatcagtagactcccctctggcatctgtgcccatagcatccttggacaacttttcaatgcagcctttat--accttagcattcaaaacctggattgcatttccagctttacctctgaagcgctctcacagggcaccttactaacctgccaacacatctctttgtgattgggttgaactcactggattgcttctagctttgagtttttgcacatactcttcTGTTTCCATTTATAAATGCCTGGAAAAAAATCTTTATTTTCTTCGGGAGGAGTTCGATAACCACACTGTTCTTCCCACAATAGAACTACTGCCACCATTTGTGCTCCACTATTATGACTTATCCAGAATTTTAAGTCATCATGTCACATGCTTCACTCTGAAtatctgcttgtgtcttctcccctgctagacttggaaattttattcaggaacaggaacagttttatcttctctttctcctaccatcccctaaca
>gene=chr20_127273-128273; species=canFam
agtcatttttct--gacacaaatctaatcagcaagctctcctctggcatcattgctcacagcatccta-gccaacatttcagtccaggcttcattgttcttcatgttcagatcctaagttaaatttccaattttatctcct-ctcactccccctaggcatcccctaattctgctatcacacttaaacacaattgatttggactcactggaatgcttctgaatttgaatttttatacatatgctgctctctcCAGTTACCCCCGTCCAG--GAAAATCTTTATTCCCATCCAGAAGACATTGATAACCTAACTGCTCCACCCATAATACAACTACTGTCACCACTTGTTCTCCATTATTATGGCTTATATGGAATTT---GTCATCATGCCAC--ATCATATTCTATGTATCTACTTGTGCCTTCTCCTCTACCAGATTTTGAAATTTTATTCAAAGAGAGGAACTTTTTC---TTCTTTCTCTCTTCCTGTTCCCTAACT
>gene=chr20_127273-128273; species=equCab
ggtcatttttct--gacacaaatctaatcattaaacatccccccagcatcactgtccacagcatccta-gccaacatttcagtccagccctcattgttcttcatgttcagaccctagatgacatttccagttttttctcctacacattcccacaagacatcctgcacttctgccaacacacttaatcgtggttgatttaaactcactggattgattctggattcgagtttttgtacatactcttccctATCCACTTACCCCTGCTTGG--AAAAGTCTTTATTCTCCTCCAGAGGACGTTGAGAACCACACTGCTCCACTCAAAACAGAACTACCGCTCCCTCTTGTTCTCCATTACTATGGCTTATCCAGAATTT---GTCATAATGTCAC--ATC------------------TATGTCTTCTCCCCTACTAGACTTTAAAATTTTATTCAAGGAAATGAACTTTTTC---TTCTCTTTCTCCTATCATTCCCTAACT
>gene=chr20_127273-128273; species=gorGor
aatcatttttctgaaacaca-atctaatcattagactcccctctggcatcttttcccatagcatcctaagacaacttttcagagcagccttcatcactcttggcattcagaacctgccttgcgtttccagttttacctccaaagcactgtcacagggcatcttgctatcccaccaacatacctcttcgtgattggtttgaactcactggattgcttctggttttgagtttttgtacatacttttctgtctCCATTTATAACTGCCTGGAAAAAAATCTTTATTTTCTTCTGGAGGACTTTGATAACCACACTGTTCTACCCACAATAGAACTACTGCCACCATTTGTGCTCCACTGTTATGACTTATCCAGAATTTTAAGTCATCATGTCACATGCCTcactctgaatatctgcttatgtcttctcccctactagactttgaaattttatttaggaacaggaaccatcttatcttctctttctcctaccatccccttaca
>gene=chr20_127273-128273; species=panTro
aatcatttttctgaaacacaaatctaatcattagactcccctctggcatcttttcccatagcatcctaagacaacttttcagagcagccttcatcactcttggcattcagaacctgccttgcgtttccagttttacctccaaagcactgtcacagggcatcttgctatcccaccaacatacctcttggtgattggtttgaactcactggattgcttctggttttgagtttttgtacatacttttctgtctCCATTTATAACCGCCTGGAAAAAAATCTTTATTTTCTTCTGGAGGACTTTGATAACCACACTGTTCTACCCACAATAGAACTACTGCCACCATTTGTGCTCCACTGTTATGACTTACCCAGAATTTTAAGTCATCATGTCACATGCCTCACTCTGAATATCTGCTTATGTCTTCTCCCCTACTAGACTTTGAAATTTTATTTAGGAACAGGGACCATCTTATCTTCTCTTTCTCCTACCATCCCCTAACA
>gene=chr20_127273-128273; species=papHam
aatcacttttctgaaacacaaatctaaccttcagactcccctctggcatctttgcccatagcatcctaagacaacttttcggtgccgccttcatcactcttggcgttcagaacctgccttgcatttccagttttacctccaaagcactctcacagggcatcttgctatcccgccaacgtacccctttgtgattggtttgaactcactggattgcttctggttttgagtttttgtacatacttttctgtctCCATTTATAACTGCCTGGAAAAAAATCTTTATTTTCTTCTGGAGGACTTTGATAACCACACTGTTCTACCCACAATGGCACTACTGCCACCATTTGTGCTCCACTGTTATGACTTATCCAGAATTTTAAGTCATCATGTCACATGCCTCACTCTGAAtatctgcttatgtcttctccccttctagactttgaaattttatttaggaacaggaaccattttatcttctgtttcttctaccgtcccctaaca
>gene=chr20_127273-128273; species=ponAbe
aatcatttttctgaaacacaaatctaatcattagactcccctctggcatctttgcccatagcatcctaagacaacttttcagtgcagccttcatcactcttggcattcagaacctgccttgtgtttccagttttacctccaaagcactctcacagggcatcttgctatcccaccaacatacctctttgtgattggtttgaactcactggattgcttctggttttgagtttttgtacatacttttcttactccatttataacTGCCTGGAAAAAAATCTTTATTTTCTTCTGGAGGACTTTGATAACCACACTGTTCTACCCACAATAGAACTACTGCCACCATTTGTGCTCCACGGTTATGACTTATCCAGAATTTTAAGTCATCATGTCACATGCCTCAC-CTGAAtatctgcttatgtcttctcccctactagactttgaaattttatttaggaacaggaaccattatatcttctctttctcctaccatcccctaaca
>gene=chr20_127273-128273; species=rheMac
AATCACTTTTCTGAAACACAAATCTAACCTTTAGACTCCCCTCTGGCATCTTTGCCCATAGCATCCTAAGACAACTTTTCGGTGCCGCCTTCATCACTCTTGGTGTTCAGAACCTGCCTTGCATTTCCAGTTTTACCTCCAAAGCACTCTCACAGGGCATCTTGCTATCCCGCCAACGTACCCCTTTGTGATTGGTTTGAACTCACTGGATTGCTTCTGGTTT--AGTTTTTGTACATACTTTTCTGTCTCCATTTATAACTGCCTGGAAAAAAATCTTTATTTTCTTCTGGAGGACTTTGATAACCACACTGTTCTACCCACAATGGCACTACTGCCACCATTTGTGCTCCACGGTTATGACTTATCCAGAATTTTAAGTCATCATGTCACATGCCTCACTCTGAATATCTGCTTATGTCTTCTCCCCTTCTAGACTTTGAAATTTTATTTAGGAACAGGAACCATTTTATCTTCTGTTTCTTCTACCGTCCCCTAACA
>gene=chr20_127322-128322; species=hg19
atctaatcattagactcccctctggcatcttttcccatagcatcctaagacaactcttcagagcagccttcatcactcttggcattcagaacctgccttgcgtttccagttttacctccaaagcactgtcacagggcatcttgctatcccaccaacatacctcttcgtgattggtttgaactcactggattgcttctggttttgagtttttgtacatacttttctgtctCCATTTATAACTGCCTGGAAAAAAATCTTTATTTTCTTCTGGAGGACTTTGATAACCACACTGTTCTACCCACAATAGAACTACTGCCACCATTTGTGCTCCACTGTTATGACTTACCCAGAATTTTAAGTCATCATGTCACATGCCTCACTCTGAAtatctgcttatgtcttctcccctactggactttgaaattttatttaggaacaggaaccatcttatcttctctttctcctaccatcccctaacaagattctatattaattcttgt
>gene=chr20_127322-128322; species=bosTau
--------------------------------------------------------------------------------------------------------------------------------------------------------------------------------------------------------------------------------------------------------------------------------------------------------------------------------------------------------------------------------------------------------------------------------------------------------------------------------------------------------------------
>gene=chr20_127322-128322; species=calJac
atctaatcagtagactcccctctggcatctgtgcccatagcatccttggacaacttttcaatgcagcctttat--accttagcattcaaaacctggattgcatttccagctttacctctgaagcgctctcacagggcaccttactaacctgccaacacatctctttgtgattgggttgaactcactggattgcttctagctttgagtttttgcacatactcttcTGTTTCCATTTATAAATGCCTGGAAAAAAATCTTTATTTTCTTCGGGAGGAGTTCGATAACCACACTGTTCTTCCCACAATAGAACTACTGCCACCATTTGTGCTCCACTATTATGACTTATCCAGAATTTTAAGTCATCATGTCACATGCTTCACTCTGAAtatctgcttgtgtcttctcccctgctagacttggaaattttattcaggaacaggaacagttttatcttctctttctcctaccatcccctaacaagattctatattaattcttgt
>gene=chr20_127322-128322; species=canFam
atctaatcagcaagctctcctctggcatcattgctcacagcatccta-gccaacatttcagtccaggcttcattgttcttcatgttcagatcctaagttaaatttccaattttatctcct-ctcactccccctaggcatcccctaattctgctatcacacttaaacacaattgatttggactcactggaatgcttctgaatttgaatttttatacatatgctgctctctcCAGTTACCCCCGTCCAG--GAAAATCTTTATTCCCATCCAGAAGACATTGATAACCTAACTGCTCCACCCATAATACAACTACTGTCACCACTTGTTCTCCATTATTATGGCTTATATGGAATTT---GTCATCATGCCAC--ATCATATTCTATGTATCTACTTGTGCCTTCTCCTCTACCAGATTTTGAAATTTTATTCAAAGAGAGGAACTTTTTC---TTCTTTCTCTCTTCCTGTTCCCTAACTAGATTCTATATTAGAACTTAT
>gene=chr20_127322-128322; species=equCab
atctaatcattaaacatccccccagcatcactgtccacagcatccta-gccaacatttcagtccagccctcattgttcttcatgttcagaccctagatgacatttccagttttttctcctacacattcccacaagacatcctgcacttctgccaacacacttaatcgtggttgatttaaactcactggattgattctggattcgagtttttgtacatactcttccctATCCACTTACCCCTGCTTGG--AAAAGTCTTTATTCTCCTCCAGAGGACGTTGAGAACCACACTGCTCCACTCAAAACAGAACTACCGCTCCCTCTTGTTCTCCATTACTATGGCTTATCCAGAATTT---GTCATAATGTCAC--ATC------------------TATGTCTTCTCCCCTACTAGACTTTAAAATTTTATTCAAGGAAATGAACTTTTTC---TTCTCTTTCTCCTATCATTCCCTAACTAGATTCCGTATCAATAGTTGT
>gene=chr20_127322-128322; species=gorGor
atctaatcattagactcccctctggcatcttttcccatagcatcctaagacaacttttcagagcagccttcatcactcttggcattcagaacctgccttgcgtttccagttttacctccaaagcactgtcacagggcatcttgctatcccaccaacatacctcttcgtgattggtttgaactcactggattgcttctggttttgagtttttgtacatacttttctgtctCCATTTATAACTGCCTGGAAAAAAATCTTTATTTTCTTCTGGAGGACTTTGATAACCACACTGTTCTACCCACAATAGAACTACTGCCACCATTTGTGCTCCACTGTTATGACTTATCCAGAATTTTAAGTCATCATGTCACATGCCTcactctgaatatctgcttatgtcttctcccctactagactttgaaattttatttaggaacaggaaccatcttatcttctctttctcctaccatccccttacaagattctatattaattcttgt
>gene=chr20_127322-128322; species=panTro
atctaatcattagactcccctctggcatcttttcccatagcatcctaagacaacttttcagagcagccttcatcactcttggcattcagaacctgccttgcgtttccagttttacctccaaagcactgtcacagggcatcttgctatcccaccaacatacctcttggtgattggtttgaactcactggattgcttctggttttgagtttttgtacatacttttctgtctCCATTTATAACCGCCTGGAAAAAAATCTTTATTTTCTTCTGGAGGACTTTGATAACCACACTGTTCTACCCACAATAGAACTACTGCCACCATTTGTGCTCCACTGTTATGACTTACCCAGAATTTTAAGTCATCATGTCACATGCCTCACTCTGAATATCTGCTTATGTCTTCTCCCCTACTAGACTTTGAAATTTTATTTAGGAACAGGGACCATCTTATCTTCTCTTTCTCCTACCATCCCCTAACAAGATTCTATATTAATTCTTGT
>gene=chr20_127322-128322; species=papHam
atctaaccttcagactcccctctggcatctttgcccatagcatcctaagacaacttttcggtgccgccttcatcactcttggcgttcagaacctgccttgcatttccagttttacctccaaagcactctcacagggcatcttgctatcccgccaacgtacccctttgtgattggtttgaactcactggattgcttctggttttgagtttttgtacatacttttctgtctCCATTTATAACTGCCTGGAAAAAAATCTTTATTTTCTTCTGGAGGACTTTGATAACCACACTGTTCTACCCACAATGGCACTACTGCCACCATTTGTGCTCCACTGTTATGACTTATCCAGAATTTTAAGTCATCATGTCACATGCCTCACTCTGAAtatctgcttatgtcttctccccttctagactttgaaattttatttaggaacaggaaccattttatcttctgtttcttctaccgtcccctaacaagattctatattaattcttgt
>gene=chr20_127322-128322; species=ponAbe
atctaatcattagactcccctctggcatctttgcccatagcatcctaagacaacttttcagtgcagccttcatcactcttggcattcagaacctgccttgtgtttccagttttacctccaaagcactctcacagggcatcttgctatcccaccaacatacctctttgtgattggtttgaactcactggattgcttctggttttgagtttttgtacatacttttcttactccatttataacTGCCTGGAAAAAAATCTTTATTTTCTTCTGGAGGACTTTGATAACCACACTGTTCTACCCACAATAGAACTACTGCCACCATTTGTGCTCCACGGTTATGACTTATCCAGAATTTTAAGTCATCATGTCACATGCCTCAC-CTGAAtatctgcttatgtcttctcccctactagactttgaaattttatttaggaacaggaaccattatatcttctctttctcctaccatcccctaacaagattctatattaattcttgt
>gene=chr20_127322-128322; species=rheMac
ATCTAACCTTTAGACTCCCCTCTGGCATCTTTGCCCATAGCATCCTAAGACAACTTTTCGGTGCCGCCTTCATCACTCTTGGTGTTCAGAACCTGCCTTGCATTTCCAGTTTTACCTCCAAAGCACTCTCACAGGGCATCTTGCTATCCCGCCAACGTACCCCTTTGTGATTGGTTTGAACTCACTGGATTGCTTCTGGTTT--AGTTTTTGTACATACTTTTCTGTCTCCATTTATAACTGCCTGGAAAAAAATCTTTATTTTCTTCTGGAGGACTTTGATAACCACACTGTTCTACCCACAATGGCACTACTGCCACCATTTGTGCTCCACGGTTATGACTTATCCAGAATTTTAAGTCATCATGTCACATGCCTCACTCTGAATATCTGCTTATGTCTTCTCCCCTTCTAGACTTTGAAATTTTATTTAGGAACAGGAACCATTTTATCTTCTGTTTCTTCTACCGTCCCCTAACAAGATTCTATATTAATTCTTGT
>gene=chr20_127484-128484; species=hg19
ggttttgagtttttgtacatacttttctgtctCCATTTATAACTGCCTGGAAAAAAATCTTTATTTTCTTCTGGAGGACTTTGATAACCACACTGTTCTACCCACAATAGAACTACTGCCACCATTTGTGCTCCACTGTTATGACTTACCCAGAATTTTAAGTCATCATGTCACATGCCTCACTCTGAAtatctgcttatgtcttctcccctactggactttgaaattttatttaggaacaggaaccatcttatcttctctttctcctaccatcccctaacaagattctatattaattcttgttgaataagtaaGAGGGATTCTCGAAGGCCAGAAAGATCTTTGGATGTTACTGAAATCTCATTTTTATTTATTTTAGATCTTCTCCAGGAAACAGGCTTCTGTCTCCTTTAGAAGACATATCTATGATCTATGTCATTACATAGTAGAGGAGTTTTGAGAGGTGGCTTGTCCCATGTGGTAGGACATCATTGCCTCTT
>gene=chr20_127484-128484; species=bosTau
-----------------------------------------------------------------------------------------------------------------------------------------------------------------------------------------------------------------------------------------------------------------------------------------------------------------------------------------------------------------TGAAACACCACCTTCATTTATTC----TTGTCACCAGGAAACAGGCCTCTGCCTCCTTCAAGAGATAAATCTATGAT--ATGTCATTATCTAGTAAAAGATATTTGAGAGATGAATTGTCCCAATTAGTAGAACATCATGGTCTTTT
>gene=chr20_127484-128484; species=calJac
agctttgagtttttgcacatactcttcTGTTTCCATTTATAAATGCCTGGAAAAAAATCTTTATTTTCTTCGGGAGGAGTTCGATAACCACACTGTTCTTCCCACAATAGAACTACTGCCACCATTTGTGCTCCACTATTATGACTTATCCAGAATTTTAAGTCATCATGTCACATGCTTCACTCTGAAtatctgcttgtgtcttctcccctgctagacttggaaattttattcaggaacaggaacagttttatcttctctttctcctaccatcccctaacaagattctatattaattcttgttgaataagt-AGAAGGATTCTCGAAGGCCGGAAAGATCTTTGGACAGCACTGAAGTCTCATTTTTATTTATTTTAGATCTTCTCCAGGAAACAGGCTTCTGTCTCCTTTAGAAGACA-------AATCTATGTCCTTACATAGTAGAGGAGTTTTGAGGGGTGGCTTGTCCCAATCGGTAGGACATCATTGCCTCTT
>gene=chr20_127484-128484; species=canFam
gaatttgaatttttatacatatgctgctctctcCAGTTACCCCCGTCCAG--GAAAATCTTTATTCCCATCCAGAAGACATTGATAACCTAACTGCTCCACCCATAATACAACTACTGTCACCACTTGTTCTCCATTATTATGGCTTATATGGAATTT---GTCATCATGCCAC--ATCATATTCTATGTATCTACTTGTGCCTTCTCCTCTACCAGATTTTGAAATTTTATTCAAAGAGAGGAACTTTTTC---TTCTTTCTCTCTTCCTGTTCCCTAACTAGATTCTATATTAGAACTTATTGA-AAAAAAAAGGGGGTTCTTGATAGCCTGGATGATTTTTGGATATTACTAAAATACCATCTTCATTTATTCTAGATCTCCTCCAGGAAACTGGCCTCTGCATCCTAAAACAGATATATCTGTGATCTGTGTTATCATCCAGCAGGGGAAATTTGAGGGGTAGGTCATCCCAACTAGCAGGACATCATTGCCTTTT
>gene=chr20_127484-128484; species=equCab
ggattcgagtttttgtacatactcttccctATCCACTTACCCCTGCTTGG--AAAAGTCTTTATTCTCCTCCAGAGGACGTTGAGAACCACACTGCTCCACTCAAAACAGAACTACCGCTCCCTCTTGTTCTCCATTACTATGGCTTATCCAGAATTT---GTCATAATGTCAC--ATC------------------TATGTCTTCTCCCCTACTAGACTTTAAAATTTTATTCAAGGAAATGAACTTTTTC---TTCTCTTTCTCCTATCATTCCCTAACTAGATTCCGTATCAATAGTTGTTG--AATAGTAAGGGGGTTCTTGAGGTCCTAGAAGATTTTTGGATGTTACTGAAATCTCAACTTCATTTATCCTATATCTTCTCCAGGAGACTGACTTCTACTTCTTTTAAGAGACATGTCTATGATGTATGTCATTATCCAGAAGAGGAGATTTGAGGAGTGGGTCATCACAA-TAGCAGGACATCATTTTCTTTT
>gene=chr20_127484-128484; species=gorGor
ggttttgagtttttgtacatacttttctgtctCCATTTATAACTGCCTGGAAAAAAATCTTTATTTTCTTCTGGAGGACTTTGATAACCACACTGTTCTACCCACAATAGAACTACTGCCACCATTTGTGCTCCACTGTTATGACTTATCCAGAATTTTAAGTCATCATGTCACATGCCTcactctgaatatctgcttatgtcttctcccctactagactttgaaattttatttaggaacaggaaccatcttatcttctctttctcctaccatccccttacaagattctatattaattcttgttgaataagtaaGAGGGATTCTCGAAGGCCTGAAAGATCTCTGGATGTTACTGAAATCTCATTTTTATTTATTTTAGATCTTCTCCAGAAAACAGGCTTCTGTCCCCTTTAGAAGACATATCTATGATCTATGTCATTACATAGTAGAGGAGTTTTGAGAGGTGGCTTGTCCCAAGTGGTAGGACATCATTGCCTCTT
>gene=chr20_127484-128484; species=panTro
ggttttgagtttttgtacatacttttctgtctCCATTTATAACCGCCTGGAAAAAAATCTTTATTTTCTTCTGGAGGACTTTGATAACCACACTGTTCTACCCACAATAGAACTACTGCCACCATTTGTGCTCCACTGTTATGACTTACCCAGAATTTTAAGTCATCATGTCACATGCCTCACTCTGAATATCTGCTTATGTCTTCTCCCCTACTAGACTTTGAAATTTTATTTAGGAACAGGGACCATCTTATCTTCTCTTTCTCCTACCATCCCCTAACAAGATTCTATATTAATTCTTGTTGAATAAGTAAGAGGGATTCTCGAAGGCCTGAAAGATCTTTGGATGTTACTGAAATCTCATTTTTATTTATTTTAGATCTTCTCCAGGAAACAGGCTTCTGTCTCCTTTAGAAGACATATCTATGATCTATGTCATTACATGGTAGAGGAGTTTTGAGAGGTGGCTTGTCCCACGTGGTAGGACATCATTGCCTCTT
>gene=chr20_127484-128484; species=papHam
ggttttgagtttttgtacatacttttctgtctCCATTTATAACTGCCTGGAAAAAAATCTTTATTTTCTTCTGGAGGACTTTGATAACCACACTGTTCTACCCACAATGGCACTACTGCCACCATTTGTGCTCCACTGTTATGACTTATCCAGAATTTTAAGTCATCATGTCACATGCCTCACTCTGAAtatctgcttatgtcttctccccttctagactttgaaattttatttaggaacaggaaccattttatcttctgtttcttctaccgtcccctaacaagattctatattaattcttgttgaataagtaaGAGGGATTCTCAAAGACCTGAAAGATCTTTGGATGTTACTGAAATCTCATTTTTATTTATTTTAGATCTTTTCCAAGAAACAGGATTCTGTCTCCTTTAGAAG----ATCTATGATCTATGTCATTACATAGTAGAGGAGTTTTGAGGAGTGGCTTGTCCCAAGTGGTAGGACATCATTGCCTCTT
>gene=chr20_127484-128484; species=ponAbe
ggttttgagtttttgtacatacttttcttactccatttataacTGCCTGGAAAAAAATCTTTATTTTCTTCTGGAGGACTTTGATAACCACACTGTTCTACCCACAATAGAACTACTGCCACCATTTGTGCTCCACGGTTATGACTTATCCAGAATTTTAAGTCATCATGTCACATGCCTCAC-CTGAAtatctgcttatgtcttctcccctactagactttgaaattttatttaggaacaggaaccattatatcttctctttctcctaccatcccctaacaagattctatattaattcttgttgaataagtaaGAGGGATCCTCGAAGCCCTGAAAGATCTTTGGATGTTACTGAAATCTCATTTTTATTTATTTTAGATCTTCTCCAGGAAACAGGCTTCTGTCTCATTTAGAAGACATATCTATGATCTGTGTCATTACATAGTAGAG--------------------------GTGGTAGGACATCATTGCCTCTT
>gene=chr20_127484-128484; species=rheMac
GGTTT--AGTTTTTGTACATACTTTTCTGTCTCCATTTATAACTGCCTGGAAAAAAATCTTTATTTTCTTCTGGAGGACTTTGATAACCACACTGTTCTACCCACAATGGCACTACTGCCACCATTTGTGCTCCACGGTTATGACTTATCCAGAATTTTAAGTCATCATGTCACATGCCTCACTCTGAATATCTGCTTATGTCTTCTCCCCTTCTAGACTTTGAAATTTTATTTAGGAACAGGAACCATTTTATCTTCTGTTTCTTCTACCGTCCCCTAACAAGATTCTATATTAATTCTTGTTGAATAAGTAAGAGGGAATCTCGAAGACCTGAAAGATCTTTGGATGTTACTGAAATCTCATTTTTATTTATTTTAGATCTTTTCCAAGAAACAGGATTCTGTCTCCTTTAGAAG----ATCTATGATCTATGTCATTACATAGTAGAGGAGTTTTGAGGAGTGGCTTGTCCCAAGTGGTAGGACATCGTTGCCTCTT
>gene=chr20_128094-129094; species=hg19
ACTCATGAACTCACACAAGAAGGTGGGCAGATGGAAGCAAGTTACTTCAgcagaggagaatagtaggaaaaaaacataactttagagctggatgtatctgaggtcattcatgatcccaccatatatccactcttggaccacagacaaatgatttcccatcttcgagcctgttactgaatttgaagaacagagaaaatactcactcccactcaaggtactttgagggttgccagagtaatctattaaaatgttaatcataTCATAGGGATTCAGCTGTAACAGGTTGTTCCCTGGATAAGAAACAGTACAGCACATTTCCCCAGGGCCCTGCCCACTGGGCCTTGGCTGTCTTGCCTGAGTATGGGTGATTATAGCCTATGTTTCACCTGGGGGAAGACGCATTAGGCTGAGAAGAGTGTAACAGAGTTGAGGGTCATGGGATCTCTTTGAACAGCCAGATGAGATTTTAAAGGTTCTAGTAGAACTTGCTGTGCTTACTT
>gene=chr20_128094-129094; species=bosTau
AGTCTTGAACTCACTCTGAAAAGTGGGAGGACAGAGGCAGGTCATTGTAGCAGAGAAGGATAGTAGAAAAAATAATGAATTTTATGCTCAGACATATATTAGGTCTTTCATGTTGCCACCATGTATTCAGTCTTGGACTATGGACAAATGATTTTCCATCCTTGAGCCGGTTTACAAACTTG-----------AAACATTTACTCCTCCTCAGAGTACTTTGAAGGTGGCTAGAGTAGTATCTTCAAATTT-ACTCACATTATAGGGACATAGCTGTAGCAGGTTGCTTCCTGGGTGAA---CAGAAAGACACGTTGCCTGAGGGCCCTGCCCA----------------CTGGAC-CTTATGGGTGATTATAAGCCATGTTTCACCTGGGGGAAAGTTTATTATGCAGAGAAAAATGTGACAGAAGTTAGGCTCATAGAGTCTCTTTGAACAGCCAGATGG-GGTTTAAAGGTTGTGGTAGAACTCACTGTGCTTTCTC
>gene=chr20_128094-129094; species=calJac
ACTCACGAACTCATACAAGGAGGTGGTCAGATGGAAGCAAGTTACTTCAgcagaggagaatagcagaaaaaacgtgtaactttagagtcagacgtatctgaggtcattcatgatcccaccatatattcactcttggaccacagaccaataatttcccatttttgaacctgttgctgaatttaaagaacagggaaaatgcttactcctgctcaaggtactttgagggttgtgagag-aatacattaaaatggtaatcatgtCACAGGAATTTAGCTGTAACAGGTTGTTCCCTGGATAAGGCACAGTACAGCACATTTTCCCAGGGCGCTGCCCACTGGACCTTGGCTACCTTGCATGAGTATGGGTGATTATACCCTATGTTTCACCTGGGGGAAGACTCATTAGGTGGGGAAGAATGTGACAGAGTTGAGGGTCATGGGATCTCTTTGAA----CAGATGAGATTTTAAAGG--CTAGTAGAACGTGCTGTGCTTCCTC
>gene=chr20_128094-129094; species=canFam
ACTCATGAACTCACACAGGAAAGGGGATGGACAGAGGCAGGTCACTTCAGCACAGGAGGgcagtggaaaaaaacatgagcttcacagtcagacatctatgaggtcactcatcgtccgaccatctatccatcttcagtctgtgggcaattgatttcccacctttaagccaattcatgaagctgaagaataaagaaaatatttagtcccactcagggtcctttgaaggttGCTAGAGTAGTATATTCAAATTT-ACTCACAACATAAGGACTTAGCCATAGCAGGTTGCTTCCTGGGGGAAGAGCAGAAAGGCACAGTTCCCGAGGACCCTGCTCACTAGACCATGGCTGTTTTGCATGGGTAT-GGTGATTAGCAGCCATGTTTCACCTGGGGGGAAGCTCATTGTGCAAAGAAGGCTGTGACAGAGGTTAAGATCAGAGGATCTCACTGAATAGCCAGATGGGATTTTAAAGGTCCTGGTAGAACTCACTGTGCTTTCCC
>gene=chr20_128094-129094; species=equCab
AGTCCTGAACTCACACAGGAAGGTGAGTGGACAGAGGTGGGTCACTTCAGCTGAGGAGGATAGTAggaaaaattatgagctttagagttagacatatatgaggtcattcatgggcccacaatgcattcagtcttggtctacaga-aattgatttcgcatctttgagccagtttctgaacttgaaggatagaggaaatatttactcccactcagggCACTTCGAGAGTTGCTAGAGTAGTATATTCAAATTT-ACTCACATCATAGGGACTCAGCTGTGGCAGGTTGCTTCCTGGGTGAAAAGCAGAAAGGCACATTTCCCAAGGGCCCCGCCCACTGGACCATGGCTTCTCTGTGTGGCTATGGGTGACTATAAGCCATGTTTGACCTGGGGAAAAGCTCATTATGCACAGAAGAGTGCGATGGAGATTAGGATCATAGGATCTCTTTGAACAGCCAGA-GGGGGTTTAGAGGTCCTGGTAGAACTCACTGTGCTTTCTC
>gene=chr20_128094-129094; species=gorGor
ACTCATGAACTCACACAAGAAGGTGGGCAGATGGAAGCAAGTTACTTCAGCAGAGGAGAATAGGAGgaaaaaaacataactttagagttggatgtatctgaggtcattcatgatcccaccatatatccactcttggaccacagacaaatgatttcccatcttcgagcctgttactgaatttgaagaacagagaaaatactcactcccactcaaggtactttgagggttgcgagagtaatctattaaaatgttaatcataTCATAGGGATTTAGCTGTAACAGGTTGTTCCCTGG-TAAGAAACAGTACAGCACATTTCCCCAGGGCCCTGCCCACTGGGCCTTGGCTGTCTTGCCTGAGTATGGGTGATTATAGCCTATGTTTCACCTGGGGGAAGACTCATTAGGCTGAGAAGAGTGTAACAGAGTTGAGGGTCATGGGATCTCTTTGAACAGCCAGATGAGATTTTAAAGGTTCTAGTAGAACTTGCTGTGCTTACTT
>gene=chr20_128094-129094; species=panTro
ACTCATGAACTCACACAAGAAGGTGGGCAGATGGAAGCAAGTTACTTCAgcagaggagaatagtaggaaaaaaacataactttagagttggatgtatctgaggtcattcatgatcccaccatatatccactcttggaccacagacaaatgatttcccatcttcgagcctgttactgaatttgaagaacagagaaaatactcactcccactcaaggtactttgagggttgtgagagtaatctattaaaatgttaatcataTCATAGGGATTTAGCTGTAACAGGTTGTTCCCTGGATAAGAAACAGTACAGCACATTTCCCCAGGGCCCTGCCCACGGGGCTTTGGCTGTCTTGCCTGAGTATGGGTGATTATAGCCTATGTTTCACCTGGGGGAAGACTCATTAGGCTGAGAAGAGTGTAACAGAGTTGAGGGTCATGGGATCTCTTTGAACAGCCAGATGAGATTTTAAAGGTTCTAGTAGAACTTGCTGTGCTTACTT
>gene=chr20_128094-129094; species=papHam
GCTCATGAACTCACACAAGAAGGTTGGAAGATAGAAGCAAGTTACTTCAgcagaggagaatagtaggaaaaaaacataactttagagttggatgtatctgaggtcattcatgatcccaccatgtatccactcttggaccgtagacaaatgatttcccattttttagcctgttgctgaatttgaagaacagagaaaatacttactcccactcaaggtactttgagggttgcgagagtaatatattaaaaTGTCAATCATATCATAGGGATTTAGCTGTAACAGGTTGTTCCCTGGATAAGAAACAGTACAGCACATTTCCCCAGGGCCCTGCCCACTGGACCTTTGCTGCCTTGCATGAGTATGGGTGATTATAGCCTATGTTTCACCTGAGGGAAGACTCATTAGGCTGAGAATAGTGTAACAAAGTTGAGGGTCATGGGATTTATTTGAACAACCAGATGAGATTTTAAAGGTTCTAGTAGAACTTGCTGTGCTTTCTT
>gene=chr20_128094-129094; species=ponAbe
ACTCATGAACTCACACAAGAAGGTGGGCAGATGGAAGCAAGTTACTTCAgcagaggagaatagtaggaaaaaaac---actttagagttggatgtatctgaggtcattcatgatcccaccatatatccactcttggaccacagacaaatgatttcccatcttcgagcctgttactgaatttgaagaacagagaaaatacttactcccactcaaggtactttgagggttgcgagagtaatctattaaaatgttaatcataTCATAGGGATTTAGCTGTAACAGGTTGTTCCCTCGATAAGAAACAGTACAGCACATTTTCCCAGGGCCCTGCCCACTGGGCCTTGGCTGCCTTGCCTGAGTATGGGTGATTATAGCCTATGTTTCACCTGGGGGAAGACTCATTAGGCTGAGAAGAGTGTAACAGAGTTGAGGGTCATGGGATCTCTTTCAATAGCCAGATGAGATTTTAAAGGTTCTAGTAGAACTTGCTGTGCTTACTT
>gene=chr20_128094-129094; species=rheMac
GCTCATGAACTCACACAAGAAGGTCGGAAGATAGAAGCAAGTTACTTCAgcagaggagaatagtaggaaaaaaacataactttagagttggatgtatctgaggtcattcatgatcccaccatgtatccactcttggaccgtagacaaatgatttcccatttttgagcctgttgctgaatttgaagaacagagaaaatacttactcccactcaaggtactttgagggttgcgagagtaatatattaaaatgTCAATCATATCATAGGGATTTAGCTGTAACAGGTTGTTCCCTGGATAAGAAACAGTACAGCACATTTCCCCAGGGCCCTGCCCACTGGACCTTTGCTGCCTTGCATGAGTATGGGTGATTATAGCCTATGTTTCACCTGAGGGAAGACTCATTAGGCTGAGAATAGTGTAACAAAGTTGAGGGTCATGGGATTTATTTGAACAACCAGATGAGATTTGAAAGGTTCTAGTAGAACTTGCTGTGCTTTCTT
>gene=chr20_128287-129287; species=hg19
ACTCATGAACTCACACAAGAAGGTGGGCAGATGGAAGCAAGTTACTTCAgcagaggagaatagtaggaaaaaaacataactttagagctggatgtatctgaggtcattcatgatcccaccatatatccactcttggaccacagacaaatgatttcccatcttcgagcctgttactgaatttgaagaacagagaaaatactcactcccactcaaggtactttgagggttgccagagtaatctattaaaatgttaatcataTCATAGGGATTCAGCTGTAACAGGTTGTTCCCTGGATAAGAAACAGTACAGCACATTTCCCCAGGGCCCTGCCCACTGGGCCTTGGCTGTCTTGCCTGAGTATGGGTGATTATAGCCTATGTTTCACCTGGGGGAAGACGCATTAGGCTGAGAAGAGTGTAACAGAGTTGAGGGTCATGGGATCTCTTTGAACAGCCAGATGAGATTTTAAAGGTTCTAGTAGAACTTGCTGTGCTTACTT
>gene=chr20_128287-129287; species=bosTau
AGTCTTGAACTCACTCTGAAAAGTGGGAGGACAGAGGCAGGTCATTGTAGCAGAGAAGGATAGTAGAAAAAATAATGAATTTTATGCTCAGACATATATTAGGTCTTTCATGTTGCCACCATGTATTCAGTCTTGGACTATGGACAAATGATTTTCCATCCTTGAGCCGGTTTACAAACTTG-----------AAACATTTACTCCTCCTCAGAGTACTTTGAAGGTGGCTAGAGTAGTATCTTCAAATTT-ACTCACATTATAGGGACATAGCTGTAGCAGGTTGCTTCCTGGGTGAA---CAGAAAGACACGTTGCCTGAGGGCCCTGCCCA----------------CTGGAC-CTTATGGGTGATTATAAGCCATGTTTCACCTGGGGGAAAGTTTATTATGCAGAGAAAAATGTGACAGAAGTTAGGCTCATAGAGTCTCTTTGAACAGCCAGATGG-GGTTTAAAGGTTGTGGTAGAACTCACTGTGCTTTCTC
>gene=chr20_128287-129287; species=calJac
ACTCACGAACTCATACAAGGAGGTGGTCAGATGGAAGCAAGTTACTTCAgcagaggagaatagcagaaaaaacgtgtaactttagagtcagacgtatctgaggtcattcatgatcccaccatatattcactcttggaccacagaccaataatttcccatttttgaacctgttgctgaatttaaagaacagggaaaatgcttactcctgctcaaggtactttgagggttgtgagag-aatacattaaaatggtaatcatgtCACAGGAATTTAGCTGTAACAGGTTGTTCCCTGGATAAGGCACAGTACAGCACATTTTCCCAGGGCGCTGCCCACTGGACCTTGGCTACCTTGCATGAGTATGGGTGATTATACCCTATGTTTCACCTGGGGGAAGACTCATTAGGTGGGGAAGAATGTGACAGAGTTGAGGGTCATGGGATCTCTTTGAA----CAGATGAGATTTTAAAGG--CTAGTAGAACGTGCTGTGCTTCCTC
>gene=chr20_128287-129287; species=canFam
ACTCATGAACTCACACAGGAAAGGGGATGGACAGAGGCAGGTCACTTCAGCACAGGAGGgcagtggaaaaaaacatgagcttcacagtcagacatctatgaggtcactcatcgtccgaccatctatccatcttcagtctgtgggcaattgatttcccacctttaagccaattcatgaagctgaagaataaagaaaatatttagtcccactcagggtcctttgaaggttGCTAGAGTAGTATATTCAAATTT-ACTCACAACATAAGGACTTAGCCATAGCAGGTTGCTTCCTGGGGGAAGAGCAGAAAGGCACAGTTCCCGAGGACCCTGCTCACTAGACCATGGCTGTTTTGCATGGGTAT-GGTGATTAGCAGCCATGTTTCACCTGGGGGGAAGCTCATTGTGCAAAGAAGGCTGTGACAGAGGTTAAGATCAGAGGATCTCACTGAATAGCCAGATGGGATTTTAAAGGTCCTGGTAGAACTCACTGTGCTTTCCC
>gene=chr20_128287-129287; species=equCab
AGTCCTGAACTCACACAGGAAGGTGAGTGGACAGAGGTGGGTCACTTCAGCTGAGGAGGATAGTAggaaaaattatgagctttagagttagacatatatgaggtcattcatgggcccacaatgcattcagtcttggtctacaga-aattgatttcgcatctttgagccagtttctgaacttgaaggatagaggaaatatttactcccactcagggCACTTCGAGAGTTGCTAGAGTAGTATATTCAAATTT-ACTCACATCATAGGGACTCAGCTGTGGCAGGTTGCTTCCTGGGTGAAAAGCAGAAAGGCACATTTCCCAAGGGCCCCGCCCACTGGACCATGGCTTCTCTGTGTGGCTATGGGTGACTATAAGCCATGTTTGACCTGGGGAAAAGCTCATTATGCACAGAAGAGTGCGATGGAGATTAGGATCATAGGATCTCTTTGAACAGCCAGA-GGGGGTTTAGAGGTCCTGGTAGAACTCACTGTGCTTTCTC
>gene=chr20_128287-129287; species=gorGor
ACTCATGAACTCACACAAGAAGGTGGGCAGATGGAAGCAAGTTACTTCAGCAGAGGAGAATAGGAGgaaaaaaacataactttagagttggatgtatctgaggtcattcatgatcccaccatatatccactcttggaccacagacaaatgatttcccatcttcgagcctgttactgaatttgaagaacagagaaaatactcactcccactcaaggtactttgagggttgcgagagtaatctattaaaatgttaatcataTCATAGGGATTTAGCTGTAACAGGTTGTTCCCTGG-TAAGAAACAGTACAGCACATTTCCCCAGGGCCCTGCCCACTGGGCCTTGGCTGTCTTGCCTGAGTATGGGTGATTATAGCCTATGTTTCACCTGGGGGAAGACTCATTAGGCTGAGAAGAGTGTAACAGAGTTGAGGGTCATGGGATCTCTTTGAACAGCCAGATGAGATTTTAAAGGTTCTAGTAGAACTTGCTGTGCTTACTT
>gene=chr20_128287-129287; species=panTro
ACTCATGAACTCACACAAGAAGGTGGGCAGATGGAAGCAAGTTACTTCAgcagaggagaatagtaggaaaaaaacataactttagagttggatgtatctgaggtcattcatgatcccaccatatatccactcttggaccacagacaaatgatttcccatcttcgagcctgttactgaatttgaagaacagagaaaatactcactcccactcaaggtactttgagggttgtgagagtaatctattaaaatgttaatcataTCATAGGGATTTAGCTGTAACAGGTTGTTCCCTGGATAAGAAACAGTACAGCACATTTCCCCAGGGCCCTGCCCACGGGGCTTTGGCTGTCTTGCCTGAGTATGGGTGATTATAGCCTATGTTTCACCTGGGGGAAGACTCATTAGGCTGAGAAGAGTGTAACAGAGTTGAGGGTCATGGGATCTCTTTGAACAGCCAGATGAGATTTTAAAGGTTCTAGTAGAACTTGCTGTGCTTACTT
>gene=chr20_128287-129287; species=papHam
GCTCATGAACTCACACAAGAAGGTTGGAAGATAGAAGCAAGTTACTTCAgcagaggagaatagtaggaaaaaaacataactttagagttggatgtatctgaggtcattcatgatcccaccatgtatccactcttggaccgtagacaaatgatttcccattttttagcctgttgctgaatttgaagaacagagaaaatacttactcccactcaaggtactttgagggttgcgagagtaatatattaaaaTGTCAATCATATCATAGGGATTTAGCTGTAACAGGTTGTTCCCTGGATAAGAAACAGTACAGCACATTTCCCCAGGGCCCTGCCCACTGGACCTTTGCTGCCTTGCATGAGTATGGGTGATTATAGCCTATGTTTCACCTGAGGGAAGACTCATTAGGCTGAGAATAGTGTAACAAAGTTGAGGGTCATGGGATTTATTTGAACAACCAGATGAGATTTTAAAGGTTCTAGTAGAACTTGCTGTGCTTTCTT
>gene=chr20_128287-129287; species=ponAbe
ACTCATGAACTCACACAAGAAGGTGGGCAGATGGAAGCAAGTTACTTCAgcagaggagaatagtaggaaaaaaac---actttagagttggatgtatctgaggtcattcatgatcccaccatatatccactcttggaccacagacaaatgatttcccatcttcgagcctgttactgaatttgaagaacagagaaaatacttactcccactcaaggtactttgagggttgcgagagtaatctattaaaatgttaatcataTCATAGGGATTTAGCTGTAACAGGTTGTTCCCTCGATAAGAAACAGTACAGCACATTTTCCCAGGGCCCTGCCCACTGGGCCTTGGCTGCCTTGCCTGAGTATGGGTGATTATAGCCTATGTTTCACCTGGGGGAAGACTCATTAGGCTGAGAAGAGTGTAACAGAGTTGAGGGTCATGGGATCTCTTTCAATAGCCAGATGAGATTTTAAAGGTTCTAGTAGAACTTGCTGTGCTTACTT
>gene=chr20_128287-129287; species=rheMac
GCTCATGAACTCACACAAGAAGGTCGGAAGATAGAAGCAAGTTACTTCAgcagaggagaatagtaggaaaaaaacataactttagagttggatgtatctgaggtcattcatgatcccaccatgtatccactcttggaccgtagacaaatgatttcccatttttgagcctgttgctgaatttgaagaacagagaaaatacttactcccactcaaggtactttgagggttgcgagagtaatatattaaaatgTCAATCATATCATAGGGATTTAGCTGTAACAGGTTGTTCCCTGGATAAGAAACAGTACAGCACATTTCCCCAGGGCCCTGCCCACTGGACCTTTGCTGCCTTGCATGAGTATGGGTGATTATAGCCTATGTTTCACCTGAGGGAAGACTCATTAGGCTGAGAATAGTGTAACAAAGTTGAGGGTCATGGGATTTATTTGAACAACCAGATGAGATTTGAAAGGTTCTAGTAGAACTTGCTGTGCTTTCTT
>gene=chr20_128229-129229; species=hg19
ACTCATGAACTCACACAAGAAGGTGGGCAGATGGAAGCAAGTTACTTCAgcagaggagaatagtaggaaaaaaacataactttagagctggatgtatctgaggtcattcatgatcccaccatatatccactcttggaccacagacaaatgatttcccatcttcgagcctgttactgaatttgaagaacagagaaaatactcactcccactcaaggtactttgagggttgccagagtaatctattaaaatgttaatcataTCATAGGGATTCAGCTGTAACAGGTTGTTCCCTGGATAAGAAACAGTACAGCACATTTCCCCAGGGCCCTGCCCACTGGGCCTTGGCTGTCTTGCCTGAGTATGGGTGATTATAGCCTATGTTTCACCTGGGGGAAGACGCATTAGGCTGAGAAGAGTGTAACAGAGTTGAGGGTCATGGGATCTCTTTGAACAGCCAGATGAGATTTTAAAGGTTCTAGTAGAACTTGCTGTGCTTACTT
>gene=chr20_128229-129229; species=bosTau
AGTCTTGAACTCACTCTGAAAAGTGGGAGGACAGAGGCAGGTCATTGTAGCAGAGAAGGATAGTAGAAAAAATAATGAATTTTATGCTCAGACATATATTAGGTCTTTCATGTTGCCACCATGTATTCAGTCTTGGACTATGGACAAATGATTTTCCATCCTTGAGCCGGTTTACAAACTTG-----------AAACATTTACTCCTCCTCAGAGTACTTTGAAGGTGGCTAGAGTAGTATCTTCAAATTT-ACTCACATTATAGGGACATAGCTGTAGCAGGTTGCTTCCTGGGTGAA---CAGAAAGACACGTTGCCTGAGGGCCCTGCCCA----------------CTGGAC-CTTATGGGTGATTATAAGCCATGTTTCACCTGGGGGAAAGTTTATTATGCAGAGAAAAATGTGACAGAAGTTAGGCTCATAGAGTCTCTTTGAACAGCCAGATGG-GGTTTAAAGGTTGTGGTAGAACTCACTGTGCTTTCTC
>gene=chr20_128229-129229; species=calJac
ACTCACGAACTCATACAAGGAGGTGGTCAGATGGAAGCAAGTTACTTCAgcagaggagaatagcagaaaaaacgtgtaactttagagtcagacgtatctgaggtcattcatgatcccaccatatattcactcttggaccacagaccaataatttcccatttttgaacctgttgctgaatttaaagaacagggaaaatgcttactcctgctcaaggtactttgagggttgtgagag-aatacattaaaatggtaatcatgtCACAGGAATTTAGCTGTAACAGGTTGTTCCCTGGATAAGGCACAGTACAGCACATTTTCCCAGGGCGCTGCCCACTGGACCTTGGCTACCTTGCATGAGTATGGGTGATTATACCCTATGTTTCACCTGGGGGAAGACTCATTAGGTGGGGAAGAATGTGACAGAGTTGAGGGTCATGGGATCTCTTTGAA----CAGATGAGATTTTAAAGG--CTAGTAGAACGTGCTGTGCTTCCTC
>gene=chr20_128229-129229; species=canFam
ACTCATGAACTCACACAGGAAAGGGGATGGACAGAGGCAGGTCACTTCAGCACAGGAGGgcagtggaaaaaaacatgagcttcacagtcagacatctatgaggtcactcatcgtccgaccatctatccatcttcagtctgtgggcaattgatttcccacctttaagccaattcatgaagctgaagaataaagaaaatatttagtcccactcagggtcctttgaaggttGCTAGAGTAGTATATTCAAATTT-ACTCACAACATAAGGACTTAGCCATAGCAGGTTGCTTCCTGGGGGAAGAGCAGAAAGGCACAGTTCCCGAGGACCCTGCTCACTAGACCATGGCTGTTTTGCATGGGTAT-GGTGATTAGCAGCCATGTTTCACCTGGGGGGAAGCTCATTGTGCAAAGAAGGCTGTGACAGAGGTTAAGATCAGAGGATCTCACTGAATAGCCAGATGGGATTTTAAAGGTCCTGGTAGAACTCACTGTGCTTTCCC
>gene=chr20_128229-129229; species=equCab
AGTCCTGAACTCACACAGGAAGGTGAGTGGACAGAGGTGGGTCACTTCAGCTGAGGAGGATAGTAggaaaaattatgagctttagagttagacatatatgaggtcattcatgggcccacaatgcattcagtcttggtctacaga-aattgatttcgcatctttgagccagtttctgaacttgaaggatagaggaaatatttactcccactcagggCACTTCGAGAGTTGCTAGAGTAGTATATTCAAATTT-ACTCACATCATAGGGACTCAGCTGTGGCAGGTTGCTTCCTGGGTGAAAAGCAGAAAGGCACATTTCCCAAGGGCCCCGCCCACTGGACCATGGCTTCTCTGTGTGGCTATGGGTGACTATAAGCCATGTTTGACCTGGGGAAAAGCTCATTATGCACAGAAGAGTGCGATGGAGATTAGGATCATAGGATCTCTTTGAACAGCCAGA-GGGGGTTTAGAGGTCCTGGTAGAACTCACTGTGCTTTCTC
>gene=chr20_128229-129229; species=gorGor
ACTCATGAACTCACACAAGAAGGTGGGCAGATGGAAGCAAGTTACTTCAGCAGAGGAGAATAGGAGgaaaaaaacataactttagagttggatgtatctgaggtcattcatgatcccaccatatatccactcttggaccacagacaaatgatttcccatcttcgagcctgttactgaatttgaagaacagagaaaatactcactcccactcaaggtactttgagggttgcgagagtaatctattaaaatgttaatcataTCATAGGGATTTAGCTGTAACAGGTTGTTCCCTGG-TAAGAAACAGTACAGCACATTTCCCCAGGGCCCTGCCCACTGGGCCTTGGCTGTCTTGCCTGAGTATGGGTGATTATAGCCTATGTTTCACCTGGGGGAAGACTCATTAGGCTGAGAAGAGTGTAACAGAGTTGAGGGTCATGGGATCTCTTTGAACAGCCAGATGAGATTTTAAAGGTTCTAGTAGAACTTGCTGTGCTTACTT
>gene=chr20_128229-129229; species=panTro
ACTCATGAACTCACACAAGAAGGTGGGCAGATGGAAGCAAGTTACTTCAgcagaggagaatagtaggaaaaaaacataactttagagttggatgtatctgaggtcattcatgatcccaccatatatccactcttggaccacagacaaatgatttcccatcttcgagcctgttactgaatttgaagaacagagaaaatactcactcccactcaaggtactttgagggttgtgagagtaatctattaaaatgttaatcataTCATAGGGATTTAGCTGTAACAGGTTGTTCCCTGGATAAGAAACAGTACAGCACATTTCCCCAGGGCCCTGCCCACGGGGCTTTGGCTGTCTTGCCTGAGTATGGGTGATTATAGCCTATGTTTCACCTGGGGGAAGACTCATTAGGCTGAGAAGAGTGTAACAGAGTTGAGGGTCATGGGATCTCTTTGAACAGCCAGATGAGATTTTAAAGGTTCTAGTAGAACTTGCTGTGCTTACTT
>gene=chr20_128229-129229; species=papHam
GCTCATGAACTCACACAAGAAGGTTGGAAGATAGAAGCAAGTTACTTCAgcagaggagaatagtaggaaaaaaacataactttagagttggatgtatctgaggtcattcatgatcccaccatgtatccactcttggaccgtagacaaatgatttcccattttttagcctgttgctgaatttgaagaacagagaaaatacttactcccactcaaggtactttgagggttgcgagagtaatatattaaaaTGTCAATCATATCATAGGGATTTAGCTGTAACAGGTTGTTCCCTGGATAAGAAACAGTACAGCACATTTCCCCAGGGCCCTGCCCACTGGACCTTTGCTGCCTTGCATGAGTATGGGTGATTATAGCCTATGTTTCACCTGAGGGAAGACTCATTAGGCTGAGAATAGTGTAACAAAGTTGAGGGTCATGGGATTTATTTGAACAACCAGATGAGATTTTAAAGGTTCTAGTAGAACTTGCTGTGCTTTCTT
>gene=chr20_128229-129229; species=ponAbe
ACTCATGAACTCACACAAGAAGGTGGGCAGATGGAAGCAAGTTACTTCAgcagaggagaatagtaggaaaaaaac---actttagagttggatgtatctgaggtcattcatgatcccaccatatatccactcttggaccacagacaaatgatttcccatcttcgagcctgttactgaatttgaagaacagagaaaatacttactcccactcaaggtactttgagggttgcgagagtaatctattaaaatgttaatcataTCATAGGGATTTAGCTGTAACAGGTTGTTCCCTCGATAAGAAACAGTACAGCACATTTTCCCAGGGCCCTGCCCACTGGGCCTTGGCTGCCTTGCCTGAGTATGGGTGATTATAGCCTATGTTTCACCTGGGGGAAGACTCATTAGGCTGAGAAGAGTGTAACAGAGTTGAGGGTCATGGGATCTCTTTCAATAGCCAGATGAGATTTTAAAGGTTCTAGTAGAACTTGCTGTGCTTACTT
>gene=chr20_128229-129229; species=rheMac
GCTCATGAACTCACACAAGAAGGTCGGAAGATAGAAGCAAGTTACTTCAgcagaggagaatagtaggaaaaaaacataactttagagttggatgtatctgaggtcattcatgatcccaccatgtatccactcttggaccgtagacaaatgatttcccatttttgagcctgttgctgaatttgaagaacagagaaaatacttactcccactcaaggtactttgagggttgcgagagtaatatattaaaatgTCAATCATATCATAGGGATTTAGCTGTAACAGGTTGTTCCCTGGATAAGAAACAGTACAGCACATTTCCCCAGGGCCCTGCCCACTGGACCTTTGCTGCCTTGCATGAGTATGGGTGATTATAGCCTATGTTTCACCTGAGGGAAGACTCATTAGGCTGAGAATAGTGTAACAAAGTTGAGGGTCATGGGATTTATTTGAACAACCAGATGAGATTTGAAAGGTTCTAGTAGAACTTGCTGTGCTTTCTT
>gene=chr20_138251-139251; species=hg19
CTCACTCAAATCAACAGTGGGATGGAGCATTTTCAGGAGCCAAAGGGAACTTCATAATCCACACTAAAGGGAAATAGAGCCCCCAAAGATGGCTAAAGTTTATCCAACATCATCAGAAATTTCCTCTTTCTGGAGCCTTATTCCATGTTACTATCCTTAAAGAGGAGTACTCACTGAGCTAAAAAGAGGTCATAATTTCTTCTGGGAAAGATGTGTTGTTATAGAAAGGAATGATGCCAATATCTAGGGATACCTTTATGTCTTTGGATATGGTTTTTACTCTGATGCTCAGCTATATTTCCTTTTACTCAAATATATATAtgtgtgtgtgtgtgtgtgtgtgtgtgtgtgtgCATGAatagaggaagaagcaaattttggagttaggtttaagaaacatgccttcaatatctactagtttgtcaactttaagtagtgaagactctaggagcctcagtttcctcatctatggagataatgacacctggttaacaggggtt
>gene=chr20_138251-139251; species=bosTau
CTCACTCAAATCAATAAT-GGATAGAGTACTTTCAAGAACTCAAGGGAATTTTATAACTCACAGTAGGAAAAGATAAGGCC-CTAGGAATGGCTGAAGTCTATCAAATATCATCAAAAATTCCCTCTTCCTGAGTGCTTCTACTATGGTACTATTCTT-AAAAGGAGTATTCATAGAGCTAAAAAGAGATCATAATTTCCTCTGAGAAA---GACTCACTACAGAAAGACATAAGACCAATAACTGGGAATACCCTTATTTCTTAGGATACAGATTTTATTCTAGCACCCAGCCTTATTTTCTTCCACTCTGATATATATTTTAATCTATTATACTagc-----------gtgtgtgaatagtggaagaaggaaactttggattccgtcttaagaaacatgccttcaacatctactactttatcaactttaaaaggtgaagactcacagagccttagtttccccatttgtggagataatgacacctCGTTCATGGGGAAT
>gene=chr20_138251-139251; species=calJac
CTCACTCAAATCAACAACGGGATGGAATGTTTTCGAGAGCCCAAGGGAATTTCCTAATCCACACTAGAGGGAAACAGAGCCCCCAAGGATGGCTAAAGTTTATCCAACATAATCAGAAATTTCCTCTTCCTGGAGCCTTCTTGCATGGTACTATCCTTAAAAAGGAGTACCCACAGAGCTAAAAAGAGGTCACAGTTTCTTCTGGGAAGGATGTATTGTTACAGAAAGGAATGATTCCAATATCTAGGGATATCTTT-TGTCTTTGGATATGGTTTTTACTCTGATGCTCAACTATATTTCCTTTTACTCAA----------GTGTGTGTGTCTGTGTGT---------------tgaacagaaaaaaaagcaaattttggagtcaggtttaagaaacatgacttcaatatctactagtttgtcaactttaagtattgaagattat--gagcctcagtttcctcatctgtggagatagtgacgcctgattaacagaggtt
>gene=chr20_138251-139251; species=canFam
CTCGCTCAAATCAACAATGGGATGGATTATTTACAAGAA-CAAAGGGAATTTCACAATTCATGGTAATAGGAGATAGGACCCCTTGGGATGCCTGAAGTCTTACTAATGTCACCAGAAATTCCCTTTTCCTGATGCTTTTTACCATAGTACTGTTCTTAAAAAGAAGTATTTACAGAGTTGAAAAGGGACCAGAATTTTC-CTGAGAAT---GTCTCATTGTAGAAAGGAATCAGCTTAATATCTAGGAATTTATTTATTTATTTGGATACAGTTTTTA--TTGACACCCAGCCATATTTTCTTCCACTCCA---TATATTTTAGTCTAcggtg---------------------tgaatagtgaaagaagcaaactttggagtcagcttttagaaatatgctttcaaagtctactagtttgtcaactttaaatggtaaagactctctgagcctcagtttcctcatctgtggaggtaatgacacatggatcatgggggct
>gene=chr20_138251-139251; species=equCab
CTCACCCAAATCGACAGTGGGATGGATTATTTCCAAGAACCCAAGGGAATTTC-TTATTCAGAGTAGGAGGAGATAGGGCCCCTAAGGATAGCAGAAGTCTAGCCAGTGTAATCGGAAATTCCCTCTTGCTGAGGCCTTTTACCATGTCCCTGTTCTTACAAAGGAGCCCTCGCAGGGGTGAAAAGAGGTCCTAACTTCCTCTGGGAAG---GTTTCCTTATAGGGTGGAATAAGATCAATATCTAGGGATGCCCTTATTTATTTGGATACAGTTTTTCCTCTGGGACCCAGC-ATATTCTCTTCCACTCTGA--TATATTTTAGTCTCTTATAC--------------------TTCAGTgtggaagaagcaaactttaaagtcag-gttgagaaatatgtctccaatgtctattagtttatcaactttaaatagctaagactctctgagcctcaatgtcctcatttgtggagataatgacacctggctcacgggagat
>gene=chr20_138251-139251; species=gorGor
CTCACTCAAATCAACAGTGGGATGGAGCATTTTCAGGAGCCAAAGGGAACTTCATAATCCACACTAAAGGGAAATAGAGCCCCCAAAGATGGCTAAAGTTTATCCAACATCATCAGAAATTTCCTCTTTCTGGAGCCTTATTCCATGTTACTATCCTTAAAGAGGAGTACTCACTGAGCTAAAAAGAGGTCATAATTTATTCTGGGAAGGATGTGTTGTTATAGAAAGGAATGATGCCAATATCTAGGGATACCTTTGTGTCTTTGGATATGGTTTTTACTCTGATGCTCAGCTATATTTCCTTTTACTCAAATATATATA--TATAtgtgtgtgtgtgtgtgtgtgtgtgtgcgtgAatagaggaagaagaaaattttggagttaggtttaagaaacatgccttcaatatctactagtttgtcaactttaagtagtgaagactctaggagcctcagtttcctcatctatggagataatgacacctggttaacaggggtt
>gene=chr20_138251-139251; species=panTro
CTCACTCAAATCAACAGTGGGATGGAGCATTTTCAGGAGCCAAAGGGAACTTCATAATCCACACTAAAGGGAAATAGAGCCCCCAAAGATGGCTAAAGTTTATCCAACATCATCAGAAATTTCCTCTTTCTGGAGCCTTATTCCATGTTACTATCCTTAAAGAGGAGTACTCACTGAGCTAAAAAGAGGTCATAATTTCTTCTGGGAAGGATGTGTTGTTATAGAAAGGAATGAGGCCAATATCTAGGGATACCTTTATGTCTTTGGATATGGTTTTTACTCTGATGCTCAGCTATATTTCCTTTTACTCAAATATATATAtgtgtgtgtgtgtgtgtgtgtgtgtgtgtgtgcgtgAATagaggaagaagcaaattttggagttaggtttaagaaacatgccttcaatatctactagtttgtcaactttaagtagtgaagactctaggagcctcagtttcctcatctatggaaataatgacacctggttaacaggggtt
>gene=chr20_138251-139251; species=papHam
CTCACTCGAATCAACAGTGGGATGGAGTATTTTCAAGAGCCAAAGGGAACTTCATAATCCACACTAAAGGGAAATAGAGCCCTCAAAGATGGCTAAAGTTTATCCAACATCATCAGAAATTTCCTCTTTCTGGAGCCTTATTCCATGGTACCAGCCTTAAAAAGGAATACTCACAGAGCTAGAAAGAGGTCATAATTGCTTCTGGGAAAGATGTGTTGTTATAGAAAGGAATGATCCCAATATCTAGGGATACCTTTATGTCTTTGGATATGGTTTTTACTCTGATGCTCAGCTATATTTCCTTTTACTCAAATATATAtgtgtgtgtgtgtgtgtgtgCAT--------gtgtgtgaatagaggaagaagcaaattttggaattaggtttaagaaacatgtcttcaatatctactagtttgtcaactttaagtagtgaagactgtaggagcctcagtttcctcatttatggagataatgacacctggttaacaggggtt
>gene=chr20_138251-139251; species=ponAbe
CTCACTCAAATCAACAGTGGGATGGAGTATTTTCAAGAGCCAAAGGGAACTTCATAATCCACACTAAAGGG-AATAGAGCCCCCAAAGATGGCTAAAGTTTATCCAGCATCATCAGAAATTTCCTCTTTCCAGAGCCTTATTCCATGGTACTAT-CTTAAAAAGGAGTACTCACTGAGCTAAAAAGAGGTCATAATTTCTTCTGGGAAGGATGTGTTGTTATAGAAAGGAATGATCCCAATATCTAGGGATACCTTTATGTCTTTGGATATGG-TTTTACTCTGATGCTCAGCTATATTTCCTTTTACTCAAATATATATATATGTGTGTGTGTGTGTAT----------gtgtgtgaatagaggaagaagcaaattttggagttaggtttaagaaacatgcctttaatatctactagtttgtcaactttaagtagtgaagactctaggagcctcagtttcctcatctatggagataatgacacctggttaacaggggtt
>gene=chr20_138251-139251; species=rheMac
CTCACTCGAATCAACAGTGGGATGGAGTATTTTCAAGAGCCAAAGGGAACTTCATAATCCACACTAAAGGGAAATAGAGCCCTCAAAGATGGCTAAAGTTTATCCAACATCATCAGAAATTTCCTCTTTCTGGAGCCTTATTCCACGGTACTAGCCTTAAAAAGGAATACTCACAGAGCTAGAAAGAGGTCATAATTGCTTCTGGGAAAGATGTGTTGTTATAGAAAGGAATGATCCCAATATCTAGGGATACCTTTATGTCTTTGGATATGATTTTTACTCTGATGCTCAGCTATATTTCCTTTTACTCAAATATATAtgtgtgtgtgtgtgtgtgtgtgtgtAT----gtgtgtgaatagaggaagaagcaaattttggaattaggtttaagaaacatgtcttcaatatctactagtttgtcaactttaagtagtgaagactgtaggagcctcagtttcctcatttatggagataatgacacctggttaacaggggtt
>gene=chr20_139322-140322; species=hg19
GAAAATGGGAGATACTGTTGCCTCAATATCAAGGAACTGGAAGCATGTAAAAAAATTACAAAGCCACCTCGTCCAAAGCCAGCAACACTTGCACTGACTCTTCAAGACTATGTTACAATAATAGAAAATTTCCCAAGCCTGAAGACACAGTCTACATAAATCAAATACAATTTCGTTTTCACTTGCTTCTCAACCTAGTCTAATAAACTAAGGTGATGAGATATACATCTTCTTCCTTTTGGTTTCTTGATCCTTAAAATGACCTTCGAGCATATTCTAATAAAGTGCATTGCCAGTTTTCTGTCTCATTTTGTTCTTTAACCAGGGGTTGAACACTCATTATATACTAGGTAATGAATTGATAAGAACTCAGAACCTCTCCTTGAAAAGGGGATATGACAAGTACACTAAAAAAAAAAAGTCCTATAGTGTGGAAGTCTGGAATAAGAAACTCAGAAACACTGACATGTAATTTAGGAGAGGGAAAGGTGAAGCAAATA
>gene=chr20_139322-140322; species=bosTau
GAAAATGGAAGATATTGTTGCATCAGTATTGTGGAACTGGAAGAACGTAAAAAAATCACCAGACCACCTCGTCCAAAGCTAAGGACATTGGCACTTACTTTTCAAG---ATTATTTAATTGAACAGAATTCTACACACTCCCACAGAAAGCCTACATAAATCAAACACAATTTCCTGTTCG----TTTCTCAACCTATTCCATTGATCTAAGATGCAGTTGTCCACATCCTCTCCTTTCTTGTTCCTAGATCCCCATAATGACCTTAAAAAACAGTCTAATAAAGCTCATTGCCAGTTTTCTGACTCA--TTGTTCTTTAACCAGAGATTAAAAACTCAA--TATATCAAATTATGAATTGATAAGGGCAGAGAACCTACCCTTGAAAGGGAGATATAATGGATACACT-------AAAAAATCTATAACATGGAAGACTGGAAGGAGA--------CAAGTAGACATGTAATTCAGGAGA-AGAAATATGAAGCGAGTA
>gene=chr20_139322-140322; species=calJac
GAAAATGGGAGAGCTTGTTGCCTCAGTATCAAGGAACTGGAAGCACATAAAAAAATTACAAAGCTACCTTGTCCAAAGCCAGCAACACTTGCACCGACTCTTCAGGACTACGTTACAATAATAGAAAATTTCCCAACCCCGAAGACATAGTCTACGTAAATCAAATACAA-------------------------TAGTCTAATGCACTAAGGTGATGAGATCCACATCTTCTTCCTTTTGGTTTATTGAGCCTTAAAGTGACTTTCAAGCATATTCTAATGAAGTGCCTTGCCGGTTTTCTGTCTCATTTTGTTCTTTAAGCAGGGATAGAACACTCATTATATACCAGGAAAAGAATTGATAACAACCCAGAA-ATCTCCTTGAAAAGGGGATATAATAAGTATACTTTAAAAAAA---TCCTATAGTGTGGAAGTCTGGAAGAAGAAACTCAGAAACATTAGCATGTAATTTAGGACAGGAAGAGGTGAAGCAAATA
>gene=chr20_139322-140322; species=canFam
GAAAATGGGAGATATTGTTGCCTCAACATCGTGGAATTGGAAGCACGTAGAAAAATTACAAAGCCACCTCCTCCAGAGCCAAGGACATATGCAATGACTTTTCAAGATGATGATATAATTGTAGAAAATTATTCAAGATCCAAGACAAATTCTACATAAATCAAGTACAATTTTCTGATCCTTTATTTCTCAACCTATTCCAATAAAGTA-----AAGAGGTCCACATCTTCTCCCTTCTGATACCTTGACCC---------CCTTACGGCAGATTCTAATAAAGCTCACTGACAGTTTTCTGACTCA-TTTGTTCTTTAATAAGAGATTGAACAGTCAA--TACACCAAGTAATGAAACGATAAGGACTCAAAGCCTACCCCTGGAAAGAGGTTATAATCAGGACACT--------AAAAATCTATAACATGAAAGACTGGAACAAGAAACTCAGGAAAGTTGTAATGGAATTCAGGAGAGGGAAA-GTGAAGCAAGTA
>gene=chr20_139322-140322; species=equCab
GAAAATGGGAGATACTGTTGCCTCAATATCTTGGAACTGGAAGCACGTAAAAAAATTACAAAGCCAACACGTCCAAAGCCAATGACATATGCAATAACTTTTCAAGATGAAGATATAAATGTAGACAATTTTTTAAGCCCCAAGGCAAATTCTACATAAATCAAGTATAATTTTCCGTTCATTTACTTCTCAAGCTATTCCAATAAACTAAGGTGAAGTGATTCACATCTTCTCCCTTCTGGTTCCTTGATCCCCAGAATGACCTTAAAGCATATTCTAATAAAGCTCATTGCCAGTTTTCTGACTCA-TTTGTTCTTTAACCAAAGAGCAAACACTCAA--TATACCAAGTGACAAATTGATAA-GACTCAGAACCTCCCCCCGAAGAAGGGATGTAGACAGTGCACT-------AAAAAATCTATAGCATGGAAGACTGGAACAAGAAACTCAGGGAAGTTGACATGTAATTCGGGAAAGG-----GTGATGCGAGTA
>gene=chr20_139322-140322; species=gorGor
GAAAATGGGAGATACTGTTGCCTCAATATCAAGGAACTGGAAGCATGTAAAAAAATTACAAAGCCACCTCGTCCAAAGCCAGCAACACTTGCACTGACTCTTCAAGACTATGTTACAATAATAGAAAATTTCCCAAGCCTGAAGACACAGTCTACATAAATCAAATACAATTTCCTTTTCGCTTGTTTCTCAACCTAGTCTAATAAACTAAGGTGATGAGATATACATCTTCTTCCTTCTGGTTTCTTGATCCTTAAAATGACCTTCGAGCATATTCTAATAAAGTGCATTGCCAGTTTTCTGTCTCATTTTGTTCTTTAACCAGGGGTTGAACACTCATTATATACTAGGTAATGAATTGATAAGAACTCAGAACCTCTCCTTGAAAAGGGGATATGACAAGTACACTAAAAAAAAAAAATCCTATAGTGTGGACGTCTGGAATAAGAAACTCAGAAACACTGACATGTAATTTAGGAGAGGGAAAGGTGAAGCAAATA
>gene=chr20_139322-140322; species=panTro
GAAAATGGGAGATACTGTTGCCTCAATATCAAGGAACTGGAAGCATGTAAAAAAATTACAAAGCCATCTCATCCAAAGCCAGCAACACTTGCACTGACTCTTCAAGACTATGTTACAATAATAGAAAATTTCCCAAGCCTGAAGACACAGTCTACATAAATCAAATACAATTTCCTTTTCACTTGCTTCTCAACCTAGTCTAATAAACTAAGGTGATGAGATATACATCTTCTTCCTTCTGGTTTCTTGATCCTTAAAATGACCTTCGAGCATATTCTAATAAAGTGCATTGCCAGTTTTCTGTCTCATTTTGTTCTTTAACCAGGGGTTGAACACTCATTATATACTAGGTAATGAATTGATAAGAACTCAGAACCTCTCCTTGAAAAGGGGATATGACAAGTACACTAAAAAAAAAAA-TCCTATAGTGTGGAAGTCTGGAATAAGAAACTCAGAAACACCGACATGTAATTTAGGAGAGGGAAAGGTGAAGCAAATA
>gene=chr20_139322-140322; species=papHam
GAAAATGGGAGATATTGTTGCCTCAATATCAAGGAACTGGAAGCATGTAAAAAAATTACAAACTCACCTCATCCAAAGCCAGCAACACTAGCACTGACTCTTCAAGACTATGTTACAATAACAGAAAAATTCCCAATCTTGAAG---------ACATAAATCAAATACAATTTCCTGTTCACTTGCTTCTCAACCTAGCCTAATAAACTAAGGTGATGAGATCTACATCTTCTTCCTTCTGCTTTCTTTATCCTTAAAATGACCTTCGAGCATATTCTAATAAAGTGCATTGCCAGTTTTCTGTCTCATTTTGTTCTTTAACCAGAGATTGAACACTCATTATATACTAGGTAAAGAATTGGTAAGAACTCAGAACCTCTCCTTGAAAAGGGGATATGACAAGTGCACTAAAAAAAA----TCCTATAGTCTGCAAGTCTGGAATAAGAAACTCAGAAACATTGACATGTAATTTAGGAGAGGGAAAGGTGAAGCAAATA
>gene=chr20_139322-140322; species=ponAbe
GAAAATGGGAGATACTGTTGCCTCAATATCAACGAACTGGAAGCATGTAAAAAAATTACAAAGCCACCTCATCCAAAGCCAGCAACATTTGCACTGACTCTTCAAGACTATGTTACAATAATAGAAAATTTCCCAAGCCTGAAGACACAGTCTACATAAATCAAATACAATTTCCTGTTCCCTTGCTTCTCAACCTAGTTTAATAAACTAAGGTGATGAGATATACA---TCTTCCTTCTGGTTTCTTGATCCTTAAAATGACCTTTTAGCATATTCTAATAAAGTGCATTGCCAGTTTTCTGTCTCATTTTGTTCTTTAACCAGGGGTGGAACACTCATTATATACTAGGTAATGAATTGATAAGAACTCAGAACCTCTCCTTGAAAAGGGGATATGACAAGTACACTaaaaaaaaaaaaTCCTATAGTGTGGAAGTCTGGAATAAGAAACTCAGAAACATTGACATGTAATTTAGGAGAGGGAAAGGTGAAGCAAATA
>gene=chr20_139322-140322; species=rheMac
GAAAATGGGAGATATTGTTGCCTCAATATCAAGGAACTGGAAGCATGTAAAAAAATTACAAACTCACCTCATCCAAAGCCAGCAACACTAGCACTGACTCTTCAAGACTATGTTACAATAACAGAAAAATTCCCAATCTTGAAG---------ACATAAATCAAATACAATTTCCTGTTCACTTGCTTCTCAACCTAGCCTAATAAACTAAGGTGATGAGATCTACATCTTCTTCCTTCTGCTTTCTTTATCCTTAAAATGACCTTCGAGCATATTCTAATAAAGTGCATTGCCAGTTTTCTGTCTCATTTTGTTCTTTAACCAGGGATTGAACACTCATTATATACTAGGTAAAGAATTGGTAAGAACTCAGAACCTCTCCTTGAAAAGGGGATATGACAAGTGCACTAAAAAAAA----TCCTATAGTCTGCAAGTCTGGAATAAGAAACTCAGAAACACTGACATGTAATTTAGGAGAGGGAAAGGTGAAGCAAATA
>gene=chr20_140046-141046; species=hg19
AATAAGTAGGATTTCCATGGATGAGGTTTGGTAGGGAAGGCAATTTGAGTGAACAGAATGGGAGGAAATTGGAAAAGACAGAACATTTCAAGACACTATACATGCACTTTGTTTGGATGAAGAACAGAGCACTCAAAGTTGAACTATGGGGGAAGTCTGatttcctaagctcctgtgtaccagcagtgaactgggaagacggagataaataagattccactgttgtggagctcaacagtggagctcaacgcttcctctatgaagtggagaagacctaagtaaataactccaacacaaAAGTTTTTAGGTTTTTGCTttgttgttgttgttgttgttgatgtGTTCATCTTTTTTGTTATTGGGGCCCTGTGGAGTTTAGGGGAAATGTAAAAGATCTAGGAATTGGTCCAAATTGTAGTGCTTTCATTGTCTTGATATGCAAGAAGAATAATCCATGTACATACTCTGCTGAATTCTTAAAGATGTACCTTCTGAATATG
>gene=chr20_140046-141046; species=bosTau
AATATGTAGGATTTCAACATCTGAGTGTTAGTAAAGAAGGTAATTTGAGTGAACAAAATAGAAGGAAATTAGAAAGGACAGGACATTTTAGGAGAATATACGTGCACTTTGTTTGGTTTAAGAATAGAGTACCCAAAGTTGAACTAT-GGGTACGTCTAGTTTCTTTAG----TGTGTAAAAGCAATGAActgggaagatggaaatgagcaagattccactattatggagctca--------------------ctatataaggaggaacagacacaagtacgtaactgcaagacTAAAGATTTTA----TTTTCT------TTGTTGTTGTTGTTTATGTGTGCATCCTTTCTGTGACTGGGGCCCTTAAGAGTTTGGAGGAAATGTAAAGGACCTAGGAACTGGTCTGAATTGCACTGTT-CCGCTGTCTCGATATGCAAAAATGACAATCCATTTATACATTCCACCTAATTCTTAAAGATATACATTTTGGATAAG
>gene=chr20_140046-141046; species=calJac
AATAAGTAGGATTTCAAAGGATAAGGTTTGGTAGGGAAGGCAATTTGAGTGAACAGAA-GGAATAAAATTGGAAAAGACAGAACATTTTAGGAAACTATACATGCCCTTTGTTTGGATGAAGAACAGAGCACTCAGAGTTGAACTAT-GGGGAAGTCTTatttcctaagctcctgtgtaccagcagtgaaccaggaagacagagataaataagattccactgttgtggagctca---------------------------------------cctaagtaaaTAACTCCAACACGAAAGTTTTCTGATGTTTGCT------TTGTTGCTACCGCTAACATGTTCATC-TTTTTGTTACTGGGGCCCTTTGGAG-TTAGGGGAGTTTTG---GACCCGGGAATTCGTCCAAATTGTAGTGCCTTTGTTGTCTTGATATGCAAGAAGAATAATCCATGTTCATATTCTGCTGAATTCTTAGAGATGTACCTTCTGAATATG
>gene=chr20_140046-141046; species=canFam
AATGTGTAGGATTTCAACTGGCAAATGTTTGT-GAGAAGCCAATTTGCATAAACAGAATGGAAAAAAATTGTAACAAACAAGACATTTCAGGAGAATATACATGCACTTTGTTTGGTCATTGAATAGGGTTCCCAAAGATGAACTAT-AGGGAAACCTAATTTCTTTAGTTCCTGTA-AAAAGCAGTGAACTGGGAAGATAGAGATGAATAGGATTCTACTATTATGGAGCTTG--------------------CTATATAAGGTAGAGCAAAAATAAATATGTAACTTCAAGAC--AAGCTTTTA-GTTGTTCCT------TTGCTGTTGATGTTTT----TGGATCCTTTTGGCAACTGGGGCACTTTGGAATTTGGAGGAAAAGTTAAGGACTTAGGAATTGGTTTCAATTGCAGTATT-TTGCTATCTTGATATGCAAGAATGATAATCCTTGTATACAGTCTATCTAATTCTTAAAGATATACCCTCTAGATATG
>gene=chr20_140046-141046; species=equCab
AATGTGTAGGATTTCAACAAATGAGTATTAGTAGGGAAGGCGATTTGAATAAATAGAATGGAAGGAAATTAGAAAAGACAGGACATTTCAGGAGAATATACATGCACTTTGTTTGaaaaaAGAATGGAATACCCAAAATTGAACTAT-AGGGAAGCCTAATTTCTTTAGTTTCTTTAGTGAAGGAATGAGCTGGAAAAATAGAGACGAATAGGATTCCACTATTGTGGAGATCA--------------------CTGTATAAGGCACAATAGACATAAACGT---------------AGACTTTTA-GTTGTTTCT------TTGTTGTTGTTGCTTT----TACCTTCCTTTGGTGATTGGGGTCATTTGGAGTTTGGAGGAAACATAAGGGACCTAGGCATTGATCTGAATTGCAGTACT-TTGCTCTCTTGATATGCAAGAATGAAAATCCATGTATATACTCCACCTAATTCTTAGAGATCTATCTTTTGGATATG
>gene=chr20_140046-141046; species=gorGor
AATAAGTAGGATTTCCATGGATGAGGTTTGGTAGGGAAGGCAATTTGAGTGAACAGAATGGGAGGAAATTGGAAAAGACAGAACATTTCAGGACACTATACATGCACTTTGTTTGGATGAAGAACAGAGCACTCAAAGTTGAACTATGGGGGAAGTCTGATTTCCTAAGCTCCTGTGTACCAGCAGTGAACTGGGAAGATGGAGATAAATCAGATTCCACTGTTGTGGAGCTCAACAGTGGAGCTCAACGCTTCCTCTATGAAGTGGAGAAGACCTAAG-AAATAACTCCAACACAAAAGTTTTTAGGTTTTTGCT---TTGTTGTTGTTGTTGTTGATGTGTTCATCTTTTTTGTTATTGGGGCCCTGTGGAGTTTAGGGGAAATGTAAACGATCTAGGAATTGGTCCAAATTGTAGTGCTTTTGTTGTCTTGATATGCAAGAAGAATAATCCATGTACATACTCTGCTGAATTCTTAAAGATGTACCTTCTGAATATG
>gene=chr20_140046-141046; species=panTro
AATAAGTAGGATTTCCATGGATGAGGTTTGGTAGGTAAGGCAATTTGAGTGAACAGAATGGGAGGAAATTGGAAAAGACAGAACATTTCAGGACACTATACATGCACTTTGTTTGGATGAAGAACAGAGCACTCAAAGTTGAACTATGGGGGAAGTCTGATTTCCTGAGCTCCTGTGTACCAGCAGTGAACTGGGAAGATGGAGATAAATAAGATTCCACTGTTGTGGAGCTCAACAGTGGAGCTCAATGCTTCCTCTATGAAGTGGAGAAGACCTAAGTAAATAACTCCAACACAAAAGTTTTTAGGTTTTTGCT---TTGTTGCTGTTGTTGTTGATGTGTTCATCTTTTTTGTTACTGGGGCCCTTTGGAGTTTAGGGGAAATGCAAAAGATCTAGGAATTGGTCCAAATTGTAGTGCTTTTGTTGTCTTGATATGCAAGAAGAATAATCCATGTACATACTCTGCTGAATTCTTAAAGATGTACCTTCTGAATATG
>gene=chr20_140046-141046; species=papHam
AATAAGTAGGATTTCAATGGATTAGGTTTGGTTGGAAAGGCAATTTGAGTGAACAGAATGGAAGGAAACTGGAAAAGACAGAACATTTCAGGAAACTATACATGCACTTTGTTTGGATGAAGAACAGAGCACTCAAATTTGAACTATGGGGGAAGCCTGATTTCCTAAGctactgtgtaccagcagtgaactgggaagatagagataaacaaaattccactgttgtggagctcagcagtggagctcaccacttcct-gataaagtggagaagacctaagtaaataactccaacacaaACGTTTTTCGGTTTTTCCT------TTGTTGTTGTTGTTAATGTG-TCATCTTTTTTGTTATTGGGGCCGTTTGGAGTTTAGGGGAAATGTAAAAGATCTAGGAATTGGTCCAAATTGTAGTGCTTTTGTTGTCTTGATATGCAAGAAGAATAATCCATGTACATACTCTGCTGAATTCTTAAAGATGTATCTTCTGAATACC
>gene=chr20_140046-141046; species=ponAbe
AATAAGTAGGATTTCAATGGATGAGGTTTGGTAGGGAAGGAAATTTGAGTGAACAGAATGGAAGAAAATTGGAAAAGACAGAACATTTCAGGACACTATACATGCACTTTGTTTGGATGAAGAACAGAGCACTCAAAGTTGAACTATGGGGGAAGTCTGatttcctaagctcctgtgtaccagcagtgaactgggaagatagagataaataagattccactgttgtggagctcaacagtggagctcagcgcttcctctataaagtggagaagacctaagtaaataactccaacacaaAAGTTTTTAGGTTTTTGCT---TTGTTGTTGTTGTTCTTAATGTGTTCATCTTTTTTGTTATTGGGGCCCTTTGGAGTTTAGGGGAAATGTAAAAGATCTAGGAATTGGTCCAAATTGTAGTGCATTTGTTGTCTTGATATGCAAGAAGAATAATCCATGTACATACTCTGCTGAATTCTTAAAGATGTACCTTCTGAATATG
>gene=chr20_140046-141046; species=rheMac
AATAAGTAGGATTTCAATGGATTAGGTTTGGTAGGAAAGGCAATTTGAGTGAACAGAATGGAAGGAAACTGGAAAAGACAGAACATTTCAGGAAACTATACATGCACTTTGTTTGGATGAAGAACAGAGCACTCAAATTTGAGCTATGGGGGAAGCCTGATTTCCTAAGCTACTGTGTACCAGCAGTGAACTGGGAAGATAGAGATAAATAAAATTCCACTGTTATGTAGCTCAGCAGTGGAGCTCACCACTTCCT-GATAAAGTGGAGAAGACCTAAGTAAATAACTCCAACACAAACGTTTTTCGGTTTTTCCT------TTGTTGTTGTTGTTAATGTGTTCATCTTTTTTGTTATTGGGGCTGTTTGGAGTTTAGGGGAAATGTAAAAGATCTAGGAATTGGTCCAAATTGTAGTACTTTTGTTGTCTTGATATGCAAGAAGAATAATCCATGTACATACTCTGCTGAATTCTTAAAGATGTACCTTCTGAATACC
>gene=chr20_145381-146381; species=hg19
ATATCTTCACTAATGTTCTTTTTTTCTTGTTTTTCAAAAACTtttacataccataaaattcacctgttttaagtgcacaatttagtgtcatttCTATTTTTTATTTTCGgtatgcttttctttttgtaactttgttaggtgcatgtttatctttataaaagaaaagccttccttcttttcaaatatgagagtttaaagttgtaagtttctctctatacacagcctgagcaccatcccacaaattttcaatatagagtatgttcattgttacattataaaccttctcatttctcttAAACCATGAGCATATAAATAACATATAGATTATATAAAGACTATGGATACAAATGTTAATCATGCAATTTTGTCAACTAGTTATAATTACATATACAGTAACATTACTTTGGTGATATGTAAACCAAAATGTAAACAAAACTTGAAAGCAAACAGAAAATATCATATGCAAAAACTTGTACACACTTGTTCTTCATACAGTTTGT
>gene=chr20_145381-146381; species=bosTau
-----------------------------------------------------taCATTTTAC-----CTGTGTGAAA--TACAATGTcatttctattttttaattttaatatgcccttttcccta--acattgttagatgagtgtttatctcttt-tatttttagtctttctt-----catacatgagaatttaaagctata-attcccctctctacaaagcactAACAATATC---CAAATTTGTAGCAGATAGTATGTTTATTATTATATTAAAAACCTTCTCACTTTTCTTAGA-TAAGAGTACATAAATAGAACCTAGATTACATAAAGACTATAGGGACAAATgCTGACCATGAAATTTTCTCAATTAATTGTAATGACAAATACAGTAATACTGCTTT-GTGCTATG--------------------------------------------------------------------------------------
>gene=chr20_145381-146381; species=calJac
--------------------------------------------------------------------------------------------------------------------------------------------------------------------------------------------------------------------------------------------------------------------------------------------------------------------------------------------------------------------------------------------------------------------------------------------------------------------------------------------------------------------
>gene=chr20_145381-146381; species=canFam
atatattcattaatgtttttttccacttttttt-caaacaatttcacatgatataaaattcac-tgttttagatg-----tataatgtaatttctatttgttggttttaatatgctcttcttttct----aactttaggtga-tgcttatctctct-taagactttcttcactt-----caaatatgagtatttaaagctataaatttccttctatacacagctctagcagcgtcccataaatttttggcatatagta-attcattatcaCGTTATGAACCTTCTCACTTTTCTTAGA-T--GAGTACA-------ATCTCAA-TGATATGAAGACAATGGAGGCAAATGGGGACCATGTGATTTTCTCAATTAATTATAAGTACATATACAGTATGATTACTTTGATGATATATAAACCAAA-T-CAAACACAACCTGAAAACAAACAAAAAATATCATACACAGAAACTTTTACATACTTGTTTCTCATATGG-TTTT
>gene=chr20_145381-146381; species=equCab
atatcttcattaatgtccttctctacttgctttacaggcagtttcacatgccataaaattcac-----ctaagtgtaggctataatgttatttctatttttcatttttaatatgcttttctttttg----tttgttaggtga-tgtttatctgtct-tatttttagccttattt-----caaatatgagcatttaaaggtataaatgtccctctacacacagttttagcaatatcccacaagtttttgatacatagtatattcagtattatGTTATGAACATTCTCACCTTTCTTACA-TAAGAGTACATAAATAGATCCTAGTTTATATGAAGACTATGGTGACGAATGTTGACCACACAATTTTTTCAATTAATTATAATTACATACACAGTAAGTTTACTTTAATGATACATAAACCAAAAT-CAAATAAAACTTGAAAACAAACAGAAAATATCATACACAGAAGCTTGTACATACTTGTCCTTCATACAATTTGT
>gene=chr20_145381-146381; species=gorGor
--------------------------------------------------------------------------------------------------------------------------------------------------------------------------------------------------------------------------------------------------------------------------------------------------------------------------------------------------------------------------------------------------------------------------------------------------------------------------------------------------------------------
>gene=chr20_145381-146381; species=panTro
ATATCTTCACTAATGTT---TTTTTCTTGTTTTTCAAAAACTtttacataccataaaattcacctgttttaagtgcacaatttagtgTCATTTCTATTTTTTATTttcggtatgcttttctttttgtaactttgttaggtgcatgtttatctttataaaagaaaagccttccttcttttcaaatatgagcgtttaaagttataagtttctctctatacacagcctgagcaccatcccacaaattttcaatatagagtatgttcattgttacattataaaccttctcatttctcttAAACCATGAGCATATAAATAACATATAGATTATATAAAGACTATGGATACAAATGTTAATCATGCAATTTTGTCAACTAGTTATAATTACATATACAGTAACATTACTTTGGTGATATGTAAACCAAAATGTAAACAAAACTTGAAAGCAAACAGAAAACATCATATGCAAAAACTTGTACACACTTGTTCTTCATACAGTTTGT
>gene=chr20_145381-146381; species=papHam
ATATCTTCACTAATGTTCTTTTTTTCTTGTTTTTCAAAAACTtttgcataccataaaatttacctgttttaagtgcacaatttagtgTCATTTCTATTTTTTATTTTCGGTATACTTTTCTTTTTGTAACTTTGTTAGGCACATGTTTATCTTTATAAAAGAAAAGCCTTCCTTCTT---------------------TTAT--GTTCCTCTCTATATACAGATTGAGCACCACCCCACAAATTTTCATTATAGAGTATGTTCATTGTTATATTATAAACCTCCTCATTTCTCTTAAA-CATGAGCATATAAATAACATAGAGATTATATAAAGACTATGGATATAAACGTTAATCATGCAATTTTCTCAACTAATTATAGTTACATATACAGTAACATTACTTTGGTGATATGTAAACCAAAATGTAAACAAAATTTGAAAGCAAACAGAAAACATCATATGCAAAAACTTGTACACACTTGTTTTTCATACAATTTGT
>gene=chr20_145381-146381; species=ponAbe
ATATCTTCAC-----TT---TTTTTCTTGTTTTTCAAAAACTtttacataccataaaattcacctgttttaagtgcacaatttagtgTCATTTGTATTTTTTATTttcggtatgcttttctttttgtaactttgttaggtgcatgtttatctttataaaagaaaagccttccttcttttcaaatatgagcatttaaagttat--gtttctctctatacacagcctgagcaccatcccacaaattttcagtatagagtatgttcattgttatattataaaccttctcatttctcttAAACCATGAGCATATAAATAACGTATAGATTATATAAAGACTATGGATACAAATGTTAATCATGCAATTTTGTCAACTAATTATAATTACATATACAGTAACATTACTTTGGTGATATGTAAACCAAAATGTAAACAAAACTTGAAAGCAAACAGAAAACATCATATGCAAAAAGGTGTACACACTTGTTCTTCATACAGTTTGT
>gene=chr20_145381-146381; species=rheMac
ATATCTTCACTAATGTTCTTTTTTTCTTGTTTTTCAAAAACTtttgcataccataaaattcacctgttttaagtgcacaatttagtgTCATTTCTATTTTTTATTTTCGGTATACTTTTCTTTTTGTAACTTTGTTAGGCACATGTTTATCTTTATAAAAGAAAAGCCTTCCTTCTT---------------------TTAT--GTTCCTCTCTATATACAGATTGAGCACCACCCCACAAATTTTCATTATAGAGTATGTTCATTGTTATATTATAAACCTTCTCATTTCTCTTAAA-CATGAGCATATAAATAACATAGAGATTATATAAAGACTATGGATATAAATGTTA---ATGCAATTTTCTCAACTAATTATAGTTACATATACAGTAACATTACTTTGGTGGTATGTAAACCAAAATGTAAACAAAACTTGAAAGCAAACAGAAAACATCATATGCAAAAACTTGTACACACTTGTTTTTCATACAGTTTGC
>gene=chr20_146042-147042; species=hg19
ttttagaagaaaacagacttttaactaaatgcattcatgtctcttaaaatttagttctatcattttaatttttttcattttattacagaccagtttaaactttgtcagaaccCCATTAGGGCCCATGTATCCATTTAACAACAAAATTCTGTAATTCTTAAATTCTCAAATTCATAATTTATATAACCACTGATACCCAATTGGTAGTAGTCTTCTGAGGAATGTTTCTATTCCATTATTCCTTGTCTTCTCTAATCACTCTCTGAATCTAAACTTCTCTTTAGTTTTTTTTCCCTATAATTAGATGTTGAGGTGTTTGGCTTACTTATCTTCTTTATTAGAATAAATAATATGTATCCCATCCCTAATGATTAGCACTTTGTCAATTTTTATATGTTTATGACAGGTGGACTCACTCTTATTCTAAACTCTGATATTAGTGATATCCAATGCCCCATTCAGAGACCATTAAATTAAAAATGCACTTATTACTTCTGGGA
>gene=chr20_146042-147042; species=bosTau
--------------------------------------------------------------------------------------------------------------------------------------------------------------------------------------------------------------------------------------------------------------------------------------------------------------------------------------------------------------------------------------------------------------------------------------------------------------------------------------------------------------------
>gene=chr20_146042-147042; species=calJac
--------------------------------------------------------------------------------------------------------------------------------------------------------------------------------------------------------------------------------------------------------------------------------------------------------------------------------------------------------------------------------------------------------------------------------------------------------------------------------------------------------------------
>gene=chr20_146042-147042; species=canFam
TAGTAGAAAAGGACAGATTTTTAACTAAATTCATTCAGATTTCTTAAAATCTCATTGCATTATTCTAGTTTTGTTCATTTCATTACAGACTGGCTCAAACTTTATCCCAAGTACATTGGGACCCATCAATACACTCGAGAATTCAATACACCAGTTCTTAAATTCTTAAAATCAAAATTTGTATAATTACTGA--------------TAGTCTTCTGAC--ATGTACCTATTCCATCATGCTTTATCTTCTATAATGACTCTCTGAGTCTGAATGTCCTTCCAGTTTTTTTTTTCTGTAGTTAGGTATGAAGGTGTCT-GTTTACTTGTCTC------CTTAATAAGTAATGTGTATTGCATTCTTAATGGTTAGTGTTTTGTCATTTTTTATCTGCTTGTGACAGATGGACTCAGTCTTTTCTTGAACTCTGATAA---TAAT--CCAATGCCCCATTTAAAAACCATAAGGTC--AAATACACTCAACAGTTTTTGGA
>gene=chr20_146042-147042; species=equCab
tattaaaaaaggacagattcttaactaaattcattcagatttctttgaatatcattgcattatcccagtttttctcattttattacagactggtttaaactttatcctaactacactgggacccatgaatccatttaagaaTTCAATTCTCTAGTG-TTAAATTCTCAAATTCATAATGTATATAATTGCTGATAGTCGGTGGGCAACAGTTTCCTGGG--ATGCATCTATTCCATTATGCCTTGTCTTCCATAATCA--CTCTGAATCTACACTTCCCTTCACT-CTTGTTTTCCTTAGTTACGTGTGGAGGCATTT-GTTTAATTGTCTTCTCCATCTTAATAAATCATGGATATTGTATTCCTAAAGATTA--GTTTTGTCGTTTTCCATCTGCTTGTGACAGATGGACTCAGTCTTTTCTTGAACTCTGATAATAGTGAT-ATCAATGCCTCATCCAAAGACAATTATGTC-AAAATGCATTCAATATTTCTGGAA
>gene=chr20_146042-147042; species=gorGor
-------------------------------------------TTAAAATTTTGTTCTATCATTCTAATTTTTTTCATTTTATTACAGACCAGTTTAAACTTTGTCAGAACCCCATTAGGGCCCATG-ATCCATTTAACAACAAAATTCTGTAATTCTTAAATTCTCAAATT-ATAATTTATACAACCACTGATACCCAATTGGTAGTAGTCTTCTGAGGAATGTTTCTATTCCATTATTCCTTGTCTTCTCTAATCACTCTCTGAATTTAAACTTCTCTTTAGTTTTTTTTCCCTATAATTAGATGTTGAGGTGTTTGGCTTACTTATCTTCTTTATTAGAATAAATAATATGTATCCCATCCCTAATGATTAGCACTTTGTCAATTTTTATATGTTTATGACAGGTGGACTCACTCTTATTCTAAACTCTGATATTAGTGATATCCAATGCCCCATTCAGAGACCATTAAATTAAAAATTCACTTATTACTTCTGGGA
>gene=chr20_146042-147042; species=panTro
TATTAGAAGAAAACAGACTTTTAACTAAATGCATTCATGTCTCTTAAAATTTTGTTCTATCATTCTAATTTTTTTCTTTTTATTACAGACCAGTTTAAACTTTGTCAGAACCCCATTAGGGCCCATGTATCCATTTAACAACAAAATTCTGTAATTCTTAAATTCTCAAATTCATAATTTATATAACCACTGATACCCAGTTGGTAGTAGTCTTCTGAGGAATGTTTCTATTCCATTATTCCTTGTCTTCTCTCATCACTCTCTGAATCTAAACTTCTCTTTAGCTTTTTTTCCCTATAATTAGATGTTGAGGTGTGTGGCTTACTTATCTTCTTTATTAGAATAAATAATATGTATCCCATCCCTAATGATTAGCACTTTGTCCATTTTTATATGTTTATGACAGGTGGACTCACTCTTATTCTAAACTCTGATATTAGTGATATCCAATGCCCCATTCAGAGACCATTACATTAAAAACGCACTTATTACTTCTGGGA
>gene=chr20_146042-147042; species=papHam
tattagaagaaaacagacttttaactaaatgcattcctgtctcttaaaattttgttctaccattctaatttttttcattttgttacagaccagtgtaaactttgtcagaaccccatta-ggcccatgtatccatttaacaacAAAATTCTGTAATTTTTAAATTCTCAAACTCATAATTTATATGACCACTGCTACCCAATTGGTAGTAGTCTTCTGAGGAATGTTTCCATTCCGTTATTTCTTGTCTTTTCTAATCACTCTCTGAATCTAAATTTCTCCTTAG-TTTTTTTCCCTATAATTAGATGTTGAGGTGTTT-GCTTACTTGTCTTCTTTATTATAATAAATAATGTGTATCCCATCCCTAATGATTAGCACTTTGTCAATTTTTATATATTTATGACAGGTGGACTCACTCTTATTCTAAACTCTGATATTAGTGATATCCAATGCCCCATTTGGAGACCATTACATTAAAAATGCACTTATTAGTTCTGGGA
>gene=chr20_146042-147042; species=ponAbe
tattagaagaaaacagacttttaactaaatgcattcatgtctcttaaaattttgttctatcattctaatttttttcattttgttacagaccagtttaaactttgtcagaaccccattagggcccatgtatccatttaagaacAAAATTCTGTAATTCTTAAATTCTCAAATTCATAATTTATATAACCACTGATACCCAATTGGTAGTAGTCTTCTGAGGAATGTTTCTATTCCATTATTCCTTGTCTTCTGTAATCACTCTCTGAATCTAAACTTCTCTTTAG-TTTTTTTCCCCATAATTAGATGTTGAGGTGTTT-GCTTACTTATCTTCTTTATTAGAATAAATAATATGTATCCCATCCCTAATGATTAGCACTTTGTCAATTTTTATATGTTTATGACAGGTGGACTCACTCTTATTCTAAACTCTGATATTAGTGATATCCAATGCCCCATTCGGAGACCATTAAATTAAAAATGCACTTATTACTTCTGGGA
>gene=chr20_146042-147042; species=rheMac
TATTAGAAGAAAACAGACTTTTAACTAAATGCATTCCTGTCTCTTAAAATTTTGTTCTACCATTCTAATTTTTTTCATTTTGTTACAGACCAGTGTAAACTTTGTCAGAACCCCATTAGGGCCCATGTATCCATTTAACAACAAAATTCTGTAATTTTTAAATTCTCAAACTCATAATTTATATGACCACTGCTACCCAATTGGTAGTAGTCTTCTGAGGAATGTTTCCATTCCGTTATTTCTTGTCTTTTCTAATCACTCTCTGAATCTAAATTTCTCCTTAG-TTTTTTTCCCTATAATTAGATGTTGAGGTGTTT-GCTTACTTGTCttttttattataataaataatGTGTATCCCATCCCTAATGATTAGCACTTTGTCAATTTTTATATATTTATGACAGGTGGACTCACTCTTATTCTAAACTCTGATATTAGTGATATCCAATGCCCCATTTGGAGACCATTACATTAAAAATGCACTTATTAGTTCTGGGA
>gene=chr20_170185-171185; species=hg19
CACCTACATCCCCAAATATGGAGCTCACAGTCCCAGAATGTTCCACCATATCATCCCTCCTCCCCCTTCCTCAGGATATGCGCCCCTAGAGAGCAGGAACTATGACTTTCCGTCTGAGCTTCCAACCCATTTGGGTCAAGGTTGGTTGGTCGTGGGCCTTGGGTTGTGTGGGATAATCCTGTCTTATTCCTATTGTTCCAATGTTCCATCCGGCTACTGCTGCCTCTAACAAAACTAACCCAGTTTGGAAGATAAATTAAGTCATTAGTCGACACAGAAGCATATTCAACAATAATTTTTTTAATGTATAAAGCTTCCAGATAGTCATTCTAGGAGTAAGATTGCTTTTAGGTTTGGCTAGATAAATTGATATTATTTGAGAGTTTCCCATAAAGACTTGTCCATCTAGTAGAGCAAAATTCAACAACTGAAAGTTTTCAAAAGATCAAATCTCCTTAGCACAGCACTCAACTTATTATAAACTGGTCTCTGCTCTCCTC
>gene=chr20_170185-171185; species=bosTau
CACTTTCATTCCCAAATATGGAGTTCACAGTCACCAAATGTTTCATCACATCACATTTACTCCCCCTTCCTCAGGATATGAGCTGCCAGAGAACAAGAACAGTGATTTTCCACCTGGGCCATCAGCCCACTTGGGTCGAAGTGGGTTGGCTACACATCTTGGTTTGTGTGGGTCAGTCCTAGTTCATTCCTTCTCTTCCAATGTCCCATCCAACTGGTACCACCTCTCACAAAGGTAATTCA-TCTGGAA----AGTTGAATCATTAACGAACAC--AAGCATGT-----aaTAATTTTTTTAATGTATGAAACTTTCAGAAAATTCTCT-AAGAGAAAGATTGCGTTTAGGCTTGACTAGATGAATTGATGTTATTTC--AGTTTCCCATAATGTCTTACCCATCCAGTAAAGCTCAATTCCACAACTAAAATCTTTC-AAAGATCAAGTCTCATTAGTATGGTGTTCAACTCACTCTGAACTGGTTCCCACTCTCCTC
>gene=chr20_170185-171185; species=calJac
CACCTACATCCCCAAATATGGAGCTCACAGTCACAGAATGTTCCACCATATCATCCTTCCTCCCCCTTCCTCACAACATGTGCTCCTAGAGAGCAGGAACTGTGACTTTCCATCTGAACTTTCACCCCATTTGGGTCAAGGTTGGTTGGTCATGTGTCCTGCTTTGTGTGGGATAATCCTGTCTTACTCCTGTTGTTTCAATGTTCCATCCAGCTAGTGCTGCCTCTCACAAAAGAAACCCAGTTTGAAGGTTAAATTAAGTCATTAGTCGACACAGAAGCACATTCAATAACAATTTTTTAAATGTATAAGGCTTCTAGATAGTCATTCTAGGAGTAAGATTGCTTTTAGGTTTGGCTAGATAAATTGATATTATTTGAGAGTTTCCCATAAAGACTTGTCCATCTAGTAGAGCAAAATTCAACAACCAAAATTTTTCGGAAGATCAAATCTCTTTAGCACAGCATTCAACTTACTATAAACTGGTCCCTGCTCTCCTC
>gene=chr20_170185-171185; species=canFam
CACCTTCATTCCCATATATGGAGTTTACAATCACAGAATGTTCCATCACCTCACACCTACTCTTCTTTATTCAGGATGAGAGCTCCCAGAAAGGAGGAATATTGATTTTCCACTTGGGCCATCAGCCTAATTGGATCAAGGCTggttggtcatgtgttctggtttgtgtgagtcagtcctagtttattcctcttgtttcaatgtcccatcaagctaacaccacctctcacaaaagttaccca-tttggaagatTCATTAAATCATGAACTGAC----ATACATATCCaataataattttttaatt-tatGAAATTTCCAGAAAGTCATCT-GGGAGTAAGATAGCTTTTAGGTTTGGCTAGGTAAATTGATATTATTTCAAAGTCTCCCATAAAGTCTTCC----CCGGTACAGCTCAATTCTACAAATGAAGTCTTTCAAAAGATCATATCTCTTTAGCACAGTATCCAACTCATTATGAACTGGTCCCTGCTCACCTC
>gene=chr20_170185-171185; species=equCab
CACCTTCATTCCCACATATGGAGTTCACGGTCACAGAATGTTCCATCACATCACACCTACTCTtccttcctcagaatgtgagctcccagagagtaggaacaatgactttccacctGGTCCATCAGCCCATTTTGGTCAAGGTTGATCgatcatatgtcctgttttgcgtgggatggtcctagtttattcccatttttccaatgtcccatccagctagtgccacctttcacaaaagtaatctg-tttggaAAAGTAATTAAATCATTAACTGACACATGACAATATCCACTATTAATCTTTTTAATGTATGAAACTTTCAGAAAAACATCT-AGGAGTAAGATTGCTCTTAGGTTTGGCTAGATAAACTGATATTATTTCAGAGTTTCCCATTAAGTCTTACTCATCCAGTACTGCTCAGTTCTATAACCGAAGTCCTTCAAAAGATCAAATTTCTTTAGCACAGTGTTCAATTCATTacgaactggtccctgcttacctc
>gene=chr20_170185-171185; species=gorGor
CACCTACATCCCCAAATATGGAGCTCACAGTCACAGAATGTTCCACCATATCATCCCTCCTCCCCTTTCCTCAGGATGTGCGCCCCTAGAGAGCAGGAACTATGACTTTCCGTCTGAGCTTTCAACCCATTTGGGTCAAGGTTGGTTGGTCGTGGGCCCTGGGTTGTGTGGGATAATCCTGTCTTATTCCTATTGTTCCAATGTTCCATCCGGCTACTGCAGCCTCTAACAAAACTAACCCAGTTTGGAAGATAAATTAAGTCATTAGTCAACACAGAAGCATATTCAACAATAATTTTTTTAA-GTATAAAGCTTCTAGATAGTCATTCTAGGACTAAGATTGCTTTTAGGTTTGGCTAGATAAATTGATATTATTTGAGAGTTTCCCATAAAGACTTGTCCATCTAGTAGAGCAAAATTCAACAACTGAAAGTCTTCAAAAGATCAAATCTCCTTAGCGCAGCACTCAACTTATTATAAACTGGTCTCTGCTCTCCTC
>gene=chr20_170185-171185; species=panTro
--------------------------------------------------------------------------------------------------------------------------------------------------------------------------------------------------------------------------------------------------------------------------------------------------------------------------------------------------------------------------------------------------------------------------------------------------------------------------------------------------------------------
>gene=chr20_170185-171185; species=papHam
CACCTACATCCCCAAATATGGAGCTCACAGTCACAGAATGTTCCACCATATCTTCCTTCCTCCCCCTTCTTCAGGATGTGCACCCCTAGAGAGCAGGAACTATGACTTTCCATCTGAGCTTTCAACCCATTTGGGTCAAGGTTGGTTGGTCATGTGCCCTGGTTTGTGTGGGATAATCCTGTCTTATTCCTACTGTTCCAATGTTCCATCCATCTAGTGCTGCCTCTCGCAAAAGTAACCCAGTTTGGAAGATAAACTAAGTCATTAGCTGACACAGAAGCACATTCAATAATAATTTTTTT-ATGTATAAAACTTCTAGATAGTCATTCTAGGAGTAAGATTGCTTTTAGGTTTGGCCAGATAAATTGATACTATTTGAAAGTTTCCCATAAAGACTTGTCCTTCTAGTAGAGCAAAATTCAACAACTGAAATTCTTCAAAAGATCAAATCTCCTTAGCACAGCATTCAATTTATTATAAACTGGTCTCTGCTCTCCTC
>gene=chr20_170185-171185; species=ponAbe
CACCTACATCCCCAAATATGGAGCTCACAGTCACAGAGTGTTCCACCATATCATCCCTCCTCCCCCTTCCTCAGGATGTGCGCCCCTAGAGAGCAGGAACTATGACTTTCCGTCTAAGCTTTCAACCCATTTGGGTCAAGGTTggttggtcgtgggccctgggttgtgtgggataatcctgtcttattcctattgttccagtgttccatctggctactgctgcctctcacaaaactaacccagtttggaagataaattaAGTCATTAGTCGACACAGAAGCATATTCAACAATAATGTTTTTAATGTATAAAGCTTCTAGATAGTCATTCTAGGAGTAAGATTGCTTTTAGGTTTGGCTAGATAAATTGATATTATTTGAGAGTTTCCCATAAAGACTTGTCCATCTAGTAGAGCAAAATTCAACAACTGAAATTCTTCAAAAGATCAAATCTCCTTAGCACAGCACTCAACTTATTATAAACTGGTCTCTGCTCTCCTC
>gene=chr20_170185-171185; species=rheMac
CACCTACATCCCCAAATATGGAGCTCACAGTCACAGAATGTTCCACCATATCTTCCTTCCTCCCCCTTCCTCAGGATGTGCACCCCTAGAGAGCAGGAACTATGACTTTCCATCTGAGCTTTCAACCCATTTGGGTCAAGGTTGGTTGGTCATGTGCCCTGGTTTGTGTGGGATAATCCTGTCTTATTCCTACTGTTCCAATGTTCCATCCATCTAGTGCTGCCTCTCACAAAAGTAACCCAGTTTGGAAGATAAACTAAGTCATTAGTTGACACAGAAGCACATTCAATAATAATTTTTTT-ATGTATAAGACTTCTAGATAGTCATTCTAGGAGTAAGATTGCTTTTAGGTTTGGCCAGATAAATTGATACTATTTGAAAGTTTCCCATAAAGACTTGTCCATCTAGTAGAGCAAAATTCAACAACTGAAATTCTTCAAAAGATCAAATCTCCTTAGCACAGCATTCAATTTATTATAAACTGGTCTCTGCTCTCCTC
>gene=chr20_170170-171170; species=hg19
CACCTACATCCCCAAATATGGAGCTCACAGTCCCAGAATGTTCCACCATATCATCCCTCCTCCCCCTTCCTCAGGATATGCGCCCCTAGAGAGCAGGAACTATGACTTTCCGTCTGAGCTTCCAACCCATTTGGGTCAAGGTTGGTTGGTCGTGGGCCTTGGGTTGTGTGGGATAATCCTGTCTTATTCCTATTGTTCCAATGTTCCATCCGGCTACTGCTGCCTCTAACAAAACTAACCCAGTTTGGAAGATAAATTAAGTCATTAGTCGACACAGAAGCATATTCAACAATAATTTTTTTAATGTATAAAGCTTCCAGATAGTCATTCTAGGAGTAAGATTGCTTTTAGGTTTGGCTAGATAAATTGATATTATTTGAGAGTTTCCCATAAAGACTTGTCCATCTAGTAGAGCAAAATTCAACAACTGAAAGTTTTCAAAAGATCAAATCTCCTTAGCACAGCACTCAACTTATTATAAACTGGTCTCTGCTCTCCTC
>gene=chr20_170170-171170; species=bosTau
CACTTTCATTCCCAAATATGGAGTTCACAGTCACCAAATGTTTCATCACATCACATTTACTCCCCCTTCCTCAGGATATGAGCTGCCAGAGAACAAGAACAGTGATTTTCCACCTGGGCCATCAGCCCACTTGGGTCGAAGTGGGTTGGCTACACATCTTGGTTTGTGTGGGTCAGTCCTAGTTCATTCCTTCTCTTCCAATGTCCCATCCAACTGGTACCACCTCTCACAAAGGTAATTCA-TCTGGAA----AGTTGAATCATTAACGAACAC--AAGCATGT-----aaTAATTTTTTTAATGTATGAAACTTTCAGAAAATTCTCT-AAGAGAAAGATTGCGTTTAGGCTTGACTAGATGAATTGATGTTATTTC--AGTTTCCCATAATGTCTTACCCATCCAGTAAAGCTCAATTCCACAACTAAAATCTTTC-AAAGATCAAGTCTCATTAGTATGGTGTTCAACTCACTCTGAACTGGTTCCCACTCTCCTC
>gene=chr20_170170-171170; species=calJac
CACCTACATCCCCAAATATGGAGCTCACAGTCACAGAATGTTCCACCATATCATCCTTCCTCCCCCTTCCTCACAACATGTGCTCCTAGAGAGCAGGAACTGTGACTTTCCATCTGAACTTTCACCCCATTTGGGTCAAGGTTGGTTGGTCATGTGTCCTGCTTTGTGTGGGATAATCCTGTCTTACTCCTGTTGTTTCAATGTTCCATCCAGCTAGTGCTGCCTCTCACAAAAGAAACCCAGTTTGAAGGTTAAATTAAGTCATTAGTCGACACAGAAGCACATTCAATAACAATTTTTTAAATGTATAAGGCTTCTAGATAGTCATTCTAGGAGTAAGATTGCTTTTAGGTTTGGCTAGATAAATTGATATTATTTGAGAGTTTCCCATAAAGACTTGTCCATCTAGTAGAGCAAAATTCAACAACCAAAATTTTTCGGAAGATCAAATCTCTTTAGCACAGCATTCAACTTACTATAAACTGGTCCCTGCTCTCCTC
>gene=chr20_170170-171170; species=canFam
CACCTTCATTCCCATATATGGAGTTTACAATCACAGAATGTTCCATCACCTCACACCTACTCTTCTTTATTCAGGATGAGAGCTCCCAGAAAGGAGGAATATTGATTTTCCACTTGGGCCATCAGCCTAATTGGATCAAGGCTggttggtcatgtgttctggtttgtgtgagtcagtcctagtttattcctcttgtttcaatgtcccatcaagctaacaccacctctcacaaaagttaccca-tttggaagatTCATTAAATCATGAACTGAC----ATACATATCCaataataattttttaatt-tatGAAATTTCCAGAAAGTCATCT-GGGAGTAAGATAGCTTTTAGGTTTGGCTAGGTAAATTGATATTATTTCAAAGTCTCCCATAAAGTCTTCC----CCGGTACAGCTCAATTCTACAAATGAAGTCTTTCAAAAGATCATATCTCTTTAGCACAGTATCCAACTCATTATGAACTGGTCCCTGCTCACCTC
>gene=chr20_170170-171170; species=equCab
CACCTTCATTCCCACATATGGAGTTCACGGTCACAGAATGTTCCATCACATCACACCTACTCTtccttcctcagaatgtgagctcccagagagtaggaacaatgactttccacctGGTCCATCAGCCCATTTTGGTCAAGGTTGATCgatcatatgtcctgttttgcgtgggatggtcctagtttattcccatttttccaatgtcccatccagctagtgccacctttcacaaaagtaatctg-tttggaAAAGTAATTAAATCATTAACTGACACATGACAATATCCACTATTAATCTTTTTAATGTATGAAACTTTCAGAAAAACATCT-AGGAGTAAGATTGCTCTTAGGTTTGGCTAGATAAACTGATATTATTTCAGAGTTTCCCATTAAGTCTTACTCATCCAGTACTGCTCAGTTCTATAACCGAAGTCCTTCAAAAGATCAAATTTCTTTAGCACAGTGTTCAATTCATTacgaactggtccctgcttacctc
>gene=chr20_170170-171170; species=gorGor
CACCTACATCCCCAAATATGGAGCTCACAGTCACAGAATGTTCCACCATATCATCCCTCCTCCCCTTTCCTCAGGATGTGCGCCCCTAGAGAGCAGGAACTATGACTTTCCGTCTGAGCTTTCAACCCATTTGGGTCAAGGTTGGTTGGTCGTGGGCCCTGGGTTGTGTGGGATAATCCTGTCTTATTCCTATTGTTCCAATGTTCCATCCGGCTACTGCAGCCTCTAACAAAACTAACCCAGTTTGGAAGATAAATTAAGTCATTAGTCAACACAGAAGCATATTCAACAATAATTTTTTTAA-GTATAAAGCTTCTAGATAGTCATTCTAGGACTAAGATTGCTTTTAGGTTTGGCTAGATAAATTGATATTATTTGAGAGTTTCCCATAAAGACTTGTCCATCTAGTAGAGCAAAATTCAACAACTGAAAGTCTTCAAAAGATCAAATCTCCTTAGCGCAGCACTCAACTTATTATAAACTGGTCTCTGCTCTCCTC
>gene=chr20_170170-171170; species=panTro
--------------------------------------------------------------------------------------------------------------------------------------------------------------------------------------------------------------------------------------------------------------------------------------------------------------------------------------------------------------------------------------------------------------------------------------------------------------------------------------------------------------------
>gene=chr20_170170-171170; species=papHam
CACCTACATCCCCAAATATGGAGCTCACAGTCACAGAATGTTCCACCATATCTTCCTTCCTCCCCCTTCTTCAGGATGTGCACCCCTAGAGAGCAGGAACTATGACTTTCCATCTGAGCTTTCAACCCATTTGGGTCAAGGTTGGTTGGTCATGTGCCCTGGTTTGTGTGGGATAATCCTGTCTTATTCCTACTGTTCCAATGTTCCATCCATCTAGTGCTGCCTCTCGCAAAAGTAACCCAGTTTGGAAGATAAACTAAGTCATTAGCTGACACAGAAGCACATTCAATAATAATTTTTTT-ATGTATAAAACTTCTAGATAGTCATTCTAGGAGTAAGATTGCTTTTAGGTTTGGCCAGATAAATTGATACTATTTGAAAGTTTCCCATAAAGACTTGTCCTTCTAGTAGAGCAAAATTCAACAACTGAAATTCTTCAAAAGATCAAATCTCCTTAGCACAGCATTCAATTTATTATAAACTGGTCTCTGCTCTCCTC
>gene=chr20_170170-171170; species=ponAbe
CACCTACATCCCCAAATATGGAGCTCACAGTCACAGAGTGTTCCACCATATCATCCCTCCTCCCCCTTCCTCAGGATGTGCGCCCCTAGAGAGCAGGAACTATGACTTTCCGTCTAAGCTTTCAACCCATTTGGGTCAAGGTTggttggtcgtgggccctgggttgtgtgggataatcctgtcttattcctattgttccagtgttccatctggctactgctgcctctcacaaaactaacccagtttggaagataaattaAGTCATTAGTCGACACAGAAGCATATTCAACAATAATGTTTTTAATGTATAAAGCTTCTAGATAGTCATTCTAGGAGTAAGATTGCTTTTAGGTTTGGCTAGATAAATTGATATTATTTGAGAGTTTCCCATAAAGACTTGTCCATCTAGTAGAGCAAAATTCAACAACTGAAATTCTTCAAAAGATCAAATCTCCTTAGCACAGCACTCAACTTATTATAAACTGGTCTCTGCTCTCCTC
>gene=chr20_170170-171170; species=rheMac
CACCTACATCCCCAAATATGGAGCTCACAGTCACAGAATGTTCCACCATATCTTCCTTCCTCCCCCTTCCTCAGGATGTGCACCCCTAGAGAGCAGGAACTATGACTTTCCATCTGAGCTTTCAACCCATTTGGGTCAAGGTTGGTTGGTCATGTGCCCTGGTTTGTGTGGGATAATCCTGTCTTATTCCTACTGTTCCAATGTTCCATCCATCTAGTGCTGCCTCTCACAAAAGTAACCCAGTTTGGAAGATAAACTAAGTCATTAGTTGACACAGAAGCACATTCAATAATAATTTTTTT-ATGTATAAGACTTCTAGATAGTCATTCTAGGAGTAAGATTGCTTTTAGGTTTGGCCAGATAAATTGATACTATTTGAAAGTTTCCCATAAAGACTTGTCCATCTAGTAGAGCAAAATTCAACAACTGAAATTCTTCAAAAGATCAAATCTCCTTAGCACAGCATTCAATTTATTATAAACTGGTCTCTGCTCTCCTC
>gene=chr20_170322-171322; species=hg19
CACCTACATCCCCAAATATGGAGCTCACAGTCCCAGAATGTTCCACCATATCATCCCTCCTCCCCCTTCCTCAGGATATGCGCCCCTAGAGAGCAGGAACTATGACTTTCCGTCTGAGCTTCCAACCCATTTGGGTCAAGGTTGGTTGGTCGTGGGCCTTGGGTTGTGTGGGATAATCCTGTCTTATTCCTATTGTTCCAATGTTCCATCCGGCTACTGCTGCCTCTAACAAAACTAACCCAGTTTGGAAGATAAATTAAGTCATTAGTCGACACAGAAGCATATTCAACAATAATTTTTTTAATGTATAAAGCTTCCAGATAGTCATTCTAGGAGTAAGATTGCTTTTAGGTTTGGCTAGATAAATTGATATTATTTGAGAGTTTCCCATAAAGACTTGTCCATCTAGTAGAGCAAAATTCAACAACTGAAAGTTTTCAAAAGATCAAATCTCCTTAGCACAGCACTCAACTTATTATAAACTGGTCTCTGCTCTCCTC
>gene=chr20_170322-171322; species=bosTau
CACTTTCATTCCCAAATATGGAGTTCACAGTCACCAAATGTTTCATCACATCACATTTACTCCCCCTTCCTCAGGATATGAGCTGCCAGAGAACAAGAACAGTGATTTTCCACCTGGGCCATCAGCCCACTTGGGTCGAAGTGGGTTGGCTACACATCTTGGTTTGTGTGGGTCAGTCCTAGTTCATTCCTTCTCTTCCAATGTCCCATCCAACTGGTACCACCTCTCACAAAGGTAATTCA-TCTGGAA----AGTTGAATCATTAACGAACAC--AAGCATGT-----aaTAATTTTTTTAATGTATGAAACTTTCAGAAAATTCTCT-AAGAGAAAGATTGCGTTTAGGCTTGACTAGATGAATTGATGTTATTTC--AGTTTCCCATAATGTCTTACCCATCCAGTAAAGCTCAATTCCACAACTAAAATCTTTC-AAAGATCAAGTCTCATTAGTATGGTGTTCAACTCACTCTGAACTGGTTCCCACTCTCCTC
>gene=chr20_170322-171322; species=calJac
CACCTACATCCCCAAATATGGAGCTCACAGTCACAGAATGTTCCACCATATCATCCTTCCTCCCCCTTCCTCACAACATGTGCTCCTAGAGAGCAGGAACTGTGACTTTCCATCTGAACTTTCACCCCATTTGGGTCAAGGTTGGTTGGTCATGTGTCCTGCTTTGTGTGGGATAATCCTGTCTTACTCCTGTTGTTTCAATGTTCCATCCAGCTAGTGCTGCCTCTCACAAAAGAAACCCAGTTTGAAGGTTAAATTAAGTCATTAGTCGACACAGAAGCACATTCAATAACAATTTTTTAAATGTATAAGGCTTCTAGATAGTCATTCTAGGAGTAAGATTGCTTTTAGGTTTGGCTAGATAAATTGATATTATTTGAGAGTTTCCCATAAAGACTTGTCCATCTAGTAGAGCAAAATTCAACAACCAAAATTTTTCGGAAGATCAAATCTCTTTAGCACAGCATTCAACTTACTATAAACTGGTCCCTGCTCTCCTC
>gene=chr20_170322-171322; species=canFam
CACCTTCATTCCCATATATGGAGTTTACAATCACAGAATGTTCCATCACCTCACACCTACTCTTCTTTATTCAGGATGAGAGCTCCCAGAAAGGAGGAATATTGATTTTCCACTTGGGCCATCAGCCTAATTGGATCAAGGCTggttggtcatgtgttctggtttgtgtgagtcagtcctagtttattcctcttgtttcaatgtcccatcaagctaacaccacctctcacaaaagttaccca-tttggaagatTCATTAAATCATGAACTGAC----ATACATATCCaataataattttttaatt-tatGAAATTTCCAGAAAGTCATCT-GGGAGTAAGATAGCTTTTAGGTTTGGCTAGGTAAATTGATATTATTTCAAAGTCTCCCATAAAGTCTTCC----CCGGTACAGCTCAATTCTACAAATGAAGTCTTTCAAAAGATCATATCTCTTTAGCACAGTATCCAACTCATTATGAACTGGTCCCTGCTCACCTC
>gene=chr20_170322-171322; species=equCab
CACCTTCATTCCCACATATGGAGTTCACGGTCACAGAATGTTCCATCACATCACACCTACTCTtccttcctcagaatgtgagctcccagagagtaggaacaatgactttccacctGGTCCATCAGCCCATTTTGGTCAAGGTTGATCgatcatatgtcctgttttgcgtgggatggtcctagtttattcccatttttccaatgtcccatccagctagtgccacctttcacaaaagtaatctg-tttggaAAAGTAATTAAATCATTAACTGACACATGACAATATCCACTATTAATCTTTTTAATGTATGAAACTTTCAGAAAAACATCT-AGGAGTAAGATTGCTCTTAGGTTTGGCTAGATAAACTGATATTATTTCAGAGTTTCCCATTAAGTCTTACTCATCCAGTACTGCTCAGTTCTATAACCGAAGTCCTTCAAAAGATCAAATTTCTTTAGCACAGTGTTCAATTCATTacgaactggtccctgcttacctc
>gene=chr20_170322-171322; species=gorGor
CACCTACATCCCCAAATATGGAGCTCACAGTCACAGAATGTTCCACCATATCATCCCTCCTCCCCTTTCCTCAGGATGTGCGCCCCTAGAGAGCAGGAACTATGACTTTCCGTCTGAGCTTTCAACCCATTTGGGTCAAGGTTGGTTGGTCGTGGGCCCTGGGTTGTGTGGGATAATCCTGTCTTATTCCTATTGTTCCAATGTTCCATCCGGCTACTGCAGCCTCTAACAAAACTAACCCAGTTTGGAAGATAAATTAAGTCATTAGTCAACACAGAAGCATATTCAACAATAATTTTTTTAA-GTATAAAGCTTCTAGATAGTCATTCTAGGACTAAGATTGCTTTTAGGTTTGGCTAGATAAATTGATATTATTTGAGAGTTTCCCATAAAGACTTGTCCATCTAGTAGAGCAAAATTCAACAACTGAAAGTCTTCAAAAGATCAAATCTCCTTAGCGCAGCACTCAACTTATTATAAACTGGTCTCTGCTCTCCTC
>gene=chr20_170322-171322; species=panTro
--------------------------------------------------------------------------------------------------------------------------------------------------------------------------------------------------------------------------------------------------------------------------------------------------------------------------------------------------------------------------------------------------------------------------------------------------------------------------------------------------------------------
>gene=chr20_170322-171322; species=papHam
CACCTACATCCCCAAATATGGAGCTCACAGTCACAGAATGTTCCACCATATCTTCCTTCCTCCCCCTTCTTCAGGATGTGCACCCCTAGAGAGCAGGAACTATGACTTTCCATCTGAGCTTTCAACCCATTTGGGTCAAGGTTGGTTGGTCATGTGCCCTGGTTTGTGTGGGATAATCCTGTCTTATTCCTACTGTTCCAATGTTCCATCCATCTAGTGCTGCCTCTCGCAAAAGTAACCCAGTTTGGAAGATAAACTAAGTCATTAGCTGACACAGAAGCACATTCAATAATAATTTTTTT-ATGTATAAAACTTCTAGATAGTCATTCTAGGAGTAAGATTGCTTTTAGGTTTGGCCAGATAAATTGATACTATTTGAAAGTTTCCCATAAAGACTTGTCCTTCTAGTAGAGCAAAATTCAACAACTGAAATTCTTCAAAAGATCAAATCTCCTTAGCACAGCATTCAATTTATTATAAACTGGTCTCTGCTCTCCTC
>gene=chr20_170322-171322; species=ponAbe
CACCTACATCCCCAAATATGGAGCTCACAGTCACAGAGTGTTCCACCATATCATCCCTCCTCCCCCTTCCTCAGGATGTGCGCCCCTAGAGAGCAGGAACTATGACTTTCCGTCTAAGCTTTCAACCCATTTGGGTCAAGGTTggttggtcgtgggccctgggttgtgtgggataatcctgtcttattcctattgttccagtgttccatctggctactgctgcctctcacaaaactaacccagtttggaagataaattaAGTCATTAGTCGACACAGAAGCATATTCAACAATAATGTTTTTAATGTATAAAGCTTCTAGATAGTCATTCTAGGAGTAAGATTGCTTTTAGGTTTGGCTAGATAAATTGATATTATTTGAGAGTTTCCCATAAAGACTTGTCCATCTAGTAGAGCAAAATTCAACAACTGAAATTCTTCAAAAGATCAAATCTCCTTAGCACAGCACTCAACTTATTATAAACTGGTCTCTGCTCTCCTC
>gene=chr20_170322-171322; species=rheMac
CACCTACATCCCCAAATATGGAGCTCACAGTCACAGAATGTTCCACCATATCTTCCTTCCTCCCCCTTCCTCAGGATGTGCACCCCTAGAGAGCAGGAACTATGACTTTCCATCTGAGCTTTCAACCCATTTGGGTCAAGGTTGGTTGGTCATGTGCCCTGGTTTGTGTGGGATAATCCTGTCTTATTCCTACTGTTCCAATGTTCCATCCATCTAGTGCTGCCTCTCACAAAAGTAACCCAGTTTGGAAGATAAACTAAGTCATTAGTTGACACAGAAGCACATTCAATAATAATTTTTTT-ATGTATAAGACTTCTAGATAGTCATTCTAGGAGTAAGATTGCTTTTAGGTTTGGCCAGATAAATTGATACTATTTGAAAGTTTCCCATAAAGACTTGTCCATCTAGTAGAGCAAAATTCAACAACTGAAATTCTTCAAAAGATCAAATCTCCTTAGCACAGCATTCAATTTATTATAAACTGGTCTCTGCTCTCCTC
>gene=chr20_184087-185087; species=hg19
tttagaaaaccccatcatctcagcccaaaacctccttaagctaaccaacttcagcaaagtctcaggaaacaaaatcaatgtgcaaaaatcacaagcattcctatataccagtaacaaacagagagccaaatcatgagtgaactctcattcacaattgcttcaaagagaataaaatacctaggaattcaacttacaagggatatgaaggacctcttcaaggagaactacaaaccactgctcaacgaaataaaagaggacacaaacaaatggaagaacgttccatgctcatggataggaagaatcaatatcgtgaaaatggccatactgcccaaggtaatttatagattcaatgccatccccatcaagctagcaatgactttcttcacagaattggaaaaaactactttaaagttcatatggaaccaaaaaagagcccgcatcgccaagtcaatcctaagccaaaagaaaaaagctggaggcgtcaATTCTTTAATGTCAAG
>gene=chr20_184087-185087; species=bosTau
------------------------------------------------------------------------------------------------------------------------------------------------------------------------------------------------------------------------------------------------------------------------------------------------------------------------------------------------------------------------------------------------------------------------------------------------------------------------------------------------GTCAACTCTTTAATATCCAA
>gene=chr20_184087-185087; species=calJac
---------------------------------------------------------------------------------------------------------------------------------------------------------------------------------------------------------------------------------------------------------------------------------------------------------------------------------------------------------------------------------------------------------------------------------------------------------------------------------------------------AATTCTTTAATGTCAGA
>gene=chr20_184087-185087; species=canFam
----------------------------------------------------------------------------------------------------------------------------------------------------------------------------------------------------------------------------------------------------------------------------------------------------------------------------------------------------------------------------------------------------------------------------------------------------------------------------------------------------AGTCCTTATTATCAGA
>gene=chr20_184087-185087; species=equCab
------------------------------------------------------------------------------------------------------------------------------------------------------------------------------------------------------------------------------------------------------------------------------------------------------------------------------------------------------------------------------------------------------------------------------------------------------------------------------------------------GTCAACTCTTTCCTGTCAGA
>gene=chr20_184087-185087; species=gorGor
tttagaaaaccccatcatctcagcccaaaacctccttaagctaaccaacttcagcaaagtctcaggatacaaaatcaatgtgcaaaaatcacaagcattcctatataccagtaacaaacagagagccaaatcatgagtgaactctcattcacaattgcttcaaagagaataaaatacctaggaattcaacttacaagggatatgaaggacctcttcaaggagaactacaaaccactgctcaatgaaataaaagaggacacaaacaaatggaagaacgttccatgctcatgggtaggaagaatcaatatcgtgaaaatggtcatactgcccaaggtaatttatagattcaatgccatccccatcaagctaccaa-ggctttcttcacagaattggaaaaaactactttaaagttcatatggaaccaaaaaacagccctcattgccaagacaatcctaagccaaaagaa-aaagctggaggcgtcaATTCTTTAAAGTCAAG
>gene=chr20_184087-185087; species=panTro
--------------------------------------------------------------------------------------------------------------------------------------------------------------------------------------------------------------------------------------------------------------------------------------------------------------------------------------------------------------------------------------------------------------------------------------------------------------------------------------------------------------------
>gene=chr20_184087-185087; species=papHam
-------------------------------------------------------------------------------------------------------------------------------------------------------------------------------------------------------------------------------------------------------------------------------------------------------------------------------------------------------------------------------------------------------------------------------------------aaagagcccacattgccaagacaatcctaagccaaaagaacaaagctggaggcatcaattctttaatgtcaGG
>gene=chr20_184087-185087; species=ponAbe
tttagaaaaccccatcatctcagcccaaaatctctttaagctaaccaacttcagcaaagtctcaggatacaaaatcaatgtgcaaaaatcacaagcattcctatataccaataacaaacagagagccaaatcatgagtgaactctcattcacaattgcttcaaagagaataaaatacctaggaattcaacttacaagggatatgaagaacctcttcaaggagaactacaaaccactgctcaatgaaataaaagaggacacaaacaaatggaagaatattccatgctcatggataggaagaatcaatatcatgaaaatggtcatactgcccaaggtaatttatagattcaatgccatccccatcaagctaccaatgactttcttcacagaattggaaaaaactactttaaagttcatatggaaccaaaaaacagccctcattgccaagacaatcctaagccaaaagagcaaagctggaggtgtcaATTCTTTAATGTCAAG
>gene=chr20_184087-185087; species=rheMac
tttagaaagccccatcatctcagcct-aaacctccttaagctaagcaacttcagcaaagtctcaggatataaaatcaacgtgcaaaaatcgcaagcattcctatacaccactaacagacagagagccaaatcatgagtgaactctcattcccaattgcttcaaagagaataaaatacctcggaatccaacttacaagagatgtgaaggacctcttcaaggagaactacaaaccactgttcaatgaaataaaagaggacacaaacaaatggaagaacataccatgctcatggataggaagaatcaatatcgtgaaaatggccatactgcccaaggtaatttatagattcaatgccatccccattaagctaccaatgactttcttcacagaattggaaagaactactttaaagttcatatggaaccaaaaaagagcccacattgccaagacaatcctaagccaaaagaacaaagctggaggcatcaATTCTTTAATGTCAGG
>gene=chr20_185034-186034; species=hg19
gtcaATTCTTTAATGTCAAGCAGCCTTTATGCAATCTTGGATTGGGCACAAGAAGCACACAATCTCCTCATTTTCAAAGCCCTTCATGGCTAAGCAATAGAGTTCCTCTTGAGTAGGCTGGAACAGATAATGAAATGTTGCTTTTTAGATGTGGTCAGTTAAAAATAAAATCACCTATCAACATTTGTTACTGTACCTCCAGCTGTGATCAATAGTACAAATTGCTTTTAATATCTTACTTATAAATAGACTTTAAGTATGTTTCATTTCTGAGAAATGTTCTCTGAATTCTACTTAAGATGTTATCTTTCCAAACTGCTGGACGGGCTGAATCCAGGCAAGAAATGGGATTGCAAATTCCCTTGCACGAAGACTTGATGGGTGAGTCAAAGCAAGATTCCCTTGCCATTCTTTGTTTAGAGGTGAGAGGAAGGTTAACTAGCATTTTATGCTATAAAAATCAGACACAAAGATAAGCAAAAAGAATACAACAGAAGCCA
>gene=chr20_185034-186034; species=bosTau
GTCAACTCTTTAATATCCAAGAGGCTTTATGCAATCTT-GGCTAGGCACAAAAAGCCCATAGTCTCCTCATTTTCAAGGTCCTTTGTGGCTAAACAATAGATTTCCCTTTGAGTAGGCTGGAATGGATAATGAAACGTTGCTTTCTAGTCATGATCAGTTAAAA--AAAATCACCCATTCACAT---TTACTGTAGCTCCCATTGTAATCAGCAGTACAAATTGCTTTTAATACCTTACTTATAAATGACCTTT-AATGTGTTTCATTACTCAGAGATATTCTCTGAATCCTACTTAAGATGTTATCTTTCCAAac----------------------------------------------------------------------------------------------------------------------------------------------------------------------------------------
>gene=chr20_185034-186034; species=calJac
---AATTCTTTAATGTCAGACAGCCTTTATGCAATCTTGGATTGGGTACAAGAAGCACACAATCTCCTCATTTTCAAAGCCCTTCATAGCTAAGCAACAGAGTTTCTCTTGAGTAAGCTGGAACAGATAATGAAATGTTGCTTTTTATATGTGGTCAGTCAAAAA-AAAATCACCTCTCAACATTTGTTACTGTACCTCCGGTTGTGATCAATGGTACAAATTGCTTTTAATATCTTACTTATAAATAGACTTTAAGTATGTTTCATTTCTGAGAAATGTTCTCTGAATTCTACTTAAGATGTTATCTTTCCAAACTGCTGGACAGGCTGAATCCAGGCAAGAAATGGGATTGCCAATTCCCTTGTACAAAGACTTTGTGGGTGAGTCAAAGCAAGATTCTTTTGCCATTCTTTGTTTAGAGGTGAGAGGAAGGTTAACTAGCATTTTATGCTATAAAAATCAGACACAAAGATAAGCAAAAAGAATAAAACAGACGCTA
>gene=chr20_185034-186034; species=canFam
----AGTCCTTATTATCAGAGAGACTTTCTGCAATCTT-TGTGGGGCATAAGAAGCACACAGTCTCCTCATTTTCAAAGCCCTTTGTGGCTAAGTAATAGACTTCCCCTTGAGTAGGCTGGGGTGAAGAATTAAATGCTGCACTTTAGTCATGGTCATTAAAAA--AAAATCACCCATCAACATTTGTTACTGCACCTCCCACTGTGACGAGTTGTACAAATTGGTTT-----------TTATCAGTGATCTTTAAATGTGCTTCATTTCTTAGAAATATTCTCTGAATTCTACTTAAGATGTTATCTTCCCAAACTGTTGAGTAAGCTGAATCCAGGCAAGAAATAGGAAGACTAATTCCCTC-TATAAAGTCT----GGAGGAGTCAA-GCAAGATTCTTTTGTTGTCCTTTGTTTAGGGATGTGAGGAAGTTGAATTAACATTTCATGCTAGAAAAATTAGACACATAGATAAGCAA----AAAGAAA-AGAGACCA
>gene=chr20_185034-186034; species=equCab
GTCAACTCTTTCCTGTCAGATAGCCTTTGTGCAATCTT-GGCTGGGCACAGGAAGCACATAATCTTCTCATTTTCAAAGCCCTCTGTGACCGTGCAAAAGTTTTCCCTTTGAGTAGGCTAGGATGGGTAATGAAATGTTGTTTTTCAGTTGTGGTCAGTGAAAA--AAAATCACCCATCAACATTTGTTACTGCACCTCCCACTGTGATCAGTAGTACAAATTGCTTTTAATAT----CTTATAAATGATCTTTAAATGGCTTTCATTTCTTAGAAATATTCTCTGAAATCTACTTAAAAGGTTATCTTTCCAAACTTTTAGACAGGCCAAATCCAGGCAAGAAATAGGATTACTAATTCCCTC-TATAAAGACT----GAGGGAGTCAAGGCAAGATTCTTTTGCTGATCTTTGTTTAGGAG---AAGGAAGCCAAATTAACATTTCATGCTAGAAAAATCAGACACACAGATAAACAATAAGAAGGAAA-AAAAACCG
>gene=chr20_185034-186034; species=gorGor
gtcaATTCTTTAAAGTCAAGCAGCCTTTATGCAATCTTGGATTGGGCACAAGAAGCACACAATCTCCTCATTTTCAAAGCCCTTCATGGCTAAGCAATAGAGTTCCTCTTGAGTAGGCTGGAACAGATAATGAAATGTTGCTTTTTAGATGTGGTCAGTTAAAAATAAAATCACCTATCAACATTTGTTACTGTACCTCCAGCTGTGATCAATAGTACAAATTGCTTTTAATATCTTACTTATAAATAGACTTTAAGTATGTTTCATTTCTGAGAAATGTTCTCTGAATTCTACTTAAGATGTTATCTTTCCAAACTGCTGGATGGGC-GAATCCAGGCAAGA-ATGGGATTGCAAATTCCCTTGC--------------------------------------------------------------------------------------------------------------------------------------
>gene=chr20_185034-186034; species=panTro
--------------------------------------------------------------------------------------------------------------------------------------------------------------------------------------------------------------------------------------------------------------------------------------------------------------------------------------------------------------------------------------------------------------------------------------------------------------------------------------------------------------------
>gene=chr20_185034-186034; species=papHam
atcaattctttaatgtcaGGCAGCCTTTATGCAATCTTGGATTGAGCACGAGAAGCACACAGTCTCCTCGTTTTCAAAGTCCTTCATGGCTAAGCAATAGAGTTCCTCTTGAGTAGGCTGGAACAGATAATGAAATGTTGCTTGTTAGACGTGGTCAGTTAAAAATAAAATCACCTATCAACATTTATTACTGTACCTCCAGCTGTGATCAATAGTACAAATTGCTTTTAATATCTTACTTATAAATAGACTTTAAGTGTGTTTCATTTCTGAGAAATGTTCTCTGAATTCTACTTAAGATGCTATCTTTCCAAACTGCTGGACGGGCTGAATCCAGGCAAGAAATGGGATTGCAAATTCCCTTGTACAAAGACTTGGTGGGTGAGTCAAAGCAAGATTCCTTTGCCATTCTTTGTTTAGAGGTGAGAGGAAGGTTAACTAGCATTTTATGCTATAAAACTCAGACACAAAGATAAGCAAAAAGAATAAAACAGAAGCCA
>gene=chr20_185034-186034; species=ponAbe
gtcaATTCTTTAATGTCAAGCAGACTATATGCAGTCTTGGATTGGGCACAAGAAGCACACAGTCTCCTCATTTTCAAAGCCCTTCATGGCTAAGCAATAAAGTTCCTCTTGAGTAGGCTGGAACAGATAATGAAATGTTGCTTTTTAGATGTGGTCAGTTAAAAATAAAATCACCTATCAACATTTGTTACTGTACTTCCAGCTGTGATCAATAGTACAAATTGCTTTTAATATCTTACTTATAAATAGACTTTAAGTATGTTTCATTTCTGAGAAATGTTCTCTGAATTCTACTTAAGATGTTATCTTTCCAAACTGCTGGACAGGCTGAATCCAGGCAAGAAATGGGATTGCAAATTCCCTTGTACAAAGACTTGATGGGTGAGTCAAAGCAAGATTCCCTTGCCATTCTTTGTTTAGAGGTGAGAGGAAGGTTAACTAGCATTTTATGCTATAAAAATCAGACACAAAGATAAGCAAAAAGAATAAAACAGAAGCCA
>gene=chr20_185034-186034; species=rheMac
atcaATTCTTTAATGTCAGGCAGCCTTTATGCAATCTTGGATTGGGCACGAGAAGCACACAGTCTCCTCGTTTTCAAAGTCCTTCATGGCTAAGCAATAGAGTTCCTCTTGAGTAGGCTGGAACAGATAATGAAATGTTGCTTGTTAGACGTGGTCAGTTAAAAATAAAATCACCTATCAACATTTATTACTGTACCTCCAGCTGTGATCAATAGTACAAATTGCTTTTAATATCTTACTTATAAATAGACTTTAAGTATGTTTCATTTCTGAGAAATGTTCTCTGAATTCTACTTAAGATGCTATCTTTCCAAACTGCTGGACGGGCTGAATCCAGGCAAGAAATGGGATTGCAAATTCCCTTGTACAAAGACTTGGTGGGTGAGTCAAAGCAAGATTCCTTTGCCATTCTTTGTTTAGAGGTGAGAGGAAGGTTAACTAGCATTTTATGCTATAAAACTCAGACACAAAGATAAGCAAAAAGAATAAAACAGAAGCCA
>gene=chr20_185187-186187; species=hg19
AACAGATAATGAAATGTTGCTTTTTAGATGTGGTCAGTTAAAAATAAAATCACCTATCAACATTTGTTACTGTACCTCCAGCTGTGATCAATAGTACAAATTGCTTTTAATATCTTACTTATAAATAGACTTTAAGTATGTTTCATTTCTGAGAAATGTTCTCTGAATTCTACTTAAGATGTTATCTTTCCAAACTGCTGGACGGGCTGAATCCAGGCAAGAAATGGGATTGCAAATTCCCTTGCACGAAGACTTGATGGGTGAGTCAAAGCAAGATTCCCTTGCCATTCTTTGTTTAGAGGTGAGAGGAAGGTTAACTAGCATTTTATGCTATAAAAATCAGACACAAAGATAAGCAAAAAGAATACAACAGAAGCCACTCATTATTTCAGCTCTCTGTTAACACTTTGATGTTCACTTCTAAATATGCTTCCTCAAAGTAATTTCTTTTCACAACTGGGTAGGAGATAAGATAAAGCAAAGTGAGCTTGCTTGCTTTT
>gene=chr20_185187-186187; species=bosTau
AATGGATAATGAAACGTTGCTTTCTAGTCATGATCAGTTAAAA--AAAATCACCCATTCACAT---TTACTGTAGCTCCCATTGTAATCAGCAGTACAAATTGCTTTTAATACCTTACTTATAAATGACCTTT-AATGTGTTTCATTACTCAGAGATATTCTCTGAATCCTACTTAAGATGTTATCTTTCCAAac-----------------------------------------------------------------------------------------------------------------------------------------------------------------------------------------------------------------------------------------------------------------------------------------------------------------
>gene=chr20_185187-186187; species=calJac
AACAGATAATGAAATGTTGCTTTTTATATGTGGTCAGTCAAAAA-AAAATCACCTCTCAACATTTGTTACTGTACCTCCGGTTGTGATCAATGGTACAAATTGCTTTTAATATCTTACTTATAAATAGACTTTAAGTATGTTTCATTTCTGAGAAATGTTCTCTGAATTCTACTTAAGATGTTATCTTTCCAAACTGCTGGACAGGCTGAATCCAGGCAAGAAATGGGATTGCCAATTCCCTTGTACAAAGACTTTGTGGGTGAGTCAAAGCAAGATTCTTTTGCCATTCTTTGTTTAGAGGTGAGAGGAAGGTTAACTAGCATTTTATGCTATAAAAATCAGACACAAAGATAAGCAAAAAGAATAAAACAGACGCTACTCATTATTTCAGCTCTCTGTTTACACGTTGATGTTTACTTCTAACTATGCTTCCCCAAAGTAATTTCTTTTCACAACTGGGTAAGAGATAAGATGGAGCAAAGCAAGCCTGCTTGCTTTT
>gene=chr20_185187-186187; species=canFam
GGTGAAGAATTAAATGCTGCACTTTAGTCATGGTCATTAAAAA--AAAATCACCCATCAACATTTGTTACTGCACCTCCCACTGTGACGAGTTGTACAAATTGGTTT-----------TTATCAGTGATCTTTAAATGTGCTTCATTTCTTAGAAATATTCTCTGAATTCTACTTAAGATGTTATCTTCCCAAACTGTTGAGTAAGCTGAATCCAGGCAAGAAATAGGAAGACTAATTCCCTC-TATAAAGTCT----GGAGGAGTCAA-GCAAGATTCTTTTGTTGTCCTTTGTTTAGGGATGTGAGGAAGTTGAATTAACATTTCATGCTAGAAAAATTAGACACATAGATAAGCAA----AAAGAAA-AGAGACCACCCATAATC---TACCACTGTTAATATTCTAGTGTTTACTTCTAAATATTTCACTCCAAAATAA-----TTTGACAACTGTATAAGAAGTAAGATGAAACAAAGTAAGCTTGCTTGCTTTT
>gene=chr20_185187-186187; species=equCab
GATGGGTAATGAAATGTTGTTTTTCAGTTGTGGTCAGTGAAAA--AAAATCACCCATCAACATTTGTTACTGCACCTCCCACTGTGATCAGTAGTACAAATTGCTTTTAATAT----CTTATAAATGATCTTTAAATGGCTTTCATTTCTTAGAAATATTCTCTGAAATCTACTTAAAAGGTTATCTTTCCAAACTTTTAGACAGGCCAAATCCAGGCAAGAAATAGGATTACTAATTCCCTC-TATAAAGACT----GAGGGAGTCAAGGCAAGATTCTTTTGCTGATCTTTGTTTAGGAG---AAGGAAGCCAAATTAACATTTCATGCTAGAAAAATCAGACACACAGATAAACAATAAGAAGGAAA-AAAAACCGCC----------TTTCTCTGTTAACATTGTGGTGTTTACTTCAAAATATTCTGCTCCAAAATAATTTATTTTAACAATTGGGTAAGAGATAAGAAGATGTAAAATGAGCTTGCTTGCTTTT
>gene=chr20_185187-186187; species=gorGor
AACAGATAATGAAATGTTGCTTTTTAGATGTGGTCAGTTAAAAATAAAATCACCTATCAACATTTGTTACTGTACCTCCAGCTGTGATCAATAGTACAAATTGCTTTTAATATCTTACTTATAAATAGACTTTAAGTATGTTTCATTTCTGAGAAATGTTCTCTGAATTCTACTTAAGATGTTATCTTTCCAAACTGCTGGATGGGC-GAATCCAGGCAAGA-ATGGGATTGCAAATTCCCTTGC---------------------------------------------------------------------------------------------------------------------------------------------------------------------------------------------------------------------------------------------------------------
>gene=chr20_185187-186187; species=panTro
--------------------------------------------------------------------------------------------------------------------------------------------------------------------------------------------------------------------------------------------------------------------------------------------------------------------------------------------------------------------------------------------------------------------------------------------------------------------------------------------------------------------
>gene=chr20_185187-186187; species=papHam
AACAGATAATGAAATGTTGCTTGTTAGACGTGGTCAGTTAAAAATAAAATCACCTATCAACATTTATTACTGTACCTCCAGCTGTGATCAATAGTACAAATTGCTTTTAATATCTTACTTATAAATAGACTTTAAGTGTGTTTCATTTCTGAGAAATGTTCTCTGAATTCTACTTAAGATGCTATCTTTCCAAACTGCTGGACGGGCTGAATCCAGGCAAGAAATGGGATTGCAAATTCCCTTGTACAAAGACTTGGTGGGTGAGTCAAAGCAAGATTCCTTTGCCATTCTTTGTTTAGAGGTGAGAGGAAGGTTAACTAGCATTTTATGCTATAAAACTCAGACACAAAGATAAGCAAAAAGAATAAAACAGAAGCCACTCATTATTTCAATTCTCTGTTAACACTTTGATGTTCACTTCTAAATATGCTTCCCCAAACTAATTTCTTTTCACAACTGGGTAGGAGATAAGATACAGCAAAGTGAGCTTGCTTGCTGTA
>gene=chr20_185187-186187; species=ponAbe
AACAGATAATGAAATGTTGCTTTTTAGATGTGGTCAGTTAAAAATAAAATCACCTATCAACATTTGTTACTGTACTTCCAGCTGTGATCAATAGTACAAATTGCTTTTAATATCTTACTTATAAATAGACTTTAAGTATGTTTCATTTCTGAGAAATGTTCTCTGAATTCTACTTAAGATGTTATCTTTCCAAACTGCTGGACAGGCTGAATCCAGGCAAGAAATGGGATTGCAAATTCCCTTGTACAAAGACTTGATGGGTGAGTCAAAGCAAGATTCCCTTGCCATTCTTTGTTTAGAGGTGAGAGGAAGGTTAACTAGCATTTTATGCTATAAAAATCAGACACAAAGATAAGCAAAAAGAATAAAACAGAAGCCACTCATTATTTCAGCTCTCTGTTAACACTTTGATGTTCACTTCTAAATATGCTTCCTCAAAGTAATTTCTTTTCACAACTGGGTAGCAGATAAGATAAAGCAAAGTGAGCTTGCTTGCTTTT
>gene=chr20_185187-186187; species=rheMac
AACAGATAATGAAATGTTGCTTGTTAGACGTGGTCAGTTAAAAATAAAATCACCTATCAACATTTATTACTGTACCTCCAGCTGTGATCAATAGTACAAATTGCTTTTAATATCTTACTTATAAATAGACTTTAAGTATGTTTCATTTCTGAGAAATGTTCTCTGAATTCTACTTAAGATGCTATCTTTCCAAACTGCTGGACGGGCTGAATCCAGGCAAGAAATGGGATTGCAAATTCCCTTGTACAAAGACTTGGTGGGTGAGTCAAAGCAAGATTCCTTTGCCATTCTTTGTTTAGAGGTGAGAGGAAGGTTAACTAGCATTTTATGCTATAAAACTCAGACACAAAGATAAGCAAAAAGAATAAAACAGAAGCCACTCATTATTTCAATTCTCTGTTAACACTTTGATGTTCACTTCTAAATATGCTTCCCCAAACTAATTTCTTTTCACAACTGGGTAGGAGATAAGATACAGCAAAGTGAGCTTGCTTGCTTTT
>gene=chr20_185253-186253; species=hg19
TTACTGTACCTCCAGCTGTGATCAATAGTACAAATTGCTTTTAATATCTTACTTATAAATAGACTTTAAGTATGTTTCATTTCTGAGAAATGTTCTCTGAATTCTACTTAAGATGTTATCTTTCCAAACTGCTGGACGGGCTGAATCCAGGCAAGAAATGGGATTGCAAATTCCCTTGCACGAAGACTTGATGGGTGAGTCAAAGCAAGATTCCCTTGCCATTCTTTGTTTAGAGGTGAGAGGAAGGTTAACTAGCATTTTATGCTATAAAAATCAGACACAAAGATAAGCAAAAAGAATACAACAGAAGCCACTCATTATTTCAGCTCTCTGTTAACACTTTGATGTTCACTTCTAAATATGCTTCCTCAAAGTAATTTCTTTTCACAACTGGGTAGGAGATAAGATAAAGCAAAGTGAGCTTGCTTGCTTTTCATCCACTCAGTTAAAAACAGTCTTCCAGTTGACACTCCCTGATACATGCACACTCAGGCACACAC
>gene=chr20_185253-186253; species=bosTau
TTACTGTAGCTCCCATTGTAATCAGCAGTACAAATTGCTTTTAATACCTTACTTATAAATGACCTTT-AATGTGTTTCATTACTCAGAGATATTCTCTGAATCCTACTTAAGATGTTATCTTTCCAAac-----------------------------------------------------------------------------------------------------------------------------------------------------------------------------------------------------------------------------------------------------------------------------------------------------------------------------------------------------------------------------------
>gene=chr20_185253-186253; species=calJac
TTACTGTACCTCCGGTTGTGATCAATGGTACAAATTGCTTTTAATATCTTACTTATAAATAGACTTTAAGTATGTTTCATTTCTGAGAAATGTTCTCTGAATTCTACTTAAGATGTTATCTTTCCAAACTGCTGGACAGGCTGAATCCAGGCAAGAAATGGGATTGCCAATTCCCTTGTACAAAGACTTTGTGGGTGAGTCAAAGCAAGATTCTTTTGCCATTCTTTGTTTAGAGGTGAGAGGAAGGTTAACTAGCATTTTATGCTATAAAAATCAGACACAAAGATAAGCAAAAAGAATAAAACAGACGCTACTCATTATTTCAGCTCTCTGTTTACACGTTGATGTTTACTTCTAACTATGCTTCCCCAAAGTAATTTCTTTTCACAACTGGGTAAGAGATAAGATGGAGCAAAGCAAGCCTGCTTGCTTTTCATCCACTCAGTTTAAAATAGTCTTCTAGTTGACACTCCCTGATACATGCACACTCATGCACACAC
>gene=chr20_185253-186253; species=canFam
TTACTGCACCTCCCACTGTGACGAGTTGTACAAATTGGTTT-----------TTATCAGTGATCTTTAAATGTGCTTCATTTCTTAGAAATATTCTCTGAATTCTACTTAAGATGTTATCTTCCCAAACTGTTGAGTAAGCTGAATCCAGGCAAGAAATAGGAAGACTAATTCCCTC-TATAAAGTCT----GGAGGAGTCAA-GCAAGATTCTTTTGTTGTCCTTTGTTTAGGGATGTGAGGAAGTTGAATTAACATTTCATGCTAGAAAAATTAGACACATAGATAAGCAA----AAAGAAA-AGAGACCACCCATAATC---TACCACTGTTAATATTCTAGTGTTTACTTCTAAATATTTCACTCCAAAATAA-----TTTGACAACTGTATAAGAAGTAAGATGAAACAAAGTAAGCTTGCTTGCTTTTCAGTCACTCAGTTTAA---AGT-TGCTAGTCAACATTCCCTGGCACACATACA--AATACACATAC
>gene=chr20_185253-186253; species=equCab
TTACTGCACCTCCCACTGTGATCAGTAGTACAAATTGCTTTTAATAT----CTTATAAATGATCTTTAAATGGCTTTCATTTCTTAGAAATATTCTCTGAAATCTACTTAAAAGGTTATCTTTCCAAACTTTTAGACAGGCCAAATCCAGGCAAGAAATAGGATTACTAATTCCCTC-TATAAAGACT----GAGGGAGTCAAGGCAAGATTCTTTTGCTGATCTTTGTTTAGGAG---AAGGAAGCCAAATTAACATTTCATGCTAGAAAAATCAGACACACAGATAAACAATAAGAAGGAAA-AAAAACCGCC----------TTTCTCTGTTAACATTGTGGTGTTTACTTCAAAATATTCTGCTCCAAAATAATTTATTTTAACAATTGGGTAAGAGATAAGAAGATGTAAAATGAGCTTGCTTGCTTTTCATCCACTCAGTGTCA---AGTCTGCTAGTCGACACTCTCTGGCACACACACACTCATACACACAC
>gene=chr20_185253-186253; species=gorGor
TTACTGTACCTCCAGCTGTGATCAATAGTACAAATTGCTTTTAATATCTTACTTATAAATAGACTTTAAGTATGTTTCATTTCTGAGAAATGTTCTCTGAATTCTACTTAAGATGTTATCTTTCCAAACTGCTGGATGGGC-GAATCCAGGCAAGA-ATGGGATTGCAAATTCCCTTGC---------------------------------------------------------------------------------------------------------------------------------------------------------------------------------------------------------------------------------------------------------------------------------------------------------------------------------
>gene=chr20_185253-186253; species=panTro
--------------------------------------------------------------------------------------------------------------------------------------------------------------------------------------------------------------------------------------------------------------------------------------------------------------------------------------------------------------------------------------------------------------------------------------------------------------------------------------------------------------------
>gene=chr20_185253-186253; species=papHam
TTACTGTACCTCCAGCTGTGATCAATAGTACAAATTGCTTTTAATATCTTACTTATAAATAGACTTTAAGTGTGTTTCATTTCTGAGAAATGTTCTCTGAATTCTACTTAAGATGCTATCTTTCCAAACTGCTGGACGGGCTGAATCCAGGCAAGAAATGGGATTGCAAATTCCCTTGTACAAAGACTTGGTGGGTGAGTCAAAGCAAGATTCCTTTGCCATTCTTTGTTTAGAGGTGAGAGGAAGGTTAACTAGCATTTTATGCTATAAAACTCAGACACAAAGATAAGCAAAAAGAATAAAACAGAAGCCACTCATTATTTCAATTCTCTGTTAACACTTTGATGTTCACTTCTAAATATGCTTCCCCAAACTAATTTCTTTTCACAACTGGGTAGGAGATAAGATACAGCAAAGTGAGCTTGCTTGCTGTACATCCACTCAGTTTAAAATGGTCTTCCAGTTGACACTCCCTGATACATGCACAGTCATGCACACAC
>gene=chr20_185253-186253; species=ponAbe
TTACTGTACTTCCAGCTGTGATCAATAGTACAAATTGCTTTTAATATCTTACTTATAAATAGACTTTAAGTATGTTTCATTTCTGAGAAATGTTCTCTGAATTCTACTTAAGATGTTATCTTTCCAAACTGCTGGACAGGCTGAATCCAGGCAAGAAATGGGATTGCAAATTCCCTTGTACAAAGACTTGATGGGTGAGTCAAAGCAAGATTCCCTTGCCATTCTTTGTTTAGAGGTGAGAGGAAGGTTAACTAGCATTTTATGCTATAAAAATCAGACACAAAGATAAGCAAAAAGAATAAAACAGAAGCCACTCATTATTTCAGCTCTCTGTTAACACTTTGATGTTCACTTCTAAATATGCTTCCTCAAAGTAATTTCTTTTCACAACTGGGTAGCAGATAAGATAAAGCAAAGTGAGCTTGCTTGCTTTTCATCCACTCAGTTTAAAATAGTCTTCCAGTTGACACTCCCTGATACATGCACACTCATGCACACAC
>gene=chr20_185253-186253; species=rheMac
TTACTGTACCTCCAGCTGTGATCAATAGTACAAATTGCTTTTAATATCTTACTTATAAATAGACTTTAAGTATGTTTCATTTCTGAGAAATGTTCTCTGAATTCTACTTAAGATGCTATCTTTCCAAACTGCTGGACGGGCTGAATCCAGGCAAGAAATGGGATTGCAAATTCCCTTGTACAAAGACTTGGTGGGTGAGTCAAAGCAAGATTCCTTTGCCATTCTTTGTTTAGAGGTGAGAGGAAGGTTAACTAGCATTTTATGCTATAAAACTCAGACACAAAGATAAGCAAAAAGAATAAAACAGAAGCCACTCATTATTTCAATTCTCTGTTAACACTTTGATGTTCACTTCTAAATATGCTTCCCCAAACTAATTTCTTTTCACAACTGGGTAGGAGATAAGATACAGCAAAGTGAGCTTGCTTGCTTTTCATCCACTCAGTTTAAAATAGTCTTCCAGTTGACACTCCCTGATACATGCACAGTCATGCACACAC
>gene=chr20_186087-187087; species=hg19
agcaaactaacgcaggaacagaaagccaaataccacatgctgtcacttataaatgagagctaaatgatgagaactcgtgaacacaaagacgggaacaagagacactggggtatccttgagggtggagggcgggaggagggagaggagcagaaaagacaacaaacctctgtgacacaagttttcctatgtaaccaaccttcttatgtcctcccaaacctaaaacaaaagttaaaaaaaaaAAAAAGACCCAATTGGAGTTGCAATTTGCTCTTTCCCATTCTACTGCATTTCTGAAACCCAAAGTGTACAAAGAATGTGTCTTATGTTTTATGAAATGTACATTTGGGCCCCCATTTTTTTATTTGTATAACAATTGTAAAACACTATCTAAAGGCATAAAATGGCTAGGATGAGAATTACTATTGGTTCATAATTATATTTGCTTAATTACTGAAGATGTAACTGTACTCGCTTTAAGTATGCCATTTGACTATTGCCCT
>gene=chr20_186087-187087; species=bosTau
---------------------------------------------------------------------------------------------------------------------------------------------------------------------------------------------------------------------------------------------------------------------------------------------------------------------------------------------------------------------------------------------------------------------------------------------------------------------------------ca-------cacacaCCCCATTTAACTATTGTTCT
>gene=chr20_186087-187087; species=calJac
agcaaactaacgtgggaacagaaaaccaaatactacacgctctcacttataaatgagagcttaatgatgagaacttatgaacacgaaaaaggaaacaacagacactggggtctccttgaggctggagggtgggaggagggagaggagcagaaaagataa---atccccgtgacacaagttcacctatgtaacaaaccttcatacatactcccaaacctcaaataaaagtaaaaaaaCGACAAAGGACCCAATTGGAATTGCAATTTGCTCCTTCTCATTCTACTGCATTTCTGAAATGCGAAGTGTACAAAGAATGTGTCTTCTATTTTATGAAATGTACATTTGGGCCCCTATTTTTTTATTTGGAAAACAAGTGTAAAACACTACATAAAGGCATGAAATATCTATGGTGAAAATTAATATTGGTTCACAATTATATCTGGTTAATGACTAAAGATGTAACTGTATTCACCTTAAGTGTGCCATTTGACTATCGTATT
>gene=chr20_186087-187087; species=canFam
----------------------------------------------------------------------------------------------------------------------------------------------------------------------------------------------------------------------------------------------------GACCCAACTGAGGTTGCAATTCGCTCCTTCTCATTCCACTGTACTCTTGAGAC-CTAAGTACACTAGGAATGTATC--ATATTTTATGAAATGTACATTTGGACTTTTATGTGTGTGTTTGGACAATAATTGTAAAACACTACACAAAAGTAACAAATGTCTCATGTGATAATTAGTATTGGCTCATAACTGTATTTGCTTAAATACTAAAGATGTAAGTGAAGTAGCTTTAAATATGCCATTTAACTATTGTCCT
>gene=chr20_186087-187087; species=equCab
----------------------------------------------------------------------------------------------------------------------------------------------------------------------------------------------------------------------------------------------------GACCCAATTAGAGTTGCAATTTGCTCCTTCTCATTCCACAGGGTTCCTGAGAC-CCAAGTATACTAAGAATGCATCTTATATTTTATGAAATGCACATTTGGACTTCTATTTTTCAGTTTGG-CAAAAATTGTACAACATTACATAAAAGCAAAAAGTGTCTAGGGTGATAATTAGTATTGGCTCACAATCATTTTTTCTTAAACACTAACGATGTAAATTAAGTAGCTTTAAGTGTGCCATTTGACTCTTGCTCT
>gene=chr20_186087-187087; species=gorGor
agcaaactaacgcaggaacagaaagccaaataccaca-gctgtcacttataaatgagagctaaatgatgagaactcgtgaacacaaagacgggaacaacagacac-ggggtatccttgagggtggagggtgggaggagggagaggagcagaaaagataacaaacctctgtgacacaagttttcctatgtaaccaagcttcttatgtcctcccaaacctaaaa-aaaagttaaaaaaaaaaaA--GACCCAATTGGAGTTGCAATTTGCTCTTTCCCATTCTACTGCATTTCTGAAACCCAAAGTGTACAAAGAATGTGTCTTATATTTTATGAAATGTACATTTGGGCCCCCATTTTTTTATTTGTATAACAATTGTAAAACACTATCTAAAGGCATAAAATGGCTAGGATGAGAATTACTATTGGTCCACAATTATATTTGCTTAATTACTAAAGATGTAACTGTATTCGCTTTAAGTATGCCATTTGACTATTGCCCT
>gene=chr20_186087-187087; species=panTro
--------------------------------------------------------------------------------------------------------------------------------------------------------------------------------------------------------------------------------------------------------------------------------------------------------------------------------------------------------------------------------------------------------------------------------------------------------------------------------------------------------------------
>gene=chr20_186087-187087; species=papHam
agcaaactaatgcaggaacaaaaaaccaaatgccacatgctttcaattagaaatgagagctaaatgatgagaactcgtgaacacaaagaaaggaacaacagacgctggggtctccttgtggatggagggtggcaggagggagaggaatagaaaagataacacacctctgtgacactagttttcctatgtaaccaatcttcatatgtcctcccaaacctaaaataaaagttaaaaaaaaaaaAAAGACCCAATTGGAGTTGCAATTTGCTCTTTCCCATTCTACTGCATTTCTGAAACTCAAAGGGTACAAAGAATGTGTCTTGTGTTTTATGAAATGTACATTTGGACCTCC--TTTTTTTTTTGGATAACAATCGTAAAACACTACCTAAAGGCATAAAATGGCTAGGGTGAGAATTAATATTGGTTCATAATTATATTTGCTTAATTACTAAAAATGTACCTGTATTCGCTTTAAGTATACCATTTGACTATTGCCCT
>gene=chr20_186087-187087; species=ponAbe
agcaaactaactcaggaacagaaagccaaataccacatgctgtcacttataaatgagagctaaatgatgagaactcgtgaacacaaagaagggaacaacagacactggggtctccttaagggtggagggtgggaggagggagaggagcagaaaagataacaaacctctgtgacacaagttttcctatgtaaccaaccttcttatgtcctcccaaacctaaaacaaaagttaaaaaaaaaAAAAAGACCCAATTGGAGTTGCAATTTTCTCTTTCCCATTCTACTGCATTTCTGAAACCCAAAGTGTACAAAGAATGTGTCTTACATTTTACGGAATGTGCATTTGGGCCCCCATTTTTTTATTTGTATAACAATTGTAAAACACTACCTAAAGGCATAAAATGGCTAGGGTGAGAATTACTACTGGTTCACAATTATATTTGCTTAATTACTAAAGATGTAACTGTATTCGCTTTAAGTATGCCATTTGACTATTGCCCT
>gene=chr20_186087-187087; species=rheMac
agcaaactaatgcaggaacaaaaaaccaaatgccacatgctttcaattagaaatgagagctaaatgatgagaactcatgaacacaaagaaaggaacaacagatgctggggtctccttgcagatggagggtggcaggagggagaggaatagaaaagataacacacctctgtgacactagttttcctatgtaaccaatcttcatatgtcctcccaaacctacaataaaatttaaaaaaaaaAAAAAGACCCAATTGGAGTTGCAATTTGCTCTTTCCCATTCTACTGCATTTCTGAAACTCAAAGTGTACAAAGAATGTGTCTTGTGTTTTATGAAATGTACATTTGGACCTCC-TTTTTTTATTTGGATAACAATCGTAAAACACTACCTAAAGGCATAAAATGGCTAGGGTGAGAATTAATATTGGTTCATAGTTATATTTGCTTAATTACTAAAAATGTACCTGTATTCGCTTTAAGTATACCATTTGACTATTGCCCT
>gene=chr20_186369-187369; species=hg19
GACCCAATTGGAGTTGCAATTTGCTCTTTCCCATTCTACTGCATTTCTGAAACCCAAAGTGTACAAAGAATGTGTCTTATGTTTTATGAAATGTACATTTGGGCCCCCATTTTTTTATTTGTATAACAATTGTAAAACACTATCTAAAGGCATAAAATGGCTAGGATGAGAATTACTATTGGTTCATAATTATATTTGCTTAATTACTGAAGATGTAACTGTACTCGCTTTAAGTATGCCATTTGACTATTGCCCTTCTTTTTGTCCAGAGCCATCAAAAGATTAAAGTATTTGAAATGAATAATGTAATGGTTTTGTCTTCCTGCTACAGTGTGTTTCAGGTTATTTTCTAAAATCATAATGAACCCTGTTTTTTTGTTGTTTTTATTATTTTTTGATAAGTAAATAATGCCACGATTGGTAGATCTAAAACTGAAGAAGGAGACCCTATGGCCTCAATCCAGAATGCCATAGCATGCTAAAATGAGAACTTCCTCCAG
>gene=chr20_186369-187369; species=bosTau
-----------------------------------------------------------------------------------------------------------------------------------------------------------------------------------------------------------------------------ca-------cacacaCCCCATTTAACTATTGTTCTCCTTCCATC-CAGAGCTATTGAAGGATTAAACTATTTTAAATACACAATGTCATGGTTTTGTCTCCACGCTACAGTGGGTTTCAGGTTATTTCATTAAATCAAAATGAATCAAGTTTGA--TTTGTTTTTCTTATGTATTGATAGTTAAGCAATACCATGATAGGTGGATCTAAAATAGAAAAGATAGCACCT-TGGCCTTGATGCAGAATTCCATAGCGTAACAAAGTAAGAATTTTCTCCAA
>gene=chr20_186369-187369; species=calJac
GACCCAATTGGAATTGCAATTTGCTCCTTCTCATTCTACTGCATTTCTGAAATGCGAAGTGTACAAAGAATGTGTCTTCTATTTTATGAAATGTACATTTGGGCCCCTATTTTTTTATTTGGAAAACAAGTGTAAAACACTACATAAAGGCATGAAATATCTATGGTGAAAATTAATATTGGTTCACAATTATATCTGGTTAATGACTAAAGATGTAACTGTATTCACCTTAAGTGTGCCATTTGACTATCGTATTCCTTTTTGTCCAGAGCCATTAAAAGATTAAAGTATTTGAAATAAACAATGTCATGGTCTTGTCTTCATGCTATAGTATGTTTCAGATTATTTTCTAAAATCAAAATGAACTTCAATTTATTTTTGTTTTTGTTA-TTTTTGATAAGTAAATAATGCCACGATAGGTAGAACTAAAA--------------------------------------------------------------------
>gene=chr20_186369-187369; species=canFam
GACCCAACTGAGGTTGCAATTCGCTCCTTCTCATTCCACTGTACTCTTGAGAC-CTAAGTACACTAGGAATGTATC--ATATTTTATGAAATGTACATTTGGACTTTTATGTGTGTGTTTGGACAATAATTGTAAAACACTACACAAAAGTAACAAATGTCTCATGTGATAATTAGTATTGGCTCATAACTGTATTTGCTTAAATACTAAAGATGTAAGTGAAGTAGCTTTAAATATGCCATTTAACTATTGTCCTCCTTTTTCCCCAGAGCAACTAAAAGAGTAAACGAT--------------GTCATGGTTTTATCATCTTGCTGCA--GTATTTCAGATCATTTTATAAAATCAAAATGAATCTGGTTTTA--TTTGGTTTTGTTATTTTTTGATATTTAAATAATAGTATGAAAGGTAGATCTAAAATAGAAGAGATAGCACCTGCGGATTTGATGCAGCATTCTATAACATGCCAAAGTGAAGATTTTCTCCAG
>gene=chr20_186369-187369; species=equCab
GACCCAATTAGAGTTGCAATTTGCTCCTTCTCATTCCACAGGGTTCCTGAGAC-CCAAGTATACTAAGAATGCATCTTATATTTTATGAAATGCACATTTGGACTTCTATTTTTCAGTTTGG-CAAAAATTGTACAACATTACATAAAAGCAAAAAGTGTCTAGGGTGATAATTAGTATTGGCTCACAATCATTTTTTCTTAAACACTAACGATGTAAATTAAGTAGCTTTAAGTGTGCCATTTGACTCTTGCTCTCCTTCTCCTTCAGAGCTATTAAAAGAGTAAAGTATTTGAAATAAAC---GTCATTGTTCTGTCTATTTGCTGCAATGTGCTTCAGATCATTTTATAAAATCAAAATGAATCTGGTTTTA--TTTGCTTTTGTTATTTTTTGGTAGTTAAATAATACCATGATAAGTGGACCTATAATAGAAGAGGTAGCCGCTGTGGCCTCGATGCAGCATTCTATAGCATGCCAAAATGAGCATTTTCTCCAG
>gene=chr20_186369-187369; species=gorGor
GACCCAATTGGAGTTGCAATTTGCTCTTTCCCATTCTACTGCATTTCTGAAACCCAAAGTGTACAAAGAATGTGTCTTATATTTTATGAAATGTACATTTGGGCCCCCATTTTTTTATTTGTATAACAATTGTAAAACACTATCTAAAGGCATAAAATGGCTAGGATGAGAATTACTATTGGTCCACAATTATATTTGCTTAATTACTAAAGATGTAACTGTATTCGCTTTAAGTATGCCATTTGACTATTGCCCTCCTTTTTGTCCAGAGCCATCAAAAGATTAAAGTATTTGAAATGAACAATGTAATGGTTTTGTCTTCCTGCTACGGTGCGTTTCAGGTTATTTTCTAAAATCATAATGAACCCTGTTTTTTT-------------------------------------------------------TTGAAGAAGCAGACCCTATGGCCTCAATCCAGAATGCCATAGCATGCTAAAATGAGAACTTTCTCCGG
>gene=chr20_186369-187369; species=panTro
--------------------------------------------------------------------------------------------------------------------------------------------------------------------------------------------------------------------------------------------------------------------------------------------------------------------------------------------------------------------------------------------------------------------------------------------------------------------------------------------------------------------
>gene=chr20_186369-187369; species=papHam
GACCCAATTGGAGTTGCAATTTGCTCTTTCCCATTCTACTGCATTTCTGAAACTCAAAGGGTACAAAGAATGTGTCTTGTGTTTTATGAAATGTACATTTGGACCTCC--TTTTTTTTTTGGATAACAATCGTAAAACACTACCTAAAGGCATAAAATGGCTAGGGTGAGAATTAATATTGGTTCATAATTATATTTGCTTAATTACTAAAAATGTACCTGTATTCGCTTTAAGTATACCATTTGACTATTGCCCTCCTTTTTGTCCAGAGCCATTAAAAGATTAAAATATTTGAAATGAACAATGTAATGGTTTTGTCTTCATGCTACAGCGTGTTTCAGGTTATTTCCTAAAATCAAAATGAATCCCGttttatttttgtttttattattttttgataaataaataatGCCATGATAGGTAGATGTAAAACAGAAGAAGCAGACCCTATGGCCTCAATCCGGAATGCCATAACATGCTAAAATGAGAACTTTCTCCAG
>gene=chr20_186369-187369; species=ponAbe
GACCCAATTGGAGTTGCAATTTTCTCTTTCCCATTCTACTGCATTTCTGAAACCCAAAGTGTACAAAGAATGTGTCTTACATTTTACGGAATGTGCATTTGGGCCCCCATTTTTTTATTTGTATAACAATTGTAAAACACTACCTAAAGGCATAAAATGGCTAGGGTGAGAATTACTACTGGTTCACAATTATATTTGCTTAATTACTAAAGATGTAACTGTATTCGCTTTAAGTATGCCATTTGACTATTGCCCTCCTTTTTGTCCAGAGCCATCAAAAGATTAAAGCATTTGAAATGAACAATGTAATGGTTTTGTCTTCATGCTACAGTGTGTTTCAGGTTATTTTCTAAAATCATAATGAACCTCattttatttttgtttttattattttttGATAAGTAACTAATGCCAAGATAGGTAGATCTAAAATAGAAGAAGCAGACCCTATGGCCTCAATCCAGAATGCCATAGCATGCTACAATGAGAACTTTCTCCAG
>gene=chr20_186369-187369; species=rheMac
GACCCAATTGGAGTTGCAATTTGCTCTTTCCCATTCTACTGCATTTCTGAAACTCAAAGTGTACAAAGAATGTGTCTTGTGTTTTATGAAATGTACATTTGGACCTCC-TTTTTTTATTTGGATAACAATCGTAAAACACTACCTAAAGGCATAAAATGGCTAGGGTGAGAATTAATATTGGTTCATAGTTATATTTGCTTAATTACTAAAAATGTACCTGTATTCGCTTTAAGTATACCATTTGACTATTGCCCTCCTTTTTGTCCAGAGCCATTAAAAGATTAAAATATTTGAAATGAACAATGTAATGGTTTTGTCTTCATGCTACAGCGTGTTTCAGGTTATTTCCTAAAATTAAAATGAATCCCGttttatttttgtttttattattttttGATAAGTAAATAATGCCATGATAGGCAGATCTAAAACAGAAGAAGCAGACCCTATGGCCTCAATCCAGAATGCCATAACATGCTAAAATGAGAACTTTCTCCAG
>gene=chr20_187013-188013; species=hg19
TCATAATTATATTTGCTTAATTACTGAAGATGTAACTGTACTCGCTTTAAGTATGCCATTTGACTATTGCCCTTCTTTTTGTCCAGAGCCATCAAAAGATTAAAGTATTTGAAATGAATAATGTAATGGTTTTGTCTTCCTGCTACAGTGTGTTTCAGGTTATTTTCTAAAATCATAATGAACCCTGTTTTTTTGTTGTTTTTATTATTTTTTGATAAGTAAATAATGCCACGATTGGTAGATCTAAAACTGAAGAAGGAGACCCTATGGCCTCAATCCAGAATGCCATAGCATGCTAAAATGAGAACTTCCTCCAGGTGTGTATGTGTGTGTTCAGGGCCACCTATGTATGCCCGATACGTCCAGTCTTCGTTGATGAAAATTGTTAGAGGTCAGTATTACAGAAGATAAAACAGAAAGGCCATATGTTAATAATGAGAAATAAGTGGTTAATTCATAATTAGTGAATCTGGTTTCAGCACTTTGGCCTTCGAGGTGGT
>gene=chr20_187013-188013; species=bosTau
--------------------------------------ca-------cacacaCCCCATTTAACTATTGTTCTCCTTCCATC-CAGAGCTATTGAAGGATTAAACTATTTTAAATACACAATGTCATGGTTTTGTCTCCACGCTACAGTGGGTTTCAGGTTATTTCATTAAATCAAAATGAATCAAGTTTGA--TTTGTTTTTCTTATGTATTGATAGTTAAGCAATACCATGATAGGTGGATCTAAAATAGAAAAGATAGCACCT-TGGCCTTGATGCAGAATTCCATAGCGTAACAAAGTAAGAATTTTCTCCAAGGGGGTGTGTGTGTGT------CTGCCCATGTCTGCCTGACATTTA-----CTGGCTGATGAAAGTTGCC------------------AGAGTAAAGAGAAAGATCATAGATT----------------------------------------------------------------------
>gene=chr20_187013-188013; species=calJac
TCACAATTATATCTGGTTAATGACTAAAGATGTAACTGTATTCACCTTAAGTGTGCCATTTGACTATCGTATTCCTTTTTGTCCAGAGCCATTAAAAGATTAAAGTATTTGAAATAAACAATGTCATGGTCTTGTCTTCATGCTATAGTATGTTTCAGATTATTTTCTAAAATCAAAATGAACTTCAATTTATTTTTGTTTTTGTTA-TTTTTGATAAGTAAATAATGCCACGATAGGTAGAACTAAAA-----------------------------------------------------------------------------------------------------------------------------------------------------------------------------------------------------------------------------------------------------------
>gene=chr20_187013-188013; species=canFam
TCATAACTGTATTTGCTTAAATACTAAAGATGTAAGTGAAGTAGCTTTAAATATGCCATTTAACTATTGTCCTCCTTTTTCCCCAGAGCAACTAAAAGAGTAAACGAT--------------GTCATGGTTTTATCATCTTGCTGCA--GTATTTCAGATCATTTTATAAAATCAAAATGAATCTGGTTTTA--TTTGGTTTTGTTATTTTTTGATATTTAAATAATAGTATGAAAGGTAGATCTAAAATAGAAGAGATAGCACCTGCGGATTTGATGCAGCATTCTATAACATGCCAAAGTGAAGATTTTCTCCAG----------------------CTACCCATGTCTGCCTGATTCTTCCAGTCTTTATTGATGAAAATTGTC--AGGTCAGAGGAATACAAGATAAAAGAAAAAGATCATATGTTAGTAATGATAAATAAATGA-TAATCTATAATTACGGAAACTGTTTTCATCAGAATGGCCTTCAAAA----
>gene=chr20_187013-188013; species=equCab
TCACAATCATTTTTTCTTAAACACTAACGATGTAAATTAAGTAGCTTTAAGTGTGCCATTTGACTCTTGCTCTCCTTCTCCTTCAGAGCTATTAAAAGAGTAAAGTATTTGAAATAAAC---GTCATTGTTCTGTCTATTTGCTGCAATGTGCTTCAGATCATTTTATAAAATCAAAATGAATCTGGTTTTA--TTTGCTTTTGTTATTTTTTGGTAGTTAAATAATACCATGATAAGTGGACCTATAATAGAAGAGGTAGCCGCTGTGGCCTCGATGCAGCATTCTATAGCATGCCAAAATGAGCATTTTCTCCAGGCACATCTGTGTGTAT--AGGGCTGCCCATATCTGCCTGATACTTCCAGTCTTTGTTGATGCAAATTGCCAGAGGTCAGTAGTACACAAGATAAAAGAGAAAAATCATATGTTTTTAATGAGAAATAAATGGTTAATTCACAGTTAGTGAATGTGGTTTCAGCAAATTGACCTTAGAGATCGT
>gene=chr20_187013-188013; species=gorGor
CCACAATTATATTTGCTTAATTACTAAAGATGTAACTGTATTCGCTTTAAGTATGCCATTTGACTATTGCCCTCCTTTTTGTCCAGAGCCATCAAAAGATTAAAGTATTTGAAATGAACAATGTAATGGTTTTGTCTTCCTGCTACGGTGCGTTTCAGGTTATTTTCTAAAATCATAATGAACCCTGTTTTTTT-------------------------------------------------------TTGAAGAAGCAGACCCTATGGCCTCAATCCAGAATGCCATAGCATGCTAAAATGAGAACTTTCTCCGGGTGTGTATGTGTGCGTTCAGGGCCACCTACGTATGCCCGATACGTCCGGTCTTCGTTGATGAAAACTGTTAGAGGTCAGTATTACAGAAGATAAAACAGAAAGGCCATATGTTAATAACGAGAAATAAGTGGTTAATTCATAATTAGTGAATCTGGTTTCAGCACTCTGGCCTTCGAGGTGGT
>gene=chr20_187013-188013; species=panTro
--------------------------------------------------------------------------------------------------------------------------------------------------------------------------------------------------------------------------------------------------------------------------------------------------------------------------------------------------------------------------------------------------------------------------------------------------------------------------------------------------------------------
>gene=chr20_187013-188013; species=papHam
TCATAATTATATTTGCTTAATTACTAAAAATGTACCTGTATTCGCTTTAAGTATACCATTTGACTATTGCCCTCCTTTTTGTCCAGAGCCATTAAAAGATTAAAATATTTGAAATGAACAATGTAATGGTTTTGTCTTCATGCTACAGCGTGTTTCAGGTTATTTCCTAAAATCAAAATGAATCCCGttttatttttgtttttattattttttgataaataaataatGCCATGATAGGTAGATGTAAAACAGAAGAAGCAGACCCTATGGCCTCAATCCGGAATGCCATAACATGCTAAAATGAGAACTTTCTCCAGGTGTGTATGTGTGTGTTCAAGGCCTCCTACGTATGCCTGATACGTCCAGTCTTCGTTGATGAAAATTGTTAGAGGCCATTATTATATAAGGTAAAACAGAAAGGCCATACGTTAATAATGAGAAATAAATGGTTAATTCATAATTAGTGAATCTGGTTTCAGCACACTGGCCTTAAAGGTGGT
>gene=chr20_187013-188013; species=ponAbe
TCACAATTATATTTGCTTAATTACTAAAGATGTAACTGTATTCGCTTTAAGTATGCCATTTGACTATTGCCCTCCTTTTTGTCCAGAGCCATCAAAAGATTAAAGCATTTGAAATGAACAATGTAATGGTTTTGTCTTCATGCTACAGTGTGTTTCAGGTTATTTTCTAAAATCATAATGAACCTCattttatttttgtttttattattttttGATAAGTAACTAATGCCAAGATAGGTAGATCTAAAATAGAAGAAGCAGACCCTATGGCCTCAATCCAGAATGCCATAGCATGCTACAATGAGAACTTTCTCCAGGTGTGTATGTGTGTGTTCAGGGCCACCTATGTATGCCTGATACGTCCAGTCTTCGTTGATGAGAATTGTTAGAGGTCAGTATTACATAAGATAAAACAGAAAGGCCATATGTTAATAATGAGAAATAAATGGTTAATTCATAATTAGTGAATCCGGTTTCAGCACATTGGCCTTCGAGGTGGT
>gene=chr20_187013-188013; species=rheMac
TCATAGTTATATTTGCTTAATTACTAAAAATGTACCTGTATTCGCTTTAAGTATACCATTTGACTATTGCCCTCCTTTTTGTCCAGAGCCATTAAAAGATTAAAATATTTGAAATGAACAATGTAATGGTTTTGTCTTCATGCTACAGCGTGTTTCAGGTTATTTCCTAAAATTAAAATGAATCCCGttttatttttgtttttattattttttGATAAGTAAATAATGCCATGATAGGCAGATCTAAAACAGAAGAAGCAGACCCTATGGCCTCAATCCAGAATGCCATAACATGCTAAAATGAGAACTTTCTCCAGGTGTGTATGTGTGTGTTCAAGGCCTCCTATGTATGCCTGATACGTCCAGTCTTCGTTGATGAAAATTGTTAGAGGTCATTATTATATAAGGTAAAACAGAAAGGCCATACGTTAATAATGAGAAATAAATGGTTAATTCATAATTAGTGAATCTGGTTTCAGCACACTGGCCTTAGAGGTGGT
>gene=chr20_187336-188336; species=hg19
ATGTGTGTGTTCAGGGCCACCTATGTATGCCCGATACGTCCAGTCTTCGTTGATGAAAATTGTTAGAGGTCAGTATTACAGAAGATAAAACAGAAAGGCCATATGTTAATAATGAGAAATAAGTGGTTAATTCATAATTAGTGAATCTGGTTTCAGCACTTTGGCCTTCGAGGTGGTCAAAACAGGTCTCCAATATGAACTAAGGATTGAAAAGattaaaattatttttttaacaaaaattaaGCTCAAAGAGTCTTGGATGCTTCAGATTGACTCTGCTTCTGGCATAACTTGAATAGAAAATCATATAAGGGTCTATGATGGGCACCATGCCCAGAGCTAGTTGGTTTAAATGTCATTCTATTTTGGACCCTAAAGATAAACATGGCCTACTGTGATTCCGTCCTGCGTGGCTGTTCTCTGGAGCAGTAGTCATTAATCTTTGCCTGCCTTCTCTCCCACCTAGGTGTGTGCCACCACCCCATGGTGACATGAGCTTC
>gene=chr20_187336-188336; species=bosTau
GTGTGTGTGT------CTGCCCATGTCTGCCTGACATTTA-----CTGGCTGATGAAAGTTGCC------------------AGAGTAAAGAGAAAGATCATAGATT------------------------------------------------------------------------------------------------------------------------------------------------AGTCTTGGGTGACTTAGATTAACTTTGTTTATAGTATGATTTGAAGAGAAAATCACATACAGGTCCATGACAGGTACTATGCCCAGGGTTAGTTTCTCTAAATAATTCTGTATTTTGGACTCTAAATAAAAACATG-----------------------------------------------------------------------------------------------------------------
>gene=chr20_187336-188336; species=calJac
--------------------------------------------------------------------------------------------------------------------------------------------------------------------------------------------------------------------------------------------------------------------------------------------------------------------------------------------------------------------------------------------------------------------------------------------------------------------------------------------------------------------
>gene=chr20_187336-188336; species=canFam
----------------CTACCCATGTCTGCCTGATTCTTCCAGTCTTTATTGATGAAAATTGTC--AGGTCAGAGGAATACAAGATAAAAGAAAAAGATCATATGTTAGTAATGATAAATAAATGA-TAATCTATAATTACGGAAACTGTTTTCATCAGAATGGCCTTCAAAA----CAGACCAGATCTCTAGTAATAATTAAGGACTGAAAAACTTAAAGTGATTTTTTTTT-----TTTAAGTTCAAAGAGTATTAGATGGCTCGGATTGACTCTGATTCTGGTAGGACTTGAAGAGAAAGTCACATGCAGGTCCATGAGGATTACAGCACCTAGGGATGGATGGCCCAAATATCCTTTTATTTTGAATTCTAAAGA-AAACATG-----------------------------------------------------------------------------------------------------------------
>gene=chr20_187336-188336; species=equCab
CTGTGTGTAT--AGGGCTGCCCATATCTGCCTGATACTTCCAGTCTTTGTTGATGCAAATTGCCAGAGGTCAGTAGTACACAAGATAAAAGAGAAAAATCATATGTTTTTAATGAGAAATAAATGGTTAATTCACAGTTAGTGAATGTGGTTTCAGCAAATTGACCTTAGAGATCGTCCGAACAGGTCTCCAG-------TAAGGACTGAAAAACTTAAAGTGATTTTTTTTG---AAGTTAAGCTCAAAGAGTCTTGGGTGACTCAGATTGACTCTGTTTCTGGTAGGAGTTAAAGAGAAAATTATGTATAGGTCCATGATGGT-----------AGGCTGGTTGGTCTAAATATCCTAGTACTTTGGACTTTAAAGATAAATACG-----------------------------------------------------------------------------------------------------------------
>gene=chr20_187336-188336; species=gorGor
ATGTGTGCGTTCAGGGCCACCTACGTATGCCCGATACGTCCGGTCTTCGTTGATGAAAACTGTTAGAGGTCAGTATTACAGAAGATAAAACAGAAAGGCCATATGTTAATAACGAGAAATAAGTGGTTAATTCATAATTAGTGAATCTGGTTTCAGCACTCTGGCCTTCGAGGTGGTCAAAACAGGTCTCCAATATGAACTAAGGATTGAAAAGattaaaatta-ttttttaacaaaaattaaGCTCAAAGAGTCTTGGATGATTCAGATTGACTCTGCTTCTGGCATAACTTGAATAGAAAATCATATAAGGGTCTATGATGGGCACCATGCCCAGAGCTAGTTGGTTTAAATGTCATTCTATTTTGGACCGTAAAGATAAAC-TGGCCTACTGTGATTCCGTCCTGCGTGGCTGTTCTCTGGAGCAGTAGTCATTAATCTTTGCCCGCCTTCTCTCCCACCTAGGTGTGTGCCACCACCCCATGGTGACATGAGCTTC
>gene=chr20_187336-188336; species=panTro
------------------------------------------------------------------------------------------------------------------------------------------------------------------------------------------------------------------------------------------------------CAAAGAGTCTTGGATGATTCAGATTGACTCTGCTTCTGGCATAACTTGAATAGAAAATCATATAAGGGTCTATGATGGGCACCATGCCCAGAGCTAGTTGGTTTAAATGTCATTCTATTTTGGACCCTGAAGATAAACATGGCCTACTGTGATTCCGTCCTGCGTGGCTGTTCTCTGGAGCAGTAGTCATTAATCTTTGCCCGCCTTCTCTCCCACCTAGGTGTGTGCCACCACCCCATGGTGACATGAGCTTC
>gene=chr20_187336-188336; species=papHam
ATGTGTGTGTTCAAGGCCTCCTACGTATGCCTGATACGTCCAGTCTTCGTTGATGAAAATTGTTAGAGGCCATTATTATATAAGGTAAAACAGAAAGGCCATACGTTAATAATGAGAAATAAATGGTTAATTCATAATTAGTGAATCTGGTTTCAGCACACTGGCCTTAAAGGTGGTCAAAACAGGTCTCCAATATGAACTAAGGATTGAAAAGattaaaat---atttttaataaaaattaaGTTCAAAGAGTCTTGGATGACTCAGATTGACTCAGCTTCTGGCATAACTTGAATAGAAAATCATATAAGGGTCTGTGATGGGCACTGTGCCCAGAGCTAGTTGGTTTAAATATCATTCTATTTTGGACCCTAAAGATAAACATGGCCTGGTGTGATTTCATCCTGCGTGGCTGTTCTCCGGAGCGGTAGTCATTTATCTTTGCCCGCCTTCTCTGCCACCTAAATGTGTGCCACCACCCCATGGCGACATGAGTTTC
>gene=chr20_187336-188336; species=ponAbe
[truncated: 41,873,907 more chars]
