# Supplementary material for: Combining phylogenetic footprinting with motif models incorporating intra-motif dependencies
Source: BMC Bioinformatics. 2017 Mar 1;18:141. doi: 10.1186/s12859-017-1495-1 (PMC5333389; doi:10.1186/s12859-017-1495-1)
Supplement: Supplementary file 2 — Sequence data. This archive contains data files of alignments of the ChIP-seq positive regions and negative control regions for each of the 35 TFs in FASTA format. (ZIP 83763.2 kb) [file 12859_2017_1495_MOESM2_ESM.zip › CTCF/CTCF_(SC-5916)_pos.txt]

>gene=chr20_247696-247889; species=hg19
TGGCGACTCACGACCAGGACGCATTCCGCACCGCTCCCCCACGCCCCGCAGCCCGCCCTCGAGGCTGATTGATTTGTGCCAGTCTCTACCGCCATCTGCCGGCAGCACTCGGTACACCCGCGCCCTGGAGGTCGCACGCGCTGGCCAAACGGGCGCACCAGACACTTTTcagggccctgccaaagacctccca
>gene=chr20_247696-247889; species=bosTau
------------------------------------------------------------GA-ACAGGTTCATTTTATTGGGCCTGTACCGCCATCTGCTGGCGATATTCAGTATATACAAGCCATGGTCAACACAC----GGGCTTAT--GATA-ATCTGACACTGTCCGGG-----------GCCCCTCTA
>gene=chr20_247696-247889; species=calJac
TGGCGGGTTACAACCAGGATGCTTTCCACACCGCAC--------------------------GGCTGAT---TTTGTGTTAGTCTTTACCGCCATCTGCCGGCAGTACTCGGTATACCCGCGCCTTGGCGGTCGCACACGTTGGCTAAACGGGTACACCCGACACTGTGCAGGGCCTTGCCAACGCCCTCCCA
>gene=chr20_247696-247889; species=canFam
TAGCGATTTACCA----------------GCAGGGGATCCAATACCTGGGGCCCACCCTTAAGAAATGTTAATTTTACTGGCCCTTTCCCGCCATCTGCTGGTGATATTCAGTATGCCCACGCCATGGTCGA--CAC----CGGCTTCA--TGCACACCGAGTACCGTGGAGGGCCTT--CAAAGTCCTCTTA
>gene=chr20_247696-247889; species=equCab
-------------------------------------------------------------------------------------------------------------------------------------------------------------------------------------------------
>gene=chr20_247696-247889; species=gorGor
-GGCGACGTACAACCAGGATGCA-TCCACGCCGCTCCCCCACGCCCCGCAGCCCGCCCTT--GGCCGATTGATCTGTGCCGGGCTTTACCGCCACCTGCCGGCAGCACTCGGCATACCCGCGCCCTGGAGGTCGCACACGTTGGCCAAACGGGTACACCAGACCCTTTTCAGGGCCTTGCCAAAGACCTCCCA
>gene=chr20_247696-247889; species=panTro
TGGCGACTTGCAACCAGGATGCGTTCCACACCGCTCCCCCACGCCCCGCAGCCCGCCCTT--GGCCGATTGATTTGCGCCGGTCTTTACCGCCATCTGCCGGCAGCACTCGGTATACCCGCGCCCTGGAGGTCGCACACGTTGGCTAAACGGGTACAGCAGACACTTTTCAGGGCC-----Aaagacctccca
>gene=chr20_247696-247889; species=papHam
TGGCGACTTACAACCAGGATGCATTCCACACCGCTCCCCCACGCCCTACAGCCGGCCCTT--AGCTGATTGATTTGCGTCAGTCTTTACCGCCATCTGCCGGCAGTACTCGGTATACCCGCGCCTTGGCGGTCGCACACGTAGGCTAAACGGGTACACCAGACACTGTTCAGGGCCTTGCCAAAGCCTTCCCA
>gene=chr20_247696-247889; species=ponAbe
TGGCGACTTACAACCAGGATGCATTCCACACCGCTCCCCAACGCCCCACAGCCCGCCCTT--GGCTGATTGATTTGTGCCAGTCTTTACCGCCATCTGCCGGCAGTACTCGGTATACCCGCGCCCTGGCGGTTGCACACGTTGCCTAAACGGGTACACCAGACATTTTTCAGGGCCTTGCCAAAGACCTCCCA
>gene=chr20_247696-247889; species=rheMac
TGGCGACTTACAACCAGGATGCATTCCACACCGCTCCCCCACGCCCTACAGCCCGCCCTT--AGCTGATTGATTTGCGTCAGTCTTTACCGCCATCTGCCGGCAGTACTCGGTATACCCGCGCCTTGGCGGTCGCACACGTAGGCTAAACGGGTACCCCAGACACTGTTCAGGGCCTTGCCAAAGCCTTCCCA
>gene=chr20_311313-311474; species=hg19
AGAGGGACCATCTCATTTTGGTTCCTTCCATTTCAGATGCTGACCTGAAAGGTCGGGGAGACAGCTCCTTATGGGGTCTCTGGGGCCACCTAGTGGCTAAGAGGAGTAGAACCAAGGTTCTGTGCAGTTGGGAGGTGGGAGTCGGGGTGTGTCCCAGGCCA
>gene=chr20_311313-311474; species=bosTau
AGAGAGATCATG---TTTTGGTTCCTTCCATTTCAGAAGCTGACCTGAAAGGTGCAGGC-AGACCTGCTTATGTGGACTCTGGGGACACCTAGTGGCTGAAAGGAGTAGCAC-----------GCATT---G-GTCGGGGATTGGGGTGT-----------
>gene=chr20_311313-311474; species=calJac
AGAGGGACCATCTCATTTTTGTTCCTTCCATTTCAGATGCTGACCTGCAA-GTTGGGGAGACACCTCCTTATGGGGTCTCTGGGGCCACCTGGTGGCTAAGAGGAGTATAAGCAAGGTTCTCTGCAGTTGGGAGGTGGGAGTCAGGGTGTGTCCCACGCCA
>gene=chr20_311313-311474; species=canFam
AGGGAAACCATGTTAC-TTGCTTCTTTCCATTTCAGAAGCTGACCTAAAAGGTGGGGAG-AGACCTGCTTGTGTGGACTCTGGGGACACCTAGAGGCTGAAAGGAATAGGAA-----------GCGTTTGAG-GATG-GGGCTGGGGTGT-----------
>gene=chr20_311313-311474; species=equCab
ggaGAGACCGTGTTACTTTAGTTCCTTCCATTTCTGGAGCTGCCCTGAAAGGT-GGGAA-AGTCCCGCTTATGTGGGCTCTGGGGACACCTAGTGGCTGGAAGGAGTAGGAA-----------GCATTTGGG-GGTGGGGGTCGAGGTGT-----------
>gene=chr20_311313-311474; species=gorGor
agagggaccatctcattttggttccttccatttcagaTGCTGACCTGAAAGGTCGGGGAGACAGCTCCTTATGGGGTCTCTGGGGCCACCTAGTGGCTAAGAGGAGTAGAACCAAGGTTCTGTGCAGTTGGGAGGTGGGAGTCAGGGTGTGTCCCAGGCCA
>gene=chr20_311313-311474; species=panTro
agagggaccatctcattttggttccttccatttcagatactGACCTGAAAGGTCGGGGAGACAGCTCCTTATGGGGTCTCTGGGGCCACCTAGTGGCTAACAGGAGTAGAACCAAGGTTCTGTGCAGTTGGGAGGTGGGAGTCGGGGTGTGTCCCAGGCCA
>gene=chr20_311313-311474; species=papHam
AAAGGGACCAT---ATTTTGGTTCCTTCCATTTCAGATGCCGACCTGAAAGGTTGGGGAGACAACTCCTTATGGGGTCTCTGGGGCCACCTAGTGCCTAAGAGGAGTAGAACCAAAGTT-TGTGCAGTTGGGAGGTGGGAGTCAGGGTGTATCCCAGGCCA
>gene=chr20_311313-311474; species=ponAbe
agagggaccatctcattttggttccttccatttcagaTGCTGACCCGAAAGGTCAGGGAGACAACTCCTTATGAGGTCTCTGGGGCCACCTAGTGGCTAAGAGGAGTAGAACCAAGGTTCTGTGCAGTTGGGAGGTGGGAGTCAGGGTGTGTCCCAGGCCA
>gene=chr20_311313-311474; species=rheMac
AAAGGGACCAT---ATTTTGGTTCCTTCCATTTCAGATGCCGACCTGAAAGGTTGGGGAGACAACTCCTTATGGGGTCTCTGGGGCCACCTAGTGGCTAAGAGGAGTAGAACCAAAGTT-TGTGCAGTTGGGAGGTGGGAGTCAGGGTGTATCCCAGGCCA
>gene=chr20_335199-335382; species=hg19
TTGGCCGTGACCCTGATAATAAATGGGCTCTCTCAGAGGCGCCAGCCCCTCCCTCCCCAGCCGGAGGCGTCATCTCTCTTCTGTACCACTAGAGGGAGCTCTGATGCAGCTGGAGAGCAGCGCTCAAGGCTCTCGCCCCTCCCCTCCCTAACCCTTACCTTCAGTCTCCACCAGCCTGAAGGG
>gene=chr20_335199-335382; species=bosTau
--------------------------------------------------------------------------------------------------------------------------CCCAAGGATCATGCTCTTCCATCTCCCCTC--------AGTCTCACC----GAGTGGGGGT
>gene=chr20_335199-335382; species=calJac
TTGACCGTGACCCTGATAATAAATGTGCCCTCTCCGAGGCACCAGCCCCTC-----CCTACTGGAGGCGTCGTCTCTCTTTTGTACCACTAGAGGGAGCTCCGATACAGCCGGAGAGCAGCGCTCAAGGCT----CCCCTCCCCTCCCTAACCCTCACCCTCAGTCTCCACCAGCCTGAAGGG
>gene=chr20_335199-335382; species=canFam
CTGAACTTA--CCCTGTAACAAATGTGTCCTACTGGGGGTACCAGCACCTCCCTCTGCAGCCAGACACATCATCTCCATTCATC-CCACGAGGGGGAGCTCCAAGATAGCTGGAGAGAGGCGCCGCT-GCACCCGCCCA---------------------GGTCCCACCTCCGGCCTGGAGGG
>gene=chr20_335199-335382; species=equCab
CTGACCTTA---CGTGTAACAAATGTG-CCTCCTGCAGACGCCAGCCCCTCCCTGCCCAGCCCCAGGCATCATCTCCGTTCTCCACCACTAGGGGGAGCTCCAAGACAGC-GGGGAGAGGCGCCCTTGACCCCCCCCCCACCCCCGCGTC----------AGTGTCACCACCAGCCTGGAGGG
>gene=chr20_335199-335382; species=gorGor
TTGGCCGTGACCCTGATAATAAATGTGCTCTCTCAGAGGCACCAGCCCCTC-CTCCCCAGCCGGAGGCGTCGTCTCTCTTCTGTACCACTAGAAGGAGCTCTGATGCAGCTGGAGAGCAGCGCTCAAGGCTCTCGCCCCGCCCCTCCCTAACCCTTACCTTCAGTCTCCACCAGCCTGAAGGG
>gene=chr20_335199-335382; species=panTro
TTGGCCGTGACCCTGAAGATAAATGTGCTCTCTCGGAGGCACCAGCCCCTCCCTCCCCAGCCGGAGGCGTCATCTCTCTTCTGTACCACTAGAGGGAGCTCTGATGCAGCTGGAGAGCAGCGCTCAAGGCTCTCGCCCCTCCCCTCCCTAACCCTTACCTTCAGTCTCCAGCAGCCTGAAGGG
>gene=chr20_335199-335382; species=papHam
TTGGCCGTGACCCTGATAATAAATGTGCCCTCTCAGAGGCACCAG-----------CCAGCCGGAGGCGTCATCTCTCTTCTGTACCACTAGAGGGAGCTCCGATACGGCTGGAGAGCAGTACTCAAGGCTCTCGCCACTCCCCTCCCTAA--CTTACCTTCAGTCTCCACCAGCCTGAA-GG
>gene=chr20_335199-335382; species=ponAbe
---------------------------------------------------------------------------------------------------------------------------------------------------------------------------------------
>gene=chr20_335199-335382; species=rheMac
TTGGCCGTGACCCTGATAATAAATGTGCCCTCTCAGAGGCACCAG-----------CCAGCCGGAGGCGTCATCTCTCTTCTGTACCACTAGAGGGAGCTCCGAAACGGCTGGAGAGCAGTACTCAAGGCTCTCGCCACTCCCCTCCCTAA--CTTACCTTCAGTCTCCACCAGCCTGAA-GG
>gene=chr20_412169-412362; species=hg19
TTTGATGCCCAACACATTGTCCACGCTGTGACGTGACCATCATCATAGCAGGCAGAGGGCGCCTCTGCTGCTGAAGGCCTGTGATTTTGTGGGGAAGGGCCTGTTCTAGCAACTGGAAAGGCACTGCCACCTGCCGTTGGATGCCAGGACTCAAGAGCTGGCCCCAGTCACTGTGCGCAGAGCTGTCTGAGAA
>gene=chr20_412169-412362; species=bosTau
--TGAAGGCCAGCACACTGTCTGAGCCAGGATGTGA-CATCATTACAACAGGTGGAGGGCATCTTTGCGGCTCACAGTCTAGACTCC-AGGGGAA-GGGCTTATTCTAGACCCTAGAAAGGAACAGCCATCTGTTCCTGGGTGCCAAGGCTCAAGAGTTGACCCCAGGCTCTGTGAGCAGAGAGGTGAGATAA
>gene=chr20_412169-412362; species=calJac
------------------------------------------TCACAGCAGGCGGAGGATGCGTCTGCTGCTGAAGGCCTGTGGTTTTGTGGGCAAGGGCCTGTTCTAGCTCCCGGAAAGGCACTGCCTCCTGCCATCGGATGCCACGACTCGAGAGCCAGCCCCAGTCACCCTGCGCAGAGATGTCTGAGTA
>gene=chr20_412169-412362; species=canFam
TTTGATGGTGAACACATCATCTGAGCTGCGATGTGATGATCATCCCAACAGGTGGAGG--GTGTCTGTTCTTCAAGGCCTGGTTTCC-TGGGGCA-GGGCTTGTTCTGGTCCCTGGATAGGCACTGCCACCTCTCTCTGAATGACAAGACTCAAGAGCTGCCCCCTGGCATTGGGAGCAGAGATGTCTGAGAA
>gene=chr20_412169-412362; species=equCab
TTTGATGGCAAACA---CGTCTGAGCCCCGATGTGATCATCATTACGACAGGTGGAGGGAGTGTCTGCTGTTCAAGGCCCGGGCTTC-AGGGGAA-GGACTTGTTCTAGCCCCTGGAAAGGCACTGCCACCTGCCCTTGGATACCAAGACTCAAGAGTTGAGCCCAGACACTGAGAGCAGAGCTATGAGAGAA
>gene=chr20_412169-412362; species=gorGor
------------------------------------------------------------------------------------------------GGGCCTGTTCTAGCAACTGGAAAGGCACTGCCACCTGCCGTTGGATGCCAGGACTCAAGAGCTGGCCCCAGTCACTGTGCGCAGAGCTGTCTGAGAA
>gene=chr20_412169-412362; species=panTro
TTTGATGCCCAACACATTGTCCACGCTGTGACGTGACCATCATCATAGCAGGCAGAGGGCGCCTCTGCTGCTGAAGGCCTGTGATTTTGTGGGGAAGGGCCTGTTCTAGCAACTGGAAAGGCACTGCCACCTGCCGTTGGATGCCAGGACTCAAGAGCTGGCCCCAGTCACTGTGCGCAGAGCTGTCTGAGAA
>gene=chr20_412169-412362; species=papHam
TTT------------ATTGTCCACGCTGTGATGTGACCATCATCATAGCAGGTGGAGGGCGCCTCTTCTGCTGAAGGCCTGTGGTTTTGTGGGGAAGGGCCTGTTCTGGCCTCTGGAAAGGCACTGCCACCTGCTGTTGGATGCCAAGACTCAAGAGCTGGCCCCAGTCACTGTGCACAGAGCTGTCCGAGAA
>gene=chr20_412169-412362; species=ponAbe
TTTGATGCCCAACACATTGTCCATGCTGTGATGTGACCATCATCATAGCAGGCAGAGGGCGCCTCTGCTGCTGAAGGCCTGTGATTTTGTGGGGAAGGGCCTGTTCTAGCCCCTGGAAAGGCACTGCCACCTGCCGTTGGATGCCAAGACTCAAGAGCTGGCCCTAGTCACTGTGCACAGAGCTGTCTGAGAA
>gene=chr20_412169-412362; species=rheMac
TTT------------ATTGTCCACGCTGTGATGTGACCATCATCATAGCAGGTGGAGGGCGCCTCTTCTGCTGAAGGCCTGTGGTTTTGTGGGGAAGGGCCTGTTCTGGCCTCTGGAAAGGCACTGCCACCTGCTGTTGGATGCCAAGACTCAAGAGCTGGCCCCAGTCACTGTGCGCAGAGCTGTCCCAGAA
>gene=chr20_542451-542621; species=hg19
GCAGAAAGCGTCCTGTTCTCCTTGGAGTCAAAGGATTGGTGACAGTGTCTGCCATGCTGTAGTTTCCACAAAATACCACCAGGTGACGACTCTGGGTCACGCTTCTAACTTGTGGGTTCTTGATTcctggagggcttttgctaaaacacagactgctcctggccccagcc
>gene=chr20_542451-542621; species=bosTau
--------------------------------------------------------------------------------------------------------------------------------------------------------------------------
>gene=chr20_542451-542621; species=calJac
GCAGAAAGCGTCCTGTT---CTTGGAGTCAAAGG-TTGGTGTCAATGTCTGCCATGCTGTAGTTCCCATGAAATACCACCAGGTGACGACACTGGGTCGTGAGTCTAAC-TGTGGGTTCTTGATTCCTGGAAGGC--TTGCTGAAACACACA-TGctcctggcctcaatc
>gene=chr20_542451-542621; species=canFam
GTGGAAAGTGTGTC---CTGCTGGCAACCAAGGGGGTGGTGGAAGCGGTGTCCAGGCTGTAGTTCCCAAGAAGTACCACTAGGTGGCAACTCTGGGTCGCGTTTCTAAC--GCGGGTTATTGATTCCAGGG---------------------------------------
>gene=chr20_542451-542621; species=equCab
GCGGGAAGTGTCCCCTTCTCCCGGCATCAAAGGGGGTGG-GGAAG-GGCAGCCAGGCTGTGGTTCCCATGACAGGTCGCCAGGTGGCGACTCTCTGTTGCGTTTCTAAC--GTGGATGGTTGACTCCGGAGGGgtggttcccgaa-------------------------
>gene=chr20_542451-542621; species=gorGor
GCAGAAAGCGTCCTGTTCTCCTTGGAGTCAAAGGATTGGTGACAGCGTCTGCCATGCTGTAGTTTCCACAAAATACCACCAGGTGACGACTCTGGGTCATGC-TCTAACTTGTGGGTTCTTGATTcctggagggc--ttgctaaaacacagactgctcctggccccagcc
>gene=chr20_542451-542621; species=panTro
GCAGAAAGAATCCTGTTCTCCTTGGAGTCAAAGGATTGGTGACAGTGTCTGCCATGCTGTAGTTTCCACAAAATACCACCAGGTGACGACTCTGGGTCACGCTTCTAACTTGTGGGTTCTTGATTcctggagggc--ttgctaaaacaccgactgctcctggccaaagcc
>gene=chr20_542451-542621; species=papHam
GCAGAAAGTGTACTGTTCTCCTTGGAGTCAAAGGCTTTTTG--AGTGTCTGCCATGCTGTAGTTCCCATGAATTACCACCAGGTGACGACTCTGGGTCGTGCTTCTAACTTGCAGGTTCTTGATTcctggagggc--ttgctaaaacacggactgctcctggcctcagcc
>gene=chr20_542451-542621; species=ponAbe
GCAGAAAGCGTCCTGTTCTCCTTGGAGTCAAAGGATTGGTGACAGTGTCTGCCATGCTGTAGTTCCCACAAAATACCACCAGGTGACGACTCTGGGTCGTGCTTCTAACTTGTGGGTTCTTGATTcctggagggc--ttgctaaaacacagactgctcctggctccagcc
>gene=chr20_542451-542621; species=rheMac
GCAGAAAGCGTACTGTTCTCCTTGGAGTCAAAGGCTTTGTG--AGTGTCTGCCATGCTGTAGTTCCCATGAATTGCCACCAGGTGACGACTCTGGGTCGTGCTTCTAACTTGCAGATTCTTGATTcctggagggc--ttgctaaaacacggactgctcctggcctcagcc
>gene=chr20_626231-626406; species=hg19
CCCTGCGCGTGCATCCAGCCCCTTCCCACAGCTGTAGCTCTTGCAGGCCAGAGGGACGGCCCTGCCGCGGGGGCCGGAGAGCAGCGCCACCTGCTGCTGTAAGAGGGAAACGCAACTTCCGGCTACCAGCAGGTTACACCCTTTAAAACCCAGCTCCTCTTCCTTAAATGATCAA
>gene=chr20_626231-626406; species=bosTau
TCAGACCCCTCCATCTTTCCCCTTCCCACAGCAGTTATTC-TGTAGGTCGGAGGCCCAACCCTGCTTGGGA-GCCAGAAAGCAGCGCCATCTGCTGGCCCAAGCGGGAAATGCAGCTCTTAGCAAC---CAGGTTTGACGCTTCAAAACCCAGCACCTCTTCTT--AAGAACCAC
>gene=chr20_626231-626406; species=calJac
CACCGCGCCCGCATCCAGCCCCTTTCCACAGCGGTTGCTC-TGC--------TGGCCAACCCTGCCGTGGGGGCAGGAGAGCAACGCCACCTGCTGCTATAAGAGGGAAACGCAACTTTCAGCGACCAACAGGTTACACCCTTTAAAACCCAGCTCCTCTTCCTTAAATGACCAA
>gene=chr20_626231-626406; species=canFam
-CCAGCGCCCCCTTCTACCTTCTTCCAACAGGACTTGCTC-TGCCGGCTAGAGCCCCCGCCCTGCTCCCGAGGCCAGAAAGCAGCGCCACCTGCTGGCGCAAGGGAAAAATGCAACGCTCAGCAACCAGCCAGA-------TTCAAAACCCTGCTTCTCTGCCGT----------
>gene=chr20_626231-626406; species=equCab
ccaggcccctcctccca------------gaccgctGCTC-TGG-GGCTGGAAGTCCAGCCCTGC-CCCGAGGCCGGCGAGCGGCGCCACCTGCTGGCGTCAGCGGGAAACGCAGCTCGCGGCAGCCGGCAGGTCTCGCCCTTCGAAACCCAGCTCC------------------
>gene=chr20_626231-626406; species=gorGor
-------------------------------------------------------------------------------------------------------------------------------------------------------------------------------
>gene=chr20_626231-626406; species=panTro
CCCTGCGCGTGCATCCAGCCCCTCCCCACAGCTGCAGCTCTTGCAAACCAGAGGGACAGCCCTGCCGCGGGGGCAGGAGAGCAGCGCCACCTGCTGCTGTAAGAGGGAAACGCAACTTCCGGCTACCAGCAGGTTACACCCTTTAAAACCCAGCTCCTCTTCCTTAAACGATCAA
>gene=chr20_626231-626406; species=papHam
CCGGGCGCGCGCATCCAGTCCCTTTCCACGGTGGTAGCTC-TGCAAGCCCGAGGGCCAGCCCTGCAGTGGGGGCAGGAGAGCAGCGCCACCTGCTGCTATAAGAGGGAAACGCAACTCTCAGCGACCTGCAGTTTACAGCCTTTAAAACCCAGCTCCTCTTCCTTAAATGACCAA
>gene=chr20_626231-626406; species=ponAbe
CCCTGCGCGTGCATCCAGCCCCTTCCCACAGCTGTAGCTC-TGCAAGCCAGAGGGCCAGCCCTGCCGCGGGGGCAGGAGAGCAGCGCCACCTGCTGCTGTAAGAGGGAAACGCAACTCTCGGCTACCAGCAGGTTACACCCTTTAAAACCCAGCTCCTCTTCCTTAAATGATCAA
>gene=chr20_626231-626406; species=rheMac
CCGGGCGCGCGCATCCAGTCCCTTTCCACAGTGGTAGCTC-TGCAAGCCCGAGGGCCAGCCCTGCAGTGGGGGCAGGAGAGCAGCGCCACCTGCTGCTATAAGAGGGAAACGCAACTCTCAGCGACCTGCAGGTTACAGCCTTTAAAACCCAGCTCGTCTTCCTTAAATGACCAA
>gene=chr20_648194-648316; species=hg19
CCATCAGTGAACCAGAGCGTTCTCCATGAGGTGCTCTGCCCATGGCGCCCTCTGCTGGTGGCCCTCAGCGCTGTTGACTTTCCTCCTGTTGCAAGGGGCTCTTTATGAAGAAATAGGGGTGC
>gene=chr20_648194-648316; species=bosTau
CAATGGTCTGGGCAGTCCTCGCCTAGCGGGACTCTCCTTCTGTTGTGCTCTCTGGTGGTGACTTGCAGTACTGCAGA-----CTCCGGTTGCTGGGGTCTCTATGT----AAATACTGGCAC
>gene=chr20_648194-648316; species=calJac
CAATCAGTGAACCAGAGCGTTCTCAATGAGGGTCTCTACTCATGGCGCCCTCTGCTGGCTGCCGTCAGGACTGTTGACCTTACTCCTGTTGCAAGGGGCTCTTTATACAGAAATAGGGGCGC
>gene=chr20_648194-648316; species=canFam
CGATGAACCAGGAAGTCCTAACCAAATTGGGCTTCCTGCCCGTGGTGCCCTCTGGTGGTAGTCTGTAGCACTGCAGACCATACTCCTGTCGCTGGGGGCTCTTTACATAGAAATAGGGGTGC
>gene=chr20_648194-648316; species=equCab
CCATGAACCAGGTGGTCCTCACCCAACTGGGCTCCCTGCCCCTGGCGCCCTCTGGTGGCGGCCTGCGGCACTCCAGACC-TACTCCAGTCCCTGGGGGCTCTTGACACAGAAATAGGGGCGC
>gene=chr20_648194-648316; species=gorGor
--------------------------------------------------------------------------------------------------------------------------
>gene=chr20_648194-648316; species=panTro
CAATCAGTGAACCAGAGCGTTCTCCATGAGGTGCTCTGCCCATGGCGCCCTCTGCTGGTGGCCCTCAGCGCTGTTGACTTTACTCCTGTTGCCAGGGGCTCTTTATGAAGAAATAGGGGTGC
>gene=chr20_648194-648316; species=papHam
CCATCAGTGAACCAGAGCGTTCTCAATGAGGTGCTCTGCCCATGGCACCCTCTGCTGGTGGCCTTCAGCACTGTTGCTTTTACTCCTGTTGCAAGGGGCTCTTTATA---AAGTAGGGGCGC
>gene=chr20_648194-648316; species=ponAbe
CAATCAGTGAACCAGAGCGTTCTCAATGAGGTGCTCTGCCCATGGCGCCCTCTGCTGGTGTCCCTCAGCACTGTTGACTTTACTCCTGTTGCACGGGGCTCTTTATAAAGAAATAGGGGTGC
>gene=chr20_648194-648316; species=rheMac
CCATCAGTGAACCAGAGCGTTCTCAATGAGGTGCTCTGCCCATGGCGCCCTCTGCTGGTGGCCTTCAGCACTGTTGACTTTACTCTTGTTGCAAGGGGCTCTTTAT----AAGTAGGGGCGC
>gene=chr20_709119-709284; species=hg19
CGGCGCCGAGACTCAGAGGAGGGGGCGCTGGGGAAGCGGCTTCTCCGTCTCCTGCTCCGCCCCGGGCTTCGTGGCGAGGCGCCGTCGCCCCCTGGTGGGGCCTCATCCATTCCTCGCTCACTCGCTCGTTCACCTTTTTCTCAACCTTACAGCGGGTGGCTCTAC
>gene=chr20_709119-709284; species=bosTau
-tgtgGCGAGACCCGGAGGAGGG-GCAGTGGGAAAGCGGCTCTTC------CT--------------GAAGAGGCAAAGCGCCACCGCCCCCTGGTGGGTCttcattcattcctcattcattcgttcgttcact---caCTTGCCCAGCCTCAGCGTTGTTTTGT
>gene=chr20_709119-709284; species=calJac
GGGCGCCGAGACCCGGAGGAGGGGGCGATGGGAAAGCAGCTTTCCTGTCTCCTCCCCCGCCCAGGGCTCCGTGGCAAAGCGCCGTCGCCCCCTGGTGGGGCctcattcattcctcactcactcattcgttcacc---ctctcaatcT---------------TAT
>gene=chr20_709119-709284; species=canFam
-CGTGGCGAGACCCGGGGGAGGGGGCGGTGGGAAAGGGGCTTTTC------CTCGGCAG-CCCGGGGGCCTCGGCAAAGCGCCATCGCCCCCTGGTGGGTCCtcattcattcctcattcattcattcattcact---cgctcacccattcaCTGTGTTGCTCTGT
>gene=chr20_709119-709284; species=equCab
-GGGGGCGAGGCCCGGAGGAGGGGGCGGTGGCAGAGCAGCGCTTC------CTCGCT---------------GGCAAAGCGCCATCGCCCCCTGGCGGGCCTtcattcattccgcactcattcattcgttcact---cactcgcccagtcacAGCGTCGCTGTGT
>gene=chr20_709119-709284; species=gorGor
---------------GGGGAGGGGGCGCTGGGAGAGCAGCTTCTCCGTCTCCTCCTCCGCCCCGGGCTTCGTGGCCAAGCGCCGTCGCCGCCTGGTGGGGCCTCACTCGTTCCTCACTCCCTCATTCGTTCACC-CTTGCTCAGCCTTGTACCGGCTTGCTCTAC
>gene=chr20_709119-709284; species=panTro
GGGCGCCGAGACTCGGAGGAGGGGGCGCTGGGAAAGCAGCTTCTCCGTCTCCTCCTCCGCCCCGGGCTTCGTGGCGAAGCGCCGTCGCCCCCTGGTGGGGCCTCATTCATTCCTCACTCACTCGTTCGTTCACCTTTTTCTCAACCTTACACCGGGTTGCTCTAT
>gene=chr20_709119-709284; species=papHam
GGGCGCCGAGGCCCGGAAGAAGGGGCGATGGGAAAGCAGCTTTCCCGTCTCCTCCCCCGCCCCGGGCTTCGTGGCAAAGCGCCATCGCCCCCTGGTGGGGCCTCATTCATTCCTCAGTCACTCATTCGTTCACC-CTTTCTCAACCTTATACCGGGTTGCTGTAT
>gene=chr20_709119-709284; species=ponAbe
AGGCGCCGAGACTCGGAGGAGGGGGCGATAGGAAAGCAGCTTTCTCGTCTCCTCCTCCGCCCCGGGCTTCGTGGCAAAGCGCCATCGCCCCCTGGTGGGGCCTCATTCATTCCTCACTCACTCATTCGTTCACC-CTTTCTCACCCTTATACGGGGTTGCTCTAT
>gene=chr20_709119-709284; species=rheMac
GGGCGCCGAGACCCGGAGGAGGGGGCGATGGGAAAGCAGCTTTCCCGTCTCCTCCCCCGCCCCGGGTTTCGTGGCAAAGCGCCATCGCCCCCTGGTGGGGCCTCATTCATTCCTCAGTCACTCATTCGTTCACC-CTTTCTCAACCTTATACCGGGTTGCTGTAT
>gene=chr20_719768-719911; species=hg19
ACCTCAGTGGATCCACCATCCAGGCACATCCCTTTCTTTCCCTGCTTTTTTCCTGCTTCTTGGGCGGCACCACCACCTACTGGCCTAAAGCTACATTGCAGCCAATGTGCACAGCGGGGCGGAGGGAAGGGAATATGGCCTTG
>gene=chr20_719768-719911; species=bosTau
ACCCTAGCTGATCAACCCTCCAGACAGACCCTTTTCTTAC----CCCTTCTCCTGCTTCTTGGGTTGCAGCGCCACCTGCTGGCTTAAAGCTACATTGCATCCAGAGTACATG--------GCGGGAAGAGAATAAATTCTGG
>gene=chr20_719768-719911; species=calJac
ACCTCAGTCCATCCACCATCCAAG--CATTCCTTTCTGTCCCTGCTTGCTTCCTGCTTCTTGGGCAGCACCACCACCTACTGGCCCAGAGCTACATTGCAGCCAATCTGCATAGGAGGGCGGAGGGAAGGGAATACGCACTGG
>gene=chr20_719768-719911; species=canFam
ACCCCAAAAGA--------TCGGGCACAGCCCTTCCTTTC-CC-CCTATTTCCTGCTTCTTGGGCTGCAGCGCCACCTGCTGGCCCAAAGCTGCGTTGCATGCAGAGTGCTTG--------GAGGGAAGGGAATACGCCCTTG
>gene=chr20_719768-719911; species=equCab
ACCCC-CCCGCTCAACTCTCCAGGCACAGCCCTTTCTTGCGCC-CCTTTTTTCTGCTTCTTGGGTTGCAGCGGCACCTGCTGGCCAAAAGCTGCATCGTACCCAGATCGCGTGACGGGACAGAGGGAAGGGAATACGC-----
>gene=chr20_719768-719911; species=gorGor
ACCTCAGTGGATCCACCATCCAGGCACATCCCTTTCTTTCCCTGCTTTTTTCCTGCTTCTTGGGCGGCACCACCACCTACTGGCCCAAAGCTACATTGCAGCCAATGTGCACAGGAGGGCGGAGGGAAGGGAATATGGCCTTG
>gene=chr20_719768-719911; species=panTro
ACCTCAGCGGATCCACCATCCAGGCGCATCCCTTTCTTTCCCTGCTTTTTTCCTGCTTCTTGGGCGGCACCACCACCTACTGGCCCAAAGCTGCATTGCAGCCAATGTGCACAGGAGGGCGCAGGGAAGGGA--ATGGCCTTG
>gene=chr20_719768-719911; species=papHam
ACCTCAGTCCATCCAACATCCAGGCACATCCCTTTCTTTCCCTGCTTTTTTCCTGCTTCTTGGGCGGCACCACCACCTACTGGCCCAAAGCTACATTGCAGCCAATGTGCATAGGAGGGTGGAGGGAAGGGAATATGGACTTG
>gene=chr20_719768-719911; species=ponAbe
ACCTCAGTCGATCCACCATCCAGGCACATCCC--TCTTTCCCTGCTTTTTTCCTGCTTCTTGGGCGGCACCACCACCTACTGGCCCAAAGCTACATTGCAGCCAATGTGCATAGGAGGGCGGAGGGAAGGGAATATGGACTTG
>gene=chr20_719768-719911; species=rheMac
ACCTCAGTCCATCCAACATCCAGGCACATCCCTTTCTTTCCCTGCTTTTTTCCTGCTTCTTGGGCGGCACCACCACCTACTGGCCCAAAGCTACATTGCAGCCAATGTGCATAGGAGGGTGGAGGGAAGGGAATATGGACTTG
>gene=chr20_865643-865874; species=hg19
CCTGGAGGGTGAGCAGGGTCTCCCCTCCCCTCTCCTGCCCGTCTTTAGCCACACTGGGGCGCACACCGCTCACTCACCCGGGGCCGAGGCGTTAGCCCTTTCTTGCACCAGGTGCCGCAACAACACCAGCAGCTGGCGCAGGCTGTGCTGCTGGTCCTGCAGGAGGCTGGAGTTGTGCCTGACACCGCGCAGGCCGCGCTCGATGTTGGTGAGGGCGGCGCTCTGGCGGCT
>gene=chr20_865643-865874; species=bosTau
ACAGGAGGGTAAGCAGGGTCT-CCCTCCCCTCTGCTGCCCTCCTCC-CACACCCC---GGGCGCCCCGGGCGCTCACCCGGGCCCTGGGCCATGACGC------GCACCAGGCGCTGCACCGACTCGAGCAGCTGGT---------GCTGCTGGCGCTGCAGGAGGCTGGAGTTGCTGCTGGCGGCGCGCAGGGTGCGCTCGAGGCCGGCGAGGGCGCCGCTCTGGCGGCC
>gene=chr20_865643-865874; species=calJac
GCAGAAGTGTGAGCAGGGTCT-CCCTGCCGTCTCCCGCCCATCTCCAGCCGCACTTGGG-GCACACCGCTCGCTCACCCGGGGCCAAGGCCTTAGCCCTTTCTTGCATCCGGTTCCGCCACACCACCAGCTGCTGGCGCAGTTGGTGCTGCTGTTCCTGCAGGAGACTGGAGTTGTGCCTGAGACCTTGCAGGCCGAGCTCGATGTTGGTGAGGGCAGCGCTCTGGCGGCT
>gene=chr20_865643-865874; species=canFam
CCAGGAGGGTAAACAGGGTCT-Tcc--ccgtcccctcccctccTCC-CGCACCCT---GGGCGCCCGGCTCGCTCACCCGGGCCCTGTGCCACGACGC------GCACCAGGCGCTGCACGGACTCCAGCAGCTGGC---------GCTGCTGGCGCTGCAGGAGGCTGGAGTTGCTGCTGGCGGCGCGCAGGCTGCGCTCGAGGCCGGCGAGGGCGCCGCTCTGGCGGCC
>gene=chr20_865643-865874; species=equCab
CCGGGACGGGAAGCAGGGTCT-CCCTCTGCTGTCCTGCCCTCCTCC-CGCACCCG---GCGCACCC-GCTGGCTCACCCGGGCCCTGGGCCACGACGC------GCACCAGGCGCTGCACCGACTCCAGCAGCTGGC---------GTTGCTGGCGCTGCAGGAGACTGGAGTTGCTGCTGGCGGCGCGCAGGCTGCGCTCGAGGCCGGCGAGGGCGCCGCTCTGGCGGCC
>gene=chr20_865643-865874; species=gorGor
CCTGGAGGGTGAGCAGGGTCT-CCCTCCCCTCTCCTGCCCGTCTTTAGCCACACTGGGGCGCACACCGCTCACTCACCGGGGGCCGAGGCGTTAGCCCTTTCTTGCACCAGGTCCCGCAACAACACCAGCAGCTGGCGCAGGCTG--------------------------------------------------------------------------------------
>gene=chr20_865643-865874; species=panTro
CCTGGAGGGTGAGCAGGGTCT-CCCTCCCCTCTCCTGCCCGTCTTTAGCCACACTGGGGGGCACACCGCTCACTCACCCGGGGCCGAGGCGTTAGCCCTTTCTTGCACCAGGTCACGCAACACCACCAGCAGCTGGCGCAGGCTGTGCTGCTGGTCCTGCAGGACGCTGGAGTTGTGCCTGACACCGCGCAGGCCGCGCTCGATGTTGGTGAGGGCGGCGCT---------
>gene=chr20_865643-865874; species=papHam
CCTGGAGTGTGAGCAGGGTCT-CCCTCCCATCTCCCACCCGTCTTTAGCCGCACTGGGGCGCACTCCGCTCACTCACCCGG--------------------CTTGCACCAGGTCCCGCAACAACAGCAGCAGCTGGCTCAGGCTGTGCTGCTGGTCCTGTAGTAGGCTGGAGTTGTGCCTGACATCGCGCAGGCGGCGCTCGATGTTGGTGAGGGCGGCGCTCTGGCGGCT
>gene=chr20_865643-865874; species=ponAbe
CCTGGAGTGTGAGCAGAGTCT-CCCTCCCTTCTCCTGCCCGTCTTTAGCCACATTGGGGCGCACCCCGCTCACTCACCCGGGGCCGAGGCGTTAGCCCTTTCTTGCACCAGGTCCCGCAACAACACCAGCAGCTGGCGCAGACTGTGCTGCTGGTCCTGCAGGAGGCTGGAGTTGTGCCTGACACCGCGCAGGCCGCGCTCGATGTTGGTGAGGGCGGCGCTCTGGCGGCT
>gene=chr20_865643-865874; species=rheMac
CCTGGAGTGTGAGCAGGGTCT-CCCTCCCATCTCCCACCCGTCTTTAGCCGCACTGGGGCGCACTCCGCTCACTCACCCGGAGCCGAGGCGTTAACCCTTTCTTGCACCAGGTCCCGCAACAACAGCAGCAGCTGGCTCAGGCTATGCTGCTGGTCCTGTAGGAGGCTGGAGTTGTGCCTGACATCGCGCAGGCGGCGCTCGATGTTGGTGAGGGCGGCGCTCTGGCGGCT
>gene=chr20_892594-892746; species=hg19
GCTGCTGGCTGCTCCCTAAAGGTGAGAAAGTAGTTCTCACCTGCAGTTTCCAGGTGGGGTCAGCCCTGCCTCTGGGAGCTCAGAGACTGGGGAAGATGTGCTGCCCTCAGGTGGTGGGGGTGGGCCAGAGAGGCTGGGGCTTGTGTCTGGCC
>gene=chr20_892594-892746; species=bosTau
-------------------AGACGAGAAAGTAGAG-GGCTCCCAGGTTTGGGGGTAGAGTCTGCCCCACTCCTGGGACCCTGGAGACCGCAGAAGCTCTGCTGCCCTCAGGTGCTGAAGGTGGGACAG-GAGCCTGGG----------GACT
>gene=chr20_892594-892746; species=calJac
GCTGCTGGCTGTTCCCTAAAGGCGAGAAGGTAGTTCTCACCTG-AATTTCCAGGTGGAGTTGGCCCTG-CCCTGGGAGCTCAGAGACTGGGGAAGATGTGCTGCCCTCAGGTGGTGGGGGTGGGCCAGGGAGCCTGGGGCTTGTGTATGGCC
>gene=chr20_892594-892746; species=canFam
-------------------AGGAGAAAGGGCAGGA-AGACCCATGGTTTGAAGGTGATGTCTGCCCTGCCCCTGGGACTCCAGCAGCTGAGGAAGTGGGGCTGCCCTTGGGGGCTCGGGTTGGGCTGAAGAGCTTCCGTGCTCTGTCTGGCC
>gene=chr20_892594-892746; species=equCab
-------------------AGGCGAGAAAGTGGAG-GGCCCCACAGTTTTGGGGT------TGCCCTGCCCCTGAGACCCCAG--ATTGAGGGAGCTGTACTGCTCTTGGGTGCTGGGGGGGGGCTGGGGGGCTTGTGTC--------GGCC
>gene=chr20_892594-892746; species=gorGor
--------------------------------------------------------------------------------------------------------------------------------------------------------
>gene=chr20_892594-892746; species=panTro
GCTGCTGGCTGCTCCCTAAAGGTGAGAAAGTAGTTCTCACCCGCAGTTTCCAGGTGGGGTCAGCCCTGCCTCTGGGAGCTCAGAGACTGGGGAAGATGTGCTGCCCTCAGGTGGTGGGGGTGGGCCAGGGAGGCTGGGGCTTGTGTCTGGTC
>gene=chr20_892594-892746; species=papHam
GCTATTGGCTGCTCCCTAAAGGCGAGAAAGTAGTTCTCACCCTTGGTTTCCAGGTGGAGTCAGCCCTGTCCCTGGGAGCTCAGAGACTGGGGAAGATGTGCTGCCCTCAGGTGGTGGGGGTGGGCCAGGGAGCCTGGGGCTTGTGTCTGGCC
>gene=chr20_892594-892746; species=ponAbe
GCTGCTGGCTGCTCCCTAAAGGTGAGAAAGTAGTTCTCACCCGCAGTTTCCAGGTGGAGTCAGCCCTGCCCCTGGGAGCTCAGAGACTGGGGAAGATGTGCTGCCCTCAGGGGGTGGGGGTGGGCCAGGGAGGCTGGGGCTTGTGTCTGGCC
>gene=chr20_892594-892746; species=rheMac
GCTATTGGCTGCTCCCTAAAGGCGAGAAAGTAGTTCTCACCCTTGGTTTCCAGGTGGAGTCAGCCCTGTCCCTGGGAGCTCAGAGACTGGGGAAGATGTGCTGCCCTCAGGTGGTGGGGGTGGGCCAGGGAGCCTGGGGCTTGTGTCTGGcc
>gene=chr20_937168-937357; species=hg19
CTGCTCCAGTCCTGCTAGGAGAGAACCGCAACACGACCCCGTTTCAGAAATGCGCTCCTTGACAAGCCTGGCTGCGACCTGTTCCTGGTTGACTGCCGTCATCCGGTGGCAGCATGTGGGAATGACATGCAGGGCTGTGGTGAGGATGAGGATGGAGTGAGCGGGTGGGGGGAACTGCAGAGAGGGCCC
>gene=chr20_937168-937357; species=bosTau
----------------------------------------------------------------------------AGCTGTTTCTGGTTGGGCATCGCCCTCTAGTGACAGAAGGTGGGTAGAACAAGCA----CGTGGTGCCTATATGAA----GTGAGCACACAGAGATGCCTGGAGAAAGAGCCT
>gene=chr20_937168-937357; species=calJac
CCTCTCCAGCCCTGCTAGGAGAGAACAGCAA---GTCCCCGTTTCAGAAATGCGCTCCTTTACCAGCCTGGCTACGATCTGTTCCTGATTGATTGGCACCCTCCCGTGGCAGGTTGTGGAAACGACATGCAGGGCCATGGTGAGCATGAGGCTAGAGTGAGCGGGTTGGGGGGTCTGCGGAGAGGGCCC
>gene=chr20_937168-937357; species=canFam
CGCCCCCAGCCCTGCTGGGAGAGAAAAGCCCCTGACCCCTATTTCTGAAAAGTGCCCAGTTACTAGCCAGGCTGCTGCCTATTCCTGGTTGGGTGGCACCCTCTAGGGACAGGATGTGGGAAGGATATGCG--------------ATGGGGACCG-ATGAGCTCTTGGGGTTGCCTGCAAAGAGGGCCT
>gene=chr20_937168-937357; species=equCab
CGCCTCTGGTCCCCCCGGGAGAGGACGTCCCCCGACCC------CAGAAAAGCGCCCGGGTTCTATGCGGGCTTCTGCCTGTGCCTGGGTGGGCGGCGCCCTCTAGTGACAGGA-GTGGGAACGACGGGCGGGGCCGCGGGGTGGATGGGGACCGTGTGGGCGCAGGGGGCGGCCTGCGGGGAGGGCCC
>gene=chr20_937168-937357; species=gorGor
CTGCTCCAGTCCTGCTAGGGGAGAACCGCAACACGTCCCCGTTTCAGAAATGCGCTCCTTTACAAGCCTGGCTGCGACCTGTTCCTGGTTGACTGCCGCCATCCAGTGGCAGCATGTGGGAATGACATGCAGGGCTGTGGTGAGGATGAGGATGGAGTGAGCAGGT-GGGGGCACTGCAGAGAGGGCCC
>gene=chr20_937168-937357; species=panTro
CTGCTCCAGTCCTGCTAGGAGAGT------------CCCCGTTTCAGAAATGCGCTCCTTTACAAGCCTGGCCGCGACCTGTTCCTGGTTGACTGGCGCCATCCAGTGGCAGCATGTGGGAATGACATGCAGGGCTGTGGTGAGGATGAGGATGGAGTGAGCAGGTGGGGGGAACTGCAGAGAGGGCCC
>gene=chr20_937168-937357; species=papHam
CTGCTCCAGTCCTGCTAGGAGAGAACAGCAACAAGTCCCCCTTTCAGAAATGCGCTCCTTTACAAGCCTGGCTGCGACCTGTTCCTGATTGATTGGCGCCGTCCAGTGGCAGAATGTGGGAATGACATGCAGGGCTGGGGTGAGGATGAGGATGGAGTGAGCAGGTGGGGGGATCTGCAGAGAGGGCCC
>gene=chr20_937168-937357; species=ponAbe
CTGCTCCAGTCCTGCTAGGAGAGAACCGCAACATGTCCCCGTTTCAGAAATGCGCTCCTTTACAAGCCTGGCTGCGACCTGTTCCTGGTTGATTGGCGCCTTCCAGTGGCAGCATATGGGAATGACATGCAGGGCTGTAGTGAGGATGAGGATGGAGTGAGCGGGTGGGGGGCTCTGCAGAGAGGGCCC
>gene=chr20_937168-937357; species=rheMac
CTGCTCCAGTCCTGCTAGGAGAGAACAGCAACAAGTCCCCGTTTCAGAAATGCGCTCCTTTACAAGCCTGGCTGCGACCTGTTCCTAATTGATTGGCGCCGTCCAGTGGCAGAATGTGGGAATGACATGCAGGGCTGGGGTGAGGATGAGGATGGAGTGAGCAGGTGGGGGGATCTGCAGAGAGGGCCC
>gene=chr20_1294234-1294406; species=hg19
GATGGAGCCGTCCCCGGGTCCCCCCACGTCCCCAGTCCACGCTTCTCCCCTAGGGGCGAGAGGAGACGTGGCTCCACGCGGCCACTAGGGGGCGTCAAAGTCCATGCCCTTAAAAAGCCAGGAAAACGGGGAGGGAAGGGGCGAGGATACAGGAAGAGGCCCTTCATTTCCC
>gene=chr20_1294234-1294406; species=bosTau
AACGGGGTGGACCCTGAGCTCCAGCCCACC-GCAGACCACACACACCTCTTGCGGGCAGGAGGACACATGGCGCCATGAAGCCACTAGGGGGCGTCAAAGTCCACACACCAAAAAAGCCAGGAAAAT----AGAGACGGGACAGGTATATAGAAAAAGGGTCCTCATTTTCC
>gene=chr20_1294234-1294406; species=calJac
GATGGAGCGGT-CCCGGGTCCCATCACGTCCCAAGTCCACACCTCTCCCCTAGCGCCGAGAGGAGACGTGGCTCCATACGGCCACTAGAGGGCGTCAAAGTCCATGCCCCTAAAAAGCCAGGTACGTGGGGAGAGAAGGGGCGAGGATACATAAAGAGGCCCTTCATTCTCC
>gene=chr20_1294234-1294406; species=canFam
GATGCAGTGGTCCCTGGGCCCTCTCCCATCCCCAGATCACACTCCTCTCTCAGGGCCGTTAGGGTGCATGGCTCCGTGAAGCCACTAGGAGGCATCAAAGCCTATACCCCTGAAAAGCCAGGAAAATGAGGAGAAAGAGAATGGGTATACAGAAAAGGAACCCTCATTT---
>gene=chr20_1294234-1294406; species=equCab
GATCGAGAGGTCCCTGGGCCCCACCCTACCCCCAGACCACACTTCTCTGCAGGGGGCGAAAGAGGGCATGGCTCCATGAGGCCACTAGGGGGCGACAAAGCCCACACCCCTGAAAGGCCAGGAAAATGGGGAAAGACGAGACGGGTCTATAGAGAGGGGGCCCTCCTTTTCC
>gene=chr20_1294234-1294406; species=gorGor
GACGGAGCCGTCCCCGGGTCCCACCGCATCCCCAGTCCACACTTCTCCCCTAGGGGCGACAGGAGACGTGGCTCCACGCGGCCACTAGGGGGCGTCAAAGTCCATGCCCTTAAAAAGCCAGGGAAATGGGGAGAGAAGGGGCAAGGATACAGGAAGAGGCCCTTCATTTTCC
>gene=chr20_1294234-1294406; species=panTro
GACGGAGCCGTCCCCGGGTCCCACCACATCCCCAGTCCACGCTTCTCCCCTAGGGGCGAGAGGAGACGTGGCTCCACGCGGCCACTAGGGGGCGTCAAAGGCCATGCCCTTAAAACGCCAGGGGAACGGGGAGAGAAGGGGCAAGGATACAGGAAGAGGCCCTTCATTTTCC
>gene=chr20_1294234-1294406; species=papHam
GATGGAGCCGTCCCCGGGTCCCACCACATCCCCAGTCCACATTTCTCCCCTAGGGCCGAGAGGAGACGTGGCTCCACGCGGCCACTAGGGGGCGTCAAAGTCCATGCCCCTAAAAAGGCAGGGCAATGGGGAGAGAAGGGGCAAGGATACGGGAAGAGGCCCTTCATTTTCC
>gene=chr20_1294234-1294406; species=ponAbe
GATGGAGCCGTCCCCGGGTCCCACCACATCCCCAGTCCACTCTTCTCCCCTAGGGGTGACAGGAGACGTGGCTCCACGCGGCCACTAGGGGGCGTCAAAGTCCATGCCCCTTAAAAGCCAGGGAAATGGGGAGAGAAGGGGCAAGGATACACGAAGAGGCCCTTCATTTTCC
>gene=chr20_1294234-1294406; species=rheMac
GATGGAGCCGTCCCCGGGTCCCACCACATCCCCAGTCCACATTTCTCCCCTAGGGCCGAGAGGAGACGTGGCTCCACGCGGCCACTAGGGGGCGTCAAAGTCCATGCCCCTAAAAAGGCAGGGCAATGGGGAGAGAAGGGGCAAGGATACGGGAAGAGGCCCTTCATTTTCC
>gene=chr20_1420759-1420958; species=hg19
TTCCTACCCCAGACACATCTTCTTAGCACCTGTTGCAGGAACACCCTGTGGCTCTAGGTGCCCTTTAGGACGCCCCCTCATGGCTGAGAACCTGCTTTGGGAGGAGGGACTGCAGTTCCCAAGCAGGCACCACATGGGGGTGCTTTAAAAGCCTTCTTGCCTTCCATCCTTTTAGATAAGGTCTGGTCTCCATTTCACA
>gene=chr20_1420759-1420958; species=bosTau
------CTCCCGTTCTGCCCTCTTAAGGCCT-TTGCTGAAAGAACCTGAAGCTATGATTACCCTTTAGAATGCCCCCATGTGGCTGAGAACCTACTTTGGGAGGCAG-----------------------------------------------------------------TTGATCAGGTCTTATTTCCATTTCACA
>gene=chr20_1420759-1420958; species=calJac
TTCCCACCT--GACACACCTTCTCAGCA----------------CCTGTGGCTCCAAGTGCCC-TTAGGATGCCCCCTTGTAGCTGAGAGCCTGCTTTGGGAGGAGGGACTGCAGTTGCCAAGCATGCACCACATGTAGGTGCTTT--AAGCCTTCTTGCCTTCCATCTTTTTATATAAGGTCTGGCCTCCACTCCACA
>gene=chr20_1420759-1420958; species=canFam
CTCCCCCTCCCGCTTCACCTTCTCAATGCCT-TTGCTGGAAG---------CAACAGGTGCCCTTTGGGATGCCCTCCTGTGGCTGAGAATCTGCTTGGGGAGAAGGGACTGTAGGTCCCAAGTACCAACCACATGG-GGCATGCT--GGGCAGTACAGTGGTCA--CTCTTTAGCTAAGGTCTTATCTCTTGTTttca
>gene=chr20_1420759-1420958; species=equCab
CTCCCCCTCCCGCTCTACCTTCTTAGCAACT-TTGCTGGAAGAGCCTGGACCTACAGGTGCCCTTTAGAATGCCCCCCTGTGGCTGAGAACCTGCTTTGGGAGGAGGGAC--CAGGTATCAAGCACCTACCACATGG-GGCGCTTT--CAGCATCACAGTCTTCA--TCCTTTAGATAAGGCTTTATCCCC--------
>gene=chr20_1420759-1420958; species=gorGor
TTCCTACCCCAGACACATCTTCTTAGCACCTGTTGCAGGAAGATCCTGCGGCTCCAGGTGCCCTTTAGGACGCCCCCTCATGGCTGAGAACCTGCTTTGGGAGGAGGGACTGCAGTTCCCAAGCAGGCACCACATGGGGGTGCTTTAAAAGCCTTCTTGCCTTCCATCCTTTTATATAAGGTCTGGTCTCCATTTCACA
>gene=chr20_1420759-1420958; species=panTro
TTCCTACCCCAGACACATCTTCTTAGCACCTGTTGCAGGAAGACCCTGTGGCTCCAGGTGCCCTTTAGGACGCCCCCTCATGGCTGAGAACGTGCTTTGGGAGGAGGGACTGCAGTTCCCAAGCACGCACCACATGGGGGTGCTTTAAAAGCCTTCTTGCCTTCCATCCTTTTATATAAGGTCTGGTCTCCATTTCACA
>gene=chr20_1420759-1420958; species=papHam
TTCCCACCCCAGACACA---TCTCAGCACTTGTTGCAGGAAGACCCTGTGGCTCCAGGTGTCCTTTAGGACGCCCCCTCGTGGCTGAGAACCTGCTTTGGGAGGAGGGACTGCAGTTGCCAAGCATGCACCACATGGCGGTGCTTT--AAGCCTTCTTGCCTTCCATTCTTTTATATAAGGTCTGGTCTCCATTTCACA
>gene=chr20_1420759-1420958; species=ponAbe
TTCCTACCCCAGACACATCCTCTTAGCACCTGTTGCAGGAAGCCCCTGTGGCTCCAGGTGCCCTTTAGGATGCCCCCTCATGGCTGAGAACCTGCTTTGGGAGGAGGGACTGCAGTTCCCAAGCAGGCACCACATGGGGGTGCTTTAAAAGCCTTCTTGTCTTCCATCC--TTATATAAGGTCTGGTCTCCATTTCACA
>gene=chr20_1420759-1420958; species=rheMac
TTCCCACCCCAGACACA---TCTCAGCACTTGTTGCAGGAAGACCCTGTGGCTCCAGGTGTCCTTTAGGACGCCCCCTCGTGGCTGAGAACCTGCTTTGGGAGGAGGGACTGCAGTTGCCAAGCATGCACCACATGGCGGTGCTTT--AAGCCTTCTTGCCTTCCATCCTTTTATATAAGGTCTGGTCTCCATTTCACA
>gene=chr20_1447544-1447735; species=hg19
CGGTCGACGAGGCCCAGCCGATGAGGGCCCAGCAGCTGGGAGCCCGCCCGCAGCCCCGCCCCACGCGGTGCCTCACGCAAAGCCCTCCGTGCGGGAAGCCCCGCCGCTCCGCGCCCTCTGGCGACCGCGGCGCGAACCGCAGCCTAACGGCGGGGGTGGGAGCCCGAAGGATGAGAGGCGGGGCGGGTCTT
>gene=chr20_1447544-1447735; species=bosTau
CGGTTGACCAGGTCCAGCCGA----------------TGGAGCCCGCCCGCAGC-CCGCCCCATACAGTGCCTAACGCAAAACCTTCCGTGCGGGAAACGCCGCCGCTCTGCGCCCTCTGGCGGCCGCAGCCCGGACCTCAGTCTAACGGCGGGGGAGGGAGCGGGGAGGATGAGAGGCGGGGCGGGTCCA
>gene=chr20_1447544-1447735; species=calJac
TGGTCCACCCGGCTCAGCAGA---------------TGGGAGCCGGCCCGCAGCCCCGCCCCACGCGGTGCCTCACGCAAAGCCCTCCGTGCGGGAAGCGCCGCCGCTCCGCGCCCTCTGGCGACCGTGGCGCTCACCGCAGCCTAACAGCGGGGGTGGGAGGCCGATGGATGAGAGGCGGGGCGGGTCTT
>gene=chr20_1447544-1447735; species=canFam
GGGTCGACCCGGCCCAGCCGA----------------GGGCGCCAGCCCGCAGC-CCGCCCCATGCGGTGCCTCACGCAAAGCCCTCCGTGCGGAACCCCCCCCAGCTCCGCGCCCCCTGGCGGCCGCGACGCGGACAGCAGCTCAAGGGCGGCGGTGGAAGCGCGGAGGAGGAGGGGCGCGGCGGCGCTT
>gene=chr20_1447544-1447735; species=equCab
-----------------------------------------------------------------------------------------------------------------------------------------------------------------------------------------------
>gene=chr20_1447544-1447735; species=gorGor
CGGTCGACGAGGCCCAGCCGATGAGGGCCCAGCAGCTGGGTGCCCGCCCGCAGCCCCGCCCCACGCGGTGCCGCACGCAAAGCCCTCCGTGCGGGAAGCCCCGCCGCTC-GCGCCCTCTGGCGACTGCGGCGCGAACCGCAGCCTAACGGCGGGGGTGGGAGCCCGAAGGATGAGAGGCGGGGCGGGTCTT
>gene=chr20_1447544-1447735; species=panTro
CGGTCGACGAGGCCCAGCCGATGAGGGCCCAGCAGCTGGGAGCCCGCCCGCAGCCCCGCCCCACGCGGTGCCTCACGCAAAGCCCTCCGTGCGGGAAACCCCGCCGCTCCGCGCCCTCTGGCGACTGCGGCGCGAACCGCAGCCTAACGGCGGGGGTGGGAGCCCGAAGGATGAGAGGCGGGGCGGGTCTT
>gene=chr20_1447544-1447735; species=papHam
CGGTCGACGAAGCCCAGCCGG---------------TGGGAGCCCGCCCGCAGCCCCGCCCCACGTGGTGCCTCACGCAAAGCGCTCCGTGCGGGAAACCCCGCCGCTCCGCGCCCTCTGGCGACTGCAGCGCGAACCGCAGCCTAACGGCGTGGGTGGGAGCCCGAAGGATGAGAGGCGGGGCGGGTCTT
>gene=chr20_1447544-1447735; species=ponAbe
CGGTCGACGAGGCCCAGCCGATGAGGGCCCAGCCGATGGGAGCCCGCCCGCAGCCCCGCCCCACGCGGTGCCTCACGCAAAGCCCTCCGTGCGGGAAGCCCCGCCGCTCCGCGCCCTCTGGCGACTGCGGCGCGAACCGCAGCCTAACGGCGGGGGTGGGAGCCCGAAGGATGAGAGGCGGGGCGGGTCTT
>gene=chr20_1447544-1447735; species=rheMac
CGGTCGACGAAGCCCAGCCGG---------------TGGGAGCCCGCCCGCAGCCCCGCCCCACGTGGTGCCCCACGCAAAGCGCTCCGTGCGGGAAACCCCGCCGCTCCGCGCCCTCTGGCGACTGCAGCGCGAACCGCAGCCTAACGGCGTGGGTGGGAGCCCGAAGGATGAGAGGCGGGGCGGGTCTT
>gene=chr20_1757983-1758144; species=hg19
CTCCCGAGCTCATCCCAGCCGGGCGGAAGGAGCGCCGCCCGCGCTCTCTGGGTCTGAACTGCCGGCCGACAGCTCCCTCTTGTGGAGAAAACGGTTTGAGGCCGCAAAGAGTGAGCGAGAGACGGAGGCAGAGATTCCAGGCGGCAAGGCGGgccagagaa
>gene=chr20_1757983-1758144; species=bosTau
CTCCCAAGCTGATTC-ACCAGGACC-AGGGAAAGCAGATCT-GGCCCCAGGGTTTGAAGGGCTGGTGGGCAGCTCCCTCTAGTGGAGAATGTCATCTAGCACACAAAAGGTACAG----AGAAGATAGTAGAT---TTAAAAGAcaagtggagctagtg--
>gene=chr20_1757983-1758144; species=calJac
-------------------------------------------------GGGTCTGAAC-GCCGACAGACAGCTCCCTCTTGTGGAGAAAATCGTTTGAGG------------------------------------------------------------
>gene=chr20_1757983-1758144; species=canFam
-----------------------------------------------------------------------------------------------------------------------------------------------------------------
>gene=chr20_1757983-1758144; species=equCab
---------------CAGCCGGACC-AAGAAAAGCAGTGCT---TCTCGGGGTCTCAACTGCTAGTGGGCAGCTCCCCCTAGTGGAGACAGC---------------------------------------------------------------------
>gene=chr20_1757983-1758144; species=gorGor
CTCTCAAGCTCATCCAAGCTGGACGGAAGGAAAGCAGCCTGCGCTCTCC-GGTCTGAACTGCCAGCAGACAGCTCCGTCTTGTGGAGAAAA--GTTTGAGGCCTCAAAGAGTGAGAGAGAGACGGAGGTAGAGATTCCAGAAGG-AAGGCGGgccagagaa
>gene=chr20_1757983-1758144; species=panTro
CTCTCAAGCTCATCCAAGCTGGACGGAAGGAAAGCAGCCCGCGCGCTCTGGGTCTGAACTGCCAGCAGACAGCTCCCTCTTGTGGAGAAAACGGTTCGAGGCCGCAAAGAGTGAG----AGACGGAGGTAGAGATTCCAGAAGGCGAGGCcggccagagaa
>gene=chr20_1757983-1758144; species=papHam
------------------------------------------------TGAATCTGAACTGCCAGCAGACAGCTCCCTCTTGTGGGGAAAATCATTTGAGGACAGAAAGAGTGAG--AGAGACGGAGGTAGAGGTTCCGGAAGGCAAGGCCCgccagaaaa
>gene=chr20_1757983-1758144; species=ponAbe
CTCCCAAGCTCATCCAAGCTGGACCGAAGGAAAGCAGCCCGCGCTCTCTGGGTCTGAACTGCCAGCAGACAGCTCCCTCTTGTGGAGAAAACAGTTTGAGGACGCAAAGAGTGAG--ACAGACGGAGGTAGAGGTTCCAGAAGGCAAGGTGGgccagagaa
>gene=chr20_1757983-1758144; species=rheMac
------------------------------------------------TGAATCTGAACTGCCAGCAGACAGCTCCCTCTTGTGGGGAAAATCATTTGAGGACAGAAAGAGTGAG----AGACGGAGGTAGAGGTTCCGGAAGGCAAGGCCCgccagaaaa
>gene=chr20_1946392-1946584; species=hg19
TTTGTCTCCTTGAGTTTGAACCCTTAAGACCACGTGGACGGTGGGGAAATCCTCCCTCAACGTGCATGGCTCATCTCGCCACGAGGGGGCGCTCCCAGATCAGAGACACGCGGCTGCCGCCCACCCACCTCGCGGCCGCCACCTCCTGTGCGTGCATCATCTTCGCGCACCTGCCCAGAGGGCGGGGCCGGG
>gene=chr20_1946392-1946584; species=bosTau
CTTGTCTCCTGGAGTTTGAACC-ACAAGACCACCAGGATGGT-GGGGAAA--TCCCTCAACATGTATTGCTGGTCTCACCACCAGGGGGCGCTCCCAGATCAGACACAGGTGGGTGCTGGCCACCTGCCTCTCTGCTGCCACCTTCTGTGGATGTAGCATCTTTGCAGACCTATCCAAAAGGGTGGACCAGA
>gene=chr20_1946392-1946584; species=calJac
TTTGTCTCCTTGAGTTTGAACCTTTAAGACCACCTGGACGGTGGGGACATCCTCCCTCAACGTGCATTGCTCATCTCGCCACGAGGGGGCGCTCCCAGATCAGAGACAGGCGGCTGCCGTCCACCTGCCTCG-GGCCGCCACCTCCTGTGCAGGCATCAATTTCGTGCACCTGCCCAGAGGGCGGGGCGGGG
>gene=chr20_1946392-1946584; species=canFam
--CGTCTAC---------AACC-ACAAGACCGCCGGGATGGA-GGGAAAACCTCCCTCAACGTGTGTTGCTCATCTAGCCACGAGGGGGCGCTCCCAGACCAGAC-CAGGTGGCTCTCAGCCACCTGCCTCTCTGCTGCCACCTCCTGTGGATGCAGCAACTTTGCAGACCTATCCCGAAGGCTGGACCGAG
>gene=chr20_1946392-1946584; species=equCab
TCTGTCTCCTGAAGTTGGAACC-ACGAGACCACCTGGATGGT-GGGAACACCTCCCTTGACGTGTATTGCTCGTCTCGCCACAAGGGGGCGCTCCCTGATCAGACACAGGTGTCTGCAGGCCACCTGTCTCGCTGCTGCCACCTCCTGTGGATGCAGCGTCTTTGCAGACTTACCCAGGAGGCTGGACCAGG
>gene=chr20_1946392-1946584; species=gorGor
TTTGTCTCCTTGAGTTTGAACCCTTAAGACCACCTGAACGGTGGGGAAATCCTCCCTCCACGTGCATTGCTTATCTCGCCACGAGGGGGCGCTCCCAGATCAGAGACATGCGGCTGCCGCCCACCCACCTGGCGGCCGCCACCTCCTGTGCATGCATCATCTTCGCGCACCTGCCCAGAgggcggggccggg
>gene=chr20_1946392-1946584; species=panTro
TTTGTCTCCTTGAGTTTGAACCCTTAAGACCACCTGAACGGTGGGGAAATCCTCCCTCAACGTGCGTGGCTCATCTCGCCACGAGGGGGCGCTCCCAGATCAGAGACACGCGGCTGCCGCCCACCCACCTCGCGGCCGCCACCTCCGGTGCGTGCATCATCTTCGCGCACCTGCCCAGAgggcggggccggg
>gene=chr20_1946392-1946584; species=papHam
TTTGTCTCCTTGAGTTCGAACCGTTAAGACCACCTGGACGGTAGGGAAATCCTCCCTCAACGTGCATTGCTCATCTCGCCACGAGGGGGCGCTCCCAGATCAGAGACATGCGGCTGCCGCCCACCCGCCTCGCGGCCGCCACCTCCTGTGCATGCAGCATCTTCGCGCACCGGCCCAGAAGGCGGGGCCAGG
>gene=chr20_1946392-1946584; species=ponAbe
TTTGTCTCCTTGAGTTTGAACCGTTAAGACCACCTGGACGGTGGGGAAATCGTCCCTCAACGTGCATTGCTCATCTCGCCACGAGGGGGCGCTCCCAGATCAGAGACATGCCGCTGCCGCCCACCCGCCTCGCGGCCGCCACCTCTTGTGCATGCATCATCTTCGCGCACCTGCCCAGAAGGCGAGGCCAGG
>gene=chr20_1946392-1946584; species=rheMac
-TTGTCTCCTTGAGTTCGAACCGTTAAGACCACCTGGACGGTAGGGAAATCCTCCCTCAACGTGCATTGCTCATCTCGCCACGAGGGGGCGCTCCCAGATCAGAGACATGCGGCTGCCGCCCACCCGCCTCGCGGCCGCCACCTCCTGTGCATGCAGCATCTTCGCGCACCGGCCCAGAAGGCGGGGCCAGG
>gene=chr20_2188256-2188427; species=hg19
GGTCGTGGCTGGGAGCTGCCGGGGCCCGGTGGCCGTGCGCCTCTGCTCCGGGCAAGCTCTCCCTGCAAGGCCCGGGCGGCGGCAGGGGGCAGTAGCGGCCCGCGATGCTCAGAGGCTCGCTGGCACGGAGCTCCCGGGCTGGGGCGTCCAGATCTGGAGAAGCCGGGGGCC
>gene=chr20_2188256-2188427; species=bosTau
GCGCGGGA---------------------CGGGCCTCAGCCTCACCTCCAGACAATTTCTCCC-GGGAGGACAGAGAGGCGGCAGGGGGCAGTAGTGGCTAGCGGTGCTCGCAGCAT-CCCTGTGCGGAATCTCCAAGTTGCGGCGTGGAGATCTGAGGACGCCGAGGGCC
>gene=chr20_2188256-2188427; species=calJac
GGTCGTGAGTGGGAGCTGCCGGGGCTTAGCGGCCTTGCGCCTCTGCTCCGGGCAAGCTCTCCCAGTAGGGCCCGGGCGGCGGCAGGGGGCAGTAGAGGCCCGCGATGCGCAGAGGCTTCCTAGCACGGGGTTCCCGGGCTGGGGCG-CCAGATCTGGAAAAGCCGAGGACC
>gene=chr20_2188256-2188427; species=canFam
GCGCAGGG--------------------GCGGCCTT-----------------GGGTTCTCCC-GGGAGGGCCGAGGGGCAGCAGGGGGCAGCAGCGGCTCGCCGCGCGCCGAGGAT--CGGGCGCCTGCTCTCggggctggggc--tgggggctg--ggggctgggggct
>gene=chr20_2188256-2188427; species=equCab
GTGCAGGG--------------------GCGGCCGTGCGCCTCAACTGCAGGCGGGCTCTCCCGGGGAGGGCCGAGAGGCAACAGGGGGCAGTGGCGACTCGCCGTGCGCGGAAGAT-GCCGGCACGGAACCTCCCAGCTGGGGC-----GATCTGGAGAGGCGGAGGGCC
>gene=chr20_2188256-2188427; species=gorGor
GGTCGTGGCTGGGAGCTGCCGGGGCCCGGTGGCCGTGCGCCTCTGCTCCGGGCAAGCTCTCCCTGCAAGGCCCGGGCGGCGGCAGGGGGCAGTAGCGGCCCGCGATGCTCGGAGGCTCCCTGGCACGGAGCTCCCGGGCTGCGGCGTCCAGATCTGGAGAAGCCGAGGGCC
>gene=chr20_2188256-2188427; species=panTro
GGTCGTGGCTGGGAGCTGCCGGGGCCCGGTGGCCGCGCGCCTCTGCTCCGGGCAAGCTCTCCCTGCAAGGCCCGGGCGGCGGCAGGGGGCAGTAGCGGCCCGCGATGCTCGGAGGCTCGCTGGCACGGAGCTCCCGGGCTGGGGCGTCCAGATCTGGAGAAGCCGAGGGCC
>gene=chr20_2188256-2188427; species=papHam
GGTCGTGGATGGGAGCTGCCGGGGCATGGCAGCCGTGCGCCTCTGCTCCGGGCAAGCTCTCCCTGCAGGGCCTGGGCGGCGGCAGGGGGCAGTAGCGGCCCGCGATGCTCGGAGGCTCCCTGGCACGGAGCTCCCGGGCTGGGGCACCTGGATCTGGAGAAGCCGAGGGCC
>gene=chr20_2188256-2188427; species=ponAbe
GGTCGCGGCTGGGAGCTGCCGGGGCCTGGTGGCCGCGCGCCTCTGCTCCGGGCAAGCGCTCCCTGCAAGGCCCGGGCGGCGGCAGAGGGCAGTAGCGGCCCGCGATGCTCGGAGGCTCCCTGGCACGGAGCTCCCGGGCTCGGGCGTCCAGATCTGGAGAAGCCGAGGGCC
>gene=chr20_2188256-2188427; species=rheMac
GGTCGTGGATGGGAGCTGCCGGGGCCTGGCAGCCGTGCGCCTCTGCTCCGGGCAAGCTCTCCCTGCAGGGCCTGGGCGGCGGCAGGGGGCAGTAGCGGCCCGCGATGCTCGGAGGCTCCCTGGCACGGAGCTCCCGGGCTGGGGCACCTGGATCTGGAGAAGCCGAGGGCC
>gene=chr20_2367976-2368117; species=hg19
TGTGAGAATTGGCAAGGGTAATGGAAAAGCCCCCTGGAactgttgttccagctcgtgccacatggggtcactgttgaacactggtcctgcaCAGTGCTCACTCACCACAGCAGGGGCTGTAGGAGCTCCCAATCTTGGGAC
>gene=chr20_2367976-2368117; species=bosTau
TGGGAGAATGGGC-CAGCTTCTGGGGAAGTC-CCTGGCACTAGTGTT-GGGCTCCTGACTCACGGGGTTGCTGTTGAACACTGGTCCTGCACAACACTCACTCACCACAGTGGTGCCTGCAGGAGCTCTCAAAC-TGGGCC
>gene=chr20_2367976-2368117; species=calJac
TGAGACAATTGGC-AGAACAACAGGAAAGCCCCCTGGCACTGCTGTTCCAGCTCACGCCACACGGGGTCACTAGTGAACACTGGTCCTGCACAATGCTCACTCACCACAGCCGGGTCTGTAGGGGCTCCCAAGCTTGGGAC
>gene=chr20_2367976-2368117; species=canFam
TGTGAGAATTAGC-GAGCTAGT-GGGAAGTC-CCTGGCACTGCTGTTACGGCTCCCTCCAGACAGGA-CGCTGTTGGA-ACCAATCCT------TGCTCATCCACCTTGCTCAGGGCTGTAGGAGCTCCCAAGCTTCGGAC
>gene=chr20_2367976-2368117; species=equCab
CGTGAGAAATGAC-CAGCCAATGGGGACCTCCCCTGGCACTGTTGTTCCCGCTCCCGCCACACAGGGTGGCTGTTGAACGCCAGTCC-------TGCACAGCAA---------TGGCTGGAGGAGCTCCCAAGCTTGGGAC
>gene=chr20_2367976-2368117; species=gorGor
TGTGAGAATTGGCAAGGGTAATGGGAAAGCCCCCTGGAACTGTTGTTCCAGCTCAtgccacatggggtcactgttgaacactggtcctgcaCAGTGCTCACTCACCACAGCAGGGGCTGTAGGAGCTCCCAATCTTGGGAC
>gene=chr20_2367976-2368117; species=panTro
TGTGAGAATTGGCAAGGGTAATGGGAAAGCCCCCTGGAACTGTTGTTCCAGCTCGTGCCACATGGGGTCACTGTTGAACACTGGTCCTGCACAGTGCTCACTCACCACAGCAGGGGCTGTAGGAGCTCCCAATCTTGGGAC
>gene=chr20_2367976-2368117; species=papHam
TGTGAGAATTGGGAAGGGTAATGGGAAAGCCCCCTGGCACTGTTGTTCCAGCTCAtgccacatggggtcactgttgaacactggtcctgcaCAGTGCTCACTCACCACAACAGGGGCTGTAGGAGCTCCCAATCTTGGGAC
>gene=chr20_2367976-2368117; species=ponAbe
TGTgagaattggcaagggtaatgggacagccccctggcactgttgttccagctcatgccacatggggtcactgttgaacactggtcctgcacagTGCTCACTCACCACAGCAGGGGCTGTAGGAGCTCCCTATCCTGGGAC
>gene=chr20_2367976-2368117; species=rheMac
TGTGAGAATTGGGAAGGGTAATGGGAAAGCCCCCTGGCACTGTTGTTCCAGCTCATGCCACATGGGGTCACTGTTGAACACTGGTCCTGCACAGTGCTCACTCACCACAACAGGGGCTGTAGGGGA-CACAATCTTGGGAC
>gene=chr20_2432889-2433041; species=hg19
agaactgctaagacctggaactccagactccagaacctggaaagcaagcccgtcttcctccactgtctctccagcaccctctaccggccaaccttaacattgtgccagctgacaaaaactattaagagtctattctacagagcaggccctga
>gene=chr20_2432889-2433041; species=bosTau
--------------------------------------------------------------------------------------------------------------------------------------------------------
>gene=chr20_2432889-2433041; species=calJac
agaactaggaagac----agc-----actccagaaccaggaaagcaagcctgtctttctgcagtgtctctccagcaccctctactggccaacctcaacatcgcgccagctgacaaaaactattttgagtccgatctacagagcaggtgctga
>gene=chr20_2432889-2433041; species=canFam
AGAACGGCCGAGagc-----------acgcgggaggcggcagagc-agcctcgcatcctgcagtgtctctccggcgccccctaccgacgagccgtaacatcgcg-ccgctgacCGG-----------------------------------A
>gene=chr20_2432889-2433041; species=equCab
----ccgcgcagaga-----------gcaccagaaccagcgcaggaagcctctc-tcctgcagcgtctctctggcgccctctactggcagaccttaacatcgtgcccgctgacaaaaaatattttta-tctag-ccacagagcaggcacc-a
>gene=chr20_2432889-2433041; species=gorGor
agaactgctaagacctggaactccagactccagaacctggaaagcaagcctgtcttcctccaatgtctctccagcaccctctaccggccaaccttaacattgtgccagctgacaaaaactattaagagtctattctacagagaaggcgctga
>gene=chr20_2432889-2433041; species=panTro
agaactgctaagacctggaactccagactccagaacctggaaagcaagactgtcttcctccaatgtctctccagcaccctctaccggccaaccttaacattgtgccagctgacaaaaactatgaagagtctattctacagagcaggcgctga
>gene=chr20_2432889-2433041; species=papHam
agaactgctaagacctggaactccagactccagaacctggaaagaaagcctgtcttcttccaatgtctctccagcaccctctaccggccaaccttaacattgtgccggctggcaaaaacgattacgagcatattctacagagcaggcgctga
>gene=chr20_2432889-2433041; species=ponAbe
agaactgctaagacctggaactccagactccagaacctggaaagcaagcctgtcttcctccaatgtctctccagcaccctctaccggccaaccttaacattgtgccagctaacaaaaactattaagagtctattctacagagcaggcgctga
>gene=chr20_2432889-2433041; species=rheMac
aaaactgctaagacctggaactccagactccagaacctggaaagaaagcctgccttcctccaatgtctctccagcaccctctaccggccaaccttaacattgtgccggctgacaaaaactattacgagtatattctacagagcaggcgctga
>gene=chr20_2505110-2505276; species=hg19
GGTTTCGCGTTCTGGTTCCAGGCTGTCCCCCCACTGCCTGCCCCTGCCCCGAATCGCAGGTTTTGCCGCAATGGCAAGTCCCAACTTGGCCAACAGGGGGCGCCCGCCCGAACCGCCAGGACCGAGACTCGCGAGCTTCCGGGCCCAGTTCCTCAGATTCAGCGCG
>gene=chr20_2505110-2505276; species=bosTau
-GTTTCTGGTTCTGGCTC-----------------GTCTGTCCCCC-------------GCGTCGCCCCATAGCAAAGTCCCGGCTTGGCCGACAGGGGGCGTCCGACCGA-CTGCCAGGACCCAAG----CAATTTCTCCCGTCCAC--T--------TGGGGTA
>gene=chr20_2505110-2505276; species=calJac
GGTTTCGCGTTCTGGTCCCAGGCTGCGCCCCCATTGCCTGTCTCTGCGGCAAATCGCATGTTTTGCCGCAGTGCCAAGTCCCAACTTGGCCAACAGGGGGCGCCCGACCGAACTTCCAGGACCTAGAAGGGCAGGCTTCCAGGCCCAATTCCTT-GGTTGCGCGTG
>gene=chr20_2505110-2505276; species=canFam
-GGCTCTGCTCCTGGCTCCAGG-------------GTCTGTCCCTG---CGCGCTGGGCGGCTCGGCTCAATGTCGCGGCCTGGCTTGGGCGACAGGGGGCGCCCGATGGACCAGCCAGGACTCAGGCAAAGAGCTCCCC--GCCCAG--TCTGGGCGGCCGGGTG
>gene=chr20_2505110-2505276; species=equCab
-GTGTCTGGTTCTGGCTCCAAG-------------GTC-----GTG-------------GGTTTTCCGCAACATCAAGTCCCAGCCTGGCCGACAGGGGGCGCCCGACGGAACCGCCAGGGCGAGGGCGAGCGGGCATCCAGGCCCAA--CTCGCGCGTCCCGGCG
>gene=chr20_2505110-2505276; species=gorGor
GGTTTCGCGTTCTGGTTCCAGGCTGTCCCCCCACTGCCTGCCCCTGCCCCGAATCGCAGGTTTTGCCGCAATGCCAAGTCCCAACTTGGCCAACAGGGGGCGCCCGGCCGAACCGCCAGGACCGAGACTCGCGAGCTTCCGGGCCCGATTCCTCGGATTCAGCGCG
>gene=chr20_2505110-2505276; species=panTro
GGTTTCGCGTTCTGGTTCCAGGCTGTCCCCCCACTGCCTGCCCCTGCCCCGAATCGCAGGTTTTGCCGCAATGCCAAGTCCCAACTTGGCCAACAGGGGGCGCCCGGCCGAACCGCCAGGACCGAGACTCGCGAGCTTCCGGGCCCAATTCCTCAGATTCAGCGCG
>gene=chr20_2505110-2505276; species=papHam
GGTTTCGTGTTCTGGTTCCAGGCTGTTCCCACACTGCCTGCCCCTGCGGCGAATCGCAGGTTTTGCCGCAATGCCAAGTCCCAACTTGGCCAACAGGGGGCGCCCGGCCGAACCGCTAGGACCGAAATGGGCGAGCTTCCAGGCCCAATTCCTCAGGTTCAACGCG
>gene=chr20_2505110-2505276; species=ponAbe
GGTTTCGCGTTCTGGTTCCAGACTGTCCCCGCACTGCCTGCCCTTGCGGCGAATCGCAGGTTTTGCCGCAATGCCAAGTCCCAACTTGGCCAACAGGGGGCGCCCGGCCGAACCGCCAGGACCGAGACGCGCAAGCTTCCGGGCCCAATTCTTCAGGTTCGGCGCG
>gene=chr20_2505110-2505276; species=rheMac
GGTTTCGTGTTCTGGTTCCAGGCTGTTCCCACACTGCCTGCCCCTGCGGCGAATCGCAGGTTTTGCCGCAATGCCAAGTCCCAACTTGGCCAACAGGGGGCGCCCGGCCGAACCGCTAGGACCGAGATGGGCGAGCTTCCAGGCCCAATTCCTCAGGTTCAAGGCG
>gene=chr20_2668748-2668893; species=hg19
TACCATCGGGGATCTGACAGGAAGTGGATCCAAGTGCCGGCATCACACTCTGGGGCCTCCGGGGGGCGCTATGGCCCAACACACAGCGTGGCCAAGCGCGCCTCAGCCTAACTCACCACTTCCTATCTGTTTTATACGGTTTGCA
>gene=chr20_2668748-2668893; species=bosTau
TCCCA--GGGAAGTTGATATGAAGTGGATCCAAGTGCTGAGCTAACACTCTGGAGCCTCCAGGGGGCGCTATGGCCCA--ACACAGTCTGGCCAAGGGCACTTCTGCCTAATACACCCCTTTGGATTTGTTTTCTATGGTTTGCA
>gene=chr20_2668748-2668893; species=calJac
AACCATCGGGGACTTGACAGGAAGTGGATCCAAGTGCCAGCCTCACACTCTGGGGCCTCCAGGGGGCGTTATGGCCCAACACACAGCGTGGCCAAGCGCACCTCCGCCTAATACACCACTTCGGATCTGTTTTCTATGGTTTGCA
>gene=chr20_2668748-2668893; species=canFam
ACCTA--GAGAACTTGACTTGAAGTGGATCCAAG----TACCTGACACTCTGGTACCTCCAGGGGGCGCTATGGCTCAACACACAGCCTGGCCA--GGAGCC--TGCCTAATGCACCACCTTAGATTTGTTTTCCGTGGTTTGCA
>gene=chr20_2668748-2668893; species=equCab
TCCCA--GGGCACAAGAC-----AAGGATCCAAATGCCTGCCTGACACTCTGGGACCTCCAGGGGGCGCTATGGCCCAACGCACAGCCTGGCCAAGGGATCCT-TGGGGAACGCACCACTTTGGGTCTGTTTTCTAGGCTTGGCA
>gene=chr20_2668748-2668893; species=gorGor
TACCATCGGGGACTTGACAGGAAGTGGATCCAAGTGCCGGCATCACACTCTGGGGCCTCCAGGGGGCGCTATGGCCCAACACACAGCGTGGCCAAGCGCGCCTCAGCCTAACTCACCACTTCTTATCTGTTTTATGTGGTTTGCA
>gene=chr20_2668748-2668893; species=panTro
TACCATCGGGGACTTGACAGGAAGTGGATCCAAGTGCCGGCATCACACTCTGGGGCCTCCAGGGGGCGCTATGGCCCAACACACAGCGTGGCCAAGCGCGCCTCAGCCTAACTCACCACTTCCTATCTGTTTTATATGGTTTGCA
>gene=chr20_2668748-2668893; species=papHam
TACCATCGGGGACTTGACAGGAAGTGGATCCAAGTGCCAGCCTCACACTCTGGGGCCTCCAGGGGGCGCTATGGCCCAACACACAGCGTGGCC------------------------------CATCTGTTTTATATGGTTTGCA
>gene=chr20_2668748-2668893; species=ponAbe
TACCATCGGGGACTTGACAGGAAGTGGATCCAAGTGGCGGCATCACATTCTGGGGCCTCCAGGGGGCGCTATGGCCCAACACACAGCGTGGCCAAGCGCGCCTCAGCCTAACTCACCACTTCCTATCTGTTTTATATGGTTTGCA
>gene=chr20_2668748-2668893; species=rheMac
TACCATCGGGGACTTGACAGGAAGTGGATCCAAGTGCCAGCCTCACACTCTGGGGCCTCCAGGGGGCGCTATGGCCCAACACACAGCGTGGCC------------------------------CATCTGTTTTATATGGTTTGCA
>gene=chr20_2723825-2724006; species=hg19
TCACCCCCTGGGCGTCAGCCAAGGGAGAATTCTCCTGGGTTGTTCTCACGTTCGCCCTTCCAGCCTCTGCGGTGTGTCTGTCTCCCCCTGGTGGGCAAGGAGAGGACCAGGCAGCGGCACCCGGAGGGTCGGCAGTCTCTCTAGGTCCAGGGGAGAGCCCGGGCACTGCTCCTGGTTCTAG
>gene=chr20_2723825-2724006; species=bosTau
TCA-CCTAT-GGTGCCAGCCTATGGAGAGGTTTCCTGGACTGTCCTCATGTTAATCCTTCCAGCCTCCGTGGTGCGTCACTGTCCCGG-GGTGGGGAAAGAGGGGCCCAGAGACACCTTTCCTGAAGGTAGCCAGGTACTGTTGAGAGGGGAGACAATCTGGGCACTACTTCTGGT-CTAG
>gene=chr20_2723825-2724006; species=calJac
TCACCCCC-GGGCGTCAGCCAACAGAGAAGTCCCTTGGGTTGTCCTCACATTTGCCCTTCCAGCCTCCGCGGTGTGTCTGTCTCCCCCTGGTGGGCCAGGAGAGGACCAGGCAGCTGCGCCCGGAGGGTCAGCAGTCACTCTAGGTCCAAGGGAGA-----GGTAGGGCTCCTGATTCTAG
>gene=chr20_2723825-2724006; species=canFam
-------------------------------------------------------------------------------------------------------------------------------------------------------------------------------------
>gene=chr20_2723825-2724006; species=equCab
TCACCCCATGGGTTCCAGCCTACAGACAAGTCTCCTGGGCTGTCCTCACATTATTCCCTGCAGCCT-GGTGCTGTGTCTGCCCCTCAGTGGT-GGGAAAGCCAGGCCCAGCG-CCCTGCCCTTGAGGGTAGCCAGGCACTGCTGGGACAGGGGAGAGTTTGGGCCCTGTTTCCTGTTCTAG
>gene=chr20_2723825-2724006; species=gorGor
TCACCTCCTGGGCGTCAGCCAAGGGAGAATT---CTGGGTTGTCCTCACGTTCGCCCTTCCAGCCTCTGCGGTGTGTCTGTCTCCCCCTGGTGGGCAAGGAGAGGACCAGGCAGCGGCACCCGGAGGGTCGCCAGTCACTCTAGGTCCAGGGGAGAGCCC-GACAC-GCTCCTGGTTCTAG
>gene=chr20_2723825-2724006; species=panTro
tcaccccctgggcGTCAGCCAAGGGAGAATTCTCCTGGGTTGTCCTCACGTTCGCCCTTCCAGCCTCTGCGGTGTGCCTGTCTCCCCCTGGTGGGCAAGGAGAGGACCAGGCAGCGGCACCCGGAGGGTCGGCAGTCACTCTAGGTCCAGGGGAGAGCCCAGGCACTGCTCCTGGTTCTAG
>gene=chr20_2723825-2724006; species=papHam
TCACCCCCTTGGCATCAGCCAAGGGAGAAGTCCGCTGGGTTGTCCTCATGTTTGCCCTTCCAGCCTCCGTGGTGTGTCTGTCTCCCCCTGGTGGGCAAAGAGAGGACCAGGCAGCCGCACCCGGAGGATTGGCAGTCATT---GGTCCAGGGGAGAGGAGGGGCACTGCTCCTGGTTCTAG
>gene=chr20_2723825-2724006; species=ponAbe
TCACCCCCTGGGCGTCAGCCAAGGGAGAAGTCTCTTGGGTTGTCCTCACGTTCGCCCTTCCAGCCTCCACGGTGTGTCTGTCTCCCCCTGGTGAGGAAGGAGAGGACCAGGCAGCGGCACCCAGAGGGTCAGCAGTCACTCTAGGTCCAGGGGAGAGCCCGGGCACTGCTCCTGGTTCTAG
>gene=chr20_2723825-2724006; species=rheMac
TCACCCCCTTGGCGTCCGCCAAGGGAGAAGTCCGCTGGGTTGTCCTCATGTTTGCCCTTCCAGCCTCCGTGGTGTGTCTGTCTCCCCCTGGTGGGCAAAGAGAGGACCAGGCAGCCGCACCCGGAGGATTGGCAGTCACT---GGTCCAGGGGAGAGAGGGGGCACTGCTCCTGGTTCTAG
>gene=chr20_2736774-2736932; species=hg19
TCCAGCTGAGCCCAGAGCAAAGACCCTCAGAGCTGGTGGGCTGCACGCCTGTACCTGTGCCTCCCTGTGTCCACCAGAGGGTAGCACACACCACTGTGAGGGACTGGGTCGCTGACCAtggaaggggactgaccttagaagaggcttagcccagcttc
>gene=chr20_2736774-2736932; species=bosTau
TCCAGTTGAGCCCAGATTAAAGAC--GCACAGCTGGTGGACTGCATGCCTTTGCCTGTACCTCCCTGTGTCCACCGGAGGGTAGCATACACCATCATGAGCGACCTGGTCACTCACAATGGAGGGAGGCTGACCTTAGATAAACTTTAGCCTGGCTTT
>gene=chr20_2736774-2736932; species=calJac
TTCAGCTGAGCCCAGAGCAAAGACCCTCTGAGCTGGTGGGCTGCGTGCCTGTGCCTGTGCCTACCTGTGTCCACCAGAGGGTAGCACACACCTCTGTGAGGGACTAGGTCACTGACAATGGAAGGGGACTGACCTCAGATGAGGCTTAGCCCAGCTTC
>gene=chr20_2736774-2736932; species=canFam
CCTGGTTGA---CAGAACAAAGACACTCAGAGCTGACAGACTGCACACCTTTGCC-GTGCCTCCTGGTGTCCCCCGGAGGGTAGTGCACACCACTGTGAGAGTTGGGGTCACTCATGTTGGAAGGGGACTGACTTTGGATAAGGTTTAGTCCGGCTTC
>gene=chr20_2736774-2736932; species=equCab
TCCACCTGAGCCCAGAGCAA----ACTTGGAGCTGACCGGCTGCGTGCCTTTGCCTGTGCCTCCCTGTGTCCACTGGGGGGTAGCACACACCATTGTGAGAGACTGGG----TAACGAtggaa-gggactgaccttctatatggtttagcccagcttc
>gene=chr20_2736774-2736932; species=gorGor
TCCAGCTGAGCCCAGAGCAAAGACCCTCGGAGCTGGTGGGCTGCACGCCTGTACCTGTGCCTCCCTGTGTCCACCAGAGGGTAGCACACACCACTGTGAGGGACTGGGTCGCTGACGAtggaaggg----gaccttagaagaggcttagcccagcttc
>gene=chr20_2736774-2736932; species=panTro
TCCAGCTGAGCCCAGAGCAAAGACCCTCGGAGCTGGTGGGCTGCACGCCTGTACCTGTGCCTCCCTGTGTCCACCAGAGGGTAGCACACACCACTGTGAGGGACTGGGTCGCTGACGAtggaaggggactgaccttagaagaggcttagcccagcttc
>gene=chr20_2736774-2736932; species=papHam
TCCAGCTGAGCCCAGAGCAAAGACCCCCGGAGCTGGTGGGCTGCACGCCTGTACCTGTGCCTCCCTGTGTCCACCAGAGGGTAGCACACACCACTGTGAGGCACTGGGTCGCTGACAATGGAAGGGGACTGACCTTAGACGAGGCTTAGCCCAGCTTC
>gene=chr20_2736774-2736932; species=ponAbe
TCCAGCTGAGCCCAGAGCAAAGACCCTCGGAGCTGGTGGGCTGCACGCCTGTACCTGTGCCTCCCTGTGTCCACCAGAGGGTAGCACACACCACTGTGAGGGACTGGGTCGCTGACGAtggaaggggactgaccttagaagaggcttagcccagcttc
>gene=chr20_2736774-2736932; species=rheMac
TCCAGCTGAGCCCAGAGCAAAGACCCTCGGAGCTGGTGGGCTGCACGCCTGTACCTGTGCCTCCCTGTGTCCACCAGAGGGTAGCACACACCACTGTGAGGCACTGGGTCGCTGACAAtggaaggggactgaccttagacgaggcttagcccagcttc
>gene=chr20_2832867-2833001; species=hg19
ccctgactgctggctgaccaccaaccctggaagcacaggagggccccttcctagtgcagtgtccttccagcgccctctgctgagaaagcttaacatgctcactataaaggagaaatgtttaaaggaatgctgac
>gene=chr20_2832867-2833001; species=bosTau
TCCTGGCTGCTAGCCAGCTGCC-CGGTTggaatcacaggagagcctgttcctcatgtagtgttcctccagcgccctctgctgagaagcctcaacatgctcattgtgaaggagaaatgcttagaagaataccatc
>gene=chr20_2832867-2833001; species=calJac
ccctggctgctggctggcggccaccactggaagcacaggagggcccttttctaatgcagtgtccttccagcgccctctgctgagaaagctcaacatgctcgctataaagaagaaatgcttaaaggaacgctgac
>gene=chr20_2832867-2833001; species=canFam
CCCTGGCTACTGGCCGGCTGCC-TGactggaagcatcagagagctccttcctcaggcaggattcctccagtgccctctactgaggaagattaaga----cacagtgaaggagaaaggcctaaagAAATGCTGTC
>gene=chr20_2832867-2833001; species=equCab
gcctggctgctagctggctgcc-cggctggaagcacaggagagccccttcctcatgcagcatccctccagtgccctctactgagaaagcttaacactctcactgtgaaggagaaatgcttaaaggaatgctgtt
>gene=chr20_2832867-2833001; species=gorGor
ccctgactgctggctgaccACCAACCCTGGAAGCACAGgagggccccttcctagtgcagtgtccttccagcgccctctgctgagaaagcttaacatgctcactataaaggagaaatgtttaaaggaatgctgac
>gene=chr20_2832867-2833001; species=panTro
CCCTGACTGCTGGCTGACCACCAACCCTGGAAGCACaggagggccccttcctagtgcagtgtccttccagcgccctctgctgagaaagcttaacatgctcactataaaggagaaatgtttaaaggaatgctgac
>gene=chr20_2832867-2833001; species=papHam
ccctgactgctggctgacggccaccactggaagcacgggagggccccttcctagtgcagtgtccttccagcgccctctgctgagaaagcttaacatgctcactataaaggagaaatgcttaaaggaatgctgac
>gene=chr20_2832867-2833001; species=ponAbe
ccctgactgctggctgaccaccaacactggaagcacaggagggccccttcctagtgcagtgtccttccagcgccctctgctgagaaagcttaacatgctcactataaaggagaaatgtttaaaggaatgctgac
>gene=chr20_2832867-2833001; species=rheMac
CCCTGACTGCTGGCTGACGGCCACcactggaagcacgggagggccccttcctagtgcagtgtccttccagcgccctctgctgagaaagcttaacatgctcactataaaggagaaatgcttaaaggagtgctgac
>gene=chr20_3096316-3096455; species=hg19
CGGCTTCAGGCTTTTCTCCTCCTGGAGAAACTGCTGGGCAGACATGAGCCACCTCGTGGCTCAACTGCAGAACTGCACGCTCCtttttttttttttttttttttttgagatggagccttggtctgtcgcccaggctgag
>gene=chr20_3096316-3096455; species=bosTau
TTGCTTTCAGGATTCCTGCTCCTGTACAAATTACTGGGCAGGCCTGGGCCACCTAGTGGCTCCTCTGCAGAACTGCAC-------------------------------------------------------------
>gene=chr20_3096316-3096455; species=calJac
CTGCCTCAAGCTTTTCTCCTCCTGGATAAACTGCTGGGCAGGCATGGGCCACCACGTGGCTCAACTGCAGAACTGCACCCTCCtttttcttctttt-------------------------------------------
>gene=chr20_3096316-3096455; species=canFam
CGGCTCTCAGGGCTCCTGCTCCTGGACAGTTTGCCGAGCAGGCTTGGGCCACCTGGTGGCTAGCCTGCAGAACTGCACCC-----------------------------------------------------------
>gene=chr20_3096316-3096455; species=equCab
CCCCTTTCGGTGTTCCCACTCCCGGACAGACTGCTGAGCGGGCACGGGCCACCTTGTGGCTCCCCTGCAGAACTGCACCCTACTTTCT--------------------------------------------------G
>gene=chr20_3096316-3096455; species=gorGor
CGGCTTCAGGCTTTTCTCCTCCTGGAGAAACTGCTGGGCAGACATGAGCCACCTCGTGGCTCAACTGCAGAACTGCACGCTCCtttttttttttttttttttttttgagatggcgccttggtctgtcgcccaggctgag
>gene=chr20_3096316-3096455; species=panTro
CGGCTTCAGGCTTTTCTCCTCCTGGAGAAACTGCTGGGCAGACATGAGCCACCTCGTGGCTCAACTGCAGAACTGCACGCTCCtttttttttttttttttttttttgagatggagccttggtctgtcgcccaggctgaa
>gene=chr20_3096316-3096455; species=papHam
CCGCTTCAGGCTTTTCTTCTCCTGGAGAAACTGCTAGGCAGGCATGAGCCACCTCGTGGCTCAACTGTAGAACTGCACCCTCCtttttttttttttttttttttttgaaacggagtcttggtctgtcgcccaggctg--
>gene=chr20_3096316-3096455; species=ponAbe
CTGCTTCAGGCTTTTCTCCTCCTGGAGAAACTGCTGGGCAGACATGAGCCACCTCGTGGCTCAACTGCAGAACTGCACCCTCCttttttttttttt----------gagatggagccttggtctgtcgcccaggctgag
>gene=chr20_3096316-3096455; species=rheMac
CCGCTTCAGGCTTTTCTTCTCCTGGAGAAACTGCTAGGCAGGCATGAGCCACCTCGTGGCTCAACTGCAGAACTGCACCCTCCtttttttttttttttttttttttgagacggagtcttggtctgtcacccaggctg--
>gene=chr20_3199234-3199393; species=hg19
GGGACCCAAGCCAGCCCGTGCGCCTGTTCAGGGGCCGGACCTCGGTGCGTACCCACCTTGATGCAGTTCCCGCCGCGCGCCGCCAGGGGGTGCCGCGACCCGAGCCGACCGCCCCGAGTCTGCGGGAGGGTGGTGGGAGGGGCGCCTTGGGGCCAGAGA
>gene=chr20_3199234-3199393; species=bosTau
GGGACCCGAATGAGCCCGTACGCCTCTTCAGGGGCCGGACAATGGTATGTACCCATGCTCG------TTCCCCTGCGTGCCACCAGAGGGCGCTCTGACC----------------------------------------ATCCC--CAGT--------
>gene=chr20_3199234-3199393; species=calJac
GGGACCCGAACCAGCCTGTGCGTCTGTTCAGGGGCCGGACCTTGGTGCGTACCCACCTTGATGTAGTTCCTGCCGCATGCCACCAGAGGGCACCGCGACCCGAGGTGGCTGCTCAGAGTCTGCAGGAAGTTGGTGGGAAGGGCGCCCTGGGGCCAGAGA
>gene=chr20_3199234-3199393; species=canFam
GGGACCCCAGTGAGCCAGTGCGCCTGTTCAGGGGCCAGACCTCCGTGCGTACCTACTGTGA------TTCCCCCATGTGCCGCCAGAGGGCGCTGCGGCACGAGCCAATGGCA------------------------CAGGGCCT--------------
>gene=chr20_3199234-3199393; species=equCab
GGGACCCGAGCCAGCCGGTGCGCCTGTTCCGGGGCCGGACCTCGGTGCGTACCCACGCTTG------TTCCCATGCGTGCCGCCAGAGGGCGCTGCGACTCAAGCCTAAGGCC------------------------CAGGATCT--------------
>gene=chr20_3199234-3199393; species=gorGor
GGGACCCAAGCCAGCCCGTGCGCCTGTTCAGGGGCCGGACCTCGGTGGGTACCCACCTTGATGCAGTTCCCGCCGCGCGCCGCCAGGGGGTGCCGCGACCCGAGCCGACCGCCCCGAGCCTGCGGGAGGGTGGTGGGAAGGGCGCCTTGGGGCCAGAGA
>gene=chr20_3199234-3199393; species=panTro
GGGACCCAAGCCAGCCCGTGCGCCTGTTCAGGGGCCGGACCTCGGTGCGTACCCACCTTGATGCAGTTCCCGCCGCGCGCCGCCAGGGGGTGCCGCGACCTGAGCCGACCGACCCGAGTCTGCGGGAGGGTGGTGGGAAGGGCGCCTTGGGGCCAGAGA
>gene=chr20_3199234-3199393; species=papHam
GGGACCCAAGCCAGCCCGTGCGCCTGTTCAGGGGCCGGACCTCGGTGCGTAACCACCTTGATGCAGTTCCCGCCGCACGCCGCCAGGGGGTGCCGCGACAGAAGCCGACCGCCCCGGGTCTGCGGGAGGGTAGTGGGAAGGGCGCCTTGGGGCCAAAGA
>gene=chr20_3199234-3199393; species=ponAbe
GGGACCCAAGCCAGCCCGTGCGCCTGTTCAGGGGCCGGACCTCGGTGCGTACCCACCTTGATGCAGTTCCCGCCGCGCGCCGCCAGGGGGTGCCGCGACCTGAGCCGACCGCCCCGGGTCTGCGGGAGGGTGGCGGGAAGGGCGCCTTGGGGCCAGAGA
>gene=chr20_3199234-3199393; species=rheMac
GGGACCCAAGCCAGCCCGTGCGCCTGTTCAGGGGCCGGACCTCGGTGCGTAACCACCTTGATGCAGTTCCCGCCGCGCGCCGCCAGGGGGTGCCGCGACAGGAGCCGACCGCCCTGGGTCTGCGGGAGGGTGGGGGGAAGGGCGCCTTGGGGCCAAAGA
>gene=chr20_3230811-3230966; species=hg19
TCTAAGGTCAAAAGCAGTGTCATGGCCATTCCTTTGGAAACAGCAGAAGACCCTGCTCCTCCCACCTGGAGCGCCGCCTGGAGGAATCAAGTGGATACTGACCTTCACAGAACAGAGAGGCCTGGCAGGTTCCAGGAGGCATCCCCTGGCCTCAG
>gene=chr20_3230811-3230966; species=bosTau
TCTAAGGTCAAAAACAGTGTCAAGACCCTTCCTCTAGAGACAGCCTAAGACACCACACCTCC-ACCTGGAGT---GCCCAGAAGCATCAAGTGGATATTAAACTTCAAAAAACCCAGAGGCCCCAAAGGTTCCAGGAAGCACCCTCCAGTCTCAG
>gene=chr20_3230811-3230966; species=calJac
TGCATGGTCAAAAGCAGTGTCATGGCCCTT-CTCTGGAGACAGCAGAAGACGCTGCTCTCTCCACCTGGAGCACTGCCTGGATGAATCAAGTGGATACTGAACTTCATAGGACCGAGAGGCCCAGCAGGTTCCAGGAGGCCTCCCCCAGCCTCAG
>gene=chr20_3230811-3230966; species=canFam
CCTAAGGTCAAAAACAGTGTCATGGCCCTTCCTCTGGAGACAGCCTAAGACCCTGTCCCTCC-ACCTGGAGC---TCCCAGAGGAGTTAAGTGGATATTAAACTTCACAGAACCCATAGGCACCGCAGGTTCTGGGGAGCATCCCCCTGCTTCAG
>gene=chr20_3230811-3230966; species=equCab
TCTAAGGTCAAAAACAGTGTCATAGCCCTTCTCCTGGAAACAGCCTAAGACCCTGTCCCTCC-ACCTGGAGG------------AGTCAAGTGGATATTAAACTTCACAGAACCCAGAGGCCCCGCAGGTTCCAGGAGGCATCCCCCGGCCTCAG
>gene=chr20_3230811-3230966; species=gorGor
TCTATGGTCAAAAGCAGTGTCATAGCCATTCCTTTGGAAACAGCAGAAGACCCTGCTCCTCCCACCTGGAGCTC-GCCTGGAGGAATCAAGTGGATACTGAATTTCACAGAACAGAGAGGCCTGGCAGGTTCCAGGAGGCAT-CCCTGG-CTCAG
>gene=chr20_3230811-3230966; species=panTro
TCTATGGTCAAAAGCAGTGTCATGGCCATTCCTTTGGAAACAGCAGAAGACCCTGCTCCTCCCACCTGGAGCGCCGCCTGGAGGAATCACGTGGATACTGAACTTCACAGAACAGAGAGGCCTGGCAGGTTCCAGGAGGCATCCCCTGGCCTCAG
>gene=chr20_3230811-3230966; species=papHam
TCTATGGTCAAAAGCAGTGTCATGGCCATTCCTTTGGAGACAGTGGAAGACCCTGCTCCCCCAACCTGGAGTGCCACCTGGAGGAATCAAGTGGATACTGAACTTCACAGAACAGAGAGGCCTGGCAGATTCCAGGAGGCATCCCCTGGCCTCAG
>gene=chr20_3230811-3230966; species=ponAbe
TCTACGGTCAAAAGCAGTGTCATGGCCATTCCTTTGGAGATAGCAGAAGACCCTGCTCCTCCCACCTAGAGCGCCGCCTGGAGGAATCAAGTGGATACTGAACTTCACAGAACAGAGAGGCCTGGCAGGTTCCAGGAGGCATCCCCTGGCCTCAG
>gene=chr20_3230811-3230966; species=rheMac
TCTATGGTCAAAAGCAGTGTCATGGCCATTCCTTTGGAGACAGTGGAAGACCCTGCTCCCCCAACCTGGAGTGCCGCCTGGAGGAATCAAGTGGATACTGAACTTCACAGAACAGAGAGGCCTGGCAGATTCCAGGAGGCATCCCCTGGCCTCAG
>gene=chr20_3297362-3297499; species=hg19
CACTAACCAGCCAGGAGCAGAATCTGGGTACAGCAGCAGTCAGGACTACGGAGCTGGTTTCTGTGGTAACAGTGCCATCTGCAGGAACACCACACACATGCCAGTTAATTCCCTACCAGCTCAGCCTGCCTTGCAGG
>gene=chr20_3297362-3297499; species=bosTau
TACTAACCAGCCAGGAGCAGAATCTGGGTATGGCAGCTGTCAGGATTATAAAGCTGGTTTCTGTGATAACAGTGCCATCTGCAGGAAGACCACAGACATGTCGGTTACTGCCC-ACCACCAGAGCCCACCTTGCAGG
>gene=chr20_3297362-3297499; species=calJac
CACTAACCAGCCAGGAGCAGAATCTGGGTACAGCGGCAGTCAGGACTACGGAGCTGGTTTCTGCGGTAACAGTGCCATCTGCAGGAAGACCACAGACATGCCAGTTACTCCCCTAGCACCTCAGCCAACCTCGCAGG
>gene=chr20_3297362-3297499; species=canFam
CACTAACCAGCCAGGAGCAGAATCTGGGTATGGCGGCCGTCAGGACTATGAAGCTGGTTTCTGTGGTAACAGTGCCATCTGCAGGAAGACCACAGACATGCCAGTTACTGCCC-ACTACCTAGGCCCACCTTGTAGG
>gene=chr20_3297362-3297499; species=equCab
TACTAACCAGCCAGGAGCAGAATCTGGGTATGGTGGCTGTCAGGACTATGGAGCTGGTTTCTGTGGTAACAGTGCCATCTGTAGGAAGACCACAGACATGCCAGTTACTGCCC-ACCACCTGAACCCACCTTGTAGG
>gene=chr20_3297362-3297499; species=gorGor
CACTAACCAGCCAGGAGCAGAATCTGGGTACAGCAGCAGTCAGGACTACGGAGCTGGTTTCTGTGGTAACAGTGCCATCTGCAGGAAGACCACACACATGCCAGTTAATTCCCTACCAGCTCAGCCTGCTTTGCAGG
>gene=chr20_3297362-3297499; species=panTro
CACTAACCAGCCAGGAGCAGAATCTGGGTACAGCAGCAGTCAGGACTACGGAGCTGGTTTCTGTGGTAACAGTGCCATCTGCAGGAAGACCACACACATGCCAGTTAATTCCCTACCAGCTCAGCCTGCCTTGCAGG
>gene=chr20_3297362-3297499; species=papHam
-----------------------------------------------------------------------------------------------------------------------------------------
>gene=chr20_3297362-3297499; species=ponAbe
CACTAACCAGCCAGGAGCAGAATCTGGGTACAGCAGCCGTCAGGACTATGGAGCTGGTTTCTGTGGTAACAGTGCCATCTGCAGGAAAACCACACACATGCCAGTTAATTCCCTACCACCTCAGCCTGCCTCGCAGG
>gene=chr20_3297362-3297499; species=rheMac
CACTAACCAGCCAGGAGCAGAATCTGGGTACAGCAGCAGTCAGGACTATGGAGCGGGTTTCTGTGGTAACAGTGCCATCTGCAGGAAGACCACACACATGCCAGTTACTCCCCTACCACCTCAGCCTGCCTCACAGG
>gene=chr20_3657384-3657560; species=hg19
GGGGTGCCGGCTCATCTTTTCCCTCTAGGATTTCTTTAGACTCAGCATATCTTGCAAATGTCCACTAGGTGGTGCTCACTCATCGCCAGCAGGGAGCTAACAAGCCGCTCCTGGGGTTGGGAGGGCGGAGGTGCCCCACAGCGGGGCTGACAGCCTCAGCGGTCCTCTTCAGCCTC
>gene=chr20_3657384-3657560; species=bosTau
GGACCACCTGCCCATTCTTTCCGTCTTGGATTTCTTTCGACTCAGCACACTCTGTGAGCACCCAGCAGGTGATATTCACTCATTCGTGGCAGGAAGCTGACAAGATGTTCCTGGGGCTGGGATGAGAGATATGCCCTACAGCG-----AACAGCCTCAGTAACCCATTTCAGTCTC
>gene=chr20_3657384-3657560; species=calJac
GGAGTGCCCACTCCTCTTTTCCAACTACGATTTCTTTTGATTCAGCATATCTTGCAAATGTCCACCAGATGGTGCTCACTCATCTCCAGCAGGGAGCTGACAAGCCGCCCCTGGGGTTGAGAGGACCGATGTGCCCCACAGAGAGGCTGACAGCCTCCACAGTCCTCTCCAGCCTC
>gene=chr20_3657384-3657560; species=canFam
AGAGCACTTACCCATCTTTTCCATCTTGGATTTCTTTCGACTCAGCACACCCTGTGAGCACCCACTGAGTGATGCTCACTCATTTCTGTCAGGAAGCTAACAAGGTGCTCCTGGGGCTGGAATGAGGGGTGTGCCCCAC------------------AGCAGCCTACTTCAGCCTT
>gene=chr20_3657384-3657560; species=equCab
-------------------TCCATCTTGGATTTCTCTTGACTCAGCATAGCCTGTGAGCACCTGCTAGGTGATGCTTACTCATTTCCGGCAGGGAGCTGACAAGATGCTCCTGGGGCTGGGAGGAGGGACATGCCCCACAGCGAGGCCAACAGCCTCAACAGTCCACTTCAGCCTC
>gene=chr20_3657384-3657560; species=gorGor
GGAGTGCCGGCTCATCTTTTCCCTCTAGGATTTCTTTAGACTCAGCATATCTTGCAAATGTCCACTAGGTGGTGTTCACTCATCTCCAGCAGGGAGCTGACAAGCTGCTCCTGGGGTTGGGAGGGCGGAGGTGCCCCACAGCGGGGCTGACAGCCTCAGCGGTCCTCTTCAGCCTC
>gene=chr20_3657384-3657560; species=panTro
GGAGTGCCGGCTCATCTTTTCCCTCTAGGATTTCTTTAGACTCAGCATATCTTGCAAATGTCCACTAGGTGGTGCTCACTCATCTCCAGCAGGGAGCTAACAAGCCGCTCCTGGGGTTGAGAGGGCGGAGGTGCCCCACAGCGGGGCTGACAGCCTCAGCGGTCCTCTTCAGCCTC
>gene=chr20_3657384-3657560; species=papHam
GGAGTGCCGGCTCATGTTTTCCCTCTAGGATTTCTTTAGACTCAGCATATCTTGCACCTGTCCACTAGATGGTGCTCACTCATCTCCAACAAGGAGCTGACAAGCCGCTCCTGGGGTTGGGAGGATGGATGTGCCCCACAGCTGGGCTGACAGCCTCAGCAGTCCTCTTCAGCTTC
>gene=chr20_3657384-3657560; species=ponAbe
GGAGTGCCGGCTCATCTTTTCCCTCTAGGATTTCTTTAGACTCAGCATATCTTGCAAATGTCCACTAGGTGGTGCTCACTCATCTCCAGCAGGGAGCTGACAAGTCGCTCCTGGGGTTGCGAGGGTGGATGTGCCCCACAGCGGGGCTGACAGCCTCAGCGGTCCTCTTCAGCCTC
>gene=chr20_3657384-3657560; species=rheMac
GGAGTGCCGGCTCATGTTTTCCCTCTAGGATTTCTTTAGACTCAGCATATCTTGCACCTGTCCACTAGATGGTGCTCACTCATCTCCAACAAGGAGCTGACAAGCCGCTCCTGGGGTTGGGAGGGTGGATGTGCCCCACAGCCGGGCTGACAGCCTCAGCAGTCCTCTTCAGCTTC
>gene=chr20_3691623-3691813; species=hg19
CCCTGTTTGAAAGCCTGGAGTTGAGGGGACAGTgccccgccccccgccccccgcAACTTGGGTTGCAGCTGTGGCCTAGTGAGCACGCAGCGCCCCCTGGTGGTCGAGGGGGAATTGCGGGTCCCGGGAAAGGGGGCGGTGTGCCAGCAACAGGGAGCAGGCAGCTCTGCAGCCCTGAACCATCCCTCCC
>gene=chr20_3691623-3691813; species=bosTau
CCCAGTTAAAAG-CCTGGTGCTGACAGGGAGGTGCCCCTAGGG-------------CTTGGGCTG-AGTGGTGTCCTGGTGGGCACCTAGCACCTCCTGATGGTAGACAGATGATTGCAGCTCCT-GGGAAGGGG-----GTGGCTATA-CTGGGGACAGGAAGCACTGTAGCCCTCAGGCA--------
>gene=chr20_3691623-3691813; species=calJac
--------------------------------------------------------CTTGGGTTGGAGCTGTGGCCTGGT--GCTCCCAGCTCCCCCTGGTGGTGGAGGAGGGATTGCAGGTCCCAGGGAAGGGAGCGGCGTACCAGGAATAGGGAGCA----GCTCTGTAGCCCTGAACCATCCCTCCA
>gene=chr20_3691623-3691813; species=canFam
CTCTATTTGAAA-CCTCCCGCTGTGGGGTAGCTACTCCTAGGG-------------CTTGGACTG-AGCTATGTGTGGCTGTG-ACCTTGCACCCCCTGGTGGTAAAGGGATGATTGCCAGTCCT-GGCCGG------------------GAGGGGGGGGGTGACAGAGCAGCCCTGAAACACACCTTCC
>gene=chr20_3691623-3691813; species=equCab
CCCCCTGTGAAATGGTGGTGCTAAGGGGCAGCTGTCTCTAGGG-------------CTGGGGTTG-GGCTGCATCCTAGTGTGCACCTAGTGCCCCCTGCTGCTACAGGAATGATTGCAGGTCCT-GGGAAGTGT-----GTGGGTGTACGGGGGGACAAGGAGCATGGCAGCCCTGAAACACCCGTCCC
>gene=chr20_3691623-3691813; species=gorGor
CCCTGTTTGAAAGCCTGGAGTTGAGGGGACAGTGCCCCGCCCCCC------CGCAACTTG-GTTGCAGCTGTGGCCTAGTGAGCACTCAGCGCCCCCTGGTGGTCGAGGGGGAATTGCGGGTCCCGGGAAAGAGCGCG--GTGCTAGCAACAGGAAGCAAGCAGCTCTGCAGCCCGGAACCATCCCTCCC
>gene=chr20_3691623-3691813; species=panTro
CCCTGTTTGAAACCCTGGAGTTGAGGGGACAGTGCCCCGCCCCCGGCCCCCCGCAACTTGGCTTGCAGCTGTGGCCTAGTGAGCACGCAGCGCCCCCTGGTGGTCGAGGGGGAATTGCGGGTCCCGGGAAAGGGAGCGGTGTGCTAGCAACAGGGAGCAAGCAGCTCTGCAGCCCTGAACCATCCCTCCC
>gene=chr20_3691623-3691813; species=papHam
CCCTGTTTGAAAGCCTGGAGTTGAGGGGACAGTGcccctccccctgcccccAACAAGTTGGGTTGCGGCTGTGGCCTAGTGAGTACCCAGCGTCCCCTGGTGGTCGAGGCGGGATTGCAGGTCCCGGGGAAGGGAGCAGCGTGCTAGGAACAGGGAGCAAGTGGCTCTGCAGCCCTGAACCA------TC
>gene=chr20_3691623-3691813; species=ponAbe
CCCTGTTTGAAAGACTGGAGTTGAGAGGACAGTGCCCCACCCCCCGCCCCCCGCAACTTGGGTTGCAGCTGTGGCCTAGTGAGCACCCAGCGCCCCCTGGTGGTCGAGGGGGAATTGCGAGTCTCGGGAAAGGGAGCGGTGTGCTAGCAACAGGGAGCAAGCAGCTCTGCAGCCCTGAACCA----TCCC
>gene=chr20_3691623-3691813; species=rheMac
CCCTGTTTGAAAGCCTGGAGTTGAGGGGACAGTGcccctccccctgcccccAACAAGTTGGGTTGTGGCTGTGGCCTAGTGAGTACCCAGCGTCCCCTGGTGGTTGAGGCGGGATTGCAGGTCCCGGGGAAGGGAGCGGCGTGCTAGGAACAGGGAGCAAGTGGCTCTGCAGCCCTGAACCA------TC
>gene=chr20_3696969-3697152; species=hg19
AGTCATTCATTCCTTGGACCTACCCAGATTCCAGCCTCAGGCCCCTGCCCACCTCCTTGCCAGTATCTCTGCAGAGCCTCCTGCCTCCCCCAGAGGGTGCCAGAGCCCTCTGCTTCCTCAGCCTTCAGACCCACTTGCTGTGTCTCAGGTGGGGACAACTCAGTCTATAGAGGCCCAAGGGAG
>gene=chr20_3696969-3697152; species=bosTau
AATCATTTATTTCTTGGACCTAGTTGGATCCCAGGCCCAGGCCCCGACCA-CCTCCACTGCTGCAACTCTGCAGAGCCTCCTATCTCCCCCAGAGGGCGCCAGAATTCTCTGCGTCCTTGCTTTTGAGACCCAACTGCAACATCCGAGGTGTGGACAGCTCAGCCCA-AGTGACCCGTGAGAG
>gene=chr20_3696969-3697152; species=calJac
AGTCATTCATCCCTTGGACCTACCCAGATTCCAGGCCCAGGTCCCTGCCCACTTCCTTGCTGGTATCTCTGCAGAGCCTCCTGCCTCCCCCAGAGGGTGCTGGAGCCTTCTGCTTCCTCAGCCTTCAGACCCACTTGT---GTCTCACGTGGGGACAGCTCAGTCTACAGAGGCCCAAGGAAG
>gene=chr20_3696969-3697152; species=canFam
AATCGCTCATTTCTTGGAACTGTTAGGAT-CCAGCCCTAGGCCCCTGCTCAACTC--TGACAGCATCGCTGTAGAGCCTCCTATCTCACATAGAGGGCGCCAGAGCCCTCTGCTTCCACTCCATTCACATGCAACTGCAACATCTGAGGTACAGCCAGCTCAGCCCACAGTGGCCCAA---AG
>gene=chr20_3696969-3697152; species=equCab
AATCTTTTATTCTTTGGACCTTCCCAGATCCCAGCCGGAGCCCACTGACCACTTCCTTGACAGCATCCCT-CAGAGCCCCCTGTCTCCCCCAGAGGGCGCCAGAGGCCTCAGCTTCCTCGCCTTCCAGACGCAATTGCAACATCTGAGGTGTGGACAGCTCTGTC--CAGCTGCCTAAGGGAG
>gene=chr20_3696969-3697152; species=gorGor
AGTCATTCATTCCTTGGATCTACCCAGATTCCAGCCTCAGGCCCCTGCCCACCTCCTTGCCAGTATCTCTGCAGAGCCTCCTGCCTCCCCCAGAGGGTGCCAGAGCCCTCTGCTTCCTCAGCCTTCAGACCCACTTGCTGCGTCTCAGGTGGGGACAGCTCAGTCTATAGAGGCCCAAGGGAG
>gene=chr20_3696969-3697152; species=panTro
AGTCATTCATTCCTTGGACCTACCCAGATTCCAGCCTCAGGCCCCTGCCCACCTCCTTGCCAGTATCTCTGCAGAGCCTCCTGCCTCCCCAAGAGGGTGCCAGAGCCCTCTGCTTCCTCAGCCTTCAGACCCACTTGCTGCGTCTCAGGTGGGGACAGCTCAGTCTATAGAGGCCCAAGGGAG
>gene=chr20_3696969-3697152; species=papHam
ATTCATTCATTCCTTGGACCTACCCAGATTCCAGCCTCAGGCCGCTGCCCACCTCCTTGCCAGTATCTCTGCAGAGCCTCCTGCCTCCCCCAGAGGGTGCCAGAGCCCTCTGCTTCCTCAGCCTTCGGACCCACTTGTTGCGTCTCAGGTGGGGACAGCTCAGTCTATAGAGGCCCAAGGGAG
>gene=chr20_3696969-3697152; species=ponAbe
AGTCGTTCATTCCTTGGACCTACCCAGATTCCAGCCTCAGGCCCCTGCCCACCTCCTTGCCAGTATCTCTGCAGAGCCTCCTGCCTCCCCCAGAGGGTGCCAGAGCCCTCTGCTTCCTCAGCCTTCAGCCCCACTTGCTGCGTCTCAGGTGGGGACAGCTCAGTCTATAGACGCCTAAGGGAG
>gene=chr20_3696969-3697152; species=rheMac
ATTCATTCATTCCTTGGACCTACCCAGATTCCAGCCTCAGGCCGCTGCCCACCTCCTTGCCAGTATCTCTGCAGAGCCTCCTGCCTCCCCCAGAGGGTGCCAGAGCCCTCTGCTTCCTCAGCCTTCGGACCCACTTGTTGCGTCTCAGGTGGGGACGGCTCAGTCTATAGAGGCCCAAGGGAG
>gene=chr20_3730444-3730664; species=hg19
CGGTGCACCAGCTGGAGCAGCCCCATGGCACCCTCAAGGAGCTCTACAAGGCATCTGGTGAGTAGCCAGGCGGCGCCCCGGTACCCAGCGCGACCCGGGCTCCGGCCCCGCCACTGCCCCCTGGCGGCCCGGCGAGCGCTGACGCCCTCTTCGCCCCCTGCTCCACCCCAGGGGGCCCTTATGGCGCGGTGGGCGTGGACCTGGCCTTCGAGCAGCTGCT
>gene=chr20_3730444-3730664; species=bosTau
CTGTGCACCAGCTGGAGCAGCCCCATGGCACCCTCAAGGAGCTCTACAAGGCGTCTGGTGAGTAGCCAGGCAGCACCCTGGTACCTAGAGCGCCCTTGCCC-------TGCCAACACCTCCTGGCAGCGGAATGAGCACTGTTGCCCTCTTCCTTCTCTGCTGGATGCCAGGCGGCCCCTGTGGTGCGGTGGGCGTGGACCTGGCTTTCGAGCAGCTGCT
>gene=chr20_3730444-3730664; species=calJac
CGGTGCACCAGCTGGAGCAGCCCCATGGCACCCTCAAGGAGCTCTACAAGGCATCTGGTGAGTAGCCAGGCGGC------------------------GCCCTGGCCCCGCCACCGCCCCCTGGCGGCCGGGTGAGCACTGACGCCCCCTCCGCTCCCTGCTCCACCCTAGGGGGCCCTTATGGTGCGGTGGGCGTGGACCTGGCCTTCGAGCAGCTGCT
>gene=chr20_3730444-3730664; species=canFam
CGGTGCACCAGCTGGAGCAGCCACATGGCACCCTCAAGGAACTCTACAAGGCATCCGGTGAGTAGCCAGGCAGCACGCTGGTACCCAGGGCTCGCGGGCCC-------TGCCACCGCCCTCTGGCGGCGGAGTCTGCGCCGACGTCCCCTTTCTCCCCTGCCCGACCCCAGGCGGCCCTTATGGCGCGGTGGGCGTGGACCTGGCCTTTGAGCAGCTGCT
>gene=chr20_3730444-3730664; species=equCab
CTGTGCACCAGCTGGAGCAGCCACATGGCACCCTCAAGGAGCTCTACAAGGCGTCTGGTGAGTAGCCAGGCAGCGCCCTGGTACCCAGCGCGCCCGGGCTC-------CGCCAACGCCCTCTGGCGGCAGTGTCGGCGCTGAC-TCCCCTTCACTCCCTGCCCCACTCCAGGCGGCCCCTACGGCGCAGTGGGCGTGGACCTGGCCTTCGAACAGCTGCT
>gene=chr20_3730444-3730664; species=gorGor
CGGTGCACCAGCTGGAGCAGCCCCATGGCACCCTCAAGGAGCTCTACAAGGCATCTGGTGAGTAGCCAGGCGGCGCCCCGGTACCCAGCGCGACCCGGGCTCCGGCCCCGCCACTGCCCCCTGGCGACCCGGTGAGCGCTGACGCCCTCTTCGCCCCTTGCTCCACCCCAGGGGGCCCTTATGGCGCGGTGGGCGTGGACCTGGCCTTCGAGCAGCTGCT
>gene=chr20_3730444-3730664; species=panTro
CGGTGCACCAGCTGGAGCAGCCCCATGGCACCCTCAAGGAGCTCTACAAGGCATCTGGTGAGTAGCCAGGCGGCGCCCCGGTACCCAGCGCGACCCGGGCTCCGGCCCCGCCACTGCCCCCTGGCGGCCCGGTGAGCGCTGACGCCCTCTTCGCCCCCTGCTCCACCCCAGGGGGCCCTTATGGCGCGGTGGGCGTGGACCTGGCCTTCGAGCAGCTGCT
>gene=chr20_3730444-3730664; species=papHam
CGGTGCACCAGCTGGAGCAGCCCCATGGCACCCTCAAGGAGCTCTACAAGGCATCTGGTGAGTAGCCAGGCGGCATCCCGGTACCCAGCGTggcccgggccccggccccgccACCGCACCCTGGCAGCCGGGTGAGCGCTTAGGCCCCCTCCGCCCCCTGTTCTACCCCAGGGGGCCCTTATGGCGCGGTGGGCGTGGACCTGGCCTTCGAGCAGCTGCT
>gene=chr20_3730444-3730664; species=ponAbe
CGGTGCACCAGCTGGAGCAGCCCCATGGCACCCTCAAGGAGCTCTACAAGGCATCTGGTGAGTAGCCAGGCGGTGCCCCGGTACCCAGCGCGACCCGGGCTCCGG-CCTGCCACCGCCCCCTGGCGGCCCGGTGAGCGCTGACGCCTCCTTCGCC-----------------------------------------------------------------
>gene=chr20_3730444-3730664; species=rheMac
CGGTGCACCAGCTGGAGCAGCCCCATGGCACCCTCAAGGAGCTCTACAAGGCATCTGGTGAGTAGCCAGGCGGCATCCCGGTACCCAGCGTGGCCCGGGCCCCGGTCCCGCCACCGCACCCTGGCGGCCGGGTGAGCGCTGACGCCCCCTCCGCCCCCTGCTCTACCCCAGGGGGCCCTTATGGCGCGGTGGGCGTGGACCTGGCCTTCGAGCAGCTGCT
>gene=chr20_3800819-3801004; species=hg19
CTAAGGCCGCAGGCGACGCGCCCCGCCCTCCGGGGACAACTAGGCCCCGGCCTTTTCCGCAGACTCCGCGCTCCGAgccgcggcgccccctcgcggccgccggggTCGGCAGCCTGGGGCTCCGCTGATCTAGGGCAACGAGCGGGGGACGCTTCGAGCCCGCAGCGAGAGTGACCAGCATGGTC
>gene=chr20_3800819-3801004; species=bosTau
----------------------CCGCCCGCCCTGCAC-CTTCAGACCCTGCCTCTTCCGGAAGCGCCACAAGCCGGGTCGCTAcgcccccgcgcggccgccggggAAAATGGCCTGGAACTCGGCTGGTGCAGGACTACCAGT-GGGAACCTCGCATACTCAGTCGGTGAGTGACCAGCATAGGC
>gene=chr20_3800819-3801004; species=calJac
CTAAGGCCGCAGATGACGCGCCTCGCCCTCCGGGGACAACCAGGCCCCGGCCTCTTCCGCAGACTCCGCGCTCCGGGCCGCGGCGCCCCCTCGCGGCCACCGGGGTCGGCAGGCTGGGGCTCAGTTGGTCTAAGGATTCGAGC-GGGGACGCTTCGGGCCCGCACGAGAAGTGACCAGCATGGTC
>gene=chr20_3800819-3801004; species=canFam
-----------------------------------------------------------------------------------------------------------------------------------------------------------------------------------------
>gene=chr20_3800819-3801004; species=equCab
ACCAGGCCGCAGGGGCCGC---CACCCCGCCAGCGGTGACCCCCCTCCGGCTTCTTCGGGGAGGT-CAcgcgccgggccgcggcgccccctcgcggccgctggcggcggTGGCCTGGGGCTCAGTGGATCCATGGCTTCGAGT-GCGAACCCTGTGTACCCGGGCGGCGAATGACCGGTGTGGGC
>gene=chr20_3800819-3801004; species=gorGor
CTAAGGCCGCAGGCTACGCACCCCGCCCTCCGGGGACAACTAGGCCCCGGCCTTTTCCGCAGACTCCGCGCTCCGAgccgcggcgccccctcgcggccgccggggTCGGCAGCCTGGGGCTCCGCTGATCTAGGGCAACGACCGGGGGACGCTTCGAGCCCGCAGCGAGAGTGAC----------
>gene=chr20_3800819-3801004; species=panTro
CTAAGGCCGCAGGCGACGCGCCCCGCCCTCCGGGGACAACTAGGCCCCGGCCTTTTCCGCAGACTCCGTGCTCCGAgccgcggcgccccctcgcggccgccggggTCGGCAGCCTGGAGCTCCGCTGGTCTAGGGCAACGAGCGGGGGACGCTTCGAGCCCGCAGCGAGAGTGACCAGCATGGTC
>gene=chr20_3800819-3801004; species=papHam
CTAAGGCCTCAGGCCAAGCACCCCTCCTTCGGGGGACAACCAGGCCCCGGCCTTTTCCACGGACTCCGCGCTCCGGGTCGCAGCGCCCCCTCGCGGTCGCCGAAGTCGGCAGCCTGGGGCTCGGCTGGTCTAGGGCTTCGAGC-GGGAACGCTTCGAGCCCGCAGCGGGAGTGACGAGCATAGTT
>gene=chr20_3800819-3801004; species=ponAbe
CTAAGGCCGCAGGCGACGCGCCCCGCCCTCCGGGGACAACTAGGCCCCGGCCTTTTCCGCAGACTCCGCGCTCCGAgccgcggcgccccctcgcggccgccggggTCGGCAGCCTGGGGCTCGGCTGATCTAGAGCAACGAGCGGGGGACGCTTCGAGCCCGCAACGAGAATGACCAGCATGGTC
>gene=chr20_3800819-3801004; species=rheMac
CTAAGGCCGCAGGCCACGCGCCCCTCCCTCCGGGGACAACCAGGCCCCGGCCTTTTCCGCGGACTCCGCGCTCCGGGCCGCAGCGCCCCCTCGCGGTCGCTGGGGTCGGCAGCCTGGGGCTCGGCTGGTCTAGGGCTTCGAGC-GGGAACGCTTTGAGCCCGCAACAGGAGTGACGAGCATGATT
>gene=chr20_4052815-4052950; species=hg19
GAGAACAGATGGAATTTAGGAGGGTCCATAGTGCTGGTCATCAGGGCACTCTGgcaggggcagtggtgaggtactgcccccaagtggcttctaaggccatagctctctaggaggggacccgtgctaagcagatgt
>gene=chr20_4052815-4052950; species=bosTau
-AAAATGGATGGAACTTAGGAAGAAAAACAGTTATGATCCTTAGGGCACTCTGACAGGGGCAGTGGACACGTTCTTTCACTACGTGGTTTCTAAGGACTTGGCTTTCTA-----------GTGCTACATTcatgt
>gene=chr20_4052815-4052950; species=calJac
GAGAACAGATGGAATTTAGGAGGGACTATAGTGCTGGTCATCAGGGCACTCTGGCAGGGGCAGTGGTGCGGTACTGCCCCCAAGTGGCTTCTAAGGCCATGGCTCTCTAGGAGGGAATCTGTGCTAAGCGGATGT
>gene=chr20_4052815-4052950; species=canFam
CAGAATGGATGGAATTGAGGAGGGACCACAGTGCTGATCTTTAGGGTACTCTGGCAGGAGCAGTGGTGAGGTGTTGCCCCTCAGCGGCTTCTAAGGACTTGGCTTTCTAGGAGGAGTCACATGCTAAGTTCATCT
>gene=chr20_4052815-4052950; species=equCab
GAGAAGGGATGGAGTTTAGGAGGGACCACAGTGCTGATCTTCTGGGTACTATGGCAGGGGCAGGGGTGAAGTGCTGCCTCTAAGAGGCTTCTAAGGACTTGGCTTTCCAGGAGGGGCCCCGGGCTAAGATCATAT
>gene=chr20_4052815-4052950; species=gorGor
GAGAACAGATGGAATTTAGGAGGGTCCATAGTGCTGGTCATCAGGGCACTCTGgcaggggcagtggtgaggtactgcccccaagtggcttctaaggccatagctctctaggaggggacccgtgctaagcagatgt
>gene=chr20_4052815-4052950; species=panTro
GAGAACAGATGGAATTTAGGAGGGTCCATAGTGCTGGTCATCAGGGCACTCTGGCAGGGGCAGTGGTGAGGTACTGCCCCCAAGTGGCTTCTAAGGCCATAGCTCTCTAGGAGGGGACCCGTGCTAAGCAGATGT
>gene=chr20_4052815-4052950; species=papHam
GAGAACAGATGGAATTTAGGAGGGTCCATAGTCCTAGTCATCAGGGCACTCTGgcaggggcagtggtgaggtactgcccccaagtggtttctaaggccatagctttctaggaggggacctgtgctaaggagatgt
>gene=chr20_4052815-4052950; species=ponAbe
GAGAACAGATGGAATTTAGGAGGGTCTATAGTGCCGGTCATCAGGGCACTCTGgcaggggcagcggtgaggtactgcccctaagtggcttctaaggccatagctctctaggaggggacctgtgctaagcagatgt
>gene=chr20_4052815-4052950; species=rheMac
GAGAACAGATGGAATTTAGGAGGGTCCATAGTCCTAGTCATTAGGGCACTCTGGCAGGGGCAGTGGTGAGGTACTGCCCCCAAGTGGTTTCTAAGGCCATGGCTTTCTAGGAGGGGACCTGTGCTAAGGAGATGT
>gene=chr20_4065992-4066141; species=hg19
GGTCTCAGTCAGTGAAAGCCTGGCTTGCTTTCCCTGAAGAGAGCTATGCGCGTGCCTGGCCATGGGGCTCACAGCTGCCCCCTGGTGGTCAGCCACAGCCCCCTGCCAACCCTTGGGCGTGGTATTTTTCCAGCCTTAAGTCAGGCAGC
>gene=chr20_4065992-4066141; species=bosTau
--------------------------------------AGGAGCTGTGCAGGTTCTAGGCTGTGGGGCCCACAGCTGCCCTTTGGTGGCCAGCACAGC-TTC-CTCCC-----CTGATGTCTCATTCTCCAAGTCTTGG-TCAGGCAGC
>gene=chr20_4065992-4066141; species=calJac
GAT--------------------CTTTCTTTCCCTGGAGAAAGCTGTGCAGGTGCCTGGCTG-GGGGCTCACAGCTGCCCCCTGGTGGTCAGCCACAG-CCCCTGCCAACTCTTGAACGTGGTATCTTTCCAGCCTTAAGTCAGGCAGC
>gene=chr20_4065992-4066141; species=canFam
GGTCTCAGCCAGCCAGGGCCTGGCTTGCTTTCCCTAGGAGGAGCTGTGCAGGTGCAAGACTGTGGGGCTCACAGCTGCCCCCTGGTGGCCAGCCTCAG-CCC-TTCCAGCTCTCTGATAAAGTGTCTTCCCAGGC-----TCAGGAGGC
>gene=chr20_4065992-4066141; species=equCab
GGTCTCAGCCACCCAGAACCTGGTTTGCTTTCCCTGAAAGGAGCGGCGCAGGTGCCAGGCTGTGGGGCTCACAGCTGCCCCCTGGTGGCCAACA-CAA-CTC-CTCCAACTCACTGACGTGGCGTCCTCCCGGGC--------AGCAGC
>gene=chr20_4065992-4066141; species=gorGor
GGTCTCAGTCAGTGAAAGCCTGGCTTGCTTTCCCTGAAGAGAGCTATGCACGTGCCTGGCCATGGGGCTCACAGCTGCCCCCTGGTGGTCAGCCACAGCCCCCTGCCAACTCTTGGACGTGG---------------------------
>gene=chr20_4065992-4066141; species=panTro
GGTCTCAGTCAGTGAAAGCCTGGCTTGCTTTCCCTGAATAGAGCTATGCACGTGCCTGGCCATGGGGCTCACAGCTGCCCCCTGGTGGTCAGCCACAGCCCCCTGCCAACTCTTGGACGTGGTATTTTTCCAGCCTTAAGTCAGGCAGC
>gene=chr20_4065992-4066141; species=papHam
--------------------------------------GAGAGCTATGCAGGTGCCTGGCCG-GGGGCTCACAGCTGCCCCCTGGTGGTCAGCCGCAG-TCCCTGCCAACTCTTGGACGTAGTATTTTTCCAGCCTTAAATCAGGCAGT
>gene=chr20_4065992-4066141; species=ponAbe
GGTCTCAGCCAGTGAAAACCTGGCTTTCTTTCCCTGAAGAGAGATATGCAGGTGCCTGGCCATGGGGCTCACAGCTGCCCCCTGGTGGTCAGCCACAG-CCCCTGCCAACTCTTGGACGTGGTATTTTTCCAGCCTTAAGTCAGGCAGC
>gene=chr20_4065992-4066141; species=rheMac
GGTCTCAGCCAGTGAAAGCCTGGCTGTCTTTCGCTGAAGAGAGCTATGCAGGTGCCTGGCCG-GGGGCTCACAGCTGCCCCCTGGTGGTCAGCCGCAG-TCCCTGCCAACTCTTGGACGTAGTATTTTTCCAGCCTTAAATCAGGCAGT
>gene=chr20_4072614-4072775; species=hg19
CCTGGATTCCACTTCCTCCCTGCTCTTGGGAGCCAGAGAAAAGATGTCCCAGGCCCGTTGACTCTCTTTCGCCCTCTCGTGGGCCCGCTGAGAACGGTGGTGATTCCCATAGAATTTTTCCCTAGGCTGCTTGTCCAAAAGCGGCCCGTTGGGACTTAGGA
>gene=chr20_4072614-4072775; species=bosTau
-----------------------------------------------------------------------------------------------------------------------------------------------------------------
>gene=chr20_4072614-4072775; species=calJac
CCTGGGTTCCACTTCCTCCCTGCTCTTGGGAGCCAAAGAAAAGATGTCCCAGGCCCATGGACTCTCTTTTGTCCCCTTGTGGGCCCGCTGAGAACAGCGGTGATTCCCATAGAGTTTTTCCCCAGCCTGGTTGTCCAAAAGTGACCCACTGGGACTCAGGA
>gene=chr20_4072614-4072775; species=canFam
TCCGTATTCCACTTC-CTCCGGGGGTTGGGAGCC-TGGAAAGATGGCAGCCCGGCCGCTGGCTCTCTTTCGCCCCCTCGTGCATCTGGTGAGAACTTCGGTGACTCCTAAATCGATTTTCCCTAGCCTACTTTTCCCAAAGTGGAACATTGGGACTGAGGA
>gene=chr20_4072614-4072775; species=equCab
TC------TCGCTTCTCTCCCGGGTTTGGCAGCCAAAGAAAGATCGCAGCAAGTCTATTGACTCTCTTTTGCCCCCTCGCGGATCTTGTGAGAACTCTGGTGATTCCCAAATAGTTTTCCTCCGGCCTGCTTGTCCAAAAGTGGAGCATTGGGACTGAGGA
>gene=chr20_4072614-4072775; species=gorGor
CCTGGATTCCACTTCCTCCCTGCTCTTGGGAGCCGGAGAAAGGATGTCCCAGGCCCGTTGACTCTCTTTCGCCCTCTCGTGGGCCCGCTGAGAACGGTGGTGATTCCCATAGAGTTTTTCCCTAGGCTGCTTGT---------------------------
>gene=chr20_4072614-4072775; species=panTro
CCTG-------------------------------------------------------------------------------------------------------------------------------------------------------------
>gene=chr20_4072614-4072775; species=papHam
CCTGGATTCCACTTCTTCCCTGATCTCAGGAGCTAGAGAAAAGATGTCCCAGGCCCGTTGACTCTCTTTTGTCCTCTCGTGGACCCGCTGAGAATGGTGGTGATTCCCACAGAGTTTTTCCCTAGGCTGCTTGTCCAAAAGTGGCCCAGTGGGACTTAGGA
>gene=chr20_4072614-4072775; species=ponAbe
CCTGGATTCCACTTCCTCCCTGATCTCGGGAGCCAGAGAAAAGATGTCCCAGGCCCATTGACTCTCTTTCGCCCTCTCGTGGGCCCGCTGAGAACGGTGGTGATTCCCACAGAGTTTTTCCCTAGGCTGCTTGTCCAAAAGTGGCTCATTGGGACTTAGGA
>gene=chr20_4072614-4072775; species=rheMac
CCTGGATTCCACTTCTTCTCTGATCTCAGGAGCCAGAGAAAAGATGTCCCAGGCCCATTGA--CTCTTTTGTCCTCTCGTGGGCCCGCTGAGAATGGTGGTGATTCCCACAGAGTTTTTCCCTAGGCTGCTTGTCCAAAAGTGGCCCAGTGGGACTTAGGA
>gene=chr20_4089377-4089547; species=hg19
cctCCCGCTGATTCTAATGCGTGCTCCAGGCTGAACAAGAAGGTCCTCAGTGAAGGAATCAATTCTGCCGAACTACCGCTTGGGGACAGCACAGGACCACAAGGTAACCATGGCTGATGAAAAGCACCCGCAAATTGCAAAAGCCTCTCACTGCCCTTCCGGCCTCCAGT
>gene=chr20_4089377-4089547; species=bosTau
tctccagatga-------gaaccctccagtgtaagCAAATTT---------GAAGAAATCAAATCTGCTGAAATACCACTTGGGGGCAGCACAGGACTATGAGGTaagcacagctcattaaaagcacccacTTATTGCCGAAGCTTCCTCCTGCCCCTCTTGCCTCTGGT
>gene=chr20_4089377-4089547; species=calJac
cctccagctgattctaatggatgctccagGCCGAACAAGTAGGTCCTCAGTGAAGGCATAAATTCTGCTAAATTACCGCTTGGGGGCAGCACAGGACTGCAAGGTAACCATGGCTGATGAAAAGCACCTGC-Cattgcaaaagcctctcactgcccttcccgcctcccat
>gene=chr20_4089377-4089547; species=canFam
----------------------------------------------------gaGGAAGCAATTCTGCTGGCTTCCCACCTGGGGGCAGCACAGGACCAC-CTGTAAGCATGGCTCGGC-CCAGCACCCAC-AAACCCAAAAGCCTTTCATGGCCCTTTCTGCCTCCAGT
>gene=chr20_4089377-4089547; species=equCab
cctctaggtgattgtgaggcaccctc---------caaACGCTTGGTTGGTGAAGGAATCAATTCTGCTGAACTACCACTTGGGGGCAGCACAGGATTGCGAGGTAAGCATTGCTAATTAAAAGCACCCGC-AAAtacaaaagccccccaccgcccttcctgcctccagg
>gene=chr20_4089377-4089547; species=gorGor
cctccagctgattctaatgcatgctccaggctgaACAAG--AGTCCTCAGTGAAGGAATCAATTCTGCCGAACTACCGCTTGGGGGCAGCACAGGACCTCAAGGTAACCATGGCTGATGAAAAGCACCCGCAAattgcaaaagcgtctcactgcccttccggcctccagt
>gene=chr20_4089377-4089547; species=panTro
cctccagctgattctaatgcatgctccaggctgaACAAG--TGTCCTCAGTGAAGGAATCAATTCTGCCGAACTACCGCTTGGGGGCAGCACAGGACCGCAAGGTAACCAGGGCTGATGAAAAGCACCCGCAAattgcaaaagcctctcactgcccttccggcctccagt
>gene=chr20_4089377-4089547; species=papHam
cctccagctgattct--------------------CAAGTAGGTCCTCAGCGAGGGAATCAATTCTGCTGAACTACCGCCTGGGGGCAGCACAGGACCGCAAGGTAACCATGGCTGATGAAAAGCACCGGCAAattgcaaaagcctctcactgcgcttccggcctcaagt
>gene=chr20_4089377-4089547; species=ponAbe
cctccggctgattctaatgcaTGCTCCAGGCTGAACAAGAGGGTCCTCAGTGAAGGAATCAATTCTGCCGAACTACCGCTTGGGGGCAGCACAGGACCGCAAGGTAACCATGGCTGATGAAAAGCACCCGCAAATTGCAAAAGCCTCTCACTGCCCTTCCGGC-------
>gene=chr20_4089377-4089547; species=rheMac
cctccagctgattctaatgcaT-CTCCAGGCTGAACAAGTAGGTCCTCAGCGAGGGAATCAATTCTGCTGAACTACCGCCTGGGGGCAGCACAGGACCGCAAGGTAACCATGGCTGATGAAAAGCACCGGCAAattgcaaaagcctctcactgcgcttccggcctccagt
>gene=chr20_4153217-4153430; species=hg19
GAAAGGGCCGGAGCCGCCCTGCTCCCGGCGTGGCCTCATCCCCAGCGAAAGCGCGACACCCGCTGTCTGGGAAGGGGAGCGGGAGCCCTTGCCTCCGAACTGGACGCTGCCCGGATGTGGCTCCGGGTCTCGGGCGCCACCTACCGGCCCTTTTGGGAACCGATTCTGCACGGAGTTGGCGGGCCTGGGTCTCAGGGGGACTTGGAGGGATTT
>gene=chr20_4153217-4153430; species=bosTau
GGAAG----AAT--------------------------------GTGGAAGCGGGATACAGGTTCCCTAGGAGGA----GGGGAGCCCCTGC------------------CTCTGACGGTCTCCGTGTCTCGGGcgccaccttccggccccttccggTGCCTGACTC-CACCGAGTCGGCAGCATAGGGATGGGAGGTGGTTTGGAGAGAGTT
>gene=chr20_4153217-4153430; species=calJac
GAAAGGGCCGGCGCTGCCCTGCGCCAGGCGTGGCCTCATCCCCAGCGA-AGCGCGACACGAGCTGTCTGGGAAGGGGAGCGGGAGCCCCTGCCTACGAAGTGGAGGCTGCCCGGAAGGGGCTCTGGGCCTCGGGCGCCACCTCCTGGCCCTTTTGGGAACCGGTTCTGGGTGGAGTGGAGGGGCCTGGGTCTCAGGGGG-CTTGGAGGGCATT
>gene=chr20_4153217-4153430; species=canFam
GGAGGGG--ACC--------------------------------GCAGGGGCACTGCACGGCTCCCCTGGAAGGAgggcggggagccccggccccc---acggagccgg-cctcggagggcccc--gccgcgggcgccacctcccggccgcctggggaagcgctccggcgcggccTCGGTCTGCGGGGG-----------TTTGCAGGTTGTT
>gene=chr20_4153217-4153430; species=equCab
GGAGAGG--AAT--------------------------------GGGAAAGCGCGACATGGCT--TCTGGAAGGGGGGCAGGGAGCCCCTGCCCGTG-AACGGAGACTG-CCCGGGAGGGCTCCGGGCCTCGGGCGCCACCTTCCGGCCCTCTGGGGAACCGCTCCTGCACGGAGTGGGCAGGCCTGGG-------------TGCAGGAAGTT
>gene=chr20_4153217-4153430; species=gorGor
GAAAGGGCCGGAGCCGCCCTGCTCCCGGCGTGGCCTCATCCCCAGCGAGAGCGCGACACCCGCTGTCTGGGAAGGGGAGCGGGAGCCCTTGCCTCCGAACTGGAGGCTGCCCGGATGTGGCTCCGGGTCTCGGGCGCCACCTACCGGCCCTTTTGGGAACCGATTGTGCACGGAGTTGGCGGGCCTGGGTCTCAGGGGGACTTGGAGGGATTT
>gene=chr20_4153217-4153430; species=panTro
---------------------------------------------------------------------------------------------------------------------------------------------------------------------------------------------------------------------
>gene=chr20_4153217-4153430; species=papHam
GAAAGCGCCGGAGCGGCCCTGCTCCCGGCGTGGCCTCATCCCCAGCGAAAGCGCGACACCCGCTGTCTGGGAAGGGGAGCGGGAGCCCTTGCCTCCGAACTGGAGGCTGCCCGGATGGGGCTCCGGGTCTCGGGCGCCACCTACCGGCCTTTTTGGGAACCGATTCTGCACGGAGTTGGCGGGCCTGGGTCTCAGGGGAGCTTGGAGGACTTT
>gene=chr20_4153217-4153430; species=ponAbe
AAAAGGGCCAGAGCCGCCCTGCTCCCGGCGTGGCCTCATCCCCAGCGAAAGCGCGACACCCGCTGTCTGGGAAGGGGAGCGGGAGCCCTTGCCTCCGAACTGGAGGCTGCCCGGATGTGGCTCCGGGTCTCGGGCGCCACCTACCGGCCCTTTTGGGAACCGATTCTGCACGGAGTTGGCGGGCCTGGGTCTCAGGGGGACTTGGAGGACTTT
>gene=chr20_4153217-4153430; species=rheMac
GAAAGCGCC-GAGCGGCCCTGCTCCCGGCGTGGCCTCATCCCCAGAGAAAGCGCGACACCCGCTGTCTGGGAAGGGGAGCGGGAGCCCTTGCCTCGGAACTGGAGGCTGCCCGGATGGGGCTCCGGGTCTCGGGCGCCACCTACCGGCCTTTTTGGGAACCGATTCTGCACAGAGTTGGCGGGCCTGGGTCTCAGGGAG-CTCGGAGGACTTT
>gene=chr20_4230240-4230442; species=hg19
TCCCCCGAGTCTCTCGGTCACTCGCTGGTGCCCTTGGGCGCGCGGTGCGTTGAAGGCGTGAGTCCCGGGTCTTCGGGATCCCGGCTTTGGCCGCCAGAGAGCAGCAAGCGCCTGGGATCTGCGGACTGCGGACCGGACGGCGCAGTGCCGCTGCGGGTTGCCTCCTGGGACTGCCCGCATGGATCTGCCGCACCTCCTTTTT
>gene=chr20_4230240-4230442; species=bosTau
TCCCC--AACGTCGCGGTCACT-GCTGGTGCCCTTAGGTGCGCTGAGAGGAGAAGGTGCGATTCCAGGGTCCCTGA-----------TGGCCGTCAGAGAGCAGCAAGCGCCTGAGATCCGCGGGCTGCGGCCTGGACCTCGCCGGGCTGCGGCGGGTCACCTCCAGGGACAGCCTGGATGAACCTGCTGCACCTCCCTTCT
>gene=chr20_4230240-4230442; species=calJac
TCCCCCGAGTCTCTCGGTCACTCGCTGGTGCCCTTGGTCGCGCGGTGCGTAGAAGGTGCGAGTCCTGGGTCTTCGGGATCCCGACTTCCGCCGCCAGAGAGCAGCAAGCGCCTGGGATCTGCGGACTGCGGACCGGACGGCGCAATGCCGCTGCGTGTCGCCTCCTGGGACTGCCCGCATGGATCTGCCGCACCTTCTTTTT
>gene=chr20_4230240-4230442; species=canFam
TCCCC--AGCCTCTCGGTCACTCGCTGGTGCCCTTGGGCGCGCGGAGCGGAGACGGCGCGATTCCCGGGTCCCCCGGCTCCCGGCTCCGGCCGCCAGAGAGCAGCAAGCGCCTGGGATCTGCGGACTGCGGACTGGACCGCGCAATACCGCGGC-TGTTGCCTCCTGGGACTGCCTGGAGGGATCTGCCGCACCTCCCTCCT
>gene=chr20_4230240-4230442; species=equCab
tcccc--AGCCTCTGGGTCACTCGCTGGTGCCCTTGGGTGCGCGGAGCGTAGAAGGCGCGATCTCCGGGTCCCCGGGCTCCTGGCTCTGGCCAGCAGAGAGCAGCAAGCGCCTGGGATCTGCGGACTGCGGACTGGACCGCGCAGTGCCGCGGCGGGTCGGCTCCTGGGACTGCCTGGATGGATCTGCAGCAACTTCCTTCT
>gene=chr20_4230240-4230442; species=gorGor
TCCCCCGAGTCTCTCGGTCACTCGCTGGTGCCCTTGGGCGCGCGGTGCGTTGAAGGCGTGAGTCCCGGGTCTTCGGGATCCCGGCTTTGGCCGCCAGAGAGCAGCAAGCGCCTGGGATCTGCGGACTGCGGACCGGACGGCGCAGTGCCGCTGCGGGTTGCCTCCTGGGACTGCCCGCATTGATCTGCCGCACCTCCTTTTT
>gene=chr20_4230240-4230442; species=panTro
TCTCC-GAGTCTCTTGGTCACTCGCTGGTGCCCTTGGGCGCGCGGTGCGTTGAAGGCGTGAGTCCCGGGTCTTCGGGATCCCGGCTTTGGCCGCCAGAGAGCAGCAAGCGCCTGGGATCTGCGGACTGCGGACCGGACGGCGCAGTGCCGCTGCGGGTTGCCTCCTGGGACTGCCCGCATGGATCTGCCGCACCTCCTTTTT
>gene=chr20_4230240-4230442; species=papHam
TCCCCCGAGTCTCTCGGTCACTCGCTGGTGCCCTTGGGCGCGCGGTGCGTTGAAGGCGTGAGTCCCGGGTCTTCGGGATACCGGCTTTGGCCGCCAGAGAGCAGCAAGCGCCTGGGATCTGGGGACTGCGGACCGGACGGCGCAGTGCCGCTGCGGGTTGCCTCCTGGGACTGCCCATATGGATCTGCCGCACCTCCTTTTT
>gene=chr20_4230240-4230442; species=ponAbe
TCCCCCGAGTCTCTCGGTCACTCGCTGGTGCCCTTGGGCGCGCGGTGCGTTGAAGGCGTGAGTCCCGGGTCTTCGGGATCCCGGCTTTGGCCGCCAGAGAGCAGCAAGCGCCTGGGATCTGCGGACTGCGGCCCGGACGGCGCAGTGCCGCTGCGGGTTGCCTCCTGGGACTGCCCGCATGGATCTGCCGCACCTCCTTTTT
>gene=chr20_4230240-4230442; species=rheMac
TCCCCCGAGTCTCTCGGTCACTCGCTGGTGCCCTTGGGCGCGCGGTGCGTTGAAGGCGCGAGTCCCGGGTCTTCGGGATACCGGCTTTGGCCGCCAGAGAGCAGCAAGCGCCTGGGATCTGGGGACTGCGGACCGGACGGCGCAGTGCCGCTGCGGGTTGCCTCCTGGGACTGCCCATATGGATCTGCCGCACCTCCTTTTT
>gene=chr20_4701448-4701605; species=hg19
GGAGGCCCCAAATCCACCCAGAGCCCAGAAGCCCGGGTTTCCCACCGACCGGCTGCGGTCTTTGTCAGCTCTCTGGCGCTATCTGCTGTCCTTCTCGATAACAACCGTTTAATTTGGTTTGCAAAATTGCTCTGACGCAAATCCACCGTGAACACTG
>gene=chr20_4701448-4701605; species=bosTau
GGAAGCCAAAAATCCACCTAGCGTA---GAACC-GGGTTTTCCACCTCCAGGGTGAAATCTTTGTAAACTCTCTGGCATCATCTGCTGGTCATTCCAGAAGAAACTACTTAACATGGTTCAAAAAAGGGCTTTGAAGTGAATTT-GGGGGACCATTG
>gene=chr20_4701448-4701605; species=calJac
GGAGGCCCCAAATCCATGCAGAGCCTAGAAGCCCGGGTTTCCCACCCACCGGCTACAGTCTTCGTCAGCTCTCTGGCGCCATCTGCTGGCCTGCACAGGAGCAACTGTTTAATTTGGTTTGCAAAAGTGCTTTGTCGCGAATCCACTGTGAACTCTG
>gene=chr20_4701448-4701605; species=canFam
AGAGACCCCAAATC-----------------CC-GGGTTCCCCCCCACCAGGGTGAGATCTTTGTGAACTC-ATAGTGCCATCTGCTGGTCATTCTGAGAGTAACCACTTCAGCTGATTCGCAAAAAGACTTTGAAGTGAATCC--AGCCAACATCG
>gene=chr20_4701448-4701605; species=equCab
GGAGGTCCCGAATCCAACCGGAGCGTGGAA-CC-GG-TTTCCCACCTCCAGGAT--GACCTTTGTAAGCTCTCTGGCGCCATCTGCTGGTCGGCCCAGAAGCAACCGCTTAATTTGGTTCACAAAAAGGCTTTGAGGCAAATCT--AGTGAACACTG
>gene=chr20_4701448-4701605; species=gorGor
GGAGGCCCCAAATCCACCCAGAGCCCAGAAGCCCGGGTTTCCCACCGACCGGCTGCAGTCTTTGTCAGCTCTCT-GCGCTATCTGCTGTCCTTCTCGATAACAACCGTTTAATTTGGTTTGCAAAATTGCTCTGACGCAAATCCACCGTGAACACTG
>gene=chr20_4701448-4701605; species=panTro
GGAGGCCCCAAATCCACCCAGAGCCCAGAAGCCCGGGTTTCCCACCGACCGGCTGCGGTCTTTGTCAGCTCTCTGGCGCCATCTGCCGTCCTTCTCGATAACAACCGTTTAATTTGGTTTGCAAAATTGCTCTGACGCAAATCCACCGTGAACACTG
>gene=chr20_4701448-4701605; species=papHam
GGAGGCCCCAAATCCACCCAGAGCCCTGAAGCCCGGGTTTCCCACCGACTGGCTGCAGTCTTTGTCCGCTCTCTGGCGCCCTCTGCTGGCCTTCTTGGTAACAACGGTTTAATTTGGTTTGCAAAAGTGCTCTGACGCGAATCCACCGTGAACACTG
>gene=chr20_4701448-4701605; species=ponAbe
GGAGGCCCCAAATCCACCCAGAGCCCAGAAGCCCGGGTTTCCCA-CGACCGGCTGCAGTCTTTGTCAGCTCTCTGGCGCCATCTGCTGTCCTTCTCGATAACAACCGTTTAATTTGGTTTGCAAAATTGTTCTGACGCAAATCCACCGTGAACACTG
>gene=chr20_4701448-4701605; species=rheMac
GGAGGCCCCAAATCCACCCAGAGCCCTGAAGCCCGGGTTTCCCACCGACAGGCAGCAGTCTTTGTCCGCTCTCTGGCGCCCTCTGCTGGCCTTCTTGGTAACAACAGTTTAATTTTGTTTGCAAAAGTGCTCTGACTCGAAGCCACCGTGAACACTG
>gene=chr20_4741294-4741477; species=hg19
TAGAAGTTATAGTCTTTTTCCTCCTCACTTTGGCGCCACTGCTAGGAAGAGCGGGGGAGCGGGCGTTGCACCGCGTCCGGGCCACGAGGGGGCGCGCGGACACCACCCACCCCGCCGGGCAAGGCCACCCTCCCAGACGCCTGGCAGCCGGAAGAACCGCACGAACGCCTTCCGCAGAGCTGG
>gene=chr20_4741294-4741477; species=bosTau
TGGAGGTTATAGGCTTG-CCTACCTCACTTTGGAGCCTCTACTC----AGGTGTGGAAGTAGATGTAACACGGCGTCTGGACCACCAAGGGGCGCCATAA-ACCACCGGCCCTGATCAGCAAGCCAGACCTGTTGACGGCCTCACGACCTGAACGCCTT-----------TCTGCCGAGTTTG
>gene=chr20_4741294-4741477; species=calJac
TGGAAGTTTTCGTCTTTTTCCTCCCCACTTTGGCGCCCCTGCTAGGAAGAGCGGAGAGGAGGGCGTTGTACCAGGTCCTGGCCACCAGGGGGCGCGCGGACACCACCCACCCCACGAGGCCAGGCCACCCTCCCAGCCGCCTGGAAGCGGGAAGGACCGCAGGGACGCCTTGTGCAGAGCTGG
>gene=chr20_4741294-4741477; species=canFam
---------TGGTCGCTTCCGGCCCCCCGCTGGCGCCCCTGCGCAGAGAGGTGGGGGAGTGAGAGTGGCCCCGCGTCTGGACCAGCGGGGGGCGCCCCAACACCGCTGACCCCGGCGAGCG--GGGCACCTGCCAGGAGCCGGGC-ACCTGAAGGCCTAGACCGA-GACTTCTGCAGATTTCT
>gene=chr20_4741294-4741477; species=equCab
TAGAGGTTGTAGTCTTTTCCTACCCCGCTTTGGCGCCGCTGGTCAGCAAGGTGG--GAGTGGGAGTAGCACGGCGTCTTGACCACTAGAGGGCGCGCTAAAACCACCGACCCTGATGGGCGAAGCGAACCCGCCAGCCCCCTCACAGCCTCACCGCCTGGAAAGAGGCCTTCGGCAGAGTTCG
>gene=chr20_4741294-4741477; species=gorGor
TAGAAGTTATAGTC--TTTCCTCCTCACTTTGGCGCCACTGCTAGGAAGAGCGGGGGAGCGGGCGTTGCACCGCGTCCGGGCCACGAGGGGGCGCGCGGACACCACCCACCCCGCCGGGCAAGGCCACCCTCCCAGACGCCTGGCAGCCGGAAGAACCGCACGAACGCCTTCTGCAGAGCTGG
>gene=chr20_4741294-4741477; species=panTro
TAGAAGTTACAGTCTTTTTCCTCCTCACTTTGGCGCCACTGCTAGGAAGAGCGGGGGAGCGGGCGTTGCACCGCGTCCGGGCCACGAGGGGGCGCGCGGACACCACCCACCCCGCCGGGCAAGGCCACCGTCCCAGACGCCTGGCGGCCGGAAGAACCGCACGAACGCCTTCCGCAGAGCTGG
>gene=chr20_4741294-4741477; species=papHam
TAGAAGTTATAGTCTTTTTCCTCCTCATTTTGGCGCCACTGCTAGG-AGAGCAGGGGAGCGGGCGTTGCACCGCGTCTGGACCACGAGGGGGCGCGCGGACACCACCCACCCCGTAGGGCAAGGCTACCTTCCCAGCCGCCTGGCCGCTCGAAGACCCGCAGGGACGTCTTCTGCAGAGCTGG
>gene=chr20_4741294-4741477; species=ponAbe
TAGAAGTTACAGTCTTTTTCCTCCTCACTTTGGCGCCACTGCTAGGAACAGCGGCGGAACGGCCGTTGCGCCGCTTCCGGGCCACGAGGGGGCGCGCGGACACCACCCACCCCGCCGGGCAAGGCCACCCTCCCAGCCGCCTGGCAGCCGGAAGAACTGCACGGACGCCTTCTGCAGAGCTGG
>gene=chr20_4741294-4741477; species=rheMac
TAGAAGTTATAGTCTTTTTCCTCCTCATTTTGGCGCCACTGCTAGG-AGAGCAGGGGAGCGGGCGTTGCACCGCGTCTGGACCACGAGGGGGCGCGCGGACACCACCCACCCCGTGGGGCAAGGCTACCTTCCCAGCCGCCTGGCAGCTGGAAGAACCGCAGGGACGCCTTCTGCAGAGCTGG
>gene=chr20_4877679-4877795; species=hg19
ATGCACTGTGTCTCCCTGATGGCGCTGCCCTTCGTGCTGCAAGCCATGTGCTTCGATGTCACCATTGCGCCCCACAATGGCCAGGCCCCGCACCTGCCACATAGACCAGTCACTGA
>gene=chr20_4877679-4877795; species=bosTau
--------------------------------------------------------------------------------------------------------------------
>gene=chr20_4877679-4877795; species=calJac
ATGCGTTGCATCTCCCTGATGGTGCTGCCCTTTGTGCTATGGGTCATGTGCTTCAGTGTCACCACTGCT-CCCACCACGGCCAGGCCCCACACCTGCTACACAGACCAGTCACTGA
>gene=chr20_4877679-4877795; species=canFam
ACACACTATAA-------AGGGGGCTGCCCTTTTTGCTCCACAGCACATGCTCACTTC---------AACACCTCCACAACTGGCCCCAGTGCCTTACACATGGACTGTTCGCTAC
>gene=chr20_4877679-4877795; species=equCab
ACATACTGCAAATCCCCGA---TGCCACCCTTTATGCTGTGGGGCACGGATTTGCTTC---------ATCACCGCCATGGCCAGGCCCAGCACCTTACACAGAGAGGGTTCACTAA
>gene=chr20_4877679-4877795; species=gorGor
ATGCACTGTGTCTCCCTGATGGCGCTGCCCTTCGTGCTGCAAGCCATGTGCTTCGATGTCACCATTGCTCCCCACAATGGCCAGGCCCCGCACCTGCTACATAGACCAGTCACTGA
>gene=chr20_4877679-4877795; species=panTro
ATGCACTGTGTCTCCCTGATGGCGCTGCCCTTCGTGCTGCGAGCCATGTGCTTTGATGTCACCATTGCTCCCCACAATGGCCAGGCCCCGCACCTGCTACATAGACCAGTCACTGA
>gene=chr20_4877679-4877795; species=papHam
ATGCACTGCATCTCCCTGATGGTGCTGCCATTTGTGCTACAGGCCATGTGCGTCGATGTCACCGTTGCTCCCCACGACAGCCAGGTCCCGCACCTGCTACACAGACCAGTCACTGA
>gene=chr20_4877679-4877795; species=ponAbe
ATGCACTGTGTCTCCCTGATGGCTCTGCCCTTCGTGCTGCGAGCCACGTGCTTCGATGTCACCATTGCTCCCCACAATGGCCAGGCCCCACACCTGTGACATAGACCAGTCACTGA
>gene=chr20_4877679-4877795; species=rheMac
ATGCACTGCATCTCCCTGATGGTGCTGCCATTCGTGCTGCAGGCCATGTGCTTCGATGTCACCGTTGCTCCCCACGACAGCCAGGCCCCACACCTGCTACACAGACCAGTCACTGA
>gene=chr20_5186135-5186302; species=hg19
CTTTCTGTGATAGAGACGCCTGGGGCTGCTGCTGTAGCATAGTGAGGCAGCATAGTGAGGCAGTGCTGTCACGGGCCCAGcagagggcagtagtagtttaggagtgaggcacaggcagggcttagaagtgagacatccttatccgcagaggatcctagcgcagcatt
>gene=chr20_5186135-5186302; species=bosTau
-----------------------------------------------------------------------------------------------------------------------------------------------------------------------
>gene=chr20_5186135-5186302; species=calJac
-----------------------------------------------CAGCATAGTGAGGCAGTGCTGTCCTTAGCCCAGcagagggcagtggtggttcaggagtgaggcacaggcaggacttgggagtgagacat--ttatccacagaggatcctggcccagcatt
>gene=chr20_5186135-5186302; species=canFam
CCGCCACC-----------CAGAGG----------------------CATCAC-GCGGGGCAGTGCTGCCGTAAGCCCAGcagagggcagcagtgggtcataagcgaggc----acagggctttggtgtgagatc----cctctgggtggaatcctggtccaatggt
>gene=chr20_5186135-5186302; species=equCab
CTCCCCCT-----------TGGAAG----------------------cagcactgcagggcaatgctgttacgtgcccagcagagggcagcagtgggtcacaagcgagac----acagggctttggcgtgacatg----c--ttgggtggaatcctggcccagtggt
>gene=chr20_5186135-5186302; species=gorGor
CTTTCTGTGATAGAGACGCCTGGAGCTGCTGCTGTAGCATAGTGAGGCAGCATAGTGAGGCAGTGCTGTCACGGGCCCAGcagagggcagtagtggttcaggagtgaggcacaggcagggcttagaagtgagacatccttatccgcagaggatcctagcccagcatt
>gene=chr20_5186135-5186302; species=panTro
CTTCCTGTGATAGAGACGCCTGGGGCCGCTGCTGTAGCATAGTGAGGCAGCATAGTGAGGCAGTGCTGTCACGGGCCCAGcagagggcagtagtggttcaggagtgaggcacaggcagggcttagaagtgagacatccttatccgcagaggatcctagcgcagcatt
>gene=chr20_5186135-5186302; species=papHam
CCTCCTGTGATAGAAACGCCTGGGGCCACTGCTGTA-----------CAGCCTAGTGAGGCAGTGCTGTCAAGGGCCCAGcagagggcagtagtggttcaggagtgaggcataggcagggcttagaagtgagacatccttatctgcagaggatcctagcccagcatt
>gene=chr20_5186135-5186302; species=ponAbe
TTTCCTGTGATAGAGATGCCTGGGGCCACTGCTGTAGCATAGTGAGGCAGCATAGTGAGGCAGTGCTGTCACGGGCCCAGcagagggcagtagtggttcaggagtgaggcacaggcagggcttagaagtgagacatccttatccgcagaggatcctagcccatcatt
>gene=chr20_5186135-5186302; species=rheMac
CCTCCTGTAATAGAAACGCCTGGGGCCACTGCTGTAG----------CAGCCTAGTGAGGCAGTGCTGTCAAGGGCCCCGcagagggcagtagtggttcaggagtgaggcacaggcagggcttagaagtgagacatccttatctgcagaggatcctagcccagcatt
>gene=chr20_5769078-5769252; species=hg19
TAATATTGCATGTTTTCAGCCAATAATACCCAGAGAGCTGCTGCTCTGAGCCTAGGCCTGGAGGTGGTGCCTGGCGAGTTCTTGCTATCAGACAGTGTTTGAGTCTACTGCCCTCTGGTGGCTACTTGTTACACTTTCCTGAGCCTTACTGAGAAAAAGAATTTAAACGTACCA
>gene=chr20_5769078-5769252; species=bosTau
TAGTATCCCATGGTTTTAGCCAGTAAGGTTTAAGCA---GCTGCTCTAGTTCTGGAGCTTG------AGCCCAGCAAGCTCTTGCTGTGGGGCAGAGTTTGGGTCTTCTGCCCTCTAGTGGCTATTTTTTTTATGTTTCTGACCCTTGCAGAGAAAAAGAATTTAAATACACCA
>gene=chr20_5769078-5769252; species=calJac
TAATACTGCATGTTTTTAGCCAATAATATCCAAGGAACTGCT---CTGAGTCTAGGCTGGGAGATGG-GCCTGGCAATTTCTTGCTTTCAGGCAGTGTTTGAGTCTACTGCCCTCTGCTGGCTACTTTTTATACTTTCCTGAGCCTTACTGAGAAAAAGAATTGAAACGTGGCA
>gene=chr20_5769078-5769252; species=canFam
TAATATTCCATGTTTTTAGCCAGTAAAACCTAAGCA---GCTGTTCTCAGTCTACAATCTG------TGCCCGGCAATTGCTTGCTTTGGGGCAGTGTTTGAGTCTGCTGCCCTCTAGTGACAACTTTTTACAGATTCCTGAACCTTACCAAGAACAAGAATTTAAGCCT----
>gene=chr20_5769078-5769252; species=equCab
TGATATCCCATGTTTTTATCCAGTAATACCTAAGCA---GCTGCTCTGGCTCTGGAGCCTG------TGCCCGGCAAGCTCTCGCTGTGGGGCAGGGTTTGAGTCTACTGCCCTCTAGTGACTACTTTTTGCATATTCCTCAACCTCGCCAAGAAAAAGAAATTAAATGTACCG
>gene=chr20_5769078-5769252; species=gorGor
TAATATTGCATGTTTTCAGCCAATAATACCCAGAGAGCTGCT---CTGAGCCTAGGCCTGGAGGTGGTGCCTGGCGATTTCTTGCTATCAGACAGTGTTTGAGTCTACTGCCCTCTGGTGGCTACTTGTTATACTTTCCTGAGCCTTACTGAGAAAAAGAATT-AAACGTACCA
>gene=chr20_5769078-5769252; species=panTro
TAATATTGCATGTTTTCAGCCAATAATACCCAGAGAGCTGCT---CTGAGCCTAGGCCTGGAGGTGGTGCCTGGCGATTTCTTGCTATCAGACAGTGTTTGAGTCTACTGCCCTCTGGTGGCTACTTGTTACACTTTCCTGAGCCTTACTGAGAAAAAGAATTTAAACGTACCA
>gene=chr20_5769078-5769252; species=papHam
TAATAATGCATGTTTTTAGCCAATAATACACAGAGAGCTGCT---CTGAGCCTAGGCCTGGAGGTGGTGCCTGGCAATTTCTTGG-ATCAGGCAGTGTTTGAGTCTACTGCCCTCTGGTGGCTACCTTTTATACTTTCCTGCGCCTCACTGAGAAAAAGAAGTTAAACGTACCA
>gene=chr20_5769078-5769252; species=ponAbe
TAATGTTGCATGTTTTTAGCCAATAATA-----------GCTGCTCTGAGCCTAGGCCTGGAGGTGGTGCCTGGCAATTTCTTGCTATCAGGCAGTGTTTGAGTCTACTGCCCTCTGGTGGCTACTTTTTACACTTTCCTGAGCCTTACTGAGAAAAAGAATTTAAACGTACCA
>gene=chr20_5769078-5769252; species=rheMac
TAATATTGCATGTTTTTAGCCAATAATACACAGAGAGCTGCT---CTGAGCCTAGGCCTGGAGGTGGTGCCTGGCAATTTCTTGA-ATCAGGCAGTGTTTGAGTCTACTGCCCTCTGGTGGCTACCTTTTATACTTTCCTGCGCCATACTGAGAAAAAGAATTTAAACGTACCA
>gene=chr20_6920742-6920968; species=hg19
TGGGTCTGTACTGTCCCAGGCCTAATAAAggattagaaattggggacctgtcctcaagacactttactgccatctgccggaaaatcttcatactaaaactacaaatcactggtgatcatgccacggaaggcgccctctatggttgtgcaaggtataacttgcacgatcacacagtgaccctCTAGGGGATATTACCAGGCATAATTAAAACATCTGGTAGAGGTTG
>gene=chr20_6920742-6920968; species=bosTau
TTTGTCAGCACTGTCCTAGGTCAAATGCATGATT--AAATCggggccctttcctcaagacactttactgccctcttccTGAAAATCAACAAAATAAAAATACAAACCAGTGATGACTCAgatatggatggcgccctctatggttgtgtaaagcataacttgcacggttacacaggagccctATAGGGGATA-TTCCAGGCTTAATTAAATCATCTGGTAGAAGTTA
>gene=chr20_6920742-6920968; species=calJac
TGGGTCTGTAC-ATCCTAGACCTTATACATTattagaaattggtgccctgtcctcaagacactttactgccatctgccggaaaatctccatagtaaaactagaaatcactgatgactatgtcatggaaggcgccctctatagttgtgcaagatataacttgcatgatcacacagtgaccctCTAGGGGATCTTA-CAGGCATAATTAAAACATCTGGTAGAGGTTG
>gene=chr20_6920742-6920968; species=canFam
CTGACCAGCACTGCCCTGGGCCAAAtgcatgattagaaattgggaccctttcctcaagaccctgtactgccatctgtcggaaaatcatcataataaagatacaaaccagtgat---cttgccatggatgatgccctctatggttgtgcaacacaaaacttgtatgattacacagtgggcctTTAGGGGATA-AAATGTGCTTAATTAAATCATCTGGAAGAGGTTG
>gene=chr20_6920742-6920968; species=equCab
TGGGTCAGCAGTGCCCTAGGCCAAAtgcatgattagaaattggagccttttcctcaagaagctttactgccatctgccagaaaatcgtcatagtgaaaatacaaaccaatgatgaccatgccacagatggcaccctaggtggttgtgcagagtgtaacttgagtgattacacagtggccctgTAGGGGTTGTTACCAGGCTTAATCAAATCATCTGGTATAGGTTG
>gene=chr20_6920742-6920968; species=gorGor
TGGGTCTGTACTGTCCCCGGCCTAATACAggattagaaattggggacctgtcctcaagacactttactgccatctgccggaaaatcttcatactaaaactacaaatcactggtgatcatgcca-ggaaggcgccctctatggttgtgcaaggta-aacttgcacgatcacacagtgaccctCTAGGGGATATTACCAGGCATAATTAAAACATCTGGTAGAGGTTG
>gene=chr20_6920742-6920968; species=panTro
TGGGTCTGTACTGTCCCAGGCCTAATACAggattagaaattggggacctgtcctcaagacactttactgccatctgccggaaaatcttcatactaaaactacaaatcactggtgatcatgccacggaaggcgccctctatggttgtgcaaggtataacttgcaTGATCACACAATGACCCTCTAGGGGATATTACCAGGCAGAATTAAAACATCTGGTAGAGGTTG
>gene=chr20_6920742-6920968; species=papHam
TGGGTCTGTACTGTCCCAGGCCTAATACATGattagaaattggggacctgtcctcaaaacactttactgccatctgccggaaaatcttcctagtaaaactacagatcactggtgatcatgtcacggaaggcgccctctatggttgtgcaaggtataacttgcacgatcacacagtgaccctCTAGGGGATCTTACCAGGCATAATTAAAACATCTGGTAGAGGTTG
>gene=chr20_6920742-6920968; species=ponAbe
TGAGTCTGCACTGTCCCAGGCCTAATACAggattagaaattggggacctgtcctcaagacactttactgccatctgccggaaaatcttcacagtaaaactacaaatcactggtgatcatgtcacggaaggcgccctctatggttgtgcaaggtataacttgcacgaTCACACTGTGACCCTCTAGGGTATATTACCAGGCATAATTAAAACATCTGGTAGAGGTTG
>gene=chr20_6920742-6920968; species=rheMac
TGGGTCTGTACTGTCCCAGGCCTAATACATGattagaaattggggacctgtcctcaagacactttactgccatctgccggaaaatcttcgtagtaaaactacagatcactggtgatcatgtcacggaaggcgccctctatggttgtgcaaggtataacttgcacgatcacacagtgaccctCTAGGGGATCTTACCAGGCATAATTAAAACATCTGGTAGAGGTTG
>gene=chr20_8112672-8112813; species=hg19
CAGGGCACGGGGCATGCTCAGAGCGAATGCGGGAGGCAGGCGTTGGCTGCAATGGGGCTCGGGAGCCAGGAGGTGCCGCTGCGTCCCCGCTTCCTGGCGCCTGACCCAGCGTGCAAAGTTGGGCTGGGAGCCGCgggggga
>gene=chr20_8112672-8112813; species=bosTau
C-GGGCACCGGGCATGCTCAGAGGGC----GCGGCGCAGGCGTCGGCTGCAGTGGGGCCCGGGCGCCGGGAGGTGCCGCTGCGTCCACGCTTCCCGGCGCCTGACCCAGCGCGCAAAGTTGGGCTGGAAGCCGCcagggga
>gene=chr20_8112672-8112813; species=calJac
CAGGGCACGGGGCATGCTCAGAGGGAGTGCGGGAGGCAGGCGTTGGCTGCAGTGGGGCTCAGGAGCCACAAGGTGCCGCTGCATCCCCACTTCCTGGCGCCTGACCCAGCGTGCAAAGTTGGGCTGGGAGCCGCgggggga
>gene=chr20_8112672-8112813; species=canFam
CGCGGCACGGGGCATGCTCAGAGGGC--GCGCGGCGCCGGCGTCGGCTGCAGTGGGGCCCGGGCGCCGGGAGGTGCCGCTGCGTCCCCGCTTCCCGGCGCCTGACCCAGCGCGCAAAGTTGGGCTGGAAGCCGCCggggga
>gene=chr20_8112672-8112813; species=equCab
CAGGGCACGGGGCATGCTCAGAGGGCGTGCGAGGAGCAGGCGTTGCCTGCAGTGGGGCCCTGGAGCCGGGAGGTGCCGCTGCGTCCCCGCTTCCCAGCGCCTGACCCAGCGCGCAAAGTTGGGCTGGAAGCCGCCGGGGGA
>gene=chr20_8112672-8112813; species=gorGor
CAGGGCACGGGGCATGCTCAGAGCGAATGCGGGAGGCAGGCGTTGGCTGCAATGGGGCTCGGGAGCCAGGAGGTGCCGCTGCGTCCCCGCTTCCTGGCGCCTGACCCAGCGTGCAAAGTTGGGCTGGGAGCCGCGGGGGGA
>gene=chr20_8112672-8112813; species=panTro
CAGGGCACGGGGCATGCTCAGAGCGAATGCGGGAGGCAGGCGTTGGCTGCAATGGGGCTCGGGAGCCAGGAGGTGCCGCTGCGTCCCCGCTTCCTGGCGCCTGACCCAGCGTGCAAAGTTGGGCTGGGAGCCGCgggggga
>gene=chr20_8112672-8112813; species=papHam
CAGGGCACCAGGCATGCTCAGAGCGAATGCGGGAGGCAGGCGTTGGCTGCAATGGGGCTCAGGAGCCAGGAGGTGCCGCTGCATCCCCGCTTCCTGGCGCCTGACCCAGCGTGCAAAGTTGGGCTGGGAGCCGCgggggga
>gene=chr20_8112672-8112813; species=ponAbe
CAGGGCACGGGGCATGCTCAGAGCGAATGCGGGAGGCAGGCGTTGGCTGCAATAGGGCTCCGGAGCCAGGAGGTGCCGCTGCGTCCCCGCTTCCTGGCGCCTGACCCAGCGTGCAAAGTTGGGCTGGGAGCCGCgggggga
>gene=chr20_8112672-8112813; species=rheMac
CAGGGCACCAGGCATGCTCAGAGCGAATGCGGGAGGCAGGCGTTGGCTGCAATGGGGCTCAGGAGCCAGGAGGTGCCGCTGCATCCCCGCTTCCTGGCGCCTGACCCAGCGTGCAAAGTTGGGCTGGGAGCCGCgggggga
>gene=chr20_9448783-9448910; species=hg19
TTATGGGCAAAAATACTGTCTCCTCATCACAGGCCATCACTGTCACTTCACCACTAGGTGGCCACTGCCCCTCAAGGATCAGCATCCACATAGCTTGGGGTCCCGTCCCTCCTTTTTCCAAAATACA
>gene=chr20_9448783-9448910; species=bosTau
---TAGACACGCCTCGTGTCTCTTCTTCCCAGCCCAGCACTGACACTT-CACAGCGAGTGC-CCGCGC-CCC-CAGGAGAATCATGCTTGTGGACTGGGGCTCCTGCCCTCCTTCTCACAGAATGCA
>gene=chr20_9448783-9448910; species=calJac
-------------------------------------------------------------------------------------------------------------------------------
>gene=chr20_9448783-9448910; species=canFam
TTTTGGACAAACATAATGTCTCTTCATCCCAGTTCATCATTATTACTTCCCCAGTAGGTGA-CACTTC-CAC------------TTATCATGGATTGGGGCTCTTTCTCACCTTTTCACAGTATACA
>gene=chr20_9448783-9448910; species=equCab
GTTTGGACAAACATAATGTCTCTTCTTCCCCATCCATCACCATTACTT-CACGCTAGGTGG-CCCTGC-CGC-AGGGAGAAGCATCCTCATGGATTGAGGCTCCTTCCGTCCTTTTCTCAGAATCCA
>gene=chr20_9448783-9448910; species=gorGor
TTATGGGCAAAAATACTGTCTCCTCATCACAGGCCATCACTGTCACTTCACCACTAGGTGGCCACTGCCCCTCAAGGATCAGCATCCACACAGCTTGGGGTCCCGTCCCTCCTTTTTCCGAAATACA
>gene=chr20_9448783-9448910; species=panTro
TTGTGGGCAAAAATACTGTCTCCTCATCACAGGCCATCACTGTCACTTCACCACTAGGTGGCCACTGCCCCTCAAGGATCAACATCCACATAGCTTGGGGTCCCGTCCCTCCTTTTTCCGAAATACA
>gene=chr20_9448783-9448910; species=papHam
TAATAAGCAAAAATACTGTCTTGTCATCACAGGCCATCACTGTCACTTCACCACTAGGTGGCCACTGCCCCTCAGGGATCAGCATCCATATGGCTTGGGGTCCC-----------------------
>gene=chr20_9448783-9448910; species=ponAbe
TTATGGGCAAAAATACTGTTTCCTCATCACAGGCCATCACTGTCACTTCACCACTAGGTGG-------CCCTCAAGGATCAGCATCCACATAGCTTGGGGTCCCTTCCCTCCTTTTTCCAAAATACA
>gene=chr20_9448783-9448910; species=rheMac
TAATAAGCAAAAATACTGTCTTGTCGTCACAGGCCATCACTGTCACTTCACCACTAGGTGGCCACTGCCCCTCAGGGATCAGCATCCATATGGCTTGGGGTCCCTTCCCTCCTTTTTCCAAAATACA
>gene=chr20_9597836-9597957; species=hg19
AAGCTTCAATACATCTGATGTGTGAGCTGTACGAACTTTTCAGGGACACTAGGTGGCGCCCGTGTACTTTTCTTGAGAAAGCCAGGCTGCTTTAACCATTTAAAATTTCAATCAGTGGAAA
>gene=chr20_9597836-9597957; species=bosTau
ATGCTTCAGTATATCCATAACTTAGGCTGTACAAACTGTTTGGAA-CACTAGATGGTGCCATAGCATCTTTCTTCATAAAACCAGAATT-----------TAAACCTGGAATCAACAGAAA
>gene=chr20_9597836-9597957; species=calJac
AAACTTCAATACATCTGATGTGTGAGCTGTACAAAC--TTCAGGGACACTAGGTGGCACCCGTATACTTTTCTCGACAAAGCCATGCTGCTTTAACCATTTAAAACTTCAATTAGTGGAAA
>gene=chr20_9597836-9597957; species=canFam
AAGTTTCAATATGTCCATAGTGTCCGCTGTACAAACTCTTCAGGG-CACTAGGTGGCATCTTTGCATCTTTCTTGACCAAGCCAGAATT-----------TAAAGCTGGAATCCAGGGAAA
>gene=chr20_9597836-9597957; species=equCab
AAGCTTCAATATGCCCATAGAGTAGGCTGTACTACCTGGTGAGGG-CACTAGGTGGCACCTTCGCATTTTTCTTGAC------------------------AAAGGTGGACTCAAGGGAAA
>gene=chr20_9597836-9597957; species=gorGor
AAGCTTCAATACATCTGATGTGTGAGCTGTACGAACTTTTCAGGG----------------------------------------------------------------------------
>gene=chr20_9597836-9597957; species=panTro
AAGCTTCAATACATCTGATGTGTGAGCTGTACGAACTTTTCAGGGACAGTAGGTGGCGCCCGTGTACTTTTCTTGAGAAAGCCAGGCTGCTTTAACCATTTAAAATTTCAATCAGTGGAAA
>gene=chr20_9597836-9597957; species=papHam
AAGCTTGAACACATCCGATGAGTGAGCTGTACGAACTTTTCAAGGACACTAGGTGGCGCCCGTGTACTTTTTTTGACAAAGTCAGGCTGCTTTAGCCATTTAAAACTTCAATCAGTGGAAA
>gene=chr20_9597836-9597957; species=ponAbe
-------------------------------------------------------------------------------------------------------------------------
>gene=chr20_9597836-9597957; species=rheMac
AAGCTTGAATACATCCGATGAGTGAGCTGTACGAACTTTTCAAGGACACTAGGTGGCGCCCGTGTACTTTTCTTGACAAAGCCAGGCTGCTTTAGCCATTTAAAACTTCACTCAGTGGAAA
>gene=chr20_9959153-9959285; species=hg19
TATCTGTATATGAGTCGTTAGGAAAATCCTCGTGACAGCAAACCAACAGAATAGGCAATAGGTGGTGCTGTTGCTATGTGTAATGCCTAGCAAAAGACAAGATGACGCATAAGGGGAAAATATTTGCCAGAA
>gene=chr20_9959153-9959285; species=bosTau
CACCTGTAGGTAAGTAGTTGCCAAAATCTTCACTACATAAAATCAACAAAATAGGCAAAAGATGGCGCTATTGCTGTGTGTAATGCTCTGGAAAAACC--AAAGAAGAC---------------------AA
>gene=chr20_9959153-9959285; species=calJac
TATCTGTATAT--GTCTTTACCAAAATCTTCATGACAGCAAACCAACAGAACAGACAACAGGTGGTGCTGTTGCTATGTGTAATACC-AGCAAAAGACAAGA---CGCAT-GGGGGAAAATATTTGCCAGAA
>gene=chr20_9959153-9959285; species=canFam
TACCTGTATGGGAGCAGTTAGCAAAATCTTCAGGACAGCAAGTGAGCAGAATAGGCAATAGGTGGTGCTATTGCTATGTGGAATGCCCCAAAAAAGACAAAAGGAAGAATATGGGAAAAATA----CCAGAA
>gene=chr20_9959153-9959285; species=equCab
CACCTGCAGTTGAGCGGCT-GCAAAATTTTCATGACAGCGCATCAACAGAATAGGCATTAGGTGGTGCTATTGCTATGTGTAATGTCCCGAAAAAGAC--AAGGAAGTAGACGGGGAAAACCTTTGCCAGAA
>gene=chr20_9959153-9959285; species=gorGor
TATCTGTATATGAGTCGTTAGGAAAATCCTCGTGACAGCAAACCAACAGAATAGGCAATAGGTGGTGCTGTTGCTATGTGTAATGCCTAGCAAAAGACAAGATGACGCATAAGGGGAAAATATTTGCCAGAA
>gene=chr20_9959153-9959285; species=panTro
TATCTGTATATGAGTCGTTAGGAAAATCCTCGTGACAGCAAACCAACAGAATAGGCAATAGGTGGCGCTGTTGCTATGTGTAATGCCTAGCAAAAGACAAGATGACGCATAAGAGGAAAATATTTGCCAGA-
>gene=chr20_9959153-9959285; species=papHam
TATCTGTATATGAGTCGTTAGGAAAATCCTCCCGACAGCAAATCAACAGAATAGGCAATAGGTGGTGCTATTGCTATGTGTAATGCCCAGCAAAAGACACGATGCCGCATAGGGGGAAAATATTTGCCAGAA
>gene=chr20_9959153-9959285; species=ponAbe
TATCGATATATGAGTCGTTAGGAAAATCCTCGTGACAGCAAACCAACAGAATAGGCAATAGGTGGTGCTGTTGCTATGTGTAATGCCCAGCAAAAGACAAGATGACGCATAAGGGGAAAATATCTGCCAGAA
>gene=chr20_9959153-9959285; species=rheMac
TATCTGTATATGAGTCGTTAGGAAAATCCTCCTGACAGCAAATCAACAGAATAGGCAATAGGTGGTGCTATTGCTATGTGTAATGCCCAGCAAAAGACACGATGCCGCATAGGGGGAAAATATTTGCCAGAA
>gene=chr20_10517218-10517329; species=hg19
CTCCCTTGGCAAACGTTACCTTGGCTGCAGGTAACTTTATTCTTTGTGAATAATGCCAGCCTGGCCACCGTTGCCCTCTTCTGGTAAGGGGCTAATGCTACAAACGTACTG
>gene=chr20_10517218-10517329; species=bosTau
GTGCTTTGGCAGGTGTTACCCTGACTGCAGGTAA-GGCCTGGCCTCCGCTGCCTGCCAGCCAGGCCGCCGTTGCCCTCTTCTGGTAAGGGGCTCACGCTGCAAATGTCCCG
>gene=chr20_10517218-10517329; species=calJac
CTCCTGTGGCAAACGTTACCTTGGCTGCAGGTAACTTTGTTCTTTATGAGTAATGCCAGCCTGGCTACCATTGCCCTCTTCTGGTAAGGGGCTAATGCTACAAATGTACTG
>gene=chr20_10517218-10517329; species=canFam
CTC-CTTGGCAGGTAATACCTGCATTGGAGGTAAGTGGCACAGCTTCGTGGATTGCCAGCTGGGTCACCATTGCCCTCTTCTGGTAAGGGGCTCCTTCTACAAATGTACTG
>gene=chr20_10517218-10517329; species=equCab
CTCCCCTGGCAGGTCTGACCTTGACTGCAGGTAACC-CCACGGCTTTGAGTCATGCCAGCCGGGCCACCATTGCCCTCTTCTGGTAAGGGACCAATGCTACAAATGTAGTG
>gene=chr20_10517218-10517329; species=gorGor
CTCCCTTGGCAAACGTTACCTTGGCTGCAGGTAACTTTATTCTTTGTGAATAATGCCAGCCTGGCCACCGTTGCCCTCTTCTGGTAAGGGGCTAATGCTACAAATGTACTG
>gene=chr20_10517218-10517329; species=panTro
CTCCCTTGGCAAACATTACCTTGGCTGCAGGTAACTTTATTCTTTGTGAATAATGCCAGCCTGGCCACCGTTGCCCTCTTCTGGTAAGGGGCTAATGCTACAAATGTACTG
>gene=chr20_10517218-10517329; species=papHam
CCCCCTTGGCAAACGTTACCTTGGCTGCAGGTAACTTTGTTCTTTGTGAATAATGCCAGCCTGGCCACCGTTGCCCTCTTCTGGTAAGGGGCTAATGCTACAAATGTACTG
>gene=chr20_10517218-10517329; species=ponAbe
CTCCCTTGGCAAACGTTACCTTGGCTGCAGGTAACTTTATTATTTGTGAATAATGCCAGCCTGGCCACCGTTGCCCTCTTCTGGTAAGGGGCTAATGCTACAAATGTACTG
>gene=chr20_10517218-10517329; species=rheMac
CCCCCTTGGCAAACGTTACCTTGGCTGCAGGTAACTTTGTTCTTTGTGAATAATGCCAGCCTGGCCACCGTTGCCCTCTTCTGGTAAGGGGCTAATGCTACAAATGTACTG
>gene=chr20_11657310-11657468; species=hg19
TATCTGGGAGTGGAGTGGGTTGGAATGGAGGCTAGGAGTACCAGGATATTCCTCTGCCTGACTCCAGGGGGCAGCAGCTACTTGGGTAAAGGGAGGTCAATGACCCATCCAAGGGTTGGGTGACCTTAGTTCTTAAACCCTGAGGTAAAGAGACAGAT
>gene=chr20_11657310-11657468; species=bosTau
--------------------------------------------------------------------------------------------------------------------------------------------------------------
>gene=chr20_11657310-11657468; species=calJac
TATCTGGGAGTGGAGTGGGTTGGGATGGAGGGTAGGAGTACCAGGATATTCCTCTACCTGACTCCAGGGGGCAGCAGCTACTCGGGTAAAGGGAGGTCAATGAGACATCCAGGGGATGGGTTACCTTAGTTCTTAAACCCTGAGGT--AGAGACAGAT
>gene=chr20_11657310-11657468; species=canFam
TACGTAGGAGTAGATTGGTCCGAGATGGAGCATAGGAATATGTGTACGTTCCTTTTTCTGACT-CAGGGGGCAGCAGCTTCTTGGGTAAAGAGAGGTCAAT--------------------------ATCTCTTAAACCCTGAGGTAAGGAATCGGGT
>gene=chr20_11657310-11657468; species=equCab
AATCTGGGAGTAGAGTGAGCTAGGTTGGAGGGGAGGAGTACGTGTATGTTCCTTTGTCTGACCCCAGGGGGCAGCAGCTTCCTGTGTAAAGAGAGGTCAAG--------------------------GTCTCTTGAACCCTGAGGTAAGGAGACAGGT
>gene=chr20_11657310-11657468; species=gorGor
----------------------------------------------------------------------------------------------------------ATCCAAGGGATGGGTGACCTTAGTTTTTAAACCCTGAGGTAAAGAGACAGAT
>gene=chr20_11657310-11657468; species=panTro
TATCTGGGAGTGGAGTGGGTTGGGATGGAGGCTAGGAGTACCAGGATAATCCTCTGCCTGACTCCAGGGGGCAGCAGCTACTTGGGTAAAGGGAGGTCAATGAGCCATCCAAGGGTTGGGTGACCTTAGTTCTTAAACCCTGAGGTAAAGAGACAGAT
>gene=chr20_11657310-11657468; species=papHam
TACCTGGGAGTGGAGTGGGTTGGGATGGAGGGTAAGAGTACCAGGATATTCCTCTGCCTGACTCCAGGGGGCAGCAGCTACTTGAGTAAAGGGAGGTCAATGAGCCATCCACTGGATGGGTCACCTTAGTTCTTAAACCCTAAGGTAAAGAGACAGAT
>gene=chr20_11657310-11657468; species=ponAbe
TATCTGGGAGTGGAGTGGGTTGGGATGGAGGCTAGGAGTACCAGGATATTCCCCTGCCTGACTCCAGGGGGCAGCAGCTACTTGGGTAAAGGGAGGTCAACGAGCCATCCAAGGGATGGGTGACCTTAGTTCTTAAACCCAGAGGTAAAGAGACAGAT
>gene=chr20_11657310-11657468; species=rheMac
TACCTGGGAGTGGAGTGGGTTGGGATGGAGGGTAAGAGTACCAGGATATTCCTCTGCCTGACTCCAGGGGGCAGCAGCTACTTGGGTAAAGGGAGGTCTATGAGCCATCCACTGGATGGGTCACCTTAGTTCTTAAACCCTAAGGT--AGAGACAGAT
>gene=chr20_11696916-11697107; species=hg19
cagccatcttgcttcaactgtgtggttttagtcaccctccaaagctccccttgtggtcagactgaagctagactccagctgggaccacttcctattcaactccttcctctgctcttctctgcccctgcaggtttgtcctgagaacttgccttcaataaatcaAGTGCTTCTAGGAAAGCTGACCAGAAACC
>gene=chr20_11696916-11697107; species=bosTau
cagcccccttgtctgaactcagtgattttattcacagtccagagctccccaagagatcaggctgaggcccaactccagctgtgacaacatggtgttcagctccttcctttgcttccttcacctcccta----ttgtcttga-aactcaccttcaatgaatcaAGTGCTTCCAGGGACCCTGACCTTAACTA
>gene=chr20_11696916-11697107; species=calJac
caggcttcttgcttcaactttgtggtttt-gtcacactgcagagctccccttgtgatccgactgagactagactccacttggaaccacttcctattcaactccttcttctgcccttctctgcccctgcaggtttgtcctgggaacctgcctttaataaatcaAGTATTTCTAGGAAAGCTGACCAAAAACC
>gene=chr20_11696916-11697107; species=canFam
cagcccccgtgccttagctttgtgatttttttcacactccagggctcccggtgaggtcaggctgaggccagactccagctgtgactacagtgtgtgcagctccttcccctgcctccctcacctccccacagggtgtccagggcatctgccttcaataaatTGAGCATTTCCAGGGAACCTGACCTGAAACA
>gene=chr20_11696916-11697107; species=equCab
cagcccaca---accaactttgtggttttattcacactccagagctccctgtgagatcaggctgaggccagactccagctgtgaccacatcccattcagctccttcccctgcttccttcaacttcctacaagtggccctgggagcctgccttcaatgaatcaagtgcttccagggaacctgacctaaaata
>gene=chr20_11696916-11697107; species=gorGor
cagccatcttgcttcaactctgtggtttcagtcaccctccaaagctccccttgtgatcagactgaagctagactccagctgggaccacttcctattcaactccttcctctgctcttctctgcccctgcaggtttgtcctgagaacttgccttcaataaatcaagtgcTTCTAGGAAAGCTGACCAGAAACC
>gene=chr20_11696916-11697107; species=panTro
cagccatcttgcttcaactgtgtggttttagtcaccctccaaagctccccttgtggtcagactgaagctagactccagctgggaccacttcctattcaactccttcctctgctcttctctgcccctgcaggtttgtcctgagaacttgccttcaataaatcaAGTGCTTCTAGGAAAGCTGACCAGAAACC
>gene=chr20_11696916-11697107; species=papHam
-----------------------------------------------------------------------------------------------------------------------------------------------------------------------------------------------
>gene=chr20_11696916-11697107; species=ponAbe
cagccatcttgcttcagc--tgtggttttagtcacactccaaagctccctttgtgatcagactgaggctagactccagctgggaccacttcctattcaactccttcctctgctcttctctgcccctgcaggtttgtcctgagaacttgccttcaataattcaagtgcTTCTAGGAAAGCTGACCAGAAACC
>gene=chr20_11696916-11697107; species=rheMac
cagccatcttgcttcaactgtgtggtttcagtcacactccagagctccccttgtgatcagactgaggctagactccagctgggaccacttcctattcaacacgttcctctgcccttctctgcccctgcaggtttgtcctgagaccctgccttcgataaatcaagtgcTTCTAGGAAAGCTGACCAGAAACC
>gene=chr20_11992960-11993211; species=hg19
aaatcaattatgtgcaattgtgattgcaagaagtacctacagggaagtaaggtgctgagaccagaaagggaaggagaccaacagtgtgttaatgacaggctacaccagggggagacaaggctcaattccattgggaacctttagggggcagtgtagaacacacttcagaattgtccctcggaagtggtgagaagctggggtatttatttattaactctcattcctccttagccgaagcctgcttcttgagg
>gene=chr20_11992960-11993211; species=bosTau
--------------------------------------------------------------------------------------------tgaaagattaCGCCCAgggcaatagtacctcaataccactgggggcctcta-ggggcagtgtagaacccagccaagagttgtccTGACTACACCGCCTGAAGCAGGGG-----ACCCACCAGTTCCCTCCCCTCATCGGCTGAAGCCAGCTTCGGTTGA
>gene=chr20_11992960-11993211; species=calJac
aaatcaattatgtgcaacagtgattgcaggcggtacctctagaggagtaaggtactgagaccggaaagggaaggagaccaacagtgtgttaataacagcctacaccaggggtgaacaaggatcaattccactggggacctttagggggcagtgtaaaacacacttcagagttgtcccttggaagcggtgagaagctggggtatttatctgttaactcttactcctccttagctgaagcctgcttcttgagg
>gene=chr20_11992960-11993211; species=canFam
aagtcaattatgtcg-ggtattattgtaggatgtacctaaagggcagtgaagggttgagacaaggaaaggaagaaagcccaggatgtgttaatgacaaactccaccttgagcaactatggctctgtaccacgggggacctctagggggcagtgtagaatac--ttcagcgttgtcccacctgagtggtgagaagctggggtagttattcaccgattcccattcttcatctgctgaggccagtttctggagg
>gene=chr20_11992960-11993211; species=equCab
-----gattatgtgg-attgtgattgcaggaattacctacaggagagtgaagagttgggacggggaagagcaagaagcctagcatgtgttaatgacaggttacaccgtggg--accatggctcaataccactgggggcctctagggggcggtgtagaacaca-ttcagagttgt-cgaactaaatggtgagaagctgggggagttacccacccactccca------aatggctgaggcca-tttctggagg
>gene=chr20_11992960-11993211; species=gorGor
aaatcaattatgtgcaattgtgattgcaagaagtacctacagggaagtaaggtgctgagaccagaaagggaaggagaccaacagtgtgttaatgacaggctacaccagggggagacaaggctcaattccattggggacctttagggggcagtgtagaacacacttcagagttgtccctcggaagtggtgagaagctgggg----tatttattaactctcattcctccttagccgaagcctgcttcttgagg
>gene=chr20_11992960-11993211; species=panTro
aaatcaattatgtgcaattgtgattgcaagaagtacctacagggaagtaaggtgctgagaccagaaggggaaggagaccaacagtgtgttaatgacaggctacaccagggggagacaaggctcaattccattgggaacctttagggggcagtgtagaacacacttcagagttgtcccttggaagtggtgagaagctggggtatttatttattaactctcattcctccttagccgaagcctgcttcttgagg
>gene=chr20_11992960-11993211; species=papHam
aaatcaattatgtgcaattgtgatggcaagaagtacctataggggagtaaggtgctgagatcagaaagggaaggagaacaacagtgtgttaatgacaggctacaccaggggccgacaaggctcagttccattggggacctttagggggcggtgtagaacacacttcagagttgtccctcggaagtggtgagaagctggggtatttatctattaactctcattcctccttagccgaagcctgcttcttgagg
>gene=chr20_11992960-11993211; species=ponAbe
aaatgaattatgtgcaattgtgattgcaggaagtacctatagggaagtaaggtgctgagaccagaaagggaaggagaccaacagtgtgttaatgacaggctacaccagggggagacaaggctcaattccattggggacctttagggggcagtgtagaacacacttcagagttgtccctcggaagtggtgagaagctggggtatttatttattaactctcattcctccttagccgaaacctgcttcttgagg
>gene=chr20_11992960-11993211; species=rheMac
aaatcaattatgtgcaattgtgattgcaagaagtacctataggggagtaaggtgctgagatcagaaagggaaggagaacaacagtgtgttaatgacaggctacaccaggggctgacaaggctcagttccattggggacctttagggggcggtgtagaacacacttgagagttgtccctcagaagtggtgagcagctgggctatttatctattaactctcattcctccttagctgaagcctgcttcttgagg
>gene=chr20_12551104-12551287; species=hg19
GCCACTTCCACTGTCAATACACAAGTGATACAGGCCTTTCACTGACTTGAATTTCCAGCAGCTGCCTTCTAGGGGTCGCTCTCACCACTTCCCTCTATATCCACCATGTGGCAGCTGTAGCTGGGGACAGCTCCCAAGAATAGGAGAAGTGTCCATTTTGTTTTCACATTGTTACTGGGTAGA
>gene=chr20_12551104-12551287; species=bosTau
GCCATTTCTACTTTCAATACACAAGAGATCCAGGCTTTTCACTGACACAGACCTTTATCAGCTGCCCAGTGGGGGTGGTTTCCACCACTTCTCTCAATATCTACAATATGGCTGCTGTAACTGGTGGTAACTCCCAAGAATGAGACGAATGTCAGTTTCCTTTTCACACTGTTACCTGGTAGA
>gene=chr20_12551104-12551287; species=calJac
GCCATTTCCACTGCCAATACACAAGTGATCCAGGCCTTTCACTGACTTGACTTTCCATCGGCTTCCCTCTAGGGGTCGTTCTCATCACTCCCCTCTATATCAACCATGTGGCAGCTGTTGTTAGTAGTAGCTCCCAAGA-----AGACAAGTCCATTTTCTTTTCACATTGTTACTTGGTAGA
>gene=chr20_12551104-12551287; species=canFam
GACATTTCCTCTCTTAATACAGAAGGAATCTAGGCTTTTCATTGACTTGAACTTTTATTTGCTGCCCCTTCAGGGTAGTTTCTGTCACTTCTCTCCATATCCACTATGTGGCTGCTCCAGATGGTGG-AGCTCCCAAGAAT--GAGCAGTGTCAGTTTTTCTTTCACATTGTAACCTTGTAGA
>gene=chr20_12551104-12551287; species=equCab
GCCATTTCTACTCTCAGTACATAAGTGATCCA-GCCTTTCATTGGCTCAAACTTCCATCAGCTGCTCCACAGGTGTGGTTTGCACCACTTGTCTCCATGTCTACTATGTGGCTGTTCTAGTTGGTAGTAGCTCTTGGGAATGCGAGCAGTGTCAGTTTTCCTTTCACATTATTACCTTGTACA
>gene=chr20_12551104-12551287; species=gorGor
GCCACTTCCACTGTCAATACACAAGTGATACAGGCCTTTCACTGACTTGAATTTCCAGCAGCTGCCCTCTAGGGGTCGCTCTCACCACTTCCCTCTATATCCACCATGTGGCAGCTGTAGCTGGTAACAGCTCCCAAGAAT---AGAAGTGTCCATTTTGTTTTCACATTGTTACTGGGTAGA
>gene=chr20_12551104-12551287; species=panTro
GCCACTTCCACTGTCAATACACAAGTGATACAGACCTTTCACTGACTTGAATTTCCAGCAGCTGCCCTCTAGGGGTCGCTCTCACCACTTCCCTCTATATCCACCATGTGGCAGCTGTAGCTGGTAACAGCTCCCAAGAATAGGAGAAGTGTCCATTTTGTTTTCACATTGTTACTGGGTAGA
>gene=chr20_12551104-12551287; species=papHam
GCCATTTCCACTGTCAATACACTAGTGATCCAGGCCTTTCACTAATTTGAATTTCCAGCATCTGCCCTCTAGGGGTCGCTCTCACCAATTCCCTCTATATCCACCATGTGGCAGCTGTAGCTGGTAGTAGCTCCCAAGAACGGGAGAAGTGTCCATTTTATTTTCACATTGTTACTGGGTAGA
>gene=chr20_12551104-12551287; species=ponAbe
GTCACTTCCACTGTCAATACACAAGTGATACAGGCCTTTCACTGACTTGAATTTCCAGAAGCTGCCCTCTAGGGGTCGCTCTCACCACTTCACTCTATATCCACCATGTGGCAGCTGTCGCTAGTAGTAGCTCCCAAGAATGGGAGAAGTGTCCACTTTCTTTTCACATTGTTACTGGGTAGA
>gene=chr20_12551104-12551287; species=rheMac
GCCATTTCCACTGTCAATACACTAGTGATCCAGGCCTTTCACTAATTTGAATTTCCAGCATCTGCCCTCTAGGGGTCGCTCTCACCACTTCCCTCTATATCCACCATGTGGCAGCTGTACCTGGTAGTAGCTCCCAAAAATGGGAGAAGTGTCCATTTTATTTTCACATTGTTACTGGGTAGA
>gene=chr20_12819049-12819177; species=hg19
tccaaacttcatcttgcccgacaggtgtccctgcagcctgtgtgattcttccaccagtagggggcacactctctcacaaggcagcctcttccatcaccagaaagtcttccttattctgtagctctggc
>gene=chr20_12819049-12819177; species=bosTau
tccaa-cttcagtgcaccttgcaggtg--------gcctc--agcctttcccgccagtagagagcacactctctctcaaggcagcctcttccatcagtagaaagtcttgcctgttatatgactctggc
>gene=chr20_12819049-12819177; species=calJac
tgcaaccttcatcatgccggacaggtgtccctgcagcctgtgcaattcttccgccagtagggggcacactctctcacaaggcagcctcttccatcatcagaaagtcttgcttattctatagttctggc
>gene=chr20_12819049-12819177; species=canFam
tccagtcttcaatgtgcctgacaggtgt---------ccctatgattcttccaccaataaggggcctattctttcacaagacagcctcttctgtcatcagaaagtcttacttgttatatacttttggt
>gene=chr20_12819049-12819177; species=equCab
tccagtcttcaatgtggccagcgggtgtctctgcagcctctgtgattcttccaccaacagggg---cacactttcacaaggcagcctcttctcttctgagaaagtcttgcttgttatataattctggt
>gene=chr20_12819049-12819177; species=gorGor
--------------------------------------------------------------------------------------------------------------------------------
>gene=chr20_12819049-12819177; species=panTro
tccaaacttcatcttgcccgaccggtgtccctgcagcctgtgtgattcttccaccagtagggggcacactctctcacaaggcagcctcttccatcaccagaaagtctttcttattctatagctctggc
>gene=chr20_12819049-12819177; species=papHam
tccaaacttcatcttgcctgacaggtgtccttgcaacc--tgtgattcttccaccagaagggggcacactctctgacaaggcagcctcttccatcaccagaaagtcttgcttattctatagctctggc
>gene=chr20_12819049-12819177; species=ponAbe
tccaaacttcatcttgcccaacaggtgtccctgcagcctgtgtgattcttccaccagtagggggcacactctctcacaaggcagcctcttccatcaccagaaagtcttgcttattctatagctctggc
>gene=chr20_12819049-12819177; species=rheMac
tccaaacttcatcttgcccgacaggtgtccttgcaacc--tgtgattcttccaccagaagggggcacactctctgacaaggcagcctcttccatcaccagaaagtcttgctttttctatagctctggc
>gene=chr20_12905895-12906073; species=hg19
AAAAGGCTGCTGTTCCGTTTTCAGACTGCAGGCTGCCCCCCTGCTGAGCTGCCCAGCTGCTCAGTTCATTTCTTAGTGAAGTGCCTTTTTTGGGCTTAGCCACAAGATGTCAGCCTAAGCTTAGCCATTTGTGCATTTTTCCGCGCCTCCAACCCATTTCTTCCCTTCCATTTCATTT
>gene=chr20_12905895-12906073; species=bosTau
GAAAG-T-CAAGTTTCGTGTTCAGACCCCACTCCCC------T----GTGCCCCAACTACTCCATTCATTTCTCAGTGAAACGCTTTTTTCCGTCTCAGCCACAGGGTGTCAGTCTAAGCTCAGCCATTTCTCTTTTTTCCGGA-GCCTGAACAGATTTTTCCCTTCCC--TTCCCTT
>gene=chr20_12905895-12906073; species=calJac
AAAAGGCTCCTTTTCCGTTTTCAGACCGCAGGCTGCCCCC-TGCTGAGAGGCCCAGCCGTTCAGTTCATTTCTTAGTGAAGTGCCTTTTTTGGGATCAGCCACAAGATGTCAGCCTAAGCTTAGCCGTTTGTGCATTTTTCCGTTCCTCCAACCCGTTTCTTCCCTTCCATTTCATAT
>gene=chr20_12905895-12906073; species=canFam
AA--GGT-CAAGTTTCGTTCTTAGATCACAGACTCCCAGC-AG----TTGCCCCAACTGCTCCCTTTATTTTTTAGTGGAACGCCTTTTTCTGTCTCAGCCACAAGATGTCAGCCTAAGCTTAGTCATTTCTGTATATTTCCAGGCCACAAACCAATTTCT-TCATCCC--TTCCCTT
>gene=chr20_12905895-12906073; species=equCab
AAAAGGT-CAAGTTTCGTTCTCAGACCCCATGCCTCCCAC-AG-----AGCCCCA----CTTGCTCAATTTCTCAGTGAAATGCCTTTTTTGGGCTCAGCCACAAGATGTCAGCCTAAGCTTAGCCATGTCTGCATTTTTCCATGACTCCTACCAATTTCTACCTTCCC--TGCCCTT
>gene=chr20_12905895-12906073; species=gorGor
----------------------------------------------------------------------------------------------------------------------------------------------------------------------------------
>gene=chr20_12905895-12906073; species=panTro
AAAAGGCTGCTGCTCCGTTTTCAGACTGCAGGCTGCCCCC-TGCTGAGCTGCCCAGCTGCTCAGTTCGTTTCTCAGTGAAGTGCCTTTTTTGGGCTTAGCCACAAGATGTCAGCCTAAGCTTAGCCATTTGTGCATTTTTCCGCGCCTCCAACCCATTTCTTCCCTTCCATTTCATTT
>gene=chr20_12905895-12906073; species=papHam
AAAAGGCTGCTGTTCCGTTTTCAGACTGCAGGCTGCCCCC-TGCTGAGCTGCCCAGCTGCTCAGTTCATTTCTTAGTGATGTGCCTTTTTTGGGCTCAGCCACAAGATGTCAGCCTACGCTTAGCCATTTGTGAGTTTTTCCGCGCCTCCAACCCATTTCTTCCCTTCCATTTCATTT
>gene=chr20_12905895-12906073; species=ponAbe
AAAAGGCTGCTGTTCCGTTTTCAGACTGCAGGCTGCCCCC-TGCTGAGCTGCCCAGCTGCTCAGTTCATTTCTTAGTGAAGTGCCTTTTTTGGGCTCAGCCACAAGATGTCAGCCTAAGCTTAGCCATTTGTGCATTTTTCTGCA-CTCCAACCCATTTCTTCCCTTCCATTTCATTT
>gene=chr20_12905895-12906073; species=rheMac
AAAAGGCTGCTGTTCCCTTTTCAGACTGCAGGCTGCCCCC-TGCTGAGCTGCCCAGCTGCTCAGTTCATTTCTTAGTGATGTGCCTTTTTTGGGCTCAGCCACAAGATGTCAGCCTACGCTTAGCCATTTGTGAGTTTTTCCGTGCCTCCAACCCACTTCTTCCCTTCCATTTCATTT
>gene=chr20_13100282-13100433; species=hg19
cctccccacctttctctgtcttctcttcccttcATGTTACACTGCAGTGTCTAAATTTACCACTAGATGGCAGCAAGAATTAGAGCGTGTCTGGCAGAGATTCGTTAGCCTACGCTGAGATCTGCCCTAAAACAGCAAGATGCAAAACCTT
>gene=chr20_13100282-13100433; species=bosTau
CCTTCCCCCTTC---------------TCCCTCATTTTACACTGCAGTCTCTGAATTTACCGCTAGGTGGCAGCGAGAATTAGAGAGTGTTTG--------------------GCAGAGACCCGTCCTGAACCGGGAAGATGAAAAACCAA
>gene=chr20_13100282-13100433; species=calJac
CTTCCCCATCTTT-----TATCCTCTTCTTTTCGTGTTACAATGCAGTGTCTAAATTTACCACTAGATGGCAGCAAGAATTAGAGCGTGTCTGGCAGAGA---------------------------------------------------
>gene=chr20_13100282-13100433; species=canFam
cctcctcctcccttctcctcccctcctcccctc----------------------------------TGGCAGC-------AGATAGTCTTTGGCTGAGGTCCATTATCCTATGCGGAGACTTACCCTAAAACAGCAAGATGCAAACTCTA
>gene=chr20_13100282-13100433; species=equCab
CCCCAACTCCTC---------------CTGCTCATATTGCCCTGTAGTCTCTGAATTTACCACTAGATGGCAGCAAGAATTAGAGAG--TTTGGCAGAGGCCCATTAGCTTATATGGAGACCTCCCCTGAAAGGATAGGATGCAAAACCTA
>gene=chr20_13100282-13100433; species=gorGor
cctccccaccTTTCTCTGTCTTCTCTTCCCTTCGTGTTACACTGCAGTGTCTAAATTTACCACTAGATGGCAGCAAGAATTAGAGCGTGTCTGGCAGAGATTCGTTAGCCTACGCTGAGATCTGCCCTAAAACAGCAAGATGCAAAACCTT
>gene=chr20_13100282-13100433; species=panTro
-------------------------------------------------------------------------------------------------------------------------------------------------------
>gene=chr20_13100282-13100433; species=papHam
cctccccacctttctctgtcttctcttcccctcATGTTGCACTGCAGTGTCTAAATTTACCACTAGATGGCAGCAAGAATTAGAG-GTGTTTGGCAGAGACCCGTTAGCCTCCCCTGAGATCTACCCTAAAATAGCAAGATGCAAAACCTT
>gene=chr20_13100282-13100433; species=ponAbe
cctccccacatttctctgtcttctcttcccttcACGTTACACTGCAGTGTCTAAATTTACCACTAGATGGCAGCAAGAATTAGAGCGTGTCTGGCAGAGATTCGTTAGCCTACGCTGAGATCTACCCCTAGACAGCAAGATGC-AAACCTT
>gene=chr20_13100282-13100433; species=rheMac
cctccccacctttctctgtcttctcttcccctcATGTTGCACTGCAGTGTCTAAATTTACCACTAGATGGCAGCAAGAATTAGAG-GTGTTTGGCAGAGACCCGTTAGCCTCCCCTGAGATCTACCCTAAAACAGCAAGATGCAAAACCTT
>gene=chr20_13242836-13242979; species=hg19
GTTTGACTTAAAGGGGTGGCTGAACTCTAACAGGGCTGAAGAGGAGGGATGGAAGCCCCCTGGTGGCCACTGGTGGCCTGGCCTTTATAGCCCTGAGCTGGTTAGCTGCAGCCTGGAAGGCTGATAGAAAGCCTTGCCCTTAA
>gene=chr20_13242836-13242979; species=bosTau
CTTTGGCTTAGAGGGGGAGCTGATCTCCA-CATGGCCGAAG--------------TCCCCTGGTGGCCACCCTTGACCTGTTCCTTG-ATCCCTGAACAAGTTAAGTCAACCCTTAAATTCAGCAGACAAGACCTTCCCTTAG
>gene=chr20_13242836-13242979; species=calJac
GTTTGACATAAAGAGACGGCTGAGCTCTAACTGGGCTGAAGAGCAGGGACTGAAGCCCCCTGGTGGCCACTGGTGGCCTGGGCTTTATA-CCCTGAGCAGGTTAGCTGTAGCCTCGAAGACATATACAAAGCCCTGCCCTTAA
>gene=chr20_13242836-13242979; species=canFam
ATTTGATGTAGAGGGGAGGCCAAGCCCCA-CATGGCCCAAG------------GGCCCTCTGATGGCCACCCTTGACCTGTTCTCTACA------------------------------TCAGCAGACAAAACCTCCCCTTAG
>gene=chr20_13242836-13242979; species=equCab
GTTTGACTTAGAGGAGAGGCTGAACTCCA-TATGACTGAAGAGCAGGGACTGAAGCCCCCTGGTGGCCACCCTTGGCCTGTTCTTTATAGCCCTGAGTTAGTGAGTTCCAGCCTCAAATTCAGCAGATAAAGCTTTCCCTTAG
>gene=chr20_13242836-13242979; species=gorGor
GTTTGACTTAAAGGGGTGGCTGAACTCTAACAGGGCTGAAGAGGAGGGACGGAAGCCCCCTGGTGGCCACTGGTGGCCTGGCCTTTATAGCCCTGAGCTGGTTAGCTGCAGCCTGGAAGGTTGATAGAAAGCCTTGCCCTTAA
>gene=chr20_13242836-13242979; species=panTro
GTTTGACTTAAAGGGGTGGCTGAACTCTAACAGGGCTGAAGAGGAGGGATGGAAGCCCCCTGGTGGCCACTGGTGGCCTGGCCTTTATAGCCCTGAGCTGGTTAGCTGCAGCCTGGAAGGCTGATAGAAAGCCTTGCCCTTAA
>gene=chr20_13242836-13242979; species=papHam
ATTTGACTTAAAGGGGTGGCTGAGCTCTAACAGGGCTGAGGAGCAGGGACGGAAGCCCCCTGGTGGCCACTGGTGGCCTGGCCTTTATAGCCCTCAGCTGGTTAGCTGTAGCCTGGAAGACTAATAGAAAGCCCGGCCCTTAA
>gene=chr20_13242836-13242979; species=ponAbe
GTTTGACTTAAAGGGTTGGCTGAGCTCTAACAGGGCTGAAGAGGAGGGACGGAAGCCCCCTGGTGGCCACTGGTGGCCTGGCCTTTATAGCCCTGAGCTGGTTAGCTGTAGCCTGGAAGACTAATAGAAAGGCTTGCCCTTAA
>gene=chr20_13242836-13242979; species=rheMac
ATTTGACTTAAAGGGGTGGCTGAGCTCTAACAGGGCTGAGGAGCAGGGACGGAAGCCCCCTGGTGGCCACTGGTGGCCTGGCCTTTATAGCCCTCAGCTGGTTAGCTGTAGCCTGGAAGACTAATAGAAAGCCCGGCCCTTAA
>gene=chr20_13305716-13305835; species=hg19
TGTTCCAACCAGGGAGCTCCTGGATGCAAGGAACAGAGAGCCACTCGACCTAAGTGACCACCAGAGGGTGCCCACAGGACAGCCCGACAAATGGGGTGAGGTGGGGGGATGgccctgga
>gene=chr20_13305716-13305835; species=bosTau
GGTCCGAGCCAAAGAGCGGCCAGAGGCAAGGAACAAAGAAACAATGCACCTCGGTGACCACCAGGGGGTGCCCAGAGGACAGCCCAACCACGCC-----AGGG------TGACCCCAGA
>gene=chr20_13305716-13305835; species=calJac
TGTTCCAGCCGGGGAGCTCCTGGATGCAAGGAACAGAGAGCCACTCAACCTAAGTGACCACCAGAGGGTGCCCACAGGACAGCCCGACAAATGGGGTGAGGTGTGGGGATGGATCTGGA
>gene=chr20_13305716-13305835; species=canFam
CGTTCCAGC-GAGGATCTTCTTGATGCCAGGAACAGAGAGACACTCCACCTCAGTGACCACCAGGGGGTGCCCACAAGACAGTCTGGCAAATGG-----GGGG------GTTCCCTGGA
>gene=chr20_13305716-13305835; species=equCab
TGCTCCAGCTGTGGAGCTTCCCGATGCAAGGAACAGAGAGACAGTCCACATAAGTGACCACAAGGGGGTGCCCATGGGACAGCCTGACAAATGG-----GGGT------G-ACCCTGGA
>gene=chr20_13305716-13305835; species=gorGor
--------------------------------------------------------------------------------------ACAAATGGGGTGAGGTGGGGGGATGgccctgga
>gene=chr20_13305716-13305835; species=panTro
TGTTCCAACCAGGGAGATCCTGGATGCAAGGAACAGAGAGCCACTCGACCTAAGTGACCACCAGAGGGTGCCCACAGGACAGCCCGACAAACGGGGTGAGGTGGGGGGATGGCCCTGCA
>gene=chr20_13305716-13305835; species=papHam
TGTTCCAGCCAGGGAGCTCCTGGATGCAAGGGACAGAGAGCCACTCAACCTAAGTGACCACCAGAGGGTGCCCATAGGACAGCCCGACAAATGGGTTGAGGTGGGGGGATGgccctgga
>gene=chr20_13305716-13305835; species=ponAbe
TGTTCCAACCAGGGAGCTCCTGGATGCAAGGAACAGAGAGCCACTCAACCTAAGTGACCACCAGAGGGTGCCCACAGGACAGCCCAACAAATGGGGTGAGGTGGGGGGATGgccctgga
>gene=chr20_13305716-13305835; species=rheMac
TGTTCCAGCCAGGGGGCTCCTGGATGCAAGGGACAGAGAGCCACTCAACCTAAGTGACCACCAGAGGGTGCCCATAGGACAGCCCGACAAATGGGTTGAGGTGGGGGGATGGCCCTGGA
>gene=chr20_13527293-13527419; species=hg19
TTCATTTGTAAACAGGCAGTTTTACCTGCATTAACAGGAAAGGCACTTGGTCAAGTTTCTCTAGATGAGCACGCCCCCTTGTGGGCACTTCCTGACTCACCTCTTTGGAATGGCCAGTGGAGATTG
>gene=chr20_13527293-13527419; species=bosTau
TACATTTGTAAACAGGCATTTTTACCTGCA-TAACAGAAGTGGGAATTGGTCACATTTCTCTAGATGGGCACGCCCCCTTGTGGACACTTCCTGACTCAACTC--TAGAGTGGTTGGTTGCTTCTG
>gene=chr20_13527293-13527419; species=calJac
TACATTTGTAAACAGGCAG-TTTATCTGCATTAACAGAAAAGGCAGTTGGTCAAGTTTCTGAAGATGAGCATGCCCCCTTGTGGTCATTTCCTGACTTACCTCTTTGGAATGGTCAATGGAGATTG
>gene=chr20_13527293-13527419; species=canFam
TGCATTTGTAA----ACATTCTTACCTGCA-TAACAGGAAAGGAACTTGGTCAAGTTTCTCTAGATAGGCACGCCCCCTTGTGGGCACTTCCTGACACACCTCTTTGAAATGGTCAGCTGAGACTG
>gene=chr20_13527293-13527419; species=equCab
TGCATTTGTAAACAGGCACTTTTACCTGCA-TAACAGGAAAGGTA-TTGGCCAAGTTTCTCTAGATGGGCACGCCCCCTTGTGGGCACTTCTTGACTCGTCTCCTTGGAATGGTGGGTTGAGATTG
>gene=chr20_13527293-13527419; species=gorGor
------------------------------------------------------------------------------------------------------------------------------
>gene=chr20_13527293-13527419; species=panTro
TTCATTTGTAAACAGGCAGTTTTACCTGCATTAACAGGAAAGGCACTTGGTCAAGTTTCTCTAGATGAGCACGCCCCCTTGTGGGCACTTCCTGACTCACCTCTTTGGAATGGCCAGTGGAGATTG
>gene=chr20_13527293-13527419; species=papHam
CTCACTTGTAAACAGGCAGTTTTACCTGCGTTAACAGGAAAGGCACTTGGTCAAGTTTCTCTAGATGAGCACGCCCCCTTGTGGGCACTTCCTGACTCACCTCTTTGGAATGGCCAGTGGAGACTG
>gene=chr20_13527293-13527419; species=ponAbe
TTCATTTGTAAACAGGCAGTTTTACCTGCATTAACAGGTAAGGCAGTTGGTCAAGTTTCTCTAGATGAGCACGCCCCCTTGTGGGCACTTCCTGACTCACCTCTTTGGTATGGCCAGTGGAGACTG
>gene=chr20_13527293-13527419; species=rheMac
CTCACTTGTAAACAGGCAGTTTTACCTGCGTTAACAGGAAAGGCACTTGGTCAAGTTTCTCTAGATGAGCACGCCCCCTTGTGGGCACTTCCTGACTCACCTCTTTGGAATGGCCAGTGGAGATTG
>gene=chr20_15689760-15689927; species=hg19
GAGGAATCTTATTATCCCCACCTATAGGAAAAGCACCTAGGGAGGCTGGCTTTCCATGCAGAGGAGGAACCACCAGGGGGCGGTGCACCGCAAAGTCGGGCTGTGGTGGCCCTGCAGATGGCGGTGAACGGGAGGAGCAGGCTGGCTTTTCCAGGCTCCCGCTATCT
>gene=chr20_15689760-15689927; species=bosTau
AAGGAATTCC-----CCCAAATCATAGGAGAATCACCTGGGAAGGACGGCCTCCCATGAAGTGGTGAGACCACAGGATGGTGTTCTGCCAT---GTCAGTCCCCAGCGGTCCTGTGGGTGGTGGTGAGGGGGAAGGTCAGGCTGACTCTGGTCAGTGCCCATTATTA
>gene=chr20_15689760-15689927; species=calJac
AATGACTTTTAT---TCTCACCTATAGGAAAAGCACATAGGGAGACTGACTTCCCATGCAGAGAAAAAACCACTAGGTAGAATTGTACTGCAGAGTTGGGCTGTGGTGGCCCTGTAGATGGCGGTGAACAGGAGGAGCGGGCTGGCTTTTCTACACTCCTGCTATCT
>gene=chr20_15689760-15689927; species=canFam
AAGGAATTCC---ATCCCAAAAGATAGGAAAAGGACCTAGGAAGGCTGGCTCACCATGAAGTGGTGAGACCATGAGATGGAGGTCCACCAC---ATCCAGGCACAGTGGTCCTAGAGGTAATGATGAGGAGGAAGACCAAGCGGACTCTTGTAGGTGCCTGTGATTT
>gene=chr20_15689760-15689927; species=equCab
AAGGAATTCC---ATTCTAAATAACAGGAAAATCACCTAGGAAGGACTGCTTCCCATGAAGTGGTGAGACCATGCGAGGGGATTCCACCAC---GTCACTCCACAGTGGTCCTGTGGATGGTGGCAAGGAGGAAGAGCAGGCTGGCTCTTGTAGGTGCCTGTTATTT
>gene=chr20_15689760-15689927; species=gorGor
GAGGAATCTTAT--CCCCCACCTATAGGAAAAGCACCTAGGGAGGCTGGCTTTCCATGCGGAGGAGGAACCACCAGGGGGCGGTGCACCGCAAAGTCGGGCTGTGGTGGCTCTGCAGATGGCGGTGAACGGGAGGAGCAGGCTGGCTTTTCCAGGCTCCCGCTATCT
>gene=chr20_15689760-15689927; species=panTro
GAGGAATCTTATC--CCCCACCTACAGGAAAAGCACCTAGGGAGGCTGGCTTTCCATGCAGAGGAGGAACCACCAGGGGGCGGTGCACCGCAAAGTCGGGCTGTGGTGGCCCTGCAGATGGTGGTGAACGGGAGGAGCAGGCTGGCTTTTCCAGGCTCCCGCTATCT
>gene=chr20_15689760-15689927; species=papHam
AAGGAATCT---TATCCCCACCTATAGGAAAAGCACTTAGGGAGGCTGGCTTCCCATGCAGAGGAGACACCACCAGGTGGCGATGCACTGCAAAGTCGGGCTGTGGTGGCCCTGCAGATGGCGGTGAACGAGAGGAGCAGGCTGGCTTTTCTAGGCTCCCGCTATCT
>gene=chr20_15689760-15689927; species=ponAbe
GAGGAATCT---TATCCCCACCTATAGGAAAAGCACCTAGGGAGGCTGGCTTCCCATGCAGAGGAGGAACCACCAGGTGGCGTTGCACCGCAAAGTCGGGCTGTGGTGGCCCTGCAGATGGCGGTGAATGGGAGGAGCAGGCTGGCTTTTCCGGGCTCCCGCTATCT
>gene=chr20_15689760-15689927; species=rheMac
AAGGAATCTTAT---CCCCACCTATAGGAAAAGCACTTAGGGAGGCTGGCTTCCCATGCAGAGGAGACACCACCAGGTGGCGATGCACTGCAAAGTCGGGCTGTGGTGGCCCTGCAGATGGCGGTGAACGAGAGGAACAGGCTGGCTTTTCTAGGCTCCCGCTATCT
>gene=chr20_16742012-16742144; species=hg19
GAAACTTTCTGCTGTGCAAGTTAGTCTTAAGTGAGAAGCTTTGGTGGGACAAGGATGACCTCCAGTGGTCAGTTTGAGATCTGGCATCCAGAGAGACATTTCTGGACTAGAATCAACAACCCAGGGTGTGAG
>gene=chr20_16742012-16742144; species=bosTau
GAAACTATG----ATGTGCATTAG-------TGAGAAACTTTGGTGGGACCAGGGTGACATCTAGTGGTGGACTTGGGATCTGGCATTCAGAGAGAAATTTCTAAACTTGAGTCTACAAGTCAGGGCATGAG
>gene=chr20_16742012-16742144; species=calJac
GAAACTTTCTGTTGCGCAAGTTGGCCGTAAGTGAGTAGCTTTGGTGAGACAAGCATGACCTCCAGTGGTTAGTTTGAGATCTGGCATCTAGAGAGATATTTCTGGACTAGAATCAACAACCCAGGGTGTGAG
>gene=chr20_16742012-16742144; species=canFam
GGAACTTGA---TGTGCACGTCAGCGGTC-GTGGAGAACTTTGGTGGGATCAGGGTGACACCCAGTGGAGAGCTTGGGATCTGGCACACGGAGAGACGTTTCCAAAT--GAGTCCGCAGCCCCG--------
>gene=chr20_16742012-16742144; species=equCab
GAAACTGTC----AGATGCGTGAGCTGTA-GTGAAAAGCTTTGGTTGGACTCGGGTGACATCCAGTGGTGAGCTTTGGATGTGGCACACAGAGAGAAATTTCCCTAT--GAGTCAGGAACCTGG--GGTGAG
>gene=chr20_16742012-16742144; species=gorGor
------------------------------------------------------------------------------------------------------------------------------------
>gene=chr20_16742012-16742144; species=panTro
GAAACTTTCTGCTGTGCAAGTTAGTCTTAAGTGAGAAGCTTTGGTGGGACAAGGATGACCTCCAGTGGTCAGTTTGAGATCTGGCATCCAGAGAGACATTTCTGGACTAGAATCAACAACCCAGGGTGTGAG
>gene=chr20_16742012-16742144; species=papHam
GAAACTTTCTGCTGTGCACGTCAGCCTTCAGTGAGAAGCTTTGTTGGGACAAGGCTGACCTCCAGTGGTTAGTTTGAGATCTGGCATCCAGAGAGACATTTCTGGACCAGAATCAACAACCCAGGGTGTGAG
>gene=chr20_16742012-16742144; species=ponAbe
GAAACTTTCTGCTGTGCAAGTTAGTCTTCAGTGAGAAGCTTTGGTAGGACAAGGATGACCTCTAGTGGTTATTTTGAGATCTGGCATCCAGAGAGACACTTCTGGACTAGAATCAACAACCCAGGGTGTGAG
>gene=chr20_16742012-16742144; species=rheMac
GAAACTTTCTGCTGTGCACGTCAGCCTTAAGTGAGAAGCTTTGTTGGGACAAGGATGACCTCCAGTGGTTAGTTTGAGATCTGGCATCCAGAGAGACATTTCTGGACCAGAATCAACAACCCAGGGTGTGAG
>gene=chr20_16784712-16784878; species=hg19
ccggattattcctctgtgcagcccaaatttaaagcTGCCCCAAGCCGGCGTATTTCATTAGTCCTCTAGAGGGCGCCCCAAGCTCGCAACTGACCGAGGAATGGCGCTTGCAACTAAATAGATGGTCACCAGACCTTCTGAAGCTGACTTTATCAGACAATCAGAT
>gene=chr20_16784712-16784878; species=bosTau
CTAGCTAATTCCTCTGTTGAGACTACTCTGAAAAGATTCTTAAGTGAACATATTTCATGAGACCATTAGGGGGCAGCCTAAGCTTAGGACTGCTGGGG-TATTGCATTTGCATCACAACAGCCGGTCAACTGACACT-----GCCTA-TTTTTCGGATAATCAGAT
>gene=chr20_16784712-16784878; species=calJac
ccagattattcctctgtgcagccctaattaaaaacAGTCCCAAGCCAGTTTATTTCATTTGTCCTTTAGAGGGCGCCCCAAGCTTGTAACTGACTGAGGAATAGCATTTGCAGCTAAATAGATGGTCACCAGACATTCTGAAGCTGACTTTATCAGACAATCAGAT
>gene=chr20_16784712-16784878; species=canFam
CCAGTGAATTCCTCTGTGCACCCCACCCTGAAAAGATTCGTAAGTGGACATACTTCATTCAGCCGCTAGAGGGCGCCCTAGGCTCATGACTGCCGGAGGAACTGCC-TGGCCCCTAAAGAGGCTGTCACCCAACATTCTGAAGCCCG----TTCACATAATCAGAT
>gene=chr20_16784712-16784878; species=equCab
ctacctaattcctctgtgcagctggcgttggaaaGATTCTTAAGGGAATGTACTTCACTAAACCTCTAGAGGGCGTCCTAGGCTTGTGACGGCCAGAGGAATTGCCTTTGCATCTAAATAGATGGTTACCTGACATTCC-AGGCCTA-TTTTTCAGATAATC--AT
>gene=chr20_16784712-16784878; species=gorGor
ccggattattcctctgtgcagcccaaatttaaagcTGCCCCAA-CCGGCGTATTTCATTAGTCCTCTAGAGGGCGCCCCAAGCTCGTAACTGACCGAGGAATGGCGCTTGC-ACTAAATAGATGGTCACCAGACCTTCTGAAGC-GACTTTATCAGACAATCAGAT
>gene=chr20_16784712-16784878; species=panTro
ccggattattcctctgtgcagcccaaattTAAAGCTGCCCCAAGCCGGCGTATTTCATTAGTCCTCTAGAGGGCGCCCCAAGCTCGTAACTGA-CGAGGAATGGCGCTTGCAACTAAATAGATGGTCACCAGACCTTCTGAAGCTGACTTTATCAGACAATCAGAT
>gene=chr20_16784712-16784878; species=papHam
ccagattattcctctgtgtagtccaaattaaaagccgcCCGAAGCC-TCATATTTCATTAGTCCTCTAGAGGGCGCCCCAAGCTCGTAACTGACAGAGGACTAGCGCTTGCAACTAAATAGGCGGTCACCAGACCTTCCGAAGCTGACTTTTTCAGATAATCAGAT
>gene=chr20_16784712-16784878; species=ponAbe
ccagattatttctctgcgcagcccaaattTAAAGCTGCCCCAAGCCAGCATATTTCATTAGTCCTCTAGAGGGCGCCCCAAGCTCGTAACTGACCGAGGAATGGCGCTTGCAACTAAATAGATGGTCACCAGACCTTCCGAAGCTGACTTTAACAGACAATCAGAT
>gene=chr20_16784712-16784878; species=rheMac
ccagattattcctctgtgtagtccaaattaaaagccgcCCGAAGCC-GCATATTTCATTAGTCCTCTAGAGGGCGCCCCAAGCTCGTAACTGACAGAGGACTAGCGCTTGCAACTAAATAGGCGGTCACCAGACCTTCTGAAGCTGACTTTTTCAGATAATCAGAT
>gene=chr20_17412521-17412642; species=hg19
ACCCTCCAGAGAATCTTTCCATTCGGGAGCTTTCTGGGCTAAGGAGGTCTAAAGCGCCACCTGGTGGCCAACTCGGATCGTTGCTGGTCTCAAAGTCGAGGTGTTCGTTCGTTACAGGTTA
>gene=chr20_17412521-17412642; species=bosTau
ACCC-CTAGAGAATC---CTTTTCAGGAGCTTTCTGAGCTGG---GGTCTGGGGCGCCACCTGGTGGCCAACCAAGATCACCGCAAGT----------AGGT----GTTCAT-------TA
>gene=chr20_17412521-17412642; species=calJac
ACCCTCCAGAGAATCTTTCCATTCTGGAGCTTTCTGGGCTCAGGAGGTCTAAAGCGCCACCTTGTGGCCAACTTGGATCGTTGCTTGTCTCAAAGTCGAGGT----GTTCATTGCAGGTTA
>gene=chr20_17412521-17412642; species=canFam
GCGCCCCAGAGAACGT----CCTTTGGCGGTGTCTGCGCT-GGGGTGTCTCGGGCGCCACCTGGTGGCCGGGGGAGATCATTGCTGATCCC--------GGT----GTTCGTTACAGGT--
>gene=chr20_17412521-17412642; species=equCab
ACTCTCCATGCAATCTTTCCTCTCAGGAGCTTTCTGAGCCAGGGAAGTCTAACGTGCCACCTGCTGGCCAACCCATGTCACTGCTAGTCTC-------AGGT----ATTCATTACAGATGA
>gene=chr20_17412521-17412642; species=gorGor
ACCCTCCAGAGAATCTTTCCATTCGGGAGCTTTCTGGGCTAAGGAGGTCTAAAGCGCCACCTGGTGGCCAACTCGGATCGTTGCTGGTCTCAAAGTCGAGGT----GTTCGTTACAGGTTA
>gene=chr20_17412521-17412642; species=panTro
ACCCTCCAGAGAATCTTTCCATTCGGGAGCTTTCTGGGCTAAGGAGGTCTAAAGCGCCACCTGGTGGCCAACTCGGATCGTTGCTGGTCTCAAAGTCGAGGTGTTCGTTCGTTACAGGTTA
>gene=chr20_17412521-17412642; species=papHam
ACCCTCCAGAGAATCTTTCCATTCGGGAGTTTTCTAGGCTAAGGCGGTCTAAAGCGCCACCTGGTGGCCAACTTGGATCGTTGCTTGTCTCAAAGTCGAGGTGTTCGTTCATTACAGGTTA
>gene=chr20_17412521-17412642; species=ponAbe
ACCCTCCAGAGAATCTTTCCGTTCGGGAGCTTTCTGGGCTAAGGAGGTCTAAAGCGCCACCTGGTGGCCAACTCGGATCGTTGCTGGTCTCAAAGTCGAGGTGTTCGTTCATTACAGGTT-
>gene=chr20_17412521-17412642; species=rheMac
ACCCTCCAGAGAATCTTTCCATTCGGGAGTTTTCTGGGCTAAGGCGGTCTAAAGCGCCACCTGGTGGCCAACTCGGATCGTTGCTGGTCTCAAAGTCGAGGTGTACGTTCATTACAGGTTA
>gene=chr20_17517679-17517897; species=hg19
tagcaaacgaatacaCTGCTCTAACACTCTGACTCTGCACCTTTTACCATCCGTCCTTTACCCAGAACATGCAAATGTCTGCCACAAGAGGGCCACCCTATACTAAAATTGAATGCCCTGCCACATGGTCCCACCAGGGTGCAGCTTGAAGCCTTTCCACCAAACTGGACCAACTCAAAAGGTAAGTCAGCCATGGAAAGTGACAGCCCAGGAGTAAA
>gene=chr20_17517679-17517897; species=bosTau
tGATCGTCTAAG--GCTGCGGGAGCATTCTGATTCTATACCTTTGATAGTCTA-TCCTTTCCCAGGACATAGAGATGTGTGCCACAAGAGGGCCACGCTGCCCTGAGAGTGGACA-CCTGCCTCCTGACCCCTAGGGGATGCAGCTTGAAGCCGTGCCACCAAACTGGAACAA---------CAGGTCCTGC-AGGAGAGGAACAACTCCAGAGTGAA
>gene=chr20_17517679-17517897; species=calJac
TGGCAAACAAATACACTGTTCTAACAC--------------------------TCCTTTTCCCAGAACATACAAATGTCTGCCACAAGAGGGCAACCCTGCACTAAAATTGAATGCCCTGCCACGTGGTCCCAGCAGGGTGCAGCTTGAAGCCCTTCCACCAAACTGGATCAACTCAAAATGTAAGTCAATCATGGAAAGTGACAGCCCGGGAGTGAA
>gene=chr20_17517679-17517897; species=canFam
cagcaaactgat--aaggctctaaca---------CTCTCCTTTTATAGGACATACTTTCCCCAGGATATACAAATGTCTGCCACAAGAGGGCCATGCTGCCCTAAGAGTGAACACTCTGCTCCCCAGCCCCCAGGTGATGCAGATTGAGGCCTTTCCACAAAACTGGATAGACCAAAAAAACGAGCCATC------AAGGAGCAACCCC-AAGTGAA
>gene=chr20_17517679-17517897; species=equCab
tagcagactaac--aCTGCTCTAACA---------TGCACCTCTTATAGTCCATCCTTTTCCCAGGACATACAAAAGTCTGCCACAAGAGGGCCACGCTGCCCTAAGAGTGAGCG-GCTGCCTCCTGGCCCCCAGG-GATGCCGATTGAAGCCCTTCC-CTAAACGGGACCGACTCAAAAGGCAAGTTAGCC-TGGAAAGGAGCACCCCTAGAGTGAA
>gene=chr20_17517679-17517897; species=gorGor
--------------------------------------------------------------------------------------------------------------------------------------------------------------------------------------------------------------------------
>gene=chr20_17517679-17517897; species=panTro
tagcaaacgaatacaCTGCTCTAACACTCTGACTCTGCACCTTTTACCATCCGTCCTTTTCCCAGAACATGCAAATGTCTGCCACAAGAGGGCCACCCTATACTAAAATTGAATGCCCTGCCACATGGTCCCACCAGGGTGCAGCTTGAAGCCTTTCCACCAAACTGGACCAACTCAAAAGGTAAGTCAGCCATGGAAAGTGACAGCCCAGGGGTAAA
>gene=chr20_17517679-17517897; species=papHam
tagcaaacgaatataCTGCTCTAACA--CTGA--CTGCACCTTTTACCATCC-TCCTTTTCCCAGAATATGCAAATGTCTGCCACAAGAGGGCCACCCCGCGCTAAAATTGAATGCCCTGCCACATGGTCCCTCCAGGATGCAGTTTGAAGCCTTTCAACCAAACTGGACCAACTCAAAAGGTAAATCAGCTATGGAAAGTAACAGCCCAGGAGTGAA
>gene=chr20_17517679-17517897; species=ponAbe
tagcaaacgaatacaCTGCTCTAACCCTCTGACTCTGCACCTTTTACCATCCGTCCTTTTCCCAGAACATGCAAATGTCTGCCACAAGAGGGCCACCCTGTACTAAAATTGAATGCTCTGCCACATGGTCCCACCAGGGTGCAGCTTGAAGCCTTTCCACCAAACTGGACCAACTCAAAAGGTAAGTCAGCCATGGAAAGTGACAGCCCAGGAGTAAA
>gene=chr20_17517679-17517897; species=rheMac
tagcaaacgaatataCTGCTCTAACA--CTGA--CTGCACCTTTTACCATCCCTCCTTTTCCCAGAATATGCAAATGTCTGCCACAAGAGGGCCACCCCGCGCTAAAATTGAATGCCCTGCCACATGGTCCCTCCAGGGTGCAGTTTGAAGCCTTTCCACCAAACTGGACCAACTCAAAAGGTAAATCAGCTATGGAAAGTAACAGCCCAGGAGTGAA
>gene=chr20_17598252-17598417; species=hg19
GGGGCCTGTCACCCAGACTTCGCTCAGCCAAGGCTTCAGTGAGTGGCCCCTAGACACAGGAGGAGACCTGGCCTAGGCAGCACTGCCCTCTGGTGTTCTGGTCCGGGTAAGACCTGAATGACCAAGGGGGACCGAGGGTGTTGGGAGCGTGTGCCGGACTCACTG
>gene=chr20_17598252-17598417; species=bosTau
---------------------------------------------------------------------------------------------------------------------------------------------------------------------
>gene=chr20_17598252-17598417; species=calJac
TGGGCCTGTCACCCCGACCTCGCTCAGCTAAGGCTTCGGTGAGTGGCACCGAGACCCAGGAGGGGATGTGGCCTGGACAGCACAG-CCTCTGGGGTTTTGGGCCGGGTAAGACCCAAATGA-CAAGGGGGATCCA-AGTGTTGGAAGTGCATGCTGGACTCACTG
>gene=chr20_17598252-17598417; species=canFam
AGGGCC--CCAACCAGACCTGGCTTAGGCGTGGCTCTGGTGAGTAGTCCTTGGGCTCAGG---TGACTTGGCCTGACTGGCGCCTCTCTCTCCTATGCCAGTCCCAG-GGGGTCC----------AGGGGCCCCAGGCAGG-GGCAGCTCA----CAGCTCCGCG
>gene=chr20_17598252-17598417; species=equCab
GCGGCCGGTCCCCCAG-CCCAGCTTAGGCACGGCCTCCGTGAGTGGCCCTCGGGCTCAGGCAACGACTCGGCCAGGCAGTC-CCCCCCTCCACTGCG-CGATCCTGGTAAGGCCCGAATGACC--AGCG-------GCAGT-----GCCCA----GAGTCCtgcg
>gene=chr20_17598252-17598417; species=gorGor
GGGGCCTGTCACCCAGACTTCGCTCAGCCAAGGCTTCAGTGAGTGGCCCCTAGACACAGGAGGAGACCTGGCCTGGGCAGCACTGCCCTCTGGTGTTCTGGTCCGGGTAAGACCTGAATGACCAAGGGGGACTGAGGGTGTTGGGAGCGTGTGCGGGACTCACTG
>gene=chr20_17598252-17598417; species=panTro
GGGGCCTGTCACCCAGACTTCGCTCAGCCAAGGCTTCAGTGAGTGGCCCCTAGACACAGGAG---ACCTGGCCTGGGCAGCACTGCCCTCTGGTGTTCTGGTCCGGGTAAGACCTGAATGACCAAGGGGGACCGAGGGTGTTGGGAGCGTGTGCCGGACTCACTG
>gene=chr20_17598252-17598417; species=papHam
AGGGCCTGTCACCCAGACTTTGCTCAGCCAAGGCTTCAGTGAGTGGCCCCTAGACACAGGAG---ACCTGGCCTGGGCAGCACTGCCCTCTGGTGTTCTGGCCCGGGTAAGACCCGAATGACCAAGGGGGACCCAGGGTGTTGGGAGCGTGTGCCAGACTCACCG
>gene=chr20_17598252-17598417; species=ponAbe
GGGGCCTGTCACCCAGACCTTGTTCAGCCAAGGCTTCAGTGAGTGGCCCCTAGA-ACAGGAG---ACCTGGCCTGGGCAGCACTGCCCTCTGGTGTTCTGGTCCGGGTAAGACCTGAATGACCAACGGGGACCGAGGGTGTTGGGAGCATGTGCCGGACTCACTG
>gene=chr20_17598252-17598417; species=rheMac
AGGGCCTGTCACCCAGACTTTGCTCAGCCAAGGCTTCAGTGAGTGGCCCCTAGACACAGGAG---ACCTGGCCTGGGCAGCACTGCCCTCTGGTGTTCTGGCCCGGGTAAGACCCGAATGACCAAGGGGGACCCAGGGTGTTGGGAGCGTGTGCCAGACTCACCG
>gene=chr20_17919771-17919941; species=hg19
TGATAATCTGAGCAGCTCTGCGGGGATACCAGGCTCCTGCTCAGCTGTGGGTGGGCAGGTGGCTGTGCTGGGTCGCCCCTGCCGCCTACAGGCAGAAAGCGGATGGTGCAAGGTTTCCTTCCAAACGGAAATCGCCCTTCACAGAGCTGAGCCTGGGAATTACCACAAAG
>gene=chr20_17919771-17919941; species=bosTau
--------------------------------------------------------------------------------------------------------------------------------------------------------------------------
>gene=chr20_17919771-17919941; species=calJac
TGATAATCTGAGCAGTT--------ACGCCAGGCTCTGGCTCAGTTGTGGGTGGGCAAGTGGCTGTGCTGGGTCGCCCCTGCCGCCTACAGGCAGAAAGTGGACGGTGCAAGATTTCCTTCCAAACAGAAATCACCCTTCACAGAGCTGAGCCT-GGCATTACCACAAAG
>gene=chr20_17919771-17919941; species=canFam
TGATCCTTTGAGCAGCCCTGCAGGACCACCAAGCTCTCCCTCAGCTGC---GAGGCCCGTGGCTGCCCTGGG-AGCATCTGCCGCCTACAGGCGGAAGCCTGATGGTGCAAGGTGAACTTC--GCAGGAAAGAGCTTCTTTCAGGGCTGGGTCTAGGCATTCTCTCAAAA
>gene=chr20_17919771-17919941; species=equCab
TAACCATTTGAGCAACCCTTCAGGAACAGGAGGTTTCTCCAGCTGTACGAAGAGGCCCGTGGCTGGCCTGGA-CACCTCTGCTACCTACAGGTGGAAGGCTGAGGGTGCAAGGTGTACTTA--GCTGCAAACAGCTTCTTACAGAGCTGGGTCTAGGCATCCT--CAAAT
>gene=chr20_17919771-17919941; species=gorGor
TGATAATCTGAGCAGCTCTGCAGGGATACCAGGCTCCTGCTCAGCTGTGGGTGGGCAGGTGGCTGTGCTGGGTCGCCCCTGCCGCCTACAGGCAGAAAGCGGATGGTGCAAGGTTTCCTTCCAAACGGAAATCGCCCTTCACAGAGCTGAGCCTGGGAATTACCACAAAG
>gene=chr20_17919771-17919941; species=panTro
TGATAATCTGAGCAGCTCTGCAGGGATACCAGGCTCCTGCTCAGCTGCGGGTGGGCAGGTGGCTGTGCTGGGTCGCCCCTGCCGCCTACAGGCAGAAAGCGGATGGTGCAAGGTTTCCTTCCAAACGGAAATCACCCTTCACAGAGCTGAGCCTGGGAATCACCACAAAG
>gene=chr20_17919771-17919941; species=papHam
TGATAATCTGAGCAGCTCTACAGGGACACCAGGCTCTTGCTCAGCTGTGGGTGGGCAGGTGGCTGTGCTGGGTCGCCCCTGCCGCCTACAGGCAGAAAGCGGACAGTGCAAGGTTTCCTTCCAAATGGAAATCGCCCTTCACAGAGCCGAGCCTGGGAATTACCACCAAG
>gene=chr20_17919771-17919941; species=ponAbe
TGATAATCTGAGCAGCTCTGCAGGGATACCAGGCTCCTGCTCAGCTGTGGGTGGGCAGGTGGCTGTGCTGGGTCGCCCCTGCCGCCTACAGGCAGAAAGCGGATGGTGCAAGGCTTCCTTCCAAACGGAAATCGCCCTTCACAGAGCCGAGCCTGGGAATTACCACAAAG
>gene=chr20_17919771-17919941; species=rheMac
TGATAATCTGAGCAGCTCTACAGGGACACCAGGCTCCTGCTCAGCTGTGGGTGGGCAGGTGGCTGTGCTGGGTCGCCCCTGCCGCCTACAGGCAGAAAGCGGACAGTGCAAGGTTTCCTTCCAAATGGAAATCGCCCTTCACAGAGCCGAGCCTGGGAATCACCACCAAG
>gene=chr20_18257488-18257643; species=hg19
ACACTTGCGCCGGTCCTCTACCTGAATTGCCAAAAGGGCCCGCAGGGAAAGGAAGGAATCACCATGTTTAGGGCGCCCTCTTCTGTTCAAAGGGCTGAAGCCCGTGGAGCCAGGGCAAGGCTTTCAGCGGATGAGCATCTTGGAGCAAACGtcag
>gene=chr20_18257488-18257643; species=bosTau
-C-CCTGTGCCCAGTCTCCACCTGGACGGCCAGT--GGCCTAT-GGGGAGGGGAGGGCTCCCTGTGTAGAGGGTGCCCCCTGCTGTTCAGGGTGCTGAGGCCTGGAGAGCAGAGGGGAGGCTTCCAGGGGAGAAGGGTCTcaggtcaaaggtcag
>gene=chr20_18257488-18257643; species=calJac
ACACTTGCACCGGTCCTCTACCAGAATTGCCAAAATGGCCTGCAGGGAAAGGAAGGAATCACCATGTTTAGGGCGCCCTCTTCTGTTCAAAGGGCTGAAGCCCGTGAAGCCAGGGCAAGGCTTTCAGCGGATGAGCATCTTGGAGCAAACGtcag
>gene=chr20_18257488-18257643; species=canFam
---CCGGCTCGCA--TTGCCCCTGGCTCCCCTGGAGCGCCTGCAGCGAAGGGAACGGATCGCCGAGTTTAGGGCGCCCCCTGCTGTTGAGGGCGCCCAGG-----AGAAT-CGGGCGGGCCTTTCCCTGGAC-AGCCGCTTGGGtggaaagtcgg
>gene=chr20_18257488-18257643; species=equCab
-T-CCTGCTCCCGTTCTCTACCTGGATTGCCAGAAGGGCCTACAGGGAAAGGAATGGATCACTGTGTTTAGGGCGCCCCCTGCTGTTCACGGCACTGAGGCATCTAGAAC-GGGGTGGGGC-TTCTGTGGATGAGGATCTTAGGTCAAAGGTCAG
>gene=chr20_18257488-18257643; species=gorGor
ACACTTGCACCGGTCCTCTACCTGAATTGCCAAAAGGGCCTGCAGGGAAAGGAAGGAATCACCATGTTTAGGGCGCCCTCTTCTGTTCAAAGGGCTGAAGCCCGTGGAGCCAGGGCAAGGCTTTCAGCGGATGAGCATCTTGGAGCAAACGtcag
>gene=chr20_18257488-18257643; species=panTro
ACACTTGCGCCGGTCCTCTACCTGAATTGCCAAAAGGGCCCGCAGGGAAAGGAAGGAATCACCATGTTTAGGGCGCCCTCTTCTGTTCAAAGGGCTGAAGCCCGTGGAGCCAGGGCAAGGCTTTCAGCGAATGAGCATCTTGGAGCAAACGtcag
>gene=chr20_18257488-18257643; species=papHam
ACACTTGCACCGGTCCTCTACCTAAATTGCCAAAAGGGTCCGCAGGGAAAGGAAGGAATCACCATGTTTAGGGCGCCCTCTTATGTTCAAAGGGCTGAAGCCCAAGGAGCCAGGGCAAGGCTTTCAGCGGATGAGCATTTTGGAGCAAACGtcag
>gene=chr20_18257488-18257643; species=ponAbe
ACACTTGCACCGGTCCTCTACCTGAATTGCCAAAAGGGCCCGCAGGGAAAGGAAGGAATCACCATGTTTAGGGCGCCCTCTTCTGTTCAAAGGGCTGAAGCCCGTGGAGCCAGGGCAAGGCTTTCAGCGGATGAGCATCTTGGAGCAAACatcag
>gene=chr20_18257488-18257643; species=rheMac
ACACTTGCACCGGTCCTCTACCTAAATTGCCAAAAGGGCCCGCAGGGAAAGGAAGGAATCACCATGTTTAGGGCGCCCTCTTCTGTTCAAAGGGCTGAAGCCCAAGGAGCCAGGGCAAGGCTTTCAGCGGATGAGCATTTTGGAGCAAACGtcag
>gene=chr20_18609104-18609241; species=hg19
TGTCCTGTGCAGAGCCAGGTTCTTCCCCTGGGCTTCCCTTCCCTTGGCCAGGTGCCGTGGCGCCCACCTGCCCCTGGGTGGCAGCAGAGCAATGGCCCTGGATTGGCCGGTTCACCCATTCCGAATGGTTACCTGAA
>gene=chr20_18609104-18609241; species=bosTau
--TCCGTGGCACTGCCCAGTCCCTCCT----CCGAGCAGCTCTTGGGTAGG--GCTGTGGCACCCGCTGGCCACTGGGTGGCAGCAGTGGAGCGGCATCAGCT---CCGGTACCCGAGTGTGGAGTG--TATGTGGA
>gene=chr20_18609104-18609241; species=calJac
TGTCCTATGCAGAGCCAGGTTCTTCCTCTGGGCTTTTCTTTCCCTATCCAGGTACCATGGCGCCCACCTGCCCCTGGGTGGCAACAGAGCAATGGCCCTAGATTGGCTTGATAACCCATTCCAAAAGGTTACCTGAA
>gene=chr20_18609104-18609241; species=canFam
-------------------------------CCCTGCTG--------CGAGGTGCCTTGGTGCACACACGCCGCTGGGTGGCAGCAGAGTAGCGGCACTGGCCTGGCGTCTTTACCAGTTGAGAATGGTTACCTGGG
>gene=chr20_18609104-18609241; species=equCab
TGTCTTTGGTAGAGTCCAGTTCCTCCTCTGGCCCTCCTGTTCCCTGATGAGGTGCCTTGGCTCCCACACACCGCTGGGTGGCAGCAGAGTAGCAGCACTGGACTGGC-TATTCACTAATTCAGAATGGTTACATGGA
>gene=chr20_18609104-18609241; species=gorGor
TGTCCTGTGCAGAGCCAGGTTCTTCCCCTGGGCTTCCCTTCCCTTGGCCAGGTGCCATGGCGCCCACCTGCCCCTTGGTGGCAGCAGAACAATGGCCCTGGATTGGCCGGTTCACCCATTCCGAATGGTTACCTGAA
>gene=chr20_18609104-18609241; species=panTro
TGTCCTGTGCAGAGCCAGGTTCTTCCCCTGGGCTTCCCTTCCCTTGGCCAGGTGCCGTGGCGCCCACCTGCCCCTGGGTGGCAGCAGAGCAATGGCCCTGGATTGGCCGGTTCACCCATTCCGAATGGTTACCTGAA
>gene=chr20_18609104-18609241; species=papHam
TGTCCTGTGCAGAGCCAGGTTCTTCCCCTGGGCTTCTCTTCCCCTGGCCAGGTGCCATGGCGCCCACCCGCCCCTGGGTGGCAGCAGAGCAATGGCCCTGGATTGGCTGGTTCACCCATTCTGAATGGTTACCTGAA
>gene=chr20_18609104-18609241; species=ponAbe
TGTCCTGTGCAGAGCCAGGTTCTTCCCCTGGGCTTCCCTTCCCTTGGCCAGGTGCCATGGCGCCCACCTGCCCCTGGGTGGCAGCAGAGCAATGGCCCTGGATTGGCCGGTTCACCCATTCCGAATGGTTACCTGAA
>gene=chr20_18609104-18609241; species=rheMac
TGTCCTGTGCAGAGCCAGGTT-TTCCCCTGGGCTTCTCTTCCCCTGGCCAGGTGCCATGGCGCCCACCCGCCCCTGGGTGGCAGCAGAGCAATGGCCCTGGATTGGCTGGTTCACCCATTCTGAATGGTTACCTGAA
>gene=chr20_18612956-18613125; species=hg19
TACATGGACCAGTTTCCTGGCCCCCAGAAGCCTCAGACCCTGAACATTGCACTGCGCTCTGCCCCTAGCTCTCCAGTAGGTGGCGGTGGGTAGGCGCAGAAGCGGCCTGTGTTAGGTTGGTGCTGGCCTGTGCCTGGGGCCTCTCTCTGCCTTTTCTTCTGAATTAGAA
>gene=chr20_18612956-18613125; species=bosTau
-------------------------------------------------------------------------------------------------------------------------------------------------------------------------
>gene=chr20_18612956-18613125; species=calJac
TACATGGACCAGTTTCCTGACCCCCAGAAGCCTCAGACCCTGCACGTTGCATTGCGCTCTGCCCTCAGCTGTCCAGTAGGTGGCGGCGGATAGGCGCAGAAGGGGCCCGTCTTAGGTTGGTGCTGGCCGGTGCCTGGGGCCTCTCTCTGCCTTTTCTT---AATTAGAA
>gene=chr20_18612956-18613125; species=canFam
T-T-TTTACTAGTTAACTGGCACT--GGAGTCTCAGACACTGCACAGTGTACAGATCTGTGCCTCTTGCTCTCCAGTAGGTGGCGACAAGTAGGCATGGA--GGGCCCTGGCGATGTGGGGGCCAGCCTTTGCCTGTGATCTGTCTCTGCCTTTCCTTCTCAGGAGGAA
>gene=chr20_18612956-18613125; species=equCab
TATATGTACTAGTTAATTGACACA--GAAGTCTCACACCCTAGAGATTACTCAGATCTCTGCCTCCAGCTCTCCAGGAGGTGGCGACTA--------------------TGTGATGTGGGTGCTGGCCTTTACCTGTGGTCTGTCTCTGCCTTTCCGTCTCAATAAGAA
>gene=chr20_18612956-18613125; species=gorGor
TACATGGACCAGTTTCCTGACCCCCAGAAGCTTCAGACCCTGGACATTGCACTGCGCTCTGCCCCTAGCTCTCCAGTAGGTGGCGGCGGGTAGGCGCGGAAGCGGCCTGTGTTAGGTTGGTGCTGGCCTGTGCCTGGGGCCTCTCTCTGCCTTTTCTTCTCAATTAGAA
>gene=chr20_18612956-18613125; species=panTro
TACATGTACCAGTTTCCTGACCCCCAGAAGCTTCAGACCCTGGACATTGCACTGCGCTCTGCCCCTAGCTCTCCAGTAGGTGGCGGCGGGTAGGCGCGGAAGCGGCCTGTGTTAGGTTGGTGCTGGCCTGTGCCTGGGGCCTCTCTCTGCCTTTTCTTCTGAATTAGAA
>gene=chr20_18612956-18613125; species=papHam
TACGTGGACCAGTTTCCTGATCCCCAAAAGCCTCAGACCTTGTGCATTGCACTGCGCTCTGCCCCCAGCTCTCCAGTAGGTGGCGGCGGGTAGGCGCAGAAGGGTCCTGTGTTAGGTTGGTGCTGGCCTGTGCCTGGGGCCTCTCTCTGCCTTTTCTTCTCAATTAGAA
>gene=chr20_18612956-18613125; species=ponAbe
TACATGGACCAGTTTCCTAACCCCCAGAAACTTCAGACCCTGGACATTACACTGTGCTCTGCCCCTAGCTCTCCAGTAGGTGGCGGCGGGTAGGCGCGGAAGCGGCCTGCGTTAGGTCGGTGCTGGCCTGTGCCTGGGGCCTCTCTCTGCCTTTTCTTCTCAATTAGAA
>gene=chr20_18612956-18613125; species=rheMac
TACATGGACCAGTTTCCTGATCCCCAAAAGCCTCAGACCTTGTGCATTGCACTGCGCTCTGCCCCCAGCTCTCCAGTAGGTGGCGGCGGGTAGGCGCGGAAGGGTCCTGTGTTAGGTTGGTGCTGGCCTGTGCCTGGGGCCTCTCTCTGCCTTTTCTTCTCAATTAGAA
>gene=chr20_19186679-19186814; species=hg19
TTAAGCTGAACCAGTCAAGGGCAGGTAGGAAACACATCTCAGGCACACAGAAATCCCCCAGCAGGAGAATTACCGCTGCCACCAGGGGGCGCACCGCCACAGCGATCCTAGGAAGAGCATCTGGACCCAATCATT
>gene=chr20_19186679-19186814; species=bosTau
-GAAGCTCAACCAGTTCATGACCT---GGCTACAA--------------------CCCCGGGAGCATGTCTGCCTCTGCCACCAGGGGGCGCGGCGCCACAGTTTTTCCAGGCCAGCCGTGTGGACT--GTCAGC
>gene=chr20_19186679-19186814; species=calJac
TTAAGTTGAACCAGTCAAGGGCAAGTAGGGAACACTTCTCAGGCACGCAGAAATCCCCTAGGAGGAAATTTACCGCTGCCACCAGGGGGCGCACCGCCACAGCGATCCCAGGAAGAGCATCTGGACCCAATCATT
>gene=chr20_19186679-19186814; species=canFam
TTAAGTTGAACCAGTCAAGGGCAGATCCGGTACTTCTTTCAGGCGGTCAGAAATCCCCC----CAATGTCTACCACTGCCACCAGGGGGCACGCTGCCACCGCTTTTCAAGGTCAGC-TTGCGGACT--GTCCCC
>gene=chr20_19186679-19186814; species=equCab
TTAAGTTGAACCAGTCAAGGGCAGGTAGGGTACTTCTCCCAGGCAGACAGAAATCCCCCAGGAAGATGTCTACCGCTGCCACCAGGGGGCGCATCACCACAGCTTTTCCAGGTCAGCGGTGTGCACT--GCAACC
>gene=chr20_19186679-19186814; species=gorGor
TTAAGCTGAACCAGTCAAGGGCAGGTAGGAAACACCTCTCAGGCACACAGAAATCCCCCAGCAGGAGAATTACCGCTGCCACCAGGGGGCGCACCG---------------------------------------
>gene=chr20_19186679-19186814; species=panTro
TTAAGCTGAACCAGTCAAGGGCAGGTAGGAAACACCTCTCAGGCACACAGAAATCCCCCAGCAGGAGAATTACCGCTGCCACCAGGGGGCGCACCGCCACAGCGATCCTAGGAAGAGCATCTGGACCCAATCATT
>gene=chr20_19186679-19186814; species=papHam
TTAAGCTGAACCAGTCAAGGGCAGGTAGGAAACACCTCTCAGGCACACAGAAATCCCCCAGGAGGAGATTTACCGCCGCCACCAGGGGGCGCACCGCCACAGCGATCCCAGGAAGAGCTTCTGGACCCAGTCATT
>gene=chr20_19186679-19186814; species=ponAbe
TTAAGCTGAACCAGTCAAGGGCAGGTAGGAAACACCTCTCAGGCACACagaaatcc-----CAGGAGATTTACCGCTGCCACCAGGGGGCGCACCGCCACAGCGATCCTAGGAAGAGCATCTGGACCCAATCATT
>gene=chr20_19186679-19186814; species=rheMac
TTAAGCTGAACCAGTCAAGGGCAGGTAGGAAACACCTCTCAGGCACACAGAAATCCCCCAGGAGGAGATTTACCGCTGCCACCAGGGGGCGCACCGCCACAGCGATCCCAGGAAGAGCGTCTGGACCCAGTCATT
>gene=chr20_19564553-19564692; species=hg19
ATCCTCAGTTAGGGCTTCTCCTGCAGACTATTGTGGGTCACTCAATGGAGGCCAGTGACCTACATCAGGGCCACACCGCCCCTCTCTGGCTGAGCAAGGAAGTGCAGCTGTAGGTGCCACTGGGAAGAGAAGGATGTCA
>gene=chr20_19564553-19564692; species=bosTau
ATGTTC-AGCAGGGCTCC-GCAGCAACTTC-AGATGGTCAGT-----GGAGCCAGGGGCCTTCACCGAGGCCGTGCTGCCCCTCAATGGCTGAGCGGGGAAGTGCAACTGT-GGTGCTGCT-GGAAGAGG---------
>gene=chr20_19564553-19564692; species=calJac
ATCCTCAATTAGGGCTCCTCCTGCAGTCAGCTGTGGGTCAGTCAATGGAGGCCAGTGACCTACACCAGGGCCACACTGACCCTCTATGGCTGAGCAAGGAAGTGCAGCTGTTGGTGCCGCTGGAAAGAGGAAGATGTCA
>gene=chr20_19564553-19564692; species=canFam
GTGCTCGAGTAAGGCTCCTATTGTAGTCTGTTGCCGGTCAGT-----GGAGCCAGGGGCCTACGCCAAAGCCCTGCTGCCCCTCCATGGCTGAGCAAGGAAGTGCAGCGGCCTGCGCCACTGGGAAGAGGTCTGTGTCA
>gene=chr20_19564553-19564692; species=equCab
AGGCTCAGTTAGGGCTCCTGCGGCAGCTCCTGACTGAGCAGT--------------GGCCTACGCCGAGGCCATGCTGCCCCTCCATGGCTGAGCAAGGAAGTGCAGCTGCTGGTGCCCCGGGGAAGATGAAGATCTCC
>gene=chr20_19564553-19564692; species=gorGor
ATCCTCAATTAGGGCTTCTCCTGCAGACTATTGTGGGTCACTCAATGGAGGCCAGTGACCTACATCAGGGCCACACCGCCCCTCTCTGGCTGAGCAAGGAAGTGCAGCTGTTGGTGCCACTGGGAAGAGAAGGATGTCA
>gene=chr20_19564553-19564692; species=panTro
ATCCTCAATTAGGGCTTCTCCTGCAGACTATTGTGGGTCACTCAATGGAGGCCAGTGACCTACATCAGGGCCACACCGCCCCTCTCTGGCTGAGCAAGGAAGTGCAGCTGTTGGTGCCACTGGGAAGAGAAGGATGTCA
>gene=chr20_19564553-19564692; species=papHam
ATCCTCAATTAGGACTCCTCCTGCAGACTATTCTGAGTCAGTCAATGGAGGCCAGTGACCTACACCAGGGCCACACTGCCCCTCTCTGGCTGAGCAAGGAAGTGCAGCTGTTGGTGCCACT-GGAAGAGGAGGATGTCA
>gene=chr20_19564553-19564692; species=ponAbe
ATCCTCAATTAGGGCTTCTCCTGCAGACTATTGTGGGTCACTCAATGGAGGCCAGTGACCTACATCAGGGCCACACCGCCCCTCTCTGGCTGAGCAAGGAAGTGCAGCTGTTGGTGCCACTGGGAAGAGGAGGATGTCA
>gene=chr20_19564553-19564692; species=rheMac
ATCCTCAATTAGGACTCCTCCTGCAGACTATTCTGAGTCAGTCAATGGAGGCCAGTGACCTACACCAGGGCCACACTGCCCCTCTCTGGCTGAGCAAGGAAGTGCAGCTGTTGGTGCCACT-GGAAGAGGAGGATGTCA
>gene=chr20_19643142-19643281; species=hg19
GAAAATGGACTTGAACTGACTTCATTTCAACTTCACTACCTTGGCAGGCTGGACATGGAGGGAGGACTGGAACGTGAGCACCACTTAGTGGTCATTTGCAGGAACTGCGGGTGCAACTTGTTCTAGTCTAGAAAGAAAT
>gene=chr20_19643142-19643281; species=bosTau
G-AAGGGGAA-TGGTCCTCCTTCATCACAACATCCCCTCTAGGGCCGCGGGGCCAGG--CGCGGGGCTGGACCGTGAGCGCCACCTAGTGGGAGCCGGCCGGAACTGGGGGCGC-GTTTC--TCATCTCAGGG--GAGT
>gene=chr20_19643142-19643281; species=calJac
GAAAATGGACTTGAACTGACTTCATTTCAACTTCACTACCCTGG-----------------------------------------------------------------------------------------------
>gene=chr20_19643142-19643281; species=canFam
G--CCTGGACGTGATTTGACTTGGTGCCGGCCCTGCAGCCTGGGCGGAGCGCTCGGGC---GGAGGGCAGGACGTGAGCACCACCTAGTGGTGACCGCGTGCAAGTGGGGGCGCGAGTGC--TGGTTGGAGACAGAGAT
>gene=chr20_19643142-19643281; species=equCab
GAAAATAAACTTGAACTGACTTCATTTCAACCTCACGGCCTTGGCCAAAC--ACGACT---AAGGGCCGGGACATGAGCACCACCTAGTGGTGACCTGGTGGAACTGGGAGAGCAGTGTC--TGGTTTCAAAAAGTAAT
>gene=chr20_19643142-19643281; species=gorGor
GAAAATGGACTTGAACTGACTTCATTTCAACTTCACTACCTTGGCAGGCTGGACATGGAGGGAGGACTGGAACGTGAGCACCACTTAGTGGTCATTTGCAGGAACTGCGGGTGCAACTTG---TAGTCTAGAAAGAAAT
>gene=chr20_19643142-19643281; species=panTro
GAAAATGGACTTGAACTGACTTCATTTCAACTTCAGTACCTTGGCAGGCTGGACATGGAGGGAGGACTGGAACGTGAGCGCCACTTAGTGGTCATTTGCAGGAACTGCGGGTGCAACTTGTTCTGCTCTAGAAAGAAAT
>gene=chr20_19643142-19643281; species=papHam
GAAAATGGACTTGAACTGACTTCATTTCAACTTCACTACCTTGGCAGGCTGGACATGGAAGGAGAACTGGAACGTGAGCACCACCTAGTGGTCATTGGGGGGAACTGTGGGTGCAACTTC---TGGTCTAGAAAGAAAT
>gene=chr20_19643142-19643281; species=ponAbe
GAAAATGGACTTGAACTGACTTCATTTCAACTTCACTTCTTTGGCAGGCTGGACATGGAGGGCGGACTGGAACGTGAGCACCACTTAGTGGTCATTTCCTGGAACTGCGGGTGCAACTTGTTCTAGTCTAGAAAGAAAT
>gene=chr20_19643142-19643281; species=rheMac
GAAAATGGACTTGAACTGACTTCATTTCAACTTCACTACCTTGGCAGGCTGGACATGGAAGGAGGACTGGAACGTGAGCACCACCTAGTGGTCATTGGGGGGAACTGTGGGTGCAACTTC---TGGTCTAGAAAGAAAT
>gene=chr20_20574363-20574539; species=hg19
GTTTCTGGGCTATGAGCAGGAGCAAATAAGAGCTGAGCCAACACTGGCAGCATCTTCCTAAAGATAAAGAACATCGCCATCTGGTGGGATGCAATATAGCCACAGCACCATTGCTTCCAAATTAGAGCGTCCCCACTGGTCCTCAACACAGCAGACGGACGGAGAGCCTGCCACCA
>gene=chr20_20574363-20574539; species=bosTau
GTTTCTGGGCTCTGAGCAGAAACAAATAAGGACTGGGCCAACGCTGGCAGCATCTTTTTCAGGATACAGAATATCGCCATCTGGTGGGATGAAGCCCAGCCTT--GACTACAGCTTCCAAACACGAGTGTCCCCACCGGTCCTCAG-ACAACAGACGGATAAAGAGCCTA-CAGGG
>gene=chr20_20574363-20574539; species=calJac
ATTTCTGGCCTATGAGCAGGAGCAAATAAGAGCTGAGCCAACACTGGCAGCATCTTTCTAAAGATAAAGAACATCGCCATCTGGTGGGATACAATATAGCCACAGCACCATTGCTTCCAAATTAGAGTGTCCCCACTGGTACTCAACACAGCAGACAGACGAAGAGCCTGCCACCA
>gene=chr20_20574363-20574539; species=canFam
GTTTCTGGGCTAGGAGCAGAAACAAATAAGAGGAAGGCCAACACTGGCAGCATCTTTTTAAAGATAAAGAACATTGCCATCTGGTGGGATACAGAACAGTCACAGCACCATAGCTTCCAAATTCAAGAGTCCCCACTGGTCCTCAACACAACAGACAGATGAAGAGCCTGCCATCA
>gene=chr20_20574363-20574539; species=equCab
GTTTCTGGGCTATGAGCAGAAACAAATAAGAGCTGAGCCAACACTGGCAGCATCTTTTTAAAGATAAAGAACATTGCCATCTGGCGGGATGCAATACAGCCACAGCATCATGGCTTCTAAATTCGAGTGTCCCCACTGGCCCTCAACACAACAGACGGACGAAGAGCCTGCCACCA
>gene=chr20_20574363-20574539; species=gorGor
GTTTCTGGGCTATGAGCAGGAGCAAATAAGAGCTGAGCCAACACTGGCAGCATCTTCCTAAAGATAAAGAACATCGCCATCTGGTGGGATGCAACATAGCCACAGCACCATTGCTTCCAAATTAGAGCGTCCCCACTGGTCCTCAACACAGCAGACGGACGAAGAGCCTGCCACCA
>gene=chr20_20574363-20574539; species=panTro
GTTTCTGGGCTATGAGCAGGAGCAAATAAGAGCTGAGCCAACACTGGCAGCATCTTCCTAAAGATAAAGAACATCGCCATCTGGTGGGATGCAATATAGCCACAGCACCATTGCTTCCAAATCAGAGCGTCCCCACTGGTCCTCAACACAGCAGACGGACGGAGAGCCAGCCACCA
>gene=chr20_20574363-20574539; species=papHam
GTTTCTGGGCTATGAGCAGGAGCAAATAAGGGCTGAGCCAACACTGGCAGCATCTGCCTAAAGATAAAGAACATCGCCATCTGGTGGGATGAAATATAGCCACAGCACTATTGCTTCCAAATTAGAGTGTCCCCACTGGTCCTCAACGCAGCAGACGGATGAAGAGCCTGCCACCA
>gene=chr20_20574363-20574539; species=ponAbe
GTTTCTGGGCTATAAGCAGGAGCAAATAAGAGCTGAGCCAACACTGGCAGCATCTTCCTAAAGATAAAGAACATCGCCATCTGGTGGGATGCAATATAGCCACAGCACCATTGCTTCCAAATTAGAGTGTCCCCACTGGTCCTCAACACAGCAGACGGACGAAGAGCCTGCCACCA
>gene=chr20_20574363-20574539; species=rheMac
GTTTCTGGGCTATGAGCAGGAGCAAATAAGGGCTGAGCCAACACTGGCAGCATCTGCCTAAAGATAAAGAACATCGCCATCTGGTGGGATGAAATATAGCCACAGCACCATTGCTTCCAAATTAGAGTGTCCCCACTGGTCCTCAACGCATCAGACGGATGAAGAGCCTGCCACCA
>gene=chr20_21029555-21029725; species=hg19
AGAAGAGCTCAAGAGTTCCAGGTTAGGGATACCCTGTGAGCTTCCCGGAGGGCGGGCCCATCAGAGCCCATCAGAGCGCCCACTAGAGGGCAGAAGTGAGCAGAGGGGAATGAGGCTGGCACAAAAGGCACTGGGAGGGTGGAGGGAGAATGGATGCTGGTACAGTGGCC
>gene=chr20_21029555-21029725; species=bosTau
AGATAATCT--GGGACACAGGGTCAGAACCACC-TGTGAGCATCCTTAAGGCTAACTCCAG-GGCGCCAGGCGGAGCGGCCTCTAGAGGGCGGGGGTGAGCAGGGGGACAGGAAGTGCG-----------CACCCCGGGAGCCAG-GGGTGGGATGTGGACACAGCCGCC
>gene=chr20_21029555-21029725; species=calJac
AGAAGAGCTC-GGAGTTTCGGGTTAGGGATACCCTGTGAGCTTCCCAGAGGGC----------GAGCCCGTCAGAGCACCCACTAGAGGGCAGACGTGAGCAGACGGGAATGAGGAGGGCACAAAAGGCACTGGGAGGGTGGAGGGGGAATGGATGCTGCTGTCCCAGCC
>gene=chr20_21029555-21029725; species=canFam
AGAAGAGCG--GGAGGGCCTGGTCACCGACACCCTGGGGCCTTCTTGGAGGGAAACCTCAGTGATGGGCACCAGAGCGCCCTCTAGGGAACGACCGTGAGCAGAGGGGCAAGAAGCAAGGA--GAAAGC-TTCGCCTGGTGGGGG-TGAGCGGATGCCGGCTTAG-TGCC
>gene=chr20_21029555-21029725; species=equCab
AGAAGAGCC--GGAGTGCCAGATTACAGACACCATGTGGGCTTCCCAGAGAGCAACTACATGGACGCTCAGCAGAGTGCCTTCTAGAGGGCAGCAATGAGCAGAAGGGCAAAAAGAAGGTGCAAAGGGC-CTGGCGGGGCACGGA-AGAAGGGATGCTGGCAGACGGGCC
>gene=chr20_21029555-21029725; species=gorGor
AGAAGAGCTCAAGAGTTCCAGGTTAGGGATACCCTGTGAGCTTCCCGGAGGGCGGGCCCATCAGAGCCCATCAGAGCGCCCACTAGAGGGCAGAAGTGAGCAGAGGGGAATGAGGCGGGCACAAAAGGCACTGGGAGGGTGGAGGGAGAGTGGATGCTGGTGCAGTGGCC
>gene=chr20_21029555-21029725; species=panTro
AAAAGAGCTCAAGAGTTCTAGGTTAGTGATACCCTGTGAGCTTCCCGGAGGGCAGGCTCATCAGAGCCCATCAGAGCGCCCACTAGAGGGCAGAAGTGAGCAGAGGGGAATGAGGCGGGCACAAAAGGCACTGGGAGGGTGGAGGGAGAATGGATGCTGGTACAGTGGCC
>gene=chr20_21029555-21029725; species=papHam
AGAAGAGCTC-AGAGTTCCAGGTTAGGGATACCCTGTGAGCTTCCCGGAGGGCGGGCCCATCAGAGCCCATCAGAGCGCCCACTAGAGGGCAGAAGTGAACAGAGGGGAATGAGGCGGGCACAAAAGACACTGGGAGGGTGGAGGGAGAATGGATGCTGGTGCAGCCGCC
>gene=chr20_21029555-21029725; species=ponAbe
AGAAGAGCTC-AGAGTTCCAGGTTAGGGATACCCTGTAAGCTTCCCGGAGGGCCGGCCCATCTGAGCCCATCAGAGCGCCCACTAGAGGGCAGAAGTGAGCAGAGGGGAATGAGGCGGGCACAAAAGGCACTGGGAGGGTGGAGGGAGAATGGATGCTGGTGCAGTGGCC
>gene=chr20_21029555-21029725; species=rheMac
AGAAGAGCTC-AGAGTTCCAGGTTAGGGATACCCTGTGAGCTTTCCGGAAGGCGGGCCCATCAGAGCCCATCAGAGCGCCCACTAGAGGGCAGAAGTGAACAGAGGGGAATGAGGCGGGCACAAAAGACACTGGGAGGGTGGAGGGAGAATGGATGCTGGTGCAGCCGCC
>gene=chr20_21216405-21216565; species=hg19
CGCCACTGTACCCTGGCAGGGCCACCGTGGGTGGCATTCTGTGCCAGCCTTGCAGCCACCAGAGCGGCCAGTGGAGGGCGCCAGCCTGCAGCTGATGCTCTGATGGCGGTGGCATTTTCTGTCTTTGCCTGGTCACTGTGCCATTTTCCCCAGGATAACA
>gene=chr20_21216405-21216565; species=bosTau
GGCCGCCCCACCCTGGCAGGGCCGCTGTGGGTGGCTTTCAGGGCCAGCCTTGCGGCCCCGGAAGCGGCCGGTGGAGGGCGCCAGGCAGCAGCCG-TGCTCCAGTGGCCGT---CCTGGCTCTGCTTGCCTGGCCCTGGGGCCACTTCCCCTGGGATGATC
>gene=chr20_21216405-21216565; species=calJac
AGCCACTGTACCCTGGCAGGGCCACCGTGGGTGGCATTCTGTGCCAA-CTTGCAGCCACCGGAGCGACCAGTGGAGGGCGCCAGGCTGCAGTTGATGCTCTGGTGGCGGTGGCATCTTCTGAATTTGCCTGGTCACTGTG-CATATTCCCCGGGATAGCA
>gene=chr20_21216405-21216565; species=canFam
AGCTGCAGCACCCTGGCAGGGCCACTGTGGGTGGCATTCC-TGCCCACCCTGCAGCCG--GGAGCGGCCAGCGGAGGGCGCCAGGCTGCAGCTGATGCTGTGGTGACTGC---TCTCTCTCTTCCTGCTTGGTCACTGTGCCCTTTTCCCTGGGATAACA
>gene=chr20_21216405-21216565; species=equCab
AGCCAC-GCACCCTGGCAGGGCCGCCCTGGGTGGCATTCTATGCTAGCCCTGCAGCCGCAGGAGTGGCCAGCGGAGGGCGCCAGGCTGCAGCTGATGCTCTGCTGGCTGTGG-TCTCTTTCTTCTGGCCTCGTCACTGTGCCATTTTCCCTAGGATAATA
>gene=chr20_21216405-21216565; species=gorGor
AGCCACTGTACCCTGGCAGGGCCACCATGGGTGGCATTCTGTGCCAGCCTTGCAGCCACCAGAGCGGCCAGTGGAGGGCGCCAGCCTGCAGCTGATGCTCTGATGGCGGTGGCATTTTCTGTCTTTGCCTGGTCTCTGTGCCATTTTCCCCAGGATAACA
>gene=chr20_21216405-21216565; species=panTro
AGCCACTGTACCCTGGCAGGGCCACCATGGGTGGCATTCTGTGCCAGCCTTGCAGCCACCAGAGCGGCCAGTGGAGGGCGCCAGCCTGCAGCTGATGCTCTGATGGCGGTGGCATTTTCTGTCTTTGCCTGGTCACTGTGCCATTTTCCCCAGGATAACA
>gene=chr20_21216405-21216565; species=papHam
AGCCACAGTTCCCTGGCAGGGCCACCATGGGTGGCATTCTGTGCCAGCCTTGCAGCCACCAGAGCGGCCAGTGGAGGGCGCCAGCCTGCAGCTGATGCTCTGGTGGCGGTGGCATTTTCTGTCTTTGCCTGGTCGCTGTGCCGTTTTCCCCAGGATAACA
>gene=chr20_21216405-21216565; species=ponAbe
AGCCACTGTACTCTGGCAGGGCCACCATGGGTGGCATTCTGTGCCAGCCTTGCAGCCACCAGAGCGGCCAGTGGAGGGCGCCAGCCTGCAGCTGATGCTCTGATGGTGGTGGCATTTTCTGTCTTTGCCTGGTCACTGTGCCATTTTCCCCAGGATAACA
>gene=chr20_21216405-21216565; species=rheMac
AGCCACAGTTCCCTGGCAGGGCCACCATGGGTGGCATTCTGTGCCAGCCTTGCAGCCACCAGAGCGGCCAGTGGAGGGCGCCAGCCTGCAGCTGATGCTCTGGTGGCGATGGCATTTTCTGTCTTTGCCTGGTCGCTGTGCCGTTTTCCCCAGGATAACA
>gene=chr20_21485901-21486093; species=hg19
AGGGAATGCAGCCCTGGTGTAGAGGACACCTCGCGGAGACATCTCGAGTCCCGCAGGTGTCTGAGCTGCGCTGCGCGCCCCAGCCGGGAAGCCTTTTCTTATCCAACCGCGCCGCCCCGCGGAAAGCCTGGGTACTGCAGACGCCCTCACCGGCCCACCGACAGCTGGTTTTGAAGCGGGGGCTTAGAAAAG
>gene=chr20_21485901-21486093; species=bosTau
GCACGCCCCAACCCTGGCGTAAAGGACGCCTCACCCACCCAGCTCCTGT-CCGTGGGTGTCCAAGCTCCACTGCCACAGTCTCCGCCG--GCCTTTTCTTATCCAATCGCGCCACCCCGCGGACACCCTGGGCACTGCCGCCTCCCCGACTTGCCACCCACCGGCGGGTGTGGAAGGCGGGGGATCAGAAAG
>gene=chr20_21485901-21486093; species=calJac
GGGGAATGCAGCCCTGCTGTAGAGGACACCTCGCAGGGACATCTGGAATCCCGCAGGTGTCGGAGCTGCGCTCCACTGCTCAGCCGGGAAGCCTTTTCTTATCCAACCGCGCCGCCCCGCGGAAAGCCTGGCTACTGC--ACGCCCTCGCCAGCCCACCGCCAGCTGGTTTTGAAGCGGGGGCTTCGGAAAG
>gene=chr20_21485901-21486093; species=canFam
------------------------------------------------------------------------------------------------------------------------------------------------------------------------------------------------
>gene=chr20_21485901-21486093; species=equCab
AGACCCCTCAGCCCTGGTGTAAAACACACCTCACCGATACATGTCTTATCCTGCAGGTGTCCCAACGCCGCTCCA-------ACGGGGGAGTCTTTTCTTATCCAATCGCGCCACCACGCGGACAACTTGGGCACTGCAGAGTCCCTAATCTGACATCGATTCGCTggtggggaggggaggggTCAAAAAAG
>gene=chr20_21485901-21486093; species=gorGor
AGGGAATGCAGCCCTGGTGTAGAGGACACCTCGCGGAGA-ATCTCGAATCCCGCAGGTGTCTGAGCTGCGCTCCGCGCCCCGGCC-GGAAGCCTTTTCTTATCCAATCGCGCCGCCCCGCGGAAAGCCTGGGTACTGCAGACGCCCTCACCGGCCCACCGACAGCTGGTTTTGAAGCGAGGGCTTAGAAAAG
>gene=chr20_21485901-21486093; species=panTro
AGGGAATGCAGCCCTGGTGTAGAGGACACCTCGCGGAGACATCTCGAATCCCGCAGGTGTCTGAGCTGCGCTGCGCGCCCCAGCCGGGAAGCCTTTTCTTATCCAACCGCGCCGCCCCGCGGAAAGCCTGGGTACTGCAGACGCCCTCACCGGCCCACCCACAGCTGGTTTTGAAGCGGGGGCTTAGAAAAG
>gene=chr20_21485901-21486093; species=papHam
AGGGAATGCAGCCCTGGTGTAGAAGACACCTCGTGGAGATATCTCGAATCCCGCAGGTGCCTGAGCTGCGCTCCGCGCCCCAGCCGGGAAGCCTTTTCTTATCCAACCTCGCCGCCCCGCGGAAAGTCTGGGTACTGCAGACGCCCTCATCGGCCCACCGACAGCTGGTTTTGAAGCGGGGGCTTAGGAAAA
>gene=chr20_21485901-21486093; species=ponAbe
AGGGAATGCAACCCTGGAGTAGAGGACACCTCACGGAGACATCTCGAATCCCGCAGGTGTCTGAGCTGCGCTCCGCGCTCCAGCCGGGAAGCCTTTTCTTATCCAACCGCGCCGCCCCGCGGAAAGCCTGGGTACTGCAGACGCCCTCACCGGCCCACCGACAGCTGGTTTTGAAGCGGGGGCTTAGGAAAG
>gene=chr20_21485901-21486093; species=rheMac
AGGGAATGCAGCCCTGGTGTAGAAGACACCTCGTGGGGATATCTCGAATCCCGCAGGTGCCTGAGCTGCGCTCCGCGCCCCAGCCGGGAAGCCTTTTCTTATCCAACCTCGCCGCCCCGCGGAAAGTCTGGGTACTGCAGACGCCCTCATCGGCCCACCGACAGCTGGTTTTGAAGCGGGGGCTTAGGAAAA
>gene=chr20_21487010-21487192; species=hg19
ATGCGCAGCTGCCTCCGGCGGCTCCCGGGCTCTGCCCGGACCCGCGCGCAGAGACGCTCGGGAACGCTGGGCTCGGGCGCCTCCTGGCGGCGGCAGCACGCGGCACACGCTCGGTTCTCCGGCCCGAGGGGGCGCGTGGAGCGTACGCGGGATCCGCGCGCGGGCCTGGGCTGCTGGCCCAC
>gene=chr20_21487010-21487192; species=bosTau
GGGCGCGGCTGCCTCCGGC---------GCTCTCCCGGGGCG--TGGG--------CGAGGGGCCGAGGGGCTGGAGCGCCTCCTggcggcg---gcgcgcggcccgcg-cggTGCCCCCTACCCCGGCCCGT-------GCGTCTCCGGGTTCCCTGCGC-GTGGTGGCCGGCGGGCCTGC
>gene=chr20_21487010-21487192; species=calJac
CTGCGCAGCTGCCTTC---------TGGGCTCGGCCCGGCCCGGCGCG--GAGACGCTCGGTAACGCGGGGCTCGGGCGCCTCCTGGCGGCGGTAGCGCGCGGCACACACTCGGTTCTCGGGCCAGTGGCGGGGCGTGGGGCGGACGCGGGATCCGCGCGCGGGCCAGGGCTGCGGGCCCGC
>gene=chr20_21487010-21487192; species=canFam
--------------------------------------------------------------------------------------------------------------------------------------------GCGGGCGTGAGTTCCGCGTCCGGAGGTGGCCTTAGGGCCTGC
>gene=chr20_21487010-21487192; species=equCab
GGAGCAGGTCTCCTCCGGC---------GCTCTTCCGGGACT---AGG------CAAGCGGGAGCGCGGTGCGGGGGCGCCTCCTGGCGGCCGCGGCGTGCGGGCCTCG-CAGTCTCTCCCACTCCGGGCAGT-------GCGGGACTCCGCTTCTGGCGCTGGGGCGGCCCTCTGGTCTGC
>gene=chr20_21487010-21487192; species=gorGor
--------------------------------------------------------------------------------------------------------------------------------------------------------------------------------------
>gene=chr20_21487010-21487192; species=panTro
ATGCGCAGCTGCCTCCGGCGGCTCCCGGGCTCTGCCCGGACCCGCGCGCAGAGACGCTCGGGAACGCTGGGCTTGGGCGCCTCCTGGCGGCGGCAGCACGCGGCACACGCTCGGTTCTCCGGCCCGAGGGGGCGCGTGGAGCGTACGCGGGATCCGCGCGAGGGCCTGGGCTGCTGGCCCAC
>gene=chr20_21487010-21487192; species=papHam
ATGCGCAGTTGCCTCCGGCGGCTCCCGAGCTCGGGCCAGACCCGCGCGCAGAGACGCTCGGGAACGCGGGGTTCGGGCGCCTCCTGGCGGCGGCAGCAAGAGGCACACGCGCTGTTCTCCCGCCCGAGGGGGCGCGTGGAGCCGACGCGGGATCCGCGCGCGGGCCTTGACTGCAGGCCCGC
>gene=chr20_21487010-21487192; species=ponAbe
ATGCGCAGCTGCCTCCGGCGGCTCCCGGACTCTGCCCGGACCCGCGCGCAGAGACGCTCGGGAACGCTTGGCTCGGGCGCCTCCTGGCGGCGGCAGCACGCGGCACACGCTCGGTTCTCCTGCCCGAGGGGGCGCGTGGAGCGTAGGCGGGATCCGCTCGCGGGCCTGGGCTGCTGGCCCAC
>gene=chr20_21487010-21487192; species=rheMac
ATGCGCAGTTGCCTCCGGCGGCTCCCGAGCTCGGCCCAGACCCGCGCGCAGAGACGCTCGGGAACGCGGGGCTCGGGCGCCTCCTGGCGGCGGCAGCAAGAGGCACACGCGCTGTTCTCCCGCCCGAGGGGGCGCGTGGAGCCGACGCGGGATCCGCGCGCGGGCCTTGACTGCAGGCCCGC
>gene=chr20_21596296-21596453; species=hg19
CAGCACAGAAGCTGGATTCAGAAGCACACAGGTCTGGGGATGCAGGCTTCGGCCAGCCTGATGCAAGGAAAGACTGCCATCTCGTGGTCAGCTCAATCCTGGCACCTTGGTGAGGGACCAGGCTGCAGAAAACCAGGCTTGGGGAGGAAACGGTGCT
>gene=chr20_21596296-21596453; species=bosTau
CAACACAGACGCTGGATTCAGACA-CCACCAGACTGGG-TTGCCGCCTTTCGTGGGCCTGACGTGGGGAAAGCCTGCCATCTGGTGGTCAGTGGGATACTGGCACCTTGATTCTGT----------------CCATGGGTTGTAAAGGGAGGCT---
>gene=chr20_21596296-21596453; species=calJac
CAGCACAGAAGCTGGATTCAGAAGCACACAGGTCTGGGGAAGCAGGCTTTGGCTGGCCTGATGCAAGGAAAGACTGCCACCTCGTGGTCGGCTGGATCCTGGCACCTCTGTGAGGGTCCAGGCTGCGGAAAACCGGGCTTGGGGAGGAAAATGTGTT
>gene=chr20_21596296-21596453; species=canFam
CAGCACAGAAGCTGGATTCAGCG--GCACACGACTGGG-CTGCAGGCTCCCGGCGTGCTGACGCAGGGAAAGACTGCCATCTGGTGG-CAGCTTGGCGCTGGCGCCTCGGACCCAG--GAGGCTGCGGAGGCCCGGGACGCG-------GAGCT---
>gene=chr20_21596296-21596453; species=equCab
CAACACAGAAGCCGGATTCGGAA--GCCCGCGTCCGGG-ATGCAGGACTCCGCGGGCCTGGTGCGGGGAAACACTGCCATCTCGTGGCCGGCTGGGTCCTAGCGCCTCGTTCACGC-CCAGGCTGCAGAGGGCCAGGACTCGGGAAATAAAGCT---
>gene=chr20_21596296-21596453; species=gorGor
CAGCACAGAAGCTGGATTCAGAAGCACACAGGTCTGGGGATGCAGGCTTCGGCCAGCCTGATGCAAGGAAAGACTGCCATCTCGTGGTCAGCTCAATCCTGGCACCTTGGTGAGGGTCCAGGCTGCAGAAAACCAGGCTTGGGGAGGAAATGGTGCT
>gene=chr20_21596296-21596453; species=panTro
CAGCACAGAAGCTGGATTCAGAAGCACACAGGTCTGGGGATGCAGGCTTCGGCCAGCCTGATGCAAGGAAAGACTGCCATCTCGTGGTCAGCTCAATCCTGGCACCTTGGTGAGGGTCCAGGCTGCAGAAAACCAGGCTTGGGGAGGAAATGGTGCT
>gene=chr20_21596296-21596453; species=papHam
CAGCACAGAAGCTGGATTCAGAAGCACACAGGTCTGGGGATGCAGGCTTCGGCCACCCTGATGCGAGGAAAGACTGCCATCTCGTGGTCAGCTCGATCCTGGCACCTTGGTAAGGGTCCAGGCTGCAGAAAACCGGGCTTGGGGAGGAAATGGTGCT
>gene=chr20_21596296-21596453; species=ponAbe
CAGCACAGAAGCTGGATTCAGAAGCACACAGGTCTGCGAATGCAGGCTTCGGCCAGCCTGATGCAAGGAAAGACTGCCATCTCGTGGTCAGCTTAATCCTGGCACCTTGGTGAGGG-CCAGGCTGCAGAAAACCAGGCTTGGGGAGGAAATGGTGCT
>gene=chr20_21596296-21596453; species=rheMac
CAGCACAGAAGCTGGATTCAGAAGCACACAGGTCTGGGGATGCAGGCTTCGGCCACCCTGATGCGAGGAAAGACTGCCATCTCGTGGTCAGCTCGATCCTGGCACCTTGGTGAGGGTCCAGGCTGCAGAAAACCGGGCTTGGGGAGGAAATGGTGCT
>gene=chr20_21621334-21621471; species=hg19
CGGAAGCACTTATCCTCAGACATGTGGCTCATTCTTGTTTCCTCCAGGAGCCAATAGGTGGTAGCAACGGGCCAGCAAAGAAGCACCTGCTAAGGTGGGTGGTTCAGCCTAGCTGTCAAGGCGATAGAAGCAGCTAT
>gene=chr20_21621334-21621471; species=bosTau
CAGAAGCAC--ACGCTCAGCTACGTGGCTCACACTCATTCCCTTCGGAAACCAGCAGGTGGCGGCAGTGGGCAGACAAAGCCGCGCAAGCTGAGGCGGGCGGTTCT-TACCCTCA-------------------TCC
>gene=chr20_21621334-21621471; species=calJac
CGGAAGCAC-TATCTTCAGACATGCAGCTCATTCTTGTTTCCTCCAGGAGCCAATAGGTGGCAGTAATGGGCCAGC-AAGAAGCACCTGCTAAGGTGGGTGGTTCAGCCTAGTTGTCAAGGCAATAGAAACAGCTAT
>gene=chr20_21621334-21621471; species=canFam
-----------------------------------------------------------------------------------------------------------------------------------------
>gene=chr20_21621334-21621471; species=equCab
TGGAAGCACAGAGCCTCAGACGTAC-GCTCATTCTCATTTCCTCCAGGAGCCGATAGGTGGTGGTAACAGGCAGGCAGAGAGGCATGTGCTGACACCAGTGGTTCGATCTGGTTTTGCATATAACAGAAGTGGCTAC
>gene=chr20_21621334-21621471; species=gorGor
CGGAGGCACTTATCCTCAGACATGTTGCTCATTCTTGTTTCCTCCAGGAGCCAATAGGTGGTAGCAACGGGCCAGCAAAGAAGCACCTGCTAAGGTGGGTGGTTCAGCCTGGCTGTCAAGGCGATAGAAGCAGCTAT
>gene=chr20_21621334-21621471; species=panTro
CGGAAGCACTTATCCTCAGACATGTGGCTCATTCTTGTTTCCTCCAGGAGCCAATAGGTGGTAGCAACGGGCCAGCAAAGAAGCACCTGCTAAGGTGGGTGGTTCAGCCTAGCTGTCAAGGCAATAGAAGCAGCTAT
>gene=chr20_21621334-21621471; species=papHam
CGGAAGCACTTATCCTCAGACATGTGGCTCATT-TTGTTTCCTCCAGGAGCCAATAGATGGTAGTAACGGGCCAGCAAAGAAGCACCTGCTAAAGTGGGTGGTTCAGCCTAGCTGTCAAGGCAATAGAAGCAGCTAG
>gene=chr20_21621334-21621471; species=ponAbe
CGGAAGCACTTATCCTCAGACATGTGGCTCATTCTTGTTTCCTCCAGGAGCCAATAGGTGGTAGCAATGGGTCAGTAAAGAAGCACCTGCTAAGGTGGGTGGTTCAGCCTAGCTGTCAAGGCGATAGAAGCAGCTAT
>gene=chr20_21621334-21621471; species=rheMac
CGGAAGCACTTATCCTCAGACATGTGGCTCATTCTTGTTTCCTCCAGGAGCCAATAGATGGTAGTAACGGGCCAGCAAAGAAGCACCTGCTAAAGTGGGTGGTTCAGCCTAGCTGTCAAGGCGATAGAAGCAGCTAG
>gene=chr20_21665434-21665592; species=hg19
ACAGGCTTAGTCAAATTCCCCAATTGCCTTCTTTGCCTCTCCTCCCATCAGCCGCCTCCTAGTGGAGGTAGTGGTGAGCACTCAGAGCATCCCAGTGGGGCTCTAGAGGGGGCTACAGGAGTCGTTCAGGGACTGGGTAGCCTGCTGGTCAGAAATCC
>gene=chr20_21665434-21665592; species=bosTau
CCAGGCTTTGCCAAATTTCCTAATTGTCTTCATTACCTCCCCTCCTACCAGCCACTGCCT------------GATGAGCAGTCAACACTTGGCGGTGGGGAGTGAG-GGATG-GGCGGGAGACCTTCAGTACTTGGAGAGCCCACTGCCCAGAAATCA
>gene=chr20_21665434-21665592; species=calJac
ACAGGTGTAGTCAAATTCCCCAATTGCCTTCATTGTCTCTCCTCCTACCAGTTGCCTCCTGGTGGGGGCACCAGTGAGCACTCAAAGCATCACCGTGGGGCTTTAGAGAGGG-TACAGGAGTCGTTCAGGGGTTGGGTAGCCTGCTGGCCAGAAAGCT
>gene=chr20_21665434-21665592; species=canFam
CCAGGTTTAGCCAAATTTCC-AATTGCCTCCATCACCTGGCTTCCCTCCAGCCACCTCCTGTTGGGTGCACTGGTGAGCAGTCAATACATCTCGATGAGAAGAGGGGGGGTG-TGCAGGAGACACTCAGGATATGGATGGCCTACTGGCCAGAAATCA
>gene=chr20_21665434-21665592; species=equCab
CCAGGCTTAGGTAAATTTCC-AGTTGCCTTCATCACCTCCTCTCCTACCAGCCCCCTCCTGGTGGGGGCGTTGGTGAGCAGTCAATACATCCCAGTGGGCAGCCAGGGGGTG-TGCAGGAGACATTCAGGATCTAGATAGCCCACTGGCCAGGAATCA
>gene=chr20_21665434-21665592; species=gorGor
ACAGGCTTAGTCAAATTCCCCAATTGCCTTCTTTGCCTCTCCTCCCATCAGCCGCCTCCTGGTAGAGGCAGTGGTGAGCACTCAGAGCATCCCGGTGGGACTCTAGAGGGGGCTACAGGAGTCATTCAGGGACTGGGTAGCCCGCTGGTCAGAAATCC
>gene=chr20_21665434-21665592; species=panTro
AGAGGCTTAGTCAAATTCCCCAATTGCCTTCTTTGCCTCTCCTCCCATCAGCCGCCTCCTGGTGGAGGCAGTGGTGAGCACTCAGAGCATCCCAGTGGGGCTCTAGAGGGGGCTACAGGAGTCGTTCAGGGACTGGGTAGCCCGCTGGTCAGAAATCC
>gene=chr20_21665434-21665592; species=papHam
ACAGGCTTAGTCAAATTCCCCAACTGCCTTCGTTGTCTCTCCTCCCATCAGCCGCCTCCTGGTGGAGGCATTGGTGAGCACTCAAA-CATCCCACTGGGGCTCTAGAGGGGGCTACAGGAGTCCTTCAGGGACTGGGTAGCCTGCTGGTCAGAAATCC
>gene=chr20_21665434-21665592; species=ponAbe
ACAGGCTTAGTCAAATTCCCCAATTGCCTTCGTTGCCTCTCCTCCCATCAGCCGCCTCCTGGTGGAGGCACTGGTGAGCACTCAGAGCATCCCAGTGGGGCTCTAGAGGGGGCTACAGGAGTCGTTCAGGGACTGGGTAGCCTGCTGGTCAGAAATCC
>gene=chr20_21665434-21665592; species=rheMac
ACAGGCTTAGTCAAATTCCCCAATTGCCTTCGTTGCCTCTCCTCCCATCAGCCGCCTCCTGGTGGAGGCACTGGTGAGCACTCAAAGCATCCCACTGGGGCTCTAGAGGGGGCTACAGGAGTCCTTCAGGGACTGGGTAACCTGCTGGTCAGAAATCC
>gene=chr20_21748369-21748526; species=hg19
TAATGGGTGTCCCTCGGAGAGGCCGCACCCGGGAGAAAGCGCTGACGCCTCCGACCCAGCTCCGCGCACAGCGGCGCCCCCTTCTGGCCCTCGTCCCGCCGGAGCTGCGCTTGCGTGAACAGCCCTCAAATGCGTGTTTGCCCTGCTGCACCTTTGT
>gene=chr20_21748369-21748526; species=bosTau
-------------------------------------------------------------------------------------------------------------------------------------------------------------
>gene=chr20_21748369-21748526; species=calJac
TAATGGGCATCCCAGGCAGAGACCGCACCTGGGAGGAAGCGCGGGCGCCTCCGACCCAGCTCCGCGCTCAGCAGCGCCCCCTTCTGGCCCGCGTCCCGCCGGAGCTGCGCTTGCCTGAATGGCCGTCAAAGGAGCGTTTGCCCTGCTGCACGTTTGT
>gene=chr20_21748369-21748526; species=canFam
----------------------------------------------------------------CACAGAGCAGCTCCTCCTTCTGGACCAC-----TCCAGAGCAGGTGCTGAATGAACAACCCT--------TGTGTCTCCTGT---TCATTTGT
>gene=chr20_21748369-21748526; species=equCab
AAATGGGTACCCCAGAGAGAGGCAGCTGCTAGGAGGAAGTTGGGATGC-TCTGATCCAGCTCCCCACAGAGCAGCACCTCCTTTTGGACCATAGCAGTCCAGAGCAGGTGCCGAATGAACAGCCCTTAAATAGATGTGTTCCCTGTTGCTTATTTGT
>gene=chr20_21748369-21748526; species=gorGor
TAATGGGTGTCCCTCGGAGAGGCCGCACCCGGGAGAAACCGCTGACGCCTCCGACCCAGCTCCGCGC-CAGCAGCGCCCCCTTCTGGCCCTCGTCCCGCCGGAGCTGCGCTTGCGTGAACAGCCCTCAAATGCGTGTTTGCCCTGCTGCACGTTTGT
>gene=chr20_21748369-21748526; species=panTro
TAATGGGTGTCCCTCGGAGAGGCCGCACCCGGGAGAAAGCGCTGACGCCTCCGACCCAGCTCCGCGCACAGCAGCGCCCCCTTCTGGCCCTCGTCCCGCCGGAGCTGCGCTTGCGTGAACAGCCCTCAAATGCGTGTTTGCCCTGCTGCACCTTTGT
>gene=chr20_21748369-21748526; species=papHam
TAATGGCTGTCCCACGGAGAGGCCGCACCCGGGAGAAAGCACTGGCGCCTCCCACCCAGCACTGCGCACAGCAGCGCCCCCTTCTGGCCCTCGTCCCCCCGGAGCTGCGCTTGCGTGAACGGCCCTCAAATGCGTGTTTGCCCTGCTGCAGCTTTGT
>gene=chr20_21748369-21748526; species=ponAbe
TAATAGGTGTCCCACGGAGAGGCCGCACCCGGGAGAAAGCGCTGACGCCTCCGACCCAGCTCCGCGAACAGCAGCGCCCCCTTCTGGCCCTCGTCCCACCGGAGCTGCGCTTGCGTGAACAGCCCTCAAATGCGTGTTTGCCCTGCTGCACCTTTGT
>gene=chr20_21748369-21748526; species=rheMac
TAATGGCTGTCCCACGGAGAGGCCGCACCCGGGAGAAAGCACTGGCGCCTCCGACCCAGCACTGCGCACAGCAGCGCCCCCTTCGGGCCCTCGTCCCGCCGGAGCTGCGCTTGCGTGAACGGCCCTCAAATGCGTGTTTGCCCTGCTGCAGCTTTGT
>gene=chr20_21789802-21789956; species=hg19
AATGCCGTGTTCCAAGGGGAAGCCGGCGGTGGGCAAAGGACTAGCAGAGGGTTCAGTCCGAAGCCGCCACCAGGGGGCGCGAGAGAGCAGCAAGCCGTAACAGCTCGCGTAAAAGGCGGGAGCTGGGGCTTCCTGggggttccctagaagcgga
>gene=chr20_21789802-21789956; species=bosTau
GATGTGGTGTCCCAAGGGGACTCCAGCAATGGGCAGAAGGAGGGCAGAGGGCTTGGTAAGAAGTGTTTATGGAGGGGCCTGGGTGGGGAGCAGG-AGGACCAGTATAGGTGAAGGGTGGGACCCATCCATTTTAGGGGGTTCCCTgg--gcttt
>gene=chr20_21789802-21789956; species=calJac
CATGCCGGGTTCCAAGGGGAGCCCGGCGGTGGGCAGAGGACCC-CAGAGGGTTCAGTCCGAAGTCCCCATCAGGGGGCGCGAGAGAGCAGCAAGTCGTCACGGGGCCGGGAAAGGGCGCGAGCTCGGCCTTCCTGGgggttccctggaagcgga
>gene=chr20_21789802-21789956; species=canFam
GACAT-GTGTCCCAAGGGCTGGCTGGCATTGGGCTGAAGGAGGACAAAGGGCTCAGCACAGAGTCTTCATG--GGGGCATGAACGAGC-------AGTAATGCTGTAGGTAAATATTGGGAGCCATGCCTCTTTGGACACTTcctagaagctta
>gene=chr20_21789802-21789956; species=equCab
GATGCAGCGCCCCAAGAAGAGGCCAGTGATGGGCAGAAGGAAGGCAGAGGGTTCAGTATGAAGTCTTCTTG--GGGGGGAGAGTGAGTAGCAAG-AGTAACAGTGTAGGCGAATGGTGGGGGCTGtgccttttttg--gattctcagaagcaga
>gene=chr20_21789802-21789956; species=gorGor
GATGCCGTGTTCCAAGGGGAAGCCGGCGGTGGGCAAAGGCCTAGTAGAGGGTTCAGTCCGAAGCCGCCACCAGGGGGCGC--GAGAGCAGCAAGCCGTAACAGCTCCCGTAAAAGGCGGGAGCTGGGGTTTCCTGggggttccctagaagcgga
>gene=chr20_21789802-21789956; species=panTro
GATGCCGTGTTCCAAGGGGAAGCCGGCAGTGGGCAAAGGACTAGCAGAGGGTTCAGTACGAAGCCGCCACCAGGGGGCGCGAGAGAGCAGCAAGCCATAACAGCTCCCATAAAAGGCGGGAGCTGGGGCTTCCTGggggttccctagaagcgga
>gene=chr20_21789802-21789956; species=papHam
GGTGCCATGTTCCAAGGGGAGGCCGGCGGTGGGCAAAGAACTAGCAGAGGGTTCAGTCCGAAGCCGCCACCAGGGGGCGCGAGAAAGCTGCAAGCCGTAACAGCTCCAGTAAAAGGCGGGGGCTGGGCCTTCCTGGgggttccctagaagc---
>gene=chr20_21789802-21789956; species=ponAbe
GATGCCGTGTTTCAAGGGGAGGCCGGCGGTGGGCAAAGGACTAGTAGAGGGTTCAGTCCGAAGTCGCCACCAGGGGGCGCGAGAGAGCAGCAAGCCATAACAGCTCCCGTAAAAGGCGGGAGCTGGGCCTTCCTGggggttccctaggagcgga
>gene=chr20_21789802-21789956; species=rheMac
GGTGCCATGTTCCAAGGGGAGGCCGGCGGTGGGCAAAGAACTAGCAGAGGGTTCAGTCCGAAGCTGCCACCAGGGGGCGCGAGAAAGCTGCAAGCCGTAACAGCTCCAGTAAAAGGCGGGGGCTGGGCCTTCCTGGGGGTTCCCTAGAAGC---
>gene=chr20_22567375-22567550; species=hg19
ACTTCCAAGGAGCGGACTTTGGAAGCCCCCACCTCCACCACAGCACTATTGGTGGCCGGGGTCAGGGACACCAGAGAGCGCTCGGCGGGGGCTTCCACAGTGACAGGGCGCCCCCTGTCGGCCGCCAGGCCCGCGGGACCGACCCGAGTCCTCATTTACCCCCGCGATCCCAACC
>gene=chr20_22567375-22567550; species=bosTau
--------------GGTTCTGGAAACCTCT------------CCGCCCGCAGAAGAGAGCACGGCGCGCCCCTGGGTGCCCGGGTCCCCGGCTTCCGCAGTGATAGGGCTCCCCCTGTCGGTCACGCGGCCC-CGGGATAGACCACAGCCCTAC-GGACTCCCGCGGCCCTAACC
>gene=chr20_22567375-22567550; species=calJac
CCTCCCAAGCAGGGAAATATACAAGCCCCTACCTCCACCCCAGCCCTGTTGGTGGCCGGGGCCGGGGACACTGGAGAGCGCTCGGTGGGGGCTTCCGCAGTGACAGGGCGCCCCCTGTCGGCCGCGAGGCCCG-GGGACCGACGCGAGTCCTCATTTACCGCCGCGCTCCCGGCC
>gene=chr20_22567375-22567550; species=canFam
CTCCCCAAGGGGCGAGCTTCGCAGGTGCTC-----------GCCCCAATGGGTGGTcgggggcgggctcgcccgggagcgctccgcgccggcTCCCGCAGTGATAGGGCGCCCCCTATCGGCTGCGCTGTCCTTGGGCGGGACCC-AACCCTCC-TCACCCCCGCGCTCCTAACC
>gene=chr20_22567375-22567550; species=equCab
CTTCCTAAA----GAACCCTGCAAGTCCCC------------CAACCATTGGTGGCGGGGATCCGGGACACCCGGGAGCGCTCGACTCTGGCTTCCGCAGGGATAGGGCGCCCCCTGTCGGCCGCGCGGCTCTCGGCACTGACCCGAGCCCTCCTTTACCCCCGCGCTCCTAACC
>gene=chr20_22567375-22567550; species=gorGor
ACTTCCAAGGAGCGGACTTTGCAAGCCCCCACCTCCACCCCAGCACTATTGGTGGCCGGGGTCAGGGACACCAGAGAGCGCTCGGCGGGGGCTTCCACAGTGACAGGGCGCCCCCTGTCGGCCGCCAGGCCCGCGGGACCGACCCGAGTCCTCATTTACCCCCGCGATCCCAACC
>gene=chr20_22567375-22567550; species=panTro
ACTTCCAAGGAGCGGACTTTGCAAGCCCCAACCTCCACCCCAGCACTATTGGTGGCCGGGGTCAGGGACACCAGAGAGCGCTCGGCGGGGGCTTCCACAGTGACAGGGCGCCCCCTGTCGGCCGCCAGGCCCGCGGGACCGACCCGAGTCCTCATTTACCCCCGCGATCCCAACC
>gene=chr20_22567375-22567550; species=papHam
CCTTCCAAGGAGCTGACTTTGCAAGCCCCCACCTCCACCCCAGCTCTATCGGTGGCCGGGGTCAGGGACACCAGAGAGCGCTCGGC-GGGGCTTCCACAGTGACAGGGTGCCCCCTGTCGGCCGCCAGGCCCGCGGGACCGACCCAAGTCCTCATTTACCCCCGCTATCCCAACC
>gene=chr20_22567375-22567550; species=ponAbe
CCTTCCAAGGAGCGGACTTTGCAAGCCCCCACCTCCACCCCAGCACTATTGGTGGCCGGGGTCAGGGACACCAGAGAGCGCTCGGCGGGGGCTTCCACAGTGACAGGGCGCCCCCTGTCGGCCGCCAGGCCCGTGGGACCGACCCGAGTCCTCATTTACCCCCGCGATCCCAACC
>gene=chr20_22567375-22567550; species=rheMac
CCTTCCAAGGAGCTGACTTTGCAAGCCCCCACCTCCACCCCAGCTCTATCGGTGGCCGGGGTCAGGGACACCAGAGAGCGCTCGGC-GGGGCTTCCACAGTGACAGGGTGCCCCCTGTCGGCCGCCAGGCCCGCGGGACCGACCCAAGTCCTCATTTACCCCCGCGATCCCAACC
>gene=chr20_22664743-22664905; species=hg19
CCTCAAACACCAAATTCTCCATCTGGGTAAAACTGGAACCTTTCTGGCTACCCCTCTTCTCCTGTGTACAGCATTGCAATGGGTCCATCTAGTGGTCAAAGGCAAGAATGTCCACCGGTCGGGCCTCTGAAAAGCAACTGAGCCAACAAGCCCTCCCATCTC
>gene=chr20_22664743-22664905; species=bosTau
CCTTCAG--------CCT-------------GCTAGGGCTTTCCTGGTGGC-CCTGGCCTTCTGGGTCCAGCATCACGAGGGGTCCATCTAGTGGTCAAAGAGGGGAATCC-CAACCATTAAG--TAGGGAGAGCCACTGAACC--AGAG-CCTTCGGTCTC
>gene=chr20_22664743-22664905; species=calJac
CGTCAATCACCAAATTCTTCAGCTGGGTGAAAGGAAAACCTTTCTGGCCGCCC--CGTCTCCTGGGTACAGCATTGCAATGGGGCCATCTAGTGGTCGAAGACAAGAAAGTCCACCGGTCA-GCCTCTGAAAAGCAACTGGGCCAACAAGCCCTGTGGTCTG
>gene=chr20_22664743-22664905; species=canFam
CCTCTGGCACAAATTCTC-TAGTTGATTTAAGCCAGAGCTTCCCTGGCTGC-CCCCTTTTCTTGGGTCTGGTATTGCAATGGGTCCATCTAGTGGTCAAAGGCAAGAATTTCCAACCATCAGGCCTCTGGAAAGCAGCATAGCCAGAGACCCCTTCGGTCTA
>gene=chr20_22664743-22664905; species=equCab
CATCTGGCATAAACTCTC-TAACCGGGCAAATT--GAGCCTTCCTGGCTG---CCCTTCTCCTAGGTCTGGCATTGCAATGGGTCCATCTAGTGGTCAAAGGCAAGGATTTCCAACCGTTAGTTCTCTGAAAAGCAACTGGACC--AGAACCCTCCAGTCTC
>gene=chr20_22664743-22664905; species=gorGor
CCTCAAACACCAAATTCTCCATCTGGGTAAAACTGGAACCTTTCTGGCTACCCCTCTTCTCCTGGGTACAGCATTGCAATGGGTCCATCTAGTGGTCAAAGGCAAGAATGTCCACCGGTCAGGCCTCTGAAAAGCAACTGAGCCAACAAGCCCTCTCATCTC
>gene=chr20_22664743-22664905; species=panTro
CCTCAAACACCAAATTCTCCATCTGGGTAAAACTGGAACCTTTCTGGCTACCCCTCTTCTCCTGGGTACAGCATTGCAATGGGTCCATCTAGTGGTCAAAGGCAAGAATGTCCACCGGTCAGGCCTCTGAAAAGCAACTGAGCCATCAAGCCCTCCCATCTC
>gene=chr20_22664743-22664905; species=papHam
CCTCAAATACCAAATTCTCCATCTCAGTGAAACTGGAACCTTTCTGGCCACCCCTCGTCTCCTGGGTACGGCATTGCAATGGGTCCATCTAGTGGACAAAGGCAAGAATGTCCACCAGTCAGGCCTCTGAAAAGCAACTGAGCCAACAAGCCCTCCTGTCGC
>gene=chr20_22664743-22664905; species=ponAbe
CCTCAAACACCAAATTCTCCATCTGGGTAAAACTGGAACCTTTCTGGCTACCCCTCTTCTCCTGGGTACAGCATTGCAATGGGTCCATCTAGTGGTCAAAGGCAAGAATGTCCACCGGTCAGGCCTCTGAAAAGCAACTGAGTCAACAAGCCCTCCCGTCTC
>gene=chr20_22664743-22664905; species=rheMac
CCTCAAATACCAAATTCTCCATCTCAGTGAAACTGGAACCTTTCTGGCCACCCCTCGTCTCCTGGGTACGGCATTGCAATGGGTCCATCTAGTGGACAAAGGCAAGAATGTCCACCAGTCAGGCCTCTGAAAAGCAACTGAGCCAACAAGCCCTCCTGTCGC
>gene=chr20_22672402-22672529; species=hg19
GAAGCAGCCGCTTAGGCCGTCTGCAATTAAGCCGATTTGACAGTAGAGGGCAGCAGAGGGTGCCGTTTCAGGGTTCATTCGGCCGCACAGGCACAAGCTCCCTACCGGCTCGGCCTCAGCCGGAGGC
>gene=chr20_22672402-22672529; species=bosTau
----------------CCAGCTGCAATGAGGCAGCACAGGCAGCAGAGGGCAGCAGAGGATGCTGTTTCATGGCTAGGCTCCCCA-CGGACCCTACA------------------------GG-AAG
>gene=chr20_22672402-22672529; species=calJac
GAAGAAGCCTCTTAGGCCGTCTGCAATTAAGGAGATTGGACGGCAGAGGGCAGCAGAGGATGCCGTTTCACGGTCCATTTGGCAGCCCAAGCACGGGCTCTCGCCCCACTCGACCCCAGCTGGAGGC
>gene=chr20_22672402-22672529; species=canFam
GCA-------------CCAGCTGCAATCAAGCAGCGTGAGCAGCGGAGGGCAGCAGAGGACGTAGTTGTGAGG--AGGCTCCCCAC-----CCTGCG------------------------GGAAAA
>gene=chr20_22672402-22672529; species=equCab
GAA-------------CCAGCTGCAATGAAGCAGCATGGGCAGCAGAGGGCAGCAGAGGATGGTGTTTCATGGTTGGGCTCCCCACCCAGCCCTGCA------------------------GG-AAA
>gene=chr20_22672402-22672529; species=gorGor
GAAGCAGCCGCTTAGGCCGTCTGCAATTAAGCCGATTTGACAGTAGAGGGCAGCAGAGGATGCCGTTTCAGGGTTCATTCGGCCGCCCAGGCACAAGCTCCCTGCCGGCT-GGCCTCAGCTGGAGGC
>gene=chr20_22672402-22672529; species=panTro
GAAGCAGCCGCTTAGGCCGTCTGCAATTAAGCCGATTTGACAGTAGAGGGCAGCAGAGGATGCCGTTTCAGGGTTCATTCGGCCGCACAGGCACAAGCTCCCTACCGGCTCGGCCTCAGCTGGAGGC
>gene=chr20_22672402-22672529; species=papHam
GAAGCAGCCTTTTAGGCCGTCTGCAATTAAGCCTATGCGACAGTAGAGGGCAGCAGAGGATGCCATTTCATGGTTCATTCGGCCGCCCAGGCACAAGCTGCCTCCCAACTCGGCCCCAGCTGGAGGC
>gene=chr20_22672402-22672529; species=ponAbe
GAAGCAGCCGCTTAGGCCGTCTGCAATTAAGCCGATTTGACAGTAGAGGGCAGCAGAGGATGCCGTTTCATGGTTCATTCGACCTCCCAGGCACAAGCTCCCTCCCGGCTCGGCCCCAGCTGGAGGC
>gene=chr20_22672402-22672529; species=rheMac
GAAGCAGCCTTTTAGGCCGTCTGCAATTAAGCCTATGCGACAGTAGAGGGCAGCAGAGGATGCCGTTTCATGGTTCATTCGGCCGCCCAGGCACAAGCTGCCTCCCAACTCGGCCCCAGCTGGACGC
>gene=chr20_23031502-23031644; species=hg19
GTGAGAGGCAAACTGTTTAAAAACACCCTTGCCTCTCTCCTCTACTGTCCTCACAACGAGCGCCAGGGGGCGGCGCTGTCGAGCTCTAAACAAAGCCAAGGAAGTTGGAGAAGTTTCGGGCTAAAAAGGGTTAAGGTGTAGG
>gene=chr20_23031502-23031644; species=bosTau
GAGAGTGGCAAAT------AACACCCTGTGCCA-TCCTCCGCTGCGGTCCTCACAGGATGCGCCAGGTGGCGGCGCTGTTGAACTCTAAACGAAGCCAAAGAAATTGGCGATCCCCTGGGCT-GAAAGGATTCTTATG----
>gene=chr20_23031502-23031644; species=calJac
GTGAGAGGCAAAAGGTTCAAAGACACCCTTGCGTCTCTCCTCCACCGTCCTCACAACGAGCGCCAGGCGGCGGCGCTGTCGAGCTCTAAACAAAGCCAAGGAAGTTGGAGAAGTTTCGGGCTAAAAAGGGTTAAGGTCTGGG
>gene=chr20_23031502-23031644; species=canFam
-------------------AA-GCCCTGTGCC---TCTGCTCTGTGCTCCTCACAACTGGCGCCAGAGGGCGGCGCTGTTGAACTCTACACAAAGACCTAAAAGTCGGAGACCTCTTGGGCGGAAAAGAGTGTGGGTGTGGG
>gene=chr20_23031502-23031644; species=equCab
GAGAGTGGCAAAC------AACATCCTATGTC---TCTCCGCTATGGTCCTCACAAGAAGCACCAGGAGGCGGCGCTGATGAGCTCTAAACAAAGCCAAAGAAGTTGGCGATCTCCAGGGCTGAAAAGGGTTAGCACGTGGG
>gene=chr20_23031502-23031644; species=gorGor
GTGAGAGGGAAACTGTTTAAAAACACCCTTGCCTCTCTCCTCTACTGTCCTCACAACGAGCGCCAGGGGGCGGCGCTGTCGAGCTCTAAACAAAGCCAAGGAAGTTGGAGAAGTTTCGGGCTAAAAAGGGTTAAGGTGTAGG
>gene=chr20_23031502-23031644; species=panTro
GTGAGAGGCAAACTGTTTAAAAACACCCTTGCCTCTCTCCTCTGCTGTCCTCACAACGAGCGCCAGGGGGCGGCGCTGTCGAGCTCTAAACAAAGCCAGGGAAGTTGGAGAAGTTTCGGGCTAAAAAGGGTTAAGGTGTAGG
>gene=chr20_23031502-23031644; species=papHam
GTGAGAGACAAACGGTTTaaaaaCACCCTTGCCTCTCTCCTCTACTGTCCTCACAACGAGCGCCAGGGGGCGGCGCTGTCGAGCTCTAAACAAAGCCAAGGAAGTTGGAGAAGTTTCGGTCTAAAAAGGGTTAAGGTGTAGG
>gene=chr20_23031502-23031644; species=ponAbe
GTGAGAGGCAAACTGTTTAAAAATACCCTTGCCTCTCTCCTCTACTGTCCTCACAACGAGCGCCAGGGGGCGGCGCTGTCGAGCTCTAAACAAAGCCAAGGAAGTTAGAGAAGTTTCGGGCTAAAAAGGGTTAAGGTGTAGG
>gene=chr20_23031502-23031644; species=rheMac
------------------AAAAACACCCTTGCCTCTCTCCTCTACTGTCCTCACAACGAGCGCCAGGGGGCGACGCTGTCGAGCTCTAAACAAAGCCAAGGAAGTTGGAGAAGTTTCGGTCTAAAAAGGGTTAAGGTGTAGG
>gene=chr20_23181694-23181843; species=hg19
GGGAGGCTGAGGAGTGGCGGGCTTCCTCCAGAGATGGCAGGCTGGGTATCGGAACAGCACCTGGAAGGAGAAGCATGACACCTGGTGGAGAGCAAGGACCCGACAGCCAGGACCCAACCCGGACATGCCACAGGGAGCTCGGAGCAGCC
>gene=chr20_23181694-23181843; species=bosTau
-----------------------------------------------------------------------------------------------------------------------------------------------------
>gene=chr20_23181694-23181843; species=calJac
GAGAGCCTGAGGCATGGCGGGCTTCCTCCAGAGTTGGCAAGCTGGGTATCGGAGCAGCTCCTAGAAGGAGAAGCATGACACCTGGTGGACAGCAAGGACCCAACAGCCAGGCCCCAACCCCGACATGCCACAGGGAGTGGGGAGCTGCC
>gene=chr20_23181694-23181843; species=canFam
CAGTGCCTGAGGAGCTGTGGGCTC---CTAGAGGCCACAGGTGGGAGG---GAGCAGCACCAGGAAGGAGAAGTACGACACCTGGTGGAGAACTGGCGCCCAGCAGCCAGGACCCAACCCGGAGCCG-CCCA-----------------
>gene=chr20_23181694-23181843; species=equCab
gagagaAAAAGGAGCTTCAGGTTCCCTCCGGAGACCATGGGCTGAAAA---CCCCAGTGCCC-------GCAGGACAAGACCTGGTGGAGACCCGGAGCCTGACAGCCAGGACCCAAGTGGGAGATG-CCCACGTG----------G--
>gene=chr20_23181694-23181843; species=gorGor
GGGAGGCTGAGGAGTGGCGGGCTTCCTCCAGAGATGGCAGGCTGGGTATCGGAACAGCACCTGGAAGGAGAAGCATGACACCTGGTGGAGAGCAAGGACCCGACAGCCAGGACCCAACCCGGACATGCCACAGGGAGCTC-GAGGAGCC
>gene=chr20_23181694-23181843; species=panTro
GGGAGGCTGAGGAGTGGCGGGCTTCCTCCAGAGATGGCAGGCTGGATATCGGAACAGCACCTGGAAGGAGAAGCATGACACCTGGTGGAGAGCAAGGACCCGACAGCCAGGACCCAACCCGGACATGCCACAGGGAGCTCGGAGCAGCC
>gene=chr20_23181694-23181843; species=papHam
GGGAGGCTGAGGAGTGTTGGGCTTCCTCCAGAGACTGCAGGCCGGGTATCAGAGCAGCTCCTGGAAGGAGAAGCATGACACCTGGTGGACAGCAAGGACCCGACAGCCAGGACCCAACCCGGACATG-CACAGGGAGCTGGGAGCAGCG
>gene=chr20_23181694-23181843; species=ponAbe
GGGAGGCTGAGCAGTGGCGGGCTTCCTCCAGAGATGGCAGGCTGGGTATCGGAACAGCACCTG--AGGAGAAGCATGACACCTGGTGGAGAGCAAGGACCC------------------------------------------------
>gene=chr20_23181694-23181843; species=rheMac
GGGAGGCTGAGGAGTGTTGGGCTTCCTCCAGAGACTGCAGGCCGGGTATCAGAGCAGCTCCTAGAAGGAGAAGCATGACACCTGGTGGACAGCAAGGACCCGACAGCCAGGACCCAACCTGGACATG-CACAGGGAGCTGGGAGCAGCG
>gene=chr20_23216166-23216309; species=hg19
ATGCAAACCCAAGGCTTCATTTGCCCGGCCCTGGGCcagcacagcactgctgaatctgtgcgctccgtctccaacagcgacaccgtgtggcaggaagaaggaatggtagtaatggagtaggtgcaggtttttccccacttagg
>gene=chr20_23216166-23216309; species=bosTau
CTCCAAGTTCAAGG-ACCC---CAGCAGGTGCCGGCCCATTCGGTACAGCCACAGGGAGACGTACAGTCTGCCACAGTGCCACCGTGTGGCAGGAGG--GGGAAGGCAGGG-ATGAGCAGGTGCCCACCGTGG---CCCTGGG
>gene=chr20_23216166-23216309; species=calJac
ATCCAAACCCAAGGCCACGTGTGCAGGGGCCGGGGCcagcacagcgctgcggaatctgtgcgctccgtccccaacagcgacaccgtgtggcaggaagaagaaatggtactaagagaacaggtggaggtctgtccccactgagg
>gene=chr20_23216166-23216309; species=canFam
CTCCAAGTCCAAGGCAGCC---GGCCAGGTCTGAG---GCACCTCACAACTGATACCA-AAGATGCATCTTCCACAGCGACACCTCATGGCAGGAGGAAGAAGTGGCAGCG-GTGGG------------------CACTTGGG
>gene=chr20_23216166-23216309; species=equCab
CTCCTAGTCCAAGGCAGCC---GGCCAGGTTCCAGCCAGCACCGCACAGCTGAACAGGTGAGCTCTgttctcaacagcgacaccgtgtggcaggaggaagcgatggcagtg-ttgagcaggtgtgggtctttgcccacttggc
>gene=chr20_23216166-23216309; species=gorGor
ATGCAAACCCAAGGCTTCATTTGCCCGGCCCTGGGCcagcacagcactgctgaatctgtgcgctctgcctccaacagcgacaccgtgtggcaggaagaaggaatggtagtaatggagtaggtgcaggtttttccccacttagg
>gene=chr20_23216166-23216309; species=panTro
ATGCAAACCCAAGGCTTCATTTGCCCGGCCCTGGGCCAGCACAGCACTGCTGAATCTGTGCGCTCCGTCTCCAACAGCGACACCGTGTGGCAGGAAGAAGGAATGGTAGTAATGGAGTAGGTGCAGGTTTTTCCCCACTTAGG
>gene=chr20_23216166-23216309; species=papHam
ATGCAAACCCAAGGCTTCATTTGCCGGGGCCTgggccagcacagcagggctgaatctgtgcgctccgtctccaacagcgacaccgtgtggcaggaagaaggaatgatagtaatggagcaggtgcaggtctttccccacttagg
>gene=chr20_23216166-23216309; species=ponAbe
ATGCAAACCCAAGGCTTCATTTGCCAGGGCCTGGGCcagcacagccctgctgaatctgtgcgctccatctccaacagcgacaccgtgtggcaggaagaaggaatggtagtaatggagcaggtgcaggtttttccccacttagg
>gene=chr20_23216166-23216309; species=rheMac
ATGCAAACCCAAGGCTTCATTTGCCAGGGCCTGGGCCAGCACAGCACGGCTGAATCTGTGCGCTCCGTCTCCAACAGCGACACCGTGTGGCAGGAAGAAGGAATGGTAGTAAC--AGCAGGCGCAGATCTTTCCCCACTTAGG
>gene=chr20_23321267-23321401; species=hg19
AGAAAAGGTGTCACTCAGATCCTGTCTACAACGCAAGCAGAGCGGCTCTTGTCAAAGGCTAGACCACCCTCGTGTGGCTGCTTCTGTGAATGGCAATTCAGATTTGAAGAGCAAGACAGATCAGACAGCTTCAA
>gene=chr20_23321267-23321401; species=bosTau
--------------TCACA----GGCCTGAAGCCATAAACAGAGGCTCTTTCCAAAGTCTGGACCACACTCGTGTGGCCATTGCT-TGAATAGCAGCTCAGAATTTAAGGGCTGGA-AAGTCA-----------
>gene=chr20_23321267-23321401; species=calJac
---------------------------------------CAGCGGCGCTTGTCAAAGGCTAGATCGCCCTCGTGTGGCTGCTTCTGTGAATGGCAATTCAGAATCGAAGAGTAAG----ATCAGACAACTTCAA
>gene=chr20_23321267-23321401; species=canFam
AGAACAGA-----CTCTCA----GTCCTGGGGCCA----AAACAGCTCTCTCTAAAGTGTAGACCGCACTCCTGTGGCCACTG-TGCAAACAGCAGCTCAGAATG-AAGGGCTGGAGGAGTCAGACAGCTTCTA
>gene=chr20_23321267-23321401; species=equCab
AGAACACC-----CTCACA----GTCTCAGAGCTGACCAGAGCAGCTCCTGCCGGAGCCTGGACGACACTCATGTGGCCACTGCTGTGAACAGCAGCTCAGAACC-GCGAGCAGGCCGAGCCAGGCGGCTTCAA
>gene=chr20_23321267-23321401; species=gorGor
AGAAAAGATGTCACTCAGATCCTGTCTACAACGCAAGCAGAGCGGCTCTTGTCAAAGGCTAGACCACCCTCGTGTGGCTGCTTCTGTGAATGGCAATTCAGATTTGAAGAGCAAGACAGATCAGACAGCTTCAA
>gene=chr20_23321267-23321401; species=panTro
AGAAAAGATGTCACTCAGATCCTGTCTACAACGCAAGCAGAGCGGCTCTTGTCAAAGGCTAGACCACCCTCGTGTGGCTGCTTCTGTGAATGGCAATTCAGATTTGAAGAGCAAGACAGATCAGACAGCTTCAA
>gene=chr20_23321267-23321401; species=papHam
AGAAAAGATGTCACTCACATCCTGTCTACAATGCAAGCAGACCGGCTCTTGTCAAAGGCTAGACCACCCTCGTGTGGCTGCTTCTGTGAATGGCAATTCAGATTCAAAGAGCAAGAC--ATCAGACAGCTTTAA
>gene=chr20_23321267-23321401; species=ponAbe
AGAAAAGATGTCACTCAGATCCTGTCTACAACGCAAGCAGAGCGGCTCTTGTCAAAGGCTAGACCACCCTCGTGTGGCTGCTTCTGTGAATGGCAATTCAGATTCGAAGAGCAAGACAGATCAGACAGCTTCAA
>gene=chr20_23321267-23321401; species=rheMac
AGAAAAGATGTCACTCAGATCCAGTCTACAATGCAAGCAGACCGGCTCTTGTCAAAGGCTAGACCACCCTCGTGTGGCTGCTTCTGTGAATGGCAATTCAGATTCAAAGAGCAAGAC--ATCAGACAGCTTTAA
>gene=chr20_23422580-23422701; species=hg19
GGTCAAATCCTCATCCCAATGCAGACTGTCCCACAGGCTGGCTCAGTGAGGCACTTCTACCACAAGATGGCGATGTTGCCCATTTGGTTCTTGGTTCTTCCACAATTGGTTAAGACCCCAA
>gene=chr20_23422580-23422701; species=bosTau
-------------------------------------------------------------------------------------------------------------------------
>gene=chr20_23422580-23422701; species=calJac
GGTGAAGTCCTCGTCCCCGTGCAGA--------CGGGCTGGCTCACTGAGGCACTTCCACCACAAGATGGCGATGTTGCCCATTTGGTGCTTTCTCCTTTCTGGATTGGTGGAGACCCCAA
>gene=chr20_23422580-23422701; species=canFam
---CAAAGCCTGACATCACATCAGCCTGTCC------CCGGCTCCATCACATACTCTTGTCCCAAGATGTTCTTGC--CAAGTTGCTCCCCAGGTTAGTGCTCGTGAATCTGAGAATCCCA
>gene=chr20_23422580-23422701; species=equCab
---CAAATCCTTATGTCACATTAGCCTGTTC------CCATCTCCGTCACACACTCTTGCCACAAG--GTTCTTCT--CGAAGTTGGCTCCCCATCTGTCTTCATGAATCTGAGAATCTGA
>gene=chr20_23422580-23422701; species=gorGor
--------------------------------------------------------------------GGCGATGTTGCCCATTTGGTTCTTGGTTCTTCCACAATTGGTTAAGACCCCAA
>gene=chr20_23422580-23422701; species=panTro
GGTCAAATCCTCATCCCAATGCAGACTGTCCCGCAGGCCGGCTCAGTGAGGCACTTCTACCACAAGATGGCGATGTTGCCCATTTGGTTCTTGGTTCTTCCACAATTGGTTAAGACCCCAA
>gene=chr20_23422580-23422701; species=papHam
GGTCAAATCCTTATCCCAGTGCAGACTGTCCCGCGGACTAGCTCAGTGAGGCACTACTACCACAAGATGGCGATGTTGTCCATTTGGTTCTTGGTTCTTCCTCTCTTGGTTGAGACCCCAA
>gene=chr20_23422580-23422701; species=ponAbe
GGTCAAATCCTCATCCCAATGCAGACTGTCCCGCAGGCAGGCTCAGTGAGGCACTTCTACCACAAGATGGCGATGTTGCCCATTTGGTTCTTGGTTCTTCCAGGATTGGTTAAGACCCCAA
>gene=chr20_23422580-23422701; species=rheMac
GGTCAAATCCTTATCCCAATGCAGACTGTCCCGCGGACTAGCTCAGTGAGGCACTACTACCACAAGATGGCGATGTTGTCCATTTGGTTCTTGGTTCTTCCTCTCTTAGTTGAGACCCCAA
>gene=chr20_23427373-23427509; species=hg19
ACAGACAATGGCTGACAGTGTGCCTATTGTACCACTTGACCATTCAGCCTCTTCCCAGGCACCAGCGCCACCAGCTGGTCATAATGGCAACTTGAGGGAGTATTGCTAAAGGGGAAGAATAAACATAGAGCAAGAA
>gene=chr20_23427373-23427509; species=bosTau
TCAGCTGTGGGCTGAGT-GCT---------GCCCCCCGACCAGCTGGCCTCCTCCCGGGGACCAGTCTCACCAGC-AGTCATAATGGCAACTGGAGAGAGTGTTTTCAAAGGGGAAGAGTAAACACATGGCAAAAA
>gene=chr20_23427373-23427509; species=calJac
ACAGATAACGGCTGACAGTGTACCCAGTGTACCACTTGACCATTCGGCCTCTTCCCGGGCACCAGTGCCACCAGTGGGTCATAATGGCAACTTCAGGGAGTATTG-------------------------------
>gene=chr20_23427373-23427509; species=canFam
GCAGATGAAGGCTGAGA--------------------------------ACCTCCTAGGGATCAGACCCACCAGCCACTTATAATGGAAACTTGAGAGATGATTTCCAAAGGGGAAGAGTAAACACACAATAAGAA
>gene=chr20_23427373-23427509; species=equCab
GTGGATGTGGGCTGAGA-TAT---------ACCACTAGACCAGTTGGTCTCCTCCCAGGGGCCAGTCCCACCAGCCAGTCATAACTCCAACTCGAGAGAGTATTTCTAAGGGGGAAAAGTAAACACACAGCAAGAA
>gene=chr20_23427373-23427509; species=gorGor
ACAGACAATGGCTGACAGTGTGCCTATTGTACCACTTGACCATTCAGCCTCTTCCCAGGCACCAGTGCCACCAGCTGGTCATAATGGCAACTTGAGGGAGTATTGCTAAAGGGGAAGAATAAACACAGAGCAAGAA
>gene=chr20_23427373-23427509; species=panTro
ACAGACAATGGCTGACAGTGTGCCTATTGTACCACTTGACCATTCAGCCTCTTCCCAGGCACCAGTGCCACCAGCTGGTCATAATGGCAACTTGAGGGAGTATTGCTAAAGGGGAAGAATAAACACAGAGCAAGAA
>gene=chr20_23427373-23427509; species=papHam
ACAGACAATGGCTGACAGTGTGCCTATTGTACCACTTGACCATTCAGCCTCTTCCCAGGCATCAGTGCCACGAGCCGGTCATAATGGCAACTTGAGGGAGTATTGCTAAAGAGAAAGAATAAACACAGAGCAAGAA
>gene=chr20_23427373-23427509; species=ponAbe
ACAGACAATGGCTGACAGTGTGCCTATTGTACCACTTGACCATTCAGCCTCTTCCCAGGCACCAGTGCCTCCAGATGGTCATAATGGCAACTTGAGGGAGTATTGCTAAAGGGGAAGAATAAACACACAGCAAGAA
>gene=chr20_23427373-23427509; species=rheMac
ACAGACAATGGCTGACAGTGTGCCTATTGTACCACTTGACCATTCAGCCTCTTCCCAAGCACCAGTGCCACGAGCCGGTCATAATGGC-ACTTGAGGGAGTATTGCTAAAGAGAAAGAATAAACACAGAGCAAGAA
>gene=chr20_23587302-23587439; species=hg19
GGAGCAGTGGAGAACCAGAAAGACGAAGATGCCCTCAGGGATGGCTGAAGTGCACCCATTAGGTTGTCACGGGTTCCCTCCTGTGGCCACAGCCGGCACAGCACTCTGCGGCACAGTTTGTGGGTGGAGATTCTGAG
>gene=chr20_23587302-23587439; species=bosTau
-----------------------------------------------------------------------------------------------------------------------------------------
>gene=chr20_23587302-23587439; species=calJac
GGAGCACTGGAGAGCCTGAGAGAGGAAGACGCCCC--AGGATGGCTGAGGGGCGCCCATTTGGTCGCCACTGGTGCCCTCCTGTGGCCACAGCCGGCACAG--CTCAGTGTCACAGTCTTGGGG-------------
>gene=chr20_23587302-23587439; species=canFam
GGAATGAGGGAGAAACAGACACAGAGCAGAGCTCCCAGGGTTGGCTGAGCTGTG-------------CATCAGTGCCCTTTCGTGGCAGAGGTCCTGAAGA--CTCAGTGGCACAATTTCCTGGTGC--AGTCTGGG
>gene=chr20_23587302-23587439; species=equCab
GGAGTGAAAGAGA---AGAAAGAGAG--GAG-TTCCAGGGATGGCCGAGCTGTGTCCATT-AGGTGATATTGGTGCCCTCTCGTGGCCACAGTCATCACAG--CTCAGCAGCATGATTTCCAGGCGCC-AGTCT-GT
>gene=chr20_23587302-23587439; species=gorGor
GGAGCAGTGGAGAACCAGAAAGATGAAGATGCCCTCAGGGATGGCTGAAGTGCACCCATTAGGTTGTCACGGGTTCCCTCCTGTGGCCACAGCCGGCACAGCGCTCTGCGGCACAG-TTGTGGGTGGAGATTCGGAG
>gene=chr20_23587302-23587439; species=panTro
GGAGCAGTGGAGAACCAGAAAGACGAAGATGCCCTCAGGGATGGCTGAAGTGCACCCATTAGGTTGTCACGGGTTCCCTCCTGTGGCCACAGCCGGCACAGCGCTCTGCGGCACAGTTTGTGGGTGGAGATTCTGAG
>gene=chr20_23587302-23587439; species=papHam
GGAGCAGTGGAGAATCAGAAAGAGGAAGAGGCCCCCAGGGATGGCTGAGGTGCGCCCGTTAGGTTGTCACGGGTGCCCTCTTGTGGCCACAGCCGGCACAG--CTCAGCGGCACAGTTTGTGGGTGGAGATTCTGAG
>gene=chr20_23587302-23587439; species=ponAbe
GGAGCAGTGGAGAACCAGAAAGACGAAGATGCCCTCAGGGATGGCTGAAGTGCGCCCATTAGGTTGTCACGGGTGCCCTCCTGTGGCCACAGCCGGCACAGCGCTCTGCAGCACAGTTTGTGGGTGGAGATTCTGAG
>gene=chr20_23587302-23587439; species=rheMac
GGAGCAGTGGAGAACCAGAAAGAGGAAGAGGCCCCCAGGGATGGCTGAGGTGCGCCCGTTAGGTCGTCACGGGTGCCCTCTTGTGGCCACAGCCGGCACAG--CTCAGCGGCACAGTTTGTGGGTGGAGATTCTGAG
>gene=chr20_23918074-23918215; species=hg19
CATGAGTTTGCAGAGAACCTCTGCAAGGTGGAGCGTGCATCCTCCACTTCACCATAGTTACCACCAGAGGGAAGCATTCACCCACGGATGACCAGCCTCTCGGGCACCAGCTACTCCAACCTCATGCTAGAGAGCAGGCTC
>gene=chr20_23918074-23918215; species=bosTau
CATGAGCTGGC--AGTCT------GAAGTTCAGATCGCATCCGCCCCTGGACCACAGTGACCACTAGAGGGGGGCCTTCACCCGCCAATGATTT-CCCCTTCTGCTTC--TTATTCCAGCGTCACCACGTGCAGAACACTC
>gene=chr20_23918074-23918215; species=calJac
CTTGAGTTTGCAGAGAACCTCTGTAAGGTGAAGCCTGCATCCTCCACTTCACAA-AGTGACCACCAGAGGGAAGCATTCACCCACGGATGACCAGCCCCTTGGGCACCTGCTACTCCAGCTTCTTTCAGCAGAGCCGGCTT
>gene=chr20_23918074-23918215; species=canFam
TTTGGGTTTGCAGAGACT------TGGGTCTGCA----ATCCTGCACTTGACGACACTGACCACCAGAGGGGACTATTCACTCACAGATGATCA---------------------------------------------TC
>gene=chr20_23918074-23918215; species=equCab
---------------------------------------------------------------------------------------------------------------------------------------------
>gene=chr20_23918074-23918215; species=gorGor
CATGAGTTTGCAGAGAACCTCTGCAAGGTGGAGCGTGCATCCTCCACTTCACCATAGTTACCACCAGACGGAAGCATTCACCCACGGATGACCAGCCTCTCGGGCACCAGCTACTCCAACCTCATGCTAGAGAGCAGGCTC
>gene=chr20_23918074-23918215; species=panTro
CATGAGTTTGCAGAGAACCTCTGCAAGGTGGAGCGTGCATCCTCCACTTCACCATAGTTACCACCAGAGGGAAGCGTTCACCCACGTATGACCAGCCTCTCGGGCACCAGCTACTCCAACCTCATGCTAGAGAGCAGGTTC
>gene=chr20_23918074-23918215; species=papHam
C--GAGTTTGCAGAGAACCTTTGTAAGGTGGAGCCTGCATCCTCCACTTCACCATCTTTACCACCAGAAGGAAGCATTCACCCACGGATGACCAGCCCCTCCGGCACCAGCTACTCCAACCTCATGTTGGCGAGCAGGCTC
>gene=chr20_23918074-23918215; species=ponAbe
CATGAGTTTGCAGAGAATCTCTGCAAGGTGGAGCGTGCATCCGCCACTTCACCACAGTTACCACCAGAGGGAAGCATTCACCCACGGATGACCAGCCTCTCGGGCACCAGCTACTCCAACCTCATGCTAGAGAGCAGGCTC
>gene=chr20_23918074-23918215; species=rheMac
CATGAGTTTGCAGAGAACCTTTGTAAGGTGGAGCCTGCATCCTCCACTTCACCATCTTTACCACCAGAGGGAAGCATTCACCCACGGATGACCAGCCCCTCCGGCACCAGCTACTCCAACCTCATGTTGGCCAGCAGGCTC
>gene=chr20_24083058-24083181; species=hg19
TGGACTCCTACTGGGGCACACATCTCAGACTAAGGGTATTTTGGCGGTAGCCATGCCAGGCCAGCAGAGGGCAGCTCCTCAACTTCCCCTTCCAGTCACCGAGTCCTCAGCAGTCTTGCTCTA
>gene=chr20_24083058-24083181; species=bosTau
TGGTCTCTG------GTGGGCGTCTCAGACTGGGAC-ACTTTGGCTGTAGTCATGCCAGGCTGGTAGGGCTGAGCTCCTCGAATCCTCCTTCCAGTTACCAGGTGCCAGGCAGTCTAGCTC--
>gene=chr20_24083058-24083181; species=calJac
TGGACTCCTCCTGGGGCACACATCTCAGACCAGGGGTCTCTTGGCAGTAGCCACTCCAGGCCGGCAGAGAGGAGCTCCTCCACTTTCTTTTCTTGTCACGGAGTCCTCAGCAGTGTTGCTCCA
>gene=chr20_24083058-24083181; species=canFam
TGCTCTTTG------ATAGACATCTCAAACTGAGGGTGTATTTACTAGAGCCAAGCCAGTCCACCATCACTGAGTTACTTGACCCCTTCTTCCAATTACCAAGTCCTCAACTGTTTGGCTC--
>gene=chr20_24083058-24083181; species=equCab
TCGTCTTTG------GTAG---------ACTGAGGCTGTTTTGACTGTAGCCAAGCCAGGC---------TGGG--------------------------AAGTCCTCCACAGCCTGGCTC--
>gene=chr20_24083058-24083181; species=gorGor
TGGACT-CTACTGGGGCACACATCTCAGACTAAGGGTATTTTGGCGGTAGCCATGCCAGGCCAGCAGAGGGGAGCTCCTCAACTTCCCCTTCCAGTCACCGAGTCCTCAGCAGTCTTGCTCTA
>gene=chr20_24083058-24083181; species=panTro
TGGACTCCAACTGGGGCACACATCTCAGACTAAGGGTATTTTGGCGGTAGCCATGCCAGGCCAGCAGAGGGGAGCTCCTCAACTTCCCCTTCCAGTCACCGAGTCCTCAGCAGTCTTGCTCTA
>gene=chr20_24083058-24083181; species=papHam
---------------------------------------------------------------------------------------------------------------------------
>gene=chr20_24083058-24083181; species=ponAbe
TGGATTCCTATTGGGGCACACATCTCAAACTAAGGGTATTTTGACGGTAGCCATGCCAGGCCAGCAGAGGGGAGCTCCTCAACTTCCCCTTCCAGTCACCGAGTCCTCAGCAGTCTTGCTCTA
>gene=chr20_24083058-24083181; species=rheMac
TGGACTCCTATTGGGGCACACATCTCAGACTAAGGGTATTTTGGTGGTAGCCACACCAGGCCAGCAGAGGGGAGCTCCTCAACTTCCCCTTCCATTTACTGAGTCCTCCGCAGTCTTGCTCTA
>gene=chr20_24899067-24899220; species=hg19
TGAAGAGGGAAGCCAGCCGGGGCCTACGGAAAGCTGGAAAATGCGCTCAGGCCGGGCCGTGCTCATGGCTGGGATCACAGCGCCACCCTGTGGCCGACGCTCTCCTTCGGCTCGCAACAGTCTGGAGAAATTGAATTGCATTCTTCATGGAGA
>gene=chr20_24899067-24899220; species=bosTau
--------------AGCCTGGG----------------AAATGC---CAGGCTA-----TGCTTGTTTCTTGGGTCACAGCACCACCATGTGGACAAAG-TCTGCTCGCCC---------CCC-----ACACCAGCAGCTCCTTT--------
>gene=chr20_24899067-24899220; species=calJac
--------------------------------------AAATGCGCTCAGGCCAGGCCGTGCCGATGGCTGGGGTCATAGCGCCACCCTGTGGCCGACACTCTCCTTCCGTGCCCAGCAGTCTGGAGAAA-----------------------
>gene=chr20_24899067-24899220; species=canFam
-----------------------------------------------------------CGCTCATTTCTTGGATCACAGCGCCAGCATGTGGATAAAATTCTCCTCACACTCCCAGCAGCCCTGGAGAAATAAACTGCATCCTTTGTGAACA
>gene=chr20_24899067-24899220; species=equCab
--------------AGGCGGGG----------------AGCG-----------------GGCTCGTCTCTCGGGGCGCGGCGCCGCCGTGGGGACCGAGCCTTCCTCGCAG---CCACAGCCCTGGGGAATTCCGCTGCGCTCTTCGCAGACG
>gene=chr20_24899067-24899220; species=gorGor
TGAAGAGGGA----AGCCGGGGCCTACGGAAAGCTGGGAAATGCGCTCAGGCCG-GCCGTGCTCATGGCTG-GATCACAGCGCCACCCTGTGGCCGACACTCCCCTTCGGCTCGCAACAGTCTGGAGAAATTGAATTGCATTCTTCATGGAGA
>gene=chr20_24899067-24899220; species=panTro
TGAAGAGGGAAGCCAGCCGGAGCCTACGGAAAGCTGGGAAATGCGCTCAGGCCGGGCCGTGCTCATGGCTGGGATCACAGCGCCACTCTGTGGCCGACGCTCTCCTTCGGCTCGCAACAGTCTGGAGAAATTGAATTGCATTCTTCATGGAGA
>gene=chr20_24899067-24899220; species=papHam
TGAAGAGAGA----AGCCGGGGCCTGCGGAAAGCCGGGAAATGCGCTCAGGCCGGGCCCTGCTCATGGCTGGGATCACAGCGCCACCCTGTGGCCGACGCTCTCCTTCCACTCCCAACAGTCTGGAGAAATTGAATTGCATTCTTCACGGAGA
>gene=chr20_24899067-24899220; species=ponAbe
TGAAGAGGGA----AGCCGGGGCCTGCGGAAAGCTGGGAAATGCGCTCAGGCCGGGCGGTGCTCATGGCTGGGATCACAGCGCCACCCTGTGGCCGACGCTCTTCTTCCGCTCGCAACAGTC--GAGAAATTGAATTGCATTCTTCACGGAGA
>gene=chr20_24899067-24899220; species=rheMac
TGAAGAGAGA----AGCTGGGGCCTGCGGAAAGCCGGGAAAGGCGCTCAGGCAGGGCCCTGCTCATGGCTGGGATCACAGCGCCACCCTGTGGCCGACGCTCTCCTTCCACTCCCAACAGTCTGGAGAAATTGAATTGCATTCTTCACGGAGA
>gene=chr20_24975577-24975746; species=hg19
ttaggaggcggaggggggcctctcctgtgcgctggtgtttcagcagcatccctgggcttcccccactagatggcagtagcatcccacctagtcgtgatgataaaaaatgttgccagacattgacagatagcccctggaggacaaaacagcccttggttgagaagcgctg
>gene=chr20_24975577-24975746; species=bosTau
-gagagaagagagggaggc-tgacctgcacattgtaggttgagcagcacccc---------------------------------------------------------------------------------------------------------------------
>gene=chr20_24975577-24975746; species=calJac
tcgggaagtggagggggccctctcctgtgccctggtgtttcagcagcatccct-ggcctcccccactagatggcagtagcatcccacctagtcatgatcataaaaaatgttgccagacttggacgaatgtcccctcgggaacaaaacagcccttggttgagaagcactg
>gene=chr20_24975577-24975746; species=canFam
ttagagatggcagggaggc-tctcctgtgtactgcaggtttagctgcatccctggcctccacccactagatgccaatagcatcgcatctagtcacgataatcaataatgtctccagacattgccttgtgtcccctgggagacaaaatagcccctggttgggagccactg
>gene=chr20_24975577-24975746; species=equCab
ttgggggaggcaggtaggc-tgtcttgtgcattgtaaatttaacaacatccctggcctccacccactggatgccagtggtatcccacctagttttgataatcaataatgtctccagacattgccgagtgtccccaggggggcaaaataaccactgattgagagccactg
>gene=chr20_24975577-24975746; species=gorGor
ttaggaggcggaggggggcctctcctgtgcgctggtgtttcagcagcatccctgggcttcccccactagatggcagtagcatcccacctagtcgtgatgataaaaaatgttgccagacattgacagatagcccctggaggacaaaacagcccttggttgagaagcgctg
>gene=chr20_24975577-24975746; species=panTro
ttaggaggtggaggggggcctctcctgtgcgctggtgtttcagcagcatccctgggcttcccccactagatggcagtagcatcccacctagtcgtgatgataaaaaatgttgccagacattgacagatagcccctggaggacaaaacagcccttggttgagaagcgctg
>gene=chr20_24975577-24975746; species=papHam
ttaggaggtggagggcggcctctcctgtgcgctggtgtttcagcagcatccctgggctccccccactagatggcagtagtatcccacctagtcgtgatgataaaagatgttgccagacattgactgatagcccctggaggacaaaacagccctcggttgagaagcactg
>gene=chr20_24975577-24975746; species=ponAbe
ttaggaggcggagggcggcctctcctgtgcgctggtgtttcagcagcatccctgggcttcccccactagatggcagtagcatcccacctagtcgtgatgataaaaaatgttgccagacattgacagatagccccaggaggacaaagcagcccttggttgagaagcactg
>gene=chr20_24975577-24975746; species=rheMac
ttaggaggtggagggcggcctctcctgtgcgctggtgtttcagcagcatccctgggctcctcccactagatggcagtaatatcccacctagtcgtgatgataaaagatgttgccagacattgactgataccccctggaggacaaaacagcccttggttgagaagcactg
>gene=chr20_25159938-25160048; species=hg19
AAAAAAAAATGTGTAGACAGCCCCAGCCTCCTCCTTGTGATACTATACTGCCGCCTAATGTCCTCTCAACAAATGACACCAAATACATTCTCCACGTGGATTCAGAAATT
>gene=chr20_25159938-25160048; species=bosTau
--------------------CCTTGGCCTCCATCTCTCAGTAGAATACTGCCACCTGGCGTCCCCTTAACAAAAGACACCAAGCACGTTCCCAGTGTGAATTCAGAAGTG
>gene=chr20_25159938-25160048; species=calJac
AAAACAA---GTGTAGACGGCCCCAGCCTCCTCCTTGCGATAATACACTGCCACCTAGTGTCTTCTCAACAAATGACACCAAATACATTCTCCACGTGGATTCGGAAATG
>gene=chr20_25159938-25160048; species=canFam
-----------------CACCCCCA-CCTCTGTCGTCTGGTGGTATACTGCCACCTAATGTCCCTTCAACAAATGACACCAg----------------------------
>gene=chr20_25159938-25160048; species=equCab
----------------------------------------TATTATACTGCCACCTAGTGTCCCCTAAACAGATGACACCAA--ACATTCTCCATGCGAACTGAGAAATA
>gene=chr20_25159938-25160048; species=gorGor
--------------------------------------------------------------------------------------------------------------
>gene=chr20_25159938-25160048; species=panTro
AAAAAAAA-TGTGTAGACAGCCCCAGCCTCCTCCTTGTGATACTATACTGCCGCCTAATGTCCTCTCAACAAATGACACCAAATACATTCTCCACGTGGATTCAGAAATT
>gene=chr20_25159938-25160048; species=papHam
AAAAAAA--TTTGTAGACATCCCCAGCCTCCTCCTTGTGATACTATACTGCCGCCTAATGTCCTCTCAATAAATTACACCAAATACATTCTCCATGTGAATTCAGAAATG
>gene=chr20_25159938-25160048; species=ponAbe
AAAAAAAG-TGTATAGACAGCCACAACCTCCTCCTTGTGATACTATACTGCCGCCTAATGTCCTCTCAACAAATGACACCAAATACATTCTCCACGTGGATTCAGAAATG
>gene=chr20_25159938-25160048; species=rheMac
AAAAAAA--TGTGTAGACAGCCCCAGCCTCCTCCTTGTGATACTATACTGCCACCTAATGTCCTCTCAATAAATTACACCAAATACATTCTCCACGTGAATTCAGAAATG
>gene=chr20_25275154-25275393; species=hg19
ACAGTCCAGCCCCCAGGCCTTGTGGACCAATGTGCTGAGCAGGAGGGGGTGTCCTCTGCTGGTTGGAGGTCCCAGGGGCAGCCGTGTCCCAGCAGGCCAGTAGAGGGAGCATGGGCCCAAAACTCCCTGGGGTGGGGTAGGGGGCGCACAAGGGCTGCGGAACCGCGGCAGGCGTCAGTGCCAGTGACAGGCAGTGGTGAAAATGGATTTCACTTGCAACGATGTGACATTATAATGTA
>gene=chr20_25275154-25275393; species=bosTau
------------CAAGCAGGAGGTGACCTCT---GGTGGATGGAGGTGATGTCACCT-----------------------------------------------GGGTGGATGGAGGTGAC-GTGCCTGGGG---TACAGGGAGC---------CTGGG--------------GGGAGTCCGG---------AGTGGTTCAGGTAGAATGAACTTGTGAGGCTATAA-GTCTCTACGTG
>gene=chr20_25275154-25275393; species=calJac
ACAGTCCGGCCCGCAGGCCTTATGGACCAGTGTGCTGAACAGGA---GGTGTCATCTGCTGGTTGGAGGTCCTGGGGGCAGCCATTCCCCGGCAGGCCAGCAGAGGGAGCATGGGCCCAAAGCTCCTGAGGGT--TGTAGGGGCCGCACAAGGGCTGC-------------GTGTTGGCGCCAGTGACAGGCAGTAGTGAAGATGGAGTTCGCTTGCAGTGATGTGATGTTATAATGTA
>gene=chr20_25275154-25275393; species=canFam
ATGGTCCACCCTCCGGCACTGGTTGGCCCCCCAGGTGAGCAGAAGGTGGCTTCTCGTGCTG-GTGGAGGCCCCAGAGAGAA-----------------------GGTGGTGTGGGCAGGATGACTTCTGGAA---GGCGGTAGGG---CAGGGGCTGTG---------CAGATGTTGGGCATG--------------------TGGAATTACCCTGTGA---CACAA-ATTACAACGTA
>gene=chr20_25275154-25275393; species=equCab
ATCGTCCAGCCCCCAGCATCAGCTGACCACCTGGAGGAGCAGGAAGTGGTGTCACATGCTGGTTGGAGGTCCCAGGGGGAA-----------------------------------------GCCTCTGGGA---GGCAGGCGGG---GTGGGGCTGTA---------CAAATGTTGGCCCTGGTGACACAAAGTGGTTAAGATGGAATTAACTTGTGA---TATAA-ATTAGAACTTA
>gene=chr20_25275154-25275393; species=gorGor
ACAGTCCAGCCCCCAGGCCTTGTGGACCAATGTGCTGAGCAGGAGGGGGTGTCCTCTGCTGGTTGGAGGTCCCAGGGGCAGCCGTGTCCCAGCAGGCCAGTAGAGGGAGCATGGGCCCAAAACTCCCTGGGGTGGGGTAGGGGGCGCACAAGGGCTGCAGAACCGCGGCAGGCGTCAGTGCCAGTGACAGGCAGTGGTGAAAATGGATTTCACTTGCAACGATGTGACATTATAATGTA
>gene=chr20_25275154-25275393; species=panTro
ACAGTCCAGCCCCCAGGCCTTGTGGACCAATGTGCTGAGCAGGAGGGGGTGTCCTCTGCTGGTTGGAGGTCCCAGGGGCAGCCGTGTCCCAGCAGGCCAGTAGAGGGAGCATGGGCCCAAAACTCCCTGGGGTGGGGTAGGGGGCGCACAAGGGCTGCGGAACCGCGGCAGGCGTCAGTGCCAGTGACAGGCAGTGGTGAAAATGGATTTCACTTGCAACGATGTCACATTATAATGTA
>gene=chr20_25275154-25275393; species=papHam
AGAGTCCAGGCCCCAGGCCTTGTGGACCAATGTGCTGAGCAGGAGGGGGTGTCATCTGGTGGTTGGAAGTCCCAGGGGCAGCCATGTCCCAGCAGGCCAGTAGGGGGAGCATGGGCCCAGAACTCCCTGGGGTGGGGTAGGGGGCGCACAAGGGCTGCGGAACCCAGACAGGTGTCAGTGCCAGTGACAGGCAGTGGTGAAAATGGATTTCACTTGCAACGATGAAACATTATAACGTA
>gene=chr20_25275154-25275393; species=ponAbe
ACAGTCCAGCCCCCAGGCCTTGTGGACCAATGTGCTGAGCAGGAGAGGGTGTCCTCTGCTGGTTGGAGGTCCCAGGGGCAGCCGTGTCCCAGCAGGCCAGTAGAGGGAGCATGGGCCCAAAACTCCCTGGGGTGGGGTAGGGGGCGCACAAGGGCTGCGGAATCACGGCAGGCATCAGTGCCAGTGACAGGCAGTGGTGAAAATGGATTTCACCTGCAACGATGTAACATTATAATGTA
>gene=chr20_25275154-25275393; species=rheMac
AGAGTCCAGGCGCCAGGCCTTGTGGACCAATGTGCTGAGCAGGAGGGGGTGTCATCTGGTGGTTGGAAGTCCCAGGGGCAGCCATGTCCCAGCAGGCCAGTAGGGGGAGCATGGGCCCAGAACTCCCTGGGGTGGGGTAGGGGGCACACAAGGGCTGCGGAACCCAGACAGGTGTCAGTGCCAGTGATAGGCAGTGGTGAAAATGGATTTCACTTGCAACGATGAAACATTATAA---A
>gene=chr20_25450789-25450915; species=hg19
GGCTGGCTCTGCAGCGGGGAGTCCTGAGAACTGTGCGTCCCCATCTCCCCGTCCCTGGAGGTGGCGCCAGACACCATTCCTTTCCCTCTTCCTGCACCAGGTGTTAACGTCTTACATCTCCCATGA
>gene=chr20_25450789-25450915; species=bosTau
GTCTGGTCTTGCAATG---ACCCACAGA---CCCACTT----------CCTTCCCTGGATGGGACACAGGGTACCA------GTCC-CTCCCTGTATCCAGTGTTAACCTCTTGCATCTCCCAAGA
>gene=chr20_25450789-25450915; species=calJac
GCCTGGCTCTG-AGCTGGGAGTCCAGAGAACTGTGCATCCCCATCTGCCCCCACCTGGAGGTGGCACTGGAAGCCCCTTCCTTCCCTCTTCCTGCACCAGGTGTTAACATCTTGCATCTCCAA-GA
>gene=chr20_25450789-25450915; species=canFam
GTCTGGGCTTGCAGGT-AAAGTCACGGTGGTCCTGC------------TTATCCTTG---GTAGCACAGGGCACACTTCCTTTTTC------TTTATGCACTGCTAACATTTTGTACCTCCCAAGC
>gene=chr20_25450789-25450915; species=equCab
GTCTGGCCTTGTGGTC-GAAGTCACGGCGATCCCGCGTCTACCTTT-CCCTTCCCCAGATGCGGCACAGGGCACCCTTCCTCTTCCTTTTCCTCTATCCAGGGCTAATGCGTTGCATCTCCCAAGA
>gene=chr20_25450789-25450915; species=gorGor
GGCTGGCTCTGCAGCGGGGAGTCCTGAGAACTGTGCGTCCCCATCTCCCCGTCCCTGGAGGTGGCGCCAGACACCGTTCCTTTCCCTCTTCCTGCACCAGGTGTTAACGTCTTACATCTCCCATGA
>gene=chr20_25450789-25450915; species=panTro
GGCTGGCTCTGCAGCGGGGAGTCCTGAGAACTGTGCGTCCCCATCTCCCCGTCCCTGGAGGTGGCACCAGACACCGTTCCTTTCCCTCTTCCTGCACCAGGTGTTAACGTCTTACATCTCCCATGA
>gene=chr20_25450789-25450915; species=papHam
GACTGGCTCTGCAGCAGGGATTCCTGAGAACTGTGCGTCCCCATCTCCCCGTCCCTGGAGGTGGCGCCAGACACCCTTCCTTTCCCTCTTCCTGTACCAGGTGTTAAGGTCTTGGATGTCCCGTGA
>gene=chr20_25450789-25450915; species=ponAbe
GCCCAGCTCTGCAGCAGGGAGTCCTGAGAACTGTGCGCCCCCATCTCCCCATCCCTGGAGGTGGTGCCAGACACCCTTCTTTTCCCTCTTCCTGCACCAGGTGTTAACGTCTTGCATCTCCCATGA
>gene=chr20_25450789-25450915; species=rheMac
GACTGGCTCTGCAGCAGGGAGTCCTGAGAACTGTGCGTCGCCATCTCCCCGTCCCTGGAGGTGGCGCCAGACACCCTTCCTTTCCCTCTTCCTGTACCAGGTGTTAAGGTCTTGGATCTCCCATGA
>gene=chr20_30091008-30091202; species=hg19
AGCCAGGTCCAAGTGGTGGCCCTCATCCCAGTGTTCCGGCCCGGCCAGAACCCGGCCACGTAGCGGGGACTGTCTGTTAACTGGCTTATGCTGCCCTCTGCTGGCAGGAGAGGGCACCTGAGCAAGGGGAGCTGCAGCCTCCCAAAGCCACCACGGTGGGTCAACAgcgcggtggctcacatctgtaatcccag
>gene=chr20_30091008-30091202; species=bosTau
AGCCAGG------CAGTGGCCTTCTAG---------CGGCCGGCTTTGGACATCCCCATTTCACCCGGGCCATCTGTAAACTGGCCTCGGCTGCCCTCTGCTGGCAGAGGAGTGGACTAGCGCAAGGGGAGCAGCTGCCTCCTGAAG-----------------------------------------------
>gene=chr20_30091008-30091202; species=calJac
--------------------------------------------------------------------------------------------------------------------------------------------------------------------------------------------------
>gene=chr20_30091008-30091202; species=canFam
AGCCAGG------TAACAGCTTTTTAGCCAGTGTCCTGGACCATCTTGGATATACTGGTGCCACCCAAGCTGTCTGTTAATTGGCCTAGGCTGCCCTCTGCTGACAGAAGGGGACATTAGCACAAGG-GAGTAGCTGCCTCCCAAAG-----------------------------------------------
>gene=chr20_30091008-30091202; species=equCab
AACCAGG------CAGTGGCCTTCTTGCCAGTATCCCGGACCATCTTGGACCTCCCCGCACCACCCAGGCCATCTGTTAACTAGCCTAGGCTGCCCTCTGCTGGCCAGAGAAGGCACTAGAGCAAGGCGAGCAGCTGCCTCCCGAAG-----------------------------------------------
>gene=chr20_30091008-30091202; species=gorGor
AGCCAGGTCCAAATGGTGGCCCTCATCCCAGTGTTCTGGCCCGGCCAGAACCCTGCCACGTAGCTGGAACTGTCTGTTAACTGGCTTATGCTGCCCTCTGCTGGCAGAAGAGGGCACCTGAGCAAGGGGAGCTGCAGCCTCCCAAAGCCACCACGGTGGGTCAACAgcgcggtggctcacatctgtaatcccag
>gene=chr20_30091008-30091202; species=panTro
AGCCAGGTCCAAGTGGTGGCCCTCATCCCAGTGTTCCGGCCCGGCCAGAACCCGGCCACGTAGCGGGGACTGTCTGTTAACTGGCTTATGCTGCCCTCTGCTGGCAGGAGAGGGCACCTGAGCAAGGGGAGCTGCAGCCTCCCAAAGCCACCACGGTGGGTCAACAgcgcggtggctcacatctgtaatcccag
>gene=chr20_30091008-30091202; species=papHam
AGCCAGG------TG--GGCCGTCATCCCAGTGTCCT---CCCTCCAGAACCCAGCCACTTTGCGGGGGCTCTGTGTTAACTGGCTTATGCTGCCCTCTGCTGGCAGGAGAGGGCACTTGAGCAAGGGGAGCTGCAGCCTCCCAAAGACAGCGCGGTGGCTTAACAgcgcggtggctcacatctgtaatcccag
>gene=chr20_30091008-30091202; species=ponAbe
AGCCAGGTCCAGGTGGTGGCCCTCATCCCAGTGTTCTGGCCCCGCCAGAACCCAGCCAGGTAGCAGGGGCTGTCCGTTAACTGGCTTATGCTGCCCTCTGCTGGCAGGAGAGGGCACCTGAGCAAGGGGAGCTGCAGCCTCCCAAAGCCACCACGGTGGGTCAACTgcgccgtggctcacatctgtaatcccag
>gene=chr20_30091008-30091202; species=rheMac
AGCCAGG------TGGTGGCGGTCATCCCAGTGTCCT---CCCTCCAGAACCCAGCCACTTTGCGGGGGCTCTGTGTTAACTGGCTTATGCTGCCCTCTGCTGGCAGGAGAGGGCACTTGAGCAAGGGGAGCTGCAGCCTCCCAAAGACTCCGCGGTGGCTTAACAgcgtggtggctcacatctgtaatcccag
>gene=chr20_30102054-30102264; species=hg19
ATTCGGGTCGCATGCCCACCGCAGTGGCCCAGAGCCCCTGTCCGGACCGCTAACAAGTTGCTTAGCAACCCGCCGCCCGGCCCTCGGCCACCGCTAGAGGGCGAGCGGGCGGGGAGAcgtgcacgcgcgcgcgcgtgcgtgcaagcgtgtgtgcgcgcgtgcgCGGCGCGGGCTTGGGAGGGAGCACGTCACTTCCTGTTGCCTTAGGGG
>gene=chr20_30102054-30102264; species=bosTau
CCTCGGGTTGGATGCCCCCTGCAGTGGTCCAGCGCTCCTTTCCCTACCACCAGCATGTTGCTTAGCAACCGGCCTCCTGGCCCTCCGCCTCCGCTAGAGGGCGCGCGGGCGTGGAGACATGAACGC--------------------------GCACGCGTGCGCGGCGCGGGCCGGCGAGGGAGCACGTCACTTCCTGTTTCTTTAGGGG
>gene=chr20_30102054-30102264; species=calJac
ATTCGGGTCGCATGCCCACTGCGGAGGTCCAGAGCCCCTGTCCGGACCACTAACAAGTTACTTAGCAACCCGCCGCCCAGCCCTCGGCCACCGCTAGAGGGCGAGCGGGCGGGGAGAcgtgcacgcgcgcgcgcgtacgtgcaagcgtgtgtacgcgcgtgcgcggcgcgGGCTTGGGAGGGAGCACGTCACTTCCTGTTGCCTTAGGGG
>gene=chr20_30102054-30102264; species=canFam
CCTCAGCTCGGATGCCCACCGCGGTGGTTGCGAGTTCCCTCCCCCACCGCTCGGGAGTTGCTTAGCAACGGGTCGCCCAGCCCTCCGCCACCGGTAGAGGGCGCGCGGGCGGGGAGACGTGAACGC--------------------------GCACGCGTGCGCGGCGCGGACCGGCGAGGGCTCACGTCACTTCCTGTTTCTTTAAGGG
>gene=chr20_30102054-30102264; species=equCab
CCTCAGGTCG----------------GTCCAGTGTTTCTTTCCCGACCGGTAGCAAGTTGCTTAGCAACCGACCGCCCAGCCCTCCGCTACCGCTAGAGGGCGCGCGGGCGGGGAGACGTGAACGC--------------------------GCACGCGTGCGCGACGCGG-CCGGCGAAGGAGCACGTCACTTCCTGTTTCTTTAGGGG
>gene=chr20_30102054-30102264; species=gorGor
ATTCGGGTCGCATGCCCACCGCAGTG-CCCAGAGCCCCTGTCCGGACCGCTAACAAGTTGCTTAGCAACCCGCCGCCCGGCCCTCGGCCACCGCTAGAGGGCGAGCGGGCGGGGAGAcgtgcacgcgcgtgcgcgtgcgtgcaagcgtgtgtgcgcgcgtgcgCGGCGCGGGCTTGGGAGGGAGCACGTCACTTCCTGTTGCCTTAGGGG
>gene=chr20_30102054-30102264; species=panTro
ATTCGGGTGGCATGCCCACCGCAGTGGCCCAGAGCCCCTGTCCGGACCGCTAACAAGTTGCTTAGCAACCCGCCGCCCGGCCCTCGGCCACCGCTAGAGGGCGAGCGGGCGGGGAGAcgtgcacgcgcgcgcgcgtgcgtgcaagcgtgtgtgcgcgcgtgcgCGGCGCGGGCTTGGGAGGGAGCACGTCACTTCCTGTTGCCTTAGGGG
>gene=chr20_30102054-30102264; species=papHam
ATTCGG-------GCCCACCGCAGTGGTCCAGAGCGCCTGTCTGGGCCACTAACAAGTTGCTTAGCAACTCGTCGCCCGGCCCTCGGCCACCACTAGAGGGCGAGCGGGCGGGGAGAcgtgcacgc----gcgcgtgcgtgcaagcgtgtgtgcacgcgtgcgCGGCGCGGGCTTGGGAGGGAGCACGTCACTTCCTGTTGCCGTAGGGG
>gene=chr20_30102054-30102264; species=ponAbe
ATTCGGGTCGCATGCCCACCGCAGTGGCCCAGAGCCCCTGTCCGGACCACTAACAAGTTGCTTAGCAACCCGCCGCCCGGCCCTCGGCCACCGCTAGAGGGCGAGCGGGCGGGGAGAcgtgcacgcgcgcgcgcgtgcgtgcaagcgtgtgtgcgcgcgtgcgcggcgcgGGCTTCGGAGGGAGCACGTCACTTCCTGTTGCCTTAGGGG
>gene=chr20_30102054-30102264; species=rheMac
ATTCCG-------GCCCACCGCAGTGGTCCAGAGCCCCTGTCTGGGCCACTAACAAGTTGCTTAGCAACTCGCCGCCCGGCCCTCGGCCACCACTAGAGGGCGAGCGGGCGGGGAGAcgtgcacgcgcgcgcgcgtgcgtgcaagcgtgtgtgcacgcgtgcgCGGCGCGGGCTTGGGAGGGAGCACGTCACTTCCTGTTGCCTTAGGGG
>gene=chr20_30145278-30145429; species=hg19
CTTTAGGAGTGAAAATCCCTGGCAGAGCTCTGACCCCTGGATTAGTTGGAGAACACTCGTAGAAATCAGCCGCCAGGGGGCACTGAGTTCCCAGCTTGATTCCAGAATAACTGCAGTTGTCTGCTCTATCCCCAACCAACTCCCTACTCCT
>gene=chr20_30145278-30145429; species=bosTau
GTTTATGAGTAGAAGCTCTTGG--GAGCTCTGACCTGTGGATTAGTTGAAGAGCAGTTGTAGAATTCAGCTGCCAGGGGCCACTGAATTCCTAGTTTGTTTCCAGAAAGGCAGCATTTGTCTGTTCTCACCACCC--AGCTCCCAGCT---
>gene=chr20_30145278-30145429; species=calJac
CTTTAGGAGTGAAAGGCCCTGGCAGAGCTTTAGCCCCTGGATTAGTTGGAGAACACTTGTAGAAAACAGCCTCGAGGGGGCGCTGAGTTCCCAGCTTGTTTCCAGAATGACTGCAG-TGTCTGCTTTCTCCCCCACCAACTCTCTACTCCC
>gene=chr20_30145278-30145429; species=canFam
TTTTAAAGGTGAAAGCCCTTAGCAGAGCTCTGACCTCTGCATTAGTTAGAGAACAGAGATAGAATTCAACTGCTAGGGAACGCTGCATTCCCAGCTTGTTTCCAGAAAGGCAGCATTTGTCTTCTCTCTCCACCT--ATCTCCCTACTCAT
>gene=chr20_30145278-30145429; species=equCab
GTTTAGGAGTGAAAGCTCTTCGCGGAGCCCTGACCCCTGGATTAGTT---GAGCAGTTGTAGAATTCAGCCGCCAGGGGGCACTGAGGCCCCAGCTTGTTTCCACAAAGGCAGCATTTGTCTGCTCTCTCTGT----AACTCGCTACTCAC
>gene=chr20_30145278-30145429; species=gorGor
-------------------------------------------------------------------------------------------------------------------------------------------------------
>gene=chr20_30145278-30145429; species=panTro
CTTTAGGAGTGAAAATCCCTGGCAGAGCTCTGACCCCTGGATTAGTTGGAGAACACTGGTAGAAATCAGCCGCCAGGGGGCACTGAGTTCCCAGCTTGATTCCAGAATAACTGCAGTTGTCTGCTCTATCCCCAACCAACTCCCTACTCCT
>gene=chr20_30145278-30145429; species=papHam
-------------------TGGCAGAGCTCTGACTCTTGGATTAGCTGGAGAACACTTGTAGAAATCAGCCGCCAGGGGGCGCTGAGTTCCCAG-TTGTTTCCAGAATAAC--CAGTTGTCTGCTCTCTCCCCAACCAACTCCCTACTCCT
>gene=chr20_30145278-30145429; species=ponAbe
CTTTAGGAGTGAAAATCCCTGGCAGAGCTCTGACCCCTGAATTAGTTGGAGAACACTTGTAGAAATCAGCTGCCAGGGGGCACTGAGTTCCCAGATTGATTCCAGAATAACTGCAGTTGTCTGCTCTCTCCCCAACCAACTCCCTACTCCT
>gene=chr20_30145278-30145429; species=rheMac
CTTTAGGAGTGA-----------------------------------------------------------------------------------------------------------------------------AACTCCCTACTCCT
>gene=chr20_30147969-30148157; species=hg19
GGGGGAGAAGGTGGGCAACTTAGGTCAGCGTTTAAAACACAAGAAAGGTCTTATCCAAGTTAATGCACCTATGCAATGGGACTTGCCGTCAGCAGGGGGCGCCAGCAACAGCTCCATCATTTTATGCCCCGTCATCCCTGTGAGGGCTGGCAATGTTGCACTTAACTTTGAGGTGGTTTGTGAACTTC
>gene=chr20_30147969-30148157; species=bosTau
GGGAGAGGGAAGGG-CAAGCTGAGCCACCACTTGAAACTCAGAAAAGGTTGCACCTTTGTGAATGCACCTGGGCAACTGGGCCTGCCACCAGCAGGTGGCGC--------------CCA-----------GTCTTCCTAGAGAGGGCTTTCTGCATTATGCTTAATTTTGAGCTGGTTTATGGACATT
>gene=chr20_30147969-30148157; species=calJac
GGGAGAGAAGGGGGCCAATTTAGGTCAGCATTTAAAACATGGAGCAGGTCTTATTCAAGTTAATGCACCTGTGCAATGGGGCTTGCTGTCAGCAGGGGGCGCCAGCAACTGCTCTATCATTTTATGCTCCGTCATCCCAGTGAGAGCTGGCGGTGGCGCACTTAACTTTGAAGTGGTTTGTGAGCTTC
>gene=chr20_30147969-30148157; species=canFam
GGGAGAGGGAA-GG-TGACTTGAGTCACCCCTTCCA--GCAGAAAACGTGGCACTGTTAATGCAG-----------CTGGGCATGCCGCCAGCAGGTGGCGC--------------TCA-----------GCCTTCCCAGTGAAGGTTTGCTTTATTGCACTAAACTTCAACGTGGTTTGTG------
>gene=chr20_30147969-30148157; species=equCab
GGGAGGGGGAAGGG-TAACCTGGGTCACCACTG-------AGAAAAGGTGGTCCTG--AGCTGGGCACCTGGGCAGGTGGGCCTGCCGCTAGCAGGTGGTGC--------------TCA-----------GTCATCCCAGAGAGGGCTTGCTGTGTTGCGCTTCATTTTGAGGTGGTTT-TGAACTTT
>gene=chr20_30147969-30148157; species=gorGor
GGGGGAGAAGGTGGGCAACTTAGGTCAGCATTTAAAACACAAGAAAGGTCTTACCCGAGTTAATGCACCTATGCAATGGGACTTGCCGTCAGCAGGGGGCGCCAGCAACAGCTCCATCATTTTATGCCCCGTCATCCCTGTGAGGGCTGGCAATGTTGCACTTAACTTTGAGGTGGTTTGTGAACTTC
>gene=chr20_30147969-30148157; species=panTro
GGGGGAGAAGGTGGGCAACTTAGGTCAGCATTTAAAACACAAGAAAGGTCTTATCCGAGTTAATGCACCTATGCAATGGGACTTGCCGTCAGCAGGGGGCGCCAGCAACAGCTCCATCATTTTATGCCCCGTCATCCCTGTGAGGGCTGGCAATGTTGCACTTAACTTTGAGGTGGTTTGTGAACTTC
>gene=chr20_30147969-30148157; species=papHam
GGAAGAGAAGGTGGGCAACTTAGGTCAGCATTTAAAACACAGGAAAGGTCTTATCCGAGTTAATGCACCTGTGCAACAGGACTTGCCGTCAGCAGGGGGCGCCAGCAACAGCTCCATCATTTTATGCTCCCTCATCTCTGTGAGGGCTGGCAGTGTTGCACTTAACTTTGAGGTGGTTTGTGAA---C
>gene=chr20_30147969-30148157; species=ponAbe
GGGGGAGAAGGTGGGCAACTTAGGTCAGCATTTAAAACACAGGAAAGGTCTTGACCGAGTTAATGCACCTGTGCAACAGGACTTGCCGTCAGCAGGGGGCGCCAGCAACAGCTC---CATTTTATGCTCCGTCATCCCTGTGAGGGCTGGCGGTGTTGCACTTG-----GAGGTGGTTTGTGAACTTC
>gene=chr20_30147969-30148157; species=rheMac
GGAAGAGAAGGTGGGCAACTTAGGTCAGCATTTAAAACACAGGAAAGGTCTTATCCGAGTTAATGCACCTGTGCAACAGGACTTGCCGTCAGCAGGGGGCGCCAGCAACAGCTCCATCATTTTATGCTCCGTCAT--CTGTGAGGGCTGGCAGTGTTGCACTTAACTTTGAGGTGGTTTGTGAA---C
>gene=chr20_30150712-30150917; species=hg19
TTTGGAGGACTAGTTAAGAGACCTTTTGGAGGTCTCTGCAGCTCCCGGCCCCTTATTGGAGTCCAAGCCCAGAGCCAATTCCCCCAGTGGCCATAAGGTGGCAGCCTCACCCTCTGCCTGGCTGGACTGAGAAGAGGCTCCCATTCAGAGCTCTGGCACACAGGAGTCCTCTCCTTTATCGGAAAACTGCAGCGCTGAGAGAACG
>gene=chr20_30150712-30150917; species=bosTau
---------TGTCTTGGGAGGTGTCTT------CTC--CAGCTGTCAGCCC--CCGCAGATTCCAAGCCCAGAGCTA-TCCCCTAGGTGGCCACCAGGTGGCAGGCTTGCCTTCTGCCT---TAGACTCAG-AGAAGGCTCCATTGGGAGCTCT--CACACAGGCTTCCTCTA---CAT-----------------GAGAGAAAA
>gene=chr20_30150712-30150917; species=calJac
ATTGGAGGACTAGTTAAGAG-----------------GCAGCTCTCAGCCACTTACTGGAGTACAAGCCCAGAGCCAATTCCCCCAGTGGCCACAAGGTGACAGGCTCACCTTCTGCCTAGCTGGACTCAAAACAGGCTCCCATTCAGAGCCCTGGCACACAGGACACCTCTCCTCTATGGGGAAATTGCAGCACTGAGAGAACT
>gene=chr20_30150712-30150917; species=canFam
CTTGGGGGACTAGCTTAGAGGCCTCTGGGAAGTCT---CTGCTTCCA---CCCCATTAGGTTCCAATCTGAGAGCCA-TTCTCCCAGAGGCCACCAGGTGGCAGCCTTGCTT-CTGCCTGGCTAGACTC---TGAGGATCCCATTGGGAGCTCC--CACACTGGCTTCCTCCG---AGTAGTgacactgtaacctagagagaaaa
>gene=chr20_30150712-30150917; species=equCab
ttgaggggatcagcttagaggcctcttggaggtct---cccccCTCAGTCTCCTGTTAGATTCCAAGCCCAGAACCG-TTCCCTCGGCCGCCACCAGATGGCAGGCTTGCCTTCTGCCTGGCTGGACTC---TGGGCATCCCGTTGGCAGCTCT--GACacaggcctcctctc---tgtgcagaaactctaa-ccagagagaaaa
>gene=chr20_30150712-30150917; species=gorGor
-------------------------------------------------------------------------------------------------------------------------------------------------------------------------------------------------------------
>gene=chr20_30150712-30150917; species=panTro
TTTGGAGGACTAGTTAAGAGACCTTTTGGAGGTCTCTGCAGCTCCCAGCCCCTTATTGGAGTCCAAGCCCAGAGCCAATTCCCCCAGTGGCCATAAGGTGGCAGCCTCACCCTCTGCCTGGCTGGACTGAGAAGAGGCTCCCATTCAGAGCTCTGGCACACAGGAGTCCTCTCCTTTATCGGAAAACTGCAGCGCTGAGAGAATG
>gene=chr20_30150712-30150917; species=papHam
CTTGGAGAACTAGTTAAGAGGCCTTTTGGAGGTCTCTGCAGCTCTCAGCCCCTTATTGGAGTCCAAGCCCAGAGCCAGTTCCCCCAGTGGCCACAAGGGGGCAACCTCGCCTTCTGCCTGGCTGGACTGGGAAAAGGCACCCATTCAGAGCTCTGGCACACAGGAGTC--CTCCTTTATGGGGCAACTGCAGCGCTGAAAGAATG
>gene=chr20_30150712-30150917; species=ponAbe
TTTGGAGGACTAGTTAAGAGGCCTTTTGGAGGTCTCTGCAGCTCTCAGCCCCTTATTGGAGTCCAAGCCCAGAGCCAATTTCCCCAGTGGCCACAAGGTGGCAACCTCACCCTCTGCCTGGCTGGACTGAGAAGAGGCTCCCATTCAGAGCTCTGGCACACAGGAGTCCTCTCCTTTATCGGGAAACTGCAGCGCTGAGAGAACG
>gene=chr20_30150712-30150917; species=rheMac
CTTGGAGAACTAGTTAAGGGGCCTTTTGGAGGTCTCTGCAGCTCTCAGCCCCTTCCTGGAGTCCAAGCCCAGAGCTAGTTCTCCCAGTGGCCACAAGGGGGCAACCTCGCCTTCTGCCTGGCTGGACTGGGAAAAGGCACCCATTCAGAGCTCTGGCACACAGGAGTC--CTCCTTTATGGGGCAACTGCAGCGCTGAAAGAATG
>gene=chr20_30157430-30157605; species=hg19
CAAAATCTTTTCTGCAAGCCCCTTAAGGGTGCCCACCCCAGTGCCTGGCCAGCCCTGCACCCGTAAAACACCTTTTAGCCAGTAGAGGGGGCCCACGAGCCCTCTCTCACCAGCTAGCACTTTTCTCACCACCTTCCTCGAAATACTTGGGGGCAGCAAGGGTGTTGGCAGATGA
>gene=chr20_30157430-30157605; species=bosTau
CAGAGACTTTCATGTAAGCCCCTTGAGGCTGCCCAC-CCAGCGTGTTGCCAGCTTAGCACCCCCA-GATGCCCTCTGACCAGCAGA-GGGGCCCTCGAGCCTGC-----CCAGCCCTCGTTCTCCT-GCCATGCTCCTCCCAGTACTTGGGGGCAGTGAGGGTATTGGCAGGTAC
>gene=chr20_30157430-30157605; species=calJac
CAGAATCTTTTCTGCAAGCCCCTTGAGGGTGCCCACCTGAGCACCTGGCCAGCCCAGC-CCCAAAAAACACC---TAGCCAGTAGAGGGGGCCCATGAGCCTCCCCTCGTCAAGGATCATTTTTCTCACCACCTTCCTGGAAACACTTGGGGGCAGCAAGGGTTTTGGCAGATGA
>gene=chr20_30157430-30157605; species=canFam
CCGAACCTTTCCTGGAGGCCCCTTTAGGGTGCCCAC-ACGGTGCCT-ACTAGCTCATCACTCCAGGGATGCCCTCTAGCCAGCAGAGGGGGCCCATGACCGCTTCATACCTACCCACACTT----GCACTGTTATTTCCACGATGTCC---------------------------
>gene=chr20_30157430-30157605; species=equCab
CAGAAACTTTACTGTAAGCCCATTTAGGCTGCCCAC-CCAGTGGCCTGCCAGCTCAGTACCCCAAGG-CACCCCCTGGCCAGCAGAGGGGGCCCATGAGCCCTCTCCCCCCAGCCATCGTTTTCCTCACTACCTTTCTCCCAACACTTGGAGGCAGTGAGGGTGTTGGCCGGTGC
>gene=chr20_30157430-30157605; species=gorGor
C------------------------------------------------------------------------------------------------------------------------------------------------------------------------------
>gene=chr20_30157430-30157605; species=panTro
CAAAATCTTTTCTGCAAGCCCCTTAAGGGTGCCCACCCCAGTGCCTGGCCAGCCCTGCACCCGTAAAACACCTTTTAGCCAGTAGAGGGGGCCCACGAGCCCTCTCTCACCAGCTAGCACTTTTCTCACCACCTTCCTCGAAATACTTGGGGGCAGCAAGAGTGTTGGCAGATGA
>gene=chr20_30157430-30157605; species=papHam
CAGAATCTTTTCTGCAAGCCCCTTGAGGGTGCCCACCCCAGTGCCTGGCCAGCCCTGCACCCCAAAAACACCTTTTAGCCAGTAGAGGGGGCCCACGAGCCCTCTCTCACCAGCTGTCACTTTGCTCACCACCTTCCTAGAAACACTTGGGGGCAGCAAGGGTGCTGGCAGATGA
>gene=chr20_30157430-30157605; species=ponAbe
CAAAATCTTTTCTGCAAGCCCCTTAAGGGTGCCCACCCCAGTGCCTGGCCAGCCCAGCACCCCTAAAACACCTTTTAGCCAGTAGAGGGGGCCCACGAGCCCTCGCTCACCAGCTAGCACTTTTCTCACCACCTTCCTTGAAATACTTGGGGGCAGCAAGGGTGTTGGCAGATGA
>gene=chr20_30157430-30157605; species=rheMac
CAGAATCTTTTCTGCAAGCCCCTTGAGGGTGCCCACCCCAGTGCCTGGCCAGCCCTGCACCCCAAAAACACCTTTTAGCCAGTAGAGGGGGCCCACGAGCCCTCTCTCACCAGCTGTCACTTTTCTCACCACCTTCCTAGAAACACTTGGGGGCAGCAAGGGTGCTGGCAGATGA
>gene=chr20_30200672-30200955; species=hg19
GAGAAGAGCTGGGAAGCGGGCCAGCGCTTTCCAGAGCACCTGGTCTCATGCAGCTGCAAACGCAGGCGCTGTGCCCGCCCCCGTCTTCCTTTGGCCACCAGCGCCCCCTCCCGGGCAGAGCCCGGGCTATGCCACCGTGGGCGAGAAAGGCGGCCTGGTTGCGGCGAGAGGCGGAGGCTGATGCCTTGGTGGCCTCTAGTGGACGCCTTGGGAACTGCAGTCAGAGCTGCAAGCGTGTTAGGAGAGTGAAGAGTTCTGCGCACATGTAAACCCTCAGCCCCTT
>gene=chr20_30200672-30200955; species=bosTau
GGGAAGAGCTTTG---TGGATCAGTGCGCTCCAGTGCAGCTGAGTTCAT-GCACAGCGAACCTGGGCGCACTGCCGACTCCAGCCTTCCTCGGACCACTGGCGCCCCCTTCCGGG-AGATTTGGAACTGCGCTAGCGCCCGCGAGAAATCAGGCCTTATTCCTGAGGGCGGCGAAGGCTGGTGCCTTTGCGGCCTCTAGTGGACTGTCTGGGAACTGCACCCAGGGCTGTGA-------------------------GTGTCTT------CTCTCAGCTCCTG
>gene=chr20_30200672-30200955; species=calJac
GAGAAGAGCTGGGAGGCGGACCAGCGC--GCCAGAGCAGCTGGGCTCACATAGAGGCAAATGCAGGCGCTGTGCCCGTTCCCGTTTTTCTCCGGCCACCAGCGCCCCCTTCCGGGCAGAGCCGGGGCTGTGCCAACGCGGGCGAGGAAGGAGGCCTGGTTGCTGACAGGGGCGGAGGCTGATGCCTTGGTGGCCTCTAGTGGACACCTTGGGAACTT--------GCTGCAGGCGTATTAGGAGAGTGAGTAGTTCTGTGCATATCTGCACCCTCAGATCC-T
>gene=chr20_30200672-30200955; species=canFam
GGGAA-AGCTGGG---TAGATGCGAGCACTCCAGCGCAGCTGAGCTCAC-CCCGGGCTTGCGTGGG-GCCGGTCCCGCTTCGGCCTTCCTGGGGTCACTGGCGCCCTCTGCCGGGAAGACCCAGAAGTGCGCCAGCGCGGGCGGGAAGCGGAGCCAGGGGCCTGCGGGCGGCGAAAGCTGGTGCCTTGGCGGCCTCTCGCGGACGGTTTGGGAACTGCAGCTGGAGCCGCGCGCGCGT----TGGAAGAGCGTTTCCGCGCCTATGTGA-CCCTCAGCCCTTG
>gene=chr20_30200672-30200955; species=equCab
GCGAAGGGCTGAG---TAGAGCAGCGCGCTCCAGCGCAGCTGAACTCGT-CATCAGCAAACGTGGGCGCCGTGCCCGCTCCGGCCTTCCTCGGACCGCTGGCACCCCCTCCCGGGAAAAGCCGGAGATGCGCCTGCGCAGGCGAGAACCGAGGCCGG-TTTCGGCGGGCGGCGAAGGCTGGTGCCTTGGCGGCCTCTAGCGGACAATGTGGGAGCTGCAGTCAGAGCTGTGCACTTAT----TGGGAGAGTATTTTTGTGTGTCGGTGA--------------
>gene=chr20_30200672-30200955; species=gorGor
GAGAAGAGCTGGGAGGCGGGCCAGCGCTTTCCAGAGCAGCTGGTCTCATGCAGCTGCAAACGCAGGCGCTGTGCCCGCTCCCGTCTTCCTTTGGCCACCAGCGCCCCCTCCCGGGCAGAGCCCGGGCTATGCCACCGTGGGCGAGAAAGGCGGCCTAGTTGCTGCGAGAGGCGGAGGCTGATGCCTTGGTGGCCTCTAGTGGACGCCTTGGGAACTGCAGCCAGAGCTGCAAGCGTGTTAGGAGAGTGAAGAGTTCTGCGCACATGTAAACCCTCAGCCCCTT
>gene=chr20_30200672-30200955; species=panTro
GAGAAGAGCTGGGAGGCGGGCCAGCGCTTTCCAGAGCAGCTGGTCTCATGCAGCTGCAAACGCAGGCGCTGTGCCCGCTCCCGTCTTCCTTTGGCCATCAGCGCCCCCTCCCGGGCAGAGCCCGGGCTATGCCACCGTGGGCGAGAAAGGCGGCCTGGTTGCTGCGAGAGGCGGAGGCTGATGCCTTGGTGGCCTCTAGTGGGCGCCTTGGGAACAGCAGCCAGAGCCGCAAGCGTGTTAGGAGAGTGAAGAGTTCTGTGCACATGTAATCCCTCAGCCCCTT
>gene=chr20_30200672-30200955; species=papHam
GAGAAGAGCTGGGAGGCGGGCCAGAGCTGTCCAGAGCAGCTGGTCCCATGCAGCTGCAAACGCAGGCGCTGTGCCCGCTCCCGTCTTCCTCTGGCCATCAGCGCCCCCTCCCGAGCAGAGCCTGGGCTGCGCCACCGTGGGCGAGAAAGGCGGCCTGGTTGCTGTGAGAGGCGGAGGCTGATGCCTTGGTGACCTCTAGTGGGCGCCTTGGGAACTGCAGCCAGAGCTGTAAGCATATCAGGAGAGTGAAGAGTTGTGCCCACAAGAGAG--TTCAGCCCCCT
>gene=chr20_30200672-30200955; species=ponAbe
GAGAAGAGCTGGGAGGCGGGCCAGCGCTTTCCAGAGCAGCTGGTCTCATGCAGCTGCAAACGCAGGCGCTGTGCCTGCTCCCGGCTTCCTCTGGCCACCAGCGCCCCCTCCCGGGCAGAGCCCGGGCTGTGCCACCGTGGGCGAGAAAGGCGGCCTGGTTGCTGCGAGAGGCGGAGGCTGATGCCTTGGTGGCCTCTAGTGGACGCCTTGGGAACTGCAGCCAGAGCTGCAAGCGTATTAGGAGAGTGAAGAGTTCTGCGCACACGTAAACCCTCAGCCCCTT
>gene=chr20_30200672-30200955; species=rheMac
GAGAAGAGCTGGGAGGCGGGCCAGCGCTCTCCAGAGCAGCTGGTCCCATGCAGCTGCAAACGCAGGCGCTGTGCCCGCTCCCGTCTTCCTCTGGCCACCAGCGCCCCCTCCCGAGCAGAGCCTGGGCTGCGCCACCGTGGGCGAGAAAG-----------GCTGCGAGAGGCGGAGGCTGATGCCTTGGTGACCTCTAGTGGGCGCCTTGGGAACTGCAGCCAGAGCTGTAAGCATATTAGGAGAGTGAAGAGTTGTGCCCACAAGAGAG--TTCAGCCCCCT
>gene=chr20_30222130-30222304; species=hg19
aaccacggtgcctggccAAGGTGATCCTTTTGGGGGTCTCTCACGTTTGGAATTACCTTGGTTGGGGAAGGGGAGGAGCAGCTCCCAGAGTGACCAGCAGAGGGCGCTGGGCCCAACATGGTCAGTTCTGGGAGCTGGACTCTTGGAACTCGGGAAGACTCCCAAGCTGCCTTC
>gene=chr20_30222130-30222304; species=bosTau
------------------AGGTGATCCTCTTGGGATTCTCTCAACTCTGGAATCCCCTTGATCGGGAAGGGGGAGCAGCAGTCTCCAGGGTAA----------------------GCAGGGCCAATCCTGGGCACTG-GCGC--AGACATCCAGGAGACTCCCACACTGCTTTC
>gene=chr20_30222130-30222304; species=calJac
------------------------------------------------------------------------------------------------------------------------------------------------------------------------------
>gene=chr20_30222130-30222304; species=canFam
-----------------AAGGTGGTCCTCTTGAGGGTCTTTCAAATCTGGGATTTCCTTGGTCGGGAAGAGGGGAGGACAGCT--------------------------------CCATGGCGAGTCCTGGGAGCTGAGTTCATGGAGATTCAAGAGACTCCCACACTGCCTTC
>gene=chr20_30222130-30222304; species=equCab
-----------------AAAGTGGTCCTCTTGCG-GTCTCT--------AAATTCCCTTGGTCGGGAAGGGGGAGGAGCAGCTCCCAAGGTAA----------------------TCATAGCTAGTCCTGGGAGTTGGGCTCCTGGAGATCCAGGAGCCTCCCACGCTGCCTTC
>gene=chr20_30222130-30222304; species=gorGor
aaccacggcgcctggccAAGGTGATCCTTTTGGGGGTCTCTCACGTTTGGAATTACCTTGGTTGGGAAAGGGGAGGAGCAGCTCCCAGAGTGACCAGCAGAGGGCGTTGGGCCCAACATGGTCAGTTCTGGGAGCTGGACTCTTGGAACTCGGGAAGACTCCCAAGCTGCCTTC
>gene=chr20_30222130-30222304; species=panTro
aaccacggcgcctggccAAGGTGATCCTTTTGGGGGTCTCTCACGTTTGGAATTACCTTGGTTGGGGAAGGGGAGGAGCAGCTCCCAGAGTGACCAGCAGAAGGCGCTGGGCCCAACATGTTCAGTTCTGGGAGCTGGACTCCTGGAACTCGGGAGGACTCCCAAGCTGCCTTC
>gene=chr20_30222130-30222304; species=papHam
aaccaccaagcccggccAAGATGGTCCTTTTGGGGG--TCTCACATTTGGAATTACTTTGGTTGGGGAAGGGGAGGAGCAGCTCCCAAAGTGACCAGCAG-------TGGGCCCAACCTGGCCAGTTCTGGGAGCTGGACTCATGGAACTCTGGAAGACTCCCAAGCTGCCTTC
>gene=chr20_30222130-30222304; species=ponAbe
aaccacggcgcctggccAAGGTGATCCTTCTGGGGGTCTCTCACGTTTGGAATTACCTTGGTTGGGGAACAGGAGGAGCAGCTCCCAGAGTGACCAGCAGAGGGCGCTGGGCCCAACATGGTCAGTTCTGGGAGCTGGACTCTTGGAACTTGGGAAGACTCCCAATCTGCCCTC
>gene=chr20_30222130-30222304; species=rheMac
aaccaccacgcccggtcAAGATGGTCCTTTTGGGGG--TCTCACATTTGGAATTACTTTGGTTGGGGAAGGGGAGGAGCAGCTCCCAGAGTGACCAGCAG-------TGGGCCCAACCTGGCCAGTTCTGGGAGCTGGACTCATGGAACTCTGGAAGACTCCCAAGCTGCCTTC
>gene=chr20_30249430-30249599; species=hg19
ATTGGGGAAAGTGGCCCCCCGGCGAGAGAGGTCGTGTGCACTGAGCGGGAGCAGCTTGAGCTGGGGCTGGCTCTCAGGTCGCATCCTGTGGCCACCAGGGGGCAGTGAAGCCCACTCCGAAAAGCgggcggggcggggcggggcggggcgCCTGGGGCATGTCCCACCT
>gene=chr20_30249430-30249599; species=bosTau
ACAGTGGAAACTGG---CCAGACAGCACTGG----------------GAGGCATC-TGGGATGGGAGTGGCTTTCAGGTGGAAACCCCTGGCCACCAGGGGGCAGTTAAGCTCACTCCTGAAAGCAGACGGGGAGGAGCG----------CC--------CCCCCACCC
>gene=chr20_30249430-30249599; species=calJac
ATTGGGGAAAGCGG---CCCGGCGAGAGAGGTCGTGCGCCCTGAGCGGTAGCAGCTTGGGCTGGGGCTGGCTCTCAGGTCGCATCCTGCGGCCACCAGGGGGCAGTCACGCCCACTCCGGAAAGCTggcggggcggggcg----------cccggggcAGGTCCCACCT
>gene=chr20_30249430-30249599; species=canFam
ACCAAAGA--CTGG---CCC-GCGA-----------GGC-CAGCGACAG-------TGGCGTCG-------CTTCAGGTTCCCCCCTCCAGCCACCAGGGGGCAGTCAAGCCCGCTCCTAAAGGCGGGCAGGGCCGAGCG----------TCCGAGGCAGCCCCCGCCT
>gene=chr20_30249430-30249599; species=equCab
ACCGGGGAAACTGG---CCAGGCGACAGAGGTCGTGGGCACTGCGCCAGGGCATCTTGGGGTGGGAGCGGCCGTCAGGTCGCATCCCTCGGCCACCAGGGGGCAGTGGAGCTCGCCCCTGAAAGCGGGCGGGACAGAGCA----------CCCAACGCAGGCCCCGCCT
>gene=chr20_30249430-30249599; species=gorGor
-------------------------------------------------------------------------------------------------------------------------------------------------------------------------
>gene=chr20_30249430-30249599; species=panTro
ATTGGGGAAAGTGGCCCCCCGGCGAGAGAGGTCGTGTGCACTGAGCGGGAGCAGCTTGAGCTGGGGCTGGCTCTCAGGTCGCATCCTGTGGCCACCAGGGGGCAGTCAAGCCCACTCCGAAAAGCgggcggggcggggcggggcggggcgCCCGGGGCATGTCCCACCT
>gene=chr20_30249430-30249599; species=papHam
ACTGGGGAAAGTGG---CCCAGCCAGAGAGGTCGTGCACACTGAGCCGGAGCAGTTTGGGCTGGGGCTGGCTCTCAGGTTGCATCCTGTGGCCACCAGGGGGCAGTCAAGCCCA-TCCGAAAAGCgggcggggcggggcggggcggggcgCCCAGGGCAGGTCCCACCT
>gene=chr20_30249430-30249599; species=ponAbe
ATTGGGGAAAGTGGCACCCCGGCGAGAGAGGTCGTGTGCACTGACCGGGAGCAACTTGAGCTGGGGCTGGCTCTCAGGTGGCATCCTGTGGCCACCAGGGGGCAGTCAAGCCCACTCCGAAAAACgggcggggcgggccggggcggggcgCCCGGGGCATGTCCCACCT
>gene=chr20_30249430-30249599; species=rheMac
ACTGGGGAAAGTGG---CCCAGCCACAGAGGTCGTGCACACTGAGCCGGAGCAGTTTGGGCTGGGGCTGACTCTCAGGTCGCATCCTGTGGCCACCAGGGGGCAGTCAAGCCCATTCCGAAAAGCgggcggggcggggcgcggtggggcgCCCAGGGCAGGTCCCACCT
>gene=chr20_30311731-30311923; species=hg19
GAACTTGCAAGCTCAGTCACTTCCGGTGCCGCGGCAACGCGCGCGAGCCCGAGACGCAAAGGGAGTGCGCGCCTTGAGTGACTGGCATCAGGACCGGGGAGAGATCGCCCCCTCGCGGTAGATCTGGGGAATCGGGAGGCGCAAAAAATCAACATTTATAATCACATTTCCATTTATtcattcagtcagtca
>gene=chr20_30311731-30311923; species=bosTau
GAACTTGCAAGCTCAGTCACTTCCGGTGCCGCGGCAGCGCGCGCGAGCCCGAGACGCAGAGGGAGTGCGCGCCTGGAG-GACTGGCGTCAAGAACTGGGCGAGAGCGCCCCCTGGCGATAGATCTGAGGATTCCGGACACACAAACA-------------TTCACATTTCCATTCATTCTTTTGGTCAGT--
>gene=chr20_30311731-30311923; species=calJac
GAACTTGCAAGCTCAGTCACTTCCGGTGCCGCGGCAACGCGCGCGAGCCCGAGACGCAAAGGGAGTGCGCGCCTAAAGTGACTGGCATCAGGACCGGGGGGAGATCGCCTCCTTGCGGTAGATCCAGGGAATCGAGAGACGCAAAGAAT---CATTTATAACCAGATTTTCATTTATTCATTCATTCAGTCA
>gene=chr20_30311731-30311923; species=canFam
GAACTTGCAAGCTCAGTCACTTCCGGTGCCGCGGCAGCGCGCGCGAGCCCGAGACGCAAAGGGAGTGCGCGCCTTGAG-GACTGGCGTCAAGACCTGGGAGAGGGCGCCCCCTTGCGGCAGATCTGGGGAATCTGGAGACGCAAAAA-------TTTATATTCACATTTCCAGGAGTTCGTTTAATCAGTCA
>gene=chr20_30311731-30311923; species=equCab
GAACTTGCAAGCTCAGTCACTTCCGGTGCCGCGGCAGCGCGCGCGAGCCCGAGACGCAAAGGGAGTGCGCGCCTTGAG-GACCAGCGGCAAGACCTGGGAGAGAGCGCCCCCTTGCGGTAGAGCTGGGGGATCCGGAGACGCAAAAA-------TTTAcattcacatacccattcattcatttaatcagtca
>gene=chr20_30311731-30311923; species=gorGor
GAACTTGCAAGCTCAGTCACTTCCGGTGCCGCGGCAACGCGCGCGAGCCCGAGACGCAAAGGGAGTGCGCGCCTTGAGTGACTGGCATCAGGACCGGGGAGAGATCGCCCCCTCGCGGTAGATCTGGGGAATCGGGAGGCGCAAAAAATCAACATTTATAATCACATTTCcatttattcattcattcagtca
>gene=chr20_30311731-30311923; species=panTro
GAACTTGCAAGCTCAGTCACTTCCGGTGCCGCGGCAACGCGCGCGAGCCCGAGACGCAAAGGGAGTGCGCGCCTTGAGTGACTGGCATCAGGACCGGGGAGAGATCGCCCCCTCGCGGTAGATCTGGGGAATCGGGAGGCGCAAAAAATCAACATTTATAATCACATTTCCATTTattcattcagtcagtca
>gene=chr20_30311731-30311923; species=papHam
GAACTTGCAAGCTCAGTCACTTCCGGTGCTGCGGCAACGCGCGCGAGCCCGAGACGCAAAGGGAGTGCGCGCCTTGAGTGACTGGCATCAGGACCGGGGAGAGATCGCCCCCTCGCGGTAGATCCGGGGAATCGGAAGGCGCAAAAAATCAACATTTATAATCACATTTCCATGTATTCATTAATtcagtca
>gene=chr20_30311731-30311923; species=ponAbe
GAACTTGCAAGCTCAGTCACTTCCGGTGCCGCGGCAACGCGCGCGAGCCCGAGACGCAAAGGGAGTGCGCGCCTTGAGTGACTGGCATCAGGACCGGGGAGAGATCGCCCCCTCGCGGTAGATCTGGGGAGTCGGGAGGCGCAAAAAATCAACATTTATAATCACATTTCCATTTattcattcagtcagtca
>gene=chr20_30311731-30311923; species=rheMac
GAACTTGCAAGCTCAGTCACTTCCGGTGCTGCGGCAACGCGCGCGAGCCCGAGACGCAAAGGGAGTGCGCGCCTTGAGTGACTGGCATCAGGACCGGGGAGAGATCGCCCCCTCGCGGTAGATCCGGGGAATCGGAAGGCGCAAAAAATCAACATTTATAATCACATTTCCATGTATTCATTAATtcagtca
>gene=chr20_30410706-30410880; species=hg19
TAAAGAGGTTTCCATTCCTGATGACCGCCTGCCGGCCTGCCAGCCTTCAGGGCGAGCGGTTCCCCACACTTGCCGCTAGGTGGCGCCCTCTCCCCACCAAACAGCACGGTCCCCGGTCCCGCCCCGCCATGGGTGGTCTGGCCAGATTGCGGTGTTATTAGGATGGAGGGTGGG
>gene=chr20_30410706-30410880; species=bosTau
TAAAGAGGTTTCCATTCCCGGTGACAGCCTGTCG--------GCGTCCAGGGCCTGCTGTTCCCCAT-ATTGTCACTAGGTGGCAGCAAGTCTCTACCAAATAGCTCCATCCCCGGCTCCTCCCCGCCGGGACAGGTAGTGAGAGCTTGTGGTGTTATTAGAGGGGGTGGTAGG
>gene=chr20_30410706-30410880; species=calJac
TAAAGAGGTTTCCATTCCTGATGACAGCCTGCCG--------GCCTTCAGGGAGCGAGGTTCCCCAGACTTGCCGCTAGGTGACGACATCTTCCCACTAAACAGCCGGGTCCCTGGTCCCGCCCCGCCATGGGGGGTCTGGCCAGCGTGCGGTGTTATTAGGATGGCGGGTGGG
>gene=chr20_30410706-30410880; species=canFam
TAAAGAGGTTTCCATTCCCGATGACAGCCTGTCG--------GCCGCCAGGGCCCGCTGTTCCCCATGGTTGCCGCTAGGTGGCGGCCCCTCCCCA-CAAACATTTCCGTCCCCGGCTCCTCCCGCCCAGGGCCAGGCCTGCCAGCTCCTGGTGTAATTAGAGGGGATGGTAGG
>gene=chr20_30410706-30410880; species=equCab
TAAAGAGGTTTCCATTCCCGATGACAGCCTGTCG--------GCCGCCAGGGCCCGCTGTTCCCCGTGGTTGCCGCTAGGTGGCAGCCTCTCCCTACCAAACATCTCCGTCCTTGTCTCCTCCC-CCCAGAACAGGTCAGGCCAGCTTGTGGTGGTGTTAGAGGGGACCGTGGG
>gene=chr20_30410706-30410880; species=gorGor
------------------------------------------------------------------------------------------------------AGCGCGGTCCCCGGTCCCGCCCCGCCATGGGTGGTCTGGCCAGATTGCGGTGTTATTAGGATGGAGGGTGGG
>gene=chr20_30410706-30410880; species=panTro
TAAAGAGGTTTCCATTCCTGATGACCGCCTGCCGGCCTGCCAGCCTTCAGGGCGAGCGGTTCCCCACACTTGCCGCTAGGTGGCGACCTCTCCCCACCAAACAGCGCGGTCCCCGGTCCCGCCCCGCCATGGGTGGTCTGGCCAGATTGCGGTGTTATTAGGATGGAGGGTGGG
>gene=chr20_30410706-30410880; species=papHam
TAAAGAGGTTTCATTTCCCGAGGACAGCCTGCCGCCCTGCCAGCCTTCAGGGCGAGCGGTAACCCACACTTGCCG-------------------------------------------CCGCCCCGCCATAGGCGGTCTGGCCAGCTTATGGTGTTACTAGAATGGCGGGTGGG
>gene=chr20_30410706-30410880; species=ponAbe
TAAAGAGGTTTCCATTCCTGATGACCGCCTGCCGGCCTGCCAGCCTTCAGGGCGAGCGGTTCCCCACACTTGCAGCTAGGTGGCGACCTCTCCCCACCAAACAGCCCGGTACCCGGTCCCGCCCCGCCATGGGCGGTCTGGCCAGATTGTGGTGTTATTAGGATGGCGGGTGGG
>gene=chr20_30410706-30410880; species=rheMac
TAAAGAGGTTTCATTTCCCGAGGACAGCCTGCCGCCCTGCCAGCCTTCAGGGCGAGCGGTAAACCACACTTGCCGCTAGGTGGCGACCTCTCCCCACCAAACAGCCCAGTCCCTGGTCCCGCCGCGCCATAGGCGGTCTGGCCAGCTTATGGTGTTACTAGAATGGCGGGTGGG
>gene=chr20_30421286-30421496; species=hg19
gggagtgtttggagcagagCGGTCCTTGGTTCAGGTCTGGCTGACCTATCCGTTGAGTGAGGGGACTCCTGGACAATACAGTGTCATGGCGCCTCCCGTGGCCATTTTGGGCACTGCACCTTCTCTAGCCTGTGACCCTCCTGGACTGAAGGGGACTTACAGGCTGCTCAGACACCCTGCAGCTGCCCCCCTGCCCTGGTGTTGACTGGG
>gene=chr20_30421286-30421496; species=bosTau
ACTgcttccacggacagaggGGTACT-----CAGGT-TTGCTGACGGGTCTGTTGAGTGAGGGGCGTCCTGGAGGCTGTGGTGTCATGGCGCCTCCTGTGGCCATTTTGGGCACTGCAGCCTCCCTGGCCAGGGTCCCTCCTGGGACGAAGGGGACCTAGGAGACTCACAGCTGTCCTACAGCTTCCCCCCTGCCCCGCTGCTGACCGGG
>gene=chr20_30421286-30421496; species=calJac
-ggagtgtttggagcagagCGGTCCTCCATTCAGGTCTGGCTGACCCATCTGTTGAATGAGGGGACTCCTGGACAATGCAGTGTCATGGCGCCTTCCCTAGCACT----------------------------------CCTGGACCCAAGGGGACTTAGAGGACGCTCAGATGCCGTGCAGCGTCTACCCTGCCCAGGTGTTCACTGGA
>gene=chr20_30421286-30421496; species=canFam
tggagcatctagagcagagaggtact-----caggtctggctgct-tacctgttgaaggaaGGGAATCCTGGAAGATACAGTATCATGGCCCCTCCTGTGGCCATTGTGGGCACTGCACCCTCCCTAGCGTCTGGCCATTGTGGAACGAAGACGGCTTAGGAGATGCTCAGCTG--CCCCAGTGTCTCCAATGCCCCAAGGCTGACCGCC
>gene=chr20_30421286-30421496; species=equCab
tggagcatcttgagcacagcggtact-----caggtctggctGACCTAGCTGTTGAAGGAGGGGAATCCTGGAGGTTGCAGTGTCATGGCGCTTCCTGTGGCCATTTTGGGCACTGCACCCTCCCTGGCGTCTGGCCCTTCTGGAACAAAGGGGACCTAGGAGATGCTCAGCTGTCCCACAGCTTCTCCCCTGCCCTGGTGCTGACCAGA
>gene=chr20_30421286-30421496; species=gorGor
-----------------------------------------------------------------------------------------------------------------CTGCACCTTCTCTAGCCTGTGACCCTCCTGGACTGAAGGGGACTTACAGGATGCTCAGACACCCTGCAGCTGCCCCCCTGCCCTGGTGTTGACTGGG
>gene=chr20_30421286-30421496; species=panTro
gggagtgtttggagcagagCGGTCCTTGGTTCAGGTCTGGCTGACCTATCAGTTGAGTGAGGGGACTCCTGGACAATACAGTGTCATGGCGCCTCCCGTGGCCATTTTGGGCACTGCACCTTCTCTAGCCTGTGACCCTCCTGGACTGAAGGGGACTTACAGGCTGCTCAGACACCCTGCAGCTGCCCCCCTGCCCTGGTGTTGACTGGG
>gene=chr20_30421286-30421496; species=papHam
gggagtgtttggagcagagTCATCCTCGGTTCAGGTCTGGCTGACCTATCCATTGAGTGAGGGGACTCCTGGACAATGCCGTGTCATGGCGCCTCCTGTGGCCGTTTTGGGCACTGCGCCTTCCCTAGCCCGTGACCCTCCTGGACTGCAGAGGACTTAGAGGGTGCTCAGACACCCTGGAGCTGCCCCCCTGCCCTGGTGTTAACTGGG
>gene=chr20_30421286-30421496; species=ponAbe
gggagtgtttggagcagagCGGTCCTTGGTTCAGGTCTGGCTGACCTATCCGTTGAGTGAGGGGACTCCTGGACAATACAGTGTCATGGCGCCTCCCGTGGCTGTTTTGGGCACTGCACCTTCCGTAGCCTGTGACCCTCCTGGACTGAAGGGGACTTACAGGGTGCTCAGACACCCTGCAGCTGCCCCCCTGCCCTGGTGTTGACTGGG
>gene=chr20_30421286-30421496; species=rheMac
gggagtgtttggagcggagTCATCCTCGGTTCAGGTCTGGCTGACCTATCCATTGAGTGAGGGGACTCCTGGACAATGCCATGTCATGGCGCCTCCTGTGGCCGTTTTGGGCACTGCGCCTTCCCTAGCCTGTGACCCTCCTGGACTGCAGGGGACTTAGAGGGTGCTCAGACACCCTGGAGCTGCCCCCCTGCCCTGGTGTTAACTGGG
>gene=chr20_30434444-30434621; species=hg19
CCTCCTAGCTCTGGGGTGTCTGCAGGGAGGGGCACCTAGGATGGTAAGGAGAGCCCATGAAATTCAGTTCTGCTGCATCCCTGTCGCCCCCTAGTGACTGGTGTGGGAAGGACAGCTATCTGGGGAGAGACATTCTCCCTCCCAAGAGGCACCTCAAGACCTTGGctgagcctcagt
>gene=chr20_30434444-30434621; species=bosTau
CCTTCTAGCACTGGGGTCTGCAAGACGT-GGGCACCTGGGGTGGTCATGAGAGCCAGCCCAAACCCG-CTTGCTGGG-CGCTGGCGCCCTCTAGTGACTAGAATGGGGAGGACAGACCTCAGGCCAGAGACATCC-CCCTTCCAAGaggc-tctcaac-----ggcagagcctcagt
>gene=chr20_30434444-30434621; species=calJac
CCTCCTAGCTCTGGGGTGTGTGCAGGGAGGGGCACCTAGGATGGTAAGGAGAGTCCACGAAATTCAGTTCTGCTGAGCCCCTGTCGCCCCCTAGTGACTGGTCTGGGAAGGACAGCTATCTGGGGAGAG--ATCCTCCCTCCCAAGAGGCCCCTCAGAACCCTGGctaaacctcagt
>gene=chr20_30434444-30434621; species=canFam
----CTAGCTCTGAGATGT--TCCAGGATGT-TCGCTGTGGAGGCGGCGAGAACC-GCTAAA-CCGG-TACGCTGAG-CTTGGGCGCCCTCTAGTGACTGGTGAGGGGAGGGCAACCATCTGGGCAGAGACATTT-CCCTCCAAAGAGGGGTTTGAAgaccctgtctgagcctcagt
>gene=chr20_30434444-30434621; species=equCab
CCTCCTAGCCCTGGGGTGTAAGCGGGGAGGGGAGCCTGGGATGATGTGGAGGGCC-ACGGAACTGGG-TCTGCTGAGCCCCCAGCGCCCTCTAGTGACTGGTGTGGGGAGGACAGACATCTGGGCAGAGACGTCCACCCTCCCAAGAAGCCTCTCCAGACCCTGGCTGAGTTT--GT
>gene=chr20_30434444-30434621; species=gorGor
CCTCCTAGCTCTGGGGTGTCTGCAGGGAGGGGCACCTAGGATGGTAAGGAGAGCCCATGAAATTCAGTTCTGCTGAGCCCCTGTCGCCCCCTAGTGACTGGTGTGGGAAGGACAGCTATCTGGGGAGAGAGATT----CTCCCAAGAGGCACCTGAAGACCTTGGctgagcctcagt
>gene=chr20_30434444-30434621; species=panTro
CCTCCTAGCTCTGGGGTGTCTGCAGGGAGGGGCACCTAGGATGGTAAGGAGAGCCCATGAAATTCAGTTCTGCTGAGTCTCTGTCGCCCCCTAGTGACTGGTGTGGGAAGGACAGCTATCTGGGGAGAGACATTCTCCCTCCCAAGaggcacctcaagaccttggctgagcctcagt
>gene=chr20_30434444-30434621; species=papHam
CCTCCTAGCTCTGG---------AGGGAGCGGCACCTAGGACGGTAAGCAGAGCCCATGAAATTCAGTTCTACTGAGCCCCTGTCGTCCCCTAGTGCCTGGTGTGGGAAGGACAGCTATCTGGGGAGAGACATTCTCCCTCCCAAGAGGCACCTCAAAACcctggctgagcctcagt
>gene=chr20_30434444-30434621; species=ponAbe
CCTCCTAGCTCTGGGGTGTCTGCAGGGAGGGGCACCTAGGATGGTAAGGAGAGCCCATGAAATTCAGTTCTGCTGAGCCCCTGTCGCCCCCTAGTGACGGGTGTGGGAAGGATGGCTATCTGGGGAGAGACATTCTCCCTCCCAAGaggcacctcaagaccctggctgagcctcagt
>gene=chr20_30434444-30434621; species=rheMac
CCTCCTAGCTCTGG---------AGGGAGCGGCACCTAGGACGGTAAGCAGAGCCCATGAAATTCAGTTCTGCTGAGCCCCTGTCGTCCCCTAGTGCCTGGTGTGGGAAGGACAGCTATCTGGGGAGAGACATTCTCCCTCCCAAGagacacctcaaaaccctggctgagcctcagt
>gene=chr20_30539853-30540043; species=hg19
CCGGCGCGCCTGCGCAGTTAAAAGAACGGTGGTGCGCAGGCTCTAACACTAGTGCGCCAGCCGGCTGCGAGAGGCGGGGCCTAGCTTTGGGGGCGGGGCTGGAGCGCCCTCTGCAGGCTCAGAGAGCTCAGTCCTCGGGCTGCCTCTGACCCGTTACTCCCTCGGTTCatgcttcttgagcacttattat
>gene=chr20_30539853-30540043; species=bosTau
CCGGCACGCATGCGCAGTTAAAAGAACGGAGGCTCGCAGGCTCCAAAGCTCGCGCAA-AAGCGGACGCGAGAGGCGGGGCCTAGC-TTGGGGGCGGGGCTGGAGCGCCCCCTGCAGGTCCAAACCTCTTAACCCGC-----------------------CCTCCTTTA-TAGTTCTTAACC--------T
>gene=chr20_30539853-30540043; species=calJac
CCGGAGCGCCTGCGCATTTAAAAGAACTGTGGCGCGCAGGCTCTAACGCACGTGCGTCAG-CGGCCGTGAGAGGCGGGGTCTAGCTTTGGGGGCGGGGCTGGAGCGCCCTCTGCAGGCTCAGAGAGCTCAGTCCGCGGGCAGCCACTGACCCCTTCCTCCCTCGGTTCatatttcttgagcacttactat
>gene=chr20_30539853-30540043; species=canFam
CCGGCGCGCACGCGCAATTAAAAGAAGAGTGGTGCGCAGGCGCTAACACCCGGGCGCCCTGGGGACGCGAGAGGCGGGGCCTAGCCTTGGGGGCGGGGCTGGAGCGCCCCCTGCAGACTCAGAGGGCGTGGGCCGCGGGCTGCCTCTTAATGCTCCTGCCTCCCTTTC-tgtttcttgagcacctgctag
>gene=chr20_30539853-30540043; species=equCab
GCGCCGCGCATGCGCAATTAAAAGAACGGTGGCGCGCAGGCTCCAACGCACGCGCGTCAGCCGGACGCAAGAGGCGGGACCTAG-CTTGGGGGCGAGGCTGGAGCGCCCCCTGCAGGCCTAGAGAGCTCGGTCCGAAGGCTGCCGCT---TGCGTCTCACTCCCTTCG-tgtttcttgagcacctgccac
>gene=chr20_30539853-30540043; species=gorGor
CCGGCGCGCCTGCGCAGTTAAAAGAATGGTGG-GCGCAGGCTCTAACACTCGTGCGCCCGCCGGCTGCGAGAGGCGGGGCCTAGCTTTGGGGGCGGGGCTGGAGCGCCCTCTGCAGGCTCAGAGAGCTCAGTCCTCGG-CTGCCTCTGACCCGTTACTCCCTCGGTTCatgcttcttgagcacttactat
>gene=chr20_30539853-30540043; species=panTro
CCGGCGCGCCTGCGCAGTTAAAAGAACGGTGGTGCGCAGGCTCTAACACTAGTGCGCCAGCCGGCTGCGAGAGGCGGGGCCTAGCTTTGGGGGCGGGGCTGGAGCGCCCTCTGCAGGCTCAGAGAGCTCAGTCCTCGGGCTACCTCTGACCCGTTACTCCCTTGGTTCatgcttgttgagcacttactat
>gene=chr20_30539853-30540043; species=papHam
CCGGCGCGCCTGCGCAGTTAAAAGAACGGTGGTGCGCAGGCTCCAACGCTCGTGCGCCAGCCGGCTGCGAGAGGCGGGGCCTAGCTTTGGGGACGGGGCTGGAGCGCCCTCTGCAGGCTCAGAGAGTTCAGTCCGTGGGTTGTCTCTGACC-------CCGTCTGTTCatacttcttgagcgcttaccat
>gene=chr20_30539853-30540043; species=ponAbe
CCGGCGCGCCTGCGCAGTTAAAAGAACGGTGGTGCGCAGGCTCCAACGCTCGTGCGACGGCCGGCTGCGAGAGGCGGGGCCTAGCTTTGGGAGCGGGGCTGGAGCGCCCTCTACAGGCTCAGAGAGCTCAGTCCTCGGGCTGCCTCTGACCCGTTACTCCCTCGGTTCatgcttcttcagcacttactat
>gene=chr20_30539853-30540043; species=rheMac
CCGGCGCGCCTGCGCAGTTAAAAGAACGGTGGTGCGCAGGCTCCAACGCTCGTGCGCCAGCCGGCTGCGAGAGGCGGGGCCTAGCTTTGGGGGCGGGGCTGGAGCGCCCTCTGCAGGCTCAGAGAGTTCAGTCCGTGGGTTGTCTCTGAAC-------CCCTCGGTTCacacttcttgagcgcttactat
>gene=chr20_30619212-30619550; species=hg19
GCGGGGCCGGGGGGTCTTCACTCCAGGGTCTCGCTCCCTGCCCTTGGGGCCCGGGGCCATGCAGTACCTGGAGTGTCCTGCAGGGGGAAAGCGAAGCCGGGCCCTGAAGTCCGGGGCAGTCACCCGGGGCTCCTGGGCCGCTCTGCCGGGCTGGGGCTGAGCAGCGATCCTGCTTTGTCCCAGAAGTCCAGAGGGATCAGCCCCAGAACACACCCTCCTCCCCGGGACGCCGCAGCTTTCTGGAGGCTGAGGAAGGCATGAAGAGTGGGCTCCACCTGCTGGCCGACTGAGAAAAGAATTTCCAGAACTCGGTCCTATTTTACAGATTGAGAAACTAT
>gene=chr20_30619212-30619550; species=bosTau
AACCC-----GGGCTCCGCGCTCCGGGGGCGGGGGTCTGTCCCCCCTGCCCGGGT-CCCTGCAGGACGGAGAATGTCCTGCAGGGG----------CGGGACCCTAAG----------------CGGGGCTAGTAGCTCCCTCTGCCGGTCGG--GGAGGGCGGC-GAACTTCTCTGTCCCGATAGCCCGAAGG-TTCGGCCTCTGGACGGAC------ACTCGAGACTCCGCAACTTTCTGGAGGCCAAGCGAGTGATGGAGAGTGTGCTCCACCTGCTGGCCGGTTGAGAAAAGAATTCCCCGAGCCTGAtcctattttacagtttgagaaactga
>gene=chr20_30619212-30619550; species=calJac
GCGGGGGCGGGGGATCTTCACTTCAGGGTCTCGGTCCCTGCCCTCGGGGCCCGGCGCCCCGCAGTACCGAGAGTGTCCTGCAGGGGGCGAACGAAGCCGGGCCATAAAGTCC-GAGCAGTCACCCGGGGCTCCCGGGCTGCTCTGTCGGGCTGGGGCTGGGCAGCGATCCTGGTTTGTCCCAGAAGCCCAGAGCGCTTGACCCCAGAACACACCCTTCTCCCCGGAACGCCGCAACTTTCTGGAAGCTGAGGAAGGCCCGAAGGGTGGGCTCCACCTGCTGGCAGACAGAGAAAAGAATTTCCGGAACTCTGTCCTATTTTACAGATTGGGAAAGTGC
>gene=chr20_30619212-30619550; species=canFam
GACGC-----GGGCTCCACTCCCCGGGGCGCGGGGCCATGGCCTGGGGGTCCAGG-CCCTGCAACACCGAGAATGTGCTGCAGGGG---------GCGGGACCCTAAAGTCGCGGGCAGTC-CCTGAGGCTAG---GCCCCTCTGCCAGACTT-CAGCGGGCAGC-CCCCTACTTTGTC-TGACCGCCTCGGGC-GCCGCCC-CAGGTCAACCCGTGTTTCCTGCCACTGCCGCCCTTTCTGGAGGCCAAGGGAGGGATGAGGGGTGGGCTTCACCTGCTGGCCGACTGAGAAAAGAATTCCCAGAGCCCACTCCTATTTTACAGTTTGAGAAACTGA
>gene=chr20_30619212-30619550; species=equCab
GACGCG----GGGCTGCGCTCTCCCAGGTCTCGGTCCCCGCCCTCGGGGTCTGGC-CCCTGCAGTACCGAGAATGTCCTGCAGGGG---------GCGGGGCTAT-AAGCCCTGGGCAGTCGCCCGAGGATAG-CGGGCCCTCTGCCCCCCGC-AGGTGGGCTGC-GTCCTTCTTTGTCCCGCTAGTTCGTAGG-CTCGGCC-CCGGACACCGACTCCTCCCCGCGACT-CGGCGCTTTCTAGAGGCCAAGGCAGGGATGAAGAGTGGGCTCCACCTGCTGGCCGACTGAGAAAACAGTT--------CCAGTcccggtttacagctggagaaactga
>gene=chr20_30619212-30619550; species=gorGor
GCGGGGCCCGAGGGTGTTCACTCCAGGGTCTCGCTCCCTGCCCTTGGGGCCCGGGGCCATGCAGTACCGAGAGTGTCCTGCAGGGGGAAAGCGAAGCCGGGCCCTAAAGTCCGGGGCAGTCACCCGGGGCTCCCGGGCCGCTCTGCCGGGCTGGGGCTGGGCAGCGATCCTGCTTTGTCCCAGAAGCCCAGAGGGATCAGCCCCAGAACACACCCTCCTCCCCGGGACGCCGCAGCTTTCTGGAGGCTGAGGAAGGCATGAAGAGTGGGCTCCACCTGCTGGCCGACTGAGAAAAGAATTTCCAGAACTCGGTcctattttacagattgagaaactat
>gene=chr20_30619212-30619550; species=panTro
GCGGGGCCGGGGGGTCTTCACTCCAGGGTCTCGCTCCCTGCCCTTGGGGCCCGGGGCCATGCAGTACCGAGAGTGTCCTGCAGGGGGAAAGCGAAGCCGGGCCCTGAAGTCCGGGGCAGTCACCCGGGGCTCCCGGGCCGCTCTGCCGGGCTGGGGCTGGGCAGCGATCCTGCTTTGTCCCAGAAGCCCAGAGGGATCAGCCCCAGAACACACCCTCCTCCCCGGGACGCCGCAGCTTTCTGGAGGCTGAGGAAGGCATGAAGAGTGGGCTCCACCTGCTGGCCGACTGAGAAAAGAATTTCCAGAACTCGGTcctattttacagattgagaaactat
>gene=chr20_30619212-30619550; species=papHam
GCGGGGGCGGGGGGTCTTCACTCCAGGGTCTCGCTCCCTGCCTTTGGGGCCGGGGACCCTGCAGTACCGAGAGTGTCCTGCAGCGGGTGAGCGAAGCTGGGCCCTAAAGACCGGGGCAGTCACCCGGGGCTCCCGTGCCGCTCTGCCAGGCTGGGGCTGGGCAGCGATCCTGCTTTGTCCCACAAGCCCAGAGGGGTCGGCCCCAGAACA---CCTGCTCCCCGGGACGCCGCAGCTTTCTGGAGGCTGAGGAAGGCATGAAGAGTGGGCTCCACCTGCTGGCAGACTGAGAAAAGAATTTCCAGAATTGGATcctattttacagatcggaaaactat
>gene=chr20_30619212-30619550; species=ponAbe
GCGGGGCCGGGGGGTCTTCACTCCAGGGTCTCGCTCCCTGCCCTTGGGGCCCGGGGCCATGCAGTACCGAGAGTGTCCTGCACGGGGAAAGCGAAGCCGGGCCCTAAAGTCCGGGGCAGTCACCCGGGGCTCCCGGGCCGCTCTGGCGGGCTCGGGCTGGGCAGCGATCCTGCTTTGTCCCGGAAGCCCAGAAGGATCAGTCCCAGAACACA-CCTCCTCGCCGGGACGCCGCAGCTTTCTAGAGGCTGAGGAAGGCATGAAGAGTGGGCTCCA-CTGCTGGCAGACTGAGAAAAGAATTTCCAGAGCTCGGTCCTATTTTACTGATTGAGAAACTAT
>gene=chr20_30619212-30619550; species=rheMac
GCGGGGGCGGGGGGTCTTCACTCCAGGGTCTCGCTCCCTGCCTTTGGGGCCCGGGACCCTGCAGTACCGAGAGTGTCCTGCAGCGGGTGAGCGAAGCCGGGCTCTAAAGACCGGGGCAGTCACCCGGGGCTCCCGTGCCGCTCTGCCAGGCTGGGGCTGGGCAGCGATCCTGCTTTGTCCCGGAAGCCCAGAGGGGTCGGCCCCAGAACA---CCTCCTCCCCGGGACGCCGCAGCTTTCTGGAGGCTGAGGAAGGCATGAAGAGTGGGCTCCACCTGCTGGCAGACTGAGAAAAGAATTTCCAGAATTGGATcctattttacagatcggaaaactat
>gene=chr20_30679771-30679945; species=hg19
ccctgtctcaaaagaaaaaaaaaaagaagaaagaaaagaaaaaagcaaagCATGGGTCTCCATTCTAACTGCCTCGGGTGCCCCCTGCTGTCCACCCCTTGCAAGTGCGCCACCCACTTGCCTCAGACCTTGAGAAGCCGGCCGGTGGTGCTTTGATTGTTCTGTCTAGTCAGA
>gene=chr20_30679771-30679945; species=bosTau
-----------------------------------------------AGGCTCAGACCTCGGTTCCAATGGCCATGGGTGCCCCCTGCTGGCCACTTTCCACAAGCGTACCATCCACTTGCCTCAGATCTTGAA---CAGAC--------CTTGGTTTA----GTCTGGCCAGA
>gene=chr20_30679771-30679945; species=calJac
---------------------------------aaaaaaaaaaaaaaaaGCCTGGATCTCCATTCTAACTGCCTCGGGTGCCCCCTGCTGTCCACTCCCTGCAAGTGCGCCACTCACTTGA--CAGCCGCAGGGAGGCCAGCTGGTGGTGCTTTGATTGGTCTGTCTAGTCAGA
>gene=chr20_30679771-30679945; species=canFam
-------------------------------------------------------ACCTCCGTTCCGGTAGCTATGGGTGCCCCCTGCTGGCCACGTCTCGCAAGTGCACCACCC----GCCTGTCACCTTGAG---CAGCCTTGTG---TTTGGTTTG---------------
>gene=chr20_30679771-30679945; species=equCab
------------------------------------------------------GACCTCGGTTCTGACGGCCATGGCTGCCCCCTGCTGGCCATTTCCTCCAAGTGCACCACCCGCTTGCCTGTGGCCTTGAA---CAGGCTGGTG--GCTTGGTTTG-CCTCTCTGGCCGGA
>gene=chr20_30679771-30679945; species=gorGor
ccctgtctcaaaagaaaaaaaaa----------agaagaAAAAAGCGAAGCATGGGTCTCCATTCTAACTGCCTCGGGTGCCCCCTGCTGTCCACCCCTTGCAAGTGCGCCACCCGCTTGCCTCAGACCT--------------------------------------------
>gene=chr20_30679771-30679945; species=panTro
------------------------------------------------------------------------------------------------------------------------------------------------------------------------------
>gene=chr20_30679771-30679945; species=papHam
ccctgtctcaaaagaaataaaaa---aaagaagaaaagaaaaAAGAAAAGCATGGGTCTCCATTCTAACTGCCTCGGGTGCCCCCTGCTGTCCACTCCTTGCAAGTGCTCCACCCACTTGCCTCAGACCTTGAGAAGCCCGCCGGTGGTGCTTTGATTGTTCTGTCTGGTCAGA
>gene=chr20_30679771-30679945; species=ponAbe
ccctgtctcaaaagaaaaaaaaaaagaagaaagaaaagaaaaaagcaaagCATGGGTCTCCATTCTAACTGCCTCGGGTGCCCCCTGCTGTCCACTCCTTGCAAGTGCGCCACCCACTTGCCTCAGACCTTGAGAAGCCGGCCGGTGGTGCTTTGATTGTTCTGTCTAGTCAGA
>gene=chr20_30679771-30679945; species=rheMac
ccctgtctcaaaagaaataaaaa---aaagaagaaaagaaaaAAGAAAAGCATGGGTCTCCATTCTAACTGCCTCGGGTGCCCCCTGCTGTCCACTCCTTGCAAGTGCGCCACCCACTTGCCTCAGACCTTGAGAAGCCCGCCGGTGGTGCTTTGATTGTTCTGTCTGGTCAGA
>gene=chr20_31109614-31109789; species=hg19
CCCTGGGCTGAGACTGCCCAGTTACTGGTTTTCCATGTGCTTCCTGGAGCCTGGGTCCTCCCGCACCTCTCCACTAAGGGGCAGCATCACCCAAGCGTTCCGCTGTCCTCGCCGCAGCCCGCAGCCGGGCTGGGAAAGTTGGCCAAGGGTGAGGGGCTGCTCTGCGCTGCGCTTG
>gene=chr20_31109614-31109789; species=bosTau
CTCT-GGCTGCAGCTGCCCGGTTGCGGG-TTTC-ACACATTTCCCAGAGCCTGGGCCGTCTCACT-CTCTCCACTAAGGGGCAGCATCACCCCAGCGTTCCTCTGTCCTCGCCGCAGCCC-------AGCCGGGAAAGTTGGCCGAG-----GGCTCTG------CCCACAGCAG
>gene=chr20_31109614-31109789; species=calJac
CCCTGGACCAAGGCTGTCCAGTGGCTGGTTTCCCACGTGCTTCCTGGAGCCTGGGTCCTCCCACTCCTCTCCACTAAGGGGCAGCATCACCCAAGCGTTCCACTGTCCTCGCTGCAGTCCGCAGCCTGGCTAGGAAAGTTGGCTAAGGGTGAGGGGCTGCACTG----------G
>gene=chr20_31109614-31109789; species=canFam
CCCC-TGCTGTAGCTGCCCAGTGGCTGG-TTTTCGCACATTTCCCAGAGCCTGGGCCCTCCCGCTCCTCTCCACTAAGGGGCAGCATCAGCCCAGCATTCCATCATGCTCGCCGCAGCCC-------AGCCGGGAAAGTTGGCCGAG-----GGCTCTG------CCCAGAGGGA
>gene=chr20_31109614-31109789; species=equCab
CCCT-GGCTGTAGCCACCCAGTTGCTGG-TTTTCGCACTTTTCCAGGAGCCCAGGCCCTCCCGCTCCTTTCCACTAAGGGGCAGCATCACCCCAGTCTTCCACCATCCTCTCCGCAGCCC-------CGCCAGCAAAGTTGGCCGAG-----GGCGCTG------CCCGCAGGGG
>gene=chr20_31109614-31109789; species=gorGor
CCCTGGGCTGAGACTGCCCAGTTACTGG-----------------------------------------------------------------------------------------------------------AAGTTGGCCAAGGGTGAGGGGCTGCTCTGCGCTGCGCTTG
>gene=chr20_31109614-31109789; species=panTro
CCCTGGGCTGAGACTGCCCAGTTACTGGTTTTCCATGTGCTTCCTGGAGCCTGGGTCCTCCCGCACCTCTCCACTAAGGGGCAGCATCACCCAAGCGTTCCGCTGTCCTCGCCGCAGCCCGCAGCCGGGCTGGGAAAGTTGGCCAAGGGTGAGGGGCTGCTCTGCGCTGCGCTTG
>gene=chr20_31109614-31109789; species=papHam
CCCTGG----------------------TTTTCCATGTGCTTCCTGGAGCCTGGGTCCTCCCGCTTCTCTCCACTAAGGGGCAGCATCACCCAAGCGTTCCACTGTCCTCGCCGCAGCCCACAGCCCGGCTGGGAAAGTTGGCCAAGGGTGAGGGGCTGCTCTGGGCTGCGCTGA
>gene=chr20_31109614-31109789; species=ponAbe
CCCTGGGCTGAGGCTGCCCAGTTACTGGTTTTCCATGTGGTTCCTGGAACCTGGGTCCTCCCGCACTTCTCCACTAAGGGGCAGCATCACCCAAGCGTTCCGCTGTCCTCGCCGCAGCCCGCAGCCGGGCTGGGAAAGTTGGCCAAGGGTGAGGGGCTGCTCTGGGCTGCGCTTG
>gene=chr20_31109614-31109789; species=rheMac
CCCTGG----------------------TTTTCCATGTGCTTCCTGGAGCCTGGGTCCTCCCGCTTCTCTCCACTAAGGGGCAGCATCACCCAAGCGTTCCGCTGTCCTCGCCGCAGCCCACAGCCTGGCTGGGAAAGTTGGCCAAGGGTGAGGGGCTGCTCTGGGCTGCGCTGA
>gene=chr20_31240805-31240992; species=hg19
CAAGCACAGCCAGCAGCTCCTGGAAAATAGGCGCTGCTCTCAGCCTCCCCAGGGCACCCTGCACCCAAGCTGGGCCAAATGATGGTCTGGGGCGCCCTCTGGTGGCTCCTCTGGGCAGTGGTGGATGCTGAAGCCACTGTGAATTTAAGGGTGGGTGGGGcagagatggtcagagttggaagatttc
>gene=chr20_31240805-31240992; species=bosTau
----------TAGTGGCTCCAGGAAAACACGTCCTGCCTTCAGCCTCCCTGGGGCCACCTGCACCGGAGCCGGGCCAAATGCTGGTCTGGGGCGCCCTCTGGTGGTCTTCCTGGGGAGCGGCA------GAAGCAGCAGTGGGTTTAGGGATGTg-------agcagGATCAGAAACAGAAGGACTT
>gene=chr20_31240805-31240992; species=calJac
CAAGTACAGCTAGCAGCTCCTGGAAAATAGGCCCTGTTTTCAGTCTCCCCAGGGCACCCTGCACCCAAGCTGGGCCAAATGCTGGTCTGGAACGCCCTCTGGTGGCTTCTCTGGGCAGTGGTGGATGCTGAAGCCACTGTGAATTTAAGGGTGGGTGGGGcagagattgtcagagttggaagattgc
>gene=chr20_31240805-31240992; species=canFam
CAAGCAAAGCTAGCAGCTCCTTAAAAACACACCCTGCCCTTAACCTCCCCAGGGCCCCCTGTGCCCTAGCTGGGCCAAATGCTGGTCTGGGGCGCCCTCTGGTGGCCAATTAGGGCAGTGGCA------GAAGCAGCTGTGGGTTTAAGGGTGGAT-----------Ggttagactt-ggagacttc
>gene=chr20_31240805-31240992; species=equCab
CCAGCAAAGCTAGCGGCTCCTGGAAAACACACCCAGC-CTCAGCCTCCC--GGGCCCCCTGCACCGGAGCTGGGCCGAATGCTGGTCTGGGGCGCCCTCTGGTGGCCACTCTGGGCAGTGGCA------GAAGCAGCTGGGGGATTAAGGCTTGGT-----------Ggtcagagctggggaacttc
>gene=chr20_31240805-31240992; species=gorGor
CAAGCACAGCTAGCAGCTCCTGGAAAATAGGCGCTGCTCTCAGCCTCCCCAGGGCACCCTGCACCCAAGCTGAGCCAAATGATGGTCTGGGGCGCCCTCTGGTGGCTCCTCTGGGCAGTGGTGGATGCTGAAGCCACTGTGAATTTAAGGGTGGGTGGGGcagagatggtcagagttggaagatttc
>gene=chr20_31240805-31240992; species=panTro
CAAGCACAGCTAGCAGCTCCTGGAAAATAGGCGCTGCTCTCAGCCTCCCCAGGGCACCCTGCACCCAAGCTAGGCCAAATGATGGTCTGGGGCGCCCTCTGGTGGCTCCTCTGGGCAGTAGTGGATGCTGAAGCCACTGTGAATTTAAGGGTGGGTGGGGcagagatggtcagagttggaagatttc
>gene=chr20_31240805-31240992; species=papHam
CAAGCACAGCTAGCAGCTCCTGGAAAATAGGCACTGCTCTCAGCCTCCCCAGGGCACCCTGCACCCAAGCTGGGTCAAATGATGGTCTGGGGCGCCCTCTGGTGGCTTCTCTGGGCAGTGGTGGATGCTGAAGCCACTGTGAATTTAAGGGTGGGTGGGGcagagatggtcagagttggaagatttc
>gene=chr20_31240805-31240992; species=ponAbe
CAAGCACAGCTAGCAGCTCCTGGAAAATAGGCACTGCTCTCAGCCTCCCCAGGTCACCCTGCACCCAAGCTGGGCCAAATGATGGTCTGGGGCGCCCTCTGGTGGCTCCTCTGGGCAGTGGTGGATGCTGAAGCCACTGTGAATTTAAGGGTGGGTGGGGcagagatggccagagttggaagatttc
>gene=chr20_31240805-31240992; species=rheMac
CAAGCACAGCTAGCAGCTCCTGGAAAATAGGCACTGCTCTCAGCCTCCCCAGGGCACCCTGCACCCAAGCTGGGTCAAATGATGGTCTGGGGCGCCCTCTGGTGGCTTCTCTGGGCAGTGGTGGATGCTGAAGCCACTGTGAATTTAAGGGTGGGTGGGGcagagatggtcagagttggaagatttc
>gene=chr20_31262257-31262390; species=hg19
ACTGGGTGGCAGGGGGAGGAAAGTATTCAGTGTTTTCAGAACCACCCACCAGGAGGCGCTTTTGCATCAGGGGCCCAATCAGGTTAGCCCAGAGCACCTGGATTTAAGTAGCAAAAACAAATGACAATCTCTA
>gene=chr20_31262257-31262390; species=bosTau
-------------------------TTCAGTGTTTTTAGAACTGACCACCAGGGGACGCCTTTGAGTCAGGGGTTCCATCAGGTTAGCCTAGAGTGCCTGGAttt----------------------------
>gene=chr20_31262257-31262390; species=calJac
---------------------AATTTTCAGTGTCTTCAGAACTACCCACCAGGAGGCGCTTTTGGGTCAGGGGCCTCGTCAGTTTAGCCCCTAGCACCTGGATTTAAGTGGCAAAAACAAATGACAATCTCCA
>gene=chr20_31262257-31262390; species=canFam
ACTCA---------GGAAGAAAATATTAAGTGCTTTTAGAACCAACCACCAGGAGGCACCTCTGGGTCAGGGGTCTGGTCAGGTTAGCCCACAGCGCCCAGACTTAAATGACAAAAACAAATGACAA-ACCCA
>gene=chr20_31262257-31262390; species=equCab
ACTCA---------GGAAAATAGTATTCAGGAGTTTTAGAACTGTCCGCTGGGGGGCGCCGTCAGGTCAGAG-CCCGGCCGGG--------CAGC--CCGGGTTCACAGGACAA--------------GGCCG
>gene=chr20_31262257-31262390; species=gorGor
ACTGGGTAGCAGGGGGAGGAAAGTATTCAGTGTTTTCAGAACCACCCACCAGGAGGCGCTTTTGCATCAGGGGCCCAATCAGGTTAGCCCAGAGCACCTGGATTTAAGTGGCAAAAACAAATGACAATCTCTA
>gene=chr20_31262257-31262390; species=panTro
ACTGGGTGGCAGGGGGAGGAAAGTATTCAGTGTTTTCAGAACCACCCACCAGGAGGCGCTTTTGCATCAGGGGCCCAATCAGGTTAGCCCAGAGCACCTGGATTTAAGTAGCAAAAACAAATGACAATCTCTA
>gene=chr20_31262257-31262390; species=papHam
ACTGGGTGGCAGGGGGAGGAAAGTATTCCGCGTTTCCAGAACCACCCACCAGGAGGCGCTTTGG-GTCAGGGGCCCAATCAGGTTAGCCTAGAGCACCTGGATTTAAGTGGTAAAAACAAATGACAATCTCTA
>gene=chr20_31262257-31262390; species=ponAbe
ACTGGGTGGCAGGGGGAGGAAAGTTTTCAGTGTTTTCAGAACCACCCACCAGGAGGCGCTTTTGCGTCAGGGGCCCAATCAGGTTAGCTCAGAGCACCTGGATTTAAGTGGCAAAAACAAATGACAATCTCCA
>gene=chr20_31262257-31262390; species=rheMac
ACTGGGTGGCAGGGGGAGGAAAGTATTCCGCGTTTCCAGAACCACCCACCAGGAGGCGCTTTGG-GTCAGGGGCCCAATCAGGTTAGCCTAGAGCACCTGGATTTAAGTGGCAAAAACAAATGACAATCTCTA
>gene=chr20_31366318-31366542; species=hg19
AGCAGCAGAGGTCCAGTTGCCCCATGCCATGGGCAGGTGCAGGGTCTGGAATTGGGAGCTCTCACCACAGATTGCACCTCTGCCTGGGGGCGCCACTGGGCTCATCAGACTGAGCTCACGGTGCCCCCTGGTGGGCGATGCCAGTGGCGCCAGTGCAGCTTGGAGCCCGCAATACAAGGTGTGGCTTCTAGAAGGTACCCTGGtttgagatgctgaggtgggag
>gene=chr20_31366318-31366542; species=bosTau
AGCATCAGAGGTCTACTTATCACACGGGATGGACTGATGCCCAGGGTGGAATTAAGAATCCATA------ATTGCATACCTGCCGTGGGGGGGTGGGGGGGGTATC--ACTGAACCCACAGCGCCCCCTGGTGGGTGCTGGCAGCATCCCCACTGCAGCTCACAGCCCTGTAACCTAGATGACGCTTCTAGAAGGTACCCTG----------------------
>gene=chr20_31366318-31366542; species=calJac
AGCAGCAGAGGTCTAGTTGCCCCATGCAATGGGCAGGTGCAGGACATGGGATTGGGGGCTGCCACTAC---------CTCTGCCTGTGGGCTCCACTGGGTC--------------CACAGCGCCCCCTGGTGGGCGGTACCGGTGGCGCCGGGGCGGCTGGGAGCTAGCAATAGAAGGTGTGGCTTCTAGAAGGTACGCTGGTTTTTgaggctgaggtgggag
>gene=chr20_31366318-31366542; species=canFam
AATGGCAGAGGTTTAGCTGTCCCCCGGGATGGACAGGTGGAAAGGATGGAGTTGGGACCCAAGG------CTCACATATCCACCTGGGGGCGCTACC-TTAAGTTTAGACTGAGCCCACATCGCCCCCTGGTGGACGATGCCACA------------------------TCACCACGGGAGTTGCTTCTAGAAGGTACCCCG----------------------
>gene=chr20_31366318-31366542; species=equCab
aatagcaGAAGTCTAGTTGCCCCATGATGTGGACAGGTACAGAGGATGGATTTGGGATCCCACG------ATTGCAAATCCGCCCGGGGGCGCTGCAGTCCTCTTCAGACTGAGCCCTTAGCGCCCCCTGGTGGGTGGTGCCACCGTCTGCGCTGCAGCACCCAGCCCGCTAGCTTAGGTG-CGCTTC------------------------------------
>gene=chr20_31366318-31366542; species=gorGor
AGCAGCAGAGGTCCAGTTGCCCCACGCCATGGGCAGGTGCAGAGTCTGGAATTGGGAGCTCTCACC--------------------------------------------------------------------------------------------------------------------------------------------------------------
>gene=chr20_31366318-31366542; species=panTro
AGCAGCAGAGGTCCAGTTGCCCCATGCCATGGGCAGGTGCAGGGTCTGGAATTGGGAGCTCTCACCACAGATTGCACCTCTGCCTGGGGGCGCCACTGGGCTCATCAGACTGAGCTCACGGCGCCCCCTGGTGGGCTATGCCAGTGGCGCCAGTGCAGCTTGGAGCCCGCAATACAAGGTGTGGCTTCTAGAAGGTACCCTGGtttgagatgctgaggtgggag
>gene=chr20_31366318-31366542; species=papHam
AGCAGCAGAGGTCCAGTTGCCCCATGCAATGGGCAGGTGCA-------------------CCCACCACAAATTGCACCTCTGC-------CGCCACTGGGCACATCAGACTGGGCTCACGGCGCCCCCTGGTGGGCAGTGCCAGTGGCGCCAGTGCAGCTCGGAGCCAGCAATACAAGATGTGGCTTCTAGAAGGTACCCTGGtttgagatgccgaggtaggag
>gene=chr20_31366318-31366542; species=ponAbe
AGCAGCAGACGTCCAGTTGCCCCATGCAATGGGCAGGTGCAGGGTCTGGAACTGGGAGCTGCCACCACAGATTGCATCTCTGCCTGGGGGCGCCACTGGGCTCATCAGACTGAGCTCATGGCGCCCCCTGGTGGGCGATGCCAGTGGCTCCAGTGCAGCTCGGAGCCCGCAATACAA-GTGTGGCTTCTAGAACGTACCCTGGCttgagatgctgaggtgggag
>gene=chr20_31366318-31366542; species=rheMac
AGCAGCAGAGGTCCAGTTGCCCCATGCAATGGGCAGGTGCA-------------------CCCACCACAAATTGCACCTCTGC-------CGCCACTGGGCACATCAGACTGGGCTCACGGCGCCCCCTGGTGGGCAGTGCCAGTGGCGCCAGTGCAGCTCGGAGCCAGCAATACAAGGTGTGGCTTCTAGAAGGTACCCTGGtttgagatgccgaggtaggag
>gene=chr20_31482013-31482182; species=hg19
GGGCCACCAACCCCCTCTTCCAGCCAGAGTTACTAAGCAGGACACTCCAGGGGTTCCCAGGCCTTGGTAACAGGCCCCTGGCAGGCTTGTTGGGGCAGCGTCCCCTGCTGGCAGAGCAGGGACAGATCCTGTCCTGGACACAGCAGTGGGCTGGCACCCTGCTTGCCTC
>gene=chr20_31482013-31482182; species=bosTau
GGAATACTGG-CTCCCC-TCCATCCAGAGTTTCTGAGCGGGACTCTCCAGGGGCTCCCAGGCCTTGGTGACAC-CTCCTGCCTAGCTTGTT-GGGCAGCATTCACTACCAGCCAGGCAGGAACGGGTCCTGCCCTGGACGCAGAAGGGGTCTGGCACCCCA-TTGCCTC
>gene=chr20_31482013-31482182; species=calJac
GGGACATCGA-CCCCTCTTCCAGCCAGAGATACTAAGCGGGACACCCCAGGGCTTCCCAGGCCTTGCTGGCAGCCCCCTGGCAGGCTTGTTGGGGCAGCCTCCTACGCTGACAGGGCAGGGACAGATCCTGTCCTGGACATAGCAGTGGGCTGGCA-CCTGCTTGCCTC
>gene=chr20_31482013-31482182; species=canFam
GGGACACTGA-CTCCCCTTCTATCCAGAGTTTCTGAGCAGGACTCTCCAGGGGTTCCCAGGCCTTGGTGATAC-CTCCTGCCAAGCTTGACAGGGCAACATCCCCGACTGGCTGGATGGAAATGGATCCAGCCCCGGACACAGCAGTGGGCTGGCACCCG-GTTGCCTC
>gene=chr20_31482013-31482182; species=equCab
GGGACACTGC-CTCCCCCTCCATCCAGGGTTTCTGAGCAGGATTTTCCAGGGGCTCCTGGGCCTTGCTGACAC-CTCCTGCCAAGCTTTTTGGGGCAGCATCCCCCACTGGCTGCACAGAAACACATTCTGCCCTGGATGCAGCAG-GGGCTGGCTCCCTGCTTGCCTC
>gene=chr20_31482013-31482182; species=gorGor
GGGCCACCGACCCCCTCTTCCAGCCAGAGTTACTAAGCAGGACACTCCAGGGGTTCCCAGGCCTTGGTAACAGGCCCCTGGCAGGCTCGTTGGGGCAGCGTCCCCTGCTGGCAGAGCAGGGACAGATCCTGTCCTGGACACAGCAGTGGGCTGGCACCCTGCTTGCCTC
>gene=chr20_31482013-31482182; species=panTro
GGGCCACCGACCCCCTCTTCCAGCCAGAGTTACTAAGCAGGACACTCCAGGGGTTCCCAGGCCTTGGTAACAGGCCCCTGGCAGGCTCGTTGGGGCAGCGTCCCTTGCTGGCAGAGCAGGGACAGATCCTGTCCTGGACACAGCAGTGGGCTGGCACCCTGCTTGCCTC
>gene=chr20_31482013-31482182; species=papHam
GGGACACTGA-CCCCTCTTCCAGCCAGAGTTACTAAGCAGGACACTCCAGGGGTTCCCAGGCCTTGGTAACAGGCCCCTGGCAGTCTTGTTGGGGCAGTGTC--------------------CAGATCCTGTCCTGGACACAGCAGTGGGCTGGCACCCTGCTTGCCTC
>gene=chr20_31482013-31482182; species=ponAbe
GGGCCACCGA-CCCCTCTTCCAGCCAGAGTTACTAAGCAGGACACTCCAGGGGTTCCCAGGCCTTGGTAACAGGCCCCTGGCAGGCTCATTGGGGCAGCGTCCCCTGCTGGCAGAGCAGGGACAGATCCTGTCCTGGACACAGCAGTGGGCTGGCACCCTGCTTGCCTC
>gene=chr20_31482013-31482182; species=rheMac
GGGACACTGA-CCCCTCTTCCAGCCAAAGTTACTAAGCAGGACACTCCAGGGGTTCCCAGGCCTTGGTAACAGGCCCCTGGCAGGCTTGTTGGGGCAGTGTC--------------------CAGATCCTGTCCTGGACACAGCAGTGGGCTGGCACCCTGCTTGCCTC
>gene=chr20_31490390-31490554; species=hg19
aaatatttaaaaattagctgggagtgttggcacaccccATGCATTCTTGTCTGCATGCAGTGCAATGTACAGGCCGGCAGGTGGCACAATTGACCACTTGCTGGTCTCCCGTTTTGGCGATGCCATCTTAGGGCATATCCTCTGCGGGTGGGGCCTGGCATTGG
>gene=chr20_31490390-31490554; species=bosTau
-----------------------------------------------------------------------------------------------------------------tagGTGATGCCCTCTTGGGGCATGGCCTCTGCAGGTGGGGCC-GGCACTGT
>gene=chr20_31490390-31490554; species=calJac
aaaaatttaaaaattagctgggtgtggtggtgcaccccATGCTTTCTTGTTTGCATGCAGTACAAAGTACTAGCCAGCAGGTGGCATCATTGACCACTTGCTGGTCTCCCATTTTGGCAATGCCATCTTAGGGCAAAGCCTCTGTGGGGGGG--CTGGCAT---
>gene=chr20_31490390-31490554; species=canFam
-----------------------------------------------TGTCTGCACGCAGTACA-CTTGCCAGC-------TGGCACCACTGACTGCTTGCTGCCCTCTAGT-CAGGCCAGGACCTCTC--AGCGCAGCCTCCATGGGTGGGGTCTGGCATTGT
>gene=chr20_31490390-31490554; species=equCab
---------------------------------GCACCCTTTCTTCTTGCCTGAATGCAGTACA-CACATTGGCCAGCAGGTGGCACCATTGACTGCTTGCTGGTCTCCTGT-CTGGCAATGACCTTGG--GACGTGGCCTCTGCAAGTGGGGTCTGGCATTGC
>gene=chr20_31490390-31490554; species=gorGor
aaatatttaaaaattagctgggagtgttggcacaccccATGCATTCTTGTCTGCATGCAGTGCAATGTACAGGCCGGCAGGTGGCACAATTGACCACTTGCTGGTCTCCCGTTTTGGCGATGCCATCTTAGGGCATATCCTCTGCGGGTGGGGCCTAGCATTGG
>gene=chr20_31490390-31490554; species=panTro
aaatatttaaaaattagctgggagtgttggcacaccccATGCATTCTTGTCTGCATGCAGTGCAATGTACAGGCCGGCAGGTGGCACAATTGACCACTTGCTGGTCTCCCGTTTTGGCGATGCCATCTTAGGGCATATCCTCTGCGGGTGGGGCCTAGCATTGG
>gene=chr20_31490390-31490554; species=papHam
aaaaattgaaaaattagctgagagtggtggcaca-cccatgcattcttggctGCATGCAGTGCAATGTACAGGCCGGCAGGTGGCACCATTGACCACTTGC------------TTGGCAATGCCATCTTAGGGCATAGCCTCTGTGGGTGGGGCCTGGCATTGG
>gene=chr20_31490390-31490554; species=ponAbe
aaaaatttaaaaattagctgggagtggtggcacacccCATGCATTCTTGTCTGCATGCAGTGCAATGTACAGGCCGGCAGGTGGCACCATTGACCACTTGCTGGTCTCCCGTTTTGGCAATGCCATCTTAGGGCATAGCCTCCGTGGGTGGGGCCTGGCATTGG
>gene=chr20_31490390-31490554; species=rheMac
aaaaatttaaaaattagctgagagtggtggcaca-cccatgcattcttggctGCATGCAGTGCAATGTACAGGCCGGCAGGTGGCACCATTGACCACTTGCTGGTCTCCCGTTTTGGCAATGCCATCTT----CTTAGCCTCTGCGGGTGGGGCCTGGCATTGG
>gene=chr20_31799745-31799873; species=hg19
CTGCCTTGCTCCTTTCCTCCTGAGAACACTCCTGCTATGTAAGCCCCGGGACTTGACAGGTTGGTTCCTGCCCCCTTGTGGTCCAGAGTGTTCATGGTTATGGTGAGACCTGCAGTCTTCAGTCTATC
>gene=chr20_31799745-31799873; species=bosTau
CCGCCTTCCCCCG----TCCTGAGAACACCTCCGCTGTGCAGGACCCTGGGCTGGATGAGTCAGCTTCTGTCCTCTTGTGGCCCAGAGTGTTCACGGTTGTGGCAAGACGGGCAGTCTTCACTC-CCC
>gene=chr20_31799745-31799873; species=calJac
CTGCTTTCCTCCTTTCCCCCTGAGGACATCCCTGCTAGATAAGCCCTGGGGCTTGGCAGGTCGGTTCCTGCCCCCTTGCGGTCCAGAGTGTTCATGGTTATGGTGAGACCTGCAGCCTTCAGCCTATC
>gene=chr20_31799745-31799873; species=canFam
CTACCACTGTCCTTTCCTCCTGAGAACAACTCCTCATTGTAGGACCCTGGGCTTGATGGGCCAGTTCCTGCCCACTAGTGGTTCAAAGTGTTCATAGTTATGGTGAAACATGCAGTCTTCACTCTCCC
>gene=chr20_31799745-31799873; species=equCab
CTGCCTTCCTCCTTTCCTCTTAAGAACACCTCTGCTGGGTCAGACTCTTGGTTTGG-GGGCCAGCACCTGGACCCTAGTGGTCCAGAGCATTCATGGCTATGATGCACCCTATAGGCCTCACTC-CCC
>gene=chr20_31799745-31799873; species=gorGor
CTGCCTTCCTCCTTTCCTCCTGAGAACACTCCTGCTATGTAAGCCCCGGGACTTGACAGGTTGGTTCCTGCCCCCTTGCGGTCCAGAGTGTTCATGGTTATGGTGAGACCTGCAGTCTTCAGTCTATC
>gene=chr20_31799745-31799873; species=panTro
CTGCCTTCCTCCTTTCCTCCTGAGAACACTCCTGCTATGTAAGCCCCGGGACTTGACAGGTTGGTTCCTGCCCCCTTGTGGTCCAGAGTGTTCATGGTTATGGTGAGACCTGCAGTCTTCAGTCTATC
>gene=chr20_31799745-31799873; species=papHam
CTGCCTTCCTTCTTTCCTCCTGAGAACACTCCTGCTAGGTAAGCCTCGGGGCTTGACAGGTTGGTTCCTGCCCCCTTGTGGTCCAGAGTGTTCGTGGTTATGGTGAGACCTGCAGTCTTCAGTCCATC
>gene=chr20_31799745-31799873; species=ponAbe
CTGCCTTCCTCCTTTCCTCCTGAGAACACTCCTGCTAAGTAAGCCCCGGGGCTTGACAGGTTGGTTCCTGCCCTCTTGTGGTCCAGAGTGTTCATGGTTATGGTGAGACCTGCAGTCTTCAGTCCATC
>gene=chr20_31799745-31799873; species=rheMac
CTGCCTTCCTTCTTTCCTCCTGAGAACACTCCTGCTAGGTAAGCCCCGGGGCTTGACAGGTTGGTTCCTGCCCCCTTGTGGTCCAGAGTGTTCATGGTTATGGTGAGATCTGCAGTCTTCGGTCCATC
>gene=chr20_31821061-31821201; species=hg19
GGGATGAAGGGAACAGAATCCCAGGCACATGTATGGGATCCAGGGACAGAGGGCGTCTGTGTCCACACTCCCTCCCAGAGCCAGAAGAGGGCATGAGACCCCAGGGAGAGAAGGGTAAAGGGAGGGTCTAGGTGGATCCA
>gene=chr20_31821061-31821201; species=bosTau
gagaggagggccgcaaaaccccaggtcgaagtgggggattccagaatgggcagagtctgtgcccctattcccTTCCAGAGCCAGGAAAGATGGCTGGACCCCAAGGAGAGAGGGTCAACTGCAAGGCCCAAGGAGCT---
>gene=chr20_31821061-31821201; species=calJac
GGAAGGAGGGGAACAGAAGCCCAGGCACCTGTATGGGATCCAGGGACAGAGGGTGTCCATGTCCACACTCCCTCCCAGAGCTGGGAGAGGG-ATGAGACCCCAGGGAGAG-AGGGTCACAGGAGAGGTTAGATGGATCCA
>gene=chr20_31821061-31821201; species=canFam
--------------------------------------------------------------------------------------------------------------------------------------------
>gene=chr20_31821061-31821201; species=equCab
GGGAGGAGGAACACAAAAACCTAAGTCGG-----TGGATTGAAGAACAGAGGGCCCCTGT--------TCCCCTCCAGAGCCGAGAGAGATGACGAGACCCCAGGGAGAGAAGGGTAACTGGAGGGTCCAGAGGGGTCCA
>gene=chr20_31821061-31821201; species=gorGor
GGGATGAAGGGAACAGAATCCCAGGCACATGTATGGGATCCAGGGACAGAGGGCGTCTGTGTCCACACTCCCTCCCAGAGCCAGAAGAGGGCATGAGACCCCAGGGAGAGAAGGGTAA-GGGAGGGTCTAGGTGGATCCA
>gene=chr20_31821061-31821201; species=panTro
GGGATGAAGGGAACAGAATCCCAGGCACATGTATGGGATCCAGGGACAGAGGGCGTCTGTGTCCACACTCCCTCCCAGAGCCAGAAGAGGGCATGAGACCCCAGGGAGAGAAGGGTAACGGGAGGGTCTAGGTGGATCCA
>gene=chr20_31821061-31821201; species=papHam
GGGAGGAAGGGAACAGAGTCCCAGGCACATGTGTGGGATCCAGGGACAGAGGGTGTCTGTGTCCACGCTCCCTCCCAGAGCCTGAAGAGAGGATGAGACCCCGGGGAGAGAAGGGTAACGGGAAGGTCTAGGTGGATCCA
>gene=chr20_31821061-31821201; species=ponAbe
GGGATGAAGGGAACAGAATCCCAAGCACATGTATGGGATCCAGAGACAGAGGGCGTCTGTGTCCATGCTCCCTCCCAGAGCCAGAAGAGGGCATGAGACCCCAGGGAGAGAAGGGTAATGGGAGGGTCTAGGTGGATCCA
>gene=chr20_31821061-31821201; species=rheMac
GGGAGGAAGGGAACAGAATCCCAGGCACATGTGTGGGATCCAGGGACAGAGGGTGTCTGTGTCCACGCTCACTCCCAGAGCCTGAGGAGAGGATGAGACCCCGGGGAGAGAAGGGTAACGGGAAGGTCTAGGTGGATCCA
>gene=chr20_31850551-31850687; species=hg19
AAGCCAAGCTCTCCAGGCCCCTAACCTTGCACCAGCGCTCACACTGTATGTCCTGTGGCCACTAGAGGAAGCTGTTGCACATATATGTACTTCCCAGCTACCACCCTGGGAATGAACACTAACATCTATGTAGCAG
>gene=chr20_31850551-31850687; species=bosTau
AAGCCTAGACCTCCAGGGCCCTAG-------CCAGCACTCTCACA--TAGCCCTGTGACCACTAGAGAGAGCTGTTGCATGGCAA-------CCCAGCAGTCATCTTGAAAATGAAca------tttatttggcag
>gene=chr20_31850551-31850687; species=calJac
AAGCCAAGCTCTCCAGGCCCCTAACCTGGCACCAGTGCTCCCGCTGTATGTCCTGTGGCCACTAGAGAGAGCTGTTGCACATCTCCGTACTTCCCAGCTGCCGCCCTGGGCATGAGCACTAACATCTATGTAGCAG
>gene=chr20_31850551-31850687; species=canFam
------AAGTCCCCAGGATCCTAGCCTTGCACCAGTGCTCGCACA-CATGTCCTGTGACCACTAGGAGGAGCTGCTGTAAGGTAA-------CCCAGCAAACATCTTGAAGATTAATA------TTTATT------
>gene=chr20_31850551-31850687; species=equCab
----------------------------------------------TATGTCCTGTGACCACTAGAGGGAGCTGTTGCAAGGCAA-------CCTTGCCTTTGTCTTGAAGATTAACG--------TGTTTAG---
>gene=chr20_31850551-31850687; species=gorGor
AAGCCAAGCTCTCCAGGCCCCTAACCTTGCACCAGCGCTCACACTGTATGTCCTGTGGCCACTAGAGGAAGCTGTTGCACATATATGTACTTCCCAGCTACTACCCTGGGGATGAACACTAACATCTATGTAGCAG
>gene=chr20_31850551-31850687; species=panTro
AAGCCAAGCTCTCCAGGCCCCTAACCTTGCACCAGCGCTCACACTGTATGTCCTGTGGCCACTAGAGGAAGCTGTTGCACATATATGTACTTCCCAGCTACCACCCTGGGGATGAACACTAACATCTATGTAGCAG
>gene=chr20_31850551-31850687; species=papHam
AAGCCGGGATTTCCAGGCCCCTAA-CTTGCGCCAGCGCTCACACTGTATGTCCTGTGGCCACTAGAGGGAGCTGTTGCACATATACATACTTCCCAGCTACCACCATGGGGATGAACACT---ATCTACGTAGCAG
>gene=chr20_31850551-31850687; species=ponAbe
AAGCCAAGCTCTCCAGGCCCCTAACCTTGCGCCAGCGCTCACACTGTATGTCCTGTGGCCACTAGAGGAAGCTGTTGCACATATATGTACTTCCCAGCTACCACTCTGGGGATGAACACTAACATCTATGTAGCAG
>gene=chr20_31850551-31850687; species=rheMac
AAGCCAAGCTCTCCAGGCCCCTAA-CTTGCGCCAGCGCGCACACTGTATGTCCTGTGGCCACTAGAGGGAGCTGTTGCACATATACATACTTCCCAGCTACCACCACGGGGATGAACACTAACATCTATGTAGCAG
>gene=chr20_31879754-31879927; species=hg19
CCTCCTAGTGCCATCCCTGCCCAATCTAGTGAAAAACCAGGTGAGTGGAATCAGGGCCTCTCTGGCCTGTGGGCATTGCGCCCCCTGTGGGGCTTGGGTGGAACTGCAAGTTGGTGCTAAGTGACTGGAGTCTCCTTGGGTGGGTTTTGCTGAAAGAATTATCTGGGGCTGGA
>gene=chr20_31879754-31879927; species=bosTau
CCTTCTGACGCCAGCGCTCCCTAAACTGGTGAAAAGCGAGGTAAGTAGAGTCAGCGTCTCTCTGGTCTGTGAAGCCTGCCCCC-CTGTGGGTTAGAGGTGGAACTGCAGGCTGGTGCTAAGGGACCTGTGTCTCCTTGAGTGG-ACTTTCTGGGGTCATTCTTT----CAG--
>gene=chr20_31879754-31879927; species=calJac
TCTCCTAGTGCCAGCCCTGCCTCAACTGGTGAAAAACCAGGTGAGTGGCATCAGGGCCTCTC------GTGGACATTCCACCCACTGTGGGGCTTGGGTAGAACTGCAAGCTGGTACTAAGTGAC--GAGTCTCCTTGGGTGGGCTTTGCTGAAAGAATTATCTGGGGCTGGA
>gene=chr20_31879754-31879927; species=canFam
CTTCCTGGTGCCAGCCCTGCCCAAACTGGTGAAAATTCAGGTGAGTGGAATCAGGGCCTCTCTGGCCTGCAAAGATGGCTCCCCCTGTGGGGCT-GGGTGGAACTGCAAGTTGATGCTCAGGGACCTGTGTCTCCCTGAGTGG-AACTTCTAGGACCATTCTTT----CAG--
>gene=chr20_31879754-31879927; species=equCab
CTTCCTGCTGCCAACCCTGCCCACGCTGGTGAAAAGCCAGGTGAGTGGAGTCAGGGCCCCTCTGGCCCGCAAAGATTGCTCCCCCCGCGGGCCTGGGGTGGAACTGCAAGCTGGTGCTTAGGGACCTGTGTCTCCTGGAG-GG-GGCTTCTGCGATCATTCTTT----CAG--
>gene=chr20_31879754-31879927; species=gorGor
CCTCCTAGTGCCATCCCTGCCCAATCTAGTGAAAAACCAGGTGAGTGGAATCAGGGCCTCTCTGGCCTGTGGACATTGCGCCCCCTGTGGGGCTTGGGTGGAACTGCAAGTTGGTGCTAAGTGACTGGAGTCTCCTTGGGTGGGTTTTGCTGAAAGAATTATCTGGGGCTGGA
>gene=chr20_31879754-31879927; species=panTro
CCTGCTAGTGCCATCCCTGCCCAATCTAGTGAAAAACCAGGTGAGTGGAATCAGGGCCTCTCTGGCCTGTGGACATTGCGCCCCCTGTGGGGCTTGGGTGGAACTGCAAGTTGGTGCTAAGTGACTGGAGTCTCCTTGGGTGGGTTTTGCTGAAAGGATTATCTGGGGCTGGA
>gene=chr20_31879754-31879927; species=papHam
CCTCCTGGTGCCAGCCCTGCCGAATCTAGTGAAAAACCAGGTGAGTGGAATCAGGGCCTCTCTGGCCTGTGGACATTGCG-CCCCTGTAGGGCTTGGGTGGAACTGCAAGCTGGTGCTAATTGACGGGAGTCTCCTTGGATGGGCTTTGCTGAAAGAATTACCCGGGGCAGGA
>gene=chr20_31879754-31879927; species=ponAbe
CCTCCTAGTGCCAGCCCTGCCCAATCTAGTGAAAAACCAGGTGAGTGGAATCAGGGCCTCTCTGGCCTGTGGACATTGCGCCCCCTGTGGGGCTTGCGCGGAACTGCAAGTTGGTGCTAAGTGACTGAAGTCTCCTTGGGTGGGCTGTGCTGAAAGAATTATCTGGGGCTGGA
>gene=chr20_31879754-31879927; species=rheMac
CCTTCTGGTGCCAGCCCTGCCGAATCTAGTGAAAAACCAGGTGAGTGGAATCAGGGCCTCTCTGGCCTGTGGACATTGCG-CCCCTGTAGGGCTTGGGTGGAACTGCAAGCTGGTGCTAATTAACGGGAGTCTCCTTGGGTGGGCTTTGCTGAAAGAATTATCGGGGGCAGGA
>gene=chr20_31887014-31887198; species=hg19
CGGAGGTCTCCCTGGAGCGGTAGGCGGCCGGTCCCTGGCCCTCCAGCACTCCCCATCCTCGGCCATACACCGGGGCAGGTGACACACCACCGCCACCTGGCGGCCAAGTGGGGAATTCTGACGCGAACACGAGATCTTTGGGGGGAGCAGAGGAGCCAGTTTGGATTTCAGAGTAGATGTTACC
>gene=chr20_31887014-31887198; species=bosTau
AGGAGGGTTCCCCAGAGAAGCAGGCAGACTAATTCGC-----CTGA---TCTCTATTCTCCACCCAACACTAGGGCAGATGAGATGCCACTGCCACCTGGTGGCCAAGTGGGGAATCCCGAGGAGGACGCAAG--------GGA-TCCCTAGGG------------------------------
>gene=chr20_31887014-31887198; species=calJac
CGGAGGTCTACCTGGAGCAGGAGG------------------------CTCCCCATCCTCGGCCATGCACCAGGGCAGGTGACAGGCCACCGCCACCTGGTGGCCAAGTGGGGAATTCTGACTCGAACAGGAGATCTTTGGGGG-TGCAGAGGAGCCCG-TTGAATTTCAGCGTAGATGTTACC
>gene=chr20_31887014-31887198; species=canFam
AGGACGTTTCCCCAGGGGAGCAGGTGGTCCAACCTCCGCCTGGCAGCCCTCCCCATTCTCCGCCCAACACCAGGGCAGCTGAGACACCACTGCCACCTGCTGGCCATGAGGGGAATCCTCAGGGGAACACAAG--------GGG-CGCGATGGG------------------------------
>gene=chr20_31887014-31887198; species=equCab
TGGAG--TTCTGGGGAGGGAGAGGAGGTGTTGCATGGGCCCCG------------TTCCCCGCAGAACACC-GGGCAGATGAGATGCTGCCGCCACCTGGAGCCTGAGGAGGGAATGCCAAGGCCACCGCAAG---------GA-TGTGATGga------------------------------
>gene=chr20_31887014-31887198; species=gorGor
----------------------------------------------------------------------------------------------------------------------------------------------------------------------------------------
>gene=chr20_31887014-31887198; species=panTro
CGGAGGTCTCCCTGGAGCGGTAGGCGGCCGGTCCCTGGCCCTCCAGCACTCCCCATCCTCGGCCATACACCGGGGCAGGTGACACGCCACCGCCACCTGGCGGCCAAGTGGGGAATTCTGACGCGAACACGAGATCTTTGGGGG-AGCAGAGGAGCCAGTTTGGATTTCAGAGTAGATGTTACC
>gene=chr20_31887014-31887198; species=papHam
CGGAGCTCTCCCTGGAGCAGGAGGCGGCGGGTCCCTGGCCCTCCAGCACTCGCCGTCCTCGGCCATACACCGGGGCAGGTGACTCGCCACCGCCACCTGGCGGCCAAGTGGGGAATTCTGACGCGAACACGAGATCTTCGGGGG-AGCAGAGGAGCCAG-TTGGATTTCGGAGTGGATGTTACC
>gene=chr20_31887014-31887198; species=ponAbe
CGGAGGTCTCCCTGGAGCGGTAGGCGGCCGGTCCCTGGCCCTCCAACACTCCCCATTCTCGGCCACACACCCGGGCAGGTGACACGCCACCGCCACCTGGCGGCCAAGTGGGGAATTCTGACGCGAACACGAGACCTTTGGGGG-AGCAGAGGAGCCAGTTTGGATTTCGGAGTAGATGTTACC
>gene=chr20_31887014-31887198; species=rheMac
CGGAGCTCTCCCTGGAGCAGGAGGCGGCGGGTCCCTGGCCCTCCAGCACTCGCCGTCCTCGGCCATACACCGGGTCAGGTGACTCGCCACCGCCACCTGGCGGCCAAGTGGGGAATTCTGACGCGAACACGAGATCTTCGGGGG-AGCAGAGGAGCCAG-TTGGATTTCGGAGTGGATGTTACC
>gene=chr20_32045081-32045248; species=hg19
TTGTATTGGTCACTCACAAAAGACACTTGCTGCGCTGAAGACAGGCTGAAGATTTCGCATCCAGGCGCCACCTCTGACAGATGCCAGGAGGGGGCAGCAGAGAGCCAGGGTCGCAAGGTCCTAGCAGGTGCCATGAGCCCTGCAAGTGGGAAGGTGGGAATAGGATG
>gene=chr20_32045081-32045248; species=bosTau
CAGTATGGGTCACTCACAAAGGACACTCAACAAGCAGGAGCCAGGCTGAGGATTCCACAGCCTAGTGGCACATCTGGCAGGTGCCAGCAGAGGGCAGCAGAGAGCCAGGGCTGCAGAGTCT---GGCTGGCCTCCAGCTCTGGCAGAGGGAAAT------GAGGGTG
>gene=chr20_32045081-32045248; species=calJac
-----------------AAAAGACACTTGCTGGGCTGGAGACAGGCTGAAGATTTCACATCCAGGAGCCACCTCTGACAGATGCCAGAAGGGGGCAGCAGAGAGTCAGGATCGCAAGGTCCTAGCAGATGCCATCAACCCTGGGAGAGGGAAGGTGGGAATGGGGTG
>gene=chr20_32045081-32045248; species=canFam
CAGTATTGGTCAATGGCGAAAGACACT---TAAGCTGGAGACCAGCTGAAGTTTCCACAGCCTACCGCCACATCTGACTGGTGCCAGCAGAGGGCAGCAGAAAGCCGGAGCTGGCGGGTC-TACGGCTGGCCTTCAGCCGGGGCAGAAG-----------TGGG---
>gene=chr20_32045081-32045248; species=equCab
TAGTATTGGTCACTGGCAAAAGACATTCAAAGGTCTGGAGACC---TGAGGATTCCACATCCAAGCGCCACATCCGGAAGATGCCAGCAGGGGGCAGCAGAGAGCCAGGGCTGCTGGGCCCTAGGACTGGCCTCCAGCCCTGGCTGAAGAAAGATGGGAGTGGGGTG
>gene=chr20_32045081-32045248; species=gorGor
TTGTATTGGTCACTCACAAAAGACACTTGCTGCGCTGAAGA-AGGCTGAAGATTTCGCATCCAGGCGCCACCTCTGACAGATGCCAGGAGGGGGCAGCAGAGAGCCAGGGTCGCAAGGTCCTAGCAGGTGCCATGAGCCCTGCAAGTGGGAAAGTGGGAATAGGATG
>gene=chr20_32045081-32045248; species=panTro
TTGTATTGGTCACTCACAAAAGACACTTGCTGCGCTGAAGACAGGCTGAAGATTTCGCATCCAGTTGCCACCTCTGACAGATGCCAGGAGGGGGCAGCAGAGAGCCAGAGTCGCAAGGTCCTAGCAGGTGCCATGAGCCCTGCAAGTGGGAAGGTGGGAATAGGATG
>gene=chr20_32045081-32045248; species=papHam
TTATATTGGTCACTCACAAAAGACACTTGCTGCCCTGGAGACAAGCTGAAGATTTCACATCCCGGCGCCAC--CTGACAGATGCCAGGAGGGGGCAGCAGAGAGCCAGGGTCGCAAGGTCCCAGCCGGTGCCATCAGCCCTGAAAGTGGGAAGGCGGGAATGGGATG
>gene=chr20_32045081-32045248; species=ponAbe
TTGTATTGGTCACTCACAAAAGACACTTGCTGCGCTGAAGACAGGCTGAAGATTTCGCATCCAGGTGCCACCTCTAACAGATGCCAGTAGGGGGCAGCAGAGAGCCAGGGTCGCAAGGTCCTAGCAGGTGCCATCAGCCCTGGAAGTGGGAAGGTGGGAATAGGATG
>gene=chr20_32045081-32045248; species=rheMac
TTG--TTGGTCACTCACAAAAGACACTTGCTGCCCTGGAAACAGGCTGAAGATTTCACACCCAGGCGCCAC--CTGACAGATGCCAGGAGGGGGCAGCAGAGAGCCAGGGTCGCAAGGTTCCAGCCGGTGCCATCAGCCCTGAAAGTGGGAAGGCAGGAATGGGATG
>gene=chr20_32241127-32241307; species=hg19
TTCTTAGCCTTCCTTCCAAGAGGCTTGGGGGAACCAGCGACAGTCCCCACTCCACTCCTCAGGTGGGCTTCATTGCCTGCTGCCAGGAGCCCTCTTGTGGACAGAGCTGGACTTTCCCCCTGGGTTGCCACCATCCCTAAGCCAGATTCCTTTCCAGAGTACACACCAGCAGCTTTTCCT
>gene=chr20_32241127-32241307; species=bosTau
TCCTCCACA-TCCTCCCAAGACCGTT-GGGGAACCAGCAACAAACCACCCCCCCTTCTCCGGAGCAGCTTCATTGCCTGGTGCCAGGCGCCCCCTTGTGGCTAGAGTCAGA---------TCTGCTACCTCCCTCCACAAGCCGGCCTCCTTTCCAGGGAGCGGACCTGCACCCTTCCCT
>gene=chr20_32241127-32241307; species=calJac
TTCTTAGCCTTCCTCCCAAGTGGCTTGTGGGAACCAGCCACCAGCCCCACTCCTCTCCTCAGGTGGGATTTACTGCCTGCTGCCAGGAGCCCTCTCGTGGACAGAGCTGGACTTTCCCC--GGGCTGCCTCCATCCCTGAGCCTGATTCCTTTCCAGACTACACACCAGCCACTTTTCCT
>gene=chr20_32241127-32241307; species=canFam
TCCTCGGCTGTGCCCCCTGGAGGGTTGGGGGAACCTACAG-ACCCCACTCCTGGGGCCCCAGGACACCTTCATTGCCTGGTGCTGGGCGCCCTCTTGTGGAAGGAGCCAGACTT-CTCCCTCTGGTGCCTCCACCCGCAAGCCCGATTCCTCT------------CCAGGAACTTTTCTT
>gene=chr20_32241127-32241307; species=equCab
TCCTCAGCCATCCTCCCAAGAGGGTTGGGGGAACCAACAACAAAACACCCCAGATTCCCTGGGATGGCTTCATTGCCTGGTGTCAGGTGCCCTCTTGTGGACAAAGCCAGACTT-CTACCTCTGCCGCCTCCCTCCACAAGCCAGCGTCCTATCCAGAATGCACACCAGCGACTTTTCCT
>gene=chr20_32241127-32241307; species=gorGor
TTCTTAGCCTTCCTTCCAAGAGGCTTGGGGGAACCAGCGACAGTCCCCACTCCACTCCTCAGGTGGGCTTCATTGCCTGCTACCAGGAGCCCTCTTGTGGACAGAGCTGGACTTTCCCCCTGGGTTGCCACCATCCCTAAGCCAGATTCCTTTCCAGAGTACACACCAGCAGCTTCTCCT
>gene=chr20_32241127-32241307; species=panTro
TTCTTAGCCTTCCTTCCAAGAGGCTTGGGGGAACCAGCAACAGTCCCCACTCCACTCCTCAGGTGGGCTTCATTGCCTGCTGCCAGGAGCCCTCTTGTGGACAGAGCTGGACTTTCCCCCTGGGTTGCCACCATCCCTAAGCCAGATTCCTTTCCAGAGTACACACCAGCAGCTTTTCCT
>gene=chr20_32241127-32241307; species=papHam
TTCTTAGCCTTCCTCCCAAGAGGCTTGGAGGAACCGGCGACCGTCCCCACGC-----CTCA-GGTGACTTCATTGCCTGCTGCCAGGAGCCCTCTTGTGGACAGAGCTGGGCTTTCCCCCTGGGTTGCCACCATCCCTGAGCCAGATTCCTTTCCAGAGTACACACCAGCAGCTTTTCCT
>gene=chr20_32241127-32241307; species=ponAbe
-------------------------TGGGGGAACCAGCGACAGTCCCCACTCCACT-CTCA-GTGGGC-TCATTG-CTGCTGCCAGGAGCCCTCTTGTGGACAGAGCTGGACTTTCCCCCTGGGTTGCCACCATCCCTGAGCCAGATTTCTTTCCAGAGTACACACCAGCAGCTTTTCTT
>gene=chr20_32241127-32241307; species=rheMac
TTCTTAGCCTTCCTCCCAAGAGGCTTGGAGGAACCGGCGACCGTCCCCACTC-----CTCA-GTTGACTTCGTTGCCTGCTGCCAGGAGCCCTCTTGTGGACAGAGCTGGGCTTTCCCCCTGGGTTGCCACCATCCCTGAGCCAGATTCCTTTCCAGAGTACACACCAGCAGCTTTTCCT
>gene=chr20_32255812-32255975; species=hg19
ACTGTTTCCTGGCTTCGCCGAGCGCCTGGACAAGGAGCTGGAGGCGCAGTGCCGGCGGCACGGCTACGCGGCCCTGCGGCCCCACCTGGTGGCCAAGCATGGGCGTGGCATGGCTGTGTGGACCGGCGGCTCCATGGTGGCCTCCCTGCACTCCTTCCAGCGC
>gene=chr20_32255812-32255975; species=bosTau
GCTTTTCCCTGGCTTCCCTGAGCGCCTGGAGCTGGAGCTGGAGGCCCAATGCCAGCGGCACGGCTGTGGGACACTGCAGCCGCACCTGGTGGCCAAGCCTGGGCGCGGGACAGCGGTATGGACGGGCGGCTCCATGGTAGCCTCACTGCGCACCTTCCAGTGC
>gene=chr20_32255812-32255975; species=calJac
GCTATTTCCTGGCTTCGCCGAACGTCTGGACAAGGAGTTGGAGGCGCAGTGCCGGCGACACGGCTACGCGGCCCTGCGGCCCCACCTGGTGGCCAAGCATGGGCGTGGCATGGCTGTGTGGACCGGCGGCTCCATGGTGGCCTCGCTGCACCCCTTCCGGCGC
>gene=chr20_32255812-32255975; species=canFam
ACTCTTCCCCGGCTTCACTGAGCGCCTGGAAATGGAGCTGGAGGCACAGTGCCGGAGGCATGGCTATGGGGCCCTGAGGCCGCACCTGGTGGCCAAGCCTGGGCGTGGCACAGCAGTATGGACAGGCGGCTCCATGGTGGCCTCCTTGCGCTCCTTCCAATGC
>gene=chr20_32255812-32255975; species=equCab
ACTTTTCCCAGGCTTTCCTGAGCGCCTGGAGATGGAGCTGGCGGCCCACTGCCGGCGGCATGGCTATGGGGCACTGCAGCCACGCCTGGTGGCCAAGCCTGAGCGCGGCACAGCGGTGTGGACAGGCGGCTCCATGGTGGCCTCGCTGCACTCCTTCCAATGC
>gene=chr20_32255812-32255975; species=gorGor
ACTGTTTCCCGGCTTCGCCGAGCGCCTGGACAAGGAGCTGGAGGCGCAGTGCCGGCGGCACGGCTACGCGGCCCTGCGGCCCCACCTGGTGGCCAAGCATGGGCGTGGCATGGCTGTGTGGACCGGCGGCTCCATGGTGGCCTCCCTGCACTCCTTCCAGCGC
>gene=chr20_32255812-32255975; species=panTro
ACTGTTTCCTGGCTT----------------------------------------------------------------------------------------------------------------------------------------------------
>gene=chr20_32255812-32255975; species=papHam
GCTGTTTCCTGGCTTCGCCGAACGCCTGGACAAGGAGCTGGAGGCGCAGTGCCGGCGGCACGGCTACGCGGCCCTGCGGCCCCACCTGGTGGCCAAGCATGGGCGTGGCATGGCTGTGTGGACTGGCGGCTCCATGGTGGCCTCCCTTCACTCCTTCCAGCGC
>gene=chr20_32255812-32255975; species=ponAbe
GCTGTTTCCTGGCTTCGCCGAGCGCCTGGACAAGGAGCTGGAGGCGCAGTGCAGGCGGCACGGCTACGCGGCCCTGCGGCCCCACCTGGTGGCCAAGCATGGGCGTGGCATGGCTGTGTGGACCGGCGGCTCTATGGTGGCCTCCCTGCACTCCTTCCAGCGC
>gene=chr20_32255812-32255975; species=rheMac
GCTGTTTCCTGGCTTCGCCGAGCGCCTGGACAAGGAGCTGGAGGCGCAGTGCCGGCGGCACGGCTACGCGGCCCTGCGGCCCCACCTGGTGGCCAAGCCTGGGCGTGACATGGCTGTGTGGACCGGTGGCTCCATGGTGGCCTCCCTTCACTCCTTCCAGCGC
>gene=chr20_32380065-32380193; species=hg19
TCATAACGTGTCCGGGTGGCCTGGGCCAAGCTGTGGCAGTTTCCTTCTTTGCCCCTAGGTGGCAGCACTCCCCCTCTGAAGCTTGTGGTGGCTGAGGGGTCCCAGGCCCCTCACACAGGGAGCCCTGG
>gene=chr20_32380065-32380193; species=bosTau
TCAAA----------GTGACTCAGGCCTACCTTTGGCAGTTTATTTCTTAGCTCCTAGGTGGCAGCAGC-GCCCTCCAAAGCACGTAGGGGCTGAGGGGTCCCTTGCTCCTCACTCACAAAGCCACAG
>gene=chr20_32380065-32380193; species=calJac
--------------------------------------------------------------------------------------------------------------------------------
>gene=chr20_32380065-32380193; species=canFam
TCAAAGTGT--CCA-ATGGCTCAGGCTGAGCCTTGGCAGTTTCTTTCTTTGCCCCTAGGTGGCAGCACC-CCCCTCCAAAGTGTGGGGGAGCTGAGAGGTCCTATGCCCCTTGTGCACAGAGCCATGG
>gene=chr20_32380065-32380193; species=equCab
TCAAAGTGTGTCCACATGGCTCAGGCCCAACTTTGGCAGTTTCTTTCTTAGTCCCTAGGTGACAGCACT-CCCCTCC-AAGTGTGTGGGGGCAAAGGGGTCCAGTGCTCCTCCCACACGG--------
>gene=chr20_32380065-32380193; species=gorGor
TCATAACGTGTCCGGGTGGCCTGGGCCAAGCTGTGGTAGTTTCCTTCTTTGCCCCTAGGTGGCAGCACT-CCCCTCTGAAGCTTGTGGTGGCTGAGGGGTCCCAGGCCCCTCACACAGGGAGCCCTGG
>gene=chr20_32380065-32380193; species=panTro
TCATAACGTGTCCGGGTGGCCTGGGCCAAGCTGTGGTAGTTTCCTTCTTTGCCCCTAGGTGGCAGCACTCCCCCTCTGAAGCTTGTGGTGGCTGAGGGGTCCCAGGCCCCTCACACAGGGAGCCCTGG
>gene=chr20_32380065-32380193; species=papHam
TCATAATGTGTCCGGGTGGCATGGGCCAAGCTGTGGCAGTTTTGTTCTTTGCCCCTAGGTGGCAGCACT-CCCATCTGCAGCTTGTGGTGGCTGAGGGGTCCTGGGCCCCTCACACAGGGAGCCCTGG
>gene=chr20_32380065-32380193; species=ponAbe
TCATAACATGTCCGGGTGGCCT-GGCCAAGCTGTGGCAGTTTCCTTCTTTGTCCCTAGGTGGCAGCACT-CCCCTCTGAAGCTTGTGGTGGCTGAGGGGT-CGGGGCCCCTCACACAGGGAGGCCTAG
>gene=chr20_32380065-32380193; species=rheMac
TCATAATGTGTCCGGGTGGCATGGGCCAAGCTGTGGCAGTTTCGTTCTTTGCCCCTAGGTGGCAGCACT-CCCATCTGCAGCTTGTGGTGGCTGAGGGGTCCTGGGCCCCTCACACAGGGAGCCCTGG
>gene=chr20_32450535-32450691; species=hg19
CCCTAGAGCGTGTGGGTCCTCCCCATCCCTCCTCCCGGGTTTGAGGGGCCGACGCGGCAGCGCGCCCAGGGGCCTGCAGGTGGCGCCATGTCCCAGGCTGTGGGGCCCCGCTCCCGTCGAACCACGGGGAGACCGTGGGCTCCTCCCGGGTGGTCT
>gene=chr20_32450535-32450691; species=bosTau
GACCAGGGCGGGA--------------CCAGGCCCCGGGGGTGAGGAGCCGACGCCGCAGCGCGCCCGGGTGCCTGAAGGTGGCGCCATTTCCCCGGAAGTGAGGCCCCGTGCAGCGCGAGCCTCGGGGCGGGGATGGGCTCTT-CAGGAGGGTCT
>gene=chr20_32450535-32450691; species=calJac
CTCTGGAGAGTGTGGGTCCTACCCGACCCTCCTCTCGGGTTTGAGGGGCTGACGCTGCAGCGCGGCCAGGGGCCTGCAGGTGGCGCCACGTCCCAGGCTGTGAGGCACCGCTGGCGTCTAACCGCGGAAAAACGGTGGGTTCCT-CCGCGTGGTCT
>gene=chr20_32450535-32450691; species=canFam
CCCTAAAAAGTGTGGATCCCTGCTC------CTCCCGGATTTGAGGGGCC------GCAACGCTCCCACGGGCCTGTAGGTGGCGCCATCTCCCAGGGAGTGAGACCCTGCGCTTCTCGAACCCCC-GGGGAGGATGGGCTCTTCCCGGGTGGTCT
>gene=chr20_32450535-32450691; species=equCab
CCCTAAGGAGAGTAGATCCTCCCCCCCACT-CCTCCCGGTTTGAGGGGCCGACGCCGCAGCGCGCCAGGGGGCCTGCAGGTGGCGCCATCTCCCAGGGAGTGAGACTCAGCGCTCAGCGAACTGCG-GGAGAGT-TGGGCCCCTCCCGCGTGGTCT
>gene=chr20_32450535-32450691; species=gorGor
CCCTAGAGCGTGTGGATCCTCCCCATCCCTCTTCCCGGGTTTGAGGGGCCGACGCGGCAGCGCGCCCAGGGGCCTGCAGGTGGCGCCATGTCCCAGGCTGTGAGGCCCCGCTCCCGTCGAACCACGGGGAGACCGTGGGCTCCTCCCGGGTGGTCT
>gene=chr20_32450535-32450691; species=panTro
CCCTAGAGCGTGTGGGTCCTCCCCATCCCTCCTCCCGGGTTTGAGGGGCCGACGCGGCAGCGCGCCCAGGGGCCTGCAGGTGGCGCCATGTCCCAGGCTGTGAGGCCCCGCTCCCGTCGAACCACGGGGAGACCGTGGGCTCCTCCCGGGTGGTCT
>gene=chr20_32450535-32450691; species=papHam
CCCTAGAGCGTGTGGGTCCTCCCCATCCCTCTTCCTGGGTTTGAGGGGCCGACGCGGCAGCGCGCCCAGGGGCCTGCAGGTGGCGCCATGTCCCAGGCTGTGAGACCCCGCTCCCGCCAAACTGAGGGGAGACAGTGGGCTCCTCCCGGCTGGTCT
>gene=chr20_32450535-32450691; species=ponAbe
CCCTAGAGCGTGTGGCTCCTCCCCATGCCTCCTCCCGGGTTTGAGGGGCCGACGCGGCAGCGCGCCCAAGGGCCTGCAGGTGGCGCCATGTTCCAGGCTGTGAGGCCCCGCTCCCGCCGAACCGCGGGGAGACAGTGG--TCCTCCCGGGTGGTCT
>gene=chr20_32450535-32450691; species=rheMac
CCCTAGAGCGTGTGGGTCCTCCCCATCCCTCTTCCTGGATTTGAGGGGCCGACGTGGCAGCGCGCCCAGGGGCCTGCAGGTGGCGCCATGTCCCAGGCTGTGAGACCCCGCTCCCGCCAAACTGAGGGGAGACAGTGAGCTCCTCCCGGCTGGTCT
>gene=chr20_32521358-32521491; species=hg19
GATGCCTCCaaagatggccgccaacaacgcctcctgtccctggacacgcaggctcctgtcaagaggtggcactatttctcctccctagaatttgggctggccttgtgacctgctttcacttgtgccggttcca
>gene=chr20_32521358-32521491; species=bosTau
AAGGGGACAAAAGACAGCCGCTAACAATGCCTCCCAGCCTTGGACGTGGGCgttcctgtaaagaggcggtgctgtgcctccttcctggaatctgggctggccttgtaacttgctttgacctgtgtcaatttcc
>gene=chr20_32521358-32521491; species=calJac
GATGCCTCAAAAGATGGCCACCaacaaggcctcctgtccctggacatgcaggctcccgtcaagaggtggcaccatttctcctccctagaatctggactggccttgtgacctgctttctcttgggccagttcca
>gene=chr20_32521358-32521491; species=canFam
GATGCCTCCAAAGACAGCCACTG--------------------------------------------------------------------------------------------------------------
>gene=chr20_32521358-32521491; species=equCab
GATGCCTACAAAGATGACCACCAACAATGCCTGCCAG-CCTGGATGTACAtgttcctgtcaagaggcggagccattcctcctccctggaatctggcctgacctggggatttgctttgacctgtgccaatttca
>gene=chr20_32521358-32521491; species=gorGor
GATGCCTCCaaagatggccgccaacaa-gcctcctgtccctggacacgcaggctcctgtcaagaggtggcactatttctcctccctagaatctgggctggccttgtgacctgctttc-cttgtgccggttcca
>gene=chr20_32521358-32521491; species=panTro
GATGCCTCCAAAGATGGTCGCCAACAACGCCTCCTGTCCCTGGACACGAAGGctcctgtcaagaggtggcactatttctcctccctagaatctgggctggccttgtgacctgctttcacttgtgccggttcca
>gene=chr20_32521358-32521491; species=papHam
GATGCCTCCAAAGATGGCCACcaacaatGCCTCCTGTCcctggacacgcaggctcccgtcaagaggtggcactatttctcctccctagaatctgggctggccttgtgacctgctttcacttgtgttggttcca
>gene=chr20_32521358-32521491; species=ponAbe
AATGCCTCCaaagatggccgccaacaatgcctcccgtccctggacacgcaggctcccgtcaagaggtggcactatttctcctccctagaatctgggctggccttgtgacctgctttcacttgtgccggttcca
>gene=chr20_32521358-32521491; species=rheMac
GATGCCTCCAAAGATGGCCACcaacaatGCCTCCTGTCCCTGGACACGCAGGctcccgtcaagaggtggcactatttctcctccctagaatctgggctggccttgtgacctgctttcacttgtgttggttcca
>gene=chr20_32535587-32535819; species=hg19
gggcatcagtgtggttccaatgccacctacagagagaactagtctatcagtccaccaccaatagtcattgctcctcactgccacatggtgtcgctgttgaagactgattctgcatagtctcatggctgcttgtccattgctgccagatgtccttgctgggttcctgcacaagtcacagtagtGCCCCCTCTTGGTCTtagcatttatcacaaatttaatcacatatttgttt
>gene=chr20_32535587-32535819; species=bosTau
aggcttcagtagggttccaatgccatctgttgaaggaactagatgatcagttcgct----gtagccattgctcctcactaccacctggtgtgtctgttgaagaatgagtctgtgaagtcccctggatgcttgtccatagctgatgagtatttttgctgagttcctgcaca-gtcgcagtagCGCCCACTTTGGGtcttagcctttatcacatttt-aattacatatgtgttt
>gene=chr20_32535587-32535819; species=calJac
gggcatcagcaaggttccaatgccacccaccgagaaaactagactgtcagtccaccaccaatggtcattgctcctcactgccacatggtgtcgctgttgaagactgattttacatagtctcacggttgcttgtccattgctgctagatgtccttg--------ctgCACAAGTCACAGTAGTGCCCCCTCTTGGTTCtagcatttatcacaaatttaatcacgtatttgttt
>gene=chr20_32535587-32535819; species=canFam
GAGCATCAGTTCAGTTCCAATGCCACCCACAGAGAGAACTAGGTGATCATTTCACT----A----CATTGCTTCTCACTGCATCACTATGTTGCTGTTAAAGCCTGGTTCTCCCTGGACCCATGGATGTTTGTCCATTACTGATGGCTACCCTTGCTGTGCTGTGGTACAGGTCTCAGTAATGccctctttgggtcaaagcacttatcacaattt-aatt-----tacatct
>gene=chr20_32535587-32535819; species=equCab
gggcatcagtatagttccagtgcgacctacagagagaactagatgatcactccact----gtagccattgcttctcactgccacacaatgttgctggtgaagactggttctgTGTAGTCCCATAGATGCTTGTCCATTGCTGA-----------------------------------------------------------------------------------------
>gene=chr20_32535587-32535819; species=gorGor
------------------------------------------------------------------------------------------------------------------------CATGGCTGCTTGTCCATTGCCGCCAGATGTCCTTGCTGG-TTCCTGCACAAGTCACAGTAGTGCCCCCTCTTGGTCTtagcatttatcacaaatttaatcacatatttgttt
>gene=chr20_32535587-32535819; species=panTro
GGGCATCAGTGTGGTTCCAATGCCACCTACAGAGAGAACTAGTCTATCAGTCCACCACCAATAGTCATTGCTCCTCACTGCCACATGGTGTCGCTGTTGAAGACTGATTCTGCATAGTCTCATGGCTGCTTGTCCATTGCTGCCAGATGTCCTTGCTGGGTTCCTGCACAAGTCACAGTAGTGCCCCCTCTTGGtcttagcatttatcacaaatttaatcacatatttgttt
>gene=chr20_32535587-32535819; species=papHam
gggtatcagtatggttccaatgcgacctacagagagaactagtctatcagtccaccaccaatagtcatttctcctcactgccacagggtgtcgctgttgaagactgattctgcatagtctcatggttgcttgtccattgccgccagatgtccttgctgggttcctgcacaagtcacagtagtGCCCCCTCTTGGTCTtagcatttattccaaattcaattacatatttgttt
>gene=chr20_32535587-32535819; species=ponAbe
gggcatcagtatggttccaatgccatctacagagagaactagtctatcagtccaccaccaatagtcattgctcctcactgccacatggtgtcgctgttgaagaccgattctgcatagtctcatggctgcttgtcc-ttgctgccagatgtccttgctgggttcctgcacaagtcacagtagtGCCCCCTCTTGGTCTtagcatttatcacaaatttaatcacatatttgttt
>gene=chr20_32535587-32535819; species=rheMac
GGGTATCAGTATGGTTCCAATGCCACCTACAGAGAGAACTAGTCTATCAGTCCACCACCAATAGTCATTTCTCCTCACTGCCACAGGGTGTCGCTGTTGAAGACTGATTCTGCATAGTCTCATGGTTGCTTGTCCATTGCTGCCAGATGTCCTTGCTGGGTTCCTGCACAAGTCACAGTAGTGCCCCCTCTTGGTCTTAGCATTTATTCCAAATTCAATCACAtatttgttt
>gene=chr20_32657750-32657912; species=hg19
CTTTAAGCCTAACCCTGGGAGCAGTTTCTTCCCAAGTTGGGCTCACGTCCAGCCTATGATTCCCTTGTAAACAGTACCACCTGCTGGTCAGAACGTGCCAGCTTCCAGGCTGGGAGGATTTAAGAGAAAAAGAGTCTCTTATCCCCTAGTGGGATAAGAGAT
>gene=chr20_32657750-32657912; species=bosTau
CTGTAGAACTACT-GTAGGAGCAGGTTCTTCTCGAATC--TCTGAAGCCCAGCTTGCAGTTTCCTTGCAAACAGTGCCATCTGCTGGTCAGAAAGTGCCAACTTTTAAGCTGGGAGGATTGAGGAGAAA-GGGCCTTTTTA--CCCTAGTGGGACAAAAGAT
>gene=chr20_32657750-32657912; species=calJac
-----------ACCCTGGGAGCAGTTTCTTCCCAAGGTGGGTTCAGGTCCAGCCTATGATTTCCTTGTAAACAGCACCACCTGCTGGTGAGAACATCCCAGCTTCCAGGCTAGGAGGAATTAG----------------------------------GAGAT
>gene=chr20_32657750-32657912; species=canFam
CTGCAAGCCCACC-ATAGGAGTGGGTTTTTCCTGCATTACTCTCAGGCCCCAGCTTTAGTTTCTTTGTGATCAGTGCCACCTGCTGGTCAGAAGATGCCCTTTTCCAGGTTGGAGGGATTGAAGA-------AGTCTCTTA---CCTGGCAGAACAAAAGAT
>gene=chr20_32657750-32657912; species=equCab
CTGCAAGCCTAGCCGAAGAGGCATGTTCTTCCTGCATCGTTCTCAGGTCCAGCCTATGGTTCCCTTGCAAACAGTGCCATCTGCTGGTCAGAACATGCCATATTCCAGGCTGGGAGGATTGAGGAGAAA-AGGATCTTTTT---CCCAGTGAGACAAAAGAT
>gene=chr20_32657750-32657912; species=gorGor
CTTTAAGCCTAACCCTGGGAGCAGTTTCTTCCCAAGTTGGGCTCAGGTCCAGCCTATGATTCCCTTGTAAACAGTACCACCTGCTGGTCAGAACGTGCCAGCTTCCAGGCTGGGAGGATTTAAGAGAAACAGAGTCTCTTATCCCCTAGTGGGATAAGAGAT
>gene=chr20_32657750-32657912; species=panTro
CTTTAAGCCTAACCCTGGGAGCAGTTTCTTCCCAAGTTGGGTTCAGGTCCAGCCTATGATTCCCTTGTAAACAGTACCACCTGCTGGTCAGAACGTGCCAGCTTCCAGGCTGGGAGGATTTAAGAGAAAAAGAGTCTCTTATCCCCTAGTGGGATAAGAGAT
>gene=chr20_32657750-32657912; species=papHam
---TAAGCCTAACCCCAGGAGCAGTTTCTTCCTAAATTGGGCTCAGGTCCAGCCTATGATTTCCTTGTAAACAGTACCACCTGCTGGTTAGAACATGCCAGCTTCCAGGCAGGGAGGATTTAGGAGAAA---AGTCTCTTATCCCCTAGTGGGATAAGAGAT
>gene=chr20_32657750-32657912; species=ponAbe
CTTTAAGTCTAACCCTGGGAGCAGTTTCTTCCCAAGTTGGGCTCAGGTCCAGCCTGTGATTTCCTTGTAAACAGTACCACCTGCTGGTCAGAACATGCCAGCTTCCAGGCTGGGAGGATTTAAGAAAAAAAGAGTCTCTTATCCCCTAGTGGGATAAGAGAT
>gene=chr20_32657750-32657912; species=rheMac
---TAAGCCTAACCCCAGGAGCAGTTTCTTCCCAAGTTGGGCTCAGGTCCAGCCTATGATTTCCTTGTAAACAGTACCACCTGCTGGTCAGAACATGCCAGCTTCCAGGCAGGGAGGATTTAGGAGAAA---AGTCTCTTATCCCCTAGTGGGATAAGAGAT
>gene=chr20_32778517-32778633; species=hg19
CACACACATCCCATGCAGTCTTTTCTCCATACCAAGTGCAGAGCTGAGCTCTGGTGTGGCCACCGGGAGGCAGTGCAGACTTGAGGATGTGTTTCGCAGCAAGGCTTCAGGAGCCC
>gene=chr20_32778517-32778633; species=bosTau
CACATGCACCTCAGATATTCTTCTCCCCAAAC-----------CAGAGCTCTGATGTGGCCACCTGGGGGCAATGCAGACTTGTGGAAGGACTTCACAGAGAGGCGCCTTGAGTCC
>gene=chr20_32778517-32778633; species=calJac
CACACGCATCCCATACAGTCTTCTCTCCATACCAAGTACAGAGCGGAGCTCTGGTGTGGCCACCTGGGGGCAGTGCAGACTTGGGAATGTGTTTCGAAGCAAGATTGGGGGTGCCC
>gene=chr20_32778517-32778633; species=canFam
CACAGACATCTCAGATATTCTTCTCCCCAAACCAAGTAGGGGGCAGAGCTCTAGTATGGCCACCTGGGGGCAGTGCAGACTTGCAGATGGGTTTCACAGCTGCGCTTGGGGAGTCC
>gene=chr20_32778517-32778633; species=equCab
CACACGCGTCTCAGA---TCTTCTTCTCAAACGAAGTGCAGAGCAGAGCTCTGGTGTGGCCACCTGGGGGCAGTGCAGATTTGTGGATGGGTTTCACAGCAAGGCTTAGGGAGCCC
>gene=chr20_32778517-32778633; species=gorGor
CACACACATCCCATGCAGTCTTTTCTCCATACCAAGTGCAGAGCTGAGCTCTGGTGTGGCCACCGGGAGGCAGTGCAGACTTGAGGATGTGTTTCGCAGCAAGGCTTCGGGAGCCC
>gene=chr20_32778517-32778633; species=panTro
CACACACATCCCATGCAGTCTTTTCTCCATACCAAGTGCAGAGCTGAGCTCTGGTGTGGCCACCGGGAGGCAGCGCAGACTTGAGGATGTGTTTCGCAGCAAGGCTTCGGGAGCCC
>gene=chr20_32778517-32778633; species=papHam
CACACACATCCCATACAGTCTTCTCTCCATGCCAAGTGCAGAGCTGGGCTCTGGTGTGACCACCTGGGGGCAGTACAGACTTGAGGATGTGTTTCGCAGCAAGGCTTTGGGAGCCC
>gene=chr20_32778517-32778633; species=ponAbe
CACACACATCCCATACAGTCTTCTCTCCGTACCAAGTGCAGAGCTGAGCTCTGGTGTGGCCACTCGGGGGCAGTGCAGACTTGAGGATGTGTTTCGCAGCAAGGCTTCGGGAGCCC
>gene=chr20_32778517-32778633; species=rheMac
CACACACATCCCATACAGTCTTCTCTCCATACCAAGTGCAGAGCTGGGCTCTGGTGTGACCACCTGGGGGCAGTACAGACTTGAGGATGTGTTTCGCAGCAAGGCTTTGGGAGCCC
>gene=chr20_32900525-32900801; species=hg19
CCTCCCCAGACGGCTCCATTTTGCCCACCTTCCTTTGCGGATAGCACCCCTGGACCTCCGAGGTCAGCCTGTGCCCTGCAGCTGGAGTCGCCCTTGACTCCACTGTGCCAGGAGAGGGCACCCTGCTCCCAGCTTTGGCTTCAGACTGCTGCAGTGCAAACTCTTCCCTCCAGGGGCAGGATTTGGAGCGCTGTGAtgataacctcccagctgccctgggagaaagcaaagtacagcttatcgctccctcccataggaagaaactgaggttcagag
>gene=chr20_32900525-32900801; species=bosTau
TCCCCTGAACTC-------------------CTTTGGCG-ACAGCAGCC---CCACTCTGCGGTCCGCCTCTATC---CGGCCGGAGCCAACCTTTACCCCATAGTGCCAGAAGAGGGCACCCTGTTTCTAGCTTTGGCTT-AGCCTGCCGCAGT-----CC-----------------------------TGTGATCTCCACTTCCCAGGCGCCCTGGGAGAAGGCAAAATGCACTTTATG-TT-CCTCTCACA-AAAGGAACTAAGCCTC---A
>gene=chr20_32900525-32900801; species=calJac
CCT-CGCAGCCCGCTCCCATCTGTACACCTTCCTTTGCGCCTAGCA-CCCTGGA-CTCCGAGGTCCGCCTGTGCCCTGCAGCTGGAGTTGCCCTTGACTCCACTGTGCCAGGAGAGGGCACCCTGCTCCCAGCTTTGGCTTCGGACTGCGGCAGTGCAAACCCTTCCCTCGAGGGGCGGGATTTGGAGCGCTGTGAtgataacctcccagctgccccgggagcagacaaaata-ggttcatcgctccctcccatatgaagaaactaaggctcagag
>gene=chr20_32900525-32900801; species=canFam
CCTCCCTGCCCC----CAATCCTGACAG---CATCTGC--------------CACCTAAGAGGTCAGTGACTAAT---GTA-GGGAGCCAACCTTTACCCCATACTTCCAGGAGAGGGCACCCTGCTCCTAGGTTTCGCTTTTGCCTACCAAAGT-----CC-----------------------------TGTGATGGCAACCTCCCAGCTGCCTTAAGG--AGACAAAA--TAGTTTATTGCTCCTTCTTGTA-GGAGAAACTAAGA----GAG
>gene=chr20_32900525-32900801; species=equCab
CCTCCC----------CACTCTGCCCAGCTCCATTTGC--------------T----GGGAGATTGGTCTCTGTC---CAATGGGAGCCAACCTTTACCACATACTGCCAGGAGAGGGCACCTGGCTCCTAGCTTTGGCTTCAGCCTGCCACGGT-----CC-----------------------------TGTGATCTCTAcctcccaactgccctgggagaaggcaaaaggcagtttattgctccctctcgta-caagaaactaaggctcagag
>gene=chr20_32900525-32900801; species=gorGor
CCTCCCCAGACCGCTCCCTTTTGCCCACCTTCCTTTGCGGATAGCACCCCTGGACCTCCGAGGTCAGCCTGTGCCCTGCAGCTGGAGTCGCCCTTAACTCCACTGTGCCAGGAGAGGGCACCCTGCTCCCAACTTTGGCTTCAGACTGCTGCAGTGCAAACCCTTCCCTCCAGGGGCAGGATTTGGAGCGCTGTGATCATAAcctcccagctgccctgggagaaagcaaagtacagcttatcgctccctcccataggaagaaactgaggttcagag
>gene=chr20_32900525-32900801; species=panTro
CCTCCCCAGACCGCTCCCTTTTGCCCACCTTCCTTTGCGGATAGCACCCCTGGACCTCCGAGGTCAGCCTGTGCCCTGCAGCTGGAGTCGCCCTTGACTCCACTGTGCCAGGAGAGGGCACCCTGCTCCCAGCTTTGGCTTCAGACTGCTGCAGTGCAAACCCTTCCCTCCAGGGGCAGGATTTGGAGCGCTGTGATGATAAcctcccagctgccctgggagaaagcaaagtacagcttatctctccctcccataggaagaaactgaggttcagag
>gene=chr20_32900525-32900801; species=papHam
CCTCCCCAGCCCGCTCCCTTTTGCCCACCTTCCTTTGCGGATAGCA-CCCTGGGCCTCCGAGGTCAACCTGTGCCCTGCAACTGGAGTCCCCCTTAACTCCACTGTGCCAGGAGAGGGCACCCTGCTCCCAGCTTTGGCTTCAGACTGCGCCAGTGCAAACCCTTCCCTCGAGGGGCGGGATTTGGAGCGCTGTGttgataacctcccacctgccctgggagaaggcaaaatacagcttatcgctccctcccataggaagaaactgaggttcagag
>gene=chr20_32900525-32900801; species=ponAbe
CCTCCCCAGACCGCTCCCTTTTGCCCACCTTCCTTTGTGGATAGCACCCCTGGACCTCCGAGGTCAACCTGTGCCCTGCAGCTGGAGTCGCCCTTGACTCCACTGTGCCAGGGGAGGGCACCCTGCTCCTAGCTTTGGCTTCAGACTGCTGCAGTGCAAACCCTTCCCTCCAGGGGCAGGATTTGGAGCTCTGTGAtgataacctctcagctgccctgggagaaaacaaaatacagtttatcgctccctcccataggaagaaactgaggttcagaa
>gene=chr20_32900525-32900801; species=rheMac
CCTCCCCAGCCCGCTCCCTTTTGCCCACCTTCCTTTGCGGATAGCA-CCCTGGGCCTCCGAGGTCAGCCTGTGCCCTGCAACTGGAGTCGCCCTTAACTCCACTGTGCCAGGAGAGGGCACCCTGCTCCCAGCTTTGGCTTCAGACTGCGCCAGTGCAAACCCTTCCCTCGAGGGGCGGGATTTGGAGCGCTGTGTTGATAAcctcccacctgccctgggagaaggcaaaatacagcttatcactccctcccataggaagaaactgaggttcagag
>gene=chr20_33111037-33111142; species=hg19
acctggcagggcaggggtaggaGGCTTCCGCAGGCTGTGTTCGccccctgctgtcccttctccccacagcagccagagccgtcctttggaagcatcaggtcttgt
>gene=chr20_33111037-33111142; species=bosTau
aCAAGCCAGG---------CCGGGCTCAGGCGGGCTGTGcttgccccctgcagtccgttctccacacagcagccag-gacatccttatgaaa---cagatcatgt
>gene=chr20_33111037-33111142; species=calJac
ACCTGGCAGGGCAGGGGTGGGAGGCTCCTGCAGGCTCTGTTCGccacctgctgtccattctccacacagcacccagagcggtcctttagaaacatcaaatgttgt
>gene=chr20_33111037-33111142; species=canFam
G--TGTCAGG--------CCCAGGCTCAGGCAGGCTATGTttgccccttgcagtctttt---cacacagcaatcagagctattattttaaaacatcagatcttgt
>gene=chr20_33111037-33111142; species=equCab
acatgccaag-----ggccccaggctcaggcaggCTGTGcttg-ttcctgaagtccattctccacacagcagccagagctgtccttttgaaacgtcggatcttgt
>gene=chr20_33111037-33111142; species=gorGor
acctggcagggcaggggtaggaGGCTTCCGCAGGCTGTGTTCGccccctgctgtcccttctccccacagcagccagagccgtcctttggaagcatcaggtcttgt
>gene=chr20_33111037-33111142; species=panTro
ACCTGGCAGGGCAGGGGTAGGAGGCTTCCGCAGGCTGTGTTCGccccctgctgtcccttctccccacagcagccagagccgtcctttggaagcatcaggtcttgt
>gene=chr20_33111037-33111142; species=papHam
ACGTGGCAGGGCAGGGATGGGAGGCCTCTTCAGGCTGTGTTCAccccctgcggtccattctccacacagcagccagagccgccctttggaaaaatcaggtcttgt
>gene=chr20_33111037-33111142; species=ponAbe
acctggcagggcagggaTAGGAGGCTTCCGCAGGCTGTGTTCGccccctgctgtcccttctccccacagcagccagagccatcctttggaagcatcaggtcttgt
>gene=chr20_33111037-33111142; species=rheMac
ACGTGGCAGGGCAGGGATGGGAGGCCTCTTCAGGCTGTGTTCGccccctgctgtccattctccacacagcagccagagccgccctttggaaaaatcaggtcttgt
>gene=chr20_33461940-33462090; species=hg19
CAGACCAGTCTCAGGGATGGCCTGAAGTGCTTGAAAAATCTACTATATACACAGCAGCTGCAGTAGCAACTATAGACAGGAGGGGGAAGCAGTGTGTCGGGAACAGCTCTGGGGTTTGGGTGTAGGACTTGGGAGAGAGGATAGGAAGGA
>gene=chr20_33461940-33462090; species=bosTau
CAGGCCAGGCTTAGAGATGACTTTAAC--CCTG-TAAATCCCTTTGGGGTACAGCATCTGCCATACCACCTGTAGACAGGAGAGGGCAGCAGTGTGTTGGGAACCACTCTGGAGCTTAAGAGAAGAGCTGGGAAGAGCAAG----AGGTA
>gene=chr20_33461940-33462090; species=calJac
CAGACCAGTCTCAGAGATGGCCTGAAGTGCTTGAAAAATGTATTATAGACACAACAGCTGCAGTACCGACTATAGACAAGAGGGGGAAGCAGTGTGTCAGGAACAGCTCTGGGGTTTGGGAGTAGGACTCGGGAGAGAGGATAGGAAGGA
>gene=chr20_33461940-33462090; species=canFam
CAGGATAGGCTCACAGGTAACTGCGGAACTGTG-AAATTCTACAATAGGCCCAGCAATTGCAGTGCCATCTGTAGACAGCAGGAGGCAGCAGTGTATTGAGAACAGCTTTAGGATTTAGGAGAAGGGTTGGGGAGGGAAGAGAGGAG---
>gene=chr20_33461940-33462090; species=equCab
CAGGCCAGGCCCAGAGATGACCTGGACTGCTGG-AAAATCTGCTATGGGCCTAGCAGCTGCAGAGACACCTGTAGACAGGAGGGGGCAGCAGTGTGTTGGGAACAGCTCTACTGCTTGGGAGAAGGGCTGGGGAGAAGGGAGAGGGGGG-
>gene=chr20_33461940-33462090; species=gorGor
-------------------------------------------------------------------------------------------------------------------------------------AGAGAGGATAGGA-GGA
>gene=chr20_33461940-33462090; species=panTro
CAGACCAGTCTCAGGGATGGCCTGAAGTGCTTGAAAAATCTACTATATACACAGCAGCTGCAGTAGCAACTATAGACAGGAGGGGGAAGCAGTGTGTCGGGAACAGCTCTGGGGTTTGGGTGTAGGACTTGGGAGAGAGGATAGGAAGGA
>gene=chr20_33461940-33462090; species=papHam
CAGACCAGTCTC--GGATAGCCTGAAGTGCTTGAAAAATCTACTATATGCACAGCAGCTGCAGTAGCAACTATAGACAGGAGGGGGAAGCAGTGTGTCGGAAACAGCTCTGGGGTTTGGTGGTAGGACTTGGGAGAGAGGATAGGAAGGA
>gene=chr20_33461940-33462090; species=ponAbe
CAGACCAGTCTCAGGGACGGCCTGAAGTGCTTGAAAAATCTACTATATGCACAGCAGCTGCAGTAGCAACTATAGACAGGAGGGGGAAGCAGTGTGTCGGGAACAGTTCTGGGGTTTGGTAGTAGGACTTGGGAGAGAGGATAGGAAGGA
>gene=chr20_33461940-33462090; species=rheMac
CAGACCAGTCTC--GGATAGCCTGAAGTGCTTGAAAAATCTACTATACGCACAGCAGCTGCAGTAGCAACTATAGACAGGAGGGGGAAGCAGTGTGTCGGGAACAGCTCTGGGGTTTGGTGGTAGGACTTGGGAGAGAGGATAGGAAGGA
>gene=chr20_33680583-33680743; species=hg19
TGTCTCCTCGTCGGACAAACAGGAAGCAAGCGGCCTCGGGGCCGCGGAGATTTCTACGGGGCGGCGGAGGGGTCGCCGCAGCGCCCCCAGTGGGCCGTCGGCGGAGGCGCAAGCCGCGTGGCAGGGACCGTGTGCGGCGTGGAGGCTACTGGGAATTGTA
>gene=chr20_33680583-33680743; species=bosTau
TGTCTCCTCGTCCTACAAACAGGAAGCAAGCGGCCCCGGGGCCGCGGAGATTTCTACGGGGCGGCAGAGGGGTCGCCGCAGCGCCCCCAGTGGGCCGACGGCGGAGGCGCAGGCCGCGTGGCAGGGGCTGTGCGTGCCGCGGGGGCTGCCGGGAAATGTA
>gene=chr20_33680583-33680743; species=calJac
TGTCTCCTCGTCCGACAAACAGGAAGCAAGCGGCCTCGGGGCCCAGGAGATTTCTACGGG----------------------------------------------------------------------------------------------------
>gene=chr20_33680583-33680743; species=canFam
TGTCTCCTCGTCCGACAAACAGGAAGCAAGCGGCCCCGGGGCCGCGGAGATTTCTACGGGACGGCGGAGGGGTCGCCGCAGCGCCCCCAGTGGGCCGACGGCGGAGGCGCAAGCCGCGTGGCAGGGGCCGTGCGCGCCGCGGGGCCTTCTGGGAAATGTA
>gene=chr20_33680583-33680743; species=equCab
TGTCTCTTCGTCCGACAAACAGGGAGGGAGGAGCCCCGGGGCCGCGCAGATTTCTACAACACGGCGGAGGGGTCGACGCAGGAACCCCAACGGCCCAACGGAAAATGACAAGCCCGCGTGTCCCGCCCGGAGCGCTATGGAGGGCCTACTGAGAG-----
>gene=chr20_33680583-33680743; species=gorGor
----------------------------------------------------------------------------------------------------------------------------------------------------------------
>gene=chr20_33680583-33680743; species=panTro
TGTCTCCTCGTCGGACAAACAGGAAGCAGGCGGCCTCGGGGCCGCGGAGATTTCTACGGGGCGGCGGAGGGGTCGCCGCAGCGCCCCCAGTGGGCCGTCGGCGGAGGCGCAAGCCGCGTGGCAGGGACCGTGCGCGGCGTGGAGGCTACTGGGAATTGTA
>gene=chr20_33680583-33680743; species=papHam
TGTCTCCTCGTCGGACAAACAGGAAGCAAGCGGCCTCGGGGCCGCGGAGATTTCTACGGGGCGGCGGAGGGGTTCCCGCAGCGCCCCCAGTGGGCTGTCGGCGGAGGCGCAAGCCGCGTGGCAGGGACAGTGCGCGGTGTAGAGGCTGCTGGGAAATGTA
>gene=chr20_33680583-33680743; species=ponAbe
TATCTCCTCGTCGGACAAACAGGAAGCGAGCGGCCTCGGGGCCGCGGAGATTTCTACGGGGCGGCGGAGGGGTCGCCGCAGCGCCCCCAGTGGGCCGACGGCGAAGGCGCAAGCCGCGTGGCAGGGACCGTGCGCGGCGTGGAGGCTACTGGGAAATGTA
>gene=chr20_33680583-33680743; species=rheMac
TGTCTCCTCGTCGGACAAACAGGAAGCAAGCGGCCTCGGGGCCGCGGAGATTTCTACGGGGCGGCGGAGGGGTCGCCGCAGCGCCCCCAGTGGGCTGTCGGGGGAGGCGCAAGCCGCGTGGCAGGGACAGTGGGCGGCGTAGAGGCTGCTGGGAAATGTA
>gene=chr20_33857186-33857319; species=hg19
AGGCTCAGTGACCACCCCAGCCTCCCACTGTCCCGAGGACCAGTCTGGCTGATGTCAGTGACGCTCCACTGCCCCCATGTGGCCACTCCAGGCCCCAACATCATCCTTTCCGGCTCCCTCACACCTCCTTTTC
>gene=chr20_33857186-33857319; species=bosTau
GGCATCAATGAGCGCCCCCTGCTGC--CCAGCCTCGGGAAGGGCCCCTCTGGTGTCAGTAACTCTCCTCTGCCCTCCTGTGGTCAACCCAGGCACT-GCACCATCCTTTCCAGCTCCTCCACGCCTCCTTTTT
>gene=chr20_33857186-33857319; species=calJac
AGCCTCAGTGACCACCACAGCCTCCTGCTCTCCTGAGGAC--------CTAATGTCAGCGACACTCCGCTGCCCCCATGTGGCCACTCCGGGCCCCGACCTCATCCTTTCCAGCTCCCTCACATCTCC-CTTC
>gene=chr20_33857186-33857319; species=canFam
------AGTGG----------------CCAGCCTGGGGAGGGGCT-GGCTGATGTCAGTGACTCTCTGCTGCCCTCATGTGGCCACTCCAGGCCTGGGCATCATCCCTTCCAGCTCCTCCACACCTCA-TCCC
>gene=chr20_33857186-33857319; species=equCab
AGGCTCAGTGACGACCTCAAGCTTCCCCCAGCCTGAGGAGTGACCTGGCTGATGTCAGGGACTCTCCACAGCCCTCATGTGGCCACTGCAGGCCCCAGCATCATCCCTTCAAGCTCCTCCACACCTC---CCC
>gene=chr20_33857186-33857319; species=gorGor
AGGCTCAGTGACCACCCCAGCCTCCCACTGTCCCGAGGACCAGTCTGGCTGATGTCAGTGACGCTCCACTGCCCCCATGTGGCCACTCCAGGCCCCAACATCATCCTTTCCGGCTCCCTCACACCTCCTTTTC
>gene=chr20_33857186-33857319; species=panTro
AGGCTCAGTGACCACCCCAGCCTCCCACTGTCCCGAGGACCAGTCTGGCTGATGTCAGTGACGCTCCACTGCCCCCATGTGGCCACTCCAGGCCCCAACATCATCCTTTCCGGCTCCCTCACACCTCCTTTTC
>gene=chr20_33857186-33857319; species=papHam
AGGCTCAGTGACCACCCCAGCCTCCCACTGTCCTGAGGACCAGTCTGGCTGATGTCAGCGACGCTCCACTGCCCCCATGTGGCCACTGCAGGCCCTGACATCATCCTTTCTGGCTCCCTCACA---CCTTTTC
>gene=chr20_33857186-33857319; species=ponAbe
AGGCTCAGTGACCACCCCAGCCTCCCACTGTCCTGAGGACCAGTCTGGCTGATGTCAGTGACGCTCCACTGCCCCCATGTGGCCACTCCAGGCCCCAACATCATCCTTTCCGGCTCCCTCACACCTCCTTTTC
>gene=chr20_33857186-33857319; species=rheMac
AGGCTCAGTGACCACTCCAGCCTCTCACTGTCCTGAGGACCAGTCTGGCTGATGTCAGCGACGCTCCACTGCCCCCATGTGGCCACTGCAGGCCCTGA---CATCCTTTCTGGCTCCCTCACA---CCTTTTC
>gene=chr20_33891724-33891904; species=hg19
AGGGCCCAGCCCATCAAAGTCCCTCGTCGTTGTAAGTCGGAGAATGGGGCTTCAGGATGCTCTGAGGATTCTTCTCCACTAGAGGGCGCCAGCTCACCTCCCCTGTCAGAAGCAGATCCTCCCCGTTCATGGAGTCCAGGTACTGTATCTGCAACCAGGGGAGGGGGAAGGAGGAAGCGA
>gene=chr20_33891724-33891904; species=bosTau
AGGGACCAGCCCATCAAAGACCCTCGTCGTTATAAGTTGGGGAATGAGGCTTCAGGATGCTCTGAGGATTCTTCTCCACTAGAGGGCGCCAGCTCACCTCCCCTGTCAGAAGCAGATCCTCACCATTCATGGAGTCCAGGTACTGTATCTGCAACCAGACGA-------------GAACA
>gene=chr20_33891724-33891904; species=calJac
AGGGCCCAGCCCGTCAAAGTCCTTCATCGTTGTAAGTGGGGGAATGGAGCTTCAGGATGCTCTGAGGATTCTTCTCCACTAGAGGGCGCCAGCTCACCTCCCCTGTCAGAAGCAGATCCTCCCCGTTTATGGAGTCCAGGTACTGCATCTGCAACCAGGAGAGTGGGAC-----------
>gene=chr20_33891724-33891904; species=canFam
AGGCATCAGCCCATCAAAGACCCTCGTCGTTATAAGTTGGGGAATGGGGCTTCAGGATGCTCTGAGGATTCTTCTCCACGAGAGGGCGCCAGCTCACCTCCCCTGTCAGAAGCAGATCCTCCCCATTCATGGAGTCCAGGTACTGCATCTGCAACAGGGAGAGCAGGAAAC--AAGACGA
>gene=chr20_33891724-33891904; species=equCab
AGGGACCAGCCCATCAAAGACCTTCGTCATTATAAATTGGGGCATGGGGCTTCAGGATGCTCTGAGGATTCTTCTCCACTAGAGGGCGCCAGCTCACCTCCCCTGTCAGAAGCAGATCCTCACCATTCATGGAGTCCAGGTACTGCATCTGCA--AGACAGAGCAGGGAACAGAGGAAGA
>gene=chr20_33891724-33891904; species=gorGor
AGGGCCCAGCCCATCAAAGTCCCTCGTCGTTGTAAGTGGGGGAATGGGGCTTCAGGATGCTCTGAGGATTCTTCTCCACTAGAGGGCGCCAGCTCACCTCCCCTGTCAGAAGCAGATCCTCCCCGTTCATGGAGTCCAGGTACTGTATCTGCAACCAGGGGAGTGGGAAGGAGGAAGCGA
>gene=chr20_33891724-33891904; species=panTro
AGGGCCCAGCCCATCAAAGTCCCTCGTCGTTGTAAGTCGGAGAATGGGGCTTCAGGATGCTCTGAGGATTCTTCTCCACTAGAGGGCGCCAGCTCACCTCCCCTGTCAGAAGCAGATCCTCCCCGTTCATGGAGTCCAGGTACTGTATCTGCAACCAGGGGAGCGGGAAGGAGGAAGCGA
>gene=chr20_33891724-33891904; species=papHam
AGGGCCCAGCCCATCAAAGTCCCTCGTCGTTGTAAGTGGGAGAATGGGGCTTCAGGATGCTCTGAGGATTCTTCTCCACTAGAGGGCGCCAGCTCACCTCCCCTGTCAGAAGCAGATCCTCCCCGTTCATGGAATCCAGGTACTGCATCTGCAACCACAGGAGCGGGAAGGAGGAAGCAA
>gene=chr20_33891724-33891904; species=ponAbe
AGGGCCCAGCCCATCAAAGTCCCTCGTCGTTGTAAGTGGGAGAATGGGGCTTCAGGATGCTCTGAGGATTCTTCTCCACTAGAGGGCGCCAGCTCACCTCCCCTGTCAGAAGCAGATCCTCCCCGTTCATGGAGTCCAGGTACTGTATCTGCAACCAGGGGAGCAGGAAGGAAGAAGTGA
>gene=chr20_33891724-33891904; species=rheMac
AGGGCCCAGCCCATCAAAGTCCCTCGTCGTTGTAAGTGGGAGAATGGGGCTTCAGGATGCTCTGAGGATTCTTCTCCACTAGAGGGCGCCAGCTCACCTCCCCTGTCAGAAGCAGATCCTCCCCGTTCATGGAATCCAGGTACTGCATCTGCAACCACAGGAGCGGGAAGGAGGAAGCAA
>gene=chr20_33894846-33895040; species=hg19
actCAGGCAGTACTCCGTACTGCGCCTGGCCCAGGCAACACTTGAGAGGCTGAGAAGAGAAACAGTAGCAGCAATGCTCCCCCTGCTGTCCATAGCAGCAATGCTCCCCCTGCTGTCCACAGGGCACGGGCTGGGAATATTGTGAATGTATGTTTCTCCCAGGAATGGAGGTGGGCATGGACTGTGCCTTCTTG
>gene=chr20_33894846-33895040; species=bosTau
GT-CAGCCA-----CAGC-ATCG-CCAGGCCCAGCCAACACCCGAGAG--------GAGAGATGG---------------------------GAGCAGCAGTAGTTCTGGTGCCGTCCACAAGGAATGGGGTCAGCATATTGTGAGTGTATATTTCTCTTAAGAATAGAGTGTTACGTGTTTTG------CTCT
>gene=chr20_33894846-33895040; species=calJac
actcagccactactctgtactgtgcctggcccaggcaATGCCTGAGAGGCC---AAGAGAAATGG---------------------------TAGCTGCAATGCTCCGC-TGCTGTCCACAGGGCACAGGCT--GAAAGCTGTAAATGTATGTTTCTCCCAGGAATGGAGGTGGACATGGACTGTGCCTTCTTG
>gene=chr20_33894846-33895040; species=canFam
GTTCAGCCACGACTCCGCACCATACTTGACCCA-GCAATACTTATGAGGCCAGGAAGAGAAATGG---------------------------TGCCA-CAATGCTCCTACTGCTATCTGTAAGGAATGGGCACAGAGTAGTGTGGGTGGGTATTTTCCCCAGAAACAGATTTGGGCATAGGCTGTACCTTCTCT
>gene=chr20_33894846-33895040; species=equCab
gctcaaccagtactctgcAGTGCACCCAGCCCAGGCAATGCTTAAAAGGCTAAGAAGAGAAACAG---------------------------TAGCAGCAGTGGTTCCACTGCTGTCCATAAAGAATGAGCTTGGAGTATGGTAAGTGTATATTTTTCCCAGGAATAGAGGTGGGAGTGAACTGCA-CTGCTCT
>gene=chr20_33894846-33895040; species=gorGor
actCAGGCAGTACTCCGTACTGCGCCTGGCCCAGGCAACACTTGAGAGGCTGAGAAGAGAAACAG---------------------------TAGCAGCAATGCTCCCCCTGCTGTCCACAGGGCACGGGCTGGGAATATTGTGAATGTATGTTTCTCCCAGGAATGGAGGTGGGCATGGACTGTGCCTTCTTG
>gene=chr20_33894846-33895040; species=panTro
actCAGGCAGTACTCCGTACTGCGCCTGGCCCAGGCAACAGTTGAGAGGCTGAGAAGAGAAACAG---------------------------TAGCAGCAATGCTCCCCCTGCTGTCCACAGGGCACGGGCTGGGAATATTGTGAATGTATGTTTCTCCCAGGAATGGAGGTGGGCATGGACTGTGCCTTCTTG
>gene=chr20_33894846-33895040; species=papHam
actcaggcactactccGTACTGCGCCTGGCCCAGGCAACGCTTGAGAGGCCAAGAAGAGAAACAG---------------------------TAGCAGCAATGCTCCCCTTGCTGTCCACAGGGCACGGGCTGGGAATGTTGTGAATGTATGTTTCTCCCAGGAATGGAGGTGGGCATGGACTGTGCCTTCTTG
>gene=chr20_33894846-33895040; species=ponAbe
acttagacactactcTGTACTGCGCCTGGCCCAGGCAACACTTCAGAGGCTGAGAAGAGAAACAG---------------------------TAGCAGCAATGCTCCCCCTGCTGTCCACAGGGCACGGGCTGGGAATATTGTGAATGTATGTTTCTCCCAGGAATGGAGGTGGGCATGGACTGTGCCTTCTTG
>gene=chr20_33894846-33895040; species=rheMac
actcaggcactactccGTACTGCGCCTGGCCCAGGCAACGCTTGAGAGGCCAAGAAGAGAAACAG---------------------------TAGCAGCAATGCTCCCCTTGCTGTCCACAGGGCACGGGCTGGGAATATTGTGAATGTATGTTTCTCCCAGGAATGGAGGTGGGCATGGACTGTGCCTTCTTG
>gene=chr20_33917454-33917610; species=hg19
ACTGTATCCTAGGTCTGACCTCAGAGCCTCCAGAACTTTTTTACATAGCCCCACCCAGATCCTGGCGGAGCTACTGCCCTCTGGTGGTACCCAATGCAGGGGTTAAGCCCACAGGAGAAAAGAGTCTTGTGGTAGGACATGGAGTGAGAGGCATAG
>gene=chr20_33917454-33917610; species=bosTau
------------------------------------------------------------------------------------------------------------------------------------------------------------
>gene=chr20_33917454-33917610; species=calJac
ACTATATCCTGGGTCTGACCCCAGAGCCTCCAGAACTTTTTTAAACAGCCCCACCCAGATCCTGGCAGAGCCACTGCCCTCTGGTGGTACCCAATGCAGGGGATAAGCCCACAGGAGAAAAGAGCCTTGTGGTAGGACATGGAGTAAGAGGCATAG
>gene=chr20_33917454-33917610; species=canFam
ACTGTACCCCAGGTCCCCCCCCTTAACTTCCAGAAGTTTTTCACGTAGTC--ATCCCGTCTTTAGTAGAGCCACTGTCCTCTGGTAGTGTCCAGTGCA-GGATTAAACTCACGGGAGTAAAGCGCCTTCTGGC--TTCACAAAGTGAAGGGTACTA
>gene=chr20_33917454-33917610; species=equCab
ATTGTATCCTGGGTCTCACCCCTTAGCTTCCAAAACTTTTTCATGTAGCC--ATCGAGATCTTAGCAGAGACATTACCCTCTGGCAGTGCCCAGTCCA-GGGCTAAACCCACAGGAGAAAAGAGCTTTGTGGTAGGACACAGAGTGAGGGACATCA
>gene=chr20_33917454-33917610; species=gorGor
ACTGTATCCTAGGTCTGACCTCAGAGCCTCCAGAACTTTTTTATATAGCCCTACCCAGATCCTGGCGGAGCTACTGCCCTCTGGTGGTACCCAATGCAGGGGTTAAGCCCACAGGAGAAAAGAGTCTTGTGGTAGGACATGGAGTGAGAGGCATAG
>gene=chr20_33917454-33917610; species=panTro
ACTGTATCCTAGGTCTGACCTCAGAGCCTCCAGAACTTTTTTACATAGCCCCACCCAGATCCTGGTGAAGCTACTGCCCTCTGGTGGTACCCAATGCAGGGGTTAAGCCCACAGGAGAAAAGAGTCTTGTGGTAGGACATGGAGTGAGAGGCATAG
>gene=chr20_33917454-33917610; species=papHam
ACTGTATCCTGGGTCTGACCCTAGAGCCTCCAGAACTTTTTTACATAGCCCCACCCAGATCCTGGTGGAGCCACTGCCCTCTGGTGGTACCCAATGCGGGAGTTAAGCCCACAGGGGAAAAGAGCCTTGTGGTATGACATGGAGTGAGAGGCATAT
>gene=chr20_33917454-33917610; species=ponAbe
ACTGTATCTTGGGTCTGACCTCAGAGCCTCCAGAACTTTTTTACATAGCCCCACCCAGATCCTGGCAGAGCCACTGCCCTCTGGTGGTACCCAATGCAGGGGTTAAGCCCACAGGAGAAAAGAGCCTTGTGGTAGGACATAGAGTGAGAGGCATAG
>gene=chr20_33917454-33917610; species=rheMac
ACTGTATCCTGGGTCTGACCCTAGAGCCTCCAGAACTTTTTTACATAGCCCCACGCAGATCCTGGTGGAGCCACTGCCCTCTGGTGGTACCCAATGCGGGAGTTAAGCCCACAGGAGAAAAGAGCCTTGTGGTAGGACATGGAGTGAGAGGCATAT
>gene=chr20_34192446-34192577; species=hg19
ATTACCTGTCCTGGATGGGTGCCCCAAAGTCCTCCTCTGACCAGGCTCCAGTAGCGCCCTCTGGGGGCTGGTACTTCAGGTCAAGCTCCACCTGGATCTGAAACCAGATACAGTATCCCCTAGGGCCCCCC
>gene=chr20_34192446-34192577; species=bosTau
TTTACCTGTCCCGAATGGGTGCTCCAAAGTCCTCTTGTGCCCAGACTCCAGTTGCAACCTCTGGAGGCTGGTACTTCAGGTCAAGTTCTACCTGGACCTAAAACCAGATACAGTGGGCCTC-AGGCTAC--
>gene=chr20_34192446-34192577; species=calJac
ATTACCTGTCCTGGATGGGTGCCCCAAAGTCCTCCTCTGCCCAGGCTCCAGTAGCGCCCTCTGGGGGCTGGTACTTCAGGTCAAGCTCCACGTGGATCTAAAACCAGATATAGTATCCCCTAGAGCCTCCC
>gene=chr20_34192446-34192577; species=canFam
GTTACCTGTCCTGGATGGATGTTCCAAAATCCTCCTCTGCCCAGGCTCCAGTTGCACCCTCTGGGGGCTGATACTTCAGGTCAAGCTCCACCTGGATCTGAAACCAGACACAGTGTGCCCT----------
>gene=chr20_34192446-34192577; species=equCab
GTTACCTGTCCTGGATGGGTGCCCCAAAGTCCTCCTCCGCCCAGGCTCCAGTTGCACCCTCTGGGGGCTGGTACCTCAGGTCAAGCTCCACCTGGATCTGAAACCAGATACAATGTGCCTTAGGGCTCC--
>gene=chr20_34192446-34192577; species=gorGor
ATTACCTGTCCTGGATGGGTGCCCCAAAGTCCTCCTCTGACCAGGCTCCAGTAGCGCCCTCTGGGGGCTGGTACTTCAGGTCAAGCTCCACCTGGATCTGAAACCAGATACAGTATCCCCTAGGGCCCCCC
>gene=chr20_34192446-34192577; species=panTro
ATTACCTGTCCTGGATGGGTGCCCCAAAGTCCTCCTCTGACCAGGCTCCAGTAGCGCCCTCTGGGGGCTGGTACTTCAGGTCAAGCTCCACCTCGATCTGAAACCAGATACAGTATCCCCTAGGGCCCCCC
>gene=chr20_34192446-34192577; species=papHam
ATTACCTGTCCTGGATGGGTACCCCAAAGTCCTCTTCTGACCAGGCTCCAGTAGCACCCTCTGGGGGCTGGTACTTCAGGTCAAGCTCCACCTGGATCTAAAACCAGATACAGTATCCCCTAGGGCCCCCC
>gene=chr20_34192446-34192577; species=ponAbe
ATTACCTGTCCTGGATGGGTGCCCCAAACTCCTCCTCTGACCAGGCTCCAATAGCGCCCTCTGGGGGCTGGTACTTCAGGTCAAGCTCCACCTGGATCTAAAACCAGATACAGTATCCCCTAGGGCCCCCC
>gene=chr20_34192446-34192577; species=rheMac
ATTACCTGTCCTGGATGGGTGCCCCAAAGTCCTCTTCTGACCAGGCTCCAGTAGCACCCTCTGGGGGCTGGTACTTCAGGTCAAGCTCCACCTGGATCTAAAACCAGATACAGTATCCCCTAGGGCCCTCC
>gene=chr20_34535454-34535625; species=hg19
CGCTGGCCAGGCTTCCGCAGCTCAAGCATTGTATCAAGCAGCTGCTGATGGACCTGGGCAAGGTGCAGCAGATCGCCCTCTGCTGCTCAACATGAAACTGGGCACCCAAAACTCATGGGGGCACAATCCTGGGGCACCTGCAGGAGGAGCTTCGCATATTTAAATAAATAA
>gene=chr20_34535454-34535625; species=bosTau
CTCTGGCCAGGCTTCCACAGCTCAAGCATTGCATCAAGCAGCTGCTGACGGACCTGGGCAAGGTGCAGCAGATCGCGCTCTGCTGCTCAACATGAAACTGGGCACCCCAGACTAATGGGGGCACAATCCTGGGGTACCTGCAGGAGGAGCTTCACGTATTTAAATAAATAA
>gene=chr20_34535454-34535625; species=calJac
CGCTGGCCAGGCTTCCACAGCTCAAGCATTGCATCAAGCAGCTGCTGACGGACCTCGGCAAGGTGCAGCAGATCGCCCTCTGCTGCTCAACATGAAACTGGGCACCCAAAACTCATGGGGGCACAATCCTGGGGCACCCGCAGGTGGAGCTTCGCATATTTAAATAAATAA
>gene=chr20_34535454-34535625; species=canFam
CACTGGCTAGGCTTCCGCAGCTCAAGCATTGCATCAAGCAGCTGCTGATGGACCTGGGCAAGGTGCAGCAGATTGCACTCTGCTGCTCAACATGAAACTGGGCACCCAGAACTAGTGGGGGCACTATCCTGGGGTACCTACAGGAGGAGCTTTGCATATTTAAATACATAA
>gene=chr20_34535454-34535625; species=equCab
CGCTGGCCAGACTTCCACAGCTGAAGCATTGCATCAAGCAGCTGCTGATGGACCTGGGCAAGGTGCAGCAAATTGCACTCTGCTGCTCAACATGAAACTGGGCACCCAAAACTAATGGGGGCACAATCCTGGGGCACCTGCAGGAGGAGCTTCGCATATTTAAATAAATAA
>gene=chr20_34535454-34535625; species=gorGor
---------------------------------------------------------------------------------------------------------------------------------------------------------------------------
>gene=chr20_34535454-34535625; species=panTro
CGCTGGCCAGGCTTCCGCAGCTCAAGCATTGTATCAAGCAGCTGCTGATGGACCTGGGCAAGGTGCAGCAGATCGCCCTCTGCTGCTCAACATGAAACTGGGCACCCAAAACTCATGGGGGCACAATCCTGGGGCACCTGCAGGAGGAGCTTCGCATATTTAAATAAATAA
>gene=chr20_34535454-34535625; species=papHam
CACTGGCCAGGCTTCCGCAGCTCAAGCATTGTATCAAGCAGCTGCTGACGGACCTGGGCAAGGTGCAGCAGATCGCCCTCTGCTGCTCAACATGAAACTGGGCACCCAAAACTCATGGGAGCACAATCCTGGGGCACCTGCAGGAGGAGCTTCGCATATTTAAATAAATAA
>gene=chr20_34535454-34535625; species=ponAbe
CGCTGGCCAGGCTTCCGCAGCTCAAGCATTGTATCAAGCAGCTGCTGATGGACCTGGGCAAGGTGCAGCAGATCGCCCTCTGCTGCTCAACATGAAACTGGGCACCCAAAACTCATGGGGGCACAATCCTGGGGCACCTGCAGGAGGAGCTTCGCATATTTAAATAAATAA
>gene=chr20_34535454-34535625; species=rheMac
CACTGGCCAGGCTTCCGCAGCTCAAGCATTGTATCAAGCAGCTGCTGACGGACCTGGGCAAGGTGCAGCAGATCGCCCTCTGCTGCTCAACATGAAACTGGGCACCCAAAACTCATGGGAGCACAATCCTGGGGCACCTGCAGGAGGAGCTTCGCATATTTAAATAAATAA
>gene=chr20_34542386-34542626; species=hg19
CTGCGGCAGCCGGAAGCGAAAGTCTCTGGCTTCTCTGCGTCCAGGTCGGCGCGCGAGCACCCGGAAGCCGCTTGCGGGCTCCCGGAAGCGGCGCCCTCTAGCGTTCTCGAGTCGCATGAGGCGGCTGCTGCCCTCGCGGTGCGGGAGGGCGAGCTGCGCGTGGCCTGGGCTCCTTCCGAATGGTGGCGCCTCTGAGCGCCAGTTCGAGGAGGAGTCGGAGGAGGAGCCTGAATGTTTGGA
>gene=chr20_34542386-34542626; species=bosTau
CTGGGGCGGCCGGAAGTGGGCGTCGCTGCCTTCTCTATGATGAGCTCTGCGCACAGAAGTCCGGAAGCCGGGTCTGGGCTCCCGGAAGCGGCGCCCCCTCGCGTTCGCACGTCGGGTCTGGAGGTGGCGGGGCCTGCGGGGCTGCAGACCAATCTTAGCTCGCCACG------CTCCGGATGGTGGCGCCTTGGAGGACGTGTTCgaggaggaggaggaggaggagccggaggggtcggC
>gene=chr20_34542386-34542626; species=calJac
CTGCGGCAGCCGGAAGCGAAAGTCTCTGGCTTCTCTGTGTCCAAGTCGGCGTACGAGACCCCGGAAGCAGCGCGCGGGCTCCCGGAAACGGCGCCCTCTAGCGTTCTCGAGTCGCATGAGCAGGCTGCTGCCCTCCAGATGCCGGAGGCCGAGCTGCGCGCGCCTTGGGCTCTTTCCGAACGGTGGCGCCTCTGAGCGCCTGTTCGAGGAGGAGCCGGAGGAGGAGCCTGAATGTTTCCG
>gene=chr20_34542386-34542626; species=canFam
CTGAGCGCGCCGGAAGCGGAAGTCATTAGCT--TCTATGATGAGCTCGGCGCCAGAGCGCCCGGAAGCCGAATCCCCGCTCCCGGTAGCGGCGCCCCCTCGCGTTAGCGAGCCGCGTCAGGTGGCGGCTGTGGCcgcgggggggcgggCCTATCTAAGCGAGCCCTG------CTCTTCAGTATGCTCCCTTCCAGGACCGGTTCgaagaagaggaggaagaggagcaggaagagctgga
>gene=chr20_34542386-34542626; species=equCab
CTGGGGAGGCCGGAAGCGGAAGTCGTTCGCTCCTCCATGCTGAACTCTGCGCGCGAACGCCCGGAAGCCGAGCCCCGGCTCCCGGAAGTGGCGCCCCCTAGCGTTCGCGAGGCGCATCCGAAGGCGGGAGCGACCGCGGAGTGGCAGGCCACTGGAAGCACGTGGTG------CTCGGGATGGTGGCGCGTCCGTGCACCAGTTCgaggagtgggaggagtgggagctggagaagccgaa
>gene=chr20_34542386-34542626; species=gorGor
CTGCGGCAGCCGGAAGCGAAAGTCTCTGGCTTCTCTGCGTCCAGGTCGGCGCGCGAGCACCCGGAAGCCGCTTGCGGGCTCCCGGAAGCGGCGCCCTCTAGCGTTCTCGAGTCGCATGAGGCGGCTGCTGCCCTCGCGGTGCGGGA-GGCGAGCTGCGCGTGGCCTGGGCTCCTTTCGAATGGTGGCGCCTCTGAGCGCCAGTTCGAGGAGGAGTCGGAGGAGGAGCCTGAA----TGGA
>gene=chr20_34542386-34542626; species=panTro
CTGCGGCAGCCGGAAGCGAAAGTCTCTGGCTTCTCCGCGTCCAGGTCGGCGCGCGAGCACCCGGAAGCCGCTTGCTGGCTCCCGGAAGCGGCGCCCTCTAGCGTTCTCGAGTCGCATGAGGCGGCTGCTGCCCTCGCGGTGCGGGAGGGCGAGCTGCGTGTGGCCTGGGCTCCTTCCGAATGGTGGCGCCTCTGAGCGCCAGTTCGAGGAGGAGTCGGAGGAGGAGCCTGAATGTTTGGA
>gene=chr20_34542386-34542626; species=papHam
CTGCGGCAGCCGGAAACGAAAGTCTCTGGCTTCTCTGCGTCCAGGTCGGCGCGCGAGCCCCCGGAAGCGGCTTGCGGGCTCTCGGAAGCGGCGCCCTCTAGCGTTCTCGAGTCGCATGAGGCGGCTGCTGCCCTCGCAGTGCAGGAGGGCGAGCGGCGCGTGGCTTGGGCTCCTTCCGAATGGTGGCGCCTCTGAGCGCAAGTTCGAGGAGGAGTCGGAGGAGGAGCCTGAATGTTTCGA
>gene=chr20_34542386-34542626; species=ponAbe
CTGCGGCAGCCGGAAGCGAAAGCCTCTGGCTTCTCTGCGTCCAGGTCTGCGCGCGAGCCCCCGGAAGCCGCTTGCGGGCTCCCGGAAGCGGCGCCCTCTAGCGTTCTCGAGTCGCATGAGGCGGCTGCTGCCCTCGCGGTGCGGGAGGGCGATCTGCGCGTGGCCTGGGCTCCTTCCGAATGGTGGCGCCTCTGAGCGCCAGTTCGAGGAGGAGTCGGAGGAGGAGCCTGAATGTTTCGA
>gene=chr20_34542386-34542626; species=rheMac
CTGCGGCAGCCGGAAACGAAAGTCTCTGGCTTCTCTGCGTCCAGGTCGGCGCGCGAGCCCCCGGAAGCCGCTTGCGGGCTCTCGGAAGCGGCGCCCTCTAGCGTTCTCGAGTCGCATGAGGCGGCGGCTGCCCTCGGAGTGCAGGAGGGCGAGCGGCGCGTGGCTTGGGCTCCTTCCGAATGGTGGCGCCTCTGAGCGCAAGTTCGAGGAGGAGTCGGAGGAGGAGCCTGAATGTTTCGA
>gene=chr20_34580747-34580880; species=hg19
CCTGCCTGGCCAGCGTTTTTTGAGTGTTCATCTCTGGGAGGGAGATCAAGCTGTCCCGACTCCTGTAGTTTACTCATATTACCACTAGAGGGCAAAATCAGCTGCGGGTGGCTGGACACCCCTGGGACCTCAG
>gene=chr20_34580747-34580880; species=bosTau
cccacctggccagct--GTTTGAA-----------------------CAGTTGTCCCCACTCCGATAGTTTACTCTTAATGCCACTAGAGGGAGAAATCGGCCTTGGGTGGCTGGGCGTCCTTGGGGCCTGGG
>gene=chr20_34580747-34580880; species=calJac
CTTACTTGGCCAGCG--TTTTGAGTGTTCATCTCTGGAAG-GAGATCAAGCTGTCCCGACTCTTGTAGTTAACTCATATTGCCACTAGAGGGCAAAATCAGCTGCGGGTGACTGGACACCCTAGGGACCTCCG
>gene=chr20_34580747-34580880; species=canFam
cccaccaggccagct--GTTGGGA-----GTATCATCTAAGGAGGCTGGGTCGTCCCAGCTCCTGTAATTTGTGGACATGGCCTCGAGAGGGCGATATCAGCAGTGAGAGGCTGGATGTCCTGCCAAACCCAG
>gene=chr20_34580747-34580880; species=equCab
CCTGTCTGGCCATCT--CCTTGAA--------TCTGCTAAGGAGACCAGGCCATCCTGACTCCTGTCGTTCACTCACATTGCCACTAGAGGGCGAAACGAGCGGCGGGCCGCTAGGCGTCCTTGGGACCAGAG
>gene=chr20_34580747-34580880; species=gorGor
CCTGCCTGGCCAGCGTTTTTTGAGTGTTCATCTCTGGGAGGGAGATCAAGCTGTCCCGACTCCTGTA-TTTACTCATATTACCACTAGAGGGCGAAATCAGCTGCGGGTGGCTGGACACCCTTGGGACCTCAG
>gene=chr20_34580747-34580880; species=panTro
CCTGCCTGGCCAGCGTTTTTTGAGTATTCATCTCTGGGAGGGAGATCAAGCTGTCCCGACTCCTGTAGTTTACTCATATTACCACTAGAGGGCGAAATCAGCTGCGGGTGGCTGGACACCCTTGGGACCTCGG
>gene=chr20_34580747-34580880; species=papHam
CCTGCCTGGCTAGCG--TTTTGAGTGTTCATCTCTGGGAGAGAGACCAAGCTGTCCCGACTCCTGTAGTTTACTCATGTTGCCACTAGAGGGCGAAATCAGCTGCGGGTGGCTGGACACCCTTGGGACCTCAG
>gene=chr20_34580747-34580880; species=ponAbe
CCTGCCTGGCCAGCGTTTTTTGAGTGTTCATCTCTGGGAGGGAGATCAAGCTGTCCCGACTCCTGTAGTTTATTCATATTACCACTAGAGGGCGAAATCAGCTGCGGGTGGCTGGACACCCTTGGGACCTCAG
>gene=chr20_34580747-34580880; species=rheMac
CCTGCCTGGCTAGCG--TTTTGAGTGTTCATCTCTGGGAGAGAGACCAAGCTGTCCCGACTCCTGTAGTTTACTCATGTTGCCACTAGAGGGCGAAATCAGCTGCGGGTGGCTGGACACCCTTGGGACCTCAG
>gene=chr20_34583016-34583189; species=hg19
TGGATCTGGCAGCACCTGGAGCTGATAGATGGCAGACCTCTGAAGACCCACCTGAGTGGTAAGCTGCCTTGGCCTGTCTGACAGCAGGGGGCGCCTGGGCCTGTCCTGTTTCCAGTTCCCAGCACATAGAGCCTTAGAAATCTAGTCAGCCAGCCTGACAGCGTATATCATCT
>gene=chr20_34583016-34583189; species=bosTau
TGGATCTGGGAGCACCTGCAGCTCATAGACGATGGACCTCCAAACATCCACCTCAAGGGTAAGCCGAC-GTCCACATCCGGCAGCCGGGGGCGCTTGATCCT-GCAGCTTTCTGGTGCCTGGTCCACGGCATCTTAGAAACCT--CTAGAAAGCATGGCAGGATA------GA
>gene=chr20_34583016-34583189; species=calJac
TGGGTCTGGCAGCACCTGGAGCTGATCCATGACAGGCCTCTGATGACCCACCTAAGTGGTAAGCTGCC-TAGCCCATCTGACAGCAGGGGGCGACTGGGCCCATCCTGTTTCCAGTTCCCAGGCCATA-AGCCTTAGAAATCTAGCCAGCTGGCCTGACAGGTTATCTCCTCT
>gene=chr20_34583016-34583189; species=canFam
TGGATTTGGCAGCACCTGGAGCTCATAGATGGCGGATCTCTGAAGACCCACCTCAATGGTAA---------------CTGGCAGCTGGGGGCGCCCGGGCCC-TGCTGCTCCCAGTTCCCTGCCCCTAGAATCTTAGACCTCT--CTAGAAGGCCCGGCAGGATGTCTGGTTT
>gene=chr20_34583016-34583189; species=equCab
TGGATCTGGCAGCATCTGGAGCTGATCAACGACAGACCTCTGCAGACCCACCTCGACAGTAAGTGGAT-GTCCGCGGCTGGCAGCCGGGGGCGCCTGGTCCCATCCTCTTTCCAGTTCCCAGCCcatagaatcttagaaatcc--ctagaaggcccggcaggatgtctggttt
>gene=chr20_34583016-34583189; species=gorGor
TGGATCTGGCAGCACCTGGAGCTGATAGATGACAGGCCTCTGAAGACCCACCTGAGCGGTAAGCGGCCTTGGCCTGTCTGACAGCAGGGGGAGCCTGGGCCTGTCCTGTTTCCAGTTCCCAGCCCATAGAGCCTTAGAAATCTAGTCAGCCAGCCTGACAGCGTATATCATCT
>gene=chr20_34583016-34583189; species=panTro
TGGATCTGGCAGCACCTGGAGCTGATAGATGACAGGCCTCTGAAGACCCGCCTGAGTGGTAAGCTGCCTTGGCCTGTCTGACAGCAGGGGGCGCCTGGGCCTGTCCTGTTTCCAGTTCCCAGCCCATAGAGCCTTAGAAATCTAGTCAGCCAGCCTGACAGCATATATCATCT
>gene=chr20_34583016-34583189; species=papHam
TGGGTCTGGCAGCACCTGGAGCTGATAGATGACAGGCCTCTGAAGACCCACCTGAGGGGTAAGCTGCC-TGGCCCGCCTTACAGCAGGGGGCGCCTGGGCCCGTCCTGTTTCCAGTTCCCAGCCCGTAGAGCCTTAGAAATCTAGCCAGCTGGCCTGATAGCGTATCTCATCT
>gene=chr20_34583016-34583189; species=ponAbe
TGGGTCTGGCAGCACCTGGAGCTGATAGATGACAGGCCTCTGAAGACCCACCTGAGTGGTAAGCTGCCTTGGCCTGTCTGACAGCAGGGGGCGCCTGGGTCTGTCCTGTTTCCAGTTCCCAGCCCATAGAGCCTTAGAAATCTAGTCAGCCAGCCTGACAGCGTATATCATCT
>gene=chr20_34583016-34583189; species=rheMac
TGGGTCTGGCAGCACCTGGAGCTGATAGATGACAGGCCTCTGAAGACCCACCTGAGGGGTAAGCTGCC-TGGCCCGCCTTACAGCAGGGGGCGCCTGGGCCCGTCCTGTTTCCAGTTCCCAGCCCGTAGAGCCTTAGAAATCTAGCCAGCCGGCCTGATAGCGTATCTCATCT
>gene=chr20_34726672-34726810; species=hg19
aggaagctttggaacatgcactggagctttgacctgccgccaaagccttgcttttaactattgtgacatgctgCCTCCCAGTGGCCTCTCTCTCCACCTGTCTATAGAATTTTCTGCCTCTGTTGTGTCCCATTTTTT
>gene=chr20_34726672-34726810; species=bosTau
gggaagcactggagcggggcttggaactctgacctgcTGCCG--GTCCT-----TGACCGGCGTGCTGTTCTGCCTCCCAGTGGCCACGTTCTCTACCTGTCTATCGCATTTTCTGTGTCTGCTGTGTCTTGTTCAT-
>gene=chr20_34726672-34726810; species=calJac
agaaagctttggaacatgccctggagctttgacctgccgccaaagccttgcttttaactattgtgacatgctgcctcccAGTGGCTTCTCTCTTCAGCTGTCTATAGAATTTTCTGCCTCTGTTGCATCCCATTTTTC
>gene=chr20_34726672-34726810; species=canFam
aggaagccttggagccggattcggtg--atgccctgctgccagagtctg-----tagccattatgctgtactgCCTCCCAGTGGCCCCTCTCCCCACCTG----TCACACTTCCTGCCTCTGTTGAGTCTCATTCACA
>gene=chr20_34726672-34726810; species=equCab
aggaagcattagagtggagattagagctctgacctgcagccaaagtcct-----tgaccattatgctgtactgCCCCCCAGTGGCCTCTTTCTCCACCTGTCTATCAAATTTTTTGCCTCCGTTGGGTCTCATTCATG
>gene=chr20_34726672-34726810; species=gorGor
aggaagctttggaacatgcactggagctttgacctgccgccaaagccttgcttttaactattgtgacatgctgCCTCCCAGTGGCCTCTCTCTCCACCTGTCTATAGAATTTTCTGCCTCTGTTGTGTCCCATTTTTT
>gene=chr20_34726672-34726810; species=panTro
aggaagctttggaacatgcactggagctttgacctgccgccaaagccttgcttttaactattgtgacatgctgCCTCCCAGTGGCCTCTCTCTCCACCTGTCTATAGAATTTTCTGCCTCTGTTGTGTCCCATTTTTT
>gene=chr20_34726672-34726810; species=papHam
aggaagctttggaacaagcactggaactttgacctgctgccaaagccttgcttttaactattgtgacatgctgCCTCCCAGTGGCCTCTCTCTCCACCTGTCTATAGAATTTTCTGCCTCTGTTGTGTCCCATTGTTT
>gene=chr20_34726672-34726810; species=ponAbe
aggaagctttggaacatgcactggagctttgacctgccgccaaagccttgcttttaactattgtgacatgctgCCTCCCAGTGGCCTCTCTCTCCACCTGTCTATAGAATTTTCTGCCTCTGTTGTGTCCCATTTTTT
>gene=chr20_34726672-34726810; species=rheMac
aggaagctttggaacaagcactggaactttgacctgctgccaaagccttgcttttaactattgtgacatgctgCCTCCCAGTGGCCTCTCTCTCCACCTGTCTATAGAATTTTCTGCCTCTGTTGTGTCCCATTGTTT
>gene=chr20_34744677-34744814; species=hg19
ACCCTCTTGGAAGTGCATAGAGCTGAGAGGATGCCAGGTGCCCAGGGATGTTCTGGCCTGAGCCTCCAGGGGGCAACAGAGAGTTTTCTGACTTCAGGCTGTGGTGGGAGGTGCTTGTTAGCACCTGCCGGGACTTC
>gene=chr20_34744677-34744814; species=bosTau
TCCCTCTTGTAAGTATCCAGAGCCAAGAGGATGCTGGGTGCCCAGGCATGTTCTGGCCTGAGCCCCCA-AGAGCAGTAGAGGGTCTCCCGCCTAC-TGCTGAGGTGGGAGGGGCCTctttgctccagctaggtcatc
>gene=chr20_34744677-34744814; species=calJac
ACCCTCTTGGAAGTGCGTAGAGCTGAGAGGATGGCAGGTGCCCAGGGATGTTCTGGCCTGAGCCTCCAGGGGGCAACAGAGGGTTTTCTGACTTCAGGCTGCCATGGGAAGTGCTT-TTAGCACCAGCCCAGACTTC
>gene=chr20_34744677-34744814; species=canFam
ACCTTGTTAG---TATATGGAGCCAAGAGGATGCTGGATGGCCAGAGATATTCTGGCCTGAGCCTCCA-GAGAAAGTATAGGGTCTTTTGACTACTAGCAAAGATGGGAAGTACCTCTTAGCTTCAACATGGACTTC
>gene=chr20_34744677-34744814; species=equCab
ACCCCCTTGGGAGTATACAGAGCCAAGAGGATGCTGGATGCCCAGGGATGTTCTGGCCTGACCCTCTG-GGGGCAGTAGAGGGTCTCCAGACTATCTGCTGAGGCAGGACGTACCTcttagctccagcatggacttc
>gene=chr20_34744677-34744814; species=gorGor
ACCCTCTTGGAAGTGCATAGAGCTGAGAGGATGCCAGGTGCCCAGGGATGTTCTGGCCTGAGCCTCCAGGGGGCAACAGAGAGTTTTCTGACTTCAGGCTGTGGTGGGAGGTGCTTGTTAGCACCTGCCCGGACTTC
>gene=chr20_34744677-34744814; species=panTro
-----------------------------------------------------------------------------------------------------------------------------------------
>gene=chr20_34744677-34744814; species=papHam
ACCCTCTTGGAAGTGCATAGAGCTGAGAGGATGCCAGGTGCCTAGGGATGTTCTGGCCTGAGCCTCCAGGGGGCAACAGAGAGTTTTCTGACTTCAGGCTGTGGTGGGAAGTGCTTTTTAGCCCCTGCAGGGACTTC
>gene=chr20_34744677-34744814; species=ponAbe
ACCCTCTTGGAAGTGCATAGAGCTGAGAGGATGCCAGGTGCCCAGGGATGTTCTGGCCTGAGCCTCCAGGGGGCAACAGAGAGTTTTCTGACTTCAGGCTGTGGTGGGAGGTGCTTGTTAGCACCTGCCGGGACTTC
>gene=chr20_34744677-34744814; species=rheMac
ACCCTCTTGGAAGTGCATAGAGCTGAGAGGATGCCAGGTGCCTAGGGATGTTCTGGCCTGAGCCTCCAGGGGGCAACAGAGAGTTTTCTGACTTCAGGCTGTGGTGGGAAGTGCTTTTTAGCCCCTGCAGGGACTTC
>gene=chr20_34787790-34787913; species=hg19
TCTAGACCTCTGGAGTGTCTCAGTGTAGCCTGGTGTAGGGTGTGCCCCACCTGCTGGTGATAGCTGGAACTGCTAGAAGATGGGTCTTAGTAAAAGGTGGAATCTGCTCCACCTCCCAGCCCT
>gene=chr20_34787790-34787913; species=bosTau
TCTGGAGAGTAGAGGTGCCTCTGAGGAG--------GTGGTG--CCCCACCTGCTGGTGACAGCTGGAACTGCTAGAAGGTGCATCTTATTAGAAGGTGGAGTCTCTTCTACCTCTCACCACC
>gene=chr20_34787790-34787913; species=calJac
TCTAGAGCTCTGGAGTGTTTCAGTGTAGCCTGGTGTCGGGTATGCCCCACCTGCTGGTGATAGCTAGAACTGCTAGAAGATGAGTC--GATAAAAGGTAGCATCTG-TTCAACTCCCAGCCCC
>gene=chr20_34787790-34787913; species=canFam
TGGGGAACTCCTGGGCACCTCAGAGCAGCCTGGCCTAGGGTGTGCCCCACCTGCCGGTGATAGCTGGAACTGCTGGAAGATGGGTCTTCCTCAAAGGTAGGGTCTGTTCC-AACCCTTGCCCC
>gene=chr20_34787790-34787913; species=equCab
TCTGGAGCGTTGGGGTGCCCCAGAGCAGCCTGACCCG----GTGCCCCACCTGCTGGTGATAGCTGGAACTACTAGAAGATGGGTCTTACTTAAAGGTGGAGTCTGTTCC-ACCCTCAACCCA
>gene=chr20_34787790-34787913; species=gorGor
TCTAGAGCTCTGGAGTGTCTCAGTGTAGCCTGGTGTAGGGTGTGCCCCACCTGCTGGTGATAGCTGGAACTGCTAGAAGATGGGTCTTAGTAAAAGGTAGACTCTGCTCCACCTCCCAGCCTT
>gene=chr20_34787790-34787913; species=panTro
TCTAGAGCTCTGGAGTGTCTCAGTGTAGCCTGGTGTAGGGTGTGCCCCACCTGCTGGTGATAGCTGGAACTGCTAGAAGATGGGTCTTAGTAAAAGGTAGAATCTGCTCCACCTCCCAGCCCT
>gene=chr20_34787790-34787913; species=papHam
TCTAGAGCTCTGGAGTGTCTCAGTGTAGCCTGGTGTAGGGTGTGCCCCACCTGCTGGTGATAGCTGGAACTCCTAGAAGATGGGTCTTACTAAAAGGTAGAATCTGCTCCACCTCCCAGCCCT
>gene=chr20_34787790-34787913; species=ponAbe
TCTAGAGCTCTGGAGTGTCTCAGTGTAGCCTGGTGTAGGGTGTGCCCCACCTGCTGGTGATAGCTGGAACTGCTAGAAGATGGGTCTTACTAAAAGGTAGAATCTGCTCCACCTCCCAGCCCC
>gene=chr20_34787790-34787913; species=rheMac
TCTAGAGCTCTGGAGTGTCTCAGTGTAGCCTGGTGTAAGGTGTGCCCCACCTGCTGGTGATAGCTGGAACTCCTAGAAGATGGGTCTTACTAAAAGGTAGAATCTGCTCCACCTCCCAGCCCT
>gene=chr20_34790853-34791025; species=hg19
CAGACAGCTGTGAGCCCAACTGGCTCTGTTTCTCCCCACCCCTGTTGCCAGCTTCCTTTGCTGCAGTGCCCCTACCTGACGGCAGGGGGCGCTCTGAGCAAGGCACCGACGGTCCCCTGGCTCCAGAAAGAATGGCTGCGGGGCTGCGGCTACCTGGGGCTACCCTAAGATT
>gene=chr20_34790853-34791025; species=bosTau
TGG--------GAATGTAACTGCCCTGGCTC-TCCCAGGTCCTGTCTCGGGCCAGTCTTGCTGCAGTGGCCCCATCTGACAGCAGGGGGCGCTCTGAGCA-GACACTGAA------------------A--------GAATAGCTAG-------GGAGGCTTCTCTGACATC
>gene=chr20_34790853-34791025; species=calJac
CAGACAGCTACAAGCAGAACTGGCTCGCTTTCTCCCAACCCCTGTTGCTAGCTTCCCTTGCTGCAGTTTCCCCAGATGACGGCAGGAGGCACTCCGAGCAAGGCAGCAACGGTCCCCTAGCTTGGGGAAGAATGGCTGCAGAACGGTGGCTACCTGGGGCTACCCTAACAAT
>gene=chr20_34790853-34791025; species=canFam
TGG--------GAACAGAGCT-GCTCTCCCT-ATCCAGCTTTGGCT---------CCTAGCTGCAGTACCTCCACCTCAGAACAGGGGACACTCAGAGCT-GGCAATGAGGGTCCCCTGGCTCAATGGA--------GAATGATTG--------TGGCACTGCCATCCCATC
>gene=chr20_34790853-34791025; species=equCab
TGG--------CGACACTTCT-GCTCC--------CAGCTTCTGTTTC-TGGCCGTCTCGCTGCAGTGCCTCCAGCTGGTAGCAGGGGGCGCTCTGAGCA------------------GGCTCGGTGGA--------GAATGGCTG--------CAGGGCCACCCTGATGTA
>gene=chr20_34790853-34791025; species=gorGor
TAGACAGCTGTGAGCCCAACTGGCTCTGTTTCTCCCCACCCCTGTTGCCAGCTTCCTTTGCTGCAGTGCCCCTACCTGGCGGCAGGGGGCGCTCTGGGCAAGGCACCGACGGTCCCCTAGCTCGAGAAAGAATGGCTGCGGGGCTGCGGCTACCTGGGGCTACCCTAAGATT
>gene=chr20_34790853-34791025; species=panTro
CAGACAGCTGTGAGCCCAACTGGCTCTGTTTCTCCCCACCCCTGTTGCCAGCTTCCTTTGCTGCAGTGCCCCTACCTGAGGGCAGGGGGCGCTCTGAGCAAGGCACCGACGGTCCCCTGGCTCGAGAAAGAATGGCTGCGGGGCTGCGGCTACCTGGGGCTACCCTAAGATT
>gene=chr20_34790853-34791025; species=papHam
---------------------------------------------------------------------------------------------------------------------------------GAATGGCTGCAGGGCTGTGGCTACCTGGGGCTACCGTAACATT
>gene=chr20_34790853-34791025; species=ponAbe
CAGACAGCTGTGAGCCCAACTGGCTCTGTTTTTCCCCACCCCTGTTGCTAGCTTCCCTTGCTGCAGTGCCCCTGTCTGTCGGCAGGGGGCGCTCTGAGCAAGACACCGACGGTCCCCTGGCTTGAGAAAGAATGGCTGCAGGGCTGCGGCTACCTGGGGCTACCCTAATATT
>gene=chr20_34790853-34791025; species=rheMac
---------------------------------------------------------------------------------------------------------------------------------GAATGGCTGCAGGGCTGTGGCTACCTGGGGCTACCGTAACATT
>gene=chr20_34802716-34802859; species=hg19
TGAAGGTGAGGCTGGACCCATCCTGGTGGCTGCACATTGTCTCATGCCTTAGACCACTTCCTTGCCTTGGTCAGTAGATGGCGTGTGGTGACCCTAAGTTGGAACCAGGATTTTTGGGACCTCCCTATTGAGGGACCtcatgg
>gene=chr20_34802716-34802859; species=bosTau
TGGA--TGA-----AATCCATCCTGGCACCTGT--------GGGTGGCCCAGGCCACTTCCTCACGTTGGTCAGTAGATGGCGTGTGGTGACTTTAAGCCAGAAGCAAG----------------TCCTGAGGGACCCTGTGG
>gene=chr20_34802716-34802859; species=calJac
TGAAGGTGAGGCTGGACCCATCCTGGTGGCTGCACATTTTCTCATGTCTTAGACCACTTA--GACCCTGGTCAGCAGATGGTGTGCAGTGACCCTAAGTTGGACACAGGATTTTTGGGA-CTGCCTGTTGAGGGACCACAtgg
>gene=chr20_34802716-34802859; species=canFam
TGAAAG--------------TCTCTGACAGCCCTCAGTTTCTCATGTCTCGAGTCACTTCCTTGCCTTGGTCAGTAGATGGCGCGCAGTGAACCTAAATTGGAAGCAAGATTTTGGA---CCATCTCCCTAGA------ctgg
>gene=chr20_34802716-34802859; species=equCab
TGAAAG--------------TTCCTGAAGACCCTCATGTTCTTGTGTCTGGGGCCACTTCCTTGCTTTGGTCGGTAGCTGGCGTGTAGTGACCCTAAGTTGGAAGCAGGATTTTGGA---CCATCTCCCAAGGGACCCTGtgg
>gene=chr20_34802716-34802859; species=gorGor
TGAAGGTGAGGCTGGACCCATCCTGGTGGCTGCACATTGTCTCATGCCTTAGACCACTTCCTTGCCTTGGTCAGTAGATGGCGTGCGGTGACCCTAAGTTGGAACCAGGATTTTTGGGACCTCCCTATTGAGGGACCtcatgg
>gene=chr20_34802716-34802859; species=panTro
TGAAGGTGAGGCTGGACCCATCCTGGTGGCTGCACATTGTCTCATGCCTTAGACCACTTCCTTGTCTTGGTCAGTAGATGGCGTGCGGTGACCCTAAGTTGGAACCAGGATTTTTGGGACCTCCCTATTGAGGGACCtcatgg
>gene=chr20_34802716-34802859; species=papHam
TGAAGGTGAGGCTGGACCCATCCTGGTGGCTGCACATTGTCTCTTGTCTTAGACCACTTCCTTGCCTTGGTCAGTAGATGGCGTGCGGTGACCCTAAGTTGGAA-CAGGATTTTTGGGACCCCCTCATTGAGGGACCtcatgg
>gene=chr20_34802716-34802859; species=ponAbe
TGAAGGTGAGGCTGGACCCATCCTGGTGGTTGCACATTGTCTCGTGCCTTAGACCACTTCCTTGCCTTGGTCAGTAGATGGCGTGCGGTGACCCTAAGTTGGAAACAGGATTTTTGGGCCCTCCCTATTGAGGGACCtcatgg
>gene=chr20_34802716-34802859; species=rheMac
TGAAGGTGAGGCTGGACCCATCCTGGTGGCT-CACATTGTCTCTTGTCTTAGACCACTTCCTTGCCTTGGTCAGTAGATGGCGTGCGGTGACCCTAAGTTGGAA-CAGGATTTTTGGGACCCCCTCATTGAGGGACCtcatgg
>gene=chr20_34805338-34805465; species=hg19
GAACCACTCCTCCTGGAGGCAGGTGACGGGACTGGCCAAGGATACAGGAGAGGAAGGGAGGAGCAGAGGGTGCCTCGTTTTGAATGACTGATGTCCCTAGTGGTGGCCTCTGTTTTTAGTGTGAAGG
>gene=chr20_34805338-34805465; species=bosTau
GGGGTGCTCCTCCTTGAGGCAGGAGAGGTGACTGGCTGGAGATCTGGGAAAGGCAAGTG-GAGTAGCTGGCACCTTGCTTGGAACGACCTGTGTGCCCAG----------------CAGTGTGAAGG
>gene=chr20_34805338-34805465; species=calJac
GAACCGCTTCTCCTGGAGGCAGGTGATGGGACTGGCCGAGGATACAGGAGAGGAAGGGAGGAGCAGAGGGTGCCTTGTTTTGAATGATTGATGTCCCTAGTGGTGGCCTCTGTTTTTAGTGTGAAGG
>gene=chr20_34805338-34805465; species=canFam
GAGCCACACCTCCTTGAGGGTGGAGAGAGGACTGGCTGGAGACAAAGGAGAGGCAGGCA-GAGCAGATGGCGCCTTGTTTTGAACAACCTATGTCCTCATTAGTGGCCTCTATTTTCTGTTTGAAGG
>gene=chr20_34805338-34805465; species=equCab
GAGCTGCTCCTCCTTGAGGCAGGAGAGAGGACTGGCCAAAGATACAGGAGAGTCAGATG-GAGCAGATGGCACCTTGTTTTGAAAGACTTGTGTCTCCATTAGTAGCCTCTGTTTTCAATGAGAAAG
>gene=chr20_34805338-34805465; species=gorGor
GAACCACTCCTCCTGGAGGCAGGTGACGGGACTGGCCAAGGATACAGGAGAGGAAGGGAGGAGCAGAGGGTGCCTCGTTTTGAATGACTGATGTCCCTAGTGGTGGCCTCTGTTTTTAGTGTGAAGG
>gene=chr20_34805338-34805465; species=panTro
GAACCACTCCTCCTGGAGGCAGGTGACGGGACTGGCCAAGGATACAGGAGAGGAAGGGAGGAGCAGAGGGTGCCTCGTTTTGAATGACTGATGTCCCTAGTGGTGGCCTCTGTTTTTAGTGTGAAGG
>gene=chr20_34805338-34805465; species=papHam
AAACTGCTCCTCCTAGAGGCAGGTGATGGGACTGGCCAAGGATACAGGAGAGGAAAGGAGGAGCAGAGGGTGCCTTGTTTTGAATGACTGAAGTCCCTAGTGGTGGCCTCTGTTTTCAGTGTGAAGG
>gene=chr20_34805338-34805465; species=ponAbe
GAACCACTCCTCCTGGAGGCAGGTGACGGGACTGGCCAAGGATACAGGAGAGGAAGGGAGGAGCAGAGGGTGCCTTGTTTTGAATGACTGATGTCCCTAGTGGTGGCCTCTGTTTTTAGTGTGAAGG
>gene=chr20_34805338-34805465; species=rheMac
AAACTGCTCCTCCTAGAGGCAGGTGATGGGACTGGCCAAGGATACAGGAGAGGAAAGGAGGAGCAGAGGGTGCCTTGTTTTGAATGACTGAAGTCCCTAGTGGTAgcctctgttttcagtgtgaagg
>gene=chr20_35028202-35028368; species=hg19
GCCACAGGTGTAGGAAATACAGCTGGTGGTGAGCTCTGAATCTGCTAGTCAGGCTGTAGTCCCGAGGCTCTCAAGGGCACAGCAGCGCCTCCCAggggctatttttgttaccacagtaactgagcaggggctactagcttttagagggcaggaaactggtaacatt
>gene=chr20_35028202-35028368; species=bosTau
GCCTCAGATGCAGGAAACAGCAGTGGCGGCAAGCTGTATGTCTGCCATTCAGGCTCTAGTCCAGAGGCTCTCAAGGGAATGGCTCTGTCCTCCAGGGACCTTTCTTGTTACCACAG--GCTGTGCACGCACTGCTAGCACTTAGAGGGCGGAAAAC--GGAAGGTT
>gene=chr20_35028202-35028368; species=calJac
GCCACAGGTACAGGAAATACAGCTGGTCGTAAGCTCTGGATCTGCCAGTCAAACT--------GAGGTTCTCAAGGGCACAGCAGCACCTCCCAggggctatttttgttaccacagtaactgggcagggactactagtgtctagagggcaggaaactggtaacatt
>gene=chr20_35028202-35028368; species=canFam
gccatgagtgtaggaaacagcactgggggcaggctctatttctgccaGTCAGCCTCTAGTCCAGATGCTCTCATGGGGAGAGTGCTACTTCCTCAG-------TTTATTACTGCAGGAATTgggcagatgctacaagtgtttaaaggacagagaactagg---gat
>gene=chr20_35028202-35028368; species=equCab
gccgcgggcccaggaaacagcagtggtggcaagcTCTATATCTGCCCCTCAGGCTCTGGTCcagaggctcccaaggggacagcactgccccgcagggaccatttttgttaccgcagtaattaggcaggcactgccagcattcagagggcagaggactgggaatgct
>gene=chr20_35028202-35028368; species=gorGor
GCCACAGGTGTAGGAAATACAGCTGGTGGTGAGCTCTGAATCTGCTAGTCAGGCTGTAGTCCCGAGGCTCTCAAGGGCACAGCAGCGCCTCCCAggggctatttttgttaccacagtaactgagcaggggctactagcgtttagagggcaggaaactggtaacatt
>gene=chr20_35028202-35028368; species=panTro
GCCACAGGTGTAGGAAATACAGCTGGTGGTGAGCTCTGAATCTGCTAGTCAGGCTGTAGTCCCGAGGCTCTCAAGGGCACAGCAGCGCCTCCCAggggctatttttgttaccacagtaactgagcaggggctactagcgtttagagggcaggaaactggtaacatt
>gene=chr20_35028202-35028368; species=papHam
gccacaggtgcaggaaatagagctggtggTGAGCTCTGAATCTGCTAGTCAGGCTGTAGTCCCGAGGCTCTCAAGGGCAAAGCAGCGCCTCCCAGTGGCTatttttgttaccacagtaactgagcaggggctactagcgtttagagggcaggaaactggtaacgtt
>gene=chr20_35028202-35028368; species=ponAbe
GCCACAGGTGTAGGAAATACAGCTGGTGGTGAGCTCTGAAGCTGCCAGTCAGGCTGTAGTCCGGAGGCTCTCAAGGGCACAGCAGCGCCTCCCAggggctatttttgttaccacagtaactgagcaggggctactagcgtttagagggcaggaaactggtaacatt
>gene=chr20_35028202-35028368; species=rheMac
gccacaggtgcaggaAATAGAGCTGGTGGTGAGCTCTGAATCTGCTAGTCAGGCTGTAGTCCCGAGGCTCTCAAGGGCAAAGCAGCGCCTCCCAGTggctatttttgttaccacagtaactgagcaggggctactagcgtttagagggcaggaaactggtaacgtt
>gene=chr20_35067936-35068111; species=hg19
GAAATGTCCCAGACTTTCAAGGAGGAAGGAAAGGGGCTGTAGAATTGGGCAGGGCCAGCCTCGGGTTTTAAACAGTCAAATACAAGCTGGTGCTGCCACCCTGCGGCTGCAGCGGGCATCACAGGTGTGGACCACCTGTGCATCACAGATGGTCAAGGCCTCCAAAAGCTGGGTG
>gene=chr20_35067936-35068111; species=bosTau
GAATTGCCCCAGGCCTGCAGAGGAAG-------GCGCTGTAGAATTGAGCTGGTGGTGCCTCTGGTTTGAAACAGTCAAAAGCGAGCTTGTGCTGCCACCTCGTGACTACAGCAGACATGACCAATGAAGGCCGCCTGCACCTACGAGACTCACAAGGCATCCAAAAGCTAGG--
>gene=chr20_35067936-35068111; species=calJac
GAAATGTCCCGGACTTTCAGGGAGGAAGGAAAGGAGCTATAGAATTGGTCAGGGCCAGCCTTGGGCCTTAAACAGTCAAATGCAGGCTGGTGCTGCCACCCCGTGGCTGCAGGGGGCATCACAGGTGTGGACCACCTGTGCATCACAGATGGTCAAGGCCTCCAAAAGCA-----
>gene=chr20_35067936-35068111; species=canFam
GAATTTCTCCAGACCTGTAGGGGAAG-------GGGCTGTAGAAT----------CTGGCTT-GGTTTGAAACCGTCAAAAGTGAGCTTTTGCTGCCACCTCGTGGCTATAGTAGACAAAACAAGTAAGGATCACCAGCACCCCCCAGATTC---AAGCCTCTGAAAGctggg--
>gene=chr20_35067936-35068111; species=equCab
GAATTGCCCTAGATCTGCAAGGGAGG-------GGGCTGTAGAATTGGGCTGGTGCTGCCTCTGGTTTGAGATAGTCAAAAGCAAGCTTGTGCTGCCACCTGGCGGCAGCAGCGGATGTGACATGAGAGGGCGGCCTGCACCCTCCAGATTCACAAGGGCTTCAAAAGCTGGG--
>gene=chr20_35067936-35068111; species=gorGor
-------------------------------------------------------------------------------------------------------------------------------------------------------------------------------
>gene=chr20_35067936-35068111; species=panTro
GAAATGTCCCAGACGTTCAAGGAGGAAGGAAAGGGGCTGTAGAATTGGGCAGGGCCAGCCTCGGGTTTTGAACAGTCAAATGCAAGCTGGTGCTGCCACCCTGCGGCTGCAGCGGGCATCACAGGTGTGGACCACCTGTGCATCACAGATGGTCCAGGCCTCCAAAAGCTGGGTG
>gene=chr20_35067936-35068111; species=papHam
GAAATGTCCCAGACCTGCAAGGAGGAAGGAAAGGGGCTGCAGAATTGGGCAGGGCCAGCCTTGGGCTTTAAACAGTCAAATGCAAGCTCGTGCTGCCACCCTGTGGCTCCAGTGGGCATCACAGGGGTGGACCACCTGTGCATCACAGATGGTCAAGGCCTCCAAAAGCTGGTTG
>gene=chr20_35067936-35068111; species=ponAbe
GAAATGTCCCAGACTTTCAAGGAGGAAGGAAAGGGGCTGTAGAATTGAGCAGGGCCAGCCTCGGGTTTTAAACAGTCAAATGCAAGCTGGTGCTGCCACCCTGCGGCTGCAGCGGGCATCACAGGTGTGGACCACCTGTGCATCACAGATGGTCAAGGCCTCCAAAAGCTGGGTG
>gene=chr20_35067936-35068111; species=rheMac
GAAATGTCCCAGACCTGCAAGGAGGAAGGAAAGGGGCTGCAGAATTGGGCAGGGCCAGCCTTGGGCTTTAAACAGTCAAATGCAAGCTCGTGCTGCCACCCTGTGGCTCCAGTGGGCATCACAGGGGTGGACCACCTGTGCATCACAGATGGTCAAGGCCTCCAAAAGCTGGTTG
>gene=chr20_35176535-35176695; species=hg19
GGCACGGACCCCGAGGATGTGATTCGCAACGCCTTTGCCTGCTTCGACGAGGAAGCCTCAGGTCCGTGGCGCCCCCTACCACCACTCTGCATGCAAGTGGAACAGGGCCCAGGCATTCAGTGCCTCTGCCCCTAAGGGCCAGAACAGACATCACCCATCT
>gene=chr20_35176535-35176695; species=bosTau
GGCACAGACCCTGAGGACGTGATCCGTAACGCCTTCGCCTGCTTCGACGAGGAGGCCTCAGGTCAGCA----CCTCGGCCTGGATGGGGCATGCAAGTGGCACCTGGCTTGGCACCTCAGGGCTCCTGCCCCCAAAGGCCAGGACAGAGATCATCTGTCC
>gene=chr20_35176535-35176695; species=calJac
GGCACGGACCCCGAGGACGTGATCCGCAATGCCTTTGCCTGCTTCGACGAGGAAGCCTCAGGTTCGTGGTG-CCCCTTCCACCACCCTGCATGCAAGTGGGGCCGGCCCCAGGCATTCCGCGCCTCTGCCTCTAAGAGCCAGAACAGATATCACCCACCT
>gene=chr20_35176535-35176695; species=canFam
GGCACAGACCCTGAAGATGTGATCCGAAACGCCTTTGCCTGCTTCGATGAGGAGGCCTCAGGTCAGCA----CATCC-------------ATACAAGTGGGGCTTGGCTTGGGACTACAGGGCCCCTGTCCCCAAAGGCCAGAACAGAAATCCC-CATCT
>gene=chr20_35176535-35176695; species=equCab
GGCACAGACCCCGAGGACGTGATCCGCAATGCCTTCGCCTGCTTCGACGAGGAGGCCTCAGGTTGGCA----CCTCC-------------ATGCGAGGGAGGCTGGGCTAGGGGCTTCAGGGCCTCTGCCCCCAAAGGCCAGAACAGAAATCACCTGTCC
>gene=chr20_35176535-35176695; species=gorGor
GGCACGGACCCCGAGGATGTGATTCGCAACGCCTTTGCCTGCTTCGACGAGGAAGCCTCAGGTCCGTGGCGCCCCCTACCACCACTCTGCATGCAAGTGGAACAGGGCCCAGGCATTCAGTGCCTCTGCCCCTAAGGGCCAGAACAGACATCACCCATCT
>gene=chr20_35176535-35176695; species=panTro
GGCACGGACCCCGAGGATGTGATTCGCAACGCCTTTGCCTGCTTCGACGAGGAAGCCTCAGGTCCGTGGCGCCCCCTACCACCACTCTGCATGCAAGTGGAACAGGGCCCAGGCATTCAGTGCCTCTGCCCCTAAGGGCCAGAACAGACATCACCCATCT
>gene=chr20_35176535-35176695; species=papHam
GGCACAGACCCCGAGGATGTGATTCGCAACGCTTTTGCCTGCTTCGACGAGGAAGCCTCAGGTCTGTGGCG-CCCCTACCACCACCCTGCATGCAAGTGGGGCCGGGCCCAGGCATTCAGTGCCTCTGCCCCTAAGGGCCAGAACAGACATCACCCATCT
>gene=chr20_35176535-35176695; species=ponAbe
GGCACGGACCCCGAGGATGTGATTCGCAACGCCTTTGCCTGCTTCGACGAGGAAGCCTCAGGTCCGTGGCACCCCCTACCACCACCCTATATGCAAGTGGCCCAGGGCCCAGGCATTCAGTGCCTCTGCCCC-AAGGGCCAGAACAGACATCACCCATCT
>gene=chr20_35176535-35176695; species=rheMac
GGCACGGACCCCGAGGATGTGATTCGCAACGCTTTTGCCTGCTTCGACGAGGAAGCCTCAGGTCTGTGGCG-CCCCTACCACCACCCTGCATGCAAGTGGGGCCGGGCCCAGGCATTCAGTGCCTCTGCCCCTAAGGGCCAGAACAGACATCACCCATCT
>gene=chr20_35185012-35185191; species=hg19
CTACCCAGCACCTGCAGCAAAAGTCAACAAAATCTGGCACAAAGCCACAAAACCCATTCCTGCCGGATATGATGTTGCCACACTTCACCACTAGGGGACGACGAAGGTCACCCAGCGAATTTGGGCCGCGATGCTCAGAATTCCTGGCCCCGTCTGCTTTCCCAGACAACGGATGGCCT
>gene=chr20_35185012-35185191; species=bosTau
CTACCTGGTACCTGCAGCAAAAGCCAGCAAAATCTGTTAGAAAGGTGCAAAATGCATCCTTGCA-------GTGTTGCTATACTTTCCCACTAGGGGTCACCCAAGGTCACCCAGAGAGTTCC----------------ATTCCCAG-CCTCTCTGCTTTCCTCCATGC-CTGTTGCCT
>gene=chr20_35185012-35185191; species=calJac
CTACCCAGCACCTGCAGCAAAAGTCAACAAAATCTGGTACAGAGCTACAAAACCCTTTCCTGTCGGATATGATGTTGCCACACTTCACCACTAGGGGGAGACCAAGATCACCCAGTGAATTTGGGCCCCGATGCTCAGAATTCCTGGCCCTGTCTGCTTTCCCAGAGCC-TGGTGGCCT
>gene=chr20_35185012-35185191; species=canFam
CTA-CTGGTACCCATGGCAAAAGTC-GCAAAATCCGGTACAAAGCTGCAAAACCCATCCTTGCT-------GTGTCGTCATACAT-CCCACTAGGGGTCGCCCAAGGTCACCCAGAAAATTGGGGACAGAGG--TC--AATTCCCAGCCCAAGCGGCATTCTGTGATGC-CAGCTGCCT
>gene=chr20_35185012-35185191; species=equCab
CTACCTGGTCCCTGCAGCAAAAGTCAGCAAAATCTGGTA--------CAAAACCCATCCAG----------GTGTTGTCACACTTCCCCACTAGGGGtcgcccaaggtcactcagagaatttgggacagagctTTC--AACTCCCAGTCTGGTCTGCTTTTCCGGATGC-CAGCTGCCT
>gene=chr20_35185012-35185191; species=gorGor
CTACCCAGCACCTGCAGCAAAAGTCAACAAAATCTGGCACAAAGCCACAAAACCCATTCCTGCCGGATATGATGTTGCCACACTTCACCACTAGGGGACGACGAAGGTCACCCAGCGAATTTGGGCCACGATGCTCAGAATTCCTGGCCCCGTCTGCTTTCCCAGACAACGGATGGCCT
>gene=chr20_35185012-35185191; species=panTro
CTACCCAGCACCTGCAGCAAAAGTCAACAAAATCTGGCACAAAGCCACAAAACCCATTCCTGCCGGATATGATGTTGCCACACTTCACCCCTAGGGGACGACGAAGGTCACCCAGCGAATTTGGGCCGCGATGCTCAGAATTCCGGGCCCCGTCTGCTTTCCCAGACAACGGATGGCCT
>gene=chr20_35185012-35185191; species=papHam
CTACCCAGCACCTGCTGCAAAAGTCAACAAAATCTGGCACAAAGCCACAAAACCCGTTCCTGCCGGACACGATGTTGCCACACTTCACCACTAGGGGACGACGAAGGTCACACAGCGAATTTGGGCCGCAATGCTCAGAA------------------TTCCCAGACAG-GCATGGCCT
>gene=chr20_35185012-35185191; species=ponAbe
CTACTCAGCACCTGCAGCAAGAGTCAACAAAATCCGGCACAAAGCCACAAAACCCATTCCTGCCAGATATGATGTTGCCACACTTCACCACTAGGGGACAACGAAGGTCACCCAACGAATTTGGGCCGCGATGCTCAGAATTCCTGGCCCTGTCTGCTTTCCCAGACAACGGATGGCCT
>gene=chr20_35185012-35185191; species=rheMac
CTACCCAGCACCTGCTGCAAAAGTCAACAAAATCTGGCACAAAGCCACAAAATCCGTTCCTGCCGGACACGGTGTTGCCACACTTCACCACTAGGGGACGACGAAGGTCACACAGCGAATTTGGGCCGCAATGCTCAGAA------------------TTCCCAGACAG-GCATGGCCT
>gene=chr20_35233878-35234038; species=hg19
CGAGGGGCAGCTGTGGCCGACTGGGCGACGCTGACGTCCAGCCTCGGTTTTCCCCTACCTCCTCGGTCTCCACAGCGCCTCCTGGCGCCCATGTCACCGTTCTACCAAGATTGTCCCTCCCCTCACACCTTACCGCGAGCCCGGCGGATGCTGACGTCAT
>gene=chr20_35233878-35234038; species=bosTau
CGAGAGACTGCTGTGGCGGATTGGATGAAGCTCCTGTTTAACC-TCGCTTTCCTCGCGTTTTTATGCTTCCACCGAGCCTCCTCGCGCTCATGGCGTCTTCGTACCAAGATTGTCCCTTCCCTCTCACCTTACTGCGGGGTCAGCGGAAGCTTCCGTCAC
>gene=chr20_35233878-35234038; species=calJac
CAAAGGGGAGCTGTGGCCAAATGGGCGACGCTCAGGTCTACCCTCGGTTTTCCCCTCCCTCCTCGGTCTCCACAGTGCCTCCTGGCGCCCATGTCGCCGTTCTCCCAATATTGTCCCTTCCCTCATACTCTACCGCGAGCCTGGGGGAGGCCAACGTCAT
>gene=chr20_35233878-35234038; species=canFam
CTGGG---------------------GACGCTCGACTCTAACCTCGGCTCCCCATTGGTTCTCCAATCTCCACAGCGCCTCCTCGCGCTCGCGTCACCATCCCACCTAGATTGTCCCTTCCCTCGCACCCTACCGAGCGCCTGCGGGACACTTGCGTCAC
>gene=chr20_35233878-35234038; species=equCab
CAGGGGACAGCTGTGGCGGACGGGGCGACGCTCAAGTCCAACCTACGCTTTCGCCTCGTTCTTCAGCCTCCACAGCGCCTCCTCGCGCTGGCGTCGCCGTCCTACCAAGATTGTCCCTTCCCTCTCACCCTACCGCGCGCCTGGCGGAAG-TTCCGTCAC
>gene=chr20_35233878-35234038; species=gorGor
---------------------TGGGCGACGCTGACGTCCAGCCTCGGTTTTCCCCTACCTCCTCGGTCTCCACAGCGCCTCCTGGCGCCCATGTCACCGTTCTACCAAGATTGTCCCTCCCCTCACACCTTACCGCGAGCCCGGCGGAGGCTGACGTCAT
>gene=chr20_35233878-35234038; species=panTro
CGAGGGGCAGCTGTGGCCGACTGGGCGACGCTGACGTCCAGCCTCGGTTTTCCCCTACCTCCTCGGTCTCCACAGCGCCTCCTGGCGCCCA-GTCACCGTTCTACCAAGATTGTCCCTCCCCTCACACCTTACCGCGAGCCCGGCGGATGCTGACGTCAC
>gene=chr20_35233878-35234038; species=papHam
CGAGGGTCAGCTGTGGCCGACTGGGCGACGCTGACGTCCAGCCTCGGTGTTCCCTTACCTCCTCGGTCTCCACAGCGCCTCCTGGCGCCCATTTCACCGTTCTACCAAGATTGTCCCTTCCCTCACACCTTACCGCGAGCCTGGCAGAGGCTGACGTCAT
>gene=chr20_35233878-35234038; species=ponAbe
CGAGGGGCAGCTGTGGCCGACTGGGCGACGCTGACATCCAGCCTCGGTTTTCCCCTACCTCCTCGGTCTCCACAGCGCCTCCTGGCGGCCATGTCACCGTTCTACCAAGATTGTCCCTCCCCTCACACCTTACCGCGAGCCCGGCGGAGACTGACGTCAT
>gene=chr20_35233878-35234038; species=rheMac
CGAGGGTCAGCTGTGGCCGACTGGGCGACGCTGACGTCCAGCCTCGGTGTTCCCTTACCTCCTCGGTCTCCACAGCGCCTCCTGGCGCCCATTTCAGCGTTCTACCAAGATTGTCCCTTCCCTCACACCTTACCGCGAGCCTGGCAGAGGCTGACGTCAT
>gene=chr20_35383122-35383227; species=hg19
GGAAAACAGCCTGAACTCTGGTCCCCTCAAGAGACAAGCTTACCGAGCTGTACTGACACCTTCTGGAAGCACTGGGTACTTTCATCCATAAAGGCCTGCAGCTGT
>gene=chr20_35383122-35383227; species=bosTau
GTACAACAGTGCAAGCTCTGGTCCCCTTAAG--ACAGGCTTACCGAGCTGTACTGACACCTCCTGGAGGCACTGGGTACTTTCGTCCATAAAGGCGTGCAGCTGC
>gene=chr20_35383122-35383227; species=calJac
GGAAAATAGCCCAAA--CTGGTCCCCTCAAGGGACAAGCTTACCAAGCTGTACTGACACCTTCTGGAAGCACTGAGTACTTTCATCCATAAAGGCCTGCAGCTGT
>gene=chr20_35383122-35383227; species=canFam
ATAAAATAGTGCAAGCTCTAGTCCCTTGAAGACACACACTCACCAAGCTGTACTGACACCTTCTGGAAACACTGGGTACTTTCATCCATAAAAGCATGCAGCTGC
>gene=chr20_35383122-35383227; species=equCab
ATACAACAGTGCAAGCTCTGCCTCCCTC-AGAGACGTGCTTACCAAGCTGTACTGACACCTTCTGGAGGCACTGGGAACTTTCGTCCATAAAGGCACGCAGCTGC
>gene=chr20_35383122-35383227; species=gorGor
GGAAAACAGCCTAAACTCTGGTCCCCTCA-GAGACAAGCTTACCGAGCTGTACTGACACCTTCTGGAAGCACTGGGTACTTTCATCCATAAAGGCCTGCAGCTGT
>gene=chr20_35383122-35383227; species=panTro
GGAAAACAGCCTAAACTCTGGTCCCCTCAAGAGACAAGCTTACCGAGCTGTACTGACACCTTCTGGAAGCACTGGGTACTTTCATCCATAAAGGCCTGCAGCTGT
>gene=chr20_35383122-35383227; species=papHam
GGAAAACAGCCCAAACTCTGGTCCCCTCAAGAGACAAGCTTACCAAGCTGTACTGACACCTTCTGGAAGCACTGGGTACTTTCCTCCATAAAGGCCTGCAGCTGT
>gene=chr20_35383122-35383227; species=ponAbe
AGAAAACAGCCCAAACTCTGGTCCCCTCAAGAGACAAGCTTACCGAGCTGTACTGACACCTTCTGGAAGCACTGGGTACTTTCATCCATAAAGGCCTGCAGCTGT
>gene=chr20_35383122-35383227; species=rheMac
GGAAAACAGCCCAAACTCTGGTCCCCTCAAGAGACAAGCTTACCAAGCTGTACTGACACCTTCTGGAAGCACTGGGTACTTTCCTCCATAAAGGCCTGCAGCTGT
>gene=chr20_35437058-35437193; species=hg19
AGAATTTCTGCTCCAGCCTCCGCTGGAGGCTCAGACTCTGCAGCTCAAACTCCCGCCTCAGGAGCGCCCTCTGCTGGTCCTCCTTCAGCTGCCGGGGGACAAGAGCTTGAGCAACCCCAGGGCCCTGTCCTCTCC
>gene=chr20_35437058-35437193; species=bosTau
AGAATTTCTGCTCCAGCCTCCGCTGTAGGCTCAGACTCTGGAGCTCAAACTCGCGCCGTAGGAGCGCCCTCTGCTGGTCCTCCTTCAGCTGCAGAGGGACCAAAGCGTGAGCCACCCCAGCTGTCTTGACCCCGA
>gene=chr20_35437058-35437193; species=calJac
AGAATTTCTGCTCCAGCCTCCGCTGGAGGCTCAGACTCTGCAGCTCAAACTCCCGCCTCAGGAGCGCCCTCTGCTGGTCCTCCTTCAGCTG-CGGGGGACAAGAGCTTGAGCAACCCTAGGACCCTGCCCTCTCC
>gene=chr20_35437058-35437193; species=canFam
AGAATTTCTGCTCCAGCCTCCGCTGGAGGCTCAGACTCTGCAGCTCAAACTCTCGCCTCAGGAGCGCCCTCTGCTGGTCCTCCTTCAGCTGGAGGGAGGAGAGTGAGTGAGCACCCCC-GCTATCTTCGCACTAC
>gene=chr20_35437058-35437193; species=equCab
AGAATTTCTGCTCCAGCCTCCGCTGGAGGCTCAGACTCTGCAGCTCAAACTCCCGCCTCAGGAGCGCCCTCTGCTGGTCCTCCTTCAGCTGTAGGGGGACAAGAGCATGAGAAACCCCAGCTGTCTTAGCGCTAC
>gene=chr20_35437058-35437193; species=gorGor
AGAATTTCTGCTCCAGCCTCCGCTGGAGGCTCAGACTCTGCAGCTCAAACTCCCGCCTCAGGAGCGCCCTCTGCTGGTCCTCCTTCAGCTGCCGGGGGACAAGAGCTTGAGCAACCCCAGGGCCCTGTCCTCTCC
>gene=chr20_35437058-35437193; species=panTro
AGAATTTCTGTTCCAGCCTCCGCTGGAGGCTCAGACTCTGCAGCTCAAACTCCCGCCTCAGGAGCGCCCTCTGCTGGTCCTCCTTCAGCTGCCGGGGGACAAGAGCTTGAGCAACCCCAGGGCCCTGTCGTCTCC
>gene=chr20_35437058-35437193; species=papHam
AGAATTTCTGCTCCAGCCTCCGCTGGAGGCTCAGACTCTGCAGCTCAAACTCCCGCCTCAGGAGCGCCCTCTGCTGGTCCTCCTTCAGCTGCCGGGGGACAAGAGCTTGAGCAATCCCAGGGCTCTTTCCTCTCC
>gene=chr20_35437058-35437193; species=ponAbe
AGAATTTCTGCTCCAGCCTCCGCTGGAGGCTCAGACTCTGCAGCTCAAATTCCCGCCTCAGGAGCGCCCTCTGCTGGTCCTCCTTCAGCTGCCGGGGGACAAGAGCTTGAGCAACCCCAGGGCCCTGCCCTCTCC
>gene=chr20_35437058-35437193; species=rheMac
AGAATTTCTGCTCCAGCCTCCGCTGGAGGCTCAGACTCTGCAGCTCAAACTCCCGCCTCAGGAGCGCCCTCTGCTGGTCCTCCTTCAGCTGCCGGGGGACAAGAGCTTGAGCAATCCCAGGGCCCTTCCCTCTCC
>gene=chr20_35515708-35515852; species=hg19
GATCCCTGAGCCCGGAGTCCCACCTGCGGCTCGGTTGGGGCCTGGATGCTGTTCCCGCCACAACACTGCCATCCAGTGGTTCGGGGTCAAACTGCAAGGGCGGGACTCGCTCGCTTAGTAACCTGAGCCTTTCCCTATGTATCA
>gene=chr20_35515708-35515852; species=bosTau
GAGTTAGGAGCCTAGAGTAGCTCTGGTGCCTTAGTCGGGGCTTGGAGGTTGTTTCCTTCACCACACTGCCACCCAGTGGTCCAGAGTAAAACTGCATGAGCAGGACTCCAC----CAATAACGAGG----TTTCT----TATCA
>gene=chr20_35515708-35515852; species=calJac
GAGCCTTGAGCCTGGAGTCCCACCTACAGCGCGGTTGGGGACTGGATGCTGTTCCCGCCACAACACTGCCACCCAGTGGTTTGGGGTCAAACTGCAAGGGTGGGACTCACTCGGCCAGTAACCTGAGCCTTTTCC----TGTCA
>gene=chr20_35515708-35515852; species=canFam
GAATCAGGAGCCA-GGGTACTTCCTGAGGCTT-----GGAGCTGGATGTTCTTCCCTCCACCACACTGCCACCCAGTGGTGTGGAGTCAGGCTGCAAGGGCATGACACACC----CGGTAACCCAGT---TTTTC----TGTCA
>gene=chr20_35515708-35515852; species=equCab
------------------------------------------------------------------------------------------------------------------------------------------------
>gene=chr20_35515708-35515852; species=gorGor
GATCCCTGAGCCCGGAGTCCCACCTGCGGCTCGGTTGGGGCCTGGATGCTGTTCCCGCCACAACACTGCCACCCAGTGGTTCGGGGTTAAACTGCAAGGGCGGGACTCGCTCGCTTAGTAACCTGAGCCTTTCCCTATGTATCA
>gene=chr20_35515708-35515852; species=panTro
GATCCCTGAGCCCGGAGTCCCACCTGCGGCCGGGTTGGGGCCTGGATGCTGTTCCCGCCACAACACTGCCACCCAGTGGTTCGGGGTCAAACTGCAAGGGCGGGACTCGCTCGCTTAGTAACCTGAGCCTTTCCCTATGTATCA
>gene=chr20_35515708-35515852; species=papHam
GATCCCTGAACCCAGAGTCCCACCTGCGGCTCGGCTGCGGCCTGGATGCTGTTCCCGCCACAACATTGCCACCCAGTGGTTCGGGGTCAAACTGCAAGGGCGGGACTCGCTCCCGTAGTAACCTGAGCCTTTCCC----TATCA
>gene=chr20_35515708-35515852; species=ponAbe
GATCCCTGAGCCCGGAGTCCCACCTGCGGCTCGGTTGGGGCCTGGATGCTGTTCCCGCCACAACACTGCCACCCAGTGGCTCGGGGTCAAACTGCAAGGACGCGACTCGCTCGCTTAGTAACCTGAGCCTTTCCCTATGTATCA
>gene=chr20_35515708-35515852; species=rheMac
GATCCCTGAACCCGGAGTCCCACCTGCGTCTCGGCTGCGGCCTGGATGCTGTTCCCGCCACAACATTGCCACCCAGTGGTTCGGGGTCAAACTGCAAGGGCGGGACTCGCTCCCGTAGTTACCTGAGCCTTTCCC----TATCA
>gene=chr20_35820819-35820931; species=hg19
TGTTTGTGGAAAGTACCATGGGAGTCCAGCAGAGGGAGCCGGCACTCACCCTGTCTGCCAAGAAAGCCACAATCTTGCACTGGAGTGCTGCCATCTGTGCTGGCTGCTGCAG
>gene=chr20_35820819-35820931; species=bosTau
----------------------------------------------------------------------------------------------------------------
>gene=chr20_35820819-35820931; species=calJac
AGATCGTGGAAAGTACCGTGGGAGTCCAGCAGAGGGAGCCAGCACTCACCCTGTCTGCCTAGAAAGCCACTATCTTGCACAGGGGTGTTGCCGTCTGTGCTAACTGCTTCAG
>gene=chr20_35820819-35820931; species=canFam
AGTGTGTAAAAAGTCCCAGA-GAGTCCAGTAGAGGGAGCAGTTGCTCACTCTCT-TGCTGAGAAAGACCCTACCTTGTGCAGGTG-GTTGCTATTTGTACTGGCTGCTGCAC
>gene=chr20_35820819-35820931; species=equCab
AGTATGTGGAAAGTACCATGGGAGTCCAGCAGAGGGAGCAGTCACTCACCGTC--TGCCGAGAAAGCCCCAGACTTGTATAGGGGAGTCGCCGTCTGTGCTGGCTGCTGCAT
>gene=chr20_35820819-35820931; species=gorGor
TGTTTGTGGAAAGTACCATGGGAGTCCAGCAGAGGGAGCCGGCACTCACCCTGTCTGCCAAGAAAGCCACAATCTTGCACCGGAGTGCTGCCATCTGTGCTGGCTGCTGCAG
>gene=chr20_35820819-35820931; species=panTro
TGTTTGTGGAAAGTACCATGGGAGTCCAGCAGAGGGAGCCGGCACTCACCCTGTCTGCCAAGAAAGCCACAATCTTGCACCGGAGTGCTGCCATCTGTGCTGGCTGCTGCAG
>gene=chr20_35820819-35820931; species=papHam
TGTTTGTGGAAAGTACCACGGGAGTCCAGCAGAGGGAGCCGGCACTCACACTGTATGCCA----------AATCTTGCACAGGGGTGTTGCCATCTGTGCTGGCTGGTGCAG
>gene=chr20_35820819-35820931; species=ponAbe
TGTTTGTGGAAAGTACCATGGGAGTCCAGCAGAGGGAGCTGGCACTCACCCTGTCTGCCAAGAAAGCCACAATCTTGCACGGGGGTGCTGCCATCTGCGCTGGCTGCTGCAG
>gene=chr20_35820819-35820931; species=rheMac
TGTTTGTGGAAAGTACCACGGGAGTCCAGCAGAGGGAGCCGGCACTCACACTGTATGCCA----------AATCTTGCACAGGGGTGTTGCCATGTGTGCTGGCTGGTGCAG
>gene=chr20_35898179-35898349; species=hg19
TAAAGGCATTAGGCACCCTGGTGTCTAAATGCCCGGGATTCTGATCAGGTAGGAGGGCCATGGCCTCAGACAGCCGGGAGATGTCGCTGTTCCCCAGTCATTGGAGTTGTCAGGTTTTGCTACCAAATGCCAGAGGCCCCGCCTGTGGGGCTTTGTTCGCTGTGAAATCC
>gene=chr20_35898179-35898349; species=bosTau
TAAAGGCATCCCACACGATGGTCTCTGAACGCCTGTAGTTTTCACCA-GGAGGAGGGCTGTGACTGCAGGCAGCCAGGAGATGGCGCTGTTCCCCAGTCATTGACCATGTCGAGCCCTGGGAAGAA-AGTCAGAGGTCCCACAGCCAGGGCTTTGTTCCTTATGAAATCC
>gene=chr20_35898179-35898349; species=calJac
TAAAGGCATCAGGCA-CCTGGTGTCTGAATGCCCGTGGTTCTCATCAGGTGGGAGGGCCGTAGCCTCAGGCAGCCAGGAGATGTCGCTGTTCCCCAGTCTTTGGCATTGTCAGGTTTCGCTACCAA-TGCCAGAGGCCCCACGTGTGGGGCTTTGTTCGCTGTGAAATCC
>gene=chr20_35898179-35898349; species=canFam
TAAAGGTGTCAGGTACGACAGTCTCTGAAAGCTGTTGGTTCTAAACAGGGAGAAAGGCCGTGACCACAGGCAGCCGGGAGGTGTCGCTGTTCCCCAGTCTTTGGGGATGTCAGGCTTCCCTACAAA-CGCCAGAGGCCCC-----CCGAGTTCTGTTTGCTGTGAAAT-C
>gene=chr20_35898179-35898349; species=equCab
TAAAGGCATCAGGCAC--------CTGGAAGCCTGTGGTTCTGACCAGGGAG-GTGGCCGTGGCTACAGGCTGCCAGGAGATGTCGCTGTTTCCCAGTCATTGGCGATGTCAGGCTTCCCTACAAA-CGCCAGAGGCCACATGTGCTGGGCTTTGTTCTCTGTGAAATCC
>gene=chr20_35898179-35898349; species=gorGor
TAAAGGCATTAGGCA-CCTGG-GTCTAAATGCCCGGGATTCTGATCAGGTAGGAGGGCCATGGCCTCAGAGAGCCAGGAGATGTCGCTGTTC-CCAGTCATTGGAGTTGTCAGGTTTTGCTACCAA-CGCCAGAGGCCCCGCCTGTGGGGCTTTGTTCGCTGTGAAATCC
>gene=chr20_35898179-35898349; species=panTro
TAAAGGCATTAGGCACCCTGGTGTCTAAATGCCTGGGATTCTGATCAGGTAGGAGGACCATGGCCTCAGACAGCCGGGAGATGTCGCTGTTCCCCAGTCATTGGAGTTGTCAGGTTTTGCTACCAA-CGCCAGAGGCCCCGCCTGTGGGGCTTTGTTCGCTGTGAAATCC
>gene=chr20_35898179-35898349; species=papHam
TGAAGGCATCAGGCACCCTGCTGTGTAAACGCCCAGGATTCTGATCGGGTAAGAGGGCCATGGCCTCAGGCAGCCGGGAGATGGCGCTGTTCCCCAGTCATTGGCGTTGTCAGGTTTTACTACCAG-CGCCAGAGGCCCCGCGTGTGGGGCTTTGTTCGCTGTGAAACCC
>gene=chr20_35898179-35898349; species=ponAbe
TAAAGGCATCAGGCACCCTGGTGTCTAAATGCCCAGGATTCTGATCAGGTAGGAGGGCCATGGCCTCAGACAGCCGGGAGATGTCGCTGTTTCCCAGTCATTGGAGTTGTCAGGTTTTGCTACCAA-CGCCAGAGGCCCCGCCTGTGGGGCTTTGTTCGCTGTGAAATCC
>gene=chr20_35898179-35898349; species=rheMac
TAAAGGCATCAGGCACCCTGCTGTGTAAACGCCCAGGATTCTGATCAGATAAGAGGGCCATGGCCTCAGGCAGCCGGGAGATGTCGCTGTTCCCCAGTCATTGGCGTTGTCAGGTTTTACTACCAG-TGCCAGAGGCCCCGCGTGTGGGGCTTTGTTCGCTGTGAAATCC
>gene=chr20_36013182-36013357; species=hg19
GAGGGGCAGCTGGGTCGCTCGGGGAACGGGGCACCGGATGGCCCCGGTTGGGCCCGCGCCAGGATGCGCCCCTGCGCCCTCTGCTGGCGCTCTGCGGTCACCGCAGCCCCGGAGAGGGCCGTTTTGGAGAGCCGCGGCGGTGCCCCAGACACTCCACGCAGACTTCACTCCTTCA
>gene=chr20_36013182-36013357; species=bosTau
A-------------------AGGGGACGGGGC------AGGTTTT-------GCTA---CGAGATGCGCCCCTGCGCCCTCTGCTGGTATTGAGGGGGTACAGCAGCCCCGGCGAGTGAGGC-TTAAAGAGATGTAGATGTGGTTC--------GGTAAGAC--------CCTCA
>gene=chr20_36013182-36013357; species=calJac
GAGGGGCCGCAGGATTGCTCGGGGAACCGGGCGCCGG-CGGCCCGGGTTGGGCCCGCGCCAGGATGCGCCTGTGCGCCCTCTGCTGGCGGTCTGCGGGCACGGCAGCCCCGTCGAGGGCCGT-TTGGAGAGCCGCGTCTGTGGCCCAGACACTCCACGCAGG--------CTTCA
>gene=chr20_36013182-36013357; species=canFam
G-------------------AGGGGGCAAGGG------AGGGCAG-------CCAGCGCCGCGATGCGCCCCTGCGCCCTCTGCTGGCGCTTCG-CGGTATGGCAGCCCCAGCCGGGGATGC-TCAGAAAGATGCCAACGTGGTCTAGACACACTGGAAGAC--------ACTCA
>gene=chr20_36013182-36013357; species=equCab
---------------------------------------------------------------------------------------CGCTCCG-GGACACCGCGGCCCCCGGCGGAGGTCC-GTAGCCAGAACCT------GTCCCAAGAACCCTCCAGGC--------CCTCA
>gene=chr20_36013182-36013357; species=gorGor
----------------------------------------------------------------------------------------------------------------AGAGGGCCGCTTTGGAGAGCCGCGGCGGTGCCCCAGACACTCCACGCAGA--------CTTCA
>gene=chr20_36013182-36013357; species=panTro
GAGGGGCAGCTGGGTCGCGCGGGGAACGGGGCACCGGACGGCCCCGGCTGGGCCCGCGCCAGGATGCGCCCCTGCGCCCTCTGCTGGCGCTCTGCGGTCACCGCAGCCCCGGAGAGGGCCGTTTTGGAGAGCCGCGGCGGTGCCCCAGACATTCCACGCAGACTTCACTCCTTCA
>gene=chr20_36013182-36013357; species=papHam
GAGGGG--------TCGCCCGGGGAACTGGGCACCGGGCGGCCCCGGCTGGGCCCGCGCCAGGATGCGCCCCTGCGCCCTCTGCTGGCGCTCTGCGGTCACCGCAGCCCCGGAGAGGGCCGC-TTGGAGAGCC-------------------TCCACGCAGA--------CTTCA
>gene=chr20_36013182-36013357; species=ponAbe
GAGGGGCCGCTGGGTCGCTCGGGGAACGGGGCACCGGACGGCCCCGGCTGGGCCCGCGCCAGGATGCGCCCCTGCGCCCTCTGCTGGCGCTCTGCGGTCACCGCAGCCCCGGAGAGGGCCGC-TTGGAGAGCCACGGCCGTGCCCCAGACACTCCACGCAGA--------CTTCA
>gene=chr20_36013182-36013357; species=rheMac
GAGGGG--------TCGCCCGGGGAACTGGGCACCGGTCGGCCCCGGCTGGGCCCGCGCCAGGATGCGCCCCTGCGCCCTCTGCTGGCGCTCTGCGGTCACCGCAGCCCCGGAGAGGGCCGC-TTGGAGAGCCGCGGCCGTGCCCCAGACAGTCCACGCAGA--------CTTCA
>gene=chr20_36192922-36193120; species=hg19
GCCTTCAGACAGCTCCCGCCGCCTCCCGGCGCCTGGGAGGAGACGGTGGGAAAATCGCGGCGGCGACGAGAGCCCGGCCTGCTCTTTCCGTTCCGCTCCCGCAGGGGGCGCCAGCGCTCCGTGGAGAGCGGCTGCGGCCCCAGAGACCACGCTCGGGCCGCCTGACGCCCAGAGCCCCCAGGAAGGGGAAACTGAGAC
>gene=chr20_36192922-36193120; species=bosTau
-CCAG-AGACAGCG---GAGGC------------------------------------------GGCCGGGGCCGGGGCTGTCATC-CCATCTCACTCCAGCAGGGGGCGCCGGCGCTTCGCGGAGGGCGGACTGGGACTTAGAGACCGCGCTGGGCCTTCCGCAACCTCAAAATACTCCAGAAAGGGAAACTGAGGC
>gene=chr20_36192922-36193120; species=calJac
GTCTTCATGTGGCGCCCGCCGCCTCCCGGCGCCTAGGAGGAGACGGTGGGAAAATCGCGGCGGCGGCGAGAGCCCGACCTGCCCTTCCCACCCCGGTCCCGCAGGGGGCGCCCGCGTTACGCGAAGAGCGGCTGAGGCCCCAGAGACCACGCTCCGGCAGCCAGATGACCAGAGCCCCCAAGAAAGGGAAACGGAGGC
>gene=chr20_36192922-36193120; species=canFam
ACCCC----------CCAGGAT------------------------------------------GGATGGTACAGGCGCTGCCCTC-CCGCCTCGCTCCAGCAGGGGGCGCCAGCGCTCCGCCGAGGGCGCGCTT-------GCCGCTGTGCTCAgactctgagagcctctag-tccctcagagagagaaactgaggc
>gene=chr20_36192922-36193120; species=equCab
-----------------GTGGC------------------------------------------GGCGAGAGCAGG-GCTgcccgc-ccgccccgccccagcagggggcgccggcgctccgcggAGCGCGGACTGGGCCCC-GAGACCCGGCTCAGACCCCCACAGCCCCAGGATCTCTCTGAGAGGGAGACTGAGGC
>gene=chr20_36192922-36193120; species=gorGor
GCCTTCAGACAGCGCCCGCCGCCTCCCGGCGCCTGGGAGGAGACGGTGGGAAAATCGCGGCGGCGACGAGAGCCCGGCCTGCTCTTTCCGTTCCGCTCCCGCAGGGGGCGTCGGCGCTCCGCGGAGAGCGGCTGCGGCCCCAGAGACCACGCTCGGGCCGCCTGACGCCCAGAGCCCCCAGGAAGGGGAAACTGAGGC
>gene=chr20_36192922-36193120; species=panTro
GCCTTCAGACAGCGCCCGCCGCCTCCCGGCGCCTGGGAGGAGACGGTGGGAAAATCGCGGCGGCGGCGAGAGCCCGGCCTGCTCTTTCCGTTCCTCTCCCGCAGGGGGCGCCGGCGCTCCGCGGAGAGCGGCTGCGGCCCCAGAGACCACGCTCCGGCCGCCTGACGCCCAGAGCCCCCAGGAAGGGGAAACTGAGGC
>gene=chr20_36192922-36193120; species=papHam
GCCTTCAGGCAGCGCCCGCCGCCTCCCGGCGCCTGGGTGGAGACAGCAGGAAAATCGCGGCGGCGGCGAGAGCCCGGCCTGCTTTTCCCGTCCCGCTCCCGCAGGGGGCGCGGGCGCTCCGCGGAGAGCGGCTGCGGCCCCAGAGACCACGCTCGGGCCACCTGACGCCCAGAGCCCCCAAGAAAGGGAAACTGAGGC
>gene=chr20_36192922-36193120; species=ponAbe
GCCTTCAGGCAGCGCCCGCCACCTCCCGGAGCCTGGGAGGAGACTGTGGGAAAATCGCGGCGGCGGCGAGAGCCCGGCCTGCTCTTTCCGTTCCGCTCCCGCAGGGGGCGCCAGCGCTCCGCGGAGAGCGGCTGCGGCCCCAGAGACCACGCTCGGGCTGCCTGACGCCCAGAGCCCCCAGGAAGGGGAAACTGAGGC
>gene=chr20_36192922-36193120; species=rheMac
GCCTTCAGGCAGCGCCCGCCGCCTCCCGGCGCCTGGGTGGAGACGGTAGGAAAATCGCGGCGGCGGCGAGAGCCCGGCCTGCTTTTCCTGTCCCGCTCCTGCAGGGGGCGCGGGCGCTCCGCGGAGAGCGGCTGCGGCCCCAGCGACCACGCTCGGGCCACCTGACGCCCAGAGCCCCCAAGAAAGGGAAACTGAGGC
>gene=chr20_36280390-36280533; species=hg19
AAAATGGAAACTGCGGGTTCATCAAAATCTCATTAACCTCCATTCTCCTGGTGGGCCTGCAGGGGTCAGACCTGTCTCAGGGTGGCGGTGCCACCTCCCAGTTGGCAGGCTCCAGGGCTGTCTGGGGCTAGCGGTGGGTGGGG
>gene=chr20_36280390-36280533; species=bosTau
AAAATGGAAACTGCAGGTTCATCAAAATCTCATTAACCTCCATTCCCCCTGTGGCCCTGCGGGGGTCAGAGCTGTCTTGGGCTGGGGAGGCCACCTCCCAGCCAGGGGGGTCCAGGTCTATCTGAGGTTGGGGGTGGGTGGGG
>gene=chr20_36280390-36280533; species=calJac
CAAATGGAAAGTGCAGGTTCATCAAAATCTCATTAACCTCCATTCTCCTGGTGGCCCTGCAGGGGTCAGGCCTGTCTCAGGATGGGGGTGCCACCTCCCAGCGGGCAGGGTCCAGGGCTGTCTGGGGCTGGGAATGGGTGGGG
>gene=chr20_36280390-36280533; species=canFam
AAAATGGAAACTGCAGGTTCATCAAAATCTCATTAACCTCCA-TCCCCTAGTGGCCCTGCGGGGGTCAGGCCCGCCTCCGGCTGGGGAAGCCACCTCCCAGGAAGTGGGGGCCGGGTCTGTCCAGGG-TGGGGGT----GGGG
>gene=chr20_36280390-36280533; species=equCab
AAAATGGAAACCGCAGGTTCATCAAAATCTCATTAACCTCCATTCCCCCAGTGGCCCTGTGGGGGTCAGGCCTGTCTCGGGCTGGGTAAGCCACCTCCCAGCAGGCAGGGTCTAGGTCTGTCTGAGGCTGGGGGTGGGCGGGG
>gene=chr20_36280390-36280533; species=gorGor
AAAATGGAAACTGCGGGTTCATCAAAATCTCATTAACCTCCATTCTCCTGGTGGGCCTGCAGGGGTCAGACCTGTCTCAGGGTGGCGGTGCCACCTCCCAGTTGGCAGGGTCCAGGGCTGTCTGGGGCTAGCGGTGGGTGGGG
>gene=chr20_36280390-36280533; species=panTro
AAAATGGAAACTGCGGGTTCATCAAAATCTCATTAACCTCCATTCTCCTGGTGGTCCTGCAGGGGTCAGACCTGTCTCAGGGTGGGGGTGCCACCTCCCAGTTGGCAGGGTCCAGGGCTGTCTGGGGCTAGCGGTGGGTGGGG
>gene=chr20_36280390-36280533; species=papHam
AAAATGGAAACTGCGGGTTCATCAAAATCTCATTAACCTCCATTTTTCTGGTGGCCCTGCAGGGGTCAGGCCTGTCTCGGGATGGGGGTGCCACCTCCCAGCGGGCAGGGTCCAGGGCTGTCTGGGGCTGGGGTTGGGTGAGG
>gene=chr20_36280390-36280533; species=ponAbe
-----------------------------------------------------------------------------------------------------------------------------------------------
>gene=chr20_36280390-36280533; species=rheMac
AAAATGGAAACTGCGGGTTCATCAAAATCTCATTAACCTCCATTTTTCTGGTGGCCCTGCAGGGGTCAGGCCTGTCTCAGGATGGGGGTGCCACCTCCCAGTGGGCAGGGTCCAGGGCTGTCTGGGGCTGGGGTTGGGTGAGG
>gene=chr20_36569898-36570020; species=hg19
GCCCAGCACAGGCTCAGAAACATCTGCAGGCTGCATGCAGAGGGCGCACTTTCTCATCCTGGCCCCCTCACTGCAGGGGTGACCAGCAGGGGCATCCCACCTGGAGCCAGAAGTTGGGCTTC
>gene=chr20_36569898-36570020; species=bosTau
GCCCAG-----------------CTGCATGGTGAACACAGATACCGTCCTTTCTCACCCTGGCCTCCTCACTACAAGGGTGATCAGCAA--------------------------GGGTGTC
>gene=chr20_36569898-36570020; species=calJac
ACCTGGCACATGCTTAGAAATGTCTGCAGGCTGCGTGCAAAGGCTGTGCCTTTTCATCCTGGCA-CCTCACTGCAGGGGTGACCAGCAGGGGCATCCCACCTGGAGCCAGAAGCTGGGCTTC
>gene=chr20_36569898-36570020; species=canFam
gt------------CAGGCACATCTGC--AGTGAACGCGGAGACTCTCCTTTTGCATCCCAGCCTCCTTACTGCAAAGGTGACCAGCAA--------------------------GAGCCTC
>gene=chr20_36569898-36570020; species=equCab
-----GTGAGGGC------CCAGCTGCAGAGTGAATGCAGAGACTGTCCCTTCTCATCCTGGCCTCCTCACTGCAAGGGTGATCAGCAG--------------------------GGACTTC
>gene=chr20_36569898-36570020; species=gorGor
GCCCAGCACAGGCTCAGAAACATCTGCAGGCTGCATGCAGAGGGCGTGCTTTCTCATCCTGGCCCCCT-GCTGCAGGGGTAACCAGCAGGGGCATCCCACCTGGAGCCAGAAGTTGGGCTTC
>gene=chr20_36569898-36570020; species=panTro
GCCCAGCACAGGCTCAGAAACATCTGCAGGCTGCATGCAGAGGGCGTGCTTTTTCATCCTGGCCTCCTCACTGCAGGGGTGACCAGCAGGGGCATCCCACCTGGAGCCAGAAGTTGGGCTTC
>gene=chr20_36569898-36570020; species=papHam
GCCCAGCCCAGGCTCAGAGACATCTGCAGGCTGCATGCAGAGGCCGTGCTTTCTCATCCCGGCCCCCTCACCGCAGGGGTGACCAGCAGGGGCATCCCACCTGGAGCCAGAAGCTGGGCTTC
>gene=chr20_36569898-36570020; species=ponAbe
GCCCAGCACTGGCTCAGAAACATCTGCAGGCTGCATGCAGAGGGCGTGCTTTCTCATCCTGGCCCCCTCACTGCAGGGGTGACCAGCAGGGGCATCCCACCTGGAGCCAGAAGCTGGGATTC
>gene=chr20_36569898-36570020; species=rheMac
GCCCAGCCCAGGCTCAGAGACATCTGCAGGCTGCATGCAGAGGCCGTGCTTTCTCATCCCGGCCCCCTCACCGCAGGGGTGACCAGCGGGGGCATCCCACCTGGAGCCAGAAGCTGGGCTTC
>gene=chr20_36686040-36686194; species=hg19
CTCTTGGTAGGTCTTGACCCCCAGAGAGTAGGGAACAGTGGCTTAAAGTGACCTCTAGTTGAAGACTATGGCCACAAGGTGGCGCCAGTGACCACTGGTATGGAATCATCAGAGGGCACCTCTCAGGGGCCCCGTGCATCATCCTGCCCAAAGG
>gene=chr20_36686040-36686194; species=bosTau
CTCCTGGTACGTCCGGACCCCCAGAGCACTGGGCCGAATGGCTTGAAGTGACCCCTAGTTGAAGATTCTGGCCACAAGGTGGAGCTAGTGATCAGTAGTGTGGAATCACCAGAGGGCAGCTCT--TGGCACGGGTGCAGGATCC-ACGTCGTGA
>gene=chr20_36686040-36686194; species=calJac
CTCTTGGTAGGTCTTGACCCCC--AGAGTAGGGCAGAGTGGCTTAAAGTGACCGCTGGTTGAAGACTATGGCCACAAGGTGGTGCCAGTGACCACTAGTATGGCATTATCAAAGGGCAGCTCTCAGGGA--CTGTGCATCACCCTGCCCAGAGG
>gene=chr20_36686040-36686194; species=canFam
CTCTTGGTATGTCAGAACTCCCAGAGAGTAGGGCAGAGTGGTCTGGGGTGACCGCTATTTGAAGATTATGGCCACAGGGTGGCGCCAGGGACCAATAGTATGGAATCACCCGAGGGCAACTCT----GCACGGGTGC-AGGATC-CACCGGTAA
>gene=chr20_36686040-36686194; species=equCab
CTCTTGGTATGTCTTGACCCCCAGAGTGTAGGGCACAGCGGGTTGAAGTGACCTCTAGTTAAAGATTATGGCCACTAGGTGGCGGTGGTGACCACTAGTAGGGAATCACCAGAGGGCAGCTCCCAGGGCAGGGGTGCAAGAGCC-ACCCAGTGA
>gene=chr20_36686040-36686194; species=gorGor
CTCTTGGTAGGTCTTGACCCCCAGAGAGTAGGGAACAGTGGCTTAGAGTGACCTCTAGTTGAAGACTATGGCCACAAGGTGGCGCCAGTGACCACTGGTATGGAATCATCAGAGGGCACCTCTCAGGA-------GCATCATCCTGCCCAAAGG
>gene=chr20_36686040-36686194; species=panTro
CTCTTGGTAGGTCTTGACCCCGAGAGAGTAGGGAACAGTGGCTTAAAGTGACCTCTAGTTGAAGACTATGGCCACAAGGTGGCGCCAGTGACCACTGGTATGGAATCATCAGAGGGCACCTCTCAGGGGCCCCGTGCATCATCCTGCCCAAAGG
>gene=chr20_36686040-36686194; species=papHam
CTCTTGGTAGGTCTTGACCCC-AGAGAGTAGGGAAGAGTGGCTTAAAGTGACCTCTAGTTGAAGACTATGGCCACAAGGTGGCGCCAGTGACCACCAGTATGGCATCTTCAGAGGGCACCTCTCAGGGGCCCTTTGCATCATTCTGCCCAGAGG
>gene=chr20_36686040-36686194; species=ponAbe
CTCTTGGTAGGTCTTGACCCCCAGAGAGTAGGGAAGAGTGGCTTAAAGTGACCTCTAGTTGAAGACGATGGCCACAAGGTGGCACCAGTGACCACTGGTATGGAATCATCAGAGGGCACCTCTCAGGGGCCCCGTGCATCATCCTTCCCAAAGG
>gene=chr20_36686040-36686194; species=rheMac
CTCTTGGTAGGTCTTGACCCC-AGAGAGTAGGGAAGAGTGGCTTAAAGTGACCTCTAGTTGAAGACTATGGCCACAAGGTGGCGCCAGTGACCACCAGTGTGGCATCTTCAGAGGGCACCTCTCAGGGGCCCTGTGCATCATTCTGCCCAGAGG
>gene=chr20_36793781-36793904; species=hg19
CCACGCCGCCAGCGCTGGGGCTCACCCAGGGGACCGGAGCCCGAGGGAGGGACGGCGGCCGGACGAGGGCGCCCCCTGGGGGAGCGGACAGGGACACACAACTAGCCCAGGATACAGACACAC
>gene=chr20_36793781-36793904; species=bosTau
CCACGCCACCAGCC---GGGGCGCCTTGGGAGGCAGGAG-CCCAGGGAGGAG----GGCTGGGCAAGGGCGCCCTCTGGGGAAGAGCGCAGGGCTGGGAACACAAGCCAGGACTCAGACAGAC
>gene=chr20_36793781-36793904; species=calJac
CCACGCCGCCAGCACTGGGGCGCACCCCGGGGACCGGAGCCCGAGGGAGGGACGGCGGCTGGGCGAGGGCGCCCCCTGGGGGAGCGGACAGGGACACACAACTAGCCCAGG--ACAGACAAAC
>gene=chr20_36793781-36793904; species=canFam
CCAAGCCGCCAGTT---AGGGTGCCCCCAGGGGCAGGAGCCCGAGGGAGGAGCAGTGGATGGGCAAGGGCGCCCCCTGGGGGAGAGCGCAGGACAGCGAAATTAGACCGGGACACAGGCACAC
>gene=chr20_36793781-36793904; species=equCab
CCACGCAGCCAGCT---GGGGCGCACCCGGGGGCAGGAGCCCGGGGGAGGAGCCGCAGCCGGGCGAGGGCGCCCCCTGGGGGAGAGCGCAGGACTGGGAAATTAGAACAGGACACAGACACAC
>gene=chr20_36793781-36793904; species=gorGor
---------------------------------------------------------------------------------------------------------------------------
>gene=chr20_36793781-36793904; species=panTro
CCACGCCGCCAGCGCTGGGGCTCACCCAGGGGACCGGAGCCCGAGGGAGGGACGGCGGCCGGACGAGGGCGCCCCCTGGGGGAGCGGACAGGGACACACAACTAGCCCAGGATACAGACACAC
>gene=chr20_36793781-36793904; species=papHam
CCACGCCGCCAGCGCTGGGGCTTACCCAGGGGACCGGAGCCCGAAGGAGGGACGGCGGCCGGGCGAGGGCGCCCCCTGGGGGAGCGGACAGGGACACACAACTAGCCCAGGACATAGACACAC
>gene=chr20_36793781-36793904; species=ponAbe
CCACGCTGCCAGCGCTGGGGCTCACCCAGGGGACCGGAGCCCGAGGGAGGGACGGCAGCCGGGCGAGGGCGCCCCCTGGGGGAGCGGACAGGGACACACAACTAGCCCAGGACACACACACAC
>gene=chr20_36793781-36793904; species=rheMac
CCACGCCGCCAGCGCTGGGGCTTACCCAGGGGACCGGAGCCCGAAGGAGGGACGGCGGCCGGGCGAGGGCGCCCCCTGGGGGAGCGGACAGGGACACACAACTAGCCCAGGACATAGACACAC
>gene=chr20_36849578-36849757; species=hg19
TGGAGAGGGAGGGACGGAGGGACGGGGACAGCCTAGGGGCTGCAGGGACCCGCTGCAGAACAAACGCCCACAGCAGCTCATGTGGGACCACAGTGACCCCTGCTGGAGATGCTGGTAGCTGCGGGTCTGCGGGGCCTCGGATGGACAGGAGGGGCCTGGGCTGGTGGGGCAGGTAAGGG
>gene=chr20_36849578-36849757; species=bosTau
TGGCAA-AGGGAGGGAGGAAGTTGGGGACAGGCA-GGAGCTGCA-------------GAACCAACGCGCGGAGTGGCTCACATGGGACCACAGCGCCCCCTGGTGGAGCTTCTGGTGGCCAGCGATTGGACGGGCCTATGGCGAACCAAAGAGGCCCGG---AGCCCAACCAGGCAGGC
>gene=chr20_36849578-36849757; species=calJac
TGGAGAGGGAGGGACGGAGGGACAGGGACGGCCT-GGGGCTGCAGGGACCCGCCGCAG---AAACGCCCAGAGCTGCACGTGTGGGACCACAGTGCCCCCTGGTGGAGTTGCTAGCAGCTGCGGGTCTGTGGGGCGTCGGGTGGACAGGAGGGGCTTGGGCC----GGGCAGGTGAAGG
>gene=chr20_36849578-36849757; species=canFam
TGGGGGCACAGAGGGCCGCAGGGGTGGGCGGGC--AGAGCTGCAGGACC---------------------CGGCGGCTCAGGTGGGAGCACAGCGCCCCCTGGCGGAGCTGCTGGTGGCCAACGGTTGCAGAGGCCTGGGGG-GGCCGGAGGAGCCAGG---CGGCCAGCCGGGGAGGC
>gene=chr20_36849578-36849757; species=equCab
CGGCAG---AGGGAGGGGGCAGGGCCGCCAGGCG-GGAGC--CCGGTCC-GTGTGCGGGAAAACC----GCGGGGACTCATGTGGGGCCACAGCGCCCCCTGGTGGAGCCGCCGGCGGCCAGGGGTTGCAGGGACCTACGGC-GGACACGGCGGCTGGG---GGCCCAG-CAGGGAGGC
>gene=chr20_36849578-36849757; species=gorGor
TGGAGAAGGAGGGACGGAGGGACGGGGACAGCCTAGGGGCTGCAGGGACCCGCTGCAGAACAAACGCCCACAGCAGCTCATGTGGGACCACAGTGACCCCTGCTGGAGCTGCTGGTAGCTACGGGTCTGCGGGGCCTCGGGTGGACAGGAGGGGCCTGGGCTGGTGGGGCAGGTAAGGG
>gene=chr20_36849578-36849757; species=panTro
TGGAGAGGGAGGGACGGAGGGATGGGGACAGCCTAGGGGCTGCAGGGACCCGCTGCAGAACAAACGCCCGCAGCAGCTCATGTGGGACCACAGTGACCCCTGCTGGAGCTGCTGGTAGCTGCGGGTCTGCGGGGCCTCGGGTGGACAGGAGTGGCCTGGGCCGGTGGGGCAGGTAAGGG
>gene=chr20_36849578-36849757; species=papHam
TGGAGAGGGAGGGACGGAGGGACACGGACAGCCT-GGGGCTGCAGGGACACGCTGCAGAACAAACGCCCGCAGCAGCTCATGTGGGACCACAGTGCCCCCTGCTGGAGCTTCTGGTAGCTGTGGGTCTGC-GGTCCTCGGGTGGACAGGAGGAGCCTGGGCCCGGCAGGCAGGTGAAGG
>gene=chr20_36849578-36849757; species=ponAbe
TGGAAAGCGAGGGACGGAGGGACAGGGACAGCCTAGGGGCTGCAGGGACCCGCTGCAGAACAAACGCCCGCAGCAGCTCATGTGGGACCACAGTGCCCCCTGCTGGAGCTGCTGGTAGCCGTGGGTCTGCGGGGCCTCGGGTGGACAGGAGGGGCCTGGGCCGGTGGGGCAGGTAAGGG
>gene=chr20_36849578-36849757; species=rheMac
TGGAGAGGGAGGTACGGAGGGACACGGACAGCCT-GGGGCTGCAGGGACCCGCTGCAGAACAAACGCCCGCAGCAGCTCAAGTGGGACCACAGTGCCCCCTGCTGGAGCTTCTGGTAGCTGTGGGTCTGCGGGTCCTCGGGTGGACAGGAGGAGCCTGGGCCCGGCAGGCAGGTGAGGG
>gene=chr20_36851199-36851352; species=hg19
agcatctcttgctgggacacccattccagcctcttcgctgatctccctgctgccctctggctccccctacagtctgttctccacatggcagttgaacggatctcaaagtgcaaatctgataacccctggtttaaaactctccagtggctttcc
>gene=chr20_36851199-36851352; species=bosTau
atcatctcttactggtacacccatcccag-ggctctgctgatttccccatagcaccctggctccccctgcagtctgttctctgtatggcaaccagatagatctcaaagggcccatatgatcatcccctgcttagaactctccagcagc-ttcc
>gene=chr20_36851199-36851352; species=calJac
agcatctcttgctgggacgcccattcctgcctcttcactcatcttcctgctgccctctgactccccccacagtctgttctcctcatggcagttgaacagctctcaaagtgaaaatctggtgactcctggtttaaaactctccagtggc-ttcc
>gene=chr20_36851199-36851352; species=canFam
atcatctct--ccgagacactcatctcagcctcttcactggtctccctgctgctctcccccaccccctgcagtctgctccccacacggcagctggacggatctcaaggtgccacggtgttcatcccctgtgtaaaa-------gtggc-ttcc
>gene=chr20_36851199-36851352; species=equCab
atcatctcttgccgggacatccatcccagcctcttcacgggtctccttgccacactctggctccccctgcagtctgttctccacatggcagctggaaggatctcaaagtgcgcgactgatcatgtcctgctcaaaactctccagtggc-ttcc
>gene=chr20_36851199-36851352; species=gorGor
agcatctctcgctgggacacccgttccagcctcttcgctgatctccctgctgccctctggctccccctacagtctgttctccacatggcagttgaacggatctcaaagtgcaaatctgataatccctggtttaaaactttccagtggctttcc
>gene=chr20_36851199-36851352; species=panTro
agcatctcttgctgggacacccgtttcagcctctttgctgatctccctgctgccctctggctccccctaaagtctattctccacatggcagttgaacggatctcaaagtgcaaatctgataacctctggtttaaaactctccagtggctttcc
>gene=chr20_36851199-36851352; species=papHam
agcatctcttgctgggacacccattccagcctcttcactgatctccctgctgccctctggctccccctacagtctattctccacatggcagttgaacggatctc----tgcaaatctgataacccctggtttaaaactctccagtggc-ttcc
>gene=chr20_36851199-36851352; species=ponAbe
agcatctcttgctgggacacccattccagcctcttggctgatctccctgctgccctctggctccccctacagtctgttctccacatggcagttgaacggatctcaaagtgcaaatctgataacccctggtttaaaactctccagtggc-ttcc
>gene=chr20_36851199-36851352; species=rheMac
agcatctcttgctgggacacccattccagcctcttcactgatctccctgctgccctctggctccccctacagtctattctccacatggcagttgaacggatctc----tgcaaatctgataacccctggtttaaaactctccagtggc-ttcc
>gene=chr20_36919766-36919989; species=hg19
GAAGAAGGGGCCAGAAATTCAGACTCAGAAGCCCCCTCCAGAGGCCACAAGGCAGCCTGGTCCTCTCTGAACCAGTGGCTCCCACTCACTGGCCCCTTGTCTCTGCCTGGACTCCTGCGGATGAGTGGAAggccaagagggcgccctctggtgcccactagatcgactcccaattaatcacttaactgtgtgaccctgggccaactactcaacctctctgtgc
>gene=chr20_36919766-36919989; species=bosTau
GGGCAGGGTG-CAGTAATTCAGACCCAGAAGCCCCCTTCAGTTGCCACAAGGCAGCCTGACCATCTCAGAGGCAGTGGCTCACACCTGCTCGCCCCTTCCCCTGACCTAGGCTCTAGTACATGAGGGTATGGTCAGGAGGGTGTGCTCTGGTGCCCCCCAGACTGATGCCCAATTAATCACTTAATTAtgtgtccctgcatcagggactcagcctctctgtgt
>gene=chr20_36919766-36919989; species=calJac
GGAGACGGCAGCAGAAATTCAGACTCAGAAACCGGCTCCAGAGGCCACAAGGCAGCCTGGCCCTCTCTGAACCAGTGGCTCCCACTTACCGGCCCCACCTTTCTGCCTGGACTCCTGTGGATGAGTGGAAgactaagagagcgccctctggtgcccatcagatcgactcccaattaatcatttaattctgtgaccctgggccaattactcaacctctctgtgc
>gene=chr20_36919766-36919989; species=canFam
GACAAAGGGA-CAGAAATTCAGACCCAGAAGCCTCGTT---------CAGGGTAGCCT--GCCCCTGAGAGCCAGCTCGCCCCTCCTCTG--GAGCACCCCT------GTGCTCTTGTAAAGGAGTGTAAggtcaggagagcgggctctgatccctgccacatcaactcccatttcatcacttgactgtgtgtccctggatccgttactccacctctctgtac
>gene=chr20_36919766-36919989; species=equCab
GGAGAAGGGG-CAGAATTTCAGACTCAGAAGCCCCCTTCACTTGCCACAAGGTAGCCTGGGCATCTCAGAGGCTGCAGCCCCCACCTGCACTCCCCTCCCCT------GTGCTCTGCTAGATGATGG-AAggtcaagggag-gggctctggtgccccccggatcaactcccagttaatcacttaactgtgtgtccctgggccagtaactcaacctctctgtgc
>gene=chr20_36919766-36919989; species=gorGor
GAAGAAGGGGCCAGAAATTCAGACTCAGAAGCCCCCTCCAGAGGCCACAAGGCAGCCTGGTCCTCTCTGAACCAGTGGCTTCCACTCACTGGCCCCTTGTCTCTGCCTGGACTCCTGTGGGTGAGTGGAAggccaagagggcgccctctggtgcccactagatcgactcccaattaatcacttaactgtgtgaccctgggccaactactcaacctctctgtgc
>gene=chr20_36919766-36919989; species=panTro
GAAGAAGGGGCCAGAAATTCAGACTCAGAAGCCCCCTCCAGAGGCCACAAGGCAGCCTGGTCCTCTCTGAACCAGTGGCTCCCACTCACTGGCCCCTTGTCTCTGCCTGGACTCCTGTGGATGAGTGGAAggccaagagggcgccctctggtgcccactagatcgactcccaattaatcacttaactgtgtgaccctgggccaactactcaacctctctgtgc
>gene=chr20_36919766-36919989; species=papHam
GAAGAAGGGGCCAGAAATTCAGACTCAGAAGCCCCCTCCAGAGGCCACAAGGCAGCCTGGCCCTCCCTGAACCAGTGGCTCCCACTCACTGGCCCCTTGTCTCTGCCCGGACTCCTGTGGGTGAGTGGAAggccaagagggcgccctctggtgcccaccagatcg------agttaatcacttaactgtgtgaccctgggccaactattcaacttctctgtgc
>gene=chr20_36919766-36919989; species=ponAbe
GAAGAAGGGGCCAGAAATTCAGACTCAGAAGCCCCCTCCAGAGGCCACAAGGCAGCCTGGCCCTCTCTGAACCAGTGGCTGCCACTCACTGGCCCCCTGTCTCTGCCTGGACTCCTGTGGATGAGTGGAAggccaagagagcgccctctggtgcccaccagatcgactcccaattaatcacttaactgtgtgaccctgggccaactactcaacctctctgtgc
>gene=chr20_36919766-36919989; species=rheMac
GAAGAAGGGGCCAGAAATTCAGACTCAGAAGCCCCCTCCAGAGGCCACAAGGCAGCCTGGCCCTCCCTGAACCAGTGGCTCCCACTCACTGGCCCCTTGTCTCTGCCTGGACTCCTGTGGGTGAGTGGAAGGCCAAGAGGGCGCCCTCTGGTGCCCACCAGATAG------AGTTAATCACTtaactgtgtgaccctgggccaactattcaacttctctgtgc
>gene=chr20_36966104-36966368; species=hg19
tccaaattcctaatgtcacacagagagggtctggagagtgggtcagtccactatgctgttgttctttccactaccacatggtgtggctgttgaCCCGTCATTCTGCACAGCCCATTGTCCTGTGTAGTCACCTgtccactaggactgttgctcccgtcactaccacacggtgtcgctgttgaaaagctagcctgcaCAGCCCACCTTCCCTGCCCCACACTTGGGCTCCCCGTTTCATCCATGTTCTCCTGCCCAGCCATTGTC
>gene=chr20_36966104-36966368; species=bosTau
tccaaatttctaatgtcaggccgc---ggtccgtag------tctgttcattggggtgttgttcctgccactgcaagatggtgtcgctgttgagcagtgattcctcacagtccaccgtcctgtg----t----atttactgcgactgctgctcttCTCACCACCACATGGTGACGCTGTGGAGCAGCTAGCCCCCACAGACTGTTCTCTCTGCTCCATACTTGGGCTGCTCCCTTAGTCCATGCTTT-CTGCCCAGCCGTTGTG
>gene=chr20_36966104-36966368; species=calJac
tccaaattcctaatgtcacacagag------tggagagt-cataagcccactgtgttgttgttctttccactgccacatggtgtcgctgttgaccaatcgctctgcaCAGCCCGTTGCCCTGTGTAGTCACCCgtccactaggactgttgctcccgtcaccaccacacggtgtcgctgttgaaCAGCTAGCCCGCTCAGCCCACCTTCCCTGCTCCACACTTGGGCTACCCCCTTCATCCGTGTTCTCCTGCCCAGTCATTGTG
>gene=chr20_36966104-36966368; species=canFam
TCCAAATTCCTAAGGTCAGGTAGA--------GTGGA-----TCCATCCCCTGGGCTGTTGTTTTGGCCACTGCCACACGGTGTCGCTGTTGAGCAGCGGGCCCGCGCAGCCTGGTGTCTTGTC-----CTCAAGCTCCGGCGCCTGCTGCTCCTGTCGCCACCGCACGGTGTCGCTGTTGAACGGCCACCCTGCACAGCCTG-TTTCCCTGCCC--TCAGCTGGCCTCCTTTTTTCCCCAAGCTCTCCTGCCCAGCTGTCGAG
>gene=chr20_36966104-36966368; species=equCab
---------------------------------------------------------------------------------------------------------------------------------atcagtccaccggg-ctgttgttcttgtcaccaccacacggtgtcgctgttgaaCAGTGAAGCCGCGCGGCCTGTTTTCCCTGCCCCACACTGGGGCTGCCCTCCTAGTCCACACTGTCCTGCCCAGCCAGTGGG
>gene=chr20_36966104-36966368; species=gorGor
tccaaattcctaatgtcacacagagaggatctggagagtgggtcagtccactatgctgttgttctttccactaccacatggtgtggctgttgaccggtcattctgcacagcccattgtcctgtgTAGTCACCCgtccactaggactgttgctcccgtcactaccacacggtgtcgctgttgaaaagctagcctgcaCAGCCCGCCTTCCCTGCCCCACACTTGGGCTCCCCCTTTCATCCATGTTCTCCTGCCCAGCCATTGTC
>gene=chr20_36966104-36966368; species=panTro
TCCAAATTCCTAATGTCACACAGAGAGGGTCTGGAGAGTGGGTCAGTCCACTATGCTGTTGTTCTTTCCACTACCACATGGTGTGGCTGTTGAC-----------CACA--CCATTGTCCTGTGCAGTCACCTGTCCACTAGGACTGTTGCTCCCGTCACTACCACACGGTGTCGCTGTTGAAAAGCTAGCCTGCACAGCCCACCTTCCCTGCCCCACACTTGGGCTCCCCCTTTCATCCATGTTCTCCTGCCCAGCCATTGTC
>gene=chr20_36966104-36966368; species=papHam
tccaaattcctaatgtcacacagagagggtctggagaatggatcagtccactatgctgttgttctttccattaccacatggtgtcgctgttgaccggtcattctgcacagcccattgtcctgtgTAGTCACCTgtccactaggactgttgctcccgtcaccaccacacagtgtcgctgttgaagagctaacctgcacagcccgcgttccctgcCCCACACTTGGGCTCCCCACTTCATCCATGTTCTCCTGCCCAGCCATTGTC
>gene=chr20_36966104-36966368; species=ponAbe
tccaaattcctactgtcacacagagagggtctggagagtgggtcagtccactatgctgttgttctttccactaccacatgatgtggctgttgactggtcattctgcacagcccattgtcctgtgTAGTCACCCgtccactaggactgttgctcccgtcactaccacacagtgtcgctgttgaaaagctagcctgcaCAGCCTGCCTTCCCTGCCCCACACTTGGGCTCCCCCTTTCATCCATGTTCTCCTGCCCAGCCATTGTC
>gene=chr20_36966104-36966368; species=rheMac
TCCAAATTCCTAATGTCACACAGAGAGGGTCTGGAGAATGGATCAGTCCACTATGCTGTTGTTCTTTCCATTACCACATGGTGTCGCTGTTGACCGGTCATTCTGCACAGCCCATTGTCCTGTGTAGTCACCCGTCCACTAGGACTGTTGCTCCCGTCACCACCACACAGTGTCGCTGTTGAACAGCTAACCTGCACAGCCCGCGTTCCCTGCCCCACTCTTGGGCTCCCCACTTCATCCATGTTCTCCTGCCCAGCCATTGTC
>gene=chr20_36985064-36985244; species=hg19
accacacacacgcgcacacacacacacacacacacacacacacacccTCGTCTGTAGGTCCAACCTCTGGTTTGGCTTTGAGTGCCCCCTCGTGGTTGAAACAGGAACAGCAGGCAAACCCCGCATTTTGGGTGTGGCCAGCTGTGCTCTTTCTTTTCTGGTTCTGGGTCCCTGGGATTA
>gene=chr20_36985064-36985244; species=bosTau
-----------------------------ACACAGGCACACACAC----CTCTCCTGATCCAA-GTCTGGTTTGGCTTTGAGTGCCTCCTGGTGGTTAAAGTGAAAATAGCATGCAGACCCCAAGGATTGGACGTGGCAAGCCGTTCT-TTCCTTTTCTTGTTCTGAGGTCCCAGGGTTA
>gene=chr20_36985064-36985244; species=calJac
--cacacacacacacacacacacacacacacacacacacacacacCCCCATCTGTAGGTCCAGCGTCTGGTTTGTCTTTGAGTGCCCCCTCGTGGTTTAAGCAGGAACGGCCGGCAGACCCCACATTGTGGGTGCGGCCAGCTGTGCCGTTTCTTTTCTGGTTCTGGAGCCCTGAGATTA
>gene=chr20_36985064-36985244; species=canFam
---acacacacacacacacacatacacacacGCGCGCGCATGGTC----TCCACTGGGTCCAACAGCCAGTCTCATTTTGAGTG-CCCCTGGTGGTTGAAGTGGGAATAGCAGA-AGACCCCACGGA-TGGGAGTGGCAAACTGCATTATTCCTTTTCTTATTCTGGGGTCCTGGGGTTG
>gene=chr20_36985064-36985244; species=equCab
-----acacaaacacacacacacacacacacacacgaacacgcac----CTCTCTTGGTCCAACCTCTGGTCTGCCTTTAAGTGCCCCCTGGTGGTCTAATCGAGAATAGCAGGTAGACCCCACAGT-TGGGCGTGACAATCTGCACAGTTCCTGTTCTTGTTCTGGGGTCCTGGGGTTG
>gene=chr20_36985064-36985244; species=gorGor
accccccacac-----cacacacacgcgcgcacacaGACACCCCCCCTGGTCTGTAAGTCCAACCTCTGGTTTGGCTTTGAGTGCCCCCTCGTGGTTGAAGCAGGAACAGCAGGCAAACCCC----------------------------------------------------------
>gene=chr20_36985064-36985244; species=panTro
------------------------cacacacacacacacacacacCC-CGTCTGTAGGTCCAACCTCTGGTTTGGCTTTGAGTGCCCCCTCGTGGTTGAAGCAGGAACAGCAGGCAAACCCCGCATTTTGGGTGTGGCCAGCTGTGCTCTTTCTTTTCTGGTTCTGGGTCCCTGGGATTA
>gene=chr20_36985064-36985244; species=papHam
-------------------------------------------------GTCTGTAGTTCCAACCTCTGGTTTGGCTTTGAGTGCCCCCTCGTGGTTGAAGCAGGAACCGCAGGCAAACCCTGCACTTTGGATGTGGCCAGTTGTGCTGTTTCTTTTCTGGTTCTGGGTCCCTGGGATTA
>gene=chr20_36985064-36985244; species=ponAbe
accacacgcgc--gcacacacaca---------------TCCCACCCCCGTCTGTAGGTCCAACGTCTGGTTTGGCTTTGAGTGCCCCCTTGTGGTTGAAGCAGGAACAGCAGGCAAACCCCGCATTCTGGGTGTGGCCAGCTGTGCTGTTTCTTTTCTGGTTCTGGGTCCCTGGGATTA
>gene=chr20_36985064-36985244; species=rheMac
accacacacac-accacacacaca----tgcacacacacCCCCACCCCCGTCTGTAGGTCCAACCTCTGGTTTGGCTTTGAGTGCCCCCTCGTGGTTGAAGCAGGAACCGCAGGCAAACCCTGCACTTTGGATGTGGCCAGTTGTGCTGTTTCTTTTCTGGTTCTGGGTCTCTGGGATTA
>gene=chr20_37037325-37037494; species=hg19
GTGTTCCTGGTAGATGTGAGCTTGAATTCACCAAAGCCCAGCTGTTTCTCCAGAAAGGAAACTCCGTTGAAAGTGCAGTCTGCAGCGCCATCTTTTGGCCACGCCTGGGAATGTCACAGCTGGAAGGAACACTGTAGACAACTGGTCACCTAGTATGCTGGTGAACCCT
>gene=chr20_37037325-37037494; species=bosTau
GCTC-----------GTTAGCTTGAATTCAAGGAAGCTTCAC-ATCTTTC-----CAGAAGCAACATTGAAAGGGTAGACTGCACTGCCATCTACTGGCCATGTCTTAGATTGTTAAAGCTGAAAGGAAC--AGTAGACGACTGGTCACCTAGAGTGCTGGTTAACCAC
>gene=chr20_37037325-37037494; species=calJac
GTGCTCCTCGTAGAAATAATCCTGAATTCACCAAAGCCCAG--GTTTCTCCAGAAAGTAAACTGCTTTCAAAGTGCAGCCTGCAGCGCCATCTTTTGGCCATGCCTGGGAATGTC------------------------------------------------------
>gene=chr20_37037325-37037494; species=canFam
GCTCTCCTGATGGATGTTAGCCTGTATTCAAGGAAACAGCACAATCTTTCCAGAATAGAAGCTGCATTCAAAGTGCAGACTGCACTGCCATCTGCTGGCCATGTCTTAGAG-TGTA-GACTTGAGGGAAC---ATAGGTAACTGGTCACCTAAAATGCTGGTTAATCAG
>gene=chr20_37037325-37037494; species=equCab
GCTCTCC---TGGATCTTAGCTTGAATCCAAGGAAGCATCTCAATCTTTCCAAAAAGGGAGCTGCGTTGAAAGTGTGGACTACAGCGCCATCTACTGGCGCTATTTTGGAACGTTATGTCTGGAAGGAAG---GCAGACAACTGGTCACGTAGGATGTGGGTTAACCAG
>gene=chr20_37037325-37037494; species=gorGor
-------------------------------------------------------------------------------------------------------------------------------------------------------------------------
>gene=chr20_37037325-37037494; species=panTro
GTGCTCCTGGTAGATGTGAGCTTGAATTCACCAAAGCCCAGCTGTTTCTCCAGAAAGGAAACTCCGTTGAAAGTGCAGTCTGCAGCGCCATCTTTTGGCCACGTCTGGGAATGTCACAGCTGGAAGGAACACTGTAGACAACTGGTGACCTAGGATGCTGGTGAACCCT
>gene=chr20_37037325-37037494; species=papHam
GTGCTCGTGGTAGATGTGAGCTTGAATTCACCAAAGCCCAGCTGTTTCTTCAGAGAGGAAACTCCGTTGAAAGTGCAGCCTGCAGCGCCATCTTTTGGCCATGCCTGGGAATGTCACAACTGGAAGGAACACTGTAGGCAACTGGTCACCCAGGATGCTGGCGAACCCT
>gene=chr20_37037325-37037494; species=ponAbe
GTGCTCCTGGTAGATGTGAGCTTGAATTCACCAAAGCCCAGCTGTTTCGCCAGAAAGGAAACTTGGTTGAAAGTGCAGCCTGCAGCACCATCTTTTGGCCACACCTGGGAATGTCACAGCTGGAAGGAACACTGTAGACAACTGGTCACCTAGGATGCTGGTGAACCCT
>gene=chr20_37037325-37037494; species=rheMac
------------------------------------------------------------------------------------------------------------------------------------TGTAGGCAACTGGTCACCTAGGATGCTGGCGAACCCT
>gene=chr20_37063975-37064174; species=hg19
CCACACGACAAGGAAGCTACGCTCGTTTCGCGCCGGCGGAAATACAGACGAGAGCGCGAGCTGCGGCCTAGAGCGGTAGGAACCGACGCGAGCAGTCCTGCAGCGTCCCCTGGCGGAGCGGAGGCTCAACGCCAGACTCTGGAGGACTTGGGATAATTTTCGAAAACTATCTGGAAGTTTAGAAGTAAACTTCTCCCAC
>gene=chr20_37063975-37064174; species=bosTau
ACAAAGAGGTAAGAACCACCTCACGCACAGCGACGGCGGAAATGCAGTTGAA-GCGGGGCTTGCGGCCTAGAGCGAGTGGATCCCGCGCAACCGGTTTTGCAGCGCCCTCTTGTGGAGCGGA-GTCCAAGTTCTGCGTCTGCGTGACTGGG--TAATTTCCAGAAGCAGCCCGGAATTTTGGCAGTAACGTTTCCTCAC
>gene=chr20_37063975-37064174; species=calJac
CCACAAGACCAGGAAACTACACTCGTTTTGCGCAGGCGGAAATACAGATGAGAGCGCGAACCGCGGCCTAGAGCGGGTTGAACCGACGCAAGCAGCCCTGCAGCGTCCCCTGGCGAAGCGGA-GCTCAACTTCAAACTCCGGAGGACTTGGGATGATTTCCGAAAGCAGTGTAGAAGTTTAGAAGTAAACTTCCCTCAC
>gene=chr20_37063975-37064174; species=canFam
CGA----GCCGCGAGGCTCCTCCCGCCCGGCGCCCGCCGAAAGGCAGCGGGA-GCGCGGGCTGCGGCCTAGAGCGGGCGGATCCCGCGCGCGCGGTCCTGTCGCGCCCCCTGGTGGCGGGGA-GGTCGAATTCTGACTCCGTGGGGCTTGCGATAATTTTCAAGAACAGCCTGAAATTTTGGAAATAACATTCTCTCAC
>gene=chr20_37063975-37064174; species=equCab
CCATAGAACAGGAAACCGCTTCGCGCTCAGCGCCGGCGGAAATGCAGCCGAG-GCGCGACCTGCGGCCTAGAGCGGGCGGCTCCCGCACGCGTAGTCCTGCGGCGGCCCCTGGCGGAATGGA-GGTCAAATTCGTTCTCTGGAAGAC--GGAATGATTTGCGAAAGCAGTCTGGACTTTGGGAAATAACATTCCCTCAC
>gene=chr20_37063975-37064174; species=gorGor
CCACACGACAAGGAAGCTACGCTCGTTTCCCGCTGGCGGAAATACAGACGAGAGCGCGAGCTGCGACCTAGAGCGGTAGGAACCGACGCGAGCCGTCCTGCAGCGTCCTCTGGCGGAGCGGAGGCTCAACTCCAGACTCTGGAGGACTTGGGATAATTTTCGAAAACTGTCTGGAAGTTTAGAAGTAATCTTCTCCCAC
>gene=chr20_37063975-37064174; species=panTro
CCACACGACAAGGAAGCTACGCTCGTTTCGCGCCGGCGGAAATACAGACGAGAGCGCGAGCTGCGGCCTAGAGCGGTAGGAACCGACGCGAGCAGTCCTGCAGCGTCCCCTGGCGGAGCGGAGGCTCAACGCCAGACTCTGGAGGACTTGGGATAATTTTCAAAAACTATCTGGAAGTTTAGAAGTAATCTTCTCCCAC
>gene=chr20_37063975-37064174; species=papHam
CCACACGACTAGCAAGCTACACTGGTTTCGCGCCGGCGGAAATACAGATGAGAGCGCGAACTGCGGCCTAGAGCGCAAGGAACCGACGCGAGCAGCCCTGCAGCGTCCTCTGGCGGAGCGGA-GCTCAACTCCAGACTCTGGAGGACTTGGGATAAATTTCGAAAACAGCCT---------GATGTAATCTTCTCCCTC
>gene=chr20_37063975-37064174; species=ponAbe
CCACAAGACAAGGAAGCTACCCTCATTTCGCGCCAGCGGAAATACAGATGAGAGCGCGAGCTGCGGCCTAGAGCGGAAGGAA-CGACGCAAGCAGCCCTGCAGCGTCCCCTGGCGGAGCGGAGGCTCAACTCCAGACTCCGGAGGACTTCGGATAATTTTCGAAAACTATCTGGAAGGTTAGAAGTAATCTTCTCCCAC
>gene=chr20_37063975-37064174; species=rheMac
CCACACGACTAGCAAGCTACACTGGTTTCGCGCCGGCGGAAATACAGATGAGAGCGCGAACTGCGGCCTAGAGCGGAAGGAACCGACGCGAGCAGCCCTGCAGCGTCCTCTGGCGGAGCGGA-GTTCAACTCCAGACTCTGGAGGACTTGGGATAAATTTCGAAAACAGCCTGGAAGTTTAGAAGTAATCTTCTCCCAC
>gene=chr20_37075149-37075349; species=hg19
GAGTGAACTCATGAAGGGATGCTCCATTAGATGAACGCTTGGATAAAGGGCGTTAGTGGAGGGACAGAATTGCAGCTCCGTCCTCCCAGGGGGCGCTGCAGGCACGTCTGCTTGGGCAGGGGCCCGGCGGAAGCGCCGCTCTAGGCTGCAGCCGCGCCCCCAGCCGTATTTCCGCGGGCGCTGAGCACTAGAGAGAGCGT
>gene=chr20_37075149-37075349; species=bosTau
--------------------------------------------GAATGGAATATTTGGCGGGTC--AGTTTCAACTCCGATCCACTAGGGGGCGCGAAGAGACTGCTAGCGCGGGGTCCATCCGGGGATT--CGCCGCTCTAGGCCCTAGCTCGTCTCTCAACTGCAGTTCCGCCAGCGCCCGACGATGGAGGGTGGGT
>gene=chr20_37075149-37075349; species=calJac
GGGTGAACTCATGAAGGGATGCTCCTTTATATGAATGCTTGG--AAAGGGCTTTAGTAAAGGGACATAATTGCAGCTCCGTCCGGACAGGGGGCGCTGCATGCACGTCTG------------------------------------------------------------------------------------------
>gene=chr20_37075149-37075349; species=canFam
gggtgcaaagatgtagggatgCTT-------------------------GCGGTCCGGGCCGCTC-GATTTGCACCTCCTATGCACGAGGGGGCGCGAACAGCCCGC--GCGCGGGTGCAGCTCC-GCAGA--CGCGGCTCTCGGCCGCAGCCCGCGCTGCAGGTGCCTTTCGGCCGGCGCTGGGTGGTGGAGGGTGT-C
>gene=chr20_37075149-37075349; species=equCab
ggatgggaagatggagggatgttt-------------------------ggatACTTGGCAAGTCAGATTTTCAGCTCCGATCCTCTAGGGGGCGCAAAGGGACTGCATGCGCAGGTTCGGCCCAGGGAGA--CACGGCTCTCCGCCGCAGCCTGAGCGCCAGCCGCATTTCCTCCGGCGCAGGGCGGTGGGGGCCGTGT
>gene=chr20_37075149-37075349; species=gorGor
GAGTGAACTCATGAAGGGATGCTCCATTAGATGAACGCTTGGATAAAGGGCGTTAGTGGAGGGACAGAATTGCAGCTCCGTCCTCCCAGGGGGCGCTGCAGGCACGTCTGCGTGGGCAGGGGCCCGGCGGAAGCGCCGCTCTAGGCTGCAGCCGCGCCCCCAGCCGTATTTCCGCGGGCGCTGAGCACTAGAGAGAGCGT
>gene=chr20_37075149-37075349; species=panTro
GAGTGAACTCATGAAGGGATGCTCCATTAGATGAACGCTTGGATAAAGGGCGTTAGTGGAGGGACAGAATTGTAGCTCCGTCCTCCCAGGGGGCGCTGCAGGCACGTCTGCTTGGGCAGGGGCCCGGCGGAAGCGCCGCTCTAGGCTGCAGCCGCGCCCCCAGCCGTATTTCCGCGGGCGCTGAGCACCGGAGAGAGCGT
>gene=chr20_37075149-37075349; species=papHam
GGGTGAACTCATGAAGGGATGCTCCTTTAGATGAACGCTTGGATAAAGGGCGTTAGTAGAGGGACAGAATTGCAGCTCCGTCCGGCCAGGGGGCGCTGCAGGCACGTCTGCGCAGGTAGGGGCCCGGCGGAAGCGCCGCTCTAGGCTGCAGCCGCGCCCCCGACCGTATTTCCGCTGGCGCAGAGCACCAGAGAGGGGAT
>gene=chr20_37075149-37075349; species=ponAbe
GAGTGAACTCATGAAGGGATGCTCCTTTAGATGAACGCTTGGATAAAGGGCGTTAGTGGAGGGATAGAATTGCAGCTCCGTCCTGCCAGGGGGCGCTGCAGGCACGTCTGCGCAGGTAGGGGCCCGGCGGAAGCGCCGCTCTAGACTGCAGCCGCGCCCCCAGCCGTATTTCCGCGGGCGCTGAGCACTGGAGAGAGCGT
>gene=chr20_37075149-37075349; species=rheMac
GGGTGAACTCATGAAGGGATGCTCCTTTAGATGAACGCTTGGATAAAGGGCGTTAGTAGAGGGACAGAATTGCAGCTCCGTCCGGCCAGGGGGCGCTGCAGGCACGTCTGCGCAGGTAGGGGCCCGGCGGAAGCGCCGCTCTAGGCTGCAGCCGCGCCCCCAGCCGTATTTCCGCTGGCGCAGAGCACCAGAGAGAGAGT
>gene=chr20_37274876-37275053; species=hg19
GGAGGGCACCTGGGGCGCGGTGCTTCCCTTCCTCCAGGTCCCCGCTACCGGGCTGCCAGCAACGGCCCAGTGAGGCCACCAGGGGGCGTTGCGGCGCCGTCACGGGGAGCGAGGAGGCGTGGCTGCGAAACGAGGGCTTAGAAGCGGGTTGGGGAGGGGAAATGGAGTGACTCGGAG
>gene=chr20_37274876-37275053; species=bosTau
GGAGGGCACCTGGTGGCC--TCCTCCGC-ATCTGCAAGGACTCGGGACCAGGCTGCCAGGAACGGCCGATTGTGGCCACACGGGGGCGCCCCGGGCCCATTGCAGCGAGCGAGGAGGCGGGTCTCAGAAACTACCGAGGTGACCCGGCTGAGCAACGGAAACTGCGGTGCAGCGGGG
>gene=chr20_37274876-37275053; species=calJac
GGAGGGCACCTGGAGCATGGTGCATCCCTTCCTCCAGGTCCCTGCTACTGGTCTGCCAGCAACGGCCTAGTGAAGCCACGAGGGGGCGCTGCAGCGCCGTCAAGGGGAGCGAGGTGGTGTGACTGAGAAACCAGGGCTTAGAAGGGGGTTGGGGAGGGGAAATGGAGTGACGCGGAG
>gene=chr20_37274876-37275053; species=canFam
--------------------TGACCCTCCTCCTCCAGGTGCTCGCGACCTGGCTGCCGGGCCCGGCCGATT-CGGCCACCAGGGGGCGCGCCTGCCCCGTCCGAGCGGGCGAGGAGG----------AAACGGGGGGG---------------------------------------
>gene=chr20_37274876-37275053; species=equCab
GGAGGGCGCCTGGGGCCC--GCATCCGCATCCTCCAGGTACTGCCTGCCAGGCCACCAGGCACGGCCGACTGCGGCCACCAGGGGGCGCCCCAGCCCCATCCGAGCGAGCGAGGAGGTGTGTCTCGGAAACGAGGGAGATGACGG-GCTGAGGAAGGGAAACTGGTGTGGTGTGGGG
>gene=chr20_37274876-37275053; species=gorGor
GGAGGGCACCTGGGGCGCGGTGCTTCCCTTCCTCCAGGTCCCCGCTACCGGGCTGCCAGCAACGGCCCAGTGAGGCCACCAGGGGGCGCTGCGGCGCCGTCACGGGGAGCGAGGAGGCGTGGCTGCGAAACGAGGGCTTAGAAGCGGGTTGGGGAGGGGAAATGGA-TGACTCGGAG
>gene=chr20_37274876-37275053; species=panTro
GGAGGACACCTGGGGCGCGGTGCTTCCCTTCCTCCAGGTCCCCGCTACCGGGCTGCCAGCAACGGCACAGTGAGGCCACCAGGGGGCGCTGCGGCGCCGTCACGGGGAGCGAGGAGGCGTGGCTGCGAAACGAGGGCTTAGAAGCGGGTTGGGGAGGGGAAATGGAGTGACTCGGAG
>gene=chr20_37274876-37275053; species=papHam
GGAGGGCACCTGGAGCGTGGTGCTTACCTTCCTCCAGGTCTCCGCTACCGGGCCACCAGCAACGGCCCAGTGAGACCACCAGGGGGCGCTGCGGCGCCGTCACGGGGAGCGAGGAGGCGTGGCTGCGAAACGAGGGCTTAGAAGCGAGTTGGGGAGGAGAAATGGAGTGACTTGGAG
>gene=chr20_37274876-37275053; species=ponAbe
GGAGGGCACCTGGGGCGCGGTGCTTCCCTTCCTCCAGGTCCCCGCTACCGGGCTGCCAGCAACGGCCCAGTGACGCCACCAGGAGGCGCTGCGGCGCCGTCACGGGGAGAGAGGAGGCGTGGCTGCGAAACGAGGGCTTAGAAGGGGGTTGGGGAGGGGAAATGGAGTGACTCGGAG
>gene=chr20_37274876-37275053; species=rheMac
GGAGGGCACCTGGAGCGTGGTGCTTACCTTCCTCCGGGTCCCGGCTACCGTGCTACCAGCAACGGCCCAGTGAGGCCACCAGGGGGCGCTGCGGCGCCGTCACGGGGAGCGAGGAGGCGTGGCTGCGAAACGAGGGCTTAGAAGCGAGTTGGGGAGGGGAAATGGAGTGACCCGGAG
>gene=chr20_37354652-37354808; species=hg19
AAGAATGGCCCCTGCTCTCTAGGCCCTCTCCCCTTATTCCTAACCCCCCACTCCCCACCAGGCGGCGCAGGACTCCTACATAGGGAGCAGGTTTGGAGTCTTGGCAACGACCTCCGAGCTAGCAGGGGCTGGCAGGCCGCAGCTTTCTGGGCCGAA
>gene=chr20_37354652-37354808; species=bosTau
------------------------------------------------------------------------------------------------------------------------------------------------------------
>gene=chr20_37354652-37354808; species=calJac
AAGAATGGCCCCTGGTCTCAAGGCCCTCTCCGCTTATTCCCAACCCCCCACTCCCCACCAGGCGGCGCAGGACTCCTCCACCCGGAGCA-GTTTGGAGTATTGGCAACGACCTCGGAGCTAGCAGGGGCTGGCAGGCCGCGGTTTTCGGGGCCAAA
>gene=chr20_37354652-37354808; species=canFam
CTTAACAACCTCTGGTCTCCAGGCCCCCTTCCCCTACCCGCAAGGACCCACTCCCCACCAGGCGGCGCCGGACTCCGCT---GGGAGCGGGTTTGGAGTCTGCCTAACGACCCCAGAGCTGGCAAAGGGAGGCAGGCCGCAGCTG-GAGGGGAGGA
>gene=chr20_37354652-37354808; species=equCab
GTGAACGGCCTCTGGTCTCCAGGCCTCCTTCCCCTACTCTCAAACCCCCACTCCCCACCAGGCGGCGCCGGACTCCGCC---GGGAGGGGGTTCGGAGCCGGTGCAACGACCCCAGAGCTGGCGAAGGAGGGTAGGCCGCGGCTC-ACCGGGCAGA
>gene=chr20_37354652-37354808; species=gorGor
AAGAATGGCCCCTGCTCTCTAGGCCCTCTCCCCTTATTCCTAACCCCCCACTCCCCACCAGGCGGCGCAGGACTCCTACATAGGGAGCAGGTTTGGAGTCTTGGCAACGACCTCCGAGCTAGCAGGGGCTGGCAGGCCGCGGCTTTCCGGGCCGAA
>gene=chr20_37354652-37354808; species=panTro
AAGAATGGCCCCTGCTCTCTAGGCCCTCTCCCCTTATTCCTAACCCCCCACTCCCCACCAGGCGGCGCAGGACTCCTCCATAGGGAGCAGGTTTGGAGTCTTGGCAACGACCTCCGAGCTAGCAGGGGCTGGCAGGCCGCGGCTTTCTGGGCCTAA
>gene=chr20_37354652-37354808; species=papHam
AAGAATGACCCCTGCTCTCTAGGCCCTCTCCCCTTATTCCCA-CCCCCCACTCCCCACCAGGCGGCGCAGGACTCTTCCACCGGGAGCAGGTTTGGAGTCGTGGCAACGACCTCCGAGCTAGCAGTGGCTGGCAGGCTGCGGCTTTCTGGGCGGAA
>gene=chr20_37354652-37354808; species=ponAbe
AAGAATGGCCCCTGCTCTCTAGGCCCTCTCCCCTTATTCCCAACCCCCCACTCCCCACCAGGCGGCGCAGGACTCCTCCATAGGGAGCAGGTTTGGAGTCTTGGCAACGACCTCCGAGCTAGCAGGGGCTGGCAGGCCGCGGCTTTCTGGGCCAAA
>gene=chr20_37354652-37354808; species=rheMac
AAGAATGACCCCTGCTCTCTAGGCCCTCTCCCCTTGTTCCCA-CCCCCCACTCCCCACCAGGCGGCGCAGGACTCTTCCACCGGGAGCAGGTTTGGAGTCTTGGCAACGACCTCCGAGCTAGCAGTGGCTGGCAGGCTGCGGCTTTCTGGGCGGAA
>gene=chr20_37355937-37356084; species=hg19
AGCCTGCTCTTAACCTCTCCTCCCCGGCGGCTCAGACCCAATTCTCAGTGTCCTTAGCGCCCCCTTCGGGCCACAGCGTTAAGCCACGCCCCCCGGGCCCCTCATCCGTTGCCAAGTTCGCTGAGCGTCCGCGTCTGGTTGCCTCTC
>gene=chr20_37355937-37356084; species=bosTau
---------------------------------------------------------------------------------------------------------------------------------------------------
>gene=chr20_37355937-37356084; species=calJac
AGCCTGCCCTAAACCTCTCCTCCCCCGCGGCTCGGACCCAATTCTCAGAGTCCGTAGCGCCCCCTTCGGGCCACAGCGTTAAGCCACGCCCCCCCAGCCCCCCTCGGGTTTCGGAGTTCGCTGAGCGCCCGCGTCTGGTTGCCTCTC
>gene=chr20_37355937-37356084; species=canFam
AGCC-TACTCTAACCTCTCCTCCCG-GTGGTTTACGCCGGGTTCTCACTCCGCTTAGCTCCCCCTTGCGGCTACTGCCTTAAGCCACGCCCCCAGGTCCCCTGGAGCGGGGCTGC-GCCGCTGAGCTCCCGGGTCTGGTTGCCTTTC
>gene=chr20_37355937-37356084; species=equCab
AGCCTACCCTTAACCTCTCCTCCCT-GTGGGTTAGGCCCAGTTCTCATCCTCCTTAGCGCCCCCTTCTGGCTATAGCCTTAAGCCACGCCCCGAGGTCCCCTCTTTCGAGGCCGCATCTGCTGAGCGCCCCCGTCTGGTTGCCTCTC
>gene=chr20_37355937-37356084; species=gorGor
AGCCTGCTCTTAACCTCTCCTCCCCGGCGGCTCAGACCCAATTCTCAGTGTCCTTAGCGCCCCCTTCGGGCCACAGCGTTAAGCCACGCCCCCCGGGCCCCTCATCCGTTGCCAAGTTCGCTGAGCGTCCGCGTCTGGTTGCCTCTC
>gene=chr20_37355937-37356084; species=panTro
AGCCTGCTCTTAACCTCTCCTCCCCGGCGGCTCAGACCCAATTCTCAGTGTCCTTAGCGCCCCCTTCGGGCCACAGCGTTAAGCCACGCCCCCCGGGCCCCTCATCCATTGCCAAGTTCGCTGAGCGTCCGCGTCTGGTTGCCTCTC
>gene=chr20_37355937-37356084; species=papHam
AGCCTGCCCTTAACCTCTCCTCCCCGGCGGCTCAGACCCAATTCTCAGTGTCCTTAGCGCCCCCTTCGGGCCACAGCGTTAAGCCACGCCCCCCGGGCCCCTCATCGGTTGCTAAGTTCGCTGAGCGTCCGCGTCTGGTTGCCTCTC
>gene=chr20_37355937-37356084; species=ponAbe
AGCCTGCTCTTAACCTCTCCTCCCCGGCGGCTCAGACCCAATTCTCAGTGTCCTTAGCGCCCCCTTCGGGCCACAGCGTTAAGCCACGCCCCCTGGGCCCCTCATCTGTTGCCAAGTTCGCTGAGCGTCCGCGTCTGGTTGCCTCTC
>gene=chr20_37355937-37356084; species=rheMac
AGCCTGCCCTTAACCTCTCCTCCCCGGCGGCTCAGACCCAATTCTCAGTGTCCTTAGCGCCCCCTTCGGGCCACAGCGTTAAGCCACGCCCCCTGGGCCCCTCTTCGGTTGCTAAGTTCGCTGAGCGTCCGCGTGTGGTTGCCTCTC
>gene=chr20_37360234-37360394; species=hg19
CAAGACCCACGTGCGCCGGCGGAACCCAGGATCGCGATCGCACGGTCCCAAGACCGCCCTGCCTCGCCCCCTAGCGGTGAGAGCGCAAACTGCCGGCCCGCAAGGACGGTTCTCCACCCTAGTCCTAAATGCTTCTTGTCTCCCCCTACCCCACCTCCTG
>gene=chr20_37360234-37360394; species=bosTau
----------------------------------------------------------------------------------------------------------------------------------------------------------------
>gene=chr20_37360234-37360394; species=calJac
CAAGACCCACGCGCGCCAGAGGAACCCAGGATCGCAATCGCACGGTCCCAAGGCCGCCCTGCGTCGCCCCCCAGCGGTGAGAGCTCAAACTGCCGG-CCGAAAGGAGGGATCTCCACCCTAATCCTAAATGCTTCCTGTGTCCCCACACCCCAC--CCCG
>gene=chr20_37360234-37360394; species=canFam
CAAGACCCTTGCCCCT-GGGGGAATCCAAGATTGCCACCACCTGGTCCCCAGATGGCCCTGCCTTGTCCCCCAGTGGTGAAAGCCCAAGCTGCCTGCCCTCAAAGAAGGCTCTCCACTTTATTTCTAAATGCTTCCTCCCTCCCTGCCACCCCCACCCTG
>gene=chr20_37360234-37360394; species=equCab
CGAGACCCTTGTCCTCAGGAGGAACCTAGGATCACGGCCA-TGGGTCCCAAGACTGTCCTGCCTCGCCCCCCAGCGGTGAGAGCTCAAGCTGCCAGCCCTCAAAGAAGG-TTTCCATCTTGTTCCTAAATACTTCTTGCATCCCTTCCATCCCTGCCCTA
>gene=chr20_37360234-37360394; species=gorGor
CAAGACCCACGTGCGCCGGCGGAACCCAGGATCGCGATCGCACGGTCCCAAGACCGCCCTGCCTCGCCCCCTAGCGGTGAGAGCGCAAACTGCCGGCCCGCAAGGACGGTTCTCCACCCTAGTCCTAAATGCTTCTTGTCTCCCCCTACCCCACCTCCTG
>gene=chr20_37360234-37360394; species=panTro
CAAGACCCACGTGCGCCGGCGGAACCCAGGATCGCGATCGCACGGTCCCAAGACCGCCCTGCCTCGCCCCCTAGCGGTGAGAGCGCAAACTGCCGGCCCGCAAGGACGGTTCTCCACCCTAGTCCTAAATGCTTCTTGTCTCCCCCTACCCCACCTCCTG
>gene=chr20_37360234-37360394; species=papHam
TAAGACCCACGTGCGCAGGAGGAACCCAGGATCGCGATCGCAGGGTCCCAAGACCGCCCTGCTTCGCCCCCCAGCGGTGAGAAAGCAAACTGCCGGCCCGCAAAGAGGGTTCTCCACCCTAGTCCTAAATGCTGCTTGTCTCCTCCTACCCCACCTCCCA
>gene=chr20_37360234-37360394; species=ponAbe
CAAGACCTACGTGCGCGGGAGGAACCCAGGATCGCGATCGCACGGTCCCAAGACCGCCCTGCCTCGCCCCCGAGCGGTGAGAGCGCAAACTGCCGGCCCGCAAGGACGGTTCTCCACCCTAGTCCTAAATGCTTCTTGTCTCCCCCTACCCCACCTCCTG
>gene=chr20_37360234-37360394; species=rheMac
TAAGACCCACGTGCGCAGGAGGAACCCAGGATCGCGATCGCAGGGTCCCAAGACCGCCCTGCCTCGCCCCCCAGCGGTGAGAAAGCAAACTGCCGGCCCGCAAAGAGGGTTCTCCACCCTAGTCCTAAATGCTGCTTGTCTCCTCCTACCCCACCTCCCA
>gene=chr20_37554702-37554848; species=hg19
GTCGGCACCTGCCTCTCCTCGTTGTCTAGGCCTGACTGTCCCTGGCCTTGCACGGCCGCGCAGCGGGGCGACCGGCAGGGGGCGCGCTGGGATGGCCAGGAGCTCGGCTCTCCCCGCTCTGTCCCTGCTCTGCGGCCCGCCTCGCC
>gene=chr20_37554702-37554848; species=bosTau
GCAGGCTCCAGCCTCTCCTCTGTGCAGATTCCTGACTTCCTTGGGCCTTGCAGGGCCGCGCTGTGGGGCGGGCGGCAGAGGGCGCGCGACGCTGGCGGGGCCGGG--TTCTCGGGTTTCAATCCAGGCTCA-CTGTCTGTCCCAC-
>gene=chr20_37554702-37554848; species=calJac
GCCGGCACCAGCCTCTTGTCGCTG---------------------CCTTGTGAGGCCGCTCTGTGGGACGGCCGGCAGGGGGCGTGTTGGGACGGCGAGGAGCCCGGCTGTCCCGCCTCTGTACCTGCTCTGCTGCCCGCCCCGCC
>gene=chr20_37554702-37554848; species=canFam
-----------------------------------------------------------------------CCAGCAGGGGGCGCGCTAGGAGGGCGGG--GGCCGGTCTCCACGTTTCAGCTCGAGAgccgccgccgccgccgc-
>gene=chr20_37554702-37554848; species=equCab
GTAGGAGGCAGCCTCTTTGGTGGGCCGAAATCTGACCGCCCGGGGGCCTTTCGGG---------GAGG--ACCGGCAGGGGGCGCGCTAGGATGGCGGG-----------------------------------------------
>gene=chr20_37554702-37554848; species=gorGor
GTCGGCACCTGCCTCTCCTCGTTGTCTAGGCCTGACTGTCCCTGGCCTTGCAgggccgcgcagcggggcggccggcagggggcgcgcTGGGATGGCCAGGAGCTCGGCTCTCCCCGCTCTGTCCCTGCTCTGCTGACCGCCTCGCC
>gene=chr20_37554702-37554848; species=panTro
GTCGGCACCTGCCTCTCCTCGTTGTCTAGGCCTGACTGTCCCTGGCCTTGCAgggccgcgcagcggggcggccggcagggggcgcgcTGGGATGGCCAGGAGCTCGGCGCTCCCCGCTCTGTCCCTGCTCTGCTGCCCTCCTCGCC
>gene=chr20_37554702-37554848; species=papHam
GCCAGCACCTGCCTCTCCTCACTGCCTAGGCCTGACTGTCCCTGGCCTTGTAGGGCCGCACTGGGGGGCGGCCGGCAGGGGGCGCCCTGGGATGGCCAGGAGCCCGGCTCTCCCCGCTCTGTCCCTGCTCTGCGGCCCGCTTCGCC
>gene=chr20_37554702-37554848; species=ponAbe
GTCGGCACCTGCCTCTCCTCGTTGTCGAGGCCTGTCTGTCCCTGACCTTGCAGGGCCGCGCAGTGGGGCGGCCGGCAGGGGGCGCGCTGGGATGGCCAGGAGCTCGGCTCTCCCAGCTCTGTCCCTGCTCTGCTGCCCGCCTCGCC
>gene=chr20_37554702-37554848; species=rheMac
GCCGGCACCTGCCTCTCCTCACTGCCTAGGCCTGACTGTCCCTGGCCTTGTAGGGCCGCACTGGGGGGCGGCCGGCAGGGGGCGCCCTGGGATGGCCAGGAGCCCGGCTCTCCCCGCTCTGTCCCTGCTCTGCGGCCCGCCTCGCC
>gene=chr20_37676801-37676943; species=hg19
TGAGTCCTGAGTCCTCCAGACTGGCCCTGCCAAGTTGCCAGGCATCTGATGCAGCAGAGCAGCGCTATGCTGCCCTCTGCTGGCCACATGGAGGCAGTGAGTCCCCACACTGCTGTCCACTCCTGGCAATGGGCTCAGGGGA
>gene=chr20_37676801-37676943; species=bosTau
-----------------GAGTCGGTCCTGTTAATCCACTCAGCATCTGTTGCCACAGGATGAGGCTGTGCTGCCCCCTGCTGGCCACATGCAGGCAGTGCCAGCTCAGGCTAAGGTTCCAGCTTTGCCGCGGGCTGAGGTAG
>gene=chr20_37676801-37676943; species=calJac
-GAGTCCTGAGTCCTCCAGACTGGTCCTGCCAAGCTGCTCGGCATATGTCGCAGCAGGGCAGCGCTGTGCTGCCCTCTACTGGACACATGGAGGCGGTGCCTCCCCACGCTGTTGTCCACTCCTGGCAATGGGCTCAGGGGA
>gene=chr20_37676801-37676943; species=canFam
---------ATCCCAGGGAAGTCGTCT------TCTGCGCAGCTTCTGAGGCTGCAGAATGGGGCTGCACCGCCCTCTGCTGGCCATATAGTGGCAGTGACTCCCCAGATGGCGGTC-CCGCCTGGCTCCTTGCTGAGGGG-
>gene=chr20_37676801-37676943; species=equCab
---------GTTCCATCGCAGTCTTCCTGCCAATCTGCTCAGC--------------AGAGGGGCTGTGCTGCTCTCTGCTGGCCATATGGAGGCAGTGACTCCCCAGACTGTGGTCTCCACCTGGCTACGGGCTGAGGGGA
>gene=chr20_37676801-37676943; species=gorGor
TGAGTCCTGAGTCCTCCAGACTGGCCCTGCCAAGTTGCCAGGCATCTGATGCAGCAGAGCAGCGCTATGCTGCCCTCTGCTGGCCACATGGAGGCAGTGAGTCCCCACACTGCTGTCCACTCCTGGCAATGGGCTCAGGGGA
>gene=chr20_37676801-37676943; species=panTro
TAAGTCCTGAGTCCTCCAGACTGGCCCTGCCAAGTTGCCAGGCATCTGATGCAGCAGAGCAGCGCTATGCTGCCCTCTGCTGGCCACATGGAGGCAGTGAGTCCCCACACTGCTGTCCACTCCTGGCAATGGGCTCAGGGGA
>gene=chr20_37676801-37676943; species=papHam
TGAGTCCTGAGTCCTCCGAACTAGCCCTGCCAAGCTGCCCAGCATCTGAGGCAGCAGAGCTGTGCTGTGCTGCCCTCTGCTGGCCACATGGAGGCAGTGAGTCCCCACACTGCTGTCCACAACTGGCAATGAGCTCAGGGGA
>gene=chr20_37676801-37676943; species=ponAbe
TGAGTCCTGAGTCCTCCAGACTGGCACTGCCAAGTTGCCAGGCATCTGATGCAGCAGAGCAGCGCTATGCTGCCCTGTGCTGGCCACATGGAGGCAGTGAGTCCCCACACTGCTGTCCACTCCTGGCAATGGGCTCAGGGGA
>gene=chr20_37676801-37676943; species=rheMac
TGAGTCCTGAGTCCTCCGAACTAGCCCTGCCAAGCTGCCCAGCATCTGACGCAGCACAGCAGTGCTGTGCTGCCCTCTGCTGGCCACGTGGAGGCAGTGAGTCCCCACACTGCTGTCCACAACTGGCAATGAGCTCAGGGGA
>gene=chr20_37678799-37678987; species=hg19
CGGGATTCCCGGAACCGGGTGTCCCGCGCGTCCCCAGCGCAGGCAGAGACGGCGAGACTTCCGGGTCGGCGTTGCACACGGCGGCCGGCAGGCGGCGCTGGAGCCCCGCGTTTGGGCAGCCAGGACGCCCTTGCGCTGCTTCGGGTCCTGCGAGCGCCCAGGGAGGGGGTGAGTGCGGGGAGGGGTCA
>gene=chr20_37678799-37678987; species=bosTau
CCGATGTTGCACAGCTGAGTGTCTAGCACGCCCGCAGCGCCGGAGGAGGCGGCGGGACGCTCGGGCCGGTGCTGCGCGCGGCGGCCGCTAGGAGGCGCAGGCGCCCCGCGTTTGCGCGGCCCGGACTCTGCAGTCCCGCTCAGGGTCCCGCGAGGGCCCA----------------------------
>gene=chr20_37678799-37678987; species=calJac
CAGGATTCCCAGAACTGGGTGTCCCGCGCGTCCCCA--GCAGGCGGAGA---CGAGACCTCCGTGTCGGCGCTGCACACAGCGGCCAGCAGGGGGCGTTGGAGCCCCGCGTTTGAGCAGCCAGGACGCCCCTGCGCGGTTCTGAGTCCTGCGGGCGCCCATTTCAGGGATGAGGGCAGAGAGGGGTCA
>gene=chr20_37678799-37678987; species=canFam
-----------GAGGGCACTGTACTGGGAGCCCCCGGTGCAGGCAGAGGCGGC-----------------GCTGAGCGCGGCAGCCGGCAGGGGGCGCCGGCGCTCTGCGTTTGTGCCTCCAGGACAAACCTGTCCAGCCTTGGGTCCTGCGTGCACCTG------------GCCCAGAG-CCCCCCA
>gene=chr20_37678799-37678987; species=equCab
---------------------------------------------------------------------------------------------------------------------------------------------------------------------------------------GGCCA
>gene=chr20_37678799-37678987; species=gorGor
CGGGATTCCCGGAACCGGGTGTCCCGCGCGTCCCCAGCGCAGGCAGAGACGGCGAGACTTCCGGGTCGGCGTTGCACAcggcggccggccggcggcgctgg-gccccgcgTTTGCGCAGCCAGGACGCCCTTGCGCTGCTTCGGGTCCTGCGAGCGCCCAGGGAGGGGGTGAGTGCGGGGAGGGGTCA
>gene=chr20_37678799-37678987; species=panTro
CCGGATTCCCGGAACCGGGTGTCCCGCGCGTCCCCAGCGCAGGCAGAGACGGCGAGACTTCCGGGTCGGCGTTGCACACGGCGGCCGGCAGGCGGCGCTGGAGCCCCGCGTTTGCGCAGCCAGGACGCCCTTGCGCCGCTTCGGGTCCTGCGAGCGCCCAGGGAGGGGGTGAGTGCGGGGAGGGGTCA
>gene=chr20_37678799-37678987; species=papHam
CGGCATTCCTGGAACCGGGTGTCCTGCGCGTCCCCAGCGCGGGCCGACACGGCGAGACCTCCGGGTCGGCGTTGCACACGGCGGCCGGCAGGCGGCGCTGGAGCCCCGCGTTTGCGCAGCCAGGACGCCCTTGCGCTGCTACGGGTCCTGTTGGCGCCCAGGGAGGGGGTGAGTGCGAGGAAGGGTCA
>gene=chr20_37678799-37678987; species=ponAbe
CAGGATTCCCGGAACCGGGTGTCCCGCGCGTCCCCAGCGCAGGCCGAGGCGGCGAGACCTCCGGGTCGGCGTTGCACACGGCGGCCGGCAGGCGGCGCTGGAGCCCCGAGTTTGCGCAGCCAGGACGCCCTTGCGCTGCTCCGGGTCCTGCGAACGCCCAGGGAGTAGGTGAGTGCGGGGAGGGGTCA
>gene=chr20_37678799-37678987; species=rheMac
CGGGATTCCTGGAACCGGGTGTCCCGCGCGTCCCCAGCGCAGGCCGACACGGCGAGATCTCTGGGTCGGTGCTGCACACGGCGACCGGCAGGCGGCGCTGGAGCCCCGCGTTTGCGCAGCGAGGACGCCCTTGCGCTGCTCCGGGTGCTGTTGGCCCCCAGGGAGGGGGTGAGTGCGAGGAGGGGTCA
>gene=chr20_37740829-37740955; species=hg19
ACCGGATGGTCACTGGAGAGGGACCCTTTTGTCATTATGTAGACTGGCCACACGATGGCTCCCTGGGACCGTCAAGCACCTGCCCAGTCTCTTCAGTGGGCCTCTGGTCGCCCTGGTGATTATTCT
>gene=chr20_37740829-37740955; species=bosTau
CTTCCTCGGTCACTAGAAGGGGGCCCCTTGGTCATTACATGGACTGGCCACACGATGGCGCCATGGGACCATCAAGCACA-----------CCCAATGGGCTTCGGGTCCATTT---GGCTAATCT
>gene=chr20_37740829-37740955; species=calJac
ACCGGATGGTCACTG--GAGGCACCCTTTTGTCATTATGCAGACTGGCCACACGATGGCGCCCTGGGACCATCAAGCACCTGCCCAGTCTCTTCAATGGGCTTCTGCTTGCCCTGGTGATTATTTC
>gene=chr20_37740829-37740955; species=canFam
ACTACGGTGTCCCTAGACTAGGTCCCC--AGTCATGACAAGGACTGGCCACACGATGGCGCCCTGGGACCATCAAGCACCTG-CCA-TCCCTCCAATGGCCCC-TGGTCCACCCCTGGGCTGGTCT
>gene=chr20_37740829-37740955; species=equCab
ACTCCACTGTTGCAAGAATAGGGCCCCTTGGTCATTACCTGAACTGGCCACACGATGGCGCCCTGGGACCATCAAGCACATG-CC---CAGTCCAATGGGCCTCTGGTCCACCTGGTGGCTATTCT
>gene=chr20_37740829-37740955; species=gorGor
ACCGGATGGTCACTTTAGAGGGACCCTTTTGTCATTATGTAGAGTGGCCACACGATGGCTCCCTGGGACCGTCAAGCACCTGCCCAGTTTCTTCAGTGGGCCTCTGGTCGCCCTGGTGATTATTCT
>gene=chr20_37740829-37740955; species=panTro
------------------------------------------------------------------------------------------------------------------------------
>gene=chr20_37740829-37740955; species=papHam
ACCGGATGGTCACAGGAGAGGGACCCTTTTGTCATTATGTAGACTGGCCACACGATGGCGCCCTGGGACCATCAAGCGCCTGCCCAGTCTCTTCAATGGGCCT---------CTGGTGATTATTCC
>gene=chr20_37740829-37740955; species=ponAbe
ACCGGATGGTCACTGGAGAGGGACCCTTTTGCCATTATGTAGACTGGCCACACGATGGCTCCCTGGGACCGTCAAGCGCCTGCCCAGTCTCTTCAGTGGGCCTCTGGTCGCCCTGGTGATTATTCC
>gene=chr20_37740829-37740955; species=rheMac
ACCGGATGGTCACAGGAGAGGGACTCTTTTGTCATTATGTAGACTGGCCACACGATGGCGCCCTGGGACCATCAAGCGCCTGCCCAGTCTCTTCAATGGGCCT---------CTGGTGATTATTCC
>gene=chr20_37893299-37893448; species=hg19
GTGACTGCTCCCTGCATCCCACAGAAAAGCCTGCTTCTGGTGCCTTCTGTTTCTGAGTTGTTTTACCTTGCAGCCTCTAGGTGGCGCACCTGAGTTCTAGCTGCTCAGGCCTGTGGAAAGCGCAGGGATGACTAACAGAAGAACTGGGA
>gene=chr20_37893299-37893448; species=bosTau
GTGACTG--TCTTGCTGGTCACCAAGAAGGCTTCTTCCGGGACTTTCTTTTCT-GAGGTGTTGCACTTTTCAGCCTCTAGGTGGTGCACCTGAGTCCTGGCAGCTCTATTCTGTGAAG-----AGAATTGACT--CAGAA---CTGGCA
>gene=chr20_37893299-37893448; species=calJac
GGGACTGCTCCCTGCCTCCTGCAGAGAAGGCCGCTTCTGGTGCCTTCTGTTTCTGAGTTGTTTTACCTTGCAGCCTCTAGGTGGTGCACCTGAGTTCCAGCTGCTCAGGCGTGTGAAAAGAGCAGGATTGACTAAC---AGAACTGGGA
>gene=chr20_37893299-37893448; species=canFam
GCCATGGCGTCCTGCTGGCCACCAAGGAGGCTGCTTCTGGTGCCTTCTGTTTCAGAGTTGTTTTACCTCTCAGCCCCTAGGTGGTGCACCTGAGTTCACACTGCTCCACTC--TGAAAAGATCAGGATTGATTAATAGAC---CTGGAA
>gene=chr20_37893299-37893448; species=equCab
-----------------------------------------------------------------------------------------------------------------------------------------------------
>gene=chr20_37893299-37893448; species=gorGor
GTGACTGCTCCCTGCATCCCACAGAAAAGCCTGCTTCTGGTGCCTTCTGTTTCTGAGTTGTTTTACCTTGCAGCCTCTAGGTGGCGCACCTGAGTTCTAGCTGCTCAGGCCTGTGGAAAGAGCAGGGATGACTAACAGAAGAACTGGGA
>gene=chr20_37893299-37893448; species=panTro
GTGACTGCTCCCTGCATCCCACAGAAAAGCCTGCTTCTGGTGCCTTCTGTTTCTGAGTTGTTTTACCTTGCAGCCTCTAGGTGGCGCACCTGAGTTCTAGCTGCTCAGGCCTGTGGAAAGAGCAGGGATGACTAACAGAAGAACTGGGA
>gene=chr20_37893299-37893448; species=papHam
GTGACTGCTCCCTGCATCCCACAGAGAAGGCTGCTTCCGGTGCCTTCTGTTTCTGAGTTGTTTTACCTTGCAGCCTCTAGGTGGTGCACCTGAGTTCCAGCTGTTCAGGCCTGTGGAAAGAGCAGGAATGACTAACAGAAGAACTGGGA
>gene=chr20_37893299-37893448; species=ponAbe
GTGACTGCTCCCTGCATCCCACAGAAAAGGCTGCTTCTGGTGCCTTCTGTTTCTGAGTTGTTTTACCTTGCAGCCTCTAGGTGGTGCACCTGAGTTCTGGCTGCTCATGCCTGTGGAAAGAGCAGGAATGACTAAC---AGAACAGGGA
>gene=chr20_37893299-37893448; species=rheMac
GTGACTGCTCCCTGCATCCCACAGAGAAGGCTGCTTCCGGTGCCTTCTGTTTCTGAGTTGTTTTACCTTGCGGCCTCTAGGTGGTGCACCTGAGTTCCAGCTGTTCAGGCCTGTGGAAAGAGCAGGAATGACTAACAGAAGAACTGGGA
>gene=chr20_37897682-37897833; species=hg19
TCCTTTCTTGGCTGAGGCTGGCTGAGGGGGCCACCAGGCTCAGAGCTGGTGCCCTGGGGTAGGGCAGTGTATGGGGCAGAGTCAGCCACTAGGGGGCAGGCCCCGACAGCAGGTGGGCCAGGCAAAACCCTGTCAATGCTCAAAAGGATGG
>gene=chr20_37897682-37897833; species=bosTau
TCCTTT-TTGGCTGAGGCTGGTGGAAGTGGGGACTAGGCTC--AGTTGGTGCCAGTGGTGGGGGCAGTGTGTGGGCCAGAGTCAGCCACTAGGGGGCGGGCCCTGACAGCACGTGGACCAGATTAAA--TTGTCAAAGCTCAGAGTGATTG
>gene=chr20_37897682-37897833; species=calJac
TCCTTTCTTGGCTGAGGCTGGCTGAGGGGACTACCAGGCTCAGAGGCAGTGCCCTGGGGTGGGGCAATGTATGGGGCAGAGTCAGCCACTAGGGGGCAGGCCTCGACAGCAGGTGGGCCAGGCAAAACCCTGTCAATGTGCTAAAGGATGG
>gene=chr20_37897682-37897833; species=canFam
TTCTTT-TTGGCTGAGGCTGACTGAGGGGGGCACCCTGCTCCGAGTTGGTGCCCTGGGTGGGGGTGGTGCATGGGCCAGAGTCAGCCACTAGGGGGCAGGCCCTGACAGCAGGTGGACCAGACTAACCCCCACCAAAGCTCAAAATGATAG
>gene=chr20_37897682-37897833; species=equCab
TCCTTT-TTGGCTGAGGCTGGCTGAGGGGGGCACCAGGCTCAGAGGTGGTGTCATGGGTGGGGGCAGTGTATGGGCCAGAGTCAGCCACTAGGGGGCAGGCCCTGACAGCAGGTGGACCAGGCTAAACCCTATCAAAGCTCAAAATGACTG
>gene=chr20_37897682-37897833; species=gorGor
------------------------------------------------------------------------------------------------CAGGCCCCGACAGCAGGTGGGCCAGGCAAAACCCTGTCAATGCTCAAAAGGATGG
>gene=chr20_37897682-37897833; species=panTro
TCCTTTCTTGGCTGAGGCTGGCTGAGGGGGCCACCAGGCTCAGAGCTGGTGCCCTGGGGTAGGGCAGTGTATGGGGCAGAGTCAGCCACTAGGGGGCAGGCCCCGACAGCAGGTGGGCCAGGCAAAACCCTGTCAATGCTCAAAAGGATGG
>gene=chr20_37897682-37897833; species=papHam
TCCTTTCTTGGCTGAGGCTGGCTGAAGGGGGCACCAGGCTCAGAGTTGGTGACCTGGGGTGGGGCAGTGTATGGGGCAGAGTCAGCCACTAGGGGGCAGGCCCCGACAGCAGGTGGGCCAGGCAAAACCCTGCCAATGCTCAAAAGGATGG
>gene=chr20_37897682-37897833; species=ponAbe
[truncated: 17,672,491 more chars]
