# Supplementary material for: Combining phylogenetic footprinting with motif models incorporating intra-motif dependencies
Source: BMC Bioinformatics. 2017 Mar 1;18:141. doi: 10.1186/s12859-017-1495-1 (PMC5333389; doi:10.1186/s12859-017-1495-1)
Supplement: Supplementary file 2 — Sequence data. This archive contains data files of alignments of the ChIP-seq positive regions and negative control regions for each of the 35 TFs in FASTA format. (ZIP 83763.2 kb) [file 12859_2017_1495_MOESM2_ESM.zip › EGR1/Egr-1_neg.txt]

>gene=chr20_168426-169426; species=hg19
CTTCATCATTAGCACAACATAATTTCCCACTTAGACATCCTATTTCATATCTTTCTCCTACCTTGCATTTCTTCCTGCAATAGCCTGTTACTTTATTGAAGCATTTTTTGAGTCTTGCCCCGTCTGTGCATAGGAAACAACATTGAACCAAGGTTAGTGCGTAAGGAAGAGCAGAAGAGGTAGGTATGTGGTTCCCCACAAGTCATGGCCTCCTATGGTCCCAAGTGAACATTATGCTGATAAAAGGAAACTCAGAGGCCCCTCCTTGAAAAATATCCCAAATTAAGGACATTCAAAAGCCCAGGCTCTCAGCCAATGTCCAGTTGCCTCTGAGAACATTAGAACTGATATGACAAAAGAGAAGAGAGAACTCAATTCCTGGTTATCAACCAGAGCCAAGTCCCACCCCTAGGACCATGGCAAAGCTGACTCTCTCCACCAAGCTCCAAAGTCAGCACTCTCTCAGCTCCATCTCAGTCTCATGTCCCCAGAGACGGCTA
>gene=chr20_168426-169426; species=bosTau
TGCTTTCATTGATGCAACATAGTTTTCCTTTTGTACATGGTTTGTCATATATTTCCCCCAACATGCATTTCTTCTTGCAGTAACCTGCTATGGTACTAAAGCATTTTCTGGACCGCGCTGAGTCTGTGCACAGGAAACAGCAATGAAC-CAGATTAGTTCCTGAGGCAGAGAAGAAGAG----TTATGTGGTTCCCCACAAGCTATGGCCTCCTGTGGTCCCAAGTGAACCTTATGATGA---GAGAAAACTCAGAGTCTCCTCCTTGACACTCATCCCAAATTCA-GACATGTAAAATCCCAGGTTCCTAGCCAACGTTCAG------------------------------------------------------------------------------------------------------------------------------AGTCAGCACCCCGTCAGCCCT-------------------AGATAGTATCA
>gene=chr20_168426-169426; species=calJac
CTTCGTCATTAACACAACATAATTTCCCACTTAGACATCCTATTTCATATATTTCTCCTACTTTGCATTTCTTCCTGCAGTAGCCTGTTACATTATTGAAGCATTTTTTGAGTCTTGCCCCATCTGTGCATAGAAAACAACATTGAACCAAGGTTAGTGCATGAGAGAGAGCAGAAGAGGTAGATATATGATTCCCCACAAGTCGTGGCCCCCTGTGGTCCCAAGTGAACATTATTCCAACAAAAGGAAACTCAGAGGCCTTTCCTT-AAAAGTATCCCAAATTAAGGACATTCAAAATCCCAGGCTCTCAGCCAACATCCAGTCACCTCTGAAAACATTAGAACTGGTATGACAGAAGAGAAGAGAGAGCTCAATTCCTGGTTATCAACCAGAG-------------------CCCGGGCAAAGCTGACTCTCTCCAGCAAGCTCCAAAGTCAGCACTCTCTCAGCTCCACCTCAGCCCCATGTCTCCAGAGACCACTA
>gene=chr20_168426-169426; species=canFam
TGTCTTCATTAACACAACATAATTTCCCATTTAGACATGCCATTTCATATATTTCCCCCATTTTACATTTCTTCCGGCAGTAGCCTGTTATATTACTAAAGCATTTTCTGGGTCGTGCTGTATCTGTGCACAGAAAACAACATTGAACACAGATTAGTTCCTGAGGCAGAATAGAAGTA----GTATATGCTTCCC-AAAAGCTTTAGCCTTCTGTGATTCCAAGTGAATCTTATGCTGATAAGAAGAAACTAAGAGCCTGCTCCTTGAAAATCATCCCAAATTAAGGATAT-CAAAACCCCAGGCTCCTAGCCAATACCCAGTTGGGTCTGAGAACATTGTAACTTACATGACAAAAACAAAGAGAGA--TCAATTCATGGTTATCAACCAAAACTATGTCCCGCCCCT-GGACTCTGGCAAATCTGACTCTGTATTCCATGCTCCTAAGTCAGCACTCCCTCAGCCTTACCCTAGTCCAGTGTCCCCAAAGAGTACCA
>gene=chr20_168426-169426; species=equCab
CGCCTTCATTAACACAGCATAATTTCCCATTTACACATCCTGTTTCAAATATTTCCCCCATTTGGCATTTCTTCCGGCAGTAGCCTGTTATATTACTAAAGCATTTTCTAGGTCTGGCCGTATCTGTGCACAGGAAACAACATTGGACCCAGATTAGTTCCCGAGGCAGAGCGTAAGAG----GTGTGTGGTTCCCTACAAGCTATGGTCTCTAGTGG-TCCAAGTAAACCTTACGCTGATAAGAGAAAACTCAGAGATTCCTCCTTGAAAGTCATCCCAAATTAAAGACATCCAAAACCCCTGCCTCCAAGCCAATATCCAATTTGCTCTGAGAACATTATAAATTTTATGACAAAAAAGAAGAGAGAGCTCAATTCATGATTATTGACTGGAGCTATGCCCCGCCCCTAGGACGCTGGCAAAGCTGACTCTGTCTTCCATGTGCCAAAGTCAGCACTCCCTCGGCCCTACTCCAGTCCAGCGTCCCCAGAGAGTACCA
>gene=chr20_168426-169426; species=gorGor
----------------------TTTCCCACTTA-ACATCCTATTTCATATCTTTCTCCTACCTTGCATTTCTTCCTGCAATAGCCTGTTACATTATTGAAGCATTTTTTGAGTCTTGCCC-ATCTGTGCATAGGAAACAACATTGAACCAAGGTTAGTGCGTAAGGAAGAGCAGAAGAGGTAGGTATATGGTTCCCCACAAGTCATGGCCTCCTATGGTCCCAAGTGAACATTATGCTGATAAAAGGAAACTCAGAGGCCCCTCCTTGAAAAATATCCCAAATTAAGGACATTCAAAAGCCCAGGCTCTCAGCCAATGTCCAGTTGCCTCTGAGAACATTAGAACTGATATGACAAAAGAGAAGAGAGAACTCAATTCCTGGTTATCAACCAGAGCCAAGTCCCACCCCTAGGACCCTGGCAAAGCTGACTCTCTCCACCAAGCTTCAAAGTCAGCACTCTCTCAGCTCCATCTCAGTCTCATGTCCCCAGAGACGGCTA
>gene=chr20_168426-169426; species=panTro
--------------------------------------------------------------------------------------------------------------------------------------------------------------------------------------------------------------------------------------------------------------------------------------------------------------------------------------------------------------------------------------------------------------------------------------------------------------------------------------------------------------------
>gene=chr20_168426-169426; species=papHam
CTTCATCATTTACACAACATAATTTCCCACTTAGACATCCTATTTCATGTATTTCTCCTACCTTGCATTTCTTCCTGCAATAGCCTGTTACATTATTGAAGCATTTTTTGAGTCTTGCCCCATCTGTGCATAGGAAACAACATTGAACCAAGGTTAGTGCGTGAGAAAGAGCAGAAGAGGTAGGTATGTGTTTCCCCACAAGTCATGGCGTCCT---------AGTGAACATTATGCTGATAAAAGGAAACTCAGGGGCCCCTCCTTGAA---TGTCCCAAATTAAGGACATTCAAAATCCTGGGCTCTCAGCCGATGTCCACTTGCCTCTGAGAACATTAGAACTGATATGACAAAAGAGAAGAGAGAACTCAATTCCTGGCTATCAACCAGAGCCAAGTCCCACCCCTAGGACCCTGGCAAAGCTGACTCTCTCCATCAAGCTCCAAAGTCAGCATGCTGTCAGCTCCACCTCAGTCCCATGTCCCCAGAGACCACTA
>gene=chr20_168426-169426; species=ponAbe
CTTCATAATTAATGCAACATAATTTCCCACTTAGACATCCTATTTCGTATCTTTCTCCTACCTTGCATTTCTTCCTGCAATAGCCTGTTACATTATTGAAGCATTTTTTGAGTCTTGCCCCATCTGTGCATAGGAAACAACATTGAACCAAGGTTAGTGCGTAAGGAAGAGCAGAAGAGGTAGGTATATGGTTCCCCACAAGTCATGGCCTCCTATGGTCCCAAGTGAACATTATGCTGATAAAAGGAAACTCAGAGGCTCCTCCTTGAAAAATATCCCAAATTAAGGACATTCAAAAGCCCAGGCTCTCAGCCAATTTCCAGTTGCCTCTGAGAACATTAGAACTGATATGACAAAAGAGAAGAGAGAACTCAATTCGTGGTTATCAACCAGAGCCAAGTCCCACCCCTAGGACCCTGGCAAAGCTGACTCCCTCCACCAAGCTCCAAAGTCAGCACTCTCTCAGCTCCACCTCAGTCTCATGTCCCCAGAGACGGCTA
>gene=chr20_168426-169426; species=rheMac
CTTCATCATTAACACAACATAATTTCCCACTTAGACATCCTATTTCATGTATTTCTCCTACCTTGCATTTCTTCCTGCAATAGCCTGTTACATTATTGAAGCATTTTTTGAGTCTTGCCCCATCTGTGCATAGGAAACAACATTGAACCAAGGTTAGTGCGTGAGAAAGAGCAGAAGAGGTAGGTATATGTTTCCCCACAAGTCATGGTGTCCT---------AGTGAACATTATGCTGATAAAAGGAAACTCAGGGGCCCCTCCTTGAAAAGCATCCCAAATTAAGGACGTTCAAAACCCTGGGCTCTCAGTCGATGTCCACTTGCCTCTGAGAACATTAGAACTGATATGACAAAAGAGAAGAGAGAACTCAATTCCTGGCTATCAACCAGAGCCAAGTCCCACCCCTAGGACCCTGGCAAAGCTGACTCTCTCCATCATGCTCCAAAGTCAGCATGCTGTCAGCTCCACCTCAGTCCCATGTCCCCAGAGACCACTA
>gene=chr20_240493-241493; species=hg19
gctgagaacagcccctggagaacatggggtgactgctaccataggtctggaagtatgaggctgtccaccaactatccccttgaagcaagttctcttgaaaggaaatctaaacagtgcacccccatggctgccacGGAGTATAAGGAGGGAGAGAAAGGAGCTGAAAGTCTAGGTTTGGCCAGCTAGGTAGACTGACTTGTGAGGTATTTATTTATTCATTTGAGTAACAAAGCAGACAGAATACATAGCCACCattggtagtacaccccaaaagcaaggatggcatgatgctggtgactcaaacgtgcctactcatggtgtcaaattggcataatcctcttgggaagctgtgtggaaataagcacagagaagcagaactctaattgcttaatccactaaacattacttctgggaattggctcatcataaattatccaagagaagcacaaagttatgggcacaaaggttttccatataatattatttaaaatgctgagaaa
>gene=chr20_240493-241493; species=bosTau
gctgggagcagcccctggagaacacggggagaatgctacggcacatctggaaatagaaggctctccaccaactacatcctcaagacag-ttctcctgacgggagatctgagtggggcaccc-catgcctgccacaAAGCAT-----GGGAGAGAAAGGAGCTGAATGCTTGTATTTGGCCT-CCATGTGGATCGACAGGTGAGG--------TACTCATTTGCATAATGAAATGGACAAAATACAGATTTGACATTCGTAGCAGTTTCTGAAAGCAAG---GCAATGATGCTGGTGACTTGAATGTGCCCAGCCATAATGTAAAGTTGGCATAATCCTATTAGAAGGCCGAGTGAAAACAAGTACAAAGAAACAGGTCTTTATTTATTTAAACCAGTTAATGCTACTTCTGGAAAT------------------------------------------------------------------------------------
>gene=chr20_240493-241493; species=calJac
gctgagaacagccccgggagaacatggggtgaatgctaccataggtctagaagtgtgaggctgtccaccaaccgtccccttgaagcaagttctcttgaaaggaaatctgaacagtgcacccccatggctgccacGGAGTATTAGGAGGGAGAGAAAGGAGCTGAAAGTTTAGGTTTGGCCAGCCAGGTAGACTGACTTGTGAGGTATTTATTTATTCATTTGGGCAATAAAGCAGAGAAAATTCATAGCCACCACTGATAGTACACCC-AAGAGCAAGGATGGCATGATGCTGGTGACTCAAGTGTGCCTGCCCCTGGTATAaaattggcgtaaccctc-taggaagctgtgtggaaataagcacagagaagcagaactctacttgtttaatccactaaacattacttctgggaatttgttcatcgcaaattatccaagagaagcacaaagttacgggcaaaaaggtgttccatataatattacttaaaatgatgagaga
>gene=chr20_240493-241493; species=canFam
gctgggagcagcccctggagaacatg-ggtgaatgttaccatagatctggaagtaggaggttgtccaccaaccacattctcacagcagcatctcttg-agaagggtctgagcagagcacctccatggctgccacaAAGCAGTAAATGAGAAAGAAAGG-GCTAAGATTGTATGTTTGGTCAGCCATGTAAACCAGCTGATGAGGCATTCAGTTACTCATTTGCATAATAAAATGGACAAAATACAGATCCAACATT-CTAATACTCT------------TTACAATGATGCTTATGACTCAAACATGCTCACCCACaatataaaattggcataaccctgttgcaaagtcaagtggaaataagaacaaaaaaacagaattctatttgtttaatccagttaacattacttctaggaatctgcccattttaagttactcaaaagaagcaaaaa------ggcacaaaggtgttcaatgcagtgttacttaaaatggcaagAAA
>gene=chr20_240493-241493; species=equCab
gctggaagcagcccctggagaacacggggtgaatgccactgtagatgtggaagtgagaggctgtccaccaattccatcctcgcagcagtttctctcgaagggagatctgagtggtacacccccatggctgccacaGAGCATATGGAGGGAGAGAAAGGAGCTCAAAGTATATGTTTGATCAGCCAGGTAGATTGAGTGATGAGATATTCATTTACTCATTTGTGTAACAAAATGGACA------GGATCCAACATTGATAATACTCTCGGAAAGCAA-GCTGCAACGATGCCAGTGACTCGTGTGTGCCCACCCACagtataaaattggcgtaaccctattggaaagccgagtggaaaggagtacaaagagacagaattctatttgtttaatccagttgacatgacttctgggaatctacccactgtaagttattcaaaagaagcaaaaagttatgggcaccaaggtgttcaatgcaatgttattgaaagtggcaagaaa
>gene=chr20_240493-241493; species=gorGor
--------------------------------------------------------------------------------------------------------------------------------------------------------------------------------------------------------------------------------------------------------------------------------------------------------------------------------------------------------------------------------------------------------------------------------------------------------------------------------------------------------------------
>gene=chr20_240493-241493; species=panTro
gctgagaacagcccctggagaacatggggtgactgctaccataggtctggaagtatgaggctgtccaccaactatccccttgaagcaagTTCTCTTgaaaggaaaTCTGAACAGTGCACCCCCATGGCTGCCACGGAGTATAAGGAGGGAGAGAAAGGAGCTGAAAGTCTAGGTTTGGCCAGCTAGGTAGACTGACTTGTGAGGTATTTATTTATTCATTTGAGTAACAAAGCAGACAGAATACATAGCCACCATTGGTAGTACACCCCAAAAGCAAGGATGGCATGATGCTGGTGACTCAAACGTGCCTACTCATGGTGTCaaattggcataatcctcttgggaagctgtgtggaaataagcacagagaagcagaactctacttgcttaatccactaaacattacttctgggaattggcttatcataaattatccaagagaagcacaaagttatgggcacaaaggttttccatataatattatttaaaatgctgagaaa
>gene=chr20_240493-241493; species=papHam
gctaagagcagcccctggagaacatggggtgactgctaccattggtctggaagtatgaggctgtccaccaactatccccctgaagcaagttctcttgaaaggaaatctgagcagt-----------gctgccatggAGTATAAGGAGGAAGAGAAAGGAGCTAAAAGTCTAGGTTTGCCCAGCTACGTAGACTGACTTGTGAGGTATTTATTTATTCGTTTGAGTAACAAAGCAGACAGAATACATAGCCGCCATTGGTAGTACACCCCGAAAGCAAGGAAAGCATGATGCTGGTGACTCAAACGTACCTACCTATGgtgtaaaattagcataatcctcctgggaagctgtgcagaaataagcacagagaagcagaactctacttgtttaatccactaaacattacttttggaaattggttcatcataaattatccaagagaagtaaaaagttatgggcacaaaggttttccgtataatattatttaaaatgctgagaaa
>gene=chr20_240493-241493; species=ponAbe
gctgagaacagcccctggagaa-atggggtgactgctaccataggtctggaagtatgaggctgtccaccaactatctccttgaagcaagttctcttgaaaggaaatctgaacagtgcacccccatggctgccacaGAGTATAAGGAGGGAGAGAAAGGAGCTGAAAGTCTAGGTTTGGTCAGCTAGGTAGACTGACTTGTGAGGTATTTATTTATTCATTTGAGTAACAAAGCAGACAGAATACATAGCCACCATTGGTAGTACACCCAAAAAACAAGGATGGCATGATGCTGGTGACTCAAACGTTCCTACCCATGgtgtcaaattggcataatcctcttgggaagctgtgcagaaataagcacagagaagcagaactctact---ttaatccactaaacattacttctgggaattggctcatcataaattatccaagagaagcacaaagttatgggcacaaaggttttccatataatattatttaaaatgctgagaaa
>gene=chr20_240493-241493; species=rheMac
gctaagagcagcccctggagaacatggggtaactgctaccattggtctggaagtatgaggctgtccaccaactatccccctgaagcaagTTCTCTTGAAAGGAAATCTGAACAGT-----------GCTGCCATGGAGTATAAGGAGGAAGAGAAAGGAGCTAAAAGTCTAGGTTTGCCCAGCTAGGTAGACTGACTTGTGAAGTATTTATTTTTTCATTTGAGTAACAAAGCAGACAGAATACATAGCTGCCATTGGTAGTACGCCCCGAAAGCAAGGAAGGCATGATGCTGGTGACTCAAACGTACCTACCCATGGTGTAAAATTGGCATAATCCTCCTGGGAAGCTGTGCAGAAATAAGCACAGAGAAGCAGAACTCTACTTGTTTAATCCACTAAACATTACTTCTGGAAATTGGTTCATCATAAATTATCCAAGAGAAGTAAAAAGTTATGGGCACAAAGGTTTTCCATATAATATTATTTAAAATGCTAAGAAA
>gene=chr20_280237-281237; species=hg19
tgaaaatcacatagctgtctggtgccagagccagcctatagtagagtcccctgaccccaagcccggtgctcattccactacctctcacACTTCACAACAATTTCCTCAACACTTGAGGGCCCAGAAAGTCTGATCTCTCCAGAATGATCAGCCCAGAGGAATGCTGAGAAATCACCTGGAGGAGGGAGCAGAAAGAGAAGGTTTTTAAGGAGGGGCTTCTGAATACTTGGGAGATACGGAACGGACCAAGGACCACACTCCAGGGTGCATTCGTTGCTCCCTGGGGCACCACTTCTGGATTACAGTGTGCCAGGTCCTTTGGAGGCCCTACCCCTTCCCCATTCATTGCCACCAGTGAGAAATGGGGGTGCCCCTGTGTAAAGAAACCTACCAAAGGTTTACATTTGCACCTTAGCCTCAATAGCTACGAACCCTAGAGAAGCAGCTAGCTGGAGCTCATGTGCAACTCCTGATTCTCAGGAGAAAGATGGATTTTAACC
>gene=chr20_280237-281237; species=bosTau
tcgaaatcacatagctgtctggtgccagagctagcctagagtagagttccctgaccccaagcccggtgctcattccactACCTCTCACACTTCACAACATTTTCCTCAACACTTGAGGGCCCAGAAAGTCTGCTCTTTCCAG---AATGAGCCCAGGGGAATGCTAAGACATCATCTGGGGGAGGAAGCAGAAG------ATTT---GGCAGGGGCTTCAGAACACTTGGGAGATATGGAAGGGACAAAGGAACACAATCCAGGGTGCACTCGATGCCC----GGGTACCACATCTGGGTTCAAGTGGTCCAGGT-CTTTGT-GACCTT-TCCCCTCCCCAGTCATCGCCATCAGTGAGAAGTAGAAGCCCTCCTGAGTAAAG---------AAAGGTTTACATTTGCACCTTAGCTTCAGTAGCTAGAGCCCCTAGAGAAGCAGCTAACTGGAGCTCATCTGCAACTCCTGGCTCACAGGAG-AAAATGG---------
>gene=chr20_280237-281237; species=calJac
tcaaaatcacctagctgtctggtgccagagccagcctataatagagtcccctgaccccaagcccggtgctcattccactACCTCTCACACTTCACAACAATTTCCTCAACACTTGAGGGCCCAGAAAGTCTGATCTCTCCAGAAGGATGAGCCCAGAGGAATGCTGAGAAATCATCTGGAGGAGGGAGCAGAAAGAGAAGGTTTT-AAGGAGGGGCTATTGAAAACTTGGGAGATACAGAATGGACCAAGGAACAAACTCCAGGGTGCATTTGTTGCACCCTGGGGCACCACTTCTGGATTAAAGTGTGCCAGGTCCTTTGGAGGCCCT-CCCCTTCCCCATTCATTGCCACCAGTGAGAAATGGGGGTGCCCCTGTGTAAAGAAACCTACCAAAGGTTTACGTTTGCACCTTAGCCTCAATAGCTAGGAACCCTAGAGAAGCAGCCAGCTGGAGCTCGTCTGCAACTCCTGACCCTCAGGAGAAAGATGGATTTTTACC
>gene=chr20_280237-281237; species=canFam
tcaaaatcacatagctgtctggtgccagagctagcctagagtagagttccctgaccccaagcccggtgctcattccactACCTCTCACACTTCACAACATTTTCCTCAACACTTGAGGGCCCAGAAAGTCTGATCCCTCCTGAATGATGAGCCCAGAAGAATGCTAAGAAATCATCTGGAGGGAGAAGCAGAAA---GGGATTT---AGCA-GGGCTTCTGAATACTTGGGAGATAAGGAAGGGACAAAGGAACATAATCTAGGATGCACTCATTGCTCCCTGGGGTGTCATATCTGGATTAAA--GTGCCAAGTCCTTTGG-GGCCTT-ACCCTTCATCGTTCATTGCCACCACTTAGAAATGGGGGTGCTCCTGAATAAGGAGACCTACCAGAGGTTTACATTTGCACCTTAGCCTCAATAGCTAGAAACCCCAGAGAAGCCTCTAACTGGAGCTCATCTACAATTCCTGACTCGCAGGAGAAAGGTGA-TTTTAACC
>gene=chr20_280237-281237; species=equCab
tcaaaatcacatggctgtctggtgccagagctagcctagagtagagttccctgaccccaagcccggtgctcattccactACCTCTCACACTTCACAACATACTCCTCAACACTTGAGGGCCCAGAAAGTCTGATCTCTCCAGAATAATGAGCCTAGAGGAATGCCAAGAAGTCATCTGAAGGAGGAAGCAGAAAAAGAAGATTT---AGCAGGGGCTTCTGAATACTTGGGAGATAGAGAAGGGACAAAGGAAGGTAATGCAGGGTGCACTTGTTGCTCCCTGGGGTATCGTATGTGGATTGAAGCGTGCCAGCTCCTTTGG-GCCCTC--CCCTTCCCCTTTCATTGCCACCAGTGAGAAATGGGGGTGCTCCTGAGTAGGGAAACCTACCAGAGGTTTGCATTTGCGCCTTAGCCTCAGTAGCTAGAAACCCCAGAGAAGCAGCTAAGTGGAGCTCATCTGCGACTCCTACCTCTCCAGAG-AAGGCAA-TTTTAACC
>gene=chr20_280237-281237; species=gorGor
tgaaaatcacatagctgtctggtgccagagccagcctatagtagagtcccctgaccccaagcccggtgctcattccactacctctcacACTTCACAACAATTTCCTCAACACTTGAGGGCCCAGAAAGTCTGATCTC-CCAGAATGATCAGCCCAGAGGAATGCTGAGAAATCATCTGGAGGAGGGAGCAGAAAGAGAAGGTTTTTAAGGAGGGGCTTCTGAATACTTGGGAGACACGGAACGGACCAAGGACCACACTCCAGGGTGCATTCGTTGCTCCCTGGGGCACCACTTCTGGATTACAGTGTGCCAGGTCCTTTGGAGGCCCTACCCCTTCCCCATTCATTGCCACCAGTGAGAAATGGGGGTGCCCCTGTGTAAAGAAACCTACCAAAGGTTTACATTTGCACCT----------------------------------------------------------------------------------------
>gene=chr20_280237-281237; species=panTro
tgaaaatcacatagctgtctggtgccagagccagcctatagtagagtcccctgaccccaagcccggtgctcattccactACCTCTCACACTTCACAACAATTTCCTCAACACTTGAGGGCCCAGAAAGTCTGATCTCTCCAGAATGATCAGCCCAGAGGAATGCTGAGAAATCATCTGGAGGAGGGAGCAGAAAGAGAAGGTTTTTAAGGAGGGGCTTCTGAATACTTGGGAGATACGGAACGGACCAAGGACCACACTCCAGGGTGCATTCGTTGCTCCCTGGGGCACCACTTCTGGATTACAGTGTGCCAGGTCCTTTGGAGGCCCTACCCCTTCCCCATTCATTGCCACCAGTGAGAAATGGGGGTGCCCCTGTGTAAAGAAACCTACCAAAGGTTTACATTTGCACCTTAGCCTCGATAGCTACGAACCCTAGAGAAGCAGCTAGCTGGAGCTCATCTGCAACTCCTGATTCTCAGGAGAAAGATGGATTTTAACC
>gene=chr20_280237-281237; species=papHam
tgaaaatcacatagctgtctggtgccagagccagcctatagtagagtcccctgaccccaagcccggtgctcattccactacctctcacactTCACAACAGTTTCCTCAACACTTGAGGGCCCAGAAAGTCTGATCTCTCCAGAATGTTGAGCCCAGAGGAATGCTGAGAAATCATCTGGAGGAGGGAGCAGAAAGAGAAGGTTTTAAGGAGGGGTTTTCTGAATACTTGGGAGATACGGAAAGGACCAAGGAACACACTCCAGGGTGCATGCGTTGCTCCCTGGGGCACCACTTCTGGATTAAAGTGTGCCAGGTCCTTTGGAGGCCCTACCCCTTCCCCATTCATTGTCACCAGTGAGAAATGGGGGTGACCCTGTGTAAAGAAACCTACCAAAGGTTTACATTTGCACCTTAGCCTCAATAACTAGGAACCCTAGAGAAGCAGCTAGCTGGAGCTCATCTGCAACTCCTGA--CTCAGGAGAAAGATGGATTTTAACC
>gene=chr20_280237-281237; species=ponAbe
tgaaaattacatagctgtctggtgccagagccagcctatagtagagtcccctgaccccaagcccggtgctcattccactACCTCTCACACTTCACAACAATTTCCTCAACACTTGAGGGCCCAGAAAGTCTGATCTCTCCAGAATGATCAGCCCAGAGAAATGCTGAGAAATCATCTGGAGGAGGGAGCAGAAAGAAAAGGTTTTTAAGGAGGGGCTTCTGAATACTTGGGAGATACGCAACGGACCAAGGAACACACTCCAGGGTGCATTCGTTGCTCCCTGGGGCACCACTTCTGGATTAAAGTGTGCCTGGTCCTTTGGAGGCCCTACCCCTTCCCCATTCATTGCCACCAGTGAGAAATGGGGGTGCCCCTGTGTAAAGAAACCTACCAAAGGTTTACATTTGCACCTTAGCCTCAATAGCTAGGAACCCTAGAGAAGCAGCTAGCTGGAGCTCATCTGCAACTCCTGACTCTCAGGAGAAAGATGGATTTTAACC
>gene=chr20_280237-281237; species=rheMac
tgaaaatcacatagctgtctggtgccagagccagcctatagtagagtcccctgaccccaagcccggtgctcattccactACCTCTCACACTTCACAACAATTTCCTCAACACTTGAGGGCCCAGAAAGTCTGATCTCTCCAGAATGTTGAGCCCAGAGGAATGCTGAGAAATCATCTGGAGGAGGGAGCAGAAAGAGCAGGTTTTAAGGAGGGGTTTTCTGAATACTTGGGAGATACGGAAAGGACCAAGGAACACACTCCAGGGTGCATGCGTTGCTCCCTGGGGCACCACTTCTAGATTAAAGTGTGCCAGGTCCTTTGGAGGCCCTACCCCTTCCCCATTCATTGTCACCAGTGAGAAATGGGGGTGACCCTGTGTAAAGAAACCTACCAAAGGTTTACATTTGCACCTTAGCCTCAATAAGTAGGAACCCTAGAGAAGCAGCTAGCTGGAGCTCATCTGCAACTCCTGA--CTCAGGAGAAAGATGGATTTTAACC
>gene=chr20_287129-288129; species=hg19
gcttctcagagtggtaggattacaggtgtaagccaccacacccagccCAAGAAAGAttttattttatttttttatacagacagggtcttgctatgttgcccaggctagactcaaactcctggacaacatagcaatcttcctgcctcagcctcccTAGTAGCCAGGTGTGCACGGAACAAATTAtatgtattaatatggaacaatctctaagacacattattaaatgaaaaaaagcaagatatggtatcctacagtttacattttttaatgttggaataaatacatacataccctcagcaccataggaaagattttaaaaaagaaaaaatatatatacatatgcttatttttgtacaaatatgtaacactggaaggatattaatgaaattcgtaatttgtaACTTTGGAGAACTGGATATTTGGGGTTTGGGATAAAAGGAAAGTTTATTTTCCACTGTGTATCCCTGCTTTTAAAAAAATATTTCATCTATTATCTCTAA
>gene=chr20_287129-288129; species=bosTau
-------------------------------------------------------------------------------------------------------------------------------------------------------------------------------------------------TATTAAAAACCTCCTAAGACACATTTTAAAGTG-AACAAAGCAAGATATGGTATGCTTCTGTTTACA-----------------------------------------------------------------------ACATACACATGCTTATTTATGTATAGA---ATAA-TGTGGAAGGATATTAGTGAAATTGATAACTTGTAGCTTCGAAGAACCTGCTATTTAGGATTTGGGATGGAAGGAAAA--CATTTTCCGCAGTATATCCCTGGGGCTGTGGGGGGTTTTCATGTATTATCTCTGG
>gene=chr20_287129-288129; species=calJac
gcttctcagaatgttaggattctaggtgtaagccactgcacccagccCAGGAACTAtttatttttattttt---tatagatagggtcttgctatgttgcccaggctggactcaaactcctgggcaacatagcaatctgtctgcctcagcctccctagtagctgggtgtgcacagaacaatttatatatattaatatggaataatctctaagacacattataaaatgaaaaaaagcaagatgtggcactctacagtttaca-tttttaatgttggaataaaTACATACATATGCTCAGCACCATTGGAAAGATTCAAAAAAAGAAAAAATATATATACATATGCTTATTTATGTACAGA---ATAACTCTGGAAATATATTAATGAAATT-GTAATTTATAACTCTGGAGAACTGGATATTTGGGGTTTGGGATAAAAGGAAAGTTTAGTTTCCACTGTATATGCCTGCTGTTAAAGAAA---------------------
>gene=chr20_287129-288129; species=canFam
--------------------------------------------------------------------------------------------------------------------------------------------------------------------------------------------------------------------------------------------------------------------------------------------------------------------------------------------------------------------------------------------------------------------------------------------------------------------------------------------------------------------
>gene=chr20_287129-288129; species=equCab
------------------------------------------------------------------------------------------------------------------------------------------------------------------------------------------------------------cTCCAAGACATATTTTAAAGTG-AACAAAGCAATATATGGTATGCTACTGTTTACATTTT-----------------------------------------------------aaatgatGGAATAAATACACACATGCTTATTTATGTATAGA---ATAACTCTGGAAGAATATTAATGAAATCGGTAACTTATAGCTTCGAAGAACTGGATATACGGGGTTTAGGATGGCAAG-AAACTTATTTTCCACAGTATATCCCTGGGGTGTTTTTGTTTTTTCATGTATTATCTCCAG
>gene=chr20_287129-288129; species=gorGor
gcttctcagagtgctaggattacaggtgtaagccaccacacccagcccaagaaagattttattttatttttttatacagacagggtcttgctatgttgcccaggctagactcaaactcctggacaacatagcaatcttcctgcctcagcctccctagtagccgggtgtgCACAGAACAAATTAtatgtattaatatggaacaatctctaagacacattattaaatg-aaaaaagcaagatatggtatcctacagtttacattttttaatgttggaataaatacatacataccctcagcaccataggaaagattttaaaaaagaaaaaatatatatacatatgcttatttttgtacaaatatgtaacactggaaggatattaatgaaattcgtAATTTGTAACTTTGGAGAACTGGATATTTGGGGTTTGGGATAAAAGGAAAGTTTATTTTCCACTGTGTATCCCTGCTTTTAAAAAAATATTTCATCTATTATCTCTAA
>gene=chr20_287129-288129; species=panTro
gcttctcagagtgctaggattacaggtgtaagccaccacacccagcccaagaaagattttatttt--ttttttatacagacagggtcttgctatgttgcccaggctagactcaaactcctggacaacatagcaatcttcctgcctcagcctccctagtagccgggtgtgCACGGAACAAATTAtatgtattaatatggaacaatctctaagacacattattaaatgaaaaaaagcaagatatggtatcctacagtttacattttttaatgttggaataaatacatac----cctcagcaccataggaaagattttaaaaaagaaaaaatatatatacatatgcttatttttgtacacatatgtaacactggaaggatattaatgaaattcgtaatttgtaACTTTGGAGAACTGGATATTTGGGGTTTGGGATAAAAGGAAAGTTTATTTTCCACTGTGTATCCCTGCTTTTAAAAAAATATTTCATCTATTATCTCTAA
>gene=chr20_287129-288129; species=papHam
gcttctcagagtgctaggattacaggtgtaagccactgcacccagcccaagaactattttattttattttttcatacagacagggtcttgctacgttgcccaggctggactcaaactcctgg---acacagcaatcttcctgcctcagcctccctagtagctgggtgtgCACagaacaatttatatgtattaatatgaaacaatctctaagatacattataaaatt-aaaaaagcaagatatggcatcctacagtttacattttttaatgttggaatgaatacatacatacgttcagcaccataggaaagattttttaaaagaaaaaatatatatacttatgcttatttatgtacaaa---ataacactggaaggatattaatgaaattcataatttgtaacttTGGAGAACTGGATATTTGGGGTTTGGGATAAAAGGAAAGTTTACTTTCCACTATGTATCCCTGCTTTAAAAAAAAATTTTCATCTATTATCTCTAA
>gene=chr20_287129-288129; species=ponAbe
ccttctcagagtgctaggattacaggtgtaagccaccacacccagcccaagaacgattttatttt-tttttttatacagacagggtcttcctatgttgcccaggctggactgaaactcctggacaacatagcaatcttcctgcctcagcctccctagtagccaggtgtgCACAGAACAAATTATATGTATTAATATGGAACAATCTCTAAGACACATTATAAAATGAAAAAAAGCAAGATATGGTATCCTACAGTTTACATTTTTTAATGTTGGAATAAATACATACATACCCTCAGCACCATAGGAAAGATTTTGAAAAAGAAAAAATATATATACATATTCTAATTTATGTACAAATATGTAACACTAGAAGGATATTGATGAAATTCGTAATTTGTAACTTTGAAGAACTGGATATTTGGGGTTTGGGATAAAAGGAAAGTTTATTTTCCTCTGTGTATCCCTGCTTTTAAAAACATATTTCATCCATTATCTCT--
>gene=chr20_287129-288129; species=rheMac
---------------------------------------------------------------------------------------------------------------------------------------------------------------------------------------------------------------------------------------------------------------------------------------------------------------------------aaaaaagaaaaaatatatatacttatgcttatttatgtacaaa---ataacactggaaggatattaatgaaattcataatttgtaacttTGGAGAACTGGATATTTGGGGTTTGGGATAAAAGGAAAGTTTATTTTCCACTGTGTATCCCTGCTTTAAAAAATTTTTTTCATCTATTATCTCTAA
>gene=chr20_316414-317414; species=hg19
ccagccttagatgtctcttaagagcatatctagcctggcattctaggagtctatgaAAAGGAGGGAGAAAGGTGTCTGTAGCCAAACCTGCCTGTCTGGCTTCTTCTAGGTTGCCTAGCAATGGATGCCAACCCTCTCCCCCATCCTTGGGGGTTTCTTAGCAACCCAGTTTCTCACCCTCTGCTGTTTTCAGGGTTTCCTTTTAACTAAATGTCAAGTTTTGCTCTTTCTCCTCCAGAAAACCTGAGGCCAAGGGTCTCTGTGTAGAGCTGGATACAACCCAGAATACACAGAGACCTGGGTTTGAGGTCAGTGGAGGATTTGCTGTGTGACTTGGAGGTCTTTGACCTCTCTGGCTTTCATTTCAGACTGTGATTCCCTGTCATATGCTCCTCAGAGttcttcttcttttcttcttcttcttctttcctcttcttcttcttcttcttcttcttcttcttcttcttcttcttcttcttcttcttcttcttcttctcttc
>gene=chr20_316414-317414; species=bosTau
----------------------agaatgtccagcctggcattccaggaacctatgaA----------------------------ACCTGCATGTCTAACTTCTTCCAGGTTACCTAGCAATGGACGCCAACCCTCTCCCCCATCCTCAGAGGTTTCTTAGCAACCCAGTTTCTCACCCTCGGTTGTTTTCGGGGTTTCCTGTTAACTAAATGTCAAGTGCTGCTTTTTCTCCTCAAAAAAATCTGAGACCAAGGATCTCTTTGGAGACCTGGATCAAACTCAGAATGAAAAAAAGCCTT---TTTGAGTCAGTGGAAGATTTGCTATGAGA------------------------------------------------------------------------------------------------------------------------------------------------------------------------
>gene=chr20_316414-317414; species=calJac
ctggccttagatgtctcttaagact--------cctggcattctaggagtctatgaAAAGGAGGGAGAAAGGTGTCTGCAGCCAAACCTGCCTGCCTAGCTTCTTCTACGTTGCCTAGCAATGGATGCCAACCCTCTCCCCCACCCTTGGGGGTTTCTTAGCAACCCAGTTTCCCACCCTTAGCTGTTTTCAGGGTTTCCTTTTAACTAAATGTCAAGTTCTGCTCTTTCTCCTCCAGAAAACCTGAGGCCAAAGGTCTCTGTGGAGACCTGGATACAACCCAGAATAGagagagacctgggtttgaggtcagtggaggatttgctgtgtgacttgaagctctttgacctctctggctttcatttcAGTCTGTGATGACCTGTCATATG---------------------------------------------------------------------------------------------------------------
>gene=chr20_316414-317414; species=canFam
-------------------aagaccatatccagtctggcattcagggagcctatgaAAAGGAGGGAGAAAGCTGCTTGCAGCCAAACCTGCCTATCTAGCTTCTTTTAGGTTGCCTAGCAATGGATGCCAAACATCT-CCCCATTCTAGGAGGTTTCTTAGCAACCCAATTTCTCACCCTCAGTTGTTTTCAGGGTTTTCTGTTAACTAAATGTTAAGTTCTGTTCTTTCCCTTCCAAGAAATCTGCCGCCAAGGAACTCTTTGGAGACCTGGat---------------------------------------------------------------------------------------------------------------------------------------------------------------------------------------------------------------------------------
>gene=chr20_316414-317414; species=equCab
-------tggaagtct-ttaagagcatatccagcctggcattctaggagcctacgaATAGGAGGGAGAAAGGTGCGTGAAGCCATACCTGCCCATCTAGCTTCTTCTAGGTTGCCTAGCAGTGGATGCCACACCTCTTCCCCATCCTCTGAGGTTTCTTAGCAACCCAATTCCTCACCCCCAGTTGTTTTCAGGGTTTCCTGTTAACTAAATGTCAAGTTCTGCTGTTTCTCCTCCAAAAAATCTAAGGCCAAGGATCTCTTTGGAGACCTGGATTAAACCCAGAACAGAAAGAGGCCTGGGTTGGAGGTCAGTGGAAGATTTGCTGTGTGACTTAAAGAGACCTGACCTCTCTGGCTTTGACTGCAGATTATAAATACTTGACAGAAGCTCCTTAGGGCTTTCCTTTTT------------------------------------------------------------------------------------------
>gene=chr20_316414-317414; species=gorGor
ccagccTtagatgtctctgaagagcatatctagcctggcattctaggagtctatgaAAAGGAGGGAGAAAGGTGTCTGTAGCCAAACCTGGCTGTCTAGCTTCTTCTAGGTTGCCTAGCAATGGATGCCAACCCTCTCCCCCATCCTTGGGGGTTTCTTAGCAACCCAGTTTCTCACCCTCTGCTGTTTTCAGGGTTTCCTTTTAACTAAATGTCAAGTTTTGCTCTTTCTCCTCCAGAAAACCCGAGGCCAAGGGTCTCTGTGTAGAGCTGGATACAACCCAGAATACACAGAGACCTGGGTTTGAGGTCAGTGGAGGATTTGCTGTGTGACTTGGAGGTCTTTGACCTCTCTGGCTTTCATTTCAGACTGTGATTCCCTGTCATATGCTCCTCAGAGttcttcttcttttctccttcttcttccttcttcttcttcttcttcttctt---------------------------------------------------
>gene=chr20_316414-317414; species=panTro
--------------------------------------------------------------------------------------------------------------------------------------------------------------------------------------------------------------------------------------------------------------------------------------------------------------------------------------------------------------------------------------------------------------------------------------------------------------------------------------------------------------------
>gene=chr20_316414-317414; species=papHam
ccagACTTAGATGTCTCTTAAGAGCATATCTAGCCTGGCATTCTAGGAGTCTATGAAAAGGAGGGAGAAAGTTGTCTGTAGCCAAACCTGCCTGTCTAGCTTCTTCTAGGTTGCCTAGCAATGGATGCCAACCATCTCCCCCATCCTTGGGGGTTTCTTAGCAACCCAGTTTCTCACCCTTAGCTGTTTTCAGGGTTTCCTTTTAACTAAATGTCAAGCTTTGCTCTTTCTCCTCCAGAAAACCAGAGGTCAAGGGTCTCTGTGTAGAGCTGGATACAACCCAGAATACACAGAGACCTGGGTTTCAGGTCAGTAGAGGATTTGCTTTGTGACTTGGAGGTCTTTGACCTCTCTGGCTTTCATTTCAGGCTGTGATTACCTGTCATATGCTCCTCAGAGTTC--------------------------------------------------------------------------------------------------
>gene=chr20_316414-317414; species=ponAbe
ccagccTTAGATGTCTCTTAAGAGCATATCTAGCCTGGCATTCTAGGAGTCTATGAAAAGGA-GGAGAAAGGTGTCTGTAGCCAAACCTGCCTGTCTAGCTTCTTCTAGGTTGCCTAGCAATGGATGCCAACCCTCTCCCCCATCCTTGGGGGTTTCTTAGCAACCCAGTTTCTCACCCTCAGCTGTTTTCAGGGTTTCCTTTTAACTAAATGTCAAGTTTTGCTCTTTCTCCTCCAGAAAACCCAAGGCCAAGGGTCTCTGTATAGAGCTGGATACAACCCAGAATACACAGAGACCTGGGTTTGAGGTCAGTGGAGGATTTGCTGTGTGACTTGGAGGTCTTTGACCTCTCTGGCTTTCATTTCAGACTGTGATTACCTGTCATATGCTCCTCAGAGTTTTtcttctt------------------------------------------------------------------------------------------
>gene=chr20_316414-317414; species=rheMac
ccagACTTAGATGTCTCTTAAGAGCATATCTAGCTTGGCATTCTAGGAGTCTATGAAAAGGAGGGAGAAAGGTGTCTGTAGCCAAACCTGCCTGTCTAGCTTCTTCTAGGTTGCCTAGCAATGGATGCCAACCATCTCCCCCATCCTTGGGGGTTTCTTAGCAACCCAGTTTCTCACCCTTAGCTGTTTTCAGGGTTTCCCTTTAACTAAATGTCAAGCTTTGCTCTTTCTCCTCCAGAAAACCAGAGGTCAagggtgtctgtgcagagctggatacaagccagaatacacagagacctgggtttcaggtcagtagaggatttgctttgtgacttggaggtctttgacctctctggctttcatttcAGGCTGTGATTACCTGTCATACGCTCCTCAGAG-----------------------------------------------------------------------------------------------------
>gene=chr20_346413-347413; species=hg19
ctgggCAGGGCGCGGTGGCTCACGCCTGTGATCCCTGCCTCCCaggccaaggttgcagtgagctgagatcgcaccattgcactccagcctgggcaacaagagcgaaactctgtctcaaaaaagaaagaaagaaagaaagaaaaattctacttctaggaaattagctcagaacttctctccacacccccatgtatgaacactgcagcattttttgttatagcaaaagactggaaataattaactgttcattgacaagggatggtttaaataaaccagtacattcctaaccatggaataggaccaagctgtaaaaactgaccaggcaggtctttctggactgacacggaagagtccccaagataaattgttaaataggaaggaaaaaggcaatctgaaggacatggagtgtgctcccatctgtgtaaaaaagtgacaataaatCCTCATATTTTATGTCTTGAAGGAAACACGAGAAAATGGCTTGACCCCAGGAAGATGAA
>gene=chr20_346413-347413; species=bosTau
--------------------------------------------------------------------------------------------------------------------------------------------------------------------------------------------------------------------------------------------------------------------------------------------------------------------------------------------------------------------------------------------------------------------------------------------------------------------------------------------------------------------
>gene=chr20_346413-347413; species=calJac
----------------------------------------------------------------------------------------------------------------------------------------------aattctgcttctaggaaattagcacagaactcctctccacacccccatgtatgaacattgaagcattgtttgttatagcaaaagac--gaaataattaaatgttcattgacaaggggtggtttaaatagagcagttcattcctaacgatggaataggaccaagctgtaaaaaccgaccgggcaggtcctcctggactgacatggaagattccccaagataaattgataaataggaaggaaaaaagcaatctgaaggacatggagtgtgctcccatctgtgtaaaaaggTGACAATAAATAGTCATATCTTATGTCTTGAAGGAAACCCAAGAAAATGGCTTGACCCCAGAAAGACGAA
>gene=chr20_346413-347413; species=canFam
----------------------------------------------------------------------------------------------------------------------------------------------------atttctaggaaattagctcagagttgctctctactcctccacttacaaatactgcagcattgtttgtactagt--cagactggaaataacgaagtgttcattgacaagggatgatttcaatacaccagtacatcccta-caatggaatactacaaagctgtaagaa---atcaggaagttctttttgaagggatgtagaat-gtccccaagacaaatcgctaagtaggaagaaaaaaagcaatctgaaggaccgtgtatatGCTCCCACCTGTGTGTAAAGTGAA----TGATAGTCATCA-CTATGTCTTTAAGGAAACATAAGAAAATTGGTTGCCCCCAGAAAGAGGAA
>gene=chr20_346413-347413; species=equCab
-----------------------------------------------------------------------------------------------------------------------------------------------------cttctaggaaattgtcttggagtttctctccgctccctcatgtccaaagactgtagcattgtttgttacagcaaaagactggaaataatgaaatgttcattgacaagggatggtttccataaaccggtacatcccta-cgatggaatactgcaaaaaaaaaaaaa---atcaggaagatctttctgagctggt-tggaataatccccaagacaaattgttgaataggaagaaagaaagcaatgtgaaggactgtgtgtttgctccca-ctgtgtgaaaatgggaaaacaaATAGTCATAATTTAGGTCTCAAAGGAAACACAAGAAAATTGGTT-----------------
>gene=chr20_346413-347413; species=gorGor
CTGGGCAGGGCGCGGTGGCTCACGCCTGTGATCCCTGCCTCCCaggccgaggttgcagtgagctgagatcgcgccattgcgctccagcctgggcaacaagagcgaaactctgtctcaaaaaagaaagaaagaaagaaagaaaaattctacttctaggaaattagctcagaacttctctccacacccccatgtatgaacactgcagcattttttgttatagcaaaagactggaaataattaaatgttcattgacaagggatggtttaaataaaccagcacattcctaaccatggaataggaccaagctgcaaaaactgaccaggcaggtctttctggactgacacggaagagtccccaagataaattgttaaataggaaggaaaaaggcaatctgaaggacatggagtgtgctcccatctgtgtaaaaaagTGACAATAAATCGTCATATTTTATGTCTTGAAGGAAACACGAGAAAATGGCTTGACCCCAGGAAGATGAA
>gene=chr20_346413-347413; species=panTro
ctgggCAGGGCGCGGTGGCTCACGCTTGTGATCCCTGCCTCCCaggccgaggttgcagtgagctgagatcgctccattgcactccagcctgggcaacaagagcgaaactctgtctcaaaaaagaaagaaagaaa--------aattctacttctaggaaattagctcagaacttctctccacacccccatgtgtgaacactgcagcattttttgttatagcaaaagactggaaataattaactgttcattgacaagggatggtttaaataaaccagtacattcctaaccatggaataggaccaagctgtaaaaactgaccaggcaggtctttctggactgacacggaagagtccccaagatacattgttaaataggaaggaaaaaggcaatctgaaggacatggagtgtgctcccatctgtgtaaaaaagTGACAATAAATCGTCATATTTTATGTCTTGAAGGAAACACGAGAAAATGGCTTGACCCCAGGAAGATGAA
>gene=chr20_346413-347413; species=papHam
------------------------------------------------------------------------------------------------------------------------------------------------------------------------------------------------------------------------------------------------------------------------------------------------------------------------------------------------------------------------------------------------------------------------------------------------------------CATATTTTATGTCTTGAAGGAAACACAAGAAAATGGCTTGACCCCAGGAAGACGAA
>gene=chr20_346413-347413; species=ponAbe
ctgggcaGGGCGCGGTGGCTCACATCTGTAATACCTGCCTCCCaggccgaggttgcagtgagctgagatcgtgccattgcactccagcctgggcaacaagagcgaaactctgtctcaaaaa--aaagaaagaaagaaagaaaaattctacttctaggaaattagctcagaacttctctccacacccccatgtatgaacattgcagcattttttgttatagcaagagaccggaaataattaaatgttcattgacaagggatggtttaaataaaccagtacattcctaaccatggaataggaccaagctgtaaaaactgaccaggcaggtctttctggactgatatggaagagtgcccaagacaaagtgttaaataggaaggaaaaaggcaatctgaaggacatggagtgtgctcccatctgtgtaaaaaagtgacaataaatcatcatactttatgtcttgaaggaaacacgagaaaatgGCCTGACCCCAGGAAGACGAA
>gene=chr20_346413-347413; species=rheMac
CTAggcagggcgtggtggctcacgcctgtaatccctgcCTCCCaggccgaggttgcagtgagctgagatcgcgccattgcactccagcctaggcaacaagagcgaaa--ctgtctcaaaaaagaaagagggaaagaaagaaaaattctaattaaagGAAATTAGCTCagaacttctctctacaaccccatgtatgaacattgcagcattttttcttatagcaaaagactggaaataattaaatgttcattgacaagggatggtttaaataaaccagtacattcctaaccatggaataggaccaagctgtaaaaactgaccaggcaggtctttctgaactgatatggaagagtccccaagataaattgttaaataggaaggaaaaaggcaatctgaagaacacggagtgtgctcccgtctgtgtaaaaaagTGACAATAAATAGTCATATTTTATGTCTTGAAGGAAA---------------------------------
>gene=chr20_367396-368396; species=hg19
gtagtcccagctacttgggaggctgaggtggaagaatcacctgaaccctgaggtcgaggctgcaagtgaactgtaatAGTAAGAGTCTCCTCCTAATCTTGTGCATCCTTTCAGAGAGAGAGATGATAGATATTcaaacaaatacatacatatatataacatatttatatatattctttttaacataaaagtatagccaggtgtggtggttcactactagagtcccagctacttaggaagctgaggtgggaggttcacttgaggccacgagtttgagaccagcgtgggcaacatctcttggggaaaaaaaaaaaaaaacccaccataaaagcattctataacacgtaattctgtgtttgtctttcttctcttaatacatcttggagatcagtacgcatcagtatatagagagcttccttgtcctttttcagggctgtgtagtattctgctgtatggctataccatgatgttttcactagctttctactgcctgacatttg
>gene=chr20_367396-368396; species=bosTau
----------------------------------------------------------------------------------------------------------------------------------------------------------------------------------------------------------------------------------------------------------------------------------------------------------------------------------------------------------------------------------------------------------GCatcagtatgtagagag-ttcttgatcat-ttttagagctgtatagtattccactatgtggctgtatcatgatggcttgcccaacctccaactgctcaacatgtg
>gene=chr20_367396-368396; species=calJac
atagtcccagctatttgggaggctgaggtgggaggatcacctgaaccctgaggtcaaggctacaagtgagctgtgatAATAAGAGTCTCCTCCTAATCTTGTGCATCCTTCCAGAGAGAGAGATTGTACATATTCAAACAAatatacatatatatataacatat----------------------------------Aggtgtggtggctcactcctagagtcccagctac-taggaagccgagatgagagattcacttgaggccatgagtgtgagaccagcctgagcaacatctctTGGGG--AAGAAAAAAAGAA---Aacataaaagcattctataacacataattctgtgtttggctttcttctcttaatacatcttggagatcagtacacatcagtatatagagagctttcttgtcctttttcagagctgtgtagtattctgctgtgtggctataccatgatgttttaactagctttctactgcctgacatttg
>gene=chr20_367396-368396; species=canFam
----------------------------------------------------------------------------------------------------------------------------------------------------------------------------------------------------------------------------------------------------------------------------------------------------------------------------------------------------------------------------------------------------------GCatgggtgtgtacagagcttcct-gtccccttccagagctgtatagtagtctgtcgtgtggctataccat---a-ttttaccagccccctactgctggccacttg
>gene=chr20_367396-368396; species=equCab
-----------------------------------------------------------------------------------------------------------------------------------------------------------------------------------------------------------------------------------------------------------------------------------------------------------------------------------------------------------------------------------------------------------catcagcatgtagagagcatcctggccctttttcagagctgtatagtattccactgtgtggccataccatgatg-tttaaccagctttctacttctggacatttg
>gene=chr20_367396-368396; species=gorGor
gtagtcccagctacttgggaggctgaggtgggagaatcacctgaaccctgaggtcgaggctgcaagtgaactgtgatAGTAAGAGTCTCCTCCTAATCTTGTGCATCCTTTCAGAGAGAGAGATTATAGATATTCAAACAAATACatacatatatataacacatttatatatattctttttaacataaaagtatagccaggtgtggtggttcactcctagagtcccagctacttaggaa-ctgaggtgggaggttcacttgaggccacgagtttgagaccaatgtgggcaacatctcttggg----aaaaaaaaaaaccccaccataaaagcattctataacacgtaattctgtgtttgtctttcttctcttaatacatcttggagatcagtacacatcagtatatagagagcttccttgtcctttttcagggctgtgtagtattctgctgtatggctataccatgatgttttcactagctttctactacctgacatttg
>gene=chr20_367396-368396; species=panTro
gtagtcccagctacttgggaggctgaggtggaagaatcacctgaatcctgaggtcaaggctgcaagtgaactgtaatAGTAAGAGTCTCCTCCTAATCTTGTGCATCCTTTCAGAGAGAGAGATGATAGATATTcaaacaaatacatacatatatataacatatttatatatattctttttaacataaaagtatagccaggtgtggtggttcactcctagagtcccagctacttaggaagctgaggtgggaggttcacttgaggccacgagtttgagaccagcgtgggcaacatctcttgggg--aaaaaaaaaaaaacccaccataaaagcattctataacacgtaattctgtgtttgtctttcttctcttaatacatcttggagatcagtacgcatcagtatatagagagcttccttgtcctttttcagggctgtgtagtattctgctgtatggctataccatgatgttttcactagctttctactgcctgacatttg
>gene=chr20_367396-368396; species=papHam
gtattcccagctacttgggaggctgaggtgggaggatcacctgaatgctgaggtcaaggctgcaagtgaactgtgatAGTAAGAGTCTCCTCCTAATCTTGTGCATCCTTCTAGAGACAGAGATtatatatattcaaaaatatatatacatatatataacatatttatatatatTCTTTTTAACATAAATGCATAgccaggtgaggtggttcactcctagagtcccggctacttaggaagctgaggtgggaggttcacttgaggccatgagtttgagaccagcctgggcaACATCTCTTGGGG--GGGGAAAAAAAAACCCACCATAAAagtattctataatacctaattctgtgtttgtctt-----tcttaatacatcttggagatcagtgcacatcaatatatagagagcttccttgtcctttttcagggctgtgtagtattctgctacatggctataccatgaagttttaactagcattctactgcctgacatttg
>gene=chr20_367396-368396; species=ponAbe
gtagtcccagctacttgggaggctgaggtgggaggatcaccggaaccctgaggtcgatgctgcaagtgaactgtaatAGTAAGAGTCTCCTCCTAATCTTGTGCATCCTTTCAGAGAGAGAGATTATACATATTcaaacaaatatatacatatatataacatatttatatatattctttttaacataaaagtatagccaggtgtggtggctcactcctagagtcccagctacttaggaagcagaggtgggaggttcacttgaggccacgagtttgagaccagcctgggcaacatctcttgggg--aaaaaaaaaaaaacccaccataaaagcattctataacacataattctgtg----------ttctcttaatacatcttggagatcagtacacatcagtatatagagagcttccttgtcctttttcagggctgtgtagtattctgctgtatggctataccatgatgttttcactagctttctactgcctgacatttg
>gene=chr20_367396-368396; species=rheMac
gta-ttcgagctacttgggaggctgaggtgggaggatcacctgaatgctgaggtcaaggctgcaagtgaactgtgatAGTAAGAGTCTCCTCCTAATCTTGTGCGTCCTTCCAGAGACAGAGATTATACATATTCAAAAatatatatacatatatataacatatttatatatatTCTTTTTAACATAAATGCATAgccaggtgaggtggttcactcctagagtcccggctacttaggaagctgaggtgggaggttcacttgaggccatgagtttgagaccagcctgggcaACATCTCTTGGGG--GGAAAAAAAAAA--CCACCATAAAagtattctataatacataactctgtgtttgtctt-----tcttaatacatcttagagatcagtgcacatcaatatatagagagtttccttgtcctttttcagggctgtgtagtattctgctacatggctataccatgaagttttaactagctttctactgcctgacatttg
>gene=chr20_376318-377318; species=hg19
aatttaattgctctgtggccttaaatgacttaacctctctgagcctgggcttgggtatctgtaaaacaggATCAGACATCACAGGACTGGCTTGTGTCTGTCAAAGGCCAGCAGGCACTTGGAAAGTGGGTGCCACAAGGGTGATAGCATGGGGTGGTGGCATGGGGGTTCTGGGTAGGACCTGACCCTTCTGTTTCTCCCCATGTCCCAGGAAGAAGCTGGTGCTGGAGAACCTGGAGGACTCCTGCGTGCTGACTGGGCCAGATGATTCCCTGTGGGACAAGCACGCGTGCCCAGCCTACGTGGGACCTGAGATACTCAGCTCACGGGCCTCATACTCGGGCAAGGCAGCCGATGTCTGGAGCCTGGGCGTGGCGCTCTTCACCATGCTGGCCGGCCACTACCCCTTCCAGGACTCGGAGCCTGTCCTGCTCTTCGGCAAGATCCGCCGCGGGGCCTACGCCTTGCCTGCAGGCCTCTCGGCCCCTGCCCGCTGTCTG
>gene=chr20_376318-377318; species=bosTau
gatttaattgctgtgtgaccttaaatgaataaacctctctgagcctagacttcctcatctgtaaaatgggatcagccatcacaggactgACTCATGTCTGGCAAATGCCAGCTGGTACTGGGGAAATGGGTGCCACTCAGGGTACAATGTGGGGTAGTGAAGCGGGGGTCCCACT----GGCTGACTC-CCTGTCTCTCTGCCCA-TGTAGGACGAAACTGGTGCTGGAGAACCTGGAAGATGCCTGTGTGCTGACTGGGCCTGACGACTCCCTGTGGGACAAGCATGCGTGCCCAGCCTACGTGGGCCCCGAGATCCTCAGTTCCCGGGCATCCTACTCAGGCAAGGCGGCAGATGTCTGGAGCCTGGGTGTGGCACTCTTTACCATGCTGGCCGGCCACTACCCCTTCCAGGACTCAGAGCCTGCCCTGCTCTTTGGCAAGATCCGCCGTGGCGCCTTTGCCTTGCCTGAGGGCCTCTCGGCCCCCGCCCGCTGCCTG
>gene=chr20_376318-377318; species=calJac
aatttaattgctctgtggccttaactgacttaacctctctgagcctgggcttagttttctggaaaacaggATCAGACATCAAAAGACTGACTTGTGTCTGTCAAAGACCAGCAGGCACTT-GAAAGTGGGTGCCACTAAGGTGACAGTATGGGGTAGTGGCATGGGGGCTCTGGGTGGGACTTGACCCTTATGTTTCTCCCCATGTCCCAGGAAGAAGCTGGTGCTGGAGAACCTGGAGGACACCTGTGTGCTGACCGGGCCAGATGATTCCCTGTGGGATAAGAACGCATGCCCAGCCTATGTGGGACCTGAAATACTCAGCTCACAGGCATCATACTCAGGCAAGGCAGCGGATGTCTGGAGCCTGGGCGTGGCACTCTTCACCATGCTGGCCGGCCACTACCCTTTCCAGGACTCAGAGCCTGTCCTGCTCTTTGGCAAGATCCGCCGCGGGGCCTACGCCTTGCCTGCAGGCCTCTCAGCCCCTGCCCGCTGTCTG
>gene=chr20_376318-377318; species=canFam
aactgaattgctctgtggccttaaatgacttaatacctctgagcctGG----TAAAATGGGTAAAATGTGATTAATCA---------------AATTCTGCCAAATGCCAGCCAGCGCTCAGAAACTGGGTGCCATTAAGGGT--------GGGTGGCGGCATGGGAGTCCCCGTG-AGAGCTGACCCCTCTG--TCTCCACCTGCCACAGGACAAAGCTGGTGCTGGAGAACCTGGAGGACGCCTGTGTGCTGACCGGGCCCGACGACTCCCTGTGGGACAAGCACGCGTGCCCAGCCTACGTGGGGCCCGAGATCCTCAGCTCCAGGGCCTCGTACTCGGGCAAGGCCGCCGATGTCTGGAGCCTGGGCGTGGCGCTCTTCACCATGCTGGCGGGCCACTACCCCTTCCAGGACTCAGAGCCTGTCCTGCTCTTTGGCAAGATCCGCCGTGGTGCCTTTGCCCTGCCTGAGGGCCTCTCCGCTCCTGCGCGCTGCCTG
>gene=chr20_376318-377318; species=equCab
AattcagtgcctctgtgaccttaaatcacttaccctctctgagcctgggcttcctcatctgtaaaacaggatcaatcgtcacaggactgGCTCATGTTTGGCCAGTGCGAGCAGGCCCTCGGGAAGTGGGTGCCATTCAGAGGACAGTGTGGGGTGGTGGCAGGGGTGGTCCTCCT-GGAGCTGACCCCTCTGTCTCTCT-CCCACCACAGGACGAAGCTGGTGCTGGAGAACCTGGAGGACGCCTGTGTGCTGAGCGGGCCAGACGACTCCTTGTGCGACAAGCACGCGTGCCCGGCTTATGTGGGACCGGAGATCCTCAGCTCGCGGCCATCCTACTCGGGCAAGGCGGCAGATGTCTGGAGCCTGGGTGTGGTGCTCTTCACCATGCTGGCCGGCCACTACCCCTTCCAGGACTCAGAGCCCATCCTGCTCTTTGGCAAGATCCGCCGCGGGGTCTTTGTCCTGCCTGCGGGCCTCTCAGCCCCGGCCCGCTGCCTG
>gene=chr20_376318-377318; species=gorGor
AATTtaactgctctgtggccttaaatgacttaac-t-tctgagcctgggcttgggtatctgtaaaacaggatcagacATCACAGGACTGGCTTGTGTCTGTCAAAGGCCAGCAGGCACTTGGAAAGTGGGTGCCACAAGGGTGATAGTATGGGGTGGTGGCATGGGGGTTCTGGGTAGGACCTGACCCTTCTGTTTCTCCCCATGTCCCAGGAAGAAGCTGGTGCTGGAGAACCTGGAGGACTCCTGTGTGCTGACTGGGCCAGATGATTCCCTGTGGGACAAGCACGCATGCCCAGCCTACGTGGGACCTGAGATACTCAGCTCACGGGCATCATACTCGGGCAAGGCAGCAGATGTCTGGAGCCTGGGCGTGGCGCTCTTCACCATGCTGGCCGGCCACTACCCCTTCCAGGACTCGGAGCCTGTCCTGCTCTTTGGCAAGATCCGCCGCGGGGCCTACGCCTTGCCTGCAGGCCTCTCAGCCCCTGCCCGCTGTCTG
>gene=chr20_376318-377318; species=panTro
AatttaattgctctgtggccttaaatgacttaacctctctgagcctgggcttgggtatctgtaaaacaggATCAGACATCACAGGACTGGCTTGTGTCTGTCAAAGGCCAGCAGGCACTTGGAAAGTGGGTGCCACGAGGGTGATAGCATGGGGTGGTGGCATGGGGGTCCTGGGTAGGACCTGACCCTTCTGTTTCTCCCCATGTCCCAGGAAGAAGCTGGTGCTGGAGAACCTGGAGGACTCCTGTGTGCTGACTGGGCCAGATGATTCCCTGTGGGACAAGCACGCATGCCCGGCCTACGTGGGACCTGAGATACTCAGCTCACGGGCATCATACTCGGGCAAGGCAGCAGATGTCTGGAGCCTGGGCGTGGCGCTCTTCACCATGCTGGCCGGCCACTATCCCTTCCAGGACTCGGAGCCTGTCCTGCTCTTTGGCAAGATCCGCCGCGGGGCCTACGCCTTGCCTGCAGGCCTCTCAGCCCCTGCCCGCTGTCTG
>gene=chr20_376318-377318; species=papHam
AatttaattgctctgtggccttaaatgacttaacctctctgagcctgggcttggttatctataaaacaggATCAGACATCACAGGA-----------CTGTCAAAGGCCAGCAGGCACTTGGAAAGTGGGTACCGCTAGGGTGACAGTATGGGGTGGTGGCATGGGGGTTCTGGGTAGGACCTGACCCTTCAGTGTCTCCCCATGTCCCAGGAAGAAGCTGGTGCTGGAGAACCTGGAGGACGCCTGTGTGCTGACTGGGCCGGATGATTCCCTGTGGGACAAGCACGCGTGCCCAGCCTACGTGGGACCTGAGATACTCAGCTCACGGGCATCATACTCGGGCAAGGCAGCAGATGTCTGGAGCCTGGGCGTGGCGCTCTTCACCATGCTGGCAGGCCACTACCCCTTCCAGGACTCGGAGCCTGTCCTGCTCTTTGGCAAGATCCGCCGCGGGGCCTACGCCTTGCCTGCAGGCCTCTCAGCCCCTGCCCGCTGTCTG
>gene=chr20_376318-377318; species=ponAbe
aatttaattgctctgtggccttaaatgacttaacctctctgagcctgggcttggttatctgtaaaacaggATCAGACATCACAGGACTGGCTTGTGTCTGTCAAAGGCCAACAGGCACTTGGAAAGTGGGTGCCACGAGGATGATAGTATGGGGTGGTGGCATGGGGGTTCTGGGTAGGACCTGACCCTTCTGTTTCTCCCCATGTCCCAGGAAGAAGCTGGTGCTGGAGAACCTGGAGGACTCCTGTGTGCTGAGTGGGCCAGATGATTCCCTGTGGGACAAGCACGCGTGCCCAGCCTATGTGGGACCTGAGATACTCAGCTCACGGGCATCATACTCAGGCAAGGCAGCAGATGTCTGGAGCCTGGGTGTGGCACTCTTCACCATGCTGGCCGGCCACTACCCCTTCCAGGACTCAGAGCCTGTCCTGCTCTTTGGCAAGATCCGCCGTGGGGCCTACGCCTTGCCTGCAGGCCTCTCAGCCCCTGCCCGCTGTCTG
>gene=chr20_376318-377318; species=rheMac
AATGtaattgctttgtggccttaaatgacttaacctctctgagcctgggcttggttatctataaaacaggATCAGATATCACAGGA-----------CTGTCAAAGGCCAGCAGGCGCTTGGAAAGTGGGTACCGCTAGGGTGACAGTATGGGGTGGTGGCATGGGGGTTCTGGGTAGGACCTGACCCTTCAGTGTCTCCCCATGTCCCAGGAAGAAGCTGGTGCTGGAGAACCTGGAGGACGCCTGTGTGCTGACTGGGCCGGATGATTCCCTGTGGGACAAGCACGCATGCCCAGCCTACGTGGGACCTGAGATACTCAGCTCACGGGCATCATACTCAGGCAAGGCAGCAGATGTCTGGAGCCTGGGCGTGGCGCTCTTCACCATGCTGGCAGGCCACTACCCCTTCCAGGACTCAGAGCCTGTCCTGCTCTTTGGCAAGATCCGCCGCGGGGCCTACGCCTTGCCTGCAGGCCTCTCAGCCCCTGCCCGCTGTCTG
>gene=chr20_381237-382237; species=hg19
tgtgtaggagtgGCAGGCTGAAGCAATGGAGAGCTGGTGAGCCTCATCCCTCTCTTCCCCTGCCACAGCCACCTTGCGCCCACAAGTTCCCTTAGCTACAAGCtggaggagagccaccagatccaccttagatttcactgagcaagaaataaagcttcttgtgttaagtctttcagatttggagtttgtctggtagatagtgttaattaccatgactaaGGAAAATTTGCCATTAGTGAAGGGAGGAAAAATATTCTCCACCAGTAACAAGGCCATGTCAGTCTGCTGCATTATAAACCCCAAACAGtagtttatgatcctctgggctggcaatttgggctgaattcagctgggtcactcctgcagctgcaggcagcaagcagctcgaatgtctaccttgccaggaaggctcttctctgctccacatggcctcgtcctccaataggcatagcctactccttcctatggtggtctcagggtttcagaaagcaacaagagag
>gene=chr20_381237-382237; species=bosTau
TGTGTAGAAGTGATGGGCTGAATCGATTGAGAGCTGGTAGGCCTCATACCAGTCTTTCCCTTCCAC------CTTGAGGCCTTGTGTTCCCTTAGCTATAAAATAGaggagatccaaccagtccatcctaaattttactgagcaagaaacaaagcttcctgtgttaagtc--tacaatttggagtttgtctgttgggcagtgtcaattaccAAGAATAAGAAAAACTTGCTACAAGAGAAGGAAGGAGAGTT-CTCTTCCCCAGTAACTAGGCTGTATCAATCTGCTGCTTTACAACTCCCCAATCATGGTTTGTGATTGTCTGGGTCAACAGACTGTGAT-------GCT-GGTCGTTCCTGCAATTGCAGACAGCGGAGAGC-----------CTTGGTTGGGGAGGACCACTTCTGCTCCATGTGAT----------------CCCAGCCGGCTCCTTCATGTGGTGGTCTTGGGGTTTCAAAAAGCAACAAGggga
>gene=chr20_381237-382237; species=calJac
TGTGTAAGAATAACAGGCTGAAGCAATGGAGAGCTGGTGAGCCT--GCCAGCTCTTCCCCTGCCACAGCCACTTTGAGGCCATGAGTTCCCTTAGCTACAAGCCAGAGGAGAACCACCAGATCCACCTTGGATTTCACTGAGCAAGAAATTAAGCTTCGTGTGCTAAGTCTTTCAGATTCGGACTTTGTCTGGTAGATAGTGTTGATTACTGTGACTAAGGAAAACTTGCCACCAGTGAAGGGAGGAAAAATATTCTCCACCATTAACGAGGTCATGTCAGTCTGCTGCATTACAAACCCCAAACAGtagtttatgattctccgggttggcaattcgggctcgattcagctgggtcactcctgcagctgcaggcagcaagcagcttgagtgtctattttcgcaggaaggcttttctctgctccacgtggcctcatcctccaataagcatagtccactccttcccacggtggtctccgggtttcagaaagcaacaagagag
>gene=chr20_381237-382237; species=canFam
TGTGCAGGAGTGCTGGGCTGGGGCCTCGGAGACCTGGGGACCCTCACCCCTCTCA-GCCCTAACACAGGCACCTTGAGGCCCTGGTTCCCCTTAGCTATGAGATAGAAGAGGACCGACAGA----------ATTTTACTGAGCAAGACGTGAAGCTCCCTGGGTGAGGTTTT-GCAATTTGGAGTTTGTCTGTTGGGCAGTGTTAATTACCACGACTTAGGAAAATTTGCCCTAAGTGAGAGGAGGAAACTT-CTCTCTTCCGGTGACGAGGCTGTAGCAGTCTGCTGCATGACAAACACCAAATCATGGTCCCTGATTCTCGGGGTGGGCCGAGTGGGCTGGATGCTGCGGGCTCACTCCCAGGGTCGCGGGCAGCAAGGA--------------TGGGCTCAGA-GCCTCAGCTCTGTTCCAAAAGGTCTCGGCCTCCAAGAAGCTTAACCTGCCCCTTCACATGGTGGTCTTGGTTTTTCAAAAAGCCACAAGagaa
>gene=chr20_381237-382237; species=equCab
TGCAAAGAAGTGACAGGCTGAAGCAATTGAGAGTGGGTGGGCCTCATCCCTGTCTCTCCCTTCCACGACCACCTTGAGGCCAGGCCTTCCCTCAGCTACAAGACAGAGGAGGGCCACCAGCCCCATACTGGATTTTCCTAAGCAAGAAATGCAGCTTCGTGTGCTAAGTCT--GCAGTTTGGAGTTAATCTGTCGGACAGTGTTAATTACCATGACGAAGGGAAATTTGCC------------AGGAAAATT-CTCTCTCCTAGTAACTAGGCTGGATCAGCCGGCCGCAGTACAAACCCCAGCCAGCagttcacgattcactgg-tcagcagttcaggctgagctcagccgggtccctcgggcggttgcaggcagt----a--------------t-ggctcag----ctctgctccgctccatgtggcctcagcttccaacaggctcagccaactc---cgcggggtggtcttggcgtttcaaaaagcaacaagagag
>gene=chr20_381237-382237; species=gorGor
tgtgtaggagtgGCAGGCTGAAGCAATGGAGAGCTAGTGAGCCTCATCCCTCTCTTCCCCTGCCACAGCCATCTTGCGCCCACGAGTTCCCTTATCTACAAGCtggaggagaaccaccagatccaccttagatttcactgagcaagaaataaagcttcttgtgttaagtctttcagatttggagtttgtctggtagatagtgttaattaccatgactaaGGAAAATTTGCCATTAGTGAAGGGAGGAAAAATATTCTCCACCAGTAACAAGGCCATGTCAGTCTGCTGCATTACAAACCCCAAACAGtagtttatgatcctctgggctggcaatttgggctgaattcagctgggtcactcctgcagctgcaggcagcaagcagctcgaatgtctaccttgccaggaaggctctactctgctccacatggcctcatcctccaataggcatagcctactccttcctatggtggtctcagggtttcagaaagcaacaagagag
>gene=chr20_381237-382237; species=panTro
tgtgtaggagtgGCAGGCTGAAGCAAGGGAGAGCTGGTGAGCCTCATCCCTCTCTTCCCCTGCCACAGCCACCTTGCGCCCACGAGTtcccttagctacaagctggaggagaaccaccagatccaccttagatttcactgagcaagaaataaagcttcttgtgttaagtctttcagatttggagtttgtctggtagatagtgttaattaccatgactaaGGAAAATTTGCCATTAGTGAAGGGAGGAAAACTATTCTCCACCAGTAACAAGGCCATGTCAGTCTGCTGCATTACAAACCCCAAACAGGagtttatggtcctctgggctggcaatttgggctgaattcagctgggtcactcctgcagctgcaggcagcaggcagctcgaatgtctaccttgccaggaaggctcttctctgctccacatggcctcatactccaataggcagagcctactccttcctatggtggtctcggggtttcagaaag---caagagag
>gene=chr20_381237-382237; species=papHam
tgtgtaggagtgGCAGGCTGAAGCAATGGAGAGCTGGTGAGCCTCATCCCTCTCTTCCCCTGCCACAGCCACCTTGCGGCTATGAGTTCCCTTAGCTACAAGCtggaggagaaccaccagatccaccttggatttcactgagtaaggaataaaacttcttgtgttaagtctttcagatttggagtttgtctggtagatagtgttaattaccatgactaaGGAAAATTTGCCCCTAGTGAAGGGAGGAAAAATATTCTCCACCAGTAACAAGGTCATGTCAGTCTGCTGCATTACAAACCCCAAACAGtagtttatgatcctgtaagttgacaatttgggctgaattctgctgggtcactcctgcagctgcaggcagcaagcagttcaaatgtctaccttgccaggaaggctcttctctgctccacgtggcctcatcctgcaataggcatagcccactccttcctatggtggtctcagagtttcagaaagcaacaagagag
>gene=chr20_381237-382237; species=ponAbe
tgtgtaggagtgGCAGGCTGAAGCAATGGAGAGCTGGTGAGCCTCATCCCTCTCTTCCCCTGCCACAGCCACCTTGCAGCCACAAGTTCCCTTAGCTACAAGCtggaggagaaccaccagatccaccttagatttcactgagcaagaaataaagcttcttgtgttaagtctttcagatttggagtttgtctggtagatagtgttaattaccatgactaaGGAAAATTTGCCATTAGTGAAGGGAGGAAAAATATTCTCCACCAGTAACAAGGCCATGTCAGTCTGCTGCATTACAAACCCCAAACAGtagtttatgatcctctgggctggcaatttgggctgaattcagctgggtcactcctgcagctgcaggcagcaagcagctcgaatgtctaccttgccaggaaggctcttctctgctccacgtggcctcaccctccaataggcatagcctactccttcctatggtggtctcagggtttcagaaagcaacaagagag
>gene=chr20_381237-382237; species=rheMac
tgtgtaggagtgGCAGGCTGAAGCAATGGAGAGCTGGTGAGCCTCATCCCTCTCTTCCCCTGCCACAGCCACCTTGCAGCTATGAGTTCCCTTAGCTACAAGCTGGAAGAGAACCaccagatccaccttggatttcactgagtaaggaataaagcttcttgtgttaagtctttcagatttggagtttgtctggtagatagtgttaattaccatgactaaGGAAAATTTGCCCCTAGTGAAGGGAGGAAAAATATTCTCCACCAGTAACAAGGCCATGTCAGTCTGCTGCATTACAAACCCCAAACAGTACTTTATGATCTTGTAAGTTGACAATTTGGGCTGAATTCTGCTGGGTCACTCCTGCAGCTGCAGGCAGCAAGCAGTTCAAATGTCTACCTTgccaggaaggctcttctctgctccacgtggcctcatcctgcaataggcatagcccactccttcctatggtggtctcagagtttcagaaagcaacaagagag
>gene=chr20_415268-416268; species=hg19
TCCTTCACATTCCACCCTCACCTTCTATGAAAGTGCCCTGAATTTGCTGCAGGATAGATTGCTCCTGGAGTGCAGCTCTGGTGTGAGCTTTCAGAGGCAGCGCAGTGCCCTGGGCAGCCTGCGTAATCCACGACTGTCAGATCAAAGGGCAGTGTGACCCTGGCCCACAGTGGCAGGAGCTGAGTGCCACTGGCTTGGCCCCGGGAACCTGCGCATCTCCCCTCTGAGCCAAGGAAACAAACAACACAGACAACAGTGTCTCCCCGATGGCCCCATCCCCAGGGTGGAGGCCCTGCACCGGGCACTGCTCTGCGCGCGCGCTCCCCAGCAGCCAGCAGTGTCTGGAGGATACTGGAAAGCTTGGCAAGAGTAGGCTGAGCAGCTCCTCTGTGGACAGAAAGGGCATGTGGAGAAGCGGCACATCAAGCTCTGGTTAGGATCCAAAACCAAATGCCAGCTCCTAGGATCCCCAGACCAGGGTGTGAAACACACCAAGAGCA
>gene=chr20_415268-416268; species=bosTau
-TCTTTACATTTAA---TCAACT---ATGAAACTGCCACGAAAAT-----------CATTGCTCCTTCAATGCAGCTCTGGTG--AGCTCCCAGAGGCAGGGCGGTGTCCTGGCCAGCCTGTATCCTCCAT--GAGTCAAATCAAAGGACAGCATGCAGCTGGCCTATGGTGGCGAGAGCCAAGTGATGCCTGCTCAGCCTTCAGCCCCTT---GTCTCCCTCTGGGGCTAAGGAAACA---AACCCAGACAA-------------------------------------------------------------------------------------------------------------------------------------------------------------------------------------------------------------------------------------------------------
>gene=chr20_415268-416268; species=calJac
TCCTTCACATTCCACCATCACCGTCTAAGAAATCGCCCTGAATTTGCTGCAGGATAGATTGCTCCTGG-GTGCAGCTCTGGTGTGAGCTTGCAGAGGCAGCGCAGTGCCCTGGGCAGTCTGCACACACCACAACTGTCAGATCAAATGGCAGTGTGGCCCTAGCCCAGCGTGGCAGGAGCTGAGTGCCACTGGCTGGGTCCTGGAAACCTGCACATCTTTCCTCTGGGCCAAGGAAACAAACAACACAGACAGCA-TGTCTCCCTGCTGGCCCCATCCCCAGGATGGAGGCCGTGCACCGGGCACTGCACTGTGCTCTCGCTCCCCAGCAGCCGGGAGTGTCTGGAGGATGTTGGAAAGTTCGGCAAACGCAGGCTCAGCAGCTCCTCTGTAGACAGAAAGGGCTTACGGAGACGTGGCACATCAAGCTCTGGTTAGAATCCAAAACCAAATGCCAGCCCCTAGGAT-CACAGACCA-GGTGTGAAACGCAGCAAGGGCA
>gene=chr20_415268-416268; species=canFam
CTCTTCATATTCAACCATCAACTCTGACAAA-----------------------------GCTCATTCAGTGCAACTCTGGCGTGAGCTCCCAGAGGCAGGGCAGTGCCCTGGCCAGCCTGTAGACTCCATGAGTGTCAGGCCAAGGGGCAGC-------------------ATAAGAGCTGAATGATGCCTGTTTCAGCTTGTGTGCCATCACACCTCCCCTCTGGGCCAAGGAAATAAACATCCCAGACAACCTTGCCTCCAAGATGGCACCATCCTCAAGGTGGAGGCCTG------GGCACTGCTCTAGGCTCCCGCTAACCAACAACTGGAAGTGTTGAGA-GGTGTCAGAAAGCTTGGCAAGAACTGTCTCGACAGCTCCTCTGTGGATGGAAATTACATGTGGTAAAG---CACATCAGACTGTGATTAGGTTCCCAAACCAAATGTCCACTTTTAGCATCT--AGAAGTATGTGGAAAA--GAGCAAGATCA
>gene=chr20_415268-416268; species=equCab
CTCTTTATGTTCAACCATCAACTTCTATGAC-------------------------AATTGTTCCTTGAATGCAACTCTGGTGTGAGCTCCCCGAGGCAGGGCAGTGTCCTGGTTGGCCTGTGTACTCCAT--GAGTCAGATCAAAGGGCAGC-TG------GCCTATGGT-GTAGGAGCTGGGTGATGCCAGCTCAGCCTTGGCCCCTCTGACATCTCCCCTCTGGGCCAGGGAAACAAACATCCCCAACAACCTTGCCTCCGTGATTGGCCCACCCTCAGGGTGGAGGCCTT------GGCACTGCTCTGGGCTCCCACGACCCAACAGCTGGGCATGTTGAGAGGATGTTGGAAAGCTTAGCAAGAACAGTCTCAACAGCTCCTTTGTGGATGGAAATTACACGTGGCAAAC---CACATCAGGCTCTGGTTGGGTTCCAAAACTGAACATCAGCCTTTAGCACCCCCAGAACAGTGTGTAGAA--TATCAAGATCA
>gene=chr20_415268-416268; species=gorGor
TCCTTCACATTCCACCCTCACCTTCTATGAAAGTGCCCTGAATTTGCTGCAGGATAGATTGCTCCTGGAGTGCAGCTCTGGTGTGAGCTTTCAGAGGCAGCGCAGTGCCCTGGGCAGCCTGCGTAATCCACGACTGTCAGATCAAAGGGCAATGTGACCCTGGCCCACAGTGGCAGGAGCTGAGTGCCACTGGCTTGGCCCTGGGAACCTGCGCATCTCCCCTCTGAGCCAAGGAAACAAACAACACAGACAACAGTGTCTCCCCGATGGCCCCATCCCCAGGGTGGAGGCCCTGCACCGGGCACTGCTCTGCGCGCGCGCTCCCCAGCAGCCAGCAGTGTCTGGAGGATACTGGAAAGCTTGGCAAGAGTAGGCTGAGCAGCTCCTCTGTGGACAGAAAGGGCATGTGGAGAAGCGGCACATCAAGCTCTGGTTAGGATCCAAAACCAAATGCCAGCTCCTAGGATCCCCAGACCAGGGTGTGAAACACACCAAGAGCA
>gene=chr20_415268-416268; species=panTro
TCCTTCACATTCCACCCTCACCTTCTATGAAAGTGCCCTGAATTTGCTGCAGGATAGATTGCTCCTGGAGTGCAGCTCTGGTGTGAGCTTTCAGAGGCAGCGCAGTGCCCTGGGCAGCCTGCGTAATCCACGACTGTCAGATCAAAGGGCAACGTGACCCTGGCCCACAGTGGCAGGAGCTGAGTGCCACTGGCTTGGCCCTGGGAACCTGCGCATCTCCCCTCTGAGCCAAGGAAACAAACAACACAGACAACAGTGTCTCCCCGATGGCCCCATCCCCAGGGTGGAGGCCCTGCACCGGGCACTGCTCTGCGCGTGCGCTCCCCAGCAGCCAGCAGTGTCTGGAGGATACTGGAAAGCTTGGCAAGAGTAGGCTGAGCAGCTCCTCTGTGGACAGAAAGGGCCTGTGGAGCAGCGGCACATCAAGCTCTGGTTAGGATCCAAAACCAAATGCCAGCTCCTAGGATCCCCAGACCAGGGTGTGAAACGCACCAAGAGCA
>gene=chr20_415268-416268; species=papHam
TCCTTCACATTCCACCCTCACCTTCTATGAAAGCACCCTGAATTTGCTACAGGATAGATTGCTCCTGGAGTGCAGTTCTGGTGTGAGCTTGCAGAGGCAGCACAGTGCCCTGGGCAGCCTGTGTACCCCACGACTGTCAGATCAAAGGGCAACGTGACCCTGGCCCACAGTGGCAGGAGCCGAGTGCCACTGGCTTGGCCCTGGGAACCTGCACATCTCCCCTCTGGGCCAAGGAAATGAACAACACAGACAACAGGGTCTCCCTGATGGCCCCATCCCCAGGGTGGAGGCCCTGTACCGGGCACTGCTCTGCGCTTGCGCTCCCCAGCCGCCGGCAGTGTCTGGAGGATGTTGGAAAGCTTAGGAAGAGCAGGCTGAGCAGCTCCTTTGTGGACAGAAAGGCCATGTGGAGAAGCGGCACATCAAGCTCTGGTTAGGATCCAAAAACAAATGCCAGCTCCTAGGATCCCCAGACCAGGGTGTGAAACGTACCCAGGGCA
>gene=chr20_415268-416268; species=ponAbe
TCCTTCACATTCCACCCTCACCTTCTATGAAAGTGCCCTGAATTTGCTGCAGGATAGATTGCTCCTGGAGTGCAGCTCTGGTGTGAGCTTACAGAGGCAGCGCAGTGCCCTGGGCAGCCTGCGTAATCCACGACTGTCAGATCAAAGGGCAATGTGACCCTGGCCCACAGTGGCAGGAGCTGAGTGCCACTGGCTTGGCCCTGGGAACCTGCGCATCTCCCCTCTGAGCCAAGGAAACAAACAACACAGACAACAGTGTCTCCCTAATGGCCCCATCCCCAGGGTGGAGGCCCTGCACCGGGCACTGCTCTGCGCGCGCGCTCCCCAGCAGCCAGCATTGTCTGGAGGATACTGGAAAGCTTGGAAAGAGTAGGCTGAGCAGCTCCTCTGTGGACAGAAAGGGCATGTGGAGAAGCGGCACATCAAGCTCTGGTTAGGATCCAAAACCAAATGCCAGCTCCTAGGAACCCCAGACCAGGGTGTGAAACGCACCAAGAGCA
>gene=chr20_415268-416268; species=rheMac
TCCTCCACATTCCACCCTCACCTTCTATGAAAGCGCCCTGAATTTGCTGCAGGATAGATTGCTCATGGAGTGCAGTTCTGGTGTGAGCTTGCAGAGGCAGCACAGTGCCCTGGGCAGCCTGTGTACCCCACGACTGTCAGATCAAAGGGCAACGTGACCCTGGCCCACAGTGGCAGGAGCCGAGTGCCACTGGCTTGGCCCTGGGAACCTGCACATCTCCCCTCTGGGCCAAGGAAATGAACAACACAGACAACAGGGTCTCCCTGATGGCCCCATCCCCAGGGTGGAGGCCCTGTACCAGGCACTGCTCTGCGCTTGCGCTCCCCAGCCGCCGGCAGTGTCTGGAGGATGTTGGAAAGCTTGGGAAGAGCAGGCTGAGCAGCTCCTTTGTGGACAGAAAGGCCATGTGGAGAAGCGGCACATCAAGCTCTGGTTAGGATCCAAAAACAAATGCCAGCTCCTAGGATCCCCAGACCAGGGTGTGAAACGTACCCAGAGCA
>gene=chr20_461209-462209; species=hg19
CATTTCAAGTACAAGAAACAGAATTCAAAACGTGAAAACGGAGCCATCTATCACACACGGTGTCGGTTGGAGAAGCATATTGCTCAGGCTGCAGGGACATTTCatttatttaaatgtttttattaaaaaaaattaaaGACCTTCATGGCACAACTTCTTCCCAGCACAGTTATGGTTTAGTCATACCAATTACAATACAATTACAACCAATAAAGCAAGGTGGGGAGGGCCTTCTGGCTTCAAACTTAAAAAAAAGCAGAGGAAGAGGGGAGGGACCACTTCAAACAAAGTTTAAAAATACTTTAAAAAATCTTTCAGAGTAATTGCCAACATAACCTTTCATGTTGGCCATTCCATTTCCTGCCATCTAAGCAATGCAGACACAGGTAGTGCTGAGAAATAGTGTCCCAATACAAGGTATACAGATGAGGTAATTTACAACAACACGTAAGTTGTTACTCTGTAAACCCTTGCCTCCCCCCCACCCCCCACCCAATTGG
>gene=chr20_461209-462209; species=bosTau
---------------------AATTCAACACATGAGAACTAAGGCATTTATAACACACGGTGTCGGCAGGAGAAGCATACTGCTCAGGCTGCAGGGACATTTCATTTGtttaaatgtttttattaaaaaaaattaaaGACCTTCATGGCACAACTTCTTCCCAGCACAATTATGTTTTCGTTATACCAATAACAATACAATTACAACCAATAAATCAAGGTGAGGGGGAACTTATGACTTCAAACTTAAAAGTG------------GGGGGAGGGGCACTTCAAACAATGttaaaaaatactt-aaaAAAACTTTCAGAGTAACTGCCAACACAACTTCTGAGATTGG-CATTCCAGATCCTGCCATCTAATCAATGCAA--ACAGGTAGTGCTGAGAAATAGTGTCCCAATACAAGGTATACAGATGAGGTAATTTACAACAACACATAAGTTGTTACTCTGTAAACCCTTGTCCCT--CCCAC---CCACCCAATTGG
>gene=chr20_461209-462209; species=calJac
CATTTCAAGTACAAGAAACAGAATTCACAACATGAAAACTAAGCCATCTATCACACACGGTGTCGTTTGGAGAAGCATATTGCTCAGGCTGCAGGGACATTTCatttatttaaatgtttttattaaaaaaaattaaaGACCTTCATGGCACAACTTCTTCCCAGCACAGTTATGTTTTAGTTATACCAATTACAATACAATTACAACCAATAAATCAAGGTAGGGAGGGACTTCTGGCTTCAAACTTAAAAAAAAGCAGAGGAAGAGGGGAGGGACCACTTCAAACAAAGTTTAAAAATACTTTAAAAAATCTTTCAGAGTAATTGCCAACATAACTTTTCATATTGGCCATTCCATTTCCTGCCATCTAAGCAATGCAGACACAGGTAGTGCTGAGAAATAGTGTCCCAATACAAGGTGTACAGATGAGGTAATTTACAACAACACATAAGTTGTTACTCTGTAAACCCTTGCCTCCCCCCCACCCCCAACCCAATTG-
>gene=chr20_461209-462209; species=canFam
TGTCTAATGTATAAAA-----AATTCAACACATGAGAACTAATCCATCTATCACACACGGTGTCGGTTGGAGAAGCATATTGCTCAGGCTGCAGGGACATTTCATTTGtttaaatgtttttattaaaaaaaattaaaGACCTTCATGGCACAACTTCTTCCCAGCACAGTTATGTTTTAGTTATACCAATTACAATACAATTACATCCAATAAATCAAGGGGAGGGGAAACTTCTGACTTCAAACTTAAAAAGG------------GGGGAGGGGCCACTTCAAACAAAGTTTAGAAATACTTAAAAAAACCTTTCAGAGTAATTGCCAACACAACTTCTTACATTGG-CATTCCATTTCCTGCCATCTCATCAATGCAGACACAGGTAGTGCTGAGAAATAGTGTCCCAATACAAGGTATACAGATGAGGTAATTTACAACAACACAGAAGTTGTTACTCTGTAAACCCTTGCCCCCCACCCAC---CCACCCGACTGG
>gene=chr20_461209-462209; species=equCab
CACTTCACATCTCAACTATGAAATTCAACACGTAAGAACTAAGCCATCTGTCACACACGGTGTCGGTTGGAGAAGCATACTGCTCAGGCTGCAGGGACATTTCATTTGtttaaatgtttttattaaaaaaaattaaaGACCTTCATGGCACAACTTCTTCCCAGCACAGTTATGTTTTAGTTATACCAATTACAATACAATTACAACCAATAAATCGGGGGGGAGGGGCACTTCTGACTTCAAACTTAAAAAAA---------------GGAGGGCCACTTCCAACAAAGTTAAAAAATACTT-AAAAAACCTTTCAAAGTAATTGCCAACAC-ACTTCTTATACTGG-CATTCCATTTCCGGCCATCTAATCAATGCAGATACAGGTAGTGCTGAG----AGTGTCCCAATACAAGGTGTACAGATGAGGTAATTTACAACAACGCAGAAGTTGTTACTCTGTAAACCC-TGCCCCCCACCCA-------CCCAACTGG
>gene=chr20_461209-462209; species=gorGor
--------------------------------------------------------------------------------------------------------------------------------------------------------------------------------------------------------------------------------------------------------------------------------------------------------------------------------------------------------------------------------------------------------------------------------------------------------------------------------------------------------------------
>gene=chr20_461209-462209; species=panTro
CATTTCAAGTACAAGAAACAGAATTCAAAACGTGAAAACGGAGCCATCTATCACACACGGTGTCGGTTGGAGAAGCATATTGCTCAGGCTGCAGGGACATTTCatttatttaaatgtttttattaaaaaaaattaaaGACCTTCATGGCACAACTTCTTCCCAGCACAGTTACGTTTTAGTCATACCAATTACAATACAATGACAACCAATAAAGCAAGGTGGGGAGGGCCTTCTGGCTTCAAACTTAAAAAAAAGCAGAGGAAGAGGGGAGGGACCACTTCAAACAAAGTTTAAAAATACTTTAAAAAATCTTTCAGAGTAATTGCCAACATAACCTTTCATGTTGGCCATTCCATTTCCTGCCATCTAAGCAATGCAGACACAGGTAGTGCTGAGAAATAGTGTCCCAATACAAGGTATACAGATGAGGTAATTTACAACAACACATAAGTTGTTACTCTGTAAACCCTTGCCTCCCCCCCACCCCCCACCCAATTGG
>gene=chr20_461209-462209; species=papHam
CATTTCAAGTACAAGAAACAGAATTCAAAACGTGAAAACTGAGCCATCTATCACACACGGTGTCGGTTGGAGAAGCATATTGCTCAGGCTGCAGGGACATTTCatttatttaaatgtttttattaaaaaaaattaaaGACCTTCATGGCACAACTTCTTCCCAGCACAATTATGTTTTAGTTATACCAATTACAATACAATTACAACCAATAAATCAAGGTGGGGAGGGACTTCTGGCTTCAAACTTAAAGAAAAGCAGAGGAAGAGGGGAGGGACCACTTCAAACAAAGTTTAAAAATACTTTAAAAAATCTTTCAGAGTAATTGCCAACATAACTTTTTATATCGGCCATTCCATCTCCTGCCATCTAAGCAATGCAGACACAGGTAGTGCTGAGAAATAGTGTCCCAATACAAGGTATACAGATGAGGTAATTTACAACAACACATAAGTTGTTACTCTGTAAACCCTTGCCTCCCCCCCACCCCCCACCCAACTGG
>gene=chr20_461209-462209; species=ponAbe
CATTTCAAGTATAAGAAACAGAATTCAAAACATGAAAACTGAGCCATCTATCACACACGGTGTCGGTTGGAGAAGCATATTGCTCAGGCTGCAGGGACATTTCatttatttaaatgtttttattaaaaaaaattaaaGACCTTCATGGCACAACTTCTTCCCAGCACAGTTATGTTTTAGTTATACCAATTACAATACAATTACAACCAATAAATCAAGGTGGGGAGGGTCTTCTGGCTTCAAACTTAAAAAAAAGCAGAGGAAGAGGGGAGGGACCACTTCAAACAAAGTTTAAAAATACTTTAAAAAATCTTTCAGAGTAATTGTCAACATAACTTTTTATGTTGGCCATTCCATTTCCTGCCATCTAAGCAATGCAGACACAGGTAGTGCTGAGAAATAGTGTCCCAATACAAGGTATACAGATGAGGTAATTTACAACAACACATAAGTTGTTACTCTGTAAACCCTTGCCTCCCCCCCACCCCCCACCAAATTGG
>gene=chr20_461209-462209; species=rheMac
CATTTCAAGTACAAGAAACAGAATTCAAAACGTGAAAACTGAGCCATCTATCACACACGGTGTCGGTTGGAGAAGCATATTGCTCAGGCTGCAGGGACATTTCatttatttaaatgtttttattaaaaaaaattaaaGACCTTCATGGCACAACTTCTTCCCAGCACAATTATGTTTTAGTTATACCAATTACAATACAATTACAACCAATAAATCAAGGTGGGGAGGGACTTCTGGCTTCAAACTTAAAGAAAAGCAGAGGAAGAGGGGAGGGACCACTTCAAACAAAGTTTAAAAATACTTTAAAAAATCTTTCAGAGTAATTGCCAACATAACTTTTTATATCGGCCATTCCATCTCCTGCCATCTAAGCAATGCAGACACAGGTAGTGCTGAGAAATAGTGTCCCAATACAAGGTATACAGATGAGGTAATTTACAACAACACATAAGTTGTTACTCTGTAAACCCTTGCCTCCCCCCCACCCCCCACCCAACTGG
>gene=chr20_475383-476383; species=hg19
TACAGCTCTCATGTAAAAGCATTTGCAGACAACAGGGCCCTTATGACATCCAATAAACAGAAACAGCATTTTCTGTATATCTCGTCCACTTAACTGTGCAcatttaattctcacgaatacctagtcgcctgcagggctattattacccacactgtacacgtaagaaaaagaaggcaaatggagagaaagtagtttCTCAGGAAACCAGTTACTCAATAAATAAGGCGAGAAGCCACGTTTCCGGGCTTAGAAGATGAACATTTTGCCCACTTTACTCATGTTTCCTTCTTGGGAATATTCTTAGGAATATAAATAATGGTTCAAACATGTTGACTTGTAAATTCGTAcattcattcaccaaatatttctcaactgccgaataggtactagggcctgtgacaacacaagggataaagtgttgaaGATGGGCAATTAGCTACATCATGTAGATAAATAACACTTGTCAGCCTATCACTTTACCTTTCTGTGCTCATGATCAA
>gene=chr20_475383-476383; species=bosTau
TGCAACT----------AATA------------------CTCATGACACCT--------GCATCAGCAGTTTCTGAATATTTCATCCATTTAACTGTACACACCTAATCCTCGTAATAGCCTAGTGGCACATACAACAAATACTATACCC-CTAT-----AAGAAAAAAAGAGGCAGATGAGAAACAC--CATTTCCCAACAGAGTAGTTTTTCAATAAATAAGACTAAAACTCAAACT-------------------------------------------------------------------AT-GCTGTAGTCTGTTTCA----CTGATTTGttcatt----cattcagttgtcaaacatttatcaagtgcctaataggtaccacagactatgacaatgctagggataaaatgt-gaaaaTGGGCTGCTAACTCTCTTGTGCTGATAAAGAAGACTTGGCCTTCTATCACTTTACCTTTCTGTGCTCATGATCAA
>gene=chr20_475383-476383; species=calJac
CACAGCTCTCATG------------------------------------------------------------------------------AACTGTGCACATTTAATTATCATGAATACCTAGTCGCCTGAAGGGCAATAATTACCCACACTGTACAGGTAAGAAAAAGAAGGCAAATGAAGAGAAAGTAGTTTCTCAGAAAAC----TATTCAATAAATAGGACTAGAAGCCAGGTTTCTGGGCTGAGAAGATGAACATTTTGCAC-TTATACTAATGTTTCCTTCTTGGTAGTATTCTCGGAAATATAAATAATGGTTCAGCACTGTTGATTTATAAATTCATACATTCATTCACCAAATATTTATCAAGTGCCTAATAGGCACTAGGGCCTGTTACAATACAAGGGAAAAAGTGTTGAAGATGGGCTGTTAACTATATCACGGAGATAAACAACACTTGTCAGTCTATCACTTTACCTTTTTGTGCTCATGATCAA
>gene=chr20_475383-476383; species=canFam
TGCAAGTCT-AT-T-AAAGCATCTGTAGAGTTTAGGGGCCTCATGACACTTATTAATAAGCAGCAACATTTTCTGAGTATCTTATCTACATAATTATGTATacttaattctcacaataacctagtggtacacaaagca-atattatacccattgtataagtaagaaaaaggaagcaaatgaggagaaggcagttcccctagagactagttatttaataaatgaaaccagaagccagctttcctgc---ctgaagctaatgttttgtcca--------------------TGATAGTATTCTTAGCCATAGGAATACTGATTTCAACATTCTGATTTGTTAACG----AGttcattcaccaaatgtttatcaagtgcttaataggtaccagtgattatgacaatgctaggaataaagtgt-gaaGATGAGGTGATAACTCTATCATACTAATAAAAAACACTTGGCAGTCTATCACTTTACCTTTCTGTGCTCATGATCAA
>gene=chr20_475383-476383; species=equCab
TGCAGCTCTCAC-TGAAAGCACTTGTAGAGTTCAGGGACCCCATGACACCTGCTAATAAGAAGCACCATTTTCTGAATATTTCGACCATTTAACTGTGCAcacctaattgtcacaataatct-gtggcatgcaggacaaatattatacctgttgtacaggtaagaaaaagtaggcaaatgagaagaaagaagtttcccaagaaactggttatttaataaataagactagaagccaggttccctgc---ccaaaattaatgttttgcctactgcactaatctgtttcCTCTGATAGTATTCTTAAGAATATGAATAATGGTTTAATCTCTCTGATTTGTTGGtt----aattcattcaccaagtatttatcaagttcctcataggtaccaggcactgcgacaatcctagggataaaatgt-gaaGATGGGCTGTTGACTCTATCACGTTGAT----AAGACTTATCAGTCTATCACTTTACCTTTCTGTGCTCATGATCAA
>gene=chr20_475383-476383; species=gorGor
TATAGCTCTCATGTAAAAGCATTTGCAGACAATAGGGCCCTCATGACATCCAATAAACAGAAATAGCATTTTCTGTATATCTCATCCACTTAACTGTGCAcatttaattctcatgaatacctagtcgcctgcagggctattattacccacactgtacacgtaagaaaaagaaggcaaatggagagaaagtagtttctcaggaaactagttattcaataaataagactagaagccacatttctgggcttagaagatgaacattttgcccactttactaATGTTTCCTTCTTGGTAATATTCTTAGGAATATAAATAATGGTTCAAACATGTTGATGTGTAAATTCGTAcattcattcaccaaatatctctcaactgccgaataggtactagggtctgtgacaatacaagg-ataagGTGTTGAAGATGGGCAATTAGCTACATCGCGTAGCTAAATAACACTCGTCAGCCTATCACTTTACCTTTCTGTGCTCATGATCGA
>gene=chr20_475383-476383; species=panTro
TACAGCTCTCATGTAAAAGCATTTGCAGACAACAGGGCCCTCATGACATCCAATAAACAGAAACAGCATTTTCTGTATATCTCGTCCACTTAACTGTGCAcatttaattctcacgaatacctagtcgcctgcagggctattattacccacactgtacacgaaagaaaaagaaggcaaatggagagaaagtagtttctcaggAAACTAGTTACTCAATAAATAAGGCAAGAAGCCACGTTTCTGGGCCTAGAAGATGAACATTTTGCCCACTTTACTAATGTTTCCttcttaggaatattcttaggaatatAAATAATGGTTCAAACATGTTGACTTGTAAATTCGTAcattcattcaccaaatatttctcaactgccgaataggtactacggtctgtgacaatacaagggataaagtgttgaaGATGGGCAATTAGCTACATCACGCAGATAAATAACACTTGTCAGCCTATCACTTTACCTTTCTGTGCTCATGATCAA
>gene=chr20_475383-476383; species=papHam
TACAGCTGTCATGTAAAAACATTTGTAGACAATAGGGGCCTCATGACAACCTACTAACAGAAACAGCATTTTCTGTATATTTCATCCACTTAACTGTGCAcatttaattctcatgaatacctagttgcctgcagggcaattattacccacactgtacaagaaagaaaaagaaggcaaatgaagacaaagtagtgtctcagtaaactagttattcaacaaataagactagaagccacgtttctgggcttagaagatgaacattttgcccactatactaATGTTTCCTTCTTGGTAGCATTCTTAGGAATATAAATAATAGTTCAAACATATTGATTTGTAAatt----cattcattcaccaaatatttatcaagggccaaataggtactagggtctgtg-----acaagggataaagtgttgaaGATGGGCAATTAACTACATCACGGAGATAAATAACACTTGTCCGTCTATCACTTTACCTTTCTGTGCTCATGATCAA
>gene=chr20_475383-476383; species=ponAbe
TACAGCTCTCATGTAAAAGCATTTGCAGACAATAGGGCCCTCATGACATCCAATAAACAAAAGTAGCATTTTCTGTATATTTCATCCACTTAACTGTGCAcatttaattctcatgaatacctagtcgcctgcagggctattattacccacactgtacaggtaagaaaaagaaggcaaatggagagaaagtagttgctcaggaaactagttattcaataaacaagactagaagccacgtttctgggcttagaagatgaacattttgcccactatactaATGTTTCCTTCTTGGTAATATTCTTAGGAATATAAATAATGGTTCAAACATGTTGATTTGTAAATTCGTAcattcattcaccaaatatttctcaagtgccaaataggtactagggtctgtgacaatacaagggataaagtgttgaaGATGGGCAATTAACTACATCACGTAGATAAATAACACTTGTCAGCCTATCACTTTACCTTTCTGTGCTCATGATCAA
>gene=chr20_475383-476383; species=rheMac
TACAGCTCTCATGTAAAAACATTTGTAGACAATAGGGGCCTCATGACAACCTACTAACAGAAATAGCATTTTCTGTATATTTCATCCACTTAACTGTGCACATTTAATTCTCATGAATACCTAGTTGCCTGCAGGGCAATTATTACCCACACTGTTCAAGAAAGAAAAAGAAGGCAAATGAAGACAAAGTAGTGTCTCAGTAAACTAGTTATTCAACAAATAAGACTAGAAGCCACGTTTCTGGGCTTAGAAGATGAACATTTTGCCCACTATACTAATGTTTCCTTCTTGGTAGCATTCTTAGGAATATAAATAATGGTTCAAACATATTGATTTGTAAatt----cattcattcaccaaatatttatcaagggccgaataggtactagggtctgtg-----acaagggataaagtgttgaaGATGGGCAATTAACTACATCACGGAGATAAATAACACTTGTCCGTCTATCACTTTACCTTTCTGTGCTCATGATCAA
>gene=chr20_609236-610236; species=hg19
ttttttccccagtcccctccatccctgatgctttgcacagggcctggcacacagtaggttcgcaagaaaaattgttggatcaggaatgGCTGAGaattagcttcctctctttgggcttcagttttcccatctgcacagtgaaaactttagataatttcGGGGTGATTTTAGGTTTAGCCTTTGAGAGGTGCCTCAGTGGCCGCCACAAAATATCGGAAGACCCCAACTTTCAGCAGAGCTGGCCTTGTTTCCCTTGTGTCTTAGATTGGTCTCTATGGCAGATTATGTTTAAAaagaatagccaccatttattgagcgctcactacgtgataggcatgctgtcagctggcagatgcatttcctcattttggccactcattaaccctcagaagtagcactgttactatgctctttataaagaggggtaaactgaggcaaagagaggtgaagtcacttgtcagaggactagcaaaggagggagctgggatttgtagcacaag
>gene=chr20_609236-610236; species=bosTau
ctttcctcccagtcccacccccaccacacacccagcatagggcctgaagcacagtagatcatcaacaaaaagtgctatatTAGAAACAGCTGAGAA-TAGCTTCCTCACTTCGGGCCTCAATTTCTCCATCTGCATGGTAAAAATGTTAAATAATTTTGGGGCGACTTTC-ATTCAGCTTTTGAGAGGGGCCTCTGTGGCCACCGCAAGGTAGAGAGGAGCTTCAGCTTTC-GCAGAGCCCCCATTCTTTCC-TCATGTCCTAGCTTGGTCTCCACGGGAGATTTGGTTTGCAAGGaatagctaccatttactgagcccctgctacgtgacaggcatgttctaagccggcacaggatttttctcatttcagctactcattagcgcttggaagtcacactattactctccccttgctacagagga--aaactgaggcaaagagaggctaactaacttgtcatgggattagcaaatgagggat-tgagatttgggccagaag
>gene=chr20_609236-610236; species=calJac
ctttttctccagtcccccccacccccgatgcctagcacagggcctggcacacaggaagcctgcaagaaaaattgttatatCAGGAAAGGCTGAGAATTAGCTTCCTCCCTTTGGGCTTCAGTTTTCCCAACTGCACAGTGAAAACTTTAGATAATTTTGGGGTGATTTTAGGGTTAGCTTCTGAGAGGTGCCTCAGTGGCCACCACAAAATATGGGAAGACCCCAACTTTCAGCAGAGCTGGCATTCTTTCCCTCGTGTCTTAGATTGGTCTCCATGGCAGATTATGCTGAAAaagaatagccagcatttgttgagtgctcattatgtgacaggcatgctgtcagctggcacatgcatttcctcattttagtcactaattaacccttggaagtagcgcagttactgtgctctttataaagagggttaaactgaggcaaag-gaggtgaagccacttggcagaggactcgcaaagtggggagctgggacttgtagcacagg
>gene=chr20_609236-610236; species=canFam
--------------------------------------------------------------------------------------------------------------------------------------------------------------------------------------------------------------------------------------------------------------------------------------------------------------------------------------------------------------------------------------------------------------------------------------------------------------------------------------------------------------------
>gene=chr20_609236-610236; species=equCab
ttctcttcccagtatctcc----tgacacacccagcccagggcctggaacacggtaggcccacaaccaaaatggttgtATTAGGAGTGGCTGAGAA-TAGcttcctcactttgggcctcagtttccccatctgcaaggtaaaaagtttagCTAATTTTGGGGCGACTATAGATTCAGCTTCTGAGAGGGGCCTCAGTGGCCACTGTAAGGTGTAGAGA----------------------------------------------------------------------------AGAAGTGCT--catttactgagcactcacaatgtgacaggcatgttataagctggaatgtgcattttctcatttcaaccccttgttaactctcagaagcagcactattactatcctcctgttacagaggggtaaactgaggcaaagggaggtcaggtagcttgtcacaggactagcaaacaaaggagctaagatttgaaccagaag
>gene=chr20_609236-610236; species=gorGor
--------------------------------------------------------------------------------------------------------------------------------------------------------------------------------------------------------------------------------------------------------------------------------------------------------------------------------------------------------------------------------------------------------------------------------------------------------------------------------------------------------------------
>gene=chr20_609236-610236; species=panTro
ttttttccccagtcccctccatccctgatgctttgcacagggcctggcacacagtaggtttgcaagaaaaattGCTGTATCAGGAATGGCTGAGAATTAGcttcctctctttgggcttcagttttcccaactgcacagtgaaaactttagataatttcGGGGTGATTTTAGGTTTAGCCTTTGAGAGGTGCCTCAGTGGCCGCCACAAAATATCGGAAGACCCCAACTTTCAGCAGAGCTGGCATTGTTTCCCTTGTGTCTTAGATTGGTCTCTATGGCAGATTATGTTTAAAaagaatagccaccatttattgagcgctcactatgtgataggcatgctgtcagctggcagatgcatttcctcattttggccactcattaaccctcagaagtagcactgttactatgctctttgtaaagaggggtaaactgaggcaaagagaggtgaagtcacttgtcagaggactagcaaaggagggagctgggatttgtagcacaag
>gene=chr20_609236-610236; species=papHam
ttttttaaccattcccctccacccctgatgcttagcacagggcctggcacacagcaggtctgcaggaacaattgttgtatcaggaatgGCTGAGaattagcttcctctctttgtgcttcagttttcccatctgcacagtgaaaactttagataATTTCGGGGTGATTTTAGGTTTAGCTTCTGAGAGGTGTCTCAGTGGCCACCACAAAATATCGGAAGACTCCAACTTTCAGCAGAGCTGGCATTCTTTCCCTTGTGTCTTGGATTGGTCTCTATGGCAGATTACGTTTAAAaagaacagccaccatttattgagtgctcactatgtgataggcatgctgtcagatggcggatgcacttcctcattttggtcactcattaacccacaaaagtagcactgttactatgctctttataaag-ggggtaaactgaggcaaagagaagttaagtcgcttgtcagaggactggcaacagagggagctgggatttgTAGCACAGA
>gene=chr20_609236-610236; species=ponAbe
ttttttccccagtcccctccacccctgatgctttgcacagggcctggcacacagtaggtttgcaagaaaaattgttgtatcaggaatgGCTGAGAATTAGcttcctctctttgggcttcagttttcccatctgcacagtgaaaactttagataatttcagggtGGTTTTAGGTTTAGCGTCTGAGAGGTGCCTCAGTGGCAGCCACAAAATATCGGAAGACCCCAACTTTCAGCAGAGCTGGCATTCTTTCCCTTGTGTCTTAG--------------------ATGTTTAAAaagaatagccaccatttattgagcgctcactatgtgataggcgtgctgtcagctggcagatgcatttcctcattttggccactcattaacccttggaagtagcactgttactatgcgctttataaagaggggtaaactgaggcaaagagaggttaagtcacttgtcagaagactagcaaaggagggagctgagatttgtagcacagg
>gene=chr20_609236-610236; species=rheMac
tttttttcccattcccctccacccctgatgcttagcacagggcctggcacacagcaggtctgcaggaacaattgttgtatcaggaatgGCTGAGAATTAGCTTCCTCTCTTTGTGCTTCAGTTTTCCTATCTGCACAGTGAAAACTTTAGATAATTTCGGGGTGATTTTAGGTTTAGCTTCTGAGAGGTGTCTCAGTGGCCACCACAAAATATCGGAAGACTCCAACTTTCAGCAGAGCTGGCATTCTTTCCCTTGTGTCTTGGATTGGTCTCTATGGCAGATTACGTTTAAAaagaacagccaccatttattgagtgctcactatgtgataggcatgctgtcagatggcggatgcacttcctcattttggtcactcattaacccacaaaagtagcactgttactatgctctttataaag-ggggtaaactgaggcaaagagaagttaagtcgcttgtcagaggactggcaacagagggagctgggatttgTAGCACAGA
>gene=chr20_610396-611396; species=hg19
tttatggagattaagtaacagaagcacagaaaggtcaagtaacttgcacagagtcacacagctggtaagatgtggacccagctttgaatccaggcagtccagctccagaatccttgtgcttcacATCACCACACGCTGCCTTCACCATCACGTGTCAGTTCCACACAAGTGGATGCCCACAATGGTTGGGAGTAAGGGGAAAAGGAGTAGGGCTTGAGGAAAAAATAAAAGTGAAGCGTGtgatgataatgagctatgcttgagaaatgggattaactcagctctctgtacttgatagaaaaaagaaGGAGAAGGAGGAGAGGAAAGAAGAAGAAGGAAATATTTAACTGGACTCTCCGGGGCTTAATTATAACAACTGTCTGGCACCTAAGGTCCTTCCCTAGctgggcttgctgcttctctaatctcatttccctacgtttctcacggtgctccagtcactccaggccacacctgatcccagaaacctacttgttcct
>gene=chr20_610396-611396; species=bosTau
--------------------------------------------------------------------------------------------------------------------------------------------------------------------------------------------------------------------------------------------------------------------------------------------------------------------------------------------------------------------------------------------------------------------------------------------------------------------------------------------------------------------
>gene=chr20_610396-611396; species=calJac
tttacagagattaagtaacagaagcacagaaaggttaagtaacttgcccagagtcacacagctggtaaaatgtggacccagctttgaatccaggcagtccaactccagaatccttgtgcttcacaccaccacatgctGCCTTCATCATCGAGTGTTAGTTTCACACAAGTGGATGCCCATGATGGTTGGGAGTAAGGGGGAAAGGAGTAGGGATCGAGGAAAAAATAAA-GTGAAGTGTGtgacgacaatgagctgtgcttgagaaatgggattaactcagctgtctgcacttg------aAAAGAAGGAGGAGGAAGAGAGGAAAAAAGAAG---GAAATATTTATCTGGACTCTCCGGGGCTTAATTATAACAACTGTCTGGCATCTAAAGCCCTTCCCTAGctgggccgactgcttctccaatctcatttcttgacctttcccacagtgctccagtcactccaggtcacaccctgtcccagaaacctacttgtttct
>gene=chr20_610396-611396; species=canFam
--------------------------------------------------------------------------------------------------------------------------------------------------------------------------------------------------------------------------------------------------------------------------------------------------------------------------------------------------------------------------------------------------------------------------------------------------------------------------------------------------------------------
>gene=chr20_610396-611396; species=equCab
tttacagaggttaagaaactgaggcacagagaggttgagtgacttgcccaaggtcacatggctggtaagaggtggacccagctttgaatcca-gcagtccaacatgaggttcctagtgctTCAGAGCGCCACAGCCCACCTTCCCTGTCACGCATCAGTCCCACACAGGCAGGtgcccaccagggttgggggcagggggaagaggagtggggattgaggaaaaaaataaaatgaagcatgtgatgacaatgagctaagctggacaaatgggattaactcagttctctgcacctgatacaaaagcggaggagcaggagaaggggaGAAGAAAAA------GTCTTTAGCTGGTCTC-CTGTGACACAATCCTAACGACC-CCTACCACCCAAGACCcttccctagctggccctgctgcttctccagtcttatttcctgatgtttccagcagggcttcagtcaccccaggcc-----------caaatgtct-cttgttcct
>gene=chr20_610396-611396; species=gorGor
tttatggagattaagtaacagaagcacagaaaggtcaagtaacttgcgcagagtcacacagctggtaagatgtggacccagcttggaatccaggcagtccagctccagaatccttgtgcttcacATCACCACACGCTGCCTTCACCATCACGCATCAGTTCCACACAAGTGGATGCCCACGATGGTTGGGAGTAAGGGGAAAAGGAGTAGGGGTTGAGGAAAAAATAAAAGTGAAGTGTGtgatgataatgagctatgcttgagaaatgggattagctcagctctctgtacttgatacaaaagagaaggagaaGGAGGAGAGGAAAGAAGAAG---GAAATATTTAACTGGACTCTCCGGGGCTTAATTATAACAACTGTCTGGCACCTAAGGTCCTTCCCTAGctgggcttgctgcttctctaatctcatttccctacgtttctcacagtgctccagtcactccaggccacacctgatcccagaaacctacttgttcct
>gene=chr20_610396-611396; species=panTro
tttatggagattaagtaacagaagcacagaaaggtcaagtaacttgcgcagagtcacacagctggtaagatgtggacccaggtttgaatccaggcagtccggctccagaattcttgtgcttcacatcactaCAGGCTGCCTTCACCATCACGTGTCAGTTCCACACAAGTGGATGCCCACGATGGTTGGGAGTAAGGGGAAATGGAGTAGGGGTTGAGGAAAAAATAAAAGTGAAGTGTGTGATGATAATGAGCTATGCTTGAGAAATGGGATTAACTCAGCTCTCTGTACTCGATACAAAAAAGAAGGAGAAGGAGGAGAGGAAAGAAGAAG---GAAATATTTCACTGGACTCTCCGGGGCTTAATTATAACAACTGTCTGGCACCTAAGGTCCTTCCCTAGCTTGGcttgctgcttctctaatctcatttccctacgtttctcacagtgctccagtcactccaagccacacctgatcccagaaacctacttgttcct
>gene=chr20_610396-611396; species=papHam
tttatggagattaagtaacagaagcacagaaaggtcaagtaacttacccagagtcacacagctggtaagatgtggacccagctttgaatccaggcagtccaactccagaatccttgtgcttcacaccaccacatgctgCCTTCACCATCATGTGTCAGTTCCACACAAGTGGATGCCCATGATGGTTGGGAGTAAGGGGAAAAGGAGTAGGGGTTGAGGAAAAAATAAAAGTGAAGTGTGTGATGACAATGAGCTATGCTTGAGAAATGGGATTAACTCAGCTGTCTGTACTTGATACCAAAATGAAGGAGAAGGAGGAGAGGAAAGAAGAAG---GAAATATTTAGCTGGACTCTCCGGGGCTTAATTATAACAACTGTCTGGCACCTAAGGTCCTTCCCTAGctgggcctgctgcttctccaatctcatttccctgcctttctcacagtgctccagtctctccaggccacaccccatcccagaaacctacttgttcct
>gene=chr20_610396-611396; species=ponAbe
tttatggagattaagtaacagaagcacagaaaaatcaagtaacttgcgcagagtcacacagctggtaagatgtggacccagctttgaatccaggcagtccagctccagaatccttgtgcttcacATCACCACATGCTGCCTTCACCATCACATGTCAGTTCCACACAAGTGGATGCCCACGATGGTTGGGAGTAAGGGGAAAAGGAGTAGGGGTTGAGGAAAAAATAAAGGTGAAGTATGtgatgataatgagctatgcttgagaaatacgattaactcag--ctctgtgcttgatagaaaaaagaaGGAGAAGGAGGAGAGGAAAGAAGAAGAAGGACATATTTAACTGGACTCTCTAGGGCTTAATTATAACAACTGTCTGGCACCTAAGGTCCTTCCATAGctgggcttgctgcttctccaatctcatttccctacctttctcacagtgctccagtcactccaggccatacccgatcccagaaacctatttgttcct
>gene=chr20_610396-611396; species=rheMac
tttatggagattaagtaacagaagcacagaaaggtcaagtaacttacccagagtcacacagctggtaagatgtggacccagctttgaatccaggcagtccaactccagaatccttgtgcttcacaccaccacatgctgCCTTCACCATCACGTGTCAGTTCCACACAAGTGGATGCCCATGATGGTTGGGAGTAAGGGGAAAAGGAGTAGGGGTTGAGGAAAAAATAAAAGTGAAGTGTGTGATGACAATGAGCTATGCTTGAGAAATGGGATTAACTCAGCTGTCTGTACTTGATACAaaaatgaaggagaaggaggagaggaaagaagaagaaggaaaTATGTAGCTGGACTCTCCGGGGCTTAATTATAACAACTGTCTGGCACCTAAGGTCCTTCCCTAGCTGGGTctgctgcttctccaatctcatttccctgcctttctcacagtgctccagtctctccaggccacaccccatcccagaaacctacttgttcct
>gene=chr20_651396-652396; species=hg19
CAGCAATCAAAGACTGAGACTATCTAAAGTGTGGAAGCTCAGCTCAGGACCCTCACGTCCCTCTCGTAACCCCAGGCTTTAGAGGAAATCAGGGGTTCCCAGATTCCATATCTCACATGGGCCTCATCATTCCACACTTCCACTGAGCCCTGTTAATTCACAGGAATATTAGATTTCTGGGTCCCtagaaggtcaaagctgaaagagatcatattcaaccgtttgatattatgaaaggaaaacagaggctgggaggagaggggagactaggccaaggccacacagaaggctaatggtgagtctaagacttgaactcagCCCAGCCTTGAGAGCGGATCTGGACAATGACCTTGGACTGGAAACTGGGCCTGAATCTTGATTCTGGACCCAGCACTTTGCCCTGGACCTGTTCATAGGTATTGAAATTTGAAATTGGACATGGATTTGTCCTGGATAGCAGACCTGGACCTATAACCTCAGACACTGACCTTGGACCTAGT
>gene=chr20_651396-652396; species=bosTau
CAGGCACCAAAAACTGAGACTGTCTGAAGAGTGGACATTCAGCCTGGTTCCTTCATGTCCCCCTTGTGACCCCAGGCTTAACGGGGGG-CATGGAC-CCTAGATTCAGTATCCCAT-----CCCTTTTATTGCACATTCCCGCTGA------CGGATTTTTAAGAAAATTGAG-TTTTGGGTCCCTGAAAGGCCAGAGCTGAAAGAGATCAAGTTTGACTGCTTATTTTTGTAAGAGGGAAACTGAGGTTCGGGCA--AGGGAAGATTAGTTCAGAGCTTCAGAGGAAGC------TGGCTCTAAGTCTTGAA-CTGG-CTAGCTTTGAGAATGGACCTGGAC-ATGACCTTGGACTAGAAATTGGATCTGGATCCAGATCCTGGAGCATGAATGTTGACTTGGACATAG--------ATTGAAACTTGA------ACATGGATTTGTTCTGAATTTTGA-AGTGAGCCTGTAACCTGGGACACTGACCTTGGAACTAGA
>gene=chr20_651396-652396; species=calJac
CAGCAATCAAAGACTGAGACTATCTAAAGCATGGAA------------ACCCTCACGTCCCTCTCATAACCCCAGGTTTTAGAGGAAATCAGAGGTTCCAAGATGCCATATCTCACATGGGGCCTGTCATTCTACACTTCCACAGAGCCCTGTTAATTCATAGGAAAACTAGATTTATGGATCCCTAGCAGGTCAAAGTGGAAagaggtcatattcaactgtttgatattatgaaggggaaacagaggctgggaggaaaggggagactaggtcaaggccacacggaaggctaatagtgagtctaagacttgaactcagCCCAGCCTTGAGAATGGATCTGGAC-ATGATC-TAAACTGGAAATTGGGCCTGAGTCTTGATTCTGGACCCAGCACTTTGCCCTGGACCTGTTCACAGGTATTGAAATTTGAACTCGGACATGCAGTTGTCCTGGTTAGCAGACCTGGACCTATAACCTCAGACAATGACCT----------
>gene=chr20_651396-652396; species=canFam
TAGGAACCACAAACA--GTCTGCTTGAGGAGTGGATGCTCAGCTCTGG-CCTTCGTGTTCCCCTTGTGACCTCAGGCTTTTGGGGAGGTCATGGGC-CCCAGATTCTGTATCCTACACAGGCCCTGTTATTTCACACCCCGACTGA------TTCATTCTTAGCAAAGTCAAATTTCtggatccctagaaggtcagagctgaaagagatcaagttccactgcttgagttcatgaaagggaaat--aggctgaggta--gaggaagactagtccaaggccacagagaaagctaatggtggatctaagacatgactctag-CAGGCCTTGAGAATGGACCTGGAC-ATGACCTTGGACTAGAAATTTGATCTGGATCTTACTCCTGGACCCTGCACGTTGACCTGGACTTGATCTTAGACATTGAAATTTGAACTTGGATGTGAATTTGGTCTGAATCTTGG-ACTGGACCTATAACCTCAGACATT-------------GA
>gene=chr20_651396-652396; species=equCab
TAGGGACCACAAACA--CACTGTCTGAAGAGTGGATGCTCAGCTCGGGCCCCTCATGTCCCCGGTGTGACCCCAGGCTTTAGGAGGGACTGTGGGC-CCCAGATTCCATATCCCACATGGGCCCTGTTATTCTACACTCCCACTAA------CTAATTCTTAGGAAAATCAGATTTCTGGGTCCCCaggaagtctgagctgaaagagatcaagttcaactgcttcatttcatgagagggaaactgaggctggagtt--ggggaagattagaccaaggccacagagaaagctaacagtggatctgagacttgagcccag-CCAGCCTTGAGAATGGACCTGGAC-GTGAACTTGGACTAGAAATTGGACCTGGATCTTGATCCTGGACCCTGAACGTTGACCTGGACCTGATCCTGGACATTGAAACTTGAACTTAGACATGGA-TTATCCTGAATCTCAG-ATGGAACCTATAACCTCATACATTGACCTTGGATCTAGA
>gene=chr20_651396-652396; species=gorGor
CAGCAATCAAAGACTGAGACTATCTAAAGTGTGGAAGCTCAGCTCAGGACCCTCACGTCCCTCTCGTAACCCC-GGCTTTAGAGGAAATCAGGGGTTCCCAGATTCCATATCTCACATGGGCCTCATCATTCCACACTTCCACTGAGCCCTGTTAATTCACAGGAATATTAGATTTCTGGGTCCCTAGAAGGTCAAAGCT------------------------------------------------------------------------------------------------------------------------------------------------------------------------------------------------------------------------------------------------------------------------------------------------------------
>gene=chr20_651396-652396; species=panTro
CAGCAATCAAAGACTGAGACTATCTAAAGTGTGGAAGCTCAGCTCAGGACCCTCACGTCCCTCTCGTAACCCCAGGCTTTAGAGGAAATCAGGGGTTCCCAGATTCCATATCTCACATGGGCCTCATCATTCCACACTTCCACTGAGCCCTGTTAATTCACAAGAATATTAGATTTCTGGGTCCCtagaaggtcaaagctgaaagagatcatattcaaccgtttgatattatgaaaggaaaacggaggctgggaggagaggggagactaggccaacgccacacggaaggctaatggtgagtctaagacttgaactcagCCCAGCCTTGAGAGCGGATCTGGACAATGACCTTGGACTGGAAACTGGGCCTGAATCTTGATTCTGGACCCAGCACTTTGCCCTGGACCTGTTCATAGGTATTGAAATTTGAAATTGGACCTGGATTTGTCCTGGATAGCAGACCTGGACCTATAACCTCAGACACTGACCTTGGACCTAGT
>gene=chr20_651396-652396; species=papHam
CAGCAATCAAAGACTGAGACTCTCTAAAGTGTGGAAGCTTAGCTCGGGACCCTCATGACCCTCTCGTAACCCCAGGCTTTAGAGGAAATCAGGGGTTCCCAGATTCCGTATCTCACATGGGTCTCATCATTCCACACTTCCACTGAGCCCTGTTAATTCACAGGAAAATTAGATTTCTGGGTCCCtagaaggtcaaagctgaaagagatcatattcaactgtttgatatcatgaaagggaaacggaggctgggaggagaggagagactaggccaggaccacccggaaggctaatggtgaatctaagacttgaactcaggccAGCCTTGAGAATAGATCTGGAC-ATGACCTTGGACTGGAAACTGGGCCTGAGTCTTGATTCTGGACCCAGCGCTTTGCCCTGGACCTGTTCATAGATATTGAAATTTGAAATTGGACATGGATTTGTTCTGGATAGCAGACCTGGACCTATAACCTCAGACACTGACCTTGTACCTAGT
>gene=chr20_651396-652396; species=ponAbe
CAGCAATCAAAGACTGAGACTATCTAAAGTGTGGAAGCTCAGCTCAGGACCCTCACGTCCCTCTCATAACCCCAGGCTTTAGAGGAAATCAGGGGTTCCCAGATTCCATATCTCACATGGGCCTCATCATTCCACACTTCCACTGAGCCCTGTTAATTCACAGGAAAATTAGATTTCTGGGTCCCtagaaggtcaaagctgaaagagatcatattcaactgtttgatactatgaaaggaaaacggaggctgggaggagaggggagactaggccaaggccacacagaaggctaatggtgagtctaagacttgaactcagCCCAGCCTTGAGAGTGGAT------------------CTGGAAACTGGGCCTGAATCTTGGTTCTGGACCCAGCACTTTGCCCTGGACCTGTTCATAGATATTGAAATTTGAAATTGGACATGGATTTGTCCTGGATAGCAGACCTGGACCTATAACCTCAGACACTGACCTTGGACCTAGT
>gene=chr20_651396-652396; species=rheMac
CAGCAGTCAAAGACTGAGACTCTCTAAAGTGTGGAAGCTCAGCTCGGGACCCTCATGACCCTCTCGTAACCCCAGGCTTTAGAGGAAATCAGGGGTTCCCAGATTCCGTATCTCACATGGGTCTCATCATTCCACACTTCCACTGAGCCCTGTTAATTCACAGGAAAATTAGATTTCTGGGTCCCtagaaggtcaaagctgaaagagatcatattcaactgtttggtatcatgaaagggaaacggaggctgggaggagaggagagactaggccaggaccacccggaaggctaatggtgaatctaagacttgaactcaggccAGCCTTGAGAATAGATCTGGAC-ATGACCTTGGACTGGAAACTGGGCCTGAATCTTGATTCTGGACCCAGCGCTTTGCCCTGGACCTGTTCATAGATATTGAAATTTGAAATTGGACATGGATTTGTTCTGGATAGCAGACCTGGACCTATAACCTCAGACACTGACCTTGTACCTAGT
>gene=chr20_667396-668396; species=hg19
tttctcatctgtaaaatggggattgaaaagcatagcttacaattctgagagctgagttgattaacagagatggtccatgtaaaatgctgggctcagagctgggcTGACCAGATTCACCTAGTCCTTGGTGGCTGGAGTGGGCAGGTGACCTTCCTTTTGGCCGTCCAGCACCCTCCAACTCCTTGCTTCTGAGACCTCACCTCCCACTCATGGTATCATTGCTGGCCTTCCCAGCCCCGTCTTGGCCAGGGGGCAGTCAAGTGACCCAGATTAGCCTCGTGccattctgttgagggtgtggtggttgctacattgagtgtccagaggtagcaaggactaaagtcctggtgtcagcatccagcgttggtgtcagcagcacgagctctgtcttggggacccgtggtgtcagcagtgaagtctccctcaggccagggctttggtctgatttgagggcttttttcttttctggatatgaagcctgtaagccttctgaccctcct
>gene=chr20_667396-668396; species=bosTau
tttcttacctgtcaaatgtgcattggtaagcacatcacaccctggggagagaggagatgcttaacagagacaatccaaggaaagtgctgagcacagagtcaggcacaGCAGAGGAACCCAACCCTTGGTGACTGGAGTGGACAGGTGACCTTCCTTTCAATTGCCCACAACCTTCCAACACCTGGTCTGTGAGTACCCTCCTCCCACTAGCAGGGTCAGTACTGGCCTCCCCCATGTCCTCTTAGCCA-GGGGCAGTCATATAGTCAGCCCTAAGCCCATGGCACGCTGGCTAGAGTATGTCAGCCTCTACACTGAGTGTCCAAAAGCACCAGGGACAAAGATCAGGGACTCAGCCTCC---------------------AGCGTTGCCTTGGGGCCCA-----TTTAGCAGGGACATCTCCCTCAGGCCAGGCCTATGACCTATTTT------CTTCTTTTTA-TTACACAAGAAGCCTCTTATCCTTCTGACCCTCTT
>gene=chr20_667396-668396; species=calJac
tttctcatctgtaaaatggggattgaaaagcgtagcttgcaattctgagaattgagttgattaacagagatggtccacctaaaatgctggacctagtgctgggctgaccagaaacacctagtccttggcggctAGAGTGGGTAGGTGACCTTCCTTTTGGCCATCCAGCACCCTCCAACCCCTTGCTTCTGAGCTCTCACTTCCCACTCGTGGAGTCAATGCTGGCCTTCCCAGCCCCATCTTGGCCAGGGATCAGTCAAGCAACCCAGGCTAACTTCGTGTGattctggtgcaagtgtggtggttgctacattgagtgtccagaggtagcagggacaaaagtcctggtgtcagcatccagcgctggtgtcagcagcacaagctctgggatggggacccatggtgtcagcagtgaagtctccctcagggcagggctttggcctgatttaagggcttttttcttttctggatatgaagtctgtaagccttctgaccctatc
>gene=chr20_667396-668396; species=canFam
tttctcatctggaaaatgggccttcataaacacagcacatgctctagagagctgaggtgattaacagaaacaatctgtaggaagtcctgagcacagagctgagcgc--cagaagcacctgatCTT-GCTGTCTGGAGTAGACGGGTGACTTTCCTTTCAGCTG-CCAGCACCTTCCAACCCCTGGTCGTTGAGTCCCCTCCTTCCACTAGTGGGGTCTCTACTGGACTTCTCCACTTCCTCTCAGCCA-GGGGCAGTCACGTGGCCCAGGCCAGCCCCATGCTGTtctggctggagtgtggcagcctccgtattgagtgtccaaaagcagcagggacaaaggtcttagtgttagcatccagcgttagagtcaacagggtgagctctatctcagagccctctgatgttatcagtgaagtctccctcagaccagggcttcgacctaatttggg---tttttttttt-cttGATATGAAGCCTTCACTTCTTCTGACCCTCTT
>gene=chr20_667396-668396; species=equCab
tttctcatctgtaaaatggggattgataagcacagcacgcactccagagagctgagatgatcaacagacacggtccctgtaaagtgctgagcacagagccgcgtgctccagaagcccctgatccttggtggcCACAGTGCACAGGGGACTCTCCTTTTAGCTGCCCAGTGCCTTCCAACCCCTTGTCGCTGAGTCCCCTCCTCCCACTAGCAGAGTCCATACTGG----CCCCACTTGCTCTCAGCCA--GGGGTGTTGTGT------GGCTAGCCCTGTGCCGTCCTGGCTGGAGTGTGGCAGCCTCTACA-CGAGTGTCCCAAGGCAGCAGGGACGAAGGTCTGGGTGTCAATGTCC---CTCGGTGTCAGCA--TTGAGCTCTGCCTTGGGGCCCCACGGTGTGACCAGTGAAGTCTCCCTCAGGCTGGGGCTTTGGCCTAATTTGGGG--CTTTTTTTTT-CTGGCTGTG-ATCCTCAAATCCTTCTTATCCTCTT
>gene=chr20_667396-668396; species=gorGor
tttctcatctgtaaaatggggattgaaaagcatagcttgcaattctgagagctgagttgattaacagagatggtccatgtaaaatgctgggctcagagctgggcTGACCAGATTCACCTAGTCCTTGGTGGCTGGAGTGGGCAGGTGACCTTCC-TTTGGCCGTCCAGCACCCTCCAACTCCTTGCTTCTGAGAC-TCAC-TCCCA-TCATGGTATCATTGCTGGCCTTCCCAGCCCCGTCTTGGCCAGGGGGCAGTCAAGTGACCCAGACTAGCCTCGTGccattctgttgtgagtgtggtggttgctacattgagtgtccagaggtagcaaggactaaagtcctggtg-cagcatccagcgttggtgtcagcagcacgagctctgtcttggggacccgtggtgtcagcagtgaa-t-tccctcaggccagggctttggtctgatttgagggcttttttcttttctggatatgaagcctgtaagccttctgaccctcct
>gene=chr20_667396-668396; species=panTro
tttctcatctgtaaaatggggattgaaaagcatagcttgcaattctgagagctgagttgattaacagagatggtccatgtaaaatgctgggctcagagctgggcTGACCAGATTCACCTAGTCCTTGGTGGCTGGAGTGGGCAGGTGACCTTCCTTTTGGCCGTCCAGCACCCTCCAACTCCTTGCTTCTGAGACCTCACCTCCCACTCATGGTATCATTGCTGGCCTTCCCAGCCCCGTCTTGGCCAGCGGGCAGTCAAGTGACCCAGATTAGCCTCGTGccattctgttgcaagtgtggtggttgctacattgagtgtccagaggtagcaaggactaaagtcctagtgtcagcatccagcgttggtgtcagcagcacgagctctgtcttggggacccgtggtgtcagcagtgaagtctccctcaggccagggctttggtctgatttgagggcttttttcttttctggatatgaagcctgtaagccttctgaccctcct
>gene=chr20_667396-668396; species=papHam
tttctcatctgtaaaatggggattggaaagcgtagcttgcaattttgagagctcagttgattaatagagatggtccacataaaatgttgggccaagagctgggcTGACCAGATTCACCTAGTCCTTGGTGGCTGGAGCGGGCAGGTGACCCTTCTTTTGGCCGTCCAGCACCCTCCAACTCCTTGCTTCTGAGACCTCACCTCCCACTCATGGTGTCATTGCTGGCCTTCCCAGCTCCGTCTTGGCCAGGGGGCAGTCAAGTGACCCAGGTTAGCCTCGTGccattctggtgctagtgtggtggttgctacactgagtgtccagaggtagcagggactaaagtccttgtgtcagcattcagcgttggtgtcagcagcacgagctctgtcctggggacctgtggtgtcagcagtgaagtctccctcaggccagggctttggcctgatttgagggcttttttcttttctggatatgaagcctgtaagccttctgacccttct
>gene=chr20_667396-668396; species=ponAbe
tttctcatctgtaaaatggggattgaaaagcatagcttgcaattctgagagctgagttgattaacagagatggtccatgtaaaatgctgggcccagagctgggcCGACCAGATTCACCTAGTCCTTGGTGGCTGGAGTGGGCAGGTGACCTTCCTTTTGGCCGTCCAGCACCCTCCAACTCCTTGCTTCTGAGACCTCACCTCCCACTCGTGGTATCATTGCTGGCCTTCCCAGCCCCGTCTTGGCCAGGGGGCAGTCAAGTGACCCAGGTTAGCCTCGTGccattctggtgcgagtgtggtggttgctacattaaatgtccagaggtagcaaggactaaagtcctggtgtcagcatccagcgttggtgtcaggagcacgagctctgtcttggggatccgtggtgtcagcagtgaagtctccctcaggccagggctttggtctgatttgatggcttttttcttttctggatatgaagcctgtaaaccttctgatcttcct
>gene=chr20_667396-668396; species=rheMac
tttctcatctgtaaaatggggattggaaagcgtagcttgcaattttgagagctcagttgattaatagagatggtccacataaaatgttgggccgagagctgggcTGACCAGATTCACCTAGTCCTTGGTGGCTGGAGTGGGCAGGTGACCCTTCTTTTGGCCGTCCAGCACCCTCCAACTCCTTGCTTCTGAGACCTCACCTCCCACTCATGGTGTCATTGCTGGCCTTCCCAGCTCCGTCTTGGCCAGGGGGCAGTCAAGTGACCCAGGTTAGCCTCGTGccattctggtgctagtgtggtggttgctacactgagtgtccagaggtagcagggactaaagtccttgtgtcagcattcagcgttggtgtcagcagcacgagctctgtcccggggacctgtggtgtcagcagtgaagtctccctcaggccagggctttggcctgatttgagggcttttttcttttctggatatgaagcctgtaagccttctgacccttct
>gene=chr20_671436-672436; species=hg19
agaaagctctttcttacactagaatgcccaataataggtgtggaaggaaggatgcaactagtatggtaataattgattcaaacaagaagcattactagatgctaaaactaaagccattgtgtgaaaatttgttgaggagtaggatatttacatagtcttaaagagtctttccacaagatacaatacctgcaaaaggaaggagagtgactttatagcgaagaaacatggcagagactatcttagtcgagtgatcaaaggctgcatcactgttactggacaaactgacatgaggctcctgatgggatgcacagggaagagtgaaaaatcacttctgtgatgttcctgccagagatgcaaaactgaaatctaatcacgaggagccgtcacataaacccaatttgaggaaccttctacaaaacaactggcctgtaacctgggtaagtatcaaggtaatgaaaggcaaagaaaaactgagggaccgtcacagattagaggagact
>gene=chr20_671436-672436; species=bosTau
--------------------------------------------------------------------------------------------------------------------------------------------------------------------------------------------------------------------------------------------------------------------------------------------------------------------------------------------------------------------------------------------------------------------------------------------------------------------------------------------------------------------
>gene=chr20_671436-672436; species=calJac
---------------------------------------------------------------------------------------------------------------------------------------------------------------------------cacaagatac-attattgcaaaaggaaggagggtgactttatagtgaagaaacatggcagagactatcttagtcaagtggtcaaaggctgcctcactgttactggacaaacgggcgtaagtctcctgataggaggcagaggggagtgtgaaaaatcacttctg---tgttcctgccaaagttgcaaaactg-aatctaatcacctggagctgtcagctaaacccaatttgaggagccttctacaaaatgactggcctgtaccccgggcaagtatcaaggtaatgaaaggcaaagagaaactgaggaaccgtcatagattagaggatgct
>gene=chr20_671436-672436; species=canFam
agaaagctctttctcacagtagaatgtctagtaacaaatgtagagggaaggatggaaatattatggt-ataattgactctggc-agaattgttgctgggtgctaaaatgaaaactactctgtgaaaatttgttggggac-agagtagttacatagtcttcaaatatctccccacaagatatagtcattacaaagagaaagagggtaactctatggt-gagaaacagggcagagagtacctgaatcaagtgatcagaggtggcattgctgttataggacacactggcatgtgcttccaggtgagacgcacaaagagaaccac---gtcacttctgtgatgttcctgccaaagactcaaagcctaagtctggtcgggaggagccatcagatgaactcttattgaggagccttctatgaaataactggcctgtaatcttggtgagtgtcaagataatgaaggttaaggggaaactgagggactgttctagatgaaaggagatg
>gene=chr20_671436-672436; species=equCab
aaaaagttcttccttacagtagaatgtccaagaataaatgtagaaggaaggatggaaaaattatggtaataatcgattctggcaagagtcattactagatgctaaaatcaaaaccattgtgtgaaaatttgctggggac-aggatatttacatagtcttagcatatctcctcatgaggtatattaactacaaaggcaaggagagtaacttcatggcggagagacagggctgacactacctaaatcaagccatcagaggaaacatcactgttgcgggacaaactggcatgtgcctcctggtaggacaaacagagaagagcacgaagccacttctgcaatcttcctgccaaagatgaaaaccctaaatctaatcctgaggagccatcggataaactccaactgaggaaacttctagaaaataactggtctgccaccttggcaagcgtcaagacaatggaaggtgaggaaaaactgagggactgttccagatgaaaggagatg
>gene=chr20_671436-672436; species=gorGor
--------------------------------------------------------------------------------------------------------------------------------------------------------------------------------------------------------------------------------------------------------------------------------------------------------------------------------------------------------------------------------------------------------------------------------------------------------------------------------------------------------------------
>gene=chr20_671436-672436; species=panTro
agaaagctctttcttacattagaatgcccaataataggtgtggaaggaaggatgcaaccagtatggtaataattgattcaaacaagaagcattactagatgctaaaactgaagccattgtgtgaaaattcgttgaggagtaggatatttacatagtcttaaagagtctttccacaagatacgatacctgcaaaaggaaggaaagtgactttatagcgaagaaacatggcagagactatcttagtcgagagatcaaaggctgcatcactgttacgggacaaactgacatgaggctcctgatgggatgcacagggaagagtgaaaaatcacttctgtgatgttcctgccagagacgcaaaactgaaatctaatcacgaggagccgtcacataaacccaatttgaggaaccttctacaaaacaactggcctgtaacctgggtaagtatcaaggtaatgaaaggcaaagaaaaactgagggaccgtcacagattagaggagact
>gene=chr20_671436-672436; species=papHam
agaaagctctttcttacattagaatgcccagtaatagatgtagaaggaaggatgcaactagtatggtaataattgattcaaacaagaagcactgctagatgctaaaactaaagccattgtgtgaaaatttgttgaggagtaggatatttacgtagtcttaaagagtctttccacaagatacgataattgcaagaggaaggagagtgactttatagtgaagaaacatggcagagactatcttagtcaagtgatcaaagactacatcactgttactggacaaactgacttgagcctcctgatgggatgcacagggaagagtgaaaaatcacttctgtgatgttcctgccaaagatgcaaaaccgaaatctaatcacgaggagccgtcacataaacccaatttgaggaaccttctacaaaataactggcctgtaacctgggtaagtatcaaggtaatgaaaggcaaagaaaaactgagggaccgtcacagattagaggagact
>gene=chr20_671436-672436; species=ponAbe
agaaaggtctttcttacattagaatacccaataacagatgtagaaggaaggatgcaactagtatggtaataattgattcaaacaagaagcattactagatgctaaaactaaagccatcgtgtgaaaatttgttgaggagtaggatatttacatagtcttaaagagtctttccacaagatacgataactgcaaaaggaaggagagtgac-ttatagcgaagaaacatggcagagactatcttagtcaagtgatcaaaggctgcatcactgttactggacaaactgacatgaggctcctgatgggatgcacagggaagagtgaaaaatcacttctgtgatgttcctgccaaagatgcaaaactgaaatctaatcacgaggagccgtcacataaacccaatttgaggaatcttctacaaaacaactggcctgtaacctgggtaagtatcaaggtaatgaaaggcaaagaaaaactgagggaccgtcacagattagaggagact
>gene=chr20_671436-672436; species=rheMac
agaaagctctttcttacattagaatgcccagtaatagatgtagaaggaaggatgcaactagtatggtaataattgattccaacaagaagcactgctagatgctaaaactaaagccattgtgtgaaaatttgttgaggagtaggatatttacatagtcttaaagagtctttccacaagatacgataattgcaagaggaaggagagtgactttatagtgaagaaacatggcagagactatcttagtcaagtgatcaaagactgcatcactgttactggacaaactgacttgagcctcctgatgggatgcacagggaagagtgaaaaatcacttctgtgatgttcctgccaaagatgcaaaaccgaaatctaatcacgaggagccgtcacataaacccagtttgaggaatcttctacaaaataactggcctgtaacctgggtaagtatcaaggtaatgaaaggcaaagaaaaactgagggaccgtcacagattagaggagact
>gene=chr20_683236-684236; species=hg19
atgaccatgccacttctgcttgagtctctggggacactcactcttggaactgttggaacccagcctgcatgctaggaggaagcccaggacccacggagaggccaggtgtggatgttctggcctgcagtctccactgtgccactcctaactgccacacatgtgaggggaagacaattctagatgattctagtcccctgccttcaactcttttcagctgaggccccagatactgtagaacagaaggaagccacccccatgtgctctgtctgaatctgtgagcataagaaaatggttaacagtactacacgttggggttgttatgccacagtaaatcaccagaaTCCCtgtgctgactcatttaagcttcacaacttaggaagtagctgttcttatcatctccatttcatagatgaggaaattaagacccaaaatgctttagcaagctacctgagtccacagatcttctaagaggaagagctgggattcgtgcccaTGGGTTT
>gene=chr20_683236-684236; species=bosTau
ttggcataatcacctgtgcttgggtctcaggggacactcgctcttgga---------acccagctgccacgctgtgaggaagctcacgacccaaggagaggccgcatacagctgtttcagctaatagcctcagctgagctaggcttggctgccagacatgtaag-ggcagactccttttgatgattctggtgcctggtcttcagttctttccagctgaggccccaggtactgtagaatgggaggaagccatctccatgtgctctgtctgaatctgtgagcttaagaaactggttaacaacactgtattt-ggggtgggtactcaacagtcaataatcggaacccttgcactgactc------------------aggaagtagttgttataatcatttccatttcacagaggaggaaattaaatcc-aagatgcttcaatgagttcctcaaagtcacagagcacctaagagag------gggatttgtcctcatgagtct
>gene=chr20_683236-684236; species=calJac
--------------------------------------------------------------------------------------------------------------------------------------------------------------------------------------------------------------------------------------------------------------------------------------------------------------------------------------------------------------------------------------------------------------------------------------------------------------------------------------------------------------------
>gene=chr20_683236-684236; species=canFam
-tggccatgtcacttctggttgggtctcaggggacactcactcttgga---------acccagccaccatgctgtgaggaagcccaggacccaaggagaggccacacagacgtgttccggctgatagctttagctgaactagtctggattgcgagacatgtaag-ggaagacacctctagatgattctggccgccaagcatcaactgtctccg-----------agacaccgtagaataggaggaaagcgtctccgtgtgctctgtctgagcctgtgagcgcaaggga---cttgacgacactgtgttttggggtggttacacagcagtgaataactagaacCGCCACCCtgactcactgaagctccacaaaaaaggaagtagctgttctaatcatttccctttcatatataagggagtaaagtctgaaaatgctttagcaggttgcccgaagtcacagagctcctaagaggcagagctgggatttgtgtctgtg-gtct
>gene=chr20_683236-684236; species=equCab
--------------------taggtctcaggggacactcactcttgtg---------acccagccgccat---gtgaggcagcccagg-cccgagaagcggcctcgtgtgggtgttccggccagaagcccccgctgagccagccttgatggccagacacgtgga-ggaagaccctgcgacatgattctagctcccagccttcccctctttccagtcgaggccccggatattgcagcac-gctggacggcatctccgggtgctcggtctgagtctgtgagcgtaagaaacc-gttaacaacactgtgtttcctggtggacacgcggcggtg-atcgctggaacCCCCGCACCGactcactgcagcttcacaaaacaggaagcagttgttccagtcctctccgtctcatggaggaggaaatgaagacccaaagtgcttcaggaagttgcgggaagtcacagagctcataaggggcagagcggggcctggtgctcaggagtct
>gene=chr20_683236-684236; species=gorGor
atgaccatgccacttctgcttgagtctccggggacactcattgttggaactcttggaacccagcctgcatgctgggaggaagcccaggacccacggagaggccaggtgtggatgttctggcctgcagtctccactgtgccactcctaactgccacacatgtgaggggaagacgcttctagatgattctagtcccctgccttcaactgttttcagctgaggccccagatactgtagaacagaaggaagccacccccatgtgctctgtctgaatctgtgagcataagaaaatggttaacagtactacatgttgggattgtt-------------------------------------------------------------------------------------------------------------------------------------------------------------------------------------
>gene=chr20_683236-684236; species=panTro
atgaccatgccacttctgcttgagtctccggggacactcattcttggaactcttggaacccagcctgcatgctaggaggaagcccaggacccacggagaggccaggtgtggatgttctggcctgcagtctccactgtgccactcctaactgccacacatgtgaggggaagacacttctagatgattctagtcccctgccttcaactcttttcagctgaggccccagatactgtagaacagaaggaagccacccccatgtgctctgtctgaatctgtgagcataagaaaatggttaacagtactacatgttggggttgttatgccacagtaaatcaccagaaTCCCtgtactgactcatttaagcttcacaacttaagaagtagctgttatgatcatctccatttcatagatgaagaaattaagacccaaaatgc-ttagtaagttgcctgagt-cacagatcttct-agaaagagagctgg-att-GTGCCCATGGGTTT
>gene=chr20_683236-684236; species=papHam
atgaccgtgacacttctgcttgagtctcagggaacactcattcttggaactcttggaacccagcctccatgctgggaggaagcccaggatccacagagaggccatgtgtggatgttctggcctgcagtctccactgcgccactcctaactgc--cacacgttaggggaagacacttctagatgattctagtcccctgccttcaactcttttcagctgaggccccagatactgcagaacagaagaaagccaccccaatgtgctctgtctgaatctgtgagagtaagaaaatggttaacagtactacatgttggggttgttatgctgcagtaaatcaccagaaTCCCtgtactgacccacttaagcttcacaacttaggaagtagctgttattatcatctccatttcatagatgaggcaattaagacccaaaatgctttagcaagttgcctgagttcacagaccttctaagaggaagagctaggatttgtgcccatgagttt
>gene=chr20_683236-684236; species=ponAbe
atgaccatgccacttctgcttgagtctccggggacactcattcttggaactcttggaacccagcctccatgctgggaggaagcccaggacccacggagaggccaggtgtggatgttctggcctgcagtctccactgtgccactcctaactgccacacatgtgagaggaagacacttctagatgattctagtcctctgccttcaactcttttcagctgaggccccagatactgtaggacagaaggaagccacccccatatgctctgtctgaatctgtgagcataagaaaatggttaacagtactacatgttggggttgttacgccacagtaaatcaccagaaTCCCtgtactgactcatttaagcttcacaacttaggaagtagctgttattatcatctccatttcatagatgaggaaattaagacccaaaatgctttagcaagttgcctgagttcacagaccttctaagaggaagagctgggatttgtgcccaTGGGTTT
>gene=chr20_683236-684236; species=rheMac
atgaccgtgacacttctgcttgagtctcagggaacactcattcttggaactcttggaacccagcctccatgctgggaggaagcccaggatccacagagaggccatgtgtggatgttctggcctgcagtctccactgcgccactcctaactgc--cacatgttaggggaagacacttctagatgattctagtcccctgccttcaactcttttcagctgaggccccagatactgtagaacagaagaaagccaccccaatgtgctctgtctgaatctgtgagagtaagaaaatggttaacagtactacatgttggggttgttatgccgcagtaaatcaccagaaTCCCtgtactgactcacttaagcttcacaacttaggaagtagctgttattatcatctccatttcatagatgaggcaattaagacccaaaatgctttagcaagttgcctgagttcccagaccttctaagaggaagagctaggatttgtgcccatgaattt
>gene=chr20_690493-691493; species=hg19
GGGCGCCCGCAGGCCCGGCCGCCGCGCTGCCGTCTCGCACCCCATCCGCGCGCCCCCGCCCCTTGGCTCGGTCCATCTGTTTGAGCTTCACAATCCTCCAGCGGCCGGGGGCTGGGGGCGGGGTCTCGCTCTTGGGCAGGCAGCCAGCACCCCCTCCCCCCGGCCCCCCCACCCAGCCCCCAGACACGCGCGCGCACGCCCACTCGCACGCGGGGCCGCCCTGTCAAGCAGTGCGGTATTAATTAAGAAGGTGGGGGGGAAGCACAGCAGCAGTTTGAAGAATTGTGGGGCGGAGGGTTCCCAGCGGTGTCCAGAAAAGAGGGGGACCCTGCCACCCATCTCGTACCGCAGGTGCTTAACGCCTGGTTATTGGCTTGGGGATCTACAGGCTCCCATGGCTGGGGGTGGGGGTTAGGGGAGGTGGGAGGTGGGAGGGAGAGGCCTGGGAATTTGCCTGACAGTGTCTCTTTGTGCATTTTTCTGGGGTTTTGCCAGCAGTT
>gene=chr20_690493-691493; species=bosTau
GCGCGCGGGGAGGCGCGGCCGTCGC--TGCCGTCTAGCACCCCGTCAGCGCGCCCCCGCCCCTCGGCTCGGTCCATCTGTTTGAGCTGCGCAATCCTCCAGCGGCCTGGC---GGGGGAGGGGTCTCGCTCTCGGGCCGGGAGCCAGCA-CCCCTCCACCCGATC-CCCCCTCAGCCCCCGAGAAACACACACACGCACACACAC---------AGCGCCCAATTAAGCAGCGCGGTAGTAATTAAGAAGGGGGGCGCGAGGCACAGCAGCAGTCTAAGGAAT---GGA---GGGGTTTCCGAGCTGTGTCC--AAAAAAAGAGGGGCCCGCCACCCATCCTGTA-CTCGGGTGTGTAACCCCTGGTTACACGCTTGGGGCTCTGCAGACTCGGATGGCTGCGGT---------GGGG---TAGGAAGAGAGAAGGAGAGGCCTGGGAATTTGTCTGATAAGTCATCTTTGTGCATTTTTCTGGTGTTTTGCCAGCAGTT
>gene=chr20_690493-691493; species=calJac
GGGCGCCGGGAGGCCCGGCCGCTGCGCTGCCGTCTCGCACCCCATCCGCGCGCCCCCGCCCCTTGGCTCTGTCCATCTGTTTGAGCTTCACAAACCTCCAGCGGCCGGGGGCTGGGGGAGGGGTCTCGCTCTTGGGCAGGGAGCCAGCACCCCCTCCCCT--GCCCCCCCA-----CACCCAGACACGCGCGCGCGCACACACTCACTCGCGGGGACGCCCAGTTAAGCAGTACGGTATTAATTAAGAAGGTGGGGGGGAAGCATAGCAGCAGTTTGAAGAATTATTGGGGGGAGGATTCCCAGAGGTGTCCAGAAAAGAGAGGGACCCTGCCACCCATCCCGTACCCCAGGTGCTTAACACCTGGTTATTGGCTTGGGGGTCTATAGGCTCCAATGGCTACGAGTTGGGGTTAGGGGAGATGGGAGGTGGGAGAGAGCCGCCTGGGAATTTGCCTGACAGTGTCTCTTTGTGCATTTTTCTGGGGTTTTGCTTCTTGTT
>gene=chr20_690493-691493; species=canFam
GGGCTCCGGGAGGCCCGGCCGCCGCGCTGCCGTCTCGCACCCCGTCAGCGCGCCCCCGCCCCTCGGCTCGGTCCATCTGTTTGAGCTGCACAATCCT-CAGCGGCCGGGGTG-GGGGGAGGGGTCTCGCTCCTGGGCAGGGAGCCAGCACCCCCTCCACCCGGCC-CCCCCCGAGCCCCCGacacacacacacacacacacacacac----GGGGCCGCCCAATTAAGCAGCGCGGTGATAATTAAGAAGGGGGCTGCGAAGCGCAGCGGCAGTCTGAGGAAT---GGGGGGGGGGC-TCCCATCAGTGTCCAAAAAAAGAGGGGACCC-GCCACCCATCCTGTACCCCAGGTGTGTAACGCCTGGTTCTTAGCTTGAGGGTCTGCAGGCTTCCATGGCTAGAGT---------GAAGT--TTGGGGGGGGGGGGGAGAGTCCTGGGAATTTGCCTGATAAATCGTCTTTGTGCAATTTCCTGGGGTTTTGCCAGCAGTT
>gene=chr20_690493-691493; species=equCab
GGGCGGCGTGAGGCCCGTTCCTCTCTATTCCGTCTCGCTCGCCATCAGCGCGCCCTCGCTCCCCGGCTCGGTCCTGCTGTCCGAACTTCGCAATCCTGCAGCGGCCGGGGCT-GCGGGCGCGCTCTCGCTCTTGTGCAGGGAGTCAGCACCCCCTCCCCCCGGCC--CCCCCCAGCCGCCGACAGACACACGCGCACACACTC---------GGGGAGCCCAATTAAGCAGCGCGGCAGTAATTAAGAAGGGGGGCGCGGAGCACAGCAGCGGTGTGAGGGAG---GGGGAGGGGGCTTCTCAGCCGTATCCAAAAAACGAGGAGCCCCTGTCATCCGTCCTGCACCCCAGGTGTGCAGCACCTGGCTCCTGGTTTGGGGGTCGACGGGCTCCAATGGCCCCGGC---------GCGGTGGTTGGGGGATGGAGGGAGAGTCCCGGGAATTTGCCTGATAAATCGGCTTTGTGCATTTTCCTGGGGTTTTGCCAGCAGTT
>gene=chr20_690493-691493; species=gorGor
gggcgcccggaggcccggccgccgcgcTGCCGTCTCGCACCCCATCCGCGCGCCCCCGCCCCTTGGCTCGGTCCATCTGTTTGAGCTTCACAATCCTCCAGCGGCCGGGGGCTGGGGGAGGGGTCTCGCTCTTGGGCAGGCAGCCAGCACCCCCTCCCCCCGGCCCCCCCACCCAGCCCCCGGACACGCGC-CGCACGCACACCCGCACGCGGGGCCGCCCTGTTAAGCAGTGCGGTATTAATTAAGAAGGTGGGGGGGAAGCACAGCAGCAGTTTGAAGAATTGTTGGGCGGAGGGTTCCCAGCGGTGTCCAGAAAAGAGGGGGACCCTGCCACCCATCTCGTACCCCAGGTGCTTAACGCCTGGTTATTGGCTTGGGGATCTACACGCTCCAATGGCTGGGGGTGGGGGTTAGGGGAGGTGGGAGGTGGGAGGGAGAGGCCTGGGAATTTGCCTGACAGTGTCTCTTTGTGCATTTTTCTGGGGTTTTGCCAGCAGTT
>gene=chr20_690493-691493; species=panTro
GGGCGCCCGGAGGCCCGGCCGCCGCGCTGCCGTCTCGCACCCCATCCGCGCGCCCCCGCCCCTTGGCTCGGTCCATCTGTTTGAGCTTCACAATCCTCCAGCGGCCGGGGGCTGGGGGAGGGGTCTCGCTCTTGGGCAGGCAGCCAGCACCCCCTCCCCCCGGCCCCCCCACCCAGCCCCCAGACACGCGCGCGCACGCACACTCGCACGCGGGGCCGCCCTGTTAAGCAGTGCGGTGTTAATTAAGAAGGTGGGGGGGAAGCACAGCAGCAGTTTGAAGAATTGTGGGGCGGAGGGTTCCCAGCGGTGTCCAGAAAAGAGGGGGACCCTGCCACCCATCTCGTACCCCAGGTGCTTAACGCCTGGTTATTGGCTTGGGGATCTACAGGCTCCAATGGCTGGGGGTGGGGGTTAGGGGAGGTGGGAGGTGGGAGGGAGAGGCCTGGGAATTTGCCTGACAGTGTCTCTTTGTGCATTTTTCTGGGGTTTTGCCAGCAGTT
>gene=chr20_690493-691493; species=papHam
GGGCGCCTGGAGGCCCGGCCGCCGCGCTGCCGTCTCGCACCCCATCCGCGCACCCCCGCCCCTTGGCTCGGTCCATCTGTTTGAGCTTCACAATCCTCCAGCGGCCGGGGGCTGGGGGAGGGGTCTCGCTCTTGGGCAGGGAGCCAACACCCCCTCCCCCCGGCCCCCCCACCCAGCCCCCAGACACGCACGCG--CGCACACTCACACGCGGGGCCGCCCAGTTAAGCAGTGCGGTATTAATTAAGAAGGTTGGGGG-AAGCACAGCAGCAGTTTGAAGAATTAC---GCGGAGGGTTCCCAGCGGTGTCCAGAAAAGAGGGGGACCCTGCCACCCATCTCGTACCCCAGGTGCTTAACGCCTGGTTATTGGCTTGGGAGGCTACAGGCTCCAATGGCTAGTGGTGGGGGTT-GGGGAGGTGGGAGGTGGGAGGGAGAGGCCTGGGAATTTGCCTGACAGTATCTCTTTGTGCATTTTTCTGGGATTTTGCCAGCAGTT
>gene=chr20_690493-691493; species=ponAbe
GGGCGCCGGGAGGCCCGGCCGCCGCGCTGGCGTCTCGCACCCCATCCGCGCGCCCCCGCCCCTTGGCTCGGTCCATCTGTTTGAGCTTCACAATCCTCCAGCGGCCGGGGGCTGGGGGAGGGGTCTCGCTCTTGGGCAGGGAGCCAGCACCCCCTCCCCCCGGCCCCCCCACCCAGCCCCCAGACACGCGCGCG--CGCACACTCACACGCGGGGCCGCCCTGTTAAGCAGTGCGGTATTAATTAAGAAGGTGGGGGGGAAGCACAGCAGCAGTTTGAAGAATTGTTGGGCGGAGGGTTCCCAGCGGTGTCCAGAAAAGAAGGGGACCCTGCCACCCATCTCGTACCCCAGGTGCTTAACGCCTGGTTATTGGCTTGGGGATCTACAGGCTCCAATGGCTGGGGGTGGGGGTTAGGGGAGGTGGGAGGTGGGAGGGAGAGGCCTGGGAATTTGCCTGACATTATCTCTTTGTGCATTTTTCTGGGGTTTTGCCAGCA-TT
>gene=chr20_690493-691493; species=rheMac
GGGCGCCGGGAGGCCCGGCCGCCGCGCTGCCGTCTCGCACCCCATCCGCGCGCCCCCGCCCCTTGGCTCGGTCCATCTGTTTGAGCTTCACAATCCTCCAGCGGCCGGGGGCTGGGGGAGGGGTCTCGCTCTTGGGCAGGGAGCCAGCACCCCCTCCCCCCGGCACCCCCACCCAGCCCCCAGACACGCGCGCG--CGCACACTCACACGCGGGGCCGCCCTGTTAAGCAGTGCGGTATTAATTAAGAAGGTTGGGGG-AAGCACAGCAGCAGTTTGAAGAATTGTTAGGCGGAGGGTTCCCAGCGGTGTCCAGAAAAGAGGGGGACCCTGCCACCCATCTCGTACCCCAGGTGCTTAACGCCTGGTTATTGGCTTGGGAGGCTACAGGCTCCAATGGCTGGGGGTGGGGGTT-GGGGAGGTGGGAGGTGGGAGGGAGAGGCCTGGGAATTTGCCTGACAGTATCTCTTTGTGCATTTTTCTGGGATTTTGCCAGCAGTT
>gene=chr20_794413-795413; species=hg19
ttcaccccaaattccttcttgtgtgaggtccagaaaccctgtcttggggtctggtttggtacccctttctggtaataattctgtaagtatttgtagtacgtctgagccaccaaaatttccatactgatccttccattagaatatcctttctgcctgtctctttctggcaggatctgatccatatttcaaagccagtctcaaatgccaccttttccaaagaaacctatcctTATATCTTTATCTAATACAAACAGTATATATTGGGAGCCTAAGAAATGCTTGTTGCATACATCAATGAATGAACCCCAAACCAATGTATTTCTCCCTTCCTTGTAATCTCCAGAAATGTTTATAAACTTTGTTGTTGTTTAtttgtttgttttatttttatttttattttgagatggagttttgttcttgtcacccaggcgggagtgtaatggcgcgatctcggctcaccacaacctctgcctcctgggttcaagtgattctcctgtctc
>gene=chr20_794413-795413; species=bosTau
--------------------------------------------------------------------CTGCTCACCGT--TCTGAGTAGTCACAGTACATCTAAGTCACCAAAATTTCCCTACTGATCCTTCTATCAGATTATCCattctgctcatcttttggaggcacaatcctgtccatacttcaaagccaatctcaaatactacctcctccaaagaaa-ttttcttgacATCTGTGTCTAACATAACCAGTATACACTGGGAACTT---AAATATTCATTGCATACGTGAATGAATGAACTC-CAACCAAAATGTTCTCCCCTTCCTTGTCATCTCCAGATATTTTTATAGCCTTTGTTGTT--------------------------------------------------------------------------------------------------------------------------------------
>gene=chr20_794413-795413; species=calJac
ttcgccccaaattccttcttgtgcaaggtccaggaacccagtcttggggtctgggttggggcccctttctggtaaTGATGACGTAAGTATTTATAGTACATCTGAGCCACTGAAATTTCcatactgatccttccattagaatatcctttctgcctgtgtctttctggcaggatctgatacgtatttcaaagccagtctcaaatgccaccttttccagagaaacctgttctgacAGCTTTATGCAATGTAAACAGTATATATTGGGAGCCTAATAAATGCTCGTTGCATACATAAATGAGTGAACCC-CAACCAATGCATTTCCCTCTTTCTTGTAATCTCCAGAAAATTTTATAATCTTTGttgttgtttatttgttt----------tatttttattttgagatggagtctcgctcttgttgtccgggctggagtgcaatggtgtaatctcggctcactgcaacctccgcttcctgggttcaagagattctcctgtctc
>gene=chr20_794413-795413; species=canFam
----------------------------------------------------------------------------------TTAAGTATTTATAGTAAGTCTAAGCCACCAAAATTTCCATATGAATTCTTCTGTTAGAATACCCTTTCT-CTCATCTCTTTCCAGCACAATCCTATCCATATTTCAAAGCCAATCTTAAACGTTACCTCCACCAAAGGAACTTTTCTGG----CTGTTTCTAATATAACTGGTATACATTGGGAGCTTAATAAATGT-------------CGATGAATGAATCC-CAACCAGAATATTCTCCTTTTCCTTGTCATCTCCAGATATTTTTACAGCCTCTGTTGTT--------------------------------------------------------------------------------------------------------------------------------------
>gene=chr20_794413-795413; species=equCab
-------------------------------------------------------------------------------------------------------------CCAAAATCCCcatactgatccccgcattagaataccctttctgcccacctctttctgttacattcctacccctatttcaaagccaatttcaaatcacacctcctctagagaaacctttcctg------gtgtctgccgtacccagtccatgtcggaagtttaataaatgcttgttgcatacacgaatGAGGGAACCC-CAGCCAAACTCTTCTCTCCTTCCTTGTCATCTCCAGATGTTTTTATAGCCTTCGTTGTT--------ATTTGTTATTTATTTATTT-----------------------------------------------------------------------------------------------------------
>gene=chr20_794413-795413; species=gorGor
------------------------------------------------------------------------------------------------------------------------------------------------------------------------------------------------------------------------------------------------------------------------------------------------------------------CAAACCAATGTATTTCTCCCTTCCTTGTAATCTCCAGAAATGTTTATAAACTTTGTTGTTGTTTAtttgtttgttttatttttatttttattttgagatggagttttgttcttgtcacccaggtgggagtgtaatggcgtgatctcggctcatcacaacctctgcctcctgggttcaagagattctcctgtctc
>gene=chr20_794413-795413; species=panTro
--------------------------------------------------------------------------------------------------------------------------------------------------------------------------------------------------------------------------------------------------------------------------------------------------------------------------------------------------------------------------------------------------------------------------------------------------------------------------------------------------------------------
>gene=chr20_794413-795413; species=papHam
ttcaccccaaattccttcttgcatgaggtccagaaaccccgtcttggggtctggttttgtacccctttctggtaataATTCTGTAAGTATTTATAGTACGTCTGAGCCACCAAAATTTCCTtactgatccttccatcagaatatcctttctgcctgtctctttctggcaggatctgatccatatttcaaagccagtctcaaatgccaccttttccaaagaaacctgtcctgaTATCTTTATCTGATGTAAACAGTATATATTGGGAGCCTAATAAATGCTTGTTGCATACATAAATGAATGAA-----------------------------------------------------------------------------------------------------------------cttgtcgcccaggctggagtgcaatggcgcaatctcagctcgcctcaacctctgcctccagggttcaagtgattcttctgtctc
>gene=chr20_794413-795413; species=ponAbe
ttcaccccaaattccttcttgcgtgaggtccagaaactctgtcttggggtctggtttggtaccgctttctggtaataATTCTGTAAGTATTTATAGTACG-CTGAACCACCAAAATTTCcatactgatccttccattagaatatcctttctgcctgtctctttctggcaggatctgatccatatttcaaagccagtctcaaatgccaccttttccaaagacacctgtcctgaTATCTTTATCTAATATAAACAGTATATATTGGGAGCCTAATAAATGCTTTTTGCATACATAAATGAATGAACCCAAAACCAATGCATTTCTCCCTTCCTTGTAATCTCCAGAAATTTTTATAACCT---TTGTTGTTTATTTATTTGttttatttttatttttatttt----------------------------------------------------------------------------------------------------
>gene=chr20_794413-795413; species=rheMac
ttcaccccaaattccttcttgcatgaggtccagaaaccccatcttggggtctggttttgtacccctttctggtaataATTCTGTAAGTATTTATAGTACGTCTGAGCCACCAAAATTTCCTtactgatccttccatcagaatatcctttctgcctgtctctttctggcaggatctgatccatatttcaaagccagtctcaaatgccaccttttccaaagaaacctgtcctgatatcTTTATCTGATATAAACAGTATATATTGGGAGCCTAATAAATGCTTGTTGCATACATAAATGAATGAACCCCAAACCAATGTATTTCTCCCTTCCTTGTAATCTCCAGAAGTTTTTATAATCTTTGTGGTTGtttatttatttgcttta----tatttttattttgagatggag-ttcgctcttgtcgcccaggctggagtgcaatggcgcgatctcagctcaccacaacctctgcctccagggttcaagtgattcttctgtctc
>gene=chr20_796209-797209; species=hg19
caaaaacaatactgcaataaacattctgtcagtctgtcattttgcccatggacagaatatctgcagaattaattcccggcagtgaacttgAGAGAGATCACCCAATTGCCTTCCAAAGGAGCTGTGCCTGGACCATGGGTTTCAGCACAAAGTGCTGCTCCCTCCAACTTGTAGACTCTTCTGGCAGGTCACGGTGGAGCTCACATTCTAGCGGGAGAGTGTCCAGGGCAGAGATATTCCATTCCGTGTCTTTTCTCCCAGGGCTCGCACAGAGAGGGTTCACGCGGTAGTCAGTAGGTGGGCAGTGCTTGGTGAAGGCATTGATGGGTGGAGGGATTGAAGGATGAATGAATGGATTAGGGGCTGACAGTGCCGCTGCAGTTACTCAAAGGAGCCACCAGGAGGCGCAGGGAGCCCACATTCTGGAGACAAACCTTTTAAAAAAAGCATCTGGTGACTTAACGACCTTTTCACCAATGGCTTGTGTGGGGCCTTAATGC
>gene=chr20_796209-797209; species=bosTau
CAAGAATAGTGCTGTAACAGACAATGTGGCAATCTGTCTGTTTGCGCATGTGTGAAATATCTGTAGACTCAATCCCTGGCTGCTAACTTGAGAATAATCACCCAGTTGCTTTCCAAGGATGCTGTGCCAGAACCATGAATCCCC-TGCAAAGCTCAGCCCTCTCAAACAGGTAGACTCTTCTGGCAGGCCAGGAGGTCGCTCACATTCCACCGGGAGAGTTTCCAGAGAAGACTTCAGCTGATTCACGGCGGATCGCCCAGAGT--------------TTCACTCG-TAGTTTCTGGGTGGACT-TGCTTTCCGGACGGATTGACGGGCAAAT--------------------GGATTAGGGGTTGGAGGCGCCGCTGCCGTTACTCAGAAAAGCCACGAGGGGGCGCAGGAAGCCCAGACTCCAGAGATGTACCTTGCAAAG--GGCATCTgggcTTTTAG-GATCTTCTCACtgtgtgt--gtgtGGGGCTTAAAGGC
>gene=chr20_796209-797209; species=calJac
caaaCACAATACAGCAATAAACATTCTGCCAATCTGGCATTTTGCCCATGGGCAGAATATCTGCAGAATTAATTCCCACCGGTGAACTTGAGAGAGATCCCCCGATTGCCTTCCATGGGAGCTGTGCCTGGACCACGGGTTTCAGCACGAAGTGCTGCTCCCTCAAACTTGTAGACTCTTCTGGCAGGTCACGGTGAAGCTCACATTCTAGCGGGAGAGTGTCCAGGGC--AGATATTCCAATTCGTGTCTTTTCCCCCAGGGCTCCCAT--GGAGGGTTCACGAGGTAGTCAGTAGGTGGGCAGTGCGTGGTGAAGGCATTGATGGATGGAGGGGTTGAAGGGTGAAT----GGATTAGGGGCCGATGGTACCACTGCAGTTACTCAGAGGAGCCACCAGGAGGCGCAGGGAGCCCACATTCTGGAGACGAACCTT--------AGCATCTGGTGACTTAG-GACCTTTTCACCAAGGGTTTGTGTGGGGCCTTGATGC
>gene=chr20_796209-797209; species=canFam
-------------------AACACC--GGTCATCTGTCCGTCTGCCCATGTGCAGAATACCTGGAGGATCCACTCCTCGCAGTGAGCTCGAGAGGGACCATCCGGTTGCCTTCCAAAGGCTCCGCACCAGGGCCACGAGTTTCC-CACAAAGAGCTGCCCTCTCGAACGTGTACATTCTTCTGGCAGGTCACAAGGGCGCTCACATTCCACCAGGAGAGTTTCCAGAGCGGAAATCAGCTAATCCGCGACAGGGCCCCCGGGGCAGGCGC--GGAAGGTTCACGCC-TAGGTGGTGGGTGGGCAGGGCTTCCTgagtggatgggtggatgggt--------------------gggtgAGGGGCTGGGGACGCTGCCGAAGTTACCCATAGAGGCCACCAGGGGGCGCACGGTGCCACACCTCCCAAGATGAGCCTGTCCGGG--CATCCCCGGGGAATTAG-GACCTTCTCTCAAGGGGT-CCTGTGGGGCCTAAAAGC
>gene=chr20_796209-797209; species=equCab
CAGGAAAAATGCTGCAGCAAACACCCTGGCAATTTATGTTTTTGCCCGCGTCCA-AACACCT--AGAATCAATTCCTAACAGTGAACTCAAAAGCGATCCCTCGGATGCCCT-CAAGGGTGCTGCACTGGGATCCTGAG-TTCC-CAGGAGGAGACGCCTTCTCAGACCTGTGGGCTCTGCCGGCAGGTCA-GAGGGCGCTCCCAGTCCTCCCG--GAGTTTCCCGGACAGAGATCAGCCAATccgcggccgggcccccggggcaggcgc--cg-AGGTCCACACC-TAGGCGGCGGGTGGGCGGCGCTTCCTGAGCCGGCTGGTGGAT-----------------------------AGGGGC-GGAGGCGCCGCTGCAGTTACTCAGAGGGGCCACCAGGGGGCGCGGGGAACCGAAACTCCGGAGGTGAAGCTT----------TGTCCGGCGACTCCG-GACCTTCTCGCAGAGGGT--GTGTGGGGGCCAAGTGC
>gene=chr20_796209-797209; species=gorGor
caaaaacaatactgcaataaacattctgtcagtctgtcattttgcccatgggcagaatatctgcagaattaattcc--gcagtgaacttgAGAGAGATCACCCAATTGCCTTCCAAAGGAGCTGTGCCTGGACCATGGGTTTCAGTACAAAGTGCTGCTCCCTCCAACTTGTAGACTCTTCTGGCAGGTCACGGTGGAGCTCACATTCTAGCGGGAGAGTGTCCAGGGCAGAGATATTCCATTCCCTGTCTTTTCTCCCAGGGCTCGCAC--AGAGGGTTCACGCGGTAGGCAGTAGG----------------------------------------------------------------------------------------------------------------------------------------------------------------------------------------------------------
>gene=chr20_796209-797209; species=panTro
--------------------------------------------------------------------------------------------------------------------------------------------------------------------------------------------------------------------------------------------------------------------------------------------------------------------------------------------------------------------------------------------------------------------------------------------------------------------------------------------------------------------
>gene=chr20_796209-797209; species=papHam
caaaaacaatactgtaataaacattctgccaatctgtcattttgcccatgggcagaatatctgcagaattaattcccggcagtgaacttgAGAGAGATCACTTGATTGCCTTCCACAGGAGCTGCACCTGGGCCACGGGTTTCAGCACAAAGTGCTGTTCCCTCAAACTTGTAGACTCTTCTGGCAGGTCACGGTGGAGCTCACTTTCTAGCGG--GAGTGTCCAGGGCAGAGATATTCCATTCCGTGTCTTTTCTCCCAGGGCTCACAC--AGAGGGTTCACGCGGGAGTCAGTAGGTGGGCAGTGCCTGGTGGAGGCATTGATGGGTAGAGGGATTGAAGGATGATT----GGATTAGCGGCTGACGGTGCCGTTGCAGTTACTCAAAGGAGCCACCAGGAGGCGCAGGGAGCCCACATTCTGGAG--AAAACTTTTTTAAAAAGCGTCTGGTGATTTAG-GACCTTTTCACCAAGGGCTTCTGTGGGGCCTTAATGC
>gene=chr20_796209-797209; species=ponAbe
caaaaacaatactgcaataaacattctgtcagtctgtctttttgcccatgggcagaatatctgcagaattaattcccggcagtgaacttgcGAGAGATCACCCAATTGCCTTCCATAGGAGCTGTGCCTGGACCACGGGTTTCAGCACAAAGTGCTGCTCCCTCCAACTTGTAGACTCTTCTGGCGGGTCACGGTGGAGCTCACATTCTAGCGGGAGAGTGTCCAGGGCAGAGATATTCCATTCCGTGTCTTTTCTCCTAGGGCTCGCAC--AGAGGGTTCACGCGGTAGTCAGTAGGTGGGCAGTGCTTGGTAAAGGCATTGATGGGTGGAGGGATTGAAGGATGAATGAATGGATTAGGGGCTGACAGTGCCGCTGCAGTTACTCAAAGGAGCCACCAGGAGGCGCAAGGAGCCCACATTCTGGAGACAAACCTTTTAAAAAAAGCATCTGGTGACTTAA-GACCTTTTCACCAAGGGCTTGTGTGGGGCCTTAACGC
>gene=chr20_796209-797209; species=rheMac
caaaaacaatactgtaataaacattctgccaatctgtcattttgcccatgggcagaatatctgcagaattaattcccagcagtgaacttgAGAGAGATCACCTGATTGCCTTCCACAGGAGCTGCACCTGGGCCACGGATTTCAGCACAAAGTGCTGTTCCCTCAAACTTGTAGACTCTTCTGGCAGGTCACGGTGGAGCTCACTTTCTAGCGG--GAGTGTCCAGGGCAGAGATATTCCATTCCGTGTCTTTCCTCCCAGGGCTCGCAC--AGAGGGTTCACGCGGGAGTCAGTAGGTGGGCAGTGCCTGGTGGAGGCATTGATGGATAGAGGGATTG-AGGATGTATA---GGGTTAGGGGCTGACGGTGCCGTTGCAGTTACTCAAAGGAGCCACCAGGAG------------------------------------------------------------------------------------------------
>gene=chr20_823209-824209; species=hg19
TCTCCTGCCTTGGGAGCAGCACCCAAGGATCTATTCCCAACTCATGGCTGCTGCAGAGGTCTCCAGCTGGTGGTTGGGGGCCAGATGGAGGAGGAGGGGACAGATATgttcgcagacatattttgtttgctgtatatgcaatgttttaatcattattatcgaatatgctgacagttaagaatctagagtttttatgtactcctggatttccagcttcctggaacaatacacctaccaccttggacccatatgcctgcaGCAggcagggtacctagatgtctagttcatccctgatcacccagttcacatctggctcccataaatatttcagttcaataaatttttattgaatattctgccctagtatgtgtctagggcagtatcttgaaactggggtatagtgaacaaaatagccaacccccgcccctacacacacacgcctgccctcatggagctgatattttagggggatagagacaacaaagagtaaaacaaccata
>gene=chr20_823209-824209; species=bosTau
CCTTCTACCTCTGGAGCAGCCCTCAAGTTTCTGTTGTCAACTTG-----GTTGCAGAGGTCTCAAACTGGGG--CGGGA----------GGGGAGGGGCTCAGATATGTTTGCAGGCA--TTTTGTTTGCTGTCTGTGCA--GTTTT---TATTATCA---AATAGAA-------TAACAATCTACAGTTTCCATGC-ACTCTGGATTCCCAGCTTCCTAGAACACTATACCTACCATCTTGGA-CTATATGCCTACAGTAGGGTGGGTGTGCCCCTCT--AATTTATCCCTGGTCTCCCTACTTATATTTGGCCCTCACAGGTATTTTATCTTAGTAAAAATCCATTGACTG------TTGGTTATGCGTAAAGAGCAATATCTTGAAACTGAGATA-GGGGAACAAAACAGACCCTCC----------CTTGCCGCCCTCCCCCC----AAGCTG---TTTTAGGAGAATGTGAATAATAATGAGTAAAACTACTCTT
>gene=chr20_823209-824209; species=calJac
TCTTCTACCTTGGGAGCAGCACCCAAGGTTCTATTCCCAATTCAACGCTGCTGCAGAGGTCTCCAGCTGGTGGTTGGGGGCCAGATGGAGGAGGAGGGGACAGATATGATTgcagacatattttgtttgctgtacatgcaatgttttaatcattattattgaatatgccgacagttaagaatctagagttttcatgtacttctggatttccagcttcctaga-----aTACATACCACCTTGGACCCAGATGCCTGCAGCAGGCAGGGTACCTAGATGT-----------------------------------------------------------------------------------------------------------------------------------------------------------------------------------------------------------------------------
>gene=chr20_823209-824209; species=canFam
CCTTCTACCTGGGCATCAGCCCCCAAGGTTCTGTT---AACTTGCACTGCCTGCAGGGGTCTCAGACTAGGGGCTAGA---------GGGGTGGGGAGAGCACATATGCTTGCAGAC-----GTGTTTGCCGTCCACACA-------AGTCGTTGTCA---GATATGCTAAGATTTAAGAACCTGGTGTGTTGGTGCTCATCTGGATTTCCAGCTTCCTAGCATGCCATACCTACCATCTTGGGCACGTATGCCTGCAATACACTGGATGTG----TCT--GGTTTATCCAAGGTCTGCCCTTTCGCACCTTGTCCTCATGGTTGCTGCAattcaatagcagtttattgaaa--------ctattgtgtgttgaaaa---------gctac--agattcagtgagcgaagaagaca------------------aaccccctgcccttatggagctgatgttgtaggggaatgggaagaacaaagagtaaaatga-aata
>gene=chr20_823209-824209; species=equCab
CCCTCTGCCTGGGGAGCAGCCCCCGAGGTTCTGTTCTCAACCTGCCATCGCCGCAGAGGTCTCAGACTCGGGGCTGGGGACTAG---GGGGGGGAGGGGGCAGATGTGTTTTcagacatatttcgtttgccgtacatgca-------aattattgttattgaatatgctaacatttaagaatctagagttttgaggcacttctggatttccagcttcCGAGAACACTGCACCTACCACTTTGGACCCATATGCCTGCAGTAGGCTGGGTGTGCCCTTGT--AGTTTATGCCTGACCTGCCCATTCACATTTGGCCCTCATAGGCATTTCAattcaataaaaatttattgaata------cctattatgcgtcaagagcaatatcttgaaactgagatccagccaacaaagcagac-------------------aacgctctggcctcagagagctgatactcgaggggaatgggagCCTCCAAGAGTGAAACTACCATA
>gene=chr20_823209-824209; species=gorGor
TCTCCTGCCTTGGGAGCAGCACCCAAGGATCTGTTCCCAACTCATGGCTGCTGCAGAGGTCTCCAGCTGGTGGTTGGGGGCCAGATGGAGGAGGAGGGGACAGATATGTTTgcagacatattttgtttgctgtatatgcaatgttttaatcattattattgaatatgctgacagttaagaatctagagtttttatgtactcctggatttccagcttcctggaacaatacacctaccaccttggacccatatgcctgcaGCAGGCAGGGTACCTAGATGTCTAGTTCATTCCTGATCACCCAGTTCACATCTGGCTCCCATAAATATttcagttcaataaatttttattgaatattctgccctagtatgtgtctagggcagtatcttgaaactggggtatagtgaacaaaatagccaaccc-cgcccccacacacacacccctgccctcatggagctgatattttagggggatggggacaagaaagagtaaaacaaccata
>gene=chr20_823209-824209; species=panTro
TCTCCTGCCTTGGGAGCGGCACCCAAGGATCTATTCCCAACTCATGGCTGCTGCGGAGGTCTCCAGCTGGTGGTTGGGGGCCAGATGGAGGAGGAGGGGACAGATATGTTTGCAGACATATTTTATTTGCTGTATATGCAATGTTTTAATCATTATTATTGAATATGCTGACAGTTAAGAATCTAGAGTTTTTATGTACTCCTGGATTTCCAGCTTCCTGGAACAATACACCTACCACCTTGGACCCATATGCCTGCAGCAGGCAGGGTACCTAGATGTCTAGTTCATCCCTGATCACCCAGTTCACGTCTGGCTCCCATAAATATttcagttcaataaatttttattgaatattctgccctagtatgtgtctagggcagtatcttgaaaccggggtatagtgaacaaaatagccaacccccacccccccacacacacccctgccctcatggagctgatattttagggggatgggcacaacaaagagtaaaacaaCCACA
>gene=chr20_823209-824209; species=papHam
TCTCCTGCCTTGGGAGCAGCACCCAAGGTTCTATTCCCAACTTATCGCTGCTGCAAAGGTCTCCAGCTGGTGGTTGAGGGCCAGAT---GGAGGAGGGGACAGATATGTTTGCAGACATATTTTGTTTGCTGCACATGCAATGTTTTAATCATTATTATTGAATATGCTAACAGTTAAGAATCTAGAGTTTTTATGGAAGTCTGAATTTCCAGCTTCCTGGAACAATACACCTACCACCTTGGACCCATATACCTGCAGCAGGCAGGGTACCTAGATGTCTAGTTCATCTCTGATCACCCAGTTCACATCTGGCTCCCATAAATATttcagttcaataaatatttattgaacattttaccttagtatgtgtctagggcaatatcttgaaactggggtatagtgaacaaaatagccaccctcctgccccccccccacacccctgccctcatggagctgatattttaggggggcagggacaacaaagaataaaacacccata
>gene=chr20_823209-824209; species=ponAbe
TCTCCTGCCTTGGGAGCAGCACCCAAGGATCTATTCCCAACTCATGGCTGCTGCAGAGGTCTCCAGCTGGTGGTTGGGGGCCAGATGGAGGAGGAGGGGACAGATATGTTTgcagacatattttgtttgctgtatatgcaatgttttaatcattattattgaatatgctgacagttaagaatctagagtttttatgtactcctggatttccagcttcctggaacaatacacctaccaccttggacccatatgcctgcaGCAGGCAGGGTACCTAGATGTCTAGTTCATCCCTGATCACACAGTTCACATCTGGCTCCCATAAATATttcagttcaataaatttttattgaatattctgccctagtatgtgtctaggg-------------------------------------caaccccctgccccccacacatacccctgccctcatggagctgatattttagggggatggggacaacaaagagtaaaacaaccata
>gene=chr20_823209-824209; species=rheMac
TCTCCTGCCTTGGGAGCAGCACCCAAGGTTCTATTCCCAACGTTTCGCTGCTGCAGAGGTCTCCAGCTGGTGGTTGGGGGCCAGAT---GGAGGAGGGGACAGATATGTTTGCAGACATATTTTGTTTGCTGCACATGCAATGTTTTAATCATTATTATTGAATATGCTAACAGTTAAGAATCTAGAGTTTTTATGGAAGTCTGGATTTCCAGCTTCCTGGAACAATACACCTACCACCTTGGACCCATATACCTGCAGCAGGCAGGGTACCTAGATGTCTAGTTCATCTCTGATCACCCAGTTCACATCTGGCTCCCATAAATATTTCAattcaataaatatttattgaatattttgtcttagtatgtgtctagggcaatatcttgaaactggggtatagtgaacaaaatagccaccctcctgccccccccccacacccctgccctcatggagctgatattttagggggacagggacaacaaagaataaaacacccata
>gene=chr20_835176-836176; species=hg19
AGGCAGTCCTGGAAGGTTCTTAAGGGCAAACAGGGCATGCTGGATGTCCCAGACCTCCCTCCCCACCTATTGTCCCTCCTCCCTCAGTGTCCACCGGCAGGATAAATCCCTTCATCCTCTACAGGCCTGCAGCCCTTGCAGCTTGCAAATCTTTTTCTTGGTTTGTTTCTAATTTCACCCCTGCTCAGTAGctactttactggtgaggacactgaggctcagagatgacaactgcctcactgaggttacgttgcagttatgattcaggcccaagtcttgcccagccctgtcctgtcaccgcgtgcaCgtgtgtgtgtttgtgtttgtgtgtgtgtgtgtgtgtgtgtgtgGTCTCACTATCAAACAGTGCCCTCCCTTAACCACCAGTGCCCCGGGTCTCTGATAAGATGtgatgactatgagcacctggagccaggtggcctgggttcaaatcccacctttgctacttctatactgtgtgGATTGCTGGGCCACCCCCA
>gene=chr20_835176-836176; species=bosTau
AGGCAGCCCTGGGAGGTTCTTAAGGGCAAACTGGGCTGGTTGGATGCCCCCCACTTCCCACCCTACTCC---CCTCTCCTTTATCAGTTTCCATTGGCAAGGTAAATCCCTtaatcccctacatgcctgcagcctttgcagcttgcaaaactcttccttggtctgtgtctaatttcac-tctgcagggtagctgcattaccagggggaacataaagcctcagagaggacagctgtctcattgaggttacatagcAATTACTGGTGAGACACAGGTCTGGCCCAGCCTTGCTCCTCCCT----------------------------------------------------------------------------------------------------------------------------------------------------------------------------------------------------------
>gene=chr20_835176-836176; species=calJac
AGGCAGTCCTAGAAGGTTCTTAAGGGCAAACAGGGCCTCCTGGCTGTCCCAGACCTCCCTCCCCACCTATCATCCCTCCTCCTTCAGTGTCCACC-GCGGGATAAATCCCTTAATCCTCTGCAGGCCT-------TTGCAGCTTGTAAATCTTTTGCTTGGTTTGTTTTGAATTTCACTCCTGCTCAGTAGctactttactggtggggacactgaggctcggagatgacagctgcctcactgaggtta--ttgcaattatgattgaagcccaagtcttgcccagccctgtcctgTCACCGCATACACgtgtgtgcatgtgcgtgtgtgtgtgtgtgtgt------------------TATCAAATAGTGCCCTCCCTTAACCACTGGTGCCCCGGGTCTCTGATAATgtgtgatgattatgagcacctggagacgggtggcctgggttcaaatcccacctttgctacttctgcactgggtgGATTGCTGGGCCACCCCCA
>gene=chr20_835176-836176; species=canFam
AGGCAGCCCCGAGAGGTTCTTAAGGGCAAACCGGGCCTGTTGGATGTCCCCAACCCCCCTCCCCACCTA---TCCCTCCTCCCTCAGAGTCCACTGGCAGGCTAAATCCCTTAATCCTCTACATGCTTGCAGCCTTTGCAGCTCACAGAACTTTTTCTTGGTCTGTGTCTAATTGCAC-CCTGCACAGTAGGGGCCttaccattggggacaccgaggctcagagaggacagctgcctcattgaggttac-aggcagttagtaatggaacccaggtctggcccagtccTGCCCTGCCAG--AAtgtgtgtgtgtg--------tgtgtgtgtgtgtgtgtatgtgtgtgCTGCTTTAT----TACCTGTCCCCTTCCTTCACTGCTAG-CCCCTGGGTCTCTGATTAGGGGTGGTGGTTAGTATCACCTAAAGCCAGGCT-CCAGGGTTCAAATCTCACCCTCACTACTTCCTACCTG----GACTGTTGGGTCTC-CCCA
>gene=chr20_835176-836176; species=equCab
AGGCA-CCATGGGAGGGCCTTAAGGGCAAACTGGGCCTGTTGG-TGTCCCCAACCTCCTCCCCCACCCA---TCCCTCCTCCCTCAGTGTCCACTAGCCGGATAAATCCCTTAATCCTCCATGTGCCTGCAGCGTATCCAGCTTGCAAAGCTCTTTCTCTGTCCGTGTCTAATTTCGC-CCCACACAGTGGCTGGtttcccgatggggacgctgaggctcagagaagtcagctgcctcactgaggtgacacagcagttaccgttagaa-ccaagtctgGCCAAGCCCTGCCCTGCCAG--Cgtgtgtgtgtgtg--------tgtgtgtgtgtgtgtgtgtgtgtgtgCCGCCTCAC----TACCAG-CACCTCCCTTCACCGCCGG-CCCCCGGGGCTCTGATAGGGTGTGGTGCTTcatgg-atccacagccaggctgcctgggttcaaatcccgcctttgctacttcctaacGGGAGAGACTGTTGGGACCCCATCG
>gene=chr20_835176-836176; species=gorGor
AGGCAGTCCTGGAAGGTTCTTAAGGGCAAACAGGGCCTGCTGGATGTCCCAGACCTCCCTCCCCACCTATTGTCCCTCCTCCCTCAGTGTCCACCGGCAGGATAAATCCCTTAATCCTCTACAGGCCTGCAGCCCTTGCAGCTTGCAAATCTTTTTCTTGGTTTGTTTCTAATTTCACCCCTGCTCAGTAGctactttactg-tggggatgctgaggctcagagatgacaactgcctcactgaggttacattgcagttatgattcaggcccaagtcttgcccagccctgtcctgtcaccgcgtgcacgtgtgtgtgtgtgtgtgtgtgtgtgtgtgtgtgtgtgtgtgtggtctcactatcaaaca-tgCCCTCCCTTAACCACCAGTGCCCCGGGTCTCTGATAAGATGTGAtgattatgagcacctggagccaggtggcctgggttcaaatcccacctttgctacttctgcactgtgtggattgctgggccaccccca
>gene=chr20_835176-836176; species=panTro
AGGCAGTCCTGGAAGGTTCTTAAGGGCAAACAGGACCTGCTGGATGTCCCAGACTTCCCTCCCCACCTATTGTCCCTCCTCCCTCAGTGTCCACCGGCAGGATAAATCCCTTAATCCTCTACAGGCCTGCAGCTCTTGCAGCTTGCAAATCTTTTTCTTGGTTTGTTTCTAATTTCACCCCTGctcagtagctactttactggtggggacactgaggctcagagatgacaactgcctcactgaggttacattgcagttatgattcaggcccaagtctTGCCCAGCCCTGTCCTGTCACTGCGTGCACgtgtgtg----------tgtgtgtgtgtgtgtgtgtgtgtgtgGTCTCACTATCAAACAGTGCCCTCCCTTAACCACCAGTGCCCCGGGTCTCTGATAAGATGtgatgactatgagcacctggagccaggtggcctgggttcaaatcccacctttgctacttctatactgtgtggattgctgggccaccccca
>gene=chr20_835176-836176; species=papHam
AGGCAGTCCTGGAAGGTTCTTAAGGGCAAACAGGGCCTGCTGGATGTCCCAGACCTCCCTCCCCACCTATGGTCCCTCCTCCCTCAGTGTCCACCGGCAGGATAAATCCCTTAATCCTCTAGAGGCCTGCAGCCTTTGCAGCTTGTAAATCTTTTTCTTGGTTTGTTTCTAATTTCACCCCTGCTCGGTAGctactttactggtggggacactgaggctcagagatgacagctgcctcactgaggttacattgcagttaTGATTCAAGCTT--GTCTTGCCCAGGCCTGTCCTGTCACCTCTTGCACATGTGTG--------------------TATTTGTGTGTGTGTGGTCTCACTATCAAAGAGTGCCCTCCCTTAACCACCGGTGCCCTGGGTCTCTGAtaaggtgtgatgattatgagcacctggagccaggtggcctgggttcaaatcacatctttgttacttctgcactgggtgGATTGCTGGGCCACCCCCA
>gene=chr20_835176-836176; species=ponAbe
AGGCAGTCCTGGAAGGTTCTTAAGGGCAAACAGGGCCTGCTGGATGTCCCAGACCTCCCTCCCCACCTATTGTCCCTCCTCCCTCAGTGTCCACCGGCAGGATAAATCCCTTAATCCTCTACAGGCCTGCAGCCCTTGCAGCTTGCAAATCTTTTTCTTGGTTTGTTTCTAATTTCACCCCTGCTCAGTAGctactttactggtggggacactgaggctcagagatgacaactgcctcactgaggttacattgcagttatgattcaggcccaagtcttgcccagccctgtcctgtcaccgcgtgcaCgtgtgtg------tgtttgtgggtgtgtgtgtgtgtgtgtgtgGTCTCACTATCAAACAGTGCCCTCCTTTAACCAGCGGTCCCCTGGGTCTCTGATAAGgtgtgatgattatgagcacctggagccaggtggcctgggttcaaatcccacctttgctacttctgcactgtgtgGATTGCTGGGCCACCCCCA
>gene=chr20_835176-836176; species=rheMac
--------------------------------------------------------------------------------------------------------------------------------------------------------------------------------------------------------------------------------------------------------------------------------------------------------------------------------------------------------------------------------------------------------------------------------------------------------------------------------------------------------------------
>gene=chr20_838300-839300; species=hg19
tgaggacattggtttttcctctgagaacccgtgggaggaatctgagcagaggtgggacaggatcagacttgcattttaacaccttcccccatctccagctaccaagtggagaatgggctgcagggctgcagggaggaggctactgtaatagtcctggcaggagatgaaggagttggactggggtggaggcggtgggggctgaggggtgtgggattctggatctttctggatctaccccgaatgtggagccaacaggggatgtattggacgtgggatgtggggaaagtagggacatgaaagaaggctAGGACCCAAggtgacctctaggaactgagagtggccctccagctcccagctggcaaggaaacatgcatctcagaccggcaaccacaagaagttgaactgtgctgacaaccaaaggaacttagagtggaccctgagccgcacaaaggatcacagcctagctgacacggtgatttcagcctggtgagacctaagca
>gene=chr20_838300-839300; species=bosTau
tgaaggcattggcttttactttgagaagccacaggagggttctgatcagagctgggacaggattgagcttgtattttaacagccgcctcc----tggattgctaaatggagaatgggctgttgggcagggagcaggaggctgctacaacgatcctggtgggagatgcaggagctagactggggttgaggtggtggagggtgaggagtgtcagattctgggtc----------tactctgaaggtggagcc-agaggggaagcattggatatgggaggtgagggaaaga--gaTATGAAGGAtggccgggacctgaggtggcctctaggagctgagagtgac-tcctagccaacagctagcaaggtaacatgtacctcaggccagcaatcccaaggaactggattctgcgaatcacctgaagaactt--agaaaaccctgaacctcccaaaggaacacagccaagctaagagcttgat-tcagcctggtgagacctgaaca
>gene=chr20_838300-839300; species=calJac
ctgggacattggtttttactctgcgaacacatgggaggattctgagcagaggtgggacaggatcagacttgcattttaacaccttcccccatctccagctaccaagtggagagtggactgaagggctgcaggga-----ctactgtaatagtcctggcaggagatggaggagctggactggggtggaggcggtgggggctgaggggtgtgggactctggatc----------tactccga----------------------------------atgtggGAGAAGTAGGGACATGAAGGATGTCTAGGACCTGAggtgacctctaggaactga-agtggcacaccagctcccagctggcaaggacacgtgcacctcagatcagcaaccacaagatgctgagctgtgctgacaaccaaaggaactcagagtggaccctgagcctcacgaaggccctcagcccagctgagatggtaatttcagcctggtgagacc------
>gene=chr20_838300-839300; species=canFam
tgaggacgttggcttttaccctgagaacccatgggaggtttctgagcagaggtgggacgggatcagacttgtatttgaacatcttctcccatgtcaggctgctgagtggagaatgggctgtaagggaagaagtaggagggtactgcagcagtcctggccggagatgaaggagccagactgggctagagtgggcagagggtgaggatggtcagattctgggtc----------tgctcagaaagtggagccaacagggcaagtattggatgtgggaggtgagggaaa-ggggacatgaagg-gtgaTggaatctgaggtgccctctaggagctgtgagtcctgccccagccagtaaccagcaaggaaatgtatgcctcagaccggcaaccacaaggacctgaactttgctggccacccgaa------------gaccctgagcctcacaaaggaacaaagcccagctgactgctggatttcagcctggagagacctgagta
>gene=chr20_838300-839300; species=equCab
-----------------------agggctggagggagg-----gagcag----ggggcgag--------------tgaggaggccccc------cagggtcctg---------------gcaggagaagaaggag------------------ctggac-------------------tggggtggaggtggcggagctggaggagtggcagaatctggatc----------tactgtgaaggtggagccaacaaggggagtactggatgtgcaaggccacggaagtagagacatgaaggTGggcagggacctgaggtggcctctaggagctgtgtgaccc-ccccaaccaacagccagcagggacgtggacacctcagaccagcagccacaaggaagtgaacatcgcagaccccctgaagagcttggagaagaccctgagcctcacgacggcacggagcccagctgacagcttgatttcagcccggggagacctgagca
>gene=chr20_838300-839300; species=gorGor
tGaggacattggtttttcctctgagaacccatgggaggaatctgagcagaggtgggacaggatcagacttgcattttaacaccttcccccatctccagctaccaagtggagaacgggctgcagggctgcagggaggaggctactgtaatagtcctggcaggagatgaaggagctggactggggtggaggcggtgggggctgaggggtgtgg-attctggatctttctggatctaccccgaatgtggagccaacaggggatgtattggatgtgggatgtggggaaagtagggacatgaaagaaggctAGGACCCGAggtgacctctaggaactgagagtggccctccagctcccagctggcaaggaaacatgcacctcagaccggcaaccacaagaagttgaactgtgctgacaaccaaaggaacttagagtggaccctgagccgcacaaaggatcacagccta-ctgacacggtgatttcagcctggtgagacctaagca
>gene=chr20_838300-839300; species=panTro
tgaggacattggtttttcctctgagaacccgtgggaggaatctgagcagaggtgggacaggatcagacttgcattttaacaccttcccccatctccagctaccaagtggagaatgggctgcagggctgcagggaggaggctactgtaatagtcctggcaggagatgaaggagttggactggggtggaggcggtgggggctgaggggtgtgggattctggatctttctggatctgccccgaatgtggagccaacaggggatgtattggatgtgagatgtgggaaaagtagggacatgaaagaaggctAGGACCCGAggtgacctctaggaactgagagtggccctccagctcccagctggcaaggaaacatgcacctcagaccggcaaccacaagaagttgacctgtgctgacaaccaaaggaacttagagtggaccctgagccgcacaaaggatcacagcctagctgacacggtgatttcagcctggtgagacctaagca
>gene=chr20_838300-839300; species=papHam
ctaggacattgatttttcctctgagaacccatgggggggg--taagcagaggtgggacaggatcagacttgcattttaacaccttcccccatctccagctaccaagtggagaacccgctgcggggttgcggggaataggctactgtaatagtcctggcaggaggtgaaggagttggactggggtggaggtggtgggggctgaggggtgtgggattctggatctttctggatttaccccaaatgtggaaccaacaggagatgtattagatgtgggatgtggggaaagtagggacatgaaggaaggctGGGACCCGAggtgacctctaggaactgagagtggtcccccagctccctgctggcaaggaaacatgcacttcggaccggcaaccacaagaagctgaactgtgctgacaaccaaaggaacttagagtggaccctgagctgcaccaaggatcacagcccagctgacacggtgatttcagcctggtgagacctaagca
>gene=chr20_838300-839300; species=ponAbe
tgaggacattggtttttcctctgagaacccatgggaggaatctgagcagaggtgggacaggatcagacttgcattttaacaccttcccccatctccagctaccaagtggagaatgggctgcagggctgcagggaggaggctactgtaatagtcatggcaggagatgaaggagttggactggggtggaggcggtgggggctgaggggtgtgggattctggatctttctggatctaccccaaatgtggagccaacaggggatgtattggatgtgggatgtggggaaagtagggacatgaaagaaggctAGGACCCGAggtgacctctaggaactgacagtggccccccaactcccagctggcaaggaaacatgcacctcagaccggcaaccacaagaagttgaactgtgctgacaaccaaaggaacttagagtggaccctgagctgcacaaaggatcacagcccagctgacacggtgatttcagtctggtgagacctaagca
>gene=chr20_838300-839300; species=rheMac
ctaggacattgatttttcctctgagaacccatgggagggg--taagcagaggtgggacaggatcagacttgcattttaacaccttcccccatctccagctaccaagtggagaacccgctgcagggttgcagggaataggctactgtaatagtcctggcaggaggtgaaggagttggactggggtggaggcggtgggggctgcggggtgtgggattctggatctttctggatttaccccaaatgtgaaaccaacaggagatgtattagatgtgggatgtggggaaagtagggacatgaaggaaggctGGGACCCGAggtgacctctaggaactgagagtggtcccccagctccctgctggcaaggaaacatgcacctcagaccggcaaccacaagaagctgaactgtgctgacaaccaaaggaacttagagtggaccctgagctgcacaaagcatcacagcccagctgacacggtgatttcagcccggtgagacctaagca
>gene=chr20_867300-868300; species=hg19
GGGCTGGGAGGGAGACATTTTACTGTATATCCACTTGTGCCAACTCATTCTGCAGACTAAGAAATTGAGTCCAGCTAGGGCAGAAGAAATTTCCTCTGGACTCCCAATTATGCTGCAGGAAAAGAGAGAATTGGGGCACACTGAAATTCTAGAATTCCTGCCCTGTCTTCATGGGCCAAGAGTTTACCGATGACATCCTCCATCCTCACTGATTTCTAGACACCTAGTGTTAATTTAGAGTCATTGAAAGTGTCCCAGTCCTTGCCACTGAGACCTTGGGTTGGGAGAATAAGAAGATGGGCAGATTGTCATTAATTGCACCCAGATTAGAGAGAGCTGGGGGATCTTATGGCCTTATCCTGAACCGGCATGTGAACAACAACATCTTGCCTGATTCACAGGCCTGTGGCTTGTTCAGTGGGTAGATTTTGCCTTCTCCAGAACCCTGACTTTGGCAGCTTTTTTTCTTCACTCAGCTTGAAACTGAGGTGAAATCAGCC
>gene=chr20_867300-868300; species=bosTau
GAAGCAGGAAGGAGATATTTTCTTATGCATGAGGCTATGCCAA-CCATTCTCCAGTCTAAGAAAATGAGTCCAACCAGGGCCGGAGGAA-TTTCTCTGGACCCCAGATTATGCCTCAGG--AAGAGACAATTC-----CACCTGGACTCTAGAATTTTAG--CTGTCTCCATGGGCCAAGTGTGTATTGATGACACCCTCCATC---------------GCACTT--TATCAGTTCAGAGTCATTGGTAGTATCCCAGTGCTTCCC--CCTTCCCTTGGGAT-GGGGAGTAAGAATATATACAAACTATCATTAATGGCCCCCAGATCACAGGGAGCTTGAGGATGCTTGTTCCTTATCTTGACTCAGCATATGAACAATAACGTCTCATTCTGTACACAGGCCTGTGACTGCTTACCTGTGTGGGTTTTGCTTTCTCCACCAGCCTGAGCTTGGCAG--TTTTTTCTCCACTCAGCTCGAAACTGAGATGAAATCAGCT
>gene=chr20_867300-868300; species=calJac
GGGCTGGGAGGAAGACGTTTTACTGTGTATACACTTGTGTTGACTCATTCTGCAGACCAAGAAAATGAGTCCAGCTAGAGCAGAAGAAATTTCCTCTGGACTCCCAATTATGCTGTAGGAAA--AGAGAATTGAGGCACACTGAAATTCTAGAATTCCCG--CTGTCTTCACAAGCCGAGAGCTTACTGAGGACCGCCTCCATCTTCATTGATTTCTAGACACCTGGTGCTAATTTACAGTGACTGAAAATGTCCCAGTCCTCATCACTCAGACCTTGGGTTGGGGGAATAAGAAGATGGGTAGACTGTCATTAATTACACCCAGATCAGAGAGAGCTTGGAGATCTCATGGCCGTGTCCTGGCCCAGCATGTAAAC---AACTTCTTGCCTGATTCACAGGCCTGTGGCTTGTTCAGTGGGTAGATTTTGGCTTCTCCAGAACCCTGACCTTGGCAGT-TTTTTTCTTCACTCAGCTTGAAACTGAGATGAAATCAGCC
>gene=chr20_867300-868300; species=canFam
AGGATAGGAGGGAGACATTCTCCTATCTATGAGGTTATGCCAAACCATTCTCTAGGCTGGAACAACAAGTCTAGCCAGGGCAGAAGGAATTTCCCCTGAACCCCAAATTACACCGTAAGAAG-AAAAAAATTGGGAATCACTCGGATTCTAGAATTTTAG--CTATCTCCATGGGCCAAGAGCTTATTGATGACATCCTTCATCTTCACTGACTTCTAGGCACCCAGTGCCACTTCAGAC-------------CTCAGTCCTTGCCTCCTCCACCTTGGGGTGAGGGCATAAGAATATGGACAAACTATCATTAGCTGCACGCAGATGAGAGGGAGCTGGGTGGACCTGGAGCCTTATCCTGACCCAGCACGTGAACAATAACATCTCCCTTCGTACACAGGCCCGTGGCCGCTGCAGTGTGTGGGTTTGGCCTCCTCCAGCACCCTGACCTCGACAG---TTTTTCTCCACTCAGCTCGAAACCAAGATGAAATCAGCC
>gene=chr20_867300-868300; species=equCab
AGGGGAGGAGGGAGACGCTTTCCTACGCGTGAGCTTATGCTGA-CTATTCTCCAGACAAGAA-AATGAGTCCAGCCAGGGCAGCAGGAACTTCCCTCGGACCCCACATTATGCCACAGGAAGAGAGAGAATTTGGGCACACTCGGGTTCTAGAATTTTGG--CTGTCTCCATGGGCCAAAAGCTTACTGGTGACACCTTCCATCTTCACTGATTTCTAGGCACTTGGTGCCAGTTCAGAGTGATGGAAAGTGTTCCAGCCCTTGCCTCCCTCACCTTGGGGTGAGGGAATCAGAATATGGACACGCCATTATTAACTGCACCCAGATCCGAGGGGGCTGGGCGAGCCTTACGCCTTATCCTGACCCGACACGTGAGCAATCGCACCTCGCCCCGTGCACAGGCCCGTGGCTGCTTCCGT-TGTGGGTTTGGCCTTCTCCAGCACCCTGATCTTGGCAG--ATTTTTCTCTACTCAGCTGGAAACCGAGATGAAATCAGCC
>gene=chr20_867300-868300; species=gorGor
GGGCTGGGAGGGAGACATTTTACTGTATATCCACTTGTGCCAACTCATTCTGCAGACTAAGAAATTGAGTCCAGCTAGGGCAGAAGAAATTTCCTCTGGACTCCCAATTATGCTGCAGGAAAAGAGAGAATTGGGGCACACTGAAATTCTAGAATTCCTGCCCTGTCTTCACGGGCCAAGAGTTAACTGATGACATCCTCCATCCTCACTGATTTCTAGACACCTAGTGTTAATTTAGAGTCATTGAAAGTGTCCCAGTCCTTGCCACTGAGACCTTGGGTTGGGAGAATAAGAAGATGGGCAGATTCTCCTTAATTGCACCCAGATTAGAGAGAGCTGGGGGATCTTATGGCCTTGTCCTGAACCAGCATGTGAACAATAACATCTTGCCTGATTCACAGGCCTGTGGCTTGTTCAGTGGGTAGATTTTGCCTTCTCCAGAGCCCTGACTTTGGCAGC-TTTTTTCTTCACTCAGCTTGAAACTGAGGTGAAATCAGCC
>gene=chr20_867300-868300; species=panTro
GGGCTGGGAGGGAGACATTTTACTGTATATCCATTTGTGCCAACTCATTCTGCAGACTAAGAAATTGGGTCCAGCTAGGGCAGAAGAAATTTCCTCTGGACTCCCAATTATGCTGCAGGAAAAGAGAGAATTGGGGCACACTGAAATTCTAGAATTCCTGCCCTGTCTTCATGGGCCAAGAGTTTACTGATGACTTCCTCCATCCTCACTGATTTCTAGACACCTAGTGTTAATTTAGAGTCATTGAAAGTGTCCCAGTCCTTGCCACTGAGACCTTGGGTTGGGAGAGTAAGAAGATGGGCAGATTGTCATTAATTGCACCCAGATTAGAGAGAGCTGGGGGATCTTATGGCCTTATCCTGAACCGGCATGTGAACAGCAACATCTTGCCTGATTCATAGGCCTGTGGCTTGTTCAGTGGGTAGATTTTGCCTTCTCCAGAACCCTGACTTTGGCAGC-TTTTTTCTTCACTCAGCTTGAAACTGAGGTGAAATCAGCC
>gene=chr20_867300-868300; species=papHam
GGGCTGGGAGGGAGACATTTTACTGTATATCCACTTGTGCCGACTCCTTCTGCAGACTAAGAAAATGAGTCCAGCTAGGGCAGAAGAAATTTCCTCTGGACACCCAATTATGCTTCAGGAAAAGAGAGAATTGGGGCACACTGAAATTCTAGAATTCCTGCTCTGCCTTCATGGGCCAAGAGTTTACTGATGACATCCTCCATCCTCATTGATTTCTAGACACCTGGTGCTAATTT--AGTCATTGAAACTGTCCCAGTCCTTGCCACTGAGACCTTGGGTTGGGAGAATAAGAAGATGGGCAGACTGTCATTAATTGCACCCAGATC--AGAGAGCTGGGGGATCTTATGGCCTTATCCTGAACCAGCATGTGAACAACAACATCTGGCCTGATTCACAGGCCTGTGGCTCGTTCAGTGGATAGATTTTGCCTTCTCCAGAACCCTGACTTTGGCAGTTTTTTTTCTTCACTCAGCTTGAAATGGAGATGAAATCAGCC
>gene=chr20_867300-868300; species=ponAbe
GGGCTGGGAGGGAGACATTTTACTGTATATCCACTTGTGCCGACTCATTCTGCAGACTAAGAAAATGAGTCCAGCTAGGGCAAAAGAAATTTCCTCTGGGCTCCCAATTACGCTGCAGGAAAAGAGAGAATTGGGGCACACTGAAATTCTAGAATTCCCGCTCTGTCTTCATGGGCCAAGAGTTTACTGATGACGTCCTCCAACCTCACTGATTTCTAGACACCTAGTGTTAATTTAGAGTCATTGAAAGTGTCCCAGTCCTTGCCACTGAGACCTTGGGTTGGGAGAATAAGAAGATGGGCAGACTGTCATTAATTGCACCCAGATTAGAGAGAGCTGGGGGATCTCATGGCCTTATCCTGAACCAGCATGTGAAC---AACATCTTGTCTGATTCACAGGCCTGTGGCTTGTTCAGTGGGTAGATTTTGCCTTCTCCAGAACCCTGACTTTGGCAGC-TTTTTTCTTCACTCAGCTTGAAACTGAGGTGAAATCAGCC
>gene=chr20_867300-868300; species=rheMac
GGGCTGGGAGGGAGACATTTTACTGTATATCCACTTGTGCCGACTCATTCTGCAGACTAAGAAAATGAGTCCAGCTAGGGCAGAAGAAATTTCCTCTGGACACCCAATTATGCTGCAGGAAAAGAGAGAATTGGGGCACACTGAAATTCTAGAATTCCTGCTCTGCCTTCACGGGCCAAGAGTTTACTGATGACATCCTCCATCCTCATTGATTTCTAGACACCTGGTGCTAATTTAGAGTCACTGAAAGTGTCCCAGTCCTTGCCACTGAGACCTTGGATTGGGAGAATAAGAAGATGGGCAGACTGTCATTAATTGCACCCAGATC--AGAGAGCTGGGGGATCTTCTGGCCTTATCCTGAACCAGCATGTGAACAACAACATCTGGCCTGATTCACAGGCCTGTGGCTCGTTCAGTGGATAGATTTTGCCTTCTCCAGAACCCTGACTTTGGCAGT-TTTTTTCTTCACTCAACTTGAATTGGAGATGAAATCAGCC
>gene=chr20_1116436-1117436; species=hg19
TCCAAAATAGCATGGGATGTGAGTGAGTCACATTCCAAGGTTTTTGCAGATTAGGATGGCAGCATTAGGACTGGAGACTTCTGCTCAGAGGGAGGAGACAAGGACCAGGGGACCCTAGTCTCTAGCTGAGACAGCACTTCTCAGTTTGGAGCCCGTACTGTGATACCATACTGTTGGTAGGGATAAGGGACAGAGTTCACTGTGAGGGACATGAATAAGCACTTAATAAATGTAGACTACCATTGTTATTTTATtctggtttgcaattatatgcctttagttagctaaaaatgggaaatcagtttaattattccaagtaatgattggcgtatctctttggcaaaatctttaccaaaaatattgagtcctgtgaagagaatggagaataagaaaaagtggttgaaaaggttgaaaaTGGCTTGTCTGATATATcttattttaccaaagggaatagagataagatgacctgcctgagttcgccagccactaataaagaggca
>gene=chr20_1116436-1117436; species=bosTau
TCCAAAACAGCATAAGGTCTGAGCAAGTCACG-TCTAAGATCTTTGCAGATTGGGATGGCAGTATGAGGACTGGAGACTTTTGCTCTGA--GAGAAGACAAGGAGCAGGACGCCGTAGTCTTTAGCTGAGATGGCACTTCCCAGTTTGGAGTCCACCGTGCGGTAGTATGGGCTTGGCAGGGTTGAGAGGGAGGGCTCACTGTGCAG-CCAT-AATAAGCACTCAATAAGTGTTAACTGCCATTGT-AAAT-Actctgtgttgcagttatatacctttgattaat--taaatgggaaattt-----actataataagtagtaattggcaagtctctttgac--aatttt---tggaaatactggtttctgtgggcaaagtggaaattgataaaaagt-ctt-gaaaggttgggaacAGCTTGTTTGA------TTATt-------------------taagatgacttgcctaaggtcaccagccagtaataaagagaca
>gene=chr20_1116436-1117436; species=calJac
TCCAAAGTAGCATGGGGTGTGAGTGAGTCACA-TCCAAGGTTTTTGCAGACTAGGATGGCACCATTACGACTGGAGACTTCTGCTCTGAGGGCGGAGACAAGAACCAGGGGACCCTAGTCTCTAGCTGAGATAGCACTTACCAATTTGGAGCCCATACTGTGATACCATACTGTTAGTAGGGATAAGGGACAGAGTTTACTGTGAGGGACATAAATAAGCACTTAATACATGTAGACTATCATCATTATTTTATtctggtttgcaattacatgcctttagttagctaaaaattggaaatcagtttaattattacagttaatgattggcatatctagttgtcaaaatctttaccaaaaatattgagtcttgtggagaggatggagaataataaaaagtggttgaaaaggttggaaaTGGTTTGTCTGATCTATCTAATTTTATCAAA-GGAATagagatcagatgacctgcctaaggtcaccagccactaataaagaggca
>gene=chr20_1116436-1117436; species=canFam
TCCAAAACAGCATGGAGTATGAGGATATCACA-TCCAAGATCTTAGCAGGTTAGGGTGGCAACGTCATGACCGGAGACTCATGGTCTGAGGAAGGAGACAAGAATCGGGAGATCTTAGTCTCTAGCTGAGACAGCACTTCCCAATTTGGAGTCTCCTGTGTGGTAGTA-------GGGGGGGTTGTGGGG----GTTCACTGTGGGG-CCAT-AATAAGCACTCAGTAAGTGTTAACTGCCATTGTTATTTTATCCTGTTTTGCAGTTAT-TATCTTTGattaattaaaaatGGGAAACTA----ATTTACAATAAGTAATAATTGGTAAATTTCTTTGGC--ACTCTT---CAGAATTCCTG-------TGGGGAG---GGaaaatcataaaaagtagtt-gaagggttgg-aacatctcatctgatctaccttattttatcgacaggaacagaggtagaatgacctgcct-aggtcaccagccactaataaagaagca
>gene=chr20_1116436-1117436; species=equCab
--------------------------------------------------------------------------------------------------------------------------------------------------------------------------------------------------------------------------------------------------------------------------------------------------------------------------------------------------------------------------------------------------------------------------------------------------------------------------------------------------------------------
>gene=chr20_1116436-1117436; species=gorGor
TCCAAAATAGCATGGGATGTGAGTGAGTCACGTTCCAAGGTTTTTGCAGATTAGGATGGCAGCATTAGGACTGCAGACTTCTGCTCAGAGGGAGGAGACAAGGACCAGGGGACCCTAGTCTCTAGCTGAGACAGCACTTCTCAGTTTGGAGCCCGTACTGTGATGCCATACTGTTGGTAGGGATAAGGGACAGAGTTCACTGTGAGGGACATGAATAAGCACTTAATAAATGTAGACTACCATTGTTATTTTATTCTGGTTCGTAATTATATGCCTTTAGTTAGCTAAAAATGGGAAATCAGTTTAA-------------------------------------------------------------------------------------------------------------------------------------------------------------------------------------------------
>gene=chr20_1116436-1117436; species=panTro
TCCAAAATAGCATGGGATGTGAGTGAGTCACATTCCAAGGTTTTTGCAGATTAGGATGGCAGCATTAGGACTGGAGACTTCTGCTCAGAGGGAGGAGACAAGGACTAGGGGACCCTAGTCTCTAGCTGAGACAGCACTTCTCAGTTTGGAGCCCGTACTGTGATACCATACTGTTGGTAGGGATAAGGGACAGAGTTCACTGTGAGGGACATGAATAAGCACTTAATAAATGTAGACTACCATTGTTATTTTATTCTGGTTCGCAATTATATGCCTTTAGTTAGCTAAAAATGGGAAATCAGTTTAATTATTCCAAGTAATGATTGGCGTATCTCTTTGGCAAAATCTTTACCAAAAATATTGAGTCCTGTGAAGAGAATGGAGAATAAGAAAAAGTGGTTGAAAAGGTTGAAAATGGCTTGTCTGATATATCTTATTTTACCAAAGGGAATagagataagatgacctgcctgagttcgccagccactaataaagaggca
>gene=chr20_1116436-1117436; species=papHam
TCCAAAATAGCATGGGGTGCGAGTGAGTCACATTCCAAGGTTTTTGCAGATTAGGATGGCAGCGTTAGGACTGGAGACTTCTGCTCAGAGGGAGGAGACAAGGACCATGAGACCCTAGTCTCTAGCTGAGATACCACTTCTCAGTTTGGAGCCCATACTGTGATATCATACTGTTGGTGGGGATGAGGGACAGAGTTCACTGTGAGGGACATAAATAAGCACTTAATAAATGTAGACTACCATTGTTATTTTATTCTGGTTCATAATTATATGCCTTTAGTTAGCTAAAAATGGGAAATCAGTTAAATTATTACAGGTAATGATTGGCATATCTCTTTGGCAAAGTCTTTACCAAAAATATTGAGTCCTGTGAAGACAATGGAGAATTAGAAAAAGTGGTTGAAAAGATTGAAAATGACTTGTCTGATATATCTTATTTTACCAAAGGGAATagagataagatgacctgcctgagttcaccagccaccaataaagaggta
>gene=chr20_1116436-1117436; species=ponAbe
TCCAAAATAGCATGGGGTGTGAGTGAGTCACATTCCAAGGTTTTTGCAGATTAGGATGGCAGCATTAGGACTGGAGACTTCTGCTCAGAGGGAGGAGACAAGGACCAGGGGACCCTAGTCTCTAGCTGAGACAGCACTTCTCAGTTTGGAGCCCGTACTGTGATACCATACTGTTGGTAGGGGTAAGGGACAGAGTTCACTGTGAGGGACATGAATAAGCACTTAATAAATGTAGACTACCATTGTTATCTTATtctggttcgcaattatatgcctttagttagctaaaaatgggaaatcagtttaattattccaagtaatgattggcatatctctttggcaaaatctttaccaaaaatattgagtcctgtgaacagaatggagaataagaaaaagttgttgaaaaggttgaaaaTGGCTTGTCTGATATATCTTATTTTACCAGAGGGAATagagataagatgacctgcctgagttcactagctactaataaagaggca
>gene=chr20_1116436-1117436; species=rheMac
TCCAAAATAGCATGGGGTGTGAGTGAGTCACATTCCAAGGTTTTTGCAGATTAGGATGGCAGCGTTAGGACTGGAGACTTCTGCTCAGAGGGAGGAGACAAGGACCATGAGACCCCAGCCTCCAGCTGAGATACCACTTCTCAGTTTGGAGCCCATACTGTGATATCATACTGTTGGTGGGGATGAGGGACAGAGTTCACTGTGAGGGACATAAATAAGCACTTAATAAATGTAGACTACCATTGTTATTTTATTCTGGTTCATAATTATATGCCTTTAGTTAGCTAAAAATGGGAAATCAGTTAAATTATTACAAGTAATGATTGGCATATCTCTTTGGCAAAGTCTTTACCAAAAATATTGAGTCCTGTGAAGACAATGGAGAATTAGAAAAAGTGGTTGAAAAGATTGAAAATGACTTGTCTGATATATCTTATTTTACCAAAGGGAATagagataagatgacctgcctgagttcaccagccaccaataaagaggta
>gene=chr20_1250325-1251325; species=hg19
TGACCAGCATTTGTCCTTATTTATTAgctaggccctgggctaagtgcatagcatgcaggaaagagtaaattgtgagtcctagtttcaagaagctcatatctaacagagggagacagacacctaaacGTGTAGATATGAGAAAACATCTGGAAGCTATAAGACATACTGATATGTGTGTGATGGGGTGGGGGGACAGAGAGAGGGGAATGATCTTTCCTACTGAGTGGGTCAGGAAGGCTTTAGAGAGATGATGCCATTGTCATCTCTATTTTTGGCATTGAGCTTGTGaataataatttaataataataGTAAAGGGTTCTACTCGATTTAGAATGTTTCCAAACAGCCCTAAAGACTTGTTGGCTCCTGTCCTCATCAATCTAGAAGGTGGACATGGAGTCTAGGGGACTATCCAAGCTCACGCTGTAACACAATTTTGATGGAACTATCTGTTTGTCCCAGGTAGACCAGAACCTTTCCTGTCCTTAAAGCCTTCTAG
>gene=chr20_1250325-1251325; species=bosTau
GGATCAGCCTTTGTTATTATTTATTTATCAGGCCCTGgAccaagcacataggatacagaaaagagtaagaggcgatccctaatttcaagaagctcacggctaatagaggaagacaactatctaagcCTGTGGGTATGGTGGACTATCTAGGAGCTGTGACA-ACACTGATGTGGATGTAAT--------GGGACAGGGAGAAAGGGATGGCCTTTCCTCCTC------TCAGGAAGACTTTAGAGAAATGATGCCA------------TTTTCTGCATTAAATTTGTGTATAA-----TAGTAATAATAATAA-ATGTTCTACCCAGATTAGGATGTTTCCAAGGAGTTT----------TTGACTCTTGCTG-CAGCAACCCAAAAAGTGGCCAC--AATCTGAGGGACCATCCCAACTCACTCTGTGGCTCAGTTCCAAAGGAGCCATCCATTTGTCTCAGGGGGCCTGGAATCCTCCCTGTCATCAGAGGCCTCTAG
>gene=chr20_1250325-1251325; species=calJac
tgatcagcatttgtcattatttattagctaggccctgg----agtgtacagcatacaagaaagagtaaatggcgagtcctagtttcaagaagctcatatctaacagagggagacagatgcctaaacatgtaggtatgagaaaacatctggaagctataagacatactgatatgtatgtgatggggtggggagacagagagaagggaatgatctttcctactgagtgggtcagggaggctttaaagagatgatgccatTGACATCTCTACTTTTGGCATTGAGTTTGTGAATGATAATTTAATAATAATAGTATAGGGTTCTATCCCATTTAGAATGTTTCCAAACAGCCCTAAAGACTTGTTGGCTCCTGTCCTCATCAGTCTAGAAGGTGGACACAGAGTCTGGGGGACCATCCAAGCTCACTCCGTGGCACAGTTTCGATGGAACAATCCATTTGTCCAAGGTAGACCAGAACTCTTCCTGTCCTCAGAGGCTTCTAG
>gene=chr20_1250325-1251325; species=canFam
tgattagcatttgttattatttctcagtcaggccctgggttaagtgcatggggtacaggaaagagtaagaggtgatccctagttttaagaaactaatgtcta--agcaggagacaaacatctaaacatgtaggtatgacaaaccatccaggagctgtgatgcatactgatacaggtgtaat--------ggcagagagag-gagagatgatctttcctactcagtgggccaggaaggctttagagagatgacGCCATTGTCATGTCTGTTTTCTGAATTGAGTTTATGAATCA-----CCGTCATCATCATCA-----TCCACCCAGCTTAGGACACTTCCAAACTGTTCTAAAGATTTGTTGGCTTTCACCC-CAGCAACACAAAAAGTAGCCACAGAGTCTGAGGGACCATTCAAGCTCACTCTG--GCACAGCTCTAATGGAATAATCCATTTGtcccaggcggatgagaacctttcctgtctttagaggcttctag
>gene=chr20_1250325-1251325; species=equCab
TGA-Cagcatttgttattattaattagccaggccctggactacgtgcacggggtacaggaaggggtaagaggtgatcctcggtttcaagaagctcacagctgacagagggagacaaatatctcgacctgtagtgatgataaaccatctaggcgctgtgata-acactgacacaggcggaat--------gggac-ggggg-aagggatggtctttcccactcagtgggtcaggaaggcttcagcgcgatgatgccatcGTCATCTCTATTTTCCGCATTGAGTTTGTGAAA-------CAGTAATAATAATAAAATATTCTACCCAGTTTAGGACATTTCCAAACAGCTCTAAAGACTCATTGGCATTTG-CC-CAGCAATCCAAAAGGTGGCCACAGATTCTGGGGGACCACTCAGGCTTGCTCTGTAGCACGGGTCCGATGGAGCTATCCATTTGTCCCTGGTGGGCCAGAGCCTTTCCTGTCCTTGGAGGCTTCTAG
>gene=chr20_1250325-1251325; species=gorGor
------------------------------------------------TAGCATGCAGGAAAGAGTAAATTGTGAGTCCTAGTTTCAAGAAGCTCATATCTAACAGAGGGAGACAGATACCTAAATGTGTAGATATGAGAAAACATCTGGAAGCTATAAGACATACTGATATGTGTGTGATGGGGTGGGGGGACAGAGAGAGGGGAATGATCTTTCCTACGGAGTGGGTCAGGAAGGCTTTTGAGAGATGATGCCATTGTCATCTCTATTTTTGGCATTGAGCTTGTGaataataatttaataataataGTAAAGGGTTCTACTCGATTTAGAATGTTTCCAAACAGCCCTAAAGACTTGTTGGCTCCTGTCCTCATCaatctagaaggtggacacggagtctaggggaccatccaagctcacgctgtaacacaattttgatggaactatctgtttgtcccaggtagaccagaacctttcctgtccttaaagccttctag
>gene=chr20_1250325-1251325; species=panTro
tgaccagcatttgtccttatttattagctaggccctgggctaagtgcctagcatgcaggaaagagtaaattgtgagtcctagtttcaagaagctcatatctaacagagggagacagaTACCTAAACGTGTAGATATGAGAAAACATCTGGAAGCTATAAGACATACTGATATGTGTGTGATGGGGTGGGGGGACAGAGAGAGGGGAATGATCTTTCCTACTGAGTGGGTCAGGAAGGCTTTAGAGAGATGATGCCATTGTCATCTCTATTTTTGGCATTGAGCTTGTGaataataatttaataataataGTAAAGGGTTCTACTCGATTTAGAATGTTTCCAGACAGCCCTAAAGACTTGTTGGCTCCTGTCCTCATCAATCTAGAAGGTGGACACGGAGTCTAGGGGACCATCCAAGCTCACGCTGTAACACAATTTTGATGGAACTATCTGTTTGTCCCAGGTAGACCAGAACCTTTCCTGTCCTTAAAGCCTTCTAG
>gene=chr20_1250325-1251325; species=papHam
TGATCAGCGTTTGTCCTTATTTATTAGCTAGGCCCTGGGCTAAGTGCA-TGCATGCAGGAAAGAGTAAATGGTGAGTCCTAGTTGCAGGAAGCTCATATCTAACAGAGGGAGACAGATACCTAAACATGCAGATATGAGAAAACATCTGGAAGCTATAAGACATACTGATATGTGTGTGATGG---GAGGGGACAGGGAGAGGGGAATGATCTTTCCTACTGAGTAGGTCAGGAAGGCTTTAGAGAGATGATGCCATTGTTATCTCTATTTTTGGCATTGAGCTTGTGaataataatttaataataataGTAAAGGGTTGTACTCGATTTAGAATGTTTCCAAACAGCCCTAAAGACTTATTGGCTCCTGTCCTCATCGATACACAAGGTGGACACAGAGTCTCGGGGACCATCCAAGCTCACTCTGTAGCACAGTTTCGATGGAACTCTCCATTTGTCCCAGGTAGACCAGAACCTTTCCTGTCCTTAGAGACTTCTAG
>gene=chr20_1250325-1251325; species=ponAbe
tgaccagcatttgtccttatttattagctaggccctgggctaagtgcatagcatgcaggaaagagtaaatggtgagtcctagtttcaagaagctcatatctaacagagggagacagatacctaaacatatagatatgagaaaacatctggaagctataagacatactgatatgtgtgtgatggggtggcgggacagagagaggggaaggatctttcctactgagtgggtcaggaaggctgtagagagatgatgccatTGTCATCTCTATTTTTGGCATTGAGCTTGTGaataataatttaataataataGTAAAGGGTTCTACTTGATTTAGAATGTTTCCAAACAGCCCTAAAGACTTGTTGGCTCCTGTCCTCATCGATCCAGAAGGTGGACATAGAGTCTGGGGGACCATCCAAGCTCACTCTGTAACACAATTTTGATGGAACTATCCGTTTGTCCCGGGTAGACCAGAACCTTTCCTGTCCTTAAAGGCTTCTAG
>gene=chr20_1250325-1251325; species=rheMac
--------------------------------------------------------------------------------------------------------------------------------------------------------------------------------------------------------------------------------------------------------------------------------------------------------------------------------------------------------------------------------------------------------------------------------------------------------------------------------------------------------------------
>gene=chr20_1294119-1295119; species=hg19
GGCCCGGGGCCCGAGACCGCTGTCTGCAGACACCAGGGGGCAGGGGGTCAGCCCGGCCCGTGGGGACCCTGTGCCTCAGGAGACACTGGGGTGGGGGTAGGGATGGGGAAAGGAGGATGGAGCCGTCCCCGGGTCCCCCCACGTCCCCAGTCCACGCTTCTCCCCTAGGGGCGAGAGGAGACGTGGCTCCACGCGGCCACTAGGGGGCGTCAAAGTCCATGCCCTTAAAAAGCCAGGAAAACGGGGAGGGAAGGGGCGAGGATACAGGAAGAGGCCCTTCATTTCCCAAGGGAAACTGGCATCAGGAAAAGCCTCCTTTAAAACCCACTTAAAATAGAAAAAGTCACAGTAAATAGTGAGCAACAGGGGATAAAAGGACTGGATTTTTGTCTTGAGAAAAATGTAAAAATATACAAATTCATGATGCAgaaaaaggcaaggaacttcactctcccaacactattaaagatggtactggaagacctagccagcacagtagg
>gene=chr20_1294119-1295119; species=bosTau
GGCGAGGGACCCGAGACCGCTGCCTGCAGACCACAGGGAGCAGA-GGTCAGCCAGCGCCT--GGGGCCTCGTA--------------------------GGGATTGGGAAAAGAGAACGGGGTGGACCCTGAGCTCCAGCCCACC-GCAGACCACACACACCTCTTGCGGGCAGGAGGACACATGGCGCCATGAAGCCACTAGGGGGCGTCAAAGTCCACACACCAAAAAAGCCAGGAAAAT----AGAGACGGGACAGGTATATAGAAAAAGGGTCCTCATTTTCCAAGACAACTTGATGTC---AGAAGAACGTTTTAAAATCCACTTAAAA-TAAAAAATTCACAGAAAATAGTGAACAGTGAGGGGAAAGGA-GCCTGATTTCTGTCTTAAAAAAAATACAGAAGTAT----GTGAATgatctggaacaaggcaaagatgtccactcccaccacactgttaaatacagtaatggaagaactagccaga-taatagg
>gene=chr20_1294119-1295119; species=calJac
GGCCCAGGGCCCGAAGCCGCTGTCTGCAGACACCAGAGAGCAGGGGGTCAGCCAGGTCCGTAGGGACCCTGTGCCTCAGGAGACACTGGAGTAGGGGTAGGGATGGGGAA---AGGATGGAGCGGT-CCCGGGTCCCATCACGTCCCAAGTCCACACCTCTCCCCTAGCGCCGAGAGGAGACGTGGCTCCATACGGCCACTAGAGGGCGTCAAAGTCCATGCCCCTAAAAAGCCAGGTACGTGGGGAGAGAAGGGGCGAGGATACATAAAGAGGCCCTTCATTCTCCGAGGG-AATTGG---TAGAAGAAGACTCCTTTGAAATCCACTT-AAATAGAAAAAGTTACAGTAAACAGTGAGCAGCAGGGGATAAAACTACTGGATTTTTGTCTT--AACAAATGTAAAAATATAAAAATTAATGGTGCAgaaaaaggcaaggaacttcgctctcccaccactgttaaagac------agacgatctagccagcacaacagg
>gene=chr20_1294119-1295119; species=canFam
GGTGACAGGCCAGAGCCCACCATCTGCAGACACCA---------------------------GGGGTCTCATA--------------------------AGGTTGGGGAAAGAAGGATGCAGTGGTCCCTGGGCCCTCTCCCATCCCCAGATCACACTCCTCTCTCAGGGCCGTTAGGGTGCATGGCTCCGTGAAGCCACTAGGAGGCATCAAAGCCTATACCCCTGAAAAGCCAGGAAAATGAGGAGAAAGAGAATGGGTATACAGAAAAGGAACCCTCATTT------------TGGTGTC---AGAAGACCCCTTTGAAATCCaatta----ataaaatttCACAGCAAATAGCAAGCAATTAGGGAAAAAGG-ACTTG--TTTTGTCTTGAAAAAAATAAAAAAGTAT----------------------------------------------------------------------------------------
>gene=chr20_1294119-1295119; species=equCab
GCCGACGGGCCCGAGACCGCCATCTGCAGACACCAGGGA-----GCA---------------GGGGCTTCGTC--------------------------GGGATAGGGAAAGGAGGATCGAGAGGTCCCTGGGCCCCACCCTACCCCCAGACCACACTTCTCTGCAGGGGGCGAAAGAGGGCATGGCTCCATGAGGCCACTAGGGGGCGACAAAGCCCACACCCCTGAAAGGCCAGGAAAATGGGGAAAGACGAGACGGGTCTATAGAGAGGGGGCCCTCCTTTTCCAAGGCAAATTGGTATC---AGAAGACCTCTTTAAAATCCACTTAA---GAAAAATTTCGCAGCAAATACTGAGCAACGAGGG-AAAGGG-GCTTGATTTTTGCCTTGAAAGAAATAtaaaagtat----atgaatgatgaggaataag----------gcactctcaccacactatgaaatacagtactggaagaactcgccagagcaatagg
>gene=chr20_1294119-1295119; species=gorGor
GGCCCGGGGCCCGAGACCGCTGCCTGCAGACACCAGGGAGCAGGG-GTCAGCCCGGCCCGTGGGGACCCTG-GCCTCAGGAGACACTGGGGTGGGGGTAGGGATGGGGAAAGGAGGACGGAGCCGTCCCCGGGTCCCACCGCATCCCCAGTCCACACTTCTCCCCTAGGGGCGACAGGAGACGTGGCTCCACGCGGCCACTAGGGGGCGTCAAAGTCCATGCCCTTAAAAAGCCAGGGAAATGGGGAGAGAAGGGGCAAGGATACAGGAAGAGGCCCTTCATTTTCCAAGGGAAATTGGCATCAGGAAAAGACTCCTTTAAAACCCACTTAAAATAGAAAAAGTCACAGTAAATAGTGAGCAACAGGGGATAAAAGGACTGGATTTTTGTCTTGAGAAAAACGTAAAAATATAAAAATTAATGATGCAGAAAAAGGCAAGGAACTTCACTCTCCCAAC------------------------------------------
>gene=chr20_1294119-1295119; species=panTro
GGCCCGAGGCCCGAGACCGCTGTCTGCAGACACCAGGGAGCAGGGGGTCAGCCCGGCCCGTGGGGACCCTGTGCCTCAGGAGACACTGGGGTG------GGGATGGGGAAAGGAGGACGGAGCCGTCCCCGGGTCCCACCACATCCCCAGTCCACGCTTCTCCCCTAGGGGCGAGAGGAGACGTGGCTCCACGCGGCCACTAGGGGGCGTCAAAGGCCATGCCCTTAAAACGCCAGGGGAACGGGGAGAGAAGGGGCAAGGATACAGGAAGAGGCCCTTCATTTTCCAAGGGAAATTGG-ATCAGGAAAAGACTCCTTTAAAACCCACTTAAAATAGAAAAAGTCACAGTAAATAGTGAGCAACAGGGGATAAAAGGACTGGATTTTTGTCTTGAGAAAAATGTAAAAATATAAAAATTCATGATGCAgaaaaaggcaaggaacttcactctcccaacactgttaaagacggtactggaagacctagccagcacagtagg
>gene=chr20_1294119-1295119; species=papHam
GGCGCGGGGCCCGAGACCGCTGTCTGCAGACACCAGGGAGCAGGGGGTCAGCCCGGCCCGTGGGGACCCTGTGCCTCAGGAGACACTGGGGTGGGGGTAGGGATGGGGAAAGGAGGATGGAGCCGTCCCCGGGTCCCACCACATCCCCAGTCCACATTTCTCCCCTAGGGCCGAGAGGAGACGTGGCTCCACGCGGCCACTAGGGGGCGTCAAAGTCCATGCCCCTAAAAAGGCAGGGCAATGGGGAGAGAAGGGGCAAGGATACGGGAAGAGGCCCTTCATTTTCCAAGGGAAATTGGCATCAGGAAAAGACTCCTTTAAACCCCACTTAAAATAGAAAAAGTCACAGTAAACAGTGAGCAACAGGGGATAAAAGGACTGGATTTTTGTCTTGaaaaaaatgtaaaaatataaaaattaatGACGCAgaaaaaggcaaggaacttcactctcccaacactattaaagatggtactggaagatctagccagcaccgcagg
>gene=chr20_1294119-1295119; species=ponAbe
GGCCCGGGGCCCGAGACCGCTGTCTGCAGACACCAGGGAGCAGAGGGTCAGCCCGGCCCGTGGGGACCCTGTGCCTCAGGAGACACTGGGGTGGGGGTAGGGATGGGGAAAGGAGGATGGAGCCGTCCCCGGGTCCCACCACATCCCCAGTCCACTCTTCTCCCCTAGGGGTGACAGGAGACGTGGCTCCACGCGGCCACTAGGGGGCGTCAAAGTCCATGCCCCTTAAAAGCCAGGGAAATGGGGAGAGAAGGGGCAAGGATACACGAAGAGGCCCTTCATTTTCCAAGGGAAATTGGCATCAGGAAAAGACTCCTTTAAAACCCACTTAAAATAGAAAAAGTCACAGTAAATAGTGAGCAACAGGGGATAAAAGGCCTGGATTTTTGTCTTGAGAAAAATGTAAAAATATAAAAATTAATGATGCAGAGAaaggcaaggaacttcactctcccaacactattaaagatggtactggaagacctagccagcacagcagg
>gene=chr20_1294119-1295119; species=rheMac
GGCGCGGGGCCCGAGACCGCTGTCTGCAGACACCAGGGAGCAGGGGGTCAGCCCGGCCCGTGGGGACCCTGTGCCTCAGGAGACACTGGGGTGGGGGTAAGGATGGGGAAAGGAGGATGGAGCCGTCCCCGGGTCCCACCACATCCCCAGTCCACATTTCTCCCCTAGGGCCGAGAGGAGACGTGGCTCCACGCGGCCACTAGGGGGCGTCAAAGTCCATGCCCCTAAAAAGGCAGGGCAATGGGGAGAGAAGGGGCAAGGATACGGGAAGAGGCCCTTCATTTTCCAAGGGAAATTGGCATCAGGAAAAGACTCCTTTAAACCCCACTTAAAATAGAAAAAGTCACAGTAAACAGTGAGCAACAGGGGATAAAAGGACTGGATTTTTGTCTTGaaaaaaatgtaaaaatataaaaattaatGACGCAgaaaaaggcaaggaacttcactctcccaacactattaaagacggtactggaagatctagccagcaccgcagg
>gene=chr20_1361413-1362413; species=hg19
agggctaaagatttgaacagatacttcattgaaaaagacagagggcaggtaagcatatgaaaagatgctaaacattcctagttattataacaacgcaaattaaaaccactaggaaacgcatctaccaccactgattagaatgagtaaagctaaaaagactgaccacgtcaggtgttagtgaggatgtgaaggaactggtattctcatacactgctagtgggaatataacataaagcttcagaaaacagcttgatagttaagttaaacatacacctcccatatgacccagccattctgatcttgagtatttatccaagagaaatgacaggctatgtccacagaaaaacttgtacacaaatgttcaaagcagatttattagcgatagtcaaaaactataaactaacccaaacatccaccaacgggtaagttggtaaatacatgtttctatatatagaaaaatatttagcaacaaaaaggaacaaacaattgatacatgggac
>gene=chr20_1361413-1362413; species=bosTau
-----------------------------------------------------------------------------------------------------------------------------------------------------------------ATTatattatgtactggcagggatacagagaaactggaatccccacatgctgctggtgggactataaaacagaactttggaaaacag-ctggcagt----ttaaacatacacctcccatttgacccggtcattctactcctagatatttatccaagagaaatggtggt-tttggctatataaatatttatacacaaatgctcatagcagacctacttataataaccaataactg--gaacaatccaaacaactgccatctggtaaacagataattaaatatatccatatgaagaaaattattcagccataaaaaggaacgaactattgactcgtggaac
>gene=chr20_1361413-1362413; species=calJac
aaggcaaaagatttgaacagacacttcactgaaaaagatagatgacaagtaagcatatgaaaagatgctaaacattctgagttattataataatacaaattaaaaccactaggagatgtgtctaccacc---gatctgaatgagtaaagctaaaaagactgaccacatcaggcattattgaggatgtgaaggaactggaattgtcatacattgctggtgggaatagaacataaagcttcggaaaacagcttgatagttaagttaaacttacatctcccatatgacccagccattctaatcttgagtatttatccaagagaaatgacaggctatgtccatagaaagacttatacacaaccgttcaaagcagatttattttcaatagccaaaaactataaactaactcaaacatccaccaactggtaagttggtaaatacatatatctatatagagaaaattatttagcaacaaaaaggaacaaacaattgatacacgggat
>gene=chr20_1361413-1362413; species=canFam
agggc-aaagatttgaattgatactttactgaaaaaaatatacagcaagtaggcacatgaaaagatgctcaatatgattagtcaccataaaaatgcaaattaaaacggctgggagataggactactact---gattagaatgagtacaattaaaaagactgatcatat---gcagtggtaaggatgtggaggaactggaattcttacacactgcacatgggaatatgaaatgaaactttggaaaacaggttggccattaagttaaacatacacctcccatatgacggggccattc----------catttatcctggataaatgacagc-------catacaaagacttatatacaaatgtccatagcaaactcacttggaatagccaaaaactg--gaacaatccaaacctctgccaactggtgagtggataaacaagcacatccatataaaggaaactattcagcaataaaaaagaatgaactatcgatacacggaac
>gene=chr20_1361413-1362413; species=equCab
agggcaaaagatttgaatagatccttcactgaaaaagaaatacaacaa----gcacatgaaaagatgctgaacattac--gtccttacaaaaatgcaacttaaaactactaggagatacgactactacc---tatcagaatgagtacaactaaa------------cc---gtattggtgaggatgtggaggaagaggaattctcatacaccgttagtagaaacataaaaagga-ccctagaaaacagcttggcagttaagttaaacatacaccacccatacgacccagctgttctactcccggacattcatccaagagaaatgacagtctatgcccacacaaagacttctatacaaacgttcatagcagacttacttgtaatagcaaaaaactg--gaacaactcaaacatctgccaactgggaaatggataaacaagtatacccatacaaggaaaactattcagtaataaaaaggaatgaactattgggacatgaaac
>gene=chr20_1361413-1362413; species=gorGor
agggctaaagatttgaacagatacttcattgaaaaagacagagggcaggtaagcatatgaaaagatgttaaacattcctagttattataacaacgcaaattaaaaccactaggaaacgcatctaccgccactgattagaatgagtaaagctaaaaagactgaccacgtcaggtgttagtgaggatgtgaaggaactggtattctcatacactgctagtgggaatataacataaagcttcagaaaacagcttgatagttaagttaaacatacacctcccatatgacccagccattctgatcttgagtatttatctaagagaaatgacaggctatgtccacagaaaaacttgtacacaaatgttcaaagcagatttattagcaatagtcaaaaactataaactaacccaaacatccaccaacgggtaagttggtaaatacatgtttctatatatagaaaaatatttagcaacaaaaaggaacaaacaattgatacatgggac
>gene=chr20_1361413-1362413; species=panTro
agggctaaagatttgaacagatacttcattgaaaaagacagagggcaggtaagcatatgaaaagatgctcaacattcctagttattataacaacgcaaattaaaaccactaggaaacgcatctaccaccactgattagaatgagtaaagctaaaaagactgaccacgtcaggtgttagtgaggatgtgaaggaactggtattctcatacactgctagtgggaatataacataaagcttcagaaaacagcttgatagttaagttaaacatacacctcccatatgacccagccattctgatcttgagtatttatccaagagaaatgacaggctatgtccacagaaaaacttgtacacaaatgttcaaagcagatttattggcaatagtcaaaaactataaactaacccaaacatccaccaatgggtaagttggtaaatacatgtttctatatatagaaaaatatttagcaacaaaaaggaacaaacaactgatacatgggac
>gene=chr20_1361413-1362413; species=papHam
--------------------------------------------------------------------------------------------------------------------------------------------------------------------------------------------------------------------------------------------------------------------------------------------------------------------------------------------------------------------------------------------------------------------------------------------------------------------------------------------------------------------
>gene=chr20_1361413-1362413; species=ponAbe
agggctaaagatttgaacagatacttcattgaaaaagacagagggcaggtaagcatatgaaaagatagtaaacattcctagttattataacaacgcaaattaaaaccaccaggaaacgcatctaccaccactgattagaatgagtaaagctaaaaagactgaccatgtcaggtgttagtgaggatgtgaaggaactggtattctcatacactgctagtgggaatataacataaagcttcagaaaacagcttgatagttaagttaaacatacacctcccatatgacccagccattctaatcttgagtatttatccaagagaaatgacacgctatgtccacagaaaaacttgtacacaaatgttcaaagcagatttattagcaatagtcaaaaactataaactaacccaaacatccaccaacgggtaagttggtaaatacatgtatctatatatagaaaaatatttaccaacaaaaaggaacaaacaactgatacatgggac
>gene=chr20_1361413-1362413; species=rheMac
agggctaaagatttgaacagatacttcactgaaaaggacagagggcaggtaagcatatgaaaagatgctaaacattcttagttattataacaatgcaaattaaaaccactaggaaatgaatctaccaccactgattagaatgagtaaagctaaaaagaccgaccacgtcaggtattagtgaggatgtgaaggaactggaattctcatacactgctagtgggaatataac--aaagcttcagaaaacagtttgatag-taagttaaacatacacctcccatatgacccaaccattctaatcttaagtatttatccaagagaaataacaggctatgtccatagaaagacttgtacacaaatgttcaactcagatttattagcaatagccaaaaacta-----taacccgaacacccaccaacgg------tggtaaatacaagtatcgatacatagaaaattatttagcaacaaaaaggaacaaacaattgatacactggac
>gene=chr20_1365448-1366448; species=hg19
tgcttgaacccgggaggcagaggttgcagtgagccgagattgcaccagggcactccagcctgggcgacagagtgagactccatctccaaaaaaatcaaaagaaaTACCACTTAACAATAGCTAGCTGGAAGTGGTAGAAATATGCATTTTCTATAGGGTATAATGGTTAAAGGCATGAGTTCTGGACCTCTGTTACAGACTattattacaactccctccctggtctccctgcttctgctcttgctctcctacagtctaaacctgacacagcagccagaccctactacccctcggctgaaaaactcctgtgactcccccatctcaggagataaaactcttaaaatggcctacaagaccctctaagaagtgtcaagcctccgcccctaccaccatccctctgacttcacctctgattactcttgtacttttccagtcccagaacattgtttccttatgttctacatacacaccagggatacctccacccgtgggcctttgca
>gene=chr20_1365448-1366448; species=bosTau
--------------------------------------------------------------------------------------------------------------------------------------------------------------------------------------------------------------------------------------------------------------------------------------------------------------------------------------------------------------------------------------------------------------------------------------------------------------------------------------------------------------------
>gene=chr20_1365448-1366448; species=calJac
tgcttgaacctgggaggcagaggttgcagtgggctgagatcgcgccactgcactccaatctgggcgacaaagtgagact--gtctccaaaaagaaaaaaagaaaTATCACTTAACAGTGGCTAGCTGGAAGTGGTAGAAATATGCATTTTCTACAGGATATAATGATTAAAGGCATGAGTTCTGGACCTCTGTTACAg---attattataactccctccctggtctccctgcttctgcccttgctctcctacagtctaaacctaacacagcagccagatcctattacccttttgctaaaaaactcctgtgact-ccccacctcaggagataaagctcttaaaatggcctacaggaccttccaagagctgtcaagcctccgcccc-accaccatccctctgacttcacctctgattactctcatgcttctccagtcccagaacattgcttccttatgttctacacacacactagcgatacccccacccatgggcctttgca
>gene=chr20_1365448-1366448; species=canFam
--------------------------------------------------------------------------------------------------------CAATACTTAACAGTGGCTATTTGGTAATGGTAGAAATATGCATGATCTGTAGGGTAATGGGATTAAAGGCATGAGTTCTGGGGCTTGGCTCCAGATGATCACAGCATTCCTCCCCCaaatatccctgcttctgccctctttctcctacagtttaaacttgacacggcagctagaccctactactcctctgctaagg-cctcccttagct-ccccatcttagaata-caagtcctaaaaatggtctacaaagccctggaagagctgcca-------ccccaca-tggcatcccactgacttcatctctgattactctcacacttctccactccaagaacacggtttccttctgttctctatagacaccagggatactatcaccctgggtcctttatc
>gene=chr20_1365448-1366448; species=equCab
-------------------------------------------------------------------------------------------------------------------------------------------------------TAGAGGGTacagcggttagaggcatgagttctggagctgggccccagattattacagtgattccctccctgctctctccgcatcagcccttgctctcctacaatccaaacttgccacggcagccagaccctattactcctctgctaaaa-cctcccgtggct-ccccacctcagaagattaagtcctgaaaa--gtc---aaggccctgtaagagctgcca-------ccccacgccgccatctctctgacttcatctctgattactctcacacttctccactccgagaacattgcttccttatgttctgtgtacacaccaaggatacttccaccccagggcctttgcc
>gene=chr20_1365448-1366448; species=gorGor
tgcttgaacccgggaggcagaggttgcagtgagccgagattgcaccagggcactccagcctgggcgacagagtgagactccatctccaaaaaaatcaaaagaaaTACCACTTAACAATAGCTAGCTGGAAGTGGTAGAAATATGCATTTTCTGTAGGGTATAATGGTTAAAGGCATGAGTTCTGGACCTCTATTACAGACTattattgtaactccctccctggtctccctgcttctgctcttgctctcctacagtctaaacctgatacagcagccagaccctactacccctcggctgaaaaactcctgtgactcccccatctcaggagataaaactcttaaaatggcctacaagaccctctaagaggtgtcaagcctctgcccctaccaccatccctctgacttcacctctgattactcttgtacttttccagtcgcagaacattgtttccttatgttctacatacacaccagggatacctccacccgcgggcctttgca
>gene=chr20_1365448-1366448; species=panTro
tgcttgaacccgggaggcagaggttgcagtgagccgagattgcaccagggcactccagcctgggcgacagagtgagactccatctccaaaaaaatcaaaagaaaTACCACTTAACAATAGCTAGCTGGAAGTGGTAGAAATATGCATTTTCTATAGGGTATAATGGTTAAAGGCATGAGTTCTGGACCTCTGTTACAGACTattattacaactccctccctggtctccctgcttctgctcttgctctcctacagtctaaacctgacacagcagccagaccctactacccctcggctgaaaaactcctgtgactcccccatctcaggagataaaactcttaaaatggcctacaagaccctctaagaagtgtcaagcctccgcccctaccaccatccctctgacttcacctctgattactcttgtacttttccagtcccagaacactgtttccttatgttctacatacacaccagggatacctccacccgcgggcctttgca
>gene=chr20_1365448-1366448; species=papHam
tgcttgaacctgggaggcagaggttgcagcgagccaagatcgcaccactgcactccagcctgggtgacggggcgagactccgtctccaaaaaaaaagaaagaaaTACCACTTAACAGTAGCTAGCTGGAGGTGGCAGAAATATGCAGTTTCTATAGGGTATAATGGTTAAAAGCATGAGTTCCGGACCTCTGTTAGAGACTattattacaactccctccttggtctctctgcttctgcccttgctctcctgcagtctaaacctgacacagcagccagaccctactacccctcggctaaaaaactcctgtgact-ccccatctcaggagataaagctcctaaaatggcctacaagacactctaagagctgtcaagcctccgctcctaccaccatccctctgacttcacctctgataactctcatacttctccagtcccagaacattgcttccttatgttctacatacacaccagggatacccccacccgtgggcctttgca
>gene=chr20_1365448-1366448; species=ponAbe
tgcttgaacccaggaggcagaggttgcagtcagccgagattgcaccagggcactccagcctgggcgacagagtgagactctgtctccaaaaaaatcaaaagaaaTACGACTTAACAATAGCTAGCTGGAAGTGGTAGAAATATGCATTTTCTATAGGGTATAATGGTTAAAGGCATGAGTTCTGGACCTCTGTTACAGACTattattgtaactccctccctggtctccctgcttctgcccttgctctcctacagtctaaacctgacacaacagccagaccctactacccctcggctgaaaaactcctgtgactcccccatctcaggagataaaactcttaaaatggccta-aagaccctctaagagctgtcaagcctccgcccctaccaccatccctctgacttcacctctgattactcttgtacttttccagtcccagaacactgtttccttatgttctacatacacaccagggatacccccacccatgggcctttgca
>gene=chr20_1365448-1366448; species=rheMac
tgcttgaacctgggaggcagaggttgcagcgagccaagatcgcaccactgcactccagcctgggcgacggggcgagactccgtctccaaaaaaaaagaaagaaaTACCACTTAACAGTAGCTAGCTGGAGGTGGCAGAAATATGCAGTTTCTATAGGGTATAATGGTTAAAAGCATGAGTTCCGGACCTCTGTTAGAGACTattattacaactccctccttggtctctctgcttctgcccttgctctcctgcagtctaaacctgacacagcagccagaccctactacccctcggctaaaaaactcctgtgact-ccccatctcaggagataaagctcctaaaatggcctacaagacactctaagagctgtcaagcctccgctcctaccaccatccctctgacttcacctctgattactctcatacttctccagtcccagaacattgcttccttatgttctacatatgcaccagggatacccccacccgtgggcctttgca
>gene=chr20_1474119-1475119; species=hg19
AAAAGGAAATAGTTAAAAATGTTATATCTGTCACGTCATCTATAAAACACATGAAATGCGATTGCGCGTGAAGCACTGGCTTGCGATAATTGCTCAGTAACTAGGAACAGTGGCATTCCTCCTGGTCAGTGTGCTTGGGTATCACATGAACTATAGTGTCTATTACTAGCCTGAGTTAAGTTATCCTCAACAAGAGCACCCGAGGTATATATAGAACACAAGTCTACCCATAAAGCTTTTTTTCCTTCCACTACAAAAATGGAACTTTGTTAAAACAACAGCTTTTTGATTGTTTACCATAAAATGGAAAACATACTAAGCAAGCACAGGGAAAGCGTTCAACCTTAGCAGCAATCAAGTAAATACCAGTCTTAAAAAGAGCAACACTGGtgtctttgcaatcagcatctatctccactttttctatgctctcctctttttttggaggttctaaaagcctaagaactgcattttctgtaactctttaccatcattattct
>gene=chr20_1474119-1475119; species=bosTau
--------------------------------------------------------------------------------------------------------------------------------------------------------------------------------------------------------------------------------------------------------------------------------------------------------------------------------------------------------------------------------------------------------------------------------------------------------------------------------------------------------------------
>gene=chr20_1474119-1475119; species=calJac
AAAAGGAAATACTTAAAAATGTTATATCTGTCACATCATCTATAAAACTCATGAAATGCGATTGTGCATGAAGCACTGGCTCACAGTAATTGCTCAATAACTAGGAACAATGATATTCCCTGTGGTCAGTGTGCTTGGGTATCACACAAACTGTAGTGTCCGTTACTAGCCTGAATTCAGTTATCCTCAACAAGGGCACCCAAGGTATATATAGAACAGAAGTCTACACATAAAGC-TTTTTTCCTTCCACTACAAAAATGGAACTTGGCTAAAACAACAGCTTTTTCACTGTTTACCATAAAATGGAAAACATACTAAGCAAGCATTGGGAAAATGTTTAGCCTTAGCAGCAATCAAGTAAATACCAATTTTAAAAAGAGCAAT--TAGTGTCTTTGCAATCAGCTTCTTtccccactttttctccgctctcttc-tttcttggaggctctaaaagcctgggagcaacattttctgtaactccttgtcattgttattct
>gene=chr20_1474119-1475119; species=canFam
ACAAGAAAGTGCTTCAAAATATTAGTCCT----ACTTATCTGTAACATGGACCCCACACAGCAGGGGGAGGGGCAATGGCTCCCCATAAGGGTTCAG---CAAGG-------------------GTCAGGGTGCTGGGCAGTCACAG-----GCAGTGATTGTAACTAGCTGGAGTTAATGTATTTTCAACAGGTGC---------------------------------------GCTTTTTTCTCC--CCACAAAAATGAAACTTTGTTAAAACTACAGCTTCTTCAATGTTTACTACAAAACGAAAAATGTAGTAAGCAAGTCTAGGGAAAACATTCAATCTCCTAGGCAATCAAACAAACACCAATTTAAAAAGCAGCAATATTGGTGTTCTTGTGATCAGGCTTTATCTCCATTCTTTCTCTGTTCTCCTC-TTT------------------CTCAGAATCCCATTTTCCAGAGCTCTTTGCCAGCATTGCTCT
>gene=chr20_1474119-1475119; species=equCab
ACGTGGAAGTGCTTAAAAATATCAGGCCTGTC-GCTCATCTGTAAAATACATGCCATGTGACAGGCGGGGGGGCACTGGCTCCCAGCAAGGGCTCGGTGACAAGGAACAGCAATTCCCCTT---GTCAGGGGGCTTGGTCTTTGCAGGAACAGCAGTGACTGTCACTATGTTGAGTCAAATTGTTTTCAACAGGGGCACCTCAGGTACAAATAAAACACAAGTCTTCATTTGC---GCTGTTTACTCC--CTACAGAAATGGAACTTTGTTAAAACAACAATTTCTTCCTTCTTTACCACAAAATGGAAAACACAGT----AAGTCTAGGGAAAACATTCAACCTCATTAGCGATCAAATAAACACCAATTAAAAAAAGAGCGATACAGATGTTTTTGCAAtcggcattcatctccattctttcgctgctcttctc-tttattggaagggctgaaagcctgggaactgtattttcgggaactccttgccagatttagtct
>gene=chr20_1474119-1475119; species=gorGor
AAAAGGAAATAGTTAAAAATGTTATATCTGTCACGTCATCTATAAAACACATGAAATGCGATTGCGCGTGAAGCACTGGCTTGCGATAATTGCTCAGTAACTAGGAACAGTGGCATTCCTCCTGGTCAGTGTGCTTGGGTATCACACGAACTATAGTGTCTATTACTAGCCTGAGTTAAGTTATCCTCAACAAGAGCACCCGAGGTATATATAGAACACAAGTCTACCCATAAAG--TTTTTTCCTTCCACTACAAAAATGGAACTTTGTTAAAACAATAACTTTTTGATTGTTTACCGTAAAATGGAAAACATACTAAGCAAGCACAGGGAAAGCGTTCAACCTTAGCAGCAATCAAGTAAATACCAATCTTAAAAAGAGCAACACTGGtgtctttgcaatcagcatctatctccactttctctatgctctcctccttttttggaggttctaaaagcctgagaactgcattttctgtaactctttaccatcattattct
>gene=chr20_1474119-1475119; species=panTro
AAAAGGAAATAGTTAAAAATGTTATATCTGTCACATCATCTATAAAACACATGAAATGCGATTGCGCGTGAAGCACTGGCTTGCGAGAATTGCTCGGTAACTAGGAACAGTGGCATTCCTCCTGGTCAGTGTGCTTGGGTATCACATGAACTATAGTGTCTATTACTAGCCTGAGTTAAGTTATCCTCAACAAGAGCACCCGAGGTATATATAGAACACAAGTCTACCCATAAAGCTTTTTTTCCTTCCACTACAAAAATGGAACTTTGTTAAAACAACAGCTTTTTGATTGTTTACCATAAAATGGAAAACATACTAAGCAAGCACAGGGAAAGCGTTCAACCTTAGCAGCAATCAAGTAAATACCAGTCTTAAAAAGAGCAACACTGGTGTCTTTGCAATCAGCATCTATCTCCACTTTTTCTATGCTCTCCTCTTTTTTTGGAGGTTCTAAAAGCCTAAGAACTGCATTTTCTGTAACTCTTTACCATCATTATTCT
>gene=chr20_1474119-1475119; species=papHam
AAAAGGAAATAGTTAAAAATGTTATATCTGTCACATCATCTATAAAACACATGAAATGGGATTGCGTGTGAAGCACTGGCTCCCAGTAATTGCTCAGTAACCAGAAACAGTGGTATTTCTTCTGGTCAGTGTGCT---G--TCACACGAACCGTAGTGTCTATTACTAGCCTGAGTTAAGTTATCCTCAACAAGAGCACCCGAGGTATATATAGAACACAAGTCTACCCATACAGCTTTTCTTCCTTCTACTACAAAAATGGAACTTTGTTAAAACAACAGCTTTTTCATTGTTTACCATAAAATGGAAAACATACTATGCAAGCACAGGGAAACCGTTCAACCTTAGCAGCAATCAAGTAAATACCAATTTTAAAAAGAGCAATACTGttgtctttgcaatcagcatctatctccactttctctctgctctcctc-ttttttggaagttctaaaagcctgggaactacattttctgtaactccttaccaccgttattct
>gene=chr20_1474119-1475119; species=ponAbe
AAAAGGAAATAGTTAAAAATGTTATATCTGTCACGTCATGTATAAAACACATGAAATGCGATTGCGGGTGAAGCACTGGCTTGCAGTAATTGCTGAGTAAATAGGAACAGTGGCATTCCTCCTGGTCAGTGTGCTTGGGTATCACACGAACTACAGTGTCTATTACTAGCCTGAGTTAAGTTATCCTCAACAAGAGCACCCGAGGTATACATAGAACACAAGTCTACCCATAAAGCTTTTTTTCCTTCCACTACAAAAATGGAACTTTGTTAAAACAACAGCTTTTTCATTGTTTATCATAAAGTGGAAAACATACTAAGCAAGCACAGGGAAAGCGTTCAACCTTAGCAGTAATCAAGTAAATACCAATCTTAAAAAGAGCAACACTGGtgtctttgcaatcagcatctatctccactttttctctgctctcctctttttttggaggttctaaaagcctgagaactgcattttctgtaactgtttaccatcattattct
>gene=chr20_1474119-1475119; species=rheMac
AAAAGGAAATAGTTAAAAATGTTATATCTGTCACATCATCTATAAAACACATGAAATGCGATTGCGCGTGAAGCACTGGCTCCCAGTAATTGCTCAGTAACCAGGAACAGTGGTATTCCTCCTGGTCAGTGTGCTTGTGTGTCACACAAACCGTAGTGTCTATTACTAGCCTGAGTTAAGTTATCCTCAACAAGAGCACCCGAGGTATATATAGAACACAAGTCTACCCATACAGCTTTTCTTCCTTCCACTACAAAAATGGAACTTTGTTAAAACAACAGCTTTTTCATTGTTTACCATAAAATGGAAAACATGCTATGCAAGCACAGGGAAAGCGTTCAACCTTAGCAGCAATCAAGTAAATACCAATTTTAAAAAGAGCAATACTGTTGTCTTTGCAATCAGCATCTATCTCCACTTTCTCTCTGCTCTCCTC-TTTTTTGGAAGTTCTAAAAGCCTGGGAACTACATTTTCTGTAACTCCTTACCATCGTTATTCT
>gene=chr20_1491493-1492493; species=hg19
attgactctgggtttactgcaataacctcacatctgaattttctgattatttgctttccccttgtctacttgctccacggaagtcattgtgatttcttaaaatgtaaatcttgtatttgcttggtgtaatttgcaatctgggcagtgagacatctgagagtctctacctctgcaatgtcgtcccattgtttaaataaatcccaaagtctccactgtgaccagtatccctgtgtaatctgtctcctgcccatacctccagcattgtcccatgtcccattgctcacactctccagccccactggttccctaccatttcctgaaccttccatgctccttcataccttaaagtttggcataataggttccctccaacaagaaggtatttcccaggctctttgaaacttccagatgtcagcccaaatgttcctgtttcagaaaggctactagcttaccattctgtctagctagcagcacttcattattaactctgtgaagatctc
>gene=chr20_1491493-1492493; species=bosTau
--------------------------------------------------------------------------------------------------------------------------------------------------------------------------------------------------------------------------------------------------------------------------------------------------------------------------------------------------------------------------------------------------------------------------------------------------------------------------------------------------------------------
>gene=chr20_1491493-1492493; species=calJac
attgcctctggatttactgcaataacttcacatctgaattttctgattttttactttctccttatcaacttgctccacagaagtcatggtgatttctaaaaatgtaaatcttgtctttgcttggtataacttgcaaggtggagagtgagacatctgagtgtctctaccgctgcaacgtcatcccattgtttaaataaatccaaaagtctccactgtgaccagtatccctgtgtaatctggctcctgcccat----------------------------------ccctccagccccactggtttctacttcttccttgaacattccaagatccttcataccttgaagtttggcataataggttccctctaacaagaaggtatttcccaggctctttgaaacttccagatagcagctcacatgtttcctttcca-------TGCTAGCTTACCATTCTGTCTGGCTGGCAGCACTTAATGCTTGACCCTTTGAAGATCTC
>gene=chr20_1491493-1492493; species=canFam
-------------------------------------------------------------------ACTTGCTTTCCTagagtcatagtgatttctaaaaatgtatatctgatc---------tataatttat--tctgtggattaaaactctc-----------------taatgtctttc--ttttttgagtgaaattcaaaccccc-atcatggccaacagccctgtgtga-ttgtctcctgcccatctcctcagcattgctccatgtcccactactctccaatgccagccccactggcctctCCTCCTTCAGGGGAGGTTCCAAATTCCTTCATAGCTTAGGTCTTGGTGCAATGGGTT-CTGATAACAGGAGTTTATTTCCCCAGGCTCTGGCAACTTTCAGATAGCAGCTCAAATATTCCCTTTTCAGAAAGGCTTTCA--CTACTATTCTTTCTAGATAGCTACACTTAATTCCTGATTC-GTGGAG----C
>gene=chr20_1491493-1492493; species=equCab
atga-cccctggtttgctgcagtagcttcacatctgaattttctgattacttgctttcctctaatctacttacctcacagaaatcatgatgatttcaaagaatataaatcagatc---------tatcatttac--gctgtggattaaaactctc-----------------caatgtctttccattctctaaataacatcccaactccc-tccttggctgatagccctgtctgatttgtctcctctccatctcttcgcctttgttccatgtcccatcactctcatattccatccccactggccccttcctcttccttgaacatcccaaaccccttcataccttggggtttgggccagtgggttccctgtgacaagagtgtgtttccccaggctcttgtgactttcagatatgagctcaaatattctgttttcagaaatgctttct--ctactattctttctagatagcagcacttaattcctaatgctgtggagatctc
>gene=chr20_1491493-1492493; species=gorGor
attgactctgggtttactgcaataacctcacatctgaattttctgattatttgctttccccttgtctacttgctccacagaagtcatggtgatttcttaaaatgtaaatcttgtatttgcttggtgtaatttgcaatctgggcagtgagacatctgagagtctctacctctgcaatgtcgtcccattgtttaaataaatcccaaagtctccactgtgaccagtatccctgtgtaatctgtctcctgcccatagctccagcattgtcccatgtcccattgctcacactctccagccccactggttccctaccatttcctgaaccttccatgctccttcataccttaaagtttggcataataggtt-cctccaacaagaaggtatttcccaggctctttgaaacttccagatatcagctcaaatgttcccgtttcagaaaggctactagcttaccattctgtctagctagcagcacttaattattaactctgtgaagatctc
>gene=chr20_1491493-1492493; species=panTro
attgactctgggtttactgcaataacctcacatctgaattttctgattatttgctttccgcttgtctacttgctccacagaagtcatggtgatttcttaaaatgtaaatcttgtatttgcttggtgtaatttgcaatctgggcagtgagacatctgagagtctctacctctgcaatgtcgtcccattgtttaaataaatcccaaagtctccactgtgaccagtatccctgtgtaatctgtctcctgcccatacctccagcattgtcccatgtcccattgctcacactctccagccccactggttccctaccatttcctgaaccttccatgctccttcataccttaaagtttggcataataggttccctccaacaagtaggtatttcccaggctctttgaaacttccagatatcagctcaaatgttcccgtttcagaaaggctactagcttaccattctgtctagctagcagcacttcattattaactctgtgaagatctc
>gene=chr20_1491493-1492493; species=papHam
attgcctctggatttactgcaataacctcacatttgaattttctgattatttgttttccccttgtctacttgctccacagaagtcatggtgatttcttaacatgtaaatattgtatttgcttggtgtaatttgcaatctgggcagtgagacatctgagcgtctctacctctgcaatgtcatcccattgtttacataaatctcaaagtctccactgtgaccagtatccctgtgtaatctggctcctgcccatacctccagcactgtcccatgtcccattgcccacactctccagcttcactgtttccctaccacttcctgaacattctatgctccttcataccttaaagtttggcatgataggttccctccaacaagaaggtatttcccaggctctttgaaacttccagatatcagctcaaacgttctcttttcagaaaggctgctagcttaccattctgtctagctagcagcacttaattattaactctgtgaagatctc
>gene=chr20_1491493-1492493; species=ponAbe
attgactctggatttactgcaataacctcacatctgaattttctgattatttgctttccccttgtctacttgctccacagaagtcatggtgatttcttaaaatgtaaatcttgtatttgcttggtgtaatttgcaatctgggcagtgagacatctgagagtctctacctctgcaatgtcatcccattgtttaaataaatcccaaagtctccactgtgaccagtatccctgtgtaatctgtttcctgcccatacctccagcattgtcccatgtcccattgctcacactctccagccccactggttccctactatttcctgaaccttccatgctccttcataccttaaagtttggcataataggttccctccaacaagaaggtattccccaggctctttgaaacttccagatatcagctcaaatattcccacttcagaaaggctactagcttaccattctgtctagctagcagcacttaattattaactctgtgaagatctc
>gene=chr20_1491493-1492493; species=rheMac
attgcctctggatttactgcaataacctcacatttgaattttctgattatttgttttccccttgtctacttgctccacagaagtcatggtgatttcttaacatgtaaatattgtatttgcttggtgtaatttgcaatctgggcagtgagacatctgagcgtctctacctctgcaatgtcatcccattgtttacataaatctcaaagtctccactgtgaccagtatccctgtgtaatctggctcctgcccatacctccagcactgtcccatgtcccattgcccacactctccagcttcactgtttccctaccacttcctgaacattctatgctccttcataccttaaagtttggcataataggttccctccaacaagaaggtatttcccaggctctttgaaacttccagatatcagctcaaacgttctcttttcagaaaggctgctagcttaccattctgtctagctagcagcacttaattattaactctgtgaagatctc
>gene=chr20_1514413-1515413; species=hg19
CCCGCAGCTCCTCCTCACCCGCCACTCCTGGAAGAACACACGTCAGCTCCAAGCTCCAGCTGGGGATGAGGCTGCGGTCCAGGTGCCTGGGTTCAGATTGCATTTGAAGCCCCATTCATTCTTTCTTTCCATATCATGTATTAGCTTTTAGGATGGGCACATTCCTTAACTGGGTATCAAGAGAGACATAGAGACAAGATAGACAGACAGCCCTTGCTAAGGACACAGTCAGGAAGTCAAAAGAGAAGAAATACTTCTAGAAAAGATGTTCAACAACACCAGTAATCCAGTGAAGTGCATAGTTAAACCACACACAAATTGCTAACGTCCATGACAGACTAGCTGGAAAAGTTTTTAAAAAAAATGTACGCAGGTTTCAGCATATGAAAGTTAGAGCACATTTTCAGGCTGCAATAAATAGTAGAGGCAGGTTGGTACCAAGGCAAGCAGAGAGGTCGATGAAACAGAAGAGAGAACCTGGAATTGGACCCAGGTAAATA
>gene=chr20_1514413-1515413; species=bosTau
-----------------------------------------ATCATCTCCCATTCCTAGGCAGGATTAAG----------------CTGGATCCAGAT--CAGGTTGGGCCTCAATCATTCATCATTTTAGTGACATGTATGAG--------------------------------------------------------------------------------------------------------------------------------------------------------------------------------------------------------------------------------------------------------------------------------------------------------------------------------------------------------------------
>gene=chr20_1514413-1515413; species=calJac
CCTGCAGCTCCTCCTCACCTGCCACTCCTGGAGGAGGGCAAATCAGCTCCAAGCTTCAGCTGGGGCTGAGGCTGCAGTCCAGGTGCCTGGGTTCAGATTGCATTTGAAGCTCCATTAATTCTTTCTTTCCATATCGTGTATTAGCTTTCAGAATAGGCAAATTGCTTAACTTGGTATCAACAGAGACATTGAGACAAGACAGACAGACAGCCCTTGCAAAGGACACAGTCAGGAAGTCACAAGAGAAGAAACACATCCAGAAAAGATGTTGAACAAC-CCAGTAATTCACTGAAATGCGTAGTTAAACCAAGAACAAATTGCTAACATCCATGACAGACTAGCTGGAAAATTTT----AAAAAATGTACACAGGTTTCAGCGTATGAA----AGAGCACATTTTCAGGCTGCCATTAATAATAGAGGCAGGTTGGTACCAAGGCAAGCAGAGAAGTCAATGAAACAGAAGAGAAAGCCTAGAATCGTAACCAAAGAAATA
>gene=chr20_1514413-1515413; species=canFam
CCTGCAGCTCCACCTCACCTGCCACTCCTGGAGGAAAAG--TTTAGCTCCATGT--------------------------------------------------------------------------------------------------------------------------------------------------------------------------------------------------------------------------------------------------------------------------------------------------------------------------------------------------------------------------------------------------------------------------------------------------------------
>gene=chr20_1514413-1515413; species=equCab
CCTGCAGCT---GCTCACCTGCTGCTCCTGGAAGAATAC--GTCAGCTCCAAGT--------------------------------------------------------------------------------------------------------------------------------------------------------------------------------------------------------------------------------------------------------------------------------------------------------------------------------------------------------------------------------------------------------------------------------------------------------------
>gene=chr20_1514413-1515413; species=gorGor
CCCGCAGCTCCTCCTCACCCGCAGCTCCTGGAAGAACACACGTCAGCTCCAAGCTGCAGCTGGGGATGAGGCTGCGGTCCAGGTGCCTGGGTTCAGATTGCATTTGAAGCCCCATTCATTCATTCTTTCCATATCATGTATTAGCTTTTAGGATGGGCACATTTCTTAACTGGGTATCA--AGAGACATAGAGACAAGATAGACAGACAGCCCTTGCTAAGGACACAGTCAGGAAGTCAAAAGAGAAGAAATACTTCTAGAAAAGATGTTCAACAACACCGGTAATCCAGTGAAGTGCATAGTTAAACCACACACAAATTGCTAACGTCCATGACAGACTAGCTGGAAAAGTTTAAAAAAAAAATGTACACAGGTTTCAGCATATGAAAGTTAGAGCACATTTTCAGGCTGCAATAAATAATAGAGGCAGGTTGGTACCAAGGCAAGCAGAGAGGTCGATGAAACAGAAGACAGAACCTGGAACTGGACCCCAGTAAATA
>gene=chr20_1514413-1515413; species=panTro
CCCGCAGCTCCTCCTCACCCGCCACTCCTGGAAGAACACACGTCAGCTCCAAGCTGCAGCTGGGGATGAGGCTGCGGTCCAGGTGCCTGGGTTCAGATTGCATTTGAAGCCCCATTCATTCTTTCTTTCCATATCGTGTATTAGCTTTTAGGATGGGCACATTCCTTAACTGGGTATCAAGAGAGACATAGAGACAAGATAGACAGACAGCCCTTGCTAAGGACACAGTCAGGAAGTCAAAAGAGAAGAAATACTTCTAGAAAAGATGTTCAACAACACCAGTAATCCAGTGAAGTGCATAGTTAAACCACACACAAATTGCTAACGTCCATGACAGACTAGCTGGAAAAGTTTAAAAAAAAAATGTACACAGGTTTCAGCATATGAAAGTTAGAGCACATTTTCAGGCTGCAATAAATAGTAGAGGCAGGTTGGTACCAAGGCAAGCAGAGAGGTCGATGACACAGAAGAGAGAACCTGGAATTGGACCCAGGTAAATA
>gene=chr20_1514413-1515413; species=papHam
CCTGCAGCTCCTCCTCACCTGCCACTCCTAGAAGAACACAGGTCAGCTCCAAGCTCCAGCTGGGGCTGAGGCTGCGGTCCAGGTGCCTGGATTCAGATTGCATTTGAAGCCCCATTAATTCTTTCTTTCCATATCATGTATTAGCTTTTAGGATGGTCACATTTCTTAACTGGGTATCAAGAGAGACATAGAGACAAGACAGACAGACAGCCCTTGCTAAGGACACAGTCAGGAAGTCACAAGAGAAGACATACATCTAGAAAAGATGTTCAACAACCCCGGTAATCCCGTGAAGTGCATAGTTAAACCACAAACAAATTGCTAACCTCCATGACAGACTAGCTGGAAAAGTTTTTCAAAAGA-TGTACACAGGTTTCAGCAAATGAAAGTTAGAGCACATTTTCAGGCTGCAATAAATACTAGAGGCAGGCTGGTACCAAGGCAGGCAGAGAGGTCGATGAAACAGAAGAGAGAACCTAGAACTGGACCCAAGTAAATA
>gene=chr20_1514413-1515413; species=ponAbe
CCTGCAGCTTCTCTTCACACACCACTCCTGGAAGAACACACGTCAGCTCCAAGCTCCAGCTGGGGATGAGGCTGCTGTCCAGGTACCTGGGTTCAGATTGCATTTGAAGCCCCATTCATTCTTTCTTTCCATATCATGTATTAGCTTTTAGGATGGGCATATTTCTTAACTGGGTATCAAGAGAGACATAGAAACAAGATAGACAGACAGCCCTTGCTAAGGACGCAGTCAGAAAGTCAAAAGAGAAGAAATACTTCTAGAAAAGATGTTCAACAACCCCAGTAATCCAGTGA-------AGTTAAACCACACACAAATTGCTAATGTCCATGACAGACTAGCTGGAAAAGTTTTTAAAAAAAGTGTACACAGATTTCAGCATATGAAAGTTAGAGCACactttcaggctgcaataaataatagaggcaggttggtaacaaggcaagcagagaggtcgatgaaacagaagagagaacctagaattggacccaagtaaata
>gene=chr20_1514413-1515413; species=rheMac
CCTGCAGCTCCTCCTCGCCTGCCACTCCTAGAAGAACACAGGTCGGCTCCAAGCTCCAGCTGGGGCTGAGGCCGCGGTCCAGGTGCCTGGATTCAGATTGCATTTGAAGCCCCATTAATTCTTTCTTTCCATATCATGTATTAGCTTTTAGGATGGTCACGTTTCTTAACTGGGTATCAAGAGAAACATAGAGACAAGACAGACAGACAGCCCTTGCTAAGGACACAGTCAGGAAGTCACAAGAGAAGACATACATCTAGAAAAGATGTTCAACAACCCCGGTAATCCCGTGAAGTGCATAGTTAAACCACAAACAAATTGCTAACCTCCATGACAGACTAGCTGGAAAAGTTTTTCAAAAGA-TGTATACAAGTTTCAGCACATGAAAGTTAGAGCACATTTTCAGGCTGCAATAAATACTAGAGGCAGGTTGGTACCAAGGCAGGCAGAGAGGTCGATGAAACAGAAGAGAGAACCTAGAACTGGACCCAAGTAAATA
>gene=chr20_1793096-1794096; species=hg19
ATCTTGGAGCTCCCCACCGTCTCACCCAGTCAGAGACCCAGCAAGGGTGTGAACACCTCCAGCCTCCCATATCCCAGACCTTCTttccttcattcagcgtatatttataaagcatttcctgggtgccaggtactgttttggggctggggattcagctgtgaacagaacagatgaactctgccctcagtggagctgccattgtagtgggaaggacagacattaaacacatgaatagataaataataagtaagtgggctgggcgtggtggctcacgcctgtaatcctgacacttcgggaggccgaggggtgggggggggggtgttggatcacctgaggtcaggagttcgagaccagcctaaccaacatggtgaaaccccatctctactaaaaatacaagggcgtggtggcacatgcctgtaatcccagctactcgggaggctgaggcatgataatcacttgaacctgggaggcggaggttgcagtgagccgagatcatgcca
>gene=chr20_1793096-1794096; species=bosTau
-------------------------------------------------------------------------------------------------------------------------------------------------------tcagttgtgaataaaacaggtgaactctgtttacagtggagttgccattctagtgggggagacagataccaaacacaagaacagatcgttaacaagtaagtgg------------------------------------------------------------------------------------------------------------------------------------------------------------------------------------------------------------------------------------------------------
>gene=chr20_1793096-1794096; species=calJac
ATCTTGGAGCTCCCCATCGTCTCACCCAGTCGGAGACCCAGCAAGGGTGTGAACACCTCCAGCCTCCGGTATCCCAGACCTTCTCtccttcattcagtgtacacttatgaagcatttcctgggtgccaggtacggttttggggctgcggattcagctgtgaacaaaacagatgaactctgccctcagtggagctgccattgtagtgggaaggacagacatgaaacacatgaacagataaataatatGAAAGTGggccgggtgtggtggctcatgcctgtaatcccagcactttgggaggccaaggtg------------gggtgtattacctgaggttaggagttctagaccagcctaa-caacatggtgaaaccccatctttact-aaaatacaagggtgttgtgacgcatgcctgtaatc------------------------------------------------------------------------------
>gene=chr20_1793096-1794096; species=canFam
ATGTTGGAACTCTCCATCCTCCCACCCAATTGGAGGCACAGCCGGGTAGGGAG----CACAGCGTCCCACCTTCCAGCCCTTCCttccttcattcagtgtatatttatgaggtgcttcctgggtacccggcactgtttgggtgctggggagtcagctatgaacaaaacagatgacctctgctctccttggagccactatcccagtgggggagacagacaccaaacacgggaacaga------------------------------------------------------------------------------------------------------------------------------------------------------------------------------------------------------------------------------------------------------------------------
>gene=chr20_1793096-1794096; species=equCab
-----GGAGCTCTCCACCCTCCCACTGGATCTGAGGCACAGCTGGGTGGAGAG---CCCCAGGTTCCCATCTCCCAGCCCTACCCCCCtccactcggcatatactcgtgaagtgcttcctgggtgccagaagctgtttgggtgctgaagatttggttgggaacaaaacagctgaattctgctcccagtgaagctgccattctagtcg-ggagacagacagcaaacacga-------------------------------------------------------------------------------------------------------------------------------------------------------------------------------------------------------------------------------------------------------------------------------
>gene=chr20_1793096-1794096; species=gorGor
ATCTTGGAGCTCCCCACCGTCTCACCCAGTCGGAGACCCAGCAAGGGTGTGAACACCTCCAGCCTCCCATATCCCAGACCTTCTttccttcattcagcatatatttatgaagcatttcctgggtgccaggtactgttttggggctggggattcagctgtgaacagaacagatgaactctgccctcagtggagctgccattgtagtgggaaggacagacattaaacacatgaatagataaataataagtaagtGggccgggcatggtggctcacgcctataatcccgacacttcgggaggccgagggg-------------ggtggatcacctgaggtcaggagttcgagaccagcctaaccaacatggtgaaaccccatctctactaaaaatacaagggcgtggtggcacatgcctgtaatcccagctactcgggaggctgagccatgataatcacttgaacc-------------------------------------
>gene=chr20_1793096-1794096; species=panTro
ATCTTGGAGCTCCCCACCGTCTCACCCAGTCAGAGACCCAGCAAGGCTGTGAACACCTCCAGCCTCCCATATCCCAGACCTTCTttccttcattcagcgtatatttatgaagcatttcctgggtgccaggtactgttttggggctggggattcagctgtgaacagaacagatgaactctgccctcagtggagctgccattggagtgggaaggacagacattaaacacatgaatagataaataataagtaagtgggccgggcgtggtggctcacgcctataatcccgacacttcgggaggccgagggg-------------ggtggatcacctgaggtcaggagttcgagaccagcctaaccaacatggtgaaaccccatctctactaaaaatacaagggcgtggtggcacatgcctgtaatcccagctactcgggaggctgaggcatgataatcacttgaacccgggaggcggaggttgcagtgagccgagatcatgcca
>gene=chr20_1793096-1794096; species=papHam
ATCTTGGAGCTCCTCACCGTCTCACCCAGTCGGAGACCCAGCAAGGGTGTGAACACCTCCAGCCTCCCATATCCCAGACCCACTttccttcatttagcgtatatttatgaagcatttcctggatgccaggtactgttttggggctggggattcagctgtgaacaaaacagatgaactcggccttcagtggagctgccattgtagtgggaagcacagacattaaacacatgaataggtaaacaataagtaagtGggccggccgtggtggctcacgcctgtaatcccgacactttgggaggctgagggg-------------ggtggatcacctgaggtcagcagttcgagaccagcctaatcaacatggtgaaaccccatctctactaaaaatacaagggcgtggtggcacatgcctgtaatcccagctactcgagaggctgaggcgtgagaatcgcttgaaccggggaggcggaggttgcagtgagctgagatcacacta
>gene=chr20_1793096-1794096; species=ponAbe
ATCTTGGAGCTCCCCACCGTCTCACCCAGTCGGAGACCCAGCAAGGGTGTGAACACCTCCAGCCTCCCATATCCCAGACCCTCTttccttcattcaacgtatatttatgaagcatttcctgggtgccaggtactgtttgggggctggggattcagctgtgaacagaacagatgaactctgccctcagtggagctgccattgtagtgggaaggacagacattaaacacatgaatagataaataataagtaagtgggccaggcgtggtggctcacgcctgtaatctcgacactttgggaggccgagggg------------ggatggatcacctgaggtcaggagttcgagaccagcctaaccaacatggtgaaaccccatctctactaaaaatacaagggcgtggtggcacatgcctgtaatcccagctactcgagaggctgaggcatgataatcacttgaacctgggaggcggaggttgcagtgagccgagatcatgcca
>gene=chr20_1793096-1794096; species=rheMac
ATCTTGGAGCTCCTCACCGTCTCACCCAGTCGGAGACCCAGCAAGGGTGTGAACACCTCCAGCCTCCCATATCCCAGACCCTCTttccttcattcagcgtatatttacgaagcatttcctgggtgccaggtactgttttggggctggggattcagctgtgaacaaaacagatgaacttggccttcagtggagctgccattgtagtgggaagcacagacattaaacacatgaataggta---aataagtaagtgggccggccgtggtggctcacgcctgtaatcctgacactttgggaggctgagggg------------gggtggatcacctgaggtcagcagttcgagaccagcctaatcaacatggtgaaaccccatctctactaaaaatacaagggcgtggtggcacatgcc------accagctactcgagaggctgaggcatgagaatcgcctgaacctgggaggcggaggttgcagtgagctgagatcacacta
>gene=chr20_1809236-1810236; species=hg19
TGCCCTATTGTCACAAGTGAGTGAGAATTAGTTTTCCTGAGAAGAGAGGTGAGTCAGAAGAGAACAAGCAGCAGGTGAGGCGGGGCAGCAGGCACCAGGAGCCCAGAGGGAAGCTGGGAGAATGAGGAGGGACTACTCACAGAGGAAGTGAGATTACGTGAGGGAGGAAACAAAAGCAGACTTTTCTTTGGTAATTTTTCCTCAATATCAGGCCTTCTCCCTCCACAACCAGCAACACCATTGCTTAGTCTTcttccttcctttcttccttcccttcttccttcccttccttcccttcctttccttcctcccttccttccttccctccctccttccttcccctctccctcttcccccatctctctttcctccctctttccccccttcctccctctcttcctccctccctttctcctttctttcctttctttcttccttcTTTCTCCTTTACTCCATTCAAGAAATATTTATggccaggcacagtggctcgtgcctgtaat
>gene=chr20_1809236-1810236; species=bosTau
TGCTCTGTTACCACATCTGAATGTGAATTATTTTTCCTGAGAATAAAGGTGAGTCAGGAGAGAGGAAGCAGTAGAAAGGG---------GACGACTAGGAACCCAGAGG------------AAGGAGGAGGACTACT--CAGATAGAAGGGGATTAAGTCAGTAAAGAAATATGAGTAGACTTTTCTTTGGTAGTTTTCCCTTGAAATCAGTCCT-CTCCCTCCACATCTACCAATTCTATTGTTCAGT-CTTTTCATTCACTCCGTC------------attc------------------------------------------------------------------------------------------------------------------------------------------------------------------------------------------------------------------------
>gene=chr20_1809236-1810236; species=calJac
TGCCCTACTA-CACACATGAGTATAAATTACTTTTCCTGAGAAGAGAGGTGAGTCAGAAGAGAGCAAGCAGCAGAGGGG-----------GGCACCAGGAACCAGAAGGGGAGCTAGGAGAATGAGGAGGGACTACTCAAAGAAAAAGTGAGATTACGTGAGGGAGGAAACAAAAGCAGA-----CTTTGGTAATTTTTCCTCAAGATCAGGCCTTCTCCCTCCACATCCACCAGCACCATTGCTTAGTctccttcctcccttccttccttcc----------ttcctccttccctgcctttccttccttactt-cctccttccctcccttcttccttcc--------------------------------------------------------------------------------------------------------------------------AATATTTATggccaggcacagtgactcatgcctgtaat
>gene=chr20_1809236-1810236; species=canFam
TGCTCTGCCATCGCACTTGAGTGTGAATTAGTTTTCCTGAAAATAGGGGTGAGTCAGGACTGAACAAACATCAGAGAGGG----------GCCGCTAGGTTCCCAGAGGAGGCTTAGGAGAAAGGAGGATGACCACTCACAGATGAAGTG--------GGAATGAGGAAATATAAGTAGACTTTTCTTTGGTTATTTCCTCTCAAGATTAGTCCTTCTCTATCCACATCTACCAACACCATTACTTAGT----------------------------------------------------------------------------------------------------------------------------TTTTTCACCTATCCATCCAACTatccatccatcc---------------------------------------------------------------------------------------------
>gene=chr20_1809236-1810236; species=equCab
TGCTCTGTGATCACACCTGAGTGTGAATTCGTTTTCCTGAGAATAGGGGTGAGTCAGGAGAGAGCACACAGCAGAAAGGG---------AGCCTCTAGGAGCCCAGGGGAGGCCAATGAGAAAAGAGGAGGACCACTTACAGATAAAATG--------GGATTAAGTGAGTAAACATAGACTTTTCTTTGTTAATTTTCCCCCAAGATCGGTTCTTCTCTTTCCACATCCACCCACTCCATTACTCAGT---CTTTTTTTTTTCattc------------atcc------------------------------------------------------------------------------------------------------------------------------------------------------------------------------------------------------------------------
>gene=chr20_1809236-1810236; species=gorGor
TGCCCTATTGTCACAAGTGAGTGAGAATTAGTTTTCCTGAGAAGAGAGGTGAGTCAGAAGAGAACAAGCAGCAGGTGAGGCGGGGCGGCAGGCACCAGGAGCCCAGAGGGAAGCTGGGAGAATGAGGAGGGACTACTCACAGAGGAAGTGAGATTATGTGAGGGAGGAAACAAAAGCAGACTTTTCTTTGGTAATTTTTCCTCAATATCAGGCCTTCTCCCTCCACAACCAGCAACACCATTGCTTAGTcttcttccttcctttcctccttcccttcttccttcccttccttcccttcctttccttcctccctcccttccctccctccctccttccttcccctctccctcttccccca--tctctttcctccctctttccccccttcctccctctcttcctccctccctttctcctttctttcctttctttcttccTTCTTTCTCCTTTACTCCATTCAAGA--------------------------------------
>gene=chr20_1809236-1810236; species=panTro
TGCCCTATTGTCACAAGTGAGTGAGAATTAGTTTTCCTGAGAAGAGAGGTGAGTCAGAAGAGAACAAGCAGCAGGTGAGGCGGGGCAGCAGGCACCAGGAGCCCAGAGGGAAGCTGGCAGAAT---GAGGGACTACTCACAGAGGAAGTGAGATTACATGAGGGAGGAAACAAAAGCAGACTTTTCTTTGGTAATTTTTCCTCAATATCAGGCCTTCTCCCTCCACATCCAGCAACACCATTGCTTAGTCTTcttccttcccttcttccttccctt--------ccttccttcccttcctttccttcctcccttccttccctccctccctccttccttcccctctccctcttcccccatctctctttcctccctctttccccccttcctccctctcttcctccctccctttctcctttctttcctttctttcttccttctttcTCCTTTACTCCATTCAAGAAATATTTATggccaggcacagtggctcgtgcctgtaat
>gene=chr20_1809236-1810236; species=papHam
TGCCCTATTGTCACAAGTGAGTGAGAATTAGTTTTTCT-----GAGAGGTGAGTCAGAAGAGAACAAGCAGCAGGTGGGGGGGGGCGGCAGGCACCAGGAGCCCAGAGGGGAGCTAGGAGAATGAGGAGGGACTACTCACAGAGCAAGTGAGATTACCTGAGGGAGGAAACAAAAGCAGACTTTCCTTTGGTAATTTTTCCTCAAGATCAGGCCTTCTCCCTCCACATCCAGCAACACCATTGCTTAGTCTTcttccttccttccttccttccttccttccttcctttccttcccttcctttccttcctgccttccctccctccctccttccttccttcccctctccctcttcccccatctctctttcttccctctttccctccttcctccctctcttcctccctccctttctcctttctttcctttctttcttccttctttcTTCTTTACTCCATTCAAGAAATATTTATggccaggcacagtggctcatgcctgtaat
>gene=chr20_1809236-1810236; species=ponAbe
TGCCCTATTGTCAAAAGTGAGTGAGAATTAGTTTTCCTGAGAAGAGAGGTGAGTCAGAAGAGAACAAGCAGCAGGTGAGGCGGGGCGGCAGGCACCAGGAGCCCAGAGGGAAGCTGGGAGAATGAGGAGGGACTACTCACAGAGAAAGTGAGATTATGTGAGGGAGGAAACAAAAGCAGACTTTTCTTTGGTAATTTTCCCTCAATATCAGGCCTTCTCCCTCCACATCCAGCAACACCATTGTTTAGTCTTcttccttcctttcttccttccctt---------cttccttcccttcctttccttcctcccttccttcccaccctccctccttccttcccc-ctccctcttcccccatctctctttcctccctctttccccccttcctccctctcttcctccctccctttctcctttctttcctttctttcttccttctttctcATTTACTCCATTCAAGAAATATTTATggccaggcacagtggctcatgcctgtaat
>gene=chr20_1809236-1810236; species=rheMac
TGCCCTATTGTCACAAGTGAGTGAGAATTAGTTTTTCT-----GAGAGGTGAGTCAGAAGAGAACAGGCAGCAGGCGGG--------GCAGGCACCAGGAGCCCAGAGGGGAGCTAGGAGAATAAGGAGGGACTACTCACAGAGCAAGTGAGATTACCTGAGGGAGGAAACAAAAGCAGACTTCCCTTTGGTAATTTTTCCTCAAGATCAGGCCTTCTCCCTCCACATCCAGCAACACCATTGCTTAGTCTTcttccttccttccttccttcc----ttccttcccttcctttccttcctttccttccttccctccctccctccctccttccttccttcccctctccctcttcccccatctctctttcttccctctttccctccttcctccctctcttcctccctccctttctcctttctttcctttctttcttccttctttcTTCTTTACTCCATTCAAGAAATATTTCTggccaggcacagtggctcatgcctgtaat
>gene=chr20_1856209-1857209; species=hg19
cacagacacgcacacCATGGTGTACGAAGAGCATCGGACCCCctggccatctggccgtcccctgaacaagctgtgcactttcctccctccttacctttgctcatgcagtttcttcttccaaaaacccacttccaacaagttcttcCAGAGCTCTCAGGGATCCTCTGCACGCAACTCCTCCTCAGTAATCAATGTAATTTctcagagaacacgatgacttgcccaagatcacacaagaagtgtgtggccgcagagcctgtgtcagaacccaggccttGGGGTGGGGGGACACTGAGTCCAGCTGCTCTGAAGAGCATCCGAGCATTTATTCAGCCAGCCAGGCGCCTGTTTGtttgttttcccaacacacacttattacgccccaggcaggctgctcagtgctggggacccagccatgaacaaggccagcacacgcagcccagagaagcagacagatgctaaacaagtaattacaagtgtgatggatgccacaaaggaaa
>gene=chr20_1856209-1857209; species=bosTau
----CTCATACACAACCCAGTGCAGGGCCAGC-CCAGT-CCCACGGATGTCTGGCCATCCCCTGAACAAGCC---------------TCCTTGCCTTAGC----------------------------------ACACATTCCTCCAGAACTCTCTGGGATCCTCTGCATGCCACCCTTCCTCACTGACCTACCTAGTCTTCCAGAGGACACTgtgacttgcccaagatcacacaagaagcatgtgactcaagagcctgtgtcaaatcccagacctc-----ggggggacactgagtccagctgctcCAAAGAGCATCCATGCATTCACTCAGCCAGCCAGGCGTCTGTTTGtttgttttcccagcaaacatttattacgccccaggcaggctgctcagtgctggggacccagccacaaacaaggccagtaga--cagctcagagaagcagacagatgctaaacaagtaattacaagtgtggtggatgccacaaaggaaa
>gene=chr20_1856209-1857209; species=calJac
cacagacacgcacacCATGGTGTACAAAGAGCATCAGACCCCCTGGCCGTGTGGCcatgccctgaacaagctgtgtgctttcccgcctccttacctttgctcacgcagtttcttcctccaagaa-tcacttccAACAAGTTCTTCCGGAGCTCTCAGGGATCCTCCGCACCCGACTCCTCCTAAGTGATCAATATAAACTTtcagagaacacagtgacttgcccaaggtcacaggagaagtgtgtggccacagagcccgtgtcagaacccggccctc-----ggggggacactgggtccagctgctcCGAAGAGCATCCGTGCGTTTATTCAGCCGGCCAGGCGTCTGTTTGtttgttttcccagcacacacttattacgccccaggcaggctgttcagtgctggggacccagccatgaacgaggccagcgcatgcagcccagagaagcagacagatgctaaacaagtaattacaagtgtgatggatgccacaaaggaaa
>gene=chr20_1856209-1857209; species=canFam
CACCAGCGCACACA-CGTGGCACAGGGCAGGCACTGGTTCCCCCGGACATCTGGCTGTCCGCTGAATAAGCTGTGTGCTGTCATGC-----------------------TCCCTCTCCCTGGAATT-GTTCCC-ATATGTCTGTCCAGAATCCTCCAAGATCCTCTGAA-CCCACCCTTCCTCACGAACCA----AATTCTTCAGAGGACACTgtgacttgcccaagatcacacaaaaaggatatggctgcagagcctgtgttagaacccagtcctG-----GGGGGAATACTGAGTCCTGCTGCTCCAAAGAGCTTCCATGCATTCATTCAGCCAGCCAGGCGTCTGTTTGtttgttttcccaacaaacagttattacgccccaggcaggctgctcagtgctggggacccagccatgaacaTGGCCAGTGGAGACAGCCCAGAGAAGCAGACAGATGCTACACAAGTAATTATGAGCGTGATGGATGCCACAGAGGAAA
>gene=chr20_1856209-1857209; species=equCab
cacTTGCACACACACCACAGTGTAGGACAG-CACCGGT-GCCCCAGATGTctgg-tgtcccctgaacaagccacactct---gtgcccccttgtctttgctcatgcagttccctctccctagaacctgttccc-AGGTGTGCCTCTAGAACTCTCCAGGCTCCTCTGCGTCCTCCCCCTCCTCACTGATCAGTCTAATTTTccagaggacactgtgactggcccaaggacacacaagaagagtgtggctgcacagccagggtgagaacccaggcctc-----ggggggacactgagtccagctgctcCGGAGACCATCCCTGTACTCATTCAG-CAGCC-GGCGCCTGTTTGCTTGTTTTCCcaacaaacacttattacgccccaggcaggctgctcggtgccagggacccagccatgaacaaggccagccgagacagcccagagacgcagacagatgctaaacaagtaattacaagcatgatggatgccacgaaggaca
>gene=chr20_1856209-1857209; species=gorGor
cacagacacgcacacCTTGGTGTACGAAGAGCATCGGACCCCctggccatctggccgtcctctgaacaagctgtgcactttcctccctccttacctttgctcacgcagtttcttcttccaaaaacccactaccAACAAGTTCTTCCAGAGCTCTCAGGGATCCTCTGCACGCAACTCCTCCTGAGTAATCAATGTAATTTctcagagaacacgatgacttgcccaagatcacacaagaagtgtgtggccgcagagcctgtgtcagaacccaggccttGGGGTGGTGGGACACTGAGTCCAGCTGCTCTGAAGAGCATCCGTGCATTTATTCAGCCAGCCAGGCGTCTGTTTGtttgttttcccaacacacacttattacgccccaggcaggctgctcagtgctggggacccagccatgaacaaggccagcacacgcagcccagagaagcagacagttgctaaacaagtaattacaagtgtgatggatgccacaaaggaaa
>gene=chr20_1856209-1857209; species=panTro
cacagacacgcacacCATGGTGTACAAAGAGCATCGGACCCCctggccatctggccgtcccctgaacaagctgtgcactttcctccctccttacctttgctcacgcagtttcttattccaaaaacccacttccaacaaatTCTTCCAGAGCTCTCAGGGATCCTCTGCATGCGACTCCTCCTCAGTAATCAATGTAATTTctcagagaacacgatgacttgcccaagatcacacaagaagtgtgtggccgcagagcctgtgtcagaacccaggccttGGGGTGGGGGGACACTGAGTCCAGCTGCTCTGAAGAGCATCTGAGCATTTATTCAGCCAGCCAGGCGTCTGTTTGtttgttttcccaacacacacttattacgccccaggcaggctgctcagtgctggggacccagccatgaacaaggccagcacacgcagcccagagaagcagacagatgctaaacaagtaattacaaGTGTGATGGATGCCACAAAGGAAA
>gene=chr20_1856209-1857209; species=papHam
cacagacacacacacCATGGTATACGAAGAGCATCGGACCCCctagccatctggctgtcccctgaacaagctgtgcacttccctccctccttacctttgctcatgcagtttcgtcttccaaaaacccacttccaacaagttcttcCAGAGCTCTCAGGGATCCTCTGCACCTGACTCCTCCTCGGTAATCAATGTAATTTTtcagagaacagggtgacttgcccaagatcatacaagaagtgtgtggccacagagcctgtgtcagaacccaggcctt-----ggggggatactgagtccagctgctctGAAGAGCATCCGTGCATTGATTCAGCCAGCCAGGCGTCTGTTTGtttgttttcccaacacacacttattacgccccaggcaggctgctcagtgctggggacccagccatgaacaaggccagcacaagcagcccagggaagcagacagatgctaaacaagtaattacaagtgtgatggatgccacaaaagaaa
>gene=chr20_1856209-1857209; species=ponAbe
cacagacacgcacacCACGGTGTACGAAGTGCATCGGACCCCCTGGCCATCTGG-CATCCCCTAAAC-AGCTGTGCAC-TTCCTCCCTC---------------------------------------------------------------------------------------------------------------------------------------------------------------------------------------------------------------------------------------------------------------------------------------------------------------------------------------------------------------------------------------------------------------------------
>gene=chr20_1856209-1857209; species=rheMac
cacagacacacacacCATGGTATACGAAGAGCATCGGACCCCctagccatctggctgtcccctgaacaagctgtgcacttctctccctccttacctttgctcacgcagtttcgtcttccaaaaacccacttccAACAAGTTCTTCCAGAGCTCTCAGGGATCCTCTGCACCTGACTCCTCCTCGGTAATCAATGTAATTTTTcagagaacagggtgacttgcccaagatcatacaagaagtgtgtggccacagagcctgtgtcagaacccaggcctt-----GGGGGGATACTGAGTCCAGCTGCTCTGAAGAGCATCCGTGCATTGATTCAGCCAGCCAGGCGTCTGTTTGTTTGTTTTCCCAACACAcacttattacgccccaggcaggctgctcagtgctggggacccagccatgaacaaGGCCAGCACAAGCAGCCCAGAGAAGCAGACAGATGCTAAACAAGTAATTACAAGTGTGATGGATGCCACAAAGGAAA
>gene=chr20_1859119-1860119; species=hg19
acactggagtttaagaaccactgGCTTAGAGGCAATTCTGACCTAGACAGAACTAGCGCTTTATTTGTCAGGACGATAGACCTCGAGAAGAGCTGCCTATGTGGGATCTGGAGGTGACaataaaaacggctgttgattggtcactgagtatgtgctcggtcctcttttaagtgcttcattctcatttcatccttagcacaactctacagaagaagtaacagtattatcttccccattttagagatgagaaaactgaggcacagggagcttaagtCTGTCCTGCCATCCTGTGAGATTCATGTAGTTGTTTGGAGGAGGTCCACCTTCCATCTGGGTGATCCCAGCACCTGCTAGGtgccctgtacatgcctgcgtacatgccctgtacatgcctgcAGCACTGAATATGAACTAGGCCAGGTGTGTTTTGGTGGTGCGGGGGTCCCAGGACAGAGCTTCCCAAGGGGCAAGCTTTGGGAACTCTCCTGACCCAACTGCAC
>gene=chr20_1859119-1860119; species=bosTau
tcatctgagtttgggaaccagtgACTTAGAAATAATTCTGACCTAGACAGAACTAGCCTCTTATTTCTTAGATGAATAGACCTTTAAAAATGTAGTTTATGTGGAATGTAG-----ATaataagagttactatttattgagcatttactatgtgccaggtaattttctaagtgctttatgttcatttcactctcaaaacaaccccactgaggaggtaatatgattattttacccattttacagatgaaaaaggtgaggcccagggaatgtaagtttatactgttg-----TGAGACTCACACCATCATTTGGAGGAGATCCGTCTTCTCTCTG-GTG--------AAGTTCCAGGTGTCTTGTACATGCTTGAG-----------------------GCACTAAACGTGAAATAGAACAGCTG-ATTCTGGTGGTG-TGGGGTCATGAGATGGAGTTTCCAAGGGAGCAAACTCTGGGGCCTCTCCTACCCCCACTGCAC
>gene=chr20_1859119-1860119; species=calJac
acacaggagtttgagaaccactgGCTGAGGGATGATTCTGATCTAGACAGAACTAGCACCTTATCTGTCAGGAGAATAGACCTTGAGAAGAGCTGCCTCTGGGGGACCTGGAGGTGACaataaaaatggctgttggtcggtcatttactgtgtgctaggtcctcttttaagtgcttcattcccatttcatcctcagcacaactctagagaagaagtaacagtattatcctctcccttttagagaggagaaaactaaggcacagggagcttaa--CTGTCCTGCCATTCTCTGAGATTCATGCAATGGTTTGGGGAAGGTCCACCTTCCATCTGGGTGACCCCAGCACCTGCTAGGTGCCCAGCACATACCTTCTTACATGCCCTGTACATGCCTGTGGCACTTAATGTGAACTAGGCCAGATATGTTTTGGTGGTGGGTGGGTCTCAGGACAGAGCTTCCCAGGGGGCAAGCTTTGGGAGCTCTCCTGTCCCAACCACAT
>gene=chr20_1859119-1860119; species=canFam
tcatctgagtttgagaaacagtgGCTTAAAGACGATTCTGACCTAGACAGAACGAGTTTTTTATTTGTTAGGTGAATAGACCTTTCAAAGTGCCACTTGTATGGGATCTGGAGGTGACaatgagaactagtatttattgagcatttactatgtgctaggccctcttctaagcacctcacgcttattccatactcaaaacagccacagagaagaag------gaatattttgtccattttacagatgagaaagtggagg-acagggagcttaa--TTGTGCTGCTGTCCTCAGAAACACACA--GTCATTTGGTAGAGAGGTATCTTATCTCTGGGTGACCCCAGAACCTTCCAGTTGCCCTGGACATGCTTGAG-----------------------GCACTAAATGGGAACTAAGCCAGATATGCTTGGTGA-TG-TGGGGTCACAGGATGGAGTTTCCAAGGGGGCAAGCTTTGGGAGTCCCTCTA-TTCCACTACAC
>gene=chr20_1859119-1860119; species=equCab
tcacctgagtttgagaaccactgGCTCAGAGACAGCTCTGACCTAGACAGAACTAGCTTTTTACTTGTTCGGTGAATAGACCTTCAGAAAAGCTGCCCGTGTGGGATCCGGAGGGGAGGGTGAGAAcaacggtttaatgagcatccactatgtgctagggcctcttccacgtgctttgtgctcatttcatcctcaaagcaaccccacggaggaggtattaagattattttgcccattttacaggtgggaaaactgaggcacaggcagcttaagtTTGTCCTGCTGTCCTCGGAGATTCACACGATCATTTGGAGAAGAGCCGTCTTCTGTCCCAGTGACGCCAACACCTTCCAGGTTCCCTGTGCACGCATGAG-----------------------GCACTAAATAAGAACTAGGCCAGGCGTGTTTTGGCAGGG-TGGGGTCACGGGATGGAGCTTCCAAGGGGTCAAGCTTTGGGAGCTATCCTA-CCCCCCTGCAC
>gene=chr20_1859119-1860119; species=gorGor
gcactggagtttaagaaccactgGCTTAGAGACGATTCTGACCTCGACAGAACTAGCGCTTTATTTGTCAGGACAACAGACCTTGAGAAGAGCTGCCTATGTGGGATCTGGAGGTGACaataaaaatggc-gctgattggtcactgagtatgtgctcagtcctcttttaagtgcttcattctcatttcatccttagcacaactctatagaagaagtaactgtattatcttccccattttagagatgagaaaactgaggcacagggagcttaagtCTGTCCTGCCATCCTGTGAGATTCATGTAGTTGTTTGGAGGAGGTCCACCTTCCATCTGGGTGATTCCAGCACCTGCTAGGtgccctgtacatgcctgcgtacatgccctgtacatgcctgcAGCACTGAATATGAACTAGGCCAGGTGTGTTTTGGTGGTGGGGGGGTCCCAGGACAGAGCTTCCCAAGGGGCAAGCTTTGGGAACTCTCCTGACCCAACTGCAC
>gene=chr20_1859119-1860119; species=panTro
acactggagtttaagaaccactgGCTTAGAGGCAATTCTGACCTAGACAGATCTAGCGCTTTATTTGTCAGGACAATAGACCTCGAGAAGAGCTGCCTATGTGGGATCTGGAGGTGACaataaaaacggctgttgattggtcactgagtatgtgctcggtcctcttttaagtgcttcattctcacttcatccttagcacaactctacggaagaagtaacagtattatcttccccattttagagatgagaaaactgaggcacagggagcttaagtCTGTCCTGCCATCCTGTGAGATTCATGTAGTTGTTTGGAGAAGGTCCACCTTCCATCTGGGTGATCCCAGCACCTGCTAGGTGCCCTGTACACGCCTGCGTACATGCCCTGTACATGCCTGCAGCACTGAATATGAACTAGGCCAGGTGTGTTTTGGTGGTG-GGGGGTCCCAGGACAGAGCTTCCTAAGGGGCAAGCTTTGGGAACTCTCCTGACCCAACTGCAC
>gene=chr20_1859119-1860119; species=papHam
acactggagtttaagaaccactgGCTTAGGGACAATTCTGACCTAGACGGAACTAGCGATTTATTTGTCAGGACAATAGACCTTGAGCAGAGCTGCCTGTGTGGGATGTGGAGGTGACaataaaaatggctgtggatcggtcattgagtatgtgctaggtgctcttttaagtgcttcattcttatttcatcctcagcacaactctatagaagaagtaatagtattatcttctccattttagagatgagaaaactgaggcacagggagcttaagtGTGTCCTGCCATCCTGTGAGACGCATGCAATTGTTTGGAGGAGGTCTATCTTCCATCTGGGTGAT-CCAGCACCTGCTAGG-----------------------TGCCCTGTACATGCCTGCAGCACTGAATATGAACT--------------------------------------AGAGCATCCCAAGGGACAAGCTTTGGGAGCACTCCTGTCCCAACTGCAC
>gene=chr20_1859119-1860119; species=ponAbe
acactggaatttaagaaccactgGCTTAGGGACGATTCTGACCTAGACAGAACTAGCGCTTTATTTGTCAGGACAATAGACCTTGAGAAGAGCTGCCTATGTGGGATCTGGAGGTGACaataaaaatggctgttgattggtcactgagtatgtgctaggtcctcttttaagtgtttcattctcatttcatcctcagcacaactctatagaagaagtaatagtattatcttccccattttagagatgagaaaactgaggcacagggagcttaagtCTGTCCTGCCATCCTGTGAGATTCATGTAGTTGTTTGGAGGAGGTCCACCTTCCATCTGGGTGATCCCAGCACCTGCTAGGtgccctgtacatgcctgcatacatgccctgtacatgccTGCAGCACTGAATATGAACTAGGCCAGGTGCGTTTTGGTGGTG-GGGGGTCCCAGGACAGAGCTTCCCAAGGGGCAAACTTTGGGAGCTCTCCTGTCCCAACTGCAC
>gene=chr20_1859119-1860119; species=rheMac
acactggagtttaagaaccactgGCTTAGGGACAATTCTGACCTAGACGGAACTAGCGATTTATTTGTCAGGACAATAGACCTTGAGCAGAGCTGCCTGTGTGGGATCTGGAGGTGACaataaaaatggctgtggatcggtcattgagtatgtgctaggtgctcttttaagtgcttcattcttatttcatcctcagcacaactctatagaagaagtaatagtattatcttctccattttagagatgagaaaactgaggcacagggagcttaagtGTGTCCTGCCATCCTGTGAGATGCGTGCAATTGTTTGGAGGAGGTCTATCTTCCATCTGGGTGAT-CCAGCACCTGCTAGG-----------------------TGCCCTGTACCTGCCTGCAGCACTGAATATGAACT--------------------------------------AGAGCATCCCAAGGGGCAAGCTTTGGGAGCACTCCTGTCCCAACTGCAC
>gene=chr20_1883129-1884129; species=hg19
gcctgggtgacagagcaagactctgtctcaaaaaaaaaaaaaaaaaaaaagaaaagaaagaaaagaaaatggaggagtagccacgggggatagcaagagccctccatgtgggaggaatggcagatgcaaaggccctgaggcaggaatgagcttgtatgttccaggaattgcaaagaggccagtggggctggagtgaaagtagaagaggtgggggagtgagcagaggtcagggccagaCCAGCAGGATCTGGCtcattgagcacctaacatggagcatgtctggcttgtgagaggatcattatgcattctctcatttaattctcaccacgggttctgtaagatgggaaataccgttaatccattggacagatgaagaaactgagactcagaaaggtaaagtgacttgcctaaggtcacacagcttttatgtgcagaactaggatttaggtccctgaatgctgcagcatccccattgctgctttccgcagccgtccttgccc
>gene=chr20_1883129-1884129; species=bosTau
------aac------------------------------------------------------------cgagggagcagcca--gggaatatc-agagcaggccacac-gaaggagtagcacgtgcaaaggtcgtgaggctgggatgggttagtgtgttccaagaatagc--------cagtgaggctggacttaagggagaaggagtgtgggagttaggagaggtcagggccagaccagtagGATCTAattcaccaagcacttgacattgaacatgtgaggtctgtgataggatgtctatacctcatctcatttcattctcaccac-tgctctgtgagatgggaactattatta-----ttgggcagatgaagaaacagatattcaaagaggtgacgtgacttgcctaaggtcacacagctcctaagtacagagctagg-tttgaaccCCTAAACGctgcagcatccccatcactgctatctgtttcccttctcaccc
>gene=chr20_1883129-1884129; species=calJac
gcctaggcaacagagcaagacaccatctc-------------------aaaaaaaaagaaaaaagaaaatggaggagtagcca-tggagatagcaagagccctccatgtgggaggaatggcaggtgcaaaggccctgaggcaagaatgagcttatatattctaagaatcgcaaagaggccagtggggctggagtgaaaggagaagcagttggggagtgagcagaggtcagggccaggc-agcaggATCTGGCTCTCTGAGCACCTGACACAGAgcatgtctggcctgtgacaggatcattatctactctctcatttcattctcaccac-ggttctgtgagatgggaaatgtcattaacccattgaacagatgaagacactgagactcagagaagtaaagtggcttgtccaaggtcacacagctgttttgtgcagagccaggatttaggcccctaaatgctgcagcatccccattgctgctgtccacggccacccttgccc
>gene=chr20_1883129-1884129; species=canFam
---------------------------------------------------------------------taaaggagcagcca--gggaatatc-agagcaagccacac---aggagtggcaagtgcaaaggccctgaggctggaataa--------gttccaggaatagcaagga-gtcagtgaggctggagtgaagggagaagaagtgtgacagttgggagaggtcagggccagacaaatagggtctggttcactgagcacttgacattgaccatgccaggcct-gtatagaatcgctatgtatcacctcattaaattgtcaccac-agttctgtgagacgggaactattattaacctattggacagatgaagaaattgagacccagagaagtgcagtgacttgcccaagatcacacagcctataagtacagagctaggattcgagccc-taagtgcttcagcatcctcatcaccgctttctgcttccattcttgcct
>gene=chr20_1883129-1884129; species=equCab
ctcaggagcagaggcctggataaaat-------------------------------------------tgagggagcagctg--gggaatattaagagcacaccatgctg-agaaatagtaagtgcaaaggccctgaggctggaatgagcttgtatgttccaggaatagcaaggaggccagtgcag--ggagagaagggagaggg-gtgggggagttaggagaggtcgaagccagaCCAGTAGGATCTGGttccttgagcacctgacactgaacatgtcgggcctgtggtaggatctttgtacatcatctcatttggttctcaccac-agttctgtgagatgggaaatgttattaccccattggacaggtgaagagactgagactcagagaggtgaagtgacttgcccaaggtcacacagcttgtaagtggagagctaggatgggcgcccatcagtgctgtagcatcc---ttactactttctgctcccccttctgccc
>gene=chr20_1883129-1884129; species=gorGor
gcctgggtgacagagcaagactctgtctc-------aaaaaaaaaaaaaagaaaaaaaagaaaagaaaatggaggagtagccacgggggatagcaagagccctccatgtgggaggaatggcagatgcaaaggccctgaggcaggaatgagcttgtatgttccaggaattgcaaagaggccagtggggctggagtgaaagtagaagag-tgggggagtgagcagaggtcagggccagaCCAGCAGGATCTGGCtcattgagcacctaacatggagcatgtctggcttgtgagaggatcattatgcattctctcatttaattctcaccac-ggttctgtaagatgggaaataccattaatccattggacagatggagaaactg------agaaaggtaaagtgacttgcctaaggtcacacagcttttatgtgcagaactaggatttaggcccctgaatgctgcagcatccccattgctgctttccacggccacccttgctc
>gene=chr20_1883129-1884129; species=panTro
gcctgggtgacagagcaagactctgtctc------aaaaaaaaaaagaaagaaagaaaagaaaagaaaatggaggagtagccacgggggatagcaagagccctccatgtgggaggaatggcagatgcaaaggtcctgaggcaggaatgagcttgtatgttccaggaattgcaaagaggccggtggggctggagtgaaagtagaagaggt-ggggagtgagcagaggtcagggccagaCCAGCAGGATCTGGCtcattgagcacctaacatggagcatgtctggcttgtgagaggatcactatgcattctctcatttaattctcaccac-ggttctgtaagatgggaaataccattaatccattggacagatgaagaaactgagactcagaaaggtaaagtgacttgcctaaggtcacacagcttttatgtgcagaactaggatttaggcccctgaatgctgcagcatccccattgctgctttccgcggccacccttgccc
>gene=chr20_1883129-1884129; species=papHam
gcctgggtgacagagcaagactctgtcta---------------aaaaagaaaagaaaagaaaagaaaatggaggagtagccaacggggatagcaagagcccgccatgtgggaggaatggcaggtgcaaaggccctgaggcaggaatgagcttgtatgttccaggaattgcaaagaggccagtggggctggagtgaaaggagaagaggtgggggaatgagcaggggtcagggccaaaCCAGCAGGATGTGGCtcattgagcacctgacatggagcatgtctggcttgtgacaggatcattatgcattctctcatttaattctcaccac-agttctgtaagataggaaataccattaacccattggacagatgaagaaactgagactcagagaggtaaagtgacttgtccaaggtcacacagcttttatgtgcagagctaggatttaggcccctgaatgctgcagcatccccattgctgctttccacggccacccttacac
>gene=chr20_1883129-1884129; species=ponAbe
gcctgggtgacatagcaagactctgtctc----------aaaaaaaaaaaaaaaagaaagaaaagaaaatgaaggagtagccacgggggatagcaagagccctccatgtgggaggaatggcaggtgcaaaggccctgaggcaggaatgagcttgtatgttccaggaattgcaaagaggccagtggagctggagtgaaaggaaaagaggtgggggagtgagcagaggtcagggCTAGACCAGCAGGATCTGGCtcattgagcacctaacatggagcatgtctggcttgtgagaggaccattatgcattctctcatttaattctcaccac-agttctgtaagatgggaaataccattaacccattggacagatgaagaaactgagactcagagaggtaaattgacttgcctaaggtcacacagcttttatgtgcagaactaggatttaggcccctgaatgctgcagcatccccattgctgctttccacggccacccttgccc
>gene=chr20_1883129-1884129; species=rheMac
gcctgggtgacagagcaagactctgtcta---------------aaaaagaaaagaaaagaaaagaaaatggaggagtagccaacggggatagcaagagccctccatgtgggaggaatggcaggtgcaaaggccctgaggcaggaatgagcttgtatgttccaggaattgcaaagaggccagtggggctggagtgaaaggagaagaggtgggggaatgagcaggggtcagggccagaCGAGCAGGATGTGGCtcattgagcacctgacatggagcatgtctggcttgtgacaggatcattatgcattctctcatttaattctcaccac-agttctgtaagataggaaataccattaacccattggacagatgaagaaactgagactcagagaggtaaagtgacttgcccaaggtcacacagcttttatgtgcagagctaggatttaggcccctgaatgctgcagcatccccattgctgctttccacggccacccttacac
>gene=chr20_1895436-1896436; species=hg19
ACAGAGGATCACGTAAGGATGAAAAAATGACTGCTTTGTGCTCCTTTCCAGGAGTGGCGGGTGAGGAGGAGCTGCAGGTGATTCAGCCTGACAAGTCCGTGTTGGTTGCAGCTGGAGAGACAGCCACTCTGCGCTGCACTGCGACCTCTCTGATCCCTGTGGGGCCCATCCAGTGGTTCAGAGGAGCTGGACCAGGCCGGGAATTAATCTACAATCAAAAAGAAGGCCACTTCCCCCGGGTAACAACTGTTTCAGACCTCACAAAGAGAAACAACATGGACTTTTCCATCCGCATCGGTAACATCACCCCAGCAGATGCCGGCACCTACTACTGTGTGAAGTTCCGGAAAGGGAGCCCCGATGACGTGGAGTTTAAGTCTGGAGCAGGCACTGAGCTGTCTGTGCGCGGTGAGTACAGCGTGGGCCTCCTTTGCCTCTGGTTTGTGACAGTAACTCAATAATAACACCCTCCATTCTTTGAGCAATGATCAGGTGTGGTG
>gene=chr20_1895436-1896436; species=bosTau
CTACAGGATCACGTGAGGATGAATAAATAACTGCTTTGTGTCTTCCTCCAGGAGCGGCAGGTGAGGGGGAGCTGCAGGTGATTCAGCCTGAGAGGTCAGTGTCAGTTGCAGCAGGAGAGACGGCCACTCTGCAGTGCACCGTGACCTCCCTGAGCCCCGTGGGGCCCATCAAGTGGTTCAGGGGAACTGGGCCAGGTCGGGAGTTAATCTACAGTCAAAAAGAAGCTCCTTTCCCCAGAGTAACAAGTGTTGCAGATGCCACAAAGAGAAACAACACGGACTTTTCCATCCGCATCAGTAACATCACCCCAGCAGACACTGGTGTCTACTACTGTGTGAAGTTCCGGAAAGGAGAACGTGGCGACGTGGAGTTTAAGTCTGGACCAGGCACTCATCTCACTGTGAGCGGTGAGTATGGCCTGGGTCTCCTTTGCCGCTGGTCTGTAATAACATGTCAACAGGAATGCTTTTCATTCTGTGAGCaaaagTCAGATGCAGCA
>gene=chr20_1895436-1896436; species=calJac
GCAGAGAATCATGTAAGCCTAAAAAAATCACTGCTTTGTGCTCCTTT-CAGGAGTGGCAGGTGAGGAGGAGCTGCAGGTGGTGCAGCCTGAGAAGTCCGTGTCGGTCGCAGCTGGAGAGACGGCCACTCTGCACTGCACTGTGACCTCCCTGGTCCCCGTGGGGCCCATCCAGTGGTTCAGAGGAGCCGGACCAGGCCGGGAATTAATCTATAATCAAAAAGAAGGCCAATTCCCCCGGGTAACAGCTGTCGCAGACCAGACAAAGAGAAACAACATGGACCATTCCATCCGCATCAGTAACATCACCCCAGCAGATGCCGGCACCTACTACTGTGTGAAGTTCCGGAAAGCGAGCCCTATTGACGTGGAGTTGAAGTCTGGACCAGGCACTGAGCTGTCTGTGCGGGGTGAGTACAGCGTGGGCCTCCTTCACCCCTGGTTTGTGACAATAAGCCAATAATAACACCCTCCGTTCTTTGAGCCATGACTAGGTGTGGTG
>gene=chr20_1895436-1896436; species=canFam
ATGCAGGATCAAATAAGGATGGATAAATGACTACTTTGT-TTCCCCTCCAGGTGTGGCAGGTGAGGCAGAGCTGCAGGTGATCCAGCCTGAGAAGTCAGTGTCTGTCGCAGCTGGAGAGACAGCTACTCTGCGCTGCACCCTGACCTCCCTGATCCCCGTTGGGAAGGTTGAGTGGTTCAGGGGGACCGGGCCAGGCCGGGAGTTGATCTTCCATTTCAAAGGAGGCCACTTCCCCCGAGTAACAAATGTTTCAGACTCTACAAAGAGGAACAACACGGATTTTTCCATCCGCATCAGTAACATCACCCCAGCAGACACGGGAACCTACTACTGTGTGAAGTTCCAGAAAGGAAACCCC---GATGTGGAGTTGAAGTCTGGACCAGGCACCCTGGTCACTGTGAGCGGTGAGTATGGCCTGAGCCTCCATTGCCCCTGGT-TGTGA---CAAGTCAGTAAGAATGCCCTCCATTGTCTGAGCAAGAATTGGCTGTtgtg
>gene=chr20_1895436-1896436; species=equCab
ATACAGGATCACTTAAAGATGAATAAACAACTGTTTTGTGTTTGCTTCCAGCAGCGGCAGGTGAG---GAGCTGCAGGTGAATCAGCCTGACAAGTCAGTGTCCGTTGCAGCTGGAGAGACGGCCACTCTGCGCTGCACACTGACCTCCCTGCACCCAGTGGGTCCCATCCAGTGGTTCAGGGGGACAGGGCCAGGCCGAGAGTTAATCTTCAGTTTCAAAGGAGGCCACTTCCCCCGAGTAACAAATGTTTCAGACAACACAGAGAGAAACACCATGGACTTTTCCATCCGCATCAGAAACATCACCCCAGCAGACACTGGTATCTACTACTGCGTGAAGTTCCGGAAAGGGAGTCCT---GACATGGAGTTTAAGTCTGGTTCTGGCACCCAGCTCACCGTGAGTGGTGAGTATGGCATAGGCCTCCTAAGCCCCTGGTGTGTGGCAACAGGTCAAAAATAATGCCCTCCAC--TCTGAGCAAGAATCAGGCGTGGCA
>gene=chr20_1895436-1896436; species=gorGor
ACAGAGGATCACGTAAGGATGAAAAAATGATTGCATTGTGCTCCTTTCCAGGAGTGGCGGGTGAGGAGGAGCTGCAGGTGATTCAGCCTGAGAAGTCCGTGTTGGTTGCAGCTGGAGAGACGGCCACTCTGCGCTGCACTGCGACCTCTCTGATCCCTGTGGGGCCCATCCAGTGGTTCAGAGGAGCTGGACCAAGCCGGGAATTAATCTACAATCAAAAAGAAGGCCACTT-CCC-GGGTAACAACTGTTTCAGACCTCACAAAGAGAAACAACATGGACTTTTCCATCCGCATCGGTAACATCACCCCAGCAGATGCCGGCACCTACTACTGTGTGAAGTTCCGGAAAGGGAGCCCCGACGACGTGGAGTTTAAGTCTGGAGCAGGCACTGAGCTGTCTGTGCGCGGTGAGTA--GCGTGGGCCTCCTTCGCCTCTGGTTTGTGACAGTAACTCAATAATAACACCTTCCATTCTTTGAGCAATGATCAGGTGTGGTG
>gene=chr20_1895436-1896436; species=panTro
ACAGAGGATCACATAAGGATGAAAAAATGACTGCTTTGTGCTCCTTTCCAGGAGTGGCGGGTGAGGAGGAGCTGCAGGTGATTCAGCCTGACAAGTCCGTGTTGGTTGCAGCTGGAGAGACGGCCACTCTGCACTGCACTGCGACCTCTCTGATCCCTGTGGGGCCCATCCAGTGGTTCAGAGGAGCTGGACCAAGCCGCGAATTAATCTACAATCAAAAAGAAGGCCACTTCCCCCGGGTAACAACTGTTTCAGACCTCACAAAGAGAAACAACATGGACTTTTCCATCCGCATCAGTAACATCACCCCAGCAGATGCCGGCACCTACTACTGTGTGAAGTTCCGGAAAGGGAGCCCCGACGACGTGGAGTTTAAGTCTGGAGCAGGCACTGAGCTGTCTGTGCGTGGTGAGTACAGCGTGGGCCTCCTTCGCCTCTGGTTTGTGACAGTAACTCAATAATAACACCCTCCATTCTTTGAGCAATGATCAGGTGTGGTG
>gene=chr20_1895436-1896436; species=papHam
ACAGAGGATCATGTAAGGATAAAAAAATGACGGCTTTGTGCTCCTTTCCAGGAGTGTTGGGTGAGGAGGAGCTGCAGGTGATTCAGCCTGAGAAGTCCGTGTCAGTCACAGCTGGAGAGTCGGCCACTCTGATCTGCACTGCGACCTCCCTGATCCCTGTGGGGCCCATCCAGTGGTTCAGAGGAGTTGGACCAGGCCGGGAATTAATCTACAGTCAGAAAGAAGGCCACTTTCCCCGGGTAACACCTGTTTCAGACCCCACAAAGAGAAACAACACGGACTTTTCCATCCGCATCAGTAACATCACCCCAGCAGATGCCGGCACCTACTACTGTGTGAAGTTCCGGAAAGGGAGCCC---CGACGTGGAGTTGAAGTCTGGAGCAGGCACTGAGCTCTCTGTGCGTGGTGAGTACAGCATGGGCCTCCTTCGCCCCTGATGTGTGACAATAACTCAATAATAACACCCTCCATTCTTAGAGCAACAATCAGGTGTGGTG
>gene=chr20_1895436-1896436; species=ponAbe
ACAGAGGATCATGCAAGGATAAAAAAGTGACTGCTTTGTGCTCCTTTCCAGGAGTGGCGGGTGAGGAGGAGCTGCAGGTGATTCAGCCTGAGAAGTCTGTGTCGGTTGCAGCTGGAGAGTCGGCCACTCTGCACTGCACTGTGACCTCCCTGAACCCTGTGGGGCCCATCCAGTGGTTCAGAGGAGCTGGACCCGGCCGGGAATTAATCTACCATCAGAAAGAAGGCCACTTCCCCCGGGTAACAACTATTTCAGACCTCACAAAGCGAAACAACATGGACTTTTCCATCCGCATCAGTAACATCACCCCAGAAGATGCCGGTACCTACTACTGTGTGAAATTCCGGAAAGGGAGCCC---TGACATGGAGTTTAAGTCTGGAGCGGGCACTGAGCTGTCTGTGCGTGGTGAGTACAGTGTGGGCCTCCTTTGCCCCTGGTGTGTGACAATAACTCAATAATAACACCCTCCATTCTTTGAGCAATGATCAGGTGTGGTG
>gene=chr20_1895436-1896436; species=rheMac
--------------------------------------------------------------------------------------------------------------------------------------------------------------------------------------------------------------------------------------------------------------------------------------------------------------------------------------------------------------------------------------------------------------------------------------------------------------------------------------------------------------------
>gene=chr20_1898129-1899129; species=hg19
GTCCTATGGGAGTAGGAGGGACTGGCCCCCATCAGAAAGGTCCTGCAGATGTCTCATGATATGGGAACTTGTTCCTAAAGGACAGGTCTCAGCACATCACTGAGTAGCATCCATGGAGCAGAGTTGGGCCTCCTGCAGCCCAGCAGACCACGTGCCCACCTACTCACGGTGCTGAGGACTAAGGATGAGGAGATGAGGCATTTCCTGGTGGGTGCTTGGGGCTCATTGGAGCAAGAGTTTATATTATCCCCTCAGGCTGTCAGGAGCCCACTGACTTCAGTTTATGGCTATAGGGTAACCAGATCTGGGTACCCTGGAGGGAGGCTTCTCCCTAGAACTGCATGAAGTCAGGGATCTCAAAGGGAAAAAGGGAAGGTGGTGGTCAGTGTCAGGGTTCATGAAGTTCAGGCACTTGCTCAATTGATTGACATGAGAGCTTGGGGAACACTGGAAATGCCCATTGGGTACATGAGGGATGAGGAGACagtgccttcgctttt
>gene=chr20_1898129-1899129; species=bosTau
------ACTTAAAAGCATCAGCTCCCCTTGGTGTGAT----------GTTGCCCCTTCAC-----------------------------CAGGGCCCTGAGGGGTGGTGTGGACAGAGCCCAGAGGGGCCGCTGCGACCCCAGCAGCAC-CAGGCACGCCCACTCCTGGCTCTGTGGACCGAGGATGAGGGG--GAGGTGTCCCCTAGAGGGTGGTGGGGCTCCGTGTGAGCGAGAGTTCCTGTTCTAGACTC-AGGCGTCGGGAGCCC-ACATCTTCCC-TTGTGGTTCCAGGGTCCCCAGGGCCGGGCCCTCAGA--GGCTACTCCTCCCTGTAGTCACTTGAATTCAAGAATCT--GAGGGAAAAGGTG-GGGTGGTGGTCAGTGTGGGGGCTCCTGAAGGT-GGGCACTTGCTCTGCTGATGGACCTGAAAGCTTGGACTTGACAGGAAACA---CCAGGACACATCGGGGGTGAGGAGACagacccttcatttcc
>gene=chr20_1898129-1899129; species=calJac
aTCCTATGGAAGTAGGAGGGGCCAGCCCCCATCAGAAAGGTCCTGCAGGTGTCTCATGATACAGGAACCTGTTCCTAAAGGACAGGTCTCAGCACATCACTGAGCAGCATCCATGGAGCAGAGTCGGGCCTCCTGCAGCCCAGCAGACCACATGCCCACCTACTCATGGTGCTGAGGACTAAGGATGTGGAGATGAGGCGTTTCCTGGTGGGTGCTTTGGGCCCATAGGAGTAAGAGTTTCTATTCTCCCCTCGGGCTTTCAGGAGCCCACCAACTTCAGTTTATGGCAATAGGGTAACCAGATCTGGGCACCCTGGAGGGAGGCTTCTCCCTAGAATTGCATGAAGTCAAGAATCTCAAAGGGGAAAAGGGAA---GATGGTCAGTGTCAGGGTTCATGAAGTTTAGGTACTTGCTCAACTGATAGGTATGAAAGCTTGGGGAACACTGGAAATGCCCATTGGACACATGGGGGATAAGGAAACagtgccttggtttct
>gene=chr20_1898129-1899129; species=canFam
GTCCTGTGTGGGGAGGTGGGCCATGCCCAGATCAGATAGA-CATGCCAACATCTCATGAAGTGTTAGCCTGTTCCTGGGGGAC--AGCTCCTCACATGTAACAGTGGCCTGGACAGAGCAGAGGGGCCCC--CACAATCCCAGCAATAC-TGGGCAC-CCCATTCCTGGCTCTGCAAACTGAGGATGATTGG--GAGACACATCCTGGGGTGTCTTGGGCTCCT----GAGCCAAAGTTCATATTCTAGATTC-AGATGTTGGAACCTC-ACATCTTCCCTCTGTTGCCACAGGGTCAGCAGGTCTGGGCACCCAG---AGGGACCCCTCCCCATAACTGCTTACAGGGGAGAATGTCAGAGAGCCA--AGGAGGGTGGTGGTCACTGT-CGGGTTGGAGAAGGT-GGGTGCTTGCTCTT-TTGTGGCAGTGAAAGCTAAGGG-CCGCAGGAAGCCCCCCTGGGATGCATGAGGGGTGAGga-gcaacccctttgtttgc
>gene=chr20_1898129-1899129; species=equCab
GGCCTGTGTGGGAAGCAGGGTCAACCCCAGGTCGGACAGATCCTGCAGGTGTCTCATGATGGGCTAGCCTGTTACTAAAACACCGGGCTCAGCATACGTCAGAGAAGCCTGGGCAGAGCAGAGAGGGGCC--CGCACTCCCAGCAACAC-TGTGCAG-CCCGTTCCTGACTCTGCAGACTGAGGACGAGGAG--GAGGCAGTTCCTA-GGGGTGCGGGGGCCCTGCGAGAGCAAGAGTTCATGATCTAGA-CC-AGTTGTCGGGAGCCT-GTGTCCTCCCTTTATTGCTGCAGGGTCACCA-GCCTGGGCACTCTGA--AGGGACTCCTCCCTGTAAATGCTTGAAGTCAGGAATCCCAGAGGGAGA--GGGAGGGTCATGG---------GGGCTCAGGGAGGT-GGGCACTTGCCCTG-TGATGGACATGAAACCTTGGGGTTCACAGGAATTCCCCCTGGGATGCATAGGGGGAGGAGA--Cagtcccttcatttct
>gene=chr20_1898129-1899129; species=gorGor
GTCCTATGGGAGTAGGAGGGACTGGCCCCCATCAGAAAGGTCCTGCAGATGTCTCATGATATGGGAACTTGTTCCTAAAGGACAGGTCTCAGCACATCACTGAGTAGCATCCATGGAGCAGAGTTGGGCCTCCTGCAGCCCAGCAGACC---------------------------------------------------------------------------------------------------------------------------------------------------------------------------------------------------------------------------------------------------------------------------------------------------------------------------------------------------------------
>gene=chr20_1898129-1899129; species=panTro
GTCCTATGGGAGTAGGAGGGACTGGCCCCCATCAGAAAGGTCCTGCAGATGTCTCATGATATGGGAACTTGTTCCTAAAGGACAGGTCTTAGCACATCACTGAGTAGCATCCATGGAGCAGAGTTGGGCATCCTACAGCCCAGCAGACCACGTGCCCACCTACTCACGGTGCTGAGGACTAAGGATGAGGAGATGAGGCATTTCCTGGTGGGTGCTTGGGGCTCATTGGAGCAAGAGTTTATATTATCCCCTCAGGCTGTCAGGAGCCCACTGACTTCAGTTTATGGCTATAGGGTAACCAGATCTGGGTACCCTGAAGGGAGGCTTCTCCCTAGAACTGCATGAAGTCAGGGATCTCAAAGGGAAAAGGGGAAGGTGGTGGTCAGTGTCAGGGTTCATGAAGTTCAGGCACTTGCTCAATTGATTGGCACGAGAGCTTGGGGAACACTGGAAATGCCCATTGGGTACATGAGGGATGAGGAGACagtgccttcactttt
>gene=chr20_1898129-1899129; species=papHam
aTCCTATGGGAGTAGGCGGGACTGGCCCCCATCAGAAAGGTCCTGCAGATGTCTCATGATATGGGAACCTGTTCCTGAAGGACAGGTCTCTGCACATCACTGAGCAGCATTCATGGAGCAGAGTTGGGCCTCCTGCAGCCCAGCAGACCACATGCTCATCTACTCATGGTGCTGAGGACTAAGGATAAGGAGATGAGTCATTTCCTGGTGGGTGCTTGGGGCTCACTGGAGCAAGAGTTTATATTCTCCCCTCAGGCTGTCAGGAGCCCACTGACTTCAGTTTATGGCTATAGGGTAACCAGATCTGGGTGCCCTGGCAGGAGGCTTCTCCCTAGAATTGCATGAAGTCAAGGATCTCAAAGGGAAAAAGGGAAGGTGGTGGTCAGTGTCAGGGTTCATGAAGTTCAGGCACTTGCTCAACTGATAGACACGAGAGCTTGGGGAACGCTGGAAATGCCCATTGGGTACTTGGGGGATGAGGAGACagtgcctttgctttt
>gene=chr20_1898129-1899129; species=ponAbe
GTCCTATGGGAGTAGGAGGGACTGGCCCCCATCAGAAAGGTCCTGCAGGTGTCTCATGATATGGGAACCTGTTCCTAAAGGACGGGTCTCAGCACATCACTGAGCAGCATCCATGGAGCAGAGTTGGGCCTCCTGCAGCCCAGCAGACCACGTGCCCACCTACTCATGGTGCTGAGGACTAAGGATGAGGAGATGAGGCATTTCCTTGTGGGTGCTTGGGGCTCATTGGAGCAAGAATTTATATTATCCCCTCAGGCTGTCAGGAGCCCACTGACTTCAGTTTATGGCTATAGGGTAACCAGATCTGGGTACCCTGGAGGGAGGCTTCTCCCTAGAATTGCATGAAGTCAAGGATCTCAAAGGGAAAAAGGGAAGGTGGTGGTCAGTGTCAGGGTTCATGAAGTTCAGGCACTTGCTCAATCGATAGACACAAGAGCTTGGGGAACACTGGAAATGCCCATTGGGTACATGAGGGATGAGGAGACagtgccttcgctttt
>gene=chr20_1898129-1899129; species=rheMac
aTCCTATGGGAGTAGGAGGGACTGGCCCCCATCAGAAAGGTCCTGCAGATGTCTCATGATATGGGAACCTGTTACTGAAGGACAGGTCTCTGCACATCACTGAGCAGCATCCATGGAGCAGAGTTGGGCCTCCTGCAGCCCAGCAGACCACATGCTCATCTACTCATGGTGCTGAGGACTAAGGATAAGGAGATGAGTCATTTCCTGGTGGGTGCTTGGGGCTCACTGGAGCAAGAGTTTATATTCTCCCCTCAGGCTGTCAGGAGCCCACTGACTTCAGTTTATGGCTATAGGGTAACCAGATCTGGGTGCCCTGGCAGGAGGCTTCTCCCTAGAATTGCATGAAGTCAAGGATCTCAAAGGGAAAAAGGGAAGCTGGTGGTCAGTGTCAGGGTTCATGAAGTTCAGGCACTTGCTCAACTGATAGACACGAGAGCTTGGGGAACTCTGGAAATGCCCATTGGGTACTTGGGGGATGAGGAGACagtgcctttgctttt
>gene=chr20_1949096-1950096; species=hg19
TCCctcccatcccagtgcttcttggcaatgtgactttgccctcttcccatcaagagataaagtctgtttccctcccttgaattggatgtgtccctgaatcaacccagcactgtgctcccacctccgtgtggcaaaattggcattgggtgacttttggggcctgacactcccatgtgagaaagacagcctagcctcccagaagatgagggtctccagccaggagcaccagctgctggcactggagtgagcccatgtaggacccttctgcccaggccaccttccagttgcctgcagtttcagaagggagcccaggagaaacccacaggggaagttcaccaatgtgcaaaacatgaagtgtaaattgttgttttcagccaccaagttttagggtggtttgttgatgcagtgaaagctaaATAAAATccagccctgggctgcccacctctgactttttcatgagaaagaaactttgatcttgtttaaggcatgatggtttttgg
>gene=chr20_1949096-1950096; species=bosTau
cccctgctgtcccaatacctctgggccacgtgactttgccctctttctgtcaagaaacaaagtctatttccctgccctgaattggacttgtcctgtga-----tttgatcagtaacat---------gtttcagaattggcattgagtga---------CGCAGGAC-CCCAAGAGAGGAT---------------------ATGAGGGTCTC-AGCCGGGAGCTACAGCTGC-AGGACGAGAGTG------------------------AGGCTGCCCTCCAGCTG------------------AGCTCAGGAGAAGCCCATGGGGGAGGAccaacaccacccagaatggaagagataaactgttgttttcagccactaaattttaagacaatttgtttatgcagaaaAGGCTGGATAAA--AGAGccctaggctgcccacctctgaccttttcatgagaaagaaaccttgttcttgttgaagccattcttgtCGCAGG
>gene=chr20_1949096-1950096; species=calJac
TCCTtcccatcccaatgcttcttggcaatgtgactttgccctctt-----caagagatgaagtctgtttccctccctggaattggatgtgtccctgaattaactcagcactgtgcttccacctccatgtggcaaaattggcatcgggtgacttttgaggcCTGACAGTCCCATGTGAGAAAGCCAGCCTAGCCTCCCAGAAGGTGAGGGTCTCCAGCTGGGAGTACTAGCTGCCGGCAACGGAGTGAGCCAATGCAGGACCCTCCTGCCCAGGCCACCCTCCAGCTGCCTGCAGTTTTAAGAGGGAGCCCAGGAGAAACCCACAGGGGAAGTTCTCCAAtgtgcaaaatatgaagtgtaaattattgttttcagccactacgttttcgggtggttttttgatgcagtgaaagctaaAT-CAGTGcagccctgggctgcccgcctctgactttttcatgagaaagaaactttgatcttgcttaaggcatgatggctttggg
>gene=chr20_1949096-1950096; species=canFam
tccctcccttcccgatgcctcctgacaatgtgactttgctctcttcccatcaagagat---gtgtgtgtccctcccctggattggatgggtcccgtga----ctctgatgagcaaaac---------aaggcaggttcggcattgggtgacttctga--gctgagac-cccgggcgaggaagacagcttcgcctaccatgaggcgagggtctc-ggcccagacccccagccgccagcccgcgagagaggccacgtgggagcacccagccccggc-ggcctcccgctggctgcagctgcac-agcgagcccagatcaaa-ctgcaggggagggccaccaccgcgcagaagaggagaaataaattgttgttttcagccactaagtttgggggcagtttgtttatgcagcaaaaactaaataaaacaCAGCCCTAGGCTGCCCACCCCTGACTTTTTCACAAGAGAGAAACTTC-ATCTGGTTTATGCCATCTCTGTTATGGG
>gene=chr20_1949096-1950096; species=equCab
tccctcccaccccaatacctcttggcaatgtgactttgccctctttccttcaagaaatgaagtctacacccctctcccgaattgcactggtcctgagacttgcttggatcgggactat---------gcagcagaatcagtgttgggtggtttctga--cctgagac-cccacatgaggaagccagtctagctgaccacaggatgagaggccc-agccaggagcaccagctgccagcatgcgtgtgaggccctgtgggaactcccagcccaggcagccctccagctgatggcagctgcatgaggcagcccgggtgaagcctaccggggaggtccagcatcacacagaataggagaaataaattgtcattttcagccactaagttttaaggcagtttgttaacacagccaaagctaaataaa--acaGCCGTAGGCTGCCCACCTCTGACATTTTCCTGAGAAAGAGACTTTGATCTTGTTTGAACCGTCATCGTTGTGGA
>gene=chr20_1949096-1950096; species=gorGor
tccctcccattccagtgcttcttggcaatgtgactttgccctcttcccatcaagagataaagtctgtttccctcccttgaattggatgtgtccctgaatcaacccagcactgtgctcccacctccgtgtggcaaaattggcattgggtgacttttggggcctgacactcccatgtgagaaagccagcctagcctcccagaagatgagggtctccagccaggagcaccagctgctggcactggagtgagcccatgtaggacacttctgcccaggccaccttccagttgcctgcagtttcagaagggagcccaggagaaacccacaggggaagttcaccagtgtacaaaacatgaagtgtaaattgttgttttcagccactaagttttagggtggtttgttgatgcagtgaaagctaaATAAAATccagccctg-gctgcccacctctgaccttttcatgagaaagaaactttgatcttgtttaaggcatgatggttttggg
>gene=chr20_1949096-1950096; species=panTro
tccctcccttcccagtgcttcttggcaatgtgactttgccctcttcccatcaagagataaagtctgtttccctcccttgaatTGGATGTGTCCCTGAATCAACCCAGCACTGTGCTCCCACCTCCGTGTGGCAAAATTGGCATTGGGTGACTTTTGGGGCCTGACACTCCCATGTGAGAAAGCCAGCCTAGCCTCCCAGAAGATGAGGGTCTCCAGCCAGGAGCACCAGCTGCTGGCACTGGAGTGAGCCGACGTAGGACCCTTCTGCCCAGGCCACCTTCCAGTTGCCTGCAGTTTCAGAAGGGAGCCCAGGAGAAACCCACAGGGGAAGTTCACCAATGTacaaaacatgaagtgtaaattgttgttttcagccactaagttttagggtggtttgttgatgcagtgaaagctaaataaaaTccagccctgggctgcccacctctgactttttcatgagaaagaaactttgatcttgtttaaggcatgatggtttttgg
>gene=chr20_1949096-1950096; species=papHam
TCCctgccatcccagtgcttcctggcaatgtgactttgccctcttcccaccaagagacaaagtttgtttccctcccttgaattggatgtgtccctgaatcaacccagcactgcgctcccacctccttgtggcaaaattgacattgggtgacttttggagcCTGACACTCCCGTGTGAGAAAGCCAGCCTCGCCTCCCAGAAGATGAGAGTCTCCAGCCAGGAACATCAGCTGCCGGCACTGGAGTAAGCCCATGTAGGACCCTTCTGCCCAGGCCACCTTCCAGTTGCCTGCAGTTTCAGGAGGCAGCCCAGGAGAAACCCACAGGGGAAGTTCACCAgtgtgcaaaatatgaagtgtaaattgttgttttcagccactacgtttcaaggtggtttgttgaagcagtgaaagctaaATAAAATccagccctgtgctgcccacctctgactttttcatgagaaagaaactttgatcttgtttaaggcatgatggttttggg
>gene=chr20_1949096-1950096; species=ponAbe
TCCctcccatcccagtgcttcttagcaatgtgactttgccctcttcccatcaagagatgaagtctgtttccctcccttgaattggatgtgtccctgaatcaacccagcactgtgctcccacctccatgtggcaaaattggcattgggtgacttttggggcctgacactcccatgtgagaaagccagcctagcctcccagaagatgagggtctccagccaggagcaccagctgccggcactggagtgagcccacgtaggacccttctgcccaggccaccttccagttgcctgcagtttcaggagggagcccaggagaaacccacaggggaagttcaccaatgtgcaaaatatgaagtgtaaattgttgttttcagccactaagttttagggtggtttgttgatgcagtgaaagctaaATAAAATccagccctgggctgcccacctctgactttttcatgagaaagaaactttgatcttgtttagggcatgatggttttggg
>gene=chr20_1949096-1950096; species=rheMac
tccctgccatcccagtgcttcctggcaatgtgactttgccctcttcccatcaagagacaaagtttgtttccctcccttgaattggATGTGTCCCTGAATCAACCCAGCACTGCACTCCCACCTCCGTGTGGCAAAATTGACATTGGGTGACTTTTGGAGCCTGACACTCCCGTGTGAGAAAGCCAGCCTCGCCTCCCAGAAGATGAGAGTCTCCAGCCAGGAACATCAGCTGCCGGCACTGGAGTAAGCCCATGTAGGACCCTTCTGCCCAGGCCACCTTCCAGTTTCCTGCAGTTTCAGGAGGCAGCCCAGGAGAAACCCACAGGGGAAGTTCACCAgtgtgcaaaatatgaagtgtgaattgttgttttcagccactaagtttcaaggtggtttgttgaagcagtgaaagctaaataaaaTccagccctgtgctgcccacctctgactttttcatgagaaagaaactttgatcttgtttaaggcatgatggttttggg
>gene=chr20_1967300-1968300; species=hg19
agtgtgttgtgcttgaggatgacaaagaggccagggtgcatgaagggacgtaagggagagactggggtgaaaaagcaaagaggtgggcagaggatggataatgccggctctcataggccaagggagagtttgcatttgatctaaatgtgactggaagactaaggaagtttgagTGATTGatgaatgaatgaatgaatgaatgaatgaatgGTGTCCCAGTACCTCATACAGGGCTAGAATGAGAGCAGGAGCTGCACACCAATTAGTTATGAAAATAAACAGGcaatattttaaaattaggcaatttttacatttaaaaaaatctcaattttcaatttgtcttgaaaaaacaaaaggcctggggacattgagcctgtattccaatatggcaacagtcACAGAGGAAGAGCCATACTGCCCATCGCCACCCGCGGAACCACCTGGGGCTTCCCTCACTGCCGACTGCCTGACAGACAAGTGAGTCTGCAGCCCCTGAATTA
>gene=chr20_1967300-1968300; species=bosTau
ag----ctgtgtgtgaggatgacaaggaaagcatag-ggagg----------aagaggatatgtgggcag--------------------aggccacgtggtgtcagaccttgcaggccaacgtggc--ttgcatttcattctaatgtgatgggaaaactaaggaagtt----agattg--------ttaaatgaatgaatgaacg-atGATGTCCCTGCACCGAACGCAGAGCTAGAATAGGAACAAGAACATTCTACACATGTGTAGAA----TGAATAA----------------CAGACAACCCTGGATCTCTCAGAAACCCAGTTTGAATTTT-TCT--------------------------------------------------------------------------------------------------------------------------------------------------------------
>gene=chr20_1967300-1968300; species=calJac
-gtgtgttgtgcttgaggatgacaaagaggccggggtggatgaagggacataagggagagattaggggagaaaagcaaagaggtggacagaggatgggtaatgtcggttctcataggccacgggagagtttgcatttgatctaaatgtgaccagaagactaaggaagtttgagtaATTG--------GTGAATGAATGAATGGATGAATGGTGTCCCAATACCTCATACAGGGCTAGAATGAGAGCAGGAGCTGCACATCAATTTGTTATGAAAATAAACAGGcaatattttaaaattaggaaattgttacatttaaaaacatcccaattttcaatgtgtcttgaaaaaacaaaaggcctggggccatggagcctccattccaatatggcagcagtcacaggggaggaagcaggctgcccATCAC-------------------GGCTTCCCTCACTGCAGAGTGCCTGACAGTCACCTGAGTCTGCAGCCCCTGAATCC
>gene=chr20_1967300-1968300; species=canFam
agtgtggtgcgtttgagcatgacaaagagaccagggtggataagagaacataagcaggagactggggtagaagagcagagagatgagctgtggccagatagtgggggcccctttaggctaaggtggcgtctgcacctcattctaatgttgtggaaagactagggccatctgag-gattg--------atgaatgaATGGGGGAGTGAATGGGGTCCCAGCTCAGCACATGGGGCTCCATTGTGAACAAGAGCT--------------------------caa----catttttaaattggggaattttc----------aaatcttaatttccaacttactttaaaaaatcagaagtactggagatatcgggcccgtgctgccatatggcaacTGTCACCCA-AATGACACATGCAGCTTGTCACCAATGTC---CCTACCTGGAGTTTCCCTTG-TGCCGAGCATTCGACAGAGAGTTGACTTTGCAGCCCCTGCATGG
>gene=chr20_1967300-1968300; species=equCab
agtgttgtgtatttgagggtgacagggagcccagggtggatgaagataatgaaggaggagactggggtagaaaagcagaacggtggacagtggctggatagcgtgggcctc-ccaggctgaggtagagtttgcatttcattctaaggtgatggggagactgaggaaggttgagtgatgt--------gtgaatgaATGAATGAAAGAATGGTGTCCCTGCTCTGAATACAGGGCTGGAATGAGAGCAGGAGCTCCACACAAGTTTGTCCAG-----aaacaa----tattttaaaactgagagatttttacatttaaaaaagtctcaatttcccacttgctccaaaagatcaaaggccttgaaaacatcaggcttgcattcgaat-tggcaatagtca-cag-agagatgcctgtggcctgtcaccactgtc---cccacc-agagcttctctcaatgccgagcgcctgacagacatttgagtttgcgacatctgAATGG
>gene=chr20_1967300-1968300; species=gorGor
agtgtgttgtgcttgaggatgacaaagaggccagggtgcatgaagggacataagggagagactggggtggaaaagcaaagaggtgggcagaggatggataatgccggctctcataggccaagg--gagtttgcatttgatctaaatgtgactggaagactaaggaagtttgagTGATTG--------atgaatgaatgaatgaatgagtgGTGTCCCAGTACCTCATACAGGGCTAGAATGAGAGCAGGAGCTGCACACCAATTAGTTATGAAAATAAACAGGcaatattttaaaattaggaaatttttacatttaaaaaaatctcaattttcaatttgtcttgaaaaaacaaaaggcctggggacattgagcctgtattccaatatggcaacagtcACAGAGGAAGAGCCATACTGCCCATCGCCACCCGCAGAACCACCCGGGGCTTCCCTCACTGCCGACTGCCTGACAGACAAGTGAGTCTGCAGCCCCTGAATTA
>gene=chr20_1967300-1968300; species=panTro
agtgtgttgtgcttcaggatgacaaagaggccaggttgcaggaagggacataagggagagactggggtggaaaagcaaagaggtgggcagaggatggataatgccggctgtcataggccaagggagagtttgcatttgatctaaatgtgactggaagactaaggaagtttgagtgattg------------atgaatgaatgaATAAATGGTGTCCCAGTACCTCATACAGGGCTAGAATGAGAGCAGGAGCTGCACACCGATTAGTTATGAAAATAAACAGGcaatatttttaaattaggaaatttttaca-ttaaaaaaatctcaattttcaatttgtcttgaaaaaacaaaaggcctggggacattgagcctgtattccaatatggcaacagtCACAGAGGAAGAGCCGTACTGCCCATCGCCACCCGCGGAACCACCCGGGGCTTCCCTCACTGCCGACTGCCTGACAGACAAATGAGTCTGCAGCCCCTGAATTA
>gene=chr20_1967300-1968300; species=papHam
agtgtgttgtgcttgaggatgacaaagaggccagggtggatgaagggacgtaagggagagactggggttgaaaagcaaagaggtgggcagaggacggataatgccggctctcacaggccaagggagagtttgcatttgatctaaatgtgactggcagactaaggaagtttgagTGatgg----atgaatgaatcaatgaatgaatgaatgGTGTCCCAGTACTTCATATAGGGCTAGAATGAG--CAGGAGCTGCACACCAATTAGTTATGAAAATAAACAGGcaatattttaaaattaggaaatttttacatttaaaaaaatctcaattttcaatttgtcttgaaaaaacaaaaggcctggggacattgagcctgtatttcaacatggcaacagtcacagaggaagagccatgctgcccATCACCACCCGCAGAACCACCCGGGGCTTCCCTCACTGCCGAGTACCTGACAGACGTGTGAGTCTGCAGCCCCTGAATTA
>gene=chr20_1967300-1968300; species=ponAbe
agtgtgttgtgcttgaggatgacaaa-aggccagggtggatgaagggacataagggagagactggggtggaaaagcaaagaggtgggcagaggatggataatgcccgctctcataggcaaagggagagtttgcatttgatctaaatgtgactggaagactaaggaggtttgagtgattg------------atgaatgaatgaATGAATAGTGTCCCAGTACCTCATACAGGGCTAGAATGAGAACAGGAGCTGCACACCAATTAGTTATGAAAATAAACAGGcactattttaaaattaggaaatttttaca-ttaaaaaaa-ctcaattttcaatttgtcttgaaaaaacaaaaggcctggggacattgatcctatattccaatatggcaacagtcACAGAGGAAGAGCCATACTGCCCATCACCACCCGCGGAACCACCCAGGGCTTCCCTCACTGCCGACTGCCTGACAGACAAGTGAGTCTGCAGCCCCTGAATTA
>gene=chr20_1967300-1968300; species=rheMac
--------------------------------------------------------------------------------------------------------------------------------------------------------------------------------------------------------------------------------------------------------------------------------------------------------------------------------------------------------------------------------------------------------------------------------------------------------------------------------------------------------------------
>gene=chr20_1976132-1977132; species=hg19
ggctcttgggctcttgtgagggtgaaaggaggatgtgtcaatagcacttaaagcagCCAGTACGGAGCGGATGTTCTGCTCCCATCATTCCTGATAAACCACATCCCTCCAGCTTTGATGCAGCAGGTTCTCCTGGGCATCCTCCTCTCCCTGCACCTGGCTCGTTAAACTCTCACATAAGGAGGAGGGTAGAAGGGGCTGTTTGCTGAACACCTATTATGCCTCAGACATTTCCACATTCCATCACATCCTCACAACAAGAAAACCTGTGGTGTGGATCTCACAATGCGTCCTCAGATGGAGAAGGCAGCAGAAGTTCAGAGAGGCCCCAGCCACCCAGGGAGGGAGGAAGAACCGAGACCCATCCCTCAGATCCTGAAGCTGCAGCCCCACCACACTCCCCTCTGGACCCACAGCCTCACTTTCCTTCTCCTCCCTGTCTCCTCTTCCCGAGGCAGCACAAGGGGTCTGACTGGCGGGTGCAAGCGACTCCTGGTGCC
>gene=chr20_1976132-1977132; species=bosTau
aga--------tattgtgaggctgaaacga-GATGTG-----------CCACAGCG----CGCATGACGAGAGTTCCGTGACCATGGGTCCTGATCAATAACATCATTCCTGCTCTGACACCCCACGTTCTCCAGGGCATCATCTTCTCTCGGCACCTGGTTCATT----------ACAAGCTGGAAGATGCAAAGGGCTGTTCTCTGGGCACCGGCAATGTTTCAGACACTTCTGCACTTCATTGTATCCTCACAACAAGCAAACAGGGGGTGTGGATACCACAGTGCATCCTTGAACCCCTTGGGCAGCTGAAGTTCAGGGAGGCCCCGGACACACAAGGAAAGGGGAGGAATTGAA-CCCATCCCTC-GGCCCCCAAGCT-CAGCTCCCTCACATCCCCCTCCAGC--C-TGATCTTGTCCTCCTTTCTGTATTTGTCCC--TTTTCCCAAACAGCGTGTTGGAGCTGACA-GCAGATGCAAA-GACCCGGGGTA--
>gene=chr20_1976132-1977132; species=calJac
ggctcttgggctcttgtgagggcgaaaggaggacgtgtcaatagcatttaatgcagCCAGCAT-GAGCAGGTGTTCCGCTCCCATCATTCCTGATAAGCCACATGGCTCCAGCTCTGACGCAGCAGGTTCTCCCGGGCAGCCTCCTCTCCCTGTGCCTGGCTCATTACATGCTCACATGAGGAGGA-GGTAGAA-GGGCTGTTTGCCAAGCATCTACTACGTCTCAGACATTTCCATGTTCCATCGCATCCTC---ACAAGAAAACCCATGGCGTGGATCTCACAATGCGTCCTCAGATGGAGAAGGCAGTGGAAATTCAGAGAGGCCCCAGCCACCCAGGGAGGGAGGAGGAACTGAGACCCATCCCTCAGGCCCTGAAGTCGCAGCCCCAACACACTCCCCTCTGGATCCACAACCTTGTTTCCTTCTCCTTTCTTGTCTTCTCTTCCCCAGGCAGCACAAGGAGTCTAACTGGCAGGTGCAAACGACTCCGGGTGCC
>gene=chr20_1976132-1977132; species=canFam
agctcatcggctcttgtgaaggtgaaac-aggacgtggcagcatcatttcacgcagtcaacacttaatgagtgctcCGTCACCATCTGTCCTGATGAATGCCATCGTTTGCGCTCTGACGCACCAGGTTCTCTGGGGCGCTGTCCTCTCCCTGCACCTGATTCGTG----------ACAAGGAGGAAGATGGAAGGAGCCGTTTGCTGGGCACCTACTATGTTCCACACACGTCCGCATTACGCTGCACCCTCACCACCAGCAGGTGTGTGGCAGAGACATTATGATGTATCCTCAAACCCATGAGACAGCGGAAGT------------CTGTCTCGAAGGGAGGGAGGAGGAGTTGAA-CCCATCCCTTGGGCCCCAGGGCT-CAGCCCCCTCATGCTCCCCTCCAGC--C-CGAATTTGCCTTTCTTTTCCCCCTTGTCCA--TTTTCTCAGGCAGCACATGGGGTCTGATGGGCAGCTGCAAAGGACTTCATGAG-T
>gene=chr20_1976132-1977132; species=equCab
agctcactgtctcttgtgagggtgaaacgaggatgtggcagcagcactccatgcagccagcacttagtaagtgctcTA-CGTCATCTGTCCTGATTAATCTCGTCATTCCCGCTCAGACGCACCAGGTTCTCT-GGGCATCACCATCT-CCTGCACCTGGTTCTTT----------ACAAGGAGGAAGATGGCAGGGGCCATTTGCCGAGAGCCTGC--TGTTTCAGACACTTGCTCCTTTCACTGTATCCTCGCAACAAGCAAACGGGTGGCGTGGCTATCACAGCGCACCCTCAAACCCATAAGGCAACTGAAGCTAGGGGAGCCC-CAGCCACTCCAGGAGGAGGGAGCTGCTGAA-CCCATCCGTCGGGCCCCAAAGCT-CAGCTGCCACGTCTTCCCTTCCAGC--C-CGAGCTTGCTTGCTCTCTCCTCCTTGTCCC--TGTTCCCAGGTAGCACGCTGGGTCTGACAGGAAGATGCAGACGACTTCAGGTG-C
>gene=chr20_1976132-1977132; species=gorGor
ggctcttgggctcttgtgagggtgaaaggaggatgtgtcaatagcacttaaagcagccagtacggagcgaatgttcTGCTCCCATCATTCCTGATAAACCACATCACTCCAGCTTTGATGCAGCAGGTTCTCCTGGGCATCCTCCTCTCCCTGCACCTGGCTCGTTAAACTCTCACACAAGGAGGAGGGTAGAAGGGGCTGTTTGCTGAACACCTATTATGCCTCAGACATTTCCACATTCCATCACATCCTCACAACAAGAAAACCTGTGGTGTGGATCTCACAATGCGTCCTCAGATGGAGAAGGCAGCAGAAGTTCAGAGAGGCCCCAGCCACCCAGGGAGGGAGGAAGAACCGAGACCCATCCCTCAGATCCTGAAGCTGCAGCCCCACCACACTCCTCTCTGGACCCACAGCCTCACTTTCCTTCTCCTCCCTGTCTCCTCTTCCTGAGGCAGCACAAGGGGTCTGACTGGCGGGTGCAAGTGACTCCTGGTGCC
>gene=chr20_1976132-1977132; species=panTro
ggctcttgggctcttgtgagggtgaaaggaggatgtgtcaatagcacttaaagcagccagtacggagcgaatgttcTGCTCCCATCATTCCTGATAAACCACATCACTCCAGCTTTGATGCAGCCGGTTCTCCTGGGCATCCTCCTTTCCCTGCACCTGGCTCATTAAACTCTCACATGAGGAGGAGGGTAGAAGGGGCTGTTTGCTGAACACCTATTATGCCTCAGACATTTCCACATTCCATCACATCCTCACAACAAGAAAACCTGTGGCGTGGATCTCACAATGCGTCCTCAGATGGAGAAGGCAGCAGAAGTTCAGAGAGGCCCCAGCCACCCAGGGAGGGAGGAAGAACCGAGACCCATCCCTCAGATCCTGAAGCTGCAGCCCCACCACACTCCCCTCTGGACCCACAGCCTCACTTTCCTTCTCCTCCCTGTCTCCTCTTCCCGAGGCAGCACAAGGGGTCTGACTGGCGGGTGCAAGCGACTCCTGGTGCC
>gene=chr20_1976132-1977132; species=papHam
ggctcttgggctcttgtgagggtgaaaggaggatgtgtcaatagcacttaaagcagctggtacggagcgagtgttcTGCTCCCATCGTTCCTAATAAACCACATCACTCCAGCTCTGATGCAGCAGGTTCTCCGGGGCATCCTCCTCTCCCTGCACCTGGCTCATTAAACTCTCACATAAGGGGGAAGGTAGAAGGGGCTGTTTGCTGAGCACTTACTATGCCTCAGACATTTCCACGTTCCATCACATCCTCACAACAAGAAAACCTGTGGTGTAGATCTCACAATGCATCCTCAGATGGAGAAGGCAGCAGAAGTTCAGAGA-GCCCCAGTCACCCAGGGAGGGAGGAGGAACAGAGACCCATCCCTCAGGTC-----ACTGCAGCCCCGCCACACTCCCCTCTGGACCCACAGCCTCACTTTCCTTCTCCTCCCTGTCTCCTCTTCCCGAGGCAGCACAAGGGGTCTGACTGGCAGGTGCAAGCGACTCCTGGTGCC
>gene=chr20_1976132-1977132; species=ponAbe
ggctcttgggctcttgtgagggcgaaaggaggatgtgtcaatagcacttaaagctgcaggtatggagcgagtgttcTGCTCCCATCATTCCTGATAAACCACATCACTCCAGCTTTGATGCAGCAGGTTCTCCTGGGCATCCTCCTCTCCCTGCACCTGGCTCATTAAACTCTCACATAAGGAGGAGGGTAGAAGGGGctgtttgctgagcacctattatgcctcagacatttccacattccatcacatcctcacaacaagaaaacctgtggtgtggatctcacaatgcgtcctcagatggagaaggcagcagaagttcagagaggCCCCAGCCGCCCAAGGAGGGAGGAAGAACCGAGACCCATCCCTCAGATCCCAAAGCTGCAGCCCCGCCACACTCCCCTCTGGACCCACAGCCTCACTTTCCTTCTCCTCCCTGTCTCCTCTTCCCGAGGCAGCACAAGGGGTCTGACTGGTGGGTGCAAGCGACTCCTGGTGCC
>gene=chr20_1976132-1977132; species=rheMac
--------------------------------------------------------------------------------------------------------------------------------------------------------------------------------------------------------------------------------------------------------------------------------------------------------------------------------------------------------------------------------------------------------------------------------------------------------------------------------------------------------------------
>gene=chr20_2003325-2004325; species=hg19
aaatcaaataggtggggattcaactcccagcttcaccatgtacttgctgtgtgaccttggcaagttatttaaggtccccgagcccaatctctcatctccatgggtaacagatgcagatattatatagatatatagatagtatctacctgctagagtttttgtgagcctggaataagacagcaaatgtgaagcctgacgcagagtaaacactcaagaaTCATCATCATCATTGCTTCatagctaacctttttcagtgtttaggacgtgccaggtacaaaaagcacttacaggtattaacccacttaatcctcaaaacaaccctcggagagtgatattattccccatcccaccccattttctcagatgaaaaagtatgacacaaagaggttaagtgatttgtccaaggtcacacctctcctaattggtggaaccaggctttgaactcataataccaacctgggtccagaTGGTTACAAGTCCACCCCAGGTTTTCTTTAGCA
>gene=chr20_2003325-2004325; species=bosTau
aaatcaaatagatggagattcaaatgccagcttcatcatgtacttgctgcatgaccttggcaagttatttaaagtttctgagcccaagctctcacttctatGGG----------------TAAatatatatatatatattTTCTGTCTTCTGGAGTTTGCATGAGTCTGGAACAAGACAATGCCTATAAAGCCTGGCACAGAGTAAACACTCAAGAATCATCATCATCATAGCatcataactaacatttttcagttttcagtatgtgccagggacaagaggtatttatgtgtatttactcacttaatcctcccacaggccctagaagagagatattatt----attccccccccatttttcagatgaaaaggtgtgacataaagaggtaaagtgatttgtccaaggtcacgcttctactaactggtggaatcaggcctcaaactcagAATACAAACCCAGATCCAGAGGGTTATGGATCCACCCCAGGATTCCTTTAGCA
>gene=chr20_2003325-2004325; species=calJac
aaatcaaatagatgg-gattcaactcccagcttcaccacgtacttgctatgtgaccttggcaagttatttaaggtccctgagcccaagctctcacctatatgggtaatagatacagatatcacgtag----atagatagcatctacctcctagagtttttgtgagcctggaataagatgacaaacgtgaagtctggtgcagagtaaacactcaagaattatcatgatcattGCTTCatagctgacctttttcagtgtttaggacgtgccaggtaccaacagcacttataggtaataacccacttaaccctcacagcaaccctcagacagtgatattattccccaccccaccccattttttcagatgaaaaagtatgacacgaagacgttaaatgatttgtccaagctcacacccttcctaactggttgaacccggttttgaactcagAATACAAACCCAGGTCTAGATGGTTACAAGTTCACCCCTGGGTTTCTTTAGCA
>gene=chr20_2003325-2004325; species=canFam
taatcaaacagatggagattcaaatcccagcctgaccttatacttgctgtgtgaccttggcaaggtgtgtcaagtctctgagcccaagttctcacctctctgga----------------aaaagacagatataaa----tcctgccttctggagtctgtgtgggtctggaataagacaatgaaggtaaaggcaggcacagagtaaacactcaagaaCCCCCATCACCGTATCGTCGTAGCTTTTAtttttcagcgtttagcatgtgccggg-------------tacatatgctagctcaagtgtttcttacaacgcccctag--aggagatactgtt----acattccctccagttttcagatgggaaagtgggatacagagacattaagtgacttgctcaaggtcacacttctattaaccggcagggccaagtctcaaactcagAATACAAACGCAGATCCGGGGGGGCACAGACCCACCCCAGGATTTCTTCAGCC
>gene=chr20_2003325-2004325; species=equCab
aaatcaaatagatggagattcaaatcctatcttcaccacgtccttgctgtgtgaccttggctagttatttaaagtctctgagcccaagctctcacctcttttgg----------------taaacatgtatatatatag-tcctgcctcctgaagtttgtgtgagtctggaataagacaataaatataaagcctggcacagagtacacactcaaGAatcatcatcattatatcgtcatagccaatatttttcagagttcagtatgtgccaggaacaagaagcacttacatgtattaactcacttaatcctcacaatgaccctaggagagagatattatt----atttttcc-ccatttttcagatgaaaaagtgtgacaca-agaggttaagtgacttgcccaaggtcatactcctactaaccgatggagccaagccttgaactcagaatacaaacccagatccagagGGTCACATATCCACCCCAGGATTTCTTTAGCA
>gene=chr20_2003325-2004325; species=gorGor
aaatcaaataggtggggattcaactcccagcttcaccatgtacttgctgtgtgaccttggcaagttatttaaggtccccgagcccaagctctcatctccatgagtaatagatacagatattatatagatatatagataatatctacctgctagagtttttgtgagcctggaataagacagcaaatgtgaagcctgacgcagagtaaacactcaagaaTCATCATCATCATTGCTTCatagctaacctttttcagtgtttaggacgtgccaggtacaaaaagcacttacaggcattaacccacttaatcctcacaacaacccttggagagtgatattattccccatcccaccccattttctcagatgaaaaagtatgacacaaagaggttaagtgatttgtccaaggtcacacctctcctaatcggtggaaccaggctttgaactcataataccaacctgggtccagaTGGTTACAAGTCCACCCCAGGGTTTCTTTAGCA
>gene=chr20_2003325-2004325; species=panTro
aaatcaaataggtggggattcaactcccagcttcaccatgtacttgctgtgtgaccttggcaagttatttaaggtccccgagcccaagctctcatctccatgggtaatagatacagatattatatagatatatagatagtatctacctgctacagtttttgtgagcctggaataagacagcaaatgtgaagcctgatgcagagtaaacactcaagaaTCATCATCATCATTGCTTCatagctaacctttttcagtgtttaggacgtgccaggtacaaaaagcacttacaggtattaacccacttaatcctcacaacaaccctcagagagtgatattattccccatcccaccccattttctcagatgaaaaagtatgacacaaagaggttaagtgatttgtccagggtcacacctctcctaattggtggaaccaggctttgaactcataataccaacctgggtccagaTGGTTACAAGTCCACCCCAGGGTTTCTTTAGCA
>gene=chr20_2003325-2004325; species=papHam
aaatcaaataggtggagattcaactcctagcttcaccacatacttgctgtgtgaccttgccaagttattcaaggtccccgagcccaagatctcacctccatggataatagatacagatattatatagatatatagatagtatctacctcctagagtttttgtgagcctggaataagaccgcaaatgtgaagcctggcgcagagtaaacactcaagaaTCATCATCATCATTGCTTCatagctaacctttttcagtgtttaagacatgccaggtacaaaaagcactcataggtattaacccacttaatcctcacaacaacccttggagagtgatattattccccaccccatcccattttctcagatgaaaaaggatgacacaaagaggttaaatgatttgtccaaggtcacacccctcctaattggtggaaccagactttgaactcagaataccaacctgggtccagaTGGTTACAAGTCCACCCCAAGGTTTCTTTAGCA
>gene=chr20_2003325-2004325; species=ponAbe
aaatcaaataggtggggattcaactcccagcttcaccatgtacttgctgtgtgaccttggcaagttatttaaggtccccgagcccaaactctcatctccatgggtaatagatagagatattatatacatatatagatagtatctacctgctagagtttttgtgagcctggaataagacagcaaatgtgaagcctgacacagagtaaacactcaaga---aTCATCATCATTGCTTCatagctaaactttttcagtgtttaggatgtgccaggtacaaaaagcacttacaggtattaacccacttaatcctcacaacaatcctcggagagtgatattattccccaccccaccccattttctcagatgaaaaactatgacacaaagaggttaagtgatttgtccaaggtcacacccctcctagtcggtggagcccggctttgaactcagaataccaacctgggtccagaTGGTTACAAGTCCACCCCAGGGTTTCTTTAGCA
>gene=chr20_2003325-2004325; species=rheMac
aaatcaaataggtggagattcaactcccagcttcaccacatacttgctgtgtgaccttgccaagttattcaaggtccccaagcccaagctctcacctccatgggtaatagatacagatattatatagatatatagagagtatctacctcctagagtttttgtgagcctggaataagacagcaaatgtgaagcctggcgcagagtaaacactcaagaaTCATCATCATCATTGCTCCatagctaacatttttcagtgtttaagacatgccaggtacaaaaagcactcataggtattaacccacttaatgctcacaacaacccttggagagtgatattattccccaccccatcccattttctcagatgaaaaagtatgacacaaagaggttaaatgatttttccaaggtcacacccctcctaattggtggaaccagactttgaactcagaataccaacctgggtccagaTGGTTACAAGTCCACCCCAGGGTTTCTTTAGCA
>gene=chr20_2019448-2020448; species=hg19
TCCCTCCTAAACCACTCCTCATGGGCCACTTCCCTCAGAGGGAGAAAGACGGCAGCactggctgtgggacatacaatggatctttttctttacctgtgcctcactttttccgctgtaaaatgaggtaaaaatacagggctgttgttaggagtcaatgaaataagggataggacaagcTGAATATCCCATCCCATCTCTGTTTTATCTTCTCAGAAGACCTTAGGAAAATGTCCCTAGAATGAGAGGCAGGCCCCAGCAGACTCAACAACCGGCCCAGCCATCTGTAAACGTGGGGGCAGGGGGCTTCAGACTtggtgaccaagggagggaaaacgggtagggatcaccaggacttaaatcttggctttggcagagcaacagaggcaatttacttcacccccctgagactttctgtaaaatgaaaacaatcatagttccattcagggttgttaagacaactaaatgaaatCTCTTGCCCAAGAGAACCttattaagcacct
>gene=chr20_2019448-2020448; species=bosTau
TGTCTCCTAAAACACCCCTCAT-GGTGACTGCTTTAAGACAGACAAACATAGTTGCAGTGGC--GATGACTCAGGT--GGTCTTTCTC-TCGCCTGAG-----------CCATTGTAAAAT-GGGTGAAAACACAGGGTTGTTGTGCAGAGCCACCGAAGTCAGGGAAATGACAAGCTTGTTGGCCCATTCTAC--CTGCTTTGTCTTCCTGGAAGTCCTTAGGAAAATGTCTCTGGGAGGTAAGGTAGTCCCCTGCTAGTTTA----TCCTCCCAGCAATTTATAAACCTGGGAGCAGAGGACTCCAAACCAGATGACTGAGGGGAGAGGAATGGCTCCACATgaccagaactcaaatcttggctccaggtgagtgacttgggagctttaccacacctctctgagcttttccgtaaagtgattatcatcatctccccattcaaggttgtggagacaactaactgagatCGCTTGCCCAAGAGACTCttattaagaacct
>gene=chr20_2019448-2020448; species=calJac
TCCCTCC-AAACCACTCCTCATGGGT-----------GAGGGAGA---ACGGCAGCACCGGCTGTGGGGCACACGACAGATCTTTCTCTTTACctgtgcctcactttttccactgtaaaatggggtaaaaatacagggctgttgttaggagtcgatggaataacggatatgaCAAGCTGAATATCTCATCCCATCTCTGTTTTATCTTCTCAGAAGACCTTAGGAAAATATCCCTGGGATGAGAGGCAGGCCCCAGCAGACTCAACAACTGGCCCAGCCATCTGTAAACATGGGGGCTGG-GGCTTCAGACCTGGTGACTAAGGGAGGGAGAATGGGTAGGGATgaccaggacttaaatcttcgctttggcagagcaactgaggcaattgacctcacctttctgagactttctgtataatgtaaacaatcagagtcccattcagggctattgaaacaactaaatgaaatGTCTTGCCCAAGAGAACCttattaagcatct
>gene=chr20_2019448-2020448; species=canFam
TTTCTCCTGAAACATTCCTGACTGGTCA-TCCCCTAAGATGAACGGAAATGGCAGCATTCACTGTGTGACTTAGGGCAGGCCTCTGCCTCTGTCTTCGCCTCCCTCTCTCCACTGTGAAAT-GGGTGAAAATACAGGGCTGGTGTGGGGAG-CAATGATATGAGGAATATGAGAAACTGAATAACCCCTCTTGCCTCCATTTTATCTTCCCAGGTGACCTTAGGAAAA------TGAGACAAAGGGCAAG-CCCAGCTGATTCC----GCCTCCCAGCCATCTATAAACATGAGATCAGAGGGCTTCAGACCAGATGACCTGGGGAAGAGGAATGGCTCAGAATGACCAAGACTCAAAACTTGGTTccagctgagtgacatgggcaatttgctgcacctctctgagcctttctgtaaaacaaaaataatcatccctccgttt-aggtggctgacacaatgaaatgagatCTCTTAcCCAAGAGGCCCttcttaagcacat
>gene=chr20_2019448-2020448; species=equCab
GTCCTCCTAGAACCCTCCTAATTGGTTACTGTCCTACAGTGGATAAAAATGGCagca------gtgtgacttagggtaagccttttccttcgtctgggccccactttctccactgtgaaat-gggtgaaaata-agagtagttgtgaggagccaatgaaattaggtatatgaCAAGCTGAATGGCCCATCCCTCCTCTGTTTTGTCTTCCCAGAAGACCTTAGGAAAAAGTCCCTGGGACAAAAGGCAGGCCCCAGCTGA--------TTCTTGCCGCCACTTGTAAACCTGGGAGCAGAGGGCTCCTGACCAGATGA-TGAgggaagaggaacagctcagaatgaccaggactcaaatccgggctccagctgagtgacgtgggcga-ttattgcacctctctgagcctccctgaaaaacgaaaataatcatacccccgttcgaggttgttgaaacaattaaatgaggtCTCTTCCCcaagagatccttctgacgcacct
>gene=chr20_2019448-2020448; species=gorGor
TCCCTCCTAAACCACTCCTCATGGGCCACTTCCCTCAGAGGGAGAAAGACGGCAGCactggccgtgggacatacaatggatctttttctttacctgtgcctcactttttccactgtaaaatggggtaaaaatacagggctgttgttaggagtcaatgaaataagggatAGGACAAGCTGAATATCCCATCCCATCTCTGTTTTATCTTCTCAGAAGACCTTAGGAAAATGTCCCTAGAATGAGAGGCAGGCCCCAGCAGACTCAACAACTGGCCCAGCCATCTGTAAACGTGGGGGCAGGGGGCTTCAGACTTGGTGACCAAGGGAGGGAAAAcaggtagggatcaccaggacttaaatattggctttggcagagcaacagaggcaatttacttcacctccctgagactttctgtaaaatgaaaacaatcatagttccattcagggttgttaagacaactaaatgaaatCTCTTGCCCAAGAGAACCTTATTAAGCACCT
>gene=chr20_2019448-2020448; species=panTro
TCCCTCCTAAACCACTCCTCATGGGCCACTTCCCTCAGAGGGAGAAAGATGGCAGCactggctgtgggacatacggtggatctttttctttacctgtgcctcactttttccactgtaaaatggggtaaaaatacagggctgttgttaggagtcagtgaaataaGGGATAGGACAAGCTGAATATCCCATCCCATCTCTGTTTTATCTTCTCAGAAGACCTTAGGAAAATGTCCCTAGGATGAGAGGCAGGCCCCAGCAGACTCAACAACTGGCCCAGCCATCTGTAAACATGGGGGCAGGGGGCTTCAGACCtggtgaccaagggagggaaaacgggtagggatcaccaggacttaaatcttggctttggcagagcaacagaggcaatttacttcccctccctgagactttctgtaaaatgaaaacaatcatagttccattcagggttgttaagacaactaaatgaaatCTCTTGCCCAAGAGAACCttattaagcacct
>gene=chr20_2019448-2020448; species=papHam
TACCTCCTAAACCATTCCTCATGGGCCATTTCCCTCAGAGGAAGAAAGACGGCAGCactggctgtgagaca-----tggatctttttctttacctgtgcctcacttttcccactgtaaaatggggtaaaaatacagggctgttgttaggagtcaatgaaataagggatatgaCAAACTGAATATCCCATCCCATCTCTCTTTTATCTTCTCAGAAGACC-TAGGAAAATGTCCCTAGGACGAGAGGCAGGCCCCAGCAGAATCAACAACTGGCCCAGCCATCTGTAAACATGGGGGCAGGGGGCTTCGAACCTGGTGACTAAGGGAGGGAGAACAGGTAGGGATgaccaggacttaaatcttggctttggcagagcaacagaggcaatttacttcacctccctgagactttctgtaaaatgaaaacaattatagttccattcagggttgttaagacaactaaatgaaatCTCTTGCCCAAGAGAACCttattaagcacct
>gene=chr20_2019448-2020448; species=ponAbe
TCCCTCCTAAACCACTCCTCATGGGCCACTTCCCTCAGGGGGAGAAAGAGGGCAGCactggctgtgggacatacgatggatctttttctttacctgtgcctcactttttccactgtaaaatggggtaaaaatacacggctattgttaggaatcaatgaaataagggatatgaCAAGCTGAATATCCCATCCCATCTCTGTTTTATCTTCTCAGAAGACCTTAGGAAACTGTCCCTAGGATGAGAGGCAGGCCCCAGCAGACTCAACAACTGGCCCAGCCATCTGTAAACGTGGGGGCAGGGGGCTTCAGACCTGGTGACTAAGGGAGGGAAAATGGGTAGAGATCACCAGGAGTTAAATCTTGGCTTTGACAGAGCAACAGAggcaatttacttcacctccctgagactttctgtaaaatgaaaacaatcatagttccattcagggttgttaagacaactaaatgaaatCTCTTGCCCAAGAGaacattattaagcacct
>gene=chr20_2019448-2020448; species=rheMac
TACCTCCTAAACCATTCCTCATGGGCCATTTCCCTCAGAGGAAGAGAGACGGCAGCactggctgtgagaca-----tggatctttttctttacctgtgcctcacttttcccactgtaaaatggggtaaaaatacagggctgttgttaggagtcaatgaaataagggatatgaCAAACTGAATATCCCATCCCATCTCTTTTTTATCTTCTCAGAAGACC-TAGGAAAATGTCCCTAGGACGAGAGGCAGGCCCCAGCAGAATCAACAACTGGCCCAGCCATCTGTAAACATGGGGGCAGGAGGCTTCGAACCTGGTGACTAAGGGAGGGAGAACAGGTAGGGATgaccaggacttaaatcttggctttggcagagcaacagaggcaatttacttcacctccctgagactttctgtaaaatgaaaacaatcatagttccattcagggttgttaagacaactaaatgaaatCTCTTGCCCAAGAGAACCttattaagcgcct
>gene=chr20_2136119-2137119; species=hg19
AGTGGATTCCTACCCTAGCCATAGGCCCAGAACACAATTTCTGTGCGACTCTGCAGCCTCAGTCTAGTGGTAACTTTTCTACAGCCTCGTAAAACCAAAGCCCTCATGTGGCCTGCACACAGTTGACTGTGGCTGGGGTCTCGCATCCCCAGCAGCAGAGCAAGCTCATGTTCAGCCCTGATTGTCTAAAGACTTCTTGCTCCCACTGGTGCCTGGACTCCCACTGCATGTCCATGATGCTGCGTGCCCATGACAGTGGTTGCTGAAGGCCTTGTCTCcttgaccacactctggagggcctactgctcacccagcagctccaggccagctccagcctgactacaccatcaaacttctccgctatccagtggctgaactacagcttttccaacaaagtccaaactccttccaagtttgcccttccttgggcatttatgaaaatactacagctaacatcatactaacggtagaagactgagtaacttccccctaacatcagg
>gene=chr20_2136119-2137119; species=bosTau
GGTGAATTCCAACTCCAGCCGAGGACACAGAACGCGGTCCATGTGTGAC--TGCAGCCTCGGCCCATGGATAACCTGTCCAGAGCCCCTTGAAACCACGGCCCCTTCATAGTCTGTGCACACTTGCCTCTGGCCTG---TTTACAGACCCAGTAGTGGCGCAAGCCTATGTGCAGCCCAGGTAGTCTGAAGGCCACCTGCCCCA----------------------------------------------------------------------------------cactctggagcgactatgacttgctcagaagtttcagaccagctcca-gctggctaaatcatcaaacttctctgctctctggtgactgaactatacgttttccaacatggtctaaacatcatacaagtttgtccttccttgggAATTTATGAAAAAACT-----caacatcattctaatggtaaaagacagaatgatttccccctaagataa-g
>gene=chr20_2136119-2137119; species=calJac
AGTGGATTCCTCTCCTAGCCACAGGCCCAGAACACAATTTCTCTGCGACCC-ACAGCCTCAGTCTAGTTTTAACCTTTCTGCAGCCTGTTAAATCCAAAGCCCTCGTGT--CCTGCACACAGTTGCCTGTGGCTGGGGTCTCATATCCCCAACAGTGGTGCAAGTTTCTGTGCAGCCCTGATTGTCTAAAGACCTCTTGCTCCCACTAGTGCCTGGACTCCCACTGCCTGTTCAAGATGCCGCATGCCCATGGCAGTGGTTGCTGAAGGCTTTGTCTCcttgaccacactctggaaggactactgcatacccagcagctccacaccagctccatcctgaccacaccatcgaacttctctgctatctgggggctgaactacagcttttccaacaaagtctaaattccttccaagttcatccttccttgggcatttatgaaaaaactagacctaacatcatactaatggtagaagactgaatcccttccctctcacatcagg
>gene=chr20_2136119-2137119; species=canFam
GGTGGTTTCTTACCCCTGCCAGGGGCCCAGAATTTGATCCACCCATGACCTTGCAGCCTCCGCCAGGTGAAAATCTGTCTACAGCCTCCTGAATCCAAAACCCCTCCATGGCCTGCACACAATTGCCCATAGCCTGCGACTCACAGATGCAACAATGCTGCGAGTCCTTGTGCAGTCCAGGTAGTCTGAAGGCCACCTATCCCT-CGGGGACCCAGTCTTCCGCTCCC--------------------CATGATG--GTTGGCTGAAGGCCTGCTGCCCACCCACACCCTCTGAAGGGTCTTTTGCTAGCCCAGAAATTCCAGGTCAGCTCCAGCCTGGGTAGG-CATCAAATTTTTCTGCTACC-AGTGACTGAGCTATACCTTTCTCAGCAAGGTCTAAAACCCTTGCATG-GTGTTCTTCCTTAggcatttgtgaaaag-ctccagctaacgtcataccaaaggtaaaaggcagaatgctttccctcgtatgtcagg
>gene=chr20_2136119-2137119; species=equCab
ggtagagtcctaccccagccgcgggctcagaacacaatccgtctgcgagcctgcagcctcagcccagggataacctttctacagcctcttgaaaccaaagtccct-catggcctgcacacagtcacctgtggcctgaggctcacctgcccggcagtactgcaagcccgcatgtgccccggggagtctgaaggtcccctgccccg-cc-gtgcccagactcccactgcc--------------------catggcgccgtttgctgaaggcctgctgcccac--acacgctctggag-gtctggtgcttttgcagaagcgccaga------ccagcctggctaaaccgtcaaacttctctgccacctggtgcctgaactacaccttttccaacaaggtctaaaccccttccaagcatgtccctcttcgggcatttatgacaagactacggctcacatcgtactaatgat-aaagactgaattctttccccctgagatcagg
>gene=chr20_2136119-2137119; species=gorGor
--------------------------------------------------------------------------------------------------------------------------------------------------------------------------------------------------------------------------------------------------------------------------------------------------------------------------------------------------------------------------------------------------------------------------------------------------------------------------------------------------------------------
>gene=chr20_2136119-2137119; species=panTro
AGTGGATTCCTACCCTAGCCATAGGCCCAGAACACAATTTCTGTGCGACCCTGCAGCCTCAGTCTAGTGGTAACTGTTCTACAGCCTCATAAAACCAAAGCCCTCATGTGGCCTGCACACAGTTGACTGTGGCTGGGGTCTCGCATCCCCAGCAGCAGAGCAAGCTCATGTTCAGCCCTGATTGTCTAAAGACTTCTTGCTCCCACTGGTGCCTGGACTCCCACTGCATGTCCATGATGCTGCGTGCCCATGACAGTGGTTGCTGAAGGCCTTGTCTCCTTGACCACACTCTGGAGGGCCTACTGCTCACCCAGCAGCTCCAGGCCAGCTCCAGCCTGACTACACCATCAAACTTCTCTGCTATCCAGTGGCTGAACTACAGCTTTTCCAACAAAGTCCAAACTCCTTCCAAGTTTGCCCTTCCTTgggcatttatgaaaatactacagctaacatcatactaacggtagaagactgagtaacttccccctaacgtcagg
>gene=chr20_2136119-2137119; species=papHam
AGTGGATTCTTATCTTAGCCTTAGGCCCAGAACACAATTTCTCTGCGACCCTGCAGCCTCAGTCTAGTGGTAACCTTTCTACAGCCTCGTAAAACCAGAGCCCTCGTGTGGCCTGCACACAGTTGACTGTGGCTGGAGTCTCACATGCCCAGCAGCAGAGCAAGTTCATGTTCAGCCCTGATTGTCTAAAGACTTCTTGCTCCTACTGGTGCCTGGACTCCCACTGCATGTCCATGATGCTGCGTGCCCATGACAGTGGTTGCTGAAGgccttgtctccttgaccacactctggagggcctactgctcacccagcagctccaggccagctccagcctggctacaccatcaaacttctctgctatccagtggctgaactacagcttttccatcaaagtccaaactccttctaagtttgtctttccttgggtatttatgaaaaaactacagctaacatcatactaatggtagaagactgaataccttccccctaacatcagg
>gene=chr20_2136119-2137119; species=ponAbe
AGTGGATTCCTACCCTAGCCATAGGCCCAGAACACAATTTCTCTGCGACCCTGCAGCCTTAGTTTAGTGGTAACCTTTCTACAGCCTCGTAAAACCAAAGCCCTCGTGTGGCCTGCACACAGTTGACTGTGGCTGAGGTCTCACATCCCCAGCAGCAGAACAAGTTCATGTTCAGCCCTGATTGTCTAAAGACTTCTTGCTCCCACTGGTGCCTGGACTCCCACTGCGTGTCCATGATGCTGCGTGCCCATGACAGTGGTTGCTGAAGGCCTTGTCTCcttgaccacactctggagggcctactgcttgcccagcagctccaggccagctccagcctggctacaccatcaaacttctctgctatccagtggctgaactacagcttttccaacaaagtccaaactccttccaagtttgtccttccttgggGatttatgaaaatactacagctaacatcatactaatggtagaagactgaataccttccccctaacatcagg
>gene=chr20_2136119-2137119; species=rheMac
AGTGGATTCTTATCTTAGCCTTAGGCCCAGAACACAATTTCTCTGCGACCCTGCAGCCTCAGTCTAGTGGTAACCTTTCTACAGCCTCGTAAAACCAGAGCCCTCGTGTGGCCTGCACACAGTTGACTGTGGCTGGAGTCTCACATGCCCAGCAGCAGAGCAAGTTCATGTTCAGCCCTGATTGTCTAAAGACTTCTTGCTCCTACTGGTGCCTGGACTCCCACTGCATGTCCATGATGCTGTGTGCCCATGACAGTGGTTGCTGAAGGCCTTGTCTCCTTGACCACACTCTGGAGGGCCTACTGCTCACCCAGCAGCTCCAGGCCAGCTCCAGCCTGGCTACACCATCAAACTTCTCTGCTTTCCAGTGGCTGAACTACAGCTTTTCCATCAAAGTCCAAACTCCTTCTAAGTTTGTCCTTCCTTgggtatttaggaaaaaactacagctaacatcatactaatggtagaagactgaataccttccccctaacatcagg
>gene=chr20_2200176-2201176; species=hg19
tttgtctccagtcgtcagaagttcaattatcatgtgttgtggtatggatttctttgggtttctctttggggtttgctcagcttttgaatctgtagatttgtgtctgccaaatttggaaagttttcatccattatttattcaaatactattttaggccctttattctcctctccttctggcacttcagtgatacaaatgttggcttttttgttatagtcttacaagccttggaagctccgttcattcttttttcagtccattttctgtattctcacattggttaaattcgttggtctgtcctaaagttcactgattctattctgtcatctcccctctaatattgagattatctgttgagatttctgtttctgttactatatttttagttctgtaattttcattggttcttttttataacttctatttattgctgagattttctattttttgttttaagagaattggtaattgatttttaaaacatttttatgacaactgct
>gene=chr20_2200176-2201176; species=bosTau
tttgtctttagtttttaaaagtttaattattgcgtgtcttagggtggatttctctagatttctctttg-cattcactcagcttttgaatctataggt-tgtgtctataaaacttgaaaaggtttttattattatttttttgaatactcttcta----------gctcttcttcttctgggattccagtgatg--aatgttgacttttttgttattaccccaccagagtctgaggctctgttcatttatttttctat---ttttctctgttttca-actgtttaaattctttggtc--tccttaagttcactgattctatcctgtctttccctctctaat-ctgagaccatctggaaagatttttatttttgt-------ttttgagttgtaccattttcattggttgttttttgtaatttct-tttcttgctgaaaatctctattttttgttacaagaggatttataattggctgttgatgcatttttatgacaactgct
>gene=chr20_2200176-2201176; species=calJac
tttgtctctagttttcagaaatttaattatcatgggttgtggtatggatttctttgggtttctctttggggttttctcagtttttgagtctgtagatttgtgtttgccaaatttggaaagttttcagccattatttattcaaatactattttagaccctttattctcctctccttctgggacttcagtgatacaaatattggcttttttgttatagtctcacaagccttggaagcttcgttcattctgttttcagtctattttctgtattttcacattggttaaattattttgtctgtcctgaagttcactgattctattctgtcatctcctctctaatattgagattatctggtgagatttttatttctattattgtaactttagttctgtacttttcattggtgttttttaataacttctatttattgctgagattttctgttttttcttttaagagaattggtaattgatttttaaaacatttttatgacaactgct
>gene=chr20_2200176-2201176; species=canFam
tttgcctttagtttttagaagtttaatgatcatgtatcttaatgtggatttcttgagattcctatttgtgattcgctcagtttttgaatctgcaggtttgtgtctgtgaaatttggaaagttttcagccattattcttttgaagactctttta----------gcacctctacttctgggactccaatgatg--aacgttggcttttttggtattgtcccaccaattcctga-gctctgttcatttcttttccagtttattttctctgttatcacactggttaaattctttggtctgccctcgagttcaatgattagattctttcgtctcctctctaacatggaaaccatccagtgagattttgattttcattatcacatttttagttctaccatttgcattgatgcttttttagagtttgtatttcttgctgagattctctatcttttgtttgaagaggatttgtaattgattgttgaagcatttttgtgataactgct
>gene=chr20_2200176-2201176; species=equCab
tttgtctttaggttttggaagtttaattattgtgtgtcttaacatggatttctttagctttctctttggagtttgctcaactttggaatctgtaggtttgtgtctgtaagttttggaaagttttcagccattatttttttaaagattttttta-gcctctccttcttctcttcttctggggctccaatgatg--aacgttggcttttttgttattatcccacaagcccctgaggcgctgttcatttttttttcagtctgttttctctgttttcacactggtcaaattctgtggtctgtcatcaggttcactgattctatcctgtcatctcctctctaacagtgagaccacctgctgagatttttatttctgtgactgcatttttacttctaaaattttcattgactgttttttataatttctgtttcttgttgagatttcctagtttttgtttcaagagaatttgtaattgattgttctggcatttttgtgacaacagct
>gene=chr20_2200176-2201176; species=gorGor
--------------------------------------------------------------------------------------------------------------------------------------------------------------------------------------------------------------------------------------------------------------------------------------------------------------------------------------------------------------------------------------------------------------------------------------------------------------------------------------------------------------------
>gene=chr20_2200176-2201176; species=panTro
tttgtctccagtcgtcagaagttcaattatcatgtgttgtggtatggatttctttgggtttctctttggggtttgctcagcttttgaatctgtagatttgtgtctgccaaatttggaaagttttcatccattatttattcaaatactattttaggccctttattctcctctccttctggcacttcagtgatacaaatgttggcttttttgttatagtcttacaagccttggaagctccgttcattcttttttcagtccattttctgtattctcacattggttaaattcgttggtctgtcctaaagttcactgattctattctgtcatctcccctctaatattgagattatctgttgagatttctgtttctgttactatatttttagttctgtaattttcattggttcttttttataacttctatttattgctgagattttctattttttgttttaagagaattggtaattgatttttaaaacatttttatgacaactgct
>gene=chr20_2200176-2201176; species=papHam
tttgtctctagttttcagaagttcaattatcatgtgttgtggtatggatttctttggatttctctttggggtttgctcagcttttgaatctgtagatttgtgtctgccaaatttggaaagttttcagccattatttattcaaatactattttaggccctttattctcctctccttctggcacttcagtaatacaaatgttggcttttttgttatagtctcacaagccctggaagctccgtttattcttttttcagtccattttctgtattctcacattagttcaattctttggtctgtcctaaagttcactgattctattctgtaatctcctctctaatattgagattatctattgagatttctatttctgttactgtatttttagttctgtaattttcattggttcttttttataatttctacttattgctgagattttctattttttgttttaagagaattggtaattgatttttaaaacatttttatgacaactgct
>gene=chr20_2200176-2201176; species=ponAbe
tttgtctccagtcttcagaggttcaattatcatgtgttgtggtatggatttctttgggtttctctttggggtttgctcagcttttgaatctgtagatttgtgtctgccaaatttggaaagttttcagccattatttattcaaatactattttaggccctttattctcctctccttctggcacttcagtgatacaaatgttggctttttcgttatagtctcacaagccttggaagctccagtcattcttttttcagtccattttctgtattctcacattggttaaattcgttggtctgtcctaaagttcactgattctattctgtcatctcccctctaatattgagattatctgctgagatttccatttctgttactgtattttcagttctgtaattttcattggttcttttttataacttctatttattgctgagattttctattttttgttttaagagaattggtaattgatttttaaaacatttttatgacaactgct
>gene=chr20_2200176-2201176; species=rheMac
tttgtctctagttttcagaagttcaattatcatgtgttgtggtatggatttctttggatttctctttggggtttgctcagcttttgaatctgtagatttgtgtctgccaaatttggaaagttttcagccattatttattcaaatactattttaggccctttattctcctctccttctggcacttcagtaatacaaatgttggcttttttgttatagtctcacaagtcctggaagctccgttcattcttttttcagtccattttctgtattctcacattggttcaattctttggtctgtcctaaagttcactgattctattctgtaatctcctctctaatattgagattatctgttgagatttctatttctgttactgtatttttagttctgtaattttcattggttcttttttataatttctacttattgctgagattttctattttttgttttaagagaattggtaattgatttttaaaacatttttatgacaaccgct
>gene=chr20_2212448-2213448; species=hg19
gagaaactcatcagactcagtgcccaaggtttctacacgggggttggtcacatagacaccctctgcctagcatgtacaaacactccagacttccagaaggaaaactggtattcagtataagtataaagcatgttgtttgcacaaatatgacctaggcctagtgagccactcttatcatttagtttcatatcggtatagggaactctttaccaggcaagttcacagaagtcagccaagatccagcctttcgaggcaggcctttctcaggatagcaatctcaggccctctatgtggatgctttactacacaGAAAGGTAATCTCATTTCATTCTTCATTGTTAGAACTTAGTAAATTGCCATCAATAAGGTAAATGGAATTGTTTACGATCAAAAACCTTACACTCACTTTTCTAATAGGTcacctctatctgaatgtcctaagatacttcaaacctagcatgtccaacactgaactcattatcctccccacattctggctg
>gene=chr20_2212448-2213448; species=bosTau
--------cattagagctcatccccgaggttgtta-cccagggctggccacatagacaccctctgcctaacacatatcaaaattccagacttccaggaagaaaatg-gttttc------agcat---gcgcagtgtctgtataa--acagtctaggaaca--------ccttcatcatttagtctcttatcagtgcagggagctgtttgccagtcaggttcccagatgtcagccaagggtcaaccttgcaaagcaggcctttctaaagatacccatcttaggcctgttgtgttaagtcttttctgcaTGGAAAG---------------------TTGTTAGAACCTAGT--GCTG-CATCAGCAAGGTAAACGTGACTGTTTATCATCATATGTTCTAGACTCA-----------------------------------------------acctgaatgttcaaaactggactcattatct-ccccatgttctgcccc
>gene=chr20_2212448-2213448; species=calJac
gagaaactcatcagactcagtgcccaaggtccctacacgggggttggcctcacggacaccctctgcctaccatgtacaaaaactgcagacttccagaatgaaaactggtattc------agtataatgcatattgtttgcacaaatatggcctaggcctagtgagccgcccttatcatttagtttcatagcagtgcagggaactttttatcaggcaagttcgcagaggtcagcccagggccaacctctcgaggcaggcctttctcaggatagcagtctcaggcccactgtgtgaatgctttactacacaGAAAAGTAATCTCATTTCATTCTTCATTGTTAGAACTTAGTAAATTGCCATCAATAAGGTAAATGGAATTGCTTATTATCAAAAATCTTACACTCACTTTTCTAATAGGTcatgtctatctggatgtcccaagatacctcaaacctagcaggtccaaaacggaactcattatctgccccacattctggctg
>gene=chr20_2212448-2213448; species=canFam
gggaaactcacgggacttcacatctaagatttgta-ctggaggccagtcaggga-----------cctagtacacaccaaaatcccaggcttgtaggaggaagccaggtgttg------agcacagaccatgctgttggcacag----agtccaggcacagtgagccccctttgtcatgtagtttcctgtcagtgctgggaactggctgccagtcaagttcacagacaccagccaagggccaaccttgcaaagcgggtctttctgaggatagcaatctcggacctgctgtgtcaacacttctctgctcaGAAAGGAAATCACGTTTCATTCTCGATTGTGAGAGCCCAGT--GCTGCTGTCAGCAAGGCGA----------CTGTCATCATAGGCGCCAGACTCGCATTCCTAATAGGT---------------GTCCTAGGATGC----------------------CTCAAAGC-----CCGTCCCAGACTAAGCTCT
>gene=chr20_2212448-2213448; species=equCab
--gagactcactg---------cccaaggttttta-ctgggggctggtcacatagacaccccctgcctagcatgtacccaagttccagacttccagaaggaaaacaggtgttc------agcataaactatgttgttggcat-------------gaacagcgagccccctttatcacccagtttcacaacagttcagggaactgcttgccagtcaagttcccagacgtcagccaggggccaacctcgcacagcaggcctttcgaaggatagccatctcaggcctgctgtgtt----cgtttctgcaTGGAAAGGAAATCACATTTCATTCTTTATAGTCAGAACTCAGT--GTCGCCATCAATAAGGTG-----------CAGTC----------CTAGACTCACGTTTCTAATCGGC---------------CATCT-----------------------------CTAAGATC-----TCACCCCGCATTCTGTCTC
>gene=chr20_2212448-2213448; species=gorGor
-------------------------------------------------------------------------------------------------------------------------------------------------------------------------------------------------------------------------------------------------------------------tttctcaggatagcaatctcaggccctctatgtggatgctttactacacaGAAAGGTAATCTCATTTCATTCTTCATTGTTAGAACTTAGTAAATTGCCATCAATAAGGTAAATGGAATTGTTTATGATC-AAAACCTTACACTC-CTTTTCTAATAGGTcacctctatctgaatgtcctaagatacttcaaacctagcatgtccaacactgaactcattatcctccccacattctggctg
>gene=chr20_2212448-2213448; species=panTro
gagaaactcatcagactcagtgcccaaggtttctacacgggggttggtcgcatagacaccctctgcctagcatgtacaaacactccagacttccagaaggaaaactggtattcagtataagtataaaccatgttgtttgcacaaatatgacctaggcctagtgagccactcttatcatttagtttcatatcggtatagggaactctttaccaggcaagttcgcagaagtcagccaagatccagcctttcgaggcaggcctttctcaggatagcaatctcaggccctctatgtggatgctttactacacaGAAAGGTAACCTCATTTCATTCTTCATTGTTAGAACTTAGTAAATTGCCATGAATAAGGTAAATGGAATTGTTTATGATCAAAAACCTTACAGTCACTTTTCTAATAGGTcacctctatctgaatgtcctaagatacttcaaacctagcatgtccaacactgaactcattatcctccccacattctggctg
>gene=chr20_2212448-2213448; species=papHam
gagaaactcatcagactcagtgcccaaggtttctacacgggggttggttgcataaacaccctctgcctagcttgtacaaacactccatacttccagaaggaaaactggtattc------agtataaactatgttgtttgcacaagtatggcctaggcctaatgagccacccttatcatttaatttcatatcagtatagggaactctttaccaggcaagttcgcagaagtcagccaagatccagcctttcgaggcaggcctttctcaggatagcaatctcaggccctctatgtggatgctttactacacaGAAAGACAATCTCATTTCATTCTTCATTGTTAGAACTTAGTAAATTGCCATCAATAAGATAAATGGAATTGTTTATTATGAAAAACCTTACACTCACTTCTCTAATAGGTcacctctatctgaatgtcctaagatacttcaaacctagcatgtccaacactgaactcattatcctccccacattctggctg
>gene=chr20_2212448-2213448; species=ponAbe
gagaaactcatcagactcagtgcccaagatttctacacgggggttggtcacatagacaccctctgcctagcatgtacaaacattccagacttccagaaggaaaactggtattccgtataagtataaaccatgttgtttgcacaaatatgacctaggcctagtgagccactcttatcatttagtttcatatcagtataaggaactctttaccaggcaagttcgcagaagtcagccaagatccagcctttcgaggcaggcctttctcaggatagcaatctcaggccttctgtgtggatgctttactacacaGAAAGGTAATCTCATTTCATTCTTCATTGTTAGAATTTAGTAAATTGTGATCTATAAAGTAAATGGAATTGTTTATGATCAAAAACCTTACACTCACTTTTCTAATAGGTcacctctatctgaatgtcctaaggtacttcaaacctagcatgtccaacactgaactcattatcct-cccacattctggctg
>gene=chr20_2212448-2213448; species=rheMac
gagaaactcatcagactcagtgcccaaggtttctacacgggggttggttgcataaacaccctctgcctagcttgtacaaacactccatacttccagaaggaaaactggtattc------agtataaactatgttgtttgcacaagtatggcctaggcctagtgagccacccttatcatttaatttcatatcagtatagggaactctttaccaggcaagttcgcagaagtcagccaagatccagcccttcgaggcaggcctttctcaggatagcaatctcaggccctctatgtggatgctttactacacaGAAAGGTAATCTCATTTCATTCTTCATTGTTAGAACTTAGTAAATTGCCATCAATAAGATAAATGGAATTGTTTATTATCAAAAACCTTACACTCACTTCTCTAATAGGTCacatctatctgaatgtcctaagatacttcacacctagcatgtccaacactgaagtcattatcctccccacattctggctg
>gene=chr20_2289413-2290413; species=hg19
CTGGTGACATGTACTCCTCATTGATTGGATGGAGCTCCACTGAacatttggcccgttccttaagggccgagtgacagctcagcagatggaggggggaaagacactctcagctgtgggaacaggatgcacagaggttcagctgtctgaaagGGCAGAGCATTTTCTATGATCTTGCATCCTGTGAGCTGGCATAACTGAGTCTGGAAAGATTGAGTGGGAATAGGTTGTGATGTTCTTGCTATGCAAGATCAAGGTCTTTGGATTTTAATGTGATTCTTTCTAGGAATTTGGCTCTGCCCTTGACAAGCCTCACCCCAAAGCTGCTCTTTGGTAACTTACACCCTTCCCCCACACCACCATCCCTTGCCTCCTAGGACTTCAGGTTCTCCTTTCTGCCTCACAGCTCTAGGAGTCCAGAGTATCAACTGGCAGACGGCCTTCAACCGACAAGCGCATCACACAGACAAGTTCTCCAGCCAGGAGCTCATCTTGCGGAGAGG
>gene=chr20_2289413-2290413; species=bosTau
TGGCTTACTCATT-TCCTCGCTGGTTGGGGGAAGCTAC-----------------TTCCTTGAGGGCTGAGTGACAGTCAGCCAGGTGGC-AGGGG------------AG--GCGAGG-TAGTGTGTGCAAAGCATCAGCCACC---------------------------------------------------------TGAAAATGCGGG-TGGGAGTAGGTTGTGAAGTGCTTGCCAT--------------CTTGCGTTTTAATGTGATTTTTCCAAGAA----GATTCTTCCCC-AGCTAGCCCTGTCCAAAAGCTGCTCTTTGGTAACTTACACCTTTT-CCTATGCCACCATCCCTTTTCTCCCAGTATCTCAAGTCCTCTTTTCTGTCTCATGGCTTTAGGACTCCAGAGTGTCGACTGGCAGATAGCCTCCAACCGGCAGGCACATCACACAGAGAGGTTCTATGGCAAGGATCTCCTGGTACGGAGAGG
>gene=chr20_2289413-2290413; species=calJac
CTGGTGACCTATTCTCCTCATTGATTGGATGGAGCTCTGCTGAacatttggcctcttccttaaggg-tgcgtgacag-tcggcagacgga-gagggaaagacactctcagccgtgggaacaggatgcacagaggttcagctgtctgaaagggcagagcatattCTATAATCTTGCATCCTGGGAGCTGGCATAACTGAGTCTTGAAAGATTAACTGGGAATAGGTTGTGATGTTCTTCCTATGCAAGGTCAAGGTCTTTGGATTTTAATGTGATTCT----GGTAATTTGGCTCTGCCCTTAACGAGCCTCACCCCACAGCCCATCTTTGGTAACTTACACCCTTCCCCCACACCACCATTCCTCACTTCCTAGGACTTCAGGTTCTCCTCTCTG--TCACAGCTCTAGAACTCCAGAGTATCAACTGGCAGACGGCCTTCAACCGGCAAGCGCATCACACAGACAAGTTCTCCAGCCAGGAGCTCATCTTGCGGAGAGG
>gene=chr20_2289413-2290413; species=canFam
CTGATCGCATGTTCTCCTGACTGGTCGGGTGAAAGTACCCTGAGCACATGGCCTGCTccttaagggctgaatgactgttgaccaagtaga-aggga--aggtattctcagctccttgagtagtatgtgcagaggttcagctgcc---------------------------------------------------------tgaaaggacagcatgggaatagGTTATGAAGTGCTTGCTATGCTCAGTCAAGGTCTTTGAATTTTAATGTGATTCTTCCTAGAAGTTTGGCTCTTTCCC-AACTAGCCCCACCCAAAAGCTGCCTTTTGGTAACTTACACCTTTC-CCCAAGCCACCATCCCTTGCCTTCCAGGACCTCAGTTCCCCTCTTCTGTCTTACAGCTTTAGAACCCCAGAGTATCAACTGGCAGGCGACCTCCAACCGGCGTGCACATCACACAGACAGGTTCTCCAGCCAGGAGCTCATCTTGCGGAGAGG
>gene=chr20_2289413-2290413; species=equCab
CTGGTTACACATTCTCCTGGCAAGTTGGGTGAAGGTGTACTGAGCACACGGCCTGTTCcttgagggctgagtgacagttggccaggcgga-ggggac-agatattctcagcagtgtgaatattatgtgcagagggtcagccacc---------------------------------------------------------tgaaagggcggcctgGGAAGAAGTTGTGAGGTGCTTGCTATG-TCAGTTAAGGTCTTTGGATTTTAATGCGATTCTTCCTAGAAGTTTGGCTCTGGCCC-AAGGATCCCTGCCCAAAAGCTGCCCTTTGGTAACTTACACCTTTC-CCCAGGCCACCA---------TTCCAGGACCTCAGGCTCTCTTTTCTGTCTTACAGCTTTAGAACCCCAGAGTATCAACTGGCAGATGACCTCCAACCGGCGGGCACACAACACACACAATTTCTACGACCAGGAGCTCATCTTGCGGAGAGG
>gene=chr20_2289413-2290413; species=gorGor
CTGGTGACATGTTCTCCTCGTTGATTGGATGGAGCTCCACTGAacatttggcccgttccttaagggcc-agtgacagctcagcagatggaggggggaaagacactctcagctgtgggaacaggatgcacagaggttcagctgtctgaaagGGCAGAGCATTTTCTATGATCTTGCATCCTGTGAGCTGGCATAACTGAGTCTGGAAAGATTGAATGGGAATAGGTTGTGATGTTCTTGCTATGCAAGATCAAGGTCTTTGGATTTTAATGTGATTCTTTCTAGGAATTTGGCTCTGCCCTTGACAAGCCTCACCCCAAAGCTGCTCTTTGGTAACTTACACCCTTCCCCCACACCACCATCCCTTGCCTCCTAGGACTTCAGGTTCTCCTTTCTGCCTCACAGCTCTAGGAGTCCAGAGTATCAACTGGCAGACGGCCTTCAACCGACAAGCGCATCACACAGACAAGTTCTCCAGCCAGGAGCTCATCTTGCGGAGAGG
>gene=chr20_2289413-2290413; species=panTro
CTGGTGACATGTACTCCTCATTGATTGGATGGAGCTCCACTGAacatttggcccgttccttaagggccgagtgacagcttagcagatggaagggggaaagacactctcagctgtgggaacaggatgcacagaggttcagctgtctgaaagggcagagcattttCTATGATCTTGCATCCTGTGAGCTGGCATAACTGAGTCTGGAAAGATTGAGTGGGAATAGGTTGTGATGTTCTTGCTATGCAAGATCAAGGTCTTTGGATTTTAATGTGATTCTTTCTAGGAATTTGGCTCTGCCCTTGACAAGCCTCACCCCAAAGCTGCTCTTTGGTAACTTACACCCTTCCCCCACACCACCATCCCTTGCCTCCTAGGACTTCAGGTTCTCCTTTCTGCCTCACAGCTCTAGGAGTCCAGAGTATCAACTGGCAGACGGCCTTCAACCGACAAGCGCATCACACAGACAGGTTCTCCAGCCAGGAGCTCATCTTGCGGAGAGG
>gene=chr20_2289413-2290413; species=papHam
CTGGTGACATATTCTCCTCATTGATTGGATGGAGTTCCACTGAacatttggcctgttccctaagggccgagtgacagctcagcagatgga-ggggaaaagacactcttagctatgggaacagggtgcacagaggttcagctgtctgaaagggcggagcatttTCTGTGATCTTGCATCCTGGGAGCTGGCATAACTGCGACTAGAAAGACTGAATGGGAATAGGTTGTGATGTTCCTGCTATGCAAGATCAAGGTCTTTGGATTTTAACGTGATTCTTTCCAGGAATTTGGCTCTGCCCTCGACGAGCCTCACCCCAAAACTGCTCTTTGGTAACTTACACCATTCCCCCACACCACCATTCCTTGCCTCCTAGGACTTCAGGTTCTCTTTTCTGCCTCACAGCTCTAGGACTCCAGAGTATCAACTGGCAGACGGCCTTCAACCGACAAGCGCATCACACACACAAGTTCTCTAGCCGGGAGCTCATCTTGCGGAGAGG
>gene=chr20_2289413-2290413; species=ponAbe
CTGGTGACATATTCTCCTCGTTGACTGGATGGAGCTCCACTGAacatttggcctgttccttaagggccgagtgacagctcagcagatggaggggggaaagacactctcagctgtgggaacaggatgcacagaggttcagctgtctgaaagggcagagtatttTCTATGATCTTGCATCCTGTGAGCTGGCATAACTGAGTCTGGAAAGATTGAATGGGAATAGGTTGTGATGTTCTTGCTATGCAAGATCAAGTTCTTTGGATTTTAATGTGATTCTTTCTAGGAATTTGGCTCTGCCCTTGACGTGCCTAACCCCAAAGCTGCTCTTCAGTAACTTACACCCTTCCCCCACACCACCATCCCTTGCCTCCTAGGACTTCAGGTTCTCCTTTCTGCCTCACAGCTCTAGGAGTCCAGAGTGTCAAATGGCAGACGGCCTTCAACCGACAAGCGCATCACACAGACAAGTTCTCCAGCCAGGAGCTCATCTTGCGGAGAGG
>gene=chr20_2289413-2290413; species=rheMac
CTGGTGACATATTCTCCTCATTGATTGGATGGAGTTCCACTGAacatttggcctgttccctaagggccgagtgacagctcagcagatgga-ggggaaaagacactcttagctgtgggaacaggatgcacagaggttcagctgtctgaaagggcagagcattttCTGTGATCTTGCATCCTGGGAGCTGGCATAACTGAGACTAGAAAGACTGAATGGGAATAGGTTGTGATGTTCTTGCTATGCAAGATCAAGGTCTTTGGATTTTAACGTGATTCTTTCCAGGAATTTGGCTCTGCCCTCGACGAGCCTCACCCCAAAGCTGCTCTTTGGTAACTTACACCATTCCCCCACACCACCATTCCTTGCCTCCTAGGACTTCAGGTTCTCTTTTCTGCCTCACAGCTCTAGGACTCCAGAGTATCAACTGGCAGACGGCCTTCAACCGACAAGCGCATCACACACACAAGTTCTCTAGCCGGGAGCTCATCTTGCGGAGAGG
>gene=chr20_2290176-2291176; species=hg19
agagggatctggcctgtatgtttgttccagttacttccagTGGTAGAATATGGCGCTTCATTGGCTCATGTCCCCCAGAGGGGGGTTGTATTGGAACCTGGTCTCTCCACAGTCTGACCAGTGCTTGTTGGTTTTCTCAACCTCTGTCTTCTTTGACAGGGCCTTACCCCTCAGAGTCGGCCATGACGAAGGCTGTGTTTCCACTCTCCAATGGCAGTAGTGGTGGCTGGAGTGCGGTGCTTCAGGCCAGCAATGGCAATACTCTGACTATCAGCATCTCCAGTCCTGCCAGCGCACCCATAGGACGGTACACAATGGCCCTCCAGATCTTCTCCCAGGGCGGCATCTCCTCTGTGAAACTTGGGACGTTCATACTGCTTTTTAACCCCTGGCTGAATGGTAGGTGTCTAGCCACCCACACTCTCAGCCCTGGCCTAAGCTAGAAAAGAAAAAGGGGATGGGGGAAATGATCTTCACAGGCTCAAGTTTGATTAGggaaa
>gene=chr20_2290176-2291176; species=bosTau
agagggatttggaccacgtga--tctccagttgcttccagtgccataacatgctGCTTCTTTGTATAACATCCCCAAAGAAGCAGTTATACTGGGATCTGGTTTCTCCACAGTC-AGCCAAGACTACTTGGTTTCCATGTCCTATGTC----TTTCCAGGGCCTTACCCCTCAGAGTCGGCCAATACAAAGGCTGTGTTTCCACTCTCCAATG-AAGTAGCAGCGGCTGGGGTGCACAACTTGTGTCCAGCAGGAACAATGTTCTGAACATCTCCATCCTTAGTCCTGCAAATGCACCCATTGGAAGGTACACGCTAAACATGCAGATCTCCTCCCAGGGCAGTGACTCCACGCTGAAACTTGGGACATTCATACTGCTCTTTAACCCCTGGTTGCAAGGTAGGCATCCAAACACCCACACTCCCAGCCATCAGCTAAGGGATGTCCATGGAAAAGAGATGAGGGAATGATTTTCATGGGCTCAGGTTTGATTaggggaa
>gene=chr20_2290176-2291176; species=calJac
agggggatctggcctgtatgtttgttccggttacttccggtgctagaacatGGTGCTACATTGGCTCATGTCCCCCACATGGGGGTTGTATTGGAATCTGGTCTCTCCACAGTCTGACCAGTGCTTGTCAGTTCTCTTAACTTCTGTCTTCTTTGACAGGGCCTTACCCCTCAGAGTCGGCCATGACGAAGGCGGTGTTTCCACTCTCCAATGGCAGTAGCGGAGGCTGGAGTGCAGTGCTCCAGGCCAGCAACGGCAATACTGTGACCATCAACATCTCCAGTCCCGCCAGCGCACCCATAGGACGGTACACAATGGCCCTCCAGATCTCCTCCCAGGGCGGCGTCTCCTCTGTGAACCTTGGGAAGTTCATCCTGCTTTTTAACCCCTGGCTGAATGGTAGGTGTCTAACCACCCACACTCTCGGCCCTGGCCTAAGCTAGAAAAGAGAAAGGAGGTGGGGAAAATGATCTTCACAGGCTCAagtttggttaggaaaa
>gene=chr20_2290176-2291176; species=canFam
agagagatttggcccacttggcctctctggtTG-TGTCAGTTGTGTCCAGTGGTACCTCAGTGGATGATGTCCCCAAAACAGTGGTTGTATTGAGATCTGGTCTCTCCACAGTCTGGCCAGTACGCCTTGGTTTTCATGTCCTCTGTCTTCTTTTATAGGACCTCAACCCTCAGAGTCAGCCAGGACAAAGGCTGTGTTTCCACTTTCCAATA-AAGTCGTGGTGGCTGGAGTGCAGAGCTTGTGTCCAACAAGGACAATATTCTGACCATCTCCATCTCCAGTCCTGTCAATGCACCTGTAGGATGGTACACACTGAGCACTCAGATCTCCTCCCAGGGCAAAGACTTCATTCTGAAACTTGGGATGTTCATTCTGCTCTTTAACCCCTGGTTGCAAGGTAGGCACGTAAC---CCACACTCCCAGCCATCAGCTAAGCAATACCAATGGAAAGAAGCTGGGGGAATGATTTTTACAGGCTCAAGTTCTATTAGGGGAG
>gene=chr20_2290176-2291176; species=equCab
agagggatttgggctacatggtctctccacttgcttccagcactgTAA--CGGGGCTTCATTGGACGACATCCCCAAAGGGGTGGTTGT------ATCTGATCTCTCCACAGTCTGGCCAGGGCTACTTGGGTTCCATGTCCTCTGTCTTCTTTTGCAGGGCCTAACGCCTCAGAGTCGGCCAAGACAAAGGCTGTATTTCCACTCTCCAACA-AAGTGGCGGCGGCTGGAGTGCACAGCTCGTGTCCAGTCAGGACAAAGTTCTGACCATCTCCATCCTCACTCCTGCCAATGCGCCCATAGGATTGTATACCCTGAACCTACAGATCTTCTCCCATGGCAAAGAGTTCACTCTGAAACTTGGCACTTTCATACTGCTCTTTAACCCCTGGTTGCAAGGTAAGCACCAAACCGTCCATATTTCCAGCCATCAGGTAAGCAGTGCCCGTGAAAGGAGATGAGGGGAATGATTCTCATGGGGTCAGGTTTGATTATGGGAA
>gene=chr20_2290176-2291176; species=gorGor
agagggatctggcctgtatgtttgttccagttacttccagTGGTAGAATATGGCGCTTCATTGGCTCATGTCCCCCAGAGGGGGGTTGTATTGGAACCTGGTCTCTCCACAGTCTGACCAGTGCTTGTTGGTTTTCTCAACCTCTGTCTTCTTTGACAGGGCCTTACCCCTCAGAGTCGGCCATGACGAAGGCTGTGTTTCCACTCTCCAATGG-AGTAGCGGTGGCTGGAGTGCGGTGCTTCAGGCCAGCAATGGCAATACTCTGACTATCAGCATCTCCAGTCCTGCCAGCGCACCCATAGGACGGTACACAATGGCCCTCCAGATCTTCTCCCAGGGCGGCA-CTCCACTGTGAAACTTGGGACGTTCATACTGCTTTTTAACCCCTGGCTGAATGGTAGGTGTCTAGCCACCCACACTCTCAGCCCTGGCTTAAGCTAGAAAAGAAAAAGGGGATGGGGGAAATGATCTTCACAGGCTCAAGTTTGATTAGggaaa
>gene=chr20_2290176-2291176; species=panTro
agagggatctggcctgtatgtttgttccagttacttccagTGGTAGAATATGGCGCTTCATTGGCTCATGTCGCCCAGAGGGGGGTTGTATTGGAACCTGGTCTCTCCACAGTCTGACCAGTGCTTGTTGGTTTTCTCAACCTCTGTCTTCTTTGACAGGGCCTTACCCCTCAGAGTCGGCCATGACGAAGGCTGTGTTTCCACTCTCCAATGGCAGTAGTGGTGGCTGGAGTGCGGTGCTTCAGGCCAGCAATGGCAATACTCTGACTATCAGCATCTCCAGTCCTGCCAGCGCACCCATAGGACGGTACACAATGGCCCTCCAGATCTTCTCCCAGGGCGGCATCTCCTCTGTGAAACTTGGGACGTTCATACTGCTTTTTAACCCCTGGCTGAATGGTAGGTGTCTAGCCACCCACACTCTCAGCCCTGGCCTAAGCTAGAAAAGAAAAAGGGGATGGGGGAAATGATCTTCACAGGCTCAAGTTTGATTAGggaaa
>gene=chr20_2290176-2291176; species=papHam
agagggatctggcctgtatgttcattccagttacttccagTGGCAGAATATGGTGCTTCATTGGCTCTTGTCCCCCAGACGGGGATTGTATTGGAACCTGGTCTCTCCACAGTCTGACCAGTGCTTGTTGGTTTTCTCAACCTCTGTCTTCTTTGACAGGGCCTTACCCCTCCGAGTCGGCCATGACGAAGGCTGTGTTTCCACTCTCCAATGGCAGTAGCGGTGGCTGGAGTGCGGTGCTTCAGGCCAACAATGGCAATACTCTGACTATTAGCATCTCCAGTCCTGCCAGCGCACCCATAGGACAGTACACAATGGCCCTCCAGATCTCCTCCCAGGGCAGCGTCTCCTCTGTGAAACTTGGGACGTTCATACTGCTTTTTAACCCCTGGCTGAACGGTAGGTGTCTAACCACCCACACTTTCAGCCCTGGCCTAAGCTAGAAAAGAGAAAGGGGATGGGGGAAATGATCTTCACAGGCTCAAGTTTGATTAGggaaa
>gene=chr20_2290176-2291176; species=ponAbe
aaagggatctggcctgtatgttcgttccagttacttccagTGGTAGAATATGGTGCTTCATTGGCTCATGTCCCCCAGAGGGGGGTTGTATTGGAACCTGGTCTCTCCACAGTCTGACCAGTGCTTGTTGGTTTTCTCAACCTCTATCTTCTTTGACAGGGCCTTACCCCTCAGAGTCGGCCATGACAAAGGCTGTGTTTCCACTCTCCAATGGCAGTAGCGGTGGCTGGAGTGCGGTGCTTCAGGCCAGCAATGGCAATACTCTGACTATCAGCATCTCCAGTCCTGCCAGCGCACCCGTAGGACGGTACACAATGGCCCTCCAGATCTTCTCCCAGGGTGGCGTCTCCTCTGTGAAACTTGGGACGTTCATACTGCTTTTTAACCCCTGGCTGAACGGTAGGTGTCTAACCACCCACACTCTCAGCCCTGGCCTAAGCTAGAAAAGAAAAAGGGGACAGGGGAAATGATCTTCACAGGCTCAAGTTTGATTAGAgaaa
>gene=chr20_2290176-2291176; species=rheMac
agagggatctggcctgtatgttcattccagttacttccagTGGCAGAATATGGTGCTTCATTGGCTCATGTCCCCCAGACGGGGGTTGTATTGGAACCTGGTCTCTCCACAGTCTGACCAGTGCTTGTTGGTTTTCTCAACCTCTGTCTTCTTTGACAGGGCCTTACCCCTCCGAGTCGGCCATGACGAAGGCTGTGTTTCCACTCTCCAATGGCAGTAGCGGTGGCTGGAGTGCGGTGCTTCAGGCCATCAATGGCAATACTCTGACTATTAGCATCTCCAGTCCTGCCAGCGCACCCATAGGACAGTACACAATGGCCCTCCAGATCTCCTCCCAGGGCGGCGTCTCCTCTGTGAAACTTGGGACGTTCATACTGCTTTTTAACCCCTGGCTGAACGGTAGGTGTCTAACCACCCACACTCTCAGCCCTGGCCTAAGCTAGAAAAGAGAAAGGGGATGGTGGAAATGATCTTCACAGGCTCAAGTTTGATTAGggaaa
>gene=chr20_2317448-2318448; species=hg19
tcatctcaattatacaccctcagaacattctgtccttttccttcaaggcatttgtcccagctggaatattatccttctttgtgcaattatttggttgtgaatccctacccaaccgtaaactccatgagggcaggcattacctctgttctgagttcatcactgtctcccttagcacaatgtctTAGTGGATAGCCACTATTTGTAAAAGAGAAATAGCCCCTTGCTCGGGGCATGACTGGAACAGATCCCCTTGGCTCTGGACTTGCATTCTTCCCTGCACAGGAAAGTCAGTCCAGGCTTGTGCCCTGCGTGTGACAGCCTCTCCTGCTTCACAAGACATTTCTGAGAAACACTCCCCATCTCTCTAGACATGGTGGACAGCAGAGTGCCCATTCCAACTCCTGAGGCTAGAAAATGATACTGGGTGGCTGCCAGTTCAGTTATGAGAACATTCTGTACTAAAGTGATCAGTGTTTAAAAGAACTTAGTTTTTggccagg
>gene=chr20_2317448-2318448; species=bosTau
--------------------------------------------------------------------------------------------------------------------------------------------------------------------------------------------------------------------------------------------------------------------------------------------------------------------------------------------------------------------------------------------------------------------------------------------------------------------------------------------------------------------
>gene=chr20_2317448-2318448; species=calJac
tggtctcagttatacaccctgagaacctgctgtccttttccttcaaggcgtttctcccagctggaatattagctttctttgtgcgattatttggttgtgaacctctatccaaccataaactccacgagggcaggtgttacctctgttctgagttcatcactgtctcccatggcacagtgtcttagtgggtaaccaatatttgtggcaaagaaACAGCCCCTTCCTC-GGGCTGGATTGGAACAGAGCCCCTTGGCTGTGGGCTTGCATTCTTCCCTGCACAGAGGAGTCAGTCTGTGCTTGTGCCCTGCATATGGCAGCCTCTCCTGCTTCACAAGGCATTTCTGAGAAACACTCTCCATCTCTCTAGACATGGTGGACAGCAGAGTGCCCATTCCAACTCCTGAGGCTGGAAAATGACACTGGGTGGCTGCCAGTTCTGTTGTAAAAACATTCTGTATTAAAATGATCAGTGTTTAAAAGAAGTTAGTTTTTggctggg
>gene=chr20_2317448-2318448; species=canFam
GGGTCTCCACTATACGCCCTGAGAGCCTG-TGTCCTCTCATTTTGTGACATTTGCTCTGGTTGAACTTATACCCTTTTTTGTGCACTTG------TTTGGTCCTCTGTCGGACTGTCAACTCCACCAGGGGAGGTGCCGCCCCTGTTCTGGGC--------GTTG-TCCGTATG--ATATCATAGAAGCTAATCAGAATTGGTAAGCTG---------------------------------AGAGCA-CTGGGC-TCCAGCACGCA-TCTGCCCCACTCACA--AGTCACTCAGTGCTTGTCCTCTGTGTGCTGAAGCCTCTCCTGCCTCCCAAGACATTTCCTAGACCCGCACCTCCTCCCTGCAGACATGATGGGCAGCGGAGAGCTGCTTCCTG--CGTGAGACTGGGAGGTGATGCTGAGTAGCAGCCAGTTCAGTTATGAAGACATTCCGTGTTACAATGATCAGTGTTTAAATGAGGGTAGTTT---------
>gene=chr20_2317448-2318448; species=equCab
tggtccccgttgcacaccctcagggcctg-tgtcctcttacttcacagcatttgttctagatgaaattatacctttgtgtgtgcaattgtttggctgcggtctcatagcagacggtaaattccacgaggggaggtgcc-cccctgttctgggcccgtcaccgtct-ccctggtacaatatcttagaagctaatcagcgtttgtaaaaCAGAAACAGGC-----------------CTGGAACAGAGCA-CTTGGCTCCGAGCTTGCGTTCTTCCCCGCCCACG--AGTCCTTCCATGCTTATCCCCTGCGTGTTGAAGCCTCTCCTGCTTCCCAGGGCGTTTCCATGAACCGTGCCCCATCTCTGTGCATGTGATGGACAGCCGAGTGCTGATTCCCGGTCCTGAGGCTGGGAAGGGATGCTAGGTAGCAGCCAGCTCGGTTATGAAAACATTCTGCATTTCAATGATCAGTGTTTAAACGAAGGTAGTTTTTCCCCA--
>gene=chr20_2317448-2318448; species=gorGor
---------TTATACACCCTCAGAACATTCTGTCCttttccttcaaggcatttgtcccagctggaatattatctttctttgtgcaattatttggttgtgaatccctacccaaccgtaaactccatgagggcagg-attacctctgttctgagttcatcactgtctcccttagcacaatgtctTAGTGGATAGCCACTATTTGTAAAAGAGAAATAGCCCCTTCCTCGGGGCAGGACTGGAACAGATCCCCTTGGCTCTGGACTTGCATTCTTCCCTGCACAGGAAAGTCAGTCCAGGCTTGTGCCCTGCGTGCGACAGCCTCTCCTGCTTCACAAGACATTTCTGAGAAACACTCCCCATCTCTCTAGACATGGTGGACAGCAGAGTGCCCATTCCAACTCCTGAGGCTAGAAAATGATACTGGGTGGCTGCCAGTTCAGTTATGAGAACATTCTTTACTAAAGTGATCAGTGTTTAAAAGAAGTTAGTTTTTggccagg
>gene=chr20_2317448-2318448; species=panTro
tcatctcaattatacaccctcagaacattctgtccttttccttcaaggcatttgtcccagctggaatattatctttctttgtgcaattatttggttgtgaatccctacccaaccgtaaactccatgagggcaggcattacctctgttctgagttcatcactgtctcccttagcacaatgtctTAGTGGATAGCCACTATTTGTAAAAGAGAAATAGCCCCTTCCTCGGGGCAGGACTGGAACAGATCCCCTTGGCTCTGGACTTGCATTCTTCCCTGCACAGGAAAGTCAGTCCAGGCTTGTGCCCTGCATGTGACAGCCTCTCCTGCTTCACAAGACATTTCTGAGAAACACTCCCCATCTCTCTAGACATGGTGGACAGCAGAGTGCCCATTCCAACTCCTGAGGCTAGAAAATGATACAGGGTGGCTGCCAGTTCAGTTATGAAAACATTCTGTACTAAAGTGATCAGTGTTTAAAAGAAGTTAGTTTTTggccagg
>gene=chr20_2317448-2318448; species=papHam
tggtctcagttatacaccctcggaaccttctgtcctttaccttcaaggcatttgtcccagctggaatattatctgtctttgtgcaattatttggttgtgaacccctccccaaccgtaaactccacaagggcaggcgttacctctgttctgagttcatcactgtctcccTTGGCACAATGTCTTAGTGGAGAGCCACTGTTTGTAAAAGAGAAATAGCCCCTTCCTCGGGGCAGGACTGGAACAGAGCCCCTTGGCTCTGGACTTGCATTCTTCC-------------------------------------------------------------------TCTGAGAAACACTCCCTATCTCTCTAGACATGGTGGACAGCAGAGTGCCCATTCCAACTCCTGAGTCCAGAAAATGATACTGGGTGGCTGCCAGTCCAGTTATGAAAACATTCTGTACTAAAGTGATCAGTGTTTAAAAGAAGTTAGTTTTTggccagg
>gene=chr20_2317448-2318448; species=ponAbe
tggtctcagttatacaccctcagaacattctgtcc-tttcctgcaaggcatttgtcccagctggaatattatctttctttgtgcaattatttggttgtgaatccctacccaaccgtaaactccacgagggcaggcattacctctgttctgagttcatcactgtctcccttagcacaatgtctTAGTGGATAGCCACTATTTGTAAAAGAGAAATAGCCCCTTCCTCGGGGCAGGACTGAAACAGAGCTCCTTGGCTCTGGACTTGCATTCTTCCCTGCACAGGAAAGTCAGTCCGGGCTTGTACCCTGCGTGTGACAGCCTCTCCTGCTTCACAAGACATTTCTGAGAAACACTCCCCATCTCTCTAGACATGGTGGACAGCAGAGTGCCCGTTCCAACTCCGGAGGCTAGAAAATGATACTGGGTGCCTGCCAGTTCAGTTATGAAAACATTCTGTACTAAAGTGATCAGTGTTTAAAAGAAGTTAGTTTTTggccagg
>gene=chr20_2317448-2318448; species=rheMac
tggtctcagttatacaccctcagaaccttctgtcctttaccttcaaggcatttgtcccaactggaatattatctgtctttgtgcaattatttggttgtgaacccctccccaaccgtaaactccacaagggcaggcgttacctctgttctgagttcatcactgtctcccttggcacaatgtctTAGTGGAGAGCCACTGTTTGTAAAAGAGAAATAGCCCCTTCCTCGGGGCAGGACTGGAACAGAGCCCCTTGGCTCTGGACTTGCATTCTTCCCCGCACAGGCGAGCCAGTCCAGGCTTGTGCCCTGCGTGTGACAGCCTCTCCTGCTTCACAAGACACTTCTGAGAAACACTCCCTATCTCTCTAGACATGGTGGACAGCAGAGTGCCCATTCCAACTCCTGAGTCCAGAAAATGATACTGGGTGGCTGCCAGTCCAGTTTTGAAAACATTCTGTACTAAAGTGATCAGTGTTTAAAAGAAGTTAGTTTTTggccagg
>gene=chr20_2441436-2442436; species=hg19
GTTACGTGTGTGACCCTGGCAGAAAGTTATGCCAAAATTGTTCCTCTCCCAGCAGAATTTTCATTTTTAGCATTTGCTTCATGGAGAAGCTATCTAGACAAGTGCCTTCCCAAGAGGATATTATGGGTACTGATTTCAACAAAACTGATCTTTGAATCTGATAAGTGAAAATGTTCAATTTTGTAAGTATCTTAGTGTATGAGGATGTACAGATGCAAATGGGTAGTAAAACATTTTATAGGGAAGAAGGTAAGATCAGGGTTAATTTTTTCCAAGGCAACCCTTCTTGACTCTATTAAGCACCCAATATATCAAAGATTTTTCTAAAAATAAAGATCCATAGGTGCAATTATAATGTTCTCTTAAGAGTTTATTATAAACCAGTTTCATAGGCCACAAGGAGATAAAAGGACTATGTACAGCCTTACGGGAAACAGGCAGGGAGCTGAGGAGGGCCAAGATGAGTCTAGGGCCTTGGTGGGCGCATTCCCGGGGGAGGG
>gene=chr20_2441436-2442436; species=bosTau
ACAT-GCATATGACCCCAGGAGAAAGTTATACCAAAACTGTTCCTCTTCCAATAGGATTCACATTTTTATTACTTGCTTCA---AGAAGTTATCTTGATTAGTGCC-CCCAAAGAGGATAT-AC-AGTATTAAAGTTAACAAG-ATGATTTTTGAGTATAACAGGTGAAAATGTTCAATTTTGTAATTCTCTTGA-ATGAGACTGTGCATCCCTGCAAATAAAT---ACAGTATTTTACAGGGAAACAGCTAAGATTAGGGCTA-GTTTTTCCAAGGCAACCCTTCTTGATTCTATCAAGCACCCAATACATCAACAGTTTTTCTGAAAATACAAACATACAGGTGCATTTGTAATATTCTCTTAAGAGTTTATTATAAACTAGTGTCACAGGCCACAAGGAAGTAAAAGGACTATGTACAGCCTTACGGGAAACAGGCAGGGAGCTGAGGAGGGCCAAGATGAGCCTAGGGCCTTGGTGGGCGCATTCCCGGGGGAGGG
>gene=chr20_2441436-2442436; species=calJac
GTTACGTGTGTGACCTTGGCAGAAAGTTACACCAAAATTGTTCCTTTCCCAATAGAATTTTCAGTTTTAGCATTTGCTTCCTGGAGGAACTATCTAGAACGGTGCCTTCCCAAGAGGATATTATGGGTACTGATTTCAACAAAACTGATCTTTGAATTT-ATAAGTG-AAATGTTCAGTTTTGTAATTATCTTAGTGTATGAGGGTGTACAGAAGCAAATGAGTAGTAAAATATTTTACAGGGAAGAAGCTAAGATCAGGACTAATTTTTTCCAAGGCAACCGTTCTTGACTC-ATTAAGCACCCAATATATCAAAGATTTTTATAAAAATAAAGATACATCTGTGCAATTATAATGTTCTCTTCAGAGTTTATTATAAACCAGTTTCAGAGGCCACAAGGAAATAAAAGGACTATGTACAGCCTTACGGGAAACAGGCAGGGAGCTGAGGAGGGCCAAGATGAGTCTAGGGCCTTGGTGGGCGCATTCCCGGGGGAGGG
>gene=chr20_2441436-2442436; species=canFam
GCAT-GTGTGTGATGCTAGGAGAAAGTTCTACCAAAATTGTTCCCCTCTCAATAGGATTGTCATTTTTAGTATCAGCCTCCT-AAAAGGCTATCTAAAGGAGTGTCTTCCAAA---GATTT--TGAGTATTTACTTCAACAAA-CTAATCTTTGAGTTTGGTACGTGGGAATATCCAATTTTGTAAT--TCTCAGTATGAGGCTGTGCATCTCTGTGAATGTGTATTAAAATATTTTATAGGGAAGCAGCTAAGATTAGTGCTA-ACTTTTCCAGGGCAACCTTTCTTGACTCTATTAAGGACCTCA------------TTTTCTAAAATTACAGACACGCGAATAC------AATAT--TCTTAAGAGTTTATTATAAACTAGTTTCACAGGCTACAAGGAAGTAAAAGGACTATGTACAGCCTGACGGGAAACAGGCAGGGAGCTGAGGAGGGCCAAGATGAGTCTAGGGCCTTGGTGGGCGCATTCCCGGGGGAGGG
>gene=chr20_2441436-2442436; species=equCab
GTAT-GTGTGTAACGCTGGGAGAAAGTCACACCAAAATTGTTCCTCTCCCAGTGGGACTGGCATTTTTAGTATTTGTTTCAT-AAGAAGCTATCTAGATGTGTGCTTTCCAAAGAGGATAC--agtgtgtttatttc-gcaaa-ccgatgtttgagtttgataggtgaaaatgttcagttttgtaattctcttggtataaggttatgcatctctgcaaatgtGTGGTAAAATATTTTATAGGGAAGCAGCTAAGATCAGGGCTA-ATTTTTTCAAGGCAACCTTTTTCAATTCTGTTAAGCATCCAATTTATCAAAG--ACTTCCAAAAATACAGACACACAGGTACATTTATAATATTCTCTTAAGAGTTTATTATAAACTAGTTTCACAGGCCACAAGGAAATAAAAGGACTATGTACAGCCTTACGGGAAACAGGCAGGGAGCTGAGGAGGGCCAAGATGAGTCTAGGGCCTTGGTGGGCGCATTCCCGGGGGAGGG
>gene=chr20_2441436-2442436; species=gorGor
-------------------------------------------------------------------------------------------------------------------------------------------------------------------------------------------------------------------------------------------------------------------------------------------------------------------------------------------AAAGATACATAGGTGCAATTATAATGTTCTCTTAAGAGTTTATTATAAACCAGTTTCATAGGCCACAAGGAGATAAAAGGACTATGTACAGCCTTACGGGAAACAGGCAGGGAGCTGAGGAGGGCCAAGATGAGTCTAGGGCCTTGGTGGGCGCATTCCCGGGGGAGGG
>gene=chr20_2441436-2442436; species=panTro
GTTATGTGTGTGACCCTGGCAGAAAGTTATGCCAAAATTATTCCTCTCCCAGCAGAATTTTCATTTTTAGCATTTGCTTCATGGAGGAGCTATCTAGATAAGTGCCTTCCCAAGAGGATATTATGGGTACTGATTTCAACAAAACTGATCTTTGAATCTGATAAGTGAAAATGTTCAATTTTGTAATTATCTTAGTGTACGAGGATGTACAGATGCAAATGGGTAGTAAAACATTTTATAGGGAAGAAGGTAAGATCAGGGTTAATTTTTTCCAAGGCAACCCTTCTTGACTCTATTAAGCACCCAATATATCAAAGATTTTTCTAAAAATAAAGATACATAGGTGCAATTATAATGTTCTCTTAAGAGTTTATTATAAACCAGTTTCATAGGCCACAAGGAGATAAAAGGACTATGTACAGCCTTACGGGAAACAGGCAGGGAGCTGAGGAGGGCCAAGATGAGTCTAGGGCCTTGGTGGGCGCATTCCCGGGGGAGGG
>gene=chr20_2441436-2442436; species=papHam
GTTATGTGTGTGACCCTGGCAGAAAGTTATGCCAAAATTGTTCCTCTCCCAGTAGAATTTTCATTGTTAGCATTTGCTTCATGGAGGAGCTATCCAGGTAAGTGCCTTCCCAAGAGGATATTATGGGTACTGATTTCAACAAAACTGATCTTTGAATTTGATAATTGAAAATGTTCAATTTT-TAACTATCTTAGTGTACAAGGATGTACAGATGCAAATGGGTAGTAAAATGTTTTATAGGGAAGAAGCTG-----AGGG----ATTTTTCCAAGGCAACCCTTCTTGACTCTATTAAGCACCCAATATATCAAAGATTTTTCTAAAAATAAAGACACATAGGTGCAATTATAATGTTCTCTTAAGAGTTTATTATAAACCAGTTTCATAGGCCACAAGGAAATAAAAGGACTATGTACAGCCTTACGGGAAACAGGCAGGGAGCTGAGGAGGGCCAAGATGAGTCTAGGGCCTTGGTGGGCGCATTCCCGGGGGAGGG
>gene=chr20_2441436-2442436; species=ponAbe
GTTATGTGTGTGACCCTGGCAGAAAGTTATGCCAAAATTGTTCCTATCCCAGCAGAATTTTCATTTTTAGCATTTGCTTCATAGAGGAGCTATCTAGGTAAGTGCCTTCCCAAGAGGATATTATGGGTACTGATTTCAACAAAACTGATCTTTGAATTTGATAAGTGAAAATGTTCAACTTTGTAATTATCTTAGTGTATGAGGGTGTACAGATGCAAACGGGTAGTAAAATATTTTATAGGGAAGAAGCTAAGATCAGGG----TTTTTTCCAAGGCAACCCTTCTTGACTCTTTCAAGCACCCAATATATCAAAGATTTTTCTAAAAATAAAGATACATAGGTGCAATTATAATGTTCTCTTAAGAGTTTATTATAAACCAGTTTCACAGGCCACAAGGAAATAAAAGGACTATGTACAGCCTTACGGGAAACAGGCAGGGAGCTGAGGAGGGCCAAGATGAGTCTAGGGCCTTGGTGGGCGCATTCCCGGGGGAGGG
>gene=chr20_2441436-2442436; species=rheMac
----------------------AAAGTTATGCTAAAATTGTTCCTCTCCCAGTAGAATTTTCATTGTTAGCGTTTGCTTCATGGAGGAGCTATCCAGGTAAGTGCCTTCCCAAGAGGATATTATGGGTACTGATTTCAACAAAACTGATCTTTGAATTTGATAATTGAAAATGTTCAATTTT-TAATTATCTTAGTGTAC-AGGATGTACAGATGCAAATGGGTAGTAAAATGTTTTATAGGGAAGAAGCTG-----AGGG----ATTTTTCCAAGGCAACCCTTCTTGACTCTATTAAGCACCCAATATATCAAAGATTTTTCTAAAAATAAAGACACATAGGTGCAATTATAATGTTCTCTTAAGAGTTTATTATAAACCAGTTTCATAGGCCACAAGGAAATAAAAGGACTATGTACAGCCTTACGGGAAACAGGCAGGGAGCTGAGGAGGGCCAAGATGAGTCTAGGGCCTTGGTGGGCGCATTCCCGGGGGAGGG
>gene=chr20_2502132-2503132; species=hg19
CCCCTAGCGAGTGAGGGAAGCAGGACACTTTGAAACGAATGCGTTTCTCAGCTTCTTTGCACATGTAAAGTTACAAAGCACTTAAGAAGCATGTAAGGTTTGTTTAAAATGAATAAGTTATTTTGAGCTTGATTTAACATAAACTCTTAGATATACTCTAAGTTACTCTAAGAAGGTCCTTTTGAGAATGCTTGAGTCTACACTTGTTTTAATATCAACTGTTACATATGAATTATCTCTAAGGAGCAATAAAAGTGTGGTGTAAAATGAATGAGTAATTTTGAGCTTGATTTCACCTAAAATGCTTAGTACTGACTACATGGAGTCTAATTCCACATAACAAGTTAGGTTAAGGACATATTCCTTAATACTGCTTAGATTTATCTAAATTGGTTCTAACTCATTTTATTTAGTTTCTCACCATTAGAAGTTTCCTTAGAGGGGAATGTCTGATTCTTAGCTTGTTTGCAAACACTCTACTTGTTTGTAAACATACATTT
>gene=chr20_2502132-2503132; species=bosTau
CCCCTGGTGACTGAGGGAAGCAGGAAATTTTGAGATGAATGT-TTTCTGAGCTTGTTTGCATACATAAAATTACAAAGTACTTCTGAAGC----------TGTTTGAAATGAATGAATGATTTTTATCTTGATTTCACGTAAACTCTTAGATACACTCTAAGTTATCCCAAGAAGGTCCTTTTGATCACACTTGAGTGTGTACTTGTTTTAATATCAACAGTTACGTATGAA-TATCTCTAAGGAGCAATAAaaaccccatgTGAAATGAATGAGTGATTTTGAGCTTGATTTCACCTACAATGCTTAGAATTGACTATATTTACTCTGATTCCTC---ACAAGGTAAATTAAAGACATATTCCCTACTACTGCTTAGATTTCTCTAAATTAGTTCTACCTCATCTTACTTGCTCTCTCACCATTAGAAATTTCCTTAGAGGGCAATGTCTGATTCTTAGATTGTTTATAAAGATACTGTTTGTTTGTACACATATATTT
>gene=chr20_2502132-2503132; species=calJac
CCTCTAGTGGGTGAGGGAAGCAGGACACTTTGAGATGAATGCATTTCTCAGCTTGTTTGCACATGTAAAGTTACAAAGCATTTAAGAAGTGTGTAAGGTT----TAAAATGAATAAGTTATTTTGAGCTCGATTTCACATAAACTCTTAGATATACTCTAAGTTACTGTAAGAAGGTTCTTTTGAGAATGCTTGAGTCTGCAGTTGTTTTAATATCAACTGTTACATGTGAATTATCTCTAAGGACCaataaaAGTGTGGTTTAAAATGAATGAGTAATTTGGAGCTTGATTTTACCTATAATACTTAGTATTGACTACATTGAGTCTAATTTCACATAACAAGTTAGATGAAGGACATATTCCTTAATACTG-TTAGATTTATCTAAATTGGTTCTAACTCATTTTGTTTACTTTCTCAGCACTAGAAGTTTCCTTAGAGGGAAATCTCTGATTCTCAGATTGTTTGCAAACACTCTACTTGTTTGGAAACATACACTT
>gene=chr20_2502132-2503132; species=canFam
CCCCTAAAGAGTAAGAGAAGCAGGAAATTTTGAGATGAA---GCTTCTGAGCTTGTATGCACACGTAAAGTTACAAAGCACTTATGATGCTTATGAGATTTGTTTGAAATGAATGAGTGGTTTTGAGCTTGATTTCCCATAAACTCTTAGATACACTCCAAGTTACTCTATAAATGTCCTTTCGAGAATGCTTGAGT-GGGGCTTG-------------TGTTACATATGAATTATCTTTAAGAGGCAATAAAAGTTTCATTTGAAATGAATGAGTGGTTTGGAACTTGATTTCACCAAAAGTGCTTAGTATTGACTCTATTTACTCTAATTCCTCCATACAAGGTAGATTAAGGACATCTTCTCTAATACTGCTTAGATTTATCTAAATTGGTTTTAACTCATTTTATTTGCTTT--CACCATTAGAAATTTCCTTAGAGGGGAATGTCTGATACTTAGCTTGTTTACAGACATGTTGCTCATTTGTACACATATATTT
>gene=chr20_2502132-2503132; species=equCab
CCCCTAGGGACGGAGAGAAGCAGGAAATTTTTAGGTGAAT-TGTTTCTGAGCTTGTTTGCACATGTGAAGTTACAAAGTACTTGAGAAGCTTGTAAGATTTGTTTGAAATGAATGAGTGATTTCA------------CATGAACTCTTAGATACACTCTGAGTCCCTCTAAGAAGGTCCTTCTGAGGACGCTTGAGTCTGCACTTGTTCCAATATCAGCTGTTACGTGTGAATTACCTCTGAGCAGCACCAAAAGTTTCATTGGAAATGAATGAGTGATTTTGAGCTTGATTTCACCTAAAATGCTTAGTCTTGACTATATTTACTCTAATTCCTCATAACAAGGTAGATTAAATACATATTCCCTAATACTGCTTAGATTTCTCTAAATTGGTTCTAACTCATTTTATTTGATCTCCCACCACTGGAAGCTTCCTTAGAGGGGAATGCCTGACTCTTAGCTTGCTTACAAACGTACTGCTCGTTTGGACACATCCATTT
>gene=chr20_2502132-2503132; species=gorGor
--------------------------------------------------------------------------------------------------------------------------------------------------------------------------------------------------------------------------------------------------------------------------------------------------------------------------------------------------------------------------------------------------------------------------------------------------------------------------------------------------------------------
>gene=chr20_2502132-2503132; species=panTro
CCCCTAGCGAGTGAGGGAAGCAGGACACTTTGAAACGAATGCGTTTCTCAGCTTCTTTGCACATGTAAAGTTACAAAGCACTTAAGAAGCATGTAAGGTTTGTTTAAAATGAATAAGTTATTTTGAGCTTGATTTAACATAAACTCTTAGATATACTCTAAGTTACTCTAAGAAGGTCCTTTTGAGAATGCTTGAGTCTACACTTGTTTTAATATCAACTGTTACATATGAATTATCTCTAAGGAGCAATAAAAGTGTGGTGTAAAATGAATGAGTAATTTTGAGCTTGATTTCACCTAAAATGCTTAGTACTGACTACATTGAGTCTAATTCCACATAACAAGTTAGGTTAAGGACATATTCCTTAATACTGCTTAGATTTATCTAAATTAGTTCTAACTCA------TTAGTTTCTCACCATTAGAAGTTTCCTTAGAGGGGAATGTCTGATTCTTAGCTTGTTTGCAAACACTCTACTTGTTTGTAAACATACATTT
>gene=chr20_2502132-2503132; species=papHam
CCCCTAGTGAGTGAGGGAAGCAGGACACTTTGAAATGAAT--GTTTCTCAGCCTGTTTGCACATGTAAAGTAACAAAGCACTGAAGAAGCGTGTAAGGTTTGTTTAAAATGAATAAGTTATTTTGAGTTTGATTTAACATAAACTCTTATATATACTCTAAGTTACTCTAAGAAGGTCCTTTTGAGAATGCTTGAGTCTGCACTTGTTTTAATATCAACTGTTACATGTGAATTATCTCTA---AGTAATAAAAGTGTGGTGGAAAATGAATGAGTAATTTTGAGCTTGATTTCACCTAAAATGCTTAGTATTGACTACATTGAGTCTAATTCCACATAACAAGTTAGGTTAAGGACATATTCCTTAATAGTGCTTAGATTTATCTAAATTAGTTCTAACTCATTTTATTTACTTTCTCACCATTAGAAGTTTCCTTAGAGGGGAATGTCTGATTCTTAGCTTGTTTGCAAACACTCTACTTGTTTGTAAACATACACTT
>gene=chr20_2502132-2503132; species=ponAbe
CCCCTAGCGAGTGAGGGAAGCAGGACACTTTGAAACGAATGCGTTTCTCGGCTTGTTTGCATATGTAAAGTTACAAAGCACTT---AAGCATGTAAGGTTTGTTTAAAATGAATAAGTTATTTTGAGCTTGATTTAACATAAACTCTTAGGTATACTCTAAGTTACTCTAAGAAGGTCCTTTTGAGAATGCTTGAGTCTGCACTTGTTTTAATATCAACTGTTAGATATGAATTATCTCTAAGGAGCAATAAAAGTGCAGTGTAAAATGAATGAGTAATTTTGGGCTTGATTTCACCTAAAATGCTTAGTATTGACTACATTGAGTCTAATTCCACATATCAAGTTAGGTTAAGGACATATTCCTTAATACTGCTTAGATTTATCTAAATTGGTTCTAACTCATTTTATTTACTTTCTCACCATTAGAAGTTTCCTTAGAGGGGAATGTCTGATTCTTAGCTTGTTTGCAAACACTCTACTTGTTTGTAAACATACATTT
>gene=chr20_2502132-2503132; species=rheMac
CCCCTAGTGAGTGAGGGAAGCAGGACACTTTGAAATGAAT--GTTTCTCAGCCTGTTCGCACATGTAAAGTTACAAAGCACTTAAGAAGCGTGTAAGGTTTGTCTAAAATGAATAAGTTATTTTGAGTTTGATTTAACATAaactcttatatatactctaaGTTACTCTAAGAAGGTCCTTTTGAGAATGCTTGAGTCTGCACTTGTTTTAATATCAACTGTTACATGTGAATTATCTCTA---AGTAATAAAAGTGTGGTGGAAAATGAATGAGTAATTTTGAGCTTGATTTCACCTAAAATGCTTAGTATTGACTACATTGAGTCTAATTCCACATAACAAGTTAGGTTAAGGACATATTCCTTAATAGTGCTTAGATTTATCTAAATTAGTTCTAACTCATTTTATTTACTTTCTCACTATTAGAAGTTTCCTTAGAGGGGAATGTCTGATTCTTAGCTTGTTTGCAAACACTCTACTTGTTTGTAAACATACACTT
>gene=chr20_2628119-2629119; species=hg19
GTCCCCATTAGTGTTGCCAGAGTAAAAACCTTGGGCTAATGGACACCAAAATGACACAGTTAGCCATAGGCTGGGCTAAATGAAAAAGGTCAGATGATATAGTATATGGTTCTTCCCAATGGGTGAACAGTCTTATGGACAGAGAAAAAGAAATAGGCCCCACCTGCCACCTGGCTTTAATGTGGAACCTGGAGCACATCTGGGAAACTCATGGCTCCCACTCAGACCTGCTGTCCCTGCAGGACATTTGCTCAGTGGGAGCCCTGTGAGCAATTTGTCCTCCATATCACCTCCAAATTAATCTCCAAACACTGCTTAATGGAAAAGCAAGAGTCTCATCAGACCAAAACCACTCATCCTGACTTTCATTCAAGGTTTCTTACATTCTAGATCCTTCAGTCTTTTGTCCAACTACTGACCAGTTTGCATTTTACACCTCTAGCAGGTTCTTCTCTTGTTTCTGGCTTTTGCTTCCACTCTCTTTCCATCCTCCATCTCTA
>gene=chr20_2628119-2629119; species=bosTau
GTCCCCATTAACACTGTCAGAGTAAAACCTCTGGCTTAA-TTACACCAAAATGACACAGTGAGCCATATACCAGGCTAAATAAAAGAGGAGAGATGCTGCAGTGTATTATCCTTCCCAATGGGTGA------------ACAGAGACAAGAA---AGGCCC--------ACATGGCTTTAAGCT-GAGCCTGGAGCACACCTGGCAAGCCAGTAGC-CTCCTTCAGACCTGCTGC----------CATTTTCTCAGCTGGAACTTGGTGGGAAA--TGTTTTGCACATTACCTCCAAACTAATCT----GCTATGCCTTATGGAGAG-TAAGAG--TCATCAGGCCCAAGCCCCTCACCCTGGGCTTCATTTGAGGCTTCTTTCATGTTAGATCCTTCAGTCTTTCATCTAACTACCGAGCAGGATGAATCTTACACCTCCAGGAGTT-----TCTTCTCTCTGG-ATTGGCTTTCACTCTCTTTCCACCCTCCATCTCTA
>gene=chr20_2628119-2629119; species=calJac
GTCCCCATTAGTGTTGCCAGAGTAAAAACCCTGGGTTAATGTACACCAAAATGACATAGTTAGCCACAGGCTGGGCTAAATGAAAAACGTCAGATGATATAGTATATGGTTCTTCCCAACAGGCAAACAGTCTCAATGACAGAGAAAAAGAAA-AGGCTCCAGGTGCCACCTGGTTTTAAGATGGAACCTGGAGCACACCTGGAAAACTCACAGGTCCCACTCAGACCTGTTGCCCCTGCAGGACA-TTGCTCAGTGGGAGCCCTGTGGGCAATCTGTCCTGCACATTACCTCCAAATTAATCTTCAAACACCGCTTGATGGAGAAGCAAGAGTCTTATCAGACCCAAACCACTCAAC----CTTTCATTTAAGATTTCTTAAATGCTAGATCCTTCAGTCTTTTTTCCAGCTACTGACCAGGTTGAATTTTACACCTCTAGCAGGTTCTTCTCTTGTTTCTGGCTTTTATTTCCATTATCTTTCCATCCTCTACCTCTA
>gene=chr20_2628119-2629119; species=canFam
TTCCCCTTTAGTGTTGCAGCAGTAAAAACTCTCGGTTAATTTAAAGCAAAATGACACAGTGAGCCCCAGGCTGGGCCACATAAAAAAGGGTAGGTGCTATAGAGTTTGATCCTTCCCGGTGAATGCACAGTTTAG--CACAAAGAAAGGAA---TGGCCCCAGGTGCCACATGGCTTTAAGCTTGAACCTGGAACATGCCCGGGAAACCCACAACTCCCTTTCCGACCTGCTGCCCCTGCAGGACACTTTCTCAGCTGGAACTTTCGGGGAAACCTGTCTTGCATATCTCTTACAAACTCATCTCCAATC--TGCACAATGGAGAA-TAACACTCTCATCTGACCCAAGCCACTCATCCTGGCTTTCATTCAAGGCTTCTTACATATTAGATTCTTCAGTCTTGTGTCCAACTACTGACCTGGATGAATCTTACACTTCTAGAAGTTCCTTCTTTCGTTGCTGGCTTTTGCTTCCATGCTCGTTCTATCCTATATTTCTA
>gene=chr20_2628119-2629119; species=equCab
GTCCCCATTAGCGTTGCCAGAGTAAAAACTCTGGGTTAATTTACACCAAAATGACACAG-GAGCCATAGGCTAGGCTAAATAAAAGGGGATAGATGCTATAGAGTATGATCCTTCTCAATGAGTGAGAAAAGCAAGGCACATGGAAAGGAA---AGGCCCCATGTGCCACTTGGCTTTAAGCTTGAGCCCGGAGCCGGCCTGGGAAACCCGCAGCTCCCCTTCAGTCCTGCTGCCCATACAGGACATTTTCTCAGCTGGAACTTTTTGAGAAATCAGTCCTGCACGTCACCTCCAAATTAATCTCCAAACAATGCTTGATGGAGAA-TGAGGGTCTCATCAGACCCAAGCCACTCAGCCTGGCCTTCATTCAAGGGTTCTTACATGCTAGATCCTTCAGTCTTTTGTCCAACTACTAACCAGGATGACTCTTACACTTCTAGCAGATTCTTTCCTTGTTTCCGGCTTTTGCTTCCA--CTCTTTCCATCCTCCTTCTCTA
>gene=chr20_2628119-2629119; species=gorGor
GTCCCCATTAGTGTTGCCAGAGTAAAAACCTTGGGCTAATGTACACCAAAATGACATAGTTAGCCATAGGCTGGGCTAAATGAAAAAGGTCAGATGATATAGTATATGGTTCTTCCCAATGGGTGAACAGTCTTATGGACAGAGAAAAAGAAATAGGCCCCACCTGCCACCTGGCTTTAATGTGGAACCTGGAGCACATCTGGGAAACTCATGGCTCCCATTCAGACCTGCTGTCCCTGCAGGACATTTGCTCAGTGGGAGCCCTGTAAGCAATTTGTCCTCCATATCACCTCCAAATTAATCTCCAAACACTGCTTAATGGAAAAGCAAGAGTCTCATCAGACCAAAACCACTCATCCTGACTTTCATTCAAGGTTTCTTACATTCTAGATCCTTCAGTCTTTTGTCCAACTACTGACCAGTTTGCATTTTACACCTCTAGCAGGTTCTTCTCTTGTTTCTGGCTTTTGCTTCCACTCTCTTTCCATCCTCCATCTCTA
>gene=chr20_2628119-2629119; species=panTro
GTCCCCATTAGTGTTGCCAGAGTAAAAACCTTGGGCTAATGTACACCAAAATGACATAGTTAGCCATAGACTGGGCTAAATGAAAAAGGTCAGATGATATAGTATATGGTTCTTCCCAATGGGTGAACAGTCTTATGCACAGAGAAAAAGAAATAGGCCCCACCTGCCACCTGGCTTTAATGTGGAACCTGGAGCACATCTGGGAAACTCATGGCTCCCACTCAGACCTGCTGTCCCTGCAGGACATTTGCTCAGTGGGAGCCCTGTGAGCAATTTGTCCTCCATATCACCTCCAAATTAATCTCCAAACACTGCTTAATGGAAAAGCAAGAGTCTCATCAGACCAAAACCACTCATCCTGACTTTCATTCAAGGTTTCTTACATTCTAGATCCTTCAGTCTTTTGTCCAACTACTGACCAGTTTGCATTTTACACCTCTAGCAGGTTCTTCT--TGTTTCTGGCTTTTGCTTCCACTCTCTTTCCATCCTCCATCTCTA
>gene=chr20_2628119-2629119; species=papHam
GTCCCCATCAGTGTTGCCAGAGTAAAAACCCTGGGCTAATGTACACCAACATGACATAGTTAGCCACAGGCTGATCTAAATGAAAAAGGTCAGATGATATACTGTATGGTTCTTCCCAATGGGCAAATTGTCTTATGGACAGAGAAAAAGAAATAGGTCCCATGTGCCACCTGGCTTTAAGGTGGAACCTGGAGCACATCTGGGAAACTCATGGCTCCCACTCAGCCCTGCTGTCCCCGCAGTACATTTGCTCAGTGAGAGCCCTGTGGGCAATTTGTCCTGCACATCCCCTCCAAATTAATCTCCAAACACTGCTTAATGGAAAAGCAAGAGTCTTATCAGACCCAAACCACTCATCCTGACTTTCATTCAAGGTTTCTTACATTCTAGATCCTTCAGTCTTTTGTCCAACTACTGACCAGGTTGCATTTTACACCTCTAGCAGGTTCTTCTCTTGTTTCTGGCTTTTACTTCCACTATCTTTCCATCCTCCATCTCTA
>gene=chr20_2628119-2629119; species=ponAbe
GTCCCCATTAATGTTGCCAGAGTAAAAACCTTGGGCTAATGTACACCAAAATGACACAGTTAGCCATAGGCTGGGCTAAATGAAAAAGGTCAGATGATATAGTATACGGTTCTTCCCAACGGGCGAACAGTCTTATGGACAGAGAAAAAGAAATAGGCCCCACCTGCCACCTGGCTTTAATGTGGAACCTGGAGCACATCTGGGAAACTCATGGCTCCCACTCAGACCTGCTGTCCCCGCAGGACATTTGCTCAGTGGGAGCTCTGTGAGCAATTTGTCCTGCATATCACCTCCAAATTAATCTCCAAACACTGCTTAATGGAAAAGCAAGAGTCTCATCAGACCCCAACCACTCATCCTGACTTTCATTCAAGGTTTCTTACATTCTAGATCCTTCAGTCTTTTGTCCAACTACTGATCAGTTTGCATTTTACACCTCTAGCAGGTTCTTCTCTTGTTTCTGGCTTTTGCTTCCACTCTCTTTCTTTCCTCCATCTCTA
>gene=chr20_2628119-2629119; species=rheMac
GTCCCCATCAGTGTCGCCAGAGTAAAAACCCTGGGCTAATGTACACCAACATGACATAGTTAGCCATAGGCTGATCTAAATGAAAAAGGTCAGATGATATACTGTATGGTTCTTCCCAATGGGCGAATAGTCTTATGGACAGAGAAAAAGAAATAGGCCCCATGTGCCACCTGGCTTTAAGGTGGAACCTGGAGCACATCTGGGAAACTCATGGCTCCCACTCAGCCCTGCTGTCCCCGCAGTACATTTGCTCAGTGAGAGCCCTGTGGGCAATTTGTCCTGCACATCCCCTCCAAATGAATCTCCAAACACTGCTTAATGGAAAAGCAAGAGTCTTATCAGACCCAAACCACTCATCCTGACTTTCATTCAAGGTTTCTTACATTCTAGATCCTTCAGTCTTTTGTCCAACTACTGACCAGGTTGCATTTTACACCTCTAGCAGGTTCTTCTCTTGTTTCTGGCTTTTACTGCCACTATCTTTCCATCCTCCATCTCTA
>gene=chr20_2646300-2647300; species=hg19
CAGCCAAAAAGGTGGCAACGCAAAGGCATTCCCAGTGCTTCTATTCTTGGGGAATATGCATAGGCTTTGTGCCTCCTCTGCAATCCTTTAGGTGCGACATTCTCCTATATAGTAGTAGGATGAGAAGATTAAACTAGGTAATGTGTAAGAGTTTTGAACAAATGAAAAGTACTGGGTAAATATAGAGCTGTTATTATAGCTAATATAATATTAGTATAACACACTCCTCTATTTCCATTCATATATCCCATGAAACCAACCAAAACCAGAGAGCACCACCGTCTTGCTCCCATAGACTCCCTCGTCCCAGCTTCCACATCACTATTAATATTCGTCACTATTTTTCTTCTCCAAATATTTCTCCTTCTGACTAAGAAAAAAATGGAAGATTTATaacctctgcctcccgggttcaagcgattttcctgcctccgcctccctggtagctgggattacaggcacgcgccaccacacccggctaatttttgtatttttattag
>gene=chr20_2646300-2647300; species=bosTau
CTTCCAAAAGCGTGCAA-------GGTATTCTCAGTGGTTCTAATCTTGGGGACCAAGAACAGGCTTTGTGTCTCCTCTGCATTCCTTTAGGCAGGGCGTTCTC---TACTGTTGTGAGGTGAAAAGATTAAATTAGAAAATATGTAAGAAACTTGAACACATGAAAAGTTCTGTGTCAATAAAAGGCTGTTAATATAGCTAATacaatattaatGTGACAAACTCCTCCATCTCCA-------------------GAATCAAAACCAGAGAACAGCACCATCTTGCCTTCATAGACTCTCTAGTCCCAAGTTACACACTGCTCTTGCCATTCACCACCATTTTTTTCTTCCAAATATTGCTCTTTCTAGTAGAGAAAAAGTGGGAG-ATTTACAATTTCT---------------------------------------------------------------------------------------------------
>gene=chr20_2646300-2647300; species=calJac
CAGCCAAAAAGGTGGCAAGGCAAAGGCATTCTCAGTGGTTCTAATCTTGGGGAAAAAGCATAGACTCTCTGCCACCTCTGCAATCCTTTAGGTGAGGCATTTTCCTCTACAGTAGTAGGAtgagaagattaaattaaataatatctaagagttttgagcaaatgaaaagtactgtgtaaatataggactgttattatAGTTAATATAACATTAATATAACACATTCCTCTATTTCCATTCATATATCCCATGAAACCAATCAAAATCAGAGAGCACCACCA----GCTCCCATAGAGTCCCTGGTCCCAGCTTCCAGATCACTAGTACCATTTGCCACCAATTTTCTTCTCCAAATATTTCTCCTTCTGATTGAGAAAAAAATGGAAGATTTACAA-ctctgcctcatgggttccagcaattctcctgcctcagcctccttgttagctaggattacaggcacgtgccaccacacccagctaatttttgtatttttagttg
>gene=chr20_2646300-2647300; species=canFam
CATCTAAAAAGGTGCCA-------GGCATTCTTAGTCATTCTAATCTTAGGGACAAAATACAGGCTTTATGCCTCCTCTGCATTCCTTTAGACAGAACATTCTC---TACAGCAGTGGGATGAAAAGATTAGATTAGATAATGTGTAAGAGTCTTGAAAAAATTAAAAGTAGTGTGTAAATATAAGGCTGCT--TAtagttaatattgtattaatataatCTGCTCCTTAAGCTCCATTCATTTATTCCATGAAACAAATCAAAACTAGAGAGCATCACCATCTTGTTCCCGTACACTCCCTAGTCCCAACTTCCACACTGCTATTGCCATCCACCACTATTTTTCTCCTCCAAATATCACTCTTTAAGATTTAAAAAAAAAAAAAA-G---------------------------------------------------------------------------------------------------------------
>gene=chr20_2646300-2647300; species=equCab
CATCCAAAAATGTGCAG-------AATGTTCTCAGTGGCTCTAATCTTGGGGACCAAGCACAGGCTTTGTGCCTCCTCTGCATTCTTTTTGGCAGGGCATTCTC---TACGGTAGTAGGATGGAAAGATTAATTTAAATAATGAATAAGAGTCTTGAACAAATGAAAAGTGCTGTGTAAATATAAGGCTGTTATTATGGTTAATataatattaatata-----CTCCTCAGTCTCTACTCATATATCCCATAGAAC--ATTAAAACCAGAGAGTATCACAGTCTTGTTCCCATAGACTCCCTAGTCCCAACTTCCACACTGCCATTGCTATCCACCACCATTTTTCTCCTCCAAATATTGCTCTTTCTGATAAAGAAAAAGTGAAAG-ATT-------------------------------------------------------------------------------------------------TACTCTTTTTAA
>gene=chr20_2646300-2647300; species=gorGor
CAGCCAAAAAGGTGGCAACGCAAAGGCATTCCCAGTGGTTCTATTCTTGGGGAATATGCATAGGCTTTGTGCCTCCTCTGCAATCCTTTAGGTGAGACATTCTCCTATATAGTAGTAGGATGAGAAGATTAAACTAGGTAATGTGTAAGAGTTTTGAACAAATGAAAAGTACTGGGTAAATATAGAGCTGTTATTATAGCTAATATAATATTAGTATAACACACTCCTCTATTTCCATTCATATATCCCATGAAACCAACCAAAACCAGAGAGCACCACCGTCTTGCTCCCATAGACTCCCTCGTCCCAGCTTCCACATCACTATTAATATTCGTCACTATTTTTCTTCTCCAAATATTTCTCCTTCTGACTAAGAAAAAAATGGAAGATTTATaacctctgcctcccgggttcaagcgattttcctgcctctgcctccctggtagctgggattacaggcacgtgccaccacacccagctaatttttgtatttttattag
>gene=chr20_2646300-2647300; species=panTro
CAGCCAAAAAGGTGGCAACGCAAAGGCATTCCCAGTGCTTCTATTCTTGGGGAATATGCATAGGCTTTGTGCCTCCTCTGCAATCCTTTAGGTGAGACATTCTCCTATATAGTAGTAGGATGAGAAGATTAAACTAGGTAATGTGTAAGAGTTTTGAACAAATGAAAAGTACTGGGTAAATATAGAGCTGTTATTATAGCTAATATAATATTAGTATAACACACTCCTCTATTTCCATTCATATATCCCATGAAACCAACCAAAACCAGAGAGCACCACCGTCTTGCTCCCATAGACTCCCTCGTCCCAGCTTCCACATCACTATTAATATTCGTCACTATTTTTCTTCTCCAAATATTTATCCTTCTGACTAAGAAAAAAATGGAAGATTTATaacctctgcctcccaggttcaagcgattttcctgcctccgcctccctggtagctgggattacaggcacgcgccaccacacccggctaatttttgtatttttattag
>gene=chr20_2646300-2647300; species=papHam
CAGCCAAAAAGGTGGCAAGGCAAAGGCATTCCCAGTGGTTCTAATCTTGGGGAACAAGCATAGGCTTTGTGCCTCCTCTGCAATCCTTTAGGTGAGACATTCTCCTATATAGTAGTAGGAtgagaagattaaattagataatgtgtaagagttttgaacaaatgaaaagtactgggtaaatacagagctgttattatAGCTAATATAATATTAATATAACACACTCCTCTATTTCCATTCATATATCCCATGAAACCAACCAAAACCAGAGAGCACCACCGTCTTGCTCCCATAGACTCCCTAGTCCAAGCTTCCACATCAGTATTACCATTCGTCACCATTTTTCTTCTCCAAATATTTCTCCTTCTGACTAAGAAAAAAATGGAAGATTTACGAActctgcctcccgggttccagcgattctcctgcctccgcctccctggtagctgggattacaggcataagccaacacacccggctaatttttgtatttttattag
>gene=chr20_2646300-2647300; species=ponAbe
CAGCCAAAAAGCTGGCAAGGCAAAGGCATTCCCAGTGGTTCTAATCTTGGGGAACAAGCATAGGCTTTGTGCCTCCTCTGCAATCCTTTAGGTGAGACATTCTCCTATATAGTAGTAGGATGAGAAGATTAAACTAGATAATGTGTAAGAGTTTTGAACAAACGAAAAGTACTGGGTAAATATAGAGCTGTTATTATAGCTAATATAATATTAGTATAACACACTCCTCTATTTCCATTCATATATCCCATGAAACCAACCAAAACCAGAGAGCACCACCGTCTTGCTCCCATAGACTCCCTAGTCCCAGCTTCCACATCACTATTAATATCCGTCACCATTTTTCTTCTCCAAATATTTCTCCTTCTGACTAAGAAAAAAATGGAAGATTtacaacctctacctcccgggttcaagcgattttcctgcctccgcctccctggtagctgggattacaggcactcgccaccacacccggctaatttttgtatttttattag
>gene=chr20_2646300-2647300; species=rheMac
CAGCCAAAAAGGTGGCAAGGCAAAGGCATTCCCAGTGGTTCTAATCTTGGGGAACAAGCATAGGCTTTGTGCCTCCTCTGCAATCCTTTAGGTGAGACATTCTCCTATATAGTAGTAGGATGAGAAGATTAAATTAGATAATGTGTAAGAGTTTTGAACAAATGAAAAGTACTGGGTAAATACAGAGCTGTTATTATAGCTAATATAATATTAATATAACACACTCCTCTATTTCCATTCATATATCCCATGAAACCAACCAAAACCAGAGAGCACCACCGTCTTGCTCCCATAGACTCCCTAGTCCAATCTTCCACATCAGTGTTACCATTCGTCACCATTTTTCTTCTCCAAATATTTCTCCTTCTGACTAAGAAAAAAATGGAAGATTTACGAActctgcctctcgggttccagcaattctcctgcctccgcctccctggtagctgggattacaggcataagccaacacacccggctaacttttgtatttttattag
>gene=chr20_2675325-2676325; species=hg19
CTGAGCTGTTGCAGCAGCCCGAAGGGATTCTGAATGGGGGGCTTAATGCAGACCGGGCCTGACACAGGAGCCCACATTCACACTCCGCAGGACGCCTCAACCTCACCGTGTAACAGACACACACCGCGCTTCATGTGCAAACTGAAGCCGTTTCTGCACGCCGGTCCTTTCCTGGCTGTCGGGAGGGAACGCTGGGGGGCTCTGGAGCTGATCTCTTACGGAAGAGAAAGGGTCTTGTGGATGAATTAATTTCCAAAACTTTTACAAGGGATATAGCTATATTCTagaaaaattggaaaataaaaaatttagtccctcctctgtaatacaactactgtcaacattttagtgtatttccttcctatttttcttcCCATTAACTTGTGTTTTCCTGTGCTATGCTTACAATTCCACCTCCTGCCTATTCTTCTGTTGGTTCTGGCTTTTTTTTTTTTCAACTTGAGAAGGTTAGTTTCTTAACATGGCCCCCTCTTTGGCCC
>gene=chr20_2675325-2676325; species=bosTau
CTGAGCAACTGCAGCCGCTGGAAAGGATTCTGCTAGGAGATT-CAGGGCAGACCAGATCTGA-ACGCCAGCCACAATTCACATCCCCAGGGGAACCCCTACCTAACCTCTTAACAGACACACACTTTGTTTCATGTTCAAACTGAA-TGGTTCCTGCGCTCCTGTCCTTTCATGACTGTCCAGAGGGAGCACTGGGGCTTTCCCGAGCTCACCTCTTCGGGAAGAGAAGGGATCTTGTCTTTGAATCAATTTCCAT-ACTTTCGCTCATGATATAACTATATTCCAGGGaaa-----aaaatgaaaacaaaaacccccctctctaatacaacaactgtcaatattttaatgtatttc------------cttcccattgacatattttttcttgtgttatacatacagttctgtatCCTGCTTGTTTTTCTGTTGGTTCTGGT----TTTTCATTTAATTTGAGGGGGTCAATTTCTTTGT----------CTTTTTCTC
>gene=chr20_2675325-2676325; species=calJac
CTGAGTTGTTGCCACAGCCCGAAGGGATTCTGACT-GGGGGCTTAGGGCCAACCGGGCCTGACACAGGAGCCCACTTTCACACCCCAGAAAACACCTCGACCTCACGCTGTGAC----ACACACCGCGTTTCATGGGCAAACTGAAGCCGGTTCTGCACTCCCCTCCTTTCATGGCTGGCAGGAGGGAACGCTGGGGGGCTCTGGAGCT-ATCTATTCCGGAAGAGAAAGGGTCTTGTGAATGAAATAATTTCCAAAAGTTTTACAAGAGATATAGTTATATTCCAGAAAA-TCGGAAAATAAAAAATGTAGTTCCTCCTTTCTCATACAACTACGGTTTGCATTTTAGTGTATTTCCTTCCTATTTGTCTTCCCATTAACTTGTCTCTTTCTGTGCTATGCTTACAGTTCCACCTCCTGCCTATTCTTCTGTTGGTTCTGGC----TTTTTATTTAACTTGAGATGGTCAGTTTCTTAACTTGGCCCCCTCTTTATCCC
>gene=chr20_2675325-2676325; species=canFam
CTGAGCAGCTGCAGCAGCCTGAAGGGATT-GGATAGGAGGTTGCCAGGCAGACCAGGCCTGGCACACTGGCCCAAATTCCCCTCCCCTGAGGAAGCCCAGCCTCCTCCCTTAACAGACACACACCTTGTCTCCTCTGCGAACTGTGCCTGTTTCTGCACTCCTGTCCTTGGTTGACTGTCAGCAGGGAGTGCTTGGGGCTCCTGTACCTCATCTCTTCAAGAGGAGA--AGGTCTTGCCTGTGAATTAA-GTACAT-AGTTTTGCTCATGTTATAACTATATTCCAGAACAATTGGTAAGTAGAAAccaaaattctacctttttaatacaaccaccatcaacatgttagtgtttttccttctggtttttttccccattcacgtgttttttgttgtactgtgcatacagttctgtatcctgcctggttttcTGTTGGTTCTG-----------ACTTAATTTGAGATGGTCGGTTCCTTAATGGGGTTCCATCTTTTTCTC
>gene=chr20_2675325-2676325; species=equCab
CTGAGCAGCTGTAGCAGCCTGAAGGGATTCTAGTGGCCGGTGCCAGGGCAGACCAGGTGTGGCACCCGGGTCACAATTCACATCCTCAGGGGAACCCCAATCTCACCCCTTAGCAAACACATACCTTGTTTCACATGCAAACTGAGCTGGTTTTCGAGGTCCTGTCCTTCCATGACTGTCAGGAGGGAGCACTGGGGGCTGCTGCAGCTCACCTCTTCAGGAAGAGAAGGGGTCTTGCCTGTGAATCAACCTACATAAGTTTTACTCATAAAGTAACTATATTCCaggaaaattggaaaatagaaaacaaaactccacctctctaatacaactactgtcaacattttagtgtatttccttcc-atctttcttcCCGTTAACATGTTTTTTCTTGTGCTATGCATACTGTTCTCTATCCTGCCTGTTTTTCTGTTGGTTCATTT----TTTTAATTTAACTTGAGATGGGTAATTTCTTAAC-GCACCCCATCTTTTTCTC
>gene=chr20_2675325-2676325; species=gorGor
CTGAGCTGTTGCAGCAGCCCGAAGGGATTCTGAACTGGGGGCTTAGTGCAGACCGGGCCTGACACAGGAGCCCACATTCACACTCCGCAGGACGCCTCAACCTCACCGTGTAACAGACACACACCGCGCTTCATGCGCAAACTGAAGCCGTTTCTGCACGCCGGTCCTTTCCTGGCTGTCGGGAGGGAACGCTGGGGGGCTCTGGAGCTGATCTCTTACGGAAGA-AAAGGGTCTTGTGGATGAATTAATTTCCAAAACTTTTACAAGGGATATAGCTATATTCTagaaaaactggaaaataaaaaatgtagtccctcctctgtaatacaactactgtcaacattttagtgtatttccttcctatttttcttcCCATTAACTTGTGTTTTCCTGTGCTATGCTTACAATTCCACCTCCTGCCTA---TTCTGTTGGTTCTGGC-TTTTTTTTTTTCAACTTGAGAAGGTCAGTTTCTTAACATGGCCCCCTCTTTGTCCC
>gene=chr20_2675325-2676325; species=panTro
CTGAGCTGTTGCAGCAGCCCGAAGGGATTCTGAATGGGGGGCTTAATGCAGACCGGGCCTGACCCAGGAGCCCACATTCACACTCCGCAGGACGCCTCAACCTCACCGTGTAACAGACACACACCGCGCTTCATGCGCAAACTGAAGCCGTTTCTGCACGCCGGTCCTTTCCTGGCTGTCGGGAGGGAACGCTGGGGGGCTCTGGAGCTGATCTCTTACGGAAGAGAAAGGGTCTTGTGGATGAATTAATTTCCAAAACTTTTACAAGGGATATAGCTATATTCTagaaaaattggaaaataaaaaatttagtccctcctctgtaatacaactactgtcaacatttgagtgtatttccttcctatttttcttcCCATTAACTTGTGTTTTCCTGTGCTATGCTTACAATTCCACCTCCTGCCTATTCTTCTGTTGGTTCTGGCTTTTTTTTTTTTCAACTTGAGAAGGTTAGTTTCTTAACATGGCCCCCTCTTTGTCCC
>gene=chr20_2675325-2676325; species=papHam
CTGAGCTGTTGCAGCAGCCCGAAGGGATTCCGAATGGGGGGCTTAGGGCAGACCGGGCCTGACACAGGAGCCCACATTCACACCCAAGAGGACGCGTCAATCTCGCCCTGTAACAG--ACACACCGCGCTTCATGCGCAAACTGAA-------------GCCCGTCCTTTCCTGGCCGTCAGGAGGGAACACTGTGGGGCTCTGGAGCTGATCTCTTCCGGAAGAGAAAGGGTCTTGTGGATGAATTAATTTCCAAAAGTTTTACAAGGGATATAGCTATATTCCagaaaaattggaaaataaaaaatgtagtccctcctctctaatactactactgtcaacattttagtgtatttccttcctatttttctttccatTAACTTGTGTTTTCCTGTGCTATGCTTACAATTCCACCTCCTGCCTGATCTTCTGTTGGTTCTGGC----TTTTTGTTCAATTTGAGACGGTCAGTTTCTTAACATGGCCCCCTCTTTATCCC
>gene=chr20_2675325-2676325; species=ponAbe
CTGAGCTGTTGCAGCAGCCCGAAGGGATTCTGAATGGGGGGCTTAGGGCAGACCGGGCCTCACACAGGAGCCCACATTCACACCCCGGAGGACGCCTCAACCTCACCGTGTAACAGACACACACCGCGCTTCATGCGCAAACTGAAGCCGTTTCTGCACGCCGGTCCTTTCCTGGCTGTCAGGAGGGAACGCTGGGGGGCTCTGGAGCTGATCTCTTCCGGAAGAGAAAGGGTCTTGTGGATGAATTAATTTCCAAAACttttacaagggatatagctatattctagaaaatttggaaaataaaaaatttagtccctcctctctaatacaactactgtcaacattttagtgtatttccttcctatttttcttctCATTAACTTGTGTTTTCCTGTGCTGTGCTTACAATTCCATCTCCTGCCTATTCTTCTGTTAGTTCTGGCTTTTTTTTTTTTCAACTTGAGAAGGCCAGTTTCTTAACATGGCCCCCTCTTTGTCCC
>gene=chr20_2675325-2676325; species=rheMac
CTGAGCTGTTGCAGCAGCCCGAAGGGATTCCGAATGGGGGGCTTAGGGCAGACCGGGCCTGACACAGGAGCCCACATTCACACCCACGAGGACGCCTCAGTCTCACCCTGTAACAG--ACACACCGCGCTTCATGCGCAAACTGAA-------------GCCCGTCCTTTCCTGGCCGTCAGGAGGGAACACTGTGGGGCTCTGGAGCTGATCTCTTCCGGAAGAGAAAGGGTCTTGTGGATGAATTAATTTCCGAAAGTTTTACAAGGGATATAGCTATATTCCagaaaaattggaaaataaaaaatttagtccctcctctctaatactactactgtcaacattttagtgtatttccttcctatttttctttccatTAACTTGTGTTTTCCTGTGCTATGCTTACAATTCCACTTCCTGCCTGATCTTCTGTTGGTTCTGGC----TTTTTGTTCAATTTGAGACGGTCAGTTTCTTAACATGGCCCCCTCTTTATCCC
>gene=chr20_2830396-2831396; species=hg19
TATAAAGTCATCATTACTGCCACACTGGCAAATATAGAAGTCACTCCTACAGCACATGTTTCAGTTACCATTTCACCACAGTAAACTGCAGGCTTGATGAATTGTGATGCAAGTGCATACAGTGGGTTATAGCATCAGTTTTCCATTGACAGAGCTCAACACCAAGCCAGTTCCGAAATCCCATCTTTAGGGGGTCTATCTTCTGGGACTATTCCTTCTATACCAAGTCtgtaccagtctgggtccagtcagaagacttaacatggaaagtttaatataaagaattattggcctggtgtgggggctcatgcctgtaatcccaacacttggggataccaatgctggtgggtcagctggggtcaggagttcgagaccagcctggccaacatggcaaaaccccatctctaataaaaatacaaaaaattagccaggcgtggtggcaggcgcctgtaatccccagctacttgggaggatgaggcaggagaactccttgaaccttg
>gene=chr20_2830396-2831396; species=bosTau
CTTATAATCATCATTACTGCCATACAATCAAGCACAGAAGTCATTCCCAAAGCATGTGTTTGACTTGGCATTTCGCCATATTGAACTGCAGGTTTGACTAATTGTGATGCTGCTGCATGCAGTGGGTTATAGCATCCGTTCT-CATCAGTGGAACACAGCACCATACCAATCCTCAAATCCCATCTTTAgag--------------------------------------------------------------------------------------------------------------------------------------------------------------------------------------------------------------------------------------------------------------------------------------------------------------------
>gene=chr20_2830396-2831396; species=calJac
TATAAAGTCATCATTACTCCCATAGTGGCAAATACAGAAGTCACTCCCATAGTACATGTTTCAGTTACCATTTCATCACAGTAAACTGCAGGCTTGATAAATTGTGATGCAAGTACATACAATGGGTTATAGCTTCTGTTTTCCATTGACAGAGCTCAACACCAAGCCAGTTCCCAAATGCCATCTTTAGGGGATTTGTCTTCTGGGACTATTCCCTCTACTCCAAGTCtatgtcagtctgggtccaatcagaagacgtaacctggaaagtttaatataaagaattgttggcc---------------------------------------------------------------------------------------------------------------------------------------------------------------------------------------------------------------
>gene=chr20_2830396-2831396; species=canFam
cttataatcatcattactaccatatggtcaggcacagaagtcactccaaaggtgcatgtttgacttggcatttcaccacagtaaactgcaggcttgattaactgtgatgccattgcatgcagtaggtgatagcatttgtttc-ccatgacgaagctcagtaccaaaccaatccccaaatcacatctttaggg-GGCTGTCTTCTG-GACCACTCC--CTGCCCCCAATTTATATCAGTTTGGGTTCAGTCGGGAGACTTAACCTGAGAAAGTTAATATAAAGAATTATTA------------------------------------------------------------------------------------------------------------------------------------------------------------------------------------------------------------------
>gene=chr20_2830396-2831396; species=equCab
--------------------------------------------------------------------------------------------------------------------------------------------------------------------------------------------------------------------------------------------------------------------------------------------------------------------------------------------------------------------------------------------------------------------------------------------------------------------------------------------------------------------
>gene=chr20_2830396-2831396; species=gorGor
--------------------------------------------------------------------------------------------------------------------------------------------------------------------------------------------------------------------------------------------------------------------------------------------------------------------------------------------------------------------------------------------------------------------------------------------------------------------------------------------------------------------
>gene=chr20_2830396-2831396; species=panTro
TATAAAGTCATCATTACTGCCACACTGGCAAATATAGAAGTCATTCCTACAGCACATGTTTCAGTTACCATTTCACCACAGTAAACTGCAGGCTTGATGAATTGTGATGCAAGTGCATACAGTGGGTTATAGCATCAGTTTTCCATTGACAGAGCTCAACACCAAGCCAGTTCCGAAATCCCATCTTTAGGGGGTCTGTCTTCTGGGACTATTCCTTCTATACCAAGTCTGTACCAGTCTGGGTCCAGTCAGAAGACTTAACGTGGAAAGTTTAATATAAAGAATTATTggcctggtgtgggggctcatgcctgtaatcccaacacttggggataccaatgctggtgggtcagctggggtcaggagttcgagaccagcctggccaacatggcgaaaccccatctctaataaaaatacaaaaaattagccaggcgtggtggcgggcgcctgtaatccccagctacttgggaggatgaggcgggagaactccttgaaccttg
>gene=chr20_2830396-2831396; species=papHam
TATAAAGGCACCATTACTGCCACACTGGCAAATATAGAAGTCACTCCCACAGCACATGTTTCAGTTACTGTTTCACCACAGTAAACTGCAGGCTTGATGAATTGTGATGCAGGTGCATACAATGGGTCACAGCATCAGTTTTCCATTGACAGAGCTCAGCACCAAGCCAGTTCCCAAATCCTATCTTTAAGGGGTCTATCTTCTGGGACTATTCCCGCTCTACCACATCtgtgccagtctgggtccagtcagaagacttgatgtgcgaagtttaatacaaagaattattggcctgatgcggtggctcactcctgtaatcccaacactttgggataccaatgctggcgggtcagctgaggtca------tgagaccagcctggccaacatggtgaaaccccatctctactaaaaatacaaaaaattagccaggtgtggtggcgggagcctgtaat-cccagctacttgggaggatgaggcaggaaaattccttgaaccttg
>gene=chr20_2830396-2831396; species=ponAbe
TATAAAGTCATCATTACTGCCACACTGGCAAATATAGAAGTCACTCCTA-AGCACATGTTTCAGTTACCATTTCACCACAGTAAACTGCAGGCTTGATGAACTGTGATGCAAGTGCATACAATGGGTTATAGCATCAGTTTTCCATTGACAGAGCTCAACACTAAGCCAGTTCCGAAATCCCATCTTTAGGGGGTCTATCTTCTGGGACTATTCCTTCTATACCAAGTCtgtaccagtctgggtcaagtcagaagacttaacatgggaagtttaatataaagaattattggactggtgcggtagctcatgcctgtaatcccaacacttggggataccaatgctggtgggtcagctggggtcaggagttcgagaccagcctcgccaacatggcgaaaccccatctctaataaaaatacaaaaaattagccaggcgtggtggcaggcacctataacccccagctacttgggaggatgaggcaggagaattccttgaacctcg
>gene=chr20_2830396-2831396; species=rheMac
TATAAAGTCACCATTACTGCCACACTGGCAAATATAGAAGTCACTCCCACAGCACATGTTTCAGTTACTGTTTCACCACAGTAAACTGCAGGCTTGATGAATTGTGATGCAGGTGCATACAATGGGTTACAGCATCAGTTTTCCATTGACAGAGCTCAGCACCAAGCCAGTTCCCAAATCCTATCTTTAAGGGGTCTATCTTCTGGGACTATTCCCGCTCTACCACATCTGTGCCAGTCTGGGTCCAGTCAGAAGACTTAATGTGTGAAGTTTAATACAAAGAATTATTggcctgatgcggtggctcactcctgtaatcccaacactttgggataccaatgctggcaggtcagctgaggtcaggagtttgagaacagcctggccaacatggtgaaaccccatctctactaaaaatacaaaaaattagccaggtgtggtggcgggcgcctgtaat-cccagctacttgggaggatgaggcaggaaaattccttgaaccttg
>gene=chr20_2870300-2871300; species=hg19
gcccaagtgctgggattacaggcataagccaccatgcctggccTTTTCTTCAAAAATAACCCTTCAATCAATTTTTTTTTTCCTGGTCAAATTGGATTTTGTGTTTCTTTTATATATTCCTTGTCAGGCCCTACAGTTATTTTAATtttgggtgttggatagactagggttcatattccatgcctgccatgctttttgtgaacttgggcaaaatagttagctcttctgagactcacttttgtcacctagtaaatgggttcagctgtagtactctatgtatttgtttgttttaagcattagatagtgcgtggtaaatgcttagcacagttcttagcacatagtaaatctttaataaatgttagAAAATATAATGATCTTGATTCTCTGTCTTCCCTCCCTAGTAGTTGATTTGGGGCACAGTGTAGCATTATTTGAATTATCACAGAATAACTTTTTACCTTTCTGATTTTAACAGGGGAGAGTGTGTAAAGGATGGGAGA
>gene=chr20_2870300-2871300; species=bosTau
--------------------------------------------------------------------------------------------------------------------------------------------------------------------------------------------------------------------------------------------------------------------------------------------------------------------------------------------------------------------------------------------------------------------------------------------------------------------------------------------------------------------
>gene=chr20_2870300-2871300; species=calJac
cccaaagtgctgggattataggcatgaaccactgtgcctagccTTTTCTTAAAAAATAACCCTTCAATCAATTTTT--TTTCCTGGTCAAATTGGATT-----TTTATTTTATATATTCCTTGTCAGGCCCCAT-GTTATTTTAATTttgggagttggatagactaggattcatattccatgcctgccatgctttttgtgaacttgggcaaaacacttaactcttctgagaatcagttttgtcacctagtaaatgggttcaacaatagtaatctttgta----tttgttttaagcattagatagtgtgtggtaaatgcttagcaccgttcttagcacatagtaaatctttaataaatgttagAAAATATAATGATCTTGATTCTTCATCTTCTCTCCCTAGTAGTTGATTTGGGACACAGTGTAGCATTATCTGAATTATCAGAGAGTAATTTTTTACCTTTCTGATTTTAACAAGGGACAGTTTGAAAAGGATGGGAGA
>gene=chr20_2870300-2871300; species=canFam
--------------------------------------------------------------------------------------------------------------------------------------------------------------------------------------------------------------------------------------------------------------------------------------------------------------------------------------------------------------------------------------------------------------------------------------------------------------------------------------------GGGAAATACAGAAGGGATGGGAAA
>gene=chr20_2870300-2871300; species=equCab
------------------------------------------CTCTTTTTTTTAATTAACCTCTTAATC-AACTTTT-TCCCCAAATCAAATTGGATTTTATATTTTTCTTAGGTTTCT--TCTCAGGCCTTAGAGTTATGTTAATTttgggagttggatggactagggtttatatctcatgcctgccaggc--tttgtgaagttgggcaaagcacttaacccttctgagact--gtttcctcacctattaaatgggttcatcagtagtactctttgc--atgtttgttttaaggattagctagtgtatgttaagtgcttagtccagttcatagcacacagtaaaccttcaataaatgttagGAGATATAATGAT--------TGTTTCTTTTCTTTCTAGTAGTTT-GTTTGGATGCAGTGTAGC--TATATGGATTATCGTAGAATAAATTTTAATCTTCCTGGTTTTAACA--GGAAAATTTGGAAAGGGTGGGAGA
>gene=chr20_2870300-2871300; species=gorGor
-----agtgctgggattataggcataagccatcatgcctggccTATTCTTCAAAAATAACCCTTCAATCAATTTTTT-TTTCCTGGTCAAATTGGATTTTGTGTTTCTTTTATATATTCCTTGTCAGGCCCTACAGTTATTTTAATtttgggtgttggatagactagggttcatattccatgcctgccatgctttttgtgaacttgggcaaaatacttagctcttctgagattcacttttgtcacctagtaaatgggttcagctgtagtactctatgtatttgtttgttttaagcattagatagtgcgtggtaaatgcttagcacagttcttagcacatagtaaatctttaataaatgttagAAAATATAATGATCTTGATTCTCTGTCTTCCCTCCCTAGTAGTTGATTTGGGGCACAGTGTAGCATTATTTGAATTATCGCAGAATAACTTTTTACCTTTCTGATTTTAACAGGGGAGAATGTGAAAAGGATGGGAGA
>gene=chr20_2870300-2871300; species=panTro
gccgaagtgctgggattacaggcataagccaccatgcctggccTTTTCTTCAAAAATAACTCTTCAATCAATTTTTTGTTTCCTGGTCAAATTGGATTTTGTGTTTCTTTTATATATTCCTTGTCAGGCCCTACAGTTATTTTAATtttgggtgttggatagactagggttcatattccatgcctgccatgctttttgtgaacttgggcaaaatacttagctcttctgagactcacttttgtcacctagtaaatgggttcagctgtagtactctatgtatttgtttgttttaagcattagatagtgcatggtaaatgcttagcacagttcttagcacatagtaaatctttaataaatgttagAAAATATAATGATCTTGATTCTCTGTCTTCCCTCCCTAGTAGTTGATTTGGGGCACAGTGTAGCATTATTTGAATTATCACAGAATAACTTTTTACCTTTCTGATTTTAACAGGGGAGAGTGTGAAAAGGATGGGAGA
>gene=chr20_2870300-2871300; species=papHam
cccgaagtgctgggattataggcgtgagccaccatgcctggccTTTTCTTCAAAAATAACCCTTCAGTCAATTTTT--TTTCCTGGTCAAATTGGAGTTTGTGTTTCTTTTATATATTCCTTGTCAGACCCTACAATTATTTTAATTTTGGGTGTtggatagactagggttcatattccatgcctgcaatgctttttgtgaacttgggcaaaatacttagctcttctgagactcagttttgtcacctagtaaatgggttcagcaatagtactctatgtatttgtttgttttaagcattagatagtgcgtagtaaatgcttagcacagttcttagcacatagtacatttttaataaatgttagAAAATAAAATGATCTTGATTCTCTGTCTTCCCTCCCTAGTATTTGATTTGGGACACAGTATAGCATTATTTGAATTATCACAGAATAACTTTTTACCTTTCTGATTTTAACAGGGGAGAGTGTGAAAAGGATGGAAGA
>gene=chr20_2870300-2871300; species=ponAbe
gcccaagtgctgggattataggcataagccaccatgcctggccTTTTCTTCAAAAATAACCCTTCAATCAATTTTTT-TTTCCTGGTCAAATTGGATTTTGTGTTTCTTTTATATATTCCTTGTCAGGCCCTACAGTTATTTTAATTTTGGGTGTTGGATGGACTAgggttcatattccatgcgtgccatgctttttgtgaacttgggcaaaatacttagctcttctgagactcacttttgtcacctagtaaatgggttcagctgtagtactctatgtatttgtttgttttaagcattagatagagtgtggtaaatgcttagcacagttcttagcacatagtaaatctttaataaatgttagAAAATATAATGATCTTGATTCTCTGTCTTCCCTCCCTAGTAGTTGATTTGGGGCACAGTGTAGCATTATTTGAATTATCACAGAAT-ACTTTTTACCTGTCTGATTTTAACAGGGGAGAGTGTGAAAAGGATGGGAGA
>gene=chr20_2870300-2871300; species=rheMac
cccgaagtgctgggattataggcatgagccaccatgcctggcCTTTTCTTCAAAAATAACCCTTCAGTCAATTTTT--TTTCCTGGTCAAATTGGAGTTTGTGTTTCTTTTATATATTCCTTGTCAGACCCTACAATTATTTTAATtttgggtgttggatagactagggttcatattccatgcctgcaatgctttttgtgaacttgggcaaaatactcagctcttctgagactcagttttgtcacctagtaaatgggttcagcaatagtactctatgtatttgtttgttttaagcattagatagtgcgtagtaaatgcttagcacagttcttagcacatagtgcatttttaataaatgttagAAAATATAATGATCTTGATTCTCTGTCTTCCCTCCCTAGTATTTGATTTGGGACACAGTATAGCATTATTTGATTTATCACAGAATAACTTTTTACCTTTCTGATTTTAACAGGGGAGAGTGTGAAAAGGATGGAAGA
>gene=chr20_2888396-2889396; species=hg19
tcaaaagagatggaaatctacttaacctcaattgccttggttttttttttaaacagattattgatcttgctcctaatattttcgacttttagagcaaatgattttgttgaaaggctaatagtctttttttctttttaaattatcttatattaaatttaaaaaataatttttttgttacctgtctggagaaagcctagagaaaggctaattaatactcttaaacaagtttattttctctggatacatttcttcagcttcttcatgatttaattcacttatcactagaatattacttttcttgctttgctaacaaatgagctacttagaaacttccctcctttacaaactttctattccttaccttccctccttgctgtaatgaaatattccactttaaattttcaaatttttctgaccattgctttcctgtgaatcggaaatactgtgatcggtccttagtttggtaacattgatgtattttgaattcttttagcacagac
>gene=chr20_2888396-2889396; species=bosTau
tcaacggacaggataatttacttgaaatcatttgcctta------------aaaagatgacaaattttattcccattgtcttcaacctttggagcagctggttttgctgaaaggctaataatccttagtttctctgaatacattttattttgctttta---------tttttggtcagttggcttgcagaaccttag--------------------------------------------------------------------ttttactcactcaaaattagaaaattactttccttgcttggctaattaatgagcttcttggaaatttacttttgttgcagcttatatactccttccctttctttcttgctgtgatgagatattctacttcagattttctactttttttgaccgttgctttcctgttaattgggaatattgagatgactacttagtctggtaatgtttatatatattgacttcttctaccacaa--
>gene=chr20_2888396-2889396; species=calJac
tcaaaagagatggaaatctacttaacctcagttgctttg--tttttttttaaacagattattgatttta---ttaatattttaaacttttagaacaaatgg-tttgtcgaaaggctaatactctttttttgtttttaaattat---------------------------------------------------------------------------------agtttattttctctggatacatttcttcagctgctgcatgatttaattaacttatcactagaacattacttttcttgctttgctagcaaattagctacttagaaacttccctcccttagaaactttctatttcttacctttcctccttgctgtaatgaaatattccactttaaattttc-agttgttctaaccattgcttt-ctgtgaatcggaaatactgtgatcggtccttaatttggtaacattgatgtattttgaattcttttagcacagat
>gene=chr20_2888396-2889396; species=canFam
tagagaaacag-ggaatctacatgaattaatttgcctta------------aatagattattattcttcttct--ttgtcctcagctttt--agcaagtggtcttgctaataagctagta--------------------------------------------------------------------------------------agctagtaatctta----aatttattatctctgaatatatttcttcagtgcctatgtggtttaaccatttcaccattggcaaattacttgctttgcttggctaatagacctgcctcttgga---tttttcggact-----------------------------------------------------------------------------tggctttcctgtgaattgagaatattg-ggtaactacttactgtgctaatattgatgtatattga---cttctaacatag--
>gene=chr20_2888396-2889396; species=equCab
tctagagacagaagcatctacttgaaataatttgccttt------------aatagattattaatcttactcccattgtcctcaacttctggagcagctggccttgctgaaaagctgatagtct-----------------------------------------------------------------------------------------------a----agtttactttctctgaatacacttcttcagcccctgcatgatttaattaactcaccattggcaaattacttgccttgcttggctaacaaatcactctcttggaaactttttttgattgcagccttcc--ctccttccctttcttctttgctgtgacaagatattccactttaaattttctaatttttctgaccattggtttcctgtgaatggaga---------tgactagttagtctggtaatgttgatgtatattgaattcttttagcacag--
>gene=chr20_2888396-2889396; species=gorGor
--------------------------------------------------------------------------------------------------------------------------------------------------------------------------------------------------------------------------------------------------------------------------------------------------------------------------------------------------------------------------------------------------------------------------------------------------------------------------------------------------------------------
>gene=chr20_2888396-2889396; species=panTro
tcaagagagatggaaatctacttaacctcaattgccttggttttttttttaaacagattattgatcttgctcctaatattttcgacttttagagcaaatgattttgttgaaaggctaatagtctttttttctttttaaattatcttatattaaatttaaaaaataatttttttgttacctgtctggagaaagcctagagaaaggctaattaatactcttaaacaagtttattttctctggatacatttcttcagcttcttcatgatttaattaacttatcactagaatattacttttcttgctttgctaacaaatgagcgacttagaaacttccctcctttagaaactttctattccttaccttccctccttgctgtaatgaaatattccactttaaattttcaaatttttctgaccattgctttcctgtgaatcggaaatactgtgatcggtccttagtttggtaacattgatgtattttgaattcttttagcacagac
>gene=chr20_2888396-2889396; species=papHam
tcaaaagagatggaaatctacttaacctcaattgccttg----tttttttaaacaggttattgatcttgctcctaatattttcaactgttagagcaaatggttttgtcaaaaggctaatactc---tttttttttaaaattatcttatattaaattaaaaaaat-tttttttggttagctgtctggagaaagcctagagaaaggctaattaatactcttaagcaagtttattttctctgggtacttttctttagcttcttcatgatttaattagcttatcactagaatattacttttcttgcttggccaacaaatgagctacttagaaacttccc-cctttagaaactttctattccttaccttccctccttgctgtgatgaaacattctactttaaattttcaaatttttctgaccattgctttcctgtgaatcggaaatactgtgatcagtccttagtttggtaacattgatgtattttgaattcttttagcacagat
>gene=chr20_2888396-2889396; species=ponAbe
tcaaaagagatggaaatctacttaacctcaattgccttggttttttttttaaacagattattgatcttgctcctaatattttcaacttttagagcaaatggttttgttgaaaggctaatagtctttttttctttttaaattatcttaaattaaattaaaaaaaaaa----tttgttgcctgtctggagaaagcctagagaaaggctaattaatactcttaaacaagtttattttctctggatacatttctttagcttcttcatgatttaattaacttatcactagaatattacttttcttgctttgctaacaaatgagctacttagaaacttccctcctttagaaactttctattccttacgttctctccttgctgtaatgaaatattccactttaaattttcaaatttttctgaccattgctttcctgtgaatcggaaatactgtgatcagtccttagtttggtaatattgatgtattttgaattcttttagcacagag
>gene=chr20_2888396-2889396; species=rheMac
tcaaaagagatggaaatctgcttaacctcaattgccttgtttttttttttaaacaggttattgatcttgctcctaatattttcaactttt----------gttttgtcaaaaggctaatactctttttttttttttaaattatcttatattaaattaaaaaaaaatttttttggttagctgtctggagaaagcctagagaaaggctaattaatactcttaaacaagtttattttctctggatacttttctttagcttcttcatgatttaattaacttatcactagaatattacttttcttgctttgctaacaaatgagctacttagaaacttccc-cctttagaaactttctattccttaccttccctccttgctgtgatgaaacattctactttaaattttcaaatttttctgaccattgctttcctgtgaatcggaaatactgtgatcagtccttagtttggtaacattgatgtattttgaattcttttagcacagat
>gene=chr20_2972325-2973325; species=hg19
AGCCATTTGctgtgctaccatggcaaccgtgttcacgagctcattgggccagcactagggtagtgagggaaagggctgaccatcatcacctggGTTTCTAGCAAtgagtgccatcttgtgagcattcacatggaacataaatattttcTTTCTTGTGCTAGTTATCCACTACCCAGCGATTGGTTTAGATCCTGACTTCCAGTGAGATAAGTGGTGTGATAATTTGCTTGAAGTTCTCTTCACTAGGAGAATTTCTCTTTTATACACATTCAAAGCCATCACTTAAGTAGTATACCCCATAGCAGTCTACTTCCAGCCCAGCATGGGCCAGCATGTTTCACCAAGCAGTTTATATACCAGGCCGGACTTTTTCTTCTTCAGTTAACTGTTGATGTCAATAGGAAGTCAGAAGTATCTATTGCGGCAGTGGGTTGTGTGGTAGGCattttatagagatcacttccagctgataatgggattctgctgggcatgtccaaatc
>gene=chr20_2972325-2973325; species=bosTau
AGCCAATTGCTGTGCTACCATGGCCACTATGTGCA------------------GTTGGGGTGGTGAGGGGAAGAGCTGATCAGCGTCTCTTGGCTTCTT-ACAGTGCGTGCCATCTGGTGAGCATACACAGGGAGTGTAAATATTTCCTTTCTTGTCCCAGTTATCTACTACCCAGGGGTCAGCTTAGATCCTGAGATCCAGTGAAGTGGATAGTGTgataccttgcttgaagttctgttcaccagatgaatttctctttt------attcggagtgatacc-taagtagattatcccatagccgtctacct-----ccagaatgggctagcatgactcacagagccattagtacactaggctggactttttctcccttagtcaactgTTAGTATCATCAGGAAGTCAGTGGAATCTATTGAAGGAGCGGGTTG--TGGCGTGTGTTCTGTACACATCCATTTCAGC------TGAATT----CTGGACATGTCCCAATT
>gene=chr20_2972325-2973325; species=calJac
AGCCGTTTGCTGTGCTACCATGGTAACCATATTCACAAGCTCATTGGCCCAGCACTAGGGTAGCAAGGGAAAGAGCTGACCATTATCACCTGGGTTTCTAGCAAtgagtgccatctggtgagcattcacatggaacataaatatttCTTTTCTTGTTCTAGTTATTCGCTACCCTATGATTGGTTTAGATCCTGATCTTCGGTAAGATAAATAGTGTGAAAATTtgcttgaagtcctcttcactaagaggatttctcctttatacacattcaaagccatcacttaagtaggttatcccatagcagtctactt-----ccagcatgggccagcatgtttcaccaagcagtttatataccaggccagactttttcttcttcagttaactgTGGATGTCAATAGGAAGTCAG-AGTATCTGTTGAGGCAGTGAGTTGTGTGGTAGGCATTTTATAGAGATCAATTCCAGCTGATAGTGGGATTCTGCAGGGCATGTCCAAATC
>gene=chr20_2972325-2973325; species=canFam
AGtccattgccatgctaccatggccactatattcatgggctcattgggccagcactggggtagctaatgaaagagctgagcaacatcTCCTGGGTTTTTAACAG----TACTGTCTGCTGAGTATACACATGGAGTATGATTATTTCCTTTCTTGTTCCAGTTATCTACCACCCAGGGATTGGTTTAGATTCTGACCTCCAGTGAGG----TAGTGTgataccttgcttgaagttctgtttcctggaaggatttctcttttatactccttcagagtcatcccttaagtagattatcccatagcagtccactt-----ccagagtgggccagtctgtctcacagaaccatttgtgcactaggctggacttttttgttc---attaactgttgataTCCTTGGGAAATCACTTGTGTCTGTTGAAGGAGTGGCTTA--TGGCAAGTGTTATGGACACatcgcttccatctggtagtggaattctgttggacatgtccagatt
>gene=chr20_2972325-2973325; species=equCab
AGCCAGTTGCCATGCTACCATGGCTACTATGTTCTTGGGCTTATTGGGCCAGCACTGGGATAGTGAGGGAAAGGGCTGACCAACATCTCCTGAGTTCTTAGCCATGAGTGTTATCTGGTAAGCATACACATGAAGCATAAATATTTCCTTTCTTGTTCTAGTTATCCATTATCCAGGGGTTGGCTTAGATCATGACCTCCAGTGAGGTAGATAGTGTgataccttgcttgaagttctgttcactagaaggatttctcatttatactcattcagagccatcccttaagtagattatcctacagcaatctactt-----ccagaatgagccagcatgtctcacag--caatttgtacgctagactggactttttcttcttcagtcaactgttggtattgttgggaaatcAGAGCTGTCCATTGAGGGAGTATGTTG--TGGCAAGAGttttgtacatatcccttaaagctggtgatggatttctgctggatgtattcaaatt
>gene=chr20_2972325-2973325; species=gorGor
AGCCATTTGctgtgctaccatggcaaccgtgttca-gagctcattgggccagcactaggatagtgagggaaagggctgaccatcatcacctggGTTTCTAGCAAtgagtgccaccttgtgagcattcacatggaacataaatattttctttcttgttcTAGTTATCCACTACCCAGCGATTGGTTTAGATCCTGACTTCCAGTGAGATAAGTGGTGTGATAATTTGCTTGAAGTTCTCTTCACTAGGAGAATTTCTCTTTTATACACATTCAAAGCCATCACTTAAGTAGTATACCCCATAGCAGTCTACTTCCAGCCCAGCATGGGCCAGCATGTTTCACCAAGCAGTTTATATACCAGGCCAGACGTTTTCTTCTTCAGTTAACTGTTGATGTCAATAGGAAGTCAGAAGTATCTATTGCGGCA-------GTGTGGTAGGCATTTTATAGAGATTACGTCCAGCTGATGATGGGATTCTGCTGGGCATGTCCAAATC
>gene=chr20_2972325-2973325; species=panTro
AGCCATTTGCTGtgctgccatggcaaccgtgttcacgagctcattgggccagcactagggtagtgagggaaagggctgaccatcatcacctggatttctagcaatgagtgccatcttgtgagcattcacatggaacataaatattttctttcttgttcTAGTTATCCACTACCCAGCGATTGGTTTAGATCCTGACTTCCAGTGAGATAAGTGGTGTGATAATTTGCTTGAAGTTCTCTTCACTAGGAGAATTTCTCTTTTATACACATTCAAAGCCATCACTTAAGTAGTATACCCCATAGCAGTCTACTTCCAGCCCAGCATGGGCCAGCATGTTTCACCAAGCAGTTTATATACCAGGCCGGACTTTTTCTTCTTCAGTTAACTGTTGATGTCAATAGGAAGTCAGAAGTATCTATTGCAGCAGTGGGTTGTGTGGTAGGCattttatagagatcacttccagctgataatgggattctgctgggcatgtccaaatc
>gene=chr20_2972325-2973325; species=papHam
AGCCATTTGctgtgctaccatggcaactgtgttcacgagctcattgggccagcactagggtagtgagggaaagggctgacCTTCGTCACCTGGGTTTCTAGCAAtgagtgccatctggtgagcattcacatggaacataaatatttcctttcttgttcTAGTTATTTACTACCCAGCGATTGGTTTAGATCCTGACCTCCAGTGAGATAAGTAGTGTGATAATTtgcttgaagttcacttcattaggaggatttcgtttttatacacattgaaagccatcacttaagtaatataccccatagcagtctactt-----ccagcatgggccagcatgtctcaccaagcagtttatataccaggccagactttttcttcttcagttaactgTTGATGTCAATAGGAAGTCAGTAGTATCTATTGCAGCAGTGGTTTGTGTGGTAGGCATTTTATAGCAatcacttccagctgataatgggattctgctgggcatgttcaaatc
>gene=chr20_2972325-2973325; species=ponAbe
AGCCATTTGCTGtgctaccatggcaaccgtgttcaggagctcattgggccagcactagggtagtgagggaaagggctgacCATCATCACCTGGGTTTCTAGCAAtgagtgccatcttgtgagcattcacatggaacataaatattttcTTTCTTGTTCTAGTTATCCACTACCCAGCGATTGGTTTAGATCCTGACCTCCAGTGAGATAAGTGGTGTGATAATTTGCTTGAAGTTCTCTTCACTAGGAGAATTTCTCTTTTATACACATTCAAAGCCATCACTTAAGTAGTATACCCCATAGCAGTCTACTTCCAGCCCAGCATGGGCCAGCATGTTTCACCAAGCAGTTTATATACCAGGCCGGACTTTTTCTTCTTCAGTTAACTGTTGATGTCCATAGGAAGTCAGAAGTATCTATTGCGGCAGTGGGTTGTGTGGTAGGCattttatagagatcacttccagctgataatgggattctgctgggcatgtccaaatc
>gene=chr20_2972325-2973325; species=rheMac
AGCCATTTGCTGtgctaccatggcaactgtgttcacgagctcattgggccagcactagggtagtgagggaaaggcctgaccttcatcacctgggtttctagcaatgagtgccatctggtgagcattcacatggaacataaatatttcctttcttgttcTAGTTATTTACTACCCAGCGATTGGTTTAGATCCTGACCTCCAGTGAGATAAGTAGTGTGATAATTtgcttgaagttcacttcattaggaggatttcgtttttatacacattgaaagccatcacttaagtaatataccccatagcagtctactt-----ccagcatgggccagcatgtctcaccaagcaatttatataccaggccagactttttcttcttcagttaactgTTGATGTCAATAGGAAGTCAGTAGTATCTATTGCAGCAGTGGTTTGTGTGGTAGGCATTTTATAGCAatcacttccagctgataatgggattctgctgggcatgttcaaatc
>gene=chr20_3031436-3032436; species=hg19
GTCATTCCTCATATTTTTCCAACATACTCCAAATTTTCCGCATGGAACAATCACAGTTATCCAGTATTCCCTGAAATCTTTGGGAAATGTTACCTCCTGCACTTACCCTGTGGTTATTTCCCCAACTCTGACAAGTACGGAGTTGAAATGGACAACTAGGAAGGAAGGCCAGCTGACTGCTGAAATAAGAGCAACTTTGGCAGAAAGGGTTAAGTTTGGAATTATTTTTCTTTCCCAAATAGGAAGTCAAGAGTAATATTGCAATCCCAAAAACCTGAGACAGGCAGGCCTAGCCATGATGCTGTCATTTCCCCTGTCAGGTGCTTTAGTGAATATTTCCTTAGTGCAGGTAGGCGCATAAACAATATATGTGATGTTTTTATAAAGGGAACACTACCAGAGTCAGCCTCATGGTTCAGTTTACAGGACCTCAAAGTCAAGAACTTGAAGAATCCCACCATAGTGCCACAAAAGGGCCCAGGAAAGTGACATTAAAAGGT
>gene=chr20_3031436-3032436; species=bosTau
GTCATTCCCCATATTTTTCCAGAATACACAAGATTTTCTGTGT-------------GTATCCAATATTCCCAGAAATCTTTGGGAAAGTT--CCCCCTGAACTTACCCTGTGATTATTTCCCCAA------CAAATACTGAAGTGAAATGGATACCTAGGATCCAAGCCTAGCTGATTGCTGAAAT------------------------------------------------CCAAATGGGAAATTAAAAGAGATATTTGCAATCCCAAATCTTGAGACAA-----------------GCAGGCATTTCTCTTGAGGGGTGCTTTGATGACTGTTTCCTCAGTGCAGGTAAGTGCATAAGCTATAAATGTGA---------------AGCATTGTCTGGATA-AATTCGAAGTGCAGTCTACAAGGCCTTGAGATCAAGAATCTGTAAAGGAACAGCATCCTGCCAC---AGGGCCCAACTAAGTGATATGGGAAGGG
>gene=chr20_3031436-3032436; species=calJac
GTCATTCCTCATATTTGTCCAGTATACTCCAAATTTTCTGCATGAAACAGTCACAATTATGCAGTATT-CCTGAAATCTTCAGGAAATGTTACCTcctgaacttaccctgtggttatttccccgactctgacaagtacagaattgaaatggacaCCTAGGAAGGA-----AGTTGGCTGCTGAAATAAAGGCAACTTTGGCAAAAAGCGTCAAGCGTGGAATTCTTTTTCCTTCCCAAATAGGAAGTCGATAGTAATACTGCAATCCCAAAAGCCTG----AGGCAGGCCAAGGCGCGATGCTGTCATCTCCCATGTTGGGTGCTTTAGCGAATGTTTCCTTAGTGCAGGTAAGTGCTTAAACAATATATGTGACGTTTTTAT-AAGGGAACACTGCCAGAGTCAGGCTCATGGTTTAGTTTACAGGACCTCAAAGTCAAGAACCTGAAGAATCCCATCATAGTACCATGGAAGGGCCCAGGAAAGCAACATTAAAAGGT
>gene=chr20_3031436-3032436; species=canFam
GTCATTCCCCATATTTTTCCAATATACTCCAAATTTTCTGTGTGGAACACTTACAGGTGTCAAATATTCCCTGAAATCTTTGGGAGTTTC--CC-CCTGAACTTAGCCCCTGATTG--TCCCTGGC----ACAAGTACAG--------TTTCTTCCTGGGAAACAAGTCCCGCTGACTGATGAAATCAAGAGAATTCTGGCAGGAAGAGTC-AGCTTGGAACTCTCTTGCTTTCCCAGACAGGAAATCAAAAGCAATGTTTACAACCCCAAGTCCTGAGA---------------------CCGGCATTTCTCTCATTGGTTGCTTCAACAAATATTTCCTTAGTGCAAGTAAGTGCATAATCCATATATGTGA---------------AGAATAC---GGTCCCAATTCATTGTTCCATTTCCGAGGCCTTGAAATCAGGAATCTGTAGAAAAACAC--TGCTGTCGTAAAAGTGCCCA--------------------
>gene=chr20_3031436-3032436; species=equCab
ATCA---CCCATATTTTCCCCATATATTCCAAGTTTTCTGTGTGGAATAGTCACAGGTGTCCAATATTCCCTGAAATCTTTGGGAAAGCT--CCCCCAGAACTTACCCTGTGGTTATTTCCCTGGC----ACACGTGCAGAGGTAAAATGGATTCCTAGGAAACAAGCCCAGTTGACTGCTGAAATAAGGAGAATTCTGACAGGAAGAGTCAAGCTTGGAACTCTTTTTCCTTCCCAAATAGGAAGTCTGAAGC-ATATTTGCAGCCCCAAATCCTGAGACAG-----------------GCAGGCATTTCTCTTGTTGGGTGCTTCAATGAGTATTTCCTCAGTGCAGGTAAGTGCATAAACCATAAATGTGA---------------AGAATACTCTGGGTCTAATTCATAGTTCAGTTTACAAGGGC-TGAGATCAAGAACCCGTAGAAGAACACTGTGCTGCCACAAAAGGGCCCAGTAAAGTAACGTTAAAAAGT
>gene=chr20_3031436-3032436; species=gorGor
GTCATTCCTCATATTTTTCCAACATACTCCAAATTTTCCGCATGGAACAATCACAGTTATCCAGTATTCCCTGAAATCTTTGGGAAATGTTACCTCCTGCACTTACCCTGTGGTTATTTCCCCAACTCTGACAAGTA-GGAGTTGAAATGGACAACTAGGAAGGAAGGCCAGTTGACTGCTGAAATAAGAGCAACTTTGGCAGAAAGGGTTAAGTTTGGAATTATTTTTCTTTCCCAAATAGGAAGTCAAGAGTAATATTGCAATCCCAAAAACCTGAGACAGGCAGGCCTAGCCATGATGCTGTCATTTCCCCTGTCAGGTGCTTTAGTGAATATTTCCTTAGCGCAGGTAGGCGCATAAACAATATATGTGATGTTTTTATAAAGGGAACACTGCCAGAGTCAGCCTCATGGTTCAGTTTACAGGACCTCAAAGTCAAGAACTTGAAGAATCCCACCATAGTGCCACAAAAGGGCCCAGGAAAGTGACATTAAAAGGT
>gene=chr20_3031436-3032436; species=panTro
GTCATTCCTCATATTTTTCCAACATACTCCAAATTTTCCGCATGGAACAATCACAGTTATCCAGTATTCCCTGAAATCTTTGGGAAATGTTACCTCCTGCACTTACCCTGTGGTTATTTCCCCAACTCTGACAAGTACGGAGTTGAAATGGACAACTAGGAAGGAAGGCCAGTTGACTGCTGAAATAAGAGCAACTTTAGCAGAAAGGGTTAAGTTTGGAATTATTTTTCTTTCCCAAATAGGAAGTCAAGAGTAATATTGCAATCCCAAAAA-CTGAGACAGGCAGGCCTAGCCATGATGCTGTCATTTCCCC-GTCAGGTGCTTTAGTGAGTATTTCCTTAGCGCAGGTAGGCGCATAAACAATATATGTGATGTTTTTATAAAGGGAACACTGCCAGAGTCAGCCTCATGGTTCAGTTTACAGGACCTCAAAGTCAAGAACTTGAAGAATCCCACCATAGTGCCACAAAAGGGCCCAGGAAAGTGACATTAAAAGGT
>gene=chr20_3031436-3032436; species=papHam
GTCATTCCTCATATTTTCCCAGCATACTCCAAATTTTCCATATGGAACAGTCACAGTTATCCAGTATTCCCTGAAATCTTTGGGAAATGTTACCTCCTGCACTTACCCTGTGGTTATTTCCCCAACTCTGACAAGTGC--AGTTGACATGGACAACT----AGGAAGGCCAGTTGACTCCTGAAATAAGAGCAACTTTGGCAGAAAGGGTTAAGTTTGGAATGATTTTTCCTTCCCAAATAGGAAGTCAAAAGTAATATTGCAGTCCCAAAAACCTGAAACAGCCAGGCCTAGCCATGATGCTGTCATTTCCCCTGTCCGGTGCTTTAGTGAATACTTCCTTAGCTCAGGTAAGTGCATAAACAATAGATGTGATGTTTTTATAAAAGTAACACTGCCAGAGTCAGCCTCATGGTTCAGTTTACAGGACCTCAAAGTCAAGAACTTGAAGAATCCCACCATAGTGCCACAAAAGGGCCCAGGAAAGTGACATT-------
>gene=chr20_3031436-3032436; species=ponAbe
GTCATTCCCCATATTTTTCCAGCATACTCCAAATTTTCCACATGGAACAATCACAGTTATCCAGTATTCCCTGAAATCTTTGGGAAATGTTACCTCCTGCACTTACCCTGTGGTTACTTCCCCAACTCTGACAAGTACGGAGTTGAAATGGACAACTAGGAAGGAAGGCCAGTTGACTGCTGAAATAAGAGCAACTTTGGCAGAAAGGGTTAAGTTTGGAATTATTTTTCTTTCCCAAATAGGAAGTCAAGAGCAATATTGCAATCCCAAAAACCTAAGACAGGCAGGCCTAGCCATGATGCTGTCATTTTCCCTGTCAGGTGCTTTAGTGAATATTTCCTTAGCGCAGGTAAGTGCATAAACAACATATGTGATGTTTTTATAAAGGGAACACTGCCAGAGTCAGCCTCATGGTTCAGTTTACAGGACCTCAAAGTCAAGAACTTGAAGAATCCCACCATAGTGCCACAAAAGGGCTCAGGAAAGTGACATTAAAAGGT
>gene=chr20_3031436-3032436; species=rheMac
GTCATTCCTCATATTTTCCCAGCATACTCCAAATTTTCCATATGGAACAGTCACAGTTATCCAGTATTCCCTGAAATCTTTGGGAAATGTTACCTCCTGCACTTACCCTGTGGTTATTTCCCCAACTCTGACAAGTGC--AGTTGACATGGACAACT----AGGAAGGCCAGTTGACTCCTGAAATAAGAGCAACTTTGGCAGAAAGGGTTAAGTTTGGAATGATTTTTCCTTCCCAAATAGGAAGTCAAAAGTAATATTGCAGTCCCAAAAACCTGAAACAGGCAGGCCTAGCCATGATGCTGTCATTTCCCCTGTCGGGTGCTTTAGTGGATATTTCCTTAGCTCAGGTAAGTGCATAAACAATAGATGTGATGTTTTTATAAAAGTAACACTGCCAGAGTCAGCCTCATGGTTCAGTTTACAGGACCTCAAAGTCAAGAACTTGAAGAATCCCACCATAGTGCCACAAAAGGGCCCAGGAAAGTAACATTAAAAGGT
>gene=chr20_3184096-3185096; species=hg19
AAGGCCTTTTCCACCAGGCCCACAGCTTGGTCCCAGGCGGGGGCTCAGCCCTTCCCTCGGGCCTGTGTGAATACTCCTCTCCCCTCCCGGCTCCACCTTTCCAGCTGGCCTGTCAGGAGGCCCCTATCCTGATGTCCCCAGCTCTCATCGAGTACCCCCTGCAGGAATCCACTGATTTCTCGCCTAACACCACCTGTGGTTTTATCTGGCTCCCCAGCCAGAGAGTACACTTCCCGGCGGTGGCCGAGCCTCCCCCGGGAAGACCTGCTGGATCTCCGCCTTCCCTCAGCGTGTCCCTTCCGCTCCTGGGAGCGCGCAGGTGCTCAGAGGTAGCTTGTGGGCCCAGGGAGCAGGAAAACACATATACAAACCCGCCCGCTGACCAGAAATGGGGGGAAAGAGGGAGGATGGGTGTATCTGTTCTGTGCCCTGGCCAATGACATGGCCTTCTGATCGGGGAGCGGATTGGGGAGGGAGAGTGGGCCCTCTCCTTGGCGGGA
>gene=chr20_3184096-3185096; species=bosTau
GAGTCTTTCATACCCAAACCCTGACCTTGGTCCAGTGCAGCAGAGCACTCCTTTCCTCCCACCTCTGTTGATACCCCTTTCCTCTTACGGCCCCATCTTTCCAGCTGACCTGTCAGGAGACTACCACCCTAATGGAGCTAGGCCTCATCGAATGCCCACAGCAGGACTGTATTAATCTTTTGCCTAACACCAGCCACGGTTTTATCTGGAACTCCAATTAGAGAGCGGACCT------GAAGGTGAAGTCTCTCCCAGGAAGACTTGTTGGCTATTTGCCTTACCTCAGCTTCTCTGTCCCTGCCCCTG------AAAGATGCTGCGAA-TAGCTTGTGGGCCCAAGGAAGGGAGGGACATATACCCAAACTCATATGCCGATAAGAAATGATGGAGAGGGGGGATGACAGGTGTATCTGTTACGTGCCCTGGCAGCTGACACGGCCTTCCGGGAGGGATGCAAAACAGGGAGGGTGCATGGGTGTT---CTTGAGGGGT
>gene=chr20_3184096-3185096; species=calJac
AAGGCCTTTTTTACCAGGCTCACAGTTTGGTCCCAGGCAGCGGCTCAGCCCTTCCCTCCCACTCCTGTGAATACTCCTCTCCCCTCCCTGCTCCACCTTTCCAGCTGGCCTGTCAGGAGCCCCTTACCCTGATGTCCCCAGCTCTCATCTAGTGCCCCCTGCAGGACTCTATTGATTGCTCTCCTAACACCACCTGTGGTTTTATCTGGCTCCCCAACC--AGAGTACACATCCCAGCGGTGGCCGAGCCTCCCCCAGGAAGACCTGCTGGCTCTCCGCCTTCCCTCAGCGTGGCCCTCCCACCCCCGGGAACACGCAGGTGCTCAGAGGTAGCTTGTGGGCCCAAGGAGCGGGGAGACACATACACAAACCAACCCGCTGACCAGAAATGGGGAAAAGGGGGGAGGATGGGTGTATCTGTTCTGTGCCCTGAAGGATGATATGGCCTTCTGATAGGGGTGCAAATCAGTGAGGGAGTGTGGGCACTCTCTTTGGCGGGA
>gene=chr20_3184096-3185096; species=canFam
GAGTCCTTTATACCCAGACTCACGCCTTGGTCCTATGCAAGAGATCACCAGTTCACCCTTGACTTTGTTGAT----------------------ACCTTTCCAGCTGGTATGTCAGAAGACTACCAGCCTGA-GGAGATagaccACATCGCATGCCTACTGCAAGACTGCATTTATTTCTTCCCTAAAACCAGCCGTAGTTTTATAAAGCATCCCAACG-GGGAGCACAGCT------GGGAGCTGAGTCTTCTTCAAGAAGATTTCTTGGCTATCTGCCTTACTTCAGCTT-TCTCTCCCTGCCCTGGGAGCATGTAGGTGCTCTGAAGTTGCTTGTGGGCTCAGAGACGAGAGAGATGTACACACAAACCTACCGACTGACAAGAAATAGAGGA----TGCGGTGACAGGCATATCTGTTCTGTACCATGGCAAAAGACAGGGGCTCCTGGTCGGGGTGCAGATGAGGGAGGGTGCATTGGTGCTGTCTTTGAGGGGG
>gene=chr20_3184096-3185096; species=equCab
GTGGCCTTTACACCCAGACCCACACCTTGGTCCTATGCAGCAGATCATCTCTTCCCTCCTGCCTGTGTCAATACCTCTCTCCCCTCAAGGccccacctttccagtaggcctgtcaggagactaccaccctgatggagctagatcTCATCGAAGGCCCACTGCAGGACAGCATTTATTTCTTGCCTGACACCAGCCCTGGTTTTACCTGGCACCTCA----GAGAGCACACCT------GAGGTCTGAGTCTCTCCTAGGAAGATCTGTTGGC--------TTACCTCAGTTTCTCTCTCCCTGCCCCTGGAGCATGCAGGTGCTCTGAAGTAGCTTGTGGGCCCA-AGAGGGGAGAGACATACACATAAACCCATATGCTGACAAGAAATGGGGGC----GGCGATGACAGGTATGTCTGTTCTGTGCCCTGGCCGATGACATGGGCTTCCGGTCGGGGTGGAGAACAGGGAGGATGCATGGCTGCTGTCCTTGACAGGT
>gene=chr20_3184096-3185096; species=gorGor
AAGGCCTTTTCCACCAGGCCCACAGCTTGGTCCCAGGCGGGGGCTCAGCCCTTCCCTCGGGCCTGTGTGAATACTCCTCTCCCCTCCCGGCTCCACCTTTCCAGCTGGCCTGTCAGGAGGCCCC-ATCCTGATGTCCCCAGCTCTCATCGAGTACCCCCTGCAGGAATCCACTGATTTCTCGCCTAACACCACCTGTGGTTTTATCTGGCTCCCCAGCCAGAGAGTACACTTCCCGGCGGTGGCCGAGCCTCCCCCGGGAAGACCTGCTGGCTCTCCGCCTTCCCTCAGCGTGTCCCTCCCGCCCCTGGGAGCGCGCAGGTGCTCAGAGGTAGCTTGTGGGCCCAGGGAGCAGGAAAACACATACACAAACCCGCCCGCTGACCAGAAATGGGGGGAAAGAGGGAGGATGGGTGTATCTGTTCTGTGCCCTGGCCAATGACATGGCCTTCTGATC-GGGAGCGGATTGGGGAGGGAGAGTGGGCCCTCTCCT-GGCGGGA
>gene=chr20_3184096-3185096; species=panTro
AAGGCCTTTTCCACCAGGCCCACAGCTTGGTCCCAGGCGGGGGCTCAGCCCTTCCCTCGGGCCTGTGTGAATACTCCTCTCCCCTCCCGGCTCCACCTTTCCAGCTGGCCTGTCAGGAGGCCCCTATCCTGATGTCCCCAGCTCTCATCGAGTACCCCCTGCAGGAATCCACTGATTTCTCGCCTAACACCACCTGTGGTTTTATCTGGCTCCCCAGCCAGAGAGTACACTTCCCGGCGGTGGCCGAGCCTCCCCCGGGAAGACCTGCTGGCTCTCCGCCTTCCCTCAGCGTGTCCCTCCCGCGCCTGGGAGCGCGCAGGTGCTCAGAGGTAGCTTGTGGGCCCAGGGAGCAGGAAAACACATACACAAACCCGCCCGCTGACCAGAAATGGGGGGAAAGAGGGAGGATGGGTGTATCTGTTCTGTGCCCTGGCCAATGACATGGCCTTCTGATCGGGGAGCGGATTGGGGAGGGAGAGTGGGCCCTCTCCTTGGCGGGA
>gene=chr20_3184096-3185096; species=papHam
AAGGCCTTTTCCCCCAGGCCCACAGCTTGGTCCCAGGCGGTGGCTCACCCCTTCCCTCGGACCTGTATGAATACTCCTCTCCTCTCCCAGCTCCACCTTTCCAGCTGGCCTGTCAGGAGTCCCCTATCCTGATGTCCCCAGCTCTCATCGAGTACCCGCTGCAGGAATCCATTGATTTCTCGCCTAACACCACCTGTGGTTTTACCTGGCTCCCCAACCAGAGAGTACACTTCCCGGCAGTAGCCGAGCCTTCCCCTGGAAGACTTGCTGGCTCTCCGCCTTTCCTCAGCGTGGTCCTCCCGCCCCTGGGAGCGCGCAGGTGCTCAGAGGCAGCTTGTGGGCCTAGGGAGCAGGAAGACA----CACAAACCCGCCCGCTGACCAGAAATGGGGGAAAAGAGGGAGGATGGGTGTATCTGTTCTGTGTCCTGGCCAGTGACACGGCCTTTTGATCGGGGAGCAGATTAGGGAGGGAGCGTGGGCGCTCTCTTTGGCGGGA
>gene=chr20_3184096-3185096; species=ponAbe
AAGGCCTTTTCCACGAGGCCCACAGCTTGGTCCCAGGCGGCGGCTCAGCCCTTCCCTTGGGCCTGTGTTAATACTCCTCTCCCCTCCCAGCTCCACCTTTCCAGCTGGCCTGTCAGGAGGCCCCTATCCTGATGTCCCCAGCTCTCATCGAGTACCCCCTGCAGGAATCCACTGATTTCTCGCCTAACACCACCTGTGGTTTTTCCTGGCTCCCCAACCAGAGAGTACACTTGCCGGCGGTGGCCGAGCCTCCCCGGGGAAGACCTGCTGGCTCTCCGCCTTCCCTCAGCGTGTCCCTCCCGCCCCTGGGAGCAAGCAGGTGCTCAGAGGTAGCTTGTGGGCCCAGGAAGCAGGAAAACACATACACAAACCCGCCCGCTGACCAGAAATGGGGGGAAAGAGGGAGGATGGGTGTATCTGTTCTGTGCCCTGGCCAATGACATGGCCTTCTGATCGGGGAGCGGATTGGGGAGGGAGAGTGGGCCCTCTCCTTGGCGGGA
>gene=chr20_3184096-3185096; species=rheMac
AAGGCCTTTTCCCCCAGGCCCACAGCTTGGTCCCAGGCGGTGGCTCAGCCCTTCCCTCCGGCCTGTATGAATACTCCTCTCCTCTCCCAGCTCCACCTTTCCAGCTGGCCTGTCAGGAGTCCCCTATCCTGATGTCCCCAGCTCTCATCGAGTACCCGCTGCAGGAATCCATTGATTTCTCGCCTAACACCACCTGTGGTTTTACCTGGCTCCCCAACCAGAGAGTACACTTC----------CCGAGCCTTCCCCTGGAAGACCTGCTGGCTCTCCGCCTTTCCTCAGCGTGGTCCTCCCGCCCCTGGGAGCGCGCAGGTGCTCAGAGGCAGCTTGTGGGCCCAGGGAGCAGGAAGACA----CACAAACCCGCCCGCTGACCAGAAATGGGGGAAAAGAGGGAGGATGGGTGTATCTGTTCTGTGTCCTGGCCAGTGACA-GGCCTTTTGATC-GGGAGCAGATTAGGGAGGGAGCGTGGGCGCTCTCTTTGGCGGGA
>gene=chr20_3362132-3363132; species=hg19
AAACAAAGGCAGATTAAGGTGGCTTGACAAGAACCCAATAATGTGAAGAAGAGGACAAGTGAGTGGAACCACAAACACCCATCACTTTACAATTATGAGGCTCAAGGTCTAgcactgtactagatgctggggtatggtggtgaacatgcctgcaaatgaccctcatgaagcttacagtctagaggagctgaattagagacaaataaaaaggaaattaaacaatactgtcTTCACTACCATCTCTCAATGCTTTAGGTATATATTTATTACCTAGGTCCTGATGTCTGTGAAGTCTCAGAGTATGGCTCTGGGCAAGAGGGACATGTCATGGCAGGAGGCAGCTATATATGTGAGGCTAAAAGAAGGGCTTAAGGCAGAAGTAGCTCCAAAAATGGGCTTCCTATCTCACTGATAGCTCATCTAACCTCATTAAAACAGCAACAAATTTCGGGGGAACAAGAACTAGGAGGACACCAACTCACAGCTTATTTCACATTGCT
>gene=chr20_3362132-3363132; species=bosTau
AAATAGAGGAGAATTAAGGTGGTTTGAGAAGAACTCAAAGAAGTGAA-AAGAGGACAAGTGAATGAAACCACAGACATCCATCTTCTCacaaatattaggcccaaagccgtgcactgtgctggatgctgaagc-atg---caaacatgcctacaaatggtcctcatgaagcttacagtctaatggggctgggtcagagactaatgaaaaggaaatt--aaaatacTGCCTTCATAACTGCCTTTCAATGCCAAAGGC--ACATATACTATTTGGTTCCTTCTATGTGTAAAAGCCCAGAGCGTAGCTCT--------GGGACATGTCAGGGCAGGGAGCAGT---CTATGTAAGATTGAAGGGAGGGGCTGTGGCAGAAGGAGCTCAAAGAAT-GGCTCCCTATTTCACTGATACGTCAGTGGACTTCATTAAAACAGCAACAGATTTAAGGGGAACAAGGGCTAGAAGAATACTAACTCACAGCTTGTCTCACAGTGAC
>gene=chr20_3362132-3363132; species=calJac
AAACAAAGGCAGATTAAGGTGGCTTGAAAAGAACCCAATAATGTGACGACGAGGACAAGTGATTGGAATTACAAACACTTATCACTTCACAAATATGAGGCTCAAAGTGTAgcactatattggatgctggggtatggtggtaaatatgcctgaaaatgaccctcatgaagcttacagtctagtggggcagaattagagacaaataaaaaggaaattaaacagtactgtcTTCACTTTCATCTCTCAATGCTTCAGATATGTATTTATTACCTGGTTCCTGATATCTGTGAAGTCTCAGAGTATGGCTTTGGGCAAGAGGGATGTTTCATGGCAGGAGGGAGCTATATATGTGAGGCCAAAAGAAGGGCTTAAGGCAGAAGTAGCTTCAAAAATGGGCTTCCTATCTCACTGATAGCTCATCTAACCTCATCAAAACAGCAACAAATTTCAGGGGAACAAGAACTAGGAAGACACTAACTCACAGCTTATTTCACATTGGT
>gene=chr20_3362132-3363132; species=canFam
AAGTAAAAGTAGATTAAGGTGGCTTGAAAAGTACTCAAAGAAGTGAAAAAGAGGACAAAT-------------GACACCCAtcatttcacaaatattaggctcaaggcccagaactgtgttggatgctggagt-gtgtggtaaacatgcctgcaaatggccaccatgaagcttacagtctagttgggctgggtcaaagacaaa-------gaaattaaacaataCTGCTTCCACTTCTACCTGTCAATGGCATGGGC--ATATGTACTACCTGGTTCCTAGTATCTATGAAAGCCCAGAGTATGACTCTCGGCAAACAGAACGTGTCCAGGCAGGTGGTAGCTGTCTACATGAGGCT--GAGGAGGAGTTAGAGCAGAAACAGCTCCAAGAAT-GGCTCCTCATCCCATTGACATCTCACCTGACCTCATTAGAGCAGCAACAGATTTCACAGGAACAAGAGCTAGAAGGAGACTAAGTCAAAGCTTATCTCACAATGAT
>gene=chr20_3362132-3363132; species=equCab
AAATAAAGGAGGACTAAGGTGGTTTGAAAAGAGTTCA---AAGTAAAGAAGAGGACAAGTGAATGGAACCACAGACatccatcatttcacaaatattaggcccaagccctagcgctgtgctggaagctggagt-gtgtggtaaacatgcctacaaatggccctcgtgaagcttacagtctggtagggttaggtcagagacaaa-----aggaaattaaaaaataCTGCCTTCAC-------TCTCAATGGCATAGGC--ATACGTACTACCTGCTTCCTGGTATCTGTGAAGGCCTAGAGTATGGCTTGGGACAA---GGACATGTCAGGGCAGGAGGTAGCTGTCTACGTGAGGCTAAGAGGAGGGGCTGGGGCAGAAGGAGCTCCAAGAAA-GGCTCCCTATCTCACTGATATCTCACCTGACCTCATTAAAACAGCAACAGATTTCAGGGGAACAAGAGCTAGAAGGACACTAACTCACAGCTTATCTCACAACAAT
>gene=chr20_3362132-3363132; species=gorGor
AAACAAAGGCAGATTAAGGTGGCTTGACAAGAACCCAATAATGTGAAGAAGAGGACAAGTGAGTGGAACCACAAACACCCATCACTTTACAATTATGAGGCTCAAGGTCTAgcactgtactagatgctggggtatggtggtgaacatgcctgcaaatgaccctcatgaagcttacagtctagaggag-tgaattagagacaaataaaaaggaaattaaacaatactgtcTTCACTACCATCTCTCAATGCTTTAGGTATATATTTATTACCTAGGTCCTGATGTCTGTGAAGTCTCAGAGT-TGGCTCTGGGCAAGAGGGACATGTCATGGCAGGAGGCAGCTATATATGTGAGGCTAAAAGAAGGGCTTAAGGCAGAAGTAGCTCCAAAAATGGGCTTCCTATCTCACTGATAGC-CATCTAACCTCATTAAAACGGCAACAAATTTCGGGGGAACAAGAACTAGGAGGACACCAACTCACAGCTTATTTCACATTGCT
>gene=chr20_3362132-3363132; species=panTro
AAACAAAGGCAGATTAAGGTGGCTTGACAAGAATCCAATAATGTGAAGAAGAGGACAAGTGAGTGGAACCACAAACACCCATCACTTTACAATTATGAGGCTCAAGgtctagcactgtactagatgctggggtatggtggtgaacatgcctgcaaatgaccctcatgaagcttacagtctagaggagctgaattagagacaaataaaaaggaaattaaacaatactgtcTTCACTACTTTCTCTCAATGCTTTAGGTATATATTTATTACCTAGGTCCTGATGTCTGTGAAGTCTCAGAGTATGGCTCTGGGCAAGAGGGACATGTCATGGCAGGAGGCAGCTATATATGTGAGGCTAAAAGAAGGGCTTAAGGCAGAAGTAGCTCCAAAAATGGGCTTCCTATCTCACTGATAGCTCATCTAACCTCATTAAAACAGCAACAAATTTCGGGGGAACAAGAACTAGGAGGACACCAACTCACAGCTTATTTCACATTGCT
>gene=chr20_3362132-3363132; species=papHam
AAACAAAGGCAGATTAAGGTGGCTTGAAAAGAATCCAATAATGTGAAGAAGAGGA-AAGTGAGTGGAACCACAAACACCCATCCTTTTACAATTATGAGGCTCAAGgtctagcactgtactggatggtggggtatggtggtgaacaggcctgcaaatgaccctcatgaagctgacagtctagaggggctgaattagagacaaataaaaaggaaattaaacaatactgtcTTCAATACCATCTCTCAATGCTTCAGGTATATATTTATTACCTAGTTCCTGATGTCTGTGAAGTCTCAGAGTACGGCTCTGGGCAAGAGGGACATGTCATGGCAGGAGGTAGCTATACATGTGAGTCTAAAGGAAAGGCTTAAGGAAGCAGCAGCTCCAAAAATGGGCTTCCTATCTCAGTGATAGCTCATCTAACCTCATTAAAACAGCAACAAATTTCAGGGGAACAAGAACTAGGAGGACACTAACTCACAGCTTATTTCACTTTGGT
>gene=chr20_3362132-3363132; species=ponAbe
AAACAAAGGCAGATTAAGGTGGCTTGGAAAGATCCCAATAATGTGAAGAAGAGGACAAGTGAGTGGAACCACAAACACCCATCACTTTACAATTATGAGGCTCAAGGTCTAgcactgtactagatgctggggtatggtggtgaacatgcctgcaaatgaccctcatgaagcttacagtctagaggggctgaattagagacaaatgaaaaggaaattaaacaatactgtcTTCACTATCGGCTCTCAATGCTTTAGGTATATATTTATTACCTAGTTCCTGATGTCTGTGAAGTCTCAGAGTATGGCTCTGGGCAAGAGGGACATGTCATGGCAGGAGGCAGCTATGTATGTGAGGCTAAAAGAAGGGGTTAAGGCAGAAGTAGCTCCAAAAATGGGCTTCCTATCTCACTGACGGCTCATTTAACCTCATTAAAACAGCAACAAATTTCGGGGGAACAAGAACTAGGAGGACACCAACTCACAGCTTATTTCACATTGGT
>gene=chr20_3362132-3363132; species=rheMac
AAACAAAGGCAGATTAAGGTGGCTTGAAAAGAATCCAATAATGTGAAGAAAAGGA-AAGTGAGTGGAACCACAAACACCCATCCTTTTACAATTATGAGGCTCAAGGTCTAgcactgtactggatggtggggtatggtggtgaacaagcctgcaaatgaccctcatgaagctgacagtctagaggggctgaattagagacaaataaaaaggaaattaaacaatactgtcTTCAATACCATCTCTCAATGCTTCAGGTATATATTTATTACCTAGTTCCTGATGTCTGTAAAGTCTCAGAGTATGGCTCTGGGCAAGATGGACATGTCATGGCAGGAGGTAGCTATACATGTGAGTCTAAAGGAAAGGCTTAAGGAAGCAGCAGCTCCAAAAATGGGCTTCCTATCTCAGTGATAGCTCATCTAACCTCATTAAAACAGCAACAAATTTCAGGGGAACAAGAACTAGGAGGACACTAACTCACAGCTTATTTCACTTTGGT
>gene=chr20_3431132-3432132; species=hg19
agttttcataagtgagacacgaaaggTTGAGATGAATATGGCAGCTGTTCAATACTTACAGGCTTTTTCTTCTTCCATTCTTCCATGACAAAACTCTTCTGTCTTGTGTGGAGCAGCTTGAGTAGTTTGAAATGCCTCATCCAGACACAGGAATGGATATACGATACACATCAGTCAGAGTGCCCAACCTGGTTCAAAGACTCTTCTGGAATTCCTACACCCAGTCTGTCATGACAGTCTCTCTCCCTTCCTTTGAAATCATGAACTATAAGAATATGGGCCATATTTCCAACAAGGTGAAGGGAACTTCAACAGAAAAGAAGCCCAGAGAACTGAGAGATTCAGAGAGAAATAGTTCTGtttttctttttttctttttttttgagatggagtcttgctctgtcgccaggctggagtgcagtggcacgatcttggctcactgcaacctctgcctcccgggttcaagtgattctcctgcctcagcctcctgagtagctggg
>gene=chr20_3431132-3432132; species=bosTau
AGTTTTCATAAACAAGACACAAAA-ATGGAGCTAAGCACAGTAGCTATCATAAGCTTATAGGTTTTCCCTTCCTCCATTGTTCCAAAACCAAACTCTTTCAACCCGCATGGCTCACGTTGAGTAGCTTGAAATGGCTGAACCAG----AGAAATAGGGTTACAATACATATTGGCCAGAGTGCCCATAATAGCTAGCAGGTTCTCATGGGATGCCTATGCCCAATCCATCAGGACAGTCTTTCTCTATTCCTTTGGAACCATGAAATGTAATAATATGGGCCACATTTCCAAAAAGATGTAGGAAGCTTCAAGGGGAAAGAAGCCCAGGGAATTGATagattgagagagaaatggtcct---------------------------------------------------------------------------------------------------------------------------------------------
>gene=chr20_3431132-3432132; species=calJac
AGTTTTTGTAAGTCAGACACAAAATATGGAAATGAATATAGTAGCTGTTGTATACTTACAGGCTTTTCCTTCTTCCATTCTTCCATGACAAAACTTTTCTGTTTCCTGTGGAGCAGCTTGAATAGTTTGAAATGACTGATCCAGACACAGGAATGGATATACAGTACATATCAGTCAGACTGCCCACCCCGGCTCGAAGACTTTTCTGGAATTCCTATGCCCAGTCTGTCATTAGCGTCTCTTTCTCTCCCTTTGAAATCATAAACTATAGGAATACGGGCCATGTTTCCAACAAGATGAAGGGAACTTCAACAGAAAAGAAGCCCAGAGAACCGATAGATTCAGAGAGAAATGGTTCTGTTTTT---------------------------------------------------------------------------------------------------------------------------------------
>gene=chr20_3431132-3432132; species=canFam
GGTTTTCATAAGCAAAACACAAGAGGCAGAGTTGA------TAGCTACTGTATGCTTACAAGTTTTCCTTTCCTTCATTCTTCCATGACAAAACTCTTACAATCCATGTGGAGCAGATTGAACAGTTTGAAATGACTGATTTAGACACAGGAATCAATATATAATACATATTGGCCAGAGTTCCCATAACAGTTAACAGGCTTTCCCGGGATTCCTATATCTAAACCATCA-TACAGTCTTTCTCTCTTCCTTTGGAACCATCAAGTGTAAGAATATGGCCCATGTTTCCAACAAGGCAAAAAGAACTTTAATAGGAAAGAAACCCAGAGAGCTCCTagactaagagagaagttatcct---------------------------------------------------------------------------------------------------------------------------------------------
>gene=chr20_3431132-3432132; species=equCab
GGTTTTCATAAATAAGACGCCAAAGGCAGAGATGAATATGGTAGCTACTGTATGCTTACAGATTTTCCCTTCTTACATTCTTCCATGAGAAAACTCTTTCAACCTGTGTGGAACACATTGAGTAATTTGAAATGACTGATCCAGGCACAGGAATGGATATAGAGTACATATTTGTTAGAGTGCCCATAACAGCTAGCAGACTCTTGTAGGATTCCTATGCCCAATCCTTCAGGAGAATCTTTCTCTCTTCCTTTGAAACTATGAAGTGTAAGACTATGGACCATGTTTCCAACAAGATAAAGGGAGCTTCAATGGGAAAAAAGTCCAGagaaccaatagattgagagagaaatggt------------------------------------------------------------------------------------------------------------------------------------------------
>gene=chr20_3431132-3432132; species=gorGor
ggttttcataagtgagacacgaaaggTTGAGATGAATATGGCAGCTGTTCAATACTTACAGGCTTTTTCTTCTTCTATTCTTCCATGACAAAACTCTTCTGTCTTGTGTGGAGCAGCTTGAGTAGTTTGAAATGCCTCATCCAGACACAGGAATGGATATA-GATACACGTCAGTCAGAGTGCCCAACCTGGTTCAAAGACTCTTCTGGAATTCCTACACCCAGTCTGTCATGACAGTCTCTCTCCCTTCCTTTGAAATCATGAACTATAAGAATATGGGCCATATTTCCAACAAGGTGAAGGGAACTTCAACAGAAAAGAAGCCCAGAGAACTGAGAGATTCAGAGAGAAATAGTTCTGTTTTTCTGTTTTTCTTTTTTTTTGA-ATGGAGTCTTGCTC----------------------------------------------------------------------------------------------------
>gene=chr20_3431132-3432132; species=panTro
agttttcataagtgagacatgaaaggTTGAGATGAATATGGCAGCTGTTCAATACTTACAGGCTTTTTCTTCTTCCATTCTTCCATGACAAAACTCTTCTGTCTTGTGTGGAGCAGCTTGAGTAGTTTGAAATGCCTCATCCAGACACAGGAATGGATATACGATACACGTCAGTCAGAGTGCCCAACCTGGTTCAAAGACTCTTCTGGAATTCCTACACCCAGTCTGTCATGACAGTCTCTCTCCCTTCCTTTGAAATCATGAACTATAAGAATATGGGCCATATTTCCAACAAGGTGAAGGGAACTTCAACAGAAAAGAAGCCCAGAGAACTGAGAGATTCAGAGAGAAATAGTTCTGtttttcttttttt----ttttttgagatggagtcttgctctgtcgccaggctggagtgcagtggcacgatcttggctcactgcaacctctgcctcccgggttcaagtgattctcctgcctcagcctcctgagtagctggg
>gene=chr20_3431132-3432132; species=papHam
agttttcataagtgagacatgaaaggTTGAGATGAATATGACAGCTGTTCAATACTTACAGGCTTTTCCTTCTTCCATTCCTCCGTGACAAAACTCTT----------------------------------TGCCTGATCCAGACACAGGAATGAATATACGATACATGTCAGTCAGAGTGCCCAATCTGGCTCAAAGACTCTTCTGGAATTCCTACACCCAGTCTGTCATGAGAGTCTCTCTCCCTTCCTTTGAAATCATGAACTATAAGAATATGGGCCATATTTCCAACAAGGTGAAGGGAACTTCAACAGAAAAGAAGCCCAGAGAACTGAGAGATTCAGAGAGAAGTAGTTCTGTTTTTCtttttttttttttttttgagatggagtcttgctctgtcaccaggctggagtgcagtcgtgtgatctcggctcactgcaacctccacctccagggttcaagtaattctcctgcctcaggctcccaggtagctggg
>gene=chr20_3431132-3432132; species=ponAbe
--------------------------------------------------------------------------------------------------------------------------------------------------------------------------------------------------------------------------------------------------------------------------------------------------------------------------------------------------------------------------------------------------------------------------------------------------------------------------------------------------------------------
>gene=chr20_3431132-3432132; species=rheMac
AGTTTTCATAAGTGAGACACGAAAGGTTGAGATGAATATGACAGCTGTTCAATACTTACAGGCTTTTCCTTCTTCCATTCCTCCATGACAAAACTCTT----------------------------------TGCCTGATCCAGACACAGGAATGAATATACGATACATGTCAGTCAGAGTGCCCAATCTGGCTCAAAGACTCTTCTGGAATTCCTACACCCAGTCTGTCATGAGAGTCTCTCTCCCTTCCCTTGAAATCATGAACTATACGAATATGGGCCATATTTCCAACAAGGTGAAGGGAACTTCAACAGAAAAGAAGCCCAGAGAACTGAGGGATTCAGAGAGAAATAGTTCTGTTTTTCtttttttttttttttttgagatggagtcttgctctgtcaccaggctggagtgcagtggtgtgatctcggctcactgcaacctccacctccagggttcaagtgattctcctgcctcagcctcccaggtagctggg
>gene=chr20_3460096-3461096; species=hg19
actcatggcataaaacaacagaaatttattctttcatagttctggggactagaagcctgcaatcaaggtactggcagggccacgatctctctgaagactctcagggaggatctgttccatgcctttctcttcgcttctggagttgccagcagtccttggcattttggcttgtagatgcatcacttcagcctctgcctccgtcccttcaatctcatgtgatactctccctccctttgtgtctctgtcttttctcttaagggtaccagtcatagtggatgaacgagtatgacatcatcgtaactttgttgcatctgccaagaccctgtttccaaataaggtcacattcacagggacccagggttaggactttgacatatctttttggggaacacagtacaacccacagcacctggagaactgaatgtaggtgcctgttgttggaacataacttgtgaggggtgtaatggaaggaagggggtgaggttgtaaggtTATAATGG
>gene=chr20_3460096-3461096; species=bosTau
actggcgacttaaaacatcagaaatttaatctctcccagttctggagttcagaagcctgaaatc---atgttgacagggtgatgctgcctcttatggttccaagggagaatttgttcc--ccttttctcttagcttctgaaattgccagcaatgcttggcattctggcttgtagatgagtctcttcagtttctgcttccatcacttccttctcacatggcactctccctg----taggtctcttct-cttcttataaggataccagtcatattagatgtatgaatatgacattctcttaagt-----aaatctgcaaaggccctgtttccagataaggtcatgttcacaggtatgggtggttaggacttcaacatatcctttgcagtggcatagttcaactcacaacacttagagaactcaacataaatggatgtcactggagcataacttgtaagagatacaatggaa----gggtgtgagattgaaaagtgtaattgg
>gene=chr20_3460096-3461096; species=calJac
actcatgacataaaaccacagaaatttattctctcatagttctggaggctagaagcctaaaatcaaggtattagcagggccacgatctctctgaagactctcagagag--tctgttccatgtctttccctttgcttctggagttgccagcagtccttggcattttggcttgtagatgcatcactttagtctccgcctcc-tcccttcaatctcacgtgatactctccatccctgtgtgtctctgtcttttcccttaaggataccagtcatattggatgtacgagtatgacatcatcataactctattgcatctgccaaggccctgttaccaaataagatcacattcacagggacccagggttaggaattccacatatcttcttgggggacatagcccaacccacagcaCCTGGAGAACTGAATGTATATGCATGTTGTTGGAACATAACTTGGAAGGGGTGTAATGGAAGGAAGGGGGTGAGATTGTAAAGTTATAATGG
>gene=chr20_3460096-3461096; species=canFam
actggtggcttaagccagcagaagtttaatcttttatagttctggaggtcacaagcctgaaataaa-gtgtcagcagggccatgttctctctgaaagctctaaaggagaatctgttccatccctttctcttagctgctgggatggacagcagtccttagcatt-tggcttgtacatgcatcactctagtctctgcccccatcactttaaactcacatagtattctctctt----tgtgtctcttct-gttgt---gaggacatcagtcatgttggacgtatgaatatgacttcatcttaattt--gatcatctgcaaa--aactgtttccagataaggtcatctttccaggtaccaagggttaggatttcagagtagcttttggtggtacacagttcaacccacagcaCTTAGAGAACTGAACATAAGTGGATATTGTTGGAACATAACTTGTGAGGAATGTCTTGGAA----AGGTGTGAGACTGGAAGGTGGTAATGG
>gene=chr20_3460096-3461096; species=equCab
gctggtggcttgaaacaacagaaatttaatctctcacagttttggaggttagaagtctgaaatcaaggtgtcggcagggctatgctctctctgaaggctcttagggagaatctgttccgtgcctttctcttagtttctggagtcgccaacaatctttggcattctgtctggtagatgcatcacttcaatc---------------------tcatatgatactttccctc----tgtgtctcttct-cttcttagaaagatgaaagtcatactacatgtatgaatatgacttcatcttaactttagtacgtttgtgaagaccttgtttcaaaataaggtcactttcacaggtactggggtttaggacttcaacatgtctttttgggggacacaattcaacccacaacacttagataactcagcatagatgg-tgttgttggagtgtgatttgcgagggatgcgttggaa----ggatgtgggactggaaggtgataaagg
>gene=chr20_3460096-3461096; species=gorGor
actcatggcataaaacaacagaaatttattctttcatagttctggggactagaagcctgaaatcaaggtactggcagggccacgatctctctgaagactctcagggaggatctgttccatgcctttctcttcgcttctggagttgccggcagtccttggcattttggcttgtagatgcatcgcttcagcctctgcctccgtcccttcaatctcatgtgatactctccctccctttgtgtctctgtcttttctcttaagggtaccagtcatagtggatgaacgagtatgacatcgtcgtaactttgttgcatctgccaagaccctgtttccaaataaggtcacattcacagggacccagggttaggactttgacatatctttttggggaacacagtacaacccacagcgcctggagaactgaatgtaggtgcatgttgttggaacataacttgtgaggggtgtaatggaaggaagggggtgagattgtaagGTTATAATGG
>gene=chr20_3460096-3461096; species=panTro
actcatggcataaaacaacagaaatttattctttcatagttctggggactagaagcctgaaatcaaggtactggcagggccacgatctctctgaagactctcagggaggatctgttccatgcctttctcttcgcttctggagttgccagcagtccttggcattttggcttgtagatgcatcacttcagcctctgcctccgtcccttcaatctcatgtgatgctctccctccctttgtgtctctgtcttttctcttaagggtaccagtcatagtggatgaacgagtatgacgtcatcgtaactttgttgcatctgccaagaccctgtttccaaataaggtcacattcacagggacccagggttaggactttgacatatctttttggggaacacagtacaacccacagcacctggagaactgaatgtaggtgcctgttgttggaacgtaacttgtgaggggtgtaatggaaggaagggggtgagaTTGTAAGGTTATAATGG
>gene=chr20_3460096-3461096; species=papHam
actcatggcataaaacaacagaaatttattctctcatagttctgggggctagaagcctgaaatcaaggtgctgacagggccacgatctctctgaagactctgagggaggatctgtttcatgcttttctctttgcttctggagttgccagcagtccttggcattttggcttgtagatgcatcacttcagtctctgcctccgtcctttcaatctcacgtgctactctccctccctttgtgtctctatcttttctcttaagagtaccagtcatattggatgtacgagtatgacgtcatcttaactttgttgcatctgccaaggccctgtttccaaataaggtcacattcacagggatccagggttaggactttgacatatctttttggggaacacagtccaacccacagcgtgtggagaactgaatgtggatgcatgttgttggaacataacttgtgaggggtgtaatggaaggaagggggtgagattataaggttgtaatgg
>gene=chr20_3460096-3461096; species=ponAbe
actcatggcataaaacaacagaaatttattttttcatagttctggggactagaagcctgaaatcaaggtgctggcagggccacgatctctctgaagactctcagggaggatctgttccatgcctttctcttcgcttctggagttgccagcagtccttggcattttggcttgtagatgcatcacttcagcctctgcctccgccctttcagtctcacgtgatactctctctccctttgtgtctctgtcttttctcttaagggtacaggtcatagtggatgtacgagtatgatatcatcgtaactttgttgcatctgccaagaccctgtttccaaataaggtcacattcacagggacccggggttaggactttgacatacctttttggggaacacagtccaacccacagcacctggagaactgaatgtagatgcatgttgttggaacataatttgtgaggggtgtaatggaaggaagggggtgagattgtaagGTTATAATGG
>gene=chr20_3460096-3461096; species=rheMac
actcatggcataaaacaacagaaatttattctctcatagttctgggggctagaagcctgaaatcaaggtgctggcagggccacgatctctctgaagactctgagggaggatctgtttcatgcttttctcttcgcttctggagttgccagcagtccttggcattttggcttgtagatgcatcacttcagtctctgcctccgtcctttcaatctcacgtgctactctccctccctttgtgtctctatcttttctcttaagagtaccagtcatattggatgtacgagtattgcgtcatcttaactttgttgcatctgccaaggccctgtttccaaataaggtcacattcacagggacccagggttaggactttgacatatctttttggggaacacagtccaacccacagcgtgtggagaactgaatgtggatgcatgttgttggaacataacttttgaggggtgtaatggaaggaagggggtgagattataaggttgtaatgg
>gene=chr20_3572325-3573325; species=hg19
ggacaaaaggttccagcagtatatggacactaaggttgtgggaagggcaaggtgtaagggctaggactgggaaagtcctgggttggagtcagagttaggaaagtgtcttctgaattccccctcctccccccatcaggaggccttggtgcctgaagaagacctcagcccaaggcctcagatagggagcctgggaataaaggctccagggctaggaatgtgaacatgtgaaggagcgtgacccgtgaggtagacctgagtccttaactgcacctctctcagagccccacacttaggcccacctcacaggtcatgctctgccaggtaaagcctgtggcattgcctgtggtcaggcctgaaaaatcacacacgggctttttaaccaggagccagactcctcaATACTTATAGTGTATTTTAAAGGTTTAAATAGTCCCGTGTTggctgggtgtagtggctcacgcctgtaatcccagcactttgggaggccaaggcaggtggat
>gene=chr20_3572325-3573325; species=bosTau
ggactaaaggtcc-agcgaaatgtggaccctgagtggagagatggggggatggaaaggtagtaggagtggagaagtacctgggcggag----agtgggaaaagcctctttgaggtt--cccctcctcttccatgaggaggcttag------------------------------------------------------------gagctaggaatgcaaatatgtgatagagagtggctggccagggg-gcctgagcccttgact-catctcccttagagagttccacc--------------------------gctttccaaaacctttatcgttgcctatggttgggcctcaaaagtcacatgtaga-tttttaaccaggagctagactcctcaATACTTCCAGTATT-TTTAAAGATTTAAGTAGCCCTGTGTC----------------------------TCCCCATA-----------CATGTCAGATAGAT
>gene=chr20_3572325-3573325; species=calJac
ggacaaaaggttccagcagtatatggagcctaaggttgtggggagggcaaggcataagggctaggagtgggaaagtcctggagtagagtcagagttgggaaagtgtcttctgaattccccctcctccctccataaagaggccttggggcctgaagaagacctcagcccaaggcctcagctaagaagcctagaaataaaggctccagggctaggaatataaatacgtgaagaagcgtgacccatgatgtgggcctgagtccttgactgcaactctgttagagccccacactcaggccctaccc-caggt-atgctatgccaggtaaagcctgtgtcattgcctatggtcaggcctaaaaaaccacacacaggatttttaaccaggagccagactcctcaATACTTCTGGTGTATTTTAAAGATTTAAGTAGTCCCATGTTggttgggcatagggactcacgcctgtaatcccagcactttgggaggccaaagtgggtggat
>gene=chr20_3572325-3573325; species=canFam
gaacaaaaggctctagcaaaacatggaccct---ggagaggagaggggaggcgagaa------cgaggggaaatgtattggggcagag----agtggggacagtgtcttcagggttcccccctccttcccc---aggaggcttgggctcccaaa---gg--tctgcccaaggcctcagataaagagctcaggaatgaagactcctgg--taggaatgcaagcctgagagagaac----tctgctgggggtgcctgagaccctgattgcagctccctcaaagactgcc-cccaggcaggtg----------------gccagct-aagcctgggtaatggcctgtggtcaggtctgaaaaatcacacatagg-gttttaaccaggagctggactcctcaGTACTTCTAGGATA-TTTAAAGATTTAAATCATCCC------------------------------------------------------------------
>gene=chr20_3572325-3573325; species=equCab
--------------------------------------------------------------------------------------------------------------------------------------------------------------------------------------------------------------------------------------------------------------------------------------------------------------------------------------------------------------------------------------------------------------------------------------------------------------------------------------------------------------------
>gene=chr20_3572325-3573325; species=gorGor
ggacaaaaggttccagcagtatatggacactaaggttgtgggaagggcaaggtgtaagggctaggactgggaaagtcctgggttggagtcagagttaggaaagtgtcttctgaattccccctcctccccgcatcaggaggccttggtgcctgaaga-gacctcagcccaaggcctcagatagggagcctgggaatgaaggctccagggctaggaatgtaaacatgtgaaggagcgtgacccatgaggtagacctgagtccttaactgcacctctctcagagccccacacttaggcccacctcacaggtcacgctctgccaggtaaagcctgtgtcattgcctgtggtcaggcctgaaaaatcacacaca-g-tttttaaccagaaaccagactcctcaATACTTATAGTGTATTTTAAAGGTTTAAATAGTCCCGTGTTggctgggtgtagtggctcacgcctgtaatcccagcactttgggaggccaaggcaggtggat
>gene=chr20_3572325-3573325; species=panTro
ggacaaaaggttccagcagtatatggacactaaggttgtgggaagggcaaggtgtaagggctaggactgggaaagtcctgggttggagtcagagttaggaaagtgtcttctgaattccccctcctccccccatcaggaggccttggtgcctgaagaagacctcagcccaaggcctcagatagggagcctgggaatgaaggctccagggctaggaatgtaaacatgtgaaggagcgtgacccatgaggtagacctgagtccttaactgcacctctctcagagccccacacttaggcccacctcacaggtcatgctctgccaggtaaagcctgtgtcattgcctgtggtcaggcctgaaaaatcacacacaggctttttaaccaggagccagactcctcaATACTTATAGTGTATTTTAAAGGTTTAAATAGTCCCGTGTTggctgggtgtagtggctcacgcctgtaatcccagcactttgggaggccaaggcaggtggat
>gene=chr20_3572325-3573325; species=papHam
ggacaaaaggttccagcagtatatggaccctaaggttgtggggagggcaaggtgtaagggctaggagtaggaaagtcctgagttggagtc--agttaggaaagtgtcttctgaattccccctcttccccccatcaggaggccttggtgcctgaagaagacctcagcccaaggcctcagatagggagcctgggaatgaaggctccagggctaggaatgtaaacatgtgaaggagcgtgacccatgaggtagacctgagtccttaactgcacctctctcagagccccacactcaggcccatctcataggtcacgctctgccaggtaaagcctatgtcattgcctatggtcaggcctaaaaaatcacacagaggctttttaaccaggagccagactcctcaATACTTCTAGTGTATTTTAAAGATTTAAATAGTCCCATGTTggctgggcacggtggctcacacctgtaatcccagcactttgggaggccagggcgggtggat
>gene=chr20_3572325-3573325; species=ponAbe
caac-aaaggttccagcagtatatggacactaaggttatgggaagggcaaggtgtaagggctaggagtgggaaagtcctgggttggagtcagagttaagaaagtgtcttctgaattccccctcctccccccatcaggaggccttggtgcctgaagaagacctcagcccaaggcctcagatagggagcctgggaatgaaggctccaaggctaggaatgtaaacatgtgaaggagcatgacccatgaggtagacctgagtctttaactgcacctgtctcagagccccacactcaggcccacctcacaggtcacgctctgccaggtaaagcctgtgtcattgcctgtggtcaggcctgaaaaatcacacacaggctttttaaccaggagccagactcctcaATACTTATAGTGTATTTCAAAGATTTAAACAGTCCCGTGTTggctgggtgtagtggctcacgcctgtaatcccagcactttgggaggccaaggcaggtggat
>gene=chr20_3572325-3573325; species=rheMac
ggacaaaaggttccagcagtatatggaccctaaggttgtggggagggcaaggtgtaagggctaggagtaggaaagtcctgagttggagtc--agttaggaaagtgtcttctgaattccccctcttccccccatcaggaggccttggtgcctgaagaagacctcagcccaaggcctcagatagggagcctgggaatgaaggctccagggctaggaatgtaaacatgtgaaggagcgtgacccatgaggtagacctgagtccttaactgcacctctctcagagccccacactcaggcccacctcataggtcacgctctgccaggtaaagcctatgtcattgcctatggtcaggcctaaaaaatcacacagaggctttttaaccaggagccagactcctcaATACTTCTAGTGTATTTTAAAGATTTAAATAGTCCCATGTTggctgggcacggtggctcacacctgtaatcccagcactttgggaggccagggcgggtggat
>gene=chr20_3675436-3676436; species=hg19
CTCCTGGAGGGGCTGGCCATCCCGATACCAACGATATGAGGTCCCCTCTGGGACTCCTGTGTGTACCTGGCAGCTCAGGACCACAGCCTGGCCCTCTTGGAGCTCAGGTGATGGTGACACCTGGACCCAGGCTCCTGCAGGGGAAAACCAAGAGCAGGTGAGGGCTCTCCACCACACCTCTCACAGTCTGGGACCATGTGCGTGTCCACCTAGGACTACACAACCCAACCCCATGTGCTGGAGCCGCAGCCCCTTCCAGACCACCGCCAGGGCCCACTCAGCCCTATGCCTTGGCCCCTCCTGCTCCCCACTCTCCTGCACAGGCTCCATCCTGGCATTTACCTCCCACCACCTGGTGGGATGGTTTTACTGtgtcagtcatatctcgcctaccaaagcgtaagccttatgggcactggacttgtgtgacctgtaaccccagttccaggcactgtgcctgcatgtgttagctcctgacaaatgttggttcaacccataaa
>gene=chr20_3675436-3676436; species=bosTau
CTCCTGGAGGGGCTGGCCATCTCGGTACCAACGGTATGAGGTCCCCTCCAGGACCCCTGTGGGTACTTGGCAGCTCAGGACCACAGCCTGGCCCTCCCGGAGCTCAGGCGATGGTGACACCTGGACCCAGGCTCCTGCAGGGAGAAACCAAGAGCAGGTGAGGGCC------------TTCCACA-TCTGGGACTGCGTTTGTGTACACATGAGACAGCAAGA-CCCACCACATGTGCCAGAGCCACTGCAC---CCAGACCACTGTGAGGGCCCCTGCAGCTTCACGCCTCTTCCTCTCCTGTGCCTGACTCCCTTGCCCTGGTTCTGACCTGGCATTCACTGCCCATCACCTTGAGTTGTGGTTTTGCTTTGGCAGTCATATCTCACCTACCACAGGGAGAGCCTCACCTGGGTCC----------------GACCCTAGTGCCATGCACAGCCCCTGCACGTGCTAGCTCTTGACAGATGTTGTTTT-ACCCATACA
>gene=chr20_3675436-3676436; species=calJac
CTCCTGGAGGGGCTGACCATCCCGATACCAGCGATATGAGGTTCCCTCTGGGACTCCTGTGGGTACCTGACAGCTCAGGACCACAGCCTGGCCCTCTTGGAGCTCAGGTGATGGTGACACCTGGACCCAGGCTCCTGCAGGGGAAAACCAAGAGCAGGTGAGGGCTCTCCACCACACCTCCCACATTCCAGAACCACCTGCATGCCCACCCAGGACTACAC-ACCCAGCCCCATGTATTGTAGCCACAGCCCCTTCCAGACCACC-TCAGGGCCCACTCAACCCCATGCCTTGGCCCCTCCTGCTCCCCACTCTCCTGCACAGGCTCCATCCTGGCATTTGCCTTCCCCGACCTGGTGGGATGGTTTTATTGTATCAGTCATATGTTGCCTACCAGTGCAtaaacctcatgggcactggacttgtgtgacctgtgaccccagttccaggcgctgcgcctgcatgtgttagctcctgacaaatgttgattCAACCCATAAA
>gene=chr20_3675436-3676436; species=canFam
CTCTGGGAGGGGTTGGCCATCCTGATACCAGAGGTATGAAGTCCCCTCCAGGACCCCTGGGGGCACCTGGCAGCTCAAGACCACAGCCTGGCCCTCCCGGAGCTCAGGTGATGGGGACACCTGGACCCAGGCTTCTGTAGGGAGAAACCAAAGGCAGGTAAGGGCCCTCTGCCAGCCCTCCCCCAGTCTGGGACTGTGGGTAGGTCCACACCAGACTGCATGATCCCATTCTATGTTATGGAGCCACAACCTCTACCAGACCGCCACAAAGGCCCCTTCAGCTCCATGCCTCCTCCTGTCCTGCTCCCAACTCCCCTGCACTGGGTTTCTCCTGGCCTTTAGCACCCACCACCTTGAGCAACAGATTTGTTCTGTCATTCATCTCTCACCTACCAGAA---------------GGCCCAGCTTGCGTGACCTCTAA-CCCTGTGCCAGGCACAGTGCCTGCACAAGTTTGCTCTTAACAAATGCTGGTTT----------
>gene=chr20_3675436-3676436; species=equCab
CTCCTGGAGGAGCTGGCCATCCCGATACCAGCGATATGAAGTCCCCTCCAGGACCCCGGTGGGTACCTGGCAGCTCAGGACCACAGCCTGGCCCTCCTGGAGCTCGGGCGATGGTGACACCTGGACCCAGGCTCCTGCAGGGAGAGACCGAGAGCAGGTGAGGGCCCTCTACCATCCCTCCCACCGTCTGGTGTGGTGTGTGTGTCCACACCAGACTGCACGACCTCACCCTGTATCCTGGAGCCACAGCCCCAACCAGACCAT----GAGGGCCGTTCAGCTCCATGCCCCCTTCTCTTCTGCTCCCCACTCCCCTGCACTGGTTCTGTCCTGGCATCTGCCGCCCAAAACCTTG----ACAGTTTTG--CTGTCAATCACATCTCGCCTACCAGAGGGCGAGCCTTGGGA-GGGCCAGCTTGTGCGACCTGTGACCCTAGTGCCAGGCACAGCGCCTGCATGTGTTAGCTCTTGACAAATGCTGGTTT-ACCCCTAAA
>gene=chr20_3675436-3676436; species=gorGor
CTCCTGGAGGGGCTGGCCATCCCGATACCAACGATATGAGGTCCCCTCTGGGACTCCTGTGGGTACCTGGCAGCTCAGGACCACAGCCTGGCCCTCTTGGAGCTCAGGTGATGGTGACACCTGGACCCAGGCTCCTGCAGGGGAAAACCAAGAGCAGGTGAGGGCTCTCCACCACACCCCTCACAGTCTGGGACCATGTGCGTGTCCACCTAGGACTGCACAACCCAGCCCCATGTGTTGGAGCCGCAGCCCCTTCCAGACCACCGCCAGGGCCCACTCAGCCCcatgccttggcccctcctgctccccactctcctgcacaggctccatcctggcatttacctcccaccacctggtgggatggttttactgtgtcagtcatatctcgcctaccaaagcgtaagccctatgggcactggacttgtgtgacctgtaaccccagttccaggcactgtgcctgcatgtgttagctcctgacaaatgttggttcaacccataaa
>gene=chr20_3675436-3676436; species=panTro
CTCCTGGAGGGGCTGGCCATCCCGATACCAACGATATGAGGTCCCCTCTGGGACTCCTGTGGGTACCTGGCAGCTCAGGACCACAGCCTGGCCCTCTTGGAGCTCAGGTGATGGTGACACCTGGACCCAGGCTCCTGCAGGGGAAAACCAAGAGCAGGTGAGGGCTCTCCACCACACCCCTCACAGTCTGGGACCATGTGCGTGTCCACCTAGGACTGCACAACCCAACCCCGTGTGTTGGAGCCGCAGCCCCTTCCAGACCACCGCCAGGGCCCACTCAGCCCCATGCCTTGGCCCCTCCTGCTCCCCACTCTCCTGCACAGGCTCCATCCTGGCATTTACCTCCCACCACCTGGTGGGATGGTTTTACTGTGTCAGTCAtatctcgcctaccaaagcgtaagcctcatgggcactggacttgtgtgacctgtaaccccagctccaggcactgtgcctgcatgtgttagctcctgacaaatgttggttcaacccataaa
>gene=chr20_3675436-3676436; species=papHam
CTCCTGGAGGGGCTGGCCATCCCGAAACCAACGATATGAGGTCCCCTCCGGGACTCCTGTGGGTACCTGGCAGCTCAGGACCACAGCCTGGCCCTCTTGGAGCTCAGGTGATGGTGACACCTGGACCCAGGCTCCTGCAGGGGAAAACCAAGAGCAGGTGAGGGCTCTCCACCACACCTCCCACAGTCTGGGACCATGTGCGTGTCCACCTAGGACTACACAACCCAACTCCGTGAGTTGGAGCCGCAGCCCCTTCCAGACCACCGCCAGGGCCCACTCAGCCCCATGCCTT-GCTCCTCCTGCTCCCCACTCTCCTGCACAGGTTCCATGCTGGCATTTACCTCCCACCACCTGGTGGGATGGTTTTACTGtgtcagtcatatctcgcctaccaaagcgtaagcctcatgggcactggacttgtgtgacctgtgaccccagttccaggcactgtgcctgcatgtgttagctcctgacaaatgttggttcaacccataaa
>gene=chr20_3675436-3676436; species=ponAbe
CTCCTGGAGGGGCTGGCCATCCCGATACCAACGATATGAGGTCCCCTCCGGGACTCCTGTGGGTACCTGGCAGCTCAGGACCACAGCCTGGCCCTCTTGGAGCTCAGGTGATGGTGACACCTGGACCCAGGCTCCTGCAGGGGAAAACCAAGAGCAGGTGAGGGCTCTCCACCACACCTCTCACAGTCTGGGACCATGTGCGTGTCCACCTAGGACTACACAACCGAACCCCATGTGTTGGAGCTGCAGCCCCTTCCAGACCACCGCCAGGGCCCACTCAGACCCATGCCTTGGCCCCTCCTGCTCCCCACTTTCCTGCACAGGCTCCATCCTGGCATTTACCTCCCACCACCTGGTAGGATGGTTTTACTGTGTCAGTCATATCTCGCCTACCAAAGCGTAAGCCTTACGGGCACTGGACTTGTGTGACCTGTGACCCCAGTTCCAGGCACTGTGTCTACATGTGTTAGCTCCTGACAAATGTTGGTTCAACCCATAAA
>gene=chr20_3675436-3676436; species=rheMac
CTCCTGGAGGGGCTGGCCATCCCGATACCAACGATATGAGGTACCCTCCGGGACTCCTGTGGGTACCTGGCAGCTCAGGACCACAGCCTGGCCCTCTTGGAGCTCAGGTGATGGTGACACCTGGACCCAGGCTCCTGCAGGGGAAAACCAAGAGCAGGTGAGGGCTCTCCACCACATCTCCCACAGTCTGGGACCATGTGCATGTCCACCTAGGACTACACAACCCAACTCCATGAGTTGGAGCCGCAGCCCCTTCCAGACCACCGCCAGGGcccactcagccccatgcctt-gcccctcctgctccccactctcctgcacaggttccatgctggcatttacctcccaccacctggtgggatggttttactgtgtcagtcatatctcgcctaccaaagcgtaagcctcatgggcactggacttgtgtgacctgtgaccccagttccaggcaccgtgcctgcatgtgttagctcctgacaaatgttggttcaacccataaa
>gene=chr20_3840325-3841325; species=hg19
CTTGTCACTCTTGAGGAGTGGGCCCACATCAGAACAGCTTTTGGACCTATGGGTGGGGCGGGGGGTGTACCCAAGAGCACCCAAGCCTCTTTAATCATGAGGAGAACCCCCAATTCCtttttttttgagacagagtcttgctcagtcgcccaggctggagtgcagtggcatgacttcggctcaccacaacctctgcctcccgggttcaagtggttctccttcctcagcctcccTATAGTCCCTGATTCCttctattttttttttttttttttgagacggagtctcgctcttgttgcccaggctggagtgcaatggtgcaatctcaggtcatggcaaccttcacttcccaggttcaagcaattctcctgcctcagcctctcgagtagctgggattacaggcatgcgcctccacgcctggctaattttgttatttttagtagagacagggtttctccatgttggtcaggctggtctcgaactcacgacctcaggtgatccac
>gene=chr20_3840325-3841325; species=bosTau
--------------------------------------------------------------------------------------------------------------------------------------------------------------------------------------------------------------------------------------------------------------------------------------------------------------------------------------------------------------------------------------------------------------------------------------------------------------------------------------------------------------------
>gene=chr20_3840325-3841325; species=calJac
-----------TGAGGAGTGGACCCACATCAGAACAGCTTTTGGACCTATGGGTGGGACGGGGGGTGTACCCAAGAGCACCCAAGCCTCTTTCATCATGAGGAATACCTCTGATTCCtttttttttgagacggagtctcagtcagtcacctagggtagagtgcagtggtgtgactttggctcacggcagcctctgcctcccaggttcaagtggttgtcctgcctcagcctcccTGTAGTTCCTGATTCCTTCT-------------------------------------------------------------------------------------------------------------------------------------------------------------------------------------------------------------------------------------------------------
>gene=chr20_3840325-3841325; species=canFam
CTTGTCTCTTC---TAAGTAATCCCACATCAGGACAGCTTTGGGAGCTTCAG-------GGGGCTGGGGGCCAGGAACACCTAGGCCTCTCCTGTCACTGGGAGCATTCCTAGT--------------------------------------------------------------------------------------------------------------------------------------------------------------------------------------------------------------------------------------------------------------------------------------------------------------------------------------------------------------------------------------------------
>gene=chr20_3840325-3841325; species=equCab
--------------------------------------------------------------------------------------------------------------------------------------------------------------------------------------------------------------------------------------------------------------------------------------------------------------------------------------------------------------------------------------------------------------------------------------------------------------------------------------------------------------------
>gene=chr20_3840325-3841325; species=gorGor
CTTGTCACTCTTGAGGAGTGGACCCACATCAGAACAGCTTTTGGACCTATGGGTGGGGCGGGGGGTGTACCCAAGAGCACCCAAGCCTCTTTAATCATGAGGAGAACCCCCAATTCCtttttttttgagacggagtcttactcagtcgcccaggctggagtgcagtggcatgacttcgggtcaccacaacctctgcctcccgggttcaagtggttctccttcctcagcctcccTATAGTCCCTGATTCCttcttttttttttttttttttttgagacggagtctcgctcttgttgcccaggctggagtgcaatggtgcaatctcaggtcacggcaaccttcacgtcccagatccaagcaattctcctgcctcagcctctcgagtagctgggattacaggcatgcaccaccacgcccagctaatttttttatttttggtacagacagggtttcaccatattggccagactagtctcgaactcctgacctt--gtgatccgc
>gene=chr20_3840325-3841325; species=panTro
CTTGTCACTCTTGAGGAGTGGGCCCACATCAGAACAGCTTTTGGACCTATGGGTGGGGCGGGGGGTGTACCCAAGAGCACCCAAGCCTCTTTAATCATGAGGAGAACCCCCAAttcctttttttttgagatggagtcttgctcagtcgcccaggctggagtgcagtggcatgacttcggctcaccacaacctctgcctcctgggttcaagtggttctccttcctcagcctaccTATAGTCCCTGAttccttctattttttttttttttttttgagatggagtctcgctcttgttgcccaggctggagtgcaatggtgcaatctcaggtcacggcaaccttcacttcccaggttcaagcaattctcctgcctcagcctctcgagtagctgggattacaggcatgcacctccatgcctggctaattttgttatttttagtagagacagggtttctccatgttggtcaggctggtctcgaactcacgacctcaggtgatccac
>gene=chr20_3840325-3841325; species=papHam
CTTGTCACTCTTGAGGAGTGGACCCATATCAGAACAGCTTTTCGACCTATGGCTGGGGCGGGGGGTATACCCAAGAGCACCCAAGCCTCTTTCATCATGAGGAGAACCCCCAAttcctttttttttgagacagagtcttgctcagttgcccaggctggagtgcagtggcgtgactttggctcactgcaacctctgcctcctgggttcaagtggttctccttcctcagcctcGCTGTAGTCCCTGAttccttt---tttttttttttttttttgagatagagtctcgctcttgttgcccaggctggagtgcaatggtgcaatctcggctcatggcaaccttcacctcctgggttcaagcaattttcctgcctcagcctcccgagtagctgggattacaggcatgcgcctccacgcctggctaattttgttatttttagtagggatggggtttctccatgttggtcaggctggtctcgaactcccgacctcaggtgatccgc
>gene=chr20_3840325-3841325; species=ponAbe
CTTGTCACTCTTGAGGAGTGGACCCACAACAGAACAGCTTTTGGACCTATGGGTGGGGCAGGGGCTATACCCAAGAGCACCCAACCCTCTTTAATCATGAGGAGAACCCCCAATTCC-ttttttttgagacggagtcttgctcagtcgcccaggctggagtgcagtggcatgactttggctcaccacaacctctgcctcccgggttcaagtggttctccttcctcagcctcccTATAGTCCCTGATTCCTTCCAAtttttgtttttttttttgagacggagtctcgttcttgttgcccaggctggagtgcaatggtgcaatctcagctcacggcaaccttcacctcccaggttcaagcaattctcctgcctcagcctcttgagtagctgggattacaggcatgcgcctccacgcctggctaattctgttatttttagtagagacggggtttctccatgttggtcaggctggtctcgaactcccgacctcaggtgatccac
>gene=chr20_3840325-3841325; species=rheMac
------------------------------------------------------------------------------------------------------------------------------------------------------------------------------------------------------------------------------------------------------------------------------------------------------------------------tggtgcaatctcggctcatggcaaccttcacctcccgggttcaagcaattttcctgcctcagcctcccgagtagctgggattacaggcatgcgcctccacgcctggctaattttgttatttttagtagagatggggtttctccatgttggtcaggctggtctcgaactcccgacctcaggtgatccgc
>gene=chr20_3978132-3979132; species=hg19
gcacctggACAGAAAAATATGGCTTTTGCTAAGACTATAGATACTTATGACACTACATTAGGCAACTAATTAGAATACAGGAAATCTAACATTACAATGTAATCTTTTTGATATGATGTAAGAAATAATGGGGACCATCGGCAATACATTTGCCAATTATTTTCACAGAACTACATTCAGCACTAATTAAGTATCGCagtccaaatgccccacttttcagaggaagagattgaggcacacagacgctgggtTTTCAAAGCTAAAAGGCTGGCTTTTATTTTTCAAACTACATCCAAAAATTTGAGGGGGAATATGCTCTAAGGGTTGCACTTCTAAGTATCCTGTCCCCAACAGCTCATTTATACTAATATGCAATAATTGGTTATCCTGAAATAAAATACTTAGCATTCAGCCCATCAAGCTCACATAAGAATAAAAAATGTggccaggcgtggtggctcaggcttgtaatcccagcactttgggaggccaaggcgggc
>gene=chr20_3978132-3979132; species=bosTau
GCTCCAGTTCAGAAAAATATGACTTTTGCTAAAACATTTCA---------------------------------------------------------------------------------------------------------------------------------------------------------------------------------------------TGAGGCACAGAGAGGCTGGTTTTTCAAATTAAAAAAGCTGATTTTTTCTTTTTTAACTGCAGCCACAAACTTG-ACAAAAATATGCTCTGAGGAATGTATTTCTATGTATCCTGTTTCTAACAATTCACTTCTACTAATATATAATCATTGGTTATCACCAAATAAAATACCTAGCACTTAGCTCATCAAGCTCACATAAAAATGAAAAATGTAG-------------------------------------------------------
>gene=chr20_3978132-3979132; species=calJac
gcacctggACATAAAAATATGGCTTTTGCTAAGACTATAGATGCTTATGACACTACATTAGGCAACTAAGTAGAATATAGAAAATTTAACATTACAATGTAATCTTTTTGATATGATGTAAGAAGTAATGGGGACCACTGGCAATACATTTGCCAATTATTTTCAGAGAATTATA--------taattaaGTATTGcagtctaaacaccccacttttcagaggatgaaactgaggcacagagaggctgggttttcaaagttaaaaggctggCTTTTATTTTT-AAACTATATCCAAAAATTTTAGGAGGAAAATGGTCTAAGGATTACACTTCTATGTATCCTATTTTCAACA--TCATTTATACTAATATGCAATAATTGGTTATCCCGAAATAAAATACTTAGCATTCAGCCTATCAAGCTCACATAAGAATAGAAAATGTggctgggtatggtggctcacacctgtaatctcaggacattgggaggtcgagtcgggt
>gene=chr20_3978132-3979132; species=canFam
--------ACAGAAAAATATGATTTTTGCTAAGACAAATCA---TCATGACACCACATTAGACAACTAATTAGAGCACAGGAAATCT-GCATTACAATGCTAACATCTTGATGCAATGTAGGAAGTATTTAGGACCATCAGTAATACTTTTGCCAATTACCTTCAGAGAGCCACAATCAGTACTAat----tatcatagtccaactgctctactttacagaggaagaacctgaggcacagagaggctgggttttcaaagtcaaaaggctaTTCCCTGCTTTTTAAACTACATCCACAAAATTG-GAGGGAATATGCTCTGAAGATTATATTTCTGTGCATCCTGCTTCCAAC-----ATTTATACAA----ATAATCATTGGTTATCCCCAAATAAAACACCTAAGCTTTAGCTCATCAAGCTCACATAAAAATAAACATTA----------------------------------------------------------
>gene=chr20_3978132-3979132; species=equCab
--------------------------------------------TCATGACACCACATTAGGTAACTGCCTAGAAC-CAGGGAATCCAACATTACAATGCAATCTTCTTAATGTGATGTAGGAAATAGTTGGGACCATCAGTAATACATTTACCAATTACCTTCACAggaccatagtcagtactaattaagtatcacagtctcattgccccactttacagacaaagaacctgagacacagaaaggctgagttttcaaagtcaaaaggctggCTTTTTTTTTTTTAACTACATCCACAAATTTG-GGGGTAATATGCTCTGAGGACTGTACTTCTATGTATCCTGTTTCCAACAACTTACTTATACTA----ATAATCATTGGTTATCCCCAAATAAAATACCTAGCATTTAACTCATCAAGCTCACATAAAAATAAAAAATGTAG-------------------------------------------------------
>gene=chr20_3978132-3979132; species=gorGor
-------------------------------------------------------------------------------------------------------------------------------------------------------------------------------TTCAGCACTAATTAAGTATCGCagtccaaatgccccacttttcagaggaagagattgaggcacacagacgctgggtTTTCAAAGCTAAAAGGCTGGCTTTTATTTTTCAAACTACATCCAAAAATTTGAGGGGGAATATGCTCTAAGGGTTGCACTTCTAAGTATCCTGTCCCCAACAGCTCATTTATACTAATATGCAATAATTGGTTATCCTGAAATAAAATACTTAGCATTCAGCCCATCAAGCTCACATAAGAATAAAAAATGTggccaggcgtggtggctcaggcttgtaatcccagcactttgggaggccaaggcgggc
>gene=chr20_3978132-3979132; species=panTro
gcacctggACAGAAAAATATGGCTTTTGCTAAGACTATAGATACTTATGACACTACATTAGGCAACTAATTAGAATATAGGAAATCTAACATTACAATGTAATCTTTTTGATATGATGTAAGAAATAATGGGGACCATCGGCAATACATTTGCCAATTATTTTCACAGAACTATATTCAGCACTAATTAAGTAtcgcagtccaaatgccccacttttcagaggaagagattgaggcaaacagacgctgggtTTTCAAAGCTAAAAGGCTGGCTTTTATTTTTCAAACTTCATCCAAAAATTTGAGGGGGAATATGCTCTAAGGGTTGCACTTCTAAGTATCCTGTCCCCAACAGCTCATTTATACTAATATGCAGTAATTGGTTATCCTGAAATAAAATACTTAGCATTCAGCCCATCAAGCTCACATAAGAATAAAAAATGTggccaggcatggtggctcaggcttgtaatcccaggactttgggaggccaaggcgggc
>gene=chr20_3978132-3979132; species=papHam
gcacATGGACAGAAAAATAC-GCTTTTGCTAAGGCTACAGATACTTATGACACTACATGAAGCAACTAATTAGAATATAAGAAATCTAACATTACAATGTAATCTTTTTGATATGATGTAAGAAGTAATGGGGACCATCAGCAATACATTTGCCAATTATTTTCACAGAACTATATTCAGCACTAATTAAGTATCACagtccaaatgctccacttctcagaggaagaaattgaggcacagagaggctgggttttcaaagttaaaaggctggCTTTTATTTATTAAACCACATGCAAAAATCTGAGGGGGAATATGCTCTAAGGGTTGCACTTCTATGTATCCTGTCTCCAACATCTCATTTATACTAATATGCAATAATTGGGTATCCCGAAATAAAATACTTAACATTCAGCCCATCAGGCTCACATAAGAATAAAAAATGTggccaggcatggtggctcacacttgtaatcccagcactttgggaggccgaggcgggc
>gene=chr20_3978132-3979132; species=ponAbe
gcacctggACAGAAAAATATGGCTTTTGCTAAGACTATAGATACTTAGGACACTACATTAGGCAACTAATTAGAATATAGGAAATCTAACATTACAATGTAATCTTTTTGATATGATGTAAGAAATAATGGGGACCATTGGCAATACATTTGCCAATTATCTTCACAGAACTATATTCAGCACTAATTAAGTAtcgcagtccaaatgctccacttttcagaggaagagattgaggcacacagacgctgggttttcaaagttaaaaggctggCTTTTATTTTTTAAACTACATCCAAAAATTTGAGGGGGAATATGCTCTAAGGGTTGCACTTCTAAGTATCCTGTCCCCAACAGCTCATTTATACTAATATGCAATAATTGGTTATCCTGAAATAAAATACTTAGCATTCAGCCCATCAAGCTCATATAAGAATAAAAAATGTggccaggcgtggtggctcaggcttgtaatcccagccctttgggaggccaaggcgggc
>gene=chr20_3978132-3979132; species=rheMac
gcacATGGACAGAAAAATAC-GCTTTTGCTAAGGCTACAGATACTTATGACACCACATGAGGCAACTAATTAGAATATAGGAAATCTAACATTACAATGTAATCTTTTTGATATGATGTAAGAAGTAATGGGGACCATCAGCAATACATTTGCCAATTATTTTCACAGAACTATATTCAGCACTAATTAAGTAtcgcagtccaaatgctccacttctcagaggaagaaattgaggcacagagaggctgggttttcaaagttaaaaggctggCTTTTATTTATGAAACCACATGCAAAAATCTGAGGGGGAATATGCTCTAAGGGTTGCACTTCTATGTATCCTGTCTCCAACATCTCATTTATACTAATATGCAATAATTGGGTATCCCGAAATAAAATACTTAACATTCAGCCCATCAGGCTCACATAAGAATAAAAAATGTggccaggcatggtggctcacacttgtaatcccagcactttgggaggccgaggcgggc
>gene=chr20_4129448-4130448; species=hg19
gggcCCCACACAGGCCGCGGCGGCTGGCTCGGGCCCCTACGGTCCCGGCGGCGGCTGGAGGAGGAAGCCAGGCGGCTGGCGGAGGAGGAGAGACGGAGGAGGCCGAGACCGGAGCGCCGCTCGCCGCAGACTTACTTCCCCGGCTCAGCAGGGAAAGGTACGGTGCGCCCGCTCTCCGGCCCCGGGCCCCGGCTCTCAGCCTCCCCCGGGCGCAGGCAGGGGCTGCGGCCGCCGCGAGAGGGTGAGGGGCCCGGAGCGGTCCCCGAGGGCTcggccggcccggggcttgggcggccagcgcggcgctcgggcgctcgggcgggggtgcggggcgTTCCGGGAGGCTCGCGGGGAGCAGGGGGCGCCGCGCCCCCCTGGCTTCCGCCGGGGTAAGCAGTGGTGTGGGCCGGGGTGGCGGCGATCCCGGCGCCAGGGCTGCTcggcccgggccgggcgccgggggTAGAGGGCCGGACGGACCCCCGGGCTACGTGCGGGAG
>gene=chr20_4129448-4130448; species=bosTau
GGGCCCCACACAGGCCGCGGCGGCTGGCTCGGGCCCCTAAGGTCCCAGCAGCGGCTggaggaggaagccaggcggctgagg-agaaggggaggcggaggaggccgagg-tggagCGCCACTCACGGAAAACTCTCTTCCCCGGCTCAGCAGGGAAAGGTACAGCGCGCCTGCTCCCCGACCTCGACCCCCGGCCGCCGGCCCCATTCGGGCGCAGGCTGGGGTTGAGTCGACCGCGGGAGGGTGAGGGGCCCGCAGCAG-CCCCGAGGGCTCGGCCGGTCCGGGGCT-GGGCAGCTAGAGCGGCGGTTGTGCGGGAGGGCGAGGGTGTCCGGCGTTCCCGGAGGCTGGCGGGG-GCGGTGGGTGCCGCG-CCCCTTTGCTCGTGTTGCGGGAGGCGGCGGTCCGACCCA--GTGGCCGTGGTCCCGGGGCAGGGGCTGTGCTGG-----------------GGTGGAGGGCAGGCGGGACCCTGGGGCTGCGTGCGGCAG
>gene=chr20_4129448-4130448; species=calJac
GGGCCCCACACAGGCCGCGGCGGCTGGCTCGGGCCCCTACGGTCCCGGCGGCGGCTGGAGGAGGAAGCCAGGCGGCTGGCGGAGGAGGAGAGACGGAGGAGGCCGAGGCCGGAGCGCCGCTCGCCGCAGACTTACTTCCCCGGCTCAGCAGGGAAAGGTACGGGGCGCCGGCTCTCCGGCCGCGGGCCCGGGTTCTCAGCCTCCCCCCAGCGCAGGCAGGGGCTGCGGCTGCCGCGAGAGGGTGAGGGGCCCGGAGCGGTCCCCGAGGGCTCGGTCGGCCCGGGGTTGGGGCGGCCAGCGCGGCGCTCAGGCGCTCGGGCGGGGGTGCGGGGCGTTCCGGTTGGCTCGC-AGGAGCGGTGGGCGCCGCGCCCCCCTGACTCCTGCGGGGGAAAGCAGTGGTTTGGGCCGGGGTGGTGGCGATCCCGGCGCCAGAGCTGCGCGGCCCGGGCTGGGCGCTGTGGGTAGAGGGCCGGCCGGACCCCCAGGCTGTGTGCGGGAG
>gene=chr20_4129448-4130448; species=canFam
gggcCCCACACAGGCCGCGGCGGCTGGCTCGGGCCCCTACGGTCCCGGCGGCGGCTGGAGGAGGAAGCCAGGCGGCTGGAGGAGGAGGGGAGGCGGAGGAGGCCGAGGCTGGAGCGCCGCTCGCCGCACACTCACTTCCCCGGCTCAGCAGGGAAAGGTACCGCGCGccccggccccggccccggcccccggcccctgcccccggccGGGAgccggcggggggtgcggccgccgcgggAGGGTGAGGGGCTC-------------------CGGC-GGCCCGGGGCT-CGGCAGCCTGCGCGGCGCTCGGGCTG--------GGGTGCGCGGAGGTGCCCGGGGCTCGCGGACCTCTGTGGGCGCCGCGCCCCCCTCGCTGGCGTCGGGGGAAGCGGTGGTCCGGCCGG--GTGG-GGTGATCTCGGGGCCGGGGCTGCGCCGGCCGAGCCA-GCGCACGCGGGGGAGGGCAAGCCGGACCCC-GAGCCGCGTGCTGCAG
>gene=chr20_4129448-4130448; species=equCab
--------------------------------------------------------------------------------------------------------------------------------------------------------------------------------------------------------------------------------------------------------------------------------------------------------------------------------------------------------------------------------------------------------------------------------------------------------------------------------------------------------------------
>gene=chr20_4129448-4130448; species=gorGor
gggcCCCACACAGGCCGCGGCGG-TGGCTCGGGCCCCTACGGTCCCGGCGGCGGCTGGAGGAGGAAGCCAGGCGGCTGGCGGAGGAGGAGAGACGGAGGAGGCCGAGACCGGAGCGCCGCTCGCCGCAGACTTACTTCCCCCGCTCAGCAGGGAAAGGTACGGTGCGCCGGCTCTCCGGCCCCGGGCCCCGGCTCTCAGCCTCCCCCGGGCGCAGGCAGGGGCTGCGGCCGCCGCGGGAGGGTGAGGGGCCCGGAGCGGTCCCCGAGGGCTcggccggcccggggcttgggcggccagcgcggcgctcgggcgctcgggcgggggggcggggcgTTCCGGGAGGCTCGCGGGGAGCAGGGGGCGCCGCGCCCCCCTGGCTTCCGCCGGGGTAAGCAGTGGTGTGGGCCGGGGTGGCGGCGATCCCGGCGCCAGGGCTGCTcggcccgggccgggcgccgggggTAGAGGGCCGGACGGACCCCCGGGCTGCGTGCGGGAG
>gene=chr20_4129448-4130448; species=panTro
gggcCCCACACAGGCCGCGGCGGCTGGCTCGGGCCCCTACGGTCCCGGCGGCGGCTGGAGGAGGAAGCCAGGCGGCTGGCGGAGGAGGAGAGACGGAGGAGGCCGAGACCGGAGCGCCGCTCGCCGCAGACTTACTTCCCCGGCTCAGCAGGGAAAGGTACGGTGCGCCCGCTCTCCGGCCCCGGGCCCCGGCTCTCAGCCTCCCCCGGGCGCAGGCAGGGGCTGCGGCGGCCGCGAGAGGGTGAGGGGCCCGGAGCGGTCCCCGAGGGCTcggccggcccggggcttgggcggccagcgcggcgctcgggcgctcgggcgggggtgcggggcgTTCCGGGAGGCTCGCGGGGAGCAGGGGGCGCCGCGCCCCCCTGGCTTCCGCCGGGGTAAGCAGTGGTGTGGGCCGGGGTGGCGGCGATCCCGGGGCCAGGGGTGCTcggcccgggccgggcgccgggggTAGAGGGCCGGACGGACCCCCGGGCTGCGTGCGGGAG
>gene=chr20_4129448-4130448; species=papHam
gggcCCCACACAGGCCGCGGCGGCTGGCTCGGGCCCCTACGGTCCCGGCGGCGGCTGGAGGAGGAAGCCAGGCGGCTGGCGGAGGAGGAGAGAAGGAGGAGGCCGAGACCGGTGCGCCGCTCGCCGTAGACTTACTTCCCCGGCTCAGCAGGGAAAGGTACGGTGCGCCCGCTCTCCGGCCCCGGGCCCCGGCTCTCAGCCTCCCTCGGGCGCAGGCAGGGGCTGCGGCCGCAGCGAGAGGGTGAGGGGCCCAGAGCGGTCCCCGATGGCTCCGCCGGCGCGGGGCTTGGGCGGCCAGCGCGGCGCTCGTGCGCTCGGGCGGGGGTGCGGGGCGTTCCGGGAGGCTcgcggggagcggggggcgccgcgcccccctggctcccgcgggggAAAGCAGTGGTGTGGGCCGGGGTGGCGGTGATCCCGGCGCTAGGGCTgcgcggcccgggccgggcgccgggggTAGAGTGCCGGACGGACCCCCGAGCTGCGTGCGGGAG
>gene=chr20_4129448-4130448; species=ponAbe
GGGCCCCACACA-GCCGCGGTGGCTGGCTCGGG-CCCTACGGTCCCGGCGGCGGCTG--AGGAGAAGCTAGGCGGCTGGCGGAGGAGGAGAGAC-GAGGAGGCCGAGACCGGAGC-CCGCTCGCCGCAGACTTACTTCCCCGGCTCAGCAGGGAAAGGTAC-GTGCGCCCGCTCTccggccccgggccccggcTCTCAGCCTCCCCCGGGCGCAGGCAGGGGCTGCGGCCGCCGCGAGAGAGTGAGGGGCCCGGAGCGGTCCCCGAGGGCTcggccggcccggggcttgggcggccagcgcggcgctcgggcgctcgggcgggggtgcggggcgTTCCGGGAGGCTCGCGGGGAGCAGGGGGCGCCGCGCCCCCCTGGCTCCCGCCGGGGTAAGCAGTGGTGTGGGCCGGGGTGGCGGCGATcccggcgccagggctgcgcggcccgggccgggcgccgggggTAGAGGGCCGGACGGACCCCCGGGCTGCGTGCGGGAG
>gene=chr20_4129448-4130448; species=rheMac
gggcCCCACACAGGCCGCGGCGGCTGGCTCGGGCCCCTACGGTCCCGGCGGCGGCTGGAGGAGGAAGCCAGGCGGCTGGCGGAGGAGGAGAGAAGGAGGAGGCCGAGACCGGTGCGCCGCTCGCCGCAGACTTACTTCCCCGGCTCAGCAGGGAAAGGTACGGTGCGCCCGCTCTCCGGCCCCGGGCCCCGGCTCTCAGCCTCCCTCGGGCGCAGGCAGGGGCTGCGGCCGCAGCGAGAGGGTGAGGGGCCCGGAGCGGTCCCCGAGGGCTcggccggcgcggggcttgggcggccagcgcggcgctcgggcgctcgggcgggggtgcggggcgttccgggaggctcgcggggagcggggggcgccgcgcccccctggctcccgcgggggAAAGCAGTGGTGTGGGCCGGGGTGGCGGTGATCCCGGCGCTAGGGCTgcgcggcccgggccgggcgccgggggTACAGTGCCGGACGGACCCCCGGGCTGCGTGCGGGAG
>gene=chr20_4264132-4265132; species=hg19
GGAGGCCACTTGGGACTCGGTGTTGGAGTAGAAACCAAGTGAACCTCTTCTCCtgagaagtattatttttttctgttatttaaatgggtaaatgaatccagaggggttaaataactgctcaaggtcacagagcttgtaatggaggaggcggaatttgaatccaggtgtgtcggacccccagatactctgaaAGTGAATCCCACAGAGGCTGTGATGGAGGGAGAATGTTTGGAACtactttattttattttattttattattattacactttaagttttaggtacatgtgcacaatgtgcaggttagttacatatgtatacatgtgccatgctggtgtgctgcacccattaactcgtcatttagcattaggtatatctcctaatgctatccctcccccctcccccagtccccagagtgtgatgttccccttcctgtgtccatgtgttctcactgttcaattcccacctatgagtgagaacatgcggtgcttggttttttg
>gene=chr20_4264132-4265132; species=bosTau
ggaggccacttggaaccccaggctggagtggAAACTTGGTGAGCTTCCTCTCCTACAaagtatta-ctttttctgttatttaaatgaggatatgaattcatagggggtaaataatttcccaaggtcacagatcttgtaaggggggagctggggtttgaatctgggtgtattagatcccTAGAATCTCTGAGAGTGAATTCCACAGAAGCTGTGGTAGAGGGAGAACATTT------------------------------------------------------------------------------------------------------------------------------------------------------------------------------------------------------------------------------------------------------------------------------
>gene=chr20_4264132-4265132; species=calJac
ggaggctacttggaacttCACGTTGGTGTAGAAACCAAGTGAACCTCCTCTCCTGAGaagtatta--ttttcctgttatttaaatgagtaaataaatccagaggggttaaataactgctcaaggtcacacagcttgtaatggaggagctggaatttgaatccaggtgtgtcggaccccCAGATACCCAGAAAGTGAAT-CCACAGAGGCTGTGATGGAGGGAGAATGTTTGGAAT-------------------------------------------------------------------------------------------------------------------------------------------------------------------------------------------------------------------------------------------------------------------------
>gene=chr20_4264132-4265132; species=canFam
agaggccacttaggaccctaggctggagtagAAACCAGTAGAACCTCCTTTCCTGCAAAGTGTTT-CTTTCTTTTTCAtttatatgagtaaatgaacgcagaggcgttaaataactacttaaga-tacagagcttggaAGGGGAGCGCTGGGACTTGAGTCCCTGTGTGTTGGACCTCCAGGATCTCTGAGAGTGAAACCCATAGAGGTTGTGGTGGAGGGAGAATATTTG-----------------------------------------------------------------------------------------------------------------------------------------------------------------------------------------------------------------------------------------------------------------------------
>gene=chr20_4264132-4265132; species=equCab
ggaggccacttgggaccccaggttggagGAGAAACCAGGTGAGCCTCCTCTCGTGTGaagtatta-ctttttctgttatttagataagtagttgaattcagaggggttaaataacttctcaaggtcacagaacttgtaaaggg------gagatttgaatccaggtgtgttggacacccagaatctctgTGGGTGAATTCCACACAGGCGGTGGCGGAGGGAGAACGTTTG-----------------------------------------------------------------------------------------------------------------------------------------------------------------------------------------------------------------------------------------------------------------------------
>gene=chr20_4264132-4265132; species=gorGor
ggaggccacttgggacTCGATGTTGGAGTAGAAACCAAGT-AACCTCTTCTCCTGAGaagtattatttttttctgttatttaaatgggtaaatgaatccagaggggttaaataactgctcaaggtcacagagcttgtaatggaggaggtggaatttg-atccaggtgtgtcggaccc-CAGATACTCTGAAAGTGAATCCCACAGAGGCTGTGATGGAGGGAGAATGTTTGGAACtactttattttattttattttattattattacactttaaattttaggtacatgtgcacaatgtgcaggttagttacatatgtatacatgtgccatgctggtgtgctgcacccattaactcgtcatttagcattaggtatatctcctaatgctatccctcccc-ctcccccagtccccagagtgtgatgttccccttcctgtgtccatgtgttctcactgttcaattcccacctatgagtgagaacatgcggtgcttggttttttg
>gene=chr20_4264132-4265132; species=panTro
ggaggccacttgggacTCGATGTTGGAGTAGAAACCAAGTGAACCTCTTCTCCTGAGaagtattatttttttctgttatttaaatgggtaaatgaatccagaggggttaaataactgctcaaggtcacagagcttgtaatggaggaggcagaatttgaatccaggtgtgtcggaccccCAGATACTCTGAAAGTGAATCCCACAGAGGCTGTGATGGAGGGAGAATGTTTGGAACTAC-----TTTATTTTAttttattattattacactttaagttttaggtacatgtgcacaatgtgcaggttagttacatatgtatacatgtgccatgctggtgtgctgcacccattaactcgtcatttagcattaggtatatctcctaatgctatccctcccccctcccccagtccccagagtgtgatgttccccttcctgtgtccatgtgttctcactgttcaattcccacctatgagtgagaacatgcggtgcttggttttttg
>gene=chr20_4264132-4265132; species=papHam
ggaggccacttgagacTCCATGTTAGAGTAGAAACCAAGTGAACCTCCTCTCCCCAGaagtattatttttttctgttatttaaacgagtaaattaatccagaggggttaaataacttctgaaggtcgcagagcttgtaatggaggagctggaatttgaatccaggTGTGTCGGACC-------ACTCTGAAAGTGAATCCCACAGAGGCTGTGATGGAGGGAGAATGTTTGGAAC-------------------------------------------------------------------------------------------------------------------------------------------------------------------------------------------------------------------------------------------------------------------------
>gene=chr20_4264132-4265132; species=ponAbe
ggaggccacttgggacTCCATGTTGGAGTAGAAACTAAGTGAAcctcttctcctgaaaagtattatttttttctgttatttaaattggtaaatgaatccagaggggttaaataactgctcaaggtcgcagagcttgtaatggaggagctggaatttgaatccaggtgtgttggacccccagATACTCTGAAAGTGAATCCCACAGAGGCTGTGATGGAGGGAGAATGTTTGGAAC-------------------------------------------------------------------------------------------------------------------------------------------------------------------------------------------------------------------------------------------------------------------------
>gene=chr20_4264132-4265132; species=rheMac
ggaggccacttgggacTCCATGTTAGAGTAgaaacaaagtgaacctcctctccccagaagtattatttttttctgttatttaaacgagtaaattaatccagaggggttaaataacttctgaaggtcgcagagcttgtaatggaggagctggaatttgaatccaggtgtgtcggacC-------ACTCTGAAAGTGAATCCCACAGAGGCTGTGATGGAGGGAGAATGTTTGGAACGACTT--------------------------------------------------------------------------------------------------------------------------------------------------------------------------------------------------------------------------------------------------------------------
>gene=chr20_4450448-4451448; species=hg19
CAATGCAATAATCCAAGTTTCAACTCCATGAAATATTAACCCTCCGGCAGAACAGATAAACAAAAGGAAAAGAAAAGAATATTAACAATGTTGGGAATAGGAGACAATGAGTAACTATAACGTGCAAGGGTAAAAGCTCACTCTATCTGCCTAATAAAATAGAATCATTTGTTTGAAATTCACATGTGGTTATGCTTGATTTATCTTTAGCCAATCCAATTAAAAGCCCAGTTCCAGAGCTTTCCTCCAGAGTGACTTAAGTGGTCAAACCATAATACATTCAGTTTGCAAGTGGCATAATTAAAACAAGATGCCAGTTAAGGGCCTTGGAGTGGCTTAAAATAAAATCTGACTCCTCATCAAAAAATGTACACAAAggtatagtgtggcaggaagcaagaagggaaattcagactttcgttctattcctggctgtgtctctaacttactccagactgcgtgccagtcacttaactctttaggctctgctctgctgtctt
>gene=chr20_4450448-4451448; species=bosTau
--------------------------------------------------------------------------------------------------------------------------------------------------------------------------------------------------------------------------------------------------------------------------------------------------------------------------------------------------------------------------------------------------------------------------------------------------------------------------------------------------------------------
>gene=chr20_4450448-4451448; species=calJac
CAGTGCAATAATCCAAGTTTCCACTCCATGAAATATTAACCCTCCAGCAGAACAGATAAACAAAAGGAAAAGAAAAGAATATTA--AGTGTTGGAAATAGGAGACGATTAGTAACTATAACGTGCAGGGGTAAAAGCTCACTCTATCTGCCTAATAAAATAGAATCATTTGTTTGAAATTCACATGTG-----AATTGATTTATCTTTGGCCAATCCAATGAAAAGCCCAGTTCCAGCGCTTTCCTCCAGAGTGACTTAAGTGGTCAAACCTTAATACATTCAGTCTGTAAGTGGCATAATTAAAACAAGATGCCAGTTAAGGGCCTTGGAGTGACTTAAAATAAAATCTGACTCCTCATCAAAAAATGTACAC-AAGGTATAGTGTGGCAGGAAGCAAGAAGGGAAATTCagaccttcgttctatttctggctgtgtctctaacttactccaaaccgcatgccagccacttaactccttaggctctactctgttgtctt
>gene=chr20_4450448-4451448; species=canFam
CAATGCAATAATCCATGTTTCCACTCCACGAAGCACCGAATCTCCAGCAGAGCAGGCAAACaaaaagaaaagaaaagaaTATAAAAAATATCAGGAATAGGAGATGATTAGTAACTATAATGTGCCGGGGTAAAAGCTGGCTCTATCTGCCTAAT-----AGAATCATT--TTAAAAATTCATATGTGGTTATGCTTGATTTATCTTTAGTCAATCCAATTAAAAGCCCCGTTCCAGTGCTTTCCTCCAGAGTGACTTAAGCGGTCAAACCATAATAAATTCAGGATGCAAGTGGCATAATTAAAACAAGATGCCAGTTAGGGGCCTTGGAGTGGCTTAAAATAAAATTCAACTCCTTGTCAAAAAATGTACAcagaggtgtagtgtggccggaagcaggaaggggaattttgatctctgttccattctttgttttgcctctaacttcctggggactgcgtgccagtcactgagccctttaggctgtactttgtcatctc
>gene=chr20_4450448-4451448; species=equCab
CAATGCAATGATCCAAGTTTCCACCCCAGAAAGTATTGAACTGCCAGCAAAGTAGTCAAACCAAAGGAAAAGAAAAGAATCTTAAAAATATTGAGAATGGGAGGTGATTAGTAACTATAACGTGCAGGGGTAAAA-CTGGCTCTATCTGCCTAAC-----AGAGTCATT--TTAAAATTTCTCATGTGGTTATGCTCGATTTATCTTTCACCAATCCAATTAAAAGCCCAGTGCCAGGGCTTTCCTCCAGAGTGACTTAAGCGGTCAAACTGTAATAAATTCAGTATGCAAGTGGCATAATTAAAACAACATGCCAGTTAAGGGCCTTGAAGTGGCTTAAAATAAA-CCTTACTTCTCATCAAAAAATGTACACAAAGGTATAGTGTGGCAGGAAGCAGGAAGGGAAATTTCgatctctgttctattcttggttgtgcctctaacttactc-ggactgcatgccagtcgcttaactcttcaggctgtgctctattggctc
>gene=chr20_4450448-4451448; species=gorGor
CAATGCAATAATCCAAGTTTCCACTCCATGAAATATTAACCCTCCGGCAGAACAGA-AAACAAAAG-AAAAGAAAAGAATATTAACAATGTTGGGAA-AGGAGACAATGAGTAACTATAACGTGCAAGGGTAAAAGCTCACTCTATCTGCCTAATAAAATAGAATCATTTGTTTGAAATTCACATGTGGTTATGCTTGATTTATCTTTAGCCAATCCAATTAAAAGCCCAGTTCCAGAGCTTTCCTCCAGAGTGACTTAAGTGGTCAAACCATAATACATTCAGTTTGCAAGTGGCATAATTAAAACAAGATGCCAGTTAAGGGCCTTGGAGTGGCTTAAAATAAAATCTGACTCCTCACCAAAAAATGTACACAAAggtatagtgtggcaggaagcaagaagggaaattcagactttcgttctattcctggctgtgtctctaacttactccagactgtgtgccagtcacttaactctttaggctctgctctgttgtctt
>gene=chr20_4450448-4451448; species=panTro
CAATGCAATAATCCAAGTTTCCACTCCATGAAATATTAACCCTCCGGCAGAACAGATAAACAAAAGGAAAAGAAAAGAATATTAACAATGTTGGGAATAGGAGACAATGAGTAACTATAACGTGCAAGGGTAAAAGCTCACTCTATCTGCCTAATAAAATAGAATCATTTGTTTGAAATTCACATGTGGTTATGCTTGATTTATCTTTAGCCAATCCAATTAAAAGCCCAGTTCCAGAGCTTTCCTCCAGAGTGACTTAAGTGGTCAAACCATAATACATTCAGTTTGCAAGTGGCATAATTAAAACAAGATGCCAGTTAAGGGCCTTGGAGTGGCTTAAAATAAAATCTGACTCCTCATCAAAAAATGTACACAAAggtatagtgtggcaggaagcaagaagggaaattcagactttcgttctattcctggctgtgtctctaacttacttcagactgcgtgccagtcacttaactctttaggctctgctctgttgtctt
>gene=chr20_4450448-4451448; species=papHam
CAATGCAATAATCCAAGTTTCCACTCTGTGAAATATTAACCCTCCAGCAGAACAGATAAACAAAAGGAAAAAAAAAGAATATTAACAATGTTGGGAATAGGAGACAATGAGTAACTATAATGTG-AGGGGTAAAAGCTCACTCTATCTGCCTAATAAAATAGAATCATTTGTTTGAAATTCACATGTGGTTATGCTTGATTTATCTTTAACCAATCCAATTAAAAGCCCAGTTCCAGAGCTTTCCTCCAGAGTGACTTAAGTGGTCAAACCATAATACATTCAGTTTGCAAGTGGCATAATTAAAACAAGATGCCAGTTAA-GGCCTTGGAGTGGCTTAAAATAAAATCTGACTCCTCATCAAAAAATGTACACAAAggtatagtgtggcaggaagcaagaagagaaattcagactttcgttctattcctggctgtgtctctaacttactccagactgcttgccagtcacttaactctttaggctctgctctgttgtctt
>gene=chr20_4450448-4451448; species=ponAbe
CAATGCAATAATCCAAGTTTCCACTCCATGAAATATTAACCCTCCAGCAGAACAGATAAACAAAAGAAAAAGAAAAGAATATTAACAATGTTGGGAATAGGAGACAATGAGTAACTACAACGTGCAAGGGTAAAAGCTCACGCTATCTGCCTAATAAAATAGAATCATTTGTTTGAAATTCACATGTGGTTATGCTTGATTTATCTTTAGCCAATCCAATTAAAAGCCCAGTTCCAGAGCTTTCCTCCAGAGTGACTTAAGTGGTCAAACCATAATACATTCAGTTTGCAAGTGGCATAATTAAAACAAGATGCCAGTTAAGGGCCTTGGAGTGGCTTAAAATAAAATCTGACTCCTCATCAAAAAATGTACACAAAggtatagtgtggcaggaagcaagaagggaaattcagactttcgttctattcctgtctgtgtctctaacttactccagactgcgtgccagtcacttaactctttaggttctgctctgttgtctt
>gene=chr20_4450448-4451448; species=rheMac
CAATGCAATAATCCAAGTTTCCACTCTGTGAAATACTAACCCTCCAGCAGAACAGATAAACAAAAGGAAAAAAAAAGAATATTAACAATGTTGGGAATAGGAGACAATGAGTAACTATAATATG-AGGGGTAAAAGCTCACTCTATCTGCCTAATAAAATAGAATCATTTGTTTGAAATTCACATGTGGTTATGCTTGATTTATCTTTAGCCAATCCAATTAAAAGCCCAGTTCCAGAGCTTTCCTCCAGAGTGACTTAAGTGGTCAAACCGTAATACATTCAGTTTGCAAGTGGCATAATTAAAACAAGATGCCAGTTAA-GGCCTTGGAGTGGCTTAAAATAAAATCTGACTCCTCATCAAAAAATGTACACAAAggtatagtgtggcaggaagcaagaagagaaattcagactttcgttctattcctggctgtgtctctaacttactccagactgcttgccagtcacttaactctttaggctctgctctgttgtctt
>gene=chr20_5358436-5359436; species=hg19
TGATTTAATATATGGTCATTCTTTCCAGGCAGTGTCAAGTTGCCTTTAAACATAtgtagtagaactagatcagttgatatgacaaatctaaatgcttagaaggtgcctgaaacatattatgtgtacaataactaatggctTTAGTTGTCATAAGAAAGAAAAATAAAAACACAGGtatatggctatatattacatatatatctacatgtatgtctatataaatgaatatatatcatttatagctgtaaaacaacataaaaatcctttttatatgtgaatacatacatatgtatGATTAGGTGAACACAGAGAACATTGTGGATGGATACCATACCAGCTTGTGAATGATGAGATACCTGGAAGGGTGAAAAAGAGGGAACTGGAGGTAGGGGGAGAAAGACAAAACAGATAAAAGTGTCCAAAATAAAACATCTTTGAAAGTTTATATATGTAAATATACAGAGAAAGAAAGAGAAATGAAAAGCTGGTTATCAAACTAT
>gene=chr20_5358436-5359436; species=bosTau
--------------------------------------------------------------------------------------------------------------------------------------------------------------------------------------------------------------------------------------------------------------------------------------------------------------------------------------------------------------------------------------------------------------------------------------------------------------------------------------------------------------------
>gene=chr20_5358436-5359436; species=calJac
TGATTTAATACATGGTCATTCTTTCCAGGCAGTGTCATATTGCTTTTAAGCATATGTATTAGAACTAGATCAGCAGATATGACAAATCTAAATGCGTTGAAGGTGCCTGAAATATATTATGTGTACAATAACTAATTGTTTTAGTTGTCATAAGTGAGAAAAATAAAAATGCAGGTATATGGCTATATA--------ATATGTATAGGTATGTCTATGTAAATGAATATATATCATTTGTATCTGTAAAACAACATAAAAATCTTTTTTACATGTGAACACATACATGTGTATGATTAGGTGAACATAGAGAACATTGTGGGTGGATACCATACCAGCTGGTGAATGATGAGGTACCTGGAAGGGTGAAAAAGAGGGAGTTGAAGGTAGGGGGGAAAAGACAAATCAAATAAAAGTGTCCATAATAAGACATCTTTGAAAGTGTATATGTGTAAATATACAGAGGAAGAGAGAGAGATGAAAAGCTAGTTATCAAAATAT
>gene=chr20_5358436-5359436; species=canFam
TGATTTAATACATGGTCATTCTTTCCAGGGAGTGTTATGTCGCTTTTAAACATATGAATCagaactacatcagttgatataac-aatgtaagtgcctagagggtgcctgacaca---tatgttttcaatagccagtggtttttgttGTTATAA---AGAAAAATAAAGATGCAAGGAGATAGCTATCTAatacatatatatgtatatgtatgtatacgtacatgtatacatatATCCTGTTTCTGTAAAATAATATTAAAAGGCTTTATTTATGTGAACACATACATGTTTATGATTAGGTGCATACAGAGAAAATTGTGG---------------------------------------AGGAGCAAAAAACAGGGAATGGAAGCTAAGTGGGGAGAGACAAAACAAAGAAAAGTTTCcaggatgaaacacctttgaaagtttgtatgtgtgtatacccagag----ggaaagagacgaaaagattgttatcaaaatat
>gene=chr20_5358436-5359436; species=equCab
tgatttaataaattgtcattctttctaaggagtgttatgttgcctttaaacatatgtattagaaATGTATCAGTtgatagaacaaatgtaaatgcttagaaggtgcctggcacatagtatgtgtacaatggtcaat-gttTTTTTTGCTAGAGGTGATAAAAATAAAGACAAAGGTATATAGCGatataatacacataaatgtatacatatgtatcgatacatgtatatatatatGCTACGTCTGTAAAATCA----AAAAACCTTTATATATGCAAACACATACATGTGTATGATTTGATGAGCATAGTGAAAATTGTGG---------------------------------------AAGGTTGAAAAAGAGGGAGCAGGCA-TAAAGGGGAAAAGACAAAACAAAGAAAAGTTTCTGTGATGAAACACCTTTGAAAGTTTACATGTGTGTATATGC----------TGAGAGATGAAAAGCTAGTTATCAAAATAT
>gene=chr20_5358436-5359436; species=gorGor
TGATTTAATATATGGTCATTCTTTCCAGGCAGTGTCAAGTTGCCTTTAAACATAtgtagtagaactagatcagttgatatgacaaatctaaatgcttagaaggtgcctgaaacatattatgtgtacaataactaatggctTTAGTTGTCATAAGGGAGAAAAATAAAAATGCAGGtatatggctatatattacatatatatctacatgtatgtctatataaatgaatacatatcatttatagctgtaaaacaacataaaaatcctttttatatgtgaatacatacatatgtatGATTAGGTGAACACAGAAAACATTGTGGATGGATACCATACCAGCTTGTGAATGATGAGATACCTGGAAGGGTGAAAAAGAGGGAACTGGAGGTAGGGGGAGAAAGACAAAACAGATAAAAGTGTCCAAAATAAAACATCTTTGAAAGTTTATATATGTAAATATACAGAGAAAGAAAGAGAGATGAAAAGCTGGTTATCAAACTAT
>gene=chr20_5358436-5359436; species=panTro
TGATTTAATATATGGTCATTCTTTCCAGGCAGTGTCAAGTTGCCTTTAAACATAtgtggtagaactagatcagttgatatgacaaatctaaatgcttagaaggtgcctgaaacatattatgtgtacaataactaatggctTTAGTTGTCATAAGAAAGAAAAATAAAAACACAGGtatatggctatatattacatatatatctacatgtatgtctatataaatgaatatatatcatttatagctgtaaaacaacataaaaatcctttttatatgtgaatacatacatatgtatGATTAGGTGAACACAGAGAACATTGTGGATGGATACCATACCAGCTTGTGAATGATGAGATACCTGGAAGGGTGAAAAAGAGGGAACTGGAGGTAGGGGGAGAAAGACAAAACAGATAAAAGTGTCCAAAATAAAACATCTTTGAAAGTTTATATATGTAAATATACAGAGAAAGAAAGAGAAATGAAAAGCTGGTTATCAAACTAT
>gene=chr20_5358436-5359436; species=papHam
TGATTTAATATATGGTCATTCTTTCCAGGCAGTGTCATGTTGCCTTTAAACATACGtattagaactagatcagttgatacaacaaatctaaatgcttagaaggtgcctgaaacatattatgtgtacaataactaatgattTTAGTTGTCATAAGTGAGAAAAATAAAAATGCTGGtatatggttatatattacatatatatctacatgtatgtctatataaatgaatatatatcacttatatctgtaa---aacataaaaatcctttttatatgtgaacacacacatatgtatGGTCAGGTGAACACAGAGAACATTGTGGGTGGATACCATACCAGCTTGTGAATGATGAGATACCTGGAAGAGTGAAAAAGAGGGAACTGGAGGTAGGGGGAGAAAGACAAAACAAATAAAAATGTCCATCATAAAACATCTTTGAAAGTTTATATATGTAAATATACAGAGAA------AGAGATAAAAAGCTGGTTATGAAACTGG
>gene=chr20_5358436-5359436; species=ponAbe
TGATTTAATATATGGTCATTCTTTCCAGGCAGTGTCATGTTGCCTTTAAACATATGTAGTagaactagatcagttgatatgacaaatctaaatgcttagaaggtgcctgaaacatattatgtgtacaataactagtggctTTAGTTGTCATAAGGGAGAAAAATAAAAACGCAGGtatatggctatatattacatatatatctacatgtatgtctatataaatgaacatatatcatttatagctgtaaaacaacataaaaatcctttttatatgtgaatacatacatatgtatGATTAGGTGAACACAGAGAACATTGTGGATGGATACCATACCAGCTTGTGAATGATGAGATACCTGGAAGGGTAAAAAAGAGGGAACTGGAGGTAGGGGGAGAAAGACAAAACAGATAAAAGTGTCCAAAATAAAACATCTTTGAAAGTTTACATATGTAAATATACAGAGAAAGAAAGAGAGAAGAGAAGCTGGTTATCAAACTAT
>gene=chr20_5358436-5359436; species=rheMac
TGATTTAATATATGGTCATTCTTTCCAGGCAGTGTCATGTTGCCTTTAAACATACAtattagaactagatcagttgatacaacaaatctaaatgcttagaaggtgcctgaaacatattatgtgtacaataactaatgattTTAGTTGTCATAAGTGAGAAAAATAAAAATGCTGGtatatggttatatattacatatatatctacatgtatgtctatataaatgaatatatatcacttatatctgtaa---aacataaaaatcctttttatatgtgaacacacacatatgtatGGTCAGGTGAACACAGAGAACATTGTGGGTGGATACCATACCAGCTTGTGAATGATGAGATACCTGGAAGGGTGAAAAAGAGGGAACTGGAGGTAGGGGGAGAAAGACAAAACAAATAAAAATGTCCACCATAAAACATCTTTGAAAGTTTATATATGTAAATATACAG----AGAAAGAGAGATGAAAAGCTGGTTATCAAACTGG
>gene=chr20_6396436-6397436; species=hg19
aacagaatggcagagcatctggggctactaacatcagggtgtgttaccactcctagacctaaaggggtaaagggatggagacgttgtcaaaacaggaaggctctctagttgtggttgtgtttatgaagaagggatcactcaacaaaagtcacggcttttgacagaggaatgcagccactgcctaccaaagcctaaagggagggagctggaagaaaaataccttgatcccatcgtgccctcttcctccttcacaccatgcttctgcttgttagtgcctcctactggccaagcccagggttcccaatgtagccttctgtagaggtcagtccctgggatgcagagcagagtagaaaagggtgcacaatggatccagaggggcaaaGTAATATATGGATAATAGTTCTCTTGAAGAAGATTAACTTTATATTAACAATGATTCCTCCAACAATCAAAATCATCTTGAATTTGTGATCCTTCAGAAAGAACCCAGAATTAAGCTA
>gene=chr20_6396436-6397436; species=bosTau
--taggatgttgaagcatgtggggctattagcatcag------------------gaccaaaaggggcaaggagagggagaagttaccagaacaggaagggtccatagct-tagctatgcct-tgggagagaggccccc-aactgaatgcgaaacctatgagagaggaatgcagccactggc-accaaagtctgaaatgagggagctggt-ggaaaacaccctgtttccactctgtcctctctcccttcctctccaggtatctgcttattagttctccgctttggccctggcaaaggtttca---gttgcagtttatagaggtcaggtttagga--actcagcagaatggaaaaggg-----------tctggagtggcaaaagaatgtccagGTGATAATCACCTCAAGAAACACTAACTTG-TGTTAACAACAATTCCTCTACCAATCAAAATAATTCTGAATTTATGATCCTTCAGAAAGTAGTGAGAATTCACATA
>gene=chr20_6396436-6397436; species=calJac
aacagaatggcaaagcatctggggctactaacatcaaggagtgttatcacttctagacctaaaggggtaaagggaaggagacgttatcaaaacaggaagggtctgcagttgtggttgtatttatga--gagggatcagtcaacaaaaggtatgggttttgacagaggaatgcagccactgcctaccaaagcccgaagggagagagctggaagaaaaataccttgatcccattctgccctcttcctttttcaatccatgcgtctgcttgttagtgcctcctactggccacacccagggagcccaatttagccttttgtagaagtcagtcactgggatgcagagcagagtagaagagggtacgtaatggatctggaggggaaaaGTAATATACAGATAATAGTTGTCTTGAGGAAGATTATCTATATATTAACAATAATTTTTCCAACAATGAAAGTCATCCTGAATTTGTGATCTTTCAGAGAGAAGCCAGAATTAAACTA
>gene=chr20_6396436-6397436; species=canFam
aacaggacattgaagtacttgggtctattaacatcaggagttggtattatccctagacctaaatgggca-agggaaggagaagtcaccagcagaggaagggcccctagctgtagctgtg-ttgtgggagaggggccgcccaatcaaaggcatgacctttctcaggggaatgcagccactgcc-acctaactctcaagtgagggagctgag-ggaaaatcccttgattccac-----tctgtccctccttccatctaggcatctgcttgttagggcttctctttggccagggcaaaggagcccaatgttgcagttcatacaggtcagctgcagggacacagaacagagtggaaaagagtttacaatggatcgagaggggcaaaagaatgtccaATTCATAATCATCTTGAGCAACGCTAACTTTATATTAACAATAATTCTTCCAACAGTCAAAATAATTTTGAATTTGTGATCTTTTAGAAACAATTCAGAGTTAAGGTG
>gene=chr20_6396436-6397436; species=equCab
-----------------------------------------------------------------------------------------------------------------------------------------------------------------------------------------------------------------------------------------------------------------------------------------------aaggcaaaggagcccgttgttgtagttcataaaagtaggcctcaggagtacagagcagagtggaaaagggggcccgatggatctagaggggcaaaagaatttccagGTCATAATTACCTTTAGCAACACTAATTTTATATTAACAATAATGCCTCCAACAATCAAAATAATTTTGAATTTGTGATCCTTCAGAAATAAGCCAGAATTAGGCTG
>gene=chr20_6396436-6397436; species=gorGor
[truncated: 9,431,874 more chars]
