# Supplementary material for: Combining phylogenetic footprinting with motif models incorporating intra-motif dependencies
Source: BMC Bioinformatics. 2017 Mar 1;18:141. doi: 10.1186/s12859-017-1495-1 (PMC5333389; doi:10.1186/s12859-017-1495-1)
Supplement: Supplementary file 2 — Sequence data. This archive contains data files of alignments of the ChIP-seq positive regions and negative control regions for each of the 35 TFs in FASTA format. (ZIP 83763.2 kb) [file 12859_2017_1495_MOESM2_ESM.zip › EGR1/Egr-1_pos.txt]

>gene=chr20_308043-308191; species=hg19
TTCGTGCGCATGCTTAATGCTTCTGGGGAGGAGGGGGCTGGTCCCAGCGGAGCCGCACTCTTCGCCCGCTCCGGGCAAAAGCGGGGGCGAGTGTAGAGCGATCCTGGGAAATCCTTTGATCCGGGAGCCCTAGGTTTCCTCTCCAGCC
>gene=chr20_308043-308191; species=bosTau
TTCTTGCGCATGCTTAATGCTTCTTGGGAGGAGGGGGCTGGTCCCTGCTGAACCACTACCTTCAGCCGCTCTGGGAAGAAGGGG-GGCGGATATAGAGCGATCCTGAGAAATCGTTTGATCCAGGAGCC-ACGGCTTCCGTTCAACCC
>gene=chr20_308043-308191; species=calJac
TTCTTGCGCATGCTTAATGCTACTTGGGAGGAGGGGGCTGGTCCCAGTCTAGCCGCCCTCGTCGCCTGCTCCGGGCAGAAGCGGGGGCGAGTGTAGAGCGATCCTGGGAAATCCTTTGATCCTGGAGCCCTGGGTTTCCTCTCCACCC
>gene=chr20_308043-308191; species=canFam
TTCTCGCGCATGCTTAATGCTCCTTGGGAGGAGGGGGCCGGTCTCAGTCGGACCGCACCTTTGGCCCGCTCCGGGAAGAAGTGG-GGAGGGTGTTGAGCGATCCTGAGAAATCTTTT-ATCCGGGAGCC-GCGGCTTCCTTTCAACCC
>gene=chr20_308043-308191; species=equCab
TTCTCGCGCATGCTTACTGCTTCTTGGGAGGAGGGGGCTGGCCCCTGTCGGACCGCAACGGTCACCCGCTCCGGGGAGAAG-GG-GGCGGGTATAGAGCGATCCAGAGAAATCTTTTGATCCCGGAGCC-GCGGCTTCCTTTCAACCC
>gene=chr20_308043-308191; species=gorGor
TTCGTGCGCATGCTTAATGCTTCTGGGGAGGAGGGGGCTGGTCCCAGTGGAGCCGCACTCTTCGCCCGCTCCGGGCAAAAGCGGGGGCGAATGTAGAGCGATCCTGGGAAATCCTTTGATCCGGGAGCCCTAGGTTTCCTCTCCACCC
>gene=chr20_308043-308191; species=panTro
TTCATGCGCATGCTTAATGCTTCTGGGGAGGAGGGGGCTGGTCCCAGTGGAGCCGCACTCTTCGCCCGCTCCGGGCAAAAGCGGGGGCGAATGTAGAGCGATCCTGGGAAATCCTTTGATCCGGGAGCCCTAGGTTTCCTCTCCACCC
>gene=chr20_308043-308191; species=papHam
TTCATGCGCATGCTTAATACTTCTTGGGAGGAGGGGGCTGGTCCCAGTGGAGCCGCACTCTTCGCCCGCTCCGGGCAAAAGCGGGGGCGAGTGTAGAGCGATCCTGGGAAATCCTTTGATCCGGGAGTCCTAGGTTTCCTCTCCACCC
>gene=chr20_308043-308191; species=ponAbe
TTCATGCGCATGCTTAATGCTTCTGGGGAGGAGGGGGCTGGTCCCAGTGGAGCCGCACTCTTCGCCCGCTCCGGGCAAAAGCGGGGGCGAATGTAGAGCGATCCTGGGAAATCCTTTGATCCGGGAGCCCTAGGTTTCCTCTCCACCC
>gene=chr20_308043-308191; species=rheMac
TTCGTGCGCATGCTTAATGCTTCTTGGGAGGAGGGGGCTGGTCCCAGTGGAGCCGCACTCTTCGCCCGCTCCGGGCAAAAGCGGGGGCGAGTGTAGAGCGATCCTGGGAAATCCTTTGATCCGGGAGTCCTAGGTTTCCTCTCCACCC
>gene=chr20_1373743-1373831; species=hg19
GCCTGCGCACGCGCACGCCCCCTCACGCCCAGCCCTGCGTGCGCGCCCCACACGGCGCGCGACGTCCCGGAAACCCAGGCCTCCGGAA
>gene=chr20_1373743-1373831; species=bosTau
GGCTGCGCAcgcgcgcgcccccgcacgccccgccctgcgtgcgcgccccacacggcgcgc-acgtccccggagccccggcc-------
>gene=chr20_1373743-1373831; species=calJac
GCCTGCGCACGCGCACCCCCCTTCTCGCCCAGCCCTGCGTGCGCGCCCCACACGGCGAGC-ACGTCCCGGAAGCCCAGGCATCCGGAA
>gene=chr20_1373743-1373831; species=canFam
----------------------------------------------------------------------------------------
>gene=chr20_1373743-1373831; species=equCab
-------------------------CGCCCCGCCCTGCGTGCGCGCTCCATgcggcgcgc-gcgcccccgaagcccgggccgcggg--
>gene=chr20_1373743-1373831; species=gorGor
GCCTGCGCACGCGCACGCCCCCTCACGCCCAGCCCTGCGTGCGCGCCCCACA-GGCGCGC-ACGTCCCGGAAACCCAGGCCTCCGGAG
>gene=chr20_1373743-1373831; species=panTro
GCCTGCGCACGCGCACGCCCCCTCACGCCCAGCCCT------GCG------------------------------CAGGCCTCCGGAA
>gene=chr20_1373743-1373831; species=papHam
GCCTGCGCACGCGCACGCCCCCTCACGCCCAGCCCTGCGTGCGCGCC------------------CCCGGAAACCTAGGCCTCCGGAA
>gene=chr20_1373743-1373831; species=ponAbe
GCCTGCGCACGCGCACGCCCCCTCACGCCCAGCCCTGCGTGCGCGCCCCACACGGCGCGC-ACGTCCCGGAAACCCAGGCCTCAGGAA
>gene=chr20_1373743-1373831; species=rheMac
GCCTGCGCACGCGCACGCCCCCTCACGCCCAGCCCTGCGTGCGCGCCCCACACGGCGCGC-ACGTCCCGGAAACCCAGGCCTCCGGAA
>gene=chr20_1927767-1928043; species=hg19
CAAACGCGCAATACTAACCGGGAGTGTAAGGAGGCCACGCCCTCCTCGCGTATTTGTGCCCAAATGAGCTGCCTCCCCAGCGTGCACCAAATTCCTGAGCCACCTGCTCCGAGCTCGATTTCCCTTTCAAGCTGTGTGTTCTGCGGGGGCAGGGAGAGCTGCAAGGGCTCATCTTTCAGGACGTGCTGCAAAGGCCCTTTGAAGTCATCCGCCCTGCTCTTGGCACCTTGCGCCTGGAGCTGAGCTCTTCCAAAAATGACCCCTGCGCATTCCGTG
>gene=chr20_1927767-1928043; species=bosTau
CACACACGCAATCCACACTGGAAGCCGCC--AGAACACTCCCTCA---CCCACTTGTGCGGAGGCGTGCTGCCC----GGCAGGCACCAAG--CCTGGGCCGCCTGCCCCTGATATGACGTCCTTTCCAAGCTGTGTGTTCTGCTGAAGCAGGACAAGTTTTAGAGTCTCGTCTCTCAAGAGATGCAGCAAAGGCCCTTTGAAATTGCCTGCCCTGCTCTTAGCACCTTGTGCCCAGAGCTCAGCTATGTCAAGAATGATCGCTGTGCGTTCCCTG
>gene=chr20_1927767-1928043; species=calJac
GAAAAGCGCAATACGAACCGAGAGTGTGCGGAGGCCACGCCCTCCTCGCGTATTTGTGCCCAAATGAGCCGCCTCCCCAGCGTGCACCAAATTCCTGAGCCACCTGCTCCGAG--CGATTTCCCTTTCAAGCTGTGTGTTCTGCGGGGGCAGGGCGAGCTGCAAGGGCTCATCTTTCAGGACATGCCGCAAAGGACCTTTGAAGTCATCCGCCCTGCTCTTGGCACCTGGCGCCTGGAGCTGAGCTCTTCCAGAAATGACCTCTGCGCATTCCTTG
>gene=chr20_1927767-1928043; species=canFam
CAAATGCAACATCCAGAGGGAGAGTGAGCCAAGACCACCTTCTTCTCTCATATATGTGTGGAAACGTGCCATTC---TGGCTTGCACGAAATTCCTGAGCCACCTACTCCTAACTTGATTTCCCTTCCAAGCTGTGTATTCTGCTGACTAAGAACAAGTTCTAAGGTCTCATCTTTCAAGAGAT-TGGCAAAGGCCCTTTGAAATCACCTGTCCTGCCCTTAGCACCTTGAGCCTGCAGCTCAGCTATTTCAGGAATGGCCCCTGGGCATTTCC--
>gene=chr20_1927767-1928043; species=equCab
CAAATGCACAGTCCCAA-GCAGAGTTTGCCAAGACCACGCCCTCCTCCTGTATCTGTGAGGAATGGCGCCGCCC---GGGCGCCCACGGAATTCCCGGGCCACCTGCTTCTCACTTTCTTGCCCTTCAGAGCCGTGTGTTCCGCTGATGCAGGACAGGTTTTAAAGTCTCATTTTTCAAGAGATGCAGCAAAGGCCCCTTGAAATCGCCCTCCCTGCTCTTGACACCTTGCG--TGGAGCTCAGCTATTTCAAGAATGACCCCTGCGCATTCCCTG
>gene=chr20_1927767-1928043; species=gorGor
------------------------------------------------------------------------------------------------------------------------------------------------------------------------------------------------------------------------------------------------------------------------------------
>gene=chr20_1927767-1928043; species=panTro
CAAACGCGCAATACTAACCGGGAGTGTCAGGAGGCCACGCCCTCCTCACGTATTTGTGCCCAAATGAGCTGCCTCCCCAGCGTGCACCAAATTCCTGAGCCACCTGCTCCGAGCTCGATTTCCCTTTCAAGCTGTGTGTTCTGCGGGGGCAGGGAGAGCTGCAATGGCTCATCTTTCAGGACATGCTGCAAAGGGCCTTTGAAGTCATCCGCCCTGCTCTTGGCACCTTGCGCCTGGAGCTGAGCTCTTCCAAAAATGACCCCTGCGCATTCCGTG
>gene=chr20_1927767-1928043; species=papHam
GAAATGCGCGATACTAACCGGGAGTGTGAGGAAGCCACGCCCTCCTCACGTATTTGTGCCCAAATGAGCTGCCTCCCCAGCGTGCACCAAATTCCTGAGCCACCTGCTCCGAGCTCGATTTCCCTTTCAAGCTGTGTGTTCTGCGGGGGCAGGGCGAGTTGCAAAGGCTCATCTTTCAGGACAGGCTGCAAAGGTCCTTTGAAGTCATCCGCCCTGCTCTTGGCACCTTGCGCCTGGAGCTGAGCTCTTCCAAAAATGACCCCTGCGCATTCCGTG
>gene=chr20_1927767-1928043; species=ponAbe
CAAACGCGCAATACTAACCGGGAGTGTAAGGAGGCCACGCCCTCCTCACGTATTTGTGCCCAAATGAGCTGCCTCCCCAGCGTGCACCAAATTCCTGAGCCACCTGCTCCGAGCTCGATTTCCCTTTCAAGCTGTGTGTTCTGCGGGGGCAGGGAGAGCTGCAAGGGCTCATCTTTCAGGACATGCTGCAAAGGCCCTTTGAAGTCATCCGCCCTGCTCTTGGCACCTTGCGCCTGGAGCTGAGCTCTTGCAAAAATGACCCCTGTGTATTCCGTG
>gene=chr20_1927767-1928043; species=rheMac
GAAATGCGCGATACTAACCGGGAGTGTGAGGAAGCCACGCCCTCCTCACGTATTTGTGCCCAAATGAGCTGCCTCCCCAGCGTGCACCAAATTCCTGAGCCACCTGCTCCGAGCTCGATTTCCCTTTCAAGCTGTGTGTTCTGCGGGGGCACGGCGAGTTGCAAGGGCTCATCTTTCAGGACAGGCTGCAAAGGTCCTTTGAAGTCATCCGCCCTGCTCTTGGCACCTTGCGCCTGGAGCTGAGCGCTTCCAAAAATGACCCCTGCGCATTCCGTG
>gene=chr20_1946328-1946604; species=hg19
GACTTCTTATCTTAATGCTGACGACCGCCCGTTTATATTAGATGATCCCCTGAGCGTCTCTCCTTTTGTCTCCTTGAGTTTGAACCCTTAAGACCACGTGGACGGTGGGGAAATCCTCCCTCAACGTGCATGGCTCATCTCGCCACGAGGGGGCGCTCCCAGATCAGAGACACGCGGCTGCCGCCCACCCACCTCGCGGCCGCCACCTCCTGTGCGTGCATCATCTTCGCGCACCTGCCCAGAGGGCGGGGCCGGGGGGTCTCCTGCCCCATTAAG
>gene=chr20_1946328-1946604; species=bosTau
GACCTCTCATCTTAATGCTAATGACTTCCCATTTATATTAAATAGGCCTCTGAGCTCTTTTCTTCTTGTCTCCTGGAGTTTGAACC-ACAAGACCACCAGGATGGT-GGGGAAA--TCCCTCAACATGTATTGCTGGTCTCACCACCAGGGGGCGCTCCCAGATCAGACACAGGTGGGTGCTGGCCACCTGCCTCTCTGCTGCCACCTTCTGTGGATGTAGCATCTTTGCAGACCTATCCAAAAGGGTGGACCAGAG-AACTCCTGCCTTCTGAAG
>gene=chr20_1946328-1946604; species=calJac
AACTTCTCATCTTAATGCTAACGACCGCCCATTTATATTAAATGGACCCCGGAGCGCCTTTCTTTTTGTCTCCTTGAGTTTGAACCTTTAAGACCACCTGGACGGTGGGGACATCCTCCCTCAACGTGCATTGCTCATCTCGCCACGAGGGGGCGCTCCCAGATCAGAGACAGGCGGCTGCCGTCCACCTGCCTCG-GGCCGCCACCTCCTGTGCAGGCATCAATTTCGTGCACCTGCCCAGAGGGCGGGGCGGGGAAGTCTCCTGCCCCGTTAAG
>gene=chr20_1946328-1946604; species=canFam
GACTTCTCATCATAATGCTCACAAGCGCCCATTTATATTAAATAGGCCCCTGAGCTCTTTTC----CGTCTAC---------AACC-ACAAGACCGCCGGGATGGA-GGGAAAACCTCCCTCAACGTGTGTTGCTCATCTAGCCACGAGGGGGCGCTCCCAGACCAGAC-CAGGTGGCTCTCAGCCACCTGCCTCTCTGCTGCCACCTCCTGTGGATGCAGCAACTTTGCAGACCTATCCCGAAGGCTGGACCGAGG-AGTT-CCTGCCCCCTAAG
>gene=chr20_1946328-1946604; species=equCab
GACTTCTCATCTTAGTGCTAACGACCTCCCACTTATATTGTATAGGCCCCTGAGCTCCTTTCTTTCTGTCTCCTGAAGTTGGAACC-ACGAGACCACCTGGATGGT-GGGAACACCTCCCTTGACGTGTATTGCTCGTCTCGCCACAAGGGGGCGCTCCCTGATCAGACACAGGTGTCTGCAGGCCACCTGTCTCGCTGCTGCCACCTCCTGTGGATGCAGCGTCTTTGCAGACTTACCCAGGAGGCTGGACCAGGT-GGCTCCTACCTTCTTAAG
>gene=chr20_1946328-1946604; species=gorGor
GACTTCTTATCTTAATGCTAACGACCGCCCGTGTGTATTAGATGATCCCCTGAGCTCCTTTCCTTTTGTCTCCTTGAGTTTGAACCCTTAAGACCACCTGAACGGTGGGGAAATCCTCCCTCCACGTGCATTGCTTATCTCGCCACGAGGGGGCGCTCCCAGATCAGAGACATGCGGCTGCCGCCCACCCACCTGGCGGCCGCCACCTCCTGTGCATGCATCATCTTCGCGCACCTGCCCAGAgggcggggccggggggTCTCCTGCCCCACTAAG
>gene=chr20_1946328-1946604; species=panTro
GACTTCTTATCTTAATGCTAACGACCGCCCGTTTATGTTAGACGATCCCCTGGGCGTCTTTCCTTTTGTCTCCTTGAGTTTGAACCCTTAAGACCACCTGAACGGTGGGGAAATCCTCCCTCAACGTGCGTGGCTCATCTCGCCACGAGGGGGCGCTCCCAGATCAGAGACACGCGGCTGCCGCCCACCCACCTCGCGGCCGCCACCTCCGGTGCGTGCATCATCTTCGCGCACCTGCCCAGAgggcggggccggggggTCTCCTGCCCCATTAAG
>gene=chr20_1946328-1946604; species=papHam
GATTTCTCATCTTAATGCTAACGACCGCCCGTTTATATTAGATGAT-CCCTGAGCGCCTCTCTTTTTGTCTCCTTGAGTTCGAACCGTTAAGACCACCTGGACGGTAGGGAAATCCTCCCTCAACGTGCATTGCTCATCTCGCCACGAGGGGGCGCTCCCAGATCAGAGACATGCGGCTGCCGCCCACCCGCCTCGCGGCCGCCACCTCCTGTGCATGCAGCATCTTCGCGCACCGGCCCAGAAGGCGGGGCCAGGG-ATCTCCTGCCCCATTAGG
>gene=chr20_1946328-1946604; species=ponAbe
GACTTCTCATCTTAATGCTAACGACCGCCCGTTTATATTAGATGATCCCCTGAGCGCCTTTCTTTTTGTCTCCTTGAGTTTGAACCGTTAAGACCACCTGGACGGTGGGGAAATCGTCCCTCAACGTGCATTGCTCATCTCGCCACGAGGGGGCGCTCCCAGATCAGAGACATGCCGCTGCCGCCCACCCGCCTCGCGGCCGCCACCTCTTGTGCATGCATCATCTTCGCGCACCTGCCCAGAAGGCGAGGCCAGGG-GTCTCCTGCCCCATTAAG
>gene=chr20_1946328-1946604; species=rheMac
GATTTCTCATCTTAATGCTAACGACCGCCCGTTTATATTAGATGAT-TCCTGAGCGCCTCTC---TTGTCTCCTTGAGTTCGAACCGTTAAGACCACCTGGACGGTAGGGAAATCCTCCCTCAACGTGCATTGCTCATCTCGCCACGAGGGGGCGCTCCCAGATCAGAGACATGCGGCTGCCGCCCACCCGCCTCGCGGCCGCCACCTCCTGTGCATGCAGCATCTTCGCGCACCGGCCCAGAAGGCGGGGCCAGGG-ATCTCCTGCCCCATGAGG
>gene=chr20_2644753-2645029; species=hg19
TCCGCTCCTTCGCCCGCCCCTGCCCGACATGTCCCGGGGCCTCACTCGGGTCAGCCAGCGGACTCCGCTCAATGCCGCCATGTTTCCCGCAGGAAGTCGCGTGGGAAGTGACGCCTGAAGCTGGCGCGGCCCCGTACCCCGACTTCCGGCCTGTACTGAGTTCCTGGTATTTCTCTCTCTGCGCCAACCAGCACTGCTTGCTCACGCCTGTTTCTCCTTTTCCTTGCCGGTGGGGAGGTCATGGGATGCGCAAGCACTTTGTCTCTTGCTTTGTTT
>gene=chr20_2644753-2645029; species=bosTau
GCCGCCCTCCCGCCTGCC-TTGCGTG------TCCCGGGCCTCACTCGGGTCAGCCAGCGGACACGGCTGAGGGCAGCCATGTCATTCGCAGGAAGTCGCG-GAGAAGTGACGCCGGAAGCTGGAGCGGCCCAGGGCCCCTGTTTCCGGCC------GGATGTTGGGCGAACCTTATT-TCCTCCAACCAAAACAGCTAACCTGTGGTTTTCCTCCGCTGCTCTTCCG--GTACCCACTGATGCGGCAGAGAGCTGCTTTGTCTATTGCTTTACTT
>gene=chr20_2644753-2645029; species=calJac
TCCTTTCCCTCGCCCGCCACTGCCCGGCATGTCCCCGCGCCTCACTCGGGTCAACCAGCGGACACCGCTGAGTGCCGCCATGTTCTCCGCAGGAAGTCGCGTGGGAAGTAACGGCGGAAGCTGGCGCGGCCGCGTACCCCGACTTCCGCCCTGTGCCGGTTGCTTGGTGCTTGTCTCTCTGCCCTAACCAGCACTCCCTGCTTACGCCTGTTTCTCCTTTTTCTTGCAGGTGGG-------TAGGATGCGCAAGCACTTTGTCTCTTGCTTTATTT
>gene=chr20_2644753-2645029; species=canFam
gccgctcccccgcccgccccggcccgACCTGACCCCGGGCCTCACTCGGGTCAGCCAGCGGACACCACTGAGAGCCGCCATGTTCGCTGCAGGAAGTCACGTGGGAAACGGTGCCGGAAGCGGGCGTGGCCCGGCCCCGCGACTTCCGGTC------GGGCCGCGGGCTGCTCTGTTT-TCCTCCGACCGACGGCCGCGG----TGCTTTTCCTGCTCTCCCCTTGCC--CTGGAGCCTCATGGGACACGCGGCCACTTTGTGTGTTGCTTTGCTT
>gene=chr20_2644753-2645029; species=equCab
GCTGCTCCCACGCCCGCCCCAGCCCGGCCTGACCCCCGGGCTCACTCGGGTCAACCAGCGGACGCCGCCGAAAGCCGCCATGTTTCCCGCAGGAGGTCGCGTGGGAAGTGACGCCGGAAGCTGGCGCGGCCCGGCCCCCTGACTTCCGGTC------GGGCGCTAGGCGGTTCTCCCTCTTCTCAAACCAATACTCCCTGCTCATGCTTTTGCTTCCTTTACCTTATC--CTGGAGGCTAATGGGAGACGCAGCCAGTTTGTCTACTTCTTTA---
>gene=chr20_2644753-2645029; species=gorGor
TCCGCTCCTTCGCCCGCCCCTGCCCGACATGTCCCGGGGCCTCACTCGGGTCAGCCAGCGGACTCCGCTCAATGCCGCCATGTTTCCCACAGGAAGTCGCGTGGGAAGTGACGCCTGAAGCTGGCGCGGCCCCGTACCCCGACTTCCGGCCTGTACTGAGTTCCTGGTATTTCTCTCTCTGCGCCAAACAACGCTGCTAGCTCACGCC--TTTCTCCTTTTTCTTGCCGGTGGGGAGGTCATGGGATGCGCAAGCACTTTGTCTCTTGCTTTGTTT
>gene=chr20_2644753-2645029; species=panTro
TCCGCTCCTTCGCCCGCCCCTGCCCGACATGTCCCGGGGCCTCACTCGGGTCAGCCAGCGGACTCCGCTCAATGCCGCCATGTTTCCCGCAGGAAGTCGCGTGGGAAGTGACGCCTGAAGCTGGCGCGGCCCCGTACCCCGACTTCCGGCCTGTACTGAGTTCCTGGTATTTGTCTCTCTGCGCCAACCAGCACTGCTGGCTCACGCCTGTTTCTCCTTTTTCTTGCCGGTGGGGAGGTCATGGGATGCGCAAGCACTTTGTCTCTTGCTTTGTTT
>gene=chr20_2644753-2645029; species=papHam
TCCGCTCCCTTGCCCGCCCCTGCCCCACATGTCCTGGGCGCTCACTCGGGTCAGCCAGCGGACACCGCTCAGTGCCGCCATGTTTCCCGCAGAAAGTCGCGTGAGAAGTGACGCCTGAAGCTGGCGCGGCCCTCTACCCCGACTTCCGGCCTGTGCTGAGTGCCTGGTACTTCTCTCTCTGCGCCAACCAGCGCTGCTTGCTCACGCCTGTTTCTCCTCTTTCTTGCCGGTGGGGAGGTCATGGGATGCGCGAGCACTTTGTCTCTTGATTTATTT
>gene=chr20_2644753-2645029; species=ponAbe
TCCGCTCCCTCGCCCGCCCCTGCCCGACATGTCCCGGGGCCTCACTCGGGTCAGCCAGCGGACTCCGCTCACTGCCGCCATGTTTCCCGCAGGAAGTCGCGTGGGAAGTGACGCCTGAAGCTGGCGCGGCCCCGTACCCCGACTTCCGGCCTGTACTGAGTTCCTGGTATTTCTCTCTCTGCGCCAACCAGCATTGCTTGCTCACTCTTGTTTCTCCTCTTTCTTGCCGGTGGGGAGGTCATGGGATGCGCAAGCACTTTGTCTCTTGCTTTGTTT
>gene=chr20_2644753-2645029; species=rheMac
TCCGCTCCCTTGCCCGCCCCTGCCCCACATGTCCTGGGCGCTCACTCGGGTCAGCCAGCGGACACCGCTCAGTGCCGCCATGTTTCCCGCAGAAAGTCGCGTGAGAAGTGACGCCTGAAGCTGGCGCGGCCCTCTACCCAGACTTCCGGCCTGTGCTGAGTGCCTGGTACTTCTCACTCTGCGCCAAGAAGCGCTGCTTGCTCACGCCTGTTTCTCCTCTTTCTTGCCGGTGGGGAGGTCATGGGATGCGCGAGCACTTTGTCTCTTGATTTATTT
>gene=chr20_3140493-3140664; species=hg19
GACTCCGAGCCTCACAGCCCCACTTCCGGCCAACTGCCCGCTACTTCCGCCTGCTGCGCGAGTGACGGATGCGGCCGAGGCTCAAAAGACTCTGTCAGCGTTTCCCAAGGACATTTTCCACTGGAGGACGTTGTTGAGGAGGCAGGGGGAGTCTAGGACCTGCAGAGGGAA
>gene=chr20_3140493-3140664; species=bosTau
TTCACCCT-CCTCACAGCCCCACTTCCGGTGAGCTGCCCGCTACTTCCGGTTGCTGATCGAGTGACGGGTGCGGCCGAGGCTCAAAAGACTCTGTCAGCGTTTTCCAAGGACGTTTTTCACGGGAAGACGTCACTGCGGAGCCAGG-----------ACCTGCGGAGGGAA
>gene=chr20_3140493-3140664; species=calJac
AACTC-GAGCCTCACAGCCTCACTTCCGGGCCACTGTCCGCTACTTCCGCCTGCGGCGCAAGTGACGGGTGCGGCTGA-GCTCAAAAGACTCTGTCAGCGTTTTCCAAGGACA----------------------------------------------------------
>gene=chr20_3140493-3140664; species=canFam
AACACCCG-CCTCACCGCCCCACTTCCGGCCAATTGCCCGCTACTTCCGCCTGCCGCGCTAGGGACGGGTGCGGCCGAGGCTCAAAAGACCCTATCAGCGTTTTCCAAGGACGTTTTCCAGCGGAGGACGTTGTTGAGAGAACTG-GGAAATCTAGGACCTGCGGAGggga
>gene=chr20_3140493-3140664; species=equCab
AGCACCCG-CCTCACAGCCCCACTTCCGGCCAACTGCCCGCTACTTCCGGCTGCTGCGCGAGTGACGGGTGCGGCCGAGGCTCAAAAGACTCCGTCAGCGTTTTCCAAGGACGTTTTCTATGGGAGGACGTTGCTGAGGAGACAGCTGGAGTCTAGGACCTGCGGCAGGGA
>gene=chr20_3140493-3140664; species=gorGor
AACTCCGAGCCTCACAGCCCCACTTCCGGCCAACTGCCCGCTACTTCCGCCTGCTGCGCGAGTGACGGATGCGGCCGAGGCTCAAAAGACTCTGTCAGCGTTTTCCAAGGACATTTTCCACTGGAGGACGTTGTTGAGGAGGCAGGGGGAGTCTAGGACCTGCAGAGGGAA
>gene=chr20_3140493-3140664; species=panTro
AACTCCGAGCCTCACAGCCCCACTTCCGGCCAACTGCCCGCTACTTCCGCCTGCTGCGCGAGTGACGGATGCGGCCGAGGCTCAAAAGACTCTGTCAGCGTTTCCCAAGGACATTTTCCACTGGAGGACGTTGTTGAGGAGGCAGGGGGAGTCTAGGACCTGCAGAGGGAA
>gene=chr20_3140493-3140664; species=papHam
GACTCCGGGCCTCACAACCCCACTTCCGGCCAACTGCCCGCTACTTCCGCCTGCTGCGCGAGTAACGGATGCGGCCGAGGCTCAAAAGACTTTGTCAGCGTTTCCCAAGGACATTTTCCACTGGAGGACGTTGTTGAGGAGACAGGGGGAGTCTAGGACCTGCAGAGGGAA
>gene=chr20_3140493-3140664; species=ponAbe
AACTCAGAGCCTCACAGCCCCACTTCCGGCCAACTGCCTGCTACTTCCGCCTGCTGCGCGAGTGACGGATGCGGCCGAGGCTCAAAAGACTCTGTCAGCGTTTCCCAAGGACATTTTCCACTGGAGAACGTTGTTGAGGAGGCAGGGGGAGTCTAGGACCTGCAGAGGGAA
>gene=chr20_3140493-3140664; species=rheMac
GACTCCGGGCCTCACAACCCCACTTCCGGCCAACTGCCCGCTACTTCCGCCTGCTGCGCGAGTAACGGATGCGGCCGAGGCTCAAAAGACTTTGTCAGCGTTTCCCAAGGACATTTTCCACTGGAGGACGTTGTTGAGGGGACAGGGGGAGTCTAGGACCTGCAGAGGGAA
>gene=chr20_3869615-3869891; species=hg19
CTGGGCTGGAGGAGGGCTCGAGCTGCGAGGACGGCACGGAGCAGCGGGGTGGGACTCGGGGTCGCCCCAGGAGAGTTCCGCGGCCCGGGGGGGCAGAGGCATGCACAAGTGGGGGGCGGAAGGAGGGGGTGGATGAGGAGGCTCGGGCCCTTCCACCCACGCGTCCATTGGGCGGCGCCGCCATCACTCTCTTCTGGGCTACACCGCCTTCTCTTCCTCCGCGGAACCCGGATCCCCTCCTCCACCACCCTCTCCCCGCCCCGTCACGATAGCCTC
>gene=chr20_3869615-3869891; species=bosTau
CTGGGCTTAGGGGAGGGGCAAGCCGAGACGACGGGACGCAACAGCGGGGTGCGGCTC-GGGGCT-CCCGGGAGAGTTCCAGGGAC-CGGAGCGCCGACTTGTGCACTAGC-TCAGGAGGGTGCAGAGGT---GGAAGAAGGTGCAGGCCCCTCCACCCACTTGTCCATTGGGCGGCGGCACCATCACACTCGGCTCGGCAATACCGCCTCCA---CCTCCGCCCAGCCAGGATCCCCTCCCCCGCCGTCCTCTCTCCGCCCCGTCCTGGGAGCTTT
>gene=chr20_3869615-3869891; species=calJac
CTGAGCTTGAGGAGGGCTCGAGCTACGAGGACTGCACGGAGCAGCGGGGTGGGACTCGGGGTCGCCCCAGGAGAGTTCCGCGGCCC-GGGGAGCAGACCCATGGACAAGG-GGGGGTGGATGGCGGGGGTGGATGAGGAGGCGCGGGCCCTTCCACCCACGTGTCCATTGGGCGGCGCCGCCATCACTCTCTTTTCGGCTATACCGCCTTCTACTCCTCCGCGGAACCCGGATCCCCTCCTCCAACAGCTTCT-CCCGCCCAGTCACGGGAGCCTC
>gene=chr20_3869615-3869891; species=canFam
CTGGGCGGGAGGAGGGTGCGGGCCGCGAGA--gccccgccgcggcggggggggg--gggg-----gccgcggaggcccggg-----cgcgcACCTGTCC-GTCCACCTgc-gcgggcgggcgcg-------------------ccggccccTCCGCCCA------CCTTGGGCGGCGCCGCCATCACGCTCCCCTCGGCAACACCGCC-TCT---CAGCGGCCGAGCGCGGATCCCCTCCCCCGCCGCTCTCCCCCCGCCCCGGCCCGGGAGCCTT
>gene=chr20_3869615-3869891; species=equCab
CTGGCCTGGAGGAGGGCGCGAGCCGAGAGGATGGGACGCAGCAGGGGGACGACACTCGGG-GCGTCCCGGGAGAGTTCTGGGGCC-CGAGGCTCCGGCCTGTCCATCCGG-GCAGGCGGATGTGGAGGG---AGATGGGGACACGGGCCCCTCCACCCACGCGTCCATTGGGCGGCGCCGCCATCACTCTCTGGCCAG-AACACCGCCTTCT---CCTCCGCCGAGCACGGATCCCCTCCCCCGCCACTCTCCCACCGCCCCGGCTTGGGAGCCTC
>gene=chr20_3869615-3869891; species=gorGor
CGGGGCTGGAGGAGGGCTCGAGCTGCGAGGACGGCACGGAGCAGCGGGGTGGGACTCGGGGTCGCCCCAGGAGAGTTCCGCGGCCCGGGGGGGCAGAGGCATGCACAAGT-GGGGGCGGAAGGAGGGGGTGGATGAGGAGGCTCGGGCC------CCCACGCGTCCATTGGGCGGCGCCGCCATCACTCTCTTCTGGGCTACACCGCCTTCTCTTCCTCCGCGGAACCCGGATCCCCTCCTCCACCACCCTCTCCCCGCCCCGTCACGATAGCCTC
>gene=chr20_3869615-3869891; species=panTro
CTGGGCTGGAGGAGGGCTCGAGCTGCGAGGACGGCACGGAGCAGCGGGGTGGGGCTCGGGGTCGCCCCAGGAGAGTTCCGCGGCCTGGGGGGGCAGAGGCATGCACAAGT-GGGGGCGAAAGGAGGGGGTGGATGAGGAGGCTCGGGCCCTTCCACCCACGCGTCCATTGGGCGGCGCCGCCATCACTCTCTTCTGGGCTACACCGCCTTCTCTTCCTCCGCGGAACCCGGATCCCCTCCTCCACCACCCTCTCCCCGCCCCGTCACGATAGCCTC
>gene=chr20_3869615-3869891; species=papHam
CTGGGCTGGAGGAGGGCTCGAGCTACTAGGACGGCACGGAGCAGCGGGGTGGGACTTGGGGTCGCCTCAGGAGAGTTCCGCGGCCCGGGCGGGCAGAGGCATGCAC-CGT-GGGGGCAGACTGCTGGGGTGGATGAGGAGGCACGGGCCCTTCCACCCACGCGTCCATTGGGCGGCGCCGCCATCACTCTCTTCTGGACTACACCGCCTTCTCCTCCTCCGCGGAAGCAGGATCCCCTCCTCCACTACCCTCTCCCCGCCCCGTCATGGGAGCCTC
>gene=chr20_3869615-3869891; species=ponAbe
CTGGGCTGGAGGAGGGCTCGAGCTGCGAGGATGGCACGGAGCAGCGGGGTGGGACTCGGGGTCGCCCCGGGAGAGTTccgcggcccgggggggcAGAGGCATGCACAAGT-GGGGGCGGATGGAGGGGGTGGATGAGGAGGCTCGGGCCCTTCCACCCACGCGTCCATTGGGCGGCGCCGCCATCACTCTCTTCTGGGCTACACCGCATTCTCTTCCTCCGCGGAACCCGGATCCCCTCCTCCACCACCCTCTCCCCGTCCCGTCACGGGAGCCTC
>gene=chr20_3869615-3869891; species=rheMac
CTGGGCTGGAGGAGGGCTCGAGCTACTAGGACTGCACGGAGCAGCGGGGTGGGACTTGGGGTCGCCTCAGGAGAGTTCCGCGGCCCGGGCGGGCAGAGGCATGCAC-CGT-GGGGGCAGACGGCTGGGGTGGATGAGGAGGCACGGGCCCTTCCACCCACGCGTCCACTGGGCGGCGCCGCCATCACTCTCTTCTGGACTACACCGCCTTCTCCTCCTCCGCGGAACCAGGATCCCCTCCTCCACCACCCTCTCCCCGCCCCGTCACGGGAGCCTC
>gene=chr20_5931118-5931187; species=hg19
CTCACTTCCCACAACCTGGCGCACTAGGAGCCCTCCGACCGGCACCGCCCCCACGTGTTGCACGCCGCT
>gene=chr20_5931118-5931187; species=bosTau
TTCACCTCCAAAACCTAAGGGGACGCAAAG-CCTCCGACCGGCACCGCCCCCACGTGCTGCGTGCCGCT
>gene=chr20_5931118-5931187; species=calJac
-------------------------------------ACCGGCACCGCCCCCACGTGTTGCACGCCGCT
>gene=chr20_5931118-5931187; species=canFam
CTCA-CTACCACCGCCGAACGGACGTAGAAGCCTCCGGCCGGCACCGCCCCCACGTGCAGCGCGCCGCT
>gene=chr20_5931118-5931187; species=equCab
CTCACCTCCCCCAACCGAAGGGCCGCAGATCCCCGCGACCGGCACCGCCCCCACGTGCTACGCGCTGCT
>gene=chr20_5931118-5931187; species=gorGor
CTCACTTCCCACAACCTGGCGCACTAGGAGCCCTCCGACCGGCACCGCCCCCACGTGTTGCACGCCGCT
>gene=chr20_5931118-5931187; species=panTro
CTCACTTCCCACAACCTGGCGCACTAGGAGCCCTCCGACCGGCACCGCCCCCACGTGTTGCACGCCGCT
>gene=chr20_5931118-5931187; species=papHam
CTCACTTCCCACAACCTGGCGCACTAGGAGCCCGCCGACCGGCACCGCCCCCACGTGTTACACGCCGCT
>gene=chr20_5931118-5931187; species=ponAbe
CACACTTCCCACAACCCGGCGCACTAGGAGCCCTCCGACCGGCACCGCCCCCACGTGTTGCACGCCGCT
>gene=chr20_5931118-5931187; species=rheMac
CTCACTTCCCACAGCCTGGCGCACTAGGAGCCCGCCGACCGGCACCGCCCCCACGTGTTACACGCCGCT
>gene=chr20_10015446-10015579; species=hg19
GCTCCGCCCTGGAACACCCAGCGCAGCTACCCCATCCCGCCCAGGCCGGCCACCTGGCGTCGAAGCCAGGCGCGAggggcggaggcggaggcgggggcgggggcggaggcggaggcggaggcggaggcggagg
>gene=chr20_10015446-10015579; species=bosTau
GCAGGGCTCCTGAGCGCTGACACCTCCTC--GCATCCTTGTCGGGCAGGCCACCCC----------------------------------------------------------------GTGGGCGGGGC--
>gene=chr20_10015446-10015579; species=calJac
GCTCAGCCCT---------------------------------------------------------------------------------------------------------------------------
>gene=chr20_10015446-10015579; species=canFam
GCA------------------------------------------gcggc----------------------------------------------------------------------gtggggagcgcac
>gene=chr20_10015446-10015579; species=equCab
---------------------------------------------CCAGC----------------------------------------------------------------------ATTGGGTGGGCGC
>gene=chr20_10015446-10015579; species=gorGor
-------------------------------------------------------------------------------------------------------------------------------------
>gene=chr20_10015446-10015579; species=panTro
GCTCCGCCCTGGAACGCCCAGCGCAGCTACCCCATCCTGCCCAGGCCGGCCACCTGGCGTCGAAGCCAGGCGCGAggggcggaggcggaggcgg---------------------------------------
>gene=chr20_10015446-10015579; species=papHam
GCTCCGCCCTGGAACGCCCAGCGCAGCTCCGCCGTCCAGCCTAGGCCGGCCACCTGGCGGCGAAATGAGGCGCgcggggcgggggcggtggcggaggcggtggcggaggcggaggcggaggcggaggcggagg
>gene=chr20_10015446-10015579; species=ponAbe
GCGCCGTCCTGGAACGCCCAGCGCAGCTACCCCATCCCGCCCAGGCCGGCCACCTGGCGTAGAAGCCAGGAGCGAggggcggaggcgggggcggaggcggaggcggaggcggaggcggaggcggaggcggagg
>gene=chr20_10015446-10015579; species=rheMac
GCTCCGCCCTGGAACGCCCAGCGCAGCTCCGCCATCCAGCCTAGGCCGGCCACCTGGCGGCGAAATGAGGCGCgcggggcgggggcggtggcgggggcggtggcggaggcggaggcggaggcggaggcggagg
>gene=chr20_16710451-16710727; species=hg19
CTATTCCCTCGCAGCATGGTCCTCACAACCCCCTTCTCTTTCCCCATTTCCATTTCCGGACTCTTCTCCTGCCCGCAGGGCAGACGCACGCGCAGAGAGATTGCCAGCCCTGGCTGCCAGAGACCCGGAAGCATCGATCGGCTCTGTGCTCGGCTTCTAGACTTGTCGGCGCTCGATTGAGGAGCGTGGCTACGTTGCTTCCGGTGCCTGGCTCCGTTTCCTGCTTTTGGTTCTTACAGTAGTCGGCGTAGGCCTTAGGTGGGTTCGTGCGCCTTC
>gene=chr20_16710451-16710727; species=bosTau
--------------CAGAATTCCCCCAAGCCTCTTTCCCTTTAC-CGTGCCCTTCACACCTGTTCTCCCCGTCCACCACGTGTGCGCATGCTCAGAGCGATTACTTACCGTGG-GCT---AGACCGACGGGCATCGATCCACTCTGGGCTCGGC-TCTTGACTGATCAGCTTTCGATTGAGGCGCTTGATATCGTCATTTCCGGTGGCTGGTTCCGCTTCCGGCTTCTGGTTGTTACGGGACGTGGTGGACCTGTTTGGTGAGTTGAGGGGTTTTT
>gene=chr20_16710451-16710727; species=calJac
CTATTTCCTCGCAGCACGGTCCCCACAACCCTGCTATCTTTCCCCATTCCCACTTCCGAACTCATCTCCTGCCCTCCAGGCATACGCAAGCGCAGAGAGATTCCCAGCCTTGGCCGCCAGAGAGCCGGAAGCATCGATCGACTCCGTGCTCGGCTTCTAGACTTGTCGACGCTCGATTGAGGAGCCTGGCAACGTTACTTCCGGTGCCTGGCTCCGTTTCCTGCTGTTAGATCTAACGAGGGACGGCGTACGCCTTAGGTGGGTTCCTGCGCCTTC
>gene=chr20_16710451-16710727; species=canFam
ccccccccccGCGGCAGGACCCGCGTAAGCTTCTTCCCAGTC------------CCCAGCCACCCCTCCCGCCC---------GCGCATGCGCAGGGAGATTCCCAGCTGCCGCCCCTGGAG-CGGGAGCGCATCGATCGACTCTGAGCTCGACTGCTCGGCTTGCCGGCGCTCGATTGAGGCGCGTGG-AGCGTAACTTCCGGTA-GTGGCTCCGTTTCCGGCCTTCGGTTCGCCCGG-GACCGGCGCAGGCCTCCGGTGAGTCGGGACGCGTTC
>gene=chr20_16710451-16710727; species=equCab
CCACTCCACGGCGCCAGGATTCCCACAAGCTCCTCCCT-TTC------------CTCCTTCCCGATTCCCGCCCGCCAGGTGTGCGCACGCGCAGAGACATGGCCAGCTGCCG---TTGGAGTCCGCGGGGCATCGATCGACTCCGTGCTCGGCTTCCCGACTTGTCGGCGCTCGATTGCGGCGCGTGGCAGCGTTACTTCCGGTACGCGGCTCCGTTTCCGGCTTTCGGCTGGTACGGGGCGCGGCGGGTGCCTCGGGTGCGTTGGGGTGCGTTC
>gene=chr20_16710451-16710727; species=gorGor
------------------------------------------------------------------------------------------------------------------------------------------------------------------------------------------------------------------------------------------------------------------------------------
>gene=chr20_16710451-16710727; species=panTro
CTATTCCCTCGCAGCATGGTCCTCACAACCCCCTTCTCTTTCCCCATTTCCATTTCCGGACTCTTCTCCTGCCCGCAGGGCATACGCACGCGCAGAGAGATTGCCAGC---------------CCCGGAAGCATCGATCGGCTCTGTGCTCGGCTTCTAGACTTGTCGGCGCTCGATTGAGGAGCGTGGCTACGTTGCTTCCGGTGCCTGGCTCCGTTTCCTGCTTTTGGTTCTTACAGTAGTCGGCGTAGGCCTTAGGTGGGTTCGTGCGCCTTC
>gene=chr20_16710451-16710727; species=papHam
CTATTCCCTCGCAGCATGGTCCCCACAAACCCCGTCCCTTTCCCCATTTCCATTTCCGGACTCTTCTCCTGCCCGCAGGGCATACGCACGCGCAAAGAGATTACCAGGCCAGGCCGCCAGAGACCCGGAAGCATCGATCTGCTCTGCGCTCGGCTTGTAGACTTGTGGGCGCTCGATTGAGGAGCGTGGCAACGTTACTTCCGGTGCCTGGCTCCGTTTCCTGCTTTTGGTTCTTA-GGGAGACGGCGTAGGCCTTAGGTGGGTTCGTGCACCTTT
>gene=chr20_16710451-16710727; species=ponAbe
CTATTCCCTCGCAACATGGTCCTCACAACCCCCTTCTCTTCCCCCATTTCCATTTCCGGACTCTTCTCCTGCCCGCAGGGCATACGCACGCGCAGAGAGATTCCCAGCCCTGGCCGCCAGCGACCCGGAAGCATCGATCGGCTCTGTGCTCGGCTTCTAGACTTGTCGGCGCTCGATTGAGGAGCGTGGCTACGTAGCTTCCGGTGCCTGGCTCCGTTTCCTGCTTTTGGTTCTCACAGTAGACGGCGTAGGCCTTAGGTGGGTTCGTGCGCCTTC
>gene=chr20_16710451-16710727; species=rheMac
CTATTCCCTCGCAGCATTGTCCCCACAAACCCCGTCCCTTTCCCCATTTCCATTTCCGGACTCTTCTCCTGCCCGCAGGGCATACGCACGCGCAAAGAGATTACCTACCTGGGCCGCCAGAGACCAGGAAGCATCGATCTGCTCTGCGCTCGGCTTGTAGACTTGTGGGCGCTCGATTGAGGAGCGTGGCAACGTTACTTCCGGTGCCTGGCTCCGTTTCCTGCTTTTGGTTCTTACGGGAGACTGCGTAGGCCTTAGGTGGGTTCGTGCACCTTT
>gene=chr20_17209493-17209592; species=hg19
GTCCGCCGGTGGCGCGCGGGCGGGTCTTGCGGAAAGGAACTTGTTGCTCTGGAAAGCGTGGGTGGAGCAGGGGAAAGAAGGCGCCGGCGGAGGGAGCAC
>gene=chr20_17209493-17209592; species=bosTau
GGCTGCCGGAGGCGCGCGGGCGGCTCCTGCGG--GGGAACTTGTTGCTCTGGGAAGCGTGGGTGGAGCG-GGGAGAGGAGACGCGGACCGCG---GCAT
>gene=chr20_17209493-17209592; species=calJac
GTCTGCCGGTGGCGCGCGGGCGGGTCTTGCGGAAAGGAACTTGTTGCTCCGGGAAGCGTGGGTGGAGCAGGGGAAAGCAGGCGCGGGCAGAGGGAGCAC
>gene=chr20_17209493-17209592; species=canFam
GTCTACCAGTGGCGCGCGGGCGGGTCTTGCAGAAGGGAACTTGTTGCTCCGGGAAGCGTGGGTGGAGCAGGGGAGAGAAGATGCCAGCCCAGGGAGAAG
>gene=chr20_17209493-17209592; species=equCab
GTCTGACAGTGGCGCGCGGGCGGGTCTGGCAGAAGGGAACTTGTTGCTCCGGGAAGCGTGGGTGGAGCAGGGGAGAGAAGAGGC-AGCCGAGGGAGCAG
>gene=chr20_17209493-17209592; species=gorGor
GTCCGCCGGTGGCGCGCGGGCGGGTCTTGCGGAAAGGAACTTGTTGCTCTGGGAAGCGTGGGTGGAGCAGGGGAAAGAAGGCGCCGGCGGAGGGAGCAC
>gene=chr20_17209493-17209592; species=panTro
GTCCGCCGGTGGCGCGCGGGCGGGTCTTGCGGAAAGGAACTTGTTGCTCTGGAAAGCGTGGGTGGAGCAGGGGAAAGAAGGCGCCGGCGGAGGGAGCAC
>gene=chr20_17209493-17209592; species=papHam
GTCCGCCGGTGGCGCGCGGGCGGGTCTTGCGGAAAGGAACTTGTTGCTCCGGGAAGCGTGGGTGGAGCAGGGGAAAGAAGGCGCCGGCGGAGGGAGCAC
>gene=chr20_17209493-17209592; species=ponAbe
GTCCGCCGGTGGCGCGCGGGCGGGTCTTGCGGAAAGGAACTTGTTGCTCTGGGAAGCGTGGGTGGAGCAGGGGAAAGAAGGCGCCGGCGGAGGGAGCAC
>gene=chr20_17209493-17209592; species=rheMac
GTCCGCCGGTGGCGCGCGGGCGGGTCTTGCGGAAAGGAACTTGTTGCTCCGGGAAGCGTGGGTGGAGCAGGGGAAAGAAGGCGCCGGCGGAGGGAGCAC
>gene=chr20_21695489-21695700; species=hg19
TCTGCCAGCTTCAAATTTCTTTTTTGTCACTCCCTTGTCCGTCTCCGTCTCGcctctctccctgtttccttcccccctctttctttctcactctccctcccttccctttctctttcccttcctccctaccttccacccCGGCTTTCCCCGACCTTCCAGGGCTCCCTCTGCCCTTCCACTCTCTTTTCCTTGCTCCGACCTCTGCTCCAGT
>gene=chr20_21695489-21695700; species=bosTau
CCCGCCGGCCTCCAGC---------------GTCTTTTC-GACTTCGTCCCACCTATCGGCAccctgcctccctccccctcgtg--cctgctctcccgcgcctcctttctccctccctt--ttcaattctt-----cctatcga-----------------ttcttccctcaccttcgccctctttatgttcctctctcgtctccttt---
>gene=chr20_21695489-21695700; species=calJac
TCTGCCAGCCTCAAGTCTCTTTTTTGTCTCTCTCCGGTCCGTCTCGGTCTCGccttcgtccctctttcct---------------------------tcccttctctttctcttttccttcctccctcccttcca-cccggcctttctcgaccttctgtcgctccctcagcccttccactctcttttccttccttcggcctccgctccagt
>gene=chr20_21695489-21695700; species=canFam
CCCGCCAGCCGCAAG----------------TGTTTTTCCTACCTCTCCCAGcccttcttctccccttg-----ctctctctcc--ccagc-gtccttctcctccttccttcctaacctgctttcctttc------cttcttca-----------------cccctgccttccttttgtcctctgaatttttctcccttcgttgcttc---
>gene=chr20_21695489-21695700; species=equCab
TCTGTCAGCCTCAAGC---------------TTCTCTTCCGACTTCTCCCGGccctccttcttcccttgtctttctctctcttt--cctgctgtccctctcctccctccttcctaccccactttcctttc------cctcccca-----------------ccccttcctgccctttgccctcttcatttttctccctccccagctct---
>gene=chr20_21695489-21695700; species=gorGor
TCTGCCAGCTTCAAATTTCTTTTTTGTCACTCTCTTGTCCGTCTCCGTCTCGcctctctccctctttccttcccccctctttctttctcactctccctcccttccctttctctttcccttcctccctaccttccacccCGGCTTTCCCCGACCTTCCAGGGCTCCCTCTGCCCTTCCACTCTCTTTTCCTTGCTCCGACCTCTGCTCCAGT
>gene=chr20_21695489-21695700; species=panTro
TCTGCCAGCTTCAAATTTCTTTTTTGTCACTCTCTTGTCCGTCTCCGTCTCGcctctctccctctttccttcccccctctttatttctcactctccctcccttccctttctctttcccttccgccctaccttccacccCGGCTTTCCCCGACCTTCCAGGGCTCCCTCTGCCCTTCCACTCTCTTTTCCTTGCTCCGACCTCTGCTCCAGT
>gene=chr20_21695489-21695700; species=papHam
TCTGCCAGCCTCAAATTTCTTTTTTGTCACTCTCTTGTCCGTCTCCGTCTCGcctctctccctctttccttcccttctctttctttctcactctccctcccttccctttctcttttctttcctccctcccttccaccCCGGCTTTCCCTGACCTTCCATGActccctctgcccttccactctcttctccttgctccaacctctgctccagt
>gene=chr20_21695489-21695700; species=ponAbe
TCTGCCAGCCTCAAATTTCTTTTTTGTCACTCTCTTGTCCGTCTCCGTCTCGcctctctccctctttcctttccccctctttctttctcactctccctcccttccctgtctctttcccttcctccctaccttccacccCGGCTTTCTCCGACCTTCCAGGGCTCCCTCTGCCCTTCCACTCTCTTTTCCTTGCTCCGACCTCTGCTCCAGT
>gene=chr20_21695489-21695700; species=rheMac
TCTGCCAGCCTCAAATTTCTTTTTTGTCACTCTCTTGTCCGTCTCCGTCTAGcctctctccctctttccttcctttctctttctttctcactctccctcccttccctttctcttttctttcctccctcccttccaccCCGGCTTTCCCCGACCTTCCATGGCTCCCTCTGCCCTTCCACTCTCTTCTCCTTGCTCCGACCTCTGCTCCAGT
>gene=chr20_30160840-30161116; species=hg19
GCCGAGGAGAGGACGGGAGGAGGCTGCATCCTGCCCTGGTGCGTCAGGAAGGGCCGAGCGAGCGGGAAGGAAAGCACCACCCCCCACCCCCGCCGCGGCCACACCTGGGTTCTCCAggcgggcaggggggcccccgggccggcgccTGGCTCCAGCAAGTCTgggccgcctccccgcgccgccccgcgggggccgccAGATGGGCTGCCCGCCCGCCAGCTCAGCGACGCAGGCAGGAAACGCCGGCCGGGCTGCCAGGAACGCGCGCAGGGGAgg
>gene=chr20_30160840-30161116; species=bosTau
GTTGGGGA----------GGAGGCAGCATCCTGCCCGGGTGCGTCAGGAAGGGCC----GAGCGGGAAGGAAGGCACCA-CCCCCACCCCCGCCGCGGCCACACCTGGGCTCTCCAGGCGGGCATGGGGGC--CCAGGCCGGCGCCTGGCTCCAGCGAGTCTGGGCCGCCTCCCC----------GTGGGGGCCGCCAGATgggccggccgcccgcc----cAGCTACGCGGGCAGGAAACGCCGCCAAGGCTGCCAGGAAGGCGGGCGAGCGGTG
>gene=chr20_30160840-30161116; species=calJac
GCCGCGGAGGGGGCGGCGGGAGGCTGCATCCTGCTGTGGTGCGTCAGGAAGGGCCGAGCGAGCGGGAAGGAAAGCACCA-CCCCCACCCCCGCCGCGGCCACACCTGGGTTCTCCAggcgggcgggggggtgcccgggccggcgccTGGCTCCAGCAAGTCTgggccgcctccccgtgccgccccgcgggggccgccAGATGGGCCGCCCGCCCGCC----TAGCTACGCAGGCAGGAAACGCCGGCCGGGCTGCCAGGAACGCGCGCGAGGGAGG
>gene=chr20_30160840-30161116; species=canFam
------------------GGAGGCTGCATCCTGCCCGGGTGCGTCAGGAAGGGCC----GAGCGGGAAGGAAGGCCCCA-CCCCCACCCCCGCCGCGGCCACAGATGGGTTCTCAAG---------------------------------------------------------------------------------------------------------------------------------------------------------------
>gene=chr20_30160840-30161116; species=equCab
GCTGCGGAGGGGGCGGGAGGAGGCTGCATCCTGCCCGGGTGCGTCAGGAAGGGCC----GAGCGGGAAGGAAGGCCCCA-CCCCCACCCCCGGCGCGGCCACACCTGGGCTCTCCGGGCAGGCAGGGGGGC--CCAGGCCGGCGCCTGGCTCCAGCGAGTCTGGGCCGCCTCCTCGCGCCGCCCCGT-GGGGCCGCCAGATGGGCCTGCCGCCCGCC----CAGCGACGCAGGCAGGAAACGCCGCCGGGGCTGCCAGGAAcgcggccaggcggcg
>gene=chr20_30160840-30161116; species=gorGor
------------------------------------------------------------------------------------------------------------------------------------------------------------------------------------------------------------------------------------------------------------------------------------
>gene=chr20_30160840-30161116; species=panTro
GCCGAGGAGAGGACGGGAGGAGGCTGCATCCTGCCCTGGTGCGTCAGGAAGGGCCGAGCGAGCGGGAAGGAAAGCACCACCCCCCACCCCCGCCGCGGCCACACCTGGGTTCTCCAggcgggcaggggggcccccgggccggcgccTGGCTCCAGCAAGTCTgggccgcctccccgcgccgccccgcgggggccgccAGATGGGCTGCCCGCCCGCCAGCTTAGCGACGCAGGCAGGAAACGCCGGCCGGGCTGCCAGGAACGCGCGCAGGGGAGG
>gene=chr20_30160840-30161116; species=papHam
GCCGAGGAGAGGACGGGAGGAGGCTGCATCCTGCCCTCGTGCGTCAGGAAGAGCCGAGCGAGCGGGAAGGAAAGCACCACCCCCCACCCCCGCCGCGGCCACACCTGGGTTCTCCAGGCGGGCAGGGGGGCCCCCGGGCAGGCGCCTGGCTCCAGCAAGTCTgggccgcctccccgcgccgccccgcgggggccgccAGATGGGCTGCCCACCCGCC----CGGCGACGCAGGCAGGAAACGCCGGCCGGGCTGCCAGGAACGCGCTCAGGGGAGG
>gene=chr20_30160840-30161116; species=ponAbe
GCCGAGGAGAGGACGGGAGGAGGCTGCATCCTGCCCTGGTGCGTCAGGAAGGGCCGAGCGAGCGGGAAGGAAAGCACCACCCCCCACCCCCGCCGCGGCCACACCTGGGTTCTCCAggcgggcaggggggcccccgggccggcgccTGGCTCCAGCAAGTCTgggccgcctccccgcgccgccccgcgggggccgccAGATGGGCTGCCCGCCCGCC----CAGCGACGCAGGCAGGAAACGCCGGCCGGGCTGCCAGGAACGCGCGCAGGGGAgg
>gene=chr20_30160840-30161116; species=rheMac
GCCGAGGAGAGGACGGGAGGAGGCTGCATCCTGCCCTCGTGCGTCAGGAAGAGCCGAGCGAGCGGGAAGGAAAGCACCAGCCCCCACCCCCGCCGCGGCCACACCTGGGTTCTCCAGGCGGGCAGGGGGGCCCCCGGGCAGGCGCCTGGCTCCAGCAAGTCTgggccgcctccccgcgccgccccgcgggggccgccAGATGGACTGCCCGCCCGCC----CAGCGACGCAGGCAGGAAACGCCGGCCGGGCTGCCAGGAACGCGCTCAGGGGAGG
>gene=chr20_30196413-30196595; species=hg19
CTGAGCATCCCCAGGTGTACGGAGGCGCCTGGCTGTCTGGGGCCCGCAGCCTTTGGCACAGCCGCGCTAGACAAACAGCGCGCCGCCCCCGCCCTGCCCCTCCGCCCCCAGCTGCAGCCGGGCCTGGGAACCGGCGGGCGCCGGCGGCTTGCATAAGAGGCTCCGGGCCTCGCAGAGGGAGG
>gene=chr20_30196413-30196595; species=bosTau
CTGAGCATCCCCAGGTGTACGGAGGCGCCTGGCTGTCTGGGGCCCGCCGCCTTTGGCACGGCCGCGCTAGACAAACAGCGCGCCGCCCCCGCCCTGCCCCTCCGCCCGCAGCTGCAGCCGGGCCTGGGAACGGGCGGGCGCCGGCGGCTTGCATAAGAGGCTc-gggccccgcg-ggggggg
>gene=chr20_30196413-30196595; species=calJac
ATGAGCATCCCCAGGTGTACGGAGGCGCCTGGCTGTCTGGGGCTCGCAGTCTTTGGCACCGCCGCGCTAGACAAACAGCGCGCCGCCCCCGCCCTGCCCCTCCGCCCGCAGCTGCAGCCGGGCCTGGGAACCGGCGGGCGCCGGCGGCTTGCATAAGAGGCTCTGGGCCTCGCAGAGGGAGG
>gene=chr20_30196413-30196595; species=canFam
CTGAGCATCCCCAGGTGTACGGAGGCGCCTGGCTGTCTGGGGCCCGCCGCCTTTGGCACGGCCGCGCTAGACAAACA--GCGCCGCCCCCGCCCTGCCCCTCCGCCCGCAGCTGCAGCCGGGCCTGGGAACGGGCGGGCGCTG--GGCTTGCATC--AGGCTC---GCCTCGCg-ggggggg
>gene=chr20_30196413-30196595; species=equCab
CTGAGCATCCCCAGGTGTACGGAGGCGCCTGGCTGTCTGGGGCCCGCCGCCTTTGGCACGGCCGCGCTAGACAAACAGCGCGCCGCCCCCGCCCTGCCCCTCCGCCCGCAGCTGCAGCCGGGCCTGGGAACGCGCGGGCGCCGGCGGCTTGCACAAGAGGCCC-GGGCCTCGCG-AGAGGGG
>gene=chr20_30196413-30196595; species=gorGor
CTGAGCATCCCCAGGTGTACGGAGGCGCCTGGCTGTCTGGGGCCCGCAGTCTTTGGCACAGCCGCGCTAGACAAACAGCGCGCCGCCCCCGCCCTGCCCCTCCGCCCGCAGCTGCAGCCGGGCCTGGGAACCGGCGGGCGCCGGCGGCTTGCATAAGAGGCTCCGGGCCTCGCAGAGGGA-G
>gene=chr20_30196413-30196595; species=panTro
CTGAGCATCCCCAGGTGTACGGAGGCGCCTGGCTGTCTGGGGCCCGCAGTCTTTGGCACAGCAGCGCTAGACAAACAGCGCGCCGCCCCCGCCCTGCCCCTCCGCCCGCAGCTGCAGCCGGGCCTGGGAACCGGCGGGCGCCGGCGGCTTGCATAAGAGGCTCCGGGCCTCGCAGAGGGAGG
>gene=chr20_30196413-30196595; species=papHam
CTGAGCATCCCCAGGTGTACGGAGGCGCCTGGCTGTCTGGGGCCCGCAGTCTTTGGCACTGCCGCGCTAGACAAACAGCGTGCCGCCCCCGCCCTGCCCCTCCGCCCGCAGCTGCAGCCGGGCCTGGGAACCGGCGGGCGCCGGCGGCTTGCATAAGAGGCTCCGGGCCTCGCAAAGGGAGG
>gene=chr20_30196413-30196595; species=ponAbe
CTGAGCATCCCCAGGTGTACGGAGGCGCCTGGCTGTCTGGGGCCCGCAGTCTTTGGCACGGCCGCGCTAGACAAACAGCGCACCGCCCCCGCCCTGCCCCTCCGCCCGCAGCTGCAGCCGGGCCTGGGAACCGGCGGGCGCCGGCGGCTTGCATAAGAGGCTCCGGGCCTCGCAGAGGGA-G
>gene=chr20_30196413-30196595; species=rheMac
CTGAGCATCCCCAGGTGTACGGAGGCGCCTGGCTGTCTGGGGCCCGCAGTCTTTGGCACGGCCGCGCTAGACAAACAGCGCGCCGCCCCCGCCCTGCCCCTCCGCCCGCAGCTGCAGCCGGGCCTGGGAACCGGCGGGCGCCGGCGGCTTGCATAAGAGGCTCCGGGCCTCGCAAagggagg
>gene=chr20_30200666-30200942; species=hg19
GCGGCAGAGAAGAGCTGGGAAGCGGGCCAGCGCTTTCCAGAGCACCTGGTCTCATGCAGCTGCAAACGCAGGCGCTGTGCCCGCCCCCGTCTTCCTTTGGCCACCAGCGCCCCCTCCCGGGCAGAGCCCGGGCTATGCCACCGTGGGCGAGAAAGGCGGCCTGGTTGCGGCGAGAGGCGGAGGCTGATGCCTTGGTGGCCTCTAGTGGACGCCTTGGGAACTGCAGTCAGAGCTGCAAGCGTGTTAGGAGAGTGAAGAGTTCTGCGCACATGTAAA
>gene=chr20_30200666-30200942; species=bosTau
GCGGCAGGGAAGAGCTTTG---TGGATCAGTGCGCTCCAGTGCAGCTGAGTTCAT-GCACAGCGAACCTGGGCGCACTGCCGACTCCAGCCTTCCTCGGACCACTGGCGCCCCCTTCCGGG-AGATTTGGAACTGCGCTAGCGCCCGCGAGAAATCAGGCCTTATTCCTGAGGGCGGCGAAGGCTGGTGCCTTTGCGGCCTCTAGTGGACTGTCTGGGAACTGCACCCAGGGCTGTGA-------------------------GTGTCTT------
>gene=chr20_30200666-30200942; species=calJac
GCGGCAGAGAAGAGCTGGGAGGCGGACCAGCGC--GCCAGAGCAGCTGGGCTCACATAGAGGCAAATGCAGGCGCTGTGCCCGTTCCCGTTTTTCTCCGGCCACCAGCGCCCCCTTCCGGGCAGAGCCGGGGCTGTGCCAACGCGGGCGAGGAAGGAGGCCTGGTTGCTGACAGGGGCGGAGGCTGATGCCTTGGTGGCCTCTAGTGGACACCTTGGGAACTT--------GCTGCAGGCGTATTAGGAGAGTGAGTAGTTCTGTGCATATCTGCA
>gene=chr20_30200666-30200942; species=canFam
ACGGCAGGGAA-AGCTGGG---TAGATGCGAGCACTCCAGCGCAGCTGAGCTCAC-CCCGGGCTTGCGTGGG-GCCGGTCCCGCTTCGGCCTTCCTGGGGTCACTGGCGCCCTCTGCCGGGAAGACCCAGAAGTGCGCCAGCGCGGGCGGGAAGCGGAGCCAGGGGCCTGCGGGCGGCGAAAGCTGGTGCCTTGGCGGCCTCTCGCGGACGGTTTGGGAACTGCAGCTGGAGCCGCGCGCGCGT----TGGAAGAGCGTTTCCGCGCCTATGTGA-
>gene=chr20_30200666-30200942; species=equCab
GCGGCAGCGAAGGGCTGAG---TAGAGCAGCGCGCTCCAGCGCAGCTGAACTCGT-CATCAGCAAACGTGGGCGCCGTGCCCGCTCCGGCCTTCCTCGGACCGCTGGCACCCCCTCCCGGGAAAAGCCGGAGATGCGCCTGCGCAGGCGAGAACCGAGGCCGG-TTTCGGCGGGCGGCGAAGGCTGGTGCCTTGGCGGCCTCTAGCGGACAATGTGGGAGCTGCAGTCAGAGCTGTGCACTTAT----TGGGAGAGTATTTTTGTGTGTCGGTGA-
>gene=chr20_30200666-30200942; species=gorGor
ACGGCAGAGAAGAGCTGGGAGGCGGGCCAGCGCTTTCCAGAGCAGCTGGTCTCATGCAGCTGCAAACGCAGGCGCTGTGCCCGCTCCCGTCTTCCTTTGGCCACCAGCGCCCCCTCCCGGGCAGAGCCCGGGCTATGCCACCGTGGGCGAGAAAGGCGGCCTAGTTGCTGCGAGAGGCGGAGGCTGATGCCTTGGTGGCCTCTAGTGGACGCCTTGGGAACTGCAGCCAGAGCTGCAAGCGTGTTAGGAGAGTGAAGAGTTCTGCGCACATGTAAA
>gene=chr20_30200666-30200942; species=panTro
GCGGCAGAGAAGAGCTGGGAGGCGGGCCAGCGCTTTCCAGAGCAGCTGGTCTCATGCAGCTGCAAACGCAGGCGCTGTGCCCGCTCCCGTCTTCCTTTGGCCATCAGCGCCCCCTCCCGGGCAGAGCCCGGGCTATGCCACCGTGGGCGAGAAAGGCGGCCTGGTTGCTGCGAGAGGCGGAGGCTGATGCCTTGGTGGCCTCTAGTGGGCGCCTTGGGAACAGCAGCCAGAGCCGCAAGCGTGTTAGGAGAGTGAAGAGTTCTGTGCACATGTAAT
>gene=chr20_30200666-30200942; species=papHam
GCGGCAGAGAAGAGCTGGGAGGCGGGCCAGAGCTGTCCAGAGCAGCTGGTCCCATGCAGCTGCAAACGCAGGCGCTGTGCCCGCTCCCGTCTTCCTCTGGCCATCAGCGCCCCCTCCCGAGCAGAGCCTGGGCTGCGCCACCGTGGGCGAGAAAGGCGGCCTGGTTGCTGTGAGAGGCGGAGGCTGATGCCTTGGTGACCTCTAGTGGGCGCCTTGGGAACTGCAGCCAGAGCTGTAAGCATATCAGGAGAGTGAAGAGTTGTGCCCACAAGAGAG
>gene=chr20_30200666-30200942; species=ponAbe
GCGGCAGAGAAGAGCTGGGAGGCGGGCCAGCGCTTTCCAGAGCAGCTGGTCTCATGCAGCTGCAAACGCAGGCGCTGTGCCTGCTCCCGGCTTCCTCTGGCCACCAGCGCCCCCTCCCGGGCAGAGCCCGGGCTGTGCCACCGTGGGCGAGAAAGGCGGCCTGGTTGCTGCGAGAGGCGGAGGCTGATGCCTTGGTGGCCTCTAGTGGACGCCTTGGGAACTGCAGCCAGAGCTGCAAGCGTATTAGGAGAGTGAAGAGTTCTGCGCACACGTAAA
>gene=chr20_30200666-30200942; species=rheMac
GCGGCAGAGAAGAGCTGGGAGGCGGGCCAGCGCTCTCCAGAGCAGCTGGTCCCATGCAGCTGCAAACGCAGGCGCTGTGCCCGCTCCCGTCTTCCTCTGGCCACCAGCGCCCCCTCCCGAGCAGAGCCTGGGCTGCGCCACCGTGGGCGAGAAAG-----------GCTGCGAGAGGCGGAGGCTGATGCCTTGGTGACCTCTAGTGGGCGCCTTGGGAACTGCAGCCAGAGCTGTAAGCATATTAGGAGAGTGAAGAGTTGTGCCCACAAGAGAG
>gene=chr20_30795569-30795726; species=hg19
GGGTCGTGGAGGGGGCGGTGCCGCGGGATCTCTATGGTCCCGCCCGCCCGCGGGCTAGAgcggccggggcggtgcgcgggcggcgcgcAGGGACCGCTGGGAGCGGGGCGGGCGCTCGCGTCCCTCCTTCCCTCCCCGACTGTGCGCCGCGGCTGGC
>gene=chr20_30795569-30795726; species=bosTau
GGGCCGTGGAGGGGGCGGTGCCGCGGGATCTCTATGGTCCCGCCCGCCCGCCGGCTAGAgcggccggggcggcgcgcgggcggcacgcggggATCGCCGGGAGCGGGGCGGACGCTCGCGCTCTTCCTTCCCTCCCAGTCTCCGCGCCGCGGCGCGC
>gene=chr20_30795569-30795726; species=calJac
GGGTCGTG--AGGGGCGTTGCCGCGGGATCTCTATGGTCCCGCCCGCCTGCCGGCTAGAGCGGCCGGGGCGGTGCGCGGGCGGCGCTCAGGGACCGCCAGAAGCGAGGCGGACGCTCGCGT-CCTCCTTCCCTCCC-----------------TGGC
>gene=chr20_30795569-30795726; species=canFam
GGGCCGTGGAGGGGGCGGTGCCGCGGGCTCTCTATGATCCCGCCCGCCCGCGGGCTAGAGAggccggggcggcgcgcgggcggcgcgcggggaccgccgggagcggggcggACGCTCGCGCCCCTCCTTCTCGGCCCGCCTTCGCACCACCGCGCGC
>gene=chr20_30795569-30795726; species=equCab
-------------------------------------------------------------------------------------------------------------------------------------------------------------
>gene=chr20_30795569-30795726; species=gorGor
-------------------GCCGCGGGATCTCTATGGTCCCGCCCGCCCGCGGGCTAGAgcggccggggcggtgcgcgggcggcgcgcAGGGACCGCTGGGAGCGGGGCGGGCGCTCGCGTCCCTCCTTCCATCCCCGACTGTGCGCCGCGGCTGGC
>gene=chr20_30795569-30795726; species=panTro
GGGTCGTGGAGGGGGCGGTGCCGCGGGATCTCTATGGTCCCGCCCGCCCGCGGGCTAGAgcggccggggcggtgcgcgggcggcgcgcAGGGACCGCTGGGAGCGGGGCGGGCGGTCGCGTCCCTCCTTCCCTCCCTGACTGTGCGCCGAGGCTGGC
>gene=chr20_30795569-30795726; species=papHam
GGGTCGTGGAGGGGGCGGTGCCGCGGAATCTCTATGATCCCGCCCGCCCGCGGGCTAGAgcggccggggcggcgcgcgggcggcgcgcagggaccgccgggagcggggcgggcgcTTGCGCCCCTCCTTCTCTCGCCGACTGTTCGCCACGGCTGTC
>gene=chr20_30795569-30795726; species=ponAbe
GGGTCGTGGAGGGGGCGGTGCCGCGGGATCTCTATGGTCCCGCCCGCCCGCGGGCTAGAgcggccggggcggtgcgcgggcggcgcgcAGGGACCTCTGGGAGCGGGGCGGGTGCTCACGTGCCTCCTTCCCTCCCCGACTGTGCGCCGCGGCTGGC
>gene=chr20_30795569-30795726; species=rheMac
GGGTCGTGGAGGGGGCGGTGCCGCGGGATCTCTATGGTCCCGCCCGCCCGCGGGCTAGAgcggccggggcggtgcgcgggcggcgcgcagggaccgccgggagcggggcgggcgcTTGCGTTCCTCCTTCTGTCCCCGACTGTTCGCCGCGGCTGTC
>gene=chr20_33734965-33735241; species=hg19
GGGATCTGGCGCGGAGCCGTCGGGACCTGGCGCACCATGGTGCTGAGGCAGCAGCGCGCACAGGAGGCCGAGCGGGATGAGCAGCCGGAAAGGCATAGAGCTCGTGTCCTCTCAGCGCCCCCGCAGCAGCAGCAGCCACTGCAACCAGTTCATCCTGGGAGCTGCTGCGGGTTCTTCCGGGAATCCGCGCCACTGCGCCTGCGCGCTGAGAAATCAGCCTCTCACTTCCGGACTACAAGCCCCTGAATGCAATGGGCAGCGAAACGCGGCCGAAGA
>gene=chr20_33734965-33735241; species=bosTau
GGGGTCGGGTGCGGTGCCATCAGGGCCGGGTGCACCATGGTGCAGGGGCAGCAGTGCACACAGGAGGCCAAGCGGGACGAGCAGCCGGAAAAGCATAGAGCTCGTGTCCTGTCAGCGCCGCCGCTGCAGCAGCAGCCACCACCACCCGCTCATCCTGCGAGCCCCAGCGGGATCTTCCGGGAGTTTGCGACACTACGCCTGCGTGCCCATGAATCATCCACTCACTTCCGGACTACAAGCCCCAGAATGCAATGGGCGATGGAAGGCAAGCAAAGA
>gene=chr20_33734965-33735241; species=calJac
GGGATCTGGCGCGGTGCCGTCGGGACCTGGCGCACCATGGTGCAGAGGCAGCAGCGCGCACAGAAGGCCGAGCGGGGTGAGCAGCCGGAAAGGCATAGAGCTCGCGTCCTCTCAGCGCCGCCGCCGCAGCAGCAGCCACTGCCGCCAGCTCATCCTGGGAGCTGCTGCGGGTTCTTCCGGGTATTCACCCCACCGCGCGTGCGCGCTGAGAAATCAGCCTCTCAATTCCGGACTACAAGCCCCGGAATGCAATGGGCAGCGAAACCCGGCCGAAGA
>gene=chr20_33734965-33735241; species=canFam
GGGGTCGGGCGCGGTGCCATCCGGGCCTGGTGCACCATAGTGCAGGGGCAGCAGCGCGCACAGGAGGCCGAGCGGGACCAGCAGCCGGAAAGGCATAGAGCTCGTGTCCTGTCAGCGCCGCCGCTGCAGCAGCAGCCACCGCCACCCGCTCATCCTGGGAGCCTCTGCCGGTTGTTCCGGGAATCCGTGCCACTGCGCCTGCGCGCTGAGGAATCAGTCACCCACTTCCGGACTACAAGTCCCAGAATATAATGGGAGGCAGAAGCCAGGCAAAGA
>gene=chr20_33734965-33735241; species=equCab
GGGGTCGGGCGCGGTGCCGTCGGGGCCTGGCGCACCATGGTGCAGGGGCAGGAGCGCGCACAGCAGGCCGAGCGGGACGAGCAGCCGGAAAAGCATAGAGCTCGTGTCCTGTCAGCGCCGCCGCCACAGCAGCAGCCACCGCCACCCGCTCATCCTGGCAGCCTCGGCTGGTTCTTCCGGGAATCGGAGCCACTGCGCCTGCGCGCTGACGAATCAGTCACTCACTTCCGAACTACAAGCTGCAGAATGCAGTGGGCGGCGGAACCCAGTCAAAGA
>gene=chr20_33734965-33735241; species=gorGor
GGGATCTGGCGCGGAGCCGTCGGGACCTGGCGCACCATGGTGCAGAGGCAGCAGCGCGCACAGGAGGCCGAGCGGGATGAGCAGCCGGAAAGGCATAGAGCTCGTGTCCTCTCAGCGCCCCCGCAGCAGCAGCAGCCACTGCAACCAGTTCATCCTGGGAGCTGCTGCGGGTTCTTCCGGGGATCCGCGCCACTGCGCCTGCGCGCTGAGAAATCAGCCTCTCACTTCCGGACTACAAGCCCCGGAATGCAATGGGCAGCGAAACGCGGCCGAAGA
>gene=chr20_33734965-33735241; species=panTro
GGGATCTGGCGCGGAGCCGTCGGGACCTGGCGCACCATGGTGCAGAGGCAGCAGCGCGCACAGGAGGCCAAGCGGGATGAGCAGCCGGAAAGGCATAGAGCTCGTGTCCTCTCAGCGCCCCCGCAGCAGCAGCAGCCACTGCAACCAGCTCATCCTGGGAGCTGCTGCGGGTTCTTCCGGGGATCCGCGCCACTGCGCCTGCGCGCTGAGAAATCAGCCTCTCACTTCCGGACTACAAGCCCCAGAATGCAATGGGCAGTGAAACGCGGCCGAAGA
>gene=chr20_33734965-33735241; species=papHam
GGGATCTGGCGCGGAGCCGTCGGGACCTGGCGCACCATGGTGCAGAGGCAGCAGCGCGCACAGGAGGCCAAGCGAGATGAGCAGCCGGAAAGGCATAGAGCTCGTGTCCTCTCAGCGCCGCCGCAGCAGCAGCAGCCACTGCAACCAGCTCATCCTGGGAGCTGCTGCGGGTTCTTCCGGGGACCCGCGCCACTGCGCCTGCGCGCTGAGAAATCAGTCTCTCACTTCCGGACTACAAGCCCCGGAATGCAATGGGCAGCGAAACGTGGCCGAAGA
>gene=chr20_33734965-33735241; species=ponAbe
------------------------------------------------------------------------------------------------------------------------------------------------------------------------------------------------------------------------------------------------------------------------------------
>gene=chr20_33734965-33735241; species=rheMac
GGGATCTGGCGCGGAGCCGTCGGGACCTGGCGCACCATGGTGCAGAGGCAGCAGCGCGCACAGGAGGCCGAGCGAGATGAGCAGCCGGAAAGGCATAGAGCTCGTGTCCTCTCAGCGCCGCCGCCGCAACAGCAGCCACTGCAACCAGCTCATCCTGGGAGCTGCTGCGGGTTCTTCCGGGGACCCGCGCCACTGCGCCTGCGCGCTAAGAAATCAGCCTCTCACTTCCGGACTACAAGCCCCGGAATGCAATGGGCAGCGAAACGTGGCCGAAGA
>gene=chr20_33872566-33872689; species=hg19
CCTTGGACTCCCTAAAAAGGTTTCCGTTTCCACTTCCGTCCAGGGAGACTTCCGGGAGAGCCCGGCGCTCCCCGCCACGCATCCAGCCCCTCTACCTCCGGCCTCCGGCGGACTCTATGGTCG
>gene=chr20_33872566-33872689; species=bosTau
CCTCCTCTCCCCTCTGTAGGTTTCCGTTTCCGCCTCCACCCTAGGGGATTTCCGACAGAGCGAGGCGCACGCCTCCACGCATGCGGCTACTCTAGCTCCAACCCCGCGCGGACTCTATGGTTG
>gene=chr20_33872566-33872689; species=calJac
CCTCAGACTCCCTAGAAAGGTTTCCGTTTCCACTTCCGCCCGGGGAGACTTCCGGGAGAGCTC-------------ACGCATGCGGCCCTCCTACGTCCGGTCTCCGGC--------------
>gene=chr20_33872566-33872689; species=canFam
TCGGCTCGGTCCTGAGCAGGTTTCCGTTTCCGCCTCCGCCCAGGGAGACTTCCGGGAGAGCTCGGCGCCC-CGGCCACGCAGGCGGCCACCGTAGCCCCACCCCCAGGAGGACTCGAAGGTCT
>gene=chr20_33872566-33872689; species=equCab
CCCTCTCTGCCTGAGGTAGGTTTCCGTTTCCGCCTCCGCTCCGGGAGACTTCCGGAAGAGCATGGCGCACGCCGCCACGCATGCGGTCACTCTAGCTCCAGCCCCGGGATGACTCTATGGTTG
>gene=chr20_33872566-33872689; species=gorGor
CCTTGGACTCCCTAAAAAGGTTTCCGTTTCCACTTCCGTCCAGGGAGACTTCCGGGAGAGCCCGGCGCTCCCCGCTGCGCATCCAGCCCCTCTACCTCCGGCCTCCGGCGGACTCTATGGT--
>gene=chr20_33872566-33872689; species=panTro
CCTTGAACTCCCTAAAAGG-TTCCCGTTTCCACTTCC-TCCAGGGAGACTTCCGGGAGAGCCCG---------------------------------------------------------CG
>gene=chr20_33872566-33872689; species=papHam
CCTTGGACTCTCTAAAAAGGTTTCCGTTTCCACTTCCGCCCAGGGAGACTTCCGGGAGAGCCTGGCACGCCCCGCCACGCATCCAGCCCCTCTACCTTCGGCCTCCGGGGGACTCTATGGTCG
>gene=chr20_33872566-33872689; species=ponAbe
CCTTGGACTCCCTAAAAAGGTTTCCGTTTCCACTTCCGTCCAGGGAGACTTCCGGGAGAGCCCGGCCCTCCCCGCCACGCATCCAGCCCCTCTACCTCCAGCCTCCGGCGGACTCTATGGTCG
>gene=chr20_33872566-33872689; species=rheMac
CCTTGGACTCCCTAAAAAGGTTTCCGTTTCCACTTCCGCCCAGGGAGACTTCCGGGAGAGCCTGGCACGCCCCGCCACGCATCCAGCCCCTCTACCTTCGGCCTCCGGGGGACTCTATGGTCG
>gene=chr20_34330517-34330588; species=hg19
CGGCCATCTGAAGATTCCTCCGGCACAGCCGATCGCCCCCGCTCCGGCCTCCCACACAGATGGCTGTCAAG
>gene=chr20_34330517-34330588; species=bosTau
GAGCTATCAGAAGGTTTCT------GAGATGACGGCTGC-CCCCGGGCCTCCCACCCAGGTGTCTGTCAAG
>gene=chr20_34330517-34330588; species=calJac
CGGCCATCTGAAGATTCC-CCGGCACAGCCGACCGCCTCCGCTCTGGCCTCCCAC-CGGATGGCGGTCAAG
>gene=chr20_34330517-34330588; species=canFam
CAGCTATCTGAAGGTTTCTCTCCCAGAGCTGACCGCCGCTCCCCGGGCCTCCCACCCTGGTGTCTGTCAAG
>gene=chr20_34330517-34330588; species=equCab
TAGCTATCTGAAGGTTTCCCCCTCACAACGGACCACCCATCCACGGGCCTCCTACCCAGTTGTCTGTCAAG
>gene=chr20_34330517-34330588; species=gorGor
CGGCCATCTGAAGATTCCTCCCGCACAGCCGATCGCCCCCGCTCCGGCCTCCCACACAGATGGCTGTCAAG
>gene=chr20_34330517-34330588; species=panTro
CGGCCATCTGACGATTCCTTCGGCACAGCCGATCGCCCCCGCTCCGGCCTCCCACACAGATGGCTGTCAAG
>gene=chr20_34330517-34330588; species=papHam
CGGCCATCTGAAGATTCCCCCAGCACAGCCGACCGCCCC--CTCCGGCCTCC----CGGATGGCTGTCAAG
>gene=chr20_34330517-34330588; species=ponAbe
TGACCATCTGAAGATTCCTCCGGCACAGCGGATCGCCCCCGCTCCGGCCTCCCACACAGATAGCTGTCAAG
>gene=chr20_34330517-34330588; species=rheMac
CGGCCATCTGAAGATTCCCCCAGCACAGCCGACCGCCCC--CTCCGGCCTCC----CGGATGGCTGTCAAG
>gene=chr20_37064007-37064159; species=hg19
CCGGCGGAAATACAGACGAGAGCGCGAGCTGCGGCCTAGAGCGGTAGGAACCGACGCGAGCAGTCCTGCAGCGTCCCCTGGCGGAGCGGAGGCTCAACGCCAGACTCTGGAGGACTTGGGATAATTTTCGAAAACTATCTGGAAGTTTAGAA
>gene=chr20_37064007-37064159; species=bosTau
ACGGCGGAAATGCAGTTGAA-GCGGGGCTTGCGGCCTAGAGCGAGTGGATCCCGCGCAACCGGTTTTGCAGCGCCCTCTTGTGGAGCGGA-GTCCAAGTTCTGCGTCTGCGTGACTGGG--TAATTTCCAGAAGCAGCCCGGAATTTTGGCA
>gene=chr20_37064007-37064159; species=calJac
CAGGCGGAAATACAGATGAGAGCGCGAACCGCGGCCTAGAGCGGGTTGAACCGACGCAAGCAGCCCTGCAGCGTCCCCTGGCGAAGCGGA-GCTCAACTTCAAACTCCGGAGGACTTGGGATGATTTCCGAAAGCAGTGTAGAAGTTTAGAA
>gene=chr20_37064007-37064159; species=canFam
CCCGCCGAAAGGCAGCGGGA-GCGCGGGCTGCGGCCTAGAGCGGGCGGATCCCGCGCGCGCGGTCCTGTCGCGCCCCCTGGTGGCGGGGA-GGTCGAATTCTGACTCCGTGGGGCTTGCGATAATTTTCAAGAACAGCCTGAAATTTTGGAA
>gene=chr20_37064007-37064159; species=equCab
CCGGCGGAAATGCAGCCGAG-GCGCGACCTGCGGCCTAGAGCGGGCGGCTCCCGCACGCGTAGTCCTGCGGCGGCCCCTGGCGGAATGGA-GGTCAAATTCGTTCTCTGGAAGAC--GGAATGATTTGCGAAAGCAGTCTGGACTTTGGGAA
>gene=chr20_37064007-37064159; species=gorGor
CTGGCGGAAATACAGACGAGAGCGCGAGCTGCGACCTAGAGCGGTAGGAACCGACGCGAGCCGTCCTGCAGCGTCCTCTGGCGGAGCGGAGGCTCAACTCCAGACTCTGGAGGACTTGGGATAATTTTCGAAAACTGTCTGGAAGTTTAGAA
>gene=chr20_37064007-37064159; species=panTro
CCGGCGGAAATACAGACGAGAGCGCGAGCTGCGGCCTAGAGCGGTAGGAACCGACGCGAGCAGTCCTGCAGCGTCCCCTGGCGGAGCGGAGGCTCAACGCCAGACTCTGGAGGACTTGGGATAATTTTCAAAAACTATCTGGAAGTTTAGAA
>gene=chr20_37064007-37064159; species=papHam
CCGGCGGAAATACAGATGAGAGCGCGAACTGCGGCCTAGAGCGCAAGGAACCGACGCGAGCAGCCCTGCAGCGTCCTCTGGCGGAGCGGA-GCTCAACTCCAGACTCTGGAGGACTTGGGATAAATTTCGAAAACAGCCT---------GAT
>gene=chr20_37064007-37064159; species=ponAbe
CCAGCGGAAATACAGATGAGAGCGCGAGCTGCGGCCTAGAGCGGAAGGAA-CGACGCAAGCAGCCCTGCAGCGTCCCCTGGCGGAGCGGAGGCTCAACTCCAGACTCCGGAGGACTTCGGATAATTTTCGAAAACTATCTGGAAGGTTAGAA
>gene=chr20_37064007-37064159; species=rheMac
CCGGCGGAAATACAGATGAGAGCGCGAACTGCGGCCTAGAGCGGAAGGAACCGACGCGAGCAGCCCTGCAGCGTCCTCTGGCGGAGCGGA-GTTCAACTCCAGACTCTGGAGGACTTGGGATAAATTTCGAAAACAGCCTGGAAGTTTAGAA
>gene=chr20_37075134-37075410; species=hg19
GGTAAATGGATGGGTGAGTGAACTCATGAAGGGATGCTCCATTAGATGAACGCTTGGATAAAGGGCGTTAGTGGAGGGACAGAATTGCAGCTCCGTCCTCCCAGGGGGCGCTGCAGGCACGTCTGCTTGGGCAGGGGCCCGGCGGAAGCGCCGCTCTAGGCTGCAGCCGCGCCCCCAGCCGTATTTCCGCGGGCGCTGAGCACTAGAGAGAGCGTCTTGTGGCTGCGGCCTGCCCCTCAGCCTCCTCCGCGCGGTTACCCCTGTACCCGCCGCCAT
>gene=chr20_37075134-37075410; species=bosTau
-----------------------------------------------------------GAATGGAATATTTGGCGGGTC--AGTTTCAACTCCGATCCACTAGGGGGCGCGAAGAGACTGCTAGCGCGGGGTCCATCCGGGGATT--CGCCGCTCTAGGCCCTAGCTCGTCTCTCAACTGCAGTTCCGCCAGCGCCCGACGATGGAGGGTGGGTCCTG--------AACCGTCCAGCATCTTC--TCACGTCGTCCAGTTTGA-CCTGCAGCCGA
>gene=chr20_37075134-37075410; species=calJac
--------GACAGGTGGGTGAACTCATGAAGGGATGCTCCTTTATATGAATGCTTGG--AAAGGGCTTTAGTAAAGGGACATAATTGCAGCTCCGTCCGGACAGGGGGCGCTGCATGCACGTCTG-----------------------------------------------------------------------------------------------------------------------------------------------GCCGCCAT
>gene=chr20_37075134-37075410; species=canFam
gatgaatggacggatgggtgcaaagatgtagggatgCTT-------------------------GCGGTCCGGGCCGCTC-GATTTGCACCTCCTATGCACGAGGGGGCGCGAACAGCCCGC--GCGCGGGTGCAGCTCC-GCAGA--CGCGGCTCTCGGCCGCAGCCCGCGCTGCAGGTGCCTTTCGGCCGGCGCTGGGTGGTGGAGGGTGT-CCCTGCGGCTGCGAGCCGGGCCGCAGCGTC--TCCTCCTGTCCCCGCCG----------CGA
>gene=chr20_37075134-37075410; species=equCab
gataaagggatggatggatgggaagatggagggatgttt-------------------------ggatACTTGGCAAGTCAGATTTTCAGCTCCGATCCTCTAGGGGGCGCAAAGGGACTGCATGCGCAGGTTCGGCCCAGGGAGA--CACGGCTCTCCGCCGCAGCCTGAGCGCCAGCCGCATTTCCTCCGGCGCAGGGCGGTGGGGGCCGTGTCCTGATCTTGTGAACCATCCCGCAGCTTC--TCGCGCCGTCCCTTCTGA-CCCGTCGCCGA
>gene=chr20_37075134-37075410; species=gorGor
GGTAAATGGATGGGCGAGTGAACTCATGAAGGGATGCTCCATTAGATGAACGCTTGGATAAAGGGCGTTAGTGGAGGGACAGAATTGCAGCTCCGTCCTCCCAGGGGGCGCTGCAGGCACGTCTGCGTGGGCAGGGGCCCGGCGGAAGCGCCGCTCTAGGCTGCAGCCGCGCCCCCAGCCGTATTTCCGCGGGCGCTGAGCACTAGAGAGAGCGTCTTGTGGCTGCGGCCTGCCCCTCAGCCTCCTCCGCGCGGTTACCCCTGTACCC--------
>gene=chr20_37075134-37075410; species=panTro
GGTAAATGGATGGGTGAGTGAACTCATGAAGGGATGCTCCATTAGATGAACGCTTGGATAAAGGGCGTTAGTGGAGGGACAGAATTGTAGCTCCGTCCTCCCAGGGGGCGCTGCAGGCACGTCTGCTTGGGCAGGGGCCCGGCGGAAGCGCCGCTCTAGGCTGCAGCCGCGCCCCCAGCCGTATTTCCGCGGGCGCTGAGCACCGGAGAGAGCGTCTTGTGGCTGCGGCCTGCCCCTCAGCCTCCTCCGCGCGGTTACCCCTGTACCCGCCGCCAT
>gene=chr20_37075134-37075410; species=papHam
GGTAAATGGATGGGTGGGTGAACTCATGAAGGGATGCTCCTTTAGATGAACGCTTGGATAAAGGGCGTTAGTAGAGGGACAGAATTGCAGCTCCGTCCGGCCAGGGGGCGCTGCAGGCACGTCTGCGCAGGTAGGGGCCCGGCGGAAGCGCCGCTCTAGGCTGCAGCCGCGCCCCCGACCGTATTTCCGCTGGCGCAGAGCACCAGAGAGGGGATCTTGTGGTTGCAGACTGCTCTTCGCCCCCCTCCGCGAGGTTACCCCTGTACTCGCCGCCAT
>gene=chr20_37075134-37075410; species=ponAbe
GGTAAATGGGTGGGTGAGTGAACTCATGAAGGGATGCTCCTTTAGATGAACGCTTGGATAAAGGGCGTTAGTGGAGGGATAGAATTGCAGCTCCGTCCTGCCAGGGGGCGCTGCAGGCACGTCTGCGCAGGTAGGGGCCCGGCGGAAGCGCCGCTCTAGACTGCAGCCGCGCCCCCAGCCGTATTTCCGCGGGCGCTGAGCACTGGAGAGAGCGTCTTGTGGCTGCGGCCTGCACCTCAGCTTCCTCCGCACGGTTATCCCTGTACCCGCCGCCAT
>gene=chr20_37075134-37075410; species=rheMac
GGTAAATGGATGGGTGGGTGAACTCATGAAGGGATGCTCCTTTAGATGAACGCTTGGATAAAGGGCGTTAGTAGAGGGACAGAATTGCAGCTCCGTCCGGCCAGGGGGCGCTGCAGGCACGTCTGCGCAGGTAGGGGCCCGGCGGAAGCGCCGCTCTAGGCTGCAGCCGCGCCCCCAGCCGTATTTCCGCTGGCGCAGAGCACCAGAGAGAGAGTCTTGTGGTTGCAGACTGCTCTTCGCCCCCCTCCGCGAGGTTACCCCTGTACTCGCCGCCAT
>gene=chr20_37353921-37354197; species=hg19
CCAGGCGGTGTTTTCCGCCCTAACCCACGCTCCCTCCCAACGGCACCAGCTGCAAGACCGCTAGGCTGAAGTTCGGTCTGAGACACCTGTCCGGAGACACTGCAAAAGTGAAGGAAATGGGGGGAGGGAGCAGGAAGCGATGAGAAAGAAAGAAAATCAGGATTGGAGGGCACGGTTTGGTCTTGGACTCTGGAACGGATTCACAGCTGCATTTTTGGGAGGAAAGAAGAAGGGGAAATCGCTGAGGTCGGAGTCTCCTCCCCCCGCACACACGCA
>gene=chr20_37353921-37354197; species=bosTau
------------------------------------------------------------------------------------------------------------------------------------------------------------------------------------------------------------------------------------------------------------------------------------
>gene=chr20_37353921-37354197; species=calJac
CCAGGTGGTGTCTCCCGCCCTAACCGACACTCCTTCCCA-CGGCACCCGCTGCAAGACCGCTACGCTGAGGTTCGGTCTGAAACACCTGTCCCGAGACACTGTAAAAGTGAAGGAAATAGGGGGAGGGAGATGGGAGGGATGAGGGAGAAAGAAAATCAGGATTGGAGGGCACGGTATGGTCTTGGACTCTGGAATGGATTCACAGCTGCATTTTTGGGAGGA---AAGAAGGGGAAATCGCTGAGCTGGGAGTCTCCTCCCCCCGCACACACGCA
>gene=chr20_37353921-37354197; species=canFam
CCAAACGATGTCTCCCGCCCTGACCCTCACTCCCTCCTG-CGGCTCCAGCCGCAGGACTGCTAGGCTGGGGTTTGGTTTGAGGCACTTGCCCTCAGACCCTGCAGACGGGAGGGAAAGGAAGA-GGGGAGAGGAGAGGGGTGAGGAAGAAAGAAAATCAGGATTGGAGGGAACCGTGTCTCGGGGGACTCCGGAATGGATTCACAGCTGCATTTTCAGACGGAAAGAGGAGAGGGAAACTGCTGAGCTGGGACTCTCCTCCCCCGACACAGGCA--
>gene=chr20_37353921-37354197; species=equCab
cccggcggcgTCTCCCGCCCTGATCCGCTCCTGCTTCCG-CGGCCCCAGCCGCAGGACAGCTTGACTGAGGTTCGGTCGGAGACACTTGCCCTGAGACCCTGCAAAAGCGAGGGAAAGGAGGA-GGAGAGCGGGGAGGGGTGAGGGAGAAAGAAAATCAGGATCGGAAGGGACGGTAACGCCTGGGACTCCGGAATGGATTCACAGCTGCATTTTCGGGAGGAAAGGAGAGGGGGAAATCGCTGATGTGGGAGTCTCCTCCCGTCACACACGCATA
>gene=chr20_37353921-37354197; species=gorGor
CCAGGCGGTGTTTTC-GCCCTAACCCACGCTCCCTCCCA-CGGCACCAGCTGCAAGACCGCTGGGCTGAGGTTCGGTCTGAGACACCTGTCCGGAGACACTGCAAAAGTGAAAGAAATGGGGGGAGGGAGCAGGAAGCGATGAGAAAGAAAGAAAATCAGGATTGGAGGGCACGGTTTGGTCTTGGACTCTGGAACGGATTCACAGCTGCATTTTTGGGAGGAAAGAAGAAGGGGAAATCGCTGAGGTCGGAGCCTCCTCCCCCCGCACACACGCA
>gene=chr20_37353921-37354197; species=panTro
CCAGGCGGTGTCTTCCGCCCTAACCCACGCTCCCTCCCA-CGGCACCAGCTGCAAGACCGCTAGGCTGAGGTTCGGTCTGAGACACCTGTCCGGAGACACTGCAAAAGTGAAGGAAATGGGGGGAGGGAGCAGGAAGCGATGAGAAAGAAAGAAAATCAGGATTGGAGGGCACGGTTTGGTCTTGGACTCTGGAACGGATTCACAGCTGCATTTTTGGGAGGAAAGAAGAAGGGGAAATCGCTGAGGTCGGAGTCTCCTCCCCCCGCACACACGCA
>gene=chr20_37353921-37354197; species=papHam
CCAGGCGGTGTCTCCCGCCCTAACCCACACTCCCTTCCA-TGGCACCAGCTGCAAGACCGCTAGGCTGAGGTTCGGTCTGAGACACCTGTCCGGAGACACTGCAAAAGTGAAGGAAATTGGGGGGGGGAGCAGGGAGGGATGAGAAAGAAAGAAAATCAGGATTGGAGGGCACGATTTGGTCTTGGACTCTGGAACGGATTCACAGCTGCATTTTTGGGAGGAAAGAAGAAGGGGAAATCGCTGAGCTCGGAGTCTCCTCCCCCTGCACACACGCA
>gene=chr20_37353921-37354197; species=ponAbe
CCAGGCGGTGTCTCCCGCCCTAACCCACGCTCCCTCCCA-CGGCACCAGCTGCAAGACCGCTAAGCTGAGGTTCGGTCTGAGACACCTGTCCGGAGACACTGCAAAAGTGAAGGAAATGGGGGGAGGGAGCGGGAAGGGATGAGAAAGAAAGAAAATCAGGATTGGAGGGCACGGTTTGGTCTTGAACTCTGGAACGGATTCACAGCTGCATTTTTGGGAGGA---AAGAAGGGGAAATCGCTGAGGTCGGAGTCTCTTCCCCCCGCACACAAGCA
>gene=chr20_37353921-37354197; species=rheMac
CCAGGCGGTGTCTCCCGCCCTAACCCACACTCCCTTCCA-TGGCACCAGCTGCAAGACCGCTAGGCTGAGGTTCGGTCTGAGACACCTGTCCGGAGACACTGCAAAAGTGAAGGAAATTGGGGGGGGGAGCGGGGAGGGATGAGAAAGAAAGAAAATCAGGATTGGAGGGCACGATTTGGTCTTTGACTCTGGAACGGATTCACAGCTGCATTTTTGGGAGGAAAGAAGAAGGGGAAATCGCTGAGCTCGGAGTCTCCTCCCCCcgcacacacgca
>gene=chr20_37359589-37359865; species=hg19
GGAGCGTCACGCTGCACCATCTCTGTCCTTCCCGTCTTTAAAAGGTCGAAGGAGACACTAGGCAGGCTCCGGATAGCGGCGCCAACTCTGCGGGCTCGCCTGGATCCGCTCCACTAATCCTGGCTCCAGGTTTTGTGCTCAGCTTGCAGCGTCTCTTGTCCTAGGGGGCGAATCCTGAGGGTGGCAGGGGCGGGAGAACTAGCACCCTAGACGCCCAAGGGAAACCCGAAACCCTGGTCGGTAGGACACCGATACCCGGACTCGCATCCAGGCTAC
>gene=chr20_37359589-37359865; species=bosTau
------------------------------------------------------------------------------------------------------------------------------------------------------------------------------------------------------------------------------------------------------------------------------------
>gene=chr20_37359589-37359865; species=calJac
AGAGCGTCACGCTGCACCAGCTCTGTCCTTCCCGTCTTTAAAAGGACGAAGGAGACACCAGGCAGACTCCGGG--------------CGGCGGGCTCGCCTGCATTCGCTCCACTGATCCCGGCTCCAGGTTTTGTGCTCATCTTGTAGCGTCCCTTGTCATGTGGGGCGAATCCTGAGGGTGGCCAGGGCGGGAGAACTAGCACCCTAGACACCCATGGAAAACCCGAAACCCTGGTCGGTAGGACACTGATCCTCGGACTCGCATCCAGGACAC
>gene=chr20_37359589-37359865; species=canFam
GGAGCATCACG-TGCATCAGCTCCATCCTTCCTATCTTTAGAAGGACAAATGAGAC-----GCA-----TAGACAG----GCCACCTCCTCGGACTTGCCTAGATCCAGTCCCCAGATTCT-GGTCCAGGCTTTGTGCTCAGCTTTCAGGAGCCTGGGT-------------TGTGTGAG---ATGGGGGCAGGACAGCCAGCCTTATAGGA----------------GCACCCCCATTGGTAGTACATCTAT-TTCTGACTTGCATTCAGGCTGC
>gene=chr20_37359589-37359865; species=equCab
GGAGCGTCATGCTGCACCAACTCCGTCCTTCCCGTCTTTAAAAGGAGAGATGAGACACCAGGCAGGCTCCAAACAGTGGCGCCACCTACGCAGACTTGCCTGGAGCTGCTCCACTGGTCCTGGCTCCTGGCTTTGTGCTCAGCTTGCAGGAGCCCGGATCCAGCCGT--GGGTCCTGAGG---GTGGCAGTGGGAGATCCAGCCTCCTAGAC-ACCACGGGAAACCCTGCACGATCGTCATTAGGACACCCCTCCCCAGACTCGCATCCAGGCTGC
>gene=chr20_37359589-37359865; species=gorGor
GGAGCGTCACGCTGCACCATCTTTGTCCTTCCCGTCTTTAAAAGGTCGAAGGAGACACTAGGCAGGCTCCGGATAGCGGCGCCAACTCTGCGGGCTCGCCTGGATCCGCTCCACTAATCCTGGCTCCAGGTTTTGCGCTCAGCTTGCAGCGTCTCTTGCCCTAGGGGGCGAATCCTGAGGGTGGCAGGGGCGAGAGAACTAGCACCCTAGACGCCCAAGGGAAACCCGAAACCCTGGTCGGTAGGACACCGATACCCGGACTCGCATCCAGGCTAC
>gene=chr20_37359589-37359865; species=panTro
GGAGCGTCACGCTGCACCATCTCTGTCCTTCCCGTCTTTAAAAGGTCGAAGGAGACACTAGGCAGGCTCCGGATAGCGGCGCCAACTCTGCGGGTTCGCCTGGATCCGCTCCACTAATCCTGGCTCCAGGTTTTGTGCTCAGCTTGCAGCGTCTCTTGTCCTAGGGGGCGAATCCTGAGGGTGGCAGGGGCGGGAGAACTAGCACCCTAGACGGCCAAGGGAAACCCGAAACCCTGGTCGGTAGGACACCGATACCCGGACTCGCATCCAGGCCAC
>gene=chr20_37359589-37359865; species=papHam
GGAGCGTCACGCTGCACCAGCTCTGTCCTTCTAGTCTTTTAAAGGTCGAAGGAGACACTAGGCAGGCTCCGGACAGCGGTGCCAACTCTGCGGGCTCGCCTGGATCCGCTCCACTACTCCCGGTTCCAGGTTTTGTGCTCAGCTTGCAGCGTCTCTT------------GAATCCTGAGGGTGGCTGGGACGGGAGAGCTAGCACCCTGTACGCCCAAGGGAAACCCGAAACCCTGGTCGGCAGGACACCAATACCCGGACTCGCATTCAGGCTAC
>gene=chr20_37359589-37359865; species=ponAbe
GGAGCGTCACGCTGCACCATCTCTGTCCTTCCCGTCTTTAAAAGGTCGAAGGAGACACTAGGCATGCTCCGGATAGCGGCTCCAACTCTGCGGGCTCGCCTGGATCCACTCCACTGATCCTGGCTCCAGGTTTTGTGCTCAGCTTGCAGCGTCTCTTGTCCAAGGGGACGAATCCTGAGGGTGGCCGGGGCAAGAGAACTAGCACCCTGGACGCCCAGGGGAAACCCGAAACCCTGGTCGGTAGGACACCGATCCCCGGACTCGCATCCAGGCTAC
>gene=chr20_37359589-37359865; species=rheMac
GGAGCGTCACGCTGCACCAGCTCTGTCCTTCTAGTCTTTTAAAGGTCGAAGGAGACACTAGGCAGGCTCCGGACAGCGGTGCCAACTCTGCCGGCTCGCCTGGATCCGCTCCACTAATCCCGGTTCCAGGTTTTGTGCTCAGCTTGCAGCGTCTCTT------------GAATCCTGAGGGTGGCTGGGACGGGAGAACTAGCACCCTGTACTCCCAAGGGAAACCCGAAACCCTGGTCGGCAGGACACCGATACCCGGACTCGCATTCAGGCTAC
>gene=chr20_37590717-37590993; species=hg19
AAAAGGTCACCTGAAGCATCTACCCTCCACGCTCAAGAGGTAGGCGGAGGAGCGCGCCCTTTTCTCCAAAATGGCTGAGCAGGGTCACGTGGGCTCGGGGGCGGGGCCGGTGCGCTCGCCGGAGCCTGGAAGTGGGTCACGTGGCTCAGACGGGGGCGGTAGCTGTGGGGGCGTGGCCGTCACACGGCGCGATCCGTCTGGGCAGCGGCTCTTCGGGGGCCACGCCCTCCGGGCCCTGGGGGCCTAGCGCGCGACGGTGGGGTGGAGCTAGCCTCG
>gene=chr20_37590717-37590993; species=bosTau
---AGGCCACTCAGAACCCAGGTCCGCTACTCTAAAGAG----GAAGAGAGGCGCGCCCTCCC-TCCAATATGGCGGAGC-CGATCACATGGG-TCCGGAGCGGGGCCGAAACG----CA--------------GATCACGTGGCTCGGA-GTG---GGTGGTTACGGGGGCGTAGCCGTAACACCGCGGAA-CCTCCTAGATCCAAGCTCCTCGCGGGCCACGCCCCCCAGCCCTTTGGGGGCTGGTGCGCGGCGGAGGGGTGGAGCCTTCCTTG
>gene=chr20_37590717-37590993; species=calJac
AGATGGTCGCCTGGAGCAGCGACCCTCCAAGCTAAAGAGGGAGGCAGAGGAGCGCGCCCTTTTCTCCAATATGGCTGAGCAGAATCATGTGGGCTCAGAGGCGGGGCCGGAGCGCTCGCCTCGGCCGGGCGGTGGATCACGTGGTTTAGACGGGGGCGGTGGCCATGGGGGCGTGGCCTTCACACTGCAGGATCCGCCAGGGCAGCGGCTCTTcgggggccacgccccccgggccctgggggcctcgtgcgcggcgggggggTGGAGCCTGCCTCG
>gene=chr20_37590717-37590993; species=canFam
-GAAGACCGCCGGGAACCCTGACGTCACA---------------------------CTATCCCCCCCAACATGGCGGG---CGGTCACGTGGGCC-AGGGGCGGGGCCGCAGCGCTC-CGGGAGA--GCCGGCGGGTCACGTGG-------------------CTCGGGGACGCCGCC----------------------------------TCGCGGGCCACGCCCCCCTGCCCTCCGGGTGCTCCCGCGCCGCGGAGGGGTGGAGTCTCCCTCG
>gene=chr20_37590717-37590993; species=equCab
---------------------------------------------------------------------------------------------------------------------------------------------------------------------------------------------------------------------------------------------------CTAACATGCACCGGAAGAGCGGAGCCCTCCTCG
>gene=chr20_37590717-37590993; species=gorGor
AAAAGGTCACCTGGAGCATCTACCCACCACGCTCAAGAGGCAGACGGAGGAGCGCGCCCTTTTCTCCAAAATGGCTGAGCAGGGTCACGTGGGCTCGGGGGCGGGGCCGGTGCGCTCGCCGGAGCCTGGCAGTGGGTCACGTGGCTCAGACGGGGGCAGTAGCTATGGGGGCGTGGCCGTCACACGGCGCGATCCGTGTGGGCAGCGGCTCTTCGGGGGCCACGCCCTCCGGGCCCTGGGGGCCTAGTGCGCGACGGTGGGGTGGAGCTAGCCTCG
>gene=chr20_37590717-37590993; species=panTro
AAAATGTCACCTGAAGCACATACCCTCCACGCTCAAGAGGCAGGCGGAGGAGCGAGCCCTTTTCTCCAAAATGGCTGAGCAGGGTCACGTGGGCTCGGGGGCGGGGCCGGTGCGCTCGCCGGAGCCTGGCAGTGGGTCACGTGGCTCAGACGGGGGCGGTAGCTATGGGGGCGTGGCCGTCACACGGCGCGATCCGTCTGGGCAGCGGCTCTTCGGGGGCCACGCCCTCCGGGCCCTGGGGGCCTAGTGCGCGACGGTGGGGTGGAGCTAGCCTCG
>gene=chr20_37590717-37590993; species=papHam
---AGGTCACCGCCATCACCGACTCTCCACATTAAAGAGAGAAGCAGAGGAGCGCGCCTTTTTCTCCAAAATGGCTGAGCAGGGTCACGTGGGCTCGGGGGCGGGGTTGGTGCGCTCGCC-GAACAGGGCGGC-GGTCACGTGGTTCAGACGGGGGCGGTAGCCATGGGGGCGTGGCCGTCACACGGCCCGATGCGCCTGGGCAGCGGCTCTTCGGGGGCCACGCCCCTCGGGCCCTGGGGGCCTAGCGCACGGCGGTGGGGTGGAGCCAGCCTCG
>gene=chr20_37590717-37590993; species=ponAbe
AAAAGGTCACCTGGAGCATCAACCATCCACGCTCAACAGGCAGGCGGACCAGCGCGCCCTTTTCTCCAAAATGGCTGAGCAGGGTCACGTGGGCTCGGGGGCGGGGCCGGTGCGCTCGCCGGAGCCAGGCAGTGGGTCACGTGGTTCAGACGGGGGCGGCAGCTATGGGGGCGTGGCCGTCACACGGCGCGATCCGTCTGGGCAGCGGCTCTTCGGGGGCCACGCCCTCCGGGCCCTGGGGGCCTCGCGCGCGACGGTGGGGTGGAGCTAGCCTCG
>gene=chr20_37590717-37590993; species=rheMac
---AGGTCACCTGCATCACCGACTCTCCACGTTAAAAAGAGAAGCAGAGGAGCGCGCCTTTTTCTCCAAAATGGCTGAGCAGGGTCACGTGGGCTCGGGGGCGGGGTTGGTGCGCTCGCC-GAACAGGGCGGCGGGTCACGTGGTTCAGACGGGGGCGGTAGCCATGGGGGCGTGGCCGTCACACGGCCCGATGCGCCTGGGCAGCGGCTCTTCGGGGGCCACGCCCCTCGGGCCCTGGGGGCCTAGCGCACGGCGGTGGGGTGGAGCCAGCCTCG
>gene=chr20_43538594-43538769; species=hg19
GGGGTGGGCCCAGGAGGGATCCCGGGGGAGGGGCGTCCGAGCGCGCCCACGATTGGTGCGCAGGGACGCGGGGGCGGTAAAGGGAAGGGGCGGGCCCGCGCCCAGGAAGGAGGGCTTCCGCCCGGGTGAGCGCGGGGCTGCTGGGTGACCCGGCTCCTGCTTGCCCCGCAGCCCC
>gene=chr20_43538594-43538769; species=bosTau
-------------------------CGGGGCGGGACCCGAGCGCGCTGGCGATTG--GCTCGGGACGGCGGGGGCGGTCAAGGCCGGGGGCGG--ACATGGGTGGGAAGAgc--GTCCCACCCGGGTGAGCACAcgggcgccgagcggggccgcgcgc-----------------
>gene=chr20_43538594-43538769; species=calJac
GGTGCGGGCCCAGGAGGGATCCT-GGGGTGGAGCGCCCGAGCGCGCCCACGATTGGTTCGCAGGGACCAGGGAGCGGTAAAGGGAAGGGGCGGGCCCGCACCCGGGAGGGAGGGCTCCCGCCCGGGTGAGCGCGAAGTCGCTGGATGACCCGGCTCCTGCTTGCCCTGCAGCCCC
>gene=chr20_43538594-43538769; species=canFam
------------------------------------------------------G--GCGCGGGGC-----GGGGGCTAAAGG-GAggggcggccgctcgg-ggggcagggc-----------------------------------gcgccgcgccTGGGTTC-----------
>gene=chr20_43538594-43538769; species=equCab
-------------------------------------------------------------AGGGC-----GAGCGC----------AGGCGGCCGCCGGGCGCGGGTTCGC-----------------------------------GACCGGCTCCTGGTTTC-----------
>gene=chr20_43538594-43538769; species=gorGor
GGTGTGGGCCCAGGAGGGATCCC-GGGGAGGGGCGTCCGAGCGCGCCCACGATTGGTGCGCAGGGACGCGGGGGCGGTAAAGGGAAGGGGCGGGCCCGCGCCCAGGAAGGAGGGCTTCCGCCCGGGTGAGCGCGGGGTCGCTGGGTGACCCGGCTCCTGCTTGCCCCGCAGTCCC
>gene=chr20_43538594-43538769; species=panTro
GGTGTGGGCCCAGGAGGGATCCCGGGGGAGGGGCGTCCGAGCGCGCCCACGATTGGTGCGCAGGGACGCGGGGGCGGTAAAGGGAAGGGGCGGGCCCGCGCCCAGGAAGGAGGGCTTCCGCCCGGGGGAGCGCGGGGCCGCTGGGTGACCCGGCTCCTGCTTGCCCCGCAGCTCC
>gene=chr20_43538594-43538769; species=papHam
GGTGCGGGCCCAGGAGGGATCCC-GGGGAGGGGCGTCCGAGCGCGCCCACGATTGGTGCGCAGGGACCCGGGGGCGGTAAAGGGAAGGGGCTGGCCTGCGCCCGGCAAGGAGGGCTCCCGCCCGCTTGAGCGCGGGGCCGCTGGGTGACCCGGCTCCTGCTTGCCCCGCAGCCCC
>gene=chr20_43538594-43538769; species=ponAbe
GGTGTGGGCCCAGGAGGGATCCC-GGGGAGGGGCGTCCGAGCGCGCCCACGATTGGTGAGCAGGGACCCGGGGGCGGTAAAGGGAAGGGGCGGGCCCGCGCCCAGGAAGGAGAGCTCTCGCCCGGGTGAGCGCGGGGCCGCTGGGTGACCCGGCTCCTGCTTGCCCCGCAGCCCC
>gene=chr20_43538594-43538769; species=rheMac
GGTGCGGGCCCAAGAGGGATCCC-GGGGAGGGGCGTCCGAGCACGCCCACGATTGGTGCGCAGGGACCCGGGGGCGGTAAAGGGAAGGGGCTGGCCCGCGCCCGGCAAGGAGGGCTCCCGCCCGCTTGAGCGCGGGGCCGCTGGGTGACCCGGCTCCTGCTTGCCCCGCAGCCCA
>gene=chr20_44600406-44600483; species=hg19
CTTCGGCCCCCGCGTCCCCCCGGGTTGCAGGGCCGGTGGTACAGCCCGCTGGCCCCCTGGGTCAGTGGTTCGCTCCC
>gene=chr20_44600406-44600483; species=bosTau
CTCCGG-CCCCGAGTCCCCCCGGG-TGGAGGGTCGGTGGTACCGCCCGCAGGCCCCCAGGGTCAGTGGCTTGCTCCC
>gene=chr20_44600406-44600483; species=calJac
CTTCGGCCCCCGCGTCCCTCCGGG-TGCAGGGTCTGTGGTACAGCCCGCTGGCCCCCTGGGTCAGTGGTTCGCTCCC
>gene=chr20_44600406-44600483; species=canFam
CTTCGG-CCCCGAGTCCCCCCGGG-CGCAGGGTCGGTGGTACAGCCCGCAGGCCCCCCGGGTCAGTGGCTCGCTCCC
>gene=chr20_44600406-44600483; species=equCab
CTTAGGCCCCCGAGTCCCCCCGGG-TGCAGGGTCGGTGGTACAGCCCACAGGCCCCCTGGGTCAGTGGCTCGCTCCC
>gene=chr20_44600406-44600483; species=gorGor
CTTCGGCCCCCACGTCCCCCCGGGTTGCAGGGTCGGTGGTACAGCCCGCTGGCCCCCTGGGTCAGTGGTTCGCTCCC
>gene=chr20_44600406-44600483; species=panTro
CTTCGGCCCCCGCGTCCCCCCGGGTTGCAGGGTCGGTGGTACAGCCCGCTGGCCCCCTGGGTCAGTGGTTCGCTCCC
>gene=chr20_44600406-44600483; species=papHam
CTTCAGCCCCCGCGTCCCCCCGGGTTGCAGGGTCGGTGGTACAGCCCGCTGGCCCCCTGGGTCAGTGGTTCGCTCCC
>gene=chr20_44600406-44600483; species=ponAbe
CTTCGGCCCCCGCGTCCCCCCGGGTTGCAGGGTCGGTGGTACAGCCCTCTGGCCCCCTGGGTCAGTGGTTCGCTCCC
>gene=chr20_44600406-44600483; species=rheMac
CTTCAGCCCCCGCGTCCCCCCGGGTTGCAGGGTCGGTGGTACAGCCCGCTGGCCCCCTGGGTCAGTGGTTCGCTCCC
>gene=chr20_44640511-44640787; species=hg19
CCGCCCACCTACACCACATTTCCACCACTATCCCTGACTTCCAATGGCCCCGCCCCAGCCACTAAGGTTCGGCCTTTTCTGCCCAGCTGGCCGCCTCTTCCTTGGTCTGGTGTCCCAGGCACCGCCCACGGGTCTAGCCTCTTCTCAGGAGTGCTCTACAGCGCCCCCTAGGCCACCAAGATTGTTTAGCTCCCTGTCGGGTCGGCCCCTGACTCCTTATTGGACTCATCCATCTGGCTCATCCAAGGCCTTGGGTCTCTCCAGCTGACTCGACGG
>gene=chr20_44640511-44640787; species=bosTau
CGGCCTGCCGTCACCG-----CAGCTCCTCCCCCAGCCTTCCAGTGCCGCCGCCGCA-TCCCGGAGGCTTGG-CCTTTCAGCCAGGCTTGCAGCCTCCTCCTAGGTCTGGGTCCCCAGGCCCCGCCCATTATTCTAGCCAGATGTCGGCGGTGCCCCACAACTCCCCC-----CTCCCAGTTTCTCTAGCTCCTCGATTGGCCCGCCCCTGGCTCTTCATTGCCCCCCTCCACTTGGCTCACCCGAGGCTCT-GGTCTCTCCAGTCGATGCAACGG
>gene=chr20_44640511-44640787; species=calJac
CCGCCCACTTCCACCACATTTCCCCCCCCATCTCTGACTTCCAATGGCCCCGCTCCA-CCACCGAGGCTCGGCCTTTTCTGCTCAGCTGGCAGCCTCTTCCTTGGTCTGGTGTCCCAGACCCCGCCCATGGGTCTAGCCTCGTCTC--GAGTGCTCTACAGCGCCCCCTAGGCCACCAAGATGGTCTAGCTCCCTATCGGGTCGGCCCCTGGTTCCCTATTGGTCTCATCTACCTGGCTCATCCAAAGCCTTGGGTCTCTCCAGCCGACTCTACAG
>gene=chr20_44640511-44640787; species=canFam
CTGTCCACGGTCA--------CAGCCCTTCGGACTGACGTCCACTGCCCCCTCCCCAACCCCTGCGGCTTGG-CCTTTTAGTCCGGCTTGCTGCCTCTCCTGCAGTCTCGGTCGGTAGGCCCCGCCCACCACCCTAGCCCGGGCTCAGCTGCATCCC-CAGCGTCCCC-----CACCAGGATTATCTAGCTCCCAGTTTGGCCCGCGCCTGGTTCCTTACTGGGCCCACCCACCTGGCTCACCCAAGGCGCTTCCTGTCTCCAGTCGATTCCGCGG
>gene=chr20_44640511-44640787; species=equCab
CTGCCCACCATCA--------CCGCCGCTTCCCCTGATTTCTAATGCAGCCACTCCATCCACGGTGGCTTGG-CCTTTTAGCCACGCCTCCTGCCTCTTCCTTGCTCTTAGTCCCCAGAGCCCGCCCGCCAGCCCACCCTGGCCTTAGCTGTGCCCCACAACACCCGC-----CACCAAGATCCTCTAGC-----------------------TCCTTATTGGATCCCTCCACTTGGCTCACCCAAAGCCCTGGGTCTCTCCAGTTGACTCCACAG
>gene=chr20_44640511-44640787; species=gorGor
CCGCCCGCCTACACCACATTTCCACCCCTATCCCTGACTTCCAATGGCCCCGCCCCAGCCACTAAGGTTCGGCCTTTTCTGCCCAGCTGGCCGCCTCTTCCTTGGTCTGGTGTCCCAGGCACCGCCCACGGGTCTAGCCTCTTCTCAGGAGTGCTCTACAGCGCCCCCTAGGCCACCAAGATTGTTTAGCTCCCTGTCGGGTCGGCCCCTGACTCCTTATTGGACTCATCCACCTGGCTCATCCAAGGCCTTGGGTCTCTCCAGCTGACTCGACGG
>gene=chr20_44640511-44640787; species=panTro
CCGCCCACCTACGCCACATTTCCACCCCTATCCCTGACTTCCAATGGCCCCGCCCCAGCCACTAAGGTTCGGCCTTTTCTGCCCAGCTGGCCGCCTCTTCCTTGGTCTGGTGTCCCAGGCACCGCCCACGGGTCTAGCCTCTTCTCAGGAGTGCTCTACAGCGCCCCCTAGGCCACCAAGATTGTTTAGCTCCCTGTCGGGTCGGCCCCTGACTCCTTATTGGACTCATCCACCTGGCTCATCCAAGGCCTTGGGTCTCTCCAGCTGACTCGACGG
>gene=chr20_44640511-44640787; species=papHam
CCGCCCACCTACACCACACCCCCCACCCCATCCCTGACTTCCAACGGCCCCGCCCCAGCCACGGAGGTTCGGCCTTATCTGCTCAGCTGGCCGCCTCTTCCACGTACTGGTGTCCCAGGCACCGCCCACGGGTCTAGCCTCTTCTCAAGAGTGCTTTACAGCGCCCCCTAGGCCACCAAGATTGTCTAGCTCCCTGTCGGGTCGGCCCCTGGCTCCTTATTGGACTCATCCACCTGGCTCATCCAAGGCCTTGGGTCTCTCCAGCCGACTCGACCG
>gene=chr20_44640511-44640787; species=ponAbe
CCGCCCACCTACACCACATTTCCACCCCTATCCCTGACTTCCAATGGCCCCGCCCCAGCCACTGAGGTTCGGCCTTTTCTGCTCAGCTGGCCGCCTCTTCCTTGGTCTGGTGTCCCAGGCACCACCCACGGGTCTAGCCTCTTCTCAGGAGTGCTCTACAGCGCCCCCTAGGCCACTAAGATTGTCTAGCTCCCTGTCGGGTCGGCCCCTGGCTCCTTATTGGACTCATCCACCTGGCTCATCCAAGGCCTTGGGTCTCTCCAGCCGACTCGACGG
>gene=chr20_44640511-44640787; species=rheMac
CCGCCCACCTACACCACACCCCCCCCCCCATCCCTGACTTCCAATGGCCCCGCCCCAGCCACGGAGGTTCGGCCTTATCTGCTCAGCTGGCCGCCTCTTCCACGTACTGGTGTCCCAGGCACCGCCCACGGGTCTAGCCTCTTCTCAGGAGTGCTTTACAGCGCCCCCTAGGCCACCAAGATTGTCTAGCTCCCTGTCGGGTCGGCCCCTGGCTCCTTATTGGACTCATCCACCTGGCTCATCCAAGGCCTTGGGTCTCTCCAGCCGACTCGACCG
>gene=chr20_44940955-44941042; species=hg19
catcccgcactctcAGTGCCCCGTTtccctttctctcttctccccacacttccttctcctcttcctccttccctccttccttcccac
>gene=chr20_44940955-44941042; species=bosTau
cttcctc----------GTCTGTCTTCCCTCCTCTCTCcctttctacccctctccccttccttccttcctcctccctccctccctcc
>gene=chr20_44940955-44941042; species=calJac
catccccc----------taccttttccctttctctctt----------ttccttctcctcttcctccttccctcattccttcctcc
>gene=chr20_44940955-44941042; species=canFam
ccttcct----------ttccttcttcccttccctcttcccttcctccttccctcctttcctccctctttcctcccttccctccccc
>gene=chr20_44940955-44941042; species=equCab
ccttccc----------tcccttctaccttcttctctttccttctactttccttccttccctccttccttccttccttccttccccc
>gene=chr20_44940955-44941042; species=gorGor
catcccgcaccctcAGTGCCCCTTTtccctttctctcttctccccacacttccttctcctcttcctccttccctccttccttcccac
>gene=chr20_44940955-44941042; species=panTro
catcccgcactctcAGTGCCCCGTTtccctttctctcttctccccacacttccttctcctcttcctccttccctccttccttcccac
>gene=chr20_44940955-44941042; species=papHam
catccc-----------gccccttttccctttatctcttctccccacacttccttctcctcttcctccttccctccttccttcccac
>gene=chr20_44940955-44941042; species=ponAbe
catcccgcacccccaccgccccttttccctttctctcttctccccacatttccttctcctcttcctccttccctccttccttcccac
>gene=chr20_44940955-44941042; species=rheMac
catcccg---------cgccccttttccctttatctcttctccccacacttcctTctcctcttcctccttccctccttccttcccac
>gene=chr20_48599031-48599190; species=hg19
CCCTCGTCAATGCCACGCTCTCCAGGCGCCAGCCGGGCGGAGGAAATTTCCGCCCCCTCCCAAGCCCGAGGCGGGGGCGGGCGTCGGAAGGTCAGGTGTCCCGGCCGGCGCGCAGCGCCAGGGGGCGTCAGAAGCGCTCAGACCACCGGGCGCTGAGCC
>gene=chr20_48599031-48599190; species=bosTau
CCCTGGTCAATCCCACGCTCTCGAGGCACCCTACGAGCGAAGGCACCCCCCGCCCCGTCCGACACCCGAGGCGGTGGCG-GTCTCCGAAAGTCAGGTGCCCAGACCCGCGCGCGGCGCCAGAGGGCGCCAGAGGCG----GGAGAGCGTGCGCCGAGCC
>gene=chr20_48599031-48599190; species=calJac
CCCTCCTCAATGCCACGCTCTCCAGGCGCCAGCCGGGCGGAGGAAATTTCCGCCCCCTCCCAAGCCCGAGGCGGGGGCGGGCTTCGGAAGGTCAGGTGTCCCGGCCCGCGCGCAGCGCCAGGGGGCGTCAGAAGCGCTCCGACCGTGGGGCGCTGAGCG
>gene=chr20_48599031-48599190; species=canFam
cCCTCGTCAATCCTACGCTCTCGAGGCGCCAGCCTGACCGAGGAAATTTCCGCCCCCTCCCGAGCCCGAGGTGGGGGCG-GTTTCGGAACATCAGGTGCCCAGACCCGCGTGCGGCACAAGGGGGCGCCAGAGGCG----GACGACCGTGCGCTGAGCT
>gene=chr20_48599031-48599190; species=equCab
CCCTGGTCAATCCCACGCTCTCGAAGCGCCCGCCGAGCCGAGGAAATTTCCGTCCCCTCCCAAGCCCGCGGCGGAGGCG-GCTTCGGAACCTCAGGTGCCCAGACCCGCGCACGGCGACAGGGGGCGCCAGAGGCG----GGCGACCGTGCgcggggcg
>gene=chr20_48599031-48599190; species=gorGor
CCCTCGTCAATGCCACGCTCTCCAGGCGCCAGCCGGACGGAGGAAATTTCCGCCCCCTCCCAAGCCCGAGGCGGGGGCGGGCGTCGGAAGGTCAGGTGTCCCGGCCGGCGCGCAGCGCCAGGGGGCGTCAGAAACGCTCCGACCACCGGGCGCTGAGCC
>gene=chr20_48599031-48599190; species=panTro
CCCTCGTCAATGCCACGCTCTCCAGGCGCCAGCCGGGCGGAGGAAATTTCCGCCCCCTCCCAAGCCCGAGGCGGGGGCGGGCGTCGGAAGGTCAGGTGTCCCGGCCGGCGCGCAGCGCCAGGGGGCGTCAGAAGCGCTCCGACCACCGGGCGCTGAGCC
>gene=chr20_48599031-48599190; species=papHam
CCCTCGTCAATGCCACGCTCTCCAGGCGCCAGCCGGGCGGAGGAAATTTCCGCCCCCTCCCAAGCCCGAGGCGGGGGCGGGCGTCGGAAGGTCAGGTGTCCCGGCCCGCGCGCAGCGCCAGGGGGCGTCAGAAGCGCTCCGACCACGGGGCGCTGAGCA
>gene=chr20_48599031-48599190; species=ponAbe
CCCCAGTCAATGCCACGCTCTCCAGGCGCCAGCCGGGCGGAGGAAATTTCCGCCCCCTCCCAAGCCCGAGGCGGGGGCGGGCGTCGGAAGGTCAGGTGTCCCGGCCGGCGCGCAGCGCCAGGGGGCGTCAGAAGCGCTCCGACCACCGGGCGCTGAGCG
>gene=chr20_48599031-48599190; species=rheMac
CCCTCGTCAATGCCACGCTCTCCAGGCGCCAGCCGGGCGGAGGAAATTTCCGCCCCCTCCTAAGCCCGAGGTGGGGGCGGGCGTCGGAAGGTCAGGTGTCCCGGCCCGCGCGCAGCGCCAGGGGGCGTCAGAAGCGCTCCGACCACGGGGCGCTGAGCA
>gene=chr20_49411302-49411523; species=hg19
acccagagacggtgtggtccaggcttgggaaattctaaaagagctccaggtgactgccatctgcaagcgagtttgcaaagcactgATGCCCAGGTGCTGCGGGGGCGGGCGCAGCGCGCGCCGCTCGCCACTGGGTGGCGCTGCCCGCTCGGCCCGGCGCTCCTGGAGCTGCGAGCCGCGACCGCCGGGAGCGCACCTGCCCCGCCTCCGCCAGGCGGTCC
>gene=chr20_49411302-49411523; species=bosTau
------------------------------------------------------------------------------------------------------------------------------------------------------------------------------------------------------gccccgcctccgccaggcgggcc
>gene=chr20_49411302-49411523; species=calJac
acccagagactctgtggtccggacttaggaaattctgaaagagctccagatgactgccatctgcaagctagtttgcaaagccctgATGCCCAGGTGCTGCGGGGGCGGACGCAGCGCGCGGCTCTTGCCACTGGGTGGCGCTGCCCGCTCGGCCCGGCGCTCGCGGAGCCGCGAGCTGCAGCCGCGGCGAGCGCACCTGCCCCGCCTCCGCCAGGCCGGCC
>gene=chr20_49411302-49411523; species=canFam
GCG-------------CGCGGGGCTCTGGAAGTTGC--AAGAGCCCCAGGTGCTGCCGG---GCGGGCGTG--CGAGCAGCTCGCTCTGCCAGGTGGAGCGA-GGCCGGCGC---GCACACCGCGCGCCACTGGGTGGCGCTGCCCGCTCGGCCCGGCGCTCGCCGA-------------------GGGCGCGCACCTGCCCCGCCTCCTCCAGGCGGGCC
>gene=chr20_49411302-49411523; species=equCab
ACGCCGGGCCCGTG---------------------------------------------------------------------------------------------------------------------------------------------------------------------------------------------------------------
>gene=chr20_49411302-49411523; species=gorGor
acccagagacggtgtggtccaggcttgggaaattctaaaagagctccaggtgactgccatctgcaagcgagtttgcaaagcactgATGCCCAGGTGCTGCGGGGGCGGGCGCAGCGCGCGCCGCTCGCCACCGG------CTGCCCGCTCGGCCCGGCGCTCCTGGAGCTGCGA-----------------------------------------------
>gene=chr20_49411302-49411523; species=panTro
acccagagacggtgtggtccaggcttgggaaattctaaaagagctccaggtgactgccatctgcaagcgagtttgcaaagcactgATGCCCAGGTGCTGCGGAGGCGGGCGCAGCGCGCGCCGCTCGCCACTGGGTGGGGCTGCCCGCTCGGCCCGGCGCTCCTGGAGCTGCGAGCCGCGACCGCCGGGAGCGCACCTGCCCCGCCTCCGCCAGGCGGGCC
>gene=chr20_49411302-49411523; species=papHam
acccagatacggtgtggtccgggcttgggaaattctaaaagagctccaggtgactgccatctgcaagcgagtttgcaaagcactgGTGCCCAGGTGCTGCGGGGGCGGGCGCAGCGCGCGCCGCTCGCCACTGGGTGGCGCTGCCCGCTCGGCCCGGCGCTCCTGGAGCTGAGAGCCGCGACCGCCGGCAGCGCACCTGCCCCGCCTCCGCCAGGCGGGCC
>gene=chr20_49411302-49411523; species=ponAbe
tcccagagacggtgtggtccgggcttgggaaattctaaaagagctccaggtgactgccatctgcaagcgagtttgcaaagcactgATGCCCAGGTGCTGCGGGGGCGGGCGCAGCGCACGCCGCTCGCCACTGGGTGGCGCTGCCCGCTCGGTCCGGCGCTCCTGGAACTGCGAGCCGCGACCGCCGGGAGCGCACCTGCCCCGCCTCCGCCAGGCGGGCC
>gene=chr20_49411302-49411523; species=rheMac
acccagatacggtgtggtccgggcttgggaaattctaaaagagctccaggtgactgccatctgcaagcgagtttgcaaagcactgGTGTCCAGGTGCTGCGGGGGCGGGCGCAGCGCGCGCCGCTCGCCACTGGGTGGCGCTGCCCGCTCGGCCCGGCGCTCCTGGAGCTGAGAGCCGCGACCGCCGGGAGCGCACCTGCCCCGCCTCCGCCAGGCGGGCC
>gene=chr20_52445315-52445591; species=hg19
CCATGGTTGGGGGGGGAGGTGAAATTTTTATTATGTGCTTGGCGAGGAGTCTCTGAGTGTTTATAGTTTGGGAACGGATACTAGCAGAAGGCTTTCTGTTGTTGTTAGGGACGGCTCACATTCCCTTCCCACCCACTCACTGCCATCTACAGCTCAGCTTTGGAGTCAGAATAGCACTTTTCCTACGTTTAGTAGGACTAAGAAAGATTTTTTTTTCTCCCCTTGGCATATTCCTGCAGCTGGATATTAGGGAAGCAAGGAAGCTGTTGAATAGCT
>gene=chr20_52445315-52445591; species=bosTau
TCAGAGAGAGGGAGGCAGAAGAAAATTTTATTATGTACTTGGCTAGGAGTCTTCGAGTGTTTATAGTCTGGGAACGGATACT-GTGAAAGCCTTTC---TGTCGTTAGGGAGAGCCCACGCTCCCACCGCAC-------CCCCCATCCTCAGCCTTGCTTTGGAGTCAA-----TGCCCTTCCTATACTCAGTAGGGTTAGGGCAGA-TGCTTTTT-CCTCCTCAGCATATTTCTACAGCTGGAAACTACGGAAGCAAAGAGGCTGATTAATTGCC
>gene=chr20_52445315-52445591; species=calJac
CCATAGAGAGAGTGGGGGGTGAAATTTTTATTATGTGCTGGGCGAGGAG--GCTGAGTGTTTATAGTCTGGGAACGGATACTAGCAGAAGGTTTTCTGTTGCTGTTAGGGAGAGCTCACATTCCCTTCCCTCCCACTCACCGCCATCTACAGCTCAGCTTTGGAGTCAAAATAACACTCTTGCTACATTTAGTAGGACTAAGA------TTTTTTTCTACCTTTGGCATATTCCTACAGCTGGAAATTAGGGAAGCAAGGAAGCTGTTGAATACCG
>gene=chr20_52445315-52445591; species=canFam
TCagagagggagagagagaggaaaaTTTTATTATGTGCTTGGCGAGGAGTCTCTGAATGTTTATAGTCTGGGAACGGATACA-GCAAAAGTCTTTCTGCTGTTGTTAAGGAGGGCCCACATTCCCGTCCCACCCCC-CACCCCCAACTACAGCT------TGGAGTCAAAATAACACTCTTCCTACACTTACTAG-------------TTTTTTTT-TCCTCTCGGCATATTTCTACAGCTGGAAATTAAGGAAGCAAGGAAGCTGATTAATCGCT
>gene=chr20_52445315-52445591; species=equCab
TCA----TGGAGAGAGAGGGGAAAATTTTATTATGTGCTTGGCAAGGAGGCTCTGAATGTTTATAGTCTGGGAAGGCATACT-GCACTAGTCTTTCTGTTGTTGTTAGGGAGCGCCCACGCTCCCGTCCCACCCCC-CACCCCCATCTGCAGCTTGGCTGTGGAGTCAAAATAGCACTCTTTCTACACTTAACAGGACCAGGGGAAA-TGCTTTTT---CCCTTGGCATATTTCTACAGCTGGAAATTAAGGAAGCAAGGAGCCTGATTAACCACT
>gene=chr20_52445315-52445591; species=gorGor
CCATGGTT-GGGGGGGAGGTGAAATTTTTATTATGTGCTTGGCGAGGAGTCTCTGAGTGTTTATAGTTTGGGAATGGATACTAGCAGAAGGCTTTCTGTTGTTGTTAGGGACGGCTCACATTCCCTTCCCACCCACTCACTGCCATCTACAGCTCAGCTTTGGAGTCAGAATAGCACTTTTCCTACATTTAGTAGGACTAAGAGAGATTTTTTTTTCTCCCCTTGGCATATTCCTGCAGCTGGATATTAGGGAAGCAAGGAAGCTGTTGAATAGCT
>gene=chr20_52445315-52445591; species=panTro
CCATGGTTGGGGGGGGAGGTGAAATTTTTATTATGTGCTTGGCGAGGAGTCTCTGAGTGTTTATAGTTTGGGAACGGATACTAGCAGAAGGCTTTCTGTTGTTGTTAGGGACGGCTCACATTCCCTTCCCACCCACTCACTGCCATCTACAGCTCAGCTTTGGAGTCAGAATAGCACTTTTCCTACATTTAGTAGGACTAAGAGAGATTTTTTTTTCTCCCCTTGGCATATTCCTGCAGCTGGATATTAGGGGAGCAAGGAAGCTGTCGAATAGCT
>gene=chr20_52445315-52445591; species=papHam
CCCTGGTGGGGGGGGGAGGTGAAATTTTTATTATGTGCTTGGCGAGGAGTCTCTGAGTGTTTATAGTTTAGGAACGGATACTAGCAGAAGACTTTCTGTTGCTGTTAGGGACGGCTCGCATTCCCTTCCCACCCACTCACTGCCATCTACGGCTCAGCTTTGGAGTCAAAATAGCACTTTTCCTACATTCAGTAGGACTATGAGAGATTTTTTTTTCTCCCCTTGGCGTATTCCTACAGCTGGATATTAGGGAAGCAAGGAAGCTGTTGAATGGCT
>gene=chr20_52445315-52445591; species=ponAbe
CCATGGT---GGGGGGGGGTGAAATTTTTATTATGTGCTTGGCGAGGAGTCTCTGAGTGTTTATAGTTTGGGAATGGATACTAGCAGAAGGCTTTCTGTTGTTGTTAGGGACGGCTCACATTCCCTTCCCACCCACTCACTGCCATCTACAGCTCAGCTTTGGAGTCAGAATAGCACTTTTCCTACATTTAGTAGGACTAAGAGAGATTTTTTTATCTCCCCTTGGCATATTCCTGCAGCTGGATATTAGGGAAGCAAGGAAGCTGTTGAATAGCT
>gene=chr20_52445315-52445591; species=rheMac
CCCTGGTGGGGGGGGGAGGTGAAATTTTTATTATGTGCTTGGCGAGGAGTCTCTGAGTGTTTATAGTTTAGGAACGGATACTAGCAGAAGATTTTCTGTTGTTGTTAGGGACGGCTCGCATTCCCTTCCCACCCACTCACTGCCATCTACGGCTCAGCTTTGGAGTCAAAATAGCACTTTTCCTACATTCAGTAGGACTATGAGAGATTTTTTTTTCTCCCCTTGGCGTATTCCTACAGCTGGATATTAGGGAAGCAAGGAAGCTGTTGAATAGCT
>gene=chr20_55043418-55043630; species=hg19
CGGTGGATGCGCACGGGCCGCCCACGCCCTCGCTGCCCTCCCGGAGCGTGGGCGAGTGATTCCGATTGTGCAGCAGAAACCCAGGGTCTCACGGGAACGAGGAAACCCGCCCACGCCCAGCCTCCAAGCGACGCTCTCCATGACAACCGGCACTTGGTAACGgcctcgccctgccccgctacgccgcgcctagcgtgccgccccgccccgcc
>gene=chr20_55043418-55043630; species=bosTau
CGGCTGCTGCTCCTGAGTCGTCCCCACCCGCGCCGCCCCCTCGAAAGGTGGAAGAACGATTAGGCGGATGCAGCAGGAATCCCACGTC-CACCGGAAAGATGAA----GGCCACGCCCAG-CGCCTAGCGACGCTCTCCATAGCAACCAAGACTGGGCACAAAcccc---------------gccccgcc------------ccgccccgcc
>gene=chr20_55043418-55043630; species=calJac
CGGTGGGTGCTTGCGGACCGTCCACGCCCTCACTGCCCTCCCGGAGCGTGGGCGAACGATTCCGACTGTGTAGCAGAAACCCAGGGTCTCATAGGAAAGTGGAAAGCCGCCCGCGACCAGCCTCCAAGCGACGCTCTCCATGACAACCGGCACTTGGCAACGGTC-CGCCCCGCCC--ATACGTCGTGAGCAGCGTGCCTCC-----CTGTC
>gene=chr20_55043418-55043630; species=canFam
TCACCCCTGCTCCTGAGCCACCTCCGCAG------------CCGAGCCCCTGCGCCCTGCGCCCACCCGAAGGCAGGAA---GGGACC-TGCGGGGGCCCGGGA----GCCGGC--------------------GCTC--CGGC--CCAGCGCCTAGCGACGCTCCC---------------ATGGCAAC------------CGGATCCGCC
>gene=chr20_55043418-55043630; species=equCab
CAGTGGGCGCTCCTGAGTCAcccccgcccgcgccg-ccccgCCGAGCGCGAGCGAGAGATTGCGATCGCGCAGCAGAAATGCAGCGCC--GCCGGAAACAGGAA------------------------------------CAGC--CCACGTCGCAGCGAGGCCCGC----------GCTCTATGGCAAC------------CCGCCCCG-C
>gene=chr20_55043418-55043630; species=gorGor
CGGTGGATGCGCACGGGCCGCCCACGCCCTCGCTGCCCTCCCGGAGCGTGGGCGAGTGATTCCGATTGTGCAGCAGAAACCCAGGGTCTCACGGGAAAGAGGAAACCCGCCCACGCCCAGCCTCCAAGCGACGCTCTCCATGACAACCGGCACTTGCTAACGgcctcgccctgccccgctacgccgcgcctagcgtgccgcgccgccccgcc
>gene=chr20_55043418-55043630; species=panTro
CGGTGGATGCGCACGGGCCGCCCACGCCCTCGCTGCCCTCCCGGAGCGTGGGCGAGTGATTCCGATTGTGCAGCAGAAACCCAGGGTCTCACGGGAAAGAGGAAACCCGCCCACGCCCAGCCTCCAAGCGACGCTCTCCATGACAACCGGCACTTGGTAACGgcctcgccctgccccgctacgccgcgcctagcgtgccgccccgccccgcc
>gene=chr20_55043418-55043630; species=papHam
CGGTGGGTGCGCACGGGCCGCCCACGCCCTCGCTGCCCTCCCGGAGCGTGGGCGAGTAATTCCGATTGTGCAGCAGAAACCCAGGGTCTCACGGGAAAGAGGAAACCCGCCCGCGCCCAGCCTCCAAGCGACGCTCTCCATGACAACCGGCACTTGGCAAcggccccgccccgccccgctacgcggggactagcgtg-----ccgccccgcc
>gene=chr20_55043418-55043630; species=ponAbe
CGGTGGATGCGCATGGGCCGCCCACGCCCTCGCTGCCCTCCCGGAGCGTGGGCGAGTGATTCCGATTGTGCAGCAGAAACCCAGGGTCTCACGGGAAAGAGGAAACCCGCCCGCGCCCAGCCTCCAAGCGACGCTCTCCATGACAACCGGCGCTTGCTAACGgccccgccccgccccgccccgccccgccccg----------CGCCCCGCC
>gene=chr20_55043418-55043630; species=rheMac
CGGTGGGTGCGCATGGGCCGCCCACGCCCTCGCTGCCCTCCCGGAGCGTGGGCGAGTAATTCCGATTGTGCAGCAGAAACCCAGGGTCTCACGGGAAAAAGGAAACCCGCCCGCGCCCAGCCTCCAAGCGACGCTCTCCATGACAA-CGGCACTTGGCAACGGCCCCGCCCCGCCCCGCTACGTGGGGACTAGCGTG-----CTGCCCCGCC
>gene=chr20_55773876-55774152; species=hg19
GCGCCCCGCTAGAATGGAAACACGCTGGCCCAAATTACTATCCTCCACATGCCCATTGTGTGCATGAGAAAAGCAAGGCCCCAGGAGGTGTCCGGGCTCCAAATTCCAGCAGCTGCTGGGGGCTCCTCTCCACCCACGCACAGTGTAACTGCCTAGTGGTTGCAAGGTTCAGGTGACCCTGTCTCTACCCCTTCTGGATGATGACATGGGCGCTGCTGCCTGGGCACCTGTCTTCTCTGGGTGCTGGTGCAGGCAGGATATCCTCTGAGTTAATAT
>gene=chr20_55773876-55774152; species=bosTau
GTACTTCACAA--------------------GGATGAAAGTGA-------GCTCACCGTA---------------AGA------------------CGCTGCACGCCTA-----------------------------------------GCCCAG-GGCCCCA---------------------CTCTCCTCCCAGATGGGGCCACGGGTGCCACGCCCTGGAA-CTCGTCCCCTCCA------GGTGCTGTAGCGACCCTCACTGAGTTCATAT
>gene=chr20_55773876-55774152; species=calJac
GCGCCCCACTAGAATGGAAGCAGGCTGGCTCAAATTACTATCCTCCACCTGCCCGTTGTGTGC----------TGAGACCCCAGGAGGTGTCCAGACTCCAAATTCCAGTGGCCACCGGGGTCCCCTCTCTACCCAGGCACAGTGTAACTGCCTAATGGTTGCAAGGTTTGGGTGACCCTGTCTCTGCCTCTTCTGGACACGGACATGGGCACTGCTG-CTGGGCATCTGGCTTCCCTG---CCAGGTGCAGGCAGCGTATTATCTGAGTTAATAC
>gene=chr20_55773876-55774152; species=canFam
GAGCCTCACTAGGACGGAAGCAAGCTCAGCAGCGTAACCGTCGTCAGCATGCCCATTGTATGGGTGTGAAAACAGAGGCCCCGAGAGGGGAC-TG-CTCCATATTCTGGGAG------------------------------------CCACCTAGTGGCTGCAAGAT-------GCT---------------CCTGAC-------TCAGGGCCCCTCCCC---------------------------GTCAC-------CTCGCAGAGGGGGCCC
>gene=chr20_55773876-55774152; species=equCab
GTGCCTCGCTGGGATGGAAG-----------------CTGTCACCAACACGCCCATCGTGTGGGTGAGGAAACCGAGGCCCTGAGAGAGGAC-AGCCTCCATATTCCCGTGGTGGCCTGGAGACCCTCT-------------------CCACCTGGTGGCGCCAAGAT-------GCTTCGTCTCCTCCTCTCCCCGACGGGGTCATGGGGGCCACCCACCTGGGACTCAGCTTGTCCG------GGTGCCAT-------CTCACTGAGTTTATGC
>gene=chr20_55773876-55774152; species=gorGor
GCGCCCCACTAGAATGGAAACACGCTGGCCCAAATTACTATCCTCCACATGCCCATTGTGTGCATGAGAAAAGCAAGGCCCCAGGAGGTGTCCGGGCTCCAAATTCCAGTAGCTGCTGGGGGCTCCTCTCCACCCACGCACAGTGTAACTGCCTAGTGGTTGCAAGGTTCAGGTGACCCTGTCTCTACCCCTTCTGGATGATGACATGGGCGCTGCTGCCTGGGCACCTGTCTTCTCTGGGTGCTGGTGCAGGCAGGATATCCTCTGAGTTAATAT
>gene=chr20_55773876-55774152; species=panTro
GCGCCCCACTAGAATGGAAACACGCTGGCCCAAATTACTATCCTCCACATGCCCATTGTGTGCATGAGAAAAGCGAGGCCCCAGGAGGTGTCCGGGCTCCAAATTCCAGCAGCTGCTGGGGGCTCCTCTCCACCCACGCACAGTGTAACTGCCTAGTGGTTGCAAGGTTCAGGTGACCCTGTCTCTACCCCTTCTGGATGATGACATGGGCGCTGCTGCCTGGGCACCTGTCTTCTCTGGGTGCTGGTGCAGGCAGGATATCCTCTGAGTTAATAT
>gene=chr20_55773876-55774152; species=papHam
GCGCCCCACTAGAATGGAAGCACACTGGCCCAAATTGCTCTCCTCCACATGCCCATTGTGTGCATGAGAAAAGTAAGGCCCCAGGAGGTGTACAGACTCCAAATTCCAGCAGCTGCCAGGGCCCCTTCTACATCCAGGCACAGTGTAACTGCCTAGTAGTTGCAAGGTTCAGGTGACCCTGTCTCTACCCCTTCTGGATGGTGACATGGGCACTGCTGCCTGGGCCCCTGTCTTCTCTGGATGCTGGTGCAGGCAGATTATTCTCTGAGTTAAGGT
>gene=chr20_55773876-55774152; species=ponAbe
GCGCCCCACTAGAATGGAAACACACTGGCCCAAATTACTATCCTCCACATGCCGATTGTGTGCATGAGAAAAGTAAGGCCCCAGGAGGTGTCCAGGCTCCAAATTCCAGCAGCTGCT-GGGGCCCCTCTCCACCCAGGCACAGTGTAACTGCCTAGTGGTTGCAAGGTTCAGGTGACCTTGTCTCTACCCCTTCTAGATGATGACGTGGGCGCTGCTGCCTGGGCACCTGTCTTCTCTGGGTGCTGGTGCAGGCAGGATATCCTCTGAGTTAAGAT
>gene=chr20_55773876-55774152; species=rheMac
GCGCCCCACTAGAATGGAAGCACACTGGCCCAAATTACTCTCCTCCACATGCCCATTGTGTGCATGAGAAAAGTAAGGCCCCAGGAGGTGTACAGACTCCAAATTCCAGCAGCTGCCAGGGCCCCTTCTACATCCAGGCACAGTGTAACTGCCTAGTGGTTGCAAGGTTCAGGTGACCCTGTCTCTACCCCTTCTGGATGGTGACATGGGCACTGCTGCCTGGGCCCCTGTCTTCTCTGGATGCTGGTGCAGGCAGATTATTCTCTGAGTTAAGGT
>gene=chr20_57418139-57418415; species=hg19
ACACACTGTCTTTCAGACAGTCTTCCACAAACTGCCTCGCCATCTGCATTACAGCCCAATTGTAAAAACCTGTTACCTACCGGCACACActctcccccgctcaattcccctcccccgctcaattctcctcccccgctcaattcccctcccccAGCTTCCCTCTTTACACCCTGATTCAAGGGTGGAAAAGCCAGTGCAGACCATATGAAGCAACTGAGAGCTATACCAACCCCCGAGGAAAGCACCTATGGCCCTCCCTGAGAAGACAGGATTTTG
>gene=chr20_57418139-57418415; species=bosTau
GCACTCCATCTTTCAGACATTCCTCCATGAACTACCT--------------------GATAGAGAAAACCTGTTACCCTC---------C--------------------------------CCTTCCCCC------------CCCCCTCCCT--------CCTTCCATCCTGATTCCAGGGTGGAAGAGTCATTAGGAAC-ATACAGAACACCTGAGGAACATACCAAACCCCT------GTGAGGAGGAACCCCACGG---AGAGGGGCTTTTG
>gene=chr20_57418139-57418415; species=calJac
ACA----GTCTTTCAGACAGTCTTCCAC-AACTGCCTCCACATCCGCATTACCGCCC-ATTGGGAAAACCTGTTACCTACCGGCACTCACC------------------------------------CTCCCCCACTCAATTCCCCTCCCCCAACTTCCCTCTTTACACCCTGATTCAATGGTGGAAAAGCCAGTGCAGACCATACAAAGCAACTGAGA--------------------------------------------AGATAGGATTTTG
>gene=chr20_57418139-57418415; species=canFam
GCACACCCTATTTTAGACGCACTCTTATAAACTACCT--------------------GATTGTGAAAGTCAGTTGcctacccccac-ccc--------------------------------ccttccccctccatccccaccccctctctctacc-ctttccctccacccccattccAGAGTGGAAAAGCCTTTGGGGACTCTACAGAATAACTGAGGAATATGCCAAACTCCT-AGGAAGTGCCCTGGACCCACCCAA---GGATGGGATTTTA
>gene=chr20_57418139-57418415; species=equCab
-CACACTCTCCTC------------CACAAGCCGCCT--------------------GATTGTGGAAACCTGTTACCCACCCA----ccc--------------------------------ccctccccc---------tcccccgccccct--------ccTTCCATCCTGGCTCCAGGGTGGAAAAGCCATTAGGTACCGTACAAAACAAGTGAGGACTACACCAGCCCCCGGGGAAAGTGCCCAGGACCCACCAGG---AGAGGGCATTTTG
>gene=chr20_57418139-57418415; species=gorGor
------------------------------------------------------------------------------------------------------------------------------------------------------------------------------------------------------------------------------------------------------------------------------------
>gene=chr20_57418139-57418415; species=panTro
ACACACTGTCTTT----CAGTCTTCCACAAACTGCCTCGCCATCTGCATTACAGCCCAATTGTAAAAACCTGTTACCTACCGGCACACActctcccccgctcaattcccctcccccgctcaattcccctcccccgctcaattcccctcccccAGCTTCCCTCTTTACACCCTGATTCAAGGGTGGAAAAGCCAGTGCAGACCATATAAAGCAACTGAGAGCTATACCAACCCCCGAGGAAAGCACCTATGACCCTCCCTGAGAAGACAGGATTTTG
>gene=chr20_57418139-57418415; species=papHam
ACACACCGTCTTTCAGACAGTCTTCCACAAACTGCCTCGCTATCTGCATTACAGCCCAATTGTGAAAACCTGTTACCTACCGGCACACAGT------------------------------------CTCCCCGGCTCAATTCCCCTCCCCCAGCTTCCCTCTCTACACCCTGATTCAAGGGTGGAAAAGCCACTGCAGACCATACAAAGCAATGGAGAGATACACCAACCCCCCAGGAGAGCACTCATGACCCTCCCTGAGAAGACAGGATTTTG
>gene=chr20_57418139-57418415; species=ponAbe
ACACACTGTCTTTCAGACAGTCTTCCACAAACTGCCTCGCCATCTGCATTACAGCCCAATTGTGAAAACCTGTTACCTACCGGCACACACT------------------------------------CTCCCCCGCTCAATTCCCCTCCCCCAGCTTCCCTCTTTACACCCTGATTCAAGAGTGGAAAAGCCAGTGCAGACCATATAAAGCAACTGAGAGCTATACCAACCCCCGAGGAAAGCACCTATGACCCTCCCTGAGAAAACAGGATTTTG
>gene=chr20_57418139-57418415; species=rheMac
ACAGACCGTCTTTCAGACAGTCTTCTACAAACTGCCTCGTTATCTGCATCACAGCCCAATTGTGAAAACCTGTTACCTACCGGCACACACT------------------------------------CTCCCCGGCTCAATTCCCCTCCCCCAGCTTCCCTCTCTACACCCTGATTCAAGGGTGGAAAAGCCACTGCAGACCATACAAAGCAACGGAGAGATATACCAACCCCCCAGGAGAGCACTCATGACCCTCCCTGAGAAGACAGGATTTTG
>gene=chr20_61557749-61558025; species=hg19
GGCTCTTCTACCCGGCGCCCGGGACGCCACTTACCGCAGGCCGCAGGCCTCTAGGGTCTCGCAGCCATTTCCCCGAACGCCGCGGAGTGGGCGGACGGCCACCGAGATGGCGCGGGGCTAGAgcggcgcccccgcgcggcgggcggAGGACGAGACCGGCCACCGAGACGCTGCGGGGCTAGAGCGGAGCCCGGGCTGCGAAGCCCGGCCCCGGACTGCGCGCATGCGCCCGTCTTTCATACCTGCACTCCGGACGCGCCCTTCGGGTCTGCACTG
>gene=chr20_61557749-61558025; species=bosTau
cgcccctacgcccagcgccccggccgccACTCACCGTGGGCCGCAAGCCTCCAGGGTTTCGCAGCCATTTCCCCGAGCGCCGCAGAGTGGGCGGGCGGCCACCGAGACGC--GTGAGGTAGAGGGGC-CGCCCGCGCTCTCAGTGGAAGAC---GCTGGCCACCGAGACGCCG-GGGG-TAGACGGGCCGCCGCAACCCGAGCAgcgccccggcgcggcgggcggAAGCC----------------GGCCCAGGCCCA------------GCCCTG
>gene=chr20_61557749-61558025; species=calJac
AGCTCCTCTACCCGGCGCACGGGACGCCACTTA-------CCGCAGGCCTCTAGGGTCCCGCAGCCACTTCCCCGAACGCCGCGGAATGGGCGGCCGGCCACCGAGACGGCTTGGGGCTAGAGCGGCGCCCCCGCACGGCGGGCGGAGGACGAGGCAGGCCACCGAGACGCTGCGAGGCTAGAGCGGCGCCCGGGCTGGGAAGCCCGGCCCCGCACTGCGCGCATGCGCCCGCCTTCCCTGCCGGCACTCCGGGAGCGCCCTTCGGATGTGCACCG
>gene=chr20_61557749-61558025; species=canFam
gcccccccccGGCGGC----CGGGCGCCACTCACCGCGGGTCGCAGGCCTCCGGGGTCCCGCAGCCATTTCCCCGAGCTCCGCGGGGCGGGAGGGCGGCCACCGAGACGC---GGGGCTAGAgcggc-cggccgcgccccgagcGGAGGAG-----------------------------------------------------------------------------------------------------------------------------
>gene=chr20_61557749-61558025; species=equCab
GGCCCCTCCGCCCGGC-------GCCCCACTCACCACGGGGCGCAGGCCTCTAGGGTCTCGCAGCCATTTCCCCGAGCGCCACGGGACAGGCGGGCGGCCACCGAGACAT--GGGGGCTAGAGGGGC-CGCCCGCGCTCCGAGCGGAAGCG-GAGCCAGCCACCGAGACACCG-GGTGCTAGAGAggcccccgcgccccgagcggcgcccccgcgTGGCGAGCGAACG---GAGGTCAGGCTCCGCGCCTTGCGCGCATGC---------GCCCTG
>gene=chr20_61557749-61558025; species=gorGor
GGCTCTTCTACCCGGCGCCCGGGACGCCACTTACCGCAGGCCGCAGGCCTCTAGGGTCTCGCAGCCATTTCCCCGAACGCCGCGGAGTGGGCGGACGGCCACCGAGATGGCGCGGGGCTAGAgcggcgcccccgcgcggcgggcggAGGACGAGACCGGCCACCGAGACGCTGCGGGGCTAGAGCGGAGCCCGGGCTGCGAAGCCCAGCCCCGGACTGCGCGCATGCGCCCGTCTTTCATACCTGCACTCCGGACGCGCCCTTCGGGTCTGCACTG
>gene=chr20_61557749-61558025; species=panTro
GGCTCTTCTACCCGGCGCCCGGGACGCCACTTACCGCAGGCCGCAGGCCTCTAGGGTCTCGCAGCCATTTCCCCGAACGCCGCGGAGTGGGCGGACGGCCACCGAGATGGCGCGGGGCTAGAgcggcgcccccgcgcggcgggcggAGGACGAGACCGGCCACCGAGACGCTGCGGGGCTAGAGCGGAGCCCGGGCTGCGAAGCCCGGCCCCGGACTGCGCGCATGCGCCCGTCTTTCATACCTGCACTCCGGACGCGCCCTTCGGGTCTGCACTG
>gene=chr20_61557749-61558025; species=papHam
GGCTCCTCTACCCGGCGCCCGGGACGCCACTTACCGCAGGCCGCAGGCCTGTAGGGTCTCGCAGCCATTTCCCCGAACGCCGCGGAGTGGGCGGCCGGCCACCGAGACGGCGCGGGGCTAGAGCGGCGCCCCCGCGCGGCAGGCGGAGGACGAGGCCGGCCACCGAGACGCTGCGGGGCTAGAGCGGCGCCCAGGCTGGGAAGCCTAACCCCGTACTGCGCGCATGCGCCCGTCTTCCCTACCTGCACTTCGGGTGCGTCCTTTGGGTCTGCACTG
>gene=chr20_61557749-61558025; species=ponAbe
GGCTCTTCTACCGGGCGCCCGGGACGCCACTTACCGCAGGCCGCAGGCCTCTAGGGTCTCGCAGCCATTTCCCCGAACGCCGCGGAGTGGGCGGCCGGCCACCGAGATAGCGCGGGGCTAGAgcggcgcccccgcgcggcgggcggAGGACGAGACCGGCCACCGAGACGCTGCGGGGCTAGAGCGGCGCCCGGGCTGGGAAGCCCGGCCCCGGACTGCGCGCATGCGCCCGTCTTCCATACCTGCACTCCGGACGCGCACTTCGGGTCTGCACTG
>gene=chr20_61557749-61558025; species=rheMac
GGCTCCTCTACCCGGCGCCCGGGACGCCACTTACCGCAGGCCGCAGGCCTGTAGGGTCTCGCAGCCATTTCCCCGAACGCCGCGGAGTGGGCGGCCGGCCACCGAGACGGCGCGGGGCTAGAGCGGCGCCCCCGCGCGGCAGGCGGAGGACGAGGCCGGCCACCGAGACGCTGCGGGGCTAGAGCGGCGCCCAGGCTGGGAAGCCTAACCCCGTACTGCGCGCATGCGCCCGCCTTCCCTACCTGCACTTCGGGTGCGTCCTTTGGGTCTGCACTG
>gene=chr20_61982356-61982728; species=hg19
TGACCGCGAAGTCCCCGTCAGCACTGGGCAGGAAGAGAGCGAAGGGTGTGAGAcccccacatccatgcccacgtccacacccacgcccactgccacacccatgcccacgtccacacccacacccacatccacgcccacatccacgtccacgcccacatccacgtccacgcccacatccatgtcccacgcccacatccacacccacgtccacgtccacgcccacatccacacccacgtccacgtccacgtccacgtccacacACAGAGGCATTCTCACGTCACAGGAGCACAAAAGGGCTGGCGGCCTTGCCCGGGTACACTGTTCGTCTTCTCACCTACTCGTGCACCTCAGTTTATCATCCCTGAGCTGGG
>gene=chr20_61982356-61982728; species=bosTau
TGACGGCAAAGTCCCCGTCCGCACTGGGCAGGAAGAGAG-GTGGTGGGTGAGGCAC-----------CCGACACCTGAGGTC---CTGCCCACTACACCCACACTTC-------------------------------------------------------------------------------------------------------------------------------------------------------------------------------------------------------------------------------------------------------------------------
>gene=chr20_61982356-61982728; species=calJac
TCACGGCAAAGTCCCCATCGGCGCTGGGCAGGGAGAGAGTGAA--------------------------------------------------------------------------------------------------------------------------------------------------------------------------------------------------------------------CCACACACAGAGGCATTCTCGTGTCACAGGAGCAGAGAAAGGCTGGCGGCCTTGCCCGGGTACACTGCCCGTCTCTTCACTTACTCATGCGCCTTGGCTTAGCATCCCTGAGCTGGG
>gene=chr20_61982356-61982728; species=canFam
TGACCGCAAAGTCCCCGTCCGCGCTGCGCAGGAAGAGAG----GGGCGTGAGACCC----------ACCCGCACC----GCC--------------------------------------------------------------------------------------------------------------------------------------------------------------------------------------------------------------------------------------------------------------------------------------------------
>gene=chr20_61982356-61982728; species=equCab
TGACCGCAAAGTCCCCGTCCGCGCTGGGCAGCAAGAGAG-AGAAGGGGTGAGACTC----------GCCGACACCCACAGCC---GTGCCCAGCTCTCAGGCGC---CAGCCACA--------CACACATTCCCCCC-------------------------------------------------------------------------------------------------------------------------------------------------------------------------------------------------------------------------------------------
>gene=chr20_61982356-61982728; species=gorGor
TGACCGCGAAGTCCCCGTCAGCACTGGGCAGGAAGAGAGTGAAGGGTGTGAGacccccacatccatgcccatgtccacat------------ccacacccatatccatgcccacatccacacccacatccacgcccacatccatgtccacgcccacatccacgtccacacccacatccacatcccacgcccacgtccacacccacgcccacgtccacacccacatccatacccacatccacgtccacg-------cc-cacgcaGAGGCATTCTCATGTCACGGGAGCACAAAAGGGCTGGCGGCCTTGCCCGGGTACACTGTTTGTCTTCTCACTTACTCGTGCACCTCGGTTTATCATCCCTGAGCTGGG
>gene=chr20_61982356-61982728; species=panTro
TGACCGCGAAGTCCCCGTCAGCACTGGGCAGGAAGAGAGCGAAGGGTGTGAGacccccacatccatgcccacgtccacatccacgcccacatccacacccatgcccacgtccacacccacacccacatccacgcccacgcccacatccacgcccacgcccacatccatacccacatccacgt-ccacgcccacatccacacccatgcccacgtccacgcccacgtccatacccacgtccacgtccacg-------ccacACGCAGAGGCATTCTCACGTCACAGGAGCACAAAAGGGCTGTCGGCCTTGCCCAGGTACACTGTTCGTCTTCTCACTTACTCGTGCACCTCAGTTTATCATCCCTGAGCTGGG
>gene=chr20_61982356-61982728; species=papHam
TGACTGCGAAGTCCCCATCAGCACTGGGCAGGA--AGATCGAAGGGAGTGAGacccccacgtccatgcccacgtccacat------------------------------------------ccacacccatgcccacatccatgtccacgcccacatcca-------------------------------tatccacatcc------------------tcgtccacatccacatccatgcccacgc------ccacACACAGAGGCATTCTCACATCACAGGAGCATAGAAAGGCTGGCGGCCTTGCCCAGGTACACTGCTCGTCTCTTCACTTACTCGCGCACCTCAGTTTATCATCCCTGAGCTGGG
>gene=chr20_61982356-61982728; species=ponAbe
TGACCGCGAAGTCCCCGTCGGCACTGGGCAGGAAGAGAGCGAAGGGTGTGAGAcccccacgtccatgcccatgtccacgtccacgcccgcgtccacaaccacgcccacgtccacacccacgcccacgtccacacccacatccacgtccacacccacatccacgtccacgcacacatcca---------------------------------t----gcccgcatccacgcccacgtccacgtccacgtccacg-cc-cacACACAGGCATTCTCACGTCATGGGAGCACAGAAGGGCTGGCGGCCTTGCCCGGGTACACTGTTCGTCTTCTCACTTACTCGTGCACCTTGGTTTATCATCCCTGAGCTGGG
>gene=chr20_61982356-61982728; species=rheMac
TGACTGCGAAGTCCCCATCAGCACTGGGCAGGA--AGATCGAAGGGAGTGAGAcccccacgtccatgcccacgtccacat------------ccacacccatgcccacatccatgtccacgcccacgtccatgcccacatccatgtccacgcccacat------ccatgcccacatcca-------tgtccacgcccacgtccatgccc------acatccacatcctcatccacatccacgtccatgcccacg-cc-cacACAGAGGCATTCTCACATCACAGGAGCATAGAAAGGCTGGCAGCCTTGCCCAGGTACACTGCTCGTCTCTTCACTTACTCGCACACCTCAGTTTATCATCCCTGAGCTGGG
>gene=chr20_62284853-62285129; species=hg19
gggagacagagggagagagagagagggttgggggaaggagcggggggaggagggagggagggttgggggaaggagagagagagagagagagactgcgggggcgggggaaggagggagggaggaagggagggaggaagagagagaggaGCAAGCGCCTGGCTGCGGAAGGGGCCGCGGCTCTCAGGGGGAGAGGGCGGAGGAGGGGGGCTACCCGAACTGCAACAAGACCCCCCACCCTCCAACCGCTCACAGCGGGACAGCTGCTTCTCCAACTTG
>gene=chr20_62284853-62285129; species=bosTau
aagagagaggga----------------------------------------------------gagaga--------gagaaagCGCCCGGTGGCTTGGG--TCGGAGGGAGGGGGTGAGGGAG--------------------------------GACAATGGGAGGGGCT-----------------------------GAGATCTGCCTGGGCTGCAGCCAGAGGCCC-ATCCTCCCACCGCTCACTGTTAGGA-CCCGCTGCCCCAACTTG
>gene=chr20_62284853-62285129; species=calJac
--------------------------------------------------agggagggaggg-------------agagagagggaaggagcc------------------agggagggaggaag------------agaCAGAGGAGCCAGCTCCTGGCT--GGGAAGGGGCGCAGCCCTGAGAGGGAAAAAGCGGAGGAGGG------------------------------CCCTACAACTGCTCACAGCCGGACAGCTGCTTCCTGAACTTG
>gene=chr20_62284853-62285129; species=canFam
------------------------------------------------------------------------------------------------------------------------------------------GAGAGC-----CAGCGCCTGGCTGTGGCAGGGGCTGCAGCCGTCAGAGGGACGGTGGGAGGGGAGCGCCCAG-CTGGGCTGCGGC-CGGGGCCC-ATCCACCCACTGCTTACCCCTTAGACCCTGCTGCCCCAACTGG
>gene=chr20_62284853-62285129; species=equCab
----------------------------------------------------------------GGGAAG--------GGAAGGGAGCGAAATGGCCTGGACGGGGGGGGgagagagagagagag-------------gagaga-----aagGACCTGGCTGTGGCAGGGGCTGAG--CGTCAGAGGGAGGATGGGAAGGAAGAGACCAGCCTGGACTGCAACAAGAGGCCA-GTCCTCCCACTGCTCACCACATGGACGATGCTCCCCCAACTTG
>gene=chr20_62284853-62285129; species=gorGor
------------------------------------------------------------------------gagagagagagagagagagactgcggggg-gggggaaggagggagggaggaag------------agagagagGAGTAAGCGCCTGGCTGCGGAAGGAGCCGCGGCTCTCAGAGGGAGAGGGCGGAGGAGGGGGGCTACCCGAACTGCAACAAGACCCCC-ACCCTCCAACCGATCACAGCGGGACAGCTGCTTCCCCATCTTG
>gene=chr20_62284853-62285129; species=panTro
------------------------------------------------------------------------------------------------------------------------------------------------------------------------------------------------------------------------------------------------------------------------------------
>gene=chr20_62284853-62285129; species=papHam
gggagcgggagggggagagggagagagttgggggaaggag--------agagggagaaagggttgagggaag--------gagagagagagactgcgggggcggg---aggagggagggaggaag------------ggaGAAAGGAGCAAGCACCTGGCTTCGGGAGGGGCCGCGGCCCTCAGAGGGAGAGGGCGGGAGGGGGGTG-----CGAACTGCAACAAGACCCCC-ACCCTCCAACCGCTCATGGCGGGACAGCTGCTTCCCCAACTTG
>gene=chr20_62284853-62285129; species=ponAbe
-------------------------------------------Ggggaggagggagggagggttgggggaaggagagagagagagagagagactgcgggggcgggggaaggagggagggaggaag------------agagagaggAGCAAGCGCCTGGCTGCGGATGGGGCCGCGGCCCTCAGAGGGAGAGAGCGGAGGAGGGGGGCTACCCGAACTGCAACAAGACCCCG-ACCCTCCAACCGCTCACAGCGGGACAGCTGCTTCCCCAACTTG
>gene=chr20_62284853-62285129; species=rheMac
gggagcgggagggggagagagagagagttgggggaaggag--------ggagggagaaagggttgagggaag--------gagagagagagactgcgggggcggg---aggagggagggaggaag------------agagAAAGGAGCAAGCACCTGGCTTCGGGAGGGGCCGCGGCCCTCAGAGGGAGAGGGCGGAGGGGGGTG------CGAACTGCAACAAGACCCCC-ACCCTCCAACCGCTCATGGCGGGACAGCTGCTATCCCAACTTG
>gene=chr10_6962091-6962209; species=hg19
TGTCTCGACTCGGAGACATCGCACCTGCGCAGATGCTGACAGACGCCCATAGATGGCAGCAGCCCTCTGAAGCAACAGCGGAGGTAACGTGGGCGTTCGCCTTAGGAGCCGGGGCAGG
>gene=chr10_6962091-6962209; species=bosTau
TCCCTCCACCCTTG---ATCACTGATATGCAGTTGCTCACAGACACCTATAGGTGGCAGCAGCCTTCT----CACTGGCAGA-GGAAAACGGATTTCTGTCTTAGGAGCCGGG--TAG
>gene=chr10_6962091-6962209; species=calJac
TCTCCCCACTCGGAGACCTCACATCTGCGTAGATGCAGACAGACGCCCATAGGTGGCAGCAGCCTTCTGAAGCAGAGGCAGAGGTAATTCGGGTGTCCGCCTTAGGAGCC--------
>gene=chr10_6962091-6962209; species=canFam
ATCCTCCAC----GGACATCGCACACGCACCGATGCCAACGGACGCCTATAGGTGGCAGCAACCTTCTGAGACAGCGGTGGCCCTGAGACGGATTTCTCTCTTAGCAATCGGGACCTG
>gene=chr10_6962091-6962209; species=equCab
TTCCTCCACTCTTAGAC-TCACATATGCACAGATGTTAACAGACACCTATAGGTGGCAGCAACCTTCTGAAACAGTGGCCGACATAAGGTGGATTTCCATCTTAGGAGCCGGG-CATG
>gene=chr10_6962091-6962209; species=gorGor
--------------------------------------------------------------------------------------------------------------GGGGCAGG
>gene=chr10_6962091-6962209; species=panTro
TGTCTCGACTCGGAGACATCGCACCTGCGCAGATGCTGACAGACGCCCATAGGTGGCAGCAGCCCTCTGAAGCAACAGCGGAGGTAACGTGGGCGTTCGCCTTAGGAGCCGGGGCAGG
>gene=chr10_6962091-6962209; species=papHam
TGTCCCCACTTGGAGACATCGCACCTGCGCAGATGCTGACAGACACCCATAGGTGGCAGCAGCCTTCTGAAGCAACGGCAGAGGTAACATGGGCGTCTGCCTTAGGAGCCGGGGCAGG
>gene=chr10_6962091-6962209; species=ponAbe
TGTCCCGACTCGGAGACATTGCACCTGTGCAGATGCTGACAGACGCCCATAGGTGGCAGCAGCCTTCTAAAGCAACAGCAGAGGTAACGTGGGCATCCGCCTTAGGAGCCGGGGCAGG
>gene=chr10_6962091-6962209; species=rheMac
TGTCCCCACTTGGAGACATCGCACCTGCGCAGATGCTGACAGACACCCATAGGTGGCAGCAGCCTTCTGAAGCAACAGCAGAGGTAACATGGGCGTCTGCCTTAGGAGCCAGGGCAGG
>gene=chr10_13628857-13628935; species=hg19
CCGCCAGTGGGCACTCACGCACAGCTGCTTTGGCCACCACAGGCGCCCCGGGCCACTCTCTTCCCTCATCTCTCTCAT
>gene=chr10_13628857-13628935; species=bosTau
CCGCCAGGGGGCGCCGGCCCTCAGCGACTACGTAAATAATAGGAGCCCTGGAGCGCTCTTTCCCCTCCTCTCGCTTAC
>gene=chr10_13628857-13628935; species=calJac
CCGCCAGGTGGCACTCACGCACAGCTGCTTTGGCCACCACAGACGCCCCGGGGCGCTCTCTTCCCTCCTCTCGCTCAT
>gene=chr10_13628857-13628935; species=canFam
CCGCCAGGGGGCGCGCGTCCACAGCCGCTTCGCCAGCCGCAGGGGCCCCGGGGCGCTCCCTCCGCTCCTCTCGCTCAC
>gene=chr10_13628857-13628935; species=equCab
CCGCCAGGAGGCGCTAATCCCCAGCGGCTGCGTCAACAGCAGGCGCCCCGGAGCGCTGTCTTCCCTCCTCTCGCTCAC
>gene=chr10_13628857-13628935; species=gorGor
CCGCCAGTGGGCACTCACGCACAGCTGCTTTGGCCACCACAGGCGCCCCGGGGCACTCTCTTCCCTCATCTCTCTCAT
>gene=chr10_13628857-13628935; species=panTro
CCGCCAGTGGCCACTCACGCACAGCTGCTTTGGCCACCACAGGCGCCCCGGGCCACTCTCTTCCCTCATCTCTCTCAT
>gene=chr10_13628857-13628935; species=papHam
CCGCCAGGGGGCACTCACACACAGCTGCTTTGGCCACCACAGGCGCCCCGGGGCGCTCTCTTCCCTCCTCTCGCTCAT
>gene=chr10_13628857-13628935; species=ponAbe
CCGCCAGTGGGCACTCACGCACAGCTGCTTTGGCCACCACAGGCGCCCCGGGGCACTCTCTTCCCTCATCTCTCTCAT
>gene=chr10_13628857-13628935; species=rheMac
CCGCCAGGGGGCACTCACACACAGCTGCTTTGGCCACCACAGGCGCCCCGGGGCGCTCTCTTCCCTCCTCTCGCTCAT
>gene=chr10_14227333-14227609; species=hg19
TCTAGATATCCATAGTGAGAGATCTGTGTGTCTAAACCCTAAAATCTGTAGAATGTGCATGAAAAAATCTACCACCCTAAGCGTAAGGAGAGCTAGTACAGATGAGGATGTCGTGGCAGAAATTAGTACAAAAAACATTACAACATTTTGTAATTTTTCTAACTTCAAGTATTTTTTGGAGGTTTGTTGTAGAACTATGGAAACTTGAAACATAAAGCAAGACTATTTAAAGGTTCAATCTCGTCTTGTAAGAAAGAGAAACAGGTAGAGAGACAG
>gene=chr10_14227333-14227609; species=bosTau
------------------------------------------------------------------------------------------------------------------------------------------------------------------------------------------------------------------------------------------------------------------------------------
>gene=chr10_14227333-14227609; species=calJac
TCTAGATATCCACAGTGAGAGATCTATGTGCCTAAATTCCAACATCTGTAGAGTGCTTGTGAAAAACTGTACCACCCTAAGAGAAAGGAGACCTACTACAGATGAG--------------------------------------------------------------------------------------------------------------------------------------------------------------------------
>gene=chr10_14227333-14227609; species=canFam
CCTAGACATCCGCAT-GAGAGATATTTGTGACTTAA---CAACATCTGTAGGGTGTTCTTGGAAAGAGGTACCACCCTAAGTGAAAGGAGAGGTACTGAAGATCAGTATATTGCAACAGAGGCAGATTCCAAAATCCTTGCCACTGTGTGCAGTCTTCCCAAT---------CCTCTTGAGGTTAGGATAAG-TCCACC-------AAAGC--AGAACTAGATCA-CTAAAACCTCATAGGCTTATTGTAAAAAAA------AGGCTCAATGAAGG
>gene=chr10_14227333-14227609; species=equCab
CCTAGACATCCACAG-GAGAGATGTTTGTGACTTAACTTCAACATCTGTAGGGTCTTCTTGGAAAGAGGTACCACCCCAACCGAAAGGAGAGATGCTGAAGGTTAGACCATTGCAGCAGAGGCAGACTCCAAACCCCTTGCCATATTGTGCAGTCTTCCCGAT---------CCTCTTGAGGTTAAGCTAAG-CTCACC-------ATAGCAGAGAACTAGATCA--TAAAATCTCAAAGACGTATTATAAAAAAAAAA-CTAGGCTCAATGAGGC
>gene=chr10_14227333-14227609; species=gorGor
TCTAGATATCCATAGTGAG-GAT-TGTGTGTCTAA-CCCCAAAATCTGTAGAATGTGCGTGAAAAAATCTACCACCCTAAGCGAAAGGAGAGCTAGTACAGATGAGGATGTCGTGGCAGAAACT-CTACAAACAACATAAAAAAATTTTGTAGTTTTCCTAATTCCAA-T-T-TTTTGGAGGTTTGTTGTAGAACTATGGGAA-TTGAAACATACAACAAGATCATTTGAAAGTTCAACTTTGTCTTGTAAAAAAGAGAGGTAGGTATGAAGACAG
>gene=chr10_14227333-14227609; species=panTro
TCTAGATATCCATAGTGAGAGATCTGTGTGTCTAAACCCCAAAATCTGTAGAATGTGCATGAAAAAATCTACCACCCTAAGCG-AAGGAGAGCTAGTACAGATGAGGATATCATGGCAGAAAGTAGTACAAAGAGCATTAGAAAATTTTGTAATTTTCCAAATCCCAAATATTTTTTGGAGGTTTGTTGTAGAACTATGGAAACATGAAACGTACAACAAGATTA-TCAAAGGTTCAACCTCATCTTCTAAGAGAGAGAAACAGATAGAGAG----
>gene=chr10_14227333-14227609; species=papHam
TCTAGATACTCACAGTGAGAGATCTGTGTGCCTAAACCCCAACATCAGTAGAATGCCTGTGAAAAAATCTACCACCATAAGCGAAAGGAGAGCTACTACAGATGAAAAGAGTGTGGCAGAGAGCAATA------------------------------------------AATTTTTGGAGGTTTGTGTTAGAGCTATGGAA--------------------------------------------------------------------------
>gene=chr10_14227333-14227609; species=ponAbe
TCTAGATATCCACAGTGAGAGATCTGTGTGCCTAAATCCCAACATCTGTAGAATGCTCATGAAAAAATCTACCACCCTAAGTGCAAGG--------------------------------------------------------------------------------------------------------------------------------------------------------------------------------------------
>gene=chr10_14227333-14227609; species=rheMac
TCTAGATACTCACAGTGAGAGATCTGTGTGCCTAAACCCCAACATCAGTAGAATGCCTGTGAAAAAATCTACCACCATAAGCGAAAGGAGAGCTACTACAGATGAAAAGAGTGTGGCAGAGGGCAATATAACAATTTGAGGGAAATCCCATAGTTTTCCCAATT-CAAGT----------------------------------------------------------------------------------------------------------
>gene=chr10_15902486-15902558; species=hg19
GAGTTTTCCGTACCGGAAGTGCTGGTGCCACTTCCGACTCCTCTTTAACTCCCGCCCCTTAAGGCTGAGGGC
>gene=chr10_15902486-15902558; species=bosTau
AAGTTTCCCGTACCGGAAGTACCGGAGCCACTTCCGGCTTCTCTTTCACTGCGGCCCCCACGGCCGGAGGGG
>gene=chr10_15902486-15902558; species=calJac
GAGTTTCCTGTACCGGAAATGCTGGTTCCACTTCCGGCTCCTCTTTAATTCCCGCCCCTTAAGGCAGCGGGC
>gene=chr10_15902486-15902558; species=canFam
AAGTTTCCCGTCCCGGAAGTGC-CGGGCCACTTCCGGCTCCTTGTTGGGGAccgcccccacgccgggcgggc
>gene=chr10_15902486-15902558; species=equCab
AAGTTTCCCGTACCGGAAGTGC-CTGGCTACTTCCGGCTCCTCTTTCGCTATCGCCCCCACCCCCGGAGGGC
>gene=chr10_15902486-15902558; species=gorGor
GAGTTTTCCGTACCGGAAGTGCTGGTGCCACTTCCGACTCCTCTTTAACTCCCGCCCCTTAAGGCTGAGGGC
>gene=chr10_15902486-15902558; species=panTro
GAGTTTTCCGTACCGGAAGTGCTGGTGCCACTTCCGACTCCTCTTTAACTCCCGCCCCTTAAGGCTGAGGGC
>gene=chr10_15902486-15902558; species=papHam
GAGTTTTCCGTACCGGAAGTACTGGTGCCACTTCCGACTCCTCTTTAACTCCCGCCCCTTAAAGCTGAGGGC
>gene=chr10_15902486-15902558; species=ponAbe
GAGCTTTCCGTACCGGAAGTGCTGGTGCCACTTCCGACTCCTCTTTAACTCCCGCCCCTTAAGGCTGAGGGC
>gene=chr10_15902486-15902558; species=rheMac
GAGTTTTCCGTACCGGAAGTACTGGTGCCACTTCCGACTCCTCTTTAACTCCCGCCCCTTAAAGCTGAGGGC
>gene=chr10_21581712-21581887; species=hg19
GTTTCATTTTGTTTCTTTAGAACATAAGAGAATCCGAATGACTTACATTCTTGGCTCTTTTTCCACCCACGCAGGGAAACCAGGAGGAATTCCAGAATCAAAGAGAACCGCATTCCTCTCTACCACAAAGTACTCACACTTGGCAAATGGCAAAGATTTGGGTCATCATTTTTTA
>gene=chr10_21581712-21581887; species=bosTau
GCTTCCTTTGGTTTCTTCAGAACATAAGAGAATTTGAATCACTCACATTCTTAGCCTTTTTTCCACCCACACAAGGAAACCAGGAGGAATGCACAAATCAA--AGAGCCTCATTCCTCTTGGCCACAAAGTACTCACACTTGGCAAACGGCAAAGATTTGGGTCATCATT-TTTA
>gene=chr10_21581712-21581887; species=calJac
GTTTCATTTTGTTTCTTTAGAACATAAGAGAATCTGAATCACTTACATTCTTGGCTCTTTTTCCACCCACACAGGGAAACCAGGAGGAATTCCAGAATCAAAGAGAACAGCATTCCTCTCCACCACAAAGTTCTCACACTTGGCAAATGGCACAGATTTGGGTCATCATTTTTTA
>gene=chr10_21581712-21581887; species=canFam
GGTTCATTTCGTTTCTCCAGAACATAAGAGAATTCGAATCACTGGCATTCTTGGCCTTT-TTCCACCCACGCAGGGAAACCAGGAGGAATGCAGGAATCAA--AGAGCTGCATTCCCCCTTGCCACAAAGTACTCACACTTGGCAATCGGGAAGGAGTTGGGTCATCATT-TTTA
>gene=chr10_21581712-21581887; species=equCab
GCTTTGTGTTGTTTCCTTACAGCAGAAGAGAATTTGAATCACTTACATTCTTGGCCTTT-TTCCACCCACACAGGG-AACCAGGAGGAATGCGGGAATCAAAGAGAGCGGCATTCCTCTTTGCCACAAAGTGCTCACACTTGGCAAGTTGCAAAGATTTGGGTCATCGTT-TTTA
>gene=chr10_21581712-21581887; species=gorGor
-----------------------------------------------------------------------------------------------------------------------------------------ACTTGGCAAATGGCAAAGATTTGGGTCATCATTTTTTA
>gene=chr10_21581712-21581887; species=panTro
GTTTCATTTTGTTTCTTTAGAACATAAGAGAATCCGAATGACTTACATTCTTGGCTCTTTTTCCACCCACGCAGGGAAACCAGGAGGAATTCCAGAATCAAAGAGAACCGCATTCCTCTCTACCACAAAGTACTCACACTTGGCAAATGGCAAAGATTTGGGTCATCATTTTTTA
>gene=chr10_21581712-21581887; species=papHam
GTTTCATTTTGTTTCTTTAGAACATAAGAGAATTCGAATCACTTACATTCTTGGCTCTTTTTCCACCCACGCAGGGAAACCAGGAGGAATTCCAGAATCAAAGAGAACCGCATTCCTCTCTACCACAAAGTACTCACACTTGGCAAATGGCAAAGATTTGGGTCATCATTTTTTA
>gene=chr10_21581712-21581887; species=ponAbe
GTTTCATTTTGTTTCTTTAGAACATAAGAGAATCCGAATCACTTACATTCTTGGCTCTTTTTCCACCCACGCAGGGAAACCAGGAGGAATTCCGGAATCAAAGAGAACCGCATTCCTCTCTACCACAAAGTACTCACACTTGGCAAATGGCAAAGATTTGGGTCATCATTTTTTA
>gene=chr10_21581712-21581887; species=rheMac
GTTTCATTTTGTTTCTTTAGAACATAAGAGAATTCGAATCACTTACATTCCTGGCTCTTTTTCCACCCACGCAGGGAAACCAGGAGGAATTCCAGAATCAAAGAGAACCGCATTCCTCTCTACCACAAAGTACTCACACTTGGCAAATGGCAAAGATTTGGGTCATCATTTTTTA
>gene=chr10_22604908-22605184; species=hg19
GGAGCTTCCCGCAGGATTCGCGCAGAGCGAGGAGCGGGGAGGACGCCGTTTGCGGGAGGCGGGGGCCGGGATCCCGACACCGTCCGCAGTCTCCCCGGGGTCTCTCAGGGAACCGAGCTGGTGGCCGTCCGAGGTAAGCGCCGAACCAAGGAGAAAGCGCCGAGCGCGTCCACAAAACGCCCGAGGCCGCCCTTCTCGCCAAGGCTCGGCAGCTCCCGCGGCCTGCGCTGGACAAGCGAGAGCTGGACGGAAACGGTGGGAGGCCGTAggcggcgg
>gene=chr10_22604908-22605184; species=bosTau
GGAGCTTCCCGC---TTTCGCGCTGAGCGGGGCGCGGGGAAGGAGTAGTTCTCGGGCGGTGGGG--------------------------------------------------------------------------------------------------------------------------------------------------------------------------------------------------------------------
>gene=chr10_22604908-22605184; species=calJac
ACAGCTCCCCGTAGGATTCGCACAGAGCGAGGAGCGGGGAGGGCGCCGTTTGCGAGAGGAGGGGGCCGGGAT-CGGACACCGTCCTCCGCCTTCCCGGGGTCTCTCAGGGAACCGAACTGGTGACCATCCGAAGTGGGCGCCAAGCCGAGGAGAAAGCGCTGAGCGCGTACACAAAACGCCCAGGGCGGCCCTTCTCGCCGAGGCCTGGAGGCTCCGGCGGCCTACGCTGGACAAGATAGGGCTGGACGGAAGCGGTAGCAGGCGACGGACGGCTG
>gene=chr10_22604908-22605184; species=canFam
GGAGCTTCCCGAA--TTTCGCGCTGAGGAACTAGGAAGGC----GTAGTTTTCGGGACGTGGG-GCCGGGACCCAGACCCCTTcccgcccccgccccGGGGGTCTT--GGAGCCGAGCCGGTGACAGACCTAGGTGAGCCCCGGGTGGAGGAGAAAGCGCCGAGCGCGTCCACAAAGCCCCCGGGGCCGCGCCTCTCGCTGGGGCGCCGCAG-----GGGGCTGGCGGAA---GCCGCGGCGCCGGGGAGCTCGGggggcgggcggcggcgggcgg
>gene=chr10_22604908-22605184; species=equCab
GGAGCGTCCCGCA--TTTCGCGCTGAGCGAGGAGCGGGGCA-GAGCAGTGTTCGGGCGGTGGG-GCGGGGATCGCGACAGCTTCCAGCACCTCCCGAGGGGGTCCTGAGGAGCCACGCTGGTGACAGTCCCGTGGGCGCCCCGGTGGCGGAAGAAAGCACCGAGCGCGTCCACAAAGCGCGCGGAGACCTCCCTGTTGCGGGAGCTCCGACACCTCCGCGGCTGGAGCAG---AAGGAAACGCTTGATAACTccgccggcgggctgccgccgacgg
>gene=chr10_22604908-22605184; species=gorGor
GGAGCTCCCCGCAGGATTCGCGCAGAGCGAGGAGCGGGAAGGACGCCGTTTGCGGGAGGCGGGGGCCGGGATCCCGACACCGTCCGCAGTCTCCCCGGGGTCTCTCAGGGAACCGAGCTGGTGGCCGTCCGAGGTAACCGCCGAACCAAGGAGAAAGCGCCGAGCGCGTCCACAAAGCGCCCGAGGCCGCCCTTCTCGCCAAGGCTCGGCAGCTCCCGCGGCCTGCGCTGGACAAGCAAGAGCTGGACGGAAACGGTGGGAGGCCGTAGGCGGTGG
>gene=chr10_22604908-22605184; species=panTro
GGAGCTCCCCGCAGGATTCGCGCAGAGCGAGGAGCGGGGAGGACGCCGTTTGCGGGAGGCGGGGGCCGGGATCCCGACACCGTCCGCAGTCTCCCCGGGGTCTCTCAGGGAACCGAGGTGGTGGCCGTCCGAGGTAAGCGCCGAACCAAGGAGAAAGCGCCGAGCGCGTCCACAAAGCGCCCGAGGCCGCCCTTCTCGCCAAGGCTCGGCAGCTCCCGCGGCCTGCGCTGGACAAACAAGAGCTggacggaaacggtgggaggccgtaggcggcgg
>gene=chr10_22604908-22605184; species=papHam
GGAGCTCCCCGCAGGATTCGCGCAGAGCGAGGAGCGGGGAGGGCGCAGTTTGCCGGAGGCGGGGGCCGGGATCCCGACACCGTCCGCCGTCTCCCCGGGATCTCTCAGGGAACCGAGCTGGTGACCGTCCGAGGTAAGCGCTGAGCCAAGGAGAAAGCGCCCGGCGCGTCCACAAAGCGCCCGAGGCCGCCCTTCTCGCCAAGGCTCGGCAGATCCCGCGGCCTGCGCTGGACAAGGAAAGGCTGGACCGAAACGGTGGGAGGCGGCAGGCGGCTA
>gene=chr10_22604908-22605184; species=ponAbe
GGAGCTCCCCGCAGGATTCGCGCAGAGCGAGGAGCGGGGAGGACGCCGTTTGCGGGAGGCGGAGGCCGGGATCCCGACACCGTCCGCAGTCTCCCCGGGGTCTCTCAGGGAACCGAGCTGGTGACCGTCCGAGGTAAGCGCCGAACCAAGGAGAAAGCGCCGAGCGCGTCCACAAAGCGCCCGAGGCCGCCCTTCTCGCCAAGGCTCGGCAGCTCCCGCGGCCTGCGCTGGACAAGGAAGAGCTGGACGGAAACGGTGGGAGGCCGTAGGCGGCGG
>gene=chr10_22604908-22605184; species=rheMac
GGAGCTCCCCGCAGGATTCGCGCAGAGCGAGGAGCGGGGAGGGCGCAGTTTGCGGGAGGCGGGGGCCGGGATCCCGACACCGTCCGCCGTCTCCCCGGGATCTCTCAGGGAACCGAGCTGGTGACCGTCCGAGGTAAGCGCTAAGCCAAGGAGAAAGCGCCCGGCGCGTCCACAAAGCGCCCGAGGCCGCCCTTCTCGCCAAGGCTCGGCAGATCCCGCGGCCCGCGCTGGACAAGGAAAGGCTGGACCGAAACGGTGGGAGGCGGCAGGCGGCTG
>gene=chr10_26505142-26505418; species=hg19
CTCCTCTGGGCCACGCTTCCCGCCTCGCCGAGGTCTCCCCAGTCTGCCCCTCGCTGACGCTGGCGCGCAGCGGCTGTGGCAGCACCCGGGACAGCGGCCGCCCGCACTTCCCGCCTCTGGCTCGCCCGAGGACGCGCTGGCACGCCTCCCACCCCCTCACTCTGACTCCAGCTGGCGTGCATGGTCTGCCTCGCATCCTCACGACTCAGCTCCCTCCCTCTCTCGTGTTTTTTTCCTCCGCCGCCCCCTCATTCATCCCCACTGGGCTCCCTTTCC
>gene=chr10_26505142-26505418; species=bosTau
C-TGTCTCCGCCACCTTTCCCGCCTCGCCAAGGTCTCTGTGGTCTCC-CCGCGCTGATGCCGGCGCGCAGTCGCCGCGTTAGCACTCTGGACAGCG--CCCCC-------ATCCTCTCGCCGCACCCAGGGA-TCGCGTGCTCACCTCCCACCCGCTCACGCCGACTCCTGCACGGGCGCACTGTCTGCCTCACACTCGAACGATTCAGCTCTCTCCCTC--CCGTTT---TTCCCTCCGCCGCCCCTTCGTCCATCCCGGCTGGGCTCCCTCTCC
>gene=chr10_26505142-26505418; species=calJac
CTACTCTGAGCCACGT--CCCGCCTCGCCGAGGTGTCCCCAGTC-GCCTCTCGCTGAGGCCGACGCGCAGCGGCTGTGGCAGCACCCGGGACAGCGGCCTCCGGCACTTCCCGCCTCTGGCTCGCCCCTGGAGGCGTTGGCACGCCTCCCACCCTCGCACTCTGACTCCAGTTGGCGTGCACGGTCTGCCTCGCAACCTCACGACTCAGCTCCCTCCCTCTCTCCTG-GTTTTTCCTCCGCCGCCCCCTCATTCATCCCCACTGGGCTCCCTCTCC
>gene=chr10_26505142-26505418; species=canFam
CTCGCTTCGGCCGCTCGCTCCGCCTCGCCAAGGTCTCTCAGGTCTACCCCTCGCTGAAGCCCGCGCGCCGTCGGGGCGGCAGCACCCTGGACAGCG--CTCCCAAGCTCGAGGCTCGCGGCGAGCCCGGGGGCTCCCCTGCGCGCCTCCCACCCACCCACTCTGACTCCGGCTCGTGCGCGCTGTCTGCCTCG----------------CATCTTCCCTCTCCCATTT---TTCTCTCCGCCGCCCCCTCATCGATCCCGATTGGACTCCTTCGCC
>gene=chr10_26505142-26505418; species=equCab
CTCGCCTCGGCCACCCTTCCCGCCTCGCCAAGGTCTCTCGGGTCTACCCCTAGCTGAGGCCAGCTCGCGGTAGCCGCGTTAGCACTCTGGACAGCG--CATccccgccggAACCTCACGCCTCCGCCCGGGGCTCGGCGGCACGCCTCCCACCCACACACTCTGACTCCAGTTCGTGCGCACTACCTACTTCGCACCCTCACGATTCAACACCCTCCCTCTCCCGTTT---TTC-CTCCACCGCCCCCTCATCCATCCCTATCGGGCTCCTTCTCC
>gene=chr10_26505142-26505418; species=gorGor
------------------------------------------------------------------------------------------------------------------------------------------------------------------------------------------------------------------------------------------------------------------------------------
>gene=chr10_26505142-26505418; species=panTro
CTCCACTGGGCCACGCTTCCCGCCTCGCCGAGGTCTCCCCAGTCTGCCCCTCGCTGACGCTGGCGCGCAGCGGCTG----------CGGGACAGCGGCCGCCCGCACTTCCCGCCTCTGGCTCGCCCGAGGACGCGCTGGCACGCCTCCCACCCCCTCACTCTGACTCCAGCTGGCGTGCACGGTCTGCCTCGCATCCTCACGACTCAGTTCCCTCCCTCTCTCGTGTTTTTTTCCTCCGCCGCCCCCTCATTCATCCCCACTGGGCTCCCTTTCC
>gene=chr10_26505142-26505418; species=papHam
CCCCTCTGGGCCACGCTTCCCGCCTCGCCGAGGTCTCCCCAGTCTGCCCCTCGCTGACGCTGGCGCGCAGCGGCCGTGGCAGCACCCGGGACAGCGGCCGCCCGCACTTCCCGCCTCTGGCTCGCCAGAGGACGCGCTGGCACACCTCCCACCCCCTCACTCTGACTCCAGCTGGCGTGCACGGTCTGCCTCGCATCCTCACGACTCAGCTCCCTCCCTCTCCCGTGTTTTTTTCCTCCGCCGCCCCCTCATTCATCCCCACTGGACTCCCTTTCC
>gene=chr10_26505142-26505418; species=ponAbe
CTCCTCTGGGCCACGCTTCCCGCCTCGCCGAGGTCTCCCCAGCCTGCCCCTCGCTGACGCTGGCGCGCAGCGTCCGTGGCAGCACCCGGGACAGCTGCCGCCCGCACTTCCCGCCTCTGGCTTGCCCGAGGACGCGCTGGCACGCCTCCCACCCCCTCACTCTGACTCCAGCTGGCGTGCACGGGCTGCCTCGCATCCTCACGACTCAGCTCCCTCCCTCTCTCGTGTTTTTTTCCTCCGCCGCCCCCTCATTCATCCCCACTGGGCTCACTTTCC
>gene=chr10_26505142-26505418; species=rheMac
CCCCTCTGGGCCACGCTTCCCGCCTCGCCGAGGTCTCCCCAGTCTGCCCCTCGCTGACGCTGGCGCGCACCGGCCGTGGCAGCACCCGGGACAGCGGCCGCCCGCACTTCCCGCCTCTGGCTCGCCAGAGGACGCGCTGGCACACCTCCCACCCCCTCACTCTGACTCCAGCTGGCGTGCACGGTCTGCCTCGCATCCTCACGACTCAGCTCCCTCCCTCTCCCGTGTTTTTTTCCTCCGCCGCCCCCTCATTCATCCCCACTGGACTCCCTTTCC
>gene=chr10_27531088-27531162; species=hg19
CTTCCGGACACGTCCCAGCGGCGTCCGGCGTTCCTGCTAGCTCTTCCGGTTAGGCGTCTCTGTCCCGCGGACGC
>gene=chr10_27531088-27531162; species=bosTau
CTTCCGGACACCTCCCTCCCCCGGCGGGAGTT-CTCCCACCGGTTCCGGTTCGGTTTCTCGGTCCTGTAGACCC
>gene=chr10_27531088-27531162; species=calJac
CTTCCAGACACCTCCCAGCTGCTGCCCGCGTTCCTGCCAGCTCTTCCGGTTCGGCGTCTGTGTCCGGCGGAAGC
>gene=chr10_27531088-27531162; species=canFam
CTTCCGCATTACCTCCCTCCGCGGCAGGCGTACTTCTCACCAGTTCCGGTTCGGTGTCTCCGGCCCGCGGTTGC
>gene=chr10_27531088-27531162; species=equCab
CTTCAGGACAGCCCCCTCGGGCGGGAG--CTTCCTCCCACCCGTTCCGGTTCGGTTGCTCGGCCCCGCAGACTC
>gene=chr10_27531088-27531162; species=gorGor
CTTCCGGACACCACCCAGCGGCGTCCGGCGTTCCTGCTAGCTCTTCCGGTTAGGCGTCTCTGTCCCGCGGACGC
>gene=chr10_27531088-27531162; species=panTro
CTTCCGGACGCCTCCCAGCGGCGTCCGGCGTTCCTGCTAGCTCTTCCGGTTAGGCGTCTCTGTCCCGCGGACGC
>gene=chr10_27531088-27531162; species=papHam
CTTCCGGATACCTCCCAGCGGCGGGCGGTGTTCCTGCTAGCTCTTCCGGTTCGGCGTCTCTGTCCAGGCGACGC
>gene=chr10_27531088-27531162; species=ponAbe
CTTCCGGACGCCTCCCAGCGGCGTCCGGCGTTCCTGCTAGCTCTTCCGGTTAGGCGTCTCTGTCTCGCGGACGC
>gene=chr10_27531088-27531162; species=rheMac
CTTCCGGATACCTCCCAGCGGCGGGCGGTATTCCTGCTAGATCTTCCGGTTCGGCGTCTCTGTCCAGGCGACGC
>gene=chr10_46168259-46168402; species=hg19
CTACCAATCGCTGGACGGCGCTTTCGCTGCCCTCCAATCAGCGCGGGCGGGGGCAGGCCTGGCCCCCGGACGTGGGCGGTTGCCGGGGCGCCAGGGCCCTGGGGCCTTCTTGGCATTCGCTGGAGGTTGTGAGTTACGAGGCC
>gene=chr10_46168259-46168402; species=bosTau
GTACCAATCGCTCGCCAACGCTCGCGTCGCCCTCCAATCAGTGGGGTCGGGGGCGGGCCTGA-CCGCGGATGCCGGCGGTTGCTCGGAAGCC--------CAGGCTGCCTTCGCGTTCGGTGGTGGTTGTCGGTTAGGAAGCC
>gene=chr10_46168259-46168402; species=calJac
CTACCAATCGCTCGACGGCGCTCTCGCCGCCCTCCAATCAGCGCGGGC-AGGGAGGGCCTGG-CCGCGGACGCGGGCGGTTGCCGGGGCTCC--------GAGGCCTTCTTTGTGTTCCCTGGAGGTTGTCGGTTACGAGGCC
>gene=chr10_46168259-46168402; species=canFam
GTACCAATCGCTCGCCGGCGCTCACGTCGCCGTCCAATCAGCGGGGGCGGGCGGGG-------CC--GGCCGCC-GGAGCTGCCCGAAATTC--------GGGGC-------------------GGGTGGCAGTTAGCAGGCC
>gene=chr10_46168259-46168402; species=equCab
------------------------------------------gggggcgggggggg-----------ggccgcc--cACCAACACGAAGTCC--------GGGGCGTTCCTTTAGCTTGTCGGGGGGTGTTAATTACAGAGGC
>gene=chr10_46168259-46168402; species=gorGor
CTACCAATCGCTGGACGGCGCTTTCGCTGCCCTCCAATAAgcgcgggcgggggcgggcctgg-ccccggACGTCGGCGGTTGCCGGGGCGCCAGGGCCCTGGGGCCTTCTTGGCATTCGCTGGAGGTTGTGAGTTACGAGGCC
>gene=chr10_46168259-46168402; species=panTro
CTACCAATCGCTGGACGGCGCTTTCGCTGCCCTCCAATCAgcgcgggcgggggcgggcctgg-ccccggACGTGGGCGGTTGCCGGGGTGCCAGGGCCCTGGGGCCTTCTTGGCATTCGCTGGAGGTTGTGAGTTACGAGGCC
>gene=chr10_46168259-46168402; species=papHam
CTACCAATCGCTGGACG--------------------------------------------------GGACGTGGGCCGTTGCAGAGGCGCCAGGGCGCTGGGGCCTTCTTGGCATTCCCTGGAGGTTGTGGGTTACAAGGCC
>gene=chr10_46168259-46168402; species=ponAbe
CTACCAATCGCTGGACGGCGCTTTCGCTGCCCTCCAATCAGCGCGGACGGGGGCGGGCCTGG-CCCCGGACGGGGGCGGTTGCCGGGGCGCCAGGGCCCTGGGGCCTTCTTGGCATTCCCTGGAAGTTGTGGGTTACGAGGCC
>gene=chr10_46168259-46168402; species=rheMac
CTACCAATCGCTGGACGGCGCTCTCGCTACCCTCCAATCAGCGCTGGC-GGGGCGGGCCTGG-ACCCGGACGTGGGCCGTTGCAGGGGCGCCAGGGCGCTAGGGCCTTGTTGGCATTCCCTGGAGGTTGTGGGTTACAAGGCC
>gene=chr10_49514503-49514779; species=hg19
CCCACAGCCCTCGGAGGCTCTCTCCGCGGCTCCGCCTCCAAGCGACCTCCGCAAGTCCTCTCGTAACCCCTGGAGTAGCGCCGTccccgggcggcggccccgcccccgcaatccgggccccggggctgccccgccccgccggccgctcgggaggcgcgggggcggggcccTGCGCGATGACGTGCGCGGGCGTGCGCGGTGACGGCCCGCGTCTCTGTTACTCAGCCGAGCGGCCGAGGCCGGACGACGCGGCTTGGATTGCGGAGCCGCGAGCAG
>gene=chr10_49514503-49514779; species=bosTau
CTGGAGACTCTCACACGCTCTTCTCGTAGCTCCGCCTCCAGGCGACCTCCGCAAGCCCGCCCAC--CCCGCTG-GTAGCCCCGCCCCCGGATTGCGACTCCGCCCCCGCAATCCGGGCCCCCGGGCTGCCCCGCCCCATGGGCCGCTCGCGAAGCGCGGAGGCGGGGTCCTGCGCGGTGACGTGAGCGGGCGTGCGCGGTGACGGCCCGCGTCCCTGTTACTCAGCGGAGCGGCGGAGGCCGGACGACGCGGCCCGGATCGCGGAGCCGCGAGCAG
>gene=chr10_49514503-49514779; species=calJac
-CCACCGCCCTCGGAGGCTCTCCCCGCGGCTCCGCCTCCAGGCCACCTCCGCAAGTCC-CTCGG-CCCACTGGAGTAgccccgccctcgggcggc-gccccgcccccgcaatccgggccccggggctgccccgccccgcAGGCCGCTCGGGAAGCGCGGGGGCAGGGCCCTGCGCGATGACGTAGGCGGGCGTGCGCGGTGACGGCCCGCGTCCCTGTTAGTCAGCGGAGCCGCTGAGGCCGGACGACGCGGCTCGGAAAGCTGAGCCGCGAGCTG
>gene=chr10_49514503-49514779; species=canFam
cgcccggtccc--ggcgcgccccccgcAGCTCCGCCTCCAGGCGACCTCCGCGCGGCCTCCCGC--TCCCGGA-----------------------------------------------------------------------------------------------------------------------------------------------------------------------------------------------------------
>gene=chr10_49514503-49514779; species=equCab
AAAGCCGCTCT--CTGGCTCGCGCGGCAGTTC-GCCTCCAGGAGACCTCCGCCAGTCCTCCGGT--CCATAA--GTAACCCCGCTCCCGGACGGCGGGCCCG--CCTGGCATTCGAGCCGCGGGGCAGCACAGCTC--------------------------------------------------------------------------------------------------------------------------------------------
>gene=chr10_49514503-49514779; species=gorGor
CCCACAGCCCTCGGAGGCTCTCTCCGCGGCTCCGCC-CCG-------------------CTCGGAACCCCTGGCGTAGCCCCGTccccgggcggcggccccgcccccgcAATCCGGGCCCCGGGGCTgccccgccccgccGGCCGCTCGGGAGGTGCGGGGGCGGGGCCCTGCGCGATGACGTGCGCGGGCGTGCGCGGTGACGGCCCGCGTCCCTGTTACTCAGCCGAGCGGCCGAGGCCGGGCGACGCGGCTTGGATCGCGGAGCCGCGAGCAG
>gene=chr10_49514503-49514779; species=panTro
CCCACAGCCCTCGGAGGCTCTCTCCGCGGCTCCGCCTCCAGGCGAACTCCGCAAGTCCTCTCGGAACCCCTGGAGTAGCCCCGTccccgggcggcggccccgcccccgcAATCCGGGCCCCGGGGCTgccccgccccgccGGTCGCTCTGGAGGCGCGGGGGCGGGGCCCTGCGCGATGACGTGCGCGGGCGTGCGCGGTGACGGCCCGCGTCCCTGTTACTCAGCCGAGCGGCCGAGGCCGGACGACGCGGCTTGGATTGCGGAGCCGCGAGCAG
>gene=chr10_49514503-49514779; species=papHam
CCCACTGCCCTCGGAGGCTCTCTCCGCGGCTCCGCCTCCAGGCGACCTCCGCAAGTTCTCTCAG-CCCCCTGGAGTAgccccgcccccggccagcggccccgcccccgcaatccgggccccggggctgccccgccccgcaggccactcgggaggcgcgggggcggcgcccTGCGCGATGACGTGGGCGGGCGTGCGCGGTGACGGCCCGCGTCCCTGTTACTCAGCGGAGCGGCCGAGGCTGGACGACGCGGCTAGGATCGCGGAGCGGCGAGCAG
>gene=chr10_49514503-49514779; species=ponAbe
CCCACAGTCCTCGGAGGCTCTCTCCGCGGCTCCGCCTCCAGGCGACCTCCGCAAGTCCTCTCGGAACCCCTGGAGTA-------------------GCCCCGCCCCCGCAATccgggccccggggctgccccgccccgccggccgctcgggaggcgcgggggcggggcccTGCGCGATGACGTGCGCGGGCGTGCGCGGTGACGGCCCGCGTCCCTGTTACTCAGCGGAGCGGCCGAGGCCGGACGACGCGGCTTGGATCGCGGAGCCGCGAGCAG
>gene=chr10_49514503-49514779; species=rheMac
CCCACTGCCCTCGGAGGCTCTCTCCGCGGCTCCGCCTCCAGGCGACCTCCGCAAGTTCTCTCAG-CCCCGTGGAGTAgccccgcccccggccagcggcccggcccccgcaatccgggccccggggctgccccgccccgcaggccactcgggaggcgcgggggcggcgcccTGCGCGATGACGTGGGCGGGCGTGCGCGGTGA--------------------------------------------------------------------------
>gene=chr10_50887564-50887779; species=hg19
ACGCGCGTATTTGCGGACCAGGCGCTGAGGGTCACGTGAGCAGCTTGGGGCCGGGAGGATCCCCTAGCGCCACCCCGGCCCCGCCCGGCGCGTAGCGACGCCCACGCGCCCGGGCCGGAAGAGAGGTTGCTTAGCAGCGTGTGTTTCTCCCTTGCCTCTGCGGCGGCGGAGGCCTGGCGATGCCCAAGAACGCAGTGGTCATCCTGCGCTATGGG
>gene=chr10_50887564-50887779; species=bosTau
AATACCGTGTTT----ACCAGCTTGTGAGGGTTGCGAGAGCAA-----GGTGCAGG---TCCTCCAGCTCCACCCTGGCCCCGCCCC-CGCGTGACCACGCCCACCCCCGAAGGCCAGAAGAGCAGTTGCCTAGCAGTGTGTATTGCGCTGTAACCC---CAGCAA--GAGGCCTGGCCATGCCCGAGAACGCGCAGGTCATCATGCGCTATGGG
>gene=chr10_50887564-50887779; species=calJac
ATGCATGTGTTGGCGGACTTGGGGCTGAGGCTCACGTGAGCAACTTTGGGCGGGGAGGATCCCGGAGCACCACCCCGACCCCGCCCCGCGCGTAGCCACGCCCACGCGCCGGGGCCGAAGGAGAGGTTGCGTAGCAACGTGTGTTGCTCCCTAGCCCCTGCGGTGGCGGAGGACTGGCGATGCCCAAGAACTCGGTGGTCATCCTGCGCTACGGG
>gene=chr10_50887564-50887779; species=canFam
AATGTCCTGTTT----ACCTGACTGTGAGGGTG-AGAAAGCAAG----AGCAGGGAGGCTCCTCAAGCCCCACCCTGGCCCCGCCC-CCGCGGGGCTGCACCCACTCCCAAGGGCCTGTCGC-CGGTTGCCAGGCAGTGTGTGTTGCGCCTTAGCCC---ACGCTG--GCGGC-GGGCCATGCCGAAGGACGCCGTGGTCATCGTGCGCTACGGG
>gene=chr10_50887564-50887779; species=equCab
AATCCCATGTTT----ACCTGGCTATGAGGGTCTTAAAAGCAAG--------GAGAGGATCCTCCAGCTCCGCCTTGGCCCCGCCCCGCGCGTGGCCACGCCCCTTTTCAAGGACCTGGCGGGCAGTTGCCTAGCAGTGTGTGTTGCGCCGCAGCGC---CGGCAG--GCGGCCCGGCCATGCCCAAGAATGCGCAGGTCATCCTGCGCTATGGG
>gene=chr10_50887564-50887779; species=gorGor
ACGCGCGTATTTGCGGACCAGGCGCTGAGGGTCACGTGAGCAGCTTGGGGCCGGGAGGATCCCCTAGAGCCACCCCGGCCGCGCCCCGCGCGTAGCGACGCCCACCCGCCCGGGCCGGAAGAGAGGTTGCTTAGCAGCGTGTGTTTCTCCCTTGCCTCTGCGGCGGCGGAGGCCTGGCGATGCTCAAGAACGCAGTGGTCATCCTGCGCTATGGG
>gene=chr10_50887564-50887779; species=panTro
ACGCGCGTATTTGCGGACCAGGCGCTGAGGGTCACTTGAGCAGCTTGGGGCCGGGAGGATCCCCTAGCGCCACCCCGGCCCCGCCCCGCGCGTAGCGACGCCCACCCGCCCGGGCCGGAAGAGAGGTTGCTTAGCAGCGTGTGTTTCTCCCTTGCCTCTGCGGCGGCGGAGGCCTGGCGATGCCCAAGAACGCAGTGGTCATCCTGCGCTATGGG
>gene=chr10_50887564-50887779; species=papHam
ACGCGCGCGTTTGCGGACCAGGCGCTGAGGGTCACGTGAGCAGCTTGGGGCCGGGAGGATCCCCTAGCGCCACTCCGGCCCCGCCCCGCGCGTAGCCACGCCCACCCGCCAGGGCCGGAAGAGAGGTTGCTTAGCAGCGTGTGTTTCTCCTTAGCCTCTGCAGCGGCCGAGGCCTGGCGATGCCCAAGAACGCAGTGGTCATCTTGCGGTATGGG
>gene=chr10_50887564-50887779; species=ponAbe
ACGCGCGTATTTGCCTACCAGGTGCTGAGGGTCACGTGAGCAGCTTGGGGCCTGGAGGATCCCCTAGCACCACCCCGGCCCCGCCCCGCGCGTAGCGACGCCCACCCGCCCGGGCCGGAAGAGAGGTTGCTTAGCAGCGTCTGTTTCTCCCTAGCCTCTGCGGCGGCGGAGGCCTGGCGATGCCCAAGAACGCAGTGGTCATCCTGCGCTATGGG
>gene=chr10_50887564-50887779; species=rheMac
ACGCGCGCGTTTGCGGACCCGGCGCTGAGGGTCACGTGAGCAGCTGGGGGCGGGGAGGATCCCCTAGCGCCACTCCGGCCCCGCCCCGCGCGTAGCCACGCCCACCCGCCAGGGCCGGAAGAGAGGTTGCTTAGCAGCGTGTGTTTCTCCTTAGCCTCTGCGGCGGCCGAGGCCTGGCGATGCCCAAGAACGCAGTGGTCATCTTGCGGTATGGG
>gene=chr10_51572233-51572509; species=hg19
AGCGGGGAGGGAGCTGCAGGGGGGCCGCGAGCGCCAGCGGGGACTGGCTGGGAGCAGGGCAACAATGGGCGGAGTTTTCCGCTCCTCCCCGCCCTTGGCTTGAGCGCTCCAGCTCGCTAGTGGCCCGGGCGAACTGGAGTTGCCGTGTGACGCGTGGGCGGGACGAGGCCCGGGCTCGGGGACCTTTCGCACTCGGGTCAGGGGTAAAGCAGCCTGTCGCTTGCCGGGCAGCTGGTGAGTCGGTGACCTGGCCTGTGAGGTACGTCTGGCAGCCCA
>gene=chr10_51572233-51572509; species=bosTau
AACGG---GGTGGGGGTGGGGCGTCCTCGGGCAGCGGGGGGACCTCGGGGGCCTCCCG-----AGTGGGCGGAGCCTCGGGTCCCGCCC---CGCCAGCGCGTCTGGCAGCGCCTGCGGGCG-------------------GGCGGGAG-CGCGCGGGCGGGGCGCTCTCCGCGGGCAGGGACCTTTCTCACCCCGGTCCCGGATAAAGCAGCGTCCTGCTTGCTGGGCAGCTCGCGCGCCGGGG-CCTAGATTGAGAGGTATGTCCAGCAGCCCA
>gene=chr10_51572233-51572509; species=calJac
AGCGGCGTGGGAGCTGCGCGGGGGCCGCGAGCGCCAGCGAGGATGGGCGGGGAGCGCGGCAACAG-GGGCGGAGTTTTCCGTTCCTCCCTGCCTCTGGCTGGAGCGCTCCAGCTCGTCGGTGGCT----------------GCCGTGTGACGTGTGGGTGAGGCGCTGCCCTGGCTCTGGGGCCTTCCGCACTCGGGTCACGAATAAAGCAGCTTCTTGCTCGCTGGGCAGCTGGTGTGTCGGTGACCTGGCCTGTGAGGTACGTCTGTCAATCCT
>gene=chr10_51572233-51572509; species=canFam
TGCGGC-AGGTCGGGGCGGGAGCTCCTGGGGCGGCGAGAGGG----GGGAGGTGCCCG-----AGTGGGCGGAACCTCCCGAGCGTcccgggcgccgacgtgcgcgctcccggccgccgg-g-------------------gccgccagacgcgggcgcggggcgcggcgcgTGGGCGGGGACCTTCGCCAGCCCGGTTGGGGATAAAGCGGTCTTCGGCGCGCCCAGGAGGTCGTGCGGCGCAGGCCCAGCCTGC-AGGTACGT-GGGCAGCCCC
>gene=chr10_51572233-51572509; species=equCab
---------------------------------------------------------------------------------------------------------------------------------------------------------------------------------GGAAACCTAGACCACCCTAGTCCTGGGTAAAGCAG-CGTAGCGGTGGCCGGCGGCTCGCACCGCGGGGCCCTGGCCTGCAAGGTATGT----------C
>gene=chr10_51572233-51572509; species=gorGor
------------------------------------------------------------------------------------------------------------------------------------------------------------------------------------------------------------------------------------------------------------------------------------
>gene=chr10_51572233-51572509; species=panTro
AGCAGCGAGGGAGCTGCAGGGGGGCCGCGAGCGCCAGCGGGGACTGGCTGGGAGCAGGGCAACAATGGGCGGAGTTTTCCGCTCCTCCCCGCCCTTGGCTTGAGCGCTCCAGCTCGCTAGTGGCCCGGGCGAGCTGGAGCTGCCGTGTGACGCGTGGGCGGGGCGAGGCCCGGGCTCAGGGACCTTTCGCACTCGGGTCAGGGGTAAAGCAGCCTGTCGCTTGCCGGGCAGCTGGTGCGTCGGTGACCTGGCCTGTGAGGTACGTCTGGCAGCCCA
>gene=chr10_51572233-51572509; species=papHam
AGCGGCGAGGGAGCTGCCCGGGGGCCGCGAGCGCCAGCGGGGACTGGTGGGGAGCTGGGCAACAGTGGGCGGAGTTTTCCGCTCCTCCTCGGCCCTGGCTTGAGCGCTCCAGTTCGCTGGTGGCA----------------GCTGTGTGACGCGCTGGCGGGGCGCGGCCCGGGCTCGGGGACCTTCCGCACTCGGGTCAGCGGTAAAGCAGCCTGTCGTTTGCCGGGCAGCTGGCGCGTCGGTGACCTGGGCTGTGAGGTACGTCTGGCAGCCCA
>gene=chr10_51572233-51572509; species=ponAbe
AGCGGCGAGGGAGCTGCAGGGGGGCCGCGAGCGCCAGCGGGGACTGGCTGGGAGCAGGGCAACAGTGGGCGGAGTTTTCCGCTCCTCCCCGCCCTTGGCTTGAGCGCTCCAGCTCGCTGGTGGCCCGGGCGAGCTGGAGCCACTGTGTGACGTgcgggcggggcgcggcccgggcTCGGGGACCTTTCGCACTCGGGTCAGGGGTAAAGCAGCCTGTTGCTTGCCGGGCAGCTGGCGCGTCGGTGACCTGGCCTGTGAGGTACGTCTGGCAGCCCA
>gene=chr10_51572233-51572509; species=rheMac
AGCGGCGAGGGAGCTGCGCGGGGGCCGCGAGCGCCAGCGGAGACTGGTGGGGAGCAGGGCAACAGTGGGCGGAGTTTTCCGCTCCTCCCCGGCCCTGGCTTGAGCGCTCCAGTTCGCTGGTGGCA----------------GCCGTGTGACGCGCTGGCGGGGCGCGGCCCGGGCTCGGGGACCTTCCGCACTCGGGTCAGCGGTAAAGCAGCCTGTCGTTTGCCGGGCAGCTGGCGCGTCGGTGACCTGGCCTGTGAGGTATGTCTGGCAGCCCA
>gene=chr10_69644221-69644451; species=hg19
ccgccggccgccggggccgAGTGCGCTTCCAGCCCAGGCGGAGCGGTAGACGCAACAGCCTCCGCCCGCCACGTGACCCGTAGTGTTGTGGTCTGGCCCGCGTGGGTGGCGGGAGCGCCGAGAGGGCGGGGGCGGCGATGGGGCGGGTCACGTGATGGGGTTTAAATCTCCCGCAGCCGGAGCCGCGGGGGCGCCAGTGCCGCGCGTCGAGCGGGAGCAGAGGAGGCGAG
>gene=chr10_69644221-69644451; species=bosTau
CCGCA-GCACCCAAGGCGGGGTTTCCCCCAGGCCCACG------------------CGCCTCCGCCTG-CACGTGACCCGCGGTGTTGTGGTCCGGCCCGCGTGGGTGGCGGGAGCGGCGGGAGGGCGGGGGCGAGGA-GCGGCGCGTCACGTGACGGGGTTTAAATCTCCCGCAGCCAGAGCCGCGGGGGCGCCAGTGCCGCGAGTCGAGCGGGAGCAGAAGAGGCGAG
>gene=chr10_69644221-69644451; species=calJac
CCGCGGGCCGCCGGGGCACAGTTTCCTACCAGCTCAGGCGGAGTAGTAGACGCAGCTGCCTCCGCCCGCCACGTGACCCGTAGTGTTGTGGTCTGGCCCGCGTGGGTGGCGGGAGCGCCTAGAGGGCGGGGGTGGCGATGGGGCGGGTCACGTGACGGGGTTTAAATCTCCCGCAGCCGGAGCCGCGGGGGCGCCAGTGCCGCGCGTCAAGCGGGAGCAGAGGAGGCGAC
>gene=chr10_69644221-69644451; species=canFam
CCGC----------------GCTTCCTCCCAGCCCACG------------------CGCCTCCGCCCGCCACGTGACCCGCCGTGTTGTGGTCCGGCCCGCGTGGGTggcgggagcggcgggagggcgggGGCGACG--GGGCCGGGTCACGTGACGGGGTTTAAATCTCCCGCAGCCGGAGCCGCGGGGGCGCCAGTGCCGCGAGTCGAGCGGGAGCAGAGGAGGCGAG
>gene=chr10_69644221-69644451; species=equCab
CCGC----------------cccgcccgcccgcgcgcg------------------ttcccccgcccgccACGTGACCCGCCGTGTTGTGGTCCGGCCCGCGTGGGT---------GGCGGGAGGGCGGAGGCGGCGA-GGGCCGGGTCACGTGACGGCGTTTAAATCTCCCGCAGCCGGAGGCGCGGGGGCGCCAGTGCCGCGAGTCG---------------------
>gene=chr10_69644221-69644451; species=gorGor
----CGGCCGCCGGGGCCGAGTGCGCTTCCAGCCCAGGCGGAGCGGTAGACGCAACAGCCCCCCCCCGCCACGTGACCCGTAGTGTTGTGGTCTGGCCCGCGTGGGTGGCGGGAGCGCCGAGAGGGCGGGGGCGGCGATGGAGCGCGTCACGTGACGGGGTTTAAATCTCCCGCAGCCGGAGCCGCGGGGGCGCCAGTGCCGCGCGACGAGCGGGAGCAGAGGAGGCGAG
>gene=chr10_69644221-69644451; species=panTro
ccgccggccgccggggccgAGTGCGCTTCCAGCCCAGGCGGAGCGGTAGACGCAACAGCCTCCGCCCGCCACGTGACCCGTAGTGTTGTGGTCTGGCCCGCGTGGGTGGCGGGAGCGCCGAGAGGGCGGGGGCGGCGATGGGGCGCGTCACGTGACGGGGTTTAAATCTCCCGCAGTCGGAGCCGCGGGGGCGCCACTGCCGCGCGTCGAGCGGGAGCAGAGGAGGCGAG
>gene=chr10_69644221-69644451; species=papHam
ccg-cggccgccggggccgAGCGTGCTTCCAGCCCAGGCGGAGGGGTAGATGCAACAGCCTCCGCCCGTCACGTGACCCGTAGTGTTGTGGTCTGGCCCGCGTGGGTGGCGGGAGCGCCGAGGGGGCGGGGGCGGCGATGGGGCGGGTCACGTGACGGGGTTTAAATCTCCCGCAGCCGGAGCCGCGGGGGCGCCAGTGCCGCGCGTCGAGCGGGAGCAGAGGAGGCGAG
>gene=chr10_69644221-69644451; species=ponAbe
CCGCCGACCGCCGAGGCCGAGTGTGCTTCCAGCCCAGGCGAAGCGGTAGACGCAGCAGCCTCCGCCCGCCACGTGACCCGTAGTGTTGTGGTCTGGCCCGCGTGGGTGGCGGGAGCGCCGAGAGGGCGGGGGCGGCGATGGGGCGGGTCACGTGACGGGGTTTAAATCTCCCGCAGCCGGAGCCGCGGGGGCGCCAGTGCCGCGCGTCGAGCGGGAGCAGAGGAGGCGAG
>gene=chr10_69644221-69644451; species=rheMac
ccg-cggccgccggggccgAGCGTGCTTCCAGCCCAGGCGGAGGGGTAGATGCAACAGCCTCCGCCCGTCACGTGACCCGTAGTGTTGTGGTCTGGCCCGCGTGGGTggcgggagcgccgagggggcgggggcggcgatggggcgggTCACGTGACGGGGTTTAAATCTCCCGCAGCCGGAGCCGCGGGGGCGCCAGTGCCGCGCGTCGAGCGGGAGCAGAGGAGGCGAG
>gene=chr10_70319893-70320169; species=hg19
AAAGTTAATGACAAAATCTTGACACCTCTCTACGTCTTCTTCggagacagagaagttgagagaggtggagaacgagggggagggggagggggtcgagagggagtcgaggagggaTTCCAGCTCCAGTTTGGGTAAATCCAGCTCGCGTTTTGTCTCTCGCTCAACTGTGCAGGGTCCAGCGAAGGCAGAGCCCCAGCTTCACTCCCTGAGGTCTGTCCTGGGGAGACACTGCTGCTCCGGGGGGCTGACCTGGCGGGGAGTGGCCGCGCAGTCTGC
>gene=chr10_70319893-70320169; species=bosTau
AAAAACAATGACAAGATCTTGATAACGTTTTCCCTCTCCTTTGAAAAAAAAATGGTTGGGAGAGAAGAGGGCCAAG-GGGAGGGGT------------AAGGGTCCACAGGAGAGTCCAGCTCCAGTTTAGGGAAATCCAGCTCGCGTTTTGCCTCTCGCTCAGCAGAGCAGGGTCCAGGGAAGGCAGAGCCCCAGCTTCACTCCCTGAGGTCTGTCCTGGGGAGACAGTGCTGCTCCGGGGGGCTGACCTGGCGGGGAGCGGCAGCGCAGCCCGC
>gene=chr10_70319893-70320169; species=calJac
AAGGGTAATGAC-AAACCTTGACACCTCTCTACC---TCTTAAAAGAGAGAGAAGTTGTGAgaggagaaggaggaggaggaggaggagggagagg----gggGTCGAGAGGGGAGTCCAGCTCCAGTTTGGGTTAATCCAGCTCGCGTTTTGCCTCTCGCTCAACTGTGCAGGGTCCAGCGAAGGCAGAGCCCCAGCTTCACTCCCTGAGATCTGTCCTGGGGAGACACTGCTGCTCCGGGGGGCTGACCTGGCGGGGAGTGGCCGCGCAGTCTGC
>gene=chr10_70319893-70320169; species=canFam
AAAGACAATGACAAAACCTTGACACTTCTTTTCCTGT-CTTTGAAAAAAAAAGTGTTATGAGACAGGAGGGTGAAC-GGGAGGGGT------------AAGGGTCGAGAGGGGAGTCCAGCTCCAGTTTGGGTAAATCCAGCGCGCGTTTTGACTCTAGCTCAGTGGTGCAGGGTCCAGCAAAGGCAGAGCCCCTGCTTCACTCCCTGAGGTCTGTCCTGGGGAGACACTACTGCTCCGGGGGGCTGACCTGGCGGGGAGTGGCAGCGCGATCCGC
>gene=chr10_70319893-70320169; species=equCab
------------------------------------------------------------------------------------------------------------------------------------------------------------------------------------------------------------------------------------------------------------------------------------
>gene=chr10_70319893-70320169; species=gorGor
AAAGTTAATGACAAAATCTTGACACCTCTCTACGTCTTCTTCGGAGACAGAGAAGTTGAGAGAGGTGGAGAACGAGGGGGAGGGG-----------------------------------------------------------------------------------------------------------------------------------------------------------------------------------------------
>gene=chr10_70319893-70320169; species=panTro
AAATTTAATGACAAAATCTTGACACCTCTCTACG---TCTTCggagacagagaagttgagagaggtggagaacgagggggagggggagggggtcgagagggagtcgaggagggaTTCCAGCTCCAGTTTGGGTAAATCCAGCTCGCGTTTTGTCTCTCGCTCAACTGTGCAGGGTCCAGCGAAGGCAGAGCCCCAGCTTCACTCCCTGAGGTCTGTCCTGGGGAGACACTGCTGCTCCGGGGGGCTGACCTGGCGGGGAGTGGCCGCGCAGTCTGC
>gene=chr10_70319893-70320169; species=papHam
AAAGGTAATGACAAAATCTTGACACCTCTCTACTACTTCTTCGgagacagagatgttgagagaggtggagaaagagggggagagG-AGGGGGTCGAGAGGGAGTCGAGGAGGGATTCCAGCTCCAGTTTGGGTAAATCCAGCTCGCGTTTTGCCTGTCGCTCAACTGTGCAGGGTCCAGCGAAGGCAGAGCCTCAGCTTCACTCCCTGAGGTCTGTCCTGGGGAGACACTGCTGCTCCGGGGGGCTGACCTGGCGGGGAGTGGCCGCGCAGTCTGC
>gene=chr10_70319893-70320169; species=ponAbe
AAAGTTAATGACAAAATCTTGACACCTCTCTACGTCTTCTTCggagacagagaagttgagagaggtggagaacgagggggagggggagggggtcgagagggagtcgaggagggaTTCCAGCTCCAGTTTGGGTAAATCCAGCTCGCGTTTTGTCTCTCGCTCAACTGTGTAGGGTCCAGCGAAGGCAGAGCCCCAGCTTCACTCCCTGAGGTCTGTCCTGGGGAGACACTGCTGCTCCGGGGGGCTGACCTGGCGGGGAGTGGCCGCGCAGTCTGC
>gene=chr10_70319893-70320169; species=rheMac
AAAGGTAATGACAAAATCTTGACACCTCTCTACTACTTCTTCGGAGACAGAGA---------------------------------------------GGGAGTCGAGGAGGGATTCCAGCTCCAGTTTGGGTAAATCCAGCTCGCGTTTTGCCTGTCGCTCAACTGTGCAGGGTCCAGCGAAGGCAGAGCCCCAGCTTCACTCCCTGAGGTCTGTCCTGGGGAGACACTGCTGCTCCGTGGGGCTGACCTGGCGGGGAGTGGCCGCGCAGTCTGC
>gene=chr10_70883822-70884015; species=hg19
GGCCTCTCCCCGGAGTGCCTGGCGGCCAGCAgggcggggcaggaggctgggagagggacgggtgcgggggtgggggagaggaagggagcggTCACGTGTGAGGGGCGGCCCGAGGTCACGTGACGGAGCGCCGGAGCGGAGGGAGCCGGGGCTGGGAGTTCTCCTGAGGGAAGAGGAGTGGAGTAGGGGGGAC
>gene=chr10_70883822-70884015; species=bosTau
GGCCTCCCCTCGGAGGGCCATCTGGCCAGTAGGGCGGGGCGAGAGGCCCAGAG-CGGGCCTGCTGTAGGGGGGGCAGGAGGAGAGGACGGGTCACGTGCGGCCGGCGGCCTGAGGTCACGTGACG-GGCGCCTGGGAGGAGGGAACTGGGGCTAGGAGTTCTCCTAAAGGAAGAGGCGTGAAGTGGGGGGGAC
>gene=chr10_70883822-70884015; species=calJac
--------------------GGCGGCCAGCAGGGCGGGGTGGCAGGCCGGGAGAGGGAAGGGTGCGGGGGGAGGGGAGAGGAAGGGAGCGGTCACGTGTGGATAGCCGCCCGAGGTCACGTGACGGGGCGCCGGAGCGGAGGGAGCCGGGGCTGGGAGTTCTCCTGAGGAAAGAGGAGTGGAGTCGGGGGGAC
>gene=chr10_70883822-70884015; species=canFam
CGCCTCTCCTCGA-GGGCCAGCTGGCC-GTGGGGCGGGGCAAGCGGCCGCGAG-GGGACTGGAGCCGGCGGGGCAAGGAGGAAGGGAGGGGTCACGTGCGGCCGGCGGCTCGGGGTCACGTGACG-GGCGCCGGGGAGGAGGGAGTCTGGACCGGGAGTTCTCCTGAGGGAAGCGGAGCGAAGT-GGGGGGAc
>gene=chr10_70883822-70884015; species=equCab
-------------------------------------------------------------------------------------------------------------------------------------------------------------------------------------------------
>gene=chr10_70883822-70884015; species=gorGor
GGCCTCTCCCCGGAGTGCCTGGCGGCCAGCAgggcggggcaggaggctgggagagggacgggtgcgggggggggggagaggaagggagcggtcacgtgtgaggggcggCCCGAGGTCACGTGACGGGGCACCGGAGCGGAGGGAGCCGGGGCTGGGAGTTCTCCTGAGGGAAGAGGAGTGGAGTAGGGGGGAC
>gene=chr10_70883822-70884015; species=panTro
GGCCTCTCCCCGGAGTGCCTGGCGGCCAGCAgggcggggcaggaggctgggagagggacgggtgcgggggggggggagaggaagggagcggtcacgtgtgaggggcggCCCGAGGTCACGTGACGGGGCGCCGGAGCGGAGGGAGCCGGGGCTGGGAGTTCTCCTGAGGGAAGAGGAGTGGAGTAGGGGGGAC
>gene=chr10_70883822-70884015; species=papHam
GGCCTCTCCCCGCAGT--CGGGCGGCCAGCAGGGCGGGGCGTGAGGCCGGGAGAGGGACGGGTGCGGGTGGGGGGGAGAGGAAGGGAGTGGTCACGTGTGGCGGGCGGCCCGAGGTCACGTGACGGGGCGCCGGAGCGGAGGGAGCCGGGGCTGGGAGTTCTCCTGAGGGAAGAGGAGAGGAGTGGAGTGGAC
>gene=chr10_70883822-70884015; species=ponAbe
GGCCTCTCCCCGGAGTGCCTGGCGACCAGCAgggcggggcaggaggctgggagagggacgggagcgggggggggggagaggaagggagcggTCACGTGTGAGGGGCGGCCCGAGGTCACGTGACGGGGCGCCAGAGCGGAGGGAACCGGGGTTGGGAGTTCTCCTGAGGGAAGAGGAGTGGAGTAGGGGGGAC
>gene=chr10_70883822-70884015; species=rheMac
GGCCTCTCCCCGCAGT--CGGGCGGCCAGCAGGGCGGGGCGTGAGGCCGGGAGAGGGACGGGTGCGGGGGGAGGGGAGAGGAAGGGAGTGGTCACGTGTGGCGGGCGGCCCGAGGTCACGTGACGGGGCGCCGGAGCGGAGGGAGCCGGGGCTGGGAGTTCTCCTGAGGGAAGAGGAGTGGAGTGGAGGAGAC
>gene=chr10_74544362-74544638; species=hg19
CTTCTGTGTATCCAGTAGCTTCTGAAAATGTTAATGTGGCACTGTGCAGGGAGTCAAGGGAACAGTCTCCTCATTTTCAGTGCAGGATGCTAGGGAAAGCCTGTCCGTATGTGTGCGTGGGTGTGTGAGTGAGGGCTGGCTGTGCACCCTGCCTCTCTGGCTGAAGTAAGTTGCAGAGCAGCTTTGCCTTTTCATGGGCTTGGGTGTGGGGAATCCCTCCTACCAAGAGTATTTTGGGAAATTCCTAAATGCTGATGTGTTCTCAGCTCTATATAA
>gene=chr10_74544362-74544638; species=bosTau
CCTCTGCACTCCCAACAGCTCCCATAAATGTTAATGTGGTGCTGTGCAAGGAAC------------------------------GAGTGCTGGGG-AAGCCTGTGTCTGAGCAGGCGTGGGTGTATATGAGAGGGC-TGCTGGGCAGTCTG--TCTCTGGCTGAAGTAGACTGCAGAGAGGCTTTGCCTTTCCT-GCGTAGTGGTGTGGGGAATTCCTGCTATCCAGTGGATTTGGGGAAATTCCTAAACCCTGATATATTTTCAGCTCTAGATAA
>gene=chr10_74544362-74544638; species=calJac
CTTCTGTGTATCCATTAGCCTTCAAAAATGTTAATATGGCACTATGCAGGGAGTCGAGGGAACAATCTCCTTTTCTTCAGTGCAGGATGCTAGGGAAAGCCTGTCCCTAGGTGTGCGTGGGTGTGTGAGTGAGGGCTGGCTGTGCACTCTGCCTCTCTGGCTTAAATAAATAGC-------TTTGGTTTTTTCATGGGCTTGGGTGTGGGGAATCCCTCCTACCCAGAGTATTTTGGGAAATTCCTAAATGCTGTTGCATTCTCAGCTCTTTATAA
>gene=chr10_74544362-74544638; species=canFam
CCTCTGTGCACCCAGTCACTTCTTTAAATGTTAATATGACATGGTGCAGGAAGATGAGGGAGTCTTCTCCTCAT-TTCAGTGTGTGATGATGGGGAAAGCCTGTCCCTAAGTATGCGTGGGTGTGGGTGTGAGGGT-TACTGAGCACTCTGC--CTCTGGCTGAAGTACATTGCATAGCATCTTTGCTTTTTCA-TGGGCATGGTGTGGGGAATTCCTCCTACACAGCAAATTTGGGGAAATTCCT-AATGCTGATATGTTTTCGGTTCTTGATAA
>gene=chr10_74544362-74544638; species=equCab
CCTCTGCGCACCCAGTAGCTCCCGTAAATGTTAACGTGGCACTGTGCAGGGAGATGAGGGAGCCACCTCCTCAT-TGCAGGGCACGATGCTGGGGAAAGCCTATCCCTGGGTATGCGTGGGTGTGTGTGTGAGGGC-CACCGAGCACTCTCCCGCTCCGGCTGAGCTACATTGCGGAGCAGCTTTGCCTTTCCACGGGCTCCGGTCTGGGGAATCCCTCCTATCCAGCAAATTTGGGGAAATTCCTAAAAGCTGATGCATTTTCAGCTCTAGATAA
>gene=chr10_74544362-74544638; species=gorGor
CTTCTGTGTATCCAGTAGCTTCTGAAAATGTTAATGTGGCACTGTGCAGGGAGTCAAGGGAACAGTCTCCTCATTTTCAGTGCAGGATGCTAGGGAAAGCCTGTCCGTATGTGTGCGTGGGTGTGTGAGTGAGGGCTGGCTGTGCACCCTGCCTCTCTGGCTGAAGTAAGTTGCAGAGCAGCTTTGCCTTTTCATGGGCTTGGGTGTGGGGAATCCCTCCTACCAAGAGTATTTTGGGAAATTCCTAAATGCTGATGTGTTCTCAGCTCTATATAA
>gene=chr10_74544362-74544638; species=panTro
CTTCTGTGTATCCAGTAGCTTCTGAAAATGTTAATGTGGCACTGTGCAGGGAGTCAAGGGAACAGTCTCCTCATTTTCAGTGCAGGATGCTAGGGAAAGCCTGTCCGTATGTGTGCGTGGGTGTGTGAGTGAGGGCTGGCTGTGCACCCTGCCTCTCTGGCTGAAGTAAGTTGCAGAGCAGCTTTGCCTTTTCATGGGCTTGGGTGTGGGGAATCCCTCCTACCAAGAGTATTTTGGGAAATTCCTAAATGCTGATGTGTTCTCAGCTCTATATAA
>gene=chr10_74544362-74544638; species=papHam
CTTCCGTGTATCCAGTAGCTTCTGAAAATGTTAATGTGGCACTGTGCAGGGAGTCAAGGGAACAATCTCCTCATTTTCAGTACAGGATGCTAGGGAAAGCCTGTCGCTATGTGTGCGTGGGTGTGTGAGTGAGGGCTGGCTGTGCACTCTACCTCTCTGGCTGAAGTAAGTTGCAGTGCAGCTTTGCCTTTTCATGGGCTTGGGTGTGGGGAATCCCTCCTACCAAGAGTATTTTGGGAAATTCCTAAATGCTGATGTGTTCTCATCTCTATATAA
>gene=chr10_74544362-74544638; species=ponAbe
CTTCTGTGTATCCAGTAGCTTCTGAAAATGTTAATGTGGCACTGTGCTGGGAGTCGAGGGAACAGTCTCCTCATTTTCAGTGCAGGATGCTAGGGAAAGCCTGTCCGTACGTGTGCGTGGGTGTGTGAGTGAGGGCTGGCTGTGCACTCTGCCTCTCTGGCTGAAGTAAGTTGCAGAGCAGCTTTGCCTTTTCATGGGCTTGGGTGTGGGGAATCCCTCCTACCAAGAGTATTTTGGGAAATTCCTAAATGCTGATGTGTTCTCGGCTCTATATAA
>gene=chr10_74544362-74544638; species=rheMac
CTTCCGTGTATCCAGTAGCTTCTGAAAATGTTAATGTGGCACTGTGCAGGGAGTCAAGGGAACAATCTCCTCATTTTCAGTACAGGATGCTAGGGAAAGCCTGTCGCTACGTGTGCGTGGGTGTGTGAGTGAGGGCTGGCTGTGCACTCTACCTCTCTGGCTGAAGTAAGTTGCAGTGCAGCTTTGCCTTTTCATGGGCTTGGGTGTGGGGAATCCCTCCTACCAAGAGTATTTTGGGAAATTCCTAAATGCTGATGTGTTCTCAGCTCTATATAA
>gene=chr10_75255702-75255880; species=hg19
GCGGCTACCAGAGCCAAGCGGCGGCGCCGCCGGGGAACATGGCGGACCCTCTTTCCCTACAGAGGGGCTAAGACCGGCATGCACTGCGCGTGCGGGGGTGGGGGCGGGGTAGGCTCTAGGGACTTGGGCAAAATTACTGAAGCTAGGAGAGAAACAGGACGAGGCCAAGGGATCAGGT
>gene=chr10_75255702-75255880; species=bosTau
gcggcTACCAGAGCCAAGCGGCGGCGCCGCCGGGGAACATGGCGGACCCTCTTTCCCTACAGAGGGGCTAAGACCGGCATGCACCGCGCTTGCGGGGGCGGGGGCGGAGCAGGCTCTAGGGACTTGAGCAAAATTACTGAAGCTAGGAGAGAAACAAGACCATGCCAAGGGATCAGCT
>gene=chr10_75255702-75255880; species=calJac
GCGGCTACCAGAGCCAAGCGGCGGCGCCGCCGGGGAACATGGCGGACCCTCTTTCCCTACAGAGGGGCTAAGACCGGCATGCACTGCGCGCGCGGGGGTGGGGGCGGAGTAGGCTCTAGGGACTCGGGCAAAATTACTGAGGCTAGGAGATAAACCGGACGAGGCCAAGGGATCAGGT
>gene=chr10_75255702-75255880; species=canFam
GCGGCTACCAGAGCCAAGCGGCGGCGCCGCCGGGGAACATGGCGGACCCTCTTTCCCTACAGAGGGGCTAAGACCGGCATGCACCGCGCTTGCGGGGGCGGGGGCGGGGCAGACTCTAGGGACCTGAGCAAAATTACTGAGGCTGGGAGAGAAACAGGACGAGGCCAAGGGATCAGGT
>gene=chr10_75255702-75255880; species=equCab
----------------------------------------------------------------------------------------------------------------------------------------------------------------------------------
>gene=chr10_75255702-75255880; species=gorGor
ggggcTA---------------GGCGCCGCCGGGGAACATGGCGGACCCTCTTTCCCTACAGAGGGGCTAAGACCGGCATGCACTGCGCGTGCGGGGGTGGGGGCGGGGTAGGCTCTAGGGACTTGGGCAAAATTACTGAAGCTAGGAGAGAAACAGGACGAGGCCAAGGGATCAGGT
>gene=chr10_75255702-75255880; species=panTro
GCGGCTACCAGAGCCAAGCGGCGGCGCCGCCGGGGAACATGGCGGACCCTCTTTCCCTACAGAGGGGCTAAGACCGGCATGCACTGCGCGTGCGGGGGTGGAGGCGGGGTAGGCTCTAGGGACTTGGGCAAAATTACTGAAGCTAGGAGAGAAACAGGACGAGGCCAAGGGATCAGGT
>gene=chr10_75255702-75255880; species=papHam
GCGGCTACCAGAGCCAAGCGGCGGCGCCGCCGGGGAACATGGCGGACCCTCTTTCCCTACAGAGGGGCTAAGACCGGCATGCACTGCGCGTGCGGGGGTGGGGGCGGGGCAGGCTCTAGGGACTTGGGCAAAATTACTGAGGCTAGGAGAGAAACAGGACGAGGCCAAGGGATCAGGT
>gene=chr10_75255702-75255880; species=ponAbe
GCGGCTACCAGAGCCAAGCGGCGGCGCCGCCGGGGAACATGGCGGACCCTCTTTCCCTACACAGGGGCTAAGACCGGCATGCACTGCGCGTGCGGGGGTGGGGGCGGGGTAGGCTCCAGGGACTTGGGCAAAATTACTGAAGCTAGGAGACAAACAGGACGAAGCCAAGGGATCAGGT
>gene=chr10_75255702-75255880; species=rheMac
GCGGCTACCAGAGCCAAGCGGCGGCGCCGCCGGGGAACATGGCGGACCCTCTTTCCCTACAGAGGGGCTAAGACCGGCATGCACTGCGCGTGCGGGGGTGGGGGCGGGGTAGGCTCTAGGGACTTGGGCAAAATTACTGAGGCTAGGAGAGAAACAGGACGAGGCCAAGGGATCAGGT
>gene=chr10_76871201-76871477; species=hg19
CCTGCCGGTAGAACCCCGTCCCCGGCCGGTAGGGCCCCGCCTCCCGAAGCAGTTCCGGTTCGGCTCCGAGCAGCTGCCGGCGCGGCGGTGACGGCGGCCGGGACGATGCCTGCGCGCAGTcgccaccgcccccgcctccactccggctccccgccccgggctccgcccccgccGCTTGAGGCGCTTCACTCCGGCGAGGCGGGGAGGGCCCCGGACTCCGACGGCGGCTCGGACGCCGACTCGGAGGTGGGTCCGGGGAGCCCGACTCGGACCGCG
>gene=chr10_76871201-76871477; species=bosTau
----CCC-TAGGGCTCCGCCTCCCGTCGAT-TTTCCCCGCCTCGCGAAGCATTTCCGGTTCGGATTTGAGCAGCTGCCGGCGCGGATGAGACCGCGGCCGCGGCGATGCCTGCGCGCAGCCGCCACCGCCCCAGCCTCCACTCCGGCTCGCCTACCCGGGCTCCGCCCCCACCGCTTGAGGCGTCTCTCTCCAGGGAGGCCCGGAGGGCACCGGACTCCGGCAGCGGCTCGGACGCCGACCCGGAGACGGGTCCGGGGACCCCGATTCGGAACAAG
>gene=chr10_76871201-76871477; species=calJac
CCTGCCGGTAGAACCCCGCCCCCCGCCGGTAGGGCCCCGCCTCGCGAAGCAGTTCCGGTTCGGCTCAGACCAGCTGCCGGTgcggcggtgacggcggccggggcgatgcctgcgCGCAGccgcccccgcccccgcctcgactccggctccccgccccgagctccgcccccgccGCTTGGGGCACTTCACTCCGGCGAGGCGGGGAGGGCCCCGGACTCCGACGGCGGCTCGGACGCCGACTCGGAGGTGGGTCCGGGGAACCCGACTCGAACCGCG
>gene=chr10_76871201-76871477; species=canFam
cgccccg-tagggctccgcccctcggccgcgcggccccgccTCCCGAAGCAGTTCCGGTTCGGCTTcgggcggccgcgggcgcggcggAGACC--GGCCGAGGCGATGCCCGCGCGCAGccgccaccgcccccgcctgcaccccggctcgcctccccgggctccgcctccgccGCTCGAGGCGCTGCACTCCGGCGAGGCCCGGAGGGCCCGGGACTCCGACGGCGGCTCGGACGCCGACTCGGAGGTGGGTCGGGGGAGCCCGGCTGGGACCGCG
>gene=chr10_76871201-76871477; species=equCab
CTGCCCT-CAAGGCTCCGCCTCCCGCCGGTAGGGCTCCGCCTCCCGAAGCAGTTCCGGTTCGGAGACCAGCAGCTCCTGGCGCGGCTGAGACCGAGGCCGGAGCGATGCCTGCGCGCAGccgccaccgcccccgcctccactccagctctcctccccgggctccgcccccgccGCTCGAGGCGCTTCGCTGCGACCAGGCCCAGAGAACCCCCGACTCCGACGGCGCCTCTGACGCCGACTCGGAGGTGGGTTTGGGGAGCCCGACTCGGACTGCG
>gene=chr10_76871201-76871477; species=gorGor
CCTGCCGGTAGAACCCCGTCCCCGGCCGGTAGGGCCCCGCCTCCCGAAGCA------------------------------------------------------------------------------------------------------------GCTCCGCCCCCGCCGCTTGAGGCGCTTCACTCCGGCGAGGCGGGGAGGGCCCCGGACTCCGACGGCGGCTCGGACGCCGACTCGGAGGTGGGTCCGGGGAGCCCGACTCGGACCGCG
>gene=chr10_76871201-76871477; species=panTro
CCTGCCGGTAGAACCCCGTCCCCGGCCGGTAGGGCCCCGCCTCCCGAAGCAGTTCCGGTTCGGCTCCGAGCAGCTGCCGGCGCGGCGGTGACGGCGGCCGGGACGATGCCTGCGCGCAGTcgccaccgcccccgcctccactccggctccccgccccgggctccgcccctgccGCTTGAGGTGCTTCACTCCGGCGAGGCGGGGAGGGCCCCGGACTCCGACGGCGGCTCGGACGCCGACTCGGAGGTGGGTCCGGGGAGCCCGACTCGGACCGCG
>gene=chr10_76871201-76871477; species=papHam
CCTGCCGGTAGAACGCCGTTCCCGTCCGGTAGGGCCTCGCCTCCCGAAGCAGTTCCGGTTCGGCTGTGAGCAGCTGCCGGCGCGGCGGTGACGGCGGCCGGGACGATGCCTGCGCGCAGccgccaccgcccccgcctccactccggctccccgccccgggctccgcccccgccGCTTGAGGCGCTGCACTCCGGCGAGGCGGGCAGGGCCCCGGACTCCGACGGCGGCTCGGACGCCGATTCGGAGGTGGGTCCGGGGAGCCCGACTCGGACCGCG
>gene=chr10_76871201-76871477; species=ponAbe
CCTGCCGGTAGAACCCCGTCCCCGGCAGGTAGGGCCCCGCCTCCCGAAGCAGTTCCGGTTCGGCTCACAGGCCCTGCCGGCGCGGCCGTGACGGCGGCCGGGACGATGCCTGCGCGCAGccgccaccgcccccgcctccactccggctccccgccccaggctccgcccccgccGCTTGAGGCGCTTCACTCCGGCGAGGCGGGCAGGGCCCCGGACTCCGACGGCGGCTCGGACGCCGACTCGGAGGTGGGTCCGGGGAGCCCGACTCGAACCGCG
>gene=chr10_76871201-76871477; species=rheMac
CCTGCCGGTAGAACCCCGTTCCCGGCCGGTAGGGCCTCGCCTCCCGAAGCAGTTCCGGTTCGGCTGTGAGCAGCTGCCGGCGCGGCGGTGACGGCGGCCGGGACGATGCCTGCGCGCAGccgccaccgcccccgcctccactccggctccccgccccgggctccgcccccgccGCTTGAGGCGCTGCACTCCGGCGAGGCGGGCAGGGCCCCGGACTCCGACGGCGGCTCGGACGCCGACTCGGAGGTGGGTCCGGGGAGCCCGACTCGGATCGCG
>gene=chr10_79793425-79793701; species=hg19
GGCTCGAGTTGTTCTGGTTCTGGATTGGTCAGTCTAGAGTTCCAGGGGTGTGGCCAAAAGTCTGTGAGGCGGGGCCGTAGGCAGCCTAAATCAGGCATCGGCGCGGTCAGCCTCGTGGCGCGCCCACGCCCCCACGCCGGCTCTTCCCGGGGTCCTTCCGTGCGCGTTGATATGATTGGCCGGCGAATCGTGGTTCTCTTTTCCTCCTTGGCTGTCTGAAGATAGATCGCCATCATGGTGAGTCTCCCTGGGCCCGTGCAGTCATCTGCCGCGTAT
>gene=chr10_79793425-79793701; species=bosTau
CGTCTAAACTGTGTACCCTCGGGATTGGCTAGTTCC-CGTTCGGGGGGTGTGGCGAAAGACCAGAGAGATCAGATCTTAAACACTTTCAAACAGGCATTGGCGACGGCGGCCTCACGGTCCGGCCACGCCCCCACGTCGGCGCCGTCCGGGGACCTTCTGTGAGCGTTGATATGATTGGCCGGGGAAGTTTAGCCCTCTTTTCCTCCCTGGCTGCTTGAAGATCAGCCGCCATCATGGTGAGTCTCTCCGAACCCGTGCATCCATCCGCCGCATAT
>gene=chr10_79793425-79793701; species=calJac
-------------------------------------------------------------------------------------------------------------------------------------------------------------------------------------------------------------------------------------------------------------------------------CGTAT
>gene=chr10_79793425-79793701; species=canFam
---------------GCGGTCAAGTCGGCCG----AAGAGCCAGGGGGCGGG----------------------CCTCGGGCACTTTTAGTCCGGCAccggcggggccacccccgcgggccggccacgcccccacgccggcggcgcTCGGGGTCCTTCCGTACGCATTGATATGATTGGACGGCGCCTGGCGGCTCTCTTTTCCTCCCCGGCTGCTTGAAGCTCGGCCGCCATCATGGTGAGTCTCCACAGACCCGTGCCGCCATCCGGCGGGTAT
>gene=chr10_79793425-79793701; species=equCab
TGTCCCAGCTGTGC-GCC-TCCCATTGGCCAGTCTAGAACCGCGGGGACGTGGCCCAGGATCAACGAGT-GGGGCCATGGGGACTTTCAATCCGGCATTGGCGCGGTCGACCTCGCGATTCAACCACGCCCCCACGCCGGGGCCGCCCGGGGTCCTTCCGTGCGCGTTGATATGATTGGCCGGCGAATAGTAGTCCTCTTTTCCTTCCCGGCTGCTTGAGCATCCACGGCCATCATGGTGAGTCTCCCTTTTCTGCTGTGGTCATCGGCTGCGTAT
>gene=chr10_79793425-79793701; species=gorGor
TGCTCGAGTTGTTCTGGTTCCGGATTGGCCAGTCTAGAGTTCCAGGGGTGTGGCCAAAGGTCTGTGAGGCGGGGCCGTAGGCAGCCTAAATCAGGCATCGGCTCGGTCAGCCTCGTGGCGCGACCACGCCCCCACGCCGGCGCTTCCCGGGGTCCTTCCGTGCGCGTTGATATGATTGGCCGGCGAATCGTCGCTCTCTTTTCCTCCTTGGCTGTCTGAAGACAGATCGCCATCATGGTGAGTCTCCCTGGGCCCGTGCAGTCATCTGCCGCGTAT
>gene=chr10_79793425-79793701; species=panTro
GGCTCGAGTTGTTCTGGTTCTGGATTGGTCAGTCTAGAGTTCCAGGGGTGTGGCCAAAAGTCTGTGAGGCGGGGCCGTAGGCAGCCTAAATCAGGCATCGGCGCGGTCAGCCTCGTGGCGCGCCCACGCCCCCACGCCGGCTCTTCCCGGGGTCCTTCCGTGCGCGTTGATATGATTGGCCGGCGAATCGTGGTTCTCTTTTCCTCTTTGGCTGTCTGAAGATAGATCGCCATCATGGTGAGTCTCCCTGGGCCCGTGCAGTCATCTGCCGCGTAT
>gene=chr10_79793425-79793701; species=papHam
GGCTCCAGTTGTTCTGCCTGCGGATTGGCCAGTCTAGAGTTCCAGGGGTGTGGCCAAAGGTCTGTGAGGCGGGGCCGTAGGCAGCTTCAATTAGGCATCGCCGCGGTCAGCCTCGCGGCGCGGCCACGCCCCCACGCCGGCGCTTCCCGGGGTCCTTCCGTGCGCGTTGATATGATTGGCCGGCGAATAGTGGCTCTCTTTTCCTCCCTGACTGTCCGGAGATAGGCAGCCATCATGGTGAGTCTCCCCGGGCCGGTGCAGTCATCTGCTGCGTAT
>gene=chr10_79793425-79793701; species=ponAbe
GGCTCGAGTTGTTCTGGCTCCGGATTGGCCAGTCTAGAGTTCCAGGGGTGTGGCCAAAGGTCTGTGAGGCGGGGCCGTAGGCAGCCTAAATCAGGCATCGCCGCGGTCAGCCTCGTGGCGCGGCCACGCCCCCACGCCGGCGCTTCCCGGGGTCCTTCCGTGCGCGTTGATATGATTGGCCGGCGAATTGTGGCTCTCTTTTCCTCCTTGGCTGTCTGAAGATAGATCGCCATCATGGTGAGTCTCCCTGGGCTCGTGCAGTCATCTGCCGGGTAT
>gene=chr10_79793425-79793701; species=rheMac
GGCTCCAGTTGTTCTGCCTGCGGATTGGCCAGTCTAGAGTTCCAGGGGTGTGGCCAAAGGTCTGTGAGGCGGGGCCGTAGGCAGCTTCAATCAGGCATCGCCGCGGTCAGCCTCGCGGCGCGGCCACGCCCCCACGCCGGCGCTTCCCGGGGTCCTTCCGTGCGCGTTGATATGATTGGCCGGCGAATAGTGGCTCTCTTTTCCTCCCTGACTGTCCGGAGATAGGCAGCCATCATGGTGAGTCTCCCCGGGCCGGTGCAGTCATCTGCTGCGTAT
>gene=chr10_80167109-80167225; species=hg19
TCCGTGATCGACCCCACCTGGCTGGATGTTGCGGGGGCGGCAGGGCAGTCTCAGGCTTCCCGGCCAGAGCCTGCAGCCGGGAAACATTCCTGCCCCGTTTCCATGGCTGCCAGTCG
>gene=chr10_80167109-80167225; species=bosTau
CCCTGGATCCACCCCACCTGGCCGGATGCCTTGAGG-AAGCA--GGAGTTTCAGGCTTCCGGGCCAAGGCCTGCAGCCTATAAACACTCCTGCCCTATTTAAAGGGTTGCCAGATG
>gene=chr10_80167109-80167225; species=calJac
TCTGTGATCGACCCCACCTGGCTGGATGTTGCGGGGGCGGCAAGGCAGTCTCAGGCTTCCCCGCCAGGGCCTGCAGCCGGTAAACATTCCAGCCCTATTTCCGTGGCTGCCAGCTG
>gene=chr10_80167109-80167225; species=canFam
ccccgggtccgccccgcctggccggATGCCTCGGGG-ACGCAGGGC-GTCTTCTGCTCCC-GGCCGGGGCCTGCGGCCTGTAAACATTCCTGCCCCACTT-GGCGGTGGGTGGACG
>gene=chr10_80167109-80167225; species=equCab
TCCTGGATCCACCACACCAGGCCGGATGCCCTGGGG-AGGCAGGGCAGTCTCAGGCTTCCAGGCCCAGGCCTGCAGCCTGCAAACATTCCTATCCCATTTAGATGGTTGCCAGATG
>gene=chr10_80167109-80167225; species=gorGor
TCCGTGATCGACCCCACCTGGCTGGATGTTGCGGGGGCGGCAGGGCAGTCTCAGGCTTCCCGGCCAGAGCCTGCAGCCGGTAAACATTCCTGCCCCGTTTCCACGGCTGCCAGTTG
>gene=chr10_80167109-80167225; species=panTro
TCCGTGATCGACCCCACCTGGCTGGATGTTGCGGGGGCGGCAGGGCAGTCTCAGGCTTCCCGGCCAGAGCCTGCAGCCGGTAAACATTCCTGCCCCGTTTCCATGGCTGCCAGTTG
>gene=chr10_80167109-80167225; species=papHam
TCCATGATCGACCCCACCTAGCTGGATGTTGCGGGGGCGGCAGGGCAGTCTCAGGCTTCCTGGCCAAGGCCTGCAGCCGGTAAACATTCCTGCCCCATTTCCATGGCTGCCAGTTG
>gene=chr10_80167109-80167225; species=ponAbe
TCGGTGATCGACCCCACCTGGCTGGATGTTGCGGGGGCGGCAGGGCAGTCTCAGGCTTCCTGGCCAGGGCCTGCAGCCGGTAAACATTCCTGCCCCATTTCCATGGCTGCCAGTTG
>gene=chr10_80167109-80167225; species=rheMac
TCCATGATCGACCCCACCTGGCTGGATGTTGCGGGGGCGGCAGGGCAGTCTCAGGCTTCCTGGCCAAGGCCTGCAGCCGGTAAACATTCCTGCCCCATTTCCATGGCTGCCAGTTG
>gene=chr10_80827159-80827349; species=hg19
TCCCTTCCTCGCCTCGCCTCCGACACGGTGGCAGCCTGCAAAACGTGGAGCGCGGAGTCACTGCCACACCTGGAATCCGAAGCGGGCTCCGCCGGCTCCCGGCCGAAGCCGCCCCCGCCTGCCGGGGAGGGGAGCGCGTGCGTGGGCGGCGCGTGTGTGTCCAAAGAGGGCTGCGCGGGCGCCAATTATG
>gene=chr10_80827159-80827349; species=bosTau
TCCCTTCCTCGCCTCGCCTCCAACACCGCGGCGGATTGGAAAACGCGGAGCGCGGAACCGCCACTACACCTGGAATCCGAAGCCGGCGCCC---------GCCCGAAGCCTCCCCAGCTGGGCGGGGAGGGGAGTGCGCGCGTGCG--GCGT--TTGTGTCCAACCCGGGCTGCGCGGGCGCTGATTATG
>gene=chr10_80827159-80827349; species=calJac
TCCCTTCCTCTCCTCGCCTCCGACACGGCGGCGGCCTGCAAAACGTGGAGCGCGGAGTCACCGCCACACCTGGAATCCGAAGCGGGCTCCGCGGGCTCCGCGCTGAAGCCGCCCCCGCCTGCTGGGGAGGGGAGTGCGTGCGTGCGC-GCGTGTGTGGGTCCAAAGGGGGCTGCGTGGGCGCCGATTATG
>gene=chr10_80827159-80827349; species=canFam
TCCCTTCCTCGCCTCGCCTCCGACACCGCGGCGGACCGCAAAACCCGGAGCGCGGAGCCGCGCCCACACCTGGAGTCCGCGGCGGGCGCCG---------GGCCGAAGCCTCCCCCGCCTGGCGGGGAGGAGAGCGCGCGTGCGCG--GAGTGTGTGTGTCCAGCCCGTGCTGCGCGGGCGCCCGTCACG
>gene=chr10_80827159-80827349; species=equCab
TCCTTTCCTCGCCTCGCCTCCGACACTGCGGCGGGCTGCAAAACACGGAGCGCGGAGCCGCCGCCACACCTGGAATCCGAAGCGGGCTATC---------GGCCGCAGCCGCCTCCGCCTGGCGGGGAGGGGAGTgcgcgggcgcg--gggTGTGTGTGTCCAACTCGGGCTACGCAGGAGCTGATTATG
>gene=chr10_80827159-80827349; species=gorGor
TCCCTTCCTCGCCTCGCCTCCGACACGGTGGCAGCCTGCAAAACGTGGAGCGCGGAGTCACTGCCACACCTGGAATCCGAAGCGGGCTCCGC-GGCTCCCGGC-GAAGCCGCCCCCGCCTGCCGGGGAGGGGAGCGCGTGCGTGGGC-GCGCGTGTGTGTCCAAAGAGGGCTGCGCGGGCGCCAATTATG
>gene=chr10_80827159-80827349; species=panTro
TCCCTTCCTCGCCTCGCCTCCAACACGGTGGCAGCCTGCAAAACGTGGAGCGCGGAGTTACTGCCACACCTGGAATCCGAAGCGGGCTCCGCCGGCTCCCGGCCGAAGCCGCCCCCGCCTGCCGGGGAGGGGAGCGCGTGCGTGGGC-GCGCGTGTGTGTCCAAAGAGGGCTGCGCGGGCGCCAATTATG
>gene=chr10_80827159-80827349; species=papHam
TCCCTTCCTTGCCTCGCCTCCGACACGGCGGCAGCCTGCAAAACGTGGAGCGCGGAGTTACCGCCACACCTGGAATCCGAAGCGGGCTCCGCAGGCTCCCGGCCGAAGCCGCCCCCGCCTGCCGGGGAGGGGAACGCGTGCGTGCGC-GCGTGTGTGTGTCCAAAGGGGGCAACGCGGGCGCCAATTATG
>gene=chr10_80827159-80827349; species=ponAbe
TCCCTTCCTCGCCTCGCCTCCGACACGGTGGCAGCCTGCAAAACGTGGAGCGCGGAGTGACTGCCACACCTGGAATCCGAAGCGGGCTCCGCGGGCTCCCGGCCGATGCCGCCCCCGCCTGCCGGGGAGGGGAGCGCGTGCGTGGGC-GCGCGTGTGTGTCCAAAGAGGGCTGCGCGGGCGCCAATTACG
>gene=chr10_80827159-80827349; species=rheMac
TCCCTTCCTTGCCTCGCCTCCGACACGGCGGCAGCCTGCAAAACGTGGAGCGCGGAGTTACCGCCACACCTGGAATCCGAAGCGGGCTCCGCGGGCTCCCGGCCGAAGCCGCCCCCGCCTGCCGGGGAGGGGAACGCGTGCGTGCGC-GCGTGTGTGTGTCCAAAGGGGGCAACGCGGGCGCCAATTATG
>gene=chr10_86024481-86024757; species=hg19
CTGGGCAGAATGTGAGGGTGGCGCAGTGCTCAGCAGGTACCACAAGGTGGCAGTGCCCTCTCAATGATCAGTACATCCTGAGCTGCCAGCCCTGATGGTAGTGCCTCTCCGCAGAGCCTGGGGGTCTCCTGCTGAGGCCGCGTGGGTGGGTTATTGATTCCTGCAGGATTTCCGACACGTTTTCCTTTGCCTGCTCGTGATACAGACGAAACCTGACACTTAACTGTTTCTACCTCAAATGATGACATGATTCCACATCTCTCTCTTTCTTAAAGG
>gene=chr10_86024481-86024757; species=bosTau
cctcaaaa---atgagggtgatgaagtacctagtttctgccacagggtggcagtgctaactcaatgatcaattaatCCTGGGCCTTCAG---CGCAGA---TG-TCTCTTGAAGAGCCAGGAAGT---CTCAGGAGGCTGCTTCGGTGAATCATAGATTTCTGCAAGATCCCAGACAAGCTTTCTTTT--CTGCTCTTGTTATA---GAAGCGTGATGTCTACTTGTTTCCCCTCCAAGTAATGTTATGATTCCACATCT-----CTCCTTGAAGG
>gene=chr10_86024481-86024757; species=calJac
CTGGGCAGAATGTGAGGGTGGAGCAGTGCTCAGCAGATACCACGAGGTGGCAGTGCCCTCTCAATGATCGATGCATCCTGAGCTGCCAGCCCTGATGGTAGTGCCTCTCTGCAGAG-CTGGGGGTCTCCTGGCAAGGCTGCTTGGGTGGATAATTGATTCCTGAAGGATTTATGACACGCTTTCCTATGCCTGCTCATGGTACA---GAAGCCTGATGCTTAGCTGTTTCTACCTCAAATGATGACATGATTCCACA------TCTTTCTTAAAGG
>gene=chr10_86024481-86024757; species=canFam
---CGCAG---GTCAGGACCACGCGGTGC-CGGCTTCCCCTGCCAGGTGGCAGTGCCACCTCAGTGATGGCTCCAGCCTGCCC---CCGCCCCAGG--------CCTCCGGGAGAGCCGGGGAG----------------------------CCCAGGTCCTGCAGGATCCCAGGCAGGCTT-CTTGG--CTGCTCTGGGTGCA---GAAGCCTGATGTCTAG-TGTTTCTACCTCAAATGATGATGTGACTCTACGTGT-----CTCCTTGAGAG
>gene=chr10_86024481-86024757; species=equCab
---GGCAG---GTTGGGATGGCGCAGTAC-TGGCTTCTACCACCAGGTGGCAGTGCTAACTCAATGATAAATCTATGCTGGGCATCCAGCCCTGGAGG---TGCCTTTCTGAATAGCCTGGGAGTTCCCTGGCAAGCACATGTGGGT-----ATCGATTCCTGCAGGATCT----CAAACTTTCTTTT--CTGCTCTTGGTACA---GAAGCATGATGTCTAG-CACTTCTACCCCAAATGATGATGTGATTCCACATCT-----CTCCCTGAAGG
>gene=chr10_86024481-86024757; species=gorGor
CTGGGCAGAATGTGAGGGTGGCGCAGTGCTCAGCAGGTACCACAAGGTGGCAGTGCCCTCTCAATGATCAGTACATCCTGAGCTGCCAGCCCTGATGGTAGTGCCTCTCCGCAGAGCCTGGGGGTCTCCTGGTGAGGCCGCGTGGGT---------------------------------------------------------------------------------------------------------------------------------
>gene=chr10_86024481-86024757; species=panTro
CTGGGCAGAATGTGAGGGTGACGCAGTGCTCAGCAGGTACCACAAGGTGGCAGTGCCCTCTCAATGATCAGTACATCCTGAGCGGCCAGCCCTGATGGTAGTGCCTCTCCGCAGAGCCTGGGGGTCTCCTGGTGAGGCCGCGTGGGTGGGTTATTGATTCCTGCAGGATTTCCGACACGTTTTCCTTTGCCTGCTCGTGATACAGACGAAACCTGACACTTAACTGTTTCTACCTCGAATGATGACATGATTCCACATCTCTCTCTTTCTTAAAGG
>gene=chr10_86024481-86024757; species=papHam
CTAGGTAGAATGTGAGGGTGGCGCAGTGCTCAGCAGGTACCACAAGGTGGCAATGCCCTCTACATGATCAAGGCATCCTGAGCTGCCAGATCTGAT--------------------------------------------------------------TCCTGCAG--TTTCCAACACGCTTTCCTGTGGCTGATCGTGGTACAA--GAAGCCTGACGTTTAGCTGTTTCTACCTCAAATGATGACATGATTCTACATCTCTCTCTTTCTTAAAGG
>gene=chr10_86024481-86024757; species=ponAbe
CTGGGCAGAATGTGACGGTGGCTCAGTGCTCAGTAGACACCACAAGGTGGCAGTGCCCTCTCAATGATCAGTGCATCCTGAGCTGCCAGCACTGATGGTAGTGCCTCTCCGCAGAGCCTGGGGGTCTCCTGGCGAGGCCGCGTGGGTGGGTTATTGATTCCTGCAGGATTTCCAACACGTTTTCCTTTGCCTGCTCGTGGTACAGAAGAAGCCTGACGCTTAGCTGTTTCTACCTCAAATGATGACATGATTCCACATCTCTCTCTTTCTTAAAGG
>gene=chr10_86024481-86024757; species=rheMac
CTAGGTAGAATGTGAGGGTGGCGCAGTGCTCAGCAGGTACCACAAGGTGGCAATGCCCTCTACATGATCAATGCATCCTGAGCTGCCAGATCTGAT--------------------------------------------------------------TCCTGCAG--TTTCCAGCACGCTTTCCTGTGGCTGCTCGTGGTACAA--GAAGCCTGACGCTTAGCTGTTTCTACCTCAAATGATGACATGATTCTACATCTCTCTCTTTCTTAAAGG
>gene=chr10_89622046-89622322; species=hg19
ACGTGACCTCCTTCGGAAAGTAGTTCCGACTGTGGCCCGTGTATCCTTCCACCTCCTTTTGAACCCTCCTAGGTCTCCTCGCCCCGCCCACTCGCTGGGCTGCAGCTTCCTACCGTTCCGTACTTTCCACTCAACCCGGTAACCCCAAACGTGCACGGTCCGGCCGGGGCGCGCGGAGCCTGGCCCCGGGCGATCCATCCTGCCGGGTTTTCACGGCGGCCAAGGGGGGGCGGGGCTAGGTGGTCTCTGAGAACCGAGCTTGACTCCGACGCCGCG
>gene=chr10_89622046-89622322; species=bosTau
ACGTGACCTCCTCCTGAAAGTAGTTCCGACTGTGGCCCGCGTATCCCTCCACCTCCTTTTGAACC---------GTCCTCGCTCCGCCCACTC--GGGGCTGCAGCTTCCTACAATCACGTACTTCGCCCTCCCGCCTGCAACAGGCGGCGCGCACTCCCCAGCTAGGGAACGCAGAACCTGGCTCCGGGCGATTCACCCAGCGAGGTTTTCACAGCGGTCCAAAAGGGGCGGGTCGAGG-AGCCTCTAAGGATCGAGCTTGAATTGGAAGCGGTG
>gene=chr10_89622046-89622322; species=calJac
ACGTGACCTCCTTCGAAAAGTAGTTCCGACTGTGGCCCGTGTATCCTTCCACCTCCTTTTGAACCCTCCTAGGTCTCCTCGCTCCGCCCACTAGCTGGGCTGCAGCTTCTTACCGTTCCGTACTTTCCACGCGGCCCGGTAACCCCGAACGTGCACGGTCCGGCCGGGGCGCGTGGATCCTCGCCCCGGGCGATCCATCCTGCCGGGTTTTCACGGCGGCCAAGGAGGGGCGGAGCTAGGTGGTCTCTAAGGACCCAGCTAGAGTCCGACGCGGCG
>gene=chr10_89622046-89622322; species=canFam
------------------------------------------------------------------------------------------------------------------------------------------------------------------------------------------------------------------------------------------------------------------------------------
>gene=chr10_89622046-89622322; species=equCab
ACGTGACCGCCTCCTGAAAGTAGTTCCGACTGTGGCCCGTGTATCCCTCCACCTCCCTTTGAACCCTCCTAGGTCTCCTCGCCCCGCCCACTC--GGGGCTGCAGCTTCCTACCGCCCCGGACTTCACGCTCGGGCCAGGAACCCCCGGCGTGCGCGGCCCGGCTGGCGAGCGCGGAACCTGTCCCCGGGCGATCCACCCAGCCAGGTTTTCTCAGCGGCCCAAAAGGGGCGGGGCGAGGTTGCCTCTGGGGACCGAGCTTGAGTTCGGAGCGGTG
>gene=chr10_89622046-89622322; species=gorGor
ACGTGACCTTCTTCGAAAAGTAGTTCCGACTGTGGCCCGTGTATCCTTCCACCTCCTTTTGAACCCTCCTAGGTCTCCTCGCCCCGCCCACTCGCTGGGCTGCAGCTTCCTACCGTTCCGTACTTTCCACTCAACCCGGTAACCCCAAACGTGCACGGTCCGGCCGGGGCGCGCGGAGCCTGGCCCCGGGCGATCCATCCTGCCGGGTTTTCACGGCGGCCAAGGGGAGGCGGGGCTAGGTGGTCTCTGAGAACCGAGCTTGACTCCGACGCCGCG
>gene=chr10_89622046-89622322; species=panTro
ACGTGACCTCCTTCGGAAAGTAGTTCCGACTGTGGCCCGTGTATCCTTCCACCTCCTTTTGAACCCTCCTAGGTCTCCTCGCCCCGCCCACTCGCTGGGCTGCAGCTTCCTACCGTTCCGTACTTTCCACTCAACCCGGTAACCCCAAACGTGCACGGTCCGGCCGGGGCGCGCGGAGCCTGGCCCCGGGCGATCCATCCTGCCGGGTTTTCACGGCGGCCAAGGGGGGGCGGGGCTAGGTGGTCTCTGAGAACCGAGCTTGACTCCGACGCCGCG
>gene=chr10_89622046-89622322; species=papHam
ACGTGACCTCCTTCGGAAAGTAGTTCCGACTGTGGCCCGTGTATCCTTCCACCCCCTTTTGAACCCTCCTAGGTCTCCTTGCCCCGCCCACTCGCTGGGCTGCAGCTTCCTACCGTTCCGTACTTTCCACTCAACCTGGTAACCCCGAACGTGCATGGTCTGGCCGGGGCGCGTGGAGCCTGGCCCCGGGCGATCCATCCCGCCGGGTTTTCACGGAGGCCAAGGGGGGGCGGGGCTAGGTGGTCTCTAAGAACCGAGCTTGAGTCCGACGCGGCG
>gene=chr10_89622046-89622322; species=ponAbe
ACGTGACCTCCTTCGGGAAGTAGTTCCGACTGTGGCCCGTGTATCCTTCCACCTCCTTTTGAACCCTCCTAGGTCTCCTCGCCCCGCCCACTCGCTGGGCTGCAGCTTCCTACCGTTCCGTACTTTCCACTCAACCCGGTAACCCCAAACGTGCACGGTCCGGCCGGG--GCGCGGAGCCTGGCCCCGGGCGATCCATCCTGCCGGGTTTTCACGGCGGCCAAGGGGGGGCGGGGCTAGGTGGTCTCTTAGAACCGAGCTTGACTCCGACGCCGCG
>gene=chr10_89622046-89622322; species=rheMac
ACGTGACCTCCTTCGGAAAGTAGTTCCGACTGTGGCCCGTGTATCCTTCCACCCCCTTTTGAACCCTCCTAGGTCTCCTTGCCCCGCCCACTCGCTGGGCTGCAGCTTCCTACCGTTCCGTACTTTCCACTCAACCTGGTAACCCCGAACGTGCATGGTCTGGCCGGGGCGCGTGGAGCCTGGCCCCGGGCGATCCATCCCGCCGGGTTTTCACGGAGGCCAAGGGGGGGCGGGGCTAGGTGGTCTCTAAGAACCGAGCTTGAGTCCGACGCGGCG
>gene=chr10_94050653-94050929; species=hg19
GCAAAAACAAACAGGCAGGGAGGGCTGACCTTGTTGCTACCGACAGTGGAGCGGCGCATCCTGCTGCTTCCTGGAAAGCGGCCCGAAAGACATTTTTTCCCCCTGGAGGAAGGAAACGGGAGGGCGCCGGCCAGACGGCGGCAGGCGCGGAGGCGTTGGTCCGGGCGGGCTGTGCAGCCTCTAGTGGAGACGGTCCGAAGACTACATCTCCCAGGCTGCTCTGGGCCGCCCTGCGTCGTAACCCTGGCGCGCACGGAGGCGGCGACTCTTACCTCA
>gene=chr10_94050653-94050929; species=bosTau
GAGA----AAACAGGCAGGGAGAGCTGACCTTGATGCTACTGACAGTGGAGCGGCACATCCTGCTGCTTCCTGGAAAGCGGCCCGCAGGACAT-TTTTCCCCCTGGAGGAAGGAAACGGGAgggcgccggccgggcggctgcgggcgctgcggcggTGGTCCGGGCGGGCTGTGCAGCCTCTAGTGGGGACGGTCCGAGGACTACATCTCCCAGGCTGCTCTGGGCCGCCTTGCGTCGTGACCCCAGCGCGCACGGAGGCGGTGACTCTTACCTCA
>gene=chr10_94050653-94050929; species=calJac
GCGAAAAGAAACAGGCAGCGAAGGCTGACCTTGTTGCTACTGACAGTGGAGCTGCGCATTCTGCTGCTTCCTGGAAAGCCGCCCGAAAGACATTTTCTCCCCCAGGAGGAAGGAAACAGGAGGGCGCCGGCCGGACGGCGGCGGGCGTGGAGGCGTTGGTCCGGGCGGGCTGTGCAGCTTCTAGCGGGGACGGTCCGAGGACTACATCTCCCAGGCTGCTCTGGGCCGCCCTACGTCGTAACCCCGGCGCGCACGGAGGCGGCGACTCTTACCTCA
>gene=chr10_94050653-94050929; species=canFam
GAGAAAAGAAACAGGCAGGAAGGGCTGACCTTGTTGCTACTGACAGTGGAGCGGCACATCCTGCTGCTTCCTGGAAAGCGGCCCGAAGGACAT-TTTTCCCCCTGGAGGAAGGAAACGGGAGggcgccggccgggcggcggcgggcgcggcggcggtggtcggggcggGCTGTGCAGCCTCTAGCGGGGACGGTCCGAGGACTACATCTCCCAGGCTGCTCTGGGCCGCCTTGCGTCGTGACCCCGGCGCGCACGGAGGCGGTGACTCTTACCTCA
>gene=chr10_94050653-94050929; species=equCab
GAGAAAAGAAACAAGCAGAGAGGGCTGACCTTGTTGCTACTGACAGTGGAGCGGCACATCCTGCTGCTTCCTGGAAGGCGGCCCAAAGGACAT-TTTTCCCCCTGGAGGAAGGAAACCGGAgggcgccggccgggcggcggctggcgcggcggcggTGGTCCGGGAGGGCTGTGCAGCCTCTAGCGGAGACGGTCCGAGGACTACATCTCCCATGCTGCTCTGGGCCGCCTTGCGTCGTGACCCCGGCGCGCACGGAGGCGGTGACTCTTACCTCA
>gene=chr10_94050653-94050929; species=gorGor
----------------------------------------------TGGAGCGGCGCATCCTGCTGCTTCCTGGAAAGCGGCCCGAAAGACATTTTTTCCCCCTGGAGGAAGGAAACGGGAGGGCGCCGGCCGGACGGCGGCAGGCGCGGAGGCGTTGGTCCGGG-GGGCTGTGCAGCCTCTAGCGGGGACGGTCCGAGGACTACATCTCCCAGGCTGCTCTGGGC-GCCCTGCGTCGTAACCCCGGCGCGCACGGAGGCGGTGACTCTTACCTCA
>gene=chr10_94050653-94050929; species=panTro
GCAAAAACAAACAGGCAGGGAGGGCTGACCTTGTTGCTACCGACAGTGGAGCGGCGCATCCTGCTGCTTCCTGGAAAGCGGCCCGAAAGACATTTTTTCCCCCTGGAGGAAGGAAACGGGAGGGCGCCGGCCGGACGGCGGCAGGCGCGGAGGCGTTGGTCCGGGCGGGCTGTGCAGCCTCTAGTGGGGACGGTCCGAAGACTACATCTCCCAGGCTGCTCTGGGCCGCCCTGCGTCGTAACCCCGGCGCGCACGGAGGCGGCGACTCTTACCTCA
>gene=chr10_94050653-94050929; species=papHam
GCAAAAAGAAACAGGCAGGGAGGGCTGACCTTGTTGCTACTGACAGTGGAGCGGCGCATCCTGCTGCTTCCTGGAAAGCGGCCCGAAAGACATTTTTTGCCCCTGGAGGAAGGAAACGGGAgggcgccggccggacggcggcgggcgcggAGGCGTTGGTCCGGGCAGGCTGTGCAGCCTCTAGCGGGGACGGTCCGAGGACTACATCTCCCAGGCTGCTTTGGGCCGCCCTGCGTCGTAACCCCGGCGCGCACGGAGGCGGTGACTCTTACCTCA
>gene=chr10_94050653-94050929; species=ponAbe
GCAAAAACAAACAGGCAGGGAGGGCTGACCTTGTTGCTACTGACAGTGGAGCGGCGCATCCTGCTGCTTCCTGGAAAGCGGCCCGAAAGACATTTTTTCCCCCTGGAGGAAGGAAACGGGAGGGCGCCGGCCGGACGGCGGCAGGCGCGGAGGCGTTGGTCCGGGCGGGCTGTGCAGCCTCTAGCGGGGACGGTCCGAGGACTACATCTCCCAGGCTGCTCTGGGCCGCCCTGCGTCGTAACCCCGGCGCGCACGGAGGCGGTGACTCTTACCTCA
>gene=chr10_94050653-94050929; species=rheMac
GCAAAAAGAAACAGGCAGGGAGGGGTGACCTTGTTGCTACTGACAGTGGAGCGGCGCATCCTGATGCTTCCTGGAAAGCGGCCCGAAAGACAT---------------------------------------------------------------------------------------------------------------------------------------------------------------------------------------
>gene=chr10_94608029-94608184; species=hg19
GGACTAGTCGCGAGAGAGGGCAGGAGGCCAGCTGGGTACCCGGCCGCCGCCCGTAGCCCCAGCTCACAGCCCCCGCTCACTCCTGCAGGTGCGGGGGCGGGAACCGGGTCGCGCGCCTTCTGCCCGGCGTTccgcgcgcccccgcgccgccggcc
>gene=chr10_94608029-94608184; species=bosTau
GGGCCAGTACCGGGCGAGAGTTGGAGGTCGTTTCCACTCCGCACAGCGGCC-------------GGCAGCA---------TCCCCCAGGTGTGGGGACAGTGACCCGGTCGCGCGCC-CGTGCGCGGCCT----CGCACCCCAGCG--------C
>gene=chr10_94608029-94608184; species=calJac
GGGCGAGTCGCGAGGGAGGGCAGGA-GCCAGTTGGGTACCGGGCGGCCACCCG-------------CAGCCCCCGCGCACTCCGGCAGGTGCGAGGGCAAGAGCAGAATCCCGCGCCTCCCACCCGGCGTTccgcgcgcccccgcgccgcccgcc
>gene=chr10_94608029-94608184; species=canFam
GGGCGAGTGGCGGGGGAGAGCGGAGGGCCGTCTTCTCTCCCGGCCCCTGCC-------------GGCAGCA---------TCCGACAGGTGCGGGAGCTGAGCCCCGGGCCCGGCccgcgtgcgcCGCCTTCTGCGCGCCCCCGCGCCGTCTTCC
>gene=chr10_94608029-94608184; species=equCab
GGGCAAGTAGCGGAGGAGAGCTGAAGGCCGGCTCTACTTCTCGCCGCCGCG-------------GACGACA---------CTTGGCAGGTGTGAGGACCGGAACCTGGTACCGGGTCACGCGCCCCGAGTTCTGTGCGCCC--------------
>gene=chr10_94608029-94608184; species=gorGor
GGACTAGCCACGAGAGAGGGCAGGAGGCCAGTTGGGTACCCGGCCGCCGCCCGCAGCCCCAGCTCACAGCCCCCGCTCACTCCTGCAGGTGCGGGGGCGGGAGCCGGGTCGCGCGCCTTCTGCCCGGCGTTCCGCGCGCCCC-------------
>gene=chr10_94608029-94608184; species=panTro
GGACTAGTCGCGAGAGAGGGCAGGAGGCCAGCTGGGTACCCGGCCGCCTCCCGCAGCCCCCGCTCACAGCCCCCGCTCACTCCTGCAGGTGCGGGGGC-GGA-CCGGGTC-CGCGCCTTCTGCCCGGCGTTTCGCGCG-CCCCGCGCCGTCGGCC
>gene=chr10_94608029-94608184; species=papHam
GGGCTAGCCGCGAGGGAGAGCAGGAGGCCAGCTGGGTACCCGGCAGCCGCCCG-------------CAGCCCCCACTCACTCCCGCAGGTGCGGGGGCGGGAACCGGGTAGCGcgcctcctgcccggcgttccgcgcgccccccagccgccgact
>gene=chr10_94608029-94608184; species=ponAbe
GGACTAGTCGCGAGAGAGGGCAGGAGGCCAGCTGGGTAcccggccgccgcccgCAGCCCCCTCTCACAGCCCCCGCTCACTCCTGCAGGTGCGGGGGCGGGAGCCGGATCGCGCGCCTTCTGCCCAGCGTTccgcgcgccccagcgccgccggcc
>gene=chr10_94608029-94608184; species=rheMac
GGGCTGGCCGCGAGGGAGAGCAGGAGGCCAGCTGGGTACCCGGCAGCCGCCCG-------------CAGCCCCCACTCACTCCCGCAGGTGCGGGGGCGGGAGCCGGGTAGCGcgcctcccgcccggcgttccgcgcgcccctcagccgccgact
>gene=chr10_97453580-97453856; species=hg19
AAGAGGGCTGAGGCCGGACGCCATCGGGGAACACCAGAAAGAACACTTGCAGGAGCGCGAGCTGTGGGGTGCGCATGGGGCATTCAGGGCCTCCGGGTCCGACGTAGGCCTCCGCGGTCTCCAATCGCATTGCCAGAGCGTGGGTGGGAGGAGTCGCATAGCGTCTGACGCCATCCGCGTGCCTCTTCTCATTGGCTCATGAGAAGGCTGAGAGCTCTTCAACCAATCGAAAGTGGGGTTGTTACAGCTCTTTCAGTGTCCTTCGGTCTGCGCCCT
>gene=chr10_97453580-97453856; species=bosTau
GAGAGGGCTGAGAGAGGACCCTCTCGGGGACCATCAGGAAGAACACCTGCAGTAGCGAGAGCTTCAAGCTAAACATGGGGCAATACAGACCACCAGGTTTGAGGTGGGTTTCGGCGGTCGCTAGACGCGTCGCTAGAACGTGAGTGGGAGGAGTCGCATGGCGTCTAACGTCATCCATATGCGCCTACCCATTGGCTCAGGGGATGGCCGGGAACTCTTCAGCCAATGGAAGCCGGCGCTGTTACAAATCC-TAAGCATCTTTCAGTCGGTGCCCT
>gene=chr10_97453580-97453856; species=calJac
AAGAGTGCTGAGGCCGGATGCCCTTGGGGAACATCAGGAAGAACACTTGCAGGAGCGCGAGCTGTGAGGTGCACATGGGGCAGTCAGGACCTCTTGGTCCAACGTGAGCCTCCGCAGTCTCCAGACGCGTTGCCAGAGCGTGGGTGGGAGGGGTCGCATAGCGTCTGACGCCAACCGCGTGCCTCTTCTCATTGGCCCTTGCGAAGGCTGAGCGCTCTTCAGCCAATGGAAAGCGAGGTTATTACAGTTTTTTCAGGATCCTTCGGTCAGCTCCCT
>gene=chr10_97453580-97453856; species=canFam
AAGCGGGCTGAGGCCAGACGCCCCCGGGGAGCATCAGGAAGAACACCTGCAGCAGCTCCAGCTGCGAAGTACACATGGGGCAGTCGAGACCCCCAAGTTTAAAGTGGGCCGCGGCGGTCGCCAGGCGCTCGGCTAGAGGGTGGAGGGGAGGAGGCGCATCTCGTGTGACGTCATCCGCATGCATCCGCTCATTGGCTCAGAGGACGGCCGAGAGCTCTTCAGCCAATAGGAAGCGGCGTTGTTACAGCTCTTTCAGCATCTTTTAGTGTGCGCCCT
>gene=chr10_97453580-97453856; species=equCab
AGGAGGGCTGAGGCCGGCCGCCCTCGGGGACCATCAGGAAGAGCACCTGCAGTAGCGCGAGCTGCGAGGGGCACATGGGGCTGTCGAGACCCCCAGCTTTGACGTGGGTATTGGCGGTCGCCAGAAGCGTCGCTAGAGCGTGGATGGGAGGAGTCGCATCTCA--TGACCTCATCCGTATGCATCTGCTTATTGGCTCGTGGTATGGCGGAGAGCTCTTCAGCCAATAGAAAGCGGCATTGTTACAG-TCTTTCAGTATCTTGAGGTCTGCGCGCT
>gene=chr10_97453580-97453856; species=gorGor
AAGAGGGCTGAGGCCGGACGCCATCGGGGAACATCAGAAAGAACACTTGCAGGAGCGCGAGCTGTGGGGCGCCCATGGGGCATTCAGGCCCTCCGGGTCCGACGTAAGCCTCCGCGG---------------------------------------------------------------------------------------------------------------------------------------------------------------
>gene=chr10_97453580-97453856; species=panTro
AAGAGGGCTGAGGCCGGACGCCATCGGGGAACACCAGAAAGAACACTTGCAGGAGCGCGAGCTGTGGGGTGCGCATGGGGCATTCAGGGCCTCTGGGTCCGACGTAAGCCTCCGCGGTCTCCAGTCGCATTGCCAGAGCGTGGGTGGGAGGAGTCGCATAGCGACTGACGCCATCCGCGTGCCTCTTCTCATTGGCTCATGAGAAGGCTGAGAGCTCTTCAGCCAATCGAAAGTGGGGTTGTTACAGCTCTTTCAGTGTCCTTCGGTCTGCGCCCT
>gene=chr10_97453580-97453856; species=papHam
AAGAGGGCTGGGGCCGGACGCCATCGGGGAACATCAGGAGGAACACTTGCAGGAGCGCCAGCTGTGGGGTGCGCATGGGGCAGTCAAGGCCTGCAGGTCCGACGTAAGCCACCGCGGTCTCCAGACGCGTTGCCAGAGCGTGGGTAGGAGGAGTCGCATAGCGTCTGACGACATCCGCGTGCCTCTTCTCATTGGCTCATGAGAAGAATGAGAGCTCTTCAGCCAATCGAAAGTGGGGTTGTTACAGCTCTTTCAGTGTCCTTCGGTCTGCGCCCT
>gene=chr10_97453580-97453856; species=ponAbe
AAGAGGGCTGAGGCCGGACGCCATCGGGGAACATAAGAAAGAACACTTGCAGGAGCGCGAGCTGTGGGGTGCGCATGAGGCATTGAGGGACCTCGGGTCCGACGTAAGCCTCCGCAGTCTCCAGACGCGTTGCCAGAGCGTGGGTGGGAGGAGTCGCATAGCGTCTGACGCCATCAGCGTGCCTCTTCTCATTGGCTCATGAGAAGTCTGGGAGCTCTTCAGCCAATCGAAAGTGGGGTTGTTACAGCTCTTTCAGTGTCCTTCGGTCTGCGCCCT
>gene=chr10_97453580-97453856; species=rheMac
AAGAGGGCTGGGGCCGGACGCCATCGGGGAACATCAGGAGGAACACTTGCAGGAGCGCGAGCTGTGGGGTGCGCATGGGGCAGTCAAGGCCTGCAGGTCCGACGTAAGCCACCGCGGTATCCAGACGCGTTGCCAGAGCGTGGGTGGGAGGAGTCGCATAGCGTCTGACGACATCCGCGTGCCTCTTCTCATTGGCTCATGAGAAGAATGAGAGCTCTTCAGCCAATCGAAAGTGGGGTTGTTACAGCTCTTTCAGTGTCCTTCGATCTGCGCCCT
>gene=chr10_99205799-99205962; species=hg19
CCAGGCACAGTTCCGCAGTAAGACACGTGTCAATTGGTACTCTTTATCCTTGCGAGTAAACTCCATTTCCCAGGTTACCCCGGGACAAATCCGGGGGCGGAACTTCAGAGGTCCACGCTGGCGCCTGCGCGTGTGGTTGAGGATGGGCTGGCGGCGGGTCCGG
>gene=chr10_99205799-99205962; species=bosTau
CCTGGTGCAGTTCCGCAGTAAGAAACGCGCTAATTGGTGTG-CTCTTTCCAGGACGTAGACTCCATTTCCCAGGTTGCATCGGGACGAGTTCGGGGGCGGGGCTTCGGAACTCC-----TGCGCTTGCGCCTGTGGTCAAGGATGGGCGGGCGGTGGGTCCGG
>gene=chr10_99205799-99205962; species=calJac
CCAGGCACAGTTCCGCAGTAAGACTTGCGTCAATTGGTGTTCTTTATCCTTGCGGGTAAACTCAATTTCCCAGATTACCCCGGGACAAATCCGGGGGCGGAACTTCAGAGCTCCACGCTTGCGACTGCGCCTGTGGTTGAGGATGGGCTGGCGGCGGGTCCGG
>gene=chr10_99205799-99205962; species=canFam
TCAGGAGCAGTTCTGCAGTAAGAAACGCGCCAATTGGTGCGAATTATCC-----GTCAAACTTTATTTCCCAGGTTGCTCCGGGACCAGGGCGGGGGCGGGGCTCCGGGACGCC-----TGCGCTTGCGCCTGTGGTCCAGGATGGGCTGGCAGCGGGTCCCA
>gene=chr10_99205799-99205962; species=equCab
CCAGGCGCAGTTCCGCAGTAAGAAGCACTCCAATTGGTGCGATTTGTCCTTGTGGGTACACTCCATTTCCCAAGTTGCCTCGGGAAGGGAGCGGGGGCGGGGCTTCGGAACGCGCCGCGCGCGCCTGCGCCTGTGGTCGAGGATGGGTTGGTGGCGGGTCCGG
>gene=chr10_99205799-99205962; species=gorGor
CCAGGCACAGTTCCGCAGTAAGACACGTGTC-ATTGGTATTCTTTATCCTTGCGAGTAAACTCCATTTCCCAGGTTACGCCGGGACAAATCCGGGGGCGGAACTTCAGAGCTCCACGCTTGCGCCTGCGCGTGTGGTTGAGGATGGGCTGGCGGCGGGTCCGG
>gene=chr10_99205799-99205962; species=panTro
CCAGGCACAGTTCCGCAGTAAGACACGTGTCAATTGGTATTCTTTATCCTTGCGCGTAAACTCCATTTCCCAGGTTACCCCGGGACAAATCCGGGGGCGGAACTTCAGAGCTCCACGCTTGCGCCTGCGCGTGTGGTTGAGGATGGGCTGGCGGCGGGTCCGG
>gene=chr10_99205799-99205962; species=papHam
CCAGGCACAGTTCCGCAGTAAGATACGCGTCAATTGGTGTTCTTTATCCTTGCGTGTAAACTCCATTTCCCAGGTTACCCCGGGACAAATCCGGGGGCGGAACTTCAGCGCTCCATGCTTGCGCCTGCGCGTGTGGTTGAGGATGGGCTGGCGGCAGGTCCGG
>gene=chr10_99205799-99205962; species=ponAbe
CCAGGCACAGTTCCGCAGTAAGACACGTGTCAATTGGTGTTCTTTATCCTTGCGGGTAAACTCCATTTCCCAGGTTACCTCGGGACAAATCCGGGGGCGGAACTTCAGAGCTCCACGCTTGCGCCTGCGCGTGTGGTTGAGGATGGGCTGGCGGCGGGTCCGG
>gene=chr10_99205799-99205962; species=rheMac
CCAGGCACAGTTCCGCAGTAAGATACGCGTCAATTGGTGTTCTTTATCCTTGCGTGTAAACTCCATTTCCCAGGTTACCCCGGGACAAATCCGGGGGCGGAACTTCAGCGCTCCATGCTTGCGCCTGCGCGTGTGGTTGAGGATGGGCTGGCTGCAGGTCCGG
>gene=chr10_99447083-99447312; species=hg19
CCGCCCCCCGCCTCCGCTGGCCTCGAAAGCGGAGTGCGAAGCTTCCTCAAACCTAATCGGCGGCGGAGCGGCGGTGAGGGGGCGTGTCTGCCCGGGCCCTGCCCACCGCCCTCTccgcccccgcgcggcgcccgaggcgcccccTTCATTGACGTCAGTCCCCAGGGCCAGCGCGGTTTTGCTGGCGCGGGAGCTGGGCGGGGCTGCATTCCTGCCCCAGGGTGCGGCG
>gene=chr10_99447083-99447312; species=bosTau
CCGCCCCCTTTCTCCACTGGCCTGGAAATCAGAGTGCGAAAGGGCCCCAGGTCCAATTAGCGGCGGAGCAGCAGCAA-GGGGCGTGCCCTCCC-AGCCCTTCCCTCCGCCCATGCCACCCTCGCACTGCGCCGGAGGTGCCCCTTTCATTGACGTCAGTCCTCCAGGAGAGCGCGGTTTTGCTGGCTCCGGAGTGGGGCGGGGCCGCATTCCTGCCCCGGGGTGCGGCG
>gene=chr10_99447083-99447312; species=calJac
ccgc-ccccgcccccgccggccTGGAAAGCCGAGTGCGAGGCTTCCACGAACCTAATCAGAAGCGTAGCGGCGGCGGGGTGGCGTGTCTGCTCGGGCTCTGCCCACCGCCCTAGAAGTTCTCTCGCGGCGCCCGAGGCGCCCCTTTTATTGACGTCAGTGCCCGTGGCCTGCGCGGTTTTGCTGGCGCGGGAGCCGGGCGGGGCTGCATTCCTGCCCCAGGGTGCGGCG
>gene=chr10_99447083-99447312; species=canFam
ccgccccttccccccgccggccTCGGAGCCC-AGCGCGAAGGTTCCCCGGGCCCAATCAGCCGCGGCGCAGCGGCGA-GGGGCGTGTccgccggggcccctccgcc--ccctggccgccctagcgcggcgcc-gaggcgcccccTTCATTGACGTCAGCACCCGGGGAGAGCGGGGTTTCGCTGGCGCGGGAGCGGGGCGGGGCCGCATTCCAGCCTCGGGGTGCGGCG
>gene=chr10_99447083-99447312; species=equCab
CCGCCCCCTTCCTCCGCAGGCCTCGAAACCCGAGTGCGAGGCTTCCTCGGGTCCAATC-----------AGCGGCGA-GGGGCGTGTCC-CCCCGGCCCCTCCCTCCGCCCCGGCGGCCCTAGCGCCTCGCCGGAGGCGCCCCCTTCATTGACGTCAGTCCCCGGGGAGAGCGCGGTTTTGCTGGCGCGGGAGCGGGGCGGGGCCGCATTCCTGCCCAGGGGTGCGGCG
>gene=chr10_99447083-99447312; species=gorGor
CCGCCCCCCGCCTCCGCTGGCCTCGAAAGCCGAGTGCGAAGCTTCCTCGAACCTAATCGGCGGCGGAGCGGCGGTGAGGGGGCGTGTCTgcccgggccctgcccaccgccctccccgcccccgcgcggcgcccgAGGCGACCCCTTCATTGACGTCAGTCCCCAGGGCCAGCGC-GTTTTGCTGGCGCGGGAGCTGGGCGGGGCTGCATTCCTGCCCCAGGGTGCGGCG
>gene=chr10_99447083-99447312; species=panTro
CCGCCCCCCGCCTCCGCTGGCCTCGAAAGGCGAGTGCGAAGCTTCCTCGAACCTAATCGGCGGCGGAGCGGCGGTGAGGGGGCGTGTCTGCCCGGGCCCTGCCCACCGCCCTCTccgcccccgcgcggcgcccgaggcgcccccTTCATTGACGTCAGTCCCCAGGGCCAGCGCGGTTTTGCTGGCGCGAGAGCTGGGCGGGGCTGCATTCCTGCCCCAGGGTGCGGCG
>gene=chr10_99447083-99447312; species=papHam
CCGTCCCCCGCCTCCGCTGGCCTCGAAAGCAGAGTGCGAAGCTTCCTCGAACCTAATCAGCGGCGGAGCGGCGGCGAGGGGGCGTGTCCACCCGGGCCCTGCCCACCGCCCTCGCCGCCCTAGCGCGGCGCCGGAGGCGCCCCCTTCTTTGACGTCAGTCCCCAGGGCCAGCGCGGTTTTgccggcgcg-gcgccgggcggggcTGCATTCCTGCCCCAGGGTGCGGCG
>gene=chr10_99447083-99447312; species=ponAbe
CCGCCCCCCGCCTCCGAGGGCCTCGAAAGCCGAGTGCGAAGCTTCCTCGAACCTAATCGGTGGCGGAGCGGCGGTGAGGGGGCGTGTCTGCCCGGGCCCTGCCCACCGCCCTCTCCGCCCTCGCGCGGCGCCGGAGGCGCCCCCTTCATTGACGTCAGTCCCCAGGGCCAGCGCGGTTTTGCTGGCGCGGGAGCTGGGCGGGGCTGCATTCCTGGCCCAGGGTGCGGCG
>gene=chr10_99447083-99447312; species=rheMac
CCGCCCCCCGCCTCCGCTGGCCTCGAAAGCAGAGCGCGAAGCTTCCTCGAACCTAATCAGCGGCGGAGCGGCGGCGAGGGGGCGTGTCCACCCGGGCCCTGCCCACCGCCCTCGCCGCCCTAGCGCGGCGCCGGAGGCGCCCCCTTCCTTGACGTCAGTCCCTAGGGCCAGCGTGGTTTTgccggcgcg-gcgccgggcggggcAGCATTCCTGCCCCGGGGTGCGGCG
>gene=chr10_99496785-99497061; species=hg19
GACGCGCAGGCGCACTGCTGGCAAGGGTGCTTGCCTGTGCTGGGGTGGGCGGAGCTAAACCCGGAGCGGGATGACGTCATGAGGACGCAGCCGCAGAGCGATTCGCGTCCCGGAAGCGGCGGTGGCGGCCGCGGCGTAGGCGGAGGAGATTTTCGGACCTGCGACTTCCGAACAACCCTGGCAGGAGGAGCGGCGTTCAGCCGGGGGAGGCCTGAAGAAACGCTCCGGGGCCCAGTGGCTCTACCCCTGCTCCTGCCCGACCCTGCCGCCTCCCTC
>gene=chr10_99496785-99497061; species=bosTau
ATTACGCAGGCGCAGTGCGGCTGCCGGGGCTCACCTGTCCCAGAGTGGGCGGAGCTAAAGCCGGAGCGCGATGACGTC-AGGGCTCGGCGCCGGAGAGCAA-TCGCGTCCCGGAAGTGGCGGCGGA------GGGGAAGGCGGAGGAGGGTCTCAGTCTTACGACTTCAGAGCGGCCCTGGGAAGAGGTTCGTCGTCGGGGTGGGGCGGGCCTGAGGAAACGCTCCGGGGTCCAGTGGCCCTATCAGTGCTCCTGGCCGTCCCCGCCCCC-TCCCC
>gene=chr10_99496785-99497061; species=calJac
GAAGCGCAGGCGCACTGCGGGGGAGAGCGCTCACCTGGGCTGGAGTGGGCGGAGCAAAACCCGGAGCGAGATGGCGTCATGGGGACGCAGCCGCAGAGTGAGTCGCGTCCCGGAAGCGGCGATGGCGGC---GGCGTAAGC---GGAGATTTTCGGTCCTGCGACTTCCGAACGGCCCAGCGGGGAGGAGCGGCGTTCGTCTGGGGCTGGCCTGAGGAAACACTCCGGGACCCAGTGCCTCTCCTCCTGCTCCTGCCCGA-----------CCCTC
>gene=chr10_99496785-99497061; species=canFam
GACGCACAGGCGCAGTGCGGCCGGAGGCGCTCACCTGTGCCGGGGTGGGCGGGGCTAACGCGGGAGCGTGGTGACGTCATGAGCACGCCGCCGCAGAGCAATTCGCGTCCCGGAAGCGTTGGC---------------GGCGGCGGAGGCTCTTGGATTTGCGGCTCCAGAGAGGCCCCTGGAAGCGGCGCGTCCTCGGGGTGGGGCGGGCCTGAGGCAACGCTCGCGGGCCTGGTGGCCCTT-CAGTGTCCGTGGCCGTCCCCGCCCCT-CCCCC
>gene=chr10_99496785-99497061; species=equCab
AGCGCGCAGGCGCAGCACTGACGAAAGCGCTCACCTGTGCTCGAGTGGGCGGAGCTAAggccggagcgcgATGACGTCACGGGCACGCCGCCGCAGAGCGATTTGCGTCCCGGAAGCGGTAGTGGC------GCGGGACGCGGAGGAGGTTCTCGGACCTGCTACGGC--AGAG----TGGGAAGAGGTGCGTCGTCCGGGCCGGGCGGACCGGAGGAAACGCTCCGGGGCCCAGTGGCCTTAGCAGTGCCCCTGGCTGTCCTCGCCTCTCCCCCC
>gene=chr10_99496785-99497061; species=gorGor
GGCGCGCA-GCGCACTGCTGGCAAGGGTGCTCACCTGTGCTGGTGTGGGCGGAGCTAAACCCGGAGCGGGATGACGTCATGAGGACGCAGCCGCAGAGCGATTCGCGTCCCGGAAgcggcggtggcggcggcggcgTAGGCGGAGGAGATTTTCGGACCTGCGACTTCCGAACAGCCCTGGCAGGAGGAGCGGCGTTCGGCCGGGGCAGGCCTGAAGAAACGCTCCGGGGCCCAGTGGCTCTACCCCTGCTCCTGCCCGACCCTGCCGCCTCCCTC
>gene=chr10_99496785-99497061; species=panTro
GGCGCGCAGGCGCACTGCTGGCAAGGGTGCTCACCTGTGCTGGGGTGGGCGGAGCTAAACCCGGGGCGGGATGACGTCATGAGGACGCAGCCGCAGAGCGATTCGCGTCCCGGAAGCGGCGGTGGCGGCGGCGGCGTAGGCGGAGGAGATTTTCGGACCTGCGACTTCCGAACAGCCCTGGCAGGAGGAGCGGCGTTCGGCCGGGGCAGGCCTGAAGAAACGCTCCGGGGCCCAGTGGCTCTACCCCTGCTCCTGCCCGACTCTGCCGCCTCCCTC
>gene=chr10_99496785-99497061; species=papHam
GGCGCGCAGGCGCAGTGCTGGCAAGAGGGCTCACCTGTGCTGGAGTGGGCGGAGCTAAAGCCGGAGCGGCATGACGTCATGAGGACGCAGCCGCAGAGCGATTCACGTCCCGGAAGCGGCCGTGGCGGCGGCGGCGTAGGCGGAGGAGATTTTCGGACCTGCGACTTCCGAACGGCCCTGGCAGGAGGAGCGGTGTTCGGCCGGGGCGGGCCTGAGGAAACGTTCTGGGGCCCAGTGGCTCTCCCCCTGCTCCTGCCCGAACCTGCCGTCTCTCTT
>gene=chr10_99496785-99497061; species=ponAbe
GGCGCGCAGGCGCACTGCTGGCAAGGGTGCTCACCTGTGCTGGGGTGGGCGAAGCTAAACCCGGAGCGGGATGACGTCATGAGGACGCAGGCGCAGAGCGATTCGCGTCCCGGAAGCGGCGGT---------GGCGTAGGCGGAGGAGATTTTCGGACCTGCGACTTCCGAACAGCCCTGGCAGGAGGAGCGGCGTTCGGCCGGGGCAGGCCAGAGGAAACGCCCCGGGACCCAGTGGCTCTACCCCTGCTCCTGCCCGACCCTGCCGCCTCCCTC
>gene=chr10_99496785-99497061; species=rheMac
GGGGCGCAGGCGCAGTGCTGGCAAGGGTGCTCACCTGTGCTGGAGTGGGCGGAGCTAAAGCCGGAGCGGCATGACGTCATGAGGACGCAGCCGCAGAGCGATTCACGTCCCGGAAGCGGCCGTGGCGGCGGCGGCGTAGGCGGAGGAGATTTTTGGACTTGCGACTTCCGAACGGCCCTGGCAGGAGGAGCGGCGTTCGGCCGGGGCGTGCCTGAGGAAACGCTCTGGGGCCCAGTGGCTCTCCCCCTGCTCCTGCCCGAACCTGCCGTCTCTCTT
>gene=chr10_101190537-101190663; species=hg19
CAATCCAAGAAAACAATTTATCGGCTGCCGAGAATGATGCAACCAATGCAATTTCCTCCGGCTGAGGCGTGGGCGAAGACTACGGTTGATTGGTAGAGCGTGCTCCTATCGCAGAGGCTGTTATTC
>gene=chr10_101190537-101190663; species=bosTau
CAATCAAAGAAAAGACTTTATCTGA-GCCGGTAATGATGCAACCAATGCAACGTACGCTGGCTGGGAAGGGGC--GGGGATAGGGTTGATTGGCAGAGCATGCTCCTATCGCTGAGGCCGTTGTTC
>gene=chr10_101190537-101190663; species=calJac
CAATCCAAGGAAATAATTTATCGGCGGCCGTGAAGGATGCAACCAATGCAATTTACACCGGCTGCGGCGTGGGCGGGGACTACGATTGATTGGCAGGGTGTTCTCCTATCGCAGAGGCTATTATTC
>gene=chr10_101190537-101190663; species=canFam
CAATCCAAGCGGAGGATTTATCGGAGGCCGGTG-TGATGCAACCAATGCGGGGTCGGCCGGCCGAGACGCGGCCCCGGCC--GGGCTGAGTGGCAGAGCGGCCTCCTATGGCCGAGGCC-------
>gene=chr10_101190537-101190663; species=equCab
CAATCCAAGAAGAGAATTTATCAGAGGCC-----GGATGCAACCAATGCAAGGTACGCCGGCTGAGATGGGGACGCGGGCTAGGGTTGATTGGCAGTGCGTGCTCCTATCGCTGAGGCCGTTATTC
>gene=chr10_101190537-101190663; species=gorGor
CAATCCAAGAAAACAATTTATCGGCTGCCGAGAATGATGCAACCAATGCAATTTCCTCCGGCTGAGGCGTGGGCGGAGACTACGGTTGATTGGTAGAGCGTGCTCCTATCGCAGAGACT-TTATTC
>gene=chr10_101190537-101190663; species=panTro
CAATCCAAGAAAACAATTTATCGACTGCCGAGAATGATGCAACCAATGCAATTTCCTCCGGCTGAGGCGTGGGCGGAGACTACGGTTGATTGGTAGAGCGTGCTCCTATCGCAGAGGCTGTTATTC
>gene=chr10_101190537-101190663; species=papHam
CAATCCAAGAAAACAATTTATCGGCGGCCGAGAATGATGTAACCAATGCAATTTACTCCGGCTTAGGCGTGGGCGGAGACTACGGTTGATTGGTAGAGCGTGCTCCTATCGCAGAGGCTGTTATTC
>gene=chr10_101190537-101190663; species=ponAbe
CAATCCAAGAAAACAATTGATCGGCGGCCGAGAATGATGCAACCAATGCAATTTACTCCGGCTGAGGCGTGGGCGGAGACTACGGTTGATTGGTAGAGCGTGCTCCTATCGCAGAGGCTGTTATTC
>gene=chr10_101190537-101190663; species=rheMac
CAATCCAAGAAAACAATTTATCGGCGGCCGAGAATGATGTAACCAATGCAATTTACTCCGGCTTAGGCGTGGGCGGAGACTACGGTTGATTGGTAGAGCGTGCTCCTATCGCAGAGGCTGTTATTC
>gene=chr10_101945628-101945904; species=hg19
CCAAGGGTCGCTCCCGGGTGGAAGGCACTAACTGAGAAGAAGCCCAGCCGCAGGCTCGCGAGGAAAGCCGACCCCTCGGCCGCGCCTCACCGATCAGTGACGCATCGCCCCCGCCCGCACGTGCAGCCGACTCCCGCGCCGAGCCAACCGCCGCCAACAGCCGGCCCCGCCCACTCGCCCAGCACTGCGGCTGCGCGGGGACGCACACGGCGTAGCCCCGGCCCGCGGCTAGTGAGACGGGGAGCGCATGGGACAAAATTCTCCTAGCCGCGGGCC
>gene=chr10_101945628-101945904; species=bosTau
CCGACGACCGCTCCCCAGAGGAAGGCACTAACTGAGAAGGAAGCCAGCCGCAGACTCCGGACGGAGGCCGACCCCTCGGCCGGGCCTCACTAATCAGTGACGCATCGTCCCCGCCCGCACGTGGAGCCGCCACCAAGGCCGGGCCAACCGCCGCCAACAGCCGGCCCCGCCCACCCGCGGGGCAATGCGGCTGCGCGGACACGCACGCGACGCCGC---GTCCTGCGGCTAGA--GACGGGGAGCGAATGGGACAAAATTCTCCAAGCCGCCCGCC
>gene=chr10_101945628-101945904; species=calJac
CCAAGGGTCGCTCCCCGGCGGCAGGCACTAACT---AAGGAGTGCAGCCTCAGGCTTGGGAGGAAAGCTGATCCCTCGGCCGCGCCTTACCGATCAGTGACGCATCGCCCCCGCCCGCACGTGCAGCCGACTCCCGTGCAGAGCCAACAGCCGCCAACAGCCGGCCCCGCCCACTCGCCCAGCACTGCGGCTGCGCGGGGACGCACAAGGCGTAGCCCCGGTCCGCGACTAGTGAGACGGGGAGCGCACGGGACAAAATTCTCCCAGCCGCGGGCT
>gene=chr10_101945628-101945904; species=canFam
TCAATAGCCTCTTCCCGGCGGAAGGCACTAACT-GAGAAGGGGCCAGCCGCAGACTCCGGAGGGAGGCCGACCCTAAGGCCGCGCCTCACGGATCAGTGACGCATCGCCCCCGCCCGCACGTGCAGCCGCCTCCCGGGCCGCGCCAACCGCCGCCAACAGTCGGCCCCGCCCACTCGGCCGGCACTGCGGCTGCGCAGCCACGCACGCGACGCAGCCTCGTCGCGCCACTAGAGAGACGGAGAGCGGGCGGGACAAAATTCTCGCGGCCTCCCGCC
>gene=chr10_101945628-101945904; species=equCab
TCAACGGCCGCTGCCTGGTGGCAGGCACTAACTGAAAAAGCGGGCAGTCACAGACGCCGGAGGGAGTCCGACCCTTCCGCCGAGCCTCACCGATCAGTGACGCATCGCCCCCGCCCGCACGTGC--------------------------------------------------------------------------------------------------------------------------------------------------------
>gene=chr10_101945628-101945904; species=gorGor
------------------------------------------------------------------------------------------------------------------------------------------------------------------------------------------------------------------------------------------------------------------------------------
>gene=chr10_101945628-101945904; species=panTro
CCAAGGGTCGCTCCCGGGTGGAAGGCACTAACTGAGAAGAAGCCCAGCCGCAGACTCGCGAGGAAAGCCGACCCCTCGGCCGCGCCTCACCGATCAGTGACGCATCGCCCCCGCCCGCACGTGCAGCCGACTCCCGCGCCGAGCCAACCGCCGCCAGCAGCCGGCCCCGCCCACTCGCCCAGCACTGCGGCTGCGCGGGGACGCACACGGCGTAGCCCCGGCCCGCGGCTAGTGAGACGGGGAGCGCATGGGACAAAATTCTCCTAGCCGCGGGCC
>gene=chr10_101945628-101945904; species=papHam
CCAAGGGTCGCTCCCAGGTGGAAGGC----ACTGAGAACGAGCCCAGCCGCAGGCTCGCGAGGAAAGTCGACCCCTCGGCCGCGCCTCACCGATCAGTGACGCATCGCCCCCGCCCGCACGTGCACCCGACTCCCGGGCCAAGCCAACCGCCGCCAACAGCCGGCCCCGCCTACTCGCCCAGTACTGCGGCTGCGCGGAGACGCACACGGCGTAGCCCCGGCCCGCGACTAGTGAGACGGGAAGCGCATGGGACAAAATTCTCCTAGCCGCGGACC
>gene=chr10_101945628-101945904; species=ponAbe
CCAAGGGTCGCTCCCGGGTGGAAGGCACTAACTGAGAAGAAGCCCAGCGGCAGGCTCGCGAGAAAAGCCGACCCCTCGGCCGCGCCTCACCGATCAGTGACGCATCGCCCCCGCCCGCACGTGCCACCGACTCCCGCCCCCAGCCAACCGCCGCCAACAGCCGGCCCCGCCCCTTCGCCCGGCACTGCGGCTGCGCGGGGACGCACACGGCGTAGCCCCGGCCCGCGGCTAGTGAGACGGGGAGCGCATGGGACAAAATTCTCCTAGCCGCGGGCC
>gene=chr10_101945628-101945904; species=rheMac
CCAAGGGTCTCTCCCAGGTGGAAGGC----ACTGAGAACGAGCCCAGCCGCAGGCTCGCGAGGAAAGCCGACCCCTCGGCCGCGCCTCACCGATCAGTGACGCATTGCCCCCGCCCGCACGTGCACCCGACTCCCGGGCCAAGCCAACCGCCGCCAACAGCCGGCCCCGCCTACTCGCCCAGTACTGCGGCTGCGCGGGGACGCACACGGCGTAGCCCCGGCCCGCGACTAGTGAGACGGGAAGCGCATGGGACAAAATTATCCTAGCCGCGGACC
>gene=chr10_102133008-102133284; species=hg19
AGCTTAAGATCTCCGAAGACACCCATCGCCTCGTCCTGCCCAGTCCCCTCCGCTAAAGGGCCGGCCTGCCCGGGCCTGGCTGGCAGCTGACATGAATGGAGAGGAAGCGCCTCCCTCTCCACCCACTCTCGCCGGGGTTACTGCCGGTCACAGACCCGGGCCTTCAAGAGCTATTTACACCTACAACAGCCCACCAGCGCCTGACCACGCCGGAGCCAATCAGCGGCCCCCAAGCTTGTCTGATTCTGTCTGCTCCAATCAGGAGGCGCGGTCCTT
>gene=chr10_102133008-102133284; species=bosTau
AGCTTAAGATCTCCGAAGACACTCCGAGCCTTGTGCTGCCCATCCCCC-CGGCTAAAGGGCCTGCCTGTCTGGGCCTGGCTGGGCGCAGACATGAATGGAAAGGAAGAGCTTCCCTCTCCACCCCCTCTCACCGGGGTTACTGCTGGTCAC---------------AGAGCTATTTACATTTACAACAGCCCAACAGCGCCTGATCAGGCGGGAGCCAATCAGCAGCCCCCAAGCTTGTCTGACTCCGTCTGCGCCAATCAGGAGGTGCTATCCTT
>gene=chr10_102133008-102133284; species=calJac
AGCTTAAGATCTCCGAAGACACCCATCACCTCATCCTTTCCAGTCCCCTCCGCTGAAGAGCCTGCCTGTCCGGGCCTGGCTGGCAGCAGACATGAATGGAGAGGAAGGGCCTCTCGCTCCACCCCTTCTCGCCGGGGTTACTGCCGGTCACAGACCCGGGCCTTCAAGAGCTATTTACATTTACAACAGCCCAACAGCGCCTGACCACGCTGCAGCCAATCAGCGGCCCCCAAGTTTGTCTGATTCTGTCTGCTCCAATCAGGAGGCGCAGTCCTT
>gene=chr10_102133008-102133284; species=canFam
AGCGCGAGATCTGGGCAGACGCGCCTCGGCCCGTCCCGCCCAGCCCCCTCAGCCAACGAGCCTGCCCGGCCCGGCCCGGC-GGTGGCAGACGTGAATGGAGAGGAAGAGCCTCCTT--CCACCCCCTCCCTCCGGGGTTACTGCCGGTCAC---------------AGAGCTATTTACATTTACAACAGCCCGACAGCGCCTGATCAGGCCGCGGCCAATCGGCGGCCCCCAAGCTTGTCTGA-TCGGTCTGCGCCAATCAGGAGGCGCTGTGCTT
>gene=chr10_102133008-102133284; species=equCab
AGCTTAAGATCTCCGAAGACACCTCTAGCCTTGTCCTGCCCAGCCCCCTCTGCAAGAGGGCCCGCCTGTCCTGGGCAGGCTGGTAGCAGACATGAATGGAGAGGAAGAGCCTCCCTCCCCGCCCCCTCTCACCGGGGTTACTGCCGGTCAC---------------AGAGCTATTTACATTTACAACAGCCCAACAGCGCCTGACGAAGCCGGAGCCAATCAGCAGCCTCCAAGCTTGTCTGA-TCCGTCTGCTCCAATCAGGAGGTGCTATCCAG
>gene=chr10_102133008-102133284; species=gorGor
AGCTTAAGATCTCCGAAGACACCCATCGCCTCGTCCTGCCCAGTCCCCTCCGCTAAAGGGCCGGCCTGCCCGGGCCTGGCTGGCAGCTGACATGAATGGAGAGGAAGGGCCTCCCTCTCCACCCACTCTCGCAGGGGTTACTGCCGGTCACAGACCCGGGCCTTCAAGAGCTATTTACACCTACAACAGCCCACCAGCGCCTGACCACGCCGGAGCCAATCAGCGGCCCCCAAGCTTGTCTGATTCTGTCTGCTCCAATCAGGAGGCGCGGTCCTT
>gene=chr10_102133008-102133284; species=panTro
AGCTTAAGATCTCCGAAGACACCCATCGCCTCGTCCTGCCCAGTCCCCTCCGCTAAAGGGCCGGCCTGCCCGGGCTTGGCTGGCAGCTGACATGAATGGAGAGGAAGGGCCTCCCTCTCCACCCACTCTCGCCGGGGTTACTGCCGGTCACAGACCCGGGCCTTCAAGAGCTATTTACACCTACAACAGCCCACCAGCGCCTGACCACGCCGGAGCCAATCAGCGGCCCCCAAGCTTGTCTGATTCTGTCTGCTCCAATCAGGAGGCGCGGTCCTT
>gene=chr10_102133008-102133284; species=papHam
AGCTTAAGATCTCCGAAAACACCCATTGCCTCGTCCTGCCCAGTCCCCTCCGCTAAAGGGCCGGCTTGCCCGGGCCTGGCTGGCAGCTGACATGAATGGAGAGGAAGGGCCTCCCTCTCCACCCACTCTCGCCGGGGTTACTGCCGGTCACAGACCCGGGCCTTCAAGAGCTATTTACATTTACAACAGCCCACCAGCGCCTGACCACGCCGGAGCCAATCAGCGGCCCCCAAGCTTGTCTGATTCTGTCTGCTCCAATCAGGAGGCGCGGTCCTT
>gene=chr10_102133008-102133284; species=ponAbe
AGCTTAAGATCTCCGAAGACACCCATCGCTTCGTCCTGCCCAGTCCCCTCCGCTAAAGGGCGGGCCTGCCCGGGCCTGGCTGGCAGCTGACATGAATGGAGAGGAAGGGCCTCCCTCTCCACCCACTCTCGCCGGGGTTACTGCCGGTCACAGACCCGGGCCTTCAAGAGCTATTTACACCTACAACAGCCCACCAGCGCCTGACCACGCCGGAGCCAATCAGCGGCCCTCAAGCTTGTCTGATTCTGTCTGCTCCAATCAGGAGGCGCGGTCCTT
>gene=chr10_102133008-102133284; species=rheMac
AGCTTAAGATCTCCGAAGACACCCATTGCCTCGTCCTGCCCAGTCCCCTCCGCTAAAGGGCCGGCTTGCCCGGGCCTGGCTGGCAGCTGACATGAATGGAGAGGAAGGGCCTCCCTCTCCACCCACTCTCGCCGGGGTTACTGCCGGTCACAGACCCGGGCCTTCAAGAGCTATTTACATTTACAACAGCCCACCAGCGCCTGACCACGCCGGAGCCAATCAGCGGCCCCCAAGCTTGTCTGATTCTGTCTGCTCCAATCAGGAGGCGCGGTCCTT
>gene=chr10_102672385-102672576; species=hg19
TCCGGTTTGCTTCAGCAAACCCTCACCCCTCGCCTTCAACCAGGCGGGTGTCGTCAGCTGTCCGCCAGCTGCTGCCCGCGCCTTTCCGCCCCCGCGCGCCGGCCAAGGCCGAGGCGGCCGGGACCAGAGGCGCGCGCCCTCAGTGCATGTGACGGGGTGGGAGGGGGAGGTTTCTTCCTCCCCCGTCCCCA
>gene=chr10_102672385-102672576; species=bosTau
TCGGGTTTGCTTCAGCAAA-TCTTGCCCCTCGCCTTCCTCAAGACGGGTATCGCCAGCTACCCGCCCTTGGCATCCCGCGCCTTCCGGCCCCCACATGCCCGCCAAAGCGGACGCGGCCCGACGCCGAGGCG--CCCCCC--GTGCACGTGAC-GGGGGGG---GGCAGTG---------CCCTCCCCCGA
>gene=chr10_102672385-102672576; species=calJac
TCCGGTTTCCTACAGCAAACCCTCACCCCTCGCCTTCAACCAGGCGGGTGTCGTCAGCTGTCCGCCAGCGGCTGCCCGCGCCTTTccgcccccgcgcgcccgccgaggccgaggcggccccgaccggaggcgcgcgccccTGGTGCATGTGACGGGGTGGGAGGGAGAGTTTTCTTCCTC-CCCGTCCCGA
>gene=chr10_102672385-102672576; species=canFam
TCGGGTTTGCTTCTGCAAA-CCTCGACCTTCGTCCTCGAACAGGCGGCTGTCGCCAGCTGCCCGCCCGCAGCCGCCCGCGCCGGTTCGCCCCCGCGTGCCTGCCGAGGCCGACGCGGCCCGGAGCGACTGTGCGCCCCCC--GCGCACGTGAC---GGGGGG--GGCAGTT---------CCCCTTCTCGA
>gene=chr10_102672385-102672576; species=equCab
TTGGGTTTGATTGTGCAAA-CCTCGCCCCTCGCCCTCGACCAGGCGGGTGTCGGCAGCTGCCCGCACACGGCGACCCGCGCCTTGCCGCCCCCGCGCACCGGCCAAGACAGCAGCGGCCCGGAGCGACAgcgcgcccccc--ACGCACGTGAC---TGGAG---GGCAGTT---------ACCCTTCCCCA
>gene=chr10_102672385-102672576; species=gorGor
TCCGGTTTGCTTCAGCAAACCCTCACCCCTCGCCTTCAACCAGGCTGGTGTCGTCAGCTGTCCGCCAGCTGCTGCCCGCGCCTTTCCGCCCCCGCGCGCCGGCCAAGGCCGAGGCGGCCCGGACCAGAGGCGCGCGCCCTCGGTGCATGTGACGGGGTGGGAGGGGGAGGTTTCTTCCTCCCCCGTCCCCA
>gene=chr10_102672385-102672576; species=panTro
TCCGGTTTGCTTCAGCAAACCCTCACCCCTCGCCTTCAACCAGGCGGGTGTCGTCAGCTGTCCGCCAGCTGCTGCCCGCGCCTTTCCGCCCCCGCGCGCCGGCCAAGGCCGAGGCGGCCCGGAACAGAAGCGCGCGCCCTCAGTGCATGTGACGGGGTGGGAG-----------------CCCCGTCCCCA
>gene=chr10_102672385-102672576; species=papHam
TAGGGTTTGCTTCAGCAAACCCTCACCCCTCGCCTTCAACCAGGCGGGTGTCGTCAGCTGCCCGCCAGCGGCTGCCCGCGCCTTTCCGCCCCCGCGCGCCCGCCAAGGCCGAGGCGGCCCGGACCAGAGGCGCGCGCCCTCGGTGCATGTGACGGGGTGGGAGGGGGAGTTTTCTTCCTCCCCCGTCCCCA
>gene=chr10_102672385-102672576; species=ponAbe
TAGGGTTTGCTTCAGCAAACCCTCACCCCTCGCCTTCAACCAGGCGGGTGTCGTCAGCTGTCCGCCAGCGGCTGCCCGCGCCTTTCCGCCCCCGCGCGACGGCCAAGGCCGAGGCGGCCCGCACCAGAGGCGCGCGCCCTCGGTGCATGTGACGGGGTGGGAGGGGGAGTTTTCTTCCTCCCCCGTCCCCA
>gene=chr10_102672385-102672576; species=rheMac
TAGGGTTTGCTTCAGCAAACCCTCACCCCTCGCCTTCAACCAGGCGGGTGTCGTCAGCTGCCCGCCAGCGGCTGCCCGCGCCTTTCCGCCCCCGCGCGCCCGCCAAGGCCGAGGCGGCCCGGACCAGAGGCGCGCGCCCTCGGTGCATGTGACGGGGTGGGAGGGGGAGTTTTCTTCCGCCCCCGTCCCCA
>gene=chr10_103454902-103455178; species=hg19
gccgccaccgccgccgccccgggAGGAGGCGACACCATGTCGGACCGGGTCACATGGGGCGGCGCGGGCCGAGCCCTGGGCACGCCCCTCACACCTGCAGCCTTGGAGCCACTTCGGGGTGCGGGCTGGGGCCGGGGCGCTGACACCACCCCCGCATCCCCGAGAGCGCTTGGTGGAAGCACAGGAGTTCGCGCTGCAAACACGTGAGGCCGGTTTCAGGGCCCTGCCTGAGGCCACAAGAGGACCCGCTGCCCTCAGGAAGCGGCCATTTGGAGC
>gene=chr10_103454902-103455178; species=bosTau
GCCGCC---------GCCCCGGGAGGAGGCGACACCATGCCGGACCGGGTCACATGGGGCGGCGCGGGCCGAAGCCTGGGCCCGCCCCTCACACCCGAGGCCGTGGAGCGGCTTCGTAGTGCGG------GCGGGGGCGTAGAGCGCCCCCCCGGGCCGCCCGGAGTGTGTGCCGGAAACACA-GCGTGCGTTCATCTAGCACGTGAGGCCCACCAAGC--GCCTGGTTAGGACGGCCATAGGAGCTTCTGCCTTCAAGCAGCAGCTAGGTTGAGG
>gene=chr10_103454902-103455178; species=calJac
GCCGCCACCGCCGCTGCCCCAGGAGGAGGCGACACCATGTCGGACCGGGTCACATGGGGCGGCGCGGGCCGAGCCCTGGACCCGCCCCTCACACCTGCGGCCTTGGATCCACTTCAGGGAGCGGGCTGGGGCCGGGGCGCTGACACCATACCCGCATCCCCGGGAGCGCTTGGTGGAAACACCAGAGTTGGTGCTGCAAACACGTGTGCCCCGTTTCGAGGCCCTGCCTAAGGCCACCAGAGGACCGGCTGCCCTCAGGAAGCGGCCAGTTGGAGC
>gene=chr10_103454902-103455178; species=canFam
gccgccgccgccgccgccCCGGGAGGAGGCGACACCATGTCGGACCGGGTCACATGGGGCGGCGCGGGCCGAGACCTGGGCCCGCCCCTCACACCCGCGGCCGTGGAGTCGGTGCGGGGGCCGA------GCCAGGGAGCAGACCCCCCCGCGGGGCCGCCGGGAGCCCTGCGGGGAAGCACATGCGTTCACTCGTCTGGCATGTGAGGCCCGCTGCG---GGCCGGCCAAGGCCCCAAGAAGAGCGTCCAACTTAAATCTGC--CTAGTTAGTGT
>gene=chr10_103454902-103455178; species=equCab
GCCCGAGCCCCCGCCGCCTCGGGAGAAGGCGACACAATGTCGGACCGAGTCACATGGAGCGTC-CGTGCCGGAGCCTGGGCCCGCCCCTCAAAACCAGATGCCGGAAGCGCCTTCGAGGGCAAG------GCCTGGTAGCGTACCCTCCCTCGTGAGCGCCGTGTGCCTAGCGG-------TCCGCCTTCGCTCTCCAGACCGGTAAGGCACGCTACG---AGCTGTCCAAGCCACGAATAAGATCTTCTAACCTAAAGCAGCAGCTGTATGCAGC
>gene=chr10_103454902-103455178; species=gorGor
---------------GCCCCGGGAGGAGGCGACACCATGTCGGACCGGGTCACATGGGGCGGCGCGGGCCGAGCCCTGGGCACGCCCCTCACACCTGCGGCCTTGGAGCCACTTCGGGGTGCGGGCTGGGGCCGGGGCGCTGACACCACCCCCGCATCCCCGAGAGCGCTTGGTGGAAGCACAGGAGTTCGCGCTGCAAACACGTGAGGCCGGTTTCAGGGCCCTGCCTGAGGCCACAAGAGGACCCGCTGCCCTCAGGAAGCGGCCATTTGGAGC
>gene=chr10_103454902-103455178; species=panTro
gccgccaccgccgccgccccgggAGGAGGCGACACCATGTCGGACCGGGTCACATGGGGCGGCGCGGGCCGAGCCCTGGGCACGCCCCTCACACCTGCGGCCTTGGAGCCACTTCGGGGTGCGGGCTGGGGCCGGGGCGCTGACACCACCCTCGCATCCCCGAGAGCGCTTGGTGGAAGCACAGGAGTTCGCGCTGCAAACACGTGAGGCCGGTTTCAGGGCCCTGCCTGAGGCCACAAGAGGACCCGCTGCCCTCAGGAAGCGGCCATTTGGAGC
>gene=chr10_103454902-103455178; species=papHam
GCCGCCACCGCCGCCCCCCCGGGAGGAGGCGACACCATGTCGGACCGGGTCACATGGGGCGGCGCGGGCCGAGCCCTGGGCACGCCC------CCT-CGGCCTTGGAGCCACTTCGGGGTGCGGGCTGGGGCCGGGGCGCGGACACCACCCCCGCATCCCCTGGAGTGCTTGGTGGAAGCACAGGAGTTCGAGTTGCAAACACGTGAGGCCGGTTTCAGGGCCCTGCCTAAGGCCCCAAGAGGACCCGCTGCCCTCAGGAAGCGGCCAGTTGGAGC
>gene=chr10_103454902-103455178; species=ponAbe
gccgccaccgccgccgccccgggAGGAGGCGACACCATGTCGGACCGGGTCACATGGGGCGGCGCGGGCCGAGCCCTGGGCACGCCCCTCACACCTGCGGCCTTGGAGCCACTTCGGGGTGCGGGCTGGGGCCGGGGCGCTGACACCACCCCCGCATCCCCGAGAGCGCTTGGTGGAAGCACAGGAGTTCGCGCTGCAAACACGTGAGGCCGGTTTCAGGGCCCTGCCTGAGGCCACAAGAGGACACGCTGCCCTCAGGAAGCGGCCAGTTGGAGC
>gene=chr10_103454902-103455178; species=rheMac
-------------------------GAGGCGACACCATGTCGGACCGGGTCACATGGGGCGGCGCGGGCCGAGCCCTGGGCACGCCCCTCACACCTGCGGCCTTGGAGCCACTTCGGGGTGCGGGCTGGGGCCGGGGCGCGGACACCACCCCCGCATCCCCGGAAGTGCTTGGTGGAAGCACAGGAGTTCGAGTTGCAAACACGTGAGGCCGGTTTCAGGGCCCTGCCTAAGGCCACAAGAGGACCCGCTGCCCTCAGGAAGCGGCCAGTTGGAGC
>gene=chr10_103599598-103599736; species=hg19
GTTTGGCGGCGAGCTCGGCGTCTAAGCTCCACCCCCAGGCCCCGGGGCGGTCCGGTCTCCGCCCTCACCCGGGTAggcccgcgtgggcggcgcgggagggccggcccggcAGGCATAGGATCGAAACCCTGGAGCCTT
>gene=chr10_103599598-103599736; species=bosTau
GTCCTGCCGAGAGCACAGTGGCCAAGCTCCGCCCCCAAGGCTCGGGGCGTTCTGATCTCCGCCCCCAA-GGAGTGGGCCCGTGTGGGCGGCGCGGGAGGGCCGAACCCACAGGACTGGAGTCTAGGCAGTAGAGTCTT
>gene=chr10_103599598-103599736; species=calJac
ATTTGGTGGAGAGCTCTGCGGCCAAGCTCCGCCTTCAGGGCCCGGGGCGGTCCGGTCTCCGCCCTCACCCGAGTGGGCCTGTGTGGGCGGTGCGGGAGGGCCGGCCCGGCAGGCAGAGGATCCAAACCCTGGAGCCTT
>gene=chr10_103599598-103599736; species=canFam
ATTCTGCTGAGAGCTCACTGGCCAAGCTCCGCCCCCAAGGCCCAGGGCGGTCGTGTCTCCGCCCCCACTCGA----------GTGGGCGGCGCAGGCGGGCCGGACCTGCGGGACCAGAATCTTGACCGCAGGGTCT-
>gene=chr10_103599598-103599736; species=equCab
GTTCGGCAGAGAGCGCAGCAGCCAAGCTCCGCCCCCAAGGCCCTGGGCGGTCCAGTCTCCGCCCTCATCCTAGTGGGCCTGAGTGGGCGGCGCCGGAGGGGCGGACCGGCAAGACGAGGATCTAGACATGAGAGCTTC
>gene=chr10_103599598-103599736; species=gorGor
GTTTGGCGGAGAGCTCGGCGTCCAAGCTCCACCCCCAGGCCCCGGGGCGGTCCGGTCTCCGCCCTCACCCGGGTAggcccgcgtgggcggcgcgggagggccggcccggcAGGCATAGGATCGAAACCCTGGAGCCTT
>gene=chr10_103599598-103599736; species=panTro
GTCTGGCGGAGAGCTCGGCGTCCAAGCTCCACCCCTAGGCCCCGGGGCGGTCCGGTCTCCGCCCTCACCCGGGTAGGCCCGCGTGGGCGGCGCGGGAGGGCCGGCCTGGCAGGCATAGGATCGAAACCCTGGAGCCTT
>gene=chr10_103599598-103599736; species=papHam
GTTTGGCGGAGAGCTCTGCGTCCAAGCTCCGCCCCCAGGGCCCGGGGCGGTCCGGTCTCCGCCCTCACCCGAGTGGGCCTGCGTGGGCGGCGCGGGAGGGCCGGCCCGGCAGGCATAGGATTGAAACCCTGGAGACTT
>gene=chr10_103599598-103599736; species=ponAbe
GTTTGGCGGAGAGCTCGGCGTCCAAGCTCCGCCCCCAGGCCCCGGGGCGGTCCGGTCTCCGCCCTCACCCGGGTAGGCCTGCGTGGGCGGCGCAGGAGGACCGGCCCGGCAGGCATAGGATCGAAACCCTGGAGCCTT
>gene=chr10_103599598-103599736; species=rheMac
GTTTGGCGGAGAGCTCTGCGTCCAAGCTCCGCCCCCAGGGCCCGGGGCGGTCCGGTCTCCGCCCTCACCCGAGTGGGCCTGCGTGGGCGGCGCGGGAGGGCCGGCCCGGCAGGCATAGGATTGAAACCCTGGAGACTT
>gene=chr10_104153794-104153926; species=hg19
CCGAATGGAGTCTACTCGCGGGCCCAGGGAGGCCGCCAGAGGGCGCCCGGGACCGACCGCAAGAATAACTTCCTTCCTCTTCCGCTAACTTCCCGGCAGCGCGCCGCTCAGGGTGGGGGCCCCGAGGGCTGG
>gene=chr10_104153794-104153926; species=bosTau
------GGAGTCTCCATGAGGCTCCAGAGGGGCCACCAGATGGCACTCAGAACCTACTGCAAGATCAACTTCCTTCCTCTTCCTCTAACTTCCCGGCAGCCGGG-GCTCCGGGC--GGGACCAGAGGGCTGA
>gene=chr10_104153794-104153926; species=calJac
CCG--TTCAGTCTCCTCAAGGCCCCAGGGAGGCCACCAGAGGGCACCCGGGACCGACCGCAAGAGCAACTTCCTTCCTCTTGCGCTAACTTCCCGGCAGCCGGCAGCT------------------GGCAGG
>gene=chr10_104153794-104153926; species=canFam
------CGAGTCTCCGTGCGCCTCCACAGGGGCCGCCAGATGGCGCCCGGGACCAACTGCGAGATCAACTTCCTTCCTCTTCCCCCAACTTCCCGGCAGCGGGGCGCTCCGGGCTGGGGACCCGAGGCCTGG
>gene=chr10_104153794-104153926; species=equCab
------AGAAGCTCCGTGAGGCTCCAGAGAGGCCACCAGATGGCGCTCGGGACCGACTGCACAATCAACTTCCTTCCTC-TTCTCTAGCTTCCCCGCAGCAGGGTGCTCTAGGCGAGGGACCAGAGGGCTGG
>gene=chr10_104153794-104153926; species=gorGor
CCGAATGGAGTCTACTCGCGGGCCCAGGGAGGCCGCCAGAGGGTGCCCGGGACCGACCGCAAGAACAACTTCCTTCCTCTTCCGCTAACTTCCCGGCAGCGCGCCGCTCGGGGCGGGGGCCCCGAGGGCTGG
>gene=chr10_104153794-104153926; species=panTro
CCGAATGGAGTCTACTCGCGGGCCCAGGGAGGCCGCCAGAGGGCGCCCGGGACCGGCCGCAAGAACAACTTCCTTCCTCTTCCGCTAACTTCCCGGCAGCGCGCCGCTCAGGGTGGGGGCCCCGAGGGCTGG
>gene=chr10_104153794-104153926; species=papHam
CCAAATGGAATCTCCTCGCGGCCTCATGAAGGCCGCCAGAGGGCGCCCGGGACCGACCGCAAAAGCAACTTCCTTCCTCTTCCGCTAACTTCCCGGCAGCCCGCCGCTCAGGGTGGGGGCCCCGAGGGCTGG
>gene=chr10_104153794-104153926; species=ponAbe
CCGAATGGAGTCTACTCGCGGCCCCAGGGAGGCCGCCAGAGGGCGCCCGGGACCGACCGCAAGAACAACTTCCTTCCTCTTCCGCTAACTTCCCGGCAGCGCGCCGCTCAGGGTGGGGGCCCCGAGGGTTGG
>gene=chr10_104153794-104153926; species=rheMac
CCAAATGGAGTCTCCTCGCGGCCTCATGAAGGCCGCCAGAGGGCGCCCGGGACCGACCGCAAAAGCAACTTCCTTCCTCTTCCGCTAACTTCCCGGCAGCCCGCCGCTCAGGGTGGGGGCCCCGAGGGCTGG
>gene=chr10_104195210-104195486; species=hg19
CTTCAAAATGAGAAACTGGACTTGAATTTGGCATAAAGGGCAGATTTTTCAGGCAGAGTAGAGAGAGAGCCCAGCGGGCTGGTCTCAAGGGGTGGGAAGAACTCAGTTAGAGACCAAGGTGAGGAAGGGGAGGCTTCAAAGAATGGCGGGGGCGGGGTCCCGCTCTGGCTTGAGGTTAGAAAGGGCTCTCTGGGCAGGGTTCCTGGCCCTCCCACACCTTCCTCCTTTCTCAGAAGAGCCAGCATggggcgggggcgggaggcggctggggcgggg
>gene=chr10_104195210-104195486; species=bosTau
TCTCAGAGTGAGGAACTGGGCTTGAATTAGGCAGAAAGGGCAGATTTCCCAGACAGGGCAGAGAAAGAACCCAGGCGGCTGGCTTCAAGGGGTGGGAGGGACTC-GTCAGAGACTGAGGTGAGGGAGGGGATGCTTTGAAAGATGGGGGGAGAGGGGTCCCATTCTTGCTTGAGGTCAAAAAGGGCTCTCTGGGCAGGGTGCCCGGCCCTCCCACACCTTCCTCCTTTCTCAGAAGAGCCAGGATGGGGCGGGGGCGGGAGTTGGCTGGGGC-GG-
>gene=chr10_104195210-104195486; species=calJac
CTTCAGAATGAGAAACCGGGCTTGAATTTGGCATAAAGGGCAGATGTTTCAGGCAGAGTAGAGAGAGAACCCATCGGGCTGGTCTCAAGGGGTGGGAGGAACCCAATTAGAGACCAAGGTGAGGAAGGGGAGTCTTCAAAGAACGGCGGGGGCGGGGTCCCGCTCTGGCTTGAGGTCAGAAAGGGCTCTCTGGGCAGGGTTCCTGGCCCTCCCACACCTTCCTCCTTTCTCAGAAGAGCCAGCATGGGGCGGGGGCGGGAGGCGGTTGGGGTGGGG
>gene=chr10_104195210-104195486; species=canFam
CCCCC-AATGAGAAATTGGGCTTGAATTAGGCATAAAGGGCTGATTTCCCAGACAGGGCAGTGATAAAGCCCAGCTGGCTGGTCTCAACAGGTGGGAGGGACTCAGTTAGAGACTGAGGTGAGGAAGGGGACACTTCAAAGGATGGGAGAAGGGCAGTCCCGCTCTTGCTTGAGGTCAGAAAGGGCTCTCTGGGCAAGGTGCCCAGCCCTCCCACACCTTCCTCCTTTCTCAGAAGAGCCAGGATGGGGCGGGGGTGGGAGTTGGCTGGGGC-AGG
>gene=chr10_104195210-104195486; species=equCab
CCTC--AGAGAGAAATTAGGCTCGAAGTAGGCATAAAGGGCAGATTTCTCAGACAGAGCAGAGAAAGAAGCCAGCTGGCTGGTCTCAACGGGTGGGAGGAACTCAGTCAGTGACTGAGTTGAGGAAGAGGATTCTTCGAAGGATGGGGGGGGAAGTGTCCCCCTCTTGCTTGAGGTCAGAAAGGGCTCTTTGGGCAGGGTGCCCAGCCCTCCCACACCTTCCTCCTTTCTCAGAAGAGCCAGGATGGGGCAGGGGTGGGAGTTGGCTGGGGC-GGG
>gene=chr10_104195210-104195486; species=gorGor
CTTCAAAATGAGAAACAGGACTTGAATTTGGCATAAAGGGCAGATTTTTCAGGCAGAGTAGAGAGAGAGCCCAGCGGGCTGGTCTAAAGGGGTGGGAAGAACTCAGTTAGAGACCAAGGTGAGGAAGGGGAGGCTTCAAAGAAT------------------------------------------------------------------------------------------------------------------------------------
>gene=chr10_104195210-104195486; species=panTro
CTTCAAAATGAGAAACTGGACTTGAATTTGGCATAAAGGGCAGATTTTTCAGGCAGAGTAGAGAGAGAGCCCAGCGGGCTGGTCTCAAGGGGTGGGAAGAACTCAGTTAGAGACCAAGGTGAGGAAGGGGAAGCTTCAAAGAATGGCGGGGGCGGGGTCCCGCTCTGGCTTGAGGTTAGAAAGGGCTCTCTGGGCAGGGTTCCTGGCCCTCCCACACCTTCCTCCTTTCTCAGAAGAGCCAGCATggggcgggggcgggaggcggctggggcgggg
>gene=chr10_104195210-104195486; species=papHam
CTTCAAAATGAGAAACTGGACTTGAATTTGTCATAAAGGGCAGATTTTTCAGGCAGAGTAGAGAGAGAACCCAGCGGGCTGGTCTCAAGGGGTGTGAAGAACCCAGTTAGAGACCAAGGTGAGGAAGGGGAGGCTTCAAAGAATGGCGGGGGCGGGGTCCCGCTCTGGCTTGAGGTTAGAAAGGGCTCTCTGGGCAGGGTTCCTGGCCCTCCCACACCTTCCTCCTTTCTCAGAAGAGCCAGCATgaggcgggggcgggaggcggctggggaggcg
>gene=chr10_104195210-104195486; species=ponAbe
CTTCAAAATGAGAAACCGGACTTGAGTTTGGCATAAAGGGCAGATTTTTCAGGCAGAGTAGAGAGAGAATCCAGCGGGCTGGTCTCAAGGGGTGGGAAGAACTCAGTTAGAGACCAAGGTGAAGAAGGGGAGGCTTCAAAGAATGGCGGGGGCGGGGTCCCGCTCTGGCTTGAGGTTAGAAAGGGCTCTCTGGGCAGGGTTCCTGGCCCTCCCACACCTTCCTCCTTTCTCAGAAGAGCCAGCATggggcgggggcgggaggcggctggggcgggg
>gene=chr10_104195210-104195486; species=rheMac
CTTCAAAATGAGAAACTGGACTTGAATTTGGCATAAAGGGCAGATTTTTCAGGCAGAGTAGAGAGAGAACCCAGCGGGCTGGTCTCAAGGGGTGTGAAGAACCCAGTTAGAGACCAAGGTGAGGAAGGGGAGGCTTCAAAGAATGGCGGGGGCGGGGTCCCGCTCTGGCTTGAGGTTAGAAAGGGCTCTCTGGGCAGGGTTCCTGGCCCTCCCACACCTTCCTCCTTTCTCAGAAGAGCCAGCATGAGGCGGGGGCGGGAGGCGGCTGGGGAGGGG
>gene=chr10_104220958-104221234; species=hg19
CAACCTGACCCTATTTGCCAGTGTCCGCTTTTAATTTTGGTCGCTAAGGGCAAGCGCCCGTGACAAACATGGCGGCGGCAGCCTCAGGCGCAGTCACCTGCCGGAGCTGCGCCCGGGGGCCGCGCGGAGCCAATCGCTGGGCGGGGGCGGAGGGAGAGGCTGGGGAAGCCCTAGAAGTGCGCGCAGGCGCATTGGCTCGCACCTGGCTCCCGCCAGCCGTGGGATTAGGCTTCGCCGGCTACGATTGCGGTGAGACGCTGGCCAGCGGCCGGGGCT
>gene=chr10_104220958-104221234; species=bosTau
CAACCTGCCCGTTTTTGCTAGCGTGCACCCT---TGTTTGTCCTTAAGGGCAAAGGCCCATAACAAATATGGCGGCGACAGCCTCAGGCTCCAGCTCCTGCCTAAACTGCGTCCCGGAGCCGAGCGGAGCCAATCGCTGGGTAGGGGCGGAAGAAGAGGCTGGAGAAGCTACAGGCCCGCGCGCAGGCGCACTGGCTGGCAGCTGGCTCCCGGCAGCCGTGGGATTAGGCTTCGCGTGCCACAATTGCGGTGAGCGGCTGGCCGGCGGCAGGGGC-
>gene=chr10_104220958-104221234; species=calJac
CAACCTGGCCCTATTTGCCAGTGTCTACTTTTCCTTTTGGTCGCTAAGGGCAAGCGCCCGTGACAAACATGGCGGCGGCAGCCTCAGGCGCGGTCACCTGCCGGAGCTCCGTCCCGGGGCCTCGCGGGGCCAATCGCTGAGCCGTGGCGAAGGGAGAGGCTGGGGAAGCCCTAGAAGCACGCGCAGGCGTACCGGCTCGCACCTGGCTCCTGCCAGCCGTGGGATTAGGATTCGCTTGCTACGATTGCGGTGAGAGGCTGGCTAGGGGCCGGGGCG
>gene=chr10_104220958-104221234; species=canFam
CCA-CTGCCTCTTCTTGCCAGTGTCCACTTT---TTTTCCTCCTTAAGGGCATGAGCCCGTGACAAACATGGCGGCGGCAGCCTCGGGCGCGGGCACCTGCC-GGGGCGCGTCCCGGAGCCGCGCGGAGCCAATCGCCGGCTGGGGGAGGAGGGAGCGGCCGGGGAAGCCGCTGGGACGCGCGCAGGCGCACTGCCTCGCACCTGGTTCCAGGCGGCCGCAGGATTAGGCTTCTCCTGCCACGATTGCGGTGAGGGGCTggccggcggcccgggcg
>gene=chr10_104220958-104221234; species=equCab
CAACCTACCTCTTCTTGCTGGAGTCCACTCT---CTCTTGTCCCTAAGGGCAAGAGCCCATGACAAACATGGCGGCGGCAGCCTCGGGCGTGGGCACCTGCC-GGGCGGCGTCCCGGAGCCGCGCGGAGCCAATCGCTGGGCGAGGGCGGAGGGAGAGGCTGGGGAAGCGGCCGGCGTGTGCGCAGGCGCAGCGGCTCGCACCTGGCTCCTGGCGGCCGCGGAATTAAGCTTCG-CTGTCACGATTGCGGTGAGGGGCTGGCACGCGGCCGGGGC-
>gene=chr10_104220958-104221234; species=gorGor
CAACCTGACCCTATTTGCCAGTGTCCACTTTTAATTTTGGTCGCTAAGGGCAAGCGCCCGTGACAAACATGGCGGCGGCAGCCTCAGGCGCGGTCACCTGCCGGAGCTGCGCCCGGGGGCCGCGCGGAGCCAATCGCTGGGC-GGGGCGGAGGGAGAGGCTGGGGAAGCCCTAGAAGTGCGCGCAGGCGCACTGGCTCGCACCTGGCTCCCGCCAGCCGTGGGATTAGGCTTCGCCGGCTACGATTGCGGTGAGACGCTGGCCAGAGGCCGGGGCT
>gene=chr10_104220958-104221234; species=panTro
CAACCTGACCCTATTTGCCAGTGTCCACTTTTAATTTTGGTCGCTAAGGGCAAGCGCCCGTGACAAACATGGCGGCGGCACCCTCAGGCGCGGTCACCTGCCGGAGCTGCGCCCGGGGGCCGCGCGGAGCCAATCGCTGGGCGGGGGCGGAGGGAAAGGCTGGGGAAACCCTAGAAGTGCGCGCAGGCGCACTGGCTCGCACCTGGCTCCCGCCAGCCGTGGGATTAGGCTTCGCCGGCTACGATTGCGGTGAGACGCTGGCCAGAGGCCGGGGCT
>gene=chr10_104220958-104221234; species=papHam
CAACCTGACCCTATTTGCTAGT---------------------------------------------------------------------------------------------GGGGCCGCGCGGAGCCAATCGCTGGGCGGGGGCGGAGGGAGAGGCTGGGGAAGCCCTAGAAGCGCGCGCAGGCGCACTGGCTTGCACCTGGCTCCCGCCAGCCGTAGGATTAGGCTTCGCCGGCTACGATTGCGGTGAGAAGCTGGCCAGAGGCCGGGGCT
>gene=chr10_104220958-104221234; species=ponAbe
CAACCTAACCCTATTTGCCA-------CTTTTAATTTTGGTCGCTAAGGGCAAGCGCCCGTGACAAACATGGCGGCGGCAGCCTCAGGCGCGGTCACCTG-CGGGGCTGCGTCCCGGGGCCGCGTGGAGCCAATCGCTGGGCGGGGGCGGAGGGAGAGGCTGGGGAAGCCTTAGAAGCGCGCGCAGGCGCACTGGCTCGCACCTGGCTCCCGCCAGCCGTGGGATTAGGCTTCGCCGGCTACGATTGCGGTGAGACGCTGGCCAGAGGCCGGGGCT
>gene=chr10_104220958-104221234; species=rheMac
CAACCTGACCCTATTTGCTAGTATCTCC------TTTTGATCGCTAAGGGCAAGCGCCCGTGACAAACATGGCGGCGGCAGCTTCAGGTGCGGTCACCTGCCGGAGCTGCGTCCCGGGGCCGCGCGGAGCCAATCGCTGGGCGGGGGGGGAGGGAGAGGCTGGGGAAGCCCTAGAAGCGCGCGCAGGCGCACTGGCTTGCACCTGGCTCCCGCCAGCCGTAGGATTAGGCTTCGCCGGCTACGATTGCGGTGAGAAGCTGGCCAGAGGCCGGGGCT
>gene=chr10_104474098-104474332; species=hg19
GCGGCGCCGCCCCCGACGTCCCTCGCACGCACAGCTGAGGAGCTGAGCAGCAATACGGGGCGGGGTGCAGCTCCGCTTTCCCCAGAGTGCGCAAGTGCGCTAAGGCGCCCGCCCACGCAGTGGGCGGGCTACGGGAGCTGCAGAGGCCGCCGCCGGCTCGCCTGGACCAGGGAGTGGAGAAAGCCTGCCCACGTGGCTGGCGGGAGCCTCCCGGCCTGGGATTGGTCGAAAAGG
>gene=chr10_104474098-104474332; species=bosTau
ACGGCGCCGCCCCCGACGTCCCTCGTACGCACGGCAGAGGAGCAAAGCAGCAGAACGGGGCGGGGTCCAGCTCCGCTTTCCCCAATGTGCGCAAGCGCGCCAATCTGCCCTCCCACTGCGCAGGCGGGCTGCTGGAGCGGCCGGAAAGGCGGCAGGCT-GCAGAGACCTGGGAATGGTGAAATCTCGCCCACGTGGCTGGCGGGGGCCACCAGGCTTGTGATTGGTCCAGAGGG
>gene=chr10_104474098-104474332; species=calJac
GCGGCGCCGCCCCCAACGTCCCTAGCACGCACCGTGGAGAAGCCGAGCAGCGGTACGGGGCGGAGTGCAGCTCCGCTTTCCCCAGAGTGCGCAAGCGCGTCAAGGCGCCCGCCCACTGCGCGGGCGGGCTACGGCAGCTGCAGAGGCGGCCGCCGGCTCGCCGGGACCCT-GAGTGGAGAAGGCTTGCCCATGCGGCTGGCG----------GACCTGGGATTGGTGGAGAAGG
>gene=chr10_104474098-104474332; species=canFam
GCGGCACCGCCCCCGACGTCCCTCGCACGCACAGTGGAGGAGCAAAGCACTCGTACGGGGCGGGGTCCAGCTCCGCTTT-CCTCAAGTGCGCAAGCGCGCCAAAGTGCCCGCCCACTGCGCGGGCGGGCTGCTGGAGCGCCTGGAGCGGCGGCCTGCGGGTGGGGACCCCCGACTGGTTAAAGCTCGCCCACGTGGCTGGTGGGCGCCGCTCAGCCTGTGATTGGTCG-GGGGG
>gene=chr10_104474098-104474332; species=equCab
GCGGCGCCGCCCCCGACGTCTCTCGCACGCACAGCGGAGGAGCACAGCAGCAGGACGGGGCGGGGTCCAGCTCCGCTTTTCCGAAAGTGCG-------------------------------------------------------------------------------GGAATGA-GAAAGCCTCTCCACGTGGCTGGCGGGGGCCGCCGGGCCTGAGATTGGTCAGGCAGA
>gene=chr10_104474098-104474332; species=gorGor
GCGGCGCCGCCCCCGACGTCCCTCGCACGCACAGCTGAGGAGCAGAGCAGCAATACGGGGCGGGGTGCAGCTCCGCTTTCCCCAGAATGCGCAAGTGCGCTAAGGCGCCCGCCCACGCAATGGGCGGGCTACGGGAGCTGCAGAGGCCGCCGCCGGCTCCCCTGGACCAGGGAGTGGAGAAAGCCTGCCCACGTGGCTGGCGGGAGCCTCCCGGCCTGGGATTGGTCGAAAAGG
>gene=chr10_104474098-104474332; species=panTro
GCGGCGCCGCCCCCGACGTCCCTCGCACGCACAGCTGAGGAGCAGAGCAGCAATACGGGGCGGGGTGCAGCTCCGCTTTCCCCAGAGTGCGCAAGTGCGCTAAGGCGCCCGCCCACGCAGTGGGCGGGCTACGGGAGCTGCAGAGGCCGCCGCCGGCTGGCCTGGACCAGGGAGTGGAGAAAGCCTGCCCACGTGGCTGGCGGGAGCCTCCCGGCCTGGGATTGGTCGAAAAGG
>gene=chr10_104474098-104474332; species=papHam
GCGGCGCCGCCCCCGACGTCCCTCGCACGCACAGCGGAGGAGTGGAGCAGCAGTACGGGGCGGGGTGCAGCGCCGCTTTCCCCAGAGTGCGCAAGCGCGCCAAGGCGCCCGCCCACTGCGAGGGCGGGCTACGGGAGCTGCAGAGGCGGCCGCCGGCTAGCTAGGACCTGGGAGTGGAGAAAGGCTGCCCACGTGGCTGGCGGGAGCCTCCAGGCCTGGGATTGGTCGAAAAGG
>gene=chr10_104474098-104474332; species=ponAbe
GCGGCGCCGCCCCCGACGTCCCTCGCACGCACAGCGGAGGAGCAGAGCAGCAATACGGGGCGGGGTGCAGCTCCGCTTTCCCCAGAGTGCGCAAGCGCGCTAAGGAGC-----------GTGGGCGGGCTACGGGAGCTGCAGAGGCCGCAGCCGGCTCGCCTGGACCAGAGAGTGGAGAAAGCCTGCCCACGTGGCTGGCGGGAGCCTCCCGGCCTGGGATTGGTCGAAAAGG
>gene=chr10_104474098-104474332; species=rheMac
GCGGCGCCGCCCCCGACGTCCCTCGCACGCACAGCGGAGGAGTGGAGCAGCAGTACGGGGCGGGGTGCAGCGCCGCTTTCCCCAGAGTGCGCAAGCGCGCCAAGGCGCCCGCCCACTGCGAGGGCGGGCTACGGGAGCTGCAGAGGCGGCCGCCGGCTAGCTGGGACCTGGGAGTGGAGAAAGGCTGCCCACGTGGCTGGCGGGAGCCTCCAGGCCT-GGATTGGTCGAAAAGG
>gene=chr10_105156172-105156317; species=hg19
AGCCGCAAATTCCGCAGCTGGTGTCCTTCAACGAATGTAACCACCTCTCGGCCCGGCCGGAAGAAGCCACCTCCCCCGCACGCGTTTAGCCGGCCCCCGCGATTCGGCCTAATGCGACGATTGGCTATGGCTCCAAATCCCGCCC
>gene=chr10_105156172-105156317; species=bosTau
GGGTTCAAACTCCACGGCCTGTGTCCTTCACCGTACGCTGCTGCCCCTCGATCCCGCCGGAAGACACCACCTCCCCCTCACGCGTTCAACGGGCCTAAAGGATTCGGCCCTCTGCGTCGATTGGCTACCTGTCTAAGCCCCGCCC
>gene=chr10_105156172-105156317; species=calJac
AGCCACAAATTCCGCACCCAGGGTCCTTCAACGACCGTATCCACCGCTCTGCCCGGCCGGAAGAAGCCGCC--------------TTAGGCGGCCACCACGATTCGGCCTTCTGCGTCGATTGGCTACGGCTCGAAGTCCCGCCC
>gene=chr10_105156172-105156317; species=canFam
AGGTAGCAACTCCACTGGTTGTGTCCTTCAACGTACGCAGCTAACCTGCGG-CCGGCCGGAAGAAGCCGCCTCCCCCGCACGCGTTCAACGGGCCAGAGCCATTCAGCCTTCAGCGTCGATTGGCTACGGCCCGAAGTCCCGCCC
>gene=chr10_105156172-105156317; species=equCab
ACGCACAAATTCCGC-AGCTGCGTCCTTCAACGAACTCAGCAACCCCTCGGTCCGGCCGGAAGAAACCTCCTCCCCCGCCCGTGTCCAAAAGGCGACAGCGATCCGGCCTTCTGCGTTGATTCGCTACGGCTCGAAGCCCCGCCC
>gene=chr10_105156172-105156317; species=gorGor
AGCAGCAAATTCCGCAGCTGGTGTCCTTCAACGAACGTAACCACCTCTCGGCCCGGCCGGAAGAAGCCACCTCCCCCGCACGCGTTTAGCCGGCCCCCGCGATTCGGCCTAATGCGACGATTGGCTATGGCTCCAAATCCCGCCC
>gene=chr10_105156172-105156317; species=panTro
AGCCGCAAATTCCGCAGCTGGTGTCCTTCAACGAATGCAACCGCCTCTTGGCCCGGCCGGAAGAAGCCACCTCCCCCGCACGCGTTTAGCCGGCCCCCGCGATTCGGCCTAATGCGACGATTGGCTATGGCTCCAAATCCCGCCC
>gene=chr10_105156172-105156317; species=papHam
AGCCAAAAACTCCGCAGCTGGTGTCCTTCAACAAAAGTAATCACCTCTCTCCCCGGCCGGAAGAAGCCGCCTCCCCCGCACGCGTTTAGCCGGCCACCGCGATTCGGCCTTCTGCGATGATTGGCTACGGCTCCAAGTCCCGCCC
>gene=chr10_105156172-105156317; species=ponAbe
AGCCGCAAATTCCGCAGCTTGTGTCCTTCAACGAACGAAACCACCTCTCGGCCCGGCCGGAAGAAGCCACCTCCCCCGCACGCGTTTAGCCGGCCCTCGCGATTCGGCCTAATGCGACGATTGGCTATGGCTCCAAGTCCCGCCC
>gene=chr10_105156172-105156317; species=rheMac
AGCCAAAAATTCCGCAGCTGGTGTCCTTCAACAAAAGTAATCACCTCTCTCCCCGGCCGGAAGAAGCCGCCTCCCCCGCACGCGTTTAGCCGGCCACCGCGATTCGGCCTTCTGCGATGATTGGCTACGGCTCCAAGTCCCGCCC
>gene=chr10_105253112-105253388; species=hg19
GTGCCGGGGTTCTAATCTCAATTACTTTATCCAAGCATCCGCTCGCTCATTTACATGTTTCCCTGGGCTCTCCACTCTGCGCCAGGCCCGGTACCTGGAGCTAGGGAAACCGAACATTAGTGCTGGCTCGCCCGCCCCCGCATCCGGGGAGCTCGGCGTTCTCGCGGCCCTGCTCCCCTTGTTTTCAAGTGCAAGTTCCATGTTTCCGTGCTGGGAATAAGGCCAGCCCCGGGTGCCACCATACTCGCCTGATGTCTTACCCCGACCCGCGCCGCC
>gene=chr10_105253112-105253388; species=bosTau
GTGCTGGGCTCTTAATCTCACTTCATTTATTCAGTCAT-CATCCACttaaaaaaatttttttctggagcttttattgtatgccaggcactgtacctgctactagagaaatcggaaataagagttacttcgtcgggcctggtatccagggagctcaccgttcTTACTGTATGGTTTCCCTTGTTTTCAAGACCAAGCGCCACTGTT-GGTGAGGGGAATAAACCCAACCCTTGGAGCCCCAGTCTCTGTCTGATATTTGACCCCTATCTG----CAA
>gene=chr10_105253112-105253388; species=calJac
--GCCGGGGTCCTAATCTTAATTCCTTTATTCAAGCATCCGCTCCCTCACTGACGTGTTTCCCTGAGCTCTCCACTGTGCGCCAGGCCGGGTACCTGGGGCTAGGGAAACCGAACGTTAGCGTTGGCTCGCTCGCCCCCGCATCCGGGGAGCGCGGTGTTCTCGCTGCCCTGCTCCCCTTGTTTTCGAGTGCAAGTTCCACGGTTCCGTGCTGGGAATAAGGCCAGCCTAGGGGGCCGCCATCCTCGCCTGAGGTCTTACTCCGACCCACGCCGCC
>gene=chr10_105253112-105253388; species=canFam
GTGCTGGGTGTGAAATCTCACCTCCCTGATAGAATCATTCATTCACCCGCCTCAGTTTTTTTCTTGAGCTTCCGCTGTGTGCCTGGCC------------CCAGGGAGGCTGT------------CCTCGCCGCGCCTGGCGCCCGGGGAGCTCACGGTCCTCGCTGTACCGTTTCTCC-GTTTTCAACACCAAGTTCCTCCGCG-CGCGAGGGGAAGGCGCTCAACTCCCGGAGCCCGTGTC---GCCCCGCACCTTACCC--------------
>gene=chr10_105253112-105253388; species=equCab
GTGCTGGGCTCCTAATCTCACTTCGTTTATTCAGTCATCCATTCACTCATTTAAATTTTTTTCTTGAGCCTTTACAACGTACCTGCTG------------TAAGGGAAATTGTAAATTAGAGCTACCTCGCC---CCTGGCACCCAGGGAGCCCAACGTTCTGGCTGTACTGTTTCCCTGGTTTTCAAGACCAAGTCCCAGGGTC-CATGAGAGCAACAAGCCCAACCCGTGGAGCCCAAGTCTCGGCCTGATAGCTGAcccccgcc------gcc
>gene=chr10_105253112-105253388; species=gorGor
GTGCCGGGGTTCTAATCTCAATTACTTTATCCAAGCATCCGCTCGCTTATTTACATGTTTCCCTGGGCTCTCCACTCTGCGCCAGGCCCGGTACCTGGAGCTAGGGAAACCGAACATTAGTGCTGGCTCGCCCGCCCCCGCATCCGGGGAGCTCGGCGTTCTCGCGGCCCTGCTCCCCTTGTTTTGAAGTGCAAGTTCCATGTTTCCGTGCTGGGAATAAGGCCAGCCCCGGGGGCCACCATACTCGCCTGATGTCTTACCCCGACCCGCGCCTCC
>gene=chr10_105253112-105253388; species=panTro
GTGCCGGGGTTCTAATCTCAATTACTTTATCCAAGCATCCGCTTGCTCATTTACATGTTTCCCTGGGCTCTCCACTCTGCGCCAGGCCCGGTACCTGGAGCTAGGGAAACCGAACATTAGTGCTGGCTCGCCCGCCCCCGCATCCGGGGAGCTCGGCGTTCTCGCGGCCCTGCTCCCCTTGTTTTC-AGTGCAAGTTCCATGTTTCCGTGCTGGGAATAAGGCCAGCCCCGGGGGCCACCAAACTCGCCTGATGTCTTACCCCGACCCGCGCC---
>gene=chr10_105253112-105253388; species=papHam
GTGCCAGGGTCCTAATCTTAATTACTTTATCCAAGCATCCGCTCGTCCATTTACATGTTTCCCTGGGCTCTCCACTCTGCGCCAGGCCCGGTACCTGGAGCTAGGGAAACCGAACATGAGCACTGGCTCGCCCGCACCCGCATCCGGGGAGCTCGGCGTTCTCGCGGCCCTGCTCCCCTTGTTTTCAAGTGCAAGTTCCATGGTTCCGTGCTGGGAATAAGGCCAGCCCCGGAGGCCACCATCCTCGCCTGATGTCTTACCCGGACCCGCGCCGCC
>gene=chr10_105253112-105253388; species=ponAbe
GTGCCGGGGTCCTAATCTTAATTACTTTATCTAAGCATCCGCtcactcatttacatgtttccctgggctctccactatgcgccaggcccggtacctggagctagggaaacCGAACATTAGCGCTGGCTCGCCCGCCCCCGCGTCCGGGGAGCTCGGCGTTCTCGCGGCCCTGCTCCCGTTGTTTTCAAGTGCAAGTTCCATGGTTCCGTGCTGGGAATAAGGCCAGCCCCGGGGGCCGACATACTCGCCTGACGTCTTACCCTGACCCGCGCCGCC
>gene=chr10_105253112-105253388; species=rheMac
GTGCCAGGGTCCTAATCTCAATTACTTTATCCAAGCATCCGCTCGTCCATTTACATGTTTCCCTGGGCTCTCCACTCTGCGCCAGGCCTGGTACCTGGAGCTAGGGAAACCGAACATGAGCGCTGGCTCGCCCGCACCCGCATCCGGGGAGCTCGGCGTTCTCGCGGCCCTGCTCCCCTTGTTTTCAAGTGCAAGCTCCATGGTTCCGTGCTGGGAATAAGGCCAGCCCCGAAGGCCACCATCCTCGCCTGATGTCTTACCCGGACCCGCGCCGCC
>gene=chr10_105532046-105532213; species=hg19
CCACAGATAAAACAATCGGGGCTGAGCGGGGCTGTCTCCTGAACCTGCTGCCCCGCCCTCTGGGAGGAAGAAGGCTGGGCGCGGGGGCGGTGAGGCAGGAAGGCCCCGCCCAGCAGAGAGTTCTCCGGGACCACCTTTGCAGGCAGGAAGCAGATTCTCCTGTCACT
>gene=chr10_105532046-105532213; species=bosTau
TGATAGAGAAA--AGTCAAGGCTGAGGGGGGCTGTCTGATGAAGAAG-CCCCAGACCTTCCCTGGGGAGGAAGCCTGGGTGTGTGGGCCATGAGGAAGGAAG-CTCCGCCCCTCAGAGAATACTGCTGGGCCACCTTTTTGGGCAGGAAGTGGATTCTCCTGTCACT
>gene=chr10_105532046-105532213; species=calJac
CCACAGATACAACAATCGGGGCTGAGCGGGGCTGTCTCCAGAACCGGCTACCCCGCCCTCTGGGAGGAGGAAGCCCGGGCGCGGGGGCGGTGAGGCAGGAAGGCCCCGCCCAGCGGACAGTCCTGCTGGGCCACCTTTGCAGGCAGGAAGTGGATTCTCCCGTCACT
>gene=chr10_105532046-105532213; species=canFam
TGACAGATAAAACACTCAACGTTGAGGGGA--TGGCTCAT------GCCCCTG------------------GGGGT-----TGTGGGCAGTGAGGTAGGAAGGCCCTGCCCAGCCCACAGTTCTGCTGGGCCACCTTTTCAGGCAGGAAGTGGATTCCCCTGTGACT
>gene=chr10_105532046-105532213; species=equCab
TGAGAGA--CAGGACTCGGGGCTGAGGGGCGCTGTCTCAC--GAAGCCCTCCG---CTTCCGTGAGGAGGAAGCCTGGGTGCGTGGGCAGTGAGGAAGGAAGCCCCCGCCCAGCAGGGACTTCTGCTGGGCCACCTTTTCAGGCAGGAAGTGGATCCTCCTGTCACT
>gene=chr10_105532046-105532213; species=gorGor
CCACAGATAAAACAATCGGGGCTGAGCGGGGCTGTCTCCTGAACCTGCTGCCCCGCCCTCTGGGAGGAAGAAGGCTGGGCGCGGGGGCGGTGAGGCAGGAAGGCCCCGCCCAGCAGAGCGTTCTCCGGGACCACCTTTGCAGGCAGGAAGCAGATTCTCCTGTCACT
>gene=chr10_105532046-105532213; species=panTro
CCACAGATAAAACAATCGGGGCTGAGCGAGGCTGTCTCCTGAACCTGCTGCCCCGCCCTCTGGGAGGAAGAAGGCTGGGCGCGGGGGCGGTGAGGCAGGAAGGCCCCGCCCAGCAGAGCGTTCTCCCGGACCACCTTTGCAGGCAGGAAGCAGATTCTCCTGTCACT
>gene=chr10_105532046-105532213; species=papHam
CCACAGATAAAACAATCGGGGCTGAGCGGGGCTGTCTCCTGAACCTGCTGCCCCGCCCTCTGGGAGGAAGGAGGCTGGGCGTGGGGGCGGTGAGGCAGGAAGGCCCCGCCTAGCAGAGAGTTCTGCGGGACCACCTTTGCAGGCAGGAAGTGGATTCTCCTGTCACT
>gene=chr10_105532046-105532213; species=ponAbe
CCACAGAT-AAACAATCGGGGCTGAGCGGGGCTGTCTCCTGAACCTGCTGCCCCGCCCTCTGGGAGGAAGAAGGCTGGGCGCGGGGGCGGTGAGGCAGGAAGGCCCCGCCCAGCAGAGGGTTCTGCGGGACCACCTTTGCAGGCAGGAAGCGGATTCTCCTGTCACT
>gene=chr10_105532046-105532213; species=rheMac
TCACAGATAAAACAATCGGTGCTGAGCGGGGCTGTCTCCTGAACCTGCTGCCCCGCCCTCTGGGAGGAAGGAGGCTGGGCGCGGGGGCGGTGAGGCAGGAAGGCCCCGCCCAGCAGAGAGTTCTGTGGGACCACCTTTGCAGGCAGGAAGTGGATTCTCCTGTCACT
>gene=chr10_111762809-111763085; species=hg19
AAGTTTCAAATGAATGGCTCATCTAACTCCACTGATTAAATACATAACATTATGTAGTTTGAAAAGGCTGTTGTGCTTCATTAAGTTTACTTTTCTGTCTGAGAGCTTTAAAAAGGTAAATTTTGGGGGGGTGGGATAGGGAGAGGATTCTATAAATTCTTGGCTCTTCATATTCAAATGGCATATGCATATTTCCCAACCCAAGGGAAAATCCTCAAAGCTGAGAAGTTGTTAAATTGGGAACAGTAAGGgtgtgtgtgtgtgtgtgtgtgtgtc
>gene=chr10_111762809-111763085; species=bosTau
AAGTTTCAAATGAATGGTTCATCTAACCCCACGGACAGAATACATGACATTAAGAAGTATGAAAAGACTGTTGTGCTTCTCTGAGTTTACTTTTCTGTCTGAGAGCTTTAAAAATGTGAATTTT-GGGGGAAATGAT-GGTGGAGGGCTCTACAAATTCTTAGCTCTTCATTTT------ACAGATGC-TATTTCCCAGCCCAAGGGAAAAGCATCAAAGCTGAGAAGTTGTTAAACTGGGAGCAGCAGG-GTGCATACgtgtgtgtgtgtgtgtg
>gene=chr10_111762809-111763085; species=calJac
AAGTTTCAAATGAATGGCTCATCTAACTCCGCTGATTAAATACATAACATTACATAGTTTGAAAAGGCTGTTGTGCTTCATTAAGTTTGCTTTTCTGTCTGAGAGCTTTAAAAAGGTAAAATTT-GAGGGGTGGGATAGGGAGACGATTCTATAAATTCTTGGCTCTTCATATTCAAATGGCAGATGCATATTTCCCAACTCAAGGGAAAATCCTCAAAGCTGAGAAGTTGTTAAATTGGGATCAGTAAGGgtgtgtgtgtgtgtgtgtgtgtgtg
>gene=chr10_111762809-111763085; species=canFam
AACTTTCAAATTAATGGCTCATCTAACCCCGCTGATTAAGTATATGACATTACATAGCATGAAAAGGTT-TTGTGCTGCACAGAGTTTACTTTTCTATCTAAGAATTTTGAAAAGGTAAATTT--TGGCGAAGGAAT--GGGGAGGGCTCTACAAATTCTTAGCTCTTCATACT------GCAGATGCATATTCCCCAGTCCAGGAAAACAGCCTCAAAG-TGAGAAGTCGTTAAATTGGAAACAGCAGG-GTGCATGTGAGTGTGCGTG------
>gene=chr10_111762809-111763085; species=equCab
AAGTTTCAAATGAATGGCTCATCTAACCCCACTGATTAGATACATGACATTACGTAGTATGAAAAGGCTGTTGTGCTTGAATGAGTTTACTTTTCTGTCCCAGAGCTTTAAAAAGGTAAATTT--GGGGGAAGAGAT-GGAGAAGGACTGTACAAATTCTTAGCTCTTCATACT------GACGATGCATATTTCCCAACCCATGG----------------------------------------------------------------------
>gene=chr10_111762809-111763085; species=gorGor
---------------------------------------------------------------------------------------------------------------------------------------------------------------------------------------------------------------------------------------------------------------------------GTGTGTGTC
>gene=chr10_111762809-111763085; species=panTro
AAGTTTCAAATGAATGGCTCATCTAACTCCACTGATTAAATACATAACATTATGTAGTTTGAAAAGGCTGTTGTGCTTCATTAAGTTTACTTTTCTGTCTGAGAGCTTTAAAAAGGTAAATTTTGGGGGGGTGGGATAGGGAGAGGATTCTATAAATTCTTGGCTCTTCATATTCAAATGGCATATGCATATTTCCCAACCCAAGGGAAAATCCTCAAAGCTGAGAAGTTGTTAAATTGGGAACAGTAAGGgtgtgtgtgtgtgtgtgtgtgtgtc
>gene=chr10_111762809-111763085; species=papHam
AAGTTTCAAATGAATGGCTCATCTAACTCCACTGATTAAATACATAACATTACATAGTTTGAAAAGGCTGTTGTGCTTCATTAAGTTTACTTTTCTGTCTGAGAGCTTTAAAAAGGTAAATTCT-GAGGGGTGGGATAGGGAGATGATTCTATAAATTCTTGGCTCTTCATATTCAAATGGCATATGCCTATTTCCCAACCCAAGGGAAAATCCTCAAAGCTGAGAAGTTGTTAAATTGGTAACAGTAAGGGGgtgtgtgtgtgtgtgtgtgtgtg
>gene=chr10_111762809-111763085; species=ponAbe
AAGTTTCAAATGGAGGGCTCATCTAATCCCACTGATTAAATACATAACATTACGTAGTTTGAAAAGGCTGTTGTGCTTCATTAAGTTTACTTTTCTGTCTGAGAGCTTTAAAAAGGTAAATTTT-GGGGGGTGGGATAGGGAAAGGAGTCTATAAATTCTTGGCTCTTCATATTCAAATGGCATATGCATATTTCCCAACCCAAGGGAAAATCCTCAAAGCTGAGAAGTTGTTAAATTGGGAACAGTAAGGGGgtgtgtgtgtgtgtgtgtgtgtG
>gene=chr10_111762809-111763085; species=rheMac
AAGTTTCAAATGAATGGCTCATCTAACTCCACTGATTAAATACATAACATTACATAGTTTGAAAAGGCTGTTGTGCTTCATTAAGTTTACTTTTCTGTCTGAGAGCTTTAAAAAGGTAAATTCT-GAGGGGTGGGATAGGGAGACGATTCTATAAATTCTTGGCTCTTCATATTCAAATGGCATATGCTTATTTCCCAACCCAAGGGAAAATCCTCAAAGCTGAGAAGTTGTTAAATTGGTAACAGTAAGGgtgtgtgtgtgtgtgtgtgtgtgt-
>gene=chr10_112247109-112247385; species=hg19
aatgcctgattgcACAAAGCAGGTGTTACTTTCCATACTTACCTCCGCCCCGCCCCCACCTTTTTACCATTCCCAAAACCTCCCTGCCCCCTCATCCTCCCTGGAAATGACACCTGGCTGCTTCCTACCTCCCACTTCCTGTGCTTCCGCCTCCCCTGTCTCCTTCAGCTGCAGAGCCCTTCCCCCTCCCTCTGCCAGAGTAAATCCTCCCTGGTTTTCAACCCTCATACACCTTTCCCCAGCCCTTCCTGAGGTCAGGAATGAAATCTTGGGCTT
>gene=chr10_112247109-112247385; species=bosTau
AGGACCTGATTGCACAAGGCAGGCGTTATTTCCTAGACCTAACCTCcccc-------ACCTCCTTATCATCCCCAAAGTCTTCCTGCTTCCTCCTTCTCCCTGGAGAGGACACCTGGCTGCCTCC-ATCTCCCATT-CCTG--CCTTCTCCTCTCTTGCCTCCTGCAGTGGCGGAGC----CTTTTCACCTCTGCCTGTGTAAATCCTCCCTG-GTTTCAGAACTTACTTACCTCTCCCTGACCC------AGGTCAGGAATGAAGTCCTGGGCTC
>gene=chr10_112247109-112247385; species=calJac
aatgcctgattgcACAAAGCAGGTGT---------TACTTACCTCTGCCCCACCCCCACCTTTTTACCATTCCCAAAACCTCCCTG-CCCCTCATCCTCCCTGGAAATGACACCTGGCTGCCTCCTACCTCCCACTCCCTGTGTTTCCGCCTCCCCTGTCTCCTTCAGCTATAGAGGCCTTCCCCCTCCATCTGCCTGAGTAAATCTTCCCTGGTTTTCAGCCCTTACACACCTTTCCCCAGACCTTCCTGAGTTCAGGAATGAAATCTTGGGCTT
>gene=chr10_112247109-112247385; species=canFam
AACACCTGCTTACACGAAGCAGGTGTTTTCTCCTAGATCTAACTGCCCCC-------ACCTTCTCTCGGGTCCCAGAGCCCCCCTGCACTCTC------CCTGGAGACGACACCTGCCTGCCTCC-CCCTCCCACT-CCTGTGCTGCCTCCTATTCTGTCTCTTTCAGCTACAGAGCC---TTTCTCCTCTCTGCCTGAGTAAATGCTCCCCGGTTTTCACTCCTTA--CACTTT-CCCCAGCCTTCCCTAAAGTCGGGAACGAAGTCCTGAGCTT
>gene=chr10_112247109-112247385; species=equCab
aattcctgattgcACAAAGCAGGTGTTATTTCC-AGATTTAACCGCCCC---------CCATCTTATGGTTCCCAGAACCTCCCTGCCCCCTC---------------------------------------------------------------------------------------------------------------------------------------------------------------------------------------
>gene=chr10_112247109-112247385; species=gorGor
aatgcctgattgcACAAAGCAGGTGTTACTTTCCATACTTACCTCCGCCCTGCCCCCACCTTTTTACCATTCCCCAAACCTCCCTGCCCCCTCACCCTCCCTGGAAATGACACCTGGCTGCTTCCTACCTCCCACTTCCTGTGCTTCCGCCTCCCCTGTCTCCTTCAGCTACAGAGCCCTTCCCCCTCCCTCTGCCAGAGTAAATCCTCCCTGGTTTTCAACCCTCATACACCTTTCCCCAGCCCTTCCTGAGGTCAGGAATGAAATCTTGGGCTT
>gene=chr10_112247109-112247385; species=panTro
aatgcttgattgcACAAAGCAGGTGTTACTTTCCATACTTACCTCCGCCCTGCCCCCACCTTTTTACCATTCCCAAAACCCCCCTGCCCCCTCATCCTCCCTGGAAATGACACCTGGCTGCTTCCTACCTCCCACTTCCTGTGCTTCCGCCTCCCCTGTCTCCTTCAGCTACAGAACCCTTCCCCCTCCCTCTGCCAGAGTAAATCCTCCCTGGTTTTCAACCCTCATACACTTTTCCCCAGCCCTTCCTGAGGTCAGGAATGAAATCTTGGG-TT
>gene=chr10_112247109-112247385; species=papHam
aatgcctgattgcACAAAGCAGGTGTTACTTCCTATACTTACCTCCGCCCCGCCCCCACCTTTTTACCATTCCCCAAACCTCCCTGCCCCCTCATCCTCCCTGGAAATGACACCTGGCTGCTTCCTACCTCCCACTTCCTGTGCTTCCGCCTCCCCTGTCTCCTTCAGCTACAGAGCCTTTCCCTCTCCCTCTGCCTGAGTAAATCCTCCCTGGTTTTCAACCCCTACACACCTTTCCCCAGCCCTTCCTGAGGTCAGGAACGAAATCTTGGGCTT
>gene=chr10_112247109-112247385; species=ponAbe
aatgcctgattgcACAAAGCAGGTGTTACTTTCCATACTTACCTCCGCCCCGCCCCCACCTTTTTACCATTCCCAAAACCTCCCTGCCCCCTCATCCTCCCTGGAAATGACACCTGGCTGCTTCCTACCTCCCACTTCCTGTGCTTCCACCTCCCCTGTCTCCTTCAGCTACAGAGCCCTTCCCCCTCCCTCTGCCAGAGTAAATCCTCCCTGGTTTTCAACCCTCATACACCTATCCCCAGCCTTTCCTGAGGTCAGGAATGAAATCTTGGGCTT
>gene=chr10_112247109-112247385; species=rheMac
aatgcctgattgcACAAAGCAGGTGTTACTTCCTATACTTACCTCCGCCCTGCCCCCACCTTTTTACCATTCCCCAAACCTCCCTGCCCCCTCATCCTCCCTGGAAATGACACCTGGCTGCTTCCTACCTCCCACTTCCTGTGCTTCCGCCTCCCCTGTCTCCTTCAGCTACAGAGCCTTTCCCTCTCCCTCTGCCTGAGTAAATCCTCCCTGGTTTTCAACCCTTACATACCTTTCCCCAGCCCTTCCTGAGGTCAGGAATGAAATCTTGGGCTT
>gene=chr10_112257420-112257696; species=hg19
CGGGTGATGCGCGAGTGAGTCCCTCAGCGAAGCGCGGAAGAGAGAACGAAGAGGCGCCTTCCACTTCCTCTCGCTCTAACGCCGGCACCCGCCCCGCGCGTCCCTCGCCCCCGCTGCCCCGCCCCCTGCAGGGCGTGGCCACGGCCCGAGGGGCGGGGAAACACCCATATTTGGCCTTATATGGGCAGCCGCGTCACGGACGGCACTCATTCACATAAAACGCTGCGCGGCCGGCGGAATCCCCGGCTTCTAGGGCGGCGAGCGGCCGGGCTGGCT
>gene=chr10_112257420-112257696; species=bosTau
CCGGTGATGCGCCAGTGAGTGTCTGCGCGCAGCGCCGCAGAGAACACAGCGAGGCGCCTTCCACTTCCTCTTTCTCTAACGCTggcgcccgccccgcgcgtcccgccccct-----------------gggggcgTGGCCGCAGCCCGAGGGGCGGGGAAATACCCATATTCCGCCTTATATGGGCAGCCACGTCACAGGCTGCACCCATTCACATAAAATGCTGCGCTGCCGGCGGAATCCCCGGCTTCTGCGGCAGAGAGTGGCCCGGCCGGGC
>gene=chr10_112257420-112257696; species=calJac
CCGGTGATGCGCGAGTGAGTAACTTCGCTCACCGCGGAGGAAAG--CGAGGAGGCGCCTTCCACTTCCTCTCGCGCTAACCCTggcgcccaccccgcgcgt--------cccgccgccccgcccccgACAGGGCGTGGCCACGGCTCTAGGGGCGGGGAAACACCCATATTTGGCCTTATATGGGCAGTCGCGTCACGGGCGGCACTCATTCACATAAAACGCTGCGGGGCCGGCGGAATCCCCGGCTTCTGGAGCTGCGAGCAGCCAGTCTTGGT
>gene=chr10_112257420-112257696; species=canFam
CGGGTGATGCGCGAGTGAGTGTGCCCGCGCCG-GCCGCAG--GGCCGAGGGAGGCGCCTTCCACTTCCTCCCTCGCTAAgg--ggcgcccgccccacgcctccggctcccc-----------------cggggcggggccaga---cgcggggcggggcgaggccc-ccTCCGGCCTTATATGGGCAGCCGCGTCACGGGGCGCACTCATTCACATAAAACGCGGCGCTGCCGGCGGAATCCCCGGCTTCTGGGGCGGCGAGTGGCCGGGCCGGCT
>gene=chr10_112257420-112257696; species=equCab
CCGGTGATGCGCGAGTGAGTCTCTCCGAGCGATGCCACAGAGAGCACACGGAGGCGCCTTCCACTTCCTCCTTCTCTAACGCCGCCGCCCGGCCCGCGCCTCCCGCT-CCC-----------------CGGGGCGTGGCCACAGCCCGAGGGGCGGGGAAAGCCCA-TACTCGGCCTTATATGGGCAGCCACGTCACCGGCCGCGCTCATTCACATAAAACGCTGCGCTGCTGGCGGAATCCCCGGCTTCTGGGGCGGCGAGTGGCAGGGCTCGGC
>gene=chr10_112257420-112257696; species=gorGor
---------------------------------------------------------------------------------------------------------------------------------------------------------------------------------------------------------------------------------------------AATCCCCGGCTTTTAGGGCGGCGAGCGGCCGGGCTGGGT
>gene=chr10_112257420-112257696; species=panTro
CGGGTGATGCGCGAGTGAGTCCCTCAGCGAAGCGCGGAGGAGAGAACGAGGAGGCGCCTTCCACTTCCTCTCGCTCTAAcgccggcacccgccccgcgcgtccctcgcccccgctgccccgcccccggcagggcgtggccacggcccgaggggcggggAAACACCCATATTTGGTCTTATATGGGCAGCCGCGTCACGGACGGCACTCATTCACATAAAACGCTGCGCGGCCCGCGGAATCCCCGGCTTCTAGGGCGGCGAGCGGCCGGGCTGGGT
>gene=chr10_112257420-112257696; species=papHam
CGGGGGATGCGCGAGTGAGTCCCTCAGCGCAGCGCGGAGGAGAAAACGAAGAGGCGCCTTCCACTTCCTCTTGCTCTACTGCCGGCACCCGCCCCGCGAGTCCCTCGCCCCCGCTGCCCCGCCCCCGGTAGGGCGTGGCCACGGCCCGAGGGGCGGGGAAACACCCATATTTGGCCTTATATGGGCAGCCGCGTCACGGACAGCACTCATTCACATAAAACGCTGCGCGGCCGGCGGAATCCCCGGCTTCTGTGGCGGCGAGCGGCCGGGCTGGGT
>gene=chr10_112257420-112257696; species=ponAbe
CGGGTGATGCGCAAGTGAGTCCCTCAGCGCAGCGCGGAGGAGAGAACAAGCAGGCGCCTTCCACTTCCTCTCGCTCTAAcgccggcacccgccccgcgcgtccctcgcccccgctgccccgcccccggcagggcgtggccacggcccgaggggcggggAAACACCCATATTTGGCCTTATATGGGCAGCCGCGTCACGGGCGGCACTCATTCACATAAAACGCTGCGCGGCCGGCGGAATCCCCGGCTTCCAGGGCGGCGAGCGGCCGGGCTGGGT
>gene=chr10_112257420-112257696; species=rheMac
CGGGTGATGCGCGAGTGAGTCCCTCAGCGCAGCGCAGAGGAGAAAACGAGGAGGCGCCTTCCACTTCCTCTTGCTCTAATGCCGGCACCCGCCCCGCAAGTCCCTCGCCCCCGCTGCCCCGCCCCCGGTAGGGCGTGGCCACGGCCCGAGGGGCGGGGAAACACCCATATTTGGCCTTATATGGGCAGCCGCGTCACGGACGGTACTCATTCACATAAAACGCTGCGCGGCCGGCGGAATCCCCGGCTTCTGTGGCGGCGAGCGGCCGGGGTGGGT
>gene=chr10_112679001-112679086; species=hg19
TGGCCGCCTTAGCTTCAACAGTAACTTCCGATCGGGGAGTTGTCACTCTACCCTGCTGGAGGCTTACTCTGTAGCCCGGCTAGCC
>gene=chr10_112679001-112679086; species=bosTau
TGGCTGCCTTAGCGTCAACAGTAACTTCCGCTTGA-GAGTTGTCACTCTACCCTGCTGGAGGCTCTCTCTGTGGCCCAGCTAGCC
>gene=chr10_112679001-112679086; species=calJac
TGGCCACCTTAGCTTCAAGAATAACTTCCGGTCGGGGAGTCGTCACTCTACCCTGCTGGAGGCTTACTCTGTAGCCCGGCTAGCC
>gene=chr10_112679001-112679086; species=canFam
TGGCTGCCTTAGCTTCAACAGTAACTTCCGATTGG-GAGTCGTCCCTCTACCCTGCTGGAGGCTCCCTCGGTGGCTCGGCCGGCC
>gene=chr10_112679001-112679086; species=equCab
-------------------------------------------------------------------------------------
>gene=chr10_112679001-112679086; species=gorGor
TGG----------------------------------------------------------------------------------
>gene=chr10_112679001-112679086; species=panTro
TGGCCGCCTTAGCTTCAACAGTAACTTCCGATCGGGGAGTTGTCACTCTACCCTGCCGGAGGCTTACTCTGTAGCCCGGCTAGCC
>gene=chr10_112679001-112679086; species=papHam
TGGCCGCCTTAGCTTCAACAGTAACTTCCGATCGGAGAGTTGTCACTCTACCCTGCAGGAGGCTTACTCTGTAGCCCGGCTAGCC
>gene=chr10_112679001-112679086; species=ponAbe
TGGCCGCCTTAGCTTCAACAGTAACTTCCGATCGGGGAGTTCTCACTCTACCCTGCCGGAGGCTTACTCTGTAGCCCGGCTAGCC
>gene=chr10_112679001-112679086; species=rheMac
TGGCCGCCTTAGCTTCAACAGTAACTTCCGATCGGAGAGTTGTCACTCTACCCTGCAGGAGGCTTACTCTGTAGCCCGGCTAGCC
>gene=chr10_119000530-119000617; species=hg19
cggaggccggggcgccccagccccccgcccccgcTCCCTCCGGCCGTGACGTCAGAGCCGGACGGGGTAAACTGAGCGGCGGCGGCG
>gene=chr10_119000530-119000617; species=bosTau
cggaggccggggcgccccagccccccgcccccgctcccgccggccgTGACGTCAGAGCCGGACCCAGTAAACTGAGCGGCGGCGGCC
>gene=chr10_119000530-119000617; species=calJac
AGGAGGCTGGGGCGCCCCAACCCCCCACCCCCGCTCCCTCCAGGTATGACGTCAGAGTCGGATGGGGTAAACTGAGCTGCGG-GGCG
>gene=chr10_119000530-119000617; species=canFam
-------ggtggcgc-----cctcccgccc-------cgccggccgTGACGTCAGAGCCGGACCGGGTAAAgcgcgcggcggcg---
>gene=chr10_119000530-119000617; species=equCab
CGGAGGCGGGGGCGCCCCAGCCTCCAGCCCCCTCCCCCGCCGCTCGTGACGTCAGAGCCGGACCCGGTGAACCGAGCGGCGGC----
>gene=chr10_119000530-119000617; species=gorGor
cggagggcggggcgccccagccccccgcccccgcTCCCTCCGGCCGTGACGTCAGAGCCGGACGGGGTAAACTGAGCGGCGGCGGCG
>gene=chr10_119000530-119000617; species=panTro
------------CGCCCCAGCCCCCCGCCCCCGCTCCCTCCGGCCGTGACGTCAGAGCCGGACGGGGTAAACTGAGCGGCGGCGGCG
>gene=chr10_119000530-119000617; species=papHam
cggagaccggggcgccccagccccccgcccccACTCCCTCCGGCCGTGACGTCAGAGTCGGAAGGGGTAAACTGAGCGGCGGCGGAG
>gene=chr10_119000530-119000617; species=ponAbe
cggaggccggggcgccccagccccccgcccccgcTCCCTCCGGCCGTGACGTCAGAGCCGGACCCGGTAAACTGAGAGGCGGCGGCG
>gene=chr10_119000530-119000617; species=rheMac
CG-------------------CCCCCGCCTCCACTCCCTCCGGCCGTGACGTCAGAGTCGGAAGGGTTAAACTGAGCGGCGGCGGAG
>gene=chr10_120514493-120514769; species=hg19
GGCAGCCGTAAAGCAGCGGCGCTCCTCACGACGTTTTACAGCGGCTTCCAACAGGCAGTTGGAAAGGGCAGCTGGGGGCGCGGCCAGGAGGGCACGTGGTGCGAGGGACTGGCCGCGAGAAAGCGGAGCCAAAAGGGGCGGGAGCTGTGAGTCACTCCCACGCAACAGGGCAGAGGTTCGCCCCGCCTCGGCTGGCAGGGAGCTAACAGGGGAGGCGCGACGGGTCGGGACGGGCATTCGCCGGCCCCGCCCCCTGCCCGGCCTCACGTGACAAAG
>gene=chr10_120514493-120514769; species=bosTau
GGCAGCCGTAAAGCGGGGGCGCCCCTCACGACATTTTACAGCAGCTTCCAACAGGCAGTTGGGGAGGGCAGCGGGGGGAGCGGCCAGGAGGGCACGTGGTGCGAGGAACCAGCCTCCGGAAAGCGGAGCGAAAAGGGGCGGGAGCTGTGAGCCACCACCAGGCGGGAAAAC--AGGTTCGCCCCGCCTCGACTGGTCGCGCGCAGAGAGGCACTGGGCGACCAGTCCCGGGTAGCCGGCTCCGGCCCCGCCCCGTGCCCGGACTCACGTGATAAGG
>gene=chr10_120514493-120514769; species=calJac
GGCAGCCGTAAAGCAGCGGCTCCCCTCACGACATTTTACAGCGGCTTCCAACAGGCAGTTGGAAAGGGCAGCTGGGGGCGCGGCCAGAAGGGCACGTGGTG-------------GCGAGAAAGCTGAGCGAAAAGGGGAGGGAGCTGTGAATCACTCCCACGCCACAGGGCAGAGGTTCGCCCCGCCTCGGCTGGCCGGGAGCCGATAAGGGAGGAGCGACGGGTCCGGACGGGCATTcgccggccccgcccccggcccggccTCACGTGACAAAG
>gene=chr10_120514493-120514769; species=canFam
-------GTAAAGC-GCAGCGCCCCTCACGACATTTTACAGCAACGTCCAACAGGCAGTGGAAAAGGGCAGCTGGGGGCGCGGCCAGGAGGGCACGTGGTGCGAGGACCGAGCCAGGAGAAAGCA----GAAAAGGGGCAGGAGCTGTGAGTCACCCCCACGCAAAAGGGCAGAGGTTTGGCCCGCCTCGGCTGGCCCCGCGCTGAGAGGGGAGGGGCCCCGGGTCCCGAGGCGCCGACGTCGATCCCCCGCCCAGGCCGGACCCACGTGACAAGA
>gene=chr10_120514493-120514769; species=equCab
GGCAGCCGTAAAGCGGCAGCACCCCTCACGACATTTTACAGCAGCTTCCAACAGGCAGTTGGAAAGGGCAGCAGGGGGAGCGGCCAGGAGGGCACGTGGTGCGAGGAACCAGCCGCTAGAAAGCAAAGCGAGAAGGGGCGGGAGCTGCGAGGCGCCCCCACGCAATTGGGC--AGGTTAGCCCAGCCTCGGCGGGCCCCGCACTGACAGGGGAGGGGCGACGGGTCCGGGTGAGCATTCTTCGGCCCCGCCCCCGGCCCGGCCTCACGTGATAAGA
>gene=chr10_120514493-120514769; species=gorGor
GGCAGCCGTAAAGCAGCGGCGCTCCTCACGACATTTTACAGCGGCTTCCAACAGGCATTTGGAAAGGGCAGCTGGGGGCGCGGCCAGGAGGGCACGTGGTGCGAGGGACTGGCCGCGAGAAAGCGGAGCCAGAAGGGGCGGGAGCTGTGAGTCACTCCCACGCAACAGGGCAGAGGTTCGCCCCGCCTCGGCTGGCAGGGAGCTAACAGGGGAGGCGCGACGGGTTCGGACGGGCATTCGCCGGCCCCGCCCCCTGCCCGGCCTCACGTGACAAAG
>gene=chr10_120514493-120514769; species=panTro
GGCAGCCGTAAAGCAGCGGCGCTCCTCACGACATTTTACAGCGGCTTCCAACAGGCAGTTGGAAAGGGCAGCTGGGGGCGAGGCCAGGAGGGCACGTGGTGCGAGGGACTGGCCGCGAGAAAGCGGAGCCAAAAGGGGCGGGAGCTGTGAGTCACTCCCACGCAACAGGGCAGAGGTTCGCCCCGCCTCGGCTGGCAGGGAGCTAACAGGGGAGGCGCGACGGGTCCGGACGGGCATTCGCCGGCCCCGCCCCCTGCCCGGCCTCACGTGACAAAG
>gene=chr10_120514493-120514769; species=papHam
GGCAGCCGTAAAGCAGCGGCGCTCCTCACGACATTTTACAGCGGCTTCCAACAGGCAGTTGGAAAGGGCAGCTGGGGGCGCGGCCAGGAGGGCACGTGGTGCGAGGGACTGGCCGCAAGAAAGCAGAGCCAAAAGGGGCGGGAGCTGTGAGTCACTCCCACGCAACAGGGCAGAGGTTCGCCCCGCCTCGGCTGGCAGGGAACTGACAAGGGAGGCGCGACGGGTCCTGACGGGTGTTCGCCGGCCCCGCCCCCGGCCAGGCCTCACGTGACAAAG
>gene=chr10_120514493-120514769; species=ponAbe
GGCAGCCGTAAAGCAGCGGCGCTCCTCACGACATTTTACAGCGGCTTCCAACAGGCAGTTGGAAAGGGCAGCTGGGGGTGCGGCCAGGAGGGCACGTGGTGCGAGGGACTGGCCGCGAGAAAGTGGAGCCAAAAGGGGCGGGAGCTGTGAGTCACTCCCACGCAACAGGGCAGCGGTTCGCCCCGCCTCGGCTGGCAGGGAGCCGACAAGGGAGGCGCGACGTGTCCGGACGGGCATTcgccggccccgcccccgg-ccggTCTCACGTGACAAAG
>gene=chr10_120514493-120514769; species=rheMac
GGCAGCCGTAAAGCAGCGGCGCTCCTCACGACATTTTACAGCGGCTTCCAACAGGCAGTTGGAAAGGGCAGCTGGGGGCGCGGCCAGGAGGGCACGTGGTGCGAGGGACTGGCCGCAAGAAAGCGGAGCCAAAAGGGGCGGGAGCTGTGAGTCACTCCCACGCAACAGGGCAGAGGTTCGCCCCGCCTCGGCTGGCAGGGAACTGACAAGGGAGGCGCGACGGGTCCTGACGGGCGTTCGCCGGCCCCGCCCCCGGCCAGGCCTCACGTGACAAAG
>gene=chr10_126320554-126320830; species=hg19
AAGGAAGGGCCCACCCGGTCGGCCCTCCCAACTGGGCCTCTGTTTGCACAGCCCTGGGGTCCTGAGGCCTACACCCCAGGATGCCGTGGGTAAGAACAGACCTTGGAGGCCCAGAGCCACGCGTGTCCTCTGAATGGTGGCCAACCCAGGGGCCCCTCTCCGAGGGCACCCCACAGGCCACACGGTGGCGACGTTTCTGCACCAGGCCCCAGATGGCAGATGGCCTGCCCGAACACAGAAGGTGTGGGAGCTGACGCCAAAGGGCCTCCCGGTGCT
>gene=chr10_126320554-126320830; species=bosTau
AAGGAAGGACCCGAGGGTTGGCCCCCGGGAGCTCAGCTTGTG--CGCGCAAACCGGAGGT------------------------------CATGTCCTCTGAGCGGTAGCC---GGCCCTGTAG------GGTCTGGAGCCCACACAGGAGCACCCCC---------------CGGGCTACACTGTGGTAAGGTTTCTACACCAGGTCCCTGGGGGCAGATGGCCTGCCTGCACA---AAGGTGCGGACGCTGACG------------CCAAGCAG
>gene=chr10_126320554-126320830; species=calJac
AAAGAAGGGCCCACC-----------------------------TGCACAGCCCTGGGGTCCTGAGGCCTATACCCCAGGGTGCTGTGGGTAGGAACAGGCCCTGGGGGCCCAGAGCCACCCACATCCTCTGAATGGTGGCCAACCCTGTGGCCCCTCTCTGCGGGAACTCCACAGGCCACACGGTGGCGACGTTTCTGCACCAGGTCC-------CAGATGGCCTGCCCCACCACAGAAGGTGTGGGAGCCGATGCCAAAGGCCCCCACCGTGCT
>gene=chr10_126320554-126320830; species=canFam
AAGGAAGGACTCACTGGTTAGTCCTGCCTGGCTCGGCCT---------------------------------------------TGTGCCAAGGAACAGGCCTTGGTGGCCCAGAGCCCTGCCAGCCCTCTGAATGGTG--------------TCCCC---------------CAGGCCACACTGTGGCGACGTTTCTGCACTAGGACCCGGGGGGCAGATGGCCTGCCTGGACACAGAAGGTGTGCAAGCCTGTGCCAAAGGGCCTTCCAGCACT
>gene=chr10_126320554-126320830; species=equCab
AAGGAAGGACCCGCCAGTCAGCCCCGCCTGGCTCAGCTTGTG--GAGGCAGCCCTGAGGTCCC-------------CAGGGTGCTGTGGGCAAGAAGAGGCCTTGGTGGCCCAGAGTCCCGCACGTCCTCTGACTGGTGGCCATCCCAGTGGCCCCCA---------------CAGGCCACATTGTGGCGACGTGTCTGCACCAGGCCCCGGGGGGCGGATGGCCTGCCCAAACACAGAAGGTGTGGAAGCTGACGCCAAAGGGCC-TCCGGCACT
>gene=chr10_126320554-126320830; species=gorGor
AAGGAAGGGCCCACCCGGTCGGCCCTCCCAACTGGGCCTCTGTTTGCACAGCCCTGGGGTCCTGAGGCCTACACCCCAGGACGCCGTGGGTAAGAACAGACCTTGGAGGCCCAGAGCCACGCGTGTCCTCTGAATGGTGGCCAACCCAGTGGCCCCTCTCC-AGGGCACCCCACAGGCCACACGGTGGCGACGTTTCTGCACCAGGCCCCACATGGCAGATGGCCTGCCCGAACACAGAAGGCGTGGGAGCTGACGCCAAAGGGCCTCCCGGTGCT
>gene=chr10_126320554-126320830; species=panTro
AAGGAAGGGCCCACCCGGTCGGCCCTCCCAACTGGGCCTCTGTTCGCACAGCCCTGGGGTCCTGAGGCCTACACCCCAGGATGCCATGGGTAAGAACAGACCTTGGAGGCCCAGAGCCACGCGTGTCCTCTGAATGGTGGCCAACCCAGTGGCCCCTCTCCGAGGGCACCCCACAGGCCACACGGTGGCGACGTTTCTGCACCAGGCCCCAGATGGCAGATGGCCTGCCCGAACACAGAAGGTGTGGGAGCTGACGCCAAAGGGCCTCCCGGTGCT
>gene=chr10_126320554-126320830; species=papHam
AAGGAAGGGTCCACCCGGTTGGCCCTCCCGGCTAGGCCTCTGTTTGCACAGCCCTGGGGTCCTGCGGCCTACACCCCAGGGTGCTGTGGGTAAGAACAGGCCTTGGAGGCCCAGAGCCACGCGTGTCCTCTGAATGGTGGCCAACCCAGTGG--CCTCTCTGAGGGCACCCCACAGGCCACACGGTGGCGACGTTTCTGCACCAGGCCCCAGATGGCAGATGGCCTGCCCGAACACAGAAGGTGTGGGAGCTGACGCCAAAGGGCCTCCCGGCGCT
>gene=chr10_126320554-126320830; species=ponAbe
AAGGAAGGGCCCACCCGGTCGGCCCTCCCAGCTGGGCCTCT----GCACAGCTCTGGGGTCCTGAGGCCTACACCCCACAATGCTGTGGGTAAGAACAGACCTTGGAGGCCCAGAGCCACGCATGTCCTCTGAATGGTGGCCAACCCAGTGGCCCCTCTCCGAGGGCACCCCACAGGCCACACGGTGGCGACGTTTCTGCACCAGGCCCCAGATGGCAGATGGCCTGCCCGAACACAGAAGGTGTGGGAGCTGACGCCAAAGGGCCTCCCGGCGCT
>gene=chr10_126320554-126320830; species=rheMac
AAGGAAGGGTCCACCCGGTTGGCCCTCCCGGCTAGGCCTCTGTTTGCACAGCCCTGGGGTCCTACGGCCTACACCCCAGGGTGCTGTGGGTAAGAACAGGCCTTGGAGGCCCAGAGCCACGCGTGTCCTCTGAATGGTGGCCAACCCAGTGG--CCTCTCTGAGGGCACCCCACAGGCCACACGGTGGCGACGTTTCCGCACCAGGCCCCAGATGGCAGATGGCCTGCCCGAACACAGAAGGTGTGGGAGCTGACGCCAAAGGGCCTCCCGGCGCT
>gene=chr10_127511666-127511942; species=hg19
GTCCCAGCGAAAAGGCTGCAGGAGCAATGACAACAGGGGCGGAAGCCCCCTCCCCACGCAGCCCGAggggccgcggcggccacccgcgccgggccccAGGACCCCGCACCTCAGACTGGGGTCGCGTGGGTGGCTGCGCGCAGCTAGGCGCTCGCGCATGCGCACCGCCATCCAGGCCACGGAATGAGGCCAGAGGTTAGATGGGTTGAACCACTACGGGAAGGGGAGGGGAAGCTTTGGGAGGAGTGATGGAGGGTGGAAAGCGGAAGAAAAAAG
>gene=chr10_127511666-127511942; species=bosTau
GTTTCCGCCTGCCGGCT------GCTAC--CAGACCCGAGGGCGGCCCCCTTACCACGTGGCCAGCGTTGCCACGACGACAGCCC----CCGCCCCGAGTTACTGGCACCTGTACCCGCGGTGGGGGATCCGGC--------GCCGAA-GCTCGCGCATGCGCACTGACACCCAGG--CCAGCGACCT------ATTGAGATGAATCAAACCACTGCGCAAAGGGGGGGGAGAGCCTTGGAAAGAC-GAGGCTCAATGGAAGGAGGAAGAAAAGGC
>gene=chr10_127511666-127511942; species=calJac
GTCCCAGCGAAGACGCTGCAGGAGCAATGACAAGAGGGTGGGCAGCCTCCTCCCCAGGCAGCCTCA-GGGCTGCGGCAGCGACCCGGGCCGGGTCCTAGGACCCCGCACCTTAGCCTAGGGTCGC-TGTGTGGCCGCGCGCCGCTGGGTGCTCGCGCATGCGCCTCTAAATCCAGGCCGCGGAATGAGGCCTAAGGCTAGATGGGTTAAACCACTAAGCGAAGGGGAGGGGAAGCCTTGGGAGGAGTGAGAGAGGGTGGAGGGAGGAAGGAAAAAG
>gene=chr10_127511666-127511942; species=canFam
GTGCCAA---CGGAGCGGCGGGAGCTGC--GAGCCGGGTGGGTGGG-CCCTCACCACGTGGCCTCGGCTGCCATGGAGACGGCGC----GTGGCCGCCCGCACCTGCACCACCGCCCCGGGTCCCGGAG-CGA-----------GGGA-GCGCGCGCATGCGCACCGACATCCAggcccgggggggcgg-----gcccAGATGGGTCGAACCACT----GAGGGGTGGGGGGAGCGTCGGAGGGCGTGAGGCAGGACGGAGGGGGGAAGAAAGCGC
>gene=chr10_127511666-127511942; species=equCab
GTCTCAAGGCCGAAGCCGCTAGAACACT--GAACCGGGTGGGCGGC-CCCTCACCACGT-GCCTGAGCTGCCAT-GCGACAAAGC----GAAGCCCTGCGGACCAGGACCACAAGCGAGGGTCGCAGAGCCGA---CTCACACTGGGA-GCTCGCGCATGCGCACAAGCATTCAGGCCCGTGAGAACGA-----GCCGAGATGGGTCGAACCACTGCGCgaaggggagggggagccttggagggagtgagggaggatggagggaggaaggaaaggC
>gene=chr10_127511666-127511942; species=gorGor
-----------------------------ACAACACGGGCGGAAGCCCCCTCCCCACGCAGCCCGAggggccgcggcggccacccgcgccgggccccAGGACCCCGCACCTCAGACTGGGGTCGCGTGGGTGGCTGCGCGCAGCCAGGCGCTCGCGCATGCGCACCGACATCCAGGCCATGGAATGAGGCCAGAGGTTAGATGGGTTGAACCACTACGGGAAGGTGAGGGGAAGCTTTGGGAGGAGTGATGGAGGGGGGAAAGCGGAAGAAAAAAG
>gene=chr10_127511666-127511942; species=panTro
GTCCCAGCGAAGAGGCTGCAGGAGCAATGACAACAGGGGCGGAAGCCCCCTCCCCACGCAGCCCGAggggccgcggcggccacccgcgccgggccccAGGACCCCGCACCTCAGACTGGGGTCGCGTGGGTGGCGGCGCGCAACTAGGCGCTCGCGCATGCGCACCGACATCCAGGCCATGGAATGAAGCCAGAGGTTAGATGGGTTGAACCACTACGGGAAGGGGAGGGGAAGCTTTGGGAGGAGTGATGGAGGATGGAAAGCAGAAGAAAAAAG
>gene=chr10_127511666-127511942; species=papHam
GTCCCAGCGAAGAGGCTGCAGGAGCAATGACAACAGGGGGGGCCACCCCCTGCCCGCGCAGCCTAAGGGGTC-----------------CGGCCC-----------CACCTCAGCCCCGGGATGCGGGGGCGGCCGCGCGCAGTTAGGCGCTCGCGCATGCGCACCGACATCCAGGCCACGGAGCGAGGACAGAGGTTAGATGGGTTGAACCATTACGGGAAGGGG-GGGGAAGCTTTGGGAGGAGTGAGGGAGGGTGGAAAGAGGAAGAAAAAAG
>gene=chr10_127511666-127511942; species=ponAbe
GTCCCAGCGAAGAGGCTGCAGAAGCAATGACAACAGGGGCGGAAGCCCCCTCCCCACGCAGCCCGAGGGGCCGCGGCTGCCACCCGCGCCGGGCCCCAGGACCCCGCACCTCAGACTGGGGTCGCGCGGGTGGCCGCGCGCAGCTAGGCGCTCGCGCATGCGCACCGACATCCAGGCCGCGGAAAGAAGGCAGAGGTTAGATGGGTTGAACCACTACGGGAAGGGGAGGGGAAGCTTTGGGAGGAGAGATGGAGGGCGGAAAGCGGAAGAAAAAAG
>gene=chr10_127511666-127511942; species=rheMac
GTCCCAGCGAAGAGGCTGCAGGAGCAATGACAACAGGGGGTGCCACCCCCTGCCCGCGCAGCCTAAGGGGCCGCGG-------------CGGGCC---GGACCCCGCACCTCAGCCCCGGGATGCGGGGGCGGCCGCGCGCAGCTAGGCGCTCGCGCATGCGCACCGACATCCAGGCCACGGATCGAGGACAGAGGTTAGATGGGTTGAACCATTACGGGAAGGGGAGGGGAAGCTTTGGGAGGAGTGAGGGAGGGTGGAAAGAGGAAGAAAAAAG
>gene=chr10_129705155-129705431; species=hg19
AACGGATGCCCACAGTGTCTGGGTGCTCCCAGGGCAGGGCCGCAGGGCCTCAGGGCCATACCCGCCTCGCAGGTGGGGCGGGCGCCCTGGATGCGCTCCCCGCGCCGGGCACCAGGCGTCGCCCCCGCTCCTCGCAGCGCCCAGGCCCCCGCCCCCGCCGCGGAGCCACAGCCGGAGCTGGAGCCGAGGCGGCGGCGGGACGCGGCCGGCCGGACAAATTTCCTGCTAGGCTGCGGACAGCGGGCGGCAGGAGCCGGCGCGAGCGGCTTCAGGAAC
>gene=chr10_129705155-129705431; species=bosTau
------------------------------------------------------------------------------------------------------------------------------------------------------------------------------------------------------------------------------------------------------------------------------------
>gene=chr10_129705155-129705431; species=calJac
AACGGATGCCCACAGTCCCTAGGTGCTGCCAGG--------GCAGGGCCTCCGGGCCATCTCCGCCGTGCGGGTAGGGCGGGCGCCCTGGATGCGCTCCCCGCGCCGGGCACCAGGCGTCGCCCCCGCTCCTCGCAGCGCCC--------------------------------------------------------------------------------------------------------------------------------------
>gene=chr10_129705155-129705431; species=canFam
------------GGGCGGCGGGGCGCTT-------------CCAGGG---------------------------GGGGCGGGTGCCCGGGGTGCGCTCCCCGCGCCGGACACCATGCGTCGCCCCCCGCTCTCGCTGCGCC---GCCCCCGACCACGCCGcggagccggagccgcagccggagcc-------------------------------------------------------------------------------------------
>gene=chr10_129705155-129705431; species=equCab
AAGGGACGTCCAGGGCGGCGGGGTGTTG-------------CCAGGGCCTCAG-GCCATCGCTGCTGGGCGGGCGGGGCGGGTGCCCGGTGTGGGCTCCCCGCGCCGGAAACAAGGCCCCGCTCTTCGCCCACGGGCCCCT---GCCTCCGACCC-----CGGATCCTTATCCACAGCTGAAGC--------------------------------------------------------------------------------------------
>gene=chr10_129705155-129705431; species=gorGor
AACGGATGCCCACAGTGTCTGGGTGCTCCCAGGGCAGGGCCGCAGGGCCTCAGAGCCATACCCGCCTCGCAGGTGGGGCGGGCGCCCTGGATGCGCTCCCCTCGCCGGGCACCAGGCGTCGCCCCCGCTCCTCGCAGCG-----------------------------------------------------------------------------------------------------------------------------------------
>gene=chr10_129705155-129705431; species=panTro
AACGGATGCCCACAGTGTCTGGGTGCTCCCAGGGCAGGGCCGCAGGGCCTCAGGGCCATACCCGCCTCGCAGGTGGGGCGGGCGCCCTGGATGCGCTCCCCGCGCCGGGCACCAGGCGTCGCCCCCGCTCCTCGCAGCGCCCAGGCCCCCGCCCCCGCCGCGGAGCCACAGCCGGAGCTGGAGCCGAGGCGGCGGCGGGACGCGGCCGGCCGGACAAATTTCCTGCTAGGCTGCGGACGGCGGGCGGCAGGAGCCGGCGCGAGCGGCTTCAGGAAC
>gene=chr10_129705155-129705431; species=papHam
AACGGACACCCACAGTGCCTAGGTGCTCTCAGG--------GCAGGGCCTCAGGGCCATACCCGCCGCGCAGGTGGGGCGGGCGCCCTGGATGCGCTCCCCGCGCCGGGCACCAGGCGTCGCCCCCGCTCCTCTCAgcgcccgggcccccgcccccgccgcggagccgcagccggagctggagccgaggcggcggcgggacccggccggccggACAAATTTC------------------------------------------------------
>gene=chr10_129705155-129705431; species=ponAbe
AACGGATGCCCACAGTGCCTGGGGGCTCCCAGG--------GCAGGGCCTCAGGGCCATACCCGCCTCGCAGGTGGGGCGGGCGCCCTGGATGCGCTCCCCGCGCTGGGCACCAGGCGTCGCCCCCGCTCCTCGCAGCGCCCAggcccccgcccccgccgcggagccgcagccggagctggagccgaggcggcggcgggacccggccggccggACAAATTTCCTGCTAGGCTGCGGACGGCGGGCGGCAGGAGCCGGCGCGAGCGGCTTCAGGAAC
>gene=chr10_129705155-129705431; species=rheMac
-----------------------------------------------------------------------------------------------------------------------------------------------ggcccccgcccccgccgcggAGCCGCAGCCGGAGCTGGAGCCGAGGCGGCGGCGGGACCCGGCCGGCCGAACAAATTTCCTGCTCCGCTGCGGACGGCGGGCGGCAGGAGCCGGCGCGAGCGGCTTCAGGAAC
>gene=chr10_129924626-129924902; species=hg19
CACCGAGTCGAGTCCTcccgcccgcccgcccgcccgcAGCGTCAGCCCTCCACTTCCTTCTTCCAGCCCGGCGCGCCCGCCCAATTCAAACGAAAACGAAGATTCAAATTCTGGCGCTAAGCGCTGCGATTGAACGGGAAAGCGCGGCATGGGACCAATAGGAAGGGAGCGCAGGGCGTGGGCGGGGAGGGGGCGGGGAAACCGGGCTCGCGGGGCGGGGCTGGCGTGTCCGCGGGCGAGCCACTCACGCATCCGGAGGAAAATACCTGGGTGCAT
>gene=chr10_129924626-129924902; species=bosTau
GGCCGAAAA-----------------------------------GCC-------------------GCCGCGGCGCCCTCTCGATTCAAATGATAACATCGATTCAAATT-TGGCGCTAAGCGCAGCGATTGGGCGCAGCGGCGTAGAGACAGACCAATGGGAGTG------GAGGGGCGGGCAAGGAAGCGGGTTAGG-----GCTGCGCGGAGCGGGG----------------CGGCCTCCCGGCGTAGA-CACAGACCAATTTGAGGGGC--
>gene=chr10_129924626-129924902; species=calJac
CACCGAGTC-G-----------------------------------------CTTCCTTCCGCCAGCCCCGCGCGCCCGCCCAATTCAAACGAAAACGGAGATTCAAATTCTGGCGCTAAGCGCTACGATTGAACGGGAAAGCGCGGCGCGGGACCAATAGGAAGGCCGC-GAGGACGTGGGCGGGGGGGGGGCGGGGAAACGGGGCTC-CGGGGCGGGGCTGGCG--------------------------------------------------
>gene=chr10_129924626-129924902; species=canFam
CGCCGTAAA-------------------------------gccggca-------------------gccgccgcGCCCTCCCGATTCAAATGAAAACAACGATTCGAATT-TGGCGCTAAGCGCTGTGATTGGGCGCGGCGGCG-GGCGGCTGACCAATGGGCAGGgggggcgtggcgggggcgtggTAGAGCGGCGCGCGCGCGCTCCTGGAGCCCAGAGGGCGG-------GG--GGGCTGCGAGTGCACC-TGCGGGAC-----CCGGGTCCT
>gene=chr10_129924626-129924902; species=equCab
GGCCGGAAA-----------------------------------GCC------------------GCCCGCCTCGCTCTCCCAATTCAAATGAAAACAGCGATTCAAATT-TGGCGCTGAGCGCTGCGATTGGACGCGATGGAGAGGCGGCAGACCAATgggaagggagggcggggcgtgggcggggaagagggaaggaagcg------gcgggctcagcggagag-------gggcgggCTGCGAGCCCGC----AGGAGTCTTCCTGGGGTTCC
>gene=chr10_129924626-129924902; species=gorGor
----------------------------CCCGCCCGCCGCGTCAGCCCTCCACTTCCTTCTTCCAGCCCGGCGCGCCCGCCCAATTCAAACGAAAACGAAGATTCAAATTCTGGCGCTAAGCGCTGCGATTGAACGGGAAAGCGCGGCATGGGACCAATAGGAAGGGCGCGCAGGGCGTGGGCGGGGAGGGGGCGGGGAAACCGGGCTCCCGGGGCTGGGCTGGCGTGTCCGTGGGCGAGCCATTCATTCATCCGGAGGAAAATACCTGGGTGCAT
>gene=chr10_129924626-129924902; species=panTro
CACCGAGTCGAGTCCTCCCGCCCGCCCGCC--------GCGTCAGCCCTCCACTTCCTTCTTCCAGCCCGGCGCGCCCGCCCAATTCAAACGAAAACGAAGATTCAAATTCTGGCGCTAAGCGCTGCGATTGAACGGGAAAGCGCGGCATGGGACCAATAGGAAGGGCGCGCAGGGCGTGGGCGGGGAGGGGGCGCGGAAACCGGGCTCGCGGGGCGGGGCTGGCGTGTCGGCGGGCGAGCCATTCATGCATCCGGAGGAAAATACCTGGGTGCAT
>gene=chr10_129924626-129924902; species=papHam
CGCCGAGTC-----CTCCCGCCCG--------CCCGCCGCGTCCGCCCGCCACTTCCTTCCTCCAAACCGGCGCGCCCGCCCAATTCAAACGAAAACGGAGATTCAAATTCTGGCGCTAAGCGCTGCGATTGAACGGGAGAGCGCGGCATGGAACCAATAGGAAGGGCGC-CAGGGAGTGGGCGGGGAGGGGGGGCGGAAACGGGGCTCCTGGGGCGGGGCTGGCGTGTCCGCGGGCGGGCCATTCATTCATCTGGAGGAAAATACCTGGGTGCAG
>gene=chr10_129924626-129924902; species=ponAbe
CGCCGAGTC---------------CCCGCCCGTCCGCCGGGTCAGCCCGCCAGTTCCTTTTTCCAGCCCGGCGCGCCCGCCCAATTCAAACGAAAACGAAGATTCAAATTCTGGCGCTAAGCGCTGCGA-TGAACGGGAAAGCGCGGCATGGGACCAATAGGAAGGGCGCGCAGGGCGTGGGCGG-----------GGAAACCGGGCTCCCGGGGCGGGGCTGTAGTGTCCGCGGGCGAGCCATTCATTCACCCGGAGGAAAATACCTGGGTGCAT
>gene=chr10_129924626-129924902; species=rheMac
CGCCGAGTC-----CT--------CCCGCCCGCCCGCTGCGTCCGCCCGCCACTTCCTTCCTCCAAACCGGCGCGCCCGCCCAATTCAAACGAAAACGGAGATTCAAATTCTGGCGCTAAGCGCTGCGATTGAACGGGAAAGCGCGGCATGGAACCAATAGGAAGGGCGC-CAGGGAGTGGGCGGGGAGGGGAGGCGGAAACGGGGCTCCTGGGGCGGGGCTGGCGTGTCCGCGGGCGAGCCATTCATTCATCCGGAGGAAAATACCTGGGTGCAG
>gene=chr10_131934528-131934804; species=hg19
AGAGCCCGCCGCCGAGGCCCCTTTTGGGATTTCTCAGGCTCGGCAGCCTCAGCGCAGGCAGGGGCGGGGCTTTCCCTCGCGCAGCCGCTCAGCTCCCCGTGGCCCCGCCCACATCCGGCCGCCGGCACTGGATTGCTTCTGTCTggcggcggcagcatggcggcgggggcggctgaggcagctgtagcggccgtggaggaggtcggcTCAGCCGGGCAGTTTGAGGAGCTGCTGCGCCTCAAAGCCAAGTAAGCGGGGCGGCGAGCGGTAGGAGTG
>gene=chr10_131934528-131934804; species=bosTau
----------------------TGGggg----------------------ggggccgctgggggcggggcTTCC---TGCGCCACCGCCCGC---------GCTCCGCCC-CCATCGGCCGCCCGCGCTCGATTGCTCTTGTCTggcggcggcagcatggcggcgggggcggctgaggcagcggc---ggcggtggtggAGGTCGGCTCAGCTGGGCAGTTTGAGGAGCTGCTGCGCCTCAGAGCCAAGTAAGCGAGGCGGCGGGCGGCAGGGGTG
>gene=chr10_131934528-131934804; species=calJac
ACCGTCCGCCGCCG------CTTCTGGGATCTCTCCGGCTCTGCAGCGTCGGTGCAGACAGGGGCGGGGCGATTCCTCGCGCAGCCGTTCTGCGCTCCGCTGCCCCGCCCACATCCGGCCGCGGGCACTCGATTGCTCCTGTCTggtggcggcagcatggcggcgggggcggctgcggcggctgtaggggccgtggaggaggtcggcTCAGTCGGGCAGTTTGAGGAGCTGCTGAGCCTCAAAGCCAAGTAAGCGGGGAGGCGAGCGGCAGGAGTG
>gene=chr10_131934528-131934804; species=canFam
----CAcgcccccgtc-cccgcctcg------------------------tgcgcccccgggggcggggcttcc--gcgcgcagaccccgga--------ggccccgccc-c--ccggccgcccgcgcTCGATTGCTCCTGTCTggcggcggcagcatggcggcgggggcggccga---ggcggc---ggccgtggtggaggtcggcTCAGCCCCGCAGTTTGAGGAGCTGCTGCGCCTCCGAGCCAAGTGAGCcgggcggcgggcggcgggggcg
>gene=chr10_131934528-131934804; species=equCab
------------------------------------------------------------------------------------------------------------------------------------------------------------------------------------------------------------------------------------------------------------------------------------
>gene=chr10_131934528-131934804; species=gorGor
A-AGCCCGCCGCCGAGGCCCCTTCTGGGATTTCTCAGGCTCGGCAGCCTCAGCGCAGGCAGGGGCGGGGCTTTCCCTCGCGCAGCCGCTCAGCTCCCCGCGGCCCCGCCCACATCCGGCCGCCGACACTGGATTGCTTCTGTCTggcggcggcagcatggcggcgggggcggctgaggcagctgtagcggccgtggaggaggtcggcTCAGCCGGGCAGTTTGAGGAGCTGCTGCGCCTCAAAGCCAAGTAAGCGGGGCGGCGAGCGGCAGGAGTG
>gene=chr10_131934528-131934804; species=panTro
AGAGCCCGCCGCCGAGGGCCCTTTTGGGATTTCTCAGGCTCCGCAGCCTCAGTGCAGGCAGGGGCGGGGCTTTCCCTCGCGCAGCCGCTCAGCTCCCCGCGGCCCCGCCCACATCCGGCCGCCGGCACTGGATTGCTTCTGTCTggcggcggcagcatggcggcgggggcggctgaggcagctgtagtggccgtggaggaggtcggcTCAGCCGGGCAGTTTGAGGAGCTGCTGCGCCTCAAAGCCAAGTAAGCGGGGCGGCGAGCGGTAGGAGTG
>gene=chr10_131934528-131934804; species=papHam
AGCGCCCGCTGCCGAGGCCCTTTCTGGGATTTCTCAGGCTCTGCAGCGTCAGCGCAGGCAGGGGCGGGGCTTTCCCTCGCGCAGCCGCTAAGCTCTCCGCGGCCCCGCCTACATCCGGCTGCCGGCACGCGATTGCTTCTGTCTggcggcggcagcatggcggcgggggcggctgaggcagctgtagcggcgctggaggaggtcggcTCAGCCGGGCAGTTTGAGGAGCTGCTGCGCCTCAAAGCCAAGTAAGCGAGGCGGCGAGTGGCAGGAGTG
>gene=chr10_131934528-131934804; species=ponAbe
GGAGCCCACCTCCGCGGCCCCTTCTGCGATTTCTCAGGCTCTGCTGCCTCAGCACAGACAGAGGCGGGGCTTTCCCTCGCGCAGCCGCTCAGCTCTCCGCGGCCCCGCCCACATCCGGCCGCCGGCACTGGATTGCTCCTGTCTggcggcggcagcatggcggcgggggcggctgaggcagctgtagcggccgtggaggaggtcggcTCAGCCGGGCAGTTTGAGGAGCTGCTGCGCCTCAAAGCCAAGTAAGCGGGGCGGCGAGCGGCAGGAGTG
>gene=chr10_131934528-131934804; species=rheMac
aGCGCCCGCGGCCGAGGCCCTTTCTGGGATTTCTCAGGCTCTGTAGCGTCAGCGCAGGCAGGGGCGGGGCTTTCCCTCGCGCAGCCGCTAAGCTCTCCGCGGCCCCGCCTACATCCGGCCGCCGGCACGCGATTGCTTCTGTCTggcggcggcagcatggcggcgggggcggctgaagcagctgtagcggcgctggaggaggtcggcTCAGCCGGGCAGTTTGAGGAGCTGCTGCGCCTCAAAGCCAAGTAAGCGAGGCGGCGAGTGGCAGGAGTG
>gene=chr10_135171125-135171401; species=hg19
GACCCCAGGCCCCAGGAGAAGAAAAAGCGCCGAACCCTCGGGGGCAGCCCAGACGCGAGGGCTCTCGGGCCGTCTGGGGAGGGACTCCGGGAGAAGCTCGGGCCGGCTCCGCCCAGAGCCCCACGAGGTCTCAGTTCCCTAAAGAATGCGGGGGAGGGGGCTTCCTGCCCGGAAGCCAGGGAGGCCCGAGCAACGCCCACACCCCAGGACGCGGCCCTTCCCGGCCCGGGGGTCCCCGTGCAAGCCTCGCCCTCCTGCCTGTCCCGGGGTGCTCCC
>gene=chr10_135171125-135171401; species=bosTau
-------------------------------------------------------------------------------------------------------------------------------------------------------------------------------------------------------------------------------------------------------------------------------CTCCC
>gene=chr10_135171125-135171401; species=calJac
GACCCCAGGCCCCAGGAGGAGAAAAG--CCCGAACCCTCGCGGGCAGCCCAGGCGCCGCGGCTTTCGGGCCGTCCGGGGAGGGACT-GGCGGGAAGCTCGGGCCGTCCCCGC-------------------------CCTGAAG-------------------------CGGGGGTGGGGGAGGCCCGAGCAACGCCCCCACCCCAGGACCCCGCCCTTCCCGGCCCAGGGGTCCCCGCGCGAGCCTCGCCTGCCTGCCTGCCCCGGGGTGGTCTC
>gene=chr10_135171125-135171401; species=canFam
CAGACCACGCC-----------------GCCGCCCCTCCGGGCAGAGCCAGGGCGGGAGGTCCCCAGGGCCCCCAGGGATCCGCCCCCG---------GGGGCCGCCGT----CCTGACC----CTGACCTCGG---CCTGGGCGGGGCTGGGGAGGGGGAGCCC------------GGGGCGGCCAGAGCAAGGCCTCCACCCC-GGACCCGGCTCCTCCCAgcgtggggcggcccgcgcgcggctcgccgggc---ctgcccgggggTG--TCC
>gene=chr10_135171125-135171401; species=equCab
AAGAAATCGCTGCAAACGTT--------GCGGGGCAGCCGGGCA---CCAGCGCAGGTGGTCCTCGGGGCCGTCTTGGG-------GAG---------GGGTCTGCAGT----CCGGGCC------------------------------------------------------------------------------------------------------------------------------------------------------------
>gene=chr10_135171125-135171401; species=gorGor
GACCCCAGGCCCCAGGAGAAGAAAAAGCGCCGAACCCTGGGGAGCAGCCCAGACGCGAGGGCTCTCGGGCCGTCTGGGGAGGGACTCCGGGAGAAGCTCGGGCCGGCTCCGCCCAGAGCCCCACGAGGTCTCAGTTCCCTAAAGAATGCGGGGGAGGGGGCTTCCTGCCCGGAAGCCAGGGAGGCCCGAGCAACGTCCCCACCCCAGGACGCGGCCCTTCCCGGCCCGGGGGTCCCCGCGCAAGCCTCGCCCTCCTGCCTGTCCCGGGGT-CTCCC
>gene=chr10_135171125-135171401; species=panTro
GACCCCAGGCCCCAGGAGAAGAAAAAGCGCCGAACCCTCGGGGGCAGCCCAGACGCGAGGGCTCTCGGGCCGTCTGGGGAGGGACTCCGGGAGATGCTCGGGCCGGCTCCGCCCAGAGCCCCACGAGGTCTCAGTTCCCTAAAGAATGCGGGGGAGGGGGCTTCCTGCCCGGAAGCCAGGGAGGCCCGAGCAACGCCCCCACCCCAGGACCCGGCCCCTCCCGGCCCGGGGGTCCCCGCGCAAGCCTCGCCCTCCTGCCTGTCCCGGGGTGCTCCC
>gene=chr10_135171125-135171401; species=papHam
GACCCCAGGCCCCAGGAGAAGAAAAAGCGCCGAACCCTCGGGCGCAGCCCAGACGCGGCGGCCCTCGGGCCGTCTGGGGAGGGACTCGGGGAGAAGCTCCGGCCGGCCCCGCCCAGAGCCCCACGAGGTCGCGGTTCCCTAAAGAACGCGGG------------------GGAAGCCAGGGAGGCCCGAGCGACGCCCCCACCCCAGGACCCGGCCCTTCTCGGCTCGGGGGTCCCCGCGCAAGCCTCGCCCGCCTGCCTGCCCCGGCGTGGTCCC
>gene=chr10_135171125-135171401; species=ponAbe
------------------------------------------------------------------------------------------------------------------------CCACGAGGTCTCAGTTCCCTAAAGAATGAGGGGGAGGGGGCTTCCTCCCCGGAAGCCAGGGAGGCCCGAGCAACGCCCCCACCCCAGGACCCGGCCCTTCCCGGCCCGGGGGTCCCCGCGCAAGCCTCGCCCTCCTGCCTGCCCCGGGGTGCTCCC
>gene=chr10_135171125-135171401; species=rheMac
GACCCCAGGCCCCAGGAGAAGAAAAAGCGCCGAACCCTCGGGCGCAGCCCAGACGCGGCGGCTCTCGGGCCATCTGGGGAGGGACTCGGGGAAAAGCTCCGGCCGGCCCCGCCCAGAGCCCCACGAGGTCGCGGTTCCCTAAAGAACGCGGG------------------GGAAGCCAGGGAGGCCCGAGCGACGCCCGCACCCCAGGACCCGGCCCTTCTCGGCCCGGGGGTCCCCGCGCAAGCCTCGCCCGCCTGCCTGCCCCGGCGTGGTCCC
>gene=chr11_236369-236645; species=hg19
ccggcgccccggccccgcctccgcctcccacccccgcccccggcgccccagccccgcctccgcctaccgcccccgcccccggcgccccggtcccgcctccgcgccccgcccccgcctccTTGCCGACGCCTCCGGCGCGCCCAGGTAGACGTAGAGGCGAGTAGAGGAAGTTCCCTAGTCTGGTGTCTCATCTCTCGCCCCGGAGGTCAAACCTGGAGCCAGCATTTCTGTACCCTGCGCTCACACCTTTTTCAACCCGGATGGCGGTGATagtta
>gene=chr11_236369-236645; species=bosTau
------------------------------------------GCG----cgccccgccccccgcgcgcgccc-cgccccccgcgagcgcgccccgcccccgcg------------------------------agcgcgccc--------------------------------------------------------------------------------------------------------------------------------------
>gene=chr11_236369-236645; species=calJac
CCG-------------------------------------------------------------------------------------------------------------------------------------------------------------------------------------------------------------------GGAGCCAGCAATGCTGTACCCTGCGCTCACACCTTTTTCAACCCGGATGGCGGTGACAGTTA
>gene=chr11_236369-236645; species=canFam
-----------GCGTC--------------------------ATGGCCCTCCGCCGCCGCCCGCCCGCAGCCTTGACCCTCGCAGGTC-----CGCCTCCGCG------------------------------AG-----CCAGGCTGGGGCGGAGCCAGGCGAGGGC-GCTTCCTAGCCGGTCGTCCCGCCTCTCGCCCCGGAGACCAGAGCAGGAGCCTGCGTGTCTCTGCCCCGCTCCCCGTCCGTTTCCG-CCGGGCGGGGGAG----GCGC
>gene=chr11_236369-236645; species=equCab
-------------------------------------------------------------------------------------------------------------------------------------------------------------------------GTTCCATAGTCGCCTGTGCCGTCTCTCGCCCCAGAAACCAAACTGGGACCTTGCATTTCTGTCCTGCACTCCCACTTTTTTTCAA-TCGGGATGGTGATGATAACTA
>gene=chr11_236369-236645; species=gorGor
------------------------------------------------------------------------------------------------------------------------------------------------------------------------------------------------------------------------------------------------------------------------------------
>gene=chr11_236369-236645; species=panTro
ccggcgccccggccccgcctccgcctcccacccccgcccccggcgccccagccccgcctccgcctaccgcccccgcccccggcgccccggtcccgcctccgcgtcccgcccccgcctccTTGCCGACGCCTCCGGCGCGCCCAGGTAGACGTAGAGGCGAGTAGAGGAAGTTCCCTAGTCTGGTGTCTGATCTCTCGCCCCGGAGGTCAAACCTGGAGCCAGCATTTCTGTACCCTGCGCTCACACCTTTTTCAACCCGGATGGCGGTGATagtta
>gene=chr11_236369-236645; species=papHam
ccgcggccccgcctccgcctccgcctcccggccccgcctccgcggccccgcctccgcctccgcctcccggccccgcctcc-gcctcccggccccgcctccgcctcccggccccgcctccgTGTCCACGCCTCCGGCGCGACCGGGTAGACGCTGAGGCGAGTAGAGGAAGTTCCCTAGTCTGGTGTCTGACCTCTCGCCCAGGAGGTCAAACCTGGAGCCAGCATTTCTGTACCCTGCGCTCACACCTTTTTCAACCCGGATGGCGGTGACAGTTA
>gene=chr11_236369-236645; species=ponAbe
-------------------------------------------cgccccagccccgcctccgcctcccggccccgcccccggcgccccggtcccgcctccccgtcccg-ccccgcctccgTGTCGACGCCTCCGGCGCACCCAGGTACTCGTAGAGGCGAGTGGAGGAAGTTCCCTAGTCTGGTGTCTGAACTCTCGCCCCGGAGGTCAAACCTGGAGCCAGCATTTCTGTACCCTGCGCTCACACCTTTTTCAACCCGGATGGCGATGA----TA
>gene=chr11_236369-236645; species=rheMac
ccggcctcccggccccgcctccgcctcccggccccgcctccggcctcccggccccgcctccgcctcccggccccgcctccggcctcccggccccgcctccgcctcccggccccgcctccgTGTCCACGCCTCCGGCGCGACCTGGTAGACGCTGAGGCGAGTAGAGGAAGTTCCCTAGTCTGGTGTCTGACCTCTCGCCCAGGAGGTCAAACCTGGAGCCAGCATTTCTGTACCCTGCGCTCACACCTTTTTCAACCCGGATGGCGGTGACAGTTA
>gene=chr11_809265-809541; species=hg19
AGGGGTGAGCGGGCGACGCTGCCTCACGTCATTGTCCTGCCCTCCAAGGCCCGCGCTCGTCCTCTGACAGGATGCCCTGACACCGCAGTGCGGGGGCGGCCTCCCAGATAGGGCCGCAGTCGCTAAGTCCGAGGCGGCTGGCTCACCTCACTGAGCCCGGCTGGACGTGGGACCACCGGTCGCCGCGGCCAGGGAACCACCAAGGAGTCAAGGCGAGCCTACCGCCAGCAGCTTCTGCCCGGGCCCACGCGCCGTTCCGGGTAGGCCCGCGGCGCA
>gene=chr11_809265-809541; species=bosTau
CTCCGAGAGGCGGTGACAGAGCCTCCCAGCTTCTCCTGGGCCGCCGTGGTACTAGGGA--TGGAGTGAGCAGTGGCTGGGTTCCGCG--------------------GAGTAAACGCG-----------CGGGGCGACTCGCCCGCCCGTCTGGGCCAGGCCGGACA----GCCAAC---TCCTGT--------------------------GCTGGCCCGACCCCAGCAGCGGCG---CCGGGCCACGTGCGG-CCC------GCA-GCGGCGCC
>gene=chr11_809265-809541; species=calJac
AGGGGTGCGT-GGCGACGCCGCCTCACGACATTCTCCTGGCCTCG----------------------------------------CATGGCGGGGGCGGCCTCCCAGGTGGGG------------AGGCCGAGGC-GCTGGCTCACCTCACTGAGCCCGGCTGGACATGGGACAACGGGTCGCCGCGGCCTGGGAATCACCAAAGATTCGGGGCGAGCTTATGGCCAGCAGCCTCTGCCCGGGCCCACGTGCAGTTCCGCGTAGGGCGGTGGCGCA
>gene=chr11_809265-809541; species=canFam
------------------------------------------------------------------------------------------------------------------------------------------------------------------------GGGCCCACCGG-CCCCAAGGCCCGCGGCCCGCCCCACCCCCGCAGCGAGCGAGCCTG-----GCC---------GGCCACGTGC---CCCGCGCAGGCC-GC-GTGC-
>gene=chr11_809265-809541; species=equCab
AGCTGGGGGGCAGCCAGTAGGCCCA---------------------------------------------AGCGGCTCGGTTCTGCA--------------------GTGTGAGCGCG-----------AGGGGCGGCTCGCCTACCTCACCCGGGCCGGACAGAT--GGCGCCACCGG-CCCCGCGGCCCGCGGCCCTACCGAGAGCCGGAGCGCTCCGCTCAG-----GCTCCG--CGCGGCCCACGTGCAG-CCCGTGCAGGCT-GC-GCGC-
>gene=chr11_809265-809541; species=gorGor
AGGGGTGAGCGGGCGACGCTGCCTCACGTCATTGTCCTGCCCTCCAAGGCTCGCGCTCGTCCTCTGACAGGATGCCCTGACACCG-----------------------------------------------------------------------------------------------------------------------------------------------------------------------------------------------
>gene=chr11_809265-809541; species=panTro
AGGGGTGAGCGGGCGACGCTGCCTCACGTCATTGTCCTGCCCTCCAAGGCTCGCGCTC--CCTCTGACAGGATGCCCTGACACCGCAGTGCGGGGGCGGCCTCCCAGATAGGGCCACAGTCGCTAAGTCCGAGGCGGCTGGCTCACCTCACTGAGCCCGGCTGGACGTGGGACCACCGGTCGCCGCGGCCAGGGAACCACCAAGGAGTCAAGGCGAGCCTACAGCCAGCAGCTTCTGCCCGGGCCCACCGGCCGTTCCGCGTAGGCCCGCGGCGCA
>gene=chr11_809265-809541; species=papHam
AGGGGTGAGTGGGCGACGCTGCCTCACGTCATTGTCCTGCCCTCCAAGGCTCCCGCTCGTCCTCTGGCAGGACGCCCTGGCCCCGCAGGACGGGGGTGGCCTCCCAGGTAGGGCTGCAGTCGCTAAGTCCGAGGCGGCTGGCTCACCTCACTGAGTCCAGCTGGACATGGGGCCAGCGGTCGCCGCGGCCAGAGAACCACCAAAGAGTCAGGGCGAGCCTACCGCGAGCAGCCCCCGCTCGGGCCCACGTGCCGTTCCGCGTAGGCCAGCGGCGCA
>gene=chr11_809265-809541; species=ponAbe
TGGGGTGAGCGGGCGACGCTGCCTCACGTCATTGTCCTGCCCTCCAAGGCTCGCGCTCGTCCTCTGGCAGGACGCCCTAACACCGCAGTGCGGAGGCGGCCTCCCAGGTAGGGCCGCAGTCGCTAAGTCCGAGGCGGCTGGCTCACCTCACTGAGCCGGGCTGGACATGGGACCACCGGTCGCCGCGGCCAGGGAACCACCAAGGCGTCAGGGCGAACCTACCGCCAGCAGCCTCTGCCCGGGCCCACGTGCCGTTTCGAATAGGCCCGCGGCGCA
>gene=chr11_809265-809541; species=rheMac
AGGGGTGAGTGGGCGACGCTGCCTCAAGTCATTGTCCTGCCCTCCAAGGTTCGCGCTCGTCCTCTGGCAGGACGCCCTGGCCCCGCAGGACGGGGGTGGCCTCCCAGGTAGGGCTGCAGTCGCTAAGTCCGAGGCGGCTGGCTCACCTCACTGAGCCCGGCTGGACATGGGGCCACCGGTCGCCGCGGCCAGGGAACCACCAAAGAGTCAGGGCGAGCCTACCGCGAGCAGCCCCCGCTCGGGCCCACGTGCCGTTCCGCGTAGGCCGGCGGCGCA
>gene=chr11_911591-911867; species=hg19
GACACCCTGCACAGCTGCTTCTCCATTTCTGCTGCTTGGGAGCTTTCTCCTTAAACTAAGCTTTGTCTTTCTTTCTAGTCACGTTTCCTTCTTTCCCTTCCCGGTATTTTCTGCCAGCTGACGCCCACGCCTTTCCTAGAAGGGGCTGGGGGCTGCATGCGGTGCGAGGCACGTCCCCCACCAGCTGTGGGCTCTTACTCAGCTTAGCACTCGCTCTCAGCAAACGGCCTGGATGGTGGCCTGAAGCCTGACCTTTGGGGGTGAAGACCTCAAGTC
>gene=chr11_911591-911867; species=bosTau
TACCCGCCCCACGGCTGTTTCCCCATTT---CTGTTCAAGAGGCTTCTCCCTGAACTGAACTTTGTCTTTATTCCTACTCAGATTTCCTTCTTTCTCTTCCTCCTA-TTCCTGCCAGCTGACCCCCACGGTCTTCC---CAGGGGATGGGGGCTG-------------------------------------------------------------------------------------------------------------------------
>gene=chr11_911591-911867; species=calJac
GACACCCTGCACAGCTGCTTCCCCATTTCTGCTGCTCCGGAGGGTTCTCCTTAAACGAAGCTTTGTCTTTCTTTCTAGTCACGTTTCCTTCTTTCCCTTCCCGGTATTTCCTGCCAGCTGACGCCCACGCC-TTCCCAGAAGGGGTTGGGGGCCGGACGCAGTGCCACGCACGTCCCCCACCAGCTGCTGGCTTTCACCCAGCTCAGCACTCGCACTCAGCAAACAGCCTGGATGGTGGCCTGAAGCCCGGCCTTTGCGGGTGAAGACAGCAAGTC
>gene=chr11_911591-911867; species=canFam
GACGCACTGCCCGCCTGTTTCCCCATTTCTGCTGCTTGTGAGGCTTCTTCCTGAACTGAACTTCGTCTCTCTTCTTGATCATATTTCCTTCTTTCTCTTCCCCATATTGCCTGCCAGCTGACCTCCACAGTCTCCCCAAACGGGGCTGGCGGCTGGGAGGTTACTGCTCTGCGTTATGTGCCAGTTGT-------CGCCCAGCTCTGC----GTTCCTGGCACCCAGTTCA------TCCCTGAGGCCTGAC-C-TAGGAGGGGTGACCCCAAGTC
>gene=chr11_911591-911867; species=equCab
GACGCGCTGCACAGCTGTTTCCCCATTTCTGCTGCTTGAGAGGCTTCTCCCTGAACTGAACTTTGTCTTTCTTCCTAGTTGTGTTTCCTTCTTTCTCTTCCCCATATTTCCTGCCAGCTGACCCCCACAGTCATCGGAGAGGGGGTTGG-GGCTGTGCGTGTGCTGAGCCACGTCATGTACCAACTGT-------CACTCAGCTCTGT----GTTCCTGGAAGCCAGCTTG------GCCCTGTGGCCTGAC-CTTTGGGATAGTGACTCCAAGTC
>gene=chr11_911591-911867; species=gorGor
GACACCCTGCACAGCTGCTTCTCCATTTCTGCTGCTTGGGAGCTTTCTCCTTAAACTAAGCTTTGTCTTTCTTTCTAGTCACGTTTCCTTCTTTCCCTTCCCGGTATTTTCTGCCAGCTGACGCCCACGCCTTTCCTAGAAGGGGCTGGGGGCTGCATGCGGTGCGAGGCACGTCCCCCACCAGCTGTGGGCTCTCACTCAGCTCAGCACTCGCTCTCAGCAAACGGCCTGGATGGTGGCCTGAAGCCTGACCTTTGGGGGTGAAGACCTCAAGTC
>gene=chr11_911591-911867; species=panTro
GACACCCTGCACAGCTGCTTCCCCGTTTCTGCTACTTGGGAGCTTTCTCCTTAAACTAAGCTTTGTCTTTCTTTCTAGTCACGTTTCCTTCTTTCCCTTCCCGGTATTTTCTGCCAGCTGACGCCCACGCCTTTCCTAGAAGGGGCTGGGGGCTGCATGCGGTGCGAGGCACGTCCCCCACCAGCTGTGGGCTCTTACTCAGCTCAGCACTCGCTCTCAGCAAACGGCCTGGATGGTGGCCTGAAGCCTGACCTTTGGGGGTGAAGACCTCAAGTC
>gene=chr11_911591-911867; species=papHam
GACACCCTGCACGGCTGCTTCCCCATTTCTGCTGCTTGGGAGCTTTCTGCTTAAACTAACCTTTGTCGTTCTTTCTAGTCACGTTTCCTTCTTTCCCTTCCCGGTATTTTCTGCCAGCTGACGCCCACGCCTTTCCTAGAAGGGGCTGGGGGCTGCATGCAGTGCGAGGCACGTCCCCCACCAGCTGTGGGCTTTCACCCAGCTCAGCACTCGCTCTCAGCAAACGGCTTGGATGGTGGCCTGACACCTGACCTTTGGGGGTGAAGACCTAAAGTC
>gene=chr11_911591-911867; species=ponAbe
GACACCCTGCACAGCTGCTTCCCCATTTCTGCTGCTTGGGAGCTTTCTCCTTAAACGAAGCTTTG---TTCTTTCTAGTCACGTTTCCTTCTTTCCCTTCCCGGTATTTTCTGCCAGCTGACTCCCATGCCTTTCCTGGAAGGGGCTGGGGGCTGCATGCGGTGCGAGGCACGTCCCCCACCAGCTGTGGGCTTTCACTCAACTCAGCACTCGCTCTCAGCAAACGGCCTGGATGGTGGCCTGAAGCCTGACCTTTGGGGGTGAAGACCTCAAGTC
>gene=chr11_911591-911867; species=rheMac
GACACCCTACACGGCTGCTTCCCCATTTCTGCGGCTTGGGAGCTTTCTCCTTAAACTAAGCTTTG---TTCTTTCTAGTCACGTTTCCTTCTTTCCCTTCCCGGTATTTTCTGCCAGCTGACGCCCTCGCCTTTCCTAGAAGGGGCTGGGGGCTGCATGCAGTGCGAGGCACGTCCCCCACCAGCTGTGGGCTTTCACCCAGCTCAGCACTCGCTCTCAGCAAACGGCTTGGATGGTGGCCTGACACCTGAGCTTTGGGGGTGAAGACCTAAAGTC
>gene=chr11_1998810-1999086; species=hg19
ACTGGCAAGGAGGCTGGGCACCTTCAGGgagcttcagtttgggaagagggaggaggtctgaggtggatggtggcgatggctgcgcagcagtgagaatggactgagtgccactgatgtgtgtgctccatggctccgtggctccgtggctccgtggctcagtggctcAATGGCTATAATGGCTAGTTTTGTTACATATTTTCACCATAATAAAACAAAACATGTCCAAGGTGCTACAAGGAGGGAGGAGCCCCTGGAGCACCCGCCTGCCATCTCCCA
>gene=chr11_1998810-1999086; species=bosTau
GCCTGCCAGCAGGCCAGGTGAGTCAAGGCG-CTGCTG-----------GAAGAG-CCCAGAGC-----GGTGGTGATGGCTGCCCAGACACGGGA----------------------------------------------------------------------------------------TTCTGTTACATACTTTCACCCCAATAAAGCAAAGACCGCTCATGGGGCTGTG-ACACAGATGCGCTCT-GGA----CTGTCTGCGCCACCCTC
>gene=chr11_1998810-1999086; species=calJac
GCCAGCAATGAGGCTGGGCACCTTCAGGgagcttcagtctgggaagagggaagagtgccgaggtag---------atggctgcacagcagtgagaatgctctgagtgccactgatgtgtgtgctCT--------GTGGCTTTGTGGCTCAGTGActc-GTGGCTCAATGGCTAAAATGACTAGTTTTGTGATATACTTTCACCAGAATAAAACAAAACATGTCCAAGGTGCTACAGGGAGGGAGGAGACCC-AGAGCACCCACCTGCCACTTCCCA
>gene=chr11_1998810-1999086; species=canFam
----GCAAGGAAGTCAGGCACGTCCCGGGA-CCTTCGCTCAGGAAGAGGTAGGCCCctggaga-----ggcagtaagggcttcacagcaacgggaatgtgcttggagccatggcactgtcccctca---------------------------------------gacggcaagggtgaccaattctgttacacatctggaccacaacaaaaCAGAAACTGCGCAAGGTACCCTA-GGAAGGGCAAGGCCC-AGGGCATCCCACCGTTCCTTCCCA
>gene=chr11_1998810-1999086; species=equCab
GCCCGCAAGG-AGCCCAGCAAGTCCCAGgagcgtccatctgggaagatgaggcgttccagaga-----ggttgtgaccgctgcacagccattggaatgtggctggtg-cactgcattgtggcctca---------------------------------------agtggttaagatggcagattctgtgagatgtttttacaccaagaaaaca-aaACCGCTCAAGCTTCCACA-GAAAGAATGAGCTCA-GGAGCAACCCCTTGCCGTCTTCCA
>gene=chr11_1998810-1999086; species=gorGor
ACTGGCAAGGAGGCTGGGCACCTTCAGGgagcttcagtttgggaagagggaggagttctgaggtggatggtggcgatggctgcacagcagtgagaatggactgagtgccaccgatgtgtgtgctcc--------gtggcttagtggctccgtggctcagtggctcaatggctATAATGGCTAGTTTTGTTACATATTTTCACCATAATAAAACAAAACATGTCCAAGGTGCTACAAGGAGGGAGGAGCCCCTGGAGCACCCGCCTGCCATCTCCCA
>gene=chr11_1998810-1999086; species=panTro
ACTGGCAAGGAGGCTGGGCACCTTCAGGgagcttcagtttgggaagagggaggaggtctgaggtggatggtggcgatggctgcgcagcagtgagaatggactgagtgccactgatgtgtgtgctcc--------gtggttccgtggctccgtggctcagtggctcAATGGCTATAATGGCTAGTTTTGTTACATATTTTCACCATAATAAAACAAAACATGTCCAAGGTGCTACAAGGAGGGAGGAGCCCCTGGAGCACCCGCCTGCCATCTCCCA
>gene=chr11_1998810-1999086; species=papHam
ACTGGCAAGGAGGCTGGGCACCTTCAGGgagcttcagtttggg-agagggaggagttccgaggtggacggtggcgatggctgcgcggcagtgagaaagcactgagtgccactgatgtgtgcgccca--------gtggctcagtggctcagtggctcaatggctcaatggTTAAAGTGGCTAGTTTTGTTACGTATTTTCACCATGATAAAACAAAACATGTCCAAGGTGCTATAGGGAGGGAGGAGCCCCCAGAGCACCCGTCTGCCATCTCCCA
>gene=chr11_1998810-1999086; species=ponAbe
ACTGGCGAGGAGGCTGGGCACCTTCAGGgagcttcagtttgggaagagggaggagttctgaggtgggtggtggcaatggccatgcagcagtgagaatgcactgagtgccactgatgtgtgtgctca--------gtggctcagtggctcaatgggtgagtggctcaatggctataatggctagttttgttatgtattttcaccataat-aaacaaaaCATGTCCAAGGTGCTACAAGGAGGGAGGAGCCCCTGGAGCAGCCGCCTGCCGTCTCCCA
>gene=chr11_1998810-1999086; species=rheMac
ACTGGCAAGGAGGCTGGGCACCTTCAGGgagcttcagtttggg-agagggaggagttccgaggtggacggtggcgatggctgcgtggcagtgagaaagcactgagtgccactgatgtgtgcgccca--------gtggctcagtggctcagtggctcaatggctcaatggttaaagtggctAGTTTTGTTACGTATTTTCACCATGATAAAACAAAACATGTCCAAGGCGCTATAGGGAGGGAGGAGCCCCCAGAGCACCCGTCTGCCATCTCCCA
>gene=chr11_3078550-3078826; species=hg19
CTGGCCCGGCCGCGCCGCTCACCCTGCTGCCCGGAGGAATCTGCCATGGCTGGGAATCCCGGACCCGCAGCTGCGGCTACAGACACTTCCTAGAATCTGATGCAACCGCCGCCCCGGAAGTCGCGCCCCACGCCGGGCCCGTCTTCCGGGACACGCCCGGTCGCTAGGCAACTACCAGGGGCTCCGGATGTCGCCGGCCCGGAGCATGCTGGGAGCTGTAGTTCAACCCAATGGCGACCCGCGCTCCGGAGCATCGCGCGGCCAAGCGTTCAGTGG
>gene=chr11_3078550-3078826; species=bosTau
ccgcc--cctcgcgccgcTCACCGTGCTCCGTGGTAGACCCTGCCATCAC-CCGAATCCCGCACTCGCGGAGGCCGCCGCGG---CTTCCCAGAATCTGATGCAACCACCGCCCCGGAAATCCCGCCCCCAAGCCG-CCGGCCTTCCGGGATCCGCCCGGTCGCTAGGCAACCACCGCGCGC---AGACGCCGCTGGCCCCGGGCATGCTGGGA--------------------------------------------------------------
>gene=chr11_3078550-3078826; species=calJac
CTGGCCCAGCCAAGCCGCTCACCCTGCTCCCCGGAGGAACCTGCCATGGCTGGGAATCCCGGACCCGCAGCTACGGCGACAGACACTTCCCAGAATCTGATGCAACCGCCGCCCCGGAAGTCCCGCCCCGCCCCGGGCCCGTCTTCCGGGACTGGCCGGGTCGCTAGGCAACCACCAGGGGCTCCGGGCGTCGGCGGCCCGGAGCATGCTGGGAGCTGTAGTTCAATCCCACGGCGACCTCTGCTCCGGAGCATCCCGCGGCCAAGCATTCAGTGT
>gene=chr11_3078550-3078826; species=canFam
CTGCCC-CGCCGCGCCACTCACCCTGCTCCCCAGAGGAACCTGACATCTT-AGAAATTCCAAACCAGCGGCCCCTATGCCAG---CTTCCCAGAATCTGATGCAACCACCGCCCCGGAAGTCCCGCCCAGCACCCGCCCCGCCTTCCGGGATACGCCCGGTCGCCAGGCAACCACCGCGGACTCCCGACGCC-CGGGCTCCGGGCATGCTGGGAGTTGTAGTTGTACTGCGCCACGCGCGGCGTCATGGAGCATCCTGAGGCCACAGGGTCCGTGT
>gene=chr11_3078550-3078826; species=equCab
ccgac--cgccgcgccACTCACTGTGCTCCCCGGAACAACCTGCCATCCT-AGGAATCGCGGACCCTCGGGTGCGGCGACAG---CTTGCCAGAATCTGATGCAACCGCCGCCCCGGAAGTCCCTCCCCGCGCCTGCCCCACCTTCCTGGACACGCCCGGTCGCTAGGCAACCGCCGCGGGGCCCGGGCGTCGAGAGTCCGGGGCATGCTGGGACTTGTAGTTCTACTGCGCTGCCGCCCGCGCCCGTGTGCATCCCTGGGACG------------
>gene=chr11_3078550-3078826; species=gorGor
CTGGCCCGGCCGCGCCGCTCACCCTGCTGCCCGGAGGAATCTGCCATGGCTGGGAATCCCGGACCCGCAGCTGCGGCTACAGACACTTCCTAGAATCTGATGCAACCGCCGCCCCGGAAGTCGCGCCCCACGCCGGGCCCGTCTTCCGGGACACGCCCGGTCGCTAGGCAACTGCCAGGGGCTCCGGATGTCGCCGGCCCGGAGCATGCTGGGAGCTGTAGTTCAACC-AATGGCGACCCGCGCTCTGGAGCATCGCGCGGCCAAGCGTTCAGTGG
>gene=chr11_3078550-3078826; species=panTro
CTGGCCCGGCCGCGCCGCTCACCCTGCTGCCCGGAGGAATCTGCCATGGCTGGGAATCCCGGACCCGCAGCTGCGGCTACAGACACTTCCTAGAATCTGATGCAACCGCCGCCCCGGAAGTCGCGCCCCACGCCGGGCCCGTCTTCCGGGACACGCCCGGTCGCTAGGCAACTACCAGGGGCTCCGGATGTCGCCGGCCCGGAGCATGCTGGGAGCTGTAGTTCAACCCAATGGCGACCCGCGCTCCGGAGCATCGCGCGGCCAAGCGTTCAGTGG
>gene=chr11_3078550-3078826; species=papHam
CCGGCCCGGCCGCGCCGCTCACCCTGCTGCCCGGAGGAACCTGCCATGGCTGGGAATCCCGGACCCACAGCTGCGGCTACAGACACTTCCCAGAATCTGATGCAATCACCGCCCCGGAAGTCCCGCCCCGCGCCGGGCCCGTCTTCCGGGACACGCCCGGTCGCTAGGCAACCACCAG-GGCTCAGGATGTCGCTGGCCCGGAGCATGCTGGGAGCTGTAGTTCAACCC-CCGGCGACCCGCTCTCTGGAGCATCGCGCGGCAAAGCGTTCGGTGT
>gene=chr11_3078550-3078826; species=ponAbe
CTGGCCCGGCCGCGCCGCTCACCCTGCTGCCCGGAGGAATCTGCCATGGCTGGGAATCCCGGACCCGCAGCTGCGGCTACAGACACTTCCTAGAATCTGATGCAACCGCCGCCCCGGAAGTCTCGCCCCGCGCCGGGCCCGTCTTCCGGGACACGCCCGGTCGCTAGGCAACCACCAGGGGCTCCGGATGTTGCCGGCCCGGAGCATGCTGGGAGCTGTAGTTCAACCCAATGGTGACCCGCGCTCCGGAGCATCGCG-GGCGAAGAGTTCAGTGT
>gene=chr11_3078550-3078826; species=rheMac
CCGGCCCGGCCGCGCCGCTCACCCTGCTGCCCGGAGGAACCTGCCATGGCTGGGAATCCCGGACCCACAGCTGCGGCTACAGACACTTCCCAGAATCTGATGCAATCACCGCCCCGGAAGTCCCGCCCCGCGCCGGGCCCGTCTTCCGGGACACGCCCGGTCGCTAGGCAACCACCAGCGGCTCAGGATGTCGCTGGCCCGGAGCATGCTGGGAGCTGTAGTTCAACCC-CCGGCGACCCGCTCTCTGGAGCATCGCGCGGCAAAGCGTTCGGTGT
>gene=chr11_6255867-6255976; species=hg19
gccgcgccccgccccgcgccacacgcagcccgcgcccccgcgcACCACACGCAACCGCCCGGCGTCGCACGACTGGGCAATGGCGTGCCAGCTCATTGGCTGAGCCGGA
>gene=chr11_6255867-6255976; species=bosTau
GCCGCGCCCCGCCCCGCGCCACACGCAACTCGCGCCCCCGCGCACCACACGTAACCGCCCAGCGACGCACCGCTGGGCAGCGGCGTGCCAGCTCATTGGCTGGACAGGG
>gene=chr11_6255867-6255976; species=calJac
TCCGCGCCCCGCCCCGCGCCACACGCAGCCCGCACCCCCGCGCACTACACGTAACCGCCCGGCGACGCACGACTGGGCAATGGCGTGCCAGCTCATTGGCTGAGCCAGA
>gene=chr11_6255867-6255976; species=canFam
GCCGCGCCCCGCCCCGCGCCACACGCAACCCGCGCCCCCGCGCACCCCACGTAACCGCCCAGCGACGCACCGCTGGGCAGTGGCGTGCCAGCTCATTGGCTGGACCCGT
>gene=chr11_6255867-6255976; species=equCab
GCCGCGCCCCGCCCCGCGCCACACGCAACCCGCGCCCCCGCGCACCACACGTAACCGCCCAGCGACGCACGACTGGGCACTAGCGTGCCAGCTCATTGGCTGGGCCCGG
>gene=chr11_6255867-6255976; species=gorGor
gccgcgccccgccccgcgccacacgcagcccgcgcccccgcgcACCACACGCAACCGCCCGGCGACGCACGACTGGGCAATGGCGTGCCAGCTCATTGGCTGAGCCGGA
>gene=chr11_6255867-6255976; species=panTro
gccgcgccccgccccgcgccacacgcagcccgcgcccccgcgcACCACACGCAACCGCCCGGCGACGCACGACTGGGCAATGGCGTGCCAGCTCATTGGCTGAGCCAGA
>gene=chr11_6255867-6255976; species=papHam
ACCGCGCCCCGCCCCACGCCACACGCAGTCCGCGCCCCCGCGCACCACACGTAACCGCCCGGGGACGCACGACTGGGCAATGGCGTGCCAGCTCATTGGCTGAGCCCGA
>gene=chr11_6255867-6255976; species=ponAbe
GCTGCGCCCCGCCCCGCGCCACACGCAGCCCGCGCCCCCGCGCACCACACGTAGCCGCCCGGCGACGCACGACTGGGCAATGGCGTGCCAGCTCATTGGCTGAGCCCGA
>gene=chr11_6255867-6255976; species=rheMac
ACCGCGCCCCGCCCCACGCCACACGCAGTCCGCGCCCCCGCGCACCACACGTAACCGCCCGGCGACGCACGACTGGGCAATGGCGTGCCAGCTCATTGGCTGAGCCCGA
>gene=chr11_6291258-6291534; species=hg19
TGATGCTTGTGTAGTGCAAGTTTCCTAGGTGACTCCTTCCTTTCTCTTCCCTTGTTTAGGGGTGTCTGTGAGTGTGTCCACGCTAAGCCTCGTGGCCATCGCACTGGAGCGGTACAGCGCCATCTGCCGACCACTGCAGGCACGAGTGTGGCAGACGCGCTCCCACGCGGCTCGCGTGATTGTAGCCACGTGGCTGCTGTCCGGACTACTCATGGTGCCCTACCCCGTGTACACTGTCGTGCAACCAGTGGGGCCTCGTGTGCTGCAGTGCGTGCA
>gene=chr11_6291258-6291534; species=bosTau
TGGGGAATGTGTAGCGCAAGTTTCCTAGGTAACCCTTTC----CTCTT-CCTTCC-TAGGGGTGTCTGTGAGCGTGTCCACGCTAAGCCTCGTGGCCATCGCCCTCGAGCGGTACAGCGCCATCTGCCGACCACTGCAGGCACGCGTGTGGCAGACGCGCTCCCACGCGGCTCGTGTGATCGTAGCCACGTGGATGCTGTCGGGACTGCTCATGGTGCCCTACCCAGTGTACACTGCCGTGCAGCCAGCGGGGCCTCGTGTCTTGCAATGCATGCA
>gene=chr11_6291258-6291534; species=calJac
TGATGGTTGTGTAGTGCAAGTTTCCTGGGTGACTCCTTCCTCTCTCTTCCTCTGCTTAGGGGTGTCTGTGAGTGTGTCCACGCTAAGCCTCGTGGCCATCGCACTGGAGCGCTACAGCGCCATCTGCCGACCACTGCAGGCGCGAGTGTGGCAGACACGCTCCCATGCAGCTCGCGTGATCATAGCCACGTGGCTGCTGTCCGGACTGCTCATGGTGCCCTACCCCGTGTACACTATCGTGCAACCAGTGGGACCTCGTGTGCTGCAGTGTGTGCA
>gene=chr11_6291258-6291534; species=canFam
TGGTGAGTGTGTAATACAAGTTTCCTAGGTGACCCCTTC----CTCTTCCCTTGTTTAGGGGTGTCTGTGAGTGTGTCCACACTAAGCCTTGTGGCCATCGCCCTGGAGCGATACAGCGCCATCTGCCGGCCGCTACAAGCACGCGTGTGGCAGACGCGTTCCCATGCGGCTCGTGTGATCATCGCCACTTGGATGCTCTCTGGACTGCTCATGGTGCCCTACCCGGTGTACACCGCCGTACAGCCCGCAGGAGCCCGGGCGCTGCAGTGCGTGCA
>gene=chr11_6291258-6291534; species=equCab
TGGTGAATATGTAGTGCAAGCTTCCTAGA-GACTACTTC----CTCTTCCCTTCCTTAGGGGTATCTGTGAGTGTGTCCACGCTAAGCCTCGTGGCCATCGCCCTGGAGCGGTACAGCGCCATCTGCCGACCACTGCAGGCGCGCGTGTGGCAGACGCGCTCCCACGCAGCTCGTGTGATTGTAGCCACGTGGATGCTGTCCGGACTGCTCATGGTGCCCTACCCCGTGTACACTACCTTGCAGCCAGCGGGACCCCTTGTGCTGCAGTGTGTGCA
>gene=chr11_6291258-6291534; species=gorGor
TGATGCTTGTGTAGTGCAAGTTTCCTAGGTGACTCCTTCCTTTCTCTTCCCTTGTTTAGGGGTGTCTGTGAGTGTGTCCACGCTAAGCCTCGTGGCCATCGCACTGGAGCGGTACAGCGCCATCTGCCGACCACTGCAGGCACGAGTGTGGCAGACGCGCTCCCACGCGGCTCGCGTGATTGTAGCCACGTGGCTGCTGTCCGGACTACTCATGGTGCCCTACCCCGTGTACACTGTCGTGCAACCAGTGGGGCCTCGTGTGCTGCAGTGCGTGCA
>gene=chr11_6291258-6291534; species=panTro
TGATGCTTGTGTAGTGCAGGTTTCCTAGGTGACTCCTTCCTTTCTCTTCCCTTGTTTAGGGGTGTCTGTGAGTGTGTCCACGCTAAGCCTCGTGGCCATCGCACTGGAGCGGTACAGCGCCATCTGCCGACCACTGCAGGCACGAGTGTGGCAGACGCGCTCCCACGCGGCTCGCGTGATTGTAGCCACGTGGCTGCTGTCCGGACTACTCATGGTGCCCTACCCCGTGTACACTGTCGTGCAACCTATGGGGCCTCGTGTGCTGCAGTGCGTGCA
>gene=chr11_6291258-6291534; species=papHam
TGATGGTTGTGCAGCGCAAGTTTCCTAGGTGACTCCCTCCTGTCTCTTCCCTTGCTTAGGGGTGTCTGTGAGCGTGTCCACGCTAAGCCTCGTGGCCATAGCACTGGAGCGGTACAGCGCCATCTGCCGACCACTGCAGGCACGAGTATGGCAGACGCGCTCCCACGCGGCTCGCGTGATCGTAGCCACGTGGCTGCTGTCCGGACTACTCATGGTGCCCTACCCCGTGTACACCGTCGTGCAACCAGTGGGCCCTCGTGTGCTACAGTGCGTGCA
>gene=chr11_6291258-6291534; species=ponAbe
TGATGGTTGTGTAGTGCAAGTTTCCTAGGTGACTC---CCTCTCTCTTCCCTTGCTTAGGGGTGTCTGTGAGCGTGTCCACGCTAAGCCTCGTGGCCATAGCACTGGAGCGGTACAGCGCCATCTGCCGACCACTGCAGGCACGTGTGTGGCAGACGCGCTCCCACGCGGCTCGCGTGATTGTAGCCACGTGGCTGCTGTCCGGACTACTCATGGTGCCCTACCCCGTGTACACGGTCGTGCAACCAGTGGGGCCTCGTGTGCTGCAGTGCGTGCA
>gene=chr11_6291258-6291534; species=rheMac
TGATGGTTGTGCAGCGCAAGTTTCCTAGGTGACTCCCTCCTGTCTCTTCCCTTGCTTAGGTGTGTCTGTGAGCGTGTCCACGCTAAGCCTCGTGGCCATAGCACTGGAGCGGTACAGCGCCATCTGCCGACCACTGCAGGCACGAGTATGGCAGACGCGCTCCCACGCGGCTCGCGTGATCGTAGCCACGTGGCTGCTGTCCGGACTACTCATGGTGCCCTACCCCGTGTACACCGTCGTGCAACCAGTGGGCCCTCGTGTGCTGCAGTGCGTGCA
>gene=chr11_6411473-6411655; species=hg19
GTGACCTCAAGGCGGAGCCCCTGGTGACCTCAGGGAGAGTCCCCACCCCCGCAGCCCGTGCGCCCGGGGCAGGGCGGGGGCAGGGAGAGGGGGCGGAATCGGGGCGGTCCCGGGAGCGCCCCGCCCCCTCCGCCTCCGCAGCGTTGACAGCCGCCCGCCACCGAGAGATCAGCTGTCAGAGA
>gene=chr11_6411473-6411655; species=bosTau
----------------------AGCAGCCTC---------CCGCC-----GCAGT----------AGGCCGGAGTGGGAT-------AGCGGGCGGGAACCTGGCAGGTCCAGGCGCGCCCCGCCCACTCCGCGTCCTCCGCCTCGCGCT--GGCTTCCAGCCCGCGATCAGCTGCTGCGGA
>gene=chr11_6411473-6411655; species=calJac
GTGACCCCGAGGCGGAGCCCCTGGTGACCGCCCGGAGCATCCCCACCCCCAAGGC-------------------------CGGGGAGAGGCAGCGGGATCGGGGCGGTCCCGGGCGTGCCCCGCCCGCTCCGCCTCCGCGGCGCTGACAGGTGCCGGCCGCCGGGGGATCAGCTGTTGGGAG
>gene=chr11_6411473-6411655; species=canFam
CAGGC-------TCGCACTGCAGGCAACTTC---------TCGCGGCGCAGGCGC----------Gggcccgggcggggg-------cgggggcggggacggggcgggg------------------------------CAGGAGGACTC----CTGACAGCAGGCGATCAGCTGCTGGGAG
>gene=chr11_6411473-6411655; species=equCab
GTG-------------ACCGCAAGGAGCTTC---------CCGCGGCCCCGGGGC----------CGGCCGGGGCGGAAT-------CGGGGGCGGGATCGGGGCGGTCCTGAGCGCGCCCAGCCCACTCCACCTCCCCCGGGTGGACCC--GGCTCCCCGCCGGTGGACAGTTGCTGGGAA
>gene=chr11_6411473-6411655; species=gorGor
GTGACCTCAAGGCGGAGCCCCTGGTGACCTCAGGGAGAGTCCCCACCCCCGCAGCCCGTGCGCCCG-GGCAGGGCGGGGGCAGGGAGAGGGGGCGGAATCGGGGCGGTCCCGGGAGCGCCCCGCCCGCTCCGCCTCTGCAGCGTTGACAGCTGCCCGCCACCGAGAGATCAGCTGTTAGAGA
>gene=chr11_6411473-6411655; species=panTro
GTGACCTCAAGGCGGAGCCCCTGGTGACCTCAGGGAGAGTCCCCACCCCCGCAGCCCGTGCGCCCGGGGCAGGGCGGGGGCAGGGAGAGGGGGCGGAATCGGGGCGGTCCCGGGAGCGCCCCGCCCGCTCCGCCTCCGCAGCGTTGACAGCTGCCCGCCACCGAGAGATCAGCTGTTAGAGA
>gene=chr11_6411473-6411655; species=papHam
GTGACCTCAAGGCCGAGCCCCTGGTGACCTCAGGGAGAGTCCCCACCCCCACCGCCCTTGCGCCCGGGGCAGGGCGGGGGCGTGGAGAGGGGGCGGAATCGGGGCGGTCCCGGGAGCGCCCAGCCCGCTCCGCCTCCGCAGCGTTGACAGCTGCCCGCCGCCGGGAGATCAGCTGTTGGAGA
>gene=chr11_6411473-6411655; species=ponAbe
GTGACCTCAAGGCGGAGCCCCTGGTGACCTCAGGGAGAGTCCCCACCCCCGCAGCCCGTGCGCCCGGGGCAgggcgggggcggggagagggggcggAATCGGGGCGGTCCCGGGAGCGCCCCGCCCGCTCCGCCTCCGCAGCGTTGACAGCTGCCCGCCACCGAGAGATCAGCTGTTGGAGA
>gene=chr11_6411473-6411655; species=rheMac
GTGACCTCAAGGCCGAGCCCCTGGTGACCTCAGGGAGAGTCCCCACCCCCACCGCCCTTGCGCCCGGGGCAGGGCGGGGGCGTGGAGAGGGGGCGGAATCGGGGCGGTCCCGGGAGCGCCCAGCCCGCTCCGCCTCCGCAGCGTTGACAGCTGCCCGCCGCCGGGAGATCAGCTGTTGGAGA
>gene=chr11_6624740-6625016; species=hg19
GGAGGGCAGGGTCGCCGAGTCCCCGCTCTTCTCCACGTGCACAGCGCTCCTCTGGAAGTCGGAGCGCTCAGACCTGCCAGAACCGACCCGGAAACCAAAGCGTGACAGCCAGGGGTTGCTAGAGCGGCCGGCGCGGCGCAGCGAACCATCGAGTTTAGCCAGGCGCGGCTAGAAGGGCAGGGAGGCGGTGGGAGGGGAGGGACGGAGGCCCGCGCTGCCCAAGAGCGCCAcgggcggggcggggccggcggcgggctgcgggcgcggccggACGGG
>gene=chr11_6624740-6625016; species=bosTau
GGAGCGCAAGGTTGCGGGATCCACGCGCTTCTCCACGTGCAGACAGCGTCTCTAGCAATCAGACCTCTCAGAGACGCCGGAACAGGGCAGGAAACCAAAGAGTGAGAGCTGA-AGTGGCTAGAGCAGCCGGCGCAGTGCCGAAAACCATCGAGTTTAAACACTGGTGGCTAGAAGGGCAGAAAGGCGGGAGGGGCTGGGAGAAGGAGGCCCGCGCTGGCCTAGAGGGCCAg-----gggcggggccgg------gcggcgggcgcggccggACGGG
>gene=chr11_6624740-6625016; species=calJac
GGAGAGCAGGGTCGCGGAGTCCCCGCTCTTCTCCACGTGCAGAGCGCCTCCCTAGGAATCCGAGGGCTCAGACTAGCCAGAACGGAGCCGGAAACCAAAGCATGACAGCCGAGGGCGGCTAGAGCTGCAGGCGCGGCGCAGCGAACCATCGAGTTTAGCCATTCGCGGCTAGAAGGGCAGGGAGGCGGCGGGAGGGGAGGGACGGAGGCCCTTGCAGCTCAA---------GAGCTGGGCGGGGCTGGCTGCTGGCGGCGGGCGCGGCCGGACGGG
>gene=chr11_6624740-6625016; species=canFam
GGTGGGGGAGGCCGCGGGGTCCACACGCCTCTGCACGTGCAGGACGCGTCTCCAGCCCTCGGAGCGCGCG-AACCGCCGGAACCGCGCCGGAGACCAAAGAGTGAGAGTCTG-CGGGGCTAGAGCGGCCGGAGCGGCGCCGGAAACCATCGAGTTTA-GCGCTGCT-GCTAGAAGGGCAgggaggcgggagggggagggagggggggaCCCGCGCTGGCCGAGAGGGCCAg-----gggcggggctgc------gcggcgggcgcggccAGACGGG
>gene=chr11_6624740-6625016; species=equCab
GGAGTGCGAGGACGCGACGACCACGCACCTCTCCACGCGCAGAGCCCGTCTCCAGGAATCACAAGGCGCAGAACCGTCAGAACGCAGCCGGAAACCAAGGAGTGATAGCGAC-GGCGGCTAGAGCGGCCGGCGGAGTGCCGAAAACCATCGAGTTCAGACACTGGTGGCTAGAAGGGCAGGGAGGAGGGCGG--------GAAGGAGGCTCGCGCTGACCGAGAGAGCGAG-----GGGCGGGGCCGA------ACGGCGGGCGCGGCCGGACCGG
>gene=chr11_6624740-6625016; species=gorGor
GGAGGGCAGGGTCGCCGAGTCCCCGCTCTTCTCCACGTGCACAGCGCTCCTCTGGAAGTCGGAGCGCTCAGACCTGCCAGAACCGACCCGGAAACCAAAGCGTCACAGCCAGGGGTTGCTAGAGCGGCCGGCGCGGCGCAGCGAACCATCGAGTTTAGCCAGGCGCGGCTAGAAGGGCAGGGAGGCGGTGGGAGGGGAGGGACGGAGGCCCGCGCTGCCCAAGAGCGCCAcgggcggggcggggccggcggcgggctgcgggcgcggccggACGGG
>gene=chr11_6624740-6625016; species=panTro
GGAGGGCAGGGTCGCCGAGTCCCCGCTCTTCTCCACGTGCACAGCGCTCCTCTGGAAGTCGGAGCGCTCAGACCTGCCAGAACCGACCCGGAAACCAAAGCGTGACGGCCAGGGGTTGCTAGAGCGGCCGGCGCGGCGCAGCGAACCATCGAGTTTAGCCAGGCGCGGCTAGAAGGGCAGGGAGGCGGTGGGAGGGGAGGGACGGAGGCCCGCGCTGCCCAAGAGCGCCACgggcggggcggggccggcggcgggCTGCGGGCGCGGCCGGACGGG
>gene=chr11_6624740-6625016; species=papHam
GGAGGGCAGGGTCGCGGAGTCCCCGATCTTCTCCACGTGCAGAGTTCTTCTCTGGGAGTCGCAGCGCTCAGACCCGCCGGAACGGAGCCGGAAACCAAAGCGTGACAGCCAGGGGTTGCTAGAGCGGCCGGCGCAGCGCAGCGAACCATCGAGTTCAGCCAGCCGCGGCTAGAAGGGCACGGAGGCGGTGGGAGGGGAAGGACGGAGGCCCGCGCTGCCCAAGAGCACCAggggcggggcggggccggcgtcgggctgcgggcgcggccggACGGG
>gene=chr11_6624740-6625016; species=ponAbe
GGAGGGCAGGGTCGCGGAGTACCCGCTTTTCTCCACGTGCACAGCGCTCCTCTGGAAGTCGGAGCGCTCAGACCCGCCAGAACCGAGCCGGAAACCAAAGCGTGACAGCCAGGGGTTGCTAGAGCGGCCGGCGCGGCGCAGCGAACCATCGAGTTTAGCCAGCCGCGGCTAGAAGGGCAGGGAGGCGGTGGGAGGGGAGGGACGGAGGCCCGCGCTGCCCAAGAGCGCCAcgggcggggcggggccggcggcgggttgcgggcgcggccggACGGG
>gene=chr11_6624740-6625016; species=rheMac
GGAGGGCAGGGTCGCGGAGTCCCCGATCTTCTCCACGTGCAGAGCTCTTCTCTGGGAGTCGCAGCGCTCAGACCCGCCAGAACGGAGCCGGAAACCAAAGCGTGACAGCCAGGGGTTGCTAGAGCGGCCGGCGCAGCGCAGCGAACCATCGAGTTCAGCCAGCCGCGG------------------------------------------------------------------------------------------------------------
>gene=chr11_8986371-8986530; species=hg19
GCCTTTCCGGGATGCCCACCGCCAGTCAAAGGGTTGGGGGTGGTCTCTGCACCTTAAGTACTAACCTGCCGCCCACGCGCCTCCTGACCACAGCACCCCGTCGGCTTTCTAATTCTGTGAGCTGCCCTCGTGGGCGTGGCCTCCCTGTGGAGCTCCCCA
>gene=chr11_8986371-8986530; species=bosTau
CCCTTCCCCAGAAGCCCACCCGCAGTTAGAGGGTCAGGGGTCCTCTCCGCACTTT-GGTACTGACCTGCGGCCCACTCGCCTCCCG---------------GGGGCTGCTAA-TCTGTGAGCTGCCTTCGTGGGTGTGGCCTCCGTTGGGGGCTCCTCG
>gene=chr11_8986371-8986530; species=calJac
GCTTTTCTGGGAAGCCCACCCCCAGTCAGAGGGTTGGGGGTGGTCCCTGCACCTTAGGTACTAACCTGCTGCCCACTCGCCTCCTGGACACAGTGTCCCGTCGGCTTTCTAAGTCAGTGAGCTGCCCTCGTGGGTGTGGCCTCCCGTTGGAGCTCCCCG
>gene=chr11_8986371-8986530; species=canFam
GCCTT-CCGGGAGGCCTACCCCCAGCCGGAGG---GCCG-TCCTCCCCGCAC-TTGGCCCCTAACCTGCAGCCCCTGCGCCTCCCGGACGCCGCTCGCGGCAGGGCTTCCAA----------------------GCTGGCTTCGGCTT-GGTCTCCCCG
>gene=chr11_8986371-8986530; species=equCab
TCCCTCCGGGGAAGGTCGCCACAAGTCAGAGGTTCGGGGCTCGGCTCCGCGCGTTGGGCCCTAACCTGCGGCCCA---------CGGACGACGCTCCCCGCAGTGCTGTCTGCTCTGTGAGCTGCCCTCGTGGGCGTGGCGTCCGCCGGCGGCTCCCCG
>gene=chr11_8986371-8986530; species=gorGor
GCCTTTCCGGGATGCCCACCGCCAGTCAAAGGGTTGGGGGTGGTCTCTGCACCTTAAGTACTAACCTGCCGCCCACGCGCCTCCTGACCACAGCACCCCGTCGGCTTTCTAATTCTGTGAGCTGCCGTCGTGGGCGTGGCCTCCCTGTGGAGCTCCCCA
>gene=chr11_8986371-8986530; species=panTro
GCCTTTCCGGGATGCCCACCGCCAGTCAAAGGGTTGGGGGTGGTCTCTGCACCTTAAGTACTAACCTGCCGCCCACGCGCCTCCTGACCACAGCACCCCGTCGGCTTTCTAATTC--TGAGCTGCCCTCGTGGGCGTGGCCTCCCTGTGGAGCTCCCCA
>gene=chr11_8986371-8986530; species=papHam
GCTTTTCCGGGGTGCTCTCTCCCAGTCAAAAGGTTGGGGGTGGTCTCTGCACCTTAGGTACTAACCTGCCGCCCACACGCTTCCTGGCCACCGGACCCCGTCGGCTTTCTAAGTCTGTGAGCGGCCCTCGTGGGCGTGGCCTCCCTGTGGAGCCCCCGG
>gene=chr11_8986371-8986530; species=ponAbe
GTCTTTCCGGGATGCCCACCCCCAGTCAAAGGGTTGGGGGTGGTCTCTGCACCTTAGGTACTAACCTGCCGCCCACGCGCCTCCTGGCCACAGCACCCGGTCGGCTTTCTAATTCTGTGAGCTGCCCTCGTGGGCGTGGCCTCCCTGTGGAGCTACCCG
>gene=chr11_8986371-8986530; species=rheMac
GCTTTTCCGGGGTGCTCTCTCCCAGTCAAAAGGTTGGGGGTGGTCTCTGCACTTCCGATACTAACCTGCCGCCCACACGCTTCCTGGCCACAGCACCCCGTCGGCTTTCTAAGTCTGTGAGCGGCCTTCGTGGGCGTGGCCTCCCTGTGGAGCTCCCGG
>gene=chr11_12399469-12399745; species=hg19
TTCCCGGGTACGTCGGGCAGGAGCGACGCGCACCCCACACTGAGCCCGGGGCTCGCGGGCCATCGAGGCCACCCCGCCCGCTCGCGGTCGCCCGGGCGCTGCCCTCCTGGGCCGGGGACCAGGCCAAcgcccccgccgggccgtgggcgggcgccgcttggcggccggaggcggcgggaccggagcccaggcggggccccAGCCCGCAGACAGTGCGATCCAGTAGGCCCTGCCCCGCCCTCTGCGCCCGAAGGCTGGCATTTCCCAAGTTTCCGC
>gene=chr11_12399469-12399745; species=bosTau
tgcccgggAACGTCTCGCGGGGCC---------------------------------AGTCCTCGCCGCTGC----CAGGCTCGCTGTCGCCTGGGCGCTGCCCTCCCGGGCCGGCGGTCGGG-AAGCGCCCGCGCTGGGCCAGGGGCCGA---------------GGAGGC----------GGGCCC-----------CTGCCCGGAGGCGACGGCCTCCCCTAGGCCCGACCCCGCCTT--GCG-CCGAAGGCTGGCAGTTCCCAAGTTTCTGC
>gene=chr11_12399469-12399745; species=calJac
TTCCTGGGCACGTCGGGCAGGAGCGACGCGCGCCCCACACTGAGTCCGGGGCTCGCGGGCTATcggggccgccccgcccgctcgcggccgtccgggcgctggcttcctgggccggggaccaggccgacggccccgccgggccgtgggcgggcgccgcgtggcggccggaggcggcgggacccgagcccaggccgggccccAGCCCTCAGGCGGCGCGGTTCTGTAGGCCCTGCCCCGCCCTCTGCGCCCGAAGGCTGGCATTTCCCAAGTTTCCGC
>gene=chr11_12399469-12399745; species=canFam
------------------------------------------------------------------------------------------------------------------------------------------------------------------------------------------------------------------------------------------------------------------------------------
>gene=chr11_12399469-12399745; species=equCab
---------------------------------------------------------------------------------------------------------------------------------------------------------------------------------------------------------------------------------------------------GCGCCCGTAGGCTGGCATTTCCCGAGTTAGTGC
>gene=chr11_12399469-12399745; species=gorGor
TTCCCGGGGACGTCGGGCAGGAGCGACGCGCACCCCACACTGAGCCCGGGGCTCGCGGGCCATCGAGGCCACCCCGCCCGCTCGCGGTCGCCCGGGCGCTGCCCTCCTGGGCCGGGGACCAGGCCAAcgcccccgccgggccgtgggcgggcgccgcttggcggccggaggcggcgggaccg----------------------------------------------------------------------------------------------
>gene=chr11_12399469-12399745; species=panTro
TTCCCGGGTACGTCGGGCAGGAGCGACGCGCACCCCACACTGAGCCCGGGGCTCGCGGGCCATCGAGGCCACCCCGCCCGCTCGCGGTCGCCCGGGCGCTGCCCTCCTGGGCCGGGGACCAGGCCAAcgcccccgccgggccgtgggcgggcgccgcttggcggccggaggcggcgggaccggagcccaggcggggccccTGCCCGCAGACAGTGCGATCCAGTAGGCCCTGCCCCGCCCTCTGCGCCCGAAGGCTGGCATTTCCCAAGTTTCCGC
>gene=chr11_12399469-12399745; species=papHam
TTCCCGGGCACGTCGGGCAGGAGCGACTCGCGCCCCACACTGAGCCTGGGGCTCGCGGGCCATCGAGGCCGCCCCGCCCGCTTGC---------GGCGTTGCCCTCCTGGGCTGGAGACCAGGCCGACGCCCCCGCCGGGCAGTGGGCAGGCGCCGCTTGGCGGCCGGAGGCGGCGGGACCGTAGCCCAGGCGGGGCCCCAGACCGCAGGCAGCGCGATCCGGTAGGCCCTGCCCCGCCCTCTGCGCCCGAAGGCTGGCATTTCCCAAGTTTCCGC
>gene=chr11_12399469-12399745; species=ponAbe
TTCCCGGGTACGTCGGGCAGGAGCGACGCGCGCCGCACACTGAGCCAGGGGCTCGCGGGCCATCCAGGCCACCCCGCCCGCTCGCGGTCGCCCGGGCGCTGCCCTCCTGGGCCGGGGACCAGGCCAAcgcccccgccgggccgtgggcgggcgccgcttggcggccggaggcggcgggaccggagcccaggcggggccccAGCCCGCAGGCAGCGCGATCCAGTAGGCCCTGCCCCGCCCTCTGCGCCCGAAGGCTGGCATTTCCCAAGTTTCCGC
>gene=chr11_12399469-12399745; species=rheMac
TTCCCGGGCACGTCGGGCAGGAGCGACTCGCGCGCCACACTGAGCCTGGGGCTCGCGGGCCATCGAGGCCGCCCCTCCCGCTTGC---------GGCGTTGCCCTCCTGGGCCGGAGACCAGGCCGACGCCCCCGCCGGGCAGTGGGCAGGCGCCGCTTGGCGGCCGGAGGCGGCGGGACCGTAGCCCAGGCGGGGCCCCAGACCGCAGGCAGCGCGATCCGGTAGGCCCTGCCCCGCCCTCTGCGCCCGAAGGCTGGCATTTCCCAAGTTTCCGC
>gene=chr11_14541824-14542100; species=hg19
GATCGGGATTCAACGTACCATGGTGGCGGCGCGGGCCTGGTTGCGGCCTCCAGCAAAACTGAGAATCAAGGAGGTGCTGCCGAAAGTATCGCTCAGCGATCTACAGAGAAGTCTGCGGGAGTTTGACGGCGGCGGCGCAGGGTAGCGCAGTCTATTCCAGAGATATCGATAGGCTTGCAACACTTCCCCCTCCTTAAAACTTTCCGACCGCTCGGCGGCGGGCGGAGCCTCGGAAGATCTAGGAACTGAGACTGGCGGGAAAACCTGGCTGGGAGT
>gene=chr11_14541824-14542100; species=bosTau
GCTCGGAATCCAACGCACCATGGTTCCGGCGCGAGCCCGGCTTCGGCCTCCTGCAAACCTGCGGATGGAACA-GCACTGCCGAAGCTTCCGCTCGGCGATCTACAGAGAAGACTGC-GGATTTTGACGGCGGCGGCGCAGGGTAGAATAGTTTATTCCAGAGATATCGATAGGCTTCCCTTGCTCCCCCGCCCTCAGAGCTCTCGGGTGGCTCAGAAGTGGGAGGGGCCTGGGAAGCTAGAGGAACTGAGATTGGCTGGAAACCTTGGCCAGGAGT
>gene=chr11_14541824-14542100; species=calJac
GATTGGGATTCAACGTACCATGGTGGCGGGGCGGGCCTGGTTACTGCCTCCAGCAAAACTGAGAATCCAGGAGGTGCTGCCGAAACTATCGCTCAGCGATCTACTCAGAAGTCTGCGGGAGTTTGACTGCAGCGACGTAGGGTATTGCAGTCTATTCCAGAGTTATCGATAGGCTCACAACACTTCCCCTTCCTTAAAACTCCCAGACCGCTCGGCTGCAGGCGGAGCCTCGGAAGATCGAGGAACTGAGATTGGCTGGAAACCCTGGCTGGGAAC
>gene=chr11_14541824-14542100; species=canFam
GCTCCGGATCCAACGCACCATGGTTCCGGCGCGGGTCCCGCTGCGGCCTCCGGCAGAGGTGCGGCTTCAGGA-GCGCGGCCGCAACTGCCGCTCGGCAATCTACAGAGAAGCCTTCGGGATCTGGACGGCGGCGGCGCAGGGCACGGCAGTCGATCCCAGAGATATCGATAGACGCCCAACGCTTCCCCGCCCTCAAAGCTCTGGGGCCCCTGGGAGGTGGGCGGGGCCTCGGAAGAAGGAGGAGTTGAGGTTGGCGGGAAATCT--GCTGCG---
>gene=chr11_14541824-14542100; species=equCab
GCTCCGGACCCGACGCACCATGGTTCCGGCGCGGGCCTGACTGCCGCCTCCTGCAAAGCTGCGGATCAAGGA-GCGCTGCCGACACTACCGCTCGGCGATCTACTGAGAAGTCTGCGGGGCTTTGACGGCGGCGGCGCAGGTCTGAGCAATCTACTTCAGAGATATCGATAGGCTTTCGCCGCTTCCCCGCCCTCAGAGCCCTCCGCAGGCTAGGCAGTGGGCGGGGCCTCGGAAGATGGAGGAACTGCGATTGGCTGGGAAACTTGGCCGGGAGT
>gene=chr11_14541824-14542100; species=gorGor
GATCGGGATTCAACGTACCATGGTGGCGCCGCGGGCCTGCTTGCGGCCTCCAGCAAAACTGAGAATCAAGGAGGTGCTGCCGAAAGTATCGCTCAGCGATCTACAGAGAAGTCTGCGGGAGTTTGACGGCGGCGGCGCAGGGTAGCGCAGTCTATTCCAGAGATATCGATAGGCTTGCAACACTTCCCCTTCCTTAAACCTTTCCG-CCGCTCG-CGGCGGGCGGAGCCTCGGAAGATCTAGGAACTGAGACTGGCGGGAAACCCTGGTTGGGAGT
>gene=chr11_14541824-14542100; species=panTro
GATCGGGATTCAACCTACCATGGTGGCGGCGCGGGCCTGGTTGCGGCCTCCAGCAAAACTGAGAATCAAGGAGGTGCTGCCGAAAGTATCGCTCAGCGATCTACAGAGAAGTCTGCGGGAGTTTGACGGCGGCAGCGCAGGGTAGCGCAGTCTATTCCAGAGATATCGATAGGCTTGCAACACTTCCCCTTCCTTAAAACTTTCCGACCGCTCGGCGGCGGGCGGAGCCTCGGAAGATCTAGGAACTGAGACTGGCGGGAAACCGTGGCTGGGAGT
>gene=chr11_14541824-14542100; species=papHam
GGTCGGGATTCAACGTACCATGTTGGCGGCGCGGGCCTGGTTGCGGCCTCCAGCAAAACTGAGAATCAAGGAGGTGCTGCCGAAAGTATCGCTCAGCGATCTACAGAGAAGTCTGCGGGAGTCTGATGGCGGCGGCGCAGGGTAGCGCAGTCTATTCCAGAGATATCGATAGGCTTGCAACACTTCCCCTTCCTTAAAACTCTCCGACCGCTCGGCGGCGGGCGGAGCCTGGGAAGATCTAGGAACTGAGATTGGCGGGAAACCCAGGCTGGGAGT
>gene=chr11_14541824-14542100; species=ponAbe
GATCGGGATTCAACGTACCATGGTGGCGGCGCGGGCCTAGTTGCGGCCTCCAGCAAAACTGAGAATCAAGGAGGTGCTGCCGAAAGTATCGCTCAGTGATCTACAGAGAAGTCTGCGGGAGTTTGTCGGCGGCGACGCAGGGTAGTGCAGTCTATTCCAGAGATATCGATAGGCTTGCAACACTTCCCCTTCCTTAAAACTTTCAGACCGCTCGACGGCGGGCGGAGCCTGGGAAGATCTAGGAACTGAGATTGGCCGGAAGCCCGGGCTGGGAGT
>gene=chr11_14541824-14542100; species=rheMac
GGTCGGGATTCAACGTACCATGTTGGCGGCGCGGGCCTGGTTGCGGCCTCCAGCAAAACTGAGAATCAAGGAGGTGCTGCCGAAAGTATCGCTCAGCGATCTACAGAGAAGTCTGCGGGAGTCTGATGGCGGCGGCGCAGGGTAGCGCAGTCTATTCCAGAGATATCGATAGGCTTGCAACACTTCCCCTTCCTTAAAACTCTCCGACCGCTCGGCGGCGGGCGGAGCCTGGGAAGATCTAGTAACTGAGATTGGCGGGAAACCCAGGCTGGGAGT
>gene=chr11_19794227-19794342; species=hg19
TTAAGACCATGTAAAAGCTGACATCCCCCCATCAGCCTTGCCTCATGTGTGGGTGGAGAGGCGTCAGCCCACATCATGCATGGGAGCAGTCTAGAGAGCCTACTTTGTCTGAAGT
>gene=chr11_19794227-19794342; species=bosTau
CTTGGACCACATAAAAGCTGGCATGTCCCCA-CAGTC-CGCCTCATGTGTGGGTGGAAAGGCCCCAGCGCACATTC------AGGCCCGTCTGGAGAGCCCGTGTTGTCTGCTGC
>gene=chr11_19794227-19794342; species=calJac
CTAAGACCATGTAAAAGCTGACATCCCCCCATCAGCCTTGCCTCATGCGTGGGTGGAGAGGCGTCAGCCCACATCACGCATGGAAGCAGTCTAGAGAGCCTACTTTGTCTGAAGT
>gene=chr11_19794227-19794342; species=canFam
CTTGTGCCATGTAAAAGCAGACAACTGTCCA-CAGTG-AGCCTCTTGTGTGGGCGGAAAGGGATCAGCCCACGTTC---GTTGGGGCATTCTAGAGAGCCCATTCCGTCTGATGT
>gene=chr11_19794227-19794342; species=equCab
CTCGTACCATGTAGAGGCTGACATCC-CCCA-CCATC-AGCCTCCCGCGTGGGTGGAAAGGCTTCAGCCCACATTT------GGCGCAGTCTAGAGAGCCCATTTTGTCCGACGT
>gene=chr11_19794227-19794342; species=gorGor
TTAAGACCATGTAAAAGCTGACATCCCCCCA-CAGCCTTGCCTCATGTGTGGGTGGAGAGGCATCAGCCCACATCATGCATGGGAGCAGTCTAGAGAGCCTACTTTGTCTGAAGT
>gene=chr11_19794227-19794342; species=panTro
TTAAGACCATGTAAAAGCTGACATCCCCCCATCAGCCTTGCCTCATGTGTGGGTGGAGAGGCGTCAGCCCACATCATGCATGGGAGCAGTCTAGAGAGCCTACTTTGTCTGAAGT
>gene=chr11_19794227-19794342; species=papHam
CTAAGACCATGTAAAAGCTGACATCCCCCCATCGGCCTTGCCTCATGCGTGGGTAGAGTGGCGTCAGCCCACATCATGCATGGGAGCAGTCTAGAGAGCCTACTTTGTCTGAAGT
>gene=chr11_19794227-19794342; species=ponAbe
TTAAGACCATGTAAAAGCTGAC-TCCCCCCATCAGCCTTGTCTCATGCGTGGGTGGAGAGGCGTCAGCCCACATCATGCATGGGAGCAGTCTAGAGAGCCTACTTTGTCTGAAGT
>gene=chr11_19794227-19794342; species=rheMac
CTAAGACCATGTAAAAGCTGACATCCCCCCATCGGCCTTGCCTCATGCGTGGGTAGAGTGGCGTCAGCCCACATCATGCATGGGAGCAGTCTAGAGAGCCTACTTTGTCTGAAGT
>gene=chr11_33182893-33183169; species=hg19
CGCACTGACCGTCGATGGGAAGCTAGAAAAGAAAAATTAAACTAAAAACCACCCCCAAATCAGTAAAGTTACCCCCTGCCCAGCTGAGCCAGACCGCCAACACCAATCGCCACCGCCCACTCAAATATGAATTAAAATGGCTGCGCCCCTGCCGGCCGAGGAGGAGGTGTGTGGCTTCCGCATTAACTTCCGGGGCAGTGGGCGGGGCTAATTTCGCGACTCTGGTTATTCCGAGCGTGCAGAAAGCAGCGAGATCCCGGGGCGGGCCCAATTCCT
>gene=chr11_33182893-33183169; species=bosTau
CGAACTGGCCCGCGATGCCAAGCTAGAAAAGAAAAATTAAACTAAAAACCA-CCCCAAACCAGTAAAGTTGCCCCCTGCCCTGCGGAGCCAGACGGCCAACACGAATCGCCACCGCCCACTCAGATATGAATTAAAATGGCTCCGTCCCGGCCGGCCGAGTAGGGG--ATGTGGCTTCTGCATTAACTTCCGGGGCAGTGGGCAGAGCTAAGAGCGCAACTCAGGTTACTC-AACCGCGCAGAA-GCAGAAAGACCCCAGGGCGGGTCTAGTGCCT
>gene=chr11_33182893-33183169; species=calJac
CGCACTGACCGTCGATGGGAAGCTAAAAAAGAAAAATTAAACTAAAAACCACCCCCAAACCGGTAAAGTTAACCCCTGCCCAGCAGAGCCAGACCGCCAACACCAATCGCCACCGCCCACTCAGATATGAATTAAAATGGCTGCGCCCCTGCCGGCCGAGGAGGGGGTGTGTGGCTTCCGCATTAAGTTCCGGGGCAGTGGGCGGGGCTAATTTCGCGACTCTTGTTATTCTGAGCGTGCAGAC-GCAGCGAGCTCCTGGGGCGGGCCCAATTCCC
>gene=chr11_33182893-33183169; species=canFam
AGAGCTGGCCCGCGATGCGAAGCTAGAAAAGAAAAATTAAACTAAAAACCAC-CCCAAACCAGTAAAGTTACCCCCGGCCCGGCGGAGCCAGACAGCCAACGCGAATCGCCACCGCCCACTCAGATATGAATTAAAATGGCTGCGCCCCTGCCGGACGAGGAGAGGG-GTGTGGCTTCGGCATTAACTTCCGGGGCGATGGGCGGAGCTAAGGTCCCGACGCCGGTTGCTC-GGCCGCGCGGTG-CGGGGAGGAACGCCGGGTGGGCGTAGGGTCT
>gene=chr11_33182893-33183169; species=equCab
CGACCTGGCCCGCGATGCGAAGCTAGAAAAGAAAATTTAAACTAAAACCCACTCCTAAACCAGTAAAGTTAGCCCT-GCCCAGCGGAGCCAGACCGCCAACACGAATCGCCACCGCCCACTCAGATATGAATTAAAATGGCTGCGCCCCTGCCGGCCGAAGAGGGAG-GTGTGGCTTCTACATTCACTTCCGGGGCAGTGGGCGGAGCCGAGTGCAC--CTCCGGTTACTC-GGCCGCGCAGAA-GCAGAGAGCTCCCCGGGCGGGCCCGAGGCGA
>gene=chr11_33182893-33183169; species=gorGor
CGCACTGACCGTCGATGGGAAGCTAGAAAAGAAAAATTAAACTAAAAACCACCCCCAAATCAGTAAAGTTACCCCCTGCCCAGCTGAGCCAGACCGCCAACACCAATCGCCACCGCCCACTCAGATATGAATTAAAATGGCTGCGCCCCTGCCGGCCGAGGAGGAGGTGTGTGGCTTCCGCATTAACTTCCGGGGCAGTGGGCGGGGCTAATTTCGCGACTCTGGTTATTCCGAGCGTGCAGAAAGCAGCGAGATCCCGGGGCGGGCCCAATTCCT
>gene=chr11_33182893-33183169; species=panTro
CGCACTGACCGTCGATGGGAAGCTACAAAAGAAAAATTAAACTAAAAACCACCCCCAAATCAGTAAAGTTACCCCCTGCCCAGCTGAGCCAGACCGCCAACACCAATCGCCACCGCCCACTCAGATATGAATTAAAATGGCTGCGCCCCTGCCGGCCGAGGAGGAGGTGTGTGGCTTCCGCATTAACTTCCGGGGCAGTGGGCGGGGCTAATTTCGCGACTCTGGTTATTCCGAGCGTGCAGAAAGCAGCGAGATCCCGGGGCGGGCCCAATTCCT
>gene=chr11_33182893-33183169; species=papHam
CGCACTGACCGTCGATGGGAAGCTAGAAAAGAAAAATTAAACTAAAAACCACCCCCAAATCAGTAAAGTTACCCCCTGCTCAGCTGAGCCAGACCGCCAACACCAATCGCCACCGCCCACTCAGATATGAATTAAAATGGCTGCGCCCCTGCCGGCCGAGGAGGGGGTGTGTGGCTTCCGCATTAACTTCCGGGGCAGTGGGCGGGGCTAATTTCGCGACTCTGGTTATTCCGAGCGAGCAGAAGGCAGCGAGATCCCGGGGCGGGCCCAATTCCT
>gene=chr11_33182893-33183169; species=ponAbe
CGCACTGACCGTCGATGGGAAGCTAGAAAAGAAAAATTAAACTAAAAACCACCCCCAAATCAGTAAAGTTACCCCCTGCCCAGCTGAGCCAGACCGCCAACACCAATCGCCACCGCCCACTCAGATATGAATTAAAATGGCTGCGCCCCTGCCGGCCGAGGAGGAGGTGTGTGGCTTCCGCATTAACTTCCGGGGCAGTGGGCGGGGCTAATTTCGCGACTCTGGTTATTCCGAGCGTGCAGAAAGCAACGAGATCCCGGGGCGGCCCCAATTCCT
>gene=chr11_33182893-33183169; species=rheMac
CGCACTGACCGTCGATGGGAAGCTAGAAAAGAAAAATTAAACTAAAAACCACCCCCAAATCAGTAAAGTTACCCCCTGCCCAGCTGAGCCAGACCGCCAACACCAATCGCCACCGCCCACTCAGATATGAATTAAAATGGCTGCGCCCCTGCCGGCCGAGGAGGGGGTGTGTGGCTTCCGTATTAACTTCCGGGGCAGTGGGCGGGGCTAATTTCGCGACTCTGGTTATTCCGAACGTGCAGAAGGCAGCGAGATCCCGGGGCGGGCCCAATTCCT
>gene=chr11_33757915-33758191; species=hg19
GGGCCTTCTTACCTGGCGGCGCCCAAGATCCTCTTCCAGCCTCGAGCCGCTTCTGCGCTCAGCCCCCGCATTCTTTCGCTCCAGCCCGCAAGGCTCCGCCCCCCGGCCCCGCCCCTCAGGATGCCCTTGCCCTCCCAGGCTCCCGGCTCCCGCACCGCGCAGCCGCACCTCGGCAGGAACCTCCTCCTCTCCCTCCACCCCCGCGCGGAGCTCAGCCTCCTGGCCCAGGTTCTGAGAAGGCCGGGTGGCCAGGACCCAATGAGCACCTTCAAAACC
>gene=chr11_33757915-33758191; species=bosTau
-------CAAGTGTCTCAGCGCCGGGCGCGCGGCTCCGCGAGCTCCCGACACTCCAACCAAAGCCCCACGCCTCCGCTTCAGCGCCACGGCAGccccg-ccctcggccccgccccctccccggccccggccGAG-------------CTCTGCGCGCCGCAGT---GGCCAGGCCAAGGTCA-------------CACCGCTGAGCGCAACGCGAGGTCCAGGCCACGGTGCAGAAAGA--CTCATGACCAGGATTAGGTGAAGTTCTTTAAAAAG
>gene=chr11_33757915-33758191; species=calJac
GGGCCTTCTTACCTTGCGGCGCTTGGGATCCACTTCCAGCCT--------------------------------------------------------------------------------------------CCAGGCTCCCGGCTCCTGCACCGCGCGGCCACACCTCGGCAG---------------CCCCCGCCGCCGCGCTGACCTCAGCCTCCCGGCCCAGGTTCTGAGAAGTCC-GGTGGCCAGGACTCAAGGAGCACCTTCAGAACC
>gene=chr11_33757915-33758191; species=canFam
-------cccgcccgccAGCCTCGGTGGAGCGGGATccgcccccccccgcccgcaggccccgcccccgccg-----------aggctccgcggccccg-ccccgggctccgcccccgccGAGGGCCGGGACCCG-------------CCAAGGTCACCCCAGCCCTGCCCCGGCT---------------------GCCACTCCTTGCGGCTCAGGCTCCCCGCCCAGGCTTGGAAAAAGACC-GTGACCACTAATACATGGAGACCTTTAAAATC
>gene=chr11_33757915-33758191; species=equCab
-------------------------------------------------------------------------------------------GGCTCCG-ACC-------AACCCCCTCGAACGGCCGGGTCCTT-------------CCAGGCTCGGCCTCGCCCCGCCCTGGTTACGGGCG--------------GCCCCTGCGCGCGACTCTG---CCCGGGCCAGGCTCGGAAGAAGACCTGTGGCCAGAAGTAGGT-AAGACCTTTAAAACC
>gene=chr11_33757915-33758191; species=gorGor
--------------------------------------------------------------------------------------------------------------------------------------------------------------------------------------------------------------------------------------------------------CCAGGACCCAATGAGCA-CTTCAAAACC
>gene=chr11_33757915-33758191; species=panTro
GGGCCTTCTTACCTGGCGGCGCCCTGGATCCTCTTCCAGCCTCGAGCCGCTTCTGCGCTCAGCCCCCGCAGTCTTTCGCTCCAGCCCGCAAGGCTCCG-CCCCCGGCCCCGCCCCTCAGGATGCCCTTGCCGTCCCAGGCTCCGGGCTCCCGCACCGCGCAGCCGCGCCTCGGCAGGACCCTCCTCCTCTCCCTCCACCCCCGCGCGGAGCTCAGCCTCCTGGCCCAGGTTCTGAGAAGGCCGGGTGGCCAGGACCCAATGAGCACCTTCAAAACC
>gene=chr11_33757915-33758191; species=papHam
GAGCCTTCTTACCTGGCGGCGCCCGGGATCCGCTTCCAGCCTTTCGCTACTTCTGCGCTCAGCTCCCGCAGCTGTTTGCTCCAGCCCGCGAGGCTCCG-CCCCCGGATCCGCCCCTCAGGATGCCCTTGCTCTCCCAGGCTCCCCGCTCCCGCACCGCGCGGCCACGCCTAGGCAGGAACTCCCTCCCCTCCCTCCACCCCTGCGCGGAACTCAGCCTCCCAGTCCAGGTTCTGAGCAGGCCGGGTGGCCAGGACCCAATGAGCACCTTCAAAACG
>gene=chr11_33757915-33758191; species=ponAbe
GGGCCTTCTTACCTGGCGTGGCCCTGGATCCGCTTCCAGCCTCCAGCCGCTTCTGCGCTCAGCCCTCGCAGTCCTTCGTTCCAGCCCGCAAGGCTCCGCCCCCCGGCCCCGCCCCTCAGGGTGCTCTTGCCCTCCCAGGCTCCCGGCTCCCGCACCGCGCAGCCGCGCCTCGGCAGGAACTCCCTCCTCTCCTTCTACCCCCGCGCGGAGCTCAGCCTCCTGGCCCAGGTTCTGAGAAGGCCGGGTGGCCAGGACCCAATGAGCACCTTCAAAACC
>gene=chr11_33757915-33758191; species=rheMac
GAGCCTTCTTACCTGGCGGCGCCCGGGATCCGCTTCCAGCCTTGCTCTACTTCTGCGCTCAGCTCCCGCAGCTCTTTGCTCCAGCCCGCGAGGCTCCG-CCCCCGGATCCGCCCCTCAGGATGCCCTTGCCCTCCCCGGCTCCAGGCTCCCGCACCGCGCGGCCACGCCTCGGCAGGAACCCCCTCCCCTCCCTCCACCCCCGCGCGGAACTCAGCCTCCCAGCCCAGGTTCTGAGCACTCCGGGTGGCCAAGACCCAATGAGCACCTTCAAAACG
>gene=chr11_35965869-35965947; species=hg19
CGGGGTGCGAGCCGTCCTATTGTGTGGGCGTGCGCGCCGGGTCGTGTTGTGCTGTGTGCGCGGGCGGGGCTCTGTGTG
>gene=chr11_35965869-35965947; species=bosTau
cggggtgcgcgccgTCCTATTGTGTGGGCGTGCGCGCCGGCTTGTGCTGTGGTGTGTGCACGGGCGGGGCTTTGTGTG
>gene=chr11_35965869-35965947; species=calJac
cggggtgcgcgccgTCCTATTGTGTGGGCGTGCGCGCCGGGTCGTGTTGTGCTGTGCGCGCGGGCGGGGCTCTGTGTG
>gene=chr11_35965869-35965947; species=canFam
------------------------------------------------------------------------------
>gene=chr11_35965869-35965947; species=equCab
CCGGGAGCGCCCAAC-CTATAATTCTGGGGTCCGCCCCGGC-CCGGCGGCGCTG-GGGCGCGGGCGGGACTTAGTGGG
>gene=chr11_35965869-35965947; species=gorGor
CGGGGTGCGAGCCGTCCTATTGTGTGGGCGTGCGCGCCGGGTCGTGTTGTGCTGTGTGCGCGGGCGG-GCTCTGTGTG
>gene=chr11_35965869-35965947; species=panTro
CGGGGTGCGAGCCGTCCTATTGTGTGGGCGTGCGCGCCGGGTCGTGTTGTGCTGTGTGCGCGGGCGGGGCTCTGTGTG
>gene=chr11_35965869-35965947; species=papHam
cggggtgcgcgccgTCCTATTGTGTGGGCGTGCGCGCCGGGTCGTGTTGTGTTGTGTGCGCGGGCGGGGCTC--TGTG
>gene=chr11_35965869-35965947; species=ponAbe
CGGGGTGCGCGCCGTCCTATTGTGTGGGCGTGCGCGCCGGGTCGTGTTGTGCTGTGTGCGCGGGCGGGGCTCTGTGTG
>gene=chr11_35965869-35965947; species=rheMac
cggggtgcgcgccgTCCTATTGTGTGGGCGTGCGCGCCGGGTCGTGTTGTGCTGTGTGCGCGGGCGGGGCTC--TGTG
>gene=chr11_43333324-43333600; species=hg19
CCCGCCCACCCACACCCCTTCCATGGAGAGCCTGCAGCCAAGCTCAAGCTTTCAAAAAGGCGTGAGCTAATTCAATCATCCTTGCCGCTTTTTTGCTCCTCCAGGCTGTAGAGGGCGACAAAAACCGCGGAGGCGCATTGGGGTGGGGGGTGTCTACTGAAGGCCGCTCCCGACGTGCGCGTCTTTACGTAGACGTCGGGGGCGCAGCCGCGCTGTGCGCGGTGACTGGCGGCTGCACTGGCGGCAGCTGGAGGTGTAATAGTGCGGGTAGTGGGT
>gene=chr11_43333324-43333600; species=bosTau
CTCCccagca-------------tcagggtctttt-TCCAGGCACAAGCCTTCAAAAAACGACAAGCTTCTTTAATCGTCCTTACGGC-TTTTTGCACCTCCCAGAGCTAGAGGGCGACCAAAGCGCATACGGCGCGTTGGCC---------GGTAACTAAGGCCGCTCCCGACGCGCACGTCCTTACGTAGACGTTGGGGGAGGAGCTGCCCTGTGCGCGGTGACTGGCGGCGGCACTGGCGGCAGCTGGAGGCGGAGTAGTGCGGGTCGCAGGC
>gene=chr11_43333324-43333600; species=calJac
CCTGCTCACCCCCACCCGTCCCATCGACAAGGTCCAGTCCTGTTTAAGCTTTCAAAAACGAATGAGCTGATTCAATCATCCTTGCCGT-TCTTTGCTCCTCCAACCACTAGAGGGGGAAACAACCCGCGGCGGTGCATTGGAG---------TCTACTGAAGGCCGCTCCCGACGTGCGCGTCTTTACGTAGGCGTCTGGGGCGGAGCCGCGCTGTGCGCGGTGACTGGCGGCGGCACTGGCGGCAGCTGGAGGCGTAATAGTGCGGGTAGTGGGC
>gene=chr11_43333324-43333600; species=canFam
-----------------------------------------------------------------------------------gccgc-cctttgcaccgccgggcggcagggggcgctcgcggccccggcggcgcgccgtcc---------gcccgTGGAGGCCGCTCCCTGCGCGCCGGGCGCTCCGCAGACGTGGGGGGCGGGGCCGGGCTGAGCGCGGTGACcggcggcggccctggcggcggcgggaggtgtgagggtgcgggtcgcgggc
>gene=chr11_43333324-43333600; species=equCab
CCACCCCCCA-------------CCAAGAGCTCCTAGCCAGGCATAAGCCTTCAAAAAAGTGTGAGCTAATTTAATCTTCCTGGCTGC-TTTTTGCACCTCCAGGCGTTAGGGGGCGACAAAGCCCCAGGTGGCTCCTTGGCG---------GTCAACGGAGGCCGCTCCCGACGCGCACGTCG--ACGTCGACGTGGGGGGCGGGGCCGCCCTGTGCgcggtgactggcggcggcgctggcggcagctggcggcgtaatagtgcgggtcgcaggc
>gene=chr11_43333324-43333600; species=gorGor
CCCGCCCACCCACACCCCTTCCATGGAGAGCCTGCAGCCAAGCTCAAGCTTTCAAAAAGGCGTGAGCTAATTCAATCATCCTTGCCGCTTTTTTGCTCCTCCACGCTGTAGAGGGCGACAAAAACCGC-GAGGCGCATTG-GGCGGGGG-TGTCTACTGAAGGCCGCTCCCGACGTGCGCGTCTTTACGCAGACGTCGGGGGCGGAGCCGCGCTGTGCGCGGTGACTGGCGGCTGCAC--------------------------------------
>gene=chr11_43333324-43333600; species=panTro
CCCGCCCACCCACACCCCTTCCATGGAGAGCCTGCAGCCAAGCTCAAGCTTTCAAAAAGGCGTGAGCTAATTCAATCATCCTTGCCGCTTTTTTGCTCCTCCAGGCTGTAGAGGGCGACAAAAACCGCGGAGGCGCATTGTGGTGGGGGGGGTCTACTGAAGGCCGCTCCCGACGTGCGCGTCTTTACGTAGACGTCGGGGGCGCAGCCGCGCTGTGCGCGGTGACTGGCGGCTGCACTGGCGGCAGCTGGAGGTGTAATAGTGCGGGTAGTGGGT
>gene=chr11_43333324-43333600; species=papHam
GCCGCCCACCCCCACCCCTCCCATCGAGAGCCTCCAGACAGGTTCAAGCTTTCAAAAAGGCGTGAGATAATCCAATCATCCTTGCCGC-TTTTTGCTCCTCCAAGCTCTAGAGGGCGACAAAAATCGCGGAGGCGCATTGGAT---------TCTACTGAAGGCCGCTCCCGACGTGCGCGTCTTTACGTAGACGTCGGGGGCGGAGCCGCGCTGTGAGCGGTGACTGGCGGCGGCACTGGCGGCAGCTGGAGGTGTAATAGTGCAGGTAGTGGGG
>gene=chr11_43333324-43333600; species=ponAbe
------------------------------------------------------------------------------------------------------------------------------------------------------------------------------------------------------------------------------------------------------------------------------------
>gene=chr11_43333324-43333600; species=rheMac
CCCGCCCACCCCCACCCCTCCCATCGAGAGCCTCCAGTCAGGTTCAAGCTTTCAAAAAGGCGTGAG-TAATCCAATCATCCTTGGCGC-TTTTTGCTCCTCCAAGCTCTAGAGGGCGACAAAAATCGCGGAGGCGCATTGGAG---------TCTACTGAAGGCCGCTCCCGACGTGCGCGTCTTTACGTAGACGTCGGGGGCGGAGCCGCGCTGTGAGCGGTGACTGGCGGCGGCACTGGCGGCAGCTGGAGGTGTAATAGTGCAGGTAGTGGGG
>gene=chr11_43580255-43580365; species=hg19
ATGTAATTCTGAAGGAGTAAGGTAGTGGCTTTTTCTTTTGCGCTGGGGGTGCGGGGGCGGAGGGGTGCAGCTGGCTGGGTCATCAAATTAACATGAGAAGGGAATCGTTT
>gene=chr11_43580255-43580365; species=bosTau
GTGTGCTTCTAAAGAAGTGAGTTAGTGACTTTTTCCTC----CTGGGGGTGCTG-------------------GCAGGCTTACCAGATTCTCATGAGAAGTGAATCTCTT
>gene=chr11_43580255-43580365; species=calJac
AAGTAATTCT---GGAGTAAGGTAGTGGTTTTTAATTTTGTGCTTGGGGTGCGGGGGCGGAAGAGTGCAGCTGGCTGGGTCATCAAATTAACATGAGAAGGGAATCTTTT
>gene=chr11_43580255-43580365; species=canFam
GGGCAGTGCTCGGGGAGCAGGGCAGTGGCTCTCTGCAC-----TGGGCCCGCTG-------------------TCGGAGCTAGGGGAGCACTGCGAGGAGGGAGTCTC-C
>gene=chr11_43580255-43580365; species=equCab
ATGTGATTCTGAAGGAGTG----AGTGGCTTTTTCCTC----TTGGGGGCGCTG-------------------TCGG-GTTAGCAAATTAACGTGAGAAGTGAATCTCTT
>gene=chr11_43580255-43580365; species=gorGor
--------------------------------------------------------------------------------------------------------------
>gene=chr11_43580255-43580365; species=panTro
ATGTAATTCTGAAGGAGTAAGGTAGTGGCTTTTTCTTTTGCGCTGGGGGTGCGGGGGCGGAGGGGTGCAGCTGGCTGGGTCATCAAATTAACATGAGAAGGGAATCGTTT
>gene=chr11_43580255-43580365; species=papHam
ATGTAATTCTGAAGGAGTAAGGTAGTGGCTTTTTCTTTTGTGCTGGGGGTGCGGGGGTGGAGAGGTGCAGCTGGCTGGGTCATCAAATTAACATGAGACGGGAATCCTTT
>gene=chr11_43580255-43580365; species=ponAbe
ATGTAATTCTGAAGGAGTAAGGTAGTGGCTTTTTCTTTTGCGCTGGGGGTGCGGGGGCGGAGGGGTGCAGCTGGCTGGGTCATCAAATTAACATGAGAAGGGAATCGTTT
>gene=chr11_43580255-43580365; species=rheMac
ATGTAATTCTGAAGGAGTAAGGTAGTGGCTTTTTCTTTTGTGCTGGGGGTGCGGGGGTGGAGAGGTGCAGCTGGCTGGGTCATCAAATTAACATGAGAAGGGAATCCTTT
>gene=chr11_45376850-45377126; species=hg19
aggagcagagaaaggagaggaggcggagACGGTTAGTCTAGCCTCTCTGTGGGGCCTCTCTGCTGGTACCCAGATGCTGAGCGCTGAAATTCTCATCCGCCACACACAACATGGCGGCTTCCTGGACCCGCGCCCAATTTTCGCTTCCGGGATGGAAGCTACGTCATTTCCCCCTCTGTTGCCCTAGCGCCCCTTGGAAGCCAAGAATATGAGGAAGTCTTCTTCCTTCGCGCCTTCTTCTTCCTTACGCTCCAGGGCAGCCTGACAGAGCCGCTC
>gene=chr11_45376850-45377126; species=bosTau
------------------------------------------------------------------------------------------TCCCAACCATCACATGCAA---GGCAGTGACCCGGCCCTCCACCCAACCTCCTTTTCTGGCGCTGAGCCTGGACCACTTCCTCTCCTGTTTCCTGGGAGCCCCCTGGAAGCTGACAACC-TCAGAGGTCTGCTCCTTTTC--------TCTTC----AGCTCCAACCCTGCCTGATTAAGCAGC--
>gene=chr11_45376850-45377126; species=calJac
-ggagggtagcagggagaaaggggggATATGGTCAATCTATCCTCTCTGCCAGGCCTCTCTGGTGGAACTCAGAACTTGACTGCTGAAATTCTCATCCGCCACACACGACATGGCAGCTTCCTTGACCCATACCCAATTTCCGCTTCCTGGATGGAAGCTACGTCATTTCCCCTCTGGTTGCCCTAGCAACCCTTGGAAGCCAAGAATATGAGAAAGTCTGCTTCCTTCTCTCCTTCCTCTTCTCTCCGTTCCAGGGCAG-CTGACAGAGCCGCTC
>gene=chr11_45376850-45377126; species=canFam
--------------------------------AGGATTCACCATCTCCGCGGGGGA---CAACTGGAGCTCCG--CCCAGGGCGCACAAGCCCCATTCGCCACACACAACATGGCGGCGGTGCCGACCCGCGTCCCGCTTCCGTTTCCGGTGCCG-GTC-ACGTCACTTCCTCTCCGGTTGCCCTGGAGCTCGTTGGATGCTAAGGATG-CAGGGAGTCTGCTCTTTTTC--------CCTTCCTCGTGGTGCGGC-------------GTAGCTT
>gene=chr11_45376850-45377126; species=equCab
-----------------------------------------------------------------------------------------TCCCCATCCGCCACACACAACATGGCGGCGACCTGCGCCCTCTCCCGACTTCCGCTTCCGGTTCGGGGAC-ACGTCACTTCCTCTCCGGTTGCCGTGGAGCGCTTTGGAAGCTAAGCGT---------TCTGCTGCTTTGC--------TCTCCCCTCTGCTCCGGGGGGCGCGGAGCGAGCGGCTC
>gene=chr11_45376850-45377126; species=gorGor
--------------------------------------------------------------------------------------------------------------------------------------------------------------------------------------------GCCCCTTGGAAGCCAAGAATATGAGGAAGTCTTCTTCCTTCGCGCCTTCTTCTTCCTTACGCTCCAGGGCAGCCTGACAGAGCCGCTC
>gene=chr11_45376850-45377126; species=panTro
aggagcagagaagggagaggaggcggagATGGTTAGTCTATCCTCTCTGCGGGGCCTCTCTGCTGGTACCCAGATGCTGAGCGCTGAAATTCTCATCCGCCACACACAACATGGCGGCTTCCTGGACCCGCGCCCAATTTTCGCTTCCGGGATGGAAGCTACGTCATTTCCCCCTCTGTTGCCCTAGCGCCCCTTGGAAGCCAAGAATATGAGGAAGTCTTCTTCCTTCGCGCCTTCTTCTTCCTTACGCTCCAGGGCAGCCTGACAGAGCCGCTC
>gene=chr11_45376850-45377126; species=papHam
tggagcggatgagggagaggagggggagatggTTAATCTATTCTCTCTACGGGGCCTCTCTGCTGGGACTCAGATACTGAGCGCTGAAATTCTCATCCGCCACACACAACATGGCGGCTTCCTGGACCCGTGCCCAATTTTCGCTTCCGGGATGGAAGCTACGTCATTTCCCCCTCTGTTACCCCAGCGCCCCTTGGAAGCCAAGAATGTGAGGGAGTCTTCTTCCTTCGCGCCTTCCTCTTCTTTCCGCTCCAGGGCAGCCTGACAGAGCCGCTC
>gene=chr11_45376850-45377126; species=ponAbe
aggagcagaggagggagaggagggggACATGGTTAGTCTATCCTCTCTGCGGGGCCTCTCTGCTGGGACTCAGACGCTGAGCGCTGAAATTCTCATCCGCCACACACAACATGGCGGCTTCCTGGACCCGCGCCCAATTATCGCTTCCGGGATGGAAGCTACGTCATTTCTCTCTCTGTTGCTCTAGCGCCCCTTGGAAGCCAAGAATGTGAGGAAGTCTTCTTCCTTCGCGCC-TCTTCTTCCTTCCGCTCCAGGGCAGCCTGACAGAGCCGCTC
>gene=chr11_45376850-45377126; species=rheMac
tggagcggatgagggagaggagggggagatggTTAATCTATTCTCTCTGCGGGGCCTCTCTGCTGGCACTCAGATACTGAGCGCTGAAATTCTCATCCGCCACACACAACATGGCGGCTTCCTGGACCCGTGCCCAATTTTCGCTTCCGGGATGGAAACTACGTCATTTCCCCCTCTGTTGCCCCAGCGCCCCTTGGAAGCCAAT-TTGTGAGGGAGTCTTCTTCCTTCGCGCCTTCCTCTTCTTTCCGCTCCAGGGCAGCCTGACAGAGCCGCTC
>gene=chr11_46260705-46260874; species=hg19
GCAGGCGTAGGATAGGGAGGCGTCTCCGGGAATCTACTCCGGGACGGGTCCGCGGTCCTCAGTCGGGATGGAGCGGGGGCGGAGGCAGCCGGAGGGAACTGGAGTCCCCATTGCAGAACTGCGGGGCCGGGCTCTGGGCTGGGCGCCTGCCCCGCGCGGCCGGCAGAGG
>gene=chr11_46260705-46260874; species=bosTau
ACAGGTGCCAGATAGAGATGCGCCTCCCGAAATCCGGTCGGGGACCAGTCGGAGGTCCTCTGAAGGGATGGAGCCGGGGCGGAGGTAGCGGGAGGGATCCCGGGTCCCACCTGCAGAGCGCGTTGA-CTGGC-----------GGCTTGCCCCGCGCGGCCGGCAGAGG
>gene=chr11_46260705-46260874; species=calJac
GCAGGCGTTGGATAAGGAGGCGTCTCTGGGAATCTAGTCGGGGACGGGGCCGCGGTCCTCAGTAGGGATGGAGCGGGGGCGGAGGCAGCAGGAGGGATCTGGAGTCCCGACTGCAGAGCGGTGGGGCCGGGCTCTGGGCTGGGCGCCTGCCCCGCGAGACCGGCAGAGG
>gene=chr11_46260705-46260874; species=canFam
GCAGGCGTCTGGTGGGGACGCGTCTCCGGGAATCCGGTCGG-GACCCGGCCGCGGTCCTCGGAAGGGAAGGAGCGGGGGCGGCGGCGGCGGGAGGGGTCCCTGGTCCCACCTGCAGAGCGGCGGGG-CCGGC-----------GGCTTGCTCTGCGCGGCCGGCAGAGG
>gene=chr11_46260705-46260874; species=equCab
-------------------------------------------------------------------------------------------------------------------------------------------------------------------------
>gene=chr11_46260705-46260874; species=gorGor
GCAGGCATAGGATAGGGAGGCGTCTCCGGGAATCTAGTCCGGGACGGGTCCGCGGTCCTCAGTCGGGATGGAGCGGGGGCGGAGGCAGCCGGAGGGATCTGGAGTCCCGATTGCAGAACTGCGGGGCCGGGCTCTGGGCTGGGCGCCTGCCCCGCGCGGCCGGCAGAGG
>gene=chr11_46260705-46260874; species=panTro
GCAGGCGTAGGATAGGGAGGCGTCTCCGGGAATCTACTCCGGGACGGGTCCGCGGTCCTCAGTCGGGATGGAGCGGGGGCGGAGGCAACCGGAGGGATCTGGAGTCCCCATTGCAGAACTGCGGGGCCGGACTCTGGGCTGGGCGCCTGCCCCGCGCGGCCGGCAGAGG
>gene=chr11_46260705-46260874; species=papHam
GCAAGCGTAGGATAGGGAGGCGTCTCTAGGAATCTAGTCCGGGACGGGGCCGCAGTCCTGAGCAGTGATAGAGCGGGGGCGGAGGCAGCCGGAGGGATCTAGAGTCCGGATTGCAGAACTGCCGGGCCGGGCTCTGGGCTGGGCGCCTGCCCCACGCAGCCGGCAGAGG
>gene=chr11_46260705-46260874; species=ponAbe
GAAGGCGTAGGATAGGGAGGCGTCTCCGGGAATCTAGTCGGGTACGGGTCCGCGGTCCTCAGTCGGGATGGAGCGGGGGCGGAGGCAGCCAGAGGGATCTGGAGTCCGGATTGCAGAACTGCAGGGCCGGGCTCTGGGCTGGGCGCCTGCCCCGCGCGGCCGGCAGAGG
>gene=chr11_46260705-46260874; species=rheMac
GCAAGCGTAGGATAGGGAGGCGTCTCTAGGAATCTAGTCCGGGACGGGGCCGCAGTCCTGAGCCGTGATAGAGCGGGGGCGGAGGCAGCCGGAGGGATCTAGAGGCCGAATTGCAGAACTGCCGGGCCGGGCTCTGGGCTGGGCGCCTGCCCCACGCAGCCGGCAGAGG
>gene=chr11_46414455-46414583; species=hg19
TGATTTCTTCTCTCGGGGAAACAACTCAAGACCCTCCCCCGAGGGCCGGAGGTGGTGAGGGCGATTGCGGGGGCGGCGGTGGAGGAGAGGCAGGAGCCTCTTGGCAGAGAATGGGAGGGAACTCGAGT
>gene=chr11_46414455-46414583; species=bosTau
TGGTTTCTTTGCTTGAAAAAACAATTCAAG------------GGGTTGGGGGAGGTG------------GAGGGCGCAGCGGAGAGGCAGCAGGAGC----TGCCAGAAAAGGGGCGGAAACTCAGGC
>gene=chr11_46414455-46414583; species=calJac
TGGTTTCTTCTTTCGGGGAAACAACTCGAGACCCTCCCCCGAGGGCCAGAGGTGGTGGGGGCGATTGCGGGGGCGGCCATGGAGGAGAGGCAGGAGCCTCTTGGCAAAGAAGGGGAAGGAACCCGTGC
>gene=chr11_46414455-46414583; species=canFam
CGGTTCCTTTTCTCGGAAAAACAAC-CCGG-------CCCAGGAACCGGGGGCGGCA------------GAGGCGGCAGTGGAGAGGCTGACGGGG----------GGGGGGGGGCAGGAACTGGGGC
>gene=chr11_46414455-46414583; species=equCab
TGGTTCCTTCTCTTGGAAAAACAACTCAAG----TCCCCCAAGGCCCG---TCTGTG------------GAGGCGGCAGTGGAGAGGCGGCA--------------GAGAAGGGGCGGGAACTCAGGC
>gene=chr11_46414455-46414583; species=gorGor
TGATTTCTTCTCTCGGGGAAACAACTCAAGACCCTCCCCCGAGGGCCGGAGGTGGTGAGGGCGATTGCGGGGGCGGCGGTGGAGGAGAGGCAGGAGCCTCTTGGCAGAGAAGGGGAGGGAACTCGAGT
>gene=chr11_46414455-46414583; species=panTro
TGATTTCTTCTCTCGGGGAAACAACTCAAGACCCTCCTCCGAGGGCCGGAGGTGGTGAGGGCGATTGCGGGGGCGGCGGT---GGAGAGGCAGGAGCCTCTTGGCAGAGAATGGGAGGGAACTCGAGT
>gene=chr11_46414455-46414583; species=papHam
TGGTTTCTTCTCTCGGGGAAACAACTCAAGACCCTCCCCCGAGGGCCGGAGGTGGTGAGGGCGATTGCCAGGGCGGCGGTGGAGGAGAGGCAGGAGCCTCTTGGCAGAGAAGGGGAGGGAACTCGAGT
>gene=chr11_46414455-46414583; species=ponAbe
TGGTTTCTTCTCTCGGGGAAACAACTCAAGACCCTCCCCCGAGGGCCGGAGGCGGTGAGGGCGATTGC-GGGGCGGCGGTGGAGGAGAGGCAGGAGCCTCTTGGCAGAGAAGGGGAGGGAACTCGAGT
>gene=chr11_46414455-46414583; species=rheMac
TGGTTTCTTCTCTCGGGGAAACAACTCAAGACCCTCCCCCGAGGGCCGGAGGTGGTGAGGGCGATTGCCGGGGCGGCGGTGGAGCAGAGGCAGGAGCCTCTTGGCAGAGAAGGGGAGGGAACTCGAGT
>gene=chr11_57298288-57298430; species=hg19
ATACCAACGAGACGGCGCCGGGAACTCGGCGATCATAGAGAGGGAGCGGCTGGCGCCGGGCGAAGAGGAAGGCGACTTGCCAGTGCTAGAGAGGACACCAAAGTACCATAGAAGCTTGGGCGGGGTGCAGAGCGTCTGCAGC
>gene=chr11_57298288-57298430; species=bosTau
GAccccgccgggcggcgccgggAAATCCGCCACCATAGAGAGGGAGTGGCTGGCTCCCGTCGGAGGTGAGGGAGTCCTCCAGGTGCTAGAGAGGACTGCAGGGTACCATAGAGGCTGCGGCGGGCCGTAGAGCGCCCGCAG-
>gene=chr11_57298288-57298430; species=calJac
ATACCAACGAGACGGCTCCGGGAACTCGGCGATCTTACAAAGGGAGCGAGCGGCGCCGGGCGAAGAGGAAGGCGATTTGCCAGTGCTAGAGGGGACGCCAAAGTACCATAGAGGCTTGGGCTGGGTGCAGAGCGCCTGCGGC
>gene=chr11_57298288-57298430; species=canFam
GCCCCTACGAGGCGGCGCGGGGAAATCGGCTACCATAGAGA-GGAGCCGCCGGCCGTGCC------CGAAGGCGACTTGCAAGGGCTAGAGGGGACGCCAAAATACCATAGAGGCTTGGGCGCAGTGCAGAGCGCCTGCAGC
>gene=chr11_57298288-57298430; species=equCab
GTGCCAACGATCCGGCGCTGGGAAATCCGCTACCATAGAGACGGAGCGGCCGGCCCTGACCGAGGGCGAGGGCGACTTGGAAATGCTAGAGGGGACGCCAAAACACCATAGAGGCTTGGGCGGGGTGCAGAGTGCCTGCA--
>gene=chr11_57298288-57298430; species=gorGor
ATACCAACGAGACGGCGCCGGGAACTCGGCGATCATAGAGAGGGAGCGGCTGGCGCCGGGCGAAGAGGAAGGCGACTTGCCAGTGCTAGAGAGGACACCAAAGTACCATAGAGGCTTGGGCGGGGTGCAGAGCGTCTGCAGC
>gene=chr11_57298288-57298430; species=panTro
ATACCAACGAGACGGCGCCGGGAACTCGGCGATCATAGAGAGGGAGCGGCTGGCGCCGGGCGAAGAGGAAGGCGACTTGCCAGTGCTAGAGAGGACACCAAAGTACCATAGAGGCTTGGGCGGGGTGCAGAGCGTCTGCAAC
>gene=chr11_57298288-57298430; species=papHam
ATACCAACGAGACGGCGCCGGGAACTCGGCGATCCTAGAGAGGGAGCGGCCGGCGCCGGGCGAAGAGGAAGGCGACTTGCCAGTGCTAGAGGGGACGCCAAAGTACCATAGAGGCTTGGGCGGGGTGCAGAGCGTCTGCAGC
>gene=chr11_57298288-57298430; species=ponAbe
ATACCAACGAGACGGCGCCGGGAACTCGGCGATCATAGGGAGGGAGGGGCTGGCGCCGGGCGAAGAGGAAGGCGACTTGCGAGTGCTAGAGGGGACGCCAAAGTACCATAGAGGCTTGGGCGGGGTGCAGAGCGTCTGCAGC
>gene=chr11_57298288-57298430; species=rheMac
ATACCAACGAGACGGCGCCGGGAACTCGGCGATCCTAGAGAGGGAGCGGCCGGCGCCGGGCGAAGAGGAAGGCGACTTGCCAGTGCTAGAGGGGACGCCAAAGTACCATAGAGGCTTGGGCGGGGCGCAGAGCGTCTGCAGC
>gene=chr11_57365680-57365956; species=hg19
CCCAGGGTGGGAGCTGGCTCCGAGGCTGGCTGGCTCCGCAGGTCCGCTGACGTCGCCGCCCAGATGGCCTCCAGGCTGACCCTGCTGACCCTCCTGCTGCTGCTGCTGGCTGGGGTATGTGGTCCCTTGTGGGATGGGGGACGGGGGTGGAGACGGGAGGCGGGATGGTGCGGGGTGCGGGCGGTGGCTGAGGATTAACCCTTCAGGCTCCGGGGAATGAGGAGAGCTCCTCTTGGGATCATTGAGTGTGATCCTTGCACACGCACTCGTAGATGg
>gene=chr11_57365680-57365956; species=bosTau
CCA-GGCTCCGAGCTGGCACCGAAGCGGGCTGACCCTGCAGGTCCGCTGAAGTCGCCTCCCAGATGGCCTCCAGGCTGACCCCGCTGACCCTCCTGCTGCTGCTGCTGGCTGGGGTGAGTGACCCCTGCGCGGGCCAGGC----GGGAGCAGG----GC-----------------------------TGAGG-TTAACCCTTCTGGCTCCGGGGAATTC-GAGAGCTCCTCCTGAGATCGACACCAGGGGTCCTCCCACCAGAGTTAGTACACAG
>gene=chr11_57365680-57365956; species=calJac
CTCCGGCTCGGAGCTGGCTCTGATGCTGGCTGGCTCCGCAGGTCCGTTGACGTCGCCGCCCAGATGGCCTCCAGGCTGACACTGCTGACCCTC---CTGCTGCTGCTGGCTGGGGTATGTGGTCCCTggtgggatgggggactggggtggtgacggggagggggatggcgcggggtgggggcggtggctGAGGATTAACCCTTCAGGCTCCAGAGAATGAGGAGCCCTCCTCTTGGGATCGGCGAGTGTGATACTTGCACCCGGACGCGTAGATGg
>gene=chr11_57365680-57365956; species=canFam
-----------------------------------------------------------------------------------------------------------------------------------------------------------------------------------------------------------------------------------------TGGCACCAGCAAGTGTGGTCCTGGCCCGGGGGTCCGGAGAGAG
>gene=chr11_57365680-57365956; species=equCab
CCGGAGCTCGGAGCTGGCTCCGAGTCTGGCTGACTTCGCAGGTCCACAGACGTCGCCGCCCAGATGGCCTCCAGGCTGACCCCCCTGACCCTCCTGCTGCTGCTGCTGGCTGGGGTGAGTGGCCCCGTCGTGGGGTGGGG----GTGGG--------GC-----------------------------TGAGGATTAACCCTTCAGGCCCCGGAGAATGAGGAGAGCTCCACTTGGGATCAGCAAGTGTGATTCTTCCACCCGCCTTTGTAGAGAC
>gene=chr11_57365680-57365956; species=gorGor
CCCAGGCTGGGAGCTGGCTCCGAGGCTGGCTGGCTCCGCAGGGCCGCTGACGTCGCCGCCCAGATGGCCTCCAGGCTGACCCTGCTGACCCTCCTGCTGCTGCTGCTGGCTGGGGTATGTGGTC-CTTGTGGGATGGGGGACGGGGGTGGAGACGGGAGGCGGGATGGTGCGGGGTGCGGGCGGTGGCTGAGGATTAACCCTTCAGGCTCCGGGGAATGAGGAGAGCTCCTCTTGGGATCATCGAGTGTGATCCTTGCACACGCACTCGTAggtgg
>gene=chr11_57365680-57365956; species=panTro
CCCAGGCTGGGAGCTGGCTCCGAGGCTGGCTGGCTCCGCAGGTCCGCTGACGTCGCCGCCCAGATGGCCTCCAGGCTGACCCTGCTGACCCTCCTGCTGCTGCTGCTGGCTGGGGTATGTGGTCCCTTGTGGGATGGGGGACGGGGGTGGAGACGGGAGGCGGGATGGTGCGGGGTGCGGGCGGTGGCTGAGGATTAACCCTTCAGGCTCCGGGGAATGAGGAGAGCTCCTCTTGGGATCATCGAGTGTGATCCTTGCACACGCACTCGTAGATGg
>gene=chr11_57365680-57365956; species=papHam
CCCAGGCTCGGAGCTGGCTCGGATACTGGCTGGCTCCACAGGTCCGCTGACGTCGCCGCCCAGATGGCCTCCAGGCTGACCCTGCTGACCCTCCTGCTGCTGCTGCTGGCTGGGGTATGTGGTCCCTTGTGGGATGggggacgggggtggagacgggaagggggatggtgcggggtgcgggcggtggctgaggATTAACCCTTCAGGCCCCGGAGAATCAGGAGCGCTCCTCTTGGGATCAGCGAGTGTGATCCTTGCTCACGCACTCGTAGATGg
>gene=chr11_57365680-57365956; species=ponAbe
CCTAGGCTCGGAGCTGGCTCCGATGCTGGCTGGCTCCGCAGGTCCGCTGACGTCGCCGCCCAGATGGCCTCCAGGCTGACCCTGCTGACCCTCCTGCTGCTGCTGCTGGCTGGGGTATGTGGTCCCTTGTGGGATGGGGGACTGGGGTGGAGACGGGAGGAGGGATGGTGCGGGGTGCGGGCGGTGGCTGAGGATTAACCCTTCAGGCTCCGGGGAATGAGGAGAGCTCCTCTTGGGATCAGCGAGTGTGATCCTTGCACACGCACTCGTAGATGg
>gene=chr11_57365680-57365956; species=rheMac
CCCAGGCTCGGAGCTGGCTCGGATACTGGCTGGCTCCACAGGTCCGGTGACGTCGCCGCCCAGATGGCCTCCAGGCTGACCCTGCTGACCCTCCTGCTGCTGCTGCTGGCTGGGGTATGTGGTCCCTTGTGGGATGgggaacgggggtggagacgggaagggggatggtgcggggtgcgggcggtggctgaggATTAACCCTTCAGGCCCCGGAGAATCAGGAGAGCTCCTCTTGGGATCAGCGAGTGTGATCCTTGCTCACGCACTCGTAGATGg
>gene=chr11_57424879-57425155; species=hg19
TCTTTCTCCCGGGCCTCCCTTCTGTTTCCTGGGCTGCAGGGGAGCAGGAAATCTGGGGCGAGATTCCCGCCGCGGACGCGCACTGCCGAAGCCTGGTCCCTCGACCTGTCCCTGCCCAGCGCGGGGGCGCAACCGCCACGCCTCCTCACCCCTCCCTCCGGCTGCACGAATAATGACAACAGCCGCCCCTCCCACCTTTGGCGTCACGTTCAAAACAATCCTTTGACTACAACTCCCAGAAGGCCGAGCGGCTTAGCGAGTGCACCCGCTCTCGGC
>gene=chr11_57424879-57425155; species=bosTau
CTCCCC-TGCCCGCCTCCCTTCCCCTTCTCGGGCCGCAGGTGAGCAGGAGCGACGGGGAGAGG-GCCCGCAGCCACGGCGCCTCAGCGGCCACCGTCCCCTCTGCCAGTCCCCGCCGCGCACGGGGGCGTAACCACCCCGCCTCCTGCT-TCTC---CGGGCTTGACGAACAAAGACGGCAGCCGCCCCGCCCACCTTTGACGTCACGGTAAAAAAA----ATTGACTACAAGTCCCAGAGGGCCGAGCGGCGGCGAGAGCGCGACCGCTCGCGAC
>gene=chr11_57424879-57425155; species=calJac
CCTCTCTTCCGGGCCGCTCTTCCCTTTTCTGGGCTGCAGGAGAGCAGGAACTCTGGGGCGAGA-TCCCGCCGCTGACGCTCACTGCAGAAGCCGGGTCCCCGGACCTGTCTCTGCCCAACGCGGGGTCGCAACGGTCACGCCTCCTCACCCATCCCCCCGGCTTCCTGAACAATGTCGGCCGCCGCCCCTCCCACCTTTGGCGTCACATTCAAAACAATCCTTTGACTGCAACTCCCAGAAGGCCGAGCGGCTGAGAGAGGGCACCCGCTCTCGGT
>gene=chr11_57424879-57425155; species=canFam
CCGCCT-CCCCCTCCCCCCGCCGTCTCTCCCGGCTGCAGGTGAGCTGGAACCCGGGGGCGAGA-GTCCCCTCCAGCCGCGCCCCGGCAACCATTGGCTCCTCCGCGGGTCCCCGCCTCGCGC-GGGGCGTCAC-----CGCATCCTA---CGGCTCGCCGTCTTCGCAAACAAGG-ACGCCGCCGCCCCGCCCACCTATGGCGTCACGATCAAAACAATCTTGTAACTACAACTCCCAGAAGGCCGCGCGGCTGCGCGAGCTCCGCCGCTGGAGGC
>gene=chr11_57424879-57425155; species=equCab
TCCTCC-TTCCCGCCGTCCTTTCCCTTTCCAGGCTCCAGGTGAGCGAGAACACTAGGGCGAGA-GTGCACAACCGCCGCGCCTCGGTGACCATTGGCCTCTTggccgggccccgccccgtgcgggggcgTAACTGCCACTCCTCTGG----------CTGGCTTCGCGAACAATGACGGCCGCCGCCCCTCCCACTTTCGGCGTCACGATCAAAACAATCCTTTAACTACAACTCCCAGAAGGCCGAGCGGCGGCGCGAGCTCAACCACTCGCGGC
>gene=chr11_57424879-57425155; species=gorGor
TCTTTC------------------------------------------------------------------------------------------------------------------------------------------------------------------------------------------------------------------------------------------------------------------------------
>gene=chr11_57424879-57425155; species=panTro
TCTTTCTTCCGGGCCTCCCTTCTGTTTCCTGGGCTGCAGGGGAGCAGGAAATCTGGGGCGAGATTCCCGCCGCGGACGCGCACTGCCGAAGCCTGGTCCCTCGACCTGTCCCTGCCCAGCGCGGGGGCGCAACCGCCACGCCTCCTCACCCCTCCCTCCGGCTGCACGAATAATGACAACAGCCGCCCCTCCCACCTTTGGCGTCACGTTCAAAACAATCCTTTGACTACAACTCCCAGAAGGCCGAGCGGCTTAGCGAGTGCACCCGCTCTCGGC
>gene=chr11_57424879-57425155; species=papHam
CCTCTCTTCCGGGCCTCCCTTCTCTTTCCTGCGCTGCAGGGGAGCAGGAAATCTGGGGCGAGATTCCCGCCGCGGACGCGGACTGCCGAAGCCAGGTCCCTCGACCTGTCGCTGCCCAGCGCGGGGGCTCAACCGCCACGCCTCCTCACCCCTCCCTCCGGCCTCACGAATAATGACGGCCGCCGCCCCTCCCACCCTTGGCGTCAAGTTCAAAACAATCCTTTGACTACAACTCCCAGAAGGCCGAGCGGCTTAGCGAGTGCACCCGCTCTCGGC
>gene=chr11_57424879-57425155; species=ponAbe
--------------------------------------GGGGAGCAGGATATCTGCGGCGAGATTCCCGCCGCGGACGCGCA-----------TGGTCCCTCGACATGTCCCTGCCCAGCGCGGGGCCATCACAGCCACGCCTCCTCACCCCTCCCTCCGGCTGCACGAATAATGACAACCGCAGCCCCTCCCACCTTTGGCGTCACGTTCAAAACAATCCTTTGACTACAACTCCCAGAAGGCCGAGCGGCTTAGCGAGTGCACCCGCTCTTGGC
>gene=chr11_57424879-57425155; species=rheMac
CCTCTCTTCCGGGCCTCCCTTCTCTTTCCTGCGCTGCAGGGGAGCAGGAAATCTGGGGCGAGATTCCCGCCGCGGACGCGCACTGCCGAAGCCAGGTCCCTCGACCTGTCGCTGCCCAGCGCGGGGGCGCAACAGCCACGCCTCCTCACCCCTCCCTCCGGCCTCACGAATAATGACGGCCGCCGCCCCTCCCGCCCTTGGCGTCAAGTTCAAAACAATCCTTTGACTACAACTCCCAGAAGGCCGAGCGGCTTAGCGAGTGCACCCGCTCTCGGC
>gene=chr11_61197488-61197566; species=hg19
CGCCACTTCCGGCATGCGCAGGGACGCACCTTCCGGCTCAGCTCCTCCGTGGCTGCCGTGGTCGGCTGGCCGGGCGGC
>gene=chr11_61197488-61197566; species=bosTau
AGCCACTTCCGCCATACGCGAGGACGCATCTTCCTGCTCAAGTCTTCGGC----GCCGCTGTCTGAGGCCCTGGTGTT
>gene=chr11_61197488-61197566; species=calJac
AGCTACTTCCGGCATACGCAGGGACGCAACTTCCGCCTCAGGTCCTCCCTGGCTGCCGTAGTCAGCTGGCTGTTCGGC
>gene=chr11_61197488-61197566; species=canFam
AGCCACTTCCGCCACACGCAGGGACGCATCTTCCGGCTCAGGCGCTCGGC----GCCGAGGTGCGCGGTTCAGGCGTT
>gene=chr11_61197488-61197566; species=equCab
AGCCACTTCCGCCCTACGCACGGCCACATCTTCCGGCTCAGGTGCCCAAC----GCCGAAGCCCGCGGGGCGGGCGTC
>gene=chr11_61197488-61197566; species=gorGor
CGCCACTTCCGGCATGCGCAGGGACGCACCTTCCGGCTCAGGTCCTCCGTGGCTGCCGTAGTCGGCTGGCCGGGCGGC
>gene=chr11_61197488-61197566; species=panTro
------------------------------------------------------------------------------
>gene=chr11_61197488-61197566; species=papHam
CGCCACTTCCGGCATACGCAAGGACGCACCTTCCGCCTCAGGTCCTCCGTGGCTGCCGTAGTCGGCTGGCCGTGAGGC
>gene=chr11_61197488-61197566; species=ponAbe
CGCCACTTCCGGCATACGCAGGGACGCACCTTCCGGCTCAGGTCCTCCGTGGCTGCCGTAGTCGGCTGGCCGGGCAGC
>gene=chr11_61197488-61197566; species=rheMac
CGCCACTTCCGGCATACGCAAGGACGCACCTTCCGCTTCAGGTCCTCCGTGGCTGCCGTAGTCGGCTGGCCGTGAGGC
>gene=chr11_61314158-61314311; species=hg19
GGGAGAAAGAGAAAGCCGTGTTAGTCAGAGTTcatcaccaccaccaccaccatcaccgccaccaccgccacgaaccaccgaccaccgaccaccgaccaccgaGCAGCCACGGCAGCACACAGCGGGGAGGAAGAAGCGACCACAACCGAGGGG
>gene=chr11_61314158-61314311; species=bosTau
GGGAGAGAGAGAAAGCCGTGTTAGTCAGAGTTcatcaccaccaccaccatc---accgccaccacctccacG----AGAGACCACCGACCACCAACCG--GAGCAGCCAGGGCAGCACACAGCAGGGAGGAAAAAGCGACCAC-ACCGAGAGA
>gene=chr11_61314158-61314311; species=calJac
GGGAGAAAGAGAAAGCCGTGTTAGTCAGAGTTcatcaccaccaccaccaccatcaccgccaccaccgccacgaaccaccgaccaccgaccaccgaccaccgaGCAGCCACGGCAGCACACAGCGGGAAGGAAGCAGCGACCACAACCGAGGGG
>gene=chr11_61314158-61314311; species=canFam
GGGAGAAAGAGAAC-CCGTGAGAGCCCCAGGTcaccagcaccaccaccgtcaccaccgccaccacgaccacg-accaccgaccaccgaccaccaaccaccGAGCAGCCAGGGCAGCACACAGCAGGGAGGAGGAAGCGACCAC-ACCGAGAGG
>gene=chr11_61314158-61314311; species=equCab
---------------------------------------------------------------------------------------------------------------------------------------------------------
>gene=chr11_61314158-61314311; species=gorGor
--------------------------------------------------------------------------------------------------CCGAGCAGCCACGGCAGCACACAGCGGGGAGGAAGAAGCGACCACAACCGAGGGG
>gene=chr11_61314158-61314311; species=panTro
GGGAGAAAGAGAAAGCCGTGTTAGTCAGAGTTcatcaccaccaccaccaccatcaccgccaccaccgccacgaaccaccgaccaccgaccaccgaccaccgaGCAGCCACGGCAGCACACAGCGGGGAGGAAGAAGCGACCACAACCGAGGGG
>gene=chr11_61314158-61314311; species=papHam
GGGAGAAAGAGAAAGCCGTGTTAGTCAGAGTTcatcaccaccaccaccaccatcaccgccaccaccgccacgaaccaccgaccaccgaccaccgaccaccgaGCAGCCACGGCAGCACACAGCGGGGAGGAAGAAGCGACCACAACCGAGGGG
>gene=chr11_61314158-61314311; species=ponAbe
GGGAGAAAGAGAAAGCCGTGTTAGTCAGAGTTcatcaccaccaccaccaccatcaccgccaccaccgccacgaaccaccgaccaccgaccaccgaccaccgaGCAGCCACGGCAGCACACAGCGGGGAGGAAGAAGCGACCACAACCGAGGGG
>gene=chr11_61314158-61314311; species=rheMac
GGGAGAAAGAGAAAGCCGTGTTAGTCAGAGTTcatcaccaccaccaccaccatcaccgccaccaccgccacgaaccaccgaccaccgaccaccgaccaccgaGCAGCCACGGCAGCACACAGCGGGGAGGAAGAAGCGACCACAACCGAGGGG
>gene=chr11_62313014-62313290; species=hg19
ACATAACACAGCTCTGCACACACCCTAAGCACGCTGCCTTTCCAACTCTAGGCGAGACCTCGCTTCGGGCCCCCTCTCCTGGCGCGCACCGCTGGAGCGCAGGGTTCCAGCGAGCGCAGCTTAGCCCTCCTCCCACGCCAAGCCCGGCTCCTGCCCCCAACTCCCACACACAGCCCCTTCCTCCTCCCCTTTGCCCCTCACCACTCCTCCCTGAGTTCTGGTTTGAATTAGTCACCGGCTCCAACCACCACATTCCTCAGGCTGCTGGCGCCGGGC
>gene=chr11_62313014-62313290; species=bosTau
ATATAACACAGCTCCGAACACACCCTAAGCCCGGAGACTTTCCAACTCTCAGCAGGACCTCGCCCCTCGCCGTCGCCCCAAGAGCGCGCCGCGGGAGCGGAGGGGTCCGG-GAGGGGAGCTGAGCCCTCCTCCCACGCC-CGCCGGACTCCGGCCCCCGCCTCCCACAC-AAGCCCCGTCGCCCTCCCCTTTACCCCTCGCCACTCCTCCCCGAGTTCTGGTTTGAATTAGTCACCGGCTCCAACCACCACATTCCTCAGGCTGCTGGCGCCGAGC
>gene=chr11_62313014-62313290; species=calJac
ACATAACACAGCTCTGCACACACCCTAAGCACGCCGCCTTTCCAACCCCAAGCAGAACCTCGCCCCGGGCCCCCTCTCCTGGCGCGCGCCGCTGGGGCGCAGGGTTCCAGCGGGCGCAGCTTAGCCCTCCTCCCACGCCCAGCCAGGCTCCTGCCCCCAACTCCCACACACAGCCCCTTCCTCCTCCCCTTTGCCCCTCACCACTCCTCCCCGAGTTCTGGTTTGAATTAGTCACCGGCTCCAACCACCACATTCCTCAGGCTGCTGGCGCCGGGC
>gene=chr11_62313014-62313290; species=canFam
ACATAACACGGCTGCGAGCACACCCCGCGCGCTCGGCCCGCCCGACAGC--GCAAGACCTCGCCCCCC-------CTCCCGGAGCGCGCGGCTGCCGCGGAGGG-TCCAG-GCGCGC-GCCGAGCCCTCCTCC--------------CTCCTCTCGTCTCCTCGCGCCCGCAGTCCCTTTCCCCTTCCCTCTGGCCCTCACCACTCCTCCCCGAG--------------------------------------------------------CGCGC
>gene=chr11_62313014-62313290; species=equCab
ACATAACACAGCTCCGAACACACCCTAAGCACACTGCCTTTCCAACTCCTTGCAGGACCTCGCCCCCCGCCCTCTCTCCTGGAGCGCACAGCTTGAGTGGAGGGCTCCAA-GAGGGCAGCTAAGCCCTCCTCCTACGCCGAGCCCGGCTCCTGCCCCCACCTCCCACACACAGCCCCTTCCACCTCCCCTTTGCCCCTCACCACTCCTCCCCGAGTTCTGGTTTGAATTAGTCACCGGCTCCAACCACCACATTCCTCAGGCTGCTGGCGCCAAGC
>gene=chr11_62313014-62313290; species=gorGor
ACATAACACAGCTCTGCACACACCCTAAGCACGCTGCCTTTCCAACTCTAGGCGAGACCTCGCTTCGGGCCCCCTCTCCTGGCGCGCACCGCTGGAGCGCAGGGTTCCAGCGAGCGCAGCTTAGCCCTCCTCCCACGCCAAGCCAGGCTCCTGCCCCCAACTCCCACACACAGCCCCTTCCTCCTCCCCTTTGCCCCTCACCACTCCTCCCCGAGTTCTGGTTTGAATTAGTCACCGGCTCCAACCACCACATTCCTCAGGCTGCTGGCGCCGGGC
>gene=chr11_62313014-62313290; species=panTro
ACATAACACAGCTCTGCACACACCCTAAGCACGCTGCCTTTCCAACTCTAGGCGAGACCTCGCTTCGGGCCCCCTCTCCTGGCGCGCACCGCTGGAGCGCAGGGTTCCAGCGAGCGCAGCTTAGCCCTCCTCCCACGCCAAGCCCGGCTCCTGCCCCCAACTCCCACACACAGCCCCTTCCTCCTCCCCTTTGCCCCTCACCACTCCTCCCCGAGTTCTGGTTTGAATTAGTCACCGGCTCCAACCACCACATTCCTCAGGCTGCTGGCGCCGGGC
>gene=chr11_62313014-62313290; species=papHam
ACATA--ACAGCTCTGCACACACCCTAAGCACGCTGCCTTTCCAACTCCAGGCGAGACCTCGCCTCGGGCCCCCTCTCCTGGCGCGCACCGCTGGAGCGCAGGGTTCCGGCGAGCGCAGCTTAGCCCTCCTCCCACGCCAAGTCCGGCTCCTGCCCCCAACTCCCACACACAGCCCCTTCCTCCTCCCCTTTGCCCCTCACCACTCCTCCCCGAGTTCTGGTTTGAATTAGTCACCGGCTCCAACCACCACATTCCTCAGGCTGCTGGCGCCGGGC
>gene=chr11_62313014-62313290; species=ponAbe
ACATAACACAGCTCTGCACACACCCTAAGCACGCTGCCTTTCCAACTCTAGGCGAGACCTCGCCTCGGGCCCCCTCTCCTGGCGCGCACCGCTGGAGCGCAGGGTTCCAGCGAGCGCAGCTTAGCCCTCCTCCCACGCCAAGCCCGGCTCCTGCCCCCAACTCCCACACACAGCCCCTTCCTCCTCCCCTTTGCCCCTCACCACTCTTCCCCGAGTTCTGGTTTGAATTAGTCACCGGCTCCAACCACCACATTCCTCAGGCTGCTGGCGCCGGGC
>gene=chr11_62313014-62313290; species=rheMac
ACATA--ACAGCTCTGCACACACCCTAAGCACGCTGCCTTTCCAACTCCAGGCGAGACCTCGCCTCGGGCCCCCTCTCCTGGCGCGCACCGCTGGAGCGCAGGGTTCCGGCAAGCGCAGCTTAGCCCTCCTCCCACGCCAAGCCCGGCTCCTGCCCCCAACACCCACACACAGCCCCTTCCTCCTCCCCTTTGCCCCTCACCACTCCTCCCCGAGTTCTGGTTTGAATTAGTCACCGGCTCCAACCACCACATTCCTCAGGCTGCTGGCGCCGGGC
>gene=chr11_62438987-62439263; species=hg19
GCCCTTGGTGCCAGCACTTCTTGGACACCTCAACCCCCTCAGCTAAACCTGAGATCCAAGCGCTCCGGATTCCAAACGTTTCCTCGAGCAGGTCCTCTCTAGCCGGCCGCTTATCTATGGTTTCTGCTATAGGGCGCTCTAGCCTGCGCCAAGGGGTAGTGAGACCGCGCGGCAACAGCTTGCGGCTGCGGGGAGCTCCCGTGGGCGCTCCGCTGGCTGTGCAGGCGGCCATGGATTCCTTGCGGAAAATGCTGATCTCAGTCGCAATGCTGGGCG
>gene=chr11_62438987-62439263; species=bosTau
GCCCTGGGTCCCAACACCTCTTACGTG-CTCAACCTTCTCAGCTAAACTTAAGACCTAGACGCTTCAGATTCGAAACATTTCTCCGATTAGGTCCTCTCTAGCCGGGCCCGTCTCTATGGTCTCTTGTGTGGGGCGCTCTAGCCTGCGC-AG-----ATTAAGTCGTCGCGGCGGCCCGGATGGGCTACTGGAGGCTCCAGAGGTCCTCTCGCTGGTTGCGCTGTCGACCATGACGACCCTGCGCAAGCTGCTGCTCGTGGGCGCACTGCTGGGCG
>gene=chr11_62438987-62439263; species=calJac
GCCGTTGGTGCCAGCACCTCTT-CACACCTCAACGCCCTCAGCTAAACCTGAGACCCAGGCGCTCTGGATTCTAAATGTTTCCTTGAGCAGGTCCTCTCTATCCCGCCGCTTCTCTATGGTTTCCGCTATCGGGCGCTCTAGCCTGCGCAGGCGGGCAGTGAGACGGCGCGGCGGCGGCTCGCAGCTGCGGGGGACTCCGGGGGGCACCCTGCTGGCTGCGCAGGCGGCCATGCAGTCCTTGAGGAAAATGCTGATCACGGTCGCAGTGCTGGGCG
>gene=chr11_62438987-62439263; species=canFam
--CCCCGACGCCAACGC-CCCCCCACA-CTCAACCTTCGCCGCTAAATCTAAGGTCC--CGGCGCTGCAGTCTAGGCGTGGCGCGGGT--CGCCCTCTCTAGCC--CACCCGCTCTATGGTCGTCCCCGCAGGCCGCTCTAGCCTGCGC-G-GGGGCGGTGAGACG----------CCTCCTAGGCCGCGGGAGGCCGCAGGGGGTGCTTCGCTGGGCGCGCG---GGCCATGGAGACCTTGCGCAGATCGCTGATCGTGGGGGCCCTTCTGGGAG
>gene=chr11_62438987-62439263; species=equCab
GCCCTCAGTGTCAACACTTCTTACAGG-CTCAACCTTCTCACCTTAACTTAAAACCCAGCAGCTCCAGAGTCTAAACGTTTCGCAGGTGAGGCCCTCTCTAGCCGGCCCCTTCTCTATGGTTTTCTCTGTGGGTCGCTCTAGCCCGCGC-ACGGGGCAGCGAGACGGCTGGGCTACCTTTCTAGGCTGCGGAGGACTCCGGAGGGCGCCTCGCTGGTGGCGGGGTCGGTCATGGGGACCGTGCGCAAAGCGCTGATCGTGGGCGCAGTGCTGGGCG
>gene=chr11_62438987-62439263; species=gorGor
GCCCTTGGTGCCAGCACTTCTTGGACACCTCAACCCCCTCAGCTAAACCTGAGATCCAGGCGCTCCGGATTCTAAACGTTTCCTCGAGCAGGTCCTCTCTAGCCGGCCGCTTATCTATGGTTTCTGCTATAGGGCGCTCTAGCCTGCGCCAAGGGGTAGTGAGACCGCGCGGCAACAGCTTGCGGCTGCGGGGAGCTCCCGTGGGCGCTCCGCTGGCTGTGCAGGCGGCCATGGATTCCTTGCGGAAAATGCTGATCTCAGTCGCAATGCTGGGCG
>gene=chr11_62438987-62439263; species=panTro
GCCCTTGGTGCCAGCACTTCTTGGACACCTCAACCCCCTCAGCTAAACCTGAGATCCAAGCGCTCCGGATTCCAAACGTTTCCTCGAGCAGGTCCTCTCTAGCCGGCCGCTTATCTATGGTTTCTGCTATAGGGCGCTCTAGCCTGCGCCAAGGGGTAGTGAGACCGCGCGGCAACAGCTTGCGGCTGCGGGGAGCTCCCGTGGGCTCTCCGCTGGCTGTGCAGGCGGCCATGGATTCCTTGCGGAAAATGCTGATCTCAGTCGCAATGCTGGGCG
>gene=chr11_62438987-62439263; species=papHam
GCCCTTGGCGCCAGCACTTCTTGGACACCTCAACCCCCTCAGCTAAACCTGAGATCCCGGCGCTCCGGATTCTAAACGTTTCCTTGAGCGGGTCCTCTCTAGCCGGCCGTTTATCTATGGTTTCTGCTATAGGGCGCTCTAGCCTGCGCGAAGGGGCAGTGAGACCGCCCGGGTACGGCTCGCGGCTGCGGTGAACTCCGGTGGGCGCCCTGCTGGTTGTGCAGGCGGCCATGGAGTTCTTGCGGAAAACGCTGATCACAGTCGCAGTGCTGGGCG
>gene=chr11_62438987-62439263; species=ponAbe
GCCCTTGGTGCCAGCACTTCTTGGACACCTCAACCCCCTCAGCTAAACCTGAGATCCAGGCGCTCCGGATTCTAAA-GTTTCCCTGAGCAGGTCCTCTCTAGCCGGCCGCTTATCTATGGTTTCTGCTATAGGGCGCTCTAGCCTGCGCCAAGGGGTAGTGAGACCGCGCGGCAACAGCTTGTGGCTGCGGGGAACTCTGGTGGGCGCTCCGCTGGCTGTGCAGGCGGCCATGGATTCCTTGCGGAAAATGCTGATCTCAGTCGCATTGCTGGGCG
>gene=chr11_62438987-62439263; species=rheMac
GCCCTTGGCGCCAGCACTTCTTGGACACCTCAACCCCCTCAGCTAAACCTGAGATCCCGGCGCTCCAGATTCTAAACGTTTCCTTGAGCGGGTCCTCTCTAGCCGGCCGTTTATCTATGGTTTCTGCTATAGGGCGCTCTAGCCTGCGCGAAGGGGCAGTGAGACCGCGCGGGTACGGCTCGCGGCTGCGGTGAACTCCGGTGGGCGCCCTGCTGGTTGTGCAGGCGGCCATGGAGTCCTTGCGGAAAATGCTGATCACAGTCGCAGTGCTGGGCG
>gene=chr11_62474914-62475190; species=hg19
CCAGTACAGACTCCACTGCAGGGGCCGTCATAGGCCCAGACCACGCCATTTGAGAGGGGGAGTCGGCCTTGGCCTCAGCTCTGTTGGGGAGGTCTCTAGCCCAGAGTCAGGATGCCTGCAATGGGGGAGGGGCAGGCAGTGAACTAGCGACAGTGGGGGTGTGCGCAGGGATGCAGGCAGCTAGGCTCCCCCACTGGCCAGGCAGTTGGTATGCTCCAGGATCTGAGCAGCTCCTTCTAGCATCCTTCATCCTTCAGGTACCAGCCATCCAGACAG
>gene=chr11_62474914-62475190; species=bosTau
TCTGTACTGACTTCACTGCAGGGGCTGTCACAGGTCCAGACCACCCCATTTGA-GGGGGGTGTCTGCCTGGGTTCCAGCTCCTTTGGGGAGGGCTCTAGCCCAGACTCTGGATGCCTGCTAT-GGGGAAGGGCAGGCAGTGAGACAGTAACAGTGGGGGTGTGCACAGGGCTGCAGGCAGCCAGGCTCCCCCACTGGCCAGACAGTTGGTATATGCCAGGATCTGAGCTGCTCCTTCTAGCATCCTTCATCCTTCAGGTATCAG--------CTAG
>gene=chr11_62474914-62475190; species=calJac
CCAGTACAGACTCCACTGCAGGGGCTGTCATAGGCCCAGACCACCCCATTTGAGAGGGGTAGTCAGCCTTGGCCTCAGCTCTGTTGGGGAGTGCTCTAGCCCAGACTAAGGATGCCTGCAATGGGGGAGGGGCAGGCGGTGAACCAGCAACAGTGGGGGTGTGCGCAGGGTTGCAGGCAGCTAGGCTCCCCCACTGGCCAGGCAGTTGGTATGCTCCAGCATCTGAGCAGCTCCTTCTAGCATCCTTCATCCTTCAGGTACCAGCCATCCAGGCAG
>gene=chr11_62474914-62475190; species=canFam
CCAGTACAGACTCCACTGCAGGCGATGTCACAGGTCCAGACCACCCCATTTAA-AGGGGGAGTCAGCCTGGCTTCCAGCTCCTTCA------GCTCTAGCCCAGACTCAGAATGCCTGCAATGGGGGAAGGGCAGCTAGTGAGACAGTCACAGTGGGGGTGTGTACAGGGCCGCAGTCAGCCAGGCTCCCCCACTGGCCAGGCAGTTGGTATGTTCCAGGATCTGAGCAGCTTCTTCTAGCATCCTTCATCCTTCAGGTACCAG-CGTCTGGGCAG
>gene=chr11_62474914-62475190; species=equCab
CCAGTACAGACTCCACTGCAGGGGCTGTCATAGGTCTGGACCACCTCATTTGA-GGGGGGAATCTGCCTGGGTTCCAGCTCCTTTGAGGAGGGCTCTAGCCCGGACTCAGGATGCCTGCAATGAGGGAGGGGCAAGTGGTGAGACAGTAACAGTGGGGGTGTGCACAGGGCTGCAGGCAGCCAGGCTCCCCCACTGGCCAGGCAGTTGGTATGCTCCAGGATGTTAGCAGCTCCTTCCAGCATCCTTCATCCTTCAGGTACCAGCCGTCTGGGCAG
>gene=chr11_62474914-62475190; species=gorGor
CCAGTACAGACTCCACTGCAGGGGCCGTCATAGGCCTAGACCACCCCATTTGAGAGGGGGAGTCGGCCTTGGCCTCAGCTCTGTTGGGGAGGTCTCTAGCCCAGAGTCAGGATGCCTGCAATGGGGGAGGGGCAGGCAGTGAACCAGCGACAGTGAGGGTGTGCGCAGGGATGCAGGCAGCTAGGCTCCCCCACTGGCCAGGCAGTTGGTATGCTCCAGGATCTGAGCAGCTCCTTCTAGCATCCTTCATCCTTCAGGTACCAGCCATCCAGACAG
>gene=chr11_62474914-62475190; species=panTro
CCAGTACAGACTCCACTGCAGGGGCCGTCATAGGCCCAGACCACGCCATTTGAGAGGGGGAGTCGGCCTTGGCCTCAGCTCTGTTGGGGAGGTCTCTAGCCCAGAGTCAGGATGCCTGCAATGGGGGAGGGGCAGGCAGTGAACCAGCGACAGTGGGGGTGTGCGCAGGGATGTAGGCAGCTAGGCTCCCCCACTGGCCAGGCAGTTGGTATGCTCCAGGATCTGAGCAGCTCCTTCTAGCATCCTTCATCCTTCAGGTACCAGCCATCCAGACAG
>gene=chr11_62474914-62475190; species=papHam
CCAGTACAGACTCCACTGCAGGGGCTGTCATAGGCCCAGACCACCCCATTTGAGAGGGGGAGTCGGCCTTGGCCTCAGCTCTGTTGGGGAGGGCTCTAGCCCAGACTCAGGATGCCTGCAATGGGGGAGGGGCAGGCAGTGAACCAGCGACAGCGGGGGTGTGCGCAGGGATGCAGGCAGCTAGGCTCCCCCACTGGCCAGGCAGTTGGTATGTTCCAGGATCTGAGCAGCTCCTTCTAGCATCCTTCATCCTTCAGGTACCAGCCATCCAGGCAG
>gene=chr11_62474914-62475190; species=ponAbe
CCAGTACAGACTCCACTGCAGGGGCCGTCATAGGCCCAGACCACCCCATTTGAGAGGGGGAGTCGGCCTTGGCCTCAGCTCTGTTGGGGAGGGCTCTAGCCCAGACTCAGGATGCCTGCAATGGGGGAGGGGCAGGCAGTGAACCAGCGACAGTGGGGATGTGCGCAGGGATGCAGTAAGCTAGGCTCCCCCACTGGCCAGGCAGTTGGTATGCTCCAGGATCTGAGCAGCTCCTTCTAGCATCCTTCATCCTTCAGGTACCAGCCATCCAGACAG
>gene=chr11_62474914-62475190; species=rheMac
CCAGTACAGACTCCACTGCAGGGGCTGTCATAGGCCCAGACCACCCCATTTGAGAGGGGGAGTCGGCCTTGGCCTCAGCTCTGTTGGGGAGGGCTCTAGCCCAGACTCAGGATGCCTGCAATGGGGGAGGGGCAGGCAGTGAACCAGCGACAGTGGGGGTGTGCGCAGGGATGCAGGCAGCTAGGCTCCCCCACTGGCCAGGCAGTTGGTATGTTCCAGGATCTGAGCAGCTCCTTCTAGCATCCTTCATCCTTCAGGTACCAGCCATCCAGGCAG
>gene=chr11_62691062-62691338; species=hg19
CCCCGCCCAGACTTGGCTAGCTCACCCTTATCAGATGGGGAAACTGAGGCAGGAGGGGAGAAGAGAGGTACGGCCTGGAGAAGCGCTCCCGCCCGGCTCGCTCACCACCCCCGCACTCGCGCCCGATTTAGCCGCAGGGAGGCTGGGAACATTGTCTTTATTTTAAGCCTCCGAGTGCGGCACGAACGCGGCTGCTCGCGACAAAGGGCTTCTTGAAGCGGCTGCAGGCGGCGCACGTGGGGCTTTGGCCCCGCCCCCGCGCGACCCCCTCCAGTT
>gene=chr11_62691062-62691338; species=bosTau
CTCGGCCCAGGCTTGGCTGAGTC-CGCTTACCAGATGGGGAAACTGAGGCAGGAAGGGAGAAGGGAGGTAGGGCGGGGAGAAGCTCTCCTACCCGGCTCTCTCACCGCCCCCGCACCCGCGCCGGATTTAGCCGCAGGGAGGCTGGGAACATTGTCTTTATTTTAAGCCACCGAGTGCGGCACGAACGCGGCTGCTCGCGACAAAGGGCTCGGCGAGGCAGCGGCAGGCGGCGCACGTGGGGGTCCAGCCCCGCCCCCGCGCGACCCCGGCCATTT
>gene=chr11_62691062-62691338; species=calJac
CCCCGCCCAGACTTGGCTAGGTCCCCCTTATCAG-TGGGGAAACTGAGGCAGGAGGGGAGAGGAGAGGTAGGGCCGGGAGAAGCGCTCCCGCCCGGCTCGCTCACCACCCCCGCACCCGCGCCCGATTTAGCCGCAGGGAGGCTGGGAACATTGTCTTTATTTTAAGCCGCCGAGTGCGGCACGAACGCGGCTGCTCGCGACAAAGGGCTTCTTGAAGAGGCTGCAGGCGGCGCACGTGGGGCTTTGGCCCCGCCCCCGCGCGACCCCCTCCAGAT
>gene=chr11_62691062-62691338; species=canFam
GCCCGCCCAGACTTGGCTCGGTC-CCCTTCCCAGATGGGGAAACTGAGGCA-------GGAAGGGAGGCAGGGCCGGGAGCAGCTCTCCCACCCGGCTCTCTCACCGCCCCCGCACCCGCGCCGGATTTAGCCGCAGGGAGGCTGGGAACATTGTCTTTATTTTAAGCCGCCGAGTGAGGCACGAACGCTGCTGCTCGCGACAAAGGGCTCGGCTAAGCAGCCGCAGGCGGCGCACGTGGGGGTCCGGCCCCACCCCCGCTCGACCCCAGCCACTC
>gene=chr11_62691062-62691338; species=equCab
CTCCGCCCAGACCTGGCTAGGTC-CCCTGACCAGATGGGGAAACTGAGGCAAGAAGGGAGAAGGGAGGTAGGGCCGGGAGAAGCTCTCCCACCCGGCTCTCTCACCGCCCCCGCACCCGCGCCCGATTTAGCTGCAGGGAGGCTGGGAACATTGTCTTTATTTTAAGCCGCCGAGTGCGGCACGAACGCGGCTGCTCGCGACAAAGGGCTTGGCGAAACGGCGGCAGGCGGCGCACGTGGGGGTCCGGCCCCGCCCCCGCGCGATCCCAGCCAGTT
>gene=chr11_62691062-62691338; species=gorGor
CCCCGCCCAGACTTGGCTAGGTCACCCTTATCAGATGGGGAAACTGAGGCAGGAGGGGAGAAGAGAGGTA-GGCCTGGAGAAGCGCTCCCGCCCGGCTCGCTCACCACCCCCGCACTCGCGCCCGATTTAGCCGCAGGGAGGCTGGGAACATTGTCTTTATTTTAAGCCGCCGAGTGCGGCACGAACGCGGCTGCT-GCGACAAAGGGCTTCTTGAAGCGGCTGCAGGCGGCGCACGTGGGGCTTTGGCCCCGCCCCCGCGCGACCCCCTCCAGTT
>gene=chr11_62691062-62691338; species=panTro
CCCCGCCCAGACTTGGCTAGGTCGCCCTTATCAGATGGGGAAACTGAGGCAGGAGGGGAGAAGAGAGGTACGGCCTGGAGAAGCGCTCCCGCCCGGCTCGCTCACCACCCCCGCACTCGCGCCCGATTTAGCCGCAGGGAGGCTGGGAACATTGTCTTTATTTTAAGCCTCCGAGTGCGGCACGAACGCGGCTGCTCGCGACAAAGGGCTTCTTGAAGCGGCTGCAGGCGGCGCACGTGGGGCTTTGGCCCCGCCCCCGCGCGACCCCCTCCAGTT
>gene=chr11_62691062-62691338; species=papHam
CCCCGCGCAGACTTGGCTAG-TCACCCTTATCAGATGGGGAAACTGAGGCAGGAGGAGAGAAGAGAGGTAGGACCCGGAGAAGCGCTCCCGCCCGGCTCGCTCACCACCCCCGCACTCGCGCCCGATTTAGCCGCAGGGAGGCTGGGAACATTGTCTTTATTTTAAGCCGCCGAGTGCGGCACGAACGCGGCTGCTAGCGACAAAGGGCTTCTTGAAGCGGCTGCAGGCGGCGCACGTGGGGCTTTGGCCCCCCCCCCGCGCGACCCCCTCCAGTT
>gene=chr11_62691062-62691338; species=ponAbe
CCTCGCACAGACTTGGCTAGGTCACCCTTATCAGATGGGGAAACTGAGGCAGGAGGGGAGAAGAGAGATACGGCCTGGAGAAGCGCTCCCGCCCGGCTCGCTCACCACCCCCGCACTCGCGCCCGATTTAGCCGCAGGGAGGCTGGGAACATTGTCTTTATTTTAAGCCGCCGAGTGCGGCACGAACGCGGCTGCTCGCGACAAAGGGCTTCTTGAAGCGGCTGCAGGCGGCGCACGTGGGGCTTTGGCCCCGCCCCCGCGCGACCCCCTCCAATT
>gene=chr11_62691062-62691338; species=rheMac
CCCCGCGCAGACTTGGCTAGGTCACCCTTATCAGATGGGGAAACTGAGGCAGGAGGAGAGAAGAGAGGTAGGACCCGGAGAAGCGCTCCCGCCCGGCTCGCTCACCACCCCCGCACTCGCGCCCGATTTAGCCGCAGGGAGGCTGGGAACATTGTCTTTATTTTAAGCCGCCGAGTGCGGCACGAACGCTGCTGCTAGCGACAAAGGGCTTCTTGAAGCGGCTGCAGGCGGTGCACGTGGGGCTTTGGCCCCGCCCCCGCGCGACCCCCTCCAGTT
>gene=chr11_63378202-63378478; species=hg19
TTTCCTCATATTATGGAGCCTCAGTTTCACTTTGGGGTTTCATTTCCTTGGCAGCAGCTGCTCAACAAGCCACAGATTCAAGGATGGCGCAGGTGGAGGAGGGAAGGGAAAGGCTCCCCGCCCACTCATTCTAGCAAATTTGGAACACAGAGAGGAGAGAAATAATCACAGCAGGAGGCATCACAGGCTGAACTAAAGGGCTCAGGAAACTGTGGACACACCCTCTTCGATCCCCCAGGAGGCTCCTGGGGGCGGCTACAACAACTAACATAAAAG
>gene=chr11_63378202-63378478; species=bosTau
TTTCTGCATA-TCTGGAGCCTCAGATGCCCTCTGGATCTTCACTTACCCAGCAGCAGCTGCTCAACAAGCCACGGGTTTAAGGACAAGGTGCATGGAGAAGGGAAGGCAAA-GCTCTTGGACCACGCCTCCTAGCAAATGTAGAACACAG----------------------TGGAGGCCTCA-GGACTGGACTGAAGGGCTTGGAGAAACGTGGATGCAGCCTCTCCAA---CCCAGGGAGATCCAGGGATCTTCTGGAATAACTAACAATCAAA
>gene=chr11_63378202-63378478; species=calJac
TTTCCTCAGATCATGGAGCCTCAGTTTCACTTTGCGGTTTCATTTCCT---CGGCAGCTGCTCAACAAGCCACAGATCTGAGGATGGGGCAGGTGCAGTGGGGAAGGGAAAGGCT--TCACCCACTCATTCTAGCAAATTGGGA--ACAGAGAGGAGAGAAATAATCACAGCAGGAGGCATCACAAGCTGAACTAAAGGGCTCAGAAAACTGTGGACACAGCCTCTTCCAGCCCCC-GGAGAGTCCTGGGAGCTGCTACAACCACTAACAT-----
>gene=chr11_63378202-63378478; species=canFam
-----------TATGGAGCTCCAGTTTCACTCTGGATATTCACTTCCCCAG-----------CACCAAGCCAAAGA--------CAGCAGGGCTGGAGAAGCAGAGGCAAAGGCTCCTGGCCTGCTCATTCTAGCCAATTTGGAACACACAGAGGAGAGAAATGATCAGCGCTGGATGCATCACAGGCTAGACGAAAGG-CTCAGAAAAACCCAGATGCAGCCTCTGCAT---CCCAGGGAGATCTGGGCAGCTGCTACAGCAAATGACATTCAAG
>gene=chr11_63378202-63378478; species=equCab
TTTCCTCATA-TCTGGAGCCTCAGTTTCACTTTGGAT-TTCACATCCCCAGTGGCAGGTGTTCAACAAGCCACAGGTTTAAGGGCAGTGTGGGTGGAGGAGGGAAGGCAGAGGCTCCTGGCCCATGCATTCTAGCAAATCTGGAAGACCGAGAGGAGAGAAACAGTCAGCGCCGG---------------------------------------------------------TCCCAAGGAGGTCTGCTGAGCGGCTAGGACAACAAACATTGAAG
>gene=chr11_63378202-63378478; species=gorGor
TTTCCTCATATTATGGAGCCTCAGTTTCACTTTGGGGTTTCATTTCCTTGGCAGCAGCTGCTCAACAAGCCACAGATTCAAGGATGGCGCAGGTGGAGGAGGGAAGGGAAAGGCTCCCCGCCCACTCATTCTAGCAAATTTGGAACACAGAGAGGAGAGAAATAATCACAGCAGGAGGCATCACAGGCTGAACTAAAGGGCTCAGGAAACTGTGGACACACCCTCTTCGATCCCCCAGGAGGCTCCTGGGGGCAGCTACAACAACTAACATAAAAG
>gene=chr11_63378202-63378478; species=panTro
TTTCCTCATATTATGGAGCCTCAGTTTCACTTTGGGGTTTCATTTCCTTGGCAGCAGCTGCTCAACAAGCCACAGATTCAAGGATGGCGCAGGTGGAGGAGGGAAGGGAAAGGCTCCCCGCCCACTCATTCTAGCAAATTTGGAACACAGAGAGGAAAGAAATAATCACAGCAGGAGGCATCACAGGCTGAACTAAAGGGCTCAGGAAACTGTGGACACACCCTCTTCGATCCCCCAGGAGGCTCCTGGGGGCGGCTACAACAACTAACATAAAAG
>gene=chr11_63378202-63378478; species=papHam
TTTCCTCATATTATGGAGCCTCACTTTCACTTTGGGGTTTCATTTCCTTGGCAGCAGCTGCTCAACAAGCCACAGATTCAAGGATGGGGCAGGTGGAGGAGGGAAGGGAAAGGCTCCCCGCCCACTCATTCTAGCAAATTTGGAACACAGAGAGGAAAGAAATAATCACAGCAGGAGGCATCACAGGCTGAACTAAAGGGCTCAGGAAACTGTGGACACAGCCTCTTCCATCCCCCAGGAGGCTCCTGGGAGCTGCTACAACAACTAACATAAAAG
>gene=chr11_63378202-63378478; species=ponAbe
TTTCCTCATATTATGGAGCCTCAGTTTCAC-TTGGGGTTTCATTTCCTTGGCAGCAGCTGCTCAACAAGCCACAGTTTCAAGGATGGCGCAGGTGGAGGAGGGAAGGGAAAGGTTCCCCGCCCACTCATTCTAGCAAATTTGGAACACAGAGAGGAGAGAAATAATCACAGCAGGAGGCATCACAGGCTGAACTAAAGGGCTCAGGAAAC--TGGACACACCCTCTTCCATCCCCCAGGAGGCTCCTGGGGGCTGCTGCAACAACTAACACAAAAG
>gene=chr11_63378202-63378478; species=rheMac
TTTCCTCATATTATGGAGCCTCACTTTCACTTTGGGGTTTCATTTCCTTGGCAGCAGCTGCTCAACAAGCCACAGATTCAAGGATGGGGCAGGTGGAGGAGGGAAGGGAAAGGCTCCCCGCCCACTCATTCTAGCAAATTTGGAACACAGAGAGGAAAGAAATAATCACAGCAGGAGGCATCACAGGCTGAACTAAAGGGCTCAGGAAACTGTGGACACAGCCTCTTCCATCCCCCAGGAGGCTCCTGGGAGCTGCTACAACAACTAACATAAAAG
>gene=chr11_63741896-63742172; species=hg19
GAGGCGGAACATAACTCGAAGAAGAGCCCTTTTGTGCTCCGCCCATAGCGTAGGAAGGTGTCAATTGGCTGTTTCGAGGAACGCGCCAAAAACTGCCAAGGGCTGTGGGAGGTGTGTTCTTGCGTCATTTCCGAGAGACTTCCGCGCCGCAGTTTCCCTGCTTCCCCAGCTCCAGAACTTCCGGCCAGCGCAGCCATTTTGGCTTCCTGACCTTGGGCTACGGCTGACCGTTTTTTGTGGTGTACTCCGTGCCATCATGTCCGTCCTGACGCCGCT
>gene=chr11_63741896-63742172; species=bosTau
gaggcggggcatatccgaaagCAACGCCCCTCTGTGCCCCGCCCACGGCGTAGGATGGCGTCGATTGGCTGTTTCGAGGAAGGCGCCAAAAACTGACAAG-GCGGTGGGCGGTGTTTCCTTACGTCACTTCCCAGGGACTTCCGGGTCGCTGTTTTCCCGCCCCTACCACTCCGGAACTTCCGCCCAGGGCCGCCATTTTGACTTCGCGACCTTGGACTCCGGCTGCGCGTTATCTCCAGTCTACTCCGTGCCGTAATGTCTGTGCTGACTCCACT
>gene=chr11_63741896-63742172; species=calJac
GAGGAGGAACATAACCAAAAGAAACGCCCCTTTGTGCTCCGCCCATAGCGGAGGAAAGTGTCAATTGGCTGCTTCGAGCAACGCTCCAAAAACTACCGAGGGTGGTGGGAGATGTGTTCTTGCGTTATTGCCGAGA---------------CTTTCCCGGGCTCCCCAGCTCCGGAACTTCCGGCCGGCGCAGCCCTCTTGCCTTCCTGACCTTGGGCTCCCGCCGGTGGCTGTCCGTGGTGTACTCCGTACCATCATGTCCGTCCTGACACCGCT
>gene=chr11_63741896-63742172; species=canFam
AAGGCGGGGCATCGCTGTAAGACACGCCCCTCCGTGCCCCGCCCCTGGCGTGGGATGGCGTCGATTGGCTCTTTCGAGGAACGCGCCAAACACTGACACGGGCGGAGGGAGGTGTGTCCTTGCGTCATTTCCGGGAGACTTCCGGGTCGCCCTTTCCC-GCCTCCCCGGCACCGGAACTTCCGGCGGGCGCCGCCATTTTGACTTCCCGACCTTGGGCTGTTGCTGGCGGCGGTCCGCAGT-CGTTCTGTGCGGTCATGTCTGTGCTGGTGCCGCA
>gene=chr11_63741896-63742172; species=equCab
------------------------------------------------------------------------------------------------------------------------------------------------------------------------------------------------------------------------------------------------------------------------------------
>gene=chr11_63741896-63742172; species=gorGor
GAGGCGGAACATAACCCGAAGAAGAGCCCTTTTGTGCTCCGCCCATAGCGTAGGAAGGTGTCAATTGGCTGTTTCGAGGGACGCGCCAAAAACTGCCAAGGGCTGTGGGAGGTGTGTTCTTGCGTCATTTCCGAAAGACTTCCGGGCCGCAGTTTCCCTGCTTCCCCAGCTCCGGAACTTCCGGCCAGCGCAGCCATTTTGGCTTCCTGACCTTGGGCTACCGCTGACCGCTTTTTGTGGTGTACTCCGTGCCATCATGTCCGTCCTGACGCCGCT
>gene=chr11_63741896-63742172; species=panTro
GAGGCGGAACATAACTCGAAGAAGAGCCCTTTTGTGCTCCGCCCATAGCGTAGGAAGGTGTCAATTGGCTGTTTCGAGGAACGCGCCAAAAACTGCCAAGGGCTGTGGGAGGTGTGTTCTTGCGTCATTTCCGAGAGACTTCCGCGCCGCAGTTTCCCTGCTTCCCCAGCTCCGGAACTTCCGGCCAGCGCAGCCATTTTGGCTTCCTGACCTTGGGCTACGGCTGACCGTTTTTTGTGGTGTACTCCGTGCCATCATGTCCGTCCTGACGCCGCT
>gene=chr11_63741896-63742172; species=papHam
GAGGAGGAACAGAACCAGAAGAAGAGCCCTTTTGTGCTCCGCCCATAGCGTAGGAAGGTGTCAATTGGCTGTTTCGAGGAACGCGCCAAAAACTGCCAAGAGCGGTAGGAGGTGTGTTCTTGCGTCATTTCCTAGAGACTTCCGGGCCGCCGTTTCCCGGCCTCCCCAATGCCGGAACTTCCGGCCGGCGCAGCCATTTTTGCTTGCTGACCTTGGGCTACGGCTGACAGCTTTTTGTGGTGTACTCCGTGTCATCATGTCCGTCCTGACGTCCCT
>gene=chr11_63741896-63742172; species=ponAbe
GAGGCGGAACGTAACCCGAAGAAGAGCCCTTTTGTGCTCCGCCCATAGCGTAGGAAGGTGTCAATTGGCTGTTTCGAGGAACGCGCCAAAAACTGCCAAGGGCTGTGGGAGGTGTGTTCTTGCGTCATTTCCGAGAGACTTCCAGGCCGCAGTTTCCCGGCCTCCCCAGCTCCGGAACTTCCGGCCAGCGCAGCCATTTTGGCTTCCTGACCTTGGGATACGGCTGACAGCTTTTTGTGGTGTACTCCGTGCCATCATGTCCGTCCTGACGCCGCT
>gene=chr11_63741896-63742172; species=rheMac
GAGGAGGAACAGAACCAGAAGAAGAGCCCTTTTGTGCTCCGCCCATAGCGTAGGAAGGTGTCAATTGGCTGTTTCGAGGAATGCGCCAAAAACTGCCAACAGCGGTAGGAGGTGTGTTCTTGCGTCATTTCCTAGAGACTTCCGGGCCGCCGTTTCCCGGCCTCCCCAATGCCGGAACTTCCGGCCGGCGCAGCCATTTTTGCTTGCTGACCTTGGGCTACGGCTGACAGCTTTTTGTGGTGTACTCCGTGTCATCATGTCCGTCCTGACGTCCCT
>gene=chr11_64037417-64037693; species=hg19
CGCCTGGGGGAAAGCCCGGAGCCTGAGGGCGGGGCCACGGAGCCACTTCCGGCGGCTGTGGGCGGAAAACCCAAAACTTCCGATGGGACCAAGCCTTCCGTGGCTTCACACGCACCGGAAGGGAATCTGGGTCAGCCCTCCCTCCAAAGGAGACAGCACGGATCCTCTTTTTGCATAGGCCTGAGGGAAGTACTTCCGCCCATATTCAAGATGGCTGCCCAGGGCAGTGGGAACGGGTGGAGTTTCGGGATGTGGAGCGAAGGTCACTGGGAGGGG
>gene=chr11_64037417-64037693; species=bosTau
C---------------------CGTGGGGTGGGGTCACGGGGCCGCTTCCGGCAGGTAAGGGCGGAAAAACCCA-ACTTCCGATGGGGCCGAGCCCTCCGTGGTCTCGCACACACCGGAAGGGGATTTGGGTCAGTCAGTCTTCCGAAAGGAACGAATCCGAGCCTCGTTTTGCATAGGCCTGCAGAAAAGACTTCCGCCCGCTCCCAAGATGGCCACCAGCAGCGGT--------TGGGAGCTTCGGT-TGCGGGGCGAAGGTCACTGGGAGGGG
>gene=chr11_64037417-64037693; species=calJac
CGCCTGGAG-GCAGCCCGGTGCCGAAGGGCGGGGCCGTGGAGCCACTTCCGGGGGCTACCGGCGGAAAACGCAAAACTTCCGATGGTACCAAGTTTTCCGCGGCTTCACACGCACCGGAAGGGAATCTGGGTCAGCCCGCCCTCCGAAAGAGACAGCGCGGATCCTCTTTTTGCATAGGCCTGTAGGAAGCACTTCCGCCCATATCCAAGATGGCCGCTCAGGGCGATGGGAGTTGGTGGAGTGTCGGGATGTGGAGCGAAAGTCACTGGGAAGGA
>gene=chr11_64037417-64037693; species=canFam
CGCTCGGGG-------------ccgggggcgggggcacggggccACTTCCGGCCGCCAAGGGCGCGTAAACCAAAACTTCCGACGGGGCCAAACCCTCCGTGCTCTGGTGCACACCGGAAGGGGATTGGG-TCAGGCCTCCTTCGAGAAG-GAAAGAACTGAACCTCTTTTTACATGAGCCTGCGGGAAAGACTTCCGCCCACACCCAAGATGGCCGCCGGCGGCGCCGAGAGAAGGGAGAGTTTCGGGACGCGGGACG--GGTCACTGGGACGGG
>gene=chr11_64037417-64037693; species=equCab
CGCCTGGGG-------------CCGGGGGCGGGGTCACGGGGCCACTTCCGGCGGGTAAGGGCGGA------AAAGCTTCCGACGGGGTCGCACCCTCCGTGGTCTCGCACGC-TCGGAAGGGAGTCGGG-TCAGGCCTCCTTCCAAAGGAGACAGAATGGATCCTCTCTTTGCTTGGGCCTGCGGAAGGGACTTCCGCCCACACCCAGGATGGCCGCCAGCGGCGGCGGGAGC---GGGGGTTTCGGGGTGTGGGGAA--GGTCACTGGGAGGGG
>gene=chr11_64037417-64037693; species=gorGor
CGCCTGGGGGGCAGCCCGGAGCCTGAGGGCGTGGCCACGGAGCCACTTCCGGCGGCTGTGGGCGGAAAACCCAAAACTTCCGATGGGACCAAGCCTTCCGTGGCTTCACACGCACCGGAAGGGAATCTGGGTCAGCCTTCCCTCCAAAGGAGACAGCACGGATCCTCTTTTTGCATAGGCCTGAGGGAAGTACTTCCGCCCGTATTCAAGATGGCTGCCCAGGGCAGTGGGAACGGGTGGAGTTTCGGGATGTGCAGCGAAGGTCACTGGGAGGGG
>gene=chr11_64037417-64037693; species=panTro
AGCCTGGGGGAAAGCCCGGAGCCTGAGGGCGGGGCTACGGAGCCACTTCCGGCGGCTGTGGGCGGAAAACCCAAAACTTCCGATGGGACCAAGCCTTCCGTGGCTTCACACGCACCGGAAGGGAATCGGGGTCAGCCCTCCCTCCAAAGGAGACAGCACGGATCCTCTTTTTGCATAGGCCTGAGGGAAGTACTTCCGCCCATATTCAAGATGGCTGCCCAGGGCAGTGGGAACGGGTGGAGTTTCGGGATGTGGAGCGAAGGTCACTGGGAGGGG
>gene=chr11_64037417-64037693; species=papHam
CACTTGGAGGGTAGCCCGGAGCCGGAGGGCGGGGCCAC-GAGCCACTTCTGGCGGCTATGGGCGGAAAACCCAAAACTTCCGATGGGACCAAGCCTTCTGCGGCTTCACATGCACCGGAAGGGAATCTGGGTCAGCCCTCCCACCGAAAGAGGGAGCACGGATCCTC-TTTTGCATAGGCCTGAGGGAAGCACTTCCGCCCATATCCAAGATGGCCGACCAGGACAGTGAGAGCGGGTGGAGTTTCGGGGCGTGGAGCGAAGGTCACTGGGAGGGG
>gene=chr11_64037417-64037693; species=ponAbe
CGCCTGGGG--CAGCCCGGAGCCGCAAGGCGGGGCCACGGAGCCACTTCCGGCGGCTATGAGCGGAAAACCCAAAGCTTCCGATGGGACCAAGCCTTCCGTGGCTTCACACGCACCGGAAGGGAATCTGGGTCAGCCCTCCCTCCGAAGGAGACAGCAAGGATCCTCTTTTTGCATAGGCCTGTGGGAAGCACTTCCGCCCATATTCAAGATGGCCGCCCAGGGCAGTGGGAACG---GGACTTCCGGGATGTGGAGCGAAGCTCACTGGGAGGGG
>gene=chr11_64037417-64037693; species=rheMac
CACTTGGGGGGTAGCCCGGAGCCGGAGGGCGGGGCCAC-GAGCCACTTCTGGCGGCTATGGGCGGAAAACCCAAAACTTCCCATGGGACCAAGCCTTCTGCGGCTTCACATGCACCGGAAGGGAATCTGGGTCAGCCCTCCCACCGAAAGAGGCAGCACGGATCCTC-TTTTGCATAGGCCTGAGGGAAGCACTTCCGCCCATATCCAAGATGGCCGACCAGGACAGTGAGAGCGGGTGGAGTTTCCGGGCGTGGAGCGAAGGTCACTGGGAGGGT
>gene=chr11_64612212-64612397; species=hg19
ggcgccgcgccccgcccccCGACGGACGGGCAGGTGCGCGCCGGCCAATGGGAGCCGCGGCTAGAGGTGAAGGTgggggcggaggcgcgcgggggcgggcccAACTCCCGGCCAGGAAGTGCGGGGGCGGGCCGGGGAGAACAACTGACTTCTGCGCGGGGCGCGGTGGGGTTCTGCGGGGTCGG
>gene=chr11_64612212-64612397; species=bosTau
gacgccgctccccaccccccGACGGACGGGCAGGTGTGCCCGGGCCAATGGGAGACGGGACTGGAGGTGAAGGTGGGGGCGGAGGCGCGCGGGGGCGGGGCCAGCTCCCGGCCAGGAAGTGGGGGGGCGGGCCCCGAAGAGTAACT----CCTGGGCGGGGCGGgaggGGTCCCATCACATCCCG
>gene=chr11_64612212-64612397; species=calJac
ggcgccgcgccccgccccccgACGGACGGGCAGGTGCGCGCCGGCCAATGGGAGCCTCGGCTCGAGGTGAAGGTGGGGGCGGAGGCGCGC-TGGGCGGGCCCAACTCCGGGCCAGGAAGTGAGGGGGCGGGCCGCGGGGAGCAACTGACTTCTGTGCGGGGCGCGGTAATGTCTCGCAGGGTCGG
>gene=chr11_64612212-64612397; species=canFam
ggcgccgcgccccgccccTCGACGGAC-GGCAGGTGAGCGCTGGCCAATGGGCGGCGCGACGGCAGGTGAAGGTGGGGGCGGAGGCGCGCGGGAACCGGGCCAACCCTCGGCCAGGAAGTGGGGGGGCGGACCCCAAGAGTAAGCT----CTCGG--GGGGCTGGGGGTCTCCCGCGGGGGCCGG
>gene=chr11_64612212-64612397; species=equCab
ggcgccgcgcctcgccctccGAAGGACGGCCAGATGAGCGCCGGCCAATAACAGACGCGATTTGAGGTGAAGGTGGTGGTGAAGGCTCACGGGAACGGGGCCAAACTTCGGCCAGGATATAGGGGGTCGACCCTCGAGGAGAACTT----CCTGTGGGGGGCGGGGGGTGTCCCTTGGGGGCCGG
>gene=chr11_64612212-64612397; species=gorGor
ggcgccgcgccccgccccacgccggacgggcgggtgcgccccggccAATGGGAGCCGCGGCTGGAGGTGAAGGTGGGGGCGGAGGCGCGCGGGGGCGGGTCCAACTCCCGGCCAGGAAGTGCGGGGGCGGGCCGGGGAGAGCAACTGAC-------------GCGTGGGGGTTCCGCGGGGTCGG
>gene=chr11_64612212-64612397; species=panTro
-----------------------------------------------------------------------------------------------------------------------------------------------------------------------------------------
>gene=chr11_64612212-64612397; species=papHam
GGCGCCGCGCCCCGCCCCCAGACGGACGGGCAGGTGCGCGCCGGCCAATGGGAGCCGCGGCTGGAGGTGAAGGTAGGGGCGGAGGCGCGC-GGGGCTGGCCCAACTCCCGGCCAGGAAGTGCGGGGGCGGGCCGCGGAGAGCAACTGACTTCTGCGAGGGGCGCGGTGGGGTTCCGCGGGGTCGG
>gene=chr11_64612212-64612397; species=ponAbe
GGCGCTGCGCCCCGCCCCCCGACGGACGGGCAGGTGTGCGCCGGCCAATGGGAGCCGCGGCTGGAGATGAAGGTgggggcggaggcgcgcgggggcgggcccAACTCCCGGCCAGGAAGTGGGGGGGCGGGCCGGGGAGAGCAACTGACTTCTGCGAGGGGCGCGGTGAGGTTCCGCGGGGTCGG
>gene=chr11_64612212-64612397; species=rheMac
GGCGCCGCGCCCCGCCCCCAGACGGACGGGCAGGTGCGCGCCGGCCAATGGGAGCCGCGGCTGGAGGTGAAGGTAGGGGCGGAGGCGCGC-GGGGCTGGCCCAACTCCCGGCCAGGAAGTGCGGGGGCGGGCCGCGGAGAGCAACTGACTTCTGCGAGGGGCGCGGTGGGGTTCCGCGGAGTCGG
>gene=chr11_64863455-64863731; species=hg19
GTCCCCCTTCTGGGACAGCAGCAACCCCAGGCAGTTCCACAAAATGCTTCCACCCAGGAAACTGGGGGAATTCAGGGCTCTCCCGGAACCTTTGCACCCGGGGAAGACAGGTGCGGGGGAACTCTAGTCTCGAAGGACCTAGGGCTGCAGGGGGACGTTTCACCTGAAGGACTGCCTCGTTTCAACAACAACTTTATGGCTCCCGGAAGTGCCTCCTCCCCGTCCCCTTCCTTTCCAGCCTCACGCCCGTGGGCTGCAGTTGGAACGATGGCGGCG
>gene=chr11_64863455-64863731; species=bosTau
GTCCTCCTTCCGGGAAGACAGC-GACCCAACCAGTTTCGCAAAATCTTTCCATCTGAGAAGCTGGGGGAACCCAGGGCTTTCCCGGAACCTCTGAGCTCGGGGAGAAAACATGCGGGGGAACTCTAGTCTCGAAGGACTCGAGGCTGCAGGGGGACGTTTCACCTGAAGGACTGCCTCGTTTCAACAACAACTTTATGGCTCCCGGAAGTGCCTCCTCCCTGTCCCCTGC----CCAACCTCACGCCTGTGGGCTGCACTTGGAGCCATGGCGGCG
>gene=chr11_64863455-64863731; species=calJac
GTCTCCCTTCTGGGAAAGCAGCAACTTGAGGCAGTTCTACAAAATGCTTCCACCCA---------------TCAGCGCTCTTCCGGAACCTTTTCACTTGAGGAAGACAGGTGTGGTGGAACTCTTGTCTCGAAGGACTCAGGGTTGCTGGGGGACGTTTCACCTGAAGGACTGCCTCGTTTCAACAACAACTTTATGGATCCCGGAAGTGCCTCCTCCCCGCCCCGTTC----CCAGCCTCACGCTCCTGGGCTGCAGTAGGAGCGATGGCGGCG
>gene=chr11_64863455-64863731; species=canFam
GCCTTCCTTCTGGGAGGGAAGC--ACCAGACGAGTTCTTCTCAATCTGCTC----GGGAGGCTGCGGGAACCCAGGGCTCTCCCGGAACCTCTTCGCTCAGGGAGGAAAGGTA-GGGGGAACGCTAGTCTCGAAGGACCCAGGGTTGCAGGGGGACCTTTTAGCTGAAGGACTGCCTCGTTTCAACAAGAACTTTATGGCTCCCGGAAGTGCCTCCTCCCAGTTCT-TTC----CCAGCCTCACACCCGTGGGCTGCAGTTGGAGTGATGGCGGCT
>gene=chr11_64863455-64863731; species=equCab
GCCTTCCTTTTGGGAGGGCAGC-GACCCAACCAGTGCCACAAAATCCTTCCACCTGAGATGCTGGGGGAACCCAGGGCTCTCCCAGAACCTCTTCGCTCGGGGAGGAAAGCT--GCGGGAACTCTAGTGTCGAAGGACCCAGGGCTGCAGGGGGACGTTTCACCTGAAGGACTGCCTCGTTTCAACAACAACTTTATGGCTCCCGGCAGTGCCTCCTCCCGGTCCCCGTT----CCAGCCTCACGCCCGTGGGCTGCAGTTGGAGCCATGGCGGCG
>gene=chr11_64863455-64863731; species=gorGor
----------------------AACCCCAGGCAGTTCCACAAAATGCTTCCACCCAGGAAACTGGGGGAATTGAGGGCTCTCCCGGAACCTTTGCACCCGGGGAAGACAGGTGCGGGGGAACTCTAGTCTCGAAGGACCTAGGGCTGCAGGGGGACGTTTCACCTGAAGGACTGCCTCGTTTCAACAACAACTTTATGGCTCCCGGAAGTGCCTCCTCCCCGTCCCCTTCCTTTCCAGCCTCACGCCCGTGGGCTGCAGTTGGAACGATGGCGGCG
>gene=chr11_64863455-64863731; species=panTro
GTCCCCGTTCTGGGACAGCAGCAACCCCAGGCAGTTCCACAAAATGCTTCCACCCAGGAAACTGGGGGAATTCAGGGCTCTCCCGGAACCTTTGCACCCGGGGAAGACAGGTGCGGGGGAACTCTAGTCTCGAAGGACCTAGGGCTGCAGGGGGACGTTTCACCTAAAGGACTGCCTCGTTTCAACAACAACTTTATGGCTCCCGGAAGTGCCTCCTCCCCGTCCCCTTCCTTTCCAGCCTCACGCCCGTGGGCTGCAGTTGGAACGATGGCGGCG
>gene=chr11_64863455-64863731; species=papHam
GTCCCCGTTCTGGGAGAGCAGCAACCCCAGGCAGTCGCACAAAATGCTTCCACCTAGGAAACTGGGGGAATTCAGGACTCTCCCGGAACCTTTGCAACCGGGGAAGACAGGTGCGGGGGAACTCTAGTCTCGAAGGACCTAGGGCTGCGGGGGGATGTTTCACCTGAAGGACTGCCTCGTTTCAACAACAACTTTATCGCTCCCGGAAGTGCCTCCTCCCCGTCCCCTTCCTTCCCAGCCTCACGTCCGTGGGCTGCAGTTGGAGCGATGGCGGCA
>gene=chr11_64863455-64863731; species=ponAbe
GTCCCCCTTCTGGGAGAGCAGCAACCCCAGGCAGTTCCACAAAATGCTTCCACCCAGGAAACGGGGGGAATTCAGGGCTCTCCCGGAACCTTTGCACCCGGGGAAGACAGGTGCGGGGGAACTCTAGTCTCGAAGGACCTAGGGCTGCAGGGGGACGTTTCACCTGAAGGACTGCCTCGTTTCAACAACAACTTTATGGCTCCCGGAAGTGCCTCTTCCCCGTCCCCTTCCTTTCCAGCCTCACGCCCGTGGGCTGCAGTTGGAACGATGGCGGCG
>gene=chr11_64863455-64863731; species=rheMac
GTCCCCGTTCTGGGAGAGCAGCAACCCCAGGCAGTTGCACAAAATGCTTCCACCTAGGAAACTGGGGGAATTCAGGACTCTAGCGGAACCTTTGCAACCGGGGAAGACAGGTGCGGGGGAACTCTAGTCTCGAAGGACCTAGGGCTGCAGGGGGACGTTTCACCTGAAGGACTGCCTCGTTTCAACAACAACTTTATGGCTCCCGGAAGTGCCTCCCCCCCGTCCCCTTCCTTCCCAGCCTCACGCCCGTGGGCTGCAGTTGGAGCGATGGCGGCA
>gene=chr11_64885114-64885390; species=hg19
GCCGGCTCCATGGCAACTGGCACCGCGATCTACCTGCGAACGCACGCCGGTGGTAGTTCGAAACTTCCGGGGCTTCTTCGATTACTTCCGGTTCGCAGCGCGGCCGACGGCGCGCTGTGTTTTCGCAAAGCTTCCGAGGATTCTCGGCAATTTCCGCCCACGCCCGAAAGCCAAGCCCCACCCCTTTCCCTAGTAGGGCGAGAGCAGGCCCAGAAGCCGGGCGTCAGGTACGAGCCCCGCCCTATGCGATGACGCAAGGAGCGAAAAAATGGGTCT
>gene=chr11_64885114-64885390; species=bosTau
GCCGGCTCCATGGCAACTGGCGCAACACACCACCAAGGAACACACACGCGCCGCAGGTCGGAGTTTCCGGCGCTTCT-CGGCTACTTCCGCCTCTTTGCGGGGCCGACGGAGCG-----------CAAAGC-------GGTTCTCTGCAGTTTCCGGCCGCATTCGGAGGTCAAGCCACGCCCCCCACATGACCCGACATACGGCT----CAGGAGCCGTCGGTGAGGT------CCCGCCCTGAGCGGTG--GGA--------------------
>gene=chr11_64885114-64885390; species=calJac
GCCGGCTCCATGGAAACTGGCGCCACGACCTACCTGCGAATGCAAGTCGGCGTTAGTTCGAAACTTCCGAGACTTCTCTGATTACTTCCGGTCCACCGCGGGGCCGACGGCGCGCGTTGGTCTCGCAAAGCTCCCAAGGATTCTCGGCAATTTCCGCCCACGCCCGGAAGCCGAACCCCACCCCTTTCCCAAGCAGGGCGGGGGCGGGCCCAGAAAACGGGAGTCAGGTACGAGCCCCGCCCTGTACGATGACGCAAGGAGCGGAAAAATGGGTCT
>gene=chr11_64885114-64885390; species=canFam
GCCGGCTCCATGGCAACGGGCGCCCCGCGCCGCTTACGAACGCTCTCAGGCCGC-GCGGGGAACTTCCGGCGCTAAC-CGGCTACTTCCGCCTCCGGGCAAGGCCGACGGGGCG-------TGGTCAAAGCCCCCGAGGACTCTCGGCAACTTCCGCCCCTGCTCGGTGGCCAAGCCCCACCCCTCTATCTAGTAGCGCTCGAGCCGGCGCCGGCGTGGGT-------------------------CGAGG---GGGCTGGTGCGCA---------
>gene=chr11_64885114-64885390; species=equCab
GCCGGCTCCATGGCAACTGGCGCCGCAGGCCTCCAGCGAACGCGCACGGGCCCC-GCCCGG-ACTTCCGGCGCTTCT-CGGTTACTTCCGCCTCTCTGCGCGGCCGACGGAGCG------TTACGCAAACCGCCCGAGGGCTCTCGGCCATTTCCGCCCGCACTCGGAGACCAGGCCCCACCCCTCGCTCCAGTAGAGCTCGGGCAGGCGCAGGAGCCGCTCGTGACGTAGGAGCCCCGCCCTGCGCGGTG--CGAGAGGCTAGGCAGGCGGGTCC
>gene=chr11_64885114-64885390; species=gorGor
GCCGGCTCCATGGCAACTGGCACCGCGATCTACCTGCGAACGTACGCCGGTGGTAGTTCGAAACTTCCGGGGCTTCTCCGATTACTTCCGGTTCGCAGCGGGGCCGACGGCGCGCTTTCTTTTCGCAAAGCTTCCGAGGATTCTCGGCAATTTCCGCCCACGCCCGAAAGCCGAGCCCCACCCCTTTCCCTAGTAGGGCAAAAGCAGGCCCAGAAGCCGGGCGTCAGGTACGAGCCCCGCCCTGTGCGATGACGCAAGGAGCGGAAAAACGGGTCT
>gene=chr11_64885114-64885390; species=panTro
GCCGGCTCCATGGCAACTGGCACGGCGATCTACCTGCGAACGCACGCCGGTGGTAGTTCGAAACTTCCGGGGCTTCTTCGATTACTTCCGGTTCGCAGCGCGGCCGACGGCGCGCTGTGTTTTCGCAAAGCTTCCGAGGATTCTCGGCAATTTCCGCCCACGCCCGAAAGCCGAGCCCCACCCCTTTCCCTAGTAGGGCGAGAGCAGGCCCAGAAGCCGGGCGTCAGGTACGAGCCCCGCCCTGTGCGATGACGCAAGGAGCGAAAAAATGGGTCT
>gene=chr11_64885114-64885390; species=papHam
ACCGGCTCCATAGCAACTGGCACCGCGATCTACCTGCGAACGCACGCCGGCGATAGTTCCAAACTTCCGGGGCTTATTCGATTACTTCCGGCTCACCGCGGGGTCGACGACGGTCTGTGGTTTCGCAAAGCTCCCGAGGATTCTGAGCAATTTCCGGCCACGCCCGAAAGCCGAGCCCCACCCCTTTCCCTAGTAGGGTGAGAGCAGGCCCAGACGCCGGGCGTCAGGTACGAGCCCCGCCCTGTGCGGTGACGCAAGGAGCGGAAAAATGGGTCT
>gene=chr11_64885114-64885390; species=ponAbe
GCCGGCTCCATGGCAACTGGCACCGCGATCTACCTGCGAACGCACGCCGGTGGTAGTTCGAAATTTCCGGGGCTTCTTCGATTACTTCCGGTTCGCCGCGGGGCCGACGGCGCGCTGTCTTTTCGCAAAGCTCCCGAGGATTCTCGGCAATTTCCGCCCACGCCCGAAAGCCGAGCCCCACCCCTTTCCCTAGTAGGGCGAGAGCAGGCCCGGAAGCCGGGCGTAAGGTACGAGCCCCGCCCTGTGCGATGACGCAAGGAGCGAAAAAATGGGTCT
>gene=chr11_64885114-64885390; species=rheMac
ACCGGCTCCATAGCAACTGGCACCGCGATCTACCTGCGAACGCACGCCGGCGATAGTTCCAAACTTCCGGGGCTTATTCAATTACTTCCGGCTCACCGCGGGGTCGACGACGGTCTGTCGTTTCGCAAAGCTCCCGAGGATTCTGAGCAATTTCCGCCCACGCCGGAAAGCCGAGCCCCAACCCTTTCCCTAGTAGGGTGAGAGCAGGCCCAGACGCCGGGCGTCAGGTACGAGCCCCGCCCTGTGCGATGACGCAAGGAGCGGAAAAATGGGTCT
>gene=chr11_65029146-65029422; species=hg19
TCCGCACACAGACTCAGTTTCCTTGTAGGCAACTCCCGGGCGTTGCGAGTCACAACCGGCATTCTCGCGCCGTGAGAGAGAACTGCGCAGCTGCTGACTGGCGGGCCGCCAGGCGCGTGCGTAGAGACGCCCACACGCCCGCTGATGCGCACGCGCCCTGGGCCGCGCGTGCGCGCGTGGGGTTCCGGAATGAGCCGGGGAAAGCAAGGGGAAGGTTTGGGGTTGGCTCCCGGTTTCGCGCATGCGTGCACTGCACAAACCATTTGGCGGGTTTTT
>gene=chr11_65029146-65029422; species=bosTau
---GTACAAAGCCGGGATTTTGGTGCTGGCAGT-----------------------------------------------AACTGCGGAGCCGCCGTAGAGCGGGCGGCCAGGCACCGGCGCGCGAGCTGGCACTCAGGCATTTGTGCTCAAGCGTTCTCGGACGCGCGTGCGCGCGCTTAGTCAGGGACCTGACAGCCGGAAGCAGGAGGAAGTGGTGGGGTTGAACCTGGGTCTCGCGCATGCGTGCGCCGTACAAAGCATTTGGCGGGTTTTT
>gene=chr11_65029146-65029422; species=calJac
TCTGCACACAGACTCAATTTCCTTACATGTAACCCCGGGGCTTCGCCGGTCACACCCCTCCTCCTCGCCCAGCGAGAGACAACTGCGCAGCTGCCAGCGGGCTGGCCGCTAGGCGCGTGCGTAGAGTCGTCCACACGCCCGCTAGTGCGCACGCGCCCTGGGTCGCGCGTGCGTGCATGGGGTCCGGGGATGAGCCCCGGAAAGCAAGGGAAAGGGGTGGGGCTGGAGCAGGGTCTCACGCATGCGTGCGCTCCACGAACCATTTGGCGGGTTTTT
>gene=chr11_65029146-65029422; species=canFam
ACCGCCCTGAGACGCGATTTCGGCGGTGGGAGC-CAAGCCCTTCGCGCGCCGAGCCCAGCTTTCGCGCCCTACGGGGC--AACTGCGCAGCCGCCGTAAGGCCGCCGTCCGGACGCGGGCGCGCGAGCCGCCGTATCGAAGTTTGTGCGCACGCGCCGGGAGA------------CGCGGCGTCTGAGAACCGGAAGGAAGCTgggggggggtggggtggggttgggggggCGTCTCGCGCATGCGCGCGCCTTGCAAACCGTTTGGCGGGTTTTT
>gene=chr11_65029146-65029422; species=equCab
---GTGCACAAACGCGATCTCGGCACGCGCAGC-CACGGACGCCGCGCGCCCAACGCTGTTTTCGCGCCCTGCGGGAG--AACTGCGCAGCCGCAAGCAGACTG----CTAGgcgcaggcgcgggagcgggcgtgtcagcgtttgtgcgcacgcgccctcagacgcgcgtgcgcgcgcgGAGTC-GGAAACCCTGAGAAGGAAGCGGGGGGAAGGGGTGGGCTTAAACCCGCGTCTCGCGCATGCGCGCGCTGCGCAAACCATTTGGCGGGTTTTT
>gene=chr11_65029146-65029422; species=gorGor
TCCGCACACAGACTCAGTTTCCGTGTAGGCAACTCCCGGGCGTTGCGAGTCACAACCGGCATTCTCACCCCATGAGAGACAACTGCGCAGCTGCTGACTGGCGGGCCGCCAGGCGCGTGCGTAGAGACGCCCACACGCCCGCTGATGCGCACGCGCCCTGGGCCGCGCGTGCGCGCGTGGGGTCCCGGAATGAGCAGGGGAAAGCAAGGGGAAGGTTTGGGGTTGGCTCCCGGTTTCGCGCATGCGTGCACTGCACAAACCATTTGGCGGGTTTTT
>gene=chr11_65029146-65029422; species=panTro
TCCGCACACAGACTCAGTTTCCTTGTAGGCAACTCCCGGGCGTTGCGAGTCACAACCGGCATTCTCGCGCCGTGAGAAAGAACTGCGCAGCTGCTGACTGGCGGGCCGCCAGGCGCGTGCGTAGAGACGCCCACACGCCCGCTGATGCGCACGCGCCCTGGGCCGCGCGTGCGCGCATGGGGTTCCGGAATGAGCCGGGGAAAGCAAGGGGAAGGTTTGGGGTTGGTTCCCGGTTTTGCGCATGCGTGCACTGCACAAACCATTTGGCGGGTTTTT
>gene=chr11_65029146-65029422; species=papHam
TCCGCACACAGACTCAGTTTCCGTGTAGGTAACCCCGGGGCGTTGCGGGTCGCACCCGGCTTTCTCGCCCAGTGAGAAAGAACTGCGCAGCTGCCGACTGGCTGGCCGCCAGGCGCGTGCGTAGAGACGCCCACACGCCCGGTGATGCGCACGCGCCCTGGGCCGCGCGTGCGCGCGTCGGGTCCCGGAATGGGCCGAGGAAAGCAAGCGGAAGGGTTGGGGTTGGCTCCCGGTTTCGCGCATGCGTGCGCTGCACAAACCATTTGGCGGGTTTTT
>gene=chr11_65029146-65029422; species=ponAbe
TCCGCACACAGACTCAGTTTCCGTGCAGGCAATTCCCGGGCGTTGCGGGTCACAACCTGCATTCTCGCCCCGTGAGAAAGAACTGCGCAGCTGCTGACTGGCGGGCCGCCAGGCGCGTGCGTAGAGACGCCCACACGCCCGCTGATGCGCACGCGCCCTGGGCCGCGCGTGCGCGCGTGGGGTCCCGGAATGAGCCGGGGAAAGCAAGGGGAAGGTTTGGGGTTGGCTCCCGGTTTCGCGCATGCGTGCACTGCACAAACCATTTGGCGGGTTTTT
>gene=chr11_65029146-65029422; species=rheMac
TCCGCACACAGACTCAGTTTCCGTGTAGGTAACCCTGGGGCGTTGCGGGTCGCACCCGGCTTTCTCGCCCAGTGAAAAAGAACTGCGCAGAGGCCGACTGGCTGGCCGCCAGGCGCGTGCGTAGAGACACCCACACGCCCGGTGATGCGCACGCGCCCTGGGCCGCGCGTGCGCGCGTCGGGTCCCGGAATGAGCCGGGGAAAGCAAGCGGAAGGGTTGGGGTTGGCTCCCGGTTTCGCGCATGCGTGCGCTGCACAAACCATTTGGCGGGTTTTT
>gene=chr11_65183823-65184099; species=hg19
ACCCAACTTCACCCAGAATGGGGGTGCAGGGCTGGGCCTGGGTCTGAGGACTTCAGTTTTAAGCAGCAAGTCCAGTGCCGTGTGGTGGCCCGGCTCCTCTCGCCCCCACTGGGCGGACAGCGTGGGTGGGGCGGAGCCTACTCCCATCTGCAGGTTGCTGGTTCGGCTGCGGCCAGCAGGGGGCAGCTGAGCTCACCCTTTCCTCCTGCCGGGCTGCAGGGACAGTGACAGTGAGCAGCACTGCCCGCCCAGGCAACCTGGAACCAGGGTCGTGCC
>gene=chr11_65183823-65184099; species=bosTau
-----------------------------------------------------------------------------------------------------------------------------CAGGGGAGCTG-------CTGCCTGTAGGTTGCTGGTCCGGCTGTGGCCAGCAGGGGGCAGTTGAGCCCGCCCTTTCCTCCAGCTCAGCAGCAGAGGCGG--ATC-----CCGCACTTCCTGCCCGTATAGCCCGGAACCCGG--------
>gene=chr11_65183823-65184099; species=calJac
A-CCAACTTCACCCAGAGCGGGGGTGCAGGGCTGGACCTGGGTC--AGGACTTCAG------------------------------------------------------------------------------------CTCCCGTCTGCAGATTGCTAATCCGTCTGAGGCCAGCAGAGGGCAGCTGAGCCCGCCCTTTCCTCCTGCCCGGCTGCAGGGACAGAGAA------CAGCACCGCCCGCCCAGGCAACCTGGAACCAGGGTCGTGCC
>gene=chr11_65183823-65184099; species=canFam
ACCCAGGGTCAGCCAGAAC-GGGGTGTAGGGTTGGGCCTGGGTC--AGGACTTGAGTTTTAAGCAGCAAGTCAGGTGCTCCAGGGTTGG-CCGCTCTTTTGGCCTCCACCAGGCTGACAATTTGGCAGGGGCAGCG----TCACTGCCTGCA-------GGTCCAGCTATGGCCAGAAGGGGGCAGTTGAGCCCGCCCTTTCCTCCAGCTGCACCGCAGAGGCGGTGTCC-----CGGCATTTACCGCCCAGATAATCTGGAACCTGA--------
>gene=chr11_65183823-65184099; species=equCab
ACCCAACATCACCCAAAGC--GAGTGCAGGGCCAGGCCTGGGTC--AGAAGTTCAGTTTTAAGCAGCACGTCTGGTGCCCTGTGGTCAG-CTGCTTTGCTTGCCTCTACTGAGCTGACAATTTTGGGCTGGCAGGG---ATCAGCACCTACAGGTTGCTGGTCCAGCTGCGGCCGGCAGGGGGCAGCTTAGCCCTCCCTTTCCTTCAGCCCAGCTGCAGAGGTGGTGAGC-----TGGCACCTCCCGCCCAGAGAGCCTGGCCCACAG--------
>gene=chr11_65183823-65184099; species=gorGor
ACCCAACTTCACCCAGAA-GGGGGTGCAGGGCTGGGCCTGGGTCTGAGGACTTCAGTTTTAAGCAGCAAGTCCAGTGCAGTGTGGTGGCCCGGCTCCTCTCGCCCCCACTGGGCGGACAGCGTGGGTGGGGCGGAGCCTACTCCCATCTGCAGGTTGCTGGTTCGGCTGCGGCCAGCAGGGGGCAGCTGAGCCCACCCTTTCCTCCT---------------------------------------------------------------------
>gene=chr11_65183823-65184099; species=panTro
ACCCAACTTCACCCAGAATGGGGGTGCAGGGCTGGGCCTGGGTCTGAGGACTTCAGTTTTAAGCAGCAAGTCCAGTGCCGTGTGGTGGCCCGGCTCCTCTCGCCCCCACTGGGCGGACAGCGTGGGTGGGGCGGAGCCTACTCCCATCTGCAGGTTGCTGGTTCGGCTGCGGCCAGCAGGGGGCAGCTGAGCTCACCCTTTCCTCCTGCCGGGCTGCAGGGACAGTGACAG----CAGCACCGCCCGCCCAGGCAACCTGGAACCAGGGTCGTGCC
>gene=chr11_65183823-65184099; species=papHam
ACCCAACTTCACCCAGAACAGGGGTGCAGGGCTGGGCCTGGGTCTGAGGACTTCAGTTTTAAGCAGCAAGTCCAGTG------------------CCCCTCGCCCGTATTGGGCGGACAGTGTGGGTGGGGCGGAGCCTGCGTCCATCTGCAGGTTGCTGGTTCGGCTGTGGCCAGCAGGGGGCAGCTGAGCCCACTCTTTCCTCCCCACCGGCTGCAGGGACAGTGAA------CAGTACCGCCCGCCCAGGCAACCTGGAACCAGGGTCGTGCC
>gene=chr11_65183823-65184099; species=ponAbe
ACCCAACTTCACCCAGAACGGGGGTGCAGGGCTGGGCCTGGGTCTGAGGACTTCAGTTTTAAGCAGCAAGTCCAGTGCCGTGTGGTGGTCCGGCTCCTCTCGCCCCCATTGGGCGGACAGCGTGGGTGGGGCGGAGCCTACTCCCATCTGCAGGTTGCTGGTTCGGCTGCGGCCAGCAGGGGGCAGCTGAGCCCACCCTTTCCTCCTGCCGGGCTGCAGGGACAGTGAA------CAACACCGCCCGCCCAGGCAACCTGGAACCAGGGTCGTGCC
>gene=chr11_65183823-65184099; species=rheMac
ACCCAACTTCACCCAGAACGGGGGTGCAGGGCTGGGCCTGGGTCTGAGGACTTCAGTTTTAAGCAGCAAGTCCAGTG------------------GCCCTCACCCGTATTGGGCGGACAGTGTGGGTGGGGTGGAGCCTGCGTCCATCTGCAGGTTGCTGGTTCGGCTGTGGCCAGCAGGGGGCAGCTGAGCCCACTCTTTCCTCCCGACCGGCTGCAGGGACAGTGAA------CAGTACCGCCCGCCCAGGCAACCTGGAACCAGGGTCGTGCC
>gene=chr11_65256032-65256308; species=hg19
AGGGAGGGCAAACCACAAACACTTCTGCCTGATCTGGCTGGGGAATCCACAGAGACCACCAGCTGGGACTGGGGTGAGCCTCTCAGAGCCCCTAGCACCAGCCCAAGGCTGCATGGGCTGACTGTGTGGGCGGATGCTGCCTAAGTCATGTGCAGAGCCGTCCTGAGCTGAGGCAGAACTATAAGACATGAACTCTGTTTTCAAGACAGGTGACAATGACAAACAGCAATAAAAGCCACACACCATAGCTCAGGATAACAAGGGCTGAGATGCGTT
>gene=chr11_65256032-65256308; species=bosTau
AAAGAGTCAAGTCTGTAAATATTCGTGCTGGACCAGGCTTGGGCATCC-TGGGGACCAGCAGTTGGAACTGGGGTGAGCCTCTCAGAGTCT----CACCAGCTGGAGGACACACAGGTGGTCTGTGTGG----ATGCTGTACAAGCTGTGTGCACCACTATTTTGAGCTGAGGCAGGGCTATAAGACTTGGACTGTGCTTTCAAGG--------AGTGATAAACAGCAATAAAAGTCATAGACCATGGCTGAGGGT--------------------
>gene=chr11_65256032-65256308; species=calJac
AGGGAGAACAAACCACAAACACTTCAGCCTGATCTGTCTGGGAAATCTACAGGGACCACCAGCTGGGACCGGAATGAGCCTTTCAGA-CCCCCAGCACCAGCCCAAGGCCGCATGGGCTGACAGTGCGGAGGGACATGGCCTAAGCCATGTGCAGAGCCATCCTGAGCTGAGGCAGAACTATAAGAC----ACTCTGTTATCAAGACAGGTGACAATGACAAACAACAATAAAAGCCACACGCTATAGCTTAGGATAACAACAGCTGAGTTGGGTT
>gene=chr11_65256032-65256308; species=canFam
AGGGAGTCGAGCCTATACACATTTCTGCCCGAACTGGCTTGGGCATCT-GGGGAACCAGCAGCTGGAA----AGTAG-------AGGCCCCCCTATGCCAGCCCGAGGCCACACAGGTCAACTGCGTGG----ATGCTGCAGAACCCACATGTAGAGCTGCTCTCAGCTGGGGCAGGGCTACAAGACTGGGACTCTGTTTTCAAGGAAAGTAAAAAGGATAAAC------AA-----ATATGCCATAGTTTAAGATAAC-----------------
>gene=chr11_65256032-65256308; species=equCab
AGGGAGTCAGGCCTATGAACATTTCTACTGGACCTGGCTTGGGCAGCT--CAGAGCCAGCAGCAAGAAC---GGGAGGCCTCTCAGAGTCCCTAGT--------AGGGTCGCACAGATCGACTGTGTGG----ATGCCACATAAGCTGCATGCAGAGCTGCTCTGAGCTGAGGCAGGGCTATAAGACTGAGACTCTGTTTTTAAGGCAAATGACGATGACAAAT---AATAAA--TCATGTGCCAAAGTTCAAGGTAAC-----------------
>gene=chr11_65256032-65256308; species=gorGor
------------------------------------------------------------------------------------------------------------------------------------------------------------------------------------------------------------------------------------------------------------------------------------
>gene=chr11_65256032-65256308; species=panTro
AGGGAGGGCAAACCACAAACACTTCTGCCTGATCTGGCTGGGGAATCCACAGAGACCACCAGCTGGGACTGGGGTGAGCCTCTCAGAGCCCCTAGCACCAGCCCAAGGCTGCATGGGCTGACTGTGTGGGCGGATGCTGCCTAAGTCATGTGCAGAGCCGTCCTGAGCTGAGGCAGAACTATAAGACATGAACTCTGTTTTCAAGACAGGTGACAATGACAAACAGCAATAAAAGCCACACACCATAGCTCAGGATAACAAAAGCTGAGATGCGTT
>gene=chr11_65256032-65256308; species=papHam
---GAGGACAAACCACAAACACTTCTGCCTGATTTGGCTGGGGAATCCACAGGGACCACCAGCCGGGCCGGGGGTGAGCCTCTCAGAGGTCCCAGCACCAGCCCAAGGCCGCATGGGCTGACTGTGTGGGCGGACATTGCCTAAGTCATGTGCAGAGCCGTCCTGAGCTGAGGCAGAACTATAAAACAAGAACTCTGTTTTCAAGACAGGTGACAATGACAAACAGCAATAAAAGCCACACATCATAGCTCAGGATAACAACAGCTGAGTTGGATT
>gene=chr11_65256032-65256308; species=ponAbe
AGGGAGGGCAAACCACAAACACTTCTGCCTGATCTGGCTGGGGAATCCACAGGGACCACCAGCTGGGACTGGGGTGAGCCTCTTAGAGCCCCTAGCACCAGCCCAAGGCTGCATGGGCTGACTGTGTGGGCGGATGCTGCCTAAGTCATGTGCAGAGCCGTCCTGAGCTGAGGCAGAACTATAAGACATGAACTCTGTTTTCAAGACAGATGACAATGACAAACAGCAATAAAAGCCACACACCATAGCTCAGGATAACAAGAGCTGAGATGTGTT
>gene=chr11_65256032-65256308; species=rheMac
---GAGGGCAAACCACAAACACTTCTGCCTGATCTGGCTGGGGAATCCACAGGGACCACCAGCCGGGCCGGGGGTGAGCCTCTCAGAGGTCCCAGCACCAGCCCAAGGCCGCATGGGCTGACTGTGTGGGCGCACATTGCCTAAGTCATGTGCAGAGCCATCCTGAGCTGAGGCAGAACTATAAAACACGAACTCTGTTTTCAAGACAGGTGACAATGACAAACAGCAATAAAAGCCACACATCATAGCTCAGGATAACAACAGCTGAGTTGGATT
>gene=chr11_65265052-65265291; species=hg19
TGGCGCCCGCCCACGAGCCAGCGCCTCACAAAGGGAGGGCGGCTCACGGCCCTCGCGTATCCCTGCGCGGCGCTCGCGAGCCGCCCCTCCCCCGGCGTTTGTCCCTGACGCAGCCCCACCGGTTGCGCAGTCCCTCCCCGCCCCCGCTCTCCCCTCCGCAGCCTGCAGCCCGAGACTTCTGTAAAGGACTGGGGCCCCGCAACTGGCCTCTCCTGCCCTCTTAAGCGCAGCGCCATTTT
>gene=chr11_65265052-65265291; species=bosTau
CAACA-CCGCCCGCGAGTCGACGCCTCACAAAGGGA-GGCGGCTCACGGCC--AGCATATCCCTGCGCCGTGCGT----GTGGG-----------------------------------------------ATCGAGCCCCACCCC---TGGACTCCC-------------GAGGGT-----------TTTGCGCTTGGCC--------------TCTCCCTTGTCGCCGCGTCGCTTT
>gene=chr11_65265052-65265291; species=calJac
TGGCATCCGCCCGCGAGCCAGCGCCTCACAAAGGGAGGGCGGCTCACGGCCCCCGCGTATCCCTGCGCGGCGCTCGCGAGCCGCCCCTCCCCCGGC-TTTGTCCCTACCGTAGCCCTGCCCGCTGCCCAGGCGCTCCCCGCCCCCGCTCTCTTCTTCCCGGCCTGCGGCCCGATGCTTCTGGAAAGAACTGGGGCCCCGC-ACTGGCCTGTCCTGCTTGCTCAGGCGCCGCGCCATTTT
>gene=chr11_65265052-65265291; species=canFam
CGGTGCCCGCCCGCGAGCCGGCGCCTCACAAGGGGAGGGCGGCTCACGGCT--CGCGTATCCCTGCGCCGGGCGTGCGCGCCGTCCTTCCCCCC--CTTTGTCTC--CAGCCT----------------GTCTCCGGCTGCCCCCCCCCTGGCCCCCC-------------GAGGGGTCTGGACGTGGCGCGCGTCCCACC--------------TCGCCGTTCTCCGCGCGCCGC-AT
>gene=chr11_65265052-65265291; species=equCab
CAGCGGCCGGCCGCGAGCCGTCGCCTCACAAAGCAAGGGCGGGTCACGGGC--CCCAGATCCCCTGCCCGGGCTGAAGGGCTGGCCCTTCCCCA--CTTTGTTAC--CGGT------------------GTTTCCGGCCGCCCCTTCCATGGTCTC--------------------------------CGCGCGCCCGGCC--------------TCGCCCTTCTCTGCGCGCCGCTTT
>gene=chr11_65265052-65265291; species=gorGor
TGGCGCCCGCCCACGAGCCAGCGCCTCACAAAGGGAGGGCGGCTCACGGCCCTCGCGTATCCCTGCGCGGCGCTCGCGAGCCGCCCCTCCCCCGGCCTTTGTCCCTGACGCAGCCCCACCGGTTGCCCAGTCCCTCCCCGCCCCCGCTCTCCCCTCTGCGGCCTGCAGCCCGAGATTTCTGTAAAGGACTGGGGCCCCGCAACTGGCCTCTCCTGCCCTTTTAAGCGCAGCGCCATTTT
>gene=chr11_65265052-65265291; species=panTro
TGGCGCCCGCCCACGAGCCAGCGCCTCACAAAGGGAGGGCGGCTCACGGCCCTCGCGTATCCCTGCGCGGCGCTCGCGAGCCGCCCCTCCCCCGGCCTTTGTCCCTGACGCAGCCCCACCGGTTGCGCAGTCCCTCCCCGCCCCCGCTCTCCCCTCCGCGGCCTGCAGCCCGAGACTTCTGTAAAGGACTGGGGCCCCGCAACTGGCCTCTCGTGCCTTCTTAAGCGCAGCGCCATTTT
>gene=chr11_65265052-65265291; species=papHam
TGGCTCCAGCCCACGAGCCAGCGCCTCACAAAGGGAGGGCGGCTCACGGCCCTCGCGTATCCCTGCGCGGCGCTCGCGAGCCGCCCCTCCCCCGGCCTTTGCCCC-----------------------------------------------------------------------------------------------------------CTGCACCCTTAGGCGCCACGCCATTTT
>gene=chr11_65265052-65265291; species=ponAbe
TGGCGCCCGCCCACGAGCCAGCGCTTCACAAAGGGAGGGCGGCTCACGGCCTTCGAAAATCCTTGCGCGGCGCTCGCGAGCCGCCCCTCCCCCGGCCTTTGTTCCTGCCGCAGCCTCGCCGCTTGCCCAGTGGCTCCCCGCCCCCGCTGTCTCCTCCGCCACCTGCAGCCCGAGGCTTCTGTAAAGCACTGGAGCCCCGCAACTAGCGTCTCCTGCCCTCTTAGGCGCCGCGCCATTTT
>gene=chr11_65265052-65265291; species=rheMac
TGGCTCCAGCCCACGAGCCAGCGCCTCACAAAGGGAGG----------------------------------------------CCCTCCCCCGGCCTTTGTCCCTTCCGCAGCCCTGCAGGCCGCCGGGTCGCTCCCCGCCCCCGCTTTCTCCTCCGCGGCC-GCAGCCCGAGGCTTCTGTGAAGTATTGGGGTCCTGC-ACTGGTCTCTCCTGCACCCTTAGGCGCCACGCCATTTT
>gene=chr11_65626711-65626780; species=hg19
AGTCGGGGACATTCCACAGCACCGCCCCCGCCCGGACTCCCGGCGCTCCAGGTGGAGACAGCAGCTTGA
>gene=chr11_65626711-65626780; species=bosTau
AGTCGGGGACATCCCGTAGCATCGCCCACCACCGAACTCAAGGAGCCTCAATGAGGGGCTGCAGCTCAA
>gene=chr11_65626711-65626780; species=calJac
AGTCGGGGACGTTCCACAGCACCGCTCTCCTCCGGGCTCGCAGCGCTCCAGGTGAAGGCTGCAGCTTGA
>gene=chr11_65626711-65626780; species=canFam
AGTCAAGGACGTCCCGCTGCATCGCTCACCCCCGAGTTCCGGAAGCCCCAGGTGGAGGCCGCCGCTGGA
>gene=chr11_65626711-65626780; species=equCab
AGTTGGGGACATGCCGCCGCACCGCCCACCACAGAGCTCCAAGAGCCCCAGGTGGAGGCCGCAGCTCGA
>gene=chr11_65626711-65626780; species=gorGor
AGTCGGGGACATTCCACAGCACCGCCCCCGCCCGGACTCCCGGCGCTCCAGGTGGAGACAGCAGCTTGA
>gene=chr11_65626711-65626780; species=panTro
AGTCGGGGACATTCCACAGCACCGCCCCCGCCCGGACTCCCGGCGCTCCAGGTGGAGACAGCAGCTTGA
>gene=chr11_65626711-65626780; species=papHam
AGTCGGGGACATTCCACTGCACCGCCCCCGCCTGGGCTCCCGGCGCTCCAGGTGGAGACAGCAGCTTGA
>gene=chr11_65626711-65626780; species=ponAbe
AGTCGGGGACATTCCACAGCACCGCCCCCGCCCGGACTCCCGGCGCTCCAGGTGGAGACAGCAGCTTGA
>gene=chr11_65626711-65626780; species=rheMac
AGTCGGGGACATTCCACTGCACCGCCCCCGCCTGGGCTCCCGGCGCTCCAGGTGGAGACAGCAGCTTGA
>gene=chr11_65627814-65627902; species=hg19
AAGCGCCGCCCAGCCAGTCCTCCCCGTCACAGGGGGCGCTGTCCGCCTTCCTCTCGCCTACACAAAGACCCCGCTCTCGAATCTGGGG
>gene=chr11_65627814-65627902; species=bosTau
ACGCGCCGCCCAGCCAGACCTCCCAGCAACAGG-GGCGCTGTCCACATTCTCCTTCCCTGCACAAAGACAACGCTCTGAAATCTGTGG
>gene=chr11_65627814-65627902; species=calJac
AAGCACCGCCCAGCCAGTCCTCCCCGTCACAGGGGGCGCTGTCCGTTTTCCTCTAACCTACACAAAGACCCCGCTCTCGAATCTGAGG
>gene=chr11_65627814-65627902; species=canFam
CAGGATTATCCATCCAGCCCTCCTAGCCACAGGGGGCGCTGTCTGTCTTTCTGTC---CGCACAAGTACCCCGCTCTCCAATCTGGGC
>gene=chr11_65627814-65627902; species=equCab
AAGCACCGCCCAGCCAGCCCTCCCAACCACAGGGGGCGCTGTCCGCCCTCCTCTCGCCTGCACAAAGACCCCGCTCTCGAATCTGGGG
>gene=chr11_65627814-65627902; species=gorGor
AAGCGCCGCCCAGCCAGTCC-CCCCGTCACAGGGGGCGCTGTCCGCCTTCCTCTCGCCTACACAAAGCCCCCGCTCTCGAATCTGGGG
>gene=chr11_65627814-65627902; species=panTro
AAGCGCCGCCCAGCCAGTCCTCCCCGTCACAGGGGGCGCTGTCCGCCTTCCTCTCGCCTACACAAAGACCCCGCTCTCGAATCTGGGT
>gene=chr11_65627814-65627902; species=papHam
AAGCGCCGCCCAACCAGTCCTCCCCGTCACAGGGGGCGCTGTCCGCCTTCCTCTCGCCTACACAAAGACCCCGCTCTCGAATCTGGGG
>gene=chr11_65627814-65627902; species=ponAbe
AAGCGCCGCCCAGCCAGTCCTCCCCGTCACAGGGGGCGCTGTCCGCCTTCCTCTCGTCTACACAAAGACCCCGCTCTCGAATCTGGGG
>gene=chr11_65627814-65627902; species=rheMac
AAGCGCCGCCCAACCAGTCCTCCCCGTCACAGGGGGCGCTGTCCGCCTTCCTCTCGCCTACACAAAGACCCCGCTCTCGAATCTGGGG
>gene=chr11_65655885-65656161; species=hg19
TCATGGCGACGCCCGGGGCCGCAGCGCCCCGAGCAGGAGCGAGCACTGCTCGGGACTGGCGCGCCGCCTTCAGGCCACTTCCGGGAGCGCCGAGATTCCGCTCGCGGCATCGGGACCCAGCTTATGACCACTTCCGGGACACAGCCAGTCGGGGAGGGGACGGGGCGGGAGCGGCGAGGGAAGAGAGGGGGAGGCCTGCGCGGAGGAGCACCGCTTCCTCCCGCCGGGAGGGGGAGTCCCGGGCTCCTGCGTCCTGTCTCCCTCCCCGGCCGTCTG
>gene=chr11_65655885-65656161; species=bosTau
TCATGGCGACGCCCGGACCCGCAGCGC-CCCAGCAGGAGCGAGCACTgcccgggcccggcacgccgccgccgggccACTTCCGGGAGCACTGACATTCGTCTCCCGGCACCCGGAGCCAGAGAAGGACCACTTCCGGGACAGAGCTAGT-----------CTGGGCAGGAGCCGCGAGGAA--AGAGGCTGAGGCGGAGGCGGTTGGGTAGCCCCTCCTCCCAGCGGGAGGGGGAGTTCCCGGGTCCCAGCCCCACCCTCA--CGCCGGCCGTTTG
>gene=chr11_65655885-65656161; species=calJac
TCATGGCGACGCCCGGGGCCCTAGCGCCCCGAGCAGGA-----CACTGCTGGGGCCTGGCGTGCCGCCTCCAGGCCACTTCCGGGAGCGCTGAGATTCCGCTCCGGGCACCCGGACCCAGCATAGGATTACTTCCGGGACACAGCCAGTGAGAGCGGGGATGCGGAGGGAGCGGTGAGGGAAGAGAGGGGCAGGTCTGCGCGGAGGAGCAGCGCCTCCTCCCGCCGGGAGGGGGAGTCCTCGGCTCCTGCGGGTTGTCGCC--CCCAAGCCGTCTG
>gene=chr11_65655885-65656161; species=canFam
TCATGGCGACGCCCGGACCCGCAGCGC-CCCAGCCGGAGCGAGCACTCCCCGGGTCCGGCGCGCCGCCGGCAGGCTACTTCCGGGAGCGCGGGGCTTCGGCTCCCGGCACCCGGAGCCAGAGAAGGACCACTTCCGGGACAGAGAGGGT------------GGGGCAGAAGCGGCG-----------------------GCGGCGGAGTAGCCCCTCCTCCCAGCGGGAGGGGCAGTCCCCGGTCCTCACCCCCGCTCGTC--TCCTGGCGGCTTG
>gene=chr11_65655885-65656161; species=equCab
TCATGGTCACGCCCAGAACCG---------------------------------------------------------------------------------------------------------------------------------------------------------------------------------------------------------------------------------------------------------------
>gene=chr11_65655885-65656161; species=gorGor
TCATGGCGACGCCCGGGGCCG----------------------------------------------------------------------------------------------------------------------------------------------------------------------------------------------------------------------GTCCCGGGCTCCTGCGTCCTGTCTCCCTCCCCGGCCGTCTG
>gene=chr11_65655885-65656161; species=panTro
TCATGGCGACGCCCGGGGCCGCAGCGCCCCGAGCAGGAGCGAGCACTGCTCGGGACTGGCGCGCCGCCTCCGGGCCACTTCCGGGAGCGCCGAGATTCCGCTCGCGGCATCGGGACCCAGCTTATGACCACTTCCGGGACACAGCCAGTCGGGGAGGGGACGGGGCGGGAGCGGCGAGGGAAGAGAGGGGGAGGCCTGCGCGGAGGAGCACCGCTTCCTCCCGCCGGGAGGGGGAGTCCCGGGCTCCTGCGTCCTGTCTCCCTCCCCGGCCGTCTG
>gene=chr11_65655885-65656161; species=papHam
TCATGGCGACGCCCGGGGCCGCAGCGGCCCGAGCAGGAGGGAGCACCGCTCGGGCCTGGCGCGCCGCCTCCAGGCCACTTCCGGGAGTGCCGAGATTCCGCTCCCGGCATCCGGACCCAGCATAGGACCACTTCCGGGACACAGCCAGTGGGGGCGGGGACGGGGCGGGAGCGGCGAGGGAAGAGAGGGGGAGGACTACGCGGAGGAGCAACGCTTCCTCCCGCCGGGAGGGGGAGTCCCGGGCTCCTGCGTCCTGTCTCC--CCGCGGCGGTCTG
>gene=chr11_65655885-65656161; species=ponAbe
TCATGGCGACGCCCGGGGCCGCAGCGCCCCGAGCAGGAGCGAGCACTGCTCGGGACTGGCGCACAGCCGCCGGGCCACTTCCGGGAGCGCCGAGATTCCGCTCCCGGCATCGAGACCCAGCTTATGACCACTTCCGGGACACAGCCAGTCGGGGCGGGGACGGGGCGGGAGCGGCGAGGGAAGAGAGGCGGAGGCCTGCACGGAGAAGCACCGCTTCCTCCCGCCGGGAGGGGGAGTCCCGGGCTCCTGCGTCCTGTCTCCCTCCCCGGCCGTCTG
>gene=chr11_65655885-65656161; species=rheMac
TCATGGCGACGCCCGGGGCCGCAGCGGCCCGAGCAGGAGGGAGCACCGCTCGGGCCGGGCGCGCCGCCTCCAGGCCACTTCCGGGAGTGCCGAGATTCCGCTCCCGGCATCCGGACCCAGCATAGGACCACTTCCGGGACACAGCCAGTGGTGGCGGGGACGGGGCGGGAGCGGCGAGGGAAGAGAGGGGGAGGACTACGCGGAGGAGCAACGCTTCCTCCGGCCGGGAGGGGGAGTCCCAGGCTCCTGCGTCCTGTCTCC--CCGCGGCGGTCTG
>gene=chr11_66184501-66184777; species=hg19
GCTATGCAAGACAGGAGCAAGGGATCTCACGGCCTGTTTTTGCTACAAAAACCCTTTTTCGGAAAAAATAATAAAGAAAGGAATCAGCCAATCCCTCCTCGATGCCATCACCTCTTCTCGGTGATTTTTCGGGGAAGGAGTGGGTGGGTTGCTATGGCAACAGATGCGAGCTCGTCTCAGTAAAGAAGGGACCTTGATATTTTTTTCTCTCTCTCATTCTCTCAGTtgtgtgtgtgtgcgtgcatgtgtatgtgcgcctgtgtgtgtgtgCATGCG
>gene=chr11_66184501-66184777; species=bosTau
GCCATATAAGACATGGGCAAGGGATCTCACGGCCTGTTCTTGCTATAAAAACCC-TTTTCGGAAAAAATAATAAAGAAAAAAATCAACCAATCCCTCCTCGATGCCATCACCTCTTCTTGGTGATTTTTCGGGGAAGGAGTGGGCGGGTTGCCATGGCAACAGATGCGAGCTTGTCTCAGTAAAGAAGGGACCTTGATATTTTTTTCTCTCATTCTCTCTTTCAGTTGTGTATGTGTGTGCA----------------T-----------------
>gene=chr11_66184501-66184777; species=calJac
------------------------TCTCACAGCCTGTTTTTGTTACAAAAACCCTTTTTCGGAAAAAATAATAAAGAAAAGAATCAGCCAATCCCTCCTCGATGCCATCACCTCTTCTTGGTGATTTTTCGGGGAAAGAGTGGGTGGGTTGCTATGGCAACAGATGCGAGCTCGTCTCAGTAAAGAAGGGACCTTGATATTTTTTTCTCTC--TCATTCTCTCAGTtgtgtgtgtgtgcgtgcatgtgtatgtgcgcctgtgtgtgtgtgCATGCG
>gene=chr11_66184501-66184777; species=canFam
GCTATGCAAGACAGAGGCAGGGGATCTCACGGCCTGTTCTTGCTATAAAAAACC-TTTTCGGAAAAAATAATAAAGAAAGAAATCAGCCAATCCGTCCTCAATGCCATCACCTCTTCTTGGTGATTTTTCGGGGAAGGAGTGGGCGGGTTGCCATGGCAACAGATGCGAGCTTGTCTCAGTAAAGAAGGGACCTTGATATTTTTTTCTCTCATTCTCTCTCTCAGTTGTGTGTGTATGTGTG----------------TGTGTGCG------C---
>gene=chr11_66184501-66184777; species=equCab
GCTATGC-AGACAGGGGCAAGAGATCTTACGGCCTGTTCTTGCTATAAAAACCC-TTTTCGGAAAAAATAATAAAGAAAGAAATCAGCCAATCCCTCCTCGATGCCATCACCTCTTCTTGGTGATTTTTCGGGGAAGGAGTGGGCGGGTTGCCATGGCAACAGATGCGAGCTCGTCTCAGTAAAGAAGGGACCTTGATATTTTTTTCTCTCATTCTCTCTCTCAGTTGTGTGTGTATATATG----------------TGTGTGTG------C---
>gene=chr11_66184501-66184777; species=gorGor
----------------------------------------------------------------------------------------------------GATGCCATCACCTCTTCTTGGTGATTTTTCGGGGAAGGAGTGGGTGGGTTGCTATGGCAACAGATGCGAGCTCGTCTCAGTAAAGAAGGGACCTTGATATTATTTTCTCTCTCTCATTCTCTCAGTtgtgtgtgtgtgcgtgcatgtgtatgtgcgcctgtgtgtgtgtgCATGCG
>gene=chr11_66184501-66184777; species=panTro
GCTATGCAAGACAGGGGCAAGGGATCTCACGGCCTGTTTTTGCTACAAAAACCCTTTTTCGGAAAAAATAATAAAGAAAGGAATCAGCCAATCCCTCCTCGATGCCATCACCTCTTCTCGGTGATTTTTCGGGGAAGGAGTGGGTGGGTTGCTATGGCAACAGATGCGAGCTCGTCTCAGTAAAGAAGGGACCTTGATATTTTTTTCTCTC----ATTCTCTCAGTtgtgtgtgtgtgcgtgcatgtgtatgtgcgcctgtgtgtgtgtgCATGCG
>gene=chr11_66184501-66184777; species=papHam
GCTGTGCAAGACAGGGGCAAGGGAACTCACGGCCCGTTTTTGCTACAAAAACCCTTTTTCGGAAAAAATAATAAAGAAAGGAATCAGCCAATCCCTCCTCGATGCCATCACCTCTTCTTGGTGATTTTTCGGGGAAGAAGTGGGTGGGTTGCTATGGCAACAGATGCGAGCTCTTCTCAGTAAAGAAGGGACCTTGATTTTTTTTTCTCTCTCTCATTCTCTCAGTtgtgtgtgtgtgcgtgcatgtgtatgtgcgcctgtgtgtgtgtgCATGCG
>gene=chr11_66184501-66184777; species=ponAbe
GCTATGCAAGACAGGGGCAAGGGATCTCACGGCCTGTTTTTGCTACAAAAACCCTTTTTCGGAAAAAATAATAAAGAAAGGAATCAGCCAATCCCTCCTCGATGCCATCACCTCTTCTTGGTGATTTTTCGGGGAAGGAGTGGGTGGGTTGCTATGGCAACAGATGCGAGCTCCTCTCAGTAAAGAAGGGACTTTGATATTTTTTTCTCTCTCTCATTCTCTCAGTtgtgtgtgtgtgcgtgcatgtgtatgtgcgcctgtgtgtgtgtgCATGCG
>gene=chr11_66184501-66184777; species=rheMac
GCTGTGCAAGACAGGGGCAAGGGAACTCACGGCCCGTTTTTGCTACAAAAACCCTTTTTCGGAAAAAATAATAAAGAAAGGAATCAGCCAATCCCTCCTCGATGCCATCACCTCTTCTTGGTGATTTTTCGGGGAAGGAGTGGGTGGGTTGCTATGGCAACAGATGCGAGCTCTTCTCAGTAAAGAAGGGACCTTGA---TTTTTTTTCTCTCTCATTCTCTCAGTtgtgtgtgtgtgcgtgcatgtgtatgtgcgcctgtgtgtgtgtgCATGCG
>gene=chr11_66487733-66488009; species=hg19
tgggttgggctgggctgggcAGCCAGCAGGTCAATGGCAATGACAAGAGTGGGATGGAGGAGGAAGCCAGACGGGGTAGGTGGCCTTGGGGTGTGTGGGTGAGTCAGCCCCATGCCAGCCACTGGTGGTGTCAGGTGGCAGCCGCACTCTTGTTGCCATGACAACTCCTCCCCCGGAAGACAGGGAGGCCGTTGGACGAGTTTCCGCTCAGAGCGGAGAGCCCAGGCCCTGGGCTGCAGGGAAGAGTAGGAGCCAAGGCAGGCAGAGAGCACACCA
>gene=chr11_66487733-66488009; species=bosTau
-----TGCACTGGGCTGGGAGGCCAGCAGGTCAGTGGAAAAGATGAGGGTGGCGTGGAGGAGGAAACCAAACAGGGTGGGTGGCCTTGGGGTGTGTGGGTGACTCAGCCCCACGCCAGCCGCCGGTGGTGTCAGCTGGCAGCTGCACTCTTGTTGCCATGGCAACTCCTCCCC-AGAACGCAGGGAGGCCGTCGAACGGGCTGGTGCTCAGAGGAGGAAGGGGAGAACCCAGGCCATAGGGGAAGGCAGGGGCTGAGGTGGGTGGAGAGCA-ACCC
>gene=chr11_66487733-66488009; species=calJac
ttggctgggctgggctgggTGGCCGGCTGGTTAATGGCAATGACAAGGGTGGGATGGAGGAGGAAGCCAGAGGGGGTGGGTGGCCTTGGGGTGTGTGTGTGTGTCAGCCCCACGCCAGCCACTGGTGGTGTCAGGTGGCAGCCACACTCTTGTTGCCATGACAACTCCTCCCCCGGAAGACAGGGAGGCTGTCAGACGAGTTTCTGCTCAGAGCAGGGAGCCCAGGCCCCAGGCCGAAGGGAAGGGTAGGGGCCAAGGCAGGTAGTGAGCACACCC
>gene=chr11_66487733-66488009; species=canFam
-----T-CACTGGGCTGGGGGGACAGAAGGTCGGTGGAAGAGACAAGGGTGGGACGGAGGAGGAAGCCAGACGGGGCGGGTGGCCTTAGGGTGTGTGGGTGATTCAGCCCCACGCCAGCCGCTGGTGGTGTCAGGTGGCAGCTGTACTCTTGTTGCCATGACAACTCCTCCCC-GGAACGCAGGGAGGCCGTCAGACGGGTTTGTGCTCAGAAAAGG-AGGGAAGAGCCCAGGCCTGAGGGTAGGGCAGGGGCCGAGGTGGGTTGAGAGCAAACTC
>gene=chr11_66487733-66488009; species=equCab
-----TGCGCTGGTCTGGGAGGCCGGCAGGTCAGTGAGAAAGACAAGGGTGGGATGGAGGAGGAAGCCAGACGGGGTGGGTGGCCTTGGGGTGTGTGGGTGACTCAGCCCCACGCCATCCGCTGGTGGTGTCAGGTGGCAGCCCCACTCTTGTTGCCATGACAACTCCT-CCC-GGAACGCAGGGAGGCCGTCAGACGGGTTTGTGCTCAGAGGAGGAAGGGGAGAGCCCAGGCCGTAGGGGAGGGCAGGGGCCGAGGCAGGCAGAGAGCAAACCC
>gene=chr11_66487733-66488009; species=gorGor
--------------------------------------------AAGGGTGGGATGGAGGAGGAAGCCAGACGGGGTGGGTGGCCTTGGGGTGTGTGGGTGAGTCAGCCCCATGCCAGCCACTGGTGGTGTCAGGTGGCAGCCACACTCTTGTTGCCATGGCAACTCCTCCCCCGGAAGACAGGGAGGCCGTTGGACAAGTTTCCGCTCAGAGCGGAGAGCCCAGGCCCTGGGCTGTAGGGAAGAGTAGGGGCCAAGGCAGGCAGAGAGCACACCT
>gene=chr11_66487733-66488009; species=panTro
tgggttgggctgggctgggcAGCCGGCAGGTCAATGGCAATGACAAGAGTGGGATGGAGGAGGAAGCCAGACGGGGTGGGTGGCCTTGGGGTGTGTGGGTGAGTCAGCCCCATGCCAGCCACTGGTGGTGTCAGGTGGCAGCCGCACTCTTGTTGCCATGACAACTCCTCCCCCGGAAGACAGGGAGGCCGTTGGACGAGTTTCCGCTCAGAGCGGAGAGCCCAGGCCCTGGGCTGTAGGGAAGAGTAGGAGCCAAGGCAGGCAGAGAGCACATCC
>gene=chr11_66487733-66488009; species=papHam
tgggttgggctgggctgggcAGCCGGCAGGTCAATGGTAATGACAAGGGTGGGATGGAGGAGGAAGCCAAACGGGGTGGGTGGCCTTGGGGTGTGTGGGTGAGTCAGCCCCACACCAGCCACTGGTGGTGTCAGGTGGCAGCCGCACTCTTGTTGCCATGACAACTCCTCCCCCGGAAGACAGGGAGGCTGTCAGACGAGTTTCTGCTCAGAGCAGAGAGCCCAGGCCCCAGGCCGTAGGGAAGGGTAGGGGCCAAGGCAGGCAGAGAGCACACCC
>gene=chr11_66487733-66488009; species=ponAbe
tgggttgggctgggctgggcAGCCGGCAGGTCAATGGCAATGACAAGGGTGGGATGGAGGAGGAAGCCAGACGGGGTGGGTGGCCTTGGGGTGTGTGGGTGAGTCAGCCCCATGCCAGCCACTGGTGGTGTCAGGTGGCAGCCGCACTCTTGTTGCCATGACAACTCCTCCCCCGGAAGACAGGGAGGCCGTTGGACGAGTTTCCGCTCAGAGCGGAGAGCCCAGGCCCTGGGCCGTAGGGAAGGGTAGGGGCCAAGGCAGGCAGAGAGCACAGCT
>gene=chr11_66487733-66488009; species=rheMac
tgggttgggctgggctgggcAGCCGGCAGGTCAATGGTAATGACAAGGGTGGGATGGAGGAGGAAGCCAAACGGGGTGGGTGGCCTTGGGGTGTGTGGGTGAGTCAGCCCCACGCCAGCCACTGGTGGTGTCAGGTGGCAGCCGCACTCTTGTTGCCATGACAACTCCTCCCCCGGAAGACAGGGAGGCCGTCAGACGAGTTTCTGCTCAGAGCAGAGAGCCCAGGCCCCAGGCCGTAGGGAAGGGTAGGGGCCAAGGCAGGCAGAGAGCACACCC
>gene=chr11_66636215-66636491; species=hg19
AGTGAGCAAGCCCCCTGGCTGGCCCCAGGAGCCACTTCGCCTGTACTTTATGCAAATCCTAGAAGCCGCGCCTCCCGCCCCGCCTGCCCGCCCACACTCACTCGGTGATCTCCTCTGTGACCGTGTGCTCCACCTGCAGGCGGGAGTTGACCTCGATGAAGTAGTGCTTGCCGTGCCTGTCCACCAGGAACTCCACGGTGCCTGCGTTCTCGTAGCCCACCTGTGGGGGCGGCCACGTGAGCAGGGGAGGGCACAGGCAGGGCCTGGGCAAACTCA
>gene=chr11_66636215-66636491; species=bosTau
AGTGAG-----------------CCCAGGAACC-CGCGAC-CGGGTCTTACACAAGATGTGGACGCCGCCCccgcccccccgccccccgcccccTGCTCACTCTGTGATCTCCTCGGTCACCGTGTGCTCCACTTGCAGGCGCGAGTTGACCTCGATGAAGTAGTGCTTGCCGTGCCTGTCCACCAGGAACTCCACGGTGCCCGCGTTCTCGTAGCCCACCTGT-GGGGCGGCCTCGTTAGCAGGGGT------CTGTGGTGAGCG----------
>gene=chr11_66636215-66636491; species=calJac
AGTGAGCGAG--CTCTGGCTCCCCCCAGGGGCCACTTCACCTGCACTTTCTGCAAAGCCTAGAAGCTACACCTCCCGCCCCGCCCTCCACCCCGCGCTCACTCAGTGATCTCCTCCGTGACCGTGTGCTCCACCTGCAGGCGGGAGTTGACCTCGATGAAGTAGTGCTTGCCGTGCCTGTCCACCAGGAACTCCACGGTGCCCGCGTTTTCGTAGCCCACCTGT-GGGGCGGCCGCATGAGCAGAGGG-CCCACAGGCAGGGCCTGGGCTAACTGA
>gene=chr11_66636215-66636491; species=canFam
GGTGGGCCGAGCCCCCA-------CTAAATGCCCCCCCAAGTGGATTTTATGGGAAACCTGG---CCGCCCTGCC----CCGCCCCCCCCCCCA--CTCACTCTGTGATCTCCTCGGTGACTGTGTGCTCCACCTGCAGGCGTGAGTTGACCTCGATGAAGTAGTGCCTGCCATGCCGGTCCACCAGGAACTCCACCGTGCCTGCGTTCTCGTAGCCCACCTGT-GGGGCGGCCGTGTCAGCAAGACA------TCAATCAGCAGGGCGGGACCGA
>gene=chr11_66636215-66636491; species=equCab
AGTGAGCTGAGCTCCCGGCCGCCCCTAGGAGCCACCTGAGGTGGATGTCACACAAAAGAGGGGCACCGCCCCTCCTGGGCTGCCCACCCCCCCATGCTCACTCGGTGATCTCCTCGGTGACAGTGTGCTCCACCTGCAGGCGGGAGTTGACCTCGATGAAGTAGTGCTTGCCGTGCTTGTCCACCAGGAACTCCACTGTGCCCGCGTTCTCGTAGCCCACCTGT-GGGGCAGCCGTGTAAGCAGAGCG------TGGTGAAGCAAG----------
>gene=chr11_66636215-66636491; species=gorGor
AGTGAGCAAGCCCCCTGGCTGGCCCCAGGAGCCACTTCGCTTGTACTTTATGCAAATCCTAGAAGCCGCGCCTCCTgccccgcccgcccgcccgcACTCACTCGGTGATCTCCTCCGTGACCGTGTGCTCCACCTGCAGGCGGGAGTTGACCTCGATGAAGTAGTGCTTGCCGTGCCTGTCCACCAGGAACTCCACGGTGCCTGCGTTCTCGTAGCCCACCTGTGGGGGCGGCCACGTGAGCAGGGGAGGGCACAGGCAGGGCCTGGGCAAACTCA
>gene=chr11_66636215-66636491; species=panTro
AGTGAGCAAGCCCCCTGGCTGGCCCCAGGAGCCACTTCGCCTGTACTTTATGCAAATCCTAGAAGCCGCGCCTCCCGCCCCGCCTGCCCGCCCACACTCACTCGGTGATCTCCTCTGTGACCGTGTGCTCCACCTGCAGGCGGGAGTTGACCTCGATGAAGTAGTGCTTGCCGTGCCTGTCCACCAGGAACTCCACGGTGCCTGCGTTCTCGTAGCCCACCTGTGGGGGCGGCCACGTGAGCAGGGGAGGGCACAGGCAGGGCCTGGGCAAACTCA
>gene=chr11_66636215-66636491; species=papHam
AGTGAGTGAG-CCCCTGGCTGCCCCCAGGAGCCACTTCGCCTGCACTTTATGCAAAACCTAGAGGCCGCACGTCCCGCCCCGCCCACCCGCCCGCACTCACTCGGTGATCTCCTCCGTGACCGTGTGCTCCACCTGCAGGCGGGAATTGACCTCGATGAAGTAGTGCTTGCCATGCCTGTCCACCAGGAACTCCACGGTGCCCGCGTTCTCGTAGCCCACCTGTGGGGGCAGCTGCGTGAGCAGGGGG-CGCACAGGCAGGACCTGGGCGAAGTGA
>gene=chr11_66636215-66636491; species=ponAbe
AGTGAGCAGGGCCCCTGGCTGCCCCCAGGAGCCACTTTGCCTGCACTTTATGCAAATCCTAGAAGCCACGCCACCCGCCCCGCCCACCCGCCTGCGCTCACTCGGTGATCTCCTCCGTGACCGTGTGCTCCACCTGCAGGCGGGAGTTGACCTCGATGAAGTAGTGCTTGCCGTGCCTGTCCACCAGGAACTCCACGGTGCCTGCGTTCTCGTAGCCCACCTGTGGGGGCGGCCGCATGAGCAGGGGA--GCACAGGCAGGGCCTGGGCGAACTCA
>gene=chr11_66636215-66636491; species=rheMac
AGTGAGTGAG-CCCCTGGCTGCCCCCAGGAGCCACTTCGCCTGCACTTTATGCAAAACCTAGAGGCCGCGCGTCCTGCCCCGCCCACCTGCCCGCACTCACTCGGTGATCTCCTCCGTGACCGTGTGCTCCACCTGCAGGCGGGAATTGACCTCGATGAAGTAGTGCTTGCCATGCCTGTCCACCAGGAACTCCACGGTGCCCGCGTTCTCGTAGCCCACCTGTGGGGGCAGCTGTGTGAGCAGGGGG-CGCACAGGCAGGACCTGGGCGAAGTGA
>gene=chr11_69258214-69258490; species=hg19
CTGCAGGACCGAGGCCCCACGCGGAGCGGAGACCAGGCGGCCACAGCCGCTGATTGGGCGTCGCGGCCGGGGGTTCAGCCAATCGGCTGTTTGGGAAGCGGGGCCATTCATGAAAGCGCAGCGGAGAGGAAGCGCGGGGGCGGGGAGCCCGGGTTATCACCGCGCCCCGCCAGCCCCATCACGGCCGCCGTGCCTTCTGCCGGGCCATGCTGCGGCTCGAGCGGCGCTGGCTCCTCGCAGGGAAGACCCCGGCCAGAGGCTGCGGAAGAGGCCAGG
>gene=chr11_69258214-69258490; species=bosTau
TTGCGGGGACCGAGCCCCACGCAGA-----GCCTAGGCGTCCGCGGCCGCTGATTGGGCCTCGCCGCCGGCCGTTCAGCCAATCCCTTGCCTGGGAAGCTG-GCCATTCATGAAAGCATTGCGGAGAGGAAGCT-GGGGCGGGGAAGTCCGGGTAATCTGTGTGCCTCGCGGTCCCCATTACGGCACCGG-GCCTTCGTCCTGGCCTTTCCGGGGCCAGCAAGGCGCGGGCCCCTTGTAGGGGAGACCCG-ACTAGAGGCTCAGAAACAGGCTGGG
>gene=chr11_69258214-69258490; species=calJac
CTGCAGGACCGAGACCCCACGCAGAACAGAGACGAGGCGGCCACAGCCTCTGATTGGGCGTCGCGGCCGGGGACTCAGCCAATCGGCTGTCTGGGAAGCGAGGCCATTCAAGAAAGCGCCGCGGAGAGGAAGCGCGGGGGCGGAGAGCGCGGGGTGTCACCGCGCCGGGCCAGCGCCATCGGGGCGGCGGCGCCTTCTGCCGGGCCGTGCTGCGGCTCGGGCGGCGCTGGCCCCTCGCGGGGAAGACCCCGGCCAGAGGCTGCGGAAGGGGCCCGG
>gene=chr11_69258214-69258490; species=canFam
CCGCGGGAGCCGG-CCCCCCGCGGA-----GCCC--GGGTCTGCCGCCGCTGATTGGTCCGCGCGGCCGGCGGCTCGGCCAATCGGCTGCCTGGGAAGCGGGGCCATTCATGAAAGCGCCGCCG-GAGGAAGCT-gggggcggggcgcccgggctctccccgggccccgcggtcc----------------gctcgc-------cgctgccgc-gcc-------cgccggagcctcggcggccaggccggggctgggggctcgggagcggcccggg
>gene=chr11_69258214-69258490; species=equCab
GCGAGGGGACCGAGCCCCACGCGGA-----GCCGAGAAGTCCGCGGCCGCTGATTGGGCCTCGCGGCCGGCGGCTCAGCCAATCCGCTGCCTCGGACGCTGGGCCATTCATGAAAGCC-CGCGGAGAGGAAGCT-GGGGGCGGGGAGCCCGGGTTATCACTGGGCCTCGCGGGCCCCATTGGGGCGGCGGGGCCTTCGTCCTGACCCTCCTGCCGCCTGCCCAGCGCGGGCCCCTTGCAGGGAAGGCCCGCACTAGAGGCTGAGGAACAGACCAGG
>gene=chr11_69258214-69258490; species=gorGor
CTGCAGGACCGAGGCCCCACGCGGAGCGGAGACCAGGCGGCC-CAGCCGCTGATTGGGCGTCGCGGCCGGGGGCTCAGCCAATCGGCTGTCTGGGAAGCGGGGCCATTCATGAAAGCGCAGCGGAGAGGAAGCGCGGGGGCGGGGAGCCTGGGTTATCACCGCGCCTCGCCAGCCCCATCACGGCCGCCGTGCCTTCTGCCGGGCCATGCTGCGGCTCGAGAGGCGCTGGCTCCTCGCAGGGAAGACCCCGGCCAGAGGCTGCGGAAGAGGCCAGG
>gene=chr11_69258214-69258490; species=panTro
CTGCAGGACCGAGGCCCCACGCGGAGCGGAGACCAGGCGGCCACAGCCGCTGATTGGGCGTCGCGGCAGGGGGCTCAGCCAATCGGCTGTCTGGGAAGCGGGGCCATTCATGAAAGCGCAGCTGAGAGGAAGCGCGGGGGCGGGGAGCCCGGGTTATCACCGCGCCCCGCCAGCCCCATCACGGCCGCCGTGCCTTCTGCCGGGCCATGCTGCGGCTCGAGCGGCGCTGGCTCCTCGCAGGGAAGACCCCGGCCAGAGGCTGCGGAAGAGGCCAGG
>gene=chr11_69258214-69258490; species=papHam
CTGCAGGACCAAGGCCCCACGCGGAGCGGAGACCGGGCAGCCACAGCCGCTGATTGGGCGTCGCGGCCGGGGGCTCAGCCAATCGGCTGTCTGGGAAGCGGGGCCATTCATGAAAGCGCAGCGGAGAGGAAGCGCGGGGGCGGGGAGCCCGGGTTATCACCGCACCTCGCCGGCCCCATCACGGCGGCCGCGCCTTCTGCCCGGCCATGCTGCGGCTCGAGCGGCGCGGGCTGCTCGCAGGGAGGACCCCCGCCAGAGGCTGCGGAAGAGGCCAGG
>gene=chr11_69258214-69258490; species=ponAbe
CTGCAGGACCAAGGCCCCACGCGGAGCGGAGACCAGGCGGCCACAGCCGCTGATTGGACGTCGCGGCCGGGGGCTCAGCCAATCGGCTGTCTGAGAAGCGGGGCCATTCATGAAAGCACAGCGGAGAGGAAGCGCGGGGGCGGGGAGCCCCGGTTATCACCGCGCCTCGCCAGCCCCATCACGGCCGCCGTGCCATCTGCCGGGCCATGCTGCGGCTCAAGCGGCGCTGGCTCCTCGCAGGGAAGACCCCGGCCAGAGGCTGCGGAAGAGGCCAGG
>gene=chr11_69258214-69258490; species=rheMac
CTGCAGGACCAAGGCCCCACGCGGAGCGGAGACCGGGCAGCCACAGCCGCTGATTGGGCGTCGCGGCCGGGGGCTCAGCCAATCGGCTGTCTGGGAAGCGGGGCCATTCATGAAAGCGCAGCGGAGAGGAAGCGCGGGGGCGGGGAGCCCGGGTTATCGCCGCACCTCGCCGGCCCCATCACGGCGGCCGCGCCTTCTGCCCGGCCATGCTGCGGCTCGAGCGGCGCGGGCTCCTCGCAGGGAGGACCCCCGCCAGAGGCTGCGGAAGAGGCCAGG
>gene=chr11_72853711-72853842; species=hg19
GGGAGCCAGCCGGGGGCTTCCCGCGCGCTTTCCCGCCAGCTCGCCCCGGCGCGCGCGTCTCCGCTCGGGGGCGCGCACGTGGGCGGGAGAGGGCTCCGCGCCGACGCACGCGCACAGGCCGCCCCCGCCTC
>gene=chr11_72853711-72853842; species=bosTau
CGGAGCCAACCGGGGGCTTCCCGCGCGCTTTCCCGCCTGCCCGCCGCG--GTGCGCGCCTACGG-CGGGGGCGCGCACGTGGGCGGGAGAGGGCTCTGCGCCGACGCACGCGCGTAAG---------CCTC
>gene=chr11_72853711-72853842; species=calJac
GGGAGCCAGCCCGGGGCTTCCCGCGCGCTTTCCCGCCAGCTCGCCGCG--GCGCGCGCCTCAGTTCGGGGGCGCGCATGTGGGCGGGAGAGAGCTCCGCGCCGACGCACGCGCACAGGCCACCCCCGTCTT
>gene=chr11_72853711-72853842; species=canFam
GAGAGGCAGCCGGGGGCTTCACGCGCGCTTTCCCGCCAGCCGGCCG-G--GCGCGCGCCTCTGATCGGGGCCGCGCACGTGGGCGGGAGAGGGCGCTGCGCCGACGCACGCGCACCAGCCGCCCCCACCTC
>gene=chr11_72853711-72853842; species=equCab
GAGAGCCAGCCGGGGGCTTCCCGCGCGCTTTCCCGCCCGCCTGCTGCG--GCGCGCGCCTCCCGTCGGGGACGCGCACGTGGGCGGGACAGGGCTCTGCGCCGACGCACGCGCACAAGCCGCCCACGCCTC
>gene=chr11_72853711-72853842; species=gorGor
-----------------------------------------------------------------------------------------------------------------------------------
>gene=chr11_72853711-72853842; species=panTro
GGGAGCCAGCCGGGGGCTTCCCGCGCGCTTTCCCGCCAGCTCGCCCCGGCGCGCGCGTCTCCGCTCGGGGGCGCGCACGTGGGCGGGAGAGGGCTCCGCGCCGACGCACGCGCACAGGGCGCCCCCGCCTC
>gene=chr11_72853711-72853842; species=papHam
GAGAGCCAGCCGGGGGCTTCCCGCGCGCTTTCCCGCCAGCTCGCCCCG--GCGCGCGTCTCCGCTCGGGGGCGCGCACGTGGGCGGGAGAGGGCTCCGCGCCGACGCACGCGCAGAGGCCGCCCCCGTCTC
>gene=chr11_72853711-72853842; species=ponAbe
AGGAGCCAGCCGGGGGCTTCCCGCGCGCTTTCCCGCCAGCTCGCCCCG--GCGCGCGTCTCCGCTCGGGGGCGCGCACGTGGGCGGGAGAGGGCTCCGCGCCGACGCACGCGCACAGGCCGCCCCCGCCTC
>gene=chr11_72853711-72853842; species=rheMac
GAGAGCCAGCCGGGGGCTTCCCGCGCGCTTTCCCGCCAGCTCGCCCCG--GCGCGCGTCTCCGCTCGGGGGCGCGCACGTGGGCGGGAGAGGGCTCCGCGCCGACGCACGCGCAGAGGCCGCCCCCGTCTC
>gene=chr11_73034582-73034858; species=hg19
TTAGGGAGAGGAGTGCCTCACACTGGGGGCCTGAGCGGAAAGCCTGCTTCCCTGTCAGATGCCTGAGCGCCCTCCCAGCTCCTGCCGCTCCTGGGCCCCTCCTCCCCTCTGGCCTGGACCCGCCACTTCCAGGCTTCTCCCCAAGGCCAGCGGGGGCGTTGCCTGGGGCGGGTGAGGAATTTCCGAGGGAATGGCTAAATTCAGCCCCAGCTAAAAATAGTCCCGGGCCTGGCCCCAAGGCTGGTGGAGGAATAGGAGAAGGGTGGGCCCGGCCTG
>gene=chr11_73034582-73034858; species=bosTau
GT---GGGAAGAGTAACTCAGATTTGGGGCCTGCTCTG--AGCTTGTTTCCTCATCAGAGCCCTAAGTATCCTTCTAGCTCTTGCCACTTCTGGTCCCTCCTCTCGCTCCTGCCTGGACCAG-AGCTTCTAGGCTTCTCCCCAAGGCCAGCGGGGGTGTTGCCTGGGGCGGGTGAGGAATTTCCGAGGGAACAGCTAAATTCAGCCCCAGCTAAAAATAGT-CTGGGCCTGGCCCAGAGGCTGAAGGAGGAGGAGGAGGAGGGCAGA-TCCACTTA
>gene=chr11_73034582-73034858; species=calJac
GTAGGGAGAGGAGTGCCTCCCAACGGGGCCCTGAGCGG--AGCCTGCTTTCCCATAAGATGCCTGTGCGCTCTCCAA---------GCTCCTGGGCCCTTCCTCCCCTCCAGCCTGGACCCGCCACTTCCAGGCTTCTCCCCAAGGCCAGCGGGGGCGTTGCCTGGGGCGGGTGAGGAATTTCCGAAAGAATGGCTAAATTCAGCCCCAGCTAAAAATAGTCCCAGGCCTGGCCCCAAGGCTGGTGGAGGAGTAGGAGAAAGCTGG--CCGGCCTG
>gene=chr11_73034582-73034858; species=canFam
GTAGGGA-AGGAGTAACTCAGATTTTGGGCCTGATCTG--AGCCT-TTTCCTCATCGGTTGTCTAAGTTTCCTTCCAGCTCCTGCTGCACCCCGGTCCTCTTCTCCCTCCT-CCTGGACCAG-AGCTTTCAGGCTTCTCCCCAAGGCCAGCGGGGGCGTTGCCTGGGGCGGGTGAGGAATTTCCGAGGGAACAGCTAAATTCAGCTCTGGCTAAAAATAGTCCTGGGCCCGGCCCCAAGGCTAGAGGAGAAGCTGGAGGAGGGGGGG-CCTGACCG
>gene=chr11_73034582-73034858; species=equCab
ATAGGGAGAGGAGTTACTCAGATTTGGGGCCTGATCTG--AGTCTGTTTCCTCCTCAGATGCCTAAGTACCCTTCCAGCTCCTGCAGTGCCCGTGCCCTCCTCTCCCTCCT-GCTGGACCAG-AGCTTCCAGGCTTATCCCCAAGGCCAGTGGGGGCGTTGCCTGGGGCGGGTGAGGAATTTCCGAGGGAACAGCTAAATTCAGCAGCGGCTAAAAATAGTCCT------GGCCCCAGGGCTGGAGGAGGAGGAGGAGAAGGGCCAG-CCTGCCTG
>gene=chr11_73034582-73034858; species=gorGor
TTAGGGAGAGGAGTGCCTCACACTGGAGGCCTGAGCGGAAAGCCTGCTTCCCTATCAGATGCCTGAGCGCCCTCCCAGCTCCTGCCGCTCCTGGGCCCCTCCTCCCCTCTGGCCTGGACC-GCCACTTCCAGGCTTCTCCCCAAGGCCAGCGGGGGCGTTGCCTGGGGCGGGTGAGGAATTTCCGAGGGAATGGCTAAATTCAGCCCCAGCTAAAAATAGTCCCGGGCCTGGCCCCAAGGCTGGTGGAGGAATAGGAGAAGGGCGGGCCCGGCCTG
>gene=chr11_73034582-73034858; species=panTro
TTAGGGAGAGGAGTGCCTCACACTGGGGGCCTGAGCGGAAAGCCTGTTTCCCTATCAGATGCCTGAGCGCCCTCCCAGCTCCTGCCGCTCCTGGGCCCCTCCTCCCCTCTGGCCTGGACCCGCCACTTCCAGGCTTCTCCCCAAGGCCAGCGGGGGCGTTGCCTGGGGCGGGTGAGGAATTTCCGAGGGAATGGCTAAATTCAGCCCCAGCTAAAAATAGTCCCGGGCCTGGCCCCAAGGCTGGTGGAGGAATAGGAGAAGGGCGGGCCCGGCCTG
>gene=chr11_73034582-73034858; species=papHam
GTAGGGAGAGGAGTGCCTCACACTGGGGGACTGAGCAGAAAGCCTGCTTCCCTATCAGATGCCTGAGCGCCCTCCAGGCTCCTGCTGCTCCTGGGCCCCTCCTTCCCTCTGGCCTGGACCCACCGCTTCCAGGCTGCTCCCCAAGGCCAGCGGGGGCGTTGCCTGGGGCGGGTGAGGAATTTCCGAGGGAATGGCTAAATTCAGCCCCAGCTAAAAATAGTCCTGGGTCTGGCCCCAAGGCTGGTGGAGGAGTAGGAGAAGGGCGGGCCCAGCCTG
>gene=chr11_73034582-73034858; species=ponAbe
GTAGGGAGAGGAGTGCCTCACACTGGGGGCCTGAGCGGAAAGCCTGCTTCGCTATCAGATGCCTGAGCGCCCTCCCAGCTCCTGCTGCTCCTGGGCCCCTCCTCCCCTCTGGCCTGGACCCGCCACTTCCAGGCTTCTCCCCAAGGCCAGCGGGGGCGTTGCCTGGGGCGGGTGAGGAATTTCCGAGGGAATGGCTAAATTCAGCCCCAGCTAAAAATAGTCCCGGGCCTGGCCCCAAGTCTGGTGGAGGAATAGGAGAAGGGCGGGCCCGGCTTG
>gene=chr11_73034582-73034858; species=rheMac
GTAGGGAGAGGAGTGCCTCACACTGGGGGACTGAGCAGAAAGCCTGCTTCCCTATCAGATGCCTGAGCGCCCTCCAGGCTCCTGCTGCTCCTGGGCCCCTCCTTCCCTCTGGCCTGGACCCGCCGCTTCCAGGCTGCTCCCCAAGGCCAGCGGGGGCGTTGCCTGGGGCGGGTGAGGAATTTCCGAGGGAATGGCTAAATTCAGCCCCAGCTAAAAATAGTCCTGGGTCTGGCCCCAAGGCTGGTGGAGGAGTAGGAGAAGGGCGGGCCCGGCCTG
>gene=chr11_73087241-73087517; species=hg19
CCGCGCAGCCCCCTGCAGTTCCCAGGGGCGCGAGAGAGGGCGACGTAGAGCAGCACCGCCCAGCGGCAGAGCGGCGAGCCCCTCCGCGGCTCGGGGTGAGTCGGGCGCGGGGCGCAGACCGCGCTCTGACGTCGGGGGCGGAGCGGCCGTGACGCGCGGGGGCGGGTCTGCGCACCTTCCCGGCCCAGCCGGCGATTCATTCAAAAGGCGCGCAGGCTGCGCGGCTGTCCGGGCGCTCGCCGAGCCGGGCCGCGGCGCCGAGTCGAACGGGGAGCC
>gene=chr11_73087241-73087517; species=bosTau
TGGCACAG-CCCCTGCAGTTCCTGGGGACACGAGAGATGGCGACACAGAGCAGCACGGCCGGGCCGCAGAGC-GCCAGCCCCAGAGCAGCCAC--------ggggcgggggccgcggcc-gggctctgacgtcgggggcggggcggccgTGACGCGCGGAGGCGGGGCCGTGCGTCTTCCAGGCCGGGGCGGCGATTCATTCAAAAGGCGCGCAGCTTGCGCGGCCGCCCGGGCGCTCACCGACACGGGCCCGGGCACCGCGTAGACCCAGGAGCT
>gene=chr11_73087241-73087517; species=calJac
CCGCGCAGCCCCCTGCAGTTCCCGGGAGCGCAAGAGAGGGCGACCTAGAGCAGCACGGCCCGGCGGGAGAACAGCGAGCCCCTCCGCCGCTCGGGGTGAGGGGGGGCG-----GCAGCCTGGGCTCTGACGTCGGGGGCGGGGCGGCCTTGACGCGCGGGGGCAGGGCTGCGCACCTTCGCGGCCCGGCTGGCGATTCATTCAAAAGGCGCGCAGGCTGCGCGGCCGCCCGGGCGCTTGCCGAGCCGGGCGGGGACGCGGAGTCGAACGGGAAACC
>gene=chr11_73087241-73087517; species=canFam
CCCCGCAGCCCCC-GCAGTGCCCGGGGGCGCCAGAGGCGGCGACACGGAgcggcgcggc----------------------------------ggggcccggggccgggggTCTCAG--CGGGGCCCGACTTCTGGGGCGGGTC------------------------------------------------------------------------------------------------------------------------------------
>gene=chr11_73087241-73087517; species=equCab
CCCTGCAACCCCCTGCAGTTCCCGGGGGCTCGAGAGATGGCGACACAGAGCAGCGCTGCCCGGCGGGAGAGC-GCGAGCCCCTCGGCGGCCTCGGG---TGGGGGAGGGGGTCGCAG------CTCCGACACCCAGGTTGGG--------------------------------------------------------------------------------------------------------------------------------------
>gene=chr11_73087241-73087517; species=gorGor
CCGCGCAGCCCCCTGCAGTTCCCAGGGGCGCGAGAGAGGGCGACGTGGAGCAGCGCCGCCCGGCGGCAGAGCGGCGAGCCCCTCCGCGGCTCGGGGTGAGGCGG-----------AGACCGCGCTCTGACGTCGGGGGCGGAGCGGCCGTGACGCGCGGGGGCGGGTCTGCGCACCTTCCCGGCCTG-CCGGCGATTCATTCAAAAGGCGCACAGGCTGCGCGGCTGTCCGGGCGCTCGCCGAGCCGGG-CGCGGCGCCGAGTTGAACG-GGAGCC
>gene=chr11_73087241-73087517; species=panTro
CCGCGCAGCCCCCTGCAGTTCCCAGGGGCGCGAGAGAGGGCGACGTAGAGCAGCGCCGCCCGGCGGCAGAGCGGCGAGCCCCTCCGCGGCTCGAGGTGAGTCGGGCGGGGGGCGCAGACCGCGCTC----------GAGGGGGCGGCCGTGACGCGCGGGGGCGGGTCTGCGCAC-----------------------------------------------------------------------------------------------------
>gene=chr11_73087241-73087517; species=papHam
CCGCGCAGCCCCCTGCAGTTCCCAGGGGCGCGAGAGAGGGCGACGTAGAGCAGCGCCGCCCGCCGGCAGAGCGGCCAGACCCTCCGCGGCTCGGGGTGAGTCGGGCCGGGGGCGCAGCCAGGGCTCTGACGTcgggggcggggcggccgTGACGTGAGGGGGCGGGACTGCGCACCTTCGCGGCCCGGCAGGCGATTCATTCAAAAGGCGCGCAGGGTTCGCTGCTTCACTGGCGCTAGCCGAGCCGGGCCGGGGCGCCGAGTCGAACGGGGAGCC
>gene=chr11_73087241-73087517; species=ponAbe
CCGCGCAGCCCCCTGCAGTTCCCAGGGGCGCGAGAGAGGGCGACGTAGAGCAGCGCCGCCGGGCGGCAGAGCGGCGAGCCCCTCCGCGGCTCGGGGTGAGTCGGACTGGGGGCGCAGCCCGGGCTCTGACGTCGGGGGCGGAGCGGCCGTGACGCGCGGGGGCGGGTCTGCGCACCTTCCCGGCCCGGCCGGCGATTCATTCAAAAGGCGCGCAGGGTGCGCGGCTGTCCGGGCGCTCGCCTAGCCGGGCCGCGGCGCCGAGTCGAACGGGGAGCC
>gene=chr11_73087241-73087517; species=rheMac
CCGCGCAGCCCCCTGCAGTTCCCAGGGGCGCGAGAGAGGGCGACGTAGAGCAGCGCCGCCCGGCGGCCGAGCGGCCAGACTCTCCGCGGCTCGGGGTGAGTGGGGCCGGGGGCGCAGCCAGGGCTCTGACGTcgggggcggggcggccgTGACGTGAGGGGGCGGGGCTGCGCACCTTCCCGGCCCGGCAGGCGATTCATTCAAAAGGCGCGCAGGCTGCGCTGCTTCACTGGCGCTAGCCGAGCCGGGCCGGGGCGCCGAGTCGAACGGGGAGCC
>gene=chr11_73309363-73309639; species=hg19
AGGGGCCGCGCCCTCTCCGGTCACGGACAGTGGAATAAAGCCAACCATCCGCTGGCGAATTTTGTAGACTCAAAGACCACCTGTGAGGAAAGTCAGGTCGCCCGAGGCCCCATCCCCAAGGGGCCGTACTCGCAGCGTCTCCATCCTCTTTGCATAGACACCCCCCTCCCCCCGCCCACACACACACACACActctctgtctctccctctctccctctctccctctctccctctccctctcgtctctgtctctGGACTACACCTCCCAGCATGCCC
>gene=chr11_73309363-73309639; species=bosTau
AGGGACCGCTCCCTCCTCGGTCACAGACAATGGAGTAAAGCCAACCACCCGCGGGCAGCTTTTGTAGACTCAGAGACCACACAGGAAGGAAGTTAGGTCACCAGCAGCCCCATCCTCAAGGGACGATATTTGCGGCGTCTCCAACCTCTTTAC------------------------GCGCGCGCACACTCCTCCACACACCTCCTCCC-----------------------------------------GCTGGACTACATTTCCCAGCATGTCT
>gene=chr11_73309363-73309639; species=calJac
AGGGGCCGCGCCCTCTCTGGTCACGGACAATGGAATAAAGCCAACCATCCGCTGGCAGATGTTGTAGACTCAAAGACCACCTGTGAGGAAAGTCGGATCGCCCGAGGCCCCAACCCCAAGGGGCAGTGCTCGCAGTGTCTCCATCTTCTTTGCATAG----------------------ACACACACActccctctctctc-ctcggtctctcgctctctcggtctctctccctct-------------ctctcGACTACACCTCCCAGCATGCCT
>gene=chr11_73309363-73309639; species=canFam
AGGGGCCAAACGCTCCCCGGTTACGGACGATGTAGCGAAGTCCACCATCCGCCGTCCGCTTTTATCGACTCAAAGACCGCTTGAGCGGAAGGTGAGGTCGCCCGTGCCCTCTTCTCCAAGTAGCGATGTTTGCGGCGTCTCCAGCCTCTTTAC------------------------ACGCACAC-CGCGACCGCC---GCCGCCCCCC----------------------------------------AGCTGGACCACATTTCCCAGCATGCCC
>gene=chr11_73309363-73309639; species=equCab
------------------------------------------------------------TTTGTAGACTCAAAGACCCCTTATCAGGGAAGTTAGGTCACGTGCGGCCCCATCCCGAAGTGGTGATGTTCGCAGCGTCCCCAACCACTTTAC------------------------GTGCGCGCGCGCACTCACCCACACCGCCCCCT----------------------------------------CGCTGGACTACATTTCCCAGCGTG-AC
>gene=chr11_73309363-73309639; species=gorGor
---------------------------------------------------------------------------------------------------------------------------------------------------------------------------------------------------------------------------------------------------------CTCTCGACTACACCTCCCAGCATGCCC
>gene=chr11_73309363-73309639; species=panTro
AGGGGCCGCGCCCTCTCCGGTCACGGACAATGGAATAAAGCCAACCATCCGCTGGCGGATTTTGTAGACTCAAAGACCACCTGTGAGGAAAGTCAGGTCGCCCAAGGCCCCAGCCCCAAGGGGCCGTACTCGCAGCGTCTCCATCCTTTTTGCATAGACACCCCCC--------------------------------------------------------------------------------------------------------------
>gene=chr11_73309363-73309639; species=papHam
AGGGGCCGCGCCCTCTCCGGTCACGCACAATGGAATAAAGCCAACCATCTGCTGGCAGACTCTGTAGACTC-AAGACCACCTGTGAGGAAAGTCAGGTCGCCCGAGGCCCCATCCCCAAGAGGCCGTACTCGCAACGTCTCCATCCTCTTTGCATAGA------------------CACACACACACACACActctctctctctctctctctctctctctcgctctctctctctctctctcttctttctctctcGACTACACCTCCCAGCATGCCT
>gene=chr11_73309363-73309639; species=ponAbe
AGGGGCCGCGCCCTCTCCGGTCAGGGACAATGGAATAAAGCCAACCATCCTCTGGAAGATTTTGTAGACTCAAAGACCACCTGTGAGGAAAGTCAGGTCGCCCGAGGCCCCATCCCCAAGGGGCCGTACTCGCAACGTCTCCATCCTCTTTGCATAGACA--------------TACACACACCCACACACACActctgtctctcgctctctctctctctc---------------------------tctctGGACTACACCTCCCAGCATGCCC
>gene=chr11_73309363-73309639; species=rheMac
AGGGGCCGCGCCCTCTCCGGTCACGCACAATGGAATAAAGCCAACCATCCGCTGGCAGACTCTGTAGACTCAAAGACCACCTGTGAGGAAAGTCAGGTCGCCCGAGGCCCCATCCCCAAGGGGCCGTACTCGCAACGTCTCCATCCTCTTTGCATAGA------------------CACACACACActctctctctctctctctcgctctctctcgctcttgctctctctctctctctctcttctctctctctcGACTACACCTCCCAGCATGCCT
>gene=chr11_73882134-73882410; species=hg19
GTGGACTCCATTGCGCAGGGTGCATTGCCCTGAAGAGCGCTCCTCCTTCCGGTGAAAGTCGTCGGGTTCCCAGCCGGGAGTCTGCGGAGTTCTCATACTCTGTTACCCAGCTTCCTTTGTATGAGTGCTGTTGCGCACTTCCGGTGGAAGCGCTGAAGCGAGTGGGTGGAGTTTACGGAGCCGGTGGGCGGTAGGCGGTGCTACGGGTAGCTGGGTGCTGTCCAAAGGCGACAGGGCGTCGTTAGGGGAGCGAGTCGTGACCGGTTGGGCCACACT
>gene=chr11_73882134-73882410; species=bosTau
GAGGACTCCATTGCCCAGGGTACAT-------AGGAGCGCTTCTCTTTCCGGCGAAGGTCGTGGAGTTCTCTGGTAGGAGTCTGAAGGGTCAG-AGACTCCGTTACCCAGCTGCCTTTGTG-GAGTGTTGCTGCGCACTTCCGGTGGAAGTGCTGGGGCAAGGGGGTGGAGTTTAGAGAGCCGGTG-------GGCGGTGCTGCCGGTAGCTGGGTGCTGTCTAAAGGCTACAGGGCGTCGCTAGGGGAGTGAGCTGTAACCGGTTGGGCCGCACT
>gene=chr11_73882134-73882410; species=calJac
GAGGACTCCATTGCCCAGGGTGCATTGCCCTGAAGAGCGCTCCTCTTTCCGGTGAAAGTCGTCGGGTTCCCGGCTGGGAGACTTCGAAGTTCACGGACTCAGTTACCCAGCTTCCTTTGTGGAAGGGCTGTTGCGCACTTCCGGTGGAAGCGCTGAAGCGAGTGGGTGGAGTTTACGGAGCCGGTGGGCGGTAGGCGGTGCTACCGGTATCTGGGTGCTGTCCAAAGGCGACAGGACGTCGTTAGGCGAGCGAGCCGTGACCGGTTGGGCCACACT
>gene=chr11_73882134-73882410; species=canFam
GAGGACTTCATTGCCCAGAGTGCATTGCCTGTAGGAGAGCCTGTCTTTCCGGCGAGGGTCGATGAGCTCTCCGCTTAGGGTCTAATAGATCCATAGACTCCGTTACCCAGCTTCCTTTGTG-GAGGGCTGTTGCGCACTTCCGGTGGAAGAGCTGAGGAGAGGGGGTGGAGTTTACGGAGCCGGTGGGCGGTGGGCGGTGCTGCCGGTAGCTGGGTGCTGTCCAAAGGC-ACTGGGCGTCGCTAGGGGAGTGAGCTGTGACCTGCTGGGCCGCACT
>gene=chr11_73882134-73882410; species=equCab
------------------------------------------------------------------------------------------------------------------------------------------------------------------------------------------------------------------------------------------------------------------------------------
>gene=chr11_73882134-73882410; species=gorGor
GTGGACTCCATTGCGCAGGGTGCATTGCCCTGAAGAGCGCTCCTCCTTCCGGTGAAAGTCGTCGGGTTCCCAGCCGGGAGTCTGCGGAGTTCTCATACTCTGTTACCCAGCTTCCTTTGTGTGAGGGCTGTTGCGCACTTCCGGTGGAAGCGCTGAAGCGAGTGGGTGGAGTTTACGGAGCCGGTGGGCGGTAGGCGGTGCTACGGGTAGCTGGGTGCTGTCCAAAGGCGACAGGGCGTCGTTAGGGGAGCGAGTCGTGACCGGTTGGGCCACACT
>gene=chr11_73882134-73882410; species=panTro
GTGGACTCCATTGCGCAGGGTGCATTGCCCTGAAGAGCGCTCCTCCTTCCGGTGAAAGTCGTCGGGTTCCCAGCCGGGAGTCTGCGGAGTTCTCATACTCCGTTACCCAGCTTCCTTTGTGTGAGGGCTGTTGCGCACTTCCGGTGGAAGCGCTGAAGCGAGTGGGTGGAGTTTACGGAGCCGGTGGACGGTAGGCGGTGCTACGGGTAGCTGGGTGCTGTCCAAAGGCGACAGGGCGTCGTTAGGGGAGCGAGTCGTGACCGGTTGGGCCACACT
>gene=chr11_73882134-73882410; species=papHam
GAGGACTCCATTGCCCAGGGTGCATTGCCCTGAAGACGGCTCCTCTTTCCGGTGAAAGTTGTCGGGTTTCCAGTTGGGAGTCTGCGGAGTTCGCAGACTCTGTTACCCAGCTTCCTTTGTGTGAGGGCTGTTGCGCACTTCCGGTGGAAGTGCTGAAGCGAGTGGGTGGAGTTTGCAGAGCCGGTGGGCGGTAGGCGGTGCTACCGGTAGCTGGGTGCTGTCCAAAGGCGACTGGGCGTCGTTAGGGGAGCGAGTCGTGACCGGTTGGGCCACACT
>gene=chr11_73882134-73882410; species=ponAbe
GAGGACTCCATTGCCCAGGGTGCATTGCCCTGAAGAGCGCTCCTCCTTCCGGTGAAAGTCGTCTGATTCCCAGACGGGAGTCTGCGGAGTTCGCATACTCTGCTACCCAGCTTCCTTTGTGTGAGGGCTGTTGCGCACTTCCGGTGGAAGCGCTGAAGCGAGTGGGTGGAGTTTGCGGAGCCGGTGGGCGGTAGGCGGTGCTAGGGGTAGCTGGGTGCTGTCCAAAGGCGACAGGGCGTCGTTAGGGGAGCGAGTCGTGACCGGTTGGGCCACACT
>gene=chr11_73882134-73882410; species=rheMac
GAGGACTCCATTGCCCAGGGTGCATTGCCCTGAAGACGGCTCCTCTTTCCGGTGAAAGTTGTCGGGTTTCCAGTTGGGAGTCTGCGGAGTTCGCAGACTCTGTTACCCAGCTTCCTTTGTGTGAGGGCTGTTGCGCACTTCCGGTGGAAGTGCTGAAGCGAGTGGGTGGAGTTTGCAGAGCCGGTGGGCGGTAGGCGGTGCTACCGGTAGCTGGGTGCTGTCCAAAGGCGACTGGGCGTCGTTAGGGGAGCGAGTCGTGACCGGTTGGGCCACACT
>gene=chr11_74394464-74394740; species=hg19
CCCCACGCCGCCCGGGCACTGCTCGCGGCCGCGCTTTACAAGCGAAAACAAACACGGCCACAAGCAGCCCCTGTGCGAcgcggccccgcgcccgccagcgccgccgccgcccggTCAAAGCCGGCTTTGTGCCCGTCCCGCCGCCCCCGCGGCCCAGGCGATTTTAATTAGCGTCTGGGTCTGCGCCGGGAGATGGGAATCAAAGCCCCCGTTCTTCCAgcgcccccaccgcggcccccaccgcggcccccgccTCTCGGATCCCCGCGGCTCCGC
>gene=chr11_74394464-74394740; species=bosTau
CCCCTCGCCGCCAGGGCACCACTCGCTGCTGCGCTTTACGAGCGAAAACAAACACGTCCACAAGCGGCCCCTGTgccgcgcggccccgcgcccgccagcgccgccgccgccAGGTCAAAGCCGGCTTTGTgcccgccccgccgcccccgcggcccAGGCGATTTTAATTAGTGTCTGGGTCTGCGCCGGGAGATGGGAATCAAAGCCCCCGTTCTTCCAGCGTCCCCGCCCCGACCCCC------GCCTCAGCCTCGCGGATCCCCCGGGCTCCGC
>gene=chr11_74394464-74394740; species=calJac
CCCCTCGCCGCCCCGGCACCGCTCTCGGCCGCGCTTTACGAGCGAAAACAAACACGGCCACAAGCAGCCCCTGTGCGAcgcggccccgcgcccgccagcgccgccgccTCCCGCTCAAAGCCGGCTTTGTgcccgccccgccgcccccgcggcccAGGCGATTTTAATTAGCGTCTGGGTCTGCGCCGGAAGATGGGAATCAAAGCCCCCGTTCTTCCAGC------------GCCCCCACCGCGGACCCGGCCTCCCGGATCCCCAAGGCTCCGC
>gene=chr11_74394464-74394740; species=canFam
cccctcgccgccccggcaccgctcgccgcc-cgcTTTACGAGCAAAAACAAACACGGCCACAAGCGGCCCCTGTgcggcgcggccccgcgcccgccagcgccgccgccgcccgcTCAAAGCCGGCTTTGTgcccgccccgccgcccccgcggcccAGGCGACTTTAATTAGCGTCTGGGTCTGCGCCGGGAGACGCAACTCAAAGCCCCCGTTCTT-CAgcgccccggccccgaccccc------gcctcggcccgcggAT--CCCCAGGCTCCGC
>gene=chr11_74394464-74394740; species=equCab
ccccccgccgccc-ggcAC------------CGCTTTACGAGCGAAAACAAACACGGCCACAAACGGCCCCTGTgc------gcgccgcccgcgccg--gccgccgccgcTC-----AAGCCGGCTTTGTgcccgccccgccg-gcccgcggcccgggcgA-TTTAATTAGCGTCTGGGTCTGCGCCGGGACAGGGAA-TCAAAG-CCCCGTTCTTcccgcgcccccgcc---gccccc------gcc------------------------ccgc
>gene=chr11_74394464-74394740; species=gorGor
CCCCTCGCCGCCCGGGCACTGCTCGCGGCCGCGCTTTACAAGCGAAAACAAACACGGCCACAAGCAGCCCCTGTGCGAcgcggccccgcgcccgccagcgccgccgccgcccggTCAAAGCCGGCTTTGTgcccgccccgccgcccccgcggcccAGGCGATTTTAATTAGCGTCTGGGTCTGCGCCGGGAGATGGGAATCAAAGCCCCCGTTCTTCCAGCGCCCCCACCGCGGCCCCC-------------------------------------
>gene=chr11_74394464-74394740; species=panTro
CCCCTCGCCGCCCGGGCACTGCTCGCGGCCGCGCTTTACAAGCGAAAACAAACACGGCCACAAGCAGCCCCTGTGCGAcgcggccccgcgcccgccagcgccgccgccgcccggTCAAAGCCGGCTTTGTgcccgccccgccgcccccgcggcccAGGCGATTTTAATTAGCGTCTGGGTCTGCGCCGGGAGATGGGAATCAAAGCCCCCGTTCTTCCAGC------------GCCCCCACCGCGGCCCCCGCCTCTCGGATCCCCGCGGCTCCGC
>gene=chr11_74394464-74394740; species=papHam
CCCCTCGCCGTCCGGGCACCGCTCGCGGCCGCGCTTTACAAGCGAAAACAAACACGGCCACAAGCAGCCCCTGTGCGAcgcggccccgcgcccgccagggccgccgccgcccggTCAAAGCCGGCTTTGTgcccgccccgccgcccccgcggcccAGGCGATTTTAATTAGCGTCTGGGTCTGCGCCGGGAGATGGGAATCAAAGCCCCCGTTCTTCCAGC------------GCCCCCACCGCGGCCCCCTCCTCTCGGATCCCCGCGGCTCCGC
>gene=chr11_74394464-74394740; species=ponAbe
CCCCTCGCCGCCCGGGCACTGCTCGCGGCCGCGCTTTACAAGCGAAAAC-AACACGGCCACAAGCAGCCCCTGTGCGAcgcggccccgcg-ccgccagcgccgccgccgccgggTC-AAGCCGGCTTTGTg-ccgccccgccgcccc---------------------------------------------------------------------------------------------------------------------------------
>gene=chr11_74394464-74394740; species=rheMac
CCCCTCGCCGTCCGGGCACCGCTCGCGGCCGCGCTTTACAAGCGAAAACAAACACGGCCACAAGCAGCCCCTGTgcggcgcggccccgcgcccgccagggccgccgccgcccggTCAAAGCCGGCTTTGTgcccgccccgccgcccccgcggcccAGGCGATTTTAATTAGCGTCTGGGTCTGCGCCGGGAGATGGGAATCAAAGCCCCCGTTCTTCCAGC------------GCCCCCACCGCGGCCCCCGCCTCTCGGATCCCCGCGGCTCCGC
>gene=chr11_75921732-75922008; species=hg19
TCTGCTGCGCTCAGCTCCCGTGGCCTGTGCTCGCCGCTCGCCCGAGCTCTCCTCCTCGCCTGGCGCGATCTCCGGCGCGAGCCTCCCAAACTGCTTTATAAGGCGGGCGGCCGCTTTGATCCGCCCACGTCAGCGCGTCGCAACCCCACCGGGTggccccggccgcgcgcggggggcgggggcggggtccccgcggACGCCACTGACCGGCGGCGCCCGCCGCTCCAGAGAACTTAGTACTCTGTCGAGTTACAAAGGGGGACTCGCTCACTACAG
>gene=chr11_75921732-75922008; species=bosTau
-------------------------GGCGCTCGTGACTCGCCCGAGGTCTGCTCCTCACCCGGCACAGTCTCCGGCGCCGGCAGCCCGAACTGCTTTATAAGGAGGGCAGCTGCTTTGATCCGCCCACGTCAGCGCGCAGAAACCCCACCGGGTGGCTcgggccgcgcgcgggggacgggggcggggtccccgcggATGCCACGGACCCGCGGCGCCAGCGGCACGAGAGGACGTCTCACCCTGTTGAGCTACAAAGAAGAACTTACTAATTATAG
>gene=chr11_75921732-75922008; species=calJac
------------------------------------------------------------------------------------------------------------------------------------------------------------------------------------------------------------------------------------------------------------------------------------
>gene=chr11_75921732-75922008; species=canFam
ggggctgcgcggggctc-cggggcctgcgcccgccgcTCGCCGGAGCTCTCCTCCTCGCGCCGCGCGGTCTCCGGCGCGGTCCGCCCAAACGGCTTTATAAGGCGGGCCGCCGCTTTGATCCGCCCACGTCAGCGCGCAGAAACCCCACCGGGTGGCTccggccgcgcgcggggggcgggggc-gggtccccgcggacgcc-tggacccgcggcgccggcggcgc-ggAGAACTTCGCACCCCGCTGAGTTACGAGCGGGGACTTCTTCGCTGTAG
>gene=chr11_75921732-75922008; species=equCab
------------------CCGGGCCTGC-CTCGCCGCTCGCTGGAGCTCTCCTCCTCGCCCGGCACAGTCTCCGGCGCGGGCCGCCCAGACTGCTTTATAAGGCGGGCAGCCGCTTTGATCCGCCCACGTCAGCGCGCCGAAACCCCACCGGGTGGCTccggccgcgcgcgaggggcgggggcgggggccTCTCAGATGCCACGGACCCGCGGCGCCAGCG--GC-AGAGGACTTCGCACCCCGTTGAGTTACGAAGGCGGACTTACTAACTACAG
>gene=chr11_75921732-75922008; species=gorGor
TCTGCTGCGCTCAGCTCCCGTGGCCTGTGCCCGCCGCTCGCCCGAGCTCTCCTCCTCGCCTGGCGCGATCTCCGGCGCGAGCCTCCCAAACTGCTTTATAAGGCGGGCCGCCGCTTTGATCCGCCCACGTCAGCGCGTCGCAACCCCACCGGGTggccccggccgcgcgcggggggcgggggcggggtccccgcggACGCCACTGACCTGCGGCGCCCGCCGCTCCAGAGAACTTAGTACTCTGTCGAGTTACAAAGGGGGACTCGCTCACTACAG
>gene=chr11_75921732-75922008; species=panTro
------------------------------------------------------------------------------------------------------------------------------------------------------------------------------------------------------------------------------------------TAGTACTCTGTCGAGTT-CAAAGGGGGACTCGCTTACTACAG
>gene=chr11_75921732-75922008; species=papHam
TCGGCTGCGCTCAACTCCCGGGGCCTGTGCTCGCCGCTCGCCCGAGCTCTCCTCCTCGCCCGGCGCGATCTCCGGCGCGGGCCTCCCAAACTGCTTTATAAGGCGGGCGGCCGCTTTGATCCGCCCACGTCAGCGCGCCGCAACCCCACCGGGTGGCCCTGGCTGCGCGCTGGGGGTGGGGGCGGGGTCCCCGCGGACGCCACTGACCTGCAGCGCCCGCCGCTCCAGAGAAGTTTGTACTCTGTCGAGTTACAAAGGGGGACTCGCTCACTACAG
>gene=chr11_75921732-75922008; species=ponAbe
TCTGCTGCGCTCAGCTCCCGGGGCCTGTGCTCGCCGCTCGCCCGAGCTCTCCTCCTCGCCCGGCGCGATCTCCGGCGCAAGCCTCCCAAACTGCTTTATAAGGCGGGCGGCCGCTTTGATCCGCCCACGTCAGTGCGTAGCAACCCCACCGGGTggccccggccgcgcgcggggggcgggggcggggtccccgcggACGCCACTGACCTGCGGCGCCCGCAGCTCCAGAGAACTTTGTACTCTGTCGAGCTACAAAGGGGGACTCGCTCACTACAG
>gene=chr11_75921732-75922008; species=rheMac
TCGGCTGCGCTCAACTCCCGGGGCCTGTGCTCGCCGCTCGCCCGAGCTCTCCTCCTCGCCCGGCGCAATCTCCGGCGCGGGCCTCCCAAACTGCTTTATAAGGCGGGCGGCCGCTTTGATCCGCCCACGTCAGCGCGCCGCAACCCCACCGGGTggccccggccgcgcgctgggggtgggggcggggtccccgcggACGCCACTGACCTGCAGCGCCCGCCGCTCCAGAGAAGTTTGTACTCTGTCGAGTTACAAAGGGGGACTCGCTGACTACAG
>gene=chr11_75954301-75954577; species=hg19
ATGAGGGCGAATGACACGGAGCAGGCAGAGTGAGAACAGCCAGGAGTCGAGGGAGAAGTAGGGACCCTACCACTGCTGAGCAGAAGAGGGAGATCCAGTGACCCGAGAGGCGGGAGGGAGCCTGGAGAGGAGCGGCAGTCGGGCATCAGGATGCATGAGGGAGGGAGGGCTGGTGAGCCAGGCCTGAGGCTAGGACAGAGGTGAGGCCAGGGGGAAAGGGGAAAGGGATGGAGGGGGAGCACAGTGAATGTGTTTCCATGGAAATGGGAGGGAGTG
>gene=chr11_75954301-75954577; species=bosTau
--GACTCAGAA-AGGCTGGAACAGACAGAGTGAGAGCAGCCAgggttggagtatggggggggAATGCTGACAACT-CTGGCGGGAAAGGCAGCTCCCATGACACAGGTGATGGG-------CAGGGGAAGGGGTGTC--TGCAGGGCAGGGATGGAgggggaggtgggGCTGGTGAGCTAGGCTTGAGGCTCAGGCAG----GGGGCCTGAGG----------GATGG----GGGAGAGCAACGTGAGTGTGTTTCCATGGGGATGGAAGAGGGTG
>gene=chr11_75954301-75954577; species=calJac
ATGAGGGAGAATGGGATGGAGCAGGCAGAGTGAGAACATCCAGGA---GAAGGAGGAATAGGGACCCTACTGCTTCTGAGCAGAAGATGGGGATCCAATGATCTGAGAGATGGGAGGGAGCCTGGAGAGGAGCTGCAGTCAGGCATCAGGGAGCATAAGGGAGGGAGGACTGGTGAGCCAGGCCTGAGGCTAGGGCAGAGGTGAGGCCAGGGGAAAAGGGGAAAGGGATAGA-GGGGAACACGGTGAGTGTGTTTCCATGGAAATGGGAGGGAGTA
>gene=chr11_75954301-75954577; species=canFam
--TAGGGAGAGTAGGA-------------------------------------TCGAGGGAGGGCACTAACAGTT-TGGGCAGAAGAGATGGCTCCTATGGCCCAAGAGGTGGG-------CTGGAGAGGAGCCGCCA-TGCTCACCAGGGTCCATGAGCAGAGCAGGGATGGTGAGCTAGGCCTGAG------GCAG----GGGGTCTGAGGGGCT---GCAGGTGGGGGTGGGGAGGCAATGGGGATGTG-CCTTCTGGGGATAGAAGCAGGGG
>gene=chr11_75954301-75954577; species=equCab
-TGAGGGAGAAGAGGCTGCAGCCGGCAGGGTGAGAGCAGCAACTGGTGGAGCATGGAGGGGGGATACTGACAATTCTGGGCagaaGTGGTGGCTCCTGGGGCCCAAGAGATGGG-------CTGGGGAGGAGCAGTCAGTGGTCGTCAGGGGCGGTGA--------GGGTTGGTGAGCTAGGCCTGAGGCTCCGGCAA----GCGG-CTGAGGGGCTGGAGCAGGTGGAAGAGGGGGAGCAAACTGAATGAGTTCCCATGAGGATGGAAGGGGGTG
>gene=chr11_75954301-75954577; species=gorGor
ATGAGGGCGAATGACACGGAGCAGGTAGAGTGAGAACAGCCAGGAGTCGAGGGAGAAGTAGGGACCCTACCACTTCTGAGCAGAAGAGGGGGATCCAGTGACCCGAGAGGC-GGAGGGAGCCTGGAGAGGAGCGGCAGTCGGGCATCAGGATGCATGAGGGAGGGAGGGCTGGTGAGCCAGGCCTGAGGCTAGGACGGAGGTGAGGCCAGGGGGAAAGGGGAAAGGGATGGAGGGGGAGCACAGTGAATGTGTTTCCATGGAAATgagagggagtg
>gene=chr11_75954301-75954577; species=panTro
------------------------------------------------------------------------------------------------------------------------------------------------------------------------------------------------------------------------------------------------------------------------------------
>gene=chr11_75954301-75954577; species=papHam
GTGAGGGCGAATGACGCGGAGCAGGCAGAATGAGAACAGCCAGGAGTCGAGGGAGGAGTAGGGACCCTACCACTTCTGAGCAGAAGAGGGGGATCCAGTGACCTGAGAGGCAGGAGGGAGCCTGGAGAGGCACGGCAGTCGGGCATCAGGGTGCATGAGGGAGGGAGGGCTGGTGAGCCAGGCCTGAGGCTAGGGCAGAGGTGAGGCCAGGGGGAAAGGGGAAACGGATGGAAGGGGAGCACAGTGAATGTGTTTCCATGGAAATGGCGGGGAGTG
>gene=chr11_75954301-75954577; species=ponAbe
ATGAGGGCGAATGACACGGAGCAGGCAGAGTGAGAACAGCCAGGGGTCGAGGGAGAAGTAGGGACTCTACCACTTCTGAGCAGAAGAGGGGGATCCAGTGACCTGAGAGGCGGGAGGGAGCCTGGAGAGGGGCAGCAGTCGGGCATCAGGGTGCATGAGGGAGGGAGGGCTGGTGAGCCAGGCCTGAGGCTAGGACAGAGGTGAGGCCAGGCGGAAAGGGGAAAGGGATGGAGGGGGAGCACAGTGAATGTGTTTCCATGGAAATGGGAGGGAGTG
>gene=chr11_75954301-75954577; species=rheMac
GTGAGGGCGAATGACACGGAGCAGGAAGAGTGAGAACAGCCAGGAGTCGAGGGAGGAGTAGGGACCCTACCACTTCTGAGCAGAAGAGGGGGATCCAGTGACCTGAGAGGCAGGAGGGAGCCTGGAGAGGCACGGCAGTTGGGCATCAGGGTGCATGAGGGAGGGAGGGCTGGTGAGCCAGGCCTGAGGCTAGGGCAGAGGTGAGGCCAGGGGGAAAGAGGAAACGGATGGAAGGGGAGCACAGTGAATGTGTTTCCATGGAAATGGCGGGGAGTG
>gene=chr11_76494045-76494321; species=hg19
CTCCGGCGACCTCCAGATGTTCCCGACAGTGCGGCCATCTGCTTAGATTGCTGGGGCGCGCAGGGGGAGGGGGCAGGGATCCGGGATGCAGGAAGCTGTGAGCGAGGCCAACTAGAGGGGGCGGGAGCAGCGCACTTTTGAGACGCTCCCTAGAGTGGAACCCGGGCTCGGCTCAGGCTccgcgggcggggcgcgcgccgAGAGAGGCTGGCACTTTGGCGACACTCCCTGAgccgccccgcggccggcccgagccgccacccggcgcccggcagg
>gene=chr11_76494045-76494321; species=bosTau
cTCCAGCGACCTCCAGATGTTCCCGACCGTGCGGCCATCTGCTGAGAAGGCTCAGGCGCTCCGGGGAAGCGGGCAGGGACCCGGGATGCAGAAAGCTAGGAGCAAGGCCGACTAGAGTGGGCGGGAGCTGCGCACTTTTGAGACGCTCCCTAGGGTGGAACCCGGGCTGGGCACGGGCTCTGCCGGCGGG-------CCGGGAAAGGCCAGCACTTTAGCGACACTCCCTAAGTcgccgggcggccggccggagccgccactgggcgctgggag--
>gene=chr11_76494045-76494321; species=calJac
cTCCGGCGACCTCCAGATGTTCCCAACCGTGCGGCCATCTGCTTAGATTGCTGGGGCGCGCAGGGGGAGGGGGCAAGGATCCGGGATGCAGGAAGCTGCGAGCAAAGCCGACTGGAGGGGGCGGGAGCTACGTACTTTTGAGACGCTCCCTAGGGTGGAACCCCGGCTCGGCGCGGACTCCGCGGGCGGGGCGCGCTCCGAGAAAGGCTGGCACTTTGGCGACATTCCCTGAgccgccccggggccggaccgagccgccacccggcgcccggctgg
>gene=chr11_76494045-76494321; species=canFam
cTCGCGCGACCTCCAGATGTTCCCGGCCGCGCGGCCATCTGCTGAGGCTGCTCAGGCGCTCC-GGGGGAGGGGCAGGGATCCTGGTTGCAGGAAGCTGGGAGCCAGGCCGACCGGAGTGGGCGGGAGCTGCGCACTTTTGAGACGCTCCCTGGGGTGGAACCCGAGCTCGGCTCCGGCTccgcgggcggg--------------------------------------------------------------------------------------
>gene=chr11_76494045-76494321; species=equCab
ctcCAGCGACCTCCAGATGTTCCCGACCCTGGGGCCATCTGCTGAGACGGCCGGGGCTCTCCGTGGAGGGGGGCGGGGATCAGGGACGTACGAAGCCTGGAACGAGGTTGACTGGCGGG-------------------------------------------------------------------------------------------------------------------------------------------------------------
>gene=chr11_76494045-76494321; species=gorGor
CTCCGGCG-CCTCCAGATGTTCCCGACAGTGCGGCCATCTGCTTAGATTGCTGGGGCGCGCAGGGGGAGGGGGCAGGGATCCGGGATGCAGGAAGCTGTGAGCGAGGCCAACTAGAGGGGGCGGGAGCAGCGCACTTTTGAGACGCTCCCTAGAGTGGAACCCGGGCTCGGCTCAGGCTccgcgggcggggcgcgcgccgAGAGAGGCTGGCACTTTGGCGACACTCCCTGAgccgccccgcggccggcccgagccgccacccggcgcccggcagg
>gene=chr11_76494045-76494321; species=panTro
CTCCGGCGACCTCCAGATGTTCCCGACAGTGCGGCCATCTGCTTAGATTGCTGGGGCGCGCAGGGGGAGGGGGCAGGGATCCGGGATGCAGGAAGCTGTGAGCGAGGCCAACTAGAGGGGGCGGGAGCAGCGCACTTTTGAGACGCTCCCTAGAGTGGAACCCGGGCTCGGCTCAGGCTccgcgggcggggcgcgcgccgAGAGAGGCTGGCACTTTGGCGACACTCCCTGAgccgccccgcggccggcccgagccgccacccggcgcccggcagg
>gene=chr11_76494045-76494321; species=papHam
CTCCGGCGACCTCCAGATGTTCCCGACAGTGAGGCCATCTGCTTAGATTGCTGGGGCGCGCAGGGGGAGGGGGCAGGGATCCGGGATGCAGGAAGCTGTGAGCGAAGCCTACTGGAGGGGGCAGGAGCTGCGCACTTTTGAGACGCTCCCTAGAGTGGAACCCGGGCTCGGCTCGGGCTccgcgggcggggcgcgcgccgggAAAGGCTGGCACTTTGGCGACACTCCCTGA--------------------------------------------
>gene=chr11_76494045-76494321; species=ponAbe
CTCCGGCGACCTCCAGATGTTCCCGACAGGGCGGCCATCTGCTTAGATTGCTGGGGCGCGCAGGGGGAGGGGGCAGGGATCCGGGATGCAGGAAGCTGTGAGCGAGGCCGACTAGAGGGGGCGGGAGCTGCGCACTTTTGAGACGCTCCCTAGAGTGGAACCCGGGCTCGGCTCAGGCTccgcgggcggggcgcgcgccgAGAGAGGCTGGCACTTTGGTGACACTCCCTGAgccgccccgcggccggcccgagccgccacccggcgcccggcagg
>gene=chr11_76494045-76494321; species=rheMac
CTCCGGCGACCTCCAGATGTTCCCGACAGTGAGGCCATCTGCTTAGATTGCTGGGGCGCGCAGGGGGAGGGGGCAGGGATCCGGGATGCAGGAAGCTGTGAGGGAAGCCTACTGGAGGGGGCAGGAGCTGCGCACTTTTGAGACGCTCCCTAGAGTGGAACCCGGGCTCGGCTCGGGCTccgcgggcggggcgcgcgccgggAGAGGCTGGCACTTTGGCGACACTCCCTGAGCCGCCCCGCGGCTGGCCCGAGCAGCCACCCGGCGCCCGGCAGG
>gene=chr11_77705669-77705830; species=hg19
TTCTTAAGGTGCGCCGCCATGCCTACCCGCGGGCCCTCTCAGCTTCCGTACACTAGGAGGGAGGCGGGGGTGGACGGATCCGGAAAACTTGCGTAGGCGCGGGGGGTGGGTGGATGACTTGCCGAGATCCCACAAGGCAGTGGGATTTGGGGAAAGAGCGA
>gene=chr11_77705669-77705830; species=bosTau
TTCTTCAGATGGGCCGCCATGGTTGCCCATACACCTTCTCAGCTTCCGTACCCGACGGGGGAGGT-AG-GCAGAGGAATACGAAAAACTTGCCCAGGAGGGAGGA-----------ACCAGCCGCTGTCCCACAAGGCAGTGGGGTTCCGGGAAAGAGAAG
>gene=chr11_77705669-77705830; species=calJac
TTCTTAAGGTGCGCCGCCATGCCTGCCCCCGGGCCCTCTCAGCTTCCGTACAGTACGAGGAGGAA--GGGTGGACGGATCCGGAAAACTTGTCTAGGAGC--GGGGAGGGTGGATGACTTGCCGAGATCCCACAAGGCAGTGGGGTTTGGGGAAAGAGCGA
>gene=chr11_77705669-77705830; species=canFam
TTCTTTAGGTGAGCCGCCATGGCTGCCCGCGGGCCCTCTCAGCTTCCGTACTCCACGAGGGAggc-ggggTAGCGGAACCCGGAAAACCCGCCTCGGCCGGAGGA-----------ACTCGCCGCAATCCCACAAGGCAGTGGGGCTCCGAGAAAGAGAGG
>gene=chr11_77705669-77705830; species=equCab
TTCTTAAGGTGCGCCGCCATGGCTGCTCGCAGACCCTCTCAGCTTCCGTACTCGACA--GGAGGC-GTGGCATAGGAACCCGGAAATCCCGCCCAAGCCGGAGGA-----------ACCTGCCACGGTCCCACAAGGCAGTGGGCCTCCGGGAAAGAGAGG
>gene=chr11_77705669-77705830; species=gorGor
TTCTTAAGGTGCGCCGCCATGCCTACCCGCGGGCCCTCTCAGCTTCCGTACACTAGGAGGGAGGCGGGGGTGGACGGATCCGGAAAACTTCCGTAGGCGCGGGGGGTGGGTGGATGACTTGCCGAGATCCCACAAGGCAGTGGGATTTGGGGAAAGAGCGA
>gene=chr11_77705669-77705830; species=panTro
TTCTTAAGGTGCGCCGCCATGCCTACCCGCGGGCCCTCTCAGCTTCCGTACACTAGGAGGGAGGCGGGGGTGGACGGATCCGGAAAACTTGCGTAGGCGCGGGGGGTGGGTGGATGACTTGCCGAGATCCCACAAGGCAGTGAGATTTGGGGAAAGAGCGA
>gene=chr11_77705669-77705830; species=papHam
[truncated: 3,131,601 more chars]
