# Supplementary material for: Combining phylogenetic footprinting with motif models incorporating intra-motif dependencies
Source: BMC Bioinformatics. 2017 Mar 1;18:141. doi: 10.1186/s12859-017-1495-1 (PMC5333389; doi:10.1186/s12859-017-1495-1)
Supplement: Supplementary file 2 — Sequence data. This archive contains data files of alignments of the ChIP-seq positive regions and negative control regions for each of the 35 TFs in FASTA format. (ZIP 83763.2 kb) [file 12859_2017_1495_MOESM2_ESM.zip › FOSL1/FOSL1_(SC-183)_neg.txt]

>gene=chr20_507015-508015; species=hg19
acccgggaggcggcagaggttgcagtgagctgagatcatgccactgcactccagcctggcgacagtgagactctgtctcaaaaaaagaaagaaagaatgagagagagagagagaaagagagagagacagacagagagagagagagagagagagagagagagagagagagagagaATGAATATTAGGGTAAATGTCCAATATCAAGAATGGAAATGAGGGAGTGAGGGATGAATTAGGGTaaatgtccagtatcaagaatggaaatgatacatcactacagatcctacagatggtaaaaagataagacaatatcacgaacaactttgtgcccacaaacttgaaattcccagaagaaaaataatttatcaaaactgatacaagaTCCCAGTCTGATTCTCAGGGAGAAAAAACAAAAACTGACACAAAAAATGAAAACCATAAATAGTCCCATAACCAATAAATTCAATCAGTATTGTTTCAACCTGTTCTATTCTAATGTC
>gene=chr20_507015-508015; species=bosTau
--------------------------------------------------------------------------------------------------------------------------------------------------------------------------------------------------------------------------------------------------------------------------------------------------------------------------------------------------------------------------------------------------------------------------------------------------------------------------------------------------------------------
>gene=chr20_507015-508015; species=calJac
-----------------------------------------------------------------------------------------------------------------------------------------------------------------------------------------------------------------------------------------------------------------------------------------------------------------------------------------------------aattctcagaagaaaaataatttatcaaaactgatacaagaTCCCAGTCTTATTCTTAGGGAGAAAAAACAAAAACTGATACAAGAAATGAAAACCATAAATAGCCCCATGACCAATAAATTCAATCAGTATTGTCTCAACCTGTTCTATCCTAATTTC
>gene=chr20_507015-508015; species=canFam
----------------------------------------------------------------------------------------------------------------------------------------------------------------------------------------------------------------------------------------------------------------------------------------ATCCTAAAGCACaggaaaacataggata---acgcaatcaactttatgccagtaaatttgacattcttagagg---aaagacttggcaaaactaa--caag------------------------------------------aagaaacgaaaaccctgagtagccccataaccaGT----TCAATCAGTACTGTGTTTACCTGTTCCATTA-AACGTC
>gene=chr20_507015-508015; species=equCab
--------------------------------------------------------------------------------------------------------------------------------------------------------------------------------------------------------------------------------------------------------------------------------------------------------------------ataacatgaataactttatgccagtaaatctcaaactcctagatgaaaaaaaacttaccaaaactgacgcaag------------------------------------------aagaaatgaaaaccctgagt---tccataaccaGT----TCAATCACTATGGTGTTCACCTGTTCTGTTCTAATATC
>gene=chr20_507015-508015; species=gorGor
------------------------------------------------------------------------------------------------------------------------------------------------------------------------------------ATTAGGGTAAATGTCCAATATCAAGAATGGAAATGAGGGAGTGAGGGATGAATTAGGGTaaatgtccagtatcaagaatggaaatgatacatcactacagatcctacagatggtaaaaagataagacaatatcacgaacaactttgtgcccacaaacttgaaattcccagaagaaaaataatttatcaaaactgatacaagaTCCCAGTCTGATTCTCAGGGAGAAAAAACATAAACTGACACAAAAAATGAAAACCATAAATAGTCcca--------------------------------------------------
>gene=chr20_507015-508015; species=panTro
acccagga---ggcagaggttgcagtgagctgagatcatgccactgcactccagcctggcgacagtgagactctgtctcaaaaaaagaaagaaagaa--agaaagaaTgagagaaagagagagagacagac--------------------agacagagagagagagagagagaATGAATATTAGGGTAAATGTCCAATATCAAGAATGGAAATGAGGGAGTGAGGGATGAATTAGGGTAAATGTccaatatcaagaatggaaatgatacatcactacagatcctacagatggtaaaaagataagacaatatcacgaacaactttgtgcccacaaacttgaaattcccagaagaaaaataatttatcaaaactgatacaagaTCCCAGTCTGATTCTCAGGGAGAAAAAACAAAAACTGACATAAAAAATGAAAACCATAAATAGTCCCATAACCAATAAATTCAATCAGTATTGTTTCAACCTGTTCTATCCTAATGTC
>gene=chr20_507015-508015; species=papHam
acctggga---ggcggagcttgcagtgagctgagatggcaccactgcactccagcctggtgacagtgagactctatctcaaaaaaagaaagaaagac--agagagaaaGAGAGAGAG----------------------------------GGAAGGAGGCAGGGAGGGAGA--------ATTAGGGTAAATGTCCAATATCAAGAATGGAAATGAGGCAGTGAGGGATGAATTAGGGTAAACATccagtataatgaatggaaatgatacatcactacagatcctacagatggtaaaaagataagacaatatcatgaacaacttt-tgcccataaacttgaaattcccagaagaaaaataatttatcaaaactgatacaagatgccagtctgattctcaggaagaaaaaacaaAAACTGACACAAAAAATGAAAACCATGAATGGTCCCATAACCAATAAATTCAATCAGTATTGTTTCAACCTGTTCTATCCTAATGTC
>gene=chr20_507015-508015; species=ponAbe
acccggga---ggcagaggttgcagtgaactgagatcatgccactgcactccagcctggcgacagtgagactctgtctagaaaaaagaaagaaagaa--Tgagagaaagagagaaagagagacagacagtc------------agagagagagagagagagagagagggagagaATGAATATTAGGGTAAATGTCCAATATCAAGAATGGAAATGAGGGAGTGAGGGATGAATTAGGGTAAATGTccagtatcaagaatggaaatgatacatcactacagatcctacagatggtaaaaagataagacaatatcatgaacaactttgtgcccacaaacttgaaattcccagaagaaaaataatttatcaaaactgatacaagaTCCCAGTCTGATTCTCAGGGAGAAAAAACAAAAACTGACACAAAAAATAAAAACCATAAATAGTCCCATAACCAATAAACTCAATCAGTATTGTTTCAACCTGTTCTATCCAAATGTC
>gene=chr20_507015-508015; species=rheMac
acctggga---ggcggagcttgcagtgagctgagatggcaccactgcactccagcctggtgacagtgagactctatctcaaaaaaagaaagaaagac--agagagaaaGAgagagag----------------------------------ggaaggagggagggagggagA--------ATTAGGGTAAATGTCCAATATCAAGAATGGAAATGAGGCAGTGAGGGATGAATTAGGGTAAACGTccagtataatgaatggaaatgatacatcactacagatcctacagatggtaaa-----aagacaatatcatgaacaacttt-tgcccataaacttgaaattcccagaagaaaaataatttatcaaaactgatacaagaTGCCAGTCTGATTCTCAGGAAGAAAAAACAAAAACTGACACAAAAAATGAAAACCATAAATGGTCCCATAACCAATAAATTCAATCAGTATTGTTTCAACCTGTTCTATCCTAATGTC
>gene=chr20_1554396-1555396; species=hg19
GTTTAGATACAAATGTTTTCAAGACAGAAGGTTCCCCAGCCCTGAGGCTGCATCTGAGCCAGGCTTTGTCCCAGTCTCCTATCTTGGGCCCTGAGGCCAGTAGCATGGGAGGGGTCCTGTTCAGGCTTCTGGGGCCTCCCAGAATGTTTCCAGAATGGCTGTTTTGAAGCACCCATGACCCAAAAAGCTGTTCTCAAAGCCCCAAAACCTGGGGCACCGCTTTTGCTAGGGggctgtgtatgagaatcttctggagccattaagaactttagatatccaggcccaaattagatgcaattaaattggcattttaggggggttcctgggtccagctttgcaaactttttttttgatagttttcccaatgattctaatgagcagccaaggttgaaagccactgGACTCCAACCCAAACCCCATTTATACTTGGGGCCTAGAGATGCCCTGACCTGTCTGAGGTCACACAGCTTCACCCTAACacaactcacctttattgagca
>gene=chr20_1554396-1555396; species=bosTau
GTTTAGACTCCTGTGTTTAAAGTCGGGAAGGTTTCCCAGGGATGAAGCTAGGTCTGCACAGGGTGATCT-----------GAGTGGGGCTCTCAGATCAGGAGAGCTGTTGGAGTCCTGTCTGATTTTCTTGGGCCTCCTAAGATCTGTCAACATCACCTATTCTGAAGCACCCAC-CCCGGGACAGCTGTTCTTTCAATCCAGGCACCAAAGGGTCCATGTCCATCAGGGgactgggcaccagcattctctgcaggaattaagacactcagctgcttagg-ccatgtctgtg-cactcaaatcagaatttcagggt-----------ctgg------agatcttttcacc----atttccc-ggtgatgcc-atgaatggttgaagttgaaaggcacCTGGTTCCA-CACCAACCCTAGTTGTACTT-AGTCTGAGAGGGAAAGTGGCCCATAGAACATCCTCTGGTTTTGGCACGTCAGAGCTCATGTTGGTGGAAGA
>gene=chr20_1554396-1555396; species=calJac
GTTTAGATACAAACATTTTCAAGACAGAAGGTTCCCCAGCACTGAGGCTGGATCTGAACGAAGCTTTGTCCAAGTCTCCTGTCTTGGGCCCCAAGGCCAATAGCATGGGA-GGGTCCTGTCCAGGCTTGTGGGGCCTCCTGATATGTTCCCAGCATGTCTGTTTTGAAGCACCCATGCCCCCAAAAGCTGTTCTCAAAGCCCCCAAACCTGGGGCACCACTTTTGCTAGGtggctatgtatgagtatcttctggagtcattaagaactttagatgtccaggcccatgttagac-caattcatctggcattttgggagggatcctgggtccaggtttgtaaactttttgtttgaaagtttccccagtgattctaatgagcagccaaggttgaaggccactgGACCCCAACCCTAACCCCATTTATACctggggcctagagatgcactgacctatctgaggtcacacagcTGCACCCtaacacagctcatgtttattgagca
>gene=chr20_1554396-1555396; species=canFam
--------------------------------------------------------------------------------------------------------------------------------------------------------------------------------------------------------------------------------------------------------------------------------------------------------------------------------------------------------------------------------------------------------------------------------------------------------------------------------------------------------------------
>gene=chr20_1554396-1555396; species=equCab
GT--AGACACGTGTGTTTAGAGATGGGAAGGTTTCCCAGCGATGAAGATGGATTTGAACGGGGTG-TCTCCCGTCCTCGGGAGAGGGCCTCTCAGCCCAGGAGCGCCGGAGGGGTCCTGACTTATGTTCTTGGGC-TCCGAAGAGCCGTCAGGGGCACCTATTCTGAGGCACCCACACCCAGA--AGCTGCTCTCGCAGCCCCAGCGGCAGTGGAGCCACCGTTGTCAGGgggctgtgcgtcggaaaactctgaactagttacaaacttcagctgcccaggcccatgtctgat-caactaaggcagaattttagggtgc-agcaggagctgg------ggatgttttcaac----atttcccaggtttttctaatgagcagccaaggttgaaaggcacCCAACCCCAACCCAAACCCTGTTTGTTCTtgagacctagagaggaaagtgatcctccaaggtcccacggcTTCA-CACatcacagctaacgctgatggaaca
>gene=chr20_1554396-1555396; species=gorGor
GTTTAGATACAAATGTTTTCAAGACAGAAGGTTCCCCAGCCCTGAGGCTGCATCTGAGCCAGGCTTTGTCCCAGTCTCCTATCTTGGGCCCTGAGGCCAGTAGCATGGGAGGGGTCC-GTTCAAGCTTCTGGGGCCTCCCAGAATGTTTCCAGAATGCCTGTTTTGAAGCACCCATGACCCAAAAAGCTGTTCTCAAAGCCCCAAAACCTGGGGCACCGCTTTTGCTAGGGggctgtgtatgagaatcttctggagccattcagaactttagatgcccgggcccaagttagac-caattaaattggcattttaggggggttcctgggtccagctttgcaaacttttttgctaatagttttcccagtgattctaatgagcagccaaggttgaaagccactgGACCCCAACCCAAACCCCATTTATACTTGGGGCCTAGAGATGCCCTGACCTGTCTGAGGTCACACAGCTTCACCCtaacacagctcacacatattgagca
>gene=chr20_1554396-1555396; species=panTro
GTTTAGATACAAATGTTTTCAAGACAGAAGGTTCCCCAGCCCTGAGGCTGCATCTGAGCCAGGCTTTGTCCCAATCTCCTATCTTGGGCCCTGAGGCCAGTAGCATGGGAGGGGTCCTGTTCAGGCTTCTGGGGCCTCCCAGAATGTTTCCAGAATGCCTGTTTTGAAGCACCCATGACCCAAAAAGCTGTGCTCAAAGCCCCAAAACCTGGGGCACCGCTTTTGCTAGGGggctgtgtatgagaatcttctggagccattaagaactttagatgcccaggcccaaattagatgcaattaaattggcattttaggggggatcctgggtccagctttgcaaactttttttttgatagttttcccaatgattccaatgagcagccaaggttgaaagccactgGACCCCAACCCAAACCCCATTTATACGTGGGGCCTACAGAAGCCCTGACCTGTCTGAGGTCACACAGCTTCACCCtaacacagctcacatatattgagca
>gene=chr20_1554396-1555396; species=papHam
GCTTAGATACAAACGTTTTCAAGACAGAAGGTTCCCCAGCACTGAGGCTGCATCTGAGCGAGGCTTTGTCCCAGTCTCCTATCTTGGGCCCTGAGCCCAGTAGCACGGGAGGGGTCCTGTCCAGGCTTCTGGGGCCTCCCTGAATGTTCCCAGCATGTCTGTTTTGAAGCACCCATGGCCCAAAAAGCTGTTCTCAAAGCCCCAAAGCCTGGGGCACCGCTTTTGCTAGGGggctgtgtgtgagaatcttctggagccattcagaactttagatg-ccaggcccacgttagac-caattaaactggcattttaggggga-tcctgggtccagctttgttaactttttttttgagagttttcccagtgattgtaatgagcagcccaggttgaaggccactgGACCCCAACCCAAACCCCATTTATACTTGGGGCCTAGTGATGCCCTGACCTGTCTGAGGTCACACAGCTTCACCCtaaca-agctcacatttattgagca
>gene=chr20_1554396-1555396; species=ponAbe
GTTTAGATACAAATGTTTTCAAGACAGAAGGTTTCCCAGCCCTGAGGTTGGAACTGAGCGAAGATTTGTCCCAGTCTCCTGTGTTGGGTCCTGAGGCCAGTAGCATGGGAGGGGTCCTGTTCAGGCTTCTGGGGCCTCCCAGAATGTTCCCAGCATGTCTGTTTTGAAGCACCCATGACCCAAAAAGCTGTTCTCAAAGCCCCAAAACCTGGGGCACAACTTTTGCTAGGGggctgtgtgtgagaatcttctggagccattcagaactttagaagcccaggcccaagttagatgcaattaaattggcattttaggggggttcctgggtccagctttgcaaactttttttttgatagttttcccaatgattctaatgagcagccaaggttgaaagccactgGACCCCAACCCACACCCCATTTATACTTGGGGCCTAGAGATGCCCTGACCTGCCTGAGGTCACACAGCTTCACCCTAACACAGCTCacatttattgagca
>gene=chr20_1554396-1555396; species=rheMac
GCTTAGATACAAACGTTTTCAAGACAGAAGGTTCCCCAGCACTGAGGCTGCATCTGAGCGAGGCTTTGTCCCAGTCTCCTATCTTGGGCCCTGAGGCCAGTAGCACGGGAGGGGTCCTGTCCAGGCTTCTGGGGCCTCCCAGAATGTTCCCAGCATGTCTGTTTTGAAGCACCCATGGCCCAAAAAGCTGTTCTCAAAGCCCCAAAGCCTGGGGCACCGCTTTTGCTAGGGggctgtgtgtgagaatcttctggagccattcagaactttagatg-ccaggcccacgttagac-caattaaactggcattttaggagga-tcctgggtccagctttgttaactttttttttgatagttttcccagtgattgtaatgagcagccaaggttgaaagccactgGACCCCAACCCAAA-CCCGTTTATACTTGGGGCCTAGTGATGCCCTGACCTGTCTGAGGTCACACAGCTTCACCCtaaca-agctcacatttattgagca
>gene=chr20_3905075-3906075; species=hg19
TGTGGGCTGTTCCACTAGGCGTGGCCACCTCTGCACATGGGCCTTGGCACTTAGGAAATATGGGTGCTGCTGCATTGGGACCTTGTGTGGGTGCAGAGCAGGATGGCTGCTGCGTGGAGGGTAATTTTGTCCCCTGGAGAGTGATTGGTGACCCTCTTCCCTGCTGCTGCTGTTTGCAGGCTCCTGGCCTATACTACCTCTGACGCCCTGATCCTGAGTTCCTCTGCCCTCCTCTGCTGCCAGCAGCGCTGTTGGTGGCCTCACCCTCCTCCAGTACCCAGGCACCAAAGATGGCACCACCATCCTCCTGCTTGTACCACAGGGTGCTGCTCCCTGGGCCAACTCCTGTGAACTTGCTCACTTCCCATGGAGACCGAGGCCAGGGCCTGCCCCTCTGAGGCCCCTGTTTTGTGGTCCTGCTGCCTCTGCTGTGCTGCGTTCAGGAGGTTGTCCACTGCTCGACGTGGGTCACCATgcagcccttgctgttcccacaattt
>gene=chr20_3905075-3906075; species=bosTau
CAGGGGCCGTTTC-CCAAGGGTGGCCACCTT-GCACACTTTCCTGGGCACGTGCAGG-TGGTGGTGCTGCT-GGC-------TAGGCAGGCTGTGGAGCTGGAGGGACACTGGGGGA-TGGGAACTGCCGCCCAGGG---CCGTGTGATCAGCTTCCTCGTTGCTGCTGCCCCTC-------CTGGGCC---TCAGCCTGAGTCACCCCAGTCTTG---TCCTTCTGCCTTTGCCCATTCCAACCATGGGCTT-GTAGCCCCAACTCCCCC----CCGCGGCCACCAGAGTCAGTGCCACCACCCACTCATTGGTACCATAG--TGCTTTTC-------GAGCCTGAGTAAGCCTGGTTGCTGCCCGTGGACACCCAGGTTGGCTCTGAGGCCTCGTGGGGTCCTGCCTTTTCTCCTGACTTAACGTGTT----------CGTGAGGCTGTCCAGTGCTTTTTGTGGGTTGTCATGCAGCCCTTGTCATCCCCACCATCT
>gene=chr20_3905075-3906075; species=calJac
TGGGGGCTGTTCCACTAGGCATGGCCACCTCTGCACTTGCACCTTGGCAGTTATGAAATGT-GGCGCTGCTGCGCTGGGACCCTATGTGGGTACAGAGCAGGACAGCTGTTGCGTGGATGGCAATTTTATCCTCTGGACAGTGATTGGTGACCCTCCTCCCTGCTGCTGTGCTTTGCAGGCTCCTGGCCTATACTACCTCTGATGCTCTAATCCCGAATCCCTCTGC---CCTCTGCTCCTGGCAGCATTCTTGGTGGCCTCACTCTCCACTAGTGTGTAGCCACCAAAGATGGTACCACCATTTTCCTGTTTGTACCACAGGGTGCTGCTCCCTGGGCCAACTTCTGGGAACTTA---ACTTCCCATGGAGACCCAGGCCAGGGCCTGCCCCTCAGAGTCACCTGTGTTGTGGTCCTCCTG--TCTACTGTGCTGCATTCAGGAGGTTGTTCACTACTCAACGTGGgtcatcatgcagcccttgctgttcccacagttt
>gene=chr20_3905075-3906075; species=canFam
AGAGGGCAGCTTC-CCACGGGCGCC--CCTTCACGCA----CTTGGGCATCTGTGGGTTGTTGGTGCTGCCAGCC-------TGGCCAGGCAGCAGAACTGGGGGGACCCTGCGGGGATGGGACTTGTGGCCTCCGG---GTG-GTGATTGGCTTCTCTGCTGCTGCCACCCCTGTGGGGCTGGGGTCC---TCAGCCGGAGGCCCCCTAATCCTG---TCCCTCAGCC---------CTCAGACGCTTGCTTGGAGGCCCCACATTCTGC------GCAACCTCCAAAGAGAGTGTCACTGCCTACTCGCTGATGCCAGAG-----------------------------------------------gag--ggagggagCCGCTTCCTA-----GGAGCCCTGGCCCCCGCACC-GCGGGCTGTGCT----------CACGAGGCTGT---GAGC--------AGCCTTCCCGCGGC---TGGCCTCCCTGTAGCGT
>gene=chr20_3905075-3906075; species=equCab
AGAGGGCCATTTC-CCGAGGGCGAT--------CGCA--------GGCGCTTTTGGGCTGTGGGTCCTGCTGGCC-------TTGCCAGGCCGCAGAGCTGGAGGGAGGCTGGGGGGATGGGAATCGCGGTCCTTGG---GTA-GTGATTGTTGTCCTTGCTGCTGTCTCTGCTGTCTCCCTCCTGGCC----CTGCCTGAGCCGCCCCAATCCTG---TCCTCTACCCTGGGCCCCTTCCAGACGCAGGCTTGGTGGTCCCACCTTTCTC----CTACAGCCAGCAAA-ACAATGCCACCTCCCGCTCACTGATACCATAG--TGGTGCCC-----------------CAGGCC--------CTCCTCGAGCAGGAGCGAGCCTCCCCATGCAGGCGCAGCCCTGGTCCCCGTGCTAACTTGCTGTGCT----------CACGAGG-TGT---GTGCTTTACATGGGTTTTCCTGCAGCCCTTATCATCACCACAACTT
>gene=chr20_3905075-3906075; species=gorGor
TGTGGGCTGTTCCACTAGGCATGGCCACCTCTGCACATGGGCCTTGGCACTTAGGAGATATGGGTGCTGCTGCATTGGGACCTTGTGTGGGTGCAGAGCAGGATGGCTGCTGCGTGGAGGGTAATTTGGTCCCCTGGACAGTGATTGGTGACCCTCTTCCCTGCTGCTGCTGTTTGCAGGCTCCTGGCCTATACTACCTCTGACGCCCTGATCCTGAGTTCCTCTGCCCTCCTCTGCTGCCAGCAGCGCTCTTGGTGGCCTCACCCTCCTCCAGTACCCAGGCACCAAAGATGGCACCACCATCCTCCTGCTTGTACCACAGGGTGCTGCTCCCTGGGCCAACTCCTGTGAACTTGCTCACTTCCCATGGAGACCGAGGCCAGGGCCTGCCCCTCTGAGGCCCCTGTTTTGTGGTCCTGCTGCCTCTGCTGTGCTGCGTTCAGGAGGTTGTCCACTGCTCGACGTGGGTCATCATGCAGCCCttgctgttcccacaattt
>gene=chr20_3905075-3906075; species=panTro
TGTGGGCTGTTCCACTAGGCGTGGCCACCTCTGCACATGGGCCTTGGCACTTAGGAAATATGGGTGCTGCTGCATTGGGACCTTGTGTGGGTGCAGAGCAGGATGGCTGCTGCGTGGAGGGTAATTTTGTCCCCTGGACAGTGATTGGTGACCCTCTTCCCTGCTGCTGCTGTTTGCAGGCTCCTGGCCTATACTACCTCTGACGCCCTGATCCTGAGTTCCTCTGCCCTCCTCTGCTGCCAGCAGCGCTCTTGGTGGCCTCACCCTCCTCCAGTACCCAGGCACCAAAGATGGCACCACCATCCTCCTGCTTGTACCACAGGGTGCTACTCCCTGGGCCAACTCCTGTGAACTTGCTCACTTCCCATGGAGACCGAGGCCAGGGCCTGCCGCTCTGAGGCCCCTGTTTTGTGGTCCTGCTGCCTCTGCTGTGCTGCGTTCAGGAGGTTGTCCACTGCTCGACGTGGGTCACCATGCAGCCCTTGCTGTTCCCACAattt
>gene=chr20_3905075-3906075; species=papHam
TGTGGGTTGTTCCACTAGGCATGGCCACCTCTGCACTTGGGCCTTGGCACTTAGGAAATAT-GGTGCTGCTGCATTGGGACCT----TGGGTGCAGAGCAGGATGGCTGCTGCATGGAGGGTAATTTTGTCCCCTGGACAGTGATTGGTGATCCTCCTCCCTGCTGCTGCTCTTTGCAGGCTCCTGGCCTATACTACCTCTGATGTCCTAATCGTGAGTTCCTCTGCCCTCCTCTGCTCCCAGCAGCGCTCTTGGTGGTCTCACCCTTCTCCAGTACCCAGCCACCAAAGATGGCACCACCATCCTCCTGTTTGTACCACAGGGTGCTGCTCCCTGGGCCAACTTCTGTGAACTTGCTCACTTCCCATGGAGACCCCGGCCAGGGCCTGCCCCTCTGGGG-CCCTGTGCTGTTTTCCTGCTGCCTCTGCTGTGCTGTGTTCAGGAGGTTGTCCATTGCTCGACGTGGGGCATCATGCAGCCCTTGCTGTTCCGACAattt
>gene=chr20_3905075-3906075; species=ponAbe
TGTGGGCTGTTCCACTAGGCATGGCTACCTCTGCACATGGGCCTTGGCACTTAGGAAATATGGGTGCTGCTGCATTGGGACCTTGTGTGGGTGCAGAGCAGGATGGCTGCTGCGTGGAGGGTAATTTTGTCCCCTGGACAGTGATTGGTGACCCTCTTCCCTGCTGCTGCTGTTTGCAGGCTCCTGGCCTATACTACCTCTGATGCCCTAATCCTGAGTTCCTCTGCCCTCCTCTGCTGCCAGCAGCGCTCTTGGTGGCCTCACCCTCCTCCAGTACCCAGGCACCAAAGATGGCACCACCATCCTCCTGTTTGTACCACAGGGTGCTGTACCCTGGGCTAACTCCTGTGAACTTGCTCACTT-CCATGGAGACCCAGGCCAGGGCCTGCCCCTCTGAGGCCCCTGTTTTGTGGTCCTGCTGCCTCTGCTGTGCTGCGTTCAGGAGGTTGTTCACTGCTCGACGTGGgtcatcatgcagcccttgctgttcccacagttt
>gene=chr20_3905075-3906075; species=rheMac
TGTGGGTTGTTCCACTAGGCATGGCCACCTCTGCACTTGGGCCTTGGCACTTAGGAAATAT-GGTGCTGCTGCATTGGGACCT----TGGGTGCAGAGCAGGATGGCTGCTGCATGGAGGGTAATTTTGTCCCCTGGACAGTGATTGGTGATCCTCCTCCCTGCTGCTGCTCTTTGCAGGCTCCTGGCCTATACTACCTCTGATGTCCTAATCGTGAGTTCCTCTGCCCTCCTCTGCTCCCAGCGGCGCTCTTGGTGGTCTCACCCTTCTCCAGTACCCAGCCACCAAAGATGGCACCACCATCCTCCTGTTTGTACCACAGGGTGCTGCTCCCTGGGCCAACTTCTGTGAACTTGCTCACTTCCCATGGAGACCCAGGCCAGGGCCTGCCCCTCTGGGGTCCCTGTGCTGTGGTCCTGCTGCCTCTGCTGTGCTGTGTTCAGGAGGTTGTCCATTGCTCGACGTGGGGCATCATGCAGCCCttgctgttcccacaattt
>gene=chr20_5493015-5494015; species=hg19
CATGTTGGAGTTCTTTGGCACTATCCCCACCACAGTGTTAGGGCCTCTATTCAAACCCCTGCAATGCCTAAGAGACCCCACATTTATCCAAGGGTCTGCCCTGTTCCCACATGAACTTCTAGCACCAATCTTTCCTCCAGTGCCTCCCAGCTGTACTTGTTGGGGACACATGAACACCAGGAATCTCCAAATCATGCTTATATTCTTCCCAACATAAACTTGGACCTCATTCCCCCCGATTCCACTTCACACTGCTGTCGAGCTCTTAAGGTTTGAAGCCCCTGCACTCAGAGCTGCAGATCCCCCCGTTTGACTCCAACCCCTCTCCTCCCGGAGTCTGGCCCTCTCCTCAGGGCTCGATTTCCCTTTGATTCTATTGATCACATCTGTACATTTAGCATGAATAAGATGAGAGGGGACTCGGCAGTATTGGGAGAGGCAGCAGGGGAGGTTTCTTTACCATCACCATGGAAGCCTCAGGCCATGTGCACTGGGTGTGG
>gene=chr20_5493015-5494015; species=bosTau
--------------------------------------------------------------------------------------------------------------------------------------------------------------------------------------------------------------------------------------------------------------------------------------------------------------------------------------------------------------------------------------------------------------------------------------------------------------------------------------------------------------------
>gene=chr20_5493015-5494015; species=calJac
AATGTTTGAGCTCCTTGGTGCTGT-CCCACCTCAGTGTTAGGGCCTCTATTCAAATACCTGCAGTGCCTGGGAGACCCCACATTTATCCAAGTGTCTGCCCTGTTCTCAGATGAGCGTGTAGCACCAATCTTCCCTCCAATGGCTCCCAGCTTTACTTGTTGGGGACA---------TAGGAATCTCCAAACCATGCTTATATTCTTCCCAACATAAACTTGGACCTCAGTCCCCC----------------------------------GTTTGAAGCCCCTGCATTCAGAGCTGCAG--TCCCTAGTTCGACTCCAGTCCCTCTCCTCCCAGAGTCTGGTCCTCCCCTCAGGGCTCCATTTCCCTTTGATTCTATCAACCACATCTGCACAGTTAGCAAGAATAAGACGAGAGGGGATTCAGCAGTAATGGAAGAGGCAGCAGGGGAGGTT-CTTTATCATCACTGTGGAAGCCTCAGGCCGTGTGCACTGGGTATGG
>gene=chr20_5493015-5494015; species=canFam
CATGTTGGAGTCCCCTTGCACTGTCCCCATTGCAATGTCTGGGCCTCTG---G------------GCCTGGGAGATCCCACATTGATCCACATGTCTGCCCTGTTCTCAGACAACTTTCTAGCACCAGGCTTCGATCCAGCCAGATCCAGCTGTGTGTGCTGGGACCACATAAATATC---ATTACTCAGACCATGTCTATAATCTTCCCAGTATAAACTTGGCCCCCAATCCCC---------CTGGGCACTACTGGTCTCCTGCCAAGGTGGGAGACCT-TGAACCCAGAGCCTCCAAGCCTCCAGTCTGACTCTAATACAGCCACTTCCAGAGTTTGGCCCTCACCTTTGGGCTCCATTCCCC---AATTCTGTTAATGACATTTGGACATTCCTTATGAATAGAATGAGATGAGACATGGCAATAATGGAAGAGGCAACAGGTAAAGTTTATTTACCATCACCATGGAAACCTCAGGCCAGGTGCACTGGGCAGGA
>gene=chr20_5493015-5494015; species=equCab
CACGTTTGAGTCCCCTTGCACTGTCCCTGCAGCAGCGTTTGGGCCTCCA---G-----------TGCCTTGCAGACCCCACGCTGATCCAGGTGTCTGCCCTGTTCTTGGACAACCCTCCAGCAACAGTCTTCCCTTGAGCTGGTCCTAACTCTGCCTGCTGGGGTCCCATGAACATTAGGATTCTCCAACTCATGCCTATATTCTTCCCAGCACAAACTTGGTCCCCAGTCTCCT--GTT---CTGGGTGCTGCTGCTCTTCTCCCAAGGTTTGAAGCCTCTGAACTCAGAGCCTCAGAGCTGCCAGTGTGACTCCAATGCTGGCACTCCCAGGGTCTGGCCCTCACCTTTGGGTTTCATTCCCC-TTGATTCTGTTGATCACATCTGGAAATTCAGCATGAATAGGATGAGAGGGGACATGGCAGCAATGAAA---GCAGCAGGTGACGTTGATTTACCATCACCATGGAAACCTCAGGCCATGTGCTTGGGGT----
>gene=chr20_5493015-5494015; species=gorGor
CATGTTGGAGTTCTTTGGCACTATCCCCACCACGGTGTTAGGGCCTCTATTCTAACCCCTGCAGTGCCTAAGAGACCCCACATTTATCCAAGGGTCTGCCCTGTTCCCACATGAACTTCTAGCACCAATCTTTCCTCCAGTGCCTCCCAGCTGTACTTGTTGGGGACACATGAACATCAGGAATCTCCAAATCATGCTTATATTCTTCCCAACATAAACTTGGACCTCATTCCCCCCGATTCCACTTCACACTGCTGTCGAGCTCTTAAGGTTTGAAGCCCCTGCACTCAGAGCTGCAGAGCCCCCAGTTTGACTCCAACCCCTCTCCTCCCGGAGTCTGGCCCTCCCCTCAGGGCTCGATTTCCCTTTGATTCTATTGATCACATCTGTACATTTAGCATGAATAAGATGAGAGGGGACTCGGCAGTATTGGGAGAGGCAGCAGGGGAGGTTGCTTTACCATCACCATGGAAGCCTCAGGCCATGTGCCCTGGGTGTGG
>gene=chr20_5493015-5494015; species=panTro
CATGTTGGAGTTCTTTGGCACTATCCCCACCATGGTGTTAGGGCCTCTATTCAAACCCCTGCAATGCCTAAGAGACCCCACATTTATCCAAGGGTCTGCCCTGTTCCCACATGAACTTCTAGCACCAATCTTTCCTCCAGTGCCTCCCAGCTGTACTTGTTGGGGACACATGAACATCAGGAATCTCCAAATAATGCTTATATTCTTCCCAACATAAACTTGGACCTCATTCCCCCCGATTCCACTTCACACTGCTGTCGAGCTCTTAAGGTTTGAAGCCCCTGCACTCAGAGCTGCAGAGCCCCCCGTTTGACTCCAACCCCTCTCCTCCCGGAGTCTGGCCCTCCCCTCAGGGCTCGATTTCCCTTTGATTCTATTGATCACATCTGTACATTTAGCATGAATAAGATCAGAGGGGACTCGGCGGTATTGGGAGAGGCAGCAGGGGAGGTTGCTTTACCATCACCATGGAAGCCTCAGGCCATGTGCACTGGGTGTGG
>gene=chr20_5493015-5494015; species=papHam
CATGCTGGAGTTCTTTGGCGCTGTCCCCACCACAGTGTTAGGGCCTCTACTAAAACACCTGTGGTGCCTGGGAGACCCCACATGTATCCAAGGGTCTGCCCTGTTCCCACATGAACTTCTAGCACCAATCTTTCCTCCAGTGGCTCCCAGCTCTACTTTTGGGGGACGCATGAACATCAGGAGTCTCCAAATCATGCTTATATTCTTCCCAGCATAAACTTGGACCTCAATCCCCCCGATTCCATTTCACACTGCTGTCGAGCTCTTAAGGTTTGAAGCCCCTGCACTCAGAGCTGCAGAGCCCCCAGTTTGACTCCAACCCTTCTCCTCCAAGAGTCTGGCCCTCCCCTCAGGGCTCCATTTCCCTTTGATTCTATTGATCACATCTGCACATTGAGCATGAATAAGATGAGAGGGGACTCGGCAGGATTGGGAGAGGCAGCAGGGGAGGTTTCTTTAACATCACCATGGAAGCCTCAGGCCATGTGCACTGGGTGGGG
>gene=chr20_5493015-5494015; species=ponAbe
CATGTTGGAGTTCTTTGGCACTATCCCCACCACAGTGTTAGGGCCTCTATTCAAACCCCTGCAATGCCTGAGAGACCCCACATTTATCCAAGGGTCTGCCCTGTTCCCACATGAACTTCTAGCACCAATCTTTCCTCCAGTGGCTCCCAGCTGTACTTGTTTGGGATACATGAACATCAAGAATCTCCAAATCATGCTTATATTCTTCCCAACATAAACTTGGACCTCATTCCCCCCGATTCCACTTCACACTGCTGTCGAGTTCTTAAGGTTTGAAGCCCCTGCACTCAGAGCTGCAGAGCCCCCAGTTTGATTCCAACCCCTCTCCTCTCAGAGTTTGGCCCTCCCCTCAGGGCTCGATTTCCCTTTGATTCTATTGATCACATCTGCACATTTAGCATGAATAAGATGAGAGGGGACTTGGCAGTATTGGGAGAGGCAGCAGGGGAGGTTTCTTTACCATCACCATGGAAGCCTCAGGCCATGTGCACTGGGTGCGG
>gene=chr20_5493015-5494015; species=rheMac
CATGCTGGAGTTCTTTGGCGCTGTCCCCACCACAGTGTTAGGGCCTCTACTGAAACACCTGCGGTGCCTGGGAGACCCCACATGTATCCAAGGGTCTGCCCTGTTCCCACATGAACTTCTAGCACCAA-------TCCAGTGGCTCCCAGCTCTACTTTTGGGGGACGCATGAACATCAGGAGTCTCCAAATCATGCTTATATTCTTCCCAACATAAACTTGGACCTCATTCCCCCCGATTCCATTTCACACTGCTGTCGAGCTCTTAAGGTTTGAAGCGCCTGCACTCAGAGCTGCAGAGCCCCCGGTTTGACTCCAACCCTTCTCCTCCAAGAGTCTGGCCCTCCCCTCAGGGCTCCATTTCCCTTTGATTCTATTGATCACATCTGCACATTGAGCATGAATAAGATGAGAGGGGACTCGGCAGGATTGGGAGAGGCAGCAGGGGAGGTTTCTTTAACATCACCATGGAAGCCTCAGGCCATGTGCACTGGGTGTGA
>gene=chr20_5580150-5581150; species=hg19
AAAATCTAGTACTTCTTAACTAAGGTAATGTATCATTTCTTTTGAACACTTATCAATAGACTTTAAAAGCCAACATAAAGCTACCACCTCTTCTTGCTAAATTTTATATATTTAGCAGAACACACTTGGATAAAAGTACGTAGAAGTCTCTGACTTAAATATCAACACATTCTGAATACAATTAAAATTCATAAAGAAAAAGATAATGAACTGAGTCCAACTGCCAATTTGGCTCAAGACAGACTCCTCCACATTCTGAGAACAGCTGGGATTCCAAGCTTGAGGCACTGCTCTAGTAAGACTAGAATTGTACTCAGCTTTAGCCACCTGCATGAGCATTTTATTAGCTTGGACTATCTAAAAATTAACTAAAATTCCAAGTGTGACAGTCATTCAGATTTCAGGGCTCTAAATACATGTGggccgggcgcagtggcccatgcctgtaatcccagcactttgggaggccaaggcagggagatcacttgaggccaggagtt
>gene=chr20_5580150-5581150; species=bosTau
AAAATCTAGTA-TTCTTTACTAAAAAAAAGTAACACTTCATCTGAACACTTCTCAACACAC-----AAACCAA--------CATCACCTATATTTGCT-AATTTCATACATTTAGCAAAAGTCTCTTGAATATAATTATGCAGAAGTCTTTAACTTATATATCAACACATTCTGACTGTAATTAAAATTCATGAAGAAAAAGACAATGAACTGAGCCCAAATG--AACAAACTTCAGGATAAACTCCTTCACACTCT--GTGTAGCTTGGCTTCCAAGCTTTGGACACTATTCCATTAAGACTGAAGCTATACTTGGCTTTGGCGACCTGCATGAGCATTTTGTATACTTGGACTATCTAAAACTTAACTAAAATCACAAGTGTGGTAGTCATTCAGATTTCAGGGTTCTAAATACATGT--------------------------------------------------------------------------------
>gene=chr20_5580150-5581150; species=calJac
AAAATCTAGTACTTCTTAACTAAAGTAATATATCATTTCTTTTGAACACTTATCAATAGGCTATAAAAGCCAACATAAAGCAGCTACCACTTCTTGCTAAATTTTATATATTTCACAGAACATACTGGGATAAAAATATGTAGAAGTCTCTGACTTAAATATCAACACATTCC-ACTATAATTAAAATTCATAAAG------TTAATGAACTGAGTTTAATTGCCAATTTGGCTCAAGACAAACTCCTCCACGTTTTGAGAATAGCTGGGCTTCCAAGCTTGAGGCACTGCTCTAGTAAGACGAGAACAGCAGTCAGCTTCAGCCACCTGCATGAACATTTTGTTAGCTTGGACTGTCTAAAACTTAAGTAAAA-TCCAAGTGTGATAGTCATTCGGATTTCAGAGCTCTAAATACATGTGagccaggtgcagtggcccatgcctgtaatcccagcactctgggaggccaacacagggagatcacttctggccaggagtc
>gene=chr20_5580150-5581150; species=canFam
-----------TTCCCTTACTAAAATAATGTATTGTTTTACCTGAACATTCATCA----AC-----AAACTACAATATAGCTATCACCTATATTTACTAAATTATGTATATTCAGCAAAAGTCTCTTGAATATAAGCATGGAGAAATCTTTGACTTATATATCAATACATTCTGACTCTAACTAAAATTCCTAAAGAAAAAGATAATGAACTGAGCCCAAGTG--AACAAAGTTCAGTACAAACTCCTCTACATTCTGAG--------------TA---------------------------------------GGCTTTAGCCACCTACATGAGCATTCTGTAAGCTTGGACTATCTAAAACTTAACTAATATTTCAAGTGTGACAGTCATTCAGGTTTTGGGGTT--------------------------------------------------------------------------------------------
>gene=chr20_5580150-5581150; species=equCab
AAAACCTAGTA-TTCCCTAGTAAAATAATGTATCATTTCATCTGAACACTTATCAATAGAC-----AAACCAACATATAAATGTCACCTACATTTGCTAAATTTTGTATATTTAGC--AAGTCTCTTGGATATAAGAATGCAGAAGTCTTTGACTTATATATCAACACATCCTGACTATAATTAATATTCATAAAGAAAAAGATAACAAACTGAGCCCAAATG--AACAAAGTTCAAGACAAACTTCTCCACATTCCGAGAGTGGCTTGCCTTCCAAGCTTTAGGCACTACTTTAGCAAGACTAGAATTATAGTTGGCTTTGGCCACCTGCATGAGCATTTTGTAAGCATGGACTGTCTAAAACTTAATCAAAA-TCCAAGTGTGGTAGTCATTCAGGTTTCAGGGTTCTAAATACATGCGTGTGAAGCATA---G----------------------------------------------------------------
>gene=chr20_5580150-5581150; species=gorGor
------------------------------------------------------------------------------------------------------------------------------------------------------------------------------------------------------------------------------------------------------------------------------ATTCCAAGCTTGAGGCACTGCTCTAGTAAGACTAGAATTGTACTCAGCTTTAGCCACCTGCATGAGCATTTTATTAGCTTGGACTATCTAAAAATTAACTAAAATTCCAAGTGTGACAGTCATTCAGATTTCAGGGCTCTAAATACATGTGggccgggcgcagtggcccatgcctgtaatcccagcactttgggaggccaaggcagggagatcatttgaggccaggagtt
>gene=chr20_5580150-5581150; species=panTro
AAAATCTAGTACTTCTTAACTAAGGTAATGTATCATTTCTTTTGAACACTTATCAATAGACTTTAAAAGCCAACATAAAGCTACCACCTCTTCTTGCTAAATTTTATATATTTAGCAGAACACACTTGGATAAAAGTACGTAGAAGTCTCTGACTTAAATATCAACACATTCTGAATACAATTAAAATTCATAAAGAAAAAAATAATGAACTGAGTCCAACTGCCAATTTGGCTCAAGACAGACTCCTCCACATTCTGAGAACAGCTGGGATTCCAAGCTTGAGGCACTGCTCTAGTAAGACTAGAATTGTACTCAGCTTTAGCCACCTGCATGAGCATTTTATTAGCTTGGACTATCTAAAAATTAACTAAAATTCCAAGTGTGACAGTCATTCAGATTTCAGGGCTCTAAATACATGTGggccgggcgcagtggcccatgcctgtaatcccagcactttgggaggccaaggcagggagatcacttgaggccaggagtt
>gene=chr20_5580150-5581150; species=papHam
AAAATCTAGTACTTCTTAACTAAAGTAATGTATCATTTCTTTTGAACACTTATCAATAGACTTTAAAAGCCAACATATAGCTACCACCTCTTCTTGCTAAATTTTATATATTTTGCAGAACACACTTGGATAAAAGTAAGTAGAAGTCTCTGACTTAAATATCAACACATTCTGAATACAATTAAAATTCATAAAGAAAAAGATAATGAACTGAGTCCAACTGCCAATTTGGCTCAAGACAGACTCCTCCACATTCTGAGAACAGCTGGGATTCCAAGCTTGAGGCACCGCTCTAGTAAGACTAGAATTGTACTCAGCTTTAGCCACCTGCATGAGCATTTTGTTAGCTTGGACTGCCTAAAACTTAACTAAAATTCCAAGTGTGACAGTCATTCAGATTTCAGGGCTCTAAATACATGTGggccaggcacagtggcccatgcctgtaatcccagcactttgggaggccaaggcagggagatcacttaaagccagaagtt
>gene=chr20_5580150-5581150; species=ponAbe
AAAATCTAGTACTTCTTAACTAAGGTAATGTATCATTTCTTTTGAACACTTATCAATAGACTTTAAAAGCCAACATATAGCTACCACCTCTTCTTGCTAAATTTTATATATTTAGCAGAACACACTTGGATAAAAGTACGTAGAAGTCTCTGACTTAAATATCAACACATTCTGAATACAATTAAAATTCATAAAGAAAAAGATAATGAACTGAGTCCAACTGCCAATTTGGCTCAAGACAGACTCCTCCACATTCTGAGAACAGCTGGGATTCCAAGCTTGAGGCACTGCTCTAGTAAGACTAGAATTGTACTCAGCTTTAGCCACCTGCATGAGCATTTTATTAGCTTGGACTGTCTAAAAATTAACTAAAATTCCAAGTGTGACAGTCATTCAGATTTCAGGGCTCTAAATACATGTGggacgggcgcagtggcccatgcctataatcccagcactttgggaggccaaggcagggagatcacttgaggccaggagtt
>gene=chr20_5580150-5581150; species=rheMac
AAAATCTAGTACTTCTTAACTAAAGTAATGTATCATTTCTTTTGAACACTTATCAATAGACTTTAAAAGCCAACATATAGCTACCACCTCTTCTTGCTAAATTTTATATATTTAGCAGAACACACTTGGATAAAAGTACGTAGAAGTCTCTGACTTAAATATCAACACATTCTGAATACAATTAAAATTCATAAAGAAAAAGATAATGAACTGAGTCCAACTGCCAATTTGGCTCAAGACAGACTCCTCCACATTCTGAGAACAGCTGGGATTCCAAGCTTGAGGCACCGCTCTAGTAAGACTAGAATTGTACTCAGCTTTAGCCACCTGCATGAGCATTTTGTTAGCTTGGACTGCCTAAAACTTACCTAAAATTCCAAGTGTGACAGTCATTCAGATTTCAGGGCTCTAAATACATGTGggccaggcacagtggcccatgcctgtaatcccagcactttgggaggccaaggcttggagatcacttaaagccagaagtt
>gene=chr20_6500015-6501015; species=hg19
GGAAAACCTCAATCTATTGATCCCAGATTTATTTTCTCCTGGACAATGTTCTTATTTTAATTGAATCATTTTTTCCATTACAAGAATTTGGTTTTCTAAAGGAGTGAGGTTTCATGGTGGGAAACACTTTATAGATGGCGTAGATATCATATTTTTTTCAAAGTTAGTATACTGAGTGTACTTTTACCACATCAGTATTTTGTTCTTCATAACATTATATGTATAATGTCTCCATTAAACATGTAATATATAAACACTGTGCGTTCAGTGTTCCAGTGAAGAGGACAGAAACGGAAAGCAGAAAACATGAGGTTTGATTCAGATGGAGTCTGATCAGGGCAATTTAAGCTCTCTCTGTCTCAAAACCTCAGCATTACCATTCATAAGTCAAAGATGGTAACCCTTGGACTGACATTGTAAAATTAATAGCATGATCCTTCTGGGGGTATTTGGAGATTTTTGAGAAGAAGGGACTATTTAGGTTTAATTGATGATAGTAT
>gene=chr20_6500015-6501015; species=bosTau
GAAAAACCTCAACCAACTGATCCCAGATTTATTTTCTCTTGCATAATGTTCTTATTTTAATCG-ATCATTTTTTCCATTGCTAGCATTTGGTCTCCTAAAGAAGTGAGGTTTCATGCTGGGAAATGCTTTATGGATGGCCTAGAAGTCAAAACTTTTTCAAAGTTAGCATATTAAATGCACTTTTACCTCATTAATATTT-----------------TGTTCATAATGTTTCCAATAAACATATAATAAATAAATTTTGCATGTTTGATGTTCCAATGAAGAAGACAGAAATGAGAGGCAGAAAACATGGGATGTGGTTCAGATAAAGTATAATCA-GGCACTTGATGTTTTTTCTTTCTGAAAGCCTCAGCATCACTATTTACAAATCAAAGAAAGTAACTCTTTA-TTGACATTGTGAAATTAATAGCATGATGCTT--------------GTATATTTGATAAGAATGAACTATTTAGATTAAATTGATGACAGTAT
>gene=chr20_6500015-6501015; species=calJac
GGAAAACCTCACTCTATTGATCCCAGATTTATTTTCTCCTGGACAATGTTCTTATTTTAATTGAATCATTTTTTCCATTACAAGAATTTGGTTTTCTAAGGGAGTGAGGTTTCATGGTGGAGAGCACTTTATAGATGGCCTAGATATTACAATTTTTTCAAAGTTAGTATATTGAATGTACTT--ACCACGTCAGTATTTTGTTCTTCATAACATTATATATATAATGTCTTCATTAAACATGTAATATATAAACCTTGTACATTCAATATTCCAGTGACGAGGACAGAAATGGAAGGCAGAAAACATGGGGTTTGATTCAGATGGAGTTTGATCAGGGCAATTTAAGGTCTCTCTGTCTCCAAGCCTCAGCATCACCATTCATAAGTCAAAGATGGTAACCTTTGGACTGACATTGTAAAATTAATAGTATGATCCCTCTGGGGGTATTTGGAGATTTTTGAGAAGAAGGGACTATTTAGGTTTAAGAGATGATAGTAT
>gene=chr20_6500015-6501015; species=canFam
GGAAAACCTCAAGCTATTGATCCCAGATTTATTTTCGCCTGTACAATGTTCCTATTTTAATTGAATCATTTTTTCCATTACTAGCATTTGGTTTTCTAAAGGAGTGAGGTTTCACAGTAGGAAACACTTTATAGATGGCCTGGAAGTCAAAACTTTTTCAGAGTTCATATATTAAATGCACTTGTACCCCATTGTTATTTTGCTCTCCATAGCATCATATGTATAATGTGTCCATTAAGTATATCATACATAAATATTGCATGTTTAATGTTCCAGTGAAG---ACAGGAATGGGAGGCAGAAAA-ATGAGATTTTGTTCAAATGAAGTCTGATCAGGGCAACTTAAATTCTTTATAGCTGAAAACCTCAGCATCTCCATTCACAAGTCAAAGAAGGTAACTC--TG-TTGACAATGTGAAATTAAGAGCATGATACCTAT-GGGCTATTTGGAGATCTTTGAGAATAAGAAGCCATTTAGATTTGATTTATGACAATAT
>gene=chr20_6500015-6501015; species=equCab
AAAAACCCTCCCCCTATTGATCCCAGATTTGTTTTCTCCTGTACAATGTTCTTATTTTAATTGAATCATTTTTTCCATTAGTAGCATTTGCTCTTCTAAAGGAGTGAGGTTTCACAGTAAGAAACACTTTATAGATGGCCTGAAAGTCAAAACATTTTCAAAATTAGTATATTAAATGCACTTTTACCCTATTAGTGTTTTGCTCTCCATAACATTATATGTGTAATGTCTCTCTTAAGCACATAGTATATAAATATTGTATGTTTAATGTTCCAGTGAAGAGTACAGAAATGGGAGGCAGAAAACATGGGATTTGGTTCAGATGAAGTCTAATTCTTTCTATCTAAAAGCCtcagatcTAGAAGCCTCAGTATCAACATTTATAAGTCAAAGAAGGTAACTCTTTA-TTGATGTTGTGAAATTAATAACACAATGCCTGTGGGGGTATTTGGAGATCTTTGAGAAGAAGGGACTATTTAGATTTAATTGATGACAGTAA
>gene=chr20_6500015-6501015; species=gorGor
----------------------------------------------------------------------------------------------------------------------------------------------------------------------------------------------------------------------------------------------------------------------------------------------------------------------------------------------------------------------------------------------------------------------------------------------------------------------------TGAGAAGAAGGGACTATTTAGGTTTAATTGATGATAGTAT
>gene=chr20_6500015-6501015; species=panTro
GGAAAACCTCAATCTATTGATCCCAGATTTATTTTCTCCTGGACAATGTTCTTACTTTAATTGAATCATTTTTTCCATTACAAGAATTTGGTTTTCTAAAGGAGTGAGGTTTCATGGTGGGAAACACTTTATAGATGGCGTAGATATCATATTTTTTTCAAAGTTAGTATACTGAATGTACTTTTACCACATCAGTATTTTGTTCTTCATAACATTATATGTATAATGTCTCCATTAAACATGTAATATATAAACACTGTGCGTTCAGTGTTCCAGTGAAGAGGACAGAAACGGAAAGCAGAAAACATGAGGTTTGATTCAGATGGAGTCTGATCAGGGCAATTTAAGCTCTCTCTGTCTCAAAACCTCAGCATTACCATTCATAAGTCAAAGATGGTAACCCTTGGACTGACATTGTAAAATTAATAGCATGATCCTTCTGGGGGTATTTGGAGATTTTTGAGAAGAAGGGACTATTTAGGTTTAATTGATGATAGTAT
>gene=chr20_6500015-6501015; species=papHam
GGAAAACCTCAATCTATTGATCCCAGATTTATTTTCTCCTGGACAATGTTCTTATTTTAATTGAATCATTTTTTCCATTACAAGAATTTGGTTTTCTAAAGGAGTGAGGTTTCATGGTGGGACACACTTTATAGATGGCCTAGATATCACATTTTTTTCAAAGTTAGTATACTGAATGTACTTTGACCACAACAGTATTTTGTTCTTCATAACATTATATGTATAATGTCTCCATTAAACATGTCATATGTAAACATTGTATGTTCAGTGTTCCAGTGAAGAGGACAGAAATGGAAAGCAGAAAACATGAGATTTGATTCAGATGGAGTCTGATCAGGGCAATTTAAGCTCTCTCTGTCTCAAAGCCTCAGCATTACCATTCATAAGTCAAAGATGGTAACCCTTGT--TAACATTGTAAAATTAATAGCATGATCCTTCTGGGGGTATTTGGAGATTTTTGAGAAG-AGGGACTGTTTAGGTTTAATTGATGATAGTAT
>gene=chr20_6500015-6501015; species=ponAbe
GGAAAACCTCAATCTATTGATCCCAGATTTATTTTCTCCTGGACAATGTTCTTATTTTAATTGAATCATTTTTTCCATTACAAGAATTTGGTTTTCTAAAGGAGTAAGGTTTCATGGTGGGAAACACTTTATAGATGGCGTAGATATCATA-TTTTTTCAAAGTTAGTATACTGAATGTACTTTTACCACATCAGTATTTTGTTCTTCATAACATTATATGTATAATGTCTCCATTAAACATGTAATATATAAACACTGTACGTTCAGTGTTCCAGTGAAGAGGACAGAAATGGAAAGCAGAAAACATGAGGTTTGATTCAGATGGAGTCTGATCAGGGCAATTTAAGCTCTCTCTGTCTCAAAGCCTCAGCATCACCATTCATAAGTCAAAGATGGTAACCCTTGGACTGACATTGTAAAATTAATAGCATGATCCTTCCGGGGGTATTTGGAGATTTTTGAGAAGAAGGGACTATTTCGGTTTAATTGATGATAGTAT
>gene=chr20_6500015-6501015; species=rheMac
GGAAAACCTCAATCTATTGATCCCAGATTTATTTTCTCCTGGACAATGTTCTTATTTTAATTGAATCATTTTTTCCATTACAAGAATTTGGTTTTCTAAAGGAGTGAGGTTTCATGGTGGGAAACACTTTATAGATGGCCTATATATCACATTTTTTTCAAAGTTAGTATACTGAATGTACTTTTACCACAACAGTATTTTGTTCTTCATAACATTATATGTATAATGTCTCCATTAAACATGTCATATGTAAACATTGTATGTTCAGTGTTCCAGTGAAGAGGACAGAAATGGAAAGCAGAAAACATGAGATTTGATTCAGATGGAGTCTGATCAGGGCAATTTAAGCTCTCTCTGTCTCAAAGCCTCAGCATTACCATTCATAAGTCAAAGATGGTAACCCTTGG--TAACATTGTAAAATTAATAGCATGATCCTTCTGGGGGTATTTGGAGATTTTTGAGAAG-AGGGACTGTTTAGGTTTAATTGATGATAGTAT
>gene=chr20_7971075-7972075; species=hg19
GATGAAATTAAAACATCATTACAACAGAATAAATGAGAAGAGCATTCTAATCAGTGGTCAGACAGACTTAAGGAAGACAGCCAAGCCAAGGCCTCCATGCATCTGAGGTAGAGCCTTCCCTCCCCAGAAAGGCAAGCACTCCCTCTGGAAGTCTAAACTACTGCAGGTTGGATTAAATACTACTTAGTCACACCCACTCATCCAGCCCAGTGTTGCAGAGTCTCATTCAAACCTAGACTGGCCCTGAAGGACAGAGAGCCTTTGGATTTAGAGTTCACCTGTGTCATAGGATATACTCTCTGAGGAGTTCTGGAACAAGCCCTTTATCTCTTTCAGACACAGATCAGAATCCCCAAAATATCTTCCCTGCAAGGAAACAGCTAGAAAAGACTCTTCAATGATGGCCAAGGGTTCACCTCTTTCATGCTTTAGCTCTTAGCACTTGTAACAAAACATAACCTTGCAGCCTCTTGTAGGATCTATGAAAGGTACCTTACAGA
>gene=chr20_7971075-7972075; species=bosTau
GACTACATGAAGACACTGTTTAAGAAAAA-----AAGGAGGACATTCCAACCAGTGGTCAGATGGATTTGAGGAATGGAGCCAGGATAATGTGTCCAAGGTTCAGAGGTGGAg---------------------------------------------------------------------------------------------------------------------------------------------------------------------------------------------------------------------------------------------------------------------------------------------------------------------------------------------------------------------------------------------------
>gene=chr20_7971075-7972075; species=calJac
GACAAAA-CAAAACATCATTACAACAGAATAAATGAGAAGAGCATTCTAATCAGTGGTCAGATAGACTTAGGGAAGACAGGTAGGCCAAGGCCTCCATGCATCTGAGGTAGAGCCTTCCCTCCTCAGAAAGGCAAGCACTCCCTCTGAAAGCCTAAACTACTGCAGGTTGAATTAAATCCTGCTCAGTCA----------TCCAGCCCAGTGTTACAGAGTCTCATTCAAACCTGGAGTGGCCCTGAAGGACAGACAGCCTTTGGATTTAGAGTTCACCTGTGTCATCGGATATAT--TCTGAGGAGCTCTGGAACAAGTCCTTTATCTCTTTCAGACACATATCAGAATCCCCAAAATATCTTCCCTGGAAGAAGGCAGCTAGGAAAGACTCTTCAATGATGGCCAAGGGTTCACTTCTTTCATGCTTCAGCTCACAGCACTTGTAACAAAACATAGCCT-GAAGCCTCTCGTAGGATCTTTGGGAGGTACCTTATAGA
>gene=chr20_7971075-7972075; species=canFam
GACTAAATGAAGACACCATTACAGTAGAAT-----------------TACCCAGTGGTCAGATGAATTTAAGGAATGGAGCAAGGCCAAGGCCTCCATGGATCACCGGTAGAA-----TCTCTCCAGACAGCTCAGTA----CTCCGAGA-GCTGAACTACTACAGGGCAGATTCAGTGCTGTCCAAGGGCACCCACTCAGTCAGCCCAGTGCCGCACAGCCTTGTTGAGAG--AGGCTG----TGA--------------------TTAGATTCTGCCAATATCACAGGATATAC--TCTGAGGCGTTTTGGGACAAATCCAATATCTCTTTCAAACACAGATCAGAATCCTCAAAACATCTTCCCTGTGTGGAAGTAGCTCAGAAAGGCTCTCTAGTAATGGCCAAGGGTTTACACATTCGATGTTTTACCTTTTCACACTTGTAACAAGACACAACCTTGCAGCCCCTTGTAGGCATTAAGAGAGGTATTCTGTGGG
>gene=chr20_7971075-7972075; species=equCab
-------TAAAGACATCATCACAGTAGAATAAACGAGAAGAATATCCCAACCAGTGGTCAGATGGATTTAAGGAATGGAGCCAGGCCAAGGCATCTATGCATCAGAAGCAGAG--CCTTCCCCCCAGGGACGACAGCAGTCCCTCTGGGA-CCTGAACAACTGCAGGTCAGATTAGATGCTGCCCGAGAGCACCCACCCATCCAGCCCAGTGTTGCACAGTCTCATTCAGAGCTGGGCTAATCCCAAAGGACAGAGAGCTTTTGGATTTAGATCCCACTTATGTCACAGGACATAC--TCT-AGGAGTTCTGGGACAAGCCCTAAATC-CTTTCAGACACAGATTAGAATCCTCAAAATATCTTCCCTGCGTGGCAGCAGCTCAAAAAGACTCTCCAGGGATGGCCAAGGGTTCGCTCCTTCCATGTTTCATCTTCTGATATTTGCAACAGGACACAA-CTTGTAGCCTCTTGTACGCTCTATGAGAGGTGTCTTACGGA
>gene=chr20_7971075-7972075; species=gorGor
GATGAAATTAAAACATCATTACAACAGAATAAA-GAGAAGAGCATTCTAATCAGTGGTCAGATAGACTTAAGGAAGACAGCCAAGCCGAGGCCTCCATGCATCTGAGGTAGAGCCTTCCCTCCCCAGAAAGGCAAGCACTCCCTCTGGAAGTCTAAACTACTGCAGGTTGGATTAAATACTGCTTAGTCACACCCACTCATCCAGCCCAGTGCTGCAGAGTCTCACTCAAACCTAGACTGGCCCTGAAGGACAGAGAGCCTTTGGATTTAGAGTTCACCTGTGTCATAGGATATACTCTCTGAGGAGTTCTGGAACAAGCCCTTTATCTCTTTCAGACACAGATCAGAATCCCCAAAATATCTTCCCTGCAAGGAAACAGCTAGAAAAGACTCTTCAATGATGGCCAAGGGTTCACCTCTTTCATGCTTTAGCTCTCAGCACTTGTAACAACACATAACCTTGCAGCCTCTTGTAGGATCTATGAAAGGTACCTTACAGA
>gene=chr20_7971075-7972075; species=panTro
GATGAAATTAAAACATCATTACAACAGAATAAATGAGAAGAGCATTCTAATCAGTGGTCAGACAGACTTAAGGAAGACAGCCAAGCCAAGGCCTCCATGCATCTGAGGTAGAGCCTTCCCTCCCCAGAAAGGCAAGCACTCCCTCTGGAAGTCTAAACTACTGCAGGTTGGATTAAATACTGCTTAGTCACACCCACTCATCCAGCCCAGTGTTGCAGAGTCTCATTCAAACCTAGACTGGCCCTGAAGGACAGAGAGCCTTTGGATTTAGAGTTCACCTGTGTCATAGGATATACTCTCTGAGGAGTTCTGGAACAAGCCCTTTATCTCTTTCAGACACAGATCAGAATCCCCAAAATATCTTCCCTGCAAGGAAACAGCTAGAAAAGACTCTTCAATGATGGCCAAGGGTTCACCTCTTTCATGCTTTAGCTCTTAGCACTTGTAACAAAACATAACCTCGCAGCCTCTTGTAGGATCTATGAAAGGTACCTTACAGA
>gene=chr20_7971075-7972075; species=papHam
GATGAAATTAAAACATCTTTACAACAGAATAAATGAGAAGAGCATTCTAATCAGTGGTCAGATAGACTTAAGGAAGACAGCCAAGCCAAGGCCTCCATGTA--TGAGGTAGAGCCTTCCCTCCCCAGAGAGGCAAGCAGTCCCGCTGGAAGTCTAAACTGCTGCAGGTTGGATTAAATACTGCTTAGTCACACCCACTCATCCAGCCCAGTGTTGCAGAGTCTCATTCAAACCTAGGCTGGCCCTGAAGGACAGAGAGCCTTTGGATTTAGAGTTCACCCGTGTCATAGGATATATTCTCTGAGGAGTTCTGGAACAAGCCCTTTAACTCTTTCAGACACAGATCAGAATCCCCAAAGTATCTTCCTTGCAAGGAAACAGCTAGAAAAGACTCTTCAATGATGGCCAACGTTTCACTTCTTTCATGCTTTAGCTCTCAGCACTTGTAACAAAACATAACCTCGCAGCCTCTTGTAGGATCTATGAGAGGTACCTTACAGA
>gene=chr20_7971075-7972075; species=ponAbe
GATGAAATTAAAACATCATTACAACAGAATAAATGAGAAGAGCATTCTAATCAGTGGTCAGATAGACTTAAGGAAGACAGCCAAGCCAAGGCCTCCATGCATCTGAGGTAGAGCCTTCTCTCCCCAGAAAGGCAAGCACTCCCTCTGGAAGTCTAAACTACTGCAGGTTGGATTAAATACTGCTTAGTCACACCCACTTGTCCAGCCCAGTGTTGCAGAGTCTCGTTCAAACCTAGACTGGCCCTGAAGGACAGAGAGCCTTTGGATTTAGAGTTCACCTGTGTCATAGGATATACTCTCTGAGGAGTTCTGGAACAAGCCCTTTATCTCTTTCAGACACAGATCAGAATCCCCAAAATATCTTCCCTGCAAGGAAACAGCTAGAAAAGACTCTTCAATGATGGCCAAGGGTTCACCTCTTCCATGCTTTAGTTCTCAGCACTTGTAACAAAACATAACCTTGCCGCCTCTTGTAGGATCTGTGAAAGGTACCTTACAGA
>gene=chr20_7971075-7972075; species=rheMac
GATGAAATTAAAACATCTTTACAACAGAATAAATGAGAAGAGCATTCTAATCAGTGGTCAGATAGACTTAAGGAAAACAGCCAAGCCAAGGCCTCCATGTATCTGAGGTAGAGCCTTCCCTCCCCAGAAAGGCAAGCAGTCCCGCTGGAAGTCTAAACTGCTGCAGGTTGGATTAAATACTGCTTAGTCACACCCACTCATCCAGCCCAGTGTTGCAGAGTCTCATTCAAACCTAGGCTGGCCCTGAAGGACAGAGAGCCTTTGGATTTAGAGTTCACCCGTGTCATAGGATATACTCTCTGAGGAGTTCTGGAACAAGCCCTTTATCTCTTTCAGACACAGATCAGAATCCCCAAAGTATCTTCCTTGCAAGGAAACAGCTAGAAAAGACTCTTCAATGATGGCCAACGTTTCACTTCTTTCATGCTTTAGCTCTCAGCACTTGTAACAAAACATAACCTCGCAGCCTCTTGTAGGATCTATGAGAGGTACCTTACAGA
>gene=chr20_8718015-8719015; species=hg19
CACCAAAAAGCAAATCTTCACACATGCTTATCATGTAAAGGAAGAAAGTAGGTTCAGTGGGAAGTAGACTTTTTAGCCTACTCTTTGCTTTTTTCTGGCCAAAATATCTACAAATCCAGTCTTCTGCAAAGAGAATAGCTATGCGGaaactctctgtgctctgggatttttccatatgttaactgagtttaataataatgcttactatactgtttacttcttacagttattatgaatattccataagtaaatacattgaccacacttaagaaatatctagcacaatgaaaatattcaataaatgtgagttTGCTGTTTTTGTAAACAATACATTTTTAAAGAGATAGTCGACTTCATGTTCTTGACATAAGATATAACTGCATATTTTAGATGTTTCACACTGAGGAAAGAAATGAGTAGTTGCTCTTTGCTTACTGTGGGAATTTACAAATTTATAAAGCAATTGTATTTTGAAAGCTGTCCTGAAAGTTATTCTTGTT
>gene=chr20_8718015-8719015; species=bosTau
CACCAAAAAACAGATTTTCACACATGGTTTAAACAAAAAGGAAGACATTAAGTGCAGTAGAAAGTAGAGCTTT-----ATCACTTTGCTTTTATCTGGCCAAAATATCTACAAAGGCAGTCTTCTGCAAAGAGGGTATCTGTGGTAAAGAtctctgcactccagtttttttttttatgttaattggatttagtaat------------actgtctacatcatagcattcttataagtattttct----aaatatactgaaaacatttagaaaatatctaacccattgaaagtcgtcaataaatgttagttTTCTTATGTT-CTAAAAATACATATCTAAGG-TATAATTGGCCTCATGGTCTTGACATGGTATATA----TGTACTCCAGATGTTTTACACTGAGAGAAAAAA-AAGT-----------GGCTAATTTGGGAATTTACAAATAAATAAAGCAATCTTATTTTGAAAGCTATCCTGAAGGCTACTTTATAA
>gene=chr20_8718015-8719015; species=calJac
CA-TGAAAAGCAAATCTTCACACATGCTTATCATGTAAAGGAAGAAAATAAGTTCAGTGGGAAGTAGACTTTTTACT---CTCTTTGCTTTTATATGGCCAAAATGTCCACAAAGCCAGTCTTCTGCAAAGAGAATAGCTATATGAAAACT--CTGTTCTCTGGGATTTTTCCATATTTTAACTGACTTTAATAATCTTGTTTACCataatgtttactttgtagggttattatgaattttacataagtgaatacattaaccacactcaagaaatgtctagcacaatgaaaatattcaataaatgtgagttTGCTGTTTTTGTAAACAATAAATGTTTAAAGAGATAATTGACCTCATGTTCTTGACATGAGCTATAACTGCATATTTTAGATGTTTCACACTGAGGAAAGAAATGAGTAATTGCTTGTTGCTTACTATAGGAATTTACAAATTTATAAAGCAATTGTAATTTAAAAACTATCTTGAAAGCTACTCCTATT
>gene=chr20_8718015-8719015; species=canFam
C-CAAAAAGGCAAATCTTCACACGTGCTTGCCACACAGAAGAAGGC-AGAAGTCCAGTAGAAAGTGGAAaaaa-aaaaTACCCTTGGCTTTTATCTGGCCAAAG-ATCTAGACAGGGTGTCTTCTATAAAGAGTACATCTGTGTTAAATGTCTCTGTAATCCCACTATTTTTAATATGTTACTCAGATTTTatagt------------agtgtctacttcaacgagttattataaatatcccct-----aatacactgaaaatatttataaaatgtctggcactttgaaaatagtcaataagtgttagttTGCTCTTGTTATGGAAATTAAGTTCTGAAGGATATAGTCAGCCTCATGTTTTAGAC----------------------ACATGTTTTCCTTGGTTGGGGAAAATGAACAATTACTTGT--------------------TTATTTATAAAGCAATCTCATTTTGAAAGCTGTCCTGAAAGCTGTTTTTTTT
>gene=chr20_8718015-8719015; species=equCab
CACCAAAAATCAAG--TTCAGACATGCTTATCACACAAAGGACGGCGACAAGTCCAATAGAAAGTAGAGTTCT-TACCTACCCTTTGCTGTTATCTGGCCAAAATATCTACA-AAGACAGCCTCTGCAAAGAGAATATCTATGATAaacatctctgtgctcgc---ttgtttcatatgttaattggatttaataat------------agggtccacttcagagggttattataaatattccct-----aatacattaaaaacatttagaaaatatctggcacgttgaaaacagtc---aaatgttagttTGCTGTTGTTATCAAAAATAAATTTTTAAGGATACAATTGGTCTCATGTTCTTGACCTGGGATATA----ACTGTTTACCACGTTTTACATTGAGGGAAAAAATGAGCAATTACTTGT-TGCCTAATTGGGAATTTACATATTTATAAAGCAATCACATTTTGAAAGCTATCCTGAAAGCCCTTTTTTTT
>gene=chr20_8718015-8719015; species=gorGor
--------------------------------------------------------------------------------------------------------------------------------------------------------------------------------------------------------------------------------------------------------------------------------------------------------------------------------------------------------------ACTTCATGTTCTTGACATAAGATATAACTGCATATTTTAGATATTTCACACTGAGGAAAGAAATGAGTAGTTGCTCTTTGCTTACTGTGGGAATTTACAAATTTATAAAGCAATTGTATTTTGAAAGCTGTCCTGAAAGTTATTCTTGTT
>gene=chr20_8718015-8719015; species=panTro
CACCAAAAAGCAAATCTTCACACATGCTTATCATGTAAAGGAAGAAAGTAGGTTCAGTGAGAAGTAGACTTTTTAGCCTACTCTTTGCTTTTTTCTGGCCAAAATATTTACAAAGCCAGTCTTCTGC-AAGAGAATAGCTATATGGaaactctctgtgctctgggatttttccatatgttaactgagtttaataataatgtttactataatgtttacttcttacagttattatgaatattccataagtaaatacattaaccacacttaagaaatatctagctcaatgaaaatattcaataaatgtgagttTGCTGTTTTTGTAAACAATACATTTTTAAAGAGATAGTCGACTTCATGTTCTTGACATAAGATATAACTGCATATTTTAGATGTTTCACACTGAGGAAAGAAATGAGTAGTTGCTCTTTGCTTACTGTGTGAATTTACAAATTTATAAAGCAATTGTATTTTGAAAGCTGTCCTGAAAGTTATTCTTGTT
>gene=chr20_8718015-8719015; species=papHam
CACCAAAAAGCAAATCTTCACACATGCTTATCATATAAAGGAAGAAAGTAAGTTCAGTGGGAAGTAGAATTTTTACCCTACTCTTTGCTTTTTTCTGGCCAAAATACCTACAAAGCCAGTCTCCTGCAAGGAGAATAGCTATATGGaaactccctgtgctctgagatttttccgtatgttaactgagtttaataataatgtttactataatgtttacttcttagggttattatgaatattccataagtaaatacgctaaccacgcttaagaaatatctagcacaatgaaaatattcaataaatgtgagttTGCTGGTTTTGTAAACAATACATTTTTAAAGAGATAGTTGACTTCATGTTCTTGACATGAGATATAACTGCATATTTTAGATGTTTCACACTGAGGAAAGAAATGAGTAGTTGCTCGTTGCTTACTATGGGAATTTACAAATTTATAAAGCAATTGTACTTTGAAAGTTATCCTGAAAGTTATTCTTGTT
>gene=chr20_8718015-8719015; species=ponAbe
CACCAAAAAGCAAATCCTCACACATGCTTATCATGTAAAGGAAGAAAGTAAGTTCAGTGGGAAGTAGACTTTTTACCCCACTCTTTGCTTTTTTCTGGCCAAAATATCTACAAAGCCAGTCTTCTGCAAAGAGAATAGCTATATGGaaactctccgtgctctgggatttttccatatgttaactgagtttaataataatgtttactataatgtttacttctcacagttattatgaatattccataagtaaatacattaaccacacctaagaaatatctagcacaatgaaaatattcaataaatgtgagttTGCTTTTTTTGTAAACGATACATTTTTAAAGAGATAGTTGACTTCATGTTCTTGACATAAGATATAACTGCATATTTTAGATGTTTCACACTGAGGAAAGAAATGAGTAGTTGCTCTTTGCTTACTATGGGAATTTACAAATTTATAAAGCAATTGTATTTTGAAACCTATCCTGAAAGTTATTCTTGTT
>gene=chr20_8718015-8719015; species=rheMac
CACCAAAAAGCAAATCTTCACACATGCTTATCATGTAAAGGAAGAAAGTAAGTTCAGTGGGAAGCAGAATTTTTACCCTACTCTTTGCTTTTTTCTGGCCAAAATACCTACAAAGCCAGTCTTCTGCAAGGAGAATAGCTATATGGaaactctctgtgctctgagatttttccatatgttaactgagtttaataataatgtttactctaatgtttacttcttagggttattatgaatattccataagtaaatacactaaccacgcttaagaaatatctagcacaatgaaaatattcaataaatgtgagttTCCTGGTTTTGTAAACAATACATTTTTAAAGAGATAGTTGACTTCATGTTCTTGACATGAGATATAACTGCATATTTTAGATGTTTCACACTGAGGAAAGAAGTGAGTAGTTGCTCGTTGCTTACTATGGGAATTTACAAATTTATAAAGCAATTGTACTTTGAAAGTTATCCTGAAAGTTATTCTTGTT
>gene=chr20_9487075-9488075; species=hg19
CTCCCTGCAGGCACAGCTATCCCAGGTTCCGGCCCATCAAGTTGGGAAATGAGACGATCCATCAGTGCCAGGCTCCCGGGAGCTGCAGCTGGCTCCAAGTGCGTGGCCGGAGGCGTCCCCCATCTGCACGAGTCCCCAGAGTCACCCGGGAATAACTGCGCCGCCGCCGCCTCCGCCGCCTGGGCTCCCGACCTCCGCGCGACCCGCGTTAGCTCGCGTTGCCTGCTGTGGCTTTGCTGCTCTGGGCTACAAGGCCGGGCCGGCTTGGGTTGAGACTCCCGAGGCTGCAGGCGAGGCGGTGGGTACAAACTTCCGTAGATCCTGCTGTTTCTCTGAAGAAGAAGAAAAACATTGGCCCCGGAGAATTAGATAATCCTGGGGAAGAAATAGATTTGGGCCTGGGGCCTGCGGGGGTAGGTGCCCACGCGGGGTTGCTAGGCCAGGGGACACCTCTGGTGGACAGCAGAGGCCTGGGGGATCTCACAAGCAGGGGCAAGGCT
>gene=chr20_9487075-9488075; species=bosTau
GCCCACGCCAGCCCCGCCACTCCAGGTTCCGGCCCATCAAGTCGGGAAATGAGCCGATCCATCAGC------------------------GTCTCGGAGCGC-CGGCCTGAGGCGTGTCCCATCTGTGCACCTCCACAAAGTCACCCGGGGTTAAGCG------TGCCATGGCGG-TACCCGGGCTCCCAACCT-CGGGTGACAAGTGTTGAGGCGGGGTGCTCGCAGTGGCTTCGGTGCTTTAGGGCCGAAGGCCCGTTTGCCTTGGGATGTAACTCCAGAGACTGTGGGCGAGGCAGTGGCTA-CCAGCTCCGTAAGACCTGATGTTTCCGTGAAAAGGAAAAA--AGGGGGAGAGGAGAGAATGAGAAACTCTTAGGATGGGGTT-GATCTGGGCCT--AGAATGGAAGTGCAGGTGCCACCG---GGCTGCCGGGC-CGGAGACAGTTCTGTCAGACCCCGGAGGGCTGGG-------------------------
>gene=chr20_9487075-9488075; species=calJac
CTCCCCGCAGGCACAGCCATCCCAGGTTCCGGCCCATCAAGTCGGGAAATGAGACGATCTATCAGCGCGGGGTTCCCGGGAGCTGCAGCTGGCCCCGAGTGCGCGGCCGGAGGCGTACCCCATCTGCGCGCGTCCCCAGAGTCACCCGGGAATAACTG------CGCTGCCGCCGCCGCCTGGGCTCCCGACCTCCGCGCGACCCACATTAGCTCGCTTCGCCTGCTGTGGCTTTGCTGCTCTGGGCTCCAATGCCGGTTTGGCTTGGGTTGAGACTCCCGAGGCCGCAGGCGAGGCGGCGGCTAAAAACTTTCATAGACCGTGCTGTTTCGCTGAAGAA---GAAAAACACTGGCCCCGGAGAATTAGAAAAACCTGAGGAGGAAATAGATTTGGGCCTGAAGAATGCGGGGGTAGGTGCCCACGCGGGGCTGCTGGGCCAAGGAACACCTCTGGTGGACAGCAGAGACCTGGGGAATCTCACAAGCAGGGGCAAGTCT
>gene=chr20_9487075-9488075; species=canFam
--------CGCCCCCGCCAGCCCGGGTTCCGGCCCATCAAGTCGGGAAATGAGACGATCCATCAGCA-----------------------GGCCGGGAGCGC--GGCCCCGGGCGTCCCCCATCTGTGCG-CTCCAC--AGTCACCCGGGAGTAA-----------CCGCGGCGGCCCCCGAGGCTCCCGACCTCCGGG----------------------------GCGGCTCTGgggctccgggctccAAGGCCCGCTTGGCGGGGGAT-----CCCCGAGGCTGTGAGCGAGG-CGGGGACA-CAGCCCCCATAGA-CCGACTCCTCCACTGA-AAGAAAAAAATAAAACAGCCGGGGAGAATTAGAAACTCCCGGGGAGGACACCGATTTGGGCGGAGGGACTGCACCCGAGGGTGCCGCC----GGCAGCTGGGC-CGGGGAAGCCTCTGACAGATCGCGGGAGC------------------------AAGGCC
>gene=chr20_9487075-9488075; species=equCab
CTCCTCGCCACCCCGGCCATGCCAGGTTCCGGCCCATCAAGTCGGGAAATGAGACGATCCATCAGCT-----------------------GGCCCCGAGCGC-AGGCGGGAGGCGTCCCCCATCTGCGCGCCTCCGCAAGGTCACCCGGGAATAACCG------CGCAGCTGCAGCCACCGAGGCTCCCGACCTCCGGATGACACCGGTTGGCGCGCGTTGCTTTCAGCGGCTTTGCTGCTCTGGACTCCGGGGCCCGTTTGGCTTGAGTT---------GTGACTGTGGGCGAGGCGGTAGCTA-CAACCTCTATAGC-CTGGCTATTTCGCTGAaaagaaagaaagaaaAAGGCCCCGGAGAACTGGAAACTGCTGGGGAGCAAATCGATTCGGGCCTCGAGACTGCACATGCGGGTGCCACT----GGCTGCTGGAC-CAGGGGAACCTCCAGCACACCGCAGAGGCCTGGGGAATTTCACAGGCAGGGGGACAGCT
>gene=chr20_9487075-9488075; species=gorGor
--CCCTGCCGGCACAGCCATCCCAGGTTCCGGCCCATCACGTTGGGAAATGAGACGATCCATCAGTGCCAGGCTCCCGGGAGCTGCAGCTGGCTCCAAGTGCGTGGCCGGAGGCGTCCCCCATCTGCACGAGTCCCCAGAGTCACCCGGGAATAACTGCGCCGCCGCCGCCTCCGCCGCCTGGGCTCCCGACCTCCGCGCGACCCGCGTTAGCTCGCGTTGCCTGCTGTGGCTTTGCTGCTCTGGGCTACAAGGCCGGGCTGGCTTGGGTTGAGACTCCCGAGGCTGCAGGCGAGGCGG-GGGTACAAACTTCCGTAGATCCTGCTGTTTCTCTGAAGAAGAAGAAAAACATTGGCCCCGGAGAATTAGATAATCCTGGGGAAGAAATAGATTTGGGCCTGGAG-CTGCGGGGGTAGGTGCCCACGCGGGGTTGCTAGGCCAGGGGACACCTCTGGTGGACAGCAGAGGC-TGGGGGATCTCACAAGCAGGGGCAAGGCT
>gene=chr20_9487075-9488075; species=panTro
CTCCCTGCAGGCACAGCCATCCCAGGTTCCGGCCCATCAAGTTGGGAAATGAGACGATCCATCAGTGCCAGGCTCCCGGGAGCTGCAGCTGGCTCCAAGTGCGTGGCCGGAGGCGTCCCCCATCTGCACGAGTCCCCAGAGTCACCCGGGAATAACTGCGCCGCCGCCGCCTCCGCCGCCTGGGCTCCCGACCTCCGCGCGACCCGCGTTAGCTCGCGTTGCCTGCTGTGGCTTTGCTGCTCTGGGCCACAAGGCCGGGCTGGCTTGGGTTGAGACTCCCGAGGCTGCAGGCAAGGCGGTGGGTACAAACTTCCGTAGATCCTGCTGTTTCTCTGAAGAAGAAGAAAAACATTGGCCCCGGAGAATTAGATAATCCTGGGGAAGAAATAGATTTGGGCCTGGCACCTGCGGGGGTAGGTGCCCACGCGGGGTTGCTAGGCCAGGGGACACCTCTGGTGGACAGCAGAGGCCTGGGGGATCTCACAAGCACGGGCAAGGCT
>gene=chr20_9487075-9488075; species=papHam
CTCCCTGCCGGTATAGCCATCCCAGGTTTTGGCCCATCAAGTCGGGAAATGAGATGATCCATCAGCGCCGGGCTCCCGGGAGCTGCAGCTGGCCCCAAGTGCGTAGCCGGAGGCGTCCCCCATCTGCGCGCGTCCCCAGAGTCACCCGGGAATAACTGCCGCGGCGCTGCCGCGGCAGCCAGGGCTCCCGACCTCCGCGCGACCCGTGTTAGCTCGCTTTGCCTGCTGTGGCTTTGCTGCTCTGGGCTACAAGGCTGGGCTGGCTTGGGTTGAGACTCCCGGGGCTGCAGGCGAGGCGTTGGCTATAAACTTCCATAGACCCTGCTATTTCGCTGAAGAAGAGGAAAAACATTGGCCCCGGAGAATTAGATAATCCTGGAGAGGAAATAGATTTGGGCCTAGAGCCTGCCGGGTTAGGTGCCCACGCGGGGCTGCTGGGCCAAGGGACACCTCTGATGGACAGCAGAGGCCTGGGGGATCTCACAAGCAGGGGCAAGGCT
>gene=chr20_9487075-9488075; species=ponAbe
CTCCCTGCCCGCACAGCCATCCCAGGTTCCGGCCCATCAAGTTGGGAAATGAGACGATCCATCAGTGCCAGGCTCCCGGGAGCTGCAGCTGGCTTCAAGTGCGTGGCCGGAGGCGTCCCCCATCTGCGCGAGT-CCCAGAGTCACCCGGGAATAACTGCGCCGCCGCCGCCGCCGCCACCTGGGCTCCCGACCTCCGCGCGACCCGCGTTAGCTGGCGTTGCCTGCTGTGGCTTTGCTGCTCTGGGCTACAAGGCCGGGCTGGCTTGGGTTGAGACTCCCGAGGCTGCAGGCGAGGCGGTGGCTACAAACTTCCGTAGATCCTGCTGTTTCGCTGAAGAAGAAGAAAAACATTGGCCCCGGAGAATTAGATAATCCTGGGGAAGAAATAGATTCGGGCCTGGAGCCTGCGGGGGTAGGTGCCCACGCGGGGTTGCTAGGCCAAGGGACACCTCTGGTGGACGGCAGAGGCCTGGGGGATCTCACAAGCAGGGGCAAGGCT
>gene=chr20_9487075-9488075; species=rheMac
CCCCCTGCCGGTACAGCCATCCCAGGTTTCGGCCCATCAAGTCGGGAAATGAGATGATCCATCAGCGCCGGGCTCCCGGGAGCTGCAGCTGGCCCCAAGTGCGTAGCCGGAGGCGTCCCCTATCTGCGCGCGTCCCCAGAGTCACCCGGGAATAACTgcggcgccgccgccgccgcAGCCAGGGCTCCCGACCTCCGCGCGACCCGTGTTAGCTCGCTTTGCCTGCTGTGGCTTTGCTGCTCTGGGCTACAAGGCTGGGCTGGCTTGGGTTGAGACTCCCGGGGCTGCAGGCGAGGCGTTGGCTATAAACTTCCATAAACCCTGCTATTTCGCTGAAGAAGAGGAAAAACATTGGCCCCGGAAAATTAGATAATCCTGGAGAGGAAATAGATTTGGGCCTATAGCCTGCCGGGTTAGGTGCCCACGCGGGGCTACTGGGCCAAGGGACACCTCTGATGGACAGCAGAGGCCTGGGGTATCTCACAAGCAGGGGCAAGGCT
>gene=chr20_9570075-9571075; species=hg19
TAGATATTTTATCTATTTTCTTTCAGTTCTCTACATATACCTTTTATTTGGTAACAACAGTGGTTGGGGCTAATTGGGTGAACATTTGAGCATTGCATATCCCTGGAAAACAAGATAATTCAGGCAACATATTTCAGAGTGGAGGTAGTGGTAAGGGATTCTAACCAGAAAATCCCTCTTTAACAAATTATGTAATAATCTTAATCACATGGAATCCAAAAAGCCAAtttctgtttttttgtttgtttgttttgagatggagtttcacctttgttgcccaggctggagtgcaatggtgtgatctctgttcactgcaacctctgcctcccgggttcaagcgattctcatgcctcagcctcccaagtagctgggattacagatatgcaccaccatgaccagttagttttgtatttttagtggagatggggtttcaccatgttggctaggctggtctcAGCAAACTTAGGTTACTCATAAAGGTAAGGCATCTGTCTCTTTCT
>gene=chr20_9570075-9571075; species=bosTau
CAGATCTTCTA----ACTTCTTTCAGTTTTCTACAC-ATACTTTT-TTTGATAACCGCAGAGAGTGAGGCTAATCAGGCGAGTAGTCGAGAATCACATACTCCTGCAAAATATGAGAATTAGGGCAGGGTATCTCAGAGTGGAGGAGGTGATGAGGGTTTCTAACCATTAAAGCCATTTTAAATAAATTATGCAATAGTCTTAATCATGCAAAATCCAATAAACAAATTCC-----------------------------------------------------------------------------------------------------------------------------------------------------------------------------------------------------------------------------------------------------------------------------
>gene=chr20_9570075-9571075; species=calJac
TAGATATTTTACCTGTTTTTTTTCAGTTCTCTACATATACCTTTTATTTGGTAACAACAGTGGGTAGGGCTAATTGGGTAAAGATTTGAGAATCCCATATCCCTGGAAAATAAGAGAATTCAGGCAGCATATTTCAGAATCAAGGTAGTGGTAAAAGTTTCTAATCAGAAAATCC---TTTAAC-AATTATGTAATAATCTTAATCACATGGGATCCAACAAGCCTATTTCTGtttttttgtttggttgtttttagatggagtttcactcttgttgaccaggctggagtgcaatggtgcaatatctgctcactgcaacctctgcctcccgggttcaagttattctcctgcctcagctccccaagtagctgggattacagacatgccccaccatgcccagctagttttgtatttttagtagagatggggtttcaccatgttggccaggctggtctcAGCAAATTTAGGCTACTCATAAAGGTAAGGCATCTGTCTCTTTCT
>gene=chr20_9570075-9571075; species=canFam
GGGATCTTCTA----TTTTCTTTCAGCTTTCTACATAATCTTTTT-TTTGGTACCCATGGGGGGCGGGGCTAATTGGGTGAATAGTT-ACAATCTCATATTCCTTTAAAATATGAGAATCAGGGCAGGACAATTCAAAGTGGCAGCAGTGGTGAGGATTTCTAGTCATTAAGATCTC----AGTAAA-TATGTAATGATCATA------TAGAATCCAATAAGCCGAT-----------------------------------------------------------------------------------------------------------------------------------------------------------------------------------------------------------------------------------AGCAAATTTAAGTTATTTGTA------AGATATCTGTCCCTTACT
>gene=chr20_9570075-9571075; species=equCab
CAGATCTTCTA----TTTTCATTCCGTTTTCCACATATACCTTTT-TTTGGTAACCACAGGGTGTGGGGTTAATTGGGTGAGTAGATAAGAATCACGTATTTTGTGACAACATGAGAATTAGGGCAGCATATCTCAGAGTGGAGGTGGTCGTGAAGGTTGCTAACCATTGAGCCCTTTT-AAGTAAATTATGTCATAATCTTAATCACGTGGAACCCAATAAACCAGTTCCT--------------------------------------------------------------------------------------------------------------------------------------------------------------------------------------------------------------------------GCTTCAGGAAATTTAGGTTATTGGTA-AGGTAACACATCTGTCCCTTTCT
>gene=chr20_9570075-9571075; species=gorGor
TAGATATTTTATCTATTTTCTTTCAGTTCTCTACATATACCTTTTATTTGGTAACAACAGTGGGTGGGGCTAATTGGGTGAACACTTGAGCATTGCATATCCCTGGAAAACAAGATAATTCAGGCAACATATTTCAGAGTGGAGGTAGTGGTAAGGGATTCTAACCAGAAAAT-CCTCCTTAACAAATTATGTAATAATCTTAATCACATGGAATCCAA-----------------------------------------------------------------------------------------------------------------------------------------------------------------------------------------------------------------------------------------------------------------------------------------
>gene=chr20_9570075-9571075; species=panTro
TAGATATTTTATCGATTTTCTTTCAGTTCTCTACATATACCTTTTATTTGGTAACAACAGTGGGTGGGGCTAATTGGGTGAACATTTGAGCATTGCATATCCCTGGAAAACAAGATAATTCAGGCAACATATTTCAGAGTGGAGGTAGTGGTAAGGGATTCTAACCAGAAAATCCCTCTTTAACAAATTATGTAATAATCTTAATCACATGGAATCCAAAAAGCCAAtttctgtttttttgtttgtttgttttgagatggagtttcgcttttgttgcccaggctggagtgcaatggtgtgatctctgttcactgcaacctctgcctcccgggttcaagcgattctcatgcctcagcctcccaagtagctgggattacagatatgcaccaccaagaccagttagttttgtatttttagtggagatggggtttcaccatgttggctaggctagtctcAGCAAACTTAGGTTACTCATAAAGGTAAGGCATCTGTCTCTTTCT
>gene=chr20_9570075-9571075; species=papHam
TAGATATTTCATCTATTTTCTTTCAGTTCTCTCTATATATCTTTCATTTGGTAACAACAGTGGGTGGGG-TAATTGGGTGAACATTTGAGAATCACATATCACTGGAAAATAAGAGAATTCAGGCAACATATTTCAGAGTGGAGGTAGTGGTAAGGGATTCTAATCAGAAAATCCCTTTTTAACAAATTATGTAATAATCTTAATCACATGGAATCCAAAAAGCCAATTTCTGttgttttgtttgtttgttttgagatggagtttcacttttgttgcccaggatggagtgcaatggtgtgatcttggctcactgcaacctctacctcccaggtttaagcgattctcctgcctcagcctctcaagtagctgggattacagatatgtatcaccatgcccagttagttttgtatttttagtagagatgggttttcaccatgttggctaggctggtctcAGCAAATTTAGGTTACTCATAAAGGTAAGGCATCTGTCTGTTTCT
>gene=chr20_9570075-9571075; species=ponAbe
TAGATATTTTATCTATTTTCTTTCAGTTCTCCACATATACCTTTTATTTGGTAACAACAGTGGGTGGAGCTAATTGGGTGAACATTTGAGCATTGCATATCCCTGGAAAACAAGATAATTCAGGCAACACATTTCAGAGTGGAGGTAGTGGTAAGGGATTCTAACCAGAAAATCCCTTTTTAACAAATTATGTAATAATCTTAATCACATGGAATCCAAAAAGCCAAtttctgttcttttgtttgtttgttttgagatggagttttgcttttgttgcccaggctggagtgcaatagtgtgatctctgctcactgcaacctctgcctcccaggttcaagcgattctcctgcctcagcctcccaagtagctgggattacagatatgcaccatcatgaccagttagttttgtatttttagtagagatggggtttcaccatgttggctaggctggtctcAGCAAACTTAGGTTACTCATAAAGGTAAGGCATGTGTCTCTTTCT
>gene=chr20_9570075-9571075; species=rheMac
tagatatttCATCTATTTTCTTTCAGTTCTCTATATATATCTTTCATTTGGTAACAACAGTGGGTGGGG-TAATTGGGTGAACATTTGAGAATCACATATCACTGGAAAATAAGAGAATTCAGGCAACATATTTCAGAGTGGAGGTAGTGGTAAGGGATTCTAATCAGAAAATCCCTTTTTAACAAATTATGTAATAATCTTAATCACATGGAATCCAAAAAGCCAATTTCTGttgttttgtttgtttgttttgagatggagtttcacttttgttgcccaggatggaatgcaatggtgtgatcttggctcactgcaacctctacctcccaggttcaagcgattctcctgcctcagcctctcaagtagctgggattacagatatgtatcaccatgcccagttagttttgtatttttagtagagatggggtttcaccatgttggctaggctggtctcAGCAAATTTAGGTTACTCATAAAGGTAAGGCATCTGTCTCTTTCT
>gene=chr20_10378015-10379015; species=hg19
gcaaaataatgaggcaatacttagtaaagAGTGCAAATCTTTTTCTGACCTGGAGGTTTCATTCATTAGAATCTAACACTTATAAATGAAAACATAAGTAGGTAACAATATGTGTACAAAGTTATTGGCCTTCTTAAAAAGAATATATGTACAAAGTCATTGTCTATGGGTACAGACATACAGGAGGAAGGCAGATATAAAAATCTTCTTGTCAtaacctctctggcaaggtggcctctgggtttagagtagctctcctgagaagaggtagctgtaagccattagcagctaatgctcgcaggatttggggatgggtacactaggccagttcaaatgggacctgggtgggacaccaacatcttccactacaATCTCTACAGGCATAGTATGTGACCATTAAAGAAAGGAATTAGCTTTTTCAGATGACTTAGAGACTTTTCTGAAAAAAGCAGATCAAAGTTATGTAAAAGCAGATCAAAGTTATATAAAAGCAGGTCAAA
>gene=chr20_10378015-10379015; species=bosTau
--------------------------------------------------------------------------------------------------------------------------------------------------------------------------------------------------------------------------------------------------------------------------------------------------------------------------------------------------------------------------------------------------------------------------------------------------------------------------------------------------------------------
>gene=chr20_10378015-10379015; species=calJac
gcaaaataatgaggcaatacttagtaaagagtacATATCTTTTTCTGACCTAGAGATTTCACTCATTAGACTCTAACTCTTATAAATGAAAACATA---AGGTAAGAATACA---ACAAAGTTACTGGCCTTCTTGAAAAGAATATATGTACAAAGTCATTGTCTATGGGT----ACACATAGGAGGAAGGCAGACATAAAAATCTCCTTggcataacctctctggcaaggtggcctctgggtttagagtagttctcttgagaagaggtagctgtaagccattagcagccaattctcacaggatttggggatgggtacactaggccaattcaaatgggacctgggtgagacaacaacatcctctaccataGTATCTACAGGCATAGTATGTGACCCTTAAAGGAAAAAATTAGCTTTTTCAGTTGGCTTAGAGACTTCAGCAAA--AAGCAAATCAAAGTTATATAAAAT------------------------------
>gene=chr20_10378015-10379015; species=canFam
--------------------------------------------------------------TCATTAGAACCTCACACTTATAAATAAAAACATAAGTAGGTAAGAATATGTATACAAAGGCATTGGTCCTGCC-------------------------------CACATACACACACAGAGGAAAGGGTCAGGTATAATGATCTCCCAggcataatctccctgggaaggtggattttgggtttagagaagttccctggagaaagggtaactgtaagcccttagtagccaacactcaaagcatctagggatgggt-----------g--caaagggg-----------acaggcacgtcatctactacaACATAAAAAGGCATAATATGTGACCCTGAAAACAATGAGTTATATCTTTCAGTTGATGTGGAGACATTTCTGAAAAAAG--------------------------CAAAGTTATATAAAA----------
>gene=chr20_10378015-10379015; species=equCab
ggaaaacaattaggtaatatttattaaagggtacacatattttt-tgacctaacCCAT----TCATTAGACTCTAACACTTATAAATGAAAACAAAAGTAGGTGAAGATACACGTGCAAAGTCAGTGGCTGCCTT-------------------------------CACATGTACACAAACAGGAGAGGGACAGGCCTAATAAT---------------tccctggcaaggtggcttccgggcttagaggagttctctggagaaggggtagctgtaagccatcagtagccaatacaca-----------------tgcaccaggctag--taaagggg-----------acaccaacgtcatccactacaATCTGTAAAAGTATATTGTATGACTATGCAAAGAATGAATTAACCTTTTCAGTTGACTTGAAGACATTTCTGAAAAAAG--------------------------CAGAGTTATGTAAAA----------
>gene=chr20_10378015-10379015; species=gorGor
gcaaaataatgaggcaatacttagtaaaGAGTGCAAATCTTTTTCTGACCTGGAGATTTCATTCATTAGAATCTAACACTTATAAATGAAAACGTAAGTAGGTAACAATATGTGTACAAAGTTATTGGCCTTCTTAAAAAGAATATATGTACAAAGTCATTGTCTATGAGTACAGACATAGAGGAGGAAGGCAGATATAAAAATCTTCTTGTCAtaacctctctggcaaggtggcctctgggtttagagtagctctcctgagaagaggtagctgtaagccattagcagctaatgctcacaggatttggggatgggtacactaggccagttcaaatgggacctgggtgagacaccaacatcttccactacaATCTCCACAGGCATAGTATGTGACCGTTAAAGAAAGGAATTAGCTTTTTCAGTTGACTTAGAGACTTTTCTGAAAAAAGCAGATCAAAGTTATGTAAAAGCAGATCAAAGTTATATGAAA----------
>gene=chr20_10378015-10379015; species=panTro
gcgaaataatgaggcaatacttagtaaagagtgcaaatctttttctgacctggagatttcattcattagaatctaacacttataaatgaaaacataagtaggtaacaatatgtgtacaaagttattggccTTCTTAAAAAGAATTTATGTACAAAGTCATTGTCTATGGGTACAGACATACAGGAGGAAGGCAGATATAAAAATCTT---GTCAtaacctctctggcaaggtggcctctgggtttagagcagttctcctgagaagaggtagctgtaagccattagcagctaatgctcgcaggatttggggatgggtacactaggccaattcaaatgggacctgggtgggacaccaacatcttccactacaATCTCTACAGGCATAGTATGTGACCGTTAAAGAAAAGAATTAGCTTTTTCAGTTGACTTAGAGACTTTTCTGAAAAAAGCAGATCAAAGTTATGTAAAAGCAGATCAAAGTTATATGAAA----------
>gene=chr20_10378015-10379015; species=papHam
gcaaaataatgaggcaatacttagtaaagagtacatatctttttctgacctggagatttcattcattagaatctaacacttataaatgaaaacgtaagtAGGTAAGAATATGTGTAC-AAGTTATTGGCCTCCTTAAAAAGAATATATGTACAAAGTCATTGTCTGTGGGTACAGACACACAGGAggaaggcagacataaaaatcttcttggcataacctctctggcaaagtggcttccgggtttagagtagctctcctgagaagaggtagctgtaagccattagcagccaatgctcacaggatttggggatgggtacactaggccaactcaaatgggacctgggtgggacatcaacttcctccactacaCTCTCTGCAGGCATAGTATGTGACCGTTAAAGATAGGAATTAGCATTTTCAGTTGACTTAGAGACTTTTGTGAA---------------------AAAAGCAGATCAAAGTTATATAAAA----------
>gene=chr20_10378015-10379015; species=ponAbe
gcaaaataatgaggcaatacttagtaaagagtgcaaatctttttctgacctggagatttcattcattagaatctaacacttataaatgaaaacataagtaggtaacaatatgtgtacaaagttattGGCCTTCTTAAAAAGAATGTATGTACAAAGTCATTGTCTATGGGTACAGACACACAGGAGGAAGGCAGACATAAAAATCTTCTTggcataacttctctgacaaggtggcctctgggtttagagtagctctcctgagaagaggtagctgtaagccattagcagccaatgctcacaggatttggggatgggtacactaggccaattcaaatgggacctgggtgggacaccaacatcttccactacaATCTCTACAGACATAGTATGTGACTGTTAAAGGAAGGAATTAGCTTTTTCAGTTGACTTACAGACTTTTCTGAAA--------------------AAAAGCAGATCAAAGTTATATAAAA----------
>gene=chr20_10378015-10379015; species=rheMac
gcaaaataatgaggcaatacttagtaaagagtacatatctttttctgacctggagatttcattcattagaatctaacacttataaatgaaaacgtaagtAGGTAAGAATATGTGTAC-AAGTTATCGGCCTCCTTAAAAAGAATATATGTACAAAGTCATTGTCTGTGGGTACAGACACACAGGAGGAAGGCAGACATAAAAATCTTCTTggcataacctctctggcaaagtggcttccgggtttagagtagctctcctgagaagaggtagctgtaagccattagcagccaatgctcacaggatttggggatgggtacactaggccaactcaaatgggacctgggtgggacatcaacttcctccactacaCTCTCTACAGGCATAGTATGTGACCGTTAAAGATAGGAATTAGCATTTTCAGTTGACTTAGAGACTTTTGTGAA---------------------AAAAGCAGATCAAAGTTATATAAAA----------
>gene=chr20_16153015-16154015; species=hg19
ccactgtggaataccatcagcatctactgaggctgaaccttcatgcatatcctaggacccaataacgtcactcctgagcttatatccaacagaattgcatccacatatttggaaggtgcaagaatgctcgtagcagcactattcataataggctccaaatacaaaccacgtaactttccatctgcagtagaacggctaaataaaccttggtacattcacaccctgcagcactacacagtgatgagcatggacagagtacaattacatgcaaaggtatgaatgaacctccacacataaatatttaaagtaaaaaaaAAGAAGCAAACTGCACTGTGGAAAGTCAAGATGGTGACTACCCATGTCGGGAGAGAGAGGAGACCTGGAGGGGCCTGAGAGAGACTTCTTAGGTGGTTTGTCCATTCCTTTTATGGATATTATACTACAGTAAAAATTTTCAAAGAAGGTATGACACATTCAAAAGCAAAATAAATGTCATCAAG
>gene=chr20_16153015-16154015; species=bosTau
ccactgaggaaaccaggtagcattcactgaaactgaccccacatgcgaattctatgacctgacagtgtcgctccagagcatctccccaacagaaatgcatccatgtactcaaaagatgtgggaaagctcacagcagcagcatccagaatgaactccaactagaaaccactcaaccgtccttcaacattagagcagataagtcaatcatggt-cgttcacgcactgggatac-acatggtactgaggatgaaccctgcacaattacgtacaaaa------------ctccaaacatggacatttagag---agaaaaagaggcGAACTACACTGTGGGAAGTGAAGACAGTGATTGCTTTTGTGGGGAGAGGAAGCTGACATGAGGGAC----------ACTTCTTGGGCAATATGTGCACTCTCTGTATAGATGCTCTACTTACATAAAAATGTTCAAAGAAGTTATAGCAT--TTAAAAACAAGATAAACGTCATCAAG
>gene=chr20_16153015-16154015; species=calJac
ccactgtagaacaccatcagcatctactgaagctgaaccttcatgcatagcctaggacccaataacgtcactcatgagctcatacccaacagaattgcatccatatattcagaaggtgtaagaatgcttgtagcagcactgtttataataggcgccaaatacaaaccacataccttcccatcagcagtagaaggtctaaataaatcatggaacattcacaccctggaacactacacaatgatgagcacgtacagtttacaattacatgcaaagctatggatgaacctccacacataaATATTTAAA-----------GAGGCAAACCACACTGTGGGAAGTCAAGATGGTGACAACCCATGTGGAGAGAGGGAAGAGACCTGGAGGGGCCTGAGTGAGACTTCTTACGTGGTTTGTCCTTTCCTTTTATGGATATTATACCACAGTAAACATTTCCAAAGGAGGTATGACACATTCAAAAACAAAACAAATGTCTTCAAG
>gene=chr20_16153015-16154015; species=canFam
ccactgccaaaaactaccagcatccaccaaagctgaacatacatgcatattctatgacccaacaatggca-tcctgagcatatacccagtggaaatgcacccatgtattcaaaagatgtaagaatgttcacagcagcactattcataatgggctcc-actagaaaccactcagatgcccatcaagagtagagcacata-ataaatcatggt-tactcacacactggaatactacacagtaatgaccatgaacaatgtgcagttaagtacagaactatggttgaacctccagacatgaacatttaaagtgaaaaAGAAAAAGTAAACCATTCTG-GGAAAGTCAGAATAGTGATTACCCTTGTGGGAACAGGGAGAAGGTCTGTAGGGGTCTGAAAGAC-----------GACACAGGCGCTTTCTGTATGGATATTTTGTTTTAATTGAACATTTCAAAGAAGCTATAGCAT--TCAAAAGCAAGATAAACACCTTCAAG
>gene=chr20_16153015-16154015; species=equCab
ccactaaagaaaactgtcagcatctactcaagctgaacagtcacatgtgttctatgacccaacaatgtcactcctgagcatgttcccaacagaaatgcatccatgtattcaaaagatgtaagaatgctcatagcagcactattcataatggactccaactagaaaccatccaattgtccagtaaccatagagcagatagattgaccatggt-tattcatacactggactaccacacaatagtgaccatgaacaatgcacaattatgtacaaaactctggatgaaactcccaacactaacatttaaagtaaaaaaaaagagGCAAACCACCCTACAGGAAGTCCAGATAGAGATTCCCCTTGTGGGGAGATGGAGTTGGCCTAGAGGGGCCTGAGGGAG-----------GATACAtgcactctctgtatggatattatgcttcaataaaaactttcaaagaaGTTATAGCAT--TCAAAAACAAGATAAACATCTGCAAG
>gene=chr20_16153015-16154015; species=gorGor
ccactgtggaataccatcagcatctactgaggctgaaccttcatgcatatcctaggacccaataatgtcactcctgagcttatatccaacagaattgcatccacatatttggaaggtgtaagaatgctcgtagcagcactattcataataggctccaaatacaaaccacgtaacttcccatctgcagtagaacggctaaataaaccttggtacattcacaccctgaagcactacacagtgatgagcatggacagagtacaattacatgcaaaggtatgaatgaacctccacacataaatatttaaagtaaaaaaaaagaggcaaaCTGCACTGTGGAAAGTCAAGATGGTGACTACCCATGTCGGGAGAGAGAGGAGACCTGGAGGGGCCTGAGAGAGACTTCTTAGGTGGTTTGTCCATTCCTTTTATGGATATTATACTACAACAAAAATTTTCAAAGAAGGTATGACACATTCAAAAGCAAAATAAATGTCATCAAG
>gene=chr20_16153015-16154015; species=panTro
ccactgtggaataccatcagcatctactgaggctgaaccttcatgcatatcctaggacccaataatgtcactcctgagcttatatccaacagaattgcatccacatatttggaaggtgtaagaatgctcgtagcagcactattcataataggctccaaatacaaaccacgtaacttcccatctgcagtagaatggctaaataaaccttggtacattcacaccctgaagcactacacagtgatgagcatggacagagtacaattacatgcaaaggtatgaatgaacctccacacataaatatttaaagtaaaaaaaaagaggcaaaCTGCACTGTGGAAAGTCAAGATGGTGACTACCCATGTCGGGAGAGAGAGGAGACCTGGAGGGGCCTGAGAGAGACTTCTTAGGTGGTTTGTCCATTCCTTTTATGGATATTATACTACAGTAAAAATTTTCAAAGTAGGTATGACACATTCAAAAGCAAAATAAATGTCATCAAG
>gene=chr20_16153015-16154015; species=papHam
ccaccatggaataccatcagcatcta-tgaagctgaaccttcatgcatatcctaggacccagtaatgtcactcctgagcttttatccaacagaattgcattcatatattcagaaggtgtaagaatgcttatagcagcactattcataatgggctccaaatacaaaccacataacttcccatcagcaatagaatggctaaataagccatggtacattcacagcttgaaacactacacagtgatgagcatggaaagtgtataattacatgcaaagttatgaatgagcctccacacataaatatttaaagtaaaaaaaaagagGCAAACTACACCGTGGAAAGTCAAGATGGGGACTACCCATGTCAGGAGAGGGAGGAGACCTGGAGGGGCCTGAGAGAGATTTCTTAGGTGGTTTGTCTATTCCTTTTATTGATATTATACTACCATAAAAAATTTCAAAGAAGGTATGACACATTCAAAAGCCAAACAAATGTCGTCAAG
>gene=chr20_16153015-16154015; species=ponAbe
ccactgtggaataccatcagcatctactgaagctgaaccttcatgcatatcctaggacccaataatgtcactcctgagcttatatccaacagaattgcatccatatatttgaaaggtgtaagaatgctcgtagcagcactattcatgataggctccaaatacaaaccacataacttcccatctgcagtagaatggctaaataaaccatggtacattcacaccctgaaacactacacagtgatgagcatgaacagtgtacaattacatgcaaaggtatgaatgaacctccacacataaatatttaaagtaaaaaaaaagaggcaaaCTACACTGTGGAAAGTCAAGATGGCGACTACCCACGTTGGGAGAGAGAGGAGACCTGGAGGGGCCTGAGAGAGACTTCTTAGGTGGTTTGTCCATTCCTTTTATGGATATTATACTACAGTAAAAATTTTCAAAGAAGGTATGACACATTCAAAAGCAAAATAAATGTCATCAAG
>gene=chr20_16153015-16154015; species=rheMac
ccgccatggaataccatcagcatcta-tgaagctgaaccttcatgcatatcctaggacccagtaatgtcactcctgagcttttatccaacagaattgcatccatatattcagaaggtgtaagaatgctcatagcagcactattcataatagactccaaatacaaaccacataacttcccatcagcaatagaatggctaaataagccatggtacattcacagcttgaaacactacacagtgatgagcatggaaagtgtataattacatgcaaagttatgaatgagcctccacacataaatatttaaagtaaaaaaaaagagGCAAACTACACCGTGGAAAGTCAAGATGGGGACTACCCAAGTCAGCAGAGGGAGGAGACCTGGAGGGGCCTGAGAGAGATTTCTTAGGTGGTTTGTCCATTCCTTTTATTGATATTATACTACCGTAAAAAATTTCAAAGAAGGTATGACACATTCAAAAGCAAAACAAATGTCGTCAAG
>gene=chr10_182319-183319; species=hg19
TATGTGCACGGTACCGTGCTGCCATATGCGGTGTGTATGCAGTATTCAATGTCATATACGTTAGGTATATAGTATCTGGTGTCATATACAGTGTATATACACTACCTGGTGTTATCTATGTTTTGTATATATATCTGGTGGCATGTACAGTATGTATACATTACATAGTGTTATATATGGTGTGTAGGTAGTACCCAATGTCATATGCCATGCATATATGGTACCCAATGTCATATGCACCATGCATGCACTATCCTTGTCACATAAGCTGTACTCAGTGTCAGATGCAGTGTGTACCTAGTACCGAGTGTCATATGTACTGTGTACACAGTACCCACTGTCATATTCAGGGTATCTAGTACCCTGGGTCATATACAGTGTGTACATGGTATCTGGTGTCAAGAATGTGAGCCTGGAGGAGATACCCAGGTGGCCCATTCAGGACCCTGCTGGTAGGAGGGAGTGGTGCAGGTTGGGTTTTTAGGGAGGTCTAGAGCCCT
>gene=chr10_182319-183319; species=bosTau
---------------------------------------------------------------------------------------------------------------------------------------------------------------------------------------------------------------------------------------------------------------------------------CTTGGTGTCACATGCTGTGGAGTTACGGTGCCGGGTGTGATACCTGGTATGGGCATGATACCCGCGGTCACACACTGTGTTCATGGTGCTTCGTGTGCTGTGGGGTGTGGGCCCAGTA--CAGGGTCCTG----TGAACTCAGAGCCGACAC--------CCCGTTGAGGGG-----AGAT-----------GCTTGGGTCAGACTTTGAGAGGGGTCCTGGGTCCT
>gene=chr10_182319-183319; species=calJac
TATGTGCAGGGTACCCTGCCACTATATGTGGTGTGTATGCAGTATTCGATATCatat--gttaggtatatagtatctggtgtcatatgcattgtatat-----------------------------------------------------------------------------------------------------------------------------CCCAATGTCATGTGCACCAGACATGCATTATCCTTACCATATAAGCTGTATCCAGTGTCAGATGCAGTGTGTACCTAGTACCGAGTGTCATATGTACCGTGTATACAGTATCTGCTGTCATATCCAGG--ATCTAGTG--------------------------------------------TGTGAGCTTGGAGGAAGGACCCAGGTGGTCCATTCAGGGCCCTGCCGGTAGGAAGGAGTGGTGCAGGTTGGGTTTTTAGGGAGGTGTAGAGCCCT
>gene=chr10_182319-183319; species=canFam
--------------------------------------------------------------------------------------------------------------------------------------------------------------------------------------------------------------------------------------------------------------------------------------------------------------------------------------------------------------------------------------------------------------------------------------------------------------------------------------------------------------------
>gene=chr10_182319-183319; species=equCab
TGTGTCCGGTGTGATGTAT----------GGTGTTTGCGTGGTGCC------------CGGTGTGTACGTGGCACCTGGTGTTACGTGCAGTGTGTGCATGGTACCCGGT--TGTCCGTGGTGCCCG----------------------GTGTGCGCGAGGTGCCTGGTGTTAAACAGGGTGTGTCCATGGGGCCC------------GGTGTGCGCCTCGTGCCCGGTGT-ATATACGGTGTGCTCTTGATACCCGGTGTATATA--TGGTGT-------------CGGTGTGCACGTGGCACCCGGTGTCACATACGGTGTGTGCATGGTGCCCGCTGTCATACACAGTATACTTAGTACC------------------------------CGGGGTCATA--TGTGAGCTCAAATCAGGTGCCCAGGTAGCCTGTTCAGGGGCCTGAAGGTTGAAGTGGCCCGCCCCCGTCAGACTTTCACAGAGGTTTTGGGTCTT
>gene=chr10_182319-183319; species=gorGor
TATGTGCACGGTACCGTGCTGCCATATGCGGTGTGTATGCAGTATTCAATGTCATATACGTTAGGTATATAGTATCTGGTGTCATATACAGTGTATATACACTACCTGGCGTTATCTATGTTTTGTATATATATCTGGTGGCATGTACAGTGTGTATACATTACATAGTGTTATGTATGGTGTGTAGGTAGTACCCAATGTCATATGCCATGCATATATGGTACCCAATGTCATATGCACCATGCATGCACTATCCTTGTCACATAAGCTGTACCCAGTGTCAGATGCAGTGTGTACCTAGTACCGAGTGTCATATGTACTGTGTACACAGTACCCAGTGTCACATCCAGGGTATGTAGTACCCTGGGTCATATACAGTGTGTACATGGTATCTGGTGTCAAGAATGTGAGCCTGGAGGAGATACCCAGGTGGCCCATTCAGGGCCCTGCTGGTAGGAGGGAGTGGTGCAGG-TGGGTTTTTAGGGAGGTCTAGAGCCCT
>gene=chr10_182319-183319; species=panTro
TATGTGCACGGTACCGTGCTGCCATATGCGGTGTGTATGCAGTATTCAATGTCATATACGTTAGGTATATAGTATCTGGTGTCATATACAGTGTATGTACACTACCTGGTGTTATCTGTGTTTTGTATATATATCTGGTGGCATGTACAGTGTGTATACATTACATAGTGTTATATATGGTGTGTAGGTAGTACCCAGTGTCATATGCCATGCATATATGGTACCCAATGTCATATGCACCATGCATGCACTCTCCTTGTCACATAAGCTGTACCCAGTGTCAGATGCAGTGTGTACCTAGTACCGAGTGTCATATGTACTGTGTACACAGTACCCGCTGTCATATCCAGGGTATGTAATACCCTGGGTCATATACAGTGTGTACATGGTATCTGGTGTCAAGAATGTGAGCCTGGAGGAGATACCCAGGTGGCCCATTCAGGACCCTGCTGGTAGGAGGGAGTGGTGCCGGTTGGGTTTTTAGGGAGGTCTAGAGCCCT
>gene=chr10_182319-183319; species=papHam
TATGTGCAGGGTACCGTGCTGCCATATGCGGTGTGTGTGCAGTATTCAATGTCATATACATTAGGTATATAGTATCTGGTGTCATATACAGTGTATATACACTATCTGGTGTTACCTATGTTTTGTGTATATATATGGTGGCATATACAGTATGTATACATTACCTGGTGTTATATATGGTGTGTAGGTAGTACCCAATGTCATATGCCATGCATATATAGTACCCAATGTCATATGCACCATGCATGCACTGTCCTTGTCACAGAAGCTGTACCCAGTGTCAGATGCAGTGTGTGCCTAGTACCGAGTGTCGTATGTACTGTGTACACAGTACCCACTGTCTTATCCAGGGTATGTAGTACCCTGGGTCAGATACGGTGTGTACATGGTATCTGGTGTCATGAATGTGAGCCTGGAGGAGATACCCAGGTGGCCCATTCAGGGCCCTGCTGGTAGGAGGGAGTGGTGCAGGTTGGGTTTTTAGGGAGGTCTAGAACCCT
>gene=chr10_182319-183319; species=ponAbe
TATGTGCACGGTACCGTGCTGCTATATGCGGTGTGTATGCAGTATTCAATGTCATATACGTTAGGTATATAGTATCTGGTGTCATATACAGTGTATATACACTACGTGGTGTTATCTGTGTTTTGTATATATATCTGGTGGCATGTACAGTGTGTATACATTACGTAGTGTTATATATGGTGTGTAGGTAGTACCCAATGTCATATGCCATGCATATATAGTACCCAATGTCATATGCACCATGCATGCACTATCCTTGTCACATAAGCTGTACCCAGTGTCAGATGCAGTGCGTACCTACTACCGAGTGTCATATGTACTGTGTACACAGTACCCGCTGTCATATCCAGGGTACGTAGTACCCTGGGTCATATACGGTGTGTACATGATTTCTGGTGTCAAGAATGTGAGCCTGGAGGAGATACCCAGGTGGCCCATTCAGGGCCCTGCTGGTAGGAGGGAGTGGTGCAGATTGGGTTTTTAGGGAGGTCTAGAGCCCT
>gene=chr10_182319-183319; species=rheMac
TATGTGCAGGGTACCGTGCTGCCATATGCGGTGTGTGTGCAGTATTCAATGTCATATACATTAGGTATATAGTATCTGGTGTCATATACAGTGTATATACACTAC-TGGTGTTACCTATGTTTTGTGTATATATATGGTGGCATATACAGTATGTATACATTACCTGGTGTTATATATGGTGTGTAGGTAGTACCCAATGTCATATGCCATGCATATATAGTACCCAATGTCATATGCACCATGCATGCACTATCCTTGTCACAGAAGCTGTACCCAGTGTCAGATGCAGTGTGTGCCTAGTACCGAGTGTCATATGTACTGTGTACACAGTACCCACTGTCTTATCCAGGGTATGTAGTACCCTGGGTCATATACGGTGCGTACATGGTATCTGGTGTCATGAATGTGAGTCTGGAGGAGATACCCAGGTGGCCCATTCAGGGCCCTGCTGGTAGGAGGGAGTGGTGCAGGTTGGGTTTTTAGGGAGGTCTAGAACCCT
>gene=chr10_397068-398068; species=hg19
GCACGGACGAACAGTATCTGGGGCTATTCATCGGCGATGCTGGGAAAAGCACGTCAGCCTCCCAGCTCGAAGGGCCCGTGTCAGAAACACATGGCGGGGCACGGTGAGTGGAAGATAATGTCTCAGGAAGCATCAAGATGTGAACACCTGACCCTGACCTCTACCAAAACGTCCACAAGACAGCCGATGAGCGCAGCGAGGTCTGTGGGGAAAGTATACTCTCCCTGAGGACCTCTGCGCCAGGGCCAGGACCAGGGCTGCGGGGAGGCGGCCCACGTCACTGCCCGGTGGGTCTTCAGACCCTTCCTGCCGCCTGTGGCTGGTCTCCTCCATGGAGAGGATTAGCTTACATTTCTCTGAATTCAACCTTCTCATCCCACACATTTTCCTTGATTATTTCCCCACTTAGAGGACACCTAAAAAATTAGAAAACAGAAACTGATTTAAAGTAGAAGAGCCCAAGAGCAGGTGGCAGCAGAGATGGGCAGAGACAACAAGGA
>gene=chr10_397068-398068; species=bosTau
----------------------------------------------------------------------------------------------------------------------------------------------------------------------------------------------------------------------------------------------------------------------GGGGGGCCATCCAGACAGCTGCCAGGCAGA-CTCAGGCCCCTTCCTGCTGACC------AGCCTCCCCCACGG---GGCTATGCTTACCATTCTCTGAATTGAACTTACTCATCCCAAATATTTTCCTTAATCATCTTCCT--TGTGAGGAAAGTTAAAAAAT----AAACAGAAAAAGACACAAAGTGGAAGAGCCAGAGAGCAGAATGTGGCAAAGCCGGGTAAACACAGAAAGAC
>gene=chr10_397068-398068; species=calJac
GCATAGACAAACAGTTTCGGGGGCTAATCAGCAGCGATGCTGGGAAAAGCACGTCAGCCTCCCTGCTCAAAGGGCCCATGTCGGAAACACATGGCGGGACGTGGTGAGTGGAAGAGAACGTCTCTGGAAGCATCAAGATGTGAGTGCCAGACCCTGACCTCTACCAAAACGTCCAGAAGA-------------------------------------------------------------------------AGGACTGTGGGGAGGCTGCCCAGGTAACTGCCCCGTGGGTCTTCAGATGTGTCCCACCGACTGTGGTTGGTTTCCTCCATGGAGAGGGTTAGCTTACATTTCTCTGAATTCAACCTTCTCATCCCACACATTTTCCTTAATTATTTTCCCCCTTAGAGGATACCTAAAAAATAAGAAAACAGAAACTGATTTAAAGTAGAAGAGCCCAAGAGCAGAAGGTGGCAGAGATGGGCAAAGACAACAAg--
>gene=chr10_397068-398068; species=canFam
--------------------------------------------------------------------------------------------------------------------------------------------------------------------------------------------------------------------------------------------------------------------------------------------------------------------------------------------------------------------------------------------------------------------------------------------------------------------------------------------------------------------
>gene=chr10_397068-398068; species=equCab
GTATGGACACAGAACCTTTGGGGACATTAAAGGACAGTGGTGGTGACTGGACATTAGCTTCCCACCCCAAATGACCCGTCTTGGAAATATCTGGAGGGACCCAGTGGA--GTGTAGAACTTTTCATAAGACATCAGGACATAAATATCAGTACCTGTCATTTGCCAAAACATTCACAAAGTAACTGATTGTTGTATCTAGCTCGGGGAAGCAA-CACATTCTCTTTGATGACCTTAGCGTCAGGG------CCAGAGCCCCG---------CCTAGAAAGTTGCCAGCCAGG-CTCTGGCCTCTTTCTGCTGACT------GGTTCTTCCTACGGACAGG---------------------------TTTCTCACTGCACACATCTTCCTTAATTATTTTCCT--TCCGAGGAAGGTTACAACATAAGAAAATAGAAACAGATACAAAGTGGAAGAGCCAAAGAGTAGAATGTGGTAAAACTGGGTGAACACAAAAAGAT
>gene=chr10_397068-398068; species=gorGor
GCATGGACGAACAGTGTCTGGGGCTATTCATCGGCGATGCTGGGAAAAGCACGTCAGCCTCCCAGCTCGAAGGGCCCGTGTCAGAAACACATGGTGGGCCGTGGTGAGTGGAAGAGAATGTCTCAGGAAGCATCAAGATGTGAACACCAGACTCTGACCTCTACCAAAACGTCCACAAGACAGCCGATGAGCGCAGCAAGGTCTGTGGGGAAAGTA-ACTCTCCCTGAGGACCTCTGCGCCAGGA------CCAGGGCTGCGGGGAGGCGGCCCACGTCACTGCCCGGTGGGTCTTCAGACCCTTCCTGCCGCCTGTGGCTGGTCTCCTCCATGGAGAGGATTAGCTTACATTTCTCTGAATTCAACCTTCTCATCCCGCACATTTTCCTTAATTATTTCCCCACTTAGAGGACACCT----------------------------------------------------------------------------------
>gene=chr10_397068-398068; species=panTro
GCATGGACGAACAGTGTCTTGGGCTATTCATCGGCGATGCTGGGAAAAGCATGTCAGCCTCCCAGCTCGAAAGGCCCGTGTCAGAAACACATGGGGGGACACGGTGAGTGGAAGAGAATGTCTCAGGAAGCATCAAGATGTCAACACCAGACCCTGACCTCTACCCAAACGTCCACAGGACAGCCGATGAGCGCAGCGAGGTATGTGGGGAAAGTAAACTCTCCCTGAGGACCTCTGCGCCAGGG------CCAGGGCTGTGGGGAGGCGGCCCACGTCACTGCCCGGTGGGTCTTCAGACCCTTCCTGCCGCCTGTGGCTGGTCTCCTCCATGGAGAGGATTAGCTTACATTTCTCTGAATTCAACCTTCTCATCCCACACATTTTCCTTAATTATTTCCCCACTTAGAGGACACCTAAAAAATTAGAAAACAGAAACTGATTTAAAGTAGAAGAGCCCAAGAGCAGGTGGCAGCAGAGATGGGCAGAGACAACAAGGA
>gene=chr10_397068-398068; species=papHam
GCATGGACGAACGGTGTCTGGGGCTCTTCAGCGGCCATGCTGGGAAAAGCACGTCAGCCTCCCAGCTGGAAGGGCCCGGGTCAGAAACACGTGGCGGGACAGGGTGGGAGGAAGAGAATGTCTCAGGAAGCATCAAGATGTGAACGCCAGACCCTGACCTCTACCAAAACGTCCACCAGACAACCGATGAGC-CAGCTAGGTCTGTGGGGAAAGCGCCTCCTCCCTGAGGACCTCTGCAC--AGG------CCAGGGCTGCGGGCAGGCTGCCCACGTGACGGCCCGGTGGGTCTTCAGACCCTTCCTGCTGAC--TGGCTGGTCTCCTCCATGGAGAGAGTTAGCTTACACTTCTCTGAACTCAACCTTCTCATCCCACACA-TTTCCCTAATTGTTTCCCCACTCAGAGGACACCTAAAAAGTAAGAAAACAGAAACTGATGTAAAGTCGAAGAGCCCAAGAGCAGAAGGCGGCAGAGATGGGCAAAGACAACAAGGC
>gene=chr10_397068-398068; species=ponAbe
ACATGGACGAACAGTGTCTGGGGCTATTCATCGGCGATGATGGGAAAAGCACGTCAGCCTTCCAGCTCAAAGGGCCCGTTTCAGAAACACGTGGCCGGACACGGTGAGTGGAAGAGAATGTCTCAGGAAGCATCAGGATGTGAACACCAGACCCTGACCTCTACCGAAACGTCCACAAGACAGCCGACAAGCCCAGCGAGGTCTGTGGGGAAAGTACACTCTCCCTGAGGACCTCTGGGCCAGGA------CCAGGGCTGCAAGGAGGCTGCCCACATCACTGCTCGGTGGGTCTTCAGACCCTTCCTGCCGCCTGTGGCTGGTCTCCTCCATGGAGAGGGTTAGCTTACATTTCTCTGAATT--------------------TTTTCCTTAATTATTTCCCCATTTAGAGGACACCTAAAAAATAAGAAAACAGAAATTGATTTAAAGTAGAAGAGCCCAAGAGCAGGTGGCGGCAGAGATGGGCAGAGACAACAAGGA
>gene=chr10_397068-398068; species=rheMac
----------ACAGTGTCTGGGGCTACTCAGCGGCCGTGCTGGGAAAAGCACGTCAGCCTCCCAGCTGGAAGGGCCCGGCTCAGAAACACGTGGTGGGACAGGGTGGGAGGAAGAGAATGTCTCAGGAAGCATCAAGATGTGAACGCCAAACCCTGACCTCTACCAAAACGTCCACCAGACAGCCGATGAGC-CAACTAGGTCTGTGGGGAAAGCGCCTTCTCCCTGAGGACCTCTGCAC--AGG------CCAGGGCTGCCGGGAGGCTGCCCACGTGACGGCCCGGTGGATCTTCAGACCCTTCCTGCTGAC--TGGCTGGTTTCCTCCATGGAGAGAGTTAGCTTACACTTCTCTGAACTCAACCTTCTCATCCCGCACATTTTCCTTAATTATTTCCCCACTCAGAGGACACCTAAAAAGTAAGAAAACAGAAACTGATGTAAAGTGGAAGAGCCCAAGAGCAGAAGGCAGCAGAGATGGGCAAAGACAACAAGGC
>gene=chr10_982067-983067; species=hg19
tagcaaaaatacaaaaaaattagctgggcgtggtggcggtcgcctgtagtcccagctactcgtgaggctgaggcagaagaattgcttaaacccaggaggctgaggttgcagtgagcgagatcgtgccattgcactccagtctgggcaacaagagtgaaactgtccgccccccaaaaaacaacaaaaaaCCAGATTTACTATGAGGCAAGAAAGACCCTTAGAAGGTTTTGCTGTGGAGTATCTCCAGCCACAAAAGCCACTCCAATAGAAACACAATAAGGAACTGGCCTAGGCAAATTAGGTGGAagtattaaaatgaagaatggtggtaatacatttgaatactgtgagtaaaaaagaacgcatgagcttttacagatactaagaaatatacgtgagtgggtaagtaaaaaatagtagcattgaggaaggaaaaaagaaagctcttctttacagtaaaatgctgattaatatatgaagaagagatttttttattttta
>gene=chr10_982067-983067; species=bosTau
-------------------------------------------------------------------------------------------------------------------------------------------------------------------------------------------------TTTATTAGGAGACAAAGAGGGCTTGTAAAAGGTTTTGTTCCAGAGAATCTCTGGCCCCAAAAGTCATTGAAGTAGAAATGCAATAAGGAACTAACTTAGTCAAATTAGATGGAACTatcaaactgaa-tatgacagtaacacattagaatgcattgggaataaaagattgcatgagttct------tactaaatagaata----aataagtaagtaaaaagtgatagagatgcagaagaaaaagggaaaggtgttccttagagtagaaggctgactaatgaatggagaaggaattaattatttttta
>gene=chr10_982067-983067; species=calJac
tccaaaaaataccaaaaaattagctaggcatggtcatgggtacctgtaatcccagctacttgtgaggctgaggcaggagaatcacttgaactcaggaggtggcggttgcagtgagcaagatcgcaccattgcactccagcctggtcaacaagagtgaaact---ctgtctccaaaaaaaagaaaaaaa---GATTTACTATGAGACAAGAGAGGCCTTCAGAAGGTTTTGCTGTAGAGTATCTCCGGCCACAAAAGCCACTCAAATAGAAACACAATAAGGAACTGGCCTAGGCAAATTAGGTGGAagtattaaaatgaagaacgatgataatacatttgagtactttgagtaaaaaagaatgcatgagcttttacagatactaagaaatatgcatgagtgggtaagtaaaaaa-aatagcaatgaggaagggaaaaggaaagctcttctttacagtaaaatgctgactaatatat---gaagagtttttttaattttta
>gene=chr10_982067-983067; species=canFam
----------------------------------------------------------------------------------------------------------------------------------------------------------------------------------------------AGATTTATTATGAGGCAGAGGGAACTCAAAAAATGTGTTGCTTTGGTGGATCTCTGTCCCT-----------AAATAGAAATACAATaaggaactagcttagtcaaattaggtggaagtatcaaaaggaataatgacagtaatacattagcatacgtcgggaaaaagggaatgcatgagttca------tactaagaaataaaaaatAatgagtaagtaaaa-atcttagagatgaggaagggaaagggaaagcttttcttta---cagaatgctgactaataagttgaaaag-----------------
>gene=chr10_982067-983067; species=equCab
-----GAGATGCAGAAAGCCAAGTTAGG-GCAGTGGGTGGAGCCTAGAG------------------------------------------------------------------------------------------------------------------------------------------------TTTATTATGAGG--------GCTC-ATAAAGGTTTTGCTCTGGAGGATCTCTGGCCCCAAAAGCCACCCAAACAGAACTACAGTAAGGAAGTAGCTTAGTCAAATTAAGCGGAagtatcaaaatgaataatgacagtaatagattagaatgcatt--gaaaaaaagaatgcatgagctca------tacaaagaaatata----aatgagcaaataaaa-ataatagaaatgaggaaggaaaagggaaagcttttctttgcagtagaatgctgactaataaagagagaaggaattatttta------
>gene=chr10_982067-983067; species=gorGor
--------------------------------------------------------------------------------------------------------------------------------------------------------------------------------------------------------------------------------------------------------------------------------------------------------------------------------------------------------------------------------------------------------------------------------------------------------------------------------------------------------------------
>gene=chr10_982067-983067; species=panTro
tagtaaaaatacaaaaaaattagctgggcgtggtggcggtcgcctgtagtcccagctactcatgaggctgaggcagaagaattgc-taaacccaggaggctgaggt------------------------gcactccagtctgggcaacaagagtgaaactgtcccccccccaaaaaacaacaaaaaaCCAGATTTACTATGAGGCAAGAAAGACCCTTAGAAGGTTTTGCTGTGGAGTATCTCCAGCCACAAAAGCCACTCCAATAGAAACACAATAAGGAACTGGCCTAGGCAAATTAGGTGGAagtattaaaatgaagaatggtggtaatacatttgaatactgtgagtaaaaaagaacgcatgagcttttacagatactaagaaatatacgtgagtgggtaagtaaaaaatagtagcaatgaggaaggaaaaaagaaagctcttctttacagtaaaatgctgactaatatatgaagaagagatttttttattttta
>gene=chr10_982067-983067; species=papHam
tagtaaaaatacaaaaaaattagctgagcatggtggcaggcacttgtcgtcccagctactcgtgaggctgaggcagaagaattgcttaaacccaggaggcggaggttgctgtgagctagatcatgccattgcactccagcctggaaaacaagagcgaaact------------------------------GATTTACTATGAGGCAAGAGAAGCCCTTAGAAGGTTTTGCTGTGGAGTATCTCCAGCCACAAAAGCTACTCAAATAGAAACACAATAAGGAACTGACCTAGGCAAATTAGGTGGAagtattaaaataaagaatggtggtaatacatttgaatactttgagtataaaagaacgcatgagcttttacagatactgagtagtatacatgagtgggtaagtaaaaaatagtagcaatgaggaaggaaaaaagaaagctcttctttacagtaaaatgctgactaatatatgaagaagaaattttttttttttta
>gene=chr10_982067-983067; species=ponAbe
tagtaaaaatacaaaaaaatgagctgggcgtggtggcagtcgcctgtagtcccagctactcgtgaggctgaggcaggagaattgcttaaacccaggaggtggaggttgcagtgagcgagatcgtgccattgcactccagtctgggcaacaagagtgaaactgt------ctcaaaaaaaaaaaaaaaaCCAGATTTACTATGAGGCAAGAAAGACCCTTAGAAGGTTTTGCTATGGAGTATCTCCAGCCACAAAAGCCACTCCAATAGAAACACAATAAGGAACTGGCCTAGGCAAATTAGGTGGAagtgttaaaatgaagaatggtggtaatacatttgaatactctgagtaaaaaagaacgcatgagcttttacagatactaagaaatatacatgagtgggtaagtaaaaaatagtagcaatgaggaaggaaaaaagaaagctcttctttacagtaaagtgctgactaatatatgaagaagagatttttttattttta
>gene=chr10_982067-983067; species=rheMac
--------------------------------------------------------------------------------------------------------------------------------------------------------------------------------------------------------------------------------------------------------------------------------------------------------------------------------------------------------------------------------------------------------------------------------------------------------------------------------------------------------------------
>gene=chr10_1559319-1560319; species=hg19
CACCGAGAGTGTGAGAGATAATGTCACCCAGACGTGGCCCCTGAAAGTAACTCTTGCATCGTGCCTTCCTTTTTTGGAAAAGGGCACTACCGTATGTGCTTAAATGGTGAATTGGACAGGAAGTGATTCAAATTCATTTTTTTCTCCTTCAGATCATTTAGGCAAATTAATATCCAATAGCACATATTTCTTGTCCTTCTTTATATTCTCACTAAAAGCAAAGCAAGGTAGAGACATCCTGGAATGCTGTAATCTTCTCTGGGGTAAAAGCAATTATGGAAACTGGTATTATCAGGAAAAAAGCTCTACTAGGTAGTAAGCCTAGAATTCCACTTGGAGGTTCAGTAAGTCAGCTCTTGATATGGCTGGGAAAGGATGGGAAAACTTGCTCTCTTTCGTATATTGGAACTTAAGTTTTTAAATTTCCTCTTTCCTTTTCTTATTTTCCTGGTCTGCCCCCACCAATGCCCACCAAGTGAATTTGCTAATGCCATGTGTCA
>gene=chr10_1559319-1560319; species=bosTau
TGCC-AGTGAGACAGAGATAACGTCACTCACACGCTG-CCCTGGATGGAGCTCTCGCTTCCCAGCGTCCTTTATCAGAAAACAGTGGTG-----TTTGCTTAAGTGGTGAATTAGACAGGAAATGATTCTAAATCA---TTTCCTCCTTCAGATTGTTTAAGCAAATGAACACCAAGAAGCAGATTTTAC-TG---TCCTTTATATTCTCACTAAAAGCGAAGTGAGCTGGGCAGATCCTGGAATGCTGTAACTTTCTCTGGGC-AAAAGCAACTATGGATGCTGGCATTGTCAG--AGAAAGTGC--CCAGGTGTTGGATGT-------CAGCTGCGGGTTTGGTAAATCAGCCTTCACTGTGACCAGGAAAGGAGAGGGACGCTGGCACT-TTTCACATGCTGGGATCTAAGTGTTTATGTTTATTTTTTCCTTTTCTCCATTTCCTGACCTACTTCTACCTACATTCACCTACTGACCTTGCTAATACCATAGGCTA
>gene=chr10_1559319-1560319; species=calJac
CACCGAGTGTGTGAGAGATAATGTCAGTCAGATGCGGCCCCTGGAAGTAACTCTTGCGTTGTGCCTTCCTTTATTGGAAAAGGGCACTACCATTTGTGCTTAGATGGTGAATTGGACAGGAAGCGATTATAATTCATTTTTTTCTCCTTCAGATCATTTAGGCCAATTAATACCCCAAAACACATTTTTCTTGTCCTTCTTTATATTTTCACTAAAAGCCAAGCAAGGTAGAGACATCCTGGAATGCTGTAATCTCT----GGGGAAAAGCAATTATAGAAACCGGTGTTATCAGGAAAAAAGCTCTAGTAGGCAGTAAGCCTAGAATTCCACTTGGAGGTTTAGTGAATCAGCTCTTGATAGGGCTGGGAAAGGATGGGGAAACTGGCTTTCTTTCCTATATTGGAATTTAAGTTCTTAAATTTCTTCTTTCCTTTTCTTATTTTCCTGGTCTGCCCCCACCAACGTCCACCAGGTAAATTTGCTAACGCCATATGT--
>gene=chr10_1559319-1560319; species=canFam
CTCCGAGGGAGCGACAGATAATGTCAGTCACACGCAGCCCCTGGAAGTAACTCTGGCCTCCTGCCGTCTTTCCCCGGAAA-CGGCAGCA-----TTTCCTGAAACGGTGAGTCGGGCAGGAAACGGTTCTAATTTG--TTCTCCCCCCTCAGATCCCTTAAGCAACTTAACACCCAAGAGTGAATTTT-CTAA---TACTTTGTGTTCTTGCTAATTGCCAGGCGAGGCAGAGGCCAC-GGGGACGCTGTGAT-TTATCGGGGA-AAACGACCCGATGGAGGCTGGCGTGACCAC--CGAGAGCTCCACTGAGTATTAAGGGGGTGAATCCGGTTGGTG-GTTTGGCAATCAGCTCTCAGGAGGAGGAAGGTTGGGTTGGGACACTTGCTCT-TTCCATGCGCTGGAAGTCACGATTCTACATTTATTATTCCCTGCCCAG-TTGTCCTCATCCGT------------CCA-CTCCTGGATGTGCGAACGCTGTGGGCCA
>gene=chr10_1559319-1560319; species=equCab
CACC-ACCGAGAGAGAGATAATGTCACTCAGACGCAGCCCCTGGAAGTGACTCTTGATT-CTGCCGTCCTTTGTTGGAAAATGGCAGTA-----TTTGCATAAATGGTGAATTGGACAGGGAATGATTCTAATTCA--TTTTTCTCCTTCAGATCATTTAGGCAAATTAATATCAAAAAGCAAATTTCACTTGTTCCTCTTTATATTCTCACTAAAAGCAAAGTGAGGTAGAGAAATCCTGGAATGCTGTAGTTTTCTCTGGGG-AAAAGCAATTGCAGAAGCTAGTGTGATGAG--TAAAGGCTGTGCTGAGTACTGA--GCACGATTCCAGCTGAAGCTTTGGTAAATCTGCTCTCGATATGACGAGAACAGGATAGGGACACTTGCTGT-TTTCACACGGTGGGATATAAGTTTTTATGT---TTATTTCCTTACCTTATTTCCCTGATCTGT------------TTA-CTCACTGAATTTCTCACACCATAGGCTG
>gene=chr10_1559319-1560319; species=gorGor
CACGGAGAGTGTGAGAGATAATGTCACT-GGACGTGGCCCCTGAAAGTAACTCTTGCATCGTGCCTTCCTTTTTTGGAAAAGGGCGCTACCGTATGTGCTTAAATGGTGAATTGGACAGGAAGTGATTCAAATTCATTTTTTTCTCCTTCAGATCATTTAGGCAAATTAATATCCAATAGCACATTTTTCTTGTCCTTCTTTATATTTTCACTAAAAGCAAAGCAAGGTAGAGACATCCTGGAATGCTGTAATCTTCTCTGGGGTAAAAGCAATTATGGAAACTGGAATTATCAGGAAAAAAGCTCTACTAGGTAGTAAGCCTAGAATTCCACTTGGAGGTTCAGTAAGTCAGCTCTTGATATGGCTGGGAAAGGATGGGAAAACTTGCTCTCTTT-GTATATTGGAACTTAAGTTTTTAAATTTCCTCTTTCCTTTTCTTATTTTCCTGGTCTGCCCCCACCAATGCCCACCAAGTGAATTTGCTAATGCCATGTGTCA
>gene=chr10_1559319-1560319; species=panTro
CACCGAGAGTGTGAGAGATAATGTCACTCAGACGTGGCCCCTGAAAGTAACTCTTGCATCGTGCCTTCCTTTTTTGGAAAAGGGCACTACCGTATGTGCTTAAATGGTGAATTGGACAGGAAGTGATTCAAATTCATTTTTTTCTCCTTCAGATCATTTAGGCAAATTAATATCCAATAGCACATATTTCTTGTCCTTCTTTATATTCTCACTAAAAGCAAAGCAAGGTAGAGACATCCTGGAATGCTGTAATCTTCTCTGGGGTAAAAGCAATTATGGAAACTGGTATTATCAGGAAAAAAGCTCTACTAGGTAGTAAGCCTAGAATTCCACTTGGAGGTTCAGTAAGTCAGCTCTTGATA-GGCTGGGAAAGGATGGGAAAACATGCTCTCTTTCGTATATTGGAACTTAAGTTTTTAAATTTCCTCTTTCCTTTTCTTATTTTCCTGGTCTGCCCCCACCAATGCCCACCAAGTGAATTTGCTAATGCCATGTGTCA
>gene=chr10_1559319-1560319; species=papHam
CACTGAGCGTGTGAGAGAGAATGTCACTCAGATGTGGCCCCTGGAAGTAACTCTTGCATCGTGCCTTCCTTTCTTGCAAAAAGGCACTGCCATATGTGCTTTAATGGTGAATTGGACAGGAAGTGATTAAAATTCATTTTTTTCTCCTTCAGATCATATAGGCAAATTAATATCCAATAGCACATTTTTCTTGTCCTTCTTTATAGTCTCATTAAAAGCAAAGCAAAGTAGAGACATCCTGGAATGCTGTAATCTTCTCTGGGGGAAAAGCAATTATGGAAACTGATATTACCAGGAAAAAAGCTCCACTAGGTAGTAAGCCTAGAATTCCACTTGGAGGTTCAGTAAATCAGCTCTTGATATGGCTGGGAAAGGGTGGGAAAACTTGCTTTCTTTCCTATGTTGGAATTTAAGTTTTTACGTTTCTTCTTTCCTTTTCTTATTCTCCTGGTCTGCCCCCACCAACGTCCACCAAGTGAATTTGCTCATGCCATATGTCA
>gene=chr10_1559319-1560319; species=ponAbe
CACTGAGAGTGTGAGAGATAATGTCACTCAGACGTGGCCGCTGAAAGTAACTCTTGCATCGTGCCTTCCTTTTTTGGAAAAGGGCACTACCGTATGTGCTTAAATGGTGAATTGGACAGGAAGTGATTCAAATTCATTTTTTTCTCCTTCAGATCATTTAGGCAAATTAATATCCAATAGCACATTTTTCTTGTCCTTCTTTATATTCTCACTAAAAGCAAAGCAAGGTAGAGACATCCTGGAATGCTGTAATCTTCTCTGGGGTAAAAGCAATTATGGAAACTGGTATTATCAGGAAAAAACCTCTATTAGGTAGTAAGCCTAGAATTCCACTTGAAGGTTCAGTAAATCAGCTCTTGATATGGCTGGGAAAGGATGGGAAAACTTGCTTTCTTTCATATATTGGAATTTAAGTTTTTAAATTTTGCCTTTCCTTTTCTTATTTTCCTGGTCTGCCCCCACCAATGCCCACCAAGTGAATTTGCTAATGCCATGTGTCA
>gene=chr10_1559319-1560319; species=rheMac
CACCGAGAGTGTGAGAGAGAATGTCACTCAGATGTGGCCCCTGGAAGTAACTCTTGCCTCGTGCCTTCCTTTCTTGGAAAA-GGCACTGCCGTATGTGCTTTAATGGTGAATTGGACAGGAAGTGATTAAAATTCATTTTTTTCTCCTTCAGATCATATAGGCAAATTAATATCCAATAGCACATTTTTCTTGTCCTTCTTTATAGTCTCACTAAAAGCAAAGCAAAGTAGAGACATCCTGGAATGCTGTAATCTTCTCTGGGGGAAAAGCAATTACGGAAACTGATATTACCAGGAAAAAAGCTCCACTAGGTAATAAGCCTAGAATTCCACTTGGAGGTTCAGTAAATCAGCTCTTGATATGGCTGGGAAAGGATGGGAAAACTTGCTTTCTTTCCTATGTTGGAATTTAAGTTTTTACGTTTCTTCTTTCCTTTTCTTATTCTCCTGGTCTGCCCCCACCAATGTCCACCAAGTGAATTTGCTCATGCCGTATGTCA
>gene=chr10_2224319-2225319; species=hg19
ATCCCAGTAATTATGCCTATCATACGTCATATTTTTGAGTAGTGTTAAATAAAGGGAGGTCTCCTGATACTAGTTCTACATAAAAACAAAGCAAAATGATGAAAAGTAAATGTCGTGTCACAGCTTCCTAGGTTCTAGGGATATGAAACTTCCTGCTGCCCTACGATGACGTCTCCGCTTACATACAAGTGCTCCTTGTCTGGAATGAGCCACTTAGAGCTTGTTCTCAGAGACGTTGTAGGAGACCAGTTCTTTGTCATTTGACCCTTTTGGGCCTTTGAGTCAATTCCAAGGATTCGTTGCATTTATTTGATTCCCTTTAGCAAAAACATCAGACTAAAATAAAAGCATTTTATCAAATCAAACTTTCTGAATCACAGTGAAAGAGATTTTCAAATCACTAAATTTGGCTAAGGGCCCCCCCCCTCCAAAAAGAATTAACTTACAACAATCATTAATATGGCATAGAAAATAGAGTTTTAGAATTGTAggctgtgata
>gene=chr10_2224319-2225319; species=bosTau
--------------------------------------------------------------------------------------------------------------------------------------------------------------------------------------------------------------------------------------------------------------------------------------------------------------------------------------------------------------------------------------------------------------------------------------------------------------------------------------------------------------------
>gene=chr10_2224319-2225319; species=calJac
ATCCCAGTAGTTATGTGTATCATATGTTATATTTTTAAAGGGTGTTAAATAAAGGGAGATCTCCTGACACTAGTTATATTTAAAAACAAACCAAAATGATGAAGAGTAAATGTCGTGTCGCAGCTCCCTGGGTTCTAGGGCTATGAAACTTCCTGCTGCTCTGTGACGGCGTCTCCCCTTGCATACAAGTGATCTCTGTTTGGAACGAGCCACTTAGAGCTTGTGCTCAGAGATGTCGTAGGAGACCAGTTCTTTGTCTTTCGGCCCTTCTGGGCCTTTGAGTTGATTCTGAGGATTCGTTGCATTTATTTTGTTCCCTTTAGCAAAAACACCATACTAAAATGAAAGCGTTTCATCAACTCAAACTTTCTGAATCACAGTGAAAGAAATTTTAAAGTCACACCCTTTGGCTAAGGGGGACCTCCCTCCaaaaaaaattaatttaCAACAATTGTTAATATGGCAGAGAAAATAGAGTTTTAGAATTGTAggctgagata
>gene=chr10_2224319-2225319; species=canFam
--------------------------------------------------------------------------------------------------------AAGGAAGTTGGTGTCGCAGCCCCTCATGTCCTGGATGTACGTAGATCTCTGCTGCTT--GGACAAAGTCCTGTTTAAGGT--AGGTGATTCTTGTCTAGAACGAGCCACTTAAAACCTGTCCAAGGTGCTGGTACGGGAGGCTAACGCCTTACCATCGGACCCT----------TGAAT----TCATGAAACTCCTCGCTTTC---------------CTAAG--TTTTAGAATAAGATT----TATTCCAACAAAT-CAAATTTG---ATCCCGGTGATGGAGACTC---GAGTTGTTG----ATACCAAAGGGTCCTTT--CCAAACG-----AGTTTCTAACAA-------TACGGCGTGGAA--CAGACTTGTGAAGCTGTGGGC--TGGGA
>gene=chr10_2224319-2225319; species=equCab
ATCCCAGTAACTATGCATATTGAATGCTATCTTTTTGAGTAGTGTT------AAACAAGTTTGCTAATATTGA--------AAGAAAAACCCAGAATGATAGAAAATAAAGGTAGTGTCATGGCTTCTTTCGTACCAGGCGTATGTACATCTCTACTTTTCTAGAAAAAAATATCTCCCCGTATAAAAGTATTTCCTGTCTAAAACGAGCCCCTTAGAACCCGTTCAAGGTGATGGCGTATGAGACCAAAGCACTGCCATTTG-CCCTCTCAGACCTTTGAATGAATTTCCAAGATTCTTTACGTTTGTT-TTTTATCTTCAGCAAGAATTTCAGGCTAAAATGAAGGCATTTTGTCAAATGGAGCTTTCTGGATCACAGTTCAAGAAACTTTCAAATTTCTTCTTTTATGCCAACAGGTTCTCT--CCAAACAAATTTAGTTTCTAACAACAATTAGCATagcatagaaataggattttttaaactgtaggctgtgaaa
>gene=chr10_2224319-2225319; species=gorGor
ATCCCAGTAATTATGCCTATCATA-GTCATATTTTTGAGTAGTGTTAAATAAAGGGAGGTCTCCTGATACTAGTTCTATATAAAAACAAAGCAAAATGATGAAGAGTAAATGTCGTGTCACAGCTTCCTAGGTTCTAGGGATATGAAACTTCCTGCTGCCCTACGATGACGTCTCTGCTTACATACGAGTGCTCCTTGTCTGGAATGAGCCACTTAGAGCTTGTTCTCAGAGACGTTGTAGGAGACCAGTTCTTTGTCATTTGACCCTTTTGGGCCTTTGAGTCAATTCCAAGGATTCATTGCATTTATTTGGTTCCCTTTAGCAAAAACATCAGACTAAAATAAAAGCATTTTATCAAATCAAACTTTCTGAATCACAGTGAAAGAGATTTTCAAATCACTAAATTTGGCTAAGGGCCCCCCCACTCCAAAAAGAATTAATTTACAACAATCATTAATATGGCATAGAAAATAGAGTTTTAGCATTGTAggctgtgata
>gene=chr10_2224319-2225319; species=panTro
ATCCCAGTAATTATGCCTATCATATGTCATATTTTTGAGTAGTGTTAAATAAAGGGAGGTCTCCTGATACTAGTTCTATATAAAAACAAAGCAAAATGATGAAGAGTAAATGTCGTGTCACAGCTTCCTAGGTTCTAGGGATATGAAACTTCCTGCTGCCCTACGATGACGTCTCCGCTTACATACAAGTGCTCCTTGTCTGGAATGAGCCACTTAGAGCTTGTTCTCAGAGACGTTGTAAGAGACCAGTTCTTTGTCATTTGACCCTTTTGGGCCTTTGAGTCAATTCCAAGGATTCGTTGCATTTATTTGGTTCCCTTTAGCAAAAATATCAGACTAAAATAAAAGCATTTTATCAAATCAAACTTTCTGAATCACAGTGAAAGAGATTTTCAAATCACTAAATTTGGCTAAGGGCCCCCCCA----AAAAATAATTAATTTACAATAATCGTTAATATGGCATAGAAAATAGAGTTTTAGAATTGTAggctgtgata
>gene=chr10_2224319-2225319; species=papHam
ATCCCAGTAATTATGCCTATCATATGTTATATTTTTGAGTAGTGTTAAATAAAGGGAGGTCTCCTGATACTAGTTCTATTTAAAAACAAGCCAAAATGATGAAGAGTAAATGTCATGTCACAGCTTCCAAGGTTCTAGGGATACGAAACTTCCCACTGCTCTACGAGGACGTCTCTGCTTACATACAAGTGCTCCTTGTCTGGAATAATCCACTTAGAGCTTGTTCTCAGAGATGTTGTAGGAGACCAGTTCTTTGTCATGTGACCCTTTGGGGCCTTTGAGTCAATTCCAAGGATTCATTGCATTTATTTGGTTCCCTTTAGCAAAAACATCAGACTAAAATAAAAGCATTTTATCAAATCAAACTTTCTGAATCACAGTGAAAGAAATTCTCAAATCACTAAATGTGGCTAAGGGGGCCCTCCCTCCAAAAAAAATTAATTTACAGCAATCATTAATATGGCATAGAAAATAGAGTTTTAGAAttttaggctgtgata
>gene=chr10_2224319-2225319; species=ponAbe
ATCCCAGTAATTATGCCTATCATATGTTATATTTTTTAGTAGTGTTAAATAAAGGGAGGTCTCCTGATACTAGTTCTATATAAAAACAAACCAAAATGATGAAGAGTAAATGTCATGTCACAGCTTCCTAGGTTCTAGGGATATGAAACTTCCTGCTGCCCTACGATGACGTCTCCACTTACATACAAGTACTCCTTGTCTGGAATGAGCCACTTAGAGCTTGTTCTCAGAGATGTTGTAGGAGATCAGTTCTTTGTCATTTGACCCTTTGGGGCCTTTGAGTCGATTCCAAGGATTCATTGCATTTATTTGGTCCCCTGTAGCAAAAACATCAGACTAAAATAAAAGCATTTTATCAAATCAAACTTTCTGAATCACAGTGAAAGAGATTTTCAAATCACTAAATTTGGCTAAGGGGCCCCCCCCTCCAAAAAGAATTAATTTACAACAATCATTCATATGGCATAGAAAATAGAGTTTTAGAATTGTAggctgtgata
>gene=chr10_2224319-2225319; species=rheMac
ATCCCAGTAATTATGCCTATCATATTTTATATTTTTGAGTAGTGTTAAATAAAGGGAAGTCTCCTGATACTAGTTCTATTTAAAAACAAGCCAAAATGATGAAGAGTAAATGTCATGTCACAGCTTCCAAGGTTTTAGGGATATGAAACTTCCTACTGCTCTATGATGACGTCCCTGCTTACATACAAGTGCTCCTTGTCTGGAATAATCCACTTAGATCTTGTTCTCAGAGATGTTGTAGGAGACCAGTTCTTTGTCATTTGACCCTTTGGGGCCTTTGAGTCAATTCCAAGGATTCATTGCATTTATTTGGTTCCCTTTAGCAAAAACATCAGACTAAAATAAAAGCATTTTATCAAATCAAACTTTCTGAATCACAGTGAAAGAGATTCTCAAATCACTAAATTTGGCTAAGGGGGCCCTCCCTCCAAAAAAAATTAATTTACAGTAATCATTAATATGGCATAGAAAATAGAGTTTTAGAAttttaggctgtgata
>gene=chr10_4449067-4450067; species=hg19
TCATCTGATTTATAGAGGACCTTTTAAATCACTAAACTCAGAACAAATTAAAATATCCAAAACATATATTTATAATTGTACATACAAGATTCAGCTGGCTACCAGAATTTTAAATAGGTAAATGGGTATTTTAGCCCTCTATGAATATCAATTAGGTGCAAATATAGCCTTTGCCATCGGAGTGAAATATCATATAATGACTAGGTCTCTGAACAAATTTGTTGAATTTATTTTATTTTGTATTTTGAAGTTGCTTTTAATATGAGTGTTGGAATACAAGGGTCTTAGTAATTGGATTACCAGAGTATCTGAGTACCAAAAAAGATATGAGAAAATTACTTCCATTAGGTTCCAAAGGATTTATTGAGATCCTAAAATATCATATTTGCCATAGGGGAGAATTGTCTTCCAAAATCATTTTTCTTTTTTAAATTCGGGTGTCCAAAGCCACTGCACTTACTGCAATTAATAAAATTCTCTGGCAAGGCATAAGAGTGTTC
>gene=chr10_4449067-4450067; species=bosTau
--------------------CTTTCAAATCAGTAAACTCAGAAAAACTTAAAATATCCGAGAAAGATATTTGTAATGATACACAGGAGACTTTGTTGGCTAGCAGAGTTTTAAATGTTTACTTGGATATTTTGGCCACACGTGAATGCAAAGTACATGCAAACGTAGTCTTCATCATCAGAATGAAATATCTTATTATAACTAGAATACTGAACTAATTTTTTGCATTTATTTTATTTTGTGTTTTGAAGTTGATGTTAATATGAGTGTTGGACTACAAGAGTCCTTGTAATTGGATTACCAGACTGTCTGGGTATTAAAAAAGATGTGAAAAAATTACTTCTATTAGGTTCAAAAAGATTTACTGAGATCTTGGAATATCAGACTTGCCAAAGGGGAGAACCATATTCCAAACTCATCTTTCTTTTCTAAATTTGGTTGTCCAAAACCACTGCATTTACTGCAATTAATAAAAACTTCTGGCAAGGCATAAGAGTGTTC
>gene=chr10_4449067-4450067; species=calJac
TCATCTAATTTACAGATGATCTTTTAAATTATTAAACTAAGAATAAATTAAAATACCTAAAACA------TATAATTGCACATACAAGATTCAGCTGACTATCAGAATTTTAAATGGTTAAATGGGTATTTTAGCCCCCTCTGAATATCAGTTAGGTGCAAATATAGACTTTGTCATCAGAGTGAAATATCTTATTGTGACCAGGGTTCTGAACAAACTTGTTGAATTTATTTTATTTTGTATTTCGAAGTTGCTTTT-ATACGAATGTTGATATATAAGGGTTCTAGT-ATTGGATTACCAGAATATCTGAGTACCAAAAAAGATATGAGAAAATCACTTCTATTAGGTTCAAAAGGATTTATTGAGATCCTAAAATATCATACTTGCCGAAGGGGAGAATTGTCTTCCAAAGTCATCTTTCATTTCTAAATTTGGGTGTCCAACGCCACTGCACTTACTGCAATTAATAAAATCATCTGGCAAGGCATAAGAGCGTTC
>gene=chr10_4449067-4450067; species=canFam
TCACATGATTTATAGATAGTCTTTCAAATCAGTAAACTCAGAAAAATTTCAAATATCCCAGAAAGGTATTTACAATTGTCTACAGGGGATTCAGCTGGCTACCAGGATTTTAATAGTTCAAA-GGATACTTTAGCCATGTGTTAATATAAATTATGCACAAATAT-GTCTTTGTCATGAGAGTGAAATATCCTTTTAGGACTAGGTTACTGAACTAATTTGTTG-----AACTTATTTTGTATTTCGAAATTAGTGTTAATATGAATGTCGGAATATAAGGGGCCTTGTAATTGGATTACCAGAATATCTGAGTATTAAAAAAGATGTG-AAAAATTACTTCTATTAGATTCAAAAAGATTTATTGAGATCCTGAAATATCACACTTGCCAAGGGGGGGGGCTGTCTTCCAAACTCATCTTTCTTTTCTAAATTTGGTTGTCCAAAATCAGTGCATTTACTGCAATTAATAAAGCTCCCTGGCAAGGCAT--GAGTGTTC
>gene=chr10_4449067-4450067; species=equCab
TCATAGAATTTACAGATGGTCTTTCAAATCAATAAACTCAGGAAAACTTAAAATATCCAAAAAAGATATTTATAATTGTACACGGAATATTCAGCTGCCTACCAGAATTTTAAAGATTTAAATGGGTATTTCAGCCATGTGTGAATACAAATTAGGTACAAATATAGTCTTCGTCGTCGGAATGAAATACTCTATTGTGACTAGGTTACTGAACTAATTTCTTGCATTTAGTTTATTTTGTATTTTGAAGTAGGTGTTAATATGAATGTTTGACTATAA--GTCCTTTTAGTTAGATTACCAGGCTCTCTGAGTATTAAAAAAGATGTGAAAAAATTACTTCTATTAGATGCAAAAAGATTTATTGAGATCCTGAAATACCATACTCTCCAAAGGGGAGAACTGTCTTCCAAACTCATCTTTCTTTTCTAAATTTGG-TGTCCAAAATCACTGCATTTACCGCAGTTAATAAAAATCTCTGGCAA-------GAATGCTC
>gene=chr10_4449067-4450067; species=gorGor
TCACCTGATTTACAGAGGACCTTTTAAATCGCTAAACTCAGAACAAATTAAAATATCCAAAACATATAATTATAATTGTACATACAAGATTCAGCTGGCTACCAGAATTTTAAATAGGTAAATGGGTATTTTAGCCCTCTGTGAATATCAATTAGGTGCAAATATAGCCTTTGCCATCGGAGTGAAATATCATATAATGACTAGGTCTCTGAACAAATTTGTTGAATTTATTTTATTTTGTATTTTGAAGTTGCTTTTAATATGAGTGTTGGAATATAAGGGTCTTAGTAATTGGATTACCAGGGTATCTGAGTACCAAAAAAGATATGAGAAAATTACTTCCATTAGGTTCAAAAGGATTTATTGAGATCCTAAAATATCATACTTGCCATAGGGGA------------------------------------------------------------------------------------------------------
>gene=chr10_4449067-4450067; species=panTro
TCATCTGATTTATAGAGGATCTTTTAAATCACTAAACTCAGAACAAACTAAAATATGCAAAACATATATTTATAATTGTACATACAAGATTCAGCTGGCTACCAGAATTTTAAATAGGTAAATGGGTATTTTAGCCCTCTGTGAATATCAATTAGGTGCAAATATAGCCTTTGCCAACGGAGTGAAATATCATATAATGACTAGGTCTCTGAACAAATTTGTTGAATTTATTTTATTTTGTATTTTGAAGTTGCGTTTAATATGAGTGTTGGAATATAAGGGTCTTAGTAATTGGATTACCAGAGTACCTGAGTACCAAAAAAGATATGAGAAAATTACTTCCATTAGGTTCAAAAGGATTTATTGAGATCCTAAAATATCATACTTGCCATAGGGGAGAATTGTCTTCCAAAATCATTTTTCTTTTTTAAATTCGGGTGTCCAAAGCCACTGCACTTAGTGCAATTAATAAAATGCTCTGGCAAGGCATAAGAGTGTTC
>gene=chr10_4449067-4450067; species=papHam
TCATCTGATTTACAGATAATCTTTTAAATCACTAAACTCAGAACAAATTAAAATATCCAAAACATGTATTTATAATTGTACATACAAGATTCAGCTAGCTACCAGAATTTTAGATAGGTGAACGGGTATTTTAGCCTTCTGTGAATATCACTTAGGTGCAAATATAGCCTTTGTCATCAGAGTGAAATATCATATTATGACTAGGTCTCTGAACAAATTTGTTGAATTTATTTTATTTTGTATTTTGAAGTTGCTTTTAATATGAATGTTGGAATATAAGGGTCCTAGTAATTAGATTACCA------CTGAGTACCAAAAAAGATATGAGAAAATTACTTCCATTAGGTTCAAAAGGATTTATTGAGATCCTAAAATATCATACTTGCCAAAGGGGAGAATTGTCTTCCAAAATCATTTTTCTTTTTTAAATTTGGGTGTCCAAAGCCACTGCACTTACTACAATTAATAAAATTATCTGGCAAGGCATAAGAGTGTTC
>gene=chr10_4449067-4450067; species=ponAbe
TCATCTGATTTATAGATGACCTTTTAAATCACTAAA--CAGAACAAATTAAAATATCCAAAACATGTATTTATAATTGTACATACAAGATTCAGCTGGCTACCAGAATTTTAAATAGGTAAATGGGTATTTTAGCCCTCTGTGAATATCAATTACGTGCAAATATAGCTTTTGCCATCAGAGTGAAATATCATATAATGACTAGGTCTCTGAACAAATTTGTTGAATTTATTTTATTTTGTATTTTGAAGTTGCTTTTAATATGAGTGTTGGAATATAAGGGTCTTAGCAATTGTATTACCAGAGTATCTGAGTACCAAAAAGGATATGAGAAAATTACTTCCATTAGGTTCAAAAGGATTTATTGAGATCCTAAAATATCATACTTGCCAAAGGGGAGAATTGTCTTCCAAAATCATTTTTCTTTTTTAAATTTGGGTGTCCAAAGCCACTGCACTTACTGCAATTAATAAAATTCTCTGGCAAGGCATAAGAGTGTTC
>gene=chr10_4449067-4450067; species=rheMac
TCATCTGATTTACAGATAATCTTTTAAATCACTAAACTCAGAACAAATTAAAATATCCAAAACATATATTTATAATTTTACATACAAGATTCAGCTAGCTACCAGAATTTTAGATAGGTGAACGGGTATTTTAGCCTTCCGTGAATATCACGTAGGTGCAAATATAGCCTTTGTCATCAGAGTGAAATATCATATTATGTCTAGGTCTCTGAACAAATTTGTTGAATTTATTTTATTTTGTATTTTGAAGTTGCTTTTAATATGAATGTTGGAATATAAGGGTCCTAGTAATTAGATTACCA------CTGAGTACCAAAAAAGATATGAGAAAATTACTTCCATTAGGTTCAAAAGGATTTATTGAGATCCTAAAATATCATACTTGCCAAAGGGGAGAATTGTCTTCCAAAATCATTTTTCTTTTTTAAATTTGGGTGTCCAAAGCCACTGCACTTACTACAATTAATAAAATTATCTGGCAAGGCATAAGAGTGTTC
>gene=chr10_5691067-5692067; species=hg19
CTTAAGATAAATGGAAAAGGGGGGGAATGTCCTTGAATACGGACACTGGAGACAACAAGCACACAGACGCGGCAGGGGCAGCAGCCTCCATCCTTGGTGCAGGGCAGGGAAGCCAGGCAGGCCTGCGTCCCAACCTAGGGAGGAGTTCATGACCCGCATGGCCCTCAGGAAGCCAGGACACGGCTCTGCGCCCCGCTGAGGACGGAGGGCTCAAGGCAGTGGGAGAAACGGGCCTGGCCGGCTTCTTGCTGTGAGAACAGAAGACATGGGGCACCACCTAGAATGGGTCAGGGAAAACTCCCCCGCTGCCCCCCTGCCCTGTGTCTACCTGCGGCTGTCAGCACTGAGCCCAGCCTCCCAGGAAACCCCCCAGACTTTCTTATGCAGGTCATCCTCCTGTGCACCACGGCAGCCGCCTCTCCTGCCTCttttttttttttagacaaagtctcattctgttgcccaggatggaatgcagtggtgcgatctcagctcactac
>gene=chr10_5691067-5692067; species=bosTau
CTTAAAAGAAACAGAAGC--GGAAAAGCCTTG---------TGTATTTGAAGTAACAGGCGT------------GCTGGAG-------CGAGCTTGGGGCAGAGGAGACAGGGGATGTGGG-CTGCAACCCA--TG--GGAGCACAGTG-GGC--GTCCTTCCCT-GGGGAGCTC---GCCCACCAT----CCCCCAAAGCCCG---------AGGCAAGGGGACAAGGGTGCACGGCTATACCAGCACTGGGAGAACACAAAGTTTGGGTCACCAGCTGTGAACA--CAAA---------------GCTCCCCGGCCCT------------------------------------------------------------------------------------------------------------------------------------------------------------------------------------
>gene=chr10_5691067-5692067; species=calJac
CTTGAGAC-AATGGAAAAGGCAGGACATGCCCATGAATATGGACGCTGGAGACTCCAAGCACACAGACGCGGCAGCTGCAGCAGCCTCCATCCCCTGCGCAGGGCGGGAAAGCCAGGCAG-CCCGCGTCCGGACCGAAGGAGGCGTTCACGCCCTGCACGGCCCTCGGGAAGCCAGGACACAGCTCTGCATGCCCCTGGGGAGGGAGGGCTCATGGCAGTGGGAGAAACAGGCCTGGCCGGCCTCTTGCTGTGAGAACAGAAGGCCTAGGGCACCACCTAGAATGGGCCAGGGAAGACTCTCCTGCTGCCCCACCACCCTGTGTCTACCCACGGCTGCTGGCACTGAG-CCAGCATCCCAGGAAACCC-CCAGACTTTCTTAGGCGGGTCATCCTCCTGTGCCCCACGGCAGCCACCTCTCCTGCtttttttatttttt-agatacagtctcactctgtcgcccaggctgaagtgcaataacacgatctcagctcactgc
>gene=chr10_5691067-5692067; species=canFam
CTTAAAACAAGCGGAAAAGATGGGAACCGTGAATGAACATGTGCATCTGAA--------CAAACAGGAGTGGCAGCT-GAAC----CCCAGGCCC------------AAAGGGGAGCCGGAGCTGCGTCCCAACTA--AAGGCAGTTCG-ATCCCATGTGGCCCT-AGGGAGC-CAGAGAAGGTTGT----CGCTTCGAGCCTGC---GGTTCTGGAGGTGGGGGGCGGGGGCACAGCTGCCCTCTTGCGGAGAGCATAAAGGTTTGGGGACACCACCTCT-AAGAGCC---GGACTCTG-CTCCCTGCTGCTCCGGCT-------------------------------------------------------------------------------------------------------------------------------------------------------------------------------------
>gene=chr10_5691067-5692067; species=equCab
CTTAAAAGAAATGGAAAAGATGAAAACCGTCAAAGAACACAAACATTTGAAATAACAGGCAAACAGAAGCAGCAGCTGGAAC----CCCATGCTTGGTGGAGGGGGGAGAGGAGAACCAGGACCCTATCCCAGCTA--AGAGGAGTTCG-ACCCCACCTGGCCCT-GGGGAGCACGGGGATGGCTGT----CCTTTCGAGCCCAG---GTTTCTGGCAGCGGGAGGAAGGGGTGCGGCCGGCCTCTTGCTGGGAGAACGAAAACTTGGGGACACGGCCTCTGAACAGCCAGAGGAGACTT-CTCC-----------------------------------TCACTGCTCCCTGGCTCC------------------------------------------------------------------------------------------------TCAGTTG----GGAAGAA-------GGTGC----------------
>gene=chr10_5691067-5692067; species=gorGor
CTTAAGATAAATGGAAAAGCGGGTGAATGTCCTTGAATACGGACACTGGAGACAACAGGCACACAGACGCGGCAGCTGCAGCAGCCTCCATCCCTGGTGCAGGGCAGGGAAGCCAGGCAGGCCTGCGTCCCAACCTAGGGAGGAGTTCATGACCTGCACGGCCCTCGGGAAGCCAGGACACGGCTCTGCGCCCCGCTGAGGACGGAGGGCTCCAGGCAGTGGGAGAAACGGGCCTGGCCGGCTTCTTGCTGTGAGAACAGAAGACATGGGGCACCACGTAGAATGGGTCAGGGAAAACTCCCCCGCTGCCCCCCTGCCCTGTGTCTACCTGCGGCTGTCAGCACTGAGCCCAGCCTCCCAGGAAACCCACCAGACTTTCTTACGCAGGTCATCCTCCTGTGCACCATGGCAGCCGCCTCTCCTGCCTCtttttttttt--agacaaagtctcattctgttgcccaggatggaatgcagtggtgcgatcccagctcactac
>gene=chr10_5691067-5692067; species=panTro
CTTAAGATAAATGGAAAAGGGGGGGAATGTCCTTGAATACGGACACCGGAGACAACAAGCACACAGACGCGGCAGCTGCAGCAGCCTCCATCCCTGGTGCAGGGCAGGGAAGCCAGGCAGGCCTGCGTCCCAACCTAGGGAGGAGTTCATGACCTGCACGGCCCTCGGGAAGCCAGGACAGGGCTCTGCGCCCCGCTGAGGACGGAGGGCTCAAGGCAGTGGGAGAAACGGGCCTGGCCGGCTTCTTGCTGTGAGAACAGAAGACATGGGGCACCACCTAGAATGGGTCAGGGAAAACTCCCCCGCTGCCCCCCTGCCCTGTGTCTACCTGCGGCTGTCAGCACTAAGCCCAGCCTCCCAGGAAACCCCCCAGACTTTCTTACGCAGGTCATCCTCCTGTGCACCACGGCAGCCGCCTCTCCTGCCtcttttttttttt-agacaaagtctcattctgttgcccaggatggaatgcagtggtgcgatctcagctcactac
>gene=chr10_5691067-5692067; species=papHam
CTTAAGATAAATGGAAAAGGGGGGAAATGTCCTTGAATACGGACACCGGAGACAACAAGCACGCAGACGCGGCAGCTGCAGCAGCCTCCATCCCTGGTGCAGGGCAGGGAAGCCAGGCAGGCCTGCATCCCAGCCTAGGGAGGAGTTCATGCCCCGCATGGCCCTCAGGAAGCCAGGACATGGCTCTGCGTCCCCCTGAGGAGGGAGGGCTCACAGCAGTGGGAGAAACGGGCCTGGCCGGCCTCTTGCTGTGAGAACAGGAGACATGGGGCACCACCTAGAATGGGCCAGGGAAAACTCTCCCGCTGCCCTCCTGTCCTGTGTCTACCTGCAGCTGTCGGCACTGAGCCCAGTCTCCCAGGAAACCCCCCAGACTTTCTTAGGCAGGTCATCCTCCTGTGCCCCACGGCAGCCGCCTCTCCTGCCTCttttttttttttaggc--agtctcattctgttgcccaggatggaatgcagtggtgcaatctcagctcactac
>gene=chr10_5691067-5692067; species=ponAbe
CTTAAGATAAATGGAAAAGGGGGGAAATGTCCTTGAATACGGACACTGGAGACAACAAGCACACAGATGCGGCAGCTGCAGCAGCCCCCATCCCTGGTGCAGGGCAGGAAAGCCAAGCAGGCCTGCGTCCCAACCTAGGGAGGAGTT-----------------------------------------------------------------------------------------------------------------------------------------------------------------------------------------------------------------------------------------------------------------------------------------------------------------------------------------------------------------
>gene=chr10_5691067-5692067; species=rheMac
CTTAAGATAAATGGAAAAGGGGGGAAATGTCCTTGAATACGGACACTGGAGACAGCAAGCACGCAGATGCGGCAGCTGCAGCAGCCTCCATCCCTGGTGCAGGACAGGGAAGCCAGGCAGGCCTGCATCCCAGCCTAGGGAGGAGTTCATGCCCCGCATGGCCCTCAGGAAGCCAGGACACGGCTCTGCGTCCCCCTGAGGAGGGAGGGCTCACAGCAGTGGGAGAAACGGGCCTGGCCAGCCTCTTGCTGTGAGAACAGGAGACATGGGGCACCACCTAGAATGGGCCAGGGAAAACTCTCCCGCTGCCCTCCTGTCCTGTGTCGACCTGCAGCTGTTGGCACTGAGCCCAGTCTCCCAGGAAACCCCCCAGACTTTCTTAGGCAGGTCATCCTCCTGTGCCCCACGGCAGCCGCCTCTCCTGCCTCttttttttttttagac--agtctcattctgttgcccaggatggaatgcagtggcgcaatctcagctcactac
>gene=chr10_7013319-7014319; species=hg19
tcaaatccagtttccaggcatcaaagttgcatttagtttctttTACAcactgttctgttaaggaaaaaaaaaaatcaaggtgtgtaagttatgaaactgtgtgattttggtgattctgcattcgagttaaatgatatttgcatttaaaattggcattgcacagtataaagacaaacactgaaatccatgctaatcattttaatttttaatttttctttacttcagtcaacatggcaaattttaaaatgccatgaatagttgagagagggagaggctttgaaagaaaagaaaaagctttacattttagtcccacgaatgacctttttttctgctttttgaacaaggtgacccccattttcattttgtgctgggtcctccacatgacgtagctgtttctgTTCCCTGTTCTTTATTTCTTTTAACCCTTGACAGTGCCCTAAACAGATATTCTTAAATGTCCTCATTTTCCTTTGTTTTTCAGAGATCACTAGCTGCTGCGT
>gene=chr10_7013319-7014319; species=bosTau
------------------------------------TTTCTTT----------------------aaatgaacaccgaaact--tgtgctaac-aat-------ttttaatattttttaatttagatcaa----------------------------------------------------------------catta-------------------------------atggtaaactaaaaaaattcatgagaagtcagga----gagagactgcagag-------aaaggctttagaggtcagtgccactaacgaa-ctgttttctgctttttgaacacaa-gaccctgcattttattttacactgtggcctgcacagcgggcagttggctct-TTCCCAGTTCTTTGTATCTTTCAACCCTTGACAGTGCCCCAAAGAGAAATGCTCAGATCTCCTGAGTTTGCTTCGGCCTTTAGAGATCACTAGAGGCTCTGT
>gene=chr10_7013319-7014319; species=calJac
-------------------------------------------------------------------------------------------------------------------------------------------------------------------------------------------------------------------------------------------------------------------------------------------------------------------------------------------------------------------TTTCGTTTTGTGCTGGGTCCACCCCATGAGGCAGCCATGTCTGTTTCCTAGTCTTTACTTATTTTAACCCATGACAGTGCCCTAAAGAGGAATTTCTCAATGTCCTCATTTTCCTTTGTCTTTCAGAGATCAC------------
>gene=chr10_7013319-7014319; species=canFam
tgcagtctagttcccagatgtcagg---AAGATT--TTTTTTT---------TTTTTT------AAAagatccatgtgaatgtataagctatgaaactgggtaaccttactgattctgcatgtgaattaaaggatatctgcatttaaaactggcat-gcagagt------atgaacactgcaactcaggctaataacttaaattttttatttttctttacttagatcaacacagcaaataataata-gtaatatgaATTTAAAA--ATGAGAAATTGAGAGA--------------------------------------------------------------------------------------------------------------------TTCCTAGTTCTTTACATCTCATAACCCTTGACAGTGCCCTAAAGAGAAATTCTTAAACACCCTGATTTTCTTTCGTCCTTTGGAGATCGTCAGCTGCCACCT
>gene=chr10_7013319-7014319; species=equCab
tcagatccaggccccagatgtcgaggc-GAATTT--TTTCTTTCCCAcactgttctttcaggaaaaaaaaaacatataaacatataagctatgaaattgtgtgatttcagtgattctgtacgtgcattaaatgatatctgcgtttaagactggcat-gcacagtataaagatgaacagtgaaa--catgcgaataattaaacttttccattattctttacttagatcaacaccacaaataaaaaaacctcatgagaagtcaaga----gagacactgtggaagaaaagaaaaagcttcacattttactacc-ttgacgac-cttcctcctgttttttgaacaagg-ggccctgcgtttcattttgcactgtgtcccgcacattctgtagctggctct-TTCCCAGTTCATTATTTTTTTCAACTCTTGACAGTGCCCTAAAGAGAAAGGCTTAAATCTTCCGATTTTCTTTTGTCCTTCAGGGACAACCAGGGGCCACAT
>gene=chr10_7013319-7014319; species=gorGor
tcaaatccagtttccaggcatcaaagttgcatttattttctTTTACAcactgttctgttaaggaaaaaaaaaaatcaaggtgtgtaagttatgaaattgtgtgattttggtgattctgcattcgagtt-aatgatatttgcatttaaaattggcattgcacagtataaagacaaac-ctgaaatccatgctaatcattttaatttttaatttttctttacttcagtcaacatggcaaattttaaaataccatgaatagttgagagagggagaggctgtgaaagaaaagaaaaagctttacattttagtcccacgaatgacctttttttctgctttttgaacaaggtgacccccattttcattttgtgctgggtcctccacatgacgtagctgtttctgTTCCCTGTTCTTTATTTCTTTTAACCCTTGACAGTGCCCTAAACAGATATTCTTAAATGTCCTCATTTTCCTTTGTTTTTCAGAGACCACTAGCTGCTGCGT
>gene=chr10_7013319-7014319; species=panTro
tcaaatccagtttccaggcatcaaagttgcatttattttctTTTACAcactgttctgttaagg-aaaaaaaaaatcaaggtgtgtaagttatgaaac--tgtgattttggtgattctgcattcaagttaaatgatatttgcatttaaaattggcattgcacagtataaagacaaacactgaaatccatgctaatcattttaatttttaatttttctttacttcagtcaacatggcaaattttaaaatgccatgaatagttgagagagggagaggctgtgaaagaaaagaaaaagctttacattttagtcccacgaatgacctttttttctgctttttgaacaaggtgacccccattttcattttgtgctgggtcctccacatgacgtagctgtttctgTTCCCTGTTCTTTATTTCTTTTAACCCTTGACAGTGCCCTAAACAGATATTCTCAAATGTCCTCATTTTCCTTTGTTTTTCAGAGATCACTAGCTGCTGCGT
>gene=chr10_7013319-7014319; species=papHam
tcaaattcagttcccaggcatcaggattgcatttattttctttttcacactgttctgttaaggaaaaaaaaataccaaggtgtgttacttatgaaattgtgtgattatggtgattctgcattcgagttaaatgatatttgcatttaaaattggcattgcacagtataaagacaaacactaaaatccatgataatcattttaatttttaatttttctttacttcaatcaacaaggcaaattttaaaatggcatgaatagttgagaga--gagaggctgtgaaagaagagaaaaagctttacattttagtcccactaatgacctttttttctgctttttgaacaaggcggccctcattttcattttgtgctgtgtcctccacatgacatagctatttctgTTCCCTGGTCTTTATTTCTTTTAACCTTTGACAGTATCCTAAAGAGATATTCTTAAATGTCCTAATTTTCCTTTGTTTTTCAGAGATCGCTAGCTGCCCTGT
>gene=chr10_7013319-7014319; species=ponAbe
tcaaatccagttcccaggcatcaaggttgcatttgttttctttttcacactgttctgttacggaaaaaaaaatatcaaggtgtgtaagttatgaaattgtgtgattttggtgattctgcattcaagttaaatgatatttgtatttaaaattggcattgcacagtataaagacaaacactgaaatccatgctaatcattttaatttttaatttttctttacttcagtcaacatggaaaattttaaaatgccatgaagggttgagagagggagaggctgtgaaagaaaagaaaaagctttgcattttagtcccacgaataacctttttttctgctttt--------------------------------------------------TAGCTGTTTCTGTTCCGTGTTCTTTATTTCTTTTAACCC-TGACAGTGCCCTAAACAGATATTTTTAAATGTCCTCATTTTCCTTTGTTTTTCAGAGATCACTAGCTGCTGCAT
>gene=chr10_7013319-7014319; species=rheMac
tcaaattcagttcccaggcatcaggattgcatttattttctttttcacactgttctgttaaggaaaaaaaaataccaaggtgtgttagttatgaaattgtgtgattatggtgattctgcattcgagttaaatgatatttgcatttaaaattggcattgcacagtataaagacaaacattaaaatctatgataatcattttaatttttaatttttctttacttcaatcaacaaggcaaattttaaaatggcatgaatagttgagaga--gagaggctgtgaaagaagagaaaaagctttacattttagtcccactaatgaccttttcttctgctttttgaacaaggcagccctcattttcattttgtgctgtgtcctccacatgacatagctatttctgTTCCCTGGTCTTTATTTCTTTTAACCTTTGACAGTATCCTAAAGAGATATTCTTAAATGTCCTAATTTTCCTTTGTTTTTCAGAGATTGCTAGCTGCCCTGC
>gene=chr10_8177319-8178319; species=hg19
ACACAAAGTGAACTCCAAGGACATGAACACCTTATTTCAAATGGGGTAAAAATTGTACTGGATTTTAGAACTTTCTTAGGCTACCTGTCATAAGCACATGACCCATATGATTTTATAATTTTTCAAAGCTCTCtttttttttttttttttgagacacagtctcactctattacccaagctggagtgcagtggtgtgatctcagttcactgcaacctctgtctcccgggttcaagcgagtctcctgcctcagccccctgagtacctgggaacacaggtgttcatcaccgtgcccagctattgtttttgtatttttagtagagacagggtttcattcaccatgttggccaggctggtctcaaactccctacttcaaatgatccaccctcctcggcctcccaaagtgctgggattatatgtgtgagccatcacgctcgtcccaaagctcttctcaaaaaatgatctcatttggacttcctgagagccctgtatggagaagtag
>gene=chr10_8177319-8178319; species=bosTau
ACCCAAAATGGACTCTG-GGATATTAACAATTTGCTTCAAATGGGGTTAAAGTTGTACGGG-TTCTAGAACTTTATTTACTTATTTATTCCATGTCCATGCCTCATGGGGGGATATGATtttccaaagctccttt---aaatggtctcttctcat---------------------------------------------------------------------------------------------------------------------------------------------------------------------------------------------------------------------------------------------------------------------------------------------------------------------------------------------------------
>gene=chr10_8177319-8178319; species=calJac
ATACAAAGTGAACTCCAAGGACGTTAACAACTTAC----AGTGGGGTAGAAATTGTACTGGATTTTAGAGCTTTCTTAGGGTATTTGTCACAAGTACATGGCCTGTATTGTTTTATAATTTTTCAGAGCTCTCTCTCTCttttatttttttagacagaatctcactctctcacccaggctggagtgcagtgatatgatctcagttcactgcaacctctgtctcctgggttcaagcaattctcctgcctcagcctcccgagtagctgggattacaagtgtgtgccaccatgcccaactattttttgtgtatttttagtcgagatggagtttcattcactat-ttggccaggctggtctcaaacttcttacttcaaatgatccaccctccttggcctcccaaagtgttgggattacaggtgtgagccaccacgTTCATCCcaaagttcttctcaataaatgatctcatttgaacttcatgagagccttgcatggagaagtaa
>gene=chr10_8177319-8178319; species=canFam
ACAAAATGTTAATCATAGGGTGTTCACAAGTTAATTTAAGA-GGGGTAACAGTTGTCCTGG-TTTAAGGACAGTCTTCGGTTATTTGCCACATGCCTGTGTCCCTCAGGGGCTCCCAATTTTTCAAAGCTCTAT---------------------------------------------------------------------------------------------------------------------------------------------------------------------------------------------------------------------------------------------------------------------------------------------------------------------------TCAGGAACCGatctcatgtgaacctcatcacagccttctgtggagaagcag
>gene=chr10_8177319-8178319; species=equCab
ACATAAGAATGAGCCTCAAGCCTGGAACACTTCCTTCCCAA-GAGGTAAAAGTTGTCATTG--------------------------------------------------------------------------------------------------------------------------------------------------------------------------------------------------------------------------------------------------------------------------------------CGCTGGCTATGGGGGTCTGATGCCCACTATTGAAGCTGAT----CTTGCTCTGTCTC--------------TTCTCTATGTCAGG---------------AAGGCTCTTCTCCAGTGCTTGTCTGCTCTGTGTTTCCTTGGGGAC-TCTGCGAGGATGCAG
>gene=chr10_8177319-8178319; species=gorGor
--------------------------------------------------------------------------------------------------TGACCCATATGGTTTTATAATTTTTCAAAGCTCTCTCTCtttttttatttttgagaca----------------------------------ggtgtgatctcagttcactgcaacctctgtctcccgggttcaaacgagtctcctgcctcagcctcctgagtacctgggatcacaggtgttcatcaccgtgcccagctattgtttttgtatttt-agtagagacagggtttcagtca-catgttggccaggctggtctcaaactccctgcttcaaatgatccaccctcctcggcctcccaaagtgctgggattatatgtgtgagccatcac-ccc-tccTaaagctcttctcaagaaatgatctcatttggacttcgtgagagccctgtatggagaagtaa
>gene=chr10_8177319-8178319; species=panTro
ACACAAAGTGAACTCCAAGGACATGAACACCTTACTTCAAATGGGGTAAAAATTGTACTGGATTTTAGAACTTTCTTAGGCTACCTGTCATAAGCACGTGACCCATATGGTTTTGTAATTTTTCAAAGCTCTCTCtttttttttttttttgagacagagtctcactctattacccaggctggagtgcagtggtgtgatctcagttcactgcaacctctgtctcccgggttcaagcgagtctcctgcctcagccccctgagtacctgggaacgcaggtgttcatcaccgtgcccagctattgtttttgtatttttagtagagacagggtttcattcaccatgttgcccaggctggtctcaaactccctacttcaaatgatccaccctcctcggcctcccaaagtgctgggattatatgtgtgagccatcacgcccgtcccaaagctcttctcaaaaaatgatctcatttggacttcgtgagagccctgtatggagaagtag
>gene=chr10_8177319-8178319; species=papHam
ACACAAAGTGAACTCCAAGGACATGAACAACTTACTTCAAATGGGGTAAAATTTGTACTGGATTTTAGAACCTTCTTAGGCTATTTGTCACAAGCACATGACCCATAAGGTTTTATAATATTTCAAAGCTCTCTCTCTttttttttttttgaaacagagtctcactctattacccaggctggagtgcagtggtgcgatctcagttcactgcaacctctgtctcccgggttcaagcgagtctcctgcctgagcctcctgagtagctgggatcacaggtgtgcatcaccgtgcccagctattgtttttgtatttttagtagagacagggtttcattcaccacgttggccaggctggtctcgaactccctacctcaaacgatccaccctcttcggcctcccaaagttctgggattacaggtgtgagccactgcgcccATCCcaaagctcttctcaagaaatgatctcatttggacttcatgagagccctggatggagaagtag
>gene=chr10_8177319-8178319; species=ponAbe
ACACAAAGTAAACTCCGAGGACATGAACAATTTACTTCAAAT-GGGTAAAAATTGTACTGGATTTTAGAACTTTCTTAGGCTATTTGTCACAAGCACATGACCCATAAGGTTTTATAATTTTTCAAAGCTCTCTCTCttcttttttttttgagacacagtct--ttctattacccaggctagagtgcagtggtgtgatctcagttcactgcaacctttgtctcccaggttcaagcgagtctcctgcctcagcctcctgagtagctgggatcacaggtgtttgtcaccgtgcccagctattgtttttgtatttttagtagagacagggtttcattcaccatgttggccaggctggtctcgaactccttacttcaaatgatccaccctcctcggcctcccaaagtgctgggattatatgtgtgagccatcacgcccgtcccaaagttcttctcaagaaatgatctcatttggactttgtgagagccctgtatggagaagtag
>gene=chr10_8177319-8178319; species=rheMac
ACACAAAGTGAACTCCAAGGACATGAACAACTTACTTCAAATGGGGTAAAAGTTATACTGGATTTTAGAACTTTCTTAGGCTATTTGTCACAAGCACATGACCCATACGGTTTTATAATTTTTCAAAGCTCTCTCTCTttttttttttttgaaacagagtctcactctgttacccaggctggagtgcagtggtgcgatctcagttcactgcaacctctgtctcccgggttcaagcgagtctcctgcctgagcctcctgagtagctgggatcacaggtgtgtatcaccgtgcccagctattatttttgtatttttagtagagacagggtttcattcaccatgttggccaggctggtctcgaactccctacctcaaacgatccaccctcttcggcctcccaaagttctgggattacaggtgtgagccactgtgccTATCCcaaagctcttctcaagaaatgatctcatttggacttcatgagagctctgtatggagaagtag
>gene=chr10_10414319-10415319; species=hg19
GGTGCCCAGTGGAGTGAAGGAGTGTGGAACGCACCACCCAGAGCTGGGAGCTCAGGCTAGCAAGCAGTGGGTTCATCACTGGAGATCACAGAACCTAAAGGCTTGGGGTTTATTTTTCCCTCTTTCCTTAATACCCAGGAGTATTGTTTCCTCCTGGATTCAATGTGGTCTACGGCTCTGTGTTCCTATGCAGCATGTTACCCCCATGTGCCCACAGGAACAATATCCAGAAACTGCTCAAATCTGTTCTGCAAAGAGCAGGCAATAGTGTCTTCTTTTGAAAACTTGACACTGCCTTCTTTTCAGTATTCTTCTTTTTAGCTTTTAAGTTTGATTCAAAATGAGATGTCTAATAAGAACTTTTAAATAAAAAATGTCTTAACTGAAAAATAGTTAGCAGACAACTACACCAGAAGTAATAGCATCATATCAATAACCTTAAATTATATTACCTAATATTTAATCCTGTTAAAATGTTGGCCTTCTCTCCTCAGAGAAGT
>gene=chr10_10414319-10415319; species=bosTau
---------TGAGATGAAGGAGAGTGGAACACATTT-CCGGAGCAGAGAA--CAGACTAGCCAATCATGAGTTCATCACTGGACAGAATGGAACGTAAAGGTT-------TTTTTTAACTTCTTTCTATAAAACTGAAAA-TATTGCTTTCTGGTTAATGACAGGTGATCTGGGGCTCAGTATGTCCCCTTGGTATGAGATTCTTGTGTACACAG--AAATAGCA-CCAGAAA----TTCTATCTGTTCTGCAAGAAACAGGCAATAA--CTCCTTCTTTCAAATGTTCCACTCCTTTCATTCCAATGTTCTG----TT-------AAGTTTGGTTCAAAATGAGGTATGTAAT-ATAATGTTGAAAAATACATACCCTTTATTTAAAAAGAGTTGGAAGACAATTACACCAGAAGAATTAATGTCA--------ATATTCAATTGCACTGCCTAATAGTTAAGACTGCTAGGAGACTGGCCTTCTTGCCTCATAGTGGT
>gene=chr10_10414319-10415319; species=calJac
GGTGCCCAGTGGATTGAGGGGGTGTGGAATGCGTCCCCATGACCTGGGAGCTCAGGCTAGCAAGCAGTCAGCTCATCACTGGAGACAGCAGAACCTAAAGGTTTGGGGTTTATTTTTCCCTCTTTCCTTAGTACCCAGTAGTGTTGTTTCCTCCTAGATGCCATGTGGTTTAGAGCTCGGTGTTTCTACACAGCCTGTTA-CTCC---------------CAGTATCCTGAAACTGCTCGAGTCTGTTCTGCAAGGAACAGGCAATGGTGTCTTCCTTTTAAAACTTGATGTTGTCTTCTTTTCAATATTCTTCTTTTTTGATT-----TTTGGTTCAAAATCAGATGTCTAATAAGAACTGTTTAATAAAAAATTCCTTAATTGAAAAAG----AGCAGACAGCTACACCAGAAGTACTAACATCATATCAATAACCTTAAATTATATTGCCTAATATTTAATGCTGTTAAAAGGTTTGCCTTCTCTCCTCAGAGAAGt
>gene=chr10_10414319-10415319; species=canFam
GGTGCCCAATGGAATGAGGTAGAATGTAATGTACTTCCCTGAGCCAAGAA--TAGGCTGACAAACAGCAAGTTTATCACTGGAGGTAATAGAACCCAGAAGTT-------GTTTTTTGCCATTTTCCTTAATTCTGAAGA-TACTATTTTGTAGTTAATGCCATGCAGTCTGGGGCTTGGCATGCCCACTCAGCATGAGACTCTTGTGCATACAA--AAAAAACAACCTGAAACTTCTCTTGTCTGTTCTGCAAGGAACAGGTGGTAACTTTCCCTTTTTCAGATTTTATACTGATTTCATACCAGGCTTCTG----TTTGTTT--AGGTTTGGTTTGAAATGAGATGTCTAGTAAGAACTTTGGAAAATGTTTTAATTTCGTTTAAAAAGAGTTGGCAGACATTTATATCAGAAGTGATAATATCATGTTAATAACCTTAAATTGCACTTCCTGGTATTTAAGCCTG--AAAAGCTCAGCCTTCTCTCCTCAGAGAA--
>gene=chr10_10414319-10415319; species=equCab
GGCGCCCAGTGGAATGAAGGAGTGTGCAATGTACCTCCCTGAGCTGAGAA--CAGACTAGTAAACAGCAAGTTCATCACTGGAGATAAAAGAACCTATAGGTG-------GTTTTTTGCCTCTTTCCTTAATACTCAAGA-TAGTGTTTTCTTGTTAATGGCATGTGGTCTGGGGCTCAGTGTGCCCATCCAGTGTGTGATTCTTGTGCACACAG--AAATAACATCCGGTAACTGCTCTCATCTGTTCTTCAAGGAACAGGTGACAGCTT-CCCTTTTTCA-ATTGTATAGTTGTTTTATTCCAGGATTCTG----TTTGTTT---AGTTTGGTTAAAAATGAGATGTCTAGCAAGAACTTCGGAAAACATATCCCCCTCTTTTAAAAAGAGTTGGCAGATGATTACACCAGAAA---TAATATCATATTAATTACCTTAAATTGCACTACCCAATATTTAAGCCTGTTAAGAGCTTGGTCTTCTCTCCTCAGAGAAGT
>gene=chr10_10414319-10415319; species=gorGor
---------------------------------------------------------------------------------------------------------------------------------------------------------------------------------------------------------------------------------------------------------------------------------------------------------------------------------------------------------------------------TAAATAAAAAATTTCTTAATTGAAAAATAGTTAGCAGACAACTACACCAGAAGTAATAGCATCATATCAATAACCTTAAATTATATTACCTAATATTTAATCCTGTTAAAAGGTTGGCCTTCTCTCC-CAGAGAAGT
>gene=chr10_10414319-10415319; species=panTro
GGTGCCCAGTGGAGTGAAGGAGTGTGGAACGCACCACCCAGAGCTGGGAGCTCAGGCTAGCAAGCAGTGGGTTCATCACTGGAGATCACAGAACCTAAAGGCTTGGGGTTTATTTTTCCCTCTTTCCTTAATACCCAGGAGTATTGTTTCCTCCTGGATACAATGTGGTCTACGGCTCTGTGTTCCTACGCAGCATGTTACCCCCATGTGCCCACAGGAACAATATCCAGAAACTGCTCAAATCTGTTCTGCAAAGAGCAGGCAGTAGTGTCTTCTTTTTAAAACTTGACGCTGCCTTCTTTTCAGTATTCTTCTTTTTAGCTTTTAAGTTTGATTCAAAATGAGATGTCTAATAAGAACTTTTAAATAAAAAATGTCTTAACTGAAAAATAGTTAGCATACAACTACACCAGAAGTAATAGCATCATATCAATAACCTTAAATTATATTACCTAACATTTAATCCTGTTAAAAGGTTGGCCTTCTCTCCTCAGAGAAGT
>gene=chr10_10414319-10415319; species=papHam
GGTGCC------AGTGAAGGAGTGTGGAATGCACCACCCAGAGCTGGGAGCTCAGGCTAGCAAGCAGTGGATTCATCGCTGGAGATCACAGAACCCAAAGATTTGGGGTTTATTTTT-TCTCTTTGCTTGATACCCAGGAGTACTGTTTCCTCCTGGGTACCATGTGGTCTAGAACTCTGTGTTCCTATGCAGCATGTTACCTCCATGTGCCCACAGGAACAATATCCAGAAACTGCTCAAATCTGTTCTGCAAGGAGCAGGCAATAGTGTCTTTTTTTTAAAACTTGACACTGCCTTCTTTTCAGTATTCTTCTTTTTTGCTTTTAAGTTTGATTCAAAATGAGATGTCTAGTAAGAACTTTTAATAAAAAAATTTCTTAATTGAAAAAGAGTTAGCAGACAACTACACCAGAAGTAATAGCATCATGTCAATAACCTTAAATTATATTACCTAATATTTAATCCTGTTAAAAGGTTGGCCTTCT-----CAGAGAAGT
>gene=chr10_10414319-10415319; species=ponAbe
GGTGCCCAGTGGAATGAAGGAGTGTGGAATGCACCACCCAGAGCTGGGAGCTCAGGCTAGCAAGCAGTGGGTTCATCACTGGAGATCACAGAACCTAAAGGTTTGGGGTTTATTTTTCCCTCTTTCCTTAATACCCAGGAGTATTGTTTCCTCCTGGATACCATGTGGTCTACAGCTCTGTGTTCCTACGCAGCATGTTA-CCCCATGTGCCCACAGGAACAATATCCAGAAACTGCTCAAATCTGTGCTGCAAAGAGCAGGCAATAGTATCTTCTTTTTAAAACTTGACACTGCCTTCTTTTCAGTA---TTCTTTTTCACTTTTAAGTTTGATTCAAAATGAGATGTCTAATAAGAACATTTAATTAAAAAATTTCTTAACTGAAAAAGAGTTAGCAGACAACTACACCAGAAGTAATAGCATCATATCAATAACCTTAAATTATATTACCTAATATTTAATCCTGTTAAAAGGTTGGCTTTCTCTCCTCAGAGAAGT
>gene=chr10_10414319-10415319; species=rheMac
GGTGCC------AGTGAAGGAGTGTGGAATGCACCACCCAGAGCTGGCAGCTCAGGCTAGCAAGCAGTGGATTCATCACTGGAGATCACAGAACCCAAAGATATGGGGTTTATTTTT-TCTCTTTGCTTGATACCCAGGAGTACTATTTCCTCCTGGGTACCATGTGGTCTAGAACTCTGTGTTCCTATGCAGCATGTTACCTCCATGTGCCCACAGGAACAATATCCAGAAACTGCTCAAATCTGTTCTGCAAGGAGCAGGCAATAGTGTCTTTTTTTTAAAACTTGACACTGCCTTCTTTTCAGTATTCTTCTTTTTTGCTTTTAAGTTTGATTCGAAATGAGATGTCTAGTAAGAACTTTTTAATAAAAAATTTCTTAATTGAAAAAGAGTTAGCAGACAACTACACCAGAAGTAATAGCATCATGTCAATAACCTTAAATTATATTACCTAATATTTAATCCTGTTAAAAGGTTGGCCTTCT-----CAGAGAAGT
>gene=chr10_13799067-13800067; species=hg19
GTTAGTTGGCCAATGGTCAACAGCGATTATCGAAAGACAATTTTTTGTTTTTAAACTGCATCGGTTCTTGTCTTCCAAATATTTGGCCCACAGCTGCCTTTGTTAACAGCTTGGAGGCTACTGAATTGTTTTTAAAGAGAAATGCCAACTCTACTGACTTCCTGATTGTCGACAGACATGAGGTTTTTTGTTTTACATGTATATACATCAGGAAATGAAATGAGATTACTACATGCTGTGCTAAGGAAAACAATAAAAGTGAAAAAATGTTATTTTTAGATAAGACTATTTCCTAAACCTTTAGAAGTATCGTACAAATTTGTCCTCCATTTGGTAGAATATGAACATGTGTGGTCTGTATCTCTTCTATGGCAGGCGATACTAATCATCTATCTAGATAACAGTCATTTTCTCTCAGCACGCTAAACCTGACATTTCAGTGTAAAGTCCAATAAGACAAGGAAGTGAGCTATTTTGTTAGTGGGAAAGAAAAGACAGTT
>gene=chr10_13799067-13800067; species=bosTau
GTTAGCTGACTAATGCTCAGGAGAGATAATCAAAGGAGAACTGTTTGTTTTTAAACTGTGTTGAGCCTTTTCACCCTAATA-TTGCCTAGTAGCTGCCATGATGGACAGTTCTTAGGCTATTCAATTGTTTTTAAACAGAAATGCCAACTCCACTGATTTCCTCATTGCTGATGGACATTAA-----GTTTTTAACATATGTATGTACCAGGAAATGAAATATGATAACTACATGCTGTGCTAAGGAAAATACTACAAAGGAGAAAATATTATTTTTAGATAAGATGATTTCCTCAACCTTTCACTATATCTTATGAATTTGCCCACTCTATGCTAGAATACGGACATGAGTGACATATATTTCTTCTGTTGTAAAAAACATTTACTATCCATCTATACATCTCTCACTTTCTTTCAGCACACTGAACCCAAGATTTCATTGTTAAGTTCAATAAGACAAGGAAGTGAACAATTCAATTAACTGGAAAGAAAAGGGGGTT
>gene=chr10_13799067-13800067; species=calJac
GTTAGCTGACCAATGGTCAACAGCGATTATTGAGAGAGAATGGTTTGTTTTTAAACTGCATCAGCTCTTGTCTTCCAAAAATTTGGTCCACAGCTGCCTTTGTTAACAGCTTGGAGGCTCCTGAATTGTTTTTAAACAGAAATGCCAACTCTACTGACTTCCTGATTGTCGACAGACATGAGGTTCTTTGTTTTACATGTATATACATCAGGAAATGAAATGAGATTACTACATGCTGTGCTAAGGAAAACAATACAAGTGAAAAAATGTTATTTTTAGATAAGACTATTTCCTAAACCTTTAGAGGTATCATAAAAATTTGTCCACCATGTGGTAGAACATGAACATGTGTGGCCCGTATCTCTTCTATGGCGGAAAATACTAATTATCTATCTATATTACAGTCATTTTCTCTCAGCACGCTAAACCTGACATTTCAGTGTAACGTCCACTACGACAAGGAAGTGAGCCATTCTGTTAACGGGAAAGAAAAGAGACTT
>gene=chr10_13799067-13800067; species=canFam
GTTAGCTGATGAATGTTCAGGAGCAATTATCAAATAAGAACTTTCTGTTTTTAAACTGTGTTGATCCTTCTCAACCTTATATTTGCCTAAGAGCTGTCATGGTTGGCAGTTCTTAGGCT-TTCAATTGTTTTTAAACAGAAATGCCAACTCTA--GATTTCCTGATTGTGGATGGACACTCA-----TTTTTGTGCACACAAAGACACCAGGAAGCGAAATACGATTA--CCATGCTGTGCTGAAGAAAATAATACAAGTGAGAAAATATTGTTTTTAGATAAGACTACTTCCT---CCTTTAACGATACCTCACAAATCTGTCCACAATATGTTAGAATATGAACATTTATGACATGGATCTCTTCTACCATGGACAATGCCTTGTATCTATCTAGACCCTGATCATTTTCTTTCAGCACACTCAGCCCGACATCTCATGGCCAAGTCCAAGGAAACAGGAAGGTGAGCATTTCCATTCATTGGAAAGAAAAGGGAGTT
>gene=chr10_13799067-13800067; species=equCab
GTTAGTTGACTAAAGTTCAGCAGTGATGACCAAATCAGGACTTTTTGTTTTTAAACTGTGTTGGCCCTTCTCGACCTAATATTTGCCCAATCGTTGCCAGCGTTAACAGTTCTTAGGCTGTTTAATTGTTTTTAAACAGACGTGCCAACTCTAGTGATTTCTTGAGTCTTGATGGGCATTCC-----TTTCTTTACATACATATACACCAGGAAATGAAATACCATGACTCCACACTGTGCTAAGGAAAATAATACAAGCGAGAAAATGTTATTTTTAGATAAGACTATTTCCTAAACTGTTCACGCTATCTTACAAATTTGTCCACCATATGCTAAAATATGAACATGGGTGGCCTATTTTTCTTCTATCATGGACAATACGTCTTTTCTATCTATCCCTCTGTCATTTTCTTTCAGCACGTTGAATGCAACATTTCATTATAAAGTTCAATAGGACAAGGAAGTGAGCATTTCCGTTAACTGGAAAGAAAAGGGAATT
>gene=chr10_13799067-13800067; species=gorGor
GTTAGTTGGCCAATGGTCAACAGCGATTATCGAAAGACAATTTTTTGTTTTTAAACTGCATCGGTTCTTGTCTTCCAAATATTTGGCCCACAGCTGCCTTTGTTAACAGCTTGGAGGCTACTGAATTGTTTTTAAACAGAAATGCCAACTCTACTGACTTCCTGATTGTCGACAGACATGAGGTTTTTTGTTTTACATGTATATACATCAGGAAATGAAATGAGATTACTACATGCTGTGCTAAGGAAAACAATAAAAGTGAAAAAATGTTATTTTTAGATAAGACTATTTCCTAAACCTTTAGAAGTATCGTACAAATTTGTCCACCATTTGGTAGAATATGAACATGTGTGGTCTGTATCTCTTCTATGGCAGGCGATACTAATCATCTATCTAGATTACAGTCATTTTCTCTCAGCACGCTAAACCTGACATTTCAGTGTAAAGTCCAATAAGACAAGGAAGTGAGCTATTTTGTTAGTGGGAAAGAAAAGAGAGTT
>gene=chr10_13799067-13800067; species=panTro
GTTAGTTGGCCAATGGTCAACAGTGATTATCGAAAGACAATTTTTTGTTTTTAAACTGCATCGGTTCTTGTCTTCCAAATATTTGGCCCACAGCTGCCTTTGTTAACAGCTTGGAGGCTACTGAATTGTTTTTAAACAGAAATGCCAACTCTCCTGACTTCCTGATTGTCGACAGACATGAGGTTTTTTGTTTTACATGTATATACGTCAGGAAATGAAATGAGATTACTACATGCTGTGCTAAGGAAAACAATAAAAGTGAAAAAATGTTATTTTTAGATAAGACTATTTCCTAAACCTTTAGAAGTATCGTACAAATTTGTCCTCCATTTGGTAGAATATGAACATGTGTGGTCTGTATCTCTTCTATGGCAGGCGATACTAATCATCTATCTAGATTACAGTCATTTTCTCTCAGCACGCTAAACCTGACATTTCAGTGTAAAGTCCAATAAGACAAGGAAGTGAGCTATTTTGTTAGTGGGAAAGAAAAGAGAGTT
>gene=chr10_13799067-13800067; species=papHam
GTTAGTTGGCCAGTGGTCAAAAGTGATCATCGAAAGATATTTTTTTGTTTTTAAACTGCATCAGTTCTCCTCTTCCAAATATTTGGCCCACAGCTGCCTTTGTTAACAGCTCGGAGGCTACTGAATTATTTTTAAACAGAAATGCCAACTCTACTGACTTCCTGACTGTCGACAGACATGAGGTTTTTTGTTTTACATGTATATACATCAGGAAATGAAACGAGATTACTACATGCTGTGCTAAGGAAAACAATAAAAGTGAAAAAATGTTATTTTTAGATAGGAGTATTTCCTAAACCTTTAGAGGCCTCGTGCAAATTTGTCCTCCGTTTGGTAGAATATGAACATGTGTGGTCTGTATCTCTTCTATGGCAGGCGATACTAATTATCTATCTATATTACAGTCATTTTCTCTCAGCATGCTAAACCTGACATTTCAGTGTAAAGTCCAATAAGACAAGGAAGTGAGCTATTCTGTTAATGGGAAAGAAAAG--AGTT
>gene=chr10_13799067-13800067; species=ponAbe
GTTAGTTGGCCAATGGTCAACAGCGATTATTGAAAGACAATTTTTTGTTTTTAAACTGCATCGGTTCTTGTCTTCCAAATATTTGGCCCACAGCTGCCTTTGTTAACAGCTTGGAGGCTACTGAACTGTTTTTAAACAGAAATGCCAAGTCTACTGACTTCCTGATTGTCGACAGACATGAGGTTTTTTGTTTTACATGTATATACATCAGGAAATGAAATGAGATTACTACATGCTGTGCTAAGGAAAACAATAAAAGTGAAAAAATGTTATTTTTAGATAAGACTATTTCCTAAACCTTTAGAGGTATTGTACAAATTTGTCCTCCATTTGGTACAATATGAACATGTGTGGTCTGTATCTCTTCTATGGCAGGCGATACTAATTATCTATCTAGATTACAGTCATTTTCTCTCAGCACGCTAAACCTGACATTTCAGTGTAAAGTCCAATAAGACAAGGAAGTGAGCTATTTTGTTAATGGGAAAGAAAAGAGAGTT
>gene=chr10_13799067-13800067; species=rheMac
GTTAGTTGGCCAGTGGTCAAAAGTGATCATCGAAAGATATTTTTTTGTTTTTAAACTGCATCAGTTCTCCTCTTCCAAATATTTGGCCCACAGCTGCCTTTGTTAACAGCTCGGAGGCTACTGAATTGTTTTTAAACAGAAATGCCAACTCTACTGACTTCCTGACTGTCGACAGACATGAGGTTTTTTGTTTTACATGTATATACATCAGGAAATGAAACGAGATTACCACATGCTGTGCTAAGGAAAACAATAAAAGTGAAAAAATGTTATTTTTAGATAAGACTATTTCCTAAACCTTTAGAGGCATCGTACAAATTTATCCTCCGTTTGGTAGAATATGAACATGTGTGGTCTGTATCTCTTCTATGGCAGGCGATACTAATTATCTATCTATATTACAGTCATTTTCTCTCAGCATGCTAAACCTGACATTTCAGCGTAAAGTCCAATAAGACAAGGAAGTGAGCTATTCTGTTAATGGGAAAGAAAAG--AGTT
>gene=chr10_14794319-14795319; species=hg19
CAGGGAGGAAGGACAGAGTGCCTGGAAGGCATCCAGCTTTGCAGTTTCTCGATCCTGTACCCTGAGAGGTTTCCCTATCCCATTCTACCAGCAAAACATTCAGACGAGTGTTTTGCTTCTTTTCTGGGAGGTAGTCCAGATACAAAGACATATAGGTTCTAGTAAACCTCGGTTGTGAATAAGAAGAGTTTTAGTATAGGACGCAAACTGTCAATCCTGATGTAAGTGAACCACGCTGTGGAGTTTAATCGCATCGTGTATGTGGGACCTCTGTGTGGGAAAGAATCTGTTGGCGACTATAAGATGAATGCATCAGACTCATAAAAGCTggccaggtttggtggttcacacctgtaatcccagcagtttgggagatggagccaggtggcttgctgagccacaggagttcaagaccagcctgggcaatgtggcgagaccccatctctacaaaaaatacaaaaattagccgggtgtggtggcacatgcctgtggtcccagct
>gene=chr10_14794319-14795319; species=bosTau
TCGGGAAG--GGGCCAAGTGCCAGGAAGGGACTCAGCTTC------------------ACACTCAGAGGGTTCCCTTTCCCATTGCACTTGCAAAACATTCCAGTGAGAGTT-TACCTCCCCTCCAGGGCCCAATCCAGGTACAAAGGCATATAGCTTCTAGTAACCCTTGGTTGTTAATAGTAAGAG-TTTGGTACAGGATATGAACAGCCAGTG-CAGTGGAGCTAAATTGTGCCATGGTGTGCATTTCTATCATGTATTTGGGGCCCTTGTGTGTGTGAGTCTC------TGACCTTAAGATGG-------------------------------------------------------------------------------------------------------------------------------------------------------------------------------------------------
>gene=chr10_14794319-14795319; species=calJac
CAGGGAGGAAGGACGGGGTGCCTGG--GGGATACAGGTTTGCTGCTTCTCAGTCCTGT-TCCTGAGAGGTTTCCCTCTCCCATTCCACTGGCAAAACATTCAGCTGAGAGTTTTGTTTACTCTCCAGGGCCTAGGAGAGATACAAAGACATACAGGTTCTAGTAAACCCTGGTTGTGAATGAGAAGAGTTTTGGTATAGGACACAAGCTGCCGATTCTGATGGAGGTAAACCGTGCTGTGCGGTTTAATCACACTGTGTACAGGGGACCTCTGTGTAGGAGAGAAACTCTTGGCGACTGGAAAATGAATGCATCAGACTCATAAAAGCTggccaggtttggtggttcacacctgtaatcccagcactttgggagatggagccaggtggcttgctgagccataggagttcaagatcgggctgggtgatgtgatgaaaccccatctctacaaaaaatagcaaagtta--------------------cctgtggtcacaact
>gene=chr10_14794319-14795319; species=canFam
CCTGGAAG--GAACAGAGAGTCTGGAATAGACCCAGCTTT------------------ACACTCCAAGATTTCCCTGTCCCATTCCACTTACAAGAATTTCAGAGATGAGTTTTACCTCCTCTCCAGGGACAAGTGCAGATACTGAGACATATAGCATCTAGTAAACCTTGATTGTTAGTAATAAGAG-TTTGATATAGGAGATAAACATCTAACTCCAGTGGAACTAGATTGTGCCATATTGTATAGCCTCATCATGTGTGGGGTACCTCCTTGTGTGTGAGTACCTGTTGACGATTCTAAGATGG-------------------------------------------------------------------------------------------------------------------------------------------------------------------------------------------------
>gene=chr10_14794319-14795319; species=equCab
CCGGGAAG--GGACAGAGTGATTGGGAGGGACCCAGCTTC------------------ACACTCAAAGCCTTCTCTTTCCTATTCCACCTGCAAAAAGTTCAGACAAGAGTTTTACTTCCACTCCAGGGCCAAGTCCAGATGCAAAGACATATAGCTTCTAATAAACCTGGGTTGTTAATAAGAAGAG-TTTGATATAGAACATCAACAGCCAGTTCCAACAGAACTAAATTGTGCCGTGGTGTATCACCCCATCCTGTGAGGGGGACCTCTGTGTGTGTGAGCATCTGATGACAACTGTAAGATGG--------------------------------GGTGGGTCA--------------------------------------------------------------------------------------------------------------------------------------------------------
>gene=chr10_14794319-14795319; species=gorGor
CAGGGAGGAAGGACAGAGTGCCTGGAAGGCATCCAGCTTTGCAGTTTCTCGATCCTGTACCCTGAGAGGTTTCCTTCTCCCATTCTACCAGCAAAACATTCAGACGAGAGTTTTGCTTCTTTTCTGGGAGGTAGTCCAGATACAAAGACATATAGGTTCTAGTAAACCTCGGCTGTGAATAAGAAGAGTTTTAGTATAGGACGCAAACTGTCAATCCTGATGTAAGTAAACCAC-CTGTGGAGTTTAATCGCATCGTGTATGTGGGACCTCTGTGTGGGAAAGAATCTGTTGGCGACTATAAGATGAATGCGTCAGACTCATAAAAGCTggccaggtgtggtggttcacacctgtaatcccagcagtttgggagatggagccaggtggcttgctgagccacaggagttcgagaccagcctgggcaatgtggcgagaccccatctctacaaaaaatacaaaaattagccgggtgtggtggcacatgcctgtggtcccagct
>gene=chr10_14794319-14795319; species=panTro
CAGGGAGGAAGGACAGAGTGCCTGGAAGGCATCCAGCTTTGCAGTTTCTCCATCCTGTACCCTGAGAGGTTTCCCTCTCCCATTCTACCAGCAAAACATTCAGACGAGAGTTTTGCTTCTTTTCTGGGAGGTAGTCCAGATACAAAGACATATAGGTTCTAGTAAACCTCAGTTGTGAATAAGAAGAGTTTTAGTATAGGACGCAAACTGTCAATCCTGATATAAGTAAACCACGCTGTGGAGTTTAATCGCATCGTGTATGTGGGACCTCTGTGTGGGAAAGAATCTGTTGGCGACTATAAGATGAATGCATCAGACTCATAAAAGCTggccaggtgtggtggttcacacctgtaatcccagcagtttgggagatggagccaggtggcttgctgagccacaggagttcaagaccagcctgggcaatgtggcgagaccccatctctacaaaaaatacaaaaattagccgggtgtggtggcacatgcctgtggtcccagct
>gene=chr10_14794319-14795319; species=papHam
CAGGGAAGAAGGACAGAGTGCCTGGAAGGGATCCAGCTTTGCAGGTTCTCAATCCCGTACACTGAAAGGTTTCCCTCTCTCATTCTACTGGAAAAACATTCAGAAGAGAGTTTTGCTTCCTTTCTAGGACCTAGTCCAGATACAAAGACATATAGGTTCTAATAAACCCTAGTTGTGAATAAGAAGAGTTTCAGTATAGGACGCAAACTATCAATTCTGGTGTAAGTAAACCATGCTGTGAAGTTTAATCGCATCATGTATGAGGGACCTCTGTGTGGGTGAGAATCTGTTGGCAACTATAAGATGAATGCATC--ACTCATAAAAGCTggccgggtgtggtggttcacaactgtaatcccagcactttgggagatggagccaggtggtttgctgagccacaggagttcaagaccagcctgggcaatgtggcgagaccccatctctacaaaaaatataaaaatcagccaggtgtggtggcacatgcctgtggtcccagct
>gene=chr10_14794319-14795319; species=ponAbe
------------------------------------------------------------------------------------------------------------------------------------------------------------------------------------------------------------------------------------------------------------------------------------------------------------------------------------------------------------------------------------------------------------------------------------------------gagaccccatctctacaaaaaatacaaaaattagccgggtgtggtggcacatgcctgtggtcccagct
>gene=chr10_14794319-14795319; species=rheMac
CAGGGAAGAAGGACAGAGTGCCTGGAAGGGATCCAGCTTTGCAGGTTCTCAATCCCGTACACTGAAAGGTTTCCCTCTCTCATTCTACTGGAAAAACATTCAGAAGAGAGTTTTGCTTCCTTTCTAGGACCTAGTCCAGATACAAAGACATATAGGTTCTAATAAACCCTAGTTGTGAATAAGAAGAGTTTCAGTATAGGACGCAAACTGTCAATTCTGATGTAAGTAAACCATGCGGTGAAGTTTAATCGCATCGTGTATGGGGGACCTCTGTGTGGGTGAGAATCTGTTGGCGACTATAAGATGAATGCATC--ACTCATAAAAGCTggcctggtgtggtggttcacaactgtaatcccagcactttgggagatggagccaggtggtttgctgagccacaggagttcaagaccagcctgggcaatgtggcgagaccccatctctacaaaaaatataaaaattagccaggtgtggtggcacatgcctgtggtcccagct
>gene=chr10_15123067-15124067; species=hg19
aaaactctgtaattttgagttggcttcgcaataatttgcagtccttctccttgcacccagctacagaaatcaaatctcttctctcccagtttatctgcatctcgttattgagctgagagagtaagcagccgggctctcagcttggtccacgaacaGTAGCACAACCAGAACAGTTGTTTTGTGAAGAGCACAATCACCTGTAAGTTGGAGATCAGGGTCTTCAGCCTAAATAACCTTGAACGTGGCCCATCCTCCTACCCAGTTCCCACAGGGGACTGAGAAGCACGGGGCATGGAACAAGGGGTGCCTTGTCTTCTGAGTGTCTTCCTAAGAAACTCTTGGCTGCTTTATACATAATGCCAtggttaagaacatggctctggagccagactgccttgattggaatctcaactccatctcttaagagctgtgtgaccAggctgggcgcagtggctcacacctgtaatcccagcactttgggaggccaaggcaggtggatc
>gene=chr10_15123067-15124067; species=bosTau
--------------------------------------------------------------------------------------------------------------------------------------------------------------------------------------------------------------------------------------------------------------------------------------------------------------------------------------------------------------------------------------------------------------------------------------------------------------------------------------------------------------------
>gene=chr10_15123067-15124067; species=calJac
aaaacttcgtaattttgagttggtctggcgataatttccaggccttctccttgtacccagttacagaaataaactctcttctctcccagttcgtctgcatcttgctactgagcagagagaatatgcagtctgacccttggtttggtccaggaataGTC-CACAACCAGAACAGCTGTTTCGTGAAGAGCAAAACCACCTGTAAGTTGGAGATCAAGGTCTTCAGCCTAAATAACCTTGAATATGGTCCAT-CTCCTACCCAGTTCCCATGGGGGACTGAGAAGCATGGAGCATGGAACAAGGGATGCCTCGTCTTCTGCGTGTCTTCCTAAGAAACTCTCAGCTACTTTATAtgtaatgtaatggttaagaacatggctctagagccagagtgacttggtttgaatctcagctgcatcacttaa----------------------------------------aatcccagcactttgggaggctgaggcaggtggatc
>gene=chr10_15123067-15124067; species=canFam
-------------------------------------------------------------------------------------------------------------------------------------------------------------AGCACAACGAGACCAGTTGTTTTGTGATGAACAAAAGCACTTGTAAATCAGAGACTGGGTTCTGCAATGTAAATAATCTTGAAAATGGTCCAGCCTCCTCATCAATCTCTGCAGGAGTCTTAGAAGCACGGTACATGTGGCAAGGGTCACTTTGCCTTCTGAGTGTCTTTCTAGGAAGTTGTCAACTGC--TTTAAACAATGTCAGGGTTAAAAACATGACTCTGGG----------------------ccaaactgcattacttaagaactgtgtatcc---------------------------------------------------------------
>gene=chr10_15123067-15124067; species=equCab
------------------------------------------------------------------------------------------------------------------------------------------------------GAACAGTACCACAACTAGGACAGCTGTTTTGTGATGAACAAAATCACTTGTAAACCAGAGACCAGGGTCTCCAACCTAAATAACCTTGAAAATGGCCCAGCCTCCTCGTTAATCCTTATGGGGGTCTGAGGAGCATGGTGCGTGTGACAACGGACCCCCTGCCTTCTGAGTGTCTTTCTAGGAAATTGTCAGCTGCATTATACACAATGCCACggttaagaacatggctctggagctagactgccttggtttgaatctcatcttcatcacttataagctgtgtgacc---ttgggcaagttacttaacctctgtttcacccgtaatatggga--------cagtagcgcc
>gene=chr10_15123067-15124067; species=gorGor
-------------------------------------------------------------------------------------------------------------------------TAAGCAGCCGGGCTCTCAGCTTGGTCCACGAACAGTAGCACAACCAGAACAGTTGTTTTGTGAAGAGCACAATCACCTGTAAGTTGGAGATGAGGGTCTTCAGCCTAAATAACCTTGAACATGGCCCATCCTCCTACCCAGTTCCCACAGGGGACTGAGAAGCACGGGGCATGGAACAAGGGATGCCTTGTCTTCTGAGTGTCTTCCTAAGAAACTCTTGGCTGCTTTATACATAATGCCAtggttaagaacatggctctggagctagactgccttggttggaatctcaactccatctcttaagagctgtgtgaccAggctgggcgcagtggctcacacctgtaatcccagcactttgggaggccaaggcaggtggatc
>gene=chr10_15123067-15124067; species=panTro
aaaactctgtaattttgagttggcttcgcaataatttgcaggccttctccttgcacccagctacagaaatcaaatctcttctttcccagtttatctgcatctcgttattgagctgagagaataagcagccaggctctcagcttggtccacgaacaGTAGCACAACCAGAACAGTTGTTTTGTGAAGAGCAAAGTCACCTGTAAGTTGGAGATCAGGGTCTTCAGCCTAAATAACCTTGAACATGGCCCATCCTCCTACCCAGTTCCCACAGGGGAGTGAGAAGCACGGGGCATGGAACAAGGGGTGCCTTGTCTTCTGAGTGTCTTCCTAAGAAACTCTTGGCTGCTTTAGAcataatgccgtggttaagaacatggctctggagccagactgccttggttggaatctcaactccatctcttaagagctgtgtgaccAggctgggcgcagtggctcacacctgtaatcccagcactttgggaggccaaggcaggtggatc
>gene=chr10_15123067-15124067; species=papHam
aaacctctgtaattttgagttggcttggcaatcatttccaggctttctccttgtacccagttacagaaaccaactctctcctttcccagtttatctgcatctcattattgagctgagagaataagcagcgcggctctcggtttggtccaggaacaGTAGTACATGCAGAACAGTTGTTTTGTGAA---CAAAATCACCTGTAAGTTGGAGATCAGGGTCTTCAGCCTAAATAACCTTGAACATGGCCCATCCTCCTACCCATTTCCCACAGGGGACTGAGAAGCACGGGGCATGGAATAAGGGGCGCCTTGTCTTCTGAGTGTCTTCCTAAGAAACTCTTGGCTGCTTTATAC-TAATGCCAtggttaagaacatggctccggagccagactgccttggttggaatcccaactccatcacttaagtgctgtgtgaccAggctgggagcagtggctcacgcctgtaatcccagcactttgggaggccaacgcaggcgcatc
>gene=chr10_15123067-15124067; species=ponAbe
aaaactctgtaattttgagttggcttcgcaataatttgcaggccttctccttgcacccagctacagaaatcaaatctcttctctcccagtttatctgcatctcgttattgagctgagagaataagcagcctggctctcagcttggtccaggaacaGTAGCACAACCAGAACAGTTGTTTTGTGAAGAGCAAAATCACCTGTAAGTTGGAGATCAGGGTCTTCAGCCTAAATAACCTTGAACATGGCCCATCCTCCTCCCCAGTTCCCACAGGGGACTGAGAAGCACGGGGCATGGAACAAGGGGTGCCTTGTCTTCTGAGTGTCTTCCTAAGAAACTCTTGGCTGCTTTATACATAATGCCAtggttaagaacatggctctggagccagactgccttggttggaatctcaactccatctcttaagagctgtgtgaccAggctgggcacagtggctcacgcctgtaatcccagcactttgggaggccaaggcaggtggatc
>gene=chr10_15123067-15124067; species=rheMac
aaacctctgtaattttgagttggcttggcaatcatttccaggctttctccttgtacccagttacagaaaccaactctctcctttcccagtttatctgcatctcattatcgagctgagagaataagcagcgcggctctcagcttggtccaggaacaGTAGTACATGCAGAACAGTTGTTTTGTGAA---CAAAATCACCTGTAAGTTGGAGATCAGGGTCTTCAGCCTAAATAACCTTGAACATGGCCCATCCTCCTACCCAGTTCCCACAGGGGACTGAGAAGCACGGGACATGGAATAAGGGGCGCCTTGTCTTCTGAGTGTCTTCCTAAGAAACTCTTGGCTGCTTTATAC-TAATGCCAtggttaagaacatggctctggagccagactgccttggttggaatcccaactccatcacttaagtgctgtgtgaccAggctgggagcagtggctcacgcctgtaatcccagcactttgggaggccaacgcaggtggatc
>gene=chr11_578491-579491; species=hg19
AAACCCCACACGGCCTCACTGATCTCTTCTGGCAGCCCTGGGGCAAGCCCTGCCATTGCCTGTCGCCCCACCTAACCCTTGGAGGTGGTCCCCAATCTCAGTGCATCAAGGGAGAGGCCAGGAGCTGTTTGTTCACATACTatggctcactgcagcctcgaactcctgagctgaagtgatctttgcacctcagactcccgagcagctgggactacaggcggtttccaccacacctacctggtttttaacggttttgccatgttgcccaggctggtctcataacttgcaggctcaagtgatctgcctgcctcagcctcccaaagtgctgggattacaagcatgagccaccacgcccggcTGATTCACAtttttttttttgagactgagtctcactctgtcgcccagtggcatgtagtggcgcgatctcagctcactgcaacctccgcctgccaggttcaagcaattctcctccggagtagctgggactacaggtgcacgcc
>gene=chr11_578491-579491; species=bosTau
--------------------------------------------------------------------------------------------------------------------------------------------------------------------------------------------------------------------------------------------------------------------------------------------------------------------------------------------------------------------------------------------------------------------------------------------------------------------------------------------------------------------
>gene=chr11_578491-579491; species=calJac
AAACCCCACACGACCTCTCTGATCTCTTCTGGCAG-----------GCCCTGCCATTGCCTGCCA-CCTACCTAACCCTTGGAGGTGACCCTCAATCTTAGTGCATCAAGGGAGAAGCCAGGAGTTACTTGTTCACATCttactgctcactgcagcctcaacctcctgggctgaagtggtctttgcacctcagactcccaagtagctgggattacaggtggtctccaccacgcccagctgatttttaaaggttttgccatgttgcccaggctggtctcataacttgtaggcccaagtgatccacctgcctcagcctcccaaagtgctgggattacaggtgtgagccactgcg--cGGCTGATTCACATTTT---------------------------------------------------------------------------------------------------------------------------------
>gene=chr11_578491-579491; species=canFam
AGACCTCACGTGGCCTTGTTGACCTTTTCAGGCAGCTCTGAGGCAGGTCCTGCCACTGCC----------------CGTCCCGGGTGGACCTAGGTCTTAGTGCACTAGGGGAGAAGCCAGGGGCTGTTC----------------------------------------------------------------------------------------------------------------------------------------------------------------------------------------------------------------------------------------------------------------------------------------------------------------------------------------------------------------------------------
>gene=chr11_578491-579491; species=equCab
GTACCCCACATGGCCTCACTGACCTCTTTGGGCAACTGTGAGGCAGGCCCTGCCACTGCC----------------CCTTGCGTGCGGACCAAGG----------------GAGAAACCAGGAGCTCTTTGTTCA-----------------------------------------------------------------------------------------------------------------------------------------------------------------------------------------------------------------------------------------------------------------------------------------------------------------------------------------------------------------------------
>gene=chr11_578491-579491; species=gorGor
AAACCCCACATGGCCTCACTGATCTCTTCTGGCAGCCCTGGGGCAGGCCCTGCCATTGCCTGTCGCCCCACCTAACCCTTGGAGGTGGTCCCCAATCTCAGTGCATCAAGGGAGAGGCCAGGAGCTGTTTGTTCACATACTGcggctcactgcagcctcgaactcctgagctgaagtgatctttgcacctcagactcccgagcagctgggactacaggcggtttccaccacacctagctggtttttaacggttttgccatgttgcccaggctggtctcataacttgcaggctcaagtgatctgcctgcctcagcctcccaaagtgctgggattacaggcatgagccaccacgcccggctGATTCACAtttttttttttgagactgagtctcactctgtcgcccagtggcatgtagtggcgcgatctcagctcactgcaacctctgcctgccaggttcaagcaatt---ctccggagtagctgggactacaggcgcacgcc
>gene=chr11_578491-579491; species=panTro
AAACCCCACACGGCCTCACTGATCTCTTCTGGCAGCCCTGGGGCAGGCCCTGCCATTGCCTGTCGCCCCACCTAACCCTTGGAGGTGGTCCCCAATCTCAGTGCATCAAGGGAGAGGCCAGGAGCTGTTTGTTCACATACTacggctcactgcagcctcgaactcctgagctgaagtgatctttgcacctcagactcccgagcagctgggactacaggcggtttccaccacacctagctggtttttaacggttttgccatgttgcccaggctggtctcataacttgcaggctcaagtgatctgcctgcctcagcctcccaaagtgctgggattacaggcatgagccaccacgcccggctGATTCACAtttttttttttgagactgagtctcactctgtcgcccagtggcatgtagtggcgcgatctcagctcactgcaacctccgcctgccaggttcaagcaattctcctccggagtagctgggactacaggcgcatgcc
>gene=chr11_578491-579491; species=papHam
AAACCCCACATGGCCTCACTGGTCTCTTCTGGCAGCCCTGGGGCAGGCCCAGCCATTGCCTGTCGCCCTTCCTAACCCTTGGAGGTGGTCCTCAATCTCATTGCATTGAGGAAGAAGCCAGGAGCTATTTGTTCACATattatggctcactgcagcctcaacctcctggagtgaagtgatctttgcacctcagactcccaagtagctgagactacaggcggtttccaccacacctagctggtttttaaaggtttcgccatgttgcccaggctggtctcctaactcgcaggctcaagtgatctgcctgcctcagcctcccaaagtgcttggattacaggcgtgagccaccacacccggcTAATTCACttttttttttttgagacagagtctcgctctgtcacccagtggagcgtagtggcgcgatctcagctcactgcaacctctgcctgcccagtttaagcaattctcctcccgagtggctgggact-caggcgcacacc
>gene=chr11_578491-579491; species=ponAbe
AAACCCCACAAGTCCTCACTGATCTCTTCTGGCAGCCCTAGGGCAGGCCCTGCCATTGCCTGTGGCCCCACCTAACCCTTGGAGGTGGTCCCCAATCTCAGTGCATCAAGGGAGAAGCCAGGAGCTGTTTGTTCACATACTAcggctcgctgcagcctc---------------------------------------------------------------------------------------------------------------------------------------------------------------------------------------------------------------------------------------------------------------------------------------------gcctgccaggtgcaagcaattctcctctggagtagctggaactacaggtgcacgcc
>gene=chr11_578491-579491; species=rheMac
AAACCCCACATGGCCTCACTGGTCTCTTCTGGCAGCCCTGGGGCAGGCCCAGCCATTGCCTGTCGCCCTTCCTAACCCTTGGAGGTGGTCCTCAATCTCAGTGCATCAAGGGAGAAGCCAGGAGCTATTTGTTCACATattatggctcactgcagcctcaacctcctggagtgaagtgatctttgcacctcagactcccaagtagctgagactacaggcggtttccaccacacctagctggtttttaaaggtttcgccatgttgcccaggctggtctcctaactcgcaggctcaagtgatctgcctgcctcggcctcccaaagtgcttggattacaggcgtgagccaccgcacccggctAATTCACttttttttttttgagacagagtctcgctctgtcacccagtggagtgtagtggcgcgatctcagctcactgcaacctctgcctgccaggtttaagcaattctcctcccgagtggctgggact-caggcgcatgcc
>gene=chr11_891491-892491; species=hg19
CTGCCACCAGCAGAAGACAGGCACCTGGTCCTCTGCCCCAGCCTCAAGAACTGCCCTGGGCTCCTGAGCTGGTCCCCACCGATGGCTGCTTCTGCAGCTCCCCTAAGCACAAAGGGCAACCTGGGAGCCCCATGAAATCAGTGCCTCACAGAGGTGGCCATGCCCATGGCCTCTGGACAAGGAGTGTCTGCTGCCCCGAGGAATCTTCACCCAGCCCCAGGCCTGTAGTCCTCCCAACCACCTGAGACAGGTGCTGTCAGCTCTGGAAGGACGTGTCCTCACAGCCAGCCCCTGCCAGCCCCCTTCAAACCCTGGGAACACAGGTCAGACATTAGTGCCTTACATCGGAAAAGGCTGGCCACGGTGGCttgggaggccgaggtgggatgatcgcttgagcccaggagttcaagaccagcctgggcaacatggcaaaacctcatttccaaaaaaaaaaaaaaaaaaaaaacacaaattaactgggtgtggtgacatgtgcc
>gene=chr11_891491-892491; species=bosTau
--------------------------------------------------------------------------------------------------------------------------------------------------------------------------------------------------------------------------------------------------------------------------------------------------------------------------------------------------------------------------------------------------------------------------------------------------------------------------------------------------------------------
>gene=chr11_891491-892491; species=calJac
CAGCCTCCAGCAGAAGGCAGGCCCCTGGCCCTCTGCCCCGGCCTAAGAAACTACCCTGGGGTCCTGAGCTGGTCCCCACCAACAG-TGCTCCTGAAGCTCCCCTAAGCACAGAGGGC-------------------------------------------------AAGGCTCTGGACAAGTAG---CTGCCACCTTGAGGAAT-TTCTCCCAGCCCCAGGCCTGCAGTCCTCCCAACCAC------------------------------------------------------CTGCCCCCTTCAAACCCTCAGAATACAGATCGGACATAAGTGTCAGACATCAGAAAAGGCTGGGCACGGTGGCtcgggaggatgaggtgggaggatcacttgagaccaggagttcaagaccagcctggccgacatggcaaaacctcatttctacaaaaaaa--------------------------------------------
>gene=chr11_891491-892491; species=canFam
ATCCCTGGACACAGAGGCGCCCACGCAGCCTTCCAGGCCAGGCCCAGGAGTGGCCCTGAG--------------------------------------------------------------------------------------------------------------------------------------------------------------------------------------------------------------------------------------------------------------------------------------------------------------------------------------------------------------------------------------------------------------------------------------------------------
>gene=chr11_891491-892491; species=equCab
TTCTCAGGCAGAGAGGGCGCCCAC----CCTTCCGGGGCAGGCCCA-GATCGGCCCT----TCCTGAG------------------------------------------------------------------------------------------------------------------------------------------------------------------------------------------------------------------------------------------------------------------------------------------------------------------------------------------------------------------------------------------------------------------------------------------------
>gene=chr11_891491-892491; species=gorGor
CTGCCACCAGCAGAAGACAGGCACCTGGTCCTCTGCCCCAGCCTCAAGAACTGCCCTGGGCTCCTGAGCTGGTCTCCACCGATGGCTGCTTCTGCAGCTCCCCTAAGCACAAAGGGCAACCCGGGAGCCCCATGAAATCGGTGCCTCACAGAGGTGGCCACGCCCATGGCCTCTGGACAAGGAGTGTCTGCCGCCCCAAGGAATCTTCTCCCAGCCCCAGGCCTGCAGTCCTCCCAACCACCTGAGACAGGTGCTGTCAGCTCAGCAAGGACGTGTCCTCACAGCCAGCCCCTGCCAGCCCTCTTCAAACCCTGGGAACACAGGTCAGACATTAGTGCCTCACATCGGAAAAGGCTGGCCACGGTGGCttgggaggccgaggtgggatgatcgcttgagcccaggagttcaagaccagcctgggcaacatggcgaaacctcatttccaaaaaaaaaaaaaaaaaaaaaacacaaattagctgggtgtggtggcatgtgcc
>gene=chr11_891491-892491; species=panTro
CTGCCACCAGCAGAAGACAGGCACCTGGTCCTCTGCCCCAGCCTCAAGAACTGCCCTGGGCTCCTGAGCTGGTCCCCACCGATGGCTGCTTCTGCAGCTCCCCTAAGCACAAAGGGCAACCTGGGAGCCCCATGAAATCAGTGCCTCACAGAGGTGGCCACGCCCATGGCCTCTGGACAAGGAGTGTCTGCCGCCCCGAGGAATCTTCTCCCAGCCCCAGGCCTGCAGTCCTCCCAACCACCTGAAACAGGTGCTGTCAGCTCAGGAAGGACGTGTCCTCACAGCCAGCCCCTGCCAGCCCCCTTCAAACCCTGGGAACACAGGTCAGACATTAGTGCCTCACATCGGAAAAGGCTGGCCACGGTGGCttgggaggccgaggtgggatgatcgcttgagcccaggagttcaagaccagcctgggcaacatggcgaaacctcatttccaaaaaaaaaaaaaaaaaata--cacaaattagctgggtgtggtggcatgtgcc
>gene=chr11_891491-892491; species=papHam
CTGCCACCAGCAAAAGGCAGGCACCTGGCCCTCTGCCCTGGCCTCAAGAACTGCCCTGGGCTCCTGAGCTGGTCCCCACCGATGGCTGCTTCTGCAGCTCCCCTAAGTACAAAGGGCAACTC-GGAGCCCCATGAAGTCTGTGCCTTACAGAGG------------TGGCCTCTGGACAGGGAACGTCTGCCACCCCGAAAAATTTTCTCCCAGCCCCAGGCCTACAGTCCTCCCAACAACCTGAGACAGGTGCTGTCAGCTCAGGAAGGGCATGTCCTCACAGCCAGCCCCTGCCAGCCCCCTTCAAACTCTGGGAACACAAGTCAGACATAAGTGTCTCACGTCGGAAAAGGCTGGCCACGGTGGCttgggaggccggggtgggacgatcgcttgagcccaggggttcaagaccagcctgggcaacatggcaaaacctcatttctacaaaacaaaaaacaaacaaacaaaaaattagctgggtgtagtggcatgtgcc
>gene=chr11_891491-892491; species=ponAbe
CTGCCACCAGCAGAAGTCAGGCACCTGGTCCTCTGCCCCAGCCTCAAGAACTGACCTGGGCTCCTGAGCTGGTCCCCACCGATGGCTGCTTCTGCAGCTCCCCTAAGCACAAAGGGCAACCCAGGAGCCCCATGAAATCAGTGCCTCACAGAGGTGGCCACACCCATGGCCTCTGGACAAGGAGTGTCTGCCACCCCGAGGAATTTTCTCCCAGCCCCAGGCCTGCAGTCCTCCCAACCACCTGAGACA-GTGCTGTCAGCTCAGGAAGGACGTGTCCTCACAGCCAGCCCCTGCCAGCCCCCTTCAAACCCTGGGAACACAGGCCAGACATTAGTGTCTCACATCGGAAAAGGCTGGCCACGGTGGCttgggaggccgaagtgggatgatcgcttgagcccaggagttcaagagcagcctgggcaacatggcgaaacctcatttctacaaaaaaacaaacaaacaaaacacaaattagctaggtgcggtggcatgtgcc
>gene=chr11_891491-892491; species=rheMac
CTGCCACCAGCAAAAGGCAGGCACCTGGCCCTCTGCCCCGGCCTCAAGAACTGCCCTGGGCTCCTGAGCTAGTCCCCACCGATGGCTGCTTCTGCAGCTCCCCTAAGTACAAAGGGCAACCCGGGAGCCCCATGAAGTCTGTGCCTTACAGAGG------------TGGCCTCTGGACAGGGAACTTCTGCCACCCCGAAAAATTTTCTCCCAGCCCCAGGCCTGCAGTCCTCCCAACAACCTGAGACAGGTGCTGTCAGCTCAGGAAGGGCGTGTCCTCACAGCCAGCCCCTGCCAGCCCCCTTCAAACTCTGGGAACACAGGTGAGACATTAGTGTCTCACGTCGGAAAAGGCTGGCCACGGTGGCttgggaggccggggtgggatgatcgcttgagcccaggggttcaagaccagcctgggcaacatggcaaaacctcatttctagaaaacaaaaaacaaacaaa----aaattagctgggcgtagtggcatgtgcc
>gene=chr11_2016178-2017178; species=hg19
CTCCACAACTCCAACCAGTGCAAATGACTTAGTGCAAATTAAATTCAGAAGGGACGGGGGAAACAGAGTCGTGGAGGCTTTGAATCTCTCAGAAAAAAGGAAAGACAGGAAAGCTCAGAAACAAAGAGACAGAAGGATGAAAAAGAAGAAGAGGGAGGTGGTGGGGACGGCGTCATCCCGCTGGAGGAGCTCAGCTCTGGGATGATGTGGTGGCTGGTGGTCAACCGTCCGCCGCAGGGGGTGGCCATGAAGATGGAGTCGCCGGTGCGGGGTGGGTGCTGCGGGCGCTGCTGTTCCGATGGTGTCTTTGATGTTGGGCTGATGAGGTCTGGTTCCTCTAGCTTCACCTAGAGATAGCGACACGTGGGTGGGATGGGGGCAGGGTGCTCGGGGGCCTGGAGGCTTCCGGAAGGAGCGCTGGTGCTCACCTTCCAGAGCCGATTCCTGAGTCAGGTAGTGCAGTGGTTGTAAAGTGCAGCATATTCATTTCCAAGCTAGAG
>gene=chr11_2016178-2017178; species=bosTau
CTCCAGAGCCCC-AACAGTGCAAACGACTTAGTGCAAATTG-ATTCAAGGGGGACGGGGAGA-CGGGGCTCTGGAGGCTCTGAGTCTCCTGAGC---AAAGGATAGCAGAGAGAAGATCAGAAA--------ATAGAGTCAGAAAAGGAGGAAAAGGAGGGAGG------------------------------------------GAGGCTGTCGGTGGTCTCGGGGCTGAGGCAGGGGGGGGCCGCAGAGATGGAGTCGCGGGCC-GGGGTGGGTGTCGCGGGGGCTGCTC-TTCC--------GGTGGTGT-------GGGTCGTCC-GTTCCTTTAGGTCAACCTGCGGACAGAGGCGTGAG-----GGCGGGG-CAGGCTggg-ccgggcgggggcACTTCGCAG-GGGACA-------GTACCTTCCAGAGCTGATTCCTGAGTTAGGGTGTGTAGTGGTTCCAAAATGCAGCATATTCTTGTCAGAGCTAG-A
>gene=chr11_2016178-2017178; species=calJac
CTACACAACTCCAACCAGTGCAAATGACTTAGTGCAAATT-AATTCAGAAGGGACAGGGG-AACAGAGTTGTGGAGGCTTTGAATCTCTCAGGA----AGAAAGACAGG-AAGATTGGAAGCAGAGAGACAGAAGGATGAAAAAGAAGAAGAGGGAGGTGGT-GGGACGGGGTCATCCCGCTGGAGGAGCTCAGAGCTGGGATGACGTGTTGGCTGGTGGTCAACCGTCCACGGCAGGGCGTGGCCACAAAGATGGAGTCGCTGGTGGGGGGTGGGTGCTGCGGGTGCCGCTGTTCTGATGGCATCTTTGGTGTTGGGTTGATGAGGTCTCGTTCCTTCAGCTTCACCTGCAGATAGCGACATGTGGGTCAG--GGGGGCAGGGTGCT-GGGGGCCT-GAGGCTTTC---AGGAGTGC-GGGGCTCACCTTCCGAAGCCGATTCCTGAGTGAGGGTGTGCAGTGGTT-TAAAGTGCGGTGTCCCGTTATCAGAGGTACTT
>gene=chr11_2016178-2017178; species=canFam
ATCCAAGACTCCAAACAGTGCAAACGACTTAGTGCAAATTAAATTCAGGAGGGACGGGGAAA-CAGAGTCATGGGGGCTTTAAGTCTCCCGAGC---AAaaaggaaaggaaagaaaggaaatgagagaacgaaaggaagaagagaaagAGGGCGAGGGGGGGGC------------------------------------------GTGGCGGCTGGTGGTCGCCTGGCCATGGCAGGGTG--GCCACGGGGATGACATTGCCAGGA-GGGGTGGCGGCTGCGGGGGCTGCTCGCTGC-CAAAGGTGTTGTGGTCA-----GGTTGCTCTTGTTCCTTTTGCGTCACCTGCAGAGAACGACACATG-----AGTGGGGACCAGGCAGA-GTAGCCAGGGAAGCTTCTGGAAAGGGTACCCATGCTCACCTTCCAGAGCCGATTCCTGAGTCAAGTAGTGTAGTGGTTCCAGAATGCAGCATCTTCTTGTCAGAGCTAGAA
>gene=chr11_2016178-2017178; species=equCab
GTCCGTAACCCC-AACAGTGCAAATGACTTAGTGCAAATTGAATTCAGG-GGGACGGGGGAA-CAGAGTCACGGATGCTCTGAGTCTCCTGAGC---AAAGGACAGAGAAGAAAAAGAAGTGAAAATTCAGAAAGGATGAAGAAGAGCAGGGAGAGGAGGGGGC------------------------------------------GTGGGGGGCGGTGGTCTCCAGCCC-CGCAGGGGTG--GCCATGAAGACGAAGACGCCAGGT-GGGGGTGGGGCAGTGGGCGCTGCTCACTTC-CGGTGGTGTTGGCGGCA-----GGTCCATCTGGTTCCTTTAGCTTAACCTGCAGGGGGCAACATGTG-----AGTAGGGGCAGGGCGGGCGGGGTTGGGGAAGCTTCTGGAAGGGGTGCCCACGCTCACCTTCCAGAGCTGATTCCTGAGTCAAGTAGTGTAGTGGTTCCAGAATGCAGCATATTCTTGTCAGAGCTAGAG
>gene=chr11_2016178-2017178; species=gorGor
----------------AGTGCAAATGACTTAGTGCAAATTAAATTCAGAAGGGACGGGGGAAACAGAGTCGTGGAGGCTTTGAATCTCTCAGAAGAAAGGAAAGACAGGAAAGCTCAGAAACAAAGAGACAGAAGGATGAACAAGAAGAAGAGGGAGGTGGTGGGGAC-GCGTCATCCCGCTGGAGGAGCTCAGCTGTGGGATGATGTGGTGGCTGGTGGCCAACCGTCCGCCGCAGGGGGTGGCCATGAAGATGGAGTCGCCGGTGGGGGGTGGGTGCTGCGGGCGCTGCT-TTCCGATGGTGTCTTTGATGTTGGGCTGATGAGGTCTGGTTCCTCTAGCTTCACCTAGAGACAGCGACACGTGGGTGGGATGGGGGCAGGGTGCTCGGGGGCCTAGAGGCTTCCGGAAGGAGCGCTGGTGCTCACCTTCCAGAGCCGATTCCTGAGTCAGGTAGTGCAGTGGTTGTAAAGTGCAGCATATTCATTTCCAAGCTAGAG
>gene=chr11_2016178-2017178; species=panTro
CTCCACAACTCCAACCAGTGCAAATGACTTAGTGCAAATTAAATTCAGAAGGGACGGGGGAAACAGAGTCGTGGAGGCTTTGAATCTCTCAGAAAAAAGGAAAGACAGGAAAGCTCAGAAACAAAGAGACAGAAGGATGAAAAAGAAGAAGAGGGAGGTGGTGGGGACGGCGTCATCCCGCTGGAGGAGCTCAGCTCTGGGATGATGTGGTGGCTGGTGGTCAACCGTCCGCCGCAGGGGGTGGCCATGAAGATGGAGTCGCCGGTGCGGGGTGGGTGCTGCGGGCGCTGCTGTTCCGATGGTGTCTTTGATGTTGGGCTGATGAGGTCTGGTTCCTCTAGCTTCACCTAGAGATAGCGACACGTGGGTGGGATGGGGGCAGGGTGCTCGGGGGCCTAGAGGCTTCCGGAAGGAGCGCTGGTGCTCACCTTCCAGAGCCGATTCCTGAGTCGGGTAGTGCAGTGGTTGTAAAGTGCAGCATATTCATTTCCAAGCTAGAG
>gene=chr11_2016178-2017178; species=papHam
CTCCACAACTCCAACCAGTGCAAATGACTTAGTGCAAATTAAATTCAGAAGGGACGGGGGAAACAGAGTCGGGGAGGCTTTGAATCTCTCAGAG-AAAGGAAAGACAGGAAAGCTCAGAAACAAAGAGACAGAAGGATGAAGAAGAAGAAGAGGGAGGTGGTGGGGACGGGGTCATCCCGCTGGAGGAGCTCAGCTCTGGGATGACGCGGTGGCTGGTGGTCAACCGTCCGCCGCAGGGGGTGGCCATGAAGATGGAGTCGCTGGTGGGGGGTGGGTGCTGCGGGCGCTGCTGGTCCAATGGCGTCTTTGGTGTTGGGTTGATGAGGTCTTGTTCCTCTAGCTTCACCTGCAAATAGCGACACGTGGGTTGGGTGGGGGCAGGGTGCTCGGGGGCCTGGAGGCTTCCGGAAGGAGCGCTGGTGCTCACCTTCCGGAGCCGATTCCTGAGTCAGGTAGTGCAGTGGTTGTAAAGTGCAGCGTGTTCGAGTCCAA-CTAGAG
>gene=chr11_2016178-2017178; species=ponAbe
CTCCACAACTCCAACCAGTGCAAATGACTTAGTGCAAATTAAATTCAGAAGGGACGGGGGAAACAGAGTCGTGGAGGCTTTGAATCTCTCAGAA-AAAGGAAAGACAGGAAAGCTCAGAAACAAAGAGACAGAAGGATGAAAAAGAAGAAGAGGGAGGTGGTGGGGACGGGGTCATCCCGCTGGAGGAGCTCAGCTCTGGGATGACGTGGTGGCTGGTGGTCAACCGTCCGCCGCAGGGGGTGGCCATGAAGATGGAGTTGCCGGTGGGGGGTGGGTGCTGCGGGCGCTGCTGTTCCGATGGTGTCTTTGGTGTTGGGTTGATGAGGTCTCGTTCCTCTAGCTTCACCTGCAGATAGAGACACGTGGGTGGGGTGGGGGCAGGGTGCTCGGGGGCCTGGAGGCTTCCGGAACGAGCGCTGGTGCTCACCTTCCAGAGCCGATTCCTGAGTCAGGTAGTGCAGTGGTTGTAAAGTGCAGCATATTCCTTTCCAAGCTAGAG
>gene=chr11_2016178-2017178; species=rheMac
CTCCACAACTCCAACCAGTGCAAATGACTTAGTGCAAATTAAATTCAGAAGGGACGGGGGAAACAGAGTCGGGGAGGCTTTGAATCTCTCAGAG-AAAGGAAAGACAGGAAAGCTCAGAAACAAAGAGACAGAAGGATGAAGAAGAAGAAGAGGGAGGTGGTGGGGACGGGGTCATCCCGCTGGAGGAGCTCAGCTCTGGGATGACGCGGTGGCTGGTGGTCAACCGTCCGCCGCAGGGGGTGGCCATGAAGATGGAGTCGCTGGTGGGGGGTGGGTGCTGCGGGCGCTGCTGGTCCAATGGCGTCTTTGGTGTTGGGTTGATGAGGTCTTGTTCCTCTAGCTTCACCTGCAAATAGCGACACGTGGGTTGGGTGGGGGCAGGGTGCTCGGGGGCCTGGAGGCTTCCGGAAGGAGCGCTGGTGCTCACCTTCTGGAGCCGATTCCTGAGTCAAGTAGTGCAGTGGTTGTAAAGTGCAGCGTGTTCGATTCCAA-CTAGAG
>gene=chr11_2707352-2708352; species=hg19
TGACTAGGATATTGTGGATACCTATGCCCAGAGCCCCTCCACTGCCAAGTTTCCACAATTGTTTTGAAATAATTCCCAACAGATACCCCCACCCTCACCCAGTGTTGAGTCTCACTCCCGTCACGGAAATGACAGCTCCCAGCCCTGGGCAATGTGCTCCTGCAAGGACAGCTGTGGTGACTAGAATGGCAGCTTGGCTACTAGCACTTTTCACATGAGCGTGGCTGCCCTCAGGCCCAGGCTGCACAGAGCATGGCCGCTGGATCAAGTGTGGGTCCCAGTTGGATGACAAACCCATGTTCAAGGCTGGGAAGTCCTACTCGGCCCCACTTCTACCCAGGACCAGTAGCTTTCAATTGTAAATGTGCATCCCCTGTGATACACTATGATGCACAAGCAGCCCCTGCTCACCCCTAAAGAGCAGCACAAGTAACTCAGAGCCACTGTCCCCTCTGGCCAGAGGCCCTGGTTTGTGTCTGCCCAGTGACCAGCCTGAAGAT
>gene=chr11_2707352-2708352; species=bosTau
--ATAAGGAGACT-GGGCCCCTCACGTGCAGAGTCCCTGC-CTGCCAAGTTTCTGTGATTATTTTGAAACAATTCGCAATGGACACCCCACCT--GGCCCAGCACTGAGTCTC-CTCGCAGCCCCGGAACAACAGCTCCCAGCCCTGGGCAGCACGTTCCTGTGAG-ACAGCTGCTGTAATTGGATCTTGAGCCTGGCTGCCAGCACTTTGCACACGGACACGCCTGCTCCTAGGCCGAGGCTGTATAGACTGTGGCTGCTGGACTAAATGTGGGTCCCCACTCAATGGCAAACCCTTGTTCAAGACTGGGGTGTCCTACTCAGCCCTGTCTTCACCCGGGACCGCTGGCCTCCAACCACAGAACCGCAGCTCCTCTGGCG------------CAAGCACTCTCTGCCCACTCCCACAGGACAACAAA--GGACTCAGG--GGCAGTTTCT-CCAGCCAGAGGCCCTGGCGTATATCAGTCCAGTCACCAGCCTAGAGGC
>gene=chr11_2707352-2708352; species=calJac
TGACTAGAATATTGTGGACATCTATGCCCAGAGCCCCTGTACTGCCAAGTTTCCACAACTGTTTTGAAATAATTCCCAACAGATACCCCGACCCTCGCCCAGTGTTGAGTCTCACTCC-GTCCCAGAAATGACAGCTCCTAGCCCTGGGCAGTGTGCTCCTGCAAGGACAGCTGTAGGGACTGGAATGGCAGCCTGGCTACTAGCACTTTCCACATGAGCATGGCTGCCCTCAGACCCAGGCTGCACAGAGCGTGATTGCTGGATCAAATGTGGGTCCCAGCTGGATGACAAACCCATGTTCAAGACTGGGAAGTCCTACTCAGCTGCACTTGTACCCAGGACCAGTAGCTTTCAACTGTAAATATGCATCCCCTAAGATG------------CAAGCAGCCCCTCCTCACCCCTAAAAAGCAGCAAAAGTAACTCAGAGCCATTGTGCCCTATGGCCAGAGGCCCTGGTGTGTGTCTTCCCAGTGACCAGCCTGAAGGT
>gene=chr11_2707352-2708352; species=canFam
----CAGGAGACC-CAGATCCCAATGCCCAGAGCCCCTGC-CTGCCAAGTTTCTGTGATTGTTTTGAAACAATTCCCAACAGACACCCCTGCCCGCCCCCAGGG--TAGCCTCATACGCAGCC---------------------CTGGGCAGCCCGTTCCTGTGAAGACAGCTGCTGTAACCAGATCGGGAGCCTTGCTGCCAGCACTTCCCACATGAGCGTGTCTGCTCGTAGGCTGAGACT---CAGAGCCAGGCTGCTGGACTGAACGTGGGTCCCCACCTGATGGCAGACCTGTATCTGAGG-AGGGATGTCACAGTTAGCCCTGGTTTCACCCAGGACCAGCAGCCTGCACCTATAAAACC---------------------------------------GCGTGCCCCCACATAACAGCAAA-GGGACTCAGG--TGCACTTCCCTCTGGCCTGCTGCCCTGGGGTATATCTACCCGGTGGCAGACCTAGAGGC
>gene=chr11_2707352-2708352; species=equCab
TGACCAGGAGACC-CAGACCCCTACGCCTAGAGACCCTGC-CTGCCAAGTTTCCATGATTGTTTTGAAACAATTTCTAACAGACACTTCCACCCGCCCCCAGTGTACAGTCTCATCTGCAGCCCTGGAACAACAACTCCCAGCCCTGGGCAGCTCGTTCCTGCAAAGACAGCTGCTGTAACCGGATCGGGAGCCCGGCTGCCAGCACTTTCCACATGAGCGCGTTTGCGCTTAGGCTGAGATTGTATAGAGCATGGCTGCTGGAGCAAACACGGGT-CCTGCCTGATGGCGGGTTCAAGACTGCAA-TG-----TCCTACCCAGCCCTGTTTTCACCAGGGACCCG-GGCTTCCAACTATAAAACTGCATCCCCTCTGGAG------------CAAGCACCCTCTGCCCACCCCCACAGAACCACAAA-GGGACTCAGG--TACAGTTCCCTCTGGCCAGATGCCCTGGTATGTGTCAGCCCAGTGACCAGCCTAGAAGT
>gene=chr11_2707352-2708352; species=gorGor
TGACTAGGATATTGTGGATACCTATGCCCAGAGCCCCTCCACTGCCAAGTTTCCACAATTGTTTTGAAATAATTCCCGACAGATACCCCGACCCTCACCCAGTGTTGAGTCTCACTCCCGTCACGGAAATGACAGCTCCCAGCCCTGGGCAATGTGCTCCTGCAAGGACAGCTGTGGTGACTAGAATGGCAGCTTGGCTACTAGCACTTTTCACATGAGTGTGGCTGCCCTCAGGCCCAGGCTGCACAGAGCATGGCCGCTGGATCAAATGTGGGTCCCAGTTGGATGACAACCCCATGTTCAAGGCTGGGAAGTCCTACTCGGCCCCACTTCTACCCAGGACCAGTAGCTTTCAATTGTAAATGTGCATCCCCTGTGATGCACTATGATGCACAAGCAGCCCCTGCTCACCCCTAAAGAGCAGCACAAGTAACTCAGAGCCACTGTCCCCTCTGGCCAGAGGCCCTGGTTTGTGTCTGCCCAGTGACCAGCCTGAAGAT
>gene=chr11_2707352-2708352; species=panTro
TGACTAGGATATTGTGGATACCTATGCCCAGAGCCCCTCCACTGCCAAGTTTCCACAATTGTTTTGAAATAATTCCCAACAGATACCCCCACCCTCATCCAGTGTTGAGTCTCACTCCCGTCACGGAAATGACAGCTCCCAGCCCTGGGCAGTGTGCTCCTGCAAGGACAGCTGTGGTGACTAGAATGGCAGCTTGGCTACTAGCACTTTTCACATGAGCGTGGCTGCCCTCAGGCCCAGGCTGCACAGAGCGTGGCCGCTGGATCAAATGTGGGTCCCAGTTGGATGACAAACCCATGTTCAAGGCTGGGAAGTCCTACTCGGCCCCACTTCTACCCAGGACCAGTAGCTTTCAATTGTAAATGTGCATCCCCTGTGATGCACTATGATGCACAAGCAGCCCCTGCTCACCCCTAAAGAGCAGCACAAGTAACTCAGAGCCACTGTCCCCTCTGGCCAGAGGCCCTGGTTTGTGTCTGCCCAGTGACCAGCCTGAAGAT
>gene=chr11_2707352-2708352; species=papHam
TGACTAGGATATTATGGATACCTACGCCCAGAGCCCCTCCACTGCCAAGTTTCCACAATTGTTTTGAAATAATTCCCAACAGATATCCCCACCCTCACCCAGTGTTGAGTCTCACTCCTGTCACGGAAATGACAGCTCCCAGCCCTGGGCAATGTGCTCCTGCAAGGACAGCTGTGGTGACCAGAATGACAGCTTTGCTACTAGCACTTTTCACATGAGCATGGCTACTCTCAGGCCCAGGTTGCACAGAGCATGGCTGCTGGATCAAATGTGGGTCCCAGTTGGATGACAACCCCATGTTCAAGGCTGGGAAGTCCTACTCAGCCCCACTTCTACTCAGGACCAATAGCTTTCAACTGTAAATGTGCATCCCCTATAATGCACTACGATGCACAAGCAGCCCCTGCTCACCCCTAAAGAGCAGCAAAAGTA--TCAAAGCCATTGTCCCCTCTGACCAGAGGCCCTGGTTTGTGTCTGCCCAGTGACCAGCCTGAAGAT
>gene=chr11_2707352-2708352; species=ponAbe
TGACTGGGATATTGTGGATACCTATGCCCAGAGCCCCTCCACTGCCAAGTTTCCACAACTGTTTTGAAATAATTCCCAACAGATACCCCCACCCTCACCCAGTGTTGTGTCTCACTCCCGTCACGGAAATGACAGCTCCCAGCCCTGGGCAGTGTGCTCCTGCAAGGACAGCTGTGGTGACTAGAATGGCAGCTTGGCTACTAGCACTTTTCACATGAGCGTGGCTGCCTTCAGACCCAGGCTGCACAGAGCATGGCTGCTGGATCAAATGTGGGTCCCAGTTGGATGACAAACCCATGTTCAAGGCTGGGAAGTCCTACTCGGCCCCACTTCTACCCAGTACCAGTAGCTTTCAACTGTAAATGTGCATCCCCTGTGATGCGCTATGATGCACAAGCAGCCCCTGCTCACCCCTAAAGAGCAGCAAAAGTAACTCAGAGCCATTGTCCCCTCTGGCCAGAAGCCCTGGTTTGTGTCTGCCCAGTGACCAGCCTGAAGAT
>gene=chr11_2707352-2708352; species=rheMac
TGACTAGGATATTATGGATACCTACGCCCAGAGCCCCTCCACTGCCAAGTTTCCACAATTGTTTTGAAATAATTCCCAACAGATACCCCCACCCTCACCCAGTGTTGAGTCTCACTCCTGTCACGGAAATGACAGCTCCCAGCCCTGGGCAATGTGCTCCTGCAAGGACAGCTGTGGTGACCAGAATGACAGCTTTGCTACTAGCACTTTTCACATGAGCATGGCTACTCTCAGGCCCAGGTTGCACAGAGCATGGCTGCTGGATCAAATGTGGGTCCCAGTTGGATGACAACCCCATGTTCAAGGCTGGGAAGTCCTACTCAGCCCCACTTCTACTCAGGACCAGTAGCTTTCAACTGTAAATGTGCATCCCCTATAATGCACTACGATGCACAAGCAGCCCCTGCTCACCCCTAAAGAGCAGCAAAAGTA--TCAAAGCCATTGTCCCTTCTGACCAGAGGCCCTGGTTTGTGTCTACCCAGTGACCAGCCTGAAGAT
>gene=chr11_2766172-2767172; species=hg19
GTATACAAGGGTGTGTGATCGGGGCTCCCTCTTTGCACTGATAGTCTGCTGGTCGGAAGGACAATGGCGGCACCCCAAGACCTGATGCTCTGGTTTAGAAACGGGTTCTAATGCCCAGAAGAGCTCCTAAACCCCTATTTATAATAATCTCtttttaagtttgacttatctgtttgggacctttattcctccatgccaactttaaagttaagtttattgcatttcttaaaaatttcaactggaagtttgcttgggattgcctcgaatttgcaggttaaatttgggaaaaactggagtctctctcatgttgcgttttctcctccaagaacaaggagtctctctgcattgagtcaggccctcttggacctctgttgccatcttttcctgaaagggctggtggggtcttgcttccattattcctggatgagaccttctttcccctgctattttggaattttttctcccaggagtttattgctggtataaagaaatgccattga
>gene=chr11_2766172-2767172; species=bosTau
--------------------------------------------------------------------------------------------------------------------------------------------------------------------------------------------------------------------------------------------------------------------------------------------------------------------------------------------------------------------------------------------------------------------------------------------------------------------------------------------------------------------
>gene=chr11_2766172-2767172; species=calJac
GGATGCACGGGTGTGTGACCGGGCCTCCCTCTTTGCACTGAGAGTCTGCTGGTCGGAAGGAAAATGACAGCACCCCAAGGTCTGCTGCTCTGCTTTAGAAATAGTTTCCAGTACCCGGAAGAGCTCCTAAGCCCCTATGTATAAGAATCCCTTTT-AAGTGCGACTTATCTATTtgggacctttattcctccatgccaactttaaagctcagtttatcacatttcttaaaaatatcagctggaagtttgcttggggttgccttgagtttgcagattaaatttgggaaaaaccagagtctctgtcatgttgcatcttctcctccaggagctaggagtctctctgcattgagtcaggttctctcggtcttccgttgccatcttctcctgaaagggccggtggagtcctgcttccattattcctggatgagaccgtctttcccatgctattttggagttttttctcccaggagtttatcgctggtataaataaatgccattga
>gene=chr11_2766172-2767172; species=canFam
GCCTGCGGGGA-GTGTGACGCGGGTCCTTCCTCTGCACCAGTGGTCTGCTT-TCGGGGGGACA-CGCCAGCGCCTGTAGACCTGCTGCTTTGGTTTGCAAAGAGGCACTCCTGCCGGCA-GCGCACCTGCCCTCCGCCCTGCACTGACCTCTGTTAAAGTTTGACCTGCCTGTTCCGGACATTTGTTTCTCCACGGCAAC------------ATTATTAAGTTTCTTAA---TTTCAATAGGAAGTTTGCTTGGGGTTGCGTTGGATTTACAGGTTGGATTTCGGGGAAA-TGGAAACAGTATA---TTATGTTCTCTCGCCCAAGAGCAAGGAGTCGCTCAG-AGCGGCTCGGGTCATCTCAGTCCTCCCCTGGGGTCCT---CCGAGGGGTCTCACGGGGGGCTGCTTTA--TGACCCCTGACAACGCACCCTCTCTAGTGCTAGTTGGGCGCTTTTTTCCCTAGGAGCTTCTCGCTGGGGGAGAG-GAGGCTACGGG
>gene=chr11_2766172-2767172; species=equCab
GTGTACGAGGT-GTGTGATCCCGGATCCTTCTCTGCACCAGTGGCCTGTGG-TCTGGGGGACA-AGCCGGTGCCTGCACACCTGCTGTGCTGGTTTGCAAGTGGGTGCTGATGCCAGCC-CGGCACCTAACCtcctccccacatgaacccctttttcagtttgatttatctgtttggaatgtttactcctccatttccactttagag-taagtttattaagcttctgaa---ttccagtggggagtttgcttggggttgcattgaatttacagattacgcttgggaaaaactggaatctctgtcatattatgccatctcacccaagagcagggaacggctctgcatcgactcaggtcgtcttggctctcaactggagtgtt---cttggaggtctcgtgggcttcagcttt------tcccagatcatacatcctctctagtgctatgtgggggctttttttcctaggatgttattgctggagtaaagaaatgccactga
>gene=chr11_2766172-2767172; species=gorGor
GTATACAAGGGTGTGTGATCGGGGCTCCCTCTTTGCACTGATAGTCTGCTGGTCGGAAGGACAATGGCGGCACCCCAAGACCTGCTGCTCTGGTTTAGAAATGGGTTATAATGCCCAGAAGAGCTCCTAAACCCCTATTTATAATAATCtctttttaagtttgacttatctgtttgggacctttattcctccatgccaactttaaagttaagtttattgcatttcttaaaaatttcagctggaagtttgcttgggattgcctcaaatttgcaggttaaatttgggaaaaactggagtctctctcatgttgcattttctcctccaagagcaaggagtctctctgcattgagtcaggtcctctcggacctctgttgccatcttttcctgaaagggctggtggggtcttgcttccattattcctggatgagaccttctttcccctgctattttggaattttttctcccaggagtttattgctggtataaagaaatgccattga
>gene=chr11_2766172-2767172; species=panTro
GTATACAAGGGTGTGTGATCGGGG-TCCCTCTTTGCACTGATAGTCTGCTGGTCGGAAGGACAATGGCGGCACCCCAAGACCTGCTGCTCTGGTTTAGAAACGGGTTCTAATGCCCAGAAGAGCTCCTAAACCCCTATTTATAATAATCTCtttttaagtttgacttatctgtttgggacctttattcctccatgccaactttaaagttaagtttattgcatttcttaaaaatttcaactggaagtttgcttgggattgcctcgaatttgcaggttaaatttgggaaaaactggagtctctctcatgttgcattttctcctccaagaacaaggagtctctctgcattgagtcaggtcctcttggacctctgttgccatcttttcctgaaagggctggtggggtcttgcttccattattcctggatgagaccttctttcccctgctattttggaattttttctcccaggagtttattgctggtataaagaaatgccattga
>gene=chr11_2766172-2767172; species=papHam
GTATACAAGGGTGTGTGATTGGGGCTCCCTCTTTGCCCTGATAGTCTGCTGGTCGGAAGGACAATGGCGGCACCCCAAGACCTGCTGCTCTGGTTTAGAAACAGGTTCTAATGCTCAGAAGAGCTCCTAAACCCCTATTTATAATAAtctcttttgaagtttgacttatctgtttgggacctttattcctccatgccaactttaaagttaagtttatcgcatttcttaaaattttcaactggaaatttgcttgggattgcctcgaatctgcagattaaagttgggaaaaactggagtctctctcatcttgcatcttctcctccaagagcaaggagtttctctgcactgagtcaggtcctcttggacctctgttgccatcttttcctgaaagggctggtggggtcttgcttccattattcctggatgagaccttctttcccctgctattttggaattttttcttccaggagtttattgctcgtacaaagAAATGCCATTGA
>gene=chr11_2766172-2767172; species=ponAbe
GTATACAAGGGTGTGTGATCGGGGCTCCCTCCTTGCATTGATAGTCTGCTGGTCGGAAGGACAATGGCGGCACCCCAAGACCTGCTGCTCTGGTTTAGAAACGGG-TCTAATGCCCAGAAGAGCTCCTAAACCCCTATTTATAATAAtctctttttaagtttgacttatctgtttgggacctttattcctccatgccaactttaaagttaagtttattgcatttcttaaaaatttcaactggaagtttgcttgggattgcctcgaatttgcaggttaaatttgggaaaaactggagtctctctcatgttgcattttctcctccaagagcaaggagtctctctgcattgagtcaggtcctgttggaactctgttgccatcttttcctgaaagggctggtggggtcttgcttccgttattcctggatgagaccttctttcccctgctattttggaattttttctcccaggagtttattgctggtataaagaaatgccgttga
>gene=chr11_2766172-2767172; species=rheMac
GTATACAAGGGTGTGTGATTGGGGCTCCCTCTTTGCCCTGATAGTCTGCTGGTCGGAAGGACAATGGCGGCACCCCAAGACCTGCTGCTCTGGTTTAGAAACAGGTTCTAATGCTCAGAAGAGCTCCTAAACCCCTATTTATAATAATCTCttttgaagtttgacttatctgtttgggacctttattcctccatgccaactttaaagttaagtttatcgcatttcttaaaaatttcaactggaaatttgcttgggattgcctcgaatctgcagattaaatttgggaaaaactggagtctctctcatcttgcatcttctcctccaagagcaaggagtttctctgcactgagtcaggtcctcttggacctctgttgccatcttttcctgaaagggctggtggggtcttgcttccattattcctggatgagaccttctttcccctgctattttggaattttttcttccaggagtttattgctcgtacaaagaaatgccattga
>gene=chr11_2782178-2783178; species=hg19
gccagggtgttctcgggaaatgcaacatttgggcagaaacaccgaaatgtctgtcctcacctgggtccgtgcacataggccgtagggtggaaccctagccagggacccgcccttctcctcccagcacttccctgcccctcttccgtatcaCTACCAGGAAAGGCCACTTGGCCCCATCCCAGGCCTCGCCCAAGACAGAGAGAGAGACACCACCCCCTGCAAAGGAGCAAGCCGGGCCCTTCTCTCTGAGACCACAGGGTGGACTGTGTTCAGCAGAAAAGCCAGGTAGCCAGCGCTGTCACCAGAGCAGTGGCTGACCCACAGCATGGCCTGGACAGAGCTGGGGGCCTGGGCTGGCACCCTCAGCCCTGGCTGCTTGCAGTCCCGGCCGGCTGTTTGCCTGTGAAGGCTCCGGCTGTGTTCTAGGGAGTTGGCAGGAGGGGAGGCCCGCAGCAGCTTCTAGCGGCCTGTGAAGCAGCCACGGGGCATGGCCCTCTGTG
>gene=chr11_2782178-2783178; species=bosTau
-----------------------------------------------------------------------------------------------------------------------------------------------------------------------------TGTCCTCAGGCCGAGCCCC-CCTGGAGAGAGGAGCAGGCCCTCTGAGAGAGGGGCCAGCCTGGCCCT-TCCGCGCAGACTGCAGCAT--CCTGTGTCTGGCAGGGAGGCCAGCC--ACGGGG-TGTCACC-GGTCAGGG-CCAGGCCACGGCA-GGCCTGAGTGGAGCTGG---CAGGGCCTGGGGTCCCCAGCCCTGGCCTTCCAGCAGCCTGGGGAGCTGCTTGGTTGCAAAGGCCACGGC-TCGTTCTGTGGACCTGGCAG-AGGGGAGCATGGTGGCAGCCTCCAGA----------GCAGTCACTGGGTGCGGTCCTTTGTG
>gene=chr11_2782178-2783178; species=calJac
gccagggtgttcttgggaaaggcaacatttgtgcagaaaaacagaaatgcctgtcctcacctcagtccgtgggcacaggctcgaaagtggagccctagccagggacctgaccttctccccccagcacttccctgcccctcttcCCTGTCACTACCAGGAAAGGTCACTCGGCCCCTTCCCAGGCCTCACCCAGCACAGAGAGAGAGAGACCAC-CCCTCCAAAGGAGTAAACCGGGCCCTTCCCTC-----------------------------------------------------------------------------------------CAGAGCTGGGGGCCCAGCCCGGCACCCTCAGCCCTGGCTGC-CGCAGACCCGGCCGACTGTTTGCTTGTGAAGGCTCCAGCTGTGTTCCACGGAGCTGGCAGGAGGTGAGACCTGCAGCAGCTTCTAGCGGCCTGTGGAGCAGTCGCTGGGCACAGTCCTCTGTG
>gene=chr11_2782178-2783178; species=canFam
--------------------------------------------------------------------------------------------------------------------------------------------------------------------------------------------------------------------------------------------------------------------------------------------------------------------------------------------------------------------------------------------------------------------------------------------------------------------------------------------------------------------
>gene=chr11_2782178-2783178; species=equCab
----------------------------------------------------------------------------------------------------------------------------------------------------------------------------------------------------------------------------------------------------------------------CGTGCATCCAGCGGAGAGGCCAGAA-GGCAGGGCTGTCGCCAGTGCAGTGGCCAGCCCACACCA-GGCCTGCGTGGAGCTGG---CTGGGCCTGGCACCCCCAGCCCTGGCTTTCAGTCAACCTGGCTGGCTACATGACTGCTGAGGCCATGGC-TTTGCCTGCGAAGCTGGCAG-AGATGAGGG-GGTGGCAGCTTCTAGAGGTCACTGGGGCGGTCACTGGGTGTGGTCCTCGGTG
>gene=chr11_2782178-2783178; species=gorGor
gccaggatgttctcgggaaatgcaacatttgggcagaaaaaccgaaatgtctgtcctcacccgggtctgtgcacgtaggccgtagggtggaaccctagccagggacccgcccttctcctcccagcacttccctgcccctcttccgtatcaCTACCAGGAAAGACCACTTGGCCCCATCCCAGGCCTCACCCAATACAGAGAGAGAGACACCACGCCCTGCAAAGGAGCAAGCCGGGCCCTTCTCTCT-AGACCACAGGGTCGACTGTGTTCAGCAGAAAAGCCAGGTAGCCAGCGCTGTCACCAGAGCAGTGGCTGACCCACACC-TGGCCTGGACAGAGCTGGGGGCCTGGCCTGGCACCCTCAGCCCTGGCTGCTTGCAGTCCCGGCCGGCTGTTTGCCTGTGAAGGCTCCGGCTGTGTTCTAGGGAGTTGGCAGGAGGGGAGGCCCGCAGCAGCTTCTAGCGGCCTGTGAAGCAGCCACGGGGCATGGCCCTCTGTG
>gene=chr11_2782178-2783178; species=panTro
gccagggtgttcttgggaaatgcaacatttgggcagaaacaccgaaatgtctgtcctctcctgggtccgtgcacataggccgtagggtggaaccctagccagggacccgcccttctcctcccagcacttccctgcccctcttccgtatcaCTACCAGGAAAGGCCACTTGGCCCCGTCCCAGGCCTCACCCAATACAGAGAGAGAGACACCACCCCCTGCAAAGGAGCAAGCCGGGCCCTTTTCTCTGAGACCACAGGGTCGACTGTGTTCAGCAGAAAAGCCAGGTAGCCAGCGCTGTCACCAGAGCAGTGGCTGACCCACACCGTGGCCTGGACAGAGCTGGGGGCCTGGCCTGGCACCGTCAGCCCTGGCTGCTTGCAGTCCCGGCCGGCTGTTTGCCTGTGAAGGCTCCGGCTGTGTTCTAGGGAGTTGGCAGGAGGGGAGGCCTGCAGCAGCTTCTAGCGGCCTGTGAAGCAGCCACGGGGCATGGCCCTCTGTG
>gene=chr11_2782178-2783178; species=papHam
gccagggtgttcttgggaaatgcaacatttgggcagaaaagcagaaatgtctgttcttacctgggtctgtgcatgcaggcccaacggcggaaccctagccagggacccgcccttctcctcccagcacttccctgcccctcttccgtatcaCTACCAGGAAAGGCCACTTGACCCCATCCCAGGCCTCACCCAGTACAGAGAGAGAGAGACCACCCCCTGCAAAGGAGCCAGCCAGGCCCTTCTCTCTGAGACCACAGGGTCGACTGTGTTCAGCAGGAAAGCCAGGTAGCCAGCGCTATCACCAGAGCAGTGGCTGACCCACACCATGGCCTGGGCAGAGCTAGGGGCCTGGCCTGGCACCGTCAGCCCTAGCTGCTTGCAGTCCTGGCCGATTGTTTGCCTGTGAAGGCTCCGACTGTGTTCTAGGAAGTTGGCAGGAGGGGAGGCCCGCAGCAGCTTCTAGCGGCCTGTGAAGCCGCCACTGGGCATGGCCCTCTGTG
>gene=chr11_2782178-2783178; species=ponAbe
gccagggtgttcttgggaaatgcagcatttgggcagaaaaaccaaaatgcctgtcctcacctgggtccatgcacacaggccagagggtggaaccctggccagggacccgcgcttctcctcccagcacttcccggcccctcttccgtatcaCTACCAGGAAAGGCCACTTGGCCCCATCCCAGGCCTTACCCAATACAGAGAGAGAG--ACCACCCCCTGCAAAGGAGCAAGCCGGGCCCTTCTCTCTGAGACCACAGGGTCGACTGTGTTCAGCAGGAAAGCCAGGTAGCCAGCGCTGTCACCAGAGCAGTGGCTGACCCACACTGTGGCCTGGACAAAGCTGGGGGCCTGGCCTGGCACCCTCAGCCCTGACTGCTTGCAGTCCCGGCCGGCTGTTTGCCTGTGAAGACTCCGGCTGTGTTCTAGGGAGCTGGCAGGAGGGGAGGCCCGCAGCAGCTTCTAGCGGCCTGTGAAGCAGCCGCGGGGCACGGCCCTCTGTG
>gene=chr11_2782178-2783178; species=rheMac
gccagggtgttcttgggaaatgcaacatttgggcagaaaagcagaaatgtctgttcttacctgggtccgtgcatgcaggcccaacggcggagccctagccagggacccgcccttctcctcccagcacttccctgcccctcttccgtatcaCTACCAGGAAAGGCCACTTGACCCCATCCCAGGCCTCACCCAGTACAGAGAGAGAGAGACCACCCCCTGCAAAGGAGCCAGCCAGGCCCTTCTCTCTGAGACCACAGGGTCGACTGTGTTCAGCAGGAAAGCCAGGTAGCCAGCGCTGTCACCAGAGCAGTGGCTGACCCACACCGTGGCCTGGGCAGAGCTAGGGGCCTGGCCTGGCACCGTCAGCCCTAGCTGCTTGCAGTCCTGGCCGATTGTTTGCCTGTGAAGGCTCCGACTGTGTTCTAGGAAGTTGGCAGGAGGGGAGGCCCGCAGCAGCTTCTAGCGGCCTGTGAAGCCGCCACTGGGCACGGCCCTCTGTG
>gene=chr11_3814094-3815094; species=hg19
aactatgtatctgtatgaggctagattttcttcacatacttcaaacaaaacaacataATATATGTCAGAATGCAAAGACTGGTACATTTAGAGGTCttctttttatgatatggagtcttgctctgtcacccaggatgaagcacagtggtgcaatctgcgctcactgcaacctctgcctcctgggttcaagcgattctctgcctcagcctcccagtagctgggactacaggtgcgtgtcactgtgcccaactaatttttctatttttagtagattcagggtttcaccatattagccaggatggtctcaaactcctaaccttgtgatccacccgcttcagcctcccaaagtgctggattacaggtgtgagccaccacacccggccAGCTACCACTATATTTTTAAGAATTTTTCTTTCCTTACTAAAAAAAACTGCAAGTATTTCCCATTACACTGAATTAAGTACAAATTCCTCAATGTGGTAATTATggctgggcatggt
>gene=chr11_3814094-3815094; species=bosTau
--------------------------------------------------------------------------------------------------------------------------------------------------------------------------------------------------------------------------------------------------------------------------------------------------------------------------------------------------------------------------------------------------------------------------------------------------------------------------------------------------------------------
>gene=chr11_3814094-3815094; species=calJac
----------------------------------------------------------------------------------------------------------------------------------------------------------------------------------------------------------------------------------------------------------------------------------------------------------------------------------------------------------------------------------------------------------------------TTTTTCTTTCCTTACTATAAAAAACTGCAAGTGTTTCCTGTTACACTGAATTAAATACAAACTCTTCAATACGGCAATTATggttggacatggt
>gene=chr11_3814094-3815094; species=canFam
atctactcatctgtatgaaactggattttcttcacatacttcaaccaaaacaacttaccacctgtctgaatgcaaagatctgcaaatccagtggtct----------------------------------------------------------------------------------------------------------------------------------------------------------------------------------------------------------------------------------------------------------------------------------------------AATTAGAACTATATCTT----AATTTTTATTTCTCTACTACAAA--ATTCCAATTATGTTGAATTACATTATATTAAGTACAAACTCTTCAATATGACAATT---------------
>gene=chr11_3814094-3815094; species=equCab
aactacatatccatatgaggttggattttcttcacatacttcaaccaaaacattctatcaactgtctgaatgcaaagatctacacatccagtggtcttctatt----------------------------------------------------------------------------------------------------------------------------------------------------------------------------------------------------------------------------------------------------------------------------------------AGCTAGAGCTTTATTTTAAGAAATTTTTACTTCTCTACTAAAAA--ATTGCAACTGCTTCACATTACACTGAATTAGGTACAAACTCTTCAATATGGCAAATAATTCTCAGTAT---
>gene=chr11_3814094-3815094; species=gorGor
----------------------------------------------------------------------------------------------------------------------------------------------------------------------------------------------------------------------------------------------------------------------------------------ttcaccatatcagccaggatggtctcaaactcctaaccttgtgatccacctgcttcagcctcccaaagtgctggattacaggtgtgagccaccacgcccggcCAGCTACCACTATATTTTTAAGAATTTTTCTTTCCTTACTAAAAAAAACTGCAAGTATTTCCCATTACACTGAATTAAGTACAAATTCCTCAATGTGGTAATTATggctgggcatggt
>gene=chr11_3814094-3815094; species=panTro
aactatgtatctgtatgaggctagattttcttcacatacttcaaacaaaacaacataACATGTGTCAGAATGCAAAGACTGGTACATTTAGAGATCttctttttatgatatggagtcttgctctgtcacccgggatgaagcacagtggtgcaatctgcgctcactgcaacctctgcctcctgggttcaagcgattctctgcctcagcctcccagtagctgggactacaggtgcgtgtcactgtgcccaactaatttttgtatttttagtagattcagggtttcaccatattagccaggatggtctcaaactcctaaccttgtgatccacccacttcagcctcccaaagtgctggattacaggtgtgagccaccacgcccagccAGCTACCACTATATTTTTAAGAATTTTTCTTTCCTTACTAAAACAAACTGCAAGTATTTCCCATTACACTGAATTAAGTACAAATTCCTCAATGTGGTAATTATggctgggcatggt
>gene=chr11_3814094-3815094; species=papHam
---------------------------------------------------------------------------------------------------------------------------------------------------------------------------------------------------------------------------------------------------------------------------------------------------------------------------------------------------------------------------------------------------------------------------------------AAAAAAACTGCAAGTATTTCCCATTACACTGAATTAAGTACAAATTCTCCAATGTGGTAATTATggctgggcatggt
>gene=chr11_3814094-3815094; species=ponAbe
aactatgtatctgtatgaggctagattttcttcatattcttcaaccaaaacaacataccATGTGTCAGAATGCAAAGACTGGTACATTTAGAGGTCttctttttatgatatggagtcttgctctgtcacccaggatgaagcacagtggtgccatctgcgctcactgcaacctctgcctcctgggttcaagcaattctctgcctcagcctcccagtagctgggactacaggtgcatgtaactgtgcccaactaatttttgtatttttagtagattcagggtttcactatgttggccaggatggtctcaaactcctaaccttgtgatccacccgcttcagcctcccaaagtgctggattacaggtgtgagccaccacgctcggccAGCTACCGCTATATTTTTAAGAATTTTTCTTTCCTTACTAAAAAAAACTGCAAGTATTTCCCATTACACTGAATTAAGTACAAATTCTTCAATGTGGTAATTATGGCTGGGCATGGT
>gene=chr11_3814094-3815094; species=rheMac
aattatgcatctgtatgaggctagattttcttcatatacttcaaccaaaacaacatatcATGTGTCAGAATGCAAAGATTGTTACATCTAGTGGTCtttttttaatgaaatggagtcctgctctgttgcctaggatggagcacagtggtgtaatctgggctcactgcaacctctgcctcccgggttcaagcgattctctgcctcagcctcccagtatctgggactacaggtgcatatcactgtgcccaactaatttttgtattttcagtaggat-ggggtttcaccatgttggtgaggctggtttcaaactcctaaccttgtgatccacctgcttcagcctcccaaagtgctggactacaggtgtgagccaccacgcctggccAGCTATCACTGTATTTTTAAGAATTTTTCTTTCCTTACTAAAAAAAACTGCAAGTATTTCCCATTACACTGAATTAAGTACAAATTCTTCAATGTGGTAATTATggctgggcatggt
>gene=chr11_4708048-4709048; species=hg19
TGACATTTGTTCTGCAACCCACCCAGTCTCGGTGTCTACATTACCAATTTCCTATAGATGGAAGCTTATAAGCTGCCAGGACTGTTGGACAGGAGGACTGTCCACAGGTTAGCATTTGTGAGGTGAGGTGGGGGACGAGAATCTGCAGAAGTTCTGTGAACATCTCAGTTGTCCTTGAGGTTGACATTCCCTTTTCTCCTTTCCATTTTTAGGACTTTGAGTATCTCCATCCTTTTCCTTCAGCTCTATTTGCTATCCTTTGTAGTAGTAGTGTACAGAAACAAATAAACAAAAAATCTAGTCTGTAGGCCTGTATCATCTGAGCTTTTCCATCTTTCCACTTTGGACCTGCCTGTAGCTTCTCTGGATTTTTGTTTTTGCTTCATTGTGAGTTATAGATATGAAAAGATGATCTGCAGGGGTACGTATTAGGGAATAGAAGGGGAAAGAAATATGTAGAAATAAACTGGCAGTTTATTCAAAATATAAAACACCTCTTT
>gene=chr11_4708048-4709048; species=bosTau
TGACATTTGCTCTGCAG--CCCCATTTCCCAACGTCTACATTATGCCCTCCCTGGGAATGGAAGCTTACAAGTTGCTTGGATGGTTGCACAGTGGGGCTTTTCACATGTTAGTGGGTGGAGGGTGTGATGGGAGAGAAACATCTGTAGAAGTAGTGAGAGCTTCCTGCCTGTTCTTAAGACTGAAGTTCCATCTCC----TCCCATATTTAGGACGCTGGGTA-CCCCATCCATCTTCTCTAGCCCAAGTCTCTA----ATGTCAT----GTGT---GGAAATATCAAAC-AAAAATTGAGTCTGTGAACCCACATCATGTGCTCATTTTC-------------------------------------------------------------------------------------------------------------------------------------------------------------------------
>gene=chr11_4708048-4709048; species=calJac
TGACATTTGTTCTGCAACCCACCCAGTCTTGGTGTCCACA-TACCAATTTCCCATAGATGAAAGCTTATAAGCTGCCAGGATTGTTGGACAGGAGGACTGTCCACAGGTTAGCATCTGTGGGGCGAAGTCGGGGAAGAGAATCTGCAGAAGTTGGGTGAACGTCTCAGTTTTCCTTGAGATTGACATTCCTTTTTCTCCTTTCCATTTTTAGGACTCTGAGTA-----------------------------------------------------agaaaCAAATAAAC-AAAAATCTAGTCTGTAAGCCTATATCATCTGAGCTTTTCCATCTTTCCACTTTGGACCTGCCTGTAGCTTCTCTGGATTTTAGTTTTTGGTTCATTGTGAGTTATAGATATGTAAAGATGATTTGTGGGGGTACAGATTAGGGACTAGAAGGGGAAAGAAATACATAGAAATAAACTGGCAGTTTATTCAAAATATAAATCACCTTTCT
>gene=chr11_4708048-4709048; species=canFam
TGACGTCCATCCTGCAAACCACCCATTCCAATTGTCCAAAATACCCACTCCCTCATGAGGAAAGCTTGCATATTTTCA--------GGATAGTGGGGCCACCCATAGGTTAGGATGTGGGTGGTGAGGTAGGAGAGAAACATCTGTAGAAGTAGTATGAACATCTTGGCTGTTCTTTAGTCTAAAGTTCCTTCTTA---TTCTGATTTTTAGGACTCTGTT---CCCCAACATTTTTCTCTA-------TGTTT---------------------------AAAAAAAAC-AAATATTTAGACTGTAAATCTACAGCATCTTAAC-TTTTCACTTCTTTC----------------------------------------------------------------------------------------------------------------------------------------------------------------
>gene=chr11_4708048-4709048; species=equCab
TGACATTTACTCGGCAAACCTCCCATTCCCAGTGTCCAAATAACACACTTCT--AGGATGGAATCTTACAACTTTCCAGGATTGTTGGACAGAAGGGTTATACTCACGTTAGTGTGTGGGAGGAATGGTGGGGGAGGAACATCTGTAGAAGTAGTGTGAACTTCCTGGCTGTTCTTGAGATGAAAGTTCCTTCTTCTCTTTCACATTTTTAGTGGTCTAAGTA-CCCCAACCTTCTTCTCTAACTCAAGTTTCTGTCTTATATAGC----GTG------CGGAAACAAAC-AAACGTCCAGTCTGTAGGTCCACATCATCTGAACTTTTTCACTTGTTTC----------------------------------------------------------------------------------------------------------------------------------------------------------------
>gene=chr11_4708048-4709048; species=gorGor
--------------------------------------------------------------------------------------------------------------------------------------------------------------------------------------------------------------------------------------------------------------------------------------------------------------------------------------------------------------------------------------------------------------------------------------------------------------------------------------------------------------------
>gene=chr11_4708048-4709048; species=panTro
TGACATTTGTTCTGCAACCCACCCAGTCTCGGTGTCTACATTACCAATTTCCTATAGATGGAAGCTTATAAGCTGCCAGGATTGTTGGACAGGAGGACTGTTCACAGGTTAGCATTTGTGAGGTGAGGTGGGGGACGAGAATCTGCAGAAGTTCTGTGAACATCTCATTTGTCCTTGAGGTTGACATTCCCTTTTCTCCTTTCCATTTTTAGGACTTTGAGTATCTCCATCCTTTTCCTTCAGCTCTATTTGCTATCCTTTGTAGTAGTAGTGTATGGAAACAAATAAACAAAAAATCTAGTCTGTAGGCCTGTATCACCTGAGCTTTTCCATCTTTCCACTTTGGACCTGCCTGTAGCTTCTCTGGATTTTTGTTTTTGCTTCATTGTGAGTTATAGATATGTAAAGATGATCTGCGGGGGTACGTATTAGGGAATAGAAGGGGAAAGAAATATGTAGAAATAAACTGGCAGTTTTTTCAAAATATAAATCACCTCTTT
>gene=chr11_4708048-4709048; species=papHam
TGACATTTGTTCTGCAACCCACCCAATCTCGGTATCTACATTATCAATTTCCTATAGATAGAAGCTTATAAGCTGCCAGGATTGTTGGACAGGAGGACTATCCACAGGTTAGCATTTGTGAGGTGAGGTGGGGGAAGAGAATCTGCAGAAGTTGTGCGAACATCTCAGTTGTCCTTGAGGTTGATGTTCCTTTTTCTCCTTTCTATTTTTAGGACTCTGAGTATCTCCATCCTTTTCCTTCAGCTCTATTTGCTATCTTCTGTAATAGTAGTGTATGGAAACAAATAAAC-ATAACCCTAGTCTGTAGGCCTGTATCATCTGAGCTTTTCCATCTTTCCACTTCAGATCTGCCTGTAGCTTCTCTGGATTTTTGTTTTTGCTTCATTGTGAGTTACAGATATGTAAAGATGATCAGTGGGGGTACATATTAGGGAATAGAAGGGGAAAGAAATATGTAGAAATAAACTGGAAGTTTGTTCAAAATATAAATCACCTCTTT
>gene=chr11_4708048-4709048; species=ponAbe
TGACATTTTTTCTGCAACCCACCCAGTCTTGGTGTCTACATTACCAATTTCCTACAGATGGAAGCTTGTAAGCTGACAGGATTGTTGGACAGGAGGACTGTCCACAGGTTAGCATTTGTGAGGTGAGGTGGGGGAAGAGAATCTGCAGAAGTTCTGCGAACATCTCAGTTGTCCTTGAGGTTGACATTCCTTTTTCTCCTTTCCATTTTCAGGACTCTGAGTATCTCCATCCTTTTTCTTCAGCTCTATTTGCTGTCCTCTGTAGTAGTAGTGTATGGAAACAAATAAAC-AAAAATCTAGTCTGTAGGCCTGTATCATCTGAGCTTTTCCATCTTTCCACTTTGGACCTGCCTGTAGCTTCTCTGGATTTTTGTTTTTGCTTCATTGTGAGTTATAGATATGT--AGATGATCTGTGGGGGTACGTATTAGGGAATAGAAGGGGAAAGAAATATGTAGAAATAAACTGGCAGTTTATTCAAAATATAAATAACCTCTTT
>gene=chr11_4708048-4709048; species=rheMac
TGACATTTGTTCTGCAACCCACCCAGTCTCGGTATCTACATTATCAATTTCCTATAGATGGAAGCTTATAAGCTGCCAGGATTGTTGGACAGGAGGACTATCCACAGGTTAGCATTTGTGAGGTGAGGTGGGGGAAGAGAATCTGCAGAAGTTGTGCGAACATCTCAGTTGTCCTTGAGGTTGATGTTCCTTTTTCTCCTTTCTATTTTTAGGACTCTGAGTATCTCCATCCTTTTCCTTCAGCTCTATTTGCTATCTTCTGTAATAGTAGTGTATGGAAACAAATAAAC-ATAACCCTAGTCTGTAGGCCTGTATCATCTGAGCTTTTCCATCTTTCCACTTCAGATCTGCCTGTAGCTTCTCTGGATTTTTGTTTTTGCTTCATTGTGAGTTACAGATATGTAAAGATGATCTGTGGGGGTACATATTAGGGAATAGAAGGGGAAAGAAATATGTAGAAATAAACTGGCAGTTTATTCAAAATATAAATCACCTCTTT
>gene=chr11_6838178-6839178; species=hg19
cagttctacagtagccttgaaaaccaacaaccctgcagcatggtaaaaccagcaaccTCTTGATTTCAAATTTTAAAGCCCTCCATCAAAATGGGTCAGCAGAACAAGCCTTAAGCAGAGATGACATCTCAGAGATAAATCACTGCTGCTCTGGACCACGTCTACTCCTATGTACCTGCAGGACAGCAGAGACTTGAGCTGCAAAGGTGGCTGCTAGCCAAGATGAGTTTATGTggaaattgaatcagtaataaaaaaatctttcatcaaaaaaattttaggacctgatggcattactgctgaattccaccaaatgtttacaaaaagcacttacaccaatccttctccaactctttaaaaagaatcaaataggaggaaggatttcccaaactctttatataaggccagcattactctaacaccaaagctataaaaggacactacaacaagagaaaattccaggccactatccttgataaacatacatgcaaacttcctca
>gene=chr11_6838178-6839178; species=bosTau
------------------------------------------------------ATTTCTTAATCTCACATTTTGAAGCCCTCCATCAAAATGAGTCAGCAGAGGAAGCATTAAGCAGACCTGA---CTCAGAGGGAAATCACTGCTGCCCTGGATCCCACCCAACCCTATAAGCCTGCAGGCTATCAGGGGCTTGAGCCTCAGAGCCGGC-------------------------------------------------------------------------------------------------------------------------------------------------------------------------------------------------------------------------------------------------------------------------------------------------
>gene=chr11_6838178-6839178; species=calJac
--------------------------------------------------------------------------------------------------------------------------------------------------------------------------------------------------------------------------------------------------------------------------------------------------------------------------------------------------------------------------------------------------------------------------------------------------------------------------------------------------------------------
>gene=chr11_6838178-6839178; species=canFam
--------------------------------------------------AGCCGCCTCTTCATCTCAGGACTAGAAGTCCTCCAT--CAATGGTTC-GCAGAGCAGGCATGCAGCAGAGCTGAAAGATCAGAATGAAATCACTGCTGCTCTGGACTGCATCCACTCCTGTTAGCTGGCAGGCCAACAGGGATTTGAGCTTCAAAGCTGACTGCTTGCCCAGAGGAGTTCATTAGGAGGT--------------------------------------------------------------------------------------------------------------------------------------------------------------------------------------------------------------------------------------------------------------------
>gene=chr11_6838178-6839178; species=equCab
------------------------------------------------------ACCTCCTAATCTCAGAATTTGAAGTCCTCCATGGAAATGGGTCAGCAGTGCAGGCATGAAGCAGAGCTGACAGCTCAAAGGAAAATCATGGCTGCTCTGGACTGCACCCACTCCTGTAAGCCTGCAGGCCGGCAGGGACTTGAGCTTCAAAGCTGGCTACTTGCCAAGATGAGTTCATTCGGAGGT--------------------------------------------------------------------------------------------------------------------------------------------------------------------------------------------------------------------------------------------------------------------
>gene=chr11_6838178-6839178; species=gorGor
cagttctacagtagccttgaaaaccaacaaccctgcagcatggtaaaaccagcaaccTCTTGATTTCAAAT-TTAAAGC-CTCCATCAAAATGGGTCAGCAGAACAAGCCTTAAGCAGAGATGACATCTCAGAGATAAATCACTGCTGCTCTGGACCACGTCTACTCCTATGTACCTGCAGGACAGCAGGGACTTGAGCTGCAAAGGTGGCTGCTAGCCAAGATGAGTTAATGTGgaaattgaattagtaataaaaaaatctttcatcaaaaaaattttaggacctgatggcattactgttgaattccaccaaatgtttacaaaaagcacttacaccaatccttctccaactctttaaaaagaatcaaataggaggaaggatttcccaaactctttatataaggccagcattactctaacaccaaagctataaaaggacactacaacaagagaaaattccaggccactatccttgataaacatacatgcaaacttcctca
>gene=chr11_6838178-6839178; species=panTro
cagttctacagtagccttgaaaaccaacaaccctgcagcatggtaaaaccagcaaccTCTTGATTTCAAATTTTAAAGCCCTCCATCAAAATGGGTCAGCAGAACAAGCCTTAAGCAGAGATGACATCTCAGAGATAAATCACTGCTGCTCTGGACCACGTCTACTCCTATGTACCTGCAGGACAGCAGGGACTTGAGCTGCAAAGGTGGCTGCTAGCCAAGATGAGTTTATGTGgaaattgaatcagtaataaaaaaatctttcatcaaaaaaattttaggacctgatggcattactgctgaattccaccaaatgtttacaaaaagcacttacaccaatccttctccaactctttaaaaagaatcaaataggaggaaggatttcccaaactctttatataaggccagcattactctaacaccaaagctataaaaggacactacaacaagagaaaactccaggccactatccttgataaacatacatgcaaacttcctca
>gene=chr11_6838178-6839178; species=papHam
cagttctacagtagccttgaaaaccaacaacactgcagcatggtaaaaccagcaaccTCTTGATTTCAAATTTTAAAGCCCTCCATCAAAATGAGTCAGCGGAGCAAGCCTTAAGCAGAGACGACATCTCAGAGATAAATCACTGCTGCTCTGGACCACATCTACTCCTATATACCTGCAGGCCAGCAGGGACTTGAGCTGCAAAGGTGGCTGCTTGCCAAGATGAGTTTAAGTGgaaattgaatcagtaataaaaaaatctttcatcaaaaat-ttttaggacctgatggcattactgctgaattctgccaaatgttttaaaaaagaacatacaccaatccttccccaactctttaaaaagaaaaaaataggaggaaggatttcccaaactctttttataaggccagcattactttaacaccaaagctataaaaggacactacaacaagtgaaaattccaggccattatccttgataaacatacatgcaaacttcctca
>gene=chr11_6838178-6839178; species=ponAbe
cagttctacagtagccttgaaaaccaacaaccctgcagcatggtaaaaccagcaaccTCTTGATTTCAAATTTTAAAGCCCTCCATCAAAATGGGTCAGCAGAACAAGCCTTAAGCAGAGATGACATCTCAGAGATAAATCACTGCTGCTCTGGACCACGCCTACTCCTATGTACCTGCAGGCCAGCAGGGACTTGAGCTGCAAAGGTGGCTTCTTGCCAATATGAGTTTATGTggaaattgaatcagtaataaaaaaatctttcatcaaaaatattttaggacctgatggcattactgctgaattctaccaaatgtttacgaaaagcacttacaccaattcttctccaactctttaaaaagaatcaaataggaggaaggatttcccaaactctttatataaggccagcattactctaacaccaaagctataaaaggacactacaacaagagaaaattccaggccactatccttgataaacatacatgcaaacttcctca
>gene=chr11_6838178-6839178; species=rheMac
cagttctacagtagccttgaaaaccaacaacactgcagcatggtaaaaccagcaaccTCTTAATTTCAAATTTTAAAGCCCTCCATCAAAATGAGTCAGCAGAGCAAGCCTTAAGCAGAGACGACATCTCAGAGATAAATCACTGCTGCTCTGGACCACATCTACTCCTATATACCTGCAGGCCAGCCGGGACTTGAGCTGCAAAGGTGGCTGCTTGCCAAGATGAGTTTAAGTGgaaattgaatcagtaataaaaaaatctttcatcaaaaaaattttaggacctgatggcgttactgctgaattctgccaaatgttttaaaaaagaacttacaccaatccttccccaactctttaaaaagaaaaaaataggaggaaggatttcccaaactctttttataaggccagcattactttaacaccaaagctataaaaggacactacaacaagagaaaattccaggccattatcct---taaatatacatgcaaacttcctca
>gene=chr11_7563094-7564094; species=hg19
gggagaataattcctaactggtatggggattaagtgagataatgttggataaacccttagcaaatagctaacagttatctgcccaatatatggtaactAAAGAGGAGACAGATGCCGCATTAATTTAATCTTGGCACTGTGCCTGCCATGCCACATGTATTATTTCTTTTAATCTTTTTTATTTCTtttaatcttaatcaccactatatatccacacaatttaaagactcaaataattgtatgtaatttgttaaaacagccacctcttcacctccccaccccattgttcttcctcagatgcagctgcttaatttttttagtcatgtatttttatccgtatctctagaaaaatgcttgttctgctgctttattattttccccccatttgtcattatctgttCTTATTGAATTAAAcaaagtcttcaccaattatgtaagtctgttaagatgttcagatgcaccaggtgttctgtcaatttcatatgactgaggaagtctct
>gene=chr11_7563094-7564094; species=bosTau
gggagaataattcctaagtggcatggggattaactgagagaatgttggataaactctcagcaggcagct-acagacacttgcctgatatacagcaGCTA-CAAGGAGAAATGAGTCCCAGTAATCAAATCTCGGCTCTGTGCCAGGCACACCACACACGTTCTCTCTTGTAGTCCTTCTGATTGGTT----tttttatcactactatatatatgcacaatgtgaaggctcaaataattgtatacgatttgttaaagtggccatctccccatctgcacaccccattgctcttcctgagatggagccacttaactctt--ag-----tatttttatccatgatactgaaaaaatgcttgttctgctactttatt---c---ttttt------gttgtcattattcatggaattaaa-------ttcttcaactttataaatttcttaagctgtttcgatgcattagctagtccgttaatttcttattactgaagaagtcttt
>gene=chr11_7563094-7564094; species=calJac
ggaagaataattcctaactggtgtggggattaagtgagctaatgttggataaacccttagcaagtagctaacagttttctgcccaatatatggtaactAATGAGGAGACAGACACCGCATTAATTTAATGTTggcactgtgccggccatgccacatgtattatctcttttaatcctTTTGATTT-TTTAAatttttgtcaccactatatagccacacaatttaaagagtcaaataattgtatgtaatttgttaagacagacccctct--------ctaccccatcattgttcctcagatgcagctgc----ttcttttagtcctgtttttttgtctgtgtctctagaaaaatgcttattctgctactttattatttttcCCCCAGTTGTCATTATCTGTTCTTAGTGAATTGAAcaaagtcttcaccaattatgtaagtctcttaagatattcagatgcaccaggtgttctgtcaatttcatattactaacgaattctct
>gene=chr11_7563094-7564094; species=canFam
agtgggagaattcctgagtggtatggggattatgtgatacagtgttggataaactcctagcatggagctaacagacaCCTGCCTGAG---------------AGGGGAAAGGAACCACACA----GAGTCTCTACTCTGTGCCAGGCACAGCATACATATTACCTTTTAAAATCATTTGGATTATtttta-ttttgatcactactacctatctacacaatttaa----acaaatacttgtatatgatttgttaaaacagctgtctccccacctaccc-tcccattgctcttcctcagatgcagactcttcatt-ttttag-----tatttttatccatattgctgaaaaaatgcttgttctcctgctttattattt---gcact-----------------tcattgaagtcaacaaattcctcaccaatcatataaatctctttgggcgttctgatgcctgaggtgtcctgtgattttcgtgttaccagagaaatctct
>gene=chr11_7563094-7564094; species=equCab
ggggggataattcctaagtggtgtggggattaagggagataatgTTGGATAAACTCTTAGCTAGCAGCTAACAGATACCTGCCCAAG---------------AAGAGAAAGGGGCCCCATGAATTGAATCTCTACTCTATGCTGGGCTCGCCACACATATGATCTCTTTTAATCTTTTTGATTGTtttta-tttttattactactatatatctacacaattgag----tcaaataattgtgtaccatttgttaaaacacccggctccccacctacccatcgctgtgtccttccgcagatgcagccacttaattcttttag-----tatttttatccatatcgctgaaaaaatgcttgttctgctactttattattt---ttttc-----------------tcattgaattaaacaaattcttcaccagttatataaacctgttaagatgttcagatgcatcaggtgttgtgttaatttcatgtgatggcagaactctgt
>gene=chr11_7563094-7564094; species=gorGor
gggagaataattcctaactggtatggggattaagtgagataatgtcggataaacccttagcaagtagctaacagttatctgcccaatatgtggtaactAAAGAGGAGACAGATGCTGCATTAATTTAATCTTGGCACTGTGCCTGCCATGCCACATGTATTATTTCTTTTAATCTTTTTTATTTCTtttaattttaatcaccactgtatatccacacaatttaaagactcaaataattgtatgtaatttgttaaaacagccacctctccacctccccaccccattgttcttcctcagatgcagctgcttaatttttttagtcatgtatttttatctgtatctctagaaaaatgctggttctgctgctttattattttccccccatttgtcattatctgttCTTATTGAATTAAAcaaagtgttcaccaattatgtaagtctgttaagatgttcagatgcaccaggtgttctgtcaatttcatatgactgaggaagtctct
>gene=chr11_7563094-7564094; species=panTro
gggagaataattcctaactggtatggggattaagtgagataatgttggataaacccttagcaagtagctaacagttatctgcccaatatgtggtaactAAAGAGGAGACAGATGCCGCATTAATTTAATCTTGGCACTGTGCCTGCCATGCCACATGTATTATTTCTTTTAATCTTTTTTATTTCTtttaattttaatcaccactgtatatccacacaatttaaagactcaaataattgtatgtaatttgttaaaacagccacctctccacctccccaccccattgttctgcctcagatgcagctgcttaatttttttagtcacgtatttttatctgtatctctagaaaaatgcttgttctgctgctttattattttccccccatttgtcattatgtgttCTTATTGAATTAAAcaaagtcttcaccaattatgtaagtctgttaagatgttcagatgcaccaggtgttctgtcaatttcatatgactgaggaagtctct
>gene=chr11_7563094-7564094; species=papHam
gggagaataattcctaactggtgtggggattacgtgagataatgttgggtaaacccttagcaagtagctaacagttatctgcccaatatatggtaactAAAGAGGAGACAGACGCCGCATTAATTTAATCTTggcactgtgcctg-catgccacatgtattatctcttttaatcttTTTTATTTCTTCTAATTTTCGTCACCACTATATATCCACACAATTTAAAGACTCAAATAATTGTATGTAATTTGTTAAAACAGCCACCTCTCCACCTCCCCACCCCATTGTTCCTCCTCAGATGGAGCTCCTTAATTCTTCTAGTCCTGTATTTTTATCTGTAGCTCTAGAAAAATGCTTGTTGTGCTGCTTTATTATTTT-CCCCCAGTTGTCATTATCTGTTCTTATTGAATTAAAcaaggtcttcaccaattatataagtctgttaagatgttcagatgcaccaggtattctgtcaatttcgtattactgatgaagtctct
>gene=chr11_7563094-7564094; species=ponAbe
gggagaataattcctaactggtatggggattaagtgagataatgttggataaacccttagcaagtagctaacagttatctgcccaatatatggtgactAAAGAGGAGGCAGATGCCGCATTAATTTAATCTTGGCACTGTGCCTGCCATGCCACATGTATTATTTCTTTTAATCTTTTTTCTT----------TTAATCACCACTATATATCCACACAATTTAAAGACTCAAATAATTGTATGTAATTTGTTaaaacagccacctctccacctccccaccccattgttcttcctcagatgcagctgcttaatttttttagtcatgtatttttatctgtatctctagaaaaatgcttgttctgctgctttattattttccccccagttgtcattatctgttCTTATTGAATTAAAcaaagtcttcaccaattatataagtctgttaagatgttcagatgcaccaggtgttctgtcaatttcatattactgaggaagtctct
>gene=chr11_7563094-7564094; species=rheMac
gggagaataattcctaactggtgtggggattacgtgagataatgttgggtaaacccttagcaagtagctaacagttatctgcccaatatatggtaactAAAGAGGAGACAGATGCCGCATTAATTTAATCTTGGCACTGTGCCTG-CATGCCACATGTATTATCTCTTTTAATCTTTTTTATTTCTTCTAATTTTCGTCACCACTATATATCCACACAATTTAAAGACTCAAATAATTGTATGTAATTTGTTAAAACAGCCACCTCTCCACCTCCCCACCCCATTGTTCCTCCTCAGATGGAGCTCCTTAATTCTTCTAGTCCTGTATTTTTATCTGTAGCTCTAGAAAAATGCTTGTTGTGCTGCTTTATTATTTT-CCCCCAGTTGTCATTATCTGTTCTTATTGAATTAAAcaaggtcttcaccaattatataagtctgttaagatgttcagatgcaccaggtattctgtcaatttcgtattactgatgaagtctct
>gene=chr11_9744172-9745172; species=hg19
gaatagtttttatatttctaaagggttgtaaaaaaacaaaatcaaggaagaacacatgatagggaggcacaaagcttaaatatttactgttcaaccctttacagtaaaagtttgcatcccctgATCTATGGTATTGGTGGTATTGGTGGAGTGTAAAGTCTGAGGTGGGACATGTTTGAGAAAGTAGGCTGGGGGATGATCACCAAGGGATGCAGaggagcttggcctctgtctttgaggtgatagggagccagggcagggcttaaagaggggagggtcaggctctggcttttgttttagaaaaatccctctggcagaatatgtataaaaggtggcgacctggaggtacagataccaaccaggaggcCCGACCAAAAGCAGATCAAATAGGAGTGACAGAGTTCAGAGCTGCCTGGGACAAAGttttaaattttattttcactgcaacccataggaagataaacattttatatcatgacccagcacacacacacacTCAA
>gene=chr11_9744172-9745172; species=bosTau
g-atagtttttacatttttaaagggttgttaa---------aaaaagaaaaacatatagcagagatgtataaagtctaaatattaactagctagccctttatagaaCTTGTGTGGGATCAGTGTTTGGTGGTGTTGGT---------GGGGTGTAAAATCTGCAGTGAGGCATCTTAGAGACAGTACTCGGGGGAGTGACCACAG-GGGACACAGAGGAGCTT-GCCTTTATCTTTGAGGTGATAGGGAGCCA-GGCAGAGTTTAAAGAG--------------------------------------------------------------------------------------------------------------------------------------------------------------------------------------------------------------------------------------
>gene=chr11_9744172-9745172; species=calJac
gaatagtttttatatttctaatgggttgtaaaaaaacaaaatcaaggaagaacacatgatagagagacaccaagcttaaatatttactgttcaaccccttacagtaaaagttaacaccccctgATCTATGATATTAATGGTATTGGTGGAGTGTAAAGTCTGAGGTGGGTCATATTTGAGGAAGTAGGCTGGGAGATGATCACCAAGGGATGCAGaggagcttggcc----tctttgaggtgatagggagccaggacagggcttaaagagaggagtgtcaggctctggcttttgttttagaaaaatccctttggcagaatatatatataaaagggaggcctggaggtaaggataccaaccaggaggctTGACCAAAAGCAGATTAAGTAGGAGTGACAGAGTTCAGAGCTGTCTGGGACAAAGCTTtaaaatTTCTTTTCACTGTAACCCATAGAAAGATAAATGTTTTTTATCATGACCCAGCACACATACATACACAA
>gene=chr11_9744172-9745172; species=canFam
gaatagtatttaaatttttaaagcagtgtaaacaaacgaagcaaaggagtaac--ataatagagatgcataaagcctaaatatttactccctaatcctttacagaattagtttgagacttctgATCTGTGGTA-TAGT---------GAAGTGTAAAATCCGAAGC-AGGCATATTAGAGATAGTAAGCCTGATGGTGGTCACCAAGGGACACAGaagagcttggcctatatctctgaggtgatagagagccaggacaggatttaaagagcgaggtgacaggcttagc-ttatgttttagaagaatttctctagcagaatatagatacaagggagcaatctggaggcaaggataccaattgagaggcTAGAACAAAGaaaaGTAGAGTAGGAGGGATGGATTTGAGAACCA-CTGGGACAAAGTTTTTAATTctcttttgactgtaacccatagaaagataaatattttatttcatgatccagcacacataCATAACCAA
>gene=chr11_9744172-9745172; species=equCab
--------------------------------------------------------------------------------------------------------------------------------------------------------------------------------------------------------------GGGACGCA-CAGAGCtcagcctttatctttaaagtggtagggagccagggcaggctttaaagattgggg-cacaggctctgg-ttttgttttagaaaaatctctctggcagaatataaat---aacgggcaatctagaggccagggtaccaactgggacgcCTGAACAAAGGCAGGTTGA-TAGGAGGAACGGATTTGAGAACTGTCTTGGGCAAAGTTtttcattctgttttgactgcagcccataggaagataaacgttttatttcacaacccagcatgcaaacatatacaa
>gene=chr11_9744172-9745172; species=gorGor
gaatagtttttatatttctaaagggttgtaaaaaaacaaaatcaaggaagaacacgtgatagggaggcacaaagcttaaatatttactgttcaaccctttacagtaaaagtttgcatcccctgATCTATGGTATTGGTGGTATTGGTGGAGTGTAAAGTCTGAggtgggacatgtttgagaaagtaggctgggggatgatcaccaagggatgcagaggagcttggcctctgtctttgaggt-acagggagccagggcagggcttaaagaggggagtgtcaggctctggcttttgttttagaaaaatccctctggtagaatatgtataaaaggtggcgacctggaggtacggataccaaccaggaggcCCGACCAAAAGCAGATCAAATAGGAGTGACAGAGTTCAGAGCTGCCTGGGACAAAGttttaaattttattttcactgcaacccataggaagataaacattttatatcatgacccag--cacacacacactcaA
>gene=chr11_9744172-9745172; species=panTro
gaatagtttttttatttctaaagggttgtaaaaaaacaaaatcaaggaagaacacatgatagggaggcacaaagcttaaatgtttactgttcaaccctttacagtaaaagtttgcatcccctgATCTATGGTATTGGTGGTATTGGTGGAGTGTAAAGTCTGAGGCGGGACATGTTTGAGAAAGTAGGCTgggggatgatcatcaagggatgcagaggagcttggcctctgtctttgaggtgatagggagccagggcagggcttaaagaggggagtgtcaggctctggcttttgttttagaaaaatccctctggcagaatatgtataaaaggtggcgacctggaggtacagataccaaccaggaggcCCGACCAAAAGCAGATCAAATAGGAGTGACAGAGTTCAGAGCTGCCTGGGACAAAGttttaaattttattttcactgcaacccataggaagataaacattttatatcatgacccagcacacacacacacTCAA
>gene=chr11_9744172-9745172; species=papHam
gaatagtttttatatttctaaagggttgtgaaaaaacaaaatcaaggaaaaacacgtgatagggaggcacaaagcttaaatatttactggtcaaccctttacagtaaaagtttgtgccccctgATCTGTGGTATTGGTGGTATTGGTGGAGTGTAAAGTCTGAGGTGGGACATGTTTGAGAAAGCAGGCTGGGGGATGATCACCAAGGGATGCAGaggagcttgacctctgtctttgaggtgatcgggagccagggcagggcttaaagaggggagtgtcaggctccggcttgtgttttagaaaaatccctctggcagaatatatataaaagggggcgacctggaggtaaggataccaaccaggaggcCTGACCAAAAGCAGATTGCGTAGGAGTGACAGAGTTCAGAGCTGCCTGGGACAAAGttttaaattttattatcactgcaacccataggaagataaacattttatatcatgacccagcatgcatacacaCTCAA
>gene=chr11_9744172-9745172; species=ponAbe
gaatagtttttatatttctaaagggttgtaaaaaaacaaaatcaaggaagaacccgtgatagggaggcacaaagcttaaatatttactgttaaaccatttacagtaaaa-tttgcATCACCTGATCTGTGGTATTGGTGGTATTGGTGGAGTGTAAAGTCTGAGGTGGGACATGTTTGAGAAAGCAGGCTGGGGGATGATCACCAAGGGATGCAGaggagcttggcctctgtctttgaggtgatagggagccagggcagggcttaaagaggggagtgtcaggctctggcttttgttttagaaaaatccgtctgacagaatatatataaaaggtggcgacctggaggtaaggataccaaccaggaggcCCGACCAAAAGCAGATCAAGTAGAAGTGACAGAGTTCAGAGCTGCCTGGGACAAAGttttaaattttattttcactgcaacccataggaagataaacattttatatcatgacccagcacgcatacataCTCAA
>gene=chr11_9744172-9745172; species=rheMac
gaatagtttttatatttctaaagggttgtaaaaaaacaaaatcaaggaaaaacacgtgatagggaggcacaaagcttaaatatttactggtcaaccctttacagtaaaagtttgtgccccctgATCTGTGGTATTGGCGGTATTGGTGGAGTGTAAAGTCTGAGGTGGGACATGTTTGAGAAAGCAGGCTGGGGGATGATCACCAAGGGATGCAGaggagcttgacctctgtctttgaggtgatcgggagccagggcagggcttaaagaggggagtgtcaggctctggcttgtgttttagaaaaatccctctggcagaatatatataaaagggggcgacctggaggtaaggataccaaccaggaggcCTGACCAAAAGCAGATTGTGTAGGAGTGACAGAGTTCAGAGCTGCCTGGGACAAAGTTTTAAATTTTATTATCACTGCAACCCCTAGGAAGATAAACATTTTATATCATGACCCAGCATGCATACACACTCAA
>gene=chr11_10672172-10673172; species=hg19
CCCTAAGGCTGCCAAGTTCTGCAACATCTTAATCCGATGAGCTTGGGATATGCAGATACAAAGGGCCATTCTTTTCTAAGTGTTTACTATCTAAGTTCCCAGAGTCGTAATGTGTCAGAAAACAAATGCCATCATAACATGAAAATACTCACTAAGAATCTGCCCTTTTGTAAAAATAATGCTCCACTTATAGATTCTTCCCTCACTTAAAAAGCGTCTATCCCACCTGGCTCAGGTCAGTTTGGATGACTGTCCGATATAACAGGACAATACCATTTCAATGCAAATCAACTGCAAAGTTCATGAAGTCAAAGAAAACAGTGATGGAGAATTTTACATGCAAGGTCTTTGACCAAGGAGATCAGATAGAGCTTATCAATTAAGTGAAGAAAATACGACGAGGATGATGCTCAAATAGGTTCTTCAAAAGGGAATAATTTGAATATCGAGGGACTGAAAGAGATCCTTGGGGAAATGGATGAAGCCCTTAAGTATTAAAC
>gene=chr11_10672172-10673172; species=bosTau
CTCCAAGGCTGCCAAGTCCTACAGCATCTCAATCCTAAGAGCTTGGGATGTGGGGATACAAGAGGCTGTTCTTTTCTAATTATTTATTATCTTAGTTCCCACAGTTACGATGTGAAAGAAAACAAATGTCATTATAACATGAAACTATTCACTAAGAATCTGCCCACTTATCAAATTAATGCC-AGCTCATATATCCTTCCCTTACTTAACAAGTATCTCTC-CCTCAGTCTCAGGGACATTTGGAGAACTGTCAGATACAACAGGATGG-ATAAGTTCAGTGCAAACCAACTGCAAAGTTCATCAAGTT-CAAAAGACCACGTCGGAGACCTTCACATACAAGATCTTAGATCAATGAGAGCTCATGGAGCTGGACCAGTAGATGAA---AAAATTATGAGGATGATGGAAAGATAGGTTCTTCATGAGG---------GAATATTGAGGGATCGAAAGAGGTCCTTAGGAAAAGGAATGAAGCCCTTCAATATTAAAC
>gene=chr11_10672172-10673172; species=calJac
CCCTAAGGCTGCTGAGTTCTGCAACATCTCAGTCCCAGGAGTTTGGGATGTGGAGATACAAAGGGCCATTCTTTTCTAAGTATTTA----CTAAGTTCCCACAGTTGTGATGTGTCAGAAAACAAATGTCATCATAACATGAAAATATTCACTAAGAATCTGCCCATTTGTAAGAATGAGGCT-CACTCATAGATTCTTCCCTCACTTCACAAGTGTCTCTCCCATCTGGCCCAGGTGAGTTTGAACAACTGTCCAATATAACAGGACAATACCATTTTAGAGCAAATCAACCGCAAAGTTCATGAAGTCAAAGAAAGCAGTGATGGGGAATTTCACATGCAAGGTCTTCGACCAAGGAGGTCAGATAGAGCTAAGCAGTTAAACAAAGAAAACACCATGAGCACGATGCCCAGATAGGTTCCTCAAGAGGGAATCATTTGAATATTGAGGGATTAAAAGAGATCCTTAGGAAAATGGATGAAGCCCTTACGTATTAAAC
>gene=chr11_10672172-10673172; species=canFam
CGCCAAGTCTGCCAAGTTCTGCAATATCTCAATCCCACGAGTTTGGGGTAGAGAGATACAAGAAGCCATTCTTTTCTAAGTATTTACTATCTGAGTTCCCACAGTTATGACGTGCAAGAAAACAAATGTCATCCTAACATGAAAATGTTCACTGAGAATCTGCCCGCTTACCAAATTAATGCT-CAGTCATACATTCTTCCTTCACTTCACAAGTGTCTGTCCCTTCTGGATGAGGTCAGTT----------TCAG-TATAATGGGG-----------TGGTGCAAACCAAGTG-CAAGTTCAGGAAATCAAAGAAAACAGTGTTGGAAAACTTCACATGCAGGGT-CTGGGCCAGTGAGAGCAGATGGAGCTAGAGCAGC-AACGAA---AAAATTACAAGGATGA-TGCAAGATGAGTTCTTTATGAGAAAATGATTTGCATATTGGAGGATCGATAGAGGTCCTTGGGAAAATGAATGAGGCCCTTAAATATTTCA-
>gene=chr11_10672172-10673172; species=equCab
CCCCGAGGCTGCCAAGCTCTGCAACATCTCCATCCCACGAGCTTGGGATGTGGAGATACAAGAGGCCACTCTTTTCTAAGTACTTATTATCTAAGTTCCCACAGCTATGATGTGTAAGGAAGCAAACGTCATCGTAACATGAAAATATTCACTATGAGTCTGCCCGTTTATCAAATTCGTGCT-CCCTCAGACATTCTTCCCTCGCTTCACAAGTGT------CTCGTGGCTCAGGGCAGTTCGGACAACCGTCAGCTATGACAGGACAATACAAGTTCGGTGCCAACCAACTGCCAAGTTCATGAAGTT-TGGAAAACCACACTGGATTACTCTACATGCAAGGTGCCGGACCGACGAGAGCAGACGGAACTGGATTGGTAAACGAA---AAAGTTATGAGGAAGAGGGCAAGCTAAGTTCTTCGAG-GGGAATGACTCAAATACTGAAAGATTGAAAGAGTTCCTGGGGCAAACGAATGGAGCTCTTAAACATTAAAC
>gene=chr11_10672172-10673172; species=gorGor
CCCTAAGGCTGCCAAGTTCTGCAACATCTTAATCCGATGAGCTTGGGATATGGAGATACAAAGGGCCATTCTTTTCTAAGTGTTTACTATCTAAGTTCCCAGAGTCGTAATGTGTCAGAAAACAAATGCCATCATAACATGAAAATATTCACTAAGAATCTGCCCTTTTGTAAAAATAATGCTCCACTCATAGATTCTTCCCTCACTTAAAAAGTGTCTATCCCACCTGGCTCAGGTCAGTTTGGACGACCGTCCGATATAACAGGACAATACCATTTCAATGCAAATCAACTGCAAAGTTCATGAAGTCAAAGAAAACAGTGATGGAGAATTTTACATGCAAGGTCTTTGACCAAGGAGATCAGATAGAGCTTATCAATTAAGTGAAGAAAATACAACGAGGACGATGCTCAAATAGGTTCTTCAAAAGGGAATAATTTGAATATCGAGGGACTGAAAGAGATCCTTGGGGAAATGGATGAAGCCCTTAAGTATTAAAC
>gene=chr11_10672172-10673172; species=panTro
CCCTAAGGCTGCCAAGTTCTGCAACATCTTAATCCAATGAGCTTGGGATATGGAGATACAAAGGGCCATTCTTTTCTAAGTGTTTACTATCTAAGTTCCCAGAGTCGTAATGTGTCAGAAAACAAATGCCATCATAACATGAAAATATTCGCTAAGAATCTGCCCTTTTGTAAAAATAATGCTCCACTCATAGATTCTTCCCTCACTTAAAAAGCGTCTATCCCCCCTGGCTCAGGTCAGTTTGGACGACTGTCCGATATAACAGGACAATACCATTTCAATGCAAATCAACTGCAAAGTTCATGAAGTCAAAGAAAACAGTGATGGAGAATTTTACATGCAAGGTCTTTGACCAAGGAGATCAGATAGAGCTTATCAATTAAGTGAAGAAAATACGACGAGGATGATGCTCAAATTGGTTCTTCAAAAGGGAATAATCTGAATATCGAGGGACTGAAAGAGATCCTTGGGGAAATGGATGAAGCCCTTAAGTATTAAAC
>gene=chr11_10672172-10673172; species=papHam
CCCTAAGGCTGCCAAGTTCTGCAACATCTTAATCCCATGAGTTTGGGATATGGAGCTACAAGGGGCCATTCTTTTCTAAGTATTTACTATCTAAGTTCCCAGAGTCGTAATGTGTCAGAAAACAAATGCCATCATAACATGAAAATATTCACTAAGAATCTGCCCATTTGTGAAAATAATGCTCCACTCACAGATTCTTCCCTCACTTAACAAGTGTCTATCCCA-CTGGCTCA-GTCAGTTTGGACGACTGTTTGATATAACAGGATAATACTATTTCAATGCAAATCAACTGCAAAGTTCATGAAATCAAAGAAAACAGTGATGGAGAATTTCACATGCAAGGTCTTTGACCAAGGAGATCAGATAGAGCTTATCAATTAAGTGAAGAAAATACAATGAGGATGATGCTCAAATAGGTTCTTCAAAAGGGAATAATTTGAATATTGAGGGATTGAAAGAGATCCTTAGGAAAATGGATGAAGCCCTTAAGTATTAAAC
>gene=chr11_10672172-10673172; species=ponAbe
CCCTAAGGTGGCCAAGTTCGGCAACATCTTAATCCGATGAGCTTGGGATATGGAGATACAAAGGGCCATTCTTTTCTAAGTGTTTACTATCTAAGTTCCCAGAGTCGTAATGTGTCAGAAAACAAATGCCATCATAACATGAAAATATTCACTAAGAATCTGCCCATTTGTAAAAATAATGTTCCACTCATAGATTCTTCCCTCACTTAAAAAGTGTCTATCCCACCTGGCTCAGGTCAGTTTGGACGACTGTCCGATATAACAGAACAATACCATTTCAATGCAAATCAACTGTGAAGTTCATGAAGTCAAAGAAAACAGTGATGGAGAATTTTACATGCAAGGTCTTTGACCAAGGAGATCAGATAGAGCTTATCAATTAAGTGAAGAAAATACGACGAGGATGATGCTCACATCGGTTCTTCAAAAGGGAATAATTTTAATATCGAGGGACTGAAAGAGATCCTTGGGAAAATGGATGAAGCCCTTAAGTATTAAAC
>gene=chr11_10672172-10673172; species=rheMac
CCCTAAGGCTGCCAAGTTCTGCAACATCTTAATCCCATGAGTTTGGGATATGGAGCTACAAGGGGCCATTCTTTTCTAAGTATTTACTATCTAAGTTCCCAGAGTCGTAATGTGTCAGAAAATATATGCCATCATAACATGAAAATATTCACTAAGAATCTGTCCATTTGTAAAAATAATGCTCCACTCACAGATTCTTCCCTCACTTAACAAGTGTCTATCCCA-CTGGCTCA-GTCAGTTTGGACGACTGTTTGATATAACAGGATAATACCATTTCAATGCAAATCAACTGCAAAGTTCATGAAATCAAAGAAAACAGTGATGGAGAATTTCACATGCAAGGTCTTTGACCAAGGAGATCAGATAGAGCTTATCAATTAAGTGAAGAAAATACAATGAGGATGATGCTCAAATAGGTTCTTCAAAAGGGAATAATTTGAATATTGAGGGATTGAAAGAGATCCTTAGGAAAATGGATGAAGCCCTTAAGTATTAAAC
>gene=chr11_11824172-11825172; species=hg19
CAAGGAACAATTTTTTTACTATTCACTCAACTATTTCCTATAAATAAACACAGCCACACTGAGGATTATTACTTTTTTAAAAAACttttttttttttttctgagacagagtcttgctctgttgcccaggctagagtgcactggtacaatctcagctcactgcaaccaccgcctcccaggttcaagtgattcttgtgacagcctcccaagaagctgggattacaggcatgtgccacccacctaactaatttttgtatttttagtagagacagggtttcgccatgttgtccaggctggtctgaaactcctggcctcaagcaatctgcccacctggatctcccaaagtgctgggattacaggagtgagtcaccgtgcctggccTTAGAAACTTCTTTTCTAGAAAAGTAGTCAACTAACATTAGTATTTTCTACTTTTACTCAAAACGGAGGTCAGCTACCATTGCTTTATCTATATTAGCTGACAATTCAGTGTTAACACCT
>gene=chr11_11824172-11825172; species=bosTau
CAATGAATAA-CTTTTTGCTATTCATTTAATTGTCTCTTAGAAATAAACA--GTCACACTGGGGATTATTACA--TTTTAAAAAA-----------------------------------------------------------------------------------------------------------------------------------------------------------------------------------------------------------------------------------------------------------------------------------------------------------AAA----TTTCCTGGGAAAGCAAGCAAGAAACATTACTATTTTCTAATCTTATTCAAAATGGAGTTCAGTTGACATTGTCTTATCTAAATTTGCTGATAAGTCAGAGCTAATATCC
>gene=chr11_11824172-11825172; species=calJac
--------------------------------------------------------------------------------------------------------------------------------------------------------------------------------------------------------------------------------------------------------------------------------------------------------------------------------------------------------------------------------------------------------------------------------------------------------------------------------------------------------------------
>gene=chr11_11824172-11825172; species=canFam
CAGTGAACAATTTGTGTACTATTC----AACTGTTTCCTATAATTAGATGTGGCTCCACTGAGGGAAACTACATTTTTTTGAAAC------------------------------------------------------------------------------------------------------------------------------------------------------------------------------------------------------------------------------------------------------------------------------------------------------------------TTTTCTGGAAAGGTAGACAACCAACCCTACTATTGTCTATTCTTATTCAAAATGGAGGTCAACTAACATTGCCTTG--TATATTTGTTGGTAACTCGATGTTAACATCC
>gene=chr11_11824172-11825172; species=equCab
CAAGGAATAA-TGTTTCACTATTCTCTTAGTTGTTTCCTAGGAATAAACA--GTCACACTGAGGATTACTACACTTGAAAAAAAT--------TTT------------------------------------------------------------------------------------------------------------------------------------------------------------------------------------------------------------------------------------------------------------------------------------------------------------TGGAAAGGTAGACAACTAACATTGCTATTTTCTATTCTTACTCCAAGTGGATGTTAGCTGACATTGCCTTATCTATATTTACTGACAACTCAGTGTTAACATCC
>gene=chr11_11824172-11825172; species=gorGor
-------------------------------------------------------------------------------------------------------------------------------------------------------------------------------------------------------------------------------------------------------------------------------------------------------------------------------------------------cccaaagtgctgggattacaggagtgagtcaccgtgcctggccTTAGAAACTT---TTCTAGAAAAGTAGTCAACTAACATTAGTATTTTCTACTTTTATTCAAAATGGAGGTCAGCTGCCATTGCCTTAGCTATATTAGCTGACAATTCAGTGTTAACACCT
>gene=chr11_11824172-11825172; species=panTro
CAAGGAACAATTTTTTTACTATTCACTTAACTATTTCCTATAAATAAACACAGCCACACTGAGGATTATTACTTTTTAAAAAAAAAtttttttttt---ctgagacagagtcttgatctgttgcccaggctagagtgcactggtacaatctcagctcactgcaaccaccgcctcccaggttcaagtgattcttgtgacagcctcccaagaagctgggattacaggcatgtgccacccacctaactaatttttgtatttttagtagagacagggtttcaccatgttgtccaggctggtctgaaactcctggcctcaagcaatctgcccacctggatctcccaaagtgctgggattacaggagtgagtcaccgtgcctggccTTAGAAACTT---TTCTAGAAAAGTAGTCAACTAACATTAGTATTTTCTACTTTTACTCAAAATGGAGGTCAGCTGCCATTGCTTTAGCTATATTAGCTGACAATTCAGTGTTAACACCT
>gene=chr11_11824172-11825172; species=papHam
CAATGAACAA-TTTTTTACTATTCACTTAACTATTTCCTATAAATAAACACAGCCACACTGAGGATTATTACTTTTTTTAAAAACCttttttttttat-ttgaggcagagtcttgctttgttgcccatgccaaagtgcactggtacaatctcagctcactgcaaccaccgcctcccacattcaagcaattcttgtgacagcctccaaagaagcttggattacaggcatgcgccacccacctgactaatttttgtatttttagtaaagacagggtttcgccatgttgtccaggctggtctgaaactcctggcctcaagcaatctgcccacctggacctcccaaagtgctgggattacaggagtcagtcaccatgcctggACTTAAAAACTT-TTTTCTAGAAAAGTGGTCAACTAACATTAGTATTTTCTACTTTTTCTCAAAACGGAGGTCAGCTACCATTGCTTTATCTATATTAGCTGACAATTCAGTGTTAACACCT
>gene=chr11_11824172-11825172; species=ponAbe
CAAGGAACAATTTTTTTACTATTCACTTAACTATTTCCTATAAATAAACACAGCCACACTGAGGATTATTACTTTTCTAAAAAACttttttttttttttctgagacagagtcttgctctgttgcccaggctagagtgcactggtacaatctcagctcactgcaaccaccgcctcccaggttcaagtgattcttgtgacagcctcccaagaagctgggattacaggcatgcgccacccacctgactaatttttgtatttttagtagagacagggtttcgccatgttgtccaggctggtctgaaactcctggcctcaagcaatctgcccacctggacctcccaaagtgctgggattacaggagtgagtcaccgtgcctggccTTAAAAACTTTTTTTCTAGAAAAGTAGTCAACTAACATTAGTATTTTCTACTTTTACTCAAAACGGAGGTCAGCTGCCATTGCTTTATCTATATTAGCTGACAATTCAGTGTTAACACCT
>gene=chr11_11824172-11825172; species=rheMac
CAATGAACAA-TTTTTTACTATTCACTTAACTATTTCCTATAAATAAACACAGCCACACTGAGGATTATTACTTTTTTAAAAAACCtttttttttttttttgaggcagagtcttgctttgttgcccatgccaaagtgcactggtacaatctcagctcactgcaaccaccgcctcccacattcaagcaattcttgtgacagcctccaaagaagcttggattacaggcatgcgccacccacctgactaatttttgtatttttagtaaagacagggtttcgccatgttgtccaggctggtctgaaactcctggcctcaagcaatctgcccacctggacctcccaaagtgctgggattacaggagtgagtcaccatgcctggACTTAAAAACTT-TTTTCTAGAAAACTGGTCAACTAACATTAGTATTTTCTACTTTTTCTCAAAACGGAGGTCAGCTACCATTGCTTTATCTATATTAGCTGACAATTCAGTGTTAACACCT
>gene=chr11_13404094-13405094; species=hg19
aactttcatatacattgtctcatctcaccttcacaacaTTATAGTGACAAGATCCAGGCTCCTCAGCGTTCGTTTTATAAGTATGGCCCCCAGGCTACAATCCTGGGCTCATGGCTTCCAATTCTTTTCACATCAACAACTACCAGAAATCAAAAGCTGTGCTCTGCATCATAAAGCCCCAGCTATTTTTGAGGCACTTATGAAAATTCTCCCTTTTCTTTGAGAAGAATGGATTATAAAATGGATCTGTGAGAAGAAATTTGGATGTGTTCTCACGAGATGAGTCCTGGGCAGCAGGACTTATAAGAAAAGCAGCTTAAACAAGACAGTTAAAACTGACAGCAGTATTAAATGGTGCACCATACCCAGCCCTTTCCAGTCACTTTCAAATTTGGAAGGTCCAAAAATGAACCATTTAGCCTGCAGTTGTTTGTCAGGATCAAGCTAAAAAGGAAGCCTAAGTGAGCCTCCATAGGTCGCAAGAGAGTACAGACATCCAG
>gene=chr11_13404094-13405094; species=bosTau
aacttttatatacaatatcttattttatcctcacaacctcatagtggaaaaatccaggctaccaaatggtaatttagtaagtatgg-ccccaaac-taaattcaggtctcttgacttctgattcttttcataccaacaactgccAGAGATCTGAAAGTATACTGTACAACCCAGAG-CGCAAGTATTTTTGAGGCATTTACGGAAAATGTTTCTTTGTCTTTG-------GACTTATAAAATGGATCTGA--GAAGAAATTTGAATGTATTC--------TGAGTCAGCAGCAGC-----------GAAGGGCA-TCTAAACAAGACAGTTTAA---AAAGACAGCGTTAACTA-TGTACCAAAGCCAACATTTCCCAGTCACTTTCAAACTGGGCAGGTCCAAAAATGAGACATTTGGCCTGCAGTTGGCTATTAGGGTCAAGTTAAAAGGGTAAGGTTAGCAAGCCTC---AGATTCCAGGAGATTCTGGACATCTAG
>gene=chr11_13404094-13405094; species=calJac
aactttcatatacattatctcatcttatcctcacaacaTTATAGTTACAAGATCCAGGCTCCTCAGCGTTCA-TTTATAAGTATGG-CCCCAAACTACAATCTTGGGCTCATGACTTCCAATTCTTTTCACATCAACAATTATCAGAAATCAAAAGCTGTGCTCTGCTTCATAAAGCCCCACCTATTTTTGAGGCATTTATGAAAATTCTTCCTTTTCTTTGA--------------AAAATGGATCTGTGAGAAGAAATTTGGATGTGTTCTCTC---ATGAGTTCTGGACAGCAGGACTTACAAGAAAAGCAGCTTAAACAAGACAGTTAAAACTGACAGCAGTATTAAATGGTGCACCAGACCCAGCCCTTTCCAGTCACTTTCAAATTTGGCAGGTCCAAAAATGAACCATTTAGCCTGCAGTTGTTTGTCAGGTTCAAGCTAAAAAGGACACTGAAGTGAGCCTCCATAGGTCCCAGGAGAGTACTGATATCCAG
>gene=chr11_13404094-13405094; species=canFam
AACTTCTCTATATATTTTCTAATCTTAGCCTCACAACTTT----TGACAAAATCGAAGCTCCCAAATATTCATTTAA-AAGTACAG-TCCCAAACTTAAGGTCAGGTCTCTTGACTTTTGATTCTTTCCACACCAGCAATTT-CAGAGCTCT---AATGTACTCCACA-CACAAAGTCCCAAGTATTTTTGAAGCATTTATGAGAAATTT----TTTTCTTTG-------GACTTATAAAATGGGTCTGAGAGAAGAAATTTGAATATATTC--------TGAGTCCTCAGCAACAGGACTTG---TAAAAGTAGCTTAAACAAGATAGTTAGAAATGATAGC--------------------AGCCAGCCCTTCCCAGTTGCTTTCAAATTGGGCAGGTCCAAAAATGAGCCATTAAGCTTGCAGTTATTTTTCAGAGTCAAGCTAAAAAATGAGGCTAAGTGAA---CC-TAGGTCCCAGGAGAGTCTGGACATCCAG
>gene=chr11_13404094-13405094; species=equCab
agctttcatatacattctctcatcttatcctcacaaatttatagtgacaaaatccagg-tcccagatgttcatttaataagtatgg-ccccaaac-taaatttaggtctcttgacttctgattcttttcataccaactgcT---AGAGATCTAAAAGTGTACTCTGCATCATAAAGCCCCAAGTATTTTTGAGGCATTTATTAAAAATGTTTCCTTTTCTTTG-------GGCTTATAAAATGGGTCTGGGAGAAGAAATTTGAACGTATTC-------ATGAGTCCTCAGCAGCAGGACTTA---TAAGA----CCTAAACAAGATAGTTAAAAATGACAGCAGCATTAAATGGTGTACCAAAGTTAACCCTT-CCAGTCACCTTCAAATTTGGCAGGTCCAAAAATGAGCCATTTAGCTTGCAGTTGTTTGTCAGAATCAAGCTAAAAAGGGAGACTAAGTGAG---------------------TCTGGACATCCAG
>gene=chr11_13404094-13405094; species=gorGor
AACTTTCATATACATTGTCTCATCTCACCTTCACAACATTATAGTGACAAGATCCAGGCTCCTCAGCGTTCGTTTTATAAGTATGGCCCCCAGACTACAATCCTGGGCTCATGGCTTCCAATTCTTTTCTCTGC------TACCAGAAATCAAAAGCTGTGCTCTGCATCATAAAGCCCCAGCTATTTTTGAGGCACTTATGAAAATTCTCCCTTTTCTTTGAGAAGAATGGATTATAAAATGGATCTGTGAGAAGAAATTTGGATGTGTTCTCACGAGATGAGTCCTGGGCAGCAGGACTTATAAGAAAAGCAGCTTAAACAAGACAGTTAAAACTGACAGCAGTATTAAATGGTGCACCATACCCAGCCCTTTCCAGTCACTTTCAAATTTGGAAGGTCCAAAAATGAACCATTTAGCCTGCAGTTGTTTGTCAGGATCAAGCTAAAAAGGAAGCCTAAGTGAGCCTCCATAGGTCGCAGGAGAGTACAGACATCCAG
>gene=chr11_13404094-13405094; species=panTro
AACTTTCATATACATTGTCTCATCTCACCTTCACAACATTATAGTGACAAGATCCAGGCTCCTCAGCGTTCGTTTTATAAGTATGGCCCCCAGGCTACAATCCTGGGCTCATGGCTTCCAATTCTTTTCACATCAACAACTACCAGAAATCAAAAGCTGTGCTCTGCATCATAAAGCCCCAGCTATTTTTGAGGCACTTATGAAAATTCTCCCTTTTCTTTGAGAAGAATGGATTATAAAATGGATCTGTGAGAAGAAATTTGGATGTGTTCTCACGAGATGAGTCCTGGGCAGCAGGACTTATAAGAAAAGCAGCTTAAACAAGACAGTTAAAACTGACAGCAGTATTAAATGGTGCACCATACCCAGCCCTTTCCAGTCACTTTCAAATTTGGAAGGTCCAAAAATGAACCATTTAGCCTGCAGTTGTTTGTCAGGATCAAGCTAAAAAGGAAGCCTAAGTGAGCCTCCATAGGTCGCAGGAGAATACAGACATCCAG
>gene=chr11_13404094-13405094; species=papHam
aactttcatatacattgtctcatctcaccttcacaacaTTATAGTGACAAGATCCAGGCTCCTCAGTGTTCATTTTATAAGTATGG-CCCGAAACTACAATCCTGGGCTCATGACTTCCAATTCTTTTCACATCAACAACTACCAGCAATCAAAAGCTGTGCTCTGCATCATAAAGCTCCAGCTATTTTTGAGGCACTTATGAAACTTCTTCCTTTTCTTTGGGAAGAATGGATTATAAAATGAATCTGCGAGAAGAAATTTGGATGTGTTCTCATGAGATGAATCCTGGGCAGCAGAACTTACAAGAAAAGCAGCTTAAACAAGACAGTTAAAACTGACAGCAGTATTAAATGGTGCACCGTACCCAGCCCTTTCCAGTCACTTTCAAATTTGGAAGGTCCAAAAACGAACCATTTTGCCTGCAGTTGTTTGTCAGGATCAAGCTAAAAAGGAAGCCTAAGTGAGCCTCTGTAGGTCCCAGGAGAGT--AGACATCCAG
>gene=chr11_13404094-13405094; species=ponAbe
aactttcatatacattgtctcatctcaccttcacaacaTTATAGTGACAAGATCCAGGCTCCTCAGTGTTCGTTTTATAAGTATGGCCCCCAAACTACAATCCTGGGCTCATGGCTTCCAATTCTTTTCACATCAACAACTACCAGAAATCAAAAGCTGTGCTCTGCATCATAAAGCCCCAGCTATTTTTGAGGCACTTAAGAAAATTCTCCCTTTTCTTTGGGAAGAATGGATTATAAAATGGATCTGTGAGAAGAAATTTGGATGTGTTCTCACGAGATGAGTCCTGGGCAGCAGGACTTATGAGAAAAGCAGCTTAAACAAGACAGTTAAAACTGACAGCAGTATTAAATGGTGCACCATACCCAGCCCTTTCCAGTCACTTTCAAATTTGGAAGGTCCAAAAATGAACCATTTAGCCTGCAGTTGTTTGTCAGGATCAAGCTAAAAAGGAAGCCTAAGTGAGCCTCCGTAGGTCGCAGGAGAGTACAGACATCCAG
>gene=chr11_13404094-13405094; species=rheMac
AACTTTCATATACATTGTCTCATCTCACCTTCACAACATTATAGTGACAAGATCCAGGCTCCTCAGTGTTCGTTTTATAAGTATGG-CCCGAAACTACAATCCTGGGCTCATGACTTCCAATTCTTTTCACATCAACAACTACCAGCAATCAAAAGCTGTGCTCTGCATCATAAAGCTCCAGCTATTTTTGAGGCACTTATGAAACTTCTTCCTTTTCTTTGGGAAGAATGGATTATAAAATGAATCTGCGAGAAGAAATTTGGATGTGTTCTCATGAGATGAATCCTGGGCAGCAGAACTTACAAGAAAAGCAGCTTAAACAAGACAGTTAAAACTGACAGCAGTATTAAATGGTGCACCGTACCCAGCCCTTTTCAGTCACTTTCAAATTTGGAAGGTCCAAAAATGAACCATTTTGCCTGCAGTTGTTTGTCAGGATCAAGCTAAAAAGGAAGCCTAAGTGAGCCTCTGTAGGTCCCAGGAGAGTACAGACATCCAG
>gene=chr11_15195094-15196094; species=hg19
tgtatatgtTCAAATTCTTTACAAAATGTAATAGCTATTTCCATGAAGGGAGGCAGAGACAGAGAAATCATTGGTTATTTTTTAAAAACAATTTAAAAAGCAATTTCCTAAAAGAAATCATATGTTCAATTTCATAATTAAACATAAGATGTGTGGTTAAAAATTACATTTAAAAGCCTACAGTCAAATGGTTACATATTTCAGAAAGTCTTGCTCCTTCTCATTAAATAACTGTAAACATGAAGACATGATTTTTTAACCTCGATAACTGGAGTCTGCCTTATAATTTCAACCCTACTTGGTACCTTTGCTTCACCAGGCTGGCCTCATTGGTGCCCTTTATTTGCTATActgactcagaataaaagccaaatctccaccttgtccaacacagccccataggatctactcccctcacccccacctcattgctctcaactcatcttccaccttggctgactattcccatgctactctggcctccttgctattccttgcac
>gene=chr11_15195094-15196094; species=bosTau
------TATTAAAATTCTTTACAAAATATAATAGCTATTTTCATGAAGGGAGAGGGAGATAGAAAGGTCATTGGTAACTTATTTTTAAC---TTAAAAA-------GCTGTAAGGAACCACATGTATAATTTGA----TAAATATAAGTCTTGTAGTTAAAACTTACATTTAAAAGCTTATAG----ACAGCTGCATCATTGAGAAAGTCCTAGTCCTTCT----------CATTAAAAATGAAGATGTGA--TTTTAACCATGATAATTGGAGCATGCTTTATCATTTCAGTCCTCCTTGGTACCTTGGGCCCACCTATCCACTCTCCTCCATGCTTTCAGTGTGCTGT-ATAactcggaataaaagccaagtcctcaccttgtcctacacaactcctcagggtctgcccacc---tccaccgtccagtcccctcacctcatcctccg----------ccctgtcaggctaactctggcctccttgctatttctcacac
>gene=chr11_15195094-15196094; species=calJac
tgtatatgtTC-AATTCTTTA-AAAATGTAATAGCTATTTCAATGAAGGAAGGCAGAGAAAGAAAGATCATTGGTTATTTTTTA-----------AAAAGCAATTTTCTAAAAGAAATCATATGTTCAATT-----------TATAAGAATTGTAGCTTAAAATTACATGTAAAAGCCTGTAGTCAAATGGTTGCATCTTTCAGAAAATCCTGCTCCTTCTCATTAAATAACTGTAAATGTGAAGACATGATTTTTTAACCTTGATAACTGGAGTTTGCCCTATAA-TTAAACCTTACTTGGTAACTTTGCTCCACCATGCTGGCCTCA-TGGTGCCCTTTgtttgctatactgactcagaataaaagccaagtccccaccttgtctaccacagccctata-gatctactcccttcacctccacgtcattgctctcaactcatctcctaccccagctgactcttcccacactactctggtcaccttgctattcctcgcac
>gene=chr11_15195094-15196094; species=canFam
--------------------------------------------------------------------------------------------------------------------------------------------------------------------------------------------------------------------------------------------------------------------------------------------------------------------------------------------------------------------------------------------------------------------------------------------------------------------------------------------------------------------
>gene=chr11_15195094-15196094; species=equCab
TATATATGTTCAAATTCTTTACAAATTATAATAGCTGTTTTCATGAAGGGAG----AGGGAGAAATGTCATTGGTGATTTGTTTTTAAC---TTAAAAGGCAATTTGCTATAAGAAACCACATGTACACTTTCGTGGTTAAATATAAGCCTTGTGGTTAAGAACTACGTTTAAAAGCTTAGAGTTAAACAGTTGCTTCGTTCAGAAAGTCCTACTCCTCCTCATTAAATACCAGCGAATATGAAGACGTGA--TCTTAACCACGAT-ATTGCAGCGTGCTTTCTCGTTTCTGTCCTACTTGATAGTTCCGCCCCACCTCGCTGGCcccaccagtgccctttgtgtactgt----gctcagaatcagagccgag-tcctaccttgtcctacacagctctgcagggtctgcccatc---cccacccgccactgctctcccctcacccccca----------ctctgtctggctgactctgacctccttactattcctcacac
>gene=chr11_15195094-15196094; species=gorGor
tgtatatGTTCAAATTCTTTACAAAATGTAATAGCTATTTCCATGAAGGGAGGCAGAGACAGATAAATCATTGGTTATTTTTTAAAAACAATTTAAAAAGCAATTTCCTAAAAGAAATCATATGTTCAATTTCATAATTAAACATAAGATGTGTGGTTAAAAATTACATTTAAAAGCCTATAGTCAAATGGTTACATATTTCAGAAAGTCTTGCTCCTTCTCATTAAATAACTGTAAACATGAAGACATGATTTTTTAACCTCGATAACTGGAGTCTGCCTTATAATTTCAACCCTACTTGGTACCTTTGCTTCACCAGGCTGGCCTCATTTGTGCCCTTTATTTGCTAT------------------------------------------------------------------------------------------------------------------------------------------------------
>gene=chr11_15195094-15196094; species=panTro
tgtatatGTTCAAATTCTTTACAAAATGTAATAGCTATTTCCATGAAGGGAGGCAGAGACAGAGAAATCATTGGttattttttaaaaataatttaaaaaGCAATTTCCTAAAAGAAATCATATGTTCAATTTCATAATTAAACATAAGATGTGTGGTTAAAAATTACATTTAAAAGCCTATAGTCAAATGGTTACATATTTCAGAAAGTCTTGCTCCTTCTCATTAAATAACTGTAAACATGAAGACATGATTTTTTAACCTCGATAACTGGAGTCTGCCTTATAATTTCAACCCTACTTGGTACCTTTGCTTCACCAGGCTGGCCTCATTGGTGCCTTTTATTTGCTATActgactcagaataaaagccaaatctccaccttgtccaacacagccccataggatctactcccctcacccccacctcattgctctcaactcatcttccaccctggctgactcttcccatgctactctggcctccttgctattcctcgcac
>gene=chr11_15195094-15196094; species=papHam
tgtatatGTTCAAATTCTCTGCAAAATGTAATAGCTATTTCCATGAAGGGAGGCAGAGGCAGAAAAATCATTGGTTATTTTTTAAACACGATTTAAAAAGC-ATTTCCTAAAAG-AATCATATGTTCAATTTCACAATTAAACATAAGACTTGTGGTTAAAAATTACATGTAAAAGCCTGTAGTCAAATAGTTGCATATTTCAGAAAGTCCTCCTCCTTCTCATTAAATAACTGTAAACATGAAGATATGATTTTTTAACCTTGATAACAGGAGTCTGCCTTATAATTTCAACCCTACTTGATACCTTTGCTTCACCAGGCTGGCCTCATTGGTGCCCTTTATTTGCTATActgactcagaataaaagccaggtccccatcttgtccaacacagccctataggatctactcccctaacccccacctcattgctctcaactcatctttcaccccagttgactcttcccatgctactctggcctccttgctattcctcacac
>gene=chr11_15195094-15196094; species=ponAbe
tgtatatgtTCAAATTCTTTACAAAGTGTAATAGCTATTTCCATGAAGGGAGGCAGAGACAGAGAAATCATTGGTTATTTTTTAAAAACAATTTGAAAAGCAATTTCCTAAAAGAAATCATATGTTCAATTTCATAATTAAACATAAGATGTGTGGTTAAAAATTACATTTAAAAGCCTATAGTCAAATGGTTACATATTTCAGAAAGTCTTTCTCCTTCTCATTAAATAACTGTAAACATGAAGACATGATTTTTTAACCTCGATAACTGGAGTCTGCCTTATAATTTCAACCCTACTTGGTACCTTTGCTTCACCAGGCTGGCCTCATTGGTGCCCTTTATTTGCTATActgactcagaataaaagccaaatctccaccttgtccaacacagccccataggatctactcccctcacccccacctcattgctctcaactcatcttccaccccggctgactcttcccatgctgctctggcctccttgctattcctcgcac
>gene=chr11_15195094-15196094; species=rheMac
tgtatatGTTCAAATTCTCTGCAAAATGTAATAGCTATTTCCATGAAGGGAGGCAGAGGCAGAAAAATCATTGGTTATTTTTTAAACATGATTTAAAAAGC-ATTTCCTAAAAG-AATCATATGTTCAATTTCACAATTAAACATCAGACTTGTGGTTAAAAATTACATGTAAAAGTCTGTAGTCAAATAGTTGCATATTTCAGAAAGTCCTCCTCCTTCTCATTAAATAACTGTAAACATGAAGACATGATTTTTTAACCTTGATAACAGGAGTCTGCCTTATAATTTCAACCCTACTTGATACCTTTGCTTCACCAGGCTGGCCTCATTGGTGCCCTTTATTTGCTATActgactcagaataaaagccaggtccccatcttgtccaacacagccctataggatctactcccctaacccccacctcattgctctcaactcatctttcaccccagttgactcttcccatgctactctggcctccttgctattcctcacac
>gene=chr11_15539094-15540094; species=hg19
agtcTGTACATTTATTTTTGTCAAAAAATATACTTGAGCCTATACTATGAATGCATCTGTAATTATTTACTACCTTCAACAAAGATGGATAATATCTTTTGTCATCCTTATTTTAGCTGCTACCACCAGCTTTAATTGGtataatatgataattttacccagttaattattgttaattttataaattaagaatcttctctttcaagaattatttatgacactttcattctgttttgtaaccatatttaccacagttatttagaataaattatgtgcttaaatgctttcagttgctcattaccagttcttccacaccatgactttattatttatgagttttaaattttgatttattttttttcagctggctgaagtagacgttggagtaatttttcaggaagaatgcaggagtcaaacacttcatgagtccttgcataactgagattattggtctgttgacttcatatatgaaccacaaTGTTTAAGTattcaatcattta
>gene=chr11_15539094-15540094; species=bosTau
AGTTACTACTTTTATTTTTGTCAGAAAACATCCTTGAGCCTATACAATGAAAATATATGTAATTATTTACCTCCTTCAGTGAAGATGGATAATACATCTTCCCATTCTTATTTTACATACTACCACCAGTTTTAATTGGTGTAAGAT---AGTTTTATCAAGTTAATTATTGCTCCTTTTATAAAATAAGAatcctctatttcaagaattatttatgacactttcattctgttttgtaaccatgtttaccacagttacttagaataaattacatgcttgaatgcttttagttgctcattaccagttcttccacaccatgatgttattatttatgatttttaaattttgattctttttttttcatctgcgtgaaatagatcttgaagtaacttttcaggaagaatgcatgagtcaaacactttgttagtcctt-cataactgaggttattggtctgttgacttcatatataaaccacagtttTCAACTATTCAATCATTTA
>gene=chr11_15539094-15540094; species=calJac
aGTCTCTACAATTATTTTTGTCAAAAAATATACTTGAGCCTATACTACGAATGCATCTGTAATTATTTACTACCTTCAGCAAAGATGAATAATATCTTTTGTCAACCTTATTTTACCTGCTGCCACCCGCTTTAATTGGtataatatgataattttacacagtta---attgttaattttataaattaagaatcttctctttcaagaattatttatgatactttcattctg-tttgtaaccatatttaccacagttatttggaataaattatgtgcttaaatgctttcagttgctcattaccagttcttccacaccatgactttattatttatgagttttaaattttgatttattttttttcagctggctgaagtagaccttggagtaatttttcaggaagaatgcaggagtcaaacactttgtgagtccttgcataactgagattattggtctgttgacttcatatacgaaccacaatttTTAAGTATTCAATCATTTA
>gene=chr11_15539094-15540094; species=canFam
agtcACCACTTCTGTTTTTTCCAAAAAAAATGCTTGAGCTTATACTAGGAATGTGTCTATGATTATTTACCTCCTTCAGTGAAGATGGACAACACATTTTCCCATCTTTATTTTACATGCTACCACCAGTTTTAATTGGTGTAGGATGATAATTTTACCCAGTTAATTGTCGTTAATTTCATGAATTAAGAATCTTCTCTTTTCAGAATTAtttatgacactttcattctgttttgtaaccatatttaccacagttatttagaataaattatgtgcttaaatgctttcagttgctcattacctgttcttccacaccatgactttactatttatgagttttaaattttgattcttttttcttcagacggctgaagtagatcttggagtaatttttcaggaagaatgtatgagtcaaatactttgtgaatccttgcatagctgagattattggtctgttgacttcatatatgaac--CAGTTTTCAAGTATTCAATCATTTA
>gene=chr11_15539094-15540094; species=equCab
agtcACCACTTTTATTTTTGTCAAAAAATATACTTGGGCCTATGCTACGAATTCATCTGTAATTATTTACCTCCTTCAAAGAAGGTGGATGATACATtttcccatccttattttacttgctaccattggttttactggatgtaagatgataattttacccagttaattattattaattttataaattaagaatcttctctttcgagaattatttatgacactttc-ctctgttttgtaaccatatttactacagttatttagaataaattatgtgtttaagtgctttcacttgctcgttatcggttcttccacatcatgacttcactatttatgagttctaaattttgattctttttttttcagctagctgaagtagatcttggggtaatttttcaggaagaatgcatgagtccaatactttgtgagtctttgcagaactgagattattggtctgttgacttcatatatgaaccacaatttTCAGGTattcaatcattta
>gene=chr11_15539094-15540094; species=gorGor
--------------------------------------------------------------------------------------------------------------------------------------------------------------------------------------------------------------------------------------------------------------------------------------------------------------------------------------------------------------------------------------------------------------------------------------------------------------------------------------------------------------------
>gene=chr11_15539094-15540094; species=panTro
agtctgTACATTTATTTTTGTCAAAAAATATACTTGAGCCTATACTATGAATGCATCTGTAATTATTTATTACCTTCAACAAAGATGGATAATATCTTTTGTCATCCTTATTTTAGCTGCTACCACCAGCTTTAATTGGTATAATATGATAATTTTACCCAGTTAATTATTGTTAATTTTATAAATTAAGAATCTTCTCTTTCAAGAATTAtttatgacactttcattctgttttgtaaccatatttaccacagttatttagaataaattatgtgcttaaatgctttcagttgctcattaccagttcttccacaccatgactttattatttatgagttttaaattttgatttattttttttcagctggctgaagtagacgttggagtaatttttcaggaagaatgcaggagtcaaacacttcatgagtccttgcataactgagattattggtctgttgacttcatatatgaaccacaATGTTTAAGTATTCAATCATTTA
>gene=chr11_15539094-15540094; species=papHam
aGTCTCTACATTTATTTTTGTCAAAAAATATACTTGAGCCTATACTATGGATGAATCTCTAATTGTTTACTAGCTTCAACAAAGATGGATAATATCTTTTGTCATCCTTATTTTACCTGCTGCCACCAtctttaattggtataatatgataattttacccagttaattattgttaattttataaattaagtatcttctctttcaagaattatttatgacactttcattctgttttgtaaccatatttaccacagttatttagaataaattatgtgcttaaatgctttcagttgctcattaccagttcttccacaccatgactttattatttatgagtttaaaattttgatttattttttttcagctggctgaagtagaccttggagtaatttttcaggaagaatgcaggagtcaaacactttgtgagtccttgcataactgagattattggtctgttgacttcatatatgaaccacaatttTTAAGTATTcaatcattta
>gene=chr11_15539094-15540094; species=ponAbe
aGTCTCTACATTTATTTTTGTCAAAAAATATACTTGAGCCTATACTATGGATGCATCTGTAATTATTTACTACCTTCAACAAAGATGGATAATATCttttgtcatccttattttacctgctaccaccagctttaattggtataatatg---attttacccagttaattattgttaattttataaattaagaatcttctctttcaagaattatttatgacactttcattctgttttgtaaccatatttaccacagttatttagaataaattatgtgcttaaatgctttcagttgctcattaccagttcttccacaccatgactttattatttatgacttttaaattttgatttattttttttcagctggctgaagtagatgttggagtaatttttcaggaagaatgcaggagtcaaacactttgtgagtccttgcataactgagattattggtctgttgacttcatatatgaaccacaatttTTAAGTattcaatcattta
>gene=chr11_15539094-15540094; species=rheMac
agtctCTACATTTATTTTTGTCAAAAAATA---TTGAGCCTATACTATGGATGAATCTCTAATTGTTTACTAGCTTCAACAAAGATGGATAATATCTTTTGTCATCCTTATTTTACCTGCTGCCACCATCTTTAATTGGTATAATATGATAATTTTACCCAGTTAATTATTGTTAATTTTATAAATTAAGTATCTTCTCTTTCAAGAATTAtttatgacactttcattctgttttgtaaccatatttaccacagttatttagaataaattatgtacttaaatgctttcagttgctcattaccagttcttccacaccatgactttattatttatgagtttaaaattttgatttattttttttcagctggctgaagtagaccttggagtaatttttcaggaagaatgcaggagtcaaacactttgtgagtccttgcataactgagattattggtctgttgacttcatatatgaaccacaatttTTAAGTATTCAATCATTTA
>gene=chr11_19740094-19741094; species=hg19
GAATGTATAGCATGGTTATCTGCCAACATGCAAGAATGTTTATGGTTCACATATTATTGCTTACTCCATGGGTTAATTTTCTAAAGACACTTTAAGGGTGGTACTGGTGGCTTATTCAGGGTAACATtacatgtgtatatatctgtatataaatacatctacttctggatatgtgtatatatgcatatatacacacagataacacaaatatatacacatGGAACAGCTTAAAGTATTGAGCACATATAAGCACACACACACATCAAAGGGGAGGCTGGAGGAGTTACGGCCCAAATTCTAGCTTTCAGAATAGCTAGGTTTGCTTTCCATTTCTCATTCTCTCTTCCTCTGTGACCAAGATCTGAAGCACCAAATCTGGGTCCCATATTATTTACTTATAAGATATAAGGGATGTAGCCTTCAGAGAGGTGTTTTCATGAGGCCCCAGTGGAACTCTTGGAACCATTCTGAAAAAGTCAAACCACCCAGCGAGATTTTGG
>gene=chr11_19740094-19741094; species=bosTau
GAATGTGTAGTATGGTTATCTGCCAACATGCAAGAATGTTTATAGTTCACGTATTATTGCTTATTTCATGGGTTAATTTTCTGAAAACACTTTAAGGGTGGGACTGGTGGCTCATTTAGAGTATCATtacgtgtgtatatatgtgtgtataaatgcatcaacttctggttatgtg--tatatacacaaatacacacacata-tacaaatctatacacatGGAACAGCTTAAAGTAATAAGCACATGTGAG--CACACACACATCAAAGGCCAGACTGGAGGAATTACAGCCCAATTTCCAGCTTTCAGAATAGCTTGATTTGCTCCCCGCTTCTCATACTCCCTTCCTCTGTGACCGAGAT-GGAAGAACCAAGTTGGTGTCCCATTTTATTTATTTATAAGATGTAAGAGATGTAGCTTTGAGAGAGGTGTTTTAATCAGGCCTTAGTGAAACTCCTGAAGCcagtctgcaaaagccgaaacacctagtgagattttgg
>gene=chr11_19740094-19741094; species=calJac
GAATGCATAGCGTGGTTATCTGCCAACATGCAAGAATGTTTATGGTTCACATATTACTGCTTATTCCATGGGTTAATTTTCTAAAGACACTTTAAGGGTGGTACTGGTGGCTTATTTAGGGTAACATtatgtgtgtatatatctgtatataaatacatctacttctggatatgtgtatatatgcatatatacacacacata-cacaaatatatacacatGGAACAGCTTAAAGTATTGAGCACATGTAAGCACACACACACATCAAAGGCGAGGCTGGAGGAGTTACGGCCCAAATTCTAGCTTTCAGAATAGCTAGGTTTGCTTTCCACTTGTCATTCTGTCTTTCTCTGTGACCACAATCTGAAGCACCAAATCTGGGTCCCATATTATTTACTTATAAGATATAAGGGATGTAGCCTCCAGAGAGGTGTTTTCATGAGGCCCTAGTGAAGCTCTTGGAACCATTCTGAAAAAGCCAAACCACCCAGCAAGATTTTGG
>gene=chr11_19740094-19741094; species=canFam
GAATGTATAGCATGGTTATCCGCCAACATGCAAGAATGTTTATATTTCGCATATTATTGCTTATTCCACGGGTTAATTTTCTGAAGACACTTGAAAGGTGGGACGGGTGGCTTATTTAGGATATCATTACGGGTGTGTATATATGTATGTATATACATCTACTTCAGGGTGTGTGTatatacacgcatacacacacacata-tacaaatatatacacaTGGAACAGCTTAAAGTAATGAGCACATGTAAG--CGCACACACATCAAAGGCCAGGCTGGCGGAATTACAGCCCAACTTCCAGCCTTCAGAATAGCTCGACGTGCTTCCCACTTCTCACACTCGCTTCCTCTGTGACCAAGAC-CAAAGCACTAAATTGGTGTCC-GTGTTACCTACTTAGAAGACAGAAGAGATGTGGCCTTGAGAGAGGTGTTTTAATTAAGACTTAGTGAATCCCCTGCAGCTAGTCTGAAAAAGCCGAACCACCCAGGGAGATTTTGG
>gene=chr11_19740094-19741094; species=equCab
GAATGTGTAGCATGGTTATCTGCCAACATGCAAGAATGTTTATAGTTCACATGTCATTGCTCATTCCATGGGTTCATCTTCTGAAGACACTTTAAGGGT-GGACTGGTGGCTTATTTAGGGTATCATTAC--GTGTGTCTGCATGTATATGAATACATATACTGCTGGATGTGCGTATATACACACAGA--CACACACACA-TACAAGTGTATACACATGGAACAGCTTAAAGTAATGAGCACATGTAAG--CAGACACACATCAGAGGCCAGGCTGGAGGAATTACAG-CCAACTTCCCGCTTTCAGAATAGCTGGATCTGCTTCCCACCTCTCACACTCTCTTCCTCTGTGACCAAGAT-TGAAGCACCCAGTTGGTGTCCCATTTTATTTACTTGTAAGACATAAGAGATGTAACTTTGAGAGAGGTGTTTTAATTAGGCCTTCGTGAAGCTTCTGAAGCCAGTCTGAAAAAGCCAAACCACCCAGTGAGATTTTGG
>gene=chr11_19740094-19741094; species=gorGor
GAATGTATAGCATGGTTATCTGCCAACATGCAAGAATGTTTATGGTTCACATATTATTGCTTACTCCATGGGTTAATTTTCTAAAGACACTTTAAGGGTGGTACTGGTGGCTTATTCAGGGTAACATtacatgtgtatatatctgtatataaatacatctacttctggatatgtgtatatatgcatatatacacacagata-cacaaatatatacacatGGAACAGCTTAAAGTATTGAGCACATATAAGCACACACACACATCAAAGGGGAGGCTGGAGGAGTTACGGCCCAAATTCTAGCTTTCAGAATAGCTAGGTTTGCTTTCCATTTCTCATTCTGTCTTCCTCTGTGACCAAGATCTGAAGCACCAAATCTGGGTCCCATATTATTTACTTATAAGATATAAGGGATGTAGCCTTCAGAGAGGTGTTTTCATGAGGCCCCAGTGAAACTCTTGGAACCATTCTGAAAAAGTCAAACCACCCAGCGAGATTTTGG
>gene=chr11_19740094-19741094; species=panTro
GAATGTATAGCATGGTTATCTGCCAACATGCAAGAATGTTTATGGTTCACATATTATTGCTTACTCCATGGGTTAATTTTCTAAAGACACTTTAAGGGTGGTACTGGTGGCTTATTCAGGGTAACATtacatgtgtatatatctgtatataaatacatctacttctggatatgtgtatatatgcatatatacacacagata-cacaaatatatacacatGGAACAGCTTAAAGTATTGAGCACATATAAGCACACACACACATCAAAGGGGAGGCTGGAGGAGTTACGGCCCAAATTCTAGCTTTCAGAATAGCTAGGTTTGCTTTCCATTTCTCATTCTGTCTTCCTCTGTGACCAAGATCTGAAGCACCAAATCTGGGTCCCATATTATTTACTTATAAGATATAAGGGATGTAGCCTTCAGAGAGGTGTTTTCATGAGGCCCCAGTGAAACTCTTGGAACCATTCTGAAAAAGTCAAACCACCCAGCGAGATTTTGG
>gene=chr11_19740094-19741094; species=papHam
GAATGTATAGCATGGTTATCTGCCAACATGCAAGAATGTTTATGGTTCACATATTATTGCTTACTCCATGGGTTAATTTTCTAAAGACACTTTAAGGGTGGTACTGGTGGCTTATTCAGGGTAACATTACGTGtatatatatctgtatataaatacatctacttctggatatgtgtatatatgcatatatacacacacata-cacaaatatatacacatGGAACAGCTTAAAGTATTGAGCACATATAAGCACACACACACATCAAAGGGGAGGCTGGAGGAGTTACAGCCCAAATTCTAGCTTTCAGAATGGCTAGGTTTGCTTTCCATTTCTCATTCTGTCTTCCTCTGTGACCAAGATCTGAAGCACCAAATCTGGGTCCCATATTATTTACTTATAAGATATAAGGGATGTAGCCTTCAGAGAGGTGTTTTCATGAGGCCCTAGTGAAACTCTTGGAACCATTCTGAAAAAGCCAAACCACCCAGTGAGATTTTGG
>gene=chr11_19740094-19741094; species=ponAbe
GAATGTATAGCATGGTTATCTGCCAACATGCAAGAATGTTTATGGTTCACATATTATTGCTTACTCCATGGGTTAATTTTCTAAAGACACTTTAAGGGTGGTACTGGTGGCTTATTCAGGGTAACATtacatgtgtatatatctgtatataaatacatctacttctggatatgtgtatatatgcgtatatacacacacata-cacaaatatatacacatGGAACAGCTTAAAGTATTGAGCACATATAAGCACACATACACATCAAAGGGGAGGCTGGAGGAGTTATGGCCCAAATTCTAGCTTTCAGAATAGCTAGGTTTGCTTTCCATTTCTCATTCTGTCTTCCTCTGTGACCAAGATCTGAAGCACCAAATCTGGGTCCCATATTATTTACTTATAAGATATAAGGGATGTAGCCTTCAGAGAGGTGTTTTCATGAGGCCCCTGTGAAACTCTTGGAACCATTCTGAAAAAGTCAAACCACCCAGCGAGATTTTGG
>gene=chr11_19740094-19741094; species=rheMac
GAATGTATAGCATGGTTATCTGCCAACATGCAAGAATGTTTATGGTTCACATATTATTGCTTACTCCATGGGTTAATTTTCTAAAGACACTTTAAGGGTGGTACTGGTGGCTTATTCAGGGTAACATTACGTGtatatatatctgtatataaatacatctacttctggatatgtgtatatatgcatatatacacacacata-cacaaatatatacacatGGAACAGCTTAAAGTATTGAGCACATATAAGCACACACACACATCAAAGGGGAGGCTGGAGGAGTTACAGCCCAAATTCTAGCTTTCAGAATAGCTAGGTTTGCTTTCCATTTCTCATTCTGTCTTCCTCTGTGACCAAGATCTGAAGCACCAAATCTGGGTCCCATATTATTTACTTATAAGATATAAGAGATGTAGCCTTCAGAGAGGTGTTTTCATGAGGCCCTAGTGAAACTCTTGGAACCATTCTGAAAAAGCCAAACCACCCAGTGAGATTTTGG
>gene=chr11_31963094-31964094; species=hg19
ggcacccgccaccacacctggctaatttttatatttttagtagagacggggtttcaccatgttggtcaggctggtctcgaactcctgacctcgtgatctccccaactaggcatcccaaagtgctgggattacaggcgtgagccaccgtgcccagcctgagttttttttactatccctaagaattgtctaaccctgggaagggcagttccccaagattcatcaaggtcccaagatgtcaatgcagcaaatattgaaactagaaaacacaatgattgatTATACTTTGACAATTAGGGAATTCTGTCTCTTAGATCATTTGGTGATAGAGCTGTGATCACTGGGAACTTTCATGACCTGTTTTGTCTTGATACCACCCATTTTCATGCCAATTTTTGCCATATTTTATTATTTCATTTattcattcatttaataaatacttactgagcatccactgtaaaccaggccctgtgtcagactctggCCCTCGCAACTTGGTCAAG
>gene=chr11_31963094-31964094; species=bosTau
----------------------------------------------------------------------------------------------------------------------------------------------------------------------ttactatctccagaaattgtctaaccttaggagggacagtcttaccagggccttcaatgtcc-aagatgtcaaagcaacaaatacagagactagaaaactt-----gtttTCTAGTC-------TCAGGGAAACCT-GAAACTGGGT-ATTTGGAGATGGAGCTGTGAATACTGGGAACTTTTGTAACCTGCTTTTTTTTGACATTACCCTTTTTCATGTCAAT-TTTGCCATATTTTACTAATTGATTCATTCACACATTTAATAAACATTTACTGAGCAACCAcTACAAGCCAGGCACCGTGTCAGACA--GGTCCTGGTAGCTTGGTC-AG
>gene=chr11_31963094-31964094; species=calJac
ggcgtgtgccaccatacccagctaatttttgtatttttagtagagacaaggttttaccatgttggccagactggtctcgaactcctggcctcgcgatgtgcctaccacagcctcccaaagtgctgggattacaggagtgagccactgagcccagcctgaatttttc--actatctctaagaattgtctaaccccaggaagggaagttctccaagattcatcaagaccccataatgtcaatgcagcaaacatcgaagctagaaaacatgg----ttattacaG-TTAACAGTTAGGGGATTCTGTCTCTTAGGTCATTTGGTGATAGAGCTGTGATCACTGGGAACTTTCATAACCTGTTTTGTCTTGTTATCACCCATATTCATGCCAATTTTGGCCACATTTTATTATTTCATTTatgcattcatttaataaatacttactgagcatccactgtaaaccaggccctgtgtcagactctggCCCTGGCAGCTTGGTCAAG
>gene=chr11_31963094-31964094; species=canFam
---------------------------------------------------------------------------------------------------------------------------------------------------------tgtgttgtcttt-tttttttttttttgtgttgtctaacactgggagggacaatccagccagggcccttgaggccccaagatatcaaagcatcaaatacaaaaactggaa-aTGT-----GTTGTGACATTTTGACGATCGAGGAACCCTCTCTTCTGGGTCTCTTGGAGGTAGAGCTGTGACCACTGGGGACTTTCATGACCTACCTTGTCTTGGTATCGCCCCTTTTCATGCCAGTTTTTGACACATTTTATTatttcattcattcattcattcattcattcgttAGTGAGTACTCACCATGGGCCAGGCCCTGTGTCAGATA--AGCCCTGGCAGTTTGGTC-AG
>gene=chr11_31963094-31964094; species=equCab
---------------------------------------------------------------------------------------------------------------------------------tgaaggcgtg-----------ctggccggtgagtcc-ttgctgtgtctaggaattgtcc-actctgagcggggc---cctgccagggtcttctaggccc--aaatgtccaaacaccaaatacagaaactgggacatgt-----gttattacaTGCTGACAATCAGGAAATCCTCTCCCCTGGGTTGCTTGGAGAGGGGG-TGTG---ACTGGGAACCTTCATGACCTGTCCTGTCTTGATGCCACCCTTCTTCATGCCAATCTTTGCCACATTTTATTATCTCATTCattcagtcattcaacaacac-ttgctcagcgcctgctgtgagccgggctttgtct--------ggccctggCAGCCTGGTC---
>gene=chr11_31963094-31964094; species=gorGor
--------------------------------------------------------------------------------------------------------------------------------------------------------------------------------------------------------------------------------------------------------------------------------------------------------------------------------------------------------------------------------------------------------------------------------------------------------------------------------------------------------------------
>gene=chr11_31963094-31964094; species=panTro
ggcacccgccaccacacctggctaatttttatatttttagtagagatggagtttcaccatgttggtcaggctggtctcgaactcctgacctcgtgatctccccaactaggcatcccaaagtgctgggattacaggcgtgagccaccgtgcccagcctgagttttttttactatccctaagaattgtctaaccctgggaagggcagttccccaagattcatcaaggtcccaagatgtcaatgcagcaaatattgaaactagaaaacacaatgattgatTATACTTTGACAATTAGGGAATTCTGTCTCTTAGATCATTTGGTGATAGAGCTGTGATCACTGGGAACTTTCATGACCTGTTTTGTCTTGATACCACCCATTTTCATGCCAATTTTTGCCATATTTTATTATTTCATTTattcattcatttaataaatacttactgagcatccactgtaaaccaggccctgtgtcagactctggCCCTCGCAACTTGGTCAAG
>gene=chr11_31963094-31964094; species=papHam
ggcacatgccaccatatctggctaatttttgtatttttagtggagacagggtttcaccatgttgttcaggctggtctcaaactcctgacctcgtgatctgcccaacttggcctcccaaagt-------------gcatgagccaccacacctagcctaagtttttc--actatccttaagaattgtctgaccctgggaagggcagttccccaagattcatcaaggtcccaagatgtcaatgcggcaaatatcgaaactagaaaacatgg----tGATTATAGTTTGACAGTTAGGGAATTCTGTCTCTTAGGTCATTGGGTGATAGAGCTGTGATCACTGGGAACTTTCATGACCTGTTTTGTCTTGATACCACCCATTTTCATGCCAATTTTTGTCATATTTTATTATTTCATTTattcattcatttaataagtacttactgagcatccactgtaaaccaggccctgagtcagactctggCCCTGGTAACTTGGTCAAG
>gene=chr11_31963094-31964094; species=ponAbe
ggcacatgccaccacacctggctcatttttgtatttttagtagagatagggtttcaccatgttggtcaggctgatctcgaactcctgacctcgtgatctgcccaactcagcatcccaaagtgctgggattacaggcgtgagccaccgtgcccagcctgagttttttttactgtccctaagaattgtctagccctgggaagggcagttccccaagattcatcaaggtcccaagatgtcaatgcagcaaatattgaaactaggaaacacag----tGATTATAGTTTGACAGTTAGGGAATTCTGTCTCTTAGGTCATTTGGTGATAGAGCTGTGATCACTGGGAACTTTCATGACCTGTTTTGTCTTGATACCACCCATTTTCATGCCAAATTTTGCCATATTTTGTTATTTCATTTattcattcatttaataaatacttactgagcatccactgtaaaccaggccctgtgtcagactctggCCCTGGCAACTTGGTCAAG
>gene=chr11_31963094-31964094; species=rheMac
ggcacatgccaccatatctggctaatttttgtatttttagtggagacagggtttcaccatgttgttcaggctggtctcaaactcctgacctcgtgatctgcccaacttggcctcccaaagtgctgggattacaggcatgagccaccacacctagcctaagtttttc--actatccttaagaattgtctgaccctgggaagggcagttccccaagattcatcaaggtcccaagatgtcaatgcggcaaatatcgaaactagaaaacatgg----tGATTATAGTTTGACAATTAGGGAATTCTGTCTCTTAGGTCATTGGGTGATAGAGCTGTGATCACTGGGAACTTTCATGACCTGTTTTGTCTTGATACCACCCATTTTCATGCCAATTTTTGTCATATTTTATTATTTCATTTattcattcatttaataagtacttactgagcatccactgtaaaccaggccctgagtcagactctggCCCTGGTAACTTGGTCAAG
>gene=chr11_32412094-32413094; species=hg19
GCGAAGAATCTGGGGCTGCTCAGGGGTTTGTGATGTCATGTTTTCCTTCACTCGCTGTTCCTCTGCTCTTCCTGGCCTGGCTCTCACTCTCCAACCCCACCTCCAGCAGTGCTGTTAAGGGCTGGCTCCTAATGGACTAATCCCAACCCTGTCTCTTGTCATCTTCATTCCTCTCAGTCTCTCAGTGGTGTTCAGCTTTGCTGACTTTGATTCTCTACTTGACTCTCCATGCTCCCTGGACTGCAGAGTAAATATCTGCCCCTTCTCCAATAAAGAAGCAagtgggacaaggtgggctggaagcagacagaactggatttgctccttactagctttgtgactttagataagccattgaattattattgcctcagtctcctcatctgtaagatgggaataaaacatgcctacctcatttttttttgtttgttttgttttgttttgttttgagacagggtcttgctctgttgcttgggttggagtacagtggtgggatcaca
>gene=chr11_32412094-32413094; species=bosTau
GCTGAGAATCCAGGACTGCACGGCGGATCACG-CCTCATA-CTTCCCTCACTCACTGTCCCTCGGCCCTTCCTGATCTGGCTCCTGTCCCCTGCTCCCACGGCCAACCGTGCTGTCAAAGGTCACCTCCTAATGGACAAATCCTAACCGCTTCTCCTGTCGTCATCATCCTCCTCAAACTCTCGAGGGAACTCAACTCTGCTGACCGGGGGTCTCCTCCTGATTCTCTCTCCTCCCTGGGCCACAAGGTGAACACAGACTCTTTCCCCAGTAAAGAA-gcagtggg--caggtgggctgggaagagacagatctggggttgctacttactagctttgggattttaaacaagttatttcatcattcgtgcctcagtctcctc-----------------------------------------------------------------------------------------------------------------------
>gene=chr11_32412094-32413094; species=calJac
GCCGAGTATCTGGGGCTGCCCAGGGGCTTGTGATGTTGTGTTTTCTTTCCCTGGCTGTTCCTCTGCTCTTCCTAGGCTGGCGCCC-------------------------------AAAGGCTGGCTCCTAATGGACAAATCCAAACCCTGTCTCTCGTCATCTTCATTCCTCTCAGTCTCTCCATGGTGTTCAGCTTTGGTGACTTTGACTCTCCACTTGCCTCTCTCTGCTCCCCAGACTGCAGAGTAAATGCCTGCTCTTTCTCCAATAAAGAAGCAAGTGAGACAAGGTGGGCTGGaagcagaccgaactggatttgctacttactagctttgtgactttagacaagccatggaactactattgcctcagtctcctcatctgtaagatgggaataaaacatgcctatctgactttt-----tttg-----------tttgttttgggacagggtcttgctctgttgctt-ggctggagtgcagtgatgggatcaca
>gene=chr11_32412094-32413094; species=canFam
GCTGAGTCTGCA--ACTGCACGGGGGCTGGTGACCTCATGTTTTCCTTCGCTCACTGTTCCTCTGCTCTTCCCAATCTGGCTCCTGGCCCCCCACCCCACCCCCAGCCGTGCTGTCAAAGGTCACCTTCTAATGGACTAAGCCCAACCCCTTCTCCTGGTGTCATCACTTTCCTCAGTGTCTTGGTGGCACTCGGCTTTCCTGACCTTGGCTCTCTTCCTGATTC-CTATCCTCCCTGGGCTGTAAGACAAACCTAGGctctctctccAAGAAGGAAGGCTGTGggacacggtgggctgggaacagaaggaattgggtttgctacttacaagctttgggactgtaaacaagtcatttcatcac------ctcagtctcctcatctcagaaatggggataaaacatgcc-tacc---------------------------------------------------------------------------------------
>gene=chr11_32412094-32413094; species=equCab
GGTGGGACCAC---------AGGGGGCTGGCGCCCTCAGGCTTCCCTCTACTCACTGCTCCTCT--CCTTCTAGATCTGCCTCCCGCTCCCCCACC-----TCTGGCCTTGCTGTCAGAGGTCGTC--CTGAGGGACGGATCCTAGCCCTTGCTCCTGTCGTCTGCACTCTTCTCAGC-TCTCAATGGTGCTCAGCTCTGCTGACTTTGG--CTCTTCCTGATTCTCCTTCCTCCCTGGGCTGAGAGGTGAACCCAAGCTCTTTCTCCAACAAAGAAGGCAGAGGGATGTGGAGGGCTGGG-GCAGATAGAACTGggcttgctacttcctagcgctgggacttcagacaagtcgttcagtcac------cgtgt------------------------------------------------------------------------------------------------------------------------------
>gene=chr11_32412094-32413094; species=gorGor
GCGAAGAATCTGGGGCTGCTCAGGGGTTTGTGATGTCGTGTTTTCCTTCACTCGCTGTTCCTCTGCTCTTCCTGGCCTGGCTCCCACTCTCCAACCCCACCTCCAGCAGTGCTGTTAAGGGCTGGCTCCTAATGGACTAATCTCAACCCTGTCTCTTGTCATCTTCATTCCTCTCAGTCTCTCAGTGGTGTTCAGCTTTGCTGACTTTGATTCTCTATTTGACTCTCCATGCTCCCTGGACTGCAGAGTAAATACCTGCCCCTTCTCCAATAAAGAAGGAagtgggacaaggtgggctggaagcagacagaactggatttgctccttactagctttgtgactttagataagccattgaattagtattgcctcagtctcctcatctgtaagatgggaataaaacatgcctacctcAttttt-----tttg-tttgttttgttttgttttgagacagggtcttgctct-ttgcttgggc-ggagtacagtggtgggatcaca
>gene=chr11_32412094-32413094; species=panTro
GCGAAGAATCTGGGGCTGCTCAGGGGTTTGTGATGTCGTGTTTTCCTTCACTCGCTGTTCCTCTGCTCTTCCTGGCCTGGCTCTCACTCTCCAACCCCACCTCCAGCAGTGCTGTTAAGGGCTGGCTCCTAATGGACTAATCCCAACCCTGTCTCTTGTCATCTTCATTCCTCTCAGTCTCTCAGTGGTGTTCAGCTTTGCTGAC--TGATTCTCTACTTGACTCTCCATGCTCCCTGGACTACAGAGTAAATACCTGCCCCTTCTCCAATAAAGAAGCAagtgggacaaggtgggctggaagcagacagaactggatttgctccttactagctttgtgactttagataagccattgaattactattgcctcagtctcctcatctgtaagatgggaataaaacatgcctacctcATtttttt---tttg-tttgttttgttttgttttgagacagggtcttgctctgttgcttgggctggagtacagtggtgggatcaca
>gene=chr11_32412094-32413094; species=papHam
GCAGAGAATCTGGGGCTGCCCAGGGGTTTATGATGTCATGTTTTCCTTCACACGCTGTTCCTCTGCTCTTCCTGGCCTGGCTCCCACTCTCCAACCCCACCTCCAGCAGTGCCGTCAAGGGCTGGCTCCTAATGGACAAATCCCAACCCTCTCTCTCATCATCTTCATTCCTCTCAGTCTCTCAGTGGTGTTCAGCTTTGCTGACTTTGACTCTCTGCTTGACTCTCCGTGCTCCCTGGACTGCAGCGTAAATGCCTGTTCCTTCTCCAATAAAGAAGCAagtgggacaaggtgggctggaagcagacagaactggatttgctacttactaactttgtgactttagataagccattgaattactattgcctcagtcccctcatctgtaagatgggaataaaacatgccgaccttacttat-----tttg----------ttttgttttgagacagggtcttattctgtcacttgggatgaagtacagtggtgggatcacc
>gene=chr11_32412094-32413094; species=ponAbe
GCGAAGAATCTGGGGCTGCTCAGGGGTTTGTGATGTCGTGTTTTCCTTCACTCGCTGTTCCTCTGCTCTTCCTGGCCTGGCTTCCACTCTCCAACCCCACCTCCAGCAGTGCTGTTAGGGGCTGGCTCCTAATGGACTAATCCCAACCCTGTCTCTCGTCATCTTCATTCCTCTCAGTCTCTCAGTGATGTTCAGCTTTGCTGACTTTGACTCTCTACTTGACTCTCCATGCTCCCTGGACTGCAGAGTAAATACCTGCCCCTTCTCCAATAAAGAAGCAagtgggacaaggtgggctggaagcagacagaactggatttgctacttactagctttgtgactttagataagccattgaattactattgcctcagtctcctcatctgtaagatgggaataacacatgcctacctcactttt-----tttg-tttgttttgttttgttttgagacagggtcttgctctgttgcttgggctagagtacagtggtgggatcaca
>gene=chr11_32412094-32413094; species=rheMac
GCAGAGAATCTGGGGCTGCCCAGGGGTTTGTGATGTCATGTTTTCCTTCACACGCTGTTCCTCTGCTCTTCCTGGCCTGGCTCCCACTCTCCAACCCCACCTCCAGCAGTGCCGTCAAGGGCTGGCTCCTAATGGACAAATCCCAACCCTCTCTCTCATCATCTTCATTCCTCTCAGTCTCTCAGTGGTGTTCAGCTTTGCTGACTTTGACTCTCTGCTTGACTCCCCATGCTCCCTGGACTGCAGCGTAAATGCCTGTTCCTTCTCCAATAAAGAAGCAagtgggacaaggtgggctggaagcagacagaactgaatttgctacttactaactttgtgactttagataagccattgaattactattgcctcagtcccctcatctgtaagatgggaataaaacatgccgaccttactttt-----tttg----------ttttgttttgagacagggtcttattctgtcgcttgggatgaagtacagtggtgggatcacc
>gene=chr11_34616094-34617094; species=hg19
GGCAGAAGAGCTCCCAAGAGCTCCTGGGAAAACTAGGAAGGACAATCAAGAAACCACCGGCAGCTCCATTTGCAGGATCTCATCCCATCAGGGGCTGTCTCAGGAGGGGGAATTGGAATACCATTCACCTGTCCCCTTTGCAGATACACCAATGTCTCGTTCAAGAACAAGCAGAAAGGAAACACCAGATTGCCCAGAGCACAGGATTAGGACACACCACACAGAGCCAACTCAGCGTATCATTGTTTGCATTGATCATCTGGGGATGAAGCAGGCTCCGTTCTGGAaggggcaacctgaatagagaagagtctgacattggagtcaagcagaacttggttggaatttggctcattgctgggtgatccagagacagttatttaatctgagaatcagatatcttgtctgttaaatggaaattatagtagccacttcacaggattgctgtaaagagtacataaaaccaggtacctgcaatgtatagtgctaagcctgacacg
>gene=chr11_34616094-34617094; species=bosTau
GGTAGAAGAGCCT----------CTGGGAAATTTGAGAAGGAAAATCAAGAGACCGCTGGGCATGTCACCTGCAGAATCCCTTCCTATAACCTGGTGGTTTAGGAAGG-GGGGTTGGATGCCATCCATCTGCCTTCTTTGCAGCTACACTGATGCCTCATTCAGGAACAAGCAGTAAGA-AAC-CCAGATCCCATGGAGAGTATCCT----ATGCCCCCTACAGAGCCAGTTCATTGTATAATTGTTGCCA-TGATCATTTGGAGATGAAGCGGGCTCCATTCTGGgaagggtaacatggccagacaagtgcccaacttgggaattgtgcagaacttaattggaatttgtgtcatagttgggtgacccagtggcagttatttaatctatgt-tcagatttctcatgtgggaaataggaaccatgacagctacttcatagggttgctgtgaagagtaattggaaccatacccaggcagtgtctgagactaagtcagacaca
>gene=chr11_34616094-34617094; species=calJac
GGCAGAAGAGCTCCGAAGAGCTCCTGAGAAAATTAGGAAGGACAATCAAGAGACCACTGGTAGCTCCACTTTCAGGATCCCGTCCTGTCAGGGGGTGTTTCAGAAGAGGGGATTGGAATACAATTCACCCGTCCCCTTTGCAGATACACTGATGTCTTGTCCAAAAACAAGCAGAAAGGAAACACCAGACCATGCAGAGAACAGGATTAGGACATACCATGTAGAGCCAGCTCAGCATATAATTGTTCACC-CGATCATCTGGGGATGAAGCAGGCTGCTTTCTGGAAGGGGCGACCTGAATAGAGAAGGCTCTGACACTGGAGTCAAGCAGAACTT-----------------------Ggtgatccagagacagttatttaa--tgagtcttagatttcttgtctgtgaagtggaaattacagtagctgctttacaggattgctataaagtgtacacaaaatcatgcacctgcaatgtgtggtgccaagcctgacaca
>gene=chr11_34616094-34617094; species=canFam
GA-AG---ATCTTCCAAGAGCCCCTAGGAAAATTGAGGAGGACCACCAAAAGACCACGAGGAGTCTCACCTGCAAGATCCCTTCCTATCACGTGATAGCTTAGTA-----GAATTGGATGCCATTCACCTG-CCGCTCTGCAGCTACGTTGACATCTTATTCAGGAACAAGCAATAAGAAAAC-CCAGACCCTCTAGAGAATAGGGTTAGGATGCCCCCCAGAAA--CAGATCAGCATATAATTGTCCCCA-TGATCCTCTGAAGATGAAGTGGGTTCCATTCTgggaaccgtgatgtagacagacaggagcccaactttggagtcaggcagaaacggcttggaatttgggccatagctagatgactcaggggcaataattccatctaagtcttagatttcttacgtgtaaaatgggaactataacagctactttttaggttacttgtgaagagtaaatgggatcatgtgcatgcagtgtctgaggacgaggctgacaca
>gene=chr11_34616094-34617094; species=equCab
GG--------------------------------TAGGAGAGCTTCCAAGAGACCACTGGGAGCCTCACCTGCAGGATGCCTTCCTGTCAT-GGGCAGATTAGCAAGG--GGGTCGGATGCCGTTCACTGCTCCCCTCTGCAGCT-CACTGGC-TCTCATTCAGGAACCAGCAGGAAGAGAAC-TGAGCCCCTCTGGAGAACAGGAGCAGGACTTCCCACAGAGAGCCAGCTCAGTATGGAACTGTCTCC--TGGACGTCTGGAGATGAAGCGGGCTCCATTTGGGG--CGGCGACATAGACAGACGagagcatgactttggagttat-tagaccttggttgggatttggatcagagctgggtgacccagtggcacttatttaacctgagtctcacatttcttttgtgtaaaatgggaactataatagctacttcctggggtttgtgtgaagagtaaatggaaccacatacacgcagtgtctgggactaagcctgacaaa
>gene=chr11_34616094-34617094; species=gorGor
GGCAGAAGAGCTCTCAAGAGCTCCTGGGAAAACTAGGAAGGACAATCAAGAAACCATCGGCAGCTCCATTTGCAGGATCTCATCCCATCAGGGGGTGTCTCAGGAGGGGGAATTGGAATACCATTCACCTGTCCCCTTTGCAGATACACCAATGTCTCGTTCAAGAACAAGCAGAAAGGAAACACCATATTGCCCAGAGCACAGGATTAGGACACACCACACAGAGCCAACTCAGCGTATCATTGTTTGCATTGATCATCTGGGGATGAAGCAGGCTC-GTTCTGGAaggggcaacctgaatagagaagagtctgacattggagt-aagcagaacttgtttggaatttggct-attgctgggtgatccagagacagttatttaatctgagaatcagatatcttgtctgttaaatggaaattatagtagccacttcacaggattgctgtaaagagtacataaaaccaggtacctgcaatgtatagtgctaagcctgacaca
>gene=chr11_34616094-34617094; species=panTro
GGCAGAAGAGCTCCCAAGAGCTCCTGGGAAAACTAGGAAGGACAATCAAGAAACCACCGGCAGCTCCATTTGCAGGATCTCATCCCATCAGGGGGTGTCTCAGGAGAGGGAATTGGAATACCATTCACCTGTCCCCTTTGCAGATACACCAATGTCTCATTCAAGAACAAGCAGAAAGGAAACACCAGATTGCCCAGAGCACAGGATTAGGACACACCACAAAGAGCCAACTCAGCATATCATTGTTTGCATTGATCATCTGGGGATGAAGCAGGCTCCGTTCTGGAaagggcaacctgaatagagaagagtctgacattggagtcaagcagaacttggttggaatttggctcattgctgggtgatccagagacagttatttaatctgagaatcagatatcttgtctgttaaacggaaattatagtagccacttcacagcattgctgtaaagagtacctaaaaccaggtacctgcaatgtatagtgctaagcctgacaca
>gene=chr11_34616094-34617094; species=papHam
GGCAGAAGAGCTCCCAAGAGCTCCTGGGAAAACTAGGAAGGACACTCAAG--ACCACCGGCAGCTCCATTTGCAGGATCTCATCCTGTCAGGGGGTGTTTCAGGAGGGGGAATTGGAATACCATTCACCTGTCCCCTTTGCAGATACACTGATGTCTCGTTCAAGAACAAGCAGAAAGGAAACACCAGATTGCCCAGAGCACA-GATTAGGACACACCACACAGAGTCAGCTCAGCATATCATTGTTTGCA-TGATTGTATAGGGATGAAGTAGGCTCTGTTCTGGAaggggcgacctgaaaagaaacgagtctgacattggagtcaagtagaacttggttggaattgggctcattgctgggtgatccagagacagttatttaatctgagaatcagatttcttgtctgtaaaatggaaattatagtagccacttcacaggattgctgtaaagagtacataaaaccatgtacctgcaatgtatcgtgctaagcctgacaca
>gene=chr11_34616094-34617094; species=ponAbe
GGCAGAAGAGCTCCCAAGAACTCCTGGGAAAACTAGGAAGGACAATCAAGAAACCACTGGCAGCTCCATTTGCAGGATCTCATCCCATC-GGGGGTGTCTCAGGAGGGGGAATTGCAATACCATTCACCTGTCCCCTTTGCAGTTACACCAATCTCTCGTTCAAGAACAAGCAGAAAGCAAACACCAGATTGCCCTGAGCACAGGATTAGGACACACCACACAGAGCCAACTCAGCGTATCATTCTTTGCA-TGATCATCTGGGGATGAAGCAGGCTCCGTTCTGGAaggggcaacctgaatagagaagagtctgacattggagtcaagcagaacttggttggaatttggctcatcgctgggtgatccagagacagttatttaatctgagaatcagatattttgtctgttaaatggaaattatagtagccacttcacaggattgctgtaaagagtacataaaaccaggtacctgcaatgtatagtgctaagcctgacaca
>gene=chr11_34616094-34617094; species=rheMac
GGCAGAAGAGCTCCCAAGAGCTCCTGGGAAAACTAGGAAGGACACTCAAG--ACCACCGGCAGCTCCATTTGCAGGATCTTATCCTGTCAGGGGGTGTTTCAGGAGGGGGAATTGGAATACCATTCACCTGTCCCCTTTGCAGATACACTGATGTCTCGTTCAAGAACAAGCAGAAAGGAAACACCAGATTGCCCAGAGCACA-GATTAGGACACACCACACAGAGTCAGCTCAGCATATCATTGTTTGCA-TGATTGTATGGGGATGAAGTAGGCTCTGTTCTGGAAGGGGCGACCtgaaaagagacgagtctgacattggagtcaagtagaacttggttggaattgggctcattgctgggtgatccagagacagttatttaatctgagaatcagatttcttgtctgtaaaatgggaattatagtagccacttcacaggattgctgtaaagagtacataaaaccatgtacctgcaatgtattgtgctaagcctgacaca
>gene=chr11_36231094-36232094; species=hg19
GCATATTTTGCCTATTCaaaaaatatattttaaataatCTTAGCCATGGTAATCCTGAGGTTCCCAGAGCTCCCCATCCATTCCCCAATAACTCATGCCCCATAACAGTGGCTCAGAATCTTCTGGCACCCTGGctggcccttagtaggtgctaggaaatgtaggatgaatgagtgaatTCATTCTGCTGCCTGCCCTCCGTGGGATTCATCTTTGTATCACATCAGACGGTGTAGGTCCTTTTATTCCTCTTCCTAAGGAGGCCAGCTTGGGCCCTCTGTTGGCAACAGAAGACTTTGATTTCTTCACTTTCTTGTTTTAAACACAGCCCCATTAATGTTTAAAATGCTTGTCTGAGCTCTCCAGTCTGTCTTAGGTGTTTCGAGGGCTTTCAACAGGGATTCTAAAGCGGCCCAGGGATACTTGGTTATTATTTCCTCTTTATAGAATTGAATGAGTAACTTTGAATCCTCCACAGCCCGAGACCCTGTAGTTATTCA
>gene=chr11_36231094-36232094; species=bosTau
GCATCTATTGCttatttaaaaaataaatgttaa-aaatCTAAGGCATGGTAGTGCTGAGG-ACCCAAGGGTTCCTGTTCATTACCCAATATCTCCCACCCTATAGCTGTG-CCCAGAATCTCCTGGCACTCAGGCTGGCCC------AATGTTTGTAAACGATTAATGAATAAGCAGGTGCCTTCGGCCATCGGCCCATCACAGGATTCATTTTTATGCCACATCAATCCTTGTGGGCCCTCTTATTCCTCTTTCTAAGGAGGCCAGCTTGGGCTCTCTGTCAGTGACAG-AAGCTTTGATATCTCCCCTTGC---TTTT-AACACAGCTCCATTAATGTTTTAAATGCTTGCCCGAGCTCTCCAGCCTGTCTTTGGTGTCTGGAGAGCGTTTGACAAGGATTCTAAAATGACCTAGGGATACGTGGTGATTATTTCCTCTTTAAAGATTCAGGCAGGTAAC--GGAATCCTCCACTGCCTCAGACCTTGTAGTTACTCA
>gene=chr11_36231094-36232094; species=calJac
GCATATATTGCCTATTCaaaaaataaattttaaattatCTTAGCTATGGTAATCCTGAGGTTCCCAGAGCTCCCTGTTCATTCCCCAGTAACTTGTGCCCTCTAACAGCAGCTCAGAATCTTCTGGCACCCTGGCTGGCCCTTAGTAGGGGCTAGGAAATGTGTGATGAATGAGTGAATGCACTCTGCTGCCTGCCTTCCGGGGAATTCATCTCTGTATCACATCAGACTGTGTGGGTCCTTTTATTCCTCTTCCTAAGGAGGCCAGCTTGGGTCCTCT-TTAGCAAC---AGGCTTTGATTTCTTCCCTTTCTTGTTTAAAACACAGCCCCATTAATGTTTAAAATGTCTGCCTGAGCTCTCCAGCCTGTCTTAGGTGTTTCGAGAGCTTTTGACAGGGATTCCAAAGGGGCCCGGGGATACTTGGTTATTATTTCCTCTTTATAGAAATGAATGAGTAACTTTGAATTCTCCAAAGGGCAAGACCCTATAGTTATTCA
>gene=chr11_36231094-36232094; species=canFam
GCATCAATTGCCTATTCAAAAAATACATTAAAAA-------GGCCGTGGGAGCTCTGAGGTTCTGTAGGCGCCCTATCCATTCTCTGGGAACCCTAAGCCCATCGTGGTGACCCAGGATCCCCTAGCACCCTGGCTGTGCCCCAGTGGATGCTAGTAAAGGGTTAACGAATAAGCAAGT-CGCCCCGCCGTTGGCCCGCCGTGGGATTGATCACGTCCTCACGTCAGTCC----------TCTTACTTCTCTCCCCGAGGAGGCCAGCTTGGCTCTTCTCTCAGCTCCAGAAGGCTTTGACTTCTTCCCTGGCTGGTTTT-AACACAGCCCCATTAGGGTTTAAAATGCTTGCCTGAGCTCTCTGACCTGTGTTCGGTGTCTGGAGAGCTTTTGACAGGGATTTGAAAGTGGCCTGGGGGAACTTGGTGATTCTTTCCTCTTTAAAGAATCCAGCAAGTAACTTTGAATCCTCCACGGCCTCAAACCCTGCAGTTACTCC
>gene=chr11_36231094-36232094; species=equCab
GCATATGTTGCCTATTCAATAAATAAGTTTTTAA-------AGCCATGGGAGCTCTGAGGTTCCTGGGGCCACTGGTCCCTTCGCTAGGAACTCCCACCCTGTAGCAGTGACCCTGAATCTCCGGACACCCTGGCTGGTGGTCAGTAGATGCTAGTGAACGGTCAGTGACTAAGTGAGTACGCTCCACTGTGGGCCCATCACGGGCCC-ATCTTTGTCTCACGTCCATCCCAGTGGGTCGTCTTATTCCCCTTCTGAAGGAGGCCAGCTGGG-CCGGCCGTCAGCCACCGAAGGCTTTGATTTCTTCACTTGTTCACTTC-TTCACAGCCGCATTCCCGTTTGAGATGCTTG-CTGAGCTCTCCAGCCTGTCTTCGGCGTCTGGAGAGCTCTGGACAGGCCTTCTGAGACCTCCTGGGGAGTCCTGGGGCTTCTTTCCCCTTTGAAGACTCGGGCAGGTAGCTGTGAGTGCTCCCCCCCCCCACA-CCTGCCGTCAGTCA
>gene=chr11_36231094-36232094; species=gorGor
GCATATTTTGCCTATTCAAAAAATAGATTTTAAATAATCTTAGCCATGGTAATCCTGAGGTTCCCAGAGCTTCCCATCCATTCCCCAATAACTCATGCCCCATAACAGTGGCTCAGAATCTTCTGGCACCCTGGctggcccttagtaggtgctaggaaatgtaggatgaatgagtgaatTCATTCTGCTGCCTGCCCTCCGTGGGATTCATCTTTGTATCACATCAGACTGTGTAGGTCCTTTTATTCCTCTTCCTAAGGAGGCCAGCTTGGGCCCTCTATTGGCAACAGAAGACTTTGATTTCTTCACTTTCTTGTTATAAACACAGCCCCATTAAAGTTTAAAATGCTTGCCTGAGCTCTCCAGTCTGTCTTAGGTGTTTCGAGAGCTTTCAACAGGGATTCTA-AGCGGCCCAGGGATACTAGGTTATTATTTCCTCTTTATAGAATTGAATGAGTAACTTTGAATCCTCCACAGCCCGAGACCCTGTAGTTATTCA
>gene=chr11_36231094-36232094; species=panTro
GCATATTTTGCCTATTCAAAAAATAGATTTTAAATAATCTTAGCCATGGTAATCCTGAGGTTCCCAGAGCTCCCCATCCATTCCCCAATAACTCATGCCCCATAACAGTGGCTCAGAATCTTCTGGCACCCTGGCTGGCCCTTAGTAGGTGCTAGGAAATGTAGGATGAACGAGTGAATTCATTCTGCTGCCTGCCCTCCGTGGGATTCATCTTTGTATCACATCAGACTGTGTAGGTCCTTTTATTCCTCTTCCTAAGGAGGCCAACTTGGGCCCTCTGTTGGCAACAGAAGACTTTGATTTCTTCACTTTCTTGTTTTAAACACAGCCCCATTAATGTTTAAAATGCTTGCCTGAGCTCTCCAGTCTGTCTTAGGTGTTTCGAGAGCTTTCAACAGGGATTCTAAAGCGGCCCAGGGATACTTGGTTATTATTTCCTCTTTATAGAATTGAATGAGTAACTTTGAATCCTCCACAGCCCGAGACCCTGTAGTTATTCA
>gene=chr11_36231094-36232094; species=papHam
---------------------------------------------------------------------------------------------------------------------------------------------------------------------------------------------------------------------------------------------------------------------------------------------------------------------------------------------------------------------------------------ggTGTTTCGAGAGCTTTTGACAGGGATTCTAAAGCGGCCTGGGGGCACTTGGTTATTATTTCCTCTTTATAGAATTGAATGAGTAACTTTGAATTCTCCACAGCCCAAGACCCTGTAGTTATTCA
>gene=chr11_36231094-36232094; species=ponAbe
GCATATTTTGCCTATTC-AAAAGTAGATTTTAAATAATCTTAGCCATGGTAATCCTGAGGTTCCCAGAGCTCCCCATCCATTCCCCAATAACTCATGCCCCATAATAGTGGCTCAGAATCTTctggcaccctggctggcccttagtaggtgctaggaaatgtatgatgaatgagtgaatTCACTCTGCTGCCTGCCCTCTGTGGGATTCATCTTTGTATCACATCAGACTGTGTAGGTCCTTTTATTCCTCTTCCTAAGGAGGCCAGCTTGGGCCCTCTGTTGGCAATAGAAGACTTTGATTTCTTCACTTTCTTGTTTTAAACACAGCCCCATTAATGTTTAAAATGCTTGCCTGAGCTCTCCAGCCTGTCTTAGGTGTTTCGAAAGCTTTCGACAGGGATTCTAAAGCGGCCTGGGGATACTTGGTTATTATTTCCTCTTTATAGAATTGAATGAGTGATTTTGAATCCTCCACAGCCTGAGACCCTGTAGTTATTCA
>gene=chr11_36231094-36232094; species=rheMac
---------------------------------------------------------------------------------------------------------------------------------------------------------------------------------------------------------------------------------------------------------------------------------------------------------------------------------------------------------------------------------------ggTGTCTCGAGAGCTTTTGACAGGGATTCTAAAGCGGCCTGGGGGCACTTGGTTATTATTTCCTCTTTATAGAATTGAATGAGTAACTTTGAATCCTCCACAGCCCAAGACCCTGTAGTTATTCA
>gene=chr11_37876094-37877094; species=hg19
gaaggaaggagaaaggaaagaatgaaaggaaagaaagaaaaaaTGATTTTCTAAATATGCACTAAATAACAATGTGAAAACAATTttaatgaaaaaaaccaaactctatattttttaatatttattatagtctcaaatttattacgagccaatataagtgaccatggcctgaggaacacagcctcaagaggttctgacaaagtgtgcataggtggtcaggttacagtttgtttttatacattccagggagataggaattacaggtaacatcacgtcaatacatggaaggtatacgttagtttggcctgaaaaggtatgtcatctcgaagtggaggcttacaggttataggtgaattcagacattctttaatttgcaattggttaaaagagtgaagcattgttaaagactacaagtcggtacaaaggaacacttaggttaagataaggggtgtgctatctgttgtgtgatgctataccagagtcaggttggaaataagcca
>gene=chr11_37876094-37877094; species=bosTau
--------------------------------------------------------------------------------------------------------------------------------------------------------------------------------------------------------------------------------------------------------------------------------------------------------------------------------------------------------------------------------------------------------------------------------------------------------------------------------------------------------------------
>gene=chr11_37876094-37877094; species=calJac
gaaggaaggagaaaggaaagaatgaaaggaaagaaagaaaaaAGTATTTTCTAAATATGTACTAAATAACAATATGAAAACAATTTTAATG-gaaaaaacaaactctata-tctttaatgtttactttattctcaaatttattctgagccaatatgagtgaccatggcctgaggaacatggtctcaagaggttctgacaaagtgtgcttaggtgatgatgttacagtttgtttttatacatttcagggagataggaattgcaggtaaaatcacatctatacatggaagatatatgttagtttggcttgaaaagttggatcctctaaaagtggaggcttgcaggttataggtgacttatgacattctttaatttgtaattggttagaagagtgaagcattgtcaaagacttcaagtcagtaaaaaggaatgcttagattaagataaggggtgtG----Atgttgtgtcatgctataccagagtcaggttgaaaataagcca
>gene=chr11_37876094-37877094; species=canFam
--------------------------------------------------------------------------------------------------------------------------------------------------------------------------------------------------------------------------------------------------------------------------------------------------------------------------------------------------------------------------------------------------------------------------------------------------------------------------------------------------------------------
>gene=chr11_37876094-37877094; species=equCab
--------------------------------------------------------------------------------------------------------------------------------------------------------------------------------------------------------------------------------------------------------------------------------------------------------------------------------------------------------------------------------------------------------------------------------------------------------------------------------------------------------------------
>gene=chr11_37876094-37877094; species=gorGor
gaaggaaggagaaaggaaagaatgaaaggaaagaaagaaaaaaTGATTTTCTAAATATGCACTAAATAACAATGTGAAAACAATTttaatg-aaaaaaccaaactctatattttttaatgtttattatagtctcaaatttattctgagcctatgtaagtgaccatggcctgaggaacacagcctcaagaggttctgacaaagtgcgcataggtggtcaggttacagtttgtttttatacattccagggagataggaattacaggtaacatcacgtcaatacatggaaggtatacgttagtttggcctgaaaaggtatgtcatctcgaagtggaggcttacaggttataggtgaattcagacattctttaatttgcaattggttaaaagagtgaagcattgt-aaagacttcaagtc-gtacaaaggaacacttaggttaagataaggggtgtgctatctgttgtgtgatgccatactagagtcaggttggaaataagcca
>gene=chr11_37876094-37877094; species=panTro
gaaggaagaagaaaggaaagaatgaaaggaaagaaagaaaaaaTGATTTTCTAAATATGCACTAAATAACAATGTGAAAACAATTTTAATG-AAAAAACcaAACTCTATATTTTTTAATGTTTATTATAGTCTCAAAtttattctgagccaatataagtgaccatggcctgaggaacacagcctcaagaggttctgacaaagtgtgcaaaggtggtcaggttacagtttgtttttatacattccagggagataggaattacaggtaacatcacgtcaatacatggaaggtatacgttagtttggcctgaaaaggtatgtcatcttgaagtggaggcttacaggttataggtgaattcagacattctttaatttgcaattggttaaaagagtgaagcattgtcaaagacttcaagtcggtacaaaggaacacttaggttaagataaggggtgtgctatctgttgtgtgatgctataccagagtcaggttggaaataagcca
>gene=chr11_37876094-37877094; species=papHam
gaaggaaggagaaaggaaagaatgaaaggaaagaaagaaaaaaTGATTTTCTAAATATGCACTAAATGGCAATATGAAAACAATTTTAATG-AGAAAA--AAACACTATAATTTTTAATGTTTATTTTAGTCTCAAAttttttctgagccaatataagtgaccatggcctgcggaacacagcctcacgaggttctgacaaagtgcacgtaggtggtcaggttacagtttgtttttatacatttcagggagatagtaattgcaggtaacatcacgtcagtacatggaaggtatacgttagtttggcctgaaaagatgtgtcatcttgaagtagaggcttacagcttataggtgaattcagatattctttaatttgcaattggttaaaagactgaagcactgtcaaagacttcaagtcagtacaaaggaacactgaggttaagataatgggtgtgctatctgttgtgtgatgctataccagggtcaggttggaagtaagcca
>gene=chr11_37876094-37877094; species=ponAbe
gaaggaaggagaaaggaaagaatgaaaggcaagaaagaaaaaaTGATTTTCTAAATATGCACTAAATAACAATGTGAAAACAATTttaatg-aaaaaaacaaactctatattttttaatgtttattttagtctcaaatttattctgagccaatataagtgaccatggcctggggaacatagcctcaagaagttccgacaaagtgcacataggtgatcaggttacagtttgtttttatacatttcagggagataggaattgcaggtaacatcacgtcaatacatggaaggtatacgttagtttggcctgaaaaggtatgtcatctcgaagtggaggcttacaggttataggtgaattcagacattctttaatttgcaattggttaaaagagtgaagcattgtcaaagacttcaagtcagtacaaaggaacacttaggttaagataaggggtgtgctatctgttatgtgatgctataccagagtcaggttggaaataagtca
>gene=chr11_37876094-37877094; species=rheMac
gaaggaaggagaaaggaaagaatgaaaggaaagaaagaaAAAATGATTTTCTAAATATGCACTAAATAGCAATATGAAAACAATTTTAATG-AGAAAA--AAACTCTATAATTTTTAATGTTTATTTTATTCTCTAAttttttctgagccaaaataagtaaccatggcctgcggaacacagcctcatgaggttctgacaaagtgcacataggtggtcaggttacagtttgtttttatacatttcagggagatagtaattgcaggtaacatcacgtcagtacatggaaggtatacgttagtttggcctgaaaagatgtgtcatcttgaagtagaggcttacagcttataggtgaattcagatattctttaatttgcaattggttaaaagagtgaagcactgtcaaagacttcaagtcagtacaaaggaacacttaggttaagataatgggtgtgctatctgttgtgtgatgctataccagggtcaggttggaagtaagcca
>gene=chr12_1795106-1796106; species=hg19
aaatactgactccaaataggcacagggggattgcggggggtgttggagatgttgtatattttgactgaggttatgcttccacgggagtatacatttttcaaacctcatttgaactgtacacttaaaaagagggtgcattttatataaaatatacttcaataaagttgtttttCTCAACTACTAAAAAAGTTCAGAGAAGCCTCTAATATATGTCCATGTACATACCACCTAGGATTCATAAATGTTAAATGTTTTGTTACTTGCTTCATCTTTTTCATATAGaagaaatgaaatattacagataaagatgatctctccatagctcccaggcttattcttcaccccttcccaccggcaagtacattcctaaagttgtatttatcctttctgtccatCTAAAACATGTATTCACCGACATCTTCATTTTATTGATGAAGGTATCAAAGCTTAACAAGAGCTAATGCATAAGCCATAGATAAACAATGCCTTTGTCAGCAGCA
>gene=chr12_1795106-1796106; species=bosTau
-------------------------------------------------------------------------------------------------------------------------------------------------------TATTTTAA--AAGCCATTTTAACAAACTCCAAAAGATATTCTGAAAAGATGCTAATAGAC------AGCCACAGCACCCAGGATTAATAAACATTAAACATTTTGTCTTTTGCTTTCGCTTTTTCACATAGAAGAAATGAAATATTACTGATAAAGGTGAAGCCTTCTTAGTTCTCAGACCTATCTTCTACCTCTCCCCAGTGTCAAGCACTTCCACAAAGCTGTGTGTTTTCTTTCTGTCCATTAAAAAAATGTAGTAGCAAGCATCTTCTTTTCATTGGTGATGATAC-AAAGCTGAGCAAGAGCTAACACATGGGCCATAGCTGAGCGGTG----AGTCAGCAGCT
>gene=chr12_1795106-1796106; species=calJac
aaatactgagtccaaactggtatgagggaattgtggggggtgttggaaacaatctacattttgattgaggttaggcttccatgggagtatacatttgtcaaacctcatttgaactgtacacttaaaaaaagagtgcattttatataaaatatacttcaataaagttgtttttTTCAACTACTAAACAAGTTCAGAGAAGCCTCTAATACATATTCATGTACATACTACCTAGGATTAATAAATGTTAAACATTTTA---TTTGCTTCATCTTTTTCATACAGAAGAAATGAAATATTACAGATAAAGATGGTATCTCCATAGCTCCTAGACCTATTCTTCACCCCTTCCCATTGGCAAGTACATTCCTAAAGTTGTATTTATCCTTTCTGTCCATCTAAAA-ATGTATTCACGGGCAACTTCATTTTATTGCTAAGGGTATCAAAGTTTAACAAGAGCTAATGCAC-TGCCAGAGTTAAACAATG-CCTTGGCAGCAGCA
>gene=chr12_1795106-1796106; species=canFam
-gctattgactccaaaggggcaagagggaattggggcagatgctggggacattctatacttt----------------------------------------------ttgaactgtgcac---aaaaaatggtacattttattg----tatactttgatAAAGTTATTTTTACAAACTACAAAAGGTGTTTAGAGAAg--------------------ACACATCACCCAGCATTAATAAATGTTGAACA-TCTGTCATTTGCTTTATCTGTTTCTTATATTAGACATGAACTATTACTAATGAAGGTGAAGTAT--TTAATTCCCATACTTATTGTTCACCCCTTACCACCAGCAAGCACATTCATAAAGTTGTGTGTTTCTTTTCTGTCCATTTAAAAAATGTATTAATAGACATCTTCATTTCATTGATGAAAATATCAAAACTTAACAGGAACT-GCACGTAGGTCAGAGTTAAACAGTGAGTCAGTTAGCAGCA
>gene=chr12_1795106-1796106; species=equCab
-gctatttactccaaagaggcatgagggaattgtggagggtgttgggaacgttccatattttgattaaagtggtgcttccatggatgtatacatttgtcaaaactcatttgaactgtgcac---aaaaactggtgcattttattg----tatacttcaataaagctattttTATAAACTAGAAAAAATGTTCAGAGAAGACTCTAATACACATCCATGTACACATGACCCAGGATTATTAAATGTTAAACATTTTGTCATTTACTTTATCTTTTTCATATAGAAGAAATGAAATATTACTGATAAAGATAAAGCCTTCTTAGTTCCCAGACCTATATTCCACCTCTTCCCACTGGCAAGCACATTCATAAAGTTG-------------GGTCCATTTGAAAAATGTATTAACAGacatcttcattttattgatgaagatatcaaagcttaacaagaactaatacataggccatagttaaacaatgagtcagttagcagca
>gene=chr12_1795106-1796106; species=gorGor
--------------------------------------------------------------------------------------------------------------------------------------------------------------------------------------------------------------------------------------------------------------------------------------------------------------------------------------------------------------------------------------------------------------------------------------------------------------------------------------------------------------------
>gene=chr12_1795106-1796106; species=panTro
aaatactgactccaaataggcacggggggattgtggggggtgttggagatgttgtatattttgactgaggttatgcttccacgggagtatacatttttcaaacctcatttgaactgtacacttaaaaagagggtgcattttatataaaatatacttcaatAAAGTTGTTTTTCTCAACTACTAAAAAAGTTCAGAGAAGCCTCTAATATATGTCCATGTACATACCACCTAGGATTCATAAATGTTAAATGTTTTGTTACTTGCTTCATCTTTTTCATATAGAAGAAATGAAATATTACAGATAAAGATGATCTCTCCATAGCTCCCAGGCTTATTCTTCACCCCTTCCCACCGGCAAGTACATTCCTAAAGTTGTATTTATCCTTTCTGTCCATCTAAAACATGTATTCACCGACATCTTCATTTTATTGATGAAGGTATCAAAGCTTAACAAGAGCTAATGCATAAGCCATAGATAAACAATGCCTTTGTCAGCAGCA
>gene=chr12_1795106-1796106; species=papHam
aactgctgactccaaataggcatggggggattgtggggggtgtcggaaatgttgtatattttgactgaggttatgcttccatgggagtatacatttgtcaaacctcatttgaactgtacacttaaaaaaagagtgcattttatataaaatatacttcaataaagttgTGTTT-TCAACTACTAAAAAAGTTCAGAGAAGTCTCTAATACAGGTACATGTACATACCACCTAGGATTAATAAATGTTAAATGTTTTGTTACTTGCTTCATCTTTTTCATATAGAAGAAATGAAATATTATAGATAAAGATGATGTCTCCATAGCTCCCAGGCCTATTTTTCACCCTTTCCCACCAGCAATTACATTCCTAAAGTTGTATTTATCCTTTCTGTCCATCTAAACTATGTATTCACAGACATCTTCATTTTATTGATGAAAATACCAAAGCTTAACAAGAGCTAATGCACAAGCCATAGATAAACAATGGCCTCGTCAGCAGCA
>gene=chr12_1795106-1796106; species=ponAbe
aaatactgactgcaaataggcatggggggactgtggggggtgttggaaatgttgcacattttgactgaggttatgcttccatgggagtatacatttgtcaaacctcatttgaact-cacacttaaaaagagggtgcattttatataaaatatacttcaataaagttgtttttGTCATCTACTTAAAAAGTTCAGAGAAGCCTCTGATATATATCCATGTACATACCACCTAGGATTCATAAATGTTAAATGTTTTGTTACTTGCTTCATCTTTTTCACATAGAAGAAACGAAATATTACAGATAAA---GATCTCTCCATAGCTCCCAGGCCTATTGTTCACCCCTTCCCACCGGCAAGTAGATTCCTAAAGTTGTATTTATCCTTTCTGTCCATCTAAAACATGTATTCACTGACATCTTCATTTTATTGATGAAGGTAGCAAAGCTTAACAAGAGCTAATGCATAAGCCATAGATAAACAATGACTTTGTCAGCAGCA
>gene=chr12_1795106-1796106; species=rheMac
aactgctgactccaaataggcatggggggattgtagggggtgtcggaaatgctgtatattttgactgaggttatgcttccatgggagtatacatttgtcaaacctcatttgaactgtacacttaaaaaaagggtgcattttatataaaatatacttcaataaaGTTGTGTTT-TCAACTACTAAAAAAGTTCAGAGAAGTCTCTAATACATGTACATGTACATACCACCTAGGATTAATAAATGTTAAATGTTTTGTTA----------------------------------------------------------------------------------------------------------------------------------------------------------------------------------------------------------TGCACAAGCCATAGATAAACAATGGCCTCGTCAGCAGCA
>gene=chr12_3293120-3294120; species=hg19
aaagagaaaaaaaagaaagagTCCAAGGAATGTCCCTCTTCCCCCAAATCCAGGTAGTGAATCTATTTCTTTAAGGTGTGGGTGCTGGTTTGGTCTTGAGAGAGACAGGTAGCAAGGGGAAAGGTAGCAGGGCTCCCCGATGATAGCACCGTCTGGATTTCCTTCCTCTTTCCCTGGTGCTGATGTTGCTTCAGCTGAGCGATTAGAGCCACGGGATGCTGCCGGGAGCCCCGGGCATGTGTGACCCGTCCTGCCCTGCATGGTTTTGCTGACGTTCTGCGGCATGAGGTTGGGGATGGGAATAGCTTGCACCCGGAGTTCCTGTTCTGTGCGTTCCTTCTCAAGCCAGCTCTCGGAGGCTTGGGTGTCCATGGCAGAGCAGGGTTGGAACAGGGCCTCTGTGTTGCACACCTTCAGGGGGCACAGTTCACAGGGAATGCAGTGTAACTGTCCTGCTGGAGTGGTGCAATGGCAGACTTCCTCCCTGGCCAGCAGGGAGG
>gene=chr12_3293120-3294120; species=bosTau
---------------------TTCAAGGAATTTCCCACTTCCCCC-AATGCAGGTGGTGAGTCTGTTTCTTTAAGGTGTGGGTGCTGGATCCATCTCGAGGTGGAC-GGGAGCAAGGAGCTAGGTCACAGAGCTCCCTAATTACAGCACCTTCTGGGTCTCCTCCCTCCTCTCT-GGCTCTGATGTTGCTTCAACGGAGCAATTAGAGCCGGAGGATGTGGCC-AGCGCCCCAGAC--GTGTGACCTCTCCTGCCCTGGGC----TTGCCGATGTCCTGCGGC-GGAGGCTGGGGGTGGGAAGAGCTCGC-CCCGGGGTTTCTGTTCTGTACGCGGCTTCTCAAGGCAGCTCCTGGTTGC-TGGATGTCTATGGAGGAGGTGGGTTAGAGCTGGGCCTCCATGTTGCACAACTTCAGGGGACCCTTTTCCCAGAGAACACAGTGTAAACGCCCCCGTGGAGTTAGGTGGTGACCA---CCCTCCTTGGAAGGGCCAGGGG
>gene=chr12_3293120-3294120; species=calJac
-----------------------------------------------------------------------------------------------------------GGTAGCAAGGGGAAAGGTAGCAGAGCTCCCTGATGATAGCACAGTCTGGATCTCCTTCCTCTTTCCCTGGTGCCGATGTTGCTTCAGCTGAGCAATGAGAGCCACGGAATGCTGCCGG-AGCCCTG---------------TCCTGCCCTGTATGGTTTTGCTGATGATCTGCAGCATGAGGTTGGGGATGGGAATAGCTTGCACCTGGAGTTCCTGTTCTGTGCATTCCTTCTCAAGCCAGCTCCCAGGGTCTTGGATGTCCATGGCAGAGAGGGGTTGGAACAGGGCCTCTGTGCTGCACAACTTCAGGGGACACAGTTCATGGTGAATGCAGTGTAACTGTCCTGCTGGAGTGGTGCAGTGGCAGACTTCCT-CCTGGCCAGCAGGGAGG
>gene=chr12_3293120-3294120; species=canFam
-------------------------AGGAATTGCCCTCTTCCCCCTAGTCCAGGTGGTGAATCtttttttttACCACACAGGCGCTGCTTCAGTCTCGAGATAGATAGGTAGCAAGAAGAGAGGCCCCAGAGCTCCCTAATTACAGCACCTTCCAGATCGCCTTCCCTTCTCTTTGGTGCTGATGTTGCTTAAACCGAGCAATTAGAGCTGTGGGATGTTGCTGCGAGCTCCGGGC-------ACCCATATTGCCCGGGGTGGTTTTGCTGATGTCTTGTGGCGTGAGGTTGGG-GTGGGGATAGCCTGCACCCAGAGATCCCGTTCTGTGTGTCGCTTCTCAAGCCAGCTCCTGGTTGC-TGGATGTCTATGGGAGGGGTGGGCTAGAGCAGGGCCTCCCTGTGGCACAGCTTCAGGGGACCTGTTTCCCAGAGAA-GCAGGATAACTCTCCCCCTGCAGGTGGGTGGTGACAG---CCCTCCCTGGAAGGGCCAGAGG
>gene=chr12_3293120-3294120; species=equCab
---------------------TTCAAAGGATTTGCCCCTTGCCCCCAATCCAGGTGGTGAGTGTATTTCTTTAAGATGTGGGTGCAGGTTCAGCCTTGAGATAGACGGGTAGCAAGGAGAGCGGTCCCAGAGCTCCCTGATGACAGCACCTTCTGGATCTCCTTCCCCTTTTCCTGGTGCTGCTGTTGCTTAAACTGAGCAATCAGAGCCATAGGGTGCTGCTGGGAGCCCCAGGTGTGTGTGACCTGTCCCGCCCTGGGTGGTTTCGCTGATGTCCTGCAGCGTGAGCTCGGG-GTAGGAAGAGCTTGCACCCAGAGTT------------GACCCTTCTCAAGCCAGCTCCTGCTTGC-TGGATGTCTATGGAGGAGGCAGGTTGGAGCTGTGCCTCCATGTTGTATAACTTCAGGGGCCATACTTCCCAGAGAACACAGTGTAACTGTCCCTCTGGAGTTGGGTAGTGGCAG---CCCTCCCTGGAAGGGCCAGGGA
>gene=chr12_3293120-3294120; species=gorGor
aaagagaaaaaaaagaaagaGTCCAAGGAATGTCCCTCTTCCCCC-AATCCAGGTAGTGAATCTATTTCTTTAAGGTGTGGGTGCTGGTTTGGTCTTGAGAGAGACAGGTAGCAAGGGGAAAGGTAGCAGGGCTCCCCGATGATAGCACCGTCTGGATTTCCTTCCTCTTTC-CTGGTGCTGATGTTGCTTCAGCTGAGCGATTAGAGCCACGGGATGCTGCCGGGAGCCCCGGGCATGTGTGACCCGTCCTGCCCTGCATGGTTTTGCTGGTGTTCTGCGGCATGAGGTTGGGGATGGGAATAGCTTGCACCCGGAGTTCCTGTTCTGTGCGTTCCTTCTCAAGCCAGCTCTCGGAGGCTTGGGTGTCCATGGCAGAGCAGGGTTGGAACAGGGCCTCTGTGTTGCACACCTTCAGGGGGCACAGTTCACAGGGAATGCAGTGTAACTGTCCCGCTGGAGTGGTGCAGTGGCAGACTTCCTCCCTGGCCAGCAGGGAGG
>gene=chr12_3293120-3294120; species=panTro
aaagagaaaaaaaagaaagagTCCAAGGAATGTCCCTCTTCCCCCAAATCCAGGTTGTGAATCTATTTCTTTAAGGTGTGGGCGCTGGTTTGGTCTTGAGAGAGACAGGTAGCAAGGGGAAAGGTAGCAGGCCTCCCTGATGATAGCACCGTCTGGATTTCCTTCCTCTTTCCCTGGTGCTGATGTTGCTTCAGCTGAGCGATTAGAGCCA-GGGATGCTGCCGGGAGCCCCGGGCATGTGTGACCCGTCCTGCCCTGCATGGTTTTGCTGACGTTCTACGGCATGAGGTCGGGGATGGGAATAGCTTGCACCCGGAGTTCCTGTTCTGTGCGTTCCTTCTCAAGCCAGCTCTCGGAGGCTTGGGTGTCCCTGGCAGAGCAGGGTTGGAACAGGGCCTCTGTGTTGCACACCTTCAGGGGGCACAGTTCACAGGGAATGCAGTGTAACTGTCCCGCTGGGGTGGCGCAATGGCAGACTTCCTCCCTGGCCAGCAGGGAGG
>gene=chr12_3293120-3294120; species=papHam
aaagagaaaagaaagaaagagTCCAGGGAATTTCCCTCTTCCCCCCAATCCAGGTAATGAATCTATTTCTTTAAGGTGTAGGTGCTGGTTTAGTCTTGAGAGAGACAGGCAGCAAGGGGAAAGGTAGCAGAGCTCCCTAATGATAGTACTGTCTGGATTTCCCTCCTCTTTCCCTGGTGCCAGTGTTGCTTCAGCTGAGCGATTAGAGCCGCGGGATGCTGCCGGTAGCCCCGGGCATGTGTGGCCCATCCTGCCCTGCCTGGTTTTGCTGATGCTCTGCAGCATAAAGTTGGGGATGGGAATAGCTTGCACCCAGAATTCCTGTTCTGTGCGTTCCTTCTCAAGCCAGCTCTCAGAGGCTTGGAGGTCCATGGCAGAGCGGGGTTAGAACAGGGCCTCTGTGTTGCACAACTTCAGGGGGCACAGTTCACAGGGAATGCAGTGTAACTGTCCCACTGGAGTGGTGCAACGGCAGACTTCCTTCCTGGCCAGCAGGGAGG
>gene=chr12_3293120-3294120; species=ponAbe
aaagag-aaaaaaagaAAGAGTCCAAGGAATTTCCGTCTTCCCCCAAATCCAGGTAGTGAATCTATTTCTTTAAGGTGTGGGTGCTGGTTTAGTCTTGAGAGAGACAGGTAGCAAGGGGAAAGGTAGCAGGGCTCCCTGATGATAGCACCGTCTGGATTTCCTTCCTCTTTCCCTGGTGCTGATGTTGCTTCAGCTGAGCGATTAGAGGCATGGGATGCTGCCGGGAGCCCCGGGCATGTGTGACCCGTCCTGCCCTGCACGGTTTTGCTGATGTTCTGCAGCATGAGGTTGGGGATGGGAATAGCTTGCACCCAGAATTCCTGTTCTGTGCGTTCCTTCTCAAGCCGGCTCTCGGAGGCTTGGATGTCCATGGCAGAGTGGGGTTAGAACAGGGCCTCTGTGTTGCACAACTTCAGAGGGCACAGTTCACAGGGAATGCAGTGTAACTGTCCTGCTGGAGTGGTGCAATGGCAGACTTCCTCCCTGGCCAGCAGGGAGG
>gene=chr12_3293120-3294120; species=rheMac
aAAGAGAAAAGAAAGAAAGAGTCCAGGGAATTTCCCTCTTCCCCCCAATCCAGGTAACGAATCTATTTCTTTAAGGTGTAGGTGCTGGTTTAGTCTTGAGAGAGATAGGCAGCAAGGGGAAAGGTAGCAGAGCTCCCTGATGATAGTACTGTCTGGATTTCCCTCCTCTTTCCCTGGTGCCAGTGTTGCTTCAGCTGAGCGATTAGAGCCGTGGGATGCTGCCGGTAGCCCCGGGCATGTGTGGCCCATCCTGCCCTGCACGGTTTTGCTGATGCTCTGCAGCATAAAGTTGGGGATGGGAATAGCTTGCATCCAGAATTCCTGTTCTGTGCATTCCTTCTCAAGCCAGCTCTCAGAGGCTTGGAGGTCCATGGCAGAGCGGGGTTAGAACAGGGCCTCTGTGTTGCACAACTTCAGGGGGCACAGTTCACAGGGAATGCAGTGTAACTGTCCCACTGGAGTGGTGCAACGGCAGACTT----CCTGGCCAGCAGGGAGC
>gene=chr12_5443091-5444091; species=hg19
ATATGGAAGAGCATCTGTCACTCACTGGTAGGTACAGATAGGTGCATCATGCATAGGCTATGCTGGCTCCTTTAATGGGATGAAGTGAGGCCCCTAAAATGGCCCCAGCTCTTCTATTCAGTCCAAAGACCAAGAAGAGACAGACAGACAGAAAGAGAAAGGAAATTTAAGTGTGTGACTGATgttcccagtgtctagtgttcccatctttatgtcagtgtgtaaccagggcttagctctcacttataaatgagaacatgcagtatttggttttctgttcctgcattaattcacttaggattatggcctccagctgcatccatggtgctgcaaaagacacgatttcattcttttgtatggctgcatagcattccatgggtatatatgtaccacattttctttacccaatccactgttgatgggcacctgggttgattccatgtctttgctattgtgaatactgctttattacataccagtacatgggtctttttggtaga
>gene=chr12_5443091-5444091; species=bosTau
ACAAGGAATGGCATCTGTCATTTACCAGGAGGTCCAAGTAAGTATGTCAAGCATAGGTTATGCCATCTCTTTTAA-GTGATAAAGCAAGGTCCCTGAAGTGGCCCCAGCTCTTCCATTGAGCCTATAGATTGAGAAGAGACTGAGAGAAAGAGAGATGTAGGAAATT---------------------------------------------------------------------------------------------------------------------------------------------------------------------------------------------------------------------------------------------------------------------------------------------------------------------------------------------
>gene=chr12_5443091-5444091; species=calJac
ATGTGGAGCAGCATCTGTCACTTACTGGTAGGTACAGATAGGTACATGATGCATAGCCTACGCCAGCTTCTTTCATGGGATGAAGCGAGGCCCCTAAAATAGCCCCAGCACTTCTATTCAGTCCAAAGACCAAGAAGAAACAGACAGAGTGAAAGAGAGTGGAAATTTAAGTGTGTGACTGATgttcccagtgtctggtg--cccatcttcatgtcactgtgtaaccagtgcttagctcccacttataagtgagaacatgcagtatttggctttctgttcctgcattaatttgcttaggattatggcctccagctgcatccacggtgctgcaaaagacacgatttcattcttttgtatggctgcatagtattccat-ggtttataagtaccacattttcttt-----atccactgttgatgggcacctggattgattccatgtctttgctattgtgaatagcgcttcattacataccagtacatgggtttttttggtaga
>gene=chr12_5443091-5444091; species=canFam
ACAAGGAATGCCATCTGTCATTTACCAGTAGGTCCAAATAGGTGCATCAAGCATGGGCTATGCTGGGTATTTTAATGGGATGAATCAAGGTCCCTAAAATGGCCCTAAGTCTTCTGTTGAGTCTGAAAACCAAGAAGAGACAGAGAGATAGAGACAGA------------------------------------------------------------------------------------------------------------------------------------------------------------------------------------------------------------------------------------------------------------------------------------------------------------------------------------------------------
>gene=chr12_5443091-5444091; species=equCab
ACAAGGAGTGGCATCCGTCATTTACCAGTAGGTCCAAACAGGTATGTCAAGCAGAGGCTACACTGGCTCCTTTAATGGGATGAAATGAGGT-CCTAAAATGGCTCCAGTTCTTCCATTGAGTCCAAAGACCAAGAAGAGACCAAGAGAGAAAGGTATAGGAAATTT----------------------------------------------------------------------------------------------------------------------------------------------------------------------------------------------------------------------------------------------------------------------------------------------------------------------------------------------
>gene=chr12_5443091-5444091; species=gorGor
---------------------------------------------------------------------------------------------------------------------------------------------------------------------------------------------------tagtgttcccatctttatgtcagtgtgtaaccagggcttagctctcacttataaatgagaacatgcagtatttggttttctgttcctgcattaattcacttaggattgtggcctccagctgcatccatggtgctgcagaagacacgatttcattcttttgtatggctgcacagcattccatgggtatatatgtaccacattttctttacccaatccactgttgatgggcacctgggttgattccatgtctttgctattgtgaatagtgctttattacataccagtacatgggtctttttgggaga
>gene=chr12_5443091-5444091; species=panTro
ATATGGAAGAGCATCTGTCACTCACCGGTAGGTACAGATAGGTGCATCATGCATAGGCTATGCTGGCTCCTTTAATGGGATGAAGTGAGGCCCCTAAAATGGCCCCAGCTCTTCTATTCAGTCCAAAGACCAAGAAGAGACAGACAGACAGAAAGAGAAAGGAAATTTAAGTGTGTGACTGATgttcccagtgtctagtgttcccatctttatgtcagtgtgtaaccagggcttagctctcacttataaatgagaacatgcagtatttggttttctgttcctgcattaattcacttaggattatggcctccagctgcatccatggtgctgcaaaagacacgacttcattcttttgtatggctgcatagcattccatgggtatatatgtaccacattttctttacccaatccactgttgatgggcacctgggttgattccatgtctttgctattgtgaatagtgctttattacataccagtacatgggtctttttggtaga
>gene=chr12_5443091-5444091; species=papHam
ATGTGGAACAGCATCTGTCACTCACCAGTAGATACAGATAGATGCATCATGCATAGGCTATGCTGGCTGCTTTAATGGGATGAAGTGAGACCCCTAAAATGGCCCCAGCTCTTCTATTCAGTCCAAAGACCAAGAAG----AGACAGAGAGAAAGAGAGAGGAAATTAAAATGTGTGACTGATgttcccaatgtctagtgttcctatctttatgtcagtgtgtaaccagtgcttagctcccacttacaagtgagaacatgcagtgtttggttttctgttcctgcattaattcacttaggattatggcctccagctgcatctgcagtgctacaaaagacacaatttcatccttttgtgtgactgcatagcatttcat-ggtgtatatgtaccacattttctttacccaatccactgttgatgggcacctaggtggattccatgtctttgctattgtgaatagtgctttatcacatacaagtacatgggtctttttggcaga
>gene=chr12_5443091-5444091; species=ponAbe
ATGTGGAACAGCATGTGTCACTCACCGGTAGGTACAGATAGGTGCATCATGCACGTGCTATGCTGGCTCCTTTAGTGGGATGAAGTGAGGCCCCTAAAATGGCCCCAGCTGTTCTATTCAGTCCAAAGACCAAGAAGAGAGAGACAGACAGAAAGAGAAAGGAAATTTAAGTGTGTGACTGATgttcccagtgtctagtgttcccatccttatgtcagtgtgtaa-cagtgcttagctcccacttataagtgagaacatgcagtatttggttttctgttcctgcattaattcacttaggattatggcctccagctgcatccacagtgctgcaatagacacgatttcattcttttgtatggctgcatagcattccatgggtatatacgtaccacattttctttacccaatccactgttgatgggcacctgggttgattccatgtctttgctattgtgaatagtgctttattacataccagcacatgggtctttttggtaga
>gene=chr12_5443091-5444091; species=rheMac
ATGTGGAACAGCATCTGTCACTCACCAGTAGATACAGATAGATGCATCATGCATAGGCTATGCTGGCTGCTTTAATGGGATGAAGTGAGACCCCTAAAATGGCCCCAGCTCTTCTATTCAGTCCAAAGACCAAGAAG----AGACAGAGAGAAAGAGAGAGGAAATTAAAATGTGTGACTGATgttcccaatgtctagtgttcctatctttatgtcagtgtgtaaccagtgcttagctcccacttacaagtaagaacatgcagtatttggttttctgttcctgcattaattcacttaggattatggcctccagctgcatccacagtgctacaaaagacacaatttcatccttttgtgtgactgcatagcatttcat-ggtgtatatgtaccacattttctttacccaatccacggttgatgggcacctgggtggattccatgtctttgctattgtgaatagtgctttatcacatacaagtacatgggtctttttggtaga
>gene=chr12_6052106-6053106; species=hg19
taagtgggagttatgctatgaggatgcaaagacataagaatgatatcatggactttggggactcagcgggtaagggtgggaggagggataagggataaaagattacatactgggtacaatgtacactgctcgggtgaggaggcactaaaatctcagaattcaccaccaaagaacttacccatgtaaccaaaagcaaaaccccgtaccctaaaaactactgacatTTTTAAAACAATTTTTAAACAATACAGATGGATTATACCGTGTACTAGAGACAATAACACCGTCCCTAGCAGCCAAATACCTGCTATGCATGTGCTCTAGCAACGTCATACATAGGGTGGGATGGGCTTCTCTCAGCCCACAGAATGGGTAGCTTTCCAGAAAATTAGGTCTTTGTTACAGAAAATTATAGACACACTCCCCAGTAGGCCCAAATGCCTCTCACCCTGCAGCCTTGCCCCACAATGGAAGATGAAGAGATGGCACACCTGGAAACT
>gene=chr12_6052106-6053106; species=bosTau
----------------------------------------------------------------------------------------------------------------------------------------------------------------------------------------------------------------------------------------------------AATATAGATGGATTCTACTTTGTACTAGAGGCCAGATTCTCATCTCTAGTGGCCAAGTTTCTGTTCTTTGTGTGCTCTAGGAATGCC----------------AGGCTGCTCTCAGCCAGCTGAA----TGGATTAACAGGAAATTAGATCCTCATTAGAGAAAATGAAACACAAGCTCC-TTATAGCCCTCAGTGTCTCTGGCCCCCCAGTCCTGCCCCACAGTGGAAGTGGGAGAGAAGGGACAGAGAAGGACC
>gene=chr12_6052106-6053106; species=calJac
taagtgggagccgagctatgaggatgcaaaggcataagaatgataccatggac-ttgaggactctgggggtaagggttggaggaggggtaaaggataaaagactgcatattgggtacaacgtacactgttcaggtgagggtacactaaaatctcagaatttaccaccaaagaacttatccatgtaaccgaa---aaaatcctgtaccctaaaaactactgaaatTTTTTACACAATTTTTAAACAATACAGATGGATTCTATTGTGTATTAGAGGCAAGATCCCCGTCCCTAGCAGTCAAATACCTGCTATCCATACGCTCTAGCAATGTCATGCATAGGGTGGGATGGGCTTCTCTCAGCCCGCAGAAAGGGTACCTTTCCAGGAAATTAGACCCTTGTTACAAAAAATCATAGACACACTCCACAGTAGGCCCAAATGCCTCTCACCCTGCAGCCTTGCCCCACAATGGAAGATGAAGAGATGGCACACCTAGAAACT
>gene=chr12_6052106-6053106; species=canFam
---------------------------------------------------------------------------------------------------------------------------------------------------------------------------------------------------------------------------------------------------------------------TTTTGCACAAGAGGCAAGATCCTTGTGTCTAGTAGTCAAGTTTCTGTTCTCTACGAGCTCTAAGAACACCACAAATAGAGTGGGACAAGTGTCTCTCAGCCAGCAGAA----TGGATTTCCAGAAAATCGGGTCCTCATTTCATTAAGTCAAAGACAAGCTTCATGCTAGGTCTT-ATGCCACTGGTCCTCAAGCCTTGTGCCGCAATGGACGATGGAGAGAAGGCACAAGTAGAAACA
>gene=chr12_6052106-6053106; species=equCab
----------------------------------------------------------------------------------------------------------------------------------------------------------------------------------------------------------------------------------------------------aatagAGACTGATTCTATTTTGTACTAGAGGCAAGATGCTCATCTCTAGCAGTCAAATTTCTGTTCTACATGTGCTCTAGGAACGCCATGCATAGGGTGGGACAAGCTTCTCTCAGCCAACAGAA----TGGATTTCCAGAAAATCAGGTCCTCACTACAGAAAATGAAAGACAAGCTCCACTTTAGGCCCCAACGCCTCTGGCTGTCTAGCCTTGCCCCACAATGGAAAATGGAGAGAAGGTACACATAGAAACT
>gene=chr12_6052106-6053106; species=gorGor
taagtgggagttatgctatgaggatgcaaagacataagaatgatatcatggactttggggactcagccggtaaggttgggaggaggggtaagggataaaagattacatattgggcacaatgtacactgctcgggtgaggaggcactaaaatctcagaattcaccaccaaagaacttacccatgtaaccaaaaacaaa-ccctgtaccctaaaaactactgaaatTTTT-AAACAATTTTTAAACAATACAGATGGATTCTACTGTGTACTAGAGACAATAACGCCGTCCCTAGCAGCCAAATACCTGCTATGCATGTGCTCTAGCAACGTCATACATAGGGTGGGATGGGCTTCTCTCAGCCCAC-GAAGGGGTAGCTTTCCAGAAAATTAGGTCTTTGTTAAAGAAAATTATAGACACACTCCCCAGTAGGCCCAAATGCCTCTCACCCTGCAGCCTTGCCCCACAATGGAAGATGAAGAGATGGCACACCTGGAAACT
>gene=chr12_6052106-6053106; species=panTro
taagtgggagttatgctatgaggatgcaaagacataagaatgatattatggactttggggactcagcgggtaaggttgggaggaggggtaagggataaaagattacatattgggtacaatgtacactgctcgggtgaggaggcactaaaatctcagaatttaccaccaaagaacttacccatgtaaccaaaaacaaaaccctgtaccctaaaaactactgaaatTTTTAAAACAATTTTTAAACAATACAGATGGATTATACCGTGTACTAGAGACAATAACACCGTCCCTAGCAGCCAAATACCTGCTATGCATGTGCTCTAGCAACGTCATACATAGGGTGGGATGGGCTTCTCTCAGCCCACAGAATGGGTAGCTTTTCAGAAAATTAGGTCTTTGTTACAGAAAATTATAGACACACTCCCCAGTAGGCCCAAATGCCTCTCACCCTGCAGCCTTGCCCCACAATGGAAGATGAAGAGATGGCACACCTGGAAACT
>gene=chr12_6052106-6053106; species=papHam
taagtgggagctaagctatgaggatgcaaagacataagaatgatatcatggactttggggactcagcgggcaaggttgggagaaggggtaagggataaaagattacatattgggtacaacgtacactgcttgggtgagggtgcattaaaatctcagaattcaccaccaaggaacttatccatgtaaccaaaaacaaaaccctgtaccctaaaaactattgaaatTTTTAAAACAAATTTTAAACAATACAGATGGATTCTATTGTGTACTGGAGGCAATGACGCCCTCCCTAGCAACCAAATACCTGCTATGCATGTGTTCTAGTAATGTCATGCATAGGGTGGGATGGGATTCTCTCAGCCCACAGAAAGGGCAGCTTTCCAGAAAATTAGGTCTTTGTTACAGAAAATTATAGACACACTCCACAGTAGGCCCAAAAGCCTCTCACCCTGCAGCCTTGCCCCACAATGGAAGATGAAAAGATGACACACCTGGAAACT
>gene=chr12_6052106-6053106; species=ponAbe
taagtgggagctaagctatgaggatgcaaagacataagaatgatatcatggactttggggactcagtgggtagggttgggaggaggggtaagggataaaagattacatattgggcacaatgtacactgctcgggtaaggaggcactaaaatctcagaattcaccaccaaagaacttatccgtgtaaccaaaaaaaaaatcctgtaccctaaaatctactgaaatTTTTAAAACAATTTTTAAACAATACAGATGGATTCTATTGTGTACTAGAGGCAATAACGCCGTCCCTAGCAGCCAAATACCTGCTATGCATGTGCTCTAGCAATGTCATACATAGGATGGGATGGGCTTCTCTCAGCCCACAGAAGGGGTAGCTTTCCAGAAAATCAGGTCTTTGTTACAGAAAATTATAGACACACTTCCCAGTAGGCCCAAATGCCTCTCACCCTGCAACCTTGCCCCACAATGGAAGATGAAGAGATGGCACACCTGGAAACT
>gene=chr12_6052106-6053106; species=rheMac
tgagtgggagctaagctatgaggatgcaaagacataagaatgatatcatggactttggggactcagcaggtaagattgggaggaggggtaagggataaaagattacatattgggtacaatgtacactgcttgggtgagggtgcattaaaatctcagaattcaccaccaaggaacttacccatgtaaccaaaaacaaaaccctgtaccctaaaaactattgaaattttaaaaaCAAATTTTAAACAATACAGATGGATTCTATTGTGTACTGGAGGCAATGATGCCCTCCCTAGCAGCCCAATACCTGCTATGCATGTGTTCTAGTAATGTCATGCATAGGGTGGGATGGGATTCTCTCAGCCCACAGAAAGGGTA-CTTTCCAGAAAATTAGGTC--TGTTACAGAAAATTATAGACACAGTCCACAGTAGGCCCAAAAGCCTCTCACCTTGCAGCCTTGCCCCACAATGGAAGATGAAAAGATGGCACACCTGGAAACT
>gene=chr12_6477091-6478091; species=hg19
taggttatagtgtgtttacatatctagttaggtggcagttcactatgcatgaagaaacctttaggacaaactttaaaaatgtaaagaggcaactttaggctaaaacttatttaacatgatttaatcttcagtgtaacacagtataccgttagccactgttagctaacacaattgtcattcccttttccaggtgaaaaacctgaggcatgatgacttattccagttggcacagctagcaaatgggtcagacagcactccaaccACCACACTGCCCTCTGGTCCGTCCCTGCTACCTCTGGCTATTTTAGGAGggccacatggtgccccagaaagagcacccaagccagaacctctctgagatgtagggcctggtgttccagccacacactttctgtctgtgtaactcggggtaagtgacccagcctttctgactctcagtctgagttccttatctgtaaaatgggcataacactagatctgcctaccgcatgaagctcttg
>gene=chr12_6477091-6478091; species=bosTau
--------------------------------------------------------------------------------------------------------------------------------------------------------------------------------------------------------------------------------------------------------------------------------------------------------------------------------------------------------------------------------------------------------------------------------------------------------------------------------------------------------------------
>gene=chr12_6477091-6478091; species=calJac
taggttatagtgt----acacatccaactaggctgtagttcaccatgcacaaagcaacctttaggtcaaactttaaaaaagcaaagagacggctttaggctaagacttctttaacaTGATTTAATCTTCGGGGTAACACACTACACTGTTAGCCActattagctaacacaattgtcgctcccttttccaggtgaaaaacctgaggcgtgatgacttgttccagatggcccagctaacaaatgggtcagacagcactccaaccgcaaccctg-cctCTGGTCCTTCCCTGCTACCTCTGGCTATTTTAGGAGggccacatggtaccccagaaagagcacc-gagctagaa--tctatgagatgtggggcctggtgttctggtcacacactttctgtctgtgtaacgctaggtaggttacccaacctttccgaatctc--tctgaattccttatccataaaatgggcataacactagatctacctaccacatgaagctcttg
>gene=chr12_6477091-6478091; species=canFam
--------------------------------------------------------------------------------------------------------------------tcatgtaatcttcagtgtaattcagcaaactattagccactgtaagcgaatactattgtccttcctttttactggtgaaaaaccttaggca-ggtgactagttcaaggttacagagccaggaaccatgtcagaaagcactcgatccatcacgctgcctTCCACTCTGTTCCTGCTGGCTCTGGCTATTTCAAGAGGTTGGCAAGTTGCCCCAGAAGGAGCActggagccagaa--ttaactgggtgtgggtcctggtattccagctacatac-ttctagctgggcaatgttgg-tgagtaactcaccctttctgaatccc-gcctcagttccccatctgtgaaatgggcataacactagatctgcataccacctgaaactctca
>gene=chr12_6477091-6478091; species=equCab
----------------------------------------------------------------------------------------------------------------------acttaatcttcagtgtaattgag----ctattagccactgttagctaata------------ctttttacaggtgaaaagcctgaggcatggtggcctcctcaaggtcacatggccgggaaatgggtcagaaagcactgtaaccatcacaccaccctccattctgtccctgctggctctgGCTATTGTAGgaggtcagtgaggtgccccagaaagagcaccggggcctgag--ccagctggatgtgggtcctggtgttccagacacacactttctagctgtgtaatgttag-caagtaacccaacctttctgaatctcagcctcagttcctcatctgtaaaatggacattttgctagatctgcctactgcatgaagctctta
>gene=chr12_6477091-6478091; species=gorGor
taggttatagtgtgtttacatatctagttaggtggcagttcactatgcatgaagaaacctttaggacaaactttaaaaatgtaaagaggcaactttaggctaaaacttatttaacatgagttaatcttcagtgtaacgcagtataccgttagccactgttagctaacacaattgtcatccccttttccaggtgaaaaacctgaggcatgatgacttattccagttggcacagctagcaaatgggtcagacagcactccaaccACCACACTGCCCTCTGGTCCGTCCCTGCTACCTCTGGCTATTTTAGGAGGGCCACATGGTGCCCCAGAAAGAGCACCCGAGCCAGAACCTCTCTGAGATGTAGGGCCTGGTGTTCCAGCCACAcactttctgtctgtgtaactcggggtaagtgacccagcctttctgaatctcagtctgagttccttatctgtaaaatgggcataacactagatctgcctactgcatgaagctcttg
>gene=chr12_6477091-6478091; species=panTro
taggttatagtgtgtttacatatctagttaggtggcagttcactatgcacgaagaaacctttaggccaaactttaaaaatgtaaagaggcaactttaggctaaaacttatttaacgtgatttaatcttcag-gtaccgcagtataccgttagccactgttagctaacacaattgtcattcccttttccaggtgaaaaacctgaggcatgatgacttattccagttggcacagctagcaaatgggtcagacagcactccaaccACCACACTGCCCTCTGGTCCGTCCCTGCTACCTCTGGCTATTTTaggagggccacatggtgccccagaaagagcacctgagccagaacctctctgagatgtagggcctggtgttccagccacacactttctgtctgtgtaactcggggtaagtgacccagcctttctgactctcagtctgagttccttatctgtaaaatgggcataacactagatctgcctaccgcatgaagctcttg
>gene=chr12_6477091-6478091; species=papHam
taggttatagtgtgtttacatatctagttaggtggcatttcactatgcacgaagaaacctgtaggccaaactcaaaaactgtaaagaggcaactttaggctaaaactcatttaacaTGATTCCGTCTTTAGTGTAACACAGTATACCGTTGGCCACTGTTAGCTAACACAGTTGTCATTCCCTTTTCCAGGTGAAAACCCTGAGGCATGATGACTTATTGCAGAAGGCACAGCTAGCAAATGGGTTAGACGGCACTCCAGCCACCACACTGCCCTCTGGTCCCTCCCTACTACCTCTGGCTATTTTAGGAGggccacatggtgccccagaaagagcacctgggccagaa--tctctgcgacgtagggcctggtgttcgggccacacactttctgtctatgtaacgctgagtaagtgacctagtctttctgaatctcagtctgagttccttatctgtaaaatgggcataacactagatctgcctaccacatgaagctcttg
>gene=chr12_6477091-6478091; species=ponAbe
taggttatagtgtgtttacatatctagttaggtggcagttcaccatgcacgaagaaacctttaggccaaacttaaaaaatgtaaagaggcaactttaggctaaaacgtatttaacatgatttaatcttcagtataacgcagtataccgttagccactgttagctaacacaattgtcattcccttttccaggtgaaaaagctgaggcatgatgagttattccaattggcacagccagcaaatgggtcagaCAGCACTCCAGCCACCACACTGCCCTCTGGTCCGTCCCTGCTACCTCTGGCTATTTTAGGAGggccacatggtgccccagaaagagcacccgagccagaatctctctgagatgtagggcctggtgttccagccacacactttctgtctatgtaactctgggtaaatgacccagcctttctgaatctcagtctgagttccttatctgtaaaacgggcataacactagatctgcctaccacatgaagctcttg
>gene=chr12_6477091-6478091; species=rheMac
------------------------------------------------------------------------------------------------------------------------------------------------------------------------------------------------gaaaaccctgaggcatgatgacttattgcagaaggcacagctagcaaatgggtcagacggcactccagccACCACACTGCCCTCTGGTCCCTCCCTGCTACCTCTGGCTATTTTaggagggccacatggtgccccagaaagagcacctgggccagaa--tctctgcgacgtagggcctggtgttcgggccacacactttctgtctatgtaacgctgagtaagtgacctagtctttctgaatctcagtctgagttccttatctgtaaaatgggcataacactagatctgcctaccacatgaagctcttg
>gene=chr12_13076011-13077011; species=hg19
AGATGGTTCTTTTGATTATGTTGGCCGTCCCCTCCCCGCCCCCAAGGCCCTGGCCAAGTCCTCTGTCCTTTCCTTTCTCTGACAAACCTGGCGGCAGTGCCAGAAACAATGAATTGATGAATTGGTACCTGTATATTTTTCCCAGATCATCAGGGCTACAGTCTGCATGCATGGGTGTTGCATTTAACTTTAAAAGAAAACTAGAGTTTAGAAAGAAAAATGGCTGTTTATATATTCTGCATAATGGAGAGGTttccttccttccttccttccctccttccctccctccctccttccttccttccctccctccctccctccttcttttcttctcttttcttttctttcttgacggagtctcgctttgttgcccaggctggagtgcagtggcgcgatctgggctcactgcaagctccgcctcctgggttcacaccattctcccgcctcagcctcccaagtagctgggactacaggcgcctgccaccacgcccggctaactt
>gene=chr12_13076011-13077011; species=bosTau
--------------------------------------------------------------------------------------------------------------------------------------------------------------------------------------------------------------------------------------------------------------------------------------------------------------------------------------------------------------------------------------------------------------------------------------------------------------------------------------------------------------------
>gene=chr12_13076011-13077011; species=calJac
AGGAGGTTCTTTTGATTATGTT-GCAGTCCCCTCCCCG-CCCAAATGCCCTGGCTAGGTCCTCTGTCCCTTCCTGTCTCTGACAAACCTGGTGGCAGTGCCAGAAACAATGAATTG--------GCACCTGTATATTTCCCCCATGTCATCAGGGCTAGAG--TGCGTGCGTGTGTGTTGCATTTAACTTT-----AAAACTAGAGTTTAGAAAAAAAAATGGCTGTTTATATATTCTGAATAATGGAGA----------------------------------------------------------------------------------------------------------------------------------------------------------------------------------------------------------------------------------------------------------
>gene=chr12_13076011-13077011; species=canFam
AGGTGGTTCTTTTGATGACATGGCCCTTCCCCCACCCCCTTCAAAGGCATTGGCTGGGTCCTCTGTCCCCTCCTTTTCCTGACACATCTGGAGGCTGTG----ACGTACTAAATTG--------GAACCTGAATACTTTGCCCAGGTGGCTGGTG--------TGTGTGTGTGTGTGTTGCATTTTATTTTAACAGGAAAT--GAGAATAGGAAGAAAAATAGTTCTTTATCAATTTTGCATAAAGG-GAAGTTTCTCTCCAAACATCTTTCCCT---------------------------------------------------------------------------------------------------------------------------------------------------------------------------------------------------------------------------------
>gene=chr12_13076011-13077011; species=equCab
AGGGGGTCCTTTAGATTACACTGCCCATCCCCGACCCCCTTCCAAGGTACGGGCTGGGTCCTCTGTCCCGTCCTTTTCCTGACACACCTGGTAGCAGTG----ATGCACCAAATTG--------GCA-CTGTGTATTTTCCCCAGGCCATTGGGG--------TTTGTGTGTGTGTGTTGCATTTAATTTTAAGAGAAAACTAGAGGATAGGAAGAAAAACAGTTCTTTATCAATTCTGCCTAAAGG-------------------------------------------------------------------------------------------------------------------------------------------------------------------------------------------------------------------------------------------------------------
>gene=chr12_13076011-13077011; species=gorGor
AGATGGTTCTTTTGATTATGTTGGCCGTCCCCTCCCCGCCCCCAAAGCCCTGGCTAGGTCCTCTGTCCTTTCCTTTCTCTGACAAACCTGGCGGCAGTGCCAGAAACAATGAATTGAGGAATTGGTACCTGTATATTTTTCCCAGATCATCAGGGCTACAGTCTGCATGCGTGGGTGTTGCATTTAACTTTAAAAGAAAACTACAGTTTAGAAAGAAAAATGGCTGTTTATATATTCTGCATAATGGAGAGGTttccttccttccttccttccCT---------------------------------------------------------------------------------------------------------------------------------------------------------------------------------------------------------------------------------
>gene=chr12_13076011-13077011; species=panTro
AGATGGTTCTTTTGATTATGTTGGCCGTCCCCTCCCCGCCCCCAAGGCCCTGGCTAGGTCCTCTGTCCTTTCCTTTCTCTGACAAACCTGGTGGCAGTGCCAGAAACAATGAATTGATGAATTAGTACCTGTATATTTTTCCCAGATCATCAGGGCTACAGTCTGCATGCATGGGTGTTGCATTTAACTTTAAAAGAAAAC-------TAGAAAGAAAAATGGCTGTTTATATATTCTGCATAACGGAGAGGt----ttccttccttccttccctccttccctccctccctccttccttcttttcttc--------------tcttctcttctcttttcttttctttcttgacggagtctcgctttgttgcccaggctggagtgcagtggcacgatctgggctcactgcaagctccacctcctgggttcacaccattctcccgcctcagcctcccaagtagctgggactacaggcacctgccaccacgcctggctaactt
>gene=chr12_13076011-13077011; species=papHam
TGGTGGTTCTTTTGATTATGTTGGCCTTCCCCTCCCCGCCCCCAAGGCCCTGGCTAGGTCCTCTGTACTTTCCTTTCTCTGACAAACCTGGTGGCAGTGCCAGAAACAATGAATTG--------GTACCTGTATATTTTTCCCTGGTCATCAGGGCTAGAGTCTACATGCTTGTCTATTGCATTTAACTTTAAAAGAAAACTAGAGTTTAGAAAGAAAAATGGCTGTTTATATATTCTGTATAATGGAGAGGtttctttctttctttctttc------------------------------------------------------------------------------------------------------------------------------------------------------------------------------------------------------------------------------------
>gene=chr12_13076011-13077011; species=ponAbe
GGATGGTTCTTTTGATTATGTTGGCCGTCCCCT-CCCGCCCCCAAGGCCCTGGCTAGGTCCTCTGTCCTTTCCTTTCTCTGACAAACCTGGCGGCAGAGCCAGAAACAATGAATTGATGAATTGGTACCTGTATATTTTTCCCAGATTATCAGGGCTAGAGTCTGCATGCATGTGTGTTGCATTTAACTTTAAAAGAAAACTAGAGTTTAGAAAGAAAAATGGCTGTTTACATATTCTGCATAATGGAGAGGTttccttccttccttccttccctccttccctccctccttctttacttcctccctcc-ctccctccctccttccttccttc------------------------------------------------------------------------------------------------------------------------------------------------------------------------
>gene=chr12_13076011-13077011; species=rheMac
AGGTGGTTCTTTTGATTATGTTGGCCGTCCCCTCCCCGCCCCCAAGGCCCTGGCTAGGTCCTCTGTACTTTCCTTTCTTTGACAAACCTGGTGGCAGTGCCAGAAACAATGAATTG--------GTACCTGTATATTTTTCCCTGGTCATCAGGGCTAGAGTCTACATGCTTGTGTATTGCATTTAACTTTAAAAGAAAACTAGAGTTTAGAAAGAAAAATGGCTGTTTATATATTCTGTATAATGGAGAGG--------------------------------------------------------------------------------------------------------------------------------------------------------------------------------------------------------------------------------------------------------
>gene=chr12_13235011-13236011; species=hg19
AGGTTTCTGGGTGCCTCTGCCTTAAGATCCTGAAGGCAAATTTTGTTTCAACAGTTTGGAAGTCATCTGTGGGTCCAGCTTGACTTTGGAGGAATAAGAAGATACTTCTAGAGTATGGGAATGATTCCAGATAATTTCTGGGATTTGAATCTACTTGAGTTTAAGGGCCTGGGACCTAATTTGGTTTAGTATAGAATTTGAAGAATTAATTTATAGGCAGCTGAATACCCAAAACTTGGGTGGTGGTCCTGTGGTTTGGCTGAGCTGTCCGGGCATAACCTGGTTCTCTGTTATGTTAAGGCTTTCTGGGAAGCCAGCCACTCTGCGCAGGAGTGAAACATGAAGTTGTTTTCTGAGGACCTGTTTTGGTGGGATTGTTTGGGCAGAGGACTGTGTTTATGCAGGGCAAATCCCAGAAAGATAAGAGGAAGCTAGAGAAACTTAATGTACCTGAATTCTTCATGGTGTATTTGCAAACTAACTTAACATAGATTCTTTTG
>gene=chr12_13235011-13236011; species=bosTau
AGGTTTCTGCCCTCCCCTGCCTTAAGTCCCTGAAAGCAAATTTGGTTCTACCTCTTTGAAAGGCATGTGTGGGTCCAGCTTATCTTAGGGGCAATTAGAAGACAT-CCAGGAGCATGGGATTGATTCCAGATCACTTCTAGGGTTTGAATCTGCCTGGCTAGAAGGGTGTAGGATCAAGTTTGGTCTAGGAGAGAATCCTAAGGACTAATT--CAGTCAGCTGAATACCTAAAGCCTGAGTGCCCATCCTATGGCCCGGCTGGGCCA------------CCGGTGCCCTGCCCCATGAAGGCTTACTGGGAAGCCACCCACTTTAGGCAAGAGTCAAATGCAGAGTTGTTTACTGAGGATCTGGTTTGGAGGGACTGTTGAGGCAGAAGACTGTATTTATGTTGGGCGTGTCCCAGAAA--TCAGTAGCAGTCAGGGGAA-AAAAAGTCCCTAAATTCTTTGTGGTGTGTTTGCAAACCAACTTAACATACACTGTTTTG
>gene=chr12_13235011-13236011; species=calJac
AGGTTTCTGGGTGCCTCTGCCTTAAGATCCTTAAGAGAAACTGTGTTT-AACAGTTTGGAAGTCATCTGTGGGTCCAGCTTGACTTTGGGGGATGAAGAAGATAC-CCTAGAGTATGGGAATGATTCCAGATAATTTTGAGGATTTGAATCCGCTTGAGTATAAGGGCCTGGGACCTAGTTTGGTTTAGTATAGAATTTTCAGGATTAATTTATAGGCAGCTGAACGCCCAAAACTTGGATGGTGGTCCTGTGGTCTGGCGGGGCTGTCCAGGCATAATCTGGTTCTTTGTCATGTTAAGGCTCTCTGGGAAGCCAGCCACTCTATGCAGGAGTGAAACATGAAGTTGTTAACTGAGGACCCGTTCTGGTGGGATTGTGTGGGCAGAGGACTGTGTTTATACAGAGTAAATACCAGAAAGATGAGAGGAAGCTAGAAAAACATAATGTCCCTGAATTCTTCATGGTGTATTTGCAAACTAACTTGACATAGATTCTTTTG
>gene=chr12_13235011-13236011; species=canFam
AGGTTTCTGGACATCCCCGCCTCAAGCCCCTGAAAGCAAATTTGGTTTCAACACTTTGAGAAGCTTGTGTGGGTCTAGCTT-TCTTGGGGCCAATTAGAGGAGAC-CCGAGAGGATGGGGATGATTCTAGATCACTTCTAGAGTCTGAATCT-CTTGGGTAGAAGAGTCTGGGATCTTGTTTGGCCCAGTAGAGGATTCTAAGGACTAATTTTTAGTCGACTGAATAGCTAAAACTTGACTTGTGCTCCTGTGGCCTGGCTGAGCCATCTACACCTAATCTCCTTCTTCCCCATGTTGAGGCTTTCTGGGAA---AGCCACTTTAGGTAGGAATAAAATTCAAAGTCATTGACTGAGGACCTGGTCTGGGGGGATCCTTTTGGTAGGAGATTGTGTTTATGCTGGATGAGTCCCAGAA---TAAGATGAAGCTAGAAGAATGTC-AGTCACTAAATTCTTCATGGTGTGTTAACAACCTAACTTCACATAGTTTGTTTTG
>gene=chr12_13235011-13236011; species=equCab
AGGTTTCTGGGCACCCCCGCCTTAAGTCCCTGAAAACAAATTTGGTTTCAACACCTTGGAAGGCATGTGTGGGTCCAGCTCATCTTGGGGGAAATTAGAGGATGC-CCGAGTG--TGGGCATGGTTCCAGTTCACTTCTAGA-TTTGAAGCTCCCTGGGCAGAAGAGCCTAGGATCTAGTTTGCTCTAGTAGAGAATTCTAAGGACTAATTTGTAGTTGAGTGAATACCTGAAATGTGGCTGCTGGTGCTGCGGCCTGGCTGAGCCATCTAGGCTTAAAGCGGTTCTCTGCCACGTTGAGGCTTTCTGGGAAGCCAGTTACTTTCGGCAGGAATAAAATGCA----CAGTAAAACAATGCCTGGTTTCGGGGGATTGTTTTGGCAGAAGACTGTGTTTATGC----TGAGTCCCAGAA---TAAGAAGCTGCTAGAAAAATATAGTGTCCCTGAATTCTTCATGGTGCGTTTGCAAACTAAA-CAACATAGATTGTTTTG
>gene=chr12_13235011-13236011; species=gorGor
AGGTTTCTGGGTGCCTCTGCCTTAAGATCCTGAAGGCAAATTTTGTTTCAACAGTTTGGAAGTCATCTGTGGGTCCAGCTTGACTTTGGAGGAATAAGAAGATACTTCTAGAGTATGGGAATGATTCCAGATAATTTCTGGGATTTGAATCTACTTGAGTTTAAGGGCCTGGGACCTAATTTGGTTTAGTATAGAATTTGAAGAATTAATTTATAGGCAGCTGAATACCCAAAACTTGGGTGGTGGTTCTGTGGTCTGGCTGAGCTGTCCGGGCATAACCTGGTTCTCTGTTATGTTAAGACTTTCTGGGAAGCCAGCCACTCTGCGCAGGAGTGAAACATGAAGTTGTTTACCGAGGACCTGTTTTGGTGGGATTGTTTGGGCAGAGGACTGTGTTTATGCAGGGCAAATCCCAGAAAGATAAGAGGAAGCTAGAGAAACTTAATGTACCTGAATTCTTCATGGTGTATTTGCAAACTAACTTAACATAGATTCTTTTG
>gene=chr12_13235011-13236011; species=panTro
AGGTTTCTGGGTGCCTCTGCCTTAAGATCCTGAAGGCAAATTTTGTTTCAACAGTTTGGAAGTCATCTGTGGGTCCAGCTTGACTTTGGAGGAATAAGAAGATACTTCTAGAGTATGGGAATGATTCCAGATAATTTCTGGGATTTGAATCTACTTGAGTTTAAGGGCCTGTGACCTAATTTGGTTTAGTATAGAATTTGAAGAATTAATTTATAGGCAGCTGAATACCCAAAACTCGGGTGGTGGTCCTGTGGTCTGGCTGAGCTGTCCGGGCATAACCTGGTTCTCTGTTATGTTAAGGCTTTCTGGGAAGCCAGCCACTATGCGCAGGAGTGAAACATGAAGTTGTTTACTGAGGACCTGTTTTGGTGGGATTGTTTGGGCAGAGGACTGTGTTTATGCAGGGCAAATCCCAGAAAGATAAGAGGAAGCCAGAGAAACTTAATGTACCTGAATTCTTCATGGTGTATTTGCAAACTAACTTAACATAGATTCTTTTG
>gene=chr12_13235011-13236011; species=papHam
AGGTTTCTGGGTGCCTCTGCCTTAAGATCCTGAAGGCAAATTTGGTTTCAACAGTTTGGAAGTCTTCTGTGGGTCCAGCTTGACTTTGGGGGATTAAGAAGATACTCCCAGAGTATGGAAATGATTCCAGATAATTTCTGGGATTTGAATCTACTTGAGTATAAGGGCCTGGGACCTACTTTGGTTTAGTATAGAATTTGAAGGATTAATTTATAGGCAGCTGAACACCCAAAACTTGGGTGGTGGTCCTGTGGTCTGACTGAGCTGTCCAGGCATCACCTGGTTCTCTGTCATGTTAAAGCTTTCTGGGAAGCCAGCCACTCTATGCAGCAGTGAAACATGAAGTTG-TTAATGAGGACCTGTTTTGGTGGGATTGTTTGGGGAGAGGACTGTGTTTATGCAGGGCAAATCCCAGAAAGATGAGAGGAAGCTAGAAAAACTTAATGTCTCTGAATTCTTCATGATGTATTTGCAAACTAACCTAACATAGATTCTTTGG
>gene=chr12_13235011-13236011; species=ponAbe
AGGTTTCTGGGTGCCTCTGCCTTAAGACCCTGAAGGCAAATTTTGTTTCAACAGTTTGGAAGTCATATGTGGGTCCAGCTTGACTTTGGAGGATTAAGAAGATACTCCCAGAGTATGGGAATGATTCCAGATAATTTCTGGGATTTGAATCTACTTGAGTTTAAGGGCCTGGGACCTAGTTTGGTTTAGTATAGAATTTGAAGAATTAATTTATAGGCAGCTGAATACCCAAAACTTGGGTGGTGATCCTGTGGTCTGGCTGAGCTGTCCAGGCGTAACCTGGTTCTCTGTCATGTTAAGGCTTTCTGGGAAGCCAGCCACTCTGCGCAGGAGTGAAACATAAAGTTGTTTACTGAGGACCTGTTTTGGTGGGATTGTTTGGGCAGAGGACTGTGTTTATGCAGGGCAAATCCCAGAAAGATAAGAGGAAGCTAGAGAAACTTAATGTACCTGAATTCTTCATGGTGTATTTGCAAACTAACTTAACATAGATTCTTTTG
>gene=chr12_13235011-13236011; species=rheMac
AGGTTTCTGGGTGCCTCTGCCTTAAGATCCTGAAGGCAAATTTGGTTTCAACAGTTTGGAAGTCTTCTGTGGGTCCAGCTTGACTTTGGGGGATTAAGAAGATACTCCCAGAGTATGGAAATGATTCCAGATAATTTCTGGGATTTGAATCTACTTGAGTATAAGGGCCTGGGACCTACTTTGGTTTAGTATAGAATTTGAAGGATTAATTTATAGGCAGCTGAACACCCAAAACTTGGGTGGTGGTCCTGTGGTCTGACTGAGCTGTCCAGGCATCACCTGGTTCTCTGTCATGTTAAAGCTTTCTGGGAAGCCAGCCACTCTATGCGGCAGTGAAACATGAAGTTG-TTAATGAGGACCTGTTTTGGTGGGATTGTTTGGGGAGAGGACTGTGTTGATGCAGGGCAAATCCCAGAAAGATGAGAGGAAGCTAGAAAAACTTAATGTCTCTGAATTCTTCATGATGTATTTGCAAACTAACCTAACATAGATTCTTTGG
>gene=chr12_15426106-15427106; species=hg19
GGCATGATGGTCTCTTTACAGCATTGCAGAATTTAAAAATTTGTATAAAGAATATATTTATCACTAGGCACGCACCAGGAAACAAAGTTTCATTTCTCTGAAAAACTAACGGAGGCCGAGGAAGGAagccaatatttatcgatgtgaaccatgaactcagccctgtatcttcttgatcccctggaatgctcccaaagatcctgagacatgttattgtttcacatttgaggaaactgagtctcagagatgataagtgatttaacccaaTTCAAAGCAATGGTGTGGGGAGGGTCAAATTTAGTCCATTTTGATGAAAGCGTATTTAATTTCTCATCTCCCATTGTGTGAAAGTGAAAGCAGTTGTAAGATGGGCCCCATCTAAATCTCCACAGTCTCTGGGCACTTACTTGGGAACCCACACATTAGTCCCTCAAACTTTAATCTGCCGGGAGTCACCACACAGCTTTGACCTAGGTTAAAGTGAACTGAAACTGAAAAGG
>gene=chr12_15426106-15427106; species=bosTau
GGCATTATGGTCTCTTTTCCTCATTGCTGTATTTACAAATGTGTATAAATAATATATTCATCACTAGGCATTCACCAAGAAAAAAA---TGACTTCCCTGAATACTTAAAAGAGGTCCAGAGAGGAAGCTAATAATTACTGATGTGTACCATGGTTTGGGCAA-AAATCCTCTttatccc-tttaatgctcacagctatcctaaggcatgaaattgtttatcggttaaggaatttgaagatccaagatggtgagtgatttggcccaagtcaaagc-acggtagagagagaataaaattgagtccattttgactGAAGGGTCTTTAGTTTCTGATAGTCCATTCTGTGAAAGAAACAGCAAATGTAAGATTGGCCCCGTCTACAGCTCTGTGGACATTTAGCTCGGGTGTTAAAACAAACATACTGGCTCTTCAGACCTCAGTCTGCCTGGACTCACCCACTTGCCCCATCCAAGGCCAAGCAG-ACTAAGAGGAAAAGGG
>gene=chr12_15426106-15427106; species=calJac
GGCATTATGGTCTCTTTACACCATTGCTGATTTTAAAAAT-TGTATGAAGAATATATTTACCACTAGGCAGGCACCAGAAAAAACAGTTTCATTTCTCTGAAAAACTGAAGGAGGCCAAGGCAGGAAGCCAGTATTTATCGATGTGAAC--TGAACTCAGCACTGTATCTTCTCCATCCCCTTGAATGCCCCCAAAGAAGCTCAGACATGTAATTGtttcacaggtgaggatgcaga--ctcagagatgg-aagtgatttaacccaaTTCAAAGCAACCGTGTGGGGAGGGTCAAATTTAGTCCATTTTGATGAAACGGTCTTTAATTTCTCATATCCTATTATGTGACAGTGAGAGCATTTGTAAGATGGGCCCGATCTAAATCTCCACAGTCATGGAGAACTTACTAGGGAGCCCACACATTGGTTCCTCAAACCTTAACCTGCCTGGAGTCACCACACAGCCTTGACCTAGGTTAACGTGACCTAAAACTGAAAAGG
>gene=chr12_15426106-15427106; species=canFam
GGCATTATGGTTTCTTTACACCATTGCTGGATTTACAAATTTGTATAAATGATATATTCATCATTAGATACCCACCAGGAAAAAAAGTTTCATTTCTCTGAAAAACTAAAAAGAGGCCAAGAAGAGAGCTAATAATTATGACTATGT------------ACAC-ATATCTTCTGTGTTCTTtttaatgctcacagtaatcctaaggcatgtcattattttacagctgaggaagcagaagattcaagatggtgagcaactcggcccaagtcaaagc-atggcagaggaagagtcaaGTATAATCCATTTTGACTAAAAGGTCTTTCATGTCT-ATACTCCATCCTGTGCAAGCCAGAGCAGTTGTAAGACAGGCCCCACCTAAATC----TGAACATTTAGCCCGAAGCTTGGAGCACACATGTTGGTTCTTCAAACCTTACTCTGCCTGGAATCACCACACAGCCTTGACCTAGGTCAAAATAAACTAAAACTGAAAGGC
>gene=chr12_15426106-15427106; species=equCab
GGCATTATGGTCTCTTTCCATCATTGCTGGATTTATAAATTTGTATAAATAATGTGTTCATCACTAGGTAATGACCAGGAAAACAAGTTTCATTTCTCTGAAAAGCTAAAAAGAGCCCAGGAAGGAaactaataattattgatgtgtactacagattgggcaa-aaaaattcttcatcccttttaatgctcacaac-atcccaaggcacctgattgctttacaattaagaaaactgaaggtccaaagtcatgaaagatttggctcaagtcccagc-atggcagag--aggatcaaatttagttcgttttgactgaaaggtcTTTAATTTCTAACACTTCATCCTATGAAAGTAACAGCGATTTTAAGACTGGCCCCAACTAAATC----TGGAAATTTAGCACTTAGGTTGGAGCAAACATGTGGGTTCTTCAAAGCTTAGTCTGCCTGGAATCCCCACACAGCCTTGACCTGGGTCAAAGTGAACTAAAACTGAAAGGA
>gene=chr12_15426106-15427106; species=gorGor
GGCATGATGGTCTCTTTACAGCATTGCAGAATTTAAAAATTTGTATAAAGAATATATTTATCACTAGGCACGCACCAGGAAACAAAGTTTCATTTCTCTGAAAAACTAACGGAGGCCGAGGAAGGAagccaatatttatcgatgtgaaccatgaactcagccctgtatcttcttgatcccctggaatgctcccaaagatcctgagacatgttattgtttcacatttgaggaaactgagtctcagagatgataagtgatttaacccaaTTCAAAGCAATGGTGTGGGGAGGGTCAAATGTAGTCCATTTTGATGAAAGAGTATTTAGTTTCTCATCTCGCATTGTGTGAAAGTGAAAGCAGTTGTAAGATGGGCCCCATCTAAATCTCCACAGTCTTTGGGCACTTACTTGGGAACCCACACATTGGTCCCTCAAACTTTAATCTGCCGGGAGTCACCACACAGCCTTGACCTAGGTTAAAGTGAACTGAAACTGAAAAGG
>gene=chr12_15426106-15427106; species=panTro
GGCATGATGGTCTCTTTACAGCATTGCAGAATTTAAAAATTTGTATAAAGAATATATTTGTCACTAGGCACGCACCAGGAAACAAAGTTTCATTTCTCTGAAAAACTAACGGAGGCCGAGGAAGGAagccaatatttatcgaggtgaaccatgaactcagccctgtatcttcttgatcccctggaatgctcccaaagatcctgagacatgttattgtttcacatttgaggaaactgagtctcagagatgataagtgatttaacccaaTTCAAAGCAATGGTGTGGGGAGGGTCAAATTTAGTCCATTTTGATGAAAGCGTATTTAATTTCTCATCTCCCATTGTGTGAAAGTGAAAGCAGTTGTAAGATGGGCCCCATCTAAATCTCCACAGTCTTTGGGCACTTACTTGGGAACCCACACATTGGTCCCTCAAACTTTAATCTGCCGGGAGTCACCACACAGCCTTGACCTAGGTTAAAGTGAACTGAAACTGAAAAGG
>gene=chr12_15426106-15427106; species=papHam
GGCATTATGGTCTCTTTATACCACTGCTGAATTTAAAAATATGTATCAAGAATATATTTATCACTAGGCACGCACCAGGAAAAAAAGTTTCATTTCTCTGAAAAACTGAAGGAGGCCAAGAAAGGAAGTCAATATTTATTGATGTGGactatgaactcaaccctgtaccttcttgatcccctggaatgctcccaaagatcctgagacacgttattgtttcacagttgaggaaacggaagctcagagatgataagtgatttaacccaaTTCAAAGC-ATGGTGTGGGGAGGGTCAAATTTAGTCCATTTTGATGAAACGGTATTGAATTTCTCAGCTCCTATTGTGTGAAAGTGAAAGCAGTTGTACCATGGGCCCCATCTAAATCTCCACAGTCATTGAGCACTTCCTTGGGAGCCCACACATTGGTCCCTCAAACCTTAACCTGCCTGGAGTCACCACACAGCCTTGACCTAGGTTAAAGTGAACTGAAGCTGATAAGG
>gene=chr12_15426106-15427106; species=ponAbe
GGCATTATGGTCTCTTTACAGCATTGCAGAATTTAAAAATTTGTATAAAGAATATATTTATCACTAGGCACGCACCAGGAAACGAAGTTTCATTTCTCTGAAAAACTAACGGAGACCAAGGAAGGAAGCCAATATTTATCAATGTGAACTATGAACTCAGTCCTGAATCTTCTTGATCCCCTGGaatgctcccaaatatcctgagacatgttattgtttcacatttgaggaaactgaggctcagagatgataagtgatttaacccaaTTCAAAGCAATGGTGTGGGGAGGGTCAAATTTAGTCCATTTTGATGAAACAGTATTTAATTTCTCATCTCCTACTGTGTGAAAGTGAAAGCGGTTGTAAGATGGGCCCCATCTAAATCTCCACAGTCTTTGAGCACTTACTTGGGAGCCCACATATTGGTCCCTCAAACTTTAATCTGCTGGGAGTCACCACACAGCCTTGACCTAGGTTAAAGCGAACTGAAACTGAAAAGG
>gene=chr12_15426106-15427106; species=rheMac
GGCATTATGGTCTCTTTACACCACTGCTGAATTTAAAAATTTGTATCAAGAATATATTTATT-CTAGGCACGCACCAGGAAAAAAAGTTTCATTTCTCTGCAAAACTGAAGGAGGCCAAGGAAGGAagccaatatttattgatgtgaactatgaactcagccctgtatcttctttatcccctggaatgctcccgaagatcctgagacacattattatttcacagttggggaaacagaggctcagagatgataagtgatttaacccaaTTCAAAGC-ACGGTGTTGGGAGGGTCAAATTCAGTCCATTTTGATGAAACGGTATTGAATTTCTCATCTCCTATTGTGTGAAAGTGAAAGCAGTTGTAGGATGGGCCCCATCTAAATCTCCACAGTCATTGAGCACTTCCTTGGGAACCCACACATTGGTCCCTCAAACCTTAACCTGTCTGGAGTCACCACACAGCCTTGACCTAGGTTAAAGTGAACTGAAGCTGATAAGG
>gene=chr12_16569106-16570106; species=hg19
GCAGATTTAATTGGTTATAAAGTCAATTTATACCTCTACTTTAAGAACTTGCATGTTTCTGCTTAAAACTATTTATAAATGTTCTGTTATAAGCTTGTTATTTTAATGATGTGAATGAAGATAGTTTGCAAAGTTGGAAATGAGTAAGGGTCAGATTCAGCCTTCAAAAAATACAAAAATGTGTAACTAAATATTGTAGTGCTAACACTGAGGATTGTAGTGCAagtcattttaagcttttatatctagataccataacctggagtggcttaaacaacagaaacttatttctcacagctctggaggggaggactccagcatggtcattctggtgagggctgtttttctggatttcttacgtggcagggtgagggggcagggggaggaagtaagctctctcctgtctcttcttataggagcaccaaccccatcatgagggctccatctttatctaattacctcccaaaggccccatctccaaataccatcacattggagat
>gene=chr12_16569106-16570106; species=bosTau
--------------------------------------------------------------------------------------------------------------------------------------------------------------------------------------------------------------------------------------------------------------------------------------------------------------------------------------------------------------------------------------------------------------------------------------------------------------------------------------------------------------------
>gene=chr12_16569106-16570106; species=calJac
GCAGATTTAATTGGTTATAAGGTCAATTTATACCTCTATTCCAAGAACTTCTTTGTTTCTGCTTAAAACTACTTATAAATGTTCTGTTATAAGCTTGCTGTTTTCATGATGTGAGTGAAGACAGTTTGGAAAGTTGGAAATGAGTAAGGGTCAGACACAGCCTTCAAAAAACACAAAAATGTATTATTAAATATTGTAGTGCTAATGTTGAGGATTGTTATGCtagtcattttgagctattatatctagattccgtagcctggagtggcttaaacaatagaaactcatttcccatagctctggagagcaggaaactaccatggtcattctactgagggctgtctttctggttttctcacatggcagggtgagaaggcacagggaggaagtaagctctcccctgcctcttctta---------------------------------------------------------------------------------------
>gene=chr12_16569106-16570106; species=canFam
ATAAATTTCATTGATTATGAAGTCAATTTACATCTTTATTTTAAAAAC-TGTATGTTCCTGCTTAAAAGTATTTATAAATGTTC-----TAAACTTGTCATTTTGATGATGAAAATGAAGATAGGTTTCAAAGTTGTAAATGAGTAAGGATCAAATACAGGCTAGAGAAAATACAAAAATGT----CTAGCTATTG----------GACTAGATT-GAAGTGCTATT----------------------------------------GTTTAAG-AATGGAAACT-----------------------------------------------------------------------------------------------------------------------------------------------------------------------------------------------------------------------
>gene=chr12_16569106-16570106; species=equCab
ATAGACTTCATTGATTATGAAGGCAATTTATA-CTCTATTTTAAAAACTTGTAGATTTCTGCTTAAAACCATTTATAAATGTCCTATTATAAGCCTGTAGTTTT-ATGATTTAAATGAAGATAGTTTGCATAGTTCGAAATGAGTAAGGGTCAAATCCAGCCTAGAAAAAATA-AAAAATGTACAACTAAATATTG----------AACTAGATT-ATAGAGCTAAT----------------------------------------GTTTACG-ATTGGAAACAAATTTCT----------------------------------------------------------------------------------------------------------------------------------------------------------------------------------------------------------------
>gene=chr12_16569106-16570106; species=gorGor
GCAGATTTAATTGGTTATAAAGTCAATTTATACCTCTACTTTAAGAACTTGTATGTTTCTGCTTAAAACTATTTATAAATGTTCTGTTATAAGCTTGTTGTTTTAATGATGTGAATGAAGATAGTTTGCAAAGTTGGAAATGAGTAAGGGTCAGATTCAGCCTTCAAAAAATACAAAAATGTGTAACTAAATATTGTAGTGCTAACGCTGAGGATTGTAGTGCAagtcattttaagctgttatatctagataccataacctggagtggcttaaacaatagaaacttagttctcacagctctggaggggaggactccagcatggtcattctggtgagggctgtttttctggatttcttacgtggcagggtgagggggcagggggaggaagtaagctctctcctgcctcttcttataggagcaccaaccccatcatgagggctccatctttatctaattacctcccaaaggccccatctccaaataccatcacattggagat
>gene=chr12_16569106-16570106; species=panTro
GCAGATTTAATTGGTTATAAAGTCAATTTATACCTCTACTTTAAGAACTTGTATGTTTCTGCTTAAAACTATTTATAAATGTTCTGTTATAAGCTTGTTGTTTTAATGATGTGAATGAAGATAGTTTGCAAAGTTGGAAATGAGTAAGGGTCAGATTCAGCCTTCAAAAAATACAAAAATGTGTAACTAAATATTGTAGTGCTAACGCTGAGGATTGTAGTGCAagtcattttaagctgttatatctagataccataacctggagtggcttaaacaacagaaacttatttctcacagctctggaggggaggactccagcatggtcattctggtgagggctgtttttctggatttcttacgtggcagggtgagggggcagggggaggaagtaagctctctcctgcctcttcttataggagcaccaaccccatcatgagggctccatctttatctaattacctcccaaaggccccatctccaaataccatcacattggagat
>gene=chr12_16569106-16570106; species=papHam
GCAGATTTAATTGGTTATAAAGTCAATTTATACCTGTACTTTAAAAACTTGTATGTTTCTGCTTAAAACTATTTATAAATGTTCTGTTATCTGCTTGTTATTTTAATGATGTGAATGGAGATAGTTTGCAAAGTTGGAAATGAGTAAGGGTCAGATTCAACCTTCAAAAAATACAAAAATGTATAACTAAATATTGTAGTGCTAATGTTGAGGATTGTAGTGCAAGCCATtttaagctgttataactagatatcataacctggagtggcttaaacaatagaaacttatttctcacagctctggagaggaggactccagcatggtcattctgatgagggctgtttttctggatttctcacatggcagggtgagagggcagcgggaggaagtaagttctctcctgcctcttcttataggagcactaaccccatcatgagggctccatctttatctaattacctcccaaaggcc-------------ccatcacattggagat
>gene=chr12_16569106-16570106; species=ponAbe
GCAGATTTAATTGGTTATAAAGTCAATTTATACCTCTACTTTAAGAACTTGTATGTTTCTGCTTAAAACTATTTATAAATGTTCTGTTATAAGCTTGTTGTTTTAATGATGTGAATGAAGATAGTTTGCAAAGTTGGAAATGAGTAAGGGTCAGATTCAGCCTTCAAAAAATACAAAAATGTGTAACTAAATATTGTAGTGCTAACGTTGAGGATTGTAGTGCAagtcattttaagctgttatatctagataccataacctggagtggcttaaacaatagaaacttatttttcacagctctggagagaaggactccaagatggtcattctggtgagggctgtttttctggatttctcacatggcaggttgagggggcagggggaagatgtaagctctctcctgcctcttcttataggagcaccaaccccatcatgagggctccatctttatctaattacctcccaaaggccccatctccaaataccatcacactggagat
>gene=chr12_16569106-16570106; species=rheMac
GCAGATTTAATTGGTTATAAAGTCAATTTATACCTGTACTTTAAAAACTTGTATGTTTCTGCTTAAAACTATTTATAAATGTTCTGTTATCTGCTTGTTATTTTAATGATGTGAATGGAGATAGTTTGCAAAGTTGGAAATGAGTAAGGGTCAGATTCAACCTTCAAAAAATACAAAAATGTATAACTAAATATTGTAGTGCTAATGTTAAGGATTGTAGTGCAAGCCATtttaagctgttataactagatatcataacctggagtggcttaaacaatagaaacttatttctcacagctctggagaggaggactccagcatggtcattctgatgagggctgtttttctggatttctcacatggcagggtgagagggcagcaggaagaagtaagttctctcctctctcttcttaaaggagcactaaccccatcatgagggctccatctttatctaattacctcccaaaggcc-------------ccatcacattggagat
>gene=chr12_17733091-17734091; species=hg19
GTTTACAATAGGGAGTTATTTGTGCTGACATAAAAATTAAAAGTTTGCTTGGTTTGCATTAGATATATTTTATACATCATCTCTATTATCCAAACATACATACATAACTGACATTCATGGATTTTCTTTTTGAACACAACCCTTCAGAGTTGATTGCCAAATTTACAACTGGAGAATGCATTCTAGTCATATTTTTTGTTGCAACTTTGGATAATGTGTTTAAAACAGAATTATTAATCTTATACTAAGAAGATCTACAAAaacttgtatgattcacaactgccatctctaggtattgttattttattcccattaaatagatgaagcaacctaattcagaatgggtaaataacagtgcccaaggCAGTAAATAGAATATCTGAACACAAAGTTGAAGTATTTGAACATGAAAAATTTCCAAGGAACTTCAGTTAATTTCCTGTGAACTATTTTAGCTGTTGTAATATAAAGGTAAAGCTTTGTTCTTCCCAGGTGAGAAC
>gene=chr12_17733091-17734091; species=bosTau
ATTTTCAATAGGaatttattttttCTGAAATGAAAATGAAAAATTTGCTCTGCTTGCATTAGATACATTTTATATACCACTTCTATT-----------CACATGCAAATAGCTTTCATAAATTTTCTTTTG-AGTACAGTCCATCAAAGTTGATTGCCAAATTTACACCTGGAGAAAG-TTTCTAGATAGG-TTTTTGCTATAAC-TTGGATAATTTTTTTTAAATAGAGCTAGAAATCTTAAGCTGGGAAAAGATAT------TTGCATGATTCAaaccctctgattttgggtatttttattttattcccattacataaatgaaacaactc----taaaatggttaaataatggtccccaggAGAGTGGATAGAATGTCTGAATATAGAGTTGAAATA-TTGGTGGTAAAAAATTTCC--CAAACTTCAGTGATTTTCTTGCCAACTCTTTTAGATACTGTAATGTAGAGGTCAAGCTTCACTTCTTTCAGATAAGAAG
>gene=chr12_17733091-17734091; species=calJac
GTTTACAAGAGGGATTTATTTGTGCTGAAATAAAGACTAAAAGCTTGCTTGGCTTGCATTAGGTACATTTTATGTATCATCTCTGTTATCTTTATACACATTCATAACTGTCAGACGTGGATTTTCCTTTTGAACACAATCCTTCAAAGTTGACTGCCACATTTACACCTGGAGAATGCATTCTAATTGTAATTTTTGTTGCAACTTTAGATAATATATTGAAAACAGAATAATTAATCTTATACTAATAAGATCTATAAAAAATTGTATGATTCACACCTGTCATCTCAAGGTATTGTTATTTCATTCCCATTACATAGATGAAGCAATCTAATTCAGAATGAGTAAATAAGAGTACCCAGGGCAGCGCCTGGAATGTCTGCACACAAAGTTGAAGTGTTTCAACATGAACATTTTCCCAGGAACTTTACTTAATCTCCTGCAAAGTATTTTAGCTGTTATAATAAAAAGGTAAAGCTTTGTTCTTTCCAGGTGAGAAT
>gene=chr12_17733091-17734091; species=canFam
GTTTGCAATAGAGATCTATTTGTTCTGAAATAAAAATAAA------ACTATTTTTGAATTAGATAAATTTGATATATTGTATTTATT---ATAGTATACATATATAACTGACATTCGAGG-TTTTCCTTTG-AACACAATCCAACAGAGTTGATTATCAAATTTACCCCTGGAGAAAACTTTCTAATTAAGtttttttttGTAAT-TTGAGtaatatttttaaaatagaaatataaatCCTAAGCTAGGAAAGGCTACAAAA--GTGCATGATTCAGAACTTCTGTCTTTAGATATTATTATTTTATTCCTATTACACAAATGAAAA-ACCCATATTAGAATGGCTAATTAACAATACCCAACATAATGGATAGAATGTCAAGATGTAGAACTGA---ATTTGACCATGACAAATTTCTCACAGACTATAGTGATTTTCCT----ACTATTTTAGCTATTGTCATGTAGAGATTAGGCTTTACTCTTCTCAGATGAGAGC
>gene=chr12_17733091-17734091; species=equCab
GTTTGCAATAAGGATGTATTTGTTCTAAAATAAAAATCAA--GTTTATTCTGCTTGCATTAGGTAAATTTTATATATTGTCTTTATT---ATAACACGCACATTTAACTGACATTCGTGGATTTTGTTTTG-AACACAATCCATCAGAGTTGACTGCCAAATTTATACCTGGAGAAAGCTTTCTAATTAGGATTTTCGTTGTAAT-TTGGATAATGCTAAAAAAATAGAAATATACATTTTAAACTAGGAAAGGCTACAAAAATGTGTCTGATTGAGGACTTCTGTCTTtaggtattattattttatccccattgcataaatgaagctacctatatcagaa----taaataacagtccccaaggtAGTGGATAGAATGTTTGAGTATAGAGTTGAAATATTTGAACATGACGAATTTCT--CGGACTTCAGTGATTTTCCTGCCAACTATTTTAGCTTTTGTCATATAGAGGTCAAGCTTTGCTCTTCTAAGGTAAGAGT
>gene=chr12_17733091-17734091; species=gorGor
GTTTACAATAGGGATTTATTTGTGCTGACATAAAAATTAAAAGTTTGCTTGGTTTGCATTAGATGTATTTTATACATCATCTCTATTATCCAAACATACATACATAACTGACATTCATGGATTTTCTTTTTGAACACAACCCTTCAGAGCTGATTGCCAAATTTACAACTGGAGAATGCATTCTAGTCATATTTTTTGTTGCAA-TTTGGATAATGTGTTTAAAACAGAATTATTAATCTTATACTAAGAAGATCTACAAAAAATTGTATGATtcacaactgccatctctaggtattgttattttattcccattaaatagatgaagcaacctaattcagaatgggtaaataacagtacccaaggCAGTAAATAGAATATCTGCACACAAAGTTGAAGTATTTGAACATGAAAAATTTCCAAGGAACTTCAGTTAATTTCCTGC-AACTATTTTGGCTGTTGTAATATAAAGGTAAAGCTTTGTTCTTCCCAGGTGAGAAC
>gene=chr12_17733091-17734091; species=panTro
GTTTACAATAGGGATTTATTTGTGCTGACATAAAAATTAAAAGTTTGCTTGGTTTGCATTTGATATATTTTATACATCATCTCTATTATCCAAACATACATACATAACTGACATTCATGGATTTTCTTTTTGAACACAACCCTTCAGAGTTGATTGCCAAATTTACAACTGGAGAATGCATTCTAGTCATATTTTTTGTTGCAACTTTGGGTAATGTGTTTAAAACAGAATTATTAATCTTATACTAAGAAGATCTACAAAAAATTCTATGATtcacaactgccatctctaggtattgttattttattcccattaaacagatgaagcaacctaattcagaaggggtaaataacagtacccaaggcagtaaatagaatatctgcacacaaagttgaaGTATTTGAACATGAAAAATTTCCAAGGAACTTCAGTTAATTTCCTGCGAACTACTTTAGCTGTTGTAATATAAAGGTAAAGCTTTGTTCTTCCCAGGTGAGAAC
>gene=chr12_17733091-17734091; species=papHam
GTTTACAATGGGGATTTATTTGTGCTGAAATAAAAATTAAAAGTTTGCTTGGCTTGCATTAGATGTATTTTATACATCATCTCTATTATCCTAACACACATACATAACTGACATTCATGGATTTTCTTTTTGAAAACAACCCTTCAGAGTTGATTGCCAAATTTACACCTGGAGAATGCATTCTAATTGTAATTTTTGTTGCAACTTTGGATAATATGTTTAAAACAGAATTATTAATCTTACACTAAGAAGATGTACAAAAAAATGTATGATtcacaactgccgtctctaggtattgttattttattcccattaaatagatgaggcaacctaattcagaatgggtaaataaatgtacccagagCAGTACCTAGAATGTCTGCACACAAAGTTGAAGTATTTGAACATGAAAAATTTCCCAGGAACT----TTAATTTCCTGCAAACTATTTTAGCTATTGTAATATAAAGGTAAAGCTTTGTTCTTGCCAAGTGAGAAC
>gene=chr12_17733091-17734091; species=ponAbe
GTTTACAATAGGGATTTATTTGTGCTGACATAAAAAGTAAAAGTTTGCTTGGTTTGTATTAGATATATTTTATACATCATCTCTATTATCCAAACATACATACATAACTGACATTCATGGATTTTCTTTTTGAACACAACCCTTCAGAGTTGATTGCCAAATTTACAACTGGAGAATGCATTCTAATCATATTTTTTGTTGCAACTTTGGATAATGTGTTTAAAACAGAATTATTAATCTTATACTAAGAAGATCTACAAAAAATTGTATGATtcacaactgccatctctaggtattgttattttattcccattaaatagatgaagcaacctaattcagaatgggtaaataagagtacccaaggCAGTAAACAGAATATCTGCACACAAAGTTGAAGTATTTGAACATGAAAAATTTCCAAGGAACTTTAGTTAATTTCCTGCGAACTGTTTTAGCTGTTGTAATATAAAGGTAAAGCTTTGTTCTTCCCAGGTGAGAAC
>gene=chr12_17733091-17734091; species=rheMac
GTTTACAATGGGGATTTATTTGTGCTGAAATAAAAATTAAAAGCTTGCTTGGCTTGCATTAGATGTATTTTATACATCATCTCTATTATCCTAACACACATACATAACTGACATTCATGGATTTTCTTTTTGAAAACAACCCTTCAGAGTTGATTGCCAAATTTACACCTGGAGAATGCATTCTAATTGTAATTTTTGTTGCAACTTTGGATAATATGTTTAAAACAGAATTATTAATCTTACACTAAGAAGATGTACAAAAAAATGTGTGATtcacaactgccgtctctaggtattgttattttattcccattaaatagatgaggcaacctaattcagaatgggtaaataaacgtacccaaagcagtacctagaatgtctgcacacaaagttgaaGTATTTGAACATGAAAAATTTCCCAGGAACT----TGAATTTCCTGCAAACTATTTTAGCTGTTGTAATATAAAGGTAAAGCTTTGTTCTTGCCAAGTGAGAAC
>gene=chr12_20570106-20571106; species=hg19
AGTTATTTATGTGACATTATGTGGCATGCCTTAATTTTTAGAACCAGTTTACTTTTTCAAAAAATACATTGCAGTACACAAAAGTCCTGTAGAAAAAGGTCATTCGAAGTCTTATATTAGAATGATATAATTTCCTTTTTTGTTTTACTTTGAGTTTTAAAAATTGATTTATTTGGAAACAGATTAGCAAGTCCCCAATTATATCTTTAGATACTGGTATATTAAAGAATATTTTACAAAATCACAGTATCAACCATAGCCTCGAGAGGTAAAACTTATCCTATTCTTAATTTCCAGTGGTAGCACTTTATAAATAAAAATTATGGTGTATGTGCCAAAAGCCTGGACTTTTGTCTGGCAAAGGTTGTTTAAAACTTGAAGAGACATCAAGAAATATGTGAGTTCATCCACCCAGATCTAGCCAGAACTGCTTTTGAATGGTTCTGTGGCTCATTTAGGCAATTAAAGCCTTGTGATTGCCCTATTAAAAGTCTGAAAGT
>gene=chr12_20570106-20571106; species=bosTau
--------------------------------------------------------------------------------------------------------------------------------------------------------------------------------------------------------------------------------------------------------------------------------------------------------------------------------------------------------------------------------------------------------------------------------------------------------------------------------------------------------------------
>gene=chr12_20570106-20571106; species=calJac
AACTATTTATGTGACATTATATGGCCGTCCTTCATTTTTAGAACCAGTTTACTTTTTCAAAAAATAAACTGCAGTACACAGAAGTGCTGTAGAAAAAGATTATTTTAGGTCTAGTATTAGAATGATATAATTTCC-TTTTTGTTTTACTGTGAATTTTAAAAACTGATTTATTTGGAGACAGATTAGCAAATCCCCAATGATGTCTTTAGATACTGGTACATTTAAGAATATTTGACAAAATTGCAATAT----CATACTCTTGAGAGGTAAAAC----CCTATTTTTAATTTCCAGTGGTAGCACTTTATGAATAAAAATTACAGTTTATGTGCCAAAAGCCTGGACTTTTGTCTGGCAAAGATTGTTTAAAACTTGAAGAGACATCAAGAAGCATGTGAGTTCATCCACCCAGGTCTAGCCAGAACTGCTTCTGAATGGGTCTGCAGCTCATGTAGGCAATTGAAGCCTTGTGATCGCCCTATTACAAGCCTGAAAGT
>gene=chr12_20570106-20571106; species=canFam
AGTTATTTATGTGACATTACATGGCAGTCTTTAGCTTTTAGAACCAGTTTATTTTTTCAAAAAATAAATTGCAGTACACAAAAGTACTGT---AAAAGGACATTTTAAGTCTGatattaaaatgata----tttattttttgttttactttaaatttttaaaattgatttatttGGAAAC----TAAAAAGCCACAAATTATATCTTCAGATACTGATATATTTAAGAAT--ATTAGCAAATTATGGTATAA---TTAGGTTTGAGAAATAAAAACTGTCTTATTTTTAATTTCCTGTGATAGCAATTCATAAATAAAGATTCTGGCATAAGTGTTAAGAGTATGG-CCTTTGTCTTGCAAGGGTTGTTT-AAATTTGAAGAGACATCCAGCAGGTTCTGCATTCATCCACCCAGTTCCAGCCAGAACTGCTTTCAGATTGTCCTATGGCTCATTTAGGCAATGAAAACACTGTAATTGCCCTACTAAAGGTCTGGAAGT
>gene=chr12_20570106-20571106; species=equCab
AGTTATTTATGTGACATTATGTGGCAATCCTTAACTTTTAGAGCTGGTTTACTTCTTGAAAAAATAAATGGCAGTACACAAAAGTACTGT---AAAATGACATTTTAAGTCTGCTATTAGAATGATATAATTTCCTTTTTTGTTTTACTTT-AGTTTTTAAAATTGTCCTATTTGGAAAC----TGGTAAACCACAAATTGTATCTTCCGATACTGATACATTTAAGAAT--ATTACCGAATTACAGTATAAACTATAGGCTTGAGAGGTAAAACTTGCCTTATTTTCAATTTGCCATGATAGCAATTCGTAAATGAAGATTATGGTGTAAGTGCTAAGAGAATGGCCTTTTGTCTGGCAAAGGTTGTTT-AAGTTTGAAGAGACA------------------------------------------------------------------------------------------------------------------
>gene=chr12_20570106-20571106; species=gorGor
AGTTATTTATGTGACATTATGTGGCATGCCTTAATTTTTAGAACCAGTTTACTTTTTCAAAAAATAAATTGCAGTACACAAAAGTCCTGTAGAAAAAGGTCATTTGAAGTCTTATATTAGAATGATATAATTTCCTTTTTTGTTTTACTTTGAGTTTTAAAAATTGATTTATCTGGAAACAGATGAGCAAGTCCCCAATTATATCTTTAGATACTGGTATATTAAAGAATATTTTACAAAATTACAGTATCAACCATAGCCTCGAGAGGTAAAACTTATCCTATTTTTAATTTCCAGTGGTAGCACTTTATAAATAAAAATTATGGTGTATGTGCCAAAAGCCT------------------------------------------------------------------------------------------------------------------------------------------------------------
>gene=chr12_20570106-20571106; species=panTro
AGTTATTTATGTGACATTATGTGGCATGCCTTAAGTTTTAGAACCAGTTTACTTTTTCAAAAAATAAATTGCAGTACACAAAAGTCCTGTAGAAAAAGGTCATTTGAAGTCTTATATTAGAATGATATAATTTCCTTTTTTGTTTTACTTTGAGTTTTAAAAGTTGATTTATTTGGAAACAGATTAGCAAGTCCCCAATTATATCTTTAGATACTGGTGTATTAAAGAATATTTTACAAAATCACAGTATCAACCATAGCCTCGAGAGGTAAAACTTATTCTATTTTTAATTTCCAGTGGTAGCACTTTATAAATAAAAATTATGGTGTATGTGCCAAAAGCCTGGACTTTTGTCTGGCAAAGGTTGTTTAAAACTTGAAGAGACATCAAGAAATATGTGAGTTCATCCACCCAGATCTAGCCAGAACTGCTTTTGAATGGTTCTGTGGCTCATTTAGGCAATTAAAGCCTTGTGATTGCCCTATTAAAAGTCTGAAAGT
>gene=chr12_20570106-20571106; species=papHam
------------------------------------TTTAGAACCAGTTTACTTTTTCAAAAACTAAATTGCAGTACACAAAAATCCTGTAGAAAAAAGTCATTTTAAGTCTCATATTAGAATGATGTAATTTCCTTTTTTGTTTTACTTTGAATTTTAAAAATTGATTTCTTTGGAAACAGATAAGCAAATCCCCGGTTATATCTTTAGATACTGATATGTTTAAGAATATTTTACAAAATGACAGTATCAACCATAGCCTCGAGAGGTAAAACTTATCCTATTTTTAATTTCCAGTGGTAGCACTTTATAAATTAAAATTCTGGTATATGTGTCAAAAGTCTGGACTTTTGTCTGGCAAAGGTTGTTTAAAACTTGAAGAGACATCAAGAAATATGTGAGTTCATCCACCCAGATCTAGCCAGAACCGCTTTTGAATGGTTCTGTGGCCCATTTAGGCAATTAAAGCCTTGTGATTGCCCTATTAAGAGTCTGAAAGT
>gene=chr12_20570106-20571106; species=ponAbe
AGTTATTTATGTGACATTATGTGGCAGGCCTTAATTTTTAGAACCAGTTTACTTTTTCAAAAAATAAATTGCAGTACACAAAAGTCCTGTAGAAAAAGGTCATTTTAAGTCTTATATTAGAATGATACAATTGCCTTTTTTGTTTTACTTTGAGTTTTAAAAATTGATTTATTTGGAAACAGATTAGCAAATCCCCAATTATATCTTTAGGTACTGGTATATTAAAGAATATTTTACAAAATTACAGTATCAACCATAGCCTCGAGAGGTAAAACTTATCCTATTTTTAATTTCCAGTGGTAGCACTTTATAAATAAAAATTATGGTGTCTGTGCCAAAAGCCTGGACTTTTGTCTGGCAAAGGTTGTTTAAAACTTGAAGAGACATCAAGAAATATGTGAGTTCATCCACCCAGATCTAGCCAGAACTGCTTCTGAATGGTTCTGTGGCTCATTTAGGCAATTAAAGCCTTGTGATTGCCCTGTTAAAAGTCTGAAAGT
>gene=chr12_20570106-20571106; species=rheMac
------------------------------------TTTAGAACCAGTTTACTTTTTCAAAAACTAAATTGCAGTACACAAAAGTCCTGTAGAAAAAAGTCATTTTAAGTCTTATATTAGAATGATGTAATTTCCTTTTTTGTTTTACTTTGAATTTTAAAAATTGATTTCTTTGGAAACAGATAAGCAAATCCCCGGTTATATCTTTAGATACTGATATGTTTAAGAATATTTTACAAAATGACAGTATCAACCATAGCCTCGAGAGGTAAAACTTATCCTATTTTTAATTTCCAGTGGTAGCACTTTATAAATTAAAATTCTGGTGTATGTGTCAAAAGTCTGGACTTTTGTCTGGCAAAGGTTGTTTAAAACTTGAAGAGACATCAAGAAATATGTGAGTTCATCCACCCAGATCTAGCCAGAACTGCTTTTGAATGGTTCTGTGGCCCATTTAGGCAATTAAAGCCTTGTGATTGCCCTATTAAGAGTCTGAAAGT
>gene=chr12_23904091-23905091; species=hg19
GTGTACCTTCCTTGTGGCTGACTCTTGTATTGAACAAATTCCAGATCCAACAGTTCTCTCAGAAAATAATAAACATTTCCAACCCCTTTGTAAAAATGTGCAGATATGCATGTTTTAGGTTAATGTACAAATGTAATAATAACAAGATTACTATTCGTAAACCACATGATTCTTAAATCTTTACTGGATTTTAAAAGAACATGTTTGAAACAACTTTTGAAGTGATATAAACCCTTACATATTGAAATGCTGAATATTAGTTTCCATGTTTTAAATTTATAAAACTTATAGGATCCCTTACTAGATTTTTTACCTGGGATCTGATTCCTATTCTAAGCCTGCTTTTTTCAAATCATCTAATGTTATTTAGACGTAATTATCCCTTTCAAGCCACTGACTGACTCTATACATCTTCTATCTCAAACATTTACATGCCACCTAAAAGATTATCTACTTTCATCCACACACTGAATCTACAGAATCTACATTGCCCATGTCTT
>gene=chr12_23904091-23905091; species=bosTau
ATGTACCTTCCTTATGGCTGTCTCTTATGTTAAACAAATTCTAGATCCAACAGTTCCCTCAGAAAATAATCAGCATTTCCAACCCCTCTGAAAAAATGTGAAGACatatat-TT-------TATGCACAAATGAAATAGTCACAAGGT---AATTAGCAAAACATGTGTTTCTTAAATAGTTACTGGATTTT--AAGAGTGGGTTTAAAACAAC-TTCAAAGTTGTACAAATCCTAACGTATCTAAATGCTGGATTTTAGTTTCCTTGTTTTAAATTCACAAAAACCCAAGGATACCTTACTAG----ATGACCTAAGACCTGATT-CTGGTTCAAGCCTGCTTTCTTCAAATTCTCTAATGCTATTTAAAGAGAATTGTCTCTTACAAGTCATATACTAAATCTACATATCTCTTAATTCAAAATTTTA--TGTCACCTAAGAGAGGGTCTACTTTAATTGACATGTT---------GAAACTACATAGCA--TGTCTG
>gene=chr12_23904091-23905091; species=calJac
ATGTACCTTCCTTATGGCTGACTCTTGCATTGAACAAATTCCAGATCCAACAGTTCTCTCAGAAATTAATCAACATTTCCAACCCCTTTATAAAAATGTACAGATAGACATGTTTTAGGTTAATGTACAAATGTAATAATCACAAGATTACTATTCATAAACCACGTGATTCTTAAATCTTTACTAGATTTTAAAAGAACACCTTTGAAACAACTTTCGAAGTGATAGAAACCCTTATATATTGAAATGCCGAATGTTAGTTTTCATGTTTTTAATTTACGAAACTTATAGGATCCCTTACTAGATTTTTTACCTGGGATCTGATTCCTATTTCAAGTCTGC-TTTTTCAAATCATCTAATGTTATTTAGCCATAATTATACCTTTCAAGCCACGTACTGACTCTATATATCTTCTATCTCAAACATTTACATGCCACCTAAAAGATTATCTACTTTAATC--CACACT---------GAATCTACACTGCATATGTCTT
>gene=chr12_23904091-23905091; species=canFam
ATGTACCTTCCTCACAGCTGACTCTTGCACTGAACAAATTTCAGACGTAAC-GTTCCCTCAAAAAATAATCAACATTCCCAACCCCTTTATTAAAATGTCCAG--ATATAT-TTTTAGGCTAATGTACAAATGAAATAGTTATAAAGTTATTATCAGCAAAGCATGTGATCCTCAAATAGTTTTTTTATTTTAAAAGAAAGGATTTGAAACTACTTTCAAAGTGATACAAACCCTTATATATCTAA--ACTGGATTTTAGTTTCCATGTTCTAAATTTT-AAAACACTGAGGATCCCTTACTAGATTTATTACCTGGGATCTGATTCTTATTCCATGCCTGCTTTTTAAAAATTGTCTAACATTATTTAAACAGAATTATCTCTTTCAAGCCACACACTGAATCCACATGTCTCTTTTATCAAAATGTTA--TGTCACCTAACAGAAGATCTACTTTAACCCACATGTT---------GAATCTAAATAGCA--TGTCTT
>gene=chr12_23904091-23905091; species=equCab
ATGTACCTTTCTTATGGCTAACTCTCGTACCGAACAAATTCCAGATCCAAGAGTTCTCTCAGAAAACAATCAACATTTCCAACCCCTTTGTAAAAACGTGCAG--ATGTAT-TTTTAGGTTAATGTACAAATGAAGTAGTCACAAGATTACTATTAGCAAACCACGCGATTCTTAGACAGTTACTAGATTTTAAAAGAAAGAGTTTAAAACAGCTTTCAAAGTGATACAAATCTTTACATATCTAAATGCTGGATTTTAGTTTCCATGTTTTAAACTTACAAAATTCCGAGGATCCCTTACTAGATTTATTACCTGGGACCTGACTCTTATTCCAAGTCTGCTTTTTTCAAATCGTCT---GTTATTTAAACAGAATTCTCTCTTTCAGGCCAC--ACTGAATCTACATGTCTCTCTTATCAAAATTTCG--TGTCACCTAGGAGAGGGTCTACTTTCACCCACACGTT---------GAATCTACGTAGCA--TGTCTT
>gene=chr12_23904091-23905091; species=gorGor
GTGTACCTTCCTTGTGGCTGACTCTTGTATTGAACAAATTCCAGATCCAACAGTTCTCTCAGAAAATAATAAACATTTCCAACCCCTTTGTAAAAATGTGCAGATATGCATGTTTTAGGTTAATGTACAAATGTAATAATAACAAGATTACTATT-GTAAACCACATGATTCTTAAATCTTTACTGGATTTTAAAAGAACATGTTTGAAACAACTTTTGAAGTGATATAAACCTTTACATATTGAAATGCTGAATATCAGTTTCCATGTTTTAAATTTGTAAAACTTATAGGATCCCTTACTAGATTTTTTACCTGGGA-------------------------------------------------------------------------------------------------------------------------------------------------------------------------------------
>gene=chr12_23904091-23905091; species=panTro
GTGTACCTTCCTTGTGGCTGACTCTTGTATTGAACAAATTCCAGATCCAACAGTTCTCTCAGAAAATAATAAACATTTCCAACCCCTTTGTAAAAATGTGCAGATATGCATGTTTTAGGTTAATGTACAAATGTAATAATAACAAGATTACTATTCGTAAACCACATGATTCTTAAATCTTTACTGGATTTTAAAAGAATATGTTTGAAACAACTTTTGAAGTGATATAAACCCTTACACATTGAAATGCTGAATATTAGTTTCCATGTTTTAAATTTATAAAACTTATAGGATCCCTTACTAGATTTTTTACCTGGGATCTGATTCCTATTCTAAGCCTGCTTTTTTCAAATAATCTAATGTTATTTAGACATAATTATCCCTTTCAAGCCACTGACTGACTCTATACATCTTCTATCTCAAACATTTACATGCCACCTAAAAGATTATCTACTTTAATCCACACACT---------GAATCTACATTGCACATGTCTT
>gene=chr12_23904091-23905091; species=papHam
GTGTACCTTCCTTATGGCTGACTCTTGTATTGAACAAATTCCAGATCCAACAGTTCTCTCAGAAAATAATCAACATTTCCAACCCCTTTGTAAAAATGTGCAGATATATATGTTTTAGGTTCACGCACAAATGTAATAATCACAAGATTACTATTCGCAAACCACATGATTCTTAAATCTTTACTGGATTTTAAAAGAACATGTTTGAAACAACTTTAGAGGTGTTATAAATCCTTACATATTGAAATGCTGAATATTAGTTTCCATGTTTTAAATTTATAAAACTTACAGGATCCCTTTCTAGATTTTTTACCTAGGATCTGATTCCTATTCTAAGCCTGCTTTTTTCAAATCATCTAATGTTATTTAGACATAATTATCCCTTTCAAGCCACTGACTGACTCTATATATCTTCTATCTCAAACATTTACATGCCACCTAAAAGATTATCTACTTTAATCCACACACT---------GAATCTACATTGCATATGTCTT
>gene=chr12_23904091-23905091; species=ponAbe
GTGTACCTTCCTTGTGGCTGACTCTTGTATTGAACAAATTCCAGATCCAACAGCTCTCTCAGAAAATAATAAACATTTCCAACCCCTTTGTAAAAATGTGCAGATATACATGTTTTAGGTTAATGTACAAATGTAATAATAACAAGATTACTATTCGTAAACCACATGATTCTTAAATCTTTACTGGATTTTAAAAGAACATGTTTGAAACAACTTTTGAAGTGATATAAACCCTTACATATTGAAATGCTGAATATTAGTTTCCATGTTTTAAATTTATAAAACTTACAGGATCCTTTACCAGATTTTTTACCTGGGATCTGATTCCTATTCTAAGCCTGCTTTTTTCAAATCATCTAATGTTATTTAGACATAATCATCCCTTTCAAGCCACTGACTGACTCTATATATCCTCTGTCTCAAACATTTACATGCCACCTAAAAGATTATCTACTTTAATCCACACACT---------GAATGTACATTACATATGTCTT
>gene=chr12_23904091-23905091; species=rheMac
GTGTACCTTCCTTATGGCTGACTCTTGTATTGAACAAATTCCAGATCCAACAGTTCTCTCAGAAAATAATCAACATTTCCAACCCCTTTGTAAAAATGTGCAGATATATATGTTTTAGGTTAATGCACAAATGTAATAATCACAAGATTACTATTCGCAAACCACATGATTCTTAAATCTGTACTGGATTTTAAAAGAACATGTTTGAAACAACTTTAGAGGTGTTATAAATCCTTACATATTGAAATGCTGAATATTAGTTTCCATGTTTTAAATTTATAAAACTTATAGGATCCCTTACTAGATTTTTTACCTAGGATCTGATTCCTATTCTAAGCCTACTTTTTTCAAATCATCTAATGTTATTTAGACATAATTATCCCTTTCAAGCCACTGACTGACTCTATATATCTTCTATCTCAAACATTTACATGCCACCTAAAAGATTATCTACTTTAATCCACACACT---------GAATCTACATTGCATATGTCTT
>gene=chr12_42911091-42912091; species=hg19
tctgccatctttaaccaggggtTCCTAGATCAGTTTTTCCACAGGCTGGTCTTTAAGGCCATCCTCAAATACTGTACCAGCCTTATTGCCTCCTCCTGGCTTTAAGGACACCCTACAACCCTTGAGGTCCCTAGTCTAAAGGGAGAGGAGAGGAATTTCAGTTGATAAAAAGCAAATGTGTCTTTAAATAATTAACTGGGTACTTAACAAGAAAAGTGGGGGTATTTCCTTTGGTAGTCTGAAAGATTTTTTTTTCTGTATAATAGATGGGTTTCTTTCTCCACACTAGATAGGCATGCATTTATCGAGTTTGAAGGGGGAATTAAAAGGTCTCAGAATGTCTCTCCCAGGCCTGGGTTTATAATTCCAAAGATAACATAATTTAAGAATTTAAGACCCAGTCTAATGCAATTCCTTCATTTCATTAGCAAGAAGACTGGTTTTACTGTAAAAGTTGGTTAAATTAAGAAGATCAGAAGTTTCTGAGGATTTTTTTTTTT
>gene=chr12_42911091-42912091; species=bosTau
tccaccatctttaactagaggtcCCTATCTCATTTTTTCCATGGGCTTATTTTTAAGGTCATCCTCAAATAC-----CAGCCTCACTGTCTTCCCCCAAC-TCAAGGTCACCTTGCAGCTCCTGAGGT-CTGAGTTT-AAGCCAAAGGAGAGGAATTTCAGTTGATAAAAGACAAATGTATCCTTAAATACTTAACTGGACACTTAACAAGAAAAGT-GAGGACTTT-----AGGAGTCTGAAAGA-TGTT-TTTCTACATAATAGATGGGTTTCTTTCTGCACACCAGAAAGATAAGAATTTCTGGAGCACGAAGGGGAAACTAAAAGGTCTCAGGATGTCTCTTTTAGGTGTGAGTTTATAATTCTAAAAGTAAG--------AGAATTAAAAACCCAGCCTAATTCAATGCTTTCATTCCATTAGCAAGAAAGCTTATT-----GTAAAATTTAGCTAAATAAAAAGCATCAAAA----------------------
>gene=chr12_42911091-42912091; species=calJac
tctgccatctttaaccagaggtTCCTAGATCATTTTTTCCACAGGCTGGTTTTTAAGGCCATCCCCAAATACTGTACCAGACTTATTGCCTCCTTCTGGCTTTAAGGACATCCTGCAACCCTTGAGGTCCCAAGTGTGAAGGGAGAGGAGAGGAATTTCTGTTTATAAAAAGCAAATGTGTCTTTAC-------ACTGAGTACTTAACAAGAAAAGT-GGAGTATTTGCTTTGGTGGTCTGAAAAA-TGTTTTTTCTATATAATAGATGGGTTTCTTTCTCCATACCAGATAGGCATGTATTTATTGAGTTTGAAGGGGGAATTAAAAGGTCTCAGAATGTCTCTCCCAGGCTTGGGTTTACAATTCTAAAAATAAC--------AGAATTTAAGACCCAATCTAATGCAATTCCTTCATTTCATTGGCAAGAAGACTCATTTTACTGTAAAAGTTGGTTAAATTAAGAAGATCAGAAGTTTTTGAGGGtatttgttttt
>gene=chr12_42911091-42912091; species=canFam
---------tttaaccaggggtcCTTATTTCATTTCTTCCATGGGCTGGTTTTTAAGG------CCAACTAC-----CAGCCTCAATGCATCCTCCTAAC-TCAAGGACACCTTGCAGTCCCTGA-GT-CTGAGTTTGAAGGGAGAGGAGAGGAATTTCAGTTGATAAAAGGCAAATGTATCCTTTGATACTTAACCGGGCACTTGAGAAGAAAAGT-GGGTCATTTTCTTTGGTAGTCTGAAAGA-TGGTTTTTCTACATAATAGATGCATTTCTTTCTGCCCACCAGATAGACATGAATTTCTGGAGTTCAATGCAGGAGTTGAGAAGTCTCAGGACGTCTCTTCTAGACTTGAGCTTGTAATTCTAAAAATAAG--------AGATTTTAAAACCCAGCCTGATACCATGCTTTCATTTCATTAGCATGAAAACTGGCTTTACTGTAAATATTGGTTAAATTAAAAGCATCAAACATTTTTGAGGA-----------
>gene=chr12_42911091-42912091; species=equCab
actgccatgtctaaccagaggtcCCTATTTCATTTTTTCCACGGGCTGGTTTTTAAGGCCATCCCAAAACAC-----CAGCTGTCCTGCCTCCTCACAGG-TCGAGGACATCTTGCAGTCCTTGAGGT-CTGAGTTTGAAAGGAGAGGAGAGGAATATCAGTAGATAAAAGTCAAATGTGTTTCTAAATACTTAACTCGGCAGTTAACAAGAAGAGT-GGGGTATTTTCTTTGGTAGTCTGAAAGA-TGTTTTTTCTATATAATAAATGGATTTCTTTCTGCACCCCAGATAGGCATGAATTTCTGGAGTTTGATGCCCCCGTTGAAAGGTTTCAGAATGTCTCTTTTAGCCTTGAGTTTGTAATATCAAAAATAAC--------AGAATTTAAATTCTG---TTAAACAATGCCTTCATTCCATGAGCAAAAAACCAGATTTTACTGTAAAAGTGAGCTAAATTAAAAGCATCAGAAATTTCTGAGGA-----------
>gene=chr12_42911091-42912091; species=gorGor
--------------------------------------------------------------------------------------------------------------------------------------------------------------------------------------------------------------------------------------------------------------------------------------------------------------------------------------------------------------------------------------------------------------------------------------------------------------------------------------------------------------------
>gene=chr12_42911091-42912091; species=panTro
tctgccatctttaaccaggggtTCCTAGATCAGTTTTTCCACAGGCTGGTCTTTAAGGCCATCCTCAAATACTGTACCAGCCTTATTGCCTCCTCCTGGCTTTAAGGACACCCTACAACCCTTGAGGTCCCTAGTCTAAAGGGAGAGGAGACGAATTTCCGTTGATAAAAAGCAAATGTGTCTTTAAATAATTAACTGGGTACTTAACAAGAAAAGTGGGGGTATTTCCTTTGGTAGTCT----GATTTTTTTTTCTGTATAATAGATGGGTTTCTTTCTCCACACTAGATAGGCATGCATTTATCGAGTTTGAAGGGGGAATTAAAAGGTCTCAGAATGTCTCTCCCAGGCCTGGGTTTATAATTCCAAAGATAACATAATTTAAGAATTTAAGACCCAGTCTAATGCAATTCCTTCATTTCATTAGCAAGAAGACTGGTTTTACTGTAAAAGTTGGTTAAATTAAGAAGATCAGAAGTTTCTGAGGATTTTTTTTTTT
>gene=chr12_42911091-42912091; species=papHam
tctgccatccttaaccagaggtTCCTAGATCAGTTTTTCCACAGGCCGGTCTTTAAGGCCATCCCCAAATACTATACCAGCCTTACTGCCTCCTCCTGGTGTTAAGGACACCCTGAAACCCTTGAGGTCCCTAGTCTAAAGGAAGAGGAGAGGAATTTCAGTTGATAAAAAGCAAATGTGTCTTTAAATACTTTACTGGGTACTTAACAAGAAAAGT-GGGGTATTTCCTTTGGTAGTCTGAAAGATTTTTTTTTCTACATAATAGATGGGTTTCTTTCTTCACACTAGATAGGCATGCATTTATCGAATTTGAAGGGGGAATTAAAAGGTCTCAAAATGTCTCTCCCAGGCCTGGGTTTATAATTCCAAAAATAACAGAATTTAAGAATTTAAGACCCAGTCTAATGCAATTCCTTCATTTAATTAGCAAGAAGACTGGTTTTACTGTAAAAGTTGG-TAAATTTAGAAGATTAGAAGTTTCTGAGGAttttttttttt
>gene=chr12_42911091-42912091; species=ponAbe
TCTGCCATCTTTAACCAGAGGTTCCTAGATCAGTTTTTCCACAGGCTGGTCTTTAAGGCCATCCCCAAATACTATACCAGCCTTATTGCCTCCTCCTGGCTTTAAGGACACCCTACAACCCTTGATGTCCCTAGTCTAAAGGGAGAGGAGAGGAATTTCAGTTGATAAAAAGCAAATGTGTCTTTAAATACTTAACTGGGTACTTAACAAGAAAAGT-GGGGTATTTCCTTTGGTAGTCTGAAAGA-TGTTTTTTCTATATAATAGGTGGGTTTCTTTCTCCACACTAGATAGGCATGCATTTATCGAGTTTGAAGGGGGAATTAAAAGGTCTCAGAATGTCTCTCCCAGGCCTGGGTTTATAATTCCAAAGATAACATAATTTAAGAATTTAAGACCCAGTCTAATGCAATTCCTTCATTTCATTAGCAAGAAGACTGGTTTTACTGTAAAAGTTGGTTAAATTAAAAAGATCAGAAGTTTCTGAGGAttttatttttt
>gene=chr12_42911091-42912091; species=rheMac
tctgccatccttaaccagaggtTCCTAGATCAGTTTTTCCACAGGCTGGTCTTGAAGGCCATCCCCAAATACTGTACCAGCCTTACTGCCTCCTCCTGGTGTTAAGGACACCCTGAAACCCTTGAGGTCCCTAGTCTAAAGGAAGAGGAGAGGAATTTCAGTTGATAAAAAGCAAATGTGTCTTTAAAT-----ACTGGGTACTTAACAAGAAAAGT-GGGGTATTTCCTTTGGTAGTTTGAAAGATTTTTTTTTCTACATAATAGATGGGTTTCTTTCTTCACACTAGATAGGCATGCATTTATTGAGTTTGAAGGGGGAATTAAAAGGTCTCAGAATGTCTCTCCCAGGCCTGGGTTTATAATTCCAAAAATAACAGAATTTAAGAATTTAAGACCCAGTCTAATGCAATTCCTTCATTTAATTAGCAAGAAGACTGGTTTTACTGTAAAAGTTGG-TAAATTTAGAAGATTAGAAGTTTCTGAGGAttttttttttt
>gene=chr13_20734146-20735146; species=hg19
GAATCATTTTTAAATGGCATGTTTTGGAGACATCTTGATAAAATAAAAACTGGAGTTCTAAAGTTGCAGTCACATATTCACGAACCGAGAACTCTACATGGTAGGATGAATTTTGCTCACTAGTGTGGAGTCGGCAACAAAGCAAATGCAGCCGCGTCACTGCCGTTTGTTTTCTCAAGTCTCCTACGGGAAGGGGCTCGGACAGTGCTTTTCCACTCCTCTGCAAATTCCTTATAGTTGAACACATCATAACAAACATACAGGTCGAGAAATCTGGTCGTGGCATTAATAGCTACAGTGTTTCTTAAAAATAAAAAGTTTTAAAAAGTTTCTGAAAAAAATGTAGGCGAGCCAACCTTGTTTCTAAACAATCCCAACAGGACTTTTAGGAGCACGGCGATGCTGAATGCCCGTGGACGGCTGGGTGCGCGCCGTTAGCTGGCGCGGTGACATCTGCTTAGAGTTTTCAAGCATTTCAGCATCGCTAGGAGCCCTACAGC
>gene=chr13_20734146-20735146; species=bosTau
TGAACATTTTTAAATGGCACATTTGGGCGAAACCTTGATTAAGCAAACCCTGGCACGCTGAAGTCCGTGTCGCCTGCTC-TGGACCGAGGGGTCTGCCCACCGGGATGAAAGGGTCTCACC----------CGGCCGGACAGCGAGCACGTGCCCGCGTCCGCAGC---------------CCC-----AGAGCGCTGCCCGAAGGGACCACCCACTC-GCCGCAAATTCT----GCTGAAACCCGCCGCCACGCGTACACGCGGCAACAAACGAGGCCGAGGCGCTCAGAGCC--AGTCTGTCTTTAAAAA-----CTTTCAGAGAGTTTCTTAAAGGAGCGCAGGCGAGCCAAGACCT--------------------------------------------------------------------------------------------------------------------------------------------
>gene=chr13_20734146-20735146; species=calJac
GAAACATTTTTAAATGGCATGTTTTGGAGACACCTTGATAAAATAAAAACTGGAGTTCTAAAGTTGCAGTCACAAATTCACGAACTGAGAACTCAACGTGGTAGGATGAATTTTGCTCACTAGTGTGGAGCTGGCAACAAAGCAAA-GCGGCCGCGTCACTGCAATTTACTTTCTCAAGTCTCCTACGAGAAGGGGCTCGGACGGTGCTTTTCCACTCCTCTGCAAATTCTTTATACTTGAACATATCACAACAAACATGTAGGTCAAGAAATTTGGTCATGGCATTAATAGCTA---------TTAAAAGTTAAAGTTTTAAAAAAGTTTCTGAAAATAATGTAGGTGAGCCAACCTCGTTTCTAAACAATCCCAACAGGACTTTTGGGAGCACGGCGATGCTGAATGCCCGCGGACGGCTGGGT---------------GCGCGGTGACGACCGCTGAGAATTTTCAAGTATTTCAGTATCGCTACGAGCTCTACACC
>gene=chr13_20734146-20735146; species=canFam
GCACCACTTTTAGGTGACAAATTTTGGCGATATCTTGGTAAAA-----ACCAGAGCCCTAATGTCCTAGTCATACATTCGTGAACCGAGGGCTCTGCAGACTGGGATGAAGTCTGCTCACTACAGTGCAGTAGACGGCAAGGCAAATGCACCCGCATCGCTGCAATTTACT-TCAAACAGCCCCTGAAAGAAGGGACTACTGTGGTGTTTTTCCACTCTTCTGTAAATTCTTTATACTTAAACATACTGTAACAAGCACATGGGTCAAGAAATTAGATCGTGGTACTTATAACTAAAACATTTCTTAAAAAAACAAACTTCCAAAAAGTTTCTTAAAAGAA-GTAAGCGAGCCAACATTG------------------AGCTCTGCAGAAAGCGTGGCGATGCGAGACGCCAGCAGACAGCTGGAC-TCCGTTCCCTGTGGCCGTG---GTGTCTGTCGAGAGTAGTCAAGTATTTAAACAGT---------CCTCAGAC
>gene=chr13_20734146-20735146; species=equCab
TAACCATTTTTAAATGGCATATTTTGGAGATATCTTGAGAAAACAAAAACCAGAGCTCTACTGTCCCAGTCACATATTCATAAACTGAGAGCTCTGCACACTAGGATGAATTCTGTTCACTAGAGCGTAGCAGACAGCAAAGCACATACACCCGCGTC-CTGCAGTTCACT-TCAGGCAGCCCCTCCAAGAAGGG--TGCTGGGACGTTT-TCCACTCTTCTGTACATTCTTTTAAATTAAACACACCATAACAAGGATATAGGTCAAGGAATTAGGTCGTGGCACTTATAGCTAAACTCTTTCCTTAAAAAGAAAACTTTAAAACATTTTCTTAAAAGAATGTAGGCCAGCCAACTTCG------------------ACGACTCCGGACGGCGCGGCGACGCTAAGCGCCAGCAGACCGCCGCGC-TCCATTCCTTGCGGCCGCG---ACATCTGCGGAGAGGATTCAAGTATTGAAATCGT--------CCCTAAGAT
>gene=chr13_20734146-20735146; species=gorGor
GAATCATTTTTAAATGGCATGTTTTGGAGACATATTGATAAAATAAAAACTGGAGTTCTAAAGTTGCAGCCACATATTCACGAACCGAGAACTCTACATGGTAGGATGAATTTTGCTCACTAGTGTGGAGTCGGCAACAAAGCAAATGCAGCCGCGTCACTGCCTTTTGTTTTCTCAAGTCTCCTACGGGAAGGGGCTCAGACGGTGCTTTTCCACTCCTCTGCAAATTCCTTATACTTGAACACATCATAACAAACATACAGGTCGAGAAATTTGGTCGTGGCATTAATAGCTACAGTGTTTCTTAAAAATAAAAAGTTTTAAAAAGTTTCTGAAAAGAATGTAGGCGAGCCAACCTTGTTTCTAAACAATCCCAACAGGACTTTTAGGAGCACGGCGATGCTGAATGCCCGTGGACGGCTGGGTGCGCGCCGTTAGCTGGCGCGGTGACATCTGCTTAGAGTTTTCAA-------------GCTAGGAGCCCTACAGC
>gene=chr13_20734146-20735146; species=panTro
AAATCATTTTTAAATGGCATGTTTTGGAGACATCTTGATAAAATAAAAACTGGAGTTCTAAAGTTGCAGTCACATATTCACGAACCGAGAACTCTACATGGTAGGATGAATTTTGCTCACTAGTGTGGAGTCGGCAACAAAGCAAATGCAGCCGCGTCACTGCCGTTTGTTTTCTCAAGTCTCCTACAGGAAGGGGCTCGGACGGTGCTTTTCCACTCCTCTGCAAATTCCTTATAGTTGAACACATCATAACAAACATACAGGTCGAGAAATTTGGTCGTGGCATTAATAGCTACAGTGTTTCTTAAAAATAAAAAGTTTTAAAAAGTTTCTGAAAAGAATGTAGGCGAGCCAACCTTGTTTCTAAACAATCCCAACAGGACTTTTAGGAGCACGGCGATGCTGAATGCCCGTGGACGGCTGGGTGCGCGCCGTTAGCTGGCGCGGTGACATCTGCTTAGAGTTTTCAAGCATTTCAGCATCGCTAGGAGCCCTACAGC
>gene=chr13_20734146-20735146; species=papHam
GAACCATTTTTAAACGGCATGTTTTGGAGACATCTTAATAAAATAAAAACTGGAGTTCTAAAGTCGCAGTCACATATTCAGGAGCCGAGAACTCTACACGGTAGGATGAATTTTGCTCACTAGTTTGGAGCCGGCAACAAAGCAAATGCAGCCGCGTCACTGCCATTTGTTTTCTCAAGTCTCCTACGAGAAGGGGCTCCGGCGGCGCTTTTCCGCTCCTCTGCAAATTCTTTCTACTTGAACACGTCATAACAAACATATAGGCCAAGACATTTGGTCGTGGCATTAATAGCTACAGTGTTTCTTAAAAGTAAAACG-TTAAAAAAGTTTCTGAAAAGAATGTAGGCGAGCCACGCTCGTTTCTAAACCAGCCCAACACGACTTTGGGGAGCACGGCGATGCCGAATGCCCGCGGACGGCTGGGTGCGCGCGGAC-GCTGGCGCGGTAACATCTGCTGAGAGTTTCCAAGCATTTGGGTATCGCTAGGAGCCC------
>gene=chr13_20734146-20735146; species=ponAbe
GAATCATTTTTAAATGGCATGTTTTGGAGACATCTTGATAAAATAAAAATTGGAGTTCTGAAGTTGCAGTCACATATTCACGAACCGAGAACTCTACATGGAAGGATGAATTTTGCTCACTAGTGTGGAGTCGGCAACAAAGCAAATGCAGCCGCGTCACTGCCGTTTGTTTTCTCAAGTCTCCTACGGGAAGGGGCTCGGACGGTGCTTTTCCACTCCTCTGCAAATTCTTTATACTTGAACACATCATAACAAACATACAGGTCGAGAAATTCGGTCGTGGCATTAATAGCTACAGTGTTTCTTAAAAATAAAAAGTTTTAAAAAGTTTCTGAAAAGAATGTAGGCGAGCCAACCTTGTTTCTAAACAATCCCAACAGGACTTTTAGGAGCACGGCGATGCTGAATGCCCGTGGACGGCTGGGTGCGCGCCGTTAGCTGGCGCGGTGACATCTGCTTAGAGTTTTCAAGCATTTCAGCATCGCTAGGAGCCCTACAGC
>gene=chr13_20734146-20735146; species=rheMac
GAACCATTTGTAAACGGCATGTTTTGGAGACATCTTGATAAAATAAAAACTGGAGTTCTAAAGTCGCAGTCACATATTCAGGAGCCGAGAACTCTACACGGTAGGATGAATTTTGCTCACTAGTTTGGAGCCGGCAACAAAGCAAATGCAGCCGCGTCACTGCCATTTGTTTTCTCAAGTCTCCTACGAGAAGGGGCTCCGGCGGCGCTTTTCCGCTCCTCTGCAAATTCTTTCTACTTGAACACGTCATAACAAACATATAGACCGAGACATTTGGTCGTGGCATTAATAGCTACAGTGTTTCTTAAAAATAAAACG-TTTAAAATGTTTCTGAAAAGAATGTAGGCGAGCCACCCTCGTTTCTAAACGAGCCCAACACGACTTTGGGGAGCACGGCGATGCCGAATGCCCGCGGACGGCTGGGTGCGCGCGGAC-GATGGCGCGGTGACATCTGCGGAGAGTTTCCAAGCATTTGGGTATCGCTAGGAGCCCTACAGC
>gene=chr13_32162146-32163146; species=hg19
taaccatggcaaccagaagtgctgacctgcataccctacagctcccatgctttacgcagcctgcaaaccccacccctgatgtcaattcctactcttcacctaataaaaattccctactggggctgttttcagagagctagctagaaaatccttatacctcagctgtttcccttgcacaagccccagaatagagcctcatcgaggaaacatgcttggcttgtgttgatttctattacctggggaatctaagagcccatagtctgtaacaCAGGTACTCTATACTATCTGGGGTGGTCATCTAGTCTAAATTTAAATGCATCAGAATTAGGGAACTTTATTATATGCTGCCGCTACTACTACTGGTATCAATAGCAACCATTTTTTGGACACTTAGAAGCTGACAGGCATTGGATGGATGTAGTCCTATGTCATGTACTCCACAGGCCACCCTCAAGCTACCAGGCCCAAAGCCAGCAGCTCCACTGCCACCTGTTTCAGCA
>gene=chr13_32162146-32163146; species=bosTau
--------------------------------------------------------------------------------------------------------------------------------------------------------------------------------------------------------------------------------------------------------------------------------------------------------------------------------------------------------------------------------------------------------------------------------------------------------------------------------------------------------------------
>gene=chr13_32162146-32163146; species=calJac
taaccatggcaaccagatgtgctgccctgcataccctaaacctcccatgctttacccagcctgcaaaccctacccctaatttcaattcctactctccacctaataaaaattccctact-cagccattttcagagagccagctggaaaatccctgcaccttagctgtttcccttgcacaagccccaaaatagagccttatct-ggaaatctacttggcttgtgttaatttccattatatgagaaacctaagagtccatggtctgtaacaCAAGTACTCTACACTATCTCAGGTGGCCATCTATTCTAAACTTAAATGCATCAGAATTAGGGAACTTTATTATACGCTGCTGCTGCTACTACTGGTATCAATAGCAACCATTTTTTGGACACTTAGAAGCTCACAGGCATTGGATGGATGTAGTCCTATATGTTGTGCTCCACAGGCCACCCTCAAGCTGCCCTGCCCAAAGCCAGCAGCTCCACTGACACCTGCTTCAGCA
>gene=chr13_32162146-32163146; species=canFam
------------------------------------------------------------------------------------------------------------------------------------------------------------------------------------------------------------------------------------------------------------------------------GGCACtctgcaacattgcaggtggtcatccaatccatgcttaaacacatcagggttaaagaactcTGTTATGTGCTGCTGATGCTACTACTACTATCAATAGTAATAATTTATTGAATTTTTAGCAGCTAACAGGCATTGGGTGGACATAGTCCTACCTCAAGAATTCTACCTGGCATCCTCACACTATCCTGCCCAAAGCCAGACACTCCACTTCCACTTGCCTCAGCA
>gene=chr13_32162146-32163146; species=equCab
--------------------------------------------------------------------------------------------------------------------------------------------------------------------------------------------------------------------------------------------------------------------------------------------------------------------------------------------------------------------------------------------------------------------------------------------------------------------------------CCAAAGCCAGCAGCTCCACTACCACCTGCGTCAGCA
>gene=chr13_32162146-32163146; species=gorGor
taaccatggcaaccagaagtgctgacctgcataccctacacctcccatgctttacgcagcctgcaaaccccaccac-gatgtcaattcctactcttcacctaataaaaattccctactggggctgatttcagagagctagctagaaaatccttatacctcagctgtttcccttgcacaagccccagaatagagcctcatcgaggaaacatgcttggcttgtgttgatttctattacctggggaatctaagagcccatggtctgtaacaCAGGTACTCTATACTATCTCGGGTGGTCATCTAGTCTAAATTTAAAT--------------------------------------------------------GCAACCATTTTTTGGACACTTAGAAGCTGACAGGCATTGGATGGATGTAGTCCTATGTCATGTACTCCACAGGCCACCCTCAGGCTACCAGGCCCAAAGCCAGCAGCTCCACTGCCACCCGTTTCAGCA
>gene=chr13_32162146-32163146; species=panTro
taaccatggcaaccagaagtgctgacctgcataccctacagcttccatgctttacacagcctgcaaaccccacccctgatgtcaattcctactcttcacctaataaaaattccctactggggctgttttcagagagctagctagaaaatccttatacctcagctgtttcccttgcacaagccccagaatagagcctcattgaggaaacatgcttggcttgtgttgatttctattacctggggaatctaagagcccatggtctgtaacaCAGGTACTCTATACTATCTCGGGTG-TCATCTAGTCTAAATTTAAATGCATCAGAATTAGGGAACTTTATTATATGCTGCTGCTACTACTACTGGTATCAATAGCAACCATTTTTTGGACACTTAGAAGCTGACAGGCATTGGATGGATGTAGTCCTATGTCATGTACTCCACAGGCCACCCTCAAGCTACCAGGCCCAAAGCCAGCAGCTCCACTGCCACCTGTTTCAGCA
>gene=chr13_32162146-32163146; species=papHam
taaccatggcaaccagacgtgctgacctgcataccctgcaccttccatgctttacccagcctgcaaaccccacccc-gatgtcaattcctactcttcacctaataaaaattccctactggggccgttttcagagagccagctagaaaat--------------------ccttgcacaagccctgaaatagagcctcatctaggaaacctgcttgtcttgtgttgatttccattacttggggaatctaagagcccatggtctgtaacaCAAGTACTCTATACTATCTTGGGTGGTCATCTAGTCTAAATTTAAATGCATCAGAATTAGGGAACTTTATCATATGCTGCTGCTACTACTACTGGTATCAATAGCAACCATTTTTTGGACACTTAGAAGCTGACAGGCATTGGATGGATGTAGTCCTATATGATGTACTCCACAGGCCACCCTCAAGCTACCATGCCCAAAGCCAGCAGCTCCACTGCCATCTGTTTCGGCA
>gene=chr13_32162146-32163146; species=ponAbe
taaccatggcaaccagaagtgctgacctgcataccctacacctcccatgctttacccagcctgcaaaccccacccctgatgtcaattcctactcttcacctaataaaaattccctactggggctgttttcagagagctagctagaaaatccttatacctcagctctttcccttgcacaagccccagaatggagcctcatctaggaaacatggttggcttgtgttgatttctattacttggggaatctaagagcccatggtctgtaacaCAAGTATTCTATACGATCTCGGGTGGTCATCTAGTCTAAATTTAAATGCATCAGAATTAGGGAACTTTATTATATGTTGCTGCTACTACTACTGGTATCAATAGCAACCATTTTTTGGACACTTAGAAGCTGACAGGCATTGGATGGATGTAGTCCTATATCATGTACTCCACAGGCCACCCTCAAGCTACCATGCTCAAAGCCAGCAGCTCCACTGCCACCTGTTTCAGCA
>gene=chr13_32162146-32163146; species=rheMac
taaccatggcaaccagacgtgctgacctgcataccctgcaccttccatgctttacccagcctgcaaaccccacccc-gatgtcaattcctactcttcacctaataaaaattccctactggggccgttttcagagagccagctagaaaatccttgcacctcagctgtttcccttgcacaagccctgaaatagagcctcatctaggaaacctgcttggcttgtgttgatttccattacttggggaatctaagagcccatggtctgtaacaCAAGTACTCTATACTATCTTGGGTGGTCATCTAGTCTAAATTTAAATGCATCAGAATTAGGGAACTTTATCATATGCTGCTGCTACTACTACTGGTATCAATAGCAACCATTTTTTGGACACTTAGAAGCTCACAGGCATTGGATGGATGTAGTCCTATATGATGTACTCCACAGGCCACCCTCAAGCTACCATGCCCAAAGCCAGCAGCTCCACTGCCATCTGTTTCAGCA
>gene=chr5_3234309-3235309; species=hg19
TGTTGTTTTTCAATCCCAGTTGGGGTTTGTACCACATGTAAAATAGATATTTCATGAGCAAGCCTTACAAGAAGACAGAATTGCTTAAATCAGACTGTAATATCGTAACCATATGGTAATCCTCTTCTCAGACCTTTAAAAATCCTATTGTCTACCAATTGCAATAAGATTTCAATTTGTACTTGAGCCTTATTTAGGTGGAATAGAAGAAGACATTGACCACTGTGGTTGCACTTTCAGCACACATGGGTGTGGCCCCGCACTGGCGGGCAGAGTGCTTCTGCCTTTGGAGCAAGAGGCCGAGTTGTGCACCTTCTCCGCCATTGCGATGAGAAGAGACCTTTCCCTGTGGATAAATGGGGCAAAAGTTGTTCAATCCTGAGCTCCATGTGTTTTCTTATGGTGTGGAAACCCAACCTGCCCCATGTCTGGATGTGTGTTTTGTCCCCGCCACCTGTGGAAGCCAGCAGGCCTGTGTGCAGTACGGTTGGCTCAGCTAA
>gene=chr5_3234309-3235309; species=bosTau
TTCTTTAAAAAAATCTCAGTTGGGGCTTGTACTACATATAAAATAGATAGTTCAGGAGGAATCCTCATAAGAACTCAAAATTGTTTAAATCAGAGTGGAACGTTATAACAATATGTTAATCCTATTCTCAGACCTTTTAAAATCCTACTGTCTACCAGTTGCAATGAGATTTCAATTTGCCCGTGATGTTTGTTTATGTCAAAGGGAGGGA----TTCTGCAGCGAGGCCCCTCTGCCGGCACAGACGGGCCAGG-CGGGCAGGTGCGGCCGGTGGTCCCCTGTAGCCCCAGCACCGGCCATG--GCGGCGCCTGCTCTGTCTCGGCGAGGGGGAGACCCCTCTCCCGGTGCATAAACG----------TGCTTGTGTCTGAGCCCCTTT-GGCTTCTCATGAAATGACAATCT------CCCTT-A-ATGGATGCATATTCTGACCTTGCCACCTGCAGAAGCATACAGGCCTGTTTGGGGTCCCCTTTGTGCAGCGAA
>gene=chr5_3234309-3235309; species=calJac
TGTTGTTTTTCAATCCCAGTTGGGGTTTGTGCCACATGTAAAATAGATATTTCATGAGCAAGCCTCATAAGACAACAGAATTGTTTAAATCAGACTGTAATATCATAACGACATGGTAATCCTCCTCTCAGACCTTTTAAAATCCTATTGTCTACCAATTGCAGTAAGGCTTCAATTTGTACTTGAGCCTTATTGAGGTGGAATAAAAGAACATGTTGATGATTGTGGTTTCGCCTTCAGCACAGAACGGTGTGGTCCTGTGCTCTCGGGCCGGATGCTTCTGCCTACGGAGCAAGAGGCCGAGTCATGCACCTTCTCCGCCACTGCAATGAGAAGAGACCTTTCCTTCTGGATAAATGGGGCAAACGTTGGTCAATCCTGAGCTCTGTGAGTCTTCTCA-GGTGTGGAAACCC-----GCTCC-----------------TTGTCCCTGCCGTCTGCTGAAGCCAGCAG-CCTGTGTGTAGTACGATTGGCTCAGCTAA
>gene=chr5_3234309-3235309; species=canFam
GGGTTTttttgAATCTCAGTTGGGGCTTGTATCACATATGAACTAGATATTTCATGAGGAATCCTCACAAGAACTCAAAATTGTTTAAATCAGAACATAATATTATAACAAGATGTTGATCCTGTTCTCAGACTTTTTAAAATCCTATTGTCTACCAGTTACAGTAAGATTTCGATTTACATGTGATGTTTATTTATGTCAAGGGGAAGGAGAACCTTGAGAAGGAGGCCCGACC---------------CATGG-CTAGCCCACGTGAGCTGAGT-------------------GGGGTGGGGTGTGGGGCCTTCCCCATCACCGAGGCCAGGGGACCCCCCTCCTGGTGG-TCAACGGGGTGAAAATTGCCCACTTCTG-AGTCCCTC-TACTTCTCATAAAATGGAAATCT------CCCCA-ATTTGGACCCATATTCTGCCCTTGCCACCTGCTGAAGCAGACAGGCCTGTTTGGAGTCCAGTTTGTTCAGCTCA
>gene=chr5_3234309-3235309; species=equCab
GGTTTTTTGAAAATCACTCTTGGGGCTTGTACCACATATAAAATAGATATTTCATGAAGAATCTTCACAAGAACTCAAAATTGTTTAAATCAGAATGTAATGCTATAACGATATGTTCATCCTATTCTCAGGCCTCTTAAAATCCCATTATCTACCAGTTACAATAAGATTTCAATTTACACGTGATATTTATTTATGTCGAAGGGAGGGAGACATTTCAGAGTGAGGTCCCACCGTTTGCATAGATGGGCAGGG-GTGGCGCTGGTGGGCAGGGCTTCTCTGCATCTTAAG-CAAGAGAGGAGTGTGGAGCCTTGTCTGTCATTGTGAGAGGGA---TCCTCTCCTGGTGGATAAATAGGGCAAAAACTGCTCCCTTCTGCACTCCCTT-TCTTCCTGGCAGAACGGAAACCT------CCCCA-GTTTGGACGCATGTTCTGACCCTGCCACCTGCCAAAGCAGGCAGGCCCACTTGGGGTCCAGTTTGCTCAGCTAA
>gene=chr5_3234309-3235309; species=gorGor
TGTTGTTTTTCAATCCCAGTTGGGGTTTGTACCACACGTAAAATAGATATTTCATGAGCAAGCCTTACAAGAAAACAGAATTGCTTAAATCAGACTGTAATATCGTAA-GATATGGTAATCCTCTTCTCAGACCTTTAAATATCCTATTGTCTACCAATTGCAATAAAATTTCAATTTGTACTTGAGCCTTATTTAGGTGGAATAGAAGAAGACATTGACCACTGTGGTTGCACTTTCAGCACACATGGGTGTGGCCCCGCACTGGCGGGCAGAGTGCTTCTGCCTTTGGAGCAAGAGGCCAAGATGTGCACCTTCTCCACCATTGCAATGAGAAGAGACCTTTCCCTGTGGATAAATGGGGCAAAAGTTGTTCAATCCTGAGCTCCATGTGTTTTCTTATGGTGTGGAAACCCAACCTGCCCCATGTCTGGACATGTGTTTTGTCCCCGCCACCTGCGGAAGCCAGCAGGCCTGTGTGCAGTACGGTTGGCTCAGCTAA
>gene=chr5_3234309-3235309; species=panTro
TGTTGTTTTTCAATCCCAGTTGGGGTTTGTACCACATGTAAAATAGATATTTCATGAGCAAGCCTTACAAGAAAACAGAATTGCTTAAATCAGACTGTAATATCGTAACGATATGGTAATCCTCTTCTCAGACCTTAAAAAATCCTATTGTCTACCAATTGCAATAAGATTTCAATTTGTACTTGAGCCTTATTTAGGTGGAATAGAAGAAGACATTGACCACTGTGGTTGCACTTTCAGCACACATGGGTGTGGCCCCGCACTGGCAGGCAGAGTGCTTCTGCCTTTGGAGCAAGAGGCCGAGTCATGCACCTTCTCCACCATTGCGATGAGAAGAGACCTTTCCCTGTGGATAAATGGGGCAAAAGTTGTTCAATCCTGAGCTCCATGTGTTTTCTTATGGTGTGGAAACCCAACCTGCCCCATGTCTGGACGTGTGTTTTGTCCCCGCCACCTGCGGAGGCCAGCAGGCCTGTGTGCAGTACGGTTGGCTCAGCTAA
>gene=chr5_3234309-3235309; species=papHam
TGTTGTTTTTCAATCCCAGTTGGGGTTTGTACCACATGTAAAATAGATATTTCACGAGCAAGATTTACAAGAAAACAGAACTGTTTAAATCAGACTGTAATATCGTAACGATATGGTAATCCTCTTCTCAGACCTTTTAAAATCCTATTGTCTACCGATTGCAATAAGATTTCAATTTGTCGTTGAGCCTTACTTAGGTGGAATAGAAGAAGACGTTGATGACTGTGGTTGCACTTTCAGCACACATGGGTGTGGCCTCGCGCTGGCGGGCAGAGTGCTTCTGCCTTTGGAGCAAGAGGCCAAGTCGTGCACCTTCTCCGCCATTGCGATGAGAAGAGACCTTTCCCTGTGGATGAATGGAGCAAATATTGTTCAATCCTGAGCTCCATGTGTTTTCTTACGGTGTGGAAGCCCAACCTGCCCCATGTCTGGACCCGTGTTCTGTCCCCGCCACCTGCTGAAGCCCACAGGCCTGTGTGCAGTACGGCTGGCTCAGCTAA
>gene=chr5_3234309-3235309; species=ponAbe
TGTTGTTTTTCAATCCCAGTTGGGGTTTGTACCACATGTAAAATAGATATTTCATGAGCAAGCCTTACAAGAAAACACAATTGTTTAAATCAGACTGTAATATCATAACGATATGGTAATCCTCTTCTCAGACCTTTAAAAATCCTATTGTATACCAATTGCAATAAGATTTCAATTTGTACTTGAGCCTTATTTAGGTGGAATAGAAGAAGACGTTGATAATTGTGGTTGCACTTTCAGTACACATGGGTATGGCCCCACACTGGTGGGCAGAGTGCTTCTGCCTTTGGAGTAAGAGGCCGAGTCATGCACCTTCTCTGCCGTTGTGATGAGAAGAGACCTTTCCCTGTGGATAAATGGGGCAAAAGTTGTTCAATCCTGAGCTCCATGTGTTTTCTTACGGTGTGGAAACCCAACCTGCACTATGTCTGCACACATATTTTGTCCCCATCACCTGCTGAAGCCAGCAGACCTGTGTGCAGTACAGTTGGCTCAGCTAA
>gene=chr5_3234309-3235309; species=rheMac
TGTTGTTTTTCAATCCCAGTTGGGGTTTGTACCACATGTAAAATAGATATTTCATGAGCAAGATTTACAAGAAAACAGAACTGTTTAAATCAGACTGTAATATCGTAACGATATGGTAATCCTCTTCTCAGACCTTTTAAAATCCTATTGTCTACCGATTGCAATAAGATTTCAATTTGTCGTTGAGCCTTACTTAGGTGGAAT---AGAAGACGTTGATGACTGTGGCTGCACTTTCAGCACACATGGGTGTGGCCTCGCGCTGGCGGGCAGAGTGCTTCTGCCTTTGGAGCAAGAGGCCAAGTCGTGCACCTTCTCCGCCATTGCGATGAGAAGAGACCTTTCCCTGTGGATGAATGGAGCAAACGTTGTTCAATCCTGAGCTCCATGTGTTTTCTTACGGTGTGGAAGCCCAACCCGCCCCATGTCTGGACCCGTGTTCTGTCCCCGCCGCCTGCTGAAGCCCACAGGCCTGTGTACAGTACGGCTGGCTCAGCTAA
>gene=chr5_3358014-3359014; species=hg19
CCATAGTTAGAGTGGGGCTTTTCAAAACGTAGAAAAGTGTGCTGCCGTGAGTTTAGAAAGACTAACAGCCTTCCTACTTGTGGCGGTGTGTATGTGTCAGGACAGGTCGACACCAAATATATAAGCCTCACCATGTATGCAACAGGCAGCCTGGGATAGACAGTGAAATCATGTTTTCAGCTGCGCTAGGCAGTCATACACCACATTTAAGACGGTGCTTCCACACCAGAAATGGTTTCTTGAGACTAAGTCATCTCCTCTGTTCCTTTGCTGAAAAATGACGGGGTCTTGCCTCCTTTATTTCCTGTTGTGTGGTATTCCTCCCACCTGAAAACATCTTCCCCATCCATTGCTACTTCCTGGGTGGGCCCAGCCTAAAAGGCCCAGCTCACAGGTAACTCCGGGGGCACCTGCCCTCTGCAAGGCCTGCACCCCTATTATCCCAGGACTCCATGCTTCCTGGCACTGGCTGTTTTGGTTCTATCTCAGCTCTCATATTA
>gene=chr5_3358014-3359014; species=bosTau
CCAGAGGCCAAGAGGACTTTTACAAAAATCAGAAAAGTATGCTGCTGTGGGTGCAGACAGCCAGGC--CCTTCCTGCTTGTGGCAGTAGGTG-TTGCTGGCACAGGGCGGGCTTAAATGCATAAGCACCATCATCCGTGTGCCAGCCAGTCAGGAAGAAACCGTCAAATTGCTGGATTAGCCGCACAGAGCGAATCCACCCCAGATGGAGAAAGGAGCTTC-AAGCCAGCCCCGGCTTCAGAAGAGTGAGGCTGCTTTCCTCCCTCCCTCCTGTGTGTCTACGGGATTCTGT-GCC----TGCCTTTCT-CCTGGAGTTTGTCTCTGCTGGGAACATCCCC---------TGCTCCACCCTGAGCA--GCCAGCCAGAGAG-CCCAGCGTAAACCTGACCCCTGG---ACCTGCTCCCCACGTGGTCT-CACTCCCCTGATCACAAGACCCCACGCTTCCCGGCACTATTTGTGTCTGTCCTGATTCAG--CCCCCAGGG
>gene=chr5_3358014-3359014; species=calJac
CCACAGTTAGAGTAGCACTTTTGAAGACTCAGGAAAGAGTGTTGACACT----------------CAGCCTTCCTACTTGTGGTGGTGTGTACGTGTTAGGACAGGTCAACACCAACTATAGACACCTTGTCATTTATGCAACAGGCAGCCTGAGATAAACAGGAAAACTATGTTTTCAGCTACG-TAGGCAGTCAGGAGCCACATCTAAGAAGGTGCTTCCAAACCGGAAATGTCTTCTTGAG---AAGTCTGGTCCTCTGCTCCTGTGCTAAAAAGTGATGGGGCCTTGCCCCCTTGA-TTCCTGTTGTGCACCATTCCTCCCACCGGAAAACATTTTCCCCACCCATTGCTG-TTCCTGGGCATGGCCAGCTTGGCAGGCCCAGCTCACAGGTAACTCCAGGGGCACCTGCCCTTTGCATGGCCTATACCCCCATTATCCCAGGACTCCATCCTTCCCGGCACTGGCCATTTAGGATTGATCTTAGCTCTCATGTTA
>gene=chr5_3358014-3359014; species=canFam
CCAAGGTTCGGACACGGCTTCGTAAAAGTTGGGAAAGGATGTCGTCTTAAGTTCAGAAAGACAGGA--TTCTCCT-----------TACAAATATATAAGAACAGCTCAACTCTGCATAAGTAGGTGGTGTTACCCATGCGACAGGCAGCCAGGGATAAACGGCTG----------ATGGCCACACCAGA-GAGTCAATTCCTAACGGCAGAGGGAGTTCC-TAACCACTGGAGAGTTCTTAGGAAGAAGGCAGCTTCCCTGCTCCCTTCCCGAAAATTAGTGGGATTTTGCCACCTTTGTGTATTTCTGCCTGGTGCTTCTCCCATCAGAGAGCCTTCTCCCCACCCCCACATGCTTCTTGGGCACGGCCGTGCTGTAGG-CCCCGCTCGAAGTCCCCAGCCAG---GCCTGCTCTGTGCGCGGTTCATAGCT----------GGGACCCTGTTCCTCCGGGCGCTGGTGGCTTTGGTCCTGTTCTGGCTCTGCCAG--
>gene=chr5_3358014-3359014; species=equCab
CCAAAGTTCAAATTGGACTTTAT-----TCAGGAAAGAATGTGGCCATAAGTTCAGAAAGACTGAT--ATTTCCTATTTGTGGCCTTATATATTTGTAAGTACAGGTCAAATGGGAACACAAAAGCACCGGCATCTATGTGACAGACAGT--GGGATGAATGGTTAAATCACCATATTAGCCATAACAGGTGTGTC-ACCCCCAAAATCAAA-GGGGTTCC-AAACCAGCAATGACTTCTTAACAATGTGG-GGCTTCATTGCTCCCTTCCTGAACATCGATGGGATTTTGT-GTCTTTATGTCTTACTGTGTGACGTTGCTCCCATCTGAAACCCTCCTGCCCCCTAGTCTGTACTTCTTGAGTATGGCCAGCGTGAAGG-CCCAGCTCAAAATGGACTTCTGG---ACCTGCCCCCCACACAGTTCGTACATCCTTTATCATAAGACCCCTTTCTTCCTGGGGCTAGTG--TCTGGTCCTGTCTGAGCTCTCCTAGGA
>gene=chr5_3358014-3359014; species=gorGor
CCATAGTTAGAGCGGGGCTTTCTAAAACGTAGAAAAGTGTGCTGCCGTGAGTTTAGAAAGACTAACAGCCTTCCTACTTGTGGCGGTGTGTATGTGTCAGGACAGGTCAACACCAAGTATATAAGCCTCACCATGT-TGCAACAGGCAGCCTGGGATGGACAGTGAAATCATGTTTTCAGCTGCGCTAGGCAGTCATACACCACATTTAAGACGGTGCTTCCACACCAGAAATGGTTTCTTGAGACTAAGTCATCTCCTCTGTTCCTTTGCTGAAAAATGACAGGGTCTTGCCTCCTTTACTTCCTG-TGTGTGGTATTCCTCCCACCTGAAAACATCTTCCCCATCCATTGCTACTTCCTGGGTGGGCCCAGCCTAAAAGGCCCAGCTCACAGGTAACTCCAGGGGCACCTGCCCTCTGCACGGCCTGCACCCCTATTATCCCAGGACTCCATGCTTCCTGGCACTGGCTGTTTTGGTTCTATCTCAGCTCTCATATTA
>gene=chr5_3358014-3359014; species=panTro
CCATAGTTAGAGTGGGGCTTTTCAAAACGTAGAAAAGTGTGCTGCCGTGAGTTTAGAAAGACTAACAGCCTTCCTACTTGTGGCGGTGTGTATGTGTCAGGACAGGTCGACACCAAATATATAAGCCTCACCATGTATGCAACAGGCAGCCTGGGATAGACAGTGAAATCATGTTTTCAGCTGCGCTAGGCAGTCATACACCACATTTAAGACGGTGCTTCCACACCAGAAATGGTTTCTTGACACTAAGTCATCTCCTCTGTTCCTTTGCTGAAAAATGATGGGGTCTTGCCTCCTTTATTTCCTGTTGTGTGGTATTCCTCCCACCTGAAAACATCTTCCCCATGCATTGCTACTTCCTGGGTGGGCCCAGCCTAAAAGGCCCAGCTCACAGGTAACTCCGGGGGCACCTGCCCTCTGCAAGGCCTGCACCCCTATTATTCCAGGACTCCATGCTTCCTTGCACTGGCTGTTTTGGTTCTATCTCAGCTCTCATATTA
>gene=chr5_3358014-3359014; species=papHam
CCATCGTTAGAGTGAGACTTCTCAAAACTTAGAGAAGAGTGCTGCCATGCGTTTAGAATGACTAACAGCCTTCTTATTTGTGGCGGTGTGTATGTGTTAGGACAGGTCAACACCAAATATATAAGCCTCGCCACGTATGCAACAGGTAGCCTGGGATACACAGTGAAATCGTGTTTTCAGCTACACTAGGCAGTCATACGCCACATCTAAGACGGTGCTTCCACACCAGAAATGGATTCTTGAGACTAAGTCAGCTCCTCTGTTCCTTTGCTGAAAAATGATGGGGTCTTGCCCCCTTTATTTCCTGTTGTGTGGTATTCCTCCCACCTGAAAACATCTTCCCCCTCCATTGTTGCTTCCTGGGTGGGGCCAGCCTAAAAGGCCCAGCTCACTGGTAACTCC---GGCACCTGCCCTCTGCATGGCCTGCACCCCTATTATCCCAGGACTCCATGCTTCCTGGCACTGGCTGGTTTGGTTCTATCTCAGCTCTCGTATTA
>gene=chr5_3358014-3359014; species=ponAbe
CCATAGTTAGAGTGAGACTTTTCAAAACGTAGAAAAGAGTGCTGCCATGAGTTTAGAAAGACTAACAGCCTTCCTACTTGTGGCGGTGTGTATACGTCAGGAGAGGTCAACACCAAATATATAAGCCTCACCATGTATGCAACAGGCAGCCTGGGATAGACAGTGAAATCATGTTTTCAGCTGTGCTAGGCAGTCATACACCACATCTATGACGGTGCTTTCACACCAGAAATGGTTTCTTGAGACTAAGTCAGCTCCTCTGTTCCTTTGCTGAAAAATGATGGGGTCTTGCCTCCTTTATTTCCTGTTGTGTGGTATTCCTCCCACCTGAAAACATCTTCCCCATCCATTGCTTCTTCCTGGGTGGGGCCAGCCCAAAAGGCCCAGCTCACAGGTAACTCCGGGGGCACCTGCCCTCTGCACGGCCTGCACCCCTATTATCCCAGGACCCCATGCTTCCTGGCACTGGCTGTTTTGGTTCTATCTCAGCTCTTGTATTA
>gene=chr5_3358014-3359014; species=rheMac
CCATCGTTAGAGTGAGACTTCTCAAAACTTAGAGAAGAGTGCTGCCATGCATTTAGAATGACTAACAGCCTTCTTATTTGTGGCGGTGTGTATGTGTTAGGACAGGTCAACACCAAATATATAAGCCTCGCCACGTATGCAACAGGTAGCCTGGGATAGACAGTGAAATCGTGTTTTCAGCTACACTAGGCAGTCATACGTCGCATCTAAGACGGTGCTTCCACACCAGAAATGGATTCTTGAGACTAAGTCAGCTCCTCTGTTCCTTTGCTGAAAAATGATGGGGTCTTGCCCCCTTTATTTCCTGTTGTGTGGTATTCCTCCCACCTGAAAATGTCTTCCCCCTCCATTGTTGCTTCCTGGGTGGGGCCAGCCTAAAAGGCCCAGCTGACTggtaactc---------------------------------------------------------------------------------------------------
>gene=chr5_4018311-4019311; species=hg19
TGCACTTGGCCCTGGCAGGTGGAATTGGAAGGCAGAACTTCATGTTCTTCCCTATCTTAAAGAAAGATTATTTGTAGCTCATTGTAATGTCTCATTGTTCTCATTTGTTTTGCTAACACATCTCATTACCATACATTTGAATCTAAAGTCAGAAAGGATACTGATATGCCCAATGCCAGGTCTCACCTGATTTCTAGGTCCTGCCAGTCACACCCTACTAGGAAAAGCCCATTTCTCCTATTAGAGTCCTGTGCCTTCTCTAAACAAATATTCAATTTTCCATATTAGTATTAACAAACATTGGCCCTCTCAGTGGTGACAACACCAAACAAATTGTCAGGAGAAGGAGGAAGGTTTTTGTTTCTTCTCCAGCAGCTGGATTTAGAAAAGAAGACAGGCGTGAAATGTGTGGGTAGATCTGTTTCAACAATGGCAAGAACTACCAATTGTGTAATCCAGTTTCAGCAGGGGATTTCTCTTTATCTTAATAACTagtgaaa
>gene=chr5_4018311-4019311; species=bosTau
GGCA-CCTGCCCTTGAAGGTGGACCTTGAAGGGGGGAATTTATGTGCTTCTG-AGCTGGAGGAAAGGCAATCCAGAACTCACTGCAACGTCTCATTTTATTTTATTTCTTTGTTAACACACATGATAACCATACATTTGAGGCTAAAATCAGGAGGTACAGCCATGTACATGATGTCGCACCCCACCCCAATTCCAGGTCTCACAAAAAAGATTCTAATGAGAAAGGCCCATTTCTTCTACCTGAGCCCCAGACGGCCTCCAAACGAGTGTCAGATTTTCCATCTTGATGTCATCAGATGTGGGCAGTCTCAGTAGTGACAACACTACACAAACTGTCAGGGGAAGGAGGAAGGTTTTTTTTCCCTCTCTAGCAGCTGGACTTAAAAAAGAAGACAGGCATGAAATTTGTGGGTAGATCTGTTTCAACAATGGCAAGAACTACCAATTGTGTAATCCAATTTCAACAGGGGATTTCTCTTTATCTTAATAACTAGTGAAA
>gene=chr5_4018311-4019311; species=calJac
TGTAGTTGGCCCTGGTAGGTGGAAGCAGAACACAGAACTTTATGTGCTTCCCTATCTTAAAGAAAGACTATCCGGAGTCCATGGTAAAGTCTCATTTTATTTATTTGTTTTGCTAGCACATCTAACTACCATACATTTGAATCTAAAGTCGGAAAGGATACCCATGAGCCCAATGCCAGGTCCCACCTGATTTCTAGGTTCTGCCTGACAGACCCTACTAGGAAAAGACCAATTCTCCTACTTGTACCCTGTGCCTATTCTAAA-AAATACCCAATTTTCCATATTAGTCTTAACAAACGTTGGCTGTCTCAGTGGTCATGACACCAAACAAATTGTCAGGGGAAGGAGGAAGGTTT-TGTTTCTTCTCCAGCAGCTGGATTTAGAAAAGGAGACAGGCAGAAAGTTTGTGGGTAGATCTGTTTCAACAATGGCAAGAACTACCAATTGTGTAATCCGATTCCAGCAGGGGATTTCTCTTTATCTTAATAACTAGTGAAA
>gene=chr5_4018311-4019311; species=canFam
TGCA-------------------------------------------------GTCTTAGGGAAAGATAATGCATAAGTCAATGCAAGGTCTCATtttgtttttttttTCTGTTAACTCACATAACTGTCATACCTATAAGTCTAAATTCAAAACGTACAGGCCCATACATGATGGCGCATTCCACTCCATTTCTAGGTCTTGCAAGAAAGACTCTAATAAGAAAAACCCATTTCTCCTACCTGAGCCC-ATGCCTACTCGAAATGAGTATCAGATTTTCCAGATTGATATTATCAAATATTGGCAGTCTCAGCAGCAGGAACACTAAACAAATTGTCAGGGGAAGGAGGAAGTtttcttttttcCCCTTAGCAGCTGGACTTAGAAAAGAAGACAGGCATGAAATTTGTGGGTAGATCTGTTTCAACAATGGCAAGAACTACCAATTGTGTAATCCAATTTCAACAGGGGATTTCTCTTTATCTTAATAACTAGTGAAA
>gene=chr5_4018311-4019311; species=equCab
TGCA-CCTGCCTTCGACGGTGGAAATGGAAGTCGGAACGTTACACGCTTCCT-ATCTTAAGGAAAGATGATCCATAACCCATTGTGATGTCTTGTTTTATTTATTTTTTTTGTTAACACACATGATTACCATACATTTGAGTCTAAAATCAGGAAGTATAACCACTTGCCTGATATCATG-TCTGTCCCATTTCTAGGTCTTGCAAGAAAGACTCTAATAAGAAAAGCCCACTTCTCCTACCTGAGC---TTGTCCACTCAAAAGGAGGATCAGATTTTCTGCACAGATTTCATCAAACATCGGCCGTCTCAGCAGTGACAACACAAAACAAATTGTCAGGGGAAGCAGGAAGGTTTTCTTCTCC-----AGCAGCTGGACTTAGAAAAGAAGAAAGGCATGAAATTTGTGGGTAGATCTGTTTCAACAATGGCAAGAACTACCAATTGTGTAATCCCATTTCAACAGGGGATTTCTCTTTATCTTAATAACTagtgaaa
>gene=chr5_4018311-4019311; species=gorGor
TGCACCTGGCCCTGGCAGGTGGAATTGGAAGGCAGAACTTCACATTCTTCCCTATCTTAAAGAAAGATTATTTGTAGCTCATTGTAATGTCTCATTGTACTCATTTGTTTTGCTAATACATCTCATTACCATACATTTGAATCTAAAGTCAGAAAGGATACCCATATGCCCAATGCCAGGTCTCGCCTGATTTCTAGGTCCTGCCAGTCACACCCTACTAGGAAAAGCCCATTTCTCCTATTAGAGTCCTGTGCCTACTCTAAACAAATATTCAATTTTCCATATTAGTATTAACAAACATTGGCCCTCTCAGTGGTGA-AACACCAAACAAATTGTCAGGAGAAGGAGGAAGGTTTTTGTTTCTTCTCCAGCAGCTGGATTTAGAAAAGAAGACAGGCGTGAAATGTGTGGGTAGATCTGTTTCAACAATGGCAAGAACTACCAATTGTGTAATCCAGTTTCAGCGGGGGATTTCTCTTTATCTTAATAACTagtgaaa
>gene=chr5_4018311-4019311; species=panTro
TGCACTTGGCCCTGGCAGGTGGAATTGGAAGGCAGAACTTCATGTTCTTCCCTATCTTAAAGAAAGATTATTTGTAGCTCATTGTAATGTCTCAT-GTACTCATTTGTTTTGCTAACACATCTCATTACCATACATTTGAATCTAAAGTCAGAAAGGATACCCATATGCCCAATGCCAGGTCTCGCCTGATTTCTAGGTCCTGCCAGTCACACCCTACTAGGAAAAGCCCATTTCTCCTATTAGAGTCCTGTGCCTACTCTAAACAAATGTTCAATTTTCCATATTAGTATTAACAAACATTGGCCCTCTCAGTGGTGACAACACCAAACAAATTGTCAGGAGAAGGAGGAAGGTTTTTGTTTCTTCTCCAGCAGCTGGATTTAGAAAAGAAGACAGGCGTGAAATGTGTGGGTAGATCTGTTTCAACAATGGCAAGAACTACCAATTGTGTAATCCAGTTTCAGCAGGGGATTTCTCTTTATCTTAATAACTAGTGAAA
>gene=chr5_4018311-4019311; species=papHam
-----------------------------------------------------------------------------------------------------------------------------TTACCATACATTTGAATTTAAAGTCAGAAAGGATACCCATGTGCCCAATGCCAGGTCTCACCTGATTTCTAGGTCCTGCTAGTCACACTCTACTAGGAAAAGCTGATTTCTCCT----GAGTCCTGTGCCTACTCTAAACAAATATTCAATTTTCCAAATTAGTATTAACAAACATTGGCCCTCTCAGTGGTGACGACACCAAACAAATTGTCAGGAGAAGGAGGAAGGTTTGTGTTTCTTCTCCAGCAGCTGGATTTAGAAAAGAAGACAGGCATGAAATTTGTGGGTAGATCTGTTTCAACAATGGCAAGAACTACCAATTGTGTAATCCAATTTCAGCAGGGGATTTCTCTTTATCTTAACAACTagtgaaa
>gene=chr5_4018311-4019311; species=ponAbe
TGCACTTGGCCCTGGCAGGTGGAATTGGAAGGCAGAACTTCATGTTCTTCCCTATCTTAAAGAAAGACTATTTGTAGCTCATTGTAATGTCTCATTGTACTCATTTGTTTTGCTAACACATCTCATTACCATACATTTGAATCTAAAGTCAGAAAGGATACCCACATGCCCGATGCCAGGTCTCGCCTGATTTCTAGGTCCTGCCAGTCACACCCTACTAGGAAAAGCCCATTTCTCCTATTTGAGTCCTGTGCCTACTCTAAACAAATATTCAATTTTCCATATTAGTATTAACAAACATTGGCCCTCTCAGTGGTGACAACACCAAACAAATTGTCAGGAGAAGGAGGAAGGTTTTTGTTTCTTCTCCAGCAGCTGGATTTAGAAAAGAAGACAGGCATGAAATTTGTGGGTAGATCTGTTTCAGCAATGGCAAGAACTACCAATTGTGTAATCCAATTTCAGCAGGGGATTTCTCTTTATCTTAATAACTAGTGAAA
>gene=chr5_4018311-4019311; species=rheMac
-----------------------------------------------------------------------------------------------------------------------------TTACCATACATTTGAATTTAAAGTCAGAAAGGATACCCATATGCCCAATGCCAGGTCTCACCTGATTTCTAGGTCCTGCTAGTCACACTCTACTAGGAAAAGCTGATTTCTCCTATCTGAGTCCTGTGCCTACTCTAAACAAATATTCAATTTTCCAAATTAGTATTAACAAACATTGGCCCTCTCAGTGGTGATGACACCAAACAAATTGTCAGGAGAAGGAGGAAGGTTTTTGTTTCTTCTCCAGCAGCTGGATTTAGAAAAGAAGACAGGCATGAAATGTGTGGGTAGATCAGTTTCAACAATGGCAAGAACTACCAATTGTGTAATCCAATTTCAGCAGGGGATTTCTCTTTATCTTAACAACTAGTGAAA
>gene=chr5_5563309-5564309; species=hg19
ACATAAAACGTCTCGCTTATTGGGATGTTAAGTCTTGCAGAAGTTGTTTCACTTATTAAGTAAAACAAAAAAGTTTCAAAAGCAGTATATGCagctttagtaatcaaaacagagtgatattggtataaaaatagacatatagaccaatggaataggattgagagtccagaaacaaagccatatgtctatggctgattgattttcaacaaaggttccaagaacattcaatggagaaatagcagtttcttcaataagttgggctgggacaactggatatccacaagcaaaagaatgtagctggacccctacttcactccgtatacaaaaactaactcaaaatggatcagttacctaaatatcaaagctaaaaccataaaaatcttagaagaaaacttaagggtaaatcttcataattttagatttggcatgaacaacaagaaagatagataaattgaactttatcaaaagtaaaaaccgtgtatcaaagcacattatgaaag
>gene=chr5_5563309-5564309; species=bosTau
--------------------------------------------------------------------------------------------------------------------------------------------------------------------------------------------------------------------------------------------------------------------------------------------------------------------------------------------------------------------------------------------------------------------------------------------------------------------------------------------------------------------
>gene=chr5_5563309-5564309; species=calJac
ACATAAAGGTTTTCACTTATTGGGATGTTCAGTGTTGCAGAATTTATTTCAATTATACAGGAAAAC----AAGTTTC-AAAGCAGTACCTGCagctatagtaatcaaaaacgtgtgatattggcataacaataggcatatagatcaagggagtaggattgagagtcaaggaacaaaccaatatgtctatggattattgattttcaacaaaggtgccaagacctttcaatggagaaatagcaatttccccgataagttgggctgtggcaactggattcccacatgcaaaagaatgtagctggacctctacttcacatcagatgcaagaaacaactccacatggatcaattacctaaatataaaagctaaaaccataaaaatcttagaagaaaacttaagggtaaatcttcataattttagatttggcatgaacaatgacaaaaatagataaattgaactttatcaaaaataaaaactgtgtatcaaagcacattatgaaaa
>gene=chr5_5563309-5564309; species=canFam
ACATAAAAG-GTTGGT---TGATGATATTATTTCTTGCAGAACTTATTCTATTTATTAAGTAAAGCCAAAAAGTTTAAAAAGCAGCATATGCagctactgtaataaaaa-----------tggcatagaggtagacaga----ccaatggaatgaaactgagtgtac---aataaacccatacatctgtggtcaactgattttcagcaaggttgccaagaccgttcaggggggagaggatcagctcttgaagaagtgatgttgggatgactagatttccacatgcagaa----acagttggaccttta-cctacaccacatacaggtactaacacaaaatggaccaatcatctaaatttaagagctaaaatcataaaattattagaagaaaacatcagggtacatcttaaggaccttggggttagcatgaacaacaaaaatcccagaagatttgaagttcatcaaaat--aaaaccgtgcatgaaagaacaacatggaga
>gene=chr5_5563309-5564309; species=equCab
ACATAAAAATGTTGACT--TTATAAAGTTCTTTGTTAAAGAATTTATTCTGTTTATCGAGTAAAACCAAAAAGTTTAAAAAGCAGTAtacgcagccacagtaatcaaaa-----------tggcataaagaaagacacacagagcaacggaatagaattgagaatccagaaagatactcacaaatttatggtcacttgatttccaacaaaggtgccaagaccattccagggggaaagaatagtctattcaacaagtggcgctggggtgactggatacgcacaagcgaaagaatgaaattggacccccgtctcacactatattcaaatatcaacacaaaatggatcaatgacctaaatataacagcc-aaatcactacactcttagaagaaaacataggggtaaatcttcacgaccttgggtttggcacaagcaacaaaaaaaatagaaaaattggacgtcatcaaaattaaaaactgtgcatcaaaggatgttgtgaaga
>gene=chr5_5563309-5564309; species=gorGor
AGACAAAACGTCTGGCTTATTGGGATGTTAAGTCTTGCAGAAGTTGTTTCACTTATTAAGTAAA-CAAAAAAGTttcaaaagcagtatatgcagctttagtaatcaaaacagagtgatattggtataaaaatagacatatagaccaatggaataggattgagagtccagaaacaaagccatatgtctatggctgattgattttcaacaaaggtgccaagaacattcaatggagaaa------------------------------------------------------------------------------------------------------------------------------------------------------------------GGTAAATCTTCATAATTTTAGATTTGGCATGaacaataagaaagatagataaattgaactttatcaaaaataaaaaccgtgtatcaaagcacattatgaaag
>gene=chr5_5563309-5564309; species=panTro
aCATAAAATGTCCTGCTTATTGGGATTTTAAGTCTTGCAGAAGTTGTTTGACTTATTCAGTAAAACAAAAAAGTTTCAAAAGCAGTATATGCagctttagtaatcaaaacagagtgatattggtataaaaatagacatagagaccaatggaataggattgagagtccagaaacaaagccatatgtctatggctgattgattttcaacaaaggtgccgagaacattcaatggagaaatagcagtttc---aataagttgggctgggacaactggatatccacaagcaaaagaatgtagctggacccctacttcactctgtatacaaaaactaactcaaaatggatcggttacctaaatatcaaagctaaaaccataaaaatcttagaagaaaacttaagggtaaatcttcataattttagatttggcatgaacaacaagaaagatagataaattgaactttatcaaaaataaaaaccgtgtatcaaagcacattatgaaag
>gene=chr5_5563309-5564309; species=papHam
ACATaaaaaGTCTCACTTATTGGGATGCTAGGTCTTGTAGAAGTTATTTCATTTATTAAGTAAAACAAAAAAGTTTCAAAAGCAGTATATGTAGCATTagtaattaaaacagtgtgatattggtataaaaatagacatatagaccaatggaataggattgagagtccagaaacaaacccatatgtctatagctgtctgattttcaacaaaggtgccaagaacattcaatggagaaata----------------------------------------------------------------------------------------------------------------------------------------------------------------------------------------------------------------------------------------------------------------------
>gene=chr5_5563309-5564309; species=ponAbe
ACATAAAACTTCTCGCTTATTGGGATGTTAAGTCTTGCAGAAGTTATTTCGTTTATTAAGTAAAACAAAAAAGTTTCAAAAGCAGTATATGCagctttagtaatcaaaacagagtgatattggtataaaaatagacatatagaccaatggaacaggattgagagtccagaaacaaagccatatgtctatggctgattgattttcaacaaagatgccaagaacattcaatggagaaaaagcagtttcttcaataagttgggctgggacaactggatatccacaagcaaaagaatgtagctggacccctacttcacaccgtatacaaaaactacctcaaaatggatcaattaccgaaataccaaagctaaaaccataaaaatcttagaagaaaacttaagggtaaatcttcataattttagatttggcatgaacaacaagagaaacagataaattgaactttataaaaaataaaaaccgtgtatcaaagcacattatgaaag
>gene=chr5_5563309-5564309; species=rheMac
ACATaaaaaGTCTCACTTATTGGGATGCTAGGTCTTGTAGAAGTTATTTCATTTATTAAGTAAAACAAAAAAGTTTCAAAAGCAGTATATGTAGCATTagtaattaaaacagtgtgatattggtataaaaatagacatatagaccaatggaataggattgagagtccagaaacaaacccatatgtctatagctgtctgattttcaacaaaggtgccaagaacattcagtggagaaata----------------------------------------------------------------------------------------------------------------------------------------------------------------------------------------------------------------------------------------------------------------------
>gene=chr5_6350309-6351309; species=hg19
TAAAAGCAGACGACCACTTCATAGGTTAAAAAGACATCTGCAAGCTATTTAATACTAAGCTTCATTCCATTAACCTTCATTTTTGTCTCAAAATAATCCTGACCATTTAATATATAACCCCTCACTCCAAAAAGCATTGATTGTACTGTGAAAACATGATTCTTCAGGCATGGGATTTGCTTGTTTACCAATTATTCTCCTTTCCTGGCTAGAACCCTAAAATAATATCAGCAACTGCTGGGAGGGAGGGAGGGAAGGGGAGGAGTCAGACTCGGAGGACACGTCTGACAAAGAGGCAAAGGAAGCTCCTTGCTGCTGCTGCTGTCCTTGCTGCTGTTCTGCCTGGGCTTCGTTTTACAGGATCAATGTTGGGGTGTCACCGGGTCAACGGCAGGGAGGTCTCTCAGCAGGGACACCCAGGCCCAGCGAACACACTGATGCACCGTGCTCATATACCGGCCGGTGATCACTTCGGCTTCTTTGGGGGAAGAATTTCCGGC
>gene=chr5_6350309-6351309; species=bosTau
TGAAAGTGGAATACAACTTAATTAGTTCACAAGACACTTGTGGACTATTTAATTATCAACTCCTTTTAATTGACCTTCATTATTAGCTCAGAAAAATTCTGACA-------ATGCTACCTGCCACCCCCAAAAGCAATCATTGTACAGTAAAAGCAGTAGTCTTTGGGCCTGGGATTTGGTTTCCTATGAAACGCTTTCCTAGTCTGGTCGGAG--CTAAGATAATCTCAGAGACGGG--GAGGGAAGGGGCCGGGGGAGGTGGGAGAGAC-GGG------CCTCTGTGACG--TGCCGAGCACGC-------CGTGG------------------TTTTGTCTGACTTTCATTTTACAAGATCAGTGTGAGGGCATCAGTTGGTAACTACCTGGCAGCCTTCATGGAGGGGACACCGAAGCCGGGTAA--ACACTCACACACAATGCTGGTGAATGAGCTGCCAGCCACACCGGCTTCTGGCAGGGAAGACTTCCTGGC
>gene=chr5_6350309-6351309; species=calJac
TAGAAGTAGACCACCACTTCATAGGTTAAAAAGACATTTGCAAGCTATTTAAACCTAAGCTTCATTCAATTAACCttctttttt--CTCAAAATAATCCTGACCACTTAACATATAACCCATCACTCCAAAAAGCCATGATCATACGGTGAAAGCACGATTCTGTAGACCTGGGATTGGACTGTTTATAAATTATTCTCCTTTCATGGCTGGAGCCCTAAAATAATATCAGCAACACACAGGAGTG---------AGGGGAGGAGACAGACTCAGAGGGCACGCTTGACAAAGAGGCAAAGGCAGCTCCTTGCTGCTGCTGCTGTCCTGGCTGCTGTTCTGCCTGGGCTTTGTTTTACAGGACTGATGTCAGGGTGTCACTGGGCTAACAGCAGGGAGGTCTCTCAGCAGGGATGCTCAGGCCCAGCAAACACACTGATGCACCATGCTCATATACCAGCAGGTGATCACATCGGCTCCTCTCATGGAAGACTTTCCGGC
>gene=chr5_6350309-6351309; species=canFam
TAAAAATGGAAGAGTACACAATCA---------------GTGAACTATTCAATAAGACCATTCATTTCATTGA-----AATTTTGGCCCAGAATAATTCTGACA-------ATATTACCTGCCACCCCCAAAAGCAATAATTGTACTGTAAAAGCAATAATCATGGGGCCTGGAAAT---TCATCTCTAAAGAATTTTC---TTATGGCTGGAACACTAAAATAACATCAGCCACTGGCTGAGGGCAGGGAAG--AAGAGTTGGGAGAGACCCGG------CTTCTGATAAAGAGGCAAAGTAGGC-------CTTGGTGGTCGATGTTGCTCTTGTTCTCTCTGTGCCTCATTTTATAAGAACTACGTAAGGGCATCAGGCAGTAAATACCAGAGAGCTCTCACAGCAGGGAAACGC-AGCTCGGTAAACACATTCGCGCACAGTCCTCATAAATGGGCCGTCAATCACACT-----------GGGAAGACTTTCCAGT
>gene=chr5_6350309-6351309; species=equCab
TAAAAGTGGAATGCTATTTAATTAGTTAATAAGACATTTGTGAACTATTTAATGATAAACTTCACTTAATTGACCTTTATTTTTGGCCCAGAACAGTTCTCACA-------ATATTACCTGCCACCCCAAAAAGCAATAATTGTATTGTGAAAACAATGATCTTTGGGCCTGGGATTTGCTTGTCCCTGAAGTATTTTCCTTTTATGGCTGGAACCCTGAAATAATATCAGCGACTGGTGGAGGGGAGGGGCG--GGGAGATGGGAGAGACACGG------CTTCTGATGAAGAGGCAAAGGGGGC-------TGTGGTTGTCGTCGTCGCTGTGGTTCCGCCTGAGCTTCATGTACCTGACACC-CGTGAGGGAACCGCTTGGTAAATACCAG-GAGCTCCCGCCGCAGGGCTGCCCAGGCTCGGTAAACACAGTCGTGCACAACGCTCATAAACCGGCTGTCAGTCACACTGGCTCCTGGTGGGGAGGACTTTCCAGC
>gene=chr5_6350309-6351309; species=gorGor
TAAAAGCAGACGACCACTTCATAGGTTAAAAAGACATCTGCAAGCTAGTTAATACTAAGCTTCATTCCATTAACCTTCATTTTTGTCTCAAAATAATCCTAACCATTTAATATATAACCCCTCACT-CAAAAAGCATTGATTGTACTGTCAAAACATGATTC--------------------------------------------------------------------------------------------------------------------------------------------------------------------------------------------------------------------------------------------------------------------------------------------------------------------------------------------------
>gene=chr5_6350309-6351309; species=panTro
TAAAAGCAGACGACCACTTCATAGGTTAAAAA--CATCTGCAAGCTATTTAATACTAAGCTTCATTCCATTAACCTTCATTTTTGTCTCAAAATAATCCTGACCATTTAATATATAACCCCTCACTCCAAAAAGCATTGATTGTACTGTGAAAACATGATTCTTCAGGCATGGCATTTGCTTGTTTACCAATTATTCTCCTTTCCTGGCTAGAACCCTAAAATAATATAAGCAACTGCTGGGAGGGAGGGACGGAAGGGGAGGAGTCAGACTCGGAGGACATGTCTGACAAAGAGGCAAAGGAAGCTCCTTGCTGCTGCTGCTGTCCTTGCTGCTGTTCTGCCTGGGCTTCGTTTTACAGGATCAATGTTGGGGTGTCACTGGGTCAACAGCAGGGAGGTCTCTCAGCAGGGACACCCAGGCCCAGCGAACACACTGATGCACCGTGCTCATATGCA---CCGTGATCACTTCAGCTTCTTTGGGGGAAGAATTTCCGGC
>gene=chr5_6350309-6351309; species=papHam
TAAAAGCAGACCACCACTTCATAGGTTAAAAAGACATCTGCAAGCTATTTAATACTAAGCTGCATTCAATTAACCTTCATTTTTGTCTCAAAATAATCCTGCCCTTTTAATATATAACCCATCACTCCAAAAAGCAATGATTGTACTGTGAAAACATGATTCTTTAGGCATGGGATTTGGTTGTTTACAAATTATTTTCCTTTCATGGCTAGAACCCTAAAATAATATCAGCAACTGGTGGGAGGGAGGGCGGGAAGGGGAGGAGACAGACTCGGAAGACACGTCTGACAAAGAGGCAAAGGAAGCTCCTTGCTGCTGCTGCTGTCCTTGCTGCTGTTCTGCCCGGGCTTCGTTTTACAGGATCGATGTCAGGGTGTCCCTGGGTCAATAGCAGAGAGGTCTCTCAGCAGGGACACCCAGGC-CAGCGAACACACTGATGCACTGCGCTC--------------------------------------------------
>gene=chr5_6350309-6351309; species=ponAbe
TAAAAGCAGACGACCACTTCATAGGTTAAAAAGACATCTGCAAGCTATTTAATACTAAGTTTCATTCCATTAACCTTCATTTTTGTCTCAAAATAATCCTGACCGTTTAATATATAACCTCTCAGTCCAAAAAGCAATGATTGTACTGTGAAAACATGATTCTTTAGGCATGGGATTTGGTTGTTTACAAACTATTCCCCTTTCATGGGTGGAACCCTAAAATAATATCAGCAACTGGTgggagggagggagggaagggagggaa--ggagTCAGAGGACACGTCTGACAAAGAGGCAAAGGAAGCTCCTTGCTGCTGCTGCTGTCCTTGCTGCTATTCTGCCTGGGCTTCATTTTATAGGATCGATGTTGGGGTGTCACTGGGTCAACAGCAGGGAGGTCTCTCAGCAGGGACACCCAGGCTCAGCGAACACACTGATGCACCGTGCTCATATACCGGCCGGTGATCACTTCGGCTCCTTTGGGGGAAGAATTTCCGGC
>gene=chr5_6350309-6351309; species=rheMac
TAAAAGCAAACGACCACTTCATAGGTTAAAAAGACATCTGCAAGCTATTTAATACTAAGCTGCATTCAATTAACCTTCATTTTTACCTCAAAATAATCCCGACCATTTAATATATAACCCATCACTCCAAAAAGCAATGACTGTACTGTGAAAACATGATTCTTTAGGCATGAGATTTGGTTGTTTACAAATTATTTTCCCTTCATGGCTAGAACCCTAAAACAATATCAGCAACTGGGGGGAGGGAGGGCGGGAAGGGGAGGCGACAGACTCGGAGGACACGGCTGACAAAGAGGCAAAGGAAGCTCCTTGCTGCTGCTGCTGTCCTTGCTGCTGTTCTGCCCGGGCTTCGTTTTACAGGATCAATGTCAGGGTGTCCCTGGGTCAACAGCAGAGAGGTCTCTCAGCAGGGACACCCAGGC-CAGCGAACACACTGATGCACTGCGCTCCTCTGCTGGCCGGTGATCACTTCGGCTCCTCTGGGGGAAGACTTTCCGGC
>gene=chr5_6806310-6807310; species=hg19
ttatgtcttttATTTCTTGAAACAttgaaccatataaaattggcaatatccatccttttttgtcccacaaaaatggcaatttcgtatggctgaaccAATGCTGTCAAACTGcttttgcatgcccctatgctttaagtgggtctcttgtatacaatatgtaaacccttcttttgatctttgtcttttaactatgactttagcccatttacatttactgtaactactggtataatgggatccattctaccatactaatttattatttttgtttgcttacctttctacattttaaaaaattgctattttttatttATTCGATAATAAGATAGAACTTTTGTGTGCCCTCATATTCACTGGTGTCATCTTCCCTACAAACATTGCCATCCTATTAATATTTTCTATCTTAGGGATGGTGGCTTatggaactttctgtgatgatggaaatgttctatagctatgctggtcaatatagtagccacgaagggctattaaacccttga
>gene=chr5_6806310-6807310; species=bosTau
--------------------------------------------------------------------------------------------------------------------------------------------------------------------------------------------------------------------------------------------------------------------------------------------------------------------------------------------------------------------------------------------------------------------------------------------------------------------------------------------------------------------
>gene=chr5_6806310-6807310; species=calJac
TTATGTCTTTTATTTCTTAAATAAttgaaccatataaaattggcaatatccatccttttttgtcctacaaaaatggcaatttcatatggttgaatcAATGCCGTCGAACTGctttttcatgcccctatgctttaagtgggtctcttgtacacaatatgtaaacccttctttcaatctttgtcttttaactatgactttagcccatttacatttactgtaactactggcataactggatccattctaccatactaatttattatttttgtttgctgatctttttacatttAAAAAAATTGCTATTTTTAAGTTCTTCGATAATAAGATAGAAATTTTGTGTGCCCTCATATTCTCTGGTGTCATCTTCCCTACAAACATTG------------------------------------------------------------------------------------------------------------------------
>gene=chr5_6806310-6807310; species=canFam
-------------------------------------------------------------------------------------------------------------------------------------------------------------------------------------------------------------------------------------------------------------------------------------CTTTCCACATTTG-AAAAAATGGTA-TTTTTATTTCTTTCGTAATGAGATAGAACTCTTGTACTCTTTCATATTCACTGGTCTCACATTCCCTACAAACACTG-CATCGTATTGATGTTCTGTATTTCAGG---GCTGGCTTCCAGAACTTT------------------------------ctgcctgataacacagccaaatagggctgttaatcatagaa
>gene=chr5_6806310-6807310; species=equCab
TTTTGCC-----TTTTTTTTTACACCAaaccatacgaaattggcggtatccacccttttttgacctacaaaaatggcaatttcatatggcctaaccaatcctcct----tttttttttttgtttttaccctcctggtacatcttttgcaggtagcacgtggacgctccccTcaatatttgtcttttaaccatgagtttaggccatttcaatttactataactgttgatatatt-ggatccacactaccatcttgatatattatttctgcttgtcctcatttctacatttt--ttAATTGGTA-TTTTTATTTGTTCAATAGTGAGATAGAGCTCTTATATTCTCTCATATCCACTGACCTCATCTTTCCTACAAACCTTGCCGTTATATTGATATCCTCTATTTcagt---actggctaacagaactttctgggatggggaaaatgttctaagtctatgccgtccactacggcagccccacagaactattaaccacttga
>gene=chr5_6806310-6807310; species=gorGor
-------------------------tgaaccatataaaattggcaatatccatccttttttgtcccacaaaaatggcaatttcgtatggctgaaccAATGCTGTCAAACTGcttttgcatgcccctatgctttaagtgggtctcttgtatacaatatgtaaacccttcttttgatctttgtcttttaactatgactttagcccatttacatttactgtaactactggtataatgggatccattctaccatactaatttattatttttgtttgcttacctttctACATTTAAAAAAATTGCTATTTTTTATTTCTTTGATAATAAGATAGAACTTTTGTGTGCCCTCATATTCACTGGTGTCATCTTCCCTACAAACATTGCCATCCTATTAATATTTTCTATCTTAGGGATGGtggctaatggaactttctgtgatgatggaaatgttctatagctatgctggtcaatatagtagccatgaagggctattaaacccttga
>gene=chr5_6806310-6807310; species=panTro
ttatgtcttttATTTCTTAAAACAttgaaccatataaaattggcaatatccatccttttttgtcccacaaaaatggcaatttcgtatggctgaaccAATGCTGTCAAACTGcttttgcatgcccctatgctttaagtgggtctcttgtatacaatatgtaaacccttcttttgatctttgtcttttaactatgactttagcccatttacatttactgtaactactggtataatgggatccattctacgatactaatttattatttttgtttgcttacctttctACATTTTAAAAAATTGCTATTTTTTATTTCTTCGATAATAAGATAGAACTTTTGTGTGCCCTCATATTCACTGGTGTCATCTTCCCTACAAATATTGCCATCCTATTAATATTTTCTATCTTAGGGATGGtggctaatggaactttctgtgatgatggaaatgttctatagctatgctggtcaatatagtagccacgaagggctattaaacccttga
>gene=chr5_6806310-6807310; species=papHam
TTATGTCTTTTATTTCTTAAAACAttgaaccatataaaattggcaatatccatccttttttgtcctacaaaaatgacaatttcatatggctgaaccAATGCCAtcaaactgcttttgaatgcccctatgctttaagtgggtctcttgtatataatgtgtaaacctttctttcgatctttgtcttttaactatgactttagcccatttacatttactgtaactactcgtataaagggatccattctaccatattcatttattatttttgtttgctcacttttccaCATTTTAAAAAATTGTGATTTTTTATTTCTTTGATAATAAGATAGAACTTTTGTGTGCCCTCATATTCACTGGTATCATCTTCCCTACAAACATTGCCATCCTATTAATATTTTCTATCTTAGGGgtggtggctaatggaactttctgtgatgatggaaatgttctatagctatgctgttcaatatagcagccacgtagggctattaaacccttaa
>gene=chr5_6806310-6807310; species=ponAbe
TTATGTCTTTCATTTCTTAAAACAttgaaccatataaaattggcaatatccatccttttttgtcccacaaaaatggcaatttcatatggctgaaccAATGCCGTCAAACTGcttttacatgcccctatgctttaagtgggtctcttgtatacaatatgtaaaccct--------tctttgtcttttaactatgactttagcccatttacgtttgctgtaactactggtataatgggatccattctaccatactaatttattatttttgtttgcttacctttctACATTTTAAAAAATTGCTATTTTTTATTTCTTTGATAATAAGATAGAA-TTTTGTGTGCCCTCATATTCAC--------------------------CCATCCTATTAATATTTTCTATCTTAGGGgtggtggctaatggaactttctgtgatgatggaaatgttctatagctatgctgttcaatatagtagccacgtagggctattaaacccttga
>gene=chr5_6806310-6807310; species=rheMac
TTATGTCTTTTATTTCTTAAAACAttgaaccatataaaattggcaatatccatccttttttgtcctacaaaaatggcaatttcatacagctgaaccAATGCCATCAAACTGCTTTTGAACGCCCCtatgctttaagtgggtctcttgtatacaatatgtaaacccttcttttgatctttgtcttttaactatgactttagcccatttacatttactgtaattactcgtataatgggatccattctaccatattaatttattatttttgtttgttcACCTTTCCACATTTTAAAAAATTGTGATTTTTTATTTCTTTGATAATAAGATAGAACTTTTGTGTGCCCTCATATTCACTGGTGTCATCTTCCCTACAAACATTGCCATCCTATTAATATTTTCTATCTTAGGGgtggtggctaatggaactttctgtgatgatggaaatgttctatagctatgctgttcaatatagcagccatgtagggctattaaacccttaa
>gene=chr5_9861309-9862309; species=hg19
GGTGGTACAGAATGGGTGTGTATACAGCAGCAAAAAGTCTCCCCTTGCATGTCCTGTACCCTCTCGCAGGACTTCTTTACTCTCCTTTCAAATTTAGGATGAGGGAGTGGGTTTGTACAGAGAAGCAGTGCTTATCTCAGCTCCTGCCCTAGCCCCAGCTCAGCCTGAAGCATTGCTACAAAATACTCACTGGGTCACATTCCAGGGCAGCCAGGCATGAGGGGTCCTCACCCCAGAGCTAACGCACACTTAAGCATAATGGAACGAATTGAGTTCAATGATGATGCGATGGGTGATCCTCAAATGGCATAAAAATGCACATGGACAAATATTGCAAATCAAACCGAGAACTGCTGCCAGAGGCCAGTCCCCCGTGGTGTCTCACCAGCTCTGAAAATGATTACCAGATGATAAAGCAGAGCAGGCTCCCTGCAATCTGATTACGAGGAGGGACTGGCAAATCCATTAGGAGCAAACAGGCCTCCTTCAAGTCCATTTTA
>gene=chr5_9861309-9862309; species=bosTau
AACAGAGCAGAAAGACTGTGCATCTGGCAAGAGACAGGCTACCGTTGCACATCTTGCACTCTCACGTAGGGGTTCCTTCTTCCCCTCTTGAACTTAAAGGGAGGCAGTGGGCTTGCACAGGGAAATACTGCTTATCTCAGCTCCTTCACTGGCCCTCGTGCAGTCTGAAGCTTTGCTACAACATCCTTGCTGGGCCACGTTCCAGGGCAGCCAGGCATGAGGGGTCCTCACCCCAGAGCTAGCACACACTTAGGCATAATGGAAAGAATCAAGCTCAGTGATGATGTGACATGCATTCCTCAAAT-ACATAAAAATGCACATGGACAAATGGTGCAAATCAAACAGAGAACTGCTGCCAGAGGCAAGTCCCCCATGGTGTCTCACTAGCTCCGAAAATGACTACCAGATGATAAAGGAGAGCAGGCGGCGTGCAATCTGATTACCAGGAGGGACTGGCAAATCCATTAGGAGCAAATAGGCCTCCTTCAAGTCCATTTTA
>gene=chr5_9861309-9862309; species=calJac
GATGGTACTGAATGGGTGTGTATGCCACAGCAAGAATTCTCCCATTGCATGTCCTGCACCCTCTGGCAAGGCTTCTTTCCTCTCCTTTCAAATTTAGGATAAGGGAATGGGTTTGTACAGAGAAACAGTGCTTATCTCAGCTCCTGCCCTAGCCCCAGCTCAGCCTGAAGCATTGCTACAAAAT----ACTGGACCACATTCCAGGGCAGCCGGGCATGAAGGGTCCTCACCCCAGAGCTAACACATACTGAGGCATAATGGAGAGAATTGAACTCGATGATGATACGATGGGCGATCCTCAAATGGCATAAAAATGCACATGGACAAATGTTGCAGATCAAACCGGGAGCTGCTGCCAGAGGCTAGTCCCCCAGGGTGTCTCACCAGCCCTGAAAATGATTACCAGATGATAAAGCAGAGCAGGCTCCCTGCAATCCGGTTACCAGGAGGGACTGGCAAATCCCTTAGGAGCAAACAGGCCTCCTTCAAGTCCATTTGA
>gene=chr5_9861309-9862309; species=canFam
GATGGAGCAGAAAGGGTGTCTGAGCCAC-GCAACAGTTCTACCCTTGCACATCCTATCCTCTCATGCAGGAATTTTTTCTTTCTCTCCCATGATGAGGAGGAAGGAGTTGGTTTGCACAGGGAGACCGTGCTTATCTCCACTCCTTCCTTGGCCCCTACACAGCCTGAAGCATGGCTACAAAATACTTAGTGGGCCACATTCCAGGGCAGCTGGGTGTGAGGGGTCCTCACCGCAGAGCTAACACACGCTTAAGTGTAATGGAAAGACTCAAGCTCTGTGATGATGTGATGTGCGGGCCTCCAATGGCATAAAATGGCACATGGACAAATGGTGGAAATCAG-GGCAGAACTGCTGCCAGAGGCAAGTCCCCCGTGGTGTCTCACTGGTTCTGAAAATGACTAACAGATGACAAAGGCCAGCAGGC-CCATAC-ATCTGAATAGCGGGAGGGACTGGCAAATCCATTAGGAGCAAATAGGGCTCCTTCAAGTCCATTTTA
>gene=chr5_9861309-9862309; species=equCab
AATGGAGCAGAATGGGTGTGCACGCGGCAACAGAAACTCTACCACTGCAGGCCCTGTACGCTCGTGCAGGGATTCTTGCTTTCCCTCTCAAACTTAGGAGGAGGGAGTGTGTTTGCACAGGGAAACAGTACTTATCTCAGCTCCTTCCCCCACCCCAGTTCAACCTGAAGCATTGCTACAAAATATTCCCTGGGCCACACTCCAGGGCAGCCAGGCGTGAGGGGTCCTCACCTCGGAGCTAACACATACTTAGGCATAATGGAAAGAATTGAGCTCAGTGGTGATGTGATGTGCAATCATCAAATGGCGTAAAAATGCACATGGACAAATGGTGCAAATCAAAAGGAGAACTGCTGCCAGAGGCAAATCCCCTGCGGTGTCTCACTAGCTCTGAAAATGACTACCAGATGATAAAAGAGAGCAGGCACCGTGCAATCCGATTACCAGGAGGGACTGGCAAATCCATTAGGAGCAAATAGGCCTCCTTCAAGTCCATTTGA
>gene=chr5_9861309-9862309; species=gorGor
GGTGGTACAGAATGGGTGTGTATACAGCAGCAAAAAGTCTCCCCTTGCATGTCCTGTACCCTCTCGCAGGACTTCTTTACTCTCCTTTCAAATTTAGGATGAGGGAGTGGGTTTGTACAGAGAAGCAGTGCTTATCTCAGCTCCTGCCCTAGCCCCAGCTCAGCCTGAAGCATTGCTACAAAATACTCACTGGGCCACATTCCAGGGCAGCCAGGCATGAGGGGTCCTCACCCCAGAGCTAACGCACACTTAAGCATAATGGAACGAATTGAGTTCAATGATGATGCGATGGGTGATCCTCAAATGGCATAAAAATGCACATGG-CAAATATTCCAAATCAAACCGAGAACTGCTGCCAGAGGCCAGTCCCCCGTGGTGTCTCACCAGCTCTGAAAATGATTACCAGATGATAAAGCAGAGCAGGCTCCCTGCAATCTGATTACCAGGAGGGACTGGAAAATCCATTAGGAGCAAACAGGCCTCCTTCAAGTCCATTTTA
>gene=chr5_9861309-9862309; species=panTro
GGTGGTACAGAATGGGTGTGTATACAGCAGCAAAAAGTCTCCCCTTGCATATCCTGTACCCTCTCGCAGGACTTCTTTACTCTCCTTTCAAATTTAGGATGAGGGAGTGGGTTTGTACAGAGAAGCAGTGCTTATCTCAGCTCCTGCCCTAGCCCCAGCTCAGCCTGAAGCATTGCTACAAAATACTCACTGGGCCACATTCCGGGGCAGCCAGGCATGAGGGGTCCTCACCCCAGAGCTAACGCACACTTAAGCATAATGGAACGAATTGAGTTCAATGATGATGCGATGGGTGATCCTCAAATGGCATAAAAATGCACGTGGACAAATATTGCAAATCAAACCGAGAACTGCTGCCAGAGGCCAGTCCCCCGTGGTGTCTCACCAGCTCTGAAAATGATTACCAGATGATAAAGCAGAGCAGGCTCCCTGCAATCTGATTACCAGGAGGGACTGGCAAATCCATTAGGAGCAAACAGGCCTCCTTCAAGTCCATTTTA
>gene=chr5_9861309-9862309; species=papHam
GGTGGTACAGAATGGGTGTGTATACAGCAGCGAAAAGTCTCCCCTTGCATGTCCCGTACCCTCTGGCAGGGCTTCTTTCCTCTCCTTTCAAATTTAGGATGAGGGAGTGGGTTTGGACAGAGAAGCAGTGCTTATCTCGGCTCATGCCCTAGCCCCAGCTCAGCCTGAAGCATTGCTGCAAAATACTCACTGGGCCACATTCCAGGGCAGCCGGGCAAAAGGGGTCCTCACCGCAGAGCTAACACACACTTAAGCATAATGGAACGAATTGAGTTCCATGATGATGCGATGGGTGATCCTCAAATGGCATAAAAACGCACATGGACAAATGTTGCAAATCAAACCGAGAACTGCTGCCAGAGGCCAGTCCCCTGCGGTGTCTCACCAGCTCTGAAAATGATTACCAGATGATAAAGCAGAGCAGGCTCCCTGCGATCTGATTACCAGGAGGGACTGGCAAATCCGTTAGGAGCAAACAGGCCTCCTTCAAGTCCATTTTA
>gene=chr5_9861309-9862309; species=ponAbe
GGTGATACAGAATGGGTGTGTATACAGCAGCAAAAAGTCTCCCCTTGCATGTCCTGTACCGTCTCGCAGGGCTTCTTTACTCTCCTTTCAAATTTAGAATGAGGGAGTGGGTTTGTACAGAGAAGCAGTGCTTATCTCAGCTCCTGCCCTAGCCCCAGCTCAGCCTGAAGCATTCCTACAAAATACTCACTGGACCACATTCCAGGGCAGCTGGGCATGAGGGGTCCTCACCCCAGAGCTAACACACACTTAAGCATAATGGAATGAATTGAGTTCAATGACGATGCGATGGGTGATCCTCAAATGGCATAAAAATGCACATGGACAAATGTTGCAAATCAAACTGAGAACTGCTGCCAGAGGCCAGTCCCCCGTGGTGTCTCACCAGCTCTGAAAATGATTACCAGATGATAAAGCAGAGCAGGCTCCCTGCAATCTGATTACCAGGAGGGACTGGCAAATCCATTAGGAGCAAACAGTCCTCCTTCAAGTCCATTTTA
>gene=chr5_9861309-9862309; species=rheMac
GGTGGTACAGAATAGGTGTGTATACAGCAGCGAAAAGTCTCCCCTTGCAGGTCCTGTACCCTCTGGCAGGGCTTCTTTCCTCTCCTTTCAAATTTAGGATGAGGGAGTGGGTTTGTACAGAGAAGCAGTGCTTATCTCGGCTCATGCCCTAGCCCCAGCTCAGCCTGAAGCATTGCTGCAAAATACTCACTGGGCCACATTCCAGGGCAGCCGGGCAAAAGGGGTCCTCACCGCAGAGCTAACACACACTTAAGCATAATGGAACGAATTGAGTTCCATGATGATGCGATGGGTGATCCTCAAATGGCATAAAAACGCACATGGACAAATGTTGCAAATCAAACCGAGAACTGCTGCCAGAGGCCAGTCCCCTGCGGTGTCTCACCAGCTCTGAAAATGATTACCAGATGATAAAGCAGAGCAGGCTCCCTGCGATCTGATTACCAGGAGGGACTGGCAAATCCATTAGGAGCAAACAGGCCTCCTTCAAGTCCATTTTA
>gene=chr5_10045197-10046197; species=hg19
GGGAAGCTGCATTTTTACAAGGCCGTCATCAGGAGACATAGCTCGAGGTCCAGATCCAGACCCCTCCTCTACGTAGCTCCCTCATTATCCACCCAGGGTTTCCCAAGCTGCAGGATGTGGCCCCCTAGTGACATCAACTGGGGGACTTGAGAGGGAGGTGAGCATCTCTAATGAATTGCAATCGGATTGGAAGTGTCAGGAATTCGTGCAGAATCCCTCAGAAATATATTTTCCTCAGAGTGATCTCCCTGTTGGTGCACAGTCACCTACTCACAAGATAACGGTGTGACAGGTAGGCCCCAAGGTGGGTTGTTGCTACAAGAAATTGGAAAATGATGATCTCAACCCATAGGCTCCACCTGtttttagtctcacactccatgtttaaaatgtttgaaaataaactctcaatatatgttatcaactatagtataccaattatatgtattaactatatatatgtgtactactctataagatgtaccttataaacatgccca
>gene=chr5_10045197-10046197; species=bosTau
GGGAAGCTGCATTTTTATAGACTCTTCACTAGGAGATGCAACGCAAGGCTCCAATCCC--ATCCCCCTCCAAGCTTCTCCCTCCCTACCCATCCAGCGGGTCCAGAACTGCGGGGTGTGGCCCC-CAGTGAAGTCAATGTAGGGGGTTCAGAGTGAGACAAGCATTTTTAATGAATGAGAATAGAAT-TGCAGCATCAGAAATCATTGCACGATCCTTGGTAAATACCATTTGTTCCAACTTTTCTCCCAGTTGGTACACGTCCACCCGCTTGCAGCATCACCATGTGACCCCCAATCCTTGTGGTGGGTTGTTGTTCCCAAAAATTGGGAAATGACAATCTAAACCAATAGTCACCAATGGTTTTTGATCTCACAGTTTATCTTTACATTTTTTGAAAATTGACTCTCAATATATA-TATGTTTATACACCT-TCAGTTATATGCATTTACACTATGTACATG-------ATATATGATATACCTTA------TACCCA
>gene=chr5_10045197-10046197; species=calJac
GGAAAGCTGCACTGTTACAAGGTCTTCATCAGGAGACATAGCTCAAGGTCCAAATCCAGACCCCTCCTCCACTTAGCTCCCTCATTATCCACCCAGGGTTTCCCAAGCTGCAGGACGTGGCCCCCTAGTGACATCAAATGGGGGACTTGAGAAGGAGGTGAGCATTTCTAATGGATTGCAATAGAATTGGAAGTGTCAGGAATTAGTGCAGAATCCTTTAGAAATACCTTTTCCTTAGAATGATCTCTGTGTTGGTGCACAGTCGCCTATGCACAAGACAACAGCACAACAGGTAAGCCCTAAGGCAGGTTGTTGCTATAAGAAATTGGAAAATGAT----CTAACCCATAGG-----------------CTCACCCTCCATGTTTAAAATGTTTGAAAATAAATTCTCATTATATG-TATCAATTATAGTATACCAATTATATTTATTAACTTCATACATAGCTACTACTCTATAAGATGTACCTTATAAACATGCCCA
>gene=chr5_10045197-10046197; species=canFam
--------------------------------------------------------------------------------------------------------------------------------------------------------------------------------------------------------------------------------------------------------------------------------------------------------------------------------------------------------------------------------------------------------------------TTCACAATATATG-TGTATTTATAAACATAGCAATTACATATATTTAC--------------------TATATGATATACCTCATAAACATACCCA
>gene=chr5_10045197-10046197; species=equCab
GGGA-----CATGGTT-CA--------------------------AGGCTCAAATCAAGAACCCTCCTCCAAGCAGCTCCCTCATTATCCACCcagcatgtcccaagctgcaggatggggcccactagtgaaatcaatttagggagttaagagtgagctgagcatttgtaatgaattagaaaagaactggaaggatcaggaatcaaggcaggatccctagtaaatatcatttcctcaaacttttctcccagtggatacacccccacccacttgcaggatcacgacgtgaaatgtagtcctcatggtggactgttgtcacaaaaaataggaaaacAATGATCTAAAGcaatagtctccaactgtttttgatctctcactccatccttaaaatttttgaaattcaactctcaatatatg-tatatttataaacatagcaattatatatatttattttatattcatgtactaccatatatgatataccttataaacgtatcca
>gene=chr5_10045197-10046197; species=gorGor
GGGAAGCCGCATTTTTACAAGGCCATCATCAGGAGACATAGCTCGAGGTCCAAATCCAGACCCCTCCTCTATGTAGCTCCCTCATTATC-ACCCAGGGTTTCCCAAGCTGCAGGATGTGGTCCCCTAGTGACATCAACTGGGGGACTTGAGAGGGAGGTGAGCATCTCTAATGAATTGCAATCGGATTGGAAGTGTCAGGAATTAGTGCAGAATCCCTCAGA-ATATATTTTCCTCAGAGTGATCTCCCTGTTGGTGCACAGTCACCTACTCACAAGATAACGCTGTGACAGGTAGGCCCCAAGGTGGGTTATTGCTACAAGAAATTGGAAAATGATGATCTCAACCCATAGGctccaactgtttttggtctcacactccatgtttaaaatgtttgaaaataaactctcaatatatg-tatcaactatagtataccaattatatttattaactttatatatgtgtactactctataagatgtaccttataaacatgccca
>gene=chr5_10045197-10046197; species=panTro
GGGAAGCCGCATTTTTACAAGGTCATCATCAGGAGACATAGCTCGAGGTCCAAATCCAGACCCCTCCTCTACGTAGCTCCCTCATTATCCACCCACGGTTTCCCAAGCTGCAGGATGTGGCCCCCTAGTGACATCAACTGGGGGACTTGAGAGGGAGGTGAGCATCTCTAATGAATTGCAATCAAATTGGAAGTGTCAGGAATTAGTGCAGAATCCCTCAGAAATATATTTTCCTCAGAGTGATCTCCCTGTTGGTGCACAGTCACCTACTCACAAGATAACGCTGTGACAGGTAGGCCCCAAGGTGGGTTATTGCTACAAGAAATTGGAAAATGATGATCTCAACCCATAGGctccaactgtttttagtctcacaccccatgtttaaaatgtttgaaaataaactctcaatatatg-tatcaactatagtataccaattatatttattaactttatatatgtgtactactctataagatgtaccttataaacatgccca
>gene=chr5_10045197-10046197; species=papHam
GGGAAGCCACATTTTTACAAGGCCTTCATCAGGAGACATGGCTCGAGGTCCAAATCCAGATCCCTCCTCAACGTCGCTCCCTCATGATCCACCCAGGGTTTCCCAAGCTGCAGGATGTGGCCCCCTAGTGACATCAACTGGGGGACTTGAGAGGGAGGTGAGCATCTCTAATGGATTGCAATCAAATTGGAAGTGTCAGGAATTAGTGCAGAATCCCCCAGAAATATCTTGTCCTCAGAATGGTCTCCCTGTTGGTGCACAGTCACCCACTCACAAGATAACGGTGTGACAGGTAGGACCCAAGGTGGGTTGTTGCTACAGGAAATTGGAAAATGATGATCTCAACCCATAAGctccaactgttttttgtctcacactccatgtttaaaatgtttgaatataaactcccgatatatg-tagcaactgtagtataccaattatatttattaactttatacatgtgtactactctataagatgtaccttataaacatgtcca
>gene=chr5_10045197-10046197; species=ponAbe
GGGAAGCTGCATTTTTACAAGACCTTCATCAGGAGACATGGCTCGAGGTCCAAATCCAGACCCCTCCTCTACGTAGCTCCCTCATTATCCACCCAGGGTTTCCCAAGCTGCAGGATATGACCACCTAGTGACATCAACTGGGGGACCTGAGAGGGAGATGAGCATCTCTAATGAATTGCAATCAAATTGGAAGTGTCAGGAATTAGTGCAGAATCCCTCAGAAATATATTTTCCTCAGAGTGATCTCCCTGTTGGTGCACAGTCACCTACTCACAAGACAACAGTGTGACAGGTAGGCCCCAAGGTGGGTTGTTGCTACAAGAAATTGGAAAATGATGATCTCAGCCCACAGGctccaactgtttttagtctcacactccatgtttaaaatgtttgaaaataaactctcaatatatg-tatcaactatagtataccaattatatttattaactttatatatgtgtactactctataagatgtaccttataaacataccca
>gene=chr5_10045197-10046197; species=rheMac
GGGAAGCCGCATTTTTACAAGGCCTTCATCAGGAGACATTGCTCGAGGTCCAAATCCAGATCCCTCCTCAACGTCGCTCCCTCATGATCCACCCAGGGTTTCCCAAGCTGCAGGATGTGGCCCCCTAGTGACATCAACTGGGGGACTTGAGAGGGAGGTGAGCATCTCTAATGGATTGCAATCAAATTGGAAGTGTCAGGAATTAGTGCAGAATCCCTCAGAAATATCTTGTCCTCAGAATGGTCTCCCTGTTGGTGCACAGTCACCCACTCACAAGATAACGGTGTGACAGGTAGGACCCAAGGTGGGTTGTTGCTACAGGAAATTGGAAAATGATGATCTCAACCCATAAGctccaactgttttttgtctcacactccatgtttaaaaggtttgaatataaactcccgatatatg-tatcaactgtagtataccaattatatttattaactttatacatgtgtactactctatgagatgtaccttataaacatgtcca
>gene=chr5_12395310-12396310; species=hg19
atttcacagatgaggacattTTGATAAAGAAAAAGATAAGCTTTCTATAAGTGATTGTTAGTTTCATCATGCCTTTCTTATTTTTCAATCATTTTCCCAACATGACAATTAGTGGAGTCAGTGGCTCATTACTGGGGACATATGGCTAGGTTTGCTTTGTTTTATACATGTATTATATTTGTTACGGCATTTATTCCAGTTAAAAGATATATAATATATGCACAGATCGTAAGACATGTGCTAATAATTCCCTGACTGATTCTAATGATTTTCTTGGTACTTTTCTTCTTGTTTCAGCTCTGTATGTTTACTGAGAATTTCTGAATATCACAAATTACAATTGGTGGAAAGCTTTTGTTTTTACCACCTCGATTGAATTTGGCCACTGTGGCAGGAGATTTTTACAATGCCAAATATTCAACCAAGATTTACTGAGCCCTTAATTTATATTTGGCAAAAAGAAGAATATTGATTGTTTAAAGCATTGATCTTGTCAAAAA
>gene=chr5_12395310-12396310; species=bosTau
attttgcagatgaggaaactctaacaaagaaaaagataa-cTACTAATCAGTTACTAAAAGGTTCAGCAAGAAATTCTTCCTGTGAAAC-CATTTTGTAACCTGACAATGAGCATAATGAGTGACTCATTA-TGAGGTGAAATTGCTAGACGTGCTTGGTTGTACACTTGTGTTATATTTATTATGATTCTTATTGCTGTTGTGAG-TGTGGAATGTATGCATGGGTCATAAGAGATGTGTTAAACACTTTTTGATTGATTCTAACACATTGTTTGGAACTTTTCTTCTTATTTCAGCTGCTTCTGTCAATTAAAAATTCACAAATATCATAAATCATAATTGATGGAAAGTTTCTGATTTTGTCATATTAATTAAATCTAACTGCTATTTTTATTGATTTCTATAACACCAGATTATCAACAAAAATGTATTGAACTTTTAATTCAAATTTAGCAAAAAGAGGGATATGAATTATTTAAAGTATTAA--TTGTAAAAAT
>gene=chr5_12395310-12396310; species=calJac
atttcacagatgaggaaattttgataaagaaaaagataagCTTTCAATAAGTGACTTTTAGTTTCATCGTGGCTTTCTTATTGTCCAACACTTTTGCCAACATGACAGTTAGTGGAATTGGTGGCTTATTAC-AGGGACGTATGTCTAGATTTGCTTTGTTTTATACACGTGTCGTATTTGTTATGGTCCTTATTCCTGTTAAAAGTCGTATGATATACGCATGGATCATAAGACACGGGCTAACAATTCCCTGAGTGATTCTAGTGATTTTCTTGGTACTT---CTCTTGTTTCAGCGCCCTGTGTTGACTGAGAATTTCTGAATATCACAAATTATAATTGGTGGAAAGCTTTTGTTTTTACCACCTTAACTGAATTTGGCCACTGTGGCAGGTCATTTTTATAATGCCAAATATTCAACGAAGATTTACTGAGCCCTTAATTTACATTTGGCAAACAGATGGATATTGATTGTTTAAAGCATTGAACTTGTTAAAAA
>gene=chr5_12395310-12396310; species=canFam
ATTTCAC-GAGGAGGAAACCATGAGAAAAAAGAAGATAA-CTAAGAATCAGTTATTGAAAGCCTCATTAGGG-TTTCTCCATGTCCAACTGTTTGTTTA--------------ACAATCAGTGGCTCATTATTGGGGCC-AATGATGAGATGTGCTTTGTTTTACATTTGTGTTTTATTTATTATGATTCTTATAATTAGGATGGGGTGTAGAACATATGTCTGAGTCAGAAGACATGTGTTCAAAATCTCCTGACTGATTCTAATAATTTTTTT-----TTCTGTTCTTGTTTTAGCTCCTTCCCTCAATTGAGAG-------ATATCATAGA----------------------------------------------------------------------------------------------------------------------------------------------------------------------
>gene=chr5_12395310-12396310; species=equCab
attttacagatgaggaagctctgatttaaaaaAAGATAA-CTAATAATCAGTTATTGAAAGTTTCATCAGGGCTTTCTCCTTGTCCAACCATTTTCTAA-CCTGACAATTAGTACAATCAGTGGCACATTCCTGGGGTAAAACGCCAAGATGTGCTTTGTTTCACACTTGCGTTATATTTATTATTATTCTTATTACTGTTATGGTGTGAGGAGTATATGAATGAGTCATCAGAGTTGTGGT-AAAATTCTCTGACTGATTCCAACAGTTTCCTTGGTACTTTTCCTCTTGACTCAGCTCCTTCCCTCGGTTGAGAG-------ATATCATAGATCATAATTGATGGAAAGCTTTTGTTTCTATCACATTAACCAAATCTGTCTACTGTTCCAGTTGATTTTCATAAGGCCAAA--TTCAACAAAGATATACTGAGCCCTTAATTCATATTTGGCAAAAAGAGGAATATTGATTATTTAAAGCATTAATCTTTACAAAAC
>gene=chr5_12395310-12396310; species=gorGor
atttcacagatgaggacattTTGATAAAGAAAAAGATAAGCTTTCTGTAAGTGATTGTCAGTTTCATCATGCCTTTCTTATTGTCCAGTCATTTTCCCAACATGACAATTAGTGGAGTCAGTGGCTCATTACTGGGGACATATGGCTAGGTTTGCTTTGTTTTATACATGTATTATATTTGTTATGGCATTTATTCCAGTTAAAAGATATATAATATATGCACAGATTGTAAGACATGTGCTAATAATTCCCTGACTGATTCTAATGATTTTCTTGGTACTT---ATCTTGTTTCAGCTCTGTATGTTGACTGAGAATTTCTGAATATCACAGATTATAATTGGTGGAAAGCTTTTGTTTTTACCACCTCGATTGAATTTGGCCACTGTGGCAGGAGATTTTTACAATGCCAAATATTCAACCAAGATTTACTGAGCCCTTAATTTATACTTGGCAAAAAGAAGAATATTGATTGTTTAAAGCATTGATCTTGTCAAAAA
>gene=chr5_12395310-12396310; species=panTro
atttcacagatgaggacattttgataaagaaaaagataagCTTTCTATAAGTGATTGTTAGTTTCATCATGCCTTTCTTATTTTTCAATCATTTTCCCAACATGACAATTAGTGGAGTCAGTGGCTCATTACTGGGGACATATGGCTAGGTTTGCTTTGTTTTATACATGTATTATATTTGTTACGGCATTTATTCCAGTTAAAAGATATATAATATATGCACAGATCGTAAGACATGTGCTAATAATTCCCTGACTGATTCTAATGATTTTCTTGGTACTTTTCTTCTTGTTTCAGCTCTGTATGTTTACTGAGAATTTCTGAATATCACAAATTATAATTGGTGGAAAGCTTTTGTTTTTACCACCTCGATTGAATTTGGCCACTGTGGCAGGAGATTTTTACAATGCCAAATATTCAACCAAGATTTACTGAGCCCTTAATTTATATTTGGCAAAAAGAAGAATATTGATTGTTTAAAGCATTGATCTTGTCAAAAA
>gene=chr5_12395310-12396310; species=papHam
atttcacagatgaggaaattttgataaag--aaagataaGCTTTCGATAAGTGATTGTTAGTTTCATCATGGCTTTCTTATTGTCCAATCATTTTCCCAACATGACAATTAGTGGAATCAGTGGCTCATTACTGGGGACATATGGCTAGGTTTGCTTTGTTTCATACATGTATTATATTTGTTATGACATTTATTCCTGTTAAAAGGTATATAATATTTGCATGGATCGTAAGACATGTGCTAACAATTCCCTGACTGATTCTAATGATTTTGTTGTTACTTTTCTTCTTGTTTCAGCTCCATATGTCCACTGAGAATTTCTGAATATCACAAATTATAATTGGTGGAAAGCTTTTGTTTTTACCACCTTGATTGAATTTGGCCACTGTGGCAGGTGAATTTTACAATGCCAAATATTCAACCAAGATTTACTGAGTCCCTAGTTTATATTTGGCAAAAAGAAGTATATTGATTGTTTAAAACATTGATCTTGTCAAAAA
>gene=chr5_12395310-12396310; species=ponAbe
atttcacagatgaggacattttgataaagaaaaagataagCTTTCAATAAGTGATTGTTAGTTTCATCATGGCTTTCTTATTGTCTTATCATTTTCCCAACATGACAATTAGTGGAATCAGTGGCTCATTACTGGGGACATATGGCTAGGTTCGCTTTGTTTTATACATGTATTATATTTGTTATGGCATTTATTCCAGTTAAAAGATATATAATATATGCATAGATTGTAAGACATGTGCTAATAATTCCCTGACTGATTCTAATGATTTTGTTCATAGTTTTCTTCTTGTTTCAGCTCTGAATGTTGACTGATAATTTCTGAATATCATAAATTATAATTGGTGGAAAGCTTTTGTTTTTACCACCTCGATTGACTTTGGCCACTGTGGCAGGAGATTTTTACAATGCTAAATATTCAACCAAGATTTACTAAGCCCTTAATTTATATTTGGCAAAAAGAAGAATATTGATTGTTTAAAGCATTGATCTTGTCAAAAA
>gene=chr5_12395310-12396310; species=rheMac
atttcacagatgaggaaattttgataaag--aaagataaGCTTTCGATAAGTGATTGTTAGTTTCATCATGGCTTTATTATTGTCCAATCATTTTCCCAACATGACAATTAGTGGAATCAGTGGCTCATTACTGAGGACATATGGCTAGGTTTGCTTTGTTTCATACATGTATTAAATTTGTTATGACATTTATTCCTGTTAAAAGGTATATAATATTTGCATGGATCGTAAGACATGTGCTAACAATTCCCTGACTGATTCTAATGATTTTGTTGGTACTTTTCTTCTTGTTTCAGCTCCATATGTCCACTGAGAATTTCTGAATATCACAAATTATAATTGGTGGAAAGCTTTTGTTTTTACCACCTCGATTGAATTTGGCCACTGTGGCAGGTGAATTTTACAAGGCCAAATATTCAACCAAGATTTACTGAGTCCCTAGTTTATATTTGGCAAAAAGAAGTATATTGATTGTTTAAAACATTGATCTTGTCAAAAA
>gene=chr5_17179499-17180499; species=hg19
TAGACTGTGTGTGTCAGGGTGCCTCGCGGACAGAGAGGCCAGGATGGTCAACATGAAATCTAATGAGGCTCCTTAAACCCTGCTGAGCTTCTCACCCAATGGCCACACTCACACCCACAGTTCTGATCTCACCAGCGTCTATGCTGGTCTTCCCTCCTGTGTCTCCTTcattgttgattaccaacccagcagccactcctcctccttccttgtgaacacagccctgattttgttcagacaccatgagaaaatgtgctcagggaaggtttaccctcatccagctgcgggagtgggctctgattccagcactgtctgacagaccttcctggatgatggaaacggtctagggctgcactgtccattatggagaccactggccccacgtggttactgagcacctgaaatgtggctcaagtgactgggcaactgaatttaatttaatttaatttaattAtttttattttgtttcgagctggagcctcgctctgtcacccaggctg
>gene=chr5_17179499-17180499; species=bosTau
GGGTTCCTGTGTGTAAGGGAGCCTAGTGAGC--AGAGGCCAGGGTGGTAAACTTGAACTGTAACCGAACGTCCTTAACTGTGCTGAGCCCACCCCCCCGCCTCCACCTTCAC------------------AGCAGCGTCTATGCTGATCC-TCCTCCTGGTCTTCCTTTGTGgttgatgactagcccagtgtccacctccacatcctccttgtgaacagagctctgaatttgttcacaca-tgggagaaaatgtgcttagggaaggtgggccctcAGTTA----------TGAACTTGGATTCcagtgctgtccgatagaactttctggaagggggcagcgctctctatccaaactgtcccttctagagacttc-ggttgcatgtggctatcgagcccttgaaatgtggcttgtgaaaccaagcaactgTCTTT-----------------CTTTTCTTTCTTTTTTCTCATGTGGGATCTCAgttccctgaccagg---
>gene=chr5_17179499-17180499; species=calJac
TGGGCTGTGTGTGTCAGCCTGCCTTGCGGGCAGAGAGGCCAGGATGGTCAACCTGAAGTTTAACGAGGCTTCTTAAACCCCGCTGAGCTCCTCACCCAATGGCTACATTCACACCCACGGCTCAGATCTCACCAGCGTCT------GTCTTC-CCTCCGAGTCTCTGTcactatcaattaccagcccagaagccacct---cttcttccttgtaaatatagccctgattttgttcacacaccatgagaaaatgtgctcagggaagatttaccctcatccggctgcatggctgaactctgattCcagcactgctcaacagcccttcgtggatgatggaaacagtctagagcgtcactgcccattat-gagaccactggccccatgtggctactgagcacctgaaatgtggctcgagtgactgggcaactgaattttattttattttattt--------tTATTGTGttttgagatggagtctcgctctgttgcctaagctg
>gene=chr5_17179499-17180499; species=canFam
GGGCTCCTGTGTATAGGAGATCCTAAGCAGCAGGGAGG-TAGCTTGGTAAACTCGAAGCCTAATGGGGCTTCTCTAACTTCATGGAGTCTCCT-CCCAGCCACCGTGTTCAC-TCCACTGTTCTGATCTCACCAGCGTCTGTGCTGGTCTTCCCTCCTGTTCCTCCCTCCTTGTTGGCCACCAACCCAGTAGGCACCTCTGCTTCTCCCTTGTGAGCACAGCGCCGATTT-----------------------TGTTTGGGGAAAGTTGGCCCTCCCGCG----------CAGACACCGATTCCagcactgtccaacagaactttccgggagatggaaatggtctgta---------cccacaatggagaccactagctctgtgtggctgttgaacacttgaaatgtggcttgtgtggctgaacaactgaattt------------------------------------------------------------------
>gene=chr5_17179499-17180499; species=equCab
-------TGTGTGTCACAGAGCCTAGTGGGCATAGAGT-CAGCATGGTAAACTCGAAGTCTAACGAGGCTT----AACTTCGCTGAGCCTCTC-CCTGGCTTCCACGTTCACCTCTACTGTTCTGATCTCATCAACGTCTACACTGGTCCTTTCTTATGTTCCTC-CTTGTtgttggttaccaacccaacagctgcctccacttcttccttgtgaatagagccctgattttttttaggcaccaggagacaatgtgctcagggaagattggccctcatgca----------tgaaccctgattccagggctgtccagcagaactctctgaaggacggaaactatctatatctgtgctgtccgtaatggagaccactaacctcatgtggccagtaagcacttgaaatgtggcttgtgtgacagagcaactgaatt-------------------------------------------------------------------
>gene=chr5_17179499-17180499; species=gorGor
-----------TGTCAGGGTGCCTCGC-GAC-GAGAGGCCAGGATGGTCAACATGAAATCTAATGAGGCTCCTTAAACCCTGCTGAGCTTCTCAC-CA-TGGCCACACTCACACCCAC-GTTCTGATCTCACCAGCGTCTATGCTGGTCTTCCCTCCTGTGTCTCCTTcattgttgattaccaacccagcagccactcctcct-cttccttgtgaacacagccctgattttgttcagac-ccatgagaaaatgtgctcagggaaggtttaccctcatccagctgc-ggagtgggctctgattccagcactgtctgacagaccttcctggatgatggaaacggtctagggctgcactgtcc-ttatggagaccac-ggccccacgtggttactgagcacctgaaatgtggctcaagtgactgggcaactgaatttaatttaatttaattt---aatttTTAttttgttttgagctggagcctcgctctgccacccaggctg
>gene=chr5_17179499-17180499; species=panTro
TAGACTGTGTGTGTCAGGGTGCCTCGCGGACAGAGAGGCCAGGATGGTCAACATGAAATCTAATGAGGCTCCTTAAACCCTGCTGAGCTTCTCACCCAATGGCCACACTCACACCCACAGTTCTGATCTCACCAGCGTCTATGCTGGTCTTCCCTCCTGTGTCTGCTTcattgttgattaccaacccagcagccactcctccttcttccttgtgaacacagtcctgattttgttcagacaacatgagaaaatgtgctcagggaaggtttaccctcatccagctgcgggagtgggctctgattCcagcgctgtctgacagaccttcctggatgatggaaatggtctagggctgcactgtccattatggagaccactggccccacgtggttactgagcacctgaaatgtggctcaagtgactgggcaactgaatttaatttaatttaattt--------TTAttttgtttcgagctggagcctcgctctgtcacccaggctg
>gene=chr5_17179499-17180499; species=papHam
TAGACTGTGTGTGTCAGGGTGCCTTGCAGGCAGACAGGCCAGGATGGTCAATGTGAAATCTAACGAGGCTCCTTAAACCCTGCTGAGCTTCTCACCCAGTAGCCACACTCATACCCACAGCTCTGATCTCACCAGCGTCTATGTTGGTCTTCCCTCCTGTGTCTCCTTcattgttgattaccaacccagcagccacctctccttcttccttgtgaacacagccctgatttttttcagacaccacgagagaatgtgctcggggaaggtttaccctcatccacctgtggcagtgggctctgattccagcactgtctgacagaccttcctggatgatggaaacggtctagagctgcactgcccattatggagaccaccggccccacgtggctactgagtacctgaaatgtggctccagtgaccgggcaattggattcaatttaatttaattt--------gtattgtgttttgagatggagcctcgctctgtcacccaggctg
>gene=chr5_17179499-17180499; species=ponAbe
TAGACTGTGTGTGTCA-GGTGCCTCGCGGA--GAGAGGCCAGGAGGGTCAACATGAAATCTAACGAGGCTTCTTAAACCCTGCTGAGCTTCTCACCCAATGG-CACACTCACACCCACAGTTCTGATCTCA-CAGTGTCTATGCTGGTCTTCCCTCCTGTGTCTCCTTcattgttgattaccaacccagcagccactcctccttcttccttgtgaacacagccctgattttgttcagacaccatgagaaaatgtgctcagggaaggtttaccctcatccagctgcgggagtgggctctgattccagcactgtctgacagaccttcctggatgatggaaacggtctagagctgcactgcccattatggagaccactggccccacgtggctactgagcacctgaaatgtggctcgattgactgggcaactgaatttaatttaattt-------------ttattttgttttgagctggagcctcgctctgtcacccaggctg
>gene=chr5_17179499-17180499; species=rheMac
TAGACTGTGTGTGTCAGGGTGCCTTGCAGGCAGAGAGGCCAGGATGGTCAATGTGAAATCTAACGAGGCTCCTTAAACCCTGCTGAGCTTCTCACCCAGTAGCCACACTCATACCCACAGCTCTGATCTCACCAGCGTCTATGCTGGTCTTCCCTCCTGTGTCTCCTTcattgttgactaccaacccagcagccacctctccttcttccttgtgaacacagccctgatttttttcagacaccacgagaaaatgtgctcggggaaggtttaccctcATCCACCTGTGGGAGTGGGCTCTGATTCcagcactgtctgacagaccttcctggatgatggaaatggtctagagctgcactgcccattatggagaccaccggccccacgtggctactgagtacctgaaatgtggctccagtgaccgggcaactggattcaatttaatttaattt--------gtattgtgttttgagatagagcctcgctctgtcacccaggctg
>gene=chr5_17810310-17811310; species=hg19
TCTTCTAGAATACAGGGATTTGACAAAAGAAGAAAACACATACTTGCATTTGCTACAAGCATGATTAATTTGCTTTTTTTCTCTCCTATTTCCAGCATCAATGTAATGTCTGAAAGTTAGAAGAATATGGCAATTATTTTCAGTCTGAAAAATAATGTTATGCAAAGGCATTCTATTTGCTTTTTGAGAAACACCTTTATTTTCTTTATTTGCCTCTGCCATTCTCTTCCACATTTACCTAGATTAGATTAAAATACTACTTTTGTGCTCCAAATAGTGTTCTGGTGCCCTTGTTTATTCAATGTGCTttcagcaacatttatggtctctcttgtatgaggtactctgctcagcgctgggcacccagagatgaacatgcagtccctctgtaccatgagctcagctttgtgagggagacatataAGGCAGTCAGTGGTCTCTGTAGGTTAAGTACTGTCATGGAGGATAATGCACCTGTGGGTTGAAGGATCTATTAGAAA
>gene=chr5_17810310-17811310; species=bosTau
TCTCCTAGAATATGGGGATTTGGAAAAAGAAGAAAATGCATACCTTAATTTGTTGCAAGCAAGATGGGTTTTC-TTTCTTCCCTCCTATTTCTAGCATCAGTTTAATATTTCAAAGTGCAAAGAATAAGGCAATTATTTACAATTTGGAAAAGAATGTTACACAAAGGAAGTCTATTTGTATTTTTAGAAATACCTTTATTTAAATTATTTGCTTGTGCTATTTTCCTG--CAGTTGTCTAGACCAGATTAAAACACTACTTTTGTGCTCC-AGTTGTATCCTAATGCCCTAGGTCATTCAACATGCTTTCCACAACATTTGTGGTCTTCCCCATGGCCAGTACTCTGTTAAGTGCTGGGCACTCTGAGGTGAAACCACCGTTCCTC-TCCTCTTGAGCTAAGCTTTGTGGGGCACATCTATAAGACAGTCAGTGATCCCAGTAGGGTACATGCTGTCATCAAGTA--ATGAACTCGTGGATCCAGAGACATATTGAAAA
>gene=chr5_17810310-17811310; species=calJac
TCTCCTAGAATGCAGGGATTTGACAAAA-AAGAAAACACATGCTTGTATTTCCTACAAGCCGGATGAATTTGCTTTTATTCTCTCCTATTTCCAGAATCAATGTAATGTCTGAAAGTCAGAAGAATATGGTAATCATTTGCAATCTGAAAAATAATGTTATGCAAAGGCATTCTATTTGCATTTTGAGAAACACCTTTATTTTCATTATTTGCTTCTGCCATTCTTTTCCACATTGACCTAGATTAGATTAAAATACTACTTTTGTTCTCCAAATAGTGTTCTGATGTCCTTGTTTATTCAATGTGCTttcagccatatttatggtgtcccttgtatgaggttctctgctaagtactgggcacccagagatgaacatgcagtctctctgtaccatgagctcagctttgtgggggagacctacaaggcagtcagtggtatccgtaggttaagtcctgtcatggagtataATGCACTTGTGGGTTGAGGGATCTATTAGAAA
>gene=chr5_17810310-17811310; species=canFam
TTTCCGGGAATAGGGGGTTTTGGCAAAAGGAGAAAATGCATACTTTAATTTGCTGCAAGCAAGATGGATTTGC-TTCTTTCCCTCTTATTTCTAGCATCAATTTAATGGTTGAAAGCCTGAAGAATAAGACAATTATTTACTATCTGGAAAAGAATG--------------TCTATTTGCATGTTCAGAAATACCTTT------ATTA-TTGCTCCCGTTACCTTCTTGCGCCGTTATCTAGATTAGGGTAAAATGCTATTTTTATGCTCCAAATACTATGCTAATGTGCCAGTTCACTCAAGAGGCTTTCAGCAACACTTATGTTCTCCCCTGTGGCAGGTAGTCTGGTAAGTGCTGGGGACTCAGGGAGGAACCTGCTGTCTCTCTCCTGCGTGAATTAAGCTTTGTGGGAGACGTCTACCAGACAG---------TTGGTGGAGTGAATGCCCTC--AGAGTC--ATGCCCTTGTGGATTGAGAGGCACAGCAGAGA
>gene=chr5_17810310-17811310; species=equCab
TCTTCCAGAATATGGGAATTTGGCAAAAGAAGAAAATGCATACTTTAATCTGTTGCAATCAAGACCAATCTGCTTTTTTTCCCTCCCATTTCCAGCATCAGTTTAACGTTTGAAAGTCCAAAGAAC-AGGCAATTATTTACCATCTGAAAAAGAATGTTATGCAAAGGCATTCTATTGACAATTTTAGAAATACCCTTATTTAAACTATTTGCTTCTGTCATTCTCTTCCACAGTTATCTAGATTAGATTAAAATGCTACTTTTGTGCTCCAAATAGTACGCTAATGTCCTAGTTTATTCAAcatgctttcagcaacatttgtggtctcccctgtgccaggtactctgctaagtgctgaacacccagagatgaacatgcagtccctctccttcatgagctcagttttatgggggaCATCTACAAGACTGCCAGTGATCTCGGTAGGGTAAATGCTGTCATAGAGTCTAATGAACTTGTGGATTGAGGGACATATTAGAAA
>gene=chr5_17810310-17811310; species=gorGor
TCTTCTAGAATACAGGGATTTGACAAAAGAAGAAAACACATGCTTGCATTTGCTACAAGCATGATTAATTTGCTTTTCTTCTCTCCTATTTCCAGCATCAATGTAA-GTCTGAAAGTTAGAAGAATATGGCAATTATTTTCAGTCTGAAAGATAATGTTATGCAAAGGCATTCTATTTGCTTTTTGAGAAACACCTTTATTTTCATTATTTGCCTCTGCCATTCTCTTCCACATTTACCTAGATTAGATTAAAATACTACTTTTGTGCTCCAAATAGTGTTCTGGTGCCCTTGTTTATTCAATGTGCTttcagcaacatttatggtctctcttgtatgaggtactctgctcagggctgggcacccagagatgaacatgcagtccctctgtaccatgagctcagctttgtgagggagacatataaggcagtcagtggtctctgtaggttaagtact-tcatggagtataATGCACCTGTGGGTTGAAGGATCTATTAGAAA
>gene=chr5_17810310-17811310; species=panTro
TCTTCTAGAATACGGGGATTTGACAAAAGAAGAAAACACATACTTGCATTTGCTACCAACATGATTAATTTGCTTTTTTTCTCTCCTATTTCCAGCATCAATGTAATGTCTGAAAGTTAGAAGAATATGGCAATTATTTTCAGTCTGAAAGATAATATTATGCAAAGGCATTCTATTTGCTTTTTGAGAAACACCTTTATTTTCATTATTTGCCTCTGCCATTCTCTTCCACATTTACCTAGATTAGATTAAAATACTACCTTTGTGCTCCAAATAGTGTTCTGGTGCCCTTGTTTATTCAATGTACTttcagcaacatttatggtctctcttgtatgaggtactctgctcagggctgggcacccagagatgaacatgcagtccctctgtaccatgagctcagctttgtgagggagacaTATAAGGCAGTCAGTGGTCTCTGTAGGTTAAGTACTGTCATGGAGTATAATGCACCTGTGGGTTGAAGGATCTATTAGAAA
>gene=chr5_17810310-17811310; species=papHam
TCTTCTAGAATACAGGGATTTGACAAAAGAAGAAAACACATACTTACA-TTGCTACAAGCATGATGAATTTGCTTTTTTTCTCTCCTATTTCCAGCATCAATGTAATGTCTGAAAGTTAGAAGAATATGGCAATTATTTGCAATCTGAAAAATAATGTTATGCAAAGGCATTCTATTTGCATTTTGAGAAACACCTTTATTTTCATTATTTGCTTCTGCCATTCTCTTCCACATTTACCTAGATTAGATTAAAATACT---TTTGTGCTCCAAATAGTGTTCTGGTGCCCTTGTTTATTCAGTGTGCTttcagcaacatttatggtctcccttgtttgaggtactctgctaagggctgggcacccagagatgaacatgcagttcctctgtaccatgagctcagcttcattggggagacatacaAGGCAGTCAGTGGTCTCTGTAGGTTAAGCACTGTCATGGAGTATAATGCACCTGTGGGTTGAAGGATTTATTAGAAA
>gene=chr5_17810310-17811310; species=ponAbe
TCTTCTAGAATACAGGGATTTGAAAAAAGAAGAAAACACATACTTGCATTTGCTACAAGCATGATGAATTTGCTTTTTTTCTCTCCTATTTCCATTATCAATGTAATGTCTGAAAGTTAGAAGAATATGGCAATTATTTGCAGTCTGAAAAATAATGTTATGCAAAGGCATTCTATTTGCTTTTTGAGAAACACCTTTATTTTCTTTATTTGCCTCTGCCATTCTCTTCCACATTTACCTAGATTAGATTAAAATACTACTTTTGTGCTCCAAATAGTGTTCTGGTGCCCTCGTTTATTCAATGTGCTttcagcaacatttatggtctatcttgtatgaggtactctgctcagggctgggcacccagagatgaacatgcagtccctctgtaccatgagctcagctttgtgagggagacatataAGGCAGTCAGTGGTCTCCGTAGGTTAAGTACTGTCATGGAGTATAATGCACCTGTGGGTTGAAGGACCTATTGGGAA
>gene=chr5_17810310-17811310; species=rheMac
TCTTCTAGAATACAGGGATTTGACAAAAGAAGAAAACACATACTTGCATTTGCTACAAGCATGATGAATTTGCTTTTTTTCTCTCCTATTTCCAGCATCAGTGTAATGTCTGAAAGTTAGAAGAATATGGCAATTATTTGCAATCTGAAAAATAATGTTATGCAAAGGCATTCTATTTGCATTTTGAGAAACACCTTTATTTTCATTATTTGCTTCTGCCATTCTCTTCCACATTTACCTAGATTAGATTAAAATACTACTTTTGTGCTCCAAATAGTGTTCTGGTGCCCTTGTTTATTCAATGTGCTttcagcaacatttatggtgtcccttgtttgaggtactctgctaagggctgggcacccagagatgaacatgcagttcctccgtaccatgagctcagctttgtgggggagacCTACAATGCAGTCAGTGGTCTCCGTAATTTAAGCACTGTCATGGAGTACAATGCACCTGTGGGTTGAAGGATCTATTAGAAA
>gene=chr5_21007499-21008499; species=hg19
TTTTTTGACTCTGGCTACTCCTAGAAGGAAGGAAATCCAAAATACAGCTATATACTTTAGCCCTGTGGCTTTAGAAGATAGGTCCAGTGAATCTCTTTTAACAGGCATAAATATCTTTATGTTTAAATAGTCTCATGAGACACGTTAGAAAGAACTGAATCTCTCAAAAGGATGACTATTTGTCATAGCTCCTTGAAATTACATTTATTTAAATAATCATATATCAAGTGAACTACATTCTACTTAATCTGAATTGTATTTTTCATGAGATAAGCAAACTAGGTATTTGATACTGGATTACAAATCCTACTGTAATTGACGATGCTCTACTGTTCCCTTTTTACTCAATTTGCTATTTCTCTCCTGTTCTCTTTTACTTCATTCTCTTATTTTCTTCTTCTTTCTATAGCATTTTTCCTAACTTACTCATGTTTGCCCTAGGTCTCAGCCACACAAAACATTACATATTGACCCAGATGGTACTGATGAAGAAAGGCATT
>gene=chr5_21007499-21008499; species=bosTau
CCTTTGAGCCTTGCCTACTCCTAGAGGGAAGGAAATCTAAAATGCAGCTCTATACATTAGTCC-----CTTTAGAAGACACAGCGAGTGAGTCTCTTTTAACAGGCAGAAATGTCTTCACATTCAAATAGTGCCAGGAGTCGTATCAGATAGAACTGAATCTGGCAAAAGCAAG---ATTTATCCCAT---C-TAAAATTGCATTAA---ACAT-ATCATATATCTAGTAAAATACATTGTACCTAA-CTGGATGATATTTTTCATGAGTTAAGCAAATTAGGCATTTGATCTAGGATCACAATTCCTGCTGGAGTCAAGATCACTCTACTCTACCCTTTT----------------------------TCCTTTACTTCATT--CTTACTTTCTTGTACTTTCTCTC-TATTTCTCCTAACTTACTCATGCCAGCCTGAGGACAGAGCCACACAA-ATATTGTTCATAGACACAGAAGGTGCTAAGGGAGAAAGATACT
>gene=chr5_21007499-21008499; species=calJac
TTTTTTGGCTCTGGCTGCTTCTAGAAAGAAGGAAACCCAAAATACAGCTATATAACTTGGCCTTGTGACTTTAGGAGTTAGGTCTAGTGAATCTCTTTTAACAGGAA-AAATATCTT------------------------ATGTTAAAAAGAACTGAATCTCTCAAAAGGATGACTATTTGTCATATCTCCTTGAAATTACatttatttaaataattaaatatCAAGTGAACTACATTCTACTTAATCTGAATTGTATTTTTCATGAGATAAGCAAACTAGCTATTTGGTACTGGATTATAAATCCTACTGGAATTGACAATGCTCTAGTGTTCCCTTTTTACTCAATTTGCTATTTCTCTCCTGTTCTCTTTTACTTCATTCTCTTATTTTCTTCCTCTTTCTATAGCATTTTTCCTAACTTATTCATGTTTGCCCTAGGTCTGAGCCACACCAAACATTACATATTGACACAGATGGTACTAATGAAGAAAGTCGTT
>gene=chr5_21007499-21008499; species=canFam
[truncated: 984,638 more chars]
