# Supplementary material for: Combining phylogenetic footprinting with motif models incorporating intra-motif dependencies
Source: BMC Bioinformatics. 2017 Mar 1;18:141. doi: 10.1186/s12859-017-1495-1 (PMC5333389; doi:10.1186/s12859-017-1495-1)
Supplement: Supplementary file 2 — Sequence data. This archive contains data files of alignments of the ChIP-seq positive regions and negative control regions for each of the 35 TFs in FASTA format. (ZIP 83763.2 kb) [file 12859_2017_1495_MOESM2_ESM.zip › FOSL1/FOSL1_(SC-183)_pos.txt]

>gene=chr20_3219841-3220011; species=hg19
CCAAACTCGGCGACTCGGGCGGGCCGGCGGCGGGAGCCGGCGACACACCCCCACGCCGCGCCTGGGTCCTAATGCCGCTCAGACGCCGCGCCCGGGCGCGGTAGGCAGAGCTGCCGAGGGCTGGGAcccggccgcccgccccgcgcccTCACCCGCGGGAGGCTGCTCCA
>gene=chr20_3219841-3220011; species=bosTau
CCTACCTCGCAGTCTCCTACAGGCCGGCGGCGGGAGCCGACGACACACCCCTGGGCCCCGCCTGGGTCCTAATGCCGCGCCGACGGTCCTCCCTGGAGCTGGAGGCCGTGCGGCGCGGACCAGGGTcccgcccgcccgccccgcgcccTCACCCGTACTC--CTTTTCAC
>gene=chr20_3219841-3220011; species=calJac
--------------------------------------------------------------------------------------------------------------------------------------------------------------------------
>gene=chr20_3219841-3220011; species=canFam
CCGAGCGGGGCGTCTcgggcgggcgggcggcgggggccggcgACACACCTCCGCGCCGCGCCTGGGTCCTAGTgccgcccg-acgccccgccccggt------------gccgccctgggc-gggtcccg---------cccgcgccctcgcccgcgctc--cggcccgT
>gene=chr20_3219841-3220011; species=equCab
TCAAGCTTGGAGTCGCCGGCGGGCCAGCGGCGGGAGCCGGCGACACACCCCCGCGCCGCGCCTGGGTCCTAATGCCGCTCACACGCCCCGCCCCGGCACGAGG------GTGGCCGAGGGCAGGGTCCCGTCTGCCCGCCCCGCGCCCTTACCCGCGCTC--CTGTCAAC
>gene=chr20_3219841-3220011; species=gorGor
CCAAACTCGGCGACTCGGGCGGGCCAGCAGCGGGAGCCGGCGACACACCCCCGCGCCGCGCCTGGGTCCTAATGCCGCTCAGACGCCACGCCCGGGCGCGGTAGGCAGAGCTGCCGAGGGCTGGGAcccggccgcccgccccgcgcccTCACCCGCGGGAGGCTGCTCCA
>gene=chr20_3219841-3220011; species=panTro
CCAAACTCGGCGACTCGGGCGGGCCAGCAGCGGGAGCCGGCGACACACCCCCGCGCCGCGCCTGGGTCCTAATGCCGCTCAGACGCCACGCCCGGGCGCGGTAGGCAGAGCTGCCGAGGGCTGGGAcccggccgcccgccccgcgcccTCACCCGCGGGAGGCTGCTCCA
>gene=chr20_3219841-3220011; species=papHam
CCAAACTAGGCGACTCGGGCAGGCCAGCAGCGGGAGCCGGCGACACACCCCCGCGCCGCGCCTGGGTCCTAATGCCGCTCAGACGCCACGCCCGGGCGCGGGAGGCAGAGCTGCCGAGGGCTGGGAcccggccgcccg-cccgcgcccTCACCCGCGGGAGGCTGGTCCA
>gene=chr20_3219841-3220011; species=ponAbe
CCAAACTCGGCGACTCGGGCGGGCCAGCAGCGGGAGCCGGCGACACACCCCCGCGCCGCGCCTGGGTCCTAATGCCGCTCAGACGCCACGCCCGGGCGCGGTAGGCAGAGCTGCCGAGGGCTGGGAcccggccgcccgccccgcgcccTCACCCGCAGGAGGCTGCTGCA
>gene=chr20_3219841-3220011; species=rheMac
CCAAACTCGGCGACTCGGGCAGGCCAGCAGCGGGAGCCGGCGACACACCCCCGCGCCGCGCCTGGGTCCTAATGCCGCTCAGACGCCACGCCCGGGCGCCGGAGGCAGAGCTGCCGAGGGCTAGGAcccggccgcccg-cccgcgcccTCACCCGCGGGAGGCTGGTCCA
>gene=chr20_9002311-9002561; species=hg19
GTCTTTAGGGGGGATATGGGAATTACGGGCTAGCATGGATACAGAGAGGCCACGTGAGAGAAGCAAACAGCTAGCCTGAGTCGTTGCTCATGACAGAAGAAACATGGGCACATTTAGGACCCAGAAGCAAATCTCTGGGTTTTAAATTAGGTCCTAGTCAGGAACTCAGCAGGGAGGAATAGGGAGATGTCTTGGGTAACTTGTGGACTAACAATGCAGTCTCTGTTCTGCAAATCCTTCCCCAGGAGAA
>gene=chr20_9002311-9002561; species=bosTau
------------AACATTGAAGTTAGAGGCAAGCAGAGATACAGAGA---GATGTAAG--GAGCAGAGGG---GCCTGAGTCCTTGTTCATGACAGAAGAAACATAGGTATGTTTAGGACCCAGAAGCAACTCTGGACCA-------------CCAGGAACTGAC-----AGAGGGAAACAGGGAGAGGCCCTGGGCTACTC-TGGCCTAATGGCGCAGTCCCTCCTCTGCAAAGTCTTCCAGCGGGGCA
>gene=chr20_9002311-9002561; species=calJac
GCCTATAGGAGGGATATGGAAGTTAGTGGCTAGCATGGATACAGAGAGGCCACGTCAGAGAAGCAAACAGCTAGCCTGAGTCCTTGCTCGTGATAGAAGAAACATGGGCACATTTAGGACCCAGAAGCAAATCTCTGGGTTTTAAATTAGGTCCCAGTCAGGAACTCAACAGCGGGGAATAGGGAGATGTCTTGGGTAACTTGCAGACTAACAATGCAGTCCCTGTTCTGCAAATCCTTCCCCAAGAGAA
>gene=chr20_9002311-9002561; species=canFam
-------------------------------------------------------------------------------------------------------------------------------------------------------------------------------------------------------------------------------------GCAGTTGCTTCCTCAAGAGAA
>gene=chr20_9002311-9002561; species=equCab
GCATTTAGGAGGGAC-CTGAGGTTAGAGGCAACTAGAGACCCAGAGAGGGGAGATGGGAGAAGCACAGGTCTAGCCTGAGTCTCTGTTCACAACAGAAGAAACATGGGTACATTTAGGACCCAGAAGCAAATCTGGGACA-------------CCAGCCAGGAACTCAACAGGGGGGAATAGAGAGAAGTCCTGGGTAGTTTGTGGCCTAACAATGCAGTCCCTGTTCTGCAAATGC-TCCCCAAGGGAA
>gene=chr20_9002311-9002561; species=gorGor
GCCTTTAGGAGGGATATGGGAATTATGGGTTAGCATGGATACAGAGAGGCCACGTGAGAGAAGCAAACAGCTAGGCTGAGTCCTTGCTCATGACAGAAGAAACATGGGCACATTTAGGACCCAGAAGCAAATCTCTGGGTTTTAAATTAGGTCCTAGTCAGGAACTCAGCAGGGAGGAATAGGGAGATGTCTTGGGTAACTTGTGGACTAACAATGCAGTCTCTGTTCTGCAAATCCTTCCCCAGGAGAA
>gene=chr20_9002311-9002561; species=panTro
GCCTTTAGGAGGGATATGGGAATTACGGGCTAGCATGGATACAGAGAGGCCACGTGAGAGAAGCAAACAGCTAGCCTGTGTCCTTGCTCATGACAGAAGAAACATGGGCACATTTAGGACCCAGAAGCAAATCTCTGGGTTTTAAATTAGGTCCTAGTCAGGAGCTCAGCAGGGAGGAATAGGGAGATGTCTTGGGTAACTTGTGGAATAACAATGCAGTCTCTGTTCTGCAAATCCTTCCCCAGGAGAA
>gene=chr20_9002311-9002561; species=papHam
GCCTTTAGGAGGGATATGGGAGTTAGGGACTAGTATGGATACAGAGAGGCCACGTGAGAGAAGCAAACAGCTAGACTGAGTCCTTGCTCATGACGGAAGAAACATGGGCACATTTAGGACCCAGAAACAAATCTCTGGGTGTTAAATTAGGTCCTAGTCAGGAACTCAACAGGGAGGAATAGAGAGAGATCTTGGGTAACCTGTGGACTAACAATGTAGTTTCTGTTCTGCAAATCCTTCCCCAAGAGAA
>gene=chr20_9002311-9002561; species=ponAbe
GCCTGTAGGAGGGATATGGGAGTTACGGGCTAGCATGGATACAGAGAGGCCACGTGAGAGAAGCAAACAACTAGCCTGAGTCCTTGCTCATGACAGAAGAAAGACGGGCACATTTAGGACCCAGAAGCAAATCTCTGGGTTTTAAATTAGGTCCCAGTCAGGAACTCAGCAGGGAGGAATAGGGAGATGTCTTGGGTAACTTGTGGACTAACAATGCAGTCTCTGTTCTGCAAATCCTTCCCCAGGAGAA
>gene=chr20_9002311-9002561; species=rheMac
GCCTTTAGGAGGGATATGGGAGTTAGGGACTAGTACGGATACAGAGAGGCCACGTGAGAGAAGCAAACAGCTAGCCTGAGTCCTTGCTCATGACGGAAGAAACATGGGCACATTTAGGACCCAGAAACAAATCTCTGGGTGTTAAATTGGGTCCTAGTCAGAAACTCAACAGGGAGGAATAGAGAGATATCTTGGGTAACCTGTGGACTAACAATGCAGTTTCTGTTCTGCAAATCCTTCCCCAAGAGAA
>gene=chr20_24449603-24449853; species=hg19
GGAGTCTGAACTCCGCGCCCGCTTGCTCCTCCAGGGCTTAGCTGGTCAGGACTTGAACATTCGCCGGATCCATAAATTGGGTCATTTTTAACCTCAAAACCGAACCGCAGCCTGGGGAGGCCTTTAGGACCGAGGGGAGCCATCCCTTCCTCTAGTCGGGCAGCAAATTCCTGTCCTCCTAGTCCCCCGCAGCTATCCCCCGCCCCCAGCCTCTGTGGCCCTCACATTGTCAGACACTGGCCGCGGGCCA
>gene=chr20_24449603-24449853; species=bosTau
-GAGTCTGAGCCCCATGCCGGGTTTCGCGAGGAT-GGCTGGCTGGGCAAGACTCGGGCAGA--TCAGGCCTGTAAAGGGGGTCCTTAGAGACCTCAAAAACGAACCAGAGCCTGGGGAGGCCTTTAGGACCGAGGGGAGCCATCTCTCCTCCCAGCCAGGAGGCAAATCC--GCCCCACTAGTTTCCAGGGGCCTCCCCCTTCCCCCAGCCTCCGTCACCCTC--ATTCCCAGACACC-GGCCCGGGCCA
>gene=chr20_24449603-24449853; species=calJac
GGAGTCTGAACCCCGCGCTCGCTTGCTCCTCCCTGGCTTAGCCGGTCAGGACTTGAACATTCGCCGGACATAAACATTGGGTCATTTTGAACCTCAAAGCCGAACCGGAGCCTGGGGAGGCCTTTAGGACCGAGGGGAGCCATCGTTTCC------------------TCCTGTCCTCCGAGGCCCCCGCAGCTATCCCCTGCCCGC-GCCTCTGTGGCCCTCACTTTGTCAGACACCGGCCCCGGGCCA
>gene=chr20_24449603-24449853; species=canFam
AGAATCCGGGCCGC--ACCTGGTTTCACCTGGAG-AGCTGGCTGGTCAGTACTCGAACAGATGCCAGACCTGTAAAGTGGGTCCTT-TGAACCTCAAAACCTTGCAGGAGCCTGGGGAGGCCTTTAGGACCGAGGGGAATCATCTCCTCTCGGAGCCAGGC---TGCTACCTGTCCTCGGAGTACCCAGGGGC-TCCTCCCACCCCCAGTCTCTGTAGCCCGCACAGTCCCAGACCCTGGCCCCGGGCCA
>gene=chr20_24449603-24449853; species=equCab
ACAGTCTGGTCCGC--GCCTGGTTTCGCCTGGAT-GCTTGGCTGGTCAGGACTTGAGTAAATGCCAGACCTATAAAATGGGTCCTTATGAACCTCAAAACCGAACTGGAGCCTGGGAAGGCCTTTAGGACCGAGGGGAGCCATCTCTTCTAGGAGCCAGGC---AAATCCCTGTCCTCGT-GTCCCCAGCGGC-TACCCCTTCCCCCAACCTCTGTCGCCCTCACATTCTCAGACAC-GGCCCCTTGCCA
>gene=chr20_24449603-24449853; species=gorGor
GGAGTCTTAACTCCGCGCCCGCTTGCTCCTCCAGGACTTAGCTGGTCAGGACTTGAACATTCGCCGGATCCATAAATTGGGTCATTTTTAACCTCAAAACCGAACCGCAGCCTGGGGAGGCCTTTAGGACCGAGGGGAGCCATCCCTTCCTCTAGTCGGGCAGCAAATTCCTGTCCTCCTAGTCCCCCGCAGCTATCCCCCGCCCCCAGCCTCTGTGGCCCTCACA-TGTCAGACACTGGCCCCGGGCCA
>gene=chr20_24449603-24449853; species=panTro
GGAGTCTGAACTCCGCGCCCGCTTGCTCCTCCAGGGCTTAGCTGGTCAGGACTTGAACATTCGCCGGATCCATAAATTGGGTCATTTTTAACCTCAAAACCAAACCGCAGCCTTGGGAGGCCTTTAGGACCGAGGAGAGCCATTCCTTCCTCTAGTCGGGCAGCAAATTCCTGTCCTCCTAGTCCCCCGCAGCTATCCCCCGCCCCCAGCCTCTGTGGCCCTCACATTGTCAGACACTGGCCGCGGGCCA
>gene=chr20_24449603-24449853; species=papHam
GGAGTCTGAACTCCGCGCCCGCTTGCTCCTCCACGGCTTAGCTGGTCAGGACTTGAACATTCGCCGGACCCATAAATTGGGTCATTTTGAACCTCAAAACCGAACCGGAGCCTGGGGAGGCCTTTAGGACCGAGGGGAGCCATCCCTCCCTCTAGTCGGGCAGCAAATTCCTGTCCTCCTAGTCCCCCGCAGTTATCCACCGCCCCCAGCCTCTGTGGCCCT--CATTGTCAGACACCGGCCCCGGGCCA
>gene=chr20_24449603-24449853; species=ponAbe
GGAGTCTGGACTCCGCGCCCACTTGCTCCTCCAGGGCTTAGCTGGTCAGGACTTGAACATTCGCCGGACCCATAAATTGGGTCATTTTTAACCTCAAAACCGAACCGGAGCCTGGGGAGGCCTTTAGGACCGAGGGGAGCCATCTCTTCCTCTAGTCGGGCAGCAAATTCCTGTCCTCCTAGTCCCCCGCAGCTATCCCCCGCCCCCAGCCTCTGTGGCCCTCACATTGTCAGACACTGGCCCCGGGCCA
>gene=chr20_24449603-24449853; species=rheMac
GGAGTCTGAACTCCGCGCCCGCTTGCTCCTCCATGGCTTAGCTGGTCAGGACTTGAACATTCGCCGGACCCATAAATTGGGTCATTTTGAACCTCAAAACCGAACCGGAGCCTGGGGAGGCCTTTAGGACCGAGGGGAGCCATCCCTTCCTCTAGTCGGGCAGCAAATTCCTGTCCTCCTAGTCCCCCGCAGTTACCCGCCGCCCCCAGCCTCTGTGGCCCT--CATTGTCAGACACCGGCCCCGGGCCA
>gene=chr20_44650182-44650340; species=hg19
CCCTTCGGGTGGCACTGGGGAGCCCAGGGCCTCCCAGCGAAGTGGCCAGATTCAGGAACCCTTCGCACAGCGGGCACTAGGACCCTgcgcggcgccgcgtctcgcggggggcgggcgggcggAGGGGGTTGGGGGATCCGCTCTTTCTCCCTCCTAGA
>gene=chr20_44650182-44650340; species=bosTau
CGCTTCCAGCGGAATT-GAGAGCCC-AGGCCCCAGAGCCACGTGGCCAAACACGGAGGCAC---GCCCGGCGGGCACTAGGACTCTgcgcggcgccgcg-gccggcgggggcggggAGGG------------GGAATCCGCTCATTCTGCCTCCCGGA
>gene=chr20_44650182-44650340; species=calJac
CCCTTCGGGTGGCACT-GGGAGCACAGGGCCTCCCATCGAAGTGGCCAGATTCAGGAACCCTCCGCACAGCGGGCACTAGGACCCTGCGCAGCGCCGCGTCTGGCAGGGGGC-GGCGGG-TTGGGGGTGGGGGGGATCCGCTCTTTCTCCCTCCTAGA
>gene=chr20_44650182-44650340; species=canFam
AGCTTCC--TAGACTT-GAGAGCCCGGGGACTTGGAGCGAAATGGCCAGGTTCTGCGGCTT---GCGCAGCGGGCACTAGGACCCTGAgcggcgcggcg-cccggtgggggcggacgggg-----------gggAATCCGCTCTTTCTGGCTGCTGAG
>gene=chr20_44650182-44650340; species=equCab
----------------------------------------------------------------GCAGAACGGGCACTAGGACCCTGCGCGGCGCCGCG-TCCGACGGGGGCGG--GAGG-----------GGGAATCCGCTCGTTCTGGCTCCCGGA
>gene=chr20_44650182-44650340; species=gorGor
--------------------------------------------------------------------------------------------------------------------------------------------------------------
>gene=chr20_44650182-44650340; species=panTro
CCCTTCGGGTGGCATTGGGGAGCCCAGGGCCTCCCAGCGAAGTGGCCAGATTCAGGAACCCTTCGCACAGCGGGCACTAGGACCCTgcgcggcgccgcgtctcgcggggggcgggcgggcggAGGGGGTTGGGGGATCCGCTCTTTCTCCCTCCTAGA
>gene=chr20_44650182-44650340; species=papHam
CCCTTCGGGTGGCACTGGGGAGCCCAGGGCCTCCCAGCGAAGTGGACAGATTCAGGAACCCTCAGCACAGCGGGCACTAGGACCCTGCGCAGCGTCGCGTCTAGCAGGGGGCGGGTGGG-------------GGGATCCGCTCTTTCTCCCTCCTAGA
>gene=chr20_44650182-44650340; species=ponAbe
CCCTTCGGGTGGCACTGGGGAGCCCAGGGCCTCCCAGCGAAGTGGCCAGATTCCGGAACCCTCCGCACAGCGGGCACTAGGACCCTgcgcggcgccgcgtctggcggggggcgggcggg----gggggTTGGGGGATCCGCTCTTTCTCCCTCTTAGA
>gene=chr20_44650182-44650340; species=rheMac
CCCTTCGGGTGGCACTGGGGAGCCCAGGGCCTCCCAGCGAAGTGGACAGATTCAGGAACCCTCAGCACAGCGGGCACTAGGACCCTGCGCAGCGTCGCGTCTAGCAGGGGGCGGGTGGG-------------GGGATCCGCTCTTTCTCCCTCCTAGA
>gene=chr20_60982370-60982609; species=hg19
ctgcccgcgcgcccgcgcgcccgccgcccATTGGCCGCGGCGCGCCCACATGCAAATGTATCGCCGTCGCGCTCTCCCATTGGCCAGCGAGGTGCCGCGCTCAGGGCGCTCCCCTGGGTCCTAGAGGCGGTCGGACGCAGCAGCAGGGAGTCGGGAGCTGCGCGCCTCCCCGCCGGTTCGAGTCCCCGTCTTGGGACCTGCGGCCGCGGGGCTCTCGCTTTCTGTTCCCTTTGCTGTAT
>gene=chr20_60982370-60982609; species=bosTau
ccgcgcacg--cgcccgggcccgccgccgATTGGCCGTGGTGCACCCGCATGCAAATATACCGCCATCGCGCTCGCCCATTGGCCATCGCGGAGCCGGGGGC-----GCTCCCCTGGGTCCTAGAGGCGGTTC----CCTGCGACTCGGGGCGGTGGCGGCGTGGC----CCCGGGTTCGAGTCCCCGGCTCGGAAGTCGCGGCCCCCGGACTCC-AGTGCCCTATTCTTTTGCTGGGC
>gene=chr20_60982370-60982609; species=calJac
ctgcccgcgcgcccgcgcgcccggcgcccATTGGCCGCGGCGCGCCCACATGCAAATATATCGCCGTCGCGCCCGCCCATTGGCAAGCGCGGTGCCGCACTAGGGGCGCTCCCCTGGGTCCTAGAGGCCGTCAGGCGCAGGCGTTGGGAGTCGGAAACTGCGCCCCGTGCCGCCGGTTCGAGTCCCCATATCGGGAGCCGCGGCCGCGTGGCTCCGGCCTTCTGTTTCCTTTGTTGGAC
>gene=chr20_60982370-60982609; species=canFam
ccgcgcatg--cgcccgcgcccgccgcccATTGGCCGAGGCGCGCCCGCATGCAAATGTCCCGCCGTCCCGCCCACCCATTGGTCGGCgcgggggcgggggc-----GCTCCCCCGGGTCCTAGAGGCGGCGC----cctgg--cccgggccggcggcggcggcgc----cccgggTTCGAGTCCCCGCCTCGGAAACGGCGGCCGTGGGGCGGC-GGCG-------------------
>gene=chr20_60982370-60982609; species=equCab
-------------------------------------------------------------------------------------------------------------------------------------------------------------------------------------------------------GCAGCCGCGGGGCCCC-GGCGCCTTGTCCCCTTGCTGGGC
>gene=chr20_60982370-60982609; species=gorGor
-----------cccgcgcgcccgccgcccATTGGCCGCGGCGCGCCCACATGCAAATGTATCGCCGTCGCGCTCTCCCATTGGCCAGCGAGGTGCCGCGCTCAGGGCGCTCCCCTGGGTCCTAGAGGCCGTCGGGCGCAGCAGCAGGGAGTCGGGAACTGCGCGTCTCCC-GCCGGTTCGAGTCCCCGTCTTGGGACCTGCGGCCGCGGGGCTCCCGCCTTCTGTTCCCTTTGCTGTAT
>gene=chr20_60982370-60982609; species=panTro
CTGTCTGTACGCCCGCGCGCCCGCTGTACTTTGGCCGCGGCACTCCCACATGCAAAT--------------------------------------------------------------------------------------------------------------------------------------------------------------CGCTTTTTGTTCCTTTTTTTGTAT
>gene=chr20_60982370-60982609; species=papHam
ctgcccgcgcgcccgcgcgcccgccccccATTGGCCGCGGCGCGCCCACATGCAAATATGTCTCCGTCGCGCTCGCCTATTGGTCAGCGATGTGCCGCGCTCGGGGCGCTCCCCTGGGTCCTAGAGACCGTCGGGCGCGGCCGCAGGGAGTCGGGAGCTGCGCGCCTCCCCGCCGGTTCGAGTCCCCGTCTTGGGAGCTGCGGCCGCGGGGCTCCGGCCTTCTGTTCCCTTTGCTGTAA
>gene=chr20_60982370-60982609; species=ponAbe
CTGTCCGCGCGcccgcgcgcccgccgTACATTGGCCGCGGCGCGCCCACATGCACAC-------------GCTCTCCCATTGGCCAGCGAGGTGCCGCGCTCGGGGAGCTCCCCTGGGTCCTAGAGGCCGTCGGGCGCAGCCGCAGGGAGTTGGGAGCTGCGCGCCTCCCCGCCAGTTCGAGTCCCCGTCTTGGGACCTGCGGCCGCGGGGCTCTGGCCTTCTGTTCCTTTTGCTGTAT
>gene=chr20_60982370-60982609; species=rheMac
-------------------CCCGCCCCCCATTGGCCGCGGCGCGCCCACATGCAAATATGTCTCCGTCGCGCTCGCCTATTGGTCAGCGATGTGCCGCGCTCGGGGCGCTCCCCTGGGTCCTAGAGACCGTCGGGAGCGGCCGCAGGGAGTCGGGAGCTGCGCGCCTTCCCGCCGGTTCGAGTCCCCGTCTTGGGAGCTGCGGCCGCGGGGCTCCGGTCTTCTGTTCCCTTTGCTGTAC
>gene=chr20_61982427-61982656; species=hg19
cgtccacacccacgcccactgccacacccatgcccacgtccacacccacacccacatccacgcccacatccacgtccacgcccacatccacgtccacgcccacatccatgtcccacgcccacatccacacccacgtccacgtccacgcccacatccacacccacgtccacgtccacgtccacgtccacacACAGAGGCATTCTCACGTCACAGGAGCACAAAAGGGCTG
>gene=chr20_61982427-61982656; species=bosTau
CACCTGAGGTC---CTGCCCACTACACCCACACTTC-------------------------------------------------------------------------------------------------------------------------------------------------------------------------------------------------
>gene=chr20_61982427-61982656; species=calJac
----------------------------------------------------------------------------------------------------------------------------------------------------------------------------------------CCACACACAGAGGCATTCTCGTGTCACAGGAGCAGAGAAAGGCTG
>gene=chr20_61982427-61982656; species=canFam
CACC----GCC--------------------------------------------------------------------------------------------------------------------------------------------------------------------------------------------------------------------------
>gene=chr20_61982427-61982656; species=equCab
CACCCACAGCC---GTGCCCAGCTCTCAGGCGC---CAGCCACA--------CACACATTCCCCCC-------------------------------------------------------------------------------------------------------------------------------------------------------------------
>gene=chr20_61982427-61982656; species=gorGor
tgtccacat------------ccacacccatatccatgcccacatccacacccacatccacgcccacatccatgtccacgcccacatccacgtccacacccacatccacatcccacgcccacgtccacacccacgcccacgtccacacccacatccatacccacatccacgtccacg-------cc-cacgcaGAGGCATTCTCATGTCACGGGAGCACAAAAGGGCTG
>gene=chr20_61982427-61982656; species=panTro
cgtccacatccacgcccacatccacacccatgcccacgtccacacccacacccacatccacgcccacgcccacatccacgcccacgcccacatccatacccacatccacgt-ccacgcccacatccacacccatgcccacgtccacgcccacgtccatacccacgtccacgtccacg-------ccacACGCAGAGGCATTCTCACGTCACAGGAGCACAAAAGGGCTG
>gene=chr20_61982427-61982656; species=papHam
cgtccacat------------------------------------------ccacacccatgcccacatccatgtccacgcccacatcca-------------------------------tatccacatcc------------------tcgtccacatccacatccatgcccacgc------ccacACACAGAGGCATTCTCACATCACAGGAGCATAGAAAGGCTG
>gene=chr20_61982427-61982656; species=ponAbe
tgtccacgtccacgcccgcgtccacaaccacgcccacgtccacacccacgcccacgtccacacccacatccacgtccacacccacatccacgtccacgcacacatcca---------------------------------t----gcccgcatccacgcccacgtccacgtccacgtccacg-cc-cacACACAGGCATTCTCACGTCATGGGAGCACAGAAGGGCTG
>gene=chr20_61982427-61982656; species=rheMac
cgtccacat------------ccacacccatgcccacatccatgtccacgcccacgtccatgcccacatccatgtccacgcccacat------ccatgcccacatcca-------tgtccacgcccacgtccatgccc------acatccacatcctcatccacatccacgtccatgcccacg-cc-cacACAGAGGCATTCTCACATCACAGGAGCATAGAAAGGCTG
>gene=chr10_74008718-74008878; species=hg19
GGGTTTCCTGTGGGTACACTGAGAACATTGTGTTCTGGCTGAGAACTTATCCGGCGGAGCCTGCTGCATACGTGGCCCCTGGGTCCTAGTGCTGCCTCTTACCTAGCCTCAGGCCTGGCTCCCCTGCCTGCACCTGCGTGCAGCCCACTGTATGACCCAG
>gene=chr10_74008718-74008878; species=bosTau
GGGTTTCCTGTGGGTACACTGAGAACATTGTGTTCTGGCTGTGAACTTACCCAGCTGAGCC-GCTCCAGATTCGGCCCCTGGGTCCTAGTGCTGCCT-CTCGCTAGCCTCAGCCTTC----GCTCACCTGCACC-ACACGAAGCCCACTGTGGGACCCCA
>gene=chr10_74008718-74008878; species=calJac
GGGTTTCCTGTGGGTACACTGAGAACATTGTGTTCTGGCTGAGAACTTAGCTGGCGGAGCCTGTTGCATACTCAGCCCCTGGGTCCTAGTGCTGCCTCTCCCCTACCCTCAGGCCTGGTTCGCCTGCCTGCACCTGTGTGCAGCCCACTGTATGACCCAG
>gene=chr10_74008718-74008878; species=canFam
GGGTTTCCTGCGGGCTCGCTGAGAACATTGTGTTCTGGCTGTGAATTCACCCGCTGGAGCGCGCTGCACACTCAACCCCTGGGTCCTAGTGCTGCCT-GCAGCTGCGCTCGCGGTTA----GC------------GCCCCAG-------GTGGGGCCCCG
>gene=chr10_74008718-74008878; species=equCab
GGGTTTCCTGTGGGCACACTGAGAACATTGTGTTCTGGCTGTGAACTTACCCGGCGGAGC-CGCTGCTGACTCGGCCCCTGGGTCCTAGTGCTGCCTCTCATCTGCCCTCAGCCTGA----GCTCACCAGTGCAGGCGTGAAGCCCACTGTAGGA-CCCG
>gene=chr10_74008718-74008878; species=gorGor
----------------------------------------------------------------------------------------------------------------------------------------------------------------
>gene=chr10_74008718-74008878; species=panTro
GGGTTTCCTGTGGGTACACTGAGAACATTGTGTTCTGGCTGAGAACTTATCCGGGGGAGCCTGCTGCATACATGGCCCCTGGGTCCTAGTGCTGCCTCTTGCCTAGCCTCAGGCCTGGCTCCCCTGCCTGCACCTGCGTGCAGCCCACTGTATGACCCAG
>gene=chr10_74008718-74008878; species=papHam
GGGTTTCCTGTGGGTACACTGAGAACATTGTGTTCTGGCTGAGAACTTATCCGGCAGAGCCTGCTGCATACGTGGCCCCTGGGTCCTAGTGCTGCCTCTTACCTAGCCTCAGGCCTGGCTCCCCTGCCTGCACCTGTGTGCAGCCCACTGTGTGACCCAG
>gene=chr10_74008718-74008878; species=ponAbe
GGGTTTCCTGTGGGTACACTGAGAACATTGTGTTCTGGCTGAGAACTTATCCGGCGGAGCCTGCTGCATACATGGCCCCTGGGTCCTAGTGCTGCCTCTTACCTAGCCTCAGGCCTGGCTCCCCTGCCTGCACCTGCGTGCAGCCCACTGTATGACCCAA
>gene=chr10_74008718-74008878; species=rheMac
GGGTTTCCTGTGGGTACACTGAGAACATTGTGTTCTGGCTGAGAACTTATCCGGCAGAGCCTGCTGCATACGTGGCCCCTGGGTCCTAGTGCTGCCTCTTACCTAGCCTCAGGCCTGGCTCCCCTGCCTGCACCTGTGTGCAGCCCACTGTGTGACCCAG
>gene=chr10_74014954-74015204; species=hg19
TAGCAAGCCGACCTCCTCCCGCGGAGGCTGGGGTTTGGCCCCTCCTTCATCTGTTTGTTTCCCTGCTGCAGCCAGAACGGTCTGTACCCGAAGGATGGTGCTAACGGCCAAGGAATCCGTAGGGTCCTAAAGTTCGACCTACTTCCTTTCCTTGCCCTTGTTCCCCAAATTCAGGGTTTCCTGGCCATGGGCTTGTTGTCCCTTGCCTAGGGTCACTGGCACTGTGGAGATCAATCACCTTGAGTGAGGC
>gene=chr10_74014954-74015204; species=bosTau
TGGAAGACC-ACTCCTCCTGCT--GCCTTTGGTTTTGGCCCCTCCTTGCTCTATTTGTTTCCGAGCTGCAGCAAGAACGGTCTGTACTCAAA-GATGGTGA-AACAGCCAAGGAATCCGTAGGGTCCTAAAGGTCGACCTTCTTCCTTTCCTTGCCCTTGTTCCCAAATGTTA--GTTTCCTGGCCTTGGGCTCCTTGTCACCTACCCAGGGTCACAGGCACTGTGGAGGTCAGTCACCTTGAACGAGCC
>gene=chr10_74014954-74015204; species=calJac
TAGCAAGCCGACCTCCTCCCACAGGGGCTGGGGTTTGGCCCCTCCTTCATCTGTTTGTTTCCCTGCCGCAGCCAGAACGATCTGTACCCGAAGGATGGTGCTGACAGCCAAGGAATCCGTAGGGTCCTAAAGTTCGACCTACTTCCTTTACTTGCCCTTGTTCCCCAAATTCAGGGTTTCCTGGCCTTGGACTTGTTGTCCCTTGCTTGCGGACACTGGCACTGTGGAGGTCAATCACCTTGAGTGAGGC
>gene=chr10_74014954-74015204; species=canFam
----AGGCAGGCCT--CCCGGC--CGC----GGCTCGGCCCCTCCTCGCTCTGTTTGTTTCCAGGCCGCAGCCAGAACGGTTTGTACCCTAAGGATGGTGA-AGCGGCCAAGGAATCCGTAGGGTCCTAAAGGTCGACCTTCTCCCTTTTCTTGCCCTTGTTTCCAAAAGTCAGGGTTTCCAGGCTCCGGGCTCCCTGTCCCCTGCCCAGGGTCACCAG-ACTGTGGGGGTCTGTCCCCCCGAATGAGAC
>gene=chr10_74014954-74015204; species=equCab
TGGAAGGCAGCCCTTCTCCGCC--CGCTTTGGCTTTGGCCCCTCCTTGCTCTGTTTGTTTCCAGGCTGCAGCCAGAACAGCCTGTACCCAGAGGATGGTGA-AATGGCCAAGGAATCCGTAGGGTCCTAAAGGTTGACCTTCTTCCTTTCATTGCCCTTGTTCCTAAAAGTCAAGGTTTCCTGGCTTTGGGCTCCTTGTCCCCTGTTCAGGGTCACTGGCACTATGGAGGTCAGTCACCTTGAATGAGCC
>gene=chr10_74014954-74015204; species=gorGor
TAG----------------------------------------------------------------GCAGCCAGAACGGTCTGTACCCGAAGGATGGTGCTAACAGCCAAGGAATCCGTAGGGTCCTAAAGTTCGACCTACTTCCTTTCCTTGCCCTTGTTCCCCAAATTCAGGGTTTCCTGGCCATGGGCTTGTTGTCCCTTGCCTAGGGTCACTGGCACTGTGGAGATCAATCACCTTGAGTGAGGC
>gene=chr10_74014954-74015204; species=panTro
TAGCAAGCTGACCTCCTCCCGCGGAGGCTGGGGTTTGGCCCCTCCTTCATCTGTTTGTTTCCCTGCTGCAGCCAGAACGGTCTGTACCCGAAGGATGGTGCTAACGGCCAAGGAATCCGTAGGGTCCTAAAGTTCGACCTACTTCCTTTCCTTGCCCTTGTTCCCCAAATTCAGGGTTTCCTGGCCATGGGCTTGTTGTCCCTTGCCTAGGGTCACTGGCACTGTGGAGATCAATCACCTTGAGTGAGGC
>gene=chr10_74014954-74015204; species=papHam
TAGGAAGCCGACCTCCTCCCACGGGGGCTGGGGTTTGGCCCCTCCTTCATCTGTTTGTTTCCCTGCTGCAGCCAGAACGGTCTGTACCCGAAGGATGGTGCTAACGGCCAAGGAATCCGTAGGGTCCT-AAGTTCGACCTACTTCCTTTCCTTGCCCTTGTTCCCCAAATTCAGGGTTTCCTGGCCATGGGCTGCTTGTCCCTTGCCTAGGGTCACTGGCACTGTAGAGATCAATCACCTTGAGTGAGGC
>gene=chr10_74014954-74015204; species=ponAbe
TAGCAAGCCGACCTCCTCCCACGGAGGCTGGGGTTTGGCCCCTCCTTCATCTGTTTGTTTCCCTGCTGCAGCCAGAACGGTCTGTACCCGAAGGATGGTGCTAACGGCCAAGGAATCCGTAGGGTCCTAAAGTTCGACCTACTTCCTTTCCTTGCCCTTGTTCCCCAAATTCAGGGTTTCCTGGCCATGGGCTTGTTGTCCCTTGCCTAGGGTCACTGGCACTGTGGAGATCAATCACCTTGAGTGAGGC
>gene=chr10_74014954-74015204; species=rheMac
TAGGAAGCCGACCTCCTCCCACGGGGGCTGGGGTTTGGCCC-----------------------------------------------------------------------------------------------------------------------------------------------------------------------------------------------------------------
>gene=chr10_74032681-74032887; species=hg19
CACGGGATGGCCATTGCACTCCCTGGCTTTTCCAGAGATCTCGGTCCTCGGTCCTGATGCAACCGTCTGGATCTTTTACACAAAGCGCTAGGCGAGCGCTGGGTGCTAGGACCCGGGGGGCGCCCGGGCAGGGAGGTCCGGCTGCGCTGCCTGCAGTCCGCGGGGAGGGCGGATGGGTCTGTGAGTCCGACTGCTGTGAATCCTCG
>gene=chr10_74032681-74032887; species=bosTau
CAGGGAATGGCGATTGCTCTCCGGGGCTTTTCTGGAGATCTAGGTCCTTGATCCTGATGCAACTCTCCGGGTCTTTTACACAAAGCGTTTTGGTGAGGACGGGCGCTAGGACCCAGCAGACGCCTT-----AGAG--ACAGCCGCACCGCAGTCGGTCCATCGGGCACGCGGGTGGGTCTGTGTGTCTCTATGATGAGAGT--CAG
>gene=chr10_74032681-74032887; species=calJac
CAGGGGATGGCCATTGCACTCCCTGGCTTTTCCGGAGATCTCGGTCCTCGGTCCTGATGCAACCGTCTGGGTCTTTTACACAAAGCGCAGGGCGAGGGCTGGGCGCTAGGACCCGGCGGGCGCCCGGGCAGGCAGGCCCGGCTGTGCTGCCTGCAGTCCGCGGGGCTGGCGGATGGGTCAGTGAGTCCGTCTGCTGTGGGTCCTCG
>gene=chr10_74032681-74032887; species=canFam
CACGGGATGGCCATTGCACTCCCGGACTTTTCCGGAGATCTAGGTCCTTGGTCCTGATGCAACTCCCCGGGTCTTTTACACAAAGCACGCTGA-AGGGAGGGGCGCTAGGACCCGGCAGACGCCCG-----GGTGCCTCCCCCGCAGAGCGGTCGGTTTGTAGGACCCGCTGA-AGGTCCGTGTGTCCGTCTGGTTTGGGTGCCCG
>gene=chr10_74032681-74032887; species=equCab
CAGGGGGTGGCCATTACACTCTCGGGCTTTTCCGGAGACCTAGGTCCTCCGTCCTGATGCAACTCTCCGGTTCTTTTACACAAAGCGCTTTTG-AGAGAGGGGTGCTAGGACCCGGCGGACGCCCA-----GGAGGCACCGCTGCGCCGTGGACAGTCTGTTCGGCCCGCGGGCGGGTCAGTGTGTCCCTCTGATATGGGTGCCAT
>gene=chr10_74032681-74032887; species=gorGor
CACGGGATGGCCATTGCACTCCCTGGCTTTTCCAGAGATCTCGGTCCTCGGTCCTGATGCAACCGTCTGGATCTTT-ACACAAAGCGCTAGGCGAGCGCTGGGCGCTAGGACCCGGGGGGCGCCCGGGCAGGGAGGTCCGGCTGCGCTGCCTGCAGTCCGCGGGGCGGGCGGATGGGTCTGTGAGTCCGACTGCTGTGAATCCTCG
>gene=chr10_74032681-74032887; species=panTro
CACGGGATGGCCATTGCACTCCCTGGCTTTTCCAGAGATCTCGGTCCTCGGTCCTGATGCAACCGTCTGGATCTTTTACACAAAGCGCTAGGCGAGCGCTGGGCGCTAGGACCCGGGGGGCGCCCGGGCAGGGAGGTCCGGCTGCGCTGCCTGCAGTCCGCGGGGCGGGCGGATGGGTCTGTGAGTCCGACTGCTGTGAATCCTCG
>gene=chr10_74032681-74032887; species=papHam
CAGGGGATGGCCATTGCACTCCCTGGCATTTCCAGAGATCTCGGTCCTCGGTCCTGATGCAACCGTCTGGGTCTTTTACACAAAGCGTTATGCGAGGGCTGGGCGCTAGGACCCGGGGGGCGCCCGGGCAGGGAGGCCCGGCCTCGCTGCCTGCAGTCCGCCGGGCGGGAGGATGGGTCTGTGAGTCCAACTGCTGTGGATCCTCG
>gene=chr10_74032681-74032887; species=ponAbe
CAGGGGATGGCCATTTCACTCCCTGGCTTTTCCAGAGATCTTGGTCCTCGGTCCTGATGCAACCGTCTGGATCTTTTACACAAAGCGCTAGGCGAGCGCTGGGCGCTAGGACCCGGGGGGCGCCCGGGCAGAGAAGCCCGGCTGCGCTGCCTGCAGTCCGCGGGGCGGGAGGATGGGTCTGTGAGTCTGACTGCTGTGAATCCTCG
>gene=chr10_74032681-74032887; species=rheMac
CAGGGGATGGCCATTGCACTCCCTGGCATTTCCAGAGATCTCGGTCCTCGGTCCTGATGCAACCGTCTGGGTCTTTTACACAAAGCGTTATGCGAGGGCTGGGCGCTAGGACCCGGGGGCCGCCCGGGCAGGGAGGCCCGGCCTCGCTGCCTGCAGTCAGCCGGGCGGGAGGATGGGTCTGTGAGTCCAACTGCTGTGGATCCTCG
>gene=chr10_78939023-78939273; species=hg19
gttggtggagctcagagctgagctttaatctactctgcGCCAATATCCGGGGTGTTCTTAAGCCCCAGTCTCTCTGTCCCAGATGGAGCAGGTCGGATCTCCAAGCTGCTGAGGGGCACTAGGACTCGGGAGACACCAGGCTAGCTCTGCATTCTTCTGGTCCTCCTGGCATTTCTAGAAACTGGAGGTGGGCAAGGAGGAGGGGGAAAGAGGAGCCAGGAGAACACGGAGTCTTAAATAAGATCTCTTC
>gene=chr10_78939023-78939273; species=bosTau
ggcggtggagcccagaacgggaccctgagccaatcagctctactgATCAAGGCCT------GCCCCCAGCTCTCTCT-TCAGGTGGAGCAGATCCAGTCCCCAAGTTGCTAGGATAGTCTGGGACTCGGGAACCTCCACGCTAGCTCT----------------------AGTTCTAGAAACTGGCGGTAGATAAGGAAGAGTGAGAAGGAGGAGCTATGA-GCTGTGTGTTTTTAAGTAAGACCTCTTC
>gene=chr10_78939023-78939273; species=calJac
GTCGGTGGAGCTCAGAGCTGAGCTTGAATCTACTCTGCTCTAATATCTAGAGTGTGTGTAAGCCCCAGTCTCTCCATCCCAGACGGAGCAGGTCGGATCTCCATGCTGCTGAGGGGTACTGGGACTCAGGAGACACCAGGCTAGCTCTGCATCCTTCTGCTCTTCCTATCATCTCTAGAAACTGGAGGTGGGCAAGGAGGAGGGGAAAAGAGGAGCCAGGAGAACACATAGTCTTAAGTAAGATTTCTTC
>gene=chr10_78939023-78939273; species=canFam
GGTGGT--AACCCAGAACTTGGCTCTGACCCACTCTGCTCTACTGAC--AGCTGTGTGGAAGTCCCTAGCCCTCCCTC-CAGGTAGAGCAGATCTGACCCCCAAGGTACTACGAGACCTTGGGACTCAGGAGACACCACACAAGCTCTGCATATTTCAGGTCCTAATGGCAACTCTAGATACTGGAGGTGGACAAG---GAGTGGGAAGAAGGAGGCATGAGGATGTGTGTTCTGAAGTAAGATCTCTCT
>gene=chr10_78939023-78939273; species=equCab
ggtggttgagcccaaagcttgactctggaccaccgtgctctattgA----------TGGAAGAC------------------ATGGAGCAGGCCCAGTCCCCACGCTGCTGAG-TCCCCTGGCACTCAGGAGACACCATCCTAGCTCTACGTCTTTGTGATCCTGGTGGCAACTCTAGAAACTGAAGGTGGGCAAGGAGGAGTGGGAAAGAAGAGACATGAGGATGTGTGTTCTTAAAAAAGATCTCTTC
>gene=chr10_78939023-78939273; species=gorGor
gttggtggagctcagagctgagctttaatctactctgcgccaATATCCGGGGTGTTCTTAAGCCCCAGTCTCTCTGTTCCAGATG-AGCAGGTCGGATCTCCAAGCTGCTGAGGGGCACTAGGACTCGGGAGACACCAGGCTAGCTCTGCATTTTTCTGGTCCTCCTGGCATTTCTAGAAACTGGAGGTGGGCAAGGAGGAGGGGGAAAGAGGAGCCAGGAGAACACGGAGTCTTAAATAAGATCTCTTC
>gene=chr10_78939023-78939273; species=panTro
gttggtggagctcagagctgagctttaatctactctgcGCCAATATCCGGGGTGTTCTTAAGCCCCAGTCTCTCTGTCCCAGATGGAGCAGGTTGGATCTCCAAGCTGCTGAGGGGCACTAGGATTCGGGAGCCACCAGGCTAGCTCTGCATTCTTCTGGTCCTCCTGGCATTTCTAGAAACTGGAGGTGGGCAAGGAGGAGGGGGAAAGAGGAGCCAGGAGAACACGGAGTCTTAAATAAGATCTCTTC
>gene=chr10_78939023-78939273; species=papHam
gttggtggagctcagagctgagctttaatctactctgcGCTAATATCTGGGGTGTGCTTAAGCTCCAGTCTCTCTGTCCCAGATGGAGCAGGTCGGATCTCCAAGCTGCTGAGGGGCACTAGGACTCGGGAGATACCAGGCTAGCTCTGCGTTCTTCTGGTCCTCCTGGCATTTCTAGAAACTGGAGGTGGGCAAGGAGGAGGGGA-AGGAGGAGCCAGGAGAACACGGAGTCTGAAATAAGATCTCTCC
>gene=chr10_78939023-78939273; species=ponAbe
gttggcggagctcagagctgagctttaatctactctgcGCCAATATCTGGG-TGTGCTTAAGCCCCAGTCTCTCTGTCCCAGATGGAGCAGGTCGGATCTCCAAGCTGCTGAGGGGCACTAGGACTCGGGAGACACCAGGCTAGCTCTGTGTTCTTCTGGTCCTCCTGGCATTTCTAGAAACTGGAGGTGGGCAAGGAGGAGGGGG-AAGAGGAGCCAGAAGAACACGGAGTCTTAAATAAGATCTCTTC
>gene=chr10_78939023-78939273; species=rheMac
gttggtggagctcagagctgagctttaatctactctgcACTAATATCTGGGGTGTGCTTAAGCTCCAGTGTCTCTGTCCCAGATGGAGCAGGTCGGATCTCCAAGCTGCTGAGGGGCACTAGGACTCGGGAGATACCAGGCTAGCTCTGCGTTCTTCTAGTCCTCCTGGCATTTCTAGAAACTGGAGGTGGGCAAGGAGGAGGGGA-AAGAGGAGCCAGGAGAACACAGAGTCTTAAATAAGATCTCTCC
>gene=chr10_97416408-97416658; species=hg19
GCCGGGCTGATTCCGGCGCTCGCTCACTCTCTTTTTTCTTCCGTCCACGTCCCGCACGATGACGTTACGTCAGTGGCGTAAGAGTAAACCTGGGCAGCCGGCCCTACGCTGTTGACGTGGGGCGAGGGCCTGTCCTGGAGCTGCGGCGCGGCAATGGCGTAGGCCCCTTTCGAGAATCAAGCCAGCGCTCCACGTGGCGGGCCAGCCCACCAGGCCCCGGCAGCCTGGAAGAGGCGGGACTCGAGTTCAG
>gene=chr10_97416408-97416658; species=bosTau
TCCA-CGCGTCTCTCGGGCCGGCTTACTCCCCTTTTTCTTCCGTCCACGTCCCGCAAGATGACGTTACGTCAGCAGCGCTGGAGTAAACCCAGGCCGCAAGGACTCCGCTGTTGACGCGAGGCGGCTGGCTGACCCCGAGCTGCGCTGCGGCAATGGCGTAGGTGCGTTTGGAGAATCGGGCCCGCGCTCCACGTGGCGAGCCCCGCCGCTGAGGCCC-GCAGACGCCAGGGGGCGGAGCTCGAGTACTG
>gene=chr10_97416408-97416658; species=calJac
GCCGGGCGGATTCCGGCGCCAGCTCACTCTCTTTTTCCTTCCGTACACGTCCAGCACGATGACGTTACGTCAGTGGCGTAAGAGTAAACCTGAGCAGCTAGGCCTACGCTGTTGACGTAGGGCGAGGGCCTGGCCCGGAGTTGCGGCGCTGCAATGCCGTAGGCACCTTCCGAGAATCCGGCCCGTGCTCCACGTGGCGGGCCCGCCCATCAGGCCTCTGC----------AGGCGGGGCTCAAGTTCAA
>gene=chr10_97416408-97416658; species=canFam
GCCGCGCAGAGCCGGGCGCGGGCTTACTCCCCTTTTTCTTCCGTCCACGTCCCGCAAGAGACGGTTACGTCAGGGGCGCGGGAGTCAACGCAGGCCGCGGGGCCTCCGCCGCTGACGTGGGGCGAAGGGCCGAGCCGGAGCCACGCTGCGGCAACAGCGTAGGCGCCGT-GGAGAATCCGGGCTGCGCTCCACGTggcggcccccgccgcccgggccc----gacgccgggaggcggggctcgcagctcg
>gene=chr10_97416408-97416658; species=equCab
GCCG-GCTGATTCTAGCGCCGGCTTGCTCGCCTTTTTCTTCCGTCCACGTCCCGCAAGATGACGTTACGTCAGCGGCGTTGGAGT-AACCCAGGCCGCGGGGCCTCCGCTGTTGACGTGGGGCGAGGAGTCGGCCCGGAGCTGCGCCGCGGCAACTGCGTAGGCGCCTTCCGAGAATCCCGTCTGCGCTCCACGTggcgggccccgccgcccaggcccggcaggcgcc-ggaggccgggcTCGATCTCCG
>gene=chr10_97416408-97416658; species=gorGor
GCCGGGCTGATTCCGG------------------------------------------------------------------------------------------------------------------------------------------------------------------------------------------------------------------------------------------
>gene=chr10_97416408-97416658; species=panTro
GCCGGGCTGATTCCGGCGCTCGCTCACTCTCTTTTTTCTTCCGTCCACGTCCCGCACGATGACGTTACGTCAGTGGCGTAAGAGTAAACCTGGGCAGCCGGCCCTACGCTGTTGACGTGGGGCGAGGGCCTGTCCTGGAGCTGCGGCGCGGCAATGGCGTAGGCCCCTTTCGAGAATCAGGCCAGCGCTCCACGTGGCGGGCCAGCCCACCAGGCCCCGGCAGCCTGGAAGAGGCGGGACTCGAGTTCAG
>gene=chr10_97416408-97416658; species=papHam
GCCGGGCTGATTCCGGCGCTCGCTCGCTCTCTTTTTTCTTCCGTCCACGTCCCGCACGATGACGTTACGTCAGTCGCGTAAAAGTAAACCTGGGCAGCCGGGCCTACGCTGTTGACGTCGGGCGAGGGCCTGCCCTGGAGCTGCGGCGCGGCAACGGCGTAGGCCCCTTTCGAGAATCAGGCCCGCGGTCCACGTGGCTGGCCCGCCCACTAGGCCCCGGCTAGCTGGAGGAGGCGGGACTCGAGTTC-G
>gene=chr10_97416408-97416658; species=ponAbe
GCCGGGCTGATTCCGGCGCTCGCTCACTCTCTTTTTTCTTCCGTCCACGTCTCGCACGATGACGTTACGTCAGTGGCGTAAGAGTAAACCTGGGCAGCCGGGCCTACGCTGTTGACGTGGGGAGAGCGCCTTGCCTGGAGCTGCGGCGCGGCAATGGCGTAGGCACCTTTCGAGAATCAGGCCCGCGCTCCACGTGGCGGGCCAGCCCACCAGGCCGCGGCAGGCTGGAGGAGGCGGGACTTGAGTTCAG
>gene=chr10_97416408-97416658; species=rheMac
GCCGGGCTGATTCCAGCGCTCGCTCGCTCTCTTTTTTTTTCCGTCCACGTCCCGC------ACGTTACGTCAGTGGCGTAAAAGTAAACCTGGGCAGCTGGGCCTACGCTGTTGACGTCGGGCGAGGGCCTGGCCTGGAGCTGCGGCGCGGCAATGGCGTAGGCCCCTTTCGAGAATTAGGCCCGCGGTCCACGTGGCTGGCCCGCCCACTAGGCCCCCGCTAGCTCGAGGAGGCGGGACTCGAGTTCAG
>gene=chr10_103815875-103816083; species=hg19
TTCCCGGGCCCGCTCGCTCTCGACGCCACCGACGCTGCCGCTGCTCCGGGCTCACGGGCGCGCTCCCGACCTCCCCGACCCTTCCCGTGTCCCCGCGCCCCGCCGGGTCCTAAAGCCCGGCGCGCAATGGGTTAGTCCACGCCCGCTTCCTGAGACCGGCTCAGACCACGATTCCCAGCAAGCATCGCAAAGACTACAACTCCCGAAA
>gene=chr10_103815875-103816083; species=bosTau
CTCCCGGGTCCGCTCGCTCCCGACACCACCGACTCCGCCGCTGCTCCGGGCTCACGGACGCGCTCCCGACCTCCCCGACCCTCCCCCAGCCCTCGTGTCCCGCTGGGTCCTAAAGCCTGCTGC-TGATAGGTTCGCCGGCGCCCGCTGCCTGAGGCTGGCTTGGACCACAATTCCCAGCAAGCATCACAAAGACTCCGTTTCCCGAAA
>gene=chr10_103815875-103816083; species=calJac
TTCCCAGGCCCGCTCGCTCCCGACGCCACCGACGACGCCGCTGCTCCGGGCTCACGGGCACGCTCCCGACCTCCCAGACCCTTCCCGGGTCCCCGCGCCCCGTAGGGTCCTAAAGCCCGGCGCTCAATGTGTTAGTCTACGCCCGCTTCCTGAGACAGGCTCACACCACAATTCCCAGCAAGCATCGC--AGACTACAACTCCCGAAA
>gene=chr10_103815875-103816083; species=canFam
CTCCCGGGCCCGCTCGCTCCCGTCGCCACCGACGCCGCCGCTCCACCAAGCTCACGGACCCGCTCCCGACCTCCCCGACCCTTCCCCGTCCCCGGTGCCCTGCCGGGTCCTAGAGCCCGCTGCGTAATAGGTACGTCCACACCCGTTTCCTGAGGCTGGCTCAGACCGAGGTTCCCAGCAAGCATCACAAGGACTACAACTCCCGAAA
>gene=chr10_103815875-103816083; species=equCab
----------------------------------------------------------------------------------------------------------------------------------------------------------------------------------------------------------------
>gene=chr10_103815875-103816083; species=gorGor
TTCCCGGGCCCGCTCGCTCCCGACGCCACCGACGCTGCCGCTGCTCCGAGCTCACGGGCGCGCTCCCGACCTCCCCGACCCTTCCCGTGTCCCCGCGCCCCGCCGGGTCCTAAAGCCCGGCGCGCAATGGGTTAGTACACGCCCGCTTCCTGAGACCGGCTCAGACCACGATTCCCAGCAAGCATCGCAAAGACTACAACTCCCGAAA
>gene=chr10_103815875-103816083; species=panTro
TTCCCGGGCCCGCTCGCTCCCGACGCCACCGACGCTGCCGCTGCTCCGGGCTCACGGGCGCGCTCCCGACTTCCCCGACCCTTCCCGTGTCCCCGCGCCCCGCCGGGTCCTAAAGCCCGGGGCGCAATGGGTTAGTCCACGCCCGCTTCCTGAGACCGGCTCAGACCACGATTCCCAGCAAGCATCGCAAAGACTACAACTCCCGAAA
>gene=chr10_103815875-103816083; species=papHam
TTCCCGGGCCCACTCGCTCCCGACGCTACCGACGCCGCCGCTGCTCCGGGCTCACGGGCGCGCTCCCGAACTCCCCGACCCTTCCCGTGTCCCCGCGCCCCGCCGGGTCCTAAAGCCTGGCGTGCAATGGGTTAGTTCACGCCCGCTTCCTGAGACCGGCTCAGACCACGACTCACAGCAAGCATCGCAAAGACTACAACTCCCGAAA
>gene=chr10_103815875-103816083; species=ponAbe
TTCCCGGGCCCGCTCGCTCCCGACGCCACCGACGCTGCCGCTGCTCCGGGCTCACGGGCGCGCTCCCGACCTCCCCGACCCTTCTCGCGTCCCCGCGCCCCGCCGGGTCCTAAAGCCCAGCGCACAGTGGGTTAGTCCACGCCCGCTTCCTGAGACCGGCTCAGACCACGATTCCCAGCAAGTATGGCAAAGACTACAACTCCCGAAA
>gene=chr10_103815875-103816083; species=rheMac
TTCCCGGGCCCACTCGCTCCCGACGCTACCGACGCCGCCGCTGCTCCGGGCTCACGGGCGCGCTCCCGAACTCCCCGACCCTTCCCGCGTCCCCGCGCCCCGCCGGGTCCTAAAGCCTGGCGCGCAATGGGTTAGTTCACGCCCGCTTCCTGAGACCGGCTCAGACCACGACTCCCAGCAAGCATCGCAAAGACTACAACTCCCGAAA
>gene=chr10_111967220-111967391; species=hg19
CCTGCGGGGACGGGCAGGGGCGGTCCCTGCCTCGCTCGCTAGTCTCCACCTTTTATTTTGACCGGTCCGATGGCGACAGGCTCGCACTAGGACCCAGGCGCCAGAGTGCCTCCGTCTGTCCTGTAGGTTCATTCAATCTCCcatacacacagactcacagcgagaccgaca
>gene=chr10_111967220-111967391; species=bosTau
TGTGCCAGGACGGGCAGGGGCGGTCCCTGC----CTCGCTTGTCTCCGCCTTTCATTTTGACCAGTCCGAATGCGACAGGCTCGCACTAGGACCCAGGCGCCAGAGCGCCTCCGTCTGTCCTGTAGGTTCATTCAATCTCCcatacacacagacccacagcgagaccgaca
>gene=chr10_111967220-111967391; species=calJac
GCTGCGGGG-CGGCCAGGGGCGGTTCCTGC----CTCGCTAGTCTCCACCTTTTATTTTGACCGGTCCG-TGGCGATAGGCTCGCACTAGGACCCAGGCGCCAGAGCGCCTCCGTCTGTCCTGTAGGTTCATTCAATCTCTcatacacacagacccacagcgagaccgaca
>gene=chr10_111967220-111967391; species=canFam
GGTGCGGGGATGGGCCAGGGCGGTCCCTGC----CTCGCGAGTCTCCACCTTTTATTTTGACCGGTCCGCGGGCGACGGGCTCGCGCTAGGACCCAGGCGCCAGAGCGCCTCCGTCCGTCCTGTAGGTTCATTCAATCTCCCATACACACAGACCCACTGCGAGACCGaca
>gene=chr10_111967220-111967391; species=equCab
GGTGCGGAGACTGGCAGGGGCGGTCCCTAC----CTCGCTTGTCTCCACCTTTTATTTTGACCGCTCGGATGGCGACAGGCTCGCACTAGGACCCAGGCGTCAGAGCGCCTCCGTCTGTCCTGTAGGTTCATTCAATCTCCCATACACACAGACCCACTGCGAGACCGACA
>gene=chr10_111967220-111967391; species=gorGor
GCTGCGGGGACGGGCAGGGGCGGTCCCTGCCTCGCTCGCTAGTCTCCACCTTTTATTTTGACCGGTCCGATGGCGACAGGCTCGCACTAGGACCCAGGCGCCAGAGTGCCTCCGTCTGTCCTGTAGGTTCATTCAATCTCCcatacacacagacccacagcgagaccgaca
>gene=chr10_111967220-111967391; species=panTro
GCTGCGGGTACGGGCAGGGGCGGTCCCTGCCTCGCTCGCTAGTCTCCACCTTTTATTTTGACCGGTCCGATGGCGACAGGCTCGCACTAGGACCCAGGCGCCAGAGTGCCTCCGTCTGTCCTGTAGGTTCATTCAATCTCCcatacacacagacccacagcgagaccgaca
>gene=chr10_111967220-111967391; species=papHam
GCTGCGGGGACGGGCAGGGGCGGTCCCGGC----CTCGCTAGTCTCCACCTTTTATTTTGACCGGTCCGATGGCGACAGTCTCGCACTAGGACCCAGGCGCCAGAGCGCCTCCGTCTGTCCTGTAGGTTCATTCAATCTCCCATACACACAGACCCACTGCGAGACCGACA
>gene=chr10_111967220-111967391; species=ponAbe
---------------------------------------------------------------------------------------------------------------------------------------------------------------------------
>gene=chr10_111967220-111967391; species=rheMac
GCTGCGGGGACGGGCAGGGGCGGTCCCGGC----CTCGCTAGTCTCCACCTTTTATTTTGACCGGTCCGATGGCGACAGTCTCGCACTAGGACCCAGGCGCCAGAGCGCCTCCGTCTGTCCTGTAGGTTCATTCAATCTCCCATACACACAGACCCACTGCGAGACCGACA
>gene=chr11_10830535-10830785; species=hg19
CCGAATGGCTCCTTCGCCGCCCAATCAGCGGCCCGGTTGCCGTCTGCCACCAATCCGCGCAGGGCAGCGAGGAGGAGCCACAGGGCTGAGCTCGGTTGCGGCGCAGCCCCGCCGCAGTGCGCAAAGCCATATTCGCGAAGTCTCTGAGGCTGAGCCAGTGGCGTAAGGGGCGCCGAGCGCTGTCGAGATGAGGGTTGCGTGCGTAAAGCCGGAGAGCCCTTTTGAGTCTGCGTTGGCGTGGCTGCTGCTT
>gene=chr11_10830535-10830785; species=bosTau
CCGAATGGCTCCTTCGCCACCCAATCAGCGGCCTGGCTGCTGCCTACCGCCAATCGGCGCAGGGCGACGGGGAGGAGCCACAGGGCCAAGCTCGGTTGCGGTGCAGCCCCGCCGCAGTGCGCAAAGCCATATTCGCGAAGGCTCTGAGACCAAGCCAGTGGCGTAAGGGGAACTGGGGACGGTCGAGATGCGGCTCGCTTGCGTAAACTCGTAGAATCC-TCTGAGTCTGCGTTGGTGTGGCTGCCTCGT
>gene=chr11_10830535-10830785; species=calJac
CCGAATGGCTCCTTCGCCGCCCAATCAGCAGCCCAGTCGCTGTCTGCCACCAATCCGCGAAGGGCTGCGGGGAGGAGCCACAGGGCCGAGCTCGGTTGCGGCGCAGCCCCGCCGCAGTGCGCAAAGCCATATTCGCGAAGTGTCTGAAGCTGAGCTGGTGGCGTAAGGGGCGCCGAGTGCTGTGGAGATGCGGGCTGCGTGCGTAAAGCAGGGGAGCCCTTTTGAGTCTGCGTTGGTGGGGCTGCTGCTT
>gene=chr11_10830535-10830785; species=canFam
CCGAATGGCTCCTGCGCCGCCCAATCAGCAGCCGGACTGCTGCCCGCCGCCAATCCGCGCCGAGCGGCGGGGAGGAGCCCCACGGCCAAGCTCGGTTGcggcgcagccccgccgcagTGCGCAAAGCCGTATTCGCGAAGGCTCGGAGGCCGGGCCCGCGGCGTAAGGGGAGCGCAGCGCGGTCGGGGTGCGGGCCGCTTGCGTAAAGCC-CAGAGCCCGTCTGCGTCTGCGTCGGTGTGGCGGCCTCCC
>gene=chr11_10830535-10830785; species=equCab
CCGAATGGCTCCTTCGCCACCCAATCAGCAGCCTGGCTGCTGCCCGCCACCAATCCGCGCAGGGCGGCGGGGAGGAGCCACAGGGCCAAGCTCGGTTGCGGCGCAGCCCCGCCGCAGTGCGCAAAGCCATATTCGCGAAGGCTGCGAGGCCAAGCCGGTGGCGTAAGGGAAAGTGAGCACGGTCGAGATGCGGGCCAGTTGCGTAAAGTC-GAGAGCCTTTCTGAGCCTGCGTTGGTGTGGCTGTCTCAT
>gene=chr11_10830535-10830785; species=gorGor
CCGAATGGCTCCTTCGCCGCCCAATCAGCGGCCCGGTTGCCGTCTGCCACCAATCCGCGCAGGGCAGCGAGGAGGAGCCACAGGGCTGAGCTCGGTTGCGGCGCAGCCCCGCCGCAGTGCGCAAAGCCATATTCGCGAAGTCTCTGAGGCTGAGCCAGTGGCGTAAGGGGCGCCGAGCGCTGTCGAGATGAGGGTTGCGTGCGTAAAGCCGGAGAGCCCTTTTGAGTCTGCGTTGGTGTGGCTGCTGCTT
>gene=chr11_10830535-10830785; species=panTro
CCGAATGGCTCCTTCGCCGCCCAATCAGCGGCCCGGTTGCCGTCTGCCAGCAATCCGCGCAGGGCAGCGAGGAGGAGCCACAGGGCTGAGGTCGGTTGCGGCGCAGCCCCGCCGCAGTGCGCAAAGCCATAT----------------------------------------------------------------------------------------------------------------------
>gene=chr11_10830535-10830785; species=papHam
CCGAATGGCTCCTTCGCCGCCCAATCAGCGGCCCGGTTGCCGTCTGCCACCAATCCGCGCAGGGCAACGGGGAGGAGCCACAGGGCTGAGCTCGGTTGCGGCGCAGCCCCGCCGCAGTGCGCAAAGCCATATTCGCGAAGTCTCTGAGGCTGAGCCAGTGGCGTAAGGGGCGCGGAGCGCTGCCGAGATGTGGGCTGCGTGCGTAAAGCCGGAGAGCCCGTTTGAGTCTGCGTTGGTGTGGCTGCTGCTT
>gene=chr11_10830535-10830785; species=ponAbe
CCGAATGGCTCCTTCGCCGCCCAATCAGCGGCCCGGTTGCCGTCTGCCACCAATCCGCGCAGGGCAGCGGGGAGGAGCCACAGGGCTGAGCTCGGTTGCGGCGCAGCCCCGCCGCAGTGCGCAAAGCCATATTCGCGAAGTCTCTGAGGCTGAGCTGGTGGCGTAAGGGGCGCCGAGCGCTGTGGAGATGAGGGCTGCGTGCGTAAAGCCGGAGAGCCCTTTTGAGTCTGCGTTGGTGTGGCTGCTGCTT
>gene=chr11_10830535-10830785; species=rheMac
CCGAATGGCTCCTTCGCCGCCCAATCAGCGGCCCGGTTGCCGTCTGCCACCAATCCGCGCAGGGCAACGGGGAGGAGCCACAGGGCTGAGCTCGGTTGCGGCGCAGCCCCGCCGCAGTGCGCAAAGCCATATTCGCGAAGTCTCTGAGGCTGAGGCAGTGGCGTAAGGGGCGCGGAGCGCTGCCGAGATGTGGGCTGCGTGCGTAAAGCCGGAGAGCCCTTTTGAGTCTGCGTTGGTGTGGCTGCTGCTT
>gene=chr11_17756142-17756392; species=hg19
GCAGCAGGAgccgcgcggggcgggcgcccccAGCGCCGAGGTTGAGGGAGGCCGGGCTCGGTGCGGGGCTGGGAGGGGGGCGCGGAATCAGGGCTTTTTAGGACCCAGCGCGGCGCCTTCCTCCGGGGGCGAGTGCGGCTGCGCGCGCCGTGTGCCCGTGTCCGGAGAGCGGCGGGCTGGACGCGGACCGCGCGAACGAGCAGGCGACGGGCGAGCAGCAAGCGGAGCAGCAGCCCGggcggcagcagcg
>gene=chr11_17756142-17756392; species=bosTau
GCCGCAGGATGGGTGCCGGGCTGGCGCCCCCAGCGCTGAGGTTGAAGGAGGCCGGGCTCCGCGCGGGGCTGGGAGAGGGGCGCGGAATCAGGGCTTTTTAGGACCCAGCGCGGCGCCTCCCTCCGGGGGCGAGTGCGGCTGCGCGCGCCGTGTGCCCGTGTCCGGAGAGCGGCGGGCTGGACGCGGACCGCGCGAGCCAGCAAGCGA--GCCAGCTA---AGCCCAGCAGCAGCCCCGGCAGCAGCAGCA
>gene=chr11_17756142-17756392; species=calJac
GCCGCAGAAGCTgcgcggggcgggcgcccccagcgccggggTTGAGGGAGGCCGGGCTCCTTGCTGGGCTGGGAGGGGGGCGCGGAATCAGGGCTTTTTAGGACCCAGCGCGGCACCTTCCTCCGGGGGCGAGTGCGGCTGCGCGCGCCGTGTGCCCGTGTCCGGAGAGCGGCGGGCTGGACGCGGACCGCGCGAGCGAGCAGGCGACGGGCGAGCAGCGAACGAAGCAGCAGCCCGGGCGGCAGCAGCT
>gene=chr11_17756142-17756392; species=canFam
gccgcaggagcctggcggggcgggcgcccccggcgcgggggttgagggaggccgg-ctccgcgcggggcggggaggggggcgcggAATCGGGGCGTTTTAGGACCCAGCGCGGCGCCTCCCTCCGGGGGCGAGTGCGGCTGCGCGCGCCGTGTGCCCGTGTCCGGAGAGCGGCGGGCTGGACGCGGACCGCGCGAGCGAGCGTGGAG----CCAGCG---AGCCCAGCAGCAGCCCGGGCGGCAGCAGCG
>gene=chr11_17756142-17756392; species=equCab
GCACCATGAGCATTTCGTCGATGGTTCCCCCACCGC----ATAAAGGGAAACAGAGCTCCGCGCCGGGATGGAGTGAGCGAGAGGAGACAGTATGTCTTAGGGCCTGGCGTAG-GCCTACCT--------------------------------------------------------------------------------------------------------------------------------
>gene=chr11_17756142-17756392; species=gorGor
GCAGCAGGAgccgcgcggggcgggcgcccccAGCGCCGAGGTTGAGGGAGGCCGGGCTCGGTGCGGGGCTGGGAGGGGGGCGCGGAATCAGGGCTTTTTAGGACCCAGCGCGGCGCCTTCCTCCGGGGGCGAGTGCGGCTGCGCGCGCCGTGTGCCCGTGTCCGGAGAGCGGCGGGCTGGACGTGGACCGCGCGAACGAGCAGGCGACGGGCGAGCAGCAAGCGGAGCAGCAGCCCGggcggcagcagcg
>gene=chr11_17756142-17756392; species=panTro
GCAGCAGGAgcggcgcggggcgggcgcccccAGCGCCGAGGTTGAGGGAGGCCGGGCTCGGTGCGGGGCTGGGAGGGGGGCGCGGAATCAGGGCTTTTTAGGACCCAGCGCGGCGCCTTCCTCCGGGGGCGAGTGCGGCTGCGCGCGCCGTGTGCCCGTGTCCGGAGAGCGGCGGGCTGGACGCGGACCGCGCGAACGAGCAGGCGACGGGCGAGCAGCAAGCGGAGCAGCAGCCCGggcggcagcagcg
>gene=chr11_17756142-17756392; species=papHam
GCAGCAGGAGCCTCGCGGGGCGGGCGCCCCCAGCGCCGAGGTTGAGGGAGGCCGGGCTCGGTGCGGGGCTGGGAGGGGGGCGCGGAATCAGGGCTTTTTAGGACCCAGCGCGGCGCCTTCCTCCGGGGGCGAGTGCGGCTGCGCGCGCCGTGTGCCCGTGTCCGGAGAGCGGCGGGCTGGACGCGGACCGCGCGAGCGAGCAGGCGACGGGCGAGCAGCTAGCGGAGCAGCAGCCCcggcggcagcagcg
>gene=chr11_17756142-17756392; species=ponAbe
GCAGCAGGAgccgcgcggggcgggcgcccccAGCGCCGAGGTTGAGGGAGGCCGGGCTCAGTGCGGGGCTGGGAGGGGGGCGCGGAATCAGGGCTTTTTAGGACCCAGCGCGGCGCCTTCCTCCGGGGGCGAGTGCGGCTGCGCGCGCCGTGTGCCCGTGTCCGGAGAGCGGCGGGCTGGACGCGGACCGCGCGAACGAGCAGGCGACGGGCGAGCAGCAAGCGGAGCAGCAGCCCGggcggcagcagcg
>gene=chr11_17756142-17756392; species=rheMac
GCAGCAGGAGCCTCGCGGGGCGGGCGCCCCCAGCGCCGAGGTTGAGGGAGGCCGGGCTTGGTGCGGGGCTGGGAGGGGGGCGCGGAATCAGGGCTTTTTAGGACCCAGCGCGGCGCCTTCCTCCGGGGGCGAGTGCGGCTGCGCGCGCCGTGTGCCCGTGTCCGGAGAGCGGCGGGCTGGACGCGGACCGCGCGAGCAAGCAGGCGACGGGCGAGCAGCTAGCGGAGCAGCAGCCCcggcggcagcagcg
>gene=chr11_20621375-20621625; species=hg19
ACTTGTGAGCGTCACCTGAGGTCGCAAAGAGGTTTCCTAGGCTGTAGAGCTGAGAGGTTGGCTGTGGCTCCTAAAGACCCGATCCCGGGCACTGTCCTCGGTGCTGAAAAGCCAGATGCCGGTACAGAGGCGAGTTGCTCTGGGTCCTAGAGGCTACTGAGACAAATGCTGGCTGAAGCCGAGGTACCTAGATTTGTGCAAATCGAGGAGTTCTATTCTGCGTGTTTGTGAAAGGGGGTTAGACGAGAGG
>gene=chr11_20621375-20621625; species=bosTau
AGTTGTAAGCATCACCTGGGGTGGGAAAGAGGTTTCTGAGGCGCTGGAGCTAAGAGGTTGGAAGTGTCTCCTAATCCCGCTCTTCTGGGAACTGTCCTTGGTGCTGAAAAGCCAGGTGCCAATACTGAAGAGAGCCAC-G-GAGTACTAGAGGCTACTGAGATAAATGCTGGCTGGAGCTGAGATACTTA-ATTTGTGCAAATTAAAGAGTTCTGACCTATGCATTTGTGCAAGAAGGTTAG--------
>gene=chr11_20621375-20621625; species=calJac
ACTTGTGAGCCTCACCTGGGGTCGCAAAGAGGTTTTCTGGGCTGTAGAGCTGAGAGGTTGGTTGTGGATTGTAAAGACGCGATCCCGGACTCTGTCCTCGGTGCTGAAAAGCCAGATGCCGGTACAGAGGCGAGTTGTTCTGGGTCCTAGAGGCTATTGAGACAAATGCTGGCTGAAGCCGAGGTACTTAGATTTGTGCAAATTGAGGAGTTCTATTTTGCGTGTTTGTGAAAGGGGGTTACAGGAAAGG
>gene=chr11_20621375-20621625; species=canFam
TCTC-TGCGCATCACCCGAGGTGGGCAGGAGGTTTCTGAGGCTGGCCACCCGAGG----------GCTGTCCTG-ACGGCGATCCTGGGCACCGTCCTCGG-GC--GACAGCCAGGTGCC-CTGCTGAGGCCAGCCGCCCCGAGGCCCAGGG----CTACGAGAAGCGCTTGCTGGAGCCAAGGGACTTAGACTCGTGCAAACCAATT-GTCCTGATCTGTGCATTTAGGAAAGACGGTT-----AGAGG
>gene=chr11_20621375-20621625; species=equCab
ACTTGCGAGCATCACCTGAGGTCAGAAAGACGTTTCTCAGGCTGTCGAGCTGAGA----------GCGTACC----ACGCGCTTCTGGGTACTGTCCTAGGTGCTGAAAAGCCAGATGCCGGTACTGAGGCGAGTCGCTGTGGACCTTAGAGGCTATCGAGAGAAATGCTGGCTGGAGCCTAAGTACTTAGATTTGTGCAAATTAAGGAGATCTGATCTGTGCATTTGTGAAAGACGGTTAGACGAGAGG
>gene=chr11_20621375-20621625; species=gorGor
ACTTGTGAGCTTCACCTGAGGTCGCAAGGAGGTTTCCTAGGCTGTAGAGCTGAGAGATTGGCTGTGGCTCCTGAAGACCCGATCCCGGACACTGTCCTCGGTGCTGAAAAGCCAGATGCCGGTACAGACGCGAGTTGCTCTGGGTCCTAGAGGCTACCGAGACAAATGCTGGCTGAAGCCGAGGTACTTAGATTTGTGCAAATTGAGGAGTTCTATTTTGCGTGTTTGTGAAAGGGGGTCAGACGAGAGG
>gene=chr11_20621375-20621625; species=panTro
ACTTGTGAGCGTCACCTGAGGTCGCAAAGAGGTTTCCTAGGCTGTAGAGCTGAGAGGTTGGCTGTGGCTCCTAAAGACCCGATCCCGGGCACTGTCCTCGGTGCTGAAAAGCCAGATGCCGGTACAGAAGCGAGTTGCTCTGGGTCCTAGAGGCTACTGAGACAAATGCTGGCTGAAGCCGAGGTACTTAGATTTGTGCAAATTGAGGAGTTCTATTCTGCGTGTTTGTGAAAGGGGGTTAGACGAGAGG
>gene=chr11_20621375-20621625; species=papHam
ACTTGTGAGCGTCACCTGAGGTCGCAAAGAGGTTTCCTAGGTTGTAGAGCTGAGAGGTTGACTGTGGCTCCTAAAGACCCGATCCCGGGCACTGTCCTCGGTGCTGAAAAGCCAGACGCCGGTACAGAGGCGAGTTGCTCTGGGTCCTAGAGGCTATTGAGACAAATGCTGGCTGAAGCCGAGGTATTCAGATTTGTGGAAATTGAGGAGTTCTATTTTGCGTGCTTGTGAAAGGGGGTTAGACTATAAG
>gene=chr11_20621375-20621625; species=ponAbe
ACTTGTGAGCGTCACCTGAGGTCGCAAAGAGGTTTCCTAGGCTGTAGAACTGAGAGGTTGGCTGTGGCTCCTAAAGACCCGATCCCGGGCACTGTCCTCGGTGCTGAAAAGCCAGATGCCGGTACAGAGGCGAGTTGCTCTGGGTCCTAGAGGCTACTGAGACAAATGCTGGCTGAAGCCGAGGTACTTAGATTTGTGCAAATTGAGGAGTTCTATTTTGCGTGTTTGTGAAAGGGGGTTAGACGAGAGG
>gene=chr11_20621375-20621625; species=rheMac
ACTTGTGAGCGTCACCTGAGGTCGCAAAGAGGTTTCCTAGGTTGTAGAGCTGAGAGGTTGACTGTGGCTCCTAAAGACCCGATCCTGGGCACTGTCCTCGGTGCTGAAAAGCCAGACGCCGGTACAGAGGCGAGTTGCTCTGGGTCCTAGAGGCTATTGAGACAATTGCTGGCTGAAGCCGAGGTATTCAGATTTGTGGAAATTGAGGAGTTCTATTTTGCGTGCTTGTGAAAGGGGGTTAGACTAGAAG
>gene=chr11_60691814-60691959; species=hg19
GGCCCTCTTCCCGACCTCGGTCGCCTGAGCGCGCAGGGATTGGGGATCCGTAGGGCACTAGGACCCGGCGGGGCGGAGGGGGCAGCCCATGTGCTGCGATTCGCTCCCTCCCACCCCACTGCTCCCGCTCCATTGTCTGGGAATT
>gene=chr11_60691814-60691959; species=bosTau
GGCCTTCTGGCCAGCCTCTATCAAGGAGGCGCTCTGGGA-TCGGGATCCGCGGGGCACTAGGACCCGGCGGGGCCGAGGG-GCAGCCCGCGAGCCGCGCT-CGCTCCCTCCCACCCTCCGGCT-CCGCTCCATTGTCTGGGAACT
>gene=chr11_60691814-60691959; species=calJac
GGCCCTCTTCCCGACCTGGGTCGCCGGAGCGCGCTGGGGTTGGGGATCCGTAGGGCACTAGGACCCGGTGGGGCGGAGGGGGCAGCCCATGTGCTGCGATTCGCTCCCTCCCACCCCACTGCTCCCGCTCCATTGTCTGGGAACT
>gene=chr11_60691814-60691959; species=canFam
----GCGGGTCCCTCGGTGGGGCGGGTCCCGGCCCGGGCCTGGAGAGCCGAAGGGCGCTAGGACCCGGCGGG--CGAGGG-GCAGCCCGCGTGCCGCGCT-CGCTCC--------CTCCGGCTCGAGCTCCATTGTCTG-GAGCT
>gene=chr11_60691814-60691959; species=equCab
GCCCGAGCGCCCGACCTCGAGCCGGGGGGCGCTCCGGGTTCGG-GATGCGCAGGGCACTAGGACCCGGCGGGGCGGAGGG-GCCGGCCGAGTGCGGCGCT-CGCTCCCTGCC---CTCCGGCTCCCGCTCCATTGTTTGCGACCT
>gene=chr11_60691814-60691959; species=gorGor
GGCCCTCTTCCCGACCTCGGTCGCCTGAGCGCGCAGGGGTTGGGGATCCGTAGGGCACTAGGACCCGGCGGGGCGGAGGGGGCAGCCCATGTGCTGCGATTCGCTCCCTCCCACCCCACTGCTCCCGCTCCATTGTCTGGGAATT
>gene=chr11_60691814-60691959; species=panTro
GGCCCTCTTCCCGACCTCGGTCGCCTGAGCGCGCAGGGGTTGGGGATCCGTAGGGCACTAGGACCCGGCGGGGCGGAGGGGGCAGCCCATGTGCTGCGATTCGCTCCCTCCCACCCCACTGCTCCCGCTCCATTGTCTGGGAATT
>gene=chr11_60691814-60691959; species=papHam
GGCCCTCTTCCCGACCTCGGTCGCCGGAGCGCGCAGGGGTTGGGAATCCGTAGGGCACTAGGACCCGGCGGGGCGGAGGGGGCAGCCCATGTGCTGCGATTCGCTCCCTCCCACCCCGCTGCTCCCGCTCCATTGTCTGGGAACT
>gene=chr11_60691814-60691959; species=ponAbe
GGCGCTCTTCCCGACCTCGGTCGCCTGAGCGCGCAGGGGTTGGGGATCCGTAGGGCACTAGGACCCGGCGGGGCGGA-GTGGCAGCCCATGTGCTGCGATTCGCTCCCTCCCACCCCACTGCTCCCGCTCCATTGTCTGGGAACT
>gene=chr11_60691814-60691959; species=rheMac
-------------------------------------------------------------------------------------------------------------------------------------------------
>gene=chr11_63529474-63529573; species=hg19
CCTCAAGTTCCACCCACTAGCCTCCCCGCCCCGGCTTTAGGACCGCGGGAACTGTTCCTGCAGCAGCCTGGCTTTGTGAAGAGCAGACAGTAGGGCCCG
>gene=chr11_63529474-63529573; species=bosTau
CCTGAAGTCCCACCCGCTGATCTCCCCA--CTGCCTTTAAGACCAAAGGAACCG-----------GCCTGGCTATGTGAAGAGC-GCCAGTGGGTACTA
>gene=chr11_63529474-63529573; species=calJac
CCTCAAGTCCCACCCACTGGCCTCCCCACCCCGACTTTAGGACCGAGGGAACTGTCCCTGCAGCAGCCTGGCTTTGTGAAGAGCAGACATCAGGGCCCA
>gene=chr11_63529474-63529573; species=canFam
CCCCACGTCCCGCTCGCTCAGCTCCCCACTCTGGCTGTAAGACCAAAGGAGGCG-----------GCCTGGCCATGTGAAAAGCAGACACTGGGGCCCA
>gene=chr11_63529474-63529573; species=equCab
CCTTAAGCCCCTCCCTCTGAACTCCGTGCTCTGGCTTTACGACCAAAGGAACTG-----------GCCAGGTTATGCGAAGAGCAGACAGTGGGGCCCA
>gene=chr11_63529474-63529573; species=gorGor
CCTCAAGTTCCACCCACTAGCCTTCCCGCCCCGACTTCAGGACCGCGGGAACTGTTCCTGCAGCAGCCTGGCTTTGTGAAGAGCAGACAGTAGGGCCCG
>gene=chr11_63529474-63529573; species=panTro
CCTCAAGTTCCACCCACTAGCCTCCCCGCCCCGACTTTAGGACCGCGGGAACTGTTCCTGCAGCAGCCTGGCTTTGTGAAGAGCAGACAGTAGGGCCCG
>gene=chr11_63529474-63529573; species=papHam
CCTCAAGTTCCACCCACTAGCCTCCCCGCCCCGACTTTAGGACCGAGGGAACTGTCCCTGCAGCAGCCTGGCTTTGTGAAGAGCAGACAGTAGGGCCCG
>gene=chr11_63529474-63529573; species=ponAbe
CCTCAAGTTCCACCCACTAGCCTCCCCGCCCCGACTTTAGGACCGCGGGAACTGTTCCTGCAGCAGCCTGGCTTTGTGAAGAGCAGACAGTAGGGCCCG
>gene=chr11_63529474-63529573; species=rheMac
CCTCAAGTTCCACCCACTAGCCTCCCCGCCCCGACTTTAGGACCGAGGGAACTGTCCCTGCAGCAGCCTGGCTTTGTGAAGAGCAGACAGTAGGGCCCG
>gene=chr11_72492984-72493070; species=hg19
CTAGCGCCCGCCCCCGCCGGCCCTGGGAGGGGACCCTGCGCGCGAGGGGCAAGTCCCCAGCGGGGACAGGGAAAGGGGTGAGGAGA
>gene=chr11_72492984-72493070; species=bosTau
CTAGCGCCCGCCC-CCATCGCCCCCGAAGAGGACCTGG---------GACCAGTCCTCAGCAGGGGTTGAGG-----------AGG
>gene=chr11_72492984-72493070; species=calJac
CTAGCGCCAGCCCCCGCC-GCCCCGGGAGGGGACCCGGCGCCCGAGGGGCCAGTCCTCAGCGGGGACCGGGAACGGGGTGAGGAGA
>gene=chr11_72492984-72493070; species=canFam
CTAgcgcccgcccccgcccgccccgggA-GGGGTCTTGGCCTGGGGAGGCTGGTCCTCACCCGCGGTTGGGGTCGGCGCCGAAACG
>gene=chr11_72492984-72493070; species=equCab
CTAG----------CGCCCGCCCCGGGAGGGGACCCAGTCCGGGAGGGACCAGTCCTCAGCGAGGGTTGGGGACGAGGCTGGGAGG
>gene=chr11_72492984-72493070; species=gorGor
CTAGCGCCCGCCCCCTCCGGCCCTGGGAGGGGACCCTGCGC-CGAGGGGCAAGTCCCCAGCGGGGACAGGGAAAGGGGTGAGGAGA
>gene=chr11_72492984-72493070; species=panTro
CTAGCGCCCGCCCCCGCCGGCCCTGGGAGGGGACCCTGCGCGCGAGGGGCAAGTCCCCAGCGGGAACAGGGAAAGGGGTGAGGAGA
>gene=chr11_72492984-72493070; species=papHam
CTAGCGCCCGCCCCCACCGGCCCCGGGAGGGGACACGGCGCGCGAGGGGCCAGTCCCCAGCGGAGACCGGGTACGGGGTGAGGAGA
>gene=chr11_72492984-72493070; species=ponAbe
CTAGCGCCCGCCCCCACCAGCCCCGGGAGGGGACCCCGCGCGCGAGGGGCAAGTCCCCAGCGGGGACCGGGGAAGGGGTGAGGAGA
>gene=chr11_72492984-72493070; species=rheMac
--------------------------------------------------------------------------------------
>gene=chr11_72493688-72493897; species=hg19
GGCTCTCTTACCTCCCCAGGCAGAGTTGGCCAGAGCTCCATAGCTACCTGCACCAGCGCTCCTGCCATCCCTTCCAGCCAGGGAGGCTCCCCCCTGCCCcctgggtcctagtgccagctcttcctccatctgctctgtgtgaactgaggccagtagctcaacttctctgagGCCAGGCCAGGGTGAGTGTGGCAGTCTGTCGCAGTGAC
>gene=chr11_72493688-72493897; species=bosTau
GGCT-CCCGCCCTCCCCAGGCAGAGCTGGCCAGAGCTCCACAGCCACAGGCACCAGCACTCCAGCCACCCCTTCCAGCCAGAGAGACTGCTACCTGCCCcctgggtcctagtgctagctctgtctccagctgctctgtgttaactgaggccaatagctcaatttttctgagGCCAGGCCAATATGAGTGTGGCAACA-GGCCCAA---T
>gene=chr11_72493688-72493897; species=calJac
AGCTCTCTTACCTCCCCAGGCAGAGTTGCCCAGAGCTCCATAGCTACCTGCACCAGCCCTCCTGCCATCCCTTCCAGTCTGGGAGGCTCCCCCCTGCCCcctgggtcctagtgccagctctacctccatctgctctgtgtgaactgaggccactagctcaacttctccaagGCCAGCCCAGGGTGAGTGTGGCAGTCTGTCCCAGTGAC
>gene=chr11_72493688-72493897; species=canFam
----CCTCTCCCTCCGCTGGCAGAGCCGGCCAGAGCTCCAAAGCCGCGGACACCAGCACTCTAGCCACCCCCTCCAgcctgggaggctgacatctggcccctgggtcctagtgccagctctgcctgaagctacttttagagaactgaggtcaatggtttaacttctctgAAGCCGGGCCAGAATGAGTGTGGCAGAT-GGCCCAAGGCC
>gene=chr11_72493688-72493897; species=equCab
GGCTCCCCTTGCTCCCCAGGCAGAGCTGGCCAGAGCTCCATAGCTATGGGCACCAGCACTCCAGTCACCTGTTCCAGCTTGGGAGGCTGCCACCTGCCCcctaggtcctagtgccagctctgcctccagctgctctgtctcaagtgaggccaatagttcaacttctctgagGCCAGGCCAGTATGACTGTGGCAAAG-GGCCCGAGACC
>gene=chr11_72493688-72493897; species=gorGor
GGCTCTCTTACCTCCCCAGGCAGAGTTGGCCAGA-CTCCATAGCTACCTGCACCAGCGCTCCTGCCATCCCTTCCAGCCAGGGAGGCTCCCCCCTGCCCcctgggtcctagtgccagctctt-ctccatctgctgtgtgtgaactgaggccagtagctcaacttctctgaggccAGGCCAGGGTGAGTGTGGCAGTCTGTCGCAGTGAC
>gene=chr11_72493688-72493897; species=panTro
GGCTCTCTTACCTCCCCAGGCAGAGTTGGCCAGAGCTCCATAGCTACCTGCACCAGCGCTCCTGCCATCCCTTCCAGCCAGGGAGGCTCCCCCCTGCCCcctgggtcctagtgccagctcttcctccatctgctctgtgtgaactgaggccagtagctcaacttctctgagGCCAGGCCAGGGTGAGTGTGGCAGTCTGTCGCAGTGAC
>gene=chr11_72493688-72493897; species=papHam
GGCTCTCTTACCTCCCCAGGCAGAGTTGGCCAGAGCTCCATAGCTA-----------------------CCTTCCAGCCCGGGAGGCTCCCCCCAGCCCcctgggtcctagtgccagctcttcctccatctgctctgtgtgaactgagtccagtagctcaacttctctgagGCCAGGCCAGGGTGAGTGTGGCAGTCTGTCCCAGCGGC
>gene=chr11_72493688-72493897; species=ponAbe
GGCTCTCTTACCTCCCCAGGCAGAGTTGGCCAGAGCTCCATAGCTACCTGCACCAGCGCTCCTGCCATCCCTTCCAGCCAGGGAGGCTCCCCCCTGCCCcctgggtcctagtgccagctcttcctccatctgctctgtgtgaactgaggccagtagctcaacctctctgagGCCAGGCCAGGGTGAGTGTGGCAGCCTGTCGCAGTGAC
>gene=chr11_72493688-72493897; species=rheMac
GGCTCTCTTACCTCCCCAGGCAGAGTTGGCCAGAGCTCCATAGCTACCTGCACCAGGGCTCCTGCCATCCCTTCCAGCCCGGGAGGCTCCCCCCAGCTCcctgggtcctagtgccagctcttcctccatctgctctgtgtgaactgagtccagtagctcaacttctctgagGCCAGGCCAGGGTGAGTGTGGCAGTCTGTCCCAGCGAC
>gene=chr11_75273067-75273139; species=hg19
CGGCGCCCCGCAGCCCGGGCCGCCGAGGGAGGCAGTAGGACCCAGGGGCCGGGAGGCGCCGGCAGAGGGAGG
>gene=chr11_75273067-75273139; species=bosTau
CCGGGCGCTGCGATCGCGTACGATATGCAGGGCAGTAGGACCCAGGGGCGGGTGACTGCCTGCAGAAGGAGG
>gene=chr11_75273067-75273139; species=calJac
CGGGGCCCCTCAGCCCGGGCCGCCGAGGGGGGCAGTAGGACCCAGGG-CCGGGA-GCGCCGGCAGAGGGAGG
>gene=chr11_75273067-75273139; species=canFam
ccgctccccgcg-ccccgcccggTGTGGGGGGCAGTAGGACCCAGGGGCGGGTGAGGGCCCGCAGAGGGAGG
>gene=chr11_75273067-75273139; species=equCab
------------------------------------------------------------------------
>gene=chr11_75273067-75273139; species=gorGor
------CCCGCAGCCCGGGCCGCCGAGGGAGGCAGTAGGACCCAGGGGCCGGGAGGCGCCGACAGAGGGAGG
>gene=chr11_75273067-75273139; species=panTro
CGGCGCCCCGCAGCCCGGGCCGCCGAGGGAGGCAGTAGGACCCAGGGGCCGGGAGGCGCCGGCAGAGGGAGG
>gene=chr11_75273067-75273139; species=papHam
CGGCGCCCCGCAGCCTGGGCCGCCGAGGGGGGCAGTAGGACCCAGGGACCGGGAGGCGCCGGCAGAGGGAGG
>gene=chr11_75273067-75273139; species=ponAbe
CGGCGCCCCGCAGCCCGGGCCGCCGAGGGAGGCAGTAGGACCCAGGGGCCGGGAGGCGCCGGCAGAGGGAGG
>gene=chr11_75273067-75273139; species=rheMac
CGGCGCCCCGCAGCCTGGGCCGCCGAGGGGGGCAGTAGGACCCAGGGACCGGGAGGCGCCGGCAGAGGGAGG
>gene=chr11_76381806-76381967; species=hg19
CGGCTGCAATTTAAATACCTCTcccgccggcccgccccgccacgccccccTCTGGCGAGGCCGTGGGGTCCTAGCGCCTGGCCCCGTGCCTCGGTTTATCCGGAGCCGGCGGGGGCGGAGTGGGGTGGGGCGGCGAAGCATCTTCACCACCCTGGGACCTC
>gene=chr11_76381806-76381967; species=bosTau
CGGCTCCAATTTAAATACCTCTCCCGCCGACCCGCCCCACCAcgccccccctgggcccggccgcggggtcctagcgcccgcccgcgTGACTCGGTTTATCCGGAACCCGCGAGG----------------GGAGGAAGCATTTTCTCGCGGCCGAAACCGC
>gene=chr11_76381806-76381967; species=calJac
CGGCGGTAATTTAAATACCTCTCACACGCGCCCGCCACGCCACGCCCCCCTCTGGCGAGGCTGCGGGGTCCTAGCGCCCGGC-CCGTGCCTCGGTTTATCCAGAGCCGACGGGA------CAGGGTGGGGCGGAGAAGCCTCTTCACCACCCTGGGACGTC
>gene=chr11_76381806-76381967; species=canFam
-----------------------------------------------------------------------------------------------------------------------------------------------------------------
>gene=chr11_76381806-76381967; species=equCab
CTCCCCGATTTTAAATACCCTT--------CCCGCCCACCCGCTCCCTCTCTCGGCCGTG-CGCGCGGTCCTAGCGCCGCCGCGCGTGACTCGGTTTATCCGGAACCCGCGAGG----------------CGGGGAAGCATCTTCTTGACGCTGGAGCCGC
>gene=chr11_76381806-76381967; species=gorGor
CGGCTGCGATTTAAATACCTCTCCCGC---------CCGCCACGCCCCCCTCTGGCGAGGCCGCGGGGTCCTAGCGCCTGGCCCCGTGCCTCGGTTTATCCGGAGCCGGCAGGGGCGGAGTGGGGGGGGGCGGCGAAGCATCTTCACCACCCTGGGACCTC
>gene=chr11_76381806-76381967; species=panTro
CGGCTGCAATTTAAATACCTCTcccgccggcccgccccgccacgccccccTCTGGCGAGGCCGCGGGGTCCTAGCGCCTGGCCCCGTGCCTCGGTTTATCCGGAGCCGGCGGGGGCGGAGTGGGGTGGGGCGGCGAAGCATCTTCACCACCCTGGGACCTC
>gene=chr11_76381806-76381967; species=papHam
CGGCTGCAATTTAAATACCTCTCCCGCCGGCCCGCCACGCCACGCC-------------------------------------------------------------------------------------------------------------------
>gene=chr11_76381806-76381967; species=ponAbe
CGGCTGCAATTTAAATACCTCTCCCGCCGGCCCGCCATGCCACGCCCCCCTCTGGCGAGGCCGCGGGGTCCTAGCGCCTGGCTCCGTGCCTCGGTTTATCCGGAGCCGGTGGGGGCGGAGTGGGGTGGGGCGGCGAAGCATCTTCACCACCCTGGGACCTC
>gene=chr11_76381806-76381967; species=rheMac
CGGCTGCAATTTAAATACCTCTCCCGCCGGCCCGCCACGCCACGCCCCCCTCCGGCGAGGCCGCGGGGTCCTAGCGCCTGGCCCCGTGCCTCGGTTTATCCGGAGCTGGCGGAGGCGGACTGGGGCGGAGCGGCGAAGCATCTTCATCACCCTGGGACCTC
>gene=chr11_94501312-94501574; species=hg19
AGTCTCAGGGAGACACGTCAGCTTGAGCTCTGGGCAATTTCAGCCTGGCAGTCTCGCGGCCCGGGGAGGGGCGGCGGGTGTCTGCAGACGGGCTCTAGGGCCCAGCGGCCGGGCGCCACGGCGGGGGTGGAGTGTAGGGTTCTAGTGACGAGCCCGGGCGACCCTccccggcccgcgcgcggggagcggggagcgcggacggcggcgggagcgcgcgAGAAGCTCTAGGACCCAGCAGCGGTTGTCGGGTTTGGGGCTGGAG
>gene=chr11_94501312-94501574; species=bosTau
ATTCCGGGGCGGACACTCGAGCTGGAGCCCAGGGAGGTGGCAG-CAGGCGGTCTCCGGGCCTGGGGAGGGGCGGCGAGCGGGTGAGGGCGGGCTCTAGGGCCCAgcggccgggcgcc-cggcgggggTGGAGTGTAGGGTTACGCGGACCAGCCCGGACCACCCTccccgggcggcg---------------gcgcgggcg-------------ccAGGGCGCTCTAGGACCCAGAGGCGGCGCTGGGATTTGGGGCTGGAG
>gene=chr11_94501312-94501574; species=calJac
AGTCTCAGGGAGACACGTCAGCTGGAGCTCCGGGCAATTTTGGCCTGGCAGTCTCGCGGCCCCGGGAGGGGCGGCGGACGTCTGCAGACGGGCTCTAgggcccggcggccgggcgccacggc-ggggTGGAGTGTAGGGTTACAGTGACGAGCCCGGGCGACCCTCCCCGGCCCGCGAGCGGGGAGAGGGGAGCGCGGACGGCGGCGGGAGCGCGCGGGAAGCTCTAAGACCAAGCAGCGCTCGTCGGTTTTGGGGCTGGAG
>gene=chr11_94501312-94501574; species=canFam
GCTCC--GGGAGACACGTCAgcc-----------------------ggcgacggcccggccc-gggaggggcggc-agcggctgcgggcgggctctagggcccagcggccgggcgccggggcgggTGCG--GTGTAGGGTTACAGGCTccggcccg--cgaccctccccggcccgggggcgcggggcggggggcgcgggcgggga-------gcgcggggcgcTCTAGGACCCAGCGGCGGCCGGCGG--CTCGGGCTGGAG
>gene=chr11_94501312-94501574; species=equCab
ACTCTCGGGGAGGCACGTCAGCTTGAGCTCGGGGCAATTTCAG-CAGGCAATCTCGCGGCCCGGGGAGGGGCGGCGGGCGGCTGGTGACGGGCTCTAGGGCCCAgcggccgggcgcc-ggccgggggTGGAGTGTAGGGTTACAGTGACGAGTCCGGACGACCCTCCCCGACCGGCGCGCGGGAGACGGGAG-CGCAGGCGGCGGTGGGAGCGCGCGGGACGCTCTAGGACCCAGCAGCG-TTGTCGGGTTTGGGGCTGGAG
>gene=chr11_94501312-94501574; species=gorGor
AGTCTCAGGGAGACACGTCAGCTTGAGCTCTGGGCAATTTCAGCCTAGCAGTCTCGCGGCCCGGGGAGGGGCGGCGGGTGTCTGCAGACGGGCTCTAGGGCCCAGCGGCCGGGCGCCACGGCGGGGGTGGAGTGTAGGGTTATAGTGACGAGCCCGGGCGACCCTccccggcccgcgcgcggggagcggggagcgcggacggcggcgggagcgcgcgAGAAGCTCTAGGACCCAGCAGTGGTTGTCGGGTTTGGGGCTGGAG
>gene=chr11_94501312-94501574; species=panTro
AGTCTCAGGGAGACACGTCAGCTTGAGCTCTGGGCAATTTCAGCCTGGCAGTCTCGCGGCCCGGGGAGGGGCGGCGGGTGTCTGCAGACGGGCTCTAGGGCCCAGCGGCCGGGCGCCACGGCGGGGGTGGAGTGTAGGGTTATAGTGACGAGCCCGGGCGACCCTccccggcccgcgcgcggggagcggggagcgcggacggcggcgggagcgcgcgAGAAGCTCTAGGACCCAGCAGCGGTTGTCGGGTTTGGGGCTGGAG
>gene=chr11_94501312-94501574; species=papHam
AGTCTCAGGGAGACACGTCAGCTTGAGCTCCGGGCAATTTCGGTCTGGCAGTCTCGCGGCCCGGGGAGGGGCGGCGGGTGTCTGCAGACGGGCTCTAGGGCCCAGCGGCCGGGCGCCACGGCGGGGGTGGAGTGTAGGGTTATAGTGACGAGCCCAGGCGACCCTCCCCGGCCCGCGCGCGGGGACCGAGGAGCGCGGACGGCGGCGGGAGCGCGCGAGAAGCTCTAGGACCCAGCAGCGGTTGTCGCGTTTGGGGCTGGAG
>gene=chr11_94501312-94501574; species=ponAbe
AGTCTCAGGGAGACACGTCAGCTTGAGCTCCGGGCAATTTCGGCCTGGCAGTCTCGCGTCCCGGGGAGGGGCGGCGGGTGACTGCAGACGGGCTCTAGGGCCCAGCGGCCGGGCGCCACGGCGGGGGTGGAGTGTAGGATTATAGTGACGAGCCCAGGCGACCCTccccggcccgcgcgcggggagcggggagcgcggacggcggcgggggcgcgcgAGAAGCTCTAGGACCCAGCAGCGGTTGTCGGGTTTGGGGCTGGAG
>gene=chr11_94501312-94501574; species=rheMac
AGTCTCTGGGAGACACGTCAGCTTGAGCTCCGGGCAATTTCGGTCTGGCAGTCTCGCGGCCCGGGGAGGGGCGGCGGGTTTCTGCAGACGGGCTCTAGGGCCCAGCGGCCGGGCGCCACGGCGGGGGTGGAGTGTAGGGTTATAGTGACGAGCCCAGGCGACCCTCCCCGGCCCGCGCGCGGGGATCGAGGAGCGCGGACGGCGGCGGGAGCGCGCGAGAAGCTCTAGGACCCAGCAGCGGTTGTCGCGTTTGGGGCT-GAG
>gene=chr21_32930973-32931223; species=hg19
CACGGTCTCGTCTCCCTCCTTCGCGCGAGGGATGCCTCCTCCTGCCTCTCCTCCCCGCATCTCCCCACCTCCCAAGTGTGTGAACACGAAAACAATACGTGGAAAGCCCGATCGGGGGGAGCTAGGACCCGCCGGGAGCCCCAGTGTGCGGGAGACGGGGGTCAGAACGTGCCCGGCACGGGCACCGAGGCTCCGGGCATCCTCGCCGCCGTCTCCCGGGGCGGCTCCGGCCGGACGCCCGCGCACCCCA
>gene=chr21_32930973-32931223; species=bosTau
CACT-GCCCGTCTCCCTCCCTCGAGCGATGGATGTCTCCCTTG--CTTCCCTCTCCGG--CTCCCCACCTCCCGAGTGTGGGAACGTGAAAACAATACGAGCAAAGCCCGATCAGGGGGAGCTAGGACCCGCCGGGAGCCCCAATGTGCGGGAGACTGGGGTCAGGACGTGCCCGTCACGGGCAGAGGGGCTCCGGGCGTCCTCATCGCCGTCCTCCCGGTTAGCTCCGGCTAGCCGCCAGCCCTCCCTA
>gene=chr21_32930973-32931223; species=calJac
CACGGTCTCGTCTCCCTCCTTCGCGCGAGGGACGCCTCCTCCTGCCCCCACTCCACG-ATCTCCCCACCTCCCAAGAGTGTGAACACGAAAACAATACGAGGAAAGCCCGATCGGGGGGAGCTAGGACCCGCCGGGAGCCCCAGTGTGCGGGAGACGGGGGTCAGAACGCGCCCGGCACGGGCACCGAGGCTCCGGGCATCCTcgccgcggccccccggggcggctccgaccggacgcccgcgccccccA
>gene=chr21_32930973-32931223; species=canFam
cgctggcccgcccgcccccCTCGCCTCCAGCCTCCAGCCTCCGGCCTCGGCTCGCCCG--CTCCTCACCTCCCGCGGGTGTGAGCGCGGGAACAATACGGGGAGAGCGCGGCC-GGGGGAGCTAGGACCCGCCGGGAGGCCCAGGGTGCGGG-GCCGGGGCTCGGGACGTGCCCGCCACGGGCACGGCGGCTCGGGGCATCCTcgccg-cggcccccggggcggct------------ccgcgccgccc-
>gene=chr21_32930973-32931223; species=equCab
CTCTGGCTTGTCTCCCTCCCTCGCGCGAGGGATGTCTCCTCTTGCCTCCCCTCGCCAG--CTCCCCACCTCCCAAGTGTGTGAACACGAAAACAATACGAGTAAAGCTCAATCGGGGGGAGCTAGGACCCGCCGGGAGCCCCAGTGTGCGGGAGATGGGGGTCAGGACGTGCCCGTCACGGGCAAAGCGGCTCCGGGCATCCTCATCGTCGTCCCTCGGGGCGGCTCTGGCCAGCCGCCCGGGCCCCCCA
>gene=chr21_32930973-32931223; species=gorGor
----------------------------------------------------------------------------------------------------------------------------------------------------------------------------------------------------------------------------------------------------------
>gene=chr21_32930973-32931223; species=panTro
CACGGTCTCGTCTCCCTCCTTCGCGCGAGGGATGCCTCCTCCTGCCTCCCCTCCCCGCATCTCCCCACCTCCCAAGTGTGTGAACACGAAAACAATACGTGGAAAGCCCGATCGGGGGGAGCTAGGACCCGCCGGGAGCCCCAGTGTGCGGGAGACGGGGGTCAGAACGTGCCCGGCACGGGCACCGAGGCTCCGGGCATCCTCGCCGCCGTCTCCCGGGGCGGCTCCGGCCGGACGCCCGCGCACCCCA
>gene=chr21_32930973-32931223; species=papHam
CACTGTCTCGTCTCCCTCCTTCGCGCGAGGGATGCCTCCTCCTGCCTCCCCTCCCCGGATCTCCCCACCTCCCAAGTGTGTGAACACGAAAACAATACGTGGAAAGCCCAATCGGGGGGAGCTAGGACCCGCCGGGAGCCCCAGTGTGCGGGAGATGGGAGTCAGAACGTGCCCGGCACGGGCACCGAGGCTCTGGGCATCCTcgccgccgtccgccggggcggctccggccggacgcccgcgcccccca
>gene=chr21_32930973-32931223; species=ponAbe
CACGGTCTCGTCTCCCTCCTTCGCGCGAGGGATGCCTCCTCCTGCCTCCCCTCCCTGCATCTCCCCACCTCCCAAGTGTGTGAACACGAAAACAATACGTGGAAAGCCCGATCAGGAGGAGCTAGGACCCGCCGGGAGCCCCAGTGTGCGGGAGACGGGGGTCAGAACGTGCCCGGCACGGGCACCGAGGCTCCGGGCATCCTCGCTGCCGTCCCCCGGCGCGGCTCCGGCCGGACGCCCGCGCACCCCA
>gene=chr21_32930973-32931223; species=rheMac
CACTGTCTCGTCTCCCTCCTTCGCGCGAGGGATGCCTCCTCCTGCCTCCCCTCCCCGGATCTCCCCACCTCCCAAGTGTGTGAACACGAAAACAATACGTGGAAAGCCCGATCGGGGGGAGCTAGGACCCGCCGGGAGCCCCAGTGTGCGGGAGATGGGGGTCAGAACGTGCCCGGCACGGGCACCGAGGCTCTGGGCATCCTcgccgccgtccgccggggcggctccggccggacgcccgcgcccccca
>gene=chr12_6938592-6938672; species=hg19
GCCGGTACCGCAGCAGTTGCCTACGTGGCTGGGGAAGCGGGGCGCCGGTTGTACTCACCTCAGCTCAGGGTCCTAGAGAC
>gene=chr12_6938592-6938672; species=bosTau
ACCGGTGTGGTAGCTGTTGCCTACGTGGCCGGGGAAGGGGGGCGCCGGTCACACACACCTCAGCTCAGGGTCCTAGAGAC
>gene=chr12_6938592-6938672; species=calJac
ACCGGTACCGCAGCAGCTGCCTACGTGGCTGGGGAAGCGGGGCGCCGGTTGCACTCACCTCAGCCCAGGGTCCTAGAGAC
>gene=chr12_6938592-6938672; species=canFam
ACCAGT-CGGTAGCTATTGCCTACGTGGCTGGGGGAGGGGGGTGCTGGTCACACACACCTCTGCCCAGGGTCCTAGAGAC
>gene=chr12_6938592-6938672; species=equCab
ATTAGTACCGTAGCTGTTGCCTACGTGGCTGGGGAGGGGGGGCGCTGGTCACACACACCTCAGCTCAGGGTCCTAGAGAC
>gene=chr12_6938592-6938672; species=gorGor
GCCGGTACCGCAGCAGTTGCCTACGTGGCTGGGGAAGCGGGGCGCCGGTTGTACTCACCTCAGCTCAGGGTCCTAGAGAC
>gene=chr12_6938592-6938672; species=panTro
GCCGGTACCGCAGCAGTTGCCTACGTGGCTGGGGAAGCGGGGCGCCGGTTGTACTCACCTCAGCTCAGGGTCCTAGAGAC
>gene=chr12_6938592-6938672; species=papHam
GCCGGTACCGCAGCAGTTGCCTACGTGGCTGGGGAAGCGGGGCGCCGGTTGCACTCACCTCAGCTCAGGGTCCTAGAGAC
>gene=chr12_6938592-6938672; species=ponAbe
GCCGGTACCGCAGCAGTTGCCTACGTGGCTGGGGAAACGGGGCGCCGGTTGTACTCACCTCAGCTCAGGGTCCTAGAGAA
>gene=chr12_6938592-6938672; species=rheMac
GCCGGTACCGCAGCAGTTGCCTACGTGGCTGGGGAAGCGGGGCGCCGGTTGCACTCACCTCAGCTCAGGGTCCTAGAGAC
>gene=chr12_56915518-56915584; species=hg19
AAAAACATCTTGGGCATTAGGACCCAGTGGAAGTGCCTCTGCCTCATTCAGACTCTGTTAACTTCT
>gene=chr12_56915518-56915584; species=bosTau
---AACATCTTGGGCATTAGGACCCAGTGGAAG------AGCCTCACTCACACTCGGTTAACTTCT
>gene=chr12_56915518-56915584; species=calJac
---AACATCTTGGGCATTAGGACCCAGTGGAAGTGCCTCTGCCTCATTCAGACTCTGTTAACTTCT
>gene=chr12_56915518-56915584; species=canFam
---AACATCTTGGGCATTAGGACCCAGTGGAAG------TACCTTATTCAGACTCTGTTAACTTCT
>gene=chr12_56915518-56915584; species=equCab
---AACATCATGGGCATTAGGACCCAGTGGAAG------TGCCTCATTCAGACTCTGTTAACTTCT
>gene=chr12_56915518-56915584; species=gorGor
AAAAACATCTTGGGCATTAGGACCCAGTGGAAGTGCCTCTGCCTCATTCAGACTCTGTTAACTTCT
>gene=chr12_56915518-56915584; species=panTro
AAAACCATCTTGGGCATTAGGACCCAGTGGAAGTGCCTCTGCCTCATTCAGACTCTGTTAACTTCT
>gene=chr12_56915518-56915584; species=papHam
AATAACATCTTGGGCATTAGGACCCAGTCGAAGTGCCTCTGCCTCATTCAGACTCTGTTAACTTCT
>gene=chr12_56915518-56915584; species=ponAbe
AAAAACATCTTGGGCATTAGGACCCAGTGGAAGTGCCTCTGCCTCATTCAGACTCTGTTAACTTCT
>gene=chr12_56915518-56915584; species=rheMac
AATAACATCTTGGGCATTAGGACCCAGTCGAAGTGCCTCTGCCTCATTCAGACTCTGTTAACTTCT
>gene=chr12_57024065-57024343; species=hg19
ACCGCGGGGCCCGAGAGGAGCCAACATGGCCGGCGGGGGAGGAGTGAGTCGGAGCCGGAGGGGGCGGAGAAGCCTCGGCCGGGAGAGAGTCTCCCCACGCGGCCTCCGCCACAGGGTCCTAAAGCCCGCCAGCCCATCTTTCCGACCCGGACCTGGGTCCTAGCGCCGCTGTGCCTCCTGCAACTCTGGCCACCTTGCCCACCTGGCAGCTCCCTCTGCACCCGCATCTCATGGAGGCAGTGGTCCTGCTTCACACAGGGCAAACTGAAAGGCATGCC
>gene=chr12_57024065-57024343; species=bosTau
ACCGCGGGGCCCGAGCGGAGCCAACATGGCCGGCGGGGGAGGAGTGAGCCGAAGCCGGAGGGGGCGGGGAAGCTGCGGTCGCAAGAGAGCCGC---------CTTTCGCCGCCGGGTCCTAGCGCCGGGCATCCCGGCTCCCTGACCCGGATCTGGGTCCTAGCGCCGCGGCGTC---------------ACCCTAGCTTACCCGTAAGCTACCTCTGCAC---TGTTTCATTGTGGCGGTAGTCCCGCATCACGTTGAGCATACTGAAAGGCGTGCC
>gene=chr12_57024065-57024343; species=calJac
ACCGCGGGGCCCGAGCGGAGCCAACATGGCCGGCGGGGGAGGAGTGAGTCGCAGCCGGAGGGGGCGGAGAAGCCT-----AGCGAAGAGTCTCCCCACGCAGCCTCAGCCCCAGGGTCCTAACGCCCTCCATCTTCGCTTCCCGACTCGGACCTGGGTCCTAGCGCCGCTGTGTCTCCTGCAACCCTGGCCACCTTGCCCACCTGGCAGCTCCCTCTGCACCCGCATCTCATTGCGGTGGTAGTCCTGCTTCACACGGGGCAAACTGAAAGGGGTGCC
>gene=chr12_57024065-57024343; species=canFam
ACCGCGGGGCCCGAGCGGAGCCAACATGGCCGGCGGGGGAGGAGTGAGCCGAAGCCGGAGGGGGCGGGGAAGCTGCGGCCGAGAGAGAGCCGCCCTCCGCGGCCTCCGCCACCGGGTCCTAGCGCC-GCCGGCCCCGCTCCCCGACCCGGATCTGGGTCCTAGTGCCGCGGCGGC---------------TCCCCAGCCGGCCCGGCGGCTCCCTCGGCCTA-ATGGCTCCTCGTGGCGGTAGTCCTGCTTCACACCGAGCAAGCTGAAAGGCGTGCC
>gene=chr12_57024065-57024343; species=equCab
------------------------------------------------------CCGGAGGGGGCGGGGAATCCGCGGCCGAGGGAGA--CCCCCTCGGGGCCTTCCGCCGCCGGGTCCTAGCGCCGGGCGTCACAGCTCCCCGACCAGGATCTGGGTCCTAGCGCCGCGGTATC---------------TCCCGAGCCTACCGGGCAGCTCCCTCTGCACC-GTGTCTCCGTGTGGCGGTAGTCCTGCTTCACGCTGAGCAATTTGAAAGGCGTGCC
>gene=chr12_57024065-57024343; species=gorGor
ACCGCGGGGCCCGAGAGGAGCCAACATGGCCGGCGGGGGAGGAGTGAGTCGGAGCCGGAGGGGGCGGAGAAGCCTCGGCCGGGAGAGAGTCTCCCCACGCGGCCTCCGCCACAGGGTCCTAAAGCCCGCCATCCCATCTTTCCGACCCGGACCTGGGTCCTAGCGCCGCTGTGCCTCCTGCAACCCTGGCCACCTTGCTCACCTGGCAGCTCCCTCTGCACCCGCATCTCATGGAGGCAGTAGTCCTGCTTCACACAGGGCAAACTGAAAGGCATGCC
>gene=chr12_57024065-57024343; species=panTro
ACCGCGGGGCCCGAGAGGAGCCAACATGGCCGGCGGGGGAGGAGTGAGTCGGAGCCGGAGGGGGCGGAGAAGCCTCGGCCGGGAGAGAGTCTCCCCACGCGGCCTCCGCCACAGGGTCCTAAAGCCCGCCAGCCCATCTTTCCGACCCGGACCTGGGTCCTAGCGCCGCTGTGCCTCCTGCAACCCTGGCCACCTTGCCCACCTGGCAGCTCCCTCTGCACCCGCATCTCATGGAGGCAGTAGTCCTGCTTCACACAGGGCAAACTGAAAGGCATGCC
>gene=chr12_57024065-57024343; species=papHam
ACCGCGGGGCCCGAGAGGAGCCAACATGGCCGGCGGGGGAGGAGTGAGTCGCAGCCGGAGGGGGCGGAGAAGCCTCGGCCGGGAGAGAGTCTCCCCACGCGGCCTCCGCCACAGGGTCCTAAAGCCTGCCAGCCTCTCTTCCCGACCCGGACCTGGGTCCTAGCGCCGCTGTGTCTCCTGCAACCCTGGCCACCTTGCCCACCTGGCAGCTCCCTCTGCACCCGCATCTCATGGCGGCAGTAGTCCTGCTTCACACAGGGCAAACTGAAAGGCGTGCC
>gene=chr12_57024065-57024343; species=ponAbe
ACCGCGGGGCCCGAGAGGAGCCAACATGGCCGGCGGGGGAGGAGTGAGTCGGAGCCGGAGGGGGCGGAGAAGCCTCGGCCGG--GAGAGTCTCCCCACGCGGCCTCCGCCACAGGGTCCTAAAGCCCGCCAGCCTCTCTTTCCGACCCAGACCTGGGTCCTAGCGCCGCTGTGTCTCCTGCAACCCTGGCCACCTTGCCCACCTGGCAGCTCCCTCTGCACCCGCATCTCATGGCGGCAGTAGTCCTGCTTCACACAGGGCAAACTGAAAGGCATGCC
>gene=chr12_57024065-57024343; species=rheMac
ACCGCGGGGCCCGAGAGGAGCCAACATGGCCGGCGGGGGAGGAGTGAGTCGCAGCCGGAGGGGGCGGAGAAGCCTCGGCCAGGAGAGAGTCTCCCCACGCGGCCTCCGCCACAGGGTCCTAAAGCCTGCCAGCCTCTCTTCCCGACCCGGACCTGGGTCCTAGCGCCGCTGTGTCTCCTGCAACCCTGGCCACCATGCCCACCTGGCAGCTCCCTCTGCACCCGCATCTCATGGCAGCAGTAGTCCTGCTTCACACAGGGCAAACTGAAAGGCGTGCC
>gene=chr12_104850525-104850589; species=hg19
GCCGAGCCCGGCCGGGGACTGAGGGCTTTTGGGACCCTGCGGGAGCGCGGCGCGCACACCGCAC
>gene=chr12_104850525-104850589; species=bosTau
GCCGGCC-GGACCCGGGACTGAGGGCCTTTGGGACCCTGC-GGAGCGCGGCGCTCA-------C
>gene=chr12_104850525-104850589; species=calJac
GCCGAGCCCGGCCCGGGACCGAGGGCTTTTGGGACCCTGCGGGAGCGCAGCGCGCACTCCGCAC
>gene=chr12_104850525-104850589; species=canFam
GCCGAGCGCGGCCGGGGACTGAGGGCTTTTGGGACCCTGCGGGAGCGCGGCGCACACTCCGCTC
>gene=chr12_104850525-104850589; species=equCab
GCCGAGCCCGGCCGGGGACTGAGGGCTTTTGGGACCCTGCGGGAGCGCGGCGCGCACTCCGCAC
>gene=chr12_104850525-104850589; species=gorGor
GCCGAGCC-GGCCGGGGACTGAGGGCTTTTGGGACCCTGCGGGAGCGCGGCGCGCACACCGCAC
>gene=chr12_104850525-104850589; species=panTro
GCCGAGCCCGGCCGGGTACTGAGGGCTTTTGGGACCCTGCGGGAGCGCGGCGCGCACACCGCAC
>gene=chr12_104850525-104850589; species=papHam
GCCGAGCCCGGCCGGGGACTGAGGGCTTTTGGGACCCTGCGGGAGCGCGGCGCGCACACAGCAC
>gene=chr12_104850525-104850589; species=ponAbe
GCCGAGCCCGGCCGGGGACTGAGGGCTTTTGGGACCCTGCGGGAGCGCGGCGCGCACACCGCAC
>gene=chr12_104850525-104850589; species=rheMac
GCCGAGCCCGGCCGGGGACTGAGGGCTTTTGGGACCCTGCGGGAGCGCGGCGCGCACACAGCAC
>gene=chr12_117175943-117176121; species=hg19
CCCTAAGGAACGGCGGCCTCCTATTGGTTAAGTGCCGGGAAAGGGGGCGGACAATCGCGTGAGTGCTGCGGGCGTAGCTGTGCCCGGGTCCTAGCGCCGGACCCGGCGACGCCAAGAAACCACCCAATAGGAGGCCGGAAGCATCGGAAGTCACATGCTGCCCAGGCTGCGCGGGTGA
>gene=chr12_117175943-117176121; species=bosTau
----------------------------------------------------------------------------------------------------------------------------------------------------------------------------------
>gene=chr12_117175943-117176121; species=calJac
CCCTGCGGAGCAGCGGCCTTCTATTGGCTAAATTCCGGGAAAGGGGGCGGGCAATAGCGCGAGTGCGGCGGGCGTAGCTGTGCTCGGGTCCTAGCGCCGGGCCGGGCGACGCCGAGAAACCACCGAATAGAAGGCCGGAAGCATCGGAAGTCACATGCTGCCCGAGTTGCGCGGGTGA
>gene=chr12_117175943-117176121; species=canFam
CCCTGAGAAGCGGCCGCCTCCTATTGGCTGAGCCCCG-GAAAGGGGGCGGGCAATCGCGTGCGCACCGCGGGAGGAGCCGCGCCGCGGTCTTAGCGCCGGGCCGGGCCAC-CTGCGAGAAAACCCGACCGGAGGCCGGAAGCATCGGAAGTCACGTGCTCCCCGGGCCGCGCGAGTGA
>gene=chr12_117175943-117176121; species=equCab
CCCTGCGGAGCGGCGGCTTCCTATTGGCTGAAGGCCG-GGAAGGGGGCGGGCAATCGTGTGCG---TGCGGTCGGAGTCGTGCCCGGGTCCTAACGCCGGGCCGGGCAAC-CTGAGAAAGAAGCCAGGGAGAGGCCGGAAGCGTCGGAAGTCAGGTGCTCGCCCGGCCGCGCGAGCGA
>gene=chr12_117175943-117176121; species=gorGor
----------------------------TAAATGCCGGGAAAGGGGGCGGGCAATCGCGTGAGTGCGGCGGGCGTAGCTGTGCCCGGGTCCTAGCGCCGGACCCGGCGACGCCAAGAAACCACCCAATAGGAGGCCGGAAGCATCGGAAGTCACATGCTGCCCAGGCCGCGCGGGTGA
>gene=chr12_117175943-117176121; species=panTro
CCCTAAGGAACGGCGGCCTTCTATTGGTTAAGTGCCGGGAAAGGGGGCGGACAATCGCGTGAGTGCGGCGGGCGTAGCTGTGCCCGGGTCCTAGCGCCGGACCCGGCGACGCCAAGAAACCACCTAATAGGAGGCCGGAAGCATCGGAAGTCACATGCTGCCCAGGCTGCGCGGGTGA
>gene=chr12_117175943-117176121; species=papHam
CCCTACGGAGCGGTGGCTTCCTATTGGTTAATTGCAGGAAAAGGGGGCTGGCAATCGCGTGAGCGCAGCGGGCGTAGCCGTGCACGGGTCCTAGCGCCGGACCCGGCGATGGTGAGAAACCACCGAATAGGAGGCCGGAAGCATCGGAAGTCACGTGCTGCCCGGGCTGCGCGGGTGA
>gene=chr12_117175943-117176121; species=ponAbe
CCCTACGGGGCGGCGGCCTCCTATTGGTTAAATGCCGGGAAAGGGGGCGGGCAATCGCGTGAGTGCGGCGGGTGTAGCTGTGCCCGGGTCCTAGCGCCGGACCCGGCGACGCCGAGAAACCACCCAATAGGAGGCCGGAAGCATCGGAAGTCACATGCTGCCCAGGCTGCGCGAGTGA
>gene=chr12_117175943-117176121; species=rheMac
CCCTACGGAGCGGTGGCTTCCTATTGGTTAATTGCAGGAAAAGGGGGCTGGCAATCGCGTGAGTGCAGCGGGCGTAGCCGTGCACGGGTCCTAGCGCCGGACCCGGCGATGGTGCGAAACCACCGAATAGGAGGCCGGAAGCATCGGAAGTCACGTGCTGCCTGGGCTGCGCGGGTGA
>gene=chr12_122750947-122751197; species=hg19
GCCGCCATCTTGCTCCACCACCCCCTGCCCCACAACGCCAACCGAGTCCGCCGGTTCCTACGGGAGGACCACGGACGCAGTCACGTGACCAAACGTCCACGTGACCGGTACGGCAGCGCACGCCAACCCGGAAACCGGAATCTGCTGGGTTCGGGTTCTACCTAGTCTGGCCCTAGTGTCCGCCTCTTTCTTCTACCCCGGTGGTTATTCAGATTCTCGCCAAGACCCAGAGCGCGTTTCAGAGTCTGGT
>gene=chr12_122750947-122751197; species=bosTau
GCCGCCATCTTGCCCCACCGCCCCCTAACCCCCTACTCGAACCAGATCTGCATTCCCCTACGTGTGGCCCACCGACGCTATCACGTGACGATAGGTTCACGTGACCAGGGCCGCTGCAGC--CGAACCCGGAAACCGGAATGGGAGGGCATCTGCCACTCTCCCTCCGGGTCCTAGTGCCCGCCTCTTTCCTCGACCGCGTGGG---TTCTGAGGCATCCCAAGA-------CCCCATCCAGACTACTCA
>gene=chr12_122750947-122751197; species=calJac
GCCGCCATCTTGCCCCACCACCCCCTGCCCAACAGTGTCCACCACGTCCACTGGTTCCAACGGGAGGGCCATGGACGCAGTCACGTGACAATGCAGCCACGTGACCTCTGCGGCTGCGCACGCCAACCCGGAATCTGGAATCCGCCGGGTTCGGCTTGTATCTCGTCTGGCCCTAGTGTCCATCTCTTTCTTCTACCCCGGTGGTTGTTCAGACTCCTGTTAAGACTCAGGGCGCGTTTCAGACCCTGCT
>gene=chr12_122750947-122751197; species=canFam
GCCGCCATCTTGCCCCACCGCCCCCTTCCT-----------------------------------GGCGAACAGACGTGGTCACGTGGCGGCGCAGTCACGTGACGTGGGCGGCTGCAGC--CAAATCCGGAAACTGAGAAGGGTCCACGT------CTCTCTTTTCTGGCCCCAGCGCCCGACGC--TCCCCCA------GAC---CCCCGGCG--------------------TATCCGGACCCTGCT
>gene=chr12_122750947-122751197; species=equCab
GCCGCCATGTTGCCCC-TCGCCCCCTTCCCCCCTAATCCAACCGTGCCCGCTTCCCCCAACGCAAGGCCCAGGAACGCGGTCACGTGACGGCGAGATCACGTGACCAGGGCCGCGGCAGC--CAAACCCGGAAACCGGAATCGGCCGGCGTGTGCCGCGCTCTTTTCTGGCCCTAGCGCCCGCCGCCTTCCTCCACCGCGTGAG---TTCCGACG----------------GCCCCATCCAGACCCTGCT
>gene=chr12_122750947-122751197; species=gorGor
GCCGCCATCTTGCCCCACCACCCCCTGCCCCACAACGCCAACAGCGTCCGCCGGTTCCAACGGGAGGCCCACGGACGCAGTCACATGACCAAACGTCCACGTGACCGGTGCGGCAGCGCACGCCAACCCGGAAACCGGAATCTGCCGGGTTCGGGTTCTACTTAGTCTGGCCCTAGTGTCCACCTCTTTCTTCTACCCCGGTGGTTATTCAGATTCTCGCCAAGACCCAGAGCGCGTTTCAGAGTCTGGT
>gene=chr12_122750947-122751197; species=panTro
GCCGCCATCTTGCCCCACCACCCCCTGCCCCACAACGCCAACCGCGTCCGCCGGTTCCAACGGGAGGCCCACGGACGCAGTCACGTGACCAAACGTCCACGTGACCGGTGCGGCAGCGCACGCCAACCCGGAAACCGGAATCTGTCGGGTTCGGGTTCTACCTAGTCTGGCCCTAGTGTCCACCTCTTTCTTCTACCCCGGTGGTTATTCAGATTCTCGCCAAGACCCAGAGCGCGTTTCAGAGTCTGGT
>gene=chr12_122750947-122751197; species=papHam
GCCGCCATCTTGCCCCAGCACCCCCTGCCCCACAACGCCAACCACGTCCGCCGGTTCCAACGCGAGGACCACTGACGCAGTCACGTGACAACGCGTCCACGTGACAGGTGCGGCTGCGCATGCCAACTCGGAAAACGGAAGCTACCGGGTTC-GGTTCTACCTCGCCTGGCCCTAGTGTCCACCGCTTTCTTCTACCCCGGTGGTTGTTCAGATTCTCGCCAAGACCCAGGGCGCGTTTCAGAACCTGGT
>gene=chr12_122750947-122751197; species=ponAbe
GCCGCCATCTTGCCCCACCACCCACTGCCCCACAACGCCAACCGCGTCCGCCGGTTCCAGCGGGAGGCCCACGGACGCAGTCAGGTGACCAAACGTCCACGTGACCGTTGCGGCTGCGCACGCCAACCCGGAAACCGGAATCTGCCAGGTTCGGGTTCTACCTAGTCTGGAGCTAGTGCCCACCTCTTTCTTCTACGCCGGTGGTTGTTCAGATTCTCGCTAAGACCCAGAGCGCGTTTCAGAGCCTGGT
>gene=chr12_122750947-122751197; species=rheMac
GCCGCCATCTTGCCCCACCACCCCCTGCCCCACAACGCCAACCACGTTCGCCGGTTCCAACGGGAGGACCACTGACGCAGTCACGTGACAACACGTCCACGTGACTGATGCGGCTGCGCATGCCAACTCGGAAAACGGAAGCTACCGGGTTGGGGTTCTACCTCGCCTGGCCCTAGTGTCCACCTCTTTCTTCTACCCCAGTGGTGGTTCAGATTCTCGCCAAGACCCAGGGCGCGTTTCAGAACCTGGT
>gene=chr22_28839650-28839765; species=hg19
TTCCTTCCCTTCAGTGCGAGCACAGCCAGCCCAGCTTCAGCCACACAGAGCAAACGGTTTCTGGGTCTTAGTGCCACGACATCTGCTCCAACACAAAAAGTAAAGCATGCAGTTT
>gene=chr22_28839650-28839765; species=bosTau
TTCCTTCCCTTCAGTGCGAGCACAGCCTGCCCAGCTCCAGCCACACAGAGCAAATGGTTTCTGGGTCTTAGTGCCACGACATCTGCTACATAGCAAAAAGTAAAGCATACAGTTT
>gene=chr22_28839650-28839765; species=calJac
TTCCTTCCCTTCAGTGTGAGCACAGCCAGCCCAGCTCCAGCCACACAGAGCAAACGGTTTCTGGGTCTTAGTGCCACGACATCTGCTCCAACACAGAAAGTAAAGCATGCAGTTT
>gene=chr22_28839650-28839765; species=canFam
TTCCTTCCCTTCAGTGTGAGCACCGCCTGCCCAGCTCCAGCCACACAGAGCAAACGGTTTCTGGGTCTTAGTGCCACGACATCTGTTCTAAAGC-AAAAGTAA-GCATACAGTTG
>gene=chr22_28839650-28839765; species=equCab
TTCCTTCCCTTCAGTGTGAGCACAGCCTGCCCAGCTCCAGCCACACAGAGCAAATGGTTTCTGGGTCTTAGTGCCACGACATCTGCTCCAAAGCAAAAAGTAA---ATACAGTTT
>gene=chr22_28839650-28839765; species=gorGor
TTCCTTCCCTTCAGTGCGAGCACAGCCAGCCCAGCTTCAGCCACACAGAGCAAACGGTTTCTGGGTCTTAGTGCCACGACATCTGCTCCAACACAAAAAGTAAAGCATGCAGTTT
>gene=chr22_28839650-28839765; species=panTro
TTCCTTCCCTTCAGTGCGAGCACAGCCAGCCCAGCTTCAGCCACACAGAGCAAACGGTTTCTGGGTCTTAGTGCCACGACATCTGCTCCAACACAAAAAGTAAAGCATGCAGTTT
>gene=chr22_28839650-28839765; species=papHam
TTCCTTCCCTTCAGTGCGAGCACAGCCAGCCCAGCTCCAGCCACACAGAGCAAACGGTTTCTGGGTCTTAGTGCCACGACATCTGCTCCAATATAAAAAGTAAAGCATGCAGTTT
>gene=chr22_28839650-28839765; species=ponAbe
TTCCTTCCCTTCAGTGCGAGCACAGCCAGCCCAGCTCCAGCCACACAGAGCAAACGGTTTCTGGGTCTTAGTGCCACGACATCTGCTCCAACACAAAAAGTAAAGCATGCAGTTT
>gene=chr22_28839650-28839765; species=rheMac
TTCCTTCCCTTCAGTGCGAGCACAGCCAGCCCAGCTCCAGCCACACAGAGCAAACGGTTTCTGGGTCTTAGTGCCACGACATCTGCTCCAATATAAAAAGTAAAGCATGCAGTTT
>gene=chr22_31688481-31688597; species=hg19
TCCCAGCTAGCTTGCTGCAGCGCGAGCTGTTTTTCAGCTGAAAGGCGCCCCCTGGGTCCTAAGCCTCCTAGGTCATGCAAAATCTAACTGAGCCAAGAAAGGAACTCAGCCAAGAG
>gene=chr22_31688481-31688597; species=bosTau
T-CCAGCAAGCTTGCTGCA--GCGAGGTGGTTTCCGGCTGAAAGGCGCCCCCTGGGTCCTAAGCCTCCTATGCCATGCTC-ATCTCGCTGAGTCAAGAGAGGAACTCAGCCAAGAA
>gene=chr22_31688481-31688597; species=calJac
TCCCAGCTAGCTTACTGCAGCGCGAGCTGTTTTTCGGCTGAAAGGCGCCCCCTGGGTCCTAAGCCTCCTAGGCCGTGGAAAATCTGACTGAGCCAAGAAAGGAACTCAGCCAAGAG
>gene=chr22_31688481-31688597; species=canFam
TCCCAGCTAGCTTGCTGCA--GCGAGGTGTTTTTCCGCTGAAAGGCGCCCCCTGGGTCCTAAGCCTCGTATGCCAAGCAAGATCTA----AGCCAAGAGAGGAACTCTGCCCAG--
>gene=chr22_31688481-31688597; species=equCab
TCCCAGCTAGCTTGCTGCA--GCGAGGTGTTTTTCAGCTGAAAGGCGCCCCCTGGGTCCTAAGCCTCCTATGCCATGCAAGATCTAACTGAGCCAAGAGAGGAACTCAGCCAAGAG
>gene=chr22_31688481-31688597; species=gorGor
TCCCAGCTAGCTTGCTGCAGCGCGAGCTGTTTTTCAGCTGAAAGGCGCCCCCTGGGTCCTAAGCCTCCTAGGTCATGCAAAATCTAACTGAGCCAAGAAAGGAACTCAGCCAAGAG
>gene=chr22_31688481-31688597; species=panTro
TCCCAGCTAGCTTGCTGCAGCGCGAGCTGTTTTTCAGCTGAAAGGCGCCCCCTGGGTCCTAAGCCTCCTAGGTCATGCAAAATCTAACTGAGCCAAGAAAGGAACTCAGCCAAGAG
>gene=chr22_31688481-31688597; species=papHam
TCCCAGCTAGCTTGCTGCAGCGCGAGCTGTTTTTCAGCTGAAAGGCGCCCCCTGGGTCCTAAGCCTCCTAGGTCATGCAAAATCTGACTGAGCCAAGAAAGGAACTCAGCCAAGAG
>gene=chr22_31688481-31688597; species=ponAbe
TCCCAGCTAGCTTGCTGCAGCGCGAGCTGTTTTTCAGCTGAAAGGCGCCCCCTGGGTCCTAAGCCTCCTAGGTCATGCAAAATCTAACTGAGCCAAGAAAGGAACTCAGCCAAGAG
>gene=chr22_31688481-31688597; species=rheMac
TCCCAGCTAGCTTGCTGCAGCGCGAGCTGTTTTTCAGCTGAAAGGCGCCCCCTGGGTCCTAAGCCTCCTAGGTCATGCAAAATCTGACTGAGCCAAGAAAGGAACTCAGCCAAGAG
>gene=chr22_38902354-38902490; species=hg19
GGCGGAGACGATACGTAAACAGCGCCTCGGAATAGCCCGAGGGCTCCGCGGGGAACTACGGGTATTCTTGGAAGCACTTTACGTCAGTTGCGACGATGGGTGTATTTTGCGGTCTGTACAAGAAAAACAAAGTACG
>gene=chr22_38902354-38902490; species=bosTau
GTCGGAGCCGATACGTAAACAGCGTCTCGGAATAGCCTGAGGGCTTCGCGGAGTACTACGGGTATTCTTGGAAGCGTTTTACGTCAATTTCGGAGACGGGCGCACTTCGCGGTCTGTAGCAGAAAAACAAAGTACG
>gene=chr22_38902354-38902490; species=calJac
GGCGGAGAGGATACGTAAACAGCGTCTCGGAATAGCCCGAGGGCTCCGCGGGGTACTACGGGTATTCTTGGAAGCACTTTACGTCAGTTGCGACGATGGGGGTATTTTGCGGTGTGTACGAGAAAAACAAAGTACG
>gene=chr22_38902354-38902490; species=canFam
GTCGGAGACGATACGTAAACAGCGTCTTGGAATAGCCCGAGGGCTTGGCGGAGTACTAAGGGCATTCTTGGAAGCCATTTACGTCAGTTGCGCAGACCGGCACATGTTGCAGTCCGTAGAAGAAAAATAAAGTACG
>gene=chr22_38902354-38902490; species=equCab
GTCGGAGGCGATACGTAAACAGCGTCTC-GAATAGCCCAAGAGCTTCGCGGAGTACTAGGGGTATTCTTGGAAGCATTTTACGTCAGTTGCGGAGATGGCCGCACTTTGCAGTAGGTAGAAGGAAAACAAAGTACG
>gene=chr22_38902354-38902490; species=gorGor
GGCGGAGACGATACGTAAACAGCGTCTCGGAATAGCCCGAGGGCTCCGCGGGGAACTACGGGTATTCTTGGAAGCACTTTACGTCAGTTGCGACGATGGGCGTATTTTGCGGTCTGTACAAGAAAAACAAAGTACG
>gene=chr22_38902354-38902490; species=panTro
GGCGGAGACAATACGTAAACAGCGTCTCGGAATAGCCCGAGGGCTCCGCGGGGAACTACGGGTATTCTTGGAAGCACTTTACGTCAGTTGCGACGATGGGCGTATTTTGCGGTCTGTACAAGAAAAACAAAGTACG
>gene=chr22_38902354-38902490; species=papHam
GGCGGAGACGATACGTAAACAGCGTCTCGGAATAGCCCGAGGGCTCCGCGGGGAACTACGGGTATTCTTGGAAGCGCTTTACGTCAGTTGCGACGATCGGCGTATTTTGCGGTCTGTACAAGAAAAACAAAGTACG
>gene=chr22_38902354-38902490; species=ponAbe
GGCGGAGACGATACGTAAACAGCGTCTCGGAATAGCCCGAGGGCTCCGCGGGGAACTACGGGTATTCTTGGAAGCACTTTACGTCAGTTGCGACGATGGGCGTATTTTGCTGTCTGTACAAGAAAAACAAAGTACG
>gene=chr22_38902354-38902490; species=rheMac
GCCGGAGACGATACGTAAACAGCGTCTCGGAATAGCCCGAGGGCTCCGCGGGGAACTACGGGTATTCTTGGAAGCGCTTTACGTCAGTTGCGACGATCGGCGTATTTTGCGGTCTGTACAAGAAAAACAAAGTACG
>gene=chr22_39570802-39571052; species=hg19
CAACTGGAGGCCTGGTGGGCTCCATGGGGGTATGGGGAGGGGTGACATCAGTGACGTCACCGGGTGAGAAGGCAAGGGGCAGGGGTCTGGAGGGGGTTGCATGGGGGAAGGGCAGCCAGCAGCCAGCCGGCGCATTGCTGGGAGCTGACTCACAGCCCGGGAAGGGGAAGAATGCCCTCACATTCTTTTGGGAGGTAAACAAGGTCAGGGAATGCGGCTGGGATCCTGTTTACCTGACCCTGGCCCCCCG
>gene=chr22_39570802-39571052; species=bosTau
CGACTCGAGCCCCAGTGGGCTCCAGGGGGGTGGGGAG-GGGGAGACAAGGTTGACATCATCGGGTGAGGAGGCAAGGGTCCGGGGTCTGGGGGGGGGTGAATGGAGGCCGGGCAGGCAGTGGCGGGCTGGCGCGTTGTTGAGTTGTGACTCATAGCCTGGGAAGGGGAAGAACGCCCTCACATTCTTTTGGGAGGTAAACAAGGTCAGGGAGTGCGGAGGGGATCCTGTTTACCTGCCCCTGTCCCCCCC
>gene=chr22_39570802-39571052; species=calJac
CAACTGGAGGCCTGGTGGGCTCCTCGGGGGTGCGGGGAGGGGTGACATCAGTGACGTCACCGTGTGAGAAGGCAAGGGGCAGGGGTCCAGAGGGGGTTGCATGGGGGACCGGCAGCCCGCAGCCAGCCGGCGCATTGCTGAGAGCTGACTCACAGCCCGGGAAGGGGAAGAATG-CTTCACATTCTTTTGGGAGGTAAACAAGGTCAGGGAGTGCGACTGGGATCCTGTTTACCTGACCCTGGCCCCCCG
>gene=chr22_39570802-39571052; species=canFam
CGACTTAAGGCCCGGTGGGCTCCATGGGGTTGGAGGG-GGGCTAACATGGTTGACATCACCGGGTGAGGAGGCAAGGGTCC--CGTCCGGAGGGGGTTGAATGGGGGCCGGGCAGGCAGTGTCGGGCTGGTGCATTGCTGAGGGGTGAGTCACAGCCTGGGAAGGGGAAGAATGCCCTCACATTCTTTTGGGAGGTAAACAAGGTCAGGGAGTGCGGCTGGGATCCTGTTTACCTGACCCTGGCCCCCCG
>gene=chr22_39570802-39571052; species=equCab
CGACTCGAGGCCCGGTGGGCTCTGCAGGGGTGGGGAG-GGGGTGACACGGCTGACATCACC-GGCGAGCGGGCGAGGGGCCGGGGTCCGGCGCGGGTTGATC--TGGCCGGGCAGGCAGCGGCGGG-----GCATTGCTGAGGGCTGACTCACAGCCTGGGAAGGGGAAGAATGCCCTCACATTCTTTTGGGAGGTAAACAAGGTCA-GGAGTGCGGCTGGGATCCTGTTTACCTGACCCCGGCCCCCTG
>gene=chr22_39570802-39571052; species=gorGor
CAACTGGAGGCCTGGTGGGCTCCAT-GGGGTATGGGGAGGGGTGACATCAGTGACGTCACCGGGTGAGAAGGCAAGGGGCAGGGGTCTGGAGGGGGTTGCATGGGGGAAGGGCAGCCAGCAGCCAGCCGGCGCATTGCTGAGAGCTGACTCACAGCCCGGGAAGGGGAAGAATGCCCTCACATTCTTTTGGGAGGTAAACAAGGTCAGGGAATGCGGCTGGGATCCTGTTTACCTGACCCTGGCCCCCCG
>gene=chr22_39570802-39571052; species=panTro
CAACTGGAGGCCTGGTGGGCTCCATGGGGGTATGGGGAGGGGTGACATCAGTGACGTCACCGGGTGAGAAGGCAAGGGGCAGGGGTCTGGAGGGGGTTGCATGGGGGAAGGGCAGCCAGCAGCCAGCCGGCGCATTGCTGGGAGCTGACTCACAGCCCGGGAAGGGGAAGAATGCCCTCACATTCTTTTGGGAGGTAAACAAGGTCAGGGAATGCGGCTGGGATCCTGTTTACCTGACCCTGGCCCCCCG
>gene=chr22_39570802-39571052; species=papHam
CAACTGGAGGCCCGGTGGGCTCCATGAGGGTGTGGGGAGGGGTGACATCAGTGACGTCAGCGGGTGAGAAGGCAAGGGGCAGGGGTCC-GAGGGGGTTGCATGGGGGAGGGGCAGCCAGCAGCCAGCCCGCGCATTGCTGAGAGCTGACTCACGGCCCGGGAAGGGGAAGAATGCCCTCACATTCCTTTGGGAGGTAAACAAGGTCAGGGAATGCGGCTGGGATCCTGTTTACCTGACCCTGGCCCCCCG
>gene=chr22_39570802-39571052; species=ponAbe
CAACTGGAGGCCTGGTGGGCTCCATGGGGGTATGGGGAGGGGTGACATCAGTGACGTCACCGGGTGAGAAGGCAAGGGGCAGGGGTCTGGAGGGGGTTGCATGGGGGAAGGGCAGCCAGCAGCCAGCCGGCGCATTGCTGAGAGCTGACTCACAGCCCGGGAAGGGGAAGAATGCCCTCACATTCTTTTGGGAGGTAAACAAGGTCAGGGAATGCGGCTGGGATCCTGTTTACCTGACCCTGGCCCCCCG
>gene=chr22_39570802-39571052; species=rheMac
CAACTGGAGGCCCGGTGGGCTCCATGAGGGTGTGGGGAGGGGTGACATCAGTGACGTCAGCGGGTGAGAAGGCAAGGGGCAGGGGTCC-GAGGGGGTTGCATGGGGGAGGGGCAGCCAGCAGCCAGCCCGCGCATTGCTGAGAGCTGACTCACGGCCCGGGAAGGGGAAGAATGCCCTCACATTCCTTTGGGAGGTAAACAAGGTCAGGGAATGCGGCTGGGATCCTGTTTACCTGACCCTGGCCCCCCG
>gene=chr22_41697468-41697557; species=hg19
cgggcgcggcgAGGCGACGGGAGCCGAGCTCTCTAGGACCCGAGGAGGAAGAGCTGCAGGGAGACAGTGCCTCCAGCGGGTGCTGCCGC
>gene=chr22_41697468-41697557; species=bosTau
ccggcgc---ccggcgAGGGAAGCCGCGCT--CTAGGACCCGAGGAGGAGGGACTGCAGGGAGACCGAGCCTCCAGCGGGTGCTGCCGC
>gene=chr22_41697468-41697557; species=calJac
CGGGCGCGCCGATGCGACCGGAGCCGCGCTCTCTAGGACCCGAGGAGGAAGCGCTGCAGGGAGACGGTGCCTCCAGCGGGTGCTGCCGC
>gene=chr22_41697468-41697557; species=canFam
CGGGCGC---GAGGCGAGGGCAGCCGCGCTCT--AGGA-CCGGGGAGGAAGAGCTGCG-GGAGACGGTGCCTCCAGCGGGTGCTGCCGC
>gene=chr22_41697468-41697557; species=equCab
CGGGCGC---GAGGCGCGGGGAGCCGCGCTCT--AGGACCCGAGGAGGCGGAGCTGCGCGGAGACGGCGCCTCCAGCGGGTGCTGCCGC
>gene=chr22_41697468-41697557; species=gorGor
cgggcgcggcgAGGCGACGGGAGCCGAGCTCTCTAGGACCCGAGGAGGAAGAGCTGC--------------------------------
>gene=chr22_41697468-41697557; species=panTro
cgggcgcggcgAGGCGACGGGAGCCGAGCTCTCTAGGACCCGAGGAGGAAGAGCTGCAGGGAGACGGTGCCTCCAGCGGGTGCTGCCGC
>gene=chr22_41697468-41697557; species=papHam
cgggcgcggcgAGGCGACGGGAGCCGCGCTCTCTAGGACCCGAGGAGGAAGAGCTGCAGGGAAACGGTGCCTCCAGCGGGTGCTGCCGC
>gene=chr22_41697468-41697557; species=ponAbe
cgggcgcggcgAGGCGACGGGAGCCGAGCTCTCTAGGACCCGAGGAGGAAGAGCTGCAGGGAGACTGTGCCTCCAGCGGGTGCTGCCGC
>gene=chr22_41697468-41697557; species=rheMac
cgggcgcggcgAGGCGACGGGAGCCGCGCTCTCTAGGACCCGAGGAGGAAGAGCTGCAGGGAGACGGTGCCTCCAGCGGGTGCTGCCGC
>gene=chr13_22247952-22248147; species=hg19
GCTCCAGCCCTCCCGCGCTCGCGGTCGGCAGGTGCCCGCTcggccgcccgggccccgcggcgcACTTAGCGGCTGCCCGGCCGGCTCCGCGCGGTCCTAAACGCGCTCGCGTTCCGGCTCCCTTTCCGCCTGGCTCGGGTGCGCCCTTCAGTGCTGCGGGGACCACGGGGGCCGGGGGGCGGCAGGCAGGGGCTG
>gene=chr13_22247952-22248147; species=bosTau
---------------------------------------------------------------------------------------------------------------------------------------------------------------------------------------------------
>gene=chr13_22247952-22248147; species=calJac
GCCCCAGCCCTCCCGCGCTCGCGGCCGGCAGGTGCCCGCTTggccgcccgggccccgcggcgcACTTAGTGGCGGCCCGGCCGGCTCCGCGCGGTCCTAAACGCGCTCGTGTTCCGGCTCCCTTTCCGCCTGGCTCGGGTGCGCCCTTCAGAGCTGCGGGGACCGCGGGGGCTGAGGGGCGGCAGGCAGGGGCTG
>gene=chr13_22247952-22248147; species=canFam
GCCCGGGTCCTcccgcgcgcggggccggcaggtgccga---ggccgcccgggcccc-ccgcgctctcggcggccgccgggccAGCTCCGCGCGGTCCTAAACGCACTCCGCTTCCGCCCCCCTTTCTACCCGGCTGGAGCGCGCCCTTCGGCGCTGCAGGGACGCCTCGTGTCT-GGGGCGACGGGCAGGGGCTG
>gene=chr13_22247952-22248147; species=equCab
------GTCCTCCCGCGCTCGCCGCCGGCAGGTGCCCGCTCGGCTgcccgggccccgcggcgcgctcggcggccgcccggccggctccgcgcggTCCTAAACGCGCTCGGTTTCCGGCTCCCTTTCCACCCGGCACGGATGCGCCCTT-GGTGCTGCGGAGACTACTTGTGTCC-GAGGCGACGGGCAGGGGCTG
>gene=chr13_22247952-22248147; species=gorGor
GCTCCAGCCCTcccgcgctcgcggccggcaggtgcccgctcggccgcccgggccccgcggcgcACTTAGCGGCTGCCGGGCCGGCTCCGCGCGGTCCTAAACGCGCTCGCGTTCCGGCTCCCTTTCCGCCTGGCTCGGGTGCGCCCTTCAGTGCTGCGGGGACCACGGGGGCCGGGGGGGGGCAGGCAGGGGCTG
>gene=chr13_22247952-22248147; species=panTro
-----------------------------------------------------------------TTAGCGGCTGCCCGGCCGGCTCCGCGCGGTCCTAAACGCGCTCGCGTTCCGGCTCCCTTTCCGCCTGGCTCGGGTGCGCCCTTCAGTGCTGCGGGGACCACGGGGGCCGGGGGGCGGCAGGCAGGGGCTG
>gene=chr13_22247952-22248147; species=papHam
GCTCCAGCCCTcccgcgctcgcggccggcaggtgcccgctcggcggcccgggccccgcggcgcACTTAGCGGCTGCCTGGCCGGCTCCGCGCGGTCCTAAACGCGCTCGCGTTCTGGCTCCCTTTCCGCCCGGCTCGGTTGCACCCTTCAGGGCTGCGGGGACCACGGGGGCCGGGGGGCGGCAGGCAGGGGCTG
>gene=chr13_22247952-22248147; species=ponAbe
GCTCCAGCCCTcccgcgctcgcggccggcaggtgcccgctcggccgcccgggccccgcggcgcACTTAGCGGCTGCCCGGCCGGCTCCGCGCGGTCCTAAACGCGCTCGCGTTCCGGCTCCCTTTCCGCCCGGCTCGGGTGCGCCCTTCAGTGCTGCGGGGACCACGGGGGCCGGGGGGTGGCAGGCAGGGGCTG
>gene=chr13_22247952-22248147; species=rheMac
GCTCCAGCCCTCCCGCGCTCGCGGCCGGCAGGTGCCCGCTCGGCCG---------------------------------------------------------------------GGCTCCCTTTCCGCCCGGCTCGGGTGCACCCTTCAGTGCTGCGGGGACCACGGGGGCCGGGGGGCGGCAGGCAGGGGCTG
>gene=chr13_22249523-22249589; species=hg19
GTGTGCCGGGAGCCTCCTACCCTCGCCTTCCCAGCCCCGCCCGGAACGAGGCCGCGGCGGCGCTAG
>gene=chr13_22249523-22249589; species=bosTau
------------------------------------------------------------------
>gene=chr13_22249523-22249589; species=calJac
GTGTGCTGGGAGCCTCCTACCCTCGCCTTCCCAGCCCCGCCCGGAATGAGGCGGTAGCGGCGCTAG
>gene=chr13_22249523-22249589; species=canFam
GAGTGCCGGGAGCCTCCAGCCCGCGC--TCTCAGCCCCGCCCGGGAGGAGGCCGCGTCGGCGCTAG
>gene=chr13_22249523-22249589; species=equCab
GAGTGCTCTGAGCCTCCTGTCCTGGATTCCTTGGCGCCGCCAGAAGGTTGGATGAGGATCCGCTAA
>gene=chr13_22249523-22249589; species=gorGor
GTGTGCCGGGAGCCTCCTACCCTCGCCTTCCCAGCCCCGCCCGGAACGAGGCCGCGGCGGCGCTAG
>gene=chr13_22249523-22249589; species=panTro
GTGTGCCGGGAGCCTCCTACCCTCGCCTTCCCAGCCCCGCCCGGAACGAGGCCGCGGCGGCGCTAG
>gene=chr13_22249523-22249589; species=papHam
GTGTGCCGGGAGCCTCCTACCCTCGCCTTCCCAGCCCCGCCCGGAACGAGGCCGCGGCGGCGCTAG
>gene=chr13_22249523-22249589; species=ponAbe
GTGTGCCGGGAGCCTCCTACCCTCGCCTTCCCAGCCCCGCCCGGAACGAGGCCGCGGCGCCGCTAG
>gene=chr13_22249523-22249589; species=rheMac
GTGTGCCGGGAGCCTCCTACCCTCGCCTTCCCAGCCCCGCCCGGAACGAGGCCGCGGCGGCGCTAG
>gene=chr13_27746250-27746312; species=hg19
GCGGGCGCCACCTCCTGCCCGCGTCCCTGCGGTCCTAGAGCCGGGGACCCAGAGACCCCCGC
>gene=chr13_27746250-27746312; species=bosTau
GCCTGCACCGCCTCCCGCCCGCGGCCCCGCGGTCCTAGAGCC--------------------
>gene=chr13_27746250-27746312; species=calJac
GCGGGCACTGTCTTTTGCCTGCGTCCCTGCGGTCCTAGTGCCGGGCGCCCGAGC--CCCCTC
>gene=chr13_27746250-27746312; species=canFam
--AGACCCCGCCTCCCGCCCGCGTCCCCGCGGTCCTAGAGCC--------------------
>gene=chr13_27746250-27746312; species=equCab
--------------------------------------------------------------
>gene=chr13_27746250-27746312; species=gorGor
GCGGGCGCCGCGTCCTGCCCGCGTCCCTGCGGTCCTAGAGCCGGGCACCCAGAGACCCCCGC
>gene=chr13_27746250-27746312; species=panTro
GCGGG-GCCGCCTCCTGCCCGCGTCCCTGCGGTCCTAGAGCCGGGGACCCAGAGACCCCCGC
>gene=chr13_27746250-27746312; species=papHam
GCGGGCACCGCCTCCTGCCCGCGTCCCTGCGGTCCTAGAGCCGGGCGCTTAGAGGC-CCCGC
>gene=chr13_27746250-27746312; species=ponAbe
GCGGTCACCGCCTCCTGCCCGCGTCCCTGCGGTCCTAGAGCCGAGCGCCCAGAGG-CCCCGC
>gene=chr13_27746250-27746312; species=rheMac
--------------------------------------------------------CCCCGC
>gene=chr13_78167304-78167554; species=hg19
GCTGGCAATACAAGTCTTCAGGAGAAAATGTAGTTATTTCAGTGAGCACTAGATGGCAGAGCCAACACCCAGGTGGAATAACAGAGGGGAgtgtgtgtgtgtgtgtgtgtgtgtgtgtgtgtgtgtgtctgtgtgtgtgtgtgtgtgtgtcagtgggggatgtgtgtgtctctgtgtgCCATGAGCTGACATAATAGAACCATTTTGTCATTCTGTTAAACTCAGTAATTCCTGAACACCACCTAGACTA
>gene=chr13_78167304-78167554; species=bosTau
ATAGCCGATACACGTCTTTAGGAGAAACTGTAATTATTTCAGTGAGCACTAGGTGGCAGAGGCGATGCCCCGGTGGAGTGACTG--------------------------------------GCGTGCACGTGTGCC-----------------------TGTGTGAGTG--------CTGTGAGCTGATGTGATAG-GCTA--TTGTTACTCAGTTAAAGTCAGTAATTTCTG-ATAACGTATGGACTT
>gene=chr13_78167304-78167554; species=calJac
ACTGACAATACAAGTCCTCAGGAGAAAATGTAGTTATTTCAGTGAGCACTAGATGGCACAGCCAACACCCAGGTGGAATAACAGAGTGGAgtgtgtgtgtgtgtg------------------tgtctgtgtatgtctgtgtgtgtgtgAGAATGGGGGATGTGCATGTTCCTGTGTGCCATGAGCTGACACAATAGAACCATTTTGTCATTCTGTTGAAC----TAATTCCTGAGCACCACCTACACta
>gene=chr13_78167304-78167554; species=canFam
GAAGCCAAT----GTGTTTAGGAGAAACTGTAGTTATTTCAGTGAACACTAGATGGCAGAGCCAATGCCCA-GTTAAATGACTGA------tgtgtgtgtgtgtg----------tgtatgtgtgtgtgtatgtatg-----------------------tgtgCGCACGGTGATATG-----------------AGAACTATTTCATCATGCAGTTAAACTCAATAATTCCTGAACA---CACGGACTA
>gene=chr13_78167304-78167554; species=equCab
GCAGCCAACA-CAATCTTTAGAAGAAACTGTAGTTATTTCAGTGAACACTAGATGGCAGAGCCAACGTCCAGGTGGAATAAC---------tgtgtgtgtgtgtg----------tgtgtgtgtgtgtgtctgtgcg-----------------------tgCTGGTATGAT-----------------------AGAACTATTTTGTTATTCAGTTAAACCTAGTAATTCCTGAACAACGCATGGACTT
>gene=chr13_78167304-78167554; species=gorGor
-----------------------------GTAGTTATTTCAGTGAGCACTAGATGGCAGAGGCAACACCCAGGTGGAATAACAGAGGGGAgtgtgtgtgtgtgtgtgtgtgtgcgtgtgtgtgtgtgtgtgcgtgtgtgtgtgtgtttgtgaatgggggatgtgtgtgtctctgtgtgCCATGAGCTGACATAATAGAACCATTTTGTCATTCTGTTAAACTCAGTAATTCCTGAACACCACCTAGACTA
>gene=chr13_78167304-78167554; species=panTro
GCTGGCAATACAAGTCTTCAGGAGAAAATGTAGTTATTTCAGTGAGCACTAGATGGCAGAGCCAACACCCAGGTGGAATAACAGAGGGGAgtgtgtgtgtgtgtg------------------------tgtgtgtgtgtgtgtgtgtgtcagtgggggatgtgtgtgtctctgtgtgCCATGAGCTGACATAATAGAACCATTTTGTCATTCTGTTAAACTCAGTAATTCCTGAACACCACCTAGACTA
>gene=chr13_78167304-78167554; species=papHam
GCTGGCAATACCAGTCTTCAGGAGAAAATGTAGTTATTTCAGTGAGCACTAGATGGCAGAGCCAACACCCAGGTGGAATAACAGAGGGCAGT-------TTtgtg------------------------tgtgtgtgtgtgtgtgtgtgtCAATGGGGGATGTGCGTGTCACTGTGTGCCATGAGCTGACATAACAGAACCACTTTGTCTTTCTGTTAAACTCAGTAATTCCTGAACACCAC-----CTA
>gene=chr13_78167304-78167554; species=ponAbe
GCTAGCAGTACAAGTCTTCAGGAGAAAATGTAGTTATTTCAGTGAGCACTAGATGGCAGAGCCAACACCCAGGTGGAATAACAGAGGGGAgtgtgtgtgtgtgtg------------------------tgtgtgtgtgtgtgtgtCAGTCAACGGGGGATGTGTGTGTCTCTACGTGCCATGAGCTGACATAATAGAACCATTTTGTCATTCTGTTAAACTCAGTAATTCCTGAACACCACCTAGACTA
>gene=chr13_78167304-78167554; species=rheMac
GCTGGCAATACCAGTCTTCAGGAGAAAATGTAGTTATTTCAGTGAGCACTAGATGGCAGAGCCAACACCCAGGTGGAATAACAGAGGGAAgtgtgtgtgtgtgtg--------------tgtgtgtgtgtgtgtgtgtgtgtgtgtgAGAGAATGGGGGATGTGCGTGTCTCTGTGTGCCATAAGCTGACATAACAGAACCATTTTGTCTTTCTGTTAAACTCAGTAATTCCTGAACACCAC-----CTA
>gene=chr13_100741141-100741250; species=hg19
AGCTCAGCTAGCGGCCGGACGCGCAGCCCGCCGACTAGCCCTCCAGGTCCTAGCGCGACTCCCGGATCCCGGATCCGGCGGATCTGGCCGACCACTCACCCTCCCCTTT
>gene=chr13_100741141-100741250; species=bosTau
CAGCTGGGTGCCGGCCGGCGGCCG---CGTCC--TC--TTGACTGCGGCCCAGC---------GGGTGCCTCCTGCTGCAAATGGGCT--GTGGCTGGCCCCGCCCCTG
>gene=chr13_100741141-100741250; species=calJac
AGCTCCGCTAGGGGCCGGACGCGCCGCCCGCCGACTAGCCCTCCGGGTCCTAACGCGTCTCCCggctccaggctccggCTGATGGAGCTGACCACCCACCCTCCC---T
>gene=chr13_100741141-100741250; species=canFam
----------------------------------------------gtcccggcacg--gcggggcTGCGGGTTTCCTGGGTTCGACC--GTCGCTCCCTCCTCCCGTC
>gene=chr13_100741141-100741250; species=equCab
-------------------------------------------------------------------------------------------------------------
>gene=chr13_100741141-100741250; species=gorGor
AGCTC-GCTAGCGGCCGGACGCGCAGCCCGCCGACTAGCCCTCCAGGTCCTAGCGCGACTCCCGGATCCCGGATCCGGCGGATCTGGCCGACCACTCACCCTCCCCTTT
>gene=chr13_100741141-100741250; species=panTro
AGCTCCGCTAGCGGCCGGACGCGCAGCCCGCCGACTAGCCCTCCAGGTCCTAGCGCGACTCCCGGATCCCGGATCCGGCGGATCTGGCCGACCACTCACCCTCCCCTTT
>gene=chr13_100741141-100741250; species=papHam
AGCTCAGCTAGGGACCTGACGCGCTGCCAGCCCACTAGCCTTCCGGGTCCTAGCGCGTCTCCAGGCTGCCGGATCCGGCGGATCTGGCCGACCACTCACGCTCCCTTTC
>gene=chr13_100741141-100741250; species=ponAbe
AGCTCCGCTAGCGGCCGGACGCGCAGCCCGCCCACTAGCCCTCCAGGTCCTAGCGCGTCTCCCGGATCCCGGATCCGGCGGATCTGGCGGACCACTCACCCTCCCCTTT
>gene=chr13_100741141-100741250; species=rheMac
AGCTCAGCTAGGGACCTGACGCGCCGCCAGCCCACTAGCCTTCCGGGTCCTAGCGCGTCTCCAGGCTGCCGGATCCGGCGGATCTGGCCGACCACTCACACTCCCCTTC
>gene=chr5_76476035-76476138; species=hg19
CTCCACACCCCGGGAGGGGCGCTAGGACCCAGGCACCCGCCGGCCCGGGGACGCGTCTGGAAAGTGAAGGCGCGGAGGCTCAGGCTCGCTGCCAGAGTCCCAC
>gene=chr5_76476035-76476138; species=bosTau
TT-CACACCCCGGGAGGGGCGCTAGGACCCAGGCACTCGCCGGCTCCAG-GCGCGCCTGGGGAGTGAAG--GCAGAGGCTCAGGCTCGCGGCCAGAGTCCCTC
>gene=chr5_76476035-76476138; species=calJac
CTCCTCACCCAGGGAGGGGCGCTAGGACCCAGGTACCCGCCGGCCTGGAGACGCGTCTGGAAAGTGAAGGCGCG--------------CAGCAAGAGTCCCGC
>gene=chr5_76476035-76476138; species=canFam
-------------------------------------------------------------------------------------------------------
>gene=chr5_76476035-76476138; species=equCab
CTCCGCACCC-GGGAGGGGCGCTAGGACCCAGGACCCG-CCGGCCTCGGGACGTGCCTGGGGAGTGAAGGCGCAGAGGCTCCGGCTCGCGGCCACAGTCCCTC
>gene=chr5_76476035-76476138; species=gorGor
CTCCACAACCCGGGAGGGGCGCTAGGACCCAGGCACCCGCCGGCCCGGGGACGCGTCTGGAAAGTGAAGGCGCGGAGGCTCAGGCTCGCTGCCAGAGTCCCAC
>gene=chr5_76476035-76476138; species=panTro
CTCCACACCCCGGGAGGGGCGCTAGGACCCAGGCACCCGCCGGCCCGGGGACGCGTCTGGAAAGCGAAGGCGCGGAGGCTCAGGCTCGCTGCCAGAGTCCCAC
>gene=chr5_76476035-76476138; species=papHam
CTCCACACCCCGGGAGGGGCGCTAGGACCCAGGCACCCGCCGGCCTGGGGACGCGTCTGGAAAGTGAAGGCGCGGAGGCTCAGGCTAGCGGCCAGAGTCCCAC
>gene=chr5_76476035-76476138; species=ponAbe
CTCCACACCCCGGGAGGGGCGCTAGGACCCAGGCACCCGCCGGCCTGGGGACGCGTCTGGAAAGTGAAGGCGCGGAGGCTCAGGCTCGCTGCCAGAGTCCCAC
>gene=chr5_76476035-76476138; species=rheMac
CTCCACACCCCGGGAGGGGCGCTAGGACCCAGGCACCCGCCGGCCTGGGGACGCGTCTGGAAAGTGAAGGCGCGGAGGCTCAGGCTAGCGGCCAGAGTCCCAC
>gene=chr5_76633624-76633874; species=hg19
TTAAGTCTCTTTACAAGCATATAGTGTTTTAAGAGCAGGCTTGTCATTGGTGCTCAATTCCAGGGATGGGATTCTCTGCGTGTCTGGCTGCTGGCCAGAATGCTGGGCTGGGGGATGTTCTGCTCCTGGGCCCTCTTAGGAATATCAGGGTCCTAGCTCCTGCCTGGTTTTGCTCAGGCTCCACTCTGGCAGGCTTTTTGGACCCTGATGTTTTCCTCTCTTCTCAGCCAGAGAGCAGGGAAAGGAGGAG
>gene=chr5_76633624-76633874; species=bosTau
TGAAGTCTCTGTGTGCATGTCTGGTGCTCTTAG------CTTCTCTGTGGTGCTCACTTCTG-AGATAAGATTCTCTCGGTG-------------------TCTGGGTGGTAGGATACTCTGCTTCTGGGGCTTCTT-GAAACAGCTGAGTTCTAGCCCATGCCTGCTTTTGCTCAGGCTCTGCTCTGGCACACTCTCAGGACCTTGATTTCTCCTGTCC-CTATGAGCAGAGAGCAGGGGAAAGAAGAG
>gene=chr5_76633624-76633874; species=calJac
TTAAGTCTCTTTACAAGCATGTTGTGATTTAAGAGCAGGCTTGTCACTGGTGCTCAATTCCAGGGTTGAGATTCTCTG-GTGTCTGGCTGCTGGCCAAAGTGCTGGGATGGGGGATATTCTGCTCCTAGGCCCTGTT-GGAATACCAGGGTCCTAGCTCCGGCTTGGTTTTGTTCAGGCTCCACTCTGGCATGCTTTTTGGACCCTGATTTTTTCCTCCCTTCTCAGCCAGAGAGCAGGGAAAGGAAGAG
>gene=chr5_76633624-76633874; species=canFam
TTAAGTCTCTTTACAGGCGTATA-TGCTTTAAAAGCAGGCTTTT-CATGATGCTCACTTCTG-AGATGGGATTGTGT--------------------AGGCATTGAGGTGC------------TGGTGGGATGTTCTGGGACGATTAGGGCCTTAGCTCATGCCTGGTTTTGCACA-GCCCCACTCTACCACACTCTCA-GACCCCAATTCCTACTATCCCCCTCAAGTAGAGA--AGGGCAGCGAGGAA
>gene=chr5_76633624-76633874; species=equCab
TTAAGTCTCTTTATAGGTGTGTAGTGCTTTAAGAGCAGGCTTCTGTCTGGTGCGCACCTGTG-GGAGGGGAGTCTGCCTGGCT-------CCTGCTGGGACTCTGGG----------------TGGTGGGATGTCCT-GGACTA-TAGGGTCCTAGCTCAAGCTTGGTTTTGCTCAGGCTCCACTCTA----GCTCTGAGGACCCTGATTTCTCCCGCCCACCTTGAGCAGAGAGCAGGGAAAAGAGGAG
>gene=chr5_76633624-76633874; species=gorGor
---------------------------TTTAAGAGCAGGCTTGTCATTGGTGCTCAATTCCAGGGATGGGATTCTCTGCGTGTCTGGCTGCTGGCCAGAATGCTGGGCTGGGGGATGTTCTGCTCCTGGGCCCTCTTAGGAATATCAGGGTCCTAGCTCCTGCCTGGTTTTGCTCAGGCTCCACTCTGGCAGGCTTTTTGGACCCTGATGTTTTCCTCCCTTCTCAGCCAGAGAGCAGGGAAAGGAGGAG
>gene=chr5_76633624-76633874; species=panTro
TTAAGTCTCTTTACAAGCATATAGTGTTTTAAGAGCAGGCTTGTCATTGGTGCTCAATTCCAGGGATGGGATTCTCTGCGTGTCTGGCTGCTGGCCAGAATGCTGGGCTGGGGGATGTTCTGCTCCTGGGCCCTCTTAGGAATATCAGGGTCCTAGCTCCTGCCTGGTTTTGCTCAGGCTCCACTCTGGCAGGCTTTTTGGACCCTGATGTTTTCCTCCCTTCTCAGCCAGAGAGCAGGGAAAGGAGGAG
>gene=chr5_76633624-76633874; species=papHam
TTAAGTCTCTTTACAAGCATGTAGTGTTTTAAGATCTGGCTTGTCACTGGTGCTCAGTTCCAGGGATGGGATTCTCTGGGTGTCTGGCTGCTGGCCAGAATGCTGGGCTGGGGGATGTTCTGCTCCTGGACCCTCTGAGGAATATCAGGGTCCTAGCTCCTGCCTGGTTTTGCTCAGGCTCCACTCTGGCAGGCTTTTTGGACCCTGATGTTTTCCTCCCTTCTCAGTCAGGGAGCAGGGAAAGGAGGAG
>gene=chr5_76633624-76633874; species=ponAbe
TGAAGTCTCTTTACAAGCATATAGTGTTTTAAGAGCAGGCTCGTCACTGGTGCTCAATTCCAGGGATGGGATTCTCTGCGTGTCTGGCTGCTGGCCAGAATGCTGGGCTGGGGGATGTTCTGCTCCTGGGCCCTCTTAGGAATATCAGGGTCCTAGCTCCTGCCTGGTTTTGCTCAGGCTCCACTCTGGCAGGCTTTTTGGACCCTGATGTTTTCCTCCTTTCTCAGCCAGAGAGCGGGGAAAGGAGGAG
>gene=chr5_76633624-76633874; species=rheMac
TTAAGTCTCTTTACAAGCATGTAGTGTTTTAAGATCTGGCTTGTCACTGGTGCTCAGTTCCAGGGATGGGATTCTCTGGGTGTCTGGCTGCTGGCTAGAATGCTGGGCTGGGGGATGTTCTGCTCCTGGACCCTCTGAGGAATATCAGGGTCCTAGCTCCTGCCTGGTTTTGCTCCGGCTCCACTCTGGCAGGGTTTTTGGACCCTGATGTTTTCCTCCCTTCTCAGTCAGGGAGCAGGGAAAGGAGGAG
>gene=chr5_133583659-133583737; species=hg19
CTTTATTCCCTTCTATCCCTTGCCCCAGAAATGCATCACCCCCTCAGGGTCCTAGAGCCTACCTGTTCCTGCAGTGTC
>gene=chr5_133583659-133583737; species=bosTau
------------------------------------------------------------------------------
>gene=chr5_133583659-133583737; species=calJac
CTTTATTCCCTTCTATCCTTTGTCCCAGAAATGCATCACCCACTCAGGGTCCTAGAGCCTACCTGTTCCTGCCGTGCC
>gene=chr5_133583659-133583737; species=canFam
CTTCATCCCTTTCCGTACCTCGCACGAGAAATACATGGCCCTGTCAGGGTCCTAGAGCTTACCTGTACCCACAGGATC
>gene=chr5_133583659-133583737; species=equCab
CTTCACCTCCTTCCATCCCTTGCACCAGAAATTCATCGTCCCTTCAGGGTCCTCAAGCCTGCCTGTTCCCACAGTGTC
>gene=chr5_133583659-133583737; species=gorGor
CTTTATTCCCTTCTATCCCTTGCCCCAGAAATGCATCACCCCCTCAGGGTCCTAGAGCCTACCTGTTCCTGCAGTGTC
>gene=chr5_133583659-133583737; species=panTro
CTTTATTCCCTTCTATCCCTTGCCCCAGAAATGCATCACCCCCTCAGGGTCCTAGAGCCTACCTGTTCCTGCAGTGTC
>gene=chr5_133583659-133583737; species=papHam
CTTTATTCCCTTCTATCCCTTGCCCCAGAAATGCATCACCCCCTCAGGGTCCTAGAGCCTACCTATTCCTGCAGTGTC
>gene=chr5_133583659-133583737; species=ponAbe
CTTTATTCTCTTCTATCCCTTGCCCTAGAAATGCATCACCCCCTCAGGGTCCTAGAGCCTACCTGTTCCTGCAGTGTC
>gene=chr5_133583659-133583737; species=rheMac
CTTTATTCCCTTCTATCCCTTGCCCCAGAAATGCATCACCCCCTCAGGGTCCTAGAGCCTACCTATTCCTGCAGTGTC
>gene=chr5_178053537-178053717; species=hg19
CAAACGGCCCAGGCCAGGAATCCAGGGGAAGACTTGATCTCCGACAACACGAATGCCAGAGACGGCTCTCGAAGGGTCTCCCGACAGGTCCTAGCGCCCGCCGGCTGGAAGAGGTCCCGACAGGGTTAACCAACAGCCGCGCTCGCCAGGCAGCAGGGGACCGCGAGCCCACGGCCTCCG
>gene=chr5_178053537-178053717; species=bosTau
CCAACAGCTGAGGCCAGGCACCCAGGGGAAGGCTTGACCTAGGAGTATACTTGCTC--CAGGCGGTTCTAGAAGGGTT-CCTGACAGGTACTCACTCTGACCGGCGGGA----------------------------CGAAGC-----------------------AC----GGCCTAAG
>gene=chr5_178053537-178053717; species=calJac
TCAACGGCCCAGACCAAGAGTCCAGGGGAAGACTTGATCTCCGACAATACGAATGCCAGCGAAGGCTCTCAAAGGGTCTCCCGACAGGTCCTCGCGCCCGCCGGCGGGAAGAGATCCTGACAGGGTTAACCGAGAGCCGCGTTCGCCGGCCAGCAGCGGGCGGCGAGCCCAGGGCCTCCG
>gene=chr5_178053537-178053717; species=canFam
CCCGCGGCAGCCACCGGGCACAAGGAGGCTCGCCTGATCGCCGGCTACACAAGCCCTACGGACCGCTCGCCAAGGGTCTCCTCACGGGTCCGCGCTGTcgccggcggcg----------------------------cgagc--------------------------------------
>gene=chr5_178053537-178053717; species=equCab
CACACGGCGCGGACCAGGCCGCCAGGGG--GGCCCGACCCTA------ACAggcgc--ggggcggcccccg--ggggcTCCCGACAGGCCC-CGCTCTCGCCAGTGA-A----------------------------CAAGC------------------------------------CC
>gene=chr5_178053537-178053717; species=gorGor
------------------------------------------------------------------------------------------------------------------------------------------------------------------------------------
>gene=chr5_178053537-178053717; species=panTro
CAAACGGCCCAGGCCAGGAATCCAGGGGAAGACTTGATCTCCGACAACACGAACGCCAGAGACGGCTCTCGAAGGGTCTCCCGACAGGTCCTAGCGCCCGCCGGCTGGAAGAGGTCCCGACGGGGTTAACCAACAGCCGCGCTCGCCAGGCAGCAGGGGACCGCGAGCCCACGGCCTCCG
>gene=chr5_178053537-178053717; species=papHam
CAAACGGCCCAGGCCAGGAATCCAGGGAAAGACCTGATCTCCGACAACACGAACGCCGGAGACGGCTCTCGAAAAGTCTCCCGACAGGTCCTCGCGCCCGCCGGCTGGAAGAGGTCCTGACAGGGTTAGCCACGAGCCGCGCTCGCCAGCCAGCAGGGCACGGCCAGCCCAGGGCCTCCG
>gene=chr5_178053537-178053717; species=ponAbe
CAGACGACCCAGGCCAGGAATCCAGGGGAAGACTTGATCTCCGACGGCACGAATGCCGGAGACGGCTCTCGAAGGGTCTCCCGACAGGTCCTAGCGCCCGCCGGCTGGAAGAGGTCCCGACAGGGTTAACCAACAGCCGCGCTCGCCAGCCAGCAGGGGACCGCGAGCCCACGGCCTCCG
>gene=chr5_178053537-178053717; species=rheMac
CAAACGGCCCAGGCCAGGAATCCAGGGAAAGACCTGATCTCCGACAACACGAACGCCGGAGACGGCTCTCGAAAAGTCTCCCGACAGGTCCTCGCGCCCGCCGGCTGGAAGAGGTCCCGACAGGCTTAACCACAAGCCGCGCTCGCCAGCCAGCAGGGCACGGCCAGCCCAGGGCCTCCG
>gene=chr6_13712366-13712515; species=hg19
CCCCACCGTAGGGCTCCTCGGAGCCGAGGCGCCGCTTCTCGTCCAGGCGAGAGTAATCGAGCCCCGCTGGGGCCGCCGCGAGCCCAGGCCCCGGGGCGCTCTAGGACCCGTCGGCCCGGGGCGTGCGGAGCGGCTCAGGCTCCCCGCGC
>gene=chr6_13712366-13712515; species=bosTau
CCCCACCGTAGGGTTGCCTGGCGCGGCCCGGCAGCTTCCCATCTAGGCGAAAGCAATCGAGCCCCGCTGGGAAAGCCGCGAGCCCGGCTCCCGGAGCAAATCGGGTCC--------GTGAGTGAGCCGTCCG---GGGCTTGCCCGGGT
>gene=chr6_13712366-13712515; species=calJac
CCCTACCATAGGGCTCCTCTGAGCTGAGGCGCCGCTTCTCGCCCAGGCGAGAGTAATCGAgccccgctggggccgccgcgggccggggtcccggggcgcTCTGGGACCCGTTGGCCTGGGGCGAGCGGAGCGGCTCAGGCTCCCCGCGC
>gene=chr6_13712366-13712515; species=canFam
-----------------------------------------------------------------------------------------------------------------------------------------------------
>gene=chr6_13712366-13712515; species=equCab
TCCCACCGTAGGGTTTCTTGGGGCGGCGGGGGTGCTTTTCGCCCATGCGAAAGTAATCGAA-CCCGCTGGGCCCGCCGTGCGTCCGGTCCCGGGCTCCGAGCGGGCCCGCGGGGCCCGAGGGGCGCAGTCGG---GAGAGCGCCC----
>gene=chr6_13712366-13712515; species=gorGor
CCCCACCGTAGGGCTCCTCCGAGCCGAGGCGCCGTTTCTCGTCCAGGCGAGAGTAATCGAGCCCCGCTGGGGCCGCCGCGAGCCCAGGCCCCGGGGCGCTCTAGGACCCGTCGGCCCGGGGCGTGCGGAGCGGCTCAGGCTCCCCGCGC
>gene=chr6_13712366-13712515; species=panTro
CCCCACCGCAGGGCTCCTCCGAGCCGAGGCGCCGCTTCTCGTCCAGGCGAGAGTAATCGAGCCCCGCTGGGGCCGCCGCGAGCCCAGGCCCCGGGGCGCTCTAGGACCCGTCGGCCCGGGGCGTGCGGAGCGGCTCAGGCTCCCCGCGC
>gene=chr6_13712366-13712515; species=papHam
CCCCACCGTAGGGCTCCTCCGAGCCGAGACGCCGCTTCTCGCCCAGGCGAGAGTAATCGAgccccgctggggccgccgcgagcccgggccccgggTCGCTCTAGGACCCGTCGGCTCGGGGCGTGCGGAGCGGCTCAGGCTCCCCGCGC
>gene=chr6_13712366-13712515; species=ponAbe
CCCCACCGTAGGGCTCCTCCGAGCCGAGGCGCCGCTTCTTGCCCAGGCGAGAGTAATCGAgccccgctggggccgccgcgggcccaggccccggggcgcTCTAGGACCCGTCGGCCCGGGGCGTGCGGAGCGGCTCAGGCTACCCGCGC
>gene=chr6_13712366-13712515; species=rheMac
CCCCACCGTAGGGCTCCTCCGAGCCGAGACGCCGCTTCTCGCCCAGGCGAGAGTAATCGAgccccgctggggccgccgcgagcccgggccccgggTCGCTCTAGGACCCGTCGGCTCGGGGCGTGCGGAGCGGCTCAGGCTCCCCGCGC
>gene=chr6_31514419-31514492; species=hg19
CAGCTCGTTGCTGCAGTCCTCCACTACCCCTGGGTCTTAGTGCTCCCCTGCTCACTCAGCCTCCTGCACCGAG
>gene=chr6_31514419-31514492; species=bosTau
CAGCTGTTTGCTGCAGCCTTTCACTCCCCCTGGGTCTTAGTGCTCCCCTTTTCGCTCAGCCTCCTGTACCGGG
>gene=chr6_31514419-31514492; species=calJac
CAGCTCGTTGCTGCAGTCTCCCACCACCCCTGGGTCTTAGTGCTCCCCTTCTCCCTCAGCCTCCTGCACCGGG
>gene=chr6_31514419-31514492; species=canFam
CAGCTCCTTGCTGCAGTCCTCCACTACCCCTGGGTCTTAGTGCTCCCCTGTTTGCTCAGCCTCCTGCACCAGG
>gene=chr6_31514419-31514492; species=equCab
CAGCT-CTTGCTGCAGTCCTCCACTACCCCTGGGTCTTAGTGCGCCCCTTTTTGCTCAGCCTCCCGCACAAGG
>gene=chr6_31514419-31514492; species=gorGor
CAGCTCGTTGCTGCAGTCCTCCACTACCCCTGGGTCTTAGTGCTCCCCTTCTCACTCAGCCTCCTGCACCAAG
>gene=chr6_31514419-31514492; species=panTro
CAGCTCGTTGCTGCAGTCCTCCACTACCCCTGGGTCTTAGTGCTCCCCTTCTCACTCAGCCTCCTGCACCGAG
>gene=chr6_31514419-31514492; species=papHam
CAGCTCGTTGCTACAGTCCTCCACTACCCCTGGGTCTTAGTGCTCCCCTTCTCACTCAGCCTACTGCACCGGG
>gene=chr6_31514419-31514492; species=ponAbe
CAGCTCGTTGCTGCAGTCCTCCACTACCCCTGGGTCTTAGTGCTCCCCTTCTCACTCAGCCTCCTGCACCGAG
>gene=chr6_31514419-31514492; species=rheMac
CAGCTCGTTGCTACAGTCCTCCACTACCCCTGGGTCTTAGTGCTCCCCTTCTCACTCAGCCTACTGCACCGGG
>gene=chr6_34360393-34360601; species=hg19
ccacccccgACGACGACCGCGCCGCCATCTTGGGCGCGATGCGTCAGCGGCGTAAGGCTGCACCGGCCTGCGGGACGGCCGCGCGCTCGCAGCGCAGGCCGCGTTCGCGAATCGCGCCCTCCCAGTTCGCGCGGTGGAAACCAGCATCTGAAAGGAGAGGGACGCGCGACTCCAGGCGACCGCTACGCCGGCAGCGTAGGCGTAGAAC
>gene=chr6_34360393-34360601; species=bosTau
----------------------------------------------------------------------------------------------------------------------------------------------------------------------------------------------------------------
>gene=chr6_34360393-34360601; species=calJac
ccacccccgACGACGACCGCGCCGCCATCTTGGGCGCGCTGCGTCAGCGGCGTAAGGCCGCACCGGCCTGCGGGACGGCCGCGCGCTCGCAGCGCAGGCCGTGTTCGGGAATCGCGCCCACCCAGTCTGCGCGGCGGAAACCAGCGTTTAAAAAGAGAGGGCCGCAAGTCTCCACGCGGCCACTACGCCGACAGCGTAGGCGTAGTAC
>gene=chr6_34360393-34360601; species=canFam
ccacccccgacgacgaccgcgccgccATCTTGGGCGCGCTGCGTCAGCGGCGTAAGGCCGCGCGGGCCTGCGGGACGGCCGCGCGCTCGCAGCGCAGGCGGCGTCCGGGAATCGCACCCTCCCAGTCCGCGCGGCGTAAACGAGCGTCTGGAATGAAAGGGCCGTGCGAAcggaggcggccgccacgccgggagcggaggggtgggga
>gene=chr6_34360393-34360601; species=equCab
-----------------------------------------------------------------------------------CGCTCGCAGCGCAGCCCGCGTCTGGGAATCGCGCCCTCCCAGTCCGCGCGGCGTAAACGAGCGTCTGGAAGGAGAGGGCTGCGCGGCTCGAGGCGGCCGCTACGCCGGCAGCGTAGGGGTGGGGA
>gene=chr6_34360393-34360601; species=gorGor
--------------------------------------------------------------------------------------------------------------------------------GCGCGGCGGAAACCAGCATCTGAAAGGAGAGGGCCGCGCGACTCCAGGCCACCGCTACGCCGGCAGCGTAGGCGTAGAAC
>gene=chr6_34360393-34360601; species=panTro
ccacccccgACGACGACCGCGCCGCCATCTTGGGCGCGATGCGTCAGCGGCGTAAGGCTGCACCGGCCTGCGGGACGGCCGCGCGCTCGCAGCGCAGGCCGCGTTCGCGAATCGCGCCCTCCCAGTTGGCGCGGCGGAAACCAGCATCTGAAAGGAGAGGGACGTGCGACTCCAGGCGACCGCTACGCCGGCAGCGTAGGCGTAGAAC
>gene=chr6_34360393-34360601; species=papHam
ccacccccgACGACGACCGCGCCGCCATCTTGGGCGCGATGCGTCAGCGGCGTAAGGCCGCACCGGCCTGCGGGACGACCGCGCGCTCGCAGCGCAGGCCGCGTTCGGGAATCGCGCCCTCCCAATCCGCGCGGCGGAAACCAGCGTCTGAAAGGAGCTGGCCGCGCGACTCCAGGCGGCCGCTACGCCGCCAGCGTAGGCGTAGAAC
>gene=chr6_34360393-34360601; species=ponAbe
ccacccccgacgacgaccgcgccgccATGTTGGGCGCGATGCGTCAGCGGCGTAAGGCCGCACCGGCCTGCGGGACGGCGGCGCGCTCGCAGCGCAGGCCGCGTTCGCGAATCGCGCCCTCCCAGTTCGCGCGGCGGAAACCAGCGTCTGAAAGGAGAGGGCCGCGCCACTCCGGGTGGCCGCTACGCCGGCAGCGTAGGCGTAGAAC
>gene=chr6_34360393-34360601; species=rheMac
ccacccccgACGACGACCGCGCCGCCATCTTGGGCGCGATGCGTCAGCGGCGTAAGGCCGCACCGGCCTGCGGGACGACCGCGCGCTCGCAGCGCAGGCCGCGTTCGGGAATCGCGCCCTCCCAATCCGCGCGGCGGAAACCAGCGTCTGAAAGTAGCTGGCCGCGCGACTCCAGGCGGCCGCTACGCCGCCAGCGTAGGCGTAGAAC
>gene=chr6_39082538-39082788; species=hg19
AGGATGGGGGGCCAGTAGCCCCGCCTCCGGCAGCTAGGGCCACACCCCCGGCAGCTAGGGCCGCGCCCTCGACTGTGGCTCCGAGGCCAGGTCCTAGGGCCGAAGTTTCCATCGTCTCACCTGAACTAGGCCGGGCTGGGCCCGGGCACTCGCGGGCCTAGGTTTCCATACCAGGAACCGCTTTAGCCAGCCTGGGGCTGCCTTTAGAGTCGCTGCTGCTTCCGCCTTCTCTCCTGGGGTTTGTGCGCCC
>gene=chr6_39082538-39082788; species=bosTau
CGGCGGGGGCGCCAGC-----AGCCCCGTGGGGGCGGGGCCCACCACGTGCGGGGCGGAGCCTCGG------CGGCGTTTCAGAAGCCAGGTGCCAGGGGTAAGGCCTCCCTCCTCTCACCTGAGCGAGGCTGGGCTGGGCCTGGGCACTCGGTGGCCTCGGTTTCCACACCAGGAACCGTTTTAGCCAGCCTGAAGGTGCTTTTGGAGTCGTAGCTGCTTCTGCCTTCTCTCCCGAGGTTTGTGTACTC
>gene=chr6_39082538-39082788; species=calJac
----------------GGCCCCGCCTCCTGCAGCTAGGGCCACGCCCCCGGCAGCTAGGGCCACGCCCTCGACTGTGGCTCCGAGGCCAGGTCCTGGAGCCGAGGTTTCTGTCCTCTCACCTGAACTAGATCCGGCTGGGCCCAGGCACTCGGGGGCTTGGGTTTCCATACCAGGAACTGCTTTAGCCAGCTTAGGGCTGCCTTTAGAGTCGCTGCTGCTTCCGCCTTCTCTCCCGGGATTTGTGCGCCA
>gene=chr6_39082538-39082788; species=canFam
AGCAGCCAGCGCCGCC-----AGCCGCCGgcgggcgtgggcgggcgtggggcgggcggggcgcCGA------CGGCGTCCCGGAAGCCAGGTCCCGGGGGCGAGGCCTCC---CTCTCACCTGAGCGAGGCTGGGCCGGGCCCGGGTGCTGGCGGGCCTCGGTTTCCACACGAGGAACCGTGTCAGCCAGCCTGGGGCTGCCTTGGGAGTCGCGGCCGCTTCCGCCTTCTCTCCTGCGGTTTGCGCACCG
>gene=chr6_39082538-39082788; species=equCab
ggccg-gggcgcccgc-----agccccTGGTGGGCGGGGCCCACCACGTGGTGGGCGGGGCCTCGA------CTGCGGCGCTGAGGCCCCGTCTC-GGGCCGAGGCTTTCGTTCTCTCACCTGAGCGACGCTGGGCTGGGTCTGGGCACTCGCGGGCCTCGGTTTCCACCCCAGAAACCGTTTTAGCCAGCCTGAGGCTGCCCTTGGAGTCGCAGCTGCTTCCGCCTTCTCTCCCGAGGTTTGTGCGCTC
>gene=chr6_39082538-39082788; species=gorGor
AGGAGGGGGGGCCAGTAGCCCCGCCTCCGGCAGCTAGGGCCACACCCCCGGCAGCTAGGGCCGCGCCCTCGACTGTGGCTCCGAGGCCAGGTCCTAGGGCCGAAGTTTCCGTCGTCTCACCTGAACTAGGCCGGGCTGGGCCCGGGCACTCGCGGGCCTAGGTTTCCATACCAGGAACCGCTTTAGCCAGCCTGGGGCTGCCTTTAGAGTCGCTGCTGCTTCCGCCTTCTCTCCTGGGGTTTGTGCGCCC
>gene=chr6_39082538-39082788; species=panTro
GGGAGGGGGGGCCAGTAGCCCCGCCTCCGGAAGCTAGGGCCACACCCCCGGCAGCTAGGGCCGCGCCCTCGACTGTGGCTCCGAGGCCAGGTCCTAGGGCCGAAGTTTCCGTCGTCTCACCTGAACTAGGCCGGGCTGGGCCCGGGCACTCGCGGGCCTAGGTTTCCATACCAGGAACCGCTTTAGCCAGCCTGGGGCTGCCTTTAGAGTCGCTGCTGCTTCCGCCTTCTCTCCTGGGGTTTGTGCGCCC
>gene=chr6_39082538-39082788; species=papHam
AGCAGGGAGCGCCAGCAGCCCCGCCTCCGGCAGCTAGGGCCACACCCCCGGCAGCTAGGGCCGCCCCCTCGACTGTGGCTCCGAGGCCACGTCTTAGGGCCGAGGTTTCCGTCTTCTCACCTGAACTAGGCCGGGCTGGGCTCGGGCACTCGCGGGCCTAGGTTTCCATACCAGGAACCGCTTTAGCCACCCCGAGGCTGCCTTTAGAGTCGCTGCTGCTTCCGCCTTCTCTCCTGGGGTTTGTGCGCCC
>gene=chr6_39082538-39082788; species=ponAbe
AGGAGGGGGGGCCAGCAGCTCCGCCTCCGGCAGCTAGGGCCACACCCCCGGAAG---GGGCTGCGCCCTCGACTGTGGCTCCGAGGCCAGGTCCTAGGGCCGAAGTTTCCGTCGTCTCACCTGAACTAGGCCGGGCTGGGCCCGGGCACTCGCGGGCCTAGGTTTCCATACCAGGAACCACTTTAGCCAGCCTGGGGCTGCCTTTAGAGTCGCTGCTGCTTCCGCCTTCTCTCCTGGGGTTTGCGCGCCC
>gene=chr6_39082538-39082788; species=rheMac
AGGAGGGAGCGCCAGTAGCCCCGCCTCCGGCAGCTAGGGCCACACCCCCGGCAGCTAGGGCCGCCCCCTCGACTGTGGCTCAGAGGCCACGTCTTAGGGCCGAGGTTTCCGTCTTCTCACCTGAACTAGGCCGGGCTGGGCTCGGGCACTCGCGGGCCTAGGTTTCCATACCAGGAACCGCTTTAGCCACCCCGAGGCTGCCTTTAGAGTCGCTGCTGCTTCCGCCTTCTCTCCTGGGGTTTGTGCGCCC
>gene=chr6_45345685-45345935; species=hg19
GGGGGTACAAGATGGCGTGAGCCCGACTCTCGGTGGGGCGGGGGTTGCGGAGACTGAGGAGTAAGCGATACGGACGCCCCCCGCACTGGCAGTGCGGGCGCATGCGCGCTTGGCCAGGTGGCGCGCGCTCTCCCAGCCCGAGCGAGCTACTTCCGCCACGCTCGCCGGGGGCGGGGCGTTGTGCGCGGCCTTCAGGGCCCGGCTTGGGCAGCGCTGAGCCACGCGGCGGCGTTTAGAGCTGGGGACGCTG
>gene=chr6_45345685-45345935; species=bosTau
GGGGGGGCAAGATGGCGTGAGCCCGATTCTCTGTGGGGCGGGGGTGGCGGAGGTGGAGGAGGGAGGGCTACGATCGCCCCCACCACTCTCGGCGCGGGCGCATGCGCGCTCGGCCAGGTGGCGCGCGGTCTCCTTTCCTGAGCCAGCCACTTCCGCCACACTCGCTGGGGGCGGGGCTTCGTGCGCTTTCCTTGAGGCCGTGGGCGGGCGACCCCGAGCCACGCCGCGGCCTTTT-GGACGGGGCTGCTG
>gene=chr6_45345685-45345935; species=calJac
GGGGGTGCAAGATGGCGTG-----------------GGCGGGGGTTGCGGAGACTGAGAAGTTAGCGCTACGGACGCCCCCAGCACTCGCGGTACTGGCGCATGCGCGCTCGACCAGGTGGCGCGCGG-CTCCCAGCCCGAGCAAGCTACTTCCGCCACGCTCGTC-GGGGCGGGGCGTTCTGCGCCGCCCTCAGGGCCCGGCGAGGGCGGAGCTGAGCCACAAGGCGGCCCTTAGAGCTGGGGCGGCTG
>gene=chr6_45345685-45345935; species=canFam
----------------------------------------------------------------------------------------------------------------------------------------------------------------------------------------------------------------------------------------------------------
>gene=chr6_45345685-45345935; species=equCab
---------------------------------------------------------------------------------------------------------------------------------CTCCTTTCCCGAGCGAGCCACTT-CAACACGCTCGCGGGGGGCGGGGCGTCGTGCGCTTTCCcggcg-----------gcggcggcgg------------------cggc---ggcTACTG
>gene=chr6_45345685-45345935; species=gorGor
GGGGGTGCAAGATGGCGTGATCCCGACTCTCGGTGGGGCGGGGGTTGCGGAGACTGAGGAGTAAGCGATACGGACGCCCCCAGCACTGGCAGTGCAGGCGCATGCGCGCTCGGCCAGGTGGCGCGCGGTCTCCCAGCCCGAGCGAGCTACTTCCGCCACGCTCGCCGGGGGCGGGGCGTTGTGCGCGGCCTTCAGGGCCGGGCGTGGGCAGCGCTGAGCCACGCGGCGGCGTTTAGAGCTGGGGCCGCTG
>gene=chr6_45345685-45345935; species=panTro
GGGGGTGCAAGATGGCGTGATCCCGACTCTCGGTGGGGCGGGGGTTGCGGAGACTGAGGAGTAAGCGATACGGACGCCCCCAGCACTGGCAGTGCGGGCGCATGCGCGCTCGGCCAGGTGGCGCGCGGTCTCCCAGCCCGAGCGAGCTACTTCCGCCACGCTCGCCGGGGGCGGGGCGTTGTGCGCGGTCTTCAGGGCCGGGCGTGGGCAGCGCTGAGCCGCGCGGCGGCGTTTAGACCTGGGGCCGCTG
>gene=chr6_45345685-45345935; species=papHam
GGGGGTGCAAGATGGCGTGAGCCCGACTCTCGGTGAGGCGGGGGTTGCGGAGACTGAGGAGTTAGCGATACGGACGCCCCCAGCACTGGCAGTGCGGGCGCATGCGCGCTCTGCCAGGTGGCGCGCGGTCTCTCAGCCCGGGCGAGCTACTTCCGCCACGCTCGCCGGGGGCGGGGCGTTGTGCGCGGGCGTCAGAGCCCGGAGAGGGCAGCGCTGAGCCACGCGGCGGCGCTTAGAGCTGGGGACGCTG
>gene=chr6_45345685-45345935; species=ponAbe
GGGGGTGCAAGATGGCGTGAGCTCGATTCTCAGTGGGGCGGGGGTTGCGGAGACTGAGGAGTAAGCGATACGGACGCCCCCAGCACTGGTAGTGCGGGCGCATGCGCGCTCGGCCAGGTGGCGCGCGGTCTCCCAGCCTGAGCGAGCTGCTTCCGCCACGCTCGCCGGGGGCGGGGCGTTGTGCGCGGCCTTCAGGGCCCGGCGTGGGCAGCGCTGAGCCACGCGGCGGCGTTTAGAGCTGGGGCCGCTG
>gene=chr6_45345685-45345935; species=rheMac
GGGGGTGCAAGATGGCGTGAGCCTGACTCTCGGTGAGGCGGGGGTTGCGGAGACTGAGGAGTTAGCGATACGGACGCCCCCAGCACTGGCTGTGCGGGCGCATGCGCGCTCTGCCAGGTGGCGCGCGGTCTCTCAGCCCGGGCGAGCTACTTCCGCCACGCTCGCCTGGGGCGGGGCGTTGTGCGCGGCCCTCAGAGCCCGGAGAGGGCAGCGCTGAGCCACGCGGCGGCGCTTAGAGCTGGGGAGGCTG
>gene=chr6_109761983-109762109; species=hg19
gACGAGCTTGGAGGAAAAGGAACCGGGAGCCGCCCACCCGGGGGCGCTCTCCGGACCCCCAGGGTCCTAGCGCGCGGCCCTTACCGAGCCTGGGCGCCCGGATTTCGGCAGCGGATCGCCTTTCCG
>gene=chr6_109761983-109762109; species=bosTau
GACGAGCTTCAGAGAAAAGGAACGCGGAGCCACCCGGGGAGCCCCGCCTCTGGGATCCCCAGGGTCCTCCAGCGCGGCTGTTGCCTCGGGTCAGCGCCA-GA-----------------CTTTCCG
>gene=chr6_109761983-109762109; species=calJac
-------------GAAAAAGAACAGGCAGCCGCCAGCCC-GGGGCGCTCTCGGGACACCTAGGGTCCTCGCGCGCGGCCCTCGTCGAGCCTGGGCGCCCGGATTTCGGCAGCGGATCGCCTTTCCG
>gene=chr6_109761983-109762109; species=canFam
GACAGGCCTCCGCGGACAGGGACGGGGA-------------------------------CGGGGAc--cgcgcgcggccctcgcctcccgggtgcgccc-gccgcc-gccgccg---gcctctccg
>gene=chr6_109761983-109762109; species=equCab
GACGGGCTTCGGGGAGAAGGAGCCGGGAGCCGCCCGCCCGTGCCCCCTCGGAGCACCCCCCGAGCCCTCGCGAGCGGCCCTCGCCTCCCGTCGGCGCGC-GACTTC-GCGGCAGATCGCCTTTCCG
>gene=chr6_109761983-109762109; species=gorGor
gACCAGCTTGGAGGAAAAGGAACCGGGAGCCGCCCACCCGGGGGCGCCCTCCGGACCCCCAGGGTCCTAGCGCGCGGCCCTCACCGAGCCTG-GCGCCCGGATTTCGGCAGCGGATCGCCTTTCCG
>gene=chr6_109761983-109762109; species=panTro
gACGAGCTCGGAGGAAAAGGAACCGGGAGCCGCCCACCCGGGGGCGCTCTCCGGACCCCCAGGGTCCTAGCGCGCGGCCCTTACCGAGCCTGGGCGTCCGGATTTCGGCAGCGGATCGCCTTTCCG
>gene=chr6_109761983-109762109; species=papHam
--CGAGCTTGGAGGAAAAGGAACCGAGAGCCGCCCACCTGGGGGCGCTCTGCGGACCCCCAGGGTCCTGGCGCGCGGCCCTCGCCGAGCTTGGGCACCCGGATTTCGGCAGCGGATCGTCTTTCCG
>gene=chr6_109761983-109762109; species=ponAbe
GACGAGCTTGGAGAAAAAGGAACCGGGAGCCGCCCACCCGGGGGCGCCCTCCGGACCCCCAGAGTCCTCGCGCGCGGCCCTCGCCGAGCCTGGGCGCCCGGATTTCGGCAGCGGATCGCCTTTCCG
>gene=chr6_109761983-109762109; species=rheMac
gACGAGCTTAGAGGAAAAGGAACCGGGAGCCGCCCACCTGGGGGCGCTCTGCGGACCCCCAGGGGCCTGGCGCGCGGCCCTCGCCGAGCTTGGGCACCCGGATTTCGGCAGCGGATCGTCTTTCCG
>gene=chr6_119558501-119558751; species=hg19
ttaaagcagtaaacttcattattggctAGGTGTGGTGGTGGCTCACACCTGTAATCCCTGGACCACACGGAACTCCCTCTCCTACATTTTTTTCAGCCCCACTGCGAGTTTGCGTCCGTGGTACTTTTAAGAGGGAGTCACTGCTGCCGTCAGTCAGTAATACTTCCTCCTTTTTTGCTTTTTGGTTTTGTCTTGCGTTTCTTTTCTTCTcctctccctctccctctccctctcTGGCTAAGGTCTAAAT
>gene=chr6_119558501-119558751; species=bosTau
----------------------------------------------------------------------------------------------------------------------------------------------------------------------------------------------------------------------------------------------------------
>gene=chr6_119558501-119558751; species=calJac
ttaaagcagtaaacttcattgttggctgggt---gtggtggctcacacctgtaatcc-----------------------------------------------------------------------------------------------------------------------------------------------------------------------------------GCTAAGGTCTAAAT
>gene=chr6_119558501-119558751; species=canFam
---------------------------------------------------------------------------------------------------------------------------------------------------------------------------------------------------------------------------------------------GTGAAGTCTAATT
>gene=chr6_119558501-119558751; species=equCab
--------------------------------------------------------------------------------------------------------------------------------------------------------------------------------------------------------------------------------------------GCAAACGTCTAACT
>gene=chr6_119558501-119558751; species=gorGor
------------------------------------------------------------GACCACGCGGAACTCCCTCTCCTACATTTTTTTCAGCCCCACTGCGAGTTTGCGTCCGCGGGACTTTTAAGAGGGAGTCACTGCTGCCGTCAGTCAGTAATACTTCCTCCTTTTTAGCTTTTTGGTTTTGTCTTGCGTTTTTTTT-------------------------------GCTAAGGTCTAAAT
>gene=chr6_119558501-119558751; species=panTro
-----------AACCTCATTATTGGCTGGGTGTGGTGGTGGCTCACACCTGTAATCCCTGGACCACACGGAACTCCCTCTCCTACATTTTTTTCAGCCCCACTGTGAGTTTGCGTCCGTGGTACTTTTAAGAGGGAGTCACTGCTGCCGTCAGTCAGTAATACTTCCTCCTTTTTTGCTTTTTGGTTTTGTCTTGAGTTTcttttcctctcctctccctgtccctctccctctctGGCTAAGGTCTAAAT
>gene=chr6_119558501-119558751; species=papHam
ttaaagcagtaaacttcattgttggctaggtgtggtggtggctcacacctgtaatccctg--------------------------------------------------------------------------------------------------------------------------------------------------------------------------------GCTAAGGTCTAAAT
>gene=chr6_119558501-119558751; species=ponAbe
ttaaagcagtaaagttcattattggctaggtgtggtggtggctcacacctgtaatccctg--------------------------------------------------------------------------------------------------------------------------------------------------------------------------------GCTAAGGTCTAAAT
>gene=chr6_119558501-119558751; species=rheMac
ttaaagcagtaaacttcactgttggctaggtgtggtggtggctcacacctgtaatccctg--------------------------------------------------------------------------------------------------------------------------------------------------------------------------------GCTAAGGTCTAAAT
>gene=chr6_157263448-157263698; species=hg19
CTAATAGAAAAGTCAGCATACAAATTTTGCCATAACAAGTGAGGGATGGGCAGGCTTTGACCAGCTTGCAGCTCTTCCAGTGACCTCTGTGAGGCCACGGAGCTCTTCTGTGGTCTGGATGCCTGGGCCACAGAGGCAGCGTGGACCCCATGGGCCTCAGGCCAGCAGAAGGGGGAGCCAGAGTGGGTCTCAGGGAGTCTAGAGCCACCTAGAGCAGAGCTTACAAGGAGCTCCACAATGGTGCAGAGGC
>gene=chr6_157263448-157263698; species=bosTau
CTAATAGAAAAGTCGGCATACATATTTTGCTGTAACAAAGGGGAGACTGGGAGGTTCTGACCAGCTTTTGGCTCTTCAGGGGCCCTGTGTGAGACCGTGGAGCTTCTCTGTGGCCTCACAGGCTGGAATGCATGTAACTCTCAAGTCTGTCAGGTCTCTGAACAGAA-----------------------GGGGGCAGGCA-------------------------------------------------
>gene=chr6_157263448-157263698; species=calJac
CTAATAGAGAAGTCAGCATACAAATTTTGCCATAATAAATTGGGGATGGGTAGGCTTTGACCAGCTTGCAGCTCTTACAGTGACCTCTGTGAGGCCTTGGAGCTCCTCTGTGGTCTCTATGCCTGGGCCACAGAGGCAGCCTGGACCCCATGGGCCTCGGGCTAGCAAAAACGGGAGCCAGAGTGGGTCTCTGGGAATCTAGAGCCACCTAGAGCAGAGCATACAAGGAGCTCCCCCATGGTGTAGAGGC
>gene=chr6_157263448-157263698; species=canFam
CTGATAGAAAAGTTAGCATACAGATTGTGCCATAACAAATTGTGGATGGGAAGGTTTTGACCAGCTTGCAGCTCTTCCGAGGGGCTGTGGGAGCCAGTGGAGCTCCTCTGTGGCCCTACCAGCTAGGC-ACAGGCAGTTCCCAGATCTGTGTGATCCCTGTGCAAAA-------------------------GGAAGAGCA-AAGCCTAGAAA-----------GAA--ATTCT-----TGCATGGGTGC
>gene=chr6_157263448-157263698; species=equCab
CTAACAGAAAAGTCAGCATACACGTTTCGCCATAACAAAT---GGACTGGAAGGTTTTGACCAGGCTGTGGCTCTTCACATGACCTGTGTGCCGCCATGGATCTTCTCTGTGGCCCCACAGGCTGGGCTGCACGCCCCTCCCAG---------GTCTCTGCGCACAC-----------------------AGGGGAGAGCA-AACCACAAAAACCAGTGTGTGAGAG--CGTGT-----GGGCACGGGGC
>gene=chr6_157263448-157263698; species=gorGor
---------------------------------------------------------------------------------------------------------------------------------------------------------GCCTCAGGCCAGCAGAAGGGGGAGCCGGAGTGGGTCTCAGGGAGTCTAGAGCCACCTAGAGCAGAGCATACAAGGAGCTCCACAATGGTGCAGAGGC
>gene=chr6_157263448-157263698; species=panTro
CTAATAGAAAAGTCAGCATACAAATTTTGCCATAACAAATGAGGGATGGGCAGGCTTTGACCAGCTTGCAGCTCTTCCAGTGACCTCTGTGAGGCCACGGAGCTCTTCTGTGGTCTGGATGCCTGGGCCAAAGAGGCAGCGTGGACCCCATGGGCCTCAGGCCAGCAGAAGGGGGAGCCAGAGTGGGTCTCAGGGAGTCTAGAGCCACCTAGAGCAGAGCATACAAGGAGCTCCACAATGGTGCAGAGGC
>gene=chr6_157263448-157263698; species=papHam
CTAATAGAAAAGTCAGCATACAAATTTTGCCATAACAAATGAGGAATGGGCAGGCTTTGACCAGCTTGCAGCTCTTCAAGTGACCTCTGTGAGGCCACAGAGCTCTTCTGTGGTCTGGATGCCTGGGCCACAGGGGCAGCCTGGACCCCACGGGCCTCAGGCTAGCAGAAAGGGGAGCCAGAGTGGGTCTTAGGGAGTCTAGAGCCACCTAGAGCAGAGCATACAAGGAGCTCCGCAATGGTGCAGAGGC
>gene=chr6_157263448-157263698; species=ponAbe
CTAACAGAAAAGTCAGCATACAAATTTTGCTATAACAAATGAGGGATGGGCAGGCTTTGACCAGCTTGCAGCTCTTCCAATGACCTCTGTGAGGCCACGGAGCTCTTCTGTGGTCTGGATGCCTGGGCCACAGAGGCAGCGTGGACCCCATGGGCCTCAGGCCAGCAGAAGGGGGAGCCAGAGTGGGTCTCAGGGAGTCTAGAGCCACCTAGAGCAGAGCATACAAGGAGCTCCACAATAGTGCAGAGGC
>gene=chr6_157263448-157263698; species=rheMac
CTAATAGAAAAGTCAGCATACAAATTTTGCCATAACAAATGAGGAATGGGCAGGCTTTGACCAGCTTGCAGCTCTTCAAGTGACCTCTGTGAGGCCACAGAGCTCTTCTGTGGTCTGGATGCCTGGGCCAGAGAGGCAGCCTGGACCCCACAGGCCTCAGGCCAGCAGAAAGGGGAGCCAGAGTGGGTCTCAGGGAGTCTAGAGCCACCTAGAGCAGAGCATACAAGGAGCTCCGCAATGGTGCAGAGGC
>gene=chr7_26240386-26240620; species=hg19
CGCTTTTCTAGAACCTTCCCCCCCACTAACGCGTCTTCCGCTACGTCAGGCCGTCGCGTAAACGCCCTATCCGCCGCCAATGGCGGGAAGGCTCTACGCCCCACCTTACGCCAAATGCGTACTCCTCCCACCCTTGCGGCCAGAGACAGTACCCGACGTTACTTCCGTAAATGCGCTCAATGAATTGCGGAAGGCTAGAGTCCTGCTAGTTACTACCTCTTGGAATAGGGTCCC
>gene=chr7_26240386-26240620; species=bosTau
CGCTTTTCTAGAACCTTCCCCC--ACTAACGCGTCTTCCCCTACGTCAGGCCGTTGCGTAAACGTCCTAACCGCCGCCAATGGCGGGAACGCTCTACGACCT-CCTAGCGCCAAGTACGTGCCCCTCCCC-TTTTAAGGCCAGCACTGGTGCTGGACGTCAGTTGCGTAAAAGGGCTCTGTAAATTGCGGAAGGCTCGAGTCCTGCGTATTTG--TCTCTCGGAATTGGGGCCT
>gene=chr7_26240386-26240620; species=calJac
CGCTTTTCTAGAACCTTCCCCCCCACTAACGCGTCTTCCTCTACGTCAGGCCGTTGCGTAAACGCCCTAACCGCCGCCAATGGCGGGAAGGCTCTGCGCCCCGCCTTACGCCAAATGCGTAGCCCTCCCCACCTCGCGGCTAGCGACAGTGCCAGACGTTACTTCCGTAAATGCGCTCAGTGAATTGAGGAAGGCTCGAGGCCTGCCTCCTATTACCTCTCAGAATAGGGTccc
>gene=chr7_26240386-26240620; species=canFam
cgctTTTCTAGAACCTTCCCCC--ACTAACGCGTCTTCCCCTACGTCAGGCCGTTGCGTAAACGCCCTAACCGCCGCCAATGGCGGGAACGCTCTACGCCCT-CCTTACGCCAGCTACGTACTCCTCCCC-CCCCGCAGCCAGTAGCGGTGCTTGACGTCACTTGCGCAAGTGCCCTCCGTGAATCGCGGAAGGCTCGAGTGCTGCGTATTTT--TCTTTCAGAATTGGAGCCA
>gene=chr7_26240386-26240620; species=equCab
CGCTTTTCTAGAACCTTCCCCC--ACTAACGCGTCTTCCCCTACGTCAGGCCGTTGCGGAAACGCCCTAACCGCCGCCACTGGCGGGAACGCTCTACGTCCT-CCTTACGCCAAGTACGTACTCCTCCCC-CCTTGCGGCGAGCAGTGGTGCTTGACGTCACTTGCGCAAATTGGCTCAGTGAATTGCGGAAGGCTCGAGTCCTGCGTATGTC--TCTCTCCGAATTGGGTCCA
>gene=chr7_26240386-26240620; species=gorGor
CGCTTTTCTAGAACCTTCCCCCCCACTAAAGCGTCTTCCTCTACGTCAGGCCGTCGCGTAAACGCCCTATCCGCCGCCAATAGCGGGAAGGCTCTACGCCCCACCTTACGCCAAATGCGTACTCCTCCCACCCTTGCGGCCAGAGACAGTACCCGACGTTACTTCCGTAAATGCGCTCAATGAATTGCGGAAGGCTCGAGTCCTGCTAGTTACTACCTCTCGGAATAGGGTCCC
>gene=chr7_26240386-26240620; species=panTro
CGCTTTTCTAGAACCTT-CCCCCCACTGACGCGTCTTCC-TTACGTCAGGCCGTCGCGTAAACGCCCTATCCGCCGCCAATGGCGGGAAGGCTCTACGCCCCACCTTACGCCAAATGCGTACTCCTCCCACCCTTGCGGCCAGAGACAGTACCCGACGTTACTTCCGTAAATGCGCTCAATGAATTGCGGAAGGCTCGAGTCCTGCTAGTTACTACCTCTCGGAATAGGGTCCC
>gene=chr7_26240386-26240620; species=papHam
CGCTTTTCTAGAACCTTCCCCCCCACTAACGCGTCTTCCTCTACGTCAGGCCGTTGCGTAAACGCCCTAACCGCCGCCAATGGCGGGAAGGCTCTACGCCCCTCCTTACGCCAAATGCGTACTCCTCCCCCTCCTGTGGCCAGCGACAGTGCCCTACGTTACTTCCGTAAATGCGCTCAGTGAATTGCGGAAGGCTCGAGTCCCGCGAGTTACTACCTCTCGGAATAGGGTCCC
>gene=chr7_26240386-26240620; species=ponAbe
CGCTTTTCTAGAACCTTCCCCCCCACTAACGCGTCTTCCTCTACGTCAGGCCGTCGCGTAAACGCCCTAACCGCCGCCAATGGCGGGAAGGCTCTACGCCCCACCTTACGCCAAATACGTACTCCTCCCACCCTTGCGGCCAGCGACAGTACCCGACGTTACTTCCGTAAATGCGCTCAGTGAATTGCGGAAGGCTCGAGTCCTGCGTGTTACTACCTCTCGGAATAGGGTCCC
>gene=chr7_26240386-26240620; species=rheMac
CGCTTTTCTAGAACCTTCCCCCCCACTAACGCGTCTTCCTCTACGTCAGGCCGTTGCGTAAACGCCCTAACCGCCGCCAATGGCGGGAAGGCTCTACGCCCCTCCTTACGCCAAATGCGTACTCCTCCCCCTCCTGTGGCCAGCGACAGTGCCCGACGTTACTTCCGTAAATGCGCTCAGTGAATTGCGGAAGGCTCGAGTCCCGCGAGTTACTACCTCTCGGAATAGGGTCCC
>gene=chr7_30066407-30066571; species=hg19
TCAAGCCAATGACGCTGCAACGATGGAATTTACAGCCCGGTAGAGCCGGGCAGCTGCCAAGCGGCGGATCATCCCTTGTGGTCCTAGAGCCCGGTGGATTTCAGCATTCAACCAGCGTGGATTTTGGGAGAGGGGCGGGGCGCAGAGCCAACCGGAAACTCCTC
>gene=chr7_30066407-30066571; species=bosTau
TCAAGCCAATGGTGTCACAATATTGCAATTTGCAGTTCCGCTGAG--GGGAGGTAGCGCAGAAGCAAACCACCCGGAGTGGTCCTGAAGGCCCGGGGATTACAGAATTCCACAATTTAGGAATTGGAGAGAGGGGTGGGGAACACAGCTAACCGGAAACCTC--
>gene=chr7_30066407-30066571; species=calJac
TCAAGCCAATGACGCTGCAACGATGGAATTTACAGCCCGGTCGAGCCGGGCAGCTGCCAAGAGGCGGATCATCCGGTGTGGTCCTAGAGCCTGGAGGATTTCAGAATTTAACAAGCAAGGATTTTGGGCGAGGGGCGGGGCGCAGAGCAAACCGGAAACTCCTC
>gene=chr7_30066407-30066571; species=canFam
GCAAGCCAATGATGCTGCAACAATG------ACAgcggggcggagccggggc-cggtccggctgcgacccccggggcgTGGTCCTAGAGCCCGTCGGGTTAGAGAAAGCCGCGGCCTCGGACTTTGCGAGA---CTGGGGGGTGCGGCTAACCGGAAccccccc
>gene=chr7_30066407-30066571; species=equCab
TCAAGCCAATCACGCTGCAACAATATAATTCACAGCCCGACCCAGCGGGGCAGTGGCCCCGCGGCGAACCACCCGGAATGGTCCTAGAGCGCCGCGGGTTAAAGAATTCCACACCCTCGGACTTGGGCAGAGGGGTGGGGCAAGTGGCTAACCGGAAACTCTTC
>gene=chr7_30066407-30066571; species=gorGor
TCAAGCCAATGACGCTGCAACGATGGAATTTGCAGCCCGGTAGAGCCGGGCAGCTGCCAAGCGGTGGATCATCCCTTGTGGTCCTAGAGCCCGGCGGATTTCAGCATTCAACCAGCGTGGATTTTGGGAGAGGGGCGGGGCGCAGAGCCAACCGGAAACTCCTC
>gene=chr7_30066407-30066571; species=panTro
TCAAGCCAATGACGCTGCAACGATGGAATTTACAGCCCGGTAGAGCCGGGCAGCTGCCAAGCGGCGGATCATCCCTTGTGGTCCTAGAGCCCGGCGGATTTCAGCATTCAACCAGCGTGGATTTTGGGAGAGGGGCGGGGCGCAGAGCCAACCGGAAACTCCTC
>gene=chr7_30066407-30066571; species=papHam
TCAAGCCAATGACGCTGCAACGATGGAATTTACAGCCCGGTTGAGCCGGGCAGCTGCCAAGCGGCGGATCATCCAGTGTGGTCCTAGAGCCCGGGGGTTTTCAGAATTCAACCCCCGTGGATTTTGGGAGAGTGGTGGGGCGCCGACATAACCGGAAACTCCTC
>gene=chr7_30066407-30066571; species=ponAbe
TCAAGCCAATGACACTGCAACAATGGAATTTACAGCCCGGTAGAGCCGGGCAGCTGCCAAGCGGCGCATCATCCCGTGTGGTCCTAGAGCCCGGCGGATTTCAGAATTCAACCGGCGTGGATTTTGGGAGAGGGGCGGGGCGCAGAGCCAACCGGAAACTCCTC
>gene=chr7_30066407-30066571; species=rheMac
TCAAGCCAATGACGCTGCAACGATGGAATTTACAGCCCGGTTGAGCCGGGCAGCTGCCAAGCGGCGGATCATCCAGTGTGGTCCTAGAGCCCGGGGGTTTTCAGAATTCAACCCACGTGGATTTTGGGAGAGTGGTGGGGCGCAGACATAACCGGAAACTCCTC
>gene=chr7_107786441-107786691; species=hg19
GGGGTGCTATACCATCACAAAACATCAAACCATTGGCAGATAAAATAGCATACTCTGGAGAAGAGGGAGATGCCATTTTAATGACGTGCCTCTCCTCATCCCTACCGACTTGCAGCCGTGATAGGGATGCTTAGTAGGACCCAGGAGGCACACTCCTCCTTCCTCTCCCAATACCGAACCTCCCGGGCCACAATCATTAAGAGGAAGAAGCTTAACAAGGCTCACAGGGACACATGCTTCCTCCCTGGAT
>gene=chr7_107786441-107786691; species=bosTau
---GTGTTAACCAGCCACAGAATATCAAACCA-TGGCAGACAAGATGGCATGATGGGGAGAAAGGGGAGGGACCATTTTAGGATCCTGCCCTCCTTCACAACCACCAGCTTGCAG--GTGA---GGTTGTCTGGAGGGAGCCAGGAGGCTGACTCCTCCTCCTTTCTCTGCTGATGGGCCACCCTGGCCA----CCATACAAG---GAAGATTGATGAGGCTCATGGTGACACAGATGCACGCCCTGGAG
>gene=chr7_107786441-107786691; species=calJac
AGGGTGCTATACCATCACAAAACATCAAGCCATTGGCAGATAAAATAGCACACTCTGGAGAAGAGGGAGATGCCATTTTAAGGATGTGCCTTTCCTCATCCCTACCGACTTGCAGCAGTGATAGAGATGCTTAATAGGACCTAGGAGGCACACTCATGTTTCCTCTGCCCCTGCAGAACCTCCCCAGCCACAAGCATTAAGAG---GAAGATTAACAAGCCTCAGAGGGACACGTGCTTGCTCTCTGGAA
>gene=chr7_107786441-107786691; species=canFam
---GTGCTATCCACTCAAAA-ATATCGAACCA-AGGCAGACAAAATGACACACTCTGGAGGGAGAGGGGAAACCATTTTCAGGACACACCCATCCTC-CCCTCAGCAGCCTGTGGCCGTGAT-GGGGTCCCCTGTGGGAGCCGGGGGGCACGCTCCTCCTCCTCCCCCAGCTGACCCACCACC-TCGCTGTCATCAGTAAGAG---GAAGATGAACCAGGC---CAGTGACACATACTAACTCCCGGGGA
>gene=chr7_107786441-107786691; species=equCab
---GTGCTATCCAATCAGAAAACATCAAACCA-TGGCAGACAAGATGGCATGCTCTGGAGGAGGGGGGG-AACCACCATAAGGACGTGCCCACCCTCACCCCCACTGATG-ATGG--GTGAT--GGGTGCTGAGTGGGAGCCAGGAGACACAGTTCTCCTTCT-CTGCTGCTGAGCAGCCACCCCGGCCACAACCAGAAAGAG---GAAGATTAACGCGGCTCACGGTGACACAAACTTACTCCCTGGCG
>gene=chr7_107786441-107786691; species=gorGor
GGGGTGCTATACCGTCCCAAAACATCAAACCATTGGCAGATAAAATAGCATACTCTGGAGAAGAGGGAGATGCCATTTTAAGGACGTGCCTCTCCTCATCCCTACCGACTTGCAGCAGTGATAGGGACGCTTAGTAGGACCCAGGAGGCACACTCCTCCTTCCTCTCCCAATACGGAACCTCCCCGGCCACAATCATTAAGAGGAAGAAGCTTAACAAGGCTCACAGGGACACGTGCTTGCTCCCTGGAT
>gene=chr7_107786441-107786691; species=panTro
GGGGTGCTATACCATCACAAAACATCAAACCATTGGCAGATAAAATAGCATACTCTGGAGAAGAGAGAGATGCCATTTTAATGACGTGCCTCTCCTCATCCCTACCGACTTGCAGCAGTGATAGGGATGCTTAGTAGGACCCAGGAGGCACACTCCTCCTTCCTCTCCCAATACCGAACCTCCCCGGCCACAATCATTAAGAGGAAGAAGCTTAACAAGGCTCACAGGGACACATGCTTGCTCCCTGAAT
>gene=chr7_107786441-107786691; species=papHam
GGGGTGCTATACCATCACAAAACATCAAGCCATTGGCAGATAAAATAGCATACTCTGGAGAAGAGGGAGATGCCATTTTAAGGACATGCCTCTCCTCATCCCTACCAACTTGCAGCAGTGGTAGAGATGCTTAGTAGGACCCAGGAGGCATGCTCCTCCTTCCTCTCCCCCTGCCGAAACTCCCCAGCCACAATCATTAAGAG---GAAGCTTAACAAGGCTCACAGGGACACATGCTTGCTCCCTGGAA
>gene=chr7_107786441-107786691; species=ponAbe
GGGGTGCTATACCATCACAAAACATCAAGCCATTGGCAGATAAAATAGCATACTCTGGAGAAGAGGGAGATGCCATTTTAAGGACGTGCCTCTCCTCATCCCTACCGACTTGCAGCAGTGATAGGGACGCTTAGTAGGACCCAGGAGGCACACTCCTCCTTCCTCTCCCCCTACCGAACCTCCCCAGCCACAATCATTAAGAGGAAGAAGCTTAACAAGGCTCACAGGGACACGTGCTTGCTCCCTGGAC
>gene=chr7_107786441-107786691; species=rheMac
GGGGTGCTATACCATCACAAAACATCAAGCCATTGGCAGATAAAATAGCATACTCTGGAGAAGAGGGAGATGCCATTTTAAGGACATGCCTCTCCTCATCCCTACCAACTTGCAGCAGTGGTAGGGATGCTTAGTAGGACCCAGGAGGCATGCTCCTCCTTCCTCTCCCCCTGCCGAAACTCCCCAGCCACAATCATTAAGAG---GAAGCTTAACAAGGCTCACAGGGACACATGCTTGCTCCCTGGAA
>gene=chr7_134143875-134144125; species=hg19
TTAAATAGCCCGTGAGGTCGGCAGAAAGGGCGCCTGCGGTTGGCGCGCCGCTGCGCGAAGGAGCCTTCTGATTGGTTGCGCTGGGGGTGCCGCGGCGGCCTTCCCCAAGGGTCGGCGGGGATGCTTCTTCCGCCTGGTCCTAGTGGCAGCGGATTCTTTCCGCCCCCAACGCTCGCCCGCGCCCCGCGTGGCAGAAAGGAGTTCCTCAGCTGCTGTATCTGGTGGGAAAGCGAATGCTTTAGCGAAAATA
>gene=chr7_134143875-134144125; species=bosTau
TTAAATAGCGGGTGAGGCAGGCCGAAGGGGCGGGTATGATGGGTGTCTGGCTCGGCAAGCGCAGCTTCTGATTGGCCG-CCCCGCATTACGTCTGTTAGC--------GGCTCTGCGAGGACGTGCCTCCTGCTAGGTCCTAGCGTCTCCGGATTCCTTTTGAGTAGGCGGTTTACCCATGCCCCACGCCCCGCAGCGAGCTCCGCCAGCAGCTGTGGCGCGTGGAAACGCGAATGCTTTAGCAAAAGTA
>gene=chr7_134143875-134144125; species=calJac
TTAAATAGCCCGTGCGCCGGGCAGAAAGGGCGCCTGCGATTGGCGCTCCGCTACGCGAAGGAGCTTTCTGATTGGTCGCGCCGGAGGGGCC-CCGCAGCCT-------GGGTCGGTGGGGAAGCTTCTTCCGCCAGGTCCTAGCGGCACCGGATTCTTTCTGCCCCAACCGTTCACCCGCGCCCCGCGTGGCAGAAAAGAGTTTGCCAGCTGCTGTATCTCGTGGAAAAGAGAATGCTTTAGCAAAAATA
>gene=chr7_134143875-134144125; species=canFam
TTAAATAGCCGCTGCGGCGGGCAGAAGGGGCGGGGACGCGGGGCGCGCGGCTCCGCAATGGCGGCTTCTGATTGGCCG-ACCT-----GCCGCGCCCG-----------GCTCCTCCCGGACGCCTCTTCCGCTGGGTCCCAGAGGGGCCGGATTCTTTccgccccgc---cccgcccccgcccgccgcggcgc----AGACCCGCCAAAGCCCGGGGCGCGTGCAGACCGGCCTGCTGCAGCCGAGGTG
>gene=chr7_134143875-134144125; species=equCab
TTAAATAGGCGGTGCGCCCCCAGGAAAGGGCGGGCATGATAGGCGCGCAGCTGCTCAAAGGCAGCTTCTGATTGGTCG-GCTCGCGTCTCCGCAGCCTGC--------GGCTCGGCGAGGACGCTTCTGCCACCAGGTCCTAGCGGGACCGGGGTTTTTCCGCTCTGAT--AGCGGTCTCGCCCCACTCGGCAGAAGAGAGCCGGCCAACCGCTGTGGGGCGTAGAAA-GGGAATGCTTCAGCAGAAGTC
>gene=chr7_134143875-134144125; species=gorGor
TTAAATAGCCCGTGAGGTCGGCAGAAAGGGCGCCTGCGGTTGGCGCGCCGCTGCGCGAAGGAGCCTTCTGATTGGTTGCGCCGGGGGTGCCGCGGCGGCCTTCCCCAGGGGTCGGCGGGGATGCTTCTTCCGCCTGGTCCTAGTGGCAGCGGATTCTTTCCGCCCCCAACGCTCGCCCGCGCCCCGCGTGGCAGAAAGGAGTTCCTCAGCTGCTGTATCTGGTGGGAAAGCGAATGCTTTAGCGAAAATA
>gene=chr7_134143875-134144125; species=panTro
TTAAATAGCCCGTGAGGTCGGCAGAAAGGGCGCCTGCGGTTGGCGCGCCGCTGCGCGAAGGAGCCTTCTGATTGGTTGCGCTGGGGGAGCCGCGGCGGCCTTCCCCAGGGGTCGGCGGGGATGCTTCTTCCGCCTGGTCCTAGTGGCAGCGGATTCTTTCCGCCCCCAACGCTCGGCCGCGCCCCGCGTGGCAGAAAGGAGTTCCTCAGCTGCTGTATCTGGTGGGAAAGCGAATGCTTTAGCGAAAATA
>gene=chr7_134143875-134144125; species=papHam
TTAAATAGCCCGTGAGGCCGGCAGAAAGGGCGCCTGCGGTTGGCGCGCCGCTGCGCGAAGGACCCTTCTGATTGGTTGCGTCGGAGGTTCCGCGGCCGCCTACTCCAGGGGTCGGCGGGGATGCCTCTTCCGCCAGGTCCTAGTGGCACCGAATTCTTTCCGCCCCCATCGCTAGCCCCCGTCCCGCGTGGCAGAAAAGAGTTCTTCAGCTGCTGTATTTCGTGCGAAAGCGAATGCTTTAGCGAAAATA
>gene=chr7_134143875-134144125; species=ponAbe
TTAAATAGCCAGTGAGGTCGGCAGAAAGGGCGCCTGCGGTTGGCGCGCCGCTGCGCGAAGGAGCCTTCTGATTGGTTGCGCCGGAGGTGCCGCGGCAGCCTTCCCCAGGGGTCGGCAGGGATGCTTCTTCCGCCAGGTCCTAGTGGCACCGGAATTTTTCCGCCCCCATCGCTCGCCCGCGCCCCGCGTGGCAGAAAAGAGTTCCTCAGCTGCTGTATCTCGTGGGAAAGCGAATGCTTTAGCGAAAATA
>gene=chr7_134143875-134144125; species=rheMac
TTAAATAGCCCGTGAGGCCGGCAGAAAGGGCGCCTGCGGTTGGCGCGCCGCTGCGCGAAGGACCCTTCTGATTGGTTGCGTC-GAGGTTCCGCGGCCGCCTACCCCAGGGGTCGGCGgggatgcctcttccgccaggTCCTAGTGGCACCGAATTCTTTCCGCCCCCATCGCTAGCCCCCGTCCCGCGTGGCAGAAAAGAGTTCCTCAGCTGCTGTATTTCGTGCGAAAGCGAATGCTTTAGCGAAAATA
>gene=chr7_151107712-151107962; species=hg19
GCCTCTAATGGACCCCGGGGTCGGCCTGAGCCCTCCCGGAGCGCCCGGCGGCTGGTTTCCATTAGGGCAGTTCCGGCGCCGACTTCGCTGGGGACGGGGAAGGTGACCCCCCTACTCGGATCCCCCAGGTCCTAAAGGTAGCAGGATTTCCAGAACGCTCCAGGGCTCTCTCAGGAGCCTAGGGAGAAGGGCAAGGAAGGGGCGTCTTTGGCGAGCTAGCCCGCAATGGGACGACCAGTACTGCACGCTC
>gene=chr7_151107712-151107962; species=bosTau
ATCCC--AAGTCCCCCGGCAACGCCGCAG--CCCCCTGCAGCGTCGGTCTGCCAGTTCCCCCTTTGACAGTTCCGGCGCCGGCTCCGCGGGGGGCGGGGAGGGTCACCCCCCCACTCGGATCCTCCAGGTCCTAGAGGCAGCAGGATTTCCCGAATTCTCCGGGTCCCTTTAGAGAATCTGGGGCGGGGAGTGAGG------TGGCTTTGGAAACCCAACCCTCATCACGACCTCCAGACCTTCTCCCAA
>gene=chr7_151107712-151107962; species=calJac
GCCTTTGGTGGACCCCGGGGTCTGCCCGAGCCCTCCCGGAGCGCCCAGCGGCTGGTTTCCATTAAGGCAGTTCCGGCGCCGACTTCGCTGGGGGCGGGGAAGGTGA-CCCCCAACTCGGATCCTTCAGGTCCTAAAGGTAGCAGTATTTCCAGAACTCTCCAGGGCTCTCTCCAGAGCCTAGGGAGTAGGGCAAGGAAGGGGCATCTTCGGCGAGCCAGCCCGCAGCGCGACGACCGGCCCTGCCAGCTC
>gene=chr7_151107712-151107962; species=canFam
atcccTGAGGTCTCCCAGGAATGGTGCGAGCCCTCCCGGAATGC----CTGCTGGTTCCCATTAGAGCGGTTCCGGTGCCCGCTTCGCGGGGGGCGGGGAGGGTGACACCCC-ACTCGGATCCTCCAGGTCCTAGAGGTAGCAGGGTTTCCCGA--------------------------AGTGAGGGAGGGAAGG------AG-CTTTGGAAAGCTAAGCTC--TCGTGGCGACCAGACCTTCTCCCAA
>gene=chr7_151107712-151107962; species=equCab
ACCCCTGAGGTCCGCCGGGAATGCTGCGAGCCCTCCCGGAGCGCCCGGCTGCTGGTTCCCATTAGAGCAGTTCCGGTGCCTACTTCGCGGGGGGCGCGGAGGGTGACCCCACCACTCAGATCCTCTAGGTCCTAAAGGTAGCAGGATTTCCCGAACCCTCCAGGGCTCTTTCTAGAAGCTGGAGAGGGGAGCAGGG------TGACTTTAGAAAGCCAAACCTCATCACGACGACAGGACCTTCTCCCAA
>gene=chr7_151107712-151107962; species=gorGor
GCCTCTAATGGCCCCAGGGGTCGGCCTGAGCCCTCCCGGAGCGCCCGGCGGCTGGTTTCCATTAAGGCAGTTCCGGCGCCGACTTCGCTGGGGGCGGGGAAGGTGACCCCCCTACTCGGATCCCCCAGGTCCTAAAGGTAGCAGGATTTCCAGAACGCTCCAGGGCTCTCTCAGGAGCCTAGGGAGGAGGGCAAGGAAGGGGCGTCTTTGGCGAGCTAGCCCGCAACGGGACGACCAGCACTGCACGCTC
>gene=chr7_151107712-151107962; species=panTro
GCCTCTAATGGCCCCCGGGGTCGGCCTGAGCCCTCCCGGAGCACCCGGCGGCTGGTTTCCATTAGAGCAGTTCCGGCGCCGACTTCGCTGGGGGCGGGGAAGGTGACCCCCCTACTCGGATCCCCCAGGTCCTAAAGGTAGCAGGATTTCCAGAACGCTCCGGGGCTCTC--AGGAGCCTAGGGAGAAGGGCAAGGAAGGGGCGTCTTTGGCGAGCTAGCCCGCAATGGGACGACCAGTACTGCACGCTC
>gene=chr7_151107712-151107962; species=papHam
ACCTCTGATGGCCCTCAGGGTCGGCCTGAGCCCTCCTGGAGTTCCTGGCTGCTGGTTTCCATTAGGGCAGATCCGGCGCCGACTTTGCTGGGGGCGGGGAAGGTGACCCCCCTACTCGGATCCCCCAGGTCCTAAAGGTAGCAGGATTTCCAGAACTCTCCAGGGCTCTCTCAAGAGCCTGGGGAGCAAGGCAAGGAAGGGGCGTCTTTGGCGAGCCAGCCCGCAACGGGACGACCAGCCCTGCACGCTC
>gene=chr7_151107712-151107962; species=ponAbe
GCCTCTGATGGCCCCCGGGGTCGGCCTGAGCCCTCCCGGAGCGCCCGGCGGCTGGTTTCCATTAGGGCAGTTCCGGCGCCGACTTCGCTGGGGGCGGGGAAGGTGACCCCCCCACTCGGATCCCCCAGGTCCTAAAGGTAGCAGGATTTCCAGAACTCTCCAGGGTTCTCTCAGGAGCCTAGGGAGGAGGGCAAGGAAGGGGCGTCTTTGGCGAGCCAGCCCGCAACGGGACGACCAGCACCGCACGCTC
>gene=chr7_151107712-151107962; species=rheMac
ATCTCTGATGGCCCCCAGGGTCGGCCTGAGCCCTCCTGGAGTGCCTGGCGGCTGGTTTCCATTAGGGCAGTTCCGGCGCCGACTTCGCTGGGGGCGGGGAAGGTGACCCCCCCACTCGGATCCCCCAGGTCCTAAAGGTAGCAGGATTTCCAGAACTCTCCAGGGCTCTCTCAAGAGCCTGGGGAGCAAGGCAAGGAAGGGGCGTCTTTGGCGAGCCAGCCCGCAACGGGACGACCAGCCCTGCACGCTC
>gene=chr8_10873872-10873989; species=hg19
GGGGAGTGTGCGCCGCGGGGACGCCGGGGACTCGGGGTCCTAGTGCCACCGGACGCAGCGGGAGTAGCGCAGGTCTGGGGGCGGGGTCTCTCGAGGCGCAGACAACAAGCTAGATCC
>gene=chr8_10873872-10873989; species=bosTau
GGTGAGTGTGCGC------C-----GGGGACGCGAGCACC-----------------------------------------------------------------------------
>gene=chr8_10873872-10873989; species=calJac
GTGGAGTGTGCGC--------------------------------------------------------------------------------------------------------
>gene=chr8_10873872-10873989; species=canFam
---------------------------------------------------------------------------------------------------------------------
>gene=chr8_10873872-10873989; species=equCab
GGCGAGTGGGCGC------G-----------------------------------------------------------------------CGGGGCGTGGGCACCACGCTGGCTCC
>gene=chr8_10873872-10873989; species=gorGor
GGGGAGTGTGCGCTG---GGACGCCGGGGACTCGG---------CCCACCGGACCCAGGGGGAGTAGCGCAGGTCTGGGGGCGGGGTCTCTAGAGGCGCAGACAACAAGCTAGAACC
>gene=chr8_10873872-10873989; species=panTro
GGGGAGTGTGCGCTG---GGACGCCGGGGACTCGGGGTCCTAGTGCCACCGGACGCAGGGGGAGTAGCGCAGGTCTGGGGGCGGGGTCTCTCGAGGCGCAGACAACAAGCTAGATCC
>gene=chr8_10873872-10873989; species=papHam
GGGGAGTGTGCGCTG---GGACGCCGGGGGCTCGGGGTCTTCGCGCCACCGG-CCCAAGGGGAGTGGCGCAGGTCTGGGGGCGGGGTCTCTCGAGGCGCGGACAACAAGCCGGATCC
>gene=chr8_10873872-10873989; species=ponAbe
GGGGAGTGTGCGCTG---GGACGCCCGGCACTCGGGGTCCTAGTGCCACCGGACGCAGGGGGAGTAGCGCAGGTCTGGGGGCGGGGTCTCTCGAGGCGCCGACAACAAGCTCGCTCC
>gene=chr8_10873872-10873989; species=rheMac
GGGGAGTGTGCGCTG---GGACGCCGGGGGCTCGGGGTCTTCGCGCCACCGGACGCAAGGGGAGTGGCGCAGGTCTGGGGGCGGGGTCTCTCGAGGCGCGGACAACAAGCCGGATCC
>gene=chr8_11324332-11324471; species=hg19
CCGAGCTCTCCGCCGCGAGCCTTTCACCGCGATCCCGGCCTCGCGTTCTCGCCCCGGGTCCGAGCGCGCCCCGGGTCCTAGCGCCCTGTCGGTTCACCGGCCCGGGCAGCCCCCGCGAGTGGAGAGGAACTACATGCCT
>gene=chr8_11324332-11324471; species=bosTau
CGGAGCTTTCCGCCGCGAGCCTTTCACCGAGATCCCAGCCTCTCATTCAAGCCT-----------gcgcgccgggTCCTAAAGCCCTTCTAGCTTCCCGGCCAGAACCGC-GCCGAGAGTAGAAGCAAACCGCACGCGA
>gene=chr8_11324332-11324471; species=calJac
CCGAGCTCTCAGCCCCGAGCCTTTCACCGCGGTCCCGGCCTCGC-TTCTCGCCCCGGGTCCGAGCGCGCCCCGGGTCCTAGCGCCCTGCCTGTTCCCCTGCCAGAGCGGCCCCGGCGAGTGGAGACGAACTGCACGCCT
>gene=chr8_11324332-11324471; species=canFam
CGGAGCTTTCCG-CGGGAGGCCCGCATCC-GAGCCGGGCCTC------------GGGGCCTC------CGGCCGGTCCTAAAGCCCCGCTGGTGCCCGCCCCAG----GCAGCCGCCGG--GAAGCAGAGCACACGCGT
>gene=chr8_11324332-11324471; species=equCab
CAGAGCTTTCCACCGCGAGCCTTTGATCC-CATCCCAGCATCTCATTCATGCCGAGGGTCCGGGAGCGCACCGGGTCCTAAAGCCCTTCTAGTTTCCCGGCCAGGACCGCCGACGCAAACAGAAGCGAACTACACGCTT
>gene=chr8_11324332-11324471; species=gorGor
CCGAGCTCTCCGCCGCGAGCCTTTCACCGCGATCCCGGCCTCGCGTTCTCGCCCCGGGTCCGAGCGCGCCCCGGGTCCTAGCGCCCTGTCGGTTCACCGGCCCGGGCAGCCCCCGCGAGTGGAGAGGAACTG-ATGCCT
>gene=chr8_11324332-11324471; species=panTro
CCGAGCTCTCCGCCGCGAGCCTTTCACCGCGATCCCGGCCTCGCGTTCTCGCCCCGGGTCCGAGCGCGCCCCGGGTCCTAGCGCCCTGTCGGTTCACCGGCCCGGGCAGCCCCCGCGAGTGGAGAGGAACTGCATGCCT
>gene=chr8_11324332-11324471; species=papHam
CCGAGCTCTCAGCCGCGAGCCTTTCACCGCGATCCCGGCCGGGCA---------CGGGTCCGAGAGCGCCCAGGGTCCTAGCGCCCCGTCGGTTCTCCGGCCCGGGCGGCTCCCGCCAGTGGAGACGAACTGCATGCCT
>gene=chr8_11324332-11324471; species=ponAbe
CCGAGCTCTCCGCCGCGAGCCTTTCACCGCGATCCCGGCCTCGCGTTCTCGCCCCGGGTCCGAGCGCGCCCCGGGTCCTAGCGCCCTGTCGGTTCCCCGGCCCGGGCAGCCCCCGCGAGTGGAGAGGAACTGCACGCCT
>gene=chr8_11324332-11324471; species=rheMac
CTGAGCTCTCAGCCGCGAGCCTTTCACCGCGATCCAGGCCGGGCGTTCTCGCCCCGGGTCCGAGAGCGCCCAGGGTCCTAGCGCCCCGTCGGTTCTCCGGCCCGGGCGGCTCCCGCCGGTGGAAACGAACTGCACGCCT
>gene=chr8_15095885-15096135; species=hg19
CTGGCCTTCACCACCAGGTGACTGACTTCGCTTCTCTCTTCCCACAGCCAACACTAAGGGGATTTCTCTCATCTGTCAAAAAGCAACATTTCCTCTCCAGACAAATACTATCGCTGGGTCTTAAAGCCTGCCCTGTGTCCGGAATCCACTAGGTGACAATCATTTTAATTCATTGCGTACATTGCTTCATCTTCCTGCAGATCTGGGAGGAACATGCTTGTGTGTATCACCCACATGTATTTAAATATAC
>gene=chr8_15095885-15096135; species=bosTau
CTGGCCTTCACCAGCAGGTGACTGACTTCACTTCTCTCTTTCCACAGCCAGCGCTAAGGGGATTTCTCTCATCTGTCAAAAAGCAACATTTCCTCTCCAGACAAATACTGATGCTGGGTCTTAAAGACTGCCCTCTGCCTGGAATCCACTAGGTGACAAGCATCTGAATTCCTCTCGCGTGTTGCCTCGTGTTCCCATAGATCTGGGAGAAACATGCGTGAGTGCTT----------CATACACATGTCT
>gene=chr8_15095885-15096135; species=calJac
CTGGCCTTCACCACCAGGTGACTGACTTCGCTTCTCTCTTCCCACAGCCAAGGCAAAGGGGATTTCTCTCATCTGTCAAAAAGCAACGTTTCCTCTCCAGACAAATACTATCGCTGGGTCTTAAAGACTGCCCTCTGAACGGAATCCACTAAGTGACAAGCATTTTAATTCATTGCATACGTTGCTTCATCTTCTTGCAGATCTGGGAGGAGCATGCTTGTGTGCATCATCCA-----ATTTAAATATAT
>gene=chr8_15095885-15096135; species=canFam
CTGGCCTTCACCACCAGGTGACTGACTTCACTTCTCTCTTCCCACAGCCAGCGCTAAGGGGATTTCTCTCATCTGTCAAAAAGCAACATTTCCTCTCCAGACGGATGCGGTTGCTGGGTCTTAAAGACTGCCCTCTGCCCAGAATCCAGTAGGTGACCCGCATTTTAATTCATTACACACGTTGCCTCACGTTCTTGTCAATCGGGGAGGAACATGCATGTGTGCACCCTCTGCATGTATTCACATGTCT
>gene=chr8_15095885-15096135; species=equCab
CTGGCCTTCACCACCAGGTGACTGACTTCACTTCTCTCTT-GCACAGCCAGCACTAAGGGGATTTCTCTCATCTGTCAAAAAGCAACATTTCCTCTCCAGACAAATACTGCTGCTGGGTCTTAAAGACTGCTCTTTGCCCGGAATCCACTAGGTGACGAGCATTTTAATGCATTTCCCATGTTGTCTCGTGTTCCCGGAGATCTGCAAGGAAAGTGCGTGAGCGTGCCATACACATGTGTTCACATGTAT
>gene=chr8_15095885-15096135; species=gorGor
CTGGCCTTCACCACCAGGTGACTGACTTCGCTTCTCTCTTCCCACAGCCAACACTAAGGGGATTTCTCTCGTCTGTCAAAAAGCAACATTTCCTCTCCAGACAAATACTATCGCTGGGTCTTAAAGACTGCCCTGTGTCCGGAATCCACTAGGTGACAAGCATTTTAATTCATTGCGTACGTTGCTTCATCTTCCTGCAGATCTGGGAGGAACATGCTTGTGTGTATCACCCACATGTATTTAAATATAT
>gene=chr8_15095885-15096135; species=panTro
CTGGCCTTCACCACCAGGTGACTGACTTCGCTTCTCTCTTCCCACAGCCAACACTAAGGGGATTTCTCTCATCTGTCAAAAAGCAACATTTCCTCTCCAGACAAATACTATCGCTGGGTCTTAAAGACTGCCCTGTGTCCGGAATCCACGAGGTGACAAGCATTTTAATTCATTGCGTACGTTGCTTCATCTTCCTGCAGATCTGGGAGGAACATGCTTGTGTGTATCACCCACATGTATTTAAATATAT
>gene=chr8_15095885-15096135; species=papHam
CTGGCCTTCACCACCAGGTGACTGACTTCGCTTCTCTCTTCCCACAGCCGACACTGAGGGGATTTCTCTCATCTGTCAAAAAGCAACATTTCCTCTCCAGACAAATACCATCGCTGGGTCTTAAAGACTGCCCTCTGTCCGGAATCCACTAGGTGACAAGCATTTTAATTCATTGCGTACGTTGCTTCATCTTCCTGCAGATCTGGGAGGAACATGCCTGTGTGTATCATCCACATGTATTTAAATATAT
>gene=chr8_15095885-15096135; species=ponAbe
CTGGCCTTCACCACCAGGTGACTGACTTCGCTTCTCTCTTCCCCCAGCCAACACTAAGGGGATTTCTCTCATCTGTCAAAAAGCAACATTTCCTCTCCAGACAAATACTATCGCTGGGTCTTAAAGACTGCCCTCTGTCCGGAATCCACTAGGTGAAAAGCATTTTAATTCATTACGTACGTTGCTTCATCTTCCTGCAGATCTGGGAGGAACATGCTTGTGTGTATCATCCACATGTATTTAAATATAT
>gene=chr8_15095885-15096135; species=rheMac
CTGGCCTTCACCACCAGGTGACTGACTTCGCTTCTCTCTTTCCACAGCCGACACTGAGGGGATTTCTCTCATCTGTCAAAAAGCAACATTTCCTCTCCAGACAAATACTATCGCTGGGTCTTAAAGACTGCCCTCTGTCCGGAATCCACTAGGTGACAAGCATTTTAATTCGTTGCGTACGTTGCTTCATCTTCCTGCAGAGCTGGGAGGAACATGCCTGTGTGTATCATCCACATGTATTTCAATATAT
>gene=chr8_17270910-17271047; species=hg19
CGGGACGCGGTCTTGGCTCCGCCCCCAGGTGTTCCGCGCGCGGCGTGCGGACCCGGGGCTCCCGCGCGGCCCTAGAGAGCCCACCTCCGCGCCTGCGCCCACCTGCGCCGCCGCCGCGACGCGCCTCTGCCTGGGGT
>gene=chr8_17270910-17271047; species=bosTau
----------------------------------------------------------------------------------------------------------------------------------CTCGGGT
>gene=chr8_17270910-17271047; species=calJac
CGGAACGCGGGCTTGGCTCCGCCCCCAGGTGCGCCTCGCGCGGC-------CCCTGGGCTACCGCGCGGCCCTAGAGAGCGCACCTCTGCGCCTGCGCCCACCTGCGCCGCCGTTGCGCCGCACCTCTACCC-GAGT
>gene=chr8_17270910-17271047; species=canFam
cgggccACGGGCCTTGCTCCGCCTCCAGGTgcggcgcg----gcctgcgggtccc-----------------------------ggcagcgcccccgcc------cccTGCAGGCCCGGCTGGCCTGGGGCGGCTG-
>gene=chr8_17270910-17271047; species=equCab
---------------GTTCCGCCCCCAGGTgc-gcgcg----gcgtgcggggcccgggcgcccgcgcggcccTAGAGGGCGCG-CGCTGCGCTCCTGCC-ACCTGccgccccgcctcgcctcgTCTCTGGCTGCGGT
>gene=chr8_17270910-17271047; species=gorGor
CGGGACGCGGTCTTGGCTCCGCCCCCAGGTGTTCCGCGCGCGGCGTGCGGACCCGGGGCTCCCGCGCGGGCCTAGAGAGCCCACCTCCGCGCCTGCGCCCACCTGCGTCGCCGCCGCGACGCTCCTCTGCCTGGGGT
>gene=chr8_17270910-17271047; species=panTro
CGGGACGCGGTCTTGGCTCCGCCCCCAGGTGTTCCGCGCGCGGCGTGCGGACCCGGGGCTCCCGCGCGGCCCTAGAGAGCCCACCTCCGCGCCTGCGCCCACCTGCGCCGCCGCCGCGACGCGCCTCTGCCTGGGGT
>gene=chr8_17270910-17271047; species=papHam
CGGGACGCGGGCCTGGCTCCGCCCCCAGGTGCCTCGCGCGCGGCGTGCGGAGCCTGGGATCCCGCGCGGCCCTAGAGAGCGCACCTCTGCGCCTGCGCCCACCTGCGCCGCCGCCGCGACGGGCCTCTGCCTGGGGT
>gene=chr8_17270910-17271047; species=ponAbe
CGGGACGCGGTCTTGGCTCCGCCCCCAGGTGCTCCGCGCGCGGCGTGCGGACCCGGAGCTCCCGCGCGGCCCTAGAGATCCCAGCTCCGcgcctgcgcccacctgcgccGCCGCCGTGACGCGCCTCTGTTTGGGGT
>gene=chr8_17270910-17271047; species=rheMac
CGGGACGCGGGCTTGGCTCCGCCCCCAGGTGCCTCGCTCGCGGCGTGCGGAGCCTGGGCTCCCGCGCGGCCCTAGAGAGCGCACCTCTGCGCCTGCGCCCACCTGCGCCGCCGCCGCGACTGGCCTCTGCCTGGGGT
>gene=chr8_37654238-37654438; species=hg19
TGCAGGGCGGGCGCGGGGACGCAGGGTCCTCGAACCAGCTGGCCCGCCCCCACTCGGCAGAGGGTCTAGGCCTGGCCGCGTGTCGGTCGGCGCTAGGGCCCCGCGGAAggcccgggcgggcggggaccggcggcgggagcggcgcggcgcggAGCTGCCTCCATCCATGGCACGGAGCGGCGGCGGCGGCGGCAGCAGGA
>gene=chr8_37654238-37654438; species=bosTau
GTCAgggcgggcgtggacgcgcggggcctct-ccccggcgggccggcggcgACTAGGAGGAGGACAGCGGCCTGACCGCGCATCGGGAGGCGCTAGGGCCTCGCGGACGGACAgggcgggcgggggcaggcggcggcagcggcgccgcgccgAGCTGCCTCCATCCATGTTTCTGAgcggcggcggcggcggcggcAGGA
>gene=chr8_37654238-37654438; species=calJac
TTCGGGGCGGGCGCGGGGACGCAGGGTCCTGGAGCCAGCTGGCCCGCCCCCACTCGGCCGAGGGCCTCGGCCTGGCCGCTAGTCAGACGGCGCTAGGGCCCCGCGGAAggcccgggagggcgggggccggcggcgggagcggcgcggcgcggAGCTGCCTCCATCCATGGCACGGAGCGGCGGCGGCGGCGGCAGCAGAA
>gene=chr8_37654238-37654438; species=canFam
TTCGGGTTCGGGGCGGCTCCGGGG--------------------CGCTCTG-CTCCGAGGAGGGCC-CGGCCTGGCTGCGCATCGGGAGGCGCTAGGGCCTCGCGGACGGGCagggcgggcgggggccggcggcgggagcggcgccgcgccgAGCTGCCTCCATCCATGGCACGGA---GCGGCGGCGGCGGCAGCAGGA
>gene=chr8_37654238-37654438; species=equCab
TTCAGG-GCGGTGCGGCCACGCGGGGCCTCA-AGCCGGCGGGCCCGCTCTC-CTCCGAGGAGGGCAGCGGCCTGGCTGCGGATCGGGAGGCGCTAGGGCCTCGCGGATGGACGAggcgggcgggggtcggcggcgggagcggcgccgcgccgAGCTGCCTCCATCCATGGCACGGAgcggcggcggcggcggcagcAGGA
>gene=chr8_37654238-37654438; species=gorGor
TGCAGGGCGGGCGCGGGGACGCAGGGTCCTCGAGCCAGCTGGCCCGCCCCCACTCGGCAGAGGGCCTCGGCCTGGCCGTGTATCG-------------------------------------------------------------------------------------------------------------------
>gene=chr8_37654238-37654438; species=panTro
TGCAGGGCGGGCGCGGGGACGCAGGGTCCTCGAGCCAGCTGGCCCGCCCCCACTCGGCAGAGGGCCTCGGCCTGGCCCCGTGTCGGTCGGCGCTAGGGCCCCGCGGAAggcccgggcgggcggggaccggcggcgggagcggcgcggcgcggAGCTGCCTCCATCCATGGCACGGAGCGGCGGCGGCGGCGGCAGCAGGA
>gene=chr8_37654238-37654438; species=papHam
TGCAGGGCGGGCGCGGAGACGCAGGGTCCTCGAGCCAGCTGGCTCGCCCCCACTCGGCTGAGGGCCTCGGCCTGGCCGCG------------------------------------------------------------------------------------------------------------------------
>gene=chr8_37654238-37654438; species=ponAbe
TGCAGGGAGGGCGCGGGGACGCAGGGTCCTCGAGCCAGCTGGCCCGCCCCC-----------------------------------------------------------------------------------------------------------------------------------------------------
>gene=chr8_37654238-37654438; species=rheMac
TGCAGGGCGGGCGCGGAGATGCAGGGTCCTCGAGCCAGCTGGCTCGCCCCCACTCGGCTGAGGGCCTCGGCCTGGCCGCGCGTCGGGCGGCGCTAGGGCCCCGCGGAAggcccgggcgggcggggaccggcggcgggagctgcgcgccgcggAGCTGCCTACATCCATGGCACGGAGCGGCGGCGGTGGCGGCAGCAGGA
>gene=chr8_62200346-62200596; species=hg19
ATTCTATTTTTAATGTTGTGTGGGGAGTGATGACGCTGGTACTTTTTGTCCCAGATGTTAACAAAATTACAAATAATTATTGGTACGTCTCAACGGAACCAGGGAGGGTTGTGGTACGGAGGCATTTAGGACCCAGGGGAAAGCTAGGCTCCGTATAGAAGGACAGAGAATCGGGCGCACACGCCTCCTACCAAAATCACAGCCCCTTGTGGAGCCCGAGCTCTCATTCACAGCTTTCTAGAGAAATCTG
>gene=chr8_62200346-62200596; species=bosTau
----------------------------------------------------------------------------------------------------------------------------------------------------------------------------------------------------------------------------------------------------------
>gene=chr8_62200346-62200596; species=calJac
ATTCTATATTTAAGGTTGTGTTGTGAGCGATGGCTCCGGTAGTTTTTGGCCCAGGTGTTAACAAAATTACAAATAATTCTTGGTACGTCTTGACGGAACCGGGGAGGGCTGTAGTACGGAGGCATTTAGGACCCAGGGGAAAGCTAGGCTCGGTATAGAAGGACAGAG-ATCGGGCGCACACGCCTCCTACCAAAATCACAGCCCCGTTTGGAGCCCAAGCTCTCATTCACAGCTTTCTAGAGAAATCTG
>gene=chr8_62200346-62200596; species=canFam
ATTCTGGTTTTAAAGTTGGCTGAGGAGTGACGGTTCGGGTACTCTTTGCCCCGAATGTTAC-AAAATCAC-ACTAATTCTTGGTATGTCTTGATGGAACGGGGAAGAGCAGCGGTGAGGAGGCCTTTAGGACCCAGGGGAAAGCCAGGCTGGGTATAGAAGGACCGAGTCTCCGGCGCACACGCCTCCTACCAAAATCACAGCCCC--GTGGAGCCGGGGCTCTCATTCACAGCTTTCTAGAGAAATCTG
>gene=chr8_62200346-62200596; species=equCab
ATTCTGCTTTTAACGTTGGGGGTGGTGTGATAGTGCCGGTACT-TTTGTCCCAGGTGTTAC-AAAATTAC-AATAATTCTTGGTAGGTCTTGATGGAACGGGGGAGAGCAGAAGTGCGGAGGTATTTAGGACCCAGGGGAAAGCTAGGCTCGGTATAGAAGGACAGAGTCTCGGGCGCACACGCCTCCTACCAAAATCACAGCCCA--GTGGAGCCGGGGCTCTCATTCACAGCTTTCTAGAGAAATCTG
>gene=chr8_62200346-62200596; species=gorGor
attctatttTAAATGTTGTGTGGGGAGTGATGGCGCCGGTACTTTTTGTCCCAGATGTTAACAAAATTACAAATAATTATTGGTACGTCTCAACGGAACGAGGGAGGGTTGTGGTACGGAGGCATTTAGGACCCAGGGGAAAGCTAGGCTCCGTATAGAAGGACAGAGAATCGGGCGCACACGCCTCCTACCAAAATCACAGCCCCTTG-GGAGCCCGAGCTCTCATTCACAGCTTTCTAGAGAAATCTG
>gene=chr8_62200346-62200596; species=panTro
ATTCTATTTTTAATGTTGTGTGGGGAGTGATGGCGCCGGTACCTTTTGTCCCAGATGTTAACAAAATTACAAATAATTATTGGTACGTCTCAACGGAACCAGGGAGGGTTGTGGTACGGAGGCATTTAGGACCCAGGGGAAAGCTAGACTGGGTATAGAAGGACAGAGAATCGGGCGCACACGCCTCCTACCAAAATCACAGCCGCTTGTGGAGCCCGAGCTCTCATTCACAGCTTTCTAGAGAAATCTG
>gene=chr8_62200346-62200596; species=papHam
ATTCTATTTTTAACTTTGTGTGGGGAGTGATGGCGCCGGTACTTTTTGTCCCAGGTGTTAACAAAATTACAAAAAATTATTGGTACTTCTCAACGGAACCAGGGAGGGTTGTGGTGCGGAGGCATTTAGGACCCAGGGGAAAGCTAGGCTCGCTATAGAAGGACAGAGAATCGGGCGCACACGCCTCCTACCAAAATCACAGCCCCGTGTGGAGCTCCAGCTCTCATTCACAGCTTTCTAGAGAAATCTG
>gene=chr8_62200346-62200596; species=ponAbe
ATTCTATTTTTAATGTTGTGTGGGGAGTGATGGCGCCGGTACTTTTTGTCCCAGATGTTAACAAAATTACAAATAATTATTGGTACGTCTCAACGGAACCAGGGAGGGTTGTGGTACGGAGGCATTTAGGACCCAGGGGAAAGCTAGGCTCGGTATAGAAGGACAGAGAATCGGGCGCACACGCCTCCTACCAAAATCACAGACCCGTGTGGAGCCCGAGCTCTCATTCACAGCTTTCTAGAGAAATCTG
>gene=chr8_62200346-62200596; species=rheMac
ATTCTATTTTTAACTTTGTGTGGGGAGTGATGGCGCCGGTACTTTTTGTCCCAGGTGTTAACAAAATTACAAAAAATTATTGGTACTTCTCAACGGAACCAGGGAGGGTTGTGGTACGGAGGCATTTAGGACCCAGGGGAAAGCTAGGCTCGCTATAGAAGGACAGAGAATCGGGCGCACACGCCTCCTACCAAAATCACAGCCCCGTGTGGAGCTCGAGCTCTCATTCACAGCTTTCTAGAGAAATCTG
>gene=chr8_109095843-109096106; species=hg19
AGACCGGCTGAGGCTTGGGATGCTTCTATAAGTAGGTGGTGCTGTGGTCCAAGGCATCTAAGTCTAGGCTGCCTCGGAGTTCCTGGGTCCTAAAGCCAGAAACGTCCCGGTTTCCCTGAGGTCCTAAAGAACGTTGACAGCCAACAGCGCGCCTAACTTGGAGCGAATCCTCTTCGGGCTTTCCAGAGTGCGGGGGATAGATAAAGAGTAGCTGGGGAGACGCCCCCTGACCTTGCTGGGTCCCAGAACCCGGCTGCTCACCC
>gene=chr8_109095843-109096106; species=bosTau
AGCAGGGCCCAGGCTTGGGATGCTTCTATAAGTAGGTGGTGCTGTGGTCCAAGGCAACTAAGTCAGGGCTGCCTTGGAGTTCCTGGGTCCTAAAGCCAGAATCTCTCGGGTTTCCCTGAGGTCCTAAAGAGCGCTTACAGCCTCCAGAGAGCCTACCCCCAGGCGAGACCCCTCTGCGCTTTCCTGGAGTAGGGAGTAAACTGAAGAGTGGCTGAGGACGCGCCCCTAGACTGTGCC-AGCCCTACAGCCCAGCTGTTCACCC
>gene=chr8_109095843-109096106; species=calJac
AGACGGGCAGAGGCTCGGGATGCTTCTATAAGTAGGTGGTGCTGTGGTCCAAGGCATCTAAGTCTAGGCTGCCTCGGAGTTCCTGGGTCCTAAAGCCAGAAACGCCCGGGATTCCCTGAGGTCCTAAAGAACGTTGACAGCCAACAGCGCGCCTAACTTTGGGCGAATCCTTTTCGGCCTTTCCAAAGTGCAGGA----------GAGTAGCTGAGGAGATGCCTCCTTACCTTGCTGGGTCCCAGAACCCGGCCCTTCACTC
>gene=chr8_109095843-109096106; species=canFam
AGCGCGGCGGAGGCTCGGGATGCTTCTATAAGTAGGTGGTGCTGTGGACCAAGGCATCTGAGTCGGG-CTGCCTCGGAGTTCCTGGGTCCTAAAGCCAGAAACTCTCGGGTTTCCCTGAGGTCCTAAAGAGCGCTGACAGCTTCCAGCGAGCCCAACCCCA-GCAAGTCCCCTCCGGGCTTTCCTGGAGTGCGCGGCGAACCCGAGAGTGGCGGAGGGGGCGCCCCGGGTCTGCGCTGGGCGGGGGAGCCCGGCTGATCAccc
>gene=chr8_109095843-109096106; species=equCab
AGCCGGGCTGAGGCTCGGGATGCTTCTATAAGTAGGTGGTGCTGTGGTCCAAGGCATCTAAGTCAAGTCTGCCTCGGAGTTCCTGGGTCCTAAAGCCAGAAACTCCTAGGTTTCCCTAAGGTCCTAAAGAGCGCTGA-AGCCTCCAGCTAGCCTAACCCCAGGCGAATCCCCTCTGGCCTTTGCAGGAGTGGGTGGTAAACTAAAGAATAGCTGGGGGGGCTCTCCCTTCCCGCGCTGGTCTAGGGGGCCGTGCTGTTCGCCT
>gene=chr8_109095843-109096106; species=gorGor
-----------------------------------------------------------------------------------------------------------------------------------------------------------------------------------------------------------------------------------------------------------------------
>gene=chr8_109095843-109096106; species=panTro
AGACCGGCTGAGGCTTGGGATGCTTCTATAAGTAGGTGGTGCTGTGGTCCAAGGCATCTAAGTCTAGGCTGCCTCGGAGTTCCTGGGTCCTAAAGCCAGAAATGTCCCGGTTTCCCTGAGGTCCTAAAGAACGTTGACAGCCAACAGCGCGCCTAACTTGGAGCGAATCCTCTTCGGGCTTTCCAAAGTGCGGGGGATAGATAAAGAGTAGCTGGGGAGAAGCCCCCTGACCTTGCTGGGTCCCAGAACCCGGCTGCTCACCC
>gene=chr8_109095843-109096106; species=papHam
AGACTGGCTGAGGCTCGGGATGCTTCTATAAGTAGGTGGTGCTGTGGTCCAAGGCATCTAAGTCTAGGCTGCCTTGGAGTTCCTGGGTCCTAAAGCCAGAAACGCCCCGGTTTCCCTGAGGTCCTAAAGAACGTTGACAGCCAACAGCTCGCCTAACTCCGGGCGAATCCTCTTCGGGCTTTCCAAAGTGCGAGG----GATAAAGAGTAGCTAGGGAGACGCCCCCTGACCTTGCTGGGTCCCAGAACCCGGCTGTTCACCC
>gene=chr8_109095843-109096106; species=ponAbe
AGACCGGCTGAGGCTCGGGATGCTTCTATAAGTAGGTGGTGCTGTGGTCCAAGGCATCTAAGTCTAGGCTGCCTCGGAGTTCCTGGGTCCTAAAGCCAGAAACGTCCCGGTGTCCCTGAGGTCCTAAAGAACGTTGACAGCCAACAGCGCGCCTAACTTGGAGCGAATCCTCTTCGGGCTTTCCCAAGTACGGGGGATAGATAAAGAGTAGCTGGGGAGAAGCCCCCTGACCTTGCTGGGTCCCAGAACCCGGCTGCTCAACC
>gene=chr8_109095843-109096106; species=rheMac
AGACTGGCTGAGGCTCGGGATGCTTCTATAAGTAGGTGGTGCTGTGGTCCAAGGCATCTAAGTCTAGGCTGCCTTGCAGTTCCTGGGTCCTAAAGCCAGAAACGCCCCGGTTTCCCTGAGGTCCTAAAGAACGTTGACAGCCAACAGCTCGCCTAACTCCGGGCGAATCCTCTTCGGGCTTTCCAAAGTGCGAGG----GATAAAGAGTAGCTGGGGAGACGCCCCCTGACCTTGTTGGGTCCCAGAACCCGGCTGTTCACCC
>gene=chr9_15553044-15553294; species=hg19
GTCTGGGAAGGTCTGCGAGAGAAGCGGAGTGTTTTCAGCTCCGGAAGTGGCAGTTGTAAACTTCACCTCCCGGGGGCTCTTCCCCTTCTGTACCCCTTTGCTGTTTGTCCCCCTCCTCCCGGGTCCTGGAGTCCGTCGTGTTCCAACAGTTTTTGCTCTTATTCCCGTGGGCTGCCTGGGCCTCCTTTCACCCGTGAGACTTGGAGCGGCCCCTGGGGTCTTGGGTGTGCAGCACGGATCACGCGAGACC
>gene=chr9_15553044-15553294; species=bosTau
GTCTGCGGAGGTCTGCTAGAGAAGTCTAGT--------CTCCGGAAGTGGCCGTTGTAAACACAGTCTCTCGGGGGCTGGTCTCCTTTCGTTCACCTGTGCTATTCGTTTCCCTTCCCCG-GGTCCTAGAGTCCGTCGGGTTCCAACAGTTTTTGCTCTGACCCA-GTGGTCGGCCCAGGCCTCTTTCAGCCTTTGAGATTTGAAGCTGCCCCAGGGGCCGTGGGTGTGCAGTTTGGATCGCGGGAGCCC
>gene=chr9_15553044-15553294; species=calJac
GTCTGAGAAGGTCTGCGAGAGCAGCC-AGTGTTTTCAGCTCCGGAAGTGGCAGTTGTAAACTTCACCTCCCGGGGGCCTGTCCCCTCCTGTCCCCCTTTGCTCTTTGTCCCCCTCCTCTCGGGTCCTAGAGTCCGTCGTGTTCCAACAGTTTTTGCTCTTACTCCTGCGGGGTGCTTGGGCCTCAT---ACCCCTGAGACTTGGAGCAGCCCCTGGGGTCTTGGGTGTGCGGCGTGGATCACGCGAGGCC
>gene=chr9_15553044-15553294; species=canFam
GTCTGCGGAGGTCTGCGAGCGCCGCCGAGG--------CTCCGGAAGTGGCCGTTGTAAACACAGTCTCTCCAGGGCTTTCCCCCTCCGGTCCCACTTTTTTTTTTTTTCCCCCTCCCCG-GGTCCTAGAGCCCGTCGGGTTCCAACAGTGTTTGCTCCGACCCCGGCCATCTGCCTAGGCCTCTTTCTACCATTGAGATTTGGAGCTGCCCCTGGGGTCCTGGGTGTGCGGTCTGGACCACGGGAGCCC
>gene=chr9_15553044-15553294; species=equCab
GTCTGGGGAGGTCTGCGAGGCTCGTCAGGT--------CTCCGGAAGTGGCCGTTGTAAACAC---CTCCGTGGGGCTTGTCCCCTGAAGTCCC-CTTTGCTATTTGTTCCCCCTCCCCG-GGTCCTAGAGTCCGTCAGTTTCCAACAGTTTATGCTCTGACCCCCGCCATCTGCCTGGGCCTCATTCTACCATTGAGATTTGAAGCCGCCTCTGGGGTCTTGGGTGTGCGGTCTGGACCACGGGAGCCC
>gene=chr9_15553044-15553294; species=gorGor
GTCTGGGAAGGTCTGCGAGAGAAGCGGAGTGTTTTCAGCTCCGGAAGTGGCAGTTGTAAACTTCACCTCCCGGGGGCTCTTCCCCTTCTGTACCCCTTTGCTGTTTGTCCCCCTCCTCCCGGGTCCTAGAGTCCGTCGTGTTCCAACAGTTTTTGCTCTTATTCCCGTGGGCTGCCTGGGCCTCCTTCTACCCGTGAGACTTGGAGCGGCCCCTGGGGTCTTGGGTGTGCAGCATGGATCACGCGAGACC
>gene=chr9_15553044-15553294; species=panTro
GTCTGGGAAGGTCTGCGAGAGAAGCGGAGTGTTTTCAGCTCCGGAAGTGGCAGTTGTAAACTTCACCTCCCGGGGGCTCTTCCCCTTCTGTACCCCTTTGCTGTTTGTCCCCCTCCTCCCGGGTCCTGGAGTCCGTCGTGTTCCAACAGTTTTTGCTCTTATTCCCGTGGGCTGCCTGGGCCTCCTTCTACCCGTGAGACTTGGAGCGACCCCTGGGGTCTTGGGTGTGCAGCATGGATCACGCGAGACC
>gene=chr9_15553044-15553294; species=papHam
GTCTGGGAAGGTCTGCGAGAGAAGCCGAGTGTTTTCAGCTCCGGAAGTGGCAGTTGTAAACTTCACCTCCCGGGGGCTCGTCCCCTCTTGTACCCCTTTGCTCTTTGTCCCCCTCCTCCCGGGTCCTAGAGTCCGTCGTGTTCCTACAGTTTTTGCTCTTATCCCCGTGGGCTGCCTGAGCCTCCTTCTATCCCTGAGACTTCGAGCGGCTCTTGGGGTCTTGGGTGTGCAGCATGGATCACGCGAGACC
>gene=chr9_15553044-15553294; species=ponAbe
GTCTGGGAAGGTCTGCGAGAGAAGCCGAGTGTTTTCAGCTCCGGAAGTGGCAGTTGTAAACTTCACCTCCCGGGGGCTCTTCCCCTTCTGTCCCCCTTTGCTCTTTGTCCCCCTCCTCCCGGGTCCTAGAGTCCGTCGTGTTCCAACAGTTTTTGCTCTTATCCCCGTGGGCTGTCTGGGCCTCCTTCTACCCCTGAGACTTGGAGCGGCCCCTGGGGTCTTGGGTGTGCAGCATGGATCACGCGAGACC
>gene=chr9_15553044-15553294; species=rheMac
GTCTGGGAAGGTCTGCGAGAGAAGCCGAGTGTTTTCAGCTCCGGAAGTGGCAGTTGTAAACTTCACCTCCCGGGGGCTCGTCCCTTCTTGTACCCCTTTGCTCTTTGTCCCCCTCCTCCCGGGTCCTAGAGTCCGTCGTGTTCCTACAGTTTTTGCTCTTATCCCCGTGGGCTGCCTGAGCCTCCTTCTATCCCTGAGACTTCGAGCGGCTCTTGGGGTCTTGGGTGTGCAGCATGGATCACGCGAGACC
>gene=chr9_21402905-21403155; species=hg19
CCCTGGGGCTGCGGGACGCCCCGAAACTCAAACCCGCGGTTCCCAAATCCTGGGCATCAGGAAAACCCATTCTGGCGCCTTGCTGCGGCCGTGGTGCGCAGCGCTGGGAGCTTTGCGCTCTTTGCGCAGCGGGCCCGCGCCCCTTCGAGGCCGGCTAGTGAATCTCTGAAATCACAGTGGCCTACACCTCCCTGGTAATGGCGGGAGTCATCATGCTCATCTCCAGCGCTGCCTGCTCACTTGGCAGGGA
>gene=chr9_21402905-21403155; species=bosTau
CTCTCTGGCTGCCAAACCCGCTGAAA-CGAACT-AGCAAAACTCTAAG-AAAACCGGT-AAGAAGTCATCCT-CCCGCCTTCTTGCGGCTTCAGAACCTGGCCAAGAAACC-TTTCGCTCACTGATTAGTGT-CGCGCGCCCCCTGTTGGCCTTCCAGTGAATCACGGAAATCCCTATGGCCAAGATCTATTTGCTAGTGGCAGGAGTGATG---TTCTGCTCCATCCCTGCTTGTCCTCTTGAC-----
>gene=chr9_21402905-21403155; species=calJac
CCCTGGGGCTGCGCGACGCCCCGAAACTCAAACCCGCGGTTCCCAAATCCTGGGTGTCAGGAAAGGCCATTGCGGCCCCTTGCTGCGGCCTTGGTGCACAGCG--AGTGGCACTGCGCTCTTTGCGTAGCGGGCCCGGGTCCCCTCGCGGCAGGCTAGTGAATTTCTGAAATCGCAGCGGCCCTCATCTCCCTGCTTAT-GCGGGAGTCATCATGCTCATCTTCAGCGCTGCCTGCTGACTTAGCA-AGA
>gene=chr9_21402905-21403155; species=canFam
----------------------------------------------------------------------------------------------------------------------------------------------------------------------------------------------------------------------------------------------------------
>gene=chr9_21402905-21403155; species=equCab
CCCTCCAGCGGCC-----GACTGAAACCGAAGTCCGCGCCTCTGAGCG-CCCGGCGTCAGGAAAGGCCCCCTGCGCGCCCTCTAGCGGCCGCGGGAGCCCGCGAAGGAAA--CTGCGCTAGTTGTTCAGTGC-CTCGCGCCCCCTGGCGGCCGTGCAGTGAATCACCGGAATCTCAATGGCCCGGGTCCATTTGCTAGAGGCAGGAGTGATG---CTCTGCTCCATCCTTGCCTGCTCTCTTGGCAGGGA
>gene=chr9_21402905-21403155; species=gorGor
CCCTGGGGCTGCGGGACGCCCCGAAACTCAAACCCGCGGTTCCCAAATC-TGGGCATCAGGAAAACCCATTCTGGCGCCTTGCTGCGGCCGTGGTGCGCAG-GCTGGGAGCTTTGCGCTCTTTGCGTAGCGGGCCCGCGCCCCTTCGAGGCCGGCTAGTGAATCTCTGAAATCACAGCGGCCTACACCTCACTGGTAATGGCGGGAGTCATCATGCTCATCTCCAGCGCTGCCTGCTCACTTGGCAGGGA
>gene=chr9_21402905-21403155; species=panTro
CCCTGGGGATGCGGGACGCCCCGAAACTCAAACCCGCGGTTCCCAAATCCTGGGCATCAGGAAAACCCATTCTGGCGCCTTGCTGCGGCCGTGGTGCGCAGCGCTGGGAGCTTTGCGCTCTTTGCGTAGCGGGCCCGCGCCCCTTCGAGGCCGGCTAGCGAATCTCTGAAATCACAGTGGCCTACACCTCCCTGGTAATGGCGGGAGTCATCATGCTCATCTCCAGCGGTGCCTGCTCACTTGGCAGGGA
>gene=chr9_21402905-21403155; species=papHam
CCCTGGGGCTGCCGGACGACCCGAAACTCAAACCCGCGGTTCCCAAATCCTGGGAATCAGGAAACGCCATTCTGGCGCCTTGCTGCGGCCGTGGTGCGCAGCGCTGGTAGCTTTGCGCTCTTTGCGTAGTGGGCCCGCGCCACCTCGCGGCAGG---------CTCTGAAATAACAGTGGCCTACACCTCCCTGGTAATGGCGGGAGTGATCGTTCTCATCTCCAGCGCTGCCTGCTCACTTGGGAGGGA
>gene=chr9_21402905-21403155; species=ponAbe
CCCTGGGGCTGCCAGACGCCCGGAAACTCAAACCTGCGGTTCCCAAATCCTGGGCATCAGGAAAAGCCATTCTGGCGCCTTGCTGCGGCCGTGGTGCTCAGCGCTGGGAGCTTCGCGCTCTTTGAGTAACGGGCCCGCGCCCCCTCGCGGCTGGCTAGTGAATCTCTGAAATCACAGTGGCCTACACCTCCCTAGTAATGGCGGGAGTCAATATGCTTATCTCCAGCGCTGCCTGCTCACTTGGCAGGGA
>gene=chr9_21402905-21403155; species=rheMac
CCCTGGGGCTGCCGGACGCCCTGAAACTCAAACCCGCGGTTCCCAAATCCTGGGCATCGGGAAACGCCATTCTGGCGCCTTGCTGCGGCCGTGGTGCGCAGCGCTGGGAGCTTTGCGCTCTTTGCGTAGCGGGCCCGCGCCACCTCGCGGCAGGCTAGTGGATCTCTGAAATAGCAGTGGCCCACACCTCCCTGGTAATGGCGGGAGTGATCGTTCTCATCTCCAGCGCTGCCTGCTCACTTGGGAGGGA
>gene=chr9_78505376-78505563; species=hg19
TCTTCTCAGTCCTTTGGAAAGACTTGCCTTTACTGCCCGGAACCCTGGAGGTTACAGCTGGGCGAACCCGGAGGCGCTAGGACCTCGTCAGCGCCTGGCTGCGGCCGCTTTCAagagggcggaggagggagaggaggagggcgatgtgggaaaggaggggTGTTAAGGGGGGCGGGGGAAGTCATTT
>gene=chr9_78505376-78505563; species=bosTau
TGCTCTCAGCCCTTTGTAAAGACTCGCTTTTGCGGCTCTGGACCCTGTAGGTTACAGCCCGAAGAACCCAGCGGCGCTAGGACCTGGTTGGCGCCTCACCGTGGCCGCTTTCGGGCgggcggaggagggagaggaggagggagatgtggaaaaggaggggtatagaggggggcggggggagTCATTT
>gene=chr9_78505376-78505563; species=calJac
TGTTCGCAGCGCTGTGGAAAGACTTG----------------------------CAGCTGGGAGAACCCGGAGGCGCTAGGACCTGGTGGGCGCCCGGTTGCGGCCGCTTTCAggagggcggaggagggagaggaggagggggatgtgggaaaggaggggtgttaaggggggcgggggAAGTCATTT
>gene=chr9_78505376-78505563; species=canFam
CCCTCGCAGCCCTTTGAAAAGTCTCGCTTGGGCCGCCCGGGACCCTGGAGGTTCCAGCCCCGGGAAGCCGGCGGCGCTAGGACCTGGCTGGTGCCTGGCCGCGGCCGCGCTCCGGCgggcggaggagggagaggaggagggggctgagggagaggaggggtgtcaggggggcgg--gggagTCATTT
>gene=chr9_78505376-78505563; species=equCab
TCCTCCAAGTCCTTTGGAAAGACTTGCTTTTGCTGCCCGGGACCCTGGAGGTTACAGCCGGGAGAACCCGGCGGCGCTAGGACCTGGTTGGCGCCTGGCTGCGGCCGCTTTCGGGCgggaggaggagggaaaggaggagggggatgtgggaaaggaggggTGTTAAGGGG------GGGAGTCATTT
>gene=chr9_78505376-78505563; species=gorGor
TCTTCTCAGTCCTTTGGAAAGACTTGCCTTTACTGCCCGGAACCCTGGAGGTTACAGCTGGGCGAACCCGGAGGCGCTAGGACCTGGTCGGCGCCTGGCTGCGGCCGCTTTCAAGAGGGCGGAGGAGCTAGAGGAGGAGGGCG-TGTG-GAAAGGAGGGGTGTTAAGGGGGGCGGGGGAAGTCATTT
>gene=chr9_78505376-78505563; species=panTro
TCTTCTCAGTCCTTTGGAAAGACTTGCCTTTACTGCCCGGAACCCTGGAGGTTACAGCTGGGCGAACCCGGAGGCGCTAGGACCTGGTCGGCGCCTGGCTGCGGCCGCTTTCAagagggcgggggagggagaggaggagggcgatgtgggaaaggaggggTGTTAAGGGGGGCGGGGGAAGTCATTT
>gene=chr9_78505376-78505563; species=papHam
TCTTCTCAGTCCTTTGGAAAGACTTGCCTTTGCTGCCCGGAACCCTGGAGGTTACAGCTGGGAGAACCCGGAGGCGCTAGGACCTGGTCGGCGCCTGGCTGCGGCCGCTTTCAagagggcggaggagggagaggaggagggggatgtgggaaaggaggggtgttaaggggggcgggggAAGTCATTT
>gene=chr9_78505376-78505563; species=ponAbe
TCTTCTCAGTCCTTTGGAAAGACTTGCCTTTGCTGCCCGGAACCCTGGAGGTTACAGCTGGGCGAACCCGGAGGCGCTAGGACCTGGTCGGCGCCTGGCTGCGGCCGCTTTCAagagggcggaggagggagaggaggagggagatgtgggaaaggaggggTGTTAAGGGGGGCGGGGGAAGTCATTT
>gene=chr9_78505376-78505563; species=rheMac
TCTTCTCAGTCCTTTGGAAAGACTTGCCTTTGCTGCCCGGAACCCTGGAGGTTACAGCTGGGAGAACCCGGAGGCGCTAGGACCTGGTCGGCGCCTGGCTGCGGCCGCTTTCAAGAGGGCGGAGGAGGGAGAGGAGGAGGGGGATGT----------------------------------------
>gene=chr9_100772908-100773003; species=hg19
gcagagaccaggaggcaggtgagagcatggtgtgctctaggacccaggagaagcaagaactgccgcACTAGAGGTCCGAACAACCAGCTAGAGAT
>gene=chr9_100772908-100773003; species=bosTau
-----------gaggcaggagaaagcacagtgagctccagga-cctggagaggtaagaactgcTTGACTAGGGGCCTGCAAAATGTGGTAAAGAT
>gene=chr9_100772908-100773003; species=calJac
GCAGAGACCAAGAAGCAGGTGAGAGCATGGTGAGCTCTAGGACCCAGGAGAAGCAAGAACTGCCGCACTAGAGGTCTGCACAATCAGGTAGAGAT
>gene=chr9_100772908-100773003; species=canFam
gcagaggctaggaagcagg--gcagcgctgcaggctcccaga-gcaggagagGTAAGAACTGCTTGTCTCTGGCCCTGCAAGGTGGAATAGAGAC
>gene=chr9_100772908-100773003; species=equCab
gccgag--------gcagg--agagtgcagTGAGCTCGTGGA-GTGGGAGAGGCAGGGACTGCTCGCCTGGGGGCCTGCAACGT---ATGGAGAC
>gene=chr9_100772908-100773003; species=gorGor
gcagagac---gaggcaggtgagagcatggtgtgctctaggacccaggagaagcaagaactgcc-cactagaggtccgaacaaccaggTAGAGAT
>gene=chr9_100772908-100773003; species=panTro
gcagagaccaggaggcaggtgagagcatggtgtgctctaggaCCCAGGAGAAGCAAGAACTGCCGCACTAGAGGTCCGAACAACCAGCTAGAGAT
>gene=chr9_100772908-100773003; species=papHam
gcagagaccaggaggtaggtgagagcatggtgagctctaggacccaggagaagcaagaactgcCACACTAGCGGTCTGCACAATCAGGTAGAGAT
>gene=chr9_100772908-100773003; species=ponAbe
gcagagaccaggaggcaggtgagagcatggtgtgctctaggacccaggagaagcacgaactgccgcACTAGAGGTCTGAACAACCAGGTAGAGAT
>gene=chr9_100772908-100773003; species=rheMac
gcagagaccaggaggtaggtgagagcatggtgagctctaggacccaggagaagcaagaa-tgccaCACTAGCGGTCTGCACAATCAGGTAGAGAT
>gene=chr9_116172884-116173134; species=hg19
GAACCTTCTCACCAACTTATTTGGCTCAATGGAGCTTCCGTCCGTTTCCCATGGTGCCCTGCGCCGCTGCTGGGTGACGGCGCGGCCGGGCGCAGCGCGTGGGAGACGAAGGCGTGGCTGACTCGGCGGGGCGGATCCCTTTAGGACCCGAGGCAGGCTCTGGGCCCGCCGGGTCCGTTAATCTCACCGCGCCGCAAGGGGCCACGTTTTACCACTTGATTTAGCAACCCTAAGCGGTTTGGAATCTGCT
>gene=chr9_116172884-116173134; species=bosTau
G------------AATTAAGTTGGCCCACTGGGGCTTCCGTTCCTTCCCCATAGTGCTTTGCGCCGCTGCCTGGCGACGGAGCGGCCGGGCGCCTAGCGTGGGAGACGGAGGCGTGGCTGAGCCGGCGGGGCGGGGCTCCTTCGGACGAGAGGCTGG------GCTCCTCGCCCAC------AGCTTAGCTCGTCT-GGAGCTGCGACTTCCAGTGGGCCTTGGCGTGC---AGTAACTTGGTTTCTGCT
>gene=chr9_116172884-116173134; species=calJac
GAACCTTCGCACCAACTTAATTGGCCCAATGGAGCTTCCGTCCGTTTCCCATGGTGCTCTGCGCCGCTGCTTGGCGACGGCGCGGCGGGGCGTAGCGCGCCGGAGACAAAGGCGTGGCTGACTCGGCTGGGCGGGTACCCTTAGACCCGGAGGCGGGCTCTGGG------------------CTCTCCACGCCGCAAGGGGCCGCGTTTTCCCCCTTGGTTTCGCAATTCTAAGCGGTTTCGAATCTGCT
>gene=chr9_116172884-116173134; species=canFam
GAAACTCCTCCTCAGTCAAGTTGGCTCACCGGAGCTTCCGTCCCTTCCCCACAGTGCTCTGCGCCGTTGCCTGGCAACGGCG-------------GGCGTGGGCGACGGAGGCG-------------TGGGCGGGGCTCCTTCCGACGCGGGGCGGGG-----CCTCGCCG----C------GTCTCGGCGTCGGCGCGGGCGTCGGTTGCGGCCGGATT-CGGCTTCC---GGCCGCCCGAGGCCCGCT
>gene=chr9_116172884-116173134; species=equCab
GAGCGTTCCCCTCTATTAAGTTGGCCCACTGGGGCTTCCGTCCCTTCCCCATAGTGCTTTGCGCTGCTGCCTGGCGACGGCGCAGCCTGTCGGCCTGCGTGGGAGACGAGGGCGTGGCTGAGCCGGCGGGGCGGGGCTCCCTCGGACGAGGGGCGGGGCCT---GTCGGAC----G------GTCCC----CCGCCGGGAGCGGCGTTTGCGGGTGGGCTGCGGCGTCT---AGCTGTTTGGTATCTGCT
>gene=chr9_116172884-116173134; species=gorGor
GAACCTTCTCACCAACTTATTTGGCTCAATGGAGCTTCCGTCCATTTCCCATGGTGCCCTGCGCCGCTGCTGGGTGACGGCGCGGCCGGGCGCAGCGTGTGGGAGACGAAGGCGTGGCTGACTCGGCTGGGCGGGTCCCTTTAGGACCCCAGGCAGGCTCTGGGCCCGCCGGGTCCGTTAATCTCACCGCGCCGCAAG-GGCCACGTTTTACCACTTGATTTAGCAACCCTAAGCGGTTTGGAATCTGCT
>gene=chr9_116172884-116173134; species=panTro
GAACCTTCTCACCAACTTATTTGGCTCAATGGAGCTTCCGTCCGTTTCCCATGGTGCCCTGCGCCGCTGCTGGGTGACGGCGCGGCCGGGCGCAGCGTGTGGGAGACGAAGGCGTGGCTGACTCGGCGGGGCGGGTCCCTTTAGGACCCGAGGCAGGCTCTGGGCCTGCCGGGTCCGTTAATCTCACCGCGCAGCAAGGGGCCACGTTTTACCACTTGATTTAGCAACCCTAAGCGGTTTGGAATCTGCT
>gene=chr9_116172884-116173134; species=papHam
GAACCTTCTCATCAGCTTATTTGGCTCAATGGAGTTTCCGTCCGTTTTCCATGGTGCTCTGCGCCGCTGCTTGGCGACGGTGCAGCCGGGCGCAGCGTGTGGGAGACGGAGGAGTGGCTGACGCGGCTGGGCGGGTCCCTTTAGGGCCGGAGGCAGGGTGT-GGCCGGCCGGGTCCGTAAATCTCACCGCGCCGCAAGGGGCCGCGTTTTACCACTTCTTTTAGCAACCCTAAGCGGTTTGGAATCCGCT
>gene=chr9_116172884-116173134; species=ponAbe
GAACCTTATCACCAACTTATTTGGCTCAATGGAGCTTCCGTCCGTTTCCCATGGTGCTCTGCGCCGCTGCTTGGCGACGGCGCGGCCGGGCGTAGCGTGTGGGAGACGCAGGCGTGGCTGACTCAGCTGGGCGGGTCCCTTTAGGACGCGAGGCAGGCTCT-GGCCCGCCGGGTCCGTTAATCTCACCGCGCCGTAAGGGGCCAGGTTTTACCACTTGATTTAGCAACCCTAAGTGGTTTGGAATCTGCT
>gene=chr9_116172884-116173134; species=rheMac
GAACCTTCTCATCAGCTTATTTGGCTCAAAGGAGTTTCCGTCCGTTTTCCATGGTGCTCTGCGCCGCTGCTTGGCGACGGTGCAACCGGGCGCAGCGTGTGGGAGACGGAGGCGTGGCTGACGCGGCTGGGCGGGTCCCTTTAGGGCCGGAGGCAGGGTGT-GGCCGGCCGGGTCCGTAAATCTCACCGCGCCGCAAGGGGCCGCGTTTTACCACTTCTTTTAGCAACCCTAAGCGGTTTGGAATCCGCT
>gene=chr9_130829464-130829714; species=hg19
CTCACCCACCCCCTACAGGGGATAGGCCAGGCTTGCTCGAGGCCAAGCACTAGGCCTTTGGTAACCCCCCTCGCTACGCAAAGTGCGTAGGGCCCAGCCCCGACCGGCCCGGCCGCTGCCAGCCAGCAGCGTAATGGCTTCCTGAATCTGCCTCTTCCGCCGAGGTGTGCGGAGATCCGCCCACTTCCCCTCTTCCCGCCTCCCAGCGCTTCTCCGGGAAAACCGGCCTTCCCGGTTGGTAGCTGCTCAA
>gene=chr9_130829464-130829714; species=bosTau
CTCACCCACCCCCTACAGGGGATAGGCTGGGCTGGTCCAAGGCCAAGTACCAGGCCTTTGGTAACCCCCCTCGCTACGCAAAGTGCGTAGGGCCCAGCCCCGACCTGCCCAGCCGCTGCCAGCCAGCTGCGTAATGGCTTCCTGAATCTGCCTCTTCCGCCGGGGTGTGCGGAGATCCGCCCACTTCCCCTCTTCCCGCCTTCCAGAGCTTCTCTAGGGAGACCTGCCCTCCCGGTTGGTCGCGGTTCAG
>gene=chr9_130829464-130829714; species=calJac
CTCACCCACCCCCTATAGGGGATAGGCCGGGCTTGCTCGAGGCCAAGCACTAGGCCTTAGGTAACCCTCCTCGCTACGCAAAGTGCGTAGGGCCCAGCCCCAACCGGCCCGGCCGCTGCCAGCCAGCTGCGTAATGGCTTCCTGAATCTGCCTCTTCCGCCGGGGTGTGCGGAGATCCGCCCACTTCCCCTCTTCCCGCCTCCCAGCCCTTCTGCGGGAGAACCCGCCCTCCCGGTGGGGCGCGGCTCAA
>gene=chr9_130829464-130829714; species=canFam
CTCACACACCCCCTACAGGGGAGAGGCCGGGCTTGCCCAAGGCCAAGCACCAGGCCTTTGGTAACCCCCTTCGCTACGCAAAGTGCGTAGGGCCCAGCCCCGACCGGCCCGGCCGCTGCCAGCCAGCTGCGTAATGGCTTCCTGAATCTGCCTCTTCCGCCGGGGTGTGCGGAGATCCGCCCACTTCCCCTCTTCCCGCCTCCCAGAGCGTCTTCAGGGGAACCCGCCCTCCTGATTGGTTGGGGCTCAG
>gene=chr9_130829464-130829714; species=equCab
CTCACCCACCCCTTACAGGGGATAGGCCGGGCTTGCCCAAGGCCAAGCACCAGACCTTCGGTAACCCCCCTCGCTACGCAAAGTGCGTAGGCCTCAGTCCCGACCGGCCCAGCCGCCGCCAGCCAGCTGCGTAATGGCTTCCTGAATCTGCCTCTTCCGCCGGGGTGTGCGGAGATCCGCCCACTTCCCTTCTTCCCGCCTCCCAGTGCTTCTCTAGGGGAGCCCGTCCTCCCAGTTGGGCGCCGCTCAA
>gene=chr9_130829464-130829714; species=gorGor
CTCACCCACCCCCTACAGGGGATAGGCCAGGCTTGCTCGAGGCCAAGCACTAGGCCTTTGGTAACCCCCCTCGCTACGCAAAGTGCGTAGGGCCCAGCCCCGACCGGCCCGGCCGCTGCCAGCCAGCAGCGTAATGGCTTCCTGAATCTGCCTCTTCCGCCGAGGTGTGCGGAGATCCGCCCACTTCCCCTCTTCCCGCCTCCCAGAGCTTCTCCGGGAGAACCGGCCTTCCCGGTTGGTAGCTGCTCAA
>gene=chr9_130829464-130829714; species=panTro
CTCACCCACCCCCTACAGGGGATAGGCCAGGCTTGCTCGAGGCCAAGCACTAGGCCTTTGGTAACCCCCCTCGCTACGCAAAGTGCGTAGAGCCCAGCCCCGACCCGCCCGGCCGCTGCCAGCCAGCAGCGTAATGGCTTCCTGAATCTGCCTCTTCCGCCGAGGTGTGCGGAGATCCGCCCACTTCCCCTCTTCCCGCCTCCCAGAGCTTCTCCGGGAAAACCGGCCTTCCCGGTTGGTAGCTGCTCAA
>gene=chr9_130829464-130829714; species=papHam
CTCACCCACCCCCTACAGGGGATAGGCCAGGCTTGCTCGAGGCCAAGCACTAGGCCTTTGGTAACCCCCCTCGCTACGCAAAGTGCGTAGGGCCCAGCCCCAACCGGCCCGGCCGCTGCCAGCCAGCGGCGTAATGGCTTCCTGAATCTGCCTCTTCCGCCGAGGTGTGCGGAGATCCGCCCACTTCCCCTCTTCCCGCCTCCCAGCGCTTCTCCGGGAGAACCCGCCTTCCCGGTTGGTAGAGGCTCAA
>gene=chr9_130829464-130829714; species=ponAbe
CTCACCCACCCCCTACAGGGGATAGGCCAGGCTTGCTCGAGGCCAAGCACTAGGCCTTTGGTAACCCCCCTCGCTACGCAAAGTGCGTAGGGCCCAGCCCCGACCCGCCCGGCCGCTGCCAGCCAGCAGCGTAATGGCTTCCTGAATCTGCCTCTTCCGCCGAGGTGTGCGGAGATCCGCCCACTTCCCCTCTTCCCGCCTCCCAGAGCTTCGCCGGGAGAACCCGCCTTCCCGGTTGGTAGCTGCTCAA
>gene=chr9_130829464-130829714; species=rheMac
CTCACCCACCCCCTACAGGGGATAGGCCAGGCTTGCTCGAGGCCAAGCACTAGGCCTTTGGTAACCCCCCTCGCTACGCAAAGTGCGTAGGGCCCAGCCCCATCCGGCCCGGCCGCTGCCAGCCAGCGGCGTAATGGCTTCCTGAATCTGCCTCTTCCGCCGAGGTGTGCGGAGATCCGCCCACTTCCCCTCTTCCCGCCTCCCAGCGCTTCTCCGGGAGAACCCGCCTTCCCGGTTGGTAGAGGCTCAA
>gene=chr9_132358907-132359157; species=hg19
TCACCCAGCTTTGCAATCTGATGGGCAGGGAGGAGAAAGAGGCTATGGTGCGCCTGCATGGGTGCATTGGAAGCTATAAGGCTCCAGTGCGCGGGGCCGATGGGCTCTAGGACCCTGGAATTCTCTCAGCACCCGCCCACACACTGACCAGTCCCCAAGGCTTATTAGTATTGTGATCGCTATTATCGAAGGACCCCCTCTCCCTGTCTCCTGCGCCCACCCACAGCTGTCCAGACTGGGGGATGCGAGG
>gene=chr9_132358907-132359157; species=bosTau
ccactcAGCTTCGAAATGGGAAGG-------------------CAAGGTGTATC-------------AGGAACCTGG---------------------GGTGTGCTCGAGGAGACTGGAATCCTCTGGGCAACCCTCCACAGACTGGC-TGCCCCTAAGCTT-ATTATTATGGC---TGCTGTTATTGAAAGAGTCCTTCTCCCTGTTTCCAGCACGTTCCTACCCCTGCCCGGGCAGGGGGCTGAAAGG
>gene=chr9_132358907-132359157; species=calJac
TCACCTGGCTTTGCAATATGATGGGCAGGGAGGAG--AGAGGCCATGGTGCCCGTGTATGGGAGCATTGGAAGCTATAAGGCTCCAGTGCCCAGGGCCGATGCACAATAGGACCCTGGAATTCTC-----------------------------------------------------------------------------------------------------------------------------
>gene=chr9_132358907-132359157; species=canFam
CTCCCCAGCTTGGT-ATCCGAAT-------------ACCTGGCTCTGGGGAGCC--------------GGAGCCTGT---------------------GATGTCCTCGAGGAGCC-TAAATTCTTGCTGCCGCCACCCTCACATTGGCTTGCCCCAAAG------CCTTATTAT---TATCACGATTGGTATTGTCCTTTTCCCC------AACATCTACCCACCCAGGTCCAGGCTGGCTGCTGCAAGG
>gene=chr9_132358907-132359157; species=equCab
----------------------------------------------------------------------------------------------------------------------------------------------------------------------------------------------------------------------------------------------------------
>gene=chr9_132358907-132359157; species=gorGor
TCACCCAGCTTTGCAATCTGATGGGCAGGGAGGAGAAAGAGGCCATGGTGCGCCTGCATGGGTGCATTGGAAGCTATAAGGCTCCAGTGTGCGGGGCCGATGGGCTCTAGGACCCTGGAATTCTCTCAGCACCCGCCCACACACTGACCAGTCCCCAAGGCTTATTAGTATTGTGATCGCTATTATCGAAGGACCCCCTCTCCCTGTCTCCTGCGCCCACCCACAGCTGTCCAGACTGGGGGATGCGAGG
>gene=chr9_132358907-132359157; species=panTro
TCACCCAGCTTTGCAATCTGATGGGCAGGGAGGAGAAAGAGGCTATGGTGCGCCTGCATGGGTGCATTGGAAGCTATAAGGCTCCAGTGCGCGGGGCCGATGGGCTCTAGGACCCTGGAATTCTCTCAGCACCCGCCCACACACTGACCAGTCCCCAAGGCTTATTACTATTGTGATCGCTATGATCGAAGGACCCCCTCTCCCTGTCTCCTGCGCCCACCCACAGCTGTCCAGACTGAGGGATGCGAGG
>gene=chr9_132358907-132359157; species=papHam
TCACCTGGCTTTGCAATCTGATGGGCAGGGAGGAGAAAGAGGCTATGGTACGCGTGCATGGGTGCATTGGAAGCTATAAGGCTCTAGTGCGCAGGGCCTATGGGCTCTAGGACCCTGGAATTCTCTCAGCAGCCGCCCTCACACTGGCCAGTCCCCAAGGCTTATTAGTATTGTGATCGCTATTATTGAAGGACCCCCTCTCCCTGTCTCCTGCGCCCACCCACAGCTGTCCAGCCTGGGGGATGCGAGG
>gene=chr9_132358907-132359157; species=ponAbe
TCACCCAGCTTTGCAATCTGATGGGCAGGGAGGAGAAAGAGGCTATAGTGCGCCTGCATGGGTGCATTGGAAGCTATAAGGCTCCAGTGCGCGGGGCCGATGGGCTCTAGGACCCTGGAATTCTCTCAGCAGCCGCCCACACACTGACCAGTCCCCAAGGCTTATTAGTATTGTGATCGCTATTATCGAAGGACCCCCTCTCCCTGTCTCCTGCGCCCACCCACAGCAGTCCAGACTGGGGGATGCGAGG
>gene=chr9_132358907-132359157; species=rheMac
TCACCTGGCTTTGCAATGTGATGGGCAGGGAGGAGAAAGAGGCTATGGTGCGCGTGCATGGGTGCATTGGAAGCTATAAGGCTCTAGTGCGCAGGGCCGATGGGCTCTAGGACCCTGGAATTCTCTCAGCAGCCGCCCTCACACTGGCCAGTACCCAAGGCTTATTAGTATTGTGATCGCTATTATTGAAGGACCCCCTCTCCCTGTCTCCTGCGCCCACCCACAGCTGTCCAGCCTGGGGGATGCGAGG
>gene=chr9_134248681-134248931; species=hg19
TCTTTCCCGGGGCAGCGGCCACCACCCCGCTTCGGCTGGCCCTCCGCCCTCGAGCCGGACTGTCGCTGCACTGGACCGCCTCGCACTACCCAACACACGCAGCACGGCTGCCGGCGCCGGGACCCTGCGGGAGTCAACTGCTAGCATCTCAGCCCAGCTGGCGTGAAAGTTCGTCAAAACCCATGGCGGTATCTCGGCCAATCGGAGCTGGCCAATGGATGAGAGGCAGCTATTTCATTCAATCACGTCC
>gene=chr9_134248681-134248931; species=bosTau
TCGTTCCCGGGGCAGCGGCCGCCATCCCGCCTCGCCTGCCCCTCCATCCTCGGGCCGCACCGCCTGA-CCCTAGGCCAACCCGTGCCGCCCAAAGGAAAGCACCGGGAAACAAGCGCCCACCCGGAGCGCGAGCCTACTCCCCGCGTCGCCGTCGGGACAACGCGAAGGTTTGGCCAACCCC---ACAGCATCTCGGCCAATCGACGATGCTCATCGGTAGATAGGCGGCGGCTCTGTCCAATTGTGTCC
>gene=chr9_134248681-134248931; species=calJac
TCTTTCCCGGGGCAGCAGCCACCACCCCGCCTCGAATGGCCCTCCGCCCTGGAGCCGGACTGTAGCTGTCCGGGATCGCCTCGCACTGCCTGACACGTGGCGCCATAACGCGTACGGCTGGACCCTGCGCTAGTCAACTGCTAGCGTCGCAGCTCGGCTGACGTG-TAGTTGGTCAAAACCCA---CGGTATCTCGGCCAATCGGAGCTGGCCAATGGACGAGAGGCAGCTACCTCATCCAATCATGTCC
>gene=chr9_134248681-134248931; species=canFam
TCCTCCGCGGGGGGGCGATCAC-GTCCCGCCTCGCCTACCCCCCGGGCCTCAGGCCCCGCCGCCTGACCCCGGGACC----CCAGCAGCCCTACTCCTTGCACCTGGAAGCGAGAGCAGCCACCTGGCGCTGGTCGACCCCTCTGGGCCCAGCCTCCCAGAC--ACAGCTT-GGCAAACCCC---GCAGCACTTCAGCCAATGGAAGCTAGCCACAGGACGAGAGGCGGCGACTTCGTCCAATCGCGTAC
>gene=chr9_134248681-134248931; species=equCab
TCTTCCGCGGGCGG-----------------------GCCC------------------------------------------------------------------------------------GGCGCACGCCCGCTCCTCGCTTCGCAGCCTGGTTGACAAACAGTCT-GACCAACCCC---GCAGCACCTCGGCCAATCGAGGCTGGCCGCCGGGTGAGAGGCGGTGACTCTGCCCAATCGCATTC
>gene=chr9_134248681-134248931; species=gorGor
----------------------------------------------------------------------------------------------------------------------------------------------------------------------------------------------------------------------------------------------------------
>gene=chr9_134248681-134248931; species=panTro
TCTTTCCCGGGGCAGCGGCCACCACCCCGCTTCGGCTGGCCCTCCGCCCTCGAGCCAGACTGTCGCTGCACTGGACCGCCTCGCACTACCCAACACACGCAGAGCGGCTGCGGGCGCCGGGACCCTGCGGGAGTCAACTGCTAGCATCTCAGCCCAGCTGACGTGAAAGTTCGTCAAAACCCAAGGCGGTATCTCGGCCAATCGGAGCTGACCAATGGATGAGAGGCGGCTATTTCATTCAATCACGTCC
>gene=chr9_134248681-134248931; species=papHam
TCTTTCCCGGGACAGAGGCCACCACCCCGCCAAGGCTGGCCCTCCGCCCTCGAGCCGGACTGTCGCTGTCTCGGATCGCCTCGCACTACCCGACACATGGAGCGGGGATGCGCGCGGCAGGACCCTGCGGGAGTCAACTGCCAGCGTCTCAGCCTAGCTGACGTG-AAGTTAGTCAAAACCCATGGCGCTATTTCGGCCAGTCGGAGCTGGCCAATGGATGAGAGGCAGCTACTTCATGCAATCACGTCC
>gene=chr9_134248681-134248931; species=ponAbe
TCTTTCCCGGGGCAGCGGCCACCACCCCGCTTCGGCTGGCCCTCCGCCCTCGAGCCGGACTGTCGCTGTCCCGGACCGCCTCGCACTACCCAACACATGCACCGCGGCTGCGGGCGCCGGGACCCTGCGGGAGTCAACTGCTAGCATCTCAGCCCAGCCGACGCGAAAGCTGGTCAAAACCCAAGGCGGTATCTCGGCCAATCGGAGCTGGCCAATGGATGAGAGGCAGCTACTTCACTCAATCATGTCC
>gene=chr9_134248681-134248931; species=rheMac
TCTTTCCCGGGACAGAGGCCACCACCCCGCCAAGGCTGGCCTTCCGCCCTCGAGCCGGACTGTGGCTGTCTCGGATCGCCTAGCACTACCCGACACGTGGAGCGCGGATGCGCGCGGCAGGACCCTGCGGGAGTCAACTGCTAGTGTCTCAGCCTAGCTGACGTGAAAGTTAGTCAAAACCCATGGCGCTATTTCGGCCAGTCGGAGCTGGCCAATGGATGAGAGGCAGCTACTTCATGCAATCACGTCC
>gene=chr15_31750180-31750430; species=hg19
TCCCCCTTAGCTTTTGTGGGCAGAGATTCCAGGTGCAACTGCGGAGGAAGAAAACCAATGGCCTCTTCATGCAAAGCTGCGTCCCACGAGGTGGCCTGGTGAACCATGCAGAGCAGGCCTAGCCGGCTTTAGGACCCTGCAGGCTGGGGTGAAGGGAGTGCGGAGATTTTCTAGGTTAGGGGCCTCAGGGCAGGTCTAGTCCCATTTTGTCAAAGTCCCTCTGATGGCAGCACAGATGAGTGGTGTCACT
>gene=chr15_31750180-31750430; species=bosTau
CCC--TCTATTCTCCTGCAGCAGAATTG---GGGGTGGCTGTGGAGGAAGGA------------------------------------------------------------------------------------------------------------------------------------------------------------------------------------------------------
>gene=chr15_31750180-31750430; species=calJac
TCCCCCTTAGCTTTTGTGGGCAGAGATTCCAGGTGCAACTGTGGAGGAAGAAAACCAATGGTCACTTCATGCAAAGCTTTGTCCCATGAGTTGACCTGGTGACCTATGTAGAGTAGGCCTAGCTGGCTTTAGGACCCTGCAGGCTGTGGTGAAGGGGGTG-GGGGATTTGCCAGGTTAGGGGCCTCAGGGCAGGTCTAGTCCCATCTTGTCAAAGTCTCTCTGATGGCAGCACAGGTGATTGGTGTCACT
>gene=chr15_31750180-31750430; species=canFam
TCCCCCTTGGCCTTCCCTGGCAGAGAGGCC-GGTG-GGCTCTGAAGAAAGAAA-CTAATGGCTGCTTCTTGCAAACTTTTGATCAATTAGGTGCCCTGATGGTCTGTGCAGACTAG-TGTGGCTGGCTTCAGGTTCTCGAAGGCTGATGAGGAGATGGGG--G-------------AAGGGACATCAGGGCAGCTCTGGTCCTATCTTGTCAAAATCTCCCTGATGCCAGCATATGTGGATAAAGTCGCT
>gene=chr15_31750180-31750430; species=equCab
TCTCCCTGCGCCTCCTCAGGCAGAGACGCC-GGAGCAGCTGCGAAGGAAGAAA-----------------------------------------------------------------------------------------------------------------------------------------------------------------------------------------------------
>gene=chr15_31750180-31750430; species=gorGor
TCCCCCTTAGCTTTTGTGGGCAGAGATTCCAGGTGCAACTGCGGAGGAAGAAAACCAATGGCCTCTTCATGCAAAGCTGCGTCCCACGAGGTGGCCTGGTGAACCATGAAGAGCAGGCCTAGCCTGCTTTAGGACCCTGCAGGCTGGGGTGAAGGGAGTGCGGGGATTTTCTAGGTTAGGGGCCTCAGGGCAGGTCTAGTCCCATTTTGTCAAAGTCCCTCTGATGGCAGCAGAGATGAGTGGTGTCACT
>gene=chr15_31750180-31750430; species=panTro
----------------------------------------------------------------------------------------------------------------------------------------------------------------------------------------------------------------------------------------------------------
>gene=chr15_31750180-31750430; species=papHam
TCCCCCTTAGCTTTTGTGGGCAGAGATTCCAGGTACAACTGTGGAGGAAGAAAACCAATGGTCACTTCATGCAAAGCTGTGTCCCACGAGGTGGCCTGGTGAACCATGTAGAGCAGTCCTAGCTGGCTTTGGGACCTTGCAGGCTGGGGTGAAGGGGGTG--GGGATTTTCTAGGTTAGGGGCCTCAGGGCAGGTCTAGTCCCATTTTGTCAAAGTCCCTCTGATGGCAGCACAGGTGAGTGGCGTCACT
>gene=chr15_31750180-31750430; species=ponAbe
TCCCCCTTAGCTTTTGTGGGCAGAGATTCCAGGTGCAACTGCGGAGGAAGAAAACC-GTGGCCTCTTCATGCAAAGCTGCGTCCTACGAGGTGGCCTGGTGAACCATGAAGAGCAGGCCTAGCTGGCTTTAGGACCCTGCAGGCTGGGGTGAAGGGAGTGCAGGGATTTTCTAGGTTAGGGGCCTCAGGGCAGGTCTAGTCCCATTTTGTCAAAGTCCCTCTGATGGCAGCACAGATGAGTGGTGTCACT
>gene=chr15_31750180-31750430; species=rheMac
TCCCCCTTAGCTTTTGTGGGCAGAGATTCCAGGTACAACTGTGGAGGAAGAAAACCAATGGTCACTTCATGCAAAGCTGTGTCCCACGAGGTGGCCTGGTGAACCATGTAGAGCAGTCCTAGCTGGCTTTGGGACCTTGCAGGCTGGGGTGAAGGGGGTG--GGGATTTTCTAGGTTAGGGGCCTCAGGGCAGGTCTAGTCCCATTTTGTCAAAGTCCCTCTGATGGCAGCACAGGTGAGTGGCGTCACT
>gene=chr15_40571988-40572238; species=hg19
AAACAGATCGAAGTCTTGCAAAGACCTTACTGCAGGCAGGTGAAAGGCTTCAAGTTCCACCCTCAGGGTTCACAAAAGAGCCCCACCTGCCGCCTCCCCGCGGGCCAGGCGCACTGACACACGTGCTGGCGCTTCCGCAAGGTCCTAGCGCACCCGTCCCGCCGGACCCCCGCCCCCAACCCCGCCGCCTCGCTAGGCCAGTATAGGGCAGGAGGGTGGGGGCGAGCAGGCAGGGGACAAAGGACAGTGT
>gene=chr15_40571988-40572238; species=bosTau
GAACACATCGACGTCTTGAAAGGACCCCACTGCCGGCGGGTGAAGGGCTGCAAACTCAACCTCTGGGGTTCACAAAACTCCCCCACGCACCGCTACCACGACCGCTGGGCGCGCGGGTGCGTGTGCTGGCGCTTCCGC--------AGGGCACGCGATTCGCCGGACCCTCCCGAC--------CCCTCCCGCTTGGCTGACACAAAG-AAGAGGGCGGGGGCGAGGAAGGAGGGGACCAAGGGCTAGGC
>gene=chr15_40571988-40572238; species=calJac
GAACAGATCGACGTCTTGGAAAGACCTCACCGCAGGCAGGTGAAAAGCGTCAAGTCCCACCCTTGTGGTTCACAAAAGAGCCCCACTTGCCGCCTCCCTGCGGGCCGGGCGCAAAGACTAGCGCGCGAGCACTCCCTCAGGGTCCTAGCGCACGCGCCCCGCCGGACACGTTCCCCCAACCCCGCCGCCAGGCTAGGCCAGCACGGGGCAGGATGGCAGGGGCGAGCGGGCAGGAGACAAAGGACCAACC
>gene=chr15_40571988-40572238; species=canFam
T-ACAGATCGACGTCTTGCAAAGGCCCCACCTCGGACGGGGCGGGGGGT---CGCAGAA----------------AGAGCCCCCAAGCGCCGCCACCCCGCGGGCTC------CCGGGGCACGTGCTCGC-------CAgggcc-----gcgccg------------accccctcc--------gccc----ccaggcccgccc------ggagcgcgggga-ggggcgggcgccgAGGTGGGACCGGGC
>gene=chr15_40571988-40572238; species=equCab
GAATAGATCGACGTCTTGAAAAGACCTGACCGCAAGTGGATAAAGGGGTGCACGCTCAACCTTCAGAGTTCACACAAAAGCCCCACGCGCCGCCGCCCCGCAGGCTCGGCGCACGGATACACGTGCTCGCGCTTCCGCAGGGTCCTAGGGCACCAGAGTCGCCAGACGCCCCTGTC--------GCCCCTCGCTAGGCCAGCACAAAG-AGGAGGACGGGGGCGGGGAGGGAGGGGACGAAGGACCAGGC
>gene=chr15_40571988-40572238; species=gorGor
AAACAGATCGAAGTCTTGCAAAGACCTTACTGCAGGCAGGTG--------------------------------------CCCCACCTGCCGCCTCCCCGCGGGCCAGGCGCACTGACACACGTGCTAGCGCTTCCGCAAGGTCCTAGCGCACCCGTCCCGCCGGACCCCCGCCCCCAACCCCGCCGCCTTGCTAGGCCAGTACAGGGCAGGAGGGTGGGGGCGAGCAGGCAGGGGACAAAGGACAATGT
>gene=chr15_40571988-40572238; species=panTro
AAACAGATCGAAGTCTTGCAAAGACCTTACTGCAGGCAGGTGAAAGGCTTCAAGTTCCACCCTCAGGGTTCACAAAAGAGCCCCACCTGCCGCCTCCCCGCGGGCCAGGCGCACTGACACACGTGCTAGCGCTTCCGCAAGGTCCTAGCGCACCCGTCCCGCCGGACCCCCGCCCCCAACCCCGCCGCCTCGCTAGGCCAGTACAGGGCAGGAGAGTGGGGGCGAGCAGGCAGGGGACAAAGGACAATGT
>gene=chr15_40571988-40572238; species=papHam
AAACAGATCGACGTCTTGCAAAGACCCGACTGCAGGCAGGTGAAAGGCTTCAAGTTCCACCCTCAGGGTTCACAAAACAGCCCCACCTGCCGCCTCCCCACGGGCCAGGCGCACTGACAGACGTGCTAGCACTTCCGCAGGGTCCTAGCGCACGCGCCCCGCCGGACCCCCGCCCCCAACCCCGCCGCCTCGCTAGGCTAGCACAGGGCAGAGGGGTGGGGGCGAGCAGGCAGGGGGCAA-------TGT
>gene=chr15_40571988-40572238; species=ponAbe
AAACAGATCGACGTCTTGCAAAGACCTTACTGCAGGCAGGTGAAAGGCTTCAAGTTCCACCCTCAGGGTTCACAAAAGAGCCCCACCTGCCGCCTCCCCGCGGGCCAGGCGCACTGACACA-GTGCTAGCGCTTCCGCAGGGTCCTAGCGCACGCGTCCCGCGGGACCCCCGCCCCCAACCCCGCCGCCTCGCTAGGCCAGCACAGGGCAGGAGGGTGGGGGCGAGCAGGCAGGGGACAAAGGACAATGT
>gene=chr15_40571988-40572238; species=rheMac
AAACAGATCGACGTCTTGCAAAGACCCGACTGCAGGCAGGTGAAAGGCTTCAAGTTCCACCCTCAGGGTTCACAAAACAGCCCCACCTGCCGCCTCCCCGCGGGCCAGGCGCAATGACACACGTGCTAGCACTTCCGCAGGGTCCTAGCGCACGCGCCCCGCCGGACCCCCGCCCCCAACCCCGCCGCCTCGCTAGGCTAGCACGGGGCAGAGGGGTGGGGGCGAGCAGGCAGGGGGCAA-------TGT
>gene=chr15_66084644-66084734; species=hg19
GGGGCGGGAATCACGCCCGCGAGCACCAATCGAAGGCCGGATCTGGCCCGAGTGGGAGGAGAGGGCCGAGTTGAGGGTCGTGGGGTCCTA
>gene=chr15_66084644-66084734; species=bosTau
GAGGCGGGGATCGCGCCTGCTAGCGCCAATAGCGGACCAGGCCCTGCTCGAGGGGCGGTGCAGGGACGCGTTGAGGGTCGCGGGGTCCTA
>gene=chr15_66084644-66084734; species=calJac
AGGGCGGGAATCACGCCCGCGGGCACCAATCGAAGGCCGGATCTGGCCCGAGGGGGCGGAGAGGGCCGGGTTGAGGGTCGTGGGGTCCTA
>gene=chr15_66084644-66084734; species=canFam
GGGGCGGGCATCGCGCTCAGAAGCACCAATCGCTAGCCAGGCTCCGCCCCAGAGGCGGGGCCGGGCCGGGCTGAGGGTTGCGGGGTCCTA
>gene=chr15_66084644-66084734; species=equCab
GGGGCGGGGATAGCACCCGCAAGCGCCAATCGCGGGCCAGGCCTGGCCCGAGGAGCGGGGCAGGGCCGGGTTGAGTGTCGCGGGGTCCTA
>gene=chr15_66084644-66084734; species=gorGor
GGGGCGGGAATCACGCCCGCGAGCACCAATCGAAGGCCGGATCTGGCCCGAGTGGGAGGAGAGGGCCGAGTTGAGGGTCGTGGGGTCCTA
>gene=chr15_66084644-66084734; species=panTro
GGGGCGGGAATCACGCCCGCGAGCACCAATCGAAGGCCGGATCTGGCCCGAGTGGGAGGAGAGGGCCGAGTTGAGGGTCGTGGGGTCCTA
>gene=chr15_66084644-66084734; species=papHam
GGGGCGGGAATCACGCGCGCGAGCACCAATCGAAGGCCGGATCTGGCCCTAGTGGGAGGAGAGGGCCGGGTTGAGGGTCGTGGGGTCCTA
>gene=chr15_66084644-66084734; species=ponAbe
GGGGCGGGAATCACGCCCGCGAGCACCAATCGAAGGCCGGATCTGGCCCGAGTGGGAGGAGAGGGCCGGGTTGAGGGTCGTGGGGTCCTA
>gene=chr15_66084644-66084734; species=rheMac
GGGGCGGGAATCACGCGCGCGAGCACCAATCGAAGGCCGGATCTAGCCCTAGTGGGAGGAGAGGGCCGGGTTGAGGGTCGTGGGGTCCTA
>gene=chr15_74215092-74215154; species=hg19
AAGTAGCCAGAGCCACAGAATTCTCCTGGGTCCTAGAGAAGGGTGGGTTCCTTCCACCCCCA
>gene=chr15_74215092-74215154; species=bosTau
AGGTGGCCAGAGCCACTGAATTCCCCTGGGTCTTAGAGAAGGGTGGGTTCCTTCCCTCCCCC
>gene=chr15_74215092-74215154; species=calJac
AAGTGGCCAGAGCCACAGAATTCCCCTGGGTCCTAGAGAAGGGTGGGTTCCTTCCATCCCCC
>gene=chr15_74215092-74215154; species=canFam
AGGCAGCCAGAGCCACCGAACTCCTCCGGGTCCTAGAGAAGGGT-GGCTCCTTTCCTCCCCC
>gene=chr15_74215092-74215154; species=equCab
AGGTGGTCAGGACCACTGAATCCCCCTGGGTCCTAGAGAAGGGTGGGTTCCTTCCCTCCCCC
>gene=chr15_74215092-74215154; species=gorGor
AAGTAGCCAGAGCCACAGAATTCCCCTGGGTCCTAAAGAAGGGTGGGTTCCTTCCACCCCCA
>gene=chr15_74215092-74215154; species=panTro
AAGTAGCCAGAGCCACAGAATTCCCCTGGGTCCTAGAGAAGGGTGGGTTCCTTCCACCCCCA
>gene=chr15_74215092-74215154; species=papHam
AAGTAGCCAAAGCCACAGAATTCCCCTGGGTCCTAGAGAAGGGTGGGTTCCTTCCACCCCCA
>gene=chr15_74215092-74215154; species=ponAbe
AAGTAGCCAGAGCCACGGAATTCCCCTGGGTCCTAGAGAAGGGTGGGTTCCTTCCACCCCCA
>gene=chr15_74215092-74215154; species=rheMac
AACTAGCCAAAGCCACAGAATTCCCCTGGGTCCTAGAGAAGGGTGGGTTCCTTCCACCCCCA
>gene=chr15_74218630-74218819; species=hg19
CTCAGAGGCAGGTCTGTGGCTTGGCTGGGAACTCCAGGGACTGAGGGAGCACTGCAGCTGTGGGACCGGCGCATAGCTAAAAGCCGGCGGGCCATAGGGCCCCGCGGAGGAGGCCCCAGCAGGCGGACCAGGAGGCCGAAGCCTCCCGACGCTCCCAGCCTGTTGCTTATTCATTCAGAGTGGGAAAGC
>gene=chr15_74218630-74218819; species=bosTau
CTCAGAGGCAGGTCTGCGGCTTGGCTGGGAGCTCCAGGGACTGAGGGAGCGCAGCAGCTGTGGGACAGACACATAGCTAAAACCCGGCGGGCCATAGGGCCCCGCGGAGGAGGCCCCAGCAGGCGGACCAGGCGCCCGAAACCTCCCGAAGCTCCCAGCCTGTTGCTTATTCATTCAGAGTGGGAAAGC
>gene=chr15_74218630-74218819; species=calJac
CTCAGAGGCCTGTCTGTGGCTTGGCTGGGAACTCCAGGGACAGAGGGAGCACTCCAGCTGTGGGACCCGCGCATAGCTAAAAGCCGGCGGGCCATAGGGCCCCGCGGAGGAGGCCCTAGCAGGCGGACCGGGAGGCCGAAGCCTCCCGACGCTCCAAGCCTGTTGCTTATTCATTCAGAGTGGGAAAGC
>gene=chr15_74218630-74218819; species=canFam
---------------------------------------------------------------------------------------------------------------------------------------------------------------------------------------------
>gene=chr15_74218630-74218819; species=equCab
CTGAGAGACAGGTCTTTGGCTTGGCTGGGGGCTCCAGGGACCGAGGGAGCACAGCAGCTGTGGCACAGGCACATAGCTAAAACCCGGCGGGCCATAGGGCCCCGCGGAGGAGGCCCCAGCAGGCAGACCAGGCGCCCGACACCTCCCAACGCTCCCAGCCTCTTGCTTATTCATTCAGAGTGGGAAAGC
>gene=chr15_74218630-74218819; species=gorGor
CTCAGAGGCAGGTCTGTGGCTTGGCTGGGAACTCCAGGGACTGAGGGAGCACTGCAGCTGTGGGACCGGCGCATAGCTAAAAGCCGGCGGGCCATAGGGCCCCGCGGAGGAGGCCCCAGCAGGCGGACCAGGAGGCCGAAGCCTCCCAACGCTCCCAGCCTGTTGCTTATTCATTCAGAGTGGGAAAGC
>gene=chr15_74218630-74218819; species=panTro
CTCAGAGGCAGGTCTGTGGCTTGGCTGGGAACTCCAGGGACTGAGGGAGCACTGCAGCTGTGGGACCGGCGCATAGCTAAAAGCCGGCGGGCCATAGGGCCCCGCGGAGGAGGCCCCAGCAGGCGGACCAGGAGGCCGAAGCCTCCCGACGCTCCCAGCCTGTTGCTTATTCATTCAGAGTGGGAAAGC
>gene=chr15_74218630-74218819; species=papHam
CTCAGAGGCAGGTCTGTGGCTTGGCTGGGAACTCCAGGGACGGAGGGAGCACTGCAGCTGTAGGACCGGCACATAGCTAAAAGCCGGCGGGCCATAGGGCCCCGCGGAGGAGGCCCCAGCAGGCGGACCAAGAGGCCGAAGCCTCCCGACGCTCTCAGCCTGTTGCTTATTCATTCAGAGTGGGAAAGC
>gene=chr15_74218630-74218819; species=ponAbe
CTTAGAGGCAGGTCTGTGGCTTGGCTGGGAACTCCAGGGACTGAGGGAGCACTGCAACTGTGGGACCGGCGCATAGCTAAAAGCCGGCGGGCCATAGGGCCCCGCGGAGGAGGCCCCAGCAGGCGGACCAGGAGGCCGAAGCCTCCCGACGCTCCCAGCCTGTTGCTTATTCATTCAGAGTGGGAAAGC
>gene=chr15_74218630-74218819; species=rheMac
CTCAGAGGCAGGTCTGTGGCTTGGCTGGGAACTCCAGGGACGGAGGGAGCACTGCAGCTGTAGGACCGGCACATAGCTAAAAGCCGGCGGGCCATAGGGCCCCGCGGAGGAGGCCCCAGCAGGCGGACCAAGAGGCCGAAGCCTCCCGACGCTCCCAGCCTGTTGCTTATTCATTCAGAGTGGGAAAGC
>gene=chr15_96427494-96427744; species=hg19
GGGAGAAGGGCAGTAAAATTAGTGGAATTACTGCCTGATTTTAACCAGATGATTGCTGCAGTTGGACACCAGCGAGTTTTCATTAGGGACTCTAATTTACAAGCCATTCAACACATTCCAGTGGAACACAACAACTCCCCCAGGTCCTAAAGAATGCCAGCTCTCCCATTTATGGCAGAGATGCTGAACCGCAAGGCTCTTAAAGGCCAGCATGACTACGGAATGGAGCCCAAGCTCTGTGAACTAGAGA
>gene=chr15_96427494-96427744; species=bosTau
GGGAGAAGGGCAGTAAAATTAGTGGAATTACTGCCTGATTTTAACCAGATGATTGCTGCAGTTGGACACCAGCGAGTTTTCATTAGGGACTCTAATTTACAAGCCATTCAACACATTCCAGTGGAACACAACAACTCCCCCAGGTCCTAAAGAATGCCAGCTCTCCCATTTATGGCAGAGAGGCTGAACTGCAAGGCTTTTAAAGGCCAGCACGACGAGGGAATGGAGCTCAGTCTCTGTGACCTGGGGA
>gene=chr15_96427494-96427744; species=calJac
GGGAGAAGGGCAGTAAAATTAGTGGAATTACTGCCTGATTTTAACCAGATGATTGCTGCAGTTGGACACCAGCGAGTTTTCATTAGGGACTCTAATTTACAAGCCATTCAACACATTCCAGTGGAACACAACAACTCCCCCAGGTCCTAAAGAATGCCAGCTCTCCCATTTATGGCAGAGATGCTGAACCACAAGGCTCTTAAAGGCCAGCATGACTACGGAATGAAGCTTGAGCTCCATGAACTAGAGA
>gene=chr15_96427494-96427744; species=canFam
GGGAGAAGGGCAGTAAAATTAGTGGAATTACTGCCTGATTTTAACCAGATGATTGCTGCAGTTGGACACCAGCGAGTTTTCATTAGGGACTCTAATTTACAAGCCATTCAACACATTCCAGTGGAACACAACTACTCCCCCAGGTCCTAAAGAATGCCAGCTCTCCCATTTATGGCAGAGA--------TGCCAGGCTTTTAAAGGCCAACAGGACTACAGAATGGAGCACAAGCTCTGTGAACTAGTGA
>gene=chr15_96427494-96427744; species=equCab
GGGAGAAGGGCAGTAAAATTAGTGGAATTACTGCCTGATTTTAACCAGATGATTGCTGCAGACGGACACCAGCGAGTTTTCATTAGGGACTCTAATTTACAAGCCATTCAACACATTCCAGTGGAACACAACAACTCCCCTAGGTCCTAAAGAATGCCAGCTCTCCCATTTATGGCAGAGATGCTGAACTGCCAGGCTTTTAAAGGCCAGAAGGACTAGAGAATGGAGCACAAAGTCTGTGAACTGGAGA
>gene=chr15_96427494-96427744; species=gorGor
GGGAGAAGGGCAGTAAAATTAGTGGAATTACTGCCTGATTTTAACCAGATGATTGCTGCAGTTGGACACCAGCGAGTTTTCATTAGGGACTCTAATTTACAAGCCATTCAACACATTCCAGTGGAACACAACAACTCCCCCAGGTCCTAAAGAATGCCAGCTCTCCCATTTATGGCAGAGATGCTGAACCGCAAGGCTCTTAAAGGCCAGCATGACTACGGAATGGAGCCCAAGCTCTGTGAACTAGAGA
>gene=chr15_96427494-96427744; species=panTro
GGGAGAAGGGCAGTAAAATTAGTGGAATTACTGCCTGATTTTAACCAGATGATTGCTGCAGTTGGACACCAGCGAGTTTTCATTAGGGACTCTAATTTACAAGCCATTCAACACATTCCAGTGGAAGGCAACAACTCCCCCAGGTCCTAAAGAATGCCAGCTCTCCCATTTATGGCAGAGATGCTGAACCACAAGGCTCTTAAAGGCCAGCATGACTACGGAATGGAGCCCAAGCTCTGTGAACTAGAGA
>gene=chr15_96427494-96427744; species=papHam
GGGAGAAGGGCAGTAAAATTAGTGGAATTACTGCCTGATTTTAACCAGATGATTGCTGCAGTTGGACACCAGCGAGTTTTCATTAGGGACTCTAATTTACAAGCCATTCAACACATTCCAGTGGAACACAACAACTCCCCCAGGTCCTAAAGAATGCCAGTTCTCCCATTTATGGCAGAGATGCTGAACCGAAAGGCTCTTAAAGGCCAGCATGACTACGGAATGGAGCTCAAGCTCCGTGAACTAGAGA
>gene=chr15_96427494-96427744; species=ponAbe
GGGAGAAGGGCAGTAAAATTAGTGGAATTACTGCCTGATTTTAACCAGATGATTGCTGCAGTTGGACACCAGCGAGTTTTCATTAGGGACTCTAATTTACAAGCCATTCAACACATTCCAGTGGAACACAACAACTCCCCCAGGTCCTAAAGAATGCCAGCTCTCCCATTTATGGCAGAGATGCTGAACCGCAAGGCTCTTAAAGGCCAGCGTGACTACGGAATGGAGCTCAAGCTCCGTGAACTAGAGA
>gene=chr15_96427494-96427744; species=rheMac
GGGAGAAGGGCAGTAAAATTAGTGGAATTACTGCCTGATTTTAACCAGATGATTGCTGCAGTTGGACACCAGCGAGTTTTCATTAGGGACTCTAATTTACAAGCCATTCAACACATTCCAGTGGAACACAACAACTCCCCCAGGTCCTAAAGAATGCCAGTTCTCCCATTTATGGCAGAGATGCTGAACCGCAAGGCTCTTAAAGGCCAGCATGACTACGGAATGGAGCTCAAGCTCCGTGAACTAGAGA
>gene=chr15_96873620-96873870; species=hg19
TCCCCCTCTcggcggcggcggcggcggcggcgCGGCCACCCCGTCCCCGCCCCCCCAAcccccggtcccccgcgtgccccgcgccgcgccggcgACGCCGCTCGCGCTAGGACCGGGCTGCGCCCGCGGCCGCCATGGCGGGGCCGCCGCAGTCCGGCCAATGACGGCGAGGGGGCGGCGCGCGCGCGCCTGGCCAGGCCAACCCCGGCTGCTGCCTTATAAGGCGCGCCGTCGCCATGGCAACGTGCGC
>gene=chr15_96873620-96873870; species=bosTau
tcccccgcctggctgccgcggg----------tcgccacccccgccccgcc--------ccccggagcccccggagcccggagccccggccgcgacgccgctcgcgctaggaccgggctgcgcccgcggccgccatggcggggccgccgcgcTCCGGCCAATGACGGCGAGGGGGCGGCGCGCGCGCGCCTGGCCAGGCCAACCCCGGCGGCTGCCTTATAAGGCGCGCCGTCGCCATGGCAACGTGCGC
>gene=chr15_96873620-96873870; species=calJac
TCCGCCGTTcggcggcggcggc---------gcggccaccccgtccccgccccc-caa-ccccggtcccccgcgcgcccAGCGTCGCGCCTGCGACGCCGCTCGCGCTAGGACCGGGCTGCTCCTGCAGCCGCCATGGCGGGGCCGCGGCGGTCCGGCCAATGACGGCGAGGGGGCGGCGCGCGCGCGCCTGGCCAGGCCAACCCCGGCTGCTGCCTTATAAGGCGCGCCGTCGCCATGGCAACGTGCGC
>gene=chr15_96873620-96873870; species=canFam
tcccccgcgcggcggcggcggc----gcggcgcgtcctccccctccccgcc--------ccccggggccccccgcgccccgcgcggcggccgcgACGCCGCTCGCGCTAGGACCGGGCTGAGCCCGCGGCCGCCATGGCGGGGCCGCCGCGCTCCGGCCAATGACGACGAGGGGGCGGCGCGCGCGCGCCTGGCCAGGCCAACCCCGGCTGCTGCCTTATAAGGCGCGCCGTCTCCATGGCAACGTGCGC
>gene=chr15_96873620-96873870; species=equCab
TCCCCCTCGTTGCGGCGGCAGC-------GCGCG------------CCGCC------GTCCACGGGACCCTTTGA------------------------------------------------------------------------------------------------------------------------------ACCCCGGCTGCTGCCTTATAAGGCGCGCCGTCGCCATGGC-ACGTGCGC
>gene=chr15_96873620-96873870; species=gorGor
TCCCCCCCTCGGCGGCAGCGGCGGCG--------------------------------------------------------------------------------------------------------------------------------------------------------------------------------------------------------------------------------
>gene=chr15_96873620-96873870; species=panTro
TCCCCCTCTCGGCGGCGGCGGCGGCGGC---------------------------------------------------------------------CCGCTCGCGCTAGGACCGGGCTGCGCCCGCGGCCGCCATGGCGGGGCCGCCGCAGTCCGGCCAATGACGGCGAGGGGGCGGCGCGCGCGCGCCTGGCCAGGCCAACCCCGGCTGCTGCCTTATAAGGCGCGCCGTCGCCATGGCAACGTGCGC
>gene=chr15_96873620-96873870; species=papHam
TCCCCCGCTCGGCGGCAGCGGC------GGCGCGGCCAccccgcccccgccccc-------------------------------------------------------------------------------CATGGCGGGGCCGCCGCAGTCCGGCCAATGACGGCGAGGGGGCGGCGCGCGCGCGCCTGGCCAGGCCAACCCCGGCTGCTGCCTTATAAGGCGCGCCGTCGCCATGGCAACGTGCGC
>gene=chr15_96873620-96873870; species=ponAbe
TCCCCCTCTcggcggcagcggc------ggcgcggccaccccgtccccg-ccccccaacccccggtcccccgcgtgccccgcgccgcgccggcgACGCCGCTCGCGCTAGGACCGGGCTGCGCCCGCGGCCGCCATGGCGGGGCCGCCGCAGTCCGGCCAATGACGGCGAGGGGGCGGCGCGCGCGCGCCTGGCCAGGCCAACCCCGGCTGCTGCCTTATAAGGCGCGCCGTCGCCATGGCAACGTGCGC
>gene=chr15_96873620-96873870; species=rheMac
----------------------------------------------------------------------------------------------------------------------------------------------------------------------------------------------------------------------------------------------------------
>gene=chr14_90085477-90085662; species=hg19
AGCTGCAGCAGATCGCGGCCGGAACCCCGGCTCCTgcgcccggcgcccgcccggggtcggcggcgcggcTCCCACCCCGGCCTGGAGCCCTGCTGGGTCCTAGTgcgcgccgcgcgcccgcctcgcggcccggTCTGCAGCCCGCACCGAGGGCAGGCAGCTCCCAGCGCCGCGAGTCTCCGGGC
>gene=chr14_90085477-90085662; species=bosTau
AGCTGCCGCCGATCGCGGCCGGAA-CCCGGCTCCAg--cccggcgcccgccc-gggtcggcggctc--------cacgggtgcggg--cccgccgggTCCTAGCGCGCGCCGCCCGCCTG-CAG-----------------CCGCACGTCCG------------------------TCCCCGCGC
>gene=chr14_90085477-90085662; species=calJac
AGCTGCAGCCGATCGCGGCCGGAACCCCGGCTCCTgcgcccggcgcccgcccggggtcggcggcgcggcTCCCACCCGGGCCTGGAGCCCTGCTGGGTCCTAGTgcgcgccgcgcgcccgcctcgcggcccggTCTGCAGCCCGCACCGAGGGCAGGCGGCTCCCAGCGCCGCGAGTCCCCGGGC
>gene=chr14_90085477-90085662; species=canFam
AGCTGCAGCCGATCGCGGCCGGAACCCCGGCTCCAGT-CCCTGCGCCCACCCGGGGACCGCGGCGCGGCTCCCACCCGGGCCCGGAGCCCCGCTGGGTCCTAGTGCGCGCCGTGAGACCGACCCGTCGCCCGTTCTGAAACCCGGACCTccgggcgggggctcggcgccccaggactccccgc-a
>gene=chr14_90085477-90085662; species=equCab
-----------------------------------------------------------------------------------------------------------------------------------------------------------------------------------------
>gene=chr14_90085477-90085662; species=gorGor
--------------------GGAACCCCGGCTCCTgcgcccggcgcccgcccggggtcggcggcgcggcTCCCACCCGGGCCTGGAGCCCTGCTGGGTCCTAGTgcgcgccgcgcgcccgcctcgcggcccggTCTGCAGCCCGCACCGAGGGCAGGCAGCTCCCAGCGCCGCGAGTCTCCGGGC
>gene=chr14_90085477-90085662; species=panTro
AGCTGCAGCAGATCGCGGCCGGAACCCCGGCTCCTgcgcccggcgcccgcccggggtcggcggcgcggcTCCCACCCGGGCCTGGAGCCCTGCTGGGTCCTAGTgcgcgccgcgcgcccgcctcgcggcccggTCTGCAGCCCGCACCGAGGGCAGGCAGCTCCCAGCGCCGCGAGTCTCCGGGC
>gene=chr14_90085477-90085662; species=papHam
AGCTGCAGCAGATCGCGGCCGGAACCCCGGCTCCTgcgcccggcgcccgcccggggtcggcggcgcggcTCCCACCCGGGCCTGGAGCCCTGCTGGGTCCTAGTgcgcgccgcgcgcccgcctcgcggcccggTCTGCAGCCCGCACCGAGGGCAGGCAGCTCCCAGCGCCGCGAGTCCCCGGGC
>gene=chr14_90085477-90085662; species=ponAbe
AGCTGCAGCAGATCGCGGCCGGAACCCCGGCTCCTgcgcccggcgcccgcccggggtcggcggcgcggcTCCCACCCGGGCCTGGAGCCCTGCTGGGTCCTAGTgcgcgccgcgcgcccgcctcgcggcccggTCTGCAGCCCGCACCGAGGGCAGGCAGCTCCCAGCGCCGCGAGTCTCCGGGA
>gene=chr14_90085477-90085662; species=rheMac
AGCTGCAGCAGATCGCGGCCGGAACCCCGGCTCCTgcgcccggcgcccgcccggggtcggcggcgcggcTCCCACCCGGGCCTGGAGCCCTGCTGGGTCCTAGTgcgcgccgcgcgcccgcctcgcggcccggTCTGCAGCCCGCACCGAGGGCAGGCAGCTCCCAGCGCCGCGAGTCCCCGGGC
>gene=chr14_90422081-90422277; species=hg19
CGTTTTAAGAAGTCTCCAGGAAGTAAGCCAAGAGCTAGGAGAGACCAGGTTTCCCCAGCCCCGTCCTGGGTAAACACCCGGCGGGCTTTAGGACCCAGCGGTGGGCTCTCCGGAAGGGGAAGGGGCCGGGCCTCGAGGCACAAGCCGCTGCCGCCAGGGTTTGAACTGCGCGCATGCGCGGCGGCCGCCGAAGGGG
>gene=chr14_90422081-90422277; species=bosTau
GCTTTTCAGCCGTGGCCAGGCGGCGACAGGACAGGTAAAGGCGGCCGGGTTCTCGCTGCCCCTCTCGGAAGGGGTCCCCGGCGGGCTTCAGGACCCAGCGGCGCGCGTCCCGGAAGGGGCAggggcggggccacgcgccgcgcgccg--ggccggcgggTTTGAATCGCGCGCATGCGCGAGCGCGGGAGGCGGGG
>gene=chr14_90422081-90422277; species=calJac
CGTTTTAAGAAGTCTCCGGAAAGTGAGCCGAGAGCTGGGGGAGA----GTTTCCC--GCCCCGTCCTAGGGAAACACCCGGCGGACTTTAGGACCCAGCAGTGGATTCCC-------GGAAGGGGCCGGGCCTCCGGCCA-GCGCCGGTGCCCAAAGGGTTTGAACTGTGCGCATGCGCAATAGCCGCCGGTGGGG
>gene=chr14_90422081-90422277; species=canFam
CCGTTGAAGAAGTGGTCAGGAGGTGAGCCGAGAGATGGAAGCGGGGGGGCCGCTTCCACTCCTTCCCGCCAGAACCCCCGGCGGTGTTTAGGACCCAGCGGCGGGCGTCCCGGAAGGGGAAGGGGCGGGGCCACCAGCCCGGAGCCGCGGCCGGGAGGGTTTAAACTGCGCGCAGGCGCGGGCGGCGGACCGGAGG
>gene=chr14_90422081-90422277; species=equCab
CTTTTGGAGAAACGGCCA---GGTGAGCCGAGAGCTGGAGGCACCCAGGTCTCCTCTGCCCCCTTCTGTGGGAGCCGCCGGCGGTCTTTAGGACCCAGCGGCGGGCGTCCCGGAAGGGGAAGGGGCGGGGCCGCGAGGTGCGCGCCGCGGCCCTGAGGGTTTGAACTGCGCGCAAGCGCAGTCGGTGGCCG---CG
>gene=chr14_90422081-90422277; species=gorGor
CGTTTTAAGAAGTCTCCAGGAAGTAAGCCAAGAGCTAGGAGAGAC-AGGT-TCCCCAGCCCCGTCCTGGGTAAACACCCGGCGGGCTTTAGGACCCAGCGGTGGGCTCTCCGGAAGGGGAAGGGGCCGGGCCTCGAGGCACAGGCCGCTGCCCCCAGGGTTTGAACTGCGCGCATGCGCGGCGGCCGCCGAAGGGG
>gene=chr14_90422081-90422277; species=panTro
CGTTTTAAGAAGTCTCCAGGAAGTAAGCCAAGAGCTAGGAGAGATCAGGTTTCCCCAGCCCCGTCCTGGGTAAACACCCGGCGGGCTTTAGGACCCAGCGGTGGGCTCTCCGGAAGGGGAAGGGGCCGGGCCTCGAGGCACAAGCCGCTGCCCCCAGGATTTGAACTGCGCGCATGCGCGGCGGCCGCCGAAGGGG
>gene=chr14_90422081-90422277; species=papHam
CGTTTTAAGAAGTCTCCAGGAGGTCAGCCAAGAGCTAGGGGAGACGAGGTCTCCCGAGCCCCGTCCTGGGTAGACACCCGGCGGGCTTTAGGACCCAGCGGTGCGCTCCCCGGAAGGGGAAGGGGCCGGACCTCGAGCCCCGCGCCGCTGCCCCGAGGGTTT---CTGCGCGCATGCGCGGCGGCCGCCGAAGGGG
>gene=chr14_90422081-90422277; species=ponAbe
CGTTTTAAGAAGTCTCCAGGAAGTAAGCCAAGAGCTAGGGGACACCAGGTTTCCCCAGCCCCGTCCCGGGTAAACACCCGGCGGGCTTTAGGACCCAGCGGTGGGCTCCCCGGAAGGGGAAGGGGCCGGGCCTCGAGGCACGCGCCGCTGCCG--AGGTTTTGAACTGCGCGCATGTGCGGCGGCCGCCGAAGGGG
>gene=chr14_90422081-90422277; species=rheMac
CGTTTTAAGAAGTCTCCAGGAGGTCAGCCAAGAGCTAGGGGAGACGAGGTCTCCCGAGCCCCGTCCTGGGTAGACACCCGGCGGGCTTTAGGACCCAGCGGTGCGCTCCCCGGAAGGGGAAGGGGCCGGACCTCGAGCCCCGCGACGCTGCCCCGAGGGTTTCAACTGCGCGCATGCGCGGCGGCCGCCGAAGGGG
>gene=chr14_95623728-95623898; species=hg19
TGGGCCTGCAGCAGCCTGCGCCGCGCCTCCGCCTCGACCCCTCCCGCCGGCGCCTGCGGAGACTGCGCAGCGCCCGGCTGGCCGGCAGCCAGCGCACGGCCCGCGGCAACGGCGCACAGCCGCTTGGAGAATCCCACTGGCTCCCGCACCGCCCCTCCGCGCCCCCACGC
>gene=chr14_95623728-95623898; species=bosTau
GGGGCCTGGAGCAGCCCGCGCCGCGCCGCCGCCTCGACCCCTCCCGCCGGCGCCTGCGGAGACTGCGCAGCGCCCGGCTCGCTCGCGGCCCGCGCACGGCCCGCGGCAACGGCGCACGGCGGCTTGGAGAATCTccccggcgcccgcg---cccc--cgctctccc----
>gene=chr14_95623728-95623898; species=calJac
TGGGCCTGCAGCAGCCTGCGCCGCGC-TCCGCCTCGACCCCTCCCGCCGGCGCCTGCGGAGACTGCGCAGCGCCCGGCTGGCCCGCAGCCCGCGCACGGCCCGCGGCAACGGCGCACAGCCGCTTGGAGAATCCCACCGGCGCCCGCGCCGCCCCTCCGTACACCCACGC
>gene=chr14_95623728-95623898; species=canFam
-------------------------------------------------------------------------------------------------------------------------------------------------------------CGCGCCCCCACGA
>gene=chr14_95623728-95623898; species=equCab
--------------------------------------------------------------------------------------------------------------------------------------------------------------------------
>gene=chr14_95623728-95623898; species=gorGor
TGGGCCTGCAGCAGCCTGCGCCGCGCCTCCGCCTCGACCCCTCCCGCCGGCGCCTGCGGAGACTGCGCAGCGCCCGGCTGGCCCGCAGCCCGCGCACGGCCCGCGGCAACGGCGCACAGCCGCTTGGAGAATCCCACTAGCTCCCGCACCGCCCCTCCGCGCCCCCACGC
>gene=chr14_95623728-95623898; species=panTro
TGGGCATGCAGCAGCGTGCATAGCGCATCGGCTTCGACCCCTCCCGCCGGTGCTTGAGGAGACTGCGCAGCGCCCGGCTGGCCCGCAG--AGCGCACGGCCCGTGGCAAGGGCGCACAGCCGCTTGGAGAATCCCACTGGCTCCCGCACCGCCCCTCCGCGCCCCCACGT
>gene=chr14_95623728-95623898; species=papHam
TGGGCCTGCAGCAGCCTGCGCCGCGCCTCCGCCTCGACCCCTCCCGCCGGCCCCTGCGGAGACTGCGCAGCGCCCGGCTGGCCCGCAGCCTGCGCACGGCCCGCGGCAACGGCGCACAGCCGCTTGGAGAATCCCACTGGC-CCCGCGCCGCCCCTCCGCGCCCCCACGC
>gene=chr14_95623728-95623898; species=ponAbe
TGGGCCTGCAGCAGCCTGCGCCGCGCCTCCGCCTGGACCCCTCCTGCCGGCGCCTGCGGAGACTGCGCAGCGCCCGGCTGGCCCGCAGCCCGCGCACGGCCCGCGGCAACGGCGCACAGCCGCTTGGAGAATCCCACTGGCTCCCGCACCGCCCCTCCGCGCCCCCACGC
>gene=chr14_95623728-95623898; species=rheMac
TGGGCCTGCAGCAGCCTGCGCCGCGCCTCCGCCTCGACCCCTCCCGCCGGCCCCTGCGGAGACTGCGCAGCGCCCGGCTGGCCCGCAGCCTGCGCACGGCCCGCGGCAACGGCGCACAGCCGCTTGGAGAATCCCACTggcgcccgcgccgcccctccgcgcccccACGC
>gene=chr14_105191883-105192133; species=hg19
CTGTGGCTTCCTAGAAAGTTCTTCCTGGAACAGTGGGGGACCTCCCCCCTTGCTCTCCGTCCTAAGCAGCAGGCAAGCACATCCCTCGCTCCAGAGATCCCCCAGGTCCTAGAGGTGGTCCTCAGCCCATGCTCCCTCCACACTGCCTCTGCCCCGCCACCTTGTCCTGGGCCGCCAGGGGGCATGTCCAGCGCTCTACTGCTCTTCACCCTCCAGGGCGCCCTCAGCGTGGGGCAGCCCCGGCCCCTGA
>gene=chr14_105191883-105192133; species=bosTau
CTGTGGCCTCCTGGAAGGCGCCTCCTGGAGAAGCG-GGAGCCTCCC-ACCGTCTCAGC-CCCTCAGCAGCGAGCAAGTCCACACCCCTTCCCCGG----------------------------------------------------------------------CCCCTG------GGGTGCA--------------------------------GCCTTCTGCTGC-----ATG------------TC
>gene=chr14_105191883-105192133; species=calJac
CTATGG--------------CTTCCTGGAACCGTGGGGGACCTCCCATCTCGCTCTCCTTCCTAAGCAGCAGGCAAGCTCATCCCTCTCTCCAGAGATCCCCCAGGTCCTAGAGATGGTCCCCACCCCACACTCCCACCACCCTGCCTCTGCCCCGCCACCTGATCCCTGGCCGCCAGGGGGCGTGTCCCAAGCTCTACCGCTCTTCCCCCTCCAGGGCGCCCTCAGCATGGGGCAGCTT----------
>gene=chr14_105191883-105192133; species=canFam
CAGCACATTCCTGGAAGGTGCTTCCTGGGACCAGGACAGACCCCAC-ACACCCCCTCCGCCCCGGGCGGCCAGCACGCCCGCCCCGGCCCCGGAGAGCCT-CCGGGTGCCAGGGAGGCCTCGGG------------------GTGCCCTGCCGGTGGCCCTTGTCCCTCCGCAGCC-AGGCACGTGG--------------------------------TACCAGCG----------------------C
>gene=chr14_105191883-105192133; species=equCab
CAGTG-ATTCCTGGAAGGTGCTTCCTGGGATCGCGGGAAGTCTCCC-ACCCTCTCTCTGCCCTGAGCAGCACCCAAGCCCACTCCTCT--CCTAGGGCCC-CCAGGTGCCAGAGGTAGCCTCCA------------------GAGCCCTGCAAG-GGCCCTCGTCCCCCTGCAGCT-GGGCGCCTGGCCGGGGGGCTGCCACTCCTCTC----------CCCCACAGCACGAGGCA------------TC
>gene=chr14_105191883-105192133; species=gorGor
CTGTGGCTTCCTAGAAAGTTCTTCCTGGAACGGTGGGGGACCTCCCCCCTCGCTCTCCGTCCTAAGCAGCAGGCAAGCGCATCCCTC-CTCCAGAGATCCCCCAGGTCCTAGAGGTGGTCG-CAGCCCATGCTCCC-CCACACTGCCTCTGCCCCGCCACCTTGTCCTGGGCCGCCAGGGGGCGTGTCCAGCGCTCTACTGCTCTTCACCCTCCAGGGCGCCCTCAGCGTGGGGCAGCCACGGCCCCCGA
>gene=chr14_105191883-105192133; species=panTro
----------------------------------------------------------------------------------------------------------------------------GCCCATGCTCCCTCCACACTGCCTTTGCCCCGCCACCTTGTC-TGGGCGCCAGGGGGGCGTGTCCAGTGCTTTACTGCTCTTCACCCTCCAGGGCGCCCTCAGCGTGGGGCAGCCACGGCCCCCGA
>gene=chr14_105191883-105192133; species=papHam
CTGTGGCTTCCTAGAAAGTTCTTCCTGGAACGGTGGGGGACCTCCCCACTCGCTCTCCATCCTAAGCAGCAGGCAAGCTCGTCTCTCGCGCCGCAGATCCCCCAGGTCCTAGAGGTGGTCCTCCGCCCATGCTCCCTCCACGCTGCCTCTG-CCCGCCATCTCGTCCCCGGCCGCCAGGGGGCGTGTCCAGCGCTCTACGGCTCTTCACCCTCCAGGGCGCCCTCAGCGTGGGGCAGCCGCGGCTCCCCA
>gene=chr14_105191883-105192133; species=ponAbe
CTGTGGCTTCCTGGAAAGTTCTTCCTGGAACGGTGGGGGACCTCCCCCCTCGCTCTCCGTCCTAAGCAGCAGGCAAGCTCATCCCTCGCTCCAGAGATCCCCCAGGTCCTAGAGGTGGTCCTCAGCCCATGCTCCCTCCACACTGCCTCTGCCCCGCCACCTTGTCCCCAGCCACCAGGGGGCGTGTCCAGCGCTCTACCGCTCTTCACCCTCCAGAGCGCCCTCAGCGTGGGGCAGCCACGGCCCCCGA
>gene=chr14_105191883-105192133; species=rheMac
CTGTGGCTTCCTAGAAAGTTCTTCCTGGAACGGTGGGGGACCTCCCCACTCGCTCTCCGTCCTAAGCAGCAGGCAAGCTCGTCTCTCGCTCCGGAGATCCCCCAGGTCCTAGAGGTGGTCCGCCTCCCATGCTCCCTCCACGCTGCCTCTG-CCCGCCACCTCGTCCCCGGCCGCCAGGGGGCGTGTCCAGCGCTCTACCGCTCTTCACCCTCCCGGGCGCCCTCAGCGTGGGGCAGCCGCGGCTCCCCA
>gene=chr17_3627038-3627251; species=hg19
CTGAAACGAGAGCCATGACCGCGACGCGCTGAACAAACCAAGCCGCCAGTTTTCCGTCCCGTCCCGGCCCCGGCCCTGGCGAGGTGCGCATGCGCAGGGCCGGGAGCTAGGACCCCGCGGCAGGCGGGCGCGTCCGCGTCGCACGGAAGTCTCGCGATGTTTGCGTTTGAACCTCTTGGCGGGTGCCGGCCATGGCGGCTTCGCTCCCGGGAC
>gene=chr17_3627038-3627251; species=bosTau
CTGAAACGACATCCATCCCCGCAACACAATGAAAAAGCCAAACCGCCAGTTACCCGCCCCCTCCCACTTCT-GATCCGTCATGATT---GCGCGGACGGCCAGGCGCTAGGACCCGGGGGCAGG----CGCCTCCGCGTCTCGAGGAAGTCTCGCGGTGTTAGCATTTGAACTGCCTGGCGGGTGCGGGCCATGGCGGCGTCACTCCCGCTAC
>gene=chr17_3627038-3627251; species=calJac
--GAAACGAGAACGACTGCCACAACCAGCTGAACAAACGAAGCCGCCA------------------------GCCCCGGCGAGGTGCGCATGCGTAGTGCCGGGAGCTAcgcccccgcggccggcgggcgcgTCCACGTCAAGCGGAAGTCTCGCGGTGTTTGCGTTTGAACGCCTTGGCGGGCGCCGGCTATGGCGGCTTCGCTCCCGGGAA
>gene=chr17_3627038-3627251; species=canFam
CTGAAACGAGAGCCAAGCCA-AGCCGGGAGGAGGACGCAACGCTGCCCGCCAGCCGCGCTCCCCCAACGCC-G--CCGTCGTGACGCGCAGGCGCCAGGCCGGACGCTAGGACCC---GGCAGCCGCGCCCGTC--GGCCTTAAGGAAGTCTCGCGGTGTTTGCATTTGAACCTC-GGGCGGGTACCGACCATGGCGGCCTCGGCGCCGCTAC
>gene=chr17_3627038-3627251; species=equCab
CTGAAACGAGAGGCATGCCCAGGACACAATGAGGAAACCCAGTCCCCGGTTAACGGCCCTTTCCCAGCCCC-GCCTAGTGGCGATGCGCATGCGCGAGGCCGGGCGCTAGGACCAGGGGGCAGGCGGGCGCGTCCGGGTCTCGAGGAAGTCTCGCGATGTTTGCATTTGAACTGCTTGGCGGGTGCCGGCCATGGCGGCGTCACTCCCGCGAC
>gene=chr17_3627038-3627251; species=gorGor
CTGAAACGAGAGCCATGACCGCGACCCGCTGAACAAACCAAGCCGCCGGTTTTCTGTCCCGTCCCGGCCCCAGCCCTGGCGAGGTGCGCATGCGCAGAGGCGG-AGCTAGGACCCCGCGGCCGGCGGGCGCGTCCGCGTCGCACGGAAGTCTCGCGATGTTTGCGTTTGAACGTCTTGGCGGGCGCCGGCCATGGCGGCTTCGCTCCCGGGAC
>gene=chr17_3627038-3627251; species=panTro
CTGAAACGAGAGCCATGACCGCGACGCGCTGAACAAACCAAGCCGCCAGTTT-CTGTCCCGTCCCGGCCCCGGCCCTGGCGAGGTGCGCATGCGCAGGGCCGGGAGCTAGGACCCCGCGGCAGGCGGGCGCGTCCGCGTCGCACGGAAGTCTCGCGATGTTTGCGTTTGAACGTCTTGGCGGGTGCCGGCCATGGCGGCTTCGCTCCCGGGAC
>gene=chr17_3627038-3627251; species=papHam
CTGAAACGAGACCCATGACCGCGACGCGCTGAACAAACCGAGCCGCCAGTTTTcggccccgccccggccccggccccggccAG-TGCGCATGCGCAGAGCCGGGAGCTAGGACCCCGCGGCAGGCCGGCGCGTCCGCGTCGCGCGGAAGTCTCGCGATGTTTGCGTTTGAACATCTTGGCGGGTGCTGGCCATGGCGGCTTCGCCCCCGGGAT
>gene=chr17_3627038-3627251; species=ponAbe
CTGAAACGAGAGCCATGACCGCGACGCGCTGAACAAACCAAGCCGCCAGTTTTCTGCCCCATCAGGGCCCCGGCCCTGGCGAGGTGCGCATGCGCAGGGCCGGGAGCTAGGACCCCGCGGCAGGCGGGCGCGTCCGCGTCGCACGGAAGTCTCGCGATGTTTGCGTTTGAACGTATTGGCGGGTGCCGGCCATGGCGGCTTCGCTCCCGGGAC
>gene=chr17_3627038-3627251; species=rheMac
CTGAAACGAGACCCATGACCGCGACGCGCTGAACAAACCGAGCCGCCAGTTTTCAGTCCCGCCCCGGCCCCGGCCCCGGCGAGGTGCGCATGCGCAGAGCCGGGAGCTAGGACCCCGCGGCAGGCCGGCGCGTCCGCGTCGCGCGGAAGTCTCGCGATGTTTGCGTTTGAACATCTTGGCGGGTGCTGGCCATGGCGGCTTCGCCCCCGGGAT
>gene=chr17_8286600-8286850; species=hg19
AGGGGAGTAAACTGGGAAATAAATTTATGGCTAGTGTCACCTAGTGGCTAGGAGGGGAACTGCGAGGGATTGCAAAACTCCCCTCCTCCAGGTCCTAGTGTCTCCCTTCCGAGACCCGGGTGCTGCCGCTGAATCCTCTGGGAAGGGTAGTCCCGGGGCTATTGGCTAAGGCTGCTCAGGGTCCAACTGCCCCTGGGGGTGATGAAGGAACGAGCGGCCCCAGGAGACCGCCCAGGAGACCCGCTGGTAC
>gene=chr17_8286600-8286850; species=bosTau
CGTAGAGGAAACTGGGG-AGACATTGATGACTAGCGCCCTCTCGTGGCTCGGAGGGGAACTACGAGGGACTGCAAAA-----CTTCTCCAGGTCCTGGAGCCTCCAGTGGGAGTCCTGGATTTTGCATCTGCGTCCTCTGGGAACGGTAGTTCCCGGGCTAGTGGAGGGGGCTGTTCGGGGTCTTACTGTCGTGGAGGGTGTTGA---AGTGAGCGGCCCC-A------------GGGACC--TGTGTCC
>gene=chr17_8286600-8286850; species=calJac
------GTAAACTGGGAAATAAATGTATGGCTTGTGTCACCTACTGGCTAGGAGGGAAACTGCGAGGGACTGCAAAA-TCCCTCCTTCCAGGTCTTAGTGCCTCCCTTCGGAGACCCGGATGCTGCCGCGGAATCCTCTGGGAAAAGTAGTCCCCGAGCGAGTGGCGAAGGATGCTCAGTGTCCGGCTGCCCTTGGGGGTGATGAAGGAGCAAGCAGCCCCAG------------GAGACC--CTGGTAC
>gene=chr17_8286600-8286850; species=canFam
ACAAGAGGAAGCTGGGAAAGAAATGGATGACTAGTGCCCCCC-GCGGCCTGGAGGGGAACTGCAAGGAGCTGCAAAACC-GCGTCTTTCAGACCCTGGTGCCTCCCTGGGCAGG----------------------TCCAGGAAGGGTCGTTCCCGGGCAGGTGGCAGGAGCTGCTCAGAGCGTGACTGTCCCCGTGCGTGGTGAGGGAGCGGGCGCCCCC-----------------------------
>gene=chr17_8286600-8286850; species=equCab
AGAGGAGGAAACTGGGAAAGAAATCGATGACTAGTGTCACCTCGCGGCTAGGAGGGGAATTGCGAGGGGCTGCCAAGCT-CGCTTCTCCAGGTCCTGGCGTCTGCTTTTGGAAATCTGGGTTCCGCAGCTGCGTCCTCTGAGAAGGGTCGTTCCCGGGCGAGTGGCGGGGGCTGCTCAGGGTCTGACTATCCGGGTGGGTGATGAGGGAGCGAGCGGCCCCAG------------GGGATC--CCTGTCC
>gene=chr17_8286600-8286850; species=gorGor
AGAGGAGTAAACTGGGAAATAAATTTATG-CTAGTGTCACCTACTGGCTAGGAGGGGAACTGCGAGGGATTGCAAAACTCCCCTCCTCCAGGTCCTAGTGTTTCCTTTCCGAGACCCGGGTGCTGCCGCTGAATCCTCTGGGAAGGGTAGTCCCGGGGCTATTGGCTAAGGCTGCTCAGG-TCCAACTGCCCTTGGGGGTGATGAAGGAACGAGCGGCCCCAGGAGACCGCCCAAGAGACCCGCTGGTAC
>gene=chr17_8286600-8286850; species=panTro
AGGGGAGTAAACTGGGAAATAAATTTATGGCTAGTGTCACCTACTGGCTAGGAGGGGAACTGCGAGGGATTGCAAAACTCCCCTCCTCCAGGTCCTAGTGTCTCCCTTCCGAGACCCGGGTGCTGCCGCTGAATCCTCTGGGAAGGGTAGTCCCGGGGCTATTGGCTAAGGCTGCTCAGGGTCCAACTGCCCCTGGGGATGGTGAAGGAACGAGCGGCCCCAGGAGACCGCCCAGGAGACCCGCTGGTAC
>gene=chr17_8286600-8286850; species=papHam
CAAGCAGTAAACTGGGAAATAAATTTGTGGTTAGTGTCACCTACTGGCTAGGAGGGGAACTGCGAGGGATTGTAAAACT-CCGTCTTCCAGGTCCTAGTGTCTTCCTTCCGAGACCCGGGTGCTGTCGCTGAATCCTCTGGGAAGGGTAGTCCCCGGGCGAGTGGCGAAGGCTGCTCAGGGTCCAACTGCCCCTGGGGGTGATGAAGGAACGAGCGGCCCCAG------------GAGACCCCCTGGTAC
>gene=chr17_8286600-8286850; species=ponAbe
----------------------------------------------------------------------------------------------------------------------------------------------------------------------------------------------------------------------------------------------------------
>gene=chr17_8286600-8286850; species=rheMac
CAAGCAGTAAACTGGGAAATAAATTTATGGCTAGTGTCACCTACTGGCTAGGAGGGGAACTGCGAGGGATTGTAAAACTCCCGTCTTCCAGGTCCTAGTGTCTTCCTTCCGAGACCCGGGTGCTGTCGCTGAATGCTCTCGGAAGGGTAGTCCCCGGGCGAGTGGCGAAGGCTGCTCAGGGTCCAACTGCCCCTGGGGGTGATGAAGGAACGAGCGGCCCCAG------------GAGACCCCCTGGTAC
>gene=chr17_27070914-27071038; species=hg19
CCATGCACTCGGGGGTGGGCGGGGCCGCGAGGGCGCGCATTAGGACCGCGCGGCCGCGGTCCGCCCTCTCTTCCGGAGGGCGGGCTTCACAGCCGAGCCCTGGCCGCGACCGCCAGTCGGCGCC
>gene=chr17_27070914-27071038; species=bosTau
CCGCCGGCCGGCCGGGTGGTGGGG-AGCGGGAGAGGGCGCTAGGACCGCGCGGGCGCAGCCCGCCCCCTCTTccggcgggcgggctcaggggccgcgagcgggccccggccgccagtcggcgcc
>gene=chr17_27070914-27071038; species=calJac
CCTTGCACTCGGGAGTGGGCGGGGCCGCACGGGCTCGCATTAGGACCGCGCGGC------CCGCCCCCTCTTCCGGCGGGCGGGCTCCAGAGCCGGGTCTTGGCCGCGGCCGCCAGTCGGCGCC
>gene=chr17_27070914-27071038; species=canFam
CCTCGAGCCCGGGAGGTGGCGGGA-GCTGGGGGCGGGCGCTAGGACCGCGCGGGCGCGGTCCACCCCCTCTTccggcgggcgggctctggggctgggcgcaggccgcggccgccagtcggcgcc
>gene=chr17_27070914-27071038; species=equCab
CCTCGAGCTCGCGAGGTGGCGGGC-CC----GGTGAGCACTAGGACCGCGAGGGCGCGGCCCGCCCC-TCTTCCGGCGGGT-----CGGGGGCGAGGGGCAA---CAGACCGTCAGTCGGCGCC
>gene=chr17_27070914-27071038; species=gorGor
CCGTGCACTCGGGGGTgggcggggccgcgcgggcgcgcATTAGGACCGCGCGGCCGAGGCCCGCCCTCTCTTCCGGCGGGCGGGCTTCACAGCCGAGCCCTGGCCGCGACCGCCAGTCGGCGC-
>gene=chr17_27070914-27071038; species=panTro
CCATGCACTCG-----------------------------------------------------------------------------------------------------------------
>gene=chr17_27070914-27071038; species=papHam
CC-TGCACTCGGAGGTGGGCGGGGCCGC-TAGGCGCGCATTAGGAccgcgcggccgcggcccgcccccTCTTCCGGCGGGCGGGCTTCACAGCCGAGCCCTGGCCGCGACCGCCAGTCGGCGCC
>gene=chr17_27070914-27071038; species=ponAbe
----------------------------------------------------------------------------------------------------------------------------
>gene=chr17_27070914-27071038; species=rheMac
CC-TGCACTCGGGGGTG-----------------------------------------------------------------------------------------------------------
>gene=chr17_29151752-29151931; species=hg19
CGGAAGCACCGCCCAGCCCCGCCGCCCCATGCCCCACGACGACCTTGATTGACGGGCGCACGGCGGCGCCTCGCGCGGGTGGCGTCCGGGTCCCAGCGCCGCCCGCCCCGCGGCTCACCCCGCCTCTTCCGTGCTGCGGCACAGCGCCGCTGGTTGGGCCTCCTTGGGAAACGTGCTGA
>gene=chr17_29151752-29151931; species=bosTau
CGGAAgccccgccccgccccgccccgcGGAGGC----------CTTGATTGACGGCAGCGC-GAGAC-------------CGCGTCAGGGTCCCAGCGCCGCCTGCGCCAACCTCCCGGCGGCGCTCA---AGC------GCCGCACCGCCCGCGGGGGTTCTTCCCAGTCCGCGTGGA
>gene=chr17_29151752-29151931; species=calJac
CGGAAgccccgcccctccccgccccgccacgccccACGACGACCTTGATTGACGGGCGCGCGGCGGCGCCTAGCGCAAGTGGCGTCCGGGTCCCAGCGCCGCCCGCCCAGTGGCTCACCCCGCCTCTTCC--GCTGCTGCACAGCGCCTCCGGCTGGGCCTCCTTGGGAAACGTGCTGA
>gene=chr17_29151752-29151931; species=canFam
GCGAAGCACCGCCCC-ACCCGCCCCCCGGCCGC----------C-TGATTGACAGCCGCGC--CCGCTCCTGGCG-CGAGCGCCTCCGGGTCCTAGCGCCGACCTCGCCG--AGCCCGCGCGGCCGTGGCTTGTTCCCGCGCAGCGCGGAGTGCGGGGCTTCTTCCAGACACGCTCGGG
>gene=chr17_29151752-29151931; species=equCab
-----------------------------------------------------------------------------------------------------------------------------------------------------------------------------------
>gene=chr17_29151752-29151931; species=gorGor
CGGAAGCACCGCCCAGCCCCGCCGCCCCATGCCCCACGACGACCTTGATTGACGGGCGCACGGCGGCGCCTCGCGCGGGTGGCGTCCGGGTCCCAGCGCCGCCCGCCCCGCGGCTCACCCCGCCTCTTCCGTGCTGCGGCACAGCGCCGCTGGTTGGGCCTCCTTGGGAAACGTGCTGA
>gene=chr17_29151752-29151931; species=panTro
CGGAAGCACCGCCCAGCCCCGCCGCCCCATGCCCCACGACGACCTTGATTGACGGGCGCACGGCGGCGCCTCGCGCGGGTGGCGTCCGGGTCCCAGCGCCGCCCGCCCCGCGGCTCACCCCGCCTCTTCCGTGCTGCGGCACAGCGCCGCTGGTTGGGCCTCCTTGGGAAACGTGCTGA
>gene=chr17_29151752-29151931; species=papHam
CGGAAgcaccgccccacctcgccccgccacgccccacGACGACCTTGATTGACGGGCGCGCTGCGGCGCCTCGCACGGGTGGCGTCTGGGTCCCAGCGCCGCCCGCCCCGCGGTTCACCCCGCCTCTTCCGTGCTGCGGCACAGCGCGGCTGGCTGGGCCTCCTTGGTAAACGTGCTGA
>gene=chr17_29151752-29151931; species=ponAbe
CGGAAGCACCGCCCCGCCCCGCCGCGCCACGCCCCACGGCGACCTTGATTGACGGGCGCACGGGGGCGCCTCGCGCGGGTGGCGTCCGGGTCCCAGCGCCGCCCGCCCCGCGGCTCATCCCGCCTCTTCCGTGCTGCGGCACAGCGCTGCTGGTTGGGCCTCCTTGGGAAACGTGCTGA
>gene=chr17_29151752-29151931; species=rheMac
CGGAAGCAccgccccgcctcgccccgccacgccccACGACGACCTTGATTGACGGGCGCGCTGCGGCGCCTCGCACGGGTGGCGTCTGGGTCCCAGCGCCGCCCGCCCCGCGGTTCACCCCGCCTCTTCCGTGCTGCGGCACAGCGCGGCTGGCTGGGCCTCCTTGGTAAACGTGCTGA
>gene=chr17_34058548-34058633; species=hg19
GCGAAGGTCGAGGCCAGGGATTAAAGAATTCGTCCAGGGCCGCCCAAGCGAATATGTCAGGCTCAGGGACCCAGCGGAATGCCAG
>gene=chr17_34058548-34058633; species=bosTau
-------------------------------------------------------------------------------------
>gene=chr17_34058548-34058633; species=calJac
GTGAAGGTCGAGACCAGGAATTAAAGAATTCGTCCAGGGCCAACCAAGTGAATATGTCAGGCTCAGGGACCCAGCGGAATGCCAG
>gene=chr17_34058548-34058633; species=canFam
GAGCAAGTCGAGGCTCAGGTTCGGAAGATTCGTCCGGGG----------------------------------------------
>gene=chr17_34058548-34058633; species=equCab
GTGAAGGTCAAGGCTAGGGATTAAAGAACTCGCCAAGGGCCGCCCCAAAGAATCCGTCAGGTTCAGGGACCCAGCGGA-------
>gene=chr17_34058548-34058633; species=gorGor
GCGAAGGTCGAGGCCAGCGATTAAAGAA-----------CCGCCCAAGCGAATATGTCAGGCTCAGGGACCCAGCGGAACGCCAG
>gene=chr17_34058548-34058633; species=panTro
GCGAAGGTCGAGGCCAGGGATTTAAGAATTCGTCCAGGGCCGCCCAAGCGAATATGTCAGGCTCAGGGACCCAGCGGAATGCCAG
>gene=chr17_34058548-34058633; species=papHam
GTGAAGGTCGAGGCCAGGGATTAAAGAATTCATCCAGGGCCGCCCTAGCGAATATGTCAGGCTCAGGGACCCAGCGGAATGCCAG
>gene=chr17_34058548-34058633; species=ponAbe
GTGAAGGTCGAGGCCAGGGATTAAAGAATTCGTCCAGGGCCGCCCAAGCGAATATGTCAGGCTCAGGGACCCAGCGGAATGCCAG
>gene=chr17_34058548-34058633; species=rheMac
GTGAAGGTCGAGACCAGGGATT----AATTCATCCAGGGCCGCCCTAGCGAATATGTCAGGCTCAGGGACCCAGCGGAATGCCAG
>gene=chr17_36819478-36819728; species=hg19
ctcacagccattcggggaccaggctccttccatgtgctgctgtgctgccccctagggccctgccagtgactcaggaccgaagctgagtgactgccatgccgggttccagccagcaggaagggcaagggagtgtggggcgggcaggcccagggtcttaaagcccaggctgggagaggcacacaccccttccccttcgcagcccagtggtgggaattaaatcacatagtcatacctgaccgcaaaggggctg
>gene=chr17_36819478-36819728; species=bosTau
cccacagtcatttggagagtaggttctttctgtgtgttgctgcactgccccctagggc-ttACCAGTGACTCGAGACCAAAGCTGGGTGACCGCCCTGTGGGGCTCCAGCC-TCAGGAGGAGAAAGGGAATGTAGGGAGGACATACCTCGAGTCTTACAGTCCAGGCAGAGAAGGGCTCACACTGCCT-CCCTTGGCCTCCCA-CTGCGGGGGTGAAATCACACAGCCAGGCTTGGCA-GAGGGGAACTG
>gene=chr17_36819478-36819728; species=calJac
-------------------CCAGCTTCCTCCACTTGCTGCTGTGCTGCCCCCTAGGGCCCTGCTGGTGACTTAGGACCGAAGCTGAGTGACCACCGTGCCAGGTTCTAGCCAGCAGGAAGGGCAAGGGAGTGTGGGGTGGGCAGGCCCAAGGTCTTAAAGCCCAGGCTGGGAGAGGCACACACCCCTTCCCCTTCAGAGCCCAGTGGTGGAAAAGAAA-----------TACCAGACGGCAAAGGGGCTG
>gene=chr17_36819478-36819728; species=canFam
c-ggcaggcattccgaaaccaggttctttctgtgtgttgctgcactgccccctagggcattatcaacgacccaagactggagctgggtggcccccaggctgggctccagca--caggaagggaaaagga--gtagaaaaggtacatttagggtctt------------gagaagcgcccacaccacctccccctggcacccca-tggcaggaatatggtggcac--ctgaccttgagatgagggaggctg
>gene=chr17_36819478-36819728; species=equCab
----------------------------------------------------------------------------------------------------------------------------------------------------------------------------------------------------------------------------------------------------------
>gene=chr17_36819478-36819728; species=gorGor
ctcacagccattcggggaccaggctccttccatgtgctgctgtgctgccccctagggccctgccagtgactcaggaccgaagctgagtgactgccatgccgggttccag-cagcaggaagggcaagggagtgtggggcgggcaggcccagggtcttaaagcccaggctgggagaggcacacaccccttccccttcgcagcccagtggtgggaattaaatcacatagtcgtacctgaccgcaaaggggctg
>gene=chr17_36819478-36819728; species=panTro
ctcacagccattcggggaccagggtccttccatgtgctgctgtgctgccccctagggccctgccagtgactcaggaccgaagctgagtgactgccatgccgggttccagccagcaggaagggcaagggagtgtggggcgggcaggcccagggtcttaaagtccaggctgggagaggcacacaccccttccccttcgcagcccagtggtgggaattaaatcacatagttgtacctgactgcaaaggggctg
>gene=chr17_36819478-36819728; species=papHam
ctcacggccact-ggggaccaggttccttccaagtgctgctgtgctgccccctagggccctgccagtgactcaggaccgaagctgagtgaccgccatgccgggttccagccagcaggaagggcaagggagtgtggggcaggcaggcccagggtcttaaaagccaggctgggagacgcacacaccccttcccctttgcagcccagtagtgggaatgaaatcacatagttgtacctgactgcaaaggggctg
>gene=chr17_36819478-36819728; species=ponAbe
ctcacagccattcgggaaacaggctccttccatgtgctgctgtgctgccccctagggccctgccagtgactcaggaccgaagctgagtgactgccatgccgggttccagccagcaggaaggacaacggagtgtggagcgggcaggccgagggtcttaaagcccgggctgggagaggcacacaccccttccccttcgcaccccagtggtgggaatgaaatcacatagtcgtacctgactgcaaaggggctg
>gene=chr17_36819478-36819728; species=rheMac
ctcacggccatt-ggggaccaggttccttccatgtgctgctgtgctgccccctagggccctgccagtgactcaggaccgaagctgagtgaccgccatgccgggttccagccagcagaaagggcaagggagtgtggggcgggcaggcccagggtcttaaaggccaggctgggagatgcacacaccccttcccctttgcagcccagtggtgggaatgaaatcacatagttgtacctgactgcaaaggggctg
>gene=chr17_38465311-38465444; species=hg19
CCCCATCAGTCCTTCGCTCTGCGCCCGCTGACCCAGTCGGGGCTGGCTGGTGGAAGAGGGCGGGGAGAGCCTTCTAGTTGGCGAGTGGGCTTTAGGACCCAACGGGAACCCGTGCCTCTTGCAGCAGCCTAAC
>gene=chr17_38465311-38465444; species=bosTau
CCCCATCGGT--TCAGCTCTGCACCCGCTGACCCAGTCAC----GGCTGGTGGAAGAGGGCGGGGAGAGT-------TTGGAGAATGGGCTTTAGGACCCAACGGGAACCTGTGCCTTTTGCAGCAGCCTAAC
>gene=chr17_38465311-38465444; species=calJac
CCCCATCAGTCCTCCACTCTGCACCGGCTGACCCAGTCAG----GGCTGGTGTAATTGGGCGGGGAGAGTCTTCTGTTTGGCGTGTGGGCTTTAGGACCCAACGGGAACCCGTGCCTCTTGCAGCAGCCTAAC
>gene=chr17_38465311-38465444; species=canFam
CCCCATCAG---TCAGCTCTGCACCCGCTGACCCAGGCAG----GGCTGGGGGAAGAGGGC-GGGAGAGCCTCCTGTTTGGAGAGTGGGCTTTAGGACCCAACGGGAACCCGAGCCTCTTGCAGCAGCCTAAC
>gene=chr17_38465311-38465444; species=equCab
TCCCATCAGTCCTCAGCTCTGCACCCGATGACCCAGTCAG----GGCGGGTGGAAGAGGGCGGGGAGAGCCTACTGTTTGATGAGTGGGCTTTAGGACCCAACGGGAACCCGTGCCTCTTGCAGCAGCCTAAC
>gene=chr17_38465311-38465444; species=gorGor
CCCCATCAGTGCTTCGCTCTGCGCCCGCTGACCCAGTCGGGGCTGGCTGGTGGAAGAGGGCGGGGAGAGCCTTCTGCTTGGCGAGTGGGCTTTAGGACCCAACGGGAACCCGTGCCTCTTGCAGCAGCCTAAC
>gene=chr17_38465311-38465444; species=panTro
CCCCATCAGTCCTTCGCTCTGCGCCCGCTGACCCAGTCGGGGCTGGCTGGTGGAAGAGGGCGGGGAGAGCCTTCTAGTTGGCGAGTGGGCTTTAGGACCCAACGGGAACCCGTGCCTCTTGCAGCAGCCTAAC
>gene=chr17_38465311-38465444; species=papHam
CCCAATCAGTCCTCCGCTCTGCGCCGGCTGACCCA--------------GTGGAAGAGGGCGGGGAGAGCCTTCTGTTTGACGAGTGGGCTTTAGGACCCAACGGGAACCCGTGCCTCTTGCAGCAGCCTAAC
>gene=chr17_38465311-38465444; species=ponAbe
CCCCATTAGTCCTCCTCTCTGCGCCCGCTGACCCAGTCGG----GGCTGGTGGAAGAGGGCGGGGAGAGCCTTCTGCTTGGCGAGTGGGCTTTAGGACCCAACGGGAACCCGTGCCTCTTGCAGCAGCCTAAC
>gene=chr17_38465311-38465444; species=rheMac
CCCAATCAGTCCTCCGCTCTGCGCCGGCTGACCCA--------------GTGGAAGAGGGCGGGGAGAGCCTTCTGCTTGACGAGTGGGCTTTAGGACCCAACGGGAACCCGTGCCTCTTGCAGCAGCCTAAC
>gene=chr17_39968801-39968978; species=hg19
CGCGGCTTCACCACCCACCTGGAGGGGACTAGAATTCGAAGTGCCCGCGAAAGAAGCAAGGTTCATCTCCGCCCGGCTTTAGGACCCGGGGGCTCCGGAAAAAGTCATTGAACTTTTTTTTTTTTTTTTCCTTTGGTGTCCACTCAGAGTTCTCATCTTTCCCGAGCCTCTCTCCCT
>gene=chr17_39968801-39968978; species=bosTau
TGGAGCTTCACCAGTCACCTGGAGAGGCCTAAATTGGGGGTTGCCTCCCAAACAAGCAAGGAATGCCTCAGCCCGGCTTTAGGACCCGGGGGCTCCAGAAAAAAAGACTGAACTTTTTTA------TTTTTTT--CTGTCGGCGCCGCTGTCTAAACTTTCCCGAACTTCCCTACCC
>gene=chr17_39968801-39968978; species=calJac
CGCGGCTTTGCCACCCACCTGGAGGGGACTAGAATTGGAGGTGCCCGCGAAAGAAGCAAGGGGCGCCTCCGCCCGGCTTTAGGACCCGGGGGCTCCGGAAAAAGACACTGAACTTTTTTT------TTCCCTTCGGTGTCCACTCAGACTTCTCATCTTTCCCGAGCCTCCCTCCCT
>gene=chr17_39968801-39968978; species=canFam
TGGAGCCCCTCCATCCATCTGGAGGAGCCTAATTTGGAG-GTGGTGGCGAGAGAAGCCGGGGATGTTTCAGCTCGGCTTTAGGACCCGGGGACTCCGGAAAAAGATGCCGAACttttttcttttcttctttttGGGAGTCAGCTCCTACTTCTCGGCTTTCCCGAACCTCCCTCCCT
>gene=chr17_39968801-39968978; species=equCab
TGGAGCCTCACCAGCCTCCTGAGAGGCCTTAGATTTGGGCGTACCAGCAAAAGAAGCCAGGGATGCCCCAGGCCGGCTTTAGGACCCGGAGGCTCTGGAAAAAGACACTCAACttttttttttttttt------GGAGTCTGCTCCGACTTCTCATCTTTCCCTAACCTCCCTCCCC
>gene=chr17_39968801-39968978; species=gorGor
CGCGACATCACCACCCACCTGGCGGGGACTAGAATTCGAAGTGCCCGCGAAAGAAGCAAGGTTCATCTCCGCCCGGCTTTAGGACCCGGGGGCTCCGGAAAAAGACATTGAACTTTTTTTTTTTT-TTTCCTTTGGTGTCCTCTCAGAGTTCTCATCTTTCCCGAGCCTCTCTCCCT
>gene=chr17_39968801-39968978; species=panTro
CGCGGCTTCACCACCCACCTGGAGGGGACTAGAATTCTAAGTGCCCGCGAACGAAGCAAGGTTCATCTCCGCCCGGCTTTAGGACCCGGGGGCTCCGGAAAAAGACATTGAACTTTTTTTTTTTT----CCTTTGGTGTCCACTCAGAGTTCTCATCTTTCCCGAGCCTCTCTCCCT
>gene=chr17_39968801-39968978; species=papHam
CGCTGCTTCGCCACCCACCTAGAGGGGGCTAGAATTGGAGTTGCCGGCGAAAGAAGCAAGGGGCATCTCCGCCTGGCTTTAGGACCCGGGGGCTCCGGAAAAAGACATTGAACTTTTTTTTTTTTTTTCCCTTTGGTGTCCACTCAGAGTTCTCATCTTTCCCGAGCCTCCCTGCCT
>gene=chr17_39968801-39968978; species=ponAbe
---------------------------------------------------------------------------------------------------------------------------------------------------------------------------------
>gene=chr17_39968801-39968978; species=rheMac
CGCTGCTTCGCCACCCACCTAGAGGGGGCCAGAATTGGAGTTGCCGGCGAAAGAAGCAAGGGGCATCTCCGCCTGGCTTTAGGACCCGGGGGCTCCGGAAAAAGACATTGAACTTTTTTTTTTTT-TTCCATTTGGTGTCCACTCAGAGTTCTCATCTTTCGCGAGCCTCCCTCCCT
>gene=chr17_41984020-41984178; species=hg19
AAGGCCAGGCGGACGTGCATGCTTGGACCATCAGATCACCCCTGCCCCAACGGACCCAGCCCTAACACCCTGGGCGCTAGGACCTGGGGGAGGGGGGCGTGTTGTGAGCCATCAAAGAAGGCTCTCTACGTGCGCGCCCGCCGGAGACCAGGGATGAG
>gene=chr17_41984020-41984178; species=bosTau
GTGGCCAAGCGGGCCTGCACGCACCGACGAACAGAGTGCCCCGGCCCC-AAGAGCCCAGCCCTAAAACGCTGGGCGCTAGGACCTGGGGGAGGGGGGTGTGTTGCGAGCCATCAAAGAAGTCTCTCTGCGTGCGCGCCCGGCGGAGACTAGGGATGAG
>gene=chr17_41984020-41984178; species=calJac
AAGGCCGGGCAGACGTGCTCGCTCGGACAATCAGATCACCCCTGCCCCAACGGACCCAGTCCTAACACTCTGGGCGCTAGGACCTGGGGGAGGGGGGCGTGTTATGAGCTATCAAAAAAGGCTCTCTGCTCGAGCGCCCGCCGGAAACCAGGGATGAT
>gene=chr17_41984020-41984178; species=canFam
GAGA-CGTGCGGACCCGCACGCACCCACCATCGGAGAGCCCCGGCCCC-ACGAGCCGGGCCCTAACTGGCTGCGCGCTAGGACCTGGGGAAGGGGGGCGTGTTGCGAGCCATCAAAGAAGGCTCTTTGCGAGCGCGCCCGCGGGAGACCGGGGATGAG
>gene=chr17_41984020-41984178; species=equCab
GAGGCCGGGCGGACCTGCACGCACCCACCATGAGATCGCCCCCGCCCC-AGGAGCAG---CCTAACCCGCTGGGCGCTAGGACCTGGGGGAGGGGGGCGTGTAGCGAGCCATCAAAGAAGGCTCTTTGCGTGCGCGCCCGCGGGAGACCGGGGATGAG
>gene=chr17_41984020-41984178; species=gorGor
AAGGCCAGGCGGACGTGCATGCTTGGACCATCAGATCACCCCTGCCCCAGCGGACCCAGCCCTAACACCCTGGGCGCTAGGACCTGGGGGAGGGGGGCGTGTTGTGAGCCATCAAAGAAGGCTCTCTACGTGCGCGCCCGCCGGAGACCACGGATGAG
>gene=chr17_41984020-41984178; species=panTro
AAGGCCAGGCGGACGTGCATGCTTGGACCATCAGATCACCCCTGCCCCAACGGACCCAGCCCTAACACCCTGGGCGCTAGGACCTGGGGGAGGGGGGCGTGTTGTGAGCCATCAAAGAAGGCTCTCTACGTGCGCGCCCGCCGGAGACCAGGGATGAG
>gene=chr17_41984020-41984178; species=papHam
AAGGCCAGGCGGACGTGCATGCTTGGACAATCGGATCACTCCTGCCCCAGCGGACCCAGCCCTAACACTCTGGGCGCTAGGACCTGGGGGAGGGGGGCGTGTTGCGAGCCATCAAAGAAGGCTCTCTGCATGCGCGCCCGCCGGAGACCAGGGATGAG
>gene=chr17_41984020-41984178; species=ponAbe
AAGGCCAGGCGGACGTGCATGCTTGGACAATCAGATCACCCCTGCCCCAACGGACCCAGCCCTAACACCCTGGGCGCTAGGACCTGGGGGAGGGGGGCGTGTTGTGAGCCATCAAAGAAGGCTCTCTGCGTGCGCGCCCGCCAGAGACCAGGGATGAG
>gene=chr17_41984020-41984178; species=rheMac
AAGGCCAGGCGGACGTGCACGCTTGGACAATCGGATCACTCCTGCCCCAGCGGACCCAGCCCTAACACACTGGGCGCTAGGACCTGGGGGAGGGGGGCGTGTTGCGAGCCATCAAAGAAGGCTCTCTGCATGCGCGCCCGCCGGAGACCAGGGATGAG
>gene=chr17_46048055-46048212; species=hg19
TCTGGATGGTAAAGCGACGCAAGGAGGGAAGAAGGTATTTGCAACGGCCTCCCAGATCGGCGCTAGGACCCCGCCAGCAGACGTCTCAATCTGCGTGGAGAAGACCCAGTGCCCGCCAGGGGAAGCGGCTGCCAGGCTGGGCTCTCGAGCGCCGCCT
>gene=chr17_46048055-46048212; species=bosTau
gggggatagggaagcctggcaaag--agtcggaagcgTATCTAAAGACCTCTCA-GTAGGCGCTAGGACCCTGTCGGTAGACTCGTTAATCTAC--GCAGAGGGCTCCGTGCCTGCCT-GGCCGGCAGCGACTGGGACCAGCTCCAGGGCGCCGCCT
>gene=chr17_46048055-46048212; species=calJac
TCTAGATGGTAAAGAGACGCAAGGAGG---GAAAGCATTTGCAGCGGCCTCCCAGATCTGCGCTAGGACCCCGTCCGCAGACACCTTAATCCGCGCGGAGAAGACCTAGTGCCTG--AGGGGAGGCAACTGTCAGGCTGGTCTCTCGGGCGCCGCCT
>gene=chr17_46048055-46048212; species=canFam
GAC-GGACGTAAAGCCAGGCAAGGCGGGAAGGAGGCATTTCTAACGGCCTCCAGGGTCAGCGCTAGGACCCTCTCGGCGAGCCAGGTAATCCGC--ACCGGAGGCTCGGTGGCCACCT-AGCCGCAAGCGGCGGGTGTCAGCTCTCGGGCGCCCCCT
>gene=chr17_46048055-46048212; species=equCab
GATAGACGGTCAAGCGAGACAAGGCTGGAAGAAGGCACCTCTAACCGCCTCTCAGCTCGGCGCTAGGACCTTGCCTGCAGACGCGTTAATCCGC--GCCGAGCGCTCTGCGCCCTCCA-GGCCGGAATCGGCCGGGACCGGCTCTTGGGCGCCGCCT
>gene=chr17_46048055-46048212; species=gorGor
TCTGGATGGTAAAGCGACGCAAGGAGGGAAGAAGGTATTTGCAACGGCCTCCCAGATCGGCGCTAGGACCCCGCCAGCAGACGCCTCAATCTGCGTGGAGAGGACCCAGTGCCCGCCTGGGGAAGCGGCTGCCAGGCTGGGCTCTCGAGCGCCGCCT
>gene=chr17_46048055-46048212; species=panTro
TCTGGATGGTAAAGCGACGCAAGGAGGGAAGAAGGTATTTGCAACGGCCTCCCAGATCGGCGCTAGGACCCCGCCAGCAGACGCCTCAATCTGCGTGGAGAGGACCCAGTGCCCGCCAGGGGAAGCGGCTGCCAGGCTGGGCTCTCGAGCGCCGCCT
>gene=chr17_46048055-46048212; species=papHam
TCTGGATGGTAAAGTGACGCAAGAAGGGAAGAAGGCATTTGCAACGGCTTCCCAGATCGGCGCTAGGACCCCGCCAGCAGACACCTCAATCCGCACGAAGAGGACCCAGTGCCCGCCTGGGGAAGCTGCTGCCAAGCTGAGCTCTCGGGCGCCGCCT
>gene=chr17_46048055-46048212; species=ponAbe
TCTGGATGGTAAAGCGACGCAAGGAGGGAAGAAGGTATTTGCAACGGCCTCCCATATCGGCGCTAGGACCCCGCCAGCAGACGCCTCAATCTGCGTGGAGAGGACCCAGTGCCCGCCAGGGGAAGCGGCTGCCAGGCTGGGCTCTCGAGCGCCGCCT
>gene=chr17_46048055-46048212; species=rheMac
TCTGGATGGTAAAGTGACGCAAGAAGGGAAGAAGGCATTTGCAACGGCCTCCCAGATCGGCGCTAGGACCCCGCCAGCAGACACCTCAATCCGCACGGAGAGGATCCAGTGCCCGCCTGGGCAAGCTGCTGCCAAGCTGGGCTCTCGGGCGCCGCCT
>gene=chr17_47785666-47785828; species=hg19
CAGAGCAAATCCAATAGTCTTTTCCGCGGCGGGCGGCCAGGCTTCTGCTGGGTCCTAATGCCAAATTCCTTACTGGAGCTTCAGCGCCGTCTAGCTGCTGCCCAGCGTCAGCGACTTTACCTGCTCATTACCTAGGCACATCACTAGGCTTCCAAGGGGGAG
>gene=chr17_47785666-47785828; species=bosTau
CCGAGCAAATCGAATAGCCTTTTTCCCGGTCGGCTGTCAGGCTTCTGCTGGGTCCTAACT--GAAACTGTCAATGTAACCTTAGCGCCCCCTAGCGGGCCCCCAGTGTCCCCGACTCTA--CCCTCTACCAGAAGA----TCACAAGGCTCCCAAGGG----
>gene=chr17_47785666-47785828; species=calJac
CCGAGCAAATCCAATCGTCTTTTCCGCGGCGGGCGACCAGGCTTCTGGTGGGTCCTAACGCCAAATCTCTTACTGGAGCCTCAGCGCCCTCTAGGGGCTGCCCTGCGTCAGCGACTTTACCTGCTCATT-TCTGGGCACATAGCTAGGCTTCCAAGCAGGAG
>gene=chr17_47785666-47785828; species=canFam
CTGGGCTAATCCCACGATCTCTTCCCCAGTCGGCGGTCAGGCTTCCGCTGGGTCCTAACG--GA-AGTCTCAGTGGAACCTCAGCGCCCCCTAGCTGCTGCCCCGCGTCA-GCGTCTCACCTTCT-----GCCAGA----TCACTAGGCTTCCAAGG-----
>gene=chr17_47785666-47785828; species=equCab
CAGGGCAGATCCAACAGGCTTTTCCCCAGTCGGCGGTCAGGCTTCTGCTGGGTCCTAACG--GACCCTCTTAGTGGAGCCTTAGTGCCCCCTAGCCGCTGCCGAGCGTCAGGCACTCTACCCTCTCTAACAGAAGA----tcactaggcttccaaggg----
>gene=chr17_47785666-47785828; species=gorGor
CAGAGCAAATCCAATAGTCTTTTCCGCGGCGGGCGGCCA-GCTTCTGCTGGGTCCTAATGCCAAATCCCTTACTGGAGCCTCAGCGCCGCCTAGCTGCTGCCCAGCGTCAGCGACTTTACCTGCTCATTACCTAGGCACATCACTAGGCTTCCAAGGGGGAG
>gene=chr17_47785666-47785828; species=panTro
CAGAGCAAATCCAATAGTCTTTTCCGCGGCGGGCGGCCAGGCTTCTGCTGGGTCCTAATGCCAAATCCCTTACTGGAGCCTCAGCGCCGTCTAGCTGCTGCCCAGCGTCAGCGACTTTACCTGCTCATTACCTAGGCACATCACTAGGCTTCCAAGGGGGAG
>gene=chr17_47785666-47785828; species=papHam
CAGAGCAAATCCAATAGTCTTTTCCGCGGCGGGCGGCCAGGCTTCTGCTGGGTCCTAATGCCAAATCTCTTACTGGAGCCTCAGCGCCGTCTAGCTGCTGCCTAGCGTCAGCGACTTTACCTGCTCATTACCTAGGCACTTCACTAGGCTTCCAAGGGGGAG
>gene=chr17_47785666-47785828; species=ponAbe
CAAAGCAAATCCAATAGTCTTTTCCGCGGCGGGCGGCCAGGCTTCTGCTGGGTCCTAATGCCAAATCTCTTACTGGAGCCTCAGCGCCGTCTAGCTGCTGCCCAGCGTCAGCGACTTTACCTGCTCATTACCTAGGCACATCACTAGGCTTCCAAGGGGGAG
>gene=chr17_47785666-47785828; species=rheMac
CACAGCAAATCCAATAGTCTTTTCCGCGGCGGGCGGCCAGGCTTCTGCTGGGTCCTAATGCCAAATCTCTTACTGGAGCCTCAGCGCCGTCTAGCTGCTGCCTAGCGTCAGCGACTTTACCTGCTCATTACCTAGGCACTTCACTAGGCTTCCAAGGGGGAG
>gene=chr17_48228410-48228564; species=hg19
GAGCCTCGGTCTTTCTCTGGCTTTGCCCGAGCGGCGGCTGCCGGAGACCGAGCGGCTGCCCTTCTCGCAGCCGCCGCTGGGGGACTGGCACCTCTGGGTCCTAAAGGGATCGGATTTCCGGGGCCGGAGCCTGTGAGCCCTCCCCTTCCCCTCC
>gene=chr17_48228410-48228564; species=bosTau
GAGCCTCGGTCTTTCTCTGGCTCTGCCCGAGCGGCGGCTGCCGGAGACCAAGCGGCTGCCCTTCTCGCCGCCGCCGCTGGGGGACTGGCATCTCTGGGTCCTAAAGGGATCGGATTTCCGGGACCGGAGCCTGTGAGCCCTCCCCTTCCCCTCC
>gene=chr17_48228410-48228564; species=calJac
GAGCCTCGGTCTTTCTCTGGCTCTGCCCGAGCGGCTGCTGCCGGAGACCGAGCGGCTGCCCTTCTCGCCGCCGCCGCTGGGGGACTGGCACCTCTGGGTCCTAAAGGGATCGGATTTCCGGGGCCGGAGCCTGTGAGCCCTCCCCTTCCCCTCC
>gene=chr17_48228410-48228564; species=canFam
GAGCCTCGGTCTTTCTCTGGCTCTGCCCGAGCGGCGGCAGCCCGACACCGAGCGGCTGCCCTTCTCGCCGCCGCCGCTGGGGGACTGGCACCTCTGGGTCCTAAAGGGATCGGATTTCCGGGGCTGGAGTCTGTGAGccctccccttcccctcc
>gene=chr17_48228410-48228564; species=equCab
----------------------------------------------------------------------------------------------------------------------------------------------------------
>gene=chr17_48228410-48228564; species=gorGor
GAGCCTCGGTCTTTCTCTGGCTTTGCCCGAGCGCCGGCTGCCGGAGACCGAGCGGCTGGCCTTCTCGCAGCCGCCGCTGGGGGACTGGCACCTCTGGGTCCTAAAGGGATC-GATTTCCGGGGCCGGAGCCTGTGAGCCCTCCCCTTCCCCTCC
>gene=chr17_48228410-48228564; species=panTro
GAGCCTCGGTCTTTCTCTGGCTTTGCCCGAGCGGCGGCTGCCGGAGACCGAGCGGCTGCCCTTCTCGCAGCCGCCGCTGGGGGACTGGCACCTCTGGGTCCTAAAGGGATCGGATTTCCGGGGCCGGAGCCTGTGAGCCCTCCCCTTCCCCTCC
>gene=chr17_48228410-48228564; species=papHam
GAGCCTCGGTCTTTCTCTGGCTCTGCCCGAGCGGCGGCTGCCGGAGACCGAGCGGCTGCCCTTCTCGCCGCCGCCGCTGGGGGACTGGCACCTCTGGGTCCTAAAGGGATCGGATTTCCGGGGCCGGAGCCTGTGAGCCCTCCCCTTCCCCTCC
>gene=chr17_48228410-48228564; species=ponAbe
GAGCCTCGGTCTTTCTCTGGCTCTGCCCGAGCGGCGGCTGCCGGAGACCGAGCGGCTGCCCTTCTCGCAGCCGCCGCTGGGGGACTGGCACCTCTGGGTCCTAAAGGGATCGGATTTCCGGGGCCGGAGCCTGTGAGCCCTCCCCTTCCCCTCC
>gene=chr17_48228410-48228564; species=rheMac
GAGCCTCGGTCTTTCTCTGGCTCTGCCCGAGCGGCGGCTGCCGGAGACCGAGCGGCTGCCCTTCTCGCCGCCGCCGCTGGGGGACTGGCACCTCTGGGTCCTAAAGGGATCGGATTTCCGGGGCCGGAGCCTGTGAGCCCTCCCCTTCCCCTCC
>gene=chr17_48229389-48229547; species=hg19
GCCCTGGGTGTGAGAGTCCGCCCTCTGGACAGGTCCAGGTGAGCTGGTTCATTCCACACATCCCAGAAACTGGTGAACACAATGGGCCCTAGGACCCAGAGAACAACTCAGGCACAAAGCCTCCCCCCACTCCCAGCTGCTTCCTGCATCTCAGGCCT
>gene=chr17_48229389-48229547; species=bosTau
--------------------------------------------------------------------------------------------------------------------------------------------------------------
>gene=chr17_48229389-48229547; species=calJac
---------------------------------------------------------------------------------------------------------------------------CCCCCACTCCCAGCTGCTTCCTGCATCTCAGGCCT
>gene=chr17_48229389-48229547; species=canFam
GGGCTGGGAGTTAAGGTCCACTCCCTAGACAGGTCCAGATGCGCTACTTCACGCCACAGATCCCAGAAAATGATGAACAGTGTGGACCCTAGGACCCAGAGAACAACTCAGGCACAAAGCCTCCCCCCACTCCCAGCTGCTTCCTGCATCTCAGGCCT
>gene=chr17_48229389-48229547; species=equCab
GGGCTGGGAGTGAAAGTCCACCCCCTAGACAGGTCCAGATGCTCTGCTTCACTCCACAGATCCCAGAAAATGGTGAACATTGTGGACCCTAGGACCCAGAGAACAACTCAGGCACAAAGcctccccccactcccagctgcttcctgcatctcgggcct
>gene=chr17_48229389-48229547; species=gorGor
GCCCTGGGTGTGAGAGTCCGCCCTCTGGACAGGTCCAGGTGAGCTGGTTCAGTCCACACATCCCAGAAACTGGTGAACACAATGGGCCCTAGGACCCAGAGAACAACTCAGGCACAAAGCCTCCCCCCACTCCCAGCTGCTTCCTGCATCTCAGGCCT
>gene=chr17_48229389-48229547; species=panTro
GCCCTGGGTGTGAGAGTCCGCCCTCTGGACAGGTCCAGGTGAGCTGGTTCAGTCCACACATCCCAGAAACTGGTGAACACAATGGGCCCTAGGACCCAGAGAACAACTCAGGCACAAAGCCTCCCCCTACTCCCAGCTGCTTCCTGCATCTCAGGCCT
>gene=chr17_48229389-48229547; species=papHam
GCCCTGGGTGTGAGGGTCCACCCTCTGGACAGGTCCAGGTGAGCGGGTTCAGTCCACACATCCCAGAAACTGGTGAACACAATGGGCCCTAGGACCCAGAGAACAACTCAGGCACAAAGCCTCCCCCCACTCCCAGCTGCTTCCTGCATCTCAGGCCT
>gene=chr17_48229389-48229547; species=ponAbe
------------------CGCCCTCCGGACAGATCCAGGTGAGCTGGTTCAGTCCACACATCCCAGAAACTGGTGAACACAATGGGCCCTAGGACCCAGAGAACAACTCAGGCACAAAGCCTCCCCCCACTCCCAGCTGCTTCCTGCATCTCAGGCCT
>gene=chr17_48229389-48229547; species=rheMac
GCCCTGGGTGTGAGGGTCCACCCTCTGGACAGGTCCAGGTGAGCGGGTTCAGTCCACACATCCCAGAAACTGGTGAACACAATGGGCCCTAGGACCCAGAGAACAACTCAGGCACAAAGCCTCCCCCCACTCCCAGCTGCTTCCTGCATCTCAGGCCT
>gene=chr17_73512361-73512678; species=hg19
TCCTCAGGCTTTACTGGAGAGAAGCCCCGAGGAGGGCTAGGGGCAAAAGAGGGGCCTTCTGCATCTCCAGCAACCTGCGGGCTGAGCTCCCAGACCCGGCGTCGGGGTGCGCTTCCGGGCGGGCGCTAGGACCGGGGACAATcaggagggcgcagagcgggctggggcggtgcagggggcggggctgccgcggcattgcggatcggcgggcactagggcagcgcggagctccggcggtgggcggggcgtggcggcgcgcgcagcggcaggcggcggcgggatggagcCCGAGCCCGAGCCCGCGGCCGTGGAGGTTC
>gene=chr17_73512361-73512678; species=bosTau
TTCTCGAGAACTACTAGAGAGGAGCCCAGAGGCGGGCGGGGGATAGGAGAGGGAGCTCCTACAAATCCAGAAACTAGCA-----AGCTCTCCGCCCCGTAATCGCGGCATATTTGTCGGCGGGCGCTAGGACCCAGGACACCCAGGAAGGTGGGAAGC---------AGGTGGGTGGA-CCGGAGCCCCGGGGAGCGGCGGTGGAACGCGCGCTAGGGCCGCGCGGACTCCCGGCGGTgggcggggcgggg-gccgCGCGCAGCGTCGGCCAGCCACCCGATGGATCCCGAGCCTGAGTCGGCCTCCGTGGAGGTTC
>gene=chr17_73512361-73512678; species=calJac
TCCTGAGGCTTTACTGGAGAGAAGCCCCGAGGAGGGCTGGGAAGAGGAGAAGGGAATCCTGCACCTCCAGCAACCTGCGGGCTGAGCTCCGAGCCTCGGCGTCGGGGCGTGCCTCAGTGCGGGCACTAGGACCCGGGACAGTCAGGAGGGCGCCGAGC------GGGCGGGGAAAGGGGC-GGGCTGCCGCGGCGGCACGGATCGGCGGGCGCTAGGGCAGCGCGGAGCTCCAGTGGTGGGCGGGGCGTGGCAGCGCGCGCAGCGGCAGGCGGCGGCGGGATGGAGCCTGAGCGCGAGCCCGCGGCAGTGGAGGTTC
>gene=chr17_73512361-73512678; species=canFam
TCCTCGATTTTTACTAGAGAGGATCCCGGAGGACGGCTTGGG--AGGAGAGGGAGCTCCTACAAATCCAGACACCTGCAG-----TCTCTCTGCCCCGGAATCGCGGCAAACTTGT-------TGGCAGGGCTTCGGCCGGCCAGGGAGGTGGAAAGC---------CGGCTGGTGGAGCCGGGGGCTCGTGGCGCGGCGGGAGGATGGGCGCTAGGGCCACGCGGAGCTCCGGCGGTGGGCGGGCCGGGG-GCCGCGCGCAGCCGCAGACGGCGGCCCGATGGAGCCCGAGCTCGAGCCCGGCGCGGTGGAGGTTC
>gene=chr17_73512361-73512678; species=equCab
TCCTCAAGTTTTACTAGGGAGGATCCCAGTGGAGGGCTGGGGACAGGAGAGG-------------------------------------------------------------------------------------------------------------------------------------------------------------------------------------------------------------------------------------------------------------------------
>gene=chr17_73512361-73512678; species=gorGor
TCCTCAGGCTTTACTGGAGAGAAGCCCCGTGGAGGGCTAGGGGCAAAAGAGAGGCCTTCTGCATCTCCAGCAACCTGCGGGCTGAGCTCCCAGACCCGGCGTCGGGGTGCGCTTCCGGGCGGGCGCTAGGACCGGGGACAATCAGGAGGGCGCAGAGCGGGCTGGGGCGGTGCAGGGGGCGGGGCTGCCGCGGCATTGCGGATCGGC--------------------------------------------------------------------------------------------------------------
>gene=chr17_73512361-73512678; species=panTro
TCCTCAGGCTTTACTGGAGAGAAGCCCCGAGGAGGGCTAGGGGCAAAAGAGGGGCCTTCTGCATCTCCAGCAACCTGCGGGCTGAGCTCCCAGACCCGGCGTCGGGGTGCGCTTCCGGGCGGGCGCTAGGACCGGGGACAATcaggagggcgcagagcgggctggggcggtgcagggggcggggctgccgcggcgttgcgga-cggcgggcactagggcagcgcggagctccggcggtgggcggggcggggcggcgcgcgcagcggcaggcggcggcgggatggagcCCGAGCCCGAGCCCGCGGCCGTGGAGGTTC
>gene=chr17_73512361-73512678; species=papHam
TGCTCAGGCTTTACTGGAGAGAAGCCCCGAGGAGAGCTGGGGGCAAAAGAGGGGGCTCCTGCATCTCCAGCAACCTGCGAGCTGAGCTCCCAGACCCGGCGTCGGGGCGCGCTTCCGGGAGGGCGCTAGGACCCGGGACAGTcaggagggcgcagagcggactggggcggtgcagggggcggggctgccgcggcagggcagatcggcgggcgctaggacagcgcggagctccggcggcgggcggggcggggcgtcgcgcgtagaggcaggcggcggcgggatggagTCCGAGCCCGAGCCCGCGGCCGTGGAGGTTC
>gene=chr17_73512361-73512678; species=ponAbe
-----------------------------------------------------------------------------------------------------------------------------------------------------------------------------------------------------------------------------------------------------------------------------------------------------------------------------
>gene=chr17_73512361-73512678; species=rheMac
TGCTCAGGCTTTACTGGAGAGAAGCCCCGAGGAGAGCTGGGGGCAAAAGAGGGGGCTCCTGCATCTCCAGCAACCTGCGAGCTGAGCTCCCAGACCCGGCGTCGGGGCGCGCCTCCGGGAGGGCGCTAGGACCCGGGACAGTcaggagggcgcagagcggactggggcggtgcagggggcggggctgccgcggcagggcagatcggcgggcgctaggacagcgcggagctccggcggcgggcggggcggggcgtcgcgcgtagaggcaggcggcggcgggatggagTCCGAGCCCGAGCCCGCGGCCGTTGAGGTTC
>gene=chr16_3451188-3451255; species=hg19
CAGCGAGTGGCATCGGCCCCGCCCCCAGCCCGTGCTCGCCGGTGTCGGGTCCTAAGTCCCTCGGTCT
>gene=chr16_3451188-3451255; species=bosTau
CGACAAGAGGCTTCTGCCCCGCCCCCAGCCGTGGC-----------------------------TCC
>gene=chr16_3451188-3451255; species=calJac
CGGCGAGAGGCATGGACACCGCCCCCAGCCCGTGCTCGCTGGTGCCGGGTCCCCAGTTCCCCAGTCC
>gene=chr16_3451188-3451255; species=canFam
CGACGAGCGGCCTCGGCCCCGC-CCCAGCCCTGGCACCTGGGTGCC---------------GCATCC
>gene=chr16_3451188-3451255; species=equCab
CCACGAGCGGCTTCGGCCCCGCCCCCAGCCCCGGCTCCTGGGTTCC---------------GGGTCT
>gene=chr16_3451188-3451255; species=gorGor
CAGCGAGTGGCATCGACCCCGCCCCCAGCCCGTGCTCGCCGGTGTCGGGTCCTAAGTCCCTCAGTCT
>gene=chr16_3451188-3451255; species=panTro
CAGCGAGTGGCATCGACCCCGCCCCCAGCCCGTGCTCGCCGGTGTCGGGTCCTAAGTCCCTTGGTCT
>gene=chr16_3451188-3451255; species=papHam
CGGCGAGTGGAATCGACCCCGCCCCCAGCCCGTGCTCGCAGGTGCCGGGTCCCAAGTCCCGCGGTCC
>gene=chr16_3451188-3451255; species=ponAbe
CAGCGAGTGGCATCGACCCCGCCCCCAGCCCGTGCTCGCCGGTATCGGGTCCCAAGTCCCGCGGTCT
>gene=chr16_3451188-3451255; species=rheMac
CGGCGAGTGGAATCGACCCCGCCCCCAGCCCGTGCTCGCAGGTGCCGGGTCCCAAGTCCCGCGGTCC
>gene=chr16_30367131-30367253; species=hg19
AGCCTGGGGCCCCTGGACGGCTCTCCGGGCACTTTCTGAACACACCTCCCTTTAGGACCCAGGGGAAATAATTTGTCCCACGCCCATACCCTGGGCGAGTTCCTGGTTTCTGAGGTGGGAGA
>gene=chr16_30367131-30367253; species=bosTau
CTCCTGGAGGC----------TCCTGGGACACTTTCCGAACCCAGCTCCTTTTAGGACCCAGGGGAAGTCAATCAGCCGCCTCCTAGCCCCTGGGCAAGTTCCTGGTTTGTGAGGTGGGAGA
>gene=chr16_30367131-30367253; species=calJac
AACCTGGGGCCCCTGGATGGCTCTCCGGGCACTTTCTGAACACAGCACCCTTTAGGACACACGGGTAGTCATGTGTCCCACGTCCATTCCCTGGGCGAGTTCCTGGGTTCTGCGGTAGGTGA
>gene=chr16_30367131-30367253; species=canFam
AGCCTGGAGGCCCGGGGTGG-TTCCGGGGCACTTGCCGAACACAGGTCTCTTTAGGACCCGGGGGAAGTCATTTACCCGACACCTATCCCCTGGG-GAGTTCCTGGTTTGAGAGGTGGGAGA
>gene=chr16_30367131-30367253; species=equCab
CGCCTGGAGGCCTCCGACTGCTCTTGGGACACTTTCCGAAACCAGCTCCCTTTAGGACCCAGGGAAAGTCATTTACCCCGCGCCAAGCCCCTGGA----TTCCCAGTTCT-GAGATGGGAGA
>gene=chr16_30367131-30367253; species=gorGor
AGCCTGGGGCCCCTGGACGGCTCTCGGGGCACTTTCTGAACACACCTCCCTTTGGGACCCAGGGGAAGTAATTTGTCCAACGCCCATACCTTGGGCGAGTTCCTGGTTTCTGAGGTGGGAGA
>gene=chr16_30367131-30367253; species=panTro
AGCCTGGGGCCCCTGGACGGCTCTCGGGGCACTTTCTGAACACACCTCCCTTTAGGACCCAGGGGAAGTAATTTGTCCCACGCCCATACCCTGGGCGAGTTCCTGGTTTCTGAGGTGGGAGA
>gene=chr16_30367131-30367253; species=papHam
AGCCCGGGGCCCCT-GACGGCTCTTGGGGCACTTTCTGGACACAGCTCCCTTTAGGACCCAGGGGAAGTCATTTGTCCCACGCCCATACCCTGGGCGAGTTCGTGGCTTCTGAGGTGGGAGA
>gene=chr16_30367131-30367253; species=ponAbe
AGCCTGGGGCCCCTGGACGGCTCTCGGGACGCTTTCTGAACACAGCTCCCTTTAGGACCCAGGGGAAGTAATTTGTCCCACGCCCATACCCTGGGCGAGTTCCTGGTTTCTGAAGTGGGAGA
>gene=chr16_30367131-30367253; species=rheMac
AGCCCGGGGCCCCTGGACGGCTCTCGGGGCACTTTCTGGACACAGCTCCCTTTAGGACCCAGGGGAAGTCATTTGTCCCACGCCCATACCCTGGGCGAGTTCCTGGCTTCTGAGGTGGGAGA
>gene=chr16_31084518-31084883; species=hg19
ACGAAGGATGAGGAGATGAACAAATGAATGGACGGAAGGCCGAATGAGGGACAAAGGCTTGCAAGATGGCGTTCTCTAGGACCGCGGGAGTGGTGGCCGGGCCTCAGCAGGGGAGGGGGCCGCCGGCGCCTGGGATCTTGCAGCGCGGGCCACGCGACCGGGACAAAAACCCAAAACATGGCGGGCTCTAGGACCCCCGGGACCACACCGCGCCGGGCCAGCAGCCGCGCGGGCCGAGCCTGGGTGTCCGCAGCCCAGAACCGCGGAGACAGCCGGCGGGTTCTAGGACCTGCTGGGCCCGCAATGCGCCCGGGGCCGCTCACAGCCCGCCCCGCCCGCGCTGCTCGCGCTGGGCCAACCCGGCC
>gene=chr16_31084518-31084883; species=bosTau
ACGAAGAATGACAGAATGAACAAATGAATGGACCGAAGGCCAGACCCTGGACAAAGGCCTGCAAGATGGCGTTCTCTAGGACCGCGGGAGGGGCGGCCGGACCTCGAccggggcgggggccgccggcgccAGGGACCATGCTAGGCGGGCTGCGCGCCTGGGACAAAAGCCCGCAACATGGCGGGCTCTAGGACCCTCGGGTCCGCACGGCACTACGCGGGCAGCCGTGCCGCCTAAGCCCAGGCGTCTGCCGC-CCGGTCCGCCGGGACAGCCGGCGGGTTCTAGGACCCGCTGGGCCTGGAGCCCGCCCCGGGCCGCACTCCTCCCGCCCCGCCCGCACCGCTCGGGCCAGGCCAACCCCATC
>gene=chr16_31084518-31084883; species=calJac
ACGAAGGATGAGGGGATGAACAAATGAATGGACGGAGGGCTGAATTCAGGACAAAGGCTTGCAAGATGGCGTTCTCTAGGACCGCGGGAGGGGTGGCCGGGCCTCGGCCGGGGAGGGGACCTCCGGCGCCGGGGACCTCGCTACGCGGCCCGCGCTGCCGGAACAAAAGCCCACAACATGGCGGGCTCTAGGACCCCCGGGCTCGCACCATGCCGGGCCGGCAGCCGCGCGGGCCGAGCCAGGGCTTCCGCGTCCCCGAACCGCGGAGACAGCCGGCGGGTTCTAGGACCTACTGGGCCTGCAGCTCGTCCTGGGCCGCTCACCGCCCGCCCCGCCCGCGCTGCTCGGGCCGGGCCAACCCAGCC
>gene=chr16_31084518-31084883; species=canFam
ACGAAGA---AGAGAACGAGCAAATGAATGGGCCAAGGGCCGGGCGCTGGACAAAGGCCTGCAAGATGGCGTTCTCTAGGACCGCGGGAGGGGCGGCCGGACCTCGGCCGGGGAGGGGGGCGCAGACGCCGGGGACCTGGTTAGGCAGCCCGCGCGCCTGGGACAAAAGCCCGCAACATGGCGGGCTCTAGGACCCCCAGGCCCGCACCGCGCAAGGCGGGCAGCCGCGCCGGCCGAGCCCCGGCGTCCGCAGC-CCGGCCCGCGGGGACAGCCGGCGGGTTCTAGGACCCGCTggg-ccggagcccgcccggggccgcactcctcccgccccgcccgcgcTGCTCGCGCCAGGCCAACCCCATC
>gene=chr16_31084518-31084883; species=equCab
ACGAAGAATGAGAGAATGGACAAATGAATGGACCAAGGGCCGGACGCTGGACAAAGGCCTGCAAGATGGCGTTCTCTAGGACCGCAGGAACGGCGGCCGGACCTCGGCCGCGGAGGGGGCTGCAGGCACTGGGGACCCTGCGAGACGGGCCGCGCGCCTAGGACAAAAGCCCGCAACATGGCGGGCTCTAGGACCCTCGGGCCCGCAACGTGCAAGGCGGGCAGCCGCGCCAGCCGAACCCTAGCCTCCGCAGC-CCGACCCGCGGGGACAGCCGGCGGGTTCTAGGACCCGCTgggcccggagcccgcccggggccgcACTCCTCCTGCCCCGCCCGCGCTGCTCGCGCCAGGCCAACCCCATC
>gene=chr16_31084518-31084883; species=gorGor
ACGAAGGATGAGGAGATGAACAAATGAATGGACGGAAGGCCGAATGAGGGACAAAGGCTTGCAAGATGGCGTTCTCTAGGACCGCGGGAGTGGTGGCCGGGCCTCAGCAGGGGAGGGGGCCGCCGGCGCCGGGGATCTTGCAGCGCGGACCTCGCGGCCGGGACAAAACCCCGCAACATGGCGGGCTCTAGGACCCCCGGGACCACACCGCGCCGGGCCAGCAGCCGCGCGGGCCGAGCCTGGGTGTCCGCAGCCCAGAACCGCGGAGACAGCCGGCGGGTTCTAGGACCTGCTGGGCCCGCAATGCGCCCGGGGCCGCTCACAGCCCGCCCCGCCCGCGCTGCTCGCGCTGGGCCAACCCGGCC
>gene=chr16_31084518-31084883; species=panTro
ATGAAGGATGAGGAGATGAACAAATGAATGGACGGAAGGCCGAATGAGGGACAAAGGCTTGCAAGATGGCGTTCTCTAGGACCGCGGGAGTGGTGGCCGGGCCTCAGCAGGGGAGGGGCCCGCCGGCGCCTAGGATCTTGCAGCGCGGGCCGCGCGGCCGGGACAAAAACCCGCAACATGGCGGGCTCTAGGACCCCCGGGACCACACCGCGCCGGGCCAGCAGCCGCGCGGGCCGAGCCTGGGTGTCCGCAGCCCAGAACCGCGGAGACAGCCGGCGGGTTCTAGGACCTGCTGGGCCCGCAATGCGCCCGGGGCCGCTCACAGCCCGCCCCGCCCGCGCTGCTCGCGCTGGGCCAACCCGGCC
>gene=chr16_31084518-31084883; species=papHam
ACGAAGGATGCGGGGATGAACAAATGAATGGACGGAGGGCCGAATGCGGGACAAAGGCTTGCAAGATGGCGTTCTCTAGGACCGCGAGAGTGGTggcccggcctcggccggggagggggccgccggcgccggggACCTTGCAGCGCGGGCCGCGCGGCCGGGACAAAAGCCCGCAACATGGCGGGCTCTAGGACCCCCGGGCCCGCACCGAGCCGGAACGGCAGCCGCGCGGGCCGAGCCTGGGTGTCCGCAGCCCAGAACCGCGGAGACAGTCGGCGGGTTCTAGGACCTGCTGGGCCCGCAATGCGCCCAGGGCCGCTCACCGCCCGCCCCGCCCGCGCTGCTCGCGCTGGACCAACCCAGTC
>gene=chr16_31084518-31084883; species=ponAbe
ACGAAGGATGAGGAGATGAACAAATGAATGGACAGAGGGCCGAATGAGGGACAAAGGCTTGCAAGATGGCGTTCTCTAGGACCGCGGGAGTGGTGGCCCGGCCTCGGCAGGGGAGGGGGCCGCCGGCGCCGGGGATCTTGCAGCGCGGGCCGCGCGGCCGAGACAAAAACCCGCAACATGGCGGGCTCTAGGACCCACGGGACCGCAccgcgccgggccggcagccgcgcgggccgAGCCTGGGTGTCCGCAGCCCAGAACCGCGGAGACAGCCGGCGGGTTCTAGGACCTGCTGGGCCCGCAATgcgcccggggccgctcaccgcccgccccgcccgcgcTGCTCGCGCTGGGCCAACCCGGCC
>gene=chr16_31084518-31084883; species=rheMac
ACGAAGGATGCGGGGATGAACAAATGAATGGACGGAGGGCCGAATGCGGGACAAAGGCTTGCAAGATGGCGTTCTCTAGGACCGCGAGAGTGGTggcccggcctcggccggggagggggccgccggcgccggggACCTTGCAGCGCGGGCCGCGCGGCCGGGACAAAAGCCCGCAACATGGCGGGCTCTAGGACCCCCGGGCCCGCACCGAGCCGGCACGGCAGCCGCGCGGGCCGAGCCTGGGTGTCCGCAGCCCAGAACCGCGGAGACAGTCGGCGGGTTCTAGGACCTGCTGGGCCCGCAATGCGCCCAGGGCCGCTCAccgcccgccccgcccgcgctgcgcgcgcTGGACCAACCCAGTC
>gene=chr16_31084940-31085162; species=hg19
TGCCCGGGGCCCTCGCGGCTTCCCGCCGACGTTTCCTACCTGATGAGACTTGTGCTGACTCCGTGGCGTCGGCGTCGGCTCCTCGCACCGACGGAGCCCGGACCCTGCCAAACAGGGGCCGGCGCTAGGACCCAGCGGGGGGCGGGGAGGTGGGACCGGTGGCGCGGCGAGCGGAAGTGAGGGATCTTCCTCAGCTAGGAAGGAAGGGAAAGTTCCCGGGGA
>gene=chr16_31084940-31085162; species=bosTau
TGCCCAGGATCTCTGCATCTTCCCGCCGGCGTTTCCTACCTCAAGAGAGTTGGGCTGGCTCCGTGGCGTCAGCTGCAGCTCCTCTCACCGACAGAGCCCGGACTCTGCCAGGGAGGGGCAGGCGCTAGGACCCAGCggggggggggggggacaggaggcggggCCGGCGAACGGAAGTGAGAGAGCTTTCCCGGCAAGGGAGGAAGACAGAGTTCACCGAGC
>gene=chr16_31084940-31085162; species=calJac
TGCCCCGGGCCATCGCAGCTTTCCGCCGGCGTTTCCTACCTGATGAGACTTAGCCTGCCTCCGTGGTGACGGCG-CGGCTCCTCGCACTGACGGAGCCCGGACCCTGCCAAAGAGCGGCTGGCGCTAGGACCCAGCGGGGGGCGGGGAGGCGGGGCCGGTGGCCCAGCGAGCGGAAGTGAGGGACCTTCCCCAGCTAGGAAGGAAGGGAAAGTTCCTCGGGA
>gene=chr16_31084940-31085162; species=canFam
GGCCCGGGGTCCCCGCGGCTTCCCACTGGCATTTCCTACCTTAACGAACTTGGGCTGGCTCCGCGGCGTCAGCGGCGGCCGCTCTCGCCGACGGAGCCCGGACACTGCCAGGGAGAGGCAGGCACTAGGACCCAGCGGGGGGGGGGGGGAGGGGGAGGCGGGGCTGGCAAGCGGAAGTGCGGGAGCTCTTCTCGCCCGGGAGGAAGGCAAAGTTTACCTGAC
>gene=chr16_31084940-31085162; species=equCab
TGCCCGGGCTTCCTGCGACTCCCCGCCGGCGTTTCCTACCTGAACGGACTTGGGCTGGCTCCGTGGCGTCAGCGGCAGCTCCTCTCCCCGACGGAGCCCGGACTCTGCCAGGGAGGAGCAGGCGCTAGGACCCAGCGCCGAGGAGGGGAAAGGGGAGGCGGGGCCGGCGAGCGGAAGTGAGGGAGGTTTCCTGGCTAGGGAGGAAGGCAAAGTTTGCCCGGC
>gene=chr16_31084940-31085162; species=gorGor
TGCCCGGGGCCCTCGCGGCTTCCCGCCGGCGTTTCCTACCTGATGAGACTTGTGCTGACTCCGTGGCGTCGGCGTCGA-TCCTCGCACCGACGGAGCCCGGACCCTGCCAAACAGAGGCCGGCGCTAGGACCCAGCGGGGGGCGGGGAGGTGGGAGCGGTGGCGCGGCGAGCGGAAGTGAGGGATCTTCCTCAGCTAGGAAGGAAGGGAAAGTTCCCGGGGA
>gene=chr16_31084940-31085162; species=panTro
TGCCCGGGGCCCTCGCGGCTTCCCGCCGGCGTTTCCTACCTGATGAGACTTGTGCTGACTCCGTGGCGTCGGCGTCGGCTCCTCGCACCGACGGAGCCCGGACCCTGCCAAACAGAGGCCGGCGCTAGGACCCAGCGGGGGGCGGGGAGGTGGGACCGGTGGCGCGGCGAGCGGAAGTGAGGGATCTTCCTCAGCTAGGAAGGAAGGGAAAGTTCCCGGGGA
>gene=chr16_31084940-31085162; species=papHam
TGCCCGGGGCCCTCGCGGCTTCCCGCCGGCGTTTCCTACCTGATGAGACTTGGGCTGACCCAGTGCTGTCGGCGTCGGCTCCTCGCACTGACGGAGCCCGGATCCTGCCAAAGAGGGGCCGGCGCTAGGACCCAGCGGGGGGCGGGGAGGCGGGACCGGTGGCCCGGCGAGCGGAAGTGAGGGACCTTCCTCAGCTAGGAAGGAAGGGAAAGTTCCCGGGGA
>gene=chr16_31084940-31085162; species=ponAbe
TGCCCAGGGCCCTCGCGGCTTCCCGCCGGCGTTTCCTACCTGATGAGACTTGTGCTGACTCCGTGGCGTCGGCGTCGGCTCCTCGCACCGACGGAGCCCGGACTCTGCCAAAGAGGGGCCGGCGCTAGGACCCAGCGGGGGGCGGGGAGGTGGGACCGGTGGCGCGGCGAGCGGAAGTGAGGGATCTTCCTCAGCTAGGAAGGAAGGGAAAGTTCCCGGGGA
>gene=chr16_31084940-31085162; species=rheMac
TGCCCGGGGCCCTCGCGGCTTCCCGCCGGCGTTTCCTACCTGATGAGACTTGGGCTGACCCAGTGCTGTCGGCGTCGGCTCCTCGCACTGACGGAGCCCGGATCCTGCCAAAGAGGGGCCGGCGCTAGGACCCAGCGGGGGGCGGGGAGGCGGGACCGGTGGCCCGGCGAGCGGAAGTGAGGGACCTTCCTCAGCTAGGAAGGAAGGGAAAGTTCCCGGGGA
>gene=chr16_31484118-31484368; species=hg19
GGATGGAGAGAGGTGTCTTGTCCGGAAGGGGGACCCAGGTATCTCGTCCTCCCTGCGAAGCCTGGGGCTGGAAGGCTGTGCGCTCCACGGGAGAGAGGGGCTTCCGGCCCCTGGCGGTAGAGGGCGCTGCTCGGTAGGGGTAACTGACGCTGTACCGCAGATAAACAGCCAATCAGAAGGCAGGTCCCAGCGAAGCGCCAGTGAGGAGCCCAGGGCGGGACTCAGGGGCCTGGGAGTGGCCAGGCTGGGC
>gene=chr16_31484118-31484368; species=bosTau
ACGGGGAGAGTTGTGTCTTGGCAGAAAGGAGGACCCACGCATCTCATCCTCCCGTTTGGAACCGGGGCAGGAAGGCTTTGCGCTCCGT-GGAGAGAAGGAGTTCCAGCACCCTGAGGTAGGGGGTGCTGCTCAGAATGAGTAACGAGAACTGTAC--TGAAGAAAAAACCAATCAGAAAGCAGGTCCCAGCAGACCACCAATTAGTTGCATAGGGTGGAGCCCAGGCATCTGGAGGTGGCCAGGGCTGGG
>gene=chr16_31484118-31484368; species=calJac
GGATGGAGGGGGGTGTCTTGTCAGGAATGGGGACATAGGTATCTCGTCCTTCCTGCCGAGCCTGGGGCTGGAAGGCTGTGCGCTCCACGGGAGAGAGGGGCTTCCTGCCCCCGGCGGTAGAGGGCGCTGCTGGGTAGGGGTAACTGACGCGGTACCGCGGAGAAGCAGCCAATCAGAAAGCAGGTTCCAGCGAAGCGCTAGTAAGGAGCGCCGGGCGGGACTCAGGAGCCTGGGAGTGGCCAGGCTGGGC
>gene=chr16_31484118-31484368; species=canFam
GTGGGGGTGGGG-TGTCTTTGGAGGAAGGAGGACCCAGGCATCTCCTCCTCCTTGTTGGAAACGCGG--GGAAGGCTGTGCTCTCCATGCGAGAGAGGGGGTTCATGCACCCTGCGATAGGGGGTGCTGCTCGCCTGGGGTAACCGGCGC-----CGTGGAAAATAAGCCAATGGGAACGCAGGTCCCGGCTGACCACCAATGAGGAGCGCCGGGTGGGACCCAGGGTCC--------------------
>gene=chr16_31484118-31484368; species=equCab
----GGGCGGG--TGTCTTGGCAGGAAGGAGGACCCACTCATCACATCTTCCCTGTTGGGACTGGGGCTAGAAGGCTGAGC-CTCCATGGGACAGAAGGTGTTCCAGCACCCTGCAGTAGGGGGTGCTGCTCAGTAGGGGTAACGGGCACCGTACTGTGAAGAATAAGCCAATCAGAAAGCAGGTCCCAGAAGACCACCAATAAGGTGCATAGGGTGGGACCAAGTGGCC------TG------------
>gene=chr16_31484118-31484368; species=gorGor
GGATGGAGAGAGGTGTCTTGTCCGGAAGGGGAACCCAGGTATCTCGTCCTCCCTGCGAAGCCTGGGGCTGGAAGGCTGTGCGCTCCACGGGAGAGAGGGGCTTCCGGCCCCTGGCGGTAGAGGGCGCTGCTCGGTAGGGGTAACTGACGCTGTACC-CAGATAAACAGCCAATCAGAAGGCAGGTCCCAGCGAAGCGCCAGTGAGGAGCGCAGGGCGGGACTCAGGGGCCTGGGAGTGGCCAGGCTGGGC
>gene=chr16_31484118-31484368; species=panTro
GGATGGAGAGAGGTGTCTTGTCCGGAAGGGGGACCCAGGTATCTCGTCCTCCCTGCGAAGCCTGGGGCTGGAAGGCTGTGCGCTCCACGGGAGAGAGGGGCTTCCGGCCCCTGGCGGTAGAGGGCGCTGCTCGGTAGGGGTAACTGACGCTGTACCGCAGATAAACAGCCAATCAGAAGGCAGGTCCCAGCGAAGCGCCAGTGAGGAGCGCAGGGCGGGACTCAGGGGCCTGGGAGTGGCCAGGCTGGGC
>gene=chr16_31484118-31484368; species=papHam
GGATGGAGAGTGGTGTCTTGTCCGGAAGGAGGACCCAGGTATCTCGTCCTCCCTGCGGAGCCTGGGGCTGGAAGGCTGTGCGCTCCACCGGAGAGAGGGGATTCCGGCCCCCGGCGGTAGAGGGCGCTGCTCGGTAGGGGTAACT---GCGGTACCGCAGAGAAGCAGCCAATCAGAAGACAGGTCCCAGCGAAGCGCCAGTGAGGAGCGCAGGGCGGGACTCAGGGGCCTGGTAGTGGCTAGGCTGGGC
>gene=chr16_31484118-31484368; species=ponAbe
GGATGGAGAGAGGTGTCTTGTCCGGAAGGGGGACCCAGGTATCTCGTCGTCCCTGCGAAGCCTGGGGCTGGAAGGCTGTGCGCTCCACGGGAGACAGGGGCTTCCGGCCCCTGGCGGTAGAGGGCGCTGCTCGGTAGGGGTAACTGACGCTGTACCGCAGAGAAGCAGCCAATCAGAAGGCAGGTCCCAGCGAAGCACCAGTGAGGAGCGCAGGGCGGGACTCAGGGGCCTGGGAGTGGCCAGGCTAGGC
>gene=chr16_31484118-31484368; species=rheMac
GGATGGAGAGTGGTGTCTTGTCCGGAAGGAGGACCCAGGTATCTCGTCCTCCCTGCGGACCGTGGGGCTGGAAGGCTGCGCGCTCCACCGGAGAGAGGGGATTCCGGCCCCCGGCGGTAGAGAGCGCTGCTCGGTAGGGGTAACT---GCGGTACCGCAGAGAAGCAGCCAATCAGAAGACAGGTCCCAGCGAAGCGCCAGTGAGGAGCGCAGGGCGGGACTCAGGGGCCTGGTAGTGGCTAGGCTGGGC
>gene=chr16_69142360-69142610; species=hg19
TTCCAACAGGGGAGATGTTAGGAGCCCTGACTTAGTTGCAAATGGAAACCGGGCATTGTTTCCAGGAGTGGCTGGGCAGGGGGACACGCACAGAGACGCATGCTGCACGGGCACTAGGACCAAGCGGATGGGATGCCCAGGCAGCCACTGTGGAGGCTGCTGCAGTGGTGGCTGCAGTTCCCTGTGCTTTCTTCAGCCCTGGGCTCTAGGAGGCTGTCCACTCCCCAGCTTGCATTTCCTGGTCTGCCTC
>gene=chr16_69142360-69142610; species=bosTau
TTTCAGATGGGCAGATGCTGGAAGTCCTGAGTT--TTCCTAAC-AGAACCTGCCAGCATTTCCTGGAGTAGCGGGGCAGGGGTACGTGGACGGAGATT----CCATGCAGGCACTAGGGCCAAGTGGATGGGCTTCCCAGGCACCCCcctgctgggctgctgCAGTGGCAGCTGCAGTTCCCCCTGGTGCCC-CAGTGCTGGGCTTAGGAGGGCTGTCCACACCCCAGctctcatttccttttctgcttt
>gene=chr16_69142360-69142610; species=calJac
TTGCAACAGGGCAGATGGTAGGGGCCCTGACTTAGTTGAAGATGGAAGCTGGATATTGTTTCCAGGAGTGGCTGGGCAGGGGGACAAGCACGGAGATGCATGCTGCACGGGCACTAGGACCAAGCGGATGGGACGCCCAGGCAGCCACCGTGGAGGCTTCTGCAGTGGCGGCTGCTGCTCCCTGTGTGCCCTTTAGCACTGGGCTCTAGGAGGCTGTCCACTCCCCAGCTCGCATTTCCTGCTCTGCTTC
>gene=chr16_69142360-69142610; species=canFam
TCCCAGCAGGGCCGGTGCTGGGAGCCCTGACTTAG-TGCAGAT-GAAACCCGCCAGCATTCCCAGGAGGGGCAGGG---GTGGCGAAGCACCGAGGTG----CCCTGCGGGCACTAGGACCGAGTGGATGGGCTTCTCGGGCACCCCCCTCCCGGGCTGCTGCAGTGGTGGCTGCAGTT-CCTCCAGCACCCGGCCTGCTGGCTTTAGGAGAGCTGTCCACACCCCGGCTGTCATTTCCTCTTTTGCTTT
>gene=chr16_69142360-69142610; species=equCab
ttcCAACTGGGCAGATGCTAGGAGCCCTGACTTAGTTGCAAAT-GAAACCTGGCAGCATTTCCAGGAGTGGCGGGGCAGGGGGATGAGCACAGAGATT----CCATGCGGGCACTAGGACCAAGTGGATGGGCTTCCCGGGGCCCCCCCTTCCAGGCTGCTGCAGCACTGGCTGCAGTTCCCTCTGGCGCCC-AAGTGCTGGGCTTAGGAGGGCTGTCCACACCCCAGTGCTCATTTCCTCCTCTGCTTT
>gene=chr16_69142360-69142610; species=gorGor
TTCCAACCGGGGAGATGTTAGGAGCCCTGACTTAGTTGCAAATGGAAACCGGGCATTGTTTCCAGGAGTGGCTGGGCAGGGGGACACGCACAGAGACGCATGCTGCACGGGCACTAGGACCAAGCGGATGGGATGCCCAGGCAGCCACTGTGGAGGCTGCTGCAGTGGTGGCTGCAGTTCCCTGTGCTTTCTTCAGCCCTGGGCTCTAGGAGGCTGTCCACTCCCCAGCTTGCATTTCCTGGTCTGCCTC
>gene=chr16_69142360-69142610; species=panTro
TTCCAACAGGGGAGATGTTAGGAGCCCTGACTTAGTTGCAAATGGAAACTGGGCATTGTCTCCAGGAGTGGCTGGGCAGGGGGATACGCACAGAGACGCATGCTGCACGGGCACTAGGACCAAGCGGATGGGATGCCCAGGCAGCCACTGTGGAGGCTGCTGCAGTGGTGGCTGCAGTTCCCTGTGCTTTCTTCAGCCCTGGGCTCTAGGAGGCTGTCCACTCCCCAGCTTGCATTTCCTGGTCTGCCTC
>gene=chr16_69142360-69142610; species=papHam
ttcCAACAGGGCAGATGTTAGGAGCCCTGACTTAGTTGCAAATGGAAACCGGACACTGTTTCCAGGAGTGGCTGGGCAGGGGGACATGCACAGAGATGCATGCTACACGGGCACTAGGACCAAGCGGATGGGATGCCCAGGCAGCCACTGTGGAGGCTGCTGCAGTGGTGGCTGCAGTTCCCCTTGCGCTCTTCAGCCCTGGGCTCTAGGAGGCTGTCTACTCCTCAGCTCGCATTTCCTGATCTGCCTC
>gene=chr16_69142360-69142610; species=ponAbe
ttcCAACAGGGCAGATGTTAGGAGCCCTGACTTAGTTGCAAATGGAAACCGGGCATTGTTTCCAGGAGTGGCTAGGCAGGGCGACGTGCACAGAGACGCATGCTGCACGGGCACTAGGACCAAGCGGATGGGATGCCCAGGCAGCCACCGTGGAGGCTGCTGCAGTGGTGGCTGCAGTTCCCTGTGCGCTCTTCAGCCCTGGGCTCTAGGAGGCTGTCCACTCACCAGCTTGCATTTCCGGGTCTGCCTC
>gene=chr16_69142360-69142610; species=rheMac
ttcCAACAGGGCAGATGTTAGGAGCCCTGACTTAGTTGCAAATGGAAACCGGGCACTGTTTCCAGGAGTGGCTGGGCAGGGGGACATGCACAGAGATGCATGCTACACGGGCACTAGGACCAAGCAGATGGGATGCCCAGGCAGCCACTGTGGAGGCTGCTGCAGTGGTGGCTGCAGTTCCCCTTGCGCTCTTCAGCCCTGGGCTCTAGGAGGCTGTCTACTCCTCAGCTCGCATTTCCTGGTCTGCCTC
>gene=chr16_86600220-86600347; species=hg19
aaattttaataagatataactttttaaaaaGTTTTCAAGTGAAGACGGAGTCGCCGCGGAGGCCGGGGCGGCGGGGTCTTAGAGCCGACGGATTCCTGCGCTCCTCGCCCCGATTGGCGCCGACTCC
>gene=chr16_86600220-86600347; species=bosTau
aaattttaataaGATATAACTCTTTAAAAAATTTTCAAGTTAAGACTGGGCTGCAGGAAAGTCTGGCGCGGCTGGGTCTTAGAGCCGACGGATTCCGGCGCTCATCGTCCTGATTGGTTCCAAGTCC
>gene=chr16_86600220-86600347; species=calJac
AAATTTTAATAAGATATAACTCTTAAAAAAATTTTCAAGGGAAGGCGGAGTCGCCGCAGAGGC-------GCCGGGTCTTAGAGCCGACGGATTCCTGCGCTCCTCGCCCTGATTGGTGCCGACTCC
>gene=chr16_86600220-86600347; species=canFam
AAATTTTCATAAGATATCACTCttttaaaaaTTTTCAAGTGAAGGCTGGCTTGCAGAAAAGCCTGGAGCAGCTGGGTCTTAGAGCCGACGGGTTCCGGCGCTCCTGGCCCTGATTGGCGACAGCTCC
>gene=chr16_86600220-86600347; species=equCab
aaattttaataagatataac--tttaaaaaaTTTTCAAGTTAAGACTGAGCTGCATGAAAGTCTGGCGCGGCTGGGTCTTAGAGCCGACGGATTCCGGCGCTCCTCGCCCTGATTGGCGCCAACTCC
>gene=chr16_86600220-86600347; species=gorGor
-------------------------------------------------------------------------------------------------------------------------------
>gene=chr16_86600220-86600347; species=panTro
aaattttaataagatataactttttaaaaaGTTTTCAAGTGAAGACGGAGTCACCGCGGAGGCCGGGGCGGCCGGGTCTTAGAGCCGACGGATTCCTGCGCTCCTCGCCCCGATTGGCGCCGACTCC
>gene=chr16_86600220-86600347; species=papHam
aaattttaataagatataactttttaaaaaGTTTTCAAGTGAAGACGGAGTCGCAGCGGAGGCATAGGCGGCCGGGTCTTAGAGCCGACGGATTCCTGCGCTCCTCGCCCTGATTGGCGCCGACTCC
>gene=chr16_86600220-86600347; species=ponAbe
AAATGTTAATAAGATATAACTTTTTAAAAAGTTTTCATGTGAAGACGGAGTCGCCGCGGAGGCCGGGGCGGCCGGGTCTTAGAGCCGACGGATTCCTGCGCTCCTCGCCCCGATTGGCGCCGACTCC
>gene=chr16_86600220-86600347; species=rheMac
aaattttaataagatataactttttaaaaaGTTTTCAAGTGAAGACGGAGTCGCAGCGGAGGTATAGGCGGCCGGGTCTTAGAGCCGACGGATTCCTGCGCTCCTCGCCCTGATTGGCGCCGACTCC
>gene=chr19_4216955-4217205; species=hg19
AACCCACAGGGGCTGAGGTCAGAGAAATGGAGACCACAGAAGAAGAAGCAAACATGGAAACTAAGCCCACAGGAGCTCAGGCCACAGACACAGAGACCACGGGAGTGGAGGCCATGGGGGTGGAGGCCACAAAAACAAAAGCAGAGGAAGCAGAAATGCAGGCCTACGGAGTGGGTGCTGGGCAAGCAGAGCCCCCAGTCACAGGGACCACAAACATGGAGGCCACGGGCTCTAGGGCCACAGGGATGGA
>gene=chr19_4216955-4217205; species=bosTau
AGGCCACGGGAGCTGAGGTTACAGAAATGAAAACTCTAGAAAGAG--------------------------GA------------------GGAAACC-CAGAACCAAAGGCCACAAGAGCAGAGACCACCAGTATGAAAACAGAAGAGCCAGAAATGAAGCCCAATGGCGTAAGTGCAGTGGAAGAAGAGCTCACAGGCACA------------------------------GAAGCCATGGGAGTGGA
>gene=chr19_4216955-4217205; species=calJac
----------------------------------------------------------------------------------------------------------------------------------------------------------------------------------------------------------------------------------------------------------
>gene=chr19_4216955-4217205; species=canFam
AACCCATGGACCCTGAAGCCACAGAAACAAAATCCACGGGGGCCGAGGCCA---CAGAAACTGAGGCTCTGGA---AGAGG--------GAGGAAATC-CAGAAACGAAGGCCACAGGAGCAGAGGCCACAAAGCCCAAAGCAGAGGAACCAGAAGTGAAGGCCAACGGCGTGGGTGCTGGGGAGGCCAAGCCTACGGACCCA------------------------------GAGACCGCGCCCGTGGA
>gene=chr19_4216955-4217205; species=equCab
AGGCCATGGAGGCTGAGGTCACAGAAATGAACGCTCTAGAAGGAG--------------------------------------------GAGGAAACC-CAGAAACAAAAGCCACTGGAGTCGAGGCCGCAACCACGAAAGCAGAGGAAGCAAAAATGAAGCCCGGTGAAGTGGGTGCTGTGGAGGCAGAGCTCATGGGCACG------------------------------GAGACCACAGACATGGA
>gene=chr19_4216955-4217205; species=gorGor
AACCCACAGGGGCTGAGGTCAGAGAAATGGAGACTATAGAAGAAGAAGCAAACGTGGAAACTAAGCCCACAGGAGCTCAGGCCACAGACACAGAGGCCACGGGAGTGGAGGCCATGGGGGTGGAGGCCACAAAAACAAAAGCAGAGGAAGCAGAAATGCAGGCCTACGGAGTGGGTGCTGGGCAAGCAGAGCCCCCAGTCACAGGGACCACAAACATGGAGGCCACGGGCTCTAGGGCCACAGGGGTGGA
>gene=chr19_4216955-4217205; species=panTro
AACCCACAGGGGCTGAGGTCAGAGAGATGGAGACCACAGAAGAAGAAGCAAACATGGAAACTAAGCCCACAGGAGCTCAGGCCACAGACACAGAGACCACGGGAGTGGAGGCCATGGGGGTGGAGGCCACAAAAACAAAAGCAGAGGAAGCAGAAATGCAGGCCTATGGAGTGGGTGCTGGGCAAGCAGAGCCCCCAGTCACAGGGACCACAAACATGGAGGCCACGGGCTCTAGGGCCACAGGGGTGGA
>gene=chr19_4216955-4217205; species=papHam
AACCCACAGGGGCTGAGGTCAGAGAAATGGAGACTGTAGAAGAGGAAGCAAACATGGAAACTAAGCCCACAGGAGTGCAGACCACAGACACAGAGGCCACAGGAGTGGAGGCCATGGGAGTGGAGGCCACAAAAACAAAAGCAGAGGAAGCAGAAGTGCTGGCCTGCAGAGCGGGTGCTGGGCAACCAGAGCCCCCAGTCACAGGGACCACAAACATGGAGGCCACAGGCTCTAGGGCCACGGGGGTAGA
>gene=chr19_4216955-4217205; species=ponAbe
AACCCACAGGGGCTGAGGTCAGAGAAATGGAGACCATAGAAGAGGAAGCAAACATGGAGACTAAGCCCACAGGAGCTCAGGCCACAGACACAGAGGCCACGGGA---------------GTGGAGGCCACGAAAACAAAAGCAGAGGAAGCAGAAATGCAGGCCTATGGAGTGGGTGCTGGGCAAGCAGAGCCCCCAGTCACAGGGACCACAAACATGGAGGCCACGGGTTCTAGGGCCACAGGGGTGGA
>gene=chr19_4216955-4217205; species=rheMac
AACCCACAGGGGCTGAGGTCAGAGAAATGGAGACTGTAGAAGAGGAAGCAAACATGGAAACTAAGCCCACAGGAGTGCAGACCACAGACACAgaggccacaggagtggaggccatgggagtggaggccacaAAAACAAAAGCAGAGGAAGCAGAAGTGTTGGCCTGCAGAGTGGGTGCTGGGCAACCAGAGCCCCCAGTCACAGGGACCACAAACATGGAGGCCACAGGCTCTAGGGCCACGGGGGTAGA
>gene=chr19_7587268-7587471; species=hg19
CACCGGATTCGGGGCATGGCCGGGAGCCAGGGCAGAGCTCGTCGTTGCCAAACTCAGAGTCAGCCCATCCCCCGCCACCCAGAGCGCGTCGGCGCTAGGACCTAGCGACTGCCTTCGACCCAGAGGGCGCCGGCAGAGGCACGCATGCGCGCTGTTCCGGCAGGGGTTGTCGTGGCGCAGGGGGCGGGACCAGAGGCGGTCAC
>gene=chr19_7587268-7587471; species=bosTau
CACTGGACGC-CGGAACGACAGGGAGCCAGGACTGAGTCCTAAGTCCGCACGCTCACAGCCGGCCCATCCCCCA------AGCACAT-TCGGCGCTAGGACCTCGCGACCGCCTAGAGGAAGCCAGCCGCCATCCGAGGCACGCTTGCGCGCTGCT-AGGCAGGGGACGTCGTGGCGCAGGGGGAGGGACCGGATTTGGTCGC
>gene=chr19_7587268-7587471; species=calJac
CACCGGATTCGGGGCATGGCATGGAGCCAGGGCGGAGATCGTCGTTGCCAAGCTCAGGGCCAGCCCATCCCCCGCAACCCAGAGCCCGTCGGCTATAGGACCTCGCGATCGCCTTCGACCCAGAGAGCGCCGGCTGAGGCAGGCATGCGCGCTGTTCCGGCACAGCCTGTCGTGGCGCAGGGGGCGGGACCAGATACGGTCAT
>gene=chr19_7587268-7587471; species=canFam
CACGGGACGC-GGGCATGACAGGGAGCCAGGCCGA-GCCCCACGGTGGCCCTCTCACAGCCAGCCCATCCCCC-------AGCACACGTCGGCGTTAGGACCTCAAggccgcccgccgcccgccAGGAGCCAGCTGAGGCACGCATGCGTGCTGCG-CCGCGGGGCCTGCCGTGGCGCAGGGGGTGGGACGGGATCCGGTCAC
>gene=chr19_7587268-7587471; species=equCab
-----------------------------------------------------------------------------------------------------------------------------------------------------------------------------------------------------------
>gene=chr19_7587268-7587471; species=gorGor
CACCGGATTCGGGGCATGGCCGGGAGCCAGGGCAGAGCTCGTCGTTGGCAAACTCAGAGTCAGCCCATCCCCCGCCACCCAGAGCGCGTCGGCGCTAGGACCTCGCGACTGCCTTCGACCCTGAGGACGCCGGCAGAGGCACGCATGCGCGCTGTTCCGGCAGGGGTTGTCGTGGCGCAGGGGGCGGGACCAGAGGCGGTCAC
>gene=chr19_7587268-7587471; species=panTro
CACCGGATTCGGGGCATGGCCGGGAGCCAGGGCAGAGCTCGTCGTTGCCAAACTCAGAGTCAGCCCATCCCCCGCCACCCAGAGCGCGTCGGCGCTAGGACCTCGCGACTGCCTTCGACCCAGAGGGCGCCGGCAGAGGCACGCATGCGCGCTGTTCCGGCAGGGGTTGTCGTGGCGCAGGGGGCGGGACCAGAGGCGGTCAC
>gene=chr19_7587268-7587471; species=papHam
CACCGGATTCGGGGCACGGCCGGGAGCCAGGGCGGAGCTCGTCGCTGCCAAGCTCAGAGTCAGCCCATCCCCCGCCACCCAGAGCCCGTCGGCGCTAGGACCTGGCGACTGCCTTCGACCCAGAGGGCGCCGGTCGAGGCACGCATGCGCGCTGTTCCGGCAGGCGTTGTCGTGGCGCAGGGGGCGGGACCAGAGGCGGTCAC
>gene=chr19_7587268-7587471; species=ponAbe
CACCGGATTCGGGGCATGGCCGGGAACCAGGGCGGAGCTCATCGTTGCCAAGCTCAGAGTCAGCCCATCCCCCGCCAACCAGAGCGTGTCGGCGCTAGGACCTCGCGACTGCCTTCGACCCAGAGGGCGCCGGCTGAGGCACGCATGCGCGCTGTTCCGGCAGGGGTTGTCGTGGCGCAGGGGGCGGGACCAGAGGCGGTCAC
>gene=chr19_7587268-7587471; species=rheMac
CACCGGATTCGGGGGACGGCCGGGAGCCAGGGCGGAGCTCGTCGCTGCCAAGCTCAGAGTCAGCCCATCCCCCGCCACCCAGAGCACGTCGGCGCTAGGACCTGGCGACTGCCTTCGACCCAGAGGGCGCCCGTCGAGGCACGCATGCGCGCTGTTCCGGCAGGCGTTGTCGTGGCGCAGGGGGCGGGACCAGAGGCGGTCAC
>gene=chr19_33793980-33794163; species=hg19
GCTCTGCGTCTCCTAGCTCTGATCTCCAGGCTACCCCTGTGATTCCGCGCAGAGGTACCTCTCGGAGGACGCCGGGGTCCCATGGGCGGCGCCGCGCAGGGCGCTAGGACCCCGCGGGGAGCGGAGGCGGCCTCGGCCCGGGAGCCTGGAGGACCTGGCCGGTCGATCCGCCCGGGCTGGAAA
>gene=chr19_33793980-33794163; species=bosTau
-------------------------------------------------------------------------------------------------------------------GGAAAGGGGAGGCGCCCCAGTCCGGG-AGTCTAGAGGACTCGGCTCGTCCACCCGCCCGGGCTGGGAA
>gene=chr19_33793980-33794163; species=calJac
--------TCTCCTAGCTCTGATCTGCAGGCGAC-CCTGTGATT-CGGGCAGAGGCACCTCTCCGAGGACGCCGGGATCCCATGAGCGGGCCCGC---AGGCGCTAGGACCCCGCGGGGAGCAGAAG------CGGCCCGGGAGTCTGGAGGATCTGGCCGGTCGATCCGCCCCGGCTGGAAA
>gene=chr19_33793980-33794163; species=canFam
gctccgcg-tccccctccctgacct-cgggccgccccgccgaggccgcgcaggag---ccc-----gtcctgcggggtccccggg--ctggcggcgccgggcgctaggaccgcgcggcga-ggcaggcg---gcggccgcggggacgggaggacgcggccggcgggtccgc--ggggcAGACA
>gene=chr19_33793980-33794163; species=equCab
ATTTTGCA-TCTTTATCTCTGATCTCCAGGAGATCCCACTGATTCCGCGCGGAAGCCCTCCTTGCTGTACTCTGGGGTCTTATCCACTCTGCAGCGCCGGGCGCTAGGACC-CGCGGGACAGGGAGGCGGCTGCGGCCCGGGAGCCGGGAGGACCCGGCCGGCCGATCCGCCTGGGCTTGAAA
>gene=chr19_33793980-33794163; species=gorGor
---------------------------------------------------------------------------------------------------------------------------------------------------------------------------------------
>gene=chr19_33793980-33794163; species=panTro
GCTCTGCGTCTCCTAGCTCTGATCTCCAGGCTACCCCTGTGATTCCGCGCAGAGGTACCTCTCGGAGGACGCCGGGGTCCCATGGGCGGCGCCGCGCAGGGCGCTAGGACCCCGCGGGGAGCGGAGGCGGCCTCGGCCCGGGAGCCTGGAGGACCTGGCCGGTCGATCCGCCCGGGCTGGAAA
>gene=chr19_33793980-33794163; species=papHam
GCTCTGCGTCTCCTAGCTCTGATCTCCAGGCTACCCCTGTGATTCCGCGCAGAGGCACCTCTCGGAGGACGGCGGAATCCCAcgggcggcgccgcgcggggcgcTAGGACCCCGCGGGGAGCGGAGGCGGCCTCGGCCCGGGAGCCTGGCGGACCTGGCCGGTCGATCCGCCCGGGCTGGAAA
>gene=chr19_33793980-33794163; species=ponAbe
GCTCTGCGTCTCCTAGCTCTGATCTCCAGGCTACTCCTGTGATTCCGCGCAGAGGCACCTCTCGGAGGACGCCGGGGTCCCATGGGCGGCGTCGCGCAGGGCACTAGGACCCCGCGGGGAGCGGAGGCGGCCTCGGCCCGGGAGCCTGGAGGACCGGGCCGGTCGATCCGCCCGGGCTGGAAA
>gene=chr19_33793980-33794163; species=rheMac
GCTCTGCGTCTCCTAGCTCTGATCTCCAGGCTACCCCTGTGATTCCGCGCAGAGGCACCTCTCGGAGGACGGTGGAATCCCAcgggcggcgccgcgcggggcgcTAGGACCCCGCGGGGAGCGGAGGCGGCCTCGGCCCGGGAGCCTGAAGGACCTGGCCGGTGGATCCGCCCGGGCTGGAAA
>gene=chr19_36438361-36438611; species=hg19
cactccagcctgggccacagaacgacaccctgtctccaaaaaaacagaaaaGGAGCCTAGGAAGTGAGGATGCTGGGGGCCTAGTGCTGGCTACAATTACCAGTTGCTCCCATGAGGGGGAGCCAGAGGGCACTGTTCgtgtgtgtgtgtgtgtgtgtgtgtgtgtgtgtgtgtgtgtgtcgaagtctcttgtcgcctaggctggagtgcaatggcgcgatctccgctcactgcaacccccgcctcctgg
>gene=chr19_36438361-36438611; species=bosTau
--------------------------------------------------------------------------GGATACCTAGTGCCTGCTAC-AATACCACTCGCTGCCATAAGGGGGAGCCAGAGTGTGCCCTCC----------------------------------------------------------------------------------------------------------------
>gene=chr19_36438361-36438611; species=calJac
cgctccagcctgggccacacaataatactctgtctctaaaaaaagagaaaaGGTACCTAGGGAGTGAGGATATTGGGGGCCTAGTGCCAGATACAATTATCAGTTGCTGCCATGAGGGGGAGCCAGAGGGTACTGTTC----------------------------------------------------------------------------------------------------------------
>gene=chr19_36438361-36438611; species=canFam
-------------------------------------------------------CCTAGGGAGT--GGGAAGTGGAGATCTGGTGCCAATTTC-AATGCCAATTGCTGCCACAAGGCGGAGACAGAGTGCACCAT------------------------------------------------------------------------------------------------------------------
>gene=chr19_36438361-36438611; species=equCab
-----------------------------------------------------------------------------------GTGCCAGCTAC-GATACCAGTTGCTGCCGTGAGGGGGCACCAGAGTGCGCTGTTC----------------------------------------------------------------------------------------------------------------
>gene=chr19_36438361-36438611; species=gorGor
cactccagcctgggccacagagcgacaccctgtctccaaaaaaacagaaaaGGAGCCTAGGAAGTGAGGATGCTGGGGGCCTAGTGCTGGCTACAATTACCAGTTGCTCCCATGAGGGGGAGCCAGAGGGCACTGTTCCTAAAGGGGGgtgtgtgtgtgtgtgtgtgtgtgtgtgtgtCTCGAAGTCTC-------------------------------------------------------------
>gene=chr19_36438361-36438611; species=panTro
-----------------------------------------------------------------------------------------------------------TCCCATGAGGGGGAGCCAGAGGGCACTGTTCgtgtgtgtgtgtgtgtgtgtgtgtgtgtgtgtgtgtgtgtgtcgaagtctcttgtcgcctaggctggagtgcaatggcacgatctccgctcactgcaacccccgcctcctgg
>gene=chr19_36438361-36438611; species=papHam
-------------------------------------------------------------------------TGGGGGCCTAGGGCTGTCTACAATTACCAGTTGCTCCCATGAGGGGGAGCCAGAGGGCACTGTTC----------------------------------------------------------------tggagtgcaatggcgcgatctcggctcactgcaacccccgtctcttgg
>gene=chr19_36438361-36438611; species=ponAbe
---------------------------------------------------------------------------------------------------------------------------------------------------------------------------------------------ttgtcacctaggctggggtgcaatggcgcgatatcggctccctgcaacccccgcctcctgg
>gene=chr19_36438361-36438611; species=rheMac
-------------------------------------------------------------------------------------------------------------------------------------------------------------------------------------------------------------------------------CCgctcactgcaacccccgtctcctgg
>gene=chr19_36630794-36631014; species=hg19
AGTCAGGGCGGGATTAAGACCTCCGGCGCTGGAAACGCGTAGGGCGGGGCCCAGACCTGGATCCAGCTAGCCGGGCGGTGTGGGGTGCGCATGCGCAATGTCCGCTTCGGCTCTAGGACCGCGCGGGCGACAGCAGGGCCGCGGTGCAGTGTCCGACCCGAGAGTTGCGGCCTGAGTCACCGGCCCCGCCCTCCGGAGCCGGACGCTGCGGGAGGCCCGG
>gene=chr19_36630794-36631014; species=bosTau
ACTCAGGGCGGTGTCGGAATGCAAGGCACTGGAAAC--GCAGGGTGGAGCCTGTGCCCGCACCCAATCA---AGGCGGGACCGCAAGCACATGCGCAGTCTTAATGTCGGCGCTAGGACCGGGCGGATGCGGGCTGGGCCACCCAGCAGAGCCTAACCCGGCCTTGGCAGCCTGAGTCACCCGCCCCGCCCTGCGGAGCCGGACGCAGCCGGAGGCCCCA
>gene=chr19_36630794-36631014; species=calJac
AGTCAGAGCGAGTTTAGGACCTCCAGAGCTGGAAACGCGCCGGGAGGAGTCCAG------------------CGGCGGGTCGGGGAGCGCATGCGCAGTTTCCACTTCGGCTCTAGGACCGCGCGGGCAACTGCGGGGCCGCGGTGCAGAGTCTGACCGGAGAGTTGCGTCCTGAGTCACCGGCCCCGCCCTTCGGAGCCGGACGCAGCGGGAGGCCCGG
>gene=chr19_36630794-36631014; species=canFam
GCGCAGGGCGGGGTCCGCACCCACAGCTCAGGAAAcgcgcggggcggagccgcggcccgctcggggtca---aggcgggcccgcgcgcgcAGGCGCAGCTC--AGGCCGGCTCTAGGACCGCGCGGAGGCCGGTCGGGCCGC-CCGCAGAGCCCAGCCCCGCCC--GCAGCCTGAGTCACCCGCCCCGCCCTGCGGAGCCGGACGCGGCCGGAGGCCCGG
>gene=chr19_36630794-36631014; species=equCab
AGTCGGCCCGGGGCTGGAACCCGGAGTGCCGGAAACACTCAGCGCGGCGCGGCGGCCTGTATCTCGTTA---AGGCTGGGTCGCGCGCGCAGGCGCAGTTCCGATGCCGGCTCTAGGACCGCGCGGACGCCCTCGGGACC---CCGCAGTGCCGGATCCGGCCTTGGCAGCCTGAGTCACGGGTCCCGCCCTGCCGAGCCGGACGCAGCTGGAAGCCCGG
>gene=chr19_36630794-36631014; species=gorGor
----------------------------------------------------------------------------------------------------------------------------------------------------------------------------------------------------------------------------
>gene=chr19_36630794-36631014; species=panTro
AGTCAGGGCGGGGTTAAGACCTCCGGCGCTGGAAACGCGTAGGGCGGGGCCCAAACCTGGATCCAGCTAGCGGGGCGGTGTGGGGTGCGCATGCGCAATGTTCGCTTCGGCTCTAGGACCGCGCGGGCGACAGCAGGGCCGCGGTGCAGTGTCCGACCCGAGAGTTGCGGCCTGAGTCACCGGCCC-GCCCTCCGGAGCCGGACGCTGCGGGAGGCCCGG
>gene=chr19_36630794-36631014; species=papHam
AGTCAGGGCGGTGTCGAGACCTCCGGCGCTGGAAACGTGTAGGGCGGGGCCCAAATCCGGGTCCCGCTAGCAGGGCGGTGTGGGATGCGCATGCGCAATGTCCGCTTCGGCTCTAGGACCGCGCGGGAGACAGCCGGGCCGCGGTGCAGTGTCAGACCCGAGAGTTGCAGCCTGAGTCACCGGCCCCGCCCTCCGGAGCCGGACGCCGCGGGAGGCCCGG
>gene=chr19_36630794-36631014; species=ponAbe
AGTCAGAGCAGG--TAAGACCTTCGGCGCTGGAAACGCGTAGGGC-GGGCCCAGACCTGGATCCCGCTAGCGGGGCGGTGT-GGGTGCGCATGCGCAGTGTCCGCCTCGGCTCTAGGACCGCGCGGGCGACAGCAGGGCCGCGGTGCAGTGTCCGACCCGAGAGTTGCGG-TTGAGTCACCGGCCCCGCCCTCCGGAGCCGGACGCTGCGGGAGGCCCGG
>gene=chr19_36630794-36631014; species=rheMac
AGTCAGGGCGGGGTTAAGACCTCCGGCGCTGGAAACGTGTAGGGCGGGGCCCAAATCCGGGTCCCGCTAGCAGGGCGGTGTGGGGTGCGCATGCGCAATGTCCGCTTCGGCTCTAGGACCGCGCGGGAGACAGCCGGGCCGCGGTGCAGTGTCAGACCCGAGAGTTGCGGCCTGAGTCACCGGCCCCGCCCTCTGGAGCCGGACGCTGCGGGAGGCCCGG
>gene=chr19_38879069-38879319; species=hg19
CCACCTCTTTAGAACCTTGAGACCAGTCCCTGTCCCTGCCCCGTCCCCTCCTCATAGCATTAGAGACCAATGGCGCAGATGGGTGGAAAAGTGGGGGATCCCCTCTGGATCTTAAGAAAATGGGGGCTGGGGGGTTGCTCTCTGGAGCTAGTGCCGGGCTCTAGGACCCAGCAGGCAAGTAAGcccgcctcgctcttacccctcccccaagccgccccttccccccccacccgtcttccaggttccccct
>gene=chr19_38879069-38879319; species=bosTau
TCGCCTCTATAGAATCTTGAGAGCAGGCTCCGTCCTGG----ACCCCTTCTCCATATCCTCAGGGGCCAATGGCGCGGATGGGTGGGAAAGTAGGGGATCCTTTCTGGATCCTGAGAAAATGCGGGCTGGGGGGCTGTTCGCTAGAGCCACTGCCGGGCTCTAGGACCCAGCGGGCAAGTGCGCCTGCCTCGCGTTTACCCCTCCCCCAAGCCGCCCCCTCCCCCC-CACCCATCTTCCAGGTTCCCCCT
>gene=chr19_38879069-38879319; species=calJac
CCGCC---TTAGAACCTTGAGACCAGTCCCTGTCCCTGCCCCGTCCCCTCCTCATAGCATTAGGGACCAATGGCGCAGATGGATGGAGAAGTGGGGGATTCCCTCTGGATCTTAAGAAAATGGGGGCTGGGGGGCTGCTCTCTGGAGCTAGTGCCGGGCTCTAGGACCCAGCGGGCAAGTAAGcccgcctcgctcttacccctcccccaagccgccccttccccccccacccgtcttccaggttccccct
>gene=chr19_38879069-38879319; species=canFam
TCACCTCTTTAGAACCCTGACACCAGGCCATGTCCC-G----AACCCTTACCCGCATCCTCAGGGATCAATGACGCGGATGGGTGGGAAAGTGGGGGATCCTTTCTGGATCCTGAGAAAATGGGGGCTGGGGGGCTGTTTTCTGGAGCC-GTGACGGGCTCTAGGACCCAGCGGGCAAGTACGCCCGCCTCGCGCTTACCCCTCCCCCAAGCCGCCCCCTCCCCCT-CACCCATCTTCCAGGTTCCCCCT
>gene=chr19_38879069-38879319; species=equCab
----------------------------------------------------------------------------------------------------------------------------------------------------------------------------------------------------------------------------------------------------------
>gene=chr19_38879069-38879319; species=gorGor
CCGCCTCTTTAGAACCTTGAGACCAGTCCCTGTCCCTGCCCCGTCCCCTCCTCATAGCATTAGAGACCAATGGCGCAGATGGGTGGAAAAGTGGGGGATCCCCTCTGGATCTTAAGAAAATGGGGGCTGGGGGGTTGCTCTCTGGAGCTAGTGCCGGGCTCTAGGACCCAGCAGGCAAGTAAGcccgcctcgctcttacccctcccccaagccgccccttccccccccacccgtcttccaggttccccct
>gene=chr19_38879069-38879319; species=panTro
CCGCCTCTTTAGAACCTTGAGACCAGTCCCTGTCCCTGCCCCGTCCCCTCCTCATAGCATTAGAGACCAATGGCGCAGATGGGTGGAAAAGTGGGGGATCCCCTCTGGATCTTAAGAAAATGGGGGCTGGGGGATTGCTCTCTGGAGCTAGTGCCGGGCTCTAGGACCCAGCAGGCAAGTAAGcccgcctcgctcttacccctcccccaagccgccccttccccccccacccgtcttccaggttccccct
>gene=chr19_38879069-38879319; species=papHam
CCGCCTCTTTAGAACCTTGAGACCAGTCCCTGTCCCTGCCCCATCCCCTCCTCATAGCATTAGAGACCAATGGCGCAGATGGGTGTAAAAGTGGGGGATCCCCTCTGGATCTTAAGAAAATGGGGGCTGGGGGGTTGCTCGCTAGAGCTAGTGCCGGGCTCTAGGACCCAGCAGGCAAGTAAGcccgcctcgctcttacccctccccc-agccgccccttccccccccacccgtcttccaggttccccct
>gene=chr19_38879069-38879319; species=ponAbe
CCGCCTCTTTAGAACCTTGAGACCAGTCCCTGTCCCTGCCCTGTCCCCTCCTCATAGCATTAGAGACCAATGGCGCAGATGGGTGGAAAAGTGGGGGATCCCCTCTGGATCTTAAGAAAATGGGGGCTGGGGGGTTGCTCTCTGGAGCTAGTGCCGGGCTCTAGGACCCAGCAGGCAAGTAAGcccgcctcgctcttacccctcccccaagccgccccttccccccccacccgtcttccaggttcccctt
>gene=chr19_38879069-38879319; species=rheMac
CCGCCTCTTTAGAACCTTGAGACCAGCCCCTGTCCCTGCCCCATCCCCTCCTCATAGCATTAGAGACCAATGGCGCAGATGGGTGGAAAAGTGGGGGATCCCCTCTGGATCTTAAGAAAATGGGGGCTGGGGGGTTGCTCGCTAGAGCTAGTGCCGGGCTCTAGGACCCAGCAGGCAAGTAAGcccgcctcgctcttacccctccccc-agccgccccttccccccccacccgtcttccaggttccccct
>gene=chr19_46105309-46105559; species=hg19
ACCCCGCAGCATCGCGGGCAGCCGGGGAGGACCCGGCACTTACCTGCGCGCGGCGACTGGACGGGGCGGGCGGCGGCACCTCTCTCCGCTGCGTCCAGGTCCCCGGTCTTGACAACGGCGCGGGGACCCAGCGGATGCCCCCGCGGGGCAGAACAGCGGCTACTCCTcccggcccccgggccagagccgccagccgaggccccgccccggccaggcccgcccccATTAACCCCACCTTTGCCGCTGCCCC
>gene=chr19_46105309-46105559; species=bosTau
----------------------CGGGGAGAAACCGGCGCCTACCTGCGCGTGGCGGCTGGACGGGGCGGGCGGCG---CCTCTCCCTGCGGCTGGGGGAT--CCGGGATCCGCGGCGGCGCAGGGACCCGG-------------------------CGGCGACTCCTCCCGG-CCCCGGGCCAGAGCCACCAGCTGAggccccgccccgcccgggcccgcccccgTTAACCCCTCCATTGTCGCTCCCCC
>gene=chr19_46105309-46105559; species=calJac
AcccggcggcaccgcgggcggccggggagggcccggcTCTTACCTGCGCACGGCGGCTGGACGGGGCGGGCGGCAGCGC--CTCTCAGCTGCGTCCTAGT--CCGGGCTCGACGGCGGCGCAGGGACCCAGCGGATGCCCCTTTGGGGCAGAACAGCGGCGACTCCTCCCGGCCCCCAGGCTCCAGCCGCCAGCCGAGGCCCCGCCCCGCCCAGGCCCGCCCCCATTAACCCCACCTCTGCCGCTGCCCC
>gene=chr19_46105309-46105559; species=canFam
----------------------cgaggtgcgg----cgcctacctgcgcgcggcggctggacggggcgggCGGCG---CCTCTCGGGGCTGCGGCGGCGT--CTGGGCTCGACCGCGGCGCAGGGACCCGG-------------------------CGGCGActcgtgcccg-ccccgggcc-gcgccgccggccgaagccccgcccccgcc-gccccgcccccgttagccccgcccttgtcgccgcccc
>gene=chr19_46105309-46105559; species=equCab
-----------------------GGGGGGCGAC---CATCTACCTGATCGC----GCTCGACGGGGCGAGGAGCGGT-CCTATCTCGGCGGCGACGGGGT--CC--GCTCGA-AGCCGGATAGGGAACCGG-------------------------CGGCAACTCTT--CAG-CCCCAAACT-GAGCTGCTTTCCGAGCCCCCGCCCCGGCCAGGCACGCCCCCGTTAAACAT-CCTCTGTCGCTCCCCT
>gene=chr19_46105309-46105559; species=gorGor
ACCCCGCAGCATCGCGGGCAGCCGGGGAGGACCCGGCACTTACCTGCGCGCGGCGACTGGACGGGGCGGGCGGCGGCACCTCTCTCCGCTGCGTCCAGGTCCCCCGTCTTGACAACGGCGCGGGGACCCAGCGGATGCCCCCGCGGGGCAGAACAGCGGCTACTCCTCCCGGCCCCCGGGCCAGAGCAGCCAGCCGAGGCCCCGCCCCGGCCAGGCCCGCCCCCATTAACCCCACCTCTGCCGCTGCCCC
>gene=chr19_46105309-46105559; species=panTro
ACTCCGCAGCATCGCGGGCAGCCGGGGAGGACCCGGCACTTACCTGCGCGCGGCGACTGGACGGGGCGGGCGGCGGTACCTCTCTCCGCTGCGTCCAGGTCCCCGGTCTTGCCAACGGCGCGGGGACCCAGCGGATGCCCCCGCGGGGCAGAACAGCGGCTACTCCTCCCGGCCCCCGGGCCAGAGCCGCCAGCCGAGGCCCCGCCGTGGCCAGGCCCGCCCCCATTAACCCCACCTTTGCCGCTGCCCC
>gene=chr19_46105309-46105559; species=papHam
ACCTCGCAGCATCGCGGG-GGCCGGGGAGGGCCCGGCACTCACCTGCGCGCGGCGACTGGACGGGGCGGGCGGCGGCACCTCTCTCGGCTGCGTCCGGGTCTCCGGTCTGAACGACGGCGCGGGGACCCAGCGGATGCCCCCGCGGGGCAGAACAGCGGCTACTCCTCCCGGCCCCCGGGCCTGAGCCGTCAGCTGAGGCCCCGCCCCGGTCAGGCCCGCCCCCATTAACCCCACCACTGCCGCTGCCCC
>gene=chr19_46105309-46105559; species=ponAbe
ACCCCGCAGCATCGCGGGCAGCCGGGGAGGGCCAGGCACTTACCTGCGCGCGGCGACTGGACGGGGCGGGCGGCGGCACCTCTCTCCGCTGCGTCCAGGTCCCCGGTCTTGACAACGGCGCGGGGACCCAGCGGATGCCCCCGCGGGGCAGAACAGCGGCTACTTCTcccggcccccgggccagagccgccagccgaggccccgccccggccaggcccgcccccATTAACCCTACCTCTGCCGCTGCCCC
>gene=chr19_46105309-46105559; species=rheMac
ACCTCGCAGCATCGCGGG-GGCCGGGGAGGGCCCGGCACTCACCTGCGCGCGGCGACTGGACGGGGCGGGCGGCGGCACCTCTCTCGGCTGCGTCCGGGTCTCCGGTCTGAATGACGGCGCGGGGACCCAGCGGATGCCCCCGCGGGGCAGAACAGCGGCTACTCCTCCCGGCCCCCGGGCCTGAGCCGTCAGCTGAGGCCCCGCCCCGGCCAGGCCCGCCCCCATTAACCCCACCACTGCCGCTGCCCC
>gene=chr19_56111432-56111613; species=hg19
GAAAGGCGTTTCGAGGTGGTTGGGGATGTGGTGCTGGGTTATTTCCCACTGGGGACACACCAGGGCCGCCGGTGCGCAGGCGCGGCTTCCGGGCGTGGCCGCGACCGGTCGTTAGGACCCAGCGAGTCCCCTTTGTTTCCCGCGGGCGCGCAGGCGGGCGGGAAGGGCAGGAAGGGAGGGG
>gene=chr19_56111432-56111613; species=bosTau
GAATGATATTTCTGTTTGTGT-AGGATGTGTTGGTCGGTAATTTTCCGCTCGGGGCCAGCGAGAGCGGCGGGTGCTCAGGAGCGGCCTGCCGATGGGGACGTGAACGGCCCTTAGGACCCAGCGCGTGCCCTTTGTTCCCCGCGGGC-TG-AGCCTggccgggcgg---gggcgccggggg
>gene=chr19_56111432-56111613; species=calJac
-------------------------------------------------------------------------------------------------------------------------------------------------------------------------------------
>gene=chr19_56111432-56111613; species=canFam
GACAGATTTTCCTACAAGGTTGGGGATGTGTTGGTGGGTTATTTCCCGCTCGGGGCCGGTGAGGGCCACGGGCGCACGGGCGCGTTTTCCCTGCGAGGATGTAAGCGGTTCTTAGGACCCAGCGCGTCCTCTTTGTTTCCCGCGGGCGCA-GGCCCGACggagagggtagggaggaggagg
>gene=chr19_56111432-56111613; species=equCab
GAAAGACATTGCTACGTGGTTGGGGATGTGCTGGTGGGTTATTTCCCGCAAGGGGCCAGCAAGGGCGATGGGTGCGCAGGCGCGTTTTGCGGGAGTGGACGTGACCGGTCCTTAGGACCCAGCGCGTCCACTTTGTTCCCCGCGGGCGCG-GGCCCGACGGCGAAGT--GTAAGAAGGAGG
>gene=chr19_56111432-56111613; species=gorGor
GAAAGGCGTTTCGAGGTGGTTGGGGATGTGGTGCTGGGTTATTTCCCACTGGGGACACACCAGGGCCGCCGGTGCGCAGGCGCGGCTTCCGGGCGTGGCCGCGACCGGTCGTTAGGACCCAGCGAGTCCCCTTTGTTTCCCGCGGGCGCGCAGGCGGGCGGGAAGGGCAGGAAGGGAGGGG
>gene=chr19_56111432-56111613; species=panTro
GAAAGGCGTTTCGAGGTGGTTGGGGATGTGGTGCTGGGTTATTTCCCACTGGGGACACACCAGGGCCGCCGGTGCGCAGGCGCGGCTTCCGGGCGTGGCCGCGACCGGTCGTTAGGACCCAGCGAGTCCCCTTTGTTTCCCGCGGGCGCGCAGGCGGGCGGGAAGGGCAGGAAGGGAGGGG
>gene=chr19_56111432-56111613; species=papHam
GAAAGGCGTTTCGAGGTGGTTGGGGATGTGGTGCTCGGTTATTTCCCACTGGGGACACACCAGGGCCGCCGGTGCGCAGGCGCGGCTTGCTGGCGTGGCCGTGACCGGTCCTTAGGACCCAGCGAGTCCCCTTTGTTTCCCGCGGGCACGCAGGCGGGAGGGAAGGGCAGGAAGGGAGGGG
>gene=chr19_56111432-56111613; species=ponAbe
GAAAGGCGTTTCGAGGTGGTTGGGGATGTGGTGCTGGGTTATTTCCTACTGGGGACACACCAGGGCCGCCGGTGCGCAGGCGCAGCTTGCGGGCGTGGCCGTGACCGGTTCTTAGGACCCAGCGAGTCCCCTTTGTTTCCCGCGGGCACGCAGGCGGGCGGGAAGGGCAGGAAGGGAGGGG
>gene=chr19_56111432-56111613; species=rheMac
GAAAGGCGTTTCGAGGTGGTTGGGGATGTGGTGCTCGGTTATTTCCCACTGGGGACACACCAGGGCCGCCGGTGCGCAGGCGCGGCTTGCTGGCGTGGCCGTGACCGGTCCTTAGGACCCAGCGAGTCCCCTTTGTTTCCCGCGGGCACGCAGGCGGGAGGGAAGGGCAGGAAGGGAGGGG
>gene=chr1_11845111-11845361; species=hg19
CGGAAGGCCCCCTCCCGCAGGGCACTGGGGGGGCTCCCTGCAGAGAGTCCTGGCCTTTATGGCCCTGGCTGCAGACTCCTTCCTCTCCCGCAGGGTCCTAGAGGCCTCGGTGCAGTCGGCGGTGCGCGGCGGTGTCCAGCGAGCCATCCTCACCCAGCTCCGGCCGGCTGAGCTCAGGCGCTTCCTGCGGACAGTGCAGCTCAGGGTGCGGCTGGGACTGCCAGGGGCCGGCAAGGTACGCCCCAAGCCC
>gene=chr1_11845111-11845361; species=bosTau
TGGA----------------------------------------AAGTCCCGGCCC-GATGACTTC-AGTGTGGGCTCCTCCCTC-CCCCCAGGGTCCAAGAGACCTGGACCCAGTCAGCGACTCAGGGCCATGTCCAGCGAACTGCAGTCACCCACTTCCAGCAGGCTGGGCCCAGGCGCTTCTTGCGAAC-GCGCTGTTCAGAGTGTGGCTAGAACCACAGAAAGCCAGCAGAGCCCACCCCAGGCCC
>gene=chr1_11845111-11845361; species=calJac
TGGAGGGCCCCCTCCCGCAGGGCACGGGGAGGGCTTCCTGCAGAGAGACCCGGCTCTGATGGCCCAGGCTGCAGACTCCTCCCTCTCCCGCAGGGTCCTAGAGGCCGCTTTGCAGTTAGCAGCGCGCATTGGTGTCCAA-GAGCGATCTTCACCCAGCTCCGGCAGGCCGGGCTCAGGGGCTTCCTGCGGACGGCGCAGCTCAGGGTGTGGCTGGGATTGCCAGGGACCGGTAAGGTCAGCCC--AGGCC
>gene=chr1_11845111-11845361; species=canFam
AGG-----------------GGCA----CAGGGCTCCCGAGA----------GCCC-----AGCACAGATGTGGGCTCCTCCCTCCCTCCCAGGGGCCTGGGGGCCTGGGCCCAGGCGGCAGTGAAGGGCCGTATCCAGCGAGCCGCCGTCACCCAGTTCCCCCAGGCTGGGTCCAGAGGCCTCCTGTGGAC--------------TGCACTTGGAGCCGCAGGAGGCCCTTGCGGGGGAC---------
>gene=chr1_11845111-11845361; species=equCab
TGGAGGTCCCCTTCCCGCAAGGCACTGGGAGGGCTCCTTACA--GAGTCCTGGCCCTGATGGCCTCTGGTGTGAGTTCCTCCCTCTCCCCCAGGGTCCTGGAGGCCTGGGCCCGGTCAGCAGCCCAGGGCCGTGTCCAGAGAGCCACCATCAGCCAGTTCCAGCAGGCTGGGCCCAGGCACCTCCTGCGGAC-GCGCTGCTCAGAGTGAGGCTGGAACCACGGGAGGCCAGCACAGCCCACCCCCGGCCC
>gene=chr1_11845111-11845361; species=gorGor
TGGAGGGCCCCCTCCCGCAGGGCACTGGGGTGGCTCCCTGCAGAGAGTCCTGGCCTTGATGGCCCTGGCGGCAGACTCCTCCCTCTCCCGCAGGGTCCTAGAGGCCTCGGCGCAGTCGGCGGTGCGCGGCGGTGTCCAGCGAGCCATCGTCACCCAGCTCCGGCCGGCTGAGCTCAGGCGCTTCCTGCGGACAGCGCAGCTCAGGGTGCGGCTGGGACTGCCAGGGGCCGGCAAGGTACGCCCCAAGCCC
>gene=chr1_11845111-11845361; species=panTro
CGGAGGGCCCCCTCCCGCAGGGCACTGGGGGGGCTCCCTGCAGAGAGTCCTGGCCTTGATGGCCCAGGCTGCAGACTCCTCCCTCTCCCGCAGGGTCCTAGAGGCCTCGGCGCAGTCGGCGGTGCGCGGCGGTGTCCAGCGAGCCATCCTCACCCAGCTCCAGCCGGCTGAGCTCAGGCGCTTCCTGCGGACAGCGCAGCTCAGGGTGCGGCTGGGACTGCCAGGGGCCGGCAAGGTACGCCCCAAGCCC
>gene=chr1_11845111-11845361; species=papHam
TGGAGGGCCCCCTCCCGCAGGGCACTGGAAGGGCTCCCTGCGGAGAGTCCTGGCCCTGATGGCCCTGGCTGCAGACTCCTTCCTCTCCCGCAGGGTCCTAGAGGCCTCGACGCAGTCGGGGGCTTGCGGCGGTGTCCAACGAGCCATCGTCACCCAGCTCCGGCAGGCTGGGCTCAGACGCTTCCTGCAGATGGCGCAGCTCAGGGTGCGGCTTGGACTGCCAGGAGCCGGCAAGGTCCGCCCCAAGCCC
>gene=chr1_11845111-11845361; species=ponAbe
TGGAGGGCCCCCTCCCGCAGGGCACTGGGAGGGCTCCCTGCAGAGAGTCCTGGCCCTGATGGCCCTGGCTGCAGACTCCTCCCTCTCCCGCAGGGTCCTAGAGGCCTCGGCGCAGTTGGCAGCGCGCGGCGGTGTCCAGCGAGCCATCGTCACCCAGCTCCGGCCGGCTGAGCTCAGGCCCTTCCTGCGGACGGCGCAGCTCAGGGTGCGGCTGGGACTGCGAGGGGCCGGTAAGGTACGCCCCAAGCCC
>gene=chr1_11845111-11845361; species=rheMac
TGGAGGGCCCCCTCCCGCAGGGCACTGGAAAGGCTCCCTGCGGAGAGTCCTGGCCCTGATGGCCCTGGCTGCAGACTCCTTCCTCTCCCGCAGGGTCCTAGAGGCCTCGACGCAGTCGGGGGCTTGCGGCGGTGTCCAACGAGCCATCGTCACCCAGCTCCGGCAGGCTGGGCTCAGACGCTTCCTGCAGATGGCGCGGCTCAGGGTGCGGCTTGGACTGCCAGGGGCCGGCAAGGTCCGCCCCAAGCCC
>gene=chr1_15513067-15513317; species=hg19
acttaagacatctgtagaatggggttgtgtattgagtggtggggaagattaaatgaaattgtgcatggaaattaacccaggcctgaggggagtggcaggcactaggaccacgaagagccttatgagcagggctttatcctgctaggccatagggagccatgaagggatgttgcctgagggtgggatggtcacatttgccttttggaaggacctctctgagagcagtggagagagggcaggccagggggca
>gene=chr1_15513067-15513317; species=bosTau
AGTAACATCATCTGCA-----------GAGATCGGGTCATGGAGGGGGGGCGGGGAGAGTATGCAGTGAAACCA-CCCAGGCCGCAGGGGAGCGACAGGTGCCAGGGAGCT----------GTGAGC---------------AGGGCCATGGGGGTCCATGGAAGGCTCTTGACAGCCAGTGATATGATCATATTTGCCTTTGGGAACCAG-CCCCTGAGAGCAATGGAGAGAGGGCAGGCTGGGCGGCA
>gene=chr1_15513067-15513317; species=calJac
acttaagacagctgtagaatgaggttctgtattgagtagtggggaggattaaatgagattgtgcatggaaattaacccaggcctgAGGGGAGT-GCAGGCACTAGGACTATGAAGAGCCTCATGAGCAGGGCTTAATCCTGGGGGACCATAGGGAGCCATGGAGGGATCATGCCCGAGGGTGGGATCGTCACATTTGCCTTTTGGAAGGACCCCTCCGAGAGCAGTGGAGAGAGGGCAGACCAGGGGGCA
>gene=chr1_15513067-15513317; species=canFam
agttg-----tctgtaggacggggtgagac-cagcgctgtggtgaggaggaaacaagattgtgcatggAAATCAGCCCGGGCCTGAGGGGAGCGGCGGGGGCTGGGGGCCA------------------------------GGAGGTGCtggggagccatggagggatcttgactgagggtgacatgatgacatttgccttttggaaagacacCCCTGAAAGCAGCATAGAAAGGACAGGCTGGGAGGCA
>gene=chr1_15513067-15513317; species=equCab
agtta-----tctgtagagcggggtgagaggtagggctgtggggacgatgaaatgagatcatgcatggaaaTCAGCTCTGGCCTGAGGGGAGCGGCAGGTGTGAGGAGCCAGAGggcccttgtgagcagggctctatcct-gggggtgctggggagccatggagggattttgactgagggtg-tgtggtcacatttgccttttggaaagactcccccaaaagcatcgtagagagggcaggccaggagg--
>gene=chr1_15513067-15513317; species=gorGor
acttaagacatctgtagaatggggttgtgtattgagtggtggggaagattaaatgaaattgtgcatggaaattaacccaggcctgaggggagtggcaggcactaggaccatgaagagccttatgagcagggctttattctgcgaggccatagggagccatggagggatgttgcctgagggtgggatggtcacatttgccttttggaaggacctctctgagagcagtggagagagggcaggccagggggca
>gene=chr1_15513067-15513317; species=panTro
acttaagacatctgtagaatggggttgtgtattgagtggtggggaagattaaatgaaattgtgcatggaaattaacccaggcctgaggggagtggcaggcactaggaccacgaagagccttatgagcagggctttatcctgggaggccatagggagccatggagggatgttgcctgagggtgggatggtcacatttgccttttggaaggacctctctgagagcagtggagagagggcaggccagggggca
>gene=chr1_15513067-15513317; species=papHam
acttaagacatctgtagaatggggttgtgtatggagtggtggggaggattaaatgagactgtgcatggaaattaacccaggcctgagggcagtggcaggcactaggaccatgaagagccttacgagcagggctgtatcctggggggccatagggagccatggagggatcttgcctgagggtgggatggtcacatttgccttttggaaggacctctctgacagcagtggagagacggcaggccagcgggta
>gene=chr1_15513067-15513317; species=ponAbe
acttaagatatctgtagaatggggttgtgtattgagtggtggggaagattaaatgaaattgtgcatggaaattaacccaggcctgaggggagtggcaggcactaggaccatgaagagccttatgggcagggctttatcctgggaggccatagggagccatggagggatcttgcctgagggtgggatggtcacatttgccttttggaaggacctctctgagagcagtggagagagggcaggccggggggca
>gene=chr1_15513067-15513317; species=rheMac
acttaagacatctgtagaatggggttgt-------gtggtggggaggattaaatgagactgtgcatggaaattaacccaggcctgaggggagtggcaggcactaggaccatgaagagccttacgagcagggctgtatcctggggggccatagggagccatggggggatcttgcctgagggtgggatggtcacatttaccttttggaaggacctctctgagagcagtggagagacggcaggcc-gggggca
>gene=chr1_17248109-17248219; species=hg19
CTACTGACCCCACCCCCTGGGCTTGGAGGGCTCTAGGACCCAGCAACCTGCGCAGGGTGAAGAGTGTGTGAGGTCCTGACCTCCAGGTGTCTCCCCTGTTTCctcctccc
>gene=chr1_17248109-17248219; species=bosTau
--------------------------------------------------GGA---GTGTGTGTTGGGGAGGGTCTTCACCTCCACGccct-ccaccc--tccgcccact
>gene=chr1_17248109-17248219; species=calJac
CTACTGACCCCACCCGCTGGGCTTGGAGGGCTCTAGGACCCAGCAACCTGCAGAAGGTGGCGAGAGTGTGAGGTCCTGACCTCCAGGTGCCTCCCCTCTTGCctcccccc
>gene=chr1_17248109-17248219; species=canFam
-GGCTGACCCCACCCCCTGGGCTTGGC-GGCTCTAGGACCCAGCAGCTGGGGAGGGGGGGGCGGCGTGGAGGGTCCCGGTCT-CAGGCCCT-CTCTC----CCTTTctcc
>gene=chr1_17248109-17248219; species=equCab
ATGCTGACCCCA--CCCTGGACTTGGAGGGCTCTAGGGCCCAGCTGCTGGGGAGAGGTGTGGGGTGGGGGAGGTCCTCACCTCCAGGTcc--ccctt---gcctttctcc
>gene=chr1_17248109-17248219; species=gorGor
CTACTGACCCCACCCCCTGGGCTTGGAGGGCTCTAGGACCCAGCAACCTGCGCAGGGTGAAGAGTGTGTGAGGTCCTGACCTCCAGGTGTCTCCCCTGTTTCctcctccc
>gene=chr1_17248109-17248219; species=panTro
CTACTGACCCCACCCCCTGGGCTTGGAGGGCTCTAGGACCCAGCAACCTGCGCAGGGTGAAGAGTGTGTGAGGTCCTGACCTCCAGGTGTCTCCCCTGTTTCctcctccc
>gene=chr1_17248109-17248219; species=papHam
CTACTGACCCCATCCCCTGGGCTTGGAGGGCTCTAGGACCCAGCAACCTGTGGAGGGTGGAGAGTGTGTGAGGTCCTGACCTCCAGGTAcctcccctttttcctcccccc
>gene=chr1_17248109-17248219; species=ponAbe
CTACTGACCCCACCCCCTGGGCTTGGAGGGCTCTAGGACCCAGCAACCTGCGCAGGGTGAAGAGTGTGTGAGGTCCTGACCTCCAGGTGTctcccctgtttcctcctccc
>gene=chr1_17248109-17248219; species=rheMac
CTACTGACCCCATCCCCT-GGCTTGGAGGGCTCTAGGACCCAGCAACCTGTGGAGGGTGGAGAGTGTGTGAGGTCCTGACCTCCAGGTACCTCCCCTCTTTTCAACCCCC
>gene=chr1_27561018-27561081; species=hg19
CCGGCTAGCCATTCTGGAAGCGGCCGGGCGCAGTCTTCGTAGCGTACCCGCCGGCTGCGAGGC
>gene=chr1_27561018-27561081; species=bosTau
CCTGATCGCCATTCTGGAAACTGCCGGGCGCTGTCTCCGTAGCGTAGCCGCTGGCTGTGAGGC
>gene=chr1_27561018-27561081; species=calJac
CAGGCTAGCCATTCTGGAAGCTGCCGGGCGCCGTCTCCGTAGGGTAGCCGCCGGCTGTGAGGC
>gene=chr1_27561018-27561081; species=canFam
ccggcTAGCCATTCTGGAAGCCGCCGGACGCCGTCTCCGTAGCGTAGCCGCCGGCTGTGAGGC
>gene=chr1_27561018-27561081; species=equCab
CCGGCTCGCCATTCTGGAAACGGCCTGGCGCCGACTCCGTAGCGTAGCCGCCGGCTGGGAAGC
>gene=chr1_27561018-27561081; species=gorGor
CCGGCTAGCCATTCTGGAAGCGGCCGGGCGCAGTCTCCGTAGCGTACCCGCCGGCTGCGAGGC
>gene=chr1_27561018-27561081; species=panTro
CCGGCTAGCCATTCTGGAAGCGGCCGGGCGCAGTCTCCGTAGCGTACCCGCCGGCTGCGAGGC
>gene=chr1_27561018-27561081; species=papHam
CCAGCTAGCCATTCTGGAAGCTGCCGGGCGCAGTCTGCGTAGCGTACCCGCCGGCTGCGAGGC
>gene=chr1_27561018-27561081; species=ponAbe
CCGGCTAGCCATTCTGGAAGCGGCCTAGCGCAGTCTCCGTAGCGTACCCGCCGGCGGCGAGGC
>gene=chr1_27561018-27561081; species=rheMac
CCAGCTAGCCATTTTGGAAGCTGCCGGGCGCAGTTTGCGTAGCGTACCCGCCGGCTGCGAGGC
>gene=chr1_27935231-27935481; species=hg19
TTTCTGAAGAGACCTGGTTCTCCCATCCCGGGAGGGGGGAAAGTTTCTTGCAGTTTTGGATGTAGTACTCAGAGTCACCACTAGAGAGAGTGTGAACATCACTGCAGGACCATCCAGGCTCgtgtgtgtgtgtgtgtgtgtgtgtgtgtgtgtgtgtgtgtgtCTTCGATACTGTACCTGGGgtgtgtgtgtgtgtgtgtgtgtgtgtcttcaatactgtacctggggtatgtgtgtgtgtgtgtgtctt
>gene=chr1_27935231-27935481; species=bosTau
GTTCTGAAG------GTTTCTTCTATCCCAG---------AAGTTTCCTGCAGTGTTGGATGTAGTGCCCAGAATGGCCGCTAGAGAGAGTACAGACATCACTGCAAGACCATCCAGGG-------------------------------------------------------------------------------GTG--GG---------TG--------------------------GGAG----
>gene=chr1_27935231-27935481; species=calJac
TTTATGAAGAGACCTGGTTCTTCCATCCCAG-----GGGAAAGTTTCTTGCAGTTTTGGGTGTAGTACCCAGAGTCACCACCAGAGGGGGTGTGAACATCACTGCAGGACCATCAAGGCgtgtgtgtgtgtgtgtgtgtgtgtgtgtgtgtgtgtgtgt-------------------------------------------------------------------------------------------
>gene=chr1_27935231-27935481; species=canFam
TTCCTAAAGGGACCTAGTCTTCCCATCCCAG------GGAAAGTTTCCTGGAGTTCTTGGTGTAGTACCCAGAATTGACACTAGAGGGAGTATGGACATCACTGCAGGACCATCCAGG-----------------------------------------------------------------------------AGCGCg--tg---------tg----------------------------------
>gene=chr1_27935231-27935481; species=equCab
GTTCTGAAGGGACCTAGTCCTCCCATCCCAG------GGAAAGTTTCCTGTAGTTTTGGATGTTGTACCTAGAGTGACCACTAGAGAGAGCATGGATATCATTGCAGGACCATCCAGGC------------gggtgggggcgtgggtgggtgagggggt-------------------------gtggTTCCAGGAGTGGG--GG---------AG---------------------ATGGAAGAG----
>gene=chr1_27935231-27935481; species=gorGor
TTTCTGAAGAGACCTGGTTCTCCCATCCCCG--GGGGGGAAAGTTTCTCGCAGTTTTGGATGTAGTACTCAGAGTCACCACTAGAGAGGGTGTGAACATCACTGCAGGACCATCCAGGCTC-------------------TCT-TGTGTGTGTGTGTGT----CTTCGATACTGTACCTGGGgtgtgtgtgtgtgtgtgtgtgtgtgtcttcaatactgtacctgaggtgtgtgtgtgtgtgtgtgtctt
>gene=chr1_27935231-27935481; species=panTro
TTTCTGAAGAGACCTGGTTCTCCCATCCCGGGAGTGGGGAAAGTTTCTTGCAGTTTTGGATGTAGTACTCAGAGTCACCACTAGAGAGAGTGTGAACATCACTGCAGGACCATCCAGGCTCgtgtgtgtgtgtgtgtgtgtgtgtgtgtgtgtgtgtgt----cttcgatactgtaccgggggtgtgtgtgtgtgtgtgtgtgtgtgtcttcaatactgtacctggggtgtgtgtgtgtgtgtgtgtctt
>gene=chr1_27935231-27935481; species=papHam
TTTCTGAAAAGACCTGGTTCTCCCATCCCAG-----GGGAAAGTTTCTTGCAGTTTTGGATGTAGTACTCAGAGTCACCACTAGAGAGAGTGTGAACATCACTGCAGGACCATCCAGGCtg-tgtgtgtgtgtgtgtgtg--------------------------------------------------------------------------------------------------------------
>gene=chr1_27935231-27935481; species=ponAbe
TTTCTGAAGAGACCTGGTTCTCCCATCCCCA----GGGGAAAGTTTCTTGTAGTTTTCGATGTAGTACTCAGAATCACCACTAGAGAGAGT---------------------------------------------------------------------------------------------------------------------------------------------------------------
>gene=chr1_27935231-27935481; species=rheMac
TTTCTAAAAAGACCTGATTCTCCCATCCCAG-----GGGAAAGTTTCTTGCAGTTTTGGATGTAGTACTCAGAGTCACCACTAGAGAGAGTGTGAACATCACTGCAGGACCATCCAGGCGC-------------------GGTGTGTGTGTGTGTGTGT----CTTAGATACTGTACCTGGG--------------------------------------------------------------------
>gene=chr1_47081974-47082224; species=hg19
GGGACTCTCTCTAGGACAGAGGTCGAAGAGAAAAAGTAGAGGCGAAGACTCCACGCTCTCCTCGCGGCGCGCAGCCACCCACGCCCACCCCCGGCTTCCCTGCAACCTCAAACCAGCTCCCAGGGCCAGGAAGGTCGTAGGACCCAGAGGAGCCCGCCTGACATTTCCGCTCCCCGAAAACACGCCCCCCAACCCCTCCCCTCTGCCCCGTACTCCCCCACCCCGACAATCCCCCCCGCAACTTTCGAAG
>gene=chr1_47081974-47082224; species=bosTau
AGAGTAGAGCGAAGAGCAGAAATCCAAGAG-AAAAGTCGAGGCGAGGACTCCCAGCTCCCCCCGTGGCGCTCGGCCACCCACGACCACTCCCGACGTCTCTGTCTCCCCAGCCCAGCCGCCAGGAC-AGATGGGTCGTAGGACCCAGAGGAGCAGGCCTGAAATTTCCGCC-TGCGAAGACACG-------------CCCTCTT-------------CAACCGCCCCCACCCTA-CCCTGACTTTC-CAG
>gene=chr1_47081974-47082224; species=calJac
GGGACGCTCTGCAGGACAGAGATCATAGAT-AAAAGTAGAGGCGAAGACTCCACGCTCT----------------CACCCACGCCCATCCC-----------------CAAACCAGCTCCCAGGGCCAGGCAGGCCGTAGGACCCAGAGGATCCCGCCTGACATTTCCGCT-CCCGAAGATAAGCCCCCCAACCTCTCCCCTCTGCCCCGTC-----CAACCCC----AAACCCACCCCAACTTTCGAAG
>gene=chr1_47081974-47082224; species=canFam
CGGGGGGTGC--AGGGCCGAGAGCCAGGAG-GAAGGTGGACGTGGGGATccc---ccccccccgcgccgggcccccgccc--------------------------------------------------------------------------------------------------------------------------------------------------------------------------
>gene=chr1_47081974-47082224; species=equCab
AGGGCGGTGCCAAGGGGAGAGATCCAAGAG-GAAAGTATAGGCAGAAACTCCATGCTCTCCTCGC----AGCGCTCACCCACGCCCACCCCCGGCCTCCCTGTCCCACCAGCCCAGCTGCCAGGGG-AGAAGT-TCGTAGGACCCAGAGGAGCAGGCCTGACATTTCCGCT-CCTGAAGACACG-------------CCCCCTT-------------CAAACACCACCCCCTCAACCCCGACTTTCGCAG
>gene=chr1_47081974-47082224; species=gorGor
GGGACGCTCTGCAGGACAGAGGTCGAAGAGAAAAAGTAGAGGCGAAGACTCCACGCTCTCCTCGCGGCGCGCAGCCACCCACGCCCACCCCCGGCTTCCCTGCACCCTCAAACCAGCTCCCAGGGCCAGGAAGGTCGTAGGACCCAGAGGAGCCCGCCTGACATTTCCGCTCCCCGAAAACACG------------------------------------------------------------------
>gene=chr1_47081974-47082224; species=panTro
GGGACGCTCTGCAGGACAGAGGTCGAAGAGAAAAAGTAGAGGCGAAGA---CACGCTCTCCTCGCGGCGCGCAGCCACCCACGCCCACCCCCGGCTT-CCTGCACCCTCAAACCAGCTCCCAGGGCCAGGAAGGTCGTAGGACCCAGAGGAGCCCGCCTGACATTTCCGCTCCCCGAAAACACGCCCCCCAACCCCTCCCCTCTGCCCCGTACTTCCCCCCCGCCACAATCCCCCCCGCAACTTTCGAAG
>gene=chr1_47081974-47082224; species=papHam
GGGACGCTCTTCAGGACAGAAATCGAAGAGAAAAAGTAGAGGCGAAGACTCCACGCTCTCCTTGGGGCGCGCAGCCACCCACGCCCACCCCCGGCTTCCCTGCACCCCCAAACCAGCTCCTAGGGCCAGGCAGGTCGTAGGACCCAGAGGAGCCCGCCTGACATTTCCGCTCCCCGAAAACACGCCCCCCAACCCCTCCCCTCTGCCCCGTA-----CTGCCCCCTCCAACCCCACCCCAACTTTCGAAG
>gene=chr1_47081974-47082224; species=ponAbe
GGGACGCTCTGCAGGACAGAGGTCGAAGAGAAAAAGTAGAGGCGAAGACTCCACGCTCTCCTCGCGGCGCGCAGCCACCCACGCCCACCCCCGGCTTCCCTGCACCCTCAAACCAGCTCCCAGGGCCAGGCAGGTCGTAGGACCCAGAGGAGCCCGCCTGACATTTCCTCTCCCCGAAAACACG-CCCCCAACCCCTGCCCTCTGCCCCGTA-----CCCCCGTCACAATCCCCCCTGCAACTTTCGAAG
>gene=chr1_47081974-47082224; species=rheMac
GGGACGCTCTTCAGGACAGAAGTCGAAGAGAAAAAGTAGAGGCGAAGACTCCACGCTCTCCTTGAGGCGCGCAGCCACCCACGCCCACCCCCGGCTTCCCTGC-CCCCCCAACCAGCTCCCAGGGCCAGGCAGGTCGTAGGACCCAGAGGAGCCCGCCTGACATTTCCGCTCCCCGAAAACACGCCCCCCAACCCCTCCCCTCTGCCCCGTA-----CCGCCCCCTCCAACCCCACCCCAACTTTCGAAG
>gene=chr1_77333057-77333176; species=hg19
GATTATTATTTGGGGGCGGGGAAGGGGATGTAGAGGTCTTTAGGACCCAGCAGGCGGCGGCAGGCGGCAGTTGTGTAGATCGCTGAGAGACTACGAGGGTCCGGTTCAGTTTTAATTCT
>gene=chr1_77333057-77333176; species=bosTau
GATTACTATTTGGGGGCTGGAAGGGGGGTGAAGAGGTCTTTAGGACCCAGCAGGCGGCGGCAGGCGGCAGTTGTGTAGATCGCTGAGAGACTACGAGGGTCCGGTTCAGTTTTAATTCT
>gene=chr1_77333057-77333176; species=calJac
GATTATTATTTGGGGGCGGGGAGGGGGATGCAGAGGTCTTTAGGACCCAGCAGGCGGCGGCAGGCGGCAGTTGTGTAGATCACTGAGAGACTACGAGGGTCCGGTTCAGTTTTAATTCT
>gene=chr1_77333057-77333176; species=canFam
GATGCTTATTTGGGGGCGGGGGGGCGGGTGCAGAGGTCTCTAGGACCCAGCAGGCGGCGGCAGGCGGCAGTTGTGTAGATCGCGGAGACACTACGAGGGTCCGGTTCAGTTTTAATTCG
>gene=chr1_77333057-77333176; species=equCab
GATGATTATTTGGGGGC-GGGAGACGGGTGCAGAGAGCTTTAGGACCCAGCAGGCGGCGGCAGGCGGCAGTTGTGTAGATCACTGAGAGACTACGAGGGTCCGGCTCAGTTTTAATTCT
>gene=chr1_77333057-77333176; species=gorGor
GATTATTCTTTGGGGGCGGAGAAGGGGATGCAGAGGTCTTTAGGACCCAGCAGGCGGCGGCAGGCGGCAGTTGTGTAGATCGCTGAGAGACTACGAGGGTCCGGTTCAGTTTTAATTCT
>gene=chr1_77333057-77333176; species=panTro
GATTATTATTTGGGGGCGGGGAAGGGGATGCAGAGGTCTTTAGGACCCAGCAGGCGGCGGCAGGCGGCAGTTGTGTAGATCGCTGAGAGACTACGAGGGTCCGGTTCAGTTTTAATTCT
>gene=chr1_77333057-77333176; species=papHam
GATTGTTATTTGGGGGCGGGGAGGGGGATGCAGAGGTCTTTAGGACCCAGCAGGCGGCGGCAGGCGGCAGTTGTGTAGATCACTGAGAGACTACGAGGGTCCGGTTCAGTTTTAATTCT
>gene=chr1_77333057-77333176; species=ponAbe
GATTATTATTTGGGGGCGGGGAAGGGGATGCAGAGGTCTTTAGGACCCAGCAGGCGGCGGCAGGCGGCAGTTGTGTAGATCGCTGAGAGACTACGAGGGTCCGGTTCAGTTTTAATTCT
>gene=chr1_77333057-77333176; species=rheMac
GATTGTTATTTGGGGGCGGGGAGGAGGATGCAGAGGTCTTTAGGACCCAGCAGGCGGCGGCAGGCGGCAGTTGTGTAGATCACTGAGAGACTACGAGGGTCCGGTTCAGTTTTAATTCT
>gene=chr1_107682676-107682926; species=hg19
GGGGGATGGGGAGTAGAGGGAGGGGGCCCTGTTGCCTCAGCGCCCCGAGGTCGTGGagcggcagcagctgcagccggagcagcaccagcaacagcaacagcGAGCGGGACGGAGTTAGGACCGCTCGGAGCGCACAGGTCTCGAGGTAGTATAAGGTTTGCTATCCTTCCACTTGCTGGCAGTTGCAGAAGAAGATCTGCTTTTTAAGTGAAACGTACATGCCACCCCTCCGAGGGCTGCGGCTTCCCCG
>gene=chr1_107682676-107682926; species=bosTau
GGGT-GGGGGAGGTGAAG---GGTGGTCGCTGAGCCTCAGTACTCCGAGGTCCTGGAGCGGCGGCAGCGGCGGTTAG---------------------AGCGAGCGGGACGGAGTTAGGACCGCTCGGAGCGCCCAGGTCTCGAGGTAGTATAAGGTTTGCAATCCTTCCACTTGCTGGCAGTTGCA---GAAGATCTGCTT-TTAAGTGAAACGTACATGCCACCCCTCCAAGGGCTGCAGTTTCCCCC
>gene=chr1_107682676-107682926; species=calJac
GGGGGATGGGAAGCAGGGGGAGGGGGTCCTGTTGCCTCAGCGTCCCGAGGTCGTGGagcggcagcagctgtggccggagcagcaacagcaacagcaacagcGAGCGGGACGGAGTTAGGACCGCTCGGAGCGCCCAGGTCTCGAGGTAGTATAAGGTTTGCTATCCTTCCACTTGCTGGCAGTTGCAGAAGAAGATCTGCTTTTTAAGTGAAACGTACGTGCCACCCCTCCGAGGGCTGCGGCTTCCCCG
>gene=chr1_107682676-107682926; species=canFam
gggc-gcggggggcggcg---cctgggctcggaggcgcggCGCCC--GGCTGGTGGGGCGGCGGCACCTGCGTCGGGAGCCGCGGCCGGCGG------CGCGAGCCGGACGGAGTTAGGACCGCTCGGAGCGCCCGGGTCTCGGGGTGGCGCGGGGTCTGCGATCCTTCC--------------------------------------------------------------------------------
>gene=chr1_107682676-107682926; species=equCab
GGGT-GGGGGAGGTGAAG---GGTGGTCTCACAGCCTCAGCACCCCGAGGTCGTGGagcggcggcagcggcggccagagcagcagcagcaac------agcGAGCGGGACGGAGTTAGGACCGCTCGGAGCGCCCAGGTCTCGAGGTAGTATAAGGTTTGCAAGCCTTCCACTTGCTGGCGGTTGCAGAAGAAGATCTGCTT-TTAAGTGAAACGTACATGCCACCCCTCCGAGGGCTGCGGCTTCCCGG
>gene=chr1_107682676-107682926; species=gorGor
GGGG-ATGGGGAGTAGGGGGAGGGTGCCCTGTTGCCTCAGCGCCCCGAGGTCGTGGagcggtagcagctgcggccagagcagcaccagcaacagcaacagcGAGCGGGACGGAGTTAGGACCGCTCGGAGCGCACAGGTCTCGAGGTAGTATAAGGTTTGCTATCCTTTCACTTGCTGGCAGTTGCAGAAGAAGATCTGCTTTTTAAGTGAAACGTACATGCCACCCCTCCGAGGGCTGCGGCTTCCCC-
>gene=chr1_107682676-107682926; species=panTro
GGGG-ATGGGGAGTAGGGGGAGGGGGCCCTGTTGCCTCAGCGCCCCGAGGTCGTGGagcggcagcagctgcggccggagcagca------acagcaacagcGAGCGGGACGGAGTTAGGACCGCTCGGAGCGCACAGGTCTCGAGGTAGTATAAGGTTTGCTATCCTTCCACTTGCTGGCAGTTGCAGAAGAAGATCTGCTTTTTAAGTGAAACGTACATGCCACCCCTCCGAGGGCTGCGGCTTCCCCG
>gene=chr1_107682676-107682926; species=papHam
GGGG-ATGGGAAGTAGGGGGAGGGGGCCCTGTTGCCTCAGCGCCCAGAGGTCGTGGagcggcagcaggggcggccggagcggcagcaacaacagcaacagcGAGCGGGACGGAGTTAGGACCGCTCGGAGCGCACAGGTCTCGAGGTAGTATAAGGTTTGCTATCCTTCCACTTGCTGGCAGTTGCAGAAGAAGATCTGCTTTTTAAGTGAAACGTACATGCCACCCCTCCAAGGGCTGCGGCTTCCCCG
>gene=chr1_107682676-107682926; species=ponAbe
GGGG-ATGGGGAGTAGGGGGAGGGGGCCCTGTTGCCTCAGCGCCCCGAGGTCGTGGagcggcagcagctgcggccggagcagcagcagcaacagcaacagcGAGCGGGACGGAGTTAGGACCGCTCGGAGCGCACAGGTCTCGAGGTAGTATAAGGTTTGCTATCCTTCCACTTGCTGGCAGTTGCAGAAGAGGATCTGCTTTTTAAGTGAAACGTACATGCCACCCCTCCGAGGGCTGCGGCTTCCCCA
>gene=chr1_107682676-107682926; species=rheMac
GGGG-ATGGGAAGCAGGGGGAGGGGGCCCTGTTGCCTCAGCGCCCAGAGGTCGTGGagcggcagcaggggcggccggagcagcagcaacaacagcaacagcGAGCGGGACGGAGTTAGGACCGCTCGGAGCGCACAGGTCTCGAGGTAGTATAAGGTTTGCTATCCTTCCACTTGCTGGCAGTTGCAGAAGAAGATCTGCTTTTTAAGTGAAACGTACATGCCACCCCTCCAAGGGCTGCGGCTTCCCCG
>gene=chr1_113051222-113051424; species=hg19
GTAGGTTGGGGACAGGAGGGAAGTGCCCGCATCCCCTTCCCGCTCCGCCAGCCTGGCCGTCACCCATAGAAGTGGGGCTGCTGAGTGAAGGGCGCTAGGACCCGGTGGCGCGGTGTCGGCAGGGACTGGGCGCTTGGGGCGCAGGAGGGAGCCGCGGCGTCCCGTCGCAGCGTGCGGGAGCAGGTGGGGGTGCAGCGCGGTG
>gene=chr1_113051222-113051424; species=bosTau
GTAGTTTAGATGACAGGGGAAAGTGTCTGCA-GCTCCCCTCACCCGGCCCCCCTGGCCATCACCCACGGAGGTGGGGTTGCCGAATGCAGGGCGCTAGGACCCGGTGGCGCGGCGTGGGCAGGGACTGGGTGCTCCGGGCGCAGAAGGGCGCCACTGCGCCCAGTCA-GT----CCCGAGCAGGTGGGGGCGCGGCGCTGTG
>gene=chr1_113051222-113051424; species=calJac
GTAGGCTGGGGACAGGAGGGAAGTGCCTGCAGCCCCTTCCCGCTCTGCCCGCGGGTAGGTCCCCTACAGAAGTGGGGCTGCCGAGTGAAGGGCGCTAGGACCCGGTGGCGCGGTGTCGGCAGGGACTGGGCGCTCGGGG-GCTGGAGGGAGCCGTGGCGCCCCGTCGCGGCGCGCGGGAGCAGGTGGGGGAGCTGCGCTGTG
>gene=chr1_113051222-113051424; species=canFam
GGGGGCCGGAgggccgggggccggggccgCGGCACCCCCTC---CCGGGCTCCCGGCCGGCACCCACGCGGGTGCGGGTGTGGGT--GAGGGCGCTAGGAcccggcggcgcggcgtcggccgggcctgggcgccgcgggcccccgagggcgcccccgcgccccgT-GTCACCCGCCG-GGCAGGTGGGggcgcggcgcgggg
>gene=chr1_113051222-113051424; species=equCab
GTAGGT--GAGGACAGGGGGAAGCGTCTGCA--GCCCCCCCGCCCTG-----------------------------------------------------------------------------------------------------------------------------------------------------------
>gene=chr1_113051222-113051424; species=gorGor
GTAGGTTGGGGACCGGAGGGAAGTGCCCGCATCCCCTTCCCGCTCCGCCAGCCTGGCCGTCACCCACAGAAGTGGGGCTGCTGAGTGAAGGGCGCTAGGACCCGGTGGCGCGGTGTCGGCAGGGACTGGGCGCTTGGGGCGCAGGAGGGAGCCGCGGCGTCCCGTCGCAGCGTGCGGGAGCAGGTGGGGGTGCAGCGCGGTG
>gene=chr1_113051222-113051424; species=panTro
GTAGGTTGGGGACAGGAGGGAAGTGCCCGCATCCCCTGCCCGCTCCGCCAGCCTGGCCGTCAACCACAGAAGTGGGGC----------------------------------------------------------------------------------------------------------------------------
>gene=chr1_113051222-113051424; species=papHam
GTAGGTTGGGGACAGGAGGGAAGTGCCCGCATCCCCTT---GTTCCGCCAGCCTGGCCGTCACCCACAGAAGTGGGGCTGCCGATTGAAGGGCGCTAGGACCCGGTGGCGCGGTGTCGGCAGGGACTGGGCGCTCCGGGCGCAGGAGGGAGCCGCGGCGCCCCGTCGCAGCGCGCGGGAGCAGGTGGGGGAGCTGTGCGGTG
>gene=chr1_113051222-113051424; species=ponAbe
GTAGGTTGGGGACAGGAGGGAAGTGCCCGCATCCCCTTCCCGCTCCGCCAGCCTGGCCGTCACCCACAGAAGTGGGGCTGCAGAGTGAAGGGCGCTAGGACCCGGTGGCGCGGTGTCGGCAGGGACTGGGCGCTCGGGGCGCTGAAGGGAGCCGCGGCATCCCGTCACAGCGTGCGGGAGCAGGTGGGGGTGCGGTGCGGTG
>gene=chr1_113051222-113051424; species=rheMac
GTAGGTTGGGGACAGGAGGGAAGTGCCCGCATCCCCTT---GTTCCGCCAGCCTGGCCGTCACCCACAGAAGTGGGGCTGCCGATTGAAGGGCGCTAGGACCCGGTGGCGCGGTGTCGGCAGGGACTGGGCGCTCCGGGCGCAGGAGGGAGCCGCGGCGCCCCGTCGCAGCGCGCGGGAGCAGGTGGGGGAGCGGTGCGGTG
>gene=chr1_155057328-155057481; species=hg19
TTGCTACCCTCTGGTGGCCAACAGGAGAAGGACAGACCAAGAAGGAGGGCACGGAAGGAGACTTAGGGGAGCGGCGGCACTAGGGCCCCGGGGGCAGAGACAGGGCTGAGCCGCGAGGAAGCTCGGAGGAAAAGTCGGAAGGCTACGCGGACC
>gene=chr1_155057328-155057481; species=bosTau
CTGCTACCCTCTGGTGGCTACCAGGAGAAGGGCAGAACCAGGA-GTGGGCCTGGAAAGATAGTGCGGGGATTGGAGGCACTAGGGCCCTGGGGATAGAGAAAGGACTGAGAGGAGAGGAAGCTCAGAAGGAAAGCCTGGAGACTCTAAGGACC
>gene=chr1_155057328-155057481; species=calJac
TTGCTACCCTCCGGTGGCCACCAGGCGAAGGACAGACCAAGAAGGAGGGCACGGAAGGAGAGTTCGGGGAGCGGCGGCACTAGGGCCCCGGGGACAGAGACAGGGCTGAGCCGCGAGGAAGCTCGGAGGAAAAGTCGGGAGGCTCCGCGGACC
>gene=chr1_155057328-155057481; species=canFam
TTGCTGCCCTCTGGTGGCC-CCGGGAGAAGGACGGGACATGGC-GTGGGC------------------------------------------------------------------------------------CGGGAAGGCCC--------
>gene=chr1_155057328-155057481; species=equCab
TTGCTCCCCTCTGGTGGCCACCAGGAGAAGGACAGAACAAAGA-GTGGGCATGGAAGGATAGTGCGAGAACTGGCGGCACTAGGGCCCTGGGGACGGAGACAGGACTGAGAAGAGAGGAAGCTCTGAAAAAAAGCCGGGAGGCTCCGAGGACC
>gene=chr1_155057328-155057481; species=gorGor
TTGCTACCCTCTGGTGGCCAACAGGAGAAGGACAGACCAAGAAGGAGGGCACGGAAGGAGACTTAGGGGAGCGGCGGCACTAGGGCCCCGGGGGCAGAGACAGGGCTGAGCCGCGAGGAAGCTCGGAGGAAAAGTCGGGAGGCTACGCGGACC
>gene=chr1_155057328-155057481; species=panTro
TTGCTACCCTCTGGTGGCCAACAGGAGAAGGACAGACCAAGAAGGAGGGCACGGAAGGAGACTTAGGGGAGCGGCGGCACTAGGGCCCCGGGGGCAGAGACAGGGCTGAGCCGCGAGGAAGCTCGGAGGAAAAGTCGGGAGGCTACGCGGACC
>gene=chr1_155057328-155057481; species=papHam
TTGCTACCCTCTGGTGGCCAACAGGAGAAGGACAGACCAAGAAGGAGGGCACGGAAGAAGAGTTAGGGGAGCGGCGGCACTAGGGCCCCGGGGGCAGAGACAGGGCTGAGCCGCGAGGAAGCTCGGAGGAAAAGTCAGGAGGCTACCCGGACC
>gene=chr1_155057328-155057481; species=ponAbe
TTGCTACCCTCTGGTGGCCAACAGGAGAAGGACAGGCCAAGAAGGAGGGCACGGAAGGAGACTTCGGCGAGCGGCGGCACTAGGGCCCCGGGGGCAGAGACAGGGCTGAGCCGCGAGGAAGCTCCGAGGAAAAGTCGGGAGGCTACGCGGACC
>gene=chr1_155057328-155057481; species=rheMac
TTGCTACCCTCTGGTGGCCAACAGGAGAAGGACAGACCAAGAAGGAGGGCACGGAAGGAGAGTTAGGGGAGCGGCGGCACTAGGGCCCCGGGGGCAGAGACAGGGCTGAGCCGCGAGGAAGCTCGGAGGAAAAGTCAGGAGGCTACCCGGACC
>gene=chr2_38604392-38604576; species=hg19
CCTCCGCCATCTTGTACCGATTTAAAATTAACTCCCCACTGACGTCAAACGCCGCCGCCGCTTTATCAACCTCCCGGGAGCCGGCGGGGTGGCCGGCGGGTCCTAGCGCCGCTCTCCGCCTGTATctcctcgccctccgcctgtatctcctcgccctccgcctgtatctcctcgccctccctcc
>gene=chr2_38604392-38604576; species=bosTau
CCTCCGCCATCTTGTACCGATTTAAAATTAACTCCCCACTGACGTCAAACGCCGCCGCCGCTTTATCAACCTCCCGGGAGCCGGCGGGGA-GCCGGCAGGTCCTAGCGCCGCCCTCCTTC---------------------------------------TGC--------------CCACGCCC
>gene=chr2_38604392-38604576; species=calJac
CCTCCGCCATCTTGTACCGATTTAAAATTAACTCCCCACTGACGTCAAACGCCGCCGCCGCTTTATCAACCTCCCGGGAGCTGGCGGGGGCGCCGGCGGGTCCTAGCGCCGC---------------------------------------------------GTATATCCTCTCCCTCCCTCC
>gene=chr2_38604392-38604576; species=canFam
CCTCCGCCATCTTGTACCGATTTAAAATTAACTCCCCACTGACGTCAAACGCCGCCGCCGCTTTATCAACCTCCCGGGAGCCGGCGGGGC-GCCCGCGGGTCCTAGCGCCGCCCGTGCCC---------------------------------------TCC--------------CCACGCCC
>gene=chr2_38604392-38604576; species=equCab
-----------------------------------------------------------------------------GAGCCGGCGAG-C-GCCGGCGTGgcctagcgccgccctcgtcc---------------------------------------tcc--------------ccgcgccc
>gene=chr2_38604392-38604576; species=gorGor
----------------------------------------------------------------------------------------------------------------------------------------------------------------------------------------
>gene=chr2_38604392-38604576; species=panTro
CCTCCGCCATCTTGTACCGATTTAAAATTAACTCCCCACTGACGTCAAACGCCGCCGCCGCTTTATCAACCTCCCGGGAGCCGGCGGGGTGGCCGGCGGGTCCTAGCGC------------------------------------------CGCCCTCCGCCTGTATCTcctcgccctccctcc
>gene=chr2_38604392-38604576; species=papHam
CCTCCGCCATCTTGTACCGATTTAAAATTAACTCCCCACTGACGTCAAACGCCGCCGCCGCTTTATCAACCTCCCGGGAGCCGGCGGGGCGGCTGGCGGGTCCTAGCGCCTCCCTCGGCCCGTATCTCCTCGC---------------------------CCAGTATCTCCTCTCCCTCCCTCC
>gene=chr2_38604392-38604576; species=ponAbe
CCTCCGCCATCTTGTACCGATTTAAAATTAACTCCCCACTGACGTCAAACGCCGCCGCCGCTTTATCAACCTCCCTGGAGCCGGAGGGGCGGCCGGCGGGTCCTAGCGccgccctccgcctctatctcctcgccctccgcctctgtctcctcgccctccgcctctatctcctcgccctccctcc
>gene=chr2_38604392-38604576; species=rheMac
CCTCCGCCATCTTGTACCGATTTAAAATTAACTCCCCACTGACGTCAAACGCCGCCGCCGCTTTATCAACCTCCCGGGAGCCGGCGGGGCGGCTGGCGGGTCCTAGcgcctccctcgacccgtatctcctcgc---------------------------ccagtatctcctcgccctccctcc
>gene=chr2_74607411-74607570; species=hg19
TGCTTGCCAGCTGATGAGTCTCACTCTGCGCTAGTGCTGCTCTAGACTTGTCAGGAACCGTGCTAGCCTCTGGGTCCTAGTGCCCCCCTGCTTCACGTGGGCCAGAAACTAAGGGCTGGGCATACGCCACAGACCCTCAGCACTCAACTCTTGAATACA
>gene=chr2_74607411-74607570; species=bosTau
CGCTTGCCAGCTGATGAGTCTCACTCTGCGCTAGTGCTGCTCTAGACTTGTCAGGAGCCGAGCTAGCCTCTGGGTCCTAGTGCCCCCCTGCTGCACCTGGGCCAGTCCAGACAGACAGAGAAGGAGCCACAGACTCTCAACACTCACCTGTAGAGGGCA
>gene=chr2_74607411-74607570; species=calJac
TGCTTGCCAGCTGATGAGTCTCACTCTGCGCTAGTGCTGCTCTAGACTTGTCAGGAACCGTGCTAGCCTCTGGGTCCTAGTGCCCCCCTGCTTCACCTGGGCCAGAGACTAAGGGTTGGGCCCACGCCACAGACACTCAGCACTCACCTCTACAGTATA
>gene=chr2_74607411-74607570; species=canFam
TGCTTGCCAGCTGATGAGTCTCACTCTGCGCTAGTGCTGCTCTAGACTTGTCAGGAACCGTGTTAGCCTCTGGGTCCTAGTGCCCCCCTGCTTCACCTGGGCCAGACAAGCAAGGCAGGGACTCAGGCACAGACCCTCAGCAGTCACCTCTAGAGTAAA
>gene=chr2_74607411-74607570; species=equCab
TGCTTGCCAGCTGATGAGTCTCACTCTGCGCTAGTGCTGCTCTAGACTTG-CAGGAACCGTGCTGGCCTCTGGGTCCTAGTGCCCCCCTTCTTCAGCTGGGCCAGACAAGAGGGGCAGGGACTAATCCACAGACCCTCAGCACTCACCTCTAGAGTACA
>gene=chr2_74607411-74607570; species=gorGor
TGCTTGCCAGCTGATGAGTCTCACTCTGCGCTAGTGCTGCTCTAGACTTGTCAGGAACCGTGCTAGCCTCTGGGTCCTAGTGCCCCCCTGCTTCACCTGGGCCAGGAACTAAGGGCTGGGCATACGCCACAGACCCTCAGCACTCAACTCTTGAGTACA
>gene=chr2_74607411-74607570; species=panTro
TGCTTGCCAGCTGATGAGTCTCACTCTGCGCTAGTGCTGCTCTAGACTTGTCAGGAACCGTGCTAGCCTCTGGGTCCTAGTGCCCCCCTGCTTCACCTGGGCCAGGAACTAAGGGCTGGGCATACGCCACAGACCCTCAGCACTCAACTCTTGAATACA
>gene=chr2_74607411-74607570; species=papHam
TGCTTGCCAGCTGATGAGTCTCACTCTGCGCTAGTGCTGCTCTAGACTTGTCAGGAACCGTGCTAGCCTCTGGGTCCTAGTGCCCCCCTGCTTCACCTGGGCCAGGGACTAAGGGCTGGGCCTACGCCACAGACCCTCAGCACTCACCTCTTGAGTATA
>gene=chr2_74607411-74607570; species=ponAbe
TGCTTGCCAGCTGATGAGTCTCACTCTGCGCTAGTGCTGCTCTAGACTTGTCAGGAACCGTGCTAGCCTCTGGGTCCTAGTGCCCCCCTGCTTCACCTGGGCCAGGAACTAAGGGCTGGGCCTACGCCACAGACCCTCAGCACTCAACTCTCGAGTACA
>gene=chr2_74607411-74607570; species=rheMac
TGCTTGCCAGCTGATGAGTCTCACTCTGCGCTAGTGCTGCTCTAGACTTGTCAGGAACCGTGCTAGCCTCTGGGTCCTAGTGCCCCCCTGCTTCACCTGGGCCAGGGACTAAGGGCTGGGCCTACGCCACAGACCCTCAGCACTCACCTCTTGAGTATA
>gene=chr2_149402881-149403058; species=hg19
TAGCGTAAACCCTCTCGGCCGGCGTAGCGCCCGCCCGCGGCCGCCATGTTGTTGCGTCCCAGTGTTGTGATTAGCTCGCAGCGCTGCTTACGCTGCCGTAAGGGGGCCTTGCCGTAAGCGGCGGCCGGGAATGGCGCAGGGGATGCGCTGGCCGCTCTTGGCGTACGGTCTCTGTTT
>gene=chr2_149402881-149403058; species=bosTau
TAGCGTAAACCCTTTCGGCCGGCGCAGCACCCGCCCGCGGCCGCCATGTTGTTGCGTCCCAGTGTTGTGATTAGCTCGCAGCGCCGCTTACGCTGCCGTAAGGGGGCCTTGCCGTAAGCGGCGGCCGGGAATGGCGCAGGGGATGTTCTGGCCGCACTTGGCGTACGGCCTCTGTTT
>gene=chr2_149402881-149403058; species=calJac
TAGCGTAAACCCTCTCGGCCAGCGTAGTGCCCGCCCGCGGCCGCCATGTTGTTGCGTCCCAGTGTTGTGATTAGCTCGCAGCGCTGCTTACGCTGCCGTAAGGGGGCCTTGCCGTAAGCGGCGGCCGGGAATGGCGCAGGGGATGCGCTGGCCGCACTTGGCGTACGGTCTCTGTTT
>gene=chr2_149402881-149403058; species=canFam
---------------------------------------------------------------------------------------------------------------------------------------------------------------------------------
>gene=chr2_149402881-149403058; species=equCab
TAGCGTAAACCCTCTcggccggcgcagcgcccgcccgcggccgccATGTTGTTGCGTCCCAGTGTTGTGATTAGCTCGCAGCGCTGCTTACGCTGCCGTAAGGGGGCCTTGCCGTAAGCGGCGGCCGGGAATGGCGCAGGGGAGGTTCTGGCCGCACTTGGCGTATGGCCTCTGTTT
>gene=chr2_149402881-149403058; species=gorGor
TAGCGTAAACCCTCTCGGCCGGCGTAGCGCCCGCCCGCGGCCGCCATGTTGTTGCGTCCCAGTGTTGTGATTAGCTCGCAGCGCTGCTTACGCTGCCGTAAGGGGGCCTTGCCGTAAGCGGCGGCCGGGAATGGCGCAGGGGATGCGCTGGCCGCACTTGGCGTACGGTCTCTGTTT
>gene=chr2_149402881-149403058; species=panTro
TAGCGTAAACCCTCTCGGCCGGCGTAGCGCCCGCCCGCGGCCGCCATGTTGTTGCGTCCCAGTGTTGTGATTAGCTCGCAGCGCTGCTTACGCTGCCGTAAGGGGGCCTTGCCGTAAGCGGCGGCCGGGAATGGCGCAGGGGATGCGCTGGCCGCACTTGGCGTACGGTCTCTGTTT
>gene=chr2_149402881-149403058; species=papHam
TAGCGTAAACCCTCTCGGCTGGCGTAGCGCCCGCCCGCGGCCGCCATGTTGTTGCGTCCCAGTGTTGTGATTAGCTCGCAGCGCTGCTTACGCTGCCGTAAGGGGGCCTTGCCGTAAGCGGCGGCCGGGAATGGCGCAGGGGATGCGCTGGCCGCACTTGGCGTACGGTCTCTGTTT
>gene=chr2_149402881-149403058; species=ponAbe
TAGCGTAAACCCTCTCGGCCGGCGTAGCGCCCGCCCGCGGCCGCCATGTTGTTGCGTCCCAGTGTTGTGATTAGCTCGCAGCGCTGCTTACGCTGCCGTAAGGGGGCCTTGCCGTAAGCGGCGGCCGGGAATGGCGCAGGGGATGCGCTGGCCGCACTTGGCGTACGGTGTCTGTTT
>gene=chr2_149402881-149403058; species=rheMac
TAGCGTAAACCCTCTCGGCTGGCGTAGCGCCCGCCCGCGGCCGCCATGTTGTTGCGTCCCAGTGTTGTGATTAGCTCGCAGCGCTGCTTACGCTGCCGTAAGGGGGCCTTGCCGTAAGCGGCGGCCGGGAATGGCGCAGGGGATGCGCTGGCCGCACTTGGCGTACGGTCTCTGTTT
>gene=chr2_153574604-153574854; species=hg19
GAGCAGTTAAGGAACCGCGAGAGCGCCAGGTAGAGAGGTGCCCTTAATGGGGGAACCTGGAGAAGAGTGTGAGCGTAGTGGGGAAGAAGGGAGAAGACAAATAGGTTCGGGAATGTGTCTCCGAGGGCGCGAGCGGGCGCTAGGACCCGGCGTCGAAAAGATGAGGCTTTGGGGCTGTCGGGGCGCGCGCTCCCGTTGGTGACGCGGGGGTGGCGGAGGTCTCCGGCCGGGACGAAGCCCCGCAGGGAGT
>gene=chr2_153574604-153574854; species=bosTau
----------------------------------------------------------------------------------------------------------------------------------------------------------------------------------------------------------------------------------------------------------
>gene=chr2_153574604-153574854; species=calJac
GAGTAACTAAGGCACCGCGAGAGCGCGGGACAGAGAGCTGCCTTCAATTGGGGAACCTAGAGAAGAGTGTGAGCATAGCAGGGAAGAAGGAAGAGAGCAAATAGGTTCGCGAATGTGTGTCAGAGGTTGCGAAAAGGCGCTAGGACCCGGCGTTGGAAAGATGCGGCTTT-GGGCTGTCGGGGCGCGGGCTCCAGTCGGTGACGCGGCTGTGGCGGAGGTCTCCGGCCGGGACGAAGCGCTGCAGGGAGT
>gene=chr2_153574604-153574854; species=canFam
TGGGA-TCGAGGGGCAGCGAG-------------------------------------------------------------------------------------------------------------------------------------------------------------------------------------------------------------------------------------
>gene=chr2_153574604-153574854; species=equCab
GGCAG-TTAAGGCGAGGCGAGAGCAGCAGGCGGTGAACTGCCGTTAAGGAAGGAAGCTGGAGAAGAGTGCGAGCGTAGCGGGGAAGAAGGGAGACAGC-AATAGGTTGGGGAATGTGAATCCAGGTGCAGGGGCAGGCACTAGGACCGGGCGTCGGGAAGATGCGGCTTTGGGGCGGCTGGGGCGCGCGCTCTTGGAGGTGACGCGGCGGTGGCGGAGGTCTTTGGCCAGGACGAAGCACTGAAGGGAGA
>gene=chr2_153574604-153574854; species=gorGor
GAGCAGTTAAGGAACCGCGAGAGCGCCAGGTAGAGAGCTGCCCTTAATGGGGGAACCTGGAGGA-AGTGTGAGCGTAGTGGGGAAGAAGGGAGAAGACAAATAGATTCGGGAATGTGTCTCCGAGGGCGCGAGCGGGCGCTAGGACCCGGCGTCGAAAAGATGCGGCTTTGGGGCTGTCGGGGCGCGCGCTCCCGTTGGTGACGCGGGGGTGGCGGAGGTCTCCGGCCGGGACGAAGCCCCGCAGGGAGT
>gene=chr2_153574604-153574854; species=panTro
GAGCAGTTAAGGAACCGCGAGACCGCCAGGTAGAGAGCTGCCCTTAATGAGGGAACCTGGAGAAGAGTGTGAGCGTAGTGGGGAAGAAGGGAGAAGACAAATAGGTTCGGGAATGTGTCTCCGAGGGCGCGAGCGGGCGCTAGGACCCGGCGTCGAAAAGATGCGGCTTTCGGGCTGTCGGGGCGCGCGCTCCCGTTGGTGACGCGGGGGTGGCGGAGGTCTCCGGCCGGGACGAAGCCCCGCAGGGAGT
>gene=chr2_153574604-153574854; species=papHam
GAGCAGTGAAGGCACTGCAAGAGTACCAGGCAGAGAGCTGCTCTTAATAGGGGAACCTGGAGAAGAGTGTGAGCGTAGAGGGGAAGAAGGGAGAAGGCAAATAGGTTCGGGAATGTGTC--GGAAGGCGCGGGCGGGCGCTAGGACCCGGCGTCGAAAAGATACGGCTTTGGGGCTGTCGGGTCTCACGCTCCCGTTGGTGACGCGGCAGTGGCGGAGTTCTGCGGCAGGGATGAAGGGCCGCAGGGAGT
>gene=chr2_153574604-153574854; species=ponAbe
GAGCAGTTAAGGCACCGCGAGAGCGCCAGGTAGAGAGCTGCCCTTAGTGGGGGAACCTGGAAAAGAGTGTGAGCGTAGTGGGGAAGAAGGGAGAAGACAAATAGGTTCGGGAATGTGTCTCAGAGGGCGCGAGCGGGTGCTAGGACCCGGCGTCGAAAAGATGCGCCTTTGGGGTTGTCGGGGCGCGCGCTCCCGTTGGTGACGCGGCGGTGGCGGAGGTCTCCGGCCGGGATGAAGTTTCGCAGGAAGT
>gene=chr2_153574604-153574854; species=rheMac
GAGCAGTGAAGGCACCGCGAGAGTACCAGGCAGAGAGCTGCTCTTAATAGGGGAACCTGGAGAAGAGTGTGAGCGTAGAGGGGAAGAAGGGAGAAGGCAAATAGGTTCGGGAATGTGTC---GAAGGCGCGGGCGGGCGCTAGGACCCGGCGTCGAAAAGATGCGGCTTTGGGGCTGTCGGGTCTCGCGCTCCCGTTGGTGACGCGGCAGTGGCGGAGGTCTCCGGCAGGGATGAAGCGCCGCAGGGAGT
>gene=chr2_241499867-241500117; species=hg19
GCCCTGGTGAGGCCCAAACCTCCCGCCATGCCCCGGCCCCAACGAGACCCAAGCCCCCTGTCCCGGCCCAGCGCCCGCGGGGGACCCAAGCCCCAGCCTGGTCCACCTCGGAGGCCTCTAGGACCCGGGGGCGCCCGGCGGCCCGCCCGGCTCCCACAAATAGACTCCTGGGCGGGCGCCTGAGCCCCCAAAATAGATCCTCAGGGCCCAAAAGCAGACTCTTCGGCGGGCGCCATGGGACCGGCAGAAG
>gene=chr2_241499867-241500117; species=bosTau
AC--AGGTGAGGGCCCATTCACCCACCTGAACCCGCCCCCAATCAGACTCACGGCCAC-ACCCCCACCGTCAGCCAATCAGAGG----AGGCCTCGCCCGACCTGT------GGCCTCT----CCC--TCACACCCGCCCGGCCTGCC---------------------------GCACCCGGGCG--------------------------------------CCCGGGGGCCATGGACCCGGAACAGG
>gene=chr2_241499867-241500117; species=calJac
----------GGCCCAAGCCCCCTGCCATGCCCCAGCCCCGACGAGACCCAAgccccccgccccggcccggcgcccTCGGGAGGCCCAAGCCCCGGCCCCTTCCACCTCGGAGGGCTCTAGGACCCGGAGG------------CGCCAGGCTCCCACAAACAGACTCCTGGGCGGGCGCCTGAGCCCCAAAAATAGATCCTCAGGGCTCAACGACAGACTCTCCGGCGGGCGCCATGGGCCCGGGAGAAG
>gene=chr2_241499867-241500117; species=canFam
gccc--------------------tcccgccctcg---ccaggcgca---agggccgccaccgcagccggcagc--acc------------ccccgccccccccgctccgcacctccgcgtgccccggg-----ccgccgcccgccccggccAATCGGACTCGGCCCTTGGACCCGTGCCCGGCCG--------------------------------------------CAGCATgcgcccg---ggac
>gene=chr2_241499867-241500117; species=equCab
----------------------------------------------------------------------------------------------------------------------------------------------------------------------------------------------------------------------------------------------------------
>gene=chr2_241499867-241500117; species=gorGor
GCCCTGGTGAGGCCCAAACCTCCCGCCATGCCCCGGCCCCAACGAGACCCAAGCCCCCTGCCCCGGCCCAGCGCCCGCGGGAGACCCAAGCCCCGGCCTGGTCCACCTCGGAGGCCTCTAGGAcccgggggcgcccggcggcccgcccggcTCCCACAAATAGACTCCTGGGCGGGCGCCTGAGCCCCCAAAATAGATCCTCAGGGCCCAAAAGCAGACTCTTC-GCGGGCGCCATGGGACCGGGAGAAG
>gene=chr2_241499867-241500117; species=panTro
GCCCTGGTGAGGCCCAAACCTCCCGCCATGCCCCGGCCCCAACGAGACCCAAGCCCCCTGCCCCAGCCCAGCGCCCGCGGGAGACCCAAGCCCCAGCCTGGTCCACCTCGGAGGCCTCTAGGAcccgggggcgcccggcggcccgcccggcTCCCTCAAATAGACTCCTGGGCGGGCGCCTGAGCCCCCAAAATAGATCCGCAGGGCCCAAAAGCAGACTCTTCGGCGGGCGCCATGGGACCGGGAGAAG
>gene=chr2_241499867-241500117; species=papHam
GCCCTGGCGAGGCCCAAGCCTTCTGCCATGCCCCGGCCCCCACGAGGCCCAAGCCCCCTGCCCCGGCCAGGCGCCCACGGGAGGCCCAAGTCCCGGCCTGGTCCACCTCGGAGGCCTCTAGGAcccgggggcgcccggcggcccgcccggcTCCCACAAATAGACTCCTGGGTGGGTGCCTGAGCCCCAAAAATAGATCCTCAGGGCCCCCAGGCAGACTCTTCGTCGGGCGCCATGGGGCCGGGAGACG
>gene=chr2_241499867-241500117; species=ponAbe
GCCCTGGTGAGGCCCAAGCCTCCCGCCATGCCCCGGCCCCAACGAGACCCAAGCCCCCTGCCCCGGCCCGGCGCCCACGGGAGACCCAAGCCCCGGCCTGGTCCACCTCGGAGGCCTCTAGGAcccggggg-gcccggcggcccgcccggcTCCCACAAATAGATTCCTGGGCGGGCGCCTGAGCCACCAAAATAGATCCTCAAGGCCCAAAAACAGACTCTTCGGCGGGCGCCATGGGGCCGGGAGAAG
>gene=chr2_241499867-241500117; species=rheMac
GCCCTGGCGAGGCCCAAGCCTTCTGCCATGCCCCGGCCCCCACGAGGCCCAAGCCCCCTGCCCCGGCCAGGCGCCCACGGGAGGCCCAAGTCCCGGCCTGGTCCACCTCGGAGGCCTCTAGCAcccgggggcgcccggcggcccgcccggcTCCCACAAATAGACTGCTGGGTGGGTGCCTGAGCCCCAAAAATAGAGCCTCAGGGCCCCCAAGCAGACTCTTCGGCGGGCGCCATGGAGCAGGGAGACG
>gene=chr18_43652242-43652368; species=hg19
ACTCAACTTCTGCGTTCCACACTCGCGCAGGGAAGCCGCCCCCGGGTCCTAAACCACTCCCGATTGCGACGGCCGCCGTCGGCGCTCTGCGCTCCCTGCGCGAGACCTGGGCGGGACCCTCGGCGC
>gene=chr18_43652242-43652368; species=bosTau
---ccaccctcgtgccccgcc-ctggcc-cggcccccgccc-cgcgccccacaccacgccccgacccgcctgccccagccgctgccccgcccccgctccgCAGAccccgcccccggcccggccccc
>gene=chr18_43652242-43652368; species=calJac
-CTCAACTTCTGCGTTCCACACTCGCGCAGGGAAGCCGCCCCCGGGTCCTAAACCACTCCGGATTGAGACGGCCGCCGTCGGCGCTCTGTGCTCCACTTGCCGGACCTGGGCGGGACCCGCCGCGC
>gene=chr18_43652242-43652368; species=canFam
------------------------------------------------------------------------------------------------------------------------------
>gene=chr18_43652242-43652368; species=equCab
CCGCCACCTCGGAGTCCCACAGGCGGCC-GGAGGCCCGCCC-CGGGTCCTAAACCACGCCCGATTCCGGCCGCCCG-------ACTCCGCTCCCTCCCCGCGGGATCTGAACGCGACCTGCCGCCT
>gene=chr18_43652242-43652368; species=gorGor
ACTCAACTTCTGCGTTCCACACTCGCGCAGGGAAGCCGCCCCCGGGTCCTAAACCACTCCCGATTGCGACGGCCGCCGTCGGCGCTCTGCGCTCCCTGCGCGGGACCTGGGCGGGACCCGCGGCGC
>gene=chr18_43652242-43652368; species=panTro
ACTCAACTTCTGCGTTCCACACTCGCGCAGGGAAGCCGCCCCCGGGTCCTAAACCACTCCCGATTGCGACGGCCGCCGTCGGCGCTCTGCGCTCCCTGCGCGGGACCTGGGCGGGACCCGCGGCGC
>gene=chr18_43652242-43652368; species=papHam
GCTCAACTTCGGCGTTCCACACTCGCGCAGGGAAGCCGCCCCCGGGTCCTAAACCACTCCCGATTGCGATAGCCGCCGTCTGCGCTCTGCGCTCCCCGCGCGGGACCTGGGCGGGACCCGTGGCGC
>gene=chr18_43652242-43652368; species=ponAbe
CCTCAACTTCTGCGTTCCACACTCGTGCAGGGAAGCCGCCCCCGGGTCCTAAACCACTCCCGATTGCGACGGCCGTCGTCGGCGCTCCGCGCTCCCCGCGCGGGACCTGGGCGGGACCCGCGGCGC
>gene=chr18_43652242-43652368; species=rheMac
GCTCAACTTCGGCGTTCCACACTCGCGCAGGGAAGCCGCCCCCGGGTCCTAAACCACTCCCGATTGCGATAGCCGCCGTCTGCGCTCTGCGCTCCCCGCGCGGGACCTGGGCGGGACCCGTGGCGC
>gene=chr18_52384989-52385105; species=hg19
CTTTGGAGCTACCTTGTGTGCTAACCTGGCGCAGGCACTAGGACCGCCCAGGAGCCGATAGGCAGCCACGCTTCACAGCCTGTCAGAGGGACTGAGCCGCCTTTGCTGTTACACAG
>gene=chr18_52384989-52385105; species=bosTau
CTTCTGGGTTACCTCGGGTGCTAACCTGGGGCAGGCGCTAGGACCGCCCAGACGCCCACAGGCAGCGCA-CTTCACCGCCCGTCAGAGGGGCTGAGCCGCCTCTGCTGTTACACA-
>gene=chr18_52384989-52385105; species=calJac
CTCTGGAGCTACCTTGTGTGCTAACCTGGCGCAGGCACTAGGACCGCCCAGGAGCCGATAGGCAGCCACGCTTTACAGCCTGTCAGAGGGACTGAGCCGCCTTTGCCGTTACACAG
>gene=chr18_52384989-52385105; species=canFam
----------------------------------GCGCTAGGACCGCGCGGCCACCGAGAGGCAGGCCCGC---------------------------------------------
>gene=chr18_52384989-52385105; species=equCab
CTATGGAGTTACCTTGTGTGCTAACCTGGAGCAGGCACTAGGACCGCCCAGACGCCGATAGGCAGCCACGCTTCACAGCCTGTCGGAGGGACTGAGCCGCCTTTGCTGTTACACA-
>gene=chr18_52384989-52385105; species=gorGor
CTTTGGAGCTACCTTGTGTGCTAACCTGGCGCAGGCACTAGGACCGCCCAGGAGCCGATAGGCAGCCACGCTTCACAGCCTGTCAGAGGGACTGAGCCGCCTTTGCTGTTACACAG
>gene=chr18_52384989-52385105; species=panTro
CTTTGGAGCTACCTTGTGTGCTAACCTGGCGCAGGCACTAGGACCGCCCAGGAGCCGATAGGCAGCCACGCTTCACAGCCTGTCAGAGGGACTGAGCCGCCTTTGCTGTTACACAG
>gene=chr18_52384989-52385105; species=papHam
CTTTGGAGCTACCTTGTGTGCTAACCTGGCGCAGGCACTAGGACCGCCCAGGAGCCGATAGGCAGCCACGCTTCACAGCCCGTCAGAGGGACTGAGCCGCCTTTGCTGTTACACAG
>gene=chr18_52384989-52385105; species=ponAbe
CTTTGGAGCTACCTTGTGTGCTAACCTGGCGCAGGCACTAGGACCGCCCAGGAGCCGATAGGCAGCCAAGCTTCACAGCCCGTCAGAGGGACTGAGCCGCCTTTGCTGTTACACAG
>gene=chr18_52384989-52385105; species=rheMac
CTTTGGAGCTACCTTGTGTGCTAACCTGGCGCAGGCACTAGGACCGCCCAGGAGCCGATAGGCAGCCACGCTTCACAGCCCGTCAGAGGGACTGAGCCGCCTTTGCTGTTACACAG
>gene=chr18_60189955-60190153; species=hg19
AAGGTGAGAGCGGCCGCGTCCCTCCGCTCACGTGGGCCTCGCACGCTCCTCACCGCTCCCGGGCTACCCTCACGCCGCCCCACGGCCCCAGCCCGCGTCCTCCTCCTGCCGAGCACCAGCCTTTAGGACCGCACGGAAGCCGCCGAGAGGGAGGCGGCCGGCCAGCAGTTGGGCGTGGCTTCCTGGAGAAAGGCGGCC
>gene=chr18_60189955-60190153; species=bosTau
AAGGTGCGGCCCCTAAc-----------------ggg--------ccccgcgccgtg---------------ggccgc-gcgcggcTCTCGCACGCGGGCCGTCCCCGACCGGTGCCAGACGCCGGGACCGCGCGGGAGCCGCTGGG-GGAAGGCGGCCGCAGGGCGGTTAGGCGTGGCCTCCCGGAG-GGGGCGTGC
>gene=chr18_60189955-60190153; species=calJac
AAGGTGAGAGCAGCCGCGTCCCTCCGCTCACGTGGGCCTCGCACGCTCCTCGCAGTGCCCGGGCCCCCCTCCCGCTGTCCCACGGCCCCAGCCCGCGTCCTCC-----------ACCAGCCTTTAAGACCACGCGGAAGCCGCCGAGAGGGAGGCGGCCGGCCAGCAATTGGGCGTGGCTTCTCGGAGAAAGGCCGCC
>gene=chr18_60189955-60190153; species=canFam
AAGGAGCGACGCTCGGC--CGGGCCTCTCAcgcgggccccgcacgctccgcacctcgcccccgcgcctccggctccgccccacgg-ccccgcccgc-TCCTACCCTAAGCCGCACCGAGG--TTAGGACCGCGCGGGAGCCGCCGGGAGGGAGGCGGCGGCGGAGCAGCTGGGCGTGGCCTccccgg--gaggcggcc
>gene=chr18_60189955-60190153; species=equCab
------------------------------------------------------------------------------------------------------------------------------------------------------------------------------------------------------
>gene=chr18_60189955-60190153; species=gorGor
AAGGTGAGAGCGGCCGCGTCCCTCCGCTCACGTGGGCCTCGCACGCTCCTCACGGCTCCCGGGCTACCCTCACGCCGCCCCACGGCCCCAGCCCGCATCCTCCTCCTGCCGAACACCAGCCTTTAGGACCGCACGGAAGCCGCCGAGAGGGAGGCGGCCGGCCAGCGGTTGGGCGTGGCTTCCTGGAGAAAGGCAGCC
>gene=chr18_60189955-60190153; species=panTro
AAGGTGAGAGCGGCCGCGTCCCTCCGCTCACGTGGGCCTCGCACGCTCCTCACCGCTCCCGGGCTACCCTCACGCCGCCCCACGGCCCCAGCCCGCGTCCTCCTCCTGCCGAGCACCAGCCTTTAGGACCGCACGGAAGCCGCCGAGAGGGAGGCGGCCGGCCAGCAGTTGGGCGTGGCTTCCTGGAGAAAGGCAGCC
>gene=chr18_60189955-60190153; species=papHam
AAGGTGAGAGCGGCCGCGTCCCTCCGCTCACGTGGGCCTCGCACGCTCCTCAccgcgcccgggctcccctcgcgccgccccacggccccggcccACGTCCTCCTCCCGCCGAGCACCAACCTTTAGGATCGCGCGGAAGCCGCCGAGAGGGAGGCGGCCGGCCAGCAGTTGGGCGTGGCTTCTCGGAG--AGGCAGCC
>gene=chr18_60189955-60190153; species=ponAbe
AAGGTGAGAGCGGCCGCGTCCCTCCGCTCACGTGGGCCTCGCACGCTCCTCACCGCGCCCGGGCTACCCTCGCGCCGCCCCACGGCCCCAGCCCGCGTCCTCCTCCCGCCGAGCACCAGCCTTTAGGACCGAGCGGAAACCGCCGAGAGGGAGGCAGCCGGCCAGCAGTTGGGCGTGGCTTCCCGGAGAAAGGCAG--
>gene=chr18_60189955-60190153; species=rheMac
AAGGTGAGAGCGGCCGCAAGCCTCCGCTCACGTGGGCCTCGCACGCTCCTCACCGCGCACGGGCTCCCCTCGCGCGGCCCCACGGCCCCAGCCCACGTCCTCCTCCCGCCGAGCACCAGCCTTTAGGATCGCGCGGAAGCCGCCGAGAGGGAGGCGGCCGGCCAGCAGTTGGGCGTGGCTTCTCGGAGAGAGGCAGCC
>gene=chr3_47866211-47866461; species=hg19
TAGATGACATTGAGCTAAGGCCTAGCATTATTTTCCCCCCAACAGCCTCATTCCATCTTCCTGCCTTCCATCCACACGACTGCTGGTTTAGATTTGCTGGAGAGTGAGCTCTGCAGGGTCCTAGCCCTGGGCAGCGCCGAGCCCGCCTACTGAAGGCCCAGGGCTGTGGTGAGCGAGGACGGGCTGCTGATGCCCTCGCCTAGGCTTGGGCTTCGGGTccgcccggcccgcagggggcgcgcggcgctcg
>gene=chr3_47866211-47866461; species=bosTau
TGGGTGACATTGAGCTAAGGCCT-GTAGTGTTT---CCCGGACAACCCCACTCTCTCTTCCGGC-----CTTCAAATGACAAGTGGTTTGGATTTACAAGGGTGTGATTTCGGCAGAATCCCAGATCCAGTCAGCCCACCGGTCATGTG------------------------------------------------ATGTCGGCTCGG-TCCCGGGTCCTCCCGTCCGGCAGGGGGCGCGCGG-GCCCG
>gene=chr3_47866211-47866461; species=calJac
TATATGACATTGAGCTAAGGCCTAGCATTATTTTCTCCCCCAAAGACCCATTCCGTCTTCCTGCCTCCGATCCACGTGACTGCCGGTTTAGATTTGCCGGAGAGTGAGCTCGGCAGGTTCCAAGCCCTGGGCCGCGCCGAGCCTGCCTACTGGGCGCTCAGGGCTGTAGTGAGCG-------------GATGCCCTCGTCCAGGCTCGGCCGTCGGGTCCGCCCGGCCGGCAGGGGGCGCGCAGAGCTCA
>gene=chr3_47866211-47866461; species=canFam
TGGATGACGTTGAGCTCAGGCCT-GAACT-TTC---CC---AGAGCCCCCTTCCGTCTTCC-GCCCCCGATTCAGGCAACGAGTGGTTGGGCTTTGGCGGACAGTGACTTCAGCTGGGTGCCAGCCCCAGGCTGCCCAGCAGGTGCGCAAAAGGGGCCCCCAGCTGAGTGAGACGAGCGcccg---cccggcccgcccggtggccccgc-c--ccggacctcccggccgccagggggcgcg-------cg
>gene=chr3_47866211-47866461; species=equCab
TGAATGATGTTGAGCTAAGGCCT-GCACTATTT---CCCAAGAAATCCCATTCCCTTTTCCTGCCTCAGATTCAGATGAGGAGTGGTTTAGTTTTACTGGGGAGTGATTTCAGCAGGGTCCCAGCCCCGGCCTGCCCACCGGTTGCTGGCTGGAGGCCTTGGTCTGTGCGAGGCTGGAGCCAGCAGCCCCGGCCATCAGGTCGCCCCCA-CCACGGGTCCGCCCATCCGGCAGGGGGCGCGCAGCGCTCG
>gene=chr3_47866211-47866461; species=gorGor
TAGATGACACTGAGCTAAGGCCTAGCATTATTTTCCCCCCAACAGCCTCATTCCATCTTCCTGCCTCCCATCCACACGACTGCTGGTTTAGATTTGCTGGAGAGTGAGCTCTGCAGGGTCCTAGCCCTGGGCAGCGCCGAGCCCGCCTACTGAAGGCCCAGGGCTGGGGTGAGCGAGGACGGGCTGCTGATGCCCTCGCCTAGGCTTGGGCCTCGGGTccgcccggcccgcagggggcgcgcggcgctcg
>gene=chr3_47866211-47866461; species=panTro
TAGATGACACTGAGCTAAGGCCTAGCATTATTTTCCCCCCAACAGCCTCATTCCATCTTCCTGCCTTCCATCCACACGACTGCTGGTTTAGATTTGCTGGAGAGTGAGCTCTGCAGGGTCCTAGCCCTGGGCAGCGCCGAGCCCGCCTACTGAAGGCCCAGGGCTGTGGTGAGCGAGGACGGGCTGCTGATGCCCTCGCCTAGGCTTGGGCCTCGGGTccgcccggcccgcagggggcgcgcggcgctcg
>gene=chr3_47866211-47866461; species=papHam
TAGATGACATTGAGCTAAGGATTAGCATTATTTTCCCCCCAAAAGCCCCATTCCATCTTCCTGCCTCCCATCCACATGACAGCTGGTTTGGATTTGCTGGAGAGTGAGCTTGGCAGGGTCCTAGCCCTGGGCCACGCCGAGCC-GCCTACTGAAGGCCCGGGGCTGTGGTGAGCGAGGGCGGGCTGCCGATGCCCTCGCCTGGGCTCGGGCCTCGGGTccgcccggcccgcagggggcgcgcggcgcTCG
>gene=chr3_47866211-47866461; species=ponAbe
TAGATGACATTGAGCTAAGGCCTAGCATTATTTTCCCCCCAAAAGCCTCATTCCATCTTCCTGCCTCCCATCCACATGACTGCTGGTTTAGATTTGCTGGAGAGTGAGCTCTGAAGGGCC-------------GCGCCGAGCCAACCTACTGAAGGCCCAGGGCTGTCGTGAGCGAGGACGGGCTGCGGATGCCCTCGCCTAGGCTTGGGCCTCGGGTCCGCCCAGCCCGCAgggggcgcgcggcgctcg
>gene=chr3_47866211-47866461; species=rheMac
TAGATGACATTGAGCTAAGGATTAGCATTATTTCCCCCCCAAAAGCCCCATTCCATCTTCCTGCCTCCCATCCACATGACAGCTGGTTTGGATTTGCTGGAGAGTGAGCTTGGCAGGGTCCTAGCCCTGGGCCGCGCCGAGCC-GCCTACTGAAGGCCCGGGGCTGTGGTGAGCGAGGGCGGGCTGCCGATGCCCTCGCCTGGGCTCGGGCCTCGGGTccgcccggcccgcagggggcgcgcggcgcTCG
>gene=chr3_53288893-53289143; species=hg19
CCACCTTCTGGGCCAAAAGGGCTGGCCAGGGAAGGATCTTGGGGCCTAGGCACGCCAGCTCCTGCCTGGGAGATACAGCACCTGGTGGCTGGCCCTGCCCCAGGACGTCACTCCCGGCGCTAGGGCCCTGGAACTCCGTCCTTCCGGCGCTCAGCCTTCTCAGTCTCCTTGCCCTCCGCCTCCTCCCGCCCCAGGTCAAATCTTAGACCTCCTTTTCACAATGGATCCCAGGGTTCTGCACCCACGTGCC
>gene=chr3_53288893-53289143; species=bosTau
CCG-CCTCTGAGCCACAAGGGCTGGCGGGAAAG-AGCGTTGGGGGATGGGC----------CTGTCTTGGGGAAAATGCATGTGGAGGCTGGCCCTGCATGTTCACCGC------------AA-GCCCTGAGACTTGGTTCTCGGTTCTCTAAGCCTTTCAAACCTCCCTTCCTCCAGCCCATCCCCTCCTCAGAGGAGATCTCAGACCTTCAGTTCACAAGGTATGCAACGGCTCTGCATCCACGTGCC
>gene=chr3_53288893-53289143; species=calJac
CTACCTCCTGGGCCAGAAGGGCTGGCCGGGGAAGGATCTTGGGGGATGGGCGCGCCAGGCCCTGCC-AGGAGAAAGAGCTCCTGGTGGCTGGCCCTGCCCCAGGACTTCATTCCCGGCGCTAGGGCCCTGGAACTCCGTCCTTGCGGCGCTCAGCCTTCTCAGTCTCCTTCCCCTCCGCCTCCTCCCG-CCCAGGTCAAATCATAGACCTCCCCTTTACAATGGATGCCATGGTTCTGCATCCACGTGCC
>gene=chr3_53288893-53289143; species=canFam
GCACCTTCGGAGCCGGAAAGGCGGGCGGGAAAG-AATGTAGGGGGATGGGC-CTCCCGCCCCTGCCTTGGGGAAAGTGCAGCTGGCGGCGGGCCCGGGCC-----------------------------AGGCCTCGGCCCCCGGTCCTCCGAGCCTTCCAAGTCCGCCCTCCCGCTGCT----CCCGCCTCAGGTCACATCTTAGCCCTCCCCTGCGCGCCGCGTGCCTGCCTTCTGCAGGCACATGCC
>gene=chr3_53288893-53289143; species=equCab
CCACCTTCCCAGCCCGAGGGCCGGGGGCGGTAG-GATGTTGGGGGAGGGGC-GTCTCGCCTCAGCCACCTGGAACGTGCACCTAGCGGTGGGCCCTGCCCCAGGGCTGC------------AT-TCCCTACGCTAGAGCCTTGGGCTCACTTAGCATTCCAAGTCTCCCCTCCCTCACCCTCCACCCGCCTCAGGTCAGATCTTAGACCTCCCCTTTACGGCGGGAGCCAGAGTGCTGCATCCACGTGCC
>gene=chr3_53288893-53289143; species=gorGor
CCACCTTCTGGGCCAAAAGGGCTGGCCAGGGAAGGATCTTGGGGCATAGGCACGCCAGCTCCTGCCTGGGAGATACAGCACCTGGTGGCTGGCCCTGCCCCAGGACTTCACTCCCGGCGCTAGGGCCCTGGAACTCCGTCCTTCCGGCGCTCAGCCTTCTCAGTCTCCTTGCCCTCCGCCTCCTCCCGCCCCAGGTCAAATCTTAGACCTCCTTTTCACAATGGATCCCAGGGTTCTGCACCCACGTGCC
>gene=chr3_53288893-53289143; species=panTro
CCACCTTCTGGGCCAAAAGGGCTGGCCAGAGAAGGATCTTGGGGCATAGGCACGCCAGCTCCTGCCTGGGAGATACAGCACCTGGTGGCTGGCCCTGCCCCAGGACGTCACTCCCGGCGCTAGGGCCCTGGAACTCCGTCCTTCCGGCGCTCAGCCTTCTCAGTCTCCTTGCCCTCCGCCTCCTCCCGCCCCAGGTCAAATCTTAGACCTCCTTTTCACAATGGATCCCAGGGTTCTGCACCCACGTGCC
>gene=chr3_53288893-53289143; species=papHam
CCACATTCTGGGCCAAAAGGGCTGGCCTGGGAAGGATCTTGGGGCATGGGCACGCCAGCTCCTGCCTCGGAGATACAGAACCTGGTGGCTGGCCCTACCCCAGGACTTCACTCCCGGCGCTAGGGCCCTGGAACTCCGTCCTTCCGGCGCTCAGCCTTCTCAGTCTCCTTCCCCTCTGCCTCCTCCCGCCCCAGGTCAAAGCTTAGACCTCCTTTTTACAAAGGATGCCAGGGTTCTGCACCCACGTG-C
>gene=chr3_53288893-53289143; species=ponAbe
CCACCTTCTGGGCCAAAAGGGCTGGCCAGGGAAGGATCTTGGGGCATGGGCACGCCAGCTCCTGCCTCGGAGATACAGCACCTGGTGGCTGGCCCTGCCCCAGGACTTCACTCCCGGCGCTAGGGCCCTGGAACTCCGTCCTTCCGGCGCTCAGCTTTCTCAGTCTTCTTCCCCTCCGCCTCCTCCCGCCCCAGGTCAAATCTTAGACCTCCTTTTCAAAACTGATCCCAGGGTTCTGCACCCACGTGCC
>gene=chr3_53288893-53289143; species=rheMac
CCACATTCTGGGCCAAAAGGGCTGGCCTGGGAAGGATCTTGGGGCATGGGCACGCCAGCTCCTGCCTCGGAGATACAGAACCTGGTGGCTGGCCCTACCCCAGGACTTCACTCCCGGCGCTAGGGCCCTGGAACTCCGTCCTTCCGGCGCTCAGCCTTCTCAGTCTCCTTCCCCTCCGCCTCCTCCCGCCCCAGGTCAAAGCTTAGACCTCCTTTTTACAAAGGATGCCAGGGTTCTGCACCCACGTG-C
>gene=chr3_58318436-58318700; species=hg19
CTGCGAGGAGCAGGGAAGCGCAGGCCCATGGCAGCCGCGAGGCGGAGGAGCGGGCCAGCGGGCGGCAGTGCTGGCGGCCCCCACACGTTCTGCGCTGGGTCGGCGCTAGGACTCCGGGGCGGCGGCCGTGGGAAGGGCGGCGCTAGGAccccgcgggcccggcggcgcgtggggcggcgcgTGTTGACAGCGGCGGCGGTGGAACCGGGCGGGCGGCGGGAGTCGGCGCCTCGGGTTCCTACCTCGCGTCCCTAGGCGGCGGCG
>gene=chr3_58318436-58318700; species=bosTau
CTACGTGGAGCTTGGAGGCGCAGATCCAGGACAGCTGTGACAGCGACGGTTTGGCCCGCGGGAGGTGGCA------------------------------GCGCG-----------AAAGGGTTGCGGAGGGGGGGTCGGCGCTAGGACCCCgcgggcgcggcggcgcgtggggcggcgcgtgttgacagcggcggcagcagagcccggcgggcggcaggagtcggcgCCCCCGGTTCCTGCCCCAGGTCCCGAGGCGGTGGCG
>gene=chr3_58318436-58318700; species=calJac
CTGCGAGGAGCTGGGAGGCGTAGGCTCTTGGCAGCCGTGAGGCGGATGCGCGGACCTGAGGGCGGCAGTGCTGGCGGCCCCCGCGTCGTCTCCGCTAGGTCGGCGCTAGGACTCCGGGGCGGCGGCAGTGGGACAGGCGGCGCTAGGACCCCACGGGCCCGGCAGAGCGTGGGGCGGCGCGTGTTGACAGCGGCGGCGTTGGAGCCTGGCGGGCGGCGGGAGTCGGCGCTTCGGGTTCCTGCCTCGCGTCCCTGGGCGGCGGCG
>gene=chr3_58318436-58318700; species=canFam
----GCGGC---------------------------------------------------------------------------------------------------------------------------------------------------------------------------------ACAGCGGCGGCCGCAGACCCCGGCGGGCAGCGGGAGTCTGCGCCCGCGCTATCTGTCCCTGGAGTCGAGGCGCTGGCG
>gene=chr3_58318436-58318700; species=equCab
-----------------------------------------------------------------------------------------------------------------------------------------------------------------------------------------------------GGCGGAAGCACGCGGGCAGCGGGAGTTGACACCTATTCTGACTACCCCCCTTCCCAAGGCGGCGGCG
>gene=chr3_58318436-58318700; species=gorGor
------------------------------------------------------------------------------------------------------------------------------------------------------------------------------------------------------------------------------------------------------------------------
>gene=chr3_58318436-58318700; species=panTro
CTGCGAGGAGCGGGGAAGCGCAGGCCCATGGCAGCCGCGAGGCGGAGGAGCGGGCCAGCGGGCGGCAGTGCTGGCGGCCCCCACACGTTCTGCGCTGGGTCGGCGCTAGGACTCCGGGGCGGCGGCCGTGGGAAGGGCGGCGCTAGGAccccgcgggcccggcggcgcgtggggcggcgcgTGTTGACAGCGGCTGCGGTGGAACCGGGCGGGCGGCGGGAGTCGGCGCCTCGGGTTCCTGCCTCGCGTCCCTAGGCGGCGGCG
>gene=chr3_58318436-58318700; species=papHam
CTGCGAGGAGCTGGGAAGCGCGAGCCCATGGCAGCCACAGGGCGGAGGGGC-GGCCAGCGGG-GACAGTGCTGGCGGCCCCCACACGTACTCCGCTAGGTCGGCGCTAGGACTCCGGGGCGGCGGCAGCGGGAAGGGTGGCGCTAGGAccccgcgggcccggcggcgcgtggggcggcgcgTGTTGACAGCGG-AACGGTGGAGCCGGGCGGGCGGCGGGAGTCGGCGCCTCAGGTTCCTGCCTCGCGTCCTTAGGCGGCGGCG
>gene=chr3_58318436-58318700; species=ponAbe
CTGCAAGGAGCTGGCAAGCGCAGGTCCATGGCAGCCGCGAGGCGGAGGAGCGGGCCAGCGGGCGGCAGTGCTGGCGGCCCCCACACGTTCTCCGCTGGGTCGGCGCTAGGACTCCGGGGCGGCGGCCGTGGGAAGGGCGGCGCTAGGAccccgcgggcccggcggcgcgtggggcggcgcgTGTTGACAGCGGCGACGGTGGAACCGGGCGGGCGGCGGGAGTCGGCGCCTCGGGTTCCTGCCTCGCGTCCCTAGGCGGCGGCG
>gene=chr3_58318436-58318700; species=rheMac
CTGCGAGGAGCTGGGAAGCGCGAGCCCATGGCAGCCACAGGGCGGAGGGGCGGGCCAGCGGG-GACAGTGCTGGCGGCCCCCACACGTACTCCGCTAGGTCGGCGCTAGGACTCCGGGGCGGCGGCAGCGGGGAGGGTGGCGCTAGGAccccgcgggcccggcggcgcgtggggcggTGCGTGTTGACAGCGG-AACGGTGGAGCCGGGCTGGCGGCGGGAGTCGGCGCCTCAGGTTCCTGCCTCGCGTCCCTAGGCGGCGGCG
>gene=chr3_66024571-66024821; species=hg19
GCGACAGGAGACGCGCGCGCATgcgccccgcggccgccagccggccggcccACCCCTCCCCTCCTCCCCGAAGGGAGAGATTCCAACGTGCTTCCCGATGGGTCCTAAAACCGACCTGCCGGGAGAAGGCAACTCCCCCCCAACCCTTCCTGAACCCCTATCCTCTCTCCTTTTCTTTCAGTGCCCTGGACTCCGCGGATTCCTTTGGGGCTGGAGGGCCGCACACGTGTTTTACTCCAACTGTTTGCAA
>gene=chr3_66024571-66024821; species=bosTau
GCAAGAGGAGACGCGCGCGCATgcgccccgcgaccgcctgccggccggcccgccccaccccgccTTCCCGAAGTGAGAGATTCCAATATGCTTCCCGTTGGGTCCTAAGTCCGACCTTCCAGGATCAGCCACTTTTCTCC----CCTTCACACGCCCTTCTCGTTCCTACTTTTATTTCAGTGCTCACGACTCTGCATAGCCCTTCGGGGTCTGGGAGACGAGCAAGTGTTTTACTCCAACTGTCTGCAA
>gene=chr3_66024571-66024821; species=calJac
GCGACAGGAGACGCGCGCGCATGCGCCCCGCGGCCGCTAG-CGGCCGGCCCACCCCTCCCCTCCTCCTCTGAGGGAGAGATTCCAACGTGCTTCCCGATGGGTCCTAAAACCTTCCGGCCAGGAGAAGCCAACTCCCCCTCA-CTTTTCCTGAACCCCTCTCCTCTCTCCTTTTCTCTCAGTGCCGTGTACTCCGCGGATTCCTTTGCGCCAGGGGGGCCGCACACGTGTTTTACTCCAACTGTTAGCAA
>gene=chr3_66024571-66024821; species=canFam
GCGAGAGGAGACGCGCGCGCATgcgccccgcggcctcctgccggccggcccgccccgccTCCCCCTCCCGGAGGGAGAGATTCCAGTGTGCTTCCCGCTGGGTCCTAAAGCCGACC---CGCCCGAAGGCGACTCGCCCC----CTTCCACGCACCCGTCTTACTCCTCCTTTTCTTTCCTGGCCCTAGAGCCAGCGTATCCCTTGG-GGATGCGGGGATGCGTACGTGTTTTCCTCCCACTCTTTGCAA
>gene=chr3_66024571-66024821; species=equCab
GCGAGAGGAGACGCGCGCGCATgcgccccgcggccgcctgccggccggcccgccccACCTCTCCTACCCGAAGGGAGAGATTCCAATGTGATTCCCGTTGGGTCCTAGAACCGACCGT-CAGGAGAAAGCAGCTTACCCC----CTTTCATACACCCCTCTTATTCCTCCTTTTCTTTCAGTGTCCTCGCCTCTGCAAATCCCTTTGCGGATAGGGGAACACGCTCGTGTTTTACTCCAACTGTTTGAAA
>gene=chr3_66024571-66024821; species=gorGor
GCGACAGGAGACGCGCGCGCATGCGCCCCGCGACCGCCAGCCGGCCGGCCCACCCCTCCCCTCCTCCCCGAAGGGAGAGATTCCAACGTGCTTCCCGATGGGTCCTAAAACCGACCGGCCGGGAGAAGGCAACTCCCCCCCA-CCCTTCCTGAACCCCTCTCCTCTCTCCTTTTCTTACAGTGCCCTGGACTCCGCGGATTCCTTTGGGGCTGGAGGGCCGCACACGTGTTTTACTCCAACTGTTTGCAA
>gene=chr3_66024571-66024821; species=panTro
GCGACAGGAGACGCGCGCGCATgcgccccgcggccgccagccggccggcccACCCCTCCCCTCCTCCCCGAAGGGAGAGATTCCAACGTGCTTCCCGATGGGTCCTAAAACCGACCGGCCGGGAGAAGGCAACTCCCCCCCA-CCCTTCCTGAACCCCTCTCCTCTCTCCTTTTCTTTCAGTGCCCTGGACTCCGCGGATTCCTTTGGGGCTGGAGGGCCGCACACGTGTTTTACTCCAACTGTTTGCAA
>gene=chr3_66024571-66024821; species=papHam
GCGACAGGAGACGCGCGCGCATGCGCCCCGCGGCCGCCAGCCGGTCGGCCCACCCCTCCCCTCCTCCCCAAAGGGAGAGATTCCAATGTGCTTCCCGATGGGTCCTAAAACCGACCTGCCGGGAGAAGCCAACTCCCCCACA-ACCTTCCTGAACCCCTCTCCTCCCTCCTTTTCTTTCAGTGCCCTGGACTCCGCGGATTCCTTTGGGACTGGGGGGCTGCGCACGTGTTTTACTCCAAATGTTTGCAA
>gene=chr3_66024571-66024821; species=ponAbe
GCGACAGGAGCCGCGCGCGCATgcgccccgcggccgccagccggccggcccACCCCTCCTCTCCTCCCCGAAGGGAGAGATTCCAACGTGCTTCCCGATGGGTCCTAAAACCGACCGGCCGCGAGAAGGCAACTCCCCCCCA-CCCTTCCTGAACTCCTCTCCTCTCTCCTTTTCTTTCAGTGCCCTGGACTCCGCGGATTCCTTTGGGGCTGGAGGGCCGCGCACGTGTTTTACTCCAACTGTTTGCAA
>gene=chr3_66024571-66024821; species=rheMac
GCGACAGGAGACGCGCGCGCATgcgccccgcggccgccagccggccggcccACCCCTCCCCTCCTCCCCAAAGGGAGAGATTCCAATGTGCTTCCCGATGGGTCCTAAAACCGACCTGCCGGGAGAAGCCAACTTCCCCCAA-ACCTTCATGAACCCCTCTCCTCCCTCCTTTTCTTTCAGTGCCCTGGACTCCGCGGATTCCTTTGGGACTGGGGGGCTGCGCACGTGTTTTACTCCAACTGTTTGCAA
>gene=chr3_89156623-89156764; species=hg19
CCGGTCTCCTTCCCGAGCAGCTCTGGGCTGCAGAGCCAGCTGCGTGCCATCCCGCTCTGCTTCAGCGCACGCTGAAGACGGCACTAGGACCCAGGGAAGTCCCCGAGCGGGGTTCGCGGAAAGGCAGCCAGACTCCTCCTT
>gene=chr3_89156623-89156764; species=bosTau
CCCAACCCCTTCCTCCCCAGTCCCGTGCTTCAGAGCTGTCTGCTCGTGGTCCTGTCCTTCTTCAGCGCTCGCTTCCGACGGCACTAGGACCCAGGGAAGTCTCTGAGCGAGGTTCGCGGAAAGGCAGCCAGACTCCTCCTT
>gene=chr3_89156623-89156764; species=calJac
CCCGTGTCCTTCCCGAGCAGCTCGGGGCTGCAGAGCCAGCTGCGCGCCACCGCC----------------------GGCGGCGCTAGGACCCAGGCACGTCCGCGACGGGGGTTC------AGGCAGCCAGACTCCTCCTC
>gene=chr3_89156623-89156764; species=canFam
---------------------------------------------------------------------------------------------------------------------------------------------
>gene=chr3_89156623-89156764; species=equCab
cccg-ccgccggcTC--------------------CGGGTTCAGCGCTGCCGCTCCTCC-----GCG-TCGCTTCCGGCGGCACTAGGACCCAGGGCAGTCCCTGAGCGCGGTTCGCCGAGCGGCCGCCAGACTCCTCCTT
>gene=chr3_89156623-89156764; species=gorGor
CCGGTCTCCTTCCCGAGCAGCTCTGGGCTGCAGAGCCAGCTGCGTGCCATCCCGCTCTGCTTCAGCGCCCGCTGAAGACGGCACTAGGACCCAGGGAAGTCCCCGAGCGGGGTTCGCGGAAAGGCAGCCAGACTCCTCCTT
>gene=chr3_89156623-89156764; species=panTro
CCGGTCTCCTTCCCGAGCAGCTCTGGGCTGCAGAGCCAGCTGCGTGCCATCCCGCTCTGCTTCAGCGCCCGCTGAAGACGGCACTAGGACCCAGGGAAGTCCCCGAGCGGGGTTCGCGGAAAGGCAGCCAGACTCCTCCTT
>gene=chr3_89156623-89156764; species=papHam
TCAGTCTCCTTCCTGGGCAGCTCTGGGCTGCAGAGCCAGCAGCGTGCCATCCCGCTCCGCTTTAGCGCCCGCTGAGGACGGCACTAGGACCCAGGGAAGTCCCCGAGCGGGGTTCGCGGAAAGGCAGCCAGACTCCTCCTT
>gene=chr3_89156623-89156764; species=ponAbe
CACGTCTCCTTCCCGAGCAGCTCTGGGCTGCAGAGCCAGCTGCGTGCCAGCCCCCTCTGCTTTAGCGCCCTCTGAAGACGGCACTAGGACCCAGGGAAGTCCCCGAGCGGGGTTCGCGGAAAGGCGGCCAGACTCCTCCTT
>gene=chr3_89156623-89156764; species=rheMac
CCAGTCTCCTTCCTGGGCAGCTCTGGGCTGCAGAGCCAGCAGCGTGCCATCCCGCTCCGCTTTAGCGCCCGTTGAGGACGGCACTAGGACCCAGGGAAGTCCCCGAGCGGGGTTCGCGGAAAGGCAGCCAGACTCCTCCTT
>gene=chr3_119813293-119813543; species=hg19
TGAGGAGCGCTGTCTGCGCAGCCGCCTTGCACTTCCCCActcctcctcccccctcctactcgtcctccacctccttcctcccccaccCAGCCTTACACCGCCCAGCGCCCCGCCGCCCGCGTAACAGGCGTCTGGGAATCGCCGGCCGAGCCCCACGCTCGCCCGCTTCGGCTGGGAGCCGAAGCCCGAACGGAGCCAATCACGGACGTCGTTTGTTTGCGGCTCCTCCCGGAAAAAGCCGATCAGCCTG
>gene=chr3_119813293-119813543; species=bosTau
TGAGGAGTGCCGTCTGCGCAGCCGCCTAGCTCTTACCCACTCCCCCTCCCCCCTCCTACTCGTCCTCCGCCTCCTTCCTCCCGCACCCAGCCTTACACCGCCCAGCGCCCCGCCGCCCGCGTAAGAGGCGTCTGGGAATCGCCGGCCGAGCAAGGCGTCCGCCCCCTTCGACAGGGAGCCGAAGCCCGAGCGGAACCAATCACGGATGTCGTTTGTTTGCGGATCCTCCCGGAAAAAGCCGATCGACCTG
>gene=chr3_119813293-119813543; species=calJac
TGAGGAGCGCTGTCTGCGCAGccgccttgcacttccccactcctcctcccccctcctactcgtcctccacctccttcctcccccacccAGCCTTACACCGCCCAGCGTCCAGCCGCCCGCGTAACAGGCGTCTGGGAATCGCCGGCCGAGCCCCGCGCTCGCCCGCTTCGGCTTGGAGCCGAAGCCCGAAAAGAGCCAATCGCGGACGTCGTTTGTTTGCGGCTCCTCCCGGATGAAGCCGATCGGCCTG
>gene=chr3_119813293-119813543; species=canFam
TGAGGAGCGCCGTCTGCGCAGCCGCCTAGctcttccccactccccctcccccctcctactcgtcctccgcctccttcctcccccacccagccttccaccgcccagcgccccgccacccGCGTAACAGGCGTCTGGGAATCGCCGGCCGAGGTCCGCGCCCGCCCGCTTCGGCGAGGAACCGAGGCCGGAGCACAGCCAATCACGGACGTCGGCTGCCTGCGGCTCCTCCCGGAAAAAGCCGATCGGCCCG
>gene=chr3_119813293-119813543; species=equCab
TGAGGAGCGCCGTCTGCGCAGCCGCTTAGctcttccccactccccct-ccccctcctactcggcctccgcttctttcctcccctacccAGCCATACGCCGCCCAGCGCCCAGCCGCCCGAGAAAAAAGGGCCTGGTAGTTGTCTGCGAACCCCTGCGCCCCCCCGCCTCCGGCAGAATCCCATACACAAAGGTACACAATGACCGAACGCGCGTGTTGAGGGCTACACGCGAGAAGAGGCGCTGGCCCTG
>gene=chr3_119813293-119813543; species=gorGor
TGAGGAGCGCTGTCTGCGCAGCCGCCTTGCACTTCCCCACTCCTCCTCCCCCCTCCTACTTGTCCT---CCTCCTTCCTCCCCCACCCAGCCTTACACCGCCCAGCGCCCCGCCGCCCGCGTAACAGGCGTCTGGGAATCGCCGGCCGAGCCCAACGCTCGCCCGCTTCGGCTGGGAGCCGAAGCCCGAACGGAGCCAATCACGGACGTCGTTTGTTTGCGGCTCCTCCCGGAAAAAGCCGATCAGCCTG
>gene=chr3_119813293-119813543; species=panTro
TGAGGAGCGCTGTCTGCGCAGCCGCCTTGCACTTCCCCActcctcctcccccctcctactcgtcctccacctccttcctcccccaccCAGCCTTACACCGCCCAGCGCCCCGCCGCCCGCGTAACAGGCGTCTGGGAATCGCCGGCCGAGCCCCACGCTCGCCCGCTTCGGCTGGGAGCCGAAGCCCGAACGGAGCCAATCACGGACGTCGTTTGTTTGCGGCTCCTCCCGGAAAAAGCCGATCAGCCTG
>gene=chr3_119813293-119813543; species=papHam
TGAGGAGCGCTGTCTGCGCAGCCGCCTTGCActtccccacttcccctcccccttcctactcttcctccacctccttcctcccccacccAGCCTTACACCGCCCAGCGCCCCGCCGCCCGCGTAACAGGCGTCTGGGAATCGCCGCCCGAGCCCCACTCTCGCCCGCTTCGGCTGGGAGCCGAAGCCCGAACAGAGCCAATCACGGACGTCGTTTGTTTGCGGCTCCTCCCGGAAAAAGCCGATCGGCCTG
>gene=chr3_119813293-119813543; species=ponAbe
TGAGGAGCACTGTCTGCGCAGCCGCCTTGCActtccccgctccccctcccccttcctactcgtcctccacctccttcctcccccacccAGCCTTATACCGCCCAGCGCCCCGCCGCCCGCGTAACAGGCGTCTGGGAATCGCCGGCCGAGCCCCACGCTGGCATGCTTCGGCTGGGAGCCGAAGCCCGAACGGAGCCAATCACGGACGTCGTTTGTTTGCGGTTCCTCCCGGAAAAAGCCGATCAGCCTG
>gene=chr3_119813293-119813543; species=rheMac
--------------------------------------------------------------TCCTCCACCTCCTTCCTCCCCCACCCAGCCTTACACCGCCCAGCGCACCGCCGCCCGCGTAACAGGCGTCTGGGAATCGCCGCCCGAGCCCCACTCTCGCCCGCTTCGGCTGGGAGCCGAAGCCCGAACGGAGCCAATCACGGACGTCGTTTGTTTGCGGCTCCTCCCGGAAAAAGCCGATCGGCCTG
>gene=chr3_142297610-142297768; species=hg19
CTGCCGGAAGAGCGCGGCGCCCGACGGAGCCGTGTGGAGGCCAAAACTCCTCCCGGAAGCCGCTACTGGCCCCGCTTGCCAGGCCCAGCGTCTTTTCTGCATAGGACCCGGGGGAAGCCGGGAAGCCGTTAGGGGGCGGGGCAAGCGGGCGGGCGTGC
>gene=chr3_142297610-142297768; species=bosTau
CTGGAGAGGAGGCGCGGCGCCCGACGGAAACTCGCAAGGCCCAAAACTCCTCCCGGAAGCCGCGGCCGGTCA-GCTCTCTAGGCCTGAGTTCGTTTCCGCGTAGGACCCGGGGGAGGCCTGGCGGTCGTGAGGGGGCGTGGCGAGGGGCGGGACGCGC
>gene=chr3_142297610-142297768; species=calJac
CGGCCGGAAGAGAACGGCGCCCGACGGAGCCTCGTGGGGGCCAAAACTCCTCCCGGAAGCCGCTATTGGCCCCGCTTGCCGGGCCCTGCGTCTGTTTTGTAGAGGACCCGGGGGAAGCCGGGAAGCAGTTAGGGGGCGGGGCAAGCGGGCGAGCGCGC
>gene=chr3_142297610-142297768; species=canFam
TCGGGGGGCAGGCGCGGCGCCCGACGGTGTCTCGCCAGGCCCAAAACTCCTCCCGGAAGCCGCGTTCAGTCACGCTCTGCGGACCGGAATTCTTTTCCGCGTAGGACCCGGGGGAGGCCGGGGGGCCGCAAGGGGGCGGGGCAGGAGGCGGAGCGCGC
>gene=chr3_142297610-142297768; species=equCab
CTGGTGGGCAGGCGCGGCGCATGACGGGAGCTGGTGGGGCCCAAAACTCCTCCCGGAAGCCGCCGCCGGCCCCGCTCTCCAGGACCTACTTCTTTTCCGCGTAGGACCCGGGGGAGGCCGGGAGGCCG-AAAGGGGCGAGGCAAGCCGCGGGGCGCGC
>gene=chr3_142297610-142297768; species=gorGor
CTGCCGGAAGAGCGCGGCGCCCGACGGAGCCGTGCGGAGGCCAAAACTCCTCCCGGAAGCCGCTACTGGCCCCGCTTGCCAGGCCCAGCGTCTTTTCTGCATAGGACCCGGGGGAAGCCGGGAAGCCGTTAGGGGGCGGGGCAAGCGGGCGGGCGCGC
>gene=chr3_142297610-142297768; species=panTro
--------------------------------------------------------------------------------------------------------------------------------------------------------------
>gene=chr3_142297610-142297768; species=papHam
CTGCCGGAAGAGCGCGGCGCCCGACGGAGCCTTGCGGAAGCCAAAACTCCTCCCGGAAGCCGCTACTGGCCCCGTTTGCCAGGCGCTGCGTATTTTCTGCTTAGGACCCGGGGGAAGCCGGGAAGCCGTTAGCGGGCGGGGCAAGCGGGCTGGCGCGC
>gene=chr3_142297610-142297768; species=ponAbe
CTGCCGGAAGAGCGCGGCGCCCGACGGAGCCTTGCGGAGGCCAAAACTCCTCCCGGAAGCCGCTACTGACCCCGCTTGCCAGGCCTAGCGTCTTTTCTGCATAGGACCCGGGGGAAGCCGGGAAGCCGTTAGGGGGCGGGGCAAGCGGGCAGGCGCGC
>gene=chr3_142297610-142297768; species=rheMac
CTGCCGGAAGAGCGCGGCGCCCGACGGAGCCTTGCGGAAGCCAAAACTCCTCCCGGAAGCCGCTACTGGCCCCGTTTGCCAGGCCCTGCGTATTTTCTGCTTAGGACCCGGGGGAAGCCGGGAAGCCGTTAGCGGGCGGGGCAAGCGGGCTGGCGCGC
>gene=chr3_194991845-194992095; species=hg19
GGACGCCGGCGGCCACTTAGCCCCGGCGCCAGGCGGCGGCCATGAAAGGGGCGGGGCCGCGCCGCCTGGAGCCAATcgcgggcgccggtgcgcggaggggcggggccgggcgTGCCGAAACCGCTGGGTCCTAGGTTCCAAGGGTATTAGAGGAGGGGTTAGGGTGGGATCCGGCGCCCGGCGTTGGGAGGGGGGGATTCCGGACTCCAGCGTGCTGAGGGCTGGCCCGCTGTCCCGGCTGAGAAATGGC
>gene=chr3_194991845-194992095; species=bosTau
GTATCCCGGCAGCAAGTCAGCCCCGGCAGCAGGCGGCAGCCATGGCGGGGGCGGAGCCGAGCT-------GCCAATCGCGGGCGCTGATACGCGGAGAGGCGGGGCCAGGTGCCTGGCAGCCACTGGGTCCTAAGCTCAGAAGG-ATTACAGT-------GGGGTCGGGCAGTGAGCCCAGCG-TGTCTGAAGGAGGCGGTGGACTTGCACACA---CGAGCCAGCAGGCTGTACGGCCTGGAAAATGGC
>gene=chr3_194991845-194992095; species=calJac
GGACGCCGGCGGCCACTTAgccccggcggcgggcggcggccATGGCAGGGGCGGGGCCGAGCCGCCTGGAGCCAATCGCGGGCGCCGGTACGCGGAGGAGCGGGACCGAGCGTGCGGTAGCTACTGGGTCCTAGGTTCCGAGGG-GTTAGAGGTAGGGGTTCAGTGGGATCCACCACCCTGCG-CGGGAGGCGCGGATTGAGGACCCCAGCATACTGAGGGCCGGCCCACTGTCCCGGCTGAGAAGTGGC
>gene=chr3_194991845-194992095; species=canFam
GCACCCC-GCAGCCGCTGAgcccgggcggcgggcggcggccATGGCGGGGGCGGGACCGCGCTGGCCGCAGCCAATCGCGGGCGCTGCTGTCCGAgggggcggggcc----gcgcggccgccgcTGGGTCCTAGACGCGGCGGG-GTGTGCG-----------G------CCG-----CCGGC-CGTCCCGGATACCCGCTCCGTGCTGACGCG--------CCGCGGCGCCGGCCCTCGGAG--CAGGA
>gene=chr3_194991845-194992095; species=equCab
CTACCCCAGCAGCCACTCTCCCCCGGC----GGCGGCGGCCATGGCGGGGGCGGAGCCGCGCTGCCTGGAGCCAATCGCGGGCGCTGATGCGCGGAGAGGCGGGGCCAGGTGTCCGGCAGCCGCTGGGTCCTAGACGCAGAGGG-ATTAGCGC-------TGAG------CCGGC---CCGCG-CGTCCGCGGCAGCCGCTCGGAGTTGACGAG---AAAGCCAGCGGGCGTTACGGTCTGAA--ATGGC
>gene=chr3_194991845-194992095; species=gorGor
-------------------------------------------------------------------------------------------------------------------------------------------------------------------------------------------------------------------------AGGGATGGCCCGCTGTCCCGGCTGAGAAATGGC
>gene=chr3_194991845-194992095; species=panTro
GGACGCCGGCGGCCACTTAGCCCCGGCGCCAGGCGGCGGCCATGGCAGGGGCGGGGCCGCGCCGCCTGGAGCCAATCGCGGGTGCCGGTGCGCGGAGGGGCGGGGCCGGGCGTGCCGAAACCGCTGGGTCCTAGGTTCCAAGGGTATTAGAGGAGGGGTTAGGGTGGGATCCGGCGCCCGGCGTTGGGAGGGGCGGATTCCGGACTCCAGCGTGCTGAGGGCTGGCCCGCTGTCCCGGCTGAGAAATGGC
>gene=chr3_194991845-194992095; species=papHam
GGACGCCGGCGGCCACTTAGCCCCGGCGGCAGGCGGCGGCCATGGCGGGGGCGGGGCCGTGCCGCCTGGAGCCAATCGCGGGCGCCGGTGCGTGGAGGGGCGGGGCCGGTC-TGCCGTAACCGCTGGGTCTTAGGTTCCGAGGGTGTTAGAGGTGGGGGTTCAGTGGGATCCCGTGCCCGGCG-TGGGAGCGGCGGACTGAGGACCCCAGCGTGCTGAGGGCCGGCCCGCTGTCCCGGCTGAGAAATGGC
>gene=chr3_194991845-194992095; species=ponAbe
GGACGCCGGCGGCCACTTAGCCCAGGCGGCAGGCGGCGGCCATggcgggggcggggccgcgccgccTGGAGCCAATcgcgggcgccggtgcccggaggggcggggccgggcATGCCGAAACCGCTGGGTCCTAGGTTCCAAGGGTGTAAGAGGCGGGGTTAGGGTGGGATCCGGCGCCCGGCGTTAGGAGGGGCGGACTGAGGACCACAGCGTGCTGAGGGCTAGCCCGCTGTCCCGTCGGAGAAATGGC
>gene=chr3_194991845-194992095; species=rheMac
GGACGCCGGCGGCCACTTAGCCCCGGCGGCAGGCGGCGGCCATGGCGGGGGCGGGGCCGTGCCGCCTGGAGCCAATCGCGGGCGCCGGTGCGTGGAGGGGCGGGGCCGGTC-TGCCGTAACCGCTGGGTCTTAGGTTCCGAGGGTGTTAGAGG-------------------------------------------------------------------------------------------------
>gene=chr4_39529394-39529644; species=hg19
GGTGTAGGAGCTTTGCGCGCCTACCTGGCGGTCGTGGGTCGAGGAGGGGTCAAGAATTGTTGTCTAGCAGCCCTCTCCCCGCTGCCCTGTCCTGGCCGAGGCAAAGGCCGCGTGCGCTCCGCGTCTGCCAGGCTTTAGGGCTGCGCGGACACTGGGTGGGTGGTGGGCCGAGGCGACCGGAAGGTCCTGGCCGCCTTTCCGGTCTCCTCAGCACCCTGGAGCGCCGCCCTCGGGTTTCGGTCTCCTGGAT
>gene=chr4_39529394-39529644; species=bosTau
--------------------------------------------------------TTGCCATCTGGCGGTTCCTTCCATGTGTCCCCATCCTGTCTGACATGAGGGCCGCGTGCGCGCCAGATCAGCCATACTT-----------------TGG---GGCTGAGGCCCAAGGGGACCGGAAGGTCCAGGCCCCCTTTCCGGTCTCCCCAGCAGCCTAGAGGGCCTGCCTTGTCTTCCGGCCCCC-AGAC
>gene=chr4_39529394-39529644; species=calJac
GGTGCATGCCGTTTGCTCACCTACTCGGCGGTCGTGGGTCGCGGAGTGGTCAGACCTTGTAGTCTAGCAGCTGTCTTTTCGAAGCCCTGTCCTGGCCGAGGCGAAGGCCGCGTGCGCTCCTTGTCCGCCAGGCTTTAGGGCTGCCGGGGTCCTGGGCAGGTGGCGGGCCGAAGGGACCGGAAGGTCCTGGCCACCTTTCCGGTCTCCTCAGCATCCTGGAGCGCCGCCTCTGAGTTTCGGCTCCCTAGAT
>gene=chr4_39529394-39529644; species=canFam
GC----------GGCCGGGGGTCCGCGGCCGCCGGA--AGGC--------------TTGTGGTCTGGCGCTTCCCTCCCTGTGTCCCCGTCCAGGCAGACATGAGGGCCGCGTGCGCGACAGGTCGGCCATAATCAGGGACTGAGGGGGTACAGGGCCGGCTGCGGCCCGAGGGGACCGGAAGGCCTCGGCCCCCCTTCCGGTCCCCGCAGCACCCCCGAGGGCCCACCGCGTCTTCCCG----------
>gene=chr4_39529394-39529644; species=equCab
TC----------GGCTGGGTCTCCCCTGCAGTTGGAGGGGGC--------------TTCTGGGC---CGCTTCCCTCCTTGTGTCCCCGTCCTGGCTGACATGAAGGCTGTGCGCGGGCCAGGTCAGCCACACT--GGGTCTGCGGGGGTACTGGGCCGGCTGCCGCCCGAGGGGACCGGAAAGTCCCCGCCCCCCTTCCGGTCTCCCCAGCAGCCTCGAGGGTTGGCCTTGCCCTTTGGTTCTC-AGAC
>gene=chr4_39529394-39529644; species=gorGor
----------------------------------------------------------------------------------------------------------------------------------------------------------------------------------------------------------------------------------------------------------
>gene=chr4_39529394-39529644; species=panTro
GGAGTAGGCCCTTTGCGCGCCTACCCGGCGGTCGTGGGTTGAGGGGGGGTCAAGAATTGTTGTCTAGCAGCCCTCTCCCCGCTGCCCTGTCCTGGCCGAGGCAAAGGCCGCGTGCGCTCCGCGTCTGCCAGGCTTTAGGGCTGCGCGGACACTGGGTGGGTGGTGGGCCGAGGCAACCGGAAGGTCCTGGCCGCCTTTCCGGTCTCCTCAGCACCCTGGAGCGCCGCCCTCGGGTTTCAGTCTCCTGGAT
>gene=chr4_39529394-39529644; species=papHam
GGTGTAGGCCCTTTGCTCGCCTACCCGGCGGTCGTGGGTAGCGGAGGGGTCAAGACTTGTTGTCTAGCAGCCGTCTCCCCGCCGCCCTGTCCTGGCCGAAGCAAAGGCCGCGTGCGGTCCGCGTCTGCCAGGCTTCAGGGCTGCGCGGGTACTGGGTGGGTGGTGGGCCG-GGCGACCGGAAGATCCTGGCCGCCTTTCCGGTCGCCTCAGCACCCTGGAGCGCAGCCCTCGGGTTTCGGTCCCCTGGAT
>gene=chr4_39529394-39529644; species=ponAbe
GGTGTAGGCCCTTTGCTCGCCTACCCGGCGGTCGTAGGTCGAGGAGGGGTCAAGAATTGTTGTCTAGCAGCCCTCTCCCCGCCGCCCTGTCCTGGCCGAGGCAAAGGCCGCGTGCGCCCTGCGTCTGCCAGGCTTTAGGGCTGCGCGGACACT--GTGGGTGGTGGGCCGAGGCGACCGGAAGGTCCTGGCCGCCTTTCCGGTCGCCTCAGCACCCTGGTGCTCCGCCCTCGGGTTTCGGCCTCCTGGAT
>gene=chr4_39529394-39529644; species=rheMac
GGTGTAGGCCCTTTGCTCGCCTACCCGGAGGTCGTGGGTAGCGGAGGGGTCAAGACTTGTTGTCTAGCAGCCGTCTCCCCGCCGCCCTGTCCTGGCCGAAGCAAAGGCCGCGTGCGGTCCGCGTCTGCCAGGCTTCAGGGCTGCGCGGGTACTGGGTGGGTGGTGGGCCG-GGCGACCGGAAGATCCTGGCCGCCTTTCCGGTCGCCTCAGCACCCTGGAGCGCAGCCCTCGGGTTTCGGTCCCCTGGAT
>gene=chr4_119960984-119961234; species=hg19
AAGCAAAAGGTAATCATGTCTTAAATGAACTTCACATACTATTAGATGAGATAAGGTGTGTAAACCTTGAGCCCACAAGAAGTACATTGGtagtgattaagagtgtgggctctagggccgcgctgcctgcctctgagtcccaggcctgcctcctgctggttgggagactttaaacaaaggattcagtcgccctgtgcttcaatacctcagctgtgaaacgaagacaataataggtgtacctcacaagttg
>gene=chr4_119960984-119961234; species=bosTau
AAGCAAAAGATAAGCATTTCTTAAGTGAAATTCACCTATGATTAGGTGAGGC-ATACACATAAACACCAAGCATAC-AGAGACATAT--GTAGCAGGTAAGCATGTGG---T--Aagccaaaatgcctgctgctgaattccagga------attgctagttgggagacattaagctaatgatgtagtgtgtctgtgtctcagtacctctgctgtgatatggagagaataataggtgtatctcacaaggtg
>gene=chr4_119960984-119961234; species=calJac
AAGCAAAAGGTAAACACTTTTAAAATGAACTTCACATATGATTAGATGACATAAGGTGTGTAAACCTTGAGCCCACAAGAAGTACATTTGtagtggttaagagtgcggattctagggccagactgcctgtctctgagttccaggcctgcctcctgcttactgggagacttttgacaaagtattcagtcaccctgtgcttcagtacctcagctgtgaaatggagacaataataggtgtacttcacaagttg
>gene=chr4_119960984-119961234; species=canFam
TTGCAAAAGGTAACCATTTCTTAAATGAAATTCACCTATGATTGGGTGAGACAAGGCACGACGGCCCCAGGCGTAC-AAAGGCACATTTGAagtgggtaag--tgtggatac--aggaccagttgcctacagctgcatctcgggcccgcctctgactccttgggagattctaggcagatgcttctgcctttttgagcctcagtgccctccctctgacatgaagacaataatgggtgtatatcataggttg
>gene=chr4_119960984-119961234; species=equCab
AAGCAGAAGGTAACCATTTCTTCAGTGAAATTCACCTATGATTAGGAGAGAGCATGCAGGTAAACACCAAGCACAC-ATAGGCACTCTTGtagtggggaagaccgtggactc--gggccacattgcctgcagctgaatcccaggcctgcctcttgctagttgggaga--cgaggcaaatgattcagcccctctgtgcctctgtatcccagctgtgacatggagacaataacaggtgcacctgacaagttg
>gene=chr4_119960984-119961234; species=gorGor
----------------------------------------------------------------------------------------------------------------------------------------------------------------------------------------------------------------------------------------------------------
>gene=chr4_119960984-119961234; species=panTro
AAGCAAAAGGTAATCATGTCTTAAATGAACTTCACATACTATTGGATGAGATAAGGTGTGTAAATCTTGAGCCCACAAGAAGTACATTGGtagtgattaagggtgtgggctctagggccacgctgcctgcctctgagtcccaggcctgcctcctgctggttgggagactttagacaaaggattcagtcgccctgtgcttcaatacctcagctatgaaacgaagacaataataggtgtacctcacaagttg
>gene=chr4_119960984-119961234; species=papHam
AAGCAAAAAGTAATCTTGTCTTAAATGAACTTCACATACTATTAGATGAGATAAGATGTGTAAACCTTGAGCCCACAAGAAATACATTTGtagtggttaagagtgtgggctctagggccacactgcctgcctctgagtcccaggcctgcctcctgctggttgggagactttagataaaggattcagtcaccctgtgcttcagtacctcagcagtgaaatggaaacaataataggtgtacttcacaagtca
>gene=chr4_119960984-119961234; species=ponAbe
AAGCAAAAGGTAATCATGTCTTAAATGAACTTCACATACTATTAGATGAGATAAGGTGTGTAAACCTTGAGCCCACAAGAAGTACATTcgtagtgattaagagtgtgggctatagggccacgctgcctgcgtctgagtcccatg-ctgcctcctgctggttgggagactttagacaaaggattcagttgccctgtgcttcagtacctcagctgtgaaatgaagacaataataggtgtacctcacaagttg
>gene=chr4_119960984-119961234; species=rheMac
AAGCAAAAAGTAATCATGTCTTAAATGAACTTCACATACTATTAGATGAGATAAGACGTGTAAACCTTGAGCCCACAAGAAATACATTTGtagtggttaagagtgtgggctctagggccacactgcctgcctgtgagacccaggcctgcctcctgctggttgggagactttagataaaggattcagtcaccctgtgcttcagtacctcagcagtgaaatggaaacaataataggtgtacttcacaagtta
