# Supplementary material for: Combining phylogenetic footprinting with motif models incorporating intra-motif dependencies
Source: BMC Bioinformatics. 2017 Mar 1;18:141. doi: 10.1186/s12859-017-1495-1 (PMC5333389; doi:10.1186/s12859-017-1495-1)
Supplement: Supplementary file 2 — Sequence data. This archive contains data files of alignments of the ChIP-seq positive regions and negative control regions for each of the 35 TFs in FASTA format. (ZIP 83763.2 kb) [file 12859_2017_1495_MOESM2_ESM.zip › GABP/GABP_neg.txt]

>gene=chr20_70348-71348; species=hg19
TTAGGATTTCGAGATACTGGTGATGAAGATCACATGTCCTAACAACATAATAGTTCCAGACTGAAGTTCTTTGAAAAAAATGACTGTTGTCACTTTAGAAAAAAAAAATTATGAATTATTCCcaattgccatcattctactgctaaaaccaaattcttggaattatctatgatttttctatatcctatgacactcatatctatcaggaagtctattacatctgcctgcaaattatatccagaatgcaattattctcgccacctccattgctgccactctgattctagtcaccatcatctctcacctgtgttattgccatagcttcctcatgagatctgtccttctgctcttccctgccaccatcttgtgaagacacatagtgcatgatccgcttacactggaagtcagatcatgtacttttgctcaaaactctgctatggccccctctatactcagagcggtaacaagagtccatacagtggctcacctggccctgcagg
>gene=chr20_70348-71348; species=bosTau
GAATGATTTTGAAATATTGGTGATGAAGGTCACAAATCCTAATGACATAATAATTCCAGGCTGAGAAACTTTGAAATAAATAACTGCTGTAATtatatacaacatAAGTTATAGATTATTCCCAGTCATcatcattgtattgcttaagccatattcttggaattatctttgatattctaag---ctgtgaaatccatctctatcaggaaatctattacatctacctgcaaattatgcctagaat-caacccatctcaccacctgcagtgttaccactctgattcaagccactgtcttctctcatc--cattgctgccgtggattcctcacggtctctgtcctgcta---ttgcctcctgcagtctagtcaagaaacgtagggtgtgatctgctcaca-tagaagtcagactctgtgcctctgttcaaatctctgcagtgaccccctcttctctcagaacaatagccagggtccttacagtggcccaccagatcctccatg
>gene=chr20_70348-71348; species=calJac
TCAGGATTTTGAGACACTAGTGACGAAGATCACATGTCCTAATAATATAATAGTTCTGGACTGAA--------AAAAAAATGACTGTTGTCACTCTAGAAAAATAAAATTAAGAATTATTCCcaattgccatcattctactgcttaaaccaaattattggaattatctttgatatttctgtat-ctacaacactcacatctatcaggaagtctgttacatctgcctgcaaattatatccagaatgcaatgattctcgccacccccattgctaccattccgattctagtcaccatcatctctcacctgtgttactgtcatagcctcctcatgctctctgtccttctgctgttgccttccactatcttgtcaaaacacatagtgcatgatccacttacacaggaagtcagatcatgtactttggctcaaaactctgtcatggcccccttttcactgagaacaataaccagagttcatgcagtggctcagctggccctacagg
>gene=chr20_70348-71348; species=canFam
TCATGATTTTGAGATATTAGTGATGGAGGGCACACGTTTTAACAGCATAAT---TCCAGACTGGAGAGCTTTGAAAAAAATGACTGCTATCATTC---GAAACAACAATTATAGAttattaccaattgccatcattgcattgcttgagccacattcttaaaattctctttcatatttttag---cggtgacatctatatctatcaagaaatct----ccttcaa------attatgtccagagt-caactgatctcaccacctccactcctaccactctgattcaagtcactaccatttgtcacc--tcctactgctataggctcctcacgtgatctgtccttctacacttgcctcctgcaatctcatcaagacacagacagcatgattcactccctctggaagtcagattatgtacctctgctc-agactctgcaatggctccctcttcactcataacaataaccagggtcccaagagcagcacacc-tgctctccatg
>gene=chr20_70348-71348; species=equCab
TTATCATTTTGAGATATCGGTGAT-GAGGTCACAAGTCCTAACAACATAATAAGTCCTGACTGAGAGGATTGG--AAAACTGACTGCTGTCATTCT--GAAAAACTAGTTATAAATTATTCCcaattgccatctttgcattacttaagccttattcttggaattacctttgatatttttag---ctgtgacattcatgtct--------attt----catctaactgcaaattatgtccagaat-gaaccaatctcaccccct-cacggctaccactctggctcaggtcaggatc-tctctcacc--tgttgctgctgtggcttcctcacggtctctgtc---ctacccttgacccctgcagtcttgtcaagatacatagagcgtgatccactcacattggaagtcagactatgttcctctgctcaaaactctgccacggc-cccacttcactcagaacaataaccagggtccttacagtggcccatc-tgccctccacg
>gene=chr20_70348-71348; species=gorGor
TTAGGATTTTGAGATACTGGTGATGAAGATC-CATGTCCTAACAACATAATAGTTCCAGACTGAAGTTCTTTGAAAAAAATGACTGTTGTCACTCTAGAAAAAAAAAATTATGAATTTTTCCcaattgccatcattc-actgctaaaaccaaattcttggaattatctttgatttttctatatcctacgacactcatatctatcaggaagtctattacatctgcctgcaaattatatccagaatgcaattattcttgtcacctccattgctaccactctgattctagtcaccatcatctctcacctgtgttattgccatagcttcctcatgatatctgtccttctgctcttc-cttctaccatcttgtgaagacacatagtgcatgatccgcttacactggaagtcagatcacgtacttttgctcaaaactctgctagggccccctctatactcagagcggtaacaagagtccatac-gtggctcacctggccctgcagg
>gene=chr20_70348-71348; species=panTro
TTAGGATTTTGAGATACTGGTGATGAAGATCACATGTCCTAACAACATAATAGTTCCAGACTGAAGTTCTTTGAAAAAAATGACTGTTGTCACTCTAG---AAAAAAATTATGAATTTTTCCcaattgccatcattgtactgctaaaaccaaattcttggaattatctttgatttttctatatcctatgacactcatatctatcaggaagtctattacatctgcctgcaaattatatccagaatgcaattattctcgtcacctccattgctaccactctgattctagtcaccatcatctctcacctgtgttattgccatagcttcctcatgatatctgtccttctgctcttcccttccaccatcttgtgaagacacacagtgcatgatccgcttacactggaagtcagatcacgtacttttgctcaaaactctgctatggccccctctgtactcagagcggtaacaagagtccatacagtggctcacctggccctgcagg
>gene=chr20_70348-71348; species=papHam
TTAGAATTTTGAGATACAGTTGATGAAGATCACATGTCCTAACAACATAATAGTTCCAGACTGAAGTTCTTTGAATAAAATGACTATTGTCACTCTAG--AAAAAAAATTATGAATTATTCTcaattgccatcattctactgcttagaccaaattcttggaattatctttgatttttctatatcctatgacattcatatctattaggaagtctattacatctgcctgcaaattatatccagaatgcaattattctcgtcacctccattgctgccactctgattctagtcaccatcatctctcacctgtgttactgccatagcttcctcaggatctctgtccttctgctcttcccttccaccctcttgtgaagacacataatgcataatccgcttacactggaagtcagatcatgtacttttgctcaaaactctgctatggccccctctatactcagagcagtaaccagagtccatacaatggctcacctggccctgcagg
>gene=chr20_70348-71348; species=ponAbe
TTAGGATTTTGAGATACTGGTGATGAAGATCACATGTCCTAACAACATAATAGTTCCGGACTGAAGTTCTTTGAAGAAAATGACTGTTGTCACTCTAGAAAAAAAAAA-AAAGagttattcccaattgccatcattctactgctaaaaccaaattcttggaattatctttgatttttctatatcctatgacactcatatctatcaggaagtctattacatctgcctgcaaattatatccagaatgcaattattcttgtcacctccattgctaccactctgattctagtcaccatcatctctcacctgtgttactgccatagcttccccatgatctctgtcctcctgctcttcccttccaccatcttgtggagacacacagtgcgtgatccgcttacacgggaagtcagatcatgtactttggctcaaaactctgctatggccccctctatagtcagagcagtaacaagagtccatacagtggctcacctggccctgcagg
>gene=chr20_70348-71348; species=rheMac
TTAGAATTTTGAGATACAGTTGATGAAGATCACATGCCCTAACAACATAATAGTTCCAGACTGAAGTTCTTTGAATAAAATGACTATTGTCACTCTAG---AAAAAAATTATGAATTATTCTcaattgccatcattctactgcttaaaccaaattcttggaattatctttgatttttctatatcctatgacattcatatctattaggaagtctattacatctgcctgcaaattatatccagaatgcaattattctcgtcacctccattgctgccactctgattctagtcaccatcatctctcacctgtgttactgccatagcttcctcaggatctctgtccttctgctcttcccttccaccctcttgtgaagacacataatgcataatccgcttacactggaagtcagatcatgtacttttgctcaaaactctgctatggccccctctatactcagagcagtaaccagagtccatacaatggctcacctggccctgcagg
>gene=chr20_127417-128417; species=hg19
cctccaaagcactgtcacagggcatcttgctatcccaccaacatacctcttcgtgattggtttgaactcactggattgcttctggttttgagtttttgtacatacttttctgtctCCATTTATAACTGCCTGGAAAAAAATCTTTATTTTCTTCTGGAGGACTTTGATAACCACACTGTTCTACCCACAATAGAACTACTGCCACCATTTGTGCTCCACTGTTATGACTTACCCAGAATTTTAAGTCATCATGTCACATGCCTCACTCTGAAtatctgcttatgtcttctcccctactggactttgaaattttatttaggaacaggaaccatcttatcttctctttctcctaccatcccctaacaagattctatattaattcttgttgaataagtaaGAGGGATTCTCGAAGGCCAGAAAGATCTTTGGATGTTACTGAAATCTCATTTTTATTTATTTTAGATCTTCTCCAGGAAACAGGCTTCTGTCTCCTTTAGAAG
>gene=chr20_127417-128417; species=bosTau
----------------------------------------------------------------------------------------------------------------------------------------------------------------------------------------------------------------------------------------------------------------------------------------------------------------------------------------------------------------------------------------------------------------------------------------------------TGAAACACCACCTTCATTTATTC----TTGTCACCAGGAAACAGGCCTCTGCCTCCTTCAAGAG
>gene=chr20_127417-128417; species=calJac
cctctgaagcgctctcacagggcaccttactaacctgccaacacatctctttgtgattgggttgaactcactggattgcttctagctttgagtttttgcacatactcttcTGTTTCCATTTATAAATGCCTGGAAAAAAATCTTTATTTTCTTCGGGAGGAGTTCGATAACCACACTGTTCTTCCCACAATAGAACTACTGCCACCATTTGTGCTCCACTATTATGACTTATCCAGAATTTTAAGTCATCATGTCACATGCTTCACTCTGAAtatctgcttgtgtcttctcccctgctagacttggaaattttattcaggaacaggaacagttttatcttctctttctcctaccatcccctaacaagattctatattaattcttgttgaataagt-AGAAGGATTCTCGAAGGCCGGAAAGATCTTTGGACAGCACTGAAGTCTCATTTTTATTTATTTTAGATCTTCTCCAGGAAACAGGCTTCTGTCTCCTTTAGAAG
>gene=chr20_127417-128417; species=canFam
tctcct-ctcactccccctaggcatcccctaattctgctatcacacttaaacacaattgatttggactcactggaatgcttctgaatttgaatttttatacatatgctgctctctcCAGTTACCCCCGTCCAG--GAAAATCTTTATTCCCATCCAGAAGACATTGATAACCTAACTGCTCCACCCATAATACAACTACTGTCACCACTTGTTCTCCATTATTATGGCTTATATGGAATTT---GTCATCATGCCAC--ATCATATTCTATGTATCTACTTGTGCCTTCTCCTCTACCAGATTTTGAAATTTTATTCAAAGAGAGGAACTTTTTC---TTCTTTCTCTCTTCCTGTTCCCTAACTAGATTCTATATTAGAACTTATTGA-AAAAAAAAGGGGGTTCTTGATAGCCTGGATGATTTTTGGATATTACTAAAATACCATCTTCATTTATTCTAGATCTCCTCCAGGAAACTGGCCTCTGCATCCTAAAACAG
>gene=chr20_127417-128417; species=equCab
tctcctacacattcccacaagacatcctgcacttctgccaacacacttaatcgtggttgatttaaactcactggattgattctggattcgagtttttgtacatactcttccctATCCACTTACCCCTGCTTGG--AAAAGTCTTTATTCTCCTCCAGAGGACGTTGAGAACCACACTGCTCCACTCAAAACAGAACTACCGCTCCCTCTTGTTCTCCATTACTATGGCTTATCCAGAATTT---GTCATAATGTCAC--ATC------------------TATGTCTTCTCCCCTACTAGACTTTAAAATTTTATTCAAGGAAATGAACTTTTTC---TTCTCTTTCTCCTATCATTCCCTAACTAGATTCCGTATCAATAGTTGTTG--AATAGTAAGGGGGTTCTTGAGGTCCTAGAAGATTTTTGGATGTTACTGAAATCTCAACTTCATTTATCCTATATCTTCTCCAGGAGACTGACTTCTACTTCTTTTAAGAG
>gene=chr20_127417-128417; species=gorGor
cctccaaagcactgtcacagggcatcttgctatcccaccaacatacctcttcgtgattggtttgaactcactggattgcttctggttttgagtttttgtacatacttttctgtctCCATTTATAACTGCCTGGAAAAAAATCTTTATTTTCTTCTGGAGGACTTTGATAACCACACTGTTCTACCCACAATAGAACTACTGCCACCATTTGTGCTCCACTGTTATGACTTATCCAGAATTTTAAGTCATCATGTCACATGCCTcactctgaatatctgcttatgtcttctcccctactagactttgaaattttatttaggaacaggaaccatcttatcttctctttctcctaccatccccttacaagattctatattaattcttgttgaataagtaaGAGGGATTCTCGAAGGCCTGAAAGATCTCTGGATGTTACTGAAATCTCATTTTTATTTATTTTAGATCTTCTCCAGAAAACAGGCTTCTGTCCCCTTTAGAAG
>gene=chr20_127417-128417; species=panTro
cctccaaagcactgtcacagggcatcttgctatcccaccaacatacctcttggtgattggtttgaactcactggattgcttctggttttgagtttttgtacatacttttctgtctCCATTTATAACCGCCTGGAAAAAAATCTTTATTTTCTTCTGGAGGACTTTGATAACCACACTGTTCTACCCACAATAGAACTACTGCCACCATTTGTGCTCCACTGTTATGACTTACCCAGAATTTTAAGTCATCATGTCACATGCCTCACTCTGAATATCTGCTTATGTCTTCTCCCCTACTAGACTTTGAAATTTTATTTAGGAACAGGGACCATCTTATCTTCTCTTTCTCCTACCATCCCCTAACAAGATTCTATATTAATTCTTGTTGAATAAGTAAGAGGGATTCTCGAAGGCCTGAAAGATCTTTGGATGTTACTGAAATCTCATTTTTATTTATTTTAGATCTTCTCCAGGAAACAGGCTTCTGTCTCCTTTAGAAG
>gene=chr20_127417-128417; species=papHam
cctccaaagcactctcacagggcatcttgctatcccgccaacgtacccctttgtgattggtttgaactcactggattgcttctggttttgagtttttgtacatacttttctgtctCCATTTATAACTGCCTGGAAAAAAATCTTTATTTTCTTCTGGAGGACTTTGATAACCACACTGTTCTACCCACAATGGCACTACTGCCACCATTTGTGCTCCACTGTTATGACTTATCCAGAATTTTAAGTCATCATGTCACATGCCTCACTCTGAAtatctgcttatgtcttctccccttctagactttgaaattttatttaggaacaggaaccattttatcttctgtttcttctaccgtcccctaacaagattctatattaattcttgttgaataagtaaGAGGGATTCTCAAAGACCTGAAAGATCTTTGGATGTTACTGAAATCTCATTTTTATTTATTTTAGATCTTTTCCAAGAAACAGGATTCTGTCTCCTTTAGAAG
>gene=chr20_127417-128417; species=ponAbe
cctccaaagcactctcacagggcatcttgctatcccaccaacatacctctttgtgattggtttgaactcactggattgcttctggttttgagtttttgtacatacttttcttactccatttataacTGCCTGGAAAAAAATCTTTATTTTCTTCTGGAGGACTTTGATAACCACACTGTTCTACCCACAATAGAACTACTGCCACCATTTGTGCTCCACGGTTATGACTTATCCAGAATTTTAAGTCATCATGTCACATGCCTCAC-CTGAAtatctgcttatgtcttctcccctactagactttgaaattttatttaggaacaggaaccattatatcttctctttctcctaccatcccctaacaagattctatattaattcttgttgaataagtaaGAGGGATCCTCGAAGCCCTGAAAGATCTTTGGATGTTACTGAAATCTCATTTTTATTTATTTTAGATCTTCTCCAGGAAACAGGCTTCTGTCTCATTTAGAAG
>gene=chr20_127417-128417; species=rheMac
CCTCCAAAGCACTCTCACAGGGCATCTTGCTATCCCGCCAACGTACCCCTTTGTGATTGGTTTGAACTCACTGGATTGCTTCTGGTTT--AGTTTTTGTACATACTTTTCTGTCTCCATTTATAACTGCCTGGAAAAAAATCTTTATTTTCTTCTGGAGGACTTTGATAACCACACTGTTCTACCCACAATGGCACTACTGCCACCATTTGTGCTCCACGGTTATGACTTATCCAGAATTTTAAGTCATCATGTCACATGCCTCACTCTGAATATCTGCTTATGTCTTCTCCCCTTCTAGACTTTGAAATTTTATTTAGGAACAGGAACCATTTTATCTTCTGTTTCTTCTACCGTCCCCTAACAAGATTCTATATTAATTCTTGTTGAATAAGTAAGAGGGAATCTCGAAGACCTGAAAGATCTTTGGATGTTACTGAAATCTCATTTTTATTTATTTTAGATCTTTTCCAAGAAACAGGATTCTGTCTCCTTTAGAAG
>gene=chr20_145251-146251; species=hg19
cacacatacacacatacacacaAATATATCTTCACTAATGTTCTTTTTTTCTTGTTTTTCAAAAACTtttacataccataaaattcacctgttttaagtgcacaatttagtgtcatttCTATTTTTTATTTTCGgtatgcttttctttttgtaactttgttaggtgcatgtttatctttataaaagaaaagccttccttcttttcaaatatgagagtttaaagttgtaagtttctctctatacacagcctgagcaccatcccacaaattttcaatatagagtatgttcattgttacattataaaccttctcatttctcttAAACCATGAGCATATAAATAACATATAGATTATATAAAGACTATGGATACAAATGTTAATCATGCAATTTTGTCAACTAGTTATAATTACATATACAGTAACATTACTTTGGTGATATGTAAACCAAAATGTAAACAAAACTTGAAAGCAAACAGAAAATATCATATGCAAAAACTTGTA
>gene=chr20_145251-146251; species=bosTau
------------------------------------------------------------------------------taCATTTTAC-----CTGTGTGAAA--TACAATGTcatttctattttttaattttaatatgcccttttcccta--acattgttagatgagtgtttatctcttt-tatttttagtctttctt-----catacatgagaatttaaagctata-attcccctctctacaaagcactAACAATATC---CAAATTTGTAGCAGATAGTATGTTTATTATTATATTAAAAACCTTCTCACTTTTCTTAGA-TAAGAGTACATAAATAGAACCTAGATTACATAAAGACTATAGGGACAAATgCTGACCATGAAATTTTCTCAATTAATTGTAATGACAAATACAGTAATACTGCTTT-GTGCTATG-------------------------------------------------------------
>gene=chr20_145251-146251; species=calJac
--------------------------------------------------------------------------------------------------------------------------------------------------------------------------------------------------------------------------------------------------------------------------------------------------------------------------------------------------------------------------------------------------------------------------------------------------------------------------------------------------------------------
>gene=chr20_145251-146251; species=canFam
-------------------------atatattcattaatgtttttttccacttttttt-caaacaatttcacatgatataaaattcac-tgttttagatg-----tataatgtaatttctatttgttggttttaatatgctcttcttttct----aactttaggtga-tgcttatctctct-taagactttcttcactt-----caaatatgagtatttaaagctataaatttccttctatacacagctctagcagcgtcccataaatttttggcatatagta-attcattatcaCGTTATGAACCTTCTCACTTTTCTTAGA-T--GAGTACA-------ATCTCAA-TGATATGAAGACAATGGAGGCAAATGGGGACCATGTGATTTTCTCAATTAATTATAAGTACATATACAGTATGATTACTTTGATGATATATAAACCAAA-T-CAAACACAACCTGAAAACAAACAAAAAATATCATACACAGAAACTTTTA
>gene=chr20_145251-146251; species=equCab
-------------------------atatcttcattaatgtccttctctacttgctttacaggcagtttcacatgccataaaattcac-----ctaagtgtaggctataatgttatttctatttttcatttttaatatgcttttctttttg----tttgttaggtga-tgtttatctgtct-tatttttagccttattt-----caaatatgagcatttaaaggtataaatgtccctctacacacagttttagcaatatcccacaagtttttgatacatagtatattcagtattatGTTATGAACATTCTCACCTTTCTTACA-TAAGAGTACATAAATAGATCCTAGTTTATATGAAGACTATGGTGACGAATGTTGACCACACAATTTTTTCAATTAATTATAATTACATACACAGTAAGTTTACTTTAATGATACATAAACCAAAAT-CAAATAAAACTTGAAAACAAACAGAAAATATCATACACAGAAGCTTGTA
>gene=chr20_145251-146251; species=gorGor
--------------------------------------------------------------------------------------------------------------------------------------------------------------------------------------------------------------------------------------------------------------------------------------------------------------------------------------------------------------------------------------------------------------------------------------------------------------------------------------------------------------------
>gene=chr20_145251-146251; species=panTro
caca------------------AATATATCTTCACTAATGTT---TTTTTCTTGTTTTTCAAAAACTtttacataccataaaattcacctgttttaagtgcacaatttagtgTCATTTCTATTTTTTATTttcggtatgcttttctttttgtaactttgttaggtgcatgtttatctttataaaagaaaagccttccttcttttcaaatatgagcgtttaaagttataagtttctctctatacacagcctgagcaccatcccacaaattttcaatatagagtatgttcattgttacattataaaccttctcatttctcttAAACCATGAGCATATAAATAACATATAGATTATATAAAGACTATGGATACAAATGTTAATCATGCAATTTTGTCAACTAGTTATAATTACATATACAGTAACATTACTTTGGTGATATGTAAACCAAAATGTAAACAAAACTTGAAAGCAAACAGAAAACATCATATGCAAAAACTTGTA
>gene=chr20_145251-146251; species=papHam
----------------------AAGATATCTTCACTAATGTTCTTTTTTTCTTGTTTTTCAAAAACTtttgcataccataaaatttacctgttttaagtgcacaatttagtgTCATTTCTATTTTTTATTTTCGGTATACTTTTCTTTTTGTAACTTTGTTAGGCACATGTTTATCTTTATAAAAGAAAAGCCTTCCTTCTT---------------------TTAT--GTTCCTCTCTATATACAGATTGAGCACCACCCCACAAATTTTCATTATAGAGTATGTTCATTGTTATATTATAAACCTCCTCATTTCTCTTAAA-CATGAGCATATAAATAACATAGAGATTATATAAAGACTATGGATATAAACGTTAATCATGCAATTTTCTCAACTAATTATAGTTACATATACAGTAACATTACTTTGGTGATATGTAAACCAAAATGTAAACAAAATTTGAAAGCAAACAGAAAACATCATATGCAAAAACTTGTA
>gene=chr20_145251-146251; species=ponAbe
----------------------AAGATATCTTCAC-----TT---TTTTTCTTGTTTTTCAAAAACTtttacataccataaaattcacctgttttaagtgcacaatttagtgTCATTTGTATTTTTTATTttcggtatgcttttctttttgtaactttgttaggtgcatgtttatctttataaaagaaaagccttccttcttttcaaatatgagcatttaaagttat--gtttctctctatacacagcctgagcaccatcccacaaattttcagtatagagtatgttcattgttatattataaaccttctcatttctcttAAACCATGAGCATATAAATAACGTATAGATTATATAAAGACTATGGATACAAATGTTAATCATGCAATTTTGTCAACTAATTATAATTACATATACAGTAACATTACTTTGGTGATATGTAAACCAAAATGTAAACAAAACTTGAAAGCAAACAGAAAACATCATATGCAAAAAGGTGTA
>gene=chr20_145251-146251; species=rheMac
----------------------AAGATATCTTCACTAATGTTCTTTTTTTCTTGTTTTTCAAAAACTtttgcataccataaaattcacctgttttaagtgcacaatttagtgTCATTTCTATTTTTTATTTTCGGTATACTTTTCTTTTTGTAACTTTGTTAGGCACATGTTTATCTTTATAAAAGAAAAGCCTTCCTTCTT---------------------TTAT--GTTCCTCTCTATATACAGATTGAGCACCACCCCACAAATTTTCATTATAGAGTATGTTCATTGTTATATTATAAACCTTCTCATTTCTCTTAAA-CATGAGCATATAAATAACATAGAGATTATATAAAGACTATGGATATAAATGTTA---ATGCAATTTTCTCAACTAATTATAGTTACATATACAGTAACATTACTTTGGTGGTATGTAAACCAAAATGTAAACAAAACTTGAAAGCAAACAGAAAACATCATATGCAAAAACTTGTA
>gene=chr20_337069-338069; species=hg19
TCAGCCACCTTGAGAACACACTTCCTCTAGTTCTGAAAGGAATGTGAGGGCCAGGGTGTGGGAGAGGGGGCTGAAGCCAAAGGTAAGATCTTTTCCAGGCCTGGaagagtaattaaccccttttggcactcaccaggggctgggccttgttcttagtgccttacagaattcgggaattcatttaaccaggacgacaacctctgaggtggcggctattattctcaaacctagtttttcctaaactccaggcttgcgttcccatctgcattcacctggatgttgaatttaaactcaactatctcaaactgttctccttgttaccacccctccctgaccaaacctgcctctactatgctgcccacgtcttagagagtagcgtccccattcttctggctgctccagccaaaacctcctctctttcctcacaccctgtatccaatccatcagcaagtcctgtcaactcaaccttggaaatatatcctgtacccaactacacctcg
>gene=chr20_337069-338069; species=bosTau
TCAGCCAACTTGACAAATTTCTGTCCTCATCTCTGAGAAGGATGGGAGGAGGGGGTTCTGAGAGCCAGAGCTGGAGCTAAAAGTGGGATCTTGTCCAGGAAAATAAATACAGTTAGCCTCCTCtggcacaccctg--------------ttctcagggccttacaga---caggagctcattgaaccttcacgacaacctatgaggtg----------------------------------------------------------------------------------------------------------------------------------------------------------------------------------------------------------------------------------------------------------------------------------------------------
>gene=chr20_337069-338069; species=calJac
TCAGTCACCTTGGGAACCCACTTCTCCTAGTTCTGAAAGGAACGTGAGGGCCAGGGTGT-GGAGAGGGGGCTGAAGCCAAAGGTAAGATCTTTTGCAGGCCTGGAAGGGTAGTGAACCCCTtttggcactctccaggggctgagcctggttcttagtgccttatggaattcaggaattcatttaaccaggacgacaacctctgaggtggagaccattatcctcaaacctagttttt-ctgagctccaggc-tgtgtttctgtctgtagtcacctggatgctgaatttaaactcaattctcccaaactgttctctttactgctg--cctccccgaccaaaccgggccctcctatgctgcccacatctgagagggtagcggtcccatccttctggctgctccagccaaaacctc--ccctttcctcacaccctgaatccagttcatcagcaagtcctgtcaactcaaccttggaaatctatcctgtacctaaccacttctca
>gene=chr20_337069-338069; species=canFam
TCCACCATCTTGACAACCTACTG-TCCCATCCCCAGGGGGATGTGAAGCCTGGAGTTCTGGAAGAGGGAGTCAGAGCCAAAGCTGGGATTTCTTCCAGAGCAACaagaacacctaacccccatgagcacttaccagaggccaggccctcttctcagtgccttacaga---cacaaattcattcaaccctcctaacaacttatgaggtgaggactatcattcccaaacctgg---ctcccagatggcaggtttgtatttccagccgtgttcacctgcatgttgaatcccagctcaactatcccaaaatgctcccat---caac---cct-cccctcccgccccacccctgctatgtcactcacccctgagaaggtggtagctccagc-------tggctctagccaaaccctcctgtctttcctcaccttccgaatccaacccagc----------gcctagccaaccttgcaaatgcggcctg-acctggccacttctct
>gene=chr20_337069-338069; species=equCab
T--GTCATCTTGACAACCTGC---CCCTATTCCTGAGGGGGTGGG------GGAGACTTGG-GGAGGGGGCTGGAGCCAAAGGTGGGGTCTTCTCCTGGGCGCTaataacagctaacccctgttggcacttaccagggtccaggccctgttctcagggccttacaga---cgtgaattcatttaaccctcacaacagcctatgaggtg-ggGCCGTGATTCC--------A---CTCCCAGACTCCAGGCTGGTGTTTCCACCTGCGTTCACCTGTGCGTTGAATCTCTGCTCAGCT---------TATCCTTAT---CGCC---CTT-CCCCTCGAGATCTGCCCCTGCTATCCCGCCCACACGTTAGTGAGTGGCAGCTCCAgcctcagcgtggttcgagccaaaccccactctctttcctcacagcctgaatccaatccgccagtgagtcctgtcaactcaaccttggaagtacatcccgtacccagccgcttcccg
>gene=chr20_337069-338069; species=gorGor
TCAGCCACCTTGAGAACACACTTCCCCTAGTTCTGAAAGGAATGTGAGGGCCAGGGAGTGGGAGAGGGGGCTGAAGCCAAAGGTGAGATCTTTTCCAGGCCTGGaagagtaattaaccccttttggcactcaccaggggctgggccttgttcttagtgccttacagaattcgggaattcattcaaccaggacgacaacctctgaggtggcggctattattctcaaacctagtttttcctaaactccaggcttgcgtttccatctgcattcacctggatgttgaatttaaactcaactatctcaaactgttctccttattacca--cctccccgaccaaacctgcctctactatgctgcccacatcttagagagtagcgtccccattcttctggctgctccagccaaaacctcctctctttcctcacaccctgtatccaatccatcagcaagtcctgtcaactcaaccttggaaatatatcctgtacccaactacacctcg
>gene=chr20_337069-338069; species=panTro
TCAGCCACCTTGAGAACACACTTCCCCTAGTTCTGAAAGGAATGTGAGGGCCAGAGTGTGGGAGAGGGGGCTGAAGCCAAAGGTGAGATCTTTTCCAGGCCTGGaagagtaattaaccccttttggcactcaccaggggctgggccttgttcttagtgccttacagaattcgggaattcatttaaccaggacgacaacctctgaggtggcggctattattctcaaacctagtttttcctaaactccaggcttgcgtttccatctgcattcacctggatgttgaatttaaactcaactatctcaaactgttctccttattacca--cctccctgaccaaacctgcctctactatgctgcccacatcttagagagtagcgtccccattcttctggctgctccagccaaaacctcctctctttcctcacaccctgtatccaatccatcagcaagtcctgtcaactcaaccttggaaatatatcccgtacccaactacacctcg
>gene=chr20_337069-338069; species=papHam
TCAGCCACCTTGAGAACTCGCTTCCCCTAGTTCTGAAAGGAATGTGAGGGCCAGGGTGTGGGAGACGGGGCTGAGGCCAAACATGAGATCTTTTCCAGGCCTGGaagagtaattaaccccttctggcactcaccagaggctgggccttgttcttagtgccttacagaattcaggaattcatttaaccaagacaacaacctctgaggtggcggctattattctcaaacctagtttttcctaaactccaggcttgcgtttccatctgcattcacctgtatgttgaatttaaactcaactatctcaaactgttctctttattacc---cctccccaaccaaacctgcctctactatgctgcccacatcttagagagtagcagccccatccttctggctgctccagccaaaacttcctctctttcctcacaccctgaatccgttccatcagcaagtgctgtcaactcaatcttggaaatatatcttctacccaactacatttcg
>gene=chr20_337069-338069; species=ponAbe
TCAGCCACCTTGAGAACCCACTTCCCCTGGTTCTGAAAGGAATGTGAGGGCCAGGGTGTGGGAGAGGGGGCTGAAGCCAAAAGTGAGATCTTTTCCAGGCCTGGaagagtaattaaccccttttagcactcaccaggggctgggccttgttcctagtgccttacagaattcgggaattcatttaaccaggacgacagcctctgaggtggtggctattattctcaaacccagtttttcctaatctccaggcttgcgtttccatctgcattcacctggatgttgaatttaaactcaactatctcgaactgttctccttattacca--cctcccccaccaaacctgcctctactatgctgcccacatcttagagagtagcgtccccattcttctggctgctccagcc---ccaccctctctttcctcacaccctgtatccaatccatcagcaagtcctatcaactcaaccttggaaatatatcctgtacccaactacaccttg
>gene=chr20_337069-338069; species=rheMac
TCAGCCACCTTGAGAACTCACTTCCCCTAGTTCTGAAAGGAATGTGAGGGCCAGGGTGTGGGAGAGGGGGCTGAGGCCAAACATGAGATCTTTTCCAGGCCTGGaagagtaattaaccccttctggcactcaccagaggctgggccttgttcttagtgccttacagaattcaggaattcatttaaccaagacaacaacctctgaggtggcggctattattctcaaacctagtttttcctaaactccaggcttgcgtttccatctgcattcacctgtatgttgaatttaaactcagctatctcaaactgttctctttattacc---cctccccaaccaaacctgcctctactatgctgcccacatgttagagagtagcggccccatccttctggctgctccagccaaaacttcctctctttcctcacaccctgaatccattccatcagcaagtgctgtcaactcaaccttggaaatatatcttctacccaactacatttcg
>gene=chr20_368159-369159; species=hg19
aGGGGAAAGGAGGGGCCACCAAGCAGTCTCACTTTAGTGCTTTTCTCTCCTTTTTACCAGATGCGAGCCACCCCTCTGGCTGCTCCTGCGGGTTCCCTGTCCAGGAAGAAGCGGTTGGAGTTGGATGACAACTTAGATACCGAGCGTCCCGTCCAGAAACGAGCTCGAAGTGGGCCCCAGCCCAGACTGCCCCCCTGCCTGTTGCCCCTGAGCCCACCTACTGCTCCAGATCGTGCAACTGCTGTGGCCACTGCCTCCCGTCTTGGGCCCTATGTCCTCCTGGAGCCCGAGGAGGGCGGGCGGGCCTACCAGGCCCTGCACTGCCCTACAGGCACTGAGTATACCTGCAAGGTACGTGCCCATGGGCGGCTGTCCCCCAGCACCACAGGAGGCCTGGGAAGGAGGCCTCCAAAGGATTGCCAGGGTGCAGAGGGGTCCTTATGTTCATTCATTCTTGTGTTTGTTTAGTGGGGAAGCATCCAGGGAGCCCCTGCTGGACT
>gene=chr20_368159-369159; species=bosTau
agaggaagagaAGAGCCGCCAAGTAGCCTGACTTCAGTGCCTTTCTCCCCTTCTTTCTAGATGCGAGCAAGCCCCCTGGCTGTTCCAGCAAATGCCCCCTCCAGAAAGAAGCGGTTGGAGCTGGATGATGACCTAGACACTGAGTGTCCCAGCCAGAAACAAGCTCGAAGTGGGCCCCAGCCCAGGCTACCCTCCTGCCCGCTAACCCTGAACCCACCACCTGCTCCTGTTCATGCTCCGGATGTGACCACTCCCTCCAGGCTTGGACCCTATGTTCTCCTGGAGCCTGAGGAGGGGAGCCGGACCTATCGCGCTCTGCACTGCCCCACAGGCACGGAGTACATCTGCAAGGTACATGTCCCGAGGCCA-TCTCCATGAGCATCACGGG-GGCTGGGAAAAGGTGGCTCTAAAGAATTGCC--AGGGCTGAGGGCCCCTTATAGTAATTTAGTTCTG----TGTTTACTGGGAAAGCAGCCAGTGAATACCCGCCAAGCT
>gene=chr20_368159-369159; species=calJac
aGGGGAAAGAAGGGGCCACCAAGCAGTCTCACTTTAGTGCCTTTCTACCCTTTTTGCTAGATGCGAGCCACTCCTCTGGCTGCTCCTGCGGGTTCCCTGTCCAGGAAAAAACGGTTGGAGTTGGAGGACAACTTAGATGCCGAGTGTCCAGTCCAGAAACGAGCTCGAAGCGGGCCCCAGCCCAGGCTGCCCCGCTGCCTGTTGCCCCTGAGCCCACCCCCTGCTCCAGATCGTGTACCTGCTGTGGCCACTGCCTCCCGTCTTGGGCCCTATGTTCTCCTGGAGCCTGAGGAGGGTGGGCGGGCCTACCGGGCCCTGCACTGCCCTACAAGCACTGAGTATACCTGCAAGGTACGTGTCCACAGGCCACTGTCTCCCAGCATCACAGGAGGCCTGGAAAGGAAATCTCCAAAGGATTGCCAGGGTGCAGAGTGGTCCTTATGCTTATTCATTCTTG----TGTTTAGCGGGGAAGCACCCAGTGAGCACCTGCTGGACC
>gene=chr20_368159-369159; species=canFam
AGGGAAGAGTA-GGGCCACCAAACAGCTTCCCTTCAGTGCTTTTT-CCCCTTTTTTGTAGATGCGAGCCACCCCCCTGGCTGCTGCTGCGGGTGCCCCCTCCAGGAGAAAGCGGTTCAAGTTGGACAATGAGCTAGACACTGAGTGTCCCACCCGGAAACCAGCTGGAAGTGGGCCCCAGTCCAAGCTGCCCCCCTGCCCGCCACCCCTGAGCCCTCCACCTGCTCCGGCCCGGGCCCTCCCCGTGACCACTGCCTCCCGGCTTGGGCCCTACATCCTCCTGGAGCCCGAGGAAGGTGGCCGTGCCTACCGGGCCTTGCACTGCCCCACAGGCACTGAGTACACCTGCAAGGTAAGTCCCCTGCGGTCGCTCTCCCCTAGTATCCCAGT-GGCCTGGAATGGGTGGCTCCAGAGGATTGTC--AGGGCCGAGGGGTCCGTAAGTTACTTTGTTCCTG----TGtttattgaggaagcagccagtgagcccccgctaggct
>gene=chr20_368159-369159; species=equCab
aggggaagaga-ggaccaccaaacagcctcacTT-AGTGCCTTTCTCTCCTTCTTTCTAGATGCAAGCTACCCCTCTGGCTGCTCCTGCGGGTGCCCCCTCCAGGAAGAAGCGGTTGGAGTTGGACGATGACCTAGACACCGAGGGTCCCACCCGGAAACAAGCTCAAAGTGGGCCCCAGCCCAGGCTGCCCCCCTGTCCACTGGCCCTGAGCCCACCCCCTGCTCCAGTCCGTGCCCCTGTGGGGACCACTGCCTCCCGGCTTGGGCCCTATGTCCTCTTGGAGCCTGAGGAGGATGGCCGGGCCTACCGGGCCCTGCACTGCCCCACAGGAACCGAGTACACCTGCAAGGTACCTGCCCTGGGGCCACTCTCCCCTAGTGTCACAGG-GGCCTGGGAGGGGTGGCTCCAGAGGATTGCC--AGGGGCAAAGGGGTCTTATATTAATTTATTCTTG----TGTTTATTGGGGAAGCAGCCCGTGAGCCCCCGCTGGGCT
>gene=chr20_368159-369159; species=gorGor
agGGGAAAGGAGGGGCCACCAAGCAGTCTCACTTTAGTGCTTTTCTCTCCTTTTTGCCAGATGCGAGCCACCCCTCTGGCTGCTCCTGCGGGCTCCCTGTCCAGGAAGAAGCAGTTGGAGTTGGATGACAACTTAGATACCGAGCGTCCCGTCCAGAAACGAGCTCGAAGTGGGCCCCAGCCCAGACTGCCCCCCTGCCTGTTGCCCCTGAGCACACCTACTGCTCCAGATCGTGCAACCGCTGTGGCCACTGCCTCCCGTCTTGGGCCCTATGTCCTCCTGGAGCCCGAGGAGGGCGGGCGGGCCTACCGGGCCCTGCACTGCCCTACAGGCACTGAGTATACCTGCAAGGTACGTGCCCATGGGCGGCTGTCCCCCAGCATCACAGGAGGCCTGGGAAGGAGGCCTCCAAAGGATTGCCAGGGTGCAGAGGGGTCCTTATGTTCATTCATTCTTGTGTTTGTTTAGTG-GGAAGCATCCAGTGAGCCCCTGCTGGACT
>gene=chr20_368159-369159; species=panTro
aGGGGAAAGGAGGGGCCACCAAGCAGTCTCACTTTAGTGCTTTTCTCTCCTTTTTG-CAGATGCGAGCCACCCCTCTGGCTGCTCCTGCGGGTTCCCTGTCCAGGAAGAAGCGGTTGGAGTTGGATGACAAGTTAGACACCGAGCGTCCCGTCCAGAAACGAGCTCGAAGTGCGCCCCAGCCCAGACTGCCCCCCTGCCTGTTGCCCCTGAGCCCACCTACTGCTCCAGATCGTGCAACTGCTGTGGCCACTGCCTCCCGTCTTGGGCCCTATGTCCTCCTGGAGCCCGAGGAGGGCGGGCGGGCCTACCGGGCCCTGCACTGCCCTACAGGCACTGAGTATACCTGCAAGGTACGTGCCCATGGGCGGCTGTCCCCCAGCATCACAGGAGGCCTGGGAAGGAGGCCTCCAAAGGATTGCCAGGGTGCAGAGGGGTCCTTATGTTCATTCATTCTTGTGTTTGTTTAGTGGGGAAGCATCCAGTGAGCCCCTGCTGGACT
>gene=chr20_368159-369159; species=papHam
AGGGGAAAGGA-GGGTCGCCAAGCAGTCTCACTCTACTGCTTTTCTCCCCTTTTTGCTAGATGCGAGCCACCCCTCTGGCTACTCCTGCAGGTTCCCTGTCCAGGAAGAAGCAGTTGGAGTTGGATGACAACTTAGACACCGAGCATCCCGTCCAGAAACGAGCTCGAAGTGGGCCCCAGCCCAGGCTGCCCCCCTGCCTGTTGCCCCTGAGCCCACCTCCTGCTCCAGATCGTGCAACTGCTGTGGCCACTACCTCCCGTCTTGGGCCCTATGTCCTCCTGGAGCCCGAGGAGGGCGGGCGGGCCTACCGGGCCCTGCACTGCCCTACAGGCACTGAGTATACCTGCAAGGTACGTGCCCATGGGCCACTGTCCCCGAGCATCACAGGAGGCCTGGAAAGGAGGCCTCCAAAGGATTGCCAGGGTACAGAGGGGTCCTTATGTTCATTCATTCTTG----TGTTTAGTGGGGAAGCATCCAGTGAGCCCCTGCTGGAGT
>gene=chr20_368159-369159; species=ponAbe
aGGGGAAAGGAGGGGCCACCAAGCAGTCTCACTTTAGTGCTTTTCTCTCCTTTTTGCCAGATGCGAGCCACCCCTCTGGCTGCTCCTGCGGGTTCCCTGTCCAGGAAGAAGCGGTTGGAGTTGGATGACAACTTAGATACCGAGCGTCCCGTCCAGAAACGAGCTCGAAGTGGGCCCCAGCCCAGGCTGCCCCCCTGCCTGTTGCCCCTGAGCCCACCTCCTGCTCCAGATCGTGCAACTGCTGTGGCCACTGCCTCCCGTCTTGGGCCCTATGTCCTCCTGGAGCCCGAGGAGGGCGGGCGGGCCTACAGGGCCCTGCACTGCCCTACAGGCACTGAGTATACCTGCAAGGTACGTGCCCATGGGCCACTGTCCCCCAGCATCACAGGAGGCCTGGGAAGGAGGCCTCCAAAGGATTGCCAGGGTGCAGAGGGGTCCTTATGTTAATTCATTCTTGTGTTTGTTTAGTGGGGAAGCATCCAGTGAGCCCCTGCTGGACT
>gene=chr20_368159-369159; species=rheMac
AGGGGAAAGGA-GGGTCGCCAAGCAGTCTCACTCTACTGCTTTTCTCCCCTTTTTGCTAGATGCGAGCCACCCCTCTGGCTACTCCTGCAGGTTCCCTGTCCAGGAAGAAGCAGTTGGAGTTGGATGACAACTTAGACACCGAGCATCCCGTCCAGAAACGAGCTCGAAGTGGGCCCCAGCCCAGGCTGCCCCCCTGCCTGTTGCCCCTGAGCCCACCTCCTGCTCCAGATCGTGCAACTGCTGTGGCCACTACCTCCCGTCTTGGGCCCTATGTCCTCCTGGAGCCCGAGGGGGGCGGGCGGGCCAACCGGGCCCTGCACTGCCCTACAGGCACTGAGTATACCTGCAAGGTACGTGCCCATGGGCCACTGTCCCCCAGCATCACAGGAGGCCTGGAAAGGAGGCCTCCAAAGGATTGCCAGGGTACAGAGGGGTCCTTATGTTCATTCATTCTTG----TGTTTAGTGGGGAAGCATCCAGTGACCCCCTGCTGGAGT
>gene=chr20_373443-374443; species=hg19
cgcctgcctcggcctcccaaagtgctgggattacaggtgtgaggtactgcacccagccTAGACGCTAAGAAAAATTTTTAAAAGATAATTCTGGGGAGAAGGGCAGAGAGACTCGCCTCCTGTTCCCTCTCCAGATTCCTGGGGGCAGTCAAGATGTGTCAGGGAGTGCACTAAGCTGCCAGTTACACAGGAGTTTTCTGTGGAGAAAGGAGTGTGACCCCATGGCATTTTAAAAaactttttatcttgaaataattttagacttttagaaaacctacaaaaatagttcaaagagtttctgcatatcctttaaccagtgctctccaatgttaacacctgacgtagctatggtacaattacccaaactattaactaagccacagattgattcccacttcccgagtttcccactaacaccccttgctgtgcaggatccagtgaggatcccaatttagtcatcagtggtttccttggtctcttccaatctgagacagttcctc
>gene=chr20_373443-374443; species=bosTau
--------------------------------------------------------------------------------------------------------------------------------------------------------------------------------------------------------------------------------------------------------------------------------------------------------------------------------------------------------------------------------------------------------------------------------------------------------------------------------------------------------------------
>gene=chr20_373443-374443; species=calJac
cacctgccttagcctcccaaagtgctgggattacaggtgtgagccaccacacctggccTAGATGCTAAGAAAAATTTTTAAAAGATAATTCTGGTGGGGAGGGCAGAGGGACTCACC-------------------TCCTGAGGGCATCCAGGATGTGTCAGGGAGTGCACTAAGCTGCCAGTTACACAGAATTTTTCTGTGGAGGAAGGAGTGTGACCCCAGCACACtttttaaaactttttatcttgaaataattttagacttttagaaaagctacaaaaatagttccaagattttctaaaaatccttcccccagtttcctccaatgttaacacttgccatagccatggtacaattactcaaactattaactaagccacaaatttgttccggcttcccgagtttcccacgaacaccccttgctgtgcaggatccagtgaggatcccgatttagttatcagtggtttccttggcctcgtctaatctgagacagttcctc
>gene=chr20_373443-374443; species=canFam
---------------------------------------------------------------------------------------------AGGGAGAGAGCAGAAGGACTGGTGTTCTT-TCCCCTCCCCCAACCCTGGGGGTGTGCAGGGGGCATC-------------------------------------------AGGGAGCACAGCTAGCCTATCGTCCACATGAATGGGTTGCATTTCAAGAT--TTTTTGTGTGGGGGAAGGAGGGCAA------CCCCA-----TTGCACAT--TTTTTAATGGGT--------------------------------------------------------------------------------------------------------------------------------------------------------------------------------------
>gene=chr20_373443-374443; species=equCab
--------------------------------------------------------------------------------------------------------------------------TTTCATTTCAGGACTTTTGAGGAC---------------------------------------------------------GGGGAGGAAGGCGACCCCATTGCACTttttaaaactttttattttgaaatactttcagactttcaggaaagttgtaaaaatagtccaaagaattcctgtatctctttcacccagtttccccaaatgttaacatcccacatcaccatggtacaaccatccacactgctaattaaaccccagactgattcagcgttcactagtctcccaccaaggtccttttctggccaggatcccatccggccccccatcc-gacgtcctg--------------tctccggtcccagacagttcctc
>gene=chr20_373443-374443; species=gorGor
cgcctgcctcggcctcccaaagtgctgggattacaggtgtgaggtactgcacccagccTAGACGCTAAGAAAAATTTTTAAAAGATAATTCTGGGGAGAAGGGCAGAGAGACTCGCCTCCTGTTCCCTCTCCAGATTCCTGGGGGAAGTCAAGATGTGTCAGGGAGTGCACTAAGCTGCCAGTTACACAGGAGTTTTCTGTGGAGAAAGGAGTGTGACCCCATTGCATTTTTAAAaactttttatcttgaaataattttagacttttagaaaacctacaaaaatcgttcaaagagtttctgtatatcctttaaccagtgtcctccagtgttaacacctgacatagctatggtacaattacccaagctattaactaagccacagattgattccaacttcccgagtttcccactaacaccccttgctgtgcaggatccagtgaggatcccaGTTTAGTCA------------------------------------------
>gene=chr20_373443-374443; species=panTro
cgcctgcctcggcctcccaaagtgctgggattacaggtgtgaggtactgcacccagccTAGATGCTAAGAAAAATTTTTAAAAGATAATTCTGGGGAGAAGGGCAGAGAGACTCGCCTCCTGTTCCCTCTCCAGATTCCTGGGGGCAGTCAAGATGTGTCAGGGAGTGCACTAAGCTGCCAGTTACACAGGAGTTTTCTGTGGAGAAAGGAGTGTGACCCCATTGCATTTTAAAAAACtttttatcttgaaataattttagacttttagaaaacctacaaaaatagttacaagagtttctatatatcctttaaccagtgtcctccaatgttaacacctgacatagctatggtacaattacccaaactatcaactaagccacagattgattccagcttcccgagtttcctactaacaccccttgctgtgcaggatccagtgaggatcccaatgtagtcatcagtggtttccttggtctcttccaatcggagacagttcctc
>gene=chr20_373443-374443; species=papHam
cgcctgcctcagcctcccaaagggctgggattacaggtgtgagctactgtacctgaccTAGATGCTAAGAAAAAATTGTAAAAGATAATTCTGGGGAAAAGGGCAGAGAGACTTGCCTCCTGTTCCGTCTCCAGACTCCTGGGGGCAGTCAAGATGTGTCAGGGAGTGCACTAAGCTGCTAGTTATGCAGGAGTTTTCTGTGGAGAAAGGAGTGTGACCCCATTGCATTTTCAAAaactttttatcttgaaataattttagacttttagaaaacctacaaaaatagttcaaagagtttctatatatcctttaaccagtgtcctccaatgttaacacctgacatagctatggtacaattacccaaactattaactaagccacagatttattccaacttcctgagtttcccactaacaccccttgctgtgcaggatccagtgaggatcctaatttatta-tcagtggtttccttggtctcttccaatctgagacagttcctc
>gene=chr20_373443-374443; species=ponAbe
cacctgcctcggcctcccaaagtgctgggattacaggtgtgagctactgcacccagccTAGATGCTAAGAAAAATTTTTAAAAGATAATTCTGGGGAGAAGGGCAGAGAGACTCGCCTCCTGTTCCCTCTCCAGACTCCTGGGGGCAGTCAAGATGTGTCAGGGAGCGCACTAAGCTGCCAGTTACACAGGAGTTTTCTGTGGAGAAAGGAGTGTGACCCCGTTGCAtttttaaaaactctttatcttgaaataattttagacttttagaaaacctacaaaaatagttcaaagagtttctatatatcctttaaccagtgtcctccaatgttaacacctgacatagctatggtacaattacccaaactattaactaagccacagatttattccaacttcccgagtttcccactaacaccccttgctgtgcaggatccagtgaggatcccaatttagtcatcagtgctttccttggtctcttccaatctgagacagttcctc
>gene=chr20_373443-374443; species=rheMac
cgcctgcctcagcctcccaaagtgctgggattacaggtgtgagctactgtacctgaccTAGATGCTAAGAAAACATTTTAAAAGATAATTCTGGGGAGAAGGGCAGAGAGACTCGCCTCCTGTTCCGTCTCCAGACTCCTGGGGGCAGTCAAGATGTGCCAGGGAGTGCACTAAGCTGCCAGTTACACAGGAGTTTTCTGTGGAGAAAGGAGTGTGACCCCATTGCATTTTCAAAAACtttttatcttgaaacaattttagacttttagaaaacctacaaaaatagttcaaagagtttctatatatcctttaaccagtgtcctccaatgttaacacctgacatagctatggtacaattacccaaactattaactaagccacagatttattccaatttcctgagtttcccactaacaccccttgctgtgcaggatacagtgaggatcctaatttagtcgtcagtggtttccttggtctcttccaatctgagacagttcctc
>gene=chr20_399161-400161; species=hg19
ctccggagtggatcaagtcactgttttggcaggaccgcctcagcggtgctcttgggtccctcttggtgcatccttcaggaggcacGGAAGGGCTGGTGTTGTGCTGGGTTTTGAAGCTCAAAGGACATAGAAGCATTTATCGGTGGAATAGGGACCCTGACCCTGGGGGAGCCAGGATGCCCACTTGGCCAGATGGAAGCTGGAGGTACCCCCAGGGAGGAGGGAGAGGATAGGGGGAGGGTCTGCCTGGCTGGCTCAGGGAGACCCACCCCCATGGGTGTGGACCAAGTGGGCCGCGTGGAACCACCACCCTTTAACCCTCCTCCACAGATCTGGGCTTCAAGGACCTCACGCTGCAGCCGCGGGGCCCTCTGGAGCCAGGCCCCCCAAAGCCCGGGGTCCCCCAGGAACCCGGACGGGGGCAGCCAGATGCAGTGCCTGAGCCCCCACCGGTAAGCTGTCCTTGGCCTCAGTATCCTCTTCTGTGCCCCTCCCTTGCC
>gene=chr20_399161-400161; species=bosTau
CTCGGAAATGGATTCAGTTTCAGTTTTGGCAGGGCCACTTCAG-------------TCCCTCTTGGTGCGACACTT-AGGCACACAGGAGATCTATTTTCAAGCAGGGTTCTTAAGCCGGGTGGACCTAGGAGCAGTGGTGGGTGAAGGAGAGACTGTGACCCTGTGAGAGCCATGGCTCCCACCTGGCAAGATGGA-GCTGGAAACTCCTTG-GAGCAGAGGGAGAGGATAGAAGGG-GGGTTTTCTGGCTGGCTCA-----------------GGGTGTGGATGATATTGGCTACATGGATCCACCACCTTTGAACCCTTTTTCCCAGATCTGGGCTTCAAGGACCTCACGCTGCAGCCACGCGGCCCCCTGGACCCAGTTCCCCCAAAGCCTGGGGCCGCTCAGGAGCCGGGTCGGGGGCAGCCTGATGCAGTGCCAGAGCCCCCGCCGGTAAGCTGCCCCAAGTGC------------CTGTGCCCCCCCCTCCCC
>gene=chr20_399161-400161; species=calJac
CTCTAGGATGGATGGAG--------TGGGCAGGGCCGTCTCAGTGGTGCCCTTGGGTTCC-CTTGGTGCACCCTTCCGGAGGCACAGAAGGGCGGGTGTTATGCTGGATTTTGAAGCTCAGAGGACACAGAAGCATTTGTGGGTGGAATAGGGGCCCTGACCTTGGGGGAGCCAGGATGCCCACTTGACCAGATGGAGGCTGGAGATACCCCCAGGGA----GGAGAGGATAGGGGAAGGGTCTGCCTGGCTGGCTCAGGGAGACCCACCCCCATGAGTGTGGACCAAGTGGGCTGCATGGAACCACCACCCTTTAATTCTCCTCCAAAGATCTGGGCTTCAAGGACCTCACGCTGCAGCCTCGGGGCCCTCTGGAGCCAGTCACCCCAAAGCCCGGGGTCCCTCAGGAACTTGGACGGGGGCAGCCAGATGCAGTGCCCGAGCCCCCACCGGTAAGCTGTCCCTGGCCACAGTATCCTCTTCTGTGCCTCTTCCCTGCC
>gene=chr20_399161-400161; species=canFam
ctcatgaatggatgcacattcagttttggcacgagcatctcagaag---tgattg-tgcctctaggtgcaggacttcgggagcataggaagcc-------------ggtttTTAGGTCGGGAA---GCAGGAGCATTCACGGGTGGAGGAGGAACTCTGACCCTGTGGGAGCCAGGCCTCTCACCTGGCGAC-CCGA-GCCGGAGACTCCCCGAGCCCCGAGGAACCGGTGCGGGGCAGAGGGCGCCTGGCTGGCGCG-----------------GCGCGTGCACGACACCCGCTGCATGGCTCTGCCACCCCGAAACCCTCCTCCCTAGATCTGGGTTTCAAGGACCTCACGCTGCAGCCCCGGGGCCCCCTGGAGCCAGCTCTCACGAGGCCGGGAGTCCCCCAGGAGCCCGGGCGGGGCCAGCCGGACGCCGCGCCCGAACCCCCGCCGGTAAGCCGTTCCCCCGTC--------------GCAgccccgcccgacg
>gene=chr20_399161-400161; species=equCab
--------------------------------------------------------------------------------------------------------------------------------------------------------------------------------------------------------------------------------------------------------------------------------------------------------------------------------------------------------------------------------------------------------------------------------------------------------------------------------------------------------------------
>gene=chr20_399161-400161; species=gorGor
--------------------------------------------------------------------------------------------------------------------------------------------------------------------------------------------------------------------------------------------------------------------------------------------------------------------------------------------------------------------------------------------------------------------------------------------------------------------------------------CAGTATCCTCTTCTGTGCCCCTCCCTTGCC
>gene=chr20_399161-400161; species=panTro
ctccggaatggatcaagtcactgttttggcaggactgcctcagcggtgctcttgggtccctcttggtgcatccttcaggaggcacaGAAGGGCTGGTGTTACGCTGGATTTTGAAGCTCAAAGGACATAGAAGCATTTATCGGTGGAATAGGGACCCTGACCCTGGGGGAGCCAGGATGCCCACTTGGCCAGATGGAAGCTGGAGGTACCCCCAGGGAGGAGGGAGAGGATAGGGGGAGGGTCTGCCTGGCTGGCTCAGGGAGACCCACCCCCATGGGTGTGGACCAAGTGGGCCGCGTGGAACCACCACCCTTTAACCCTCCTCCACAGATCTGGGCTTCAAGGACCTCACGCTGCAGCCGCGGGGCCCTCTGGAGCCAGGCCCCCCAAAGCCCGGGGTCCCCCAGGAACCCGGACGGGGGCAGCCAGATGCAGTGCCTGAGCCCCCACCGGTAAGCTGTCCTTGGCCTCAGTATCCTCTTCTGTGCCCCTCCCTTGCC
>gene=chr20_399161-400161; species=papHam
ctggggaatggagtgagccactgttttggcaggaccgcctcagcagtgctcttgtgtcccacttggtgaatccttcaggaggcacaGAAAGGCAGGTGTTATGGTAGATTTTGAAGCTCAGAGGACATAGGAGCATTTGCGGGTGGAATAGGGACCCTGACCCTGGAGGAGCCAGGATGCCCATTTGGCCAGATGGAAGCTGGAGATGCCCCCAGGGAGGAGGGAGAGGATAGGGGGAGAGTCTGCCTGGCTGGCTCAGGGAGACCCACCCCCATGGGTGTGGACCAAGCGGGCCACGTGGAACCACCACCCCTTAACCCTTCTCCACAGATCTGGGCTTCAAGGACCTCACACTACAGCCACGGGGCCCTCTGGAACCAGGTCCCCCAAAGCCCAGGGTCCCCCAGGAACCCGGACGGGGGCAGCCAGATGCAGTGCCCGAGCCCCCACCGGTAAGCTGTCCCTGACCACAGTATCCTCTTCTGTGCCCCTCCCTTGCC
>gene=chr20_399161-400161; species=ponAbe
ctccggaatggatcgagtcactgttttggcaggaccgcctcagcggtgctcttgggtccctcttggtgcatccttcaggaggcacaGAAGGGCAGGTGTTATGCTGGATTTTGAAGCTCAGAGGACATAGAAGCATTTATCGGTGGAATAGGGACCCTGACCCTGGGGGAGCCAGGATGCCCACTTGGCCAGATGGAAGCTGGAGGTACCCCCAGGGAGGAGGGAGAGGATAGGGGGAGGGTCTGCCTGGCTGGCTCAGGGAGACCCACTCCCATGGGTGTGGACCAAGTGGGCCGCGTGGAACCACCACCCTCTAACCCTCCTCCACAGATCTGGGCTTCAAGGACCTCACACTGCAGCCGCGGGGCCCTCTGGAGCCAGGCCCCCCAAAGCCCGGGGTTCCCCAGGAACCCGGACGGGGGCAGCCAGATGCAGTGCCTGAGCCCCCACCGGTAAGCTGTCCTTGGCCTCAGTATCCTCTTCTGTGCCCCTCCCTTGCC
>gene=chr20_399161-400161; species=rheMac
ctggggaatggagtgagccactgttttggcaggaccgcctcagcggtgctcttgtgtcccacttggtgaatccttcaggaggcacaGAAAGGCAGGTGTTATGGTAGATTTTGAAGCTCAGAGGACATAGAAGCATTTGCGGGTGGAGTAGGGACCCTGACCCTGGAGGAGCCAGGATGCCCATTTGGCCAGATGGAAGCTGGAGATGCCCCCAGGGAGGAGGGAGAGGATAGGGGGAGGGTCTGCCTGGCTGGCTCAGGGAGACCCACCCCCATGGGTGTGGACCAAGCGGGCCACGTGGAACCACCACCCCTTAACCCTTCTCCACAGATCTGGGCTTCAAGGACCTCACGCTGCAGCCACGGGGCCCTCTGGAACCAGGTCCCCCAAAGCCCAGGGTCCCCCAGGAACCCGGACGGGGGCAGCCAGATGCAGTGCCCGAGCCCCCACCGGTAAGCTGTCCCTGACCACAGTATCCTCTTCTGTGCCCCTCCCTTGCC
>gene=chr20_407251-408251; species=hg19
gggattacaagtgtaagccaccacacctggccTAAAATCCACTCTTTGAATGGAGTTTTTCAACACTATGAGGATTACATGAAGAAAAGAGCCTGGGGCTGGGTTGGAGTTTCTGGGCTGGGGGCTTTCTGGAGGGTATTTAGTGGTCAAGGGTCATATGTCAGGTGTTCTGAATCCTGAGCAGCAAGGACATGGTGTGTTGGCAGCTCCTGACCCCTGAGGATTACCAGCGATTTCTAGACCTGGGCATCTCCATTGCTGAAAACCGCAGTGCCTTCAGCTACCATTGCAAGACCCCAGATTGCAAGGGATGGTGCTTCTTTGAGGATGATGTCAATGAGTTCACCTGCCCTGTGTGTTTCCACGTCAACTGCCTGCTCTGCAAGGTGGGGCCTGCAGGGACTCCCCCCACCTAGTCACTGTCATCTTGCCTGGAGCTCACCACACTGCAGTGCGTGTTCTCCTGGGAAGGGAGCTGTGACACTGGCCTGCTGGTCATG
>gene=chr20_407251-408251; species=bosTau
-----------------------------------AACCCGTTCTTTGGATAGAGTTTGTAAACACT------------------------------GCTGTGTTGGACTTCATGTGTTGGGGGCTTCCTGAA--------GGTGGCCAGAGGGCATGCACAAGGT-TTCTGAGTCTCGGGCACCAAGGTTGTGGTCTGCTGGCAGCTCCTGAGCCCTGAGGAATACCAGCGGTTTCTGGACCTGGGCATCTCCATTGCGGAAAACCGCAGTGCCTTCAGCTACCACTGCAAGACCCCGGACTGCAAGGGATGGTGCTTCTTTGAGGATGATGTCAATGAGTTCCCCTGCCCCGTGTGCTTCCATGTCAACTGCCTGCTTTGCAAGGTGGGGA---CAGGGACCTACCCTGCCCAGTCACTCTGATCCTGCTAGGAGCTCATTGCAAGTCCAAGCTTATTATTAAGAGAAGGGAGCCAGTATACTGACCCAGTTCCCATG
>gene=chr20_407251-408251; species=calJac
aggattacaggtgtaagccaccacacctgaccTAAAATCCACTTTTTGAATGGAGTTTTACAACACTGTGAGGATTACATGAAGAAAAGAGCCTGGGCCTGGGTTAGAGTTTA-GAGTTTGGGGCTTTCTAGAAGGTATTTGCTGGCCAAGGGTCGTATGTCAGGTGTTCTGAACCCCGATCAACAAGGACATGGTCTGTTTGCAGCTCCTGACCGCTGAGGATTACCAGCGATTTCTAGACCTGGGCATCTCCATTGCTGAAAACCGCAGTGCCTTCAGCTACCATTGCAAGACCCCAGATTGCAAGGGATGGTGCTTCTTTGAGGATGACGTCAATGAGTTCACCTGCCCTGTGTGTTTCCATGTCAACTGCCTGCTCTGCAAGGTGGGGC---CGGGGACTCACCCCGCCTGGTCA--GTCATCCTG-CTGGAGCTCACCACAGGGCAGGGCATGTTCTCCTGGGAAGGGAGCTGTGACACTGGCCTGCTAGTCATG
>gene=chr20_407251-408251; species=canFam
-------------------------------------------cCTTGAATGGAGTTTTTAAACACTGAG----------GAAGCAAAGAG-CCGGGGCTAGGTTGGACTTCATGGGTTGGGGGCTTCCTGGAGGATATTTGGTGGCAAGAGAGCCCTTGTCAGCTGTTCTGAACCCCAAGAAACCAGGTTGTGGCCTTTTGGCAGCTGCTGCCTCCCGAGGATTACCAGCGATTTCTGGACCTGGGCGTCTCCATCGCGGAAAACCGCAGTGCCTTCAGCTACCACTGCAAGACCCCAGACTGCAAGGGATGGTGTTTCTTTGAGGATGATGTCAATGAGTTCACCTGCCCGGTGTGCTTCCACGTCAACTGCCTGCTCTGTAAGGTGGGGA---TGGGGACCCATGCTGCCCAGTTCCCCTAGTCCTGCCAACAGCTCACTGCCATCCGGTGCTTGTTCCCCTGGGATGGGAGCTGTGACACTAGCCTG----TCATG
>gene=chr20_407251-408251; species=equCab
------------------------------------ATCCAGT-TTTGAGTGAAGCTTTTAAACACTGAG----------GAAGAAAAGCG--CATAG---GGTTGGACTTGATGGGTTG-GGGCTTCCTGGAGGGTGTTTGGTGGCGGAGGGCCACATAGCAGGTGTTCCGAACCCTGAGC-GCCAGGGTGCGGTCTGTTGGCAGCTGCTGAGCCCTGAGGATTACCAGCGATTTCTGGACCTGGGCGTCTCCATCGCTGAGAACCGCAGTGCCTTCAGCTACCACTGCAAGACCCCCGACTGCAAGGGCTGGTGCTTCTTTGAGGATGATGTCAACGAGTTTGAGTGCCCCGTGTGCAAGCAAGTCAACTGCCTGCTCTGCAAGGTGGGGA----GGGGACCCACACTGTCTAGTGCCCCTAGTCCTGCCAGGAGCTCACTGCC-----GTGC------------------AGCTGTGATGCTGGCTTGGTT------
>gene=chr20_407251-408251; species=gorGor
gggattacaggtgtaagccaccacacctggcCTAAAATCCACTCTTTGAATGGAGTTTTTCAACACTATGAGGATTACATGAAGAAAAGAGCCCGGGGCTGGGTTGGAGTTTCTGGGCTGGGGGCTTTCTGGAGGGTATTGAGTGGTCAAGGGTCATATGTCAGGTGTTCTGAATCCTGAGCAGCAAGGACATGGTGTGTTGGCAGCTCCTGACCCCTGAGGATTACCAGCGATTTCTAGACCTGGGCATCTCCATTGCTGAAAACCGCAGTGCCTTCAGCTACCATTGCAAGACCCCAGATTGCAAGGGATGGTGCTTCTTTGAGGATGATGTCAATGAGTTCACCTGCCCTGTGTGTTTCCACGTCAACTGCCTGCTCTGCAAGGTGGGGC----AGGGACTCACCCCCCCTAGTCACTGTCATCTTGCCTGGAGCTCACCACACTGCAGTGCTTGTTCTCCTGGGAAGGGAGCTGTGACACTGGCCTGCTGGTCATG
>gene=chr20_407251-408251; species=panTro
gggattacaggtgtaagccaccacacctggccTAAAATCCACTCTTTGAGTGGAGTTTTTCAACACTATGAGGATTACATGAAGAAAAGAGCCTGGGGCTGGGTTGGAGTTTATGGGCTGGGGGCTTTCTGGAGGGTATTTAGTGGTCAAGGGTCATATGTCAGGTGTTCTGAATCCTGAGCAGCAAGGACATGGTGTGTTGGCAGCTCCTGACCCCTGAGGATTACCAGCGATTTCTAGACCTGGGCATCTCCATTGCTGAAAACCGCAGTGCCTTCAGCTACCATTGCAAGACCCCAGATTGCAAGGGATGGTGCTTCTTTGAGGATGATGTCAATGAGTTCACCTGCCCTGTGTGTTTCCACGTCAACTGCCTGCTCTGCAAGGTGGGGC----AGGGACTCACCCCACCTAGTCACTGTCATCTTGCCTGGAGCTCACCACACTGCAGTGCTTGTTCTCCTGGGAAGGGAGCTGTGACACTGGCCTGCTGGTCATG
>gene=chr20_407251-408251; species=papHam
gggattacaggtataagccaccacgcctggccTAAAATCCACTTTTTGAATGGAGTTTTTCAACACTATGAGGATCACATGAAGGAAAAAGCCT-GGCCTGGGTTGGAGTTTATGGGCTGGGGGCTTTCTGGAAGGTATGTGGTGGTCAAGGGTCATATGTCAGGTGTTCTGAATCCTGAGCAACAAGCACGTGGTCTGTTGGCAGCTCCTGACCCCTGAGGATTACCAGCGATTTCTAGACCTGGGCATCTCCATTGCTGAAAACCGCAGTGCCTTCAGCTACCATTGCAAGACCCCAGATTGCAAGGGATGGTGCTTCTTTGAGGATGATGTCAACGAGTTCACCTGCCCTGTGTGTTTCCATGTCAACTGCCTGCTCTGCAAGGTGGGGC---CAGGGACTCACCCCACCTAGTCACTGTCATCTTGCCTAGAGCTTCCCACGCTGCAGTGCGTGTTCTCCTGGGAAGGGAGCTGTGACCCTGGCCTGCTAGTCGTG
>gene=chr20_407251-408251; species=ponAbe
gggattacaggtataagccaccacacctggccTAAAATCCACTCTTTGAATGGAGTTTTTCAACACTGTGAGGATTACATGAAGAAAAAAGCCTGGGCCTGGGTTGGAGTTTATGGGCTGGGGGCTTTCTGGAGGGTATTTGGTGGTCAAGGGTCATAGGTCAGGTGTTCTGAATCCTGAGCAGCAAGGACATGGTATGTTGGCAGCTCCTGACCCCTGAGGATTACCAGCGATTTCTAGACCTGGGCATCTCCATTGCTGAAAACCGCAGTGCCTTCAGCTACCATTGCAAGACCCCAGATTGCAAGGGATGGTGCTTCTTTGAGGATGATGTCAATGAGTTCACCTGCCCTGTGTGTTTCCACGTCAACTGCCTGCTCTGCAAGGTGGGGC----AGGGACTCACCCCGCCTAGTCACTGTCATCTTGCCTGGAGCTCACCACACTGCAGTGCTTGTTCTCCTGGGAAGGGAGCTGTGACACTGGCCTGCTAGTCATG
>gene=chr20_407251-408251; species=rheMac
gggattacaggtataagccaccatgcctggccTAAAATCCACTTTTTGAATGGAGTTTTTCAACACTATGAGGATCACATGAAGGAAAAAGCCT-GGCCTGGGTTGGAGTTTATGGGCTGGGGGCTTTCTGGAAGGTATATGGTGGTCAAGGGTCATATGTCAGGTGTTCTGAATCCTGAGCAACAAGGACGTGGTCTGTTGGCAGCTCCTGACCCCTGAGGATTACCAGCGATTTCTAGACCTGGGCATCTCCATTGCTGAAAACCGCAGTGCCTTCAGCTACCATTGCAAGACCCCAGATTGCAAGGGATGGTGCTTCTTTGAGGATGATGTCAACGAGTTCACCTGCCCTGTGTGTTTCCACGTCAACTGCCTGCTCTGCAAGGTGGGGC---CAGGGACTCACCCCACCTAGTCACTGTCATCTTGCCTGGAGCTTAC--CACTGCAGTGCGTGTTCTCCTGGGAAGGGAGCTATGACCCTGGCCTGCTAGTCATG
>gene=chr20_410015-411015; species=hg19
aaatggttgaaaaaataccagaagatgactattttgtgacgtgaaaattacatgaaatccacgtttcagtgtccgtaggtaaagtgctttggagcacagccgtgttcattcattcacatgttggctgtggttgcttttacactacagaggcagaggccgtatggctgcccggcccaaaatgactggccctttgcagaaaaggtttgcccactcctgCCCtagaggacagcaagtaaaggttcgatctggagtcagaggtggattggcccctggctctggcacatactgactgtgtgattaggctgcctgccactcacctctgtcagccccatttcctctgtgaaatggagatgatagctgggcttatctcaggcttgttgtcagaatcaagtggaaaaattgcaagagaagtgcttagagagcctgtcacttggtgagcacccttgcagatggtagctgtcgttattAGGGGTGTGCTCTGGAATTGGGGGCCTGTTGCT
>gene=chr20_410015-411015; species=bosTau
--atggttg-a-acgtattaaaaggaacatattttgtgacgtaaaaattatacgaaacctgaattttagtgtccgtaagtaaagtttcgtggagccc-----cgcacattcgttggcattctgtctgtggctgcttttgcgttgcaaggatagagcccgtctggcggcaaagcctcagataactgaccttttacagaaatatttgcccat-ccctgCCCTag-------------agagtgcatgtaggagtctgaagtggatgggtccctggctctggcacacactgactgtgtggttatt----ccgttactcccttctctgagc--ctcttcttctgtaaaatggagatgatagcagagcccatctcaggcttcttgtcggaatcaaatgGAAAACAGGCGAGAGCAG---------------------------------------TGGTATCTGTCATCGTGAGGA--GTGTTCTGGAGTTGGGG-CT-GGTGTT
>gene=chr20_410015-411015; species=calJac
aaatggttgaaaaaataccaaaagatgactattttgtgacatgaaaattacatgaaatccacatttcagtgtccctaggtaaagtgctttggagcgcagccgtgc----ttatttacatattgtctgtggttgctcctacactccagaggcagagGCCATATGGCTGCCCAGCCCAAAATGACTGACCCATTGCAAAAAAGGTTCTCCCACACCTACCCTAAAGGACAGCAAGTAAAGGTTCGATCTGGAGTCAGAGGTGGATTGGCCACTGGCTCTGGCACAT-------------------------------acctctctcagccccatttcctctgtgaaatggggatgatagctgggcttatctcaggcttgtg---agaatcaagttgaaaaattgcaagagaagtgcttagagggcctgtcacttgctgagcatccttgcaaatggtagctttcatgattAGGGGTGTGCTCTGGAACTGGGGGCTTGTTGTT
>gene=chr20_410015-411015; species=canFam
taatggttg-aaaagtaccaagaaaagaatattttgtgacgtgaaaattctatgcaatccaagcgtc-ctgtccataagtagcgtgttctggagcacaaccccgtacactc-gtcgtgtaccgtctccggccgcttttgcgccgtgtgggccgagaccagatgagccagaaccctgaagcgactggccctttacaggagaagcttgccgaccccCACCCTAGA-GGCAGCCAG---GGATTCGCGCTGGGGTCAGAGGCAGA-GGGCCCCTGGGACTGGCGCCCCCTGGCCGCGTGCTCGGG----CTGT----------TGGGAGCCGCGCTTCATGTGTAAGGTGGAGATGGTAGCCCGGCCTCTGGCAGCCTTCTCCCCAGAGTCACGTGAAAAC-GTG---GGGCGGTGCTCGGGGT-CCTGTCA----GTGGGCGCTG-CA-CAGAGGTAGCTGTCTTTATTAGGAGCGTGTTCTGGAGACGGGGGCTCATCGTT
>gene=chr20_410015-411015; species=equCab
taatggttg-ggaaggatcaaaagaagatgatttcatgacgtgaaaattatacggaatccaaatttcggtgtccataagtaaagccttatggagcgcagccaggctcactcagttccatatggtccagggctgcttttgcgctacaaaggcagagccctg-tggccacaaagcctgcaaggtctggctctttacagaagcaggtggccAC-TCCGACCCTAGAGAACAGCGATTAAGGGTTCAGTCTGAAGCCAGAGCTGGA-G----------------------tggctgggtgatgagg----cggtcactcccttctctgagcctcgcttcatctgtaaaatggagatgacagcagggcctatctcaggcttgccgtcagaatcaaatgaaaaa-acgcaagagaagcgcctagggtgcttgtcacat-gtgagccctc-cgtgtgtggcagctGTCATCTTTCGGGGTGTGTTCTGGAATTAGGGTCTCCTTGTT
>gene=chr20_410015-411015; species=gorGor
aaatggttgaaaaaataccaaaagatgactgttttgtgacgtgaaaattacatgaaatccacgtttcagtgtccgtaggtaaagtgctttggagcacagccgtgttcattcattcacatgttggctgtggttgcttttacact--agaggcagaggccgtatggctgcccggcccaaaatgactggccctttgcagaaaaggtttgcccacccctgCCCTAGAGGACAGCAAGTAAAGGTTCgatctggagtcggaggtggattggcccctggctctggcacatactgactgtgtgattaggctgcctgccactcacctctgtcagccccatttcctctgtgaaatggagatgataGCTG--------------------------------------------------------------------------------------------------------------------------------------------
>gene=chr20_410015-411015; species=panTro
aaatggttgaaaaaataccaaaagatgactattttgtgacgtgaaaattacatgaaatccatgtttcggtgtccgtaggtaaagtgctttggagcacagccgtgttcattcattcacatgttggctgtggttgcttttacactacagaggcagaggccgtatggttgcccggcccaaaatgactggccctttgcagaaaaggtttgcccacccctgCCCTAGAGGAcagcgagtaaaggttcgatctggagtcagaggtggattggcccctggctctggcacatactgactgtgtgactaggctgcctgccactcacctctgtcagccccatttcctctgtgaaatggagatgatagctgggcttatctcaggcttgttgtcagaatcaagtggaaaaattgcaagagaagtgcttagagagcctgtcacttggtgagcacccttgcagatggtagctgtcgttattaGGGGTGTGCTCTGGAATTGGGGGCCTGTTGTT
>gene=chr20_410015-411015; species=papHam
aaatggttgaaaaaataccaaaagatgactatcttgtgacgtgaaaattacatgaaatccacatttcagtgtccataggtaaagtgctttggagcacagccatgctcgttcatttacatgttgtctgtggttgctttcacactgcagaggcagaggccatatggctgcccagcccaaaatgaccggccctttatagaaaaggtttgcccacccttgCCCTAGAGGACAGCAAGGAAAAGTTCCAtctggagtcggaggtggattggcccctggctctggcacataccgactgtgtgattagg----ctgccgctcacctctctcagccctatttcctctgtgaaatggagatgatagctgggcttatctcaggcttgttgtcagaatcaagtggaaaaatggcaagagaagtgcttagagagtctgtcatttggtgagcactcttgcaaatggtagctgtcattattAGGGGTGTGCTCTGGAATTGGGAGCCTGTTGTA
>gene=chr20_410015-411015; species=ponAbe
aaatggttgaaaaaataccaaaa---gactattttgtgacgtgaaaattacatgaaatccacatttcagtgtccgtaggtaaagtgctttggcgcacagccatgttcattcattcacatgttgtctgtggttgcttttacactacagaggcagaggccgtatggctgcccagcccaaaatgactggccctttgcagaaaaggtttgcccacccctgCCCtagaggacagcaagtaaaggttcgatctggagtcggaggtggattggcccctggctctggcacatactgactgtgcgattagg----ctgccactcacctctgtcagccccatttcctctgtgaaatggagatgatagctgggcttatctcaggcttgttgtcagaatcaagtggaaaaattgcaagagaagtgcttagagagcctgtcacttggtgagcactcttgcagatggtagctgtcattattAGGAGTATGCTCTGGAATTGGGGGCCTGT---T
>gene=chr20_410015-411015; species=rheMac
aaatggttgaaaaaataccaaaagatgactatcttgtgacatgaaaattacatgaaatccacatttcagtgtccataggtaaagtgctttggagcacagccgtgctcgttcatttacatgttgtctgtggttgctttcacactgcagaggcagaggccatatggctgcccagcccaaaatgaccggccctttgtagaaaaggtttgcccacccttgCCCTAGAGGACAGCAAGTAAAGGTTCCAtctggagttagaggtggattggcccctggctctggcacatactgactgtgtgattagg----ctgccgctcacctctctcagccctgtttcctctgtgaaatggagatgatagctggacttatctcaggcttgttgtcagaatcaagtggaaaaattgcaagagaagtgcttagagagtctgtcatttggtgagcactcttgcaaatggtagctgtcattattAGGGGTGTGCTCTGGAACTGGGAGCCTGTTGTA
>gene=chr20_412014-413014; species=hg19
GCCTCTGCTGCTGAAGGCCTGTGATTTTGTGGGGAAGGGCCTGTTCTAGCAACTGGAAAGGCACTGCCACCTGCCGTTGGATGCCAGGACTCAAGAGCTGGCCCCAGTCACTGTGCGCAGAGCTGTCTGAGAATGTGTGAGTGGACTGGGTCCTTCGGCACTGCCTGCATTGGCTCAGGGCAGTCAACCGTCGCAGAGGATGAGGGGCACACTCAGGCAGCCTCCCCGGCCCTGGAGGCAGAAAGGCCCAGGCAGAACCACTGACTGGGAGGAAACAGAAAAAGCAGAGGAGAGCCAGGCTGCAGGCGTGTGGATGGGACCAGCTCAGGCAGACGCTGTCTCATACCCACTCTCCCCTCTCTTGCCAGGGCCTGGCCTGGTGTCTCTCAGGAGCCTGGGCATGAGACAAAAGCAGAGATTGTTCTCTTGTGGTACCACAGGCTGTAACCAgtccacccagtgttgttttagaaatttaaatcggttgcccatctttttaa
>gene=chr20_412014-413014; species=bosTau
ATCTTTGCGGCTCACAGTCTAGACTCC-AGGGGAA-GGGCTTATTCTAGACCCTAGAAAGGAACAGCCATCTGTTCCTGGGTGCCAAGGCTCAAGAGTTGACCCCAGGCTCTGTGAGCAGAGAGGTGAGATAAT--GTGAGTG--------CTTCCTGCTCT----GCATCAGCTCAT-----------------------GAAAGGCTTTCCCT--------CCC------TGGGAGTAAAAGGAGTCAGGCAGAGCCAC-TGACCAGAGGAAACAG---CAGCTGAGCTGAGCTGGACCCCAGGAGAGCG--CGGGGCCCACCAGGACCAATGCTTGCTCTCACCAGCTCCTCCAACTCTTGCCAGGGCCTGTCTTGA----CCTTGGTCGTAGAGGCCTGGGAGCAAAGTAGA--CCACTCTCTTGGGGTGCCCCAGGCTATAACCAGTCTACCTAGTCTtgttttataaacttgaattggtcgccagtatttttaa
>gene=chr20_412014-413014; species=calJac
GCGTCTGCTGCTGAAGGCCTGTGGTTTTGTGGGCAAGGGCCTGTTCTAGCTCCCGGAAAGGCACTGCCTCCTGCCATCGGATGCCACGACTCGAGAGCCAGCCCCAGTCACCCTGCGCAGAGATGTCTGAGTATGTGTGAGTGGACTGGGTCCTCTGGCACTGCCTGTGTGGGCTCAGGACAGTCAACTGTGGCAGCCGATGACAGGCATGCTCAGGCAACCTCCCCAGCCCTGGAGGCGGAAACAGCCAGACAGAACCACCGACTGGGAGGAAAC--GACAAGCTGAGGAGAGCCGAGCTGCAGGCATGTGGATGGGCCCAGCTCAGGCAGACGCTGTCTGATACCTGCTCCTTCCTCTCCT-----------GCCTGGTGTCTCTCAGGAGTGTGGGAACCAGAGGAAAAC--AGACTGTTCTCTTGTGGTGCCACAGGCTGTAACCAGAACACCcagtattattttagaaattttaattcgttgccaatatttttaa
>gene=chr20_412014-413014; species=canFam
GTGTCTGTTCTTCAAGGCCTGGTTTCC-TGGGGCA-GGGCTTGTTCTGGTCCCTGGATAGGCACTGCCACCTCTCTCTGAATGACAAGACTCAAGAGCTGCCCCCTGGCATTGGGAGCAGAGATGTCTGAGAAC--ATGAGTG--------CCCGCCAGCCTCCCTGCCCTGG----------------------------GA------------------------------GAACGGGT-------CAGACAGCCCCTG-------------CCAGAACAAGCTAAGGAGAGCGAGGCTGCAGGAGAGTGGATGGGGCTGG---------------------------------------------------------------------------------------------------------------------------------------------------------------------------------
>gene=chr20_412014-413014; species=equCab
GTGTCTGCTGTTCAAGGCCCGGGCTTC-AGGGGAA-GGACTTGTTCTAGCCCCTGGAAAGGCACTGCCACCTGCCCTTGGATACCAAGACTCAAGAGTTGAGCCCAGACACTGAGAGCAGAGCTATGAGAGAAC--ACAAGTG--------CCTTCTGCTCTGCCAGCATTGGCTCATGGCA----GCTGTCACAGC---TGAAGGGCACGCTCG-GCAGCCTCCC------TGAAGGGGC-------CAGGCAGAACCAG---ACTGGAGGAAACAGAACAAGCCGAGGAGAGCTGGGCTG-AGGAGAGTGGATGGCACCCATCTGGCCAGAGGCTTGCTTTGACCAGCTCTTCCCGGTCCTGCCAGGGCCCATCTTCGTGTCCCTCAGGAGCCTGGGCACAGGAGGAAAGCAGAGACCATTCTCTTGGggtgccacaggctgtaaccagttcacccaaaactgttttagaaatttgaatttgttgccagtacttttaa
>gene=chr20_412014-413014; species=gorGor
------------------------------------GGGCCTGTTCTAGCAACTGGAAAGGCACTGCCACCTGCCGTTGGATGCCAGGACTCAAGAGCTGGCCCCAGTCACTGTGCGCAGAGCTGTCTGAGAATGTGTGAGTGGACTGGGTCCTTCGGCACTGCCTGCATTGGCTCA-GGCAGTCAACC-TCGCAGAGGATGAGGGGCACACTCAGGCAGCCCCCCCGGCCCTGGAGGCAGAAAGGCCCAGGCAGAACCACTGACT-GGAGGAAACAGAAAAAGCAGAGGAGAGCCAGGCTGCAGGCGTGTGGATGGGACCAGCTCAGGCAGAC-CTGTCTCATACCCACTCTCCCCTCTCTTGCCAGAGCCTGGCCTGATGTCTCTCAGGAGCCTGGGCATGAGACAAAAGCAGAGATTGTTCTCTTGTGGTGCCACAGGCTGTAACCAgtccacccagtgttgttttagaaatttaaattggttgccaatctttttaa
>gene=chr20_412014-413014; species=panTro
GCCTCTGCTGCTGAAGGCCTGTGATTTTGTGGGGAAGGGCCTGTTCTAGCAACTGGAAAGGCACTGCCACCTGCCGTTGGATGCCAGGACTCAAGAGCTGGCCCCAGTCACTGTGCGCAGAGCTGTCTGAGAATGTGTGAGTGGACTGGGTCCTTCGGCACTGCCTGCATTGGCTCAGGGCAGTCAACCGTCGCAGAGGATGAGGGGCACACTCAGGCAGCCTCCCCGGCCCTGGAGGCAGAAAGGCCCAGGCAGAACCACTGACTGGGAGGAAACAGAAAAAGCAGAGGAGAGCCAGGCTGCAGGCGTGTGGATGGGACCAGCTCAGGCAGACGCTGTCTCATACCCACTCTCCCCTCTCTTGCCAGGGCCTGGCCTGGTGTCTCTCAGGAGCCTGGGCATGAGACAAAAGCAGAGATTGTTCTCTTGTGGTGCCACAGGCTGTAACCAgtccacccagtgttgttttagaaatttaaatcggttgccaatctttttaa
>gene=chr20_412014-413014; species=papHam
GCCTCTTCTGCTGAAGGCCTGTGGTTTTGTGGGGAAGGGCCTGTTCTGGCCTCTGGAAAGGCACTGCCACCTGCTGTTGGATGCCAAGACTCAAGAGCTGGCCCCAGTCACTGTGCACAGAGCTGTCCGAGAATGTGTGAGTGGACTGGGTCCTCCGGCACTACCTGCAGTGGCTCAGGGCAGTCGACCATCGCAGAGGATGAGGGGCGCACTCAGGCAGCCTTCCCGGCCCTGGAGGCAGAAAGGCCCAGGCAGAACCACCGACTGGGAGGAAACAGAAAAAGCAGAGGAGAGCCAGGCTGCAGGCGCATGGATGGGACCCACTTGGGCAGATGCTGTCTCATACCCACTCTTCCCTCTCTTGCCAGGGCCTGGCCTAGTGTCTCTCAGGAGCCTGGGCACCAGACAAAAGCAGAGATTGTTCTCTTGTGGTGCCGTCGGCTGTAATCAgtccacctaa---tgttttagaaatttaaattggttgccaatctttttaa
>gene=chr20_412014-413014; species=ponAbe
GCCTCTGCTGCTGAAGGCCTGTGATTTTGTGGGGAAGGGCCTGTTCTAGCCCCTGGAAAGGCACTGCCACCTGCCGTTGGATGCCAAGACTCAAGAGCTGGCCCTAGTCACTGTGCACAGAGCTGTCTGAGAATGTGTGAGTGGACTGGGTCCTTCGGCACTGCCTGCATTGGCTCAGGGCAGCCAACCGTCGCAGAGGATGAGGGGCACACTCAGGCAGCCTCCCCGGCCCTGGA-GCAGAAAGGCCCAGGCAGAATCAC-GACTGGGAGGAAACAGAAAAAGCAGAGGAGAGCCAGGCTGCAGGCATGTGGATGGGACCAGCTCAGGCAGATGCTGTCTCATACCAACTCTCCCCTCTCTTGCCAGGGCCTGGCCTGGTGTCTTTCAGGAGCCTGGGCACCAGACAAAAGCAGAGATTGTTCTCTTGTGGTGCCACAGGCTGTAACCAgtccacccagtgttgttttagaaatttaaattggttgccaatctttttaa
>gene=chr20_412014-413014; species=rheMac
GCCTCTTCTGCTGAAGGCCTGTGGTTTTGTGGGGAAGGGCCTGTTCTGGCCTCTGGAAAGGCACTGCCACCTGCTGTTGGATGCCAAGACTCAAGAGCTGGCCCCAGTCACTGTGCGCAGAGCTGTCCCAGAATGTGTGAGTGGACTGGGTCCTCCGGCACTACCTGCATTGGCTCAGGGCAGTCGACCATCGCAGAGGATGAGGGGCGCACTCAGGCAGCCTTCCCGGCCCTGGAGGCAGAAAGGCCCAGGCAGAACCACCAACTGGGAGGAAACAGAAAAAGCAGAGGAGAGCCAGGCTGCAGGCGCGTGGATGGGACCCACTTGGGCAGATGCTGTCTCATACCCACTCTTCCCTCTCTTGCCAGGGCCTGGCCTAGTGTCTCTCAGGAGCCTGGGCACCAGACAAAAGCAGAGATTGTTCTCTTGTGGTGCCGTCGGCTGTAATCAgtccacctaa---tgttttagaaatttaaattggttgccaatctttttaa
>gene=chr20_517014-518014; species=hg19
tcaggatctgctgaatgaacaaCATCTTCTGAGTGGTTATGAATTCAATAACCCAAAATGACCATCTCGTATTTCTGGATATGACATGATACCATTTTTTGGAAAATAATTTACCCATTCATTTTAAACAGGGTAGCTTTCTTAAAATTTATAGAACATTGATGAGATAGCTAAACTGAGAAATGCCCATTAAAGCATTAGTCATAACTTCAGGAAAATTTCAAATGTTCACTTTTCCAAGCAAATTAAAATGTTTCAGCTAATAAAAACCTGTCAGAAAAACCCACAAGACAAGAAAGTATAAAAAGAAAAGAGCAGCCAATATAAGGGCATTTAAGATGTCACACATAAAAAATTATAAAACATTAATCTAACTTGTACCTTGGTATTTAACCCTAAAACTGTCACCTCAGATAACACAATATTTTCTATGCAAGAAAACATTATCACCACGAATGTAAAGAAGCTTGCCGACCATAGCAACTGTTGCTACGTAGGGT
>gene=chr20_517014-518014; species=bosTau
TCACGGCTTGTTGAAAGAATAACATCGTTTCACCGGTTATAAATCCAATAAGGTCAAACGGCTATTTTGTACTTTCTGATATGACATGATTAAATTTTTAGGAAAATAATTTATCCATTCA-TTTTAACAAGGTTGCTTTCTTAAAAACTATAGAACATTAATGAGGTAGCTAAATTGAGAAATGCCCACTAGGGCATTAGTCATAACTTCA-AAAAATTGCAAGTATTCACTTTTCCAAGTAGATTAAAAAGTTTCAGCTAATAAAAATCTGTCAAAAAAATCCACAAGACCAGAAAGTGTGAAAAGAAAAAAGTGGCCAATATAAAGGCATTTAAGACATGACACATATAAAATTATAAAACAGTATTCTAA-GTATACCCCGGTATTTAACCCTAAAACCCTCACTTCAGGTAACACA-TACTTTCTATGCAAGAAAACACTATCATCACTAATGTATAAAAGCTTGCCCACCATAGTAACTGTTGCTAAGTACATT
>gene=chr20_517014-518014; species=calJac
taaggatctgttgaatgaataaCATCTTTTGAGTGGTTATGAATTCAATAACCCAAAATGACTATCTGGTACTTTTGGATATGGCATGATAACATTTTTTGGAAAATAATTTACCCATTCATTTTAAACAGGGTAGCTTTCTTAAAATTTATAGAACATTGATGAGATAGCTAAATTGAGAAATGCCCATTAAAGCATTAGTCATAACTTCAGGAAAATTCCAAGCATTCACTTTTCCAAGCAAATTAAAATGTTTCAGCTAATAAAAACCTGTCAGAAAAACCCACAAGACAAGAAAGTATAAAAAGAAAAGAGCAGCCAATATAAGGACATTTAAGATGTCACACATACAAAATTATAAAACATTAATCTAACGTGCACCCTGGTACTTAACCAAAACGCCATCACCTCAGATAATACAATATTTTCTATGCAAAAAAGCATCATCACCACTAATGTAAACAAGCTTGCCTACCATAGCAACTGTTGCTAAGTAGGGT
>gene=chr20_517014-518014; species=canFam
TTAGGATCC--------AGTAACATCTTTTGACTGGTTGTAAATTCAGTAACCTAAAATGGCTATTTTGTACCTTCTGATACCACATGATTCAATTTTTAGGAAAATAATATACCCATTCATTTTTAACAGGGTTGCTTTCTTAAAATTTATAGAACATTAATGAGATAGCTAAATTGAGAAATGCCCATTAGTGCATTAGTCATAACTTCAGAAAAATTACAAGTGTTCACTTTTCCAAGCAGATTAAAACATTTCAGCTAAGAAAAACCTGTCAGAAAAATCCACAAGACCAGAAAGTATAAAAAGAAAAACGTGGCCCAAATAAAGGAAGTTAAGATATGACACATATAA-ATTATAAAAGATTATTCTAA-GTGTACCCTGGTATTGAACCCTAAAATCCTCACTTCATATAACCCAGTATTTTCTATGCAAGAAAACACTATCACTGCTAATGTAAAAAAGCTTGCCCACCATAGCAACTGTTGCTACGTAGGCT
>gene=chr20_517014-518014; species=equCab
TCAGGGTCTGTTGAATGAGTAACATCTTTTAACTAGTTATAAATTCAACAGCCCAAAATGGCTATTCTGTACTTTCTGATATGACATGATTCATTTTTTAGGGAAATAATTTATCCATTGATTTTTAACAAGGTTGCTTTCTTAAAATTTATAGGACGTTAACAAGATACGTAAATTGAGAAATGCCCA-TAGAGCATTAGTCATAACTTCAGAAAAATTTCAAGTGTTCACTTTTCCAAGCAGATTAAAATGTTTCAGCTAATAAAAACCTGTCAGAAAAATCCACAAGACCAGAAAGTGTAAAAAGAAAAAAGTAGTCAATATAAAGACATTTAAGATGCTACACATATAAGATTATAAAAGATTATTCTAA-GTGTACTCTGGCAATTAACCCT-AAACCCTCACTTCAGATAACACAATATTTTCTATGCAAGAAAATACTATCATCTCTAATGCAAAAAAGCTTGCTCACCATAGGAACTGTTGCTA---AGGTT
>gene=chr20_517014-518014; species=gorGor
tcaggatctgctgaatg---aaCATCTTTTGAGTGGTTATGAATTCAATAACCCAAAATGACCATCTTGTATTTCTGGATATGACATGATACCATTTTTT-GAAAATAATTTACCCATTCATTTTAAACAGGGTAGCTTTCTTAAAATTTATAGAACATTGATGAGATAGCTAAACTGAGAAATGCCCATTAAAGCATTAGTCATAACTTCAGGAAAATTCCAAATGTTCACTTTTCCAAGCAAATTAAAATGTTTCAGCTAATAAAAACCTGTCAGAAAAACCCACAAGACAAGAAAGTATAAAAAGAAAAGAGCAGCCAATATAAGGGCATTTAAGATGTCACACATA--AAATTATAAAACATTAATCTAACTTGTACCTTGGTATTTAACCCTAAAACTGTCACCTCAGATAACACAATATTTTCTATGCAAGAAAACATTATCACCATGAATGTAAAGAAGCTTGCCGACCATAGCAACTGTTGCTACGTAGGGT
>gene=chr20_517014-518014; species=panTro
tcaggatctgctgaatgaacaaCATCTTCTGAGTGGTTATGAATTCAATAACCCAAAATGACCATCTCGTATTTCTGGATATGACATGATACCATTTTTTGGAAAATAATTTACCCATTCATTTTAAACAGGGTAGCTTTCTTAAAATGTATAGAACATTGATGAGATAGCTAAACTGAGAAATGCCCATTAAAGCATTAGTCATAACTTCAGGAAAATTCCAAATGTTCACTTTTCCAAGCAAATTAAAATGTTTCAGCTAATAAAAACCTGTCAGAAAAACCCACAAGACAAGAAAGTATAAAAAGAAAAGAGCAGCCAATATAAGGGCATTTAAGATGTCACACATAAAAAATTATAAAACATTAATCTAACTTGTACCTTGGTATTTAACCCTAAAACTGTCACCTCAGATAACACAATATTTTCTATGCAAGAAAACATTATCACCACGAATGTAAAGAAGCTTGCCGACCACAGCAACTGTTGCTACGTAGGGT
>gene=chr20_517014-518014; species=papHam
TCAGGATCTGCTGAATGAACAACATCTTTTGAGTGGTTATGAATTCAATAACCCAAAATGACTATCTTGTACTTCTGGATATGACATGATACCATTTTTTGGAAAATAATTTATCCATTCATTTTAAACAGGGTAGCTTTCTTAAAATTTATAGAACATTGATGAGATAGCTAAATTGAGAAATGCCCATTAAAGCATTAGTCATAACTTCAGGAAAATTCCAAGTGTTCACTTTTCCAAGCAAATTAAAATGTTTCAGCTAAT-AAAACCTGTCAGAAAAACCCACAAGACAAGAAAGTATAAAAAGAAAAGAGGAGACAATATAAGAGCATTTAAGATGTCACACATAAAAAATTATAAAACATTAACCTAACTTGTACCTTGGTATTTAACCCTAAAACTATCACCTCAGATAACACAATATTTTCCATGCAAGAAAACATTATCACCATGAATGTAAAGAAGCTTGCCCACCATAGCAACTGTTGCTAAGAACGGT
>gene=chr20_517014-518014; species=ponAbe
tcaggatctgctgaatgaaCAACATCTTTTGAGTGGTTATGAATTCAATAACCCAAAATGACCATCTTGTACTTCTGGATATGACACGATACCATTTTTTGGAAAATAATTTACCCATTCATTTTAAACAGGGTAGCTTTCTTAAAATTTATAGAACATTGATGAGATAGCTAAACTGAGAAATGCCCATTAAAGCGTTAGTCATAACTTCAGGAAAATGCCAAGTGTTCACTTTTCCAAGCAAATTAAAATGTTTCAGCTAATAAAAACCTGTCAGAAAAACCCACAAGACAAGAAAGTATAAAAAGAAAAGAGCAGCCAATATAAGGGCATTTAAGATGTCACACATAAAAAATTATAAAACATTAATCTAACTTGTACCTTGGTATTTAACCCTAAAACTGTCACCTCAGATAACACAATATTTTCTATGCAAGAAAACATTATCACCACGAATGTAAAGAAGCTTGCCCACCATAGCAACTGTTGCTACGTAGGGT
>gene=chr20_517014-518014; species=rheMac
TCAGGATCTGCTGAATGAACAACATCTTTTGAGTGGTTATGAATTCAATAACCCAAAATGACTATCTTGTACTTCTGGATATGACATGATACCATTTTTTGGAAAATAATTTATCCATTCATTTTAAACAGGGTAGCTTTCTTAAAATTTATAGAACATTGATGAGATAGCTAAATTGAGAAATGCCCATTAAAGCATTAGTCATAACTTCAGGAAAATTCCAAGTGTTCACTTTTCCAAGCAAATTAAAATGTTTCAGCTAAT-AAAACCTGTCAGAAAAACCCACAAGACAAGAAAGTATAAAAAGAAAAGAGGAGCCAATATAAGAGCATTTAAGATGTCACACATAAAAAATTATAAAACATTAACCTAACTTGTACCTTGGTATTTAACCCTAAAACTGTCACCTCAGATAACACAATATTTTCCATGCAAGAAAACATTATCACCATGAATGTA---AAGCTTGCCCACCATAGCAACTGTTGCTAAGAACGGT
>gene=chr20_554443-555443; species=hg19
tgtgttccatgagggcagggacgttttctcgatcacagccatatccccaacagtaatagcaaattgcagatgctcaataaatgctttctggataaatggaGGGGTGAaatcattttgacaatcagaagaagaaggtgccccccttttacagataaggaaccaaaggtacagagagattaagtaacatgccccgaggtcacacagccagAATCAGATGGTGTCTGTCTGGGAATGTGTCCCTGCAAGCCAGGCCTAGAAGGTGGGCAGATGGGGTTACGCAGAGAGGAGCTAGGACCATCTGGATAAGGGAGGGTTGTGGGGGCAAGCCCCACCCATCCTTGTTTTCTCCATTCGAATAGTGGTTTGTGGCTGTTTTCCTCAAGGGCGACTCAGGTGACCTTCAGGTTGGGGCCTCCTGGGTCCCAGGGGCCTGCTGGGTGGAGGGCCCGGTCTGGCTGGGCTGCTTTTCTCGCCCCTTTGCCGGCCCGCTGGCTTCACGC
>gene=chr20_554443-555443; species=bosTau
--------------------------------------------------------------------------------------------------------------------------------------------------------------------------------------------------------------------------------------------------------------------------------------------------------------------------------------------------------------------------------------------------------------------------------------------------------------------------------------------------------------------
>gene=chr20_554443-555443; species=calJac
tgtattccatgaggacagggacatttcc---atcacagtcatatccccagtggtaacagcaaagagcagatgctcaataaatgctttctggataaatggaGGGATGAAATCATTTTGCCAATCAGAATAAGAAAGTGGctcccttttacagatacggaaccaaaggcacagagagattaagtcatatgccccaaggtcacacagtcagaatcagATGG----TGTCTGGGGTTGTTTCCCTGCAAGCCAGGCTTAGAAGGTGGGCAGATGGGGTTATGCAGAGAGGAGCCAGGACCATCTGGACAAGGAAGGGGTGTGGGGGCAAGCCCCGCCCATCCTTGTTTTCTCCACTCAAATGGTGGTTTGTGGCTGTTTTCCTCAAGGGCGACTCAGGTGACCTTCAGGTTGGGGCCTGCTGGGTCCCAGGGGCCTGCTGGGTGGAGGGCCCGGTCTGGCTGGGCTGCTTTTCTCGCCCCTTTGCCCGCCTGCTGGCTTCACGC
>gene=chr20_554443-555443; species=canFam
tgtgttccatgaaggtaggagcactgtctcctctacacctgtatcccca---------gcatccagcagatgcccaataaatgcctgatggatgaaCAGAGGGATGGaatcctcttgacaaccagaggaaggaggtagttccctttt----ataaagaatca-aagcccggagagattaagtaacacaccccaaggtcacacagccagaatcagat-gtgtctgtctggcggtgtcttcctgccagccaAGCCCAGAAAGTGGGCAGATGGGGTTGTGCAGAGAGGAGCTAGAACCATCTAGACTGGGAAGGGGTGGTGGGGGGAGCCCCACCCATCCGTGCTTTCTCTTCGATGATGGTGGTTTGTGGCTGTTTTCCTCAAGAGCGACTCAGGTGACCTTCAGGTTGGGGCCTGAGCAGTCCCAGGGGCCAGCTGGGTGGAGGACCCGGTCTGGCCGGGTTGCTTTTCTCGCCCCTTTGCCCGCCCTCTGGCTTCACGC
>gene=chr20_554443-555443; species=equCab
---------TGAGGGCGGTAAGATGAACTCGT-TCCAGCTGAAACGACA----TGCGCGCGTATATCACAATCTTGATAAATGTCTGCTGGGAGAATAGAGGCACAGaatcctcttgacaatcacaggaagggggtattccccttttaccgataagaaaccaaaggcacagagacgttaagtaacatgctacaaggtcacacagctagAAGGGGATGGTGTCTGTCTGGGGATGTCTCCCTGCCAGCAGGACGCAGAAGGTGGGCAGATGGGGTCATGCAG--AAGAACTAGGACCATCTGGACAGGGAAGGAGTGTGGGGGCGAGCCCCACCCATCCGTGTTTTCTCCTTGCGGATGGTGGTTTGTGGCCATTTTCCTCAGGGGCGACTCAGGTGACCTTCAGGTTGGGGCCTGAGCAGTCCCAGGGGCCGGCTGGGTGGAGGGCCCGGTCTGGCCCGGCTGCTTTT-TCGCCCCTTTGCCCGCCTGCTGGCTTCGCAC
>gene=chr20_554443-555443; species=gorGor
tgtgttccatgagggcagggacgttttctcgatcacagccatatccccaacagtaatagcaaattgcagatgctcaataaatgctttctggataaatggaGGGGTGAAATCATTTTGACAATCGGAAGAAGAAGGTGCcccccttttacagataaggaaccaaaggtacagagagattaagtaacatgccccaaggtcacacagccagAATCAGATGGTGTCTGTCTGGGAATGTTTCCCTGCAAGCCAGGCCTAGAAGGTGGGCAGATGGGGTTACGCAGAGAGGAGCTAGGACCATCTGGATAAGGGAGGGTTGTGGGGGCAAGCCCCACCCATCCTTGTTTTCTCCATTCGAATAGTGGTTTGTGGCTGTTTTCCTCAAGGGCGACTCAGGTGACCTTCAGGTTGGGGCCTC-------------------------------------------------------------------------------------
>gene=chr20_554443-555443; species=panTro
tgtgttccatgagggcagggatgttttcttgatcacagccatatccccaacagtaatagcaaattgcagatgctcaataaatgctttctggataaatggaGGGGTGAaatcattttgacaatcagaagaagaaggtgccccccttttacggataaggaaccaaaggtacagagagattaagtaacatgccccaaggtcacacagccagaatcagatggTGTCTGTCTGGGGATGTTTCCCTGCAAGCCAGGCCTAGAAGGTGGGCAGATGGGGTGACGCAGAGAGGAGCTAGGACCATCTGGATAAGGGAGGGTTGTGGGGGCAAGCCCCACCCATCCTTGTTTTCTCCATTCGAATAGTGGTCTGTGGCTGTTTTCCTCAAGGGCGACTCAGGTGACCTTCAGGTTGGGGCCTCCTGGGTCCCAGGGGCCTGCTGGGTGGAGGGCCCGGTCTGGCTGGGCTGCTTTTCTCGCCCCTTTGCCGGCCCGCTGGCTTCACGC
>gene=chr20_554443-555443; species=papHam
tgtgttccatgagggcagggacattttctcgatcacagccatgtccccaactgtaacagcaaatagcagatgcttaataaatgctttctggataaatggaGGGGTGAAATCATTTTGACAATCAGAAGAAGAAGGTGCccctcttttccagataaggaaccaaaggtacagagagattaagtaacatgccccaaggtcacacagccagAATCAGATGGTGTCTGTCTGGGAATGTTTCCCTGCAAACCAGGCTTAGAAGGCGGGCAGATGGGGTTATGCAGAGCGGAGCTAGGACAATCTAGATAAGGGAGGGTTGTGGGGGCAAGCCCCACCCATCCTTGTTTTCTCCACTCGAATGGTGGTTTGTGGCTGTTTTCTTCAAGGGCAACTCAGGTGACCTTCAGGTTGGGGCCTCCTGGGTCCCAGGGGCCTGCTGGGTGGAGGGCCTGGTCTGGCTGGGCTGCTTTTCTCGCCCCTTTGCCTGCCCGCTGGCTTCACGC
>gene=chr20_554443-555443; species=ponAbe
tgtgtttcatgagggcagggacgttttctcgatcacagccatatccccaacagtaacagcaaattgcagatgctcaataaatgctttctggataaatggaGGGGTGAaatcattttgacaatcagaagaagaaggtgcccccattttacagataaggaaccaaaggtactgagagattaagtaacatgccccaaggtcacacagccaTAATCAGATGGTGTCTGTCTGGGAATGTTTCCCTGCAAGCCAGGCTTAGAAGGTGGGCAGATGGGGTTACGCAGAGAGGAGCTAGGACCATCTGGATAAGGGAGGGTTGTGGGGGCAAGCCCCACCCATCCTTGTTTTCTCCACTCGAATGGTGGTTTGTGGCTGTTTTCCTCAAGGGCGACTCAGGTGACCTTCAGGTTGGGGCCTCCTGGGTCCCAGGGGCCTGCTGGGTGGAGGGCCCGGTCTGGCTGGGCTGCTTTTCTCGCCCCTTTGCCTGCCCGCTGGCTTCACGC
>gene=chr20_554443-555443; species=rheMac
tgtgttccaggagggcagggacattttctcgatcacagccatgtccccaccagtaacagcaaatagcagatgcttaataaatgctttctggataaatggaGGGGTGAaatcattttgacaatcagaagaagaaggtgccccccttttccagataaggaaccaaaggtacagagagattaagtaacatgccccaaggtcacacagccagaatcagatggTGTCTGTCTGGGAATGTTTCCCTGCAAACCAGGCTTAGAAGGTGGGCAGATGGGGTTATGCAGAGCAGAGCTAGGACCATCTGGATAAGGGAGGGTTGTGGGGGCAAGCCCCACCCATCCTTGTTTTCTCCACTCCAATGGTGGTTTGTGGCTGTTTTCTTCAAGGGCAACTCAGGTGACCTTCAGGTTGGGGCCTCCTGGGTCCCAGGGGCCTGCTGGGTGGAGGGCCTGGTCTGGCTGGGCTGCTTTTCTCGCCCCTTTGCCTGCCCGCTGGCTTCACGC
>gene=chr20_597043-598043; species=hg19
taaagtgctgggattacaggcatgagccaccgcgcctggccACaaggggttttcttaagttctcacaaccagcaagtgatggaagcagaatttggcccaAAAGCATTTTTTTCCACTTGCGTCATCCCATAGAAATTCGTAGAGTGCAAGATcaagacccagatcagtacaccgcacataatacgcatccagaaatatctgtcgaatgagtgagtTAAATAAACACGTAAACTGTCCTTACATAGAGATGCTAGGTTTTGTTTGGTTTTGTTTTATGTTCAGTTAATGAGAATGCTCCATTGACCCCATCTGGTTCCTCTAGTATGGGGCTGATGCCCTTGATACCATGCTAGAACTCAGTCCCTCCAGGGTCCCTCCAAGCcatcatttttaagggtgaattcctgggaacacttgttcttgcggatgctcaggattccatgattttttttaaaaaaagtcagagaagctgcattttatatccccctcctagcgacctg
>gene=chr20_597043-598043; species=bosTau
------------------------------------------AaagaggttttctcaaggtcacacaactagtaagttgtggaagcagaatttgGCCTGATAGCAATTTTTCCCACTTGCATCATCCCATTGAAATTCTTAGAGAGCAAGATcaagacctagagcagtaccctgcacataatatgtatccagaaatatctgtcgaat-------------aaaCACTTAAATTGTCCTTCCATAAAGATGCCAGGTTTTATTTTGTTTTGTTCT-------ATTAATAAGAAGGCATCATTGACCCCATGTGGTTCCTCCGGTGAGGAGCTGGTATCTTTGATTCCACACAAGAGCTCAGTCCCTCTGAGGTCCCTCCAGGCCATTATTTTTAAGAATGAATTCCTGGGAACTCTTGTTCTGGAAGATGCCCAGagtttcatgata------agaaaaagtctgggtagctgtattttgcatcttctctctagagagtgg
>gene=chr20_597043-598043; species=calJac
caaagtgctgggattacaggcatgagccaccatgcctagccACaaggggttttcttaagatcccacaaccagcaagtgatggaagcagaatttggcccaagAGCATTTTTTCCCACTTGCCTCATCCCATAGAAATTATTAGAGGGCAAGATcaagacccagatcagtacacagcacataataaacatccagaaatatctgatgaatgagtgTGTTAAATAAGTGTGTAAACTGTCCTTACATAGAGATGCTAGGTTTTGTTTGGCTTTGCTTTAAGTTCAGTTAATAAGAATGCTCCATTGACCCCATCTGGCTCCTCTAGCATGGGGCTGATGCCCTTGATTCCATGCTAGAACTCAGTTCCTCCAGGGTCCCTCCAAGCCATTATTTTTAAGGGTGAATTCCTAGGAACACTTGTTCTTGCAGATGCTCAGAGTTCCATGATTT-----aaaaaaagTCAgaaaagctgcattttatatccctcttctagaaagctg
>gene=chr20_597043-598043; species=canFam
-----------------------------------------GCAACGTGCTTTCTCAAGGTCACACAGTCACTAAGCAAAGGAAGCAGAAtttggctgggtggccattgcccc---------------------------------------caagacccaggtcagcacctggcacgtaataagcacccagaaatatctgctgcatgagtgTGTTAAACAAACATTTAGACTGTCCTTACATAGAGATGCCAGGTTTTGTTTTGTTCTGTTCTGT-TCAGGCAACTGAGAAAGCTCCATGGACCTCATGTGGTTCCCCTGGCATGGGGCTGGTGTCTTTGATTCCACACTAGAGCTCAGCCTCTC-AAGGACCCTCCAGGCCATCATTTTCAAGAGGGAATTCCTGGGAGCTATTGTTCTGGAAGGTGCCCAGTgttccatgatt--------taaaagtctgggaagctgcatttggcattccccttctagagggttg
>gene=chr20_597043-598043; species=equCab
----------------------------------------CACaaggggttttcccaaggtcgcacaaccagtaagtgatggaagcagaatttggcctgatggcaatttTTCCCACTTGCCACATCCCATTGAAATTCTTAGAGAACAAGATCAAGACCCA-GTcagtacccagcacgtaataagcatccagaaatatctgttgaatgaGCATGTTAAGCAAACATTTGAACTGTCCTGGCGCAGAGACGCCGGGTTTGGGTTTGTTTTGTTCTGT-TCAGGTGAATGAGAGTGCTCTGTTGACCCCATGTGGTTTCTCCAGCGTGGGGCTGGTGGCTTTCAGCCCACACTAGGGCTCAGTCCCTCTAAGGTCCCTCCAGGCCATCATTTTCAAGAGTGAATTCCTGGGAACTCTTGTCCTGGGACATGCCCAGGTttctatgatt----aaaaaaaaagtctgggaagctgcgttctgcatcccgcttctagagagttg
>gene=chr20_597043-598043; species=gorGor
taaagtgctgggattacaggcatgagccaccgcgcctggccACAAGGGGTTTTCTTAAGTTCTCACAACCAGCAAGTGATGGAAGCAGAATTTGGCCCAAAAGCATTTTTTTCCACTTGCGTCATCCCATAGAAATTCGTAGAGTGCAAGATCAAGAcccagatcagtacacggcacataatacgcatccagaaatatctgttgaatgCGTGTGTTAAATAAACACGTAAACTGTCCTTACATAGAGATGCTAGGTTTTGTTTGGTTTTGTTTTATGTT--------------GCTCCATTGACCCCATCTGGTTCCTCTAGTATGGGGCTGATGCCCTTGATACCATGCTAGAACTCAGTCCCTCCAGGGTCCCTCCA------------------------------AACACTTGTTCTTGCAGATGCTCAGGATTCCATGATTTTTTaaaaaaaaagtcagagaagctgcattttatatccccctcctagctacctg
>gene=chr20_597043-598043; species=panTro
taaagtgctgggattacaggcatgagccaccgcgcctggccACAAGGGGTTTTCTTAAGTTCTCACAACCAGCAAGTGATGGAAGCAGAATTTGGCCCAAAAGCATTTTTTTCCACTTGCCTCATCCCATAGAAATTCGTAGAGTGCAAGATCAAGAcccagatcagtacacggcacatagtaagcatccagaaatatctgtcgaatgagtgagtTAAATAAACATGTAAACTGTCCTTACATAGAGATGCTAGGTTTTGTTTGGTTTTGTTTTATGTGCAGTTAATGAGAATGCTCCATTGACCCCATCTGGTTCCTCCAGTATGGGGCTGATGCCCTTGATACCATGCTAGAACTCAGTCCCTCCAGGGTCCCTCCAAGCCATCATTTTTAAGGGTGAATTCCTGGGAACACTTGTTCTTGCAGATGCTCAGGATTCCAGGATTTTTttaaaaaaaagtcagagaagctgcattttatatccccctcctagctacctg
>gene=chr20_597043-598043; species=papHam
caaagtgctgggactacaggcatgagccaccatgcctggccACaaggggttttcttaaggtcccgcaaccagcaagtgatggaagcagaatttggcccgagAGCATTTTTTTCCACTTGCCTCATCCCATAGAAATTCATAGAGTGCAAGATcaagacccagatcagtacacagcacataataagcatccagaaatatctgttgaatgagtgTGTTAAATAAACACATAAACTGTCCTTACATAGAGATGCTAGGTTTTGTTTGGTTTTGTTTTATGTTCAGTTCATGAGAATGCTCCATTGACCCCATCTGGTTCCTCTAGTCTGGGGCTGATGCCCTTGATTCCATGCTAGAACTCAGTCCCTCCAGGGTCCCTCCAAGCCATCATTTTTAGGGgtgaattcctgagaacacttgttcttgcagatgctcaggattccatgatttttt---taaaaagtcagagaaactgcattttatatccctctcctagagacctg
>gene=chr20_597043-598043; species=ponAbe
taaagtgctgggattacaggcatgagccaccgcgcctggccACAAGGGGTTTTCTTAAGTTCCCACAGCCAGCAAGCGATGGAAGCAGAATTTGGCCCAAAAGCATTTTTTTCCACTTGCCTCATCCCATAGAAATTCATAGAGTGCAAGATCAAGAcccagatcagtacacagcacataataagcatccagaaatatctgttgaatgagtgTGTTAAATAAACACGTAAACTGTCCTTACATAGAGATGCTAGGTTTTGTTCGGTTTTGTTTTATGTTCAGTTAATGAGAATGCTCCATTGACCCCATCTGGTTCCTCTAGTATGGGGCTGATGCCCTTGATACCATGCTAGAACTCGGTCCCTCCAGGGTCCCTCCAAGCCATCATTTTTAAGGGTGAATTCCTGGGAACACTTGTTCTTGCAGATGCTCAGGAttccatgattttttaaaaaaaaagtcagagaagctgcattttatatccccctcctagagacctg
>gene=chr20_597043-598043; species=rheMac
caaagtgctgggattacaggcatgagccaccatgcctggccACaaggggttttcttaaggtcccacaaccagcaagtgatggaagcagaatttggcccgagAGCATTTTTTTCCACTTGCCTCATCCCATAGAAATTCATAGAGTGCAAGATcaagacccagatcagtacacagcacataataagcatccagaaatatctgttgaatgagtgTGTTAAATAAACACATAAACTGTCCTTACATAGAGATGCTAGGTTTTGTTTGGTTTTGTTTTATGTTCAGTTCATGAGAATGCTCCATTGACCCCATCTGGTTCCTCTAGTCTGGGGCTGATGCCCTTGATTCCATGCTAGAACTCAGTCCCTCCAGGGTCCCTCCAAGCCATCATTTTTAGGGGTGAATTCCTGAGAACACTTGTTCTTGCAGATGCTCAGGATTCCATGATTTTTT---TAAAAAGTCAgagaaactgcattttatatccctctcctagagacctg
>gene=chr20_603159-604159; species=hg19
TGTGGGGAAGCAGAGTGGGTGAGGAAAGGGCAGGATTGGAGTGACTGGGTTGAGCCAGTGTGGCCAGGGCTGGAGGACATTTCTTGGAAGTGACAACTCACTGCCCAGCTGGGGAATCCTGAGGATGGGAGAGTGCAGGGCAAGCCTTTGAAGATGCAAACATGGGTCGTCTCCGGGGCCTCCCTCCTTCCTGGTCTTGTGTGTCTCCGGCCCTGCCAGTAAACAGGATCTCTGGGCAACTGCCTGAGAACCCTGCCCAGTGCCCCAGAGGCCCTGACGTGCTCCTTCCTGAGCTATAAATCAGGTACCTTCCAGCTGTGTGACATCCTGGATTTGATGGGGAAGGCAGAGCAGACAGATTTGTTGCAAAGAGCTGTGCActgcaccttgatttccttgttagcaaaataggaaggataggagcgttgacttcaagctgtggctgtgaaatcgagtgagataatgcatgaaattcctctgtaaacAGAGATGCTTCAAGG
>gene=chr20_603159-604159; species=bosTau
GGTGGGGAGGCAGACGGTCTCAGGAAAGCACAGGGGTGGAGAGGCCAGCCTGAGTCAGTGCGGTCA-GGCAGG-GGATGTACCATGGAAGTGACAGCTTGCTGCTCCTCTGGGGAGTCCTGAGGATGGG-----------CAAGGCTTTGAAGATGCACACATGGGCCGTCTCCTGGGCCTCCCTCCTTCCTGGTCTGGTGTGTCTCCGGTCCTGCCAGTAAACAGGATTTCTGGGCAACTGCCTGAGAACCCTGCCCCACACCCCAGAGGCCTTGAGTTGCTCCTTCCTGCGCTATAAATCGGGTCCCTTCCAGC--TGTGACATCCTGGATCTGCTGGGGGAGGTGAGGCAG-CAGATTGGTTGGAAAGagctgtgcactgcccctcaacattcttatcagcaaaatgggaatgagaggaggatggacttcagggcacgactgtgatgtccaatgagatgaagcgtg-aagtccctgctaaactgaggtgctCCAAGG
>gene=chr20_603159-604159; species=calJac
TGTGGGGAAGCAGAGGAGGTGAGGAAAGGGCAGGAGTGGAGTGGCTGGGTTGAACCAGTGTGGCCAGGGCTGGAGGACATTTCATAGAAGTGACAACTTGCTGCCCTGCTGGGGAGTCCTGAGGATGGGAGAGGGCAGGGCAAGCCTTTGAAGACACAAACGTG-----------GGGCCTCCCTCCTTCCGGGTCTTGTGTGTCTCCGGCCCTGCCAGTAAACAGGATCTCTGGGCAACGGCTTGAAAATCCTGCTAAGTGCCCCAGAGGCCCAGACGTGCTCCTTCCTGAGCTATAAATCGGGTCCCTTCCAGCTGTGTGACATCCTGGATTCGACGGGGGAGGCAAGGCAGACAGATCTGTTGGAAAGAGCTGCGCActgcaccttgattttcttgttagcaaaataggaatgacaggagcattgacttcaaggagtggctgtgaaatcgagtgagataatgcgtgaaagtcctctgagaaAAGAGATGCTTCAAGG
>gene=chr20_603159-604159; species=canFam
AGTGGGGAGGCAGATGGGGTCAGGAAAGAGCAGGAGTGGAGAGGCTGTTTTGAACCAGTGC-ACCAGGGCTGGAGGACATTCCATGGAAGTGAGAGCTTACTGCCCCCCCAGGGAACCCTGAGGATGGGAGAGTAAAGGGAAAGGCTTTGAAGATGCAAACATGGGGCGTCTCCCGGGG--CTTTCCTCCTTGGTCTTGTGTGCCTCCGGCCCTGCCAGTAAACAGGATCTCTGGGCAACTGCCTGAGAATCCTGCTCACTG-CCCAGAGACCTTGACTTGCTCTTTCCTGTGCTATAAATCGGGCTTCTTCCATC--TGTGACATCCTGGATCTGCTGGGGGAGGTGAGACAGGCAGATTTGTTGCAAGGAACTGTACActgcacctcagttttcttgtcagcaaaatgggaatgataggaggatgtgtttcaaggcatgactgcgaggttgaatgagataatg-aag-aagtccttggtaAATAGAGTTGTTCCATGG
>gene=chr20_603159-604159; species=equCab
AGTAGGGAAGCAGATGGGGTCAGGAAAGGGCAGGAGGGGAGAGGCCGGCTTGAGCCAGTGTGGCCAGGCCTGGAGGACGTGGCTTAGAAGTGATGGCGTGCTGCCCCTCTGGGGAGCCAGGAGGATGGGAGAGCACAGGGAAAGGCTTTGAAGATGCGAATGCGGGGGG------GGGC--CCCTCCTTCCTGGTCTGGCATGCCTCC-GCCCTGCCAGTAAACAGGATTTCTGGGCAAGCGCCTGAGAGCCTTGCCCGGTGCCCCAGAGGCCTTGGCTTGCTCCTTCCTGCACTATAAATCAGGTCCCTTCCAGC--CGTGACATCCGGGACCTGCTGGGGCAGGTGGGGCCGGCAAA-ATGTGGCAAAGagctgtgcacggcacctcgattttgttgtcagcacaatgggaatgacaggagtgcgaacttcaagttgtgaccgtgaagatgaatgagataacgcatg-aagtccttaATAAACGGAGGCGCTCCATGG
>gene=chr20_603159-604159; species=gorGor
TGTGGGGAAGCAGA-TGGGTGAGGAAAGGGCAGGATTGGAGTGACTGGGTTGAGCCAGTGTGGCCAGGGCTGGAGGACATTTCTTGGAAGTGACAACTCGCTGCCCAGCTGGGGAGTCCTGAGGATGGGAGAGTGCAGGGCAAGCCTTTGAAGATGCAAACGTGGGTCATCTCCGGGGCCTCCCTCCTTCCTGGTCTTGTGTGTCTCCGGCCCTGCCAGTAAACAGGATCTCTGGGCAACTGCCTGAGAACCCTGCCCAGTGCCCCAGAGGCCCTGACGTGCTCCTTCCTGAGCTGTAAATCGGGTACCTTCCAGCTGTGTGACATCCTGGATTTGATGGGGAAGGCAGG-CAGACAGATTTGTTGCAAAGAGCTGTGCActgcaccttgatttccttgttagcaaaataggaaggataggagcgttgacttcaagctgtggctgtgaaatcgagtgagataatgcatgaaattcc-ctgtaaacAGAGATGCTTCAAGG
>gene=chr20_603159-604159; species=panTro
TGTGGGGAAGCAGAGTGGGTGAGGAAAGGGCAGGATTGGAGTGACTGGGTTGAGCCAGTGTGGCCAGGGCTGGAGGACATTTCTTGGAAGTGACAACTTGCTGCCCAGCTGGGGAGTCCTGAGGATGGGAGAGTGCAGGGCAAGCCTTTGAAGATGCAAACGTGGGTTGTCTCCGGGGCCTCCCTCCTTCCTGGTCTTGTGTGTCTCAGGCCCTGCCAGTAAACAGGATCTCTGGGCAACTGCCTGAGAACCCTGCCCAGTGCCCCAGAGGCCCTGACGTGCTCCTTCCTGAGCTATAAATCGGGTACCTTCCAGCTGTGTGACATCCTGGATTTGATGGGGAAGGCAGGGCAGACAGATTTGTTGCAAAGAGCTGTGCACTGCAccttgatttccttgttagcaaaataggaaggataggagcgttgacttcaagctgtggctgtgaaatcgagtgagataatgcatgaaattcctctgtaaacAGAGATGCTTCAAGG
>gene=chr20_603159-604159; species=papHam
TGTGGGGAAGCAGAGTGGGTGAGGAAAGGGCAGGATTGGAGTGGCTGGGTTGAGCCAGTGTGGCCAGGGCTGGAGGACATTTCATGGAAGTGACAACTTGCTGCCCAGCTGGGGAGTCTTGAGGATGGGAGAGTGCAGGGTAAGCCTTTGAAGATGCAAACGTGGGTCATCTCTGGGGCCTCCCTCCTTCCTGGTCTTGTGTGTCTCCGGCCCTGCCAGTAAACAGGATCTCTGGGCAACTGCCTGAGAACCCTGCCCAGTGCCGCAGAGGCCCTGACGTGCTCCTTCCTGAGCTATAAATCGGGTACCTTCCAGCTGTGTGACATCCTGGATTTGATGGGGAAGGCAGGGAAGACAGATTTGTTGCAAAGAGCTGTGCActgcaccttgatttccttgttagcaaaataggaaggataggagcattgacttcaaggagtggctatgaaatcgagtgagataacgcatgaaagtcctctgtaaacAGAGATGCTTCAAGG
>gene=chr20_603159-604159; species=ponAbe
TGTGGGGAAGCAGAATGGGTGAGGAAAGGGCAGGATTGGAGTGACTGGGTTGAGCCAGTGTGGCCAGGGCTGGAGGACATTTCTTGGAAGTGACAACTCGCTGCCCAGCTGGGGAGTCCTGAGGATGGGAGAGTGCAGGGCAAGCCTTTGAAGATGCAAACATGGGTCGTCTCCCGGGCCTCCCTCCTTCCTGGTCTTGTGTGTCTCCGGCCCTGCCAGTAAACAGGATCTCTGGGCAACTGCCTGAGAACCCTGCCCAGTGCCCCAGAGGCCCTGACGTGCTCCTTCCTGAGCTATAAATCGGGTACCTTCCAGCTGTGTGACATCCTGGATTCGATGGGGAAGGCAGGGCAGACAGATTTGTTCCAAAGAGTTGTGCActgcaccttgatttccttgttagcaaaataggaaggataggagtagtgacttcaagcagtggctgtgaaatcgagtgagataatgcatgaaagtcctctgtaaacAGAGATGCTTCAAGG
>gene=chr20_603159-604159; species=rheMac
TGTGGGGAAGCAGAGTGGGTGAGGAAAGGGCAGGATTGGAGTGGCTGGGTTGAGCCAGTGTGGCCAGGGCTGGAGGACATTTCATGGAAGTGACAACTCGCTGCCCAGCTGGGGAGTCCTGAGGATGGGAGAGTGCAGGGCAAGCCTTTGAAGATGCAAACGTGGGTCATCTCTGGGGCCTCCCTCCTTCCTGGTCTTGTGTGTCTCCGGCTCTGCCAGTAAACAGGATCTCTGGGGAACTGCCTGAGAACCCTGCCCAGTGCCGCAGAGGCCCTGACGTGCTCCTTCCTGAGCTATAAATCGGGTACCTTCCAGCTGTGTGACATCCTGGATTTGATGGGGAAGGCAGGGAAGACAGATTTGTTGCAAAGAGCTGTGCACTGCAccttgatttccttgttagcaaaataggaaggataggagcattgacttcaaggagtggctatgaaattgagtgagataatgcatgaaagtcctctgtaaacAGAGATGCTTCAAGG
>gene=chr20_620211-621211; species=hg19
CTCCTTTTTCAAGTTATGTCCTGATCCGGATCACTTCTTTCTACCCGTGTGCAATCCACCAAGCATCACCTGGGGCTCTGGTGACAGCAGCATCCCCTTCACCTTCTTTCTCTTCCTGCTCCACTCGGCAGCCAGagccagaccatgtccttcctctgctcaaagcctcacaaggctcccagctcacttggagaaaaagccgaagtcctcacccagctatgaggcccctcccaagctgatgaccctcacccctcctcacccctccagcctcgtcacctgcccagccacagcccttctcccacctccactgaccccaccacactggcctccttgctgcttcttgaacactcactctgtgcaggctccagctcaggacttttgcatatgctgttccctctgcctggaacacatccctctgacacccacagggcatttttcctctcattgcccaggtcaatgccccctctcagagaggcccatccaccttacctaaatatttc
>gene=chr20_620211-621211; species=bosTau
ctctatcttcaaattacatccggattctggtcacttctctccaccctgatccaacccactgaccagaatctggggccctggtgacagcaacatccccttcaccccctttccaaccctgcttgactcagcagccagaggca--ccaggtccctcctctgctccaagcctcacatgactcccag-----------------tcaaagtg-----------------------ccaggctgacagtg----------cccacctctcccacctcatcagctgcccag-cccag-tcttgtcccatccaggctgcccctcccacactggccaccctgctgtttcctggac----aatccaag-gggcttcacctcagggcttttgcacgtgctgttcct-------------------tctgacagccatagggcttctttcctctc--tgttcaggttgatgtccccccttggagaagccta-acgccttaatgagacgtttc
>gene=chr20_620211-621211; species=calJac
ctccttcttcaagttatggcctgatttgaatcacctctttctaccCGGGTGCAATCCAGCAAGCATCACCTGGGGCTGTGGTGACAGCAGCATTCCCTTCATCTTCTTTCTCTTGCTGCTCTACTCTGCAGC------cagaccatgtcctttctcttctcaaagcctcacatggctcccagctcactcggagaaaaagccaaagtccccaccccactatgaggcccttcccaagttgatggcg----------cttacttctccagcctcaccacctgctcagcccca-cctttctccca-ctccacttctcccaccacactggcctccttgctgcttct------------ctgtgcagactccagctcaggacatttgcatatgttgttccctctgcctggaacgcatccctctgacacccacagggt-ttttccctctcattgtccaggtcaatgcccctcctc--agaggcacatccacattacctaagtatttc
>gene=chr20_620211-621211; species=canFam
ctccatctttctattacatctggattctgatcacttctcttcaccctggtccagtctaccaaccaccacct-gggccctggtgacagcagcatccccctccccccctccccat--gtgctccgcttagcagccagagccagcccaggtgtcccctctgtctagagcttcacatggctcccagatcacttgggggaaaagccaaaatcttcaccac-ctatgaggcccctcccaagctgatggcg----------cccatctctcccacctcctcacctgcccagccccagactttgtcccatccaggctgcccccaccacagtgaccttcttgctctttcttggac----actccaagcaggttccatctcacagcttttgcatgtgttgttccttctgcttggaacacgtccgtctgacatctgcagggcttctttcctttc--tgttcaggtcactgccccctcacagagaggccaa-ccatcttaacaaattatctt
>gene=chr20_620211-621211; species=equCab
ctccatcttcagatgacatctgggttctgatctcgcctctctaccccggtccgatccaccaacatcagctg-gggccctggtgacagcagcctccccctccaccccttcccatccctgctccacgcagcagccggagccacaccagctctctcctctgctcaaagcctcacatggctcccagctcacttgggggaaaaaccaaagtcctcactgc-ctatgaggcccct-ccaagctgacagta----------cccagctccccctcctc-tcactgtcccag-cccaggcctcgtcccatccaggctgcccccactgca-tggcctccttgctgtttctgggac----actccaaggaggctcctcctcagggcttttgcacgtgctgttccttctgcttgaaacacatccctcagacacggacaaggcttcttttctctc--tgtttaggtcaatgtccgccctcagagaggcccagccaccttaaggagctgtttc
>gene=chr20_620211-621211; species=gorGor
ctcctttttcaagttatgtcctgatccggatcacttctttctacccgtgtgcaatccaccaagcatcacctggggctctggtgacagcagcatccccttcaccttctttctcttcctgctccactcggcagccagagccagaccatgtccttcctctgctcaaagcctcacatggctcccagctcacttgg-gaaaaagccgaagtcctcacccggctatgaggcccCTCCCAAGCTGATGACc----------------------------------------------------------------------------------------------------------actctgtgcaggctccagctcaggacttttgcatatgctgttccctctgcctggaacacatccctctgacacccacagggcatttttcctctcattgtccaggtcaatgtcccctctcagagaggcccatccaccttacctaagtatttc
>gene=chr20_620211-621211; species=panTro
CTCCTTTTCCAAGTTATGTCCTGATCCGGATCACTTCTTTCTAGCCGTGTGCAATCCACCAAGCATCACCTGGGGCTCTGGTGACAGCAGCATCCCCTTCACCTTCTTTCTCTTCCTGCTCCACTCGGCAGCCAGagccagaccatgtccttcctctgctcaaagcctcacaaggctcccagctcacttggagaaaaagccgaagtcctcacccagctatgaggcccctcccaagctgatgac----------cctcacctctccagcctggtcacctgcccagccacagcccttctcccacccccactgcccccatcacactggcctccttgctgcttcttgaa----cagtctgtgcaggctccagctcaggacttttgcatatgctgttccctctgcctggaacacatccctctgacacccacagggcattttccctctcattgcccaggtcaacgccccctctcagagaggcccatccaccttacctaaatattcc
>gene=chr20_620211-621211; species=papHam
ctccttcttcaagttatgtcccgattcggatcaattctttctacccaggtgcgatccaccaagcatcacctggggctctggtgacagcagcatcaccttcaccttccttcttttcctgctctacttggcagccagagccagaccatgtccttcctctgctcaaagcctcacgtggctcccagctcactcggagaaaaagctgaagccctcaccctgctatgaggcccctcccaagatgatgacc----------ctcacctctccagcctcgtcacctgcccagccacggctcttctcccacccccactgtccccaccacactggcctctttgctgcttcttgaacactc----tctgcaggctccagctcagggcttttgcatatgctgttccctctgcctggaacacatccctctgacacccacagggcatttttcctctcattgtccaggtcaatgccccctctcagagaggcccatccaccttacctaagtatgtc
>gene=chr20_620211-621211; species=ponAbe
CTCATTTTTCAAGTTATGTCCTGATCCGGATCACTTCTTTCTATCTGTGTGCAATCCACCAAGCATCACCTGGGGCTCTGGTGACAGCAGCATCCCCTTCACCTTCTTTCTCTTCCTGCTCCACTCGGCAGCCAGagccagaccatgtccttcctctgctcaaagcctcacatggctcccagctcacttggagaaaaagccgaagtcctcaccccgctatgaggcccctcccaagctgataacc----------ctcccctctccagcctcctcacctgcccagccacagcccttctcccaccgctactgcccccaccgtactggcccccttgctgcttcttgaacacTC------------------------------------------------------------------------------------------------------------------------------------------------------
>gene=chr20_620211-621211; species=rheMac
ctccttcttcaagttatgtcccgattcggatcaattctttctacccaggtgcgatccaccaagcatcacctggggctctggtgacagcagcatcaccttcaccttccttcttttcctgctgtacttggcagccagagccagaccatgtccttcctctgctcaaagcctcacgtggctcccagctcacttggagaaaaagctaaagccctcaccctgctatgaggcccctcccaagatgatgacc----------ctcacctctgcagcctcgtcacctgcccagccgcagccctcctcccacccccactgtccccaccacactggcctccttgctgctggttgaacactc----tctgcaggctccagctcagggcttttgcatatgctgttccctctgcctggaacacatccctctgacacccacagggcatttttcctctcattgtccaggtcaatgccccctctcagagaggcccatccacctcacctaagtatgtc
>gene=chr20_667375-668375; species=hg19
tttctcatctgtaaaatggggattgaaaagcatagcttacaattctgagagctgagttgattaacagagatggtccatgtaaaatgctgggctcagagctgggcTGACCAGATTCACCTAGTCCTTGGTGGCTGGAGTGGGCAGGTGACCTTCCTTTTGGCCGTCCAGCACCCTCCAACTCCTTGCTTCTGAGACCTCACCTCCCACTCATGGTATCATTGCTGGCCTTCCCAGCCCCGTCTTGGCCAGGGGGCAGTCAAGTGACCCAGATTAGCCTCGTGccattctgttgagggtgtggtggttgctacattgagtgtccagaggtagcaaggactaaagtcctggtgtcagcatccagcgttggtgtcagcagcacgagctctgtcttggggacccgtggtgtcagcagtgaagtctccctcaggccagggctttggtctgatttgagggcttttttcttttctggatatgaagcctgtaagccttctgaccctcct
>gene=chr20_667375-668375; species=bosTau
tttcttacctgtcaaatgtgcattggtaagcacatcacaccctggggagagaggagatgcttaacagagacaatccaaggaaagtgctgagcacagagtcaggcacaGCAGAGGAACCCAACCCTTGGTGACTGGAGTGGACAGGTGACCTTCCTTTCAATTGCCCACAACCTTCCAACACCTGGTCTGTGAGTACCCTCCTCCCACTAGCAGGGTCAGTACTGGCCTCCCCCATGTCCTCTTAGCCA-GGGGCAGTCATATAGTCAGCCCTAAGCCCATGGCACGCTGGCTAGAGTATGTCAGCCTCTACACTGAGTGTCCAAAAGCACCAGGGACAAAGATCAGGGACTCAGCCTCC---------------------AGCGTTGCCTTGGGGCCCA-----TTTAGCAGGGACATCTCCCTCAGGCCAGGCCTATGACCTATTTT------CTTCTTTTTA-TTACACAAGAAGCCTCTTATCCTTCTGACCCTCTT
>gene=chr20_667375-668375; species=calJac
tttctcatctgtaaaatggggattgaaaagcgtagcttgcaattctgagaattgagttgattaacagagatggtccacctaaaatgctggacctagtgctgggctgaccagaaacacctagtccttggcggctAGAGTGGGTAGGTGACCTTCCTTTTGGCCATCCAGCACCCTCCAACCCCTTGCTTCTGAGCTCTCACTTCCCACTCGTGGAGTCAATGCTGGCCTTCCCAGCCCCATCTTGGCCAGGGATCAGTCAAGCAACCCAGGCTAACTTCGTGTGattctggtgcaagtgtggtggttgctacattgagtgtccagaggtagcagggacaaaagtcctggtgtcagcatccagcgctggtgtcagcagcacaagctctgggatggggacccatggtgtcagcagtgaagtctccctcagggcagggctttggcctgatttaagggcttttttcttttctggatatgaagtctgtaagccttctgaccctatc
>gene=chr20_667375-668375; species=canFam
tttctcatctggaaaatgggccttcataaacacagcacatgctctagagagctgaggtgattaacagaaacaatctgtaggaagtcctgagcacagagctgagcgc--cagaagcacctgatCTT-GCTGTCTGGAGTAGACGGGTGACTTTCCTTTCAGCTG-CCAGCACCTTCCAACCCCTGGTCGTTGAGTCCCCTCCTTCCACTAGTGGGGTCTCTACTGGACTTCTCCACTTCCTCTCAGCCA-GGGGCAGTCACGTGGCCCAGGCCAGCCCCATGCTGTtctggctggagtgtggcagcctccgtattgagtgtccaaaagcagcagggacaaaggtcttagtgttagcatccagcgttagagtcaacagggtgagctctatctcagagccctctgatgttatcagtgaagtctccctcagaccagggcttcgacctaatttggg---tttttttttt-cttGATATGAAGCCTTCACTTCTTCTGACCCTCTT
>gene=chr20_667375-668375; species=equCab
tttctcatctgtaaaatggggattgataagcacagcacgcactccagagagctgagatgatcaacagacacggtccctgtaaagtgctgagcacagagccgcgtgctccagaagcccctgatccttggtggcCACAGTGCACAGGGGACTCTCCTTTTAGCTGCCCAGTGCCTTCCAACCCCTTGTCGCTGAGTCCCCTCCTCCCACTAGCAGAGTCCATACTGG----CCCCACTTGCTCTCAGCCA--GGGGTGTTGTGT------GGCTAGCCCTGTGCCGTCCTGGCTGGAGTGTGGCAGCCTCTACA-CGAGTGTCCCAAGGCAGCAGGGACGAAGGTCTGGGTGTCAATGTCC---CTCGGTGTCAGCA--TTGAGCTCTGCCTTGGGGCCCCACGGTGTGACCAGTGAAGTCTCCCTCAGGCTGGGGCTTTGGCCTAATTTGGGG--CTTTTTTTTT-CTGGCTGTG-ATCCTCAAATCCTTCTTATCCTCTT
>gene=chr20_667375-668375; species=gorGor
tttctcatctgtaaaatggggattgaaaagcatagcttgcaattctgagagctgagttgattaacagagatggtccatgtaaaatgctgggctcagagctgggcTGACCAGATTCACCTAGTCCTTGGTGGCTGGAGTGGGCAGGTGACCTTCC-TTTGGCCGTCCAGCACCCTCCAACTCCTTGCTTCTGAGAC-TCAC-TCCCA-TCATGGTATCATTGCTGGCCTTCCCAGCCCCGTCTTGGCCAGGGGGCAGTCAAGTGACCCAGACTAGCCTCGTGccattctgttgtgagtgtggtggttgctacattgagtgtccagaggtagcaaggactaaagtcctggtg-cagcatccagcgttggtgtcagcagcacgagctctgtcttggggacccgtggtgtcagcagtgaa-t-tccctcaggccagggctttggtctgatttgagggcttttttcttttctggatatgaagcctgtaagccttctgaccctcct
>gene=chr20_667375-668375; species=panTro
tttctcatctgtaaaatggggattgaaaagcatagcttgcaattctgagagctgagttgattaacagagatggtccatgtaaaatgctgggctcagagctgggcTGACCAGATTCACCTAGTCCTTGGTGGCTGGAGTGGGCAGGTGACCTTCCTTTTGGCCGTCCAGCACCCTCCAACTCCTTGCTTCTGAGACCTCACCTCCCACTCATGGTATCATTGCTGGCCTTCCCAGCCCCGTCTTGGCCAGCGGGCAGTCAAGTGACCCAGATTAGCCTCGTGccattctgttgcaagtgtggtggttgctacattgagtgtccagaggtagcaaggactaaagtcctagtgtcagcatccagcgttggtgtcagcagcacgagctctgtcttggggacccgtggtgtcagcagtgaagtctccctcaggccagggctttggtctgatttgagggcttttttcttttctggatatgaagcctgtaagccttctgaccctcct
>gene=chr20_667375-668375; species=papHam
tttctcatctgtaaaatggggattggaaagcgtagcttgcaattttgagagctcagttgattaatagagatggtccacataaaatgttgggccaagagctgggcTGACCAGATTCACCTAGTCCTTGGTGGCTGGAGCGGGCAGGTGACCCTTCTTTTGGCCGTCCAGCACCCTCCAACTCCTTGCTTCTGAGACCTCACCTCCCACTCATGGTGTCATTGCTGGCCTTCCCAGCTCCGTCTTGGCCAGGGGGCAGTCAAGTGACCCAGGTTAGCCTCGTGccattctggtgctagtgtggtggttgctacactgagtgtccagaggtagcagggactaaagtccttgtgtcagcattcagcgttggtgtcagcagcacgagctctgtcctggggacctgtggtgtcagcagtgaagtctccctcaggccagggctttggcctgatttgagggcttttttcttttctggatatgaagcctgtaagccttctgacccttct
>gene=chr20_667375-668375; species=ponAbe
tttctcatctgtaaaatggggattgaaaagcatagcttgcaattctgagagctgagttgattaacagagatggtccatgtaaaatgctgggcccagagctgggcCGACCAGATTCACCTAGTCCTTGGTGGCTGGAGTGGGCAGGTGACCTTCCTTTTGGCCGTCCAGCACCCTCCAACTCCTTGCTTCTGAGACCTCACCTCCCACTCGTGGTATCATTGCTGGCCTTCCCAGCCCCGTCTTGGCCAGGGGGCAGTCAAGTGACCCAGGTTAGCCTCGTGccattctggtgcgagtgtggtggttgctacattaaatgtccagaggtagcaaggactaaagtcctggtgtcagcatccagcgttggtgtcaggagcacgagctctgtcttggggatccgtggtgtcagcagtgaagtctccctcaggccagggctttggtctgatttgatggcttttttcttttctggatatgaagcctgtaaaccttctgatcttcct
>gene=chr20_667375-668375; species=rheMac
tttctcatctgtaaaatggggattggaaagcgtagcttgcaattttgagagctcagttgattaatagagatggtccacataaaatgttgggccgagagctgggcTGACCAGATTCACCTAGTCCTTGGTGGCTGGAGTGGGCAGGTGACCCTTCTTTTGGCCGTCCAGCACCCTCCAACTCCTTGCTTCTGAGACCTCACCTCCCACTCATGGTGTCATTGCTGGCCTTCCCAGCTCCGTCTTGGCCAGGGGGCAGTCAAGTGACCCAGGTTAGCCTCGTGccattctggtgctagtgtggtggttgctacactgagtgtccagaggtagcagggactaaagtccttgtgtcagcattcagcgttggtgtcagcagcacgagctctgtcccggggacctgtggtgtcagcagtgaagtctccctcaggccagggctttggcctgatttgagggcttttttcttttctggatatgaagcctgtaagccttctgacccttct
>gene=chr20_685375-686375; species=hg19
taattttgggtttttattagagacggagtttctccatgttggtcaggctggtctcgaactcctgacctcaggtgatccacccacttcggcttcccaaagtgctgggattacaggtatgagccaccacacctggccCactgtgccccttttgcacatgaggaaatgggagagggactgtgattctgtaaggtcatatagccaggtagtagccatgccttgactggaacccagctctgcctgccccttccctgctggcagttgcatcacctgccttctctgGGGAGTGAATGAGGACAAGCCACACTTGACCTTCCATGGTCCTGTAGCagagattttaaagtccagcttttagagaggaacgtgaaagcccagagaggaaggaacttgcccttggtcctatactccatcaagcacaatgctgggaagggactcaggtctcctgactcccagtccagagctctTGCACACTTTGCtccttcatgcaacaaatatttattgag
>gene=chr20_685375-686375; species=bosTau
----------------------------------------------------------------------------------------------------------CTCACAGTGa---------------------ctgtgtcccttttgcaaatgaggaaatgggagaggaacagtgatcccccaaggccatgcagccaggtaatagccatgtcctgattgaaacccaggtttctctgCCCCTTGCCTCCTGGCAGCTGCCCCGTTTGCCTCCCC-ACGGAG-GAGTGAGGACAGACTGCACTCTCCCTTCTGTGGTCCTGTGGCAGGGATTCCAAAGTCCAGGCTTCAGAGAggagatggaggtctccagaaggaaggaacttgcccaggatcctacccaccatcaaggggattactggcaaggaagccaggtctcctggcttccagtgca-ggatcttacacactcagctcattcatgc-acaaatatttattgaa
>gene=chr20_685375-686375; species=calJac
--------------------------------------------------------------------------------------------------------------------------------------------------------------------------------------------------------------------------------------------------------------------------------------------------------------------------------------------------------------------------------------------------------------------------------------------------------------------------------------------------------------------
>gene=chr20_685375-686375; species=canFam
-----------------------------------------------------------------------------------------------------------------------------------------ctgtgccccttttgcaaatgagaaaatgggagaaggacagtgattcctcaaggtcacacagccacctgctagccatgctttgtttagaatccaggtttgcct---------------gtatctgccccatctgccttctctagggagtgagtgagg-tgggccgcacccaaccctccatagtcctgtggcagggattttaaagtccagctttcagaggggaaactggagtccctggagg--aagaacttgctcagggtcctacaccccatcagtgac-tttctaggaagggatctgagtttcctgcctcccagtGCAAAGACCTGGCACACTTTGCTCattcatgccacagaaatttattgag
>gene=chr20_685375-686375; species=equCab
------------------------------------------------------------------------------------------------------------caaggcta---------------------ctgtgccccttttgcaaatgaggaaatgagagagggacagtgatcccccaaggtcacacagctaggtggtagccatgtcccagtgggaacctgggtttgcttgCCCCTTACCTCCTGGCAGCTGCCCCATCTGCCTCCCCTGGAGAGTGGTTGAGGATGGGCCACACTCAACCCTCCGTGGTCCTGTggcagggattccaaaggtcagttttcagataggaatcaaaaggccccagagggaagggactttc-cagggtcctgcactccatcaggg----cactgggaggggacccagggctcctgactcccagtgcagagactttgcacactttgctcattcatgcaacaaacatttgttgag
>gene=chr20_685375-686375; species=gorGor
taattttgggtttttattagagacggagtttctccatgttggtcaggctggtctcgaactcctgacctcaggtgatccacccacttcggcttcccaaagtgctgggattacaggtataagccaccacatccggccCactgtgccccttttgcacatgaggaaatgggagagggactgtgattatgtaaggtcatatagccaggtagtagccatgccttgactggaacccagctctgccttcctcttgcctgctggcagttgcatca-ctgccttctctgGGGAGTGAATGAGGACAAGCCAcacttgaccttccatggtcctgtagcagggattttaaagtccagcttttagagaggaaagtgaaagcccagagaggaaggaacttgcccttggtcctatactccatcaagcacaatgctgggaagggactcaggtctcctgactcccagtccagagctcttgcacactttgctccttcatacaacaaatatttattgag
>gene=chr20_685375-686375; species=panTro
taattttgggtttttattagagacggagtttctccatgttggtcaggctggtctcgaactcctgacctcaggtgatccacccacttcggcttcccaaagtgctgggattacaggtataagccaccacacctggccCactgtgccccttttgcacatgaggaaatgggagagggactgtgattctgtaaggtcatatagccaggtagtagccatgccttgactggaacccagctctgcctgccccttgcctgctggcagttgcatcacctgccttctctgGGGAGTGAATGAGGACAAGCCACACTTGACCTTCCATGGTCCTGTAGCagagattttaaagtccagcttttagagaggaacgtgaaagcccagagaggaaggaacttgcccttggtcctatactccatcaagcacaatgctgggaagggactcaggtctcctgactcccagtccagagctctTGCACACTTTGCtccttcatgcaacaaatatttattgag
>gene=chr20_685375-686375; species=papHam
taattttgtgtttttagtcgagacagggtttctccatgtgggtcaggctggtcttgaactcccgacttcaggtgat-cacccacttcagcctcccaaagtgctgggattacaggcgtgagccactgcacccggccCactgtgccccttctgcacatgaggaaatgggagagggactgtgattccgtaaggtcatatagccaggtggtagccatgccttgactggaacccagctctgcctgcctcttgcctgctggcagttgcatcacctgccttccctgGGGAGTGAATGAGGACAAGCCAcacttgaccttccatggtcctgtagcagggattttaaagtccagcttttagagaggaaactgaaagcccagaggggaaggaacttgcccttggtcctatactccatcaagcacactgctgggaagggactcaggtctcctgactcccagtccagagctcttgcacactttgctccttcatgcaacaaatatttattgag
>gene=chr20_685375-686375; species=ponAbe
taattttgggtttttattagagacggagtttctccatcttggtcaggctggtctcgaactcccgacctcaggtgatccacccactttggcttcccaaagtgctgggattacaggtgtgagccaccgcactcggctCactgtgccccttttgcacatgaggaaatgggagagggactgtgattctgtaaggtcatatagccaggtggtagccatgccttgactggaacccagctctgcctgtctcTTGCCTGCTGGCAGTTGCATCACCTGCCTTCCCTGGGGACTGAATGAGGACAAGCCACACTTGACCTTCCATGGTCCTGTAgcagggattttaaagtccaacttttagagaggaaagtgaaagcccagaggggaaggaacttgcccttggtcctatactccatcaagcacaatgctgggaagggactcaggcctcctgactcccagtccagagctcttgcacactttgctccttcatgc-acaaatatttattgag
>gene=chr20_685375-686375; species=rheMac
taattttgtgttttcagtcgagacgaggtttctccatgtgggtcaggctggtcttgaactcccgacctcaggtgat-cacccacttcagcctcccaaagtgctgggattacaggcatgagccactgcacccggcccactgtgccccttctgcatatgaggaaatgggagagggactgtgattccgtaaggtcatatagccaggtggtagccatgccttgactggaacccagctctgcctgcctcttgcctgctggcagttgcatcacctgccttccctgGGGAGTGAATGAGGACAAGCCAcacttgaccttccatggtcctgtagcagggattttaaagtccagcttttagagaggaaactgaaagcccagaggggaaggaacttgcccttggtcctatactccatcaagcacactgctgggaagggactcaggtctcctgactcccagtccagagctcttgcacactttgctcctttatgcaacaaatatttattgag
>gene=chr20_707161-708161; species=hg19
agtgagcctttgagaaagggtaactGGgtcaaaaattattttcagaaagttgaaaacatggatcttatacaaatgtatagtgagcacatgtcaaagtgttatttaactcattaaggatggaaccggtaggatggcaaagctgactcaaaggaggataaaatggcaaagttagctacgacataggttaatgtcttacagggcaccaaaaccataagctttagcgttatttcttctacaggtcagaaatcatttgcaactcgtgcactttttacaagttaccaggtaactttgcttaggatcaggtgacccaggctcatcggacactgccttcgcttgatattgaaagggcacacagacaccctttttgtcttatttccaagttttggatattttttctttaCAGTTATTATCATTCCACTTCTCTCTGACGAAAGGCTGTTCACAGGCCTCACAGGTTCCCAGGAGCCCAGGGACACGCAGACCCCACCCCACCCATTCAC
>gene=chr20_707161-708161; species=bosTau
AGTGAACCTTCAAGAAAAGTTAACTGGTtcaaagattattttcagaaagctgaaaacatgaagctcatgcaaatacagagtaagtacacgtcaaaggtttatttaactccgtaatgggggaaacagaaggttggtaaatctgattcaGTAAAGGACAAGATGGTTG---------------Aggtgaaaatcttacagggcaacaaagtcataagctttcccattatttttactataggacagaaatcatttgcaact-gtgtactttttataagataacttgtaacttcactgagaaacaggtg-cccgggctgatcagacagtg-cttatgatgacattgaaaagacacacaggcttcc-ttttgtcttgtttctatgttttggatatatttGCA-TACAGCAGTTGTTATTCCTATTCTCTCTGCTGAAAGGCAGCTCACAGACCTGATAGGTTCCCAGAAGCCCAGAAACACACAGACCTCACCCTGCCCCCACAT
>gene=chr20_707161-708161; species=calJac
agtgagccgttgagaaagggtaattGGgttaaaaattattttcagaaagttgaaaacatgaatcttatacaaatgtatagtgagcacctgtcaaagtgttatttaactcattaatgacggaaccagtaggatggcaaagctgatttaaagcaggataagatggcaaagttagctgcgacactggttaatgtcttacagggca-caaaaccataagcttgagcgttatttctactacaggtcagaaatcatttgcagcttgtgcactttttacaagttaccgggtaactttgcggagaatcaggggccccgggctcatcggacagtgccttagcgtgatattgaaggggtacacagacaccctttttgtcttatttccaagatttggatattttttctttaCAGTTATTATCTTTCCACTTCTCGCCAATGAAAGGCTGTTCGCAGGCCTCACAGGTTCCCAGGAGCCCAGGGACATGCAGACCCCACCCCACCCATTCAC
>gene=chr20_707161-708161; species=canFam
AGTGAGCTTTCCAGAAGGGTTAGCTTAgtccaagattactttcagaaagttgacaacgtgaatcttatacaaat--atagtgagcatgtgttagacgtttatttaactcattaatgagggaaccggcaagatggtcaggctggttcaatggaggacaggatggcgaaattaggtacaaaactggttaatgtcttacagggcaacaaaaccataagccttagcattacttttagtacaggacaaaaatcatttgcaact-gtgcatcttttataagttaaagtgtaacttcactgagaatcaggtggcccaggccgattggacagtgtcttagaatgagctcgaaagggcacactggcttcc-ttttgtctcatgcctacgttttggatagttttCAT-TACCATTA---------CTCTTCCCTCTGCTGAAAGGCAGTTCATAGAGCTCATGGGTTCCTTTTA----TGGGACACACAGACCCCAA-AGGCCCCTTCAC
>gene=chr20_707161-708161; species=equCab
cgtgagcctttgagaaaggttAAGTGGgtcaaagatcattttcaggaagttgaaaccgtgaatttcgtacagatccgtagcaagcacat-taccaggtgtatttaactca-----gaggaaaccagcaaggaggtacagctggttctgtggaggacgagacggcaaagttaggaacaaaactgcttcatatcttccagggcaacaaacccatgagctttagcattatttttcctacagggcagaagtcatttgcaact-gtgcatcttttgtaagttaacatgtaactgcaccaggaatcaggtgagcc-ggctgatcagat-gtgcctcagggtgacattgaaaggacaca--gaccccc-ttttgtcttttttctatgttttggatctttttctt-taCAGCTG-----ATTCCATTTGTCTCTGCTGAAAG----------GGGCTCATAGCTTCCCGGAAGCCCGGGAACACACAGACCCCAC-CCGCCCCCATTC
>gene=chr20_707161-708161; species=gorGor
AGTGAGCCTTTGAGAAAGGGTAACTGGgtcaaaaattattttcagaaagttgaaaacatggatcttatacaaatgtatagtgagcacatgtcaaagtgttatttaactcattaaggatggaaccggtaggatggcaaagctgattcaaaggaggataaaatggcaaagttagctacgacataggttaatgtcttacagggcaccaaaaccataagctttagcgttatttcctctacaggtcagaaatcatttgcaacttgtgcactttttacaagttaccaggcaactttgcttagaaccaggtgacccgggctcatcggacagtgccttagcttgatattgaaagggtacacagacaccctttttgtcttatttccaagttttggatattttttctttaCAGTTATTATCATTCCACTTCTCTCTGACGAAAGGCTGTTCACAGGCCTCACAGGTTCCCAGGAGCCCAGGGACACGCAGACCCCACCCCACCCATTCAC
>gene=chr20_707161-708161; species=panTro
agtgagcctttgagaaagggtaactGGgtcaaaaattattttcagaaagttgaaaacatggatcttatacaaatgtatagtgagcacatgtcaaagtgttatttaactcattaaggatggaaccggtaggatggcaaagctgattcaaaggaggataaaatggcaaagttagctacgacataggttaatgtcttacagggcaccaaaaccataagctttagcgttatttcttctacaggtcagaaatcatttgcaacttgtgcactttttacaagttaccaggtaactttgcttagaatcagctgacccaggctcatcgggcagtgctttagcttgatattgaaagggtacacagacaccctttttgccttatttccaagttttgggtattttttctttaCAGTTATTATCATTCCACTTCTCTCTGATGAAAGGCTGTTCACAGGCCTCACAGGTTCCCAGGAGCCCAGGGACACGCAGACCCCACCCCACCCATTCAC
>gene=chr20_707161-708161; species=papHam
agtgagcctttgagaaagggtaactgggtcaaaaattattttcataaagttgaaaacatggatcttatacaaatatatagtgagcacatgtcaaagtgttatttaactcattaatgacagaaccggtaagatggcaaagcagattcaaaggaggataagatggcaaagttagctatgacattggttaatgtcttacaaggcaccaaaaccacaaactttagcattatttcttctacaagtcagaaatcatttgcaacttgtgcactttttagaagttactgggtaactttgcttagaatcaggtgacccaggctcatcggacagtgccttagcttgatattgaaagggtacacagacaccctttttgtcttatttccaagttttgggtattttttctttacagttACTATCATTCCACTTCTCTCTGATGAAATGCTGCTCACAGGCCTCACAGGTTCCCAGGAGCCCAGGGACACGCAGACCCCACCCCACCCATTCAC
>gene=chr20_707161-708161; species=ponAbe
agtgagcctttgagaaagggtaactgggtcaaaaattattttcagaaagttgaaaacatggatcttacacagatgtatagtgagcac--gtcaaagtgttatttagctcattaatgatggaaccggtaggatggcaaagctgattcaaaggaggataaaatggcaaagttagctacgacattggttaatgtcttacagggcaccaaaaccataagctttagcgttatttcttctacagatcagaaatcatttgcaacttgtgcactttttacaagttaccgggtaactttgcttagaatcaggtgacccaggctcatcggacagtgccttagcttgatattgaaagggtacacagacaccctttttgtcttatttccaagttttggatattttttctttacagttATTATCATTCCGCTTCTCTCTGATGAAAGGCTGCTCACAGGCCTCACAGGGTCCCAGGAGCCCAGGGACACGCAGACTCCACCCCACCCATTCAC
>gene=chr20_707161-708161; species=rheMac
agtgagcctttgagaaagggtaactGGgtcaaaaattattttcataaagttgaaaacatggatcttatacaaatatatagtgagcacatgtcaaagtgttatttaactcattaatgacggaaccggtaagatagcaaagcagattcaaaggaggataagatggcaaagttagctatgacattggttaatgtcttacaaggcaccaaaaccataaactttagcgttatttcttctacaggtcagaaatcATTTGCAACTTGTGCACTTTTTAGAAGTTACTGGGTAACTTTGCTTAGAATCAGGTGACCCAGgctcatcagacagtgccttagcttgatattgaaagggtacacagacaccctttttgtcttatttccaagttttgggtattttttctttaCAGTTACTATCACTCCACTTCTCTCTGATGAAAGGCTGCTCACAGGCCTCACAGGTTCCCAGGAGCCCAGGGACACGCAGACCCCACCCCACCCATTCAC
>gene=chr20_715487-716487; species=hg19
ggaggctcccagaaccagaaggggcaaggaatggattctgctctagagcctccagaggtagagtggctctgccaacaccttgatttcaaatgcctggcttcagaactgaaagagaatacacttctgttgttttaagcctctcagtgtgtggtacttttttacagtagtctttacaaacaaatatacctagcaaccaccatgccttgttttctatctgtataagttttgcctttgcaaggatgttacatagacagaatcctgcagtatgaagcttttgtgagtttggcttctttcactcagcataacacagttgagatgcatccatgctgttgcatgcatcagaagtctgttccttttggatgctgagtagtatttcactgctggatacaccacagcttatccattcaccagttgaaaggcatttgggtcactcctaattgggagcattataaataatgctgctatgaacatgtgtgtatagatctctgtgtggacataca
>gene=chr20_715487-716487; species=bosTau
--gagccacagaagctggaagaggcaaggaacagcttgtccttgggaaacttctgagggagtgcagctttgccaacactttcatatcagacttctggccctggaattacaggagaaccagtttctgttgttttaagccacccggtgtgtggtacttcgttacagtaatcctaggaaatgaatacacccaaca---accatgacctgttg----tctgtag-aattttgccttttcaagaatgttggataaatggaatcctgcagtatgtagccctt-tgagtctggtttctttcactcaacataatgcatctgagattcatccatgtggttccatttgtcagaagtctgttcctttttattgccaagtagtatttcattattgaatacaccaccacttattcattcaccagttgaaaggcatttgggcctgttccaattactggtattataaataaggctgctatgaacatgtgcatgcaggcttttgtgtggacatgag
>gene=chr20_715487-716487; species=calJac
--------------------------------------------------------------------------------------------------------------------------------------------------------------------------------------------------------------------------------------------------------------------------------------------------------------------------------------------------------------------------------------------------------------------------------------------------------------------------------------------------------------------
>gene=chr20_715487-716487; species=canFam
tgaggt-----------gaagagac---gagtggatt-------------------------------------------------------------------------------------------------------------------------------------------------------------------------------------------------------------------------------------------------------------------------------------------------------------tcagACTTCTGtt-ctttttattgccaagtagtatttcagtattggatacacaaagacttttccattcatcagttgaaaggcatttgggtcatttccaggttttggcattataaataatgctgctctgaacatgtgcacacaggtctttgtgaggacataaa
>gene=chr20_715487-716487; species=equCab
tggggcaccagaggctggaagggacaaggaacaggttctcccctggagcctt--gagggcatgcggccctgccgacaccttcatttcaggcctc-ggcctaggaagggcgagagaataaatcgctgtcgtttgaaaccactcagtcggtggCAGCTAACAACAGTAGCCCTAGGAAATGAACACAGctgaca---accaggacctcttg----tctgcag-agtgtcgcctttgcaaaaatgttagataaatggcatcctgcagcacgcagccttt-tgagtctggct--cttcactgagcataaagcttttgagattcacccacgttgttctgtttatccgaagtcggttcctttttatggccgcatcgtattccagtgttggccacaccacgacttactcattcaccagctgaaaggcattcggggcatctccaatttgggggattctaaagaaagctgccatgaacctgtgcctacaggtcttcgtgtggacataag
>gene=chr20_715487-716487; species=gorGor
ggaggcacccagaaccagaaggggcaaggaatggattctgctctagagcctccagaggtagagtggctctgccaacaccttgatttcaaatgcctggcttcagaactgaaagagaatacatttctgttgttttaagcctctcagtgtgtggtactttgttacagtagtctttacaaacaaatatacctagcaaccaccatgccttgttttctgtctgtataagttttgcctttgcaagaatgttacacagacagaatcctgcagtatgaagcttttgtgagtttggcttctttcactcagcataacacagttgagatgcatccatgctgttgcatgcatcagaagtctgttccttttggatgctgagtagtagttcactgctggatacaccacagcttatccattcaccagttgaaaggcatttgggtcactcctaattgggagcattataaataatgctgctatgaacacgtgtgtatagatctttgtgtggacataca
>gene=chr20_715487-716487; species=panTro
ggaggcacccagaaccagaaggggcaaggaatggattctcctctagagcctccagaggtagagtggctctgccaacaccttgatttcaaatgcctggcttcagaactgaaagaggatacacttctgttgttttaagcctctcagtgtgtggtactttgttacagtagtctttacaaacaaatatacctagcaaccaccatgccttgttttctgtctgtataagttttgcctttgcaagaatgttacatagacagaatcctgcagtatgaagcttttgtgagtttggcttctttcactcagcataacacagttgaaatgcatccatgctgtggcatgcatcagaagtctgttccttttggatgctgagtagtatttcactgctggatacaccacagcttatccattcaccagttgaaaggcatttgggtcactcctaattgggagcattataaataatgctgctatgaacatgtgtgtatagatctttgtgtggacataca
>gene=chr20_715487-716487; species=papHam
ggagccacccagaaccaaacggggcaaggaatggattctcctctagagcctccggaggtaaagtggctctgccagcaccttgatttcagacgtctggcttcagaactgaaagagaatacatctcagttgttttaagcctctcagtgtgtggtactttgttacagtagcctttacaaacaaatatacctagcaaccaccataccttgttttctgtctgtataagttttgcctttgcaagaatgttacatagacagaatcctgcagtatgaagcttttgtgagtttgggttctttcacccagcataacacagttgagatgcatccatgctgttgcatgcatcggaagtctgttccttttggatgc-------tatttcactgctggatacaccacggcttatccattcaccagtggaaaggcatttgggtcacttctaattgggagcattataaataatgctgctatgaacatgtgtgtatagatctttgtgtggacataca
>gene=chr20_715487-716487; species=ponAbe
ggaggcacccagaaccagaaggggcaaggaatggattctcctctagagcctccagaggtagagtggatctgccaacaccttgatttcaggcatctggcttcagaactgaaagagaatacatttctgttgttttaagcctctcagtgtgtggtactttgttacagtagtctttacaaacaaatatacctagcaaccaccatgccttgttttctgtctgtataagttttgcctttgcaagaatgttacatagacagaatcctgcagtatgaagcttttgtgagtttggcttctttcactcagcataacacagttgagatgcatccatgctgttgcatgcatcagaagtctgttccttttggatgctgagtagtatttcactgctggatacaccacggcttatccattcaccagttgaaaggcatttgggtcactcctaattgggagcattataaatgacgctgctatgaacatgtgtgtatagatctttgtgcggacataca
>gene=chr20_715487-716487; species=rheMac
ggagccacccagaaccagaaggggcaaggaatggattctcctctagagcctctggaggtaaagtggctctgccagcaccttgatttcagacgtctggcttcagaactgaaagagaatacatctcagttgttttaagcctctcagtgtgtggtactttgttacagtagcctttataaacaaatatacctagcaaccaccataccttgttttctgtctgtataagttttgcctttgcaagaatgttacatagacagaatcctgcagtatgaagcttttgtgagtttgggttctttcacccagcataacacagttgagatgcatccatgctgttgcatgcatcggaagtctgttccttctggatgc-------tatttcactgctggatataccatggcttatccattcaccagtggaaaggcatttgggtcacttctaattgggagcattataaataatgctgctatgaacatgtgtgtatagatctttgtgtggacataca
>gene=chr20_732308-733308; species=hg19
TAGGAAAgtgcctggcgtgcagtaaacacgtgatacatttcagttgttattatcttcacaataatttttttgggtcaggcttgttattttccctgttttacagattaaggggcagagactcagagatgcgcagtaagtcgcctgagggttacgcagcaaataagcagggaagccagatgagaacctaCATGACAGAGTCACCCATGTGTGAGACTCCAAAGCCTCATTCAGgtgcacagagaggcggttgtgaggacgttcactgctgcgttgccttcagtagcttaacatcagaaacagcgcagatgtccaccaacaggggccacccagtaaaccccagcatgcccagccaaggagtgctttgtgctggttacaagaaatgaggtcacgctatacataggacatgggatcatctccaagacattctgttcagtaaaaagaacaTCTGAAAAAAAAGTTCCATAACCCACAGAAAATACTGCCAAATATTCCAAAAAATC
>gene=chr20_732308-733308; species=bosTau
tacaaatgtgcctggcatgtagtaagcatgtggtaaattttagatgtcataattctcacaataatattatggagcaagcttcaatagttcccctattttacaagtgaggagatagagactcagagatgcacagtaagctgcctga-ggtcacacagcaaataagcaggggtcccggattagaa-----gttagttagactt---------------caaagcc-catgAAAATGC--AGAGGGGCAGGTCTcaaggctttcatca---tgttattttcagtagcttaaaactggaaac--tgcagaggtccaccagcaga-gctgttctgt-ag-cccggcacacccaatcaggcagtgctttgcgctggttacaagcaacgaggccaccctctatgtgggacatggaaccatccccaaggcattttgttcagtaaaaagaacatctgaagaaaag-tTCCATAGCCCACAGGAAGCAAAGTCAAATCTTCTGTAAAATC
>gene=chr20_732308-733308; species=calJac
---------gcctggcatgcagtaaacacgtgatcagtttcagttgttattatcttcacaataattctat-gggtcaggcttgttattttccctgtttt--------------agagactcagagatgcacagtaagttgcctgagggttatgtaacaaataagcagggaagccaggttagaacccaCATGAGAGGGTCACCCATGTGTAAGACTCCaaagcctcactcaggtg--cagaggggcgggtatgaggatgttcatcgctgcattgctttcagtagcttaaaatcagaaacagtgcagatgtccaccaacaggggccacccagtaaaccccagcatgcccagccagggagtgctttgtgctggttacaagaaatgaggtcacgctatacataggatgtgggaccatctccaagacattctgttcagtaaaaagaacaTCTGAAAAAAAGGTTCCATAACCCACACAAAATCCTGCCAAATATTCCAAAAAATC
>gene=chr20_732308-733308; species=canFam
tggaaaagtatttggcatgcagtaagcatataacAAGTTTTAGTTGTtctaatcctcacaataattttatgggacaagcttctttagtttccctattgtaa-ggtaaggagacagagatgctgagatgcacaataaattgcctga-agtcacacagcaaataagcaggggatccagattagaactcacgtttgttagactt---------------caaagccTCATCCAAAtgcatagagaggcaggtctaaggattttcatcaccatgttgttttcagtagcttaaaatcagaagcagtgcagatgtccaccatcagcagCTGTTCAGTAAACCCTGTCATGCCCAGCCAGGAGGTGCTTCTTGCTGAGTACAAGAAACGAGGTCACCCTGTACACAGAGCATGGGACCATCTTTaaGACATTTTGTTCAGTAAAAAGGACACCTGAAAAAAAAATTCCATAACCAATAGGAAACAAAGCCAAACATTCCATAAAATC
>gene=chr20_732308-733308; species=equCab
tggaaaagtgccttgcgtgcagtaagcacggggtaaattttggttgttTGTattctcacaataattttatggggcaaactttgttattttccctatattacagataagaagacagagattgggagaggcatagtaaattacctga-ggtcacacagcaaagaagcaggagagccagattagaacccacgttcgttagactt---------------caaagccttgcccgagtgtacagagaggcaggtctgaggactttcatcactgtgttgttttctgtagtgtaaaattggaaacagtgcagctcttcaacaggggC---TGTCCAGTAAA-CCAGGCGTGCCCAGCCA-------------GCTGGTTACAAGAAACGAGGTCACCCTATACATAGGACACGGAACCATCTCCAAGACATTTTGTTCTGTAAAAAGAACATCTGAAAAGAAG-TTCCCTCACCCACAGGAAACAAAGCCAAAGATTCCATAAAACC
>gene=chr20_732308-733308; species=gorGor
--------------------------------------------------------------------------------------------------------------------------------------------------------------------------------------------------------------------------------------------------------------------------------------------------------------------------------------------------------------------------------------------------------------------------------------------------------------------------------------------------------------------
>gene=chr20_732308-733308; species=panTro
taggaaagtgcctggcgtgcagtaaacacgtgatacatttcagttgttattatcttcacaataatttttt-gggtcagacttgttattttccctgttttgcagaggaagaggcagagactcagagatgcgcagtaagttgcctgagggttacgcagccaataagcagggaagccagATGAGAAGCTACATGAGAGAGTCACCCATGTGTGAGACTCCAAAGCCTCATTcaggtgcacagagaggcgggtatgaggacgttcactgctgcattgccttcagtagcttcacatcagaaacagcgcagatgtccaccaacaggggccacccagtaaaccccagcacgcccagccaaggagtgctttgtgctggttacaagaaatgaggtcacgctatacataggacatgggatcatctccaagacattctgttcagtaaaaagaacaTCTGAAAAAAAAGTTCCATAACCCACAGAAAATACTGCCAAATATTCCAAAAAATC
>gene=chr20_732308-733308; species=papHam
-agaaaagcgcctggcatgcagtaaacacgtgataaatttcaattgttattatcttcacaataattttat-gggtcaggcttgttattttccctattttgcagacgaagaggcagagactcagagatgcacagtaagtcacctgagggttatgcagcaaataagcagggaagccagattagaacctaCACGAGAGAGTCGCCCATGTGTGAGACTCCaaagcctcactcgggtgcacagagaggcgggtttgaggacgttcactgctgcattgttttcagtagcttaacatgagaaacagtgcagatgtccaccaacaggggccacccagtaaaccccagcatgcccagccagggagtgctttgtgctggttacaagaaatgaggtcacgctatacataggacatgggatcatctccaagacattctgttcagtaaaaagaacaTCTGAAAAAAAAGTTCCATAACCCACAGAAAATACTGCCAAATATTCCAAAAAATC
>gene=chr20_732308-733308; species=ponAbe
tAGAAAAgtgcctggcatgcagtaaacacgtgataaatttcagttgttattatcttcacaataattttct-gggtcaggcttgttattttccctattttacagatgaagaggcagagactcagagatgtgcagtaagtcgcctga-ggttatgcagcaaat-agca-ggaagccagAT--AGACCTACATGAGAGAGTCACCCATATGTGAGACTC--------------------------------------------------------------------------------------------------------------------------------------------------------------------------------------------------------------------------------------------------------------------------------------------
>gene=chr20_732308-733308; species=rheMac
-agaaaagtgcctggcatgcagtaaacacgtgataaatttcaattgttattatcttcacaataattttat-gggtcaggcttgttattttccctattttgcagatgaagaggcagagactcagagatgcacagtaagtcacctgagggttatgcagcaaataagcagggaagccagattagaacctaCACGAGAGAGTCGCCCTTGTGTGAGACTCCAAAGCTTCACTCGGgtgcacagagaggcgggtttgaggacgttcactgctgcattgttttcagtagcttaacatgagaaacagtgcagatgtccaccaacaggggccacccagtaaaccccagcatgcccagccagggagtgctttgtgctggttacaagaaatgaggtcacgctatacataggacatgggatcatctccaagacattctgttcagtaaaaagaacaTCTGAAAAAAAAGTTCCATAACCCACAGAAAATACTGCCAAATATTCCAAAAAATC
>gene=chr20_800045-801045; species=hg19
ATTCTCTGATCTCAGGGACCTCAGACTTCTGGGGCCCTGTCCCCTACCTCTGTGTATGACCCTAGCTGGCTGAGGGCTGAAGGCTTGCTGTTGGCTCTTTCTGCACCCTCAGCCTTCTCCTTCCTCTTCCCTCTGCAGGACTCTGTCCTGGGTCCTTAGGAAGAGTCCAGGCCCCAGGACAGGGAAGTTGGGTCAGGCCTGGACCTCACATTCCCTGCCTGTCCCATGAGGTGGACAGTGAGAGGACAAATGCCTGGACCCCTGGCCCCAAACCCAAGAGCAGATGTACCGGAGAAGAGCTTCTTAGAGCACCAGGTGCCAGGGCTGCGGTGGAGAATCAGGGGGGCCCAGGGGAAGGGGCTGCAGATGAGGGAGGAGATAGATACGGAGGGCCTGTGTGCCTCCCAGATACAGGGCTGGCTTTCCCAGCCCAGAAGGTTCTTTCTGCCTTTCCCAGTCTTCTTCCATTCTCATTTCATGTTCACACTTTTGGCCATACC
>gene=chr20_800045-801045; species=bosTau
----CCTCACCCTCACCTCCTCACATGTCTGGGGTCCTGTTCCCCACC-------ATGACCCTGACTGGCTGGGGGTCAGAGGTCGGCTTCTGGCCCTTTCTGTGCCACAGACCTTCTCTCCCCTCTT-CCTCAGCAGGACTGTGTCCTGGGCTTTTAGGAA--------------GACCAGG--------GTCAGGCCTGGGCCTCAGTTTCCCTGTCTGCCCAGTGAGGTCTCGAGGGGGAGGTCTGCTGTGAAGGGGCCTGGCCCCAAACCTGAGAACAGATGTCCCAAGGCGGAGCTGCTCCGAGAACCAGAAGCCAGCCCTGAGGG-GAGAATCAGGGAGTCCTGGGGGAAGGAGGGCCG------------------AGCTT---------------CCCAGACACAGGGCTGGCTTTCCCAACCCAGAGTGTTCTTCCCGCCTTATCCCGGCTTCCTTCACTCTCATGGCACGTTCACAGTTTTGGCTATACC
>gene=chr20_800045-801045; species=calJac
ATTCCTTCATCCCAAGGACCTCAGACTTCTGGGGCCCTGTCCCCTCCCTCTGTGCATGACCCTGGCCAGCTGAGGACTGGAGGCTGGTTGTTGGCTCTTTCTGTGCCCTCGGCCTTCTCCTTCCTCTTCCCTCTGCAGGATTATGTCCTGGGTCCTCAGGAAGAGTCCAGGCCCCAGGACAGGGAACTTGGGTCAGGCCTGGACCTCAGTTTCCCTGCCTGTCCCATAAGGTGGACAGTGAGAGGATGGATGCCTGGGC-CCTGGCCCCAAGCCCAAGGGCAGATGTACCGGAGAA-AGCTGCTCAGAGCACCAGGTGCCAGGGCT---------------GGGAGCCCAGGAGAAGGGGCTGCAGACAGGGGAAG----AGGTGCACAGGGCCTGCACACCTCCCAGATACAGGGCTGGCCTTCCCGGCCCAGAAGGTTCCCTCTGCC-TTCCCAGGCTCCTTCCATTCTTATTTCATGTTCACACTTTTGGCCATACA
>gene=chr20_800045-801045; species=canFam
ACTTCCCCAT-CCAGAGACCTCACACTCCTGGGGTCCTATCCCCTACCTCTACCTATGACCCTGACTTGCTGGGGGCCAGACATGAGCTTTTGGCCCTTTGGGTGCACCGGGCCTTCTCTTTCCTCTTCTCTCTGTATGATTGTGTCTGAGGTCTTCAGGAAGAGTCCAGGCCCTGGAATAGGGAACCTGGGTCAGGCCTAGGCCTCAGTTTCTCTGACTGTCCAATGAGGTAGAC-GCAAGAGGGCAGATGCCTAGGTGCCGGGCCCCAGAACCGAGAGCTGGTATCCTGGGATAGAACC-GTCAGAGCACCAGGGGCCAGTACTAGGGGTGAGAATCAGGGTGTTCCAGGGGAAGGAGCCTCAGGGCAGGGCTG----GGCTGCACGGGG-----------CCCACACACAGGCCTGGCTTGCCAGGCCCAGAAAGTTCTTCCTCTCTTGCTCTGCCTTCCCCCGTTCTCGGTTCATGCTCACAGTTGTGGCCACACC
>gene=chr20_800045-801045; species=equCab
ACTCCCTTGTGTCAGAGACCCCACCCTTCTGGGCTGCTGTCCCCTACCTCTGACCATGACCCTGACTCGTT-GGGGCCAGAGGC-CGCTTCTGGTCCTTTCTGTGCCCTGGGCCTTCTCTTCCCTCTTCCCTCTGTAGGGTTGT-------GTCTTTAGGAAAAGCCCAGGCCCTGGAACAGGGGACCTGGGTCAGACCTGGGCCTCAGTTTCCCTGACCAGCGAGAGAGGTCCACAGTGGGAGGGCTGATGTGAAGGGACCTGGCCCCAAACCTGAGAACAGTTGTGCCGGGACGGAGCCGGTCAGAGCCCCAGATGCCAGTGCCGGGGGTGAGAATCAAAGCGTCCCGGGGGTAGGGGCCTCAGACAGGGAAGG----GA-TGCTCAGGA-----------CCCGCACACCGGACTGGTGTTCCCAGCCCAGAAAATTCTTC-CCACCTCACCCGCCTTCCTCCAATCTCATTTCACGTTCACAGTTTTGGCCATACC
>gene=chr20_800045-801045; species=gorGor
ATTCTCTGATCTCAGGGACCTCAGACTTCTGGGGCCCTGTCCCCTACCTCTGTGTATGACCCTAGCTGGCTGAGGGCTGAAGGCTTGCTGTTGGCTCTTTCTATGCCCTCAGCCTTCTCCTTCCTCTTCCCTCTGCAGGACTCTGTCCTGGGTCCTTAGGAAGAGTCCAGGCCCCAGGACAGGGAAGTTGGGTCAGGCCTGGACCTCACTTTCCCTGCCTGTCCCATGAGGTGGACAGTGAGAGGACAAATGCCTGGAC-CCTGGCCCCAAACCCAAGAGCAGATGTACCGGAGAAGAGCTTCTCAGAGCACCAGGTGCCAGGCCTGCGGTGGAGAATCAGGGGGGCCCAGGGGAAGGGGCTGCAGATGAGGGAGGAGATAGATA--GAGGGCC--TGTGCCTCCCAGATACAGGGCTGGCTTTCCCAG-CCAGAAGGTTCTTTCTGCCTTTCCCAGTCTTCTTCCATTCTCATTTCATGTTCACACTTTTGGCCATACC
>gene=chr20_800045-801045; species=panTro
--------------------------------------------------------------------------------------------------------------------------------------------------------------------------------------------------------------------------------------------------------------------------------------------------------------------------------------------------------------------------------------------------------------------------------------------------------------------------------------------------------------------
>gene=chr20_800045-801045; species=papHam
ATTCCCTCATCTCAGGGACCTCAGACTTCTGGGGCCCTGTCCCCTACCTCTGTGTACGACCCTGGCTGGCTGAGGGCTGAAGGCTGGCTGTTGGCTCTTTCTGTGCCCTTGGCCTTCTCCTTCCTCTTCCCTCTGCAGGACTGTGTCCTGGGTCCTTAGGAAGAGTCCAGGCCCCAGGACAGGACACTTGGGTCAGGCCTGGGCCTCAGTTTCCCTGCCTGTCCCATGAGGTGGACAGTGAGAGGACAGATGCCTGG---CCTGGCCCCAAACCCAAGAGCAGATGTACTGGAGAAGAGCTGTTCAGAGCACCAGGTGCCAGGGCTGGGGTGGAGAATCAAGGCGGCCCAGGGGAAGGGGCTGCAGATGGGGGAAGAGATAGATGCACAGGGCCTGTGTGCCTCCCAGATACAGTGCCGGCTTTCCCAGCCTGGAAGGTACTTTCTGCCTTTCCCAGTCTTCTTCCAGTTTCATTTCATGTTCACACTTTTGGCCATACC
>gene=chr20_800045-801045; species=ponAbe
ATTCCCTCATCTCAGGGACCTCAGACTTCTGGGGCCCTGTCCCCTACCTCTGTGTATGACCCTGGCTGGCTGAGGGCTGAAGGCTTGCTGTTGGCTGTTTCTGTGCCCTCAGCCTTCTCATTCCTCTTCCCTCTGCAGGACTGTGTCCTGGGTCCTTAGGAAGAGTCCAGGCCCCAGGACAGGGAAGTTGGGTCAGGCCTGGACCTCAGTTTCCCTGCCTGTCCCATGAGGTGGACAGTGAGAGGATAGATGCCTGGACCCCTGGCCCCAAACCCAAGAGCAGATG-------------------------CCAGGTGCCAGGGCTGCGGTGGAGAATCAGGGGGTCCCAGGGGAAGGGGCTGCAGATGGGGGAAGAGATAGATGCACAGGACCTGTGTGCCTCCCAGATACAGGGCCGGCTTTCCCAGCCCAGAAGGTTCTTTCTGCCTTTCCCAGTCTTCTTCCATTCTCATTTCATGTTCACACTTTTGGCCATACC
>gene=chr20_800045-801045; species=rheMac
ATTCCCTCATCTCAGGGACCTCAGACTTCTGGGGCCCTGTCCCCTACCTCTGTGTACCACCCTGGCTGGCTGAGGGCTGAAGGCTGGCTGTTGGCTCTTTCTGTGCCCTTGGCCTTCTCCTTCCTCTTCCCTCTGCAGGACTGTGTCCTGGGTCCTTAGGAAGAGTCCAGGCCCCAGGACAGGGAACTTGGGTCAGGCCTGGGCCTCAGTTTCCCTGCCTGTCCCATGAGGTGGACAGTGAGAGGACAGATGCCTGG---CCTGGCCCCAAACCCAAGAGCAGATGTACTGGAGAAGAGCTGTTCAGAGCACCAGGTGCCAGGGCTGGGGTGGAGAATCAAGGCGGCCCAGGGGAAGGGGCTGCAGATGGGGGAAGAGATAGATGCACAGGGCCTGTGTGCCTCCCAGATACAGTGCCGGCTTTCCCAGCCTGGAAGGTACTTTCTGCCTTTCCCAGTCTTCTTCCAGTTTCATTTCATGTTCACACTTTTGGCCATACC
>gene=chr20_844151-845151; species=hg19
caggaatgcacctgtagttaaacaagtggttctattactcactgggacaagaaagtgcacagcatggggaaccttggaatgtcttagtgagagtgttagaaaaggcttattataggattggtctcgtgttaggtgacttgaatagggtttgaggatgtggggtttttcttcagattggatgctctcaggaagtgagggtaattatgcagttgcgatcttaacaagtcttgtctatagagaaggcagactctggcaaggctaatgctgtcattgggaaagaagcagcggtcacttgtattagctgggactgaggggtgtttggtcattttcgtggcttggaaatgtgcatgatttgtctttgttcagacatgattacagagtgttccacttttcgtcttgattcatcaatcactgaggacctcatctgatgttggtgttctggggaatcattaacattggacaggacataagctgttctctgtgcatgttgggctgacttg
>gene=chr20_844151-845151; species=bosTau
--------------------------------------------------------------------------------------------------------------------------------------------------------------------------------------------------------------------------------------------------------------------------------------------------------------------------------------------------------------------------------------------------------------------------------------------------------------------------------------------------------------------
>gene=chr20_844151-845151; species=calJac
caggaaggcacctggagttaaac-agtggatctattactcagtgggacaagaaagggaacaccatggggaatcctggaacgtctcagt--tagtggtaggaaaggcttgttataggattggccttgtgttaggtgacttgag-agggtttgaagatgaggggtttttctttagactggatgctcttaggaagtggtggtaattttgtagagggaatcttaacaaatcttgtcggtagagaaggcagactcgagcagggctaacgctgtcattgagaaagaagcagtgatcacttgtattagctgggactggggggtgcttggtcatttttgtggtttggaaatgtgaatgacttgtctttgttcagacatgattacagagcgttccactttttgtcttgattcatcagtcactgagaatctcctctgatgttggtgttctgggcgatcattaatgttggataggacataagctcttccctatatgtgttgggccgacttg
>gene=chr20_844151-845151; species=canFam
tgggagcaccctgggagtcaggcaagtgggccgacgactcattgcagagagagaatgcacactgtggggagcctgag-gtgtctaaggaagagcgtgagaaaaggcttcttggaggattgggcttgcgttaggcaatctgaggagagtttaaggaagtcagtttc-tcttgaggttacgtgctttcaggaagtgggagtag-tagacagttgggctcccaatcaaccttctctggtgagaagccagactcgagtagggctaaggctctgagtgagataggggccgcagtca-ctgtatttgccagggtaggggcctgtgctgtcattttggtggcctggagatggtcaagttttgtctttgttcagacatgattacagagtggtctggcttttgtcttggttcatcgggcacagaataccttgtctgtttctg-tttcttgt--------ttctattcaacaagacatcagctggtgcccgtgaggatcaggctcagctg
>gene=chr20_844151-845151; species=equCab
caggatcacccctgtaggtaaacaagtgggttcgtgactcattgtggagagaggatacgtgccgtggggaacccaag-gtgtccctggaagggggtgagagacggcttgtatg-ggatcgggcttgtgtccggaggttggaggagagtttaaggaagtggggttcttctccgggttggatgctgtcaagaagtgggagaaactagatggttgggatcctggtaaatcttctctacagagaaggcagacgggagccaggataacgctgtcaggggagaagaggcagccgtca-cagga-tagccagcacggggg-atgtttggtcatttttgtgccttggaaatgtttacgtttcg----agttcagacgtgatcacagagtgatcttgcttttgtcttggttcatcagtcacagagcgtcttgtccgaggctgatgttctgcggca----ttgtgttccacaggac-tcggctgtcacccgagaggctcaggtggttcgg
>gene=chr20_844151-845151; species=gorGor
--------------------------------------------------------------------------------------------------------------------------------------------------------------------------------------------------------------------------------------------------------------------------------------------------------------------------------------------------------------------------------------------------------------------------------------------------------------------------------------------CTctgtgcatgctgggctgacttg
>gene=chr20_844151-845151; species=panTro
caggaatgcacctgtagttaagcaagtggttctgttactcactgggacaagaaagtgcacagcatggggaaccctggaatgtcttagtgagagggttagaaaaggcttattataggattggtctcctgttaggtgacttgattagggtttgaggatgtggggtttttcttcagattggacgctctcaggaagtgggggtaattatgcagttgcgatcttaacaagtcttgtctatagagaaggcagactctggcaaggctaatgctgtcattgggaaagaagcagtggtcacttgtattagctgggactggggggtgtttggtcattttcgtggcttggaaatgtgcatgatttgtctttgttcagacatgattacagagtgttccacttttcgtcttgattcatcaatcactgaggaccccatctgatgttggtgttctggggaatcattaacattggacaggacgtaagctgttctctgtgcatgctgggctgacgtg
>gene=chr20_844151-845151; species=papHam
caggaacgcacctgtagttaaataagtgggtctattactcatttggacaagaaagtgcacaccatggggaaccctggaatgtcttggtaagagtgttagaaaaggcttattataggattggccttttgttaggtgacttgaatagggtttgaggatgtgggatttttcttcagattggatgctttcaggaagtgggggtaattatgcagttgggatcttaacaagtcctttctatagagaaggcagactc-aacaaggctaacggtttcattgggaaagaagcagtggtcacttgtattagctgggactggggggtgtttggtcatttttgtggcttggaaatgtgcatgatttgtctttgttcaggcacagttacagagtgttccacattttgtcttgattcatcaatcactgaggacctcatctgatgttggtgttctgggcaatcattaacgttggacaggacataagctgtttcctgtgcgtgttgggctgactcg
>gene=chr20_844151-845151; species=ponAbe
caggaacgcacctgtagttaaacaagtgggtctattactcactgggacaagaaagtgcacaccatggggaaccctggaatgtcttagtaagagtgttagaaaaggcttattataggattgaccttgtgtcaggtgacttgaatagggtttgaggatgtggggtttttcttcagattggatgctctcagagagtgggggtaattatgcagctgggatctgaacaagtcttgtctatagagaaggcagattctggcaaggctaatgctgtcattgggaaagaagcagcggtcacttgtattcgctgggactggggggtgtttggtcattttcgtggcttggaaatgtgcatgatttgtctttgttcagacatgattacagagtgttccacttttcgtcttgattcatcaatcactgaggacctcatctgatgttggtgttctgggcaatcattaacgttggacaggacataagctgttccctgtgcgtgttgggctgacttg
>gene=chr20_844151-845151; species=rheMac
caggaacgcacctgtagttaaataagtgggtctattactcatttggacaagaaagtgcacaccatggggaaccctggaatgtcttggtaagagtgttagaaaaggcttattataggattggccttttgttaggtgacttgaatagggtttgaggatgtgggagttttcttcagattggatgctttcaggaagtgggggtgattatgcagttgggatcttaacaagtcctttctatagagaaggcagactc-aacaaggctaacggtttcattgggaaagaagcagtggtcacttgtattagctgggactggggggtgtttggtcatttttgtggcttggaaatgtgcatgatttgtctttgttcaggcacggttacagagtgttccacattttgtcttgattcatcaatcactgaggacctcatctgatgttggtgttctgggcaatcattaatgttggacaggacataagctgttccctgtgcgtgttgggctgactcg
>gene=chr20_905308-906308; species=hg19
gattgcaaaactgaccacagatgctacccacccctataagcatgctcctttgcagtgtgactctgcagttctccctattaagaggcaaagttcacttctccactcccttaatgctgacttgggccatgtgacttgctttggccaatgggacattttcaagcagaggcttgaaaagggcttgtgctctggggcttgctctcttgctgcacctggggccctgagaccaccatgtgaatgagtcctggctagcctgagggatgatgagacacacttggccaagtcatcctgtcatcccagctgatactaaaccatccaccagatttgtgagtgaggccatcctagaccatctatctagcccagccaaactggtgcggaccagaagcaaagtccagttggcctgcagagatgtgaaaaataaatgttttaagccactaaattttagaggtggtctgttagacagcaagcctgatacaGTTCCACCCAGCATTTtctttgctcaa
>gene=chr20_905308-906308; species=bosTau
gactgcaatactgaccacagatctc---cacccctgtaagcatgtttctttgcaatgtgtctttccagctcctccctttaagagatggagcctatgtctcca-ccccttgaagctggccttggccatgtgacttgctttggccagagcaacactttc--------gcttgaaagaggt-tgtgccctggggccgtctctcttgct-cacctggaaccctggaaccgtggtgtgagcaagccccagctagcctactggatgatgagagacatgtggtcaggtcatcctatcaccccagctgacattaaactgaactccagatgactagctaaagacattctagaca---------acacagtc---------cagaccagaaaaattgtccaggtgactcacagaacgat-gacaatagatttattaagccaccaaa-tttgggagAGATTTAGCACACATTAAGACTGATGTGGCTCCAGTCAGCTCTTCTTTTGTTCAG
>gene=chr20_905308-906308; species=calJac
gattgcaaaactgaccacagatgccacccacccccgtaaacatgctcctttgcaatgtgaccctgcagttctccctgttaagaggc-aagtctatttctctgctcccttaatgctgactt---------------ctttggccaatgggacgtttttgagcagatgattgaaaagggcttgtgttctggggcttgctctcttgctgcacctgggaccctgagactgccatgtgaatgagtcctggctagcc-------tgatgagaaacacttggccaagtcatccggtcatcccagctgacatcaaaccatccatcagattcatgagtgaggccatgctagaccatctatctagcccagccaaactggtacaaaccagaagcgaagtctagctggcctgcagagatgtgagaaataaatgtcttaagtcactaaattttggagctggtctgttagacagtaagactgatacaGTTCCACTTAGCTCTTTctttgctcaa
>gene=chr20_905308-906308; species=canFam
gattgcaaaattgaccacagattcctcccatctctgtgagcacgctgctttgcaatgtgactttccagctcctcccaccaagaggtggagtctatttctgca-tcccatgaagctgggtttgcccctctgacttgctttggccaatgcaacagtttgctcctgaagcttgaaaggagc-tgtgccttgggacttgctctcttgct-cactggggacatggggaccagggtgggaataagcct-tgctagcctgctggatgatgaaacacatgtggtcgtgtcatcctgtcaccctagctgacgttgaaccaacc-ccagatc---cagtgaggccatcctagacc---------acccaacc---------cagatgagaagaattgtccagttgacccacagaaacatgggaaataactgttcgaagccattaaattttgagaatggtttgttagacaggaaaagtgatataGCTCT-GCTAGCAATTTCTTTCCTCAG
>gene=chr20_905308-906308; species=equCab
gattgcaaaactgaccacagattgctcgcttcctc-taaccacgctcctttgcaataggactttgcagctcctcccactgagaggcggagtctacgtcttca-cccttggattctgggtttggccacgtgacttgctttggccaatggggtcttttcctccagaggcttgaaaggggc-tctgccctgggccttgctttcccgct-cacctgagtccatgggacc-gcgtgggagcgagcccgggctagcctgctgggtgatgagagacacatggccaagtcgtcttgtcaccccatctgacattgagccaacc-ccaga-------gtgtggccatcctagacc---------actcagcc---------ctgaccagaagaatcgtccactcgacccacagaaacatggggaacgaacgttttaagccaggaaactttgggaatggcttgttaGATAGTCCGACTGATACGACTCCAGTCAGCTCTTTctttgctcag
>gene=chr20_905308-906308; species=gorGor
gattgcaaaactgaccacagatgctacccacccctgtaagcatgctcctttgcagtgtgactctgcagttctccctattaagaggcaaagttcacttctccactcccttaatgctgacttgggccatgtgacttgctttggccaatgggacattttcaagcagaggcttgaaaagggcttgtgctctggggcttgctctcttgctgtacctgggaccctgagaccaccatgtgcatgagtcctggctagcctgagggatgatgagacacacttggccaagtcatcctgtcatcccagctgatactaaaccatccaccagatttgtgagtgaggccatcctagacc----atctagcccagccaaactggtgcagaccagaagcaaagtccagttggcctgcagagatgtgaaaaataaatgttttaagccactaaattttagaggtgttctgttagacagcaagactgatacaGTTCCAGCCAGCGTTTtctttgctcaa
>gene=chr20_905308-906308; species=panTro
gattgcaaaattgaccacagatgctacccacccctgtaagcatgctcctttgcagtgtgactctgcagttctccctattaagaggcaaagttcacttctccactcccttaatgctgacttgggccatgtgacttgctttggccaatgggacattttcaagcagaggcttgaaaagggcttgtgctctggggcttgctctcttgctgcacctgggaccctgagaccaccatgtgaatgagtcctggctagcctgagggatgatgagacacacttggccaagtcatcctgtcatcccagctgatactaaaccatccaccagatttgtgagtgaggccatcctagacaatctatctagcccagccaaactggtgcagaccagaagcaaagtccagttggcctgcagagatgtgaaaaataaatgttttaagccactaaattttagaggtggtctgttagacagcaagactgatacaGTTCCACCCAGCATTTtctttgctcaa
>gene=chr20_905308-906308; species=papHam
gattgcaaaactgaccacagatgctacccacccctgtaagcatgcttctttgcaatgtgactctgcagttctccctattaagaggcaaagttcacttcttcactcccttaatgctgacttgggccatgtgacttgctttggccaatggaacattttcaagcagaggcttgaaaagggcttgtgctctggggctagctctcttgctgcacctgggaccctgagaccaccatgtgaatgagtcctggctagcctgagggatgat--gacacacttggccaagtcatcctgtcatcccagctgatattaaaccatccaccaaatttgtgagtgaggccatcccagaccatctatctagcccagccaaactggtgcagaccagaaggaaagtccggttggcctgcagagatgtgagaaataaatgttttaagccactaaattttggaggtggtctgttagatggcaagactgataGAGTTCCACCCAGCATTTTctttgctcaa
>gene=chr20_905308-906308; species=ponAbe
gattgcaaaactgaccacagatgctacccaccgctgtaagcatgctcctttgcaatgtgactctgcagttctccctattaagaggcaaagttcacttctccactcacttaatgctgacttgggccatgtgacttgctttggccaatgggacattttcaagcagaggcttgaaaagggcttgtgctctggggcttgctctcttgctgcacctgggaccctgagaccaccatgtgaatgagtcctggctagcctgagggatgatgagacacacttggccaactcatcctgtcatcccagctgatactaaaccatccaccagatttgtgagtgaggccatcctagaccatttatctagcccagccaaactggtgcagaccagaagcaaagtccagttggcctgcagagatgtaagaaataaatgttttaagccactaaattttagaggtggtctgttagacagtaagactgatacaGTTCCACCCAGCATTTtctttgctcaa
>gene=chr20_905308-906308; species=rheMac
gattgcaaaactgaccacagatgctacccacccctgtaagcatgcttctttgcaatgtgactctgcagttctccctattaagaggcaaagttcacttcttcactcccttaatgctgacttgggccatgtgacttgctttggccaatggaacattttcaagcagaggcttgaaaagggcttgtgctctggggctagctctcttgctgcacctgggaccctgagaccaccatgtgaatgagtcctggctagcctgagggatgat--gacacacttggccaagtcatcctgtcatcccagctgatattaaaccatccaccagatttgtgagtgaggccatcccagaccatctatctagcccagccaaactggtgcagaccagaagcaaagtccggttggcctgcagagatgtgagaaataaatgttttaagccactaaattttggaggtggtctgttagacggcaagactgataGAGTTCCACCCAGCATTTTctttgctcaa
>gene=chr20_933378-934378; species=hg19
ATTTAAAGATCAGTTTTCAAAATGTCTCCTAAGTATTTCATTTTTGTTTTTCTCGACTTGGTAGTATATTCCCATGGCTAAAAATTCAAAAGGGACCAAAGATAAAGGTAAGcctcctctctttccatccactctaacctctccccacccagagccatcactgttactggtttctagagtgttttgtcacctgtaggttttgtgcattcatgaatcgtacacacgtgtattttccctccttcccgtccccccgcgtgggggcttactatgcgcgctgttctgcaacttgcttttttcacttggcaattcgtctcagggactgccccgtcattgtgtcaaatccttcctcgtggtgcttctcggccatgcggtgttgcactgagtgctgtgacattgtatcgcaatgcctgtcctctagatatttaggatgtttccagcattttgtgatcatacacaggactgcagggaacagctgtgtaagcaggtacacttgttctgca
>gene=chr20_933378-934378; species=bosTau
ATTTAATGACCAGTTTGCAAAATGTCTCCAAAGTATTTCATTTTTACTTTT-TGGACTTGGTAATATATTTCTATCTCTTAAAAGTTAAAGGGAAC--AAGAGAAAAGCAAATCTC----TTTTCCATGCCCTTTAACCGCAGCCC----------------------------------------------------------------------Aagcacac--------------------------------------------cacactctgctgtgcaagtagcctttcccaggtaacagtgggtctcgg-gagcactctgccagcacatcgcctgcttcctcaag---tttcctagctgcacagcattccattgcaagctatgcgattgtagtgtaacagatctcttagatatgttca-gatgtttccaatattttgtgatcacacatagc-ctgcaaggaatagccaagta-ccgtgtatgcttgtcccttt
>gene=chr20_933378-934378; species=calJac
ATTTAAAGATCAGTTTTCAAAATGTCCCCAAAGTGTTTCCTTTTTACTTTTCTCGACTTGGTAATATAT--CCATGGCTAAAAATTCAAAAGGAACCAAAGAGAAAAGTCAGTCttctctctttccaccctctctaacttcttcccacccaga-ccatctctgttactggtttctagagtgttttgtcacctgtaggttttgcgcattcatgaatcatacacacatgtattttcactcctgcccttccccccacatgggggcttactaggcatgctgttctgcaactcgcttttttcacttaataattcatctcagggactgcctggtcattgcgtcaaatgcttcctcacagtgcttctcagccacgcgttgttgcactgagcgctgtgagattgcatcgcagtgtctctcctgtagatgtttaggatgtttccaacgttttgtggtcatacacagggctgcagggaacaggcgtgtaagccggtacacttgttctgct
>gene=chr20_933378-934378; species=canFam
-------------------------------------------TTATTTTT-TGGAGTTGGTAGCATATTCCTATGTCTTAATAGTTAAAAGGAGCAAAAGAGAAAAG-TGCTCTC----CT-TCCACCTGCTGCAGTC----------------------------------------------------------------------------CTAG-------------------------------------------CCCCCGCGCAcacagttctgcaacttgcttttctcagttaataacgcgtcttggcgattgctctgtctgtgcattgaacacttcctcgtgattcttctcagcggcatggcattttattgagtgctatgcgattatatctttaccggtctcctacagaggtttaggatgtttctagtcttttgtgatcacacacagg-ctgcagggaagagctctgtg-tcatgcacacttgttctgca
>gene=chr20_933378-934378; species=equCab
--------------------------------------------------------------------------------------------------------------------------------------------------------------------------------------------------------------------------------------------------------------------------------------------------------------------------------------------------------------------------------------------------------------------------------------------------------------------------------------------------------------------
>gene=chr20_933378-934378; species=gorGor
ATTTAAAGATCAGTTTTCAAAATGTCTCCTAAGTATTTCATTTTTGCTTTTCTCGACTTGGTAGTATATTCCCATGGCTAAAAATTCAAAAGGAACCAAAGAGAAAGGTAAGcctcctctctttccatccactctaacctctccccacccagagccatcactgttactggtttctagagtgttttgtcagctgtaggttttgtgcattcatgaatcgtacacacgtgtattttcgctccttcccgtccccccgcgtgggggcttactatgcgcgctgttctgcaacttgcttttttcacttggcaattcgtctcagggactgccccgtcattgtgtcaaatccttcctcgtggtgcttctcggccatgcggtgttgcactgagtgctgtgagattgtatcgcaatgcctgtcctctagatatttaggatgtttccagcattttgtgatcatacacaggactgcagggaacagctgtgtAAGCAGGTACACTTGTTCTGCA
>gene=chr20_933378-934378; species=panTro
ATTTAAAGATCAGTTTTCAAAATGTCTCCTAAGTATTTCATTTTTGTTTTTCTCGACTTGGTAGTATATTCCCATAGCTAAAAATTCAAAAGGAACCAAAGAGAAAGGTAAGcctcctctctttccatccactctaacctctcccgacccagagccatcaccgttactggtttctagagtgttttgtcagctgtaggttttgtgcattcatgaatcgtacacatgtgtattttcgctccttcccgtccccccgcgtgggggcttactatgcgcgctgttctgcaacttgcttttttcacttggcaattcatctcagggactgccccgtcattgtgtcaaatcctccctcgtggtgcttctcggccatgcggtgctgcactgagtgctgtgagattgtatcgcaatgcctgtcctctagatatttaggatgtttccagcattttgtgatcatacacaggactgcagggaacagctgtgtaagcaggtacacttgttctgca
>gene=chr20_933378-934378; species=papHam
ATTTAAAGATCAGTTTTCAAAATGTCTCCTAAGTATTTCATTTTAATTTTTCTTGACTTGGTAATATATTCCCATGGCTAAAAATTCAAAAGGAACCAAAGAGAAAGGTAAGTctcctttctttccacccagtctaacctctccccacccggagccatcactgttactggtttctagagtgttttgtcacctgtaggtgttgtgaattcatgaatcatacacacgtgtgttttcactctttcccttccctccacgtgggggctaactatgcacactgttctgcaacttacttttttcacttaacaattcatctcaggga-tgccccgtcattgtgtcaaatctttcctcatggtgcttctcggccatgcggtgttgcactgagtgccatgagattgcgtcacaatgcctctcctctagatatttaggatgtttccagcgttttgtgatcatgcacaggactgcagggaacag--gtgtaagcaggtacacctgttctgct
>gene=chr20_933378-934378; species=ponAbe
ATTTAAAGATCAGTTTTCAAAATGTCTCCTAAGTATTTCATTTTTGTTTTTCTCGACTTGGTAATATATTCCCATGGCTAAAAATTCAAAAGGAACCAAAGAGAAAGGTAAGCTTCCTCtctttccacccactctaacctctccccacccagagccatcactgttactggtttctagagtgttttgtcacctgtaggttttgtgcattcttgaatcgtacacacgtgtattttcgctccttcccatcccccgacatgggggcttactatgcacgctgttctgcaacttgc-tttttcacttggcaattcatctcagggactgccccatcattgtgtcaaatccttcctcatggtgcttctcggccatgcagtgttgcactgagtgctgtgagattgtatcgcaatgcctgacctctagatatttaggatgtttccagcattttgtgatcatacataggactgtagggaacagctgtgtaagcaggtacacttgttctgtg
>gene=chr20_933378-934378; species=rheMac
ATTTAAAGATCAGTTTTCAAAATGTCTCGTAAGTATTTCATttttatttttcttgacttggtaatatattcccatggctaaaaattcaaaaggaaccaaagagaaaggtaagtctcctttctttccatccagtctaacctctccccacccagagccatcactgttactggtttctagagtgttttgtcacctgtaggtgttgtgaattcatgaatcatacacacgtgtattttcactccttcccttccccccacgtgggggctaactatgcacactgttctgcaacttacttttttcacttaacaattcatctcaggga-tgctccgtcattgtttcaaatccttcctcatggtgcttctcggccatgcggcgttgcactgagtgccgtgagattgcgtcacaatgcctctcctctagatatttaggatgtttccagcgttttgtgatcatgcacaggactgcagggaacagctgtgtaagcaggtacacctgttctgct
>gene=chr20_948443-949443; species=hg19
TGGGCTTAGACATGCACCTACTTCCCCTCTGTCTGTGCTGGGGTGAAAGGGTGGGATCTAAGCCCATGGTGTCTAGGAGCCCAGCACTAGCATAGAACAAGGGAGAAGCCACGTACTTTTGCACCTGTTGACCTCCTGGCCGCGGATGCCGAAGTACCCAGGGGGACAGTCGTGCAGGCACTTGCCGTACTGGCGGATGCCTTCCCGGCGGATGAACAGGAAGAGCCTCTGCTGGCAGGTGGAACAGCCGTTCTCCTCTGAGCAGATGATACAGCCTGTGCAGTTGCCCCCCAGGCCAGTGCCCACTGCCCACAAGACCAGGGCAGAAGGAGGGGGAAAGGGAGAGAGAGATGGTCAAACCATATATGCGAGCAGCTGAGATGGTCTCATTGGGATAGtaactgggcacatggccacccaaacaaaagactacatttcccaccttcccttacaactagatatggtcatgtgaccaacatctggccaatcagatgtaaggt
>gene=chr20_948443-949443; species=bosTau
TGGGCTCAGGCATACATT-GCTTCCCCAGGGGTT--GTTGTG-TTGAGAGGTGGGATGTGGACCAGGAGTGCGCAGGAGCGCAGTGCTAGCATAAGACAAGGGAGGGGCCACATACTTTTGCACCTGTTGACTTCCTGGCCGCGGACGCCGAAGTAGCCGGGGGGACAGTCGTGCACACACTTGCCGTACTGGCGGATACCTTCCCGACTGATAAACAGGAAGAGCCTCTGCTGGCAGGTTGAGCAGCCGTTCTCCTCTGAGCAGATAACACAGCCTGTGCAGTTGCCCCCTGGACCAGTGCCCACTGCCAGCCAGACCAGGGTGGAGGGT--GGGAAAGGGAGAGAGAGATAGTGAGACCACATGTGTCAGCAGCTCAGACTGTCTCATTGGGATAGtaattgagcacgtggccattcag----atgactgcacttccga--------tgcaactagatttggtcatgtgaccaaaacctggctagtaggttataaggt
>gene=chr20_948443-949443; species=calJac
TGGGCTTAGGCATGCATGTACTTCCCCTCTGGTTGTGGTGGGGTGAGAGGGTGGGATCTGAGCCCGC-ATGTCTAGGAGCCCAGCACTAGCCTAGAACAAGGGAGGAGCCACGTACTTTTGCACCTGTTGACCTCCTGGCCGCGGATGCCGAAGTAGCCAGGGGGACAGTCGTGCAGGCACTTGCCGTACTGACGGATGCCTTCCCGGCGGATGAACAGGAAGAGCCTCTGCTGGCAGGTGGAACAGCCGTTCTCCTCTGAGCAAATGATACAGCCTGTGCAGTTGCCCCCCAGGCCAGTGCCCACTGCCCACCAGACCAGGGCAGAAGGAGAAGGAAAGGGAGGGAGAGATGATCAAACATTATGTGTGAGCCGCTGAGACGGTGTCATTAGGATAGtaactgggcacatggccacccaaacaaaagactacatttcccagcttccattccaaccagatatggtcatgtgaccagaatctagccaatcagatgtaagGT
>gene=chr20_948443-949443; species=canFam
GGGGCTCAGGTACACAGC-ACTTCCCCTGTGGCCGTGTTGGG-GTGAGAGGTGGGATGT-GGCCAGA-GGTCTCAGGAGCCTGGCACAAGCACAGGACAAGGGAGGAGCCACGTACTTTTGCACCTGTTGACCTCCTGGCCGCGGACGCCGAAGTAGCCAGGGGGACAGTCATGCACACACTTGCCGTACTGGCGGATACCTTCCCGGCGGATGAATAGGAAGAGCCTCTGCTGGCAGGTGGAACAGCCATTTTCTTCTGAGCAGATGACACAGCCTGTGCAGTTGCCACCCAGACCAGTGCCCACTGCCAGCCAGACCAGGGCGGAAGGTGGGGATAGGGGAGAGAGAGAGAGCCAAACCATATATGTGAGCAGCTTAGACTGTCTCCTGTGTACAttaactgaacacgtggccacccagacaaacgactacatttccca--------tacaactagatacggtggtatgaccccaacttggccaaaggggtgtaagct
>gene=chr20_948443-949443; species=equCab
TGGGCTCAGGCACACGCCTGCTTCCCCCGTGGCTGTGCTGGG-GTGAGAGGTGGGATGTGGGCCAGAGGGGCCCAGGAGAGCAACGCGAGCACAGGACAAGGG-GGAGGCACGTACTTTTGCACCTGTTGACCTCCTGGCCGCGGATGCCGAAGTAGCCGGGGGGACAGTCGTGCACACACTTGCCGTACTGACGGATGCCCTCCCGGCGGATGAACAGAAACAGCCTCTGCTGGCAGGTGGAGCAGCCGTTCTCCTCTGAGCAGATGACACAGCCTGTGCAGTTGCCCCCCTGACCAGCTCCCACTGCCAGCCAGACGGGGGTGG-----GGAGGAGAGGGAGAGAGAGATGGTCAAACA--GTATGTCAGCAGCTCAGAGCATCTCACTGGGATAttaactgagcatgtagccaaccatacaaaagactacatttcccagtttcccttgcaactagatatggtcatgtgaccaaaatctggtcaatagggtataagat
>gene=chr20_948443-949443; species=gorGor
TGGGCTTAGACATGCACCTACTTCCCCTCTGTCTGTGCTGGGGTGAAAGGGTGGGATCTAAGCCCATGGTGTCTAGGAGCCCAGCACTAGCATAGAACAAGGGAGCAGCCACGTACTTTTGCACCTGTTGACCTCCTGGCCGCGGATGCCGAAGTACCCAGGGGGACAGTCGTGCAGGCACTTGCCGTACTGGCGGATGCCTTCCCGGCGGATGAACAGGAAGAGCCTCTGCTGGCAGGTGGAACAGCCGTTCTCCTCTGAGCAGATGATACAGCCTGTGCAGTTGCCCCCCAGGCCAGTGCCCACTGCCCACAAGACCAGGGCAGAAGGAGGGGGAAAGGGAGAGAGAGATGGTCAAACCATATATGCGAGCAGCTGAGATGGTCTCATTGGGATAGtaactgggcacatggccacccaaacaaaagactacatttcccaccttcccttacaactagatatgggcatgtgaccaaaatctggccaatcagatgtaaggt
>gene=chr20_948443-949443; species=panTro
TGGGCTTAGACATGCACCTACTTCCCCTCTGTCTGTGCTGGGGTGAAAGGGTGGGATCTAAGCCCATGGTGTCTAGGAGCCCAGCACTAGTATAGAACAAGGGAGAAGCCACGTACTTTTGCACCTGTTGACCTCCTGGCCGCGGATGCCGAAGTACCCAGGGGGACAGTCGTGCAGGCACTTGCCGTACTGGCGGATGCCTTCCCGGTGGATGAACAGGAAGAGCCTCTGCTGGCAGGTGGAACAGCCGTTCTCCTCTGAGCAGATGATACAGCCTGTGCAGTTGCCCCCCAGGCCAGTGCCCACTGCCCACAAGACCAGGGCAGAAGGAGGGGGAAAGGGAGAGAGAGATGGTCAAACCATATATGCGAGCAGCTGAGATGGTCTCATTGGGATAGtaactgggcacatggccacccaaacaaaagactacatttcccaccttcccttacaactggatatggtcatgtgaccaaaatctggccaatcagatgtaaggt
>gene=chr20_948443-949443; species=papHam
TGGGCTTAAACATGCATCTACTTCCCTGCTGTCTGTGCTGAGATGAGAGGGCGGGATCTAAGCCCGCGGTGTCTAGGAGCCTAGCACTAGCATAGAACAAGGGAGAAGCCACGTACTTTTGCACCTGTTGACCTCCTGGCCGCGGATGCCGAAGTAGCCAGGGGGACAGTCGTGCAGGCACTTGCCGTACTGGCGGATGCCTTCTCGGCGGATGAACAGGAAGAGCCTCTGCTGGCAGGTGGAACAGCCATTCTCCTCTGAGCAGATGATACAGCCCGTGCAGTTGCCCCCCAGGCCAGTGCCCACTGCCCGCCAGACCAGGACAGAAGGAGAGAGAAAGGGAGAGAGAGATGGTCAAACCATATATATGAACAGCTGAGATGGTCTCATTGGGATAGCaactgggcacacggccacccaaacaaaagactacatttcccagcttcccttacaactaaatatggtcatgtgacaaaaatctggcccatcagatgtaaggt
>gene=chr20_948443-949443; species=ponAbe
--GGCTTAGACATGCACCTACTTCCCCTCTGTCTGTGCTGGGGTGAAAGGGTGGGATCTAAGCCCGTGGTGTCTAGGAGCCCAGCACTAGCATAGAACAAGGGAGAAGCCACATACTTTTGCACCTGTTGACCTCCTGGCCGCGGATGCCGAAGTACCCAGGGGGACAGTCGTGCAGGCACTTGCCGTACTGGCGGATGCCTTCCCGGTGGATGAATAGGAAGAGCCTCTGCTGGCAGGTGGAACAGCCGTTCTCCTCTGAGCAGATGATACAGCCTGTGCAGTTGCCCCCCAGGCCAGTGCCCACTGCCCACCAGACCAGGGCAGAAGGAGGGGGAAAGGGAGAGAGAGATGGTCAAACCATATATGTGAGCAGCTGAGATGGTCTCATTGGGATAGtaactgggcacatggccacccaaacaaaatactacatttcccaccttcccttacaactagatatggtcatgtgaccaaaatctggccaatcagatgtaaggt
>gene=chr20_948443-949443; species=rheMac
TGGGCTTAA----------ACTTCCCTGCTGTCTGTGTTGAGATGAGAGGGCGGGATCTAAGCCCGCCGTGTCTAGGAGCCCAGCACTAGCATAGAACAAGGGAGAAGCCACGTACTTTTGCACCTGTTGACTTCCTGGCCGCGGATGCCGAAGTAGCCAGGGGGACAGTCGTGCAGACACTTGCCGTACTGGCGGATGCCTTCTCGGCGGATGAACAGGAAGAGCCTCTGCTGGCAGGTGGAACAGCCATTCTCCTCTGAGCAGATGATACAGCCCGTGCAGTTGCCCCCCAGGCCAGTGCCCACTGCCCGCCAGACCAGGACAGAAGGAGGGAGAAAGGGAGAGAGAGATGGTCAAACCATATATATGAACAGCTGAGATGGTCTCATTGGGATAGCaactgggcacacggccacccaaacaaaagactacatttcccagcttcccttacaactaaatatggtcatgtgacaaaaatctggcccatcagatgtaaggt
>gene=chr20_1007378-1008378; species=hg19
tttaagatcctcatagatgctgggtattagactgtggtcagatgcataatttgcaaaatttttctcccattctgtaggttgtcactttgttgatagtttcttttgctatgcagaagctctttagtttaattatgtcccatttgtcaatttttgctttcattgcaactgcttttggtgtcttcatcatgaaatacttgcccgtgcctatgtcctgaatggtattgcctaagttgttttccaggatttttatagtttgtgttttataAAATGTGAATTTCTTAATTGAGAGTAATGGGAAGCATTTATTCCTGTGCTCCTGAGTCACCGGTTTTCCTTTTTGATGAATTTTGATAATCATTTTTTCTCACTAAAATTTAAAGGTTTAATTTTTAAAAACTGAATGGTTTAAGCTTAGCCCTATAGTTCTTGAACCATGATTTTAATAATAATGATTTTTTAATCTTCATTGCTCTAGCACCTTTAAGAAGGATTCGTTTGAA
>gene=chr20_1007378-1008378; species=bosTau
-------------------------------------------------------------------------------------------------------------------------------------------------------------------------------------------------------------------------------------------------------------------------AAGGGTAAATTTCTTCATTGGGAGTGATGGGAAGCATTTGCTCCTGTGTTTAGGAACCATTGGGTTGCCTTTTCATTAAATTTTGATAATGATTTTCTTTTCttaaatttttaaattttatttaaaaaaCCCCAAATGG-TTGAGCTTAGTCCTATAGCTTTTGATCCACCATGATGGTAATAA---TTTTTTAATTTTCGTTTCTCTAGCACCTCCAAGTAGGATTGCTTTCAG
>gene=chr20_1007378-1008378; species=calJac
tttaagttcctcatagatgctggatattagactgtggtaggatgcatagtttgcaaaaattttctcccactctct------ttgctctgttgatagtttcttttgctatgctgaagctctttagtttaattaggtcccatttgccagtttttgctttcgttgccattgcttttggtgtcttcatcatgaaatatttgcctgtgcctatttcctaaaccgtattgcctaggttgttttccagaatttttataatttgggttttataAAATGTGAATTTCTTAATTGAGAGTAATGGGAAATGTTTATTCCTGTGCTTA-GAGTCACTGGTTTTCCTTTTTAATGAATTTTGATAATGATTTTTTCTTACTAAAATTTGAAGGTTTAATTTTACAAAACTGAATGGGTTAATATTAGATCTATAGTTCTTGAACCATGattttaataataacaatatattaatCTTGCTTGCTCAAGCACCTCCAAGAAGGATTCCTTTGAA
>gene=chr20_1007378-1008378; species=canFam
-----------------------------------------------------------------------------------------------------------------------------------------------------------------------------------------------------------------------------------------------------------------------------------------ATCTGGAGTGATGGGAAGCATTTGCTCCTGTGTTTAAGAGCCTTGGGgtttctttcttTTTGAATTTTAATAATGATTTTCTTTTCCTCAA-CTTGGAAGTTtatgtTTTT---ACTGCATGCTTTAAGCTTAGCCCTATAACTCTTGATTCATGATGATAATAGTGA---TTTTGTAATCCTCCTTTCTCTGGCATCTCCAAGGAAGGTTCCTTTCAA
>gene=chr20_1007378-1008378; species=equCab
----------------------------------------------------------------------------------------------------------------gaggcacgtgaggtcagtt-tgtccc-tttcttggtgttaactttga--tcacttgtgtccagtttctccactatgaagccatcgctttttcctttgtgattaa-----tttttcgggatgtactttaatatctttataatatctgtcct--AAAATGTGACTTTCTTGATTTGGAGTAATGGGAAGCATTTGCCCCTGTGTTCAAGAGCCGTTGGGTTTCCTTTTTACTGAATTTTGATACTTATTT--TTTTCTTAAA-TTTGCAGGTTTACTTTTTTAAGACTGAATGGTTTAAGCTTAGCTCTCTAGCTCTTGATCCATGATGATAATAGTGA---TTTTTTAATCCTCATTTCTCTAGCACTTCCGAGGAGGATTCCTTTCAA
>gene=chr20_1007378-1008378; species=gorGor
--------------------------------------------------------------------------------------------------------------------------------------------------------------------------------------------------------------------------------------------------------------------------------------------------------------------------------------------------------------------------------------------------------------------------------------------------------------------------------------------------------------------
>gene=chr20_1007378-1008378; species=panTro
tttaagatcctcccagatgctgggtattagactgtggtcagatgcataatttgcaaaacttttctcccattctgtaggttgtcactttgttgatagtttcttttgctatgcagaagctctttagtttaattatgtcccatttgtcaatttttgctttcattgcaactgcttttggtgtcttcatcatgaaatatttgcccgtgcctatgtcctgaatggtattgcctaagttgttttccaggatttttatagtttgtgttttataAAATGCGAATTTCTTAATTGAGAGTAATGGGAAGCATTTATTCCTGTGCTCATGAGTCACCGGTTTTCCTTTTTAATGAATTTTGATAATGATTTTTTCTCACTAAAATTTAAAGGTTTAATTTTTAAAAACTGAATGGTTTAAGCTTAGCCCTATAGTTCTTGAACCATGATTTTAATAATAACGATTTTTTAATCTTCATTGCTCTAGCACCTTTAAGAAGGATTCGTTTGAA
>gene=chr20_1007378-1008378; species=papHam
tttaagttccacatagatgctgggtattagactgtggtcagatgcatagtttgcaaaacttttctcccattctttagcttgtcactttgttgatagtttcttttgctgtgcagaagctctttagtttaattatgtctcatttgtcaatttctgctttcattgcaattgcttttggtgtcttcatcatgaaatatttgcccgtgcctaagtcctgaatggtattgcctaggttgttttccaggatttttatagtttgggttttaAACAATGCGGATTTCTTAATTGAGAGTAATGGGAAGCATTTATTCCTGTGCTTACAAGTCACCAGTTTTCCTTTTTAATGAATTTTGATAATGATTTTTTCTCACTAAAATTTAAAGGTTTAATTTTTTAAAACTCAATGGTTTAAGATTAGCCCTATAGTTCTTGAACCattattttaataataatgattttttaatCTTCATTGCTCTAGCACCTTTAAGAAGGATTCCTTTGAA
>gene=chr20_1007378-1008378; species=ponAbe
tttaagttcctcatagatgctgggtattagactgtggtcagatgcataatttgcaaaacttttctcccattctgtaggttgtcactttgttgataatttcttttgctgtgcagaagctctttagtttaattatgtcccatttgtcaatttttgttttcattgcaattgcttttggtgtcttcatcattaaatacttgcctgtgcctatgccctgaatggtattgcctaagttgttttccaggatttttatagtttgtgttttataAAATGCGAATTTCTTAATTGAGAGTAATGGGAAGCATTTATTCCTGTGCTCATGAGTCACCGGTTTTCCTTTTTAATGAATTTTGATAATGATTTTTTCT--CTAAAATTTAAAGGTTTAATTTTTAAAAACTGAATGGTTTAAGCTTAGCCCT-TAGTTCTTGAACCATGATTTTAATAATAACGATTTTTTAATCTTCATTGCTCTAGGACCTTTAAGAAGGATTCGTTTGAA
>gene=chr20_1007378-1008378; species=rheMac
tttaagttccacatagatgctgggtattagactgtggtcagatgcatagtttgcaaaacttttctcccattctttagattgtcactttgttgatagtttcttttgctgtgcagaagctctttagtttaattatttaat-tttgtcaatttttgctttcattgcaattgcttttggtgtcttcatcatgaaatagttgcccgtgcctaagtcctgaatggtattgcctaggttgttttccaggatttttatagtttgggttttaAACAATGCGAATTTCTTAATTGAGAGTAATGGGAAGCATTTATTCCTGTGCTTACAAGTCACCAGTTTTCCTTTTTAATGAATTTTGATAATGATTTTTTCTCACTAAAATTTAAAGGTTTAATTTTTTAAAACTCAATGGTTTAAGCTTAGCCCTATAGTTCTTGAACCattattttaataataatgattttttaatCTTCATTGCTCTAGCACCTTTAAGAAGGATTCCTTTGAA
>gene=chr20_1101428-1102428; species=hg19
GGGAGGCCCAGGAGCCTGGGGAATTAGGTTTTTGTAAGGCATTGCCACCTTTCCTCTATCTACCCCAGCACTAAATCTTGCATGCCCCCGAAGGAATGAGTGTTTGGATTGCAAACTAGAGTGTGGTGTATTTTTGCTTCTCTCTGCCTTTTCTCCTTGATTGCCATTGGGGCTCAGGTTGCACTTGTCCTTCTGTCGCTTCTGCTGAGTCTACTTTCATTCAGAGTGGAAACTGGAGAGGCATCTTTCCTATTAGTTTATTTAAGAAGAGGTTTAATTTTTCAGCCTGGGGCCAGCCAACTCAGCTGACTCAATTGTGTTTTCCAAGCTCAGAGGATATTTGTGTTGCCTCTCCAGCCATCTGCTGTTTCCACCCTTCTGGGGGTGATAAGAAGGAGAGGAAGGTCCCAAGAGTGTATGCTTGACTATACAAGTTGACAGTTAAATGGAAAGCTAGATTGTCTGCTTTCTCTTAGGTTTTGCTTCCTCTGTTACAGGGG
>gene=chr20_1101428-1102428; species=bosTau
GGGAGGCCCAGGAGAGTGCATA-TGGGGA-ATTGGAAAGCATTACCCACTGTCTTCTGTCCACTCCAGTGCTAGGTCAAGCATGCCC-CTGGGGGATGAGTGTTTGTGTTGCGCACTAAAGCGTGGTGTATTTTTGCTTCTCTCTG------CCC-TTAAATGCTTCTGGGGCTCAGGTTGTGCTTGTTGTCCTCTCACTTCTGC---GTTTACTTTCATTCAGAGTAGAAGTTGGAGGAGTATCTTTCCTATTAGTTTATTCAAGAGAGGTTTTAGTTTTCCAGCGTGGGGCCCACAGACTCAGCTGAGCCAGCGGTGTTTGCAAAGTTCAGAGAATGTTTGT----CTGAAGCAGCCGCCTCCTGCTCCCACCCTTCTAGGGGTGATAAGAGAGAGAGGAAGGTCCTGAAATTGTGTACTTGATCATTTACGTTGACAGTTAAATAGAAAGCTAAATTGTCTCCTTTCTCTTTGGTTCTATATTCTCTGGTTCAGGAA
>gene=chr20_1101428-1102428; species=calJac
GGGAGGCCCAGGAGCCTGGGGAATGGGGTTTTTGTAAGGCATTGCCACCTTTCCTCTATCTATCCCAGCACTAAATCTTGCATACCCCCAAAGGAATGGGTGTTTGGATTGCAAACTAGAGGGTGGTATATTTTTGCTTCTCTCTGCCCTTTCTCCTTGGTTGCCATTGGGGCTCAGATTGCACTTGTACTCCTGTCACTTCTGCTGAGTCTACTTTCATTCAGAGTAGAAGCTAGAGAGGCATCTTTCCTGTTAGTTTATTTAAAAGGAAGTTTAATTTTTCA-CCTGGGGCCAGCCAACTCAGCTGCCTCAATCGTGTTTTCCAAGTTCAGAGGATATTTGTGTTGCCTCTCCAGCCACCTCCTGTTCCCACCCTTCTGTGGGTGATAAGAGGGAAAGGAAGGTCCCAAGAGTGT------------ACAAGTTGACAGTTAAATGGAAAGCTAGATTGCCTACTTTCTCTTAGGTTTTGCCTCCTCTGTTATAGGGG
>gene=chr20_1101428-1102428; species=canFam
AGGAGGCCAGGGAGACCAGGGA-GGAGGGTTTTGAAAGACACTG-------------------CCCAGTGGCAAATCAGGCATGCCC-TCTGGGGTTGGGTGTTTGTATTGCTGTCTGAT-----GTGTCATCTTGCT--TCTGTGCCC--TGTC-TCCAGTGCTGCTCAAGCTCTGGTTGCACTTGTCCTCCTGTGACTTTTGCTAAGTCCACTTCCATG-AGAGTAGAAGTTAGAGAGGCAT-----CTATTAGTTTAATTAAGAGAGAGTTTAATTTTCTGGCCTGGGACCAGCAGACTCTGCTGAGT--------TCTTCTATGCTCAGAGGATGCTTATGTTGCCTCTCCAGCAACCTCCTGCCCCCACCCCTTG-TAGAGGTGA--TGAGAGAGGAAGGCTCCAAAAGTGTGTGCTTCATTATACAGATTGACAGTTAAATA----GCTGAATTGTCTGCTGGTCCTCTGGTTTTATCTCCTCTTGTGTGGGGC
>gene=chr20_1101428-1102428; species=equCab
GGGAGGCCGAGGAGAGT-GGGA-TGAGGGTTTTGAAAGGCGTTGCGCCCTGTCCTCTGTCCACCCCAGTGCTAAATCATG-GTGCCT-CTGAGGGGATGGGGTTGGTATTGTACCCCGGA-----GTGTAGTTTTCCTTCTCTCTGTCCTTTCTC-TTAAGTGCGGTGGGAGCTCAGGTTGCACTTGTCCTCCTCTCACTTCTGCTGGGTCTCCTTTCATTCAGAGTAGAAGTTGGCGAGGCATCTTTCCTGTTAGTTTATTTAAGAGAGGGTTTAATTTCCTAGTCTGAAACCAATAGTGTC-GCCCAGT-------------------CAGAGGGTGTTTATGTTGCCCCTCCAGCCACCTCCTGCCCCCACCCTTTT-GGGGTGATAAGAGAGAGAGGAAGGTCCCGAAAGTGTGTACTTGATCATATAAATTGACAGTTAAACGGAAAGCTAAGTTGTCTGCTTTCTCTTTGGTGTTGTCTCCTCTGGTACAAGGG
>gene=chr20_1101428-1102428; species=gorGor
GGGAGGCCCAGGAGCCTGGGGAATGAGGTTTTTGTAAGGCATTGCCACCTTTCCTCTATCTACCCCAGCACTAAATCTTGCATGCCCCCGAAGGAATGAGTGTTTGGATTGCAAACTAGAGTGTGGTGTATTTTTGCTTCTCTCTGCCTTTTCTCCTTGATTGCCATTGGGGCTCAGGTTGCACTTGTCCTTCTGTCGCTTCTGCTGAGTCTACTTTCGTTCAGAGTGGAAACTGGAGAGGCATCTTTCCTATTAGTTTATTTAAAAAGAGGTTTAATTTTTCAGCCTGGGGCCAGCCAACTCAGCTGACTCAATTGTGTTTTCCAAGTTCAGAGGATATTTGTGTTGCCTCTCCAGCCATCTGCTGTTTCCACCCTTCTGGGGGTGATAAGAAGGAGAGGAAGGTCCCAAGAGTGTGTGCTTGACTATACAAGTTGACAGTTAAATGGAAAGCTAGATTGTCTGCTTTCTCTTAGGTTTTGCCTCCTCTGTTACAGGGG
>gene=chr20_1101428-1102428; species=panTro
GGGAGGCCCAGGAGCCTGGGGAATGAGGTTTTTGTAAGGCATTGCCACCTTTCCTCTATCTACCCCAGCACTAAATCTTGCATGCCCCCGAAGGAATGAGTGTTTGGATTGCAAACTAGAGTGTGGTGTGTTTTTGCTTCTCTCTGCCTTTTCTCCTTGATTGCCATTGGGGCTCAGGTTGCACTTGTCCTTCTGTCGCTTCTGCTGAGTCTACTTTCGTTCAGAGTGGAAACTGGAGAGGCATCTTTCCTATTAGTTTATTTAAAAAGAGGTTTAATTTTTCAGCCTGGGGCCAGCCAACTCAGCTGATTCAATTGTGTTTTCCAAGCTCAGAGGATATTTGTGTTGCCTCTCCAGCCATCTGCTGTTTCCACCCTTCTGAGGGTGAT---AAGGAGAGGAAGGTCCCAAGAGTGTATGCTTGACTATACAAGTTGACAGTTAAATGGAAAGCTAGATTGTCTGCTTTCTCTTAGGTTTTGCCTCCTCTGTTACAGGGG
>gene=chr20_1101428-1102428; species=papHam
GGGAGGCCCAGGAGCCTGGGGAATGGGGTTTTTGTAAGGCATTGCCACCTTTCTTC--------------CTGAATCTTGCATGCTCTTGAAGGAATGGGTGTTTGGATTGCAAACTAGAGCGTGGTGTATTTTTGCTTCTCTCTGCCTTTTCTCCTTGATTGCCAGTGGGGCTCAGGTTGCACTTGTCCTCCTGTCACTTCTGCTGAGTCTACTTTCATTCAGAGTGGAAGCTGGAGAGGCATCTTTCCTGTCAGTTTATTTAAAAGGAGGTTTAATTTTTCAGCCTGGGGCCAGCCAACTCAGCTGACTTGATTGTATTTTCCAAGCTCAGAGGATATTTGTGTTGCCTCTCCTGCCATCTCCTGTTTCCACCCTTCTGGGGGTGAT---AACAAGAGGAAGGT-CCAAGAGTGTATGCTTGACTACACAAGTTGACAGTTAAATGGAAAGCTAGATTGTCTGCTTTCTCTTAGGTTTTACCTCCTCTGTTATAGGGG
>gene=chr20_1101428-1102428; species=ponAbe
GGAAGGCCCAGGAGCCTGGGGAATGAGGTTTTTGTAAGGCATTGCCACCTTTCCTCTGTCTACCCCAGCACTAAATCTTGCATGCCCCCGAAGGAATGAGTGTTTGGATTGCAAACTAGAGTGTGGTGTATTTTTGCTTCTCTCTGCCTTTTCTCCTTGATTGCCATTGGGGCTCAGGTTGCACTTGTCCTCCTGTCGCTTCTGCTGAGTCTACTTTTGTTCAGAGTGGAAGCTGGAGAGGCATCTTTCCTATTAGTTTATTTGAAAAGAGGTTTAATTTTTCAGCCT-GGGCCAGCCAACTCAGCTGACTCAATTGTGTTTTCCAAGCTCAGAGGATATTTGTGTTGCCTCTCCAGCCATCTGCTGTTTCCACCCTTCTGGGGGTGATAAGAAGGAGAGGAAGGTCCCAAGAGTGTATGCTTGACTATACAAGTTGACAGTTAAATGGAAAGCTAGATTGTCTGCTTTATCTTAGGTTTTGCCTCCTCTGTTACAGGAG
>gene=chr20_1101428-1102428; species=rheMac
GGGAGGCCCAGGACCCTGGGGAATGGGGTTTTTGTAAGGCATTGCCACCTTTCTTC--------------CTGAATCTTGCATGCTCTTGAAGGAATGGGTGTTTGGATTGCAAACTAGAGCGTGGTGTATTTTTGCTTCTCTCTGCCTTTTCTCCTTGATTGCCAGTGGGGCTCAGGTTGCACTTGTCCTCCTGTCACTTCTGCTGAGTCTACTTTCATTCAGAGTGGAAGCTGGAGAGGCATCTTTCCTGTTAGTTTATTTAAAAGGAGGTTTAATTTTTCAGCCTGGGGCCAGCCAACTCAGCTGACTCGATTGTATTTTCCAAGCTCAGAGGATATTTGTGTTGCCTCTCCTGCCATCTCCTGTTTCCACCCTTCTGGGGGTGAT---AACGAGAGGAAGGT-CCAAGAGTGTATGCTTGACTACACAAGTTGACAGTTAAATGGAAAGCTAGATTGTCTGCTTTCTCTTAGGTTTTACCTCCTCTGTTATAGGGG
>gene=chr20_1216308-1217308; species=hg19
TTTTTTCTATTTCCTTAGCCAGTGATATAGTTCACCAGTACCAAAGACCTGGAGTACTGCAATACCCTCCTACAAATCTTCCTCCAGTCTCTTCCCACATTTTATACATCTTTGTAAGAGCAATTGTCTTTAAATTCCATTTTTGATATATCACATTCCTCTGCTTAAGTGCCTTGGGTCCCTATAACTTACTGTATCACATACTTCTACCTATACTCAAGGCCCTCTGCCAATTTATCACCTTCTTTATTTTATCAGCTTTGTTTTACTCTTAATGTGGACTTTTTGCTCTAGTCAAGCAAATGTCTTACCACCCAACAAATACAATTTAGTTGTTCACATTTCTGTATCTTCCTTTACAATTTTAAAAGgtgggaagaacatgttcttagtaaatgggcagatttgggtttgaatctgaactttctctattgatttcctgtgtgacactgggcagattgcctaacctctttgagccttactgtccctatttgtaaagt
>gene=chr20_1216308-1217308; species=bosTau
-------TTTTTTTTTAG------------------------AAAGTT------------------------------------CAGTCTCTTCCCACATTTTATACATCTGTGCAA-AGCAGTTGTCCTCAAATTCCATTTTTTTC-CGTCACATTTC---TTTTAAGTGCCTTGGGTCCCTATAACTAACTGTAG---ATACTCCTGCCTATCCTCAAGGCACTCTACCAGTTTATCATCATCTTTATTCTATTAACTTTATTGTACCT-TAATACAGACTTTTTGCTCCAGTCAAGCAAATGTCTTACCAGTCACCCAATACAATTTAATTGTTCTCAGTTC--TGTCTTC---TACAGTTCAAGAAGgtgggaaaagtatcttcagagtagactgacagacctgggtttgaatctgagcttcctctgttgatttgctgggtgatattgggcagatcgcctaactcatctgagccttactg-ccctattcataaaat
>gene=chr20_1216308-1217308; species=calJac
TTTTTTCTATTTCCTTAGCCACTGATATAGTTCACCAGTACC-AAGTCCTGGAGTATTGCAATACCCTCCTGCAAATCTTCCTCTAGTTTCTTTCCACATTTTATACACATTTGTAAGAGCAATTGTCTTTAAATTCCATTTTTGATATATCGCATACCTCTGCTTAAGTGCATTGGGTCCCTGTGACTTACTGTATCATATATCTCTACCTATACTCAAGCCCCTTTGCCAATTTATCATCTTCTTTATTTTATCAGCTTTGTTTTACTCTTAATATGGTCTTTTTGCTCTAGTCAAGCAAATATCTTACCACCCAACCAATACAATTTAGTTGTTCACATTTCTGTATCTTCCTATACAATTTTAAAAGgtgggaagaacatgttcttagtaaatggacagatttgggtttgaatctgaactttctctattgatttgctgtgtgatattgggcagattgcctaacctctctgagccttacttcccctatttgtaaagt
>gene=chr20_1216308-1217308; species=canFam
TTC----TATTTCCCTAGCCACCAATGTATAT----AACACCAGTACTctggagtactgtAATACCCTCCTATATAT-----CCCAAGCTCTTCCTACATTTTATATATCTCTGCAAGAGCAATTGTCCTTAAATTCCATTTTTTCA-TATCACATTCCTCTACTTGAGTACCTTGGGTCCCTCTGACTT----TAG---AGACCCCTGCCTATCCTCAAGGCCCTCTACCAGTTTATTACCTTCTTTGTTTTATCAACTTTGTTTTACTC-TCACTACGACTTTTTGTTCAAGTTACAAAAATATCTTATTAGGCAACCAGTACAATTTAGCTATTCTCAGCTG--TGTCTCC---TACAATTCAGAA-agagggaagaacatgtttttagtataccaacagacctgagtttgaa--taagctttttctgttgccttgctgtgtgatattgggcaaattacctagcttctctgagctttacta-tcctatttgtaaaat
>gene=chr20_1216308-1217308; species=equCab
---------------------------------------------------------------------------------------------------------------------------------------------------------------------------------------------------------------------------------------------------------------------------------------------------------------------------------------------------------------------------------aggagagaaaagcatattcttagtagacctacagacctaggtttgaaactaacctttctctatcgacttgctatgtgatattgggcaaattacctagcttctctgagccttagtg-ccctatatgtaaaat
>gene=chr20_1216308-1217308; species=gorGor
--------------------------------------------------------------------------------------------------------------------------------------------------------------------------------------------------------------------------------------------------------------------------------------------------------------------------------------------------------------------------------------------------------------------------------------------------------------------------------------------------------------------
>gene=chr20_1216308-1217308; species=panTro
TTTTTTCTATTTCCTTAGCCAGTGATATAGTTCACCAGTACCAAAGAcctggagtactgcaataccctcctacaaatcttcctccagtctcttcccacattttatacatctttgtaagagcaattgtctttaaattccatttttgatatatcacattcctctgcttaagtgccttgggtccctatgacttactGTATCACATACTTCTACCTATACTCAAGGCCCTCTGCCAATTTATCACCTTCTTTATTTTATCAGCTTTGTTTTACTCTTAATGTGGACTTTTTGCTCTAGTCAAGCAAATGTCTTACCACCCAACAAATACAATTTAGTTGTTCACATTTCTGTATCTTCCTTTGCAATTTTAAAAGgtgggaagaacatgttcttagtaaatgggcagatttgggtttgaatctgaactttctctgttgatttcctgtgtgacactgggcagattgcctaacctctttgagccttactgtccctatttgtaaaat
>gene=chr20_1216308-1217308; species=papHam
TTTTTTCTATTTCCTTAGCCACTGATATAGTTCACCAGTACCAAAGACCTGGAGTATTGCAATA-CCTTCTACAAATCTTCCTCCAGTCTCTTCCCACATTTTTTATGCCTTTGTAAGAGCAATTGTCTTTAAATTCCATTTTCGATATATCACATTCCTCTGCTTAAGTGCCTTGGGTCCCTGTGACTTACTGTATGATATACCTCTATCTATACTCAAGG-CCTCTGCCAATTTATCACCTTCTTTATTTCATCAACTTTGTTTTCCTGTTAATGTGGACTTTTTGCTCTAGTCTAGCAAGTGTCTTGCCACCCAACCAGTACAATTTAGTTGTTCACATTTCTGTATCTTCCTTTACAATTTTAAAAGgtgggaagaacatgttcttagtaaatggacagattttggtttgaatctgaactttctctattgattttctgtgtgatattgggcaaattgcctaacctctctcagccttactg-ccccatttgtaaagt
>gene=chr20_1216308-1217308; species=ponAbe
TTTTTTCTATTTCCTTAGCCAGTGATATAGTTCACCAGTACCAAAGAcctggagtactgcaataccctcctacaaatcttcctccagtctcttcccacattttatacacctttgtaagagcaattgtctttaaattccacttttgatatatcacattcctctgcttaagtgccttgtgtccctgtgacttactgtatcacATATGTCTACCTACACTCAAGGCCCTCTGCCAATGTATCACCTTCTTTATTTTATCAGCTTTGTTTTACTCTTAATATGGACTTTTTGCTCTAGTCAAGCAAATATCTTACCA-CCAACCAATACAATTTAGTTGTTCACATTTCTGTATCTTCCTTTACAATTTTAAAAGgtgggaagaacatgttcttagtaaatggacagatttgggtttgaatctgaactttctctgttgatttgctgtgtgacactgggcagattgcctaacctctttgagccttactgtccctatttgtaaagt
>gene=chr20_1216308-1217308; species=rheMac
TTTTTTCTATTTCCTTAGCCACTGATATAGTTCACCAGTACCAAAGACCTGGAGTATTGCAATA-CCTTCTACAAATCTTCCTCCAGTCTCTTCCCACATTTTTTATGCCTTTGTAAGAGCAATTGTCTTTAAATTCCATTTTCGATATATCACATTCCTCTGCTTAAGTGCCTTGGGTCCCTGTGACTTACTGTATGATATACCTCTATCTATACTCAAGG-CCTCTGCCAATTTATCACCTTCTTTATTTCATCAACTTTGTTTTCCTGTTAATGTGGACTTTTTGCTCTAGTCTAGCAAGTGTCTTGCCACCCAACCAGTACAATTTAGTTGTTCACATTTCTGTATCTTCCTTTACAATTTTAAAAGgtgggaagaacatgttcttagtaaatggagagattttggtttgaatctgaactttctctattgattttctgtgtgatattgggcaaattgcctaacctctctcagccttactg-ccccatttgtaaagt
>gene=chr20_1340428-1341428; species=hg19
GGAAAATTCTGGTGCATCACTTAGTATTTATTTCAGGTATGGTTAGGACATTTCAGAATAAAGGATGGCTTCTTCTGGATGTATCTGAATTGATCTGCTGTCATATACTTATGAATCACATGCTCAGACCAAAGTACATAAAAAAGTCATTCTCTTTCCAGACAATTTTAGGGGTTTGTAACCTTGGTCTTATATTGCTCCATGGCCTATGAATTAGTAACAGGACTAGTGAAATTCCTAGTAACATAGTCCTGTTACTACAAGATTACCCATATCCTTTGATGATCCATCTACTGCAAACTCATAGAATTTACTGGACAGTCTTCTTCATTTTATGTAAGAATGACCACTGTATCATCATATGTCAATGTCCTGCATAACTGTCACCACCCCTCCATGCCGAATACCTGGTAGCTTGTGATGAGTTGAGAACCTCACTAAACAGTCTTATCCACATCCTCAGGTTCTCTGAGGTTTTCCTTCTGTCCAGTCCATGCACT
>gene=chr20_1340428-1341428; species=bosTau
--------------------------------------------------------------------------------------------------------------------------------------------------------------------------------------------------------------------------------------------------------------------------------------------------------------------------------------------------------------------------------------------------------------------------------------------------------------------------------------------------------------------
>gene=chr20_1340428-1341428; species=calJac
GGAACATTCTGGTGCATCCCTTAGTACTTATTTCAGGTATCGTTAGGACATTCCAGAATAAAAGATGATTTCTTCTTGATGTATCTGAGTTGATCTACTATCATATACTGATTAATCACAAGCTTAGACCAAAGTACACAAAACAGTCATTCTCTTGCCAGATAATTTTAGGGATTTGTAACCTTGGTCTTATACTACTCCATGGCCTATGAAAAAGTAACAGGACTAGTGAAATTC-------CATAGTCCTGTTACTACAAGATTACCCATATCTTTTGATGATCTATCTACTGCAAACTCATAGACTCTACTGAACAGTCTTATTCATTTTATGTAAGAATGACCACTGTATCATCATATGTCAATGTCCTGCATAACTGTCACCATCCCTCCATGCTGAATACCTCGTGGCTTGTGATGAGTTGAGAACCTCACTAAACAGTTTTATCCACATCCTCAGGTTCTCTGAGATTTTCCTTCTGTCCAGTCCATGCACT
>gene=chr20_1340428-1341428; species=canFam
GAAAAAGCTTGCTACATCATTTAGTACTTCCTTCAGGCAGGGGTAGGCAATTTCAGAATAAAGGATGGTTTCTTCTGGATCTTTTCGCATCGATCTGCTGTCATATGCTTACTAATCATGGGCTCAGACCAAAGTATATGAAAAAATCACTCTCTTGGCAGGGAATTTTAGGGGTTTATAACTTTGGTCTTATAGTG--TTGTGTCCTCTGAATTAGTAATAAG--------AGTA------------------------------------------------------------------------------TGGATA-TGCTCTTCATTTTATGCAAAAATAACTACCAGATCACA----------GTGATGCATAACTAACACCATCCCTCCATGTTGAATTCCCAGTGGCTTGTGATGAACTGGGTACCTCGCCAAACACACTTATCCACATTGTCAGGTTCTC-------TGTCTTCTGTCTAACCCATGCCCT
>gene=chr20_1340428-1341428; species=equCab
GGAAACGTTTAATGCATCACTTAGCACTTATTGCGGCAACCGGTAGGAGATTTCAGAGTACAGGATGGTTTCTTTTGGATTTATCTGAATTGGTCTGCTGTCATATACTTACTAATCACAAGCTCAGACCAAAATACATGAAAAAGTCATTCTCTTGCCAGGGAGTTTTGAGGGTTTGTAACCTTGGCCCTCTATTGCTCTGTGTCCCATG--TTAGGAACAGG--------AGTA------------------------------------------------------------------------------TGGACG-CGTTCTTCACCACGCGCGAGAACAACCAGCAGACTGCA----------GTCCCGGCTGCCTATCGC-------------------------GGCTCGTG-TGAGCTGAGGACCTCACT----GATCTTATCCACATCTTCAGGTTCTC-------CAAGGGTTGTCCAACCCACGCGCT
>gene=chr20_1340428-1341428; species=gorGor
GGAAAATTCTGATGCATCACTTAGTATTTATTTCAGGTATGGTTAGGACATTTCAGAATAAAGGATGGCTTCTTCTGGATGTATCTGAATTGATCTGCTGTCATATACTGATGAATAACA-GCTCAGACCAAAGTACATAAAAAAGTCATTCTCTTTCCAGACAATTTTAGGGGTTTGTAACCTTGGTCTTATATTGCTCCATGGCCTATGAGTTAGTAACAGGACTAGTGAAATTCCTAGTAACATAGTCCTGTT----------------------------------------------------------------------------------------------------------------------------------------------------------------------------------------------------------------------------------------------------
>gene=chr20_1340428-1341428; species=panTro
GGAAAATTCTGGTGCATCACTTAGTATTTATTTCAGGTATGGTTAGGACATTTCAGAATAAAGGATGGCTTCTTCTGGATGTATCTGAATTGATCTGCTGTCATATACTGATGAATCACATGCTCAGACCAAAGTACATAAAAAAGTCATTCTCTTTCCAGACAATTTTAGGGGTTTGTAACCTTGGTCTTATATTGCTCCATGGCCTATGAGTTAGTAACAGGACTAGTGAAATTCCTGGTAACATAGTCCTGTTACTACAAGATTACCCATATCCTTTGATGATCCATCTACTGCAAACTCATGGAATTTCCTGGACAGTCTTCTTCATTTTATGTAAGAATGACCACTGTATCATCATATGTCAATGTCCTGCATAACTGTCACCACCCCTCCATGCCGAATACCTGGTAGCTTGTGATGAGTTGAGAACCTCACTGAACAGTCTTATCCACATCCTCAGGTTCTCTGAGGTTTTCCTTCTGTCCAGTCCATGCACT
>gene=chr20_1340428-1341428; species=papHam
GGAAAATTCTGATGCATCACTTAGCACTTATTTCAGGTATGGTTAAGACATTTCAGAATAAAGGATGGTTTCTTCTGGATGTATCTGAATTGATCTGCTGTCATATACTGATGAATCACATGCTCAGACCAAAGTACATAAAAAAGTCATTCTCTTGCCAGAGAATTTTAGGGGTTTGTAACCTTGGTCTTATATTGCTCCATGGCCTATGAGTTAGTAACAGGACTAGTGAAATTCCTAGTAACATAGTCCTGTTACTACACGATTACCCATATCCTTTGATGATCCATCTACTGCAAACTCTTAGAATCTACTGGACAGTCGTCTTCGTTTTATGTAAGAATGACCACTGTATCATCATATGTCAATGTCTTGCATAACTGTCACCATCCCTCCATGCTGAATACCTGGTGGCTTGTGATGAGGTGAGAACCTCACTAAACAGTCTTATCCACATCTTCAGGTTCTCTGAGGTCTTCCTTCTGTCCAGTCCATGCATT
>gene=chr20_1340428-1341428; species=ponAbe
GGAAAATTCTGGTGCATCACTTAGTACTTATTTCAGGTATGGTTAGGACATTTCAGAATAAAGGATGGCTTCTCCTGGATGTATCTGTATTGATCTGCTGTCATATACTGATGAATCACATGCTCAGACCAAAGTACATAAAAATGTCATTCTCTTGCCAGATAATTTTAGGGGTTTGTAACCTTGGTCTTATATTGCTCCATGGCCTATGAGTTAGTAACAGGACTAGTGAAATTCCTAGTAACATAGTCGTGTTACTACAAGATTACCCATATCCTTTGATGATCCATCTACTGCAAACTCATAGAATTTACTGGACAGTCTTCTTCATTTTATGTAAGAATGACCACTGTATCATCATATGTCAATGTCCTGCATAACTGTCACCATCCCTCCATGCTGAATACCTGGTAGCTTGTGATGAGTTGAGAACCTCACTAAACAGTCTTATCTACATCCTCAGGTTCTCTGAGGTTTTCCTTTTGTCCAGTCCATGCACT
>gene=chr20_1340428-1341428; species=rheMac
GGAAAATTCTGGTGCATCACTTAGCACTTATTTCAGGTATGGTTAAGACATTTCAGAATAAAGGATGGTTTCTTCTGGATGTATCTGAATTGATCTGCTGTCATATACTGATGAATCACATGCTCAGACCAAAGTACATAAAAAAGTCATTCTCTTGCCAGAGAATTTTAGGGGTTTGTAACCTTGGTCTTATATTGCTCCATGGCCTATGAGTTAGTAACAGGACTAGTGAAATTCCTAGTAACATAGTCCTGTTACTACACGATTACCCATATCCTTTGATGATCCATCTACTGCAAACTCTTAGAATCTACTGGACAGTCTTCTTCGTTTTATGTAAGAATGACCACTGTATCATCATATGTCAATGTCTTGCATAACTGTCACCATCCCTCCATGCTGAATACCTGGTGGCTTGTGATGAGGTGAGAACCTCACTAAACAGTCTTATCCACATCTTCAGGTTCTCTGAGGTCTTCCTTCTGTCCAGTCCATGCATT
>gene=chr20_1345443-1346443; species=hg19
AAGTTTTTCACATGGATCATTAACTTTCAAATAATTAAAATTTTAGAGATGCAAGGTATCTTAAAGTTCATCTGGTCACTCTGACCACCCACATTCCCACTCTCATCCCAAGTTCATTTAATGGATGGAAAAACTCAAACAAAAGGTAGTTTGGCATCTAACCCTTAGCAAAGGTTAGATGTGGAATTAGAAGTTTTCCTGAATCCTAGGACTGTAGTATAACCATCATGCATTTCAAAAGTAAAACAAAAAAGGAAATTTAAAAAAAGAAAATACAGTAAGTAGCCACATAAACCGCTTCTAGCTGGGTCCACTGGtccccctgcttcttgtttattaacggaatctgttcaggggctctagggctcagagctttaggggagtctgagcccttctccagccctggggtgatgggtcttgattgatccaggtcaaATTCTCCACAGATTTAATTCTGGCCAATGAATATGAGAAGAAATGAGAAGGTGGAAAGGtgtctt
>gene=chr20_1345443-1346443; species=bosTau
AAGTTTCTCATTT-GATCACCGAATTTTAAATCAGTACAATTTTAGAGTTGGAAGTTATCTTAAAGTTCACTCAGTCACTCTGACCATGCACTCCCCAAATTCCACCCCAAATCCACTCAACAATTGGAAAAACTCATTAACAGGGTAGATCAGTGTCTAACCCATAGCAAAGTTCAGAAGCAGACTT---AGTTCTCCTGAATCTCAGGACTGTAATATAACCACCATGTTTCTCAAAAATTAAACAAAAAGGAAGAA------AAGGAAAAGAAAGTCAGTGTCAACATGAACCAGTTCCAGCTGGGCCTG-TGGTGCTCCTGTTTC---TTTATT------------------------------------------------------------------------------------------------------------------------------------------------------------------
>gene=chr20_1345443-1346443; species=calJac
AAGTTTCTCACGTGAATCATTAAATTTCATATAATTAAAATTTTAGAGTTGGAAGGTATCTTA------ATCTGGTCACTCTGACTGCCCATATTCCCACTCTCATCCCAAGTTCATTTAATGAATGAAAAAACTCAGACACAGGGTAATTTGGTGTCTAACCCTTAGCAAAGGTTAGATGTAGAATTAGACATTTTCCTGAATGCTAGGACTGTAGTATAA-CATCATGCATCTTAAAAG------------------------AAAGAAAATACAGTAAGTAGCCACATAAACCAGTTATAGCTGCGTCCATTGGtccccctgcttcttgtttattaacagaatctgttcagggactgtaaggctcagagcttcaggggagtctgagcccttctccagctctgggg-gatgggtcttgattgatccaggtcaaattcTCCACAGATTTAATTCTGGCCAATGAATATGAGAAGAAATGAGAAGATGGAACAGtgtttt
>gene=chr20_1345443-1346443; species=canFam
AAGTCTCTCACAT-GATTATCAAATTTAAAATAATTGCAATT-TAGAGCTGAAAGTCATCCTAAAATTCATGGGCTCACTTTGACC----------TGGTCCCCACCCTAAGTCCATTCAATGAGTGGGAAACCTCAGAAACAGCGTAATTGGGTGTTTAAGGCTTAGCGATGGTCAGAAGCAGAATC---AGTTTTCCTGGATCCTAGGGCTGTGATATAACCACCATGCTTCTCAGATATCA---ACGAAGGAAAAC------AATGAAAATACAGTCAGTAGCAACATCAACCAGTTCTAGCTGGGCCCAGGAATACCCCTGctcc---tttattaacaga---tgttgcagggctcagggactctgggcttcaggggagtttaagcccctcctcagtactggaaggagagtcctcaattggctcaaaccaaatgctccacagatctcattcttgtcagtgaactttag-------ggaAAAATGGGGTGGTGGGGT
>gene=chr20_1345443-1346443; species=equCab
----------------------------------------------------------------------------------------------------------------------------------------------------------------------------GGTCAGACGCAGGATTAGAAGTTTTCCTGAATCCTAGGACTGTGATATAACCATCACACTTCTCAAAAATAAAA-GGAAAAGAAAAA------AATTAAAACATGGTCAGTAGCAACATACACCAGTTCTGGCTGGGCCCAGCAGTGcccctgctgc---tttgagaacaga---tgttttggggctcggggtctctgggcttccggggagcctgag-ccttctccagcactggagggtgGGCTCTCAGCTGGTCCAGATCAAACTCTCCACAGCTTTAACTCTGGCCAACGAACACGAG-------GGAAAAATGGGTTGGTGGGAG
>gene=chr20_1345443-1346443; species=gorGor
AAGTTTCTCACATGGATCATTAACTTTCAAATAATTAAAATTTTAGAGATGCAAGGTATCTTAAAGTTCATCTGGTCACTCTGACCACCCACATTCCCACTCTCATCCCAAGTTCATTTAATGCATGGAAAAACTCAAACAAAAGGTAATTTGGCATCTAACCCTTAGCAAAGGTTAGATGTAGAATTAGAAGTTTTCCTGAATCCTAGGACTGTAGTATAACCATCATGCATTTCAAAAGTAAAACAAAAAAGGGAATTAAAAAAAAGAAAATACAGTAAGTAGCCACATAAACCACTTCTAGCTGGGTCCACTGGtccccctgcttcttgtttattaacggaatctgttcaggggctctagggctcagagctttaggggagtctgagcccttctccagccctggggcgatgggtcttgattgatccaggtcaaattcTCCACAGATTTAATTCTGGCCAATGAATATGAGAAGAAATGAGAAGGTGGAAGGGtgtctt
>gene=chr20_1345443-1346443; species=panTro
AAGTTTCTCACATGGATCATTAACTTTCAAATAATTaaaattttagagatgcaaggtatcttaaagttcatctggtcactctgaccacccaCATTCCCACTCTCATCCCAAGTTCATTTAATGGATGGAAAAACTCAAACAAAAGGTAATTTGGCATCTAACCCTTAGCAAAGGTTAGATGTAGAATTAGAAGTTTTCCTGAATCCTAGGACTGTAGTATAACCATCATGCATTTCCAAAGTAAAACAAAAAAGGAAATTTAAAAAAAGAAAATACAGTAAGTAGCCACATAAACCACTTCTAGCTGGGTCCACTGGTCCCCCTGcttcttgtttattaacggaatctgttcaggggctctagggctcagagctttaggggagtctgagcccttctccagccctgggatgatgggtcttgattgatccaggtcaaATTCTCCACAGATTTAATTCTGGCCAATGAATATGAGAAGAAATGAGAAGGTATAAGGGtgtctt
>gene=chr20_1345443-1346443; species=papHam
AAATTTCTCACATGGATCATTAAATTTCAAATAATTaaaattttaaagatggaaggtatcttaaagttcatctggtcACTGTGACCACCCACATTCCCACTCTCATCCCAAGTTCTTCTAATGGATGGAAAAACTCAGACAAAAGGTAATTTGGTGTCTAACCCTTAGCAAAGGTTAGATGTAGAATTAGAAGTTTTCCTGAATCCTAGGGCCGTAATATAACCATCATGCATTTCAAAAGTAAAACGAAAAAAGAAATTTAAAAAAAGAAAATACAGTAAGTAGTCCTATAAACCACTTCTAGCTGGGTCCACTGGtccccctgcttcttgtttattaacacaatctgttcaggggctctagggctcagagctttaggggagtctgagcccttctccagccctgaggtgatggttcttgattgatccaggtcaaATTCTCCACAGATTTAATTCTGGCCAATGAGTATGAGAAGAAATGAGGAAATGGAAGGGtgtcgt
>gene=chr20_1345443-1346443; species=ponAbe
AAGTTTCTCACAGGGATCATTAACTTTCAAATAATTAAAATTTTAGAGATGCAAGGTATCTTAAACTTCA---------TCTGACCACCCACATTCACACTCTCATCCCAAGTTCATTTAATGGATGGAAAAACTCAAACAGAAGGTAATTTGGCGTCTAACCCTTAGCAAAGGTTAGATGTAGAATTAGAAGTTTTCCTGAATCCTAGGACTGTAGTATAACCATCATGCATTTCAAAAGTAAACGGAAAAAGGAAATTAAAAAAAAGAAAATACAGTAAGTAGCCACATAAACCACTTCCAGCTGGGTCCACTGGtccccctgcttcttgtttattaacagaatctgttcaggggctctagggctcagagcttttggggagtctgagcccttcttcagccctggggcgatgggtcttgattgatctaggtcaaattcTCTAAAGATTTAATTCTGGCCAATGAGTATGAGAAGAAATGAGAAGGTGGAAGGGtgactt
>gene=chr20_1345443-1346443; species=rheMac
AAGTTTCTCACATGGATCATTAAATTTCAAATAATTaaaattttaaagatggaaggtatcttaaagttcatctggtcACTGTGACCACCCACATTCCCACTCTCATCCCAAGTTCTTCTAATGGATGGAAAAACTCAGACAAAAGGTAATTTAGTGTCTAACCCTTAGCAAAGGTTAGATGTAGAATTAGAAGTTTTCCTGAATCCTAGGACTGTAATATAACCATCATGCATTTCAAAAGTAAAACGAAAAAAGAAATTTAAAAAAAGAAAATACAGTAAGTAGTCCTATAAACCACTTCTAGCTGGGTCCACTGGTCCCCCTGcttcttgtttattaacacaatctgttcaggggctctagggctcagagctttaggggagtctgagcccttctccagccctggggtgatggttcttgattgatccaggtcaaATTCTCCACAGATTTAATTCTGGCCAATGAGTATGAGAAGAAATGAGGAAATGGAAGGGtgtctt
>gene=chr20_1634015-1635015; species=hg19
ttttcaacagtgtctgccacatggtgaacgttcaaaaattgtaaagttattGCTCAGTAGATTTCTGAGGCTTGGAGGCTTCAGTGGACATTAGATGACAAGGATAAGGATAAGGGTATGGATATGGATATAAATATAACTATAGTTATAGGTAATATAGGCAGACCTGTGTCACCTGTATCCCCACATTTTTTTCCTCATTTCTACCTTCATGGAAGAGGGAATTTCAGGATAAAAATGCACAGAAATTCTGCTTTGAGGGAAAATGCATTTTACCAAGAGAGAAGTTTGCTTATCTGTTGCTTCTATTAACAGATTGGAGGACTTTCAGTGGTAAGATTAGAGAAGTAGGAAGGAGGGAGAGTGGCTGGGCAATAGGGAAAACCACACATCTCTTCAATGTGCATTTCATATAGACTGAAAAAATGAGTTGAAGTTTACAGTAAAGAAAGTCTTTAAAATTCTGTGTGTGTttcagcatggtcacatgagatttatct
>gene=chr20_1634015-1635015; species=bosTau
tttccaac----tctggcccatgatgaatgtttagaaaatgaattgttattACTCATTAGATATCTGAGGAATGGAAGCTTCAACTAGCATTAGGTGATACAGATATAGACAGGGATGT-------GATATAGATA----TGGATATACAGATCATATAGGCAA----GAGTCTTTTTTAGCCTC-CATTC--CTCCTCATCCTTAACAGCACGAAAGAGGGGACTCTAAGATAGCAATGCAT-AAAATTCTGCTCA--------------TTTACCAGGAGAAAAGTATTCTTGTCTT-----------AAGAGTTTGG------GTGAGAGAGGTTTATAGAGAAGTAGAAAGCAAATTTTGTTGTTGAAAGCAAA----AACTTAACATATATTTA-TAT-CATTTCATATAGACTTAA--A----------------AATTAAAGAAGTCTTTGAAATCCCATGTGT-----------------------------
>gene=chr20_1634015-1635015; species=calJac
--------------------------------------------------------------------------------------------------------------------------------------------------------------------------------------------------------------------------------------------------------------------------------------------------------------------------------------------------------------------------------------------------------------------------------------------------------------------------------------------------------------------
>gene=chr20_1634015-1635015; species=canFam
TTTCCAGGTGTGTGTGCTACATGGTGAGTGTTCAGAAATTGGACACTTATTCCTCATGAGATTTCTGA--CATGGAGGCATCACCCAACATCAGATAATTGGGATTAGGACGAAGATAA-------GATTTAATTA------GAGATGCAGATCATACAGTCAG----TAGGCTGTTTTATCCTT-CTTTCCCCTCTTCCCACCCATCTACATGAAGGG-GGATCTCCAGAGTAGTAATGCAC-AAAGTTCTAGTCA-------------TTTTGTCAAGAGAGAAACTTGCTTTACTT-----------AAGAACTTAGTGGAGGGTGAGCAATAGGTTTAGAGA-ATTCAAAAGAGAGTGAGTAGCTGAGAGACAA--GGATCCAAATATCTGTTCAGTGTTAATTTTATGGAGACTGGA--CATGTTATGAAAAA---AAAAAGCAAAATGTTTAAAATCCCATGTGTG----------------------------
>gene=chr20_1634015-1635015; species=equCab
tttccaacagcgtctg-gacatggggagagttccgaaaCTGA--AGTGATTACTCATTAGA-TTCTGAGGGATGGAGTCTTCAGCTGACATTAGATGATATGGATATGGACATGGATAT-------AATTT------------AGACACAGATCAGATAGGCAG----GAGTCTTCTCTGTCCTC-CTCTCTCCCCCTCCCCTCTCTCAGCATGGAATA-GAGACTCCAAGATAGTAACGCAT-----------------------------------------GAGTTTGCTTCTCTG-----------AGGAGTTTGG-GGAGCATAAG-GATAAATTTAGAG--------AAGCAGGTGGGATGTTGGGAGACAG--AAAGTTAAACGTCTGTTCAATGTGCATTGCATGTAGACTGAA--AATGATATGAAGAAAGCAATAAGGAAAGTCTTTAAAATCCCGTGTGTGT---------------------------
>gene=chr20_1634015-1635015; species=gorGor
ctttcaacagtgtctgccacatggtgaacgttcaaaaattgtaaagttattGCTCAGTAGATTTCTGAGGCTT-GAGGCTTCAGTGGACATTAGATGACAAGGATAAGGATAAGGATATGGATACGGATATAAATATAACTATAGTTATAGGTAATATAGGCAGACCTGTGTCATCTGTATCCCCACATTTTTTTCCTCATTTCTACCTTCATGGAAGAGGGAATTTCAGGATAAAGATGCACAGAAATTCTGCTTTGAGGGAAAATGCATTTTACCAAGAGAGAAGTTTGCTTATCTGTTGCTTCTATTAACAGATTGGAGGACTTTCAGTGGTAAGATTAGAGAAGTAGGAAGGAGGGAGAGTGGCTGGGCAATAGGGAAAACCACACATCTCTTCAATGTGCATTTCATATAGACTGAAAAAATGAGTTGAAGTTTATAGTAAAGAAAGTCTTTAAAATCCTGTGTGTGTttcagcatggtcacatgagatttatct
>gene=chr20_1634015-1635015; species=panTro
ttttcaacagtgtctgccacatggtgaacgttcaaaaattgtaaagttattGCTCAGTAGATTTCTGAGGCTTGGAGGCTTCAGTGGACATTAGATGACAAGGATAAGGATAAGGATATGGATACGGATATAAATATAACTATAGTTATAGGTAATATAGGCAGACCTGTGTCACCTGTATCCCCACATTTTTTTCCTCATTTCTACCTTCATGGAAGAGGGAATTTCAGGATAAAGATGCACAGACATTCTGCTTTGAGGGAAAATGCATTTTACCAAGAGAGAAGTTTGCTTATCTGTTGCTTCTATTAACAGATTGGAGGACTTTCAGTGGTAAGATTAGAGAAGTAGGAAGGAGGGAGAGTGGCTGGGCAATAGGGAAAACCACACATCTCTTCAATGTGCATTTCATATAGACTGAAAAAATGAGTTGAAGTTTATAGTAAAGAAAGTCTTTAAAATCCTGTGTGTGTttcagcatggtcacatgagatttatct
>gene=chr20_1634015-1635015; species=papHam
tttccaacagtgtctgtcatatggtgaatgttcaaaaattgtaaagttattGCCTGGTAGATTTCTAAGGCTTGGAGGCTTCAGTGGACATTAGATGACAAGGATAAGGATAAGAATATGGATACGGATATAAATATAACTATAGTTATAGGTAATATAGGCAGATCTGTGTCATTTGTATCCTCACATTTTTTTCCTCATCTCTACCTTCATGGAAGAGGAAATTTCAGAATAGAAATGCACAGAAATTCAGTTTTGAGGGAAAATGCATTTTACCAAGGGAGAAGTTTGCTTACCTGTTGCTTATATTAACAGATTGGGGGACTTTGAGTGGTAAGATTAGAGAATTAGGAAGAAGGCAGAATGGCTGGGCAATAGAGAAAACCACACATCTCTTTAATGCGCATTTCATGTAGACTGAAAAAATGAGTTGAAGGTTATAGTAAAGAAAGCATTTAAAATCCTGTGTGTGTttcagcatggtcacatgagatttatct
>gene=chr20_1634015-1635015; species=ponAbe
ttttcaacagtgtctgccacatggttaatattcaaaaatTGCAAAGTTATTGCTCGGTAGATTTCTGAGGCTTGGAGGCTTCAGTGGACATTAGATGACAAGGATAAGGATAAGGATATGGATATGGATATAACTATAGTTATAGTTATAGGTAATATAGGCAGACCTATGTCACCTGTATCCCCACATTTTTTTCCTCATTTCTACCTTCATGGAAGAGGGACTTTCAGGATAAAAATGCACAGAAATTCTGCTTTGAGGGAAAATGCATTTTACCAAGAGAGAAGTTTGCTTATCTGTTGTTTATATTAACAGATTGGAGGACTTTTAGTGGTAAGATTAGAGAAGTAGGAGGAAGGGAGAATGGCTGGGCAATAGGGAAACCCACACATCTCTTTAATGTTCGTTTCATATAGACTGAAAAAATGAGTAGAAGGTTATAGTAAAGAAAGTCTTT----------------TTCAGCATGGttccatgagatttatct
>gene=chr20_1634015-1635015; species=rheMac
tttccaacagtgtctgtcatatggtgaatgttcaaaaattgtaaagttattGCCTGGTAGATTTCTAAGGCTTGGAGGCTTCAGTGTACATTAGATGACAAGGATAAGGATAAGGATATGGATACGGATATAAATATAACTATAGTTATAGGTAATATAGGCAGATCTGTGTCATTTGTGTCCTCACATTTTTTTCCTCATCTCTACCTTCATGGAAGAGGAAATTTCAGAATAGAAATGCACAGAAATTCAGTTTTGAGGGAAAATGCATTTTACCAAGGGAGAAGTTTGCTTACCTGTTGCTTATATTAACAGATTGGGGGACTTTGAGTGGTAAGATTAGAGAATTAGGAAGAAGGCAGAATGGCTGGGCAATAGAGAAAACCATACATCTCTTTAATGTGCATTTCATGTAGACTGAAAAAATGAGTTGAAGGTTATAGTAAAGAAAGTATTTAAAATCCTGTGTGTGTttcatcatggtcacatgagatttatct
>gene=chr20_1788428-1789428; species=hg19
GACTGCATCAAGCCCCAGGGCCATGCTGGCATATTTCATGAAATTAAACTGGCACCAGGAATTCATATCATTCTATTTCCTTTACACCCTGACTGAACCCCAAGTCTGGAGGAGACTTTGCAGAACTGGCTACATTGCTAAGCAGGGCACAGGCCCAGTTAAATGAGGCACCTTTCTGCTCCAGCTCCAAGCTTCTCTGTTCTGACCCCGGTCTTTCTTGCCTTTGCCTCACCCCTGTTCGAGGACATGCAGTGACTCCCTGTTCCCCTCAAGTTCAGTTTTGCCTTTCTCCAAATGCTCCTTGTAAGGACTGGGGAGAATACGGTTCCATcctttcggtgaatttcagtttctgcatctgtcaaatgggaggaaataatccctgctttgctaagtaattgaaatgttgaggaccacacaggacaaggaataggaatggcctttgcaGGGCAGAGCAGGCGAGGGGCACAATCCCACTGGATCTGAGTAGTATTTAGAAG
>gene=chr20_1788428-1789428; species=bosTau
ACCTGCATCAAATCCCCGTGTTTGGCAGGCATACTTCATGGAATTAAACTGGCACCTGGAATTCATTTCACTCCATTTCCTCTACACCCTGAAAGAACCCCAGGTCATGAGGAAAGTTTACACAACTGTTTA-ATTGTTAAGCAGTGATTGGGCCCAATTACATGAGGCACC------TTCCAGTTCTGAGGTCCTCCATTCTGACCCCAATTCTTCTTGCCTTTAATTTACC-CTGTTTGAGAATCTACAGTGGCTCCG-GATCCCCTTGGATTCAGCTTTGCCCTGC--AAAGGGG-------ATGGAGAAGGGGAAAGGtgattcta--tttttggtgaccctcagtttctgcatctctcaaatgggagg-gataattcccagtctactaacttgttcacttgctgaggaccacgtaggacgagggataggaacggcttttgtagacCAGAGCCAGACA-GGATGCAGTCTCCACTTTAGCAGATTGCA--------
>gene=chr20_1788428-1789428; species=calJac
ACCTGTGTGAAGCCCCAGGGCCATGGTGACATAGTCCATGAACTGAAACTGGCACCAGGAACTCATATAATTTTATTTCCTTTACACCCTGACTGAACCCCAAGTCTGG----------GCAGAACTGGGTGCATTGCTAAGGAGGGCATAGGCCCAGTTAAATGAGGCACCTTCCTGCTCCAGCTCCAATCTTCTGTCTTCTGACCCCAGTCTTTCTTGCCTTTACTTCACCCCTGTTTGAGGACATGCAGTGACTCCCTGTTCCCCTCAAATTCAGTTCTGCCTTTCTCCAAATGC-CCTGGTAAGGACTGGGGAGAAGACGGTTCCATCCTTTGGGtgaatctcagtttctgcatctgacagatgggaggaaataatccctgctctgctaagtaattgaaatgttgaggatcacataggacaaggaatgggaatggcctttgcaGGCCAGAGCAGGTGACAGGCATTGTCCCTCCGGATCAGAGTGGTATTTAGAAG
>gene=chr20_1788428-1789428; species=canFam
-------------------GTCAGGCAGGCACAGTCCATGATATCAAGCTGGCACCAGGAATTCATGTCATTCCATTTCCTTTATACCCGGAATGAACCCCAGACCACGAGGAGACT--GTAGAATTGGCTACCTTGCTAAGCTATGGTTGGGCCCAATACAAtgaggtgcc------ttccagctctgaggttctctattctaACCCCAGATCTTCTTGCCTTTACCTCACC-CTGTTCCAGAATATCCAGTGGCTTCCACACCCTCTTGGCTTCAGCTTTGCCGTGAGGTAGAGGGAGGGAGTGTACAGGAAGGGAAAgatgattccatcctttctgggagtctcagtctttgcatctgtcaaatgggagg-aataatccctcctcTGCTGACTTAAACAGGTGCTGAGGACCACACAGGACAAGGGATAGGACTGGTCATTGCAGAACAGAACTGGTGAGGCATGCAGAACCCACTTGGGCAGATTGCA--------
>gene=chr20_1788428-1789428; species=equCab
GCCCGCACCAAG-CCCAGCCTCAGGCAGGCCTGGTTCAAGAAATCAAACTGGCACCAGGGCTTCACATCATTCTGTTCCCTTTACGCCCTGAAGGAGCCCCAGCCCATGAGGAGACTCCACAGAACTGGCTGCAGGGCCAAGCGGCAGTCAGGCTGAGTTGAATGAAGCGCC------TCCCAGCTCTGAGGT-------TCTGACCCCAGTTCTTCTTGCCTTGACTTCACC-CCGTTGGAGAACATACCGTGGCTCCCAGATCCCCTCGGGTTCAGTTTTACCCTGC--CAAGGGGGACGAGG-----GAAAGGGACAG-TGGTCCCATCCTTTTGGtgagtctccgttcccgcatctgtcaaatgcgagg-aat-acccctgctctgctagcttattcgggtgtcgaggaccacacaggacaagggggaggaacgggctttgcagacCAGGGCTGGTGCAGCATGCAGAACCCACTTCAGCAGACTGCCTGTAGGG-
>gene=chr20_1788428-1789428; species=gorGor
GACTGCATCAAGCCCCAAGGCCATGCTGGCATGTTTCATGAAATTAAACTGGCACCAGGAATTCATATCATTCTATTTCCTTTACACCCTGACTGAACCCCAAGTCTGGAGGAGACTTTGCAGAACTGGCTACATTGCTAAGCAGGGCACAGGCCCAGTTAAATGAGGCACCTTTCTGCTCCAGCTCCAAGCTTCTCTGTTCTGACCCCAGTCTTTCTTGCCTTTGCCTCACCCCTGTTTGAGGACATGCAGTGACTCCCTGTTCCCCTCAAGTTCAGTTTTGCCTTTCTCCAAATGCTCCTTGTAGGGACTGGGGAGAATACGGTTCCATcctttcggtgaatttcagtttctgcatctgtcaaatgggaggaaataatctctgctttgctaagtaattgaaatgttgaggaccacacaggacaaggaataggaatggcctttgcaGGCCAGAGCAGGTGAGGGGCACAATCCCACTGGATCTGAGTAGTAGTTAGAAG
>gene=chr20_1788428-1789428; species=panTro
GACTGCATCAAGCCCCAGGGCCATGCTGGCATATTTCATGAAATCAAACTGGCACCAGGAATTCATATCATTCTATTTCCTTTACACCCTAACTGAACTCCAAGTCTGGAGGAGACTTTGCAGAACTGGCTACATTGCTAAGCAGGGCACAGGCCCAGTTAAATGAGGCACCTTTCTGCTCCAGCTCCAAGCTTCTCTGTTCTGACCTCAGTCTTTCTTGCCTTTGCCTCACCCCTGTTCGAGGACATGCAGTGACTCCCTGTTCCCCTCAAGTTCAGTTTTGCCTTTCTCCAAATGCTCCTTGTAAGGACTGGGGAGAATACGGTTCCATcctttcggtgaattccagtttctgcgtctgtcaaatgggaggaaataatccctgctttgcTAAGTAATGGAAATGTTGAGGACCACACAGGACAAGGAATAGGAATGGCCTTTGCAGGCCAGAGCAGGTGAGGGGCACAATCCCACTGGATCTGAGTAGTATTTAGAAG
>gene=chr20_1788428-1789428; species=papHam
GCCTGCATCAAGCCCCAAGGCCATGCTGGCATATTTCATGAAATTAAACTGGTACCAGGAATTCATATCATTCTATTTCCTTTACACCCTGACTGGACCCCAAGTCTGGAGGAGGCTTTGCAGAACTGGCTACATTGCTAAGCAGGGCACAGGTCCAGGTAAATGAGGCACCTTTCCGCTCCAGTTCCAAGCTTCTCTGTTCTGACCCCAGTCTTTCGTGCCTTCTTCTCACCCCTCTTCGAGGACATGCAGTGACTCCCTGTTCCTCTCAAGTTCAGTTTTGCCTTTCTCCAAACGCTCCTTGTAAGGACTGGGGAGGAGACAGTTCCATCCTTTTGGtgaatttcagtttctgcatctgtcacatgggaagaaataatccctgctttgctaagtaattgaaatgttgaggaccacacaggacaaggaacaggaatggcctttgtaGGCCAGAGCAGGTGAGGGGCACAGTCCCACTGGAGCAGAGTGGTATTTAGAAG
>gene=chr20_1788428-1789428; species=ponAbe
GCCTGCATCAAGCCCCAGGGCCATGCTGGCATATTTCATGAAATTAAACTGGCACCAGGAATTCATATCATTCTATTTCCTTTACACCCTGACTGAACCCCAAGTCTGGAGGAGACTTTGCAGAACTGGCTACATTGCTATGCAGGGCACAGGCCCAGTTAAATGAGGCACCTTTCTGCTCCAGCTCGAAGCTTCTCTGTTCTGACCCCAGTCTTTCTTGCCTTTGCCTTACCCCTGTTCGAGGACATGCAGTGACTCCCTGTTCCCCTCAAGTTCAGTTTTGCCTTTCTCCAAATGCTCCTCGTAAGGACTGGGGAGGATACGGTTCCATCCTTTTGGtgaatttcagtttctgcatctgtcaaatgggaggaaataatccctgctttgctaagtaattgaaatgttgaggaccacacaggacaaggaataggaatggcctttgcaGGCCAGAGCAGGTGAGGGGCACAATCCCACTGGATCTGAGTAGTATTTAGAAG
>gene=chr20_1788428-1789428; species=rheMac
GCCTGCATCAAGCCCCAAGGCTATGCTGGCATATTTCATGAAATTAAACTGGCACCAGGAATTCATATCATTCTATTTCCTTTACACCCTGACTGGACCCCAAGTCTGGAGGAGGCTTTGCAGAACTGGCTACATTGCTAAGCAGGGCATAGGTCCAGGTAAATGAGGCACCTTTCCGCTCCAGTTCCAAGCTGCTCTGTTCTGACCCCAGTCTTTCGTGCCTTCTTCTCACCCCTCTTCGAGGACATGCAGTGACTCCCTGTTCCTCTCAAGTTCAGTTTTGCCTTTCTCCAAATGCTCCTTGTAAGGACTGGGGAAGAGACAGTTCCATCCTTTTGGtgaatttcagtttctgcatctgtcacatgggaagaaataatccctgctttgctaagtaattgaaatgttgaggaccacacgggacaaGGAACAGGAATGGCCTTTGTAGGCCAGAGCAGGTGAGGGGCACAGTCCCACTGGAGCAGAGTGGTATTTAGAAG
>gene=chr20_1798159-1799159; species=hg19
GTGGATTATGAGATCACAGAAGGACTACAGTCCACCCTACACTCCAGGTTGGACAATAGCAGCTGACTcaggtgctgtgccaagccctttgcagtgaggcctcctgtaggcaccgtggcgatcctatgatgtagataggcattgttagccccattttccagacaagaaagccaaggctccaaaagactgagtaagggccccaagggggttggcagggattggcagagctgatgcttgaactcggggttgcctgtcttctaaaccacactctgttaactggtctgctctgccccACCCTCTGTGCATCAAAGGCAGGCAATGCTTCACCCCACTCTCAGGCACTGAGGAAGGCAGCAGAGGGGCCGGGCTGGGAACAAGGGGCTTCCCTCCATTGGAGGCCATTGTGCTCACAAGCCACACACTCGCACCTGCACGCAGGCTGCAGAGCCCATCAGGTCTCCTCATCCACCCCTCCATGTCAGCCTCTCTCCCCTGCCTCC
>gene=chr20_1798159-1799159; species=bosTau
GTTAGTTCTGAGATCAC---AGAATTGTAGCTGAGTCCAGAC-----------------------ATTcaggttctgtgacaagccccttacagtggtgacccatgtgagtggc-aaacagtcc--tgatatagg----ctccattatccccacttttcagatgagaaaaccaaggctccaa-aaactggaaaaagtgcgtaaggtgacaagcaatgtttggcagacctcacactcggacccg-------ccgtctcctaagccagcttctgtt---------------cccctccCCTCGCGTATTAAA-ATCGACAGTGTTTCACCCAAG--TCAAGAACTGAGGAAGGC-CCCGAGGGATCAGGCTAGGAATGAGGAGTTTCCCTCCATCTGATGCCACCCTGCACACACGTCACACATTCATCCCCA-GCCCGAGTCAGCCAGCCCTTCCAGCCTCCTTGTCACCCCCCCTCTGT-ACTGGCTCA-CGGTGTCTCT
>gene=chr20_1798159-1799159; species=calJac
GTGGACTAGGAGATCACGGAAGGACGGCAGCCCACACGACACTCCAGGATGGACAGAAGCAGCTGACTcaggtgccgtgcccagccctttatagcgatgcctcccgtaggcaccgtggcgaccctacaatgtaggtgggcattgttatccccatttttcagacgagaaagccaaggttccaaaagcctgagtgaggtgcccaagggggttggcag-gattggcagagctgatgcttgaactcagggttgcctgtcttctaaaccacactctgttaactggtctgctgtgccccACCCTCTGTGCATCAAAGGCAGGCAATGCTTTACCCCACTGTCAGGCACCGAGGAAGGCAGCAGAGGGGCCGGGCTGGGAACAAGGGGCTTCCCTCCGTC-----------TGCTCACAAGTCACACACTCGCACCTGCACGCAGGCTGCAGAGCCCGTCAGGTCTCCTCATCCACCtctccgtgtcagcctctctcctctgcctcc
>gene=chr20_1798159-1799159; species=canFam
---AGTTTTGAGATTACAGAA-GATTGTGGTTGAACTTAGACTCCAAGATGGATGATGT-CACGGATTCTGGCCCCATCCCGAGGACTTCACAGGGGTGCCTCA--TGGGTGGCCCCacaatcctgtaat-taag----tatcaccatccccattctgcagatgagaaaaccaaggttccca-agactgaaaaccaggcttcaggtgaaaggcagtgattgacagagctgctgcttgaactcaggtccacctgcctcctaagcccagctctgttgacgtatgccctctg-ccCCTCCCCTGTGGGTCAAAGGTCAGCAATGCTTGACTAGAG--TCCGGGATTGAGGCAGATGCCGGAGGGCCCAAGCTGGGGATGAGGAGCTTCCCTCCATTTGATGCCAACCTACACATGA-------------------------GCTGGCAGGCCCAGGTGGTCTCCCTGTGACCCCCTGTGTGTCACTGACTCG-CTGTGTCTCT
>gene=chr20_1798159-1799159; species=equCab
ATCAGTTCTGAGATCACAG---GATTGTCGTTGAGCCCATACTCCAGGATGGACGAAGTCAATTGATTcaggcgctgtgccaggcccctcacagtggcgcctcattctggcagcgtaacgaccctatgatgtagg----tctcattatgcccctttttcagatgagaaaaccaaggatgcaa-aggctgaataacgtgcctaaaacg-caggcagtgattggcagaactgacgcttgaactcgggtccacctgatgcctaagccaggctctgttaacctctcccctctgcccccCCCCCTATGTGTCAAAGGTCAGCCATGCTTAACCTGAG--TCGGAGACTGGGGCAGGAGCCCGAGGGGCCAGGCTGGGAAACAGGAGCTTCCCTCCCTTGGACACCATCCTGCACACGAGTCACACATTGGTCCCTA-GCACAAGTCAGGGGACCCCTCCGGTCAC----------CCAGAGTGTCACTGTCTCG-CTGTATCTCT
>gene=chr20_1798159-1799159; species=gorGor
--------------------------------------------------------------------------------------------------------------------------------------------------------------------------------------------------------------------------------------------------------------------------------------------------------------------------------------------------------------------------------------------------------------------------------------------------------------------------------------------------------------------
>gene=chr20_1798159-1799159; species=panTro
--------------------------------------------------------------------------------------------------------------------------------------------------------------------------------------------------------------------------------------------------------------------------------------------------------------------------------------------------------------------------------------------------------------------------------------------------------------------------------------------------------------------
>gene=chr20_1798159-1799159; species=papHam
GTGGACTATGAGATCGCAGAAGGACTGCAGCCCACACTACACTCCAGGTTGGACAATAGCAGCTGACTcaggtgctgtgccaagccctttacagcaaggcctcctgtaggcaccgtagccaccctacaatgcagataggtatggttgtccccattttccagacaagaaagccaaggctccaaaagactgagtaaagcccccaagggggttggcagagattggcagagctgatgcttgaactcggggttgcctgtcttctaaaccacactctattaactggtctgctctgcccctcCCTCTGTGCATCAAAGGCAGGCAATGCTTCACCCCACTCTCAGGCACTGAGGAAGGCACCAGAGGGGCCAGGCTGGGAACAAGGGGCTTCCCTCCATCAGAGGGCATCGTGCTCACAAGCCACACACTTGCACCTGCATGCAGGCTGCAGAGCCCATCAGGTCTCCTCATCCACCCCTCTGTGTCAGCCTCTCTCCCCTGCCTCC
>gene=chr20_1798159-1799159; species=ponAbe
GTGGATTATGAGATCACAGAAGGACTACAGCCCATCCTACACTCCAGGTTGGACAATAGCAGCTGACTcaggtgctgtgccaagccctttacagtgaggcctcctgtaggcaccgtggcaaccctacaatgtagataggcattgttatccccattttccagacaagaaagccaaggctccaaaagactgagtaagggccccaagggggttggcagggattggcagaactgatgcttgaactcggggttgcctgtcttctaaaccacactctgttagctggtctgctcttctcctcCCTCTGTTCATCAAAGGCAGGCAATGCTTCACCCCACTCTCAGGCACTGAGGAAGGCAGCAGAGGGGCCGGGCTGGGAACAAGGGGCTTCCCTCCATTGGAGGCCATTGTGCTCACAAGCCACACACTCGCACCTGCACGCAGGCTGCAGAGCCCGTCAGGTCTCCTCATCCACCCCTCCGTGTCGGCCTCTCTCCCCTGCCTCC
>gene=chr20_1798159-1799159; species=rheMac
GTGGACTATGAGATCGCAGAAGGACTGCAGCCCACACTACACTCCAGGTTGGACAATAGCAGCTGACTcaggtgctgtgccaagccctttacagcaaggcctcctgtaggcaccgtagccaccctacaaggcagataggtatggttgtccccattttccagacaagaaagccaaggctccaaaagactgagtaaagtccccaagggggttggcagagattggcagagctgatgcttgaacttggggttgcctgtcttctaaaccacactctattaactggtctgctctgcccctcCCTCTGTGCATCAAAGGCAGGCAATGCTTCACCCCACTCTCAGGCACTGAGGAAGGCACCAGAGGGGCCGGGCTGGGAACAAGGGGCTTCCCTCCATCAGAGGGCATCGTGCTCACAAGCCACACACTTGCACCTGCATGCAGGCTGCAGAGCCCATCAGGTCTCCTCATCCACCCCTCCGTGTCAGCCTCTCTCCCCTGCCTCC
>gene=chr20_1832308-1833308; species=hg19
ATTGGAAATACATATTTGTTTGAGCCAAAGACATTCATTACTAACTGACCAAAGCCAAGTCATTTTTTGTAAAATAGGACTTGTGAGAGCCTTGAGACACAGCCTTGAAGACACAGCTTGAGTATCCTTGAATTCCAGATACTTTCATAAACAAGTTCTGCCCAAAGATGTTATAAGAAAGCAGATTGTCCAAGCTTTGCATCCACCCCAGCAAAGAGTTGAGTGTTCCCTGTGTGAGAGGGGCACCAGGAGTCATGGAGCGTCAGGCTGGGAGCCCAACAAATCCCATGGCAGAGTGTCCCATGTTGCTTTGAGGTTTATAGAGGAAGCTATGACAATGCCAACTCAAAAGTACATTCTTGAATTCAGATACTGATTGAGATGCAGCGAAATCTATCCACAGTCTTAAGCTCATCTCACTCTTCTTATATCCTAGTAATCTTACTTCTGAGCTCTCTTCTGATAAAATAACCCATAATAAGCAGAGAAAAAGCCAGGAA
>gene=chr20_1832308-1833308; species=bosTau
aatagaaattcatatttgtttaagccaAAGGCATTC----CTAACTGACCAAAGCCAAGTCACTTTTTGCAAACTAGGACTTGTGGGAGCATAAAGACACAGCCTTGGAGACATAGCTCAAGTTTCACTGAATCCCAGATACTTTCTTAAACACATTTTTTCGAGGGATATTGTGAGAAAGC----------AGCC-----TCCACTCTAGCAGAGAGTTGA--------------------GTGTCAGGAGCCACAAAACAGTAGGCAGGGGG-CCACAAAC-TCCATTACAGGGTATCCCATGTTGCTTTAGGGCTTATTTAGAGGGTTTCAGTTATGCCAACACAAAAGCACATTCTTGAACCCAGATACCAGTTGGTGttcagcaaaatctatccatagcctcaaacttatctcccctttc---catcccagtcatctcacttctagaatctcccttgagaaaataacccagaataaaagcagaaaaagctaagaa
>gene=chr20_1832308-1833308; species=calJac
GTTGGAAATGCATATTTCTTTGAGCCAAAGACATTC----CTAACTGACCAAAGCCAAGTCATTTTTTGTAAACTAGGACTTGTGAGAGCCTTGACACACAGCCTTGAAGACACAGCTTGAGTTGCTCTGAATTCCAGAAACTTTCATAAACAAGTTCTACCCAGGGGTGTTATAAGAAAGCAGATTGTCCGAGCTCTGCATCCACTCCAGCAAAGAGTT--GTGTTCCCCATGTGAGAGGGGCACCAGGAGTCCTGGGGCAGCAAGCTGGGAGCCCACCAGGTCCCATGGTGGAGTGT-CCAGGTTGCTCTGAAGTTAATGGGGGAAGCTATGACAACGCCAACTCAAAAGCACATTCTTGAATTCAGATACTGATCGAGATGCAgcaaaatctatccagagccttaaacttgtctcactcttcctatatcctactaatcttacttctgagctctcttctgagaaaatgaccaaaaataaatagagaaaaagccaggaa
>gene=chr20_1832308-1833308; species=canFam
attagaaattcgtatttgtttaagccaAAGGCATTT----CTAACTGACCAAGGCCGAGCTGTTTTTTGCAAACTTGGACTTGTGTGGGCA-AGAGACACAGCCTGGAAGGCATGGTTCATGTTTCATTGAATCCCAAAGACTT-CTTAAACACAGACTGCCCCTGGATGTTGTGAGAAAGCAGATTATCCAAGCCTT--ATCCACTCCAGCAGGGGGTCGAGTGCTCCCTGT-TGAGCAGGGTACCAGGAGCCGCCAAATGGCAGGCAGGCAG-CCACTTGCCCCCATCTCAGGGTGTCCCGGGCTGTTGTAGGACTGATTTAGAGGCCTTTAGCAACGCCAACACAAAAGCACATCCTTCATTCCAGATATC-GTTGGGGttcagaaaaatctatccagagccctaaacatactccc-ctttc---cgtcccagtca------ttctggggtctctcctgagaaaatactccaaaataagaagagaaaaagccaagaa
>gene=chr20_1832308-1833308; species=equCab
attagaagttcattcttgtttaagccaAAGGCATTC----CTAACTGACCAAAGCCAAGTCATTTTTTGCAAACTAGCACTTGTGAGAACG-GGAGACACAGCCTTGGAGACGCCGCTCGAGTTTCACTGAATCTTAGACACTTCCTCAAACACGTTCTGCCCAGGAATGCTGCGAGAACGCGGATCAGACAAGCCGTGCATCCCCTCCAGCAAAGGGTTGCGTGTTCCCTGCATGAGCAGCACTCCGGGAGCCGTGGAGCAGCAGGCGGACGG-CCATCTAC-CCCATCACAGCGCAGCC-GGGCTTGGTTGGAGCTGATTTAGAGG-CTTTGGCGATGCCAACACAAAAGAACGTTCTTGAATCCAGAGACC-GTTGGGGttcagcaaaatctatcccgagccttaaactcatctcc-ccttc---catcccaatcacctcacttctgggatctctcttgagaaaataacccaagataagaagagaaaaagtgaagaa
>gene=chr20_1832308-1833308; species=gorGor
ATTGGAAATACATATTTGTTTGAGCCAAAGACATTCATTCCTAACTGACCAAAGCCAAGTCATTTTTTGTAAAATAGGACTTGTGAGAGCCTTGAGACACAGCCTTGAAGACACAGCTTGAGTATCCTTGAATTCCAGATACTTTCATAGACAAGTTCTGCCCAAAGATGTTATAAGAAAGCAGATTGTCCAAGCTTTGCATCCACCCCAGCAAAGAGTTGAGTGTTCCCTGTGTGAGAGGGGCACCAGGAGTCATGCAGCAGCAGGCTGGGAGCCCATCAAATCCCATGGCAGAGTGTCCCATGTTGCTTTGAGGTTTATAGAGGAAGCTACGACAATGCCAACTCAAAAGTACATTCTTGAATTCAGATACTGATTGAGATGCAGCGAAATCTATCCACAGTCTTAAGCTTATCTCACTCTTCTTATATCCTAGTAATCTTACTTCTGAGCTCTCTTCTGATAAAATAACCCATAATAAGCAGAGAAAAAGCCAGGAA
>gene=chr20_1832308-1833308; species=panTro
ATTGGAAATACATATTTGTTTGAGCCAAAGACATTCATTACTAACTGACCAAAGCCAAGTCATTTTTTGTAAAATAGGACTTGTGAGAGCCTTGAGACACAGCCTTGAAGACACAGCTTGAGTATCCTTGAATTCCAGATACTTTCATAAACAAGTTCTGCCCAAAGATGTTATAAGAAAGCAGATTGTCCAAGCTTTGCATCCACCCCAGCAAAGAGGTGAGTGTTCCCTGTGTGAGAGGGGCACCAGGAGTCATGGAGCGTCAGGCTGGGAGCCCATCAAATCCCATGGCAGAGTGTCCCATGTTGCTTTGAGGTTTATAGAGGAAGCTATGACAATGCCAACTCAAAAGTACATTCTTGAATTCAGATACTGATTGAGATGCAGCGAAATCTATCCACAGTCTTAAGCTTATCTCACTCTTCTTATATCCTAGTAATCTTACTTCTGAGCTCTCTTCTGATAAAATAACCCATAATAAGCAGAGAAAAAGCCAGGAA
>gene=chr20_1832308-1833308; species=papHam
ATTGGAAATGCATATTTGTTTGAGTCAAAGACATTCATTCCTAACTGACCAAAACCAAGTCATTTTCTGTAAAATAGGACTTGTGAGAGCCTTGAGACACAGCCTTGAAGACACAGCTTGAGTATCCTTGAATTCCGGATACTTTCATAAACAAGTTCTGCCCAAGGATGTTATAAGAAAGCAGATTGTCCAAGCTTTGCATCCA----AGCAAAAAGTTGAGTGTTCCCTGTGTGAGAGGGTCACTAGG--------AGCAGCAGGCTGGGAGCCCATCAAATCCCATGGTAGAGTGTCCCATGTTGCTTTGAGGTTTATAGAGGAAGCCATAACAATGCCAACTCAAAAGCACATTCTTGAATTCAGATACTGACTGAGATGCAGCAAAATCTATCCACAGTCTTAAGCTTATCTCACTCTTCTTACATCCTAGTAATCTTACTTCTGAGCTCTCTTCTGAGAAAACAACCCACAATAAGCAGAGGAAAAGCCAGGAA
>gene=chr20_1832308-1833308; species=ponAbe
ATTGGAAATGCATATTTGTTTGAGCCAAAGACATTCATTCCTAACTGACCAAAGCCAAGTCATTTTTTGTAAAATAGAACTTGTG-GAGCCTTGAGACACAGCCTTGAAGACACAGCTTGAGTATCCTTGAATTCCAGATACTTTCATAAACAAGTTCTGCCCAAAGATGTTATAAGAAAGCCGATTGTCCAAGCTTTGCATCCACTCCAGCAAAGAGCTGAGTGTTCCCTGTGTGAGAGGGGCACCAGGAGTCATGGAGCAGCAGGCTGGGAGCCCATCAAATCCCATGGCAGAGTGTCCCATGTTGCTTTGAGGTTTATAGAGGAAGCTATGACAATGCCAACTCAAAAGTACATTCTTGAATTCAGATACTGATTGAGATGCAGTGAAATCTATCCACAGTCTTAAGCTTATCTCACTCTTCTTATATCCTAGTAATCTTACTTCTGAGCTCTCTTCTGATAAAATAACCCATAATAAGCAGAGAAAAAGCCAGGAA
>gene=chr20_1832308-1833308; species=rheMac
ATTGGAAATGCATATTTGTTTGAGTCAAAGACATTCATTCCTAACTGACCAAAACCAAGTCATTTTCTGTAAAATAGGACTTGTGAGagccttgagacacagccttgaagacacagcttgaGTATCCTTGAATTCCAGATACTTTCATAAACAAGTTCTGCCCAAGGATGTTATAAGAAAGCAGATTGTCCAAGCTTTTCATCCA----AGCAAAGAGTTGAGTGTTCCCTGTGTGAGAGGGTCACTAGG--------AGCAGCAGGCTGGGAGCCCATCAAATCCCATGGTAGAGTGTCCCATGTTGCTTTGAGGTTTATAGAGGAAGCCATAACAATGCCAACTCAAAAGCACATTCTTGAATTCAGATACTGACTGAGATGCAGCAAAATCTATCCACAGTCTTAAGCTTATCTCACTCTTCTTATATCCTAGTAATCTTACTTCTGAGCTCTCTTCTGAGAAAATAATCCACAATAAGCAGAGGAAAAGCCAGGAA
>gene=chr20_1859045-1860045; species=hg19
CCCCAGAGCAATGGGTCTGAGCCCTGCTGCAAACCACCTGTGTCAGAATGGGATGCAGGCAGCTTCCTAGAAAGCCCATTCAGACCTGCTGTGGCTACATTTTTCACATGATGCTACTGgattctgaagcgcacactggagtttaagaaccactgGCTTAGAGGCAATTCTGACCTAGACAGAACTAGCGCTTTATTTGTCAGGACGATAGACCTCGAGAAGAGCTGCCTATGTGGGATCTGGAGGTGACaataaaaacggctgttgattggtcactgagtatgtgctcggtcctcttttaagtgcttcattctcatttcatccttagcacaactctacagaagaagtaacagtattatcttccccattttagagatgagaaaactgaggcacagggagcttaagtCTGTCCTGCCATCCTGTGAGATTCATGTAGTTGTTTGGAGGAGGTCCACCTTCCATCTGGGTGATCCCAGCACCTGCTAGGtgccctgtacatg
>gene=chr20_1859045-1860045; species=bosTau
CTGTGGAGCAGTGGGTTTGTGTTTGGCCTCAGACCACCTATGTCAGAACAGAATGCAgggaacttgctaaaaagcct-cccaaacctgctgcgcatgtctttcttacacaat------taattctgat--gctcatctgagtttgggaaccagtgACTTAGAAATAATTCTGACCTAGACAGAACTAGCCTCTTATTTCTTAGATGAATAGACCTTTAAAAATGTAGTTTATGTGGAATGTAG-----ATaataagagttactatttattgagcatttactatgtgccaggtaattttctaagtgctttatgttcatttcactctcaaaacaaccccactgaggaggtaatatgattattttacccattttacagatgaaaaaggtgaggcccagggaatgtaagtttatactgttg-----TGAGACTCACACCATCATTTGGAGGAGATCCGTCTTCTCTCTG-GTG--------AAGTTCCAGGTGTCTTGTACATG
>gene=chr20_1859045-1860045; species=calJac
CCCCAGAGCAGTGGGTCTGAGTCCTGctgtaaaccacctgcgtcagaatgggatgcagggagctttctagaaagcccattcagacctgtggtgactgcatttttcacatgacgctactggattctgaagc--acacaggagtttgagaaccactgGCTGAGGGATGATTCTGATCTAGACAGAACTAGCACCTTATCTGTCAGGAGAATAGACCTTGAGAAGAGCTGCCTCTGGGGGACCTGGAGGTGACaataaaaatggctgttggtcggtcatttactgtgtgctaggtcctcttttaagtgcttcattcccatttcatcctcagcacaactctagagaagaagtaacagtattatcctctcccttttagagaggagaaaactaaggcacagggagcttaa--CTGTCCTGCCATTCTCTGAGATTCATGCAATGGTTTGGGGAAGGTCCACCTTCCATCTGGGTGACCCCAGCACCTGCTAGGTGCCCAGCACATA
>gene=chr20_1859045-1860045; species=canFam
CACCAGAGCAGTGGGTCTGAGACTGGTCTTGGACCACCTGCATCAGAATGGGATACAGGGA-CTTGCTAAAAAGTCC-CTAGGACCTGCtggggctgtctttttcacaccaccctaactgattctgat--gctcatctgagtttgagaaacagtgGCTTAAAGACGATTCTGACCTAGACAGAACGAGTTTTTTATTTGTTAGGTGAATAGACCTTTCAAAGTGCCACTTGTATGGGATCTGGAGGTGACaatgagaactagtatttattgagcatttactatgtgctaggccctcttctaagcacctcacgcttattccatactcaaaacagccacagagaagaag------gaatattttgtccattttacagatgagaaagtggagg-acagggagcttaa--TTGTGCTGCTGTCCTCAGAAACACACA--GTCATTTGGTAGAGAGGTATCTTATCTCTGGGTGACCCCAGAACCTTCCAGTTGCCCTGGACATG
>gene=chr20_1859045-1860045; species=equCab
TCCCAGAGcagagggtctgagtctggcctcggaccacctgcatcggaatgggacgcagggagcttgctagacagccc-cctggagctgccggggctgcctttttcacatgatcctggttgattctgat--gctcacctgagtttgagaaccactgGCTCAGAGACAGCTCTGACCTAGACAGAACTAGCTTTTTACTTGTTCGGTGAATAGACCTTCAGAAAAGCTGCCCGTGTGGGATCCGGAGGGGAGGGTGAGAAcaacggtttaatgagcatccactatgtgctagggcctcttccacgtgctttgtgctcatttcatcctcaaagcaaccccacggaggaggtattaagattattttgcccattttacaggtgggaaaactgaggcacaggcagcttaagtTTGTCCTGCTGTCCTCGGAGATTCACACGATCATTTGGAGAAGAGCCGTCTTCTGTCCCAGTGACGCCAACACCTTCCAGGTTCCCTGTGCACG
>gene=chr20_1859045-1860045; species=gorGor
CCCCAGAGCAGCGGGTCTGAGCCCTGCTGCAAACCACCTGTGTCAGAATGGGATGCAGGCAGCTTCCTAGAAAGCCCATTCAGACCTGCTGTGGCTACATTTTTCACCTGATGCTACTGgattctgaagca-gcactggagtttaagaaccactgGCTTAGAGACGATTCTGACCTCGACAGAACTAGCGCTTTATTTGTCAGGACAACAGACCTTGAGAAGAGCTGCCTATGTGGGATCTGGAGGTGACaataaaaatggc-gctgattggtcactgagtatgtgctcagtcctcttttaagtgcttcattctcatttcatccttagcacaactctatagaagaagtaactgtattatcttccccattttagagatgagaaaactgaggcacagggagcttaagtCTGTCCTGCCATCCTGTGAGATTCATGTAGTTGTTTGGAGGAGGTCCACCTTCCATCTGGGTGATTCCAGCACCTGCTAGGtgccctgtacatg
>gene=chr20_1859045-1860045; species=panTro
CCCCAGAGCAGTGGGTCTGAGCCCTGCTGCAAACCACCGGTGTCAGAATGGGATGCAGGCAGCTTCCTAAAAAGCCCATTCAGACCTGCTGTGGCTACATTTTTCACATGATGCTACTGgattctgaagcgcacactggagtttaagaaccactgGCTTAGAGGCAATTCTGACCTAGACAGATCTAGCGCTTTATTTGTCAGGACAATAGACCTCGAGAAGAGCTGCCTATGTGGGATCTGGAGGTGACaataaaaacggctgttgattggtcactgagtatgtgctcggtcctcttttaagtgcttcattctcacttcatccttagcacaactctacggaagaagtaacagtattatcttccccattttagagatgagaaaactgaggcacagggagcttaagtCTGTCCTGCCATCCTGTGAGATTCATGTAGTTGTTTGGAGAAGGTCCACCTTCCATCTGGGTGATCCCAGCACCTGCTAGGTGCCCTGTACACG
>gene=chr20_1859045-1860045; species=papHam
CCCCAGAGCAGCGGGTCTGGGTCCTGCTGCAAACCACCTGTGTCAGAATGGGATGCACGGAGCTTCCTAGAAAGCCCATTCAGACCTGCTGGGGCTACATTTTTCACATGATGCTACTGgattccgaagc--acactggagtttaagaaccactgGCTTAGGGACAATTCTGACCTAGACGGAACTAGCGATTTATTTGTCAGGACAATAGACCTTGAGCAGAGCTGCCTGTGTGGGATGTGGAGGTGACaataaaaatggctgtggatcggtcattgagtatgtgctaggtgctcttttaagtgcttcattcttatttcatcctcagcacaactctatagaagaagtaatagtattatcttctccattttagagatgagaaaactgaggcacagggagcttaagtGTGTCCTGCCATCCTGTGAGACGCATGCAATTGTTTGGAGGAGGTCTATCTTCCATCTGGGTGAT-CCAGCACCTGCTAGG-------------
>gene=chr20_1859045-1860045; species=ponAbe
TCCCACAGCAGCGGGTCTGAGTACTGCTGCAAACCACCTGTGTCAGAATGGGATGCAGACAGCTTCCTAGAAAGCCCATTCAGACCTGCTGTGGCTACATTTTTCACATGATGCTACTGgattctgaagc--acactggaatttaagaaccactgGCTTAGGGACGATTCTGACCTAGACAGAACTAGCGCTTTATTTGTCAGGACAATAGACCTTGAGAAGAGCTGCCTATGTGGGATCTGGAGGTGACaataaaaatggctgttgattggtcactgagtatgtgctaggtcctcttttaagtgtttcattctcatttcatcctcagcacaactctatagaagaagtaatagtattatcttccccattttagagatgagaaaactgaggcacagggagcttaagtCTGTCCTGCCATCCTGTGAGATTCATGTAGTTGTTTGGAGGAGGTCCACCTTCCATCTGGGTGATCCCAGCACCTGCTAGGtgccctgtacatg
>gene=chr20_1859045-1860045; species=rheMac
CCCCAGAGCAGCAGGTCTGGGTCCTGCTGCAAACCACCTGTGTCAGAATGGGATGCACGGAGCTTCCTAGAAAGCCCATTCAGACCTGCTGGGGCTACATTTTTCACATGATGCTACTGgattccgaagc--acactggagtttaagaaccactgGCTTAGGGACAATTCTGACCTAGACGGAACTAGCGATTTATTTGTCAGGACAATAGACCTTGAGCAGAGCTGCCTGTGTGGGATCTGGAGGTGACaataaaaatggctgtggatcggtcattgagtatgtgctaggtgctcttttaagtgcttcattcttatttcatcctcagcacaactctatagaagaagtaatagtattatcttctccattttagagatgagaaaactgaggcacagggagcttaagtGTGTCCTGCCATCCTGTGAGATGCGTGCAATTGTTTGGAGGAGGTCTATCTTCCATCTGGGTGAT-CCAGCACCTGCTAGG-------------
>gene=chr20_1911486-1912486; species=hg19
tttaattcttgcaggaaccctatgatttatcactgtcccaagttcatagaacagtgtttttcaaacttgagtgtgctacagaatccccaaaggacttgttaaaacacagattactgggccccacccccaaagtccctgattgagaatctctatttccacaagttctcaggtggtgctgatgctgttgttccccagccacactttgggaacccctgttctagaaggttcttattccctatcctatggttgaggaaattgaggctcagagaagtcgtgacattcccgaggtcctgcggctaggaagcaccggaatgatgacttcagcctcgacatctcttgtactaaagctagtgccttcatcactgttcccatgctTCTTGCTGTCTATTTCTTCTTCCCCAGAGAAACCAACCGTTTTCTGCCTGTTTTTTATTTTTCCAGCGTGAGCCTACCAAGGGAGCCATGAGATCACTTGCTCCCTTTCATCTCTCTAAACCAAA
>gene=chr20_1911486-1912486; species=bosTau
tttgattatcacaaaaatcctgtgatttactattatcccaatttaattcaacagaggttttcaaacttgagtgtgtagcagaatccctggagggcttattaaaacgcagattactgg-cccgttcccttgagtttc-gatgcagaatttatatttctacaagttctcaggtggtgctgacactgctgtttctaagccagactttgagaacccctgctttagatgcttattagtccctata-tgtggttaaggaaactgaggctcagagaagtggtgaccttcccaaggacccacagctagcaaagtgcag-actatgagt-caacccaggtttctctgacgctgaagctgaggctttcatcactgATCCAGTGCTTCTTGCTGCCTGTTTCTTCTTCCCCAGAGAAGCCAACCGTTTTCTGCCTTTTTTTTTTTTTTTTAGCATGATCCTACCCAGGGAGCCGTGAGATCACTTGCTCCCTTTGATCTCTCTAAACCAAA
>gene=chr20_1911486-1912486; species=calJac
tttaactcttgcagaagccccatgatttatcactatccctattttataaaataataattttcaaacttgagtatgttacagaatccccaaaggacttgttaaaacacaccttactgggccccactcgcaaagtccctgattgagaatttctatttccacgagttctcaggtggtgctgatgctgttgttcctaagccacgctttgagaacctctgttctagaaggttcttattccctatcctatggttgaggaaactgaggctcagagaagtcgtgacattcccaaggtcctgcggctaggaagtgccggaatgatgacttcagccttgacatctcttgcactaaagctggtgccttcatcactgtTCCCATGCTTCTTGCTGTCTATTTCTTCTTCCCCAGAGAAACCAACCGTTTTCTGCCTGTTTTTTATTTTTCCAGCATGAGCCTACCAAGGGAGCCATGAGATCACTTGCTCCCTTTCATCTCTTTAAACCAAA
>gene=chr20_1911486-1912486; species=canFam
tttaattatggcaaaacccctctgatttactatcaccccacattaattgaacagagcttctcaaactcaggcatgcagcggaatccccggatggcttattaaaacatggatgactgcccgccccccccagagtttctgatgcagaccttgcatttctacaagttcccaggtgctgctactgctgctgcttccaactcagacttggagaacctctattctagaaggttattcgtcctcttg-tatg-cggaagaaaccgaggctcagagaagtcgtgacattcccaaggccccacagctggcaagtgccagaactccgactccagcccagattgctctgacactgcagccggtgctctcatcaTGGCTCTGGTGGCTCCCGCTGCCTATTTTTTCTTCCCCAGAGCAGCCAACCATTTTCTGCCTCTGTTTTATTTTTCCAACATGAACCTACCAAGGGATCCGTGAGATTGCTTGCTCCCTTTCATCTCCCTAAACCAAA
>gene=chr20_1911486-1912486; species=equCab
tttaattatcgcaaaaaccctgtgatttacgattatcccaatttaattgcacggtgggtctcacacttgagtgtggagcagagtccccggagggcttgttaaaacacagatttctgggccctgccccctgagtttcggatacagaacttgtatttctacaagttctcaggtggtgctgatgcggctgttcccaagctggactttgagaacccctgttctagaaggttattaatccctatg-cgtggttgaggaaactgaggctcagagaagtggtcacatccccgaggtcccacagccagtaagtgttgggcctatgcctccagccccgatttctctgaccctgaagccaaggctttccccac-tCTCTGATGCCTCCTGCTGCCTATTTCTTCTTCCCCAGAAAAGCCAACCATTTTCTGCCTGTTTTTAATTTTTCTAGCAGGAGCCTACCAGGGGAGCCGCGAGATCACTTGCTCCCTTTCATCTCTCTAAACCAAA
>gene=chr20_1911486-1912486; species=gorGor
tttaattcttgcagaaaccctatgatttatcactatcccaagttcatagaacagtatttttcaaacttgagtgtgctacagaatctccaaaggacttgttaaaacacagattactgggccccacccccaaagtccctgattgagaatctctatttccacaagttctcaggtggtgctgatgctgtttttccccagccacactttgggaacccctgttctagaaggttcttattccctatcctatggttgaggaaattgaggctcagagaagtcgtgacattcccgaggtcctgcggctaggaagcaccggaatgatgacttcagcctcgacatgtcttgtactaaagctagtgccttcatcactgttcccatgctTCTTGCTGTCTATTTCTTCTTCCCCAGAGAAACCAACCGTTTTCTGCCTGTTTTTTATTTTTCCAGCGTGAGCCTACCAAGGGAGCCATGAGATCACTTGCTGCCTTTCATCTCTCTAAACCAAA
>gene=chr20_1911486-1912486; species=panTro
tttaattcttgcaggaaccctatgatttatcactgtcccaagttcatagaacagtgtttttcaaacttgagtgtgctacagaatccccaaaggacttgttaaaacacagattactgggccccacccccaaagtccctgattgagaatctctatttccacaagttctcaggtggtgctgatgctgttgttccccagccacactttgggaacccctgttctagaaggttcttattccctatcctatggttgaggaaattgaggctcagagaagtcgtgacattcccgaggtcctgcggctaggaagcaccggaatgatgacttcagcctcgacatctcttgtactaaagctagtgccttcatcactgttcccatgctTCTTGCTGTCTATTTCTTCTTCCCCAGAGAAACCAACCGTTTTCTGCCTGTTTTTTATTTTTCCAGCGTGAGCCTACCAAGGGAGCCATGAGATCACTTGCTCCCTTTCATCTCTCTAAACCAAA
>gene=chr20_1911486-1912486; species=papHam
tttaattcttgcagaaaccctatgatttatcactatcccaattttatagaacagtggttttcaaacttgagtgtgttacagaatccccaaa-gacttgttaaaacacagcttactgggccccaccctcaaagtccctgatggagaatctctatttccacaagttctcaggtggtgctgatgctgttcttcccaagccacactttgagaaccgctgttctatcaggttcttattccctatcctatggttgaggaaactgaggcccagagaagtcatgatattcccaaggtcctgcggctaggaagcaccagaatgatgacttcagccttgacatctcttgcacgaaagctggtgccttcatgactgttcccatgcttccTGCTGTCTATTTCTTCTTCCCCAGAGAAACCAACCGTTTTCTGCCTGTTTTTTATTTTTCCAGCGTGAGCCTACCAAGGGAGCCATGAGATCACTTGCTCCCTTTCATCTCTCTAAACCAAA
>gene=chr20_1911486-1912486; species=ponAbe
tttaattcttgcagaaaccctatgatttatcactatcctaattttatagaacagtggttttcaaacttgagtgtgttacagaatcctcaaaggacttgttaaaacacagattactgggccccaaccccaaagtccctgattgagaatctctatttccacgagttctcaggtggtgctgatgctgttgttccccagccacactttgagaacccctgttctagaaggttcttattccctattgtatggttgaggaaattgaggctcagagaagtcatgacattcccaaggtcctgtggctaggaagcaccggaatgatgacctcagcctcgacatctcttgtactaaagctggtgccttcatcactgttcccatgctTCTTGCTGTCTATTTCTTCTTCCCCAGAGAAACCAACCGTTTTCTGCCTGTTTTTTATTTTTCCAGCGTGAGCCTACCGAGGGAGCCATGAGATCACTTGCTCCCTTTCATCTCTCTAAACCAAA
>gene=chr20_1911486-1912486; species=rheMac
tttaattcttgcagaaaccctatgatttatcactatcccaattttatagaacagtggttttcaaacttgagtgtgttacggaatccccaaa-gacttgttaaaacacagcttactgggccctaccctcaaggtccctgatggagaatctctatttccacaagttctcaggtggtgctgatgctgttcctcccaagccacactttgagaaccgctgttctatcaggttcttattccctatcctatggttgaggaaactgaggcccagagaagtcatgacattcccaaggtcctgaggctaggaagcaccagaatgatgacttcagccttgacatctcttgcacgaaagctggtgccttcatgactgttcccatgctTCTTGCTGTCTATTTCTTCTTCCCCAGAGAAACCAACCGTTTTCTGCCTGTTTTTTATTTTTCCAGCATGAGCCTACCAAGGGAGCCATGAGATCACTTGCTCCCTTTCATCTCTCTAAACCAAA
>gene=chr20_2060443-2061443; species=hg19
TACTAGGGAGCCTAAGGGCAGAGGCACAAAGAGTTGTGATAATTGCCCTGCCTTCCCCTTTTTCTTTTTTCAGACAACGCACTCTGCCTTCTGCTGGACTTTGAAGTGTAATTCAAAGGACTGAGCTGATTTACTCCTATCCAGACCAGCTCTCAGCCCAATTAACAAATGCTTCATCCTGAGACTGGGAACACAGGTGCTGCTGGGAGAAGTTGGGCTTTTCCACCCAGACGCAGGAGGCACATCCCTCTAAAGGAAATGGGGAAAGTCAACAGATGGggaaacaccaagtggtcacctaaactgagaagagaagttgggggccaggaaagacttcctggaaaagctgatatttaagataagtctggaaggaagagtaggaattaactccacctaataggaaaaagatgatctagtcaaattacctgcatgtgcagaggcctggagttgtgtgaaggtaagatatattcaaggaataaagccagggagAGAGCTTAGAG
>gene=chr20_2060443-2061443; species=bosTau
TAGTAGGTAACCTAAGGACAGAGGCAAAAAGAGTTTTAGTAATTGTCCTATCTTTCCCTGTTCCTTTTTCCAGTCAGCTCACTCTGCCTTCTGCTGCACTTTGAAGTGTATCACAAAGGCTGGAGCTGATTTACTTCCATCCAGTCCAGCTCTCAACCCAATTAACAAGTGCTTTGCCCTGGGACTGGGCAGGCGGGTGCTGCTAGGAGAAGAGCGGCCTTTGCATCCAGAAGCAGCAGACACATCTCTTtaagggagatgaggacagtgtacagatgaggaaacccaagggggtcaccc-aacccagaagggaggctaaag-tcaaggaagacttcctagaaaacccaatatttctgataagtctagaagaaagaataggaattaactccat-tgtgaaggaaaaggtactccattcaaagtacccgtgtgtgcagagttcccgaggtgtgagagGGCAAAATATACTCAAGGAATAAGTGCTGGGAGAGAGCTCAGAA
>gene=chr20_2060443-2061443; species=calJac
TACCAGGAAGCCTAAGGACAGAGGCACAAAGAGTTGTGATAATTGCCCTGCCTTCCCCTTTTTCTTTTTTCAGACAACATATTCTGCCTTCTGCTGGGCTTTGAAGTGTAATTCAAAGGACTGAGCTGATTTACTCCTAACCAGACCAGCTCTCAGCCCAATTAACAAGTGCTTCATCCTGAGACTGGGGACGCAGGTGCTGCTGGGAGAAGCTGGGCTTCTCTACCCAGAGGCAGGAGGCACATCCCTCTAAAGGAGTTGGGGAAAGTCAACAGATGAggaaacaccaagtggtcacctaaactcagaagggaggttgggggccagg--agacttcctggaaaagctgatatttaagataagtctggaaggaagagtaggaattaactccacctaataggaaaaagataatccagtcaaattacctgcatgtgcagaggcctgcagatgtgtgaaggtaagatatattcaaggaataaagccagggagAGAGCTTAGAG
>gene=chr20_2060443-2061443; species=canFam
TGGTAGGTAACCTAAGGATAAAGGCAAAAAGAGTTTTAGTGATTGCCCTGTCTTCCCCTTTTT--TTTTCCAGTCATTTCACTCTGCCTTCCACTAAGCTTTGAAATGTAATTCAGGGGCCTGGGCTTATTTACTTCTGTCCAGTCCAGCTCTCAGCCCAATTAGCAAGTACTTTATCCTGAGACTGGGCAAGCAGGTGCTGCTGGGAGAAAAGGGGCTTTTGCCTCCAGAGGCAGCAGACGTATCCCTCTTAAGGAGATGAGGGAGGTGTACAGATGGGGAAGCACCGAGGAGTCACCC-ACCCCAGACAGGAGGCTGGGGGTCAGGGAAGACCCCCTAGAAAACCAG-TATTTCAAAAGAGTCTGGAAGGA---GTGAGAATTCACTCTAC-TGACAAGGGAAGGATTCTCTAGTCAAAGGACCTGTGTGTACAGAG-CTCAAAGGTGTGAGAAGGCAAAATATACCCAGGAGATAAGCCCAGGGTGAGAGCTTAGAA
>gene=chr20_2060443-2061443; species=equCab
TACTAGGTAACCTAAGGACAGAGGCA----GAGTCTTAATAATTGCCCTGTCTTTCCCTTTTT--TTTCCCAGTCAGCTCACTCTGCCTTCTGCTGAGCTCTGAAGAATAATTCAAAGGCCTGGGCTGATTTACTCCTATTCAGTCCAGCTCTCAGCCCAATTAACAAGCACTTTATCCTGAGACCGGGCAAGCAGGTGCTGCCGGGAGAAGAGGGGCTTTTGCATT--GAGACGGCAGACATATCCCTCCAAAGGAGATGAGGAAGGTGTGCAGatggggaagcaccacggggtcaccc-cacccagaggggaggttgggactgggggaagacttcctggaaaacccgatatttcagatgagtctggaaggaagagtaggaatgaactctac-cgaaaaggaaaaggtgctccagtcacagcacctgtgtgtgcagagtcccagaggggtgggaaggcaaaacatactcagggaataagcccagggagAAAGCTTAGGA
>gene=chr20_2060443-2061443; species=gorGor
TACTAGGGAGCCTAAGGGCAGAGGCACAAAGAGTTGTGATAATTGCCCTGCCTTCCCCCTTTTCTTTTTTCAGACAACGCACTCTGCCTTCTGCTGGACTTTGAAGTGTAATTCAAAGGACTGAGCTGATTTACTCCTATCCAGACCAGCTCTCAGCCCAATTAACAAATGCTTCATCCTGAGACTGGGAACACAGGTGCTGCTGGGAGAAGTTGGGCTTTTCCACCCAGAGGCAGGAGGCACATCCCTCTAAAGGAAATGGGGAAAGTCAACAGATGGggaaacaccaagtggtcacctaaactgagaagagacgttgggggccaggaaagacttcctggaaaagctgatatttaagataagtctggaaggaagagtaggaattaactccacctaataggaaaaagatgatctagtcaaattacctgcatgtgcagaggcctggagatgtgtgaaggtaagatatattcaaggaatAAAGCCAGGGAGAGAGCTTAGAG
>gene=chr20_2060443-2061443; species=panTro
TACTAGGGAGCCTAAGGGCAGAGGCACAAAGAGTTGTGATAATTGTCCTGCCTTCCCCTTTTTCTTTTTTCAGACAACGCACTCTGCCTTCTGCTGGACTTTGAAGTGTAATTCAAAGGACTGAGCTGATTTACTCCTATCCAGACCAGCTCTCAGCCCAATTAACAAATGCTTCATCCTGAGACTGGGAACACAGGTGCTGCTGGGAGAAGTTGGGCTTTTCCACCCAGAGGCAGGAGGCACATCCCTCTAAAGGAAATGGGGAAAGTCAACAGATGGGGAAACACCAAGTGGTCACCTAAACTGAGAAGAGACATTgggggccaggaaagacttcctggaaaagctgatatttaagataagtctggaaggaagggtaggaattaactccacctaataggaaaaagatgatctagtcaaattacctgcatgtgcagaggcctggagatgtgtgaaggtaagatatattcaaggaataaagccagggagAGAGCTTAGAG
>gene=chr20_2060443-2061443; species=papHam
TACTAGGGAGCCTAAGGGCAGAGGCACAAAGAATTGTGATAATTGCCCTGCCTTCCCCTTTTTCTTTTTTCAGACAACGCACTGTGCCTTCTGCTGGGCTTTGAAGTGTAATTCAAAGGACTGAGCTGATTTACTCCTATCCAGACCAGCTCTCAGCCCAATTAACAAGTGCTTCATCCTGAGACTGGGAACACAGGTGCTGCTGGGAGAAGTTGGGCTTTTCCACCCAGAGGCAGGAGGCACATTCCTCTAAAAAAGATGGGGAAAGTCAACAGATGGggaaacaccaagtggtcacctaaactcagaagggaagttgggggccaggaaagacttcctggaaaagctgatatttaaaatcagtctggaaagaagagtaggaattaactccacctaataggaaaatgatgatctagtcaaattacctgcatgtgcagaggcctggagatgtgtgaaggtaagatatattcaaggaataaagccagggagAGAGCTTAGAG
>gene=chr20_2060443-2061443; species=ponAbe
TACTAGGGAGCCTAAGGGCAGAGGCACAAAGAGTTGTGATAATTGCCCTGCCTTCCCCTTTTTCTTTTTTCAGACAACGCACTCTGCCTTCTGCTGGGCTTTGAAGTGTAATTCAAAGAACTGAGCTGATTTACTCCTATCCAGACCAGCTCTCAGCCCAATTAACAAATGCTTCATCCTGAGACTGGGAACGCAGGTGCTGCTGGGAGAAGTTGGGCTTTTCCACCCAGAGGCAGGAGGCACATCCCTCTAAAGGAAATGGGGAAAGTCAACAGATGGggaaacaccaagcagtcacctaaactgagaagagaggttgggggccaggaaagatttcctggaaaagctgatatttaagataagtctggaaggaagagtaggaattaactccacctaataggaaaaagatgatctagtcaaattacctgcatgtgcagaggcctggagatgtgtgaaggtaagatatattcaagaaataaagccagggagAGAGCTTAGAG
>gene=chr20_2060443-2061443; species=rheMac
TACTAGGGAGCCTAAGGGCAGAGGCACAAAGAATTGTGATAATTGCCCTGCCTTCCCCTTTTTCTTTTTTCAGACAATGCACTCTGCCTTCTGCTGGGCTTTGAAGTGTAATTCAAAGGACTGAGCTGATTTACTCCTATCCAGACCAGCTCTCAGCCCAATTAACAAGTGCTTCATCCTGAGACTGGGAGCACAGGTGCTGCTGGGAGAAGTTGGGCTTTTCCACCCAGAGGCAGGAGGCACATCCCTCTAAACaagatggggaaagtcaacagatggggaa-------------acctaaactcagaagggaagttgggggccaggaaagacttcctggaaaaggtgatatttaagataagtctggacagaagagtaggaattaactccacctaataggaaaatgatgatctagtcaaattacctgcatgtgcagaggcctggagatgtgtgaaggtaagatatattcaaggaataaagccagggagAGAGCTTAGAG
>gene=chr20_2083045-2084045; species=hg19
GGAAACGGGGAAGGACGGCGCCCGCAGAGGTACACAAAGCCCGGAGCGGAAAAGGCGAAGCCCAGTGCCGCGGGCGCCCAGCACGAAGCTGAggccggcggcggcggcccgggccATGGATCCGGTGGCGGCCGAGGCCCCGGGCGAGGCCTTCCTGGCGCGGCGACGGCCTGAGGGCGGTGGCGGGTCCGCGCGGCCGCGTTACAGCCTGTTGGCGGAGATCGGGCGCGGCAGCTACGGCGTGGTTTATGAGGCAGTGGCCGGGCGCAGCGGGGCCCGGGTGGCGGTCAAGAAGATCCGCTGCGACGCCCCCGAGAACGTGGAGCTGGCGCTGGCTGAATTCTGGGCCCTCACCAGCCTCAAGCGGCGCCACCAGAACGTCGTGCAGTTTGAGGAGTGCGTCCTGCAGCGCAATGGGTTAGCCCAGCGCATGAGTCACGGCAACAAGAGCTCGCAGCTTTACCTGCGCCTGGTGGAGACCTCGCTGAAAGGTAGGAGCA
>gene=chr20_2083045-2084045; species=bosTau
GGAAACGGGGGAGGACGGCGCTCGCAGAGGTACACAAAGCCCCGAGCGGAAAAGGCGAAGCCCAGTGCCGCGGGCGCTCAGCGCGAAGCTGAGGCCGGCGGCGGCGGCCCAGGCCATGGATCCGGTGGCGGCCGAGGCCCCGGGCGAGGCCTACCTggcgcggcggcggccggagggcggcggcgggtcggcgcggccgcgcTACAGCCTGTTGGCGGAGATCGGGCGCGGCAGCTACGGCGTGGTGTACGAGGCAGTGGCCGGGCGCAGCGGGGCCCGGGTGGCGGTCAAGAAGATCCGCTGCGACGCCCCCGAGAACGTGGAGCTGGCGCTGGCCGAATTCTGGGCCCTGACCAGCCTCAAGCGGCGCCACCAGAATGTCGTGCAGTTTGAAGAGTGCGTCCTGCAGCGCAACGGGCTCGCCCAGCGCATGAGCCACGGCAACAAGAGCTCGCAGCTTTACCTGCGCCTGGTGGAGACCTCGCTCAAAGGTAGGAGCG
>gene=chr20_2083045-2084045; species=calJac
GGAAACGGGAAAGGACGGCGCCCGCAGAGGTACACAAAGCCCGGAGCGGAAAAGGCGAAGCCCAGTGCCGCGGGCGCCCAGCACGAAGCTGAGGCCAGTGGCGGCGGCCCAGGCCATGGATCCGGTGGCGACCGAGGCCCCGGGCGAGGCCTACCTGGCGCGGCGATGGCCAGAGGGCGGTGGCGGGTCCGCTCGGCCGCGCTACAGTCTGTTGGCGGAGATCGGGCGCGGCAGCTACGGCGTGGTTTACGAGGCAGTGGCCGGGCGCAGCGGGGCCCGAGTGGCGGTCAAGAAGATCCGCTGCGACGCCCCCGAGAACGTGGAGCTAGCTCTGGCTGAATTCTGGGCCCTCACCAGCCTCAAGCGGCGCCACCAAAACGTCGTGCAGTTTGAGGAGTGCGTCCTGCAGCGCAACGGGCTAGCGCAGCGCATGAGTCACGGCAATAAGAGCTCGCAGCTTTACCTGCGCCTGGTGGAGACCTCACTGAAAGGTAGGAGCA
>gene=chr20_2083045-2084045; species=canFam
GGAAACGGGGGAGGACGGCGCCCGCAGAGGTACACAAAGCCCCGAGCGGAAAAGGCGAAGCCCAGTGCCGCGGGCGCCCAGCGCGAAGCTGAGGCC---GGCGGCGGCCCAGGCCATGGATCCGGCGGCGGCCGAGGCCCCGGGCGAGGCCTACCTGGCGCGGCGGCGGCCAGAGAGCGGCGGCGGGTCGGCGCGGCCGCGGTACAGCCTGTTGGCGGAGATCGGGCGCGGCAGCTACGGCGTGGTTTACGAGGCAGTGGCCGGGCGCAGCGGGGCCCGGGTGGCGGTCAAGAAGATCCGCTGCGACGCCCCCGAGAACGTGGAGCTGGCGCTGGCCGAGTTCTGGGCCCTGACCAGCCTCAAGCGGCGCCACCAGAACGTCGTGCAGTTTGAGGAGTGCGTCCTGCAGCGCAACGGGCTCGCCCAGCGCATGAGCCACGGCAACAAGAGCTCGCAGCTTTACCTGCGCCTGGTGGAGACCTCGCTCAAAGGTAGGA-GG
>gene=chr20_2083045-2084045; species=equCab
AGAATTAGGGGAAGCCCGC-CCCGC-GCAGTACCCACAACTCTCCGTGGGAATAGCGGAGACCGGT-TCGCGCGCGGCAATCGGCAATCTATATCC---GCGCCTGTCTCAAACTCAGTACTCTCTATGGACCGAGGCCCCGGTATAGCTCCCCTTGGGCCCGCGGCCACTAAAG-TCGGCTACAGGTACGCGCACCCCACCTTCACACCGTTGGCGAGAGTCGGCGCCGGTAAGTTCGACGTGGTTTTCGGAGCGGTTCCCGGGCGCAGTGGGGCCCGGGTGGCGGTCAAGAAGATCCGCTGCGACGCCCCCGAGAACGTGGAGCTGGCGCTGGCCGAATTCTGGGCCTTGACCAGCCTCAAGCGGCGCCACCAGAACGTCGTGCAGTTTGAGGAGTGCGTCCTGCAGCGCAACGGGCTGGCCCAGCGCATGAGCCACGGCAACAAGAGCTCACAGCTTTACCTACGGCTGGTGGAGACCTCGCTCAAAGGTAggggcg
>gene=chr20_2083045-2084045; species=gorGor
GGAAACGGGGAAGGACGGCGCCCGCAGAGGTACACAAAGCCCGGAGCGGAAAAGGCGAAGCCCAGTGCCGCGGGCGCCCAGCACGAAGCTGAGGCCGGCGGCGGCGGCCCAGGCCATGGATCCGGTGGCGGCCGAGGCCCCGGGCGAGGCCTTCCTGGCGCGGCGACGGCCTGAGGGCGGTGGCGGGTCCGCGCGGCCGCGTTACAGCCTGTTGGCGGAGATCGGGCGAGGCAGCTACGGCGTGGTTTATGAGGCAGTGGGCGGGCGCAGCGGGGCCCGGGTGGCGGTCAAGAAGATCCGCTGCGACGCCCCCGAGAACGTGGAGCTGGCGCTGGCTGAATTCTGGGCCCTCACCAGCCTCAAGCGGCGCCACCAGAACGTCGTGCAGTTTGAGGAGTGCGTCCTGCAGCGCAATGGGCTAGCCCAGCGCATGAGTCACGGCAACAAGAGCTCGCAGCTTTACCTGCGCCTGGTGGAGACCTCACTGAAAGGTAGGAGCA
>gene=chr20_2083045-2084045; species=panTro
GGAAACGGGGAAGGACGGCGCCCGCAGAGGTACACAAAGCCCGGAGCGGAAAAGGCGAAGCCCAGTGCCGCGGGCGCCCAGCACGAAGCTGAGGCCGGCGGCGGCGGCCCAGGCCATGGATCCGGTGGCGGCCGAGGCCCCGGGCGAGGCCTTCCTGGCGCGGCGACGGCCTGAGGGCGGTGGCGGGTCCGCGCGGCCGCGTTACAGCCTGTTGGCGGAGATCGGGCGCGGCAGCTACGGCGTGGTTTATGAGGCAGTGGCCGGGCGCAGCGGGGCCCGGGTGGCGGTCAAGAAGATCCGCTGCGACGCCCCCGAGAACGTGGAGCTGGCGCTGGCTGAATTCTGGGCCCTCACCAGCCTCAAGCGGCGCCACCAGAACGTCGTGCAGTTTGAGGAGTGCGTCCTGCAGCGCAATGGGCTAGCCCAGCGCATGAGTCACGGCAACAAGAGCTCGCAGCTTTACCTGCGCCTGGTGGAGACCTCACTGAAAGGTAGGAGCA
>gene=chr20_2083045-2084045; species=papHam
GGAAACGGGGAAGGACGGCGCCCGCAGAGGTACACAAAGCCCGGAGCGGAAAAGGCGAAGCCCAGTGCCGCGGGCGCCCAGCACGAAGCTGAGGCCGGCGGCGGCGGCCCAGGCCATGGATCCGGTGGCGGCCGAGGCCCCGGGCGAGGCCTACCTGGCGCGGCGACGGCCGGAGGGCGGTGGCGGGTCCGCGCGGCCGCGCTACAGCCTGTTGGCGGAGATCGGCCGCGGCAGCTACGGCGTGGTTTATGAGGCAGTGGCCGGGCGCAGCGGGGCCCGGGTGGCGGTCAAGAAGATCCGCTGCGACGCCCCCGAGAACGTGGAGCTGGCGCTGGCTGAATTCTGGGCCCTCACCAGCCTCAAGCGGCGCCACCAGAACGTCGTGCAGTTTGAGGAGTGCGTCCTGCAGCGCAACGGGCTAGCCCAGCGCATGAGTCACGGCAACAAGAGCTCGCAGCTTTACCTGCGCCTGGTGGAGACCTCACTGAAAGGTAGGAGCA
>gene=chr20_2083045-2084045; species=ponAbe
GGAAACGGGGAAGGACGGCGCCCGCAGAGGTACACAAAGCCCGGAGCGGAAAAGGCGAAGCCCAGTGCCGCGGGCGCCCAGCACGAAGCTGAGGCCGGCGGCGGCGGCCCAGGCCATGGATCCGGTGGCGGCCGAGGCCCCGGGCGAGGCCTTCCTGGCGCGGCGACGGCCTGAGGGTGGTGGCGGATCAGCGCGGCCGCGCTACAGCCTGTTGGCGGAGATCGGGCGCGGCAGCTACGGCGTGGTTTATGAGGCAGTGGCCGGGCGCAGCGGGGCCCGGGTGGCGGTCAAGAAGATCCGCTGCGACGCCCCCGAGAACGTGGAGCTGGCGCTGGCTGAATTCTGGGCCCTCACCAGCCTCAAGCGGCGCCACCAGAACGTCGTGCAGTTTGAGGAGTGCGTCCTGCAGCGCAACGGGCTAGCCCAGCGCATGAGTCACGGCAACAAGAGCTCGCAGCTTTACCTGCGCCTGGTGGAGACCTCACTCAAAGGTAGGAGTA
>gene=chr20_2083045-2084045; species=rheMac
GGAAACGGGGAAGGACGGCGCCCGCAGAGGTACACAAAGCCCGGAGCGGAAAAGGCGAAGCCCAGTGCCGCGGGCGCCCAGCACGAAGCTGAGGCCGGCGGCGGCGGCCCAGGCCATGGATCCGGTGGCGGCCGAGGCCCCGGGCGAGGCCTACCTGGCGCGGCGACGGCCGGAGGGCGGTGGCGGGTCCGCGCGGCCGCGCTACAGCCTGTTGGCGGAGATCGGGCGCGGCAGCTACGGCGTGGTTTATGAGGCAGTGGCCGGGCGCAGCGGGGCCCGGGTGGCGGTCAAGAAGATCCGCTGCGACGCCCCTGAGAACGTGGAGCTGGCGCTGGCTGAATTCTGGGCCCTCACCAGCCTCAAGCGGCGCCACCAGAACGTCGTGCAGTTTGAGGAGTGCGTCCTGCAGCGCAACGGGCTAGCCCAGCGCATGAGTCACGGCAACAAGAGCTCGCAGCTTTACCTGCGCCTGGTGGAGACCTCACTGAAAGGTAGGAGCA
>gene=chr20_2114159-2115159; species=hg19
TCCCAGTGCCCTATTGCCTCTTGACCTCCCAAGGCCAGAAAGACGAGGTTTAAGTGAGTCTGGGTTCTCAGACGCAGACAAGATGACTCAGTGTGCAGCCCTGCCTGCTGGTCACCACGGAGACCTCCAAATCTCAGAATCTGCAGTCTTGCCTACTGTTTCTCTGTGTGCATTTGGCAAACTTTTTAATACTAGCACTTTTGGCAGTATACTCCAAGCAATCAAATTGTTTAAAACAATATTAAGCAAGTCTTCATGTCTAGGAGCTTTCACAGTAACTGCTTGCTCCACTGCCCTGACTTTCTGGCACACTTGAGATACAGCTGACATCTCTTTGCAGCAGCATGCTGTCTCGGCTTTAAGCTTTGTTCAGACCCTTTCCCTCAGTAAGTCATACCCTGCTGACTTACTGGGCCTTACATGGGCCTGCCACTTGTTGCTGCAAGAGTGTTTGTGCCTCTTCCTTGTATAAGTGGGGCGTGGATTGAGCTTCAGGGACG
>gene=chr20_2114159-2115159; species=bosTau
CCCCCAGACCCTGACAGCCC-TGAATTCTCCAGGCCAAAAAGACTGGGTTTAATTGGATCTGGGTCCTCAGACCCAGGTG-GGTGACT--GCACGCAGAT--------------CCATAGAGACCTCCAAATCGCAGAATCTTAGGTCTTGCCCCATGGTTCTTCTCGTACATTTGGCAAACATATAAATACTA---------GCAGCATGCTTCAGGGAATGAGAAGGTTTAAGACAGTATTGATCAGGTCAGCA------GTAACATG-AACGAGTCTCCATGCTTGGCTGCCCTGATT-TGGGACGTTCCTGAGATAAAGATGCCTTGTGTTTGCATCCACACACCATCCTGGCTTTAAGCTCTGCTCACTCCCTGTCTCCCTGT-AGCTGTGCCTTTCTG------------TATATTGGGCCTGCCACTTGCTGCCATGAGAGCATGGGT---CCTTGTTCTGCTGCATGGGGCACAGCTTGAGCTCAACTGACG
>gene=chr20_2114159-2115159; species=calJac
ACCCAGTGCCCTATTGCCTCTTGATTTCCCAAGGCCAGAAAGACATGGTTTAAGTGAGCCTGGATTCTCAGACACAGACAAGATGACTCAATGTGCAGCCCTGCCTACTGGTTATCAAGGAGACCTCCACATCTCAGAATCTGCAGTCTTGCCTACTGTTTCTCTGTGTGCATTTGGCAAACTTTTTAATACTAGCACTTTTGGCAGTGTACTCCAAGAAATCAAATCGTTTAAAACAATATTAAGCAACTTTTCATGTCTAAGAGCTTTCACACTAACTGCTTGCTCCACTGCCCTGACTGTCTGGCACACTTGAGATACAGCTGACATCTCTTTGCAGCAGCCCGCTGTCTCGGCTTTAAGCTTTGCTCAGACCCTTTGCCTCAGTAAATCATACCCTGCTG---TACT---------CTGGGGCTGCCACTTGTTGCTGTGAGTGTGTGTGT----CTTCCTTGTATAAGTGGGATGTGGACTGAGCTTCAGGGATG
>gene=chr20_2114159-2115159; species=canFam
TCCCAGCTCCCTGAGGAGCTCTGACGTCCCAAGGCCAGAAAGACCAGGTTTAAATAGGTCTGCGTCCTCAACCCCCCATGGGATGACTTAGAGTACAGTCCTATTCACTGGTCACTAGAGAGCCCTCCAGATCTCAGACTCTTAGGTCTTGCC-------TTTAATTGTGCATTTGGCAAGCTTTTGAAT-CTAGCATTTGGGGCAGCTCACTTTGAGAAATAAAAAGGTTTAAAACAATATGAAGCAAGTCCACAAGTCTGTAAGCTCCTGTGGTAACTGCCTGCTTCACTGCCCCAACTTTCTGACACGCTGGAGATAAGGCTGGCGTCTGTTTGCAGCA---CACCATCTTGGCT-TGAGCTCCGCTCGCCTCCCTTCTCTCAGTAAACCGTGTCCTGCCG------------TACATTGGGCCTGCCAGTGATTGCTGCGAGAGTGCGTGT---CCTCACTGTGGTAAGTGGGCCACCGACTGAGCTCAGCTGACT
>gene=chr20_2114159-2115159; species=equCab
CCCCAGTGCCCTAAGGGCCTCTCACTTCCC-AGGCTAGAAAGACCAGTTT--------------TTCTCAGACCCAGGTGGGATGACTCAGGGTGTGGTC--ACTTGCTGGTCACCAGGGAGACCTCGGGAGATCTGAGTCTTAGGTCTTGCCCAG----TGACATTGTGCGTTTGGCAAA--CTTAAATACTAGCGGTTTTGGCAGCAC-CTCCAAGGAATCAGAAGGTTCAAAACAATACCAAGCAAGTCAGCATGTCTG--AGCTTCCACAGGAGCTGCTCGCTTCACCGCCCTGACT-TCAGATTTCCTTGAGATGAAGCTGGCGTCTGGTTCCGTCCACACGCTGTCTTGGCTTTAAGCTCTGCTCATTCCCTTTGTCTCAGGAAGCCGTGCTCCGGGG------------TACATTGGGCCTGCTAGTCGTTGCTGCCAAAGCGTGTGT---CCTCATTATGGTAAATGGGCAGCGGGTCGAGCTCAGCTGGCC
>gene=chr20_2114159-2115159; species=gorGor
TCCCAGTGCCCTATTGCCTCTTGACCTCCCAAGGCCAGAAAGACGAGGTTTAAGTGAGTCTGGGTTCTCAGACGCAGACAGGATGACTCAGTGTGCAGCCCTGCCTGCTGGTCACCACGGAGACCTCCAAATCTCAGAATCTGCAGTCTTGCCTACTGTTTCTCTGTGTGCATTTGGCAAACTTTTTAATACTAGCACTTTTGGCAGTATACTCCAAGCAATCAAATTGTTTAAAACAATATTAAGCAAGTCTTCATGTCTAGGAGCTTTCACAGTAACTGCTTGCTCCACTGCCCTGACTTTCTGGCACACTTGAGATACAGCTGACATCTCTTTGCAGCAGCATGCTGTCTCGGCTTTAAGCTTTGTTCAGACCCTTTCCCTCAGTAAGTCATACCCTGCTGACTTACTGGGCCTTACATGGTCCTGCCACTTGTTGTTGCAAGAGTGTTTGTGCCTCTTCCTTGTATAAGTGGGGCGTGGATTGAGCTTCAGGGACG
>gene=chr20_2114159-2115159; species=panTro
TCCCAGTGCCCTATTGCCTCTTGACCTCCCAAGGCCAGAAAGACGAGGTTTAAGGGAGTCTGGGTTCTCAGACGCAGACAAGATGACTCAGTGTGCAGCCCTGCCTGCTGGTCACCACGGAGACCTCCAAATCTCAGAATCTGCAGTCTTGCCTACTGTTTCTCTGTGTGCATTTGGCAAACTTTTTAATACTAGCACTTTTGGCAGTATACTCCAAGCAATCAAATTGTTTAAAACAATATTAAGCAAGTCTTCATGTCTAGGAGCTTTCACAGTAACTGCTTGCTCCACTGCCCTGACTTTCTGGCACACTTGAGATACAGCTGACATCTCTTTGCAGCAGCATGCTGTCTCGGCTTTAAGCTTTGTTCAGACCCTTTCCCTCAGTAAGTCATACCCTGCTGACTTACTGGGCCTTACATGGGCCTGCCACTTGTTTCTGCAAGAGTGTTTGTGCCTCTTCCTTGTATAAGTGGGGCGTGGATTGAGCTTCAGGGACA
>gene=chr20_2114159-2115159; species=papHam
TCCCAGTGCCCTATTGCCTTTTGACCTCCCAGGGCCAGAAAGATGAGGTTTAAGTGAGTCTGGGTTCTCAGACGCAGACAAGATGACTCAGTGTGCAACCCTGCCTGCTGGTCACCACGGAGACCTGCAAATCTCAGAATCTGCAGTCTTGCCTTCTGTTTCTCTGTGTGCATTTGGCAAACTTTTTAATACTAGCACTTTTGGCAGTGTACTCCAAGGAATCAAATTGTTTAAAACAATATTAAGCAAGTTTTCATGTCTAGGAGCTTTCACAGTAACTGTTTGCTCCACTGCCCTGACTTTCTGGCACACTTGAGATGCAGCTGACATCTCTTTGCAGCAGCATGCTGTCTCAGCTTTAAGCTTTGCTCAGACCCTTTCCCTCAGTAAGTCATACCGTGCTGACTTACTGGGCCTTACGTGGGCCTGCCACTTGTTGCTGCAAGAGTGTGTGT--ATCTTCCTTGTATAAGTGGGATGTGGATTGAGCTTCAGGGACG
>gene=chr20_2114159-2115159; species=ponAbe
TCCCAGTGCCCTATTGCCTCTTGACCTCCCAAGGCCAGAAAGACGAGGTTTAAGTGAGTCTGGGTTCTCAGATGCAGACAAGATGACTCAGTGTGGAGCCCTGCCTGCTGGTCACCACGGAGACCTCCAAATCTCAGAATCTGCAGTCTTGCCTACTGTTTCTCTGTGTGCATTTGGCAGACTTTTTAATACTAGCACTTTTGGCAGTATACTCCAAGGAATCAAATTGTTTAAAACAATATTAAGCAAGTCTTCATGTCTAGGAGCTTTCACAGTAACTGCTTGCTCCACTGCCCTGACTTTCTGGCACACTTGAGATACAGCTGACATCTCTTTGCAGCAGCATGCTGTCTCGGCTTTAAGCTTTGCTCAGACCCTTTCCCTCAGTAAGTCATACCCTGCTGACTTACTGGGCCTTACATGGGCCTGCCACTTGTTGCTGCAAGAGTGTTTGT--CTCTTCCTTGTATAAGTGGGGCGTGGATTGAGCTTCAGGGATG
>gene=chr20_2114159-2115159; species=rheMac
TCTCAGTGCCCTATTGCCTTTTGACCTCGCAGGGCCAGAAAGACGAGGTTTAAGTGAGTCTGGGTTCTCAGACACAGACAAGATGACTCAGTGTGCAACCCTGCCTGCTGGTCACCACGGAGACCTGCAAATCTCAGAATCTGCAGTCTTGCCTTCTGTTTCTCTGTGTGCATTTGGCAAACTTTTTAATACTAGCACTTTTGGCAGTGTACTCCAAGGAATCAAATTGTTTAAAACAATATTAAGCAAGTTTTCATGTCTAGGAGCTTTCACAGTAACTGTTTGCTCCACTGCCCTGACTTTCTGGCACACTTGAGATGCAGCTGACATCTCTTTGCAGCAGCATGCTGTCTCAGCTTTAAGCTTTGCTCGGACCCTTTCCCTCAGTAAGTCATACCATGCTGACTTACTGGGCCTTACGTGGGCCTGCCACTTGTTGCTGCAAGAGTGTGTGT--ATCTTCCTTGTATAAGTGGGACGTGGATTGAGCTTCAGGGACG
>gene=chr20_2117443-2118443; species=hg19
TGGTAAGGTTGGAGCACACGACAAGGCTAGTGGGATCTGAGGTCGTCCATGCCTTTTCactgggcagggggacagaagagttcccatagagactgggccctctgggagtgtttcctggggaaggcgtgtggatgggaacccaaagggtgaatgcgatctgagtgacagatagggggtgggagttggggtagccagatcagcaggagctgaagacccaaagcaggagggaggctgtcacctcaagagaagatcaacttgaggccaAGGCATCTTTTCTGGAATTTTTGCCCTGGCAAGTGACTGCAGTGAGGTTTTATGGGTTTGGTTTTGTGTTTTTTTGGATGTGATTTGCAGCCACTGTTGTAGCttattaaagtacctcctgtgcacctcactccacctgctatgtgtactatcactggtctttgtacccggcaaagtagacatttcctcattttaggctgagcaaactgaggctcgggggaccctgacttggtgaa
>gene=chr20_2117443-2118443; species=bosTau
TGATGAGAAG---ATGTGGAGCGTGGTTAGTGGGGTCTCTGGTCATCTATGCCTGCTCACCAgagaacag---agaagagtccctgaggtggccgg-gcccctgggaatgcttcccggaggaggcatgc-----------------------gccatctgactgaTAGCAA-GGGGCAGGGAAGGAAACAACCAGACCTGCGGTTCTTGAGG-CCCAAAGGAAGAAGGACACTGTTGCCTCCAGAGAAGACTGACACGAGGCCAGTTCGTCTTGTCTGGAGTTTTTGCCTGAGTGGATAA-------GAGATGTTG------------------GTTTGGGGTGT-------------CTTTGAGGCTTGTTAG-GTTTCTGCTGTGTGTCTCACTG------------AGCCCATCATTGGGCTTCACAC-CTGCAAAATAGACGTTTCCACACTGTAAGTTGAGAAAACTGAGACTT---------------GA----
>gene=chr20_2117443-2118443; species=calJac
TGGTAAGATTGGAGCACATGACATGGCTGGTGGAGTCTGAGGACATCCATGCCTGTTCACTAGGCAGGGG--CAGAAGAGTCCCCATAGAGACTGGGCCCTCTCAGAGTGTTTCCTGGGGAAGGCATGAGGAAGGGAACCCAAAGGGTGAGTGCAATCTGAGTGACAGATAGGGGGTGGGAGTTGGGGTACCTAGACCAGCAGGAGCTGAAGACCCAAAGCAGGAGGGAGGCTGTCACCTCAAGAGAAGATCAACTTGAGGCTAAGGCATCTTGACTGGAATTTTTGCCCCAGCAAG-------------------AGGGTTTGGTTTTGTGT-TTTTTGGATGTGATTTGCAGCCACTGTTGTAGCttattaaggtacctcctgtgcatctcactctacctgctgtgtattctatttctggtctttgtacccagcagagaagacatttcctcattttaggctgagcaaactgaggctcagggaaccctgacttgctgaa
>gene=chr20_2117443-2118443; species=canFam
------GGGGAGTGCACAGGGCATGGCCCGTGGGGTCTGTGGTCACCCCTGAGTGCTCGCCGGGGCACAG------------------GGCCCAGC-GTCCCTG------------GGGGAAGGCATGTGGA-GGGGACCAG-------------------CTGACAGCAACGGGGCGGGTCAAGGGA-AGCC-GACCAGCACTTGCCGAGG-CCCAGAGCAGAAAGG-------------------GGGCTGGCATGATGCCAAGTTGTCTCGCCCAG-------------GCCAGTAA-GCTGGTGAGGTTTGG------------------GGTTGGGGTGGGACATAAGGCTGCTGTCCCCATATGTTAA-TTGCCTCCTGTGTACCTCACTGTGCCCAGTACAGACGCTGTCACTGGATGTCACACCCTGCACGGCAGACATGACTACA----ATGTTGATAAAGTTTTGGCTT-GGGGACCTCACCTAG-----
>gene=chr20_2117443-2118443; species=equCab
TAGTAAGAGCGGAGCACACAGCAGGGTTACTGGGGTCTGTGGTCATCCGTGCCTGCTCCCTGGAGCTCAG-----AAGAGTCCCTGCAGAGCTGGG-TCCTCTGGGAATGCTCCCTGGGAGGAGCGTGTGGA-GGGGCCTCGAAGGGTGAGTGCCGTCTGACTGACAGTGA-GGCGCAAGTTAGGGGGCAACCCGACCAGCCGTTGCTGAGG-CCCAAAGCAGAAAGGAGGCTGTCACTTGGAGAGAAGACTGACTTGAGGCCAAGTCGTCTTGTCTGGAATTTTCGCCTGAGCCAATGACTATTGTGAGGTTTTT------------------GTTTGGGATGTGATTtaaagctgccatcatggctgactaa-gtgcctcctgtgtgcctcgttgtgcctgttacaaataccggtagtggacttcacaccctacaa-gcagacattcccaccttttaagttgattaaactgaggctcggggggccttgacttggtaaa
>gene=chr20_2117443-2118443; species=gorGor
TGGTAAGGTTGGAGCACATGACAAGGCTAGTGGGATCTGAGGTCATCCATGCCTTTTCACTGGGCAGGGGGACAGAAGAGTTCCCATAGAGACTGGGCCCTCTGGGAGTGTTTCCTGGGGAAGGCGTGTGGATGGGAACCCAAAGGGTGAGTGCGATCTGAGTGACAGATAGGGGGTGGGAGTTGGGGTAGCCAGATCAGCAGGAGCTGAAGACCCAAAGCAGGAGGGAGGCTGTCACCTCACGAGAAGATCAACTTGAGGCCAAGGCATCTTTTCTGGAATCTTTGCCCTGGCAAGTGACTGCAGTGAGGTTTTATGGGTCTGGTTTTGTGTTTTTTTGGATGTGATTTGCAGCCACTGTTGTAGCTTATTAAAGTACCTCCTGTGCACCTCACTCCACCTGCTA----------------------------------------------------------------------------------------------
>gene=chr20_2117443-2118443; species=panTro
TGGTAAGGTTGGAGCACACGACAAGGCTAGTGGGATCTGAGGTTGTCCATGCCTTTTCACTGGGCAGGGGGACAGAAGAGTTCCCATAGAGACTGGGCCCTCTGGGAGTGTTTCCTGGGGAAGGCGTGTGGATGGGAACCCAAAGGGTGAGTGCGATCTGAGTGACAGATAGGGGGTGGGAGTTGGGGTAGCCAGATCAGCAGGAGCTGAAGACCCAAAGCAGGAGGGAGGCTGTCACCTCAAGAGAAGATCAACTTGAGGCCAAGGCATCTTTTCTGGAATCTTTGCCCTGGCAAGTGACTGCAGTGAGGTTTTATGGGTTTGGTTTTGTGTTTTTTTGGATGTGATTTGCAGCCACTGTTGTAGCttattaaagtacctcctgtgcacctcactccacctgctatgtatattatcactggtctttgtacccggcaaagtagacatttcctcattttaggctgagcaaactgaggctcgggggaccctgacttggtgaa
>gene=chr20_2117443-2118443; species=papHam
TGGTAAGGTCGGAGCACACGACGAGGCTAGTGGGATCTGAGGTCATCGATGCCTTTTCACTGGGCAGGGGGATAGAAGAGTTCCCATAGAGACTGGGCCCTCTGGGAGTGTTTCCTGGGGAAGGCGTATGGAGGGGAACCCAAAGAGTGAGTGCGATCTGAGTGACAGATAGGGGGTGGGAGTTGGAGTAGCCAGACCAGCAGGAGCTGAAGACCCAAAGCAGGAGGGAGGCTGTCACCTCAAGAGAAGATCAACTTGAGGCC-AGGCATCTGGTATGGAATTTTTGCCCCAGCAAGTGACTGCGGTGAGGTTTTGTGAGTTTGG--TTGTATATTTTTGGATGTGATTTGCAGCCGCGGTTGTa-cttactaaggtacctcctgtgcacctcactctgcctgctatgtatattatcactggtctttgtgcccggcaatgtagacgtttcctcattttaggctgagcaaactgaggctcggggaaccctgacttggtgaa
>gene=chr20_2117443-2118443; species=ponAbe
TGGTAAGGTTGGAGCACACAACAAGGCTAGTGGGATCTGAGGTCATCCATGCCTTTTCACTGGGCAGGGGGACAGAAGAATTCCCATAGAGACTGGGCCCTCTGGGAGTGTTTCCTGGGGAAGGCGTGTGGATGGGAACCCAAAGGGTGAGTGCAATCTGAGTGACAGACGGGGGGTGGGAATTGGGGTAGCCAGACCATCAGGAGCTGAAGACCCAAAGCAGGAGGGAGGATGTCACCTCAAGAGAAGACCAACTTGAGGCCAAGGCATCTTTTCTGGAATTTTTGCCCCGGCAGGTGACTGCAGTGAGGTTTTATGGGTTTGGTTTTGTGTTTTTTTGGATGTGATTTGCAGCCGCTGTTGTAGCttattaaggtacctcctgtgcacctcactctgcctgctatgtatactatcactggtctttgtacccggcaaagtagacatttcctcattttaggctgagcaaactgaggctcgggggaccctgacttggtgaa
>gene=chr20_2117443-2118443; species=rheMac
TGGTAAGGTCGGAGCACACGACAAGGCTAGTGGGATCTGAGGTCATCGATGCCTTTTCACTGGGCAGGGGGATAGAAGAGTTCCCATAGAGACTGGGCCCTCTGGGAGTTTTTCCTGGGGAAGGCGTATGGAGGAGAACCCAAAGGGTGAGTGCGATCTGAATGACA----GGGGGTGGGAGTTGGAGTAGCCAGACCAGCAGGAGCTGAAGACCCAAAGCAGGAGGGAGGCTGTTACCTCAAGAGAAGATCAACTTGAGGCC-AGGCATCTGGTATGGAATTTTTGCCCCAGCAAGTGACTGCGGTGAGGTTTTGTGAGTTTGG--TTGTGTATTTTTGGATGTGATTTGCAGCCGCGGTTGTa-cttactaaggtacctcctgtgcacctcactctgtctgctatgtatattatcactggtctttgtgcccggcaaagtagacgtttcctcattttaggctgagcaaactgaggctgggggaaccctgacttggtgaa
>gene=chr20_2126443-2127443; species=hg19
TTGTGGACCAGCTTCCACTCACTGTCACGTCCCCCCTCCTGCGTCTTCACTGGGTCTCAGGCTGCCAGCAGCTCTCTGGTGCATCGTCTCAACACCACCAAGTTTGTAGGACCTGCCCAAGTTCTAGTAGTATTCAAAACTTCAAACGGCAGTCATTTGTTCTCCTCGGCTCTGTGGCAAGGATAGCCCTTTGGAGGGGGACTCTTGACCTCGGCTGTTAGGGATCTGAACTTGGTTTTCCCGTCAGAAGAATCAGCAGGACAGATCGTAGTGCCTTATTCCATTGTCCTCCCCTGGCCAGGCCTCCTGGCTCAGCTGGAAGTGCATGGCTTCTTTCTCCCTATCTGTGTCCTCTGTCACTTGCTCTTTCACTCTCTCTCTCATTCCCAGAGAGCCACGGGGGAGGGATCACCCTCACCCCCAACACCCTCTTCCTGAGGGCTGTAGCCAGGTCCGCATCTCCCCACCACCACCAGGGCACTCACTCGCAGCTATAGCCC
>gene=chr20_2126443-2127443; species=bosTau
CTGGGG-TCAGCCACCT--------------TCCCTTCCTGCCTTTTCACTGGGTCTCGGGCCGGCAGCTGCCCTGGGGCACATCATCTCAGCACCACCAA-TTTATTAGTTCTGTGCAAGTTGTAGAAATCTCTAGTCCTTAAAATAACTGTCGGTTA-TCTCCTGGGATCTGTGGAAAGGAGAGTCT-TTGGAGGGAG----------------------GATCTGAGCTTCATTC-TCCCTCAGAGGAATCAACAAGACAGATCATAGTGCCTTATTCCATTGCC--CTCTCCGCCAGACCGTCTGGCT-------TAGTACATGGCTTCTGTCTCCCTGTCTGTGTCCTCTGTCCTTTAAACTCA--------CCC---CACACACATAGCCACGTGGGA-GGATGGCTCCCGACCT--CCCATCCCTTCCTC--AGCTGTAGCCAGCCAAGTG-TCCCCACCCACCA-CAGGGCAC-CACTAGCAGCTTC-GCTG
>gene=chr20_2126443-2127443; species=calJac
GTGTGGATCGGCTTCTGCTCACTGTCGCGTCCCCCCTCCTGCCTCTTCACTGGGTCTCAGGCTGCCGGCAGCTCTCTGGTGCATCATCTCAGCACCACCAAGTTTGTAGGACCTGCCCAAGTTCTAGGAGTGTTCAGACCTTAAAACCGCAGTCATTCGTTCCCCTTGGCTCTGTGGCAAGGATAGCCCACTGGAGGGG--CTCTTGACCTTGGCTGTTAGGGATCTGAGCTTGGGTTTCCCATCAGAAGAACCAGCAGGACAGATTGTAGTGCCTTATTCCCTTGTCCTCCCCTGACCAGG-CTCTTGGCTCAGCTGGAAGTGCGTGGCTTCTTTCTCCCTGTCTGTGTCCTCTGTCACTTGCTCTTTCACCA--GCTCTCATTCCCAGAGAGCCATGGGGGAGGGATCACCCTCACCCC-CACACCC---TCCTGAGGGCTATAGCCAGGTCCGCAGCTCCCCACCATCACCAGGGCACTCACTTGCGGCTATAGCCC
>gene=chr20_2126443-2127443; species=canFam
CTGTGGCCCAGCCTCCT--------------CCTCTTCCTGCC-CTTCACTGCATCT----------GCCACC----------TCACCTCAGCATCACCACATCCGTAAGGCCTGTCCAAGTTCTAGGAGTTTCCAAACCTTAAAATAGTGGTC----ATTCTCCTTGGATCTGTGAACCAGTTAGTCCGTAGTGGGGAGGTTCTGGGCCTGAGA--CCCAGGGTCTAAGCTCAGTTTCCCCACCAGAGGACTCAGCAAGACAGATCATAGTGCCTTATCCCA-TGCCCTCCCTTGACCAGACCTGCTGGCTCAGCTGGAGGTCGGCAGTGTC---CTCCCTACCT--GTCCCCTGGCACTTAAACTTC-------ACTCCCACCCACAGAGAGCCATGAGGAAAGGTCCCCTCACGTCCTTGCCCAATCCTTCCCCGAGGCTGCAGCCAGGCACAGGGCTCCCTGCCACCACCAGGGTACTAGC-AGCAGCTTTAGCTG
>gene=chr20_2126443-2127443; species=equCab
CCGTGGGTCCGCTTCCTC-------------CCTCTTCCTGCCGTTTCACTGGGTCTTGGGCCGGCAGCAACCCTGTGGTGCGTCATCTGAGTGCCACCAAGTTTGTTAGGCCTGTCCAAGTTCTAGGAGTTTCCAAACCTTAAAATAGCAGTCAGTTATTCTCTCTGGATCTGTGAAAAGGATAGCCTCTTGGAGGGAGGTTCCGGGCCTCAGC--CCCAGGGTCTGAGCTCGGTTTCCCTTCAAGAAGAATCAGCAAGACAGATCTTAGTGCCTTACTCCATTGCCCTCCCCTCACCAGGCCACCTGGCTCAGTAGGAAGTACGCAGCTTT---CTCCCTGTCTGGGTCCTCTGTCACTTAAACTCT-------GTTCCCACTCACAGATAGTCTATGGGAA-GGATTACTCCCGACCTC-CCGACCCCTTGCTGCGGGCTGTGTCCAGGCACATGTCTCCCCGCCACCACCAGGGCACTCACTAGCAGCTTTAGCCG
>gene=chr20_2126443-2127443; species=gorGor
--------------------ACTGTCACGTCCCCACTCCTGCGTCTTCACTGGGTCTCAGGCTGCCAGCAGCTCTCTGGTGCATCATCTCAACACCACCAAGTTTGTAGGACCTGCCCAAGTTCTAGTAGTATTCAAACCTTCAAACGGCAGTCATTTGTTCTCCTCGGCTCTGTGGCAAGGATAGCCCTTTGGAGGGGGACTCTTGACCTCGGCTGTTAGGGATCTGAACTTGGTTTTCCCATCAGAAGAATCAGCAGGACAGATCGTAGTGCCTTATTCCATTGTCCTCCCCTGGCCAGGCCTCCTGGCTCAGCTGGAAGTGCATGGCTTCTTTCTCCCTATCTGTGTCCTCTGTCACTTGCTCTTTCACTCTCTCTCTCATTCCCAGAGAGCCACGGGGGAGGGATCACCCTCACCCCCCACACCCTCTTCCTGAGGGCTGTAGCCAGGTCCGCATCTCCCCACCACCACCAGGGCACTCACTCGCAGCTATAGCCC
>gene=chr20_2126443-2127443; species=panTro
TTGTGGATCAGCTTCCACTCACTGTCACGTCCCCCCTCCTGCGTCTTCACTGGGTCTCAGGCTGCCAGCAGCTCTCTGGTGCATCACCTCAACACCACCAAGTTTGTAGGACCTGCCCAAGTTCTAGTAGTATTCACACCTGCAAACGGCAGTCACTTGTTCTCCTCGGCTCTGTGGCAAGGATAGCCCTTTGGAGGGGGACTCTTGACCTCGGCTGTTAGGGATCTGAACTTGGTTTTCCCGTCAGAAGAATCAGCAGGACAGATCGTAGTGCCTTATTCCATTGTCCTCCCCTGGCCAGGCCTCCTGGCTCAGCTGGAAGTGCATGGCTTCTTTCTCCCTATCTGTGTCCTCTGTCACTTGCTCTTTCACTCTCTCTCTCATTCCCAGAGAGCCACGGGGGAGGGATCACCCTCACCCCCAACACCCTCTTCCTAAGGGCTGTAGCCAGGTCCACATCTCCCCACCACCACCAGGGCACTCACTCGCAGCTATAGCCC
>gene=chr20_2126443-2127443; species=papHam
TTGTGAATCAGCTTCCACTTGCTGTCGCGTCCCCACTCCTGCGTCTTCACTGGGTCTCAGGCTGTCAGCAGCTCTCTGGTGCGTCAGCTCAGCACCGCCAAGTTTGTAGGACCTGTCCAAGTTCTAGGAGTTTTCAAACCTCAAAACGGCAGTCATTCATTCTCCTTGGGTCTGTGGCAAGGATAGCCCATTGGAGGGGGGCTCTTGACCTCGGCTGTTAGGGATCTCAACTTGGTTTTCCCATCAGAAGAATCAGCAGGACAGATTGTAGTGCCTTATTCCATTGTCCTCTCCTGACCAGGCCTCCTGGCTCAGCTGAAAATGTGTGGCTTCTTTCTCCCTATCTGTGTCCTCTGTCACTTGCTCTTTCACTGTCTCTCTCATTCCCAGAGAGCCACAGGGGAGGGATCACCCTCACCCCACACACCCTCTTCCTGAGGGCCGTAGCCAGGTCCGCATCTCCCCACCACCACCAGGGCACTCACTTGCAGCTATAGCCC
>gene=chr20_2126443-2127443; species=ponAbe
TTGTGGATCGGCTTCCACTCACTGTCGCGTCCTCACTCCTGCGTCTTCACTGGGTCTCAGGCTGCCAGCAGCTCTCTGGTGCATCATCTCAACACCACCAAGTTTGTAGGACCTGCCCAAGTTCTAGTAGTATTCAAACCTTAAAACGGCAGTCATTCGTTCTCCTCGGCTCTGTGGCAAGGATAGCCCTTTGGAGGGGGACTCTTAACCTTGGCTGTTAGGGATCTGAACTTGGTTTTCCCATCAGAAGAATCAGCAGGACAGATCGTAGTGCCTTATTCCATTGTCCTCCCCTGGCCAGGCCTCCTGGCTTAGCTGGAAGTGCATGGCTTCTTTCTCCCTATCTGTGTCCTCTGTCACTTGCTCTTTCACTGTCTCTCTCATTCCCAGAGAGCCACGGGGGAGGGATCACCCTCACCCCCCACACCCTCTTCCTGAGGGCTGTAGCCAGGTCCGCATCTCCCCACCACCACCACGGCACTCACTCGCAGCTATAGCCC
>gene=chr20_2126443-2127443; species=rheMac
TTGTGAATCGGCTTCCACTTGCTGTCGCGTCCCCACTCCTGCATCTTCACTGGGTCTCAGGCTGTCAGCAGCTCTCTGGTGCGTCAGCTCAGCGCCGCCAAGTTTGTAGGACCTGTCCAAGTTCTAGGAGTTTTCAAACCTCAAAACGGCAGTCATTCATTCTCCTTGGGTCTGTAGCAAGGATAGCCCATTGGAAGGGGGCTCTTGACCTGGGCTGTTAGGGATCTCAACTTGGTTTTCCCATCAGAAGAATCAGCAGGACAGATTGTAGTGCCTTATTCCATTGTCCTCCCCTGACCAGGCCTCCTGGCTCAGCTGGAAGTGCGTGGCTTCTTTCTCCCTATCTGTGTCCTCTGTCACTTGCTCTTTCACTGTCTCTCTCATTCCCAGAGAGCCACGGGGGAGGGATCACCCTCACCCCGCACACCCTCTTCCTGAGGGCCGTAGCCAGGTCCGCATCTCCCCACCACCACCGGGGCACTCACTTGCAGCTATAGCCC
>gene=chr20_2294443-2295443; species=hg19
ctgcactcaggcctgggttatagagcaagaccctgtttccaaaaaTATTCATCCAGAATATCTAAACCTAGATCAACCTGCTCAAAAGTTGTAAGTTAAGATGCAAAAAGTCGTGATcaggcacagtggttcacacctgtaatcccaggactttgggaggctaaggcagagaatcacttgagcccaggagtgtgagaccagcctggacaacatagtgagacctcatctacacatacacacacacacacacacacacacacacacacacacacacaggagccaggcatcgtgacacatgcctgtagtcccagctacttgggaggctgagctgggggaattgcatgagtccgttagttgcaggctgcagtgatctgtgattgcgccactgcacttcagcctgggtgacacagcaaaagcctatctccaaaaaaaaaGGCGAAAAGTCAAAGTGAATTCTTTACTTTAATCCTCTTAAACTAAGTAATTACCCAGAAATCCTG
>gene=chr20_2294443-2295443; species=bosTau
----------------------------------------------------------------------------------------------------------------------------------------------------------------------------------------------------------------------------------------------------------------------------------------------------------------------------------------------------------------------------------------------------------------------------------------------AGAAAGCTAAAAGTCAGAG--AGTT-TTAACTTTAACCCTCTGAAACTAAATAATTACTCAGAAGTGTC-
>gene=chr20_2294443-2295443; species=calJac
ctgcactcaggcctgggttatagaggaagagcctgtttccaaaaaTAGTCATGCAAAATATCTAAACCTAGATCAACCTGCACAAAAGTGGGAAGTTAAAAAGCTGGAAGTCATGATcaggcacagtggttcacacctgtaatcccaggacttcgggagcctgaggcagaggatcacttgagcccaggagtttgagatcagcctggacaac--agcgagacctcatctacaca----------cacacacacacacacacacacacacacacaaaggagccaggcat-------------tgtaatcccagctacttgggaggctgaggtgggaggatcacatgagcccgtgagttgcaggctgcagtgagctatgattgcaccactgcactccaacctgggtggcagagcaaaagcctgtctcaaaaaaaaaaGGCTAAAAGTCAAAGTGAGTT-----CTTTAACCCTCTTAAACTAAATAATT-CCCAGATATGCTG
>gene=chr20_2294443-2295443; species=canFam
------------------------------------------------TCA--CAAAGTGTCCAAACATGGATCAACCTGCTTAAAAGTTATGAATT-------------------------------------------------------------------------------------------------------------------------------------------------------------------------------------------------------------------------------------------------------------------------------------------------------------------------------------------------AGCTGAAAGTCAAGG--AGTTCTTAACTTGAATCCTCTCAAAC----CAATGGCCTGGAAGCGTCT
>gene=chr20_2294443-2295443; species=equCab
------------------------------------------------------------------------------------------------------------------------------------------------------------------------------------------------------------------------------------------------------------------------------------------------------------------------------------------------------------------------------------------------------------------------------------------AAATAAAAAGCTAAATATCAGAG--AGTTT--AATTTTAACTCTCTGAAATTAAATAATTACCTGGAAGTGTCT
>gene=chr20_2294443-2295443; species=gorGor
ctgcactcaggcctgggttatagagcaagaccctgtttccaaaaaTATTCATCCAGAATATCTAAACCTAGATCAACCTGCTCAAAAGTTGTAAGTTAAAATGCAAAAAGTCGTGATcaggcacagtggttcacacctgtaatcccaggactttgggaggctgaggcagagaatcacttgagcccaggagtttgagaccagcctggacaacatagtgagacctcatctacaca----------cacacacacacacacacacacacacacacacaggagccaggcatcgtgacacatgcctgtagtcccagctacttgggaggctgagctgggagaattgcatgagtccgttagttgcaggctgcagtgatctgtgattgcaccactgcacttcagcctgggtgacacagcaagagcctgtctccaaaaaaaaaGGCGAAAAGTCAAAGTGAATTCCTTACTTTAACCCTCTTAAACTAAGTAATTACCCAGAAATCCTG
>gene=chr20_2294443-2295443; species=panTro
ctgcactcaggcctgggttatagagcaagaccctgtttccaaaaaTATTCATCCAGAATATCTAAACCTAGATCAACCTGCTCAAAAGTTGTAAGTTAAAAAGCAAAAAGTCGTGATcgggtacagtggttcacacctgtaatcccaagactttgggaggctgaggcagagaatcacttgagcccaggagtttgagaccagcctggacaacatagtgagacctcatctacaca----------cacacacacacacacacacacacacacacacaggagccaggcatcgtgacacatgcctgtagtcccagctacttgggaggctgagctgggagaattgcatgagtccgttagttgcaggctgcagtgatctgtgattgcgccactgcacttcagcctgggtgacacagcaagagcctgtctccaaaaaaaaaGGCGAAAAGTCAAAGTGAATTCCTTACTTTAACCCTCTTAAACTAAGTAATTACCCAGAAATCCTG
>gene=chr20_2294443-2295443; species=papHam
ctgcactcaggcctgggttatagagtaagaccctgtttccaaaaaTATTCGTCCAAAATATCTAAACCTAGATCAACCTGCTCAAAAGTTGTAAGTTAAAAAGCAAAAAGTCATGATcaggcgcagtggttcacacctgtaatcccaggactttgggaggctgaggcagggaatcactcgagcccaggagtttgagaccagcctgggcaacatagtgagacctcatctacaca----------cacacaca-----------------------aggagccaagcattgtggcacatgcctgtagtcccagctactcgggagactgagctgggaggattgcatgagtccattggtcgcaggctgcagtgagctatgattgcactactgtactccagcctgggtgacagagtaagaacctgtctccaaaaaaaaaGGTGAAAAGTCAAAGTGAATTCTTTACTTTAACCCTCTTAAACTAAGTAATTGCCCAGAAATTCTG
>gene=chr20_2294443-2295443; species=ponAbe
ctgcactcaggcctgggttatagagcaagaccctgtttccaaaaaTATTCATCCAAAATATCTAAACCTAGATCAACCTGCTCAAAAGTTGTAAGTTAAAAAGCAAAAAGTCGTGATcaggcacagtggttcacacttgtaatcccaggactttgggaggctgaggcagagaatcacttgagcccaggagtttgagacaagcctgggcaacatagtgagacctcatctacaca----------cacacacacacacacacacacacacacacacaggagccaggcatcgtgacacatgcctgtagtcccagctacttgggaggctgagctgggagaattgcatgagtccattagttgcaggctgcagtgagctgtgattgcaccactgcactccagcctgggtgacacagcaagagcctgtctccaaaaaaaaaGGCGAAAAGTCACAGTGAATTCTTTACTTTAACCGTCTTAAACTAAGTAATTACCCAGAAATCCTG
>gene=chr20_2294443-2295443; species=rheMac
ctgcactcaggcctgggttatagagtaagaccctgtttccaaaaaTATTCGTCCAAAATATCTAAACCTAGATCAACCTGCTCAAAAGTTGTAAGTTAAAAAGCAAAAAGTCATGATcaggcgcagtggttcacacctgtaatcccaggactttgggaggctgaggcagggaatcactcgagcccaggagtttgagaccagcctgggcaacatagtgagacctcatctacaca----------cacacaca-----------------------aggagccaggcattgtggcacatgcctgtagtcccagctactcgggagactgagctgggaggattgcatgagtccattggtcgcaggctgcagtgagctatgattgcactactgtactccagcctgggtgacagagtaagaacctgtctccaaaaaaaaaGGTGAAAAGTCAAAGTGAATTCTTTACTTTAACCCTCTTAAACTAAGTAATTGCCCAGAAATTCTG
>gene=chr20_2930443-2931443; species=hg19
cttgaattcatatgtttttatctaatgcattttctacatcagttgaaatggttgtatgaactcttttaatatgggtgaattatatttatagattttatgttaaaatatccttgtatatcttggataaactcaactggatcatgatttatcttttttatatgctagattcaatttgttgatactttgttatgatttttgaatatatattattgtgtaaaagtgagcctgtgattttctttcttgtaatgtttctgtccagttttggtgcctggttttgctctctccttagaatgagctgggaactagtcactcttgttttctcacctataatagcatctgggtccagtgttttttatgtgggacaaatttgaacttgtggtcaacctctttaattgtaagaatattcaggtcttttgttcttcctgggctagttttttattctttttctagagattcgttcatttttcttagttttatttgcctataattgtggataatct
>gene=chr20_2930443-2931443; species=bosTau
tgtgaattcatgtgttttaatccagtgctttttctacattagttgaaaagattatatgatcttctttaatatgggtgaattatatttatagattttatattaaaacatccttgtataccttggataaactcaggttgattgtgggttatctttttcatatactgaattcattttgttagtattctgttaggatttttgaatctat---attgagtcaaaatga---tcttattttatttcttataatatttttgtccaattttaatgtcagattttcctcatctcttagaatga--------------------------------------------------------------------------------------------------------------------------------------------------------------------------------------------------------------
>gene=chr20_2930443-2931443; species=calJac
tgtgaatt-atatgtttttgtctagtgtattttctacatgaattgaaatggttgtatgaccttcttcaatatgagtgaattatacttatagat------ttaaaatatccttgtatatcttggataaactcaactgaatcatgatttatcttttatatatgctagattcaatttgttcatactttgttaggatttttaaatatatatcattgtgtaaaagtgagcctgtgattttctttcttgtaatgtttttgtccagtgttggtgcctggttttgctctgtctttatactgagctgggaactattcactcttgttttctcacctgtaatactatatgggtccagtggtttttatgtgggacaaatttgaacct-tgatcaacctcttcaattgtaagaatattcaaatcttttgttcttcctgggctagttttttattttttttctagagatttgttcatttttctgagtttcttttgcctatagttgtagataatct
>gene=chr20_2930443-2931443; species=canFam
catgaattcatgtgtttttatccagtatttcttctatgtcaattaaaatgattatatgatcttctttaatgtaagtgaactatattta-----tatgtgtcaacacatatttgtacaccttgggtaaactctgattgattgtggtttgtcttttttatgtaccagattcaacttgttaaaat----ttaagatttttgaatctatattattgagtggaagagggactata-----ctttcttgtaatgtttttgtttaattttagtgccaagtttcattcacctcttagaacaaattagagattagtccctctttttttctcatctgt-----catcttggcatagtgttttctttgtgaggaaa-atttaacttttgatcaacttctttaatagtaagaatattcaggtttt--tttctttctgagctaattttaagttctttttgtagagatttgtccatttttttaggttttatttgccaatagttattgataatct
>gene=chr20_2930443-2931443; species=equCab
catgaattcatgtttttttatccagtgctttttctacgttaattgacatgattgttagattttctttaatatgggtgaattatattta--gtctgtatattaagatgtccttgtataccttgggtaaactcagactgatcatgggttct-tttttcactaaccagattctatttgttaatattttgttaggatttttgaatctatattattaagtggaaatgggcctctaatttcctttcttgtagtatttttgtccaattttagtgccaggtttcactcatctcttagaatgagttgggaattattccgtctttttt-ctcacctat-----catctgggcccagtgttttctttgcgggaaaatttttaacttctcatccacttctttaatactgagaatgttcagttttt--tttcttcctgaaatactttta-----tttttccagagatttgtccatttttttaagttttatttgcctatagtgactgatagtct
>gene=chr20_2930443-2931443; species=gorGor
--------------------------------------------------------------------------------------------------------------------------------------------------------------------------------------------------------------------------------------------------------------------------------------------------------------------------------------------------------------------------------------------------------------------------------------------------------------------------------------------------------------------
>gene=chr20_2930443-2931443; species=panTro
cttgaattcatatgtttttatctaatgcattttctacatcaattgaaatggttgtatgaacttttttaatatgggtgtattatatttatagattttatgttaaaatatccttgtatatcttggataaactcaactggatcatgatttatcttttttatatgctagattcaatttgttgatactttgttatgatttttgaatatatattattgtgtaaaagtgagcctgtgattttctttcttgtaatgtttctgtccagttttggtgcctggttttgctctctccttcgaatgagctgggaactagtcactcttgttttctcacctataatagcatctgggtccagtgttttttatgtgggacaaatttgaacttgtggtcaacctctttaattgtaagaatattcaggtcttttgttcttcctgggctagttttttattctttttctagagattcgttcatttttcttagttttatttgcctataattgtagataatct
>gene=chr20_2930443-2931443; species=papHam
cttgaattcgtgtgtttttatctagtgcattttctacatcaattgaaatggttgtatgaacttttttaatatgggtgaattatatttatagattttatgttaaaatatccttgtatatcttggataaactcaagtggatcatgatttatcttttttatatgctagattcaatttgttgatactttggtattatttttgaatatatattattgtgtaaaagtgagcctgtgatattctttcttgtaatgtttttgtccagttttggtgcctggttttgctctctccttagaatgagctgggaactagtcactcttgttttctcacctgtaataccatttgggtccagtgttttttatgggggacaaatttgaacttgtggtcaacctctttaattgtaagaatattcaggtcttttgttcttcctgggctagtttttaattctttttctagagatgcgttcatttctcttagttttatttgcctatagttgtagataatct
>gene=chr20_2930443-2931443; species=ponAbe
cttgaattcatatgtttctatctagtgcattttctacatcaattgaaatggttgtatgaacttttttaatatgggtgaattatatttatagattttatgttaaaatatccttgtatatcttggataaactcaactggatcatgatttatcttttttatatgctagattcaatttgttgatactttgttacgatttttgaatatatattattgtgtaaaagtgagcctgtgattttctttcttgtaatgtttctgtacagttttggtgcctagttttgctctctccttagaatgagctgggaactagtcactcttgttttctcacctataataccatctgagtccagtgttttttatgtgggacaaatttgaacttgtggtcaacctctttaattgtaagaatattcaggtcttttgttcttcctggcctagtttttta---ttttcctagagattcgttcatttctcttagttttatttgcctataattgtagataatct
>gene=chr20_2930443-2931443; species=rheMac
cttgaattcatgtgtttttatctagtgcattttctacatcaattgaaatggttgtatgaacttttttaatatgggtgaatcatatttatagattttatgttaaaatatccttgtatatcttggataaactcaagtggatcatgatttatcttttttatatgctagattcaatttattgatactttggtatt-tttttgaatatatattattgtgtaaaagtgagcctgtgatattctttcttataatgtttttgtccagttttggtgcctggttttgctctttccttagaatgagctgggaactagtcactcttgttttctcacctgtaataccatttgggtccagtgttttttatgggggacaaatttgaacttgtggtcaacctctttaattgtaagaatattcaggtcttttgttcttcctgggctagttttttattctttttctagagatgcgttcatttctcttagttttatttgcctatagttgtagataatct
>gene=chr20_3081045-3082045; species=hg19
TTTCATCTTTCCTGCCCCTACCCCTAACCTTAGCTAAACCAACCTCCTCCTCCCGCTTCAGGTCAATGTGGAGCCCTAGACATGCTTTATTCACGTGTTTCCCTGTCTTTCTGCCCTACTAGAGAGTGGTCCTTTCGGTCACTACATCCCCCGGACCCGCCATGGACCCAACCCTGGGTCTTGGGTAAATGACCAGTCGAGTTGGTGTGTCCTCTGCCTGCCCAGGCCCAGCAGCAGTGAAGGGCACGAATTATCAGCACAGGGGCATTTGCAGTCCTTCTTGGCTAAGGAGGATCCCGGCTTTGCCTCCTGGTTTCTCCGTCCTTCCCTAGCCCCGCTGTAGCAATCATCTAGGATTTTGTGGTtgtttccgttactgttgctgtgtaacaaaccgctcaacatgcagtggtatcaacccaccgccattttatgatgctcacaggttctgacggtcacagtgaacaccttttatctgttccacaatgtctggggcctcc
>gene=chr20_3081045-3082045; species=bosTau
TCGCATCTG------CTCCACCCTTGACCTTAGCGGAACCGA-------CTCTTCTTGTAGGTCTGTGTGTTGCCATAGACACCCCTTAATCATGAGTTTCGCCGTCTCTCTTCCCCACTAGACAGT-GTTCCTTCCATCAGTGTGTCCCCTGGACCTGTGTCTGGCCCTACACTGGCTCTTCAGCAAATGGCCGATCCCGCCAGCCAGCCCACTGGTT-CCCATGGTCAA------------GTACAAAGTATTAGCACAGGAACGTTCCCCTCCCCTC---------------TCTGGCTTTGTACCCCGGGCTCTCCCTTCTTCCCCAGCCCCTCTGCAGCGATTGCCTAGGATGTTGTGGTtgttccggttcctgctgctgcgtaactg---catggtgacgcagtg-ctccagatgaccaccatttcattatgcttgtggattctgaaggtcacaaaggacaccttttctctg-cccacagtgtgtggtgtcccc
>gene=chr20_3081045-3082045; species=calJac
TCTCCTCTTTCCTGCTCCCACCCCTAACCTTAGCAAAACCAGCCTCCTCCCTCTCCTTCAGGTCAATGTGGAACCCTAGACATGCTTTATTCAC--GTTTCCCTGTCTTTCCACCCCACTAGAGAGTGGTCCTTTTGGTCACTATGTCCCCAGGACCCACCATGGACCCCACCCTGGGTCTTCGGTAAATGACAAGCTGAGCTGGTTTGTCCTCTGCCCGCCCTGGCCCCGCAGCAGTGAACGGTATGAACTGTCAGCACACGGGCGTTCGCAGTCACTCTCAGCTAAGGAGGATTCTGGCTTTGCTACCTGGTTTCTCTGTTCTT-CCTGGCCCCGCTACAGCAATCATCCAGGATTTTGTAGTtgtttccattactgttgctgtgtaacaaaccactcaaaatgcagtggcaccgacccatcgccattttattacatgcccgggttctgaaggt--cagtgaacacctttaatctcctccaccatgtctggggcctcc
>gene=chr20_3081045-3082045; species=canFam
------------------------------------------CCTCCTTCTCCTCTTCCAGGCTGACATGGTACCCTAAAAATGCTTCAT---------------TCTCTCTGCCTCG-GAGACCAT-GTTCCTTTCTTCAGTGAGTCCCCAGA------------CCCTGTGGTGGGTCTTGAGTCAATGCCTGAGTTAG-TGGCCAGCCC---------------------------------------------------------CCCCTCCTCTCTGTG----------------CTTTGCCTTCCTGGCTCCCCCCCCCACCCCAGCTTCTCCTTAGTAGCTGTCCAGGATCTTGTCATTGGTCCACTTGCTACC--------------------AAAGGCagtg--acacaa-aaccaccatc---ttatgatcctggattctgaaggtcacaaaggacagcttttctctgctccaaagtgactggggcctct
>gene=chr20_3081045-3082045; species=equCab
TCCCATCTTTCCTGCCTCCACCTCTAACCTTAGCAGAACTGA---CCTCCTTTGCCTGCAGGTCAATGTGGTACCCTAGAAATGCTTTATTCACCTATTTCCCCGTCTTTCTGCTCCACTAGGCAGT-GTTCCTTTCATCAGTGTGTCCCCAGGATGTGCAATGGTCCCCACATTGGCTCTTCAGTAAATGACCAAGTTAGCCGGCTAGCCCGCTCACTGCCCACAGTCAGC--TTGTCA-GGGCACAAAGTATTAGCATAGGGACATTCCTCTCCCCTCTCTGCTAA-GAGGATCCTCACTTTGCCTCCTGGTTTCTCTCTCTTCCCCCGGCCCCTCTGTAGCAGTCTTCTAGGATTTTGGGGTCgttccagttactactgctgtccaacatgccactcaaaatgcagag-tacaaac-caccactacttgattatgctcatggattctgaaggtgacaaaggacaccatttctctgctccacaatgtctggggcctac
>gene=chr20_3081045-3082045; species=gorGor
TTTCATCTTTCCTGCCCCCAACCCTAACCTTAGCTAAACCAACCTCCTCCTCCCCCTTCAGGTCAATGTGGAGCCCTAGACATGCTTTATTCATGTGTTTCCCTGTCTTTCTGCCCTACTAGAGAGTGGTCCTTTTGGTCACTACATCCCCCGGACCCGCCATGGACCCAACCCTGGGTCTTGGGTAAATGACCAGTCGAGTTGGTGTGTCCTCTGCCTGCCCAGGCCCAGCAGCAGTGAAGGGCACGAATTATCAGCACAGGGGCATTTGCAGTCCTTCTTGGCTAAGGAGGATCCCGGCTTTGCCTCCTGGTTTCTCCGTCCTTCCCTAGCCCCGCTGTAGCAATCATCTAGGATTTTGTGGTtgtttccgttactgttgctgtgtaacaaaccactcaaaatgcattggtatcaacccaccgccattttattatgctcacaggttctgaaggtcacagtgaacaccttttatctgttccacaatgtctggggcctcc
>gene=chr20_3081045-3082045; species=panTro
TTTCATCTTTCCTGCCCCCACCCCTAACCTTAGCTAAACCAACCTCCTCCCCCACCTTCAGGTCAATGTGGAGCCCTAGACATGCTTTATTCACGTGTTTCCCTGTCTTTCTGCCCTACTAGAGAGTGGTCCTTTTGGTCACTACATCCCCCGGACCCGCCATGGACCCAACCCTGGGTCTTGGGTAAATGACCAGTCGAGTTGGTGTGTCCTCTGCCTGCCCAGGCCCAGCAGCAGTGAAGGGCACGAATTATCAGCACAGGGGCATTTGCAGTCCTTCTTGGCTAAGGAGGATCCCGGCTTTGCCTCCTGGTTTCTCCGTCCTTCCCTAGCCCCGCTGTAGCAATCATCTAGGATTTTGTGGTtgtttccgttactgttgctgtgtaacaaaccgctcaaaatgcactggtatcaacccaccgccattttattatgctcacaggttctgaaggtcacagtgaacaccttttatctgttccacaatgtctggggcctcc
>gene=chr20_3081045-3082045; species=papHam
TCTCATCTTTCCTGCCCCCACCCCTAACCTTAGCAAAACTAACCTCCTCCTCCTCCTTCAGGTCAATGTGGAGCCCTAGACATGCTTTATTCACATGTTTCCCTCTCTTTCTGTCCTACTAGAGAGTGGTCCTTTTGGTCCTTACGTCCCCAGGACCCACCATGGACCCAACCCTGGGTCTTGGGTAAATGACCAGTCGAGTTGGTGTGTCCTCTGCCTGCCCGGGCCCAGTAGCAGTGAAGGGTATGAATTATCAGCATAGGAACATTTGCAGTCCCTCTTGGCTAAGGAGGATCCCGGCTTTGCCTCCTGGTTTCTCTGTCCTTCCCCAGCCCTGTTGTAGCAATTATCTAGGATTTTGTGGTtgtttccgttactgttgctgtgtaacaaatcactcaaaatgcagtggcatcaacccaccaccattttattatgctcacaggttctgaaggtcacaatgaacaccttttatctgttccacaatgtctggggcctcc
>gene=chr20_3081045-3082045; species=ponAbe
TCTCATCTTTCCTGCCCCCACCCCTAACCTTAGCTAAACCAACCTCCTCCTCCTTCTTCAGGTCAATGTGGAGCCCTAGACATGCCTTATTCACGTGTTTCCCTGTCTTTCTGCCCTACTAGAGAGTGGTGCTTTTGGTCACTATGTCCCCCGGACCCGCCATGGACCCAACCCTGGGTCTTGGGTAAATGACCAGTCGAGTTGGTGTGTCCTCTGCCTGCCCAGGGCCAGCAGGAGTGAAGGGCACGAATTATCAGCACAGGGGCATTTGCAGTCCTTCTCGGCTAAGGAGGATCCCGGCTTTGCCTCCTGGTTTCTCCGTCCTTCCCTAGCCCTGCTGTGGCAATCATCTAGGATTTTGTGGTtgtttccgttactgttgctgtgtaacaaaccactcaaaatgcagtggtatcagcccaccgccattttattatgctcacaggttctgaaggtcacagtgaacaccttttatctgttccacaatgtctgaggcctcc
>gene=chr20_3081045-3082045; species=rheMac
TCTCATCTTTCCTGCCCCCACCCCTAACCTTAGCAAAACTAACCTCCTCCTCCTCCTTCAGGTCAATGTGGAGCCCTAGACATGCTTTATTCACATGTTTCCCTCTCTTTCTGTCCTACTAGAGAGTGGTCCTTTTGGTCACTACGTTCCCAGGACCCACCATGGACCCAACCCTGGGTCTTGGGTAAATGACCAGTCGAGTTGGTGTGTCCTCTGCCTGCCCGGGCCCAGTAGCAGTGAAGGGTACGAATTATCAGCATAGGAGCATTTGCAGTCCCTCTTGGCTAAGGAGGATCCCGGCTTTGCCTCCTGGTTTATCCGTCCTTCCCCAGCCCTGTTGTAGCAATTATCTAGGATTTTGTGGTtgtttccgttattgttgctgtgtaacaaatcactcaaaatgcagtggcaacaacccacggccattttattatgctcacaggttctgaaggtcacaatgaacaccttttatctgttccacaatgtctggggcctcc
>gene=chr20_3082151-3083151; species=hg19
aggtcagtgttgccacgctttataggctgaagcagccacaagcctatccaaggtcaagagaaggaacagagcccacttttggctgggaaagtgggccaaataattggcagccaataatttaaaaTAATCAGTGGCATGAAGCCAGGAGGAAAGGAGACTAAGCTTTGGAACAGATTTTTTCAAGGTGGAAAAATCCAAGGTTGAAGAGAAAGGTGGACAAGCAGCTGCAGGGAAGCCGTGAGGGAGGCAGCTAAAAGCAGCCGTCTAAGCAGCACTGCCGAGTCACTCCACAGTGCCAACCACACACCCAGTGCCAACCACATTCTGGCCACGGAAGCGGTTTCACTCTCAGACTGAGTTGCAGGGGCTCGCAGCTTTGCAGGTGTTGTAGACCCACCTGGGCCACGCCCAAGCCTGTCCCTGGGTTTCTTCAGTAGAGGAAACATTTAGGGTTTAGGCCACTTCGCATCATTTCCATCATCTCATGATTGAAGGTCAAT
>gene=chr20_3082151-3083151; species=bosTau
gggtcactgctgccacattccatgggctgaagcagccacaagcctgtccagggtcaagagaaggaacaaagagctcctttgggtggg-aggagtgctgaataattggcaacccatcatttgaaaTCAT--GTGGTGTGAAGTCAGGAGGCAAGGAGACTACGGTCTGGAATAGACCTTTCCAGGA-----------AGCACTG--AAAAGAGGTATGGGAGC-------------TTCTGCAGGAGGGAGAGAACAGGGGGATTT---GAAGAGTTGCTGACTGACATCA-------------CCCATCATGTGAAACTGCATTTTGGCAACTAAATCTATATTGCTC---GACCGAGCCTCGTGGGC-CATGGTTTT-CAGG----ACAGACCCAGCCAGGCCA--CCCAAACCTGCCCAGGGGTTTCTTGAGTCGAGGAAACTTTCAGGAGCTGAGAC----ACCATCATTTCCGTCGTCTCATTACAGAAGGTCAAT
>gene=chr20_3082151-3083151; species=calJac
aggtcagtgttgccatgctctatagactgaagcagccacacccccatccaaggtcaagacaaagaacagagctcacctttggcagggaaagtgggcCAAATAATTGGCAGCCAATAATTTAAAATAATCAGTGACATGAAGCCAGGAGGAAAGGAGACTAAGCTTTGGAACAGAGTTTTCCAAGGTGGAAAAATCCAAAGTTGAAGAGAAAAGTGGAAAAGCAGCTGCAGGGAAGCCGTGAGGGAGGCAGCTAAAAGCAGCCGTCTAAGCAGCGCTGCCGAGTCACACTGCAGTG------------------CCAGCCACATCCTGGCCACAGTATCGGTTTCACTCTCACACTGAGTTGTAGAGGGTGGAAGCTTTGGGGGTGTTATAGATCCACCTGGGCCACACTCAAGCCTGCCCCGGAGTTTCTTCAGTAGCGGAAACATCTATGGTTCAGGCCACTT---GTCATTTCCATCATCCCATGATTGAAGGTCAGT
>gene=chr20_3082151-3083151; species=canFam
gggttgctgctactatatgcaattggtcccagcagctacaagccgatccagagtcaagagaaggaacagagtgctcctttggatga--aggagAACTTGGTGATTGGCAACTGGTCATTTAAAATAGT--GTGGCATGGAGTCAGGAGGAAAGAAGACTAAGGTTTGAGATCCATTTTCCCAAGG-----------ACTCTTGGAAAGGGAGGTGACGGAGCAGCTGCAGAGAAGTAGTGTGGGAGGTAGGTGAAAGAGGGGGTTTAGGAAGTGCTGCTGAGTAACACC-CGGTG--------------------AATGGCATTTCAGTTGCTGAA----TGTTGCTC----------------------------------------TGGACCTAGCCA-GCCGCACCCA-GCTTGCCCCCA----------------GAAACTTTCAGGG-TGGAGGCGCCTACTGTCATTTCCGTCGTCTCATTGCCTAGGGTCAAT
>gene=chr20_3082151-3083151; species=equCab
gggttactgctatggtgctcgattggtcgaagcagccacaagcctgtccagagt-gagggaaggagcagagtgcccctttggatgag-agcagtgctgaataattgacaaccgatcatttagaaCAGT--GTGGTGAGAAGTTAGGAGGAAAGAAGACTAAGGTTCCGAATAGATTTTTCCATGG-----------AGTGTTGAAGAGAGAGATATGGGAGCAGCTGCAGAGCAGTAATGCGGGAGGTACCTGAAAGGGGGATTTGAAGGAGTGTTGCTGAGTAACGTCACAGTG--------------------AATGGTATTTTGGTTGCCGAATCTGTGTTGCTCTAAGACTGAACCACATGGCT-CACAGCTTTGTGGG----ACAGACCCAGCCAGGCCTTGCCCACACCTGCCCCCAGGTTTCTTAAGCCGAGGAAATTTTCAGGGTTTGAGGCACTT-CCGTCATTTCCGTCACCCCATTAGA-AAGGTCAAT
>gene=chr20_3082151-3083151; species=gorGor
aggtcagtgttgccacgctttataggctgaagcagccacaagcctgtccaaggtcaagagaaggaacagagcccacttttggctgggaaagtgggccaaataattggcagccaataatttaaaaTAATCAGTGGCATGAAGCCAGGAGGAAAGGAGACTAAGCTTTGGAACAGATTTTTTCAAGGTGGAAAAATCCAAGGTTGAAGAGAAAGGTGGAAAAGCAGCTGCAGGGAAGCCGTGAGGGAGGCAGCTAAAAGCAGCCGTCTAAGCAGCACTGCCGAATCACTCCACAGTGCCAACCACACACCCAGTGCCAACCACATTCTGGCCATGGAAGCGGTTTCACTCTCAGACTGAGTTGCAGGGGTTCGCAGCTTTGCAGGTGTTGTAGACCCACCTGGGCCACGCCCAAGCCTGTCCCCAGGTTTCTTCAGTAGAGGAAACATTTAGGGTTTAGGCCACTTCGCGTCATTTCCATCATCTCATGATTGAAGGTCAAT
>gene=chr20_3082151-3083151; species=panTro
aggtcagtgttgccacgctttataggctgaagcagccacaagcctgtccaaggtcaagagaaggaacagagcccacttttggctgggaaagtgggccaaataattggcagccaataatttaaaaTAATCAGTGGCATGAAGCCAGGAGGAAAGGAGACTAAGATTTGGAACAGATTTTTTCAAGGTGGAAAAATCCAAGGTTGAAGAGAAAGGTGGAAAAGCAGCTGCAGGGAAGCCGTGAGGGAGGCAGCTAAAAGCAGCCGTCTAAGCAGCACTGCCGAGTCACTCCACAGTGCCAGCCACACACCCAGTGCCAACCACATTCTGGCCACGGAAGCGGTTTCACTCTCAGACTGAGTTGCAGGGGCTCGCAGCTTTGCAGGTGTTGTAGACCCACCTGGGCCACGCCCAAGCCTGTCCCCGGGTTTCTTCAGTAGAGGAAACATTTAGGGTTTAGGCCACTTCGCATCATTTCCATCATCTCATGATTGAAGGTCAAT
>gene=chr20_3082151-3083151; species=papHam
aggtcagtgttgccatgctttataggtggaagcagccacaaccctctccaaggtcaagagaaggaacagagcccacttttggctgggaaattgggccaaataattggcagccaataatttcaaaTAATCAGTGGCATGAAGCCAGGAGGAAAGGAGACTAAGCTTTGGAACAGATTTTTCCAAGGTGGAAAAATCCAAGGTCGAAGAGAAAGGTGCAAAAGGAGCTGCAGGGAATCCGTGAGGGAGGCAGCTAAAAGCAGCCATCTAAGCAGTACTGCCGAGTCACACCGCGGTG------------------CCAACCACATTCTGGTCACAGAAGCGGTTTCACTCTCAGACTTAGTTGCAGGGGCTCGCAGCTTTGCAGGTGTTGTAGACCCACCTGGACCACGCCCAAGCCTGCCCTGGGGTTTCTTCAGTAGAGGAAACATTTAGTGTTTAGGCCACTTAGCATAATTTCCATCATCTCATGACTGAAGGTCAAT
>gene=chr20_3082151-3083151; species=ponAbe
aggtcagtgttgccatgctttataggttgaagcagccacaagcctgtccaaggtcaagagaaggaacagaggccacttttggctgggaaagtgggccaaataattggcagccaataatttaaaaTAATCAGTGGCATGAAGCCAGGAGGAAAGGAGACTAAGCTTTGGAACAGATTTTTTCAAGGTGGAAAAATCCAAGGTTGAAGAGAAAGGTGGAAAAGCAGCTGCAGGGAAGCTGTGAGGGAGGCAGCTAAAAGCAGCCGTCTAAGCAGCACTGCCGAGTCACTCCACAGTGCCAGCCACACACCCAGTACCAACCACATTCTGGCCACGGAAGCGGTTTCACTCCCAGACTGAGTTGCAGGGACTCAAAGCTTTGCAGGTGTTGTAGACCCACCTGGGCCACGCCCAGGCCTGCCCCAGGGTTTCTTCAGTAGAGGAAACATTCAGGATTTAGGCCACTTAGCATCATTTCCATCATCTCATGATTGAAGGTCAAT
>gene=chr20_3082151-3083151; species=rheMac
aggtcagtgttgccatgctttataggtggaagcagccacaaccctctccaaggtcaagagaaggaacagagcccacttttggctgggaaagtgggccaaataattggcagccaataatttcaaataatcAGTGGCATGAAGCCAGGAGGAAAGGAGACTAAGCTTTGGAACAGATTTTTCCAAGGTGGAAAAATCCAAGGTTGAAGAGAAAGGTGCAAAAGGAGCTGCAGGGAATCCGTGAGGGAGGCAGCTAAAAGCAGCCATCTAAGCAGTACTGCCGAGTCACACCGCGGTG------------------CCAACCACATTCTGGTCACAGAAGCGGTTTCACTCTCAGACTTAGTTGCAGGGGCTCGCAGCTTTGCAGGTGTTGTAGACCCACCTGGGCCACGCCCAAGCCTGCCCTGGGGTTTCTTCAGTAGAGGAAACATTTAGTGTTTAGGCCACTTAGCATAATTTCCATCATCTCATGACTGAAGGTCAAT
>gene=chr20_3128308-3129308; species=hg19
CTGGGTACTGGTTGAATTCAGGCATCTTTCTGTGAATCTCACTTATCAGGCTGGAGTAAAATTCTTCTGCATTGGGTGGCTTATAATTCAGAGTTCCAAATGACCACAGAATCTTGGCAACATCTTTACTTCGACAGTGTGCCACTCTAGGAGGCAAAGACGCAGCCACTGCATTCATTACTCCTTCATTCAGGAAGCGTAAGGCCGAGCAGTAAAGAGTCAGGTGCATGACACCTTGAACTCCCAGGGAAGGAATTCGCTGAGGAGCTATCTCTCCAATCTGCTTCATGAAATTGATGTGATCCACGTGAGTGAAACGGAACATTTTAACAATATTCACTAAGGAGCGACTACTCAGATGCTGAATGTTAGCACAAGCCAAGTCTCCAATTTTCCGCATGACAAATTCAGAGAGATTAGTACTTGATTTAAAGAACCCCAAACAGATGGTACCAACCTCCTCCAAATTGATCAAATCTATATATTTAAGGATCAATGAT
>gene=chr20_3128308-3129308; species=bosTau
CTGGGTATCGATTGAACTCAAGCATCTTTCTGTGAATCTCATTTATCAGGCTAGAATAAAACTCTTCTGCATTGGGTGGCTTATAATTCAGAGTTCCAAATGACCACAGAATCTTGGCAACATCTTTACTTCGACAGTATGCTACCCTAGGAGGCAAAGAAGCAGCCACAGCATTCATTACCCTTTCATCCAGGAAGCGTAATGCCGAGCAGGCAAGAGTCAGGTGCATGACACCCTGAACTCCCAGGGAAGGAATTCGCTGAGGAGCAATCTGTCCAAATTGCTTCATGAAATTTACGTGATCCACATGAGTGAAACGGAACATTTTAAGAATATTCACTAAGGCATAACTACTCAGATGCTGCATGTCAGCACAAGCCAGATCTCCAAATTTCCGCATGACAAATTCAGAGAGACTACTACTCGACTTAAAAAACCCCAAACAGATTGTACCAATCTCTTCTAAATTGATCAAATCTATATACTTGAGGATCAATGAT
>gene=chr20_3128308-3129308; species=calJac
CTGGGAACTGATTGAATTCAGGCATCTTTCTCTGAATCTCATTTATCAGACTGGAGTAAAATTCTTCTGCATTGGGTGGCTTATAATTCAGAGTTCCAAATGACCACAGTATCTTGGCAACATCTTTACTTCGACAGTGCACCACCCTAGGAGGCAAAGATGCAGCCACTGCATTCAGTACTCCTTCATCCAGGAAGCGTAAGGCCGAGCAGGCAAGAGTCAAGTGCATGACACCCTGAACTCCCAGGGAAGGAATTCGCTGAGGAGCAATCTCTCCAAACTGCTTCATGAAATTGATGTGATCCACGTGAGTGAAACGGAACATTTTAAGAATATTCACTAAGGTGTGACTACTCAGATGCTGCATGTCAGCACAAGCCAAGTCTCCAAATTTCCGCATGACAAATTCAGAGAGACTAGTACTAGATTTAAAGAACCCCAAACAGATGGTACCAACCTCCTCTAAATTGAGTAAATCTATATATTTAAGAATCAATGAT
>gene=chr20_3128308-3129308; species=canFam
CTGGGTATCGATTGAACTCAGGCATCTTTCTGTGAATCTCATTTATCAGGGCAGAATAAAACTCTTCTGTATTGGGTGGCTTATAATTCAGAGTTCCAAATGACCACAGGATCTTGGCTATATCTTTACTTCGACAGTATGCCACCCTCGTAGGCAAAGAAGCAGCCACAGCATTCATTAGCCCTTCATCCAGGACACGTAGGGCTGAGCAAGCAAGAGTCAGATGCATGACACCCTGAACTCCAAGAAAAGGAATTCGTTGAGGAGCAATCTGGCCAAAATGCTTCATGAAATTTACGTGATCCACGTGCGTGAAACGGAACATTTTTAGAATATTCACTAAGGCATAATTACTCAGATGCTGCATGTCAGCACAAGCCAAGTCTCCAATTTTCCGCATGACATATTCAGAGAGACTACTACTTGATTTAAAGAATCCCAAACAGATTGTACCAATCTCCTCTAAATTGATCAAATCTATGTATTTGAGAACCAACGAT
>gene=chr20_3128308-3129308; species=equCab
CTGGATATCGGTTGAACTCAGGCATCTTTCTGTGAATCTCATTTATCAGGCTAGAATAAAACTCTTCTGCATTGGGTGGCTTATAATTCAGAGTTCCAAATGACCACAGAATCTTGGCAACATCTTTACTTCGACAGTATGCTACCCTAGAAGGCAAAGAAGCAGCCACGGCATTCATTACCCCTTCATCCAAGAAGTGTAAGGCTGAACAGGCAAGAGTCAGGTGCATGACACCCTGAACTCCCAGGGAAGGAATTCGCTGAGGAGCAATCTGTCCAAATTGCTTCATGAAATTTATGTGATCCACATGAGTGAAACGAAACATTTTAAGAATATTCACTAAGGCATAACTACTCAGATGCTGCATGTCAGCACAAGCCAGGTCTCCAATTTTCCGCATGACAAATTCAGAGAGACTACTACTTGATTTAAAGAACCCCAAACAGATTGTACCAACCTCCTCTAAATTGATCAAATCTATATACTTGAGGATCAATGAT
>gene=chr20_3128308-3129308; species=gorGor
CTGGGTATTGGTTGAATTCAGGCATCTTTCTGTGAATCTCATTTATCAGGCTGGAGTAAAATTCTTCTGCATTGGGTGGCTTATAATTCAGAGTTCCAAATGACCACAGAATCTTGGCAACATCTTTACTTCGACAGTGTGCCACTCTAGGAGGCAAAGACGCAGCCACTGCATTCATTACTCCTTCATTCAGGAAGCGTAAGGCCGAGCAGTAAAGAGTCAGGTGCATGACACCTTGAACTCCCAGGGAAGGAATTCGCTGAGGAGCAATCTCTCCAATCTGCTTCATGAAATTGATGTGATCCACGTGAGTGAAACGGAACATTTTAACAATATTCACTAAGGAGTGACTACTCAGATGCTGAATGTTAGCACAAGCCAAGTCTCCAATTTTCCGCATGACAAATTCAGAGAGATTAGTACTTGATTTAAAGAACCCCAAACAGATGGTACCAACCTCCTCTAAATTGATCAAATCTATATATTTAAGGATCAATGA-
>gene=chr20_3128308-3129308; species=panTro
CTGGGTACTGGTTGAATTCAGGCATCTTTCTGTGAATCTCATTTATCAGGCTGGAGTAAAATTCTTCTGCATTGGGTGGCTTATAATTCAGAGTTCCAAATGACCACAGAATCTTGGCAACATCTTTACTTCGACAGTGTGCCACTCTAGGAGGCAAAGACGCAGCCACTGCATTCATTACTCCTTCATTCAGGAAGCGTAAGGCTGAGCAGTAAAGAGTCAGGTGCATGACACCTTGAACTCCCAGGGAAGGAATTCGCTGAGGAGCAATCTCTCCAATCTGCTTCATGAAATTGATGTGATCCACGTGAGTGAAACGGAACATTTTAACAATATTCACTAAGGAGTGACTACTCAGATGCTGAATGTTAGCACAAGCCAAGTCTCCAATTTTCCGCATGACAAATTCAGAGAGATTAGTACTTGATTTAAAGAACCCCAAACAGATGGTACCAACCTCCTCTAAATTGATCAAATCTATATATTTAAGGATCAATGAT
>gene=chr20_3128308-3129308; species=papHam
CTGGGTACTGGTTGAATTCAGGCATCTTTCTGTGAATCTCATTTATCAGGCTGGAGTAAAATTCTTCTGCATTGGGTGGCTTATAATTCAGAGTTCCAAATGACCACAGAATCTTGGCAACATCTTTACTTCGACAGTGTGCCACTCTAGGAGGCAAAGACGCAGCCACTGCATTCATTACTCCTTCATCCAGGAAGCGTAAGGCCGAGCAGTAGAGAGTCAGATGCATGACACCTTGAACTCCCAGTGAAGGAATTCGCTGAGGAGCAATCTCTCCAAGCTGCTTCATGAAATTGATGTGATCCACATGAGTGAAACGGAACATTTTAACAATATTCACTAAGGCGTGACTACTCAGATGCTGCATGTTAGCACAAGCCAAGTCTCCAATTTTCCGCATGACAAATTCAGAGAGACTAGTCTTTGATTTAAAGAACCCCAAACAGATGGTACCAACCTCCTCTAAATTGATCAAATCTATATATTTAAGGATCAATGAT
>gene=chr20_3128308-3129308; species=ponAbe
CTGGGTATTGGTTGAATTCAGGCATCTTTCTGTGAATCTCATTTATCAGGCTGGAGTAAAATTCTTCTGCATTGGGTGGCTTATAATTCAGAGTTCCAAATGACCACAGAATCTTGGCAACATCTTTACTTCGACACTGTGCCACTCTAGGAGGCAAAGATGCAGCCACTGCATTCATTACTCCTTCATCCAGGAAGCGTAAGGCCGAGCAGTAAAGAGTCAGGTGCATGACACCTTGAACTCCCAGGGAAGGAATTCGCTGAGGAGCAATCTCTCCAATCTGCTTCATGAAATTGATATGATCCACGTGAGTGAAACGGAACATTTTAACAATATTCACTAAGGAGTGACTACTCAGATGCTGCATGTCAGCACAAGCCAAGTCTCCAATTTTCCGCATGACAAATTCAGAGAGATTAGTTTTTGATTTAAAGAACCCCAAACAGATGGTACCAACCTCCTCTAAATTGATCAAATCTATATACTTAAGGATCAATGAT
>gene=chr20_3128308-3129308; species=rheMac
CTGGGTACTGGTTGAATTCAGGCATCTTTCTGTGAATCTCATTTATCAGGCTGGAGTAAAATTCTTCTGCATTGGGTGGCTTATAATTCAGAGTTCCAAATGACCACAGAATCTTGGCAACATCTTTACTTCGACAGTGTGCCACTCTACAAGGCAAAGACGCAGCCACTGCATTCATTACTCCTTCATCCAGGAAGCGTAAGGCCGAGCAGTAGAGAGTCAGGTGCATGACACCTTGAACTCCCAGTGAAGGAATTCGCTGAGGAGCAATCTCTCCAAGCTGCTTCATGAAATTGATGTGATCCACATGAGTGAAACGGAACATTTTAACAATATTCACTAAGGCGTGACTACTCAGATGCTGCATGTTAGCACAAGCCAAGTCTCCAATTTTCCGCATGACAAATTCAGAGAGACTAGTCTTTGATTTAAAGAACCCCAAACAGATGGTACCAACCTCCTCTAAATTGATCAAATCTATATATTTAAGGATCAATGAT
>gene=chr20_3240443-3241443; species=hg19
ccactgcagtccgcagtccggcctgggcgacagagcaagactccgtctcaaaaaaaaaaaTTTTAAGTACAAATATTTGAATTCTCCCTTACATCTATGCCATTTTGCACACAAAAACTTGTTTAAATATGTATATGCCTCTTTCATTTTGAGACTGGGAAGCATGACTGCCCAGTTAAATCAGGAGCTGAGGATGAAGGTTTTACCTAACCTTAGACTAGCAGTTCCTTGATGTCAAAGACCCTGTGTACCTCTGAAGCCTCCCAGTCCCCATCTGAGTTTGGGGGTCCTTCCTGGTACGGTGGGGGGCTCTTGCTCAGGATGCCCTCCCAtttctctctctttttttttgagacaaggtctccctctgtttcccaggctggagtgcagtggtgcgatcttggctccctgctatctccgcctcctgggttcaagcaattctcctgcctcagcctcctgagtagctgggatcacaggcgtgtgcgccaccacacccagct
>gene=chr20_3240443-3241443; species=bosTau
TTATTATATACTACA--TTCGATAGAACAATGTA----------TTATT-----------------------GTATTTGAATTCTCCCTTACTCATATGCCATTTTGTGTACAAAAACCTATTTGAAAGCATTTATGTCTCTTTCATTGTGA-ATTGGAAAGCATGTTTGCCCCTTCAGAGAAGGAA-----------GAGCGGACTT--CTTTGGACTAGCAATTTCTTCAAGTCAAAGACCTCTTCTACTTTTGAAGCTTTCAAGTTCCCAGCTGGGATTAGGGGTCCCTCCTCATACCCT-TTG-GCTCTTACTCAGGATCCCCTCCCA-------C----------------------------------------------------------------------------------------------------------------------------------------------------------------
>gene=chr20_3240443-3241443; species=calJac
------------------------------------------------------------------------------------------------------------------------------------------------------------------------------------------------------------------CCTTAGATTTGCAGTTTCTTGATGTCAAAGACCCTATGTACCTCTAAAGCCTCCCAGTCCCCATCTGAGTTTGGGGGTCCTTCCTGCTATAGTGGGGGGCTCTTGCTCAGGATATCACCCCCTTTCCTTCCTtttctttctgagacaaggtctccctctgttgccctggctggagtgtagtggtatcatcttggctccctataacctccccgtcctatgttcaagtaattctcgtgcctcagcgtcctgagtagctgggatcgcaggcatgtgtgccaacacacccagct
>gene=chr20_3240443-3241443; species=canFam
-----------------------------------------------------------------------AATATTTGGGTTGTTT----CTTATGTGCCTTTTTGGGTACAAAAACTTGTTTAAATACATGTATGTCTCTTTCAGCTTGAGACTGGGAAGCATGG-TTGCACAT----------------------------ACAA--CTGCAGG--------------------------CCATCTATCTTTGAAGCTTACTAGTTGCCACCTGAGATTGGGG-------CTGACACCCT-TAGAGCTCTTCCTC--------------------------------------------------------------------------------------------------------------------------------------------------------------------------------------
>gene=chr20_3240443-3241443; species=equCab
-------------------------------------------------------------TTTATCCTATAATATTTGAATTCTCTCTTACTTGTATGCCATTTTGTATACAAAAACTTGTTTAAACGTGTATATGTCTGTTTCCTCTTGAGGTTGGAGAGCGTGGTTGCCCCATTAGAGCAGGAA-----------GGTCCTAGCA--CCTTAGACTAGCAGTTCTTTGAAGCCAGAGACTTGATCTACCTTTGAAGCCTGCCAGTCCCCACCTGAGATTAGG---------TGATACCCT-TGGAGCTCTTCCTCAGGATCCCCTCCCA------------------------------------------------------------------------------------------------------------------------------------------------------------------------
>gene=chr20_3240443-3241443; species=gorGor
------------------------------------------------------AAAAAATTTTAAGTACAAATATTTGAATTCTCCCTTACTTCTATGCCATTTTGCACACAAAAACTTGTTTAAATATGTATATGCCTCTTTCATTTTGAGACTGGGAAGCATGACTGCCCAGTTAAATCAGGAGCTGAGGAAGAAGGTTTTACCTAACCTTAGACTAGCAGTTCCTTGATGTCAAAGA-CCTGTGTACCTCTGAAGCCTCCCAGTCCCCATCTGAGTTTGGGAGTCCTTCCTGGTACGGTGGGGGGCTCTTGCTCAGGATGCCCTCCCATTTCTCTCTC-----------------------------------------------------------Tggctccctgctatctccgcctcctgggttcaagcaattctcctgcctcagcctcctgagtagctgggatcacaggcgtgtgcgccaccacacccagct
>gene=chr20_3240443-3241443; species=panTro
------------------------------------------------------AAAAAATTTTAAGTACAAATATTTGAATTCTCCCTTACATCTATGCCATTTTGCACACAAAAACTTGTTTAAATATGTATATGCCTCTTTCATTTTGAGACTAGGAAGCATGACTGCCCAGTTAAATCAGGAGCTGAGGATGAAGGTTTTACCTAACCTTAGACTAGCAGTTCCTTGATGTCAAAGACCCTGTGTACCTCTGAAGCCTCCCAGTCCCCATCTGAGTTTGGGGGTCCTTCCTGGTACGGTGGGGGGCTCTTGCTCAGGATGCCCTCCCAtttctctctctttttctttgagacaaggtctccctctgtttcccaggctggagtgcagtggtgcgatcttgggtccctgctatctccgcctcctgggttcaagcaattctcctgcctcagcctcctgagtagctgggatcacaggcgtgtgcgccaccacacccagct
>gene=chr20_3240443-3241443; species=papHam
-----------------------------------------------------------------------AATATTTGAATTCTCCCTTACTTGTAAGACATTTTGCACACAGAAACTTGTTTAAATATGTATATGCCTCTTTCACTTTGAGATTGGGAAGCATGACTGCCCAGTTAAATCAGGTGCTGAGGATGAAGGTTTTACATAACCTTAGACTAGCAGTTCCTTGATGTC-------CTGTGTGCCTCTGAAGCCTCCCAGTCCCCATCTGAGTTTGGGGGTCCTTTCTGGTACAGTGGGGGGCTCTTGCTCAGGATGCCCTCCCATTTCtttctttttttttttgagacaaggtctccctctgttgcccaggctggagtgcagtggtgcagtcttgcctccctacaatctccgcctcctgggttcaagtgattctcctgcctcagcctcctgagtaggtgggatcacaggcatgtgcgccaccacacccagtt
>gene=chr20_3240443-3241443; species=ponAbe
--------------------------------------------------------------------------------------------------------------------------------------------------------------------------------------------------------------------------------------------------------------------------------------------------------------------------------------------------------------------------------------------------------------------------------------------------------------------------------------------------------------------
>gene=chr20_3240443-3241443; species=rheMac
-----------------------------------------------------------------------AATATTTGAATTCTCCCTTACTTGTAAGACATTTTGCACACAGAAACTTGTTTAAATATGTATATGCCTCTTTCACTTTGAGATTGGGAAGCATGACTGCCCAGTTAAATCAGGAGCTGAGGATGAAGGTTTTACATAACGTTAGACTAGCAGTTTCTTGATGTC------------------------------------------------------------------------------------------------------------------------------------------------------------------------------------------------------------------------------------------------------------------------
>gene=chr20_3304428-3305428; species=hg19
CTTTCTTCCACTCCTGGGGCTGCAGAAATAGAATTCTTTTTGTTAGACCAATTAATTGACTAATCTTTCAAATACTCTCTCTTATTACACAGGACTATAGATTTAAGAAAATGTGGGACATAGACCTGAGGCATCACAGGACACATCCTAGAAGTATTCTTAAATAAATTCCCCAGTATTGGTGTCTTTTGTATCCTTTGTATAAAAGTGCACATAATGGTCCTCACGTGAAACAGTGGTTAAGTGGACTGGGTTCATGAAGATTTAGCTATGGATAACAACCACCGTGACATGCTGGGAGATGTGATGGAAAAATCACCAGATTCTCAGATGATGCAGACCCCAGGACACGGCCAGGCTCAGGGTTTCTGTCATTCAAGAGACAGATGAGGCCCAGTGCAAGTTTCTTCTAAGCAGTGACTATCTTCCTGTGCCCAGGGCCCTCTGCCCCTAGAAACCTCACCATTCAGGTACCCAGCTTTGCCTTTCTAGCCTTGGAA
>gene=chr20_3304428-3305428; species=bosTau
CATTACCGCACTCCTGGAGCTGTAGCCAAAGAATTCT---TGTTAG-----TTTATTAACTTAGTTTTCAAATGTTCCTTCTCACTACCTAGGGCTGTAGACATAAGAAAATGTGGGGCATGGAGCCAAGGTATCACAGTGCACAT----------TTCTTAAAGAAACTTTCTAATATTGGTGTCTTTGGTCTCCTTTGCAAAAAAGTACACCAAATGGTCCTAATATGGGACAGAGGTTGAGTGGACTAGGTTCCTGAAGGTTTAGCTATGGACAAAGA-CACTGTGACATGCCAGG--GAGTGATGGCAAGACTGCCAGGTTCCTAGATCATCTAGACGCTGAGACATGGCCAGGCTCAGGGTTTCTACCATCTGAGAGGCAGATAAGGCCTAGGACAACTCTCTTCTAAGCAGTGACCATTTTCATGTGCCCAGGGCCCCTCATCCTAACAAACCTCACCATTCATGTCCCCAGCTTCATCTTTTAAACCTTGGAA
>gene=chr20_3304428-3305428; species=calJac
CTTTCTTCCACTCCAGGGGCTGCAGAAATAGAATTC---TTGTTAGACCAATTAATTGACTAATCTTTCAAATACTCCCTCTTATTACCCAGGACTATAGATATAAGAAAATGTGGGACATAGACCTGAGGCATCACAGGACACATCCTAGAAGTATTCTTAAATAAATTCTCTAATATTGGTGTCTTTTGTATCCTTTGTATAAAAGTGCACAGAATGGTCCTCATGTGAAACACTGGTTAAGTGGACTGGGTTCATGAAGATTCAGCTACGGATAAAGACTACTGTGACATACCAAGAGATGTGATGGAAAAATCACTAGATTCTCAGACCATGCAGACCCTAAGACATGGCTAGGCTCAGGGTTGCTGTCATTCTAGAGAGAGATGAGGTCCAGTGCAAGTCTCTTCTAAGCAGTGACTATCTTCCTGTGCCCAGGGCCCCCTGCCTCTACAAACCTCATGATTGAGGTCCCCAGCTTCATCTTTCTAGCCTTGGAA
>gene=chr20_3304428-3305428; species=canFam
CTTCCTTCTGCTCCTAGAGCTGCAGCAATAGAATTCT---TGTTAGATCAACTGACTGATTTATCTTTCCAATGTTTTTTCTTATTACCCAGGGCTATAGATGTAAAAAGATGTGGGTCATGGAGCTGAGGCACCCCAGGGCACATCCCATATGTGTTCCCAAA-AAACTCCCCCATGTTGGTATCTTTTGCCTCCTTTGCAAAAAAGTACACCTAGTGGTCCTCATACAGGACAGGGGTTAGGTAGACTGGGTTTGTGAAAGTTTAGCTATGGATACAGA-CCTTGTGATGTGCCAGGACGTATGATGGTTAGATTGCCAGCTTCCCAGAGCATCTAGCCCCTGAGACAAGAGCAGGCTCACGGTATCTA-TACCTGAGAGGTAGCAGAGGCGCAGAGCCAGGCTCTTCTAAGCAGTAACTGTTTCTATGTGCCTAGGGACCCTGACCCTAACAAACTTCATTCCTGATGTTCCCAGCTTCACCTTTCTAACCTCTGAA
>gene=chr20_3304428-3305428; species=equCab
CCTTCCTCCACTCCTGGAGCTGCAGCAACAGAATTCT---TGTTAGATCAATTGATTGATTTATCTTTCAAATGCTCCTTCTCACAACCCAGGGGCGTAGATGTAAGAAAATGTGGGGCATGGAGCTAAGACACCAAAGGGAACATCCCAG-----TTCTTAAAGAAACCCCCCAATATTGTTGTCTTTTGTCCCCTTTGCAAAAAAGTACACCTAGTGGTCCTCAAATGAGACAGTGGTTAGGTGGACTGGGTTCATGGAGGTTTAGCTATGGACAAAGA-TACTGTGACGTGCCAGGACACGTGATGGGAAGACTGCCAAGTTCCCAGAGCATCTAGACCCTGATACATGGCCAGGCTCAGGGTTTCTACCATCTGAGAGACAGATGAAGCCCAGGGCAAGTCCCTTCTAAGCAGTGACTCTT--TATGTGCCCAAAGCCCGTGACTCTAACAAACCTCACCACTCCTTTCTCCAGCTTCACCTTTCTAACCTCTGCA
>gene=chr20_3304428-3305428; species=gorGor
CTTTCTTCCACTCCTGGGGCTGCAGAAATAGAATTCTTTTTGTTAGACCAATTAATTGACTAATCTTTCAAATACTCTCTCTTATTACACAGGACTATAGATTTAAGAAAATGTGGGACATAGACCTGAGGCATCACAGGACACATCCTAGAAGTATTCTTAAATAAATTCCCCAGTATTGGTGTCTTTTGTACCCTTTGTATAAAAGTGCACATAATGGTCCTCACGTGAAACAGTGGTTAAGTGGACTGGGTTCATGAAGATTTAGCTATGGATAACAACCACCGTGACATGCCGGGAGATGTGATGGAAAAATCACCAGATTCTCAGA-GATGCAGACCCCAGGACATGGCCAGGCTCAGGGTTTCTGTCATTCAAGAGACAGATGAGGCCCAGTGCAAGTTTCTTCTAAGCAGTGACTATCTTCCTGTGCCCAGGGCCCCCTGCCCCTAGAAACCTCACCATTCAGGTAC-CAGCTTTACCTTTCTAGCCTTGGAA
>gene=chr20_3304428-3305428; species=panTro
CTTTCTTCCACTCCTGGGGCTGCAGAAATAGAATTCTTTTTGTTAGACCAATTAATTGACTAATCTTTCAAATACTCTCTCTTATTACACAGGACTATAGATTTAAGAAAATGTGGGACATAGACCTGAGGCATCACAAGACACATCCTAGAAGTATTCTTAAATAAATTCCCCAGTATTGGTGTCTTTTGTATCCTTTGTATAAAAGTGCACATAACGGTCCTCACGTGAAACAGTGGTTAAGTGGACTGGGTTCATGAAGATTTAGCTATGGATAACAACCACCGTGACATGCTGGGAGATGTGATGGAAAAATCACCAGATTC-CAGATGATGCAGACCCCAGGACACGACCAGGCTCAGGGTTTCTGTCATTCAAGAGACAGATGAGGCCCAGTGCAAGTTTCTTCTAAGCAATGACTATCTTCCTGTGCCCAGGGCCCCCTGCCCCTAGAAACCTCACCATTCAGGTACCCAGCTTTGCCTTTCTAGCCTTGGAA
>gene=chr20_3304428-3305428; species=papHam
CTTTCTTCCACTCGTGGGGCTGCAGATATAGAATTCTTCTTGTTAGAACAATTAATTGACGAATCTTTCAAATACTCCAACTTATTACCCAGGACTGTAGATGTAAGAAAATGTGGGACATAGACCTGAGGCATCACAGGACATATCCTAGAAGTATTCTTAAATAAATTTCCCAGTATTGGTGCCTTTTGTATCCTTTGTATAAAAGTACACACAATGGTCCTCACATAAAACAGTGGTTAAGTGGACTGGGTTCATGAAGATTTAGCTATGGATAAAGACCACCGTGACATGCTGGGAGATGTGATGGAAAAATCACCAGATTCTCAGACCATGCAGACCCCAAGACATGG-TGGGCTCAGGATTTCTGTCATTCAAGAGACAGATGAGGCCCAGTGCAAGTTTCTTCTAAGCAGTGACTATCTTCCTGTGCCCAGGGCCCCCTGCCCCTAAAAACCTCACCACTCAGGTCCCCAGCTTTGCCTTTCTAGCCTTGGAA
>gene=chr20_3304428-3305428; species=ponAbe
ctttcttccactcctgcggctgcagacatagaATTCTTCTTGTTAGACCAATTAATTGACTAATCTTTCAAATACTCTCTCTTATTACACAGGACTATAGATTTAAGAAAATGTGGGACATAGACCTGAGGCATCACAGGACACATCCTAGAAGTATTCTTAAATAAATTCCCCAGTATTGGTGTCTTTTGTATCCTTTGTATAAAAGTGCACACAATGGTCCTCACGTGAAACAGTGGTTAAGTGGACTGGGTTCATGAAGATTTAGCTATGGATAATGACCACCGTGACATGCCGGGAGATGTGATGGAAAAATCACCAGATTCTCAGACCATGCAGACCCCAAGACATGGCCAGGCTCAGGGTTTCTGTCATTCAAGAGACAGATGAGGCCCAGTGCAAGTTTCTTCTAAGCAGTGACTATCTTCTTGTGCCCAGGGCCCCCTGCCCCTAGAAACCTCACCATTCAGGTACCCAGCTTTGCCTTTCTAACCTTGGAA
>gene=chr20_3304428-3305428; species=rheMac
CTTTCTTCCACTCGTGGGGCTGCAGAAATAGAATTCTTCTTGTTAGAACAATTAATTGACTAATCTTTCAAATACTCCAACTTATTACCCAGGACTGTAGATGTAAGAAAATGTGGGACATAGACCTGAGGCATCACAGGACATATCCTAGAAGTATTCTTAAATAAATTTCCCAGTATTGGTGTCTTTTGTATCCTTTGTATAAAAGTACACACAATGGTCCTCACATAAAACAGTGGTTAAGTGGACTGGGTTCATGAAGATTTAGCTATGGATAAAGACCACCATGACATTCTGGGAGATGTGATGGAAAAATCACCAGATTCTCAGACCATGCAGACCCCAAGACATGG-TGGGCTCAGGATTTCTGTCATTCAAGAGACAGATGAGGCCCAGTGCAAGTTTCTTCTAAGCAGTGACTATCTTCCTGTGCCCAGGGCCCCCTGCCCCTAAAAACCTCACCACTCAGGTCCCCAGCTTTGCCTTTCTAGCCTTGGAA
>gene=chr20_3360378-3361378; species=hg19
caaaaaTAAGCAAAAAAGCACACCTTTAAGAATTTAAACTATTTCCTTAATTTCAGTACTGTAATGTCCTTAGCAATCTGGGCTGAGGTGAAACGTGTGGCTGGTATGAGCTGCCAAGATTGCTTTTTTCTAAACCAGCAGATGTTGTATAGCGTAAGGAAAAAAATATTTTGTAATCAAAATCTGAAACCAAATTTGAATGGAAAAAATTGTAATGGAAGGAGTAATTTCAGTCTACTCTTTTTGCACTTCCTAATAAAAAGGAAAGCTTTAATCAGTCTATAAGAATAAACACTACTAAGGACTTAACCAGAGAAGAATTTTCATATATACCAGACcaggatttctcaacctcggcactactgacagtttagatcagtgaattccttgttctaggtgactgttctgtgcattgtagatgtttagcatcatctctggcctctatccactagatgccagtggcatcccctacccagttttgacaatcaaaaatgtcttca
>gene=chr20_3360378-3361378; species=bosTau
CAGAGATAAGCAGAAAAGAGGACTTTTGAGGACTTAAACTATTTCTTTTATTTCAATATTGTAGTGTCCTTAGCAACCTTGACTACAGTGAAATGTGTGGCTG-CACAAGCTGCCAAAATGAATTATTTCCAAACCAGTAGATGTTATACAGTGTA----AGAAAGCTTTTTAACATCAGAATCTGAAACTAAATTTGAGTT-AAAAAAAATTACTAGAAGGGATAATTTCAGC---CTCTCTTTCCAC--ACTAATAAAAAGAAAAACTTTAACAAATCTCTAATGATAGATACTACTAAGGACTTTACTATAGAAGAATTTTCATATACACTAGGCcagggttcttcaacttcagcactactgaca-tttagaccagaacattttttgttgtgaggagctggcctatgcatcatagatgcttagcagcatctctgg-ctctacccact------------------ctgcccagctgttacaatcaaaaatgtcttca
>gene=chr20_3360378-3361378; species=calJac
CAAAGATAAGCAAAAAAGCACACCTTTGAGGATTTAAACTATTTCCTTAATTTCAGTACTGTAATGTCCTTAGCAACCTTGACTGTGGTGAAGTGTGTAACTGGTATCAGCTACCAAGATTACTTTTTTTAAAACCAGCAGATGCTGTATAGCATAAGG-AAAAAATATTTTGTAATCAAAATCTGAAACCAAATTTGAATTTACAAAA-TTTAATGTAAGGAGTAATTTCAGTAAACTCTT----------------AAAAGGAAAGCTTTAATCAGTCTATAAGAATAAACACTATTAAGGACTTAACTAGAGAAGAATTTTCATATACACTAGACcaggatttctcaaccctggcactactgacagtttagatcagtgaattccttgttctgggtgactgtcctatgcactgtagatgtttagcatcatctctggcctctacccactaaatgccagtggcatatcccacccagttttgataatc-aaaatgtcttca
>gene=chr20_3360378-3361378; species=canFam
---TGATAAAC-AAAAAGCACACCTTTGAGGATTTAAACTATTTCTTTAATTTCAGTACTACAATATCCTTAGCAATTTTGGCTGCAGTGAAATATGTGGCTGGTATAAGCTGCCAAGATGAATTCCttt---ACCAGCAGATGTTGT-CAGCATA----AAGCAGCTTTTAAAAATCAAAATCT---------------------------TAATGGAAGTTATAATTGCAGCCTGCTTTTTCTGTACTTCCTAGTAAAAAGGAAATCTTT----AATCAATAAGAATAAACATTGTTAAGGATTTTACCACAGAAGAATTTTCATACACATTAGACcagggttccttaaccttagaactactgacagtttaaaccagatcattctttgttgcgggaggctgtcctgtgcactgtagatgtttagtag----------------ctact------------------ctgtccagttttgacaatcaaaaatgtcttca
>gene=chr20_3360378-3361378; species=equCab
CAAAGATAAGCAAAAAAGTGCACCTTTGAGGATTTAAACTATTTCCTTAATTTCAGTACTGTAATGTCCTTTGCAACCTTGGCTTT-GTGAAATGTGTGGCTGGTATGAGCTGCCAAGAGAA-TTCTTTCCAAAGCAGTAGATGCTGTACAGTGTA----AGGCAA-TCGTCAAAATCAAGATCTGAATCTAAATTTGAATTGAAAAAAATTTAAAGGAAGGAATAATTTCAGC---------CTGCACTTCCTAATAAAAAGAAAATCTTTAATCAATCTGTAAGGATAGATACTATTAAGGACTTCACCACAGAAGAATTTTCACATCCATTAGACcagagctcctccacctcagcactattgacagtttaaatcagatcattcttgattgcagggggctgtcctgtgcactgtaggatgttagaagcatccctggcctctacctact------------------ctgcccatttgtgacaattaaaaatgtcttca
>gene=chr20_3360378-3361378; species=gorGor
caaaaaTAAGCA-AAAAGCACACCTTTAAGAATTTAAACTATTTCCTTAATTTCAGTACTGTAATGTCCTTAGCAATCTCGGCTGAGGTGAAATGTGTGGCTGGTATGAGCTGCCAAGATTACTTTTTTCTAAACCAGCAGATGTTGTATAAC-TAAGGAAAAAAATATTTTGTAATCAAAATCTGAAACCAAATTTGAATG-AAAAAAATGTAATGGAAGGAGTAATTTCAGTCTACTCTTTTT-CACTTCCTAATAAAAAGGAAAGCTTTAATCAGTCT-TAAGAATAAACACTACTAAGGACTTAACCAGAGAAGAATTTTCATATATACC-GACcaggatttctcaacctcggcactactgacagtttagatcagtgaattccttgttctaggtgactgttctgtgcattgtagatgtttagcatcatctctggcctcta-ccactagatgccagtg-catcccctacccagttttgacaatcaaaaatgtcttca
>gene=chr20_3360378-3361378; species=panTro
caaaaaTAAGCAAAAAAGTACACCTTTAAGAATTTAAACTATTTCCTTAATTTCAGTACTGTAATGTCCTTAGCAATCTTGGCTGAGGTGAAATGTGTGGCTGGTATGAGCTGCCAAGATTACTTTTTTCTAAACCAGCAGATGTTGTATAACGTAAGGAAAAAAATATTTTGTAATCAAAATCTGAAACCAAATTTGAATGGAAAAAAATGTAATGGAAGGAGTAATTTCAGTCTACTCTTTTTGCACTTCCTAATAAAAAGGAAAGCTTTAATCAGTCTATAAGAATAAACACTACTAAGGACTTAACCAGAGAAGAATTTTCATATATACCAGACcaggatttctcaacctcggcactactgacagtttagatcactgaattccttgctctaggtgactgttctgtgaattgtagatgtttagcatcatctctggcctctatccactagatgccagtggcatcccctacccagttttgacaatcaaaaatgtcttca
>gene=chr20_3360378-3361378; species=papHam
caaaaaTAAGCAAAAAAGCACATCTTTGAGAATTTAAACTATTTCCTTAATTTCAGTACTGTAATGTCCTTAGCAATCTCGGCTGTGGTGAAATGTGTGGCTGGTACGAGCTGCCAAGATTACTCTTTTCTAAACCAGCAGATGTTGTATAACGTAAGGAAAAAAATATTTTGTAATCAAAATC--------------------------------------------------------------CACTTCCTAAT-AAAAGGAAACCTTTAATCAGTCTACAAGAATAAACACTACTAAGGACTTAACCACAGAAGAATTTTCATATACACTAGACcaggatttctcaacccgggcactactgacagtttagatcagtgaattccttgttttgcgtgactgttctgtgcattgtagatgtttagcatcatctctggcctctatctactagatgccagtggcatcccctacccagttttgacaaccaaaaatgtcttca
>gene=chr20_3360378-3361378; species=ponAbe
caaaaaTAAGCAAAAAAGCACACCTTTAGGAATTTAAACTATTTCCTTAATTTCAGTACTGTAATGTCCTCAGCAACCCCGGCTGCAGTGAAATGTGTGGCTGGTATGAGCTGCCAAGATTACTTTTTTCTAAACCAGCAGATGTTGTATAACGTAAGGAAAAAAATACTTCGTAACCAAAATCTGAAACCAAATTTGAATGGAAAAAAATTTAATGGAAGGAGTAATTTCAGTCTACTCGTTTTGCACTTCCTAATAAAAAGGAAAGCTTTAATCAGTCTATAAGAATAAACACTAATAAGGACTTAACCAGAGAAGAATTTTCATATATACCAGACcaggatttctcaacctcggcactactgacagtttagatcagtgaattccttgttctaggtgactgttctgtgcattgtagatgtttagcatcatctctggcctctatccactagataccagtggcatcccctacccagttttgacaatcaaaaatgtcttca
>gene=chr20_3360378-3361378; species=rheMac
caaaaaTAAGCAAAAAAGCACATCTTTGAGAATTTAAACTATTTCCTTAATTTCAGTACCGTAATGTCCTTAGCAATCTCGGCTGTGGTGAAATGTGTGGCTGGTACGAGCTGCCAAGATTACTCTTTTCTAAACCAGCAGATGTTGTATAACGTAAGGAAAAAAATATTTTGTAATCAAAATCGGAAACCAAATTTGAATTGAAAAAAATGTAAAAGAAGGAGTAATTTCAGTCTACTCTTTTTGCACTTCCTAATAAAAAGGAAACCTTTAATCAGTCTACAAGAATAAACACTACTAAGGACTTAACCAGAGAAGAATTTTCATATACGCTAGACcaggatttctcaaccccggcactactgacagtttagatcagtgaattccttgttctgggtgactgttctgtgcattgtagatgtttagcatcatctctggcctctatctactagatgccagtggcatcccctacccagttttgacaatcaaaaatgtcttca
>gene=chr20_3822308-3823308; species=hg19
tccagcctggtgacagagtgagactccgtctcaaaaaaaaaaaaaaaaaaaagagtcaagtcatacacttaagtttgatatatttcactgaatgtaaactgtgcttcaagaaacaaaACCCTTCCATGCACAAAACACCTAGGGTGACATCTGTTTCCTGCACTGAATATCTGattttgggagaggagccctaggacaagagacagcaagaggggctgagagcaagcagggcaccagaagctgggagcgtggagggacgtgaccagggagaagtcccctgtgttgggggaggcctgtgaattttaggaactctgatatctaactctcaaGGCATGTCCTTGCCAAGCAGCAATACAATTAAGTGTGCCTAATCTTATGGCTCCCACACTTTCAATTGTTCTTCCTGAAACAATTAGATATGAAGCCGCAAGAGCCCAGGCAGGGCTGGATTGATTCTTGAACTAATCAACATTTATGCCCTCTTGGCTAAACTAGGCAGA
>gene=chr20_3822308-3823308; species=bosTau
--------------------------------------------------------------------------------------------------------------------------------------------------------------------------------------------------------------------------------------------GAAGCTGGGGTCTTGGAGGGATGTGGCCAGGGAGT-GTCTTCTGCACTGGGAGATGTGTATGAATTTTAGGAACTCCAATTTGTAACTTCAAAGGCATGTCCTACCCATGCA--------------------C-----------------TCATTTTCCTGTTTTTGCCGCAAC------------------------------------------------------------------------------------------
>gene=chr20_3822308-3823308; species=calJac
--------------------------------------------------------caagtcatacacttaagattgatatatttttctgaatgtaaattatgcttcaagaaaC-AAACCCTTCCATGCACAAAGTACTTAGGGTGACTTCTGCTTCCTGCAGTGAAAACCCGATTTTGGGAGAGGAGCCCTAGGACAAGAGATAGCAAGAGACTCTGAGAGCAAGCAGGGCACCAGAAGCTGGGAGTATGGAGGGATGTGACCAGGGAGAAATCT---GTGTTGGGAGAGGCCTATGAATTTTAGGAACTCT-ATATCTAACTGTCAAGGCATGTCATTGCCAAGCAGC------------------------------------------------------------------------------------------------------------------------------------------------------
>gene=chr20_3822308-3823308; species=canFam
--------------------------------------------------------------gcacactgaagattgatacatttcacag------aattatgcttcTAGAAACAAAGCCCTTTCATGCACAAAATAACTACAGTGATTTCTGTCTTCTTCACTG-GCTCCAGATCCTAGGGGTGGGGCCCTAGGACATGAGACAGCAAGAGGGGCTGAAAGCAAGCAGGGCAGC-GAAGCTGGGGCCTTGGAGGGATGTGGTCA-GGGGAAGGCTCCTGTATTGGGGGAGGTCTGTGAATTTTAGGAACTCTGG----TAGCTTGGAAGCCACATCCTGCCCATGCA-------------------------------------CTCATTTACTTGTTTTCCTACAAA-------------------------------------------------------------------------------------------
>gene=chr20_3822308-3823308; species=equCab
----------------------------------------------aaaaattaatcaagttgcacactgaagattgatgtatttcacggaacgtaaattatgcttTGAGAAACaaaacccttccatgcacaaaatacctatggtagtttctgttttctgcactgaattccaaatcctgGGGGAGGGGCCCTAGGACAAGAGATAATAAGAGGGGCCGAAAGCAAGCAGGGCAGG-GAAGCTGGGGCCAtggagggatgtggcccaagagaagtctgctgtgttagaggaggcccatgaattttaggaactctgatttctaacttcgatggcatgtcttgccc------------------gtgggctcatttccctgtcttccACACTCCCAATGTTCTTCCTGCACG-AATTAGATATGAGGTCACTGGACTTGGGGTGGGGCAGGAGCAATTCTCGAACCAATCAATATTCACCCTCTCTTGGCTAAACAAGACAGA
>gene=chr20_3822308-3823308; species=gorGor
--------------------------------------------------------------AtacacttaagattgatatatttcactgaatgtaaattgtgcttcaagaaacaaAACCCTTCCATGCACAAAATACCTAGGGTGACATCTGTTTCCTGCACTGAATATCTGATTTTGGGAGAGGAGCCCTAGGACAAGAGACAGCAAGAGGGGCTGAGAGCAAGCAGGGCACCAGAAGCTGGGAGCGTGGAGGGACGTGACCAGGGAGAAGTCCCCTGTGTTGGGGGAGGCCTGTGAATTTTAGGAACTCTGATATCTAACTCTCAAGGCATGTCCTTGCCAAGCAGCAATACAATTAAGTGTGCCTAATCTTATGGCTCCCACACTTTCAATTGTTCTTCCTGAAACAATTAGATATGAAGCCGCTAGAGCCCAGGCAGGGCTGGATTGATTCTTGAACTAATAAACATTTATGCCCTCTTGGCTAAACTAGGCAGA
>gene=chr20_3822308-3823308; species=panTro
tccagcctggtgacagagtgagactccgtctcaaaaaaaaaaaaaaaaaaaagagtcaagtcatacacttaagattgatatatttcactgaatgtaaattgtgcttcaagaaacaaaACC-TTCCATGCACAAAATACCTAGGGTGACATCTGTTTCCTGCACTGAATATCTGATTTTGGGAGAGGAGCCCTAGGACAAGAGACAGCAAAAGGGGCTGAGAGCATGCAGGGCACCAGAAGCTGGAAGCGTGGAGGGACGTGACCAGGGAGAAGTCCCCTGTGTTGGGGGAGGCCTGTGAATTTTAGGAACTCTGATATCTAACTCTCAAGGCATGTCCTTGCCAAGCAGCAATACAATTAAGTGTGCCTAATCTTATGGCTCCCACACTTTCAGTTGTTCTTCCTGAAACAATTAGATATGAAGCCGCTAGAGCCCAGGCAGGGCTGGATTGATTCTTGAACTAATCAACATTTATGCCCTCTTGGCTAAACTAGGCAGA
>gene=chr20_3822308-3823308; species=papHam
tccagcctggcgatacagt-agactccgtctcaaaaaataaaaataaaaaaagaaTCAAGTCATACACTTAAGATTGATATATTTCACCAAATGTAAATTATGCTTCAAGAAACaaaacccttccgtgcatgaaatacctagggtgacatctgtttcctgcactgaatacctgattTTGGGAGAGGAGCCCTAGGACGAGAGACAGGAAGAGGGGCTGAGAGCAAGCAGGGCACCAGAAGCTGGGAGCGTGGAGGGACGTGACCAGGGAGAAATCTCCAGTGTTGGGAGAGGCCTGTGAATTTTAGGAACTCTGATATCTAACTCTCAAGGCATGTCCTTGCCAAGCAGCAATACAATTAAGCGTGCCTAATCTTATGGCTCCCGCACTTTTAATTGTTCTTCCTGAAAGAATTCGATATGAAGCCGCTAGAGCCCAGAGGGGGCAGGATTGATTCTTGAACTATTCAACATTTATGCCCTCTTGGCTAAACTAGGCAGA
>gene=chr20_3822308-3823308; species=ponAbe
tccagcctggcgacagagtgagactctgtctcaaaaaaaaaaaaaaaaaaaagagtcaagtcatacacttaagattgatatattttactgaatgtaaattatgcttcaagaaacaaaACCCTTCCACGCACAAAATACCTAGGGTGACATCTGTTTCCTGCACTGAATACCTGattttgggagaggagccctagggcaagagacagcaagaggggctgagagcaagcagggcaccagaagctgggagcgtggagggacgtgaccagggagaagtctcctgtgttgggggaggcctgtgaattttaggaactctgata------tctCAAGGCATGTTCTTGCCAAGCAGCAATACAGTTAAGTGTGCCTAATCTTATGGCTCCCACACTTTCAATTATTCTTCCTGAAAGAATTAAATATGAAGCCACTAGAGCCCAGGCAGGGCTGGATTGATTCTTGAACTAATCAACATTTATGCCCTCTTGGCTAAACTAGGCAGA
>gene=chr20_3822308-3823308; species=rheMac
tccagcctggcgatagagtgagactctgtctcaaaaaaaaaaaataaaaaaagaaTCAAGTCATACACTTAAGCTTGATATATTTCACCAAATGTAAATTATGCTTCAAGAAACAAAACCCTTCCATGCATGAAATACCTAGGGTGACATCTGTTTCCTGCACTGAATACCTGATTTTGGGAGAGGAGCCCTAGGACGAGAGACAGGAAGAGGGACTGAGAGCAAGCAGGGCACCAGAAGCTGGGAGCATGGAAGGACATGACTAGGGAGAAATCTCCAGTGTTGGGAGAGGCCTGTGAATTTTAGGAACTCTGATATCTAACTCTCAAGGCATGTCCTTGCCAAGCAGCAATACAATTAAGCGTGCCTAATCTTATGGCTCCCGCACTTTTAATTGTTCTTCTTGAAATAATTCGATATGAAGCTGCTAGAGCCCAGAGGGGGCAGGATTGATTCTTGAATTAATCAACATTTATGCCCTCTTGGCTCAACTAGGCAGA
>gene=chr20_3882443-3883443; species=hg19
gtgaaaattgtttttgcactcccgcttgaaagcttatttggttggctggatataagtttcaaaatcattttccttataactttgaagccagtgctccgttgtcttctggcatctgtgctgctgatgaaaagtctgatactgacttttatgtgatttatgtatctttataggaattcagttttttccttatgatatcttgaaatttcaataggatgtgtctAAGTTGTCTTCCCCTTCTCTGCTGACCGATAAACACTGTTCAGCCCTTAGAGTAACCTGATGATTGGTGTCTTCCCTTTCCCCAAGGAAATTTCTGGAACTAACATAAGATGTTGGTCCTTCTGGTTCTATATTCTCTCCCTCTCTCttttttttttttttttagttagagacagagtctcagtctgttacccaggctggagtgcggtggcatggtcatagcttgctacgaccttgacctcctgggctcaagctatcctctcacttcagcctctcaagta
>gene=chr20_3882443-3883443; species=bosTau
--------------------------------------------------------------------------------------------------------------------------------------------------------------------------------------------------------------------------------------------------------------------------------------------------------------------------------------------------------------------------------------------------------------------------------------------------------------------------------------------------------------------
>gene=chr20_3882443-3883443; species=calJac
gtaaaaattgtttttgcact----cttgaaagcctattcgattggctggatacaaatttcaaaataatttttcttacaactttgaagccagtgctccattgtcttctggcatctgtgctgctgatgaaaagtctaatactgacttttatgtgatctgtgtgtctttacaggaattcagttttttccttatgatatcttgaaatttcaataggatgtgtctaagtTGTCTTCCCCTTCTCTCCTGACTGATAAACACTGTTCAACACTTAGAGTAACCTGATGATTTGTGTCCTTCCTCTCCCCAAGGAAATATCTAGAACTCACATAAGATGTTGGTCTTTCTGGTTCTGTAT--TCTCTCTCTCTCtttctttttttttgttaattagagacagggtc----tctgtcacccaggctggagtgcagtggtgtgatcatagctcactacagttttgacctcctgggctc-agcgatcctctcacttcaacgtcttaagta
>gene=chr20_3882443-3883443; species=canFam
GTGAAAATTTCTTTTGCATT-CCTCCTGAAAGCTGAttttg----ctggatatg--tttcaaaatctttttccttttaaccttgaagccagtgctccagtgtcttctagcatctgtgttggtgatgaaaaatctaat-tccacttttatgtgatttgtgtatctttgaaggaattcagttctttttttaggatttcttaaaaTTTCAATAGCATGTGTCTAA---GTCTGTCCTTTCTCC--------ATTAATTCCTCTTAACACTTAGTG-AACTTGAAGATTTATGTCCCCTGTCTCCCCCAGGAAATTTCTGGGACTCAGAGAATATACCGGACTTCCTGGTTCTGTAtttcttttttct----------------------------------------------------------------------------------------------------------------------------------------
>gene=chr20_3882443-3883443; species=equCab
gtgaaagtttcttttgcatt-ccacttgaaagatgattcag----ctgaatatgaatttcaaaatctttttccttataactttgaagttagtgctccattgtcttctagcatctgtgttgtcgatgaaaagtcccat-tttacctttacatgatttatgtgtctttgtaggaattgacttttttccttaggatttcctgaaatttcaataggatgggtctga---gtctcccctttctcc----actaattgattctttttaacacttagtggaagccaatggttcgtgtcCCCCATCTCCCACAGAAAATTTCTAGAACTCACATAAGATATTGGACTTTCTGGTTCTATATTCT------------------------------------------------------------------------------------------------------------------------------------------------
>gene=chr20_3882443-3883443; species=gorGor
gtggaaattggttttgcactcccacttgaaagcttacttggttggctggatataagtttcaaaatcattttccttataactttgaagccagtgctccattgccttctggcatctgtgctgctgatgaaaagtctgatactgacttttatgtgatttatgtatctttataggaattcagttttttccttatgatatctcgaaatttcaataggatgtgtctAAGTTGTCTTCCCCTTCTCTGCTGACCGATAAACACTGTTCAGCACTTAGAGTAACCTGATGATTGGTGT-----CTTTCCCCAAGGAAATTTCTGGAACTAACATAAGATGTTGGTCTTTCTGGTTCTATATTCTTTCCCTCTCTCTTTTTTTTTTTTTTT----------------------------------------------------------------------------------------------------------------------
>gene=chr20_3882443-3883443; species=panTro
gtgaaaattgtttttgcactcccgcttgaaagcttatttggttggctggatataagtttcaaaatcattttccttataactttgaagccagtgctccgttgtcttctggcatctgtgctgctgatgaaaagtctgatactgacttgtatgtgatttatgtatctttataggaattcagttttttccttatgatatcttgaaatttcaataggatgtgtctAAGTTGTCTTCCCCTTCTCTGCTGACCGATAAACACTGTTCAGCACTTAGAGTAACCTGATGATTGGTGTCTTCCCTTTCCCCAAGGAAATTTCTGGAACTAACATAAGATGTTGGTCTTTCTGGTTCTATATTCTCTCCCTCTCTC-tttttttttttttttaattagagacagagtctcactctgttacccaggctggagtgcagtggcatggtcatagcttgctacgaccttgacttcctgggctcaagctatcctctcacttcagcctctcaagta
>gene=chr20_3882443-3883443; species=papHam
gtaaaaattgtttttgcactcccacttcaaagcttatttggttggctggatacaagtttcaaaatcattttccttataactttgaagccagtgctccattgtcttctggcatctgtgctgctgatgataagtctaatactgacttttatgtgatttatatatctttataggaattcagtttttttcttataatatcttgaaatttcaataggatgtatctAAGTTGTCTTTCCCTTCTCTCCTGACTGATAAACACTGTTTAACACTTAGAGTAACCTGATGATTGGTGTCTTCCCTCTCCCCAAGGAAATTTCTAGAAGTCACATAAGATGTTGGTCTTTTTAGTTCTATAT--------------ATATAttttttttta---ttagagacgggatctcactctgtcacccaggctggagtgcagtggcatggtcatagctcgctacaaccttgacctcctgggctcaagctatcctctcacttcaccctttcaagta
>gene=chr20_3882443-3883443; species=ponAbe
gtgaaaattgtttttgcactcccacttgaaagcttatttggttggctggatacaagtttcaaaatcattttccttataactttcaagccagtactctgttgtcttctggcatctgtgctgctgatgaaaagtctgatactgacttttatgtgatttatgtatctttataggaattcagttttttcctt---atatcttgaaatttcaataggatgtgtctAAGTTGTCTTCCCCATCTCTCCTGCCTGATAAACACTGTTCAACACTTAGAGTAACCTGATGATTGGCGTCTTCCCTCTCCCCAAGGAAATTTCTGGAACTCACATAAGATGTTGGTCTTTCTGGTTCTATATTCTCTCCCTCTCttttttttttttttttttaattagagacagagtctcactctgttacccaggctggagtgcagtggcgtggtcatagcttgctacaaccttgacctcctgggctcaagctatcctctcacttcaacctctcaagta
>gene=chr20_3882443-3883443; species=rheMac
-----------------------------------------------------------------------------------------------------------------------------------------------TATTATGTGATTTATGTATCTTTATAGGAATTCAGTTTTTTCCTTGTAATATCTTGAAATTTCAATAGGATGTATCTAAGTTGTCTTTCCCTTCTCTCCTGACTGATAAACACTGTTTAACACTTAGAGTAACCTGATGATTGGTGTCTTCCCTCTCCCCAAGGAAATTTCTAGAAGTCACATAAGATGTTGGTCTTTTTAGTTCtatat--------------------------------ttagagacaggatctcactctgtcacccaggctggagtgcagtggcatggtcatagctcgctacaaccttgacctcctgggctcaagctgtcctctcacttcactctttcaagta
>gene=chr20_3977045-3978045; species=hg19
TCTCCGAATGGACATTTCCATTTAGAGAATCAGTATCGGCTACGAGAAACAGAAGCCTCCTTCTCTAGAGGAAGCTAGAGAATGGTAGCTGCTCTTTGGTTTTCCTTTTGTTTATCATTAATGAGTCtgtatcagagactgatggttttctgtcctaccccaccctcaatatctgttctccctttcttccacttaattagaatttttggttgggcatgtgactacacttcctagccttccttgcagctgtgcacggccatatgtctcagttctggccaatgtaactgatgcacatgaagttgtctgggaatcatgcttaacagaatactgacaggtgccttctatcttctgcttcatccctttctccatcctgtacctgcaataggtgctaccattttcctcaataaaaatgaggtttacacccaagaggagggcagagtggtaagagagaactaggagtaagtggtaaaatgtccctgatgccatgaagctccattcca
>gene=chr20_3977045-3978045; species=bosTau
TTTCT-AAAGGACATTTCCATTTAGAGAACCAGTATCAGCAACTAAAA--ACAGGCATCCTTCTTTAGTGGAAGAGATATAATGACATATATTCCTTGATTTTCCTTT---CTATA--TATCTAGAC---AGCAGAGA------------------ACCTTCCCTCCAATATCTCTTCTCTTTTTCTCCCACTTAATCACAATTTTTAGC-----------------TTCCAAGCTTTCCTTGCAGCTGTACATGGCCACGTGTTTCA----TGG--ATTCATACAGACTCCCAAGGAAGTAAATGGGAATTATGCTTAATAGAGCACTGA-AGGTATCATCCACCTTCTGTTTTATTCCTTTCTCCA-------CCTGTAATGTGTGCCATGATCTTGCTTAATAAGAACACGGTTT-CACTCAAGGGGAAAACAGAATACTAAGAA---AAAGGGGATAAATGGTAAA---------ATGCCATCAAGTTCCCTATCA
>gene=chr20_3977045-3978045; species=calJac
TCTCTGAAAGGAGATTTCCATTTAGAGAATCAGTATCAGCTATGAGAAACAGAAGGCTCTTTCTCTAGAGGAAGAGACATAGTGGTAGCTGCTCTTTGGTTTTCCCTTTGTATATCATTAACAAGTTtgtagcagagactggtggttttctctcctactccaccctcaatatctgttctcactttcttccattt-attagaatttttggctgggcacatgactacacttcccagccttccttgcagctgtgtgtggccatatgtctcagttctggcctatgtaaataatgcacatgaagttgtatgggaatcatgcttaacagaacactgacaggtgccttctaccttctgcttcatccctttctccatcctgtacctgcaatgggtgctaccatcttgctcaataagaacgaggtttacacccaagaggacggtagagtggtaagaggaaactgggggtaagtggtaaaatgtctctgataccat--------------
>gene=chr20_3977045-3978045; species=canFam
TCACCAAAATGACATTTTCATTTTAAGAACCAGGATCATGTAC-AGAAATATAACA---CTTCTTTGGTGGAA-AGATACAATGGCAAATGCCCCTTAGTTTCCCTTT-GTTAATCATTAACCAGAC--TAGC--AGACT----------------CCCCACctcccaatatcttttctccctttcttccatgtaggtagaatttggaataagacacatggccaTACTTCCTAGCTTTCCTCGAAGCTACTCATGGCCACCTGTCTCA----TG------------GATTTACATGGAAATATATGGAAATCATGCTT-ACAGGGCACTGA-AGGTACCTTCTATTTTctgcttcatccctttctccatcctgctcctgtaatgcatgccaccaccttgctcagtaagaatatggtttacacccaagaggagggtagagtgccaaaaaggaaaaagggacaattggtaagaggtccctgatgccatgaagctccatacca
>gene=chr20_3977045-3978045; species=equCab
TCTCTAAAACGACATTTCCATTTAGAGAACCAATATCAGCTACCAGAAACACAGCCCTCCTTCTTTAGAGGAAGAGATATAATGGCAAGTGCCTCTTGGTTTCCCTTTTGTTTATCATTAACCAGGTtgtagtagagact----------------ccccaccccccagtatcatttttccctctcttccacttaattagaatttttagctgggcacatggccacacttcccagctttcctcgcacctgtgcgtgaccacatgtctcagttctggccagtgccatggatgcacatggaagtatccaggaatcatgcttaacagagcaccaa-aggtgccctcttcctcctgcttcatccccttctccatcctggtcctataatgtgttccaacatcctgctcaataaggatatggtttacacccaagaggtgggtagagtgctaagagggaaaaggggataattggtaaaaggtccataatgccataaagctccatacca
>gene=chr20_3977045-3978045; species=gorGor
TCTCTGAATGGACATTTCCATTTAGAGAATCAGTATCGGCTACGAGAAACAGAAGCCTCCTTCTCTAGAGGAAGCTAGAGAATGGTAGCTGCTCTTTGGTTTTCCTTTTGTTTATCATTAATGAGTCTGTATCAGAGACTGATGGTTTTCTGTCCTACCCCAccctcaatatctgttctccctttcttccacttaattagaatttttggttgggcatgtgactacacttcctagccttccttgcagctgtgcacggccatatgtctcagttctggccaatgTAACTGATGCACATGAAGTTGTCTGGGAATCATGCTTAACAGAATACTGACAGGTGCCTTCTATCTTCTGCTTCATCCCTTTCTCCATCCTGTACCTGCAATGGGTGCTACCATTTTCCTCAATAAAAATGAGGTTTACACCCAAGAGGAGGGCAGAGTGGTAAGAGAGAACTAGGAGTAAGTAGTAAAATGTCCCTGATGCCATGAAGCTCCATTCCA
>gene=chr20_3977045-3978045; species=panTro
TCTCCGAATGGACATTTCCATTTAGAGAATCAGTATCGGCTACGAGAAACAGAAGCCTTCTTCTCTAGAGGAAGCTAGAGAATGGTAGCTGCTCTTTGGTTTTCCTTTTGTTTATCATTAATGAGTCtgtatcagagactgatggttttctgtcctaccccaccctcaatatctgttctccctttcttccacttaattagaatttttggttgggcatgtgactacacttcctagccttccttgcagctgtgcacggccatatgtctcagttctggccgatgtaactgatgcacatgaagttgtctgggaatcatgcttaacagaatactgacaggtgccttctatcttctgcttcatccctttctccatcctgtacctgcaatgggtgctaccattttcctcaataaaaatgaggtttacacccaagaggagggcagagtggtaagagagaactaggagtaagtggtaaaatgtccctgatgccatgaagctccattcca
>gene=chr20_3977045-3978045; species=papHam
TCTCTGAATGGACATTTCCATTGAGAGAATTCATATCAGCTATGAGAAACAGAAGCCTCCTTCTCTAGAGGAAGAGACATAATGGTAGCTGCTCTTTGGTTTTCCCTTTGTTTATCATTAACGAGTTtgtagcagagactgatggttttctgtcctaccccaccctcaatatctgttctccctttcttccacttaattataatttttggctgagcacgtgactacacttcctagccttccttgcagctgtacatggccatatgtctcagttctggccaatgtaactgatgcacacgaagttttctgggaatcatgcttaacagaacactgacaggtgccttctatcttctgcttcatccctttctccatcctgtacctgcaatggatgctaccatcttgctcaataaaaatgaggtttacacccaagaaaagggtagagtggtaagagagaactaggagtaagtggtaaaatgtccctgatgccatgaagctccattcca
>gene=chr20_3977045-3978045; species=ponAbe
TCTCCGAATGGACATTTCCATTTAGAGAATCAGTATCGGCTACGAGAAACAGAAGCCTCCTTCTCTAGAGGAAGCTAGAGAATGGTAGCTGCTCTTTGGTTTTCCCTTTGTTTATCATTAATGAGTTTGTATCAGAGACTGATGGTTTTCTGTCCTACCCCAccctcaatatctgttctccctttcttccacttaattagaatttttggctgggcatgtgactacacttcctagccttccttgcagctgtgcatggccatatgtctcagttctggccaatgtaactgatgcacatgaagttgtctgggaatcatgcttaacagaatactgacaggtgccttctatcttctgcttcatccctttctccatcctgtacctgcaatgggtgctaccattttcctcaataaaaatgaggtttacacccaagaggagggcagagtggtaagagagaactaggagtaagtggtaaaatgtccctgatgccatgaagctccattcca
>gene=chr20_3977045-3978045; species=rheMac
TCTCTGAATGGACATTTCCATTGAGAGAATTCATATCAGCTATGAGAAACAGAAGCCTCCTTATCTAGAGGAAGAGACATAATGGTAGCTGCTCTTTGGTTTTCCCTTTGTTTATCATTAACGAGTTtgtagcagagactgatggttttctgtcctaccccaccctcaatatctgttctccctttcttccacttaattataatttttggctgagcacgtgactacacttcctagccttccttgcagctgtacatggccatatgtctcagttctggccaatgtaactgatgcacatgaagttttctgggaatcatgcttaacagaacactgacaggtgccttctatcttctgcttcatccctttctccatcctgtacctgcaatgggtgctaccatcttgctcaataaaaataaggtttacacccaagaagagggtagagtggtaagagagaactaggagtaagtggtaaaatgtccctgatgccatgaagctccattcca
>gene=chr20_5030308-5031308; species=hg19
AGTGGAATAAGGATGTTGGAGCCCAAACCCCCCAGTGCCCTCGGCTTTTTCATCATCGTCAAAATTTGGCCTCTCTAACACCAGCCTCACCTCTAACAAAACCAAAATAATGTCAAGAAAAGAAAAGGGAGAAAGGATATTTCCACTGTGTCTCTGACCCAGCTTTGTGTTCTCTGCCTGCTATGATCCTCTTCGTCTGTTACTCTGTTCTTTTTTGTCACATTCCAGGCAAGCTTTTTTAAAGGTCATcctccaaaatggattttaatgctattcttgaattttagttttcctgcaatcctttttgatatcatcCAACTTTCCTCTAACTTATCCTGCTGTCCTTTCATCTCAGTCATCTCTCCATGTGTGACGTTCGGCTTGCTTTTAAAAGGACTCAGAGTTTTTCCTTGTCTACCAAGTGTGTTGTAATACTTTTTGGAATGCCTGCTCAATCCGTTATCCTTCCCCCTTCTCTAAGAATAAGCTCCCTGGGCTTG
>gene=chr20_5030308-5031308; species=bosTau
--------------------------------------------------------------------------------------------------------------------------------------------------------------------------------------------------------------------------------------------TTCTAAAGGTCATTctccaaaatggattttaattctgttcttaaattttagtttttatgcaagattttctgatctcatcCATATTTCTTCTAACTTACCCTACTATCTTTTTGTCTCAGCCATTTCCTTCTGTGTGACTTTT-GCTTACTTTTTGAAGAAATGTGAGTTT------GTCTACTGAGTATGTTAGAGTATTTTTTGGAATGCCTGCTCAGCCCATTGCCCTCCTCTCTTCTCTAAGAAAAGGCTCCCTGGCCTTG
>gene=chr20_5030308-5031308; species=calJac
ACTAGATTAAGGATGTGGGAGCCTAAA-CCCCCAATTCCCTCGGCTTTTTCATCATCGTCAAAATGTGGCCTCTCTAACACTAGCCTCACCTCTAACAAAACCAAAATAATGTCAAGAAAAGAAAAGGGAGAACGGATATTGCCACTGTGTCTCTGACCCAGCTTTGTGTTCTCTGCCCGCGACGATCCTCTTCATCTATTACTCTGTTCTTTTTTGTTGCATTCCAGGCAAATGTCTTTAAAGGTCATcctccaaaatggattttaatgc-attcctgaattttagttttcctgcaatcctttttgatctcatcCAACTTTCCTCTAACTTATCCTGCTGTCCTTTCATCTCAGTCACCTCTCGGTGTGTGACTTTCTGCTTGCTTTTAAAAGGAGTCAGGGTTTTTCCTCATCCACCAAGTGTGCTGTAATAC-TTATGGAATGCTTGCTCGACCTGTTATCCTTCCCTCTTCTCTAAAAGTAAGCTTCCTGGGTTTG
>gene=chr20_5030308-5031308; species=canFam
agtgttttaaggatgttggaatctaaa-gccctgatttccttttcttttccctcatgaccgaaatatggctgttccagcaccagccccacttccaacaaaactaggactttgtcagtacagaaaaggagagcatggataGTTCTATTGTGCCTCCGGTACAGCCATGGGTTCTCTGGCCTC--TAATTCTTTGTAGCTATCACCTGGGTCTCTTT--TTGCATTCTAGGTGAAC--TTTTAAAAGGCATCTTCCAAAATGGATTTTAATTCTGTTCTTGAATTTTCATTTTTCTCTCATAGTCTCTGATCTCATTCATTTTTCTTCCAACT--TCCTACTC---TTTCATCTTGGTCTTTTCTCTC--TGTGACTTTTTGCTTGCTTTTCAAAGAAGCCAGAGTTTCTCCACGTCTA------TCATTATAGTGTTCTCTGGGATGCCTGCTCAGCCCATTGCCCTACCCTCTTGTCTAAGAATAGGCTCCTGGGCCTTG
>gene=chr20_5030308-5031308; species=equCab
agtgtcctaagggtcttggaacttaaa-gccctgattcccttggcttttccctagtggtcaaaatatggctactccagcagcagccCCACCTCCAACAAAACTAGGATTAGGTCAGTACAGGAAAGGGTAGCACGGTTATTTCTATTGTGTCTCTGACACAGCTATGTGTTCTCTGTCCTCTGTAATCATTTGTATCTATCACTCTGGTCCTTTTCCCCACAAGCAAGGTGAAC--TTTTAAAGGTCATCGTCCAAAATAGATTTTAATTCTGTACTTAAATTTTACTTTTCCTACAATACTTTCTGGTCTCATTCATCTTTCTTCTAACTTATTCTACTGTCTTTTCATCTCAGCCATTTCTCTCTGTGTGACTTTTTGCTTGCTTTTCAAAGAAGCCAGAGTTTTTCCTTATCTACTGAGTGAGTTATGGTATGTT-TAGAATGCCTGCTCAACCCATCACCCTCCCCTCTTCCCTAAGAATAAGCTCCCTGGCCTTG
>gene=chr20_5030308-5031308; species=gorGor
AGTGGAATAAGGATGTTGGAGCCCAAACCCCCCAGTGCCCTCGGCCTTTTCATCATCGTCAAAATTTGGCCTCTCTACCACCAGCCTCACCTCTAACAAAACCAAAATAATGTCAAGAAAAGAAAAGGGAGAAAGGATATTTCCACTGTGTCTCTGACCCAGCTTTGTGTTCTCTGCCTGCTATGATCCTCTTCGTCTATTACTCTGTTCTTTTTTGTCGCTTTCCAGGCAAACTTTTTTAAAGGTCATcctccaaaatggattttaatgctattcttgaattttagttttcctgcaatcctttttgatatcatcCAACTTTCCTCTAACTTATCCTGCTGTCCTTTCATCTCAGTCATCTCTCCATGTGTGATGTTCGGCTTGCTTTTAAAAGGACTCAGAGTTTTTCCTTGTCTACCAAGTGTGTTGTAATACTTTTTGGAATGCCTGCTCAATCCGTTATCCTTCCCCCTTCTCTAAGAATAAGCTCCCTGGGCTTG
>gene=chr20_5030308-5031308; species=panTro
AGTGGAATAAGGATGTTGGAGCCCAAACCCCCCAGTGCCCTCGGCTTTTTCATCATCGTCAAAATTTGGCCTCTCTAACACCAGCCTCACCTCTAACAAAACCAAAATAATGTCAAGAAAAGAAAAGGGAGAAAGGATATTTCCACTGTGTCTCTGACCCAGCTTTGTGTTCTCTGCCTGCTGTGATCCTCTTCGTCTATTACTCTGTTCTTTTTTGTCGCATTCCAGGCAAACTTTTTTACAGGTCACCCTCCAAAATGGATTTTAATGCTATTCTTGAATTTTAGTTTTCCTGCAATCCTTTTTGATACCATCCAACTGTCCTCTAACTTATCCTGCTGTCCTTTCATCTCAGTCATCTCTCCATGTGTGACGTTCGTTTTGCTTTTCAAAGGACTCAGAGTTTTTCCTTGTCTACCAAGTGTGTTGTGATACTTTTTGGAAGGCCTGCTCAATCCGTTATCCTTACCCCTTCTCTAAGAATAAGCTCCCTGGGCTTG
>gene=chr20_5030308-5031308; species=papHam
AGTGGAATAAGGATGTTGGAGCCTAAA-CCCCTGATTCCCTTGGCTTTTTCATCATCATCAAAATTTGGCCTCTCTAACACCAACCTCACCTCCAACAAAACCAAAATAATATCAAGAAAAGA-----GAGAAGGGATATTTCCACTGTGTCGCTGACCCAGCTCTGTGTTCTCTGCCTGCTATGATCCTCTTTGTCTATTACTCTGTTCTTTTTTATTGCATTCCAGGCAAACTTTTTTAAAGGTCATCCTCCAAAATGGATTTTAACGCTATTCTTGAATTTTAGTTTTCCTCCAATCCTTTTTGATATCATCCAACTTTCCTCTAATTTATCCTGCCGTCCTTTCATCTCAGTCATCTCTCCATGTGTGACATTCAGCTTGCGTTTAAAAGGACTCAGAGTTTTTCCTTGTCTTCCAAGGGTGCTGTAATACTTTTTGGAATGCCTGCTCATCCCATTATCCTTCCCCCTTCTCTAAGAATAAGCTCCCTGGGCTTG
>gene=chr20_5030308-5031308; species=ponAbe
AGTGGAATAAGGATGTTGGAGTCTAAACCCCCCGATTCCCTCGGCTTTTTCATCATCGTCAAAATTTGGCCTCTCTAACACCAGCCTCACCTCTAACAAAACCAAAATAATGTCAAGAAAAGAAAAGGGAGAAAGGATATTTCCACTGTGTCTCTGACCCAGCTTTGTGTTCTCTGCCTGCTATGATCCTCTTCGTCTATTACTCTGTTCTTTTTTGTCGCATTCCAGGCAAACTTTTTTAAAGGTCATcctccaaaatggattttaatgctattcttgaattttagttttcctgcaatcctttttgatatcatcCAACTTTCCTCTGACTTATCCTGCTGTCCTTTCATCTCAGTCATCTCTCCATGTGTGATGTTCGGCTTGCTTTTAAAAGGACTCAGAGTTTTTCCTTGTCTACCAAGTGTGTTGTAATACTTTTTGGAATGCCTGCTTAATCCGTTATCCTTCCGCCTTCTCTAAGAATAAGCTCCCTGGGCTTG
>gene=chr20_5030308-5031308; species=rheMac
AGTGGAATAAGGATGTTGGAGCCTAAA-CCCCTGATTCCCTTGGCTTTTTCATCATCATCAAAATTTGGCCTCTCTAACACCAGCCTCACCTCCAACAAAACCAAAATAATGTCAAGAAAAGA-----GAGAAGGGATATTTCCACTGTGTCGCTGACCCAGCTCTGTGTTCTCTGCCTGCTATGATCCTCTTTGTCTATTACTCTGTTCTTTTTTATTGCATTCCAGGCAAACTTTTTTAAAGGTCAT-CTCCAAAATGGATTTTAACGCTATTCTTGAATTTTAGTTTTCCTCCAATCCTTTTTGATATCATCCAACTTTCCTCTAATTTATCCTGTCGTCCTTTCATCTCAGTCATCTCTCCATGTGTGACATTCAGCTTGCGTTTAAAAGGACTCAGAGTTTTTCCTTGTCTTCCAAGGGTGCTGTAATACTTTTTGGAATGCCTGCTCACCCCATTATCCTTCCCCCTTCTCTAAGAATAAGCTCCCTGGGCTTG
>gene=chr20_5579308-5580308; species=hg19
CAGTTATTCTGTAACCTCACATTTCCATACTCACCTTTCACCTGTGTCATTCTCTGGAAGAAGAGCCACAGCATTTTGAGGATTCCAGTTTCCCAAAGCATCACAGCTTCCACATATCGCAAAAACTTCTCCTAAAGAAACAGAACAATCAGTCACAGAGAAACAGAACAATCAGTCACAGTGGGATAAGCAGGGAAGTTTGCATTAGTTCAACCAGATATGCTGCCCCCTTTAGCAGAGATGAAAGAGCCTCACTAGATATAGGTTTGGGCCCAGGTACCTACCACTCACTAACACCTGCCAATTAACTCGACTCACCTTTCTAGAACCAAAGCCAGAGAAAAGGGGGAAGGCATACGGATGAAGTTTTCTTCATCTGTTCAACTACTCATTGAGCCAGTAACAAGAACCCAAGAGTACAAAAGGGATAAAACCACAGTCTCTGCTTTCAAGACAGCTTCCAATTTTAACAGACAAACACTAAATGCCTATCAGTACTC
>gene=chr20_5579308-5580308; species=bosTau
CAATTGTTTGGTAATATGACATGTCCATGCTTACCTTTCACCTGTTTCATTCTCTGGAAGAAGAGCCACAGCTTTTTGAGGATTCCAGTTTCCCAAAGCATCACAGCTTCCACATATTGCAAAAACCTCTCCTAAAAAACC-------------ATAATGGGTTAAAGGAA--CAT-----------------------TTGCACTGGTTTAACAGGCTGCAGAGTCCCCTTTAGCAGAGATGAAAGGGCTTCACTAGAAACGGGTTTGAACCCAGGTGG------CACACTTATACCTGCATTTTAATCTGACCCACCTCTACAGAACCAAAGGCAGAGAAAAGGAAGGATGTACAGGAACAGAATTTTCttcattt-ttcaactacttactgagccaataatgagcaccaagaag-acaaa-gtgatcaaaccacagtccttgtcttcaaggcagcttccaatttaaaggggaaaacactaaaggcatgtaaGTATCC
>gene=chr20_5579308-5580308; species=calJac
CGGTTATTCTGTAACCTAACATTTCCATACTCACCTTTCACCTGTCTCATTCTCTGGAAGAAGAGCCAGAGCACTTTGAGGATTCCAGTTTCCCAAAGCATCACAGCTTCCACATATTGCAAAAACTTCTCCTAAAGAAACAG-----------------------AGCAATCAGTTACAGTGGGATAAGTAGCGAAGCTTGCATTAGTTCAACCAGATGTGCTGCCTCCTTTAGCAGAGATAAAAGAGCCTCACTAGACATAGGTTTGGGCCCACGTACCTACCACACACTAACACCTGCCTGTTAACTTGACTCACCTTTCTAGAATTGAAACCAGAGAAAAGGGGGAAGGCATATGGAA---GTTTTCTTCATCTGTTCAACTACTCATTGAGTCAGTAACAAGCACCCAAGTATACAAATGGGATAAAACCACAGTCCTTGCCTTCAGGATAGATTCCAATTTTAACGGGCAAACACTAAATGCCTATCGGTACTC
>gene=chr20_5579308-5580308; species=canFam
CAATTATTCTGTATCCTGTTATTGCCCTTCTTACCTTTCACCTGTCTCATTTTCTGGAAGAAGAGCCACAGCATTCTGAGGACTCCAGTTTCCCAAAGCATCACAGCTTCCACATATGGCAAAAACTTCTCCTAAAGAAACAGGACAACCAGTTATAGTAGGCTAAAAGAA--AAT-----------------------TTGCAACAGTTCACCTGGATGCACAGTTACCTTTAGATTAGATGGAGAAGCCTCACTAAACATGTA-TTGGACTCAGGCAC------CATACTAATACCTGCA--TTAACTTGACCTACCTCTACAGAATTAAAACGAAAGAAAAGGAGAGATGTGTAGGAATGAACTATTCTTCATTTGTTCAACCACTTATTGAGCCAATAACAAGCATCAAGAAA-ACAAA-GTGATCATAGCACAGTTCCTGCCTGCAAGGCAGCTTCCAATTTAAAAAGGCACACACTAAGTGCATGTAAGTATTC
>gene=chr20_5579308-5580308; species=equCab
CAATGAGTCTGTAACCTGACATTCCCATGCTTACCTTTCACCTGTCTCATTCTCTGGAAGAAGAGCCACGGCATTTTGAGGCCTCCAGTTCCCCAAAGCATCACAGCTTCCACATATTGCAAAAACTTCTCCTGAGGAAACAGAACAACCAGTTACAGCGGGACAAAGGAG--CGT-----------------------TTGCATTAGTTCAGTTGGAAGCAGAGTCCCCTGTAGCAGAGATGGAGGAATCTCACTAGATGTGGGTTTGGACCCAGGTAC------CATACTAGCCCCCGCGTTTTAACTTGACCCACTTTTACAGAGCTAAAGCTAGAG-TAAGGAGGGATGTGGAGGGATGGACTTTTCttcatttgttcaactacttattgaaccaatagcaagcaccaagaag-acaaa-gtgatcaaaccacagtccctgccctcaaggcagcttccaatttaaaggggcaaATGCTAAATGCGCATAAGTATTC
>gene=chr20_5579308-5580308; species=gorGor
CAGTTATTCTGTAACCTCACATTTCCATACTCACCTTTCACCTGTGTCATTCTCTGGAAGAAGAGCCACAGCATTTTGAGGATTCCAGTTTCCCAAAGCATCACAGCTTCCACATATTGCAAAAACTTCTCCTAAAGAAACAGAACAATCAGTCACAGAGAAACAGAACAATCAGTCACAGTGGGATAAGCAGGGAAGTTTGCATTAGTTCAACCAGATATGCTGCCCCCTTTAGCAGAGATGAAAGAGCCTCACTAGATATAGGTTTGGGCCCAGGTACCTACCACTCACTAACACCTGCCAATTAACTCGACTCACCTTTCTAGAACCAAAGCCAGAGAAAAGGGGGAAGGCATACGGATGAAGTTTTCttcatctgttcaactactcattgagccagtaacaagaacccaagagtacaaaagggataaaaccacagtctctgctttcaagacagcttccaattttaacagacaaacactaaaTGCCTATCAGTACTC
>gene=chr20_5579308-5580308; species=panTro
CAGTTATTCTGTAACCTCACATTTCCATACTCACCTTTCACCTGTGTCATTCTCTGGAAGAAGAGCCACAGCATTTTGAGGATTCCAGTTTCCCAAAGCATCACAGCTTCCACATATTGCAAAAACTTCTCCTAAAGAAACAGAACAATCAGTCACAGAGAAACAGAACAATCAGTCACAGTGGGATAAGCAGGGAAGTTTGCATTAGTTCAACCAGATATGCTGCCCCCTTTAGCAGAGATGAAAGAGCCTCACTAGATATAGGTTTGGGCCCAGGTACCTACCACTCACTAACACCTGCCAATTAACTCGACTCACCTTTCTAGAACCAAAGCCAGAGAAAAGGGGGAAGGCATACGGATGAAGTTTTCCTCATCTGTTCAACTACTCATTGAGCCAGTAACAAGAACCCAAGAGTACAAAAGGGATAAAACCACAGTCTCTGCTTTCAAGACAGCTTCCAATTTTAACAGACAAACACTAAATGCCTATCAGTACTC
>gene=chr20_5579308-5580308; species=papHam
CAGTTATTCTGTAACCTCACATTTCCATACTCACCTTTCACCTGTGTCATTCTCTGGAAGAAGAGCCACAGCATTTTGAGGATTCCAGTTTCCCAAAGCATCACAGCTTCCACATATTGCAAAAACTTCTCCTAAAGAAACAGAACAATCAGTCACAGAGAAACAGAACAATCAGTCATAGTGGGACAAGTAGGGAAGTTTGCATTAGTTCAACCAAATGTGCTGCCTCCTTTAGCAGAGATGAAGGAGCCTCACTAGATATAGGTTTGGGCCCAGGTACCTACCACTCACTAACACCTGCCTATTAACTCGACTCACCCTTCTAGAACCAAAGCCAGAGAAAAGGCAGAAGGCATACGGAT---GTTTTCTTCATCTGTTCAACTACTCATTGAGCCAGTAACAAGCATCCAAGAATACACATGGGATAAAACCACAGTCTGTGCTTTCAAGACAGCTTCCAATTTTAACAGGCAAACACTATATGTCTATCAGTACTC
>gene=chr20_5579308-5580308; species=ponAbe
CAGTTATTCTGTAACTTCACATTTCCATACTCACCTTTCACCTGTGTCATTCTCTGGAAGAAGAGCCACAGCATTTTGAGGATTCCAGTTTCCCAAAGCATCACAGCTTCCACATATTGCAAAAACTTCTCCTAAAGAAACAGAACAATCAGTCACAGAGAAACA-AACAATCAGTCACAGTGGGATAAGCAGGGAAGTTTGCATTAGTTCAACCAGATATGCTGCCTCCTTTAGCAGAGATGAAAGAGCCTCACCAGATATAGGTTTGGGCCCAGGTACCTACCACTCACTAACACCTGCCTATTAACTCGACTCACCTTTCTAGAACCAAAACCAGAGAAAAGGTGGAAGGCATACGGATGAAGTTTTCTTCATCTGTTCAAATACTCATTGAGCCAGTAACAAGAACCCAAGAGTACAAATGGGATAAAACCACAGTCTCCGCTTTCAAGACAGCTTCCAATTTTAACAGGCAAACACTAAATGCCTATCAGTACTC
>gene=chr20_5579308-5580308; species=rheMac
CAGTTATTCTGTAACCTCACATTTCCATACTCACCTTTCACCTGTGTCATTCTCTGGAAGAAGAGCCACAGCATTTTGAGGATTCCAGTTTCCCAAAGCATCACAGCTTCCACATATTGCAAAAACTTCTCCTAAAGAAACAGAACAATCAGTCACAGAGAAACAGAACAATCAGTCATAGTGGGACAAGTAGGGAAGTTTGCATTAGTTCAACCAGATGTGCTGCCTCCTTTAGCAGAGATGAAGGAGCCTCACTAGATATAGGTTTGGGCCCAGGTACCTACCACTCACTAACACCTGCCTATTAACTCGACTCACCCTTCTAGAACCAAAGCCAGAGAAAAGGCGGAAGGCATATGGAT---GTTTTCTTCATCTGTTCAACTACTCATTGAGCCAGTAACAAGCATCCAAGAATACACATGGGATAAAACCACAGTCTCTGCTTTCAAGACAGCTTCCAATTTTAACAGGCAAACACTATATGTCTATCAGTACTC
>gene=chr20_6022308-6023308; species=hg19
TGGTGGTGCTGGCAGCCCTGGGGAAAACGCTGGAGTTGCTGTGACCTGCTACAGAGTTGGTCGTGGAGGGGGCAGTCCCCTCCCGTGCATCGCTGTGCGGCCATGCAGCTATCGTGCGAGAGCCCACGTTAGGGGCCTTGGAGACACTCTGCTGGTCTCCCGCAGGCCGGGTGGCGGGGGCTGCGCTGGGCGCGACGGTGGTACCCTGTGCGTAGGTGGAGCGGTTGAAGCAAGGTGGGTGTGAAGCCCCGAGAGTGGTGCTTTGGTCGGACTGGCACACTCCGGGCAGCTGGGAGAGTGACAGGGAGGCTGAGAAGGGGCCGCTGGATCCCGCAGCTGGCGCGCACATAGTGTCTGCTGCCCTGGAGGGGAGGCCAACCAGTTAGAAGACGTCTGGCTTCAGGGACACTTCTGCGCAGAGCTTTGAATCCTCATTGCCGACGTCACCCCCTGCCAAGCCCATCAACGCGTCTCTGCCAGGCACCCCAGGGCACACACGC
>gene=chr20_6022308-6023308; species=bosTau
AGGCTGTGCTCACAGACTTAGGTGGGTCGCCAGAGTTGCTTGAACCTGTTGGAGAGACAGTAGTTGAGGGAGTGGCCCCATCCTTGGCAAGGCTGCGCAGCCTGGCTGCTCGTGTAGGGGAATCCACAGGGGGAAATCTGGTGACGCTCTGTTGGCCTCCCGCAGGTGTGGTGGAGGGTGTTGTGCTCCGCAAGGTGGAGGAACCCTGAGTGTGGGTGGAGATGACTGAGGAGGGTGGGTTGGAATCAAGGAGGGTGGTGTTTTGATCCGAATGGCACACACTTGGTAGCTGGGACAGCAAAAGAGGGGCTGAGAAGGTACCACTGGATCCTGCAGCTGGTTTGCACACAATGTCTGCCGCCCTAGAGGAGAGGTCAGTCAGTTAGA--------------GGGGCTGCTTCTGTGCTGGGCTTTGAGTCCTTAGAGCAGATAATCCCT--TCCCAAGCCTTGTGTAACACATCTG-------CCACATGGTACACACTC
>gene=chr20_6022308-6023308; species=calJac
TGGTGGTGCTGGCAGCCCTGGGGAAAACGCTGGAGTTGCTGTGACCTGCTACAGAGTTGGTCGTGGAGGGGGCAGTGCCCTCCCCTGCATCACTGTGCAGCCATGCAGCTATTGAGCGGGAGCCCACGGTAGGGGCCTTGGAGACATTCTGCTGGCCTCCTGCAGGTTGGTTGTCGGGAGCTGCACTGGGCATGAGGGTGGGACCCTGTGCGTAGGTGGAGGGGTCAAACCAGGGTAGGTATGAAGCCCGGAGGGTGGTGCTTTGGTCAGACTGGCACACTCCAGGCAGCTGGGAGAGTGACAGGGAGGCTGAGAAGGGGCCGCTGGATCCCGCAGCTGTTGTGCATACAGTGTCTGCTGCCCTGGAGGGGAGGCCAACCAGTTAGAAGACGTCTGGCTTTAGGGATGTGTCTGTGCAGAGCTTTGAGTTTTCATTGCTGGCATAACTACCTGCCAAGCCCATCAGTGCATCTCtgccaggcacctcagggcacacatgc
>gene=chr20_6022308-6023308; species=canFam
------------------------------------------------------------------ggggggcagcccc----------------------------------------------------ggggcctcggggacgccgcgtccggctcccgcaggccgagcggggcgggcggtgctccgtggggcggcggcgcgcggggcgTGGGCGAAGGGCCCAG---GGGGACGCGTGGCCTCGGGGACGGCGGCGCTTCGGGCCCGGGGGCAGGCGGCGGGCAGCCGGGACAGCGGGAGGGGGGCCGCGGAGACGCCGTGGGATCCCGAGGCTGGTGCGCACGCCGTGTCTGCTGCCCTGGAGGGGACGCCAGCAAGTTAGGAGGTACTTGGAGGCGGGGCTCCTCGGGTGCTGGGCTTTG---------------------------------------------------CGGGCGCCACATGCTACCCACGG
>gene=chr20_6022308-6023308; species=equCab
CAGCTGTGCTTGGGGCCCTGGGGGGAACTCTGGAGTTGCTGAAACCTACTGTAGAGAGGGCAGTGGAGGAGGTGGTCCCCTCCCTGACACTGCTGTGCAGCCATGCAGCTCCAGTGGGGGAATCCACAGGGGGGGGCTTGGTGACACTCTGTTGGCCTCCTGCAGGTTGAGTGGAGGGGGTTGTGCTCCTTGGGGTGGAGGGACCCTGTGCGTGGGTGGAGAGGACAGAGGAGGGTCGGTTGGAATCAAGGAGCGTGGTGCTTTGGTCTGAATGGCACACACTGGGCAGCTGGGAGAGCAAAAGAGGGGCTGAGAAGATGCCGCCGGATCCTGCAGCTGGTGTGCACACCGTGTCTGCTGCCCTAGA-GGGAGGCCAACTGGTTAGAAGGTATTTGGC-TCAGAGTTGCTTCTGTGCTGGGCTTTGAGTCCTCAGTGCAGACAGCCCTT--TGCCAAGA-CTTGTCGACATGTC-TGCCAGGTACACATGGTACACACTC
>gene=chr20_6022308-6023308; species=gorGor
TGGTGGTGCTGGCAGCCCTGGGGAAAACGCTGGAGTTGCTGTGACCTGCTACAGAGTTGGTCGTGGAGGGGGCAGTCCCCTCCCGTGCATCGCTGTGGGGCCATGCAGCTATCGTGTGAGAGCCCACGTTAGGGGCCTTGGAGACACTCTGCTGGTCTCCCGCAGGCCGGGTGGCGGGGGCTGCGCTGGGCGCGACGGTGGGACCCTGTGCGTAGGTGGAGCGGTTGAAGCAAGGTGGGTGTGAAGCCTGGAGAGTGGTGCTTTTGTCGGACTGGCACACTCCGGGCAGCTGGGAGAGTGACAGGGAGGCTGAGAAGGGGCCGCTGGATCCCGCAGCTGGCGCGCACATAGTGTCTGCTGCCCTGGAGGGGAGGCCAACCAGTTAGAAGACGTCTGGCTTCAGGAACACTTCTGTGCAGAGCTTTGAATCCTCATTGCCGACGTCACCCCCTGCCAAGCCCATCAACGCGTCTCTGCCAGGCACCCCAGGGCACACACGC
>gene=chr20_6022308-6023308; species=panTro
TGGTGGTGCTGGCAGCCCTGGGGAAAACGCTGGAGTTGCTGTGACCTGCTACAGAGTTGGTCGTGGAGGGGGCAGTCCCCTCCCGTGCATCGCTGTGCGGCCATGCAGCTACCGTGCGAGAGCCCACGTTAGGGGCCTTGGAGACACTCTGCTGGTCTCCCGCAGGCCGGGTGGCGGGGGCTGCACTGGGCGCGACGGTGGGACCCTGTGCATAGGTGGAGCGGTTGAAGCAAGGTGGGTGTGAAGCCCGGAGAGTGGTGCTTTGGTCGGACTGGCACACTCCGGGCAGCTGGGAGAGTGACAGGGAGGCTGAGAAGGGGCCGCTGGATCCCGCAGCTGGCGCGCACATAGTGTCTGCTGCCCTGGAGGGGAGGCCAACCAGTTAGAAGACGTCTGGCTTCAGGGACACTTCTGCGCAGAGCTTTGAATCCTCATTGCCGACGTCACCCCCTGCCAAGCCCATCAACGCGTCTCTGCCAGGCACCCCAGGGCACACACGC
>gene=chr20_6022308-6023308; species=papHam
CGGTGGCGCTGGCAGCCCTGGGGAAAACGCTGGAGTTGCTGTGACCTGCTACAGAGTTGGTCGTGGAAGAGGCAGTCCCCTCCTGTGCATCGCTGTGCGGCCATGCAGCTCTCGTGCGGGAGCCCACGTTAGGGGCCTTGGAGACACTCTGCTGGTCTCCCTCAGGCCGGGTAGCAGGGGCGGCGCTGGGCGCCACGGTGGGACCTTGTGCGTAGGTGGAGTGGTTGAAGCCGGGTGGGTGTGAAGCTCGGAGAGTAGTGCTTTGGTCGGACTGGCACACTCCAGGCAGCTGGGAGAGTGACAGGGAGGCTGAGAAGGGGCCGCTGGATCCCGCAGCTGGCGTGCACACAGTGTCTGCTGCCCTGGAGGGGAGGCCAACCAGTTAGAAGACGTCTGGCTTCAGGGACGCTTCTGGGCAGAGCTTTGAATCCTCACTGCCAACGTCACCCCCTGCCAAGCCCATCAACGCATCTCtgccaggcaccccagggcacacacgc
>gene=chr20_6022308-6023308; species=ponAbe
TGGTGGTGCTGGCAGCCCTGGGGAAAACGCTGGAGTTGCTGTGACCTGCTACAGAGTTGGTCGTGGAGGGGGCAGTCCCCTCCCGTGCATCGCTGTGCTGCCATGCAGCTATCGTGCGAGAGCCCACGTTAGGGGCCTTGGAGACACTCTGCTGGTCTCCCGCAGGTCGGGTGGCTGGGGCTGCGCTGGGCGCGACGGTGGGACCCTGTGCGTAGGTGGAGCGGTTGAAGCAAGGTGGGTGTGAAGCCCAGAGAGTGGTGCTTTGGTCGGACTGGCACACTCCGGGCAGCTGGGAGAGTGACAGGGAGGCTGAGAAGGGGCCGCTGGATCCCGCAGCTGGCGCGCACATAGTGTCTGCTGCCCTGGAGGGGAGGCCAACCAGTTAGAAGACGTCTGGCTTCAGGGACACCTCTGGGCAGAGCTTTGAATCCTCATTGCCGACGTCACCCCCTGCCAAGCCCATCAACGCGTCTCTGCCAGGCACCCCAGGGCACACACGC
>gene=chr20_6022308-6023308; species=rheMac
CGGTGGCGCTGGCAGCCCTGGGGAAAACGCTGGAGTGGCTGTGACCTGCTACAGAGTTGGTCGTGGAAGAGGCAGTCCCCTCCTGTGCATCGCTGTGCGGCCATGCAGCTCTCGTGCGGGAGCCCACGTTAGGGGCCTTGGAGACGCTCTGCTGGTCTCCCTCAGGCCGGGTAGCAGGGGCTGCGCTGGGCGCCACGGTGGGACCTTGTGCGTAGGTGGAGTGGTTGAAGCCGGGTGGGTGTGAAGGTCGGAGAGTAGTGCTTTGGTTGGACTGGCACACTCCGGGCAGCTGGGAGAGTGACAGGGAGGCTGAGAAGGGGCCGCTGGATCCCGCAGCTGGGGTGCACACAGTGTCTGCTGCCCTGGAGGGGAGGCCAACCAGTTAGAAGACGTCTGGCTTCAGGGACGCTTCTGGGCAGAGCTTTGAATCCTCACTGCCAACGTCACCCCCTGCCAAGCCCATCAACGCATCTCtgccaggcaccccagggcacacacgc
>gene=chr20_6096308-6097308; species=hg19
GCTGCAATACCCAGAAGGGCTTAAACATGTGCTTCCTAATAGGTGAGTGTTCTGTAGCAATTACTTGAAGTAGGCAGAATGCACACATAATTTTCCTGTCTAGCTTTGCAAGAGTCTACAGGGCACAGGGGCCTTTCCTGGGTACTTACTCAGGATTTTGCAGATATCACTGACAGCTTTAAAAACCACAGCTGAGAAGCTGACTCGCAACCTCACCATCTTCAAATTCGGCAGACGAAGGCGCAGCATTTTATGCTGAGGGGTGAAGAGAAGCTTTGCATCTGCCTGGACCCCATATTTGTCCAGGGTCCAGTGGGTTTTCAGAAGCCAGCAATGCTTCTGTTCCCACCAAAGAGCAAAGTCTGACCAGTCTTGGGATATATCTGCAAAAATGAAAGCACAATTAAGTAAAATGAGAGAGGGCCCAGCTTGGAGGGTCCTGGAGCTGCAGAGTCAATTTCATTGTGTGCGAAAATGGAAACCAACAACTGATCTCCAGC
>gene=chr20_6096308-6097308; species=bosTau
GCTAAAGTCCCCAGAAGGGCTTAAAACTGTGC-TCCTAATAAGGGA------TGTAAG-AGCAGTTGT---GGGCAGAA-CTGCGTGT-ATTTTCCTGTCTTCTTTTGCGAGAGTACAGAGGGCAGAGGTGCCCGCCTTGGGGACTCACTCAGGGCTCTGCAGATGTCGCTGACAGCTCTGAAGACCACAGTCGAGAAGCTGACTCGCAGTCGCACTGTCTTCATGTTCGGCAGGCGCAGGCGAAGCATTTTATGCTGAGGGGTAAAGACAAGCTTTGCGTCTGCCTGGACCCCACATTTGTCCAGAGTCCAGTGTGTTTTCAGAAGCCAGCAATGTTTCTGTTCCCACCAAAGGGCAAAGTCTGACCAGTCCTGGGCTATGTCTGCAAGAATGAGAACAGATCTCAGTAAAGTGAGAGC--------------AAGCACTTGCACCCTGGAGTCAAGTCCTGCATGTGC-AAAACCAAAACCAATGCTGGTCTTCCA--
>gene=chr20_6096308-6097308; species=calJac
GCTGCAATATCCAGAAGGGCTTAAACGTGTGCTTCCTAATAGGTGAATGTTCTCTAGCCATTGCTTGAAGTATGCAGAATGCACACATAATTTTCCTGTTTTCCTTTGCAAGAGTCTAAAGGGCACAGGGGCCCTTCCAGGGTACTCACTCAGGGTTTTGCAGATATCACTGACAGCTTTAAAAACCACAGCTGAGAAGCTGACTCGCAACCTTACCATCTTCAAATTCGGCAGGCGAAGGCGCAGCATTTTATGCTGAGGGGTGAAGAGAAGCTTTGCATCTGCCTGGACCCCATATTTGTCCAGGGTCCAGTGGGTTTTCAGAAGCCAGCAACGCTTCTGTTCCCACCAAAGAGCAAAGTCTGACCAGTCTTGGGATATGTCTGCAAAAATGAAAAC------AAGTAAAATGAGAGAGAGCCCAGCATGGAGGGTCCTGGAGCTGCAGAGTCAATTTAATCGTGCGCAAAAACGGAAACCAA-AACTGATCTTCAGC
>gene=chr20_6096308-6097308; species=canFam
GCTGAAGTCCCCAGAAGGGCTTAAAAGTATGCTTACTAATAAG----TGTCCTGTAAA-ACCGCCTGT---AGGCAGAAAGCACATATAATTTTCCTGTCCTCCCTTACAACAGTCCAAAGGGCATGGGGCC-TCTCCAGGGTACTCACTCAGGATTTTGCAGATATCACTGACAGCTTTAAAAACCACAGCGGAGAAGCTGACTCGCAATCGCACTGTCTTCACATTCGGCAGGCGGAGGCGAAGTATTTTGTGCTGAGGGGTGAAGAGAAGCTTTGCATCTGCCTGGACTCCATATTTGTCCAGAGTCCAGTGCGTTTTCAGAAGCCAGCAATGTTTCTGTTCCCACCAAAGGGCAAAGTCTGACCAGTCTTGGGATATTTCTGCAAAAGTGAAAATACGATGAAGTGAAACAAGAGA--------------GAACTCTA--------GGGTCCATTCCATTGTGTGTGAGAGCTGAAAC--ACAAATGGTCTTTGGC
>gene=chr20_6096308-6097308; species=equCab
GCTAAAGTCCCCAGAAGGGCTTAAAAGTGTGTTTCCTAATAAG------------GAG-ACTTCTTGT---AGACAGAAAGCACACACAATTCTCCTGCCCTCTTTTGCAAGGGTCCAAAGGGCATGGGGGC--CCCCGGGGTACTCACTCAGGGCTCTGCAGATGTCACTCACAGCCTTAAAAACCACAGCCGAGAAGCTGACTCGCAATCTCACCGTCTTCACATTCGGCAGGCGGAGGCGAAGCATTTTATGCTGAGGGGTGAAGAGAAGCTTTGCATCTGCCTGGACTCCGTATTTGTCCAGAGTCCAGTGCGTTTTCAGAAGCCAGCAACGTTTCTGTTCCCACCAAAGGGCAAAGTCTGACCAGTCTTGGGATATGTCTGCAAAA-TGAAAATACAATGAAATAAAATGAGTGC--------------GTGCTCTA--------GAGTCAATTTCATTATGCATAAAAACTGAAACAAACAAGTGATGTTCAGC
>gene=chr20_6096308-6097308; species=gorGor
GCTGCAATACCCAGAAGGGCTTAAACATGTGCTTCCTAATAGGTGAGTGTTCTGTAGCA---------------------------------------------------------------------------------------------------------------------------------------------------------------------------------------------------------------------------------------------------------------------------------------------------------CAAAGTCTGACCAGTCTTGGGATATGTCTGCAAAAATGAAAGCACAGTTACGTAAAATGAGAGAGGGCCCAGCTTGGAGGGTCCTGGAGCTGCAGAGTCAATTTCATTGTGTGCGAAAATGGAAACCAACAACTGATCTCCAGC
>gene=chr20_6096308-6097308; species=panTro
GCTGCAATACCCAGAAGGGCTTAAACATGTGCTTCCTAATAGGTGAGTGTTCTGTAGCAATTGCTTGAAGTAGGCAGAATGCACACATAATTTTCCTGTCTACCTTTGCAAGAGTCTACAGGGCACAggggcctttcctgggtacttactcaggattttgcagatatcactgacagctttaaaaaccacagctgAGAAGCTGACTCGCAACCTCACCATCTTCAAATTCGGCAGGCGAAGGCGCAGCATTTTATGCTGAGGGGTGAAGAGAAGCTTTGCGTCTGCCTGGACCCCATATTTGTCCAGGGTCCAGTGGGTTTTCAGAAGCCAGCAATGCTTCTGTTCCCACCAAAGAGCAAAGTCTGACCAGTCTTGGGATATGTCTGCAAAAATGAAAGCACAATTACGTAAAATGAGAGAGGGCCCAGCTTGGAGGGTCCTGGAGCTGCAGAGTCAATTTCATTGTGTGCGAAAATGGAAACCAACAACTGATCTCCAGC
>gene=chr20_6096308-6097308; species=papHam
GCTGCAATACCTAGAAGGGCTTAAGCATGTGCTTCCTAATAGGTGAATGTTCTCTAGCAATTGCTTGAAGTAGGCAGAATGCACACATAATTTTCCTGTCTTCCTTTACAAGAGGCTACAGGGCACAGGGGCCCTTCCTGGGTACTTACTCAGGATTTTGCAGATATCACTGACAGCTTTAAAAACCACAGCTGAGAAGCTGACTCGCAACCTCACCATCTTCAAATTCGGCAGGCGAAGGCGCAGCATTTTATGTTGAGGGGTGAAGAGAAGCTTTGCATCTGCCTGGACCCCATATTTGTCCAGGGTCCAGTGGGTTTTCAGAAGCCAGCAATGCTTCTGTTCCCACCAAAGAGCAAAGTCTGACCAGTCTTGGGATATGTCTGCAAAAATGAAAACACAACTAAGTAAAATGAGAGAGAGCCCAGCTTGGAGGGTTCTGGAGTTGCAGAGTCAATTTCATTGTGTGCGAAAATGTAAACCAACAACTGATCTTCAGT
>gene=chr20_6096308-6097308; species=ponAbe
GCTGCAATACCCAGAAGGGCTTAAACATGTGCTTCCTAATAGGTGAGTGTTCTGTAGCAATTGCTTGAAGTAGGCAGAATGCACACATAATTTTCCTGTCTACCTTTGCAAGAGTCTACAGGGCACAGGGGCCCTTCCTGGGTACTTACTCAGGGTTTTGCAGATATCACTGACAGCTTTAAAAACCACAGCTGAGAAGCTGACTCGCAACCTCACCATCTTCAAATTCGGCAGGCGAAGGCGCAGCATTTTATGCTGAGGGGTGAAGAGAAGCTTTGCGTCTGCCTGGACCCCATATTTGTCCAGGGTCCAGTGGGTTTTCAGAAGCCAGCAATGCTTCTGTTCCCACCAAAGAGCAAAGTCTGACCAGTCTTGGGATATGTCTGCAAAAATGAAAACACAATTAAGTAAAATAAGAGAGGGCCTAGCTTGGAGGGTCCTGGAACTGCAGAGTCAATTTCATTGTGTGCGAAAATGGAAGCCAACAACTGGTCTCCAGC
>gene=chr20_6096308-6097308; species=rheMac
GCTGCAATACCCAGAAGGGCTTAAGCATGTGCTTCCTAATAGGTGAATGTTCTCTAGCAATTGCTTGAAGTAGGCAGAATGCACACATAATTTTCCTGTCTTCCTTTACAAGAGTCTACAGGGCACAGGGGCCCTTCCTGGGTACTTACTCAGGATTTTGCAGATATCACTGACAGCTTTAAAAACCACAGCTGAGAAGCTGACTCGCAACCTCACCATCTTCAAATTCGGCAGGCGAAGGCGCAGCATTTTATGCTGAGGGGTGAAGAGAAGCTTTGCATCTGCCTGGACCCCATATTTGTCCAGGGTCCAGTGGGTTTTCAGAAGCCAGCAATGCTTCTGTTCCCACCAAAGAGCAAAGTCTGACCAGTCTTGGGATATGTCTGCAAAAATGAAAACACAACTAAGTAAAATGAGAGAGAGCCCAGCTTGGAGGGTTCTGGAGTTGCAGAGTCAATTTCATTGTGTGCGAAAATGTAAACCAACAACTGATCTTCAGT
>gene=chr20_6933308-6934308; species=hg19
ataataattatctcaggcaagaaccattgatggatgctaagatgtatggaggaaaaaggactagaaacaagatagttgcatagtctcaaagtatctgcccacaagatacttattaattataaaggaaaaaggagtaattttagagcagagaaatccagtagacaccatagtaaaacaaaatgatccaggtttacatcaccagtcataagatgtgttgacatcacctacctctagtatgaagcacagagaagggcaccatatcacatttgtgctattcttgacaaaagtgcataacagcagtctaatcacagggaaaacaaaataaaaccaaacctaaagataaactataaaataattacttaaaaacaccaaaaatcataaaaaataaggaaagatggagcaactggcacaaacctgaaaatatgaaggagacatgaagaaccttagcggaaaactggggaaatttgaataaattcttctaattagttaatatttttaac
>gene=chr20_6933308-6934308; species=bosTau
ataacaatgactgcaggtcagaac---------atgctaaaattagggggagaaatataatgaaaaacaagatagttgcatagtctcaaggtattgtcccaaaaggtgtgtattaattacaaagagaaaagtagtaacttaacagtggagaaatctgacagccaccacagcatt--caaaagattaaggtttacatttccagttctaagatgtatcaatat------cctctgatataatgcactgagaaggacacaacatcacttctgcaatattcttg-tcaaaatgtatagctttaatctaatcatgagaa-aataagataaatctacactgagagacattccactgaataaccactttaaaa-agtcaaagtgat-aagtataaagaaagatggagaaactgt-aaggacctagacatgacagataaa-------aaccagcatgaaaaattggtgaaatttaaataaa-tctgtagattagttaatagtattaat
>gene=chr20_6933308-6934308; species=calJac
ataataattatcgcaggcaagaaccattgatggatgctaaaatgtgggggggggaagggatgagaaacaagttatttgcatagactcaaagtatctgcccacaagatacttattaattataaagataaaaggagtgattttatagtggagaaatccagtagacaccatagtaaaacaaaatgatccaggtttacatcaccagtcataagatgtgttgacatcacctacctttggtatgaggcactgagaagggcaccacataacttctgagctattctggacagaagtgcgtaacagcagtctaatcacagggaaaacata----aaccaaac------attatctacaaaataattattttaaaacaccaaaaatcataaaaaacaaggaaagatggagcaaccattacaaacctgaaaatatgaaggtgacatgaagaaccttagtggaaaattggtgaaatttgaataaattctactaattacttaatatttttaac
>gene=chr20_6933308-6934308; species=canFam
agagcaataattgtaggcaataacctttgatagatgctaaaatcaggggacaaaatatgatgagaaagaagatatttccatagtc-gcaaatatctccctacaagatattctttaattacaaggagaaagataataactttatagtggggacatttggcagacactatggtaac--caaaagatcaaggttt---tgaccatt-ataagacatactgacttcatgtacctccaatgtgatggactgagaagggtaaaa------------------------ataaatgcataaaatcaaactaatcatgagaa-ggcaagctagatcgacattaaaagacattgtaggaaaaaactattttaaaa-agtcaaagtcacaaaatatagggaaaggtgaaggaactgtcatagacccaaaaatgtaatgtggg-------aacactcaggaaaaactggtgacatttgcataaattct-----ctagttaattgtattaag
>gene=chr20_6933308-6934308; species=equCab
ataataattattgcaggcaagaatgactgatggatgctaaaattagtgggcaaaatatgatgagaaataagatatttacatagtctgaaagtatctccctacaaaatatttattaattacaaagagaaaggcagtacctttacaatggagaaatccagcagacac-aaggtagc--gaaacactcaaggtttacgtgaccagtaatgacacatattgacatcatgcacctctgatatgatgcactgagaagggcaccatatcacttctgtgatattcttgccaaatatgcataacgtcaacttaatcctgagaa-aactagataaattcacactgagagacattctgtgaaataactcctgtaaaacagtcaaagtcaagaaagctaaggaaagatggagcaactgtcacagacctacaaatgtaacgtggg-------aaccttcacgaaaaactggtgaaatctgaataaattctgtagactagttaatacgattaac
>gene=chr20_6933308-6934308; species=gorGor
ataataattatctcaggcaagaaccattgatggatgctaaaatgtatggaggaaaaaggactagaaacaagatagttgcatagtctcaaagtatctgcccacaagatacttattaattataaagataaaaggagtaattttagagcagagaaatccagtagacaccatagtaaaacaaaatgatccaggtttacatcaccagtcataagatgtgttgacatcacct-cctcta-tatgaagcacagagaagggcaccatatcacatctgtgctattcttgacaaaagtgcataacagcagtctaatcacagggaaaacaaaataaaaccaaacctaaagataaactataaaataattacttaaaaacaccaaaaatcataaaaaataaggaaagatggagcaactggcacaaacctgaaaata-gaaggagacatgaagaaccttagtggaaaactggggaaatttgaataaattcttctaattagttaatatttttaac
>gene=chr20_6933308-6934308; species=panTro
ataataattatctcaggcaagaaccattgatggatgctaaaatgtatggaggaaaaaggactagaaacaagatagttgcatagtctcaaagtatctgcccacaagatacttattaattataaagataaaaggagtaattttagagcagagaaatccagtagacaccatagtaaaacaaaatgatccaggtttacatcaccagtcataagatgtgttgacgtcacctacctctagtatgaagcacagagaagggcaccatatcacatctgtgctattcttgacaaaagtgcataacagcagtctaatcacagggaaaacaaa-taaaaccaaacctaaagataaactataaaataattacttaaaaacaccaaaaatcataaaaaataaggaaagatgaagcaactggcacaaacctgaaaatatgaaggagacatgaagaaccttagtggaaaactggggaaatttgaataaattcttctaattagttgatatttttaac
>gene=chr20_6933308-6934308; species=papHam
ataataataatctcaggcaagaaccactgatggatgctaaaatgtgtgggggaaaaaggactggaaacaaggtatttgcatagtctcaaagtatctgcccacaagatacttattaattataaagataaaaggagtaattttagagcagagaaattcagtagacaccatagtaaaacaaaatgatccaggtttacattatcagacattagatgggttgacatcacctacctctagtatgaggcactgagaagagcactgtatcacttctgtgctattcttgacaaaagtgcataacagcagtctaatcacaaggaaaacaaaatacaaccaaacctaaagataatctacaaaatcattacttaaaaacaccaaacatcatgaaaaataaggaaagatggagctactggcacaaacctgaaaatatgaaggagacatgaagaaccttagtggaaaattggtgacatttgaataagttctactaattagttaatatttttagc
>gene=chr20_6933308-6934308; species=ponAbe
ataataattatctcaggcaagaaccattgatggatgctaaaat-tgtgggggaaaaatgactagaaacaagatagttgcatagtctcaaaatatctg-ccacaagatacttattaattataaagataaaaggagtaattttagagtggagaaatccagtagacaccatagtaaaacaaaatgatccaggtttacattaccagtcataagatgggttgacatcacctacctctagtatgaggcactgagaaaggcaccatatgacttctatgctattcttgacaaaagtgcataatagcagtctaatcacagggaaaacaaaataaaaccaaacctaaagataatctacaaaataattacttaaaaacaccaaaaatcataaaaaataaggaaagatggagcaactggcacaaacctgaaaatatgaaggagacatgaagaaccttagcggaaaattggtgaaattttaataaattatactaattagttaatatttttaac
>gene=chr20_6933308-6934308; species=rheMac
ataataattatctcaggcaagaaccactgatggatgctaaaatgtggggggggaaaaggactggaaacaaggtatttgcgtagtctcaaagtatctgcccacaagatacttattaattataaagataaaaggagtaattttagagcagagaaattcagtagacaccatagtaaaacaaaatgatctaggtttacattatcagacattagatgggttgacatcacctacctctagtatgaggcactgagacgagcactgtatcacttctgtgctattcttgacaaaagtgcataacagcagtctaatcacaaggaaaacaaaataaaaccaaacctaaagataatctacaaaatcattacttaaaaacaccaaacatcatgaaaaataaggaaagatggagcgactggcacaaacctgaaaatatgaaggagacatgaagaaccttagtggaaaattggtgacatttgaataagttctactaattagttaatatttttagc
>gene=chr20_6955308-6956308; species=hg19
GAAGATAGATGCCAATTGCTTTTTAATATGgtgtgtgtgtttctgtgtgtgtgtgtgtgtgtgtgCACGCATTAAGAATAGCATGATTTTCTGGGTTTCTCCTAAAGAGAAGTTTAATTTGTTAAGTGTCTAAGTTAAATTGGGATGCCTGTACTTCATGGACCTATGGAGACATAATTGTGCCTGGGACAGGATGAGTAATTTTCAGGTTTAAGCCTCCTTTGAGTATTTGGATGCATTGGTGATTGTAATTACTGCTCACAGCTGAAAGGTTGAAAAGCCCCAGTGAACAATTCATTCATTGTCTTGTTCACATCTGGGTTAATGTTTCCTTCTTGGAGAACTCTGTACCAGTCTGTTTTTTGCTTCTTGCCACAAGATAGCAATGCCAATTTCTCTCTGTTTACTTGGAAGATCTTGAGGCTGATGCATCAGTGCTAGCCACAAATTAATGGAATTCTTTCCAGCTGCAATGTTTTCAAATCATCAAATAATAAGCC
>gene=chr20_6955308-6956308; species=bosTau
-AAGATAAATGCCAGTTGTTTTTTT-------TAGTGCA-----------GGGTGTGTGTGTGCGT-----TAAAGGACCATATGATCTTCTGGGTTTCTCCTAAAGAAAAGTTTAATTAGTTAAGTGCCTGAGCTAAATTGGGACGCCTGTTCTTCATGGACCAATG-AGACATAATTGTGCCTGGGCCACGATGGGTAATTTTCAGGTTTAAGTCTCTTTTGAGTGTTTGGATGCATTGGTGATTATAATTGCTGCTCACAGCTGAAAGGTTGAAAACTTCTGATGAACAATTCATTCATTGTCTTGTTCACATCTGGGTTAATGTTCCCTTCTTGGAGAACTCTGTACCACTCTGTTCTTTGCTGCTTGCCACAAGATAGCCATGCCAATTTCTCTCTGTTTACTTGGAAGCTCTTGAGGCTGATGTATTGATGCTAGCCACAAACTAATGGAATTCTTTCCAGCTGCAGTGCTCTCAGATAGTCAAACAATAAGCC
>gene=chr20_6955308-6956308; species=calJac
AAAGATAAATGCCAATTGCTTTTTAATGTGGGGTGTGTG--------------TGTGTGTGCATGCACG--TTAAGAATAGCATGATTTTCCGGGTGTCCCCTAAATGGAAGTTTAATTTGTTAA-TGTCTAAGTTAAATTGGGATGCCTGTACTCCATGGACCTATGGAGACATAATTGTGCCT-GGCCATGATGGGTAATTTTCAGGTTTAAGCCTCCTTTGAGTATTTGGATGCATTGGTAATTGTAATTACTGCTCACAGCTGAAAGGTTGAAAAGTCCCAGTGAACAATTCATTCATTGTCTTGTTCACATCTGGGTTAATGTTTCCTTCTTGGAGAACTCCGTACCACTCTGTTTTTTGCTTCTTGCCAC-AGATAGCAATGCCAATTTCCCTCTGTTTACTTGGAAGCTCTTGAGGCTGATGCATCAGTGCTAGCCACAAATTAATGGAATTCTTTCCAGCTGCAATGTTTTCGGATCATCAAACAATAAGCC
>gene=chr20_6955308-6956308; species=canFam
GAAGATAAATGCCAGTTGTTTTTAAATATAGG-------TGGGCGCGCGCACGCGTGCACGTTTTA-----TACATGACCACATGCTTTTCTGGGTTTCCTCTAAAGAGAAGTTTAATTTTTTAAGTGTCTATGTTAAATTTGGACTCTTGTACTTCATGGAGCTATGGAGACATAATTGTGCCTGAGCCATGATGGGTAATTTTCAGGTTTAAGTCTCCTTTGAGTGTTTGGATGCTTTAGTGATTATAATTGCCGCTCACAGCTGAAAGGTTGAAAAGTTCCAAAGAACAATTCATTCATTGTCTTGTTCACATCTGGGTTAATGTTTCCTTCTTGGAGAACTCTGTACCACTCTGTTCTTTGCTTCTTGCCACAAGATAGCAATGCCAATTTCCCTCTGTTTACTTGGAAGCTCTTAAGGCTGATGTATCAGTGCTAGCCACAAATTAATGGAATTCTTTCCAGCTGCAATGCTTTCAGATATTCAAACAATAAGCC
>gene=chr20_6955308-6956308; species=equCab
AAAGACAAATGCCAGTTGTTTTTAAATGT-----------------------GTATGTGTGTTTTT-----TAGGGCACCACGTGCTTTTCTGGGTTTCCCCTAAAAAGAAGTTTAATTTCTTAAGTGTCTAAGTTAAGTTGGGACGCCTGTACTTCACGGAGCTGTGTAGACTTAATTGTAGCTGGGCCGCGATGGGTGATTTTCAGGTTTAAGTCCCCTTTGAGAGTTTGGACGCGTTGGTGATTATAATTGCTGCTCACAGCTGAAAGGTTGAAAAGTTCCGATGAACAATTCATTCATTGTCTTGTTCACATCTGGGTTAATGTTTCTTTCTTGGAGAACTCTGTACCACGCTGTTCTTTGCTTCTTGCCACAAGATAGCGATGCCAATTTCCCTCTGTTTACTTGGAAGCTCTTGAGCCTGATGTATCGGTGCTAGCCACAAATTAATGGAATTCCTTCCAGCTGCAATGCTTTCAGATATTCAAACAATAAGCC
>gene=chr20_6955308-6956308; species=gorGor
---------------------------------------------------------------------------------------------------------------------------------------------------------------------------------------------------------------------------------------------------------------------------------------------------------------------------------------------------------CTGTAACAGTCTGTTTTTTGCTTCTTGCCACAAGATAGCAATGCCAATTTCCCTCTGTTTACTTGGAAGATCTTGAGGCTGATGCATCAGTGGTAGCCACAAATTAATGGAATTCTTTCCAGCTGCAATGTTTTCAGATCATCAAACAATAAGCC
>gene=chr20_6955308-6956308; species=panTro
GAAGATAGATGCCAATTGCTTTTTAATATGgtgtgtgtgtttctgtgtgtgtgtgtgtgtgtgtgCACGCATTAAGAATAGCATGATTTTCTGGGTTTCTCCTAAAGAGAAGTTTAATTTGTTAAGTGTCTAAGTTAAATTGGGATGCCTGTACTTCATGGACCTATGGAGACATAATTGTGCCTGGGACAGGATGGGTAATTTTCAAGTTTAAGCCTCCTTTGAGTATTTGGATGCATTGGTGATTGTAATTACTGCTCACAGCTGAAAGGTTGAAAAGCCCCAGTGAACAATTCATTCATTGTCTTGTTCACATCTGGGTTAATGTTTCCTTCTTGGAGAACTCTGTACCAGTCTGTTTTTTGCTTCTTGCCACAAGATAGCAATGCCAATTTCCCTCTGTTTACTTGGAAGATCTTGAGGCTGATGCATCAGTGCTAGCCACAAATTAATGGAATTCTTTCCAGCTGCAATGTTTTCAGATCATCAAACAATAAGCC
>gene=chr20_6955308-6956308; species=papHam
GAAGATAAATGCCAATTGCTTTTTAATATGGGGGgtgtg----tgtgtgtttgtgtgtgtgtgtTCACGCATTAAGAATAGCATGATTTTCTGGGTTTCCCCTAAAGAGAAGTTTAATTTGTTAAGTGTCTAAGTTAAATTGGGATGCCTGCACTTCATGGACCTATGGAGACACAATTGTGCCTGGGACACGATGGGTAATTTTCAGGTTTAAGCCTCCTTTGAGTATTTGGATGCATTGGTGATTGTAATTACTGCTCACAGCTGAAAGGTTGAAAAGTCCCAGTGAACAATTCATTCATTGTCTTGTTCACATCTGGGTTAATGTTTCCTTCTTGGAGAACTCTGTACCAGTCTGTTTTTTGCTTCTTGCCACAAGATAGCAATGCCAATTTCCCTCTGTTTATTTGGAAGATCTTGAGGCTGATGCATCAGTGCTAGCCACAAATTAATGGAATTCTTTCCAGCTGCAATGTTTTCAGATCATCAAACAATAAGCC
>gene=chr20_6955308-6956308; species=ponAbe
GAAGATAAATGCCAATTGCTTTTTAATATGgtgtgtgtgtttgtgtgtgtgtgtgtgtgtgtgtgCACGCATTAAGAATAGCATGATTTTCTGGGTTTCTCCTAAAGAGAAGTTTAATTTGTTAAGTGTCTAAGTTAAATTGGGATGCCTGTACTTCATGGACCTATGGAGATGTAATTGTGCCTGGGACAGGA----------TCAGGTTTAAGCCTCCTTTGAGTATTTGGATGCATTGGTGATTGTAATTACTGCTCACAGCTGAAAGGTTGAAAAGCCCCAGTGAACAATTCATTCATTGTCTTGTTCACATCTGGGTTAATGTTTCCTTCTTGGAGAACTCTGTACCAGTCTGTTTTTTGCTTCTTGCCACAAGATAGCAATGCCAATTTCCCTCTGTTTACTTGGAAGATCTTGAGGCTGATGCATCAGTGCTAGCCACAAATTAATGGAATTCTTTCCAGCTGCAATGTTTTCAGATCATCAAACAATAAGCC
>gene=chr20_6955308-6956308; species=rheMac
GAAGATAAATGCCAATTGCTTTTTAATATGGGgtgtgtgtgtgtgtgtgtgtgtgtgcgtgtgtgCACGCATTAAGAATAGCATGATTTTCTGGGTTTCCCCTAAAGAGAAGTTTAATTTGTTAAGTGTCTAAGTTAAATTGGGATGCCTGCACTTCATGGACCTATGGAGACACAATTGTGCCTGGGACACGATGGGTAATTTTCAGGTTTAAGCCTCCTTTGAGTATTTGGATGCATTGGTGATTGTAATTACTGCTCACAGCTGAAAGGTTGAAAAGTCCCAGTGAACAATTCATTCATTGTCTTGTTCACATCTGGGTTAATGTTTCCTTCTTGGAGAACTCTGTACCAGTCTGTTTTTTGCTTCTTGCCACAAGATAGCAATGCCAATTTCCCTCTGTTTATTTGGAAGATCTTGAGGCTGATGCATCAGTGCTAGCCACAAATTAATGGAATTCTTTCCAGCTGCAATGTTTTCACATCATCAAACAATAAGCC
>gene=chr20_8043308-8044308; species=hg19
TATGGAAACCAAGGAAAGAAAGCCATCAAATAATTCTGTAACTAAAGAGAACAAATTTAAAGAAAATAATTTCCTTCCACTGGGatataaaattttataagaaataataagatttaagtagaaaaatattttctatttttaaCTGGCTACATACACAGGAAAATTCAGTGAATAGATTGCAGACACATTATTTTAGAAGTTTTAAAGAGCATAGCTCAAAAATATATTTGTGAATTCTTTTCAAAATTCTTTTATTTCTCATAGAAAACTTTATATGCTACTTGATGTTTATTTTATACTGCTTTCTTCTTATTTTCTAAGGATGTGAACTCTTTTAATAAAAATGAAGGACAAGTAAATTTGTCATTCTTATATGTTAAACTTACATGTTAAACTTTAAATATGAAAAAAATTTCCTTTATTTACAGTAAGATAAGTTAATGTTTTTAGCATGTCTACTAAGTGCTAGGCACTGGGTTGTAGAAATTCATATCAAAATT
>gene=chr20_8043308-8044308; species=bosTau
-----------------------------------------------------------AATTGACAGAAACTCTCAGACTTG--------CTTTTTA---------------CCAAGGCAAAAGACATTTTCAGTTTTTAAATGGCAACATA---GGTAAAATTCAGTGAATGG-TCATGGATGCATTATTTTAGAAGCTTTTGATTGCATAGCTCAAAAATACATTTCTGCATTC-TTTAAAAATTCGTTTCT----AATAGAAAAGTTTGTATGCTACTTATTGTTCATTTTATATTGCTTCCTTCTTATTTTGTAAGGACCCCAACTCTTTTTATTAAAATTAAAGGCAAGTAAATTTGTAATTCTTAGGTGTTAAATTT-----------------TGGGAACCAT-TTTCCTTTATTTACAGCAAGATAAGCAAGTATTTTT-GGATGTTCACTAACTGTTAGGTACTGGGCTGTAGATATGTACATC-AAGAT
>gene=chr20_8043308-8044308; species=calJac
TATGGAAACCAAGGCAAGAAAGCCATCAAATGATTCT---------------AAAATTAAAGAAAATAATTTCCTTCCACTGGGGTGTAAAACTTTATAAGAAATAATAAGATTTAGGTAGAAAAATATTTTCTA-CTTTAACTGGCTACATACACAGGACACTTCAGTGAATAGTTTGCAGATTCATTATTTTAGAAGCTTTAAATAGCATAGCTCAAAAATATATTTGTGAATACTTTTCAAAATTATTTTATTTCTCATAGAAAAGTTTATATGCCACTTGAT-TTGATTTTATACTGCTTT-TTCTTATTTTCTAAGGATGTGAACTCTTTTAATAAAAATGAAGGACAAGTAAATTTGCCATTCTTATGTGTTAAACTTACATGTTAAACCTTAAATATGAAAACAATTTCCTTTATTTACAGTAAGACAAGCTAATGATTTT-GCATGTCTATTAAGTACATTCTACTGGGTTGCAGAAGTTTATATA-CAAAT
>gene=chr20_8043308-8044308; species=canFam
TGTGGAATCTGAAGCAAGAAAGCCATAAAATGATATCATAACTAAAGAAAA-----------TGAAAGACATTCTTCTATTGGAATGTAAAATTTTAGAAGAAATA---AATTTAGAAGAGGAAAACATTTTTGGTTTGTAGCTGGCTGCATAAACGGTAAAATTCAGTCAGTGG-TTG-AAATGCATTATTT------------GATGTGCAGCTCAAAAATATGTTTGTGCATTC-TTTGAAAACTTATTTTT----CATAGAAAAATTTAGATGCTGTTTATTATTCATTTTATATTGCTTCCT---TATTTACTAAGGACACTGATTCTTTTTTAAAAAATTAAGGACAAGTAAATCTGTAATCATTGTATGTTAAACTT-----------------AGGGAATCAA-TTTCCTTGATTTTTAGTAAGATAAGCAAATGTTTTT-GGATGTTCACTAAGTGTTACATACTGGGATGTAAAAGTATATTTC-AAAAT
>gene=chr20_8043308-8044308; species=equCab
TGTGGAAACCGAAGCATGAGAACCAAAAAATG---TTGTAACTAAAGAGAAAGACCCTGGAGTGAAAGATTTTCTTCCATTGGGATGCAAAATTTTAGAGGAAATAATCAGATTTGAGTATAAAGCCATTTTCAGTTTTTAACTGGCTACATAAATGGTGAAATTCAAGGGGTAG-TTGCAAATGCATTATTTTAGAAGTTTTGAAATGCATAGCTCAAAAATATATCTTTACATTC-TTTGAAAACTCATTTTT----CATAGAAAAGTTTATATGCTACTGGTTGTTCACTTTATATTGCTTCCTTCCTATTTTTTAAGGACTCCAACTCTTTAT--GATAATGAAGGACAAGTAAATTTGTTAT-ACTTTATGTTATACTT-----------------TAGGAACCAA-TTTCTTTTATTTACAGTAAGACAAACAAATATTTTT-GGATGTCTAGTAAGTGTTAGGTACTGGAATGTAGAAGTATGTTTC-AAAAT
>gene=chr20_8043308-8044308; species=gorGor
--------------------------------ATTCTGTAACTAAAGAGAACAAATTTAAAGAAAATAATTTCCTTCCACTGGGATATAAAATTTTATAAGGAATAATAAGATTTAAGTAGAAAAATATTTTCTATTTTTAACTGGCTACATACACAGGAAAATTCAGTGAATAGATTGCAGACACATTACTTTAGAAGTTTTAAAGAGCATAGCTCAAAAATATGTTTGTGAATTCTTTTCAAAATTCTTTTATTTCTCATAGAAAACTTTATATGCTACCTGATGTTTATTTTATACTGCTTTCTTCTTATTTTCTAAGGATGTGAACTCTTTTAATAAAAATGAAGGACAAGTGAATTTGTCATTCTTATATGTTAAACTTACATGTTAAACTTTAAATATGAAAAAAATTTCCTTTATTTACAGTAAGATAAGTTAATGTTTTTGGCATGTCTACTAAGTGCTAGGCACTGGGTTGTAGAAATTCATATCAAAATT
>gene=chr20_8043308-8044308; species=panTro
TATGGAAACCAAGGAAAGAAAGCCATCAAACGATTCTGTAACTAAAGAGAACAAATTTAAAGAAAATAATTTCCTTCCACTGGGatataaaattttataagaaataataagatttaagtagaaaaatattttctatttttaaCTGGATACATACACAGGAAAATTCAGTGAATAGATTGCAGACATATTATTTTAGAAGTTTTAAAGAGCATAGCTCAAAAATATATTTGTGAATTCTTTTCAAAATTCTTTTATTTCTCATAGAAAACTTTATATGCTACTTGATGTTTATTTTATACTGCTTTCTTCTTATTTTCTAAGGATGTGAACCCTTTTAATAAAAATGAAGGACAAGTAAATTTGTCATTCTTATATGTTAAACTTACATGTTAAACTTTAAATATGAAAAAAATTTCCTTTATTTACAGTAAGATAAGTTAATGTTTTTAGCATGTCTACTAAGTGCTAGGCACTGGGTTGTAGAAATTCATATCAAAATT
>gene=chr20_8043308-8044308; species=papHam
TATGGAAACCAAGGAAAGAAAGTCATCAAATGATTCTGTAACTAAAGAGAACGAATTTAAAGAAAATAATTTCCTTCCACTGGGATATAAGATTTTATAAGAAATAATAAGATTTAAGTAGAAAAATATTTTCTATTTTTAACTGGCTATATACACAGGGAAATTCAGTGAATAGATTACAGACAGATTATTTTAGAGGTTTTAAATAATATAGCTCAAAAATATATTTGTGAATTCTTTTCAAAATTCTTTTATTTCTCATAGAAAAGTTTATATGCTACTTGATGTTTATTTTATACTGCTTTCTTCTTATTTTCTAAGAATGTGAACTCTTTTAATAAAAATGAAGGACAAGTAAATTTGTCATTCTTATATGTTAAACCTACATGTTAAACTTTAAATATGAAAAAAG-TTCCTTTATTTATGGTAAGATAAGTTaatgttttttgcatgtctactaaatgccaggtactgggTTGTAGAAATTTATATC-AAATT
>gene=chr20_8043308-8044308; species=ponAbe
TGTGGAAACCAAGGAAAGAAAGTCATCAAATGATTCTGTAACTAAAGAGAACAAATTTAAAGAAAATAATTTCCTTCCACTGGGatataaaattttataagaaataataagatttaagtagaaaattattttctatttttaaCTGGCTACATATACAGGAAAATTCAGTGAATAGATTGCAGATGCATTATTTTAGAAGTTTTAAAGAGCATAGCTCAAAAATATATTTGTGAATTCTTTTCAAAATTCTTTTATTTCTCATAGAAAACTTTATATGCTACTTGATGCTTATTTTATACTGCTTTCTTCTTATTTTCTAAGGATGTGAACTCTTTTAATAAAAATGAAGGACAAGTAAATTTGTCATTCTTATATGTTAAACTTACATGTTAAACTTTAAATATGAAAAAAATTTCTTTCATTTACAGTAAGATAAGTTAATGTTTTTGGCATGTCTACTAAGTGCTAGGTACTGGGTTGTAGAAATTTATATCAAAATT
>gene=chr20_8043308-8044308; species=rheMac
TATGGAAACCAAGGAAAGAAAGTCATCAAATGATTCTGTAACTAAAGAGAACGAATTTAAAGAAAATAATTTCCTTCCACTGGGATATAAGATTTTATAAGAAATAATAAGATTTAAGTAGAAAAATATTTTCTATTTTTAACTGGCTATATACacagggaaattcagtgaatagattacagacagATTATTTTAGAGGTTTTAAATAATATAGCTCAAAAATATATTTGTGAATTCTTTTCAAAATTCTTCTATTTCTCATAGAAAAGTTTATATGCTACTTGATGTTTATTTTATGCTGCTTTCTTCTTATTTTCTAAGAATGTGAACTCTTTTAATAAAAATGAAGGACAAGTAAATTTGTCATTCTTATATGTTAAACCTACATGTTAAACTTTAAATATGAAAAAAG-TTCCTTTATTTATGGTAAGATAAGTTAATGTTTTTTGCATGTCTACTAAATGCCAGGTACTGGGTTGTAGAAATTTATATC-AAATT
>gene=chr20_9269308-9270308; species=hg19
ACCTTGGGGGTTGGTTTCAAATATGGCAGAATAGAAATAAAAATATATATACAATGGCTTAATCACACTTGTGATTTCACCAGTATTAAATATAGGCAGCAACATTGATTTTATTAAAATACTCCCTATAAATATTCCCCAAATAGCATTGTAGACCAATTAATGTCATGGCCTAAGTGGCTAGATTGTGATGTTTTTATAAAACTAAGTTTTCTCTATCATATTTGGAACACTCTACAAACAAAGCCAGGATTTAAAGACACAGTGATCTATTTAAAGTGAATAATGATTTTATAAGGGAATAAAAAAATAAAAGAAACTTGAAATTATTCGGGTTTTTTTTGGATAATATAAAATATTTACTGATGTTGATGCTGAGGTTACCAGGATCTCTGTCCTCAGGTCATTTCAAAGTGGAAAATTGGAAACTGATAGTAATGTGGACATCTCCTTTATTGAAGCAATCCTTATTTTTTATTAAACTACCTCTTATTAAAGCA
>gene=chr20_9269308-9270308; species=bosTau
ACCTTGGAGGTTGGTTTCAATTAGGGCAGaataaaaataaaaatatatat--aatGGCTTACTCACACTTATGATTTCATCCAAGTTAAATATAGGCAACCACGTTAATTTTGTTAAAATGCCCACCACAAATATTCC-GAAATAGCATCATATGCAAGTAAATGTCATGTACCCAGTGACTAGATCCTGATGTCTTGATCAAAAT--GTTTTCTCCATCGCATTTAGAATGCTCTAAAAGCAAAGCTAAGAATTAAAG--ACAGTGATCTTTTTAGAGTTAA-AATTATTTTATGAGAGCATTAAAAAA-----TAAAGATACATTCATT----TTGCtttttaataatatt-tttatttaCTGTTTTTGAAGCTGCGCTAACAAGGATCTCTGTCCTTGGCTAAGTTCTAAGTAGGAAATTGGATAGTGATCTTGACTTAGGCATCTCCTTTGTGGAAACAATCCTTATTTTTGGTTTAACTACCTCTCATTAAAGCA
>gene=chr20_9269308-9270308; species=calJac
ACCTTGGGGATTGGTTTCAAATAGGGCAGaataaaaataaaaatatatataCAATGGCTTAATCACAATTGTGATTTCACCAGTACTAAATATAGGCAACAACATTGATTTTATTAAAATACTCCCTACAGATATTCCCAAGATAGCATCATAGACCAATTAATGTCATGACCTAAGTGGCTAGATTGTGATGTTTTTATAAAACTAAGTTTTCTCTATCACATTTGGGACACTCTACAAACAAAGCCAGGAATTAAAGACACAGTAATCTTTTTACAGTGAA---TGATTTTATGAGGGAATTAAAGAATGAAAGAAACGTGAATTTATTAGCTTTTTT----AAGAATATAAAATATCCACTGATGTTGATGGTGAGGTTACTAGGATCTCTGTCCTCAGGTCATTTTAAAGTGGTAAATTGGATAGGGGTAGTAATATGGCCATCTCCTTTACTGAAGCAA-CCTTATTTTTGATTTAACTACCTCTTATTAAGGCA
>gene=chr20_9269308-9270308; species=canFam
ACCTCAAGGGTTGGTTTCAGTTAGAGCAGAGGAAAAATAGAAATCTGTAT--CATG----------CCTTGTGCTTTCATCAGAATTAAATATAAGAAGCCACATTAATTTTGTTAAAATGTCCATCACACGTATTTC-AAAATAACATTGTAGGCCAATGAACGCCATGGGCTAAGTGGTTAGATCCTGAAGTTTTGATAAAACTGAGTTTTCTCTATCACACTTACAAGACTCTAAAAACAGAGCTAAGAATTAGAG------TGACCCTTGTAGAGTGAA-AA-----TTATGAAAGCATTTAAAAACAAATTAAAGGTGAAATTAGT----TTTCTTTTGAATACTATAAAATACCTCCTGATTTGGAAGTTGGGGTAAGCAGGATCTCTG---TTGGGTGAGTTAGCAGTGAGAAATTGGATGTGGAGAGTAATTCAGGCATTTCCT--AAGAAGGCAGTCCTTATTTGTGGTTGAACTACTTTTTATTAAAACA
>gene=chr20_9269308-9270308; species=equCab
ACCTTGAGGGTTGGTTTCAATTAGGGCAGaataaaaataaaaatATATAT--AATGGCTT----ACACTTGTGATTTCATCAGAGTTAAATATAGGCAACCACATTAATTTTGTTAAAATGCCCACCACAGATATTCC-AAAATAGCATTGTAGGCCAGC-AATGTCATGGACCAAGTGGTTAGATCCTGATATTCTGATAAAACTAAATTTTCTCTATTGTATTGGGAATATTCTAAAAGCAAATCTAAGAATTAAAGA-GCA-TGATCTTGTTAAAGTGAA-AGTTATTTTATGAAAGCGTTAAAGAGTAAAATAAAAGTGAATTCATT----TTTCTTTTGGGTAATATGAACTATTTCCTGATTTTGAAGCTGAGGGTATAAGGGTCTGTATCCTTGGGTAATTTCAAAGTGGGAAATTGGGTAGTGAGAGTAAAATAGGCGTTTCTT---------------TTATT--TGGTTTAACTGCCTCTTATTGAAGCA
>gene=chr20_9269308-9270308; species=gorGor
ACCTTGGGGGTTGGTTTCAAATATGGCAGAATAGAAATAGAAATATATATACAATGGCTTAATCACACTTGTGATTTCACCAGTATTAAATATAGGCAGCAACATTGATTTTATTAAAATACTCCCTATAAATATTCCCCAAATAGCATTGTAGACCAATTAATGTCATGGCCTAAGTGGCTAGATTGTGATGTTTTTATAAAACTAAGTTTTCTCTATCATATTTGGAACACTCTACAAACAAAGCTAGGATTTAAAGACACAGTGATCTATTTAAAGT-AATAATGATTTTATAAGGGAATAAAAAAATAAAAGAAACTTGAAATTATTCGGGTTTTTTTTGGATAATATAAAGTATTTACTGATGTTGATGCTGAGGTTACCAGGATCTCTGTCCTCAGATCATTTCAAAGTGGAAAATTGGAAACTGATAGTAATGTGGACATCTCCTTTATTGAAGCAATCCTTATTTTTTATTAAACTACCTCTTATTAAAGCA
>gene=chr20_9269308-9270308; species=panTro
ACCTTGGGGGTTGGTTTCAAATATGGCAGAATAGAAATAAAAATATATATACAATGGCTTAATCACACTTGTGATTTCACCAGTATTAAATATAGGCAGCAACATTGATTTTATTAAAATACTCCCTATAAATATTCCCCAAATAGCATTGTAGACCAATTAATGTCATGGCCTAAGTGGCTAGATTGTGATGTTTTTATAAAACTAAGTTTTCTCTATCATATTTGGAACACTCTACAAACAAAGCCAGGATTTAAAGACACAGTGATCTATTTAAAGTGAATAGTGATTTTATAAGGGAATAAAAAAATAAAAGAAACTTGAAATTATTCAGATTTTTTTTGGATAATATAAAATATTTACTGATGTTGATGCTGAGGTTACCAGGATCTCTGTCCTCAGGTCATTTCAAAGTGGAAAATTGGAAACTGATAGTAATGTGGACATCTCCTTTATTGAAGCAATCCTTATTTTTTATTAAACTACCTCTTATTAAAGCA
>gene=chr20_9269308-9270308; species=papHam
ACCTTGGGGGTTGGTTTCAAATAGGGCAGAATAGAAATCAAAATATATATGCAATGGCTTAATCATACTTGTGATTTCACCAGTATTAAATATAGGCAGCAACATTGATTTTATTAAAATAATCCCTATAAAAATTCCCAAAATAGCATTGTAGACCAATTAATGGCATGGCCTAAGTGGCTAGATTGTGATGTTTTTATAAAACTAAGTTTTCTCAATCATATTTGGAACACTCTACAAACAAAGCCAGGATTTAAAGACACAGTGATCTATCTAAAGTGAATAATGATTTTATAAGGGaatttta----aaaataaacttgaaatttttagttttttttttggataatataaaatatttaCTGATGTTGATGCTGAGGTTACCAGGATCTCTGTCCTCAGGTCATTTCAAAGTGGGAAATTGGATACTGATAGTAATGTGGGCAGGTCTTTTATTGAAGGAATCCTTATTTTTGATTTAACTACCCCTTATTAAAGCA
>gene=chr20_9269308-9270308; species=ponAbe
ACCTTGGGGGTTGGTTTCAAATATGGAAGAATAGAAATAAAAATTTATATACAATGGCTTAATCACACTTGTGATTTCACCAGTATTAAATAGAGGCAGCAACATTGATTTTATTAAAATATTCCCTACAAATATTCCCCAAATAGCATTGTAGACCAATAGATGTCATGGCCTAAGTGGCTAGATTGTGATTTTTCTATAAAACTAAGTTTTCTCTATCATATTTGGAACACTCTACAAACAAAGCCAGGATTTAAAGACACAGTGATCTATTTAAAGTGAATAATGATTTTATAAGGGAATAAAAAATAAAAAGAAACTTGAAATTATT-AGGTTTTTTTTGGATAATATAAAATATTTACTGATGTTGATGCTGAGGTTACCAGGATCTCTGTCCTCAGGTCATTTCAAAGTGGAAAATTGGAAACTGATAGTAATGTGGACATGTCCTTTATTGAAGCAATCCTTATTTTTTATTAAACTACCTCTTATTAAAGCA
>gene=chr20_9269308-9270308; species=rheMac
ACCTTGGGGGTTGGTTTCAAATAGGGCAGAATAGAAATCAAAATATATATGCAATGGCTTAATCATACTTGTGATTTCACCAGTATTAAATATAGGCAGCAACATTGATTTTATTAAAATAATCCCTACAAAAATTCCCAAAATAGCATTGTAGACCAATTAATGGCATGGCCTAAGTGGCTAGATTGTGATGTTTTTATAAAACTAAGTTTTCTCAATCATATTTGGAACACTCTACAAACAAAGCCAGGATTTAAAGACACAGTGATCTATCTAAAGTGAATAATGATTTTATAAGGGAATTTAA----AAAAGAAACTTGAAATTTTTGGGGtttttttttgataatataaaatatttaCTGATGTTGATGCTGAGGTTACCAGGATCTCTGTCCTCAGGTCATTTCAAAGTGGGAAATTGGATACTGATAGTAATGTGGGCATGTCTTTTATTGAAGCAATCCTTATTTTTGATTTAACTACCCCTTATTAAAGCA
>gene=chr20_10212308-10213308; species=hg19
ATACTGCTTACATCTCTTTGGATTTTTCATATTATAGAAACCCAGCTATAAGTGGTTTTGGCAACAATTGAGATTTATTGGCTTAAACAATCTAAGCAAATGTTGAGCAGTCAAGCCATAGGAAAAGCAGAGACGTAGCTGGAATTCAGGAACAACTCAATCCCAGTGTGCAAACATTACCAAAGCTCTCTCTTTCTCAGCCTCCTGTCCCTGATTCTTTCTGTACATTGATTCCACTTTCTCTTGTTGAAAAACACTTCCTCCCTCCCCATACCAGAAACATACACATGCGATTTGTACTCTCTGGACTTCCACTATGGAAAAGGAACTGACAATTGTTGTCTGTATCCTCGATTCAAAAATACCAAGGAAGATCTCTGATTGGCATAGCTTGGGCCAAGTGCTCAATCAATTGTGGGTGTGGAGTGGCATGGAGGAATGTGATTTCCATGCTGGAACCACACAGTTCAGTTGGGAAGAACCAGTTGCAAAGCAGACAC
>gene=chr20_10212308-10213308; species=bosTau
ATATTGCTTGTGTCTATTCGGGTTTTGCACATAACAGAAACCCAAATATAAATTATTTAGGCAAAAATGGAGATGAATGGGCTCAAAGAATCTGAGTAAATGTTGAACAGCCAAACCATGAGAAGGACAGAGAGGTTGCTGGAATTCAGGAACAACCCAAACCTAGTGTTTAAGCACCTCCAAGG----CTCTCCTGCTGCCTCGTGTCAGTGCTTCCTTCTGTACACTGACTGCACTTTCTCTCCTTAAAAAGTAGTTCCTCCCTCCATATACCAGAAACATGGATGCCTAGTTTGTGCTCCCTGCACATCCACTATTGAAAACGGACGGCCCTCTATTGTCTACTGCCCATGTTAAAAGCCCTCA--GAACAGCTCTGGCTGGTGCAGCTTGGGCCAGGTGCCCAGTTGATTGTGGGTGT-GAACATCATGCAAGATTATGTTTTATGTGCTGGAACCACACAATGCAGTTGAGGAGAACCAGGTTCAGGGTTGGTAT
>gene=chr20_10212308-10213308; species=calJac
--------------------------------------------------------------------------------------------------------------------------------------------------------------------------------------------------------------------------------------------------------------------------------------------------------------------------------------------------------------------------------------------------------------------------------------------------------------------------------------------------------------------
>gene=chr20_10212308-10213308; species=canFam
ATGTTGCTTGTGTTTATTTGG-TTTTGCACATGACAAAAATTCAAATATAAGTGGGTTAGGCGAAAATGGAGATTAATTGACTCAAAGACTGTGAGTAAATGTTGAACAGTCGAACCATGGGAAGAGCAGAGA-------------------------------GGTGTTCAAACACTAACAAGG----CTCTCTCTTTGCCTCCTGTCCCTGCTTCTTTCTGTACATTAACTTCACTTTCTCTTGTGAAAAAGCAGTTCCTCCTTCCACATACCCGAAACATGGGCACCCGATTTGTACTTTTTACACATCCACTATGGAAAAGGCACTGCCATTTGTTGTCTGTACCCCATGTTAAAA-aTCTCAGGGAAAGCCTCTGATTGGTCCA-------------GCTTGGTCAGTTATGAATGTGGAGTCTTAGGGAAGAGTATGACTTATGTGCTGGAACAACATGATTCAACTGGGTGGAACCAGTTTCTTGGCAGACAT
>gene=chr20_10212308-10213308; species=equCab
ACATTGCTTATGTCTATTTGGATTTTTCACATGACAGAAATCTAAATATGAGTGAGTTAGGCAAAAATGGAGGTGATTGG-CTCAAAAAGTAGGAGTAAATGTTGAACAGTCAAACCATGGGAAGGGCAGTGACGTCGCTGGAATTCAGGAACAAGTCAAACCCAGTGTTCAAACACCACCAATG----CTCTCTC--TGCCTCCTGTCCCTGCTTCTTTCTGTACACTGACTTCACTTTCTATTGTTCAAAAGCAGTTCCTCCCTCCACATGCCAGAAACATGAGCACCCAATTTGTACTTACTGCACATCCACTATGGAAAGGG-GCTGCCGTTTGTTGTCTGTGCCCCATGTTCAAAACTCTCAAGGAAGGGTTCTGATTGGTCCA---TGGGCCAGGTGCTCAGTGAATTGTG-----GGTGTCTCATGAAAGAGTATGATTTACGTGCTGAAACCACCTAATTTGATTGGGAAGAACCAGTTTCAAGGCAGACAT
>gene=chr20_10212308-10213308; species=gorGor
ATACTGCTTATATCTCTTTGGATTTTTCATATTATAGAAACCCAGCTATAAGTGGTTTTGGCAACAATTGAGATTTATTGGCTTAAACAATCTAAATGAATGTTGAGCAGTCAAGCCATAGGAAAAGCAGAGACGTAGCTGGAATTCAGGAACAACTCAAGCCCAGTGTGCAAACATTACCAAAGCTCTCTCTTTCTCAGCCTCCTGTCCCTGATTCTTTCTGTACATTGATTCCACTTTCTCTTGTTGAAAAACACTTCCTCCCTCCCCATACCAGAAACATACACATGCGATTTGTACTCTCTGGACTTCCACTATGGAAAAGGACCTGACAATTGTTGTCTGTATCCTCGATTCAAAAATACCAAGGAAGATCTCTGATTGGCATAGCTTGGGCCAAGTGCTCAATCAATTGTGGGTGTGGAGTGGCATGGAGGAATGTGATTTCCATGCTGGAACCACACAGTTCAGTTGGGAAGAACCAGTTTCAAAGCAGACAC
>gene=chr20_10212308-10213308; species=panTro
ATACTGCTTACATctctttggatttttcatattatagaaacccagctataagtggttttggcaacaattgagatttattggcttaaacaatctaaataaatgttgagcagtcaagccataggaaaagcagagacgtagctggaattcaggaacaactcaagcccagtgtgcaaacattaccaaagctctctctttctcagcctcctgtccctgattctttctgtacattgattccactttcTCTTGTTGAAAAACACTTCCTCCCTCCCCATACCAGAAACATACACATGCGATTTGTACTCTCTGGACTTCCACTATGGAAAAGGAACTGACAATTGTTGTCTGTATCCTCGATTCAAAAATACCAAGGAAGATCTCTGATTGGCATAGCTTGGGCCAAGTGCTCAATCAATTGTGGGTGTGGAGTGGCATGGAGGAATGTGATTTCCATGCTGGAACCACACAGTTCAGTTGGGAAGAACAAGTTTCAAAGCAGACAC
>gene=chr20_10212308-10213308; species=papHam
ATACTGCTTACATCTATTTGGGATTTTCATATTATAGAAACCCAGCTATAAGTGGTTTTGGCAACAATTGAGATTTATTGGCTTAAACAATCTAAGTAAATGTTGAGCAGTCAAGCCATGGGAAAAGCAGAGAGGTAGCTGGAATTCAGGAACAACTCAAGCCCAGTGTGCAAACATTACCAAAGCTCTCTCTCTCACAACCTCCTGTCCCTGATTCTTTCTGTACATTGATTCTACTTTCTCTCGTTGAAAAACACTTCCTCCCTCCCCATAGCAGAAACATGCACATGCGATTTGTACTCTCTGGGCTTCCACTATGGAAAAGGAACTGCCAATTGTTGTCTGTATCCTCGGTTCAAAACTACCAAGGAAGATCTCTGATTGGCACAGCTTGGACCAAGTGCCCAATCAATTGTGGGTGTGGAGTGGCATGGAGGAATATGATTTCCATGCTGGAACGACACAATTCAGTTGAGAAGAACCAGTTTCAAAGTAGACAC
>gene=chr20_10212308-10213308; species=ponAbe
ATACTGCTTACATCTCTTTGGGTTTTTCATATTATAGAAACCCAGCTATAAGTGGTTTTGGCAACAATTCAGATTTATTGGCTTAAACAATCTAAGTAAATGTTGAGCAGTCAAGCCATAGGAAAAGCAGAGATGTAGCTGGAATTCAGGAACAACTCAAGCCCAGTGTGCAAACATTATCAAAGCTCTCTCTTTCTCAGCCTCCTGTCCCTGATTCTTTCTGTACATTGATTCCACTTTCTCTTGTTGAAAAACACTTCCTCCCTCCCCATACCAGAAACATACACATGCGATTTGTACTCTCTGGACTTCCACTATGGAAAAGGAACTGCCAATTGTTGTCTGTATCCTCGATTCAAAAATACCAAGGAAGATCTCTGATTGGCATAGCTTGGGCCAAGTGCTCAATCAATTGTGGGTGTGGAGTGGCATGGAGGAATGTGATTTCTATGCTGGAACCACACAGTTCAGTTGGGAAGAACCAGTTTCAAAGCAGACAC
>gene=chr20_10212308-10213308; species=rheMac
ATACTGCTTACATCTATTTGGGATTTTCATATTatagaaacccagctataagtggttttggcaacaattgagatttattggcttaaacaatctaagtaaatgttgagcagtcaagccatgggaaaagcagagaagtagctggaattcaggaacaactcaagcccagtgtgcaaacattaccaaagctctctctctcacaacctcctgtccctgattctttctgtacattgattctactttctcttgttgaaaaacacttcctccctccccatagcagaaacatgcacatgcgatttgtactctctgggcttccactatggaaaaggaactgccaatttttgtctgtatcctcggttcaaaactaccagggaagatctcagattggcacagcttggaccaagtgcccaATGAATTGTGGGTGTGGAGTGGCATGGAGGAATATGATTTCCATGCTGGAACCACACAATTCAGTTGAGAAGAACCAGTTTCAAAGCAGACAC
>gene=chr20_10444308-10445308; species=hg19
CAGCTTTGAACAGAGGTTACATTTCATAATATTGTGAACTCCAAGTTTTGGAAGGCTGGGGAAGGAAACATGTGGGAGGGCAGGTATaaggattaagtcttcattttccacataaagtatataaaactgaaataataagacattcgtaggataaacatagtgtttagaaatatgttggcaaattaccagatcaaaaagctaagtttcagtgtggttgcccatggtgagtgagagttggagtgagagagggggctggatgaggCAGAAGAGGCCATtttgtttttttgtttgtttgtttgtttgaaagatggggtctccttatgctgcccagtctgatcttgaactactgggctcaaacaatcctcctgcctcagcctcctgagtagctgggactacagatgtgcaccactacacccagcTTGAGACCTCACTTTGATATGTCGTTTTAATATGTGTCTATGCATTAATATAAAAATTAAGTGCATAAATAAAATGTAggc
>gene=chr20_10444308-10445308; species=bosTau
cagctttga---------acaTTTCCT-ATGTTGTGGTCTCCAAATTTtggaaggctggcaaaggggatgtgtgagagatgggttgtaagcattgtgttttcattttccacagatagtgcttacatttgaaataataagaggtt-atagtataaacaaaatacctagaactat-ttagtaaa-tacgaggtgaaatgtctaaatttcagtgtggttgctcctagtgagtgagagttggggtgggggtggaggcgggatggggcggaagag------------------------gcctgttttt-----------------------------------------------------------------------------------------------------------------------------------atatttcattttaatctgtgtacataaattgctatgacaaaaaATCAAATGAATA----------
>gene=chr20_10444308-10445308; species=calJac
CAGCTTTGAACAGAAGGTACATTTCATAATATTGTGAACTCCAAGTTTTGGAAGGCCAGGGAAGGAGACATGTgggatgtgag-tgtaaggattaagtcctcattttccacatatagtatgtaaaactgaagtagtaagacatttgtgggataaacatagtgtttagaaatatgttggcaaattaccagattataaagctaagtttcagtgtggattcccttggtgagtgagaactggagtgagagagggggctggatggagCAGAAGAGGCCAttttg------------tttgtttgtttgaaagatggggtctccttatgctgcccagtccggtcttgaactacagggctcaaacaaatctcctgcctcagcctcctgagtagctgggactagagatgtgcaacactacacccagcTTGAGACCTTATTTTGATATATAATTTTAATACGTGTCTATGCGTTGATATAAAAATTAAGTGTATAAATAAAATGTAggc
>gene=chr20_10444308-10445308; species=canFam
--gctttgaaCGGAGGGTACATTTCAT-ATGTTGTGAACTCCAGATTTTGGGAGACTAGGGAAGGAGATGTGTGGGTAGTGGGTTGTAAACA--TTGtcctcatgttcagtagaaagtatgtgaaactggaataataagaaatt-gtag-aatcacatagtatttagaaacatgctagtaaa-taccatatcaaatagctgaatttcattgtggttgctcctggtga----gagctggg--gagggtggtgacaggatagggcagaggag------------------------gcc------------------tgttt----------------------------------------------------------------------------------------------------------------ttGATAAAGTATTTTAATCAGTGTATATATATCACTGTAATCAGTAATT-------------------
>gene=chr20_10444308-10445308; species=equCab
----------------gtaaATTTCTT-ATATTGTGAACTGTAAATTTTGGAAGTCTGGGGAAGGAGACGTGTGGGAGGTGGGTTGTAAGGA--TTGtcctcatcttcaatagaaagtatgtaaaactgaaataataataaatt-gtagtacaaacatagtatttagcaaaatgatggtaaa-taccagatcaaatagctaaatttcagtgtggttgctcctggtgaatgagagttggggtgggggtggtggcaggatggggCAGAAGAG------------------------GCCTGTTTTG-------------------------------------------------------------------------------------------------------------------------------------ATGTCGTTTTAATC-GTGTATATGCATTACTATGataa-------------------------
>gene=chr20_10444308-10445308; species=gorGor
------------------------------------------------------------------------------------------------------------------------------------------------------------------------------------------------------------------------------------------------------------------------------GACATtttgtttttttgtttgtttgtttgtttgaaagatggggtctccttatgctgcccagtctgatcttgaactactgggctcagacaatcctcctgcctcagcctcctgagtagctgggactacagatgtgcaccactacacccagcTTGAGACCTCACTTTGATATGTCATTTTAATATGTGTCTGTGCATTAATATAAAAATTAAGTGCATAAATAAAATGTAggc
>gene=chr20_10444308-10445308; species=panTro
CAGCTTTAAACAGAGGTTACATTTCATAATATTGTGAACTCCAAGTTTTGGAAGGCTGGGGAAGGAAACATGTGGGAGGGCAGGTATaaggattaagtcttcattttccacataaagtatataaaactgaaataataagacattcgtaggataaacatagtgtttagaaatatgttggcaaattaccagatcaaaaagctaagtttcagtgtggttgcccatggtgagtgagagttggagtgagagagggggctggatgaggCAGAAGAGGCCATtttgtttttttgtttgtttgtttgcttgaaagatggggtctccttatgctgcccagtctgatcttgaactactgggctcaaacaatcctcctgcctcagcctcctgagtagctgggactacagatgtgtaccactacacccagcTTGAGACCTCACTTTGATATGTCATTTTAATATGTGTCTATGCATTAATATAAAAATTAAGTGCATAAATAAAATGTAggc
>gene=chr20_10444308-10445308; species=papHam
CAGCTTTGAACAGAGGTTACATTTCATAATATTGTGAACTCCAAGTTTTGGAAGCCCAGGgaaggaaacatgtggaagggcagttataaggattaagtcctcatttcacacataaagtatataaaactgaagtaataagacattcgtaggataaacatagtgtttagaaatatgttgacaaattaccagatcaaaaagctaagtttcagtgtggttgcccttggtgagcgagagttggagtgacagagggagctggatgaggCAGAAGAGGCCATtttg----tttgtttgtttgtttgtttgaaagatggggtctacttatgctgcccagtctgatcttgaactactgggctcaagcagtcctcctgcctcatcctcctgagtagctgggactacagatgtgcaccactacacccagcTTGAGACCTCACTTTGATATATCATTTTAATATGTGTCTATGGATTAATATAAAAATTAAGTGCATAAATAAAATGTAggc
>gene=chr20_10444308-10445308; species=ponAbe
CAGCTTTGAACAGAGGTTAAATTTCATAATATTGTGAACTCCAAGTTTTGGAAGGCTGGGGAAGGAAACATGTGGGAGGGCAGCTATaaggattaagtcctcattttccacgtaaagtatataaaactgaaataataagacattcgtaggataaacatagtgtttagaaatatgttggcaaattaccagatcaaaaagctaagtttcagtgtggttgcccttggtgagtgagagttggagtgagagagggggctggatgaggCAGAAGAGGCCATtttg----tttgtttgtttgtttgtttgaaagatggggtctccttatgctgcccagtctgatcttgagctaccaggctcaaacaatcctcctgcctcagcctcctgagtagctggaactacagatgtgcaccactacacccagcTTGAGACCTCACTTTGATATGTCATTTTCATATGTGTCTATGCATTAATATAAAAATCAAGTGCATAAATAAAATGTAggc
>gene=chr20_10444308-10445308; species=rheMac
CAGCTTTGAACAGAGGTTACATTTCCTAATATTGTGAACTCCAAGTTTTGGAAGGCCGGGGAAGGAAACATGTGGAAGGGCAGTTATAAGGATTAAGTCCTCATTTCACACATAAAGTATAtaaaactgaagtaataagacattcgtaggataaacatagtgtttagaaatatgttggcaaattaccagatcaaaaagctaagtttcagtgtggttgcccttggtgagcgagagttggagtgagagagggagctggatgaggCAGAAGAGGCCATtttg----tttgtttgtttgtttgtttgaaagatggggtctacttatgctgcccagtctgatcttgaactactgggctcaagcagtcctcctgcctcagcctcctgagtagctgggactacagatgtgcaccactacacccagcTTGAGACCTCACTTTGATATATCATTTTAATATGTATCTATGGATTAATATAAAAATTAAGTGCATAAATAAAATGTAggc
>gene=chr10_174334-175334; species=hg19
TTTGTAGAAAGTATAATTTGGCACTGTAATTATTTACATTTCATTTTATTGTTCTCCTAGATATTTACTTTCTACCATTTCCCCTGCGAGATCTAATGTGTTTACTATATTTTTCTCTAGGTCTTTAAGGGATTTATCACTGGACAATTTATTAAGACATAGTTTTCTTCAAATAATAGAAGAATACAAATGGACGTTTTATACTTTACTACTTCTAGAAGACAGTTTCCTATGAACTATTTATTTATGTGTTTATAAATGTTTATTTATTTAAATGTTCCTATCCCATCAGCCTTTTTACAATTTCTCTGAGCTTTGTTTGTATTAAAAACTTAAAACATACATAAAGATAACATCAGTTTTAATTTTATGCCAATTAACCAAACCCAAAGAAAGCTTTTATGAAAATTAACAAACGGGAGAATCCTTCAGAACAACAGAAAATTCCAAAGGCATCAGTGGTAAATACTGTGATGATTTCTTAAACATTAATTTGCATG
>gene=chr10_174334-175334; species=bosTau
TTCTAAGAAAGTATAATTTAGCCCTGCAATTATTTACTTTACATTTTACTGTTCATCTAGATTTTTAACTGCTACCATTTCCCCTGGGAGATCTAAAATGTCTCATACATTCTTCTTCAGCTCTTTAAGGGATTTTTCACTGGGCAATACAGTAAGATAGCTCTCTTTTCAAATACTACATGAACACAATAGGACAGTTTATATTTCACTACTGACAGAAGACAATCTTTCATGAACTACTTATTTA------------CAATTGTAATCTTTAGTGTTCCTGTCTCCTAAAGCTCTAAAAAATTTCTCTCAGCTCTGCTGGCATTACATATCCAAAACATGAATAAAGATAATACCACTTTTAA-ATCATGTCAGTTACCCAAATCTGAAAAAAGCTTCTTTAAATATTAA-AAAATAGAGGATCCTTCAGGAGAAGAAACAATTCCAAAGTCAATGATAAAAAATACTCTGA-------TTAAATATGAATTTGTGTG
>gene=chr10_174334-175334; species=calJac
TTTGTAGAAAGTATAATTTGGTGCTATAATTACTTACATTTCATTTTATTATTCTCGTGGAtt---ACTTTCTACCATTTCTCCTGGGAGATCTAATGTGTTTACTGTGTTTTCCTTCAGGTCTTTAAGGGATTTATCACTGGACAATTTAGTGAGATATAATTTCCTTTAAATAATAGAAGAATACAAATGGACGTTTTATATTTTACTACTTCTAGAAGGCAGTTTTCTATGAACTATTTATTTAT-------------------------------------------------------------------------------------TAAAACATACATGAAGATAACATCAGTTTTAATTTTATGTCAATTATCCAAACCTAAAGAAAGCTTTTCTGAAAATTAACAAAAGGGAGAATCCTTTAGAACAACATAAAATTCCGAAAGCATCAATGGTAAATATTGTGATGCTTTCTTAAACATTAATTTGTATG
>gene=chr10_174334-175334; species=canFam
TCTTAAGAAA--GTAACTTATCACTACAGTTAGTTACCTTTCCTTTCACTG-TCTCCCTAGATTTTACTTCTTACCATATCCCCTGTGAGATCTA-----TTTTATACATTTTTCTCTAGATCTCTGAGGGATTTATTACCGGGCAATTCAGTAAGACACAGCTTCCTTCCCGCACTAG---AACACAGAGGGACACGGCATATTTCATTGCTTCTACGAGACAATGTTTCACAAGCTATTCATTGA------------GAATTATTACCCCTAATGTTCCTGTCCCCTAAGGGTTTTAAAAATTCCTCTCCAGTCTGTTGATGTTACAAAACTAAAACATGTGTCAGGGTAACACCACTTGTAATTTTATGTCAGTTATCCAAATCTGAAAGAAGCTTCTCTACGT------AAAGTGGAGGATCCTTCAGAATGAGATGTAATTCCAAAGTAACTGACGGGAACTACTCTGATGTTCTCTTAACGCCGAACTTCTGTG
>gene=chr10_174334-175334; species=equCab
TTTTAAGAAAGTGTAATTTAGCACTACAATTATTTACTTTTCACTTCACTGTTTCCCTAGATTTTTACTCCCTACCATTTCTTGTGAGAGATCCAAAATGTTTTTTATATTTTTCTTCAGCTCTTTAAGGGATCTTTCACTGGGCAATTCAGTGAGATATAGTTTCCTTCAAATGCTAGAAGAACACGGAAGGATATTTTATATTCTACTTCTTCTAGAAGACAATTTTTTATGAGA-ATTTCTTTA------------GAATTGTTACCTCTAATGTTCCTGTTCCCTAAG---TCTTAGAATTTCTCTCAACTCTATTAGTATTACAAACCTGAAACATGCATAAAGATAGCATCACTTTTAATTTTATGTCAGTTATCCAAATATGAAGAGAGCTTCTCTGTATATTAA-AAAATAGAGGATCCTTCAGAACAAGACACAATTCCAACATTGTCGATAGGAAATACTCTATTGTTTTCTTAAATGTGAATTTGTGTG
>gene=chr10_174334-175334; species=gorGor
--------------------------------------------------------------------------------------------------------------------------------------------------------------------------------------------------------------------------------------------------------------------------------------------------------------------------------------------------------------------------------------------------------------------------------------------------------------------------------------------------------------------
>gene=chr10_174334-175334; species=panTro
TTTGTAGAAAGTATAATTTGGCACTGTAATTATTTACATTTCATTTTATTGTTCTCCTAGATATTTACTTTCTACCATTTCCCCTGGGAGATCTAATGTGTTTACTATATTTTTCTCTAGGTCTTTAAGGGATTTATCACTGGACAATTTATTGAGACATAGTTTTCTTCAAATAATAGAAGAATACAAAGGGACGTTTTATACTTTACTACTTCTAGAAGACAGTTTCCTATGAACTATTTATTTATGTGTTTATAAATGTTTATTTATTTAAATGTTCCTATCCCATCAGCCTTTTTACAATTTCTCTGAGCTTTGTTTGTATTAAAAACTTAAAACATACATAAAGATAACATCAGTTTTAATTTTATGCCAATTAACCAAACCCAAAGAAAGCTTTTATGAAAATTAACGAAAGGGAGAATCCTTCAGAACAACATAAAATTCCAAAGGCATCAGTGGTAAATACTGTGATGATTTCTTAAACATTAATTTGCATG
>gene=chr10_174334-175334; species=papHam
TTTGTAGAAAATATAATTTGGCACTATAATTATTTACATTTCATTTTATTGTTCTCCTAGATATTTACTTTCTACCATTTCCCC-GGGAGATGTAATGTGTTTACTATATTTTTCTTTAGGTATTTAAGGGATTTATCACCAGACAATTTATTGAGAC--AGTTTCCTTTAAATAATAGAAGAATACAAATGGACGTTTTATACTTTACTACTTCTAGAAGACAGTTTCCTATGAACTATTTATTTACGCGTTTATAAATGTTTATTTATTTAAATGTTCCTATCCCATCAGCCTTTCTACAATTTCTCTCAGCTTTATTCGTATTAAAAACCTAAAACATACATGAAGATAACATCAGTTTTAATTTTATGCCAATTATTCAAACCTAAATAAAGCTTTTCTGAAAATTAACAAAAGGGAGAATCCTTTAGAACAATGTAAAATTCCAAAGGCATCAATGGTAAATATTGTGATGATTTCTTAAACATTAGTTTGTATG
>gene=chr10_174334-175334; species=ponAbe
TTTGTAGAAAGTATAATTTGGCACTGTAATTATTTACATTTCATTTTATTGTTCTCCTAGATATTTACTTTCTACCATTTCCCCTGGGAGAGCTAATGTGTTTACTATATTTTTCTCTAGGTCTTTAAGGGATTTATCACTGGACAATTTATTGAGACATAGTTTTCTTTAAATAATAGAAGAATACAAATGGGCGTTTTATACTTTACTACTTCTAGAAGACAGTTTCCTATGAACTATTTATTTATGTGTTTATAAATGTTTATTTATTTAAATGTTCCTATCCCATCAGCCTTTTTACAATTTCTCTCAGCTTTATTTGTATTAAAAACCTAAAACATACAAGAAGATAACATCAGTTTTAATTTTATGCCAATTAACCAAACCTAAAGAAAGCTTTTCTGAAAATTAACAAAAGGGAGAATCCTTTAGAACAAGATAAAATTCCAAAGGCATCAGTGGTAAATACTGTGATGATTTCTTAAACATTAATTTACATG
>gene=chr10_174334-175334; species=rheMac
TTTGTAGAAAATATAATTTGGCACTGTAATTATTTACATTTCATTTTATTGTTCTCCTAGATATTTACTTTCTACCATTTCCCCTGGGAGATGTAATGTGTTTACTATATTTTTCTTTAGGTATTTAAGGGATTTATCACCAGACAATTTATTGAGACATAGTTTCCTTTAAATAATAGAAGAATACAAATGGACGTTTTATACTTTACTACTTCTAGAAGACAGTTTCCTATGAACtatttatttatgtatttataaatgtttatttatttaaatGTTCCTATCCCATCAGCCTTTCTACAACTTCTCTCAGCTTTATTTGTATTAAAAACCTAAAACATACATGAAGATAACATCAGTTTTAATTTTATGCCAATTATTCAAACCTAAAGAAAGCTTTTCTGAAAATTAACAAAAGGGAGAATCCTTTAGAACAATGTAAAATTCCAAAGGCATCAATGGTAAATATTGTGATGATTTCTTAAACATTAGTTTGTATG
>gene=chr10_179341-180341; species=hg19
TTGAATGAGAGATGGTATCTGCGTATAAAATTTTAAATGATCCCTACAAAGTATAACTGGGAAAAAAATGTGGAGTTATGCTGCCACTTCTTTCCTAAAAGGTAAGCTTCCTTTTATTGATACGATGTTGTCTTACTCGAGTGCCTTCTCTAAAATACACAGAACCATGCAGTCCTCTATTTTACAGATGAAGTAACAGACTGTTTAAAAAGGTGACTCACTGAAAGCTCTTCATTGTTGGAATTCCTGGCCCAACATTCAAACCAGGCATGGCTTGCTTTTCTTCTGACACGTTTTAACCCCTCTACTAAATTTTTAGCGATATATATTTACTCTTAAAATGAATTACAATTATTCTGTGATGTTCTTTGAGATAATCAAAAACTCTCTGGGATGTATCAGATTGAGGGCTGTGAATAGCATGAAAGATTGTGTTTATTTGACTAGTGTATATCACAGACCTATTCAAGTACCACCCATTTCTAAATTCTAACAGTCTT
>gene=chr10_179341-180341; species=bosTau
AAGAATAAGAGATAATATCTAGGTACAAAAATAAAAATGATGGCTAAAAA-TTTAACG-GGAGAAAAATGTGCAGTTAGGTAGTGATCTCTCTCCTAAAGTGTAAGTTTCCTTTCACATATGTG---ATGTCTAACTTGAGTGGCCTCTGTGAAATATGTGTGGACATGCAGTCCTCTATTTTATAGATGACCAAA-----------GAAAGATGATTTACTCAAAGCTATTCACCTTTAGAATTCCTGGTCCCACATTCAA---AAGCATGGCTTGATTTTTTTCTGACATC-TTTAACCCCTCTGCTCGA-TTTTATTGGCATATATTTATCCGTAAAATCAGTTAAAATTATTTTGTAATGTCCCTTGAGAGAACGAAAAACTCTCTGGAACGTATCAGAACCAGGGCTATG---------AAAGGCCATGTCTCT-----------------TAGTCCC----------------TTTCGAAATTCTAA-AGCCCT
>gene=chr10_179341-180341; species=calJac
TTGAATGACAGATTGTATC--GGTATAAAATTTGAAATGATGTCTATGAAGAATAACT-GGAGAAAAATGTGGAGTTACACAGCCACTTCTTTCCTAAAAGATAAGCTTCCTTTTAAAGATATGA---TATCTTACTCTAGTGCCTTCTGTAAAATATACGGAACCACACAGTCCTC-----TCCAGATGAAGTAACAGACTTTTTAAAAAGGTGATTCACTGAAAGCTCTTCATTGTTGGAACTTCCGGTGCAACATTCATACCAGGCATTGCTTGCTTCTCTTCTGACGCTTTTTAACCCTTCTACTAAG-TGTTAATGatatatatttattcttaaaatgaattaaaattattttGTGATGTTCTTTGAGATAACCAAAAA--CTCTGTGATGTATCAGAATGAGGGCTGTGAATGGTTT-AAAGATTGTATTTATTTGACTGGTGTATATCATAGACCTATTCAAGTTCCACCCATTTCTAAATTCTATCAGTCTT
>gene=chr10_179341-180341; species=canFam
TAGAAT----GATAGTATCTGGGTACAAACACTAAAATGATGCCTACACAACTTAATT-AGAGAAGACTGTGGAGTTATCCAGTCACTTCTTTCCTAAAAGGTAAGCTTCCTTCTACTTACATA---ATGTCTTAGTTGAGCATCCTCCGTGAAATACACAGAACCATGAAGTCCTCTATGTAATAAAGGACAAAA-----------AAAAGGCAATTTACTTAAAGCTTTAAATTGTTACAATTCCTGGTCCAGCATTCAAACTAGGTATAGCTTGATTTTTTTCTGACACCTTTTAACCCATCTGCTGGA-TTTTAATGATGTATATTTATCTGTAAAATGAGTTAAAATTATTTTGTGATGCCTCTTGATCTAAACCAAAACTCTCAGAGATGTATTGGAAGCAGGGCTGTGAGCGGTGG-AAAGAT--TGTTTCCTTGACTGGTGTGCACCATAGACCTATCCAAGTACTACTCATTTCTAAATTCTTA-AGTCTT
>gene=chr10_179341-180341; species=equCab
TAGAATGAGAGAGAGTATCTGGGTACAAAAATTGAAATGATGCCTAAAAAATTTAATT-GGAGAAAAATGTGGAGTTACGCAATCACTTCTTTCCTAAAAGGTAAGCTTT-GTTTACACATATG---ATGTCTTACTTGAGTGGTCTCCATGAAATATACAGAACCATGTAGTCCTCTATTTTATAGGTGACTAAA-----------AAAAGGTGCTTTACTTAAAGCT----ATTGTTAGAATTCCTGGCCCAGGAATCAAACCAGGTATGGCTTGA-TTTTTTCTGACACCCTTTAACTCCTCTGCTGGA-TTTTAATGGCATATATTCATCCATAAAATGAGTTAAAATTATTTCGTGATGTCCCTTGAGATAAGCAAAAATTCT-----------------CAGGGCTGTGAATGGATG-AAAGATTATGTTTCTTTGACCAATGTACATCATAGACATATTCAAGTACCACCCATTTCTAAATTCTAA-AGTCTT
>gene=chr10_179341-180341; species=gorGor
TTGAATGAGAGATGGTATCTGAGTATAAAATTTTAAATGATCCCTACAAAGTATAACT-GGAAAAAAATGTGGAGTTATGCTGCCACTTCTTTCCTAAAAAGTAAGCTTCCTTTTATTGATACGATGTTGTCTTACTCGAGTGCCTTCTGTAAAATACACAGAACCATG-----------------------------------------------------------------------------------------------------------------------ACACGTTTTAACCCCTCTACTAAA-TTTTAACGATATATATTTACTCTTAAAATGAATTAAAATTATTCTGTGATGTTCTTTGAGATAATCAAAAACTCTCTGGGATGTATCAGATTGAGGGCTGTGAATAGCATAAAAGATTGTGTTTATTTGACTAGTGTATATCACAGACCTATTCAAGTACCACCCATTTCTAAATTCTAACAGTCTT
>gene=chr10_179341-180341; species=panTro
TTGAATGAGAGATGGTATCTGAGTATAAAATTTTAAATGATCCCTACAAAGTATAACT-GGAAAAAAATGTGGAGTTATGCTGCCACTTCTTTCCTAAAAGGTAAGCTTCCTTTTATTGATACGATGTTGTCTTACTCGAGTGCCTTCTGTAAAATACACAGAACCATGCAGTCCTCTATTTTACAGATGAAGTAACAGACTGTTTAAAAAGGTGACTCACTGAAAGCTCTTCATTGTTGGAATTCCTGGCCCAACATTCAAACCAGGCATGGCTTGCTTTTCTTCTGACACGTTTTAACCCCTCTACTAAA-TTTTAACGATATATATTTACTCTTAAAATGAATTAAAATTATTCTGTGATGTTCTTTGAGATAATCAAAAACTCTCTGGGATGTATCAGATTGAGGGCTGTGAATAGCATGAAAGATTGTGTTTATTTGACTAGTGTATATCACAGACCTATTCAAGTACCACCCATTTCTAAATTCTAACAGTCTT
>gene=chr10_179341-180341; species=papHam
TTGAATGAGAGATGGTATCGGGGTATAAAATTTGAAATGATGCCTACAAAGTATAACT-GGAGAAAAATGTGGAGCTATGCAGCCACTTCTTTCCTAAAAGGTAAGCTTCTTTTTATTGATACGATGTTGTCTTACTCGAGTGCCTTCTGTAAAATACACAGAACCATGCAGTCCTCTATTTTACAGATGAAGTAACAGACTTTTTAAAAAGGTGACTCACTGAAAGCTCTTCATTGTTGGAATTCCCGGTCCAACATTCAAACCAGGCATGGCTTGCTTTTCTTTTGACACGTTTTAATCCCTCTACTAAA-TTTTAACGatatatatttattcttaaaatgaattaaaattattCTGTGATGTTCTTTGAGATAACCAAAAACTCTCTGGGATGTATCAGAATGAGGGCTGT-----------AAGATTGTGTTTATTCGACTAGTGTATATCACAGACCTATTCAAGTACCACCTATTTCTAAATTCGAACAATCTT
>gene=chr10_179341-180341; species=ponAbe
TTGAATGAGAGATGGTATCTGGGTATAAAATTTAAAATGATCCCTACAAAGTATAACT-GGAAAAAAATGTGGAGTTATGCTGCCACTTCTTTCCTAAAAGGTAAGCTTCC-TTTATTGATATGATGTTGTCTTACTCGAGTGCCTTCTGTAAAATACACAGAACCATGCAGTCCTCTATTTTACAGATGAAGTAACAGACTTTTTAAAAAGGTGACTCACTGAAAG--CTTCATTGTTGGAATTCCTGGCCCAACTTTCAAGCCAGGCATGGCTTGCTTTTCTTCTGACACGTTTTAACCTCTCTACTAAA-TTTTAACGATATATACTTACTCTTAAAATGAATTAAAATTATTCTGTGATGTTCTTTGAGATAATCAAAAACTCTCTGGGATGTATCAGATTGAGGGCTGTGAATAGCATGAAAGATTGTGTTTATTTGACTAGTGTATATCACAGACCTATTCAAGTACCACCCATTTCTAAATTCTAACAGTCTT
>gene=chr10_179341-180341; species=rheMac
TTGAATGAGAGATGGTATCGCGGTATAAAATTTGAAATGATGCCTACAAAGTATAACT-GGAGAAAAATGTGGAGTTATGTAGCCACTTCTTTCCTAAAAGGTAAGCTTCTTTTTATTGATACGATGTTGTCTTACTCGAGTGCCTTCTGTAAAATACACAGAACTATGCAGTCCTCTATTTTACAGATGAAGTAACAGACTTTTTAAAAAGGTGACTCACTGAAAGCTCTTCATTGTTGGAATTCCCGGTCCAACATTCAAACCAGGCATGGCTTGCTTTTCTTCTGACACGTTTTAATCCCTCTACTAAA-TTTTAACGATATATATTCATTCTTAAAATGAATTAAAATTATTCTGTGATGTTCTTTGAGATAACCAAAAACTCTCTGGGATGTATCAGAATGAGGGCTGT----------AAAGATTGTGTTTATTCGACTAGTGTATATCACAGACCTATTCAAGTACCACCCATTTCTAAATTCGAACAATCTT
>gene=chr10_319184-320184; species=hg19
cacccgccaccatgcccagctattttttttttgtatttttagtagagacagggtttcactgtgttagccaggatggtctcaatctcctgacctcgtgatccgcccaactcggcctcccaaattgctgggattacaggcgtgagccacggtgcccggccCTAGCTCCATTGATTTTTCTTGTGAATAAACACTTATCTTCATGGAACCACTAGTCTGAAGGCCAGTTGATCTGCTACTGCTTTCCCAAAGACAAAGCCATAAGAATTCCCAGATCTTGGGCAAAAGATGCAGCTTTTGGTTGTCAAATGGATAAAGACAATTTGGGGTGGAACAGTCAAGTACTCGTACTTCCTGACACGCAAAGGTTCCCTACGATACAGCTGATAGAAAGCATTTGCACACAGGACTCACGCTGTTTGTCCCCAAATTACCAATAATCTGTACACTTGCAGCAAAATGTGAACaaatatatttagatatatttaaaagaattaaaaaaa
>gene=chr10_319184-320184; species=bosTau
-----------------------------------------------------------------------------------------------------------------------------------------------------------------------------------------------TATCCTTT-CCTAACCATTAGGCTGGAAGTCAGTTAACCCACTACCACTTTCCAAGACACAAAGAC-------------------------AAAAGAAA------------------CACAAAGATAATTTGGGTTGGAATTGTCAGCGAGACCTCGGTCCTG-----------------GCCA-AGGAGCAGCAGAGGT--TGTGCACA-CAGACTCA-ACTCCTTGTCCCTCAATTACCAATAATCTGTACACTTGGAGA-AAATGTGAACaaatatatttagatatatttaaaagaattaaaaaaa
>gene=chr10_319184-320184; species=calJac
-----------------------------------------------------------------------------------------------------------------------------------------------------------------------------------------------------------------------GAAGGCCAGCTGACCTGCTACTGCTTTCC------------------AATTCTCAGATCTTGGGCAAAAGATACAGCTTTTGTTTGTCACATGGACAAAGACAATTTGGGCTGGAATAGTCAACCACTCCTACTTCCTGATACGCAAAGGTTCCCTATGATACAGCTGAC--AAAGCATTTGCACACAGGACTCATGCTGTTTGTCCCCAAATTACCAATAATCTGTACACTTGCAGCAAAATGTGAACaaatatatttagatatatttaaaagaatt--aaaaa
>gene=chr10_319184-320184; species=canFam
--------------------------------------------------------------------------------------------------------------------------------------------------------------------------------------------------------GAT-ACCATTAGGCTGAAGGTCGGTTCGCCCGCT-CCACCTTCCACGAGACAAACCTTAAGAAATGCTCAGATCTTGGGCAAAAGACCGAGCTT-TCATGGTCCGCGGAGCAGGGACCATCGGGGCTGGCGTAGCCC-CTGGACCTACCTCCTGCGATGCAGAGGTGCCCGGTCACAC--CTGAC--AAAGTATTTGCACACAGGACTCATACTCTTTTTCCCGCAATTACCAAGAATCTGTACACTTGCAGC-AAATGTGAACaaatatatttagatatatttaaaagaattaaaaaaa
>gene=chr10_319184-320184; species=equCab
----------------------------------------------------------------------------------------------------------------------------------------------------------------------------TTTTCATCTGtataaaat-ttatattt-tataaCCATTAGGCCGAAGGTCACTTAACCTGCTACTGCTTTCCAAAACACAAAGCCATCAGAATTCTCAGATCTTGGGCAAAGGGTAGAGCTCTTGGTTGTCAAACAATCAAAGGTGATTAGGATTGGAATAGTCGGCTGGACCTGCTTCCTGACATGCAAGGGT-CCCTGCCACACAGCTGACAGTAAATGTCTGCACACAGGATTCATACCATTTGTCCCAAAATTTCCAATAATCTGTACACTTGCAGCAAAATGTGAACaaatatatttagatatatttaaaagaatttaaaaaa
>gene=chr10_319184-320184; species=gorGor
cacccgccaccatgcccagctattttttttttgtatttttagtagagacggggtttcactgtgttagccaggatggtctcgatctcctgacctcatgatccgcccaactcggtctcccaaattgctgggattacaggcatgagccacggtgcc--gtcCTAGCTCCATTGATTTTTCTTGTGAATAAACACTTATCTTCATGGAACCACTAGT-TGAAGGCCAGTTGATCTGCTACTGCTTTCCCAAAGACAAAGCCATAAGAATTCCCAGATCTTGGGCAA-AGATGCAGCTTTTGGGTGTCAAATGGATAAAGACAACTTGGGGTGGAACAGTCAAGTACTCCTACTTCCTGACACGCAAAGGTTCCCTACCATACAGCTGATAGAAAGCATTTGCACACAGGACTCACGCTGTTTGTCCCCAAATTACCAATAATCTGTACACTTGCAGCAAAATGTGAACaaatatatttagatatatttaaaagaattaaaaaaa
>gene=chr10_319184-320184; species=panTro
cacccgccaccatgcccagttattttttttttgtatttttagtagagacagggtttcactgtgttagccaggatggtctcgatctcctgacctcgtgatccgcccaactcggcctcccaaattgctgggattacaggcgtgagccacggtgcccggccCTAGCTCCATTGATTTTTCTTGTGAATAAACACTTATCTTCATGGAACCACTAGTCTGAAGGCCAGTTGATCTGCTACTGCTTTCCCAAAGACAAAGCCATAAGAATTCCCAGATCTTGGGCAAAAGATGCAGCTTTTGGTTGTCAAATGGATAAAGACAATTTGGGGTGGAACAGTCAAGTACTCCTACTTCCTGACACGCAAAGGTTCCCTACGATACAGCTGATAGAAAGCATTTGCACACAGGACTCACGCTGTTTGTCCCCAAATTACCAATAATCTGTACACTTGCAGCAAAATGTGAACaaatatatttagatatatttaaaagaattaaaaaaa
>gene=chr10_319184-320184; species=papHam
cacccaccaccatgcccagctaatt---ttttgtatttttagtagagagggggtttcaccgtgttagccaggatggtctccatctcctgacctcgtgatccgcctgcgtcggcctcccaaagtgttgggattacagatgtgagccaccgcgtccagccCTAGTTCCACTGA-TTTTCTTGTGAACAAACATTTATCTTCATGGAACCACTAGTCTGAAGGGCAGTTGACCTGCTACTGCTTTCCCAAAGACAAAGCCATAAGAATTCTAAGATCTTGGGCAAAAGATGCAGTTTTTGGTTGTCAAATGGATAAAGACAATTTGGGGTGGAACAGTCAAGTACTCCTACTTCTTGACACACTTGTG-ACCCTGCGACACAGCTGACAGAAAGCATCTGCACACAGGACTCACGCTGTTTGTCCCCAAATTACCAATAATCTGTACACTTACAGC-AAATATGAACAAATATATTTCGATATATTTGAAAGAATTAAAAAAA
>gene=chr10_319184-320184; species=ponAbe
caccccccaccacgcctggctattatttttttgtatttttagtagagatggggtttcactgtgttagccaggatggtctcgatctcctgacctcgtgatccgccggcctgagcctcccaaagtgctgggattacaggcatgagccacggtgcccggccCTAGTTCCATTGA-TTTTCTTGTGAATAAACATTTATCTTCATGGAACCACTAGTCTGAAGGCCAGGTGATCTGCTACTGCTTTCCCAAAGACAAAGCCATAAGAATTCCCAGATCTTGGGCAAAAGATGCAGCTTTTGGTTGTCAAATGGATAAAGACAATTTGGGGTGGAACAGTCAAGTACTCCTACGTCCTGACACGCAAAGGTTCCCTACGATAC-GCTGATAGAAAGCATTTGCACACATGACTCACGCTGTTTGTCCCCAAATTACCAATAATCTGTACACTTGCAGC-AAATGTGAACaaatatatttagatatatttaaaagaatt-aaaaaa
>gene=chr10_319184-320184; species=rheMac
tgcccaccaccatgcccagctaatt---ttttgta-ttttagtagagagggggtttcaccgtgttagccaggatggtctccatctcctgacctcgtgatccgcctgcgtcggcctcccgaagtgttgggattacagacgtgagccaccgcgtccagccCTAGTTCCACTGA-TTTTCTTGTGAACAAACATTTATCTTCATGGAACCACTAGTCTGAAGGGCAGTTGACCTGCTACTGCTTTCCCAAAGACAAAGCCATAAGAATTCTAAGATCTTGGGCAAAAGATGCAGTTTTTGGTTGTCAAATGGATAAAGACAATTTGGGGTGGAACAGTCAAGTACTCCTACTTCTTGACACACTTGTG-ACCCTGCGACACAGCTGACAGAAAGCATCTGCACACAGGACTCACGCTGTTTGTCCCCAAATTACCAATAATCTGTACACTTACAGC-AAATATGAACAAATATATTTCGATATATTTAAAAGAATTAAAAAAA
>gene=chr10_397441-398441; species=hg19
TGGCTGGTCTCCTCCATGGAGAGGATTAGCTTACATTTCTCTGAATTCAACCTTCTCATCCCACACATTTTCCTTGATTATTTCCCCACTTAGAGGACACCTAAAAAATTAGAAAACAGAAACTGATTTAAAGTAGAAGAGCCCAAGAGCAGGTGGCAGCAGAGATGGGCAGAGACAACAAGGAACGCAGGGCTGGAGTCCGGGAAATCCTGCTGAGAAGACAGATTTGGGGGCCTTTGAAACTGGACTGTTCCTCTGAGCATTTACTCTTAGAGGGGCTCCTTGCCACCTGTTCACAGCAACCAGCCCACCGGCTCCTTGCCGCCAACGTCCTCTGAGCTCTTCAAGTGAACATGGGACAGAGACACCCAGCACGGCCAGGCTGGGTGCTGATGGGACCCATTCAAGTCCACCCCGACTCCAGGGGCAGGTCTCCCAACAAGGAAAACCAGCACACCACCCATCGCTGTGAGCATGGACGCGTCTCAGAGAAGAGCCCT
>gene=chr10_397441-398441; species=bosTau
-----AGCCTCCCCCACGG---GGCTATGCTTACCATTCTCTGAATTGAACTTACTCATCCCAAATATTTTCCTTAATCATCTTCCT--TGTGAGGAAAGTTAAAAAAT----AAACAGAAAAAGACACAAAGTGGAAGAGCCAGAGAGCAGAATGTGGCAAAGCCGGGTAAACACAGAAAGACCTACGAGGCTGGTGTCT--GGGATCCAGCTGAAATCTGAGAAC-TGGTGCCTTTGCAGCTGGACCAGTCCTCTGAGCAATCAC--TCCTGTGCAACA-----CATGTGTGCACATGAACCAAAACATCC-CTCTTC-ACCCAACAGTCCTGCGAGCTCTTCAAGTGAAGATGGGGCACCAGCCCCCAGCACA-CCGAGGTGAGGCCC---ACACCACCCCCAACCCCCCCCCCATGCT---TGCATGCCTGTCCTGGAGGAATGCCATCACTGCACTCCTGGCTGTGGCCAGGGCTGAGTTGCTGGTGGG----GC
>gene=chr10_397441-398441; species=calJac
TGGTTGGTTTCCTCCATGGAGAGGGTTAGCTTACATTTCTCTGAATTCAACCTTCTCATCCCACACATTTTCCTTAATTATTTTCCCCCTTAGAGGATACCTAAAAAATAAGAAAACAGAAACTGATTTAAAGTAGAAGAGCCCAAGAGCAGAAGGTGGCAGAGATGGGCAAAGACAACAAg------------------------------------------------------------------------------------------------------------------------------------------------------------------------------------------------------------------------------------------------------------------------------------------------------------------------------
>gene=chr10_397441-398441; species=canFam
--------------------------------------------------------------------------------------------------------------------------------------------------------------------------------------------------------------------------------------------------------------------------------------------------------------------------------------------------------------------------------------------------------------------------------------------------------------------------------------------------------------------
>gene=chr10_397441-398441; species=equCab
-----GGTTCTTCCTACGGACAGG---------------------------TTTCTCACTGCACACATCTTCCTTAATTATTTTCCT--TCCGAGGAAGGTTACAACATAAGAAAATAGAAACAGATACAAAGTGGAAGAGCCAAAGAGTAGAATGTGGTAAAACTGGGTGAACACAAAAAGATCAACGAGACTGGAGTCTAAGAAAACTAGCCCAAATGTCAGAACTTGGTGCCTTCAAAACCAGACTGTTCCTCTGAGCATTCAC--TGCCGGAGACCA-----CACCTGTTGACATGAACCAACACACACACCCCTCGACCCAAATGTCCCGTGAGCTCTTCGAGTGAAGATGGTGCACCGGCCCCCA-CACAGCTAAGGAGAGGCCC---AGGACCCACTCAGTTCCCCGCCAGTGCC---TGCAGACCTGTCTTGGAGGAATGCCAGCACTGCATCCCTGACTGTGAACAGGTACGCATTGCTGGT-GG----GT
>gene=chr10_397441-398441; species=gorGor
TGGCTGGTCTCCTCCATGGAGAGGATTAGCTTACATTTCTCTGAATTCAACCTTCTCATCCCGCACATTTTCCTTAATTATTTCCCCACTTAGAGGACACCT--------------------------------------------------------------------------------------------------------------------------------------------------------------------------------------------------------------------------------------------------------------------------------------------------------------------------------------------------------------------------------------------------------------
>gene=chr10_397441-398441; species=panTro
TGGCTGGTCTCCTCCATGGAGAGGATTAGCTTACATTTCTCTGAATTCAACCTTCTCATCCCACACATTTTCCTTAATTATTTCCCCACTTAGAGGACACCTAAAAAATTAGAAAACAGAAACTGATTTAAAGTAGAAGAGCCCAAGAGCAGGTGGCAGCAGAGATGGGCAGAGACAACAAGGAACGCAGGGCTGGAGTCCGGGAAATCCCGCTGAGAAGATAGATTTGGGGGCCTTTGAAACTGGACTGTTCCTCTGAGCATTTACTCTTAGAGGGGCTCCTTGCCACCTGTTCACAGCAACCAGCCCACCGGCTCCTTGCCACCAACGTCCTCTGAGCTCTTCAAGTGAACATGGGACAGAGACACCCAGCACGGCCACGCTGGGTGCTGATGGGACCCATTCAGGTCCACCCCGACTCCAGGGGCAGGTCTCCCAACATGGAAAACCAGCACAGCACCCATCGCCGTGAGCATGGACGCGTCTCAGAGAAGAGCCCT
>gene=chr10_397441-398441; species=papHam
TGGCTGGTCTCCTCCATGGAGAGAGTTAGCTTACACTTCTCTGAACTCAACCTTCTCATCCCACACA-TTTCCCTAATTGTTTCCCCACTCAGAGGACACCTAAAAAGTAAGAAAACAGAAACTGATGTAAAGTCGAAGAGCCCAAGAGCAGAAGGCGGCAGAGATGGGCAAAGACAACAAGGCAGGCAGGGCTGGAGTCCAGGAAATCCCGCTGAGAACTCAGATCTGGGGGCCTTTGAAACTGGACTGTTCCTCCGAGCATTCATTCTC-GGGCGGCTCCTTGCCACCTGCTCACAGCAACCAGCCCACCGG-------------------------------------------GACAGACACACTCCGCACGGCCAGGCTGGGTGCCGATGGGATCCATTCAGATCCACCCCGACTCCAGGGGCAGGTCTCCCCACAAGGAAAACCAGCACACCACCCATCGCCGTGAGCATGG----------------------
>gene=chr10_397441-398441; species=ponAbe
TGGCTGGTCTCCTCCATGGAGAGGGTTAGCTTACATTTCTCTGAATT--------------------TTTTCCTTAATTATTTCCCCATTTAGAGGACACCTAAAAAATAAGAAAACAGAAATTGATTTAAAGTAGAAGAGCCCAAGAGCAGGTGGCGGCAGAGATGGGCAGAGACAACAAGGAACGCAGGGCTGGAGTCCGGGAAATCTCGCTGAGAAGTTAGATTTGGGGGTCTTTGAAACTGGACTGTTCCTCTGAGCATTTACTCTTAGAGGGGCTCCTTGGCACCTGTTCACAGCAACCAGCCCACCGGCTCCTTGCTGCCAACGTCCTCTGAGCTCTTCAAGTGAACATGGGACAGAGACACTCAGCACGGCCAAGCTGGGTGCTGATGGGACCCATTCAGGTCCACCCCGACTCCAGGGACAGGTCTCCCAACAAGGAAAACCAGCACACCACCCATCACCGTGAGCATGGATGGGTCTCAGAGAAAAGCCCT
>gene=chr10_397441-398441; species=rheMac
TGGCTGGTTTCCTCCATGGAGAGAGTTAGCTTACACTTCTCTGAACTCAACCTTCTCATCCCGCACATTTTCCTTAATTATTTCCCCACTCAGAGGACACCTAAAAAGTAAGAAAACAGAAACTGATGTAAAGTGGAAGAGCCCAAGAGCAGAAGGCAGCAGAGATGGGCAAAGACAACAAGGCAGGCAGGGCTGGAATCCAGGAAATCCCGCTGAGAACTCAGATCTGGGGGCCTTTGAAACTGGACTGTTCCTCTGAGCATTCATTCTT-GGGTGGCTCCTTGCCACCTGTTCACAGCAACCAGCCCGCCGG-----------------------------------------------GACACACTCTGCATGGCCAGGCTGGGTGCTGATGGGACCCATTCAGATCCA-CCCGACTCCAGGGGCAGGTCTCCCCACAAGGAAAACCAGCACACCACCCCTCAGCGTGAGCATGGCCGGGCCTCTGAGAAGAGCCGG
>gene=chr10_416457-417457; species=hg19
CAgtttgttttgctcactgctgcatcccagccctggaaaatgtctagcaatgaatagctgctgactgaatttgcgaacaaataagtTAAAATCTAAGATCACGGATTACATTCCTGAAAACTAACAATTCCTCAACGGTTATCTAAGTGAGTCACCACAATTTAGGTACACATTGTTTCTGTAATTTTCCATTTATAAATCTTTAACGCACTTCAGACCTAAAAGCTGGACTATAAGTTAGCTGTTTAACTTTAAAATATTATGGTTTATAATGAAACTGAAGACATAAATGGGGAAACATAAAAGTTAATATTTGGAAAAGGAGATCTCATTTGAATGAAGTAACTGGTGTATTGAAAAAAGCATGAAAGACTCTGGAAAAAGAATTATTCTAGATGTAAGAATCAAAAAGGATAGAGCTAACCAGATATAAAAGAAAAGTCTCCCCAAATAAGAAAACCCACACGGAACTACCTAGATAGGGCGAGCTCAGATCCCCG
>gene=chr10_416457-417457; species=bosTau
ggctttcctctggtcactgctgaaccccacccttggagcgtgtccagtaaaaaatgtctgctgactagatcaatgaataaaCAAA-----ATACAAGATCATGGATTTTATCCCTGAAAACGAAAGATTCTTCAATGTG-AGCAAAGTGAGAGAATATAATTTAGGTAAGCATTGTTTCTCTAATTTCCCAAATACAAACGCCTAAGGT-TTTAGGACCTAAAATACAAACTACCAGTCTGCCATATGGCTTTAAAGTATGAAGGTTTATAATGAAACTAAAAACATAAATAGGGAA--ACAAAAGCTAAAATTTGCAATAATGGGT---ATTTGAATTAAATTATTGGTATATTTAAAAAAGCATGTAACAGTCTGAAAACCAAACTATTCCATCTGTAACAATCAAGAAGAGAAGCACT-AAAGAATACAAAAGCAAAGTTGCCC-AAATAATAAGACCCACACGAAACCACCTGGA---AATGAGCCCCAAACAGTG
>gene=chr10_416457-417457; species=calJac
gaatttgttttgttcactgctgcgtcccagccctggaaaagatctagcaataaatatctgctgactgaatTTGTGAATAAGTAAGTTAAAATCTAAAATCATGGATTATATCCCTGAAAACTAACAATTCTTCAATGGTTAACTAAG-GAGTCACCACAATTTAGGTATATATTGTTTCTGTAATTTTCCATATACAAATCTTTAATGCACTTCAGACCTAGAAGTTAGACTATAAGTTTTCTGTTTAACTTTAAATTATTATGGTTTATAATGAAACTGAAGACATAAATGGGGCAAGATAAAAGTTAAAATTTGCAAAAAGAGAACTCATTTGAATG-AGTAACTGATGTGTTGAAAAAAGCATAAAGGACTCAGGAAACAGAATTAGTCTAGATCTAAGAGTCAAAAAGGATAGAGCCAACCAGATATAAAAGATAAGTCTGCCCAAATAAGAAAACCCACATGGAACCACCTGGATAGGATGAGCTC---------
>gene=chr10_416457-417457; species=canFam
--------------------------------------------------------------------------------------------------------------------------------------------------------------------------------------------------------------------------------------------------------------------------------------------------------------------------------------------------------------------------------------------------------------------------------------------------------------------------------------------------------------------
>gene=chr10_416457-417457; species=equCab
GAATGCTTCTTTTTCACTGCTGGGTCCCACCCCTG-AGAATGTCAAGCAATAAATGTCTGCAGACTGAATTAATGAACAAATAAA-----ATCCAAGATCACGAATTTTATCCCTGCAAACTGAAGATTCTTCAGTGTG-AGCTAAGTGAGAAAGTACAATTTAGGTAAACATCGTTTCTGTAATTTTCAATATGCAAATGTTTAGTGTATTTAGGATCTAAAGGTTGAAATATAAGTTTTCTGTTTGGCTTTAAAATATAAAGACTTATAAGGAACCTAAAAATACAAGTGGGGAAGCATAAAAGTTAAAATTTGCAAGAGGAGATCTCGTTTGAATCAAGTAACTGGTGTATTTAAAGAAGCATAAAAGAGTCTGGAAATAGAATTATTCTGT----AAAAATCACGAAGGGTAGAGCTAACCAGACACAAAAGAAAAGTCTGCC-CAATAATAAGACTCTTGTGAAAGCACCTGAA---AATAAGCCCCAAACCCTG
>gene=chr10_416457-417457; species=gorGor
CAgtttgttttgctcactgctgcatcccagccctggaaaatgtctagcaatgaatagctgctgactgaatttgtgaacaaataagtTAAAATCTAAGATCACGGATTACATTCCTGAAAACTAACAATTCCTCAA-GGTTATCTAAGTGA-TCACCACAATTTAGGTACAAATTGTTTCTGTAATTTTCCATTTATAAATCGTTAATGCACTTCAGACCTAAAAGCTGGACTATAAGTTAGCTGTTTAACTTTAAAATATTATGGTTTATAATGAAACTGAAGACATAAATGGGGCAACATGAAAGTTAATATTTGGAAAAGGAGATCTCATT----TGAAGTAACTGGTGTATTGAAAAAAGCATGAAAGACTCTGGAAACAGAATTTTTCTAGA-GTAAGAATCAAAAAGGATAGAGCTAACCAGATATAAAAGAAAA-TCTGCCCAAATAAGAAAACCCACACAGAACTACCTAGATAGGGC-AGCTCAGATCCCTG
>gene=chr10_416457-417457; species=panTro
cagtttgttttgctcactgctgcatcccagccctggaaaatgtctagcaatgaatagctgctgactgaatttgcgaacaaataagtTAAAATCTAAGATCACGGATTACATTCCTGAAAACTAACAATTCCTCAATGGTTATCTAAGTGAGTCACCACAATTTAGGTACACATTGTTTCTGTAATTTTCCGTTTATAAATCTTTAACGCACTTCAGACCTAAAAGCTGGACTGTAAGTTAGCTGTTTAACTTTAAAATATTATAGTTTATAATGAAACTGAAGACATAAATGGGACAACATAGAAGTTAATATTTGGAAAAGGAGATCTCATTTGAATGAAGTAACTGGTGTATTGAAAAAAGCATGGAAGACTCTGGAAACAGAATTATTCTAGATGTAAGAATCAAAAAGGATAGAGCTAAGCAGATATAAAAGAAAAGTCTCCCCAAATAAGAAAACCCACACGGAACTACCTAGATAGGGCGAGCTCACATCCCTG
>gene=chr10_416457-417457; species=papHam
GAgtttgttttgctcactgctgcatcccagccctggaaaatgtctaggaacaaacatctgctgactgaatttgtgaacaaataagtTAAAATCTAAGATCATTGATTATATTCCTGAAAACTAACAATTCCTCAATGGTTATCTAAGTGAGTCACCACAATTTAGGTACACATTGTTTCTGTAATTTTCCATATATAAATCTTTAATGCACTTCAGACTTAAAAGCTGGACC-TAAGCTTACTGTTTAACTTTAAAATATTACGGTTTATAATGAAAGTGAAGACATAAATGAGGCAACATAAAAGTTAAAATTTGCAAGAGGAGATCTCATTTGAATGAATTAACTGGTGTACTGAAAAAAGCATGAAAGACTCCTGAAACAGAAGTATTCTAGATGTAAGAATCAAAAAGGATAGAGCTAACCAGATAGAAAAGAAAAGTCTGCCCAAATAAGAAAACCCACACGGAACCACCTAGATAGCGTGAGCTCAAATCACTG
>gene=chr10_416457-417457; species=ponAbe
gagtttgttttgctcactgctgcatcccagccctggaaaatgtctagcaatgaatatctgctgactgaatttgcgaacaaataagtTAAAATCTAAGATCACAGATTACATTCCTGAAAACTAACAATTCCTCAATGGTTATCTAAGTGAGTCACCACAATTTAGGTACACATTGTTTCTGTAATTTTCCATTTATAAATCTTTAATGCACTTCAGACCTAAAAGCTGGACTATAAGTTTGCTGTTTAACTTTAAAATATTATGGTTTAAAATGAAACTGAAGACATAAATGGGGCAACATAAAAGTTAATATTTGGAAAAGGAATTCTCATTTGAATGAAGTAACTGGTGTATTGAAAAAAGCATGAAAGACTCTGGAAACAGAATTATTCTAGACGTAAGAATCAAAAAGGATAGAGCTAACCAGATATAAAAGAAAAGTCTGCCCAAATAAGAAAACCCACACGGAACCGCCCAGATAGGGTGAGCTCAGATCCCTG
>gene=chr10_416457-417457; species=rheMac
gagtttgttttgctcactgctgcatcccagccctggaaaatgtctagcaacaaatatctgctgactgaatttgtgaacaa-----------TCTAAGGTCATGGATTATATTCCTGAAAACTAACAATTCCTCAATGGTTATCTAAGTGAGTCACCACAATTTAGGTACACAT-------------------------------------------ACC--------------TAAGCTTGCTGTTTAACTTTAAAATATTATAGTTTATAATGAAAGTGAAGACATAAATGAGGCAACATAAAAGTTAAAATTTGCAAGAGGAGATCTCATTTGAATGAAGTAACTGGTATATGAAAAAAAGCATGAAAGACTCTGGAAAC--AATTATTCTAGATGTAAGAATCAAAAAGGATAGAGCTAACCAGAT-----AGAAAAGTCTGCCCAAATAAGAAAACCCACACGGAACCACCTAGATGGCGTGAGCTCAGATCACTG
>gene=chr10_483441-484441; species=hg19
CTACTGCTAAGCACAAAATAGCTGGGAGTAAAAAATTTTTATGATATTGATATTTATGATTGTACAAAACTACCCCATGTGATATCACAAGGACTCCTGATGAAAATTTACAGAAGGTTTTTTATGGTTTATATAAAAATGCTAGTCAAATCCAAATATTTCACAAAAATAACATTTCAAATATTCTTTTGCATTTTGCAAAGACATCTGTACAATGAGGTTATTCATCACACATGACCCAGTAACATCTCTCAGTGGTTGGATTCAATATGAGAAATAAGCAAGCAAATAACCACACTGCTTCTTCCATTTCAAACTCATCGTTTCTCTTATAAAAAGTGGTCAAGAAAAATGTGTGTTGCCTTAAATAACCGGTTAGTGCCAAGAATTCGGTTTAAAATATTTCAAGTGGGTTATCCTTTTAAGTCCATTTTGTTAGTTACACAAAGAACACATACAAATAACATTTTTTTACCATAAGTTTTGGCAAATTATAACCA
>gene=chr10_483441-484441; species=bosTau
--------------------GTTGTGAATAAAAAATTTTGATAGTGTTGGCATTTATGATTGTACAAAACTATCTC-------------AAGACT-CTAATGACAGCTTACAAGATGTATTATACAGTATACCTGAAAATGCTAACCAAAC--------TGCACCAAAAATGCATTTCCAATATTCTTTTATATTTTGCAAAGACACTTGTACAGGGAAGTTTTTCATCATGAATGACACAGTAACACCCCAGAG--GATGGAGTCAACATAAAGAA-AAGTACACAAATAATCACA-CACACCTTGTACTTCAGACTCAGTATTTCCC--ATAAAAAGTGGCTCAGAAAAATGTCCAACTCCCTGAATATTG-TCTAGTTTCAAAGATCTGGTTAAATATATTTGAAGTGGGTTATCCATGTAAATCCGTTCTGTTTGTTAT-------ACACATACAAAAGTAAAATTTTCACA----ATTTTGGCAAATTATAACCA
>gene=chr10_483441-484441; species=calJac
CTACCACTAAGCACAAAACAGCTGGGAGTAAAAAATTTTTATGATATTG--ATTTATGATTGTACACAACTGCCCCATGTGATATTACTAGGACTCCTTATGAAAATTTACAAACTGTGTTTTATGGTTAACATAAAAATGCTAATCAAATGCAAATATTTCACAAAA---ACATTTCAAAT-TACTTTTATATTTTGCAAAGACATCTGCATAATAAGGTTTTTCATCACACATGACCCAGTAACATTTCCCAGTGGCTGGATTCAATATGAGAAATAAGCACACAAATAATTGCACCGCTTCTTCCATTTTAAACTCA---TTTCTCTTATATAAAGTGGTCAAGAAAAATACCTATTGCCTTAAATACTG-GCTAGTGCCAAAAATTTGGTTTAAAATTTTT--------TTAAACTTTTAAGTCCATTTTGTTAGTTACACAAAGAACGCATACAAATAAAA--TTTTTACCATAGGTTTTGGTATATTCTAACCA
>gene=chr10_483441-484441; species=canFam
CACCTACTACACACAAAATAGTTGTGAATAAAAATTTTTGATGGTGCTGGCATT--TGATTGTACAAAACTATCCCATATGATACCACCAGGACTCTTGATGACGGTGTACAAAGTGTATTATATGGCATACGAGTGATTTATAATCAAATGCAAACATTTAATCAAAAATACATTTCCAATATTCTTTTATATTTTGCAAAGATATCTATACAATACAGTTTTTCATCATGAAACAAAAAACAAAATATCTGAG--GATGGATTCAACATGTGAAA-AAGCA-ATGAATAATTTCATTGCTTCCTGCATTTTAAACTCATCATTTTTC--ATAAAAAGTAGCTCAGAAAAATGACTATCTCCTTGAATGGTG-TCTAGTTCCAAACACTTGG----------TTTAAGTGGGTTATCCTTGTAAGTCCATTCTGTTTGCTACAAAA-----ACATAGAAAATAAAACTTTTCACC---aacttgtacaactcgagacca
>gene=chr10_483441-484441; species=equCab
---CTACTGCATACAAAATAAATGTGAATAAAAATTTTTGATAGTGCTGGTGTTTATGATTGTACAAAGCTATCCCATGTGATCTCACTAGGGTTCCTGAAGACAGCA-ACAAAATGTATTATGTGGTGTAAATGAAAATGCTGGTCAAATGCATATGTTTCACTGAAATAACATTTCCAATATTCTTTTATATTTTGCAAAGACATCTGTACAAGAAAGTTTTTCACCACATATGACACAATAACATTTCTGAG--GATAGAGTCAACATGTGAAA-AAGCACACGAATAATCACATTGCTTCCTGCATTTTAAATTCAATATCTCTC--ATAAAAAGTGGCTGAGAAAAAGGGCCATCTCCCTGAATACTG-TCTAGTTCCAAAGATTTGGTTAAA-ATATTTTAAATGGGTTATCCTTGTAAGTCCATTGttttttttttaaag--AACACATACAAAATAAAATTTTTCACC---AATTTTGGCAAACTATATCCA
>gene=chr10_483441-484441; species=gorGor
CTACTGCTAAGCACAAAATAGCTGGGAGTAAAAAATTTTTATGATATTGACATTTATGATTGTACAAAACTGCCCCATGTGATATCACGAGGACTCCTGATGAAAATTTACAGAAGGTTTTTTATGGTTTATATAAAAATGCTAGTCAAATCCAAATATTTCACAAAAATGACATTTCAAATATTCTTTTGTATTTTGCAAAGACATCTGTACAATGAGGTTATTCATCACGCATGACCCAGTAACATTTCTCAGCGGTTGGATTCAATCCAAGAAATAAGCAAGCAAATAACCACACT-CTTCTTCCATTTCAAACTCACCATTTCTCTTA-AAAAAGTGGTCAAGAAAAATGCCTGTTGCCTTAAATAACC-GTTAGTGCCAAGAATTCGGTTTAAAATATTTCAAGTGGGTTATCCTTTCAAGTCCATTTTGTTAGTTACACAAAGAACACATACAAATAACATTTTTTTACCATAAGTTTTGGCAAATTATAACCA
>gene=chr10_483441-484441; species=panTro
CTACTGCTAAGCACAAAATAGCTGGGAGTAAAAAATTTTTATGATATTGACATTTATGATTGTATAAAACTGCCCCATGTGATATCACGAGGACTCCTGATGAAAATTTACAGAAGGTTTTTTATGGTTTATATAAAAATGCTAGTCAAATCCAAATATTTCACAAAAATAACATTTCAAATATTCTTTTGTATTTTGCAAAGACATCTGTACAATGAGGTTATTCATCACACAGGACCCAGTAACATTTATCAGCGGTTGGATTCAATACGAGAAATAAGCAAGCAAATAACCACACTGCTTCTTCCATTTCAAACTCATCGTTTCTCTTATAAAAAGTGGTCAAGAAAAATGCCTGTTGCCTTAAATAACCGGTTAGTGCCAAGAATTCGGTTTAAAATATTTCAAGTGGGTTATCCTTTTAAGTCCATTTTGTTAGTTACACAAAGAACACATACAAATAACATTTTTTTACCGTAAGTTTTGGCAAATTATAACCA
>gene=chr10_483441-484441; species=papHam
CTATCGCTAAGCACTAAATAACTGGGAGTAAAAAATTTTTATGATATTGACATTTATGATTTTAC-AAACTGCCCCATGTGATATCAAGAGGACTCCTGATGAAAATTTACAAAGGATGTTTTATGGTTTATATAAAAATGCAAGTCAAATCCAAATATTTCACAAAAATAACATTTCAAAT-TTCTTTTATATTTTGC--AGACATCTGTTCAATGAGGTTATTCATCACGCATGACCCAGTAACATTTCTCAGCAGTTAGATTCAATACGAGAAAT----AAGCAAATAACTGCACTGCTTCTTCCATTTCAAAGTCA---TTTCTCTTATAAAAAGTGGTCAAGAAAAATGCCTGTTGCCTTAAATACTG-GTTAGTGCCAAAAATTTGGTTTAAAATATTTCAAGTGGGTTATCCTTTTAAGTCCATGTTGTTAGTTACACAAAGAACACATACAA-------TTTTTTACCATAAGTTTTGGCAAATTATAACCA
>gene=chr10_483441-484441; species=ponAbe
CTACTGCTAAGCACAAAATAGCTGGGAGTAAAAAATTTTTATGATATTGACATTTATGATTGTACAAAACTGCCCCATGTGATATCACGAGGGCTCCTGATGAAAATTTACAAAAGGTGTTTTATGGTTTATATAAAAATGCTAGTCAAATCCAACTATTTCACAAAAATAACATTTCAAAT----------------------------------------------------------------------------------------------------------------------------------------------------------------------------------------------------------------CGG-TTAAAATATTTCAAGTGGGTTATCCTTTAAAGTCCATTGTGTTAGTTACACAAAGGACCCATACAAATAAAATTTTTTTACCTTAAGCTTTGGCAATTTATAACCA
>gene=chr10_483441-484441; species=rheMac
CTACCACTAAGCACAAAATAGCTGGGAGTAAAAAATTTTTATGATATTGACATTTATGATTGTACAAAATTGCCCCATGTGATATCACGAGGACTCCTGATGAAAATTTACAAAGGATGCTTTATGGTTTATATAAAAATGCTAGTCAAATCCAAATACTTCACAAAAATAACATTTCAAATATTCTTTTATATTTTGC--AGACATCTGTACAATGAGGTTATTCATCACACATGACCCAGTAACATTTCTCAGCAGTTGGATTCAATACGAGAAAT----AAGCAAATAACCGCACTGCTTCTTCCATTTCAAAGTCATCATTTCTCTTATAAAAAGTGGTCAAGAAAAATGCCTGTTGCCTTAAATACTG-GTTAGTGCCAAAAATGTGGTTTAAAATATTTCAAGTGGGTTATCTTTTTAAGTCCATGTTGTTAGT------------------------------------------------------------
>gene=chr10_695252-696252; species=hg19
ATGCACTGCAGGGTGTGTCCCCTTGACCTTCACGAATTTTCAGGTAGTAAGAAAGCAATTTTTCTTATTGGAAAGGAGAAAACTAAGTGACTGTAAAATAATATAATTTCCTTAAAGCAAAACAACAGAGAACCAACTTTTCCTTTTTTCACATTACCCAATAATTCTAAGACTCAGGGTTTTGTCACGTTACAGCAAATGCCATTCATTGGGGGAAGTCGGAAGTCAGAACAGTGTGTGCTATTCAAATTCTCGATGAATAATTAACTCAAATGTGTTCAGAGTGCTATAAAATGAAATTAATTTATTTTTAGTTTAACCCAAAATCCCCAATCACTTGCCAAATGATCCTCTATGTATCCTACATAAAAGACAGGGTCTTTCTGGCAGAAAACCATTGAAGTTTTTATTTGCAGTAAGAGAAGCATGCCTTATTATCAAACAGGTGCATGGTCCCCTTGTGGGGGGGTGCCCGTCACCTGCGTCCCCGTGCGTCACGG
>gene=chr10_695252-696252; species=bosTau
ATGCACTTACAAGTTTGTTACATTTATATTTGCTAATTTTCAGATAGTAGAGAAATAATTCTTCATTTTGGAAAGAAGAAAATTAAATAAATGTAAAATAATGTAACTCCCTTAAAGCAAAACACCAGAGAACCAACCTTTTCTTTTCTCACATTATGCAACAATGCTCAGGGTTAGAGTTTCTCCGTGTCAGAGCAAATGTCACAAATTGAGG-------GAAGCCAGAACACAGCGTACTATCCGAATTCTCCTTGAATAATTAAGTCAGAAACA-TCAGAGGACTGTAAGATAAAATTAACTTACTTTTAAGTTAAGCCAAAATCCCAAATCACTTGCCAAATCATCCTC----TAGTATAAATGAAGAACAGGTTCTTTCTGGCAGAAAATCATTAAGC-----ATATGAAGTTAGAG----AAGCTCTCA-------------TAAGC---CCCTGAAGGGGACCTAGTGGCACCAACATTCTGGTGTGGCACTA
>gene=chr10_695252-696252; species=calJac
ATGCACCTCAGAGTGTGTTCTCTTTGCCTTCATTAATTTCCAGGTAGTAAGAAAGCAATTTTTCTTATTGGAAAGAAGAAAATTAAGTGACTGTAAAA-AATATAATTTCCTCAAAGCAAAACAACAGAGAACCAACTTTTCCTTTTTTCACATTACCCAA---------------------------------------------------------------------------------------------------------------------------------------------------------------------------------------------------------------------------------------------------------------------------------------------------------------------------------------------------
>gene=chr10_695252-696252; species=canFam
----------------------------------------------GTAAGGAAATGATTTTCTTATTGAAAAAGAAGAGAAC----TAAGTGTAAAACGTTGTAAGTCCCTTAAAGCAAAACGCC--AGCACCGA-CTTTCCTTTTCTCACATCTCCCAATAATTTTCCGATTTGGGGTTTTGTCATGGTCTACCCAATGCCACGCATTGTGGGAAGTCGGAATGCGGCA---GGCGTGTTGCCTGGGTT-TTCCTGACTACTGCC-------CCACGCTGAGTGCCAGAAGGGGACCCTGACTCC----CA-TTTAACCCAAAATCTCAAGTCACCTGCCAAGGGACACCC----TGTTTTAGATCAACTATTGGTTCTTTCCGGCAGAAAA----------------------------------------------------------------------------------------------------------
>gene=chr10_695252-696252; species=equCab
ATGCACTTCTTAGCGTGTTACTTTTATTTTTATTAATTTTCAGATAATAAGGAAACAATTTTTCTTATTAGAAAAGGAGG-------AAATTAAATAA---TGTAACTCCCTTAAAGCAAAACACCAGAGAACCA-cccTTCCCTTTGTCATATTACCCAATTATTCTCAGACTTAAAGTTCTGTCACATTATAGCAAATGCCATGAATCGAGGGAAGTCAAAAGTCAGAATATAGCGTGTTATTCGAATTCTCAATAATTAACTTA-------ATGTTCAGAATGCT--AAGATGAAATTAATTTATTTTTAGTTTAAACCAAAATCTCAATTCACTTGCCAAATGATCCTCTACTTATTTTAAATAAAGAACAGGTTCTTTCTGGTAGAAAATCATTAAAGGTGTTATCCAAGGTAAGAGAAG-ATGCTCTTATATCAAACATGCTCACAGTTCCCTTATA-GGTACCATTTGTCACCAATATTCAAGTGGTT--TCA
>gene=chr10_695252-696252; species=gorGor
ATGCACTGCAGGGTGTGTCCCCTTGACCTTCACGAATTTTCAGGTAGTAAGAAAGCAATTTTTCTTATTGGAAAGGAGAAAACTAAGTGACTGTAAAATAATATAATTTCCTTAAAGCAAAACAACAGA-AACCAACTTTTCCTTTTTTCACATTACCCAATAATTCTAAGACTCAGGGTTTTGTCACGTTACAGCAAATGCCATTCATTGGGAGAAGTCGGAAGTCAGAACAGTGTGTGCTATTCAAATTCTCAATGAATAATTAACTCAAATGTGTTCAGAGTGCTATAAAATGAAATTAATTTATTTTTAGTTTAACCCAAAATCCCCAATCACTTGCCAAATGATCCTCTATGTATCCTACATAAAAGACAGGGTCTTTCTGGCAGAAAACCATTGAAGTTTTTATTTGCAGTAAGAGAAGCATGCCTTATTATCAAACAGGTGCATGGTCCCCTTGGGGGGGGGCACCCGTCACCTGCGTCCCCGTGCGTCACGG
>gene=chr10_695252-696252; species=panTro
ATGCACTGCAGGGTGTGTCCCCTTGACCTTCAGGAATTTTCAGGTAGTAAGAAAGCAATTTTTCTTATTGGAAAGGAGAAAACTAAATGACTGTAAAATAATATAATTTCCTTAAAGCAAAACAACAGAGAACCAACTTTTCCTTTTTTCACATTACCCAATAATTCTAAGACTCAGGGTTTTGTCACGTTACAGCAAATGCCATTCATTGGGGGAAGTCGGAAGTCAGAACAGTGTGTGCTATTCAAATTCTCAATGAATAATTAACTCAAATGTGTTCAGTGTGCTATAAAATGAAATTAATTTATTTTTAGTCTAACCCAAAATCCCCAATCACTTGCCAAATGATCCTCTATGTATCCTACATAAAAGACAGGGTCTTTCTGGCAGAAAACCATTGAAGTTTTTATTTGCAGTAAGAGAAGCATGCCTTATTATCAAACAGGTGCATGGGTCCCTTTGCGGGGGGTGCCCGTCACCTGCGT-CCCGTGCGTCACGG
>gene=chr10_695252-696252; species=papHam
ATGCACTGCAGCCTGTGTCCCCTTGACCTTCACGAATTTTCAGGTAGTAAGAAAGCAATTTTTCTTATTGGAAAGGAGAAAACTAAGTGGCTGCAAAATAATATAATTTCCTTAAAGCAAAACAACAGAGAACCAACTTTGACTTTTTTCACATTACCCAGTAATTCTAAGACTCAGGGTTTTGTCATGTTACAGCAAATGCCGTTCATTGGGGGAAATTGGAAGTCAGAACAGTGTGTGCTATTCAAATTCTCAATGAATAATTAACTCAAATGGGTTCAGAGTGCTATAAAATGAAATTAATTTGTTTTTAGTTTAACCCCAAATCCCCAATCCCTTGCCAAATGATCCTCTATGTATCCTACATAAAGGACAGGGTCTTTCTGGCAGAAATCCATTAAAAGATTTATTTGCAGTAAGAGAAGCATGCCTTATTATCAAACAGGTGCATGGCCCCCTTGGCGGGGGGCACCCATCACCCGCATCCCCGTGTGTCACGG
>gene=chr10_695252-696252; species=ponAbe
ATGCACTGCAGGATGTGTCCCCTTGACCTTCACGAATTTTCAGGTAGTAAGAAAGCAATTTTTCTTATTGGAAAGGAGAAAACTAAGTGACTGTAAAATAATATAATTTCCTTAAAGCAAAACAACAGAGAACCAACTTTTCCTTTTTTCACATTACCCAATAATTCTAAGACTCAGGGTTTTGTCACGTTATAGCAAATGCCATTCATTGGGGGAAGTCAGAAGTCAGAACACTGTGTGCTACTCAA---------GAATAATTAACTCAAATGTGTTCAGAGTGCTATAAAATGAAATTAATTTATTTTTAGTTTAACCCAAAATCCCCAATCACTTGCCAAATGATCCTCTATGTATCCTACATAAAGGAGAGGGTCTTTCTGGCAGAAAACCATTGAAGTTTTTATTTGCAGTAAGAGAAGCATGCCTTATTATCAAACAGGTGCACGGTCCCCTTGCAGGGGGACGCCCGTCACCCGCGTCCCCGTGCGTCACGG
>gene=chr10_695252-696252; species=rheMac
--------------------------------------------------------------------------------------------------------------------------------------------------------------------------------------------------------------------------------------------------------------------------------------------------------------------------------------------------------------------------------------------------------------------------------------------------------------------------------------------------------------------
>gene=chr10_855252-856252; species=hg19
TTCTTTCTCATGCACTTATGGGAACAGACAAAAAACTATGTTTAGAAAAGATGCATTATTGAAGaaattttaatttaaaaaaaatCAAAAGAAAAATTGAACAGTGCCTAAATCTTTATTTTCATAACCTACATTTTTTTTCAAATTAGACAGTTTTACACTGAATGACACAAAAGGAAACTTAAATTACCAATAGTTTACATGTAAGCTTGATTCCAGTCTTAATGAAGCAGAACAAAAACGAAACCCTCGAGGAGCGACCACATGACCCCCGCGCTGTGAGCTGCTGGCGGCCAGCGCCCTCGCCTCGATTGTCTGCAGCCCTGTAGTGGGCCGCGAGGCACGCAAGCCGCAACTACAGCTCGCCAGCGGGGCACACAGACAGGCATGCACCACCACTACCCGTCGCCCGGATACACTGAACTGGTTTTGAAGCCTGAACTGCAGAGATCCTAATATAGCAACGCAGGACGTTTACGGCCACCCGCCAGTGACAGCCG
>gene=chr10_855252-856252; species=bosTau
TTCATTCTCACACACACATGGA-TCAGACAAAATATTATTTTTTAAAAAGTTCCATTCTT---GAAATTATAATTTTAAAAAAGTCAAAAGAAAACCCAAACAGTGCCTAAATCTTTATTTTCATAACCTACA--TTTTTTCAAATTAGACAGTTTTACACTGAATGACACAAAAGGAAACTTAAATTACCAATAGTTTACACATAAGCTTGATTCCAGTCTTAATAAAGTAGAACAGAAAC--AGCCCTGGCGAGGCGTCCGTGCCCC-TGCCCTCTGCAAGCTGGCA-CCACGGCTGTCCTTCC--CCATCGTCCGCTGCTC-----CAGACCTGGATGCAGAC----TCCAGCCACGCCTCCCCGAGGCCA-----------------AAGCCCCAGTGCAGACTCCAGGC--------------------------ACCATGGTGGCCCTA-CGTGGCAACATGACATATTTCTTGCCA--CACTAGCGACCACCA
>gene=chr10_855252-856252; species=calJac
TTCTTTCTTATACACTTATGGGAACAGACAAAAAACTATGTTTAGAAAAGATGCATTCTTGAAGAAATTTTAATTAAAAAAAAATCAAAAGAAAAATTGAACAGTGCCTAAATCTTTATTTTCATAACCTACATTTTTTTTCAAATTAGACAGTTTTACACTGAAAGACACAAAAGGAAACTTAAATTACCAATAGTTTACATGTAAGCTTGATTCCAGTCTTAAAGAAACAGAACAAAAACAAAACCCTCAAAGAGTGTCCACGCGGCCTCTGCGCTGTGAGCTGCCGGCGGCCAGCGCCCTTGCCTGGATTGTCTGCAGCCCTGTAGTGGGCCGTGAGGCATGCAAGCCGCAGCTACAGCTCACCAGCGGGGCACGCTGACAGGCATGCACCA-CACTACCCATCGCCCAGGTACACTGAACTGGTTTT-AAGCCTGAACTGCAGAGATCCTGACACAACAATGCAAGACGTTTACTGCCA-GTGCCAGCGACAGCCA
>gene=chr10_855252-856252; species=canFam
TCCATTCTCATACACTGATGGGAAGAGACAGAATTTTTTTTTTTTTAAAGATGTATTCTTGAAGAATGTTTAATT--AAAAAAGTCAAAAGAAAAATTGAACAGTGCCTAAATCTTTATTTTCATAACCTACATTTTTTTTCAAATTAGACAGTTTTACACTGAATGACACAAAAGGAAACTTAAATTATCAATAGTTTACACGTAAGCTTGATTCCAGTCTCAATG---AAGAACAAAAACAAGGCCCTGAGAAAGCTTCCGTATTCCATCCCGCCCGCGGACTGGCGGCTGCTGGCTTGCTTCCTCGGATTGTCTGCTGCACGGTGCCAGGCCGCGAAGCGGCC----CCCCGCCGCAGCTCACCG------------------------------------GCCGCCCGGACCTACTGAACCAGCTTTCCAACGTGAACTGC-GTGACCCTGACACAGCAACGCGAAACGTCTTCTGCTGCCCGCTAGTGACAATCA
>gene=chr10_855252-856252; species=equCab
TTCACTCTCATACACTGATGGGAAGAGACAAAAAACTATTTTTAAAAAAGATGCATTCTTGAAGAAATTTTAATT--AAAAAAATCAAAAGAAAAATTGAACAGTGCCTAAATCTTTATTTTCATAACCTACATTTTTTTTCAAATTAGACAGTTTTACACTGAATGACACAAAAGGAAACTTAAATTACCAATAGTTTACATGTAAGCTTGATTCCAGTCTTAATGAATTAGAACAAAAACAAAACCTTAAGAAAGCTTCCACATTACATTGCGTGTGTGAATTGGCAGCTGTTGGCTTCCTTCCTTCGATTGTCTGCTGCTTGGTAAGAGGCCTTGAAGTAGAC----CCTAACTAGAGCACACTGACGGCTGGTAAAGACAGGCACGCACCTTCCTCACCTGCCGCCCCAG-AAACTGAGCCAGTTTTTAAATGTAAACTGCAGCGGTCCTAACGCAGCAACATAAAACATCTTTTGCCACCTGCTAATGACAACCA
>gene=chr10_855252-856252; species=gorGor
TTCTTTTTCATGCACTTATGGGAACAGGCAAAAAACTATGTTTAGAAAAGATGCATTATTGAAGaaattttaatttaaaaaaaatCAAAAGAAAAATTGAACAGTGCCTAAATCTTTATTTTCATAACCTACATTTTTTTTCAAATTAGACAGTTTTACACTGAATGACACAAAAGGAAACTTAAATTACCAATAGTTTACATGTAAGCTTGATTCCAGTCTTAATGAAGCAGAACAAAAACGAAACCCTCGAGGAGTGACCACATGACCCCCGCGCTGTGAGCTGCTGGCGGCCAGCGCCCTCGCCTCGATTGTCTGCAGCCCTGTAGTGGGCTGCGAGGCACGCAAGCCGCAACTACAGCTCGCCAGCGGGGCACGCAGACAGGCATGCACCACCACTACCCGTCGCCCGGATACACTGAACTGGTTTTGAAGCCTGAACTGCAGAGATCCTAATACAGCAACGCAGGACGTTTACGGCCACCCGCCAGTGACAGCCG
>gene=chr10_855252-856252; species=panTro
TTCTTTCTCATGCACTTATGGGAACAGACAAAAAACTATGTTTAGAAAAGATGCATTATTGAAGaaattttaatttaaaaaaaatcaaaagaaaaatttaaCAGTGCCTAAATCTTTATTTTCATAACCTACATTTTTTTTCAAATTAGACAGTTTTACACTGAATGACACAAAAGGAAACTTAAATTACCAATAGTTTACATGTAAGCTTGATTCCAGTCTTAATGAAGCAGAACAAAAACGAAACCCTCGAGGAGCGACCACATGACCCCCGCGCTGTGAGCTGCTGGCGGCCAGCGCCCTCGCCTCGATTGTCTGCAGCCCTGTAGTGGGCCGCGAGGCACGCAAGCCGCAACTACAGCTCGCCAGCAGGGCACACAGACAGGCATGCACCACCACTACCCGTCGCCCGGATACACTGAACTGGTTTTGAAGCCTGAACTGCAGAGATCCTAATACAGCAACGCAGGACGTTTACGGCCACCCGCCAGTGACAGCCG
>gene=chr10_855252-856252; species=papHam
TTCTTTCTCATACACTTATGGGAACAGACAAAAAACTATGTTTAGAAAAGATGCATTCTTGAAGaaattttaatttaaaaaaaatCAAAAGAAAAATTGAACAGTGCCTAAATCTTTATTTTCATAACCTACATTTTTTTTCAAATTAGACAGTTTTACACTGAATGACACCAAAGGAAACTTAAATTACCAATAGTTTACATGTAAGCTTGATTCCAGTCTTAATGAAGCAGAACAAAAAGGAAACCCTCAAGGAGCGTCCACGTGGCCCC--CACTGTGGACTGCCGGCAGCCAGTGCCCTCGCCTCGATTGTCTGCAGCCCGGTAGTGGGCCGCGAGGCACGCAAGTCACAACTACAGCTCGCCAGCGGGGCACGCAGACAGGCATGCACCACCGCTACCCGTCGCCCGGATACACTGAACTGGTTGTTAAGCCTGAACTGCAGAGATCCTAATACAGCAACGCAGGACGTTTACTGCCACCCGCCAGTGACAGCCG
>gene=chr10_855252-856252; species=ponAbe
TTCTTTCTCATGCACTTATGGGAACAGACAAAAAACTATGTTTAGAAAAGATGCATTATTGAAGAAATTTTAATTTTAAAAAAA-CAAAAGAAAAATTGAACAGTGCCTAAATCTTTATTTTCATAACCTACATTTTTTTTCAAATTAGACAGTTTTACACTGAATGACACAAAAGGAAACTTAAATTACCAATAGTTTACATGTAAGCTTGATTCCAGTCTTAATGAAGCAGAACAAAAACGAAACCCTCGAGGAGCGACCACATGACCTCCCCGCTGTGAGCTGCAGGCGGCCAGCGCCCTCGCCTCGATTGTCTGCAGCCCTGTAGTGGGCTGCGAGGCACGCAAGCCGCAACTACAGCTCGCCAGCGGGGCACGCAGACAGGCATGCACCACCACTACCCGTTGCCCGGATACACTGAACTGGTTTTTAAGCCTGAACTGCAGAGATCCTAATACAGCAACGCAGGACATTTACTGCCACCCGCCAGTGACAGCTG
>gene=chr10_855252-856252; species=rheMac
TTCTTTCTCATACACTTATGGGAACAGACAAAAAACTATGTTTAGAAAAGATGCATTCTTGAAGaaattttaatttaaaaaaaatCAAAAGAAAAATTGAACAGTGCCTAAATCTTTATTTTCATAACCTACATTTTTTTTCAAATTAGACAGTTTTACACTGAATGACACCAAAGGAAACTTAAATTACCAATAGTTTACATGTAAGCTTGATTCCAGTCTTAATGAAGCAGAACAAAAACGAAACCCTCAAGGAGCGTCCACGCGGCCCCCACACTGTGAACTGCCGGCAGCCAGTGCCCTCGCCTCGATTGTCTGCAGCCCGGTAGTGGGCCGCGAGGCACGCAAGTCACAACTACAGCTCGCCAGCGGGGCACGCAGACAGGCATGCACCACCACTACCCGTCGCCCGGATACACTGAACTGGTCGTTAAGCCTGAACTGCAGAGATCCTAATACAGCAACGCAGGACGTTTACTGCCACCCGCCAGTGACAGCCG
>gene=chr10_979034-980034; species=hg19
cccagccTGTGCTTATAATTTTTCGTACTCAGCGTTCAAATGCTGACAATTCTGCATTTTGGAAGAAAGCCTCTCCGGCTTCCCATAGTGGGTAGACTGTTGACATCAAGGTTGGGTGCCTTCTTTGTGAAACCTTGTTGCATCCTAGCTTTAAGGGAATTTGCAAGTTAAATAATTATATTCATAGTAATGTTTTTAAAGAACATTTAACGACATAAGACACATTTCCTTTAATATTAAAAGCATGTACATATTTCAGAAAACTTGCTTACCTGGACAACCTGCCCTGACCAGTAGGCCATAGTGTCCTTGCTTAGGTGCCTGGTTCCTTTACCTCCACGGATAACCTACAGGAGCTTACTCTTGGTTCATAACATTGCTAGGGCCATTGATGTGGTATAAGTCTAGGAATTCTGCCCCAAAATTGGTAGGTTAAACttttttttttttttgagactgactctccctctgtcaccccggctggagtgccgtggcataat
>gene=chr10_979034-980034; species=bosTau
--------------------------------------------------------------------------------------------------------------GCTG---ACTTTCTTTGGGATACGTTGTCACACCCC--TTCTGAGAA-ACTTGCCATTTCACTAGTGCTACTCGTGGCAATGTCCCTAA----GA--TAATCATGTAAGACAGAGTTCCTCTAAGATTCAAAGCAAATACATATTTCAGAGAATTCACTTTCCAAGAGAACCTGTT-----GCCTACGTTGCGGAGCCCTT-CTGAGGAACCTC-------------TACATGGGACCTCACAGACTGGGGCCCAG----AAGTCATCCCCAGGCGCGGTGATGTGGTCCAAACCCGGGAACCCT---CCGAAGTTGGCAAGTTAGATCTCCATTTTGT----------TGTCTGCGTCTGGCA--------------------------
>gene=chr10_979034-980034; species=calJac
cccagccagtgcttataatttttcctactcagtgttcaaatgctgacAATTCTGCGTTTTGGAAGAAAGCCTCTACGATTTCCCGTAGTTGGTAGACTATTGCCGTCAAGGTTGGGTGCCTTCTTTGTGAAACCTTGTTGCATCCTAGCTTTAAGGCAATTTGCAAGTTAAATAACTATATCCATTGCAATGTTTTTAAAGAACATTTAACCACATAAGACTGATTTCCTTTAATATTAAAAGTAGGTACATACTTCAGAAAACTTGCTTACCTGGACAAGCTGCCCTGCCCAGTAG-CCATAATGTACCTGCTTAGGTGCCTGGTTCCTTTACCTCCACAGGTAACCTGCAGGAGCTTACTCTTGGTCCATAACATTGCTAGGCCCATTGATGTGGTATAAGTCTAGGAATTCTGCCCAAAAATTGGTAGGTT------------------------------------------------------------------
>gene=chr10_979034-980034; species=canFam
---------------------------------------------------------------------------------------------------TTGGCGTCAGAGCTGGGTGCCCCCTTTGTGATTCGTTGTCACGTTCTAGCTCTAGGAG-CCCTGCAGGTTAAATCAGGATGTTCACAGCAGTGACTTTA-----AC--GGGTT----------------------TATGGAAAGC-------------------CTCAGTTCCCCAGAGGACGGGTG-----GGGCGTGTTG-GGACCCCTT-CTCAGGTGCGCCGTATGCTTACCTGCACTT-------------ACCAGGCCCTGCCTCAAATCACCCCCA-GCCCAGTGATGTGGACCA---------------------------------------------------------------------------------------------------
>gene=chr10_979034-980034; species=equCab
------------------------------GGTATTCAAATGCCGACAGATCTGCGTTTTG---------------GACGTCCAGTGTTGGGAAGATTATTGCCATCAGTGTTGGATGCCACCTTTGTGATACGTTGTCACCTCCTAGCTCTAAGAA-ACTTGCAAGTTAGATAATGATTTTCATAGCAATGTCTTTA-----AA--TAGTCATGTGAGCCGGACATCCTCGAATGTTGAAAGCATGTACGTATTTCAGAAAACTCACTTTCCAAGAGAACCTGTT-----GAACGTGTCGCAGAGCCCTT-CTCAAGCGCCTCTTATGCTCACCTCCACCTGTAACCTCTCAGAGCCAGGCCCCACTCTAAATCGCCGCTAGGCCCAGAGATGTGGTCCGAGATCAGGAATCCT-------------------------------------------------------------------------------------
>gene=chr10_979034-980034; species=gorGor
-------------------------------------------------------------------------------------------------------------------------------------------------------------------------------------------------------------------------------ATTTCCTTTAATATTAAAAGCATGTACATATTTCAGAAAACTTGCTTACCTGGACAACCTGCCCTGCCCAGTAGGCCATAGTGTCCTTGCTTAGGTGCCTGGTTCCTTTACCTCCACGGATAACCTACAGGAGCTTACTCTTGGTTCATAACATTGCTAGGGCCATTGATGTGGTATAAGTCTAGGAATTCTGCCCCAAAATTGGTAGGTTAAACttttttttttttttgagactgactctccctctgtcaccccggctggagtgccgtggcataat
>gene=chr10_979034-980034; species=panTro
CCCAGCCTGTGCTTATAATTTTTCGTACTCAGCGTTCAAATGCTGACAATTCTGCATTTTGGAAGAAAGCCTCTCCGGCTTCCCATAGTGGGCAGACTGTTGACATCAAGGTTGTATGCCTTCTTTGTGAAACCTTGTTGCATCCTAGCTTTAAGGGAATTTGCAAGTTAAATAATTATATTCATAGTAATGTTTTTAAAGAACATTTAACGACATAAGACACATTTCCTTTAATATTAAAAGCATGTACATATTTCAGAAAACTTGCTTACCTGGACAACCTGCCCTGCCCAGTAGGCCATAGTGTCCTTGCTTAGGTGCCTGGTTCCTTTACCTCCACGGATAACCTACAGGAGCTTACTCTTGGTTCATAACATTGCTAGGGCCATTGATGTGGTATAAGTCTAGGAATTCTGCCCCAAAATTGGTAGGTTAAACttttttttttttttgagactgactctccctctgtcaccccggctggagtgccgtggcataat
>gene=chr10_979034-980034; species=papHam
cccagccTGTGCTTATAATTTTTCCTACTCAGTGTTCAAATGCTGACAATTCTACATTTTGGAAGAAAGCCTCTCCGACTTCCCATAGTGGGTAGACTATTGACATCAAGGTTGGTTGCCTTCTTTGTGAAACCTTGTTGCATCCTAGCTGTAAGGAAATTTGCAAGTTAAATAATTATACTCATGGCAATATTTTTAAAGAACATTTAACCACATAAGACAGATTTCCTTTAATATTAAAAGCATGTACATATTTCAGAAAACTTGCTTACCTGGACAACGTGCCCTGCCCAGTAGGCGATAGTGTCCTTGCTTAGGTGTGTGGTTGCTTTACCTCCACGGATAACCTACAGGAGCTTGCTCTTGATTCCTAACATTGCTAGGCCCATTGATGTGGTATAAGTCTAGGAATTCTGCCCCAAAATTGGTAGGTTAAACtttttttttttt--gagactgactcttcctcagtcacccaggctggagtgcagtggcacaat
>gene=chr10_979034-980034; species=ponAbe
cccagccTGTGCTTATAATTTTTCGTACTCAGCGTTCAAATGCTGACAATTCTACATTTTGGAAGAAAGTCTCTCCGACTTCCCATAGTGGGTAGACTGTTGACATCAAGGTTGGGTGCCTTCTTTGTGAAACCTTGTTGCATCCTAGCTTTAAGGGAATTTGCAAGTTAAATAATTATATTCATAGCAATGTTTTTAAAGAACATTTAACGACATAAGACAGATTTCCTTTAATATTAAAGGCATGTACATATTTCAGAAAACTTGCTTACCTGGACAACCTGCCCTGCCCAGTAGCCCATAGTGTCCTTGCTTAGGTGCCTGGTTCCTTTACCTCCACGGATAACCTACAGGAGCTTACTCTTGGTTCATAACATTGCTAGGGCCATTGATGTGGTATAAGTCTAGGAATTCTGCCCCAAAATTGGTAGGTTAAACttttttttttttt-gagactgactctccctctgtcaccccggctggagtgcagtggcataat
>gene=chr10_979034-980034; species=rheMac
cccagccTGTGCTTATAATTTTTCCTACTCAGTGTTCAAATGCTGACAATTCTACATTTTGGAAGAAAGCCTTTCCGACTTCCCATAGTGGGTAGACTATTGACATCAAGGTTGGTTGCCTTCTTTGTGAAACCTTGTTGCATCCTAGCTGTAAGGAAATTTGCAAGTTAAATAATTATACTCATAGCAATGTTTTTAAAGAACATTTAACCACATAAGACAGATTTCCTTTAATATTAAAAGCATGTACATATTTCAGAAAACTTGCTTACTTGGACAACGTGCCCTGCCCAGTAGGCGATAGTGTCCTTGCTTAGGTGTGTGGTTGCTTTACCTCCACGGATAACCTACAGGAGCTTGCTCTTGATTCCTAACATTGCTAGGCCCATTGATGTGGTATAAGTCTAGGAATTCTGCCCCAAAATTGGTAGGTTAAACttttttttttt---gagactgactcttcctcagtcacccaggctggagtgcagtggcacaat
>gene=chr10_1045438-1046438; species=hg19
TCATCTGAGCTCTTGGGATGCATAAGAACAGGTCGCATGTCTCTGATATAATTCAGGGGAGGCAGCCAGCTGCCAGTGTGGATTTCTGCATTTTCTTAACATAAAATGAAATTATCTTTGTGTCATTTCTAACTCTGTTATCAGAAATGGCATATATACAGTTTAAAAGCGTGAAGCAggctgggcacagtgattcacgcctgtaatcccaacactttgggaggccaaggcaggcagctaacctgaggtcagaagttcgagattggcctggccaacatggcgaaaccccatctctactaaaaatacaaaaattagctggacgtggtggtgggtgcctgtaatcccagctacttggaaggctgaggctggagaatcgcttgaacccagaagacaggggttgcagtgagccgagattgtgccattgcactccagcctgggcgacaggagcgaaactctgtctcaaaaaaaataaataaatacaaagcaagaaGCAATGTTTC
>gene=chr10_1045438-1046438; species=bosTau
--------------------------------------------------------------------------------------------------------------------------------------------------------------------------------------------------------------------------------------------------------------------------------------------------------------------------------------------------------------------------------------------------------------------------------------------------------------------------------------------------------------------
>gene=chr10_1045438-1046438; species=calJac
TCATCTGAGCTCTGGGGATGCATAAGAACAGGTCACATGTCCCTGAAATAATTCAGGGGAAGCAGCCATCTGTCAGTGTGGATTTCTGCATTTTGTTAAT-------------ATCTTTGTGTCATTTCTAACTCTGTTACCAGAAATGGCATGAATACAGTTTAAAAGCATGAAGCAGGCGgggcacagtggctcatacctgtcatctcagcactttgggaggctgaggcaggtggatctcctgaggtcaggattttgagaccagcctggccaacatagtgaaaccctgtctctacaaaaaatac----attagccagatgtcgcgg---gtgcttgtaattccagccagtcaggaggctgaggcggaagaatcacttgaacctgggaggcggaggttgcagtgagaaaagattgcaccattgagctctagcctgggcagtagggatgaaactctgtctcaaaaaaaaaTAATAAT----AAGCACGAAGCAGTGTTTT
>gene=chr10_1045438-1046438; species=canFam
TCCCCTGAGCTTCTCGGCTGCCCGAGGGCGGTTCTTGGT--TCTGATAGAACTCA-GGGAGGCGGCCAGTGGCCCAAGTGGATGTCTGCGCTGTGCTGACTTCCAAAGAAACAGTCTCCTTGGTGTTTCTGACCCTGTCACGAGAAACGAC--ATTTATTATTTTAGAGGGTGGAGCAG---------------------------------------------------------------------------------------------------------------------------------------------------------------------------------------------------------------------------------------------------------------------------------------------------------------------------------
>gene=chr10_1045438-1046438; species=equCab
TCATTTGAGCTTTAAGGTTGCATGAGGGCAGTCCTTGTTTCTCTGATAGAATTCAGGGGAAGTATCCAGCTACCAGTATGCCTTTCTGTGTTATGTTAACTTCTGATGAAATAATCTCCTTGTCATTTCTGACTCTGTCATTAGAAAT---------------------------------------------------------------------------------------------------------------------------------------------------------------------------------------------------------------------------------------------------------------------------------------------------------------------------------------------AAGTGGGAAGCAATGTTTC
>gene=chr10_1045438-1046438; species=gorGor
--------------------------------------------------------------------------------------------------------------------------------------------------------------------------------------------------------------------------------------------------------------------------------------------------------------------------------------------------------------------------------------------------------------------------------------------------------------------------------------------------------------------
>gene=chr10_1045438-1046438; species=panTro
TCGTCTGAGCTCTGGGGATGCATAAGAACAGGTCGCATGTCTCTGATATAATTCAGGGGAGGCAGCCAGCTGCCAGTGTGGATTTCTGCATTTTGTTAACATCAAATGAAATTATCTTTGTGTCATTTCTAACTCTGTTATCAGAAATGGCATATATACAGTTTAAAAGCGTGAAGCAggctgggcacagtggttcacgcctgtaatcccaacactttgggaggccaaggcaggcagctaacctgaggtcagaagttcgagattggcctggccaacatggcgaaaccccatctctactaaaaatacaaaaattagctggacgtggtggtgggtgcctgtaatcccagctacttggaaggctgaggctggagaatcgcttgaacccggaaggcaggggttgcagtgagccgagattgtgccattgcactccagcctgggcgacaggagcgaaactctgtctcaaaataaataaataaaTACAAAGCAAGAAGCAATGTTTC
>gene=chr10_1045438-1046438; species=papHam
TCGTCTGAGCTCTGGGGATACATAAGAACAGGTCACATGTCTCTGATATAATTCAGGGGAGGCAGCCAGCTGCTAGTGTGGATTTCTGCATTTTGTTAACATAAAATGAAATTCTCTTTGTGTCATTTCTAACTCTGTTATCAGAAATGGCATATATACAGTTTAAAAGCATGAAGCAggctgggcacggtggttcacgcctgtaatcccaacactttaggaggccaaggcaggtggataacctgaggtcagaatttcaagatcggcctggccaacatggcgaaaccccgtctctactaaaaatacaaaaattagctgggcgtggtggcacacgcctgtagtcccagctactcaggaggctgaggaaggagaatcacttgaacc-----------ggttgcagtgagccgagattgtgccattgcactccagcctgggtgacaagagtgaaa--ctgtctcaaaaaaaataaataaataaaaaGCATGAAGCAATGTTTT
>gene=chr10_1045438-1046438; species=ponAbe
TCGTCTGAGCTC--GGGATGCACAAGAACAGGCCGCATGTCTCTGATACAATTCAGGGGAGGCAGCCAGCTGCCAGTGTGGATTTCTGTATTTTGTTAACATAAAATGAAATTATCTTTGTGTCATTTGTAACTCTGTTATCAGAAATGGCATATATACAGTTTAAAAGCATGAAGCAggctgggcacggtggttcgcgcctgtaatcccaacactttgggaggccaaggcgggcagctatcgtgaggtcagaagttcgagatcggcctggccaacatggcgaaaccccgtctctactaaaaatacaaaaattagctgagcgtggtggtgggcgcctgtaatcccagctacttggaaggctgaggctggagaatcgcttgaacccggaaggtggaggttgcagtgagccgagattgtgccattgcactccagcctgggcgacaggagcgaaactctgtctcaaaaaaaataaataaaTAC-AAGCAAGAAGCAATGTTTC
>gene=chr10_1045438-1046438; species=rheMac
TCGTCTGAGCTCTGGGGATGCATAGGAACAGGTCACATGTCTCTGATATAATTCAGGGGAGGCAGCCAGCTGCTAGTGTGGATTTCTGCATTTTGTTAACATAAAATGAAATTCTCTTTGTGTCATTTCTAACTCTGTTATCAGAAATGGCATATATACAGTTTAAAAGCATGAAGCAggccgggcacggtggttcacgcctgtaatcccaacactttggga--------------------------------------------------------------------------------------------------------------------------------------------------------------------------------------------------------------------------------------------------------------------------------------
>gene=chr10_1323303-1324303; species=hg19
GTCCAGCCTTGGTGAAAGACAATTTGCGTGATTTCTCAGCACGGTGCCAGCAGGGCTCAGGAGCAGCACCGAGGGGTGCACAGAGACTGTCACCCCAGAGTGCCCCAGCATCCTGCCCCTCAGGGACCGCAGGGCTGCATGGGGAGGATGTGGCACTAGGTTCCTGGGTGACTGCTCTCGCTACACTCCTAAGCCCAGGAAACTTCCATGAGAACTTTTTTTTCCGTTTAAAAAGCCAACCCCATCTCCTCCTCTATAATCCTTTTTTCTTTATTCTTTACATTTTAAATTGAGGGGCGCTTGACATTTATATGAAGCATATTTTTCAACTAACATTTTATAAAGGCAAATGTAAAAAGAGAAAAGCAAAAATTTAAAAAACTTTCCTTACTTTGGGTGGTGAACTAATTAAAATGTAGAGAGATTTGTAGTAAGCTGGTTAAATTTTCTCTCTTTGATATTTAACCAGCGTGATTTCCCATGACGGCTTCAGCAAGTCT
>gene=chr10_1323303-1324303; species=bosTau
---------------------------------------------------------------------------------------------------------------------------------------------------------------GCTTCTGAGTGCCCACCCTGTC-----CCTCTGAACCACCCGTCCTCCATCAAGACCTTCC-----TTTAAA-----------CAT---CTCCCCTACAGGTCTTTTTTCTTTATCC-------TTT----TAAGGGGTCCTTGACATTTATGTTAAGCGTATTTCTCAATTAACATTTTATAAAGGTGAATGTAGAAAGAAAAAAGCAAAGATTTCTTTAACTTTTCTTACTCTGGGTGGAAGTCTAATTAAGATGTACAGGGGTATTTAG----CCGGTTAAAATTTCTCTCTTTGGTATTTAACCAGTATCACTTCCTAGGGCGGCTTTGAGACGTCT
>gene=chr10_1323303-1324303; species=calJac
GTCCGGCCTCAATGAAAGACAATTTGAGTGATTTCTCAGCATGGTGCCAGCAGGGGTCAGGAGTGGCACTGATGGGTGCAC--AGACTGTCACCCCGGAGTGCCCC-----CCAGCCCTTCAGGGACCTCAGGGCTGCATGGGGAGGATGTGGCACTAGGTTCCTGGGTGACTGCTCTCGCTCCACTCCTAAGCCCAGGAAGCTTCCATGAGGACTTTCTTTTTCTTTTAAAAAGTCAACCACATCTCCTCCTCTATAATCCTTTTCTCTTTATACTTTTTGTTTTAAATTGAGGGGCGCCTGACATTTATATTGAGCATATTTTTCAAGTAACATTTTACAAAGGTGAATGTAAAAAGAGAAAAGCAAAAA-TTGAAAAAGTTTCCTTACTTTGGGTGGTGAACTAATTAAAATGTAG--AGATTTGTAGTGAGCTAGTTAAGTTTTCTCTCTTCAATATTTAACCAGTGTGATTTCCCATGATGGCTTCAGCAAGTCT
>gene=chr10_1323303-1324303; species=canFam
--------------------------------------------------------------------------------------------------------------------------------------------------------------------------------------------------------------------------------------------------------------------------------------------------------------------------------------------------------------------------------------------------------------------------------------------------------------------------------------------------------------------
>gene=chr10_1323303-1324303; species=equCab
GGCTCTGCTCAGTGAAAGACGAATTGAGCGACAGCTGGACAGGTTGCTCACGGGGCTGAGACGAGGCTCCG--TGGTACACGGCGG-TGTCACCCCTCAGTCCCCAGGCGCCCTGTCCT------CGGCCAGGGGC-TGTGGGA-GGGCT-----CTG-GTTTCGGGGTGACTGCCCTCCC-----CCTCTGGTC-AGGCATACTCCTTCAGGACTTTTT-----TTTTAG-----------CATCT-TTCCCCTATAATTCTTTTTTCTTTATTCTTT----TCT----TAAGTGGTCCTTGACGTTTATGTTAAGCGTATTTCTCAATTAACACTTTATAAAGTCTAATGTAAAAAGAAAAAAGCAAAGGTTTCCTTGACTTTTCTTACTTTGAGTGGTTTGCTAATAAAGCCGTAGAGAGAGATTTAGTTAGCTGGCTAAAATGTCTCTCTTTGATATTTAACCGGCCTTGCTTCCTCAGACTGCTTTGAAAAGTCT
>gene=chr10_1323303-1324303; species=gorGor
GTCCAGCCTTGGTGAAAGACAATTTGCGTGATTTCTCAGCACGGTGCCAGCAGGGCTCAGGAGCAGCACCGAGGGGTGCACAGAGACTGTCACCCCAGAGTGCCCCAGCATCCTGCCCCTCAGGGACCGCAGGGCTGCATGGGGAGGATGTGGCACTAGGTTCCTGGGTGACTGCTCTCGCTACACTCCTAAGCCCAGGAAACTTCCATGAGAACTTTTTTTTCCTTTTGAAAAGCCAACCCCATCTCCTCCTCTATAATCCTTTTCTCTTTATTCTTTACGTTTTAAATTGAGGGGCGCTTGACATTTATATGAAGCATATTTTTCAACTAACATTTTATAAAGGCAAATGTAAAAAGAGAAAAGCAAAAATTTAAAAACCTTTCCTTACTTTGGGTGGTGAACTAATTAAAATGTAGAGAGATTTGTAGTAAGCTGGTTAAATTTTCTCTCTTTGATATTTAACCAGCGTGATTTCCCATGACGGCTTCAGCAAGTCT
>gene=chr10_1323303-1324303; species=panTro
--------------------------------------------------------------------------------------------------------------------------------------------------------------------------------------------------------------------------------------------------------------------------------------------------------------------------------------------------------------------------------------------------------------------------------------------------------------------------------------------------------------------
>gene=chr10_1323303-1324303; species=papHam
GTCCAGCCTTGGTGAAAGATAATTTGCATGATTTCTCAGCACGGTGCCAGCAGGGCTCAGGAGTAGCACTGAGGGGTGCACAGAGACTGTCGCCCCAGAATGACCCAGCATCCTGCCCCTCAGGGACTGCAGGGTCACATGGGGAGGACATGGCACTAGATTCCTGGGTGATTGCTCTTGCTACACTCCTAAGCCCAGGAAATTTCCATGAGAACTTTTTTTTCCTTTTAAAAAGCCAACCTCATCTCCTCCTCTATAATCCTTTTCTCTTTATTCTTTAAGTTTTAAATTGAGGGGCGCTTGACACTTACATGAAGCATATTTTTCAACTAACATTTTATAAAGGTAAATGCAAAAAGAGAAAAGCAAAAATTTAAAAAACTTTCCTTACTTTGGGTGGTTAACTAATTAAAATGTAGAAAGATTTGTAGTGAGCTGGTTAAATTTTCTCTCTTTGATATTTAACCAGCGTGATTTCCCATGACGGCTTCAGCAAGTCT
>gene=chr10_1323303-1324303; species=ponAbe
GTCCAGCCTTGGTGAAAGACAATTTGTGTGATTTCTCAGCACGGTGCCAGCAGGGCTCAGGAGCAGCACTGAGGGGTGCACAGAGACTGTCACCCCAGAGCGCCCCAGCATCCTGCCCCTCAGGGACCGCAGGGCTGCGTGGGGAGGACGTGACACTAGGTTCCTGGGTGACTGCTCTCGCTACACTCCTAAGCCCAGGAAACTTCCATGAGAACTTTTTTTTCCTTTTAAAAAGCCAACCCCATCTCCTCCTCTATAATCCTTTTCTCTTTATTCTTTACATTTTAAATTGAGGGGCGCTTGACATTTATATGAAGCATATTTTTCAACTAACATTTTATAAAGTCAAATGTAAAAAGAGAAAAGCAAAAATTTGAAAAACTTTCCTTACTTTGGGTGGTGAACTAATTAAAATGTAGAGAGATTTGTAGTGAGCTGGTTAAATGTTCTCTCTTTGATATTTAACCAGCGTGATGTCCCATGATGGCTTCAGCAAGTCT
>gene=chr10_1323303-1324303; species=rheMac
GTCCAGCCTTGGTAAAAGATAATTTGCATGATTTCTCAGCATGGTGCCAGCAGGGCTCAGGAGTAGCACTGAGGGGTGCACAGAGACTGTCGCCCCAGAATGACCCAGCATCCTGCCCCTCAGGGACTGCAGGGTCACATGGAGAGGACATGGCACTAGATTCCTGGGTGACTGCTCTTGCTACACTCCTAAGCCCAGGAAATTTCCATGAGAACTTTTTTTTCCTTTTAAAAAGCCAACCTCATCTCCTCCTCTATAATCCTTTTCTCTTTATTCTTTAAGTTTTAAATTGAGGGGTGCTTGACACTTATATGCAGCATATTTTTCGACTAACATTTTATAAAGGTAAATGTAAAAAGAGAAAAGCAAAAATTTAAAAAACTTTCCTTACTTTGGGTGGTTAACTAATTAAAATGTAGAAAGATTTGTAGTGAGCTGGTTAAATTTTCTCTCTTTGATATTTAACCAGCATGATTTCCCATGACGGCTTCAGCAAGTCT
>gene=chr10_1655050-1656050; species=hg19
TGTGTGGTCAGTTGAATGTCTTCAAACCCATTCCATGAAAAGATTTTTTTTAAGCAAAAATATAAATATCATGATTCTTCAATGGCATGTCTTTATAATTTTTCCTACTACTTCTTGTCGTTACCATTTCAAGGACAACATCCATGAGACATTCTTCAGTCCTCAGGATTACCTGTGATTTCAAAGCGAATTTGAAAATCCACCCCAGCAGCAGGGTGGGGTAACTGTGCAGAGTTTCCAGCAACTCATGCAGCCACCCAAAACAAAAGGAGTATACAGCAGATGCTCATTTTCGTGAATGCAGAGCTGAGTAAACTATTAGCACGTCAGTGTATCCAGGTTTACATGCTGTAATCGTGTTCACCCATGAGCTGGGATTTTCCTGGAAGTTATCTTTTGGTAGAGTCTTCAAAGGTGGAGTTGAATAGACATGTTTCTTATTAGCTGGTTTCTGCTACTTTATGATTAGAACACGATGCCTTTATGTACAAAGCTAATAA
>gene=chr10_1655050-1656050; species=bosTau
TGTGTGTC-------CTTACCGAAAATC-ACTCTGTGAAAAGT---TTTTAAAGCAAAACTATGAATTTCATGATTCTTCAGAAAGGTGTCTTTACATATTTTTTTTTCTGTTCTTATTACTACTATTTTGATGTGGACATCCACAAGGTGTTCTTCAAACCTGGGGATTACCCATGATTTCAAAAAGAATTTGAAAGTCAGCTGCAGCCACACTCTG-----ATTGTTCAGAATCTCAGGGAAGACATGCAGCC-CCAGAAACAAAAGTGACTTAAAGAAGGTGTTCGTTTTAATTAATTTTGATTTGAGTAATCTATTAACAGCTGAGTGTGTCCAGGTTCCAGGGCTGTAATCTTCCTTGTCCATGAG-TGAAGCTGGATTGGTCGTTATCGCCTAGTGTCGGCTTCAAAGGTGGAGCAGAGCCGGCGTGC-CCTGACTAGCCGGTTTCTGCCGCTTTACGATTAGAGCACAAGGG-CCCGTGTCCTGAGCTCATAG
>gene=chr10_1655050-1656050; species=calJac
TGTGTGGTCAGGTACATGGCCTCAAACCCATTCCATGAAAAGATTTTTTTTAAGCAAAAATATAAATTTTATGATTCTTCAATGGGATTTCTTTATAATTTTTCCCACTACTTCTTGTTGTTACTATTTTGATGCCAACATCCATGAGACATTCTTCAATCCTCAGGATTATCTGTGATTTCAAAGGGAACTTGAGAATCCACCACAGCAGCAGGGTGGGGTGATGGCGCAGAGTTCCCAATGACTCACGCACTCATCCAGACGAAAGCGGATAAACAGCAGGTGCCCACTTTCGTGAATGCAGAGCTGAGTAATCTATTAACGCTTCGGTGCATCCAGGTTTACATGCTGTAGTTGTGTTCACCCACGAGCTGGGATTTGACTGGGAGTTATCTTTCGGTAGAGCCTTCAAAGGTAGAGTTGAATAGACATGTTTCTTATTAGCCAGTTTCTGCCACTTTATGATTAGAACACGATGCCTTAATATACAAAGCTAATGA
>gene=chr10_1655050-1656050; species=canFam
CATGTGCCCAGTGGACTTACCGAAAGCC-ATTCTATGAAAAAT----TTTTGAGCAAAAATGTAAATTTTATGGTCACTCAACAGGGTGTCTCCATAAACTTTTCCCCTTCTTTCTCTCATGACTGTTTGGATGCCGAGATCCATAAGACCCTCTTTAGTCTCA-GGATTATAGGTAATTTCACAGCGAACTTGAAAGTCTGCTGCAGTAGGGCTCCAGAGTAACTG-TTAGAACTTCAAGGAACACATGCTGCCACCCAAGGCAAAAGGGACTTAACACAGGTGTGTGCTTTAATGAgcATTGATTTGAGTCATCCGTGAACGCCTGAGTGTATCCGGGCCTATGTGCTGTAATCTCGCTCCTCCATGAGGCGAAATCTGGCTGGA--------------GCAGCCTCTGAAGGTAGATCTGAACTGACATGCTTCGTATTGGCGGGTTTCCGCCACTTGATGATGAGAACACGATGCCTCCGTGTCCACACCGAATAG
>gene=chr10_1655050-1656050; species=equCab
TGTGTGTTCAGTGGAGTTACCTAAAACC-ATTCCATGAAAAGT---TCGTTAAGCAAAACTGTGAAACTTAGGATTCTTCAATGGGGTGTTGTTGTACTTTTTTTTCCTTCTTCTTCTCGTGACTATTTTGATGCTGATGTCCACAGG---TTCTTCAAACTTG-AGATTGTCAGTCATTTCAAAGTGACCTTGAAAGTCTGCTGCAACAACGCTCTGGAGCAATTGTTTACGGTTCCAAGAAACACAAGCAGCCTCCCCAAACAAAAGTAGTTTAGAGCAGGTGTTCATTTTAATTCACGTTGATTTGAGTAATCCACCAACACTGAAGTGTATCCAGGTTGACACACTGTAATCTTGTTGACGCATGAGCTGAAATTTCACTGGTGGTTATCTTTCGATGCAGTCTTCAAAGGCAGAGTTGAGTAGACGTGTTTCTTATTAGCCGGTTTCTGCCACTTTATGATTAGACCACGATGCCGTCCTGTATGAAGCTCACAG
>gene=chr10_1655050-1656050; species=gorGor
[truncated: 6,075,440 more chars]
