# Supplementary material for: Combining phylogenetic footprinting with motif models incorporating intra-motif dependencies
Source: BMC Bioinformatics. 2017 Mar 1;18:141. doi: 10.1186/s12859-017-1495-1 (PMC5333389; doi:10.1186/s12859-017-1495-1)
Supplement: Supplementary file 2 — Sequence data. This archive contains data files of alignments of the ChIP-seq positive regions and negative control regions for each of the 35 TFs in FASTA format. (ZIP 83763.2 kb) [file 12859_2017_1495_MOESM2_ESM.zip › GABP/GABP_pos.txt]

>gene=chr20_524357-524546; species=hg19
CTCACACAGACAATATGGCGGCGATGGAGGAGGAGACACACGGCTCGGCCGCCAGCCGCAGGGACCAGAGCGAGGCTGCAGCCGCTGCTGCCGGAAGCGGAAACCCCCTCCTACCAGGAGGCGGGGCGAGACAGCTTCCGACTCCGCCCCCAGAGGAATCTCTCTGAATGCGGCCATGCTGGGATGTCC
>gene=chr20_524357-524546; species=bosTau
CTCACACAGACAATATGGCGGCGGCGGAGGAGGAGACACACGGCTCGGCCGCCAGCCGCAGGGACCAGAGCGAGGCTGCAGCCTTCGCTGCCGGAAGCGGAAACCCCCTCCGACCGGGAGGCGGGGAGGGACCGCTTCCGACTCCTCCCCCAGCGGAGTCTCGCAGAGTGCGGCCATGCTGGGATGTCT
>gene=chr20_524357-524546; species=calJac
CTCACACAGACAATATGACGGCGA----GGAGGAGACACACGGCTCGGCTGCCAGCCGCAGGGACCAGAGCGAGGCTGCAGCCGCTGCTGCCGGAAACAGTAAACCCCT-CTACCAGGAGGCGGAGCGAGACAGTTTCCGACTCCGCCCCTAGAGGAATCTCGCTGAGTGCTGCCATGCTGGGATGTCC
>gene=chr20_524357-524546; species=canFam
TTAATAAAGATAAAATGAGGGCGGGGGAGGAGGAAA-ACAGGGTTCGGCCTCCACCCTTCGGTACCAAAGCTAGGCTGCAACCACCCTTGCCGGAAGCGGAAACCCCTTCCTTCCAGGAGGCTGGGCGGGACCGCTTCCGACTCTTCCCCCAGCAGAATCCGGCTGAGCGCGGCCATGCTGGGATGTGC
>gene=chr20_524357-524546; species=equCab
CTCACACAGACAATATGGCGGCGGCGGAGGAGGAGACACACGGCTCGGCCGCCAGCGGCAGGGTCCAGAGCGAGGCTGCAGCCGCCGCTGCCGGAAGCGG-AACCCCCTCCTGCCCGGGGGCGGGGCGGGACGGCTTCCGACCCCGCCCCCAGCGGCGCTC-GCTGAGGGCCGCCATGTTGGGGGGTCC
>gene=chr20_524357-524546; species=gorGor
CTCACACAGACAATATGGCGGCGATGGAGGAGGAGACACACGGCTAGGCCGCCAGCCGCAGGGACCAGAGCGAGGCTGCAGCCGCTGCTGCCGGAAGCGGAAACCCCCTCCTACCAGGAGGCGGGGCGAGACAGCTTCCGACTCCGCCCCCAGAGGAATC-CTCTGAGTGCGGCCATGCTGGGATGTCC
>gene=chr20_524357-524546; species=panTro
CTCACACAGACAATATGGCGGCGATGGAGGAGGAGACACACGGCTCGGCCGCCAGCCGCAGGGACCAGAGCGAGGCTGCAGCCGCTGCTGCCGGAAGCGGAAACCCCCTCCTACCAGGAGGCGGGGCGAGACAGCTTCCGACTCCGCCCCCAGAGGAATCTCTCTGAATGCGGCCATGCTGGGATGTCC
>gene=chr20_524357-524546; species=papHam
CTCACACAGACAATATGGCGGCGGTGGAGGAGGAGACACACGGCTCGGCCGCCAGCCGCAGGGACCAGAGCGAGGCTGCAGCCGCGGCTGCCGGAAGCGGAAACCCCCTCCTACCAGGAGGCGGGGCGAGACAGCTTCCGACTCCGCCCCCAAAGGAATCTAGCTGAGTGCGGCCATGCTGGGCTGTCC
>gene=chr20_524357-524546; species=ponAbe
CTCACACAGAC-ATATGGCGGCGATGG------------------------------------------------------------------------------------------------------------------------------------------------------------------
>gene=chr20_524357-524546; species=rheMac
CTCACACAGACAATATGGCGGCGGTGGAGGAGGAGACACACGGCTCGGCCGCCAGCCGCAGGGACCAGAGCGAGGCTGCAGCCGCGGCTGCCGGAAGCGGAAACCCCCTCCTACCAGGAGGCGGGGCGAGACAGCTTCCGACTCCGCCCCCAGAGGAATCTAGCTGAGTGCGGCCATGCTGGGCTGTCC
>gene=chr20_1099048-1099338; species=hg19
TGCCTCTCAGCAAGGTGGCCTCTTGGAGGACGCTGTGCCCGCGTCAGGCGATCCTGTCGACTGCCGCCAAGACCCGGCTTCCGGCTTTGAGGGGCCACGCCCCGCTCGCACTCCCTGGCGGAACCTTTCAGTGCTGCGCTCGCGTTGCCAACCCGGCGCGCCTCACGCAGTTGCGCCCGCTGTTGGGACTACTTCCGGCTTCCCCGCCCCGCCCCGTCCCCGGGCGTCTCCATTTTGGTCTCAGGTGTGGACTCGGCAAGAACCAGCGCAAGAGGGAAGCAGAGTTATAG
>gene=chr20_1099048-1099338; species=bosTau
TGACTCAAACAAAGGTAGTCTCTTCAACGATGCCACACCTACGTGTAGCACATCTACCACCTACAGAGAAGATGAAGATCCCAACTTTGAAGGACCTCGCCCCA--TGCTCTGCCTGACGGAACCTTTAAGAGTCTTCCTTCTGTTTCCAGCCGGGCGCTCTC-GCGCGGTAGCGCGGGAGTTGGAAGTTACTTCCGG-------GCCACACCCCGCCTCTGGGCGTCTCCATTTTGGTCGCGGGTTGACATTAGACCACTACCTGCGGAGTAGCGGAGAGGAGTCAGCA
>gene=chr20_1099048-1099338; species=calJac
TGGTTCACAGCAAGGTGACCTCTTGGAG------------------------------------------------------------------------CCCGCGCGCGCTCCCTGGCGGAACCTTTCAGCGATGTGCTCGCGTTGCCAGCCCGGCGCGCCTCACGCAG------------------------------------------------------------------------------------------------------------------------
>gene=chr20_1099048-1099338; species=canFam
CGGCTCAGAACCAGGTGGTCT--------------------GGGGCGG--TCCCTCCCGGCTACCGGGGAAAGGGAGACTCCCGCCTTAAAGGACCACGCcccG--CGAGATGCCTAGCAGAACCTTTAAGTGCCGCGCTCCGGTTTCCAGCCGGC-GCGCTC-GCGCTGCTGAGCCGGCGCTCGGAGCTACTTccgg-------gccgcgctccgcccccgggcggcTCCATTTTGGCCGCAGGTGGAGACTAGGCCTGGGCGGGCGGAGTCTCGGGGGGGCGTCCTCG
>gene=chr20_1099048-1099338; species=equCab
TGGCTCAGAACAAGGTGGTCGTCTCGAAGACGCAACA----CGCGCAGCAGTCCTCCTATCTCCTGGGGAAAGTGCGATTCCGGCTTTGAACGGCCGCGTCCCT--TGCGCTGCCTGTCGGAACCTTTAAGCGCGGTGCTCGGGTTTCCGGCCGGGCGCGCTC--CTCAGCTGCGCCACCGCTTGGAATTACTTCCGG-------ACCGCGCCCCACCCCTGGGCGTCTCCATTTTGGCGGCTGGTGGAGGCGCGGCCAGGACGAGTTGGGTAGCTGAGGGGAGGCTTCA
>gene=chr20_1099048-1099338; species=gorGor
TGCCTCTCAGCAAGGTGGCCTCTTGGAGGACGCTGTGCCCGCGTCAGGCGACCCTGTCGACTGCTGCGAAGACCCGGCTTCCGGCTTTGAGGGGCCTCGCCCCGCTCGCACTCCCTGGCGGAACCTTTTAGTGCTGCGCTCGCGTTGCCAGCCCGGCGCGCCTCACGCAGTTGCGCCCGCTGGGGGGACTACTTCCGGCTTCCCCGCCCCGCCCCGTCCCCGGGCGTCTCCATTTTGGTCTCAGGTGTGGACTCGGCAAGAACCAGCGCAAGAGGGAAGCGGAGTTATAG
>gene=chr20_1099048-1099338; species=panTro
TGCCTCTCAGCAAGGTGGCCTCTTGGAGGACGCTGTGCCCGCGTCAGGCGATCCTGTCGACTGCGGCGAAGACCCGGCTTCCGGCTTTGAggggccccgccccgcTCGCACTCCCTGGCGGAACCTTTTAGTGCTGCGCTCGCGTTGCCAGCCCGGCGCGCCTCACGCAGTTGCGCCCGCTGTTGGGACTACTTCCGGCTTCCCCGCCCCGCCCCGTCCCCGGGCGTCTCCATTTTGGTCTCAGGTGTGGACTCGGCAAGAACCAGCGCAAGAGGGAAGCGGAGTTATAG
>gene=chr20_1099048-1099338; species=papHam
GGGCTCTCAGCAAGGTGGCCTCTTGGAGGGCGCTGTGCCTGCGTGAAGCGATCCTGTCGGCCGCGGCGAAGACCCAGGTTCCGGCTTTGAGGGGCCACGCCCCG--CGCGGTCCCTGGCGGAACCTTTTAGTTCTGCGCTCGCGTTGCCAGCCCGGCGCGCCTCACGCAGTTGCGCCCGCTCCTGGGGCTACTTCCGGCGgccccgccccgccccgccccCGGGCGTCTCCATCTCGGTCTCAGGTGTAGACTCTGCCAGAGCTAGCGCAGGAGTCAAGCGGAGTTATAG
>gene=chr20_1099048-1099338; species=ponAbe
TGGCTCTCAGCAAGGTGGCCTCTTGGAGGACGCTGTGCCCGCGTCAAGCGATCCTGTCGGTTGCGGCGAAGACCCGGGTTCCGGCTTTGAGGGGCCACGCCCCGTTCGCACTCTCTGGCGGAACCTTTTAGTGCCGCGCTCGCGTTGCCAGGCC-GCGCGCCTCACGCAGTTGCGCCCGCTGTTGGGACTACTTCCGGCTTccccgccccgccccgcccccgggcgTCTCCATTTTGGTCTCAGGTGTGGACTCGGCAAGAACCAGCGCGACAGGGAAGCAGAGTTATAG
>gene=chr20_1099048-1099338; species=rheMac
TGGCTTTCAGCAAGGTGGCCTCTTGGAGGGCGCTGTGCTTGCGTGAAGCGATCCTGTCGGCCGCGGCGAAGACCCAGGTTCCGGCTTTGAGGGGCCTCGCCCCG--CGCGGTCCCTGGCGGAACCTTTTAGTTCTGCGCTCGCGTTGCCAGCCCGGCGCGCCTCACGCAGTTGCGCCCGCTCCTGGGGCTACTTCCGGCGgccccgccccgccccgccccCGGGCGTCTCCATCTTGGTCTCAGGTGTAGACTCTGCCAGAGCTAGCGCAGGAGTGAAGCGGAGTTATAG
>gene=chr20_2451313-2451651; species=hg19
CCAGCCTGTGCCCTCCTTACCATGGTGGCGGTTCTGATGGCTCTGATACCCGCCGGATTCGCCTCCTCAGAGGCCTAGCCTCTCTCCCACAGCCGATTTCCCGCCGCCGCTACCGGAAATGCAGCACCACGTAAAATGCGGTCGGGTAGAAACCTACTTCCGGTCCAGCTCACTAGCCCTGGAGTTCCGGCCCCGGAGCGGAGCTTCTGCCGAGCAGAGGCGGGGCCTGGGGACTGGGCGTTAACATCCGGCTTTGACGTAAGGAGAGCCTTAAGTTCCTGTTTGGACACCTTCCTAGCTTAAATCCGTACTGAGAGCTGCTCTGTGTCACACTCATT
>gene=chr20_2451313-2451651; species=bosTau
CTGGTCTGCG-CCT-CTCACCATGGTGGCGGTTCTGATGGCTCGGATTCCCGCCGGATTCGCCTCCTCGGAGGCCTAGAAGCCCGCGAGTAACTCGCTTCCCGCCGCCGCTACCGGAAATACAACCGCGGGCAAAATGGGGTCGGGTAGAAAGCTGCTTCCGGTCCGGAG-----GCCCTTGAGTTCCGGCCGAGGCGCTGAGTTTGAGCTTAGAGCAGGGCGGAGCTTTGGGCGGTGCT---------A------------------TCTTCGGATCCTCTTTGGACAGTTTCCTAGCTTCAGTCCGTAC-TAGAGCTGCTCCTCTTCACCCTCACT
>gene=chr20_2451313-2451651; species=calJac
CCAGCCTGTGCCCTCCTCACCATGGTGGCGGTTCTGATGGCTCCGATTCCCGCTGGATTCGCCTCTACAGAGGCCTAGACGCTCGCCTGCAGCCGATTTCCCGCCGCTGCTACCGGAAATGCAGCAACACGTAAAATACGGTCGGGTAGAAATCTACTTCCGGTCCGGACAG---GCCCTAGAGTTCCGGCCTTGGAGCTGAGCTTGGGTCGAGCAGGGGCGGGGCCTGAGGACCGGGCGTTAACATCCAGCTTTGAACTAAGGAGAGCCTTAAGTTCCTGTTTGGACACCCTCCTAGCTTAAATCCGTACTCAGGGCTGCTCTGTGTCATACTGatc
>gene=chr20_2451313-2451651; species=canFam
CCGGCCTGCC-CGT-CTCACCATGGTGGCGGTTCTGATGGCTCCGATTCCCGCCGGATTGCCCTCAGCAGAGGCCTAGACGCCCGCTACTACACAGCTTCCCGCCGCCGCTACCGGAAGTGCGGCCGCGGATAAAATGGGGTCGGGT-AAAAACTACTTCCGGCCCGGCG-----GCTCTTGAGTTCCGGCCAAAACGCCGACCTGGAGCCTAGAGCCCGCGGGAGTTTGGGGCGGGGCT---------AACGTCAAA---CAACATTTCCGGGGATGTTA----GTCACCTCCCTAGCTTCAATCGGTTC-CGGAGCTG------------------
>gene=chr20_2451313-2451651; species=equCab
CCGGCCTGCG-CCT-CTTACCATGGTGGCGGTTCTGATGGCTCCGATTCCCGCCGGATTCGCCTCCACAGAGGCCTAACCGCCTGCCAGTA-GCAGCTTCCCGCCGCCGCTACCGGAAACGCGGCTGCCGGTAAAACCTGGTCCGGTGGAAAGCTGCTTCCGGTCCGGCT-----GCTCTTGAGTTCCGGCCCAGACGCGGAGCTGGAGCCCAAAGCGGGGCGGGGCTTGGGTCGACGCT---------AACGTCTAA---CTGAACT--CTGAGAGGCTC----GACGCCTTCCTAGTTTCAGTCCTTAC-ACGAGCTGCTCTTCCTCAC-------
>gene=chr20_2451313-2451651; species=gorGor
CCAGCCTGTGCCCTCCTTACCATGGTGGCGGTTCTGATGGCTCTGATACCCGCCGGATTCGCCTCCTCAGAGGCCTAGCCTCTCTCCCACAGCCGATTTCCCGCCGCCGCTACCGGAAATGCAGCACCACGTAAAATGCGGTCGGGTAGAAACCTACTTCCGGTCCAGCTCA----------------------------------------------------------------------------------------------------------------------------------------------------------------------
>gene=chr20_2451313-2451651; species=panTro
CCAGCCTGTGCCCTCCTTACCATGGTGGCGGTTCTGATGGCTCTGATACCCGCCGGATTCGCCTCCTCAGAGACCTAGCCTCTCTCCCACAGCCGATTTCCCGCCGCCGCTACCGGAAATGCAGCACCACGTAAAATGCGGTCGGGTAGAAACCTACTTCCGGCCCAGCTCAGTAGCCCTGGAGTTCCGGCCCCGGAGCGGAGCTTCTGCCGAGCAGAGGCGGGGCCTGGGGACTGGGCGTTAACATCCGGCTTTGACGTAAGGAGAGCCTTAAGTTCCTGTTTGGACACCTTCCTAGCTTAAATCCGTACTCAGAGCTGCTCTGTGTCACACTCATT
>gene=chr20_2451313-2451651; species=papHam
CCAGCCTGTGCCCTCCTCACCATGGTGGCGGTTGTGATGGCTCTGATCCCCGCCGGATTCGCCTCCACAGAGGCCTAGCCTCTCTCCCGCAGCCGATTTCCCGCCGCCGCTACCGGAAATGCAGCAGCACGTAAAATGCGGTCGGCTGGAAATCTACTTCCGGTCCGGACA----GCTCTAGAGTTCCGGCCCCAGAGCGGAGCTTGTGCCGAGCAGGGGCGGGGCCTGGGGACTGGGCGTTAACATCCCGCTTTGAAGTAAGGAGAGCCTTAAGTTCCTGTTTGGACACCTTCCTAGCTTAAATCCGTACTCAGGGCTGCTCTGTGTCACACTCATT
>gene=chr20_2451313-2451651; species=ponAbe
CCAGCCTGTGCCCTCCTTACCATGGTGGCGGTTCTGATGGCTCTGATCCCCGCCGGATTCGCCTCCTCAGAGGCCTAGCCTCTTTCCCTCAGCCGATTTCCCGCCGCCGCTACCGGAAATGCAGCAGCACGTAAAATGCGGTCCGGTAGAAATCTACTTCCGGTCCAGCTCAGTAGCCCTAGAGTTCCGGCCCCGGAGCGGAGCTTGTGCTGAGCAGAGGCGGGGCCTGGGGACTGGGCGTTAACATCCCGCTTTGAAGTAAGGAGAGCCTTAAGTTCCTGTTTGGACACCTTCCTAGCTTAAATCTGTACTCAGGGCTGCTCTGTGTCACACTCGTC
>gene=chr20_2451313-2451651; species=rheMac
CCCGCCTGTGCCCTCCTCACCATGGTGGCGGTTCTGATGGCTCTGATCCCCGCCGGATTCGCCTCCACAGAGGCCTAGTCTCTCTCCCGCAGCCGATTTCCCGCCGCCGCTACCGGAAATGCAACAGCACGTAAAATGCGGTCGGCTGGAAATCTACTTCCGGT-CAGGACA---GCTCTAGAGTTCCGGCCCCAGAGCGGAGCTTGTGCCGAGCAGGGGCGGGGCCTGGGGACTGGGCGTTAACATCCCGCTTTGAAGTAAGGAGAGCCTTAAGTTCCTGTTTGGACACCTTCCTAGCTTAAATCCGTACTCAGGGCTGCTCTGTGTCACACTCATT
>gene=chr20_2489692-2489913; species=hg19
TTCTTAAAATACCCATGTTGAAAACAGGTTCTGGCTCCCGAGTGAAGTCTCTGTCCCCTTGGCCCATTCTGCAAAAAAAAGACTACACTCCCCACAAGCCTCTGCGGCAGCTTCCGCAGGCGCTTCCGGAAGCTGGGGTCAACGAGAGAAGTCATTTCCGATTGGCGAATCTAGCGGGAGCAATGCGCTGTCTGTCAGGCGTGTGTTGGGTACAGAGTTTA
>gene=chr20_2489692-2489913; species=bosTau
-----------------------------------------------------------------------------------------------------------------------------------------------------------------------------------------------------------------------------
>gene=chr20_2489692-2489913; species=calJac
CTCTTAAAATCC-CATGCTGAAAACAGATTCTGGCTCCCGAGTGAAGTCTCTGTCCTCTCGGCCCAGTCTTCAAAAAAAAGACTACACTCCCCACAAGCCTCTGCGGGAGCTTCCGCAGGAGCTTCCGGAAGCTGGGGTTAACCAGAGAAACCATTTCCGATATGCGAATCTAGCGGGAGCGGTTCGTGGGCTGTTAGGCGTGCATTGGAT----AGTTTC
>gene=chr20_2489692-2489913; species=canFam
----------GCCC---CGTAAAACAAGTCGTGGTTTCTGTATAAAATCACAGCTCCCTCTGCGGGTTCTCCGGAAA---GACTACACTCCCCAGAAGCCTCTGCGGCAGC-TCCCTGACAGCTTCGGGACCCTGGGTCTGGCGTCCCAAAGCATTTGTGGTTTGGCTTCTGGCCTGA----------------GTTTTTGCATTTCAGCTTTTTGCTTTC
>gene=chr20_2489692-2489913; species=equCab
TTCATAAAACACCTATGCATAAAACAAGATGTGGTTCCGGAGCGAAGTCTCTGTCTCCCCTGCCCATTCGCCGGAAG---AACCACATTCTCCAGAAGCCCCTGCAGCTGCTTCCGCGGTGGCTTCCAGGCTGCG--CCAAGCGGCG-AAGGCCTTTCCGGTTGGCGTGTCAGGC-----------------------TTGCCTTTCAGCTTTTCTATTTC
>gene=chr20_2489692-2489913; species=gorGor
TTCTTAAAATACCCATGTTGAAAACAGGTTCTGGCTCCCG-GTGAAGTCTCTGTCCCCTTGGCCCATTCTGCAAAAAAAAGACTACACTCCCCACAAGCCTCTGCGGCAGCTTCCGCAGGCGCTTCCGGAAGCTGGGGTCAACGAGAGAAGTCATTTCCGATTGGCGAGTCTAGCAGGAGCAACGCG----CTGTCAGGCGTGTGTTGGGT--AGAGTTTA
>gene=chr20_2489692-2489913; species=panTro
TTCTTAAAATACCCATGTTGAAAACAGGTTCTGGCTCCCGAGTGAAGTCTCTGTCCCCTTGGCCCATTCTGCAAAAAAAAGACTACACTCCCCACAAGCCTCTGCGGCAGCTTCCGCAGGCGCTTCCGGAAGCTGGGGTCAACGAGAGAAGTCATTTCCGATTGGCGAATGTAGCGGGAGCAACGCG----CTGTCAGGCGTGTGTGGGGT--GGAGTTTA
>gene=chr20_2489692-2489913; species=papHam
TTCTTAAAATAC-CATGCTGAAAACAGATTCTGGCTCCCGAGTGAAGTCTCTGTCCTCTAGGCCCATTCTGCAAAAAAAAGACTACACTCCCCACAAGCCTCTGCGGCAGCTTCGGCAGGCGCTTCCGGAAGCTGGGGTTACCGAGGGAAGTCATTTCCGATTGGCGAATCTAGCCGGAGCAGTGCGCGAACTGTCAGGTGTGCATTGGGTACAGAGTTTC
>gene=chr20_2489692-2489913; species=ponAbe
TGCTTAAAATGCGCATGCTGAAAACACGTTCTGGCTACCGAGTGAAGTCTCTAGCCCCTCGGCCCGTTCTGCAAATAAAAGAGTACACTCCCCACAACCCTCTGCGGCAGCTTCCGCAGGCGCTTCCGGAAGCTGGGGTCAACGAGGGAAGTCATTTCCGATTGGCGAATCTAGCCGGAGCAGTTCGCTGGCTGTCAGGCGTGCGTT------TGAGTTTC
>gene=chr20_2489692-2489913; species=rheMac
TTCTTAAAATACCCATGCTGAAAACAGATTCTGGCTCCCGAGTGAAGTCTCTGTCCTCTAGGCCCATTCTGCaaaaaaaaaaCTACACTCCCCACAAGCCTCTGCGGCAGCTTCGGCAGGCGCTTCCGGAAACTGGGGTTACCGAGGGAAGTCATTTCTCATTGGCGAATCTAGCCGGAGCAGTGCGCGAACTGTCAGGTGTGCATTGGGTACAGAGTTTC
>gene=chr20_2644747-2644992; species=hg19
AAACTCTCCGCTCCTTCGCCCGCCCCTGCCCGACATGTCCCGGGGCCTCACTCGGGTCAGCCAGCGGACTCCGCTCAATGCCGCCATGTTTCCCGCAGGAAGTCGCGTGGGAAGTGACGCCTGAAGCTGGCGCGGCCCCGTACCCCGACTTCCGGCCTGTACTGAGTTCCTGGTATTTCTCTCTCTGCGCCAACCAGCACTGCTTGCTCACGCCTGTTTCTCCTTTTCCTTGCCGGTGGGGAGGT
>gene=chr20_2644747-2644992; species=bosTau
AAACCCGCCGCCCTCCCGCCTGCC-TTGCGTG------TCCCGGGCCTCACTCGGGTCAGCCAGCGGACACGGCTGAGGGCAGCCATGTCATTCGCAGGAAGTCGCG-GAGAAGTGACGCCGGAAGCTGGAGCGGCCCAGGGCCCCTGTTTCCGGCC------GGATGTTGGGCGAACCTTATT-TCCTCCAACCAAAACAGCTAACCTGTGGTTTTCCTCCGCTGCTCTTCCG--GTACCCACT
>gene=chr20_2644747-2644992; species=calJac
AAACTCTCCTTTCCCTCGCCCGCCACTGCCCGGCATGTCCCCGCGCCTCACTCGGGTCAACCAGCGGACACCGCTGAGTGCCGCCATGTTCTCCGCAGGAAGTCGCGTGGGAAGTAACGGCGGAAGCTGGCGCGGCCGCGTACCCCGACTTCCGCCCTGTGCCGGTTGCTTGGTGCTTGTCTCTCTGCCCTAACCAGCACTCCCTGCTTACGCCTGTTTCTCCTTTTTCTTGCAGGTGGG-----
>gene=chr20_2644747-2644992; species=canFam
AAAcccgccgctcccccgcccgccccggcccgACCTGACCCCGGGCCTCACTCGGGTCAGCCAGCGGACACCACTGAGAGCCGCCATGTTCGCTGCAGGAAGTCACGTGGGAAACGGTGCCGGAAGCGGGCGTGGCCCGGCCCCGCGACTTCCGGTC------GGGCCGCGGGCTGCTCTGTTT-TCCTCCGACCGACGGCCGCGG----TGCTTTTCCTGCTCTCCCCTTGCC--CTGGAGCCT
>gene=chr20_2644747-2644992; species=equCab
AAACCCGCTGCTCCCACGCCCGCCCCAGCCCGGCCTGACCCCCGGGCTCACTCGGGTCAACCAGCGGACGCCGCCGAAAGCCGCCATGTTTCCCGCAGGAGGTCGCGTGGGAAGTGACGCCGGAAGCTGGCGCGGCCCGGCCCCCTGACTTCCGGTC------GGGCGCTAGGCGGTTCTCCCTCTTCTCAAACCAATACTCCCTGCTCATGCTTTTGCTTCCTTTACCTTATC--CTGGAGGCT
>gene=chr20_2644747-2644992; species=gorGor
AAACTCTCCGCTCCTTCGCCCGCCCCTGCCCGACATGTCCCGGGGCCTCACTCGGGTCAGCCAGCGGACTCCGCTCAATGCCGCCATGTTTCCCACAGGAAGTCGCGTGGGAAGTGACGCCTGAAGCTGGCGCGGCCCCGTACCCCGACTTCCGGCCTGTACTGAGTTCCTGGTATTTCTCTCTCTGCGCCAAACAACGCTGCTAGCTCACGCC--TTTCTCCTTTTTCTTGCCGGTGGGGAGGT
>gene=chr20_2644747-2644992; species=panTro
AAACTCTCCGCTCCTTCGCCCGCCCCTGCCCGACATGTCCCGGGGCCTCACTCGGGTCAGCCAGCGGACTCCGCTCAATGCCGCCATGTTTCCCGCAGGAAGTCGCGTGGGAAGTGACGCCTGAAGCTGGCGCGGCCCCGTACCCCGACTTCCGGCCTGTACTGAGTTCCTGGTATTTGTCTCTCTGCGCCAACCAGCACTGCTGGCTCACGCCTGTTTCTCCTTTTTCTTGCCGGTGGGGAGGT
>gene=chr20_2644747-2644992; species=papHam
AAAGTCTCCGCTCCCTTGCCCGCCCCTGCCCCACATGTCCTGGGCGCTCACTCGGGTCAGCCAGCGGACACCGCTCAGTGCCGCCATGTTTCCCGCAGAAAGTCGCGTGAGAAGTGACGCCTGAAGCTGGCGCGGCCCTCTACCCCGACTTCCGGCCTGTGCTGAGTGCCTGGTACTTCTCTCTCTGCGCCAACCAGCGCTGCTTGCTCACGCCTGTTTCTCCTCTTTCTTGCCGGTGGGGAGGT
>gene=chr20_2644747-2644992; species=ponAbe
AAACTCTCCGCTCCCTCGCCCGCCCCTGCCCGACATGTCCCGGGGCCTCACTCGGGTCAGCCAGCGGACTCCGCTCACTGCCGCCATGTTTCCCGCAGGAAGTCGCGTGGGAAGTGACGCCTGAAGCTGGCGCGGCCCCGTACCCCGACTTCCGGCCTGTACTGAGTTCCTGGTATTTCTCTCTCTGCGCCAACCAGCATTGCTTGCTCACTCTTGTTTCTCCTCTTTCTTGCCGGTGGGGAGGT
>gene=chr20_2644747-2644992; species=rheMac
AAAGTCTCCGCTCCCTTGCCCGCCCCTGCCCCACATGTCCTGGGCGCTCACTCGGGTCAGCCAGCGGACACCGCTCAGTGCCGCCATGTTTCCCGCAGAAAGTCGCGTGAGAAGTGACGCCTGAAGCTGGCGCGGCCCTCTACCCAGACTTCCGGCCTGTGCTGAGTGCCTGGTACTTCTCACTCTGCGCCAAGAAGCGCTGCTTGCTCACGCCTGTTTCTCCTCTTTCTTGCCGGTGGGGAGGT
>gene=chr20_2821217-2821475; species=hg19
GGGCTGGGCCCACTTGGCGGGCGCGAAGCCCAGGTACGGGCTGGGGTCTCGGGGCGGCAGCCAAGTGAGGCTGCCCACAGTGGTGATGGCCGCGGCGGCGGCCTCGCCACGTGACCCGGACGGGCGGAAGCGGAAGTGCCGGCCTGGAGCCCGCTCTAGGTGGGTGTCCCCTCGGTGCTTCCCAGCTGCCGTCTGCACCAGCCATGGACTGCTACACGGCGAACTGGAACCCACTCGGGGACTCTGCCTTTTACCGGT
>gene=chr20_2821217-2821475; species=bosTau
GGGCCGAGCCC----------------GCCCCCGTGTGGGCGGGGGC----AAGCGACGGCCAAGAAAAGCCGCCCACAGCGGTGAAGTCTGTGGCCGCGGCCTCATCACGTGACCCGGACGGGCGGAAGCGGAAGTGCCTGCCTGGAGCCCAAGCTGGGCGAGTGTACC--TGGCGCTGGCAAGTCGCCGCTTTTACCAGCCATGGACTGCTACACCGCGAACTGGAACCCACTCGGGGACTCTGCTTTTTACCGGT
>gene=chr20_2821217-2821475; species=calJac
GGGCGGGGCCCACCTAGCAAGCGCGAAGCCCAAGTGCGGGCGGGGGTCGCGGAGTCTCGGCCAAGTGCGGCTGCCCACAGTGGTGATGGCGGCGGCGGCGGCCTCGCCACGTGACCCGCACGGGCGGAAGCGGAAGTGCCGGCCTAGAGCCCGCTCTGGGTGGGTGTCCCCTCGGCGCTTCCCTGCTGCTGTCTGCACCAG-CATGGACTGTTACACGGCGAACTGGAACCCGCTCGGGGACTCTGCCTTTTACCGGT
>gene=chr20_2821217-2821475; species=canFam
gggcccggcccacccggcgggcaccgggcccgggtgtgggcgggggg----gggcgACGGCCGAGTACAGTTGCCCACAGTGGTGATGGCCGTGGCGGCAGCCTCGCCACGTGACCCGGACGGGCGGAAGCGGAAGTGCCGGCCCGGAGCCCGTGCTAGGCGGGTGTCCCCTCGGCGCTGCTCAGCCGCCGCCTGCACCAGCCATGGACTGCTACACGGCAAACTGGAACCCGCTCGGGGACTCTGCCTTTTACCGGT
>gene=chr20_2821217-2821475; species=equCab
----------------------------------------------------------------------------------------------------------CCACCAGTCTTGTAATGGCTTAAAAGGGAATTCCCCCACGGAGGCC--GATAGGCGGCTGTCCCCACACCGTCGA-AAAACGAAGCTGGCACCAACCATGGTCTGCTACACGGCGAACTGGAATCCCCTCGGGGACTCCGCCTTTTACCGGT
>gene=chr20_2821217-2821475; species=gorGor
GGGCTGGGCCCACCTGGCGGGCGCGAAGCCCAGGTACGGGCTGGGGTCGCGGAGCGGCGGCCAAGTGAGGCTGCCCACAGTGGTGATGGCCGCGGCGGCGGCCTCGCCACGTGACCCGGACGGGCGGAAGCGGAAGTGCCAGCCTGGAGCCCGCTGTAGGTGGGTGTCCCCTCGGTGCTTCCCAGCTGCCGTCTGCACCAGCCATGGACTGCTACACGGCGAACTGGAACCCACTCGGGGACTCTGCCTTTTACCGGT
>gene=chr20_2821217-2821475; species=panTro
GGGCTGGGCCCACTTGGCGGGCGCGAAGCCCAGGTACGGGCTGGGGCCTCGGGGCGGCAGCCAAGTGAGGCTGCCCACAGTGGTGATGGCCGCGGCGGCGGCCTCGCCACGTGACCCGGACGGGCGGAAGCGGAAGTGCCGGCCTGGAGCCCGCTCTAGGTGGGTGTCCCCTCGGTGCTTCCCAGCTCCCGTCTGCACCAGCCATGGATTGCTACACGGCGAACTGGAACCCACTCGGGGACTCTGCCTTTTACCGGT
>gene=chr20_2821217-2821475; species=papHam
GGGCTGGGCCCACTTGGCGGGCGCGAAGCCCAGTTACGGGCGGGGGTCGCGGGGCGGCGGCCAAGTGAGGTTGCCCACAGTGGTGATGGCCGCGGCGGCGGCCTCGCCACGTGACCCGGACGGGCGGAAGCGGAAGTGCCGGCCTGGAGCCCGCTCTAGGTGGGTATCCCCTCGGCGCTTCCCAGCTGCCGTTTGCACCAGCCATGGACTGCTACACGGCGAACTGGAACCCACTCGGGGACTCTGCTTTTTACCGGT
>gene=chr20_2821217-2821475; species=ponAbe
GGGCTGGGCCCACTTGGCGGGCGCGAAGCCCAGGTACGGGCCGGGGTCGCGGGGCGGCGGCCAAGTGAGGCTGCCCACAGTGGTGATGGCCGCGGCGGCGGCCTCGCCACGTGATCCGGACGGGCGGAAGCGGAAGTACCGGCCTGGAGCCCGCTCTAGGTGGGTGTCCCCTCGGTGCTTCCCAGCTGCCGTCTGCACCAGCCATGGACTGCTACACGGCGAACTGGAACCCACTCGGGGACTCTGCCTTTTACCGGT
>gene=chr20_2821217-2821475; species=rheMac
GGGCTGGGCCCACTTGGCGGGCGCGAAGCCCAGTTACGGGCGGGGGTCGCGGGGCGGCGGCCAAGTGAGGTTGCCCACAGTGGTGATGGCCGCGGCGGCGGCCTCGCCACGTGACCCGGAGGGGCGGAAGCGGAAGTGCCGGCCTGGAGCCCGCTCTAGGTGGGTATCCCCTCGGCACTTCCCAGCTGCCGTTTGCACCAGCCATGGACTGCTACACGGCGAACTGGAACCCACTCGGGGACTCTGCTTTTTACCGGT
>gene=chr20_3140415-3140652; species=hg19
TCCTCCCGAAGGTGGGCGCCGCAACACCAAACCGGGGACGCCGCGGGCGGCGGCGACACAGATACTGGCTCCTCCGGCGACTCCGAGCCTCACAGCCCCACTTCCGGCCAACTGCCCGCTACTTCCGCCTGCTGCGCGAGTGACGGATGCGGCCGAGGCTCAAAAGACTCTGTCAGCGTTTCCCAAGGACATTTTCCACTGGAGGACGTTGTTGAGGAGGCAGGGGGAGTCTAGGAC
>gene=chr20_3140415-3140652; species=bosTau
GCTTGGCGAGTGCGGGCGACGCAACAGCACTCGCCA-CTCTCGCAGGCTGCGGAACCACGAAGA----CTCCTCCGGCTTCACCCT-CCTCACAGCCCCACTTCCGGTGAGCTGCCCGCTACTTCCGGTTGCTGATCGAGTGACGGGTGCGGCCGAGGCTCAAAAGACTCTGTCAGCGTTTTCCAAGGACGTTTTTCACGGGAAGACGTCACTGCGGAGCCAGG-----------AC
>gene=chr20_3140415-3140652; species=calJac
TCCTCTTGAAGG-GGGCGCCGCAACAACAAACCCGGGACCCCGCGAGTTGCGGCGACACGAAC----GCTCCTACAGCAACTC-GAGCCTCACAGCCTCACTTCCGGGCCACTGTCCGCTACTTCCGCCTGCGGCGCAAGTGACGGGTGCGGCTGA-GCTCAAAAGACTCTGTCAGCGTTTTCCAAGGACA----------------------------------------------
>gene=chr20_3140415-3140652; species=canFam
GCCTGGCGAACGCGGGCGCCGCAACACCAAACCCCGGACCCCGCGGGCTGCCGCGCCACCACGA----CTCCTCCAGCAACACCCG-CCTCACCGCCCCACTTCCGGCCAATTGCCCGCTACTTCCGCCTGCCGCGCTAGGGACGGGTGCGGCCGAGGCTCAAAAGACCCTATCAGCGTTTTCCAAGGACGTTTTCCAGCGGAGGACGTTGTTGAGAGAACTG-GGAAATCTAGGAC
>gene=chr20_3140415-3140652; species=equCab
GCCTGGCGACCGCGGGCGACGCGACACTAGAGCCCAGCTCCCGCGGTCTGCCGCGCCACGGTGA----CTCCTCCAGCAGCACCCG-CCTCACAGCCCCACTTCCGGCCAACTGCCCGCTACTTCCGGCTGCTGCGCGAGTGACGGGTGCGGCCGAGGCTCAAAAGACTCCGTCAGCGTTTTCCAAGGACGTTTTCTATGGGAGGACGTTGCTGAGGAGACAGCTGGAGTCTAGGAC
>gene=chr20_3140415-3140652; species=gorGor
TCCTCCCGAAAGCGGGCGCCGCAACACCAAACCGGGGACGCCGCGGGCGGCGGCGACACAGATACTGGCTCCTCCGGCAACTCCGAGCCTCACAGCCCCACTTCCGGCCAACTGCCCGCTACTTCCGCCTGCTGCGCGAGTGACGGATGCGGCCGAGGCTCAAAAGACTCTGTCAGCGTTTTCCAAGGACATTTTCCACTGGAGGACGTTGTTGAGGAGGCAGGGGGAGTCTAGGAC
>gene=chr20_3140415-3140652; species=panTro
TCCTCCCGAAGGTGGGCGCCGCAACACCAAACCCGGGACGCCGCGGGCGGCGGCGACACAGATACTGGCTCCTCCGGCAACTCCGAGCCTCACAGCCCCACTTCCGGCCAACTGCCCGCTACTTCCGCCTGCTGCGCGAGTGACGGATGCGGCCGAGGCTCAAAAGACTCTGTCAGCGTTTCCCAAGGACATTTTCCACTGGAGGACGTTGTTGAGGAGGCAGGGGGAGTCTAGGAC
>gene=chr20_3140415-3140652; species=papHam
TCCTCCTGAAGGTGGGCGCCGCAACACCAAACCGGGAACGCAGCGGGCGGCGGCGACACAGACACCCTCTCCTCTAGCGACTCCGGGCCTCACAACCCCACTTCCGGCCAACTGCCCGCTACTTCCGCCTGCTGCGCGAGTAACGGATGCGGCCGAGGCTCAAAAGACTTTGTCAGCGTTTCCCAAGGACATTTTCCACTGGAGGACGTTGTTGAGGAGACAGGGGGAGTCTAGGAC
>gene=chr20_3140415-3140652; species=ponAbe
TCCTCCCGAAGGTGGTCGCCGCAACACCAAACCGGGGACGGCGCGGGCGACGGCGACACAGATACCCGCTCCACCTGCAACTCAGAGCCTCACAGCCCCACTTCCGGCCAACTGCCTGCTACTTCCGCCTGCTGCGCGAGTGACGGATGCGGCCGAGGCTCAAAAGACTCTGTCAGCGTTTCCCAAGGACATTTTCCACTGGAGAACGTTGTTGAGGAGGCAGGGGGAGTCTAGGAC
>gene=chr20_3140415-3140652; species=rheMac
TCCTCCTGAAGGTGGGCGCCGCAACACCAAACCGGGAACGCAGCGGGCGGCGGCGACACAGACACT--CTCCTCTAGCGACTCCGGGCCTCACAACCCCACTTCCGGCCAACTGCCCGCTACTTCCGCCTGCTGCGCGAGTAACGGATGCGGCCGAGGCTCAAAAGACTTTGTCAGCGTTTCCCAAGGACATTTTCCACTGGAGGACGTTGTTGAGGGGACAGGGGGAGTCTAGGAC
>gene=chr20_5093625-5093906; species=hg19
GCCCGCACACCCAGAGCTCGCCCACGGTTGGCAGCGCCCAAGGTTGCATGGCATGGCCCGCTTAAGTGCCACTCAGCCGGCCCCAGGCGGGATCAGTGCGCCGGAAGTGGCGTGCCGGAAACAGGCGCGTCGGAAGTTGCGTCTCCGGAAGCGTTTGTCTCTTTACCCAGCTTCCCGGGCTAACCCTTACCGAGTGTCACCTGCAGGAGGCACCGGGACTCCGGGGCTGCACGGCCCGAATGCTTCTTCGTGGGTTTTGTTTAAGCAGCCGCGACCTGTGC
>gene=chr20_5093625-5093906; species=bosTau
------GCGCGGACAGCTCGCTCACGGTTGGGAGCGCCCGAGACATC--------CCCCA----ACTGCCAC----CCGGCCTCGACCG---GCTAGACGCCGGAAATGGCGTGTTTGGAGGTTGCAGGCCGGACGTGGCGTCAACGG-GGCGA-CGCCTTCTCATTTTACTTTC----TCGGTTTCTAGCCCGCTTTCTTTTCAGCGGCCCGC-------ACAAGTCGTCGGGTCGGAGCGCGCC-CCGTGGGGTTTCCTAACTCT---GCAGTCCGGGC
>gene=chr20_5093625-5093906; species=calJac
GCCCGCACGCCCAGAGCTCGTCCACGGTTGGCAGCACCAGAGATCGCATGGCACGGCCCGCCTAAACGCTACCCAGCCCGCCCCAGGCGAGATCAGTGCGCCGGAAGTGGCGTGTCGGAAACAGGCGCGCCGGAAGTTGCGTCTTCGGGAGCGTTTGTCTAGTCACTCAGCATCC--------------------------------GGGCTCCGG--------GGCGGTAGCGATCAAGTGTTCCTCCGTGGGTTTTGTTTGAGCAGCCGCGACCTGTGT
>gene=chr20_5093625-5093906; species=canFam
GCCCGCGCGCCGACGGCTCACTCACGGTTGGAGGCGCCCGAGGCCTCATGGCACGCCTCGCCTAACTGTCAC----CCCGCCCCACCCGCCAGCTCGACGCCGGAAGCGATGCGCCGAAAGGCAGCGCGCCGGAAGCGGCGTCACCGG-AGCGA-CGCCCCCTCCTTCCGCTCTCTGGACCGGCTTTGGCCCTGCGCTCGGGGGAGCGTGCTGCGG-AGGCTCCGGGAGCTGGGGCGGAGTCTCGCCCTGTGAGGTCGCGGGAGGCT---GCGGCCCGGGC
>gene=chr20_5093625-5093906; species=equCab
GCCCGCGCGCCAACAACCAGCTAACGGTTGGCGGCGCCCGACGCCTCGCGGCACGCCTCACCTGGCAGCCGC----TTCGCCCCGCCCG--------GCGTCGGAAATGGCGCGTGGAAAGGCGGCGCGCCGGAAGTGGCGTCACTGG-AGCGA-CGCCTTCTCCTCCCGCTATCGGAGCCCGTTTCAACCCTACGC-----------TGCTGC-----------------GGGCCGGAGTGCTGCTTCGTGTGGTTTCGGGATGCC---GCGGCCTGGGC
>gene=chr20_5093625-5093906; species=gorGor
GCCCGCACACCCAGAGCTCGCCCACGGTTGGCAGCGCCCAAGGTTGCATGGCATGGCCCGCTTAAGTGCCACTCAGCCGGCCCCAGGCGGGATCAGTGCGCCGGAAGTGGCGTGCCGGAAACAGGCGCGTCGGAAGTTGCGTCTCCGGAAGCGTTTGTCTCCTCACCCAGCTTCCCGGGCTAACCCTTACCGAGTGTCACCTGCAGGAGGCACCGGGACTCCGGGGCTGCACGGCCCGAATGCTTCTTCGTGGGTTTTGCTTAAGCAGCCGCGACCTGTGC
>gene=chr20_5093625-5093906; species=panTro
GCCCGCACACCCAGAGCTCGCCCACGGTTGGCAGCGCCCAACGTTGCACTGCATGGCCCGCTTAAGTGCCACTCAGCCGGCCCCAGGCGGGATCAGTGCGCCGGAAGTGGCGTGCCGGAAACAGGCGCGCCGGAAGTTGCGTCTCCGGAAGCGTTTGTCTCCTTACCCAGCTTCCCGGGCTAACCCTTACCGAGTGTCACCTGCAGGAGGCACTGG-ACTCCGGGGCTGCACGGCCCGAATGCTTCTTCGTGGGTTTTGTTTAAGCAGCCGCGACCTGTGC
>gene=chr20_5093625-5093906; species=papHam
GTCCGCACACCCAGAGCTCGCCCACGGTTGGCAGCGTACAAGGTCGCATGGTACGGCCCGCTTAAGGGCCACGCAGGCCGCCCCAGCCGGGATCAGTGCGCCGGAAGTGGCGTGCCGGAAACAGGCGCGTCGGAAGTTGCGTCTCCGGAAGCGTTTGTTTCCTCAACCAGCTTCCCAGGCTATCACTTACGGAGTATCAGCTGCAGGAGGCATCGG--------GGCTGCACGGGCCGAATGCCGATTCGTGCGTTTTGTTTAGGCAGCCGCGACCTGTGC
>gene=chr20_5093625-5093906; species=ponAbe
GCCCGCACACCCAGAGCTCGCCCACGGTTGGCAGCGCCCGAGGTTGCATGGCATGGCCCGCTTAAGTGCCACTCAGCCCGCCCCAGCCGGGATCAGTGCGCCGGAAGTGGCGTCCCGGAAACAGGCGCGTCGGAAGTTGCGTCTCCGGCAGCGTTTGTCTCCTCACCCAGCTTCCCGGGCTAGACCTTACTGAGTGTCACCTGCAGGAGGCACCGGGACTCCGGGGCTGCACGGGCCTAATGCTTCTTCGTGGGTTTTGTTTAAGCAGCCGCGACCTGTGC
>gene=chr20_5093625-5093906; species=rheMac
GCCCGCACACCCAGAGCTCGCCCACGGTTGGCAGCGCACGAGGTCTCATGGTACGGCCCGCTTAAGGGCCACTCAGCCCGCCCCAGCCAGGATCAGTGCGCCGGAAGTGGCGTGCCGGAAACAGGCGCGTCGGAAGTTGCGTCTCCGGAAGCGTTTGTTTCCTCAACCAGCTTCCCAGGCTATCACTTACCGAGTATCAGCTGCAGGAGGCATCGG--------GGCTGCACGGGCCGAATGCCGATTCGTGGGTTTTGTTTAGGCAGCCACGACCTGTGC
>gene=chr20_16710522-16710733; species=hg19
CCCGCAGGGCAGACGCACGCGCAGAGAGATTGCCAGCCCTGGCTGCCAGAGACCCGGAAGCATCGATCGGCTCTGTGCTCGGCTTCTAGACTTGTCGGCGCTCGATTGAGGAGCGTGGCTACGTTGCTTCCGGTGCCTGGCTCCGTTTCCTGCTTTTGGTTCTTACAGTAGTCGGCGTAGGCCTTAGGTGGGTTCGTGCGCCTTCTACCTC
>gene=chr20_16710522-16710733; species=bosTau
TCCACCACGTGTGCGCATGCTCAGAGCGATTACTTACCGTGG-GCT---AGACCGACGGGCATCGATCCACTCTGGGCTCGGC-TCTTGACTGATCAGCTTTCGATTGAGGCGCTTGATATCGTCATTTCCGGTGGCTGGTTCCGCTTCCGGCTTCTGGTTGTTACGGGACGTGGTGGACCTGTTTGGTGAGTTGAGGGGTTTTTTTCTTC
>gene=chr20_16710522-16710733; species=calJac
CCCTCCAGGCATACGCAAGCGCAGAGAGATTCCCAGCCTTGGCCGCCAGAGAGCCGGAAGCATCGATCGACTCCGTGCTCGGCTTCTAGACTTGTCGACGCTCGATTGAGGAGCCTGGCAACGTTACTTCCGGTGCCTGGCTCCGTTTCCTGCTGTTAGATCTAACGAGGGACGGCGTACGCCTTAGGTGGGTTCCTGCGCCTTCTACCTC
>gene=chr20_16710522-16710733; species=canFam
CCC---------GCGCATGCGCAGGGAGATTCCCAGCTGCCGCCCCTGGAG-CGGGAGCGCATCGATCGACTCTGAGCTCGACTGCTCGGCTTGCCGGCGCTCGATTGAGGCGCGTGG-AGCGTAACTTCCGGTA-GTGGCTCCGTTTCCGGCCTTCGGTTCGCCCGG-GACCGGCGCAGGCCTCCGGTGAGTCGGGACGCGTTCTCGTTC
>gene=chr20_16710522-16710733; species=equCab
CCCGCCAGGTGTGCGCACGCGCAGAGACATGGCCAGCTGCCG---TTGGAGTCCGCGGGGCATCGATCGACTCCGTGCTCGGCTTCCCGACTTGTCGGCGCTCGATTGCGGCGCGTGGCAGCGTTACTTCCGGTACGCGGCTCCGTTTCCGGCTTTCGGCTGGTACGGGGCGCGGCGGGTGCCTCGGGTGCGTTGGGGTGCGTTCTT----
>gene=chr20_16710522-16710733; species=gorGor
-------------------------------------------------------------------------------------------------------------------------------------------------------------------------------------------------------------------
>gene=chr20_16710522-16710733; species=panTro
CCCGCAGGGCATACGCACGCGCAGAGAGATTGCCAGC---------------CCCGGAAGCATCGATCGGCTCTGTGCTCGGCTTCTAGACTTGTCGGCGCTCGATTGAGGAGCGTGGCTACGTTGCTTCCGGTGCCTGGCTCCGTTTCCTGCTTTTGGTTCTTACAGTAGTCGGCGTAGGCCTTAGGTGGGTTCGTGCGCCTTCTACCTC
>gene=chr20_16710522-16710733; species=papHam
CCCGCAGGGCATACGCACGCGCAAAGAGATTACCAGGCCAGGCCGCCAGAGACCCGGAAGCATCGATCTGCTCTGCGCTCGGCTTGTAGACTTGTGGGCGCTCGATTGAGGAGCGTGGCAACGTTACTTCCGGTGCCTGGCTCCGTTTCCTGCTTTTGGTTCTTA-GGGAGACGGCGTAGGCCTTAGGTGGGTTCGTGCACCTTTTACTTC
>gene=chr20_16710522-16710733; species=ponAbe
CCCGCAGGGCATACGCACGCGCAGAGAGATTCCCAGCCCTGGCCGCCAGCGACCCGGAAGCATCGATCGGCTCTGTGCTCGGCTTCTAGACTTGTCGGCGCTCGATTGAGGAGCGTGGCTACGTAGCTTCCGGTGCCTGGCTCCGTTTCCTGCTTTTGGTTCTCACAGTAGACGGCGTAGGCCTTAGGTGGGTTCGTGCGCCTTCTACCTC
>gene=chr20_16710522-16710733; species=rheMac
CCCGCAGGGCATACGCACGCGCAAAGAGATTACCTACCTGGGCCGCCAGAGACCAGGAAGCATCGATCTGCTCTGCGCTCGGCTTGTAGACTTGTGGGCGCTCGATTGAGGAGCGTGGCAACGTTACTTCCGGTGCCTGGCTCCGTTTCCTGCTTTTGGTTCTTACGGGAGACTGCGTAGGCCTTAGGTGGGTTCGTGCACCTTTTACCTC
>gene=chr20_18268761-18268964; species=hg19
AGCACCTGAACAAGCTTGGTCAGCCAGCGGTACACCTCCGCCAACCCCAGAAGCCGAACAGATGCGCCCCGAAACGTCATTTCCGCGCGCCAAGGGGCGGGGCCGGTACCGGGTGCGGAAGTCGCTCCAGGGGTCACTGGGAAGTGTAGTTTTCGAGACAGAGGCGCTCAGAAGGAGGGTCACAGTAGGGCCAGGCACTCTTC
>gene=chr20_18268761-18268964; species=bosTau
---------GCAAGCGTGGCCCGGTTGTCCCCCCCCGC-GCGCACCCCAGAAACTAAACGGAGATTCCCCGGCACATCACTTCCGCCAGCCGAGGGGTGAGCC-AGCACCAGAGGCAGGAGTCACTGCAGGGATCACTGGGGAGTGTAGTCTTTAAGGCGGAGGCGTTAGC-AAAGTGGGCACTGGAAGGAGACG--TTTCAC
>gene=chr20_18268761-18268964; species=calJac
AGCACCAAAAACAGCTCGGTCCGCCAGCTGCACACCGCTGCCAACCCCAGAAGCCGAACAGACGCGCCCAGAAACGTCATTTCCACGCGCCGAAGGGCGAGCCTGGTACCGGGTGCGGAAGTCGCTCCAGGGGTCAGTGGGAAGGGAGGTTTTCCATGCAGAGGCGCTCAGAGGGAGGGTCGCAGTAGGGCCAGCCACTTTTC
>gene=chr20_18268761-18268964; species=canFam
------GCCGCGACCTCAACCCA--CGCCGCGGTCCCT-GCCAGGCCCGGAAGCCGAGCCGCACCTCCCCTACGCGTTATTTCCGCCCGCCGGGAGGCGGGTC-GCCACCGGATGCGGAAGTCACTGCAGGGGTCACTGGGAAGTGTAGTCTCCGAGGCGGAGGCGTCAGA-GAAGCGGGCACGTCAGGGCGAGAAGCTTCAC
>gene=chr20_18268761-18268964; species=equCab
------------------GCCCA-CGGCCCCGGATCCG-GCCAACCCCAGAAGCCCACCAGAAACTCCCCTACGCGTCATTCCTGCGCGCCGGGAGGCGGGCC-CCCAAAGGATGCGGAAGTCACTGAAGGGGCCACTGGGGAGTGTAGTCTTTGATGCAGAGGCGTTAGC-GAAGGTATCACGGCACGGCGGAGAGCTTCAC
>gene=chr20_18268761-18268964; species=gorGor
AGCACCTGAACAAGCTCGGTCAGCCAGCCGTACACCTCCGCCAACCCCAGAAGCCGAACGGATGCGCCCCGAAACGTCATTTCCGCGCGCCAAGGGGCGGGGCCGGTACCGGGTGCGGAAGTCGCTCCAGGGGTCTCTGGGAAGTGTAGTTTTCGAGACAGAGGCGCTCAGAGGGAGGGTCACAGTAGGGCCAGGCACTCTTC
>gene=chr20_18268761-18268964; species=panTro
AGCAGCTGAACAAGCTCGGTCAGCCAGCCGTACACCTCCGCCAACCCCAGAAGCCGAACAGATGCGCCCCGAAACGTCATTTCCGCGCGCCAAGGGGCGGGGCCGGTACCGGGTGCGGAAGTCGCTCCAGGGGTCACTGGGAAGTGTAGTTTTCGAGACAGAGGCGCTCAGAGGGAGGGTCACAGTAGGGCCAGGCACTCTTC
>gene=chr20_18268761-18268964; species=papHam
AGCACCTGAAGAAGCTCGGTCACCCAGCTGTACACCACGACCAGACCCAGAAGCCGAACAGATGCGCCCCGAAACCTCATTTCCGCGCGCCAAGGGGCGGGGCCGGCACCGGGTGCGGAAGTCGCTCCAGGGGTCACTGGGAAGTGTAGTTTTCCAG-CAGAGGCGCTCAGAGGGAGGGTCACAGTAGGGCCAGGCACTTTTC
>gene=chr20_18268761-18268964; species=ponAbe
AGCACCTGAAAAAGCTCGGTTAGCCAGCCGTACACCTCTGCCAACCCCAAAAGCCTAACAGATGCGCCCCGAAACGTCATTTCCGCGCGCCAAGGGGCGGGGCCGGTACCGGGTGCGGAAGTCGCTCCAGGGGTCACTGGGAAGTGTAGTTTTCGAGACAGAGGCGCTGAGAGGGAGAGTCACAGTAGGGCCAGGCACTCTTC
>gene=chr20_18268761-18268964; species=rheMac
AGCACCTGAAGAAGTTCGGTCACCCAGCTGTACACTACGACCAACCCCAGAAGCCGAACAGATGCGCCCCGAAACCTCATTTCCGCGCGCCAAGGGGCGGGGCCGGCACCGGGTGCGGAAGTCGCTCCAGGGGTCACTGGGAAGTGTAGTTTTCCAG-CAGAGGCGCTCAGAGGGAGGGTCACAGTAGGGCCAGGCACTTTTC
>gene=chr20_18547894-18548167; species=hg19
ACGTGGTAAAAAGTATCGCACGCCCACAGTTCTACACCCGAAAGTCCGGACACCTGAGCGACTTTCCGGGCCAGAGGCCCCAAGGTGCATCGGGGCAGAGCCGGAAGCGGACGCTGAAAACTGGCGGCTCCTTAATGGTTCCGGCGGCAGGGACCGCAGCGACGCCCTCACCGGAAGTCCCGCCTCTGCCGTGGGCCTGCGAGAATCGAGGCACTCGCTGGCGTACCCATGTATCGAAATGAGTTCACGGCCTGGTACCGGCGGATGTCGGTG
>gene=chr20_18547894-18548167; species=bosTau
ACATGGAAGGCAAGGTCTCGGGCCC--AGCCCCACACCTGA--GTTC-TTTCCGGGTGGGAGGTCC-GTACTACACGCCCCAGGATGCATCGGGGCAACGCCGGAAGCGGCTCCCA-----AGGCGGCTCTTCATTGGA---GGCGGC------GGCGGTGACGCGCAGACCGGAAGGCCCGCCTTCACCC-GAGACTCGGAGGAGTGTGGTCTACGC-GGCGGTGTCATGCGGCCGGCGCAAGCCCTTCGTTGGTACCGGCGGATGTCAGTC
>gene=chr20_18547894-18548167; species=calJac
ACGTGGTAAGAAGTGTCGCCCGCCCACAACTCTGCACCCGAAAGTCCGAACGCCTAAGGGACTTTTCGGACCAAAAGCCGGCAGATGCATCGGGGCAGAGCAGGAAGCAGACGCGGAACACGGGCGACTCCTTGATAGTTACGGCGGCAGCGACAGCAGCGACGCCCTCACCGGAAGTCCCGCCTCCACCGTGGGCCTGCGAGAATTGCGGCCCTCGCCGGCGTAGCCATGCCTCAAAACCCGTTCACGGCCTGGTACCGGCGGATGTCGGTA
>gene=chr20_18547894-18548167; species=canFam
ACGTGGTATGCGAGTCTTCCGAATC------CCACACCTTG--GTCCCGTCCCGGGCGCGACTTTCGGGACTACACGCCCCAGGATGCACCCGGGCGGAGCAGGAAGCGGCTCCGG-----AGTCGGCTCTCCATTgggggcggcggc---cgggg---------gccggccggAAGTCCCGCCCCCGCCCTGGACCTCCCTGGGCTGGCGTCTTCCGCAGCCGGGTGATGCGCGCGGACCAGGCCTCCTCTTGGTACCGGCGGATGTCCGGG
>gene=chr20_18547894-18548167; species=equCab
ACGTGGTATGCAAGGTCCCCAACCCCAAG-TCCACACTTCA--CTTCCATCCGCGGCGCGACTTTCAGGACTACACGCCCCAGGATGCATCGGGGCAGCGCAGGCTGCG---TGGG-----GGCCGATTCCCCATTGGCGGCGGCGGC---GGCGGCTGCGACGCGCCGACCGGAAGGCCCGCCGCCGCCCTGGGGCTCTGAGAATCGAGGCCTTTCCCGGCGGCGCCATGCGTCCGGAGCAGGCCGCCTCTTGGTACCGGCGCATGTCCGTA
>gene=chr20_18547894-18548167; species=gorGor
-----------------GCACGCCTACAGTTCTACACCCGAAAGTCCGGACACCCGAGCGACTTTCC-GACCAGAGGCCCCAAGGTGCATCGGGGCAGAGCCGGAAGCGGACGCTGAAAACTGGCGGCTCCTTAATGGTTCCGGCGGCAGGGACCGCAGCGACGCCCTCACCGGAAGTCCCGCCTCCGCCGTGGGCCTGCGAGAATCGAAGCACTCGCTGGCGTACCCATGTATCGAAATGAGTTCACGGCCTGGTACCGGCGGATGTCGGTG
>gene=chr20_18547894-18548167; species=panTro
ACGTGGTAAAAAGTGTCGCACGCCCACAGTTCTACACCCGAAAGTCCGGACACCTGAGCGACTTTCCGGGCCAGAGGCCCCAAGGTGCATCGGGGCAGAGCCGGAAGCGGACGCTGAAAACTGGCGGCTCCTTAATGGTTCCGGCGGCAGGGACCGCAGCGACGCCCTCACCGGAAGTCCCGCCTCTGCCGTGGGCCTGCGAGAATCGAGGCACTCGCTGGCGTACCCATGTATCGAAATGAGTTCACGGCCTGGTACCGGCGGATGTCGGTG
>gene=chr20_18547894-18548167; species=papHam
ACGTGGTAAGAAGTATCGCACGCCCACAGCTCTGCACCCGAAAGTCCGGACACCGGAACAACTTTCCGAACCACAGGCCCCAAGATGCATCGGGGCAGAGCCGGAAGCGGACGCGGAAAACTGGCGGCTCCCTGATGGTTCCTGCGGCGGGGATGGCAGCGATTCCCTCACCGGAAGTCGAGCCTCAGCTGTGGGCCTGCGAGAATCGAGGCGCTCGCCGGCGTACCCATGTATAGAAGAGAGTTCACGGCCTGGTACCGGCGGATGTCGGTG
>gene=chr20_18547894-18548167; species=ponAbe
ACGTGGTAAAAAGTATCGCACGCCCACAGTTCTGCACCCGAAAGTCCGGACACCCGAGCGACTTTCCGGACCAGAGGCCCTGAAATGCATCAAGGCAGAGCCGGAAGCGGCCGCGGAAAACTGGCGGCTCCTTAATGGTTCCGGGGGCAGGGACGGCAGCGACGCCCTCACCGGAAGTCCCGCCTCCGCCGGGGGCCTGCGAGAATCGAGGCACTGGCCGGCGTACCCATGTATCGAAGTGAGTTCACGGCCTGGTACCGGCGGATGTCCGTG
>gene=chr20_18547894-18548167; species=rheMac
ACGTGGTAAGAAGTATCGCACGCCCACAGCTCTGCATCCGAAAGTCCGGACACCGGAACAACTTTCCGAACCACAGGCCCCAAGATGCATCGGGGCAGAGCCGGAAGCGGACGCGGAAAACTGGCGGCTCCCTGATGGTTCCGGCGGCAGGGATGGCAGCGATTCCCTCACCGGAAGTCGAGCCTCCGCCGTGGGCCTGCGAGAATCGAGGCACTCGCCGGCGTACCCATGTATAAAAGAGAGTTCACGGCCTGGTACCGGCGGATGTCGGTA
>gene=chr20_18774586-18774767; species=hg19
AGCGTGGTAATgtggctttgtaccatgtcaacctagctaagcgggaactacgtttcccagaattccttgcctgtaggtttccggggttagcacacgccacgtgacctgatgcgggcttcgtgaggcggaagtgacgcagtgttgtcgtctcgtaggcttgaaaggtaggtgcccgacatta
>gene=chr20_18774586-18774767; species=bosTau
T------GGCTCCAGCTTTGCTCCTGAAcaacttagtggagctggaactatgttttccagaattccatccacgcagacttccagggtgagcacagggtac-tgacctcccctgagccttgaaaggcagaaatgatacaacTCG-GAGTCTTCTACCGGGAAAATGTGGGTGCGGCTACTCA
>gene=chr20_18774586-18774767; species=calJac
AGCGTGGTAATgtggctgtgtaccatggcaacctagctaagctggaactacgtttcccagaattccttgcctgtaggtttccaggattagcaccggcctcgtgacctgatgagtgttgcggggggcggaagtgacgca-cgttgtcgttttgtaggcttgaaaggtaggtgtgcgacgcta
>gene=chr20_18774586-18774767; species=canFam
AGGCT-TGCTTCCggcttagttccgtgtcaatttggccaacctggaactacatttcccagaattcactcc---cagatttccggggttagcgtggaccac-tgacct--cgcgagcct--gaaggcggaagtgacgctacactgtagccttcgacccttgaaaggccggtttgcggg-cca
>gene=chr20_18774586-18774767; species=equCab
AGCCC-GGCTCCtggctttgatccgtgtcaatttggcaaaggtggaattccgtttcccagaattccttcctttcagacctccgggatta-cctggagcac-tgaactcgcgcgagcctgggaaggcggaagtgacgccatactgtggccttcaacccttggaaggtaagcgcggGG-----
>gene=chr20_18774586-18774767; species=gorGor
AGCGTGGTAATgtggctttgtaccatgtcaacctagctaagcgggaactacgtttcccagaattccttgcctgtaggtttccggggttagcacaggccacgtgacctgatgcgggcttcgtgaggcggaagtgacgcagcgttgtcgtcacgtaggcttgaaaggtaggtgcccgacattg
>gene=chr20_18774586-18774767; species=panTro
AGCGTGGTAATgtggctttgtaccatgtcaacccagctaagcgggaactacgtttcccagaattccttgcctgtaggtttccggggttagcacaggccacgtgacctgatgcgggcttcgtgaggcggaagtgacgcagcgttatcgtcacgtaggcttgaaaggtaggtgcccgacattg
>gene=chr20_18774586-18774767; species=papHam
AGCATGGTAGTgtggctttgtactgtggcaacctagctaagccggaactacgtttcccagaattccttgcctgtaggtttccggggttagcacaggccacgtgacctgatgcttgctttgtgaggcggaagtgatgcagcgttgtcgtctcgtaggcttgaaaggtgggtgcccgaggtt-
>gene=chr20_18774586-18774767; species=ponAbe
AGCGTGGTAATgtggctttgtaccatgtccacctagctaagtgggaactacgtttcccagaattccttgcccgtaggtttccggggtcagcacaggccacgtgacctgatgcgcgcttcgtgaggcggaagtgacgcagcgttgtcgtctcgtaggcttgaaaggtaggtgcccgacatta
>gene=chr20_18774586-18774767; species=rheMac
AGCGTGGTAATgtggctttgtactaaggccacctagctaagccggaactacgtttcccagaattcgttgcctgtaggtttccggggttagcgcaggccacgtgacctgatgcgtgctttgtgaggcggaagtgatgcagcgttgtcgtctcgtaggcttgaaaggtgggtgcccgaggtta
>gene=chr20_21283839-21284040; species=hg19
AGCCCGGCAAGGCCCTTTTCCGCCGCTCCCTCATCCAGCGAAGCCTCCTTCCCAGCTTCCCCGGCGGCGGCGCCGTGACGTCACTTCCGTTCTCCAGCGCGCACGTGGGAGGAAGTGCTGGTGCCCTCTGCCGCTGCTCCCGTCTCTTTGGTTACGCTCGTCAGCCGGTCGGCCGCCGCCTCCAGCCGTGTGCCGCTATGG
>gene=chr20_21283839-21284040; species=bosTau
GGCCCCG-------CCC--------------CACCGGCCGGCACCTCCTTCCTGGTCTCTTCCGCGGCGGCGCCGTGACCTAAGTTCCGGTCGCCGG-GCGCACGTGGGCGGAAGCGCCGGT-------GCCGCCGCG--CGTCTCTGTGGTTACGCGCGTTCGCTGGCGGGCCGCCGCCCGCTGCTGCGCGCCGCCATGG
>gene=chr20_21283839-21284040; species=calJac
AGCCCGGCGACGCCCTTTTCCGCCGCTCCTTCACTCAGCTGAGCCTCCTTCCCAGCTTCCCCGGCAGTGGCGCCGTGACGTCACCTCCGGTCGCCCGCGTGCACGTGGGAGGAAGTGCTGGTGCTCGCAGCCGCTGCTCTCGTCTCTTTGGTTACGCTCGTCAGCCGGCCGGCCGCCGCCTCCAGCCGTGTGCAGCTATGG
>gene=chr20_21283839-21284040; species=canFam
gagcccccccgggAGGT--------------CACCGA---------------------CCGCGACGGCGTGGGCGTGACGTCACTTCCTGTCGCCGGCGCGCACGTGGGAGGAAGTGCCGGTGCCCGCGGCCGCCGCTCCTGTCTCTCCGGTTACGTTCGTCCGCCGGCGGGCCGCCGCCTCCAACTGGGAGCTGCAATGG
>gene=chr20_21283839-21284040; species=equCab
---------------------------------------------------------------------------------------------------------------------------------------------------------------------------------------------------------
>gene=chr20_21283839-21284040; species=gorGor
AGCCCGGCAAGGCCCTTTTCCGC-GCTCCCTCATCGAGCGGAGCCTCCTTCCCAGCTTCCCCGGCGGCGGCGCCGTGACGTCACTTCCGGTCTCCAGCGCGCACGTGGGAGGAAGTGCTGGTGCCCTCAGCCGCTGCTCCCGTCTCTTTGGTTACGCTCGTCAGCCGGTCGGCCGCCGCCTCCAGCCGTGTGCCGCTATGG
>gene=chr20_21283839-21284040; species=panTro
AGCCCGGCAAGGCCCTTTTCCGCCGCTCCCTCATCCAGCGGAGCCTCCTTCCCAGCTTCCCCGGCGGCGGCGCCGTGACGTCACTTCCGATCCCCAGCGCGCACGTGGGAGGAAGTGCTGGTGCCCTCTGCCGCTGCTCCCGTCTCTTTGGTTACGCTCGTCAGCCGGTCGGCCGCCGCCTCCAGCCGTGTGCCGCTATGG
>gene=chr20_21283839-21284040; species=papHam
AGCCCGGCCAGGCCCTTTTCCGCCGCTCCGTCACCCAGCCGAGCCTCCTTCCCAGTTTCCCCGGCGGCGGCGCCGTGACGCCACTTCCGGTCTC-GGGACGCACGTGGGAGGAAGTGCTGGTGCCCTCAGCCGCCGCTCCCGTCTCTTTGGTTACGCTCGTCAGCCGGGCAGCCGCCGCCTCCAGCCGTGTGCAGCTATGG
>gene=chr20_21283839-21284040; species=ponAbe
AGCCCGGCGAGGCCCTCTTCGGCCGCACCCTCACCCAGCGGAGCCTCCTTCCCAGCTTCCCCGGCGGCGGCACCGTGACGTCACCTCCGGTCTCCAGCGCGCACGTGGGAGGAAGTGCTGGTGCCCTCAGCCGCTGCTCCCGTCTCTTTGGTTACGCTCGTCAGCCGGTCGGCCGCCGCCTCCAGCCGTGTGCCGCTATGG
>gene=chr20_21283839-21284040; species=rheMac
AGCCCGGCCAGGCCCTTTTCCGCCGCTCTGTCACCCAGCCGAGGATCCTTCCCAGTTTCCCCGGCGGCGGCGCCGTGACGTCACTTCCGGTCTCAAGGGCGCACGTGGGAGGAAGTGCTGGTGCCCTCAGCCGCCGCTCCCGTCTCTTTGGTTACGCTCGTCAGCCGGGCAGCCGCCGCCTCCAGCCGTGTGCAGCTATGG
>gene=chr20_24973343-24973612; species=hg19
CCCGCAGAAACCACCTCACACTGAGCGGCGCCGGCTCAGACTCCAGGCCCGCCCTCCCCCGTACGCGGAAATGACGTTGCGCCCAGGGACCATTCCGCAGCGTTCTCCCCGCCCCTTCCGGCCTCATGGGCGGGAGGTCCCCGGCGCGTCGTTGCTCGGCGCTCTGAGGCTAATTCTGACCGCCCGGAAGTGGGGCTCGGAACCCGCTCAGAGATAGCACCGGGAGCTGCCGGGGTCCCCGCCTGTCTCGGACTCCGGGGCCCAGAACG
>gene=chr20_24973343-24973612; species=bosTau
CTGACCACCTCCCGCCGGCGCGCGGAAGTGACGACCGAGGCTCCG---CCTCCCCGCTCCGCGCGCG---------------GGACTGACGTA-----------GGACCCGCCCCTTC------------CGGCCTGGAG-------GTGGTAGCTGCGAGCTTTTGCGCGAGTCCTAACCACCGCGACA-------T--------CCCAGAGGCGGTGGCGGCTTCCG----GGGTCCGGACTGTCTTcgccc---------------
>gene=chr20_24973343-24973612; species=calJac
CACGC---CACCAACCCTCACAGAGCGGCGCCGACTCTGGCGCCAGGCCCGCCCTCCCCCGCGCGCGGAAATGACGTTGCGCCCAGTGGCCAATCCTCAGCGCCGTCCCCGCCCCTTCCGGCTTCGTGGGCGGGCGGTTTCCCGCGC---------------------------------------------------------------------------------------------------------CTCCGGGGCCCGGGACG
>gene=chr20_24973343-24973612; species=canFam
GACTCCACGGCCGACCGGGGCAGCAGAGCGACGCGC-GGGCCCAGGGATCGCCGCCCCCCGTGC-------------------------------------------------------------------------------------------------------------------------------------------------------------------------------------------------------------
>gene=chr20_24973343-24973612; species=equCab
-----------------------------------------------------------------------------------------------------------------------------------------------------------------------------------------------------------------------------------------------------------------------------
>gene=chr20_24973343-24973612; species=gorGor
CCCGCAGAAACCACCCCACACT-AGCGGCGCCGGCTCAGGCTCCAGGCCCGCCCTCCCCCGTGCGCGGAAATGACGATGCGCCCAGGGACCATTCCGCAGCGTTCTCCCCGCCCCTTCCGGCCTCATGGGCGGGCGGTCCCCAGCACGTCGCTGCCCGGCGCTGTGAGGCGAATTCTGACCGCCCGGAAGCGGGGCTCGG-ACTCGCTCAGAGATAGCACCGGGAGCTGCCGAGGTCCCCGCCTGTCTCGGACTCCGAGGCCCAGAACG
>gene=chr20_24973343-24973612; species=panTro
CCCGCAGAAACCACCCCACACTGAGCGGCGCCGGCTCAGGCTCCAGGCCCGCCCCCCCCCGTACGCGGAAATGACGTTGCGCCCAGGGACCATTCCGCAGCGTTCTCCCCGCCCCTTCCGGCCTCATGGGCTGGCGGTCCCCAGCGCGTCGCTGCTCGGCGCTGTGAGGCGAATTCTGACCGCCCGGAAGCGGGGCTCGGAACTCGCTCAGAGATAGCACCGGGAGCTGCCGAAGTCCCCGCTTGTCTCGGACTCCGGGGCCCAGAACG
>gene=chr20_24973343-24973612; species=papHam
CCAGCAGCCACCACCCCGCAGTGAGCAGCAACGGCTCACGCTCCAGGCCCGCCCTCCCCGGCGCGCGGAAATGACGTTGAGCCCAGGGACCAATCCGCAGCGTTGT-CCCGCCCCTTCCGGCCTCATGGGCGGGCGGTCTCCAGCGCGTCGCTTTTCGGCGCTCGGAGGCGAATTTTAAGCGCCCGGGAGCGGCGCTCGGAAACCGCTCAGAGCGAGCACCGGGAGCTGCTGAGGTCCCCGCCCGTCTCGGACTCCGGAGCTCAGAACA
>gene=chr20_24973343-24973612; species=ponAbe
CCCGCAGAAACCACCCTACACTGAGCAGCGCCGGCTCAGGCTCCAGGCCCGCCCTCCTCCGTGCGCGGAAATGACGTTGCGCCCAGGGACCATTCCGCAGCGTTCTCCCCGCCCCTTCCGGCCTCATGGGCGGGCGGTACCC-GCGCGTCGCTGCTCCGCGCTTGGAGGCGAATTCTGACCGCCCGGAAGCGGGGCTCGGAACCCGCTCAGAGCTGGCACCGGGCGCAGCGGACGTCCCCGTCTGTCTCGGACTCCGGGGCCCAGAACG
>gene=chr20_24973343-24973612; species=rheMac
CCAGCAACCACCACCCCGCAGTGAGCAGCAACGGCTCACGCTGCAGGCCCGCCCTCCCTGGCGCGCGGAAATGACGTTGAGCCCAGGGACCAATCCGCAGCGTTGT-CCCGCCCCTTCCGGCCTCATGGGCGGGCGGTCTTCAGCGCGTCGCTCTTCGGCGCTCGGAGGCGAATTTTGAGCGCCCGGGAGCGGCGCTCGGAAACCGCTCAAAGCGAGCACCGGGAGCTCCTGAGGTCCCCGCCCGTCTCGGACTCCGGAGCCCAGAACA
>gene=chr20_30102155-30102310; species=hg19
CGAGCGGGCGGGGAGAcgtgcacgcgcgcgcgcgtgcgtgcaagcgtgtgtgcgcgcgtgcgCGGCGCGGGCTTGGGAGGGAGCACGTCACTTCCTGTTGCCTTAGGGGAACGTGGCTTTCCCTGCAGAGCCGGTGTCTCCGCCTGCGTCCCTGC
>gene=chr20_30102155-30102310; species=bosTau
CGCGCGGGCGTGGAGACATGAACGC--------------------------GCACGCGTGCGCGGCGCGGGCCGGCGAGGGAGCACGTCACTTCCTGTTTCTTTAGGGGAACGTGGCTTTCCCCACAGCGCCGGTCTTTCTCTCTGCGTCTCCGC
>gene=chr20_30102155-30102310; species=calJac
CGAGCGGGCGGGGAGAcgtgcacgcgcgcgcgcgtacgtgcaagcgtgtgtacgcgcgtgcgcggcgcgGGCTTGGGAGGGAGCACGTCACTTCCTGTTGCCTTAGGGGAACGTGGCTTTCCCCGCAGAACCGGTGTCTCTGTCTGCGTCCCTGT
>gene=chr20_30102155-30102310; species=canFam
CGCGCGGGCGGGGAGACGTGAACGC--------------------------GCACGCGTGCGCGGCGCGGACCGGCGAGGGCTCACGTCACTTCCTGTTTCTTTAAGGGAACGTGGCTTTCCCCGCAGCGCCCGTCTTCCCGTCTGTGTCTCTGC
>gene=chr20_30102155-30102310; species=equCab
CGCGCGGGCGGGGAGACGTGAACGC--------------------------GCACGCGTGCGCGACGCGG-CCGGCGAAGGAGCACGTCACTTCCTGTTTCTTTAGGGGAACGTGGCTTTCGCTGCAGCGCCTGTCTTCCCTTCCCTGTGACTGC
>gene=chr20_30102155-30102310; species=gorGor
CGAGCGGGCGGGGAGAcgtgcacgcgcgtgcgcgtgcgtgcaagcgtgtgtgcgcgcgtgcgCGGCGCGGGCTTGGGAGGGAGCACGTCACTTCCTGTTGCCTTAGGGGAACGTGGCTTTCCCTGCAGAGCCGGTGTCTCCGTCTGCGTCCCTGC
>gene=chr20_30102155-30102310; species=panTro
CGAGCGGGCGGGGAGAcgtgcacgcgcgcgcgcgtgcgtgcaagcgtgtgtgcgcgcgtgcgCGGCGCGGGCTTGGGAGGGAGCACGTCACTTCCTGTTGCCTTAGGGGAACGTGGCTTTCCCTGCAGAGCCGGTGTCTCCGCCTGCGTCCCTGC
>gene=chr20_30102155-30102310; species=papHam
CGAGCGGGCGGGGAGAcgtgcacgc----gcgcgtgcgtgcaagcgtgtgtgcacgcgtgcgCGGCGCGGGCTTGGGAGGGAGCACGTCACTTCCTGTTGCCGTAGGGGAACGTGGCTTTCCCTGCAGAGCCGGTGTCTCCGTCAGCGTCCCTGC
>gene=chr20_30102155-30102310; species=ponAbe
CGAGCGGGCGGGGAGAcgtgcacgcgcgcgcgcgtgcgtgcaagcgtgtgtgcgcgcgtgcgcggcgcgGGCTTCGGAGGGAGCACGTCACTTCCTGTTGCCTTAGGGGAACGTGGCTTTCCCTGCAGAGCCGGTGTCTCCGTCTGCGTCCCTGC
>gene=chr20_30102155-30102310; species=rheMac
CGAGCGGGCGGGGAGAcgtgcacgcgcgcgcgcgtgcgtgcaagcgtgtgtgcacgcgtgcgCGGCGCGGGCTTGGGAGGGAGCACGTCACTTCCTGTTGCCTTAGGGGAACGTGGCTTTCCCTGCAGAGCCGGTGTCTCCGTCAGCGTCCCTGC
>gene=chr20_30326876-30327068; species=hg19
TAATAACGTACTCCTAAGAGCTGTTCCAGTGGACTCACGCAGGCGCAGGAGACTACACTTCCCAGGAACTCCGGGCCGCGTTGTTCGCTGGTACCTCCTTCTGACTTCCGGTATTGCTGCGGTCTGTAGGGCCAATCGGGAGCCTGGAATTGCTTTCCCGGCGCTCTGATTGGTGCATTCGACTAGGCTGCC
>gene=chr20_30326876-30327068; species=bosTau
TAGT-ACTTCGTTCGTCGAG-TGTTGCAACCGGCTCTCGCAGTT-----ACACTACATTTCCCAGAAGCCTCGGGCCCGGTTGTTTGCTTGTCCCTCACCCTGACTTCCGGCGTCGCCAGGATCTAAGGGGTCAATCGGAAGGCTGGGATTGCCTTCCCGGCACGCTGATTGGTGCGTTTG--TGCAGAGTC
>gene=chr20_30326876-30327068; species=calJac
TAGTAATGTACTCCTGAGGGCTGGTCAAATGGGCTCACGCAGGCGCAGGAGACTACATTTCCCAGGAGAAGCCGGCGGCGTGGTTCACTTGGGCCTCCTTCTGACTTCCGGTATTGCTGCGCTCTGTGGGGCCAATAGGGAGCCAGGAATTGCCTTCTCGGCGCTCTGATTGGTGCATTCGACTAGGCTGCC
>gene=chr20_30326876-30327068; species=canFam
TAGTAATTTCCTTATTAGAGTTCTTCCAAAGGGTTCAGGCAGTTGCACGAGACTACATTTCCCAGGAGCCCCCGGGGCGGTTGTTTGCTTGT--GTCGCATCGACTTCCGGCGTCCTTGCGATCCTCTGGGCCAATGGGGAGGCTAAGATTGCCTTCCC-TCACTCTGATTGGTGGATTCAACTAGGGAGCC
>gene=chr20_30326876-30327068; species=equCab
TAGTAATTTCCTTACTAGAGTTGTTCCAATGGGCTCACGCAGCCGCGTGAGACTACATTTCCCAGGAGCCTCCGGGCCGGGTGTTTGCCTGTCCGTCGCCCTGACTTCCGGCGTCGCTGCGATCTCTAGGGCCAATCGGAAGGCTGGGATTGGCTTTGCGGCACCCTGATTGGTGCGTTCGACTAGAGCGCC
>gene=chr20_30326876-30327068; species=gorGor
TAATAATGTACTCCTAAGGGCTGTTCCAGTGGACTCACGCAGGCGCAGGAGACTACACTTCCCAGGAACTCCGGGCCGCGTTGTTCGCTGGTACCGCCTTCTGACTTCCGGTATTGCTGCCGTCGGTAGGGCCAATCGGGAGCCTGGAATTGCTTTCCCGGAGCTCTGATTGGTGCATTTGACTAGGCTGCC
>gene=chr20_30326876-30327068; species=panTro
TAATAACGTACTCCTAAGAGCTGTTCCAGTGGACTCACGCAGGCGCAGGAGACTACACTTCCCAGGAACTCCGGGCCGCGTTGTTCGCTGGTACCTCCTTCTGACTTCCGGTATTGCTGCGGTCTGTAGGGCCAATCGGGAGCCTGGAATTGCTTTCCCGGCGCTCTGATTGGTGCATTCGACTAGGCTGCC
>gene=chr20_30326876-30327068; species=papHam
TAGTAATTTACTCCTAAGGGCTGTTCCAGTGGACTCACGCAGGCGCAGGAGACTACACTTCCCGGGAACTCCCTGCCTCGTTGTTCGCTGGTACCGCCTTCTGACTTCCGGTATTGCTGCGCTCTGTAGGGCCAATCGGGAGCCTGGAATTGCTTTCCTGGAGCTCTGATTGGTGCATTCGACTAGGCTGCC
>gene=chr20_30326876-30327068; species=ponAbe
TAATAATGTACTCCTAAGGGCTGTTCCAGTGGACTCACGCAGGCGCAGGAGACTACACTTCCCAGGAACTCCGGGCCGCGTTGTTCGCTGGTACCTCCTTCTGACTTCCGGTATTGCTGCGGTCTGTAGGGCCAATCGGGAGCCTGGAATTGCTTTCCCGGCGCTCTGACTGGTGCATTCGACTAGGCTGCC
>gene=chr20_30326876-30327068; species=rheMac
TAGTAATTTACTCCTAAGGGCTGGTCCAGTGGACTCACGCAGGCGCAGGAGACTACACTTCCCGGGAACTCCCGGCCTCGTTGTTCGCTGGTACCGCCTTCTGACTTCCGGTATTGCTGCTCTCTGTAGGGCCAATCGGGAGCCTGGAATTGCTTTCCTGGAGCTCTGATTGGTGCATTCGACTAGGCTGCC
>gene=chr20_31989207-31989514; species=hg19
CCCACCCCGGCGGCCGCGCTGCTCACCTCCCGCAGCAGCAACAGTGCCCGGGGTCCCGCAGCGTAAGTTCTGCCGGCAAGTCGGATCCCCTCACAGGTCCGCCGCTGCGTTCATACACAAGCGACTTCCGTTCCGCCGCTACTTCAGGCCGGGTCATGCTAACGGAAGTGCTTCCTTTTTACAGTCCGGGTGGACCCAAAGCTCCGTGGCGGTGCTGAACTTtagggcagccactagccacggacttaagcggcaattgagctcctcaaagtgggtgagtgcaaatcaaatgtgcgctaaatgtcag
>gene=chr20_31989207-31989514; species=bosTau
GCCACCTTATAC-GCACGCCGCTCACCTTCCGCAGCCCAACA---ACCCAGCTTCCAGCCGCGGATTGTCCATCAGCAAGC--TCCCGGCTCGTCCGTCTGCGGCTGCGCGCGCATACACGCAACTTCCGTTCCGCCGCAATTTCGGTCCAGAGTGTTCCGGCAGAAGTGCGTCGTCTACAGCGTCCGGGTTGGGCC----TTTTCTGGCTTTGATGAACCAAGTggtaacccctaaccg-----gcatatggcaacggagcgcttgaaacgtagcgagtgcgagttagctatgctctaagtgtaaa
>gene=chr20_31989207-31989514; species=calJac
CCCACCCCGGCTGGCGCGCCGCTCACCTCCTgcagcagcagcagcaCCCGGGGTCCCGCAGCATAAGTTCCGCCGGCAAGTCGGCTCC-------------CCGCAGCGCCCAGACGCAAGCCACTTCCGTTCCTCCGCTACTTCAGACCCGGTCAAGCTAACGGAAGTGCTTCCTTTTTATAGTCCGGGTGGACGC-AAGTTCCGTGGCGGCACTGAGCCTtagggcaaccactagccttggacttacgcggcaactgagcgcctcaaagggggtgagtgcaaatcaaatgtgcgctaaatgtaag
>gene=chr20_31989207-31989514; species=canFam
GCCACCTCCGCCGACGCCCGGCTCACCTCCCGCAAGCCG----------AGCGCCCGGCGACAGAAGCTCCGCCCGCGGGA--TGCCGCCTCAGCCTTCCGCGGCTAAACGCGCACACGGGCGACTTCCGTCCCG----GGC-----GCTCCGGCG--GAAGCGGAAGTGCTTCTCCTGTGCGGTCCGGGTGGGTCC--CGG-GCCCGGTTTTATTGAGCTGAGCGGTCGACCCTCGT----------CGTGGCTTCCGAGTGCTCGGAACGGTGTGAGTGAGGAGT-AGtgtgttccgagtgtaaa
>gene=chr20_31989207-31989514; species=equCab
GCCGCCGCCACCGGCGCGCCGCTCACCTCCCGCAGCCCGAGG---GCCCAGCGTCGAGCCACGGAAGCTCCATC--CGCAG--CCCCG-CTCGGCCGTCCGCCGCT--GCGCGCGCACACGCGACTTCCGTTCCGCCGCGACTTCGGTCCGGGATGTCCCAACGGAAGTGCCTCCTCTGAACGGTCCGGGCGCGTCT--GGGTACCCGGGTTTGATGCGCGCATCGGGGAGGCCTAGCCC-----GCCCGGGGCAGGtgagcgcttgaagtgtggcgagtgcgagta-agtgagctctatatgtaaa
>gene=chr20_31989207-31989514; species=gorGor
CCCACCCCGGCGGCCGCACTGCTCACCTCCCG-AGCAGCAACAGTGCCCGGGGTCCCGCAGCGTAAGTTCTGCCGGCAAGTC-GATCCCCTCACAG-TCCGCCGCTGCGCTCATACACAAGCGACTTCCGTTCCGCCGCTACTTCAGGCCGGGTCATGCTAACGGAAGTGCTTCCTTTTTACAGTCCGGGTGGACCCAAAGCTCCGTGGGGGTGCTGAACTTtagggcagccactagccatggacttaagcggcaattgagcgcctcaaagtgggtgagtgcaaatcaaatgtgcgctaaatgtcag
>gene=chr20_31989207-31989514; species=panTro
CCCACCCTGGCGGCCGCGCTGCTCACCTCCCGCAGCAGCAACAGTGCCCGGGGTCCCGCAGCCTAAGTTCTGCCGGCAAGTCGGATCCCCTCACAGGTCCGCCGCTGCGCTCATACACAAGCGACTTCCGTTCCGCCGCTACTTCAGGCCGGGTCATGCTAACGGAAGTGCTTCCTTTTTACAGTCCGGGTGGACCCAAAGCTCCGTGGCGGTGCTGAACTTtagggcagccactagccacggacttaagcggcaattgagctcctcaaagtgggtgagtgcaaatcaaatgtgcgctaaatgtcag
>gene=chr20_31989207-31989514; species=papHam
CCC--------------------TACCTCGCGCAGCAGCAACAGCGCCCGGGGTCCCGCAGCGTTAGTTCTGCCGGCAAATCGGGTCCACTCACCGGTCCGCCGCTGGGCTGATACACAAGCGACTTCCGTTCCGCCGGTACTTCAGGCCGGGTCATTCTAACGGAAGTGCTTCGTTTTTACAGTCCGGGTGGACCCAAAGCTCCGTGGCGgcgctgaactttagggcagccactaatcacgggcttaagaggcaattgagcgcctcagcgtgggtgagtgcaaatgaaatgtgcgctaaatgtcag
>gene=chr20_31989207-31989514; species=ponAbe
CCCACCCCGGCGGGCGCGCTGCTCACCTACCGCAGCAGCAACAGTGCCCGGGGTGCCGCAGCGTAAGTTCTGCCAGCAAGTCGGGTTCCCTCACAGGTCCGCCGCTGCGCTCATACACAAGCGACTTCCGTTCCGCCGCTACTTCAGGCCGGGTCATTCTAACGGAAGTGCTTCCTTTTTGCAGTCCGGGTGGACCCAAAGCTCCGTGGCGGTGCTGAACTTtagggcagccactagccacggacttaagcggcaattgagcgcctcaaagtgggtgagtgcaaatcaaatgtgcgctaaatgtcag
>gene=chr20_31989207-31989514; species=rheMac
CCCACCCTGGCGGGCGCGCTGCTCACCTCCCGCAGCAGCAACAGTGCCCGGGGTCCCGCAGCGTTAGTTCTGCCGGCAAATCGGGTCCACTCACCGGTCCGCCGCTGGGCTGATACACAAGCGACTTCCGTTCCGCCGGTACTTCAGGCCGGGTCATTCTAACGGAAGTGCTTCGTTTTTACAGTCCGGGTGGACCCAAAGCTCCGTGGCGgcgctgaactttaaggcagcctctagccacgggcttaagaggcaattgagcgcctcagcgtgggtgagtgcaaatgaaatgtgcgctaaatgtcag
>gene=chr20_32251489-32251644; species=hg19
GCCGGTACTGCTGCTGCTGCGGCGGCAAGAGGCGCGGCGGCCGGAAGAGGGCGGGGCCAGGGCAGCTCTGAGCTGGCCGCGGCTGCTCTCGCGCTTCCGGTCCCCGGGGAAGGCTCCCCGCGAAGCCGGCCCCGCCGAGGAGCAGCCGCGCAAAC
>gene=chr20_32251489-32251644; species=bosTau
CCTCGTCCTGCTGCTGCTGCGGCTGCAGGAGGcgcggcgggcggccccgggcggggccAAGGCGGCGCAGGGCTGGCAGCGGCTCTACACGCGCCTGCTGACCGAGAGCGAGACCGACTGCGAGGCCGAGGCCGCCGAGGAGCAGCCGCGCAAGC
>gene=chr20_32251489-32251644; species=calJac
--------------------------------cgcggggacggggacggggccgggcccgggccgcgcTGAGCTGGCCGCGGCTGCACCCGCGCCTGCGGTCCCCAGGCAAGGCACCTGGTGAGGCCGGCCCCGCCCAAGAGCAGCCACGCAAAC
>gene=chr20_32251489-32251644; species=canFam
CCTGGtgctgctgctgctgcggctgcaggagacgcggccggcgcgggcgcgcggggcCTAGGCCGCGCAGGGCGGGCAGTGGCTGGAGGCGCGCCCGCTGAGCGAGGGCGGCGCGGACCGCGAGGCCGACCCCGCCGGGGGGCAGCAGAGCCAGC
>gene=chr20_32251489-32251644; species=equCab
-----------------------------------------------------------------------------------------------------------------------------------------------------------
>gene=chr20_32251489-32251644; species=gorGor
----------------------------------------------------------------------------------------------------------------------------------------------CAGCCGCGCAAAC
>gene=chr20_32251489-32251644; species=panTro
GCCGGTACTGCTGCTGCTGCGGCGGCAAGAGGCGCGGCGGCCGGAAGAGGGCGGGGCCAGGGCAGCTCTGAGCTGGCCGCGGCTGCTCTCGCGCTTCCGGTCCCCGGGGAAAGCTCCCCGCGAAGCCGGCCCCGCCGAGAAGCAGCCGCGCAAAC
>gene=chr20_32251489-32251644; species=papHam
GCCGGTGCTGCTGCTGCTGCTGCGGCAGGAGGCGCGGCAGCCGGAAGAGGGCGGGGCCAGGGCAGCGCGGAGCTGGCCGCGGCTGCGCTCGCGCCTGCGGTCCCCGGGAAAGGCTCCCAGCGAAGCCGGGCCTGCCAAGCAGCAGCCGCGCAAAC
>gene=chr20_32251489-32251644; species=ponAbe
GCCGGTACTGCTGCTGCTACTGCGGCGAGAGGCGAGGCGGCCGGAAGAGGGCGGGGCCAGGGCAGTGCTGAGCTGGCCGCGGTTGCTCTCGCGCTTCCGGTCCCCGGGGAAGGATCCCCGGGAAGCCGGCCCGGCCGAAGAGCAGCCGCGCAAAC
>gene=chr20_32251489-32251644; species=rheMac
GCCGGTGCTGCTGCTGCTCCTGCGGCAGGAGGCGCGGCAGCCGGAAGAGGGCGGGGCCAGGGCAGCGCGGAGCTGGCCGCGGCTGCGCTCGCGCCTGCGATCCCCGGGAAAGGCTCCCAGCGAAGCCGGGCCTGCCAAGCAGCAGCCGCGCAAAC
>gene=chr20_33999674-33999924; species=hg19
CGCCCTGCCTTGTCGAACTCCAACCCGGGACCCAGAGAGCTACCGTAGAAAATTACTCCTTCACTCACAAGGACTCGCACCAGCAACGCCATGTTCCTCAATAACCATTTCCGGGTGAAGAGTGAGTTTCCGGTGTCCCCTTTTCTACGTCCTCCTTTTGCCGGCGAAAGACTGGCAAGGGGGGCGCAGGCGCAAAGAGGTCGCTACGCGCACGCGCTGTTGTTTTCTCGGCTGTGCACCAGGCTGTCGT
>gene=chr20_33999674-33999924; species=bosTau
CGTCCCGCCCTCTCCAACTCCAACCCGGGAGTCGGCGGGCGACCGCACATAATTACTCCTTCACTCACAAGGACTCGCACCAGCAACGCCATGTTTCTCGACAACCATTTCCGGGTGAAGGATGGGCTTCCGGAATCTCCTCCGCTAGGTTGTCTTTTCGCCTGTTGGTGCCCGGCAACCGCAGCGCAGGCGCACAGAGGCCACTGGGCGCACGAGCGCGCGCTTTCCCCGCTGTGCACGAGAAGGTAGG
>gene=chr20_33999674-33999924; species=calJac
CGCCCTGCCTTGTCGAACTCCAACCCGGGACCCAGAGGGCTACCGTAGAAAATGACTCCTTCACTCACAAGGACTCGCACCAGCAACGCCATGTTCCTCAATAACCACTTCCGGGTGAAGAGTGAGCTTCCGGTGTCCCCTTTTCTACGTCCTCCTTTTGCTGGCGAACGACGGACAGGAAGAGCGCAGGCGCAGAGAG---------------------------------------------------
>gene=chr20_33999674-33999924; species=canFam
CGTCCTGCCCTCTCCGACTCCAACCCTGAGGCCGGC-GGCGACCGCAACAAATGATTCCTTCACTCACAAGGACTCGCACCAGCAACGCCATGTTCCTCTACAACCATTTCCGGGTAAAGGGTGGCCTTCCGGAGTCCCCTGGACTCTGTCGTCCTTTCGCCGGCGGGTGCCGGGCAACGGCGGCGCAGGCGTACAGAGGCCGCCGCGCTCACGAGCGCGCGCTTCCCCTGCTGTGCGCGAGGCTGCCTG
>gene=chr20_33999674-33999924; species=equCab
CGCCCCGCCCTGTCCCACGCCAACCCCAGGGCCGGCGGGCGACCGCAGAAAATTACTCCTTCACTCACAAGGACTCGGACCAGCAACGCCATGTTCCTCAACAACCATTTCCGGGTGAACGGTGAGCTTCCGGAGTCCCCTTCACTAGGTTGTCCTTTAGCCGGCGTGTGCCCGGCAACGGCGGCGCAGGCGTACAGAGGCCAGTGAGCGCACGAGCGCGCGCTTTTCCCGCTGTGCGCGAGGCTGCCGC
>gene=chr20_33999674-33999924; species=gorGor
CGCCCTGCCTTGTCGAACTCCAACC-GGGACCCAGAGAGCTACCGTAGAAAATTACTCCTTCACTCACAAGGACTCGCACCAGCAACGCCATGTTCCTCAATAACCATTTCCGGGTGAAGAGTGAGCTTCCGGTGTCCCCTTTTCT-CGTCCTTCTTTTGCCGGCGAAAGACTGGCAAGGGGGGCGCAGGCGCAAAGAGGTCGCTACGCGCACGCGCTGTTGTTTTCTCGGCTGTGCACCAGGCTGTCGT
>gene=chr20_33999674-33999924; species=panTro
CGCCCTGCCTTGTCGAACTCCAACCCGGGACCCAGAGAGCTACCGTAGAAAATTACTCCTTCACTCACAAGGACTCGCACCAGCAACGCCATGTTTCTCAATAACCATTTCCGGGTGAAGAGTGAGCTTCCGGTGTCCCCTTTTCTACGTCCTCCTTTTGCCGGCGAAAGACTGGCAAGGGGGGCGCAGGCGCAAAGAGGTCGCTACGCGCACGCGCTGTTGTTTTCTCGGCTGTGCACCAGGCTGTCGT
>gene=chr20_33999674-33999924; species=papHam
CGCCCTGCCCTGTCGAACTCCAACCCGGGACCCAGAGGGCTACCGTAGAAAATTACTCCTTCACTCACAAGGACTCGCACCAGCAACGCCATGTTCTTCAATAACCATTTCCGGGTGAAGAGTGAGCTTCCGGTGTCCCCTTTTCTATGTCCTCCTTTTGCCTGCGAAAGACTGGCACGGACGACGCAGGCGCAGAGAGGCCGCTAAGCGCACGCGCGCTTGCTTTCTCGGCTGTGCATGAGGCTGTCAT
>gene=chr20_33999674-33999924; species=ponAbe
CGCCCTGCCTTGTCGAACTCCAACCCGGGACCCAGAGAGCTACCGTAGAAAATTACTCCTTCACTCACAAGGACTCGCACCAGCAACGCCATGTTCCTCAATAACCATTTCCGGGTGAAGAGTGAGCTTCCGGTGTCCCCTTTTCTACGTCCTCCTTTTGCCGGCGAAAGACTGGCAAGGGcggcgcaggcgcagagaggcCGCTACGCGCACGCGCGCTTGCTTTCTCAGCTGTGCACCCGGCTGTCGT
>gene=chr20_33999674-33999924; species=rheMac
CGCCCTGCCTTGTCGAACTCCAACCCGGGACCCAGAGGGCTACCGTAGAAAATTACTCCTTCACTCACAAGGACTCGCACCAGCAACGCCATGTTCTTCAATAACCATTTCCGGGTGAAGAGTGAGCTTCCGGTGTCCCCTTTTCTACGTCCTCCTTTTGCCTGCGAAAGACTGGCACGGAAGACGCAGGCGCAGAGAGGCCGCTAAGCGCACGCGCGCTTGCTTTCTCGGCTGTGCATGAGGCTGTCAT
>gene=chr20_34129741-34129944; species=hg19
GGTTTGCTGCGCCTGCGTGAGGAAAAAGAGGGGGGCGTGGCTCCAGGCCGGAAGAGGGAGTCTGTAGGGGCGGGCCGGCTGGCGTCCCCTTTCCGGCCGGTCCCCATGGAGGCGCTGGGGAAGCTGAAGCAGTTCGATGCCTACCCCAAGACTTTGGAGGACTTCCGGGTCAAGACCTGCGGGGGCGCCACCGGTAGGCCGCA
>gene=chr20_34129741-34129944; species=bosTau
GCATTGCTGCGCCTGCGTGCG---AAAAGAGGGGGCGTGGCTCCGGGCCGGAAGCGGGAGGCTGCCGGGGCGGGCCCTCTGGCTTCCCCTTTCCGGCTGGTCCCCATGGAGGCGCTGGGGAAGCTGAAGCAGTTCGATGCCTATCCCAAGACTCTGGAGGACTTCCGGGTCAAGACCTGCGGGGGCGCCACGGGTAGGGCGTG
>gene=chr20_34129741-34129944; species=calJac
GCTTTGCTGCGCCTGCGTGAGG--AAAGCAGGGGGCGTGGCTCCAGGCCGGAAGCGGGAGTTTGTAGGGGCGGGCCGGCTGGCGTCCCCTTTCCGGCCGGTCCCCATGGAGGCGTTGGGGAAGCTGAAGCAGTTCGATGCCTACCCCAAGACTCTGGAGGACTTCCGGGTCAAGACCTGTGGGGGCGCCACGGGTAGGCCGCG
>gene=chr20_34129741-34129944; species=canFam
GCGTTGCTGCGCCTGCGTGC-----GGGCGGGGGGCGTGGCTCCGGGCCGGAAGCAGGAGGCTGCAGGGGCGGGCCGGCTGGCGTCCCCTTTCCGGCTGGTCCCCATGGAGGCGCTGGGGAAGCTCAAGCAGTTCGATGCCTACCCCAAGACTCTGGAGGACTTCCGGGTCAAGACCTGCGGGGGCGCCACGGGTAGGCCGCG
>gene=chr20_34129741-34129944; species=equCab
GCGCCGACGCGCATGCGTGC-----GGGAAGGGGGCGTGGCTCCAGGCCGGAAGCGGTAGGTTGCAGGGGCCGGCCGGTT-GCGTCCCCTTTCCGGCTGGTCCCCATGGAGGCTCTGGGGAAGCTGAAGCAGTTCGATGCCTACCCTAAGACTCTGGAGGACTTCCGGGTCAAGACCTGCGGGGGCGCCACCGGTAGGCCGCG
>gene=chr20_34129741-34129944; species=gorGor
-----------------------------------------------------------------------------------------------------------------------------------------------------------------------------------------------------------
>gene=chr20_34129741-34129944; species=panTro
GGTTTGCTGCGCCTGCGTGAAGAAAAAGGGGGGGGCGTGGCTCCAGGCCGGAAGAGGGAGTCTGTAGGGGCGGGCCGGCTGGCGTCCCCTTTCCGGCCGGTCCCCATGGAGGCGCTGGGGAAGCTGAAGCAGTTCGATGCCTACCCCAAGACTTTGGAGGACTTCCGGGTCAAGACCTGCGGGGGCGCCACCGGTAGGCCGCA
>gene=chr20_34129741-34129944; species=papHam
GGCTTGCTGCGCCTGCGTGAGGAAAAAGAGGGGGGCGTGGCTCCAGGCCGGAAGAGGGAATCTGTAGGGGCGGGCCGGCTGGCGTCCCCTTTCCGGCCGGTCCCCATGGAGGCGCTGGGGAAGCTGAAGCAGTTCGATGCCTACCCCAAGACTTTGGAGGACTTCCGGGTCAAGACCTGCGGGGGCGCCACGGGTAGGCCGCG
>gene=chr20_34129741-34129944; species=ponAbe
GGTTTGCTGCGCCTGCGTCAGGAAAAAAGAGGGGGCGTGGCTCCAGGCCGGAAGAGGGAGTCTGTAGGGGCGGGCCGGCTGGCGTCCTCTTTCCGGCCGGTCCCCATGGAGGCGCTGGGGAAGCTGAAGCAGTTCGATGCCTACCCCAAGACTTTGGAGGACTTCCGGGTCAAGACCTGCGGGGGCGCCACGGGTAggccgcg
>gene=chr20_34129741-34129944; species=rheMac
GGCTTGCTGCGCCTGCGTGAGGAAAAAGAGGGGGGCGTGGCTCCAGGCCGGAAGAGGGAATCTGTAGGGGCGGGCCGGCTGGCGTCCCCTTTCCGGCCGGTCCCCATGGAGGCGCTGGGGAAGCTGAAGCAGTTCGATGCCTACCCCAAGACTTTGGAGGACTTCCGGGTCAAGACCTGCGGGGGTGCCACGGGTAGGCCGCG
>gene=chr20_34287159-34287424; species=hg19
AGCCGCTGTCACCGCCACTGCCGCCCGCCTCCAAGCGGCTCGGAGCAGCATGGTCCCGCTGGCAGAGCCCACCTTCCGAAGCCGCTGCAGTCCTGGGCCCCAGGCTCCCGGAAGTGCTGCCCGGCGCTCCGGAAGCGATTCATCGGGCCGCGAGCGCCCTCCCCGTCGTTTTCCGTGAGAGACGTAGAGCTGAGCGACCCAGCCCGCGAGCGAGGTGAGGTAGGCGCCGGGCGACGCGGGGCCGGAACGCGAAGAGGGTGGTGGA
>gene=chr20_34287159-34287424; species=bosTau
AGCCGCGGGCGCGGCCGTGGCCACCCGCCTCCAAGCGGTTCGCAGCAGCATGGTCCCGGTGGCAGAGCCCCCCGCCCAAAGCCGCTACAGTCCTCAGCTACAGGATCCCGGAAGTACTACTCCGCGCCCCGGAAGCGCTTCCTCGGATCTCGAGTGCGCACCAGCTCGCGTTCCGTGTAAGACGTAGATCTGAGCGACCGAAGCCACGAACGAGGTGAGGTGGGCACC--GTGGCGCGGGACTCGAACGCACAGTGGGTGATGGA
>gene=chr20_34287159-34287424; species=calJac
ggccgccgtcaccgccaccgccgccCGCCTCCAAGCGGCTCGGAGCAGCATGATCCCGCTGGCGGAGCCCACCACCCGACGCGGCTGCAGTCCTGCGTCCCAGGCTCCCGGAAGTGCTGCTGCACGCTCCGGAAACGATTCCTCGGGTCGCTAGCGCCCTCCCCGTCGTTTTCCGTGACAGACGTAGAGCTGAGCGACCGAGGCCGCGAGCGAGGTGAGGTGTGTGCCGGGCGACGCGCGTCCGGAACG-GAGGAGGCTGGTGGA
>gene=chr20_34287159-34287424; species=canFam
AGCTACCGGCACAGCCGCGGCCGCCCGCCTCCAAGCGGTTCGCAGCAGCATGGTCCCGCAGGCAGAGCCCCCCGCCCGAAGCGGCCGCAGTCCTCAGCTACGTGCTCCCGGAAGTTGTGCTCCGCGTCCCGGAAGCAATTGCTCGGGCCGCGGGCGCGCTCCGCCTCGCGTTCCGGGTGAGACGTAGAACTGAGCGACCGAAGCCGCGAACGAGGTGAGGTGGGCACC--GCGGCGCGGGACCCGAACGCTAAGAGGGTGATGGA
>gene=chr20_34287159-34287424; species=equCab
AGCAGCAGGCAAGGCTGCGGCCGCCCGCCTCCAAGCGGTTCGCAGCAGCATGGTCCCGGTAGCAGAGGCCCTTTGCCGAAGCGTCTTCAGTCCTCCGCTACGGGATCCCGGAAGTACTGCTCCGCGCCCCGGAAGCGATTCTTCGGGCGGTGAGCACGCTCGGCCTTGCGTTCTGTGTGAGACGTA-AGCTGAGCGACCGAGGCCGCGAGCGAGGTGAGGTGGGCACC--GCGGCGCGGGATCCGAACGCTAAGAGGGTGATGGA
>gene=chr20_34287159-34287424; species=gorGor
AGCCGCTGTCACCGCCACTGCCGCCCGCCTCCAAGCGGCTCGGAGCAGCATGGTCCCGCTGGCAGAGCCCACCTTCCGAAGCCGCTGCAGTCCTGGGCCCCAGGATCCCGGAAGTGCTGCCCGGCGCTCCGGAAGCGATTCATCGGGCCGCGA----------------------------------------------------------------------------------------------------------------
>gene=chr20_34287159-34287424; species=panTro
AGCCGCTGTCACCGCCACTGCCGCCCGCCTCCAAGCGGCTCGGAGCAGCATGGTCCCGCTGGCAGAGCCCACCTTCCGAAGCCGCTGCAGTCCTGGGCCCCAGGCTCCCGGAAGTGCTGCCCGGCGCTCCGGAAGCGATTCATCGGGCCGCGAGCGCCCTCCCCGTCGTTTTCCGTGAGAGACGTAGAGCTGAGCGACCGAGGCCGCGAGCGAGGTGAGGTAGGCGCCGGGCGACGCGGGGCCGGAACGCGAAGAGGGTGGTGGA
>gene=chr20_34287159-34287424; species=papHam
AGCCGCTGTCACCGCCACTGCCGCCCGCCTCCAAGCGGCTCGGAGCAGCATGGTCCCGCTGGCAGAGCCCACCTTCCAAAGCGGCTGCGGTCCCGGGCCCCAGGCTCCCGGAAGTGCTTCCCCGCGATCCGGAAGCGATTCATCGGGCCTCGAGCGCCCTCCCCGTCGTTTTCCGGGAGAGACGTAGAGCTGAGCGACCGAGGCCGCGAGGTAGGTGAGGTAGGCGCAGGGCGACGCGGGGCCGGAACGCGAAGAGGGTGTTGGA
>gene=chr20_34287159-34287424; species=ponAbe
AGCCGCTGTCACCGCCACTGCCGCCCGCCTCCAAGCGGCTCGGAGCAGCATGGTCCCGCTGGCAGAGCCCACCTTCCGAAGCCGCTGCAGTCCTGGGCCCCAGGCTCCCGGAAGTGCTGCCCGGCGCTCCGGAAGCGATTCTTCGGGCCGCGAGCGCCCTCCCCGTCGTTTTCCGTGAGAGACGTAGAGCTGAGCGACCGAGGCCGCGAGCGAGGTGAGGTAGGTGCCGGGCGACGCGGGGCCGGAACGCGAAGAGGGTGGTGGA
>gene=chr20_34287159-34287424; species=rheMac
AGCCGCTGTCACCGCCACTGCCGCCCGCCTCCAAGCGGCTCGGAGCAGCATGGTCCCGCTGGCAGAGCCCACCTTCCGAAGCTGCTACGGTCCTGGGCCCCAGGCTCCCGGAAGTGCTTCCCCGCGATCCGGAAGCGATTCATCGGGCCTCGAGCGCCCTCCCAGTCGTTTTCCGGGAGAGACGTAGAGCTGAGCGACCGAGGCCGCGAGCTAGGTGAGGTAGGCGCAGGGCGACGCGGGGCCGGAACGCGAAGAGGGTGTTGGA
>gene=chr20_34542287-34542597; species=hg19
GACGTTTCCGGTTAAAGGGCAGAGCTCGCGTCACCCTTGAGGGAGTCGGACTCGGGACCGGCCGAGAGTGTGCGGAGCTTACCTGCACCAGCGAAGCGCCTGCGGCAGCCGGAAGCGAAAGTCTCTGGCTTCTCTGCGTCCAGGTCGGCGCGCGAGCACCCGGAAGCCGCTTGCGGGCTCCCGGAAGCGGCGCCCTCTAGCGTTCTCGAGTCGCATGAGGCGGCTGCTGCCCTCGCGGTGCGGGAGGGCGAGCTGCGCGTGGCCTGGGCTCCTTCCGAATGGTGGCGCCTCTGAGCGCCAGTTCGAGGAG
>gene=chr20_34542287-34542597; species=bosTau
-----CTTCCTCTACAGGGCGGAGCGCGCG--ACCCT-GAGGGAGGCGGGCG-----------GAGGGCGTGCCGAGCTTACCAGCGCCGGCGAAGCGCCTGGGGCGGCCGGAAGTGGGCGTCGCTGCCTTCTCTATGATGAGCTCTGCGCACAGAAGTCCGGAAGCCGGGTCTGGGCTCCCGGAAGCGGCGCCCCCTCGCGTTCGCACGTCGGGTCTGGAGGTGGCGGGGCCTGCGGGGCTGCAGACCAATCTTAGCTCGCCACG------CTCCGGATGGTGGCGCCTTGGAGGACGTGTTCgaggag
>gene=chr20_34542287-34542597; species=calJac
GACGTTTCCGGTTAATCGGCAGAGCTCGCGCCACCCTTGAGGGAGGCGGCCTCGGGACCAGCGGAGAGTGCGCGGAGCTTACCTGCACCAGCGAAGGGCCTGCGGCAGCCGGAAGCGAAAGTCTCTGGCTTCTCTGTGTCCAAGTCGGCGTACGAGACCCCGGAAGCAGCGCGCGGGCTCCCGGAAACGGCGCCCTCTAGCGTTCTCGAGTCGCATGAGCAGGCTGCTGCCCTCCAGATGCCGGAGGCCGAGCTGCGCGCGCCTTGGGCTCTTTCCGAACGGTGGCGCCTCTGAGCGCCTGTTCGAGGAG
>gene=chr20_34542287-34542597; species=canFam
GGCGTTCAGCGCGTTAGGGCAGAgcccgcggggcctc-ccgggcggcggacg-ggggcgggccgACAGCCGACCAAGCTTACCTGCACCGGGACAGGGCCTGAGCGCGCCGGAAGCGGAAGTCATTAGCT--TCTATGATGAGCTCGGCGCCAGAGCGCCCGGAAGCCGAATCCCCGCTCCCGGTAGCGGCGCCCCCTCGCGTTAGCGAGCCGCGTCAGGTGGCGGCTGTGGCcgcgggggggcgggCCTATCTAAGCGAGCCCTG------CTCTTCAGTATGCTCCCTTCCAGGACCGGTTCgaagaa
>gene=chr20_34542287-34542597; species=equCab
GACGTCTCCTGCCAAAGCGCAGAGGCCGCGCCGCGCC-GAGGGAGGCGGACA-CTGGGGGACCGAGGGGGGCCGGAGC-TACCGGCACCAGCTTAGCGCCTGGGGAGGCCGGAAGCGGAAGTCGTTCGCTCCTCCATGCTGAACTCTGCGCGCGAACGCCCGGAAGCCGAGCCCCGGCTCCCGGAAGTGGCGCCCCCTAGCGTTCGCGAGGCGCATCCGAAGGCGGGAGCGACCGCGGAGTGGCAGGCCACTGGAAGCACGTGGTG------CTCGGGATGGTGGCGCGTCCGTGCACCAGTTCgaggag
>gene=chr20_34542287-34542597; species=gorGor
GACGTTTCCGGTTAAAGGGCAGAGCTCGCGTCACCCTTGAGGGAGTCGGACTCGGGACCGGCCGAGAGTGCGCAGAGCTTACCTGCACCAGCGAAACGCCTGCGGCAGCCGGAAGCGAAAGTCTCTGGCTTCTCTGCGTCCAGGTCGGCGCGCGAGCACCCGGAAGCCGCTTGCGGGCTCCCGGAAGCGGCGCCCTCTAGCGTTCTCGAGTCGCATGAGGCGGCTGCTGCCCTCGCGGTGCGGGA-GGCGAGCTGCGCGTGGCCTGGGCTCCTTTCGAATGGTGGCGCCTCTGAGCGCCAGTTCGAGGAG
>gene=chr20_34542287-34542597; species=panTro
GACGTTTCCGGTTAAAGGGCAGAGCTCGCGTCACCCTTGAGGGAGTCGGACTCAGGACCGGCCGAGAGT-------GCTTACCTGCACCAGCGAAACGCCTGCGGCAGCCGGAAGCGAAAGTCTCTGGCTTCTCCGCGTCCAGGTCGGCGCGCGAGCACCCGGAAGCCGCTTGCTGGCTCCCGGAAGCGGCGCCCTCTAGCGTTCTCGAGTCGCATGAGGCGGCTGCTGCCCTCGCGGTGCGGGAGGGCGAGCTGCGTGTGGCCTGGGCTCCTTCCGAATGGTGGCGCCTCTGAGCGCCAGTTCGAGGAG
>gene=chr20_34542287-34542597; species=papHam
GACGTTTCCGGTTAAAGGGCAGAGCTCGCGCCACCCTTGAGGGAGGCGGACTTGGGACCGGCCGAGAGTGCGCGGAGCTTACCTGCACCAGCGAAGCGGCTGCGGCAGCCGGAAACGAAAGTCTCTGGCTTCTCTGCGTCCAGGTCGGCGCGCGAGCCCCCGGAAGCGGCTTGCGGGCTCTCGGAAGCGGCGCCCTCTAGCGTTCTCGAGTCGCATGAGGCGGCTGCTGCCCTCGCAGTGCAGGAGGGCGAGCGGCGCGTGGCTTGGGCTCCTTCCGAATGGTGGCGCCTCTGAGCGCAAGTTCGAGGAG
>gene=chr20_34542287-34542597; species=ponAbe
GACGTTTCCGGTTAAAGGGCAGAGCTCGCGTCACCCTTGAGGGAGGCGGACTCGGGACCCGCAGACAGTGCGCGGAGCTTACCTGCACCAGCGAACCGCCTGCGGCAGCCGGAAGCGAAAGCCTCTGGCTTCTCTGCGTCCAGGTCTGCGCGCGAGCCCCCGGAAGCCGCTTGCGGGCTCCCGGAAGCGGCGCCCTCTAGCGTTCTCGAGTCGCATGAGGCGGCTGCTGCCCTCGCGGTGCGGGAGGGCGATCTGCGCGTGGCCTGGGCTCCTTCCGAATGGTGGCGCCTCTGAGCGCCAGTTCGAGGAG
>gene=chr20_34542287-34542597; species=rheMac
GACGTTTCCGGTTAAAGGGCAGAGCTCGCGCCACCCTTGAGGGAGGCGGACTCGGGACCGGCCGAGAGTGCGTGGAGCTTACCTGCACCAGCGAAGCGGCTGCGGCAGCCGGAAACGAAAGTCTCTGGCTTCTCTGCGTCCAGGTCGGCGCGCGAGCCCCCGGAAGCCGCTTGCGGGCTCTCGGAAGCGGCGCCCTCTAGCGTTCTCGAGTCGCATGAGGCGGCGGCTGCCCTCGGAGTGCAGGAGGGCGAGCGGCGCGTGGCTTGGGCTCCTTCCGAATGGTGGCGCCTCTGAGCGCAAGTTCGAGGAG
>gene=chr20_34638802-34639062; species=hg19
CCGGGGCCGGAGGGCCTGGAGGGCCCTGGAGGAGCGGGCTGCGTTCTGCGTCTCTCCGCGATCTCTGCCGGACCGGAACTGACTTGGCAGTTCTCTGCGCTGGCAAGAGAGGAGCGGTACCGGAAGTGCCCTTGCGCTGGGGGCCCGCGAGCCGTGGTTCCGGGTCTGCAATGTTCCGGCGTGGGGGTGGGGAATGGGGAATGGGGTGTGGTCACGTGGGGTTAGGGCCCCCTCCACCCCGCTTGCTCTTCGCAACGGAA
>gene=chr20_34638802-34639062; species=bosTau
CAAAGGCCGGAGGGCCTGGAGGGCCCCAGGGTAGAAGGCCACGATCCGCTTCTAGCCGCGCTCTCTGCCGGA-----ACTGACTTGGCAGTTCTCTTTGCTGGCTAGAGAGGAGGGGCGCCGGAAGTACCTTCGCGCT-GGGACCCGTGAGCCAAGGTTCCGGGACTGAAACGTTCC---------------GGCAGGGACAACGGAGGTGTCACGTGAAATTGGGACGC---CCGCCTGGCTTGCCCTTCCAAACGGTA
>gene=chr20_34638802-34639062; species=calJac
CCGGGGCCGGAGGGCCTGGAGGGCCCAGGGGGTACTCGCGGCGCTCTGCGTCTTCTCGCGTTCTCTGCTGA--CGGTACTGACTTGGCAGTTCTCTGCGC--------------------------------------GGGGGCTCGCGAGCGACAGTTCCGGGACTGCAATGTTCCGGCCtgggggtgggggtgggggAATGGGGTTTGGTCACGTGGGTTTAGGATACCCT-------GCTGGCTCTTTGCCACGGTA
>gene=chr20_34638802-34639062; species=canFam
CTCAGGCCGGAGGGCCTGGAGGG-CCCGGGACAGACCGCCGCCCTGCGCTTCTCACCTCGCTTTCTGCCGGA-----ACTGACTTGGCAGTTCTCTTTGCTGGCGAGAGGAGTGCGGCACCGGAAGTGCCCTCGCGCC-GGGA-CCGCGAACCGAGGTTCCGAGACTGAAACGTTCCGGCAgccgg------ggggggggcAAGGAAGGCGTCACGTGGGGTCAGGCCACCCT--CCCCCGCTTACCTTTTGCAACTGTA
>gene=chr20_34638802-34639062; species=equCab
-----------------------------------------------------------------------------------------------------------------------------------------------------------------------------------------------------------------------------------------CCTCCTGGTTTGCCCTTCGCGACGGTA
>gene=chr20_34638802-34639062; species=gorGor
CCGGGGCCGGAGGGCCTGGAGGGCCCTGGAGGAGCGGGCTGCGTTCTGCGTCTCTCCGCGATCTCTGCCGGACCGGAACT------------------------------------------------------------------------------------------------------------------------------------------------------------------------------------
>gene=chr20_34638802-34639062; species=panTro
CCGGGGCCGGAGGGCCTGGAGGGCCCTGGAGGAGCGGGCTGCGTTCTGCGTCTCTCCGCGATCTCTGCCGGACCGGAACTGACTTGGCAGTTCTCTGCGCTGGCAAGAGAGGAGCGGTACCGGAAGTGCCCTTGCGCTGGGGGCCCGCGAGCCCTGGTTCCGGGTCTGCAATGTTCCGGTGTGGGGGTGGGGAATGGGGAATGGGGTGTGGTCACGTGGGGTTAGGGCCCCCTCCACCCCGCTTGCTCTTCGCAACGGAA
>gene=chr20_34638802-34639062; species=papHam
CCAGGGCCGGAGGGCCTGGAGGGCCCTGAAGGAGCCGGCCGCGTTCTGCGTCTCTCCGCGTTCTCTGCC-GACCGGAACTGACTTGGCAGTTCTCTGAGCTGGCGAGAGAGGAGGAGTACCGGAAGTGCCCTTGCGCTGGGAGCCCGCGAGCCATGGTTCCGGGTCTGCAATGTTCCGGCGTGGGAGTGGGG--------ATAGGGTGTGGTAACGTGGGGTTAGGACGCCCT---CCTGGCTTGCTCTTCTCAACGGTA
>gene=chr20_34638802-34639062; species=ponAbe
--------------------------------------------------------------------------------------------------------------------------------------------------------------------------------------------------------------------------------------------------------------------
>gene=chr20_34638802-34639062; species=rheMac
CCAGGGCCGGAGGGCCTGGAGGGCCCTGAAGGAG----------------------------------------------------------------------------------------------------------------------------------------------------------------------------------------------------------------------------------
>gene=chr20_34824210-34824491; species=hg19
GCATAGGTTAATGAAAGTTGTTCACAATTCAGAAGCTAAAACGAGAAACTAAGAATAACAAAAGGCAACCTTGCATCCGGCGGAACCTGCAGGCACGGGCCATTCTTCCCGCGACCCAGGGCTCTGCCGGACCGCTTCCCCCGTCGCTCCAGTCAGACGCCAAAGCTGGAGAACTTCCGGTGCGTTTCCGCTGTACCGGAACGTGGGGCGAGGCGGTGAGTGTGGCCTCCTGGCCTCTTTTTCCTTTCCTGATTCCTTGTGTATGTGTGGCTGGGCCGCCC
>gene=chr20_34824210-34824491; species=bosTau
GCATCGTTTGATGAAAGTTA--CACGGCTCAAGAACTAAATCCATTAACTCAAGGTAGCAAAAGAC---TTTCGATGGGGCGGAACCTGCTGGCACGGGCCGTTTCTTCCGCGACCCAGGGACCCGCCCGGCCCC-TTTCCCGTTGCTCCCGTCCGGCGCCAAAGAGGGAGAACTTCCGGTGCGCTTATGCTGTCCCTGGACCT-CGGCTAGTCGGTGAGTTCACCCTCCTGTCCTCTTTTAACTGTTTTGCTTTCGT-TGTCTGTGTGGTCCGGCCATCT
>gene=chr20_34824210-34824491; species=calJac
GCGTAGCTTAGTCCAAGTTGTTCACAAT--------TAAAACGAGACACTAA---TAACAAAAGGCAACACTGGATCCGCCGGAACCTGCCGGCACGGGCCGTTCTTCCCGCGACCCAGGGCTCCGCCGGACCGCTCTCTTGGTTGCTCCAGTCCGGCGCCAAA-CCGGAGAACTTCCGGTGCGTTTCCGCGGTTTCGGAACGCGGGGCGAGGCGGTGAGTGTGGTCTCCTGGCCTCTGTTTCCTCTCCTGATTCtgtgtgtgtgtgtgGCCGGGCCGCCC
>gene=chr20_34824210-34824491; species=canFam
GCCCAGTTGGGTGAAAGTTG--CACGGTTCAGGAGTTCACACGTGTAACTAAAAGTAGCAAAAGGCACCTTgggggggggagggACTTCCAGGCGCGGACCGTTCCTCCCGAGGCCGAGAGTTCCGCCGGGCCGCTTTCCCGGTCGCCCCTTTCCGAGGCA-AAGCACGAGGACTTCCGGTGCGTAGCCGCGGCGCGGGAGAGCCGGGAAAGCTGGTGAGTGCGGCCTCCGGGCCTGTTTGA--CCGTCTGTTTTCGT-CGTCTGTGTGGCCAGGCCACCC
>gene=chr20_34824210-34824491; species=equCab
GCATCATTTGATGAAAGTTG--CACGGTTCAGGAACTAAAACGAATAACTGAAAGTAGCAAGACGCAACATTTGACGGGGCGGAACCTGCAGGCAGGGACCGTTCCTCCCGCGACCGAGAACTCTGCCGGGCTGCTTTCTTCGTCGCTCCCGTCCGGCGCCTGAGTCGGAGAACTTCCGGTGCGCTTCCGTGGTAGCTGAGCGTGGGGCAAGTCGGTGAGTGCGGCTTCCTGCCCGCTTTTAACTCCTCTGGTTTCGT-TGTCGGTGTGGCCAGGCCGCTC
>gene=chr20_34824210-34824491; species=gorGor
GCATAGGTTAATGAAAGTTGTTCACAATTCAGAAGCTAAAACGAGAAACTAAGAATAACAAAAGGCAACCTTGCATCCGGCGGAACCTGCAGGCACGGGCCATTCTTCCCGCGACCCAGGGCTCTGCCGGACCGCTTCCCCCGTCGCTCCAGTCAGACGCCAAAGCTGGAGAACTTCCGGTGCGTTTCAGCTGTACCGGAACGTGGGGCGAGGCGGTGAGTGTGGCCTCCTGGCCTCTTTTTCCTTTCCTGATTCCTTATGTATGTGTGGCTGGGCCGCCC
>gene=chr20_34824210-34824491; species=panTro
GCATAGGTTAATAAAAGTTGTTCACAATTCAGAAGCTAAAACGAGAAACTAAGAATAACAAAAGGCAACCTTGCATCCGGCGGAACCTGCAGGCACGGGCCATTCTTCCCGCGACCCAGGGCTCTGCCGGACCGCTTCCCCAGTCGCTCCAGTCAGACGCCAAAGCTGGAGAACTTCCGGTGCGTTTCCGCTGTACCGGAACGTGGGGCGAGGCGGTGAGTGTGGCCTCCTGGCCTCTTTTTCCTTTCCTGATTCCTTGTGTATGTGTGGCTGGGCCGCCC
>gene=chr20_34824210-34824491; species=papHam
GCAAAGGTTAATGAAAGTTGTTCACAGTTCAGAAGCTAAAACGAGAAACTAAGAGTAGCAAAAGGCAACATTGCATCCGGCGGAACCTGCAGGTACGGGCCATTCTTCCCGCGACCCAGGGCTCGGCCGGACCGCTTTCCCGGTGGCTCCAGTCAGACGCCAAAGCGGGAGAACTTCCGGTGCGTTTCCGCGGTACCAGAACGTGGGGCGAGGCGGTGAGTGTGGCCTCCTGGCCTCTTTTTCCTTTCCTGATTCCCTGTGTATGTGTGGCCGGGCCGCCC
>gene=chr20_34824210-34824491; species=ponAbe
GCATAGGTTAATGAAAGTTGTTCACAATTCAGAAGCTAAAACGAGAAACTAAGAATAACAAAAGGCAACCTTGCATCCGGCGGAACCTGCAGGCACGGGCCATTCTTCCCGCGACCCAGGGCTCTGCCGGACCGCTTCCCCCGTCGCTCCAGTCAGACGCCAAAGCTGGAGAACTTCCGGTGCTTTTCCGCTGTGCCGGAACGTCGGGCGAGGAGGTGAGTGTGGCCTCCTGGCCTCTTTTTCCTTTCCTGATTCCTTGTGTATGTGTGGCTGGGCCGTCC
>gene=chr20_34824210-34824491; species=rheMac
GCAAAGGTTAATGAAAGTTGTTCACAGTTCAGAAGCTAAAACGAGAAACTAAGAATAGCAAAAGGCAACATTGCATCCGGCGGAACCTGCAGGTACGGGCCATTCTTCCCGCGACCCAGGGCTCGGCCGGACCGCTTTCCCCGTGGCTCCAGTCAGACGCCAAAGCGGGAGAACTTCCGGTGCGTTTCCGCGGTACCAGAACGTGGGGCGAGGCGGTGAGTGTGGCCTCCTGGCCTCTTTTTCCTTTCCTGATTCCCTGTGTATGTGTGGCCGGGCCGCCC
>gene=chr20_35917914-35918177; species=hg19
TGTCCAGCTCGAACCCACAGAACAGGGACAAAAGTCGACAAAACCCAGCGGTGCCTCACCCAGAAACCTGGCAACGCGGGCGGAACAGAGCCGGTTGGTTGCTCAGTGCGCGTCACTTCCGGGACTCAGGGTCGCAGGGAACTACTTCCGGGGGAGCGGCGCGGCGGCGCGGGAGGTGAGTGCCGCAGCTTTGCGGTGGGGTGGGAACCGAGAGAGAGCCGTCCTCGGTGCGGTGGCCTGGCTTTCCCGGCCGGCCTGTCTCC
>gene=chr20_35917914-35918177; species=bosTau
--TCCAGCTCCAAACCACAGGGTTGGGACAAAAGGCAACAAAGCCCAGCAGC-------CACCAACCCTAGCAACGCGGACGGAACCGAGCCAGCTGGTTGCTT-AGGGGCGTCACTTCCGGGCCCCAAGGTCGCAAGAAACCACTTCCGGGGGCGCTGCGCGGCGGCGCGGGAGGTGAGTACGAAGCC-CCGCGGTCGGTCGGGCTTCGGGGCGGGGCCGTCGCCGAGGCTGTGGTCCGGC-------GCCGCCCCTGTCCC
>gene=chr20_35917914-35918177; species=calJac
TGTCCAACTCAAACCCACACAACAGGAACAAAG----------CCGAGCAGTGGCTCACCCACAACCCTGGAAAC--GGGAGGAGCGGAGCCCGCTGGTTGCTCAGAGCGCGTCACTTCCGGGACCCAGAGTCGCGGGAAACTACTTCCGGGGGAGCTGCGCGGCGGCGTGGGAGGTGAGTGCCGCTGCTTCGCGGCGGGGCGGGAACCGAAAGAGAGCCGGGCTC--------GGCTTGGC---CCAGGTCTACCTGTGCCC
>gene=chr20_35917914-35918177; species=canFam
----CCGCTCAAACCCCCCGAGTTGGGACAAAGGCCGA--------------------------GCCCTAGCAACGCGGGAGGAGCTGGACCCGCGGGTTGCT---ACTGCGTCACTTCCGGGATCTGCGGC----GGGAACCACTTCCGGGGGAGCGGCCCGGCGGCGCGGGAGGTGAGTgcggcagc-cggcggcggggcgggct--gggctcgggcgggctcgggcgccgcggcccggc-------tgcc-------ccc
>gene=chr20_35917914-35918177; species=equCab
CGTTCAGCTCAAACACGCCG----GGGACAAAAGCCGACAAAGCCACGA----------CAGCCACCCTGGCAACGCGGGCGGAGGCCACCTCGCTGGTGGCTC-GGGTACGTCACTTCCGGGATCCGGGTTCACGGGGAACCACTTCcgggggagcggcgcggcggcgcgggaggtgagggcggccgc--ggcggccgggggggcttagggccggggcagccccggaggcggcggCCCGGC-------GTTC-------CCC
>gene=chr20_35917914-35918177; species=gorGor
TGTCCAGCTCGAACCCACAGAACAGGGACAAAAGTCGAC-AAACCCAGCGGTGCCTCACCCAGAAACCTGGCAACGCGGGCGGAACAGA-CCGGTTGGTTGCTCAGTGCGCGTCACTTCCGGGACTCAGGGTCGCAGGGAACTACTTCCGGGGGAGCGGCGCGGCGGCGCGGGAGGTGAGTGCAGCAGCTTCGCGGCGGGGCGGGAACCGAGAGAGAGCCGTCCTCGGTGCGGTGGCCTGGCTTTCCCGGCCGGCCTGTCTCC
>gene=chr20_35917914-35918177; species=panTro
TGTCCAGCTCGAACCCACAGAACAGGGACAAAAGTCGACAAAACCCAGCGGTGCCTCACCCAGAAACCTGGCAACGTGGGCGGAACAGAGCCGGTTGGTTGCTCAGTGCGCGTCACTTCCGGGACTCAGGGTCGCAGGGAACTACTTCCGGGGGAGCGGCGCGGCGGCGCGGGAGGTGAGTGCCGCACCTTTGCGGCGGGGCGGGAACCGAGAGAGAGGCGTCCTCGGTGCGGCGGCCTGGCTTTCCCGGCCGGCCTGTCTCC
>gene=chr20_35917914-35918177; species=papHam
TGTCCAGCTCAAACCCACAGAACAGGGACAAAAGTCGACAAATCCCAGCGGTGGCTCACCCAGAAAGCAGGCAACGCGGGCGGAACAGAGCCCGTTGGTTGCTCAGTGCGCGTCACTTCCGGGACTCAGCGTCGCGGGGAACTACTTCCGGGGGAGCGGCGCGGCGGCGCGGGAGGTGAGTGCAGAGGCCTCGCGGCGGGGCGGGAACCGAGAGAGAGCCGTGCTTGTCGCAGCGGTCTGGCTTTTCCGGCCGGCGTGTCCCT
>gene=chr20_35917914-35918177; species=ponAbe
TGTCCAGTTCGAACCCACAGAACAGGGACAAAAGTCGACAAAACCCAGCGGTGCCTCACCCAGAAACCTGGCAACACGGGCGGAACAGAGCCGGTTGGTTGCTCAGTGCGCGTCACTTCCGGGACTCAGGGTCGCAGGGAACTACTTCCGGGGGAGCGGCGCGGCGGCGCGGGAGGTGAGTGCCGCGGTTTTGCGGCGGGGCGGGAACTGAGAGACAGCCGTGCTCGGTGTGGTGGCCTGGCTTTCCCGGCCGGCCTGTCTCC
>gene=chr20_35917914-35918177; species=rheMac
TGTCCAGCTCAAACCCACAGAACAGGGACAAAAGTCGACAAAACCCAGCGGTGGCTCACCCAGAAAGCAGGCAACGCGGGCGGAACAGAGCCCGTTGGTTGCTCAGTGCGCGTCACTTCCGGGACTCAGGGTCGCGGGGAACTACTTCCAGGGGAGCGGCGCGGCGGCGCGGGAGGTGAGTGCAGAGGCCTCGCGGCGGGGCGGGAACCGAGAGAGGGCCGTGCTTGTCGCAGCGGTCTGGCTTTTCCGGCCGGCGTGTCCCC
>gene=chr20_36661792-36661964; species=hg19
ACTCTTCCCTTACCTCGTCTTCCAGCCTTTCTCTCACTCTCCCGCCTCCTCTGCCTCGCCGGAAGTGACGCGCTAAGTAGCGCGCCGTATCGCGCCAGAAAGGTTCCGAGGGAGCGGGAAAAAGGGTTCCGGCGAGATCCACTGCGCCGGTGTGCAGGCTCGAGCGGTCAAA
>gene=chr20_36661792-36661964; species=bosTau
AGTCTTCCCTTACCTCTTCTTCCAGCCTTTCCCTTAGTCTCCCGCCTCCTCCGCCGCGCCGGAAGTGACGCG-TAATTCGCGCACCGCCCAGAGCCAGAAAGGTTCTGCGGGAGCGGGAGAAAGGGTTCCGATGAGACTCACTGCGCCGGCGTGCGGGCGCGAGCGGTCAAA
>gene=chr20_36661792-36661964; species=calJac
ATTCTTCCCTTACCTCGTCTTCCAGCCTTTCC----CTCTCCCGCCTCCTCCGCCCCGCCGGAAGTGACGCTCTAAGTAGCGCGCCGTATCGCGCCAGAAAGGTTCCGAGGGAGCGGGAGAAAGGGTTCCGGCGACATCCTCTGCGCCGGCGTGCAGGCTCAAGCGGTGAAA
>gene=chr20_36661792-36661964; species=canFam
ACTCTTCCCTTACCTCGTCTTCCAGCCTTTCCCTCACTCTCCCGCCTCCTTCGCCCCGCCGGAAGTGACGTG-TAACTAGCGCGCCACAGAGCGCCAGAAAGGTTCTGCGGGAGCGGGAGAAAGGGTTCCGGCGAGACTCCCTGCGCCTGCGTGCGGGCGCGAGCGGTCAAA
>gene=chr20_36661792-36661964; species=equCab
ACTCTTCCCTTACCTCGTCTTCCAGCCTTTCCCTCACTCTCCCGCCTCCTCCGCCCCGCCGGAAGTGACGCGTTAACTAGCGCGCCGGACAGCGCCAGAAAGGTTCTGCGGGAGCGGGAGAAAGGGTTCCGGTGGGACTCACTGCGCCGGCGTGCGGGCGCGAGCGGAGAAA
>gene=chr20_36661792-36661964; species=gorGor
----------------------------------------------------------------------------------------------------------------------------------------------------------------------------
>gene=chr20_36661792-36661964; species=panTro
ACTCTTCCCTTACCTCGTCTTCCAGCCTTTCTCTCACTCTCCCGCCTCCTCTGCCTCGCCGGAAGTGACGCGCTAAGTAGCGCGCCGTATCGCGCCAGAAAGGTTCCGAGGGAGCGGGAAAAAGGGTTCCGGCGAGATCCACTGCGCCGGTGTGCAGGCTCGAGCGGTCAAA
>gene=chr20_36661792-36661964; species=papHam
ACTCTTCCCTTACCTCGTCTTCCAGCCTTTCCCTTACTCTCCCGCCTCCTCTGCCTCGCCGGAAGTGACGCGCTAAGTAGCGCGCCGTACCGCGCCAGAAAGGTTCCGAGGGAGCGGGAAAAAGGGTTCCAGCGAGATCCACTGCGCAGGCGTGCGGGCTTGAGCGGTCAAA
>gene=chr20_36661792-36661964; species=ponAbe
ACTCTTCCCTTACCTCGTCTTCCAGCCTTTCTCTCACTCTCCCGCCTCCTCTGCCTCGCCGGAAGTGACGCGCTAAGTAGCGCGCCGTATCGCGCCAGAAAGGTTCCGAGGGAGCGGGAAAAAGGGTTCCGGCGAGATCCACTGCGCCGGTGTGCAGGCTCGAGCGGTTAAA
>gene=chr20_36661792-36661964; species=rheMac
ACTCTTCCCTTACCTCGTCTTCCAGCCTTTCCCTCACTCTCCCGCCTCCTCTGCCTCGCCGGAAGTGACGCGCTAAGTAGCGCGCCGTACCGCGCCAGAAAGGTTCCGAGGGAGCGGGAAAAAGGGTTCCGGCGAGATCCACTGCGCAGGCGTGCGGGCTTGAGCGGTCAAA
>gene=chr20_40322066-40322334; species=hg19
TTCTGAGAAATGGCGAAATAATGTAAAAGAAACAAATGATATTGGCCCTAAATTATCCTCCAGCCCCTGCTGCTCATCGGACACTTTATGAGGTTACAAAGGACCATGGCGCTGCGCATATGGGGGATCCATTTTACCCACCGTACTTAGATCAGGCTGTGACTTCCGCCCTCGAGGAGCGGCTGCTGCTCTACCGGGTGTGCTCATTTAGCCCTAGCGTTGTTTGTGCGTTTGAGGACATTCGCTGAGCCAAGCTGCAAGGGTGTCG
>gene=chr20_40322066-40322334; species=bosTau
--CTGAGAAGTTGGGAGGTATTTCAAAAGAAAC--ATGATGACGGCCCTACATTATTTCCCAGCTCTTGCTTCTCATCGGACACTTTTAAGTGGTGCAAAGAGTCATGGCGTCCGGCGTGTGGGGGATCTGTTTTAT-GTTGGGACTTGCCGCGAGCATTGACTTTCGCCCTCAGGGGGCGCCCGCGGGGCTTCCCACTCTCCTCAGC-TCCCCTAGCCCTGTTTCTACCTTGGAGGATGTTCCTGCTGCCCAGTTGCTGGGGTACTG
>gene=chr20_40322066-40322334; species=calJac
TTCTGAGAAATGGCGAAAGTATGTAAAAGGAACAAATGATATTGGCCCTAAATTACCCCCCAGCCCTTGCTGCTTATCGGACGCTTTATGAGGTTGCAAAGAACCATGGTGCTCCGCATATGGGGGAGCCATTTTACCCTACGGACTTAGATCAAGCAGTGACTTCCGCCCTCGAGGACCGGCTGCAGCTCTTGCAGGTGTGCTCTTTTAGCCCTAGCGTTGTTTCTGCGTTTGAGGACATGCGCTCAGCCAAGCTGCAAGGGGGTGG
>gene=chr20_40322066-40322334; species=canFam
GGCTGATTGGGGGGGAAAAATTTTAAAGGAAACAAATGATAGCGGCCCTAAATTATCCCCCCTCCTCTGCTGCGCAGCGGACGCTTATTAAGGGTACaaaGGACCATGGCGCTGCGCATAGGGCGGATCCTTTCCAG-GTCTGGACTTCCACCGGGCACAGACTTCCGCCCCCGGAGCGCGGCCGCTGCACCTGCCGG-----------AGCCCCAGC---GTTTCTGC-CTCGAGGACGTGCGTTCTGCCTAGCTGCGGGGGCGACG
>gene=chr20_40322066-40322334; species=equCab
AGCTGATTGATGGGGAAATATTTTAAAAGAAACAAATGACAACGGCCCTAAATAATCTCCAGTCCTC--ATGCTCATCGGACATTTTAAGAGGGTACAAAGAACCATGGCGCTGCCCACATGGGGGATCCATTTTAT-GTCAGGACTGCCATGGGGCCCTAACTTTCGCCCTCAGGGAGCGACAGCTGTTCTTGCCGGTGTTC------AGCCCTAGCGTCGTTTCTGCTTTGGAGGGCATTCGTCCTGCCCAGCTGCAGGGGTGTTG
>gene=chr20_40322066-40322334; species=gorGor
------------------------------------------------------------------------------------------------------------------------------------------------------------CTGTGACTTCCGCCCTCGAGGAGCGGCTGCTGCTCTTCCGGGTGTGCTCATTTAGCCCTAGCGTTGTTTGTGCGTTTGAGGACATTCGCTGAGCCAAGctgcaagggtgtcg
>gene=chr20_40322066-40322334; species=panTro
TTCTGAGAAATGGCGAAATAATGTAAAAGAAACAAATGATATTGGCCCTAAATTATCCTCCAGCCCCTGCTGCTCATCGGACGCTTTATGAGGTTACAAAGGACCATGGCGCTGCGCATATGGGGGATCCATTTTACCCTCCGTACTTAGATCAGGCTGTGACTTCCGCCCTTGAGGAGCGGCTGCTGCTCTACCGGGTGTGCTCATTTAGCCCTAGCGTTGTTTGTGCGTTTGAGGACATTCGCTGAGCCAAGTtgcaagggtgtcg
>gene=chr20_40322066-40322334; species=papHam
TTCTGAGAAATGGCGAAATTATGTAAAAGAAACAAATGATATTGGCCCTAAATTACTCTCCAGCCCCTGCTGCTCATCGGACGCTTTATGAGGTTACAAAGAACCATGGCGCTGCGCATATGGGGGATCCATTTTACCCACTGTACTTAGATCAAGCTGTGACTTCCGCCCTCATGGAGCGCCTGGTGCTATTCCGGGTGTGCTCATTT-------------TTTGTGCGTTTGAGGACATTCGCTCAGCCAAGCTGCAAGGGTGTCG
>gene=chr20_40322066-40322334; species=ponAbe
TTCTGAGAAAAGGCGAAATAACGTAAAAGAAACAAATGATATTGGCCCTAAATTACCCTCCAGCCCCTGCTGCTCATCGGACGCTTTATGAGGTTACAAAGAACCATGGCGCTGCGCATATGGGGGATCCATTTTACCCTTCGTACTTAGATCAAGCTGTGATTTCCGCCCTCGAGGAGCGGCTGCTGCTCTTCCGGGTGTGCTCATTTAGCCCTAGCGTTGTTTGTGCGTTTGAGGACACTCGCTCAGCCAAGCTGCAAGGGTGTCG
>gene=chr20_40322066-40322334; species=rheMac
TTCTGAGAAATGGCGAAATTATGTAAAAGAAACAAATGATATTGGCCCTAAATTACTCTCCAGCCCCTGCTGCTCATCGGACCCTTTATGAGGTTACAAAGAACCATGGCGCTGCGCATATGGGGGATCCATTTTACCCACCGTACTTAGATCAAGCTGCGACTTCCGCCCTCATGGAGCGCCTGCTGCTATTCCGGGTGTGCTCATTTATCCCTATCGTTTTTTGTGCGTTTGAGGACATTCGCTCAGCCAAGCTGCAAGGGTGTCG
>gene=chr20_43104508-43104852; species=hg19
GGATCGTCACTTCCGGCGCGAGAGGCCGGGCAGGCCGGGCAGGGAGTGCGGGTCGGTTCTGCGTGCGCTGCCGGACGAGGCTCCCGCCGCCGATTGACCCGCGCTCCGCCCGTAGTCGGGCCGGTGAGTGCCCGCGAGCCCATCCGTGTGCCCTGGGAGCTGAGGAGAGGGACCCCTGAGAGGGAAGGATAACCGGAAGTGGGGACCAGAGGAGCGAGAGACCCCAGGAAATGGGGACACCTGGGGAGGGGGTGACAGCCGGAAGTGGGGGCCTCGGAAGGTTGTCCACGGGATATGGGGTCTCGGGGGCTCTAGGAGAGATGGCTTCCTGACCTCTCCTTGTT
>gene=chr20_43104508-43104852; species=bosTau
GGTACGTCACTTCCGGCGCGAGCGGCCGGGCCGGCTGGGCAGGGAGTGCGGGTCTGTTCTGTGCGCGCTGCCGGACGAGGCTCCCGCCGCCGATTGACCCGCGCTCCGCCCGTAGCCGGGCCGGTGAGTGCCCGCGAGC----CCGTGTGCCCGGGGGACGGGGGAGAGGGACCCCCGAGAGGGAGGGATGACCGGAAGTGGGGACCCGCGTAGGGAGAGACCCCAGGAAACGGGGACCCCTGGGGAAGGGGTGACAACCGGAAGTGGGGGCCTCGGAGGGTTGTTGACGCGGTGAGGGGGCTCTGGGTCTCCAGGAACGGTGGATTCCTGACCTC----TCCT
>gene=chr20_43104508-43104852; species=calJac
GGCACGTCACTTCCGGCGCGAAGGGCCGGTCTGGCCGGGCCGGCAGTGCGGGTCGTTTCTGCGCGCGCTGCCGGACGAGGCTCCCGCCGCCGATTGACCCGCGCTCCGCCCGTAGCCGGGCCGGTGAGTGCCCGCGAGCCCGTCCATGTGCCCTGGGAGCCAAGGAGAGGGACCTCTGAGAGGGAAGGATAACCGGAAGTGGGTACCAGAGGCGCGAGAGACCCCAGGAAATGGGGACACCTGGGGAGGGGGTGACAGCCGGAAGTGGGGGCTTCGGAAGGTTGTCCACGAGATGTGGGGGTC-GGGGGCTCCAGGAGAGATGGCCTCCTGACCTCTGCTTGTT
>gene=chr20_43104508-43104852; species=canFam
GGCACGTCACTTccggcgcgaggggccgggccggccgggccgggAGTGCGGGTCGGCTCTGTGCGCGCTGCCGGACGAGGCTCCCACTGCCGCTAGACCCGCGCTCCGCCCGTAGCCGGGCCGGTGAGTGCCCGCGAGGCCGCCCCTGTGTCAGGGGGGTCGGGGAGAGGGACCCCCGAGAGGGAGGGATCACCGGAAGTTGGAACTCAAG--GAGAGAGACCCCAGGAAATGGGGACG-CTGGGGAAGGGGTGACAGCCGGAAGTGGGGGCCTCAGAAGGTGGTCGGCGGGACGCGGGGGCTC-GGGGCTCCGGGGGGC-CGGCTTCCTGGCCTC-----CGC
>gene=chr20_43104508-43104852; species=equCab
GGCACGTCACTTccggcgcgaggggccgggccggccgggcAGGGAGTGCGGGTCGCTTCTGCGCGCGCTGCCGGACGAGGCTCCCGCCGCCCATTGACCCGCGCTCCGCCCGTAGCCGGGCCGGTGAGTGCCCGCGATCCCCTCCGTGTGCCTCGGGGGCCGGGGAGAGGGGCCCCTGAGAGGGAGGGATAACCGGAAGTGGGAACCCGAG--GAGAGAGACCCCAGGAAATGGGGACACCTGGGGAAGGGGTGACAACCAGAAATAGGGGCCTCGGAAGGCTGTCGACGGGACGTGGGGTCTCTGGGGCTCCAGGAGCCGTGGCTTCCTGACCTCTCCTTCTT
>gene=chr20_43104508-43104852; species=gorGor
GGATCGTCACTTccggcgcgaggggccgggccggccgggcAGGGAGTGCGGGTCGGTTCTGCGTGCGCTGCCGGACGAGGCTCCCGCCGCCGATTGACCCGCGCTCCGCCCGTAGTCGGGCCGGTGAGTGCCCGCGAGCCCATCCGTGTGCCCTGGGAGCTGAGGAGAGGGACCCCTGAGAGGGAAGGATAACCGGAAGTGGGGACCAGAGGAGCGAGAGACCCCAGGAAATGGGGACACTTGGGGAGGGGGTGACAGCCGGAAGTGGGGGCCTCGGAAGGTTGTCCACGGGATATGGGGTCTCGGGGGCTCTAGGAGAGATGGCTTCCTGCCTTCTCCATGTT
>gene=chr20_43104508-43104852; species=panTro
GGATCGTCACTTCCGGCGCGAGGGGCCGGGCAGGCCGGGCAGGGAGTGCGGGTCGGTTCTGCGTGCGCTGCCGGACGAGGCTCCCGCCGCCGATTGACCCGCGCTCCGCCCGTAGTCGGGCCGGTGAGTGCCCGCGAGCCCATCCGTGTGCCCTGGGAGCTGAGGAGAGGGACCCCTGAGAGGGAAGGATAACCGGAAGTGGGGACCAGAGGAGCGAGAGACCCCAGGAAATGGGGACACCTGGGGAGGGGGTGACAGCCGGAAGTGGGGGCCTCGGAAGGTTGTCCACGGGATATGGGGTCTCGGGGGCTCTAGGAGAGATGGCTTCCTGACCTCTCCTTGTT
>gene=chr20_43104508-43104852; species=papHam
GGAACGTCACTTCCGGCGCGAGGGGCCGGACAGGCCGGGCAGGGAGTGCGGGTCGGTTCAGTGCGCGCTGCCGGACGAGGCTCCCGCCGCCGATTGACCCGCGCTCCGCCCGTAGCCGGGCCGGTGAGTGCCCGCGAGCCCGTCCGTGTGCCGTGGGGGCTAAGGAGAGGGACCCCTGAGAGGGAGGGATAACCGGAAGTGGGGACCAGAGGAGCGAGAGACCCCAGGAAATGGGGACACCTGGGGAGGGGGTGACAGCCGGAAGTGGGGGCCTCGGAAGGTTGTCCACGGGATGTAGGGTCT-GGGGGCTCTAGGAGAGATGGCTTCCTGACCTCCTCTTGTT
>gene=chr20_43104508-43104852; species=ponAbe
GGATCGTCACTTCCGGCGTGAGGGGCCGGGCCGGCCGGGCAGGGAGTGCGGGTCGGTTCTGCGCGCGCTGCCGGACGAGGCTCCCGCCGCCGATTGACCCGCGCTCCGCCCGTAGTCGGGCCGGTGAGTGCCCTCGAGCCCGTCCGTGTGCCCTGGGAGCTGAGGAGAGGGACCCTTAAGAGAGAAGGATAACCGGAAGTGGGGACCAGAGAAGCGAGAGACCCCAGGAAATGGGGACACTTGGGGAGGGGGTGACAGCCGGAAGTGGGGGCCTCGGAAGATTGTCCACGGGCTATGGGGTCTCGGGGGCTCTAGGAGAGATGGCTTCCTGACCTCTCCTTGTT
>gene=chr20_43104508-43104852; species=rheMac
GGAACGTCACTTccggcgcgaggggccgggccggccgggcAGGGAGTGCGGGTCGGTTCTGTGCGCGCTGCCGGACGAGGCTCCCGCCGCCGATTGACCCGCGCTCCGCCCGTAGCCGGGCCGGTGAGTGCCCGCGAGCCTGTCCGTGTGTCGTGGGGGCTAAGGAGAGGGACCCCTGAGAGGGAGGGATAACCGGAAGTGGGGACCAGAGGAGCGAGAGACCCCAGGAAATGGGGACACCTGGGGAGGGGGTGACAGCCGGAAGTGGGGGCCTCGGAAGGTTGTCCACGGGATGTGGGGTCT-GGGGGCTCTAGGAGAGATGGCTTCCTGACCTCCTCTTGTT
>gene=chr20_44485938-44486205; species=hg19
CCTGCGGGGACGACATCTAGTTCAATGCTGCAGGCCCTGCACACCCGCTCCGCGGAAGACGCGGAGACATACACAGAACCTGACTCTTCCGGCAGATTGCCCTAGTAACCGGAAGTCTCCTGCAGACCCCGGGAAGGAGGAATCTAGGTTATGATTGGTCAGGACTCCTGTCAGTCCGCTGGTGGCTGTGGCCCTCTTTCTCTAGCAATTGGAGAAAATGAATGCCAATCTGCGAATCCTGTGTGTGACTGGATATGTCGCTGAGGA
>gene=chr20_44485938-44486205; species=bosTau
CCTGAGGGGGCGACATGTAGTTCACCGCTGCCGGCACGGG-CGCTCGCTGGGGGGCACACGCGGACACCTGAACAGAACGCGCAGCCTCGGGAGGA-CGCTTAAATAACCGGAAGTCTCCCTCAGGCCATAAGAAAGAAGGATCCTCTTTGTGATTGGTCGGTGCTCCTGTCAGTCTTCGGATGGGCGCGCCCATCTCTCTCTTGCAATTGAGGAAAATG-----------------------------------------------
>gene=chr20_44485938-44486205; species=calJac
TCTGCGGGGATGACATCTCGTTCAATGTTGCCGGCCCTGCACACCCGCTGCGCGGAACACGCGAAGACATACACAGAACCTGGCGCTTCCGGCAAACTGCTTTAGTAACCGGAATTCTCCTGCAGATCACTGGAAGGTGGAATCTAGGTTATGATTGGGCAGAACTCCTGTCAGTCTTCTGGTGGGTGTGGCCCTCTTTCTCTAACAATTGGAGAAAATGAATGCCAGTCTGCTTATCCTGTGTGTGACTGGATGTGCCGGTGAGGG
>gene=chr20_44485938-44486205; species=canFam
CCTGCCGGGACGCCATGGGGTTCACGGCGGCCAGCCAGAA-CACCCGCTGAG-CGGACACGAGGAGACCCGCACTGAACGCCGACCTTCCGGCAGCTTGCTCCAGTAACAGGAAATCGCCTCAAGGCCCCAAGAAAGAGGGGTCCAAGTTATGATTGGTCGGCCCTCCTGTCAGTCTTCGCGAGAGGCGGGCTAGCTTTCTCTAGCGATTGGAGAAAATGAGTGCCAGTCTGGGAATACCGTGTGTGATTGGATGTAACTGTGAGGG
>gene=chr20_44485938-44486205; species=equCab
CCTGCGGGGACGACATGTCGATCACTGCTGCCAGCCGGGG-CACTCGCTGGACCTGACACGCCTAGACTCATACGGAGCGCGCAGCTTCCGGCAGATTGCCTGAGTAACCGGAAATCCCCTGCGGACCCTGAGAAAACGGGAGGCAGATTATGATTGGTCGGTGGTCCTGTCAGTCTTC-----AGGC-------CTTTCTCTAACGATTGGAAAAAATGAATGCCAGTCTGGGAATCCCATATGTGATTGAATGCGATAGTAAGGG
>gene=chr20_44485938-44486205; species=gorGor
CCTGCGGGGACGACATCTAGTTCAA-GCCGCAGGCCGT-CACACCCGCTTCGCGGAAGACGCGGAGACACACACAGAACCTGACTCTTCCGGCAGATTGCCCTAGTAACCGGAAGTCTCCTGCAGACCCCGGGAAGGCGGAATCTAGGTTATGATTGGTCAGGACTCCTGTCAGTCCGCTGGTGGC-GTGGCCCTCTTTCTCTAGCAATTGGAGAAAATGAATGCCAATCTGCGAATCCTGTGTGTGACTGGATATGTCGCTGAGGA
>gene=chr20_44485938-44486205; species=panTro
CCTGCGGGGACGACATCTAGTTCAATGCTGCAGGCCCTGCACACCCGCTCCGCGGAAGACGCGGAGACATACACAGAACCCGACTCTTCCGGCAGATTGCCCTAGTAACCGGAAGTCTCCTGCAGACCCCGGGAAGGAGGAATCTAGGTTATGATTGGTCAGAACTCCTGTCAGTCCGCTGGTGGCTGTGGCCCTCTTTCTCTAGCAATTGGAGAAAATGAATGCCAATCTGCGAATCCTGTGTGTGACTGGATATGTCGCTGAGGA
>gene=chr20_44485938-44486205; species=papHam
CCTGCGGGGACGACATCTAGCTCAAGGCTGCCGGCCCTGAACACCCGCTCCGCGAAAGACGCGGAAACATACACTGAACCTGACGCTTCCGGTAGATTGCCTTAGTAACCGGAAGTCTCCTGCAGACCCCGGGAAGGCGGAACCTAGGTTATGATTGGTCAAGACTCCTGTCAGTCCGCTGGTGGCTGTAGCCCTTTTTCTCTAGCAATTGGAGACAATGAATGCCAATCTGCGAATCCTGTGTGTGACTGGATATGTCGCTGAGGG
>gene=chr20_44485938-44486205; species=ponAbe
CCTGCGGGGACGACATCTAGTTCAATGCTGCGGGCCCTGCACACCCGCCCCGCGGAAGACGCGGAGACATACACAGAACTTGACTCTTCCGGCAGATCGCCCTAGTAACCGGAAGTCTCCTCCAGACCGCGGGAAGGCGGAATCTAGGTTGTGATTGGTCAGGACACCTGTCAGTCTGCTGGTGGCTGTGGCCCTCTTTCTCTAGCAATTGGAGAAAATGAATGCCAATCTGCGAATCCTGTGTGTGACTGGATATATCGCTGAGGG
>gene=chr20_44485938-44486205; species=rheMac
CCTGCGGGGACGACATCTAGCTCAAGGATGCCGGCCCTGAACACCCGCTCCGCGGAAGACGCGGAAACATACACTGAACCTGACGCTTCCGGTAGATTGCCCTAGTAACCGGAAGTCTCCTGCGGACCCCGGGAAGGCGGAACCTAGGTTATGATTGGTCAAGACTCCTGTCAGTCCGCTGGTGGCTGTAGCCCTTTTTCTCTAGCAATTGGAGACAATGAATGCCAATCTGCGAATCCTGTGTGTGACTGGATATGTCGCTGAGGG
>gene=chr20_44992957-44993181; species=hg19
GGCCCCCCAGCCTCTGGGAGTGCGCCGGGAGGCCGGCCGCACACCCACTCACCTCGGCCCTGGGAGCTCCAGGCCGGAATCTCCCCACCGGAAGTGCGAGGCCGGATGCCGCCGCCGAACCGCGGCACGGGCGGTAACTTCCGCCGGAAGCTACCCAggggctgggcggagccggggcgaaaaggcggggcggggcagcacgggggcggggcgTCTGTTGTGGT
>gene=chr20_44992957-44993181; species=bosTau
GTCCCCTCCAACCCCGGGAGCGCGCGGAAGGC-CCGCCGCGCGCCCACTCACCTCGCCCGACGGCGCTGCAGGCCCGGATCCTCCTGCCGGAAATGCGAGGCCCACCGCCGCCGCTA-----------GG--GGGCGCTTCTGCCGGAAGCCGCTG-ggggtggggcggggctagg-------ggcgga----gc-gtgtcgggggcggggtcgtgtt---ggg
>gene=chr20_44992957-44993181; species=calJac
GGCCACCCAGCCC--------------------CGGCCGCGCGGCCACTCACCTCGGCCTGGGGAACTCCCGGCCGGAATCTTCCCACCGGAAGTGTGAGACCGGATGACGCAGCCGAACCGCGGCAGCGTCGGTAACTTCCGCCGGAAGCTG--CAGGGGCTGGGCGGAGCCGGGGAGAAAAGGTGGG---------------GGCGGGGCATCTTT------
>gene=chr20_44992957-44993181; species=canFam
cgcctcccccgccccgggagcgcgcgcagggc-ccgccgcgcgcccACTCACCTCGGCCGCGGACGCTCC-GGACGGGATCCTCCCGCCGGAAGTGCGAGGCGGGGCGTCGCCGCGG-----------GGGGGGGCACTTCCGCCTGAAGCCGCcg-ggggcggggcggccctggg-------ggcggggcctgg-gccctgggggcggggcct----------
>gene=chr20_44992957-44993181; species=equCab
--------------------------------------------------------------------------------------------------------------------------------------------------------------------------------------------------------------------------------
>gene=chr20_44992957-44993181; species=gorGor
GGCCCCCCAGCCTCTGGGAGTGCGCCGGGAGGCCGGCCGCGCACCCACTCACCTTGGCCCTGGGAGCTCCAGGCCGGAATCTTTCCACCGGAAGTGCGAGGCCGGATGCCGCCACCGAACCGCGGCAGGGGCGGTAACTTCCGCCGGAAGCTACCCAGGGGCTGGGCGGAGCCGGGGCGAAAAGGCGGGGCGGGGCAGCACGGGGGCGGGGCGTTTGTTGTGGT
>gene=chr20_44992957-44993181; species=panTro
GGCCCCCCAGCCTCTGGGAGTGCGCCGGGAGGCCGGCCGCGCACCCACTCACCTCGGCCCTGGGAGCTCCAGGCCGGAATCTTCCCACCGGAAGTGCGAGGCCGGATGCCGCCGCCGAACCGCGGCACGGGCGGTAACTTCCGCCGGAAGCTACCCAggggctgggcggagccggggcgaaaagacggggcggggcagcacgggggcggggcgTCTGTTGTGGT
>gene=chr20_44992957-44993181; species=papHam
GGCCCCCCAGCCCCTGGGAGTGCGCCGGGAGGCCTGCCGCGCACCCACTCACCTCGGCCTGGTGAGCTCCCGGCCGGAATCTTCCCACCGGAAGTGCGAGGCCGGATGCCACGGCCGAACCGCGGCAGGGGCGGTAACTTCCGCCGGAAGCTACCCAGGGGCTGGGCGGAGCCGGGGCGAAAAggcggggcggggcagcacaggggcggggcgTCTGCTGTGGT
>gene=chr20_44992957-44993181; species=ponAbe
GGCCCCCAAGCCTCTGGGAGTGCGCCGAGAGGCCGGCAGCGTACCCACTCACCTCGGCCCTGGGAGCTCCAGGCCGGAACCTTCCCGCCGGAAGTGCGAGGCCGGATGCCGCCGACGAACCGCGGCAGGGGCGCTAACTTCCGCCGGAAGCTACCCAGGAGCTGGGCGGAGCCGGGGCGAAAAggcggggcggggcagcgcgggggcggggcgTCTGTTGTGAT
>gene=chr20_44992957-44993181; species=rheMac
GGCCCCCCAGCCCCTGGGAGTGCGCCGGGAGGCCTGCCGCGCAGACACTCACCTCGGCCTGGTGAGCTCCCGGCCGGAATCTTCCCACCGGAAGTGCGAGGCCGGATGCCACCGCCGAACCGCGGCAGGGGCGGTAACTTCCGCCGGAAGCTACCCAggggctgggcggagccggggcgaaaaggcagcgcggggcagcacaggggcggggcgTCTGCTGTGGT
>gene=chr20_48531937-48532406; species=hg19
GGCCCGGCCGAGGGAAGCAAGCGAGAGGCGCGGCTGCCGCCGGAGCCGGGCCCCGTCGGGCTCTAGCCTCTCCGGCCGGCTGCAGGGGTACTGAGACCAGTACCCGGGGGCCAGCAGCGACCCGGAAACACTCGGCCCGGAAATGATGTCACCATGAGGCGGGCCCGAAGAGAGGGTGGACCACGGCTGCGCGCTGGCTCCGGGAAGCGGTCGATGCCCGCGGCCGACGGAGACTACAACCCAGAGGCGGAGGACAAAGCGGAAGGCCGAAGAGCGAGGACGAAACCGGCGGAACCGCACTTTGGAGCCTAACGAGCCATCGCTGCGTCTGAGACTGGGACCCGGAAGTAAACAGGCCGGACGTGACGCAAGCCGCTCGGCCTAGGGATGGTGGCTGGCCGGGTTGTCATGGAAACCGCTCAGGAGCAGGGAGCTGGGAGCTATGAGTGCTGACTGCGTGAACTCGGCC
>gene=chr20_48531937-48532406; species=bosTau
GCCCCGGCCGAGGTGAGTAGGAAGCAgccgcggccgccgccggagccgggcccggATGGGCGCTCGGAGCTCCGGCCGGCTGCGGGAG-ACCGAGACCAGTACCCTGGGGCC-GCGGCGACCCGGAAGCACTCAGTCCGGAAGTGACG--TCTCGGAGGCGGGCCCAAAGGGAGGCCAGGCCGCGGCTGCGCGCTGGG-CCGGGGAGAGGCCGACGCTC---GCCGG-----------------AGGCGGA-GAAGAAGCCGGAGGCAGAAGGGTGAGC-GAGAAGCGGCGGCGTCTCACTTCGGAGCCTAAAGGCCTGCCGCCGCGGCTGGGGCTGGGACCCGGAAATAAACGGGCCGGAAGTGACGCATGCCC-TGGGTCCCAGGATGGCGGCTGGCCGGGTTGTCATGGGAACCTGGCTGGAGCCCAGAGGTTGGATCTGTGAGCTCGGATGGAGAGATCGCGGCT
>gene=chr20_48531937-48532406; species=calJac
GACCCGGCTGAGGGAAGCAAGCTGGAGGCGCGGCTGCCGCCGGAGCCCGGCCCCGCTGGGCTCTCGCCGCTCCGGCTGGCTGCAGGGGAACCGAGATCAGTACCCGGGGGCCAGCAGCGACCCGGAAACACTCTGCCAGGAAGTGACGTCACCAGGAGGCTGGCCCAAAGGGAGGGTGGACCGAGGCTGCGCGCTGGCTCCGGGAAGTCATAGATGCCCTCGGCCGGCGGAGACTATAAGGCAGAGGC---GGACAAAGCGGAGGGCCGAAGAGCGAGGACGAAAGCCGCGGAACCGCGCTTTGGAGCCTAACGAGCCATCGCCGCGTCTGAGGCTGGGACCCAGAAGTAAACAGACCGGACGTGACGCAAGCCACTTGGGCTTTGGATGGTGGCTGGCCGGGTTGTCATGGAAACCTCTCCGGAGCCGGGACCTCAGAGCTGTGAGCGCTGAAAACGCGAACCCGGAC
>gene=chr20_48531937-48532406; species=canFam
GCCCCGGCCGAGGAAATCCACAAGGAgccgcggccgccgccggagccgggcccggcTGGGCTCTCGTCGCTCCGGCCGGCTGCAGGGG-ACCGAAGCCAGTACCCCGGGACAAGCGGCGACCCGGAAACACTCGGCCAGGAAGTGACGTCTTAGGG-GGCGGGCCCAAAGGGAGGCAGGGCCGCGGCTGCGCGTTGGG-CTGGGGAGAGGCCGATCGTT---ACGGG-----------------AGGCTGAGGGAGAAGCGGGAGGCAGAAGAAGGAGCCGAGGAGTCGCGGGCTCCGGCCCTGGGGCTTGGAGGGCCGCCGCCGCGGCTGACGCTA-GACCCGGAAACAAACGGGCCGGACGTGACGCACGCCG----GCCCCAGGATGGTGGCTGGCCGGGTTGCCATGGGAACGGGTCTGGAGCCGGGCGGTGGGAGCTGCGAGCGCAGACCGGGTGATCCCGGCC
>gene=chr20_48531937-48532406; species=equCab
-CCCGGGTCGA-GCGACCGATGGGGAGCCAGGGTAGACCTATGAGCGAGTCCTGCCCAGAGATTTGCCGGTTCTTCCGATTTCAGGGG-TCCGGAGCAAGAAGACTGGAGCACGCGGGAACCCGTAAACCTCTGCCCACGGAGAGAAGTCCCGGG-------------ACGGAAGTTCTATTATTGTTGCG-----------------------------------------------------AGTAGGAGCGTGATGCGGGACGCAAAGGGCGGCGCTGAGAAGCCGAGGGACTTAGCCTTTGGGCCCGTAGTAACTCAGTTGCGGATGATCCTAGGACCCGTAGACGAA-GAGATGGATATGAT------------------------------------------------------------------------------------------------------
>gene=chr20_48531937-48532406; species=gorGor
GGCCCGGCCGAGGGAAGCAAGCGAGAGGAGCGGCTGCCGCTGGAGCCGGGCCCCGTCGGGCTCTAGCCTCTTCGGCCGGCTGCAGGGGTACTGAGACCAGTACCCGGGGGCCAGCAGCGACCCGGAAACACTCGGCCCGGAAGTGATGTCACCAGGAGGCGGGCCCGAAGAGACGGTGGACCACGGCTGCGCGCTGGCTCCGGGAAGCGGTCGATGCCCGCGGCCGACGGAGACTACAAACCAGAGGCGGAGGACAAAGCGGAAGGCCGAAGAGCGAGGACGAAACCGGCGGAACCGCACTTTGGAGCCTAACGAGCCATCGCTGCGTCTGAGACTGAGACCCGGTAGTAAACAGGCCGGACGTGACGCAAGCCGCTCGGCCTAGGGATGGTGGCTGGCCGGGTTGTCATGGAAACCGCACCGGAGCCGGGAGCTGGGAGCTATGAGTGCTGACTGCGTGAACTCGGCC
>gene=chr20_48531937-48532406; species=panTro
GGCCCGGCCGAGGGAAGCAAGCGAGAGGCGCGGCTGCCGCCGGAGCCGGGCCCCGTCGGGCTCTAGCCTCTCCGGCCGGCTGCAGGGGTACTGAGACCAGTACCCGGGGGCCAGCAGCGACCCGGAAACACTCGGCCCGGAAATGATGTCACCAGGAGGCGGGCCCGAAGAGAGGGTGGACCACGGCTGCGCGCTGGCTCCGGGAAGCGGTCGATGCCCGCGGCCGACGGAGACTACAACCCAGAGGCGGAGGACAAAGCGGAAGGCCGAAGAGCGAGGACGAAACCGGCGGAACCGCACTTTGGAGCCTAACGAGCCATCGCTGCGTCTGAGACTGGGACCCGGAAGTAAACAGGCCGGACGTGACGCAAGCCGCTCGGCCTAGGGATGGTGGCTGGCCGGGTTGTCATGGAAACCGCTCCGGAGCCGGGAGCTGGGAGCTATGAGTGCTGACTGCGTGAACTCGGCC
>gene=chr20_48531937-48532406; species=papHam
TGCCCGGCCGAGGGAAGCAAGCGGGAGGCGCGGCTGCCGCCGGAGCCGGGGCCCACTGGGCTCTAGCCGCTCCGGCCGGCTGCAGGGGTACTGAGACCAGTACCCGCGGGCCAGCAGCGACCCGGAAACACTCGGCCCGGAAGTGAAGTCGCCAGGAGGCGGGTCCGAAGAGAGGGTGGACCACGGCTGCGCGCTGGCTCCGGGAAGCGGTCGGTGCCCGCGGCCGACGGAGACTACAAGCCAGAGGCCGAGAACAAAGCGGAAGGCCGAAGAACAAGGACGAAAGCGGCGGAACGGCAGTTTGGAGCCTAACGAGCCATCGTCGCGTCTGGGGCTGGGACCCGGAAGTAAACAGGCCGGACGTGACGGAAGCCACTCGGTTTAGGGATGGTGGCTGGCCGGGTTGTCATGGAAACCGCTCCGGAGCCTG---------------------------------------
>gene=chr20_48531937-48532406; species=ponAbe
GGCCCGGCAGAGGGAAGCAAGCGGGAGGCGCCGCTACCGCCGGAGCCGGGCCCCGCCGGGCTCTCGCCGCTCCGGCCGGCTGCAAGGGTACTGAGACCAGTACCCGGGGACCAGCAGCGACCCGGAAACACTCGGCCCGGCAGTGATGTCGCCAGGAGGCGGGCCCGAAGAGAGGGTGGACCACGGCTGCGCGCTGCCTCCGGGAAGCGGTCGATGCCGGCGACCGACGGAGACTACAAGCCAGAGGCGGAGGACAAAACGGAAGGCCGAAGAGCGAGGACGAAAGCGGCGGAACCGCACTTTGGAGGCTAACGACCCATCGCTGCGTCTGAGGCTGGGACCCGGAAGTAAACAGGTCGGACGTGACGCAAGCCACTCGACCTAGGGATGGTGGCTGGCCGGGTTGTCATGGAAACCGCTCCGGAGCCGGGATCTGGGAGCTGTGAGTGCTGACTGCGTGAACTCTGCC
>gene=chr20_48531937-48532406; species=rheMac
TGCCCGGCCGAGGGAAGCAAGCGGGAGGCGCGGCTGCCGCCGGAGCCGGGCCCCACTGGGCTCTAGCCGCTCCGGCCGGCTGCAGGGGTACTGAGACCAGTACCCGCGGGCCAGCAGCGACCCGGAAACACTCGGCCCGGAAGTTAAGTCGCCAGGAGGCGGGTCCGAAGAGAGGGTGGACCACGGCTGCGCGCTGGCTCCGGGAAGCGGTCGATGCCCGCGGCCGACGGAGACTACAAGCCAGAGGCCGAGAACAAAGCGGAAGGCCGAAGAACGAGGACGAAAGCGGCGGAACGGCAGTTTGGAGCCTAACGAGCCATCGTCGCGTCTGGAGCTAGGACCCGGAAGTAAACAGGCCGGACGTGACGGAAGCCACTCGGTTTAGGGATGGTGGCTGGCCGGGTTGTCATGGAAACCGCTACGGAGCCTG---------------------------------------
>gene=chr20_49575249-49575465; species=hg19
CTTCAGGAAGTAAATATCTATTCATCACCTTTTCCCAAGCTCCATAAAGTTTTTTAGTTTATCCCAGTCGCTAGGAGACAGAAGACGGAAGCGGAAATGCCTTTCACGACAACTTCCGGAAGAGGTCGCCATGGCTTCCCGGGAGGAGGTACTCGCCTTACAAGCTGAAGTTGCCCAACGTGAGGAGGAATTGAATTCGCTGAAGCAGAAGCTGGC
>gene=chr20_49575249-49575465; species=bosTau
CGCAAG-AAATGCAGGTCCATTTATCACCTGG-CTCAAGCTCCATAAAGTTTTTTGGTTTACTCCGGCCTCGCGACGAAGAAAGCCGGAAACGGAAATGCCTTTAACGACGACTTCCAAAGAAGCCCGGCATGGCGGCCAGGGAGGAGGTGCTGGCCCTACAGGCCGAAGTCGCGCAGCGTGAGGAGGAGCTGAGTTCCCTGAAGCAGAGGTTGGC
>gene=chr20_49575249-49575465; species=calJac
ATTTAGGAAGTATATATCTATTAATCACCTTTTCCCAAGCTCCATAAAGTTTTTTAGTTTATCCCAGTCGCTAGGAGACAGAAGCCGGAAGCGGAAATGCCTTTCACGACAACTTCCGAAAGAGGTCGTCATGGCTTCCCGTGAGGAGACAGTTGCCTTACAGGCTGAAGTTGCCCGACGTGAGGAGGAATTGTATTCCCTGAAGCAGAGGCTGGC
>gene=chr20_49575249-49575465; species=canFam
ATTCGTGAGGTTCATGTCTACTTATCACTTTCCCCCAAACTCCGTGGCACGCTTTAGTTTATTCCAGTCGCTAGGAGACGGAAGCCGGAACCGGAAGTGCCTTTCAGGACGACTTCCAGGAGTGG-CGCCATGGCTTCCAGGGAGGAGGTGCTCGCTCTGCAGGCAGAAGTTGCCCGGCGTGAGGAGGAGCTGAGTTCCTTGAAGCAGAGACTGGC
>gene=chr20_49575249-49575465; species=equCab
CTTCATGAACTACATATCTACTTATCACCTTTTCGCAGGCTCCATAAGTTGTTTTAGTTTATTCCCGTCGCTAGGAGACGGAAGCCGGAAGCGGAAACGCCTTTCAAGACAACTTCCGGAAGAGGCCGCCATGGCTGCCAGGGACGAGGTGCTCGCTTTGCAGGCTGAAGTTGCCCAGCGTGAGGAGGAGCTGAGTTGCCTGAAGCAGAGGCTGGC
>gene=chr20_49575249-49575465; species=gorGor
CTTCAGGAAGTAAATATCTATTCATCACCTTTTCCCAAGCTCCATAAAGTTTTTTAGTTTATCCCAGTCGCTAGGAGACAGAAGCCGGAAGCGGAAATGCCTTTC---ACAACTTCCGGAAGAGGTCGCCATGGCTTCCCGGGAGGAGGTACTCGCCTTACAAGCTGAAGTTGCCCAACGTGAGGAGGAATTGAATTCGCTGAAGCAGAAGCTGGC
>gene=chr20_49575249-49575465; species=panTro
CTTCAGGAAGTAAATATCTATTCATCACCTTTTCCCAAGCTCCATAAAATTTTTTAGTTTATCCCAGTCGCTAGGAGACAGAAGCCGGAAGCGGAAATGCCTTTCACGACAACTTCCGGAAGAGGTCGCCATGGCTTCCCGGGAGGAGATACTCGCCTTACAAGCTGAAGTTGCCCAACGTGAGGAGGAATTGAATTCGCTGAAGCAGAAGCTGGC
>gene=chr20_49575249-49575465; species=papHam
CTTCAGGAAGTAAATATCTATT-ATCATCTTTTCCCAAGCTCCATAAAATTTTTTAGTTTATCCCAGTCGCTAGGAAACAGAAGCCGGAAGCGGAAATGCCTTTTACGACAACTTCCGGAAAAGGTCGCCATGGCTTCCCGGGAGGAGGTACTCGCGTTACAGGCTGAAGTTTCGCAACGTGAGGAGGAATTGAATTCCCTGAAGCAGAAACTGGC
>gene=chr20_49575249-49575465; species=ponAbe
CTTCAGGAAGTAAATATCTATTCATCACCTTTTCCCAAGCTCCATAAAGTTTTTTAGTTTATCCCAGTCGCTAGGAGACAGGAGCCGGAAGCGGAAATGCCTTTCACGACAACTTCCGGAAGAGGTCGCCATGGCTTCCCGGGAGGAGGTACTCGCCTTACGGGCTGAAGTTGCCCAACGTGAGGAGGAATTGAATTCGCTGAAGCAGAAGCTGGC
>gene=chr20_49575249-49575465; species=rheMac
CTTCAGGAAGTAAATATCTATT-ATCATCTTTTCCCAAGCTCCATAAAGTTTTTTAGTTTATCCCAGTCGCTAGGAAACAGAAGCCGGAAGCGGAAATGCCTTTTACGACAACTTCCGGAAGAGGTCGCCATGGCTTCCCGGGAGGAGGTACTCGCGTTACAGGCTGAAGTTTCGCAACGTGAGGAGGAATTGAATTCCCTGAAGCAGAAACTGGC
>gene=chr20_55043555-55043803; species=hg19
CCATGACAACCGGCACTTGGTAACGgcctcgccctgccccgctacgccgcgcctagcgtgccgccccgccccgccccgcTACGCCACGACCAGCGTGCTGCGTCACGGCGGTGCGCCGGAAGTGGCTGCGGATTTCGCCGGAAATCCCGGAAGTGACAGCTTTGGGGGTTTGCTGCTGGCTCTGACTCCCGTCCTGCGATGGGTTGCGACGGGGGAACAATCCCCAAGAGGCATGAACTGGTGAAGGG
>gene=chr20_55043555-55043803; species=bosTau
CCATAGCAACCAAGACTGGGCACAAAcccc---------------gccccgcc------------ccgccccgcccTTCCGCGTGGAGACTAGCGTGTTGCGTCATTGCAGCGCGCCGGAAGTGAGTCCTACAGTCGCCAGGGACTCCGGAAGTTGCTGC---------TTGCTCTGGACTCTG----TCGGCTTGCGATGGGTTGCGACGGAGGAACAATCCCTAAGAGGCATGAACTGGTGAAGGG
>gene=chr20_55043555-55043803; species=calJac
CCATGACAACCGGCACTTGGCAACGGTC-CGCCCCGCCC--ATACGTCGTGAGCAGCGTGCCTCC-----CTGTCCTGCTACGTGGCGACCAGTGGTGTGCGTCACTGCGGTGCGCCGGAAGTGGCTTCAGATTTCGTCAGAAACCCCGGAAGTGGCTTCTTTAGGGTTTTGCTGCTGGCTGTGGCTACTGTCCTGCGATGGGTTGCGACGGGGGAACTATCCCCAAGAGGCATGAACTGGTAAAGGG
>gene=chr20_55043555-55043803; species=canFam
C--CGGC--CCAGCGCCTAGCGACGCTCCC---------------ATGGCAAC------------CGGATCCGCCCCGCTGCG-CGCGAGGGGCGCC-TGCGTCATCCGGGCGCGCCGGAAGTGACGGCCGCAGTCGCCAGGGGCTCCGGAAGTGGCGGCTGCGGGGAGTTGCTGCGGGCTCGGGCTCCCGGCTCGCGATGGGTTGCGACGGAGGAACAATCCCCAAGAGACACGAACTGGTCAAGGG
>gene=chr20_55043555-55043803; species=equCab
---CAGC--CCACGTCGCAGCGAGGCCCGC----------GCTCTATGGCAAC------------CCGCCCCG-CCCGCTGCGTCGCGGCGGGCGTG-TGCGTCACCGCGGCGCGCCGGAAGTGACCGGCGCAGTCGCCGGGGACCCCGGAAGTGACCGTTGTGGGTGGTTGCTGTTGACT--GACTCCTGGCCTGCGATGGGTTGCGACGGGGGAACAATCCCCAAGAGGCACGAACTGGTGAAGGG
>gene=chr20_55043555-55043803; species=gorGor
CCATGACAACCGGCACTTGCTAACGgcctcgccctgccccgctacgccgcgcctagcgtgccgcgccgccccgccccgccACGTCACGACCA-CGTGTTGCGTCACGGCGGTGCGCCGGAAGTGGCTGCGGATTGCGCCGGAAATCCCGGAAGTGACAGCTTTGG-GTTTTGCTGCTGGCTCTGACTCCCGTCCTGCGATGGGTTGCGACGGGGGAACAATCCCCAAGAGGCATGAACTGGTGAAGGG
>gene=chr20_55043555-55043803; species=panTro
CCATGACAACCGGCACTTGGTAACGgcctcgccctgccccgctacgccgcgcctagcgtgccgccccgccccgccccgcTGCGTCACGACCAGCGTGCTGCGTCACGGCGGTGCGCCGGAAGTGGCTGGGGATTTCGCCGGAAATCCCGGAAGTGACAGCTTTGGGGTTTTGCTGCTGGCTCTGACTCCCGTCCTGCGATGGGTTGCGACGGGGGAACAATCCCCAAGAGGCATGAACTGGTGAAGGG
>gene=chr20_55043555-55043803; species=papHam
CCATGACAACCGGCACTTGGCAAcggccccgccccgccccgctacgcggggactagcgtg-----ccgccccgccccgctgcgtcgcgaccagcGTCCTGCGTCACGGCGGTGCGCCGGAAGTGGCTGGGGATTGCGCCAGAAATCCCGGAAGTGGCAGCTTTAGGACTTTGCTGCTGGCTCTGACTCCCGTCTTGCGATGGGTTGCGACGGGGGAACAATCCCCAAGAGGCATGAACTGGTGAAGGG
>gene=chr20_55043555-55043803; species=ponAbe
CCATGACAACCGGCGCTTGCTAACGgccccgccccgccccgccccgccccgccccg----------CGCCCCGCCCCGCTACGTCGCGACCAGCTTGTTGCGTCACGGCGGTGCGCCGGAAGTGGCTGCGGATTTCGCCAGAAATCCGGGAAGTGACAGCTTTAGGGTTTTGCTGCTGGCTCTGACTGCCGTCCTGCGATGGGTTGCGACGGCGGAACAATACCCAAGAGGCATGAACTGGTGAAGGG
>gene=chr20_55043555-55043803; species=rheMac
CCATGACAA-CGGCACTTGGCAACGGCCCCGCCCCGCCCCGCTACGTGGGGACTAGCGTG-----CTGCCCCGCCCCGCTACGTCGCGACCAGCGT-TTGCGTCACGGTGGTGCGCCGGAAGTGGCTGAGGATTGCGCCAGAAATCCCGGAAGTGGCGGCTTTAGAATTTTGCTGCTGGCTCTGACTCCCGTCCTGCGATGGGTTGTGACGGGGGAACAATCCCCAAGAGGCATGAACTGGTGAAGGG
>gene=chr20_57226122-57226411; species=hg19
GCGAAACAGGGCGCCCGAGGAGCACCCCGGGAGAGGGCGGAGCACTCCCGTGCCCCGGGGCAGGAGTGCAGGGAGCTCCCGCGCCCGGAACGTTGCGAGCAAGGCTTGCGAGCGTCGCAGGGGGGCACTCGCGAGGGACGGACAGGAAGAGGGCCAGGGGGGAACGCCAGAACCCGGGACCACAGCACGGAAACGGTCCGGGGCTGAGCTGCAGTCAGATCCGGGGATGGAGGGAGCCGGAGAAGAGGAGTGAGAAGGCCGGGGAGGCAGGCCCTGCTGTCTTCCTGCA
>gene=chr20_57226122-57226411; species=bosTau
GGGGAACCTAGCGTCCCGGCTGCACCCCGGGAGAGGGCGGAGCGCTCCCGTGCCCCGGGGCAGGGGGGTAGGGATCTCCCGCGCCCGGAACGTTGCGAGCAAGGCTTGTGAACGTCGCAGGGGGGCACTCTCGAGAGACGGACAGGAAGAGGGCCAGGGGGGAACGCCAGAACCCGGGACCACAGCACGGAAACGGCCCGGGGCTGAGCAGAAGTCAGATCCCGGGATGGAGGGAGCCGAAGAAGAGGAGTGAGGAGGCAGTGAAGGCAGGCTCTGCTGCCCTCCTGGA
>gene=chr20_57226122-57226411; species=calJac
GCGAAACGCGGCGCCCGAGGAGCACTCTGCGAGAGGGCGGAGCACTCCCGCGCCCCGGGGCAGGGGGGTAGGGAGCTCCCGCGCCCGGAACGTTGCAAGCAAGGCTTCCGAGCGTCGCAGGGGGGCACTCGCGAGGGACGGACAGGAAGAGGGCC--GGGGGGACGCCAGAACCCGGGACCACAGCACGGAAACGGCCCGGGGCTGAGCTGCAGTCAGATCCGGGGATGGAGGGAGCCGGAGAAGAGGAGTGAGAAGGCCGGGGAGGCAGGCCCTGTTGTCCTCTTGCA
>gene=chr20_57226122-57226411; species=canFam
gggggcccgtgcccccagggagcccccggAGCGAGGGCGGAGCCCTCCCGCCCCCTGGGGCAGCCGGGCAGGGAGCTCCCCCGCCCGGAACGTTGCGAGCCAACCTAGCGAACGTCCCACGGGGGCCCTCGCCAGGGACCGACAGAAACACGGCCC-GGCGGCACTCCCGACCCCCGGACC-CATCGCGGAAACGGCCCGGGGCCGAGCTGCAGTCAGATCCGGGGATGGAGGGAGCCGG---ACGGGAGTGAGGAGTGCGGGGA-GCAGGCCCCGCTGCCCTCCCGGA
>gene=chr20_57226122-57226411; species=equCab
-----------------------ACTCCGGGGAGGGTCGGGGCCTTTCCGCGTCCCGGGCCACGGGGGCAGGGATCTCCCCCGCCCGGACTGTTTCAAAGCAACTTGTCTAACGTCGCAGGGGGGCACTCGCGAGAGACGGACAGGAAGAGGGCCAGGGGGGGACGCCAGAACCCGGGATCACAGCACGGAAACGGCCCGGGGCTGAGCTGCAGTCAGATCCGGGGATGGAGGGAGCCGGAGAAGAGGAGTGAGGAGGCCGGGGAGGCAGGCCCTGCTGCCCTCCTGGA
>gene=chr20_57226122-57226411; species=gorGor
GCGAAACAGGGCGCCCGAGGAGCACCCCGGGAGAGGGCGGAGCACTTCCGTGCCCCGGGGCAGGAGTGCAGGGAGCTCCCGCGCCCGGAACGTTGCGAGCAAGGCTTGCAAGCGTCGCAGGGGGGCACTCGCGAGGGACGGACAGGAAGAGGGCCAGGGGGGAACGCCAGAACCCGGGACCACAGCACGGAAACGGCCCGGGGCTGAGCTGCAGTCAGATCCGGGGATGGAGGGAGCCGGAGAAGAGGAGTGAGAAGGCCGGGGAGGCAGGCCCTGCTGTCTTCCTGCA
>gene=chr20_57226122-57226411; species=panTro
GCGAAACAGGGCGCCCGAGGAGCACCCCGGGAGAGGGCGGAGCACTCCCGTGCCCCGGGGCAGGAGTGCAGGGAGCTCCCGCGCCCGGAACGTTGCGAGCAAGGCTTGCGAGCGTCGCAGGGGGGCACTCGCGAGGGACGGACAGGAAGAGGGCCAGGGGGGAACGCCAGAACCCGGGACCACAGCACGGAAACGGCCCGGGGCTGAGCTGCAGTCAGATCCGGGGATGGAGGGAGCCGGAGAAGAGGAGTGAGAAGGCCGGGGAGGCAGGCCCTGCTGTCTTCCTGCA
>gene=chr20_57226122-57226411; species=papHam
GCGAAACGGGGCGCCCCAGGGGCACCCCGGGAGAGGGCGGAGCACTCTCGTGTCCCGGGGCAGGAGTGCAGGGAGCTCCCGCGCCCGGAACGTTGCAAGCAAGGCTTGCGAGAGTCGCAGGGGGGCACTCGCGAGGGACGGACAGGAAGAGGGCC--GGGGGAACGCCAGAACTCGGGACCACAGCACGGAAACGGCCCGGGGCTGAGCTGCAGTCAGATCCGGGGATGGAGGGAGCCGGAGAAGAGGAGTGAGAAGGCCGGGGAGGCAGGCCCTGCTGTCCTCCTGCA
>gene=chr20_57226122-57226411; species=ponAbe
GCGAAACAGGGATCCCGAGGAGCACCCCGGGAGAGGGCGGAGCACTCCCGTGCCCCAGGGCAGGAGTGCAGGGAGCTCCCGCGCCCGGAACGTTGCGAGCAAGGCTTGCGAGCGTCGCAGGGGGGCAGTCGCGAGGGACGGACAGGAAGAGGGCCAGGGGGG-ACGCCAGAACCCGGGACCACAGCACGGAAACGGCCCGGGGCTGAGCTGCAGTCAGATCCGGGGATGGAGGGAGCCGGAGAAGAGGAGTGAAAAAGCCGGGGAGGCAGGCCCTGCTGTCTTCTTGCA
>gene=chr20_57226122-57226411; species=rheMac
GCGAAACGGGGCGCCCCAGGAGCACCCCGGGAGAGGGCGGAGCACTCTCGTGCCCCGGGGCAGGAGTGCAGGGAGCTCCCGCGCCCGGAACGTTGCAAGCAAGGCTTGCGAGAGTCGCAGGGGGGCACTCGCGAGGGACGGACAGGAAGAGGGCCAGGGGGG-ACGCCAGAACCCGGGACCACAGTACGGAAACGGCCCGGGGCTGAGCTGCAGTCAGATCCGGGGATGGAGGGAGCCGGAGAAGAGGAGTGAGAAGGCCGGGGAGGCAGGCCCTGCTGTCCTCCTGCA
>gene=chr20_57425882-57426085; species=hg19
GCCATACACCCGCCCCCCACCGGCTTCCAACCACCCCAGCAGCACCTCTTCGGGCGTTCCAACGCGGCGCCCCCTATTGGACCTCCCACCCATATCCGGTTTCCGGTCTGACGCCCCCTGCTCATTCGCCAGGCAGCCTTGATTGGCATGACCCCTGCCCAATGGCTGACCCGGCGCTGGGGTCGGAGGGGAGTGAGTTGGTG
>gene=chr20_57425882-57426085; species=bosTau
GCCATACGCCCGCCCACCAACCGCTCTTAACCACCCCAGCGGCACCTCTTAGGGCGTTCCAACGCGGCGCCCCCTATTGGACCTCCCACTCATATCCGGTTTCCGGTCTGACGCCCCCCGCTCATTCGCTAGGCAGCCTTGATTGGCGTGACCCCAGCCCAATGGCTGACCCAGCACTGGGGTCGGAGGGGAGTGAGTTGATG
>gene=chr20_57425882-57426085; species=calJac
GCCATATACCCGCCCACCAACCGCTTTCAACCACCTCATCAGCACCTCTTTGGGCGTTCCAACGCGGCGCCCCCTATAGGACCTCCCACCCATATCCGGTTTCCGGTCTGACGCCCCCTTCTTATTCGCCAGGCAGCCTTGATTGGCATGACCCCAGCCCAATGGCTGACCCGGCGCTGGGGTCGGAGGGGAGTGATTTGGCG
>gene=chr20_57425882-57426085; species=canFam
GCCATACGCACGCCCACCAACCGCTTCCAACCACCCCAGCAGCACCTCTTGGGGCGTTCCAACGCGGCGCCCCCTATTGGACCTCCCCTTCATATCCGGTTTCCGGTCCGACGCCCCCTGCTCATTCGCCAGGCAACCTTGATTGGCGTGACCCCAGCCCAATGGCTGACCCCGCGCTGGGGTCGGAGGGGAGTGAGTTGAGG
>gene=chr20_57425882-57426085; species=equCab
GCCATACGCCCGCCCACCAACCGCTTCCAACCACCCCAGCAACATCTCTTAGGGCTTTCCAACGCGGCGCCCCCTATTGGACCTCCCCCTCATATCCGGTTTCCGGTCCGATACCCCCTGCTCATTCGCCAGGCAGCCTTGATTGACGTGACCCCAGCCCAATGGCTGACCCAGCGCTGAGGTCGGTGGGGAGCGAGTTGATC
>gene=chr20_57425882-57426085; species=gorGor
GCCATACACCCGCCCCCCAACGGCTTCCAACCACCCCAGCAGCACCTCTTCGGGCGTTCCAACGCGGCGCCCCCTATTGGACCTCCCACCCATATCCGGTTTCCGGTCTGACGCCCCCTGCTCATTCGCCAGGCAGCCTTGATTGGCATGACCCCTGCCCAATG-CTGACCCGGCGCTGGGGTCGGAGGGGAGTGAGTTGGTG
>gene=chr20_57425882-57426085; species=panTro
GCCATACACCCGCCCCCCAACAGCTTCCAACCACCCCAGCAGCACCTCTTCGGGCGTTCCAACGCGGCGCCCCCTATTGGACCTCCCACCCATATCCGGTTTCCGGTCTGACGCCCCCTGCTCATTCGCCAGGCAGCCTTGATTGGCATGACCCCTGCCCAATGGCTGACCCGTCGCTGGGGTCGGAGGGGAGTGAGTTGGTG
>gene=chr20_57425882-57426085; species=papHam
GCCATACACCCGCCCCCCAACGACTTCCAACCACCCCAGCAGCACCTCTTCGGGCGTTCCAACGCGGCGCCCCCTATTGGACCTCCCACCCATATCCGGTTTCCGGTCTGACGCCCCCTGCTCATTCGCCAGGCAGCCGTGATTGGCATGACCCCAGCCCAATGGCTGACCCGGCACTGGGGTCGTAGGGGAGTGAGTTGGTG
>gene=chr20_57425882-57426085; species=ponAbe
GCCATACACCCACCCCCCAACGGCTTCTAACCACCCCAGCAGCACCTCTTCAGGCGTTCCAACGCGGCGCCCCCTATTGGACCTCCCACCCATATCCGGTTTCCGGTCTGACGCCCCCTGCTCATTCGCCAGGCAGCCTTGATTGGCATGACCCCTGCCCAATGGCTGACCCGGCGCTGGGGTCGGAGGGGAGTGAGTTGGTG
>gene=chr20_57425882-57426085; species=rheMac
GCCATACACCCTCCCCCCAACGACTTCCAACCACCCCAGCAGCACCTCTTCGGGCGTTCCAACGCGGCGCCCCCTATTGGACCTCCCACCCATATCCGGTTTCCGGTCTGACGCCCCCTGCTCATTCGCCAGGCAGCCGTGATTGGCATGACCCCAGCCCAATGGCTGACCCGGCACTGGGGTCGTAGGGGAGTGAGTTGGTG
>gene=chr20_62289495-62289804; species=hg19
CAGATTTCTGCCTGTGGGCGATGGAAGTGAGGTTCACTGGCCAGCGGAGCCGGACACAGAACGCGCAAAACGCCGTGTAGGCCTGGAGGAGCCGAAGAGCAGGCGGACCCCCTCCGCGGGGGAACAGTTTCCGCCGGGAGCACAAAGCAACGGACCGGAAGTGGGGGGCGGAAGTGCAGTGGGCTCAGCGCCGACTGCGCGCCTCTGCCCGCGAAAACTCTGAGCTGGCTGACAGCTGGGGACGGGTGGCGGCCCTCGACTGGAGTCGGTTGAGTTCCTGAGGGACCCCGGTTCTGGAAGGTTCGCCGC
>gene=chr20_62289495-62289804; species=bosTau
TAGGTTCGTGCCCCGGGGCGA--GAAGGGGCGGGCCCTGGGCT-CAGGGTCAACGGAAG----------GGGCTGGTGGGACCTGGAC--CGCAGCGCGCGACT------CT----CAGGGGAGCAGTTTCCGGCCGGAGCACTGCGCAAGGGACTGGGAAT-GGCGGCGCAAGTGCAGAGAGTTCAGGGAAGACGGCGCGCCTAAGCCCGCATA--CT-CAGACTGGCTGCCGGCTGCGGACAGGTGGTGGTGTGTGGCCGGACTGGGGCGAAGTTCTG-GGGACCCCTATTGTGTACGGCTCCCCTC
>gene=chr20_62289495-62289804; species=calJac
CAGATGTCTGCCTGTGGGCGACGGAAGTGAGGTTCACTGGGCAGGGGAGCCGGGCAAGGAACGCGCATAGGGCCGCGTAGACCTCAAGGAGTCGAAGAGCAGGCGGACCC-CTCCGCGGGGAAACAGTTTCCGACCGGAGCACAAAGTAGAGGACCGGACGT-GGGGGCGGAAGTGCAGCGCGCTCAGCGGCTATTGCGCGCCTCAGCCCGCGAAG--TCCGAACTGGCTGACAGCGGGGCACGGGTGGCGGCCCTCGACTGGAGTTGGTTGAGTTCCTGAGGGCCCCCGGTTCTAGAAGGCTCG---C
>gene=chr20_62289495-62289804; species=canFam
TGGAAggcgggcgccggcggac-ggcggggcgGGCCGGAAGCA-CA---CCACCCCCGT----------GGACGCGCGGGGCCCCAGG--CTCAGGGCGGGGCC-----CCCTCCACCGCGGGACGGTTTCCGCCCGGAGCCACGCCCTGCGGACCGGAACT-GGGAGCGGAAGTGCAGGGCGTCCGGAGGCGGCCGAGCGCCTTAGCCCGCGGG--GTCCGGACCGGCCGACGGCGGGCGACGGGTGGCGGGGCCTGGCTGACCTGGGGCAGATCCTGG-GGCCCCCCGGCCGCGGAAGGCTGTCCGC
>gene=chr20_62289495-62289804; species=equCab
CGGGTTTCTGGCTCCATGCGAC-GAAAGTACGGGCCCGGGACT-CATGGTCAGCTGAAT----------GGGCAGGGGGGGACCCGAA--CCCATGGCTCGGTC-----CCGTGTGGCACGGGAAAGAGTTCCCCCTGGGTCAAGAT---CGGACCGGAATT-AGGAGGGGGATATCAGCGCGTGTGGAGAAGGTCCCACCGCTCCACCTCCGTA--TTCCTGAACTCTTGACGACGGGTGACGGGGAGAAGTGCTCCGCTGGACTAGGATAA------------------------------------
>gene=chr20_62289495-62289804; species=gorGor
CAGATTTCTGCCTGTGGGCGATGGAAGTGAGGTTCACTGGCCAGCGGAGCCGGACACAGAACGCGCAAAACGCCGCGTAGGCTTGGAGGAGCCGAAGAGCAGGCGGACCCCCTCCGCGGGGGAACAGTTTCCGCCGGGAGCACAAAGCAACGGACCGGAAGT-GGGGGCGGAAGTGCAGTGGGCTCAGCGCCGACTGCGCGCCTCTGCCCGCGAAAACTCTGAGCTGGGTGACAGCTGGGGACGGGTGGCGGCCCTCGACTGGAGTCGGTTGAGTTCCTGAGGGCCCCCGGTTCTGGAAGGTTCGCCGC
>gene=chr20_62289495-62289804; species=panTro
CAGATTTCTGCCTGTGGGCGATCGAAGTGAGGTTCACTGGCCAGCGGAGCCGGACACAGAACGCGCAAAACGCCGCGTAGGCCTGGAGGAGCCGAAGAGCAGGCGGACCCCTTCCGCGGAGGCACAGTTTCCGCCGGGAGCACAAAGCAACGGACCGGAAGTGGGGGGCGGAAGTGCAGTGGGCTCAGCGCCGACTGCGCGCCTCTGCCCGCGAAAACTCTGAGCTGGCTGACAGCTGGGGACGGGTGGCGGCCCTCGACTGGAGTCGGTTGAGTTCCTGAGGGCCCCCGGTTCTGGAAGGTTCGCCGC
>gene=chr20_62289495-62289804; species=papHam
CAGATTTCTGCCTGTGGGCGATGGGAGTGAGGTTCACTGGGCAGGGCAGCCGCACACAGAACGCGCGAACGGCCCCGTAGGCCTGGAGGAGCCGAAGAGCAGGCGGACCCCCTCCGCGGGGGAACAGTTTCCGCCGGGAGGACAAAGCAGCGGACCGGAAGT-GGGGGCGGAAGTGCAGTGGGATCAGTGGCGA-TGCGCGCCTCTGCCCGCGAAG--TCTGAACTGGCTGATAGCTGGGGACGCGTGGCGGCGCTCGACTGCAGTCGGTTGAGTTCCTGAGGGCCCCCGGTTCTGGAAGGTTCGCCCC
>gene=chr20_62289495-62289804; species=ponAbe
CAGATTTCTGCCTGTGGGCGATGGAAGTGAGGTTCACTGGGCAGCGGAGCCGGACACAGAACGCGCAAAAGGCCTCGTAGGCCTGGAGGAGCCGAAGAGCAGGCGGACCCTCTCCGCGGGGGAACAGTTTCCGCCGGGAGCACAAAGCAACGGACCGGAAGTGGGGGGCGGAAGTGCAGTGGGCTCAGCGCCGACTGCGCGCCTCTGCCCGCGAAAACTCTGAACTGGCTGACAGCTGGGGACGGGTGGCGGCCCTCGAGTGGAGTCGGTTGAGTTCCTGAGGGCCCCCGGTTCTGGAAGGTTCGCCGC
>gene=chr20_62289495-62289804; species=rheMac
CAGATTTCTGCCTGTGGGCGATGGAAGTGAGGTTCACTGGGCAGGGCAGCCGCACACAGAACGCGCGAACGGCCCCGTAGGCCTGGAGGAGCCGAAGAGCAGGCGGACCCCCTCCGCGGGGGAACAGTTTCCGCCGGGAGCACAAAGCAGCGGACCGGAAGT-GGGGGCGGAAGTGCAGTGGGATCAGTGGCGA-TGCGCGCCTCTGCCCGCGAAG--TCTGAACTGGCTGATAGCTGGGGACGCGTGGCGGCGCTCGACTGCAGTCGGTTGAGTTCCTGAGGGCCCCCGGTTCTGGAAGGTTCGCCCC
>gene=chr20_62496501-62496719; species=hg19
AGGACGGGCCAAGCGGCACTCTCATTGGATATCACTGGTGGGGGCGGGAAGAAGGCGGAGCACGTGCCCGGGCGGAAGTAGCCGTCGCATCGCGGATTACGAAACGCCGCGGAGCTGAGGCAGTTCCGCTGGCTAGTGTGTACGCGGCGAGCTTCTCCCGGCGCCGCCCGCTCGGCTCCCATAGCGCCCGCGACAGCGGTCCGGACGCCGCCCGAACA
>gene=chr20_62496501-62496719; species=bosTau
GGGACGGGCCAAAACACTCTCTCGTTGGACACTGCTCGTGGGGGCGGGGCGAGGGCGGAGCGCACGTCAAAGCGGAAGGGGTCGTCGCGCTGTTGATTTCGTAA-GCCGCGGTGCTGAGGAGGTTCCGCTGGCTGCTGTGTACGCGGCGAGTTACACCTGGTGCGGCCCGCTTGACTCCCACTGCGCCCGCAAACCGGGTCTCAACGCCATCTAAACA
>gene=chr20_62496501-62496719; species=calJac
AGGACGGACCAAACAACGCTCTCATTGGACATCACTGGTGG-GGCGGGAGGAGGAGGGAGCCCGCGCCCGAGCGGAAGTAGCCGTCGCGTCGCTGATTACGTAACGTTGCAGGACCGAAGCAGTTCCGCTGCCTAGTGTGTACGCGGCGAGCCAGTCCTGGCGCCGCCCGCTCGGCTCTTTTAGCGCCAGCGATAGCGGTCCGGACGCCGCATGAACA
>gene=chr20_62496501-62496719; species=canFam
GGGACGGGCCGAGCCACGCCCTCATTGGACAGAGCCGGCGGGGGCGGG--GCAGGCGG----------CAAGCGGAAGGGGCCGTCGCGTCGCTGATTACGTCACGCCGCCGGGCTGAGGCGGTTCCGCTGGCTGGCGTGGACGCGGCTGGCGAgccccggtgcggcc-------------cggcgcccgagaccccggccccgaccccgcgcgAACA
>gene=chr20_62496501-62496719; species=equCab
TGGACGGGGCAAACAACGCCCTCATTGGACAACGCTCGCGGGGGCGGGGAGAAGGCGGAGCTCGGATCAAAGCGGAAG-GGCCGTCGCGTCGCTGATTACGTAACACCACGGGGCTGAGGCAGTTCCGCTGGCTG-TGTGTACGCGGCGGGCGGCTCCCGGTGCGGCGCGCTCGGCTCTCGTGGCGCCCGCGACCCCGGCCCCCGCCTCGCTTGAACA
>gene=chr20_62496501-62496719; species=gorGor
AGGACAGGCCAAACGACGCTCTCATTGGATATCACTGGTGGGGGCGGGAAGAAGGCGGAGCACGTGCCCGGGCGGAAGTAGCCGTCGCATCGCGGATTACGAAACGCC---GGGCTGA-GCAGTTCCGCTGGCTAGTGTGTACGCGGCGAGCTTCTCCCGGCGCCGCCCGCTCGGCTCCCATAGCGCCCGCGACAGCGGTCCGGACGCCGCCCGAACA
>gene=chr20_62496501-62496719; species=panTro
AGGACGGGCCAAGCGACGCTCTCATTGGATATCACTCGTGGGGGCGGGAAGAAGGCGGAGCACGTGCCCGGGCGGAAGTAGCCGTCGCATCGCGGATTACGAAACGCCGCGGAGCTGAGGCAGTTCCGCTGGCTAGTGTGTACGCGGCGAGCTTCTCCCGGCGCCGCCCGCTCGGCTCCCATAGCGCCCGCGACAGCGGTCCGGACGCCGCCCGAACA
>gene=chr20_62496501-62496719; species=papHam
GGGACTGGCCAAACGACGTTCTCATTGGACATCACTGGTGGAGGCGGGACGAAGGCGGAGCATGTGCCCGGGCGGAAGTAGCCGTCGCGTCGCTGATTACGTAACACCGCGGGGCCGAGGCAGTTCCGCTGGCCAGTGTGTACGCGGCCAGGTACTCCCGGCGCCGCCCGCTCGGCTCCCACAGCGCCCGCGACAGCGGCCAGGACGCCGTCTGAAGA
>gene=chr20_62496501-62496719; species=ponAbe
GGGACGGGCCAAACGACGCTCTCATTGGACATCACTGGTGGGGGCGGGAAGAAGGCGGAGCACGTGCCCGGGCGGAAGTAGCCGTCGCATCGCGGATTACGTAACGCCGCGGAGCCGAGGCAGTTCCGCTGGCTAGTGTGTACGCGGCGAGCTACTCCCGGCGCCGCCCGTTCGGCTCCCATAGCGCCCGCGACAGCGGCCCGGACGCCGCCTGAACA
>gene=chr20_62496501-62496719; species=rheMac
AGGACTGGCCAAACGACGTTCTCATTGGACATCACTGGTGGGGGCGGGACGAAGGCGGAGCATGTGCCCGGGCGGAAGTAGCCGTCGCGTCGCTGATTACGTAACGCCGCGGGGCCGAGGCAGTTCCGCTGGCTAGTGTGTACGCGGCCAGGTACTCCCGGCGCCGCCCGCTCGGCTCCCACAGCGTCCGCGACAGCGGCCAGGACGCCGTCTGAAGA
>gene=chr20_62612253-62612538; species=hg19
AGGCTGTTTTTAGCCCCCAGGGGCCAGTTAGGGTCCCAGTGCAAGCTCGACCTAGCTTCTTCCGCCTCTCCACGAGGAGGCGCTCCCGCGCACGCGCCTACCACGTTCCTGCCCCCTAGCCGCGGCCGGAAGTCGTCGAACCAGGACGTCGGGACTTCCGCCCAGGGAATCAAAAGTGGGCGGGGCGTGTGCGGACTGAGCGCTCTGCTTCCGGGGCGCGGGTGACGCGACGACGGCGACACTTTGCTACGGAGTGCATCGGACGTCGAAGCCTAGAGTCTCTGC
>gene=chr20_62612253-62612538; species=bosTau
-TGCTGTTCGGAAGTCTCACAGGACTA--G----CCCAGCAAGACACC-------GTTCGCCCG------CGGGGCTCGACGCTCCTGCGCACGCGCTCA--ACGTCTCCGCCCCTTAGCCGCGGCAGGAAGCTGCCGGAATCTTGTTTCGGAACTTCCGCCCGGGGAATCCACGGTGGGCGGGGCTGCGTGGG-----GCGCGCTGCTTCCGGGGCACGGGTGACGCAGG--CGGCAATTGCTTCCTGCGG-------------CGGAACTTAAAGAGTTTTGT
>gene=chr20_62612253-62612538; species=calJac
AGGCTGCTTTTGGGTCCCCGGAGCCCGTTAGGGTCCCAGTGCAAGCTCGGCCTCGTTCCTCCTGCCCCGCCACGAGGAGGCGCTCCAGCTCACGCGCCTGCCATGTCCCCGCCCCCTAGCCGCGGCCGGAAGTCGTCAGG--AGCGCGTCGGGGCTTCCGCCCGGGGAGTCAAAAGTGGGCGGGCTTTGTGCGGACCGAGCGCTCTGCTTCCGGGGCGCCAGTGACGCGCCAACCGCGACCTCCTCCTACCGAGCGCCTCGGACGTCGGAGCTCGGAGTGTCTGC
>gene=chr20_62612253-62612538; species=canFam
AGGCCGTCCTGGGTCCCCACAGGCCGGTGT----CCTCGGATAAAGAC-------------GCCCCGCCCCCCCGCCAGGCTCTCGCGCGCATGCGCCTGTCACCTCCCC-GCCGCTGCCGCCCCCCGGAAGTCGCT---------CTTCGGAACTTCCGCCCGGGGAAGGCGGGGTGGGCGGGGCTTCGGCGGCCCCGGGGCTCTGCTTCCGGGGCGCGGGTGACGCGGAGCCCGCGAGCTCTTCCGGTGCGGC-----GGCCG--GGGTCGTCTAAGGCCTGT
>gene=chr20_62612253-62612538; species=equCab
---------------------------------------------------------------------------------------------------------------------------------------------------------------------------------------------------------------------------------------------------------------------------------------------
>gene=chr20_62612253-62612538; species=gorGor
AGGCTGTTTTTAGCCCCCAGGGGCCAGTTAGGGTC-CAGTGCAGGCTCGAC-TAGCTCCTTCCGCCTCTCCACGAGGAGGCGCTCCCGCGCACGCGC-TGCCACGTTCCTGCCCCCTAGCCGCGGCCGGAAGTCGTCGAACCAGCCCGTCGGGACTTCCGCCCAGGGAATCAAAAGTGGGCGGGGCGTGTGCGGACT-AGCGCTGTGCTTCCGGGGCGCGGGTGACGCGACGACGGCGACACTTTGCTACGGAGTGCATCGGACGTCGAAGCCTAGAGTCTCTGC
>gene=chr20_62612253-62612538; species=panTro
AGGCTGTTTTTAGCCCCCAGGGGCCAGTTAGGGTCCCAGTGCAAGCTCGACCTAGCTTCTTCCGCCTCTCCACGAGGAGGCGCTCCCGCGCACGCGCCTGCCACGTTCCTGCCCCCTAGCCGCGGCCGGAAGTCGTCGAACCAGCACGTCGGGACTTCCGCCCAGGGAATCGAAAGTGGGCGGGGCGTGTGCGGACTGAGCGCTCTGCTTCCGGGGCGCGGGTGACGCGACGACGGCGACACTTTGCTACGGAGTGCATCGGACGTCGAAGCCTAGAGTCTCTGC
>gene=chr20_62612253-62612538; species=papHam
AGGCTATTTTTGGCCCCCCGGGGCCTGTTAGGGTCCCAGTGCAGGCTCGGCCTGGCTCTCCCCGCCTCGCCACGAGGAGGCGCTCCCGCGCACGCGCCTGCCACGTCCCCGCCCCTTAGCCGCGGCCGGAAGTCGTCGAACCGGCACGTCGGGGCTTCCGCCCGGGGAGTAAAAAGTGGGCGGGGCGTGTGCGGACTGAGGGCTCTGCTTCCGGGGCGCGGGTGACGCGACGTCCGCGACACTTTCCTACGGAGCGCCTCGGACGTCGAAGGCTGGAGTCTCTGC
>gene=chr20_62612253-62612538; species=ponAbe
AGGCTGTTTTTGGCCCCCCGGGGCCAGTTAGGGTCCCAGTGCAGGATCAGCCGGGCTCCTTCCGCCTCTCCACGAGGAGACGCTTCCGCGCACGCGCCCGCCACGTCCTGCCCCGCTAGCCGCAGCCGGAAGTCGTCGAACCAGCACGTCGGGACTTCCGCCCAGGGAATCAAAAGTGGGCGGGGCGTGTGCGGACTGCGCGCTCTGCTTCCGGGGCGCAGGTGACGCGACGACGGCGACACTTTGCTACGGAGTGCATCGGACGTCGAAGCCTAGAGTCTCTGC
>gene=chr20_62612253-62612538; species=rheMac
AGGCTATTTTTGGCCCCCCGGGGCCTGTTAGGGTCCCAGTGCAGGCTCGGCCTGGCTCTCCCCGCCTCGCCACGAGGAGGCGCTCCCGCGCACGCGCCTGCCACGTCCCCTCCCCTTAGCCGCGGCCGGAAGTCGTCGAACCGGCAAGTCGGGGCTTCCGCCCGGGGAGTAAAAAGTGGGCGGGGCGTGTGCGGACTGAGGGCTCTGCTTCCGGGGCGCGGGTGACGCGACGTTCGCGACACCTTCCTGCGGAGCGCCTCGGACGTCGAAGCCTGGAGTCTCTGC
>gene=chr10_1034255-1034448; species=hg19
CGGGTGCGCTGTGCGACGCGGAAAGCGCCGTAGAGCACGCAGAACACGATTGGCTGAGCTCCCGGAAGTGACGTACCTCAACCGCCCGACAGTGGAAGTCCCACCTGCGCCCGACGGCGGAAGTTCCGGGAGTGCCAAGTACCCGCGTGCATACGGCTGCCGGCATGGCACATTACAACTTCAAGAAAATTAC
>gene=chr10_1034255-1034448; species=bosTau
CGAGGGCGCTGTGTGACCCCGAGGCCGTGCGTG-GGGAGCAGG------------GAGCG-CCGGAACTGACGCACAGCCTACG--CACCGGCGGAAGTTATTCCCGG-CTCCTCGGCGGAAGT-CCGGGCGGCTG------CCTCGTGGCGA--ATCGCCGGCATGGCGCACTACAACTTCAAGAAGATCAC
>gene=chr10_1034255-1034448; species=calJac
TGGGTGCGCTGTGCGACGCGGAAAGCGCCATAGAGGACGCAGGACACGTTGGGCTGAGCTCTCGGAAGTGACGCACTAGCAGCGCCCGTCGGCGGAAGTCCCACCTTCGCCCGATAGCGGAAGTTCCGGGAGTGCCCCGTCCCCGCGTGCTTACGGCAGCCGGCATGGCGCACTACAACTTCAAGAAAATTAC
>gene=chr10_1034255-1034448; species=canFam
-------------------------------------------------------------------------------------------------------------------------------------------------------------------------------------------------
>gene=chr10_1034255-1034448; species=equCab
-------------------------------------------------------------------------------------------GTGAAAGACGCAC-------CTCCGGTGGATGGCTCCGGCTCTCG------TCTCGTGTCAG--ACCGGCGGCATGGCGCACTACAGTTTCAAGAAGATCCC
>gene=chr10_1034255-1034448; species=gorGor
CGGGTGCGCTGTGCGACGCGGAAAGCGCCGTAGAGCACGCAGAAC-CGTTTGGCTGAGCTCCCGGAAGTGACGTACCTCAAGCGCCCGACAGTGGAAGTCCCACCTGCGCCCGACGGCGGAAGTTCCGCGAGTGCCAAGTACCCGCGTGCATACGGCTGCCGGCATGGCGCATTACAACTTCAAGAAAATTAC
>gene=chr10_1034255-1034448; species=panTro
CGGGTGCGCTGTGCGACGCGGAAAGCGCCGTAGAGCACGCAGAACACGTTTGGCTGAGCTCCCGGAAGTGACGTACCTCAAGCGCCCGACAGTGGAAGTCTCACCTGCGCCCGACGGCGGAAGTTCCGGGAGTGCCAAGTACCCGCGTGCATACGGCTGCCGGCATGGCGCATTACAACTTCAAGAAAATTAC
>gene=chr10_1034255-1034448; species=papHam
CGGGTGCGCTGTGCGACGCCGAAAGCGCCATAGAGCACGCAAGACACGTTTG-----GCTCCCGGAAGTGACGTACAGCAATCGCCCGACGGCGGAAGTCCCTCCTGCTCCCGACGGCGGAAGTTCCGGGAGTGCCCAGTACCCGCGTGCATACGGCAGCCGGCATGGCGCACTACAACTTCAAGAAAATTAC
>gene=chr10_1034255-1034448; species=ponAbe
AGGGTGCGCTGTGCGACGCGAAAACCGCCATAGACCACGCAAGACACGTTTGGCTGAGCTCCCGGAAGTGACGTACCTTAGGCGCCCGACAGTTGTAGTACCACCTGCGCCCGACGGCGGAAGTTCCGGGAGTGCCAAGTACCCGCGTGCATACGGCAGCCGGCATGGCGCATTACAACTTCAAGAAAATTAC
>gene=chr10_1034255-1034448; species=rheMac
CGGGTGCGCTGTGCGACGCCGAAAGCGCCATAGAGCACGCAAGACACGCTTG-----GCTCCCGGAAGTGACGTACAGCAAGCGCCCGACGGCGGAAGTCCCTCCTGCTCCCGACGGCGGAAGTTCCGGGAGTGCCCAGTACCCGCGTGCATACGGCAGCCGGCATGGCGCACTACAACTTCAAGAAAATTAC
>gene=chr10_5931951-5932158; species=hg19
AACTCTGGGAAAGTTTCCCGCTCCGCCCCGGCCCGAGCGGAAGCGCGGATGGGGCGTGGCCCGGTAGCTGTGGCCGCGCCCCCACCGATTGCGCATTTCGATTGGCGTTAGTGGCCGTCCGTCAGCACGCCCCCTCCGGTCTCGCGTCCCGATTGGTCGCGGGGGCCGTCAGTCCGGCTCCGGCGGCGGGCGCTTCCCGGGGCTGCG
>gene=chr10_5931951-5932158; species=bosTau
AACTCTGGGAAAGTTATGCTCGCCCCTTCCACCCTGGCGGAAGCGCAGAGGGGGCGGGGCCTGCTAGCTGTAGC----------GCGGTTGAGCGTCCCGATTGGCCGCCGCAGCAGTCCGTCAGTGCA-CCCTTCCTCTTGCGTGCTTCAATTGGTCGGGGATGCATTCCGTC-AGCGTCGGCGGCGGGCTCTTCGCGGCCCTGCG
>gene=chr10_5931951-5932158; species=calJac
AACTCTGGGAAAGTTTCTCGCTCCTCCCCTGCCCGAGCGGAAGCGCAGATGGGGCGTGGCTCGATA-CAGTGGACTCGCCTCCACCAATTGCGCATTTCTATTGGCCATAGGGACCGTCCGTCAGCACCCCCCCTCCGGTCTCGAGTTCCGATTGGCCATGGGGGCCGTCTGTCCGGCTCCGGCGGCGGGCGCTTCCCGGGGCTGCG
>gene=chr10_5931951-5932158; species=canFam
AACTCTGGGAAAGTTTC-CTCGCCGCCTCGGCCCCGGCGGAAGCGCGGACGGGGCGGGGCCT-TCGGCGGCCGCCGCGCCCCCTGGGGAGGCGCGTTCCTATTGGCCGCCGCGGCCGTCCGTCAGCACGCCCCCTCCGCCTGC-CGCTCCGATTGGACGCGCGGGCGGTCCGTC-AGCCCCGGCGGCGGGCTCTTCCCGGGGCTGCG
>gene=chr10_5931951-5932158; species=equCab
---------------------------------------------------------------------------------------------------------------------------------------------------------------------------------------------------------------
>gene=chr10_5931951-5932158; species=gorGor
AACTCTGGGAAAGTTTCCCGCTCCGCCCCGGCCCGAGCGGAAGCGCGGATGGGGCGTGGCCCGGTAGCTGTGGCCGCGCCCCCACCGGTTGCGCATTTCGATTGGCGTTAGTGGCCGTCCGTCAGCACGCCCCCTCCGGTCTCGCGTCCCGATTGGTCGCGGGGGCCGTCTGTCCGGCTCCGGCGGCGGGCGCTTCCCGGGGCTGCG
>gene=chr10_5931951-5932158; species=panTro
AACTCTGGGAAAGTTTCCCGCTCCGCCCCGGCCCGAGCGGAAGCGCGGATGGGGCGTGGCCCGGTAGCTGTGGCCGCGCCCCCACCGATTGCGCATTTCGATTGGCGTTAGTGGCCGTCCGTCAGCACGCCCCCTCCTGTCTCGCGTTCCGATTGGTCATGGGGGCCGTCTGTCCGGCTCCGGCGGCGGGCGCTTCCCGGGGCTGCG
>gene=chr10_5931951-5932158; species=papHam
AACTCTGGGAAAGTTTCCCGCTCAGCCCCGGCCCGAGCGGAAGCGCAGATGGGGCGTGGCCCGGTAGCAGTGGCCGCGCCCCCATCGATTGCGCATTTCGATTGGTCTTAGGGGCCGTCCGTCAGCACGCCCCCTCCGGTCTCGTGTCCCGATTGGTCACAATGGCCGTCTGTCTGGCTCCGGCGGCGGGCGCTTCCCGGGGCTGCG
>gene=chr10_5931951-5932158; species=ponAbe
AACTCTGGGAAAGTTTCCCGCTCCGCCCCGGCCCGAGCGGAAGCGCAGATGGGGCGTGGCCCGGTGGCTGTGGCCGCGCCCCCAC-------------CGATTGGCGTTAGTGGCCGTCTGTCAGCACGCCCCCTCCGGTCTCGCGTTCCGATTGGTCACGGGAGCCGTCAGTCTGGCTCCGGCGGCGGGCGCTTCCCGGGGCTTCG
>gene=chr10_5931951-5932158; species=rheMac
AACTCTGGGAAAGTTTCCCGCTCCGCCCCGGCCCGAGCGGAAGCGCAGATGGGGCGTGGCCCGGTAGCAGTGGCCGCGCCCCCATCGATTGCGCATTTCGATTGGCCTTAGGGGCCGTCTGTCAGCACGCCCCCTCCGGTCTCGTGTCCCGATTGGTCACAATGGCCGTCTGTCTGGCTCCGGCGGCGGGCGCTTCCCGGGACTGCG
>gene=chr10_12238040-12238293; species=hg19
CTAAAGCTCTTTTTGTATGCGTGTGTGTCAAGCGTATGCCCCGGGATTCTCCTCCGCTTCCTTTTCTCGGTCTTCCTTCTTGCTTTAGGGACCGGAAGAGTCCTTGAACCAAAATAGCTCGGCGGGCACTTCCGGGGCCGGCGCCCAGAGTTCCGGGAGGGTGCAGGCAGGAGAGGGAAAGGCAGCAGCGGCGGCAGCTGGAGGATGAAGAAGGAGCATGTGCTTCACTGCCAGTTCTCCGCGTGGTACCCGT
>gene=chr10_12238040-12238293; species=bosTau
CCAAGGTTCTTTTTCTCTGC-CGTGTGTTGTGTGTACGCCCCAAGTTTCTTCTCCG------------CTCCTTCCTCCTTGCCTCACAGACCGGAAGTGTCCT-TAACCAAACCAGCTCGGCGGGCACTTCCGGGACGGGAGACCAGGGTTCCGGGAAGGTGTAGGGAGGAGAGGGAgcagcggcggcggcggcggcTGGAGAATGAAGAAGGAGCATGTGTTGCACTGTCAGTTCTCCGCATGGTACCCGC
>gene=chr10_12238040-12238293; species=calJac
CTAAAGCTCTTTTTGTGTGCGTGCGTGCCGAGCGTATGCCCTGGGGTTCTCCTTCGCTTCTTTTTCTCCGTCTTCCTTCTTGCTTTAGGGACCGGAAGAGTCCTTGAACCAAAATAGCTCGGCGGGCACTTCCGGGGCCGGAGCCCAGGGTTCCGGGAGGGTGCTGGCAGAAGAGGGAAAGGGAGCGGCGTCTGCAGCTGGAGGATGAAGAAGGAGCATGTGCTGCACTGTCAGTTTTCCGCGTGGTACCCGC
>gene=chr10_12238040-12238293; species=canFam
CGCGGGCGCcgcgcgtgtgtgtgcgCGTCGACGCGCTGCCCCGCGAGCCT-CCTCGCTCGCGTTCCCGCTACCACCGCCTTCCTTGACGGACCGGAAGAGTGCTTGAGCCAAAACAGCTCGGCGGCGACTTCCGGGACGGGAGACCTGGGTTCCGGGAGGGGGCTGGAAGGAGAGGGAgcggcggcggcggcggcggcTGGAGGATGAAGAAGGAGCATGTGCTGCGCTGTCAGTTCTCCGCGTGGTACCCCC
>gene=chr10_12238040-12238293; species=equCab
TCAGAACTCTGTGTGTGTGTGTGCGTGTGGAGTGTATGCCCGGCGATTCTCCGTCGCTCCCTTTTCTGCTACTTCCTCCTTGCTTTATGGACCGGAAGCGTCCTT-AGCCAAAATAGCTCGGCGGGCACTTCCGGGACGGCAGCCCAGGGTTCCGGGAGGGTGCTGGCAGGAGCGGGC------GAGGCGGCGGCAGCTGGAGGATGAAGAAAGAGCATGTGCTGCACTGTCAGTTCTCCGCGTGGTACCCAC
>gene=chr10_12238040-12238293; species=gorGor
CTAAAGCTCTTTTTGTATGCGTGTGTGTCAAGCGTATGCCCCGGGATTCTCCTCCGCTTCCTTTTCTCGGTCTTCCTTCTTGCTTTAGGGACCGGAAGAGTCCTTAAACCAAAATAGCTCGGCGGGCACTTCCGGGGCCGGCGCCCAGGGTTCCGGGAGGGTGCAGGCAGGAGAGGGAAAGGCAGCAGCGGCGGCAGCTGGAGGATGAAGAAGGAGCATGTGCTGCACTGCCAGTTCTCCGCGTGGTACCCGT
>gene=chr10_12238040-12238293; species=panTro
CTAAAGCTCTTTTTGTATGCGTGTGTGTCAAGCGTATGCCCCGGGATTCTCCTCCGCTTCCTTTTCTCGGTCTTCCTTCTTGCTTTAGGGACCGGAAGAGTCCTTGAACCAAAATAGGTCGGCGGGCACTTCCGGGACCGGAGCCCAGGGTTCCGGGAGGGTGTAGGCAGGAGAGGGAAAGGCAGCAGCGGCGGCAGCTGGAGGATGAAGAAGGAGCATGTGCTGCACTGCCAGTTCTCCGCGTGGTACCCGT
>gene=chr10_12238040-12238293; species=papHam
CTAAAGCTCTTTTTGTGTGCGTGTGTGTCAAGCGTATGCCCCGGGATTCTCCTCCGCTTCCCTTTCTCGGTGTTCCTTCTTGCTTTAGGGACCGGAAGAGTCCTTGAACCAAAATAGCTCGGTGGGCACTTCCGGGGCCGGAGCCCAGGGTTCCGGGAGGGTGCAAGCAGGAGAAGGAAAGGCAGCGGCGGCGGCAGCTGGAGAATGAAGAAGGAGCATGTGCTGCACTGCCAGTTCTCCGCGTGGTACCCGC
>gene=chr10_12238040-12238293; species=ponAbe
CTAAAGCTCTTTTTGTATGCGTGTGTGTCAAGCGTATGCCCCGGGATTCTCCTCCGCTTCCTTTTCTCGGTCTTCCTTCTTGTTTTAGGGACCGGAAGAGTCCTTGAACCAAAATAGCTCGGCGGGCACTTCCGGGGCCGGAGCCCAGGGTTCCGGGAGGGTGCAGGCAGGAGAGGGAAAGGCAGCGGCGGCGGCAGCTGGAGGATGAAGAAGGAGCATGTGCTGCACTGCCAGTTCTCCGCGTGGTACCCGT
>gene=chr10_12238040-12238293; species=rheMac
CCAAAGCTCTTTTTGTGTGCGTGTGTGTCAAGCGTATGCCCCGGGATTGTCCTCCGCTTCCCTTTCTCGGTGTTCCTTCTTGCTTTAGGGACCGGAAGAGTCCTTGAACCAAAATAGCTCGGTGGGCACTTCCGGGGCCGGAGCCCAGGGTTCCCGGAGGGTGCAAGCAGGAGAGGGAAAGGCAGCGGCGGCGGCAGCTGGAGAATGAAGAAGGAGCATGTGCTGCACTGCCAGTTCTCCGCGTGGTACCCGC
>gene=chr10_13628826-13629081; species=hg19
GGGGAAACTACAGGCGCGCTGCCGGAGGGCGCCGCCAGTGGGCACTCACGCACAGCTGCTTTGGCCACCACAGGCGCCCCGGGCCACTCTCTTCCCTCATCTCTCTCATCCCAGCTTCCGCCGGAAGCGGCTCCTGTCAGTTGTTCTCAGGTGTTTGGGCTTGTTGTTCCGTATACTCAGTGGGTTCGCGGCCGCCGGCCCAGTGAGGCTGGGTTCGAGGAGCTGGAGCGGGAAACTGGAGCTTAAATTCTGGCG
>gene=chr10_13628826-13629081; species=bosTau
---GAAACTATAGGCACGCTGTCGGAGAGGGCCGCCAGGGGGCGCCGGCCCTCAGCGACTACGTAAATAATAGGAGCCCTGGAGCGCTCTTTCCCCTCCTCTCGCTTACCTCAGCTTCCGCCGGAAGCCGCC-CTGTCAGTTGTTCTCCGGTGTTTGGGCTGGT-------TGTGTGTAGTAGGTTAGTGGCGGCTGGCTGGGTGAGTCTTGGTCTAGAGAGCTGGAGCGGAAAACTTGAGCTTCAACCCGGACA
>gene=chr10_13628826-13629081; species=calJac
GGGAAAACTGCAGGCACACTGCCGGAGGGCGCCGCCAGGTGGCACTCACGCACAGCTGCTTTGGCCACCACAGACGCCCCGGGGCGCTCTCTTCCCTCCTCTCGCTCATCCCAGCTTCCGCCGGAAGCGGCCCTTGTCTGTTGTTCTCAGGTGTTTGGGCTTGTTGGGCTGTATATTCAGTAGGTTTGCGGCCGCCGGCCCAGTAGGGCTGTGTCCGAGGAGCTGGAGCGAGAAACTGGAGCTTAAATTCTGTCG
>gene=chr10_13628826-13629081; species=canFam
-AGTGAA--GCAGGCGCGCTGCCGGAGGATGCCGCCAGGGGGCGCGCGTCCACAGCCGCTTCGCCAGCCGCAGGGGCCCCGGGGCGCTCCCTCCGCTCCTCTCGCTCACGTCGGCTTCCGCCGGAAGCGGCTGCCGTCAGG---CGTCGGGGGTGCGAGCT----------TGGCGGGGGTGGGTCG-----------------GCGGCTCCG-----GGGGCCCGAGGGCGAAGCTCGGGCGTAAGCCGGGCCG
>gene=chr10_13628826-13629081; species=equCab
-AGGAAACTACAGGCGCGCTGCCGGAGGGCGCCGCCAGGAGGCGCTAATCCCCAGCGGCTGCGTCAACAGCAGGCGCCCCGGAGCGCTGTCTTCCCTCCTCTCGCTCACCCCAGCTTCCGCCGGAAGCGGCCGCTGTCAGT---CCTCCGGTGTTTGGACT----------TGTTTATAGTGGGTTGGCCGCGCCTGGCTGGGCGAGTCTTGA-CCCCAGAGTCGGAGAGGGAAACTCAAGCTTAAACGGCGGCA
>gene=chr10_13628826-13629081; species=gorGor
GGGGAAACTGCAGGCGCGCTGCCGGAGGGCGCCGCCAGTGGGCACTCACGCACAGCTGCTTTGGCCACCACAGGCGCCCCGGGGCACTCTCTTCCCTCATCTCTCTCATCCCAGCTTCCGCCGGAAGCGGCCCCTATCAGTTGTTCTCAGGTGTTTGGGCTTGTTGTTCCGTATACTCAGTGGGTTCGCGGCCGCCGGCCCAGTGAGGCTGGGTTCGAGGAGCTGGAGCGGGAAACTGGAGCTTAAATTCTGGCG
>gene=chr10_13628826-13629081; species=panTro
GGGGAAACTACAGGCGCGCTGCCGGAGGGCGCCGCCAGTGGCCACTCACGCACAGCTGCTTTGGCCACCACAGGCGCCCCGGGCCACTCTCTTCCCTCATCTCTCTCATCCCAGCTTCCGCCGGAAGCGGCCCCTGTCAGTTGTTCTCAGGTGTTTGGGCTTGTTGTTCCGTATACTCAGTGGGTTCGCGGCCGCCGGCCCAGTGAGGCTGGGTTCGAGGAGCTGGAGCGGGAAACTGGAGCTTAAATTCTGGCG
>gene=chr10_13628826-13629081; species=papHam
GGGCAAACTACAGGCGCCCTGCCGGAGGGCGCCGCCAGGGGGCACTCACACACAGCTGCTTTGGCCACCACAGGCGCCCCGGGGCGCTCTCTTCCCTCCTCTCGCTCATCCCAACTTCCGCCGGAAGCGGC-CCTGTCAGTTGTTTTCAGGTGTTTGGGATTGTTGTACTGTATACTGAGTGGGTTCGCGGCCGCCGGCCGAGTGAGGCTGGGTTCGAGGAGCTGGAGCGGGAAACTGGAGCTTAAATTCTGGCG
>gene=chr10_13628826-13629081; species=ponAbe
GGGGAAACTACAGGCGTGCTGCCGGAGGGCGCCGCCAGTGGGCACTCACGCACAGCTGCTTTGGCCACCACAGGCGCCCCGGGGCACTCTCTTCCCTCATCTCTCTCATCCCAGCTTCCGCCGGAAGCGGCCCCTGTCAGTTGTTCACAGGTGTTTGGGCTTGTTGTTCCGTATACTCAGTGGGTTCGCGGCCGCCGGCCGAGTGAGGCTGGGTTCGAGGAGCTGGAGCGGGAATCTGGAGCTCAAATTCTGGCG
>gene=chr10_13628826-13629081; species=rheMac
GGGCAAACTACAGGCGCCCTGCCGGAGGGCGCCGCCAGGGGGCACTCACACACAGCTGCTTTGGCCACCACAGGCGCCCCGGGGCGCTCTCTTCCCTCCTCTCGCTCATCCCAACTTCCGCCGGAAGCGGC-CCTGTCAGTTGTTTTCAGGTGTTTGGGCTTGTTGTACTGTATACTCAGTGGGTTCGCGGCCGCCGGCCGAGTGAGGCTGGGTTCGAGGAGCTGGAACGGGAAACTGGAGCTTAAATTCTGGCG
>gene=chr10_15001687-15002075; species=hg19
GGGAGATCCCGTGGTTTTCATGTCTCTTCCGTGATTTTTAGGGAAGAGGGTCACTATTTGGCCCTTCCAGAATCTCAGGGTCCGGTTCTCCCGGAAGTTTCCGGGCCGCCCCGGACCCCATTGGCTTTAGGGGCCGCGTCTCCGAGGGCTCCGATTTGGGCCCTAGATTTTGGAATACTGTGTTTTGTCCGTCCCAGCCTTCACCAGGCGGATTTCATCTCCCACACAGTTAGTGATTTATGGCAGAAAGGAAGCTGGAGGGATGGGGACTGCAGGTTAGCTGTGAGGGCCGGAAGGGAGCGGTTTTGTGCTGCACACAGGCAGGTCAGCACTCCCAGAGCAGGGACCGCCGGGCGTGCTTTCGGAACCGCTTTTGTCTTTCAAATGA
>gene=chr10_15001687-15002075; species=bosTau
------CTCCTCTATTTTCTCGTTTCCTCTTTTTAT----GG---AAG----------------------GGTCTTTAATTTCAACT-CCTC-GTGGTTTCCAGGCGGCCCTGGCCCCCTTTGTCTTTAGGGGTCGCGATTCT-GGGGCTCCTGTTTGAGTTCCAGG-GTTAGGACACTT-----TCTCCATCCCAGCCTTCTCTAGGCAGATTTTGCCTTACACGTGATTGCTGATTTCTGGAAAAAAAAAAGTTTGAGGG-GAAGTCACATTAGTCACCTTGCAGGGTCCCAGAAGAGGGGCTTTATGCTGCAGAGGTAC---ACAGCACACCTGGACGGTGG------AGGCTTACTCTGGGAGCCAGTTTTGTTGTTCAACTGA
>gene=chr10_15001687-15002075; species=calJac
ATGTGATCTCGTGGTTTTCTAGTCTCCTCCGTATTTTTCAGGGTGGAGGG------------CCTTCCAGAGTCTCAGGGTTCGGTTCTCCCGAAAGTTTCCCGGCTGCCCCGGATCCCTTTGGCTTTAGGGGCCGCGACTCGGAGGGCTCTGATGCGGGCCCTTGATTTTGGAATACTGCGCTTTGTCCATCCCAGCTTTCTCCAGGCAGATTTCACCTTCCACACAGTTGGTGGTTTGTGGCAGAAAGGAAGTTGGAGGGATGGGGACTGCTGGTTAGCTCTGGGGGCCGGGAGGGAGCGGTTTTGTGCTGCACACCTGCAGGTTATCACGCCCAGAGCAGGGACCACCAGGCTCGCTTTGGGAACCACTTTTGTCTTTCAAATGA
>gene=chr10_15001687-15002075; species=canFam
------------------------------------------------GGCCTGTGTTTGCTACTCCTTGAGTTTCAGACTCCGATT-TTCTGGTAGCTTCCAGGCCGAGCCGGCGCCCTGCGGCTTGAGGTATTCCGA-----GGGTCTCCTTTCAGAGTTCGAGATTTCAAAATGCTT-----CCTCCATCTCAGCCTTCTAT-GGCAGCTTTTACCTCACGCAAAATCGGGGATTTCTGG-AGAAGAAAGGTTTGAGAG-GAGAGCGT-------------------------GGAGTGGCTTTACACTGCACAGATGCGGATTTGCACACCTCAACCATGGACCAC--------------------------------------
>gene=chr10_15001687-15002075; species=equCab
------TGCTTCTG---TGCTGTTTCCTCCATCCTTTCCAGG---CAGGGTCTTTTCTTGGTCCCTCTTCAGTTTCGGAGTCTGATT-CTCCAGTAGTTTCTGGGCCGCCCCGGCCCCCTTCGACTTTAGAGGCTGCGATTCTGGGGTCTCCTTTCAGAGTTCCAGATTTTGGAATACTT-----TCTCCATCTCGGCCTTCTCTAGGCAGATTTTACCTCACACACGAGTGGTGATTTCTGGCAGAAAAAGCGTTTGAGGG-GTAGGCACGTCAGTCAGCCGTGGGCGCCCCAAAGGAGTGG-TCTGTGCTGCACAGATGCAGGTTCGCACACCTGGACCATGCATCAC-GGGTGTATTTTGGGAGCCAATTTTGTTTTTCTACTGA
>gene=chr10_15001687-15002075; species=gorGor
GGGAGATCCCGTGATTTTCATGTCTCTTCCGTGATTTTCAGGGAGGAGGGTCACTATTTGGCCCTTCCAGAATCTCAGGGTCCGGTTCTCCCGGAAGTTTCCGGGCCGCCCCGAACCCCATTGGCTTTAGGTGCCGCGTCTCCGAGGGCTCCGATTTGGGCCCTAGATTTTGGAATACTGTGTTTTGTCCATCCCAGCCTTCACCAGGCGGATTTCATCTCCCACACAGTTAGTGATTTATGGCAGAAAGGAAGCTGGAGGGATGGGGACTGCAGGTTAGCTGTGAGGGCCGGAAGGGAGCGGTTTTGTGCTGCACACAGGCAGGTCAGCACTCCCAGAGCAGGGACCGCCAGGCGTGCTTTCGGAACCGCTTTTGTCTTTCAAATGA
>gene=chr10_15001687-15002075; species=panTro
GGGAGATCCCGTGATTTTCATGTCTCTTCCGTGATTTTCAGGGAGGAGGGTCACTATTTGGTCCTTCCAGAAACTCAGGGTCCGGTTCTCCCGGAAGTTTCCGGGCCGCCCCGGACCCCATTGGCTTTAGGTGCCGCGTCTCCGAGGGCTCCGGTTTGGGCCCTAGATTTTGGAATACTGTGTTTTGTCCATCCCAGCCTTCACCAGGCGGATTTCATCTCCCACACAGTTAGTGATTTATGGCAGAAAGGAAGCTGGAGGGATGGGGACTGCAGCTTAGCTGTGAGGGCCGGAAGGGAGCGGTTTTGTGCTGCACACAGGCAGGTCAGCACTCCCAGAGCAGGGACCGCCAGGCGTGCTTTCGGAACCGCTTTTGTCTTTCAAATGA
>gene=chr10_15001687-15002075; species=papHam
AGGTGATCCCGTGGTTTTCATGTGTCTTCCGTGTTTTTCAGGGAAGCGGGTCACTATTTGGCCGTCCCGGAATCTCAGAGTCCGGTTCTCCCGGAAGTTTCCGGGCTGCCCCGGACCCCATTGGCTTTAGGAGCCGCGACTCCGAGGGTTCTGATTTGGACCCTAAATTTTGGAATACTGTGCTTTGTCCATCCTAGCCTTC-TTAGGCAGATTTCACCTCCCACACATTGAGTAATTTATGGCAGAAAGGAAGTTGGAGGGATGGGGACTGCAGGTTAGCTGTGGGGGCCGGAAGGGAGCGGCTTTGTGCTGCACATATGCAGGTT-GCACTCCCGGAGCAGGGACCGCCAGGCGGGCTTTGGAAACCGCTTTTGTCTTTCAAATGA
>gene=chr10_15001687-15002075; species=ponAbe
GGGAGATCCGGTGGTTTTCATGTCTCTTCCGTGATTTTCAGGGAGGAGGGTCACTATTTGGCCCTTCCAGAATCTCAGGGTCCGGTTCTCCCGGAAGTTTCCGGGCTGCCCCGGACTCCATTGACTTTAGGGGCCGCGACTCCGAGGGCTCCGATTTGGGCCCTAGATTTTGGAATACTGTGTTTTGTCCATCCCAGCCTTCACCAGGCGGATTTCACCTCCCACACAGTTAGTGATTTATAGCAGAAAGGAAGTTGGAGGGATGGGGACTGCAGGTTAGCTGTAGGGGCCGGAAGGGAGCGGTTTTGTGCTGCACCCAGGCAGGTTAGCACTCCCAGAGCAGGGACCGCCAGGCGTGCTTTGGGAACCGCTTTTGTCTTTCAAATGA
>gene=chr10_15001687-15002075; species=rheMac
AGGTGATCCCGTGGTTTTCATGTGTCTTCCGTGTTTTTCAGGGAAGCGGGTCACTATTTGGCCGTTCCAGAATCTAAGAGTCCGGTTCTCCCGGAAGTTTCTGGGCTGCCCCGGACCCCATTGGCTTTAGGAGCCGCGACTCCGAGGGTTCTGATTTGGACCCTAAATTTTGGAATACTGTGCTTTGTCCATCCTAGCCTTCTTCAGGCAGATTTCACCTCCCACACATTGAGTAATTTATGGCAGAAAGGAAGTTGGAGGGATGGGGACTGCAGGTTAGCTGTGGGGGCCGGAAGGGAGCGGCTTTGTGCTGCACATATGCAGGTT-GCACTCCCGGAGCAGGGACCGCCAGGCGTGCTTTGGGAACCGCTTTTGTCTTTCAAATGA
>gene=chr10_17243637-17243789; species=hg19
GCGCCTCAGCCGCCGCAGCCCCGGAGCTAGGCCTGCCGGTCCGTCGCTCCTCCTCCCTCCATCGCGCCGCTCCCTCAGCCTCTGGTTCCGCGGCGTTTCAGTTCCCCCGTCTCCTACCGCTCCAGGCTCAGGGCTTCAGAGGGCCTCGCGGC
>gene=chr10_17243637-17243789; species=bosTau
GCGCCGCCACCGCCTCCTCCTTGGAGCTAGGCCTGCCGGTCCGTGGCTCCTCCTTCCCCCGGCCCGCCGCTCTCT-CATCTCTAGTTCCGCGGCTTTTCAGTTCCCTCCTCTT-aggacttcc-GGCTCAGGTCTTCACAGGGCAGCTTGGC
>gene=chr10_17243637-17243789; species=calJac
GCGCCTCAGCCGCCGCAGCCCCAGAGCTAGGCCTGCCGGTCCGTCGCTCCTCCTCCCTCCGTCGCGCCGCTGCCTCCGCCTCTGGTTCCGCGGCGTTTCAGTTCCCCCCCCTCCTATCGCTCCAGGCTCAGGCCTTCAGAGGGTCGTGCAGC
>gene=chr10_17243637-17243789; species=canFam
tcgccgcc---gccgccgcctgggcgctgggcctgcccgcccccgtccgctcctccctccgccgccccgcgccct-cgcctctggttccgccgcttttccgttccgcccctcc-cgccgctcG-GGCTCAGAGCCTCC---GACAgcgc-gc
>gene=chr10_17243637-17243789; species=equCab
-----------------------------------------------------------------------------------GGTTCCGCGGCTTTTCGGTTCCCCCCCTCC-TACCGCTTA-GGCTCTGGGCTTCACGGGGCAGCGCGGC
>gene=chr10_17243637-17243789; species=gorGor
GCGCCTCAGCCGCCGCAGCCCCGGAGCTAGGCCTGCCGGTCCGTCGCTCCTCCTCCCTCCATCGCGCCGCTCCCTCAGCCTCTGGTTCCGCGGCGTTTCAGTTCCCCCGTCTCCTACCGCTCCAGGCTCAGGGCTTCAGAGGGCCTCGCGGC
>gene=chr10_17243637-17243789; species=panTro
GCGCCTCAGCCGCCGCAGCCCCGGAGCTAGGCCTGCCGGTCCGTCGCTCCTCCTCCCTCCATCGCGCCGCTCCCT-AGCCTCTGGTTCCGCGGCGTTTCAGTTCCCCCGTCTCCTACCGCTCCAGGCTCAGGGCTTCAGAGGGCCTCGCGGC
>gene=chr10_17243637-17243789; species=papHam
GCGCCTCAGCCGCTGCAGCCCCGGAGCTAGGCCTGCCGGTCCGTCGCTCCTCCTCCCTCGATCGCACCGCTCCCTCAGCCTCTGGTTCCGCAGCGTTTCAGTTCCCCCTTCTCCTGCGGCTCCAGGCTGAGGGCTTCAGAGGGCCGCGCGGC
>gene=chr10_17243637-17243789; species=ponAbe
GCGCCTCAGCCGCCGCAGCCCCGGAGCTAGGCCTGCCGGTCCGTCGCTCCTCCTCCCTTCATCGCGCCGCTCCCTCAGCCTCTGGTTCCGCGGCGTTTCAGTTCCCCCGTCTCCTACTGCTCCAGGCTCAGGGCTTCAGAGGGCCTCGCGGC
>gene=chr10_17243637-17243789; species=rheMac
GCGCCTCAGCCGCTGCAGCCCCGGAGCTAGGCCTGCCGGTCCGTCGCTCCTCCTCCCTCGATCGCACCGCTCCCTCAGCCTCTGGTTCCGCAGCGTTTCAGTTCCCCCTTCTCCTGCGGCTCCAGGCTGAGGGCTTCAGAGGGCCGCGCGGC
>gene=chr10_18940472-18940675; species=hg19
GTAAGCCAGGCTGACAGCAGCTCGGTCCCTTTATCTTTTCTATCAATTTCCAAACACGCGCCCCCTATTTCTCGGCGGAAAGTCGCTTCCGGCTTACGTCACGTCCGGCGCCTGCGGCCCACCCCTCCCTTTCCGGTCCCCCAATCCACAGCCGCAAGTTTCCCCAACACTGCGTTACGCTACGCCACGCCCCCGGAGGTTCC
>gene=chr10_18940472-18940675; species=bosTau
GAAAACCACGGGGGCATCAACTT--------------------------CGAAACGCGCAGCCCAGGTTGCTCTGCAGAGAGCGGGTTCCGGAATGCGTCAGTTCCGGCGAC-GTGGCCCGCCCCTCCTTCCCCCGCCCACCAATCCGCAGCCGTAAATGGC---------------CG--ACGTCACGCCTCCAGAGTGTCC
>gene=chr10_18940472-18940675; species=calJac
GTAAGCCAGAGTGGCAACAGCTCGCTCCGTTTATCTTTTGTACCAATTTCCAAACACGCGCCCCCTATTTCTCGGCGGAAAGTCGCTTCCGGCTTACGTCACGTCCGGCGCCGGCGGGCCA---CTCTTTTTCCGGTCCCCCAATCAGCACCCGCAAATCTCCCCAA-----CGTTACGCCACGTCACGCCCCCGGAGCTTCC
>gene=chr10_18940472-18940675; species=canFam
GGAAGATAGATGGGCTTC-GCTCGAGCGCATTGCCTTC-GACCTCATTTCCAAAACCGCGCCCCCAGGTTCTCAGCGGAAAGCCGCTTCCGGCTTGCGTCACTTCCGGCGAC-GCGG-----CCCACCCTCCCTGGTCCCCCAACCCGCAGCCGTAAAGTAC---------------CG--ACGTCACAGCTCCGGAGTTTCC
>gene=chr10_18940472-18940675; species=equCab
GAAGACCAAGCTGGCACCGACTCGGTCGCACGACCTCA-GGCCCAATTTCCAAACCCGCGCCCCCGATTTCTCCGCGGAAAGCCGCTTCCGGCTTGCGTCACTTCCGGCGAC-GCCA-----CCCACCCGCTCCGTCTTCCCAGTCAGCAGCCGCAAACTGT---------------CG--ACGTCGCGGCTTCGGAGTTTCC
>gene=chr10_18940472-18940675; species=gorGor
GTAAGCCAGGATGACAGCAGCTCGGTCCCTTTATCTTTTCTATCAATTTCCAAACACGCGCCCCCTATTTCTCGGCGGAAAGTCGCTTCCGGCTTACGTCACGTCCGGCACTTGCGGCCCACCCCTCCCTTTCCGGTCTCCCAATCCACAGCCGCAAGTTTCCCCAacactacgttacgctacgccacgccCCCGGAGGTTCC
>gene=chr10_18940472-18940675; species=panTro
GTAAGCCAGGCTGACAGCAGCTCGGTCCCTTTATCTTTTCTATCAATTTCCAAACACGCGCCCCCTATTTCTCGGCGGAAAGTCGCTTCCGGCTTACGTCACGTCCGGCGCCTGCGGCCCACCCCTCCCTTTCCGGTCCCCCAATCCACAGCCGCAAGTTTCCCCAACACTGCGTTACGCTACGCCACGCCCCCGGAGGTTCC
>gene=chr10_18940472-18940675; species=papHam
GTAAGCCAGGCTGACAGCAGCTCGCTCGCTTTATCTTTTCTATCAATTTCCAAACACGCG-CCCCTGTTTCTCGGCGGAAAGTCGCTTCCGGCTTACGTCACGTCCAGCGCCTGCGGCCCACCCCTCCCTTTCCGGTCCCCCAATCCGCAGGCCCAAGTTTCCCCAacgctacgctacgtcacgccacgccCCCGGAGGTTCC
>gene=chr10_18940472-18940675; species=ponAbe
GTAAGCCAGGCTGACAGCAGCTCGGTCCCTTTATCTTTTCTATCAGTTTCCAAACACGCGCCCCCTATTTCTCGGCGGAAAGTCCTTTCCTGCTTACGTCACGTCCGGCGCCTGCGGCCCACCCCTCCCTTTCCGGTCCCCCAATCCACAGCCGCAAATTTCCCCAACACTACCTTACGCTACGCCTCGCCCCCGGAGGTTCC
>gene=chr10_18940472-18940675; species=rheMac
GTAAGCCAAGCTGACAGCAGCTCGCTCGCTTTATCTTTTCTATCAATTTCCAAACACGCG-CCCCTATTTCTCGGCGGAAAGTCGCTTCCGGCTTACGTCACGTCCAGCGCCTGCGGCCCACCCCTCCCTTTCCGGTCCCCCAATCCGCAGGCCCAAGTTTCCCCAacgctacgctacgtcacgccacgccCCCGGAGGTTCC
>gene=chr10_27443227-27443451; species=hg19
TTTCCTTTTTCTCCGACCCGTTGCCCCTCACTCCTCCCAGAAACGGAAAATGGCCTCCCCTTCCTACAGCTACTGCAACGACAGACAATCCGCCCCGGAAGGCGAGGCGCTAACTCAACAGTACTTCCGGGGCAAGTGAGCGCCCACAAGGCCAAGTGCCTGCGCGTTCTTTCCCGCGGAAGTAGTTGACATTTACAAGGAGCAGCGCCCCCAAAGGTCTTTAG
>gene=chr10_27443227-27443451; species=bosTau
C--TCCTTTTCTCTCTC--CGC-GCTCTCACTCTCCCTAGAAGCGGAAAATGGCCTCCCCAACCTACAGCTGCTGCAACGACAGACAACCCGCCCCGGAAGGCAAGGCGCTAACGCACCAGTACTTCCGGGGCAGGTGAG-GTCGCCAC--CCTGGG------------------------------------------------CGTCCC-------------
>gene=chr10_27443227-27443451; species=calJac
TTTCCTTTTTCTCCCCCTCGTTGCCCCTCACTCCTCCCAGAAACGGAAAATGGCCTCCCCTTCCTACAGCTACTGCAACTACAGACAATCCGCCCCGGAAGACGAGGCGCTAATGCAACAGTACTTCCGGGGCAAGTGGGCGCCCTCTCAGCCGAGTGCCTACGCGTTCTTGGC--------------------------------------------------
>gene=chr10_27443227-27443451; species=canFam
C---------CCCTCTCCTCTA-GCCCTTACTCTTCCTACTAACAGAAAATGGCCTCCCCTTTTTACAGCTGCCGCAACGACAGACAATCTG-CCCGGAAGGCAAGTATCCAATGCAACACTACTTCCGGGGCAGGTGGGCCGCACCAC--CAGGGGGCATGCGT---------CCCA-AACTGCTTGATGCTCTCGTTGAACAGCGTCAC-------------
>gene=chr10_27443227-27443451; species=equCab
C--TCCTCTTCCTTCCCCTTAC-CCCCCTACTCTTGCTAGAAACGAAAAATGGCCTCCCCTTCCTACAGCTGCTG---CGACAGACAACCTGCCCCGGAAGACAAGCCTCTAAAGCAACAGTACTTCCGGGGCAGGTGAGTGCCACCTT--CCGAGGACAGACGT---------CCCG-AAGTAGTTGATGTTCACGTGGAATAAGGTCCC-------------
>gene=chr10_27443227-27443451; species=gorGor
TTTCCTTTTTCTCCGACCCGTTGCCCCTCACTCCTCCCAGAAACGGAAAATGGCCTCCCCTTCCTACAGCTACTGCAACGACAGACAATCCGCCCCGGAAGGCGAGGCGCTAACTCAACAGTACTTCCGGGGCAAGTGAGCGCCCACAAGGCCAAGTGCCTGTACGTTCTTTCCCGCGGAAGTAGTTGACATTTACAAGGCGCAGCGCCCCCAAAGGTCTTTAG
>gene=chr10_27443227-27443451; species=panTro
TTTCCTTTTTCTCCGACCCGTTGCCCCTCACTCCTCCCAGAAACGGAAAATGGCCTCCCCTTCCTACAGCTACTGCAACGACAGACAATCCGCCCCGGAAGGCGAGGCGCTAACTCAACAGTACTTCCGGGGCAAGTGAGCGCCCACAAGGCCAAGTGCCTGCGCGTTCTTTCCCGCGGAAGTAGTTGACATTTACAAGGAGCAGCGCCCCCAAACGTCTTTAG
>gene=chr10_27443227-27443451; species=papHam
TTACCTTTTTCTCCGACCCGTTGCCCCGCACTCCTCCCAGAAACGGAAAATGGCCTCCCCTTCCTACAGCTACTGCA---ACAGACAATCCGCCCCGGAAGGTGAGGCGCTAACGCAGCACTACTTCCGGGGCAAGTGAGTGCCCACACGGCCAAGTGCCTGCGCGTTCTTTCCCGCGGAAGTAGTTGACATTTACAAGGAACAGCGTCCCCAAAGGTCTTTAG
>gene=chr10_27443227-27443451; species=ponAbe
TTTCCTTTTTCTACGACCCGTCGCCCCTCACTCCTCCCAGAAACGGAAAATGGCCTCCCCTTCCTACAGCTACTGCAACGACAGACAATCCGCCCCGGAAGGCGAAGCGCTAACTCAACAGTACTTCCGGGGCAAGTGAGCGCCCACAAGACCAAATGCCGGCGCGTTCTTTCCCGTGGAAGCAGTTGACATTTACAAGGAAGAGCGTCCCCAAAGGTCTTTTG
>gene=chr10_27443227-27443451; species=rheMac
TTATCTTTTTCTCCGACCCGTTGCCCCGCACTCCTCCCAGAAACGGAAAATGGCCTCCCCTTCCTACAGCTACTGCAACGACAGACAATCCGCCCCGGAAGGTGAGGCGCAAACGCAACACTACTTCCGGGGCAAGTGAGTGCCCACACGGCCAAGTGCCTGCGCGTTCTTTCCCGCGGAAGTAGTTGACATTTACTAGGAACAGCGTCCCCAAAGGTCTTTAG
>gene=chr10_27531035-27531179; species=hg19
CCCTCGCCCTGCCCCGCGGGCTTATGGGAAATGTAGTCCGCCGTTCCGCCGCGCTTCCGGACACGTCCCAGCGGCGTCCGGCGTTCCTGCTAGCTCTTCCGGTTAGGCGTCTCTGTCCCGCGGACGCCGCAGCCGTGCGGCGGA
>gene=chr10_27531035-27531179; species=bosTau
CCCTCGCCCACCCCCGCGGGCTTGTGGGAAATGTAGTC-CCCTCTCCC-GGCGCTTCCGGACACCTCCCTCCCCCGGCGGGAGTT-CTCCCACCGGTTCCGGTTCGGTTTCTCGGTCCTGTAGACCCTGAAGCCGTGGGCCGGA
>gene=chr10_27531035-27531179; species=calJac
CCCTCGCCCTGCCCCGGGGACTTATGGGAAATGTAGTTCCCCGCTCCGCCGCGCTTCCAGACACCTCCCAGCTGCTGCCCGCGTTCCTGCCAGCTCTTCCGGTTCGGCGTCTGTGTCCGGCGGAAGCGCTCGCCGTGCGGCGGA
>gene=chr10_27531035-27531179; species=canFam
CCCTCGCCCTGCCCCGTGGACTTATGGGAAACGTAGTCCCCCCCTCTGCGGCGCTTCCGCATTACCTCCCTCCGCGGCAGGCGTACTTCTCACCAGTTCCGGTTCGGTGTCTCCGGCCCGCGGTTGCTTTGGCGGTGCGGCGGA
>gene=chr10_27531035-27531179; species=equCab
CCCTCGCCCTGCCTCGCGGACTTGTGGGAAATGTAGTC-CCCCCTCCGCGGAGCTTCAGGACAGCCCCCTCGGGCGGGAG--CTTCCTCCCACCCGTTCCGGTTCGGTTGCTCGGCCCCGCAGACTCTCGAGC-CTGCGGCAGA
>gene=chr10_27531035-27531179; species=gorGor
CCCTCGCCCTGCCCCGCGGGCTTATGGGAAATGCAGTCCCCCGCTCCGCCGCGCTTCCGGACACCACCCAGCGGCGTCCGGCGTTCCTGCTAGCTCTTCCGGTTAGGCGTCTCTGTCCCGCGGACGCAGCAGCCGTGCGGCGGA
>gene=chr10_27531035-27531179; species=panTro
CCCTCGCCCTGCCCCGCGGGCTTATGGGAAATGTAGTCCGCCGCTCCGCCGCGCTTCCGGACGCCTCCCAGCGGCGTCCGGCGTTCCTGCTAGCTCTTCCGGTTAGGCGTCTCTGTCCCGCGGACGCGGGAGCCGTGCGGCGGA
>gene=chr10_27531035-27531179; species=papHam
CCCTCGCCCTGCCCCGCGGGCTTATGGGAAATGTAGTCCCCCGCTCTGCCGCGCTTCCGGATACCTCCCAGCGGCGGGCGGTGTTCCTGCTAGCTCTTCCGGTTCGGCGTCTCTGTCCAGGCGACGCAGCCGCCGTGCGACGGA
>gene=chr10_27531035-27531179; species=ponAbe
CCCTCGCCCTGCCCCGCGGGCTTATGGGAAATGTAGTCCCCCGCTCCGCCGCGCTTCCGGACGCCTCCCAGCGGCGTCCGGCGTTCCTGCTAGCTCTTCCGGTTAGGCGTCTCTGTCTCGCGGACGCAGCAGTCGTGTGGCGGG
>gene=chr10_27531035-27531179; species=rheMac
CCCTCGCCCTGCCCCGCGGGCTTATGGGAAATGTAGTCCTCCGCTCTGCCGCGCTTCCGGATACCTCCCAGCGGCGGGCGGTATTCCTGCTAGATCTTCCGGTTCGGCGTCTCTGTCCAGGCGACGCAGCCGCGGTGCGACGGA
>gene=chr10_43278055-43278352; species=hg19
AGGAATCTGGAAGGACCTGGACCCGGTGGAACGCACTGCGCGGACGGCGCCTGCGTCCGCACTCAGCTGTTCAGCCCTCTTTCTTCAGGCTCTCCCCTGAAAGCCGTCCCCATGCCGGTCTCTTTTTTCTGCCTTCTTGTTTCCCTCCGGCGAGTCAGCGCGACTGTGAATTTCCGTTTCCGGCGGTGTCCATGCTGACCTGAGGAGTCGCGGCTGCGAGCAGGTTCGGTGCTGCGGGTTGGGGTAGGCGGCGGTGGGGTCCCTGGTTCTGGGGCACTGGGAAGATCGCGAGTCGTG
>gene=chr10_43278055-43278352; species=bosTau
--------------------CTCCGGTAGAGCGCACAGCGTAGTCGTTGCA-ACATCTGCCCTCAGCCAATCACAAGCCTTCCTTCTGGCTTTCCTCTGAAAGTCTTCCTCCCACTGCTCTTTTTCTTTTGCCTCCTTGTTTCCCGCCGGCGTTTCCGCTGGTGGTTACATTTCCGCTTCCGGCGCTGTCCATGCGGGCCTGAGGAATAGCAGTTGTGAACCCGGTAACGGCCGCGGGCTGGGGGAGGCGGCAGTGGGGTCTTCCGGCCTGGGGCTCCAAGAGAGTCGCGAGTCGCG
>gene=chr10_43278055-43278352; species=calJac
-----------------------------------------------------------CACTCAGCTGTTCACGACTCGTTCTTCCGGCTCTCCACTGAAAATCGTACCCCGGCCGGTTGCTTTTTACTGCCTTCTTGTTTCCCTCCGGCGAGTCAGCGCGACTGTGAATTTCCGTTTCCGGTGGTTTCCATGCGGACTTGAAGAGTTGCGATTGTGATCCGACTCAGTGC--CTGGCTGTGGTAGGGGGTAGTAAGGTTCCTGGGTCTTGGGCACTGGGAGGCTCTCCAGTCGTG
>gene=chr10_43278055-43278352; species=canFam
------------cggggcggc---ggcggggcggggCGCGCCGTCGTCGCCTGCGCCCGTCCTCAGCCAATCCGAAGCCTTCCTTCCGGCCCTCCCGCGAG--TCGTCCCTCCGTCGGCCTCTTTCTTCAGCCTCCTGGTTTCCTGCCGGCGAGTCCGCGCGTGGGTGCATTTCCGTTTCCGGCGCTGTCCATGCGGGCCTGAGGAGCAGCGGTTGTGAACTCGGTAACGGCCACGGGCTGGAGGAGGGGGCGGGAGGGTCCCGGGGCCT-GGGCCCCGAGAG-TTTGCGAG--TCG
>gene=chr10_43278055-43278352; species=equCab
------------CGTGGCGGCTCCGGTGGAGCGCACAGCGCAGACTTCGTCTGCGCCCGCCCTTAGCCAATCACAAGCCTGCCTTCCCGTCTTCCCCTGAA-------AGTCCGCCGGTCTCTTTCTTCTGTCTATTTGTTCCCCGCCGGCGTGTCCGCGCGCCAGTGCATTTCCGTTTCCGGCGCTGTCCATGCGGGCCTGAGGAGTAGCAAGTGTGATCCGGGTAACGCCCGCTGCCTGGGGGAGGTGGTAGTGGGGTCCCCGAGACTGAGGCTCTGGGAGGATCTCGAGTCTCG
>gene=chr10_43278055-43278352; species=gorGor
AGGAATCTGGAAGGACCCGGACCCGGTGGAACGCACTGCGCGGACGGCGCCTGCGTCCGCACTCAGCTGTTCAGCCCTCTTTCTTCAGGCTCTCCCCTGAAAGCCGTCCCCACGCCGGTCTCTTTTTTCTGCCTTCTTGTTTCCCTCCGGCGAGTCAGCGCGACTGTGAATTTCCGTTTCCGGCGGTG-CCATGCTGACCTGAGGAGTCGCGGTTGCGAGCGGGTTCGGTGCTGCCGGTTGGGGAAGGCGGCGGTGGGG-CCCTGGTTCTGGGGCACTGGGAAGATCGCGAGTCGTG
>gene=chr10_43278055-43278352; species=panTro
AGGAATCTGGAAGGACCCGGACCTGGTGGAACGCACTGCGCGGACGGCGCCTCCGTCCGCACTCAGCTGTTCAGCCCTCTTTCTTCAGGCTCTCCCCTGAAAGCCGTCCCCACACCGGTCTCTTTTTTCTGCCTTCTTGTTTCCCTCCGGCGAGTCAGCGCGACTGTGAATTTCCGTTTCCGGCGGTGTCCATGCTGACCTGAGGAGTCGCGGCTGCGAGCAGGTTCGGTGCTGCGGGTTGGAGTAGGCGGCGGTGGGGTCCCTGGTTCTGGGGCCCTGGGAAGATCGCGAGTCGTG
>gene=chr10_43278055-43278352; species=papHam
---------------------------------------------------------------------------------------------------------------------------------------------------------------------------------------------------------------------------------------------------------------------------------------------------------
>gene=chr10_43278055-43278352; species=ponAbe
AGGAATCTGGAAGGACCCGGACCCGGTGGAACGCACTGCGCGGACGGCGCCTGCGTCCGCACTCAGCTGTTCAGCCCTCTTTCTTTAGGCTCTCCCCTGAAAGCCGTCCCCACGCCGGTCTCTTTTTTCTGCCTTCTTGTTTCCCTCCGGCGAGTCAGTGCGACTGTGAATTTCCGTTTCCGGCGGTGCCCATGCTGACCTGAGGAGTCGCAGTTGCGAGCAGGTTCGGTGCTGCGGGTTGGGGTAGACGGCGGTGGGGTCCCTGGTTCTGGGGCACTGGGAAGATCGCGAGTCGTG
>gene=chr10_43278055-43278352; species=rheMac
CGCGTTCGGTAAGTACCCGGACCCGGTGAAACGCACTGCGTGGACTGCGCCTGCGTCCGCACTCAGCTTTTCAGCAGTCTTTCTTCAGG-----CCCTGAAAGCCGTCCCCACGCCGGTCTCTTTTTTCTGCCTTCTTGTTTCCCTCCGGCGAGTCGGCGCGACGGTGAATTTCCGTTTCCGGCGGTGTCCATGCTGAACTGAAGAGTCGCAGTTGCCAGCAGGTTCAGTACAGCGGGCTGGGGTAGGCGGCGGGGGGGTCCCTGATTCTGGGGCACTGGGAGGATCGCGAGTCGTG
>gene=chr10_44101727-44101990; species=hg19
CGCTCTCCACTTCCCGCACCTTCACTTTTCAAAGATTCCCAGGTGATGCCAACCTGCTCTGCGGATGGAGCCCCTAAGACCCCAAGCGGCCCAGACTACGTTTCCCAGAGGCCTCCGCGGCCTCAGCCACTTCCGCTTCCGGTCCAGCCTGTCTCCGCGTGGTGCGAGCGCTGCACCAGCCCCTGGCTGGTGGTTACTGTCCGAACGGCGTGGTGTGGTCGCTGACTCTCTGGGCGTGCAGCTCCGCAGCCCTGCCGGCTCGG
>gene=chr10_44101727-44101990; species=bosTau
-----------------------------------------------------------------------------------------------------------------------------------------------------------------------------------------------------------------------------------------------------------------------
>gene=chr10_44101727-44101990; species=calJac
AGCTCTCCACTTCCCGCATGTTCACTTTTCAAAGATTCGCGGGTGATGCCAACCTACTCTGAGAATGGAGCCCCTAAGACCCCGAGCGGCCCAGACTACATTTCCCAGAGCCCTCCGCGACCGCAACCACTTCCGCTTCCGGTCCTGCCCACCTCCCCGTGGGGCGAGCCCTGCATCAGCCCCTGGCAGGTTGCTACCGTTAGGACCGCGTGGCGTGGTCGCTGTCTCTCTGGGCGTGCAGCTCCGCAGCCTTGCCGGCTCGA
>gene=chr10_44101727-44101990; species=canFam
---------------------ttacttttcaaagctccccC-CCGCCGGCCACATAAGCGTAGGATGGAGACCCGGAGACCGAGACCG-CCGAGACTACATTTCCCAGAGGCGCCGGCA------GCCGCTTCCGTTTCCGGCCCTGGGGGCCTCCGTGTGAGTAAAGCGAGGCTC---GAGCTCGTGGGTGTCGGCGGCCAGTACC---TCGGGTGGTCGCAGTTCTTCGGCGCGCGCAGCCTCGCCGCGCTGCCCGCCCAG
>gene=chr10_44101727-44101990; species=equCab
---------------gca-cattactttctaaagctccctaggagatgccaa-ACTGCCGGTGGATGGAGAGCCTAAGACCCAGACTG-CCCAGACTACATTTCCCAGAGGCCTCCGCG------ACCACTTCCGTTTCTGGCCCTG-------CCCTGTGAGTTGAGCGGGGCGT---TTTCTTACCGGTGTCGGCGGTCTGGACCGCTTCGGGTGGTAGTGGCTTCGCTGTAGGCGCAGCTT---------GCACG-----
>gene=chr10_44101727-44101990; species=gorGor
CGCTCTCCACTTCCCGCACCTTCACTTTTCAAAGATTCCCAGGTGATGCCAACCTGCTCTGCGGATGGAGCCCCTAAGACCCCAAGCGGCCCAGACTACGTTTCCCAGAGGCCTCCGCGGCCTCAGCCACTTCCGCTTCCGGTCCAGCCTGTCTCCGCGTGGTGCGAGCGCTGCACCAGCCCCTGGCTGGTGGTTACTGTCGGAACAGCGTGGTGTGGTCGCTGTCTCTCTGGGCGTGCAGCTCTGCAGCCCTGCCGGCTCGG
>gene=chr10_44101727-44101990; species=panTro
CGCTCTCCACTTCCCGCACCTTCACTTTTCAAAGATTCCCAGGTGATGCCAACCTGCTCTGCGGATGGAGCCCCTAAGACCCCAAGCGGCCCAGACTACGTTTCCCAGAGGCCTCCGCGGCCTCAGCCACTTCCGCTTCCGGTCCAGCCTGTCTCCGCGTGGTGCGAGCGCTGCACCAGCCCCTGGCTGGTGGTTACTGTCCGAACAGCGTGGTGTGGTCGCTGTCTCTCTGGGCGTGCAGCTCCGCAGCCCTGCCGGCTCGG
>gene=chr10_44101727-44101990; species=papHam
CGCTCTCCACTTCCCGCACCTTCACTTTTCAAAGATTCCCAGGTGATGCCAACCTGCTCTGCGGATGGAGCCCCTAAGATCCCGAGCGACGCAGACTACGTTTCCCAGAGGCCTCCGCGGCCGCAGCCACTTCCGCTTCCGGTCCGGTCGGCCCCCGCGTGGGGCGACAGCTGCACCAGCAGCTGGCTGGTAGCAACTGTCTGGACAGCGTGGCGTGGTCGCTGTCTCTCTGGGTGTGCAGCTCCGCAGCCCTGCCGGCTAGG
>gene=chr10_44101727-44101990; species=ponAbe
CGCTCTCCACTTCCCGCACCTTCACTTTTCAAAGATTCCCAGGTGATGCCAACCTGCTCTGCGGATGGAGCCCCTAAGACCCCAAGCGGCCCAGACTACGTTTCCCACAGGCCTCCGCGGCCTCAGCCACTTCCGCTTCCGGTCCAGCCTGTCTCCGCGTGGTGGGAGCGCTGCACTAGACCCTGGCTGGTGGTTACTGTCGGAACAGCGTGGTGTGGTCGCTGTCTCTCTGGGCGTGCAGCTCCGCAGCCCTGCCGGCTCGG
>gene=chr10_44101727-44101990; species=rheMac
CGCTCTCCACTTCCCGCACCTTCACTTTTCAAAGATTCCCAGGTGATGCCAACCTGCTCTGCGGATGGAGCCCCTAAGATCCCGAGCGACGCAGACTACGTTTCCCAGAGGCCTCCGCGGCCGCAGCCACTTCCGCTTCCGGTCCGGTCCGCCCCCGCGTGGGGCGAGAGCTACACCAGCAGCTGGCTGGTAGCTAGTGTCTGGACAGCGTGGCGTGGTCGCTGTGTCTCTGGGTGTGCAGCTCCGCAGCCCTGCCGGCTAGG
>gene=chr10_50746766-50746935; species=hg19
GGTCGCTGGCCGGCCAGGGACTCAAGCCGCCTCAGGTGAGCGCTCCTTGGCGCTACTTCCGGTCTCAGGTGAGGCCGCCGGAAGCGGGCACTTGGCCCTAAGACCCGCTACAGTGCGTCCTCGCTGACAGGCTCAATCACCACGGCGAGGCCAAggcgcggggccgcgg
>gene=chr10_50746766-50746935; species=bosTau
AGTCGCCGGCCCACCAGGGGCCCCCACCCTCCCAGGTGAGCGCTCCCGAGCAGCACTTCCGGCCGCAGGTGGGAGGCGCGACAGCGCGCGCCCAGCCCGAGGGCCCGCTCCTGGCCGCCCGCGCGAAAGGGCTCCATCCCGGCTGCCAGGCCAG---GCGGGGCTGCGG
>gene=chr10_50746766-50746935; species=calJac
GGTCGCTGGCCAGCCAGGGACTCCAGCCTTCTCAGGTGAGAGCTCAGAGGCGCTACTTCCGGTCGCAGGTGAAGCGGCCGGAAGCGGGCGCGTGACTTTAAGACCCGCTACACTCTGCCCTCGTGGACAGGCTCAATCACCGCGGCGAGACCAAGGTATGGGTCCGCGG
>gene=chr10_50746766-50746935; species=canFam
CGCGGCGGGCCCGCCTGAAGCTGGGGCAGTCCCAGGTGAGCGCGC----TCGTCACTTCCGGCCGCAGGTGCGCCGGTCTGCGGCGCGCGCCCAGCGCGAGGGCCAGCTCCCGGGCGGCCGCG--GAGGGGCTCCCTCCAGGCGGCCGGACCGAG--GCAAAGCCACCG
>gene=chr10_50746766-50746935; species=equCab
--cgccgggc--------------------cccAGGTGAGCGGGCCGCGCCGTCACTTCCGGCCGCAGGTGGGCCGGCCCGAAGCGCGCGCCCGG-GCGAGGGCCTGGTCCCGGCCGCTCGCGC-GAAGGGCGTCCCCCAGACAGCCAG-----------AAGCGGCTG
>gene=chr10_50746766-50746935; species=gorGor
GGTCGCTGGCCAGCCAGGGACTCCAGCCGCCTCAGGTGAGCGCTCCT-GGCGCTACTTCCGGTCTCAGGTGACGCCGCCGGAAGCGGGCGCTGGGCCCTAAGACCCCCTACAGTGCGTCCTCGCTGACAGGCTCAATCACCACGGCGAGGCCAAggcgcggggccgcgg
>gene=chr10_50746766-50746935; species=panTro
GGTCGCTGGCCGGCCAGGGACTCAAGGCGCCTCAGGTGAGCGCTCCTTGGCGCTACTTCCGGTCTCAGGTGAGGCCGCCGGAAGCGGGCGCTTGGCCCTAAGGCCCGCTACAGTGCGTCCTCGCTGACAGGCTCAATTACCACGGCGAGGCCAAggcgcggggccgcgg
>gene=chr10_50746766-50746935; species=papHam
AGTTTCTGGTCAGCCAGGGACTCGGGCCGCCTCAGGTGAAAGCTCCGCGGCGCTACTTCCGGTCTCAGGCTAGGCGGCCGGAAGCGGGCGCCTGGCCCTAAGA-CCGCTACAAACAGCCCTAGCTGACAGGCTCAATCACCACCGCGAGGCCAAggcgcggggccgcgg
>gene=chr10_50746766-50746935; species=ponAbe
GGTCGCCGGCCAGCCAGGGACTCCTGCCGCCTCAGGTTAGAGCTCCGCGACGCTACTTCCGGTCTCAGGTGAGGCCGCCGGAAGCGGGCCCTTGGCCCTAAGACCCGCTACAGTCCGTCCTCGCTGACAGGCTCAATCACCACGGCGAGGCCAAGGCGCGGGGCCGCGG
>gene=chr10_50746766-50746935; species=rheMac
AGTTTCTGGTCAGCCAGGGACTCCGGCCGCCTCAGGTGAAAGCTCCGCGGCGCTACTTCCGGTCTCAGGCTAGGCGGCCGGAAGCGGGCGCCTGGCCCTAAGA-CCGCTACAAACAGCCCTAGCTGACAGGCTCAATCACCACCGCGAGGCCAAggcgcggggccgcgg
>gene=chr10_53459258-53459552; species=hg19
GGAACGCAGTGATCGATCCATTGCCGGGTCTCTCACCGCCAAACTCGACATGATTCCGGTTGTGCAGACAGCCGATAGCGGATTCTTCGAGGCGTCTGTCCTCTTGCGACCGACACTTCCGCTGAGCAACGGAAGCGGCTTTCAAGATCCGGGCAGAAACTTTACTAATTCGCTTGAATCGTTCCGCTTGCCTGTGGAACCTGCATCCCACTAACAACTTATCTAATGCTTTCAGTCCCTGATCCTTCATGGTTCTGTCAGCTTCTTATTACAGAGTCGCATGATTCCTTTCCC
>gene=chr10_53459258-53459552; species=bosTau
GGAACGCAGTGATCGATCCATTGCCGGGTCTCTCACCGCCAAACTCGACATGATTCCGGTCGC-CACACAGCGCAGAGCGGCTTCTTC---AAGTC-GTCCTCTTCCGACCCACACTTCCGCCGAGCAGCGGAAACAACTTTCAAATTCCGGGTAGAAACCTCTCTACTCTGTTTGAATCGTTCCGCTAACCCGCAACATCTGCGCCTCTATTCCAACTAAACTAATGCTTTCTGTCCTTAGTCCTTC-----------------------CTGAGGCGCATGATTCCTTTCTC
>gene=chr10_53459258-53459552; species=calJac
TGAACGCAGTGATCGATCCATTGCCGGGTCTCTCACCGCCAAACTCGACATGATTCCGGTTGTGCGCACAGCCGATAGCGGATTCTTCGAGGTGTCTGTCCTCTTGCGATCGGCACTTCCGCTGAGCAACGGAAGCGGCTCTCAATATCCGGGCAGAAACCTTACTAATTCGCTTGAATCGTTCCGCTTGCCTGTGGAACCTGCATCCCACTAACAA-----CTAATGCTTTCCGTCCCTGATTCTTCGTGGTTCTGTCAGCTTTTTGTCACAGAGTCGCAAGATTCCTTTCCC
>gene=chr10_53459258-53459552; species=canFam
GGAGCGCAGCGACCGGTCCATGGCCGGGTCCCGCACCGCCAGGCTCGACATGGCTCcggcccggcgcggcgcggcgcggcgGTGGCCGGCGTCGTC-CTCCTCCGGCGGCCT-CGCTTCCGCCGAGCAGCGGAAGCCGACGGCCGGGTCCGCCCGGAAACCGCCGAGGCGCGGCCCGATCGTTCCGCC--CG------------------------------------------------------------------------------------------------------
>gene=chr10_53459258-53459552; species=equCab
GGAACGCAGTGATCGATCCATGGCTGGGTCTCTCACCGCCAAACTCGACATGATTCCGGTTGTGCACACAACGGAGAGCCGAGTCTTCCCAGAGTC-GTCCTCTGGCGACCCACGCTTCCGCTGAGCAACGGAAGAAGCTTTTAAAATCCGGGCAGAAACCTCTCTAGTGGGCGTGAATGGTTCCGCTTAAACGCAAAATCTGCGCCTCAGTCACAACTGAGTTAATGCTTTCTGCCCTTGAGCCTTTGTGATGCTGTCAGGTCCTCCTTACCGAGGCGTCGGATTCCTTTCT-
>gene=chr10_53459258-53459552; species=gorGor
------------------------------------------------------------------------------------------------------------------------------------------------------------------------------------------------------------------------------------------------------------------------------------------------------
>gene=chr10_53459258-53459552; species=panTro
GGAACGCAGTGATCGATCCATTGCCGGGTCTCTCACCGCCAAACTCGACATGATTCCGGTTGTGCAGACAGCCGATAGCGGATTCTTCGAGGCGTCTGTCCTCTTGCGACCGACACTTCCGCTGAGCAACGGAAGCGGCTTTCGAGATCCGGGCAGAAACTTTACTAATTCGCTTGAATCGTTCCGCTTGCCTGTGGAACGTGCATCCCACTAACAACTTATCTAATGCTTTCAGTCCCTGATCCTTCGTGGTTCTGTCAGCTTCTTATTACAGAGTCGCATGATTCCTTTCCC
>gene=chr10_53459258-53459552; species=papHam
GGAACGCAGTGATCGATCCATTGCCGGGTCTCTCACCGCCAAACTCGACATGATTCCGGTTGTGCACACTGCCGATAGCGGATTCTTCCAGGCGTCTGTCCTCTTGCGACCGACACTTCCGCTGAGCAACGGAAGCGGCTCTCAAGATCCGGGCAGAAACCTTACTAATTCGCTTGAATCGTTCTGCTTGCCTGTGGAACCTGCATCCCACTAACAAGTTATCTAATGCTTTAAGTCCCTGATCCTTCGTGGTTCTGTCAGCTTCTTATTACAGAATCGCATGATTCCTTTCCC
>gene=chr10_53459258-53459552; species=ponAbe
GGAACGCAGTGATCGATCCATTGCCGGGTCTCTCACCGCCAAACTCGACATGATTCCGGTTGTGCAGACAGCCGATAGCGGATTCTTCGACGCGTCTGTCCTCTTGCGACCGACACTTCCGCTGAACAACGGAAGCGGCTCTCAAGATCCGGGCAGAAACCTTACTAATTCGCTTGAATCGTTCCGCTTGCCTGTGGCCCCTGCATCCCACTAACAACTTATCTAATGCTTTCCGTCCCTGATCCTTCGTGGTTCTGTCAGCTTCTTATTACAGAGTCGCATGATTCCTTTCCC
>gene=chr10_53459258-53459552; species=rheMac
GGAACGCAGTGATCGATCCATTGCCGGGTCTCTCACCGCCAAACTCGACATGATTCCGGTTGTGCACACTGCCGATAGCGGATTCTTCCAGGCGTCTGTCCTCTTGCGACCGACACTTCCGCTGAGCAACGGAAGCGGCTCTCAAGATCCGGGCAGAAACCTTACTAATTCGCTTGAATCGTTCTGCTTGCCTGTGGAACCTGCATCCCACTAACAAGTTATCTAATGCTTTAAGTCCCTGATCCTTCGTGGTTCTGTCAGCTTCTTATTACAGAGTCGCATGATTCCTTTCCC
>gene=chr10_64564179-64564307; species=hg19
CGACCCTCCCTGCCCCTTTCCTTATGAAGGCCAAGAGCCTCCACTACTCCGGGGGCCAGCTGACGGAAGTGCGTCACTCCACCCTGCGGGGAGTGCCGGGAGTTGTAGTCAAGTGGCTACTAATCTTC
>gene=chr10_64564179-64564307; species=bosTau
--------------------------------------------------------------------------------------------------------------------------------
>gene=chr10_64564179-64564307; species=calJac
CGACCCTACTTGCCCTGTTCCTTGTCAAGGCCAAGAACCTCCACTACTCCGCAGGCCAGCTGCCGGAAGTGCGTCACCCCACCCTGCGGGGGATGCCGGGAGTTGTAGTCAAGTGG---CCACTCTTG
>gene=chr10_64564179-64564307; species=canFam
CGACCCT-CCTGCCCTGTTGCAAGCGGTGGCCAAGAGTCTCCACCACGCCACAGGCCAGCTGCCGGAAGTGCGTCACTCCCGCCTGCTGGGGGTGCCGGGAGTTGTAGTTAACTGGCTACTTCTCTTC
>gene=chr10_64564179-64564307; species=equCab
CAACCCT-C-TGACCCATGCCTGGTGACGGCCAAGAGCCTCCACCACCCAACAGGCCAGCTGCCGGAAGTGCGTCACCCGAGCCTGCTGGGGGTGGCGGGAGTTGTAGTTAACCATCGACTTTTCTTG
>gene=chr10_64564179-64564307; species=gorGor
CGACCCTCCCTGTCCCTTTCCTTATGAAGGCCAAGAGCCTCCGCTACTCCGCGGGCCAGCTGACGGAAGTGCGTCACTCCACCCTGCGGGGAGTGCCGGGAGTTGTAGTCAAGTGGCTACTACTCTTC
>gene=chr10_64564179-64564307; species=panTro
CGACCCTCCCTGCCCCTTTCCTTATGAAGGCCAAGAGCCTCCACTACTCCGCGGGCCAGCTGACGGAAGTGCGTCACTCCACCCTGCGGGGAGTGCCGGGAGTTGTAGTCAAGTGGCTACTACTCTTC
>gene=chr10_64564179-64564307; species=papHam
CGACCCTACTTGCCCTGTTGTTTATGAAGGCCAAGAGCCTCCACTACTTCGCGGGCCAGCTGACGGAAGTGCGTCACTCCACCCTGCGGGGGATGCCGGGAGTTGTAGTCAAGTGACTGCTACTCTTG
>gene=chr10_64564179-64564307; species=ponAbe
CGACCCTCCTTGCCCCTTTCCTTATGAAGGCCAAGAGCCTCCACTACTCCGCGGGCCAGCTGACGGAAGTGCGTCACTCCACCCTGCGGGGGGTGCCGGGAGTTGTAGTCAAGTGGCTACTACTCTTC
>gene=chr10_64564179-64564307; species=rheMac
CGACCCTCCTTGCCCTGTTATTAATGAAGGCCAAGAGCCTCCACTACTTCGCGGGCCAGCTGACGGAAGTGCGTCACTCCACCCTGCGGGGGATGCCGGGAGTTGTAGTCAAGTGACTGCTACTCTTG
>gene=chr10_71930177-71930398; species=hg19
GGCTCCTCCGGCAAAACAGCGGCTGGCTCGGACCCTCCCTCAGAGCACACTAACCAGCAGCACCCGGGACCGCCAGCTACTCGCCGGATGTACGTCACACCCCTCCCCGGGACTTCCGGGCGCGTAATGGGCCCCGCCCCCTCACAGCGTTACGCCTCTCTGCCCCGGTGCCGTCCCACCAGCGACTCGGGCCGCGGAGGGGCGGGCATAAGGCGTGACAA
>gene=chr10_71930177-71930398; species=bosTau
GGTTCCTCCGGC--GGCAGCAAGCGGCTTGGACCCTCCCTCAGAGTACAGAGCCCAGCAGCACCCGGGACCGCCAGCTACTCGCCGGATATACGTAACACCCCTCCCCGGAACTTCCGGGCGCGTGCTCGTCCCCACCCCTTCGTAGCGTCACGGCGCGTGGCCCCGGTGCCGCCCTACCAGTGACTGGGGCCGCGGAGGGGCGGGCCTC-GGCGTGACGA
>gene=chr10_71930177-71930398; species=calJac
GGCTACTTCGGCAAAACGGCGAGTGGCTCAGACCCTCCCTCAGAGCACAGTAACCAGCAGCACCTAGGTCCGCCAGCTACTCGCCGGATGTACGTCACACCCCTCCCCGGGGCTTCCGGGCGCGTACTTGGCCCCGCCCCCTCGTAGAGTCACGCTTCTCTGCCCAGATGCCATCCCACCAGCTACTCGGGCCGCAGAATGGCCGGCGTAAGGCATGACGG
>gene=chr10_71930177-71930398; species=canFam
-----------------------------------------------------------------GGGACCGCCAGCTACTCGCCGGATATACGCAACACCCTCCCCGGGGACTTCCGGGCGCGTCTCGA-CCCCGCCCCCTCGTGGCGTCACGGCGCTCCGCCCCGGGGC--------------------------------------------CG-CAC
>gene=chr10_71930177-71930398; species=equCab
GGCTCCTCCGGC--GGCGGCGGGCAGCTTCGACCCTCCCTCACAGCACACAGCGAAACAGCACCCGGGACCGCCAGCTACTCGCCGGATATACGTCACACCCTCCCCCAGCACTTCCGGGCGCGTGCTTGCCCCCGCCCCTTCGTAGCGTCACGGCGCTCCGCACCGGTGCCGCGCTCCCAGCGACGCGGGCCGCGGAGGGGCGGGCCTCAGGCGTGATGC
>gene=chr10_71930177-71930398; species=gorGor
GGCTCCTCCGGCAAAACAGCGGCTGGCTCGGACCCTCCCTCAGAGCACACTAACCAGCAGCACCCGGGACCGCCAGCTACTCGCCGGATGTACGTCACACCCCTCCCCGGGACTTCCGGGCGCGTAATGGGCCCCGCC-----------------------------------------------------------------------------------
>gene=chr10_71930177-71930398; species=panTro
GGCTCCTCCGGCAAAACAGCGGCTGGCTCGGACCCTCCCTCAGAGCACACTAACCAGCAGCACCCGGGACCGCCAGCTACTCGCCGGATGTACGTCACACCCCTCCCCGGGACTTCCGGGCGCGTAATGGGCCCCGCCCCCTCACAGCGTTACGCCTCTCTGCCCCGGTGCCGTCCCACCAGCGACTCGGACCGCGGAGGGGCGGGCATAAGGCGTGACAA
>gene=chr10_71930177-71930398; species=papHam
GGCTCCTCCGGCAAAACGGCGACTGGCTCCGACCCTCCCTCAGAGCACACTAACCAGCAGCACCCGGGACCGCCAGCTACTCGCCGGATGTACGTCACATCCCTCCCCGGGACTTCCGGGCGCGTAATTGGCCCCGCCCCCTCGCGGCGTTACGCCTCTCTGCCCCGGTGCCGGCCCACCTGCTACTCCGGCCGCGGAGGGGCGGGCATAAGGCCTGACAA
>gene=chr10_71930177-71930398; species=ponAbe
GGCTCCTCCGGCAAAACAGCGGCTAGGTCGGACCCTCCCTCAGAGCACACTAACCAGCAGCACCCGGGACCGCCAGCTACTCGCCGGATGTACGTCACACCCCTCCCCGGGACTTCCGGGCGCGTAATGAGCCCCGCCCCCTCGCAGCGTTACGCCTCTCTGCCCCGGTGCCGTCCCACCAGCGACTCATGCCGCGGATGGGCGGGCATAAGGCGAGGCAA
>gene=chr10_71930177-71930398; species=rheMac
GGCTCCTCCGGCAAAACGGCGACAGGCTCCGACCCTCCCTCAGAGCACACTAACCAGCAACACCCGGGACCGCCAGCTACTCGCCGGATGTACGTCACATCCCTCCCCGGGACTTCCGGGCGCGTAATTGGCCCCGCCCCCTCGCAGCGTTACGCCTCTCTGCCCCGGTGCCGGCCCACCTGCTACTCCGGCCGCGGAGGGGCGGGCATAAGGCCTGACAA
>gene=chr10_74927744-74927971; species=hg19
CGCCTGACCGGAACCTGAAGCCAGCGGAAATCCTGAGAGAAAGTCTGAAACCCACTCAGTCCCCGAAACCTTGTGTGTCGTCACTGCTGTGCGTCGGCGGGAGCATTTTGCGAGTGTCCGGGGGCCTTCGTCACTTCCGCCCCCGCGGCAAAGCAGGGAGGTCGGAGGACTGGAGAGGTGGGGACCCTGGGGAGGTGGCTGCTCGGAGTCTAGGTGACGGGGCGAGA
>gene=chr10_74927744-74927971; species=bosTau
CGTTCGTCTGGAACCAGAACCAGA-GGAAACTCCGA----AAGTCAG-AAACGACTCAG-CCTCGGAACCCCAGGCGTCGTC-CCGATGCACGTCGGCGGAAACATTAGGCGAGTGCTCCTGTGATATCGTCACTTCCGCCCCCACAGGCAAGC--------CGGAAGACTAGGGAGGTGGGGACCCTGGGAAAGTGGCGATCTGGAGTCTAGGAAACGGGGCGTGA
>gene=chr10_74927744-74927971; species=calJac
CGCCAAACCGGGACCTGGGGCCAGCGGAAATCCTGGGAGAAAGTC---AGCCCGCTGAGTCCCCGGAAGCTTGGGTGTTGTCATTGCTGTGCGTC-------------TGCGGGTGCCCGAGTGCCTTCGTCACTTCCGCTCTCGCGGGAAAGCAGGGAAGTCGGAGAACTGGAGAGATGGGGACCCTGGGGAGGTGGCGGATCGGAGTCTAGGCGACGGGGCGAGA
>gene=chr10_74927744-74927971; species=canFam
CGTCTCCCAAGCACCTGAGGCCAGCGGAAGCTCGCAAAGAC----------CCGCCCGA-CCCCGGAACCCCCGGTGGCGTCACTGCTGCGCGTCCGCCGGAGCATTAGGCGGGTGCCCCGGTGCTTTCGTCACTTCCGCCCCCGCGGGGAAGCAGGGAGGGCGGAGGGCCGGAGGGGTGGGGACTCTAGGGTGGCGGCGGTCCGGAGTCTAGGCGACGGGGCGTGA
>gene=chr10_74927744-74927971; species=equCab
AGCCTCTCTGGGACCCGAGGCCAGCGGAGGTTCTGAAAGCC----AGAAAACTGCTCTG-CCCCGGAACGCCCAGCGTCACCACCGCTGAGCGTCGGCGGGAGCTTTAGGTGGATGCCCCAGTGCCTTCGTCACTTCCGCTCCCGCGGGGAAGCAGGGAGGGCGGAGGACTGGAGAGGTGGGGGACTTGGGAGGGTGGCGATTCGGAGTTTAGGCGACGGGGCGTGG
>gene=chr10_74927744-74927971; species=gorGor
-----------------------------------------------------------------------------------------------------------------------------------------------------------------------------------------------------------------------------------
>gene=chr10_74927744-74927971; species=panTro
CGCCTGACCGGAACCTGAAGCCAGCGGAAATCCTGAGAGAAAGTCTGAAACCCACTCAGTCCCCGAAACCTTGTGTGTCGTCACTGCTGTGCGTCGGCGGGAGCATTTTGCGAGTGTCCGGGGGCCTTCGTCACTTCCGCCCCCGCGGCAAAGCAGGGAGGTCGGAGGACTGGAGAGGTGGGGACCCTGGGGAGGTGGCTGCTCGGAGTCTAGGTGACGGGGCGAGA
>gene=chr10_74927744-74927971; species=papHam
CGCCTGCCCGGGACCTGTGGCCAGCAGAAACCCT----GAAAGCCTGAAACCCGCTCAGTCCCCGGAACCTTGTGTGTCGTCACTGCTGTGCGTCGGTGAGAGCATTCTGCGGGTGCCCGGGTGCCTTCGTCACTTCCGCCCCCGCGGCAAGGCGGGGAGGTCGGAGAACTGGAGAGGTGGGGACACTGGGGAGGTGGCGGCTCGGAGTCTAGGCGACGGGGCAAGA
>gene=chr10_74927744-74927971; species=ponAbe
CGCCTGCCCGGAACCTGAAGCCAGCGGAAATCCT----GAAAGCCTGAAACCCGCTCAGTCCCCGAAACCTTGTGTGTCGTCACTGCTGTGCGTCGGCGGGAGCATTTTGCGGGTGCCCGGGGGCCTTCGTCACTTCCGCCCCCGCGGCAAAGCAGGGAGGTCGGAGGACTGGAGAGGTGGGGACCCTGGGGAGGTGGCGGCTCGGAGTCTAGGTGACGGGGCGAGA
>gene=chr10_74927744-74927971; species=rheMac
CGCCTGCCCGGGACCTGTGGCCAGCAGAAATCCT----GAAAGCCTGAAACCCGCTCAGTCCCCGGAACCTTGTGTGTCGTCACTGCTGTGCGTCGGTGAGAGCATTCTGCGGGTGCCCGGGTGCCTTCGTCACTTCCGCCCCCGCGGCAAGGCggggaggtcggagaactggagaggtggggacactggggaggtggCGGCTCGGAGTCTAGGCGACGGGGCAAGA
>gene=chr10_75504003-75504250; species=hg19
ATGATGGGAAGATGAAAGAGGCGCATGCGCGGCATCCGGGTCCCCGAAATGCAGACGTGGCAGAAGAAGTGGCCCGGCCCTAAAGCGTGGAGGAGGAACTTCCGGGGGTGACGGGACGGCCCCCTCGGAACCGGAAGTGGAGCCTGGGAGCCTTGACGTTAGGAACGAAGTCTAACCTGGATCTGGAGCCGGGTGAGGAGTGGCATCGGGAGGTTGGCGGGTAGGAAAGCAAAGGAGAGGTCAGGGT
>gene=chr10_75504003-75504250; species=bosTau
ATCAT-AGAACAGA-AACTAGCGCGTGCGCGGAATCCGGGTTCCTCGGCTGCAGACGTGGCAGAAGGCGTGGCC-----TTGGAGCGTGGGGGTGGAACTTCCGGGGGCGACGCGCCGGCCCCCTCGGAACCGGAAGTGGAGCCTGGGAGCCTTGACGTTAGGAACGAAGTCGAACCTGGATCTGGAGCCGGGTGAGGAGTGGCTTCGGGAGGTTGGTGGGTAGGAAAGCAGAGGAGATCCCGGGGT
>gene=chr10_75504003-75504250; species=calJac
CTGATGGGAAGAGAAAAGTAGCGCATGCGCCAGATCCGGGTGCCCGAAGTGCAGACGTGGCAGAAGGAGTGGCCCGGCCCTAAAGCGTGGAGGAGGAACTTCCGGGGATGACGCGACGGCCCCCTCGGAACCGGAAGTGGAGCCTGGGAGCCTTGACGTTAGGAACGAAGTCTAACCTGGATCTGGAGCCGGGTGAGGAGTGGCATCGGGAGGTTGGTGGGTAGGAAAGCAAAGGAGAGGCCGGGGT
>gene=chr10_75504003-75504250; species=canFam
ATGACGCGAGGGGAGCAGTGGCGCATGCGCGGCATCCGGGTTCTTGAGCTGCAGACGTGGCAGAAGGAGTGG-TCGCCCCCAGGGCGTGGGGGAGGAACTTCCGGGGACGAGGCTCAGTCCCCCTCGGAACCGGAAGTTGGGCCTGGGAGCCTTGACGTTAGGAACGAAGTCGAACCTGGATCTGGAGCCGGGTGAGGAGTGGCATCGGGAGGTTGGTGGGTAGGAAAGCAGGGGAGAGGCCGGGGT
>gene=chr10_75504003-75504250; species=equCab
GAGATGGGAAGAGAGAAGTGGCGCATGCGCAGCATCCGGGTTCCTGAACTGCAGACGTGGCAGAAGGAGTAGCTCCGCCCCGGAGCGAGAGGGTGGAACTTCCGGGGGCGACGCGCCGGCCTCCTCGGAACCGGAAGTGGAGCCTGGGATCCTTGACGTTAGAAACGAAGTCGAACCTGGATCTGGAGCCGGGTGAGGAGAGCTATCGGGAGGTTGGTGGGTAGGAAAGAAGAGGAGAGGTCCGGGT
>gene=chr10_75504003-75504250; species=gorGor
ATGATGGGAAGATGAAAGAGGCGCATGCGCGGCATCCGGGTCCCCGAAATGCAGACGTGGCAGAAGGAGTGGCCTGTCCCTAAAGCGTGGAGGAGGAACTTCCGGGGGTGACGGGACGGCCCCCTCGGAACCGGAAGTGGAGCCTGGGAGCCTTGACGTTAGGAACGAAGTCTAACCTGGATCTGGAGCCGGGTGAGGAGTGGCATCGGGAGGTTGGCGGGTAGGAAAGCAAAGGAGAGGTCAGGGT
>gene=chr10_75504003-75504250; species=panTro
ATAATGGGAAGATGAAAGAGGCGCATGCGCGGCATCCGGGTCCCCGAAATGCAGACGTGGCAGAAGGAGTGGCCCGGCCCTAAAGCGTGGAGGAGGAACTTCCGGGGGTGACGGGACGGCCCCCTCGGAACCGGAAGTTGAGCCTGGTAGCCTTGACGTTAGGAACGAAGTCGAACCTGGATCTGGAGCCGGGTGAGGAGTGGCATCGCGAGGTTGGTGGGGAGGAATGCTGAGGAGAGGCCAGGGT
>gene=chr10_75504003-75504250; species=papHam
ATGATAGGAAGATGAAAGTGGCGCATGCGC--------GGTTCCCGAAATGCAGACGTGGCAGAAGGAGTGGCCCGGCCCTAAAGCGTGGAGGAGGAACTTCCGGGGGTGACGCGACGACCCCCTCGGAACCGGAAGTGAAGCCTGGGAGCCTTGACGTTAGGAACGAAGTCTAACCTGGATCTGGAGCCGGGTGAGGAGTGGCATCGGGAGGTTGGTGGGTAGGAAAGCGAAGGAGAGGTCAGGGT
>gene=chr10_75504003-75504250; species=ponAbe
ATGATGGGAAGATGAAAGAAGCGCATGCGCCGCATCCGGGTCCCCGAAATGCAGACGTGGCAGAAGGAGTGGCCCGGCCCTAAAGCGTGGAGGAGGAACTTCCGGGGGTGACGCGACGGCCCCCTCGGAACCGGAAGTGGAGCCTGGGAGCCTTGACGTTAGGAACGAAGTCTAACCTGGATCTGGAGCCGGGTAAGGAGTGGCATCGGGAGGTTGGCGGGTAGGAAAGCAAAGGAGAGGTCAGGGT
>gene=chr10_75504003-75504250; species=rheMac
ATGATAGGAAGATGAAAGTGGCGCATGCGC--------GGTTCCCGAAATGCAGACGTGGCAGAAGGAGTGGCCCGGCCCTAAAGCGTGGAGGAGGAACTTCCGGGGGTGAAGCGACGACCCCCTCGGAACCGGAAGTGAAGCCTGGGAGCCTTGACGTTAGGAACGAAGTCTAACCTGGATCTGGAGCCGGGTGAGGAGTGGCATCGGGAGGTTGGTGGGTAGGAAAGCGAAGGAGAGGTCAGGGT
>gene=chr10_75545243-75545437; species=hg19
AATAAAAATGTCCCCTACATCCGCCCGTACCCGATCCGGATCCCGAGCGCGCGAGGGCGGAAGTGGTGGTGGCCCGCGCGGCCGGAAGTCCAGATCAGCTGATGGGGGAGGCGGCTCCGCAGCCGCCTAGAGGCCCCAGCCGCCGAGCGCTTCGTCCCGGCCCTAAGTCTCGGAGACTGGCCAAGATCACCGCT
>gene=chr10_75545243-75545437; species=bosTau
---AAACGGCTCCCTTCTGTCCGCGCGCACCGGGTCGTGTTCCTGGGCGCGTGAGGGCGGAAGTGGTGGTGGCCGGCGCGGCCGGAAGTTCAGATCAGCTGATGGGGGAGGCGGCGCCGCAGCCTCTAAGAGGCCCCGGCTGCCGAGCGCTTCGTCCGGGCCCTGAGTCTCCGAGTCTGGCTGCGATCCCTGTT
>gene=chr10_75545243-75545437; species=calJac
AATAAACATGTCCTCTACATCCGCCCATACCCGATCCGGATCCCGAGCGCGCGAGGGCGGAAGTGGTGGCGGCCCGCGCGGCCGGAAGTCCAGATCAGCTGATGGGGGAGGCGGCTCCGCAGCCGCCTAGAGGCCCCAGCCACCGAGCGCTTCGTCCCAGCCGTAAGTCTCGGAGACTGGCCAAGATCACCGCT
>gene=chr10_75545243-75545437; species=canFam
GACAGACAGGTCCTCTACATCTGCCGGTCCCGGGTCCGGTTCCCAAGCGCGCGAGGGCGGAAGTGGTGGTGGCCGGCGCGGCCGGAAGTTCAGATCAGCTGATGGGGGAGGCGGCGCCGCAGCCGCCGAGAGGCCCCGGCTGCCGAGCGCTTCGTCCGGGCCCGGAGTCTCGGGTACTGGCCACGATCCCTGTT
>gene=chr10_75545243-75545437; species=equCab
AACAAACAGATCCCCTACATCCGCCCGTACCCGGTCGGGTTGCGGAGCACGCGAGGGCGGAAGTGGTGGTGGCCGGCGCGGCCGGAAGTTCAGATCAGCTGATGGGGGAGGCGGCGCCGCAGCCCAGGAGAGGCCCCGGCTGCCGAGCGCTTCGTCCGGGCCCTGAGTCTCCGAGACTGGCCACGATCCCTGTT
>gene=chr10_75545243-75545437; species=gorGor
AATAAAAGTGTCCCCTACATCTGCCCGTACCCGATCCGGATCCCGAGCGCGCGAGGGCGGAAGTGGTGGTGGCCCGCGCGGCCGGAAGTCCAGATCAGCTGATGGGGGAGGCGGCTCCGCAGCCGCCTAGAGGCCCCAGCCGCCGAGCGCTTCGTCCCGGCCCTAAGTCTCGGAGGCTGGCCAAGATCACCGCT
>gene=chr10_75545243-75545437; species=panTro
AATAAAAGTGTCCCCTACATTCGCCCGTACCCGATCCGGATCCCGAGCGCGCGAGGGCGGAAGTGGTGGTGGCCCGCGCGGCCGGAAGTCCAGATCAGCTGATGGGGGAGGCGGCTCCGCAGCCGCCTAGAGGCCCTAGCCGCCGAGCGCTTCGTCCCGGACCTAAGTCTCGGAGACTGGCCAAGATCACCGCT
>gene=chr10_75545243-75545437; species=papHam
AATAAACGTGTCCCTTACATCCGCCCGTACCCGATCCGGATCCCGAGCGCGCGAGGGCGGAAGTGGTGGCGGCCCGCGCGGCCGGAAGTCCAGATCAGCTGATGGGGGAGGCGGCTCCGCAGCCGCCTAGAGGCCCCAGCCGCCGAGCGCTTCGTCCCGGCCTTAAGTCTCGGAGACTGGCCAGGATCACCGCT
>gene=chr10_75545243-75545437; species=ponAbe
AATAAACGTGTCCCCTACATCCGCCCGTACCCGATCCGGATCCCGAGCGCGCGAGGGCGGAAGTGGTGGTGGCCCGCGCGGCCGGAAGTCCAGATCAGCTGATGGGGGAGGCGGCTCCGCAGCCGCCTAGAGGCCCCAGCCGCTGAGCGCTTCGTCCCGGCCTTAAGTCTCGGAGACTGGCCAAGATCACCGCT
>gene=chr10_75545243-75545437; species=rheMac
AATAAACGTGTCCCTTACATCCGCCCGTACCCGATCCGGATCCCGAGCGCGCGAGGGCGGAAGTGGTGGCGGCCCGCGCGGCCGGAAGTCCAGATCAGCTGATGGGGGAGGCGGCTCCGCAGCCGCCTAGAGGCCCCGGCCGCCGAGCGCTTCGTCCCGGCCTTAAGTCTCGGAGACTGGCCAAGATCACCGCT
>gene=chr10_89264505-89264716; species=hg19
GCCGGGACGCAAGACCCACCGCCAGAGGTTGGTACCTCCTAGAGAACAGCGAAGCGCATCCCGAGGGCCGCCGGCCGGAAGCGCCCTCCAGACCCGCCCCCTGCCCTCCGGAGCCGGAAGCTGGGCATCTGCAGCTGGCTCGGCGCACTCCACTGACCGTCCCGACGATGCTACGCGCGCCCGGCTGCCTCCTCCGGACCTCCGTAGCGCC
>gene=chr10_89264505-89264716; species=bosTau
GCCTGTCCTCTCGGTGCTCTGCCAGCCACGGTTACCCGTTCAGAGCCGTCTGGG---AATCCCGGGGGCACCGGCCGGAAGCGCCCTTCAGGCCCGCCCCCTGCCCACCGGAGCCGGAAGTCGGCGACCC--AGCCGGTACGTCACCCTCCGCGGGTCGCGCGCACCATGCCCCGCGGCCCGTGCAGCCTCGTCAGGGTCTCCGCAACGCC
>gene=chr10_89264505-89264716; species=calJac
TCCCAGACGCAAGACACGACGCCAGCCACCCGGACCTCTTCGAGGGCAGCGAGGCGCAACCCGAAGGCCACGGGCCGGAAgcgccccccgggcccgcccccTGCTCTCCGGAGCCGGAAGCTGAGCATCCGCAGCCGGCGCAGCTCCCTCCACTCACCGCCCTGATCATGCTCCGCGCGCCCCGCTGCCTCCTCCGGATCTCGGTAGCGCC
>gene=chr10_89264505-89264716; species=canFam
-------------------------------------------------------------------------------------------------------------------------------------------------------------------------------------------------------------------
>gene=chr10_89264505-89264716; species=equCab
TCTGGCACCCGCAACCCTCT-CCAGCCGCTCCCGCCTTCTCTCAGCAGGCCGCG-GTAAATCCCGGAGCACAGGCCGGAAGCGC--CTCGGCCCCGCCTCCTGCCCTCCGGGGCCGGAAGTT--CTAGCT-TCGTCGGTACGTCGCCCTCCGCGGGCCGCGCGCATGATGCTCCGCGACCCCCGCCGCCTTCTCAGGGTGTCTGTGGCCCC
>gene=chr10_89264505-89264716; species=gorGor
GCCGGGACGCAAGACCCACCGCCAAGGGTTGGTACCTCCTAGAGAACAGCGAAGCGCATCCCGAGGGCCGCCGGCCGGAAGCGCCCTCCAGACCCGCCCCCTGCCCTCCGGAGCCGGAAGCTGGGCATCGGCAGCCGGCTCGGCGCACTCCACTGACCGCCCCGACGATGCTCCGCGCGCCCGGCTGCCTCCTCCGGACCTCCGTAGCGCC
>gene=chr10_89264505-89264716; species=panTro
GCCGGGACGCAAGACCCACCGCCAGGGGTTGGTACCTCCTAGAGAACAGCGAAGCGCATCCCGAGGGCCGCCGGCCGGAAGCGCCCTCCAGACCCGCCCCCTGCCCTCCGGAGCCGGAAGCTGGGCATCTGCAGCCGGCTCGGCGCACTCCACTGACCGTCCCGACGATGCGCCGTGCGCCCGGCTGCCTCCTCCGGACCTCCGTAGCGCC
>gene=chr10_89264505-89264716; species=papHam
GCCGGGACGCAGGACCCACAGCCAGCTGCCGGTACCTCCTCGACGACAGCGAAGCGCATCCCAACGGCCGTCGGCCGGAAGCGCCCTCCAGACCCGCCCCCTGCCCTCCGGAGCCGGAAGCCTGGCAGCGGCAGCCGGCTCGGCGCCCTCCACTGTCTGCGCCGACAATGATCCGCGCGCCCGGCTGCTTCCTCAGGATCTCCGTAGCGCC
>gene=chr10_89264505-89264716; species=ponAbe
GTCGGGACGCAGGACCCACCGCCAGGGGCTAGTACCTCCTCGAGGACAGCTAAGCGCATCCCGAGGGCCGCCGGCCGGAAGCGCCCTCCAGACCCGCCCCCTGCCCTCCGGAGCCGGAAGCTGGGCATCGGCAGCCGGCTCGGCGCCCTCCACTGACCGCCCCGACAATGCTCCGCGCGTCCGGCTGCCTCCTCCGGACCTCCGTAGCGCC
>gene=chr10_89264505-89264716; species=rheMac
GCCGGGACGCAGGACCCACCGCCAGCTGCCGGTACCTCCTCGACGACAGCGAAGCGCATCCCGACGGCCGTCGGCCGGAAGCGCCCTCCAGACCCGCCCCCTGCCCTCCGGAGCCGGAAGCTTGGCAGCGGCAGCCGGCTCGGCGCCCTCCACGGTCTGCGCCGACAATGATCCGCGCGCCCCGCTGCTTCCTCAGGACCTCCGTAGCGCC
>gene=chr10_95462273-95462541; species=hg19
ccaccaccgccgccgccgccgccgccgccgccCGCAACCCGCCTCTCCCTACGGGTCCCGACTGGGCACCACTTCCGGTCCGACACGGCCACGTGTTACATCTAAATGGCACCGTCCCCCGAGTGCGCCGACCTTGTGCTACAGCCAGAACAGCTCCGGGAAACAAGGGCAGCGGGAGAAACGGCCCGGAAAGGGACGAAGAGGCTTCCAGCTTTCGCCAAGTCGCGGCTCCCAGTTTTTCCCTGGGCCTCCTTCCTTTCCCCTCTAG
>gene=chr10_95462273-95462541; species=bosTau
TAGCCACCACAGTTAGCGCCACCACCACCA-CCGCTCCCCGCCTCTCCCTACGGGTCCCGACTGGTCACTGCTTCCGGCTCGGCTAGGCTGCGTGTTTCACTTAAATGACACCGTACCC-G-GCGCGCAGACCTTGTGCTACAGCTAGAACAGCCCCGGGAAACAAAGGGACTGGAAGAACAGGGCCGGGAGGGAAGGCAGAGGCTTCCGGCTTCCCCGAAGTGGCAGAAATCGTTTTTTTCCTGGGCTTCCTTTCATTTTCCTCTCG
>gene=chr10_95462273-95462541; species=calJac
TCG---------------CCGCCGCAGTCGCCTGCTACCCGCCTCTCCCTACGGGTCCCGACTGGGCACCACTTCCGGTCCGACACGGCCACGTGTTACATCTAAATGGCACCGTCCCGCGAGTGCGCCGATCTTGTGCTACAGACAGAATAGCTCCGGGAAACAAGGGGAGCGGGAGAAAAGGCCCGGAACGGGACGCAGAGGCTTCCAGCTTTCGCCATGTCGCGGCTCCCACTTTTT-CCTGAGCCTTCATCCTTTCCCATCTAG
>gene=chr10_95462273-95462541; species=canFam
cgACA------------GTCGCCGCCGCCGCCGGCTCCCCGTCTCTTTCTACGGGTCCCGACTGGGCGCCGCTTCCGGCCCGACTCGGCCGCGTGTCACATTCACAGGACTCCGTCTTGGG-GCGCGGCGACCTTGTGCTACAGTCAGAACAGCCCCGGGAAACGGAGGCGGC-GGAGAACGGGGTCTGGAGCTGAGCCAAGGCTTCCCTGCTTCT---CAGTCGAAGCCCCTGATTTCT--CTGGGCCTCTCTTCCT-------TAG
>gene=chr10_95462273-95462541; species=equCab
--------------------gccgccgccgccCGCTCCCCGCCTCAACGTACGGATCCCGGCTGGGCGCCACTTCCGGTCCGGCTCGGCTGCGCGTCACGATTAAATGACACCGTCCCCGG-GCGCGCCGACCTTGTGCTACAGACAGAAGAGCCCCGGGAAACAAAGGCAGCGGGAGAAAAGGGCCGGAAGGGGAGGCTGAGGCTTTTTGCTTTCTCAAACTCTCCTTCCTCAGTTTTT--CTGGGCCCTCTTTCCCTCCCCTTTCG
>gene=chr10_95462273-95462541; species=gorGor
cca---ccgccgccgccgccgccgccgccgccCGCAACCCGCCTCTCCCTACGGGTCCCGACTGGGACTCACTTCCGGTCCGACACGGCCACGTGTTACATCGAAATG---------CCCGAGTGCGCCGATCTTGTGCTACAGCCAGAACAGCTCCGGGAAACAAGGGCAGCGGGAGAAACGGCCCGGAAAGGGACGAAGAGGCTTCCAGCTTTCGCCAAGTCGCGGCTCCCAGTTTTTCCCTGGGCCTCCTTCCTTTCCCCTCTAG
>gene=chr10_95462273-95462541; species=panTro
cca------ccgccgccgccgccgccgccgccCGCAACCCGCCTCTCCCTACGGGTCCCGACTGGGCACCACTTCCGGTCCGACACGGCCACGTGTTACATCTAAATGGCACCGTCCCCCGAGTGCGCCGATCTTGTGCTACAGCCAGAACAGCTCCGGGAAACAAGGGCAGCGGGAGAAACGGCCCGGAAAGGGACGAAGAGGCTTCCAGCTTTCGCCAAGTCGCGGCTCCCAGTTTTTCCCTGGGTCTCCTTCCTTTCCCCTCTAG
>gene=chr10_95462273-95462541; species=papHam
CCG---------------CCGCCGCCGTCGCCCGCTACCCGCCTCTCCCTACGGGTCCCGACTGGGCACCACTTCCGGTCCTACACGACCACGTGTTACATCTAAATGGCACCGTCGCCCGAGTGCGCCGATCTTGTGCTACAGCCAGAACAGCTCCGGGAAACAAGGGCAGCGGGAGAAACGGCCCGG-AAGGGACGAAGAAGCTCTCGGCTTTCGCCAAGTCGCGGCTCCCAGTTTTTCCCTGGACCGCCTTCCTTTCCCCTCTAG
>gene=chr10_95462273-95462541; species=ponAbe
cca---ccaccgccgccgccgccgccgtcgccCGCAACCCGCCTCTCCCTACGGGTCGCGACTGGGCACCACTTCCGGTCCGACACGGCCACGTGTTACATCTAAATGGCACCGTCCCCCGAGTGCGCCGATCTTGTGCTACAGCCAGAACAGCTCCGGGAAACAAGGGCAGGGGGAGAAACGGCCCGGAAAGGGACGAAGAGGCTTCCAGCTTTTGCCAAGTCGCGGCTCCCAGTTTTTCCCTGGGCCTCCTTCCTTTCCCCTCTAG
>gene=chr10_95462273-95462541; species=rheMac
CCG---------------CCGCCGCCGTCCCCCGCTACCCGCCTCTCCCTACGGGTCCCGACTGGGCACTACTTCCGGTCCTACACGACCATGTGTTACATCTAAATGGCACCGTCGCCCGAGTGCGCCGATCTTGTGCTACAGCCAGAACAGCTCCGGGAAACAAGGGCAGCGGGAGAAACGGCCCGG-AAGGGACGAAGAAGCTCTCAGCTTTCGCCAAGTCGCGGCTCCCAGTTTTTCCCTGGACCGCCTTCCTTTCCCCTCTAG
>gene=chr10_96122615-96122869; species=hg19
CCGGCCAGACAAGTTCACCAGAAGCAGGGTTACTACAGAAATCCCGGGGAATGACACACGTGCCGAAGTCCCTACACTACCAGAGCCGGAAACGGCCTTCAGTCCCTCCCAATCCTCCGCCGCCGGAAGTGAGGGCGGGACTTCCGTAGACAGGTTCGGGCTCGCGCCCTCTCGCGGTGACTGTCTCGCGGCCCTGGACCGGTTGCCCCCCGGCGTGCGCGCGCGGACTGGCACGAGGGAAGCCCCGAGGGCGT
>gene=chr10_96122615-96122869; species=bosTau
CCGGCTAGACAAATTCGCCAGTGACAGTGGTAATCCAGGAATCCCGAACCGCAACACACGTGCGAAATCAGCAACACTGAGCCAGCCGGAAACTGCCACTAGCCCCTCCCCATCCTCCACCACCGGAAATGGGGGCGGGATTTCCGTAGACAGGGGCTGTCGTGCGCCCTCTCGCGG--------------CTGTGGGCCGACGGCGCCCCGGAGTGCACGCTCAGCGGCGCAT-------------GCACTGT
>gene=chr10_96122615-96122869; species=calJac
CCAGCCAGACAAGTTCACCAGAGGCAGGTTTAATACCGAAATCCCGTGGAATGACACACGCGCCGAAGCCACTGCACTTCCCGAGCCGGAAGTGACCTTCAGCCCCACCCAATCCTCCGCCGCCGGAAGTGAGGGCGGGACTTCCGTAGGGAGGTTCGGGCTCGCGCCCTCTCGCGGTGA-AGTCTCGCGGCCCCGGGCCGGTTGCGCCTCGGCGTGCGCTCGCCGACTGGCACACGCAAAGTACAGAGGCCGT
>gene=chr10_96122615-96122869; species=canFam
CCGACGCTACGGCAAGACCAGGAATAGAGGTAACGCAGGAATCCGGAGGGGCAACACACGCGCCCAAGGTACCACACCGCGCAAGGCGGAAGCCCCCGCTGGCTCCTCCCCATCCTCCGCCGCCGGAAGTGGGGGCGGGACTTCCGCACAAGGGCCTGGCCGCGCGCCCTCTTGCGGCG--------------CGGGGCAGATGGCTCCCTGGCGCTCGAGAGCGGAGACGCGT----------------CGGC
>gene=chr10_96122615-96122869; species=equCab
CTAGCCCCAAAAGTTCACCAGGTACAGGAGTAATCCAGGAATCCCGACAAATGACACACGTGCCGAACCCACGACACGGCGCAAGCCGGAAGCTGCAGCTAGCCCCTCCCCATCCTCCGCCGCCGGAAATGGGGGCGGGACTTCCGCATACAGGCCCCGGCGCGCGCCCTCTCGCGGTGACGGTCTCGCGGTCCTGGGCCGACCGGGACCCGGCGTGCGCGCGCCGGCACGCAT-------------AAACGGC
>gene=chr10_96122615-96122869; species=gorGor
CCGGCCAGACAAGTTCACCAGAAGCAGGGTTACTACACAAATCCCGGGGAATGACACACGTGCCGAAGCCCCTACACTACCAGAGCCGGAAGCGGCCTTCAGTCCCTCCCAATCCTCCGCCGCCGGAAGTGAGGGCGGGACTTCCGTAGACAGGTTCGGGCTCGCGCCCTCTCGCGGTGACTGTCTCGCGGCCCTGGGCCGGTTGCGCCCCGGCGTGCGCGCGCGGACTGGCACGAGGGAAGCCCCGAGGGCGT
>gene=chr10_96122615-96122869; species=panTro
CCGGCCAGACAAGTTCACCAGAAGCAGGGTTACTACAGAAATCCCGGGGAATGACACACGTGCCGAAGCCCCTACACTACCAGAGCCGGAAGCGGCCTTCAGTCCCTCCCAATCCTCCGCCGCCGGAAGTGAGGGCGGGATTTCCGTAGACAGGTTCGGGCTCGCGCCCTCTCGCGGGGACTGTCTCGCGGTTCTGGGCCGG-TGCGCCCCGGCGTGCGCGCGCGGACTGGCACGAGGGAAGCCCCGAGGGCGT
>gene=chr10_96122615-96122869; species=papHam
CCGGCCACACAAGTTCACCAGAAGCAGGGTTAATACAGAAAT-CCGAGAAATGACACACGTGCCGATGGCCCCGCACTTCCCAAGCCGGAAGCGACCTTCAGTCCCTCCCAATCCTCCGCCGCCGGAAGTGAGGGCGGGACTTCCGTAGGCAGGTTCGGGCTCGCGCCCTCTCGCGGTGATGGTCTTGCGGCTTTGGGCGGGTTGCGCCCCGGCGTGCGCGCGCAGACTGGAACGAGTGAAGGCCCTAGGTCGT
>gene=chr10_96122615-96122869; species=ponAbe
CCGGCCAGACAAGCTTACCAGAAGCAGGGTTAATACAGAAATCCCGGGGAATAACACACGTGCCGAAGCCCCTACACTACCAGAGCCGGAAGCGGCCTTCAGTCGCTCCCAATCCTCCGCCGCCGGAAGTGAGGGCGGGACTTCCGTAGACAGGTTCGGGCTCGCGCCGTCTCGCGGTGACTGTCTCGCGGCCCTGGGCTGGTTGCGACCCGGCGTGCGCGCGCGGACTGGCAGGAGCGAAACCCCAAGGGCGT
>gene=chr10_96122615-96122869; species=rheMac
CCGGCCACACAAGTTCACCAGAAGCAGGGTTAATACAGAAAT-CCGAGAAATGACACACGTGCCGATGGCCCCGCACTTCCCAAGCCGGAAGCGAGCTTCAGTCCCTCCCAATCCTCCGCCGCCGGAAGTGAGGGCGGGACTTCCGTAGGCAGGTTCGGGCTCGCGCCCTCTCGCGGTGATGGTCTTGCGGCTTTGGGCGGGTTGCGCCCCGGCGTGCGCGCGCAGACTGGAACGAGTGAAGGCTCTAGGTCGT
>gene=chr10_98346238-98346427; species=hg19
TGCGGCGCCACTGAGGCCCAGACCGGGGGAAGGAGACCCTGTCACTCGGGAGCGGAGCCCTGTCCCGGGAGCGCACGGAAATGCCTCCTCCACGCTCCCAAGGTTCCTGCTCCGCCAGGCCCAACCGGAAGGAGTCCTCGGGCCGCAGTGGGGCACCACCGGGCCGCCGGGCACTCCAGGCTGCGTGGG
>gene=chr10_98346238-98346427; species=bosTau
TTCGGCGCCA-TTAGGTCCGGGTT-GGGAAATGAGGCCCAGGCACTCGAGAGTGGAGTCCTGTCCCGGGAACACACGGAAATGCCTCCTCCCCGCTCCCGGGGTTCCTGCTCCGCCAGGCCCAACCGGAA----------GGCGGCCgcggggctcggccgggcagccgggccgtccaggccgcgccag
>gene=chr10_98346238-98346427; species=calJac
---------------------------------------------------------------------------------------------------------------------------------------------------------------------------------------------
>gene=chr10_98346238-98346427; species=canFam
cgcggcgccATTTCGGCGCGGGTC-GGGCCGGGAGGCCCAGGCGCTCGGGAGCGGCGTCCGGCCCGGGCAGCGCACACAGACGCCTCCTCCCAGCTCCCGGGGTTCCTGCTCCGCCAGGCCCAACCGGAAGGCGCTCTC-GGCGGCCGCGGGGAC--------CC---------TGcaggccgcgccga
>gene=chr10_98346238-98346427; species=equCab
TGCGGAGCCCTATAGGTGCGAGCG-GGGGAAGGAGGCCCAGGCTCTCGGGAGCGGAGTCCCGTCCCGGGAGCGCACGGAAATGCCTCCTCCCAGCTCCCGGGTTTTCGGCTCCGCCAGGCCCAACCGGAAGGCGCCCTCGGGCGGCCGCGGGGCTTCCCCGGGCC---------TCCAGGCCGCGCCGG
>gene=chr10_98346238-98346427; species=gorGor
TGCGGCGCCACTGAGGCCCAGGCCGGGGGAAGGAGGCCCTGTCACTCGGGAGCGGAGCCCTGTCCCAGGAGCGCACGGAAATGCCTCCTCCACGCTCCCAAGGTTCCTGCTCCGCCAGGCCCAACCGGAAGGAGTCCTCGGGCCGCAGCGGGGCACCACCGGGCCGCCGGGCCCTCCAGGCTGCGTGGG
>gene=chr10_98346238-98346427; species=panTro
TGCGGCGCCACTGAGGCCCAGGCCGGGGGAAGGAGGCTCTGTCACTCGGGAGCGGAGCTCTGTCCCGGGAGCGCACGGAAATGTCTCCTCCACGCTCCCAAGGTTCCTGCTCCGCCAGGCCCAACCGGAAGGAGTCCTCGGGCCACAGCGGGGCACTACCGGGCCGCCGGGCCCTCCAGGCTGCGTGGG
>gene=chr10_98346238-98346427; species=papHam
TGCGGCGCCACTGAGGCGCAGGCCGGGTGAAGGAAGCTCTGGCACTCGGGAACGGAGCCCTGTCCCAGGAGCGCACGGAAATGCCTGCTCCACGCTCCCAAGGTTCCTGCTCCGCCAGGCCCAACCGGAAGGAGTCCTCGGGACGCCGCGGGGATTCACCGGACCGCCGGGCCTTCCAGGCTGCGTGGG
>gene=chr10_98346238-98346427; species=ponAbe
TGCGGCGCCACTGAGGCCCAGGCCGGGGGAAGGAGGCCCTGGCACTCGGGAGCGGAGCCCTGTCCCGGGAGCGCACGGAAATG---CCTCCACGCTCCCAAGGTTCCTGCTCCGCCAGGCCCAACCGGAAGGAGTCCTCGGGCCGCAGCGGGGCTCCACCGGGCCGCCGGGCCCTCCGGGCTGCGTGGG
>gene=chr10_98346238-98346427; species=rheMac
TGCGGCGCCACTGAGGCGCAGGCCGGGTGAAGGAACCCCTGGCACTCGGGAACTGAGCCCTGTCCCAGGAGCGCACAGAAATGCCTGCTCCACGCTCCCAAGGTTCCTGCTCCGCCAGGCCCAACCGGAAGGAGTCCTCGAGACGCCGCGGGGATTCACCGGACCGCCGGGCCTTCCAGGCTGCGTGGG
>gene=chr10_99161021-99161189; species=hg19
TGACCGGCTTCCAGGGACGTAGAAACACGCTCAGAACCCACGTGGATACCCTGTAGCCTTCACTTCCTCTTCTTCTGGCGTCACTTCCGGATTCGTGTGCATTACTATGGTAAAACAGTCAACATCCGGTTTTACACCTCCTCCTGGCTTCGGATGGGGAGGAGCTCC
>gene=chr10_99161021-99161189; species=bosTau
GGATTGGGTTCGGGGAACT--AAAATACACGCAGGACCCACGTGGGTTCGCAG-CCGCTCCACTTCCTCTTCCTCTGACGTAACTTCCTTATTCGCGTCCGTTTCCATGGCAAAAGAATCAACATCCGGTTTCACGTAGTCTCCAGGCTCCACACTAGGAGAGGCTGG
>gene=chr10_99161021-99161189; species=calJac
GGACCAGTTCCCAGGTACTTAGAAACACGCTCAGAACCCACGTGGATACCCTGTACCCTTCACTTCCTCTTCTTCTGGCGTCACTTCCGGATTCGTGCCTATTACTATGGTAAAGCAATCAACATCCGGTTTTACGcctcctcctGGTTTTGGATTTGGGGGAGCTCC
>gene=chr10_99161021-99161189; species=canFam
GCACCAGCCACCGGAACC-TGGGAACACGCGCAGAACCCACGTGGACCCGC-GACGGCTTCACTTCCTCTTTCTCTGACGTAACTTCCGGATTCGCGTCTGTTTCTATGGCAAAACAGTCAACATCCGGTTTTGCGTTTCCTCTAGGCTCCGGATCTTGAGCGCTTC-
>gene=chr10_99161021-99161189; species=equCab
TGACTGGCTCCCCGGACG-CAGAGACAGGCGCAGAACCCACGTGGACCCGTAGCCCGCTTCACTTCCTCTTCCTCTGGCGTCACTTCCGGATTCGAGTCGGTTACTATGGGAAACCAGGCACCATCCGGTTTTACGGGCCCTCCAGGCCCGGGATCCGGAGCGGCTC-
>gene=chr10_99161021-99161189; species=gorGor
------------------------------------------------------------------------------------------------------------------------------------------------------------------------
>gene=chr10_99161021-99161189; species=panTro
TGACCGGCTTCCAGGGACGTAGAAACACGCTCAGAACCCACGTGGATACCCTGTAGCCTTCACTTCCTCTTCTTCTGGCGTCACTTCCGGATTCGTGTGCATTACTATGGTAAAACAGTCAACATCCAGTTTTACA---CCTCCTGGCTTCGGATGGGGAGGAGCTCC
>gene=chr10_99161021-99161189; species=papHam
CGACCGGCTTCCAGGAACGTGGAAACACGCTCAGAACCCACGTGGATACCCTGCAGTCTTCACGTCCTCTTCTTCTGGCGTCACTTCCGGATTCGTGTGCATTACTATGGTAAAACAGTCAACATCCGGTTTTACGCCCCTTCCTGGCTTCGAATGGGGAGAAGCTCC
>gene=chr10_99161021-99161189; species=ponAbe
TGACCGGCTTCCAGGGACGTAGAAACACGCTCAGAACCCACGTGGATACCCTGTAGCCTTCACTTCCTCTTCTTCTGGCGTCACTTCCGGATTCGTGTGCATTACTATGGTAAAACAGTCAACATCCGGTTTTACACCTCCTCCTGGCTTCGGATGGGGAGGAGCTCC
>gene=chr10_99161021-99161189; species=rheMac
CGACCGGCTTCCAGGAACGTGGAAACGCGCTCAGAACCCACGTGGATACCCTGTAGTCTTCACGTCCTCTTCTTCCGGCGTCACTTCCGGATTCGTGTACATTACTATGGTAAAACAGTCAACATCCGGTTTTACGCCCCTTCCTGGCTTCGAATGGGGAGGAGCTCC
>gene=chr10_101989308-101989470; species=hg19
CCTCAGGTTCCACAGTTGTTCCAAGGCCGGTTCCGGGCCGCCGATGCTCGCGCGTCTTTGTTCTCGCGAGAATGAATGCGTCACTTCCGGTAACCGCTGCGAGAAGGCCCTTCCCTAAGTTCTCCCAGGGCGCTGCCAGAGCCCTGCCGGCTAAGGGATGGG
>gene=chr10_101989308-101989470; species=bosTau
CCTGAGGCTCCGCCACTGTTTCGAGGCCGGTTCCGGGCCGCAGAGGCTCGCGCGTCTTTCTTCTCGCGAGA-AGCAAGCGTCATTTCCGGTAACTGCGGCACGAAAAGCCCGCCCC----------------------GAGCCCCGCCGGCGAAACGGTA--
>gene=chr10_101989308-101989470; species=calJac
CCTCAGATTTCGCCGTTGTTCCAAGACCGGTTCCGGGCCGCCGAGGCTCGCGCGTCTTTCTTCTCGCGATAGTAAATGCGTCACTTCCGGTAACTGCTGCGAGAAGCCCCCGCCCTAAGTTCTCCCAGGGCGCTACGGGACCCCTGCCGACGAAGGGGTGGG
>gene=chr10_101989308-101989470; species=canFam
CCTGAAGTTCAGCCACTCTTCCCAGGCCGGTTCCGGGCCGCCGAGACTCGCGCGTCTTTCTTCTCGCGAGA-TGTGTGCGTCACTTCCGGTAACCGCCACAGGAAAGCCCTTCCCTAGCTGCTCCCGGGGGCACACAGGAACCTGGCCAGAGAAAGGGTCGG
>gene=chr10_101989308-101989470; species=equCab
TATTTTGGTCAAGAAGCGTTCT--GGTCGCATCCGCGGTACGGCGGCTCGCGAATCTTAATG-TCGCGAGA-GATTGGAGT-ACTTCTGGCAACTGCCGCCGGAAAGCTCCTCACCGAGTCTCTGTGGCCTCGCAGAGGAAC--AGCCGGTGAAAGGATAGG
>gene=chr10_101989308-101989470; species=gorGor
CCTCAGGCTCCACAGTTGTTCCAAGGCCGGTTCCGGGCCGCCGATGCTCGCGCGTCTTTGTTCTCGCGAGAATGAATGCGTCACTTCCGGTAACCGCTGCGAGAAGGCCCTTCCCTAAGTTCTCCCAGGGCGCTGCCGGAGCCCTGCCGGCTAAGGGATGGG
>gene=chr10_101989308-101989470; species=panTro
CCTCAGGCTCCACAGTTGTTCCAAGGCCGGTTCCGGGCCGCCGATGCTCGCGCGTCTTTGTTCTCGCGAGAATGAATGCGTCACTTCCGGTAACCGCTGCGAGAAGGCCCTTCCCTAAGTTCTCCCAGGGCGCTGCCGGAGCCCTGCCGGCTAAGGGATGGG
>gene=chr10_101989308-101989470; species=papHam
CCTCAGGCTCCGCCGCTGTTCCAAGGCCGGTTCCGGGCCGCCGATGCTGGCGCGTCTTCCTTCTCGCGAGAATGAATGCGTCACTTCCGGTAACCGCTGCGAGAAGGCCCTTCCCTATGTTTTCCCAGGGCGCCGCGGGAGCCCTGCCGGCTAAGGGGTGGA
>gene=chr10_101989308-101989470; species=ponAbe
CCTCAGGCTCCACCGTTGTTCCAAGGCCGGTTCCGGGCCGCCGATGCTCGCGCGTCTTTGTTCTCGCGAGAATGAATGCGTCACTTCCGGTAACCGCTGCGAGAAGGCCCTTCCCTAAGTTCTCCCAGGGCGCTGCTGGAGCCCTGCCGGCTAAGGGATGGG
>gene=chr10_101989308-101989470; species=rheMac
CCTCAGGCTCCGCCGCTGTTCCAAGGCCGGTTCCGGGCCGCCGACGCTCGCGCGTCTTCCTTCTCGCGAGAATGAATGCGTCACTTCCGGTAACCGCTGCGAGAAGGCCCTTCCCTACGTTTTCCCAGGGCGCCGCCGGAGCCCTGCCGGCTAAGGGGTGGG
>gene=chr10_102747139-102747408; species=hg19
GACCCAGTCCGTTGTGGAGAACGCTGGCCAAGAAGCGGCTCGGAGTCCCGCGCGCCGTCATAGCTACAGCTTGGAGGCCGCGGAGCCTAAGCAGCGAGGAGAGGGGGGCGGGACTAAACCTCGAGGCTTCCGGTTCCGGGACGACCGCTCCCGGAGTTTTGCTTCCGAGGTCAAGGCGAGTAGCATGTGCGGGAGACTCACGTTGCCGGCGAAGTGGGAGAGAGAAAAGTGGTAACCTGGGGCTGGGGGCCGGCGCGGCGGAGCTCGGA
>gene=chr10_102747139-102747408; species=bosTau
GACCCAGCCCGTTGTGCAGGACACTCGTCAGGAAGCGGCTCGCGGTCCCGCGGGCAGTCATGGCCACAGCTCTCCAGTCGCCAAGCC--------GCG-GAGTGGAGGCGGGACGAACCAGAGG--CTTCCGCTTCCGGGACACTTGCAAGGGCAGTTTTGCTTCCGAAGTCACGGCTAATGG--CTCGCGTGTGACCCATGTTGCAGGCGACAGGGGTTAGACGAGAGTGGTGACCCGGGGCTGGGGTCAGGAGCGGCGGAGCTCCTA
>gene=chr10_102747139-102747408; species=calJac
GACCCAGTCCGTTGTGGAGAACACTGGCCAAGAAGCGGCTCGGAGTCCCGCGCGCAGTCATAGCTAGTGCTAAGAGGCAGCGGAGTCCAAGCGGCGAG----AGAGGGCGGGACTAAACGTCGAGACTTCCGGTGCCGGGACGACGACTCACGGAGTTGTGCTTCCGAGGTCAAGGCGAGTAGCGTGTGCCGGAGACTCACGCTGCTGGCGAAGTGGAAGAGACGAGAGTGGTCACCCGGGGCCGGGGGTCGCCACGGAGGAGCTCAGA
>gene=chr10_102747139-102747408; species=canFam
GGCCCAGCCCGTTGTAGAGGACACTGGCCAGGAAGCGGCTCGGGGTCCCGCGCGCCGTCATAGCCACGGCGCTCCGGCAGCCCAGTC--------GAG-AGGCGGGGGCGGGACAAAGCCCAAG--CTTCCGGTTCCGGGACACCCGC-GCGGCAGTTTTGCTTCCGCGGTCAC----CGCGGGAGGCGCGCGTGACCCACGTTGTGGGCTAGAGTGGCGAGAGGAGGGTAGTGAGACGCGGTCAAGGTTGCGAGCAGCATACGTTCTG
>gene=chr10_102747139-102747408; species=equCab
GACCCAGGCCGTTGTGAAGGATACTGGTCAGGAAGCGGCTCGAGGTCCCGCGTGCCGTCATGGCCACAGCTCCCAGGCAGCGGAGCA--------GAG-GGATGGGGGCGGGACTAACCAGAGG--CTTCCGGTTCCGGGACACTCGG-GCCGGAGTTTTGCTTCCGAGGTCACGGAGAACGGGTCGTGCGTGTGACCCACGTTGCGCGCGATAGCGCTGAGAGAAGAGTGGAGACGCGGGGCCAGGGTCGGGAGCAGCGGAGCTTCTT
>gene=chr10_102747139-102747408; species=gorGor
-----------------------------------------------------------------------------------------------------------------------------------------------------------------------------------------------------------------------------------------------------------------------------
>gene=chr10_102747139-102747408; species=panTro
GACCCAGTCCGTTGTGGAGAACGCTGGCCAAGAAGCGGCTCGGAGTCCCGCGCGCCGTCATAGCTACAGCTTGGAGGCCGCGGAGCCTAAGCAGCGAGGAGAGGGGGGCGGGACTAAACCTCGAGGCTTCCGGTTCCGGGACGACCGCTCCCGGAGTTTTGCTTCCGAGGTCAAGGCGAGTAGCATGTGCGGGAGACTCACGTTGCGGGCGAAGTGGGAGAGATAAAAGTGGTAACCTGGGGCTGGGGGCCGGCGCGGCGGAGCTCGGA
>gene=chr10_102747139-102747408; species=papHam
GACCCAGTCCGTTGTGCAGAACACTGGCCAAGAAGCGGCTCGGAGTCCCGCGCGCAGTCATAGCTACAGCTTGGAGGCCACGGAGCCTAAGCGGCGAGGTCGGGGGGGCCGGACTAAACCTCGAGACTTCCGCTTCCGGGACGACCGCTCCCTGAGTTTTGCTTCCGAGGTCAAGGCGAGCAGCGTGTGCTGGAGGCTCACGTTGCGGGATAAGTGGGAGAGACAAGAGTGGTAACCCGGGGTCGGGGACCGGCGCGGCGGAGCTCGGA
>gene=chr10_102747139-102747408; species=ponAbe
GACCCAGTCCGTTGTGGAGAACACTGGCCAA-AAGCGGCTCGCAGTCCCGCGCGCCGTCATAGCTACAGCTTG--AGCCGCGGAGCCT-AGCAGC-AAGAGAGGGGGGCGGGACTAAATCTTGATGCTT-CGGTTCC-GGACGACCGCT-CCGGAGTCTG--CTCCGAGGTCAA-GCGAGTA-CATGTGCGGGAGACTCA---------------------------------------------------------------------
>gene=chr10_102747139-102747408; species=rheMac
GACCCAGTCCGTTGTGCAGAACACTGGCCAAGAAGCGGCTCGGAGTCCCGCGCGCAGTCATAGCTACAGCTTGGAGGCCGCGGAGCCTAAGCGGC-GAGGGGGGTGGGCGGGACTAAACCTCGAGACTTCCGCTTCCGGGACGACCGCTCCCGGAGTTTTGCTTCCGAGGTCAAGGCGAGCAGCGTGTGCTGGAGACTCACGTTGCGGGCTAAGTGGGAGAGACAAGAGTGGTAACCCGGGGCCGGGGACCGGCGCGGCGGAGCTCGGA
>gene=chr10_103347906-103348145; species=hg19
GTCGACTACTGGCCAAGCTAGTCACCCGGGGGTGGGCAGGAATAGACCACTTACCAGCAGAGCCAATGAGAGCGGACGAAGGGGGGAAGGAGGGCAAATGGCCAGAATAGCTTCCGAGTCAGCCGGAAGTGACCCTCTGGAACGGTTGCCATGGCAGCGGCTGGGCGTGCTGCTTAGCAGGGGAAAGATGGCGGTGACGGGCTGGTTGGAGAGTCTGCGGACAGCCCAGAAGACTGCGC
>gene=chr10_103347906-103348145; species=bosTau
GTCAACTCCGGACCCGACGGGTCACCGGG-GATGGACAGGCATAAACTACTTACCAGAGCAGCCAATGAGAGCAGACGGA-GGGTGGGAACAGGCCAATGCCCAGAACATCTTCCGGGTCATCCGGAAGTGACCCTACGGAACGGTTGCCATGGCAGTGGCCAGGCACGCGGCTCGTTGGAGGGAAGATGGCGGTGACCGGCTGGCTGGAGAGTCTGCGGGCGGCAGAGAAGACGGCGC
>gene=chr10_103347906-103348145; species=calJac
TTAGACAACTGGCCAAGCTGATCATTCGCAGGTGGGCAGGAATAAATCACTTACCAGGAGAGCCAATGAGAGCGGACGAAGGGGGAAAAGCGAGCAAATGCCCAGAATAGCTTCCGAGTCAGCCGGAAGTGACCCTCTGGAACGGTTGCCATGGCAGCGGCCGGGCGCGCTGCTTGGCAGAGGAAAGATGGCGGTGACGGGATGGTTGGAGAGTCTGCGGACGGCCGAGAAGACTGCGC
>gene=chr10_103347906-103348145; species=canFam
-------TCGGACCCCGCGGCTCACCCGCAGCCG-GCCGGAGTAAACCACTTACCAGAGCAGCCAATGAGAGCGGACGAA--GGGGGGAGGGAGCAAATGCCCGGAACACCTTCCGGGTCGGCCGGAAGTGACCGTACGGAATGGTTGCCATGGCAGCGGCCGGTCGCGCGGCTGGCTGGAGGGAAGATGGCGGTAACCGGCTGGTTGGAGTGTCTGCGGACCGCCGAGAAGACGGCGC
>gene=chr10_103347906-103348145; species=equCab
TTCAACTTCAGGCCGGGTTGGTCACCTGATGGGG-CCAGGAAAAAACTACTTACCAAAGCAGCCAATGAGAGCAGGCGAA--GGGTGGGGTGGGCAAATGCCCAGAACACCTTCCGGGTCAGCCGGAAGTGACCCTACAGAACGGTTGCCATGGCAGCGTCCGGGCACGCGGCTGGGCGGAGGGAAGATGGCGGTGACAGGCTGGTTGGGGAGTCTGCGGGCTGCCGAGAAGACGGCGC
>gene=chr10_103347906-103348145; species=gorGor
GTCGACTACTGGCCAAGCTAGTCACCCGGGGGTGGGCAAGAATAGACCACTTACCAGCAGAGCCAATGAGAGCGGACGAAGGGGGGAAGGAGGGCAAATGGCCAGAATAGCTTCCGAGTCAGCCGGAAGTGACCCTCTGGAACGGTTGCCATGGCAGCGGCTGGGCGTGCTGCTTAGCAGGGGAAAGATGGCGGTGACGGGCTGGTTGGAGAGTCTGCGGACAGCCCAGAAGACTGCGC
>gene=chr10_103347906-103348145; species=panTro
GTCGACTACTGCCCAAGCTAGTCACCCGGGGGTGGGCAGGAATAGACCACTTACCAGCAGAGCCAATGAGAGCGGACGAAGGGGGGAAGGAGGGCAAATGGCCAGAATAGCTTCCGAGTCAGCCGGAAGTGACCCTCTGGAACGGTTGCCATGGCAGCGGCTGGGCGTGCTGCTTAGCAGGGGAAAGATGGCGGTGACGGGCTGGTTGGAGAGTCTGCGGACAGCCCAGAAGACTGCGC
>gene=chr10_103347906-103348145; species=papHam
GTCGACAACTGGCCAAGTTGGTCACCCGAGGGTGGGCAGGAGTAGGCCACTTACCAGGAGAGCCAATGAGAACGGACGAAGGGGGGAAGGAGGGCAAATGCCCAGAATAGCTTCCGAGTCAGCCGGAAGTGACCTTCTGGAACGGTTGCCATGGCAGCGGCCGGGCGGGCTGCATAGCAGAGGAAAGATGGCGGTGACGGGCTGGTTGGAGAGTCTGCGGACAGCCCAGAAGACTGCAC
>gene=chr10_103347906-103348145; species=ponAbe
GTCCACAACTGGCCAAACTAGTCACCCGGGGGTGGGCAGGAATAGACCACTTACCAGGAGAGCCAATGAGAGCGGACGAAGGGGGGAAGGCGGGCAAATGGCCAGAATAGCTTCCGAGTCAGCCGGAAGTGACCCTCTGGAACGGTTGCCATGGCAGCGGCTGGGCGTGCTGCTTAGCAGGGGAAAGATGGCGGTGACGGGCTGGATGGAGAGTCTGCGGACAGCCCAGAAGACTGCGC
>gene=chr10_103347906-103348145; species=rheMac
GTCGACAACAGGCCAAGTTGGTCACCCGAGGGTGGGCAGGAGTAGGCCACTTACCAGGAGAGCCAATGAGAACGGACGAAGGGGGGAAGGAGGGCAAATGCCCAGAATAGCTTCCGAGTCAGCCGGAAGTGACCTTCTGGAACGGTTGCCATGGCAGCGGCCGGGCGGGCTGCTTAGCACAGGAAAGATGGCGGTGACGGGCTGGTTGGAGAGTCTGCGGACAGCCCAGAAGACTGCAC
>gene=chr10_104180835-104181005; species=hg19
CTCCAAGGCCAAAGCGAGAAAATCTTACTGCGCACGCGCAATAGACAGCCGATGGAGCCACCGATGGAGCCGTCCGGAGGGGAGCAAGAGCCCGGAGCCGTCAGGTACCGAGCACCGGAGGGGCCGAGAGGGAAGAGGAACCTGAGGGAGGGGAGCCGAGCCGGGGCTGG
>gene=chr10_104180835-104181005; species=bosTau
CTCCAAGGCCACAGCGAGAAGACCTTACTGCGCACGCGCAGTAGGCAGCCGATGGAGCCACCGATGGACCCGTCCGGAGGGGAGCAAGAGCCCGGAGCCGTCAGGTACCTAGCACCGGAGGGGCCGAGAGGGAAGAAGGGCCTGGGGGAGTGGAGCTGAACCAGGGCCGG
>gene=chr10_104180835-104181005; species=calJac
CTCCAAGGCCAAAGCGAGGAAAGCGTACTGCGCACGCGCAATAGACAGCCGAAGGAGCCACCGATGGAGCCGTCCGGAGGGGAGCAAGAGCCCGGAGCCGTCAGGTACCGAGCACCGGAGGGACGAAGAGGAAAGAGGAACCTGAGAGAAGGGAGCCGAGCCGGGGCTGG
>gene=chr10_104180835-104181005; species=canFam
CTCCACGGCCAAAGCGAGAAGACCTTACTGCGCACGCGCAATAGGCAGCCGATGGAGCCACCGATGGAGCCGTCCGGAGGGGAGCAAGAGCCGGGAGCCGTCAGGTACCGAGCACCGGAGGGGCCGAAAGGGAAGAAGGACCTAGGGGAGGGGAGCTGAATTGGG-CCGT
>gene=chr10_104180835-104181005; species=equCab
CTCAAAGGCCAAAGCGAGAAGACCTTATTGCGCACGCGCAATAGACAGCCGATGGAGCCACCAATGGAGCCGTCCGGAGGGGAGCAAGAGCCGGGAGCCGTCAGGTACCGAGCACCGGAGGGGCCCAGAG---AGAAGGATCTCGGGGAGCGAAGCTGAACCAGG-GCCG
>gene=chr10_104180835-104181005; species=gorGor
CTCCAAGGCCAAAGCGAGAAAATCTTACTGCGCACGCGCAATAGACAGCCGATGGAGCCACCGACGGAGCCGTCCGGAGGGGAGCAAGAGCCCGGGGCCGTCAGGTACCGAGCACCGGAGGGGCCGAGAGGGAAGAGGAACCTGAGGGAGGGGAGCCGAGCCCTGGCTGG
>gene=chr10_104180835-104181005; species=panTro
CTCCAAGGCCAAAGCGAGAAAATCTTACTGCGCACGCGCAATAGACAGCCGATGGAGCCACCGATGGAGCCGTCCGGAGGGGAGCAAGAGCCCGGAGCCGTCAGGTACCGAGCACCGGAGGGGCCGAGAGGGAAGAGGAACCTGAGGGAGGGGAGCCGAGCCGGGGCTGG
>gene=chr10_104180835-104181005; species=papHam
CTCCAAGGCCAAAGCGAGGAAATCTTACTGCGCACGCGCAATATACAGCCGATGGAGCCACCGATGGAGCCGTCCGGAGGGGAGCAAGAGCCCGGGGCCGTCAGGTACCGAGTACCGGAGGGGCCGAGAGGGAAGACGAACCTGCGGGAGGGTATCCGAGCCGGGGCTGG
>gene=chr10_104180835-104181005; species=ponAbe
CTCCAAGGCCAAAGCGAGAAAATCTTACTGCGCACGCGCAATAGACAGCCGACGGAGCCACCGATGGAGCCGTCCGGAAGGGAGCAAGAGCCCGGAGCCATCAGGTACCGAGCACCGGAGGGGCCGAGAGGGAAGAGGATCCTGAGGGAGGGGAGCCGAGCCGGGGCTGG
>gene=chr10_104180835-104181005; species=rheMac
CTCCAAGGCCAAAGCGAGAAAATCTTACTGCGCACGCGCAATATACAGCCGATGGAGCCACCGATGGAGCCGTCCGGAGGGGAGCAAGAGCCCGGAGCCGTCAGGTACCGAGTACCGGAGGGGCCGAGAGGGAAGACGAACCTGCGGGAGGGTATCCGAGCCGGGGCTGG
>gene=chr10_105156241-105156484; species=hg19
CCTCCCCCGCACGCGTTTAGCCGGCCCCCGCGATTCGGCCTAATGCGACGATTGGCTATGGCTCCAAATCCCGCCCTTCCGATTCCTGTCTCTAGGTCACCTCCGCAACACAGCAACGGAAGTAGGGTGTTGAGCCCGCCCACACTTCCGGAAGAATTGCACTGGACTGTGGGTATCCTGGTCTCCGCGTGTGTGAGTACCGCGGCGCGAGGTTAGTGGTAGCTGGGTGCAGACGCCGTGGCG
>gene=chr10_105156241-105156484; species=bosTau
CCTCCCCCTCACGCGTTCAACGGGCCTAAAGGATTCGGCCCTCTGCGTCGATTGGCTACCTGTCTAAGCCCCGCCCTTCCGTTTCCTGTCTCTACCTCCCCCTCTGAGTATAGTTACGGAAATAGGACATTGAGCCCGCCCACGCTTCCGGAAGAGCAGCGTTAGGCTGCGGGTGTACCAGTCTCCGC--GTGTGATTACAGTGGCGCGGCCTCTGAAGT--AGAAGTGCTGGTGTCCTGGGG
>gene=chr10_105156241-105156484; species=calJac
CC--------------TTAGGCGGCCACCACGATTCGGCCTTCTGCGTCGATTGGCTACGGCTCGAAGTCCCGCCCTTCCGATTCCTGTCTTTC-GTTGCCTCCGCCACACAGCAACGGAAGTAGGGTGTTGCGCCCGCCCATACTTCCGGAAGAGTTGCACTGGGCCTTCAGTGTCTTGGTCTCCGCGTGTGTGATTACAGCGGCGCGAGCT-----------------------------A
>gene=chr10_105156241-105156484; species=canFam
CCTCCCCCGCACGCGTTCAACGGGCCAGAGCCATTCAGCCTTCAGCGTCGATTGGCTACGGCCCGAAGTCCCGCCCTTCCGCTTCCTGTCTCTACCTCCC---CTCAGCGTGGTAGCGGAAGTCGGGTGATGGGCCCGCCCACGCTTCCGGAATAGAGGGGTTGTCCCGCGGATGTGCT---CTCCTCGTGTGTGACTCTAATGATACGGGCTCTGAAGT--AGAGGTGCTGGTGTCACGGGG
>gene=chr10_105156241-105156484; species=equCab
CCTCCCCCGCCCGTGTCCAAAAGGCGACAGCGATCCGGCCTTCTGCGTTGATTCGCTACGGCTCGAAGCCCCGCCCTTCCGCTTCCTGTCTCTACCTCCC---CTCAGTATAGTAACGGAAGTAGGGCGCTGAGCCCGCCCGAGCTTCCGGGAGAGCGACGTTAGGCTGCGGATGTGTTAGTCTCCGCGTGTGTGATTACAGCGGCGCGGGCTCCGGAGTGGAGAGGTGCTGGCGTTGCGGGG
>gene=chr10_105156241-105156484; species=gorGor
CCTCCCCCGCACGCGTTTAGCCGGCCCCCGCGATTCGGCCTAATGCGACGATTGGCTATGGCTCCAAATCCCGCCCTTCCGATTCCTGTCTCTAGGTCACCTCCGCAACACAGCAACGGAAGTAGGGTGTTGAGCCCGCCCACACTTCCGGAAGAATTGCACTGGACTGTGGGTGTCCTGGTCTCCGCGTGTGTGAGTACCGCGGCGCGAGCTCAGTGGTAGCTGGGTGCAGACGCCGTGGCG
>gene=chr10_105156241-105156484; species=panTro
CCTCCCCCGCACGCGTTTAGCCGGCCCCCGCGATTCGGCCTAATGCGACGATTGGCTATGGCTCCAAATCCCGCCCTTCCGATTCCTGTCTCTAGGTCACCTCCGCAACACAGCAACGGAAGTAGGGTGTTGAGCCCGCCCACACTTCCGGAAGAATTGCATTGGACTGTGGGTATCCTGGTCTCCGCGTGTGTGAGTACCGCGACGCGAGCTTAGTGGTAGCTGGGTGCAGACGCCGTGGCG
>gene=chr10_105156241-105156484; species=papHam
CCTCCCCCGCACGCGTTTAGCCGGCCACCGCGATTCGGCCTTCTGCGATGATTGGCTACGGCTCCAAGTCCCGCCCTTCCGATTCCTTTCTCTAGGTCACCTCTGCAACATGGCAACGGAAGTAGGGTGTTGAGCCCGCCCACACTTCCGGAAGAATTGCTCTGGAGCGTAGGTATCCTGGTCTCCACGTGTGTGAGTACCGTGGTTCGAGCTCAGTGCTAGCGGGGTGCTGACGCCGCGGGG
>gene=chr10_105156241-105156484; species=ponAbe
CCTCCCCCGCACGCGTTTAGCCGGCCCTCGCGATTCGGCCTAATGCGACGATTGGCTATGGCTCCAAGTCCCGCCCTTCCGATTCCTGTCTCTAGGTTAGCCCCGCAACACCGCAACGGAAGTAGGGTGTTGAGCCCGCCCACACTTCCGGAAGAATTGCAGTGGACTGTGGGTATCCTTTTCTCCGCGTGTGTGAGTACCGCGGCGCGAGCTTAGTGGTAGCTGGGTGCTGACGCCGCGACG
>gene=chr10_105156241-105156484; species=rheMac
CCTCCCCCGCACGCGTTTAGCCGGCCACCGCGATTCGGCCTTCTGCGATGATTGGCTACGGCTCCAAGTCCCGCCCTTCCGATTCCTTTCTCTAGGTCACCTCCGCAACATGGCAACGGAAGTAGGGTGTTGAGCCCGCCCACACTTCCGGAAGAATTGCTCTGGAGCGTAGGTATCCTGGTCTCCACGTGTGTGAGTACCGCGGTTCGAGCTCAGTGCTAGCGGGGTGCTGACGCCGCGGGG
>gene=chr10_112678949-112679118; species=hg19
ACGTCACCCTGGAAACAGGAAGCCAGGAATCTCCTTTTGCCATTATCAGTTATGGCCGCCTTAGCTTCAACAGTAACTTCCGATCGGGGAGTTGTCACTCTACCCTGCTGGAGGCTTACTCTGTAGCCCGGCTAGCCAGAGGCGCCCAGTGGGCGGGAGACGGCGTAGA
>gene=chr10_112678949-112679118; species=bosTau
ACGTCACACAGGAGACGGGAGGCCAGGAAACTCCCGTTGCCATTATCAGTTATGGCTGCCTTAGCGTCAACAGTAACTTCCGCTTGA-GAGTTGTCACTCTACCCTGCTGGAGGCTCTCTCTGTGGCCCAGCTAGCCAGCGGCGCCCAGTGGGCGGGAGAGGGCGTCCA
>gene=chr10_112678949-112679118; species=calJac
ACGTCACCCTGGAAACAGGAAGCCAGAAAACTCCTGTTGCCATTATCACTTATGGCCACCTTAGCTTCAAGAATAACTTCCGGTCGGGGAGTCGTCACTCTACCCTGCTGGAGGCTTACTCTGTAGCCCGGCTAGCCAGCGGCGCCCAGTGGGCGGGAGACGGCGTAGA
>gene=chr10_112678949-112679118; species=canFam
ACGTCACACTGGAGACGGGAGGCCAGGAAACT-CCG-TGCCATTATCCGTCATGGCTGCCTTAGCTTCAACAGTAACTTCCGATTGG-GAGTCGTCCCTCTACCCTGCTGGAGGCTCCCTCGGTGGCTCGGCCGGCCAGCGGCGCCCAGTGGGCGCGAGAGGGCGTAGA
>gene=chr10_112678949-112679118; species=equCab
-------------------------------------------------------------------------------------------------------------------------------------------------------------------------
>gene=chr10_112678949-112679118; species=gorGor
ACGTCACCCTGGAAACAGGAAGCCAGGAATCTCCTTTTGCCATTATCAGTTATGG------------------------------------------------------------------------------------------------------------------
>gene=chr10_112678949-112679118; species=panTro
ACGTCACCCTGGAAACAGGAAGCCAGGAATCTCCTTTTGCCATTATCAGTTATGGCCGCCTTAGCTTCAACAGTAACTTCCGATCGGGGAGTTGTCACTCTACCCTGCCGGAGGCTTACTCTGTAGCCCGGCTAGCCAGCGGCGCCCAGTGGGCGGGAGACGGCGTAGA
>gene=chr10_112678949-112679118; species=papHam
ACGTCACCCTGGAAACAGGAAGCCAGGAAACTCCTGTTGCCATTATCAGTTATGGCCGCCTTAGCTTCAACAGTAACTTCCGATCGGAGAGTTGTCACTCTACCCTGCAGGAGGCTTACTCTGTAGCCCGGCTAGCCAGCGGCGCCCAGTGGGCGGGAGACGGCGTAGA
>gene=chr10_112678949-112679118; species=ponAbe
ACGTCACCCTGGAAACAGGAAGCCAGGAATCTCCTTTTGCCATTATCAGTTATGGCCGCCTTAGCTTCAACAGTAACTTCCGATCGGGGAGTTCTCACTCTACCCTGCCGGAGGCTTACTCTGTAGCCCGGCTAGCCAGCGGCGCCCAGTGGGCGGGAGACGGCGTAGA
>gene=chr10_112678949-112679118; species=rheMac
ACGTCACCCTGGAAACAGGAAGCCAGGAAACTCCTGTTGCCATTATCAGTTATGGCCGCCTTAGCTTCAACAGTAACTTCCGATCGGAGAGTTGTCACTCTACCCTGCAGGAGGCTTACTCTGTAGCCCGGCTAGCCAGCGGCGCCCAGTGGGCGGGAGACGGCGTAGA
>gene=chr10_114206622-114206876; species=hg19
GACCTGCTACAAGCCGAGCACCTCTCGGCCAGCGCCCTCGCCAGGACTCTCCCGCTCAGGCCCCCTGCGCAGTCTCTGTTACTGTCACTTCCGGAGGTTCGCCGCCTCAAACCTCCCTCCGGAAGCAAGCTGCTGTGCCTTGTAGCGTGTGGATCCGGAGCCGATTCCCAGAACACGAAGGGGGGAAAAAACGCTTCTAATGATCCCTCAGAACTTGCATATTTTCATACGCTTTTCTGGGGGGAGGCACTAAT
>gene=chr10_114206622-114206876; species=bosTau
GACCAGCCACGACCCGCGCGTCTCTCAGCCAGCGCCCTCGCAGCTGATCTCCCGCTCGGGCTCAGTGCGCAGTCTCCGTGACAGCCACTTCCGGAGGTTCGCCGTATCAACCTTCCGTCGGGAAGCAAGTCCCTCTGGCTTCTAGCTTGGGGAACCGGAACCGCTTTCCAAAACGCGGAGGGAGGAAA-AATGCTTTCAGTGATTCCTGAGAACACGAATTTTTTTTTAGGCTTTTG------GGGACACTGAT
>gene=chr10_114206622-114206876; species=calJac
GACCTGCTACGACCCGCGTGCCCCTCCGCCAGCGCCCTCGCCGCGACTCTCCCGCTCAGGCCCCCTGCGCAGTCTCCGTTTCAGCCACTTCCGTAGGTTCGGCTCCTCAAACTTCCCACCAGAAGCAAACTCCTATGACCTATAGCGCGAGGATCCTCAGCCGATTCCCAGAAAACGAAGGGGG-GAAAAACGCTTCCAGTGACCACTCAGAACGCGTCTATTTCCACAGACTTTTTTGAGG---GCCACTAAT
>gene=chr10_114206622-114206876; species=canFam
AGCCCGCCGCGGCCAGCGCGTCTCCCCACCGGCGCTCCGGCCGCTGCTCTCCCGCTCCCGCCCAGTGCGCGGTCCCCGCGACAGCCACTTCCGGAGGTTCGCCGCATCAGACTTCCCTCGGGAAGCAAGTTCCTGCGACTTAGAGCT-------------CTATTTTCAGGAGATAGAAGGGCCAAAA-AAAGCTTCCAGTGACCCCCAAGAATCCTCAGGTTTCCGAAAGCTTCTTGGAGGGGGGGCAGTAAT
>gene=chr10_114206622-114206876; species=equCab
GACCTGCCCCAACCGCTCGGTCTCCCGGCCAGCGCCCTCGCCCCGTCTCTCCCGCGCAGGCCCCGTGCGCAGTCTCCAAGACCACCACTTCCGGAAGTTCCCCGCATCACACTTCCCTCTGGAAGCAAGCGCCTGTGACCTGTAGCT-GGGGAACCGGAGCCGCTTTCCAGAACTTGGAGG----AGT-AATGCTTCCAGTGATCCCTGAGAACCCGCATATTTCCAGAGGCTTTTT------GGGACCCTAGT
>gene=chr10_114206622-114206876; species=gorGor
GACCTGCTACAAGCCGAGCACCTCTCGGCCAGCGCCCTCGCCAGGACTCTCCCGCTCAGGCCCCCTGCGCAGTCTCTGTTTCTGTCACTTCCGGAGGTTCGCCGCCTCAAACCTCCCTCCGGAAGCAAGCTCCTGTGCCTTGTAGCGTGTGGATCCGGAGCCGATTCCCAGAACACGAAGGGGGGAAAAAACGCTTCTAATGATC-CTCAGAACCTGCATATTTTCATACGCTTTTTTGGGGGGAGGCACTAAT
>gene=chr10_114206622-114206876; species=panTro
GACCTGCTACAAGCCGAGCACCTCTCGGCCAGCGCCCTCGCCAGGACTCTCCCGCTCAGGCCCCCTGCGCAGTCTCTGTTACTGTCACTTCCGGAGGTTCGCCGCCTCAAACCTCCCTCCGGAAGCAAGCTCCTGTGCCTTGTACCGTGTGGATCCGGAGCCGATTCCCAGAACACGAAGGGGGGAAAAAACGCTTCTAATGATCCCTCAGAACCTGCATATTTTCATACGCTTTTTTGGGGGGAGGCACTAAT
>gene=chr10_114206622-114206876; species=papHam
GACCTGCTACAAGCCGAATGCCTCTCGACCGGCGCCCTCGTCGCGACTCTCCCGCTCAGGACCCCTGCGCAGTCTCCGTTACTGTCACTTCCGGAGGTTCGCCGCCTCAAACTTCCCTCCGGAAGCAAGTTCCTGTGACCTGTAGCGTGGGGATCCGGAGCCGATTCTCAGAACACGAAGGGGAAAAAAAACTCTCCTAGTGATCCCTCAGAACCTGCATATTTTCATAC-CTTTTTTGGGGGGGGCCAGTAAT
>gene=chr10_114206622-114206876; species=ponAbe
GACCTGCTACAAGCCGACCGCCTCTCGGCCAGCGCCCTCGCCAGGACTCTCCCGCTCAGGCCCCCTGCGCAGTCTCTGTTACTGTCACTTCCGGAGGTTCGCCGCCTCAAACCTCCCTCCGGAAGCAAGCTCCTGTGCCTTGTAGCGTGTGGAACCGGAGACGATTCGCAGAACACGAAGGGGGAAAAAAACGCTTCTAATCATCCCTCAGAACCTGCATATTTTCATACGCTTTTT--GGGGGGGCCACTAAT
>gene=chr10_114206622-114206876; species=rheMac
GACCTGCTACAAGCCAAATGCCTCTCGACCAGCGCCCTCGTCGCGACTCTCCCGCTCAGGACCCCTGCGCAGTCTCCGTTACAGTCACTTCCGGGGGTTCGCCGCCTCAAACTTCCCTCCGGAAGCAAGTTCCTGTGACCTGTAGCTTGGGGATCCGGAGCCGATTCCCAGAACACGAAGGGGAAAAAAAACTCTCCTAATGATCCCTCAGAACCTGCATATTTTCATACGCTTTTTTGGGGG--GCCACTAAT
>gene=chr10_114206809-114207067; species=hg19
AAAACGCTTCTAATGATCCCTCAGAACTTGCATATTTTCATACGCTTTTCTGGGGGGAGGCACTAATTGGGGCGCTTTTCCTTTGCGAACTTACTTATCTTAAAGTCGGAGCGGAAAATAAAGCACGCACGCAACCCAATTTCCGGAGAACCGAGATTGCGACGAACAACCAGGAAGCGGCTGGGTTGAGAGCTGTCCCCGGTTCTCCGTTCTGCTCTCGGGGGCACCTTCCGGGGTTCCTAAGCCGCGGGGCCCCTC
>gene=chr10_114206809-114207067; species=bosTau
A-AATGCTTTCAGTGATTCCTGAGAACACGAATTTTTTTTTAGGCTTTTG------GGGACACTGATTGAAGGGGTTTTCCTTAGAGAACTTCTTAATCTTGGAGCCTAAACGGAAACTGAAACACGCACCCAGCCCAACTTCCGGAGGACCAAGATCGCGACGAACAACCAGGAAGCTGTCGGCCTGGGAGCTGTCCCCAGTTCTCTGCTCCGCTCTCTAGGGAACTTTCCGGGTCCTTCACTCTGA-TTTTCTT--
>gene=chr10_114206809-114207067; species=calJac
AAAACGCTTCCAGTGACCACTCAGAACGCGTCTATTTCCACAGACTTTTTTGAGG---GCCACTAATTGGGGCGCTTTTCCTTAGCAAACTTCCTTCTCTTAAAGACTGAGCGGAAAATAAAGCGCGCACGCAACCTAATTTCCGGAGGACCGAGACTGCGACGAACAACCAGGAAGCGGCTGGGTTGGGAGCTGTCCCCGGTTCTCCGTTCTGCTCTCGGGGGCACCTCGCGGGGTTCCTAAGCCGCGGCCCCCCGC
>gene=chr10_114206809-114207067; species=canFam
A-AAAGCTTCCAGTGACCCCCAAGAATCCTCAGGTTTCCGAAAGCTTCTTGGAGGGGGGGCAGTAATAGAAGTGCTATTCTTTCGCGAATTTTTAAATCTTGAAGCCCGAGCGGACAAAAAACAACGCACCCAAGGCAAATTCCGGGGGACTGTGATTGCGACGAACAACCAGGAAGCGGCCGGGTTGGGAGCTGTCCCCGGTTCTCCGCTCTGCTCCCGAGGCCGCCTCCCGGGGTCCTGACACCGCGTTCCTCT--
>gene=chr10_114206809-114207067; species=equCab
T-AATGCTTCCAGTGATCCCTGAGAACCCGCATATTTCCAGAGGCTTTTT------GGGACCCTAGTCGAAGAGCTTTTTCTTAACGAATTTCTTAATTTTGAAGCCTGAGCGGAAACTAAAAAGCGCACGCAGCCCAATTTCCTGAGGACCGAGATTGCGACGAACAACTAGGAAGCGGTC-GGCCGGGAGCTGTCCCCGGTTCTCCGTTCTGCTCTCGAGGGTGCCGCCCGGGGTCCCTCCACCGTGTTCCCCT--
>gene=chr10_114206809-114207067; species=gorGor
AAAACGCTTCTAATGATC-CTCAGAACCTGCATATTTTCATACGCTTTTTTGGGGGGAGGCACTAATTAGGGCGCTTTTCCTTTGCGAACTTACTTATCTTAAAGTCGGAGCGGAAAATAAAGCACGCACGCAACCCAATTTCCGGAGAACCGAGATTGCGACGAACAACCAGGAAGCGGCTGGGTTGAGAGCTGTCACCGGTTCTCCGTTCTGCTCTCGGGGGCACCTTCC-GGGTTCCTAAGCCGCGGGGCCCCTC
>gene=chr10_114206809-114207067; species=panTro
AAAACGCTTCTAATGATCCCTCAGAACCTGCATATTTTCATACGCTTTTTTGGGGGGAGGCACTAATTGGGGCGCTTTTCCTTTGCGAACTTACTTATCTTAAAGTCGGAGCGGAAAATAAAGCACGCTCGCAACCCAATTTCCGGAGAACCGAGATTGCGACGAACAACCAGGAAGCGGCTGGGTTGAGAGCTGTCCCCGGTTCTCCGTTCTGCTCTCGGGGGCACCTTCCGGGGTTCCTAAGCCGCGGGGCCCCTC
>gene=chr10_114206809-114207067; species=papHam
AAAACTCTCCTAGTGATCCCTCAGAACCTGCATATTTTCATAC-CTTTTTTGGGGGGGGCCAGTAATTGGGGCGCTTTTCCTTAGCGAACTTAATTATCTTAAAGACGGAGCGGAAAATAAAGCACGCACGCAACCCAATTTCCGGAGAACCGAAATCGCGACGAACAACCAGGAAGCGACTGGGTTGAGAGCTGTTCCCGGTTCTCCGTTCTGCTTTCGGGGGCACCTCCCGGGGTTCCTAAGCCGCGGCGCCCCTC
>gene=chr10_114206809-114207067; species=ponAbe
AAAACGCTTCTAATCATCCCTCAGAACCTGCATATTTTCATACGCTTTTT--GGGGGGGCCACTAATTGGGGCGCTTTTCCTTAGCGAACTTACTTATCTTAAAGTCGGAGCGGAAAATAAAGCACGCACGCAACCCAATTTCCGGAGAACCGAGATAGCGACGAACAACCAGGAAGCGGCTGGGTTGAGAGCTGTCCCCGGTTCTCCGTTCTGCTCTCGGGGGCACCTTCCGGGGTTCCTAAGCCGCGGGGCCCCTC
>gene=chr10_114206809-114207067; species=rheMac
AAAACTCTCCTAATGATCCCTCAGAACCTGCATATTTTCATACGCTTTTTTGGGGG--GCCACTAATTGGGGCGCTTTTCCTTAGCGAACTTAATTATCTTAAAGACGGAGCGGAAAATAAAGCACGCACGCAACCCAATTTCCGGAGAACCGAGATCGCGACGAACAACCAGGAAGCGACTGGGTTGAGAGCTGTTCCCGGTTCTCCGTTCTGCTCTCGGGGGCACCTCCCGGGGTTCCTAAGCCGCGGCGCCCCTC
>gene=chr10_121652114-121652315; species=hg19
CGCCATGTTGATATCTGGCGTCGCCGTGTAGGGGAAGGGAGAGGGCGGCTGACTAGCTACCCGTAATTTCGGCTCCTGTGCGCAAGTGCGGAAGTGCGCTGGCCAGGAGCGTGATCGGTTTCCGGTCAGTGGTGTGGTACCGGGTACCCGGAGACGTGTATCGGACGGTGGGCCGCAGCCATGGCCGAGAGAAAACCTAAC
>gene=chr10_121652114-121652315; species=bosTau
CGCCATGTTACTTTCTGGCGGCCCC--GTTGGAGAAGGCAAAGGGAAGCTGAGCGGCCGCCCGGAGTTCCGGCCCTTGTGCGCAAGTGCGGAAGTGTGTTGGCCCCGACTGCGCTCAGTTTCCGGCCGGTGTTTCCGCACCGGCCGCCCGTAGACGTGTAACGGACGGTGGGCCGCAGCCATGGCCGAGAGGAAACCTAAC
>gene=chr10_121652114-121652315; species=calJac
TGCCATGTTGATTTCTGGCGGCGTCGGCTACGGGAAGGGAGGGGGTGGCTGACTAGTCTCCCGTAGTTCCGGTTCCCGTGCGCAAGTGCGGAAGTGTGCTGGCCAGGAGGGTGATCGGCTTCCGGTCA---GTGCGGCACTGGATACTCGGAGACGTGTAACGGACGGTAGGCTGCAGCCATGGCCGAGAGAAAACCAAAC
>gene=chr10_121652114-121652315; species=canFam
CGCCATGTTGGTTTCTGGCGACGCTTTCCAGGGGAAGGG-GAAGGCCGCTTCCTAGCCTCCCGTTGTTCCGGGCCTTGTGCGCAAGTGCGGAAGTGTGTTGG-CCCGAGTGTGACCGGTTTCCGGCCGGGGGTGCCGCACCGGCTGCCAGGAGACGTGTAACGGACGGTGGGCCGCAGCCATGGCCGAGAGGAAACCTAAC
>gene=chr10_121652114-121652315; species=equCab
CGCCATGTTGACTTCTGGCGGCGCCAGCTCGGGGACTGGCGAAGGCGGCTGACGCACCGGCCGGCGTCCCGGCCCTTCTGCGCAAGTGCGGAAGTGTGCTGGCCCCGAGTGTGACTGGTTTCCGGCCCGAAGTGCCGCACCAGCTGGCCGGAGACGTGTAACGGACGGTGGGCTGCGGCCATGGCCGAGAGGAAACCTAAC
>gene=chr10_121652114-121652315; species=gorGor
CGCCATGTTGATATCTGGCGGCGCCAGGTAGGGGAAGGGAGAGGGCGGCTGACTAGCTACCCGTAGTTTCGGCTCCTGTGCGCAAGTGCGGAAGTGCGCTGGCCAGGAGCGTGATCGGTTTCCGGTCAGTGGTGCGGTACCGGGTACCCGGAGACGTGTATCGGAAGGTGGGCCGCAGCCATGGCCGAGAGAAAACCTAAC
>gene=chr10_121652114-121652315; species=panTro
CGCCATGTTGATATCTGGCGGCGCCAGGTAGGGGAAGGGAGAGGGCGGCTGACTAGCTACCCGTAGTTTCGGCTCCTGTGCGCAAGTGCGGAAGTGCGCTGGCCAGGAGCGTGATCGGTTTCCGGTCAGTGGTGCGGTACCGGGTACCCGGAGACGTGTATCGGACGGTGGGCCGCAGCCATGGCCGAGAGAAAACCTAAC
>gene=chr10_121652114-121652315; species=papHam
CGCCATGTTGATTTCTGGCGGCGCTGGCTGGGGGAAGGGAGAGGGTGGCTGACTAGCTACCCGTAGTTCCGGCTCCTGTGCGCAAGTGCGGAAGTGCGCTGGCCGGGAGAGTGATCGGTTTCCGGTCAGTGGTGCGGGACTGAGTACCCGGAGACGTGTATCGGAAGGTGGGCGGCAGCCATGGCGGAGAGAAAACCTAAC
>gene=chr10_121652114-121652315; species=ponAbe
CGCCATGTTGATATCTGGCGGCGCCGGCTGGGGGAAGGGAGAGGGCGGCTGACTAGCTACCGGTAGTTTCGGCTCCTGTGCGCAAGTGCGGAAGTGCGCTGGCCGCGAGAGTGATCGGTTTCCGGTCAGTGGTGCGGTACCGGGTACCCGGAGACGTGTATCAGACGGTGGGCCGCAGCCATGGCCGAGAGAAAACCTAAC
>gene=chr10_121652114-121652315; species=rheMac
CGCCATGTTGATTTCTGGCGGCGCTGGCTGGGGGAAGGGAGAGGGTGGCTGACTAGCTACCCGTAGTTCCGGCTCCTGTGCGCAAGTGCGGAAGTGCGCTGGCCGGGAGAGTGATCGGTTTCCGGTCAGTGGTGCGGTACTGAGTACCCGGAGACGTGTATCGGAAGGTGGGCCGCAGCCATGGCGGAGAGAAAACCTAAC
>gene=chr10_122610635-122610974; species=hg19
GACTGGAGGCAGCGCCTCTTCTTCCAAATACAGCCCCAGCTGACGCAGATTAGCACAACCGCCTAAGCGGCGGAACTCTGGAGAGTGCGGAACCTAGGATCCTAGGAAACTGAAGGCAACGGAACCTGGGGGCGATGGAATCCGGGAGCGGTGGAACCCGGAGCCTGTAGAACTTGAATCTAGAGGAACCTGACAGCGGCGCCGAGGGGGCCACCCGGACTCTGTTTGGAACGGAAGCACAGTGTCCGCCGCTTCCTGGTTGCGGGTCAGCGCCCAGGTCCTGGGCTGGCCGCCGGGATGTTGCCCTACACAGTGAACTTCAAGGTGTCGGCGCGCACC
>gene=chr10_122610635-122610974; species=bosTau
GACCCCAGGCAACACCTTTCCTTCAAGGCACAACCAGATACTATACAGAGCCTCGGAACC-CCAAGGTGGCGGAACCCTGAAGCAGGCGGAACATAGGAGTG-----------------CGGAAACTGAAGGCAACGGAATC-GGAAGCGGTGGAAC---------------CTCGGATTTAGCGGAACCAAAGCGCGGCGCCCAAGGAGTCACCCGGACTCTGTTTGGAACGGAAGCCCAGTGGCCGCAGCTTCCTGGTTGCGCGGCGGCTCTGAGGGCCCAGTTTAGCCGTGGCGATGTTGCCCTACACCGTGAATTTTAAGGTGTCGGCGCGCACC
>gene=chr10_122610635-122610974; species=calJac
GACTGGAGGCAGCGCCTCTTCTTCCAAGTATAGCCCCGGCTGACGCGGATTAGAGCAACCACCTAAGGGGCGGAACCCTGGAGACAGCGGAACCTGGGATGCGAGGAAACTGAAGGC-ACGGAACCTGGGGGCGATGGAATCCGGGAGCGGTGGAACCAGGAAC--------TTTGAATCCCGCGGAACCTGACAGCGGCGCCCA-GGGGCCACCCGGACACTGTTTGGAACGGAAGCACAGTGTCCACTGCTTCCTGGTTGCCGGTCGGCGCCGAGGGCCTGGGCTGGCCGCCGCGATGCTGCCCTACACAGTGAACTTCAAGGTGTCGGCGCGCACC
>gene=chr10_122610635-122610974; species=canFam
-----------------------------------------------------------------------------------------------------------------------CGGAACCTGCAGAAGGCGGAACCCTGGGAGGGTGGCAG---------------CGCGCCTCCCGCGGAACCAAAAGGCGGCGCTCTCGGAGCCGCCCGGCCCCTGTGGGGAGCGGAAGCGCGGCGGCCGCCGCTTCC-TGTTgcgggcgggcgccggggggccggccgGGCCGAGGCGATGTTACCCTTCACCGTGAACTTCAAGGTGTCGGCGCGCACC
>gene=chr10_122610635-122610974; species=equCab
GACTGGAGGCAGCACCGCTGCTTCAAGGCACAGCCCGGGCCTA-----------------CGCAGAGCAGCGGAACCCTGAAGGAGGCGGAACGGGGGAGCG----------------GCGGAACCTGAAGGCGGCGGAATCCGAGGGCGGTGAAAC---------------TGTGAATCCGCCGGAACCAAACGGCGGCGCCCACGGAACCACCCGGACTCTGTTTGGCACGGAAGCGAGTTAG-CGCCGCTTCCTGGTTGTGGGTGCGCGCCGCGGG--CGGGTGCGCCGCCGCGATGTTGCCCTACACGGTGAATTTCAAGGTGTCCGCGCGCACC
>gene=chr10_122610635-122610974; species=gorGor
-----------------------------------------------------------------------------------------------------------------------CGGAACCTGGGGGCGATGGAATCCGGGAGCGGTGGAACCCGGAGCCTGTAGAACTTGAATCTAGAGGAACCTGACAGCGGCGCCCAGGGGGCCACCCGGACTCTGTTTGGAACGGAAGCACAGTGTCCGCCGCTTCCTGGTTGCGGGTCAGCGCCCAGGTCCTGGGCTGGCCGC-GGGATGTT-CCCTACACAGTGAACTTCAAGGTGTCGGCGCGCACC
>gene=chr10_122610635-122610974; species=panTro
GACTGGAGGCAGCGCCTCTTGTTCCAAATACAGCCCCAGCTGACGCAGATTAGCACAACCGCCTAAGCGGCGGAACTCTGGAGAGTGCGGAACCTAGGATCCTAGGAAACTGAAGGCAACGGAACCTGGGGGCGATGGAATCCGGGAGCGGTGGAACCCGGAGCCTGTAGAACTTGAATCTAGAGGAACCTGACAGCGGCGCCAAGGGGGCCACCCGGACTCTGTTTGGAACGGAAGCACAGTGTCCGCCGCTTCCTGGTTGCGGGTCAGCGCCCAGGTCCCGGGCTGGCCGCGGGGATGTTGCCCTACACAGTGAACTTCAAGGTGTCGGCGCGCACC
>gene=chr10_122610635-122610974; species=papHam
GACTGGAGGCAGCGCCTCTTCTTCCAAATACAGCTCCGTCTGCTGCAGATTAGCACAACCGCCTAAGCGGCGGAACGCTGGAGAGTGCGGAACCTGGCATCCTAGGAAACTGAAGGCAACGGAACCTGGGGGCGATGGAATCCGGGAGCGGTGGAACCCGGAGCCTGTAGAACTTGAATCCAGCGGAACCTGACAGCGGCGCCCAGGGGGCCACCCGGACTCTGTTTGGAACGGAAGCACAGTGTCCGTCGTTTCCTGGTGGCGGGTCAGCGCCGAGGTCCTGGGCTGGCAGCCGGGATGTTGCCCTACACAGTGAACTTCAAGGTGTCGGCGCGCACC
>gene=chr10_122610635-122610974; species=ponAbe
GATTGGAGGCAGCGCCTCTTCTTCCAAATACAGCCCCAGCTGACGCAGATTAGCACAACCGCCTAAGCGGTGGCACTCTGGAGGGTGCGGAACCTGGGATCCTAGGAAACTGAAGGCAACTGAACCTGGGGGCGATGGAATCCGGGAGCGGTGGAACCCGGAGCCTGTAGAACTTGAACCCAGCGGAACCTGACAGCGGTGCCCAGGGGGCCACCCGGA--CTGTTTGGAACGGAAGCACAGTGTCCGCCGCTTCCTGGTTGCGGGTCAGCGCCGAGGGCCTGGGCTGGCCGCCGGGATGTTGCCCTACACAGTGAACTTCAAGGTGTCGGCGCGCACC
>gene=chr10_122610635-122610974; species=rheMac
GACTGGAGGCAGCGCCTCTTCTTCCAAATACAGCTCCGGCTGCCGCAGATTAGCACAACGGCCTAAGCGGCGGAACTCTGGAGAGTGCGGAACCTGGCATCCTAGGAAACTGAAGGCAACGGAACCTGGGGGCGATGGAATCCGGGAGCGGTGGAACCCGGAGCCTGTAGAACTTGAATCCAGCGGAACCTGACAGCGGCGCCCAGGGGGCCACCCGGACTCTGTTTGGAACGGAAGCACAGTGTCCGCCGTTTCCTGGTTGCGGGTCAGCGCCGAGGTCCTGGGCTGGCAGCCGGGATGTTGCCCTACACAGTGAACTTCAAGGTGTCGGCGCGCACC
>gene=chr10_124713640-124713885; species=hg19
AGAGGCCAGCGTGGGGCGGCGGGTGAGGCCCCCGTCCTCGGTCCGCGTCTCCATTCCGCCGCCTTCAGTCAGGCCAGCCCAGCCCCGGAACCTCTCTTCCAGTGCTTGAATTTCCGCCGGTACAGCGTGGAAATGGGCAGGCAAAGCGACTTCCGGCTCACTCCGCTTCAAGTACCCGCCGCTTCTTGCTTTGGTGGGGAGAGCAGGCACCAGAGACACGCATGCGCATGTGCCAGCTGGCCTCA
>gene=chr10_124713640-124713885; species=bosTau
AGAGGCCAGGGTCGGGCGCCGGGTCGGTGGCCCGTGTA------TGGTCTCCATTCGGCCACCTACGGAC----CAGGCCGGCTCCAGAACCTCTCTTATAGCTCTTTAATTTACGCCAG-ATCGAGGGAAGGTGAAGGAACAGGGCAACTTCCGGCTCGGCCCCCGGCAAACCTCGGCCGCAGTTCCCCGTTGTCTGGAGACCAGCTAAGGTAGACACGCACACGCG--CGCCGGCTGGATTTG
>gene=chr10_124713640-124713885; species=calJac
AGAGGCCAGCGTGAGGCGGCGGGTGAGGCCCCAATCCTGGGTCCGCGTCTCCATTCCGCCGCCTCCAGTCAGGCTAGCCCACCCCCGGAACCTCTCTTTCAGTGCTTGAATTTCCGACGGTACAGCATGGAAGTGGGTAGGCAAGGCGACTTCCGGCTCACTCTGCTACAAATACCCGCGGCTTCTGGCTTAGGTAGGGAGGGTAAGCACCAGAGGCACGCATGCGCGTGTACCAGCTGAACTCT
>gene=chr10_124713640-124713885; species=canFam
-----------------------------------------------------------------------------------------------------------------------------------------------------------------------------------------------------------------------------------------------------
>gene=chr10_124713640-124713885; species=equCab
-------------------------------------------------------------------------------------------------------------------------------------------------------------------------------CTGTCACTACTCGCTCCTGTTTGGAGAACCTCTACTAGAGACACGCATGCGCA--TGTCAGCAGGC----
>gene=chr10_124713640-124713885; species=gorGor
AGAGGCCAGCGTGGGGCGGCGGGTGAGGCCCCCGTCCTCGGTCCGCGTCTCCATTCCGCCGCCTTCAGTCAGGCCAGCCCAGCCCCGGAACCTCTCTTCCAGTGCTTGAATTTCCGCCGGTACAGCGTGGAAGTGGGCAGGCAAAGCGACTTCCGGCTCACTCCGCTTCAAGTACCCGCCGCTTCTTGCTTTGGTGGGGAGAGCAGGCACCAGAGACACGCATGCGCATGTGCCAGCTGGCCTCA
>gene=chr10_124713640-124713885; species=panTro
AGAGGCCAGCCTGGGGCGGCGGGTGAGGCCCCCGTCCTCGGTCCGCGTCTCCATTCCGCCGCCTTCAGTCAGGCCAGCCCAGCCCCGGAACCTCTCTTCCAGTGCTTGAATTTCCGCCGGTACAGCGTGGAAGTGGGCAGGCAAAGCGACTTCCGGCTCACTCCGCTTCAAGTACCCGCCGCTTCTTGCTTTGGTGGGGAGAGCAGGCACCAGAGACACGCATGCGCCTGTGCCAGCCGGCCTCA
>gene=chr10_124713640-124713885; species=papHam
AGAGGCCAGCGTGGGGCGGCGGGTGAGACCCCGGTCCTCGGTCCGTGTCTCCATTCTGCCGCCTTCAGTCAGGCCAGCCCAGCCCCGGAACCTCTCTTCCAGTGCTTGAATTTCCGCCGGTACAGCGTGAAAGTGGGC-GGCAAAGCGACTTCCGGCTCACTCCGCTTCAAGTACCGGCCACTTCTGGTTTTGGTAGGGAGAGCAGGCACCAGAGCCACGCATGCGCATGTGCCTGCTGGACTCA
>gene=chr10_124713640-124713885; species=ponAbe
AGAGGCCAGCGTGGGGCGGCGGGTGAGGCTCCCGTCCTCGGTCCGGGTCTCCATTCCGCCGCCTTCAGTCAGGCCAGGCCAGCCCCGGAACCTCTCTTCCAGTGCTTGAATTTCCGCCGGTACAGCGTGGAAGTGGGCAGGCAAAGCGACTTCCGGCTCACTCCGCTTCAAGTACCCGCCGCTTCTGGCTTTGGTGGGGAGAGCAGGCATCAGAGACACGCATGCGCATGTGCCAGCTGTACTCA
>gene=chr10_124713640-124713885; species=rheMac
ACAGGCCAGCGTGGGGCGGCGGGTGAGGCCCCGGTCCTCGGTCCGTGTCTCCATTCTGCCGCCTTCAGTCAGGCCAGCCCAGCCCCGGAACCTCTCTTCCAGTGCTTGAATTTCCGCCGGTACAACGTGAAAGTGGGC-TGCAAAGCGACTTCCGGCTCACTCCGCTTCAAGTACCGGCCACTTCTGGCTTTGGTTGGGAGAGCAGGCACCAGAGCTACGCATGCGCATGTGCCTGCTGGACTCA
>gene=chr10_126063202-126063369; species=hg19
cctatgctgttCTGCCTGAAACCTTCTTGGGAGAGAGGGATCACTTCCTACTGGGAGTTCTACCTGAAAATAATTCCCCCAGCTGGTGCCTGGACACTTCCTGTGTAATACCATGAGATATCCCAGTAGAAGCACATTCTAAATTATTTTGGATCCTAGATCATGCA
>gene=chr10_126063202-126063369; species=bosTau
cctaggctgttCTGCCGGAAACTCTCTTGGGAGGGAGGGGTCACTTCCTGCTGGGAGTCCTACCTGAAAATAATTCCC-CTGTTGGTGCCTGGACATTTCCTGTGTAACACCATGAAATATCCTCCCAGAAACACATTCTAAATTACTTTGGACCCTGAATCATGCA
>gene=chr10_126063202-126063369; species=calJac
cctatactGCTCTGCCTGAAACCTTCTTGGGAGGGAGGGATCACTTCCTACTGGGAGTCCTACCTGAAAATAATTCCCCCAGCTGGTGCCTGGACACTTCCTGTGTCATCCCATGAGATATCCCAGTAGAAGCACATTCTAAATTATTTTGGGTCCTAGATCATGCA
>gene=chr10_126063202-126063369; species=canFam
-----------------------------------------------------------------------------------------------------------------------------------------------------------------------
>gene=chr10_126063202-126063369; species=equCab
cctatgctgctctgcctgaaaccctcctgGGAGGGA-GGGCCACTTCCTGCTGTGAGTCCCACCTAAAGATAATTCCCCCTGCTGGCGCCTGGACACTTCCTGTGTAACACCATGGGGTATCCTACTAGAAT--CAGTCTAAATTATTTTGGGTCCTATGTCA----
>gene=chr10_126063202-126063369; species=gorGor
cctatgctgttCTGCCTGGAACCTTCTTGGGAGGGAGGGATCACTTCCTACTGGGAGTTCTACCTGAAAATAATTCCCCCAGCCGGTGCCTGGACACTTCCTGTGTAATACCATGAGATATCCCAGTAGAAGCACATTCTAAATTATTTTGGATCCTAGATCATGCA
>gene=chr10_126063202-126063369; species=panTro
cctatgctgttCTGCCTGAAACCTTCTTGAGAGGGAGGGATCACTTCCTACTGGGAGTTCTACCTGAAAATAATTCCCCCAGCTGGTGCCTGGACACTTCCTGTGTAATACCATGAGATATCCCAGTAGAAGCACATTCTAAATTATTTTGGATCCTAGATCATGCA
>gene=chr10_126063202-126063369; species=papHam
cctatactgttCTGCCTGAAACCTTCTTGGGAGGGAGGGATCACTTCCTACTGGGAGTCCTACCTGAAAATAATTCCCCCAGCTGGTGCCTGGACACTTTCTGTGTAATACCATGAGATATCCCAGTAGAAGCACATTCTAAATTATT-------------------
>gene=chr10_126063202-126063369; species=ponAbe
cctatgctgttCTGCCTGAAACTTTCTTGGGAGGGAGGGATCACTTCCTACTGGGAGTTCTACCTGAAAATAATTCCCCCAGCTGGTGCCTGGACACTTCCTATGTAATACCATGAGATATCCCAGTAGAAGCACATTCTAAATTATTTTGGATCCTAGGTCATGCA
>gene=chr10_126063202-126063369; species=rheMac
cctatactgttCTGCCTGAAACCTTCTTGGGAGGGAGGGATCACTTCCTACTGGGAGTCCTACCTGAAAATAATTCCCCCAGCTGGTGCCTGGACACTTCCTGTGTAATACCGTGAGATATCCCAGTAGAAACACATTCTAAATTATT-------------------
>gene=chr10_135207549-135207789; species=hg19
TCCGGGCTTCGCCGGAGGCGGAGGCAACGTCGTGCGCACGCGCAGGCCGTGGTGCGGCCCCTTGGAGCGCCGGAAGCCCGCAGTGCCGGAGGCCCGCAGCGCCGGAACCTCAGAGGCGGGTCGCAGCGGCGCAGAGGAGGTCAGCTGCGGGAGCGTTTCCGGGGACGGTGCCGCCATGAGATTGACCCCGCGCGCGCTGTGCAGCGCCGCCCAGGCCGCCTGGCGGGAGAACTTCCCCCT
>gene=chr10_135207549-135207789; species=bosTau
g--gtccccggcccGCGCTAGAGGCAGCGTCGTGCGCATGCGCGGGCCGCGC--CGGCCGC-TGGAGCCCCGGAACCTTTGTGCGG----------------G------GTCGCACGGGCCCGGCGGATGGGTGGAGCGG-----------------TCCGTGGGACGCGGACCCATGAGGCTGTCTCCGCGGAGTCTCTGCGCCGCCGTGCGGGCGGCCTGGCGGGAGAGCTTCCCTCT
>gene=chr10_135207549-135207789; species=calJac
----------------GGCGGGGGCAACGTCGTGCGCACGCGCGGGCCGTGCCGCGGGATCCTGGAGAGCCGGAAGCCGGCAGAAC------------------------------------------------------------GCGGGAGAGTTTCCGTGGACTGCGCCGCCATGAGGCTGGCCCCGCGCGCGCTGTGCAGCGCCGCCCAGGCCGCCTGGCGGGAGAATTTCCCTGT
>gene=chr10_135207549-135207789; species=canFam
------------------------------------------------------------------------------------------------------------------------------------------------------------------------------------------------------------------------------------------------
>gene=chr10_135207549-135207789; species=equCab
T--AGGCTCCGCCCACGCCCCAGGCAGCGTCGTGCTCACGCGCAGGCCGCGCCTGGA-----------------ACGCCCGAGAGC----------------CGGAACGGC-TGGCCGGGTCGCGGGCTGGGCGGAGAGG-----------------TCCGTGGGAAACCGCGCCATGAGGCTGATCCCGCGCGCGCTGTGCGGCGCCGCTCGGACCGCCTGGGGGAAAGACCTCCCCTT
>gene=chr10_135207549-135207789; species=gorGor
TCCGGGCTTCGCCGGGGGCGGAGGCAACGTCGTGCGCACGCGCAGGCCGTGCTGCGGCCCCTTGGAGCGCCGGAAGCCCGCAGTGGCGGAGGCCCGCAGCGCCGGAACCTCAGAGGCGGGTCGCAGCGGCGCAGAGGAGGTCAGCTGCGGGAGCGTTTCCGGGGACGGCGCCGCCATGAGACTGACCCCGCGCGCGCTGTGCAGCGCCGCCCAGGCCGCCTGGCGGGAGAACTTCCCCCT
>gene=chr10_135207549-135207789; species=panTro
TCCGGGCTTCGCCGGGGGCGGAGGCAACGTCGTGCGCACGCGCAGGCCGTGCTGCGGCCCCTTGGAGCGCCGGAAGCCCGCAGTGCCGGAGGCCCGCAGCGCCGGAACCTCAGAGGCGGGTCGCAGCGGCGCAGAGGAGGTCAGCTGCGGGAGCGTTTCCGGGGACGGCGCCGCCATGAGACTGACCCCGCGCGCGCTGTGCAGCGCCGCCCAGGCCGCCTGGCGGGAGAACTTCCCCCT
>gene=chr10_135207549-135207789; species=papHam
TCCAGGCTTCGCCAGGGGCGGAGGCGACGTCGTGCGCACGCGCGGGCCGTGCTGCGGGACCTTGGAGCGCCGGAA--------------------------------CCTGAGAGGCGGGTCGCGGCGGCGCGCAGGAGGTCGGCTGCGGGAGCGTTTCCGGGGACGGTGCTGCCATGACTCTGGCCCGGCGCGCGCTGTGCAGCACCGCCCAGGCCGCCTGGCGGGAGAACTTCCTACT
>gene=chr10_135207549-135207789; species=ponAbe
TCCGGGCTTCGCCGGGGGCGGAGGTAACGTCGTGCGCACGCGCGGGCCGTGCTGCGGGCCCAGGGAGCGCCGGAA----------------GCCCGCAGCGCCGGAACCTCAGCGGCGGGTCGCGGCGGCGCAGAGGAGGTCAGCCGCTGGAGCGTTTCCGGGGACGGCGCCGCCATGAGACTGACACCGCGCGCGCTGTGCAGCGCCGCCCAGGCCGCCTGGCGGGAGGACTTCCCCTT
>gene=chr10_135207549-135207789; species=rheMac
TCCAGGCTTCGCCAGGGGCGGAGGCGACGTCGTGCGCACGCGCGGGCCGTGCTGCGGGACCTTGGAGCGCCGGAA--------------------------------CCTGAGAGGCGGGTCGCGGCGGCGCACAGGAGGTCGGCTGCGGGAGCGTTTCCGGGGACGGTGCTGCCATGACACTGGCCCCGCGCGCGCTGTGCAGCACCGCCCAGGCCGCCTGGCGGGAGAACTTCCTACT
>gene=chr11_236863-237069; species=hg19
AGTTTTGTCCGGAGCGCAGAGACGCGCTGTAACCGAGCAACCAGCGGGGCCCGCCCCCGGCCTGCTACGGCGCTCCCAGCCTGCCCCGCGCCGCTCGGCGCCGGAAGTGAGTGAGCATTTCCGGCAGCCATCCCCGCGGTGCTGACATCCCGGTTGTTCTTCTGTGCCGGGGGTCTTCCTGCTGTCATGAAGGACGTACCGGGCTT
>gene=chr11_236863-237069; species=bosTau
AACTGGCTCCAAAGCCAAGAGGCTCG--GTTACTATGCAACCAGCCGGCG---CCTAAAGCTGAGCATAGCACTCCCAGCTTGCCCCGCGTGACGCAGCGCCGGAAGTGAGTGAGCACTTCCGGCGGCCTCCCCTTCGCCCTGG-CATCTCCGCGGTACTCCTTT-CCCCGGTTGTTCCTGCAGTCATGAAGGACGTACCCGGCTT
>gene=chr11_236863-237069; species=calJac
ACGTTTGTCCCGAGCGTAGAGACGCGAGGTGACCGAGCAACCAACGGACCCCGCCCTCGGCCGACCGCGGCGCTCCCAGCCTGCCCTGCGTCGCGCGGCGCCGGAAGTGAGTGAGCATTTCCGGCAGCCATCCCTGTGGTGCTGACATCCCGACTGT---TCCGTCCCGGGGGTCTTCCTGCTGTCATGAAGGACGTACCGGGGTT
>gene=chr11_236863-237069; species=canFam
AATTCCCT-------GCGAGGCCGCGCGGTCACCCCGCAACCAgggggcg---ccgccggacgccgg-ggcgctcccggcctgccccgcgcggcgcgACGCCGGAAGTGAGCGAGCATTTCCGGCGGCCCTCGCCGTGGTGCTGACGCCTCCGTGGTGCCGCTCC-C---CGGCCTTCCCGCCGTCATGAAGGACGTACCGGGCTT
>gene=chr11_236863-237069; species=equCab
AATTTCGT-CAAAGCACAGAGATGCG--GTTACCCTGCAACCAgccgggg---cccgaggccgcggacggcgctcccggcctgccccgcgccacgcggcgccggAAGTGAGTGGGCACTTCCGGCAGCCATCCCTGCGGCGCTGACGTCTGTGTGGTGCCGCTGT-CGCGGAGTCTTCCTGCAGTCATGAAGGACGTGCCCGGCTT
>gene=chr11_236863-237069; species=gorGor
--------------------------------------------------------------------------------------------------------------------------------------------------------------------------------------------------------------
>gene=chr11_236863-237069; species=panTro
AGTTTTCTCCGGAGCGCAGAGACGCGCTGTAACCGAGCAACCAgcggggcccgcccccggccggcTACGGCGCTCCCAGCCTGCCCCGCGCCGCTCGGCGCCGGAAGTGAGTGAGCATTTCCGGCAGCCATCCCCGCGGTGCTGACATCCCGGTTGTTCTTCTGTGCCGGGGGTCTTCCTGCTGTCATGAAGGACGTACCGGGCTT
>gene=chr11_236863-237069; species=papHam
AGTTTTGTCCCGAGCGCAGACCTGTGCGGTTACCCGGCAACCAgcgggccccgcccccggcccgctacggcgctcccagcctgccccgcgccgcgcggcgccggAAGTGAGTGAGCATTTCCGGCAGACATCCCCGCGGGGCTGACATCCCGGTTGTTCATCTGTGCCGGGGGTCTTCCTGCTGTCATGAAGGACGTACCGGGCTT
>gene=chr11_236863-237069; species=ponAbe
AGTTTTGTCGCGAGTGCAGAGACGCGCTGTTACCCAGCAACCAgcggggcccgcccccggccggctacggcgctcccagcctgccccgcgccgcgcggcgccggAAGTGAGTGAGCATTTCCGGCAGCCATCCCGGCGGCGCTGACATCCCGGTTGTTGTTCTGTGCCGGGGGTCTTCGTGCTGTCATGAAGGACGTACCGGGCTT
>gene=chr11_236863-237069; species=rheMac
AGTTTTGTTCCGAGCGCAGACATGCGCGGTTACCGGGCAACCAgcgggccccgcccccggccggctacggcgctcccagcctgccccgcgccgcgcggcgccggAAGTGAGTGAGCATTTCCGGCAGACATCCCCGCGGGGCTGACATCCCGGTTGTTCTTCTGTGCCGGGGGTCTTCCTGCTGTCATGAAGGACGTACCGGGCTT
>gene=chr11_809443-809636; species=hg19
GTCGCCGCGGCCAGGGAACCACCAAGGAGTCAAGGCGAGCCTACCGCCAGCAGCTTCTGCCCGGGCCCACGCGCCGTTCCGGGTAGGCCCGCGGCGCAGGCCACTTCCGGCAGCGGTGCACCATGGGACTTGCAGTTCGCTGGCAAAGGTTGAGTCCCGGGCGTGGCGGCCGCGCTCCATGTTGGGAGCTGTA
>gene=chr11_809443-809636; species=bosTau
--TCCTGT--------------------------GCTGGCCCGACCCCAGCAGCGGCG---CCGGGCCACGTGCGG-CCC------GCA-GCGGCGCCGCCCGCTTCCTGTAGCCGTGCACCATGGGACTTGTAGTTCGCCGGCCGCGGAAGCGACCAGCGCGCGGAGGCCGCTCTGTATGCTGGGAGCTGTA
>gene=chr11_809443-809636; species=calJac
GTCGCCGCGGCCTGGGAATCACCAAAGATTCGGGGCGAGCTTATGGCCAGCAGCCTCTGCCCGGGCCCACGTGCAGTTCCGCGTAGGGCGGTGGCGCAGGCCACTTCCGGAAGCGGTGTACCATGGGACTTGTGGTTCGCGGGCAAAGAATACGTCCCCGGCGTGGGGGCCGCGCTGCATGTTGGGAGCTGTA
>gene=chr11_809443-809636; species=canFam
G-CCCCAAGGCCCGCGGCCCGCCCCACCCCCGCAGCGAGCGAGCCTG-----GCC---------GGCCACGTGC---CCCGCGCAGGCC-GC-GTGC--CCCAAATCCGGCAGCGGTGCGCCCTGGGACTTGGAGTCCGCCG---------------------------------------------------
>gene=chr11_809443-809636; species=equCab
G-CCCCGCGGCCCGCGGCCCTACCGAGAGCCGGAGCGCTCCGCTCAG-----GCTCCG--CGCGGCCCACGTGCAG-CCCGTGCAGGCT-GC-GCGC--CCCACTTCCGGCAGCCATGCACCATGGGACTTATAGTTCGCTGACTGCGGACGCTCCCAGGGCTTGCGACCCGCGCTGCATGCTGGGAGCTGTA
>gene=chr11_809443-809636; species=gorGor
-------------------------------------------------------------------------------------------------------------------------------------------------------------------------------------------------
>gene=chr11_809443-809636; species=panTro
GTCGCCGCGGCCAGGGAACCACCAAGGAGTCAAGGCGAGCCTACAGCCAGCAGCTTCTGCCCGGGCCCACCGGCCGTTCCGCGTAGGCCCGCGGCGCAGGCCACTTCCGGCAGCGGTGCACCACGGGACTTGCAGTTCGCTGGCAAAGGTTGAGTCCCGGGCGTGGCGGCCGCGCTCCATGTTGGAAGCTGTA
>gene=chr11_809443-809636; species=papHam
GTCGCCGCGGCCAGAGAACCACCAAAGAGTCAGGGCGAGCCTACCGCGAGCAGCCCCCGCTCGGGCCCACGTGCCGTTCCGCGTAGGCCAGCGGCGCAGGCCACTTCCGGCAGCGGTGCACCATGGGACTTGCAGTTCGCGGGCGAAGGTTGCGTCCGGGGCGTGGCAGCCGCGCTGCATGTTGGGCGCTGTA
>gene=chr11_809443-809636; species=ponAbe
GTCGCCGCGGCCAGGGAACCACCAAGGCGTCAGGGCGAACCTACCGCCAGCAGCCTCTGCCCGGGCCCACGTGCCGTTTCGAATAGGCCCGCGGCGCAGGCCACTTCCGGCAGCGGTGCACCATGGGACTTGCAGTTCGCTGGCAAAGGTTGAGTCCCGGGCGTGGCGGCCGCGCCGCATGTTGGGAGCTGCA
>gene=chr11_809443-809636; species=rheMac
GTCGCCGCGGCCAGGGAACCACCAAAGAGTCAGGGCGAGCCTACCGCGAGCAGCCCCCGCTCGGGCCCACGTGCCGTTCCGCGTAGGCCGGCGGCGCAGGCCACTTCCGGCAGCGGTGCACCATGGGACTTGCAGTTCGCGGGCGAAGGTTGCGTCCGGGGCGTGGCAGCCGCGCTGCATGTTGGGCGCTGTA
>gene=chr11_2421437-2421905; species=hg19
TCGCGGGCTGGGACTGCCTCTGCGTCTGGCCTGAGCGGGACCGTGGGATCCTGGGGAGCCCCGCCTCGGTGCACTGACAGAGCCCAGAAGGAGTGACGGTTACCGCTTCCGGTCAGGACCGGAAGTGCCGGGAACGGCATTCGTCCTCCGTGCGAGATGACGCACTTCCTGCCTGAGGCGGCCGCTGTTCTCGCGGCTTCCGGCAGGTGGCGCTGAGACCACGGGAAGCCAGCCTGGCTGTCGGTTAGCCCTCGAGCATTCTGGGAATTGCAGGCCTGGCCCCTCCTCTTCCTGTTCTTGGTCAATTCCGGTCTTGTTTCCCCAACAAATGCCGTCGTTTCCGGGGCTGCTTCCGAGCCGGACCCAAGGGCCGGGGCGTGGAGGAGTAGAGGGGCGAGCGCATGCGCACAGGACTACACGTCCCGACAGGCGTCGGGAGCGGCGGCCCAGTTCCTTGTGGGAGCTGTA
>gene=chr11_2421437-2421905; species=bosTau
------------------------------------------------------------------------------------------------------------------------------------------------------------------------------------------------------------------------------------------------------------------------------------------------------------------------------------------------------------------------------------------------------------------------------------------------------------------------------------
>gene=chr11_2421437-2421905; species=calJac
TCTCGGGCTGGGACCGCCTTTGCGTCCGCCCTGAGCGGGACCGTGGGATCCTGGGGAGCCCCGCCTCAGTGCCC---CGAAGCCCCGGAAGAGCTACAGCTGCCGCTTCCGGTCATGACCGGAAGTGTC-CGAACGGCATTCGCCCTCCCTATGAAATGACGCACTTCCTGCCTGAGGCGGCCGCTGTTCTCACGGTTTCCAGCAGGTGGCGCTGGGACCACGGAAAGCCGGCGCGGCGGTCGGTTAGCCCTCGAGCATTCTGGGAATTGCAGGCGTGGCCCCTCCTTTTCCTGTTCTTGGTCAGTTCCGGTCTTGTTTCGCCAACAAATGCCG-CGGTTCCGGGGCTGTTTCCGAGCCGGACGCCAGGGCCGCGGTGTCCTGGAGTAGAGAGGCGGACGCATGCGCACAAGACTACACGTCCCGACAGGCGTCGGGAGCGGCGGCCCAGTGCCTTGTGGGAGGTGTA
>gene=chr11_2421437-2421905; species=canFam
AGCCGAG---------------CGCTCAGACGGAAC------CCGGGCcccc----------ccccctcccc-ctcccccGACCCACGAGCGG-GCGGCCCG-CACTTCCGGCC-TGACCGGAAGCACCGGCGACGATGCC--------GCGTGCGACGATGCACTTCCGGCCTGAGGCGGCCGCTGTGCTCGCGACTTCCAGCAGGCGGCGCTGGGGCCCCGGGAACGCGGC---GCTGGCCGTTAGTCCTGGAGCATTCTAGGAGTCGCAGTGTTGCCTCTTCCTCCTCCCT---TTCATCAATTCC-GGCTCTTTGCGAGAAGGAGAGCTATCGTTTCCGGGGA-------------------------GGG---------------------------------------------ACCCGACAGGCCTCGGGATTAGCGTCCCGGTGCCTTGTGGGAGGTGTA
>gene=chr11_2421437-2421905; species=equCab
AAGCTGG---------------CGCTCAGCCGG-----------------------------TACCCGACCTGCTCCCAGGACCCACGAGGGGCGCGGTCCGCCGCTTCCGGCCAGGACCGGAAATGCAGGGGACAACGCT--------GCGCGTAATGGCGCACTTCCGGTTCGAGG-AAAAGCTGTCCCCGTGGCTTCCGGTAGGTGGCGCTGAGGCCCCAGAGACTCGAC---GATAGCTGTTAGCCCTCGAGCATTCTGGGAGTCGCAGTCCCACCG---CCTTTTCCCG---TTAATCAATTCCGGGCTC--TTCGCGAAGGAGTTCCGCCGTTTCCGGGGA-------------------------GGGGAGGTTCGGGAGAAAAGCAGGGGCGCACGCGCA-AGGACTA-CACGCCTAACAGGCTTCTGGAGTAGCGGCCCAGTGCCTTGTGGGAAATGGA
>gene=chr11_2421437-2421905; species=gorGor
TCGCGGGCTGGGACTGCCTCTGCGTCTGGCCTGAGCGGGACC-TGGGATCCTGGGGAGCCC-----------------------------------------------------------------------------------------------------------------------------------------------------------------------------------------------------------------------------------------------------------------------------------------------------------------------------------------------------------------------------------------------------------------------
>gene=chr11_2421437-2421905; species=panTro
TCGCGGGCTGGGACTGCCTCTGCGTCTGGCCTGAGCGGGACCGTGGGATCCTGGGGAGCCCCGCCTCGGTGCACTGACAAAGCCCAGCAGGAGTGACGGTTACCGCTTCCGGTCAGGACCGGAAGTGCCGGGAACGGCATTCGTCCCCCGTGCGAGATGACGCACTTCCTGCCTGAGGCGGCCGCTGTTCTCGCGGCTTCCGGCAGGTGGCGCTGAGACCGCGGGAAGCCAGCCTGGCTGTCGGTTAGCCCTCGAGCATTCTGGGAATTGCAGGCCTGGCCCCTCCTCTTCCTGTTCTTGGTCAATTCCGGTCTTGATTCTCCAACAAATGCCGTCGTTTCCGGGGCTGCTTCCGAGCCGGACCCAAGGGCCGGGGCGTGGAGGAGTAGAGGGGCGAGCGCATGCGCACAGGACTACACGTCCCGACAGGCGTCGGGAGCGGCGGCCCAGTTCCTTGTGGGAGCTGTA
>gene=chr11_2421437-2421905; species=papHam
TCTCGGGCTGGGACCGCCTCTGCGTCTGGCCTGAGCGGGACCGTGGGATCCTGGGGAGCCCCGCCTCGCTGCATTGACGAAGCCCGGGAGGAGCGACAGTTACCGCTTCCGGTCACGACCGGAAGTGCCGGGAACGGCATTCGTTCTCCATACGAGATGATGCACTTCCTGCCTGGGGCGGCCGCTGTTCTCGCGGTTTCCGGCAGGTGGCGCTGGGACCACGGGAAGCCGGCCCGGCTGTCGGTTAGTCGTCGAGCATTCTGGAAATTGCAGGCCTGGCCCCTCCTCTTCCTGTTCTTGGTCAATTCCGGTCTTGGTTCCCCAACAAATGCCGTCGTTTCCGGGGCCGCTTCCGAGCCGGACCCAAGGGCCGGGGCGTAGA---GTAGAGGGCCGGGCGCATGCGCACAGGGCTACACCTCCCGACAGGCGTCGGGAGTGGCGGCCCAGTGCCTTGTGGGAGTTGTA
>gene=chr11_2421437-2421905; species=ponAbe
TCGCGGGCTGGGACCGCCTCTGCGTCTGGCCTGAGCGGGAGTGTGGGATCCTGGGGAGCCCCGCCTCGGTGCACTGACAAAGCCCAGCTGGGATGACAGTTACCGCTTCCGGTCAGGACCGGAAGTGCCGGGAACGGCATTAGCCATCCGTGCGAGATGACGCACTTCCTGCCTGAGGCGGCCGCTGTTCTCGCGGCTTCCGGCAGGTGGCGCTGAGACCACGGGAAGCCAGCCTGGCTGTCGGTTAGCCCTCGAGCATTCTGGGAATTGCAGGCCTGGCCCCTCCTCTTCCTGTTCTTGGTCAATTCCGGTCTTGTTTCTCCAACAAATGCTGCCGTTTCCGGGGCTGCTTCCGAGCCGGACCCAAGGGCCGGGGCGTGGAGGAGTAGAGGGGCGAGCGCATGCGCACACGACTATACGTCCCGACAGGCGTCGGGAGCGGCGGCCCAGTGCCTTGTGGGAGCTGTA
>gene=chr11_2421437-2421905; species=rheMac
TCTCGGGCTGGGACCGCCTCTGCGTCTGGCCTGAGCGGGACCGTGGGATCCCGGGGAGCCCCGCCTCGCTGCATTGACGAAGCCCAGGAGGAGCGACAGTTACCGCTTCCGGTCATGACCGGAAGTGCTGGGAACGGCATTCGTTCTCCATACGAGATGATGCACTTCCTGCCTGGGGCGGCCGCTGTTCTCGCGGTTTCCGGCAGGTGGCGCTGGGACCACGGGAAGCCGGCCCGGTTGTCGGTTAGCCGTCGAGCATTCTGGGAATTGCAGGCCTGGCCCCTCCTCTTCCTGTTCTTGGTCAATTCCGGTCTTGGTTCCCCAACAAATGCCGTCGTTTCCGGGGCCGCTTCCGAGCCGGACCCAAGGGCCGGGGC--------GTAGAGGGGCGGGCGCATGCGCACAGGGCTACACATCCCGACAGGCGTCGGGAGTGGAGGCCCAGTGCCTTGTGGGAGTTGTA
>gene=chr11_2421437-2421905; species=hg19
TCGCGGGCTGGGACTGCCTCTGCGTCTGGCCTGAGCGGGACCGTGGGATCCTGGGGAGCCCCGCCTCGGTGCACTGACAGAGCCCAGAAGGAGTGACGGTTACCGCTTCCGGTCAGGACCGGAAGTGCCGGGAACGGCATTCGTCCTCCGTGCGAGATGACGCACTTCCTGCCTGAGGCGGCCGCTGTTCTCGCGGCTTCCGGCAGGTGGCGCTGAGACCACGGGAAGCCAGCCTGGCTGTCGGTTAGCCCTCGAGCATTCTGGGAATTGCAGGCCTGGCCCCTCCTCTTCCTGTTCTTGGTCAATTCCGGTCTTGTTTCCCCAACAAATGCCGTCGTTTCCGGGGCTGCTTCCGAGCCGGACCCAAGGGCCGGGGCGTGGAGGAGTAGAGGGGCGAGCGCATGCGCACAGGACTACACGTCCCGACAGGCGTCGGGAGCGGCGGCCCAGTTCCTTGTGGGAGCTGTA
>gene=chr11_2421437-2421905; species=bosTau
------------------------------------------------------------------------------------------------------------------------------------------------------------------------------------------------------------------------------------------------------------------------------------------------------------------------------------------------------------------------------------------------------------------------------------------------------------------------------------
>gene=chr11_2421437-2421905; species=calJac
TCTCGGGCTGGGACCGCCTTTGCGTCCGCCCTGAGCGGGACCGTGGGATCCTGGGGAGCCCCGCCTCAGTGCCC---CGAAGCCCCGGAAGAGCTACAGCTGCCGCTTCCGGTCATGACCGGAAGTGTC-CGAACGGCATTCGCCCTCCCTATGAAATGACGCACTTCCTGCCTGAGGCGGCCGCTGTTCTCACGGTTTCCAGCAGGTGGCGCTGGGACCACGGAAAGCCGGCGCGGCGGTCGGTTAGCCCTCGAGCATTCTGGGAATTGCAGGCGTGGCCCCTCCTTTTCCTGTTCTTGGTCAGTTCCGGTCTTGTTTCGCCAACAAATGCCG-CGGTTCCGGGGCTGTTTCCGAGCCGGACGCCAGGGCCGCGGTGTCCTGGAGTAGAGAGGCGGACGCATGCGCACAAGACTACACGTCCCGACAGGCGTCGGGAGCGGCGGCCCAGTGCCTTGTGGGAGGTGTA
>gene=chr11_2421437-2421905; species=canFam
AGCCGAG---------------CGCTCAGACGGAAC------CCGGGCcccc----------ccccctcccc-ctcccccGACCCACGAGCGG-GCGGCCCG-CACTTCCGGCC-TGACCGGAAGCACCGGCGACGATGCC--------GCGTGCGACGATGCACTTCCGGCCTGAGGCGGCCGCTGTGCTCGCGACTTCCAGCAGGCGGCGCTGGGGCCCCGGGAACGCGGC---GCTGGCCGTTAGTCCTGGAGCATTCTAGGAGTCGCAGTGTTGCCTCTTCCTCCTCCCT---TTCATCAATTCC-GGCTCTTTGCGAGAAGGAGAGCTATCGTTTCCGGGGA-------------------------GGG---------------------------------------------ACCCGACAGGCCTCGGGATTAGCGTCCCGGTGCCTTGTGGGAGGTGTA
>gene=chr11_2421437-2421905; species=equCab
AAGCTGG---------------CGCTCAGCCGG-----------------------------TACCCGACCTGCTCCCAGGACCCACGAGGGGCGCGGTCCGCCGCTTCCGGCCAGGACCGGAAATGCAGGGGACAACGCT--------GCGCGTAATGGCGCACTTCCGGTTCGAGG-AAAAGCTGTCCCCGTGGCTTCCGGTAGGTGGCGCTGAGGCCCCAGAGACTCGAC---GATAGCTGTTAGCCCTCGAGCATTCTGGGAGTCGCAGTCCCACCG---CCTTTTCCCG---TTAATCAATTCCGGGCTC--TTCGCGAAGGAGTTCCGCCGTTTCCGGGGA-------------------------GGGGAGGTTCGGGAGAAAAGCAGGGGCGCACGCGCA-AGGACTA-CACGCCTAACAGGCTTCTGGAGTAGCGGCCCAGTGCCTTGTGGGAAATGGA
>gene=chr11_2421437-2421905; species=gorGor
TCGCGGGCTGGGACTGCCTCTGCGTCTGGCCTGAGCGGGACC-TGGGATCCTGGGGAGCCC-----------------------------------------------------------------------------------------------------------------------------------------------------------------------------------------------------------------------------------------------------------------------------------------------------------------------------------------------------------------------------------------------------------------------
>gene=chr11_2421437-2421905; species=panTro
TCGCGGGCTGGGACTGCCTCTGCGTCTGGCCTGAGCGGGACCGTGGGATCCTGGGGAGCCCCGCCTCGGTGCACTGACAAAGCCCAGCAGGAGTGACGGTTACCGCTTCCGGTCAGGACCGGAAGTGCCGGGAACGGCATTCGTCCCCCGTGCGAGATGACGCACTTCCTGCCTGAGGCGGCCGCTGTTCTCGCGGCTTCCGGCAGGTGGCGCTGAGACCGCGGGAAGCCAGCCTGGCTGTCGGTTAGCCCTCGAGCATTCTGGGAATTGCAGGCCTGGCCCCTCCTCTTCCTGTTCTTGGTCAATTCCGGTCTTGATTCTCCAACAAATGCCGTCGTTTCCGGGGCTGCTTCCGAGCCGGACCCAAGGGCCGGGGCGTGGAGGAGTAGAGGGGCGAGCGCATGCGCACAGGACTACACGTCCCGACAGGCGTCGGGAGCGGCGGCCCAGTTCCTTGTGGGAGCTGTA
>gene=chr11_2421437-2421905; species=papHam
TCTCGGGCTGGGACCGCCTCTGCGTCTGGCCTGAGCGGGACCGTGGGATCCTGGGGAGCCCCGCCTCGCTGCATTGACGAAGCCCGGGAGGAGCGACAGTTACCGCTTCCGGTCACGACCGGAAGTGCCGGGAACGGCATTCGTTCTCCATACGAGATGATGCACTTCCTGCCTGGGGCGGCCGCTGTTCTCGCGGTTTCCGGCAGGTGGCGCTGGGACCACGGGAAGCCGGCCCGGCTGTCGGTTAGTCGTCGAGCATTCTGGAAATTGCAGGCCTGGCCCCTCCTCTTCCTGTTCTTGGTCAATTCCGGTCTTGGTTCCCCAACAAATGCCGTCGTTTCCGGGGCCGCTTCCGAGCCGGACCCAAGGGCCGGGGCGTAGA---GTAGAGGGCCGGGCGCATGCGCACAGGGCTACACCTCCCGACAGGCGTCGGGAGTGGCGGCCCAGTGCCTTGTGGGAGTTGTA
>gene=chr11_2421437-2421905; species=ponAbe
TCGCGGGCTGGGACCGCCTCTGCGTCTGGCCTGAGCGGGAGTGTGGGATCCTGGGGAGCCCCGCCTCGGTGCACTGACAAAGCCCAGCTGGGATGACAGTTACCGCTTCCGGTCAGGACCGGAAGTGCCGGGAACGGCATTAGCCATCCGTGCGAGATGACGCACTTCCTGCCTGAGGCGGCCGCTGTTCTCGCGGCTTCCGGCAGGTGGCGCTGAGACCACGGGAAGCCAGCCTGGCTGTCGGTTAGCCCTCGAGCATTCTGGGAATTGCAGGCCTGGCCCCTCCTCTTCCTGTTCTTGGTCAATTCCGGTCTTGTTTCTCCAACAAATGCTGCCGTTTCCGGGGCTGCTTCCGAGCCGGACCCAAGGGCCGGGGCGTGGAGGAGTAGAGGGGCGAGCGCATGCGCACACGACTATACGTCCCGACAGGCGTCGGGAGCGGCGGCCCAGTGCCTTGTGGGAGCTGTA
>gene=chr11_2421437-2421905; species=rheMac
TCTCGGGCTGGGACCGCCTCTGCGTCTGGCCTGAGCGGGACCGTGGGATCCCGGGGAGCCCCGCCTCGCTGCATTGACGAAGCCCAGGAGGAGCGACAGTTACCGCTTCCGGTCATGACCGGAAGTGCTGGGAACGGCATTCGTTCTCCATACGAGATGATGCACTTCCTGCCTGGGGCGGCCGCTGTTCTCGCGGTTTCCGGCAGGTGGCGCTGGGACCACGGGAAGCCGGCCCGGTTGTCGGTTAGCCGTCGAGCATTCTGGGAATTGCAGGCCTGGCCCCTCCTCTTCCTGTTCTTGGTCAATTCCGGTCTTGGTTCCCCAACAAATGCCGTCGTTTCCGGGGCCGCTTCCGAGCCGGACCCAAGGGCCGGGGC--------GTAGAGGGGCGGGCGCATGCGCACAGGGCTACACATCCCGACAGGCGTCGGGAGTGGAGGCCCAGTGCCTTGTGGGAGTTGTA
>gene=chr11_3078580-3078834; species=hg19
CCGGAGGAATCTGCCATGGCTGGGAATCCCGGACCCGCAGCTGCGGCTACAGACACTTCCTAGAATCTGATGCAACCGCCGCCCCGGAAGTCGCGCCCCACGCCGGGCCCGTCTTCCGGGACACGCCCGGTCGCTAGGCAACTACCAGGGGCTCCGGATGTCGCCGGCCCGGAGCATGCTGGGAGCTGTAGTTCAACCCAATGGCGACCCGCGCTCCGGAGCATCGCGCGGCCAAGCGTTCAGTGGCCGTGCTG
>gene=chr11_3078580-3078834; species=bosTau
GTGGTAGACCCTGCCATCAC-CCGAATCCCGCACTCGCGGAGGCCGCCGCGG---CTTCCCAGAATCTGATGCAACCACCGCCCCGGAAATCCCGCCCCCAAGCCG-CCGGCCTTCCGGGATCCGCCCGGTCGCTAGGCAACCACCGCGCGC---AGACGCCGCTGGCCCCGGGCATGCTGGGA----------------------------------------------------------------------
>gene=chr11_3078580-3078834; species=calJac
CCGGAGGAACCTGCCATGGCTGGGAATCCCGGACCCGCAGCTACGGCGACAGACACTTCCCAGAATCTGATGCAACCGCCGCCCCGGAAGTCCCGCCCCGCCCCGGGCCCGTCTTCCGGGACTGGCCGGGTCGCTAGGCAACCACCAGGGGCTCCGGGCGTCGGCGGCCCGGAGCATGCTGGGAGCTGTAGTTCAATCCCACGGCGACCTCTGCTCCGGAGCATCCCGCGGCCAAGCATTCAGTGTCTGGGCTG
>gene=chr11_3078580-3078834; species=canFam
CCAGAGGAACCTGACATCTT-AGAAATTCCAAACCAGCGGCCCCTATGCCAG---CTTCCCAGAATCTGATGCAACCACCGCCCCGGAAGTCCCGCCCAGCACCCGCCCCGCCTTCCGGGATACGCCCGGTCGCCAGGCAACCACCGCGGACTCCCGACGCC-CGGGCTCCGGGCATGCTGGGAGTTGTAGTTGTACTGCGCCACGCGCGGCGTCATGGAGCATCCTGAGGCCACAGGGTCCGTGTCCCGACCT
>gene=chr11_3078580-3078834; species=equCab
CCGGAACAACCTGCCATCCT-AGGAATCGCGGACCCTCGGGTGCGGCGACAG---CTTGCCAGAATCTGATGCAACCGCCGCCCCGGAAGTCCCTCCCCGCGCCTGCCCCACCTTCCTGGACACGCCCGGTCGCTAGGCAACCGCCGCGGGGCCCGGGCGTCGAGAGTCCGGGGCATGCTGGGACTTGTAGTTCTACTGCGCTGCCGCCCGCGCCCGTGTGCATCCCTGGGACG------------------CG
>gene=chr11_3078580-3078834; species=gorGor
CCGGAGGAATCTGCCATGGCTGGGAATCCCGGACCCGCAGCTGCGGCTACAGACACTTCCTAGAATCTGATGCAACCGCCGCCCCGGAAGTCGCGCCCCACGCCGGGCCCGTCTTCCGGGACACGCCCGGTCGCTAGGCAACTGCCAGGGGCTCCGGATGTCGCCGGCCCGGAGCATGCTGGGAGCTGTAGTTCAACC-AATGGCGACCCGCGCTCTGGAGCATCGCGCGGCCAAGCGTTCAGTGGCCGTGCTG
>gene=chr11_3078580-3078834; species=panTro
CCGGAGGAATCTGCCATGGCTGGGAATCCCGGACCCGCAGCTGCGGCTACAGACACTTCCTAGAATCTGATGCAACCGCCGCCCCGGAAGTCGCGCCCCACGCCGGGCCCGTCTTCCGGGACACGCCCGGTCGCTAGGCAACTACCAGGGGCTCCGGATGTCGCCGGCCCGGAGCATGCTGGGAGCTGTAGTTCAACCCAATGGCGACCCGCGCTCCGGAGCATCGCGCGGCCAAGCGTTCAGTGGCCGTGCTG
>gene=chr11_3078580-3078834; species=papHam
CCGGAGGAACCTGCCATGGCTGGGAATCCCGGACCCACAGCTGCGGCTACAGACACTTCCCAGAATCTGATGCAATCACCGCCCCGGAAGTCCCGCCCCGCGCCGGGCCCGTCTTCCGGGACACGCCCGGTCGCTAGGCAACCACCAG-GGCTCAGGATGTCGCTGGCCCGGAGCATGCTGGGAGCTGTAGTTCAACCC-CCGGCGACCCGCTCTCTGGAGCATCGCGCGGCAAAGCGTTCGGTGTCCGTGCTG
>gene=chr11_3078580-3078834; species=ponAbe
CCGGAGGAATCTGCCATGGCTGGGAATCCCGGACCCGCAGCTGCGGCTACAGACACTTCCTAGAATCTGATGCAACCGCCGCCCCGGAAGTCTCGCCCCGCGCCGGGCCCGTCTTCCGGGACACGCCCGGTCGCTAGGCAACCACCAGGGGCTCCGGATGTTGCCGGCCCGGAGCATGCTGGGAGCTGTAGTTCAACCCAATGGTGACCCGCGCTCCGGAGCATCGCG-GGCGAAGAGTTCAGTGTCCGTGCTG
>gene=chr11_3078580-3078834; species=rheMac
CCGGAGGAACCTGCCATGGCTGGGAATCCCGGACCCACAGCTGCGGCTACAGACACTTCCCAGAATCTGATGCAATCACCGCCCCGGAAGTCCCGCCCCGCGCCGGGCCCGTCTTCCGGGACACGCCCGGTCGCTAGGCAACCACCAGCGGCTCAGGATGTCGCTGGCCCGGAGCATGCTGGGAGCTGTAGTTCAACCC-CCGGCGACCCGCTCTCTGGAGCATCGCGCGGCAAAGCGTTCGGTGTCCGTGCTG
>gene=chr11_6502517-6502798; species=hg19
GGGCTCCAGTTCCCGTCGCGATCCTAGCAGCAGGTCAGGGACTCGGCGGAAATGACGTCCTCTCCGGGCAGAAGAAGCCGGCCACGTCGCAGATTATAAGGGCGGAGCTGACGTCGCAGCCAGGGCAGGGCGATACTCGAGCTAGCTCTCGAGATCAGCGAGAGGTTACTTCCGGGGCGGCACCGAGAAGCTGAAACGGAAGTGGCGTACGGCATGCGCCGGTGGCGTGATGGagcggcagcagcagcagcaacagcaACTGCGAAACGTAAGTGAGAACT
>gene=chr11_6502517-6502798; species=bosTau
CGGCTCCAGTTCCCGTCGCGATCCTAGCAGCAGGTCAGGGATTCGGCGGAAGTGACGTCCCCACCGGGCAGAAGAAGCCGGCCACGTCGCCGATTATGAGGGCGGAAGTGACGTTAAATCTGGGGCGGGGCGATCCTGGAGCCTGTCCCCGGGAGCTACGAGATGTCACTTCCGGGGCGTTACCAAGAACCTGAAAAGGAAATGACCTAGAGCTCACGCTGCTGGCGTGATGGagcagcagcagcagcagcagcagcagcTGAGAAACGTGAGTGGGAGCT
>gene=chr11_6502517-6502798; species=calJac
GGGCTCCAGTTCCAGTCGCGATCCTAGCAGCAGGTCAGGGACTCGGCGGAAGTGACGTCCTCTCCGGGCAGAAGAAGCCGGCCACGTCGCAGATTATAAGGGCGGAGGTGACGTCGCAGCCGGGGCAGGGCGATGCTCGAGCTAGTTCTCCAGAGCGGCGAGAGGTTCCTTCCGGGGCGGCACCGAGAAGCTGAAACGGAAGTGGCGTAGGGCATGCGCCGGTGGCGTGATGGAGCAGCAGCCTCAGCAACAACAGCAACTTAGAAACGTGAGTGAGAACT
>gene=chr11_6502517-6502798; species=canFam
GGGCTCCAGTTCCCGTCGCGATCCTAGCAGCAGGTCAGGGACTCGGCGGAAGTGACGTCCCCTCCGGGCAGAAGAAGCCGGTCACGTCGCAGACTATAAGGGCGGAGATGACGTTA-AGCCAGGGCGGGGCGATCCTTGAGGCAGTCCCCGGGAGCCAGGAGAGGTCACTTCCGGGGCGTTACCAAGAGGCTGT-GCGGAAGT---GACGTGCGTGCGCCGGTGGCGCGATGGagccgcagcag------cagcagcagcTGAGGAACGTGAGTGGGTGCT
>gene=chr11_6502517-6502798; species=equCab
GGGTTCCAGTTCCCGTCGCGATCCTAGCAGCAGGTCAGGGACTCGGCGGAAGTGACGTCCTCTCC-GGCAGAAGAAGCCGGCCCCGTCGCAGATTATAA-GGCGGAGGTGACGTTGCAGCCGAGGGGGGGC-ATCCTTGAGCCAGTCCTCGGGAGTTACGAGAAGTTACTTCCGGGGCGTTACCGAGAAGCTGTAACGGAAGT---GACGTACGTGTGCCAGTCGGGTGATGGAGGCgcagcagcagcagcagcagcagcTGAGAAACGTGAGTGGGATCT
>gene=chr11_6502517-6502798; species=gorGor
GGGCTCCAGTTCCCGTCGCGATCCTAGCAGCAGGTCAGGGACTCGACGGAAATGACGTCCTCTCCGGGCAGAAGAAGCCGGCCACGTCGCAGATTATAAGGGCGGAGCTGACGTCGCAGCCAGGGCAGGGCGATACTCGAGCTAGCTCTCGAGATCAGCGAGAGGTTACTTCCGGGGCGGCACCGAGAAGCTGAAACGGAAGTGGCGTAGGGCATGCGCCGGTGGCGTGATGGagcagcagcagcagcagcaacagcaACTGAGAAACGTAAGTGAGAACT
>gene=chr11_6502517-6502798; species=panTro
GGGCTCCAGTTCCCGTCGCGATCCTAGCAGCAGGTCAGGGACTCGGCGGAAATGACGTCCTCTCCGGGCAGAAGAAGCCGGCCACGTCGCAGATTATAAGGGCGGAGCTGACGTCGCAGCCAGGGCA-GGCGATACTCGAGCTAGCTCTCGAGGTCAGCGAGAGGTTACTTCCGGGGCGGCACCGAGAAGCTGAAACGGAAGTGGCGTAGGGCATGCGCCGGTGGCGTGATGGagcagcagcagcagcagcaacagcaACTGAGAAACGTAAGTGAGAACT
>gene=chr11_6502517-6502798; species=papHam
GGGCTCCAGTTCCCGTCGCGATCCTAGCAGCAGGTCAGGGACTCGGCGGAAGTGACGTCCTCCCCGGGCAGAAGAAGCCGGCCACGTCGCAGATTATAAGGGCGGAAGTGACGTCGCAGCCGGGGCAAGGCGATACTCTAGCTGGTTCTCGAGAGCAGCGAGAGGTTACTTCCGGGGCGGCACCGAGAAGCTGAAACGGAAGTGGCGTAGAGCATGCGCCGGTGGCGTGATGG---AGCAGCAGCAGCAGCAACAGCAACTCAGAAACGTGAGTGAGAACT
>gene=chr11_6502517-6502798; species=ponAbe
AGGCTCCAGTTCCCGTCGCGATCCTAGCAGCAGGTCAGGGACTCGGCGGAAGTGACGTCCTCTCCGGGCAGAAGAAGCCGGCCACGTCGCAGATTATAAGGGCGGAGGTGACGTCGCAGCCAGGGCAGGGCGATACTCGAGCTAGTTCTGGAGATCAGCGAGAAGTTACTTCCGGGGCGGCACCGAGAAGCTGAAACGGAAGTGGCGTAGGGCATGCGCTGGTGGCGTGATGG---AGCAGCAGCAGCAGCAACAGCAACTGAGAAACGTAAGTGAGAGCT
>gene=chr11_6502517-6502798; species=rheMac
GGGCTCCAGTTCCCGTCGCGATCCTAGCAGCAGGTCAGGGACTCGGCGGAAGTGACGTCCTCTCCGGGCAGAAGAAGCCGGCCACGTCGCAGATTATAAGGGCGGAAGTGACGTCGAAGCCGGGGCAGGGCGATACTCTAGCTGGTTCTCGAGAGCAGCGAGAGGTTACTTCCGGGGCGGCACCGAGAAGCTGAAAAGGAAGTGGCGTACAGCATGCGCCGGTGGCGTGATGG---AGCAGCAGCAGCAGCAACAGCAACTGAGAAACGTGAGTGAGAACT
>gene=chr11_8710393-8710719; species=hg19
GGCGGAAGCTGTGCAGCGCCCACCTGGTGGCTCCATCGGCCGCGTTCATCAGTCAGCACGACCCGACCTCAGTGGCGTCCTCACAACACAGACCGGACCTTGGGTCTTACCCCGGCACCTGAGAACCACTTCCGGTGAGTAGCTTCTACTTCCGGAGACGATGACTCCCCCGCGTCCCAGACCGGAAGAAGCCCGGCGGAGACCGGCCTCGCTCGGCCACTTCCGGCAAGGGCGGAGCCGGCCAGTGGTGCGCGAGCGCAGATAACTCCCCTGGAGAGGCGGGATGTTCAACTCCACCCCTGGTCCTTGGGCGGCCGTGGGTCCCC
>gene=chr11_8710393-8710719; species=bosTau
--------------------------------------------------------------------------------------------------------------------------------------------------------------------------------------------------------------------------------------------------------------------------------------------------------------------------------------
>gene=chr11_8710393-8710719; species=calJac
GGCTGAAGCTGTGCGGTGCCCGCCTGGCGGCTCCATCGACCTTTTTCATCAA---------------CTCAGCGACGTCCCCACGACACAGACAAAATTTGGGGTCTTTCCTCGGCTCTTGAGAACCACTTCCGTTG-TCAGTTTTTACTTCCGGA-------ACACCTCCGCGCCCCAAACCGGAAGCACCGCAGCGGGGACTGGGCTCGCTCAGCCACTTCCGGCAAGGGTGGGGCCGGCCCGTGGTGCGCGAGCGCAGATACCTCCCCGGGCGAGGCGGGAGGTTCAGCTCCACCCCTGGTCGCTGAGCGGCCGTGGATCCCC
>gene=chr11_8710393-8710719; species=canFam
CGCGGAAGGCGCGCGGC-GTCGGC------CTCCGGAAGACCACGAGGACGGCGTATCCCGCCCCACCTCGG-GACGCCATCACAATAGCCACACGG-------------GTCAGTCCCGGAGGGCCACTTCCGGAGGGTAGGTTCTGGTTCCGGGGACGCTGAC-TTGCCACTCCCGCGACCG---GAAGCACGCTC----CCGGCTCCGCTCAGCCATTTCCGGCAAGGGCGGGGCCGGA------CGGG-AGGCGGAGAGAC--TCCCTGGCGAGGCGGGAGGTTCAACTCGG---CCGGCGGCCG-TGGG-CGTGGGCCGCT
>gene=chr11_8710393-8710719; species=equCab
GGCCAAAGCCCTACTTTGCCCGAC-----GCTCCCACGGCCTCCCCGGTTGGTCTAAAACGCCCGGCTTCCGCGGCGCCCTCACGACACCCGCCACGGCTCAGCTC-CGCCTCCGCCCCCGAGAGCCGCTTCCGGAAGGCAGGTTCCACTTCCGGGGACCTTGACTCTCCCCCCCCCGTGACCG---GAAGCACTATT----CCGGCTCTGCTCAGCCGTTTCCGGTAGAggcggggccggc-cgggtcgcg-gggcgggAAGAC--CGCCAGGCCAGGCGGGAGGCTTAATTCGGACCCCGGTTCCCGTGCCG-CGTGGGCCCCC
>gene=chr11_8710393-8710719; species=gorGor
--------------------------------------------------------------------------------------------------------------------------------------------------------------------------------------------------------------------------------------------------------------------------------------------------------CCCCTGGTCCTTGGGCGGCCGTGGGTCCCC
>gene=chr11_8710393-8710719; species=panTro
GGCGGAAGCTGTGCAGCGCCCACCTGGTGGCTCCATCGGCCACGTTCATCAGTCAGCACGACCCGACCTCAGTGGCGTCCTCACAACACAGACCGGAGCTTGGGTCTTACCCCGGCACCTGAGAACCACTTCCGGTGAGTAGCTTCTACTTCCGGAGACGATGACTCCCCCGCGTCCCAGACCGGAAGAAGCCCGGCGGAGACCGGCCTCGCTCGGCCACTTCCGGCAAGGGCGGAGCCGGCCAGTGGTGCGCGAGCGCAGATACCTCCCCTGGAGAGGCGGGATGTTCAACTCCACCCCTGGTCCTTGGGCGGCCGTGGGTCCCC
>gene=chr11_8710393-8710719; species=papHam
GGCGGAAGCTCCGCAGCTCCCGCCTGGTGGCTCCATCGGCTGCTTGCATCAGTCAGCACGACCCAACCGCAGTGGCGTCCCTACAACACAGACCGCAGCTTGGGTCTCAGGTCGGCCCCTGAGAGCCACTTCCGGTGACTAGCTTCTACTTCCGGA---GATGACTTCCCCGCGTCCCAGACTGGAAGAAGCACGGAGGAGACCGGCCTCGCTTGGCCACTTCCGGTAAGGGTGGCGCCAGCCAGTGGTGAGCGAGTGCGGATAGCTTCTCTGGAGAGGCGGGATGTTCAACTCCACCCCTGGTCCCTGGGCGGCCGTGGGTCCCC
>gene=chr11_8710393-8710719; species=ponAbe
GGCGGAAGCTGTGCAGCGCCCGCCTGGTGGCTCCATCGGCCGCCTTCATCAGTCAGCACGACCCGACCTCAGTGGCGTCCTCACAACACAGACCGGAGCTTGGGTCTTACCTTGGCCCCTGAGAACCACTTCCGGCGAGTACCTTCTACTTCCGGAGACGATGACTCCCCCGCGTCCCAGACCGGAAGAAGCCCGGCGGAGACCGGCCTCGCTCGGCCACTTCCGGCAAGGGCGGAGCTGGCCAGTGGTGCGCGAGCGCAGATACCTCCCCTGGAGAGGCGGGATGTTCAACTCCACCCCTGGTCCCTGGGCGGCCGTGGGTCCCC
>gene=chr11_8710393-8710719; species=rheMac
GGCGGAAGCTCCGCAGCTCCCGCCTGGTGGCTCCATCGGCTGCTTTCATCAGTCAGCAGGACCCAACCGCAGTGGCGTCCCTACAACACAGACCGCAGCTTGGGTCTCAGGTCGGCCCCTGAGAGCCACTTCCGGTGACTAGCTTCTACTTCCGGAGATGATGACTTCCCCGCGTCCCAGACTGGAAGAAGCACAGAGGAGACCGGCCTCGCTTGGCCACTTCCGGTAAGGGTGGCGCCAGCCAGTGGTGAGCGAGTGCAGATAGCTCCCCTGGAGAGGCGGGATGTTCAACTCCACCCCTGGTCCCTGGGCGGCCGTGGGTCCCC
>gene=chr11_10772635-10772875; species=hg19
CCTACAGCCGACACGCCAACAAAAGCTTCGGAGCCGCCAACCCCAAAACGGAAACACCGGAGCCACAAGCTGAGCTCGCGTAGGGCACGCTCCCCCGGGAGTGCTTCCGGGACAGGGGGCGGGGTCGCCGGAAGTGGCCGTCCGCCGTCCGCTGCTCGTTGTTTAAGCGGCTGACGGGAAGGAGAAGCCAGAGCTCCAGCGGCGCCGCGGGGCGGCAGTCAAGACCAGAGCCGGAGCCGT
>gene=chr11_10772635-10772875; species=bosTau
---------GG---GCTA--CGAATCTTCCGAACCCGCC-TTTAAAATCGGGGAACC---AACCACAGGAGGAGCTTCCAACGGACAGGCCCTCCCGGGAGAGTTTCCGGGGCAGGGGGCGGGGCTGCCGGAAGTCGCCGGTCGCCGTCTGCTGTTCGTTGTTTGAGCGGCTGACGGGAAGGAGAAGCCGAAGCTCCGGCGGCGCTGCGGGGCTGCAGTCACAACTGGAGCCCGAGCCGC
>gene=chr11_10772635-10772875; species=calJac
CCTACAGCCGACACGTCAACTAAAGCTTCGGAGCCGCCTTCCCCAAGACCGAAACACGGTAGCCACCGGCTGAGCTCGCGTAGGGCACGCTCCCGTGGGAGTGCTTCCGGGACAGGGGGCGGGGTCGCCGGAAGTGTCCGTCCGCCGTCCGCTGCTCGTTGTTTAAGCGGCTGACGGGAAGGAGAAGCCAGAGCTccggcggcgccgcggggcggcAGTCAAGACCAGAGCTCGAGCCGT
>gene=chr11_10772635-10772875; species=canFam
---------GACGGGCTCAGGGGGCCCCGGGCGCCGTCC--------------ACCCGCCAGCCGCAGGCTGGGCCCGCGCCTGACAGGCCTCCCCGGGAACGCTTCCGGGGCAGGGGGCGGGGCTGCCGGAAGTGGCCGGACGCCGTCCGCTGCTCGTTGTTTAAGCGGCTGACGGGAAGGAGAAGCCCCAGCTccggcggcgccgcggggcggcAGTCACGACCCGAGCTT-GGCCGC
>gene=chr11_10772635-10772875; species=equCab
---------GACGCGCCGACGAAAGCCTCAGAGCCGTCCTTCCAAAGTCAGAGACACACTGGTCGC-GGCGGGGCTCGCG-------GTCCGCCTGGGGAGTGCTTCC-GGGCAGGGCGC-GGGCTGCCGGAAGTGGTCAGACGCCGACTGCTGCCTCGTGTTC-ATCGGCTGACGGG--------------------------------------------------------------
>gene=chr11_10772635-10772875; species=gorGor
CCTACAGCCGACACGCCAACAAAAGCTTCGGAGCCGCCAACCCCAAAACGGAAACACCGGAGCCACAGGCTGAGCTCGCGTAGGGCACGCTCCCCCGGGAGTGCTTCCGGGACAGGGGGCGGGGTCGCCGGAAGTGGCC-TCCGCCGTCCGCTGCTCGTTGTTTAAGCGGCTGACGGGAAGGAGAAGCCAGAGCTCCAGCGGCGCCGCGGGGCGGCAGTCAAGACCAGAGCCGGAGCCGT
>gene=chr11_10772635-10772875; species=panTro
CCTACAGCCGACACGCCAACAAAAGCTTCGGAGCCGCCAACCCCAAAACGGAAACACCAGAGCCACAAGCTGAGCTCGCGTAGGGCACGCTCCCCCGGGAGTGCTTCCGGGACAGGGGGCGGGGTCGCCGGAAGTGGCCGTCCGCCGTCCGCTGCTCGTTGTTTAAGCGGCTGACGGGAAGGAGAAGCCAGAGCTCCAGCGGCGCCGCGGGGCGGCAGTCAAGTCCAGAGCCGGAGCCGT
>gene=chr11_10772635-10772875; species=papHam
CCTACGGCCGACACGCCAACGAAAGCTTCTGAACCGCCAACACCAAAACGGAAACACCGGAGCCACAGGGCGAGCTCGCGTAGGGCACGCTCCCGCGGGAGTGCTTCCGGGACAGGGGGCGGGGTCGCCGGAAGTGGCCGTCCGCCGTCCGCTGCTCGTTGTTTAAGCGGCTGACGGGAAGGAGAAGCCAGAGCTCTGGCGGCGCCGCGGGGCGGCAGTCAAGACCAGAGCCGGAGCCGT
>gene=chr11_10772635-10772875; species=ponAbe
CCTACAGCTGACACGCCAACGAAGG--TCGGAGCCGCCA--CCCAAAACGGAAACACCTGAGCCACAAGCTGAGCTCGCGTAGGGCACGCTCCCGCGGGAGTGCTTCCGGGACAGGGGGCGGGGTCGCCGGAAGTGGCCGTCCGCCGTCCGCTGCTCGTTGTTTAAGCGGCTGACGGGAAGGAGAAGCCAGAACTccggcggcgccgcggggcggcAGTCAAGACCAGAGCCGGAGCCGT
>gene=chr11_10772635-10772875; species=rheMac
CCTACAGCC---------------------------------------------------------------------------------------------------------------------------------------------------------------------------------------------------------------------------------------
>gene=chr11_18343993-18344187; species=hg19
GGAAACGAAACAGGCGGGAACCCGTGGGGGAGGGAGGGAACTAGCGGAAGGTGTCATGGCGGCCGCGCTCTTGAGTCACGTGCCCAGGGCCCGCCTTGCTACTTCCGGTCACGTGCCCTCAGACTCCTCGCAGCCAGCGATGGAGGCGAGACCCCCTAGTAACAGAGGCGGTGGCTACTGCTGCGGCCACTGGG
>gene=chr11_18343993-18344187; species=bosTau
GGAAATGAAACAGGCGCGCACCGGCGGAGGAGGGAGGGAACTAGCGGAAGGTGTCATGGCGGCCGTGCTCTGGGGTCACGTGTCCCGCACCCGCCTTCATACTTCCGGTCACGTGCCCTCAGAGTTCTCGCAGCCAGCGATGGAGGCGAGACCCCCTGGTAACAGAGGCGGTGGCGGCGGCGGCGGCTACTGGG
>gene=chr11_18343993-18344187; species=calJac
GGAAACGAAACAGGCGGGAACCCGTGGGGGAGGGAGGGAAGTAGCGGAAGGTGTCATGGCGGCCGCGCTCTTGGGTCACGTGCCCAGGGCCCGCCTTGGTATTTCCGGTCACGTGCCCTCAGACTC--AGCAGCCAGCGATGGAGGCGAGACCCCCCAGTAACAGAGGCGGTGGCGACTGCTGCGGCCACTGGG
>gene=chr11_18343993-18344187; species=canFam
GGAAATGAAACAGGCGGGAACCGGCGGGGGAGGGAGGGAACGAGCGGAAGGTGTCATGGCGGCCGCGCTCTGG-GTCACGTGCCCGGCGCCCGCCTCGGCACTTCCGGTCACGTGCCCTCAGAGTCCTCGCAGCCAGCGATGGAGGCGAGACCCCCCAGTAACAGAGGCGGTGGCGACGGCGGCGGCTCCTGGG
>gene=chr11_18343993-18344187; species=equCab
GGAAATGAAACAGGCGGGAAGCGGCGGGGGAGGGAGGGAACTAGCGGAAGGTGTCATGGCGGCCGCGCTCTGGAGTCACGTGCCCCGCGCCCGCCTTGGTACTTCCGGTCACGTGCCCTCAGAGTTCTCGCCGCCAGCGATGGAGGCGAGACCCCCCAGTAACAGAGGCGGTGGCGACGGCGGCGGCTGCTGGG
>gene=chr11_18343993-18344187; species=gorGor
GGAAACGAAACAGGCGGGAACCCGTGGGGGAGGGAGGGAACTAGCGGAAGGTGTCATGGC--------------------------------------------------------------------------------------------------------------------------------------
>gene=chr11_18343993-18344187; species=panTro
GGAAACGAAACAGGCGGGAACCCGTGGGGGAGGGAGGGAACTAGCGGAAGGTGTCATGGCGGCCGCGCTCTTGAGTCACGTGCCCAGGGCCCGCCTTGCTACTTCCGGTCACGTGCCCTCAGACTCCTCGCAGCCAGCGATGGAGGCGAGACCCCCTAGTAACAGAGGCGGTGGCTACTGCTGCGGCCACTGGG
>gene=chr11_18343993-18344187; species=papHam
GGAAACGAAACAGGCGGGAAACCGTGGGGGAGGGAGGGAACTAGCGGAAGGTGTCATGGCGGCCGCGCTCTTGAGTCACGTGCCTAGGGCCCGCCTTGCTACTTCCGGTCACGTGCCCTCGGACTCCTCGCAGCCAGCGATGGAGCCGAGACCCCCCAGTAACAGAGGCGGTGGCAACTCCTGCAGCCACTGGG
>gene=chr11_18343993-18344187; species=ponAbe
GGAAACGAAACAGGCGGGAACCCGTGGGGGAGGGAGGGAACTAGCGGAAGGTGTCATGGCGGCCGCGCTCTTGAGTCACGTGTCTAGGGCCCGCCTTGCTACTTCCGGTCACGTGCCCTCAGACTCCTCGCAGTCCGCGATGGAGGCGAGACCCCCCAGTAACAGAGGTGGTGGCTACTGCTGCGGCCACTGGG
>gene=chr11_18343993-18344187; species=rheMac
GGAAACGAAACAGGCGGGAAACCGTGGGGGAGGGAGGGAACTAGCGGAAGGTGTCATGGCGGCCGCGCTCTTGAGTCACGTGCCTAGGGCCCGCCTTGCTACTTCCGGTCACGTGCCCTCGGACTCCTCGCAGCCAGCGATGGAGCCGAGACCCCCCAGTAACAGAGGCGGTGGCAACTCCTGCAGCCACTGGG
>gene=chr11_18548372-18548608; species=hg19
CTGGCGACTCCCTTCCCCGCAGGCAGAGGGTCAGCCGCTGCTGGGCTGCCCCAGACCGTCCCACACAATCGCACACCCCCAACCCGGCCTCAAACAACAGGAAGTCGGCACCACTACACCACTTCCGCTTCCACTACGTCACTTCCGGGCCGCCGTCCTGCGGGCAAGGGTGGACACCGTGTGGGATTGAGAGGGGCCTGGTGGGGTGGGTTCCAACCAACCCGCCCCTCGAGTGC
>gene=chr11_18548372-18548608; species=bosTau
CTCGCGACTCCGTTCCCTGCAGGCAGAGGGTCAGCCGCTCCGGGGCCGCCCCAGGCCGCCCCACACAACCGCACCCCCCCA-CCCCGCCTCTAGCAACAGGAAGTCGGCCCCACGCCAGCGCTTCCGCTTCCCTTACGTCACTTCCGGGTCG-------GC-------------CGTGGG-----------TAGGG-------------GTTG----------ACGGCCTAGGTCA
>gene=chr11_18548372-18548608; species=calJac
CTCCCGACTCCACTCCCAACAAGCAGAGGGTCAGCAGCTGCTGGGTTGCCCCAGGCCGCCCCACACAACCGCACACCCCC-ACCCAGCCTCAAACAACAGGAAGTCGGTAACAAGACAGCACTTCCGCTTCCTCTACGTCACTTCCGGGACGCCATCCTGAGGGCAAAGGTGGACACGGTGTGGGATTGAAGGAGGCCTGGTAGGGT-GGTTCCAACCAACCCGCCCCTCGAATGT
>gene=chr11_18548372-18548608; species=canFam
CTCGCCACTCCAGTCACCGCAGGCAGAGGGTCAGCTGCTCCGGGGCCGCCCCAGGCCGCCCCACACAGTCACACCCCCCCA-CCCCGCCTCTAGCGACCGGAAGTCGGCCCCAGGCCGGCTCTTCCGCTTCCGTTACGTCACTTCCGGGCGA-------GCGGCGGAGGCCGGGA------------------------------------------------GCGGCGCGGGCGG
>gene=chr11_18548372-18548608; species=equCab
CTCGCGACTCCCGTCCCCGCAGGCAGAGGGTCAGCCGCTCCCGGGCTG-CCCAAGCCGCCCCGCACAATC----------------------------------------------------------------------------------------------------------------------------------------------------------------------
>gene=chr11_18548372-18548608; species=gorGor
CTGGCGACTCCCTTCCCCGCAGGCAGAGGGTCAGCCGCTGCTGGGCTGCCCCAGACCGTCCCACACAATCGCACACCCCCAACCCGGCCTCAAACAACAGGAAGTCGGCACTACTACACCACTTCCGCTTCCACTACGTCACTTCCGGGCCGCCGTCCTGCGGGCAAGGGTGGACACC-TGTGGGATTGAGAGGGGCCTGGCGGGGTGGGTTCCAACCAACCCGCCCCTCGAGTGC
>gene=chr11_18548372-18548608; species=panTro
CTGGCGACTCCCTTCCCCGCAGGCAGAGGGTCAGCCGCTGCTGGGCTGCCCCAGACCGTCCCACACAATCGCACACCCCCAACCCGGCCTCAAACAACAGGAAGTCGGCACCAACACACCACTTCCGCTTCCACTACGTCACTTCCGGGCCGCCGTCCTGCGGGCAAGGGTGGACACGGTGTGGGATTGAGAGGGGCCTGGCGGGGTGGGTTCCAACCAACCCGCCCCTCGAGTGC
>gene=chr11_18548372-18548608; species=papHam
CTCGCGACTCCCTTTCCCGCAGGCAGAAAGTCAGCCGCTGCTGGGCTGCCCCAGGCCGTCCCACACAATCGCACACCCCCGACCCGGCCTC-AACAACAGGAAGTCGGAACCAAAGCACCACTTCCGTTTCCACTACGTCACTTCCGGGCCGCCATCCTGCGGGCAAGGGTGGACGCCGTGTGGGATTGAAAGAGACTTGGCGGGGTGGGTTCCAACCAACCCTACCCTCGAGTGC
>gene=chr11_18548372-18548608; species=ponAbe
CTCGCGACTCCCTTCCCGGCAGGCAGAGGGTCAGCCGCTGCCGGGCTGCCCCAGACCGTCCCACACAATCGCACACCCCCAACCCGGCCCCAAACAACAGGAAGTCGGCACCAAGACACCACTTCCTTTTCCACTACGTCACTTCCGGACCGCAGTCTTGAGGGTGCGGGTGGACACCGTGTGGGATTGAGAGAGGCCTGGCGGGGTGGGTTCCAACCAACCCGCCCCCCTAGTGC
>gene=chr11_18548372-18548608; species=rheMac
CTCGCGACTCCCTTTCCCGCAGGCAGAAAGTCAGCCGCTGCTGGGCTGCCCCAGGCCGTCCCACACAATCGCACACCCCCGACCCGGCCTCAAACAACAGGAAGTCGGAACCAAAGCACCACTTCCGTTTCCACTACGTCACTTCCGGGCCGCCATCCTGCGGGCAAGGGTGGACGCCGTGTGGGATTGAAAGAGACTTGACGGGGTGGGTTCCAACCAACCCTACCCTCGAGTGC
>gene=chr11_18655848-18656081; species=hg19
CTGACAGCGCACCTAACCGAGGCGCCCAGCTACAGCCAACTGCACTGCCTCGGGAGCCCCACTCCCACCCCGCCTCTGCGGGACCACTTCCGGCGCCTTCCTATGCCGTCTGCCCGCCCCCTTCCCTCCACGGCCTATATCCTTTCAGGGCCGCCACAGCGCTCGCGAGTCCCTGCGTAACTTCCGCTTTTAGGCCGAGACACGTACAAACGTGATACGTGGCTGCTGGCGTC
>gene=chr11_18655848-18656081; species=bosTau
GGGAAAGCGCGCCTTACCGAGGCGACCAGCAACAGCCTAATGATCTGTCTGGCCAGCCTCTCTCCCACCCCTCCTCTGCACGACCACTTCCGGCGCTTTCCAATGCCGTCTGCCCGCCCCTTTCCTCCAGAGGCCAGTATCCTTTCAGGCCCGCCGCTTCCCTCGCGAGTCTTTGCGTAACTTCCGCTTTCAGGTCGAGACACGTAGAAACGTGGTACGTGGCTGCTGGCGTC
>gene=chr11_18655848-18656081; species=calJac
CTGACAGCACACCTAACCGAGGCGCCTACCTACAGTCAACTGCACTGCCTCGGCAATCCCACTCCCACCCCGCCTCTGCGAGACCACTTCCGGCGCCTTTCTATGCCGTCTGCCCGCCCCCTTCCCTCCACAGCCTATATCCTTTCAGGGCCGCCACGGAGCTCGCGAGTCCCTGCGTAACTTCCGCTTTTAGGCCGATATTCCTACAAACGTGATACGTGGCTGCTGGCGTT
>gene=chr11_18655848-18656081; species=canFam
GTGAAAGTACGCCTTCCCGAGGCGCCCAGCCGCCGCCGAGGGAACTGCCCGGCCCACCCCTCTCGCACCCCGCCTCGGCACGACCACTTCCGGCGCCTTCCGATGCCGTCGGCCCGCCCTTTCCCTCCCGCGGCCTATATCCTTTCGGGGCCGGCGCTCCGCTCGCGAGTCCCTGCGTAACTTCCGCTTTCGGGTCCAGACACGTA-AAACGTGGTACGTGGCCGCTGGCGTT
>gene=chr11_18655848-18656081; species=equCab
GCGAGAG--CGCCTTACCGAGGCGCCCAGCTACAGCCGAGTGAGCTGCCTGGcccacccctctcccacccctcCTCAGCACCACCACTTCCGGCGCCTTCCAATGCCGTCGGACCGCCCCTTTCCTCCCGCGGCCTATATCCTTTCAGGTCCGCCGCATCGCTCGCGAGTCCGTGCGTAACTTCCGCTTTTAGGTCGAGACACGTAGAAACGTGGTACGTGGCTGCTGACGT-
>gene=chr11_18655848-18656081; species=gorGor
CTGACAGCGCACCTAACCGAGGCGCCCAGCTACAGCCAAGTGCACTGCCTCGGGAGCCCCACTCCCACCCCGCCTCTGCGGGACCACTTCCGGCGCCTTCCTATGCCGTCTGCCCGCCCCCTTCCCTCCACGGCCTATATCCTTTCAGGGCCGCCACAGAGCTCGCGAGTCCCTGCGTAACTTCCGCTTTTAGGCCGAGACACGTACAAACGTGATACGTGGCTGCTGGCGTC
>gene=chr11_18655848-18656081; species=panTro
CTGACAGCGCACCTAACCGAGGCGCCCAGCTACAGCCAAATGCACTGCCTCGGCAGCCCCACTCCCACCCCGCCTCTGCGGGACCACTTCCGGCGCCTTCCTATGCCGTCTGCCCGCCCCCTTCCCTCCACGGCCTATATCCTTTCAGGGCCGCCACAGCGCTCGCGAGTCCCTGCGTAACTTCCGCTTTTAGGCCGAGACACGTACAAACGTGATACGTGGCTGCTGGCGTC
>gene=chr11_18655848-18656081; species=papHam
CTGACAGCGCACCTAACCGAGGAGCCCAGCTACAGCCAACTGCACTGCCTCGGCAGCCCCACTGCCACCCCGCCTCTGCGGGACCACTTCCGGCGCCTTCCTATGCCGTCTGCCCGCCCCCTTCCCTCCACGGCCTATATCCTTTCAGGGCCGCCACAGCGCTCGCGAGTCCCTGCGCAACTTCCGCTTTTAGGCCGAGACACGTACAAACGTGATACGTGGCTGCTGGCGTC
>gene=chr11_18655848-18656081; species=ponAbe
CTGACAGCGCACCTAACCGAGGCGCCCAGCTACAGCCAAGTGCACTGCCTCGGCAGCCCCACTCCCACCCCGCCTCTGCGGGACCACTTCCGGCGCCTTCCTATGCCGTCTGCCCGCCCCCTTCCCTCCACGGCCTATATCCTTTCAGGGCCGCCACAGCGCTCGCGAGTCCCTGCGTAACTTCCGCTTTTAGGCCGAGACACGTACAAACGTGATACGTGGCTGCTGGCGTT
>gene=chr11_18655848-18656081; species=rheMac
CTGACAGCGCACCTAACCGAGGCGCCCAGCTACAGCCAAATGCACTGCCTCGGCAGCCCCACTCCCACCCCGCCTCTGCGGGACCACTTCCGGCGCCTTCCTATGCCGTCTGCCCGCCCCCTTCCCTCCACGGCCTATATCCTTTCAGGGCCGCCACAGCGCTCGCGAGTCCCTGCGCAACTTCCGCTTTTAGGCCGAGACACGTACAAACGTGATACGTGGCTGCTGGCGTC
>gene=chr11_31391219-31391501; species=hg19
TTTCTTCACAGTTTGGGAACTTACTGGTAGTAAACGCCACTCCATAGAAGCGGTGACCGGTTACCATAGAGACCGCGTCGGGGTGGGCGGAGCGTCGCTTCTGAGCTGTGCCACGGCCACATCAGCTCGGCCAGAAACGCGAACACGTCGGAACAGTGACTTCCGGCGGAAGAAGAAGCCGGTCCGGAGTTCTGGCCGACAGCAGGCGAGGAGTGGGTAGCAGCGCCTATGTGAAGTTAGGTAGGTCTGATGTCGTATAAAGCGCGGAGAGGGTGCCCGCCA
>gene=chr11_31391219-31391501; species=bosTau
TTTTCCCACCGCGCCCGCACTTACTGTTGGTAA-----ACTCCTGGGTAGAGGCGATGGGTTACCATAGCGACCGCGTCC-AGAGGGCGGAGCGGCGCTTCCGATCGGTGCCTCCGCCATTGCGGCTCGGCTGGAAACTTGACCGCGTTAGGTCAGCGACTTCCGGCGGAAGCAGAAGCCGGTTCCGAGGTTTGGCAGACAGCAAGCGAGGAGTGGGCTCTAGTGGCTCTACCG---TTGGTAAGTTTGTGATCGAGCGGATCCAGGAGAGGGTACGAGTCT
>gene=chr11_31391219-31391501; species=calJac
TTTCTTCAAAGCTCGGGAACTTACTGCTAGTAAACGCCACTCCATAGAAGCGGCGATCAGTTACCATAGCGACCGCGTCACGGCGGGTGGAGTGTCGCTTCTGAGTAGTGCCGCGGCCACAACTGCTCGACTAGAAACGCTTACACGTCGGAGCAGTAACTTCCGGCGGAAGAAGAAGCCGGTTCCGAGTTCTGGCCGACCGTAGGCAAGGAGTGGGCCCCAGCGTCTGTGTGAACTTAGGTAGGTCTGATCTTCTATAAAGCGCCGAGAGGGTGCCCGCCA
>gene=chr11_31391219-31391501; species=canFam
TTTTTCCGCGGCTCGGACACTTACAGCCAGC-A-----ACTCCTTGCAAGCGGAGTCTGGTTACCATAGCGACGGCGTCCCGGAGGGCGGAGCGCCCCGTGCGTTCGGTGCCTCGGCCACAAGGGCTCGACTAGAAACGTGGTCACGTCAGGGCAGTGACTTCCGGCGGAAGGGGAAGCCGGTTCCGGGTGCCGGCCGCCTGCGGGCGAGGAGTGGGTGTGAAGGACTTTCGGAAGTTTGGTAAGTTTGGTATCGAGGACAGTCGGGAGAAGGTATCCGCCT
>gene=chr11_31391219-31391501; species=equCab
------------------------------------------------------------------------------------------------------------------------------------------------------------------------------------------------------------------------------------------------------------------------------------------
>gene=chr11_31391219-31391501; species=gorGor
TTTCTTCACAGTTCGGGAACTTACTGGTAGTAAACGCCACTCCATAGAAGCGGTGACCGGTTACCATAGAGACCGCGTCGGGGTGGGCGGAGCGTCGCTTCTGAGCTGTGCCACGGCCACAACAGGTCGGCCAGAAACGCGAACACGTC-GAACAGTGACTTCCGGCGGAAGAAGAAGCCGGTCCGGAGTTCTGGCCGACAGCAGGCGAGGAGTGGGTAGCAGCGCCTATGTGAAGTTAGGTAGGTCTGATGTCCTATAAAGCGCGGAGAGGGTGCCTGGCA
>gene=chr11_31391219-31391501; species=panTro
TTTCTTCACAGTTCGGGAACTTACTTGTAGTAAACGCCACTCCATAGAAGCGGTGACCGGTTACCATAGCGACCGCGTCGGGGTGGGCGGAGCGTCGCTTCTGAGCTGTGCCACGGCCACATCAGCTCGGCCAGAAACGCGAACACGTCGGAACAGTGACTTCCGGCGGAAGAAGAAGCCGGTCCGGAGTTCTGGCCGACAGCAGGCGAGGAGTGGGTAGCAGCGCCTATGTGAAGTTAGGTAGGTCTGATGTCCTATAAAGCGCGGAGAGGGTGCCCGCCA
>gene=chr11_31391219-31391501; species=papHam
TTTCTTCACAGTTCGGGAACTTACTGGTAGTACACGCCACTCCATAGAAGCCGTGACTGGTTACCTTAGCGACCGCGTCGGGGTGGGCGGAGCGTCGCTTCTCAGCGGTGCCACCGCCACAACTGCTCGACCAGAAACGCGGACACGTCGGCGCAGTGACTTCCGGCGGAAGAAGAAGCCGGTCCCAAGTTCTGGCCGACAGTAGGCAAGGAGTGGGCGGCAGCGCATATGTGAAGTTAGGTAGGTCTGATGTCCTATAAAGCGCGGAGAGGGTGCCCGCCA
>gene=chr11_31391219-31391501; species=ponAbe
TTTCTTCACAGTTCGGGAACTTACTGGTAGTAAACGCCACTCCATAGAAGCGGTGACCGGTTACCATAGCGACCGCGTCGGGGTGGGCGGAGCGTCGCTTCTGAGCGGTGCCACGGCCACAACAGCTCCACCAGAAACGCGAACACGTCGGAGCAGTGACTTCCGGCGGAAGAAGAAACCGGCCCGGAGTTCTGGCCGACAGCAGGCGAGGAGTGGGCAGCAGCGCCTATGTGAGGTTAGGTAGGTCTGGTGTCCTATAAAGCGCGGAGAGGGTGCCCGCCA
>gene=chr11_31391219-31391501; species=rheMac
TTTCTTCACAGTTCGGGAACTTACTGGTAGTACACGCCACTCCACAGAAGCCGTGACTGGTTACCATAGCGACCGCGTCGGGGTGGGCGGAGCGTCGCTTCTCAGCGGTGCCACCGCCACAACTGCTCGACCAGAAACGCGGACACGTCGGCTCAGTGACTTCCGGCGGAAGAAGAAGCCGGTCCCAAGTTCTGGCCGACAGTAGGCAAGGAGTGGGCGGCAGCGCATATGTGAAGTTAGGTAGGTCTGATGTCCTATAAAGCGCGGAGAGGGTGCCCGCCA
>gene=chr11_32605230-32605475; species=hg19
GCCAGCCCGAGCGCGTCTGCCACGCCCTGCTGCATTCCGCGGCGAGAGCGCGCGATAGGATTGGCTCTCAAGGCCCCGCCCCAACAGGTCGCCGCTCAGGGTGACCCGGAAGCAGTTGCGCCAGCAGCGTCGCGCGGCCCAGTTCCCTTTTCCGGTCGGCGTGGTCTTGCGAGTGGAGTGTCCGCTGTGCCCGGGCCTGCACCATGAGCGTCCCGGCCTTCATCGACATCAGTGAAGAAGATCAG
>gene=chr11_32605230-32605475; species=bosTau
---TGCCCCAG-----------------------C----CAGCCAGAATGCGTGCTGGGATTGGTCTCTGTGGTTCCGCCCTTGTCGATGACCCCGCTGGGTGACCCGGAAGCAGTTGTG-AGGCGCCGCCGCGCGGCCCAGCTCCCTTTTCCGGTCGGCGTGGTT-TGGGAGCGCAACGTCCACGGTGCCCGGGCGTTCACCATGAGTGTCCCGGCGTTCATCGACATCAGCGAGGAAGATCAG
>gene=chr11_32605230-32605475; species=calJac
GCCAGCCCGAGAGCGTCCGCCGCGCCCCGCTCCGCTCCGCGGTGAGAGCTAGCGATAGGATTGGCTCTCAAGGCCCCGCCCCACCAGGGC-CAACGCAGGGTGACCCGGAAGCAGTTGCA-CGGCAGCGTACCGCGTCCGAGCTCCTTTTTCCGGTCGGCGTGGTC-TGCAAGTGGAGCGTCCGCTGTGCCTGGGCCTTCACCATGAGCGTCCCGGCCTTCATCGACATCAGTGAGGAAGATCAG
>gene=chr11_32605230-32605475; species=canFam
GCCCGCCCACGCGCGTGCGCCCCGCCT-------T-----------AGCGCGAGGTGGGATTGGCCCCCCTGGTCCCGCCCATCTTGGTGGCCACGCGGGGTAACCCGGAAGCGGTAGTG-AggcgcccgcgcgcgcTGCTGCCTCTCTTTCCGGTCGGCGTGGTT-TGCGAGCGGAGCGGTCGCCGCGCCCGGGTCTTCGCCATGAGCGTCCCGGCCTTCATCGACATCAGCGAGGAAGATCAG
>gene=chr11_32605230-32605475; species=equCab
-----------------------------------------------------------------------------------------------------------------------------------------------------------------------------------------------------------------------------------------------------
>gene=chr11_32605230-32605475; species=gorGor
GCCAGCCCGGGCGCGTCTGCCACGCCCTGCTGCATTCCGCGGCGAGAGCGCGCGATAGGATTGGCTCTCAAGGCCCCGCCCCAACAGGTCGCCGCGCAGGGTGACCCGGAAGCAGTTGCGCCAGCAGCGTCGCGCGGCCCAGTTCCCTTTTCCGGTCGGCGTGGTCTTGCGAGTGGAGTGTCCGCTGTGCCCGGGCCTGCACCATGAGCGTCCCGGCCTTCATCGACATCAGTGAGGAAGATCAG
>gene=chr11_32605230-32605475; species=panTro
GCCAGCCCGAGCGCGTCTGCCACGCCCTGCTGCATTCCGCGGCGAGAGCGCGCGATAGGATTGGCTCTCAAGGCCCCGCCCCAACAGGTCGCCGCGCACGGTGACCCGGAAGCAGTTGCGCCAGCAGCGTCGCGCGGCCCATTTCCCTTTTCCGGTCGGCGTGGTCTTGCTAGTGGAGTGTCCGCTGTGCCCGGGCCTGCACCATGAGCGTCCCGGCCTTCATCGACATCAGTGAGGAAGATCAG
>gene=chr11_32605230-32605475; species=papHam
GCCAGCCCGAGCGCGTACGCCACGCCCTGCTGCGCTCCGCGGCGAGAGCGCGCGGTAGGATTGGCTCTCAAGGCCCCGCCCCAACAGGTCCCAGCACAGGGTGACCCGGAAGCAGTTGCG-CGGCAGCGTAGCGCGGTCCAGTTCCCTTTTCCGGTCGGCGTGGTCTTGCGAGTGGAGTGTCAGCAGTGCCCGGGTCTTCGCCATGAGCGTCCCGGCCTTCATCGACATCAGTGAGGAAGATCAG
>gene=chr11_32605230-32605475; species=ponAbe
GCCAGCCCGAGCGCGTCCGCCACGCCCTGCTGCACTCCGCGGCGAGAGCGCGCGATAGGATTGGCTCTTAAGGCCCCGCCCCAACAGGTCGCCGCGCAGAGTGACCCGGAAGCACTTGCGCCGGCAGCGTCGCGCGACCCAGTTCCCTTTTCCGGTCGGCGTGGTCTTGCGAGTGGAGTGTCCGCTGTGCCAGGGCCTTCACCATGAGCGTCCCGGCCTTCATCGACATCAGTGAGGAAGATCAG
>gene=chr11_32605230-32605475; species=rheMac
GCCAGCCCGAGCGCGTACGCCACGCCCTGCTGCGCTCCGCGGCGAGAGCGCGCGGTAGGATTGGCTCTCAAGGCCCCGCCCCAACAGGTCCCCGCACAGGGTGACCCGGAAACAGTTGCG-CGGCAGCGTAGCGCGGTCCAGTTCCCTTTTCCGGTCGGCGTGGTCTTGCGAGTGGAGTGTCAGCTGTGCCCGGGTCTTCGCCATGAGCGTCCCGGCCTTCATCGACATCAGTGAGGAAGATCAG
>gene=chr11_43380356-43380572; species=hg19
AACCGAGGTGGAGGAAACTTGGTAGTCAGCGAGCTACGCCCTCTCGGCTCCTCCTCCTGCTCCTCCTCCAGGGCCGACCTCTTCAAGATGGCGGGCGCCGGAGACTAGCTTCCGCTTCCGGTGTGAGCGGCCCGGCCGGGGGGGCAAGATGGCGGCGGCAGTAGGGGTTCGTGGCCGGTACGAGCTGCCGCCTTGCTCCGGCCCAGGCTGGCTCCT
>gene=chr11_43380356-43380572; species=bosTau
AACAGAGGCGGAGGAAGCC-GCTTGTCAGCCGGCGGCACCCCCTCGGCCC---------CTCCTCCTCTAGCGTCGACCTCCCCAAGATGGCGAACCGCAGGGGCTCACTTCCGCTTCCGGTGCGAGCGCCGGGCCGGGGGGGGCAAGATGGCGGTGGCAGTAGGGGTCCGCGGCCGGTGCGAGCTGCCGCCGTGCTCCAGTCCAGGCTGGTTTCT
>gene=chr11_43380356-43380572; species=calJac
AACCCAGGTGGAGGAAACCTGGTAGTAGGCAAGTGACGCCCTCTTGACGGCTCCCCCTCCTCCTCCCCAAGCGCCGACCTCTCCAAGATGGCAGGCGCCGGAGACTCGCTTCCGCTTCCGGTGTAAGCGACCCGGCCGGGGGGGCAAGATGGCGGCGGCAGTAGGGGTCCGTGGACGGTACGACCTGCCGCCTTGCTCCGGCCCAGGTTGGCTCCT
>gene=chr11_43380356-43380572; species=canFam
-----------------------------------Gctcctcct--cctc---------ctcctcctccAGCGCCGACCTCCCCAACATGGCGGGCGGCGGGGGCCCGCTTCCGCTTCCGGGGTCAGCCGCCGGGCCGGGGGCGCAAGATGGCGGCGGCAGGAGGGCCCCGCGGCCGGTTCGCGCTGCCGCCGGGCTCCGGCCCAGGCTGGCTCCT
>gene=chr11_43380356-43380572; species=equCab
GACCGAGGCTG-AGAAGCC-GGGCGTCAGCGGGCAGCGCCCTTC-GGCTC---------CTCCTCCTGCAGCACCGACCTCCCCAAGATGGCGGGCGGCGAGGTCCCGCTTCCGCTTCCGGTGTGAGCGGCCCGGCCGGGGGGGCAAGATGGCGGCGGCAGTAGAGGTCCGCGGCCGGCGCGAGCTGCCGCCCTGCTCCGGCCCAGGCTGGCTCCT
>gene=chr11_43380356-43380572; species=gorGor
------------------------------------------------------------------------------------------------------------------------------------------------------------------------------------------------------------------------
>gene=chr11_43380356-43380572; species=panTro
AACCGAGGTGGAGGAAACTTGGTAGTCAGCGAGCTACGCCCTCTCGGctcctcctcctgctcctcctccAAGGCCGACCTCTTCAAGATGGCGGGCGCCGGAGACTAGCTTCCGCTTCCGGTGTGAGCGGCCCGGCC-GGGGGGCAAGATGGCGGCGGCAGTAGGGGTCCGTGGCCGGTACGAGCTGCCGCCTTGCTCCGGCCCAGGCTGGCTCCT
>gene=chr11_43380356-43380572; species=papHam
AACCCAGGAGGAGGAAACCTGATAATCAGCGAGCGACG-CCTCTCGACTCCTCCTCCTGCTCCTCCTCCAGCGCCGACCTTTCCAAGATGGCAGGCGCCGGAGACTAGCTTCCGCTTCCGGTGTGAGTGGCCCGGCCGGGGGGGCAAGATGGCGGTGGCAGTAGGGGTCCGTGGCCGGTACGAGCTGCCGCCTTGCTCCGGCCCAGGCTGGCTCCT
>gene=chr11_43380356-43380572; species=ponAbe
AACCGAGGCGGAAGAAACTTGGTAGTCAGCGAGCTACGCCCTCTCGGCTCCTCCTCCTGCTCCTCCTCCAGGGCCGACCTCTTCAAGATGGCGGGCGCTGGAGACTAGCTTCCGCTTCCGGTGTGAGCGGCCCGGCCGGGGGGGCAAGATGGCGGCGGCAGTAGGGGTCCGTGGCCGGTACGAGCTGCCGCCTTGCTCCGGCCCAGGCTGGCTCCT
>gene=chr11_43380356-43380572; species=rheMac
AACCCAGGAGGAGGAAACCTGATAATCAGCGAGCGACG-CCTCTCGACTCCTCCTCCTGCTCCTCCTCCAGCGCCGACCTTTCCAAGATGGCAGGCGCCGGAGACTAGCTTCCGCTTCCGGTGTGAGTGGCCCGGCCGGGGGGGCAAGATGGCGGTGGCAGTAGGGGTCCGTGGCCGGTACGAGCTGCCGCCTTGCTCCGGCCCAGGCTGGCTCCT
>gene=chr11_43902170-43902437; species=hg19
CACACCGCTCCCCTGCACTCTCAATCCCTGTCCGCTGCAACACATATCCCCTCATCAGCACCTTCGGTGATTAGGCCCTCCAGGCGCGGGGGATGTGGGACTACCCGGACTGAGGACTGCGCACCGGAAGTAGTGGCGGCGCTGCGTAACGTCGAGAGGAAGTGCCTGATGCCGCGGCCTGTGATTGGGAGTTGCTGGAGTCGGTGCTTCACTCTTAAGGTTCCGATCACAGACTGCGGAGTGGGTCAGGGGCTGCGAGGGCTGCCC
>gene=chr11_43902170-43902437; species=bosTau
--CAGGGCTCCACCGCACCCTCAATCTCTGTGCCCTAGAACCCCGGCGCTGCCGTCTTCACCGTCAGAGACACGGCCCTTTCGGCTCGAGGGACACCGAGCCGCCCGGACTCCGGGCTGTGCTCCGGAAGTGGCGGCGGCGGCGCGTGACGTC-AGGGGACGTGCCTGCCGCCGTGGCCTGCGGTTGGGAAGTGCTGGTGTCAGG--CCGGGGTTCGGAGACCCTACCGCCGGCGGCAGAACAGGCCCGAGGCAGCGGGGTTTGCTT
>gene=chr11_43902170-43902437; species=calJac
CACACCGCTCCACCGTACTCTAAATCCCTGCCCGCTCCAACCCCTAGCCCCTCATCGGCACCTTC--TGATTAGGCCATTTAGGCGCGAGGCATGTGGGGCTGCCCGGACTGAGGATGGTGCACCGGAAGTAGCGGCGGCGCCGCGTAACGTAGAGAGGAAGTGCCTGATGCCGCGGCCTGTGATTGGGGGATGCTGGAGTCGGTGCTTCACTCTTAAGGTTCCGACCACAGACTGCGGAGTGGGTCCGGGGCTGCGAGGGCTGCTC
>gene=chr11_43902170-43902437; species=canFam
--CGCGGCCTCCCCCCACTCC---TCCCTGTG--------CCCGGGCCCCCCTA--GGCCTCTTCGGC-CCCCGGCCCTCGCGGCGCTGGGAACGCGGAGCCGCCCGGAC-CGCGGCGTGTcgccggaagcggc------ggcgcgtgacgtc-agaggaagcggcgggtgctgcg-------------------------------------------------------------------------------------------
>gene=chr11_43902170-43902437; species=equCab
--CGGGGCTCCACCGCACCCTCAATCCCTGAGCCCGCCATCCCGGGCCCTCTCATCGGCACCTTCAGCGGCTGGGCCCTCCACGCGTAGGGAACGCAGAGCTGGCCGGACTCCCGGCGGGGCGCCGGAAGCAGCGGCGG-GGCGCGTGACGTC-AGAGGAAGTGCCGGGCGCCGCGGCCTGTGATTGGGAGTTGCTGGAGTCGGTGCCCCACTGTTAAGGTTCCGACCGCGGGCGGCGGAGCAGCTCCTGGGCTGTGGGGTCCGCCC
>gene=chr11_43902170-43902437; species=gorGor
CACACCGCTCCCCTGCACTCTCAATCCCTGTCCGCTGCAACACATATCCCCTCATCAGCACCTTCGGTGATTAGGCCCTCCAGGCGCGGGGGATGTGGGACTACCCGGACTGAGGACTGCGCACCGGAAGTAGTGGCGGCGCTGCGTAACGTCGAGAGGAAGTGCCTGATGCCGCGGCCTGTGATTGGGAGTTGCTGGAGTCGGTGCTTCACTCTTAAGGTTCCGACCACAGACTGCGGAGTGGGTCCGGGGCTGCGAGGGCTGCCC
>gene=chr11_43902170-43902437; species=panTro
CACACCGCTCCCCTGCATTCTCAATCCCTGTCCGCTGCAACACATATCCCCTCATCAGCACCTTCGGTGATTAGGCCCTCCAGGCGCGGGGGATGTGGGACTACCCGGACTGAGGACTGCGCACCGGAAGTAGTGGCGGCGCTGCGTAACGTCGAGAGGAAGTGCCTGATGCCGCGGCCTGTGATTGGGAGTTGCTGGAGTCGGTGCTTCACTCTTAAGGTTCCGACCACAGACTGCGGAGTGGGTCCGGGGCTGCGAGGGCTGCCC
>gene=chr11_43902170-43902437; species=papHam
CACACCGCCCCACCGCACTCTCAATCCCTGTCCGCTGCAACCTCTCTCCCCTCATCAGCACCTTCGGTGATTAGGCCCTTCAGGCGCGGGGGATTTGGGACTACCCGGACTGAGGACGGTGCACGGGAAGTAGCGGCGGCGCTGCGTAACGTCGAGAGGAAGTGCCTGACGCCGCGGCCTGTAATTGGGAGTTGCTAGAGTCGGTGCTTCACTCTTAAGGTTCCGACCACAGACTGCGTAGTGGGTACCGGGCTGCGAGGGGTGCCG
>gene=chr11_43902170-43902437; species=ponAbe
CACACCGCTCCCCTGCACTCTCAATCCCTGTCCGCTGCAACACATATCCCCTTAACAGCACCTTCGGTGATTAAGCCCTCCAGGGGCAGGGGATGTGGGACTACCCGGACTGAGGACGGTGCACCGGAAGTAGTGGCGGCGCTGCGTAACGCCGAGAGGAAGTGCCTGATGCCGCGGCCTGTGATTGGGAGTTGCTGGAGTCGGTGCTTCACTCTTAAGGTTCCGACCACAGACTGAGGAGTGGGTCCGgggctgcgagggctgcCC
>gene=chr11_43902170-43902437; species=rheMac
CACACCGCTCCACCGCACTGTCAATCCCTGTCCGCTGCAACCCCTAT-CCCTCATCAGCGTCTTCGGTGATTAGGCCCTTCAGGCGCGGGGGATGTGGGACTACCCGGACTGAGGACGGTGCACCGGAAGTAGCGGCGGCGCTGCGTAACGTCGAGAGGAAGTGCCTGACGCCGCGGCCTGTAATTGGGAGTTGCTGGAGTCGGTGCTTCACTCTTAAGGTTCCGACCACAGACTGCGGAGTCGGTACCTGGCTACGAGGGGTGCCC
>gene=chr11_45376891-45377072; species=hg19
CCTCTCTGTGGGGCCTCTCTGCTGGTACCCAGATGCTGAGCGCTGAAATTCTCATCCGCCACACACAACATGGCGGCTTCCTGGACCCGCGCCCAATTTTCGCTTCCGGGATGGAAGCTACGTCATTTCCCCCTCTGTTGCCCTAGCGCCCCTTGGAAGCCAAGAATATGAGGAAGTCTTC
>gene=chr11_45376891-45377072; species=bosTau
-------------------------------------------------TCCCAACCATCACATGCAA---GGCAGTGACCCGGCCCTCCACCCAACCTCCTTTTCTGGCGCTGAGCCTGGACCACTTCCTCTCCTGTTTCCTGGGAGCCCCCTGGAAGCTGACAACC-TCAGAGGTCTGC
>gene=chr11_45376891-45377072; species=calJac
CCTCTCTGCCAGGCCTCTCTGGTGGAACTCAGAACTTGACTGCTGAAATTCTCATCCGCCACACACGACATGGCAGCTTCCTTGACCCATACCCAATTTCCGCTTCCTGGATGGAAGCTACGTCATTTCCCCTCTGGTTGCCCTAGCAACCCTTGGAAGCCAAGAATATGAGAAAGTCTGC
>gene=chr11_45376891-45377072; species=canFam
CATCTCCGCGGGGGA---CAACTGGAGCTCCG--CCCAGGGCGCACAAGCCCCATTCGCCACACACAACATGGCGGCGGTGCCGACCCGCGTCCCGCTTCCGTTTCCGGTGCCG-GTC-ACGTCACTTCCTCTCCGGTTGCCCTGGAGCTCGTTGGATGCTAAGGATG-CAGGGAGTCTGC
>gene=chr11_45376891-45377072; species=equCab
------------------------------------------------TCCCCATCCGCCACACACAACATGGCGGCGACCTGCGCCCTCTCCCGACTTCCGCTTCCGGTTCGGGGAC-ACGTCACTTCCTCTCCGGTTGCCGTGGAGCGCTTTGGAAGCTAAGCGT---------TCTGC
>gene=chr11_45376891-45377072; species=gorGor
---------------------------------------------------------------------------------------------------------------------------------------------------GCCCCTTGGAAGCCAAGAATATGAGGAAGTCTTC
>gene=chr11_45376891-45377072; species=panTro
CCTCTCTGCGGGGCCTCTCTGCTGGTACCCAGATGCTGAGCGCTGAAATTCTCATCCGCCACACACAACATGGCGGCTTCCTGGACCCGCGCCCAATTTTCGCTTCCGGGATGGAAGCTACGTCATTTCCCCCTCTGTTGCCCTAGCGCCCCTTGGAAGCCAAGAATATGAGGAAGTCTTC
>gene=chr11_45376891-45377072; species=papHam
TCTCTCTACGGGGCCTCTCTGCTGGGACTCAGATACTGAGCGCTGAAATTCTCATCCGCCACACACAACATGGCGGCTTCCTGGACCCGTGCCCAATTTTCGCTTCCGGGATGGAAGCTACGTCATTTCCCCCTCTGTTACCCCAGCGCCCCTTGGAAGCCAAGAATGTGAGGGAGTCTTC
>gene=chr11_45376891-45377072; species=ponAbe
CCTCTCTGCGGGGCCTCTCTGCTGGGACTCAGACGCTGAGCGCTGAAATTCTCATCCGCCACACACAACATGGCGGCTTCCTGGACCCGCGCCCAATTATCGCTTCCGGGATGGAAGCTACGTCATTTCTCTCTCTGTTGCTCTAGCGCCCCTTGGAAGCCAAGAATGTGAGGAAGTCTTC
>gene=chr11_45376891-45377072; species=rheMac
TCTCTCTGCGGGGCCTCTCTGCTGGCACTCAGATACTGAGCGCTGAAATTCTCATCCGCCACACACAACATGGCGGCTTCCTGGACCCGTGCCCAATTTTCGCTTCCGGGATGGAAACTACGTCATTTCCCCCTCTGTTGCCCCAGCGCCCCTTGGAAGCCAAT-TTGTGAGGGAGTCTTC
>gene=chr11_45939360-45939541; species=hg19
ATCCTGCCCTCGGCACCGACAGACCCACAGAAGGACCGTACGACAGGCTGCGGCGCCCTGCTTCCTGCGCCCTCCTTCCTGCTTCCGGTCTTAGGCCCGCCTCTTGGTTGCTTAACTTCCGCGGGCCAGAAGGCTGAGGACTTGAAGAACCGGTGAACCACCCTTCACCCCATCTCTTGAA
>gene=chr11_45939360-45939541; species=bosTau
ATCCTGCCCTCGGGACCGACAGACCCACGGACCGACAGCGCGACTGGCTACGGGGCCCTGCTTCCTGCGCCCTCCTTCCTGCTTCCGGCGCTAGGCCCGCCTCTCTGCTGCTTAACTTCCGCGGGCCACAAGGACGGTGACACGAAGAGCCGTTGAGGCACCCTTCACCCCATTTCTTAAA
>gene=chr11_45939360-45939541; species=calJac
ATCCTGCCCTCGGCACCGACAGACCAACCGAAGGACTGGACGACTGGCTGCGGCGCCCTGCTTCCTGCGCCCTCCTTCCTTCTTCCGGCCTTAGGCCCGCCTCCCGGTTGCTTAACTTCCGCGGGCCAGAAGGCTGGTGACTTGAAGAGCCAGTGAACCACACTTCACCCCATATCTTGAA
>gene=chr11_45939360-45939541; species=canFam
ATCCTGCCCTCGGGACCGACAGACACACGGACCGACTGTACGACGGGCTGCAGCACCCTGCTTCCTGCGCCCTCCTTCCTGCTTCCGGTCCTAGGCCCGCCTCACCGTTGCTCAACTTCCGAGGGCCAGAAGGGTGGTGACGTGAAGGGCCATTGAGCCACCCTTCACCCCACATCTTAGA
>gene=chr11_45939360-45939541; species=equCab
ATCCTGCCCTCCGGACCGACAGACTCACGCATCGACAGTCCGCCTGGCCGCGGCGCCCTGCTTCCTGAGCCCTCCTTCCTGCTTCCGGTCCTAGGCCCGCCTCTCGGTTGCTTAACTTTCGCGGGCCCGAAGGAGGGTGAGGTGAAGGGCCACCGAACCACTCTTCACCC--CATTTTAGA
>gene=chr11_45939360-45939541; species=gorGor
ATCGTGCCCTCGGCACCGACAGACCCACAGAAGGACCGTACGACAGGCTGCGGCGCCCTGCTTCCTGCGCCCTCCTTCCTGCTTCCGGTCTTAGGCCCGCCTCTTGGTTGCTTAACTTCCGCGGGCCAGAAGGCTGAGGACTTGGAGAGCCGGTGAACCACCCTTCACCCCATCTCTTGAA
>gene=chr11_45939360-45939541; species=panTro
ATCCTGCCCTCGGCACTGACAGACCCACAGAAGGACCGTACGACAGGCTGCGGCGCCCTGCTTCCTGCGCCCTCCTTCCTGCTTCCGGTCTTAGGCCCGCCTCTTGGTTGCTTAACTTCCGCGGGCCAGAAGGCTGAGGACTTGAAGAACCGGTGAACCACCCTTCACCCCATCTCTTGAA
>gene=chr11_45939360-45939541; species=papHam
ATCCTGCCCTCGGCACCAACAGATCCACGGAAGGGCCGTACGACAGGCTGCGGCGCCCTGCTTCCTGCGCCCTCCTTCCTGCTTCCGGTCTTAGGCCCACCTCTCGGTTGCTTAACTTCCGCGGGCCAGAAGGCTGGTGACTTGAAGAGCCGGTGAACCACCCTTCACCCCATCTCTTGAA
>gene=chr11_45939360-45939541; species=ponAbe
ATCCTGCCCTCGGCACCGACAGACCCACAGAAGGACCGTACGACAGGCTGCGGCGCCCTGCTTCCTGCGCCCTCCTTCCTGCTTCCGGTCTTAGGCCCGCCTCTTGGTTGCTTAACTTCCGCGGGCCAGAAGGCTGAGGACTTGGAGAGCCGGTGAACCACCCTTCACCCCATCTCTTGAA
>gene=chr11_45939360-45939541; species=rheMac
ATCCTGCCCTCGGCACCAACAGATCCACGGAAGGACCGTACGCCAGGCTGCGgcgccctgcttcctgcgccctccttcctgcTTCCGGTCTTAGGCCCACCTCTCGGTTGCTTAACTTCCGCGGGCCAGAAGGCTGGTGACTTGAAGAGCCGGTGAACCACCCTTCACCCCATCTCTTGAA
>gene=chr11_46722137-46722639; species=hg19
GGCTCGGCAAACATCCGGCTCCGCGGTGGAACGGGAACCGCCCCCTCCCGCTCTCTTCTATCCCCAACCATTTCCGCCACACCTCCAACCCACTTCCGGCCCCAAACATGGCCTTTCCAGGAGCCCCGCCCACTTCCTGCACATGCCCGCCTAAGTTCCTGCCTCGGGGAGGTAACAGCATAACTGTCCGACTCGTCGCTCCCAAAGAGATGGCTGGAACAATTAGTTCCGCTTTCCCAGCTAGTCGAATCACTGGTGCACCTCCGGAATCCGAGGTTCGCATTGCTCTCGGACAGAGTTCTGCCTCCCCAGTACTCCCAAACTCCCAGTCCTGTGCACCAATGAGGTCCAGCTCTGAGGCTTCTTTCCTGAGAAAAAAATTTGGAAGTCCGTGACTGTTTCCTGGAGGAGCTGAGAAGAGGAAGCTCACTTCCGGCGTAGGGAGGCTTTCTGACCCGGAATGGAGGAGGCGGAGGAGCTGCTCTTGGAGGGGAAGAAGGCG
>gene=chr11_46722137-46722639; species=bosTau
AGATCTGCAAACATCCGGCTCTTCTGTCTCACGGGAACCGCCCCCTCCCAGTCCCTTCACTCCCCAGCCACTTCCGCCACACCTCCAACCCACTTC----TCCCAACGAGGCCTTCGCGGAAGCTCCTCCC-CTTCC-GTACGTGCCTGAGTACGTGCCCGCC-AGGAGGAGGAACAGTGTCACTGTCCCAGTGGTCCCTACCGGGGAAGCGCCTAGAACAACTAGTTCCTCTTTACCGGATACTCAGATCCCCGGGGGACCTCCCGAATTCTAAGCTCGTATTGTCCTCGGACAGAGATTGGCCTCACCAATACTCCCAAACCCCCGGTCCTGTGCACTCGTGAGGTCTTACTCTTTGGATTCTTTCCCGAA-AGGGAATTTGGATGTCCGTGACGGTTTCAGGGGGAAGCTGAGAAGGCGAAGCTCACTTCCGGCGGAAGGAGGCTTTCTGACCCGGGATGGAGGCGACGGAGGAGCTGCTCTTGGGGAGGGGG---AGA
>gene=chr11_46722137-46722639; species=calJac
AGCTCGGCAAACATCCGGCTCCGAGGTGGAACGGGAACCGCCCCCTCCCGCTCTCCTCGGTCCCCAACCACTTCCGCCACACCTCCAACCCACTTCCGGCCCCAAACTTGGCCTTTCCAGGAGCCCCGCCCACTTCCTGCACTTGCCCGCCTAAGTACCCACCTAGGGGATGTAACAGCATAACTGTCCGACTTGTCACTCCCAAAGAGGTAGCTGGAACAATTAGTTCCGCTTTACTAGATACTCGAATCCCTGGTGGACCTCCGGAATCCTAGGTTCGTATTTCTCTCGGGCAGAATTCTGCCTCCCCACTACTCCCAAATTCCCAGTCCTTTGAACCAATGAGGTCTGACTCTGAGGCTTCTTTCCTCAG-AAGATATTTGGAAGTCCATGACTGTTTCCTGGAGGAGCTGAGAAGAGGACGTTCACTTCCGGCGGA-GGAGGCTTTCTGACCCGGAATGGAGGAGGCGGAGGAGCTGCTCTTGGAGGGGAAGAAGGCG
>gene=chr11_46722137-46722639; species=canFam
AGCTCGGCTAACATCCGGCTCCGCGGTAGAACGGGAACCGCCCCCTCCCGGGCTCCTCACTCCCCAACCACTTCCGCCACACCTCCAACCCACTTC----TCCAAATATGG-CTTTCCAGGATCCCCGCCCACTTCCTGCGCTTGCCGGTCTAAGGGCACGGG-GGGGAGGGTGACAGCATAATTATCCGGCCCGTCCCTCCCAAGGAGGCATTTGGAACCATTAGTTCCGCTTTCTCTGATGCTGGAATCCCTGGTGGTCCTCTGGAATCCTGGGTTCTCTTTGTTCTCGGACAGAGTTCTGCCTCGCCTGTATTCCCCAACTCGCGGTTCCGTACACCAATGAG-TCTGACTCTCAGGATTCTTTCCTGAC-AGGAAATTTGGAAGCCAATGGCTGTTTCCGGGAGGAGCGGAATAGAAGACGCTCACTTCCGGCGGAAGGAGGCTTTTCTGGAGGGGATGGAGGAGGCGGAGGAGTTGCTTTCCAAGGGCGAG---AGA
>gene=chr11_46722137-46722639; species=equCab
AGCGCCGCAAACTTCCGCCTCCGCGGTAGAACGGGTACCTACTCCTCCCACTCTCTGCACTCCCCAACCACTTCCGCCACACCTCCACCCCACTTC----TCCAAACATGGCCTTTCCAGGAGCTCCGCCCATTTCCTGTACGTGCC-----------CACCG-TGGGGGGGAAACGGCATAACTGTCCGACTCGTCCCTCCCAAGGAGGTGGCTGGAACAATTAGTTCCGCTTTCCCTGCTACTCGATTCTCTGGTGGACCTCGGGAATCCTAGGCTCGTATTGTCCTCGCACAGAGTTTTGCCTCACCAGTACTCCCAAACTCCTGGTCCTGGGCACCAATGAGATCCGACTCTTACAATTCTTTCCTGAG-AGGAAATTTGGAAGGCAATGACTGCTTCCGGGGGGAGCTGAGAAGGCGACGCTCACTTCCGGCGGAGGCAGGCTTTCCGACCCGGGATGGAGGAGGCCGAGGAGCAGAGCCTGGAGCCGGTG---AGA
>gene=chr11_46722137-46722639; species=gorGor
AGCTCGGCAAACATCCGGCTCCGAGGTGGAACGGGAACCGCCCCCTCCCGCTCTCTTCTATCCCCAACCATTTCCGCCACACCTCCAACCCACTTCCGGCCCCAAACATGGCCTTTCCAGGAGCCCCGCCCACTTCCTGCACATGCCCGCCTAAGTGCCTGCCTCGGGGAGGTAACAGCATAACTGTCCGACTCGTCGCTCCCAAAGAGATGGCTGGAACAATTAGTTCCGCTTTCCCAGCTAGTCGAATCACTGGTGCACCTTCGGAATCCGAGGTTCGCATTGCTCTCGGACAGAGTTCTGCCTCCCCAGTACTCCCAAACTCCCAGTCCTGTGCACCAATGAGGTCCAACTCTGAGGCTTCTTTCCTGAGAAAAAAATTTGGAAGTCCGTGACTGTTTCCTGGAGGAGCTGAGAAGAGGACGCTCACTTCCGGCGTAGGGAGGCTTTCTGACCCGGAATGGAGGAGGCGGAGGAGCTGCTCTTGGAGGGGAAGAAGGCG
>gene=chr11_46722137-46722639; species=panTro
GGCTCGGCAAACATCCGGCTCCGAGGTGGAACGGGAACCGCCCCCTCCCGCTCTCTTCTATCCCCAACCATTTCCGCCACACCTCCAACCCACTTCCGGCCCCAAACATGGCCTTTCCAGGAGCCCCGCCCACTTCCTGCACATGCCCGCCTAAGTTCCTGCCTCGGGGAGGTAACAGCATAACTGTCCGACTCGTCGCTCCCAAAGAGATGGCTGGAACAATTAGTTCCGCTTTCCCAGCTAGTCGAATCACCGGTGCACCTCCGGAATCCGAGGTTCGCATTGCTCTCGGACAGAGTTCTGCCTCCCCAGTACTCCCAAACTCCCAGTCCTGTGCACCAATGAGGTCCAACTCTGAGGCTTCTTTCCTGAGAAAAAAATTTGGAAGTCCGTGACTGTTTCCTGGAGGAGCTGAGAAGAGGACGCTCACTTCCGGCGTAGGGAGGCTTTCTGACCCGGAATGGAGGAGGCGGAGGAGCTGCTCTTGGAGGGGAAGAAGGCG
>gene=chr11_46722137-46722639; species=papHam
AGCTCGGCAAACATCCGGCTCCGAGGTGGAACGGGAACCGCCCCCTCCCGCTCGCCTCTATTCCCAACCACTTCCGCCACACCTCCAACCCACTTCCGGCCCCAAACATGGCCTTTCCAGAAGCCCCGCCCACCTCCTGCACTCG-CCGCCTAAGTGCCTGCCCCGGGGAGGTAACAGCATAACTGTCCGACTCGTCACTCCCAAAGAGGTGGCTGGAACAA-CAGTTCCGCTTTCCCAGCTACTCGAATGCCTGGTGCACCTCCGGAATCCTAGGTTCTCATTGCTCTCGGACAGAGTTCTGCCTCCCCAGTACTCCCAAACTCCCAGTCTTGTGCACCAGTGAGGTCCAACTCTGAGGCTTCTTTCCTGAGAAAAATATTTGAAAGTCCGTTACTGTTTCCTGGAGGAGCTGAGAAGAGGACGCTCACTTCCGGCGTAGGGAGGCTTTCTGACCCGGAATGGAGGAGGCGGAGGAGCCGCTCTTGGAGGGGAAGAACGCG
>gene=chr11_46722137-46722639; species=ponAbe
AGCTCGGCAAACATCCGGCTCCGAGGTGGAACGGGAACCGCCCCCTCCCGCTCTCTTCTATCCCCAACCATTTCCGCCACACCTCCAACCCACTTCCGGCCCCAAACATGGCCTTTCAAGGAGCCCCGCCCACTTCCTGCACATGCCCGCCTAAGTGCCTGCCTCGGGGAGGTAACAGCATAACTGTCCGACTCGTCACTCCCAAAGAGATGGCTGGAACAATTAGTTCCGCTTTCCCAGCTAGTCGAATCACTGGTGCACCTCCGGAATCCGAGGTTCGCATTGCTCTCGGACAGAGTTCTGCCTCCCCAGTACTCCCAAACTCCCACTCCTGTGCACCAATGAGGTCCGACTCTGAGGCTTCTTTCTTGAGAAAAAAATTTGGAAGTCCGTGACTGTTTCCTGGAGGAGCTGAGAAGAGGACGCTCACTTCCGGCGTAGGGAGGCTTTCTGACCCGGAATGGAGGAGGCGGAGGAGCTGCTCTTGGAGGGGAAGAAGGCG
>gene=chr11_46722137-46722639; species=rheMac
AGCTCGGCAAACATCCGGCTCCGAGGTGGAACGGGAACCGCCCCCTCCCGCTCGCCTCTATCCCCAACCACTTCCGCCACACCTCCAACCCACTTCCGGCCCCAAACATGGCCTTTCCAGAAGCCCCGCCCACTTCCTGCGCTCG-CCGCCTAAGTGCCTGCC-CGGGGAGGTAACAGCATAACTCTCCGACTCGTCACTCCCAAAGAGGTGGCTGGAACAA-CAGTTCCGCTTTCCCAGCTACTCGAATGCCTGGTGCACCTCCAGAATCCTAGGTTCTCATTGCTCTCGGACAGAGTTCTGCCTCCCCAGTACTCCCAAACTCCCAGTCTTGTGCACCAATGAGGTCCAACTCTGAGGCTTCTTTCCTGAGAAAAATATTTGAAAGTCCGTTACTGTTTCCTGGAGGAGCTGAGAAGAGGACGCTCACTTCCGGCGTAGGGAGGCTTTCTGACCCGGAATGGAGGAGGCGGAGGAGCCGCTCTTGGAGGGGAAGAACGCG
>gene=chr11_46958114-46958345; species=hg19
CAGATTCCTCTAAAACCAAGTCTTCAAGAATGGGAGTCCAAAGAAACCTGGACCATCGTGAAGCGACTGCCCCCGGAACTTGAGTGGCCAGCTCCACTTTGCGACACGGAGACTGTTTGTGTGACACCTCCTCCAGCTCCCGTCCCCCTTCCGCCGCGTGGGTGCCATGGCAACGGAGAGAGACGGCAACCTGGGTTCCGGAAGCCGGAGAGCTGGAGCTTTGAAGCCACC
>gene=chr11_46958114-46958345; species=bosTau
CAAATTCCTCTAAAACCATCGCCTCAAGAAAGGGAGTCCAAAGAAACTAAGACCGCCGCGAGGCGACTGCTCCCGGAACTGGTACGGCCAGCTTGGAGTTGCGATACGGAAACTGTTTGCGTGACACCTCCTCCGCCTCCTGCCTCT---CCGCCGCGTGGGTGCCATGGCAACCGAGAGAGCCGGAGACCTGGGTTCCGGAAGCCGAGGAGCTGGAGCTCTGAAGCCACC
>gene=chr11_46958114-46958345; species=calJac
CCGATTCCTCTAAAACCAAGTCTTCAAGAATGGGAGTCCAAAGAAACCTGGACCGTCGTGAAGCGACTGCCCTCGGAACTTGAGTGGCCAGCTCCACTTTGCTACACGGAGACTGTTTGTGTGACACCTCCTCCGGGTCCCG-CCCCCTCCCACCGCGTGGGTGCCATGGTAACGGAGAGAGAAGGCAACCTGAGTTCCGGAAGCCGGAGAGCTGGAGCTTTGAAGCTACC
>gene=chr11_46958114-46958345; species=canFam
CAGCTTCCTCTAAAACCTGCTCGCCCAGAACGGCGGTCCTGGCAAACCTCGACCGCCGCGAAGCGACTGCGCCCGGAACCCGTGTGGCGAGCTTGGGGTTGCAAGACGGACACTGTTTGCGTGACACCCTCTCCGCCTCCCG-CCCCCTCCCGCCGCGTGGTTGCCACGGCAACGGAGAGAGCCGGCGACCTGGGTTCCGGAAGCCGGAGAGCTGGAGCCTGGAAGCTCCC
>gene=chr11_46958114-46958345; species=equCab
CAAATTTCTCTAAAACCAACTCCTCGAGAAGGGGAGTCCTAGAAG-------------------GGCCGCTCCCGGAACTGGTGTGGCGAGCCTGGCGTTGCGAGACGGAGAGTGTTTGCGTGACACCCCCTCCGCCTCCCGCCTCTCGCCCGCCGCGTGGGTGCCATGGCAACGGAGAGAGCCGG-GACCTGGCTTCCGGAAGCTGGGAAGCTGGAGCTTGGAAGCTGCT
>gene=chr11_46958114-46958345; species=gorGor
CAGATTCCTCTAAAACCAAGTCTTCAAGAATGGGAGTCCAAAGAAACCTGGACCATCGTGAAGCGACTGCCCCCGGAACTTGAGTGACCAGCTCCACTTTGCGACACGGAAACTGTTTGTGTGACACCTCCTCCAGCTCCCGTCCCCCTTCCGCCGCGTGGGTGCCATGGCAACGGAGAGAGACGGCAACCTGGGTCCCGGAAGCCGGAGAGCTGGAGCTTTGAAGCCACC
>gene=chr11_46958114-46958345; species=panTro
CAGATTCCTCTAAAACCAAGTCTTCAAGAATGGGAGTCCAAAGAAACCTGGACCATCGTGAAGCGACTGCCCCCGGAACTTGAGTGGCCAGCTCCACTTTGCGACACGGAGACTGTTTGTGTGACACCTCCTCCAGCTCCCGTCCCCCTTCCGCCGCGTGGGTGCCATGGCAACGGAGAGAGACGGCATCCTGGGTTCCGGAAGCCGGAGAGCTGGAGCTTTGAAGCCACC
>gene=chr11_46958114-46958345; species=papHam
CAGATTCCTCTAAAACCAAATCTTCAACAATGGGAGTCCAGAGAAACCTGGACCGTCGTGAAGCGACTGCCCCCGGAACTTGAGTGGCCAGCTCCACTTTGAGACACGGAGACTGTTTGTGTGACACCTCCTCCAGCTCCCGTCCCCTTTCCGCCGCGTGGGTGCCATGGCAACGGAGAGAGACTGCAACCTGGGTTCCGGAAGTCTGAGAGCTGGAGCTTTGAAGCCACC
>gene=chr11_46958114-46958345; species=ponAbe
CAGATTCCTCTAAAACCAAGTCTTCAAGAATGGGAGTCCAAAGAAACCTGGACCATCGTGAAGCGACTGCCCCCGGAACTTGAGTGGCCAGCTCCACTTTGCGACACGGAGACTGTTTGTGTGACACCTCCTCCAGCTCCCGTCCCCCTTCCGCCGCGTGGGTGCCATGGCAACGGAGAGAGACGGCAACCTGGGTTCCGGAAGCCGGAGAGCTGGAGCTTTGAAGCCACC
>gene=chr11_46958114-46958345; species=rheMac
CAGATTCCTCTAAAACCAAATCTTCAACAATGGGAGTCCAAAGAAACCTGGACCGTCGTGAGGCGACTGCCCCCGGAACTTGAGTGGCCAGCTCCACTTTGAGACACGGAGACTGTTTGTGTGACACCTCCTCCAGCTCCCGTCCCCTTTCCGCCGCGTGGGTGCCATGGCAACGGAGAGAGACTGCAACCTGGGTTCCGGAAGTCTGAGAGCTGGAGCTTTGAAGCCACC
>gene=chr11_47270285-47270540; species=hg19
CGAGAAGGAGCTGGAGGAGAGCCGCCCGGCTCCAGCCGGACCGCTTGCCCGCCATCACCGTTGTAATCTATGCAGCAAACAAGCTGGAACCCGCTGGGTGGCACCTGCAAGCAGCCGCCCGGACGCACCCGTAAGGACACACGCCGGAAGTGCGTTCGCCGCCATCTTACTTAGGGACCTGCTGGGGTGCGGGGAAAAGGCGCAGTCTCGGTGGGATTGCGTGCAGGAGGGTCGTGGTCTGGCTGTGGCGGAGGA
>gene=chr11_47270285-47270540; species=bosTau
CAAGAATGAGCTGGAGAAGAGCTGCCCGGCTCCAGCCAAACCGCCTGCCCGCCATCACCGCTGTAGTCTATGCAGCACAGAGGCTGGAACCCTCTGGGTGACACTTGC-AGCAGCCACCCGGACGCACCCTTAAGAACACACGCCGGAAGTCCGCTCGCCGCCATCTTGGTAAAGGCGGGGCAGGGATGGTGGG---AGGAGGAATCCCGGAGGGAATTCCTGTAGGAGGTTCGCGATCCTGCCGTGGAGGAGGA
>gene=chr11_47270285-47270540; species=calJac
CGAGAAGAAGCTGGAGGAGAGCCACCCGGTTCCAGCCGGACCGCTTGCCCGCCATCTCCGTTGTAATCTATGCAGCAAAGAGGCTGGAACCCGCTAGGTGGCACCTGC-AGCAGCCGCCCGGACGCACCCGTAAGGACACACGCCGGAAGTGCGCTCGCCTCCATCTTACTTAGGGACGGGCTCGGGTTGGGGGAGAATGCGCAATCTTGGTGGGAATGCGTGCAAGAGGGTCGTGATCTGGCTGTGGTGGAGGA
>gene=chr11_47270285-47270540; species=canFam
CAAGAAGGAGCTGGAGCAGAGCCGCCCCGCTCCACGCAAACGGCCCGCCCGCCATCGCCGCTAGAGACTCAGCGGCACAGAGGCCGGAACCCGCTGCGTGGCACCTCC-AGCTGCCGCCCGGACGCACCCGTCAGGACACACGCCGGAAGTGCCTTCGCCGCCATCTTGCTGAAGGAGGGGCAGGGATGGTGGGAGCAGGAGGGACCTGGGAGGGGATGCGTGTGGGAGGCCCGCGAGGCGGCCGCGGCGGAGGA
>gene=chr11_47270285-47270540; species=equCab
CGAGAAGGAGCTGGAGGAGACCCGCCCGGCTCCAGCCAAACGGTCTACCCGCCATCACCGCTGTAGCCTATGCAGCAAAGAGACTGGAACCCGCTAGCTGGGACCTGA-GGCAGCCGCCCGGACGCCCCCTTAAGGACACACGCCGGAAGTGGC-CCGCCGCCATCTTGCTAGAGGAGGGGCAGGCGTGGTGGGAGAAGGAGGAATCTAGGGGGGAATCCATGTAGGAGTTC-GCAATCTGGCCGCGGCAGAGGG
>gene=chr11_47270285-47270540; species=gorGor
CGAGAAGGAGCTGGAGGAGAGCCGCCCGGCTCCAGCCGGACCGCTTGCCCGCCATCACCGTTGTAATCTATGCAGCAAACAAGCTGGAACCCGCTGGGTGGCACCTGCAAACAGCCGCCCGGACGCACCCGTAAGGACACACGCCGGAAGTGCGTTCGCCGCCATCTTACTTAGGGACGAGCTGGGGTGCGGGGAAAAGGCGCAGTCTCGGTGGGATTGTGTGCAGGAGGGTCGCGGTCTGGCTGTGGCGG-GGA
>gene=chr11_47270285-47270540; species=panTro
CGAGAAGGAGCTGGAGGAGAGCCGCCCGGCTCCAGCCGGACCGCTTGCCCGCCATCACCGTTGTAATCTATGCAGCAAACAAGCTGGAACCCGCTGGGTGGCACCTGCAAGCAGCCGCCCGGACGCACCCGTAAGGACACACGCCGGAAGTGCGTTCGCCGCCATCTTACTTAGGGACCTGCTGGGGTGCGGGGAAAAGGCGCAGTCTCGGTGGGATTGCGTGCAGGAGGGTCGCGGTCTGGCTGTGGCGGAGGA
>gene=chr11_47270285-47270540; species=papHam
CGAGAAGGAGCTGGAGGAGAGCCGCACGGCTCCAGCCGGACCGCTTGCCCGCCATCACCGTTGTAATCTATGCAGCAAAGAAGCTGGAACCCGCTGGGTGGCACCTGCAAGCAGCCGCCCGGACGCACTCGTAAGGACACACGCCGGAAGTGCGCTCGCCGCCATCTTACTTAGGGACGAGCTGGGGTTGGGGGAGAAGGCGCAATCTCGGTGGGAATGCGTGCAGGAGGGTCGCGACCTGGCTGTGGCGGAGGA
>gene=chr11_47270285-47270540; species=ponAbe
CGAGAAGGAGCTGGAGGAGAGCCGCCCGGCTCCAGCCGGACCGCTTGCCCGCCATCACCGTTGTAATCTATGCAGCAAAAAAGCTGGAACCCGCTGGGTGGCACCTGCAAGCAGCCGCCCGGACGCACCCGTAAGGACACACGCCGGAAGTGCGTTCGCCGCCATCTTACTTAGGGACGAGCTGGGGTGCGGGGAAAAGGCGCAATCTCGGTGGGATTGCGTGCAGGAGGGTTGCGGTCTGGCTGTGGCGGAGGA
>gene=chr11_47270285-47270540; species=rheMac
AGAGAAGGAGCTGGAGGAGAGCCGCACGGCTCCAGCCGGACCGCTTGCCCGCCATCACCGTTGTAATCTATGCAGCAAAGAAGCTGGAACCCGCTGGGTGGCACCTGCAAGCAGCCGCCCGGACGCACTCGTAAGGACACACGCCGGAAGTGCGCTCGCCGCCATCTTACTTAGGGACGAGCTGGGGTTGGGGGAGAAGGCGCAATCTCGGTGGGAATGCGTGCAGGAGGGTCGCGACCTGGCTGTGGCGGAGGA
>gene=chr11_47600397-47600725; species=hg19
TCCTCGCCTTCTCTCTAGGCTCTGCCACAAGGAGCTAGGACCACGCTCACCTCACGATTTCCCTACCTGCCTGTCTCGCTTTCTCACCTGCGTTCCCTCCTTTCATCCCGGAGCCCGGAACCTCCGCTTCCGGCTCCACGTCCGCCCGGAAGAAGATCTGCTGCACACTTCCGTTTCCGGTCCGTGCCCTTGGGGCTCCGTGTCCTGCTGTCTTTCCGTCCGCTGCCTAGTCTGCATCTGAGTAACATGGCGGCGGCGGCGGTAGCCAGGCTGTGGTGGCGCGGGATCTTGGGGGCCTCGGCGCTGACCAGGGGTGAGCACGGGCAGC
>gene=chr11_47600397-47600725; species=bosTau
TCCTTGCCTTCTCTCCAGCCTCTGTCACACCAAGCTAGGGCGGCATTCGCCTCACGGTCTCCCCACCTGCGGGCTTTGCTTTCTCACCTGCCTTCCCTCCTTTCATTCCGAAGCCC-GAACCTCTGCTTCTGGCCCCGCGTCCGCCCGGAAGAACGTCTGATGCACACTTCCGCTTC----------------------------------------------------GTGTACATCCGGGAAACATggcggcggcggcg---gcTCGGGGTTGTTGGCAGAGGCTCGTGGGGTCCGCGGCGCCGGCCATAGGTGACCATGGGCAGC
>gene=chr11_47600397-47600725; species=calJac
TCCTCGCCTTCTCTCCAGGCTCTGCCACACGGAGCTAGGACTACGCTCACCCCACGGTTCCCCTACCTGCCTGTCTCGCTTTCTCACCTGCGTTCCCTCCTTTCATCCCGGATCCCGGAACCTCTGCTTCCGGCTCCACGTCCGCCCGGAAGAAGATCTGCTGCACATTTCCGCTTCCGGTCCGTGCCCTTGCGGCTTCGTGTCCTGCGGTCTTGTCTTCCGCTGCCT----TGTGTCCGGGGAACATGGCGACGTTGGCA---ACCCGATTTTGGTGGCGCGGGATCGTGGGGGCCGCGGCGCTGACCAGAGGTGAGCAGGGGCAGC
>gene=chr11_47600397-47600725; species=canFam
TCCTCGCCTTCTCTCCAGCCTCTGCTACACCAAACTAGGACCACGTCCACCTCACGGTTTCCCCACCTGCCTGCCTCGGTTTCTCACCTGCCTTCCCTCCTTTCATTCCGAAGCCCGGAACCTCTGCTTCCGGCCCCGCGTCCGCCCGGAAGAAAATCAGACGCACACTTCCGCTTCCGGTCCGTGCCCTTGGGGCTCCGTGTCCTGTGGGTCTCGCCTTGGCTGCCTGGT-TGCATCTTG-AAGCATGGCGGCGGCGGCG---GCCAGGGGCTGGTGGCAGGGGATCAAGGGGTCCGTGGCGCTGGCCAGGGGTAAGCAGGGGCAGC
>gene=chr11_47600397-47600725; species=equCab
TCCTCGCCTTCTCTCCAGCCTTTGCCACACCAAGCTAGGGCCACGCTCACCTCACGGTTTCCCCACCTGTCTGCTTCGCTTTCTCACCTGCGTTCTCTCCTTTCATTCCGAAGCCAGGAACCTCTGCTTCCGGCCCCGCGTCTGCCCGGAAGAAGATCGGATGCACCCTTCCGCTTCCGGTCCGTGCCCTTGGGGCTCCGTGTCCTGTGGGTCTTGCCTCGGCTGCCTGGTCTGCGTCCGGAGAACATGGCGGCGGCGGCG---GCTAGGGGCTGGTGGCGGGGGCTCGTGGGGACCGTGGCGCTGGCCAGGGGTGAGCAGGGGCAGC
>gene=chr11_47600397-47600725; species=gorGor
------------------------------------------------------CGATTTCCCTACCTGCCTGTCTCGCTTTCTCACCTGCGTTCCCTCCTTTCATCCCGGAGCCCGGAACCTCCGCTTCCGGCTCCACGTCCGCCCGGAAGAAGATCTGCTGCACACTTCCGTTTCCGGTCCGTGCCCTTGGGGCTCCGTGTCCTGCTGTCTTTCCGTTCGCTGCCTAGTCTGCATCTGAGTAACATGGTGGCGGCGGTG---GCCAGGCTGTGGTGGCGCGGGCTCTTGGGGGCCTCGGCGCTGACCAGGGGTGAGCAGGGGCAGC
>gene=chr11_47600397-47600725; species=panTro
TCCTCGCCTTCTCTCTAGGCTCTGCCACACGGAGCTAGGACCACGCTCACCTCACGATTTCCCTACCTGCCTGTCTCGCTTTCTCACCTGCGTTCCCTCCTTTCATCCCGGAACCCGGAACCTCCGCTTCCGGCTCCACGTCCGCCCGGAAGAAGATCTGCTGCACACTTCCGTTTCCGGTCCGTGCCCTTGGGGCTCCGTGTCCTGCTGTCTTTCCGTCCGCTGCCTAGTCTGCATCTGAGTAACATGGCGGCGGCGGCGGTAGCCAGGCTGTGGTGGCGCGGGATCTTGGGGGCCTCGGCGCTGACCAGGGGTGAGCACGGGCAGC
>gene=chr11_47600397-47600725; species=papHam
TCCTCGCCTTCTCTCCAGGCTTTGCCACACGGAGTTAGGACCACGCTCACCTTACGGTTTCCCTACCTGCCTGTCTTGCTTTCTCACCTGCGTTCCCTCCTTTCATCCCGGAGCCCGGAACCTCTGCTTCCGGCTCCACGTCCGCCCGGAAGAAGATCTGCTACACACTTCCGCTTCCGGTCCGTGTCCTTGGGGCTCCGTCTCCTGCTGTCTTTCCGTCCGCTGCCTAGTCTGCGTCTGGGTAACATGGCGGCGGCAGCGGCAGCTAGGCTGTGGTGGCGTGGAATCGTGGGGGCCGCGGCGCTGACGAGGGGTGAG-AGGGGCAGC
>gene=chr11_47600397-47600725; species=ponAbe
TCCTCGCCTTCTCTCTAGGCTCTGCCACGCGGAGCTAGGAGCACGCTCACCTCACGATTTCCCTACCTGCCTGTCTCGCTTTCTCACCTGCGTTACCTCCTTTCATCCCGGAGCCCGGAACCTCCGCTTCCGGCTCCACGTCCGCCCGGAAGAAGATCTGCTGCACACTTCCGCTTCCGGTCCGTGCCCTTGGGGCTCCGTGTCCTGCTGTCTTTCCGTCCGCTGCCTAGTCTGCGTCTGACTAACATggcggcggcggcggTAGCCAGGCTGTGGTGGCGCGGGATCTTGGGGGCCTCGGCGCTGACCAGGGGTGAGCAGGGGCAGC
>gene=chr11_47600397-47600725; species=rheMac
TCCTCGCCTTCTCTCCAGGCTTTGCCACACGGAGCTAGGACCACGCTCACCTTACGGTTTCCCTACCTGCCTGTCTCGCTTTCTCACCTGCGTTCCCTCCTTTCATCCCGGAGCCCGGAACCTCTGCTTCAGGCTCCACGTCCGCCCGGAAGAAGATCTGCTGCACACTTCCGCTTCCGGTCCGTGCCCTTGGGGCTCCGTCTCCTGCTGTCTTTCCGTCCGCTGCCTAGTCTGTGTCTGGGTAACATGGCGGCGGCAGCGACAGCTAGGCTGTGGTGGCGTGGAATCGTGGGGGCCGCGGCGCTGACGAGGGGTGAG-AGGGGCAGC
>gene=chr11_57508698-57508951; species=hg19
TTTAGCGCCATGCAAAGGTACAGAAAAGATTGCGCGAAGCGAGGCTAGCAGTCGGACCTAGTCTCCGCCCCTTCCTGCTGTGTTCACCATCCCAGCGTCCCCTGTCCCCTCCACCCGAAGCGATGGGTGGTTCCGTCAGGCGCTTCCCGCACCTTCCCGCTCCCTGCTTGCAAAGTGGTTGTGCCCCAAGGTCCGCCTCCAGGCCACGTGGGTGCTGCGGGCCAAGCTTTCCCTTCCTTTGAGAGAGGTTTCC
>gene=chr11_57508698-57508951; species=bosTau
TTCAGCTCGCGCCGCGGTTACAGAAACGCCTGCGTGA----AGACTTGTTTTCACACCCG---------------------GCCCCC------AG----------C-----------------CAGGTGGTTGGGCGCGGCGCT--CCGCACCT-CCCCGCGTCTGCGCGCAGCGCGGCTTCGCCCG-CGGCCCGCCTCCAGACCACGTGTGCGCCCTGCGCCACGCTTGCCGCAGCTTAAG----AGGTTTC
>gene=chr11_57508698-57508951; species=calJac
TTTAGCAGAACGCAAAGGTAGAGAAAAGATTGCGTGAAGCAAGGCTTGCAGTCGGACCTTGTCTCCGACCTTTCCTGCTGTGTTCACCATTCCAGCATCCCTTGTCCCCTCGACCCGAAGTGATGGGTGGTTCCGTCGGGCGCTTCCAGTACCTCCCCGTTCCCTGGGTGTAAAGTGGTTGTGCCCTAAGGTCCACCTCCAGGCCACGTGGGCGCTGCGGGCCACGCTTTCCGCTCCT---AGGGGAGTTTCC
>gene=chr11_57508698-57508951; species=canFam
TTTACCCCGACGGAAGCTTACTAAAACGCCTGTGTGAAGCCAGGCTTCT-TTCAGACTTGTCCCCCGCC----GCCGCGGGGCCTCCCCCCCGCG---------CCCCCCCCGCCGCTGGC-GGAGGTGGTTGTGCCCAGGCAG--CCCCGCCTCCCCCCGCGCTGTGGGCGGAGTGGTTGTGCCCAGAGGCCCGCCTCCAGGCCGCGTGTGCGCC---GGCCACGCTCGGTGCGCCCCGGG--GGAGGCATT
>gene=chr11_57508698-57508951; species=equCab
GTTAGCTGGACGCGCGGTTACAGAAAAGCCATTGTGAAGCCAAGCCTGTAATCAGACGTAGTCCCCGCC----CCTGCTGGGTCCGCCCCTCGTG----------CCCCCGCGCT-----------ATGGTTTGGTCCGGTGCT--CCGTACCTCCCCCCAC-TTGCGTGCCGCGTAGCTGTGCCCGGAGGTCAGCCTCTAGACCACGTGTGCGCCCAGCGCCACGCTTTCTGC-CGCGCGG--AGAGGTTTT
>gene=chr11_57508698-57508951; species=gorGor
TTTAGCGCCACGCAAAGGTACAGAAAAGACTGCGCAAAGCGAGGCTAGCAGTCGGACCTAGTCTCCGCCCCTTCCTGCTGTGTTCACCATCCCAGCGTCCCCTGTCCCCTCCACCCGAAGGGA-GGATGGTTCCGTCAGGCGCTTCCCGCACCTCCCCGCTCCCTGCTTGCAAAGTGGTTGTGCCCCAAGGTCCGCCTCCAGGCCACGTGGGTGCTGC-GGCCAAGCTTTCCCTTCCTTGGAGAGAGGTTTCC
>gene=chr11_57508698-57508951; species=panTro
TTTAGCGCCATGCAAAGGTACAGAAAAGATTGCGCGAAGCGAGGCTAGCAGTCGGACCTAGTCTCCGCCCCTTCCTGCTGTGTTCACCATCCCAGCGTCCC--GTCCCCTCCACCCGAAGCGATGGGGGGTTCCGTCAGGCGCTTCCCGCACCTTCCCGCTCCCTGCTTGCAAAGTGGTTGTGCCCCAAGGTCCGCCTCCAGGCCACGTGGGTGCTGCGGGCCAAGCTTTCCCTTCCTTTGAGAGAGGTTTCC
>gene=chr11_57508698-57508951; species=papHam
TGTAGCGCGACGCAAAGATACAGAAAAGACGGCGTGAAGCGAGGCTTGCAATAGGACCTTGTCTCCGCCCCTTCCTGCTGTGTTCACCTTCCCAGCATCCCCTGTCTCGTCGACCCGAAGCGATGGGTGGTTCCGTCAGGCGCTTCCCGCACCTCCCCTCTCCCTGCTTGCAAAGTGGTTGTGCCCCAAGGTCCGCCTCCAGGCCACGTGGGCGCTGCGGACCACGCTTTCCGTTCCTTGGGGAGAGGTTTCC
>gene=chr11_57508698-57508951; species=ponAbe
TTTAGCGCGACGCAAAGGTACAGAAAAGACTGCGCGAAGCGAGGCTAGCAGTCGGACCTAGTCTCCGCCCCTTCCTGCTGTGTTCACCATTCCAGCGTCCTCTGTCCCCGCGACCCGAAGCGATGGGTGGTTCCGTCAGGCGTTTCCCGCACCTCCCCGCTCCCTGCTTACAAAGTGGTTGTGCCCCAAGGTCCGCCTCCAGGCCACGTGGGTGCTGCGGGCCACGCTTTCCGTTCCTT--GGAGAGGTTTCC
>gene=chr11_57508698-57508951; species=rheMac
TGTAGCGCGACGCAAAGGTACAGAAAAGACGGCGCGAAGCGAGGCTTGCAATAGGACCTTGTCTCCGCCCCTTCCTGCTGTGTTCACCATCCCAGCGTCCCCTGTCTCGTCGACCCGAAGCGATGGGTGGTTCCGTCAGGCGCTTCCCGCACCTCCCCTCTCCCTGCTTGCAAAGTGGTTGTGCCCCAAGGTCCGCCTCCAGGCCACGTGGGCGCTGCGGACCACGCTTTCCGTTCCTTGGGGAGAGGTTTCC
>gene=chr11_61129741-61129922; species=hg19
AGACTGGCCATAGAGCGGGAAGAGAAAGCCGGGGACTAGCAGGCCGCACGGCGCAGACGGGGCCCGCCTCCTCCATTTACTTCCGGAATTTAAAGCCGGCTTCCGGAAGCCGGGACGATGTCCGCATGACAACCGACGTTGGAGTTTGGAGGTGAGAGTGATTGACGAGGAGTGGGTTAAG
>gene=chr11_61129741-61129922; species=bosTau
GAGTCGGCCATAGAGCGGG-AGAGAAAGCCGAGGACAAGCGTGTAGCACGGCGCAGGCTGAGCCCGCGTCCGCCATCTACTTCCGGAGTTTAAAGCCGGTTTCCGGAATCCAGGGTGGTATCCCCATGACAACCGACGTTGGGCCTCTGAGGTGAGTCC--TTGTTGAGGAGTGTGTCAAG
>gene=chr11_61129741-61129922; species=calJac
GGGCTGGCCATAGAGGGGAGAA--------------------------------AGACCGGACCCACGTCCGCCATCTACTTCCGGAATTTAAAGCCGGTTTCCGGAAGCCGGGAGGGTGTCCCCATGACAACCGACGTTGGGGTTTGGAGGTGAGAGTGGTTGATAAAGAGTGGGTTAAG
>gene=chr11_61129741-61129922; species=canFam
GCGCGGACCGCAGAG-CGG-AGGGAGCGCCGAGGCCCGGC-GGGTGCGCGGCGCACGCGGAGCCCGCGGCCGCCATCTACTTCCGGGACCTACCAGCGGCTTCCGGAAGCCGGGACGGCGTCCCCATGACAACCGGCGTCGCGCCTCGGAGGAGAGCGCGCGGGC---GGAGCGGGTGAGA
>gene=chr11_61129741-61129922; species=equCab
GGGCCGGCCAGAGAGCCGG-AGAGAAAGCC-AGGACCGGC-GGTAGCCCGGCGTAGGCGGAGCCCGCGGCCGCCATGTACTTCCGGAATTTGAAACCCGTTTCCGGAAGTCAGGACGGGGTCCCCATGACGACCGACGTTGGCGCTGGCAGGTGAGAGTGCTGGATGGGGAGCAGGTAAAG
>gene=chr11_61129741-61129922; species=gorGor
AGACTGGCCATAGAGCGGGAAGAGAAAGCCGGGGACTAGCAGGCCGCACGGCGCAGACGGGGCCCGCGTCCTCCATTTACTTCCGGAATTTAAAGCCGGCTTCCGGAAGCCGGGAGGATGTCCCCATGACAACCGACGTTGGAGTTTGGAGGTGAGAGTGATTGACGAGGAGTGGGTTAAG
>gene=chr11_61129741-61129922; species=panTro
AGACTGGCCATACAGCGGGAAGAGAAAGCCGGGGACTAGCAGGCCGCACGGCGCAGAC-GGGCCCGCCTCCTCCATTTACTTCCGGAATTTAAAGCCGGCTTCCGGAAGCCGGGACGATGTCCCCATGACAACCGACGTTGGAGTTTGGAGGTGAGAGTGATTGACGAGGAGTGGGTTAAG
>gene=chr11_61129741-61129922; species=papHam
GGACTGGCCATTGAGCGGGAAGAGAAAGCCGGGGACTAGCAGGCAGCACGGCACAGACGGGGCCCGCGTCCTCTCTTTACTTCCGGAATTTAAAGCCGGCTTCCGGAAGCCGGAACGGTGTCCCCATGACAACCGACGTTGGCGTTTGGAGGTGAGAGTGATTGACGAGAAGTGGGTTAAG
>gene=chr11_61129741-61129922; species=ponAbe
AGACTGGCCATAGAGCGAGAAGAGAAAGCCGGGGACTAGCAGGCCGCACGGCGCAGACGGGGCCCGCGTCCTCCATTTACTTCCGGAATTTAAAGCCGGCTTCCGGAAGCCGGGACGATGTCCCCATGACAACCGACGTTGGAGTTTGGAGGTGAGAGTGATTGACGAGGAGTGGGTTAAG
>gene=chr11_61129741-61129922; species=rheMac
GGACTGGCCATTGAGCGGGAA------------GACTAGCAGGCAGCACGGCGCAGACGGGGCCCGCGTCCTCCCTTTACTTCCGGGATTTAAAGCCGGCTTCCGGAAGCCGGGACGGTGTCCCCATGACAACCGACGTTGGCGTTTGGAGGTGAGAGTGATTGACGAGAAGTGGGTTAAG
>gene=chr11_61197412-61197711; species=hg19
TCCGGACTAGGCCCGAAGCGCGCGAACCGCTCTCCGCCCCAGGTcccgccccccccgccgccggcgTCACACGCACCGCCACTTCCGGCATGCGCAGGGACGCACCTTCCGGCTCAGCTCCTCCGTGGCTGCCGTGGTCGGCTGGCCGGGCGGCTAGGAGTTCCCGGAAGTGCCCGCGCAGCCGGTTTCCGGTGCAGGTGGGGAAAATGGCGGTGTCTACAGTGTTCTCGACTTCGTCGCTGGTGAGGAGAGAGAACGTTCTAGCGTCCGGGGCGGGCGGCAGCGGGGATTACCCTTTG
>gene=chr11_61197412-61197711; species=bosTau
TCTGGACTAGGCCCGAAGCGCGCGAACCGCTCTCGGCCGCAGGTcccgccccccccgccgccggcgTCACACGCACAGCCACTTCCGCCATACGCGAGGACGCATCTTCCTGCTCAAGTCTTCGGC----GCCGCTGTCTGAGGCCCTGGTGTTCGAAAGTATCCGGAAGTGGCTGGGCTGTAGGCCTTTGATGCGGGCGGGAAAAATGGCGGTGGTCGCTGTCTTCCCGGCTCTTGCGCGGGTGAGGAGAATGGGGGTTCTAGACTCCTGGGCAGGCCAGGGTGGGAACTGTGTCTCG
>gene=chr11_61197412-61197711; species=calJac
TCCGGACTAGGCCCGAAGCGCGCGAACCGCTCTCCGCCCCAGGTcccg-cccccccgccgccggcgTCACACGCGCAGCTACTTCCGGCATACGCAGGGACGCAACTTCCGCCTCAGGTCCTCCCTGGCTGCCGTAGTCAGCTGGCTGTTCGGCTGGGAGTTCCCGGAAGTGTTCGAGCAGCCGGTTTCCGATGCTGGTGGGGAAAATGGCTGTGGCTACCGTGTTCTCTACTTCGACGCGGGTGAGGGGAAA----GTTCTAGCGTCCGAGGCGGGCGGCAGCGGGGACTGCGCTTTG
>gene=chr11_61197412-61197711; species=canFam
TCCGGACTAGGCCCGAAGCGCGCGAACCGCTCTCGGCCCCAGGCCCCG-CCCCCCCGCCTCTGGCGTCACGCGCACAGCCACTTCCGCCACACGCAGGGACGCATCTTCCGGCTCAGGCGCTCGGC----GCCGAGGTGCGCGGTTCAGGCGTTCGGAAGTTCCCGGAAGTGGCCGAGCTGTAGGTTTCCGGTGCGGGCGGGAAGGATGGCGGAGGCCGCCACGTTCCCGGGTCTGGCACGGGTGAGGCGAGTGGAGGTCTCAGGGCCCTGGGCAGGCCGTAGTGGGGGCTGAGTCCCG
>gene=chr11_61197412-61197711; species=equCab
TCCGGACTAGGGCCGGAAGGCGCGAACCGCTCTCGACCCCAGGTCCCGCCCCCCACGCGGCCGGCGTCACACGCACAGCCACTTCCGCCCTACGCACGGCCACATCTTCCGGCTCAGGTGCCCAAC----GCCGAAGCCCGCGGGGCGGGCGTCCGGGAGTTCCCGGAAGTGGTCGGGCCTCTGGTTTCCGGTGCGGGCGGGAAAAATGTCGGTGGTCGCGGTGTTGCCAGCTCTGGCGCGGGTGAGGAGAGTGGCGATTCTCGGGTCCTGGGTGGGCCGCGGTGGGGACTGAGTCTCG
>gene=chr11_61197412-61197711; species=gorGor
TCCGGACTAGGCCCGAAGCGCGCGAACCGCTCTCCGCCCCAGGTcccg-cccccccgccgccggcgTCACACGCACCGCCACTTCCGGCATGCGCAGGGACGCACCTTCCGGCTCAGGTCCTCCGTGGCTGCCGTAGTCGGCTGGCCGGGCGGCTAGGAGTTCCCGGAAGTGCCCGGGCAGCCGGTTTCCGGTGCAGGTGGGGAAAATGGCGGTGGCTACAGTGTTCTCGACTTCGTCGCGGGTGAGGACAGAGAACGTTCTAGCGTCCGGGGCGGGCGGCAGCGGGGATTACCCTTTG
>gene=chr11_61197412-61197711; species=panTro
-----------------------------------------------------------------------------------------------------------------------------------------------------------------------------------------------------------------------------------------------------------------------GCGTCCGGGGCGGGCGGCAGCGGGGATTACCCTTTG
>gene=chr11_61197412-61197711; species=papHam
TCCGGACTAGGCCCGAAGCGCGCGAACCGCTCTCCGCCCCAGGTcccg-cccccccgccgccggcgTCACACGCACCGCCACTTCCGGCATACGCAAGGACGCACCTTCCGCCTCAGGTCCTCCGTGGCTGCCGTAGTCGGCTGGCCGTGAGGCTAGGAGTTCCCGGAAGTGCCCGGGCAGCCGGTTTCCGGTGCAGGTGGGGAAAATGGCGGTGTCCACAGTGTTCTCGATTTCATCGCGGGTGAGGAGAGAGAACGTTCTAGCGTCCGGGGCGGGCGGCAGCGCGGATTACGCTTTG
>gene=chr11_61197412-61197711; species=ponAbe
TCCGGACTAGGCCCGAAGCGCGCGAACCGCTCTCCGCCCCAGGTcccg-cccccccgccgccggcgTCACACGCACCGCCACTTCCGGCATACGCAGGGACGCACCTTCCGGCTCAGGTCCTCCGTGGCTGCCGTAGTCGGCTGGCCGGGCAGCTAGGAGTTCCCGGAAGTGCCCAGGCAGCCCGTTTCCGGTGCAGGTGGGGAAAATGGCGATGCCTACAGTGTTCTCGACTTCGTCGCGGGTGAGGAGAGAGAACGTTCTAGCGTCCGGGACGGGCGGCAGCGGGGATTACCCTTTG
>gene=chr11_61197412-61197711; species=rheMac
TCCGGACTAGGCCCGAAGCGCGCGAACCGCTCTCCGCCCCAGGTcccgccccccccgccgccggcgTCACACGCACCGCCACTTCCGGCATACGCAAGGACGCACCTTCCGCTTCAGGTCCTCCGTGGCTGCCGTAGTCGGCTGGCCGTGAGGCTAGGAGTTCCCGGAAGTGCCCGGGCAGCCGGTTTCCGGTGCAGGTGGGGAAAATGGCGGTGTCCACAGTGTTCTCGATTTCATCGCGGGTGAGGAGAGAGAACGTTCTAGCGTCCGGGGCGGGCGGCAGCGCGGATTACACTTTG
>gene=chr11_61559986-61560214; species=hg19
GTCCTCGCATCTCCGTCTGGAACTCCCCTCAACGCTCTCACCATTTTGCCCCGCGAAGGCTAATCCGCCGCTCCGCCACCGGAAGAACACGTCGGCAGGAGCAGGCGCCTAGCACAACCGGAAAAGGAAGTGCCTCCGGCGCAAGTGGCATTGAGGGACTTGTAGTCCTGCGATTTCGGGTGTAGAGGGAGCAGGGGCCTGCGGGGACCTGGTGTGGGTGGAGTGGGG
>gene=chr11_61559986-61560214; species=bosTau
GTCCCCAGAGCCCTGTCCTGAACTTCCCTCAACCTTCTCACCATTTTGCCGGGCACAGGATAATCCGCCACTCCGCTACCGGAAGAACACGTCGGCAGGAGCAGGCGCGCTGTTCAACCGGAAGGGGAAATGCAGTC-ACGCGGATGGCATTGTGGGGCTTGTAGTCCCGTGGTTTCGGGTATGGTGGGATCTGGGGCCTTCAGGAGCCCG----GGGTGGAGTAGGG
>gene=chr11_61559986-61560214; species=calJac
GTCCTCGCAGCCCCGTGAGGAACTCCCTTCAACCCTCTCACCATTTTGCCCAGCTCAGGCTAAGCCGCCGCTCCGCCACCGGAAGAACACGTCTGCAGGAGCAGGCGCCTAGTGCAACCGGAAAAGGAAGTACCTGAGGAGCAAGTGGCATTGTGGGACTTGTAGTCCTATGATTTCGGGTGTAGCGGGAGCTGGGGCATGCGGGGACCTGGTGCAGGTGGCGTAGGG
>gene=chr11_61559986-61560214; species=canFam
GGCC-----------TCAGGG----------ACTCTCTCACCATCTCGCCAGGTGTAGGCTCATCCGCCGCTCCGCCACCGGAATCACACGTCGGCAGGAGCGGGCGCTCTGTCCGGCCGGAAGAGGAAGTGCACCC-ACGCGCGTGGCATTGTGGGATCTGTAGTCCTGTGCGTTCGGGTGTAGCAGGGGCTAGTGCCTGTGGGCGCCTG----ACGTAGAGCCGGG
>gene=chr11_61559986-61560214; species=equCab
GTCCCCACAGCCCTGTCGGGAACTCCCCTCAGCCCTCTCACCATTTTGCCGGGCTCAGGGT-ATCCGCCGCTCTGCCACCGGAAGAACACGTCGGCGGGAGCAGGCGCCCTGTTCGGCCGGAAGAGGAAGTGCGGCC-GCGCCCTTGGCATTGTGGGACTTGTAGTCCTGTGGTTTCGGGTATAGAGGGAGCTGGGGCCTACGGGGGCCTG----ATATGGAGTAGGG
>gene=chr11_61559986-61560214; species=gorGor
GTCCTCGCATCTCCGTCTGGAACTCCCCTCAACGCTCTCACCATTTTGCCCCGCGCAGGCTAATCCGCCGCTCCACCACCGGAAGAACACGTCGGCAGGAGCAGGCGCCTAGCACAACCGGAAAAGGAAGTGCCTCCGGCGCAAGTGGCATTGAGGGACTTGTAGTCCTGCGATTTCGGGTGTAGAGGGAGCAGGGGCCTGCGGGGACCTGGTGTGGGTGGAGTGGGG
>gene=chr11_61559986-61560214; species=panTro
GTCCTCGCATCTCCGTCTGGAACTCCCCTCAACGCTCTCACCATTATACCCCGCGCAGGCTAATCCGCCGCTCCGCCACCGGAAGAACACGTCGGCAGGAGCAGGCGCCTAGCACAACCGGAAAAGGAAGTGCCTCCGGCGCAAGTGGCATTGAGGGACTTGTAGTCCTGCGATTTAGGGTGTAGAGGGAGCAGGGGCCTGCGGGGACCTGGTGTGGGTGGAGTGGGG
>gene=chr11_61559986-61560214; species=papHam
GTCCTCGCATCTCCGTCGGGAACTCCCCTTAACCCTCTCACCATTTTGCCCCGCGCAGGCTAATCCGCCGCTCCGCCACCGGAAGCACACGTCCGCAGGAGCAGGCGCCTAGCACAACGGGAAAAGGAAGTGCCTCCGGCGCAAGTGGCATTGGGGGACTTGTAGTCCCGCGATTTCGGGTGTAGCGGGAGCAGGGGCCTGCGGGGACCTGGTGTGGGTGGAGTAGGG
>gene=chr11_61559986-61560214; species=ponAbe
GTCCTCGCATCTCCGTCTGGAACTCCCCTCAACGATCTCACCATTTTGCCCCGCGCAGGCTAATCCGCCGCTCCGCCACCGGAAGAACACGTCGGCAGGAGCAGGCGCCCAGCACAACCGGAAAAGGAAGTGCCTCCGGAGCAAGTGGCATTGAGGGACTTGTAGTCCTGCGATTTAGGGTGTAGAGGGAGCAGGGGCCTGCGGGGACCTGGTGTGGGTGGAGTGGGG
>gene=chr11_61559986-61560214; species=rheMac
GTCCTCGCATCTCCGTCGGGAACTCCCCTTAACCCTCTCACCATTTTGCCCCGCGCAGGCTAATCCGCCGCTCCGCCACCGGAAGCACACGTCCGCAGGAGCAGGCGCCTAGCACAACCGGAAAAGGAAGTGCCTCCGGCGCAAGTGGCATTGGGGGACTTGTAGTCCTGCGATTTCGGGTGTAGCGGGAGCAGGGGCCTGCGGGGACCTGGTGTGGGTGGAGTAGGG
>gene=chr11_62358940-62359238; species=hg19
GAATCCACCGCCGCCATAGCGACTCTCCTGTACCGACAAAAACACAAGCACCTCTGCCACCACCGGAACCCACTTCGCCAAAGCTCAACGCGCTCGGAAGCAACTTCCGCCGATCCGATAGGAAGTGACATAAAGTCGTTCAATTGCGCGGACACACTCCTCCGGAAACCAAGCTCCTTCGACTCTGGGTTCCGTTTCTAGCCGCTGTCCAGTCCCCGCCCGTTTCAGGAAAAGCGGCGCGTTACGATGCTTATCTGCATGCGGTAAGCCGATTGGTGTGCTTTAAGCTGTTCAGACG
>gene=chr11_62358940-62359238; species=bosTau
GAATCCACTGCAGCCATCGTGACTCTCCGGTACTAACAAA-ATGCAACCACCTCAGCCACGACCGGAACTCCCTCCTACAAATGGCAACGCTCTGGGAAGCAACTTCCGCCGGTCCAATAGGAAGTGACGT-GCCCGG-TCAATCGCGC-GGTACACGCCTGCTAAAACCGAGCTCTTTCGGCTCAGGGTTCCGAGTCCTGCCGGAGTTAGGTCTCTACCAGCTTTTG-GAAAACTGTC---CACGATGCTTATCTGCATGCGGTAAGCCAATTGGTGTGCTCTGAGCGGTTGAGACG
>gene=chr11_62358940-62359238; species=calJac
GAATCCACCGCCGCCATAGCGACTCTCCTGTACCGACAAATACACAAGCACCTCTGCCACCACCAGAACCCACTTCTCCAAAGCTCAACGCGCTCGGAAGTAACTTCCGCCCGTCCGATAGGAAGTGACAAAAAGTCTTCCAATTGCGCGGACAAACTCCTCCGGAAACCAAGCTCCAGCTACTCCGGGTTCCGTTTCTAGCCGGTGTCAAGTCCCCGCCCATTTTGGGAAAAGCCGCGCCTTACGATGCTTATCTGCATGCAGTAAGCCGATTGGTGTGCTCTAAACTGTTCAGACG
>gene=chr11_62358940-62359238; species=canFam
GCATCCACCGCCGCCATCGCGACTCTCCC-----GACCGC-ACACCACCACTGCGGCCCCCACCGGAACTCACGCCTACAAATCGCAGAGCGCTTGGAAGCAACTTCCGCCAGGCGGATAGGAAGTGACGTAGCACGGACCAGTCGCGCAAACACGCTCCCCGGGAAAC--AGCTCCTTCGACTCAGGGTTCCGTTTCCACTCCGCGTTGTTTCTTCACCAGCTTCGGAGAAAGCCGCAAGTTTTGATACTTATCTGCATGCTGCAAGTCGATTGGTGAACTCTGAGTCATTCCGGCG
>gene=chr11_62358940-62359238; species=equCab
GAATCCACCGCTGCCATCGCGACTCTCCAGTACCAACAAA-ATGCAACCACTCCTGCCACCACAGGAATCGACTCCTACAAACCGTAACGCGCTCGGAAGCAACTTCCGCCAGTTCAATAGGAAGTGACGTAGCACCGGCCAATCGCGCGGGCACACTCCTCCGGAAACCAAGCTTCTTCGACTCAGGGTTCCGTTTCCAGACTGTGTTAA--CCTAACTGGCTTTAGGAAAAGCGGCCCATTACGATGCTTATCTGCATGCGGTAAGCCGATTGGTGTGCTCTGGACTGTTCAGGCG
>gene=chr11_62358940-62359238; species=gorGor
GAATCCACCGCCGCCATAGCGACTCTCCTGTACCGACAAAAACACAAGCACCTCTGCCACCACCGGAACCCACTTCGCCAAAGCTCAACGCGCTCGGAAGCAACTTCCGCCGGTCCGATAGGAAGTGACATAAAGTCGTTCAATTGCGCGGACACACTCCTCCGGAAACCAAGCTCCTTCGACTCTGGGTTCCGTTTCTAGCCGCTGTCCAGTCCCCGCCCGTTTTAGGAAAAGCCGCGCGT--------------------------------------------------------
>gene=chr11_62358940-62359238; species=panTro
GAATCCACCGCCGCCATAGCGACTCTCCTGTACCGACAAAAACACAAGCACCTCTGCCACCACCGGAACCCACTTCGCCAAAGCTCAACGCGCTCGGAAGCAACTTCCGCCGGTCCGATAGGAAGTGACATAAAGTCGTTCAATTGCGCGGACACACTCCTCCGGAAACCAAGCTCCTTCGACTCTGGGTTCCGTTTCTAGCCGCTGTCCAGTCCCCGCCCGTTTTAGGAAAAGCCGCGCGTTACGATGCTTATCTGCATGCGGTAAGCCGATTGGTGTGCTTTAAGCTGTTCAGACG
>gene=chr11_62358940-62359238; species=papHam
GAATCCACCGCCGCCATAGCGACTCTCCTGTACCGACAAAAACACAAGCACCTCTGCCACGACCGGAACCCACTTCTCTGAAGCTCAACGCGCTCGGAAGCTACTTCCGCCGGTCCGATAGGAAGTGACAT-AAGTCGTCCAATTGCGCTGACACACTCCTCCGGAAACCAAGCTCCTTCGACTCCGGGTTCCGTTCCTAGCCGCTGTCGAGTCCCCGCCCGTTTTAGGAAAAGCCGCGCGTTACGATGCTTATCTGCATGCGGCAAGCCGATTGGTGTGCTTTAAGCTGTTCAGGCG
>gene=chr11_62358940-62359238; species=ponAbe
GAATCCACCGCCGCCATAGCGACTCTCCTGTACCGACAAAAACACAAGCACCTCTGCCACTACCGGAACCCACTTCGCCAAAGCTCAACGCGCTCGGAAGCAACTTCCGCCGGTCCGATAGGAAGTGACATAAAGTCGTTCAATTGCGCAGAAACACTCCTCCGGAAACCAAGCTCCTTCGACTCTGGGTTCCGTTCCTAGCCGCTGTCCAGTGCCCGCCCGTTTTAGGAAAAGCCGCGCGTTACGATGCTTATCTGCATGCGGTAAGCCGATTGGTGTGCTTTAAGCTGTTCAGACG
>gene=chr11_62358940-62359238; species=rheMac
GAATCCACCGCCGCCATAGCGACTCTCCTGTACCGACAAAAACACAAGCACCTCTGCCACGACCGGAACCCACTTCTCTGAAGCTCAACGCGCTCGGAAGCTACTTCCGCCGGTCCGATAGGAAGTGACAT-AAGTCGTCCAATTGAGCGGACACACTCCTCCGGAAACCAAGCTCCTTCGACTCCGGGTTCCGTTCCTAGCCGCTGTCGAGTCCCCGCCCGTTTTAGGAAAAGCCGCGCGTTACGATGCTTATCTGCATGCGGCAAGCCGATTGGTGTGCTTTAAGCTGTTCAGGCG
>gene=chr11_62389503-62389771; species=hg19
GCCCCGCCCCTGCAGCGGCTCCGCCCTGCGTCCCGCCTTCCTCGCACTCCCCTACCAGCTCCCAGCTGGGGCTGGCAGCGCCGCCAGGGCACGCTTCCGGTCATCTGTGCACCCCCCCGCCTTGTAGACTTGATTTCCGGTCCCACCGCCAGGTTCCGGGAACCACCGGGTGGTGACGTCACATCCGGCGTGCCAAACTCGCGTGGCCGGCAGTCAAAACCCCGGGTAGGTGCAGAATCTCGAGTAGGTGCACGTGGTACCTACCTCG
>gene=chr11_62389503-62389771; species=bosTau
GCCCCGCCCCTGCAGCGGCCCCGCCCCGTGTCCCGCCCTCCTCACGCTCCTCGAGAGGCTCCGAGCTAGCGCTGGCAGCGCCGTCTGGGCCCACTTCCGGTCATCTGCACACCCCCCTTCCCTCTGGG--TAATTTCCGGTCCCATTGCCTAGTTCTGGGAACCACGGGAGGGCGACGTCATATCCGGCGTGTCAAGCGTGCCTGGCAGGTGGTCAGGAGCAAA-------------------GTAAGGTAACGTGGGAGTGGCTTTG
>gene=chr11_62389503-62389771; species=calJac
GCCCCGCCCCTGCAGCAGCTCCGCCCTGCGACCCGCCTTCCTTACGCTACCCTACCAGCCCTAGGCTAGGACTGGCAGCGCCGTCCGGTCCCGCTTCCGGTCACCTGCG-------CCCCCTCGTAGACCTGATTTCCGGTCCCACCGCCAGGTTCCTGGAACCACGGGGAGGTGACGCCACATCCGGCGTGTCAAACGCGCGTGGCCGGCAGT------------------CAGAATCTCGGGTAGGTGCACGTGGCATCTACCTCG
>gene=chr11_62389503-62389771; species=canFam
ACCCCGCCCCTGCAgcggccccgccccgcggcccgccTTCCTCACGCTCCTTCACCAGCTCCGAgccggggccgccggcgccgcccgcgcccACTTCCGGTCATCTGCACCCCGC-----CCCCCGGG-CTAATTTCCGGTCCCGCCGCCTAGTTCTGGGAACCACGGGACGGTGACGTCACATCCGGCGTGGCGTGCTCGCGTGGCGGGCGGTCAGTCGCCTG-------------------GCGGGAGTGACTTTG----------
>gene=chr11_62389503-62389771; species=equCab
ACCCCGCCCCTGCAGCGGCCCCGCCTCGTGCCCCGCCTTCCTCGCGCTCCTCTACTGGCTCCGA-CCGGGGCTGGCGGAG----CCGTGCCCACTTCCGGTCACCTGCACA---------CCCCCAGG-TTAACTTCCGGTCCCACAGCTTGGTTCTGGGAACCACGGGAGGGTGACGTCACATCCGGCGTGCCAAGCGCGCGAGGCCGGCGGTCAGAAGCCCG-------------------GTGAGAGCACGTGGGAAAGAC--TG
>gene=chr11_62389503-62389771; species=gorGor
CCCCCGCCCCTGCAGCGGCTCCGCCCTGCGTCCCGCCTTCCTCGCACTCCCCTACCAGCTCCCAGCTGGGGCTGGCAGCGCCGCCAGGGCACGCTTCCGGTCATCTGTGCACCCCCGCGCCTTGTAGACTTGATTTCCGGTCCCACCGCCAGGTTCCGGGAACCACGGAGTGGTGACGTCACATCCGGCGTGCCAAACTCGCGTGGCCGGCAGTCAAAACCCCGGGTAGGTGCAGAATCTCGAGTAGGTGCACGTGGTACCTACCTCG
>gene=chr11_62389503-62389771; species=panTro
GCCCCGCCCCTGCAGAGGGTCCGCCCTGCGTCCCGCCTTCCTCGCACTCCCCTACCAGCTCCCAGCTGGGGCTGGCAGCGCCGCCAGGGCACGCTTCCGGTCATCTGTGCACCCCCCCGCCTTGTAGACTTGATTTCCGGTCCCACCGCCAGGTTCCGGGAACCACCGGGTGGTGACGTCACATCCGGCGTGCCAAACTCGCGTGGCCGGCAGTCAAAACCCCGGGTAGGTGCAGAATCTCGAGTAGGTGCACGTGGTACCTACCTCG
>gene=chr11_62389503-62389771; species=papHam
GCCCCGCCCCTGCACCGGCTCCGCCCTGCGTCCCGCCTTCCTCGCACTCCCCTACCAGCTCCTAGCCGGGGCTGGCAGCACCGCCCGGGCACGCTTCCGGTCATCTGTG-------CCCCCTTGTAGACTTGATTTCCGGTCCCACCGCCAGGCTCCGGGAACCACGGGGCGGTGACGTCACATCCGGCGTGCCAAACTCGCGTGGACGGCAGTCAAAATCCCGGGTAGGTGCAGAATCTCGGGTAGGTGCACGTGGCACCTACCTCA
>gene=chr11_62389503-62389771; species=ponAbe
GCCCCGCCCCTGCAGCGGCTCCGCCCTGCGTCCCGCCTTCCTCGCACTCCCCTACCAGCTCCCCGCTGGGGCTGGCAGCGCCGCCAGGGCACGCTTCCGGTCATCTGTG--CCCCCCCACCCTGTAGACTTGATTTCCGGTCCCACCGCCAGGTTCCGGGAACCACGG---GGTGACGTCATATCCGGCGTGCCAAACTCGCGTGGCCGGCAGTCAAAACCCCGGGTAGGTGCAGAATCTCGAGTAGGTGCACGTGGCACCTACCTCG
>gene=chr11_62389503-62389771; species=rheMac
GCCCCGCCCCTCCACCGGCTCCGCCCTGCGTCCCGCCTTCCTCGCACTCCCCTACCAGCTCCTAGCCGGGGCTGGCAGCACCGCCCGGGCACGCTTCCGGTCATCTGTG-------CCCCCTTGTAGACTTGATTTCCGGTCCCACCGCCAGGCTCCGGGAACCACGGGGCGGTGACGTCACATCCGGCGTGCCAAACTCGCGTGGACGGCAGTCAAAATCCCGGGTAGGTGCAGAATCTCGGGTAGGTGCACGTGGCACCTACCTCG
>gene=chr11_62420768-62420938; species=hg19
GCGCATGCGCGCTGACAGGAAACGCGAAAGGAACCAGCTACCAGGCCTCGCAGGAAAATTAATCCGGCGATGTCCTCGACCCTCTTACATTAGTTCCGCACCCTGTCGGAGTCCCAGAGCATAATCCCGGGACGATGATAGCAGGAAGCCGATTCGCCCTATATGCAACC
>gene=chr11_62420768-62420938; species=bosTau
GCGCATGCGCGCTGACTGGAAACCCGAAAGGAACCAGCGAAAAGGCTTCTCAAGAAAACCCATCCGGCGCTGTTCGTGACCCTCACACATTGGTTCCGCTTTGAGTCGGCGTCCCAGTTAGAG--GCTGCGTCGGTAACAGCGGGAAGTCGACCCACCTTCTACGCAACC
>gene=chr11_62420768-62420938; species=calJac
GCGCATGCGCGCTGACAGGAAACGCGAAAGGAACTAGATACCAGGCCTCACAGCAAAATTAATCCGGCGATGCCCTCTACCCTCTTATATTGGTTCCGCATCCTATCGGAGTCCCAGGGCAGAATCCCGAGACGATGATAGCGGGAAGCCGATCCGCCCTATATGCAACC
>gene=chr11_62420768-62420938; species=canFam
GCGCATGCGCGCTGACAGGAAGCCCGAAAGGAACCAGCGACTGTGTATCCCCGGGAAACCGGTCCGTCGACGTCCGCGACCCTCCGACGTTGGTTCCGGACCGCGTCGGGATCCCCGACCCGG--ACTTC----GTGACAACGAGAAGCCGTTCCGGCCTCCATGGAACC
>gene=chr11_62420768-62420938; species=equCab
GCGCATGCGCGCTGACGGGAAACCCGAAAGGAACCAGCAACAAGGCCTCACAGGAAAACCAGTCCGGCAACGTCTGCCACCCTCATACATAGGTTCCGCCCCGTGTCGAGGTCCCCAAGCAGG--ACTGCGACGATGACAGCGGAAAGTCGACCCGCCCTCAAAGCAACC
>gene=chr11_62420768-62420938; species=gorGor
--------------------------------------------------------------------------------------------------------------------------------------------------------------------------
>gene=chr11_62420768-62420938; species=panTro
GCGCATGCGCGCTGACAGGAAACGCGAAAGGAACCAGCTACCAGGCCTCGCAGGAAAATTAATCCGGCGATGTCCTCGACCCTCTTACATTAGTTCCGCACCCTGTCGGAGTCCCAGAGCATAATCCCGGGACGATGATAGCAGGAAGCCGATTCGCCCTATATGCAACC
>gene=chr11_62420768-62420938; species=papHam
GCGCATGCGCGCTTACAGGAAACGCGAAAGGAACCAGCTACCGGGCCTCTCAGGAAAATTAATCCGGCGATGTCCTGGACCCTCTTACATTGGTTCCGCACTCCGTCGGAGTCCCAGAGCAAAATCCCGGGACGATGATAGCAGGAAGCCGATCTGCCCTATATGCAACC
>gene=chr11_62420768-62420938; species=ponAbe
GCGCATGCGCGCTGACAGGAAACGCGAAAGGAACCGGCTACTATGCCTCGCAGGAAAATTAATCCGGCGATGTCCTCGACCCTCTTACATTGGTTCCGCACCCCGTCGAAGTCCCAGAGAATAATCCCGGGACGATGATAGCAGGAAGCCGATCCGCCCTATATGCAACC
>gene=chr11_62420768-62420938; species=rheMac
GCGCATGCGCGCTTACAGGAAACGCGAAAGGAACCAGCTACTAGGCCTCTCAGGAAAATTAATCCGGCGATGTCCTCGACCCTCTTACATTGGTTCCGCACCCCGTCGGAGTCCCAGAGCAGAATCCCGGGACGATGATAGCAGGAAGCCGATCTGTCCTATACGCAACC
>gene=chr11_62599095-62599329; species=hg19
CCGGGAGGGCCAGTGACGGACCTCCAAAGACTGACACACTTCGGTGGGCGGAGGGGGAAAACCTCTGGGTGTTTATTTGAAACAGGAAGTCCCACCCCCCGCCCAAGGTCCGCCTTCTGGAAGACTTCAACCACTCATTAGCTAAGGCCGACGTCTCTCTCAACAGAGGCTTTCCTGATTGGACGGCAAGGAATTCGCTCACCCGGAGCCGGGCCGGCAGGACTTGCCCGCTCG
>gene=chr11_62599095-62599329; species=bosTau
CAGGGAGAAACGGTGACGGACCACCTCAGAGGGACACACGTCGGTGGGCGGAGGGGGG-AATCTCTAGGTGTTTATTTGAAGCAGGAAGTCCCACCCT-CGCCCAAGTCCCACCTTCTGGAAGTCTGCAAACACTGATTAGCTAACGCCGACGTCCTTCTTAA-AGGGGCTTTTCTGATTGGACAGCGAGGTATTCGCTCACTCCGAGCCGGGCCGGCAGGACTTGCCCGCTTG
>gene=chr11_62599095-62599329; species=calJac
-AGGGAGAGCGGGTGACGGACCTCCAGAGAGGGACACACTTCGGTGGGCGGAGGGGC-AAACCTCTGGGTGTTTATTTGAAACAGGAAGTCCCACCCCCCGCCCAAGGTCCGCCTTCTGGAAGACTTCAATCACTCATTAGCTAAGGCCGACGTCTCTCTCAACAGAGGCTTTCCTAATTGGACGGCAAGGAATTCGCTCACCGGGAGCCGGGCCGGCAGGACTTGCCCGCTCG
>gene=chr11_62599095-62599329; species=canFam
CAGGGAGAAACGGTGACCGGCCTCCTGAGGGGGACACACTTCGGTAGGCGGAGGGGGGAAATCTCTGGGTGTTTATTTGAAACAGGAAGTTCCTCCCC-CGCCCAAGTCCCGCCTCCTGGGGGACTGCAACCAGTGATTGGCTAATGCCGACGTCTTTCTCAACAGGGGCTTTCCTGATTGGACGGCGAAGTATTCCCTCACCCCGAGCCCGGCCGGCAAGACTAGCCCGCTCG
>gene=chr11_62599095-62599329; species=equCab
TAGGGAGAAACGGTGACGGACCTCCTGAGGTGGACACACTTCGGTGGGCGGAGGGGGG-AACCTCTAGGTGTTTATTTGAAACAGGAAGTCCCACCCC-CGCCAAAATCCCGCCTTCTGGAGGATTGCAGCCGCTGATTAGCTAATGCTGACGTCTTTCTCAACAGGGGTCTTCCTGATTGGACAGCGAGGTATTCGCTCACCCCGAGCTAGGCCGGCTGGACTTACCCGCTTG
>gene=chr11_62599095-62599329; species=gorGor
CAGGGAGGGCCAGTGACGGACCTCCAAAGACTGACACACTTCGGTGGGCGGAGGGGGAAAACCTCGGGGTGTTTATTTGAAACAGGAAGTCCCACCCCCCGCCCAAGGTCCGCCTTCTGGAAGACTTCGACCACTCATTAGCTAAGGCCGACGTCTCTCTCAACAGAGGCTTTCCTGATTGGACGGCAAGGAATTCGCTCACCCGGAGCCGGGCCGGCAGGACTTGCCCGCTCG
>gene=chr11_62599095-62599329; species=panTro
CAGGGAGGGCCAGTGACGGACCTCCAAAGACTGACACACTTCGGTGGGCGGAGGGGGAAAACCTCTGGGTGTTTATTTGAAACAGGAAGTCCCACCCCCCGCCCAAGGTCCGCCTTCTGGAAGACTTCAACCACTCATTAGCTAAGGCCGACGTCTCTCTCAACAGAGGCTTTCCTGATTGGACGGCAAGGAATTCGCTCACCCGGAGCCGGGCCGGCAGGACTTGCCCGCTCG
>gene=chr11_62599095-62599329; species=papHam
CGGGGGGGGCCGGTGACGGACCTCCAAAGACTGACACACTTCGGTGGGCGGAGGGGG-AAACCTCTGGGTGTTTATTTGAAACAGGAAGTCC---------------------------------------------------------------------------------CCTGATTGGACGGCAAGGAATTCGCTCACCAGGAGCCGGGCCGGCAGGACTTGCCTGCTTG
>gene=chr11_62599095-62599329; species=ponAbe
CAGGGAGGGCCGGTGACGGACCTCCAAAGACCGACACACTTCGGTGGGCGGAGGGGG-AAACCTCTGGGTGTTTATTTGAAACAGGAAGTCCCACCCCCCGCCCAAGGTCCGCCTTCTGGAAGACTTCAACCACTCATTAGCTAAGGCCGACGTCTCTCTCAACAGAGGCTTTCCTGATTGGACGGCAAGGAATTCGCTCGCCCGGAGCCGGGCCGGCAGGACTTGCCCGCTCG
>gene=chr11_62599095-62599329; species=rheMac
CGGGGGGGGCCGGTGACGGACCTCCAAAGACTGACACACTTCGGTGGGCGGAGGGGG-AAACCTCTGGGTGTTTATTTGAAACAGGAAGTCCCACCCCCCGCCCAAGGTCCGCCTTCTGGAAGACTTCAACCACTCATTAGCTAATGCCGACGTCTCTCTCAACAGAGGCTTTCCTGATTGGACGGCAAGGAATTCGCTCACCAGGAGCCGGGCCGGCAGGACTTGCCTGCTTG
>gene=chr11_63742003-63742147; species=hg19
GGAGGTGTGTTCTTGCGTCATTTCCGAGAGACTTCCGCGCCGCAGTTTCCCTGCTTCCCCAGCTCCAGAACTTCCGGCCAGCGCAGCCATTTTGGCTTCCTGACCTTGGGCTACGGCTGACCGTTTTTTGTGGTGTACTCCGTG
>gene=chr11_63742003-63742147; species=bosTau
GGCGGTGTTTCCTTACGTCACTTCCCAGGGACTTCCGGGTCGCTGTTTTCCCGCCCCTACCACTCCGGAACTTCCGCCCAGGGCCGCCATTTTGACTTCGCGACCTTGGACTCCGGCTGCGCGTTATCTCCAGTCTACTCCGTG
>gene=chr11_63742003-63742147; species=calJac
GGAGATGTGTTCTTGCGTTATTGCCGAGA---------------CTTTCCCGGGCTCCCCAGCTCCGGAACTTCCGGCCGGCGCAGCCCTCTTGCCTTCCTGACCTTGGGCTCCCGCCGGTGGCTGTCCGTGGTGTACTCCGTA
>gene=chr11_63742003-63742147; species=canFam
GGAGGTGTGTCCTTGCGTCATTTCCGGGAGACTTCCGGGTCGCCCTTTCCC-GCCTCCCCGGCACCGGAACTTCCGGCGGGCGCCGCCATTTTGACTTCCCGACCTTGGGCTGTTGCTGGCGGCGGTCCGCAGT-CGTTCTGTG
>gene=chr11_63742003-63742147; species=equCab
------------------------------------------------------------------------------------------------------------------------------------------------
>gene=chr11_63742003-63742147; species=gorGor
GGAGGTGTGTTCTTGCGTCATTTCCGAAAGACTTCCGGGCCGCAGTTTCCCTGCTTCCCCAGCTCCGGAACTTCCGGCCAGCGCAGCCATTTTGGCTTCCTGACCTTGGGCTACCGCTGACCGCTTTTTGTGGTGTACTCCGTG
>gene=chr11_63742003-63742147; species=panTro
GGAGGTGTGTTCTTGCGTCATTTCCGAGAGACTTCCGCGCCGCAGTTTCCCTGCTTCCCCAGCTCCGGAACTTCCGGCCAGCGCAGCCATTTTGGCTTCCTGACCTTGGGCTACGGCTGACCGTTTTTTGTGGTGTACTCCGTG
>gene=chr11_63742003-63742147; species=papHam
GGAGGTGTGTTCTTGCGTCATTTCCTAGAGACTTCCGGGCCGCCGTTTCCCGGCCTCCCCAATGCCGGAACTTCCGGCCGGCGCAGCCATTTTTGCTTGCTGACCTTGGGCTACGGCTGACAGCTTTTTGTGGTGTACTCCGTG
>gene=chr11_63742003-63742147; species=ponAbe
GGAGGTGTGTTCTTGCGTCATTTCCGAGAGACTTCCAGGCCGCAGTTTCCCGGCCTCCCCAGCTCCGGAACTTCCGGCCAGCGCAGCCATTTTGGCTTCCTGACCTTGGGATACGGCTGACAGCTTTTTGTGGTGTACTCCGTG
>gene=chr11_63742003-63742147; species=rheMac
GGAGGTGTGTTCTTGCGTCATTTCCTAGAGACTTCCGGGCCGCCGTTTCCCGGCCTCCCCAATGCCGGAACTTCCGGCCGGCGCAGCCATTTTTGCTTGCTGACCTTGGGCTACGGCTGACAGCTTTTTGTGGTGTACTCCGTG
>gene=chr11_64008302-64008477; species=hg19
AAGACCCCCTCCGGGAACCCACGCCCGCCTGACCTTACTATCACCTCGGCCGGAAGTGTCTCCGGCCTTTTCGGAAGTCACTTTCACCTAACCTTACAGACTACCGCTCCGCCGGAAGTGACGCAGGGCAGCGGCGTCGCGGGGGCGGGGCTCGGGAAAGACCCGTGCCAGCGGG
>gene=chr11_64008302-64008477; species=bosTau
AAGACCCCCTCCGGGAACCCGCGCCCGCCTGACCTTAATTTCACCTTAAACGGAAGTGCCTTCGGCCCTTTCGGAAGTCACTTTCACCTTACCTTAAGGACTACAAAGCCACCGGAGGTGACGTAGGTCAATGGTGCCTCGGGGGCGTGGCTAGGGAAGAAACCACCCCAGTGGG
>gene=chr11_64008302-64008477; species=calJac
AAGTCCCCCTCCGGGAACCCGCGCCCGCCTGACCTTACTATCACCTCGGCGGGAAGCGCCTCCGGACTTTTCTGAAGTCACTTTCACCTAACCTTTCGGACTACCTCTCCGCCGGAAGTGACGCAGGGTAGCGGCGTCGAGGGGGCGGGGCTGGGGAAAGAGCCGCGCCAGAGGG
>gene=chr11_64008302-64008477; species=canFam
CAGACCCCTTCCGGGAGCCTGCGTCCGCCTGACCTTACCCTCACCTCGACCGGAAGTGCCGGAGGCTCTTTAGGAAGTCACTTTCACCTAACTTCACCGACGACCGCGCCGCCGGAAGTAGCGCGCGTCA---TTGGCGCGGGGGCGGGGCTGGGGGCAAGGCCGCCGCAGCGGG
>gene=chr11_64008302-64008477; species=equCab
GAGACCCCCTCTGGGAACTCGCGCCCTCCTGACCTTAAAGTCACGTCGACCGGAAGTGCCTTCGGCCCTTTCGGAAGTCACTTTCACCTAACTTCACGGACTACCGCGCCACCGGAAGGGACGCGGGTCAGTGGCGGCGTGGGGGCGGAGCCAGCAAAGGAGCCGCCCCGGCGGG
>gene=chr11_64008302-64008477; species=gorGor
-------------------------------------------------------------------------------------------------------------------------------------------------------------------------------
>gene=chr11_64008302-64008477; species=panTro
-AGACCCCCTCCGGGAACCCACGCCCGCCTGACCTTACTATCACCTCGGCCGGAAGTGTCTCCGGCCTTTTCGGAAGTCACTTTCACCTAACTTTACAGACTACCGCTCCGCCGGAAGTGA------------------------------------------------------
>gene=chr11_64008302-64008477; species=papHam
AAGACCCCCTCCGGGAACCCACGCCGGCCTGACCTTACTATCACCTCGGCCGGAAGTGCCTCCGGCCTTTTCGGAAGTCACTTTCACCTAACCTTACAGACTACCGCTCCGCCGGAAGTGACGCA--GCAGCGCCGTCGTGGGGGCGGGGCTAGGGAAAGACCCGCGCCAGCGGG
>gene=chr11_64008302-64008477; species=ponAbe
AAGACCCCCTCCGGGAACCCACGCCCGCCTGACCTTACTATCACCTCGGCCGGAAGTGTCTCCGGCCTTTTCGGAAGTCACTTTCACCTAACCTTACAGACTACCGCTCCGCCGGAAGTGACGCAGAGCAGCGGCGTCGCGGGGGCGGGGCTAGGGAAAGACCCGCGCCAGCGGG
>gene=chr11_64008302-64008477; species=rheMac
AAGACCCCCTCCGGGAACCCACGCCGTCCTGACCTTACTATCACCTCGGCCGGAAGTGCCTCCGGCCTTTTCGGAAGTCACTTTCACCTAACCTTACAGACTACCGCTCCGCCGGAAGTGACGCA--GCAGCGCCGTCGTGGGGGCGGGGCTAGGGAAAGACCCGCGCCAGCGGG
>gene=chr11_64037367-64037680; species=hg19
TCGGGTCCCGGTGACGCAACGGTTAAACCTGGCTCGCGACTTAGCGCAGGCGCCTGGGGGAAAGCCCGGAGCCTGAGGGCGGGGCCACGGAGCCACTTCCGGCGGCTGTGGGCGGAAAACCCAAAACTTCCGATGGGACCAAGCCTTCCGTGGCTTCACACGCACCGGAAGGGAATCTGGGTCAGCCCTCCCTCCAAAGGAGACAGCACGGATCCTCTTTTTGCATAGGCCTGAGGGAAGTACTTCCGCCCATATTCAAGATGGCTGCCCAGGGCAGTGGGAACGGGTGGAGTTTCGGGATGTGGAGCGAAGG
>gene=chr11_64037367-64037680; species=bosTau
AAGGGTTCCGGCGAAGTTAGGGTTAATCTCGGCTCGCAAC-TGGCGCAGGC---------------------CGTGGGGTGGGGTCACGGGGCCGCTTCCGGCAGGTAAGGGCGGAAAAACCCA-ACTTCCGATGGGGCCGAGCCCTCCGTGGTCTCGCACACACCGGAAGGGGATTTGGGTCAGTCAGTCTTCCGAAAGGAACGAATCCGAGCCTCGTTTTGCATAGGCCTGCAGAAAAGACTTCCGCCCGCTCCCAAGATGGCCACCAGCAGCGGT--------TGGGAGCTTCGGT-TGCGGGGCGAAGG
>gene=chr11_64037367-64037680; species=calJac
TCG-GTCCCGGTGACGCAACGGTGAAGCCTGGGTCGTGACTTGGCTCAGGCGCCTGGAG-GCAGCCCGGTGCCGAAGGGCGGGGCCGTGGAGCCACTTCCGGGGGCTACCGGCGGAAAACGCAAAACTTCCGATGGTACCAAGTTTTCCGCGGCTTCACACGCACCGGAAGGGAATCTGGGTCAGCCCGCCCTCCGAAAGAGACAGCGCGGATCCTCTTTTTGCATAGGCCTGTAGGAAGCACTTCCGCCCATATCCAAGATGGCCGCTCAGGGCGATGGGAGTTGGTGGAGTGTCGGGATGTGGAGCGAAAG
>gene=chr11_64037367-64037680; species=canFam
AAGGGCTCTGGAGAAGTTAGGGTT-TTCCTGCCCCGCAACTTGGCGCAGACGCTCGGGG-------------ccgggggcgggggcacggggccACTTCCGGCCGCCAAGGGCGCGTAAACCAAAACTTCCGACGGGGCCAAACCCTCCGTGCTCTGGTGCACACCGGAAGGGGATTGGG-TCAGGCCTCCTTCGAGAAG-GAAAGAACTGAACCTCTTTTTACATGAGCCTGCGGGAAAGACTTCCGCCCACACCCAAGATGGCCGCCGGCGGCGCCGAGAGAAGGGAGAGTTTCGGGACGCGGGACG--GG
>gene=chr11_64037367-64037680; species=equCab
AAGGGCTCCGGGGAGGTCGGGGTTAACCCCGGCTCGCAACCTGGCGCAGGCGCCTGGGG-------------CCGGGGGCGGGGTCACGGGGCCACTTCCGGCGGGTAAGGGCGGA------AAAGCTTCCGACGGGGTCGCACCCTCCGTGGTCTCGCACGC-TCGGAAGGGAGTCGGG-TCAGGCCTCCTTCCAAAGGAGACAGAATGGATCCTCTCTTTGCTTGGGCCTGCGGAAGGGACTTCCGCCCACACCCAGGATGGCCGCCAGCGGCGGCGGGAGC---GGGGGTTTCGGGGTGTGGGGAA--GG
>gene=chr11_64037367-64037680; species=gorGor
TCGCGTCCCGGTGACGCAACGGTTAAACCTGGCTCGCGGCTTAGCGCAGGCGCCTGGGGGGCAGCCCGGAGCCTGAGGGCGTGGCCACGGAGCCACTTCCGGCGGCTGTGGGCGGAAAACCCAAAACTTCCGATGGGACCAAGCCTTCCGTGGCTTCACACGCACCGGAAGGGAATCTGGGTCAGCCTTCCCTCCAAAGGAGACAGCACGGATCCTCTTTTTGCATAGGCCTGAGGGAAGTACTTCCGCCCGTATTCAAGATGGCTGCCCAGGGCAGTGGGAACGGGTGGAGTTTCGGGATGTGCAGCGAAGG
>gene=chr11_64037367-64037680; species=panTro
TCGGGTCCCGGTGACGCAACGGTTAAACCTGGCTCGCGACTTAGCGCAGGAGCCTGGGGGAAAGCCCGGAGCCTGAGGGCGGGGCTACGGAGCCACTTCCGGCGGCTGTGGGCGGAAAACCCAAAACTTCCGATGGGACCAAGCCTTCCGTGGCTTCACACGCACCGGAAGGGAATCGGGGTCAGCCCTCCCTCCAAAGGAGACAGCACGGATCCTCTTTTTGCATAGGCCTGAGGGAAGTACTTCCGCCCATATTCAAGATGGCTGCCCAGGGCAGTGGGAACGGGTGGAGTTTCGGGATGTGGAGCGAAGG
>gene=chr11_64037367-64037680; species=papHam
TCGGGTCCGGGTGACGCAACGGTTAAGCCTGGTTCACGACTTGGCGCAGGCACTTGGAGGGTAGCCCGGAGCCGGAGGGCGGGGCCAC-GAGCCACTTCTGGCGGCTATGGGCGGAAAACCCAAAACTTCCGATGGGACCAAGCCTTCTGCGGCTTCACATGCACCGGAAGGGAATCTGGGTCAGCCCTCCCACCGAAAGAGGGAGCACGGATCCTC-TTTTGCATAGGCCTGAGGGAAGCACTTCCGCCCATATCCAAGATGGCCGACCAGGACAGTGAGAGCGGGTGGAGTTTCGGGGCGTGGAGCGAAGG
>gene=chr11_64037367-64037680; species=ponAbe
TCGGGTCTCGGTGACGCAACGGTTAAACCTGGCTCGCCACTTAGCGCAGACGCCTGGGG--CAGCCCGGAGCCGCAAGGCGGGGCCACGGAGCCACTTCCGGCGGCTATGAGCGGAAAACCCAAAGCTTCCGATGGGACCAAGCCTTCCGTGGCTTCACACGCACCGGAAGGGAATCTGGGTCAGCCCTCCCTCCGAAGGAGACAGCAAGGATCCTCTTTTTGCATAGGCCTGTGGGAAGCACTTCCGCCCATATTCAAGATGGCCGCCCAGGGCAGTGGGAACG---GGACTTCCGGGATGTGGAGCGAAGC
>gene=chr11_64037367-64037680; species=rheMac
TCGGGTCCGGGTGACGCAACGGTTAAGCCTGGTTCACGACTTGGCGCAGGCACTTGGGGGGTAGCCCGGAGCCGGAGGGCGGGGCCAC-GAGCCACTTCTGGCGGCTATGGGCGGAAAACCCAAAACTTCCCATGGGACCAAGCCTTCTGCGGCTTCACATGCACCGGAAGGGAATCTGGGTCAGCCCTCCCACCGAAAGAGGCAGCACGGATCCTC-TTTTGCATAGGCCTGAGGGAAGCACTTCCGCCCATATCCAAGATGGCCGACCAGGACAGTGAGAGCGGGTGGAGTTTCCGGGCGTGGAGCGAAGG
>gene=chr11_64084959-64085193; species=hg19
CACATGCGAGCTCAGCAGATTGTGGGTAAGCAGTTTCATGTCGCCGCACAAACTCTCGCCAGGCCGGAACCGGAAAAAGGTCGTCCTCCGCTGCCTCACTTCCGGGGATGCTCCTCTCGATGCTATTGGATAGCCAGGAGAACCGGAAGTGGCGAACTTGCTGGAACTTCTCGTGTTTGTGGGAGCTGAGGTAGGTAGGTGAAAGACCTGTCGGGTCACGCGCCGCTACCGGAA
>gene=chr11_64084959-64085193; species=bosTau
CACGTGGGAGCTCAGCAAGTTGTGGGTGAGCAGCCTCATGTCTACATGCCCGCTCCCGCAAAGCCAGAACCGGAAGGAGAGTGTCTCTCTCTACATCATTTCCGGGGCTGTCCCGCTCGATCCTATTGGGCACCTGGGAGGAACGGAAACGGCGAAACTTCT-GGACTTCCGGTGCTCGCTGGAGC---------------CGAGGTCGGTGGTATCACGCGCTGCTCCTGGAA
>gene=chr11_64084959-64085193; species=calJac
CACATGCGAGCTCAGAAGATTGTGGGTGAGCAGTTTCATGTCTCCTCACGAGCTTTCTCCAGGCCGGAACCGGAAGAAGGTCGTCCTCCGCTGCGTCACTTCCGAGGATGCGCCACTCAATGCTATTGGATGGCTAGAAGAACCGGAAGTGGTGAACTTGCCGGAACTTCTCGTGCTTAAGGGAGCCGAGGTAGGTAGGTGAAAGACCTGTCCGGTCACGCGCTGCTACCGGAA
>gene=chr11_64084959-64085193; species=canFam
CACATGCGAGCTCAGCAGGTTGTGGGTGAGCAGCTTCATGTCGCGGAACGCGCTTTCCCCAGGCCGGAACCGGAGGAAAGCAGCGCTCC-TCGCGTCACTTCCGGAACCGCTCCCGTCTGTCCTATTGGACGGCTCGGGCCAGCGGAAGTGGCGGCA-TGCTGCAAGTTCCCGAGC-AGCCGGGGC----GGAGGGGCTTGAAGAGCTTGTCGGGTCACGCGCTGCTGCCGGAA
>gene=chr11_64084959-64085193; species=equCab
CACGTGCGAGCTCAGCAGGTTGTGGGTGAGCAGCTTCATGTTGCCCAGAGCGCTCTCGCTAGGCCGGAACCGGAAGGAGGCCGGATTCCGCTGCGTCACCTCCGGAGCCGCTCCCCTATAGCCTATTGGACGGCCGGGCGAAGCGGAAGCGGCGAAGTTGCTGGAACTTCTCGCGCTCGGCGAAGG----CAAGGTATTTGAAAGGCCTGTTGGATCGGGCCCTGGCGCTGGAG
>gene=chr11_64084959-64085193; species=gorGor
CACATGCGAGCTCAGCAGATTGTGGGTAAGCAGTTTCATGTCGCCGCACAAACTCTCGCCAGGCCGGAACCGGAAAGAGGTCGTGCTCCGCTGCCTCACTTCCGGGGATGCTCCACTCGATGCTATTGGATAGCCAGGAGAACCGGAAGTGGCGAACTTGCTGGAACTTCTCGTGTTTGTGGGAGCTGAGGTAGGTAGGTGAAAGACCTGTCGGGTCACGCGCCGCTACCGGAA
>gene=chr11_64084959-64085193; species=panTro
CACATGCGAGCTCAGCAGATTGTGGGTAAGCAGTTTCATGTCGCCGCACAAACTCTCGCCAGGCCGGAACCGGAAAGAGGTCGTCCTCCGCTGCCTCACTTCCGGGGATGCTCCACTCGATGCTATTGGATAGCCAGGAGAACCGGAAGTGGCGAACTTGCTGGAACTTCTCGTGTTTGTGGGAGCTGAGGTAGGTAGGTGAAAGACCTGTCGGGTCACGCGCCGCTACCGGAA
>gene=chr11_64084959-64085193; species=papHam
CACATGCGAGCTCAGCAGATTGTGGGTGAGCAGTTTCATATCGCCGAACAAGCTCTCGTCAGGACGGAACCGGAAAGAGGGCGTCCTCCGCTTCGTCACTTCCGGGGATGCTCCACTCGATGCTATTGGCTGGCCAGGAGAACCGGAAGTGGCGAACTTACTGGAAATTCTCGTGCTTGCGGGAGCCGAGCTAGGTAGGTGAAAGACCTGTCGGGTCACGCGCCACTACCGGAA
>gene=chr11_64084959-64085193; species=ponAbe
CACATGCGAGCTCAGCAGATTGTGGGTGAGCAGTTTCATGTTGCCACACAAGCTCTCGCCAGGCCGGAACCGGAAAGAGGTCGTCCTCCGCTGCGTCACTTCCGGGGATGCTCCACTCGATGCTATTGGATGGCCAGGAGAACCGGAAGTGGCGAACCTGCTGGAACTTCTCGTGCTTGTGGGAGCTGAGGTAGGTAGGTGAAAGACCTGTCAGGTCACGCGCCGCTACCGGAA
>gene=chr11_64084959-64085193; species=rheMac
CACATGCGAGCTCAGCAGATTGTGGGTGAGCAGTTTCATATCGCCGAACAGGCTCTCGTCAGGCCGGAACCGGAAAGAGGGCGTCCTCCGCTTCGTCACTTCCGGGGATGCTCCACTCGATGCTATTGGATGGCCAGGAGAACGGGAAGTGGCGAACTTACTGGAAATTCTCGTGCTTGCGGGAGGTGAGCTAGGTAGGTGAAAGACCTGTCGGGTCACGCGCCACTACCGGAA
>gene=chr11_64863468-64863779; species=hg19
GACAGCAGCAACCCCAGGCAGTTCCACAAAATGCTTCCACCCAGGAAACTGGGGGAATTCAGGGCTCTCCCGGAACCTTTGCACCCGGGGAAGACAGGTGCGGGGGAACTCTAGTCTCGAAGGACCTAGGGCTGCAGGGGGACGTTTCACCTGAAGGACTGCCTCGTTTCAACAACAACTTTATGGCTCCCGGAAGTGCCTCCTCCCCGTCCCCTTCCTTTCCAGCCTCACGCCCGTGGGCTGCAGTTGGAACGATGGCGGCGGCAGCTGCCGCCGGGCCTAGCCCGGGGTCTGGACCTGGGGACTCCCCA
>gene=chr11_64863468-64863779; species=bosTau
GAAGACAGC-GACCCAACCAGTTTCGCAAAATCTTTCCATCTGAGAAGCTGGGGGAACCCAGGGCTTTCCCGGAACCTCTGAGCTCGGGGAGAAAACATGCGGGGGAACTCTAGTCTCGAAGGACTCGAGGCTGCAGGGGGACGTTTCACCTGAAGGACTGCCTCGTTTCAACAACAACTTTATGGCTCCCGGAAGTGCCTCCTCCCTGTCCCCTGC----CCAACCTCACGCCTGTGGGCTGCACTTGGAGCCATGGCGGCGG---CAGCTGCTGCTCCTGGCCCAGGGTCTGGACCTGGGGACTCCCCA
>gene=chr11_64863468-64863779; species=calJac
GAAAGCAGCAACTTGAGGCAGTTCTACAAAATGCTTCCACCCA---------------TCAGCGCTCTTCCGGAACCTTTTCACTTGAGGAAGACAGGTGTGGTGGAACTCTTGTCTCGAAGGACTCAGGGTTGCTGGGGGACGTTTCACCTGAAGGACTGCCTCGTTTCAACAACAACTTTATGGATCCCGGAAGTGCCTCCTCCCCGCCCCGTTC----CCAGCCTCACGCTCCTGGGCTGCAGTAGGAGCGATGGCGGCGGCAGCCACCGCCGGGTCTAGCCCGGGGTCTGGACCTGGGGACTCCCCA
>gene=chr11_64863468-64863779; species=canFam
GAGGGAAGC--ACCAGACGAGTTCTTCTCAATCTGCTC----GGGAGGCTGCGGGAACCCAGGGCTCTCCCGGAACCTCTTCGCTCAGGGAGGAAAGGTA-GGGGGAACGCTAGTCTCGAAGGACCCAGGGTTGCAGGGGGACCTTTTAGCTGAAGGACTGCCTCGTTTCAACAAGAACTTTATGGCTCCCGGAAGTGCCTCCTCCCAGTTCT-TTC----CCAGCCTCACACCCGTGGGCTGCAGTTGGAGTGATGGCGGCTG---CAGCCGCTGGACCTGGCCCGGGGTCTGGAACTGGGGACTCTCCG
>gene=chr11_64863468-64863779; species=equCab
GAGGGCAGC-GACCCAACCAGTGCCACAAAATCCTTCCACCTGAGATGCTGGGGGAACCCAGGGCTCTCCCAGAACCTCTTCGCTCGGGGAGGAAAGCT--GCGGGAACTCTAGTGTCGAAGGACCCAGGGCTGCAGGGGGACGTTTCACCTGAAGGACTGCCTCGTTTCAACAACAACTTTATGGCTCCCGGCAGTGCCTCCTCCCGGTCCCCGTT----CCAGCCTCACGCCCGTGGGCTGCAGTTGGAGCCATGGCGGCGG---CAGCCGCTGGGCCCGACCCGGGGTCTGGACCTGGGGACTCCCCG
>gene=chr11_64863468-64863779; species=gorGor
---------AACCCCAGGCAGTTCCACAAAATGCTTCCACCCAGGAAACTGGGGGAATTGAGGGCTCTCCCGGAACCTTTGCACCCGGGGAAGACAGGTGCGGGGGAACTCTAGTCTCGAAGGACCTAGGGCTGCAGGGGGACGTTTCACCTGAAGGACTGCCTCGTTTCAACAACAACTTTATGGCTCCCGGAAGTGCCTCCTCCCCGTCCCCTTCCTTTCCAGCCTCACGCCCGTGGGCTGCAGTTGGAACGATGGCGGCGGCCGCTGCCGCCGGGCCTAGCCCGGGGTCTGGACCTGGGGACTCCCCA
>gene=chr11_64863468-64863779; species=panTro
GACAGCAGCAACCCCAGGCAGTTCCACAAAATGCTTCCACCCAGGAAACTGGGGGAATTCAGGGCTCTCCCGGAACCTTTGCACCCGGGGAAGACAGGTGCGGGGGAACTCTAGTCTCGAAGGACCTAGGGCTGCAGGGGGACGTTTCACCTAAAGGACTGCCTCGTTTCAACAACAACTTTATGGCTCCCGGAAGTGCCTCCTCCCCGTCCCCTTCCTTTCCAGCCTCACGCCCGTGGGCTGCAGTTGGAACGATGGCGGCGGCAGCTGCCGCCGGGCCTAGCCCGGGGTCTGGACCTGGGGACTCCCCA
>gene=chr11_64863468-64863779; species=papHam
GAGAGCAGCAACCCCAGGCAGTCGCACAAAATGCTTCCACCTAGGAAACTGGGGGAATTCAGGACTCTCCCGGAACCTTTGCAACCGGGGAAGACAGGTGCGGGGGAACTCTAGTCTCGAAGGACCTAGGGCTGCGGGGGGATGTTTCACCTGAAGGACTGCCTCGTTTCAACAACAACTTTATCGCTCCCGGAAGTGCCTCCTCCCCGTCCCCTTCCTTCCCAGCCTCACGTCCGTGGGCTGCAGTTGGAGCGATGGCGGCAGCAGCTGCCGCCGGGCCTAGCCCGGGGTCTGGACCTGGGGACTTCCCA
>gene=chr11_64863468-64863779; species=ponAbe
GAGAGCAGCAACCCCAGGCAGTTCCACAAAATGCTTCCACCCAGGAAACGGGGGGAATTCAGGGCTCTCCCGGAACCTTTGCACCCGGGGAAGACAGGTGCGGGGGAACTCTAGTCTCGAAGGACCTAGGGCTGCAGGGGGACGTTTCACCTGAAGGACTGCCTCGTTTCAACAACAACTTTATGGCTCCCGGAAGTGCCTCTTCCCCGTCCCCTTCCTTTCCAGCCTCACGCCCGTGGGCTGCAGTTGGAACGATGGCGGCGGCAGCTGCCGCCGGGCCTAGCCCGGGGTCTGGACCTGGAGACTCCCCA
>gene=chr11_64863468-64863779; species=rheMac
GAGAGCAGCAACCCCAGGCAGTTGCACAAAATGCTTCCACCTAGGAAACTGGGGGAATTCAGGACTCTAGCGGAACCTTTGCAACCGGGGAAGACAGGTGCGGGGGAACTCTAGTCTCGAAGGACCTAGGGCTGCAGGGGGACGTTTCACCTGAAGGACTGCCTCGTTTCAACAACAACTTTATGGCTCCCGGAAGTGCCTCCCCCCCGTCCCCTTCCTTCCCAGCCTCACGCCCGTGGGCTGCAGTTGGAGCGATGGCGGCAGCAGCTGCCGCCGGGCCTAGCCCGGGGTCTAGACTTGGGGACTCCCCA
>gene=chr11_64885059-64885311; species=hg19
GCAGGTGTAACGCGCTGGCTGGACCTCCCCCGCCGGGCAGAAGCCACAGGGCCCGGCCGGCTCCATGGCAACTGGCACCGCGATCTACCTGCGAACGCACGCCGGTGGTAGTTCGAAACTTCCGGGGCTTCTTCGATTACTTCCGGTTCGCAGCGCGGCCGACGGCGCGCTGTGTTTTCGCAAAGCTTCCGAGGATTCTCGGCAATTTCCGCCCACGCCCGAAAGCCAAGCCCCACCCCTTTCCCTAGTAGG
>gene=chr11_64885059-64885311; species=bosTau
GCAGGTGTAGCGAGCCGGCTGGGCCTCCCCAGTGGGGCAGAAACCACACGGCCCGGCCGGCTCCATGGCAACTGGCGCAACACACCACCAAGGAACACACACGCGCCGCAGGTCGGAGTTTCCGGCGCTTCT-CGGCTACTTCCGCCTCTTTGCGGGGCCGACGGAGCG-----------CAAAGC-------GGTTCTCTGCAGTTTCCGGCCGCATTCGGAGGTCAAGCCACGCCCCCCACATGACCCGA
>gene=chr11_64885059-64885311; species=calJac
GCAGGTGTAACGCGCGGGTTGGCCCTCCCCCGCCGGGCAGAAGTCACAGGGCCCGGCCGGCTCCATGGAAACTGGCGCCACGACCTACCTGCGAATGCAAGTCGGCGTTAGTTCGAAACTTCCGAGACTTCTCTGATTACTTCCGGTCCACCGCGGGGCCGACGGCGCGCGTTGGTCTCGCAAAGCTCCCAAGGATTCTCGGCAATTTCCGCCCACGCCCGGAAGCCGAACCCCACCCCTTTCCCAAGCAGG
>gene=chr11_64885059-64885311; species=canFam
ACAGGTGTAGCGCGCGGGCTGGGCCTCCCCGGCCGGGCAAAAACCGCACGGCCCGGCCGGCTCCATGGCAACGGGCGCCCCGCGCCGCTTACGAACGCTCTCAGGCCGC-GCGGGGAACTTCCGGCGCTAAC-CGGCTACTTCCGCCTCCGGGCAAGGCCGACGGGGCG-------TGGTCAAAGCCCCCGAGGACTCTCGGCAACTTCCGCCCCTGCTCGGTGGCCAAGCCCCACCCCTCTATCTAGTAGC
>gene=chr11_64885059-64885311; species=equCab
GCAAGTGTAGCGCGCCGGCTGGGCCTCCCCGGCCGGGCAGAAGGCACACGGCCCGGCCGGCTCCATGGCAACTGGCGCCGCAGGCCTCCAGCGAACGCGCACGGGCCCC-GCCCGG-ACTTCCGGCGCTTCT-CGGTTACTTCCGCCTCTCTGCGCGGCCGACGGAGCG------TTACGCAAACCGCCCGAGGGCTCTCGGCCATTTCCGCCCGCACTCGGAGACCAGGCCCCACCCCTCGCTCCAGTAGA
>gene=chr11_64885059-64885311; species=gorGor
GCAGGTGTAACGCGCTGGCTGGGCCTCCCCCGCCGGGCAGAAGCCACAGGGCCCGGCCGGCTCCATGGCAACTGGCACCGCGATCTACCTGCGAACGTACGCCGGTGGTAGTTCGAAACTTCCGGGGCTTCTCCGATTACTTCCGGTTCGCAGCGGGGCCGACGGCGCGCTTTCTTTTCGCAAAGCTTCCGAGGATTCTCGGCAATTTCCGCCCACGCCCGAAAGCCGAGCCCCACCCCTTTCCCTAGTAGG
>gene=chr11_64885059-64885311; species=panTro
GCAGGTGTAACGCGCTGGCTGGACCTCCCCCGCCGGGCAGAAGCCACAGGGCCCGGCCGGCTCCATGGCAACTGGCACGGCGATCTACCTGCGAACGCACGCCGGTGGTAGTTCGAAACTTCCGGGGCTTCTTCGATTACTTCCGGTTCGCAGCGCGGCCGACGGCGCGCTGTGTTTTCGCAAAGCTTCCGAGGATTCTCGGCAATTTCCGCCCACGCCCGAAAGCCGAGCCCCACCCCTTTCCCTAGTAGG
>gene=chr11_64885059-64885311; species=papHam
GCAGGTGTAACGCGCGGGCTGGGCCTCCCCCGCCGGGCAGAAACCACAAGGCCCGACCGGCTCCATAGCAACTGGCACCGCGATCTACCTGCGAACGCACGCCGGCGATAGTTCCAAACTTCCGGGGCTTATTCGATTACTTCCGGCTCACCGCGGGGTCGACGACGGTCTGTGGTTTCGCAAAGCTCCCGAGGATTCTGAGCAATTTCCGGCCACGCCCGAAAGCCGAGCCCCACCCCTTTCCCTAGTAGG
>gene=chr11_64885059-64885311; species=ponAbe
GCAGGTGTAACGCGCTGGCTGGGCCTCCGCCGCCGGGCAGAAGCCACAGGGCCCCGCCGGCTCCATGGCAACTGGCACCGCGATCTACCTGCGAACGCACGCCGGTGGTAGTTCGAAATTTCCGGGGCTTCTTCGATTACTTCCGGTTCGCCGCGGGGCCGACGGCGCGCTGTCTTTTCGCAAAGCTCCCGAGGATTCTCGGCAATTTCCGCCCACGCCCGAAAGCCGAGCCCCACCCCTTTCCCTAGTAGG
>gene=chr11_64885059-64885311; species=rheMac
GCAGGTGTAACGCGCGGGCTGGGCCTCCCCCGCCGGGCAGAAACCACAAGGCCCGACCGGCTCCATAGCAACTGGCACCGCGATCTACCTGCGAACGCACGCCGGCGATAGTTCCAAACTTCCGGGGCTTATTCAATTACTTCCGGCTCACCGCGGGGTCGACGACGGTCTGTCGTTTCGCAAAGCTCCCGAGGATTCTGAGCAATTTCCGCCCACGCCGGAAAGCCGAGCCCCAACCCTTTCCCTAGTAGG
>gene=chr11_64901920-64902108; species=hg19
ACTCACCAGGAACCCAGCGCCGCGAGCCCGCTCAATCCGCGCGACTGCGGCTGCCCCTCCGGTTAACAACACTCCCCACCCCCTGCGAACCGGAACTTCGGGGGTCAGACACCTCACTTccggcggcgcggggcgcggcgTGGGTCGTACCAAGTGCGTCCTGCCCTGGCTCGCACTGCGCCCTACGT
>gene=chr11_64901920-64902108; species=bosTau
ACTCACCAGGAGCCCAGCACCGCGAGCCCGCTCAATGCCCGCGACTGCGGAGGCGGCTCCGGTTAACAACACTCCCCACCCCCTGCGAGCCGGAACTTGGAGGGTGAGACACCTCACTTccggcggggcggggcggggcgTGGGTCGTACCACGCGCCCCGTTCCCGTGCCCGCTG------CCG-GT
>gene=chr11_64901920-64902108; species=calJac
ACTCACCAGGAACCCAGGGCCGCAAGCCCGCTCAATCCGCGCGACTGCAGCGGCCGCTCCGGTTAACAACACTCCCCACCCCCTGCGAACCGGAACTTCGAGGGTCAGACACCTCACTTCCGGCTGCGCGGGGCGCGGCGTGGGTCGTACCAAGTGGTTCCTGCTCTGGCTCGCACTACGCCCTACAT
>gene=chr11_64901920-64902108; species=canFam
ACTCACCAGGAGCCCACCGCAGCGAGCCAGCTCGATCCCCGAGACTGCGGAGGCGACTTCGGTTAACGACACTCCCCACCCCCTGCGAGCCGGAACTTCGGGGGTGAGACACCTCACTTCCG-----GCGGGGCGCCGTGTGGACCGTACCAAGTGCATCCTTCCTTCGGCCGCCACGCACCCTCCGT
>gene=chr11_64901920-64902108; species=equCab
ACTCACCAGGAGCCCAGCGCCGCGAGCCCGCTCAATCCCCGCGACTGCAGAGGCGGCCCCGGTTAACAACACTCCCCACCCCCTGCGAGCCGGAACTTCGGGGGTGAGACACCTCACTTccggcggcgcggggcggggcgTGGGCCGTACCAAGCGCATCCTTCCCGAGCCCGCGGCGCACTCTCCGT
>gene=chr11_64901920-64902108; species=gorGor
ACTCACCAGGAACCCAGCGCCGCGAGCCCGCTCAATCCGCGCGACTGCGGCTGCCGCTCCGGTTAACAACACTCCCCACCCCCTGCGAACCGGAACTTCGGGGGTCGGACACCTCACTTccggcggcgcggggcgcggcgcgggTCGTACCAAGTGCGTCCTGCCCTGGCTCGCACTGCGCCCTACGT
>gene=chr11_64901920-64902108; species=panTro
ACTCACCAGGAACCCAGCGCCGCGAGCCCGCTCAATCCGCGCGACTGCGGCTGCCCCTCCGGTTAACAACACTCCCCACCCCCTGCGAACCGGAACTTCGGGGGTCAGACACCTCACTTccggcggcgcggggcgcggcgTGGGTCGTACCAAGTGCGTCCTGCCCTGGCTCGCACTGCGCCCTACGT
>gene=chr11_64901920-64902108; species=papHam
ACTCACCAGGAACGCAGCACCGCGAGCCCGCTCAATCCGCGCGACTGCGGCGGCCGCTCCGGTTAACGACACTCCCCACCCCCTGCGAACCGGAACTTCGGGGGTCAGACACCTCACTTccggcggcgcggggcgcggcgTGGGTCGTACCAAATGCGTCCTGCCCTGGCTCGCACTGCGCCCTACGT
>gene=chr11_64901920-64902108; species=ponAbe
ACTCACCAGGAACCCAGCGCCGCGAGCCCGCTCAATCCGCGCGACTGCGGCTGCCGCTCCGGTTAACAACACTCCCCACCCCCTGCGAACCGGAACTTCGGGGGTCAGACACCTCACTTccggcggcgcggggcgcggcgTGGGTCGTACCAAGTGCGTCCTGCCCTGGCTCGCACTGCGCCCTACGT
>gene=chr11_64901920-64902108; species=rheMac
ACTCACCAGGAACGCAACGCCGCGAGCCCGCTCAATCCGCGCGACTGCGGCGGCCGCTCCGGTTAACAACACTCCCCACCCCCTGCGAACCGGAACTTCGGGGGTCAGACACCTCACTTccggcggcgcggggcgcggcgTGGGTCGTACCAAATGCGTCCTGCCCTGGCTCGCACTGCGCCCTACGT
>gene=chr11_65337789-65338007; species=hg19
CAGGTTCTCGGTAGCAGCCGACACGCCCCACCCCGGGCACAGCGAGGTCTGAGGACCACGCTAAGGCGTCACGTCCGCCCTGATCCGCGGCAGCTATGGAACGGGCGGAGCCGCAGCGGAGGGCGCTCCGCTTTGACGTCACTTCCTGTGAGCCCGGCGGTGACAACGGCAACATGGCCCTGAACGGAGCTGGTGAGGACCTGGGCGGCAGGGGTTTG
>gene=chr11_65337789-65338007; species=bosTau
CAGGGTCCAGACTGCAGGAGACACGCCCCACTCTGGGCATCGCGACGTCGGAAGAGCAGAGA-TAGCGTCATTTCCGCCCTCACTCCGGCCCGACAGGGA-AAGGCGGGG-CA-AGCAGAAGGCGCGCTGCTTGTGCGTCACTTCCGGTGAGTCTAGCGGCGACAACGGCAACATGGCCCTAAACGGCGCTGGTGAGGACATGGATTGCGGGGGCCTG
>gene=chr11_65337789-65338007; species=calJac
CAGGTTCTCCGCAGCGGCCCACACGCCCCACTGCGGACTCAGCGAGGTGTGAGGACCACGATGAGGCGTCATTTCCGTCGTGATCCGCGGCCGCTGTGGAAGGGGCGGAGCCGCAGCGGAGGGCGCTCCGCTTAGACGTCATTTCTGGTGAGCCCAGCGGCGGCCACGGCAACATGGCCCTGAACGGCGCTGGTGAGGACTTGGGCGGCAGGGGCTTG
>gene=chr11_65337789-65338007; species=canFam
CGGGATC--TCCCGCCGCAGACACGCCCCGCTACCGGCATCCGCACGCCCGA------------GGCGCTCTCTCCGCGCTCCTCCCAGGTCTAAGCGGCGGGGGCGGAGCCG-AGCGTCCAGCGCTCCGCTAGTACGTCACGTCCGTTGAGCCTGGTGGCGACAACGGCAACATGGCCCTGAACGGTGCTGGTGAGGACTTGGGCCGTGGGGGCCTC
>gene=chr11_65337789-65338007; species=equCab
CGGGGCCAAGTCGGCAGCAGACACGCCCCACTCTGGGCAGCGCGACTTCGGAGGAGCACAGC-GAGCGTCATTTCCGCCCTCAGCCCCGCCCAACGAGGAGGGGGCGGGGCCG--GCGGAAGGCGCGCCGCTTGAGCGTCACCTCCGGCGAGCCTAGCGGCGACAACGGCAACATGGCCCTAAACGGCGCTGGTGAGGACTTGGGTTGCCAGGGCCTG
>gene=chr11_65337789-65338007; species=gorGor
CAGGTTCTTGGTAGCAGCCGACACGCCCCACTCCGGGCACAGCGAGGTCTGAGGACCACGCTAAGGCGTCACGTCCGCCC-GATCCGCGGCCGCTATGGAACGGGCGGAGCCGCAGCGGAGGGCGCTCCGCTTTGACGTCACTTCCTGTGAGCCCGGAGGTGACAACGGCAACATGGCCCTGAACGGAGCTGGTGAGGACCTGGGCGG----------
>gene=chr11_65337789-65338007; species=panTro
CAGGTTCTCGGTAGCAGCCGACACGCCCCACTCCGGGCACAGCGAGGTCTGAGGACCACGCTAAGGCATCACGTCCGCCCTGATCCGCGGCCGCTATGGAACGGGCGCAGCCGCAGCGGAGGGCGCTCCGCTTTGACGTCACTTCCTGTGAGCCCGGCGGTGACAACGGCAACATGGCCTTGAACGGAGCTGGTGAGGACCTGGGCGGCAGGGGTTTG
>gene=chr11_65337789-65338007; species=papHam
CAGGTTCTCAGTAGCAGCCGACACGCCCCACTCCGGGCACAGCGAGATCTGAGGACCACGCTGAGGCGTCATTTCCGCCCTGATTCTCGGCCGCTATAGAAGGGGCGGAGCCGCAGCGGAGGGCGCGCCGCTTGTACGTCACTTCCGGTGAGCCCGGCAGCGACCACGGCAACATGGCCCTGAACGGAGCCGGTGAGGACTTGGGCGGCAGGGGCTTG
>gene=chr11_65337789-65338007; species=ponAbe
CAGGTTCTCCGTAGCAGCCGACACACCCCACTCCGGGCACAGCGAGGTCTGACGACCACGCTAAGGCGTCATGTCCGCCCTGATCCGCGGCCGCTGTGGAAGGGGCGGAGCCGCAGCGGAGGGCGCTCCGCTTGGACGTCACTTCCTGTGAGCCCGGCGGTGACAACGGCAACATGGCCCTGAACGGAGCTGGTGAGGACTTGGGCGGCAGGGGCTTG
>gene=chr11_65337789-65338007; species=rheMac
CAGGTTCTCGGTAGCAGCCGACACGCCCCACTCCGGGCACAGCGAGATCTGAGGACCACGCTGAGGCGTCATTTCCGCCCTGAATCTTGGGCGCTACAGAAGGGGCGGAGCCGCAGCGGAGGGCGCGCCGCTTTGACGTCACTTCCGGTGAGCCCGGCAGCGACAACGGCGACATGGCCCTCAACGGAGCCGGTGAGGACTTGGGCGGCAGGGGCTTG
>gene=chr11_65382722-65382903; species=hg19
GCTTTGAGCCTGTCACTTTAAGAAAGACGACGCTATCCTATTTCGACTATTCCTGCCTGTTACGGAAGGTTGTTCTCTACACCCTAGGTCTGAGCTCTGACCCGGAAGTAGACGCCGCTGGGAGCGAAATCGGTCGTGACGTACGAGGTCCAGCATTAAAGGGGGCGGGCCGAGAGGGGCG
>gene=chr11_65382722-65382903; species=bosTau
GCCTTGAGCCTGTCACTTTAAGAAAAACGACGCTATCCTACTTCGACTATTTCTGCC--TTTTGAAGGAGCGCTCTCTACAAT-----------CTCTGACCCGGAAGTAGAGGCCACTC-----AGAC-----------GTCTCG-------CACTGAATAGGTTGGACCTAGAGGGGTG
>gene=chr11_65382722-65382903; species=calJac
GCTTTGAGCCTGTCATTTTAAGAAAGACGACGCTATCCTATTTCGACTATTCCTGCCTGTTCCGGAAGGTTGTTCTCTACTCCCTAGGTCTGAGTTGTGACCCGGAAGTAGACGCTGCTGGGAGGAAA----------------GGGGTCCAGCATTAAAAGGGGCGGGCCGAGAGGGGCG
>gene=chr11_65382722-65382903; species=canFam
GCCTTGAGCCTGTCACTTTAAGAAAAGCGACGCTATCCTATTTCTATTATTCATGCCTGTTCTGGAGGGTAGCTCTCCACCCGCTAAGTCTGAGCTCTGACCCGGAAGTAGAGGCTGCTTGGGGCGGAGGCGG-------GTACGCGGTCCTACACTGAAAGGGGCGGACCGAGAGGGGCG
>gene=chr11_65382722-65382903; species=equCab
GCCTTGAGCCTGTCACTTTAAGAAAGACGACGCTTTCCTATTTCGACTATTCCTGCCTGTTCTCGAGGGTCTTCCTCTACACTCTAGGTCTGAGCTCTGACCCGGAAGTAGAGGCCGCTTGGGCAGGAGACGGTCATGACGTTTGAGGTCCAGCACTAAAA-GGGCGGACCAAGAGGGGCG
>gene=chr11_65382722-65382903; species=gorGor
GCTTTGAGCCTGTCACTTTAAGAAAGACGACGCTATCCTATTTCGACTATTCCTGCCTGTTACGGAAGGTTGTTCTCTACACCCTAGGTCTGAG--CTGACCCGGAAGTAGACGCCGCTGGGAGAGAAATCGTTCGTGACGTACGAGGTCCAGCATTAAAGGGGGCGGGCCGAGAGGGGCG
>gene=chr11_65382722-65382903; species=panTro
GCTTTGAGCCTGTCACTTTAA---AGACGACGCTATCCTATTTCGACTATTCCTGCCTGTTACGGAAGGTTGTTCTCTACACCCTAGGTCTGAGCTCTGACCCGGAAGTAGACGCCGATGGGAGCGAAATCGGTCGTGACGTA-GAGGTCCAGCATTAAAGGAGGCGGGCCGAGAGGGGCG
>gene=chr11_65382722-65382903; species=papHam
GCTTTAAGCCTATCACTTTAAGAAAGACGACGCTATCCTTTTTCGACTATTCCTGCCTGTTCCAGAAGGTTGTTCTCTACACCCTAGGTCTGAGCTCTGACCCGGAAGTAGACGCCGCTGGGAGACGAAACGATCAGGACGTAGGAGGTCCAGCATTAAAGGGGGCGGACCGAGAGGGGCG
>gene=chr11_65382722-65382903; species=ponAbe
GCTTTGAGCCTGTCACTTTAAGAAAGACGATGCTATCCTATTTCGACTATTCCTGCCTGTTACGGAAGGTTGTTCTCTACACCCTAGGTCTGAGCTCTGACCCGGAAGTAGACGCCGCTGGGAGAGAAAATGTTCGTGACGTACGAGGTCCAGCATTAAAGGGGGCGGGCCGAGAGGGGCG
>gene=chr11_65382722-65382903; species=rheMac
GCTTTAAGCCTGTCACTTTAAGAAAGACGACGCTATCCTTTTTCGACTATTCCTGCCTGTTCCGGAAGGTTGTTCTCTACACCCTAGGTCTGAGCTCTGACCCGGAAGTAGACGCCGCTGGGAGACGAAACGATCAGGACGTAGGAGGTCCAGCATTAAAGGGGGCGGACCGAGAGGGGCG
>gene=chr11_65479579-65479829; species=hg19
CCCGAGTCACAGGGGCAGTCTTGCCCCTCGCAGCTGGGTCGCGGTGTCTCTCAAAGGTCCCCCTCTACAGGGGCTTCGTGAGGCCCGGGCCCACAGGGCGCTCGGTCCCGGAAGTGACGTCTCCCAGAGGGGCCGGAAGTGGCAGTGGAGGGAGGGAAGATGGCGGAGGTGGTGAGTCCGGTGCCCGGGGCGGGGCGGAGGGAGCCAGGGGAGGTGGGTAGAGCCCGAGGCCCCCCAGTAGCCGACCCTG
>gene=chr11_65479579-65479829; species=bosTau
CGCCAGCCAAACTGGCCAG-CTCCGTCAGCAAGCTGGGCAGCGGTGTCTCTTAAGAACCTACTCGTAAAGCGCTTCGGGGAAGACCGGGCCCACAACGTGCTCAATCCCGGAAGTGACGGCTCCCAGAGGGGCCGGAAGTGGCAGTGGAGGGAGGGAAGATGGCGGAGGTGGTGAGTCCGGTGCCCGGGGCGGGGCGGAGGGAGCCAGGGGAGGTGGGTAGAGCCCGAGGCCCCCCAGTAGCCGACCCTG
>gene=chr11_65479579-65479829; species=calJac
CCCAAGCCACAGGGGCAGTCTTGCCGCTGGCAGCTGGGTGGCGGTGTCTCTCAAAGGT---CCTCTATAGGGGCTTCGTGAGGCCCAAGCCTACA--GCACTCAGTTCCGGAAGTGACGTCTCCCAGAGGGGCCGGAAGTGGCAGTGGAGGGAGGGAAGATGGCGGAGGTGGTGAGTCCGGTGCCTGGGGCGGGGCGGAGGGAGCCAGGGGAGGTGGGTAGAGCCCGAGGCCCCCCAGTAGCCGACCCTG
>gene=chr11_65479579-65479829; species=canFam
CGCCAGCCAAACGGCGCGGCTGCCTGCTTCCAGGGTAGCCGCGGTGTCTCTCAAAAGTCTTCTTCTAAAGCGGCTTGAGGAGGCACGGGCCTACAGCGCGTTCAGTCCCGGAAGTGACGTCTCCCAGAGGGGCCGGAAGTGGCAGTGGAGGGAGGGAAGATGGCGGAGGTGGTGAGTCCGGTGCCCGGGGCGGGGCGGAGGGAGCCAGGGGAGGTGGGTAGAACCCGAGGCCCCCCAGTAGCCGACCCTG
>gene=chr11_65479579-65479829; species=equCab
CGGCGCCCAGGCGGGCTGGTTCCTTGCTTCCAGCTGGGCGGCGGTGTCTCCCTGGGGGCCTCTTCCAAAACGGCTTCGTGAGGCCGAGGCCTACAGCGCGCTCAGTCCCGGAAGTGACGTCTCCCAGAGGGGCCGGAAGTGGCAGTGGAGGGAGGGAAGATGGCGGAGGTGGTGAGTCCGGTGCCCGGGGCGGGGCGGAGGGAGCCAGGGGAGGTGGGTAGAGCCCGAGGCCCCCCAGTAGCCGACCCTG
>gene=chr11_65479579-65479829; species=gorGor
CCCGAGTCACAGGGGCAGTCTGGCCCCTCGCAGCTGGGTCGCGGTGTCTCTCAAAGGTCCCCCTCTACAGGGGCTTCGTGAGGCCCGGGCCCACAGGGGGTTCGGTCCCGGAAGTGACGTCTCCCAGAGGGGCCGGAAGTGGCAGTGGAGGGAGGGAAGATGGCGGAGGTGGTGAGTCCGGTGCCCGGGGCGGGGCGGAGGGAGCCAGGGGAGGTGGGTAGAGCCCGAGGCCCCCCAGTAGCCGACCCTG
>gene=chr11_65479579-65479829; species=panTro
CCCGAGTCACAGGGGCAGTCTTGCCCCTCGCAGCTGGGTCGCGGTGTCTCTCAAAGGTCCCCCTCTACAGGGGCTTCGTGAAGCCCGGGCCCACAGGGCGCTCGGTCCCGGAAGTGACGTCTCCCAGAGGGGCCGGAAGTGGCAGTGGAGGGAGGGAAGATGGCGGAGGTGGTGAGTCCGGTGCCCGGGGCGGGGCGGAGGGAGCCAGGGGAGGTGGGTAGAGCCCGAGGCCCCCCAGTAGCCGACCTTG
>gene=chr11_65479579-65479829; species=papHam
CAGGAGTCACAGGGGCAGTCTTGCCTCTTGCAACTGGGTCGCGGTGTCTCTCAAAAGTCCCCCCCTACAGGGGCTTCGTGAGGCCCGGGCCTACAGCGGGCTCGGTCCCGGAAGTGACGTCTCCCACAGGGGCCGGAAGTGGCAGTGGAGGGAGGGAAGATGGCGGAGGTGGTGAGTCCGGTGCCCGGGGCGGGGCGGAGGGAGCCAGGGGAGGTGGGTAGAGCCCGAGGCCCCCCAGTAGCCGACCCTG
>gene=chr11_65479579-65479829; species=ponAbe
CCCGAGTCACAGGGGCAGTCTTGCCCCTTGCAGCTGGGTCGCGGTGTCTCTCAAAGGTCCCCCTCTACA--GGCTTCGTGAGGCCCGGGCCCACAGGGGGCTCGGTCCCGGAAGTGACGTCTCCCAGAGGGGCCGGAAGTGGCAGTGGAGGGAGGGAAGATGGCGGAGGTGGTGAGTCCGGTGCCCGGGGCGGGGCGGAGGGAGCCAGGGGAGGTGGGTAGAGCCCGAGGCCCCCCAGTAGCCGACCCTG
>gene=chr11_65479579-65479829; species=rheMac
CAGGAGTCACAGGGGCAGTCTTGCCTCTTGCAACTGGGTCGCGGTGACTCTCAAAGGTCCCCCTCTACAGGGGCTTCGTGAGGCCCGGGCCTACAGCGGGCTCGGTCCCGGAAGTGACGTCTCCCACAGGGGCCGGAAGTGGCAGTGGAGGGAGGGAAGATGGCGGAGGTGGTGAGTCCGGTGCCCGGGGCGGGGCGGAGGGAGCCAGGGGAGGTGGGTAGAGCCCGAGGCCCCCCAGTAGCCGACCCTG
>gene=chr11_65625611-65625835; species=hg19
AGACGAGAGCGCTGCAGCCGCTGCCGGGACCCGACTGAACGCGGCCTCTCCCGGCCCCTTCCGTTTAGTAGGAGCCGCACAATGAGGGGTGGGGCGGGCTTCCGGCGCTCCCACCGCGAGCCGACGGGAAATGGAGTCCGCTGGCCCTGCGCCGCCGCCTCGCTCGCTGGGTAACGGAGTCTTCCCGCCGGCCGGCTCCGAGCTGCAGTGCATGTAGGGAAATG
>gene=chr11_65625611-65625835; species=bosTau
AGACGAGAGCGCTGCAGCTGCTGCCGGGATCCGACTGAACGCGGCCTCTCCCGGCCCCTTCCGTTTAGTACGAGCCGCACAATGAGGGGCGGGGCGGGCTTCCGGGGCTCCCCCTGCGGGCCGACGGGAAATGAAGTCCGAGGGCCCTGCGCGGTCTTCGGGCTCGCTGGGTAACAGAGTCTCTTCGTCTGACAGCCGAGCGCCACGTTGCATCCTGGGAAAAG
>gene=chr11_65625611-65625835; species=calJac
AGAAGAGAGTGCTGCAGCCGCTGCCGGGACCCGACTGAACGCGGCCTCTCCCGGCCCCTTCCGTTTAGTAGGAGCCGCACAATGAGGGGCGGGGCGGGCTTCCGGTGCTCCCTCCGCGGGCCGACGGGAAATGGAGTCCGGCGGCCCTGCTCCGCCGCCGCGCTCGCTGGGTAACGGAGTCTTCCCGCGGGTCGGCCCCGCGCCGCAGTGCATGCGGGGAAATG
>gene=chr11_65625611-65625835; species=canFam
AGATGAGAGCGCTGCAGCTGCCGCCGGGATCCGACTGAACGCGGCCTCTCCCGGCCCCTTCCGTTTAGTAGGAGCCGCACAATGAGGGGCGGGGCGGGCTTCCGGCGCTCCCCCCACGGGGCGACGGGAAATGAAGTCCAAGGGTCCTGCGCC-------------------------GTCTTTTGGCCAGCCGGCCCAGGGCCCTATTACATGCTGGGAAACG
>gene=chr11_65625611-65625835; species=equCab
AGACGAGAGGGCTGCAGCTGCTGCCGGAATCCGACTGAACGCGGCCTCTCCCGGCCCCTTCCGTTTAGTATGAGCCGCACAATGAGGGGCGGGGCGGGCTTCCGGCGCTCCCCGCGCGGGCCGACGGGAAATGAAGTCCGAGGGTCCTGCGCCGTCCTCGGGCTCGCTGGGTAATAGAGTCTTTTAGTTAGCGGTCCGAGCGCCACATTGCGTGCCGGGAAATG
>gene=chr11_65625611-65625835; species=gorGor
AGACGAGAGCGCTGCAGCCGCTGCCG------------------------------------------------------------------------------------------------------------------------------------------------------------------------------------------------------
>gene=chr11_65625611-65625835; species=panTro
AGACGAGAGCGCTGCAGCCGCTGCCGGGACCCGACTGAACGCGGCCTCTCCCGGCCCCTTCCGTTTAGTAGGAGCCGCACAATGAGGGGTGGGGCGGGCTTCCGGCGCTCCCACCGCGAGCCGACGGGAAATGGAGTCCGCCGGCCCTGCGCCGCCGCCTCGCTCGCTGGGTAACGGAGTCTTCCCGCCGGCCGGCCCCGAGCTGCAGTGCATGTAGGGAAATG
>gene=chr11_65625611-65625835; species=papHam
AGACAAGAGCGCTGCAGACGCTGCCGGGACCCGACTGAACGCGGCCTCTCCCGGCCCCTTCCGTTTAGTAGGAGCCGCACAATGAGGGGCGGGGCGGGCTTCCGGCGCTCCCTCCGCGGGCCGACGGGAAATGGAGTCCGCGGGCCCTGCGCCGCCGCCTCGCTCGCTGGGTAACAGAGTCTTCCCGCCGGCCAGCCCGGAGCTGCAGTGCATGCGGGGAAATG
>gene=chr11_65625611-65625835; species=ponAbe
AGACGAGAGCGCTGCAGCCGCTGCCGGGACCCGACTGAACGCGGCCTCTCCCGGCCCCTTCCGTTTAGTAGGAGCCGCACAATGAGGGGTGGGGCGGGCTTCCGGCGCTCCCACCGCGAGCCGACGGGAAATGGAGTCCACCGGCCTTGCGCCGCCGCCTCGCTCGCTGGGTAACGGAGTCTTCCCGCTGGCCGGCCCCGAGCTGCAGTGCATGCGGGGAAATG
>gene=chr11_65625611-65625835; species=rheMac
AGACAAGAGCGCTGCAGACGCTGCCGGGACCCGACTGAACGCGGCCTCTCCCGGCCCCTTCCGTTTAGTAGGAGCCGCACAATGAGGGGCGGGGCGGGCTTCCGGCGCTCCCTCCGCGGGCCGACGGGAAATGGAGTCCGCGGGCCCTGCGCCGCCGCCTCGCTCGCTGGGTAACGGAGTCTTCCCGCCGGCCAGCCCGGAGCTGCAGTGCATGCGGGGAAATG
>gene=chr11_65655839-65656094; species=hg19
TCGTCGATAAGGGTCGTGTTCCCCACGAAGATGTCCAGCTCACTGGTCATGGCGACGCCCGGGGCCGCAGCGCCCCGAGCAGGAGCGAGCACTGCTCGGGACTGGCGCGCCGCCTTCAGGCCACTTCCGGGAGCGCCGAGATTCCGCTCGCGGCATCGGGACCCAGCTTATGACCACTTCCGGGACACAGCCAGTCGGGGAGGGGACGGGGCGGGAGCGGCGAGGGAAGAGAGGGGGAGGCCTGCGCGGAGGAGC
>gene=chr11_65655839-65656094; species=bosTau
TCGTCGATGAGGGTCGTGTTCCCCACGAAGATGTCCAGTTCGCTGGTCATGGCGACGCCCGGACCCGCAGCGC-CCCAGCAGGAGCGAGCACTgcccgggcccggcacgccgccgccgggccACTTCCGGGAGCACTGACATTCGTCTCCCGGCACCCGGAGCCAGAGAAGGACCACTTCCGGGACAGAGCTAGT-----------CTGGGCAGGAGCCGCGAGGAA--AGAGGCTGAGGCGGAGGCGGTTGGGT
>gene=chr11_65655839-65656094; species=calJac
TCGTCGATAAGGGTCGTGTTCCCCACAAAGATGTCTAGCTCGCTAGTCATGGCGACGCCCGGGGCCCTAGCGCCCCGAGCAGGA-----CACTGCTGGGGCCTGGCGTGCCGCCTCCAGGCCACTTCCGGGAGCGCTGAGATTCCGCTCCGGGCACCCGGACCCAGCATAGGATTACTTCCGGGACACAGCCAGTGAGAGCGGGGATGCGGAGGGAGCGGTGAGGGAAGAGAGGGGCAGGTCTGCGCGGAGGAGC
>gene=chr11_65655839-65656094; species=canFam
TCGTCGATGAGGGTCGTGTTCCCCACGAAGATGTCCAGCTCGCTGGTCATGGCGACGCCCGGACCCGCAGCGC-CCCAGCCGGAGCGAGCACTCCCCGGGTCCGGCGCGCCGCCGGCAGGCTACTTCCGGGAGCGCGGGGCTTCGGCTCCCGGCACCCGGAGCCAGAGAAGGACCACTTCCGGGACAGAGAGGGT------------GGGGCAGAAGCGGCG-----------------------GCGGCGGAGT
>gene=chr11_65655839-65656094; species=equCab
TCGTCGATGAGGGTCGTGTTTCCCACGAAGATATCCAGCTCACTAGTCATGGTCACGCCCAGAACCG--------------------------------------------------------------------------------------------------------------------------------------------------------------------------------------------
>gene=chr11_65655839-65656094; species=gorGor
TCGTCGATAAGGGTCGTGTTCCCCACGAAGATGTCCAGCTCGCTGGTCATGGCGACGCCCGGGGCCG--------------------------------------------------------------------------------------------------------------------------------------------------------------------------------------------
>gene=chr11_65655839-65656094; species=panTro
TCGTCGATAAGGGTCGTGTTCCCCACGAAGATGTCCAGCTCGCTGGTCATGGCGACGCCCGGGGCCGCAGCGCCCCGAGCAGGAGCGAGCACTGCTCGGGACTGGCGCGCCGCCTCCGGGCCACTTCCGGGAGCGCCGAGATTCCGCTCGCGGCATCGGGACCCAGCTTATGACCACTTCCGGGACACAGCCAGTCGGGGAGGGGACGGGGCGGGAGCGGCGAGGGAAGAGAGGGGGAGGCCTGCGCGGAGGAGC
>gene=chr11_65655839-65656094; species=papHam
TCGTCGATAAGGGTAGTGTTCCCCACGAAGATGTCCAGCTCGCTGGTCATGGCGACGCCCGGGGCCGCAGCGGCCCGAGCAGGAGGGAGCACCGCTCGGGCCTGGCGCGCCGCCTCCAGGCCACTTCCGGGAGTGCCGAGATTCCGCTCCCGGCATCCGGACCCAGCATAGGACCACTTCCGGGACACAGCCAGTGGGGGCGGGGACGGGGCGGGAGCGGCGAGGGAAGAGAGGGGGAGGACTACGCGGAGGAGC
>gene=chr11_65655839-65656094; species=ponAbe
TCGTCGATAAGTGTCGTGTTCCCCACGAAGATGTCCAGCTCGCTGGTCATGGCGACGCCCGGGGCCGCAGCGCCCCGAGCAGGAGCGAGCACTGCTCGGGACTGGCGCACAGCCGCCGGGCCACTTCCGGGAGCGCCGAGATTCCGCTCCCGGCATCGAGACCCAGCTTATGACCACTTCCGGGACACAGCCAGTCGGGGCGGGGACGGGGCGGGAGCGGCGAGGGAAGAGAGGCGGAGGCCTGCACGGAGAAGC
>gene=chr11_65655839-65656094; species=rheMac
TCGTCGATAAGGGTAGTGTTCCCCACGAAGATGTCCAGCTCGCTGGTCATGGCGACGCCCGGGGCCGCAGCGGCCCGAGCAGGAGGGAGCACCGCTCGGGCCGGGCGCGCCGCCTCCAGGCCACTTCCGGGAGTGCCGAGATTCCGCTCCCGGCATCCGGACCCAGCATAGGACCACTTCCGGGACACAGCCAGTGGTGGCGGGGACGGGGCGGGAGCGGCGAGGGAAGAGAGGGGGAGGACTACGCGGAGGAGC
>gene=chr11_65729048-65729295; species=hg19
CCGACCCGAGACGGCGCGAATGTGCAGTCGAGCGCTGATCCCGGCCTTCCCATGAGCCTCTGGGGCAGGCTCCAAGGCGAGCGACGGAAGCAGCCGCTCTTAGTTTCCGGCAACACGACAGCGGCTGCCGAGCGACCCGGAAGTATTCCCATTTTGCGTTGTCTGGGCTCGGCGGCAGCCGGGCTCGGAGTGGACGTGCCACTATGGGGTCGTCCAAGAAGCATCGCGGAGAGAAggaggcggccgg
>gene=chr11_65729048-65729295; species=bosTau
CC-GGCTCTGCTGGTGCGACTGCGCAGTCGGGTTCAGATCCCGGCCTTCCCATGAGCCTTTGGGGCGGGCTCCGAGGCAAACGACGGAAGCAGCCGCTCTTGGTTTCCGGCAACAGGACACCGGCTGTCGGGCGACCCGGAAGTGTTCCCATTTTGCGTCGTCGGGGCTCGGCGGCGGCCGGGCTCGGGGTGGACAGATCAGCATGGGGTCGTCAAAGAAGCACCGCGGGGAAAAGGAGGCGGCAGG
>gene=chr11_65729048-65729295; species=calJac
TGGACCCAAGACCGCGCGAATGCGCAGTGGAGCCCTGATCCTAGCCTTCCCATGAGCCTCTGGGGCAGGCTCCAAGGCGAGCGGCGGAAGCAGCCGCTCTTAGTTTCCCGCAACACGACAGCGGCTGCCGAGCGACCCGGAAGTGTTCCCATTTTGCGTTGTCTGGGCTCGGCAGCGGCCGGGCTTGGGGCTGACGCGCTACTATGGGGTCGTCCAAGAAGCACCGCGGAGAGAAAGAGGCGGCCGG
>gene=chr11_65729048-65729295; species=canFam
CC-GCCCAACCCAGCG-------------GGGTCCCAACCCGGGCTTTCCCTGAGGCCTCCGGGGAGGGACCCAG-GGGAAAGGGGGAAACAGCCCCTCTTGGTTTTCGGGAACACCACAGCGGGTGCCGGGGGAACCCGAAATAATCCCCTTTTGCGTCCTCCGGGGTCGGGGGGGGGCGGGGTCCGGGGGGAAGTACCACCCTGGGGGCGTCAAAAAAACACCCTGGGGAGAAAGAggcggccgg
>gene=chr11_65729048-65729295; species=equCab
CC-ACCCAAGCCAGCGCGAATGCGCAGT-AGGTTCCGATCCCGGCCATCCCATGAGCCTTTGGGGCGGACCCCAAGGCGAACAACGGAAGCAGCCGCTCTTGGTTTCCGGCAACACGACAGCGGCTGCCGGGCGACCCGGAAGTGTTCCCATTTTGCGTCGTCGGGGCTCGGCGGCGGCCGGGCTCGGGGCGGACGTACCACCATGGGGTCGTCAAAGAAGCATCGCGGGGAGAAGGAGGCGACCGG
>gene=chr11_65729048-65729295; species=gorGor
CCGACCCGAGACGGCGCGAATGTGCAGTCGAGCGCTGATCCCGGCCTTCCCATGAGCCTCTGGGGCAGGCTCCAAGGCGAGCGACGGAAGCAGCCGCTCTTAGTTTCCGGCAACACGACAGCGGCTGCCGAGCGACCCGGAAGTATTTCCATTTTGCGTTGTCTGGGCTCGGCGGCAGCCGGGCTCGGAGTGGACGTGCCACTATGGGGTCGTCCAAGAAGCATCGCGGAGAGAAggaggcggccgg
>gene=chr11_65729048-65729295; species=panTro
CCGACCCGAGACGGCGCGAATGGGCAGTCGAGCGCTGATCCCGGCCTTCCCATGAGCCTCTGGGGCAGGCTCCAAGGCGAGCGACGGAAGCAGCCGCTCTTAGTTTCCGGCAACACGACAGCGGCTGCCGAGCGACCCGGAAGTATTCCCATTTTGCGTTGTCTGGGCTCGGCGGCAGCCGGGCTCGGACTGGACGTGCCACTATGGGGTCGTCCAAGAAGCATCGCGGAGAGAAggaggcggccgg
>gene=chr11_65729048-65729295; species=papHam
CCGACCCGCGACGGCGCGAATGTGCAGTGGAGCTGTGATCCCGGTCTTCCCATGAGCCTCTGGGGCCGGCTCCAGGGCGAGCGACGGAAGCAGCCGCTCTTAGTTTCCGGCAACACGACAGCGGCTGCCGAGCGACCCGGAAGTGTTCCCATTTTGCGTTGTCTGGGCTCGGCGGCAGCCGGGCTTGGAGTGGACGTGCCACTATGGGGTCGTCCAAGAAGCACCGCGGAGAGAAggaggcgaccgg
>gene=chr11_65729048-65729295; species=ponAbe
CCGACCGGAGACCGCGCGAAAGTGCAGTCGAGCGCTGACACCGGCCTTCCCATGAGCCTTTAGGGCAGGCTCCAAGGCGAGCGACGGAAGCAGCCGCTCTTAGTTTCCGGCAACACGACAGCGGCTGCCGAGCGACCCGGAAGTATTCCCATTTTGCGTTGTCTGGGCTCGGCGGCAGCCGGGCTCGGAGTGGACGTGCCACTATGGGGTCGTCCAAGAAGCATCGCGGAGAGAAggaggcggccgg
>gene=chr11_65729048-65729295; species=rheMac
-------------------------------------------------------------------------------------------------------------------------------------------------------------------------------------------------------------------------------------------------------
>gene=chr11_65769530-65769992; species=hg19
TCAGTTAGAAATCAGGTCTCCAGTGTTCCCAGTTCCCACCAGTCCAACTGCGAGGAGTGCGACGTGAGTCTGAGTCTGATCCCTCCGAAAACCGTACTTCCGGCGCTGTCTCGGAGGCCTCCCGTCCCCTCCCTTGTCCGTCTTCTAACTCTTCCCCACGCCAGGTCCGTCAAGCCTAAGTCCTTGAGTTCCGGGTCCGGGCAGCAGAGAAAGGAAGTCCTCTCCCTGGAGGCCTATCTCCCTCAGAACTGCGCGAGAAGCGAGACCTTAGAAGGCAGGGCTTCCCGCGAAGGACCGGAAAGGAGCGCCTACTAAGGACGCCGTCGAGGTCCGGGGCGCCTCAACTCTATAGCTCTAACTGGCTAGAAGTGCCCAACGTGGAATGTTTCTTTTTTAAAGGCGGCTCTTGAAGCGACCCGGAAGCGGAAGTGGAAGAAAGTTCTAGTGGCTTGAGGTATCCGC
>gene=chr11_65769530-65769992; species=bosTau
tcggcttggactcaggtctcGGGCGCATCCGGTTCCCGTCAGTCCGACAGCGAGGAGGACAACTCGTGCCTGAGTCGGAC----------GCCGTACTTCCGGCGCTCTCCCGGAAGTCTCGCCTCTCTCC--TTGTCCGCTCTCTAATTCTTCCCAACACCGGGTCGGCCAAGGTTAAGTGGTTAAGTTCCGCATCCGTGCAGCAGATAAATAAAGTTTTCTTCTCACAGGTTTCTTTCCCCGAATGCTTCCTAAGAAGCAAGACTACAAAAGGCACTGCTTCCTGCGAAGAACCGGAAACGAACACCTACTAAGGGCGCTCTCGAGGTCTGGGGTGTCGCAACTCTATGACTCTAAGCGGCTAGAAGTGCCCAATGTA----GTTTTTTTTTTAAAGGCGGCCCTTGAGGCGACCCGGAAGCGGAAGTGGAAGAAAGTTCTAGTgggctgagatagcggc
>gene=chr11_65769530-65769992; species=calJac
TGAGCTTAAATCCAGGTCTCCAATGTTTTCAGTTCCCTCCAGTCCCACTGCTAGGAGGGTGACGTGAGTTTGAGTCGGATCTCTTCGAAAACTGTACTTCCGGCGCTGTCTCGGAAGCCTCCCGTCCCCTCCCTTGTCCGTCTTCCAACTCTTCCCCACGCCA-GTCGGTCAAGCCTAAGTCCTTGAGTTCCGGGTCCGGGCAGCAGAGAAAGAAAATCCTTTCTCTGGAGGCCTTTCTTCCT----------CGAGTAGCGGGACCTTACAAGGCAGGACTTCCCGCGAAGGACCGGAAAGGAGGACCTACTACAGAGGCCGTCGAGGTCCGGGACGCCTCAACTCTATAGCCCTAATTGGCTAGAAGTGCCCAACGTGGAGGGttttttttttaaaGGACGCTCTTGAGGCGACCCGGAAGCGGAAGTGGAAGAAAGTTCTAGTGGCTTGAGGTATCGGC
>gene=chr11_65769530-65769992; species=canFam
--GACGCACACTCAGGTCGCCCGCGCTTCCG---------AGCCGGGTGACCACA-----------GGCTAGAGTCGGACCCTTCCGAACACCGTACTTCCGGGGCTATCGCGGAAGCTCCCCTCCCCGCC--TGGTCCGCTCTCTAACTCTTCCCACCTCCGGGTCGGCCAAGGTTAAGTTCTTGAGTTCCCGATCCGCGCAGC-GGGGAATGGAATTTT---CTCCAAGGCCTCAGTCCCTGCAGGCTGCCCGAGAGGCGAGACCACATAAGGCAGCGCTTCCCGCGAGGAACCCGCAAGCGGTGCCTAGGAAGGGCGCCGCTGAGGTCGGGAGCGCTTC-TCTCTATGGCTCTACGCGGCTAGAAGTGCCCAGAGGA----GTTTTTTT---AAAAGCGGCTCTACAGACGACCCGGAAGCGGAAGTGGAAGAAAGTTCTAGTGAGTTGAGATATCGGT
>gene=chr11_65769530-65769992; species=equCab
TCGACTTGAACTCAGGTCTCCGGCACCTCCGGATCCCGTCAGCCCGACGCCGACGGGGCCAACGCGGGCCTGAGTCGGCCCCTTCCGAGCACCGTACTTCC--GGCCCTCTCGGAAGCCTCCCCCACCCCTCCTTGTCCGCCCTCTAACTCTTCCCATCGCCAGGTCGGCGGAGGCCAAGTCCTAGAGTTCCGGGTTCGGGCAGCAGGGAAATGAAGTTTTCTCCTCCGAGGCCTCTCTCCCTGCATGCTG-CCGAGAAGCGAGACCCTGGAAAGCAGCGCAGCCAGTAAAGGACCAGAAAGAAGCGCCTATTAAGGGTGCCGTCGAGATCCGGAGCGTCTCATCTCTATGGCTCTAGGCGGCTAGAAGTGCCCAATTTA----GGTTTTTA-----AGGTGGCTCTTGAGACGACCCGGAAGCGGAAGTGGAGGAAAGTTCTAGTGGGTTGAGGCAGCGGC
>gene=chr11_65769530-65769992; species=gorGor
TCAGCTCGAAATCAGGTCTCCAGTGTTCCCAGTTCCCACCAGTCCAACTGCAAGGAGTGCGACGTGAGTCTGAGTCTGATCCCTCCGAAAACCGTACTTCCGGCGCTGTCTCGGAGGCCTCCCGTCCCCTCCCTTGTCCGTCTTCTAACTCTTCCCCACGCCAGGTCCGTCAAGCCTAAGTCCTTGAGTTCCGGGTCCGGGCAGCAGAGAAAGGAAGTCCTCTCCCTGGAGGCCTCTCTCCCTCAGAACTGCGCGAGAAGCGAGACCTTAGAAGGCAGGGCTTCCCGCGAAGGACCGGAAAGGAGCGCCTACTAAGGACGCCGTCGAGGTCCGGGGCGCCTCAACTCTATAGCTCTAACTGGCTAGAAGTGCCCAACGTGGAAGGTTTCTTTTTTAAAGGCGGCTCTTGAAGCGACCCGGAA----------------------------------------
>gene=chr11_65769530-65769992; species=panTro
------------------------------------------------------------------------------------------------------------------------------------------------------------------------------------------------------------------------------------------------------------------------------------------------------------------------------------------------------------------------------------------------------------------------------------------------------------------------------
>gene=chr11_65769530-65769992; species=papHam
TCACCTCGAAATCAGGTCTCCAGCGTTCCCAGTTCCCACCAGCCCCACTGCGAGGAGTGCGACGTGAGTCTGAGTCGGATCCCTCCGAAAACCGT-CTTCCGGCGCTGTCTCAGAGGCCTCCCGTCGCCTCCTTTGTCCGTCTTCTAACTCTTCCCTACGCCAGGTCGGTCAAGCCTAAGTCCTTGAGTTCCGGGTCCGGGCAGCACAGAAAGGAAGTTCTCTCCCTGTAGGCCTCGCTCCCTCAGAACTGCTCGAGGAGCGAGACCTTAGAAGACAGGGCTTCCCGCGAAGAACCGGAAAGGAGCGCCTACTAAGGACGCCGTCGAGGTCCGTGGCGCCTCAACTCTATAGCTCTAACTGGCTAGAAGGGCCCAACGTGATAGGTTTTTTTTTAAAAGGCGGC---TGAGGCGACCCGGAAGCGGAAGTGAAAGAAAGTTCTAGTGGCTTGACGTATCCGC
>gene=chr11_65769530-65769992; species=ponAbe
TCAGCTCGAAATCAGGTCTCCAGTGTTCCCACTTCCCACCAGTCCAACTGCGAGGAGCGCGACGTGAGTCTGAGTAAGAGCCCTCCGAAAACCGTACTTCCGG-GCTGTCTCGGAAGCCTCCTGTTCCCTCCCTAGTCCGTCTTCTAACTCTTCCCCACGCCAGGTCCGTCAAGCCTAAGTCCTTGAGTTCCGGGTCGGGGCAGCAGAGAAAGGAAGTCCTCTCCCTGGAGGCCTCTCTCCGTCAGAACTGCGCGAGAAGCGAGACCTTAGAAGGCAGGGCTTCCCGCGAAGGACCGGAAAGGAGCGCCTACTAAGGACGCCGTCGAGGTCCGGGGCGCCTCAACTCTATAGCTCTAACTGGCTAGAAGTGCCCAACGTGGAAGGTTTCTTTTTTAAAGGCGGCTCTTGAAGCGACCCGGAAGCGGAAGTGGAAGAAAGTTCTAGTGGCTTGAGGTATCCGC
>gene=chr11_65769530-65769992; species=rheMac
TCACCTCGAAATCAGGTCTCCAGCGTTCCCAGTTCCCACCAGTCCCACTGCGAGGAGTGCGACGTGAGTCTGAGTCGGATCCCTCCGAAAACCGT-CTTCCGGCGCTGTCTCAGAGGCCTCCCGTCCCCTCCCTTGTCCGTCTTCTAACTCTTCCCTACGCCAGGTCGGTCAAGCCTAAGTCCTTGAGTTCCGGGTCCGGGCAGCACAGAAAGGAAGTTCTCTCCCTGTAGGCCTCTCTCCCTCAGAACTGCTCGAGGAGCGAGACCTCAGAAGACAGGGCTTCCCGCGAAGAACCGGAAAGGAGCGCCTACTAAGGACGCCGTCGAGGTCCGTGGCGCCTCAACTCTATAGCTCTAACTGGCTAGAAGGGCCCAACGTGGAAGGTTTTTTTTTAAAAGGCGGC---TGAGGCGACCCGGAAGCGGAAATGGAAGAAAGTTCTAGTGGCTTGACGTATCCGC
>gene=chr11_65819679-65819903; species=hg19
GAAAGGTGCGTCTGCGGCGAATCCCGTCGCCCAGCGCACGGCAGCGGGTGTGCCTGAGTGCGCGTCGCCTCCCAACCAGAGAGGACGTGGCATACGGCGCCACCGGAAGTTCCGGCAAGTGGGCCCTGAGGCTGGCCCCAGCTTCCGGGTTGGTCGCGCGCCTTCCTGCGGCTAAGATGGCGACGGAGCATCCCGAGCCTCCCAAAGCAGAATTGCAGCTGCCG
>gene=chr11_65819679-65819903; species=bosTau
------------------------GGAGCATTGGAGAACGGCAGGGGGTGGGCCCTAATGGGAACTGCCTGGCAACCCGAGCGGACGTGGCGTATGGCCCTACCGGAAGTTCCGGGAAGTGGGCCCGGAGGCTGGTCGGAGCTTCCGGGTTGGTCGCGCGCCTTCCTGCGGCTAAGATGGCGGCCGAGCATCCCGAGCCTCCTAAGGGAGAGTTGCAGCTCCCG
>gene=chr11_65819679-65819903; species=calJac
GAAAGGGGCGTCTGCGGCGAATCCGGTGGCCCAGGGAACGGCAGGGG------------GCGCACAGCCTCCCAACCAGAGAGGACGTGGCGCACGGCGCTGCCGGAAGTTCCGGAAAGTGGGCCCGGCGGCTGGCCCGAGTTTCCGGGTTGGTCGCGCGCCTTCCTGCGGCTAAGATGGCGACCGAGCACCCGGAGCCTCCCAAAGCGGAATTGCAGCTGCCG
>gene=chr11_65819679-65819903; species=canFam
------------------------GGACGCTTGGAGATCCGCAGGGTCTGGGCCGCAATGTGAACCGCCTGCCAATCCCAGCGGACGTGGCGTACGGCGCTGCCGGAAGTTCCGGCAAGTGGGCCCCAGGTCCGGTCCGGACTTCCGCGTTGGTCGCGCGCCTTCCTGCGGCTAAGATGGCGGCCGAGCATCCCGAGCCTCCCAAAGGAGAGTTGCAGCTGCCG
>gene=chr11_65819679-65819903; species=equCab
------------------------GGATTCGCAGAAGGCCGGGGGT---GGGCCTCCAGCTGAACGGCCTTCCAACCCGAGCGGACGTGGCGTACGGCGCTGCCGGAAGTTCCGGGAAGCTGGCCCTGCGACTGGCCCGAGCTTCCGGGTTGGTCGCGCGCCTTCCTGCGGCTAAGATGGCGACCGAGCATCCTGAGCCTCCCAAAGGAGAGTTGCAGCTGCCG
>gene=chr11_65819679-65819903; species=gorGor
GAAAGGTGCGTCTGCGGCGAATCCCGTCGCCCAGCGCACGGCAGCGGGTGTGCCTGAGTGCGCGTCGCCTCCCAACCAGAGAGGACGTGGTTTACGGCGCCACCGGAAGTTCCGGAAAGTGGGCCCTGAGGCTGGCCCGAGCTTCCGGGTTGGTGGCGCGCCTTCCTGCGGCTAAGATGGCGACGGAGCATCCCGAGCCTCCCAAAGCGGAATTGCAGCTGCCG
>gene=chr11_65819679-65819903; species=panTro
GAAAGGTGCGTCTGCGGCGAATCCCGTCGCCCAGCGCACGGCAGCGGGTGTGCCTGAGTGCGCGTCGCCTCCCAACCAGAGAGGACGTGGCTTACGGCGCCACCGGAAGTTCCGGAAAGTGGGCCCTGAGGCTGGCCCGAGCTTCCGGGTTGGTCGCGCGCCTTCCTGCGGCTAAGATGGCGACGGAGCATCCCGAGCCTCCCAAAGCGGAATTGCAGCTGCCG
>gene=chr11_65819679-65819903; species=papHam
GAAAGGGGCGTCTGCGGCGAATCCCGTCGCCTAGCGTACCGCAGCGGGTGGGCCTCCGTGCGCGTCGCCTCCCAACCAGAGAGGACGTGGCGTACGGCGCCGCCGGAAGTTCCGGAAAGTGGGCCCAGAGTCCGGCCCGAGCTTCCGGGTTGGTCGCGCGCCTTGCTGCGGCTAAGATGGCGACCGAGCATCCCGAGCCTCCCAAAGCGGAATTGCAGCTGCCG
>gene=chr11_65819679-65819903; species=ponAbe
GAACGGTGCGTCTGCGGCGAATCCCGTCGCCCAGCGCACTGCAGCGGGTGGGCCTCAGTGCGCGTCGCCTCCCAACCAGAGAGGACGTGGCTTACGGCGCCGCCGGAAGTTCCGGAAAGTGGGCCTTGAGGCTGGCCCGAGCTTCCGGGTTGGTCGCGCGCTTTCCTGCAGCTAAGATGGCGACGGAGCATCCCGAGCCTCCCAAAGCGGAATTGCAGCTGCCG
>gene=chr11_65819679-65819903; species=rheMac
GAAAGGGGCGTCTGCGGCGAATCCCGTCGCCTAGCGTACCGCAGCGGGTGGGCCTCCGTGCGCGTCGCCTCCCAACCAGAGAGGACGTGGCGTACGGCGCCGCCGGAAGTTCCGGAAAGTGGGCCCAGAGGCCGGCCCGAGCTTCCGGGTTGGTCGCGCGCCTTGCTGCGGCCAAGATGGCGTCCGAGCATCCCGAGCCTCCCAAAGCGGAATTGCAGCTGCCG
>gene=chr11_68671178-68671490; species=hg19
CCCAGGTCTCACCTGCTCCGGGCCCCGAAGGTCTCAGGATGCTGTGGCTGCACGCGGACGCCAGCCGCCCTAAGGTGACCGTCAGGGAAGATGCTGCCATGGCCGCAGCCTCGGCCGGAAACGGAAACGACGCGAACCGCGTGCGTAACGCACGGGCCCGGCGGGGAACACCGGTCCGCTGTAACACCGGCCCGGCGCAGAAGCGGGACGTCGGCTTCTAGGGGCCCAGGCCGGCGGCGGCGATGGCCTCGGCAGCTGTGGAGAGCTTCGTGACCAAGCAACTGGACCTGCTGGAGCTTGAGAGAGACGCGG
>gene=chr11_68671178-68671490; species=bosTau
GGCAGGCCTCACCGGCTCCGGGTCCCGACGCTCTCAGGACGCTGCGGCTGCATGCAAACGCCAGCCGCCCGAAGGTGACCGGCAGGGCCCTGGCCGCCACGGCCACAG-------CGGAAGCGGAAGTGGCGCGAGCCTGGTGCGTGACGCACGGGTCCGGCCGGGAG-------------------CAGCCGCGCGCTGCAGCCGGACCTCCGCGGCTCTGGGCCCGGGCCGACTGCGGCCATGGCCTCGACACCTGTGGAGAGCTTCGTGACCAAGCAGTTGGAACTGCTGGAGCTCGAGAGAGACGCGG
>gene=chr11_68671178-68671490; species=calJac
CCCGGGTCTCACCCGCTCCGGGCCCAGAAGGTCTCAGGATGCTGCGGCTGCACGCGGACGCCAGCCGCCCGAAGGTGACGGTCAGGGCGGTTGCCGCCATGGCCGCAGCTTCGGCCGGAAGCGGAAGCGACGCGAACCTCGTGCGTAACGTACGGGCCCGGTGGGGAACGCCGGTCGTTTGTAACACCGCCCCGGCGCGGAAGCGGGATACCTGCTGCTCTGGGCCCAAGCTGACGGCGGCGATGGCCTCGGCGGCTGTGGAAAGCTTCGTGACCAAGCAGCTGGAGCTGCTGGAGCTCGAGAGAGACGCGG
>gene=chr11_68671178-68671490; species=canFam
CCCGCCTCTCACCGGCTCCGGGCCCTGCGGCTCTCGGGCCGCGGCGGCTGCAGGCGCACAGCAGCCGTCGGAAGCACACGGGCACGGCGCGGGCCGCCACGGCCGCAGCCTCGGCCGGAAGCGGAAGCGG-----AAGCGGCGCGACACGCGCGTGTGCGTCGACGCA-------------------CGGGTCCG------GCCGGGATCTccgcggccccggg-cccggcggtcggcggccATGGCCTCCGCGGCTGTGGAGAGCTTCGTGACCAAGCATTTGGACCTGCTGGAACTCGAGAGAGACGCGG
>gene=chr11_68671178-68671490; species=equCab
--TGGCTCTCACCTGCTCCGGGCCCCGGCGGTCTGCGGATGCTGCGGCTGCACGCGGACACCACACGCCCGAAGGTGACCGGCAGGGCCCAGGCCGCCACGGCCGCAGCCTCGGCCGGAAGCGGAAGCGGCGCGAACCTGGTGCGTGACGCACGCGCCCGGCGGCGAA-------------------CAGCCCCGCGCAGCGGCGGGACCTCGGCGGCTCCGGG-CCGGGCCGGCGGCGGCCATGGCAGCGGCGGCCGTGGAGAGCTTCGT-----------------------------------------
>gene=chr11_68671178-68671490; species=gorGor
CCCAGGTCTCACCTGCTCCGGGCCCCAAAGGTCTCAGGATGCTGTGGCTGCACGCGGCCGCCAGCCGCCCTAAGGTGACCGTCAGGGACGATGCTGCCATGGCCGCAGCCTCGGCCGGAAACGGAAACGACGC-AACCGCGTGCGTAACGCACGGGCCCGGCGGGGAACACCGGTCCGCTGTAACACCGGCCCGGCGCAGAAGCGGGACGTCGGCTGCTCGGGGCCCAGGCCGGCGGCGGCGATGGCCTCGGCAGCTGTGGAGAGCTTCGTGACCAAGCAACTGGACCTGCTGGAGCTCGAGAGAGACGCGG
>gene=chr11_68671178-68671490; species=panTro
CCCAGGTCTCACCAGCTCCGGGCCCCGAAGGTCTCAGGATGCTGTGGCTGCACGCGGACGCCAGCCGCCCTAAGGTGACCGTCAGGGAAGATGCTGCCATGGCCGCAGCCTCGGCCGGAAACGGAAACGACGCGAACCGCGTACGTAACGCACGGGCCCGGCGGGGAACACCGGTCCGCTGTAACACCGGCCCGGCGCGGAAGCGGGACGTCGGCTGTTCGCGGCCCAGGCCGGCGGcggcgatggcctcggcAGCTGTGGAGAGCTTCGTGACCAAGCAACTGGACCTGCTGGAGCTCGAGAGAGACGCGG
>gene=chr11_68671178-68671490; species=papHam
CCCGGGTCTCACCTGCTCCGGGCCCCGAAGGTCTCAGGATGCTGCGGCTGCACGCGGACACCAGCCGCCCTAAGGTGACCGTCAAGGGGGATGCTGCCATGGCCGCAGCCTCGACCGGAAACGGAAACGACGCGAAGCGCGTGCGTAACTCACGGGCCCGTCGGGGAACACAGATGCGCTGTAACACCGGCCCGGCGCGGAAGCTGGACGTCGGCGAC-CGGGGCCCCGACTGGCGGCGGCGATGGCCTCGGCGGCTGTGGAGAGCTTCGTGACCAAGCAGCTGGACCTGCTGGAGCTCGAGAGAGACGCGG
>gene=chr11_68671178-68671490; species=ponAbe
CCCGGGTCTCACCTGCTCCGGGCCGCGAAGGTCGCAGGATGCTGAGGCTGCACGCGGACGCCAGTCGCCCTAAGGTGACCGTCAGAGGAGATGCTGCCATGGCCGCAGCTTCGGCCGGAAACGGAAGCGACGCGAACCGCGTGCGTAACGCACGCGCCCGGCGGGGAACACCGGTCCGCTGTAACATCGGCCCGGCGCAGAAGCGGGACGTCGGCGGCTCGGGGCCCAGGCCGGCGGCGGCGATGGCCTCGGCGGCTGTGGAGAGCTTCGTGACCAAGCAGCTGGACCTGCTGGAGCTCGAGAGAGACGCGG
>gene=chr11_68671178-68671490; species=rheMac
CCCGGGTCTCACCTGCTCCGGGCCCCGAAGGTCTCAGGATGCTGCGGCTGCCCGCGGACACCAGCCGCCCTAAGGTGACCGTCAAGGGGGATGCTGCCATGGCCGCAGCCTCGGCCGGAAACGGAAATGACGCAAAGCGCGTGCGTAAGTCACGGGCCCGTCGGGGAACACAGGTGCGCTGTAACGCCGGCCCGGCGCGGAAGCTGGACGTCGGCGACTCGGGGCCCAGACTGGCGGCGGCGATGGCCTCGGCGGCTGTGGAGAGCTTCGTGACCAAGCAGCTGGACCTGCTGGAGCTCGAGAGAGACGCGG
>gene=chr11_71639600-71639820; species=hg19
AGATGGCAGGTGCTGCAGCCAGGAAAATACATTTCCGTGTGTTTTAATATTTATTTTCACTCACTACAACTCTTTCGTGGAGGGAGCGGAATTTAAACTTCCGGGTCAGCCTCAGTGCAGCTTGGGAAACGTAGTTCCTAGTCCCCACGTCTCGCTCCTTGGAGCCCAGACTGAGGGAGCGTCGCGAAAGTTGCCCGTTTTGGAACGCTCCCATTTGGCT
>gene=chr11_71639600-71639820; species=bosTau
AGAAGACACGTGCTATAGACAGAAAAATACATTCGGGTGGTTT---ATGTATAT-TTCACGCATTGCAAATCTCCCT--GAGAGAGCGGACTTTAAACTTCCGGGTCAGTTTCTATGCATTCTGGGAAATGTAGTCCGTAGTCTCCACGCTTCCCTCGA-GTTGCCC--ATTGAGGGAGCGTCGC-AAAGTAGACAGCTTAGGTGCCCTTCTCTTTGGTT
>gene=chr11_71639600-71639820; species=calJac
AGAAAGCAGGTGCTGCAGCCAGGAAAATACTGTTGCATGTGTTTTAATGTTTATTTTCACTCACTACAATTCTTTCGTAGAGGGAGCGGAATTTAAACTTCTGGGTCAGCCTCAGTGCAGCTTGGGAAACGTAGTTCCTGGTCCCCACGTCTCGCTCCCTGGAGCCGAGACTGAGGGAGCGTCGCGAAAGTTGCCCGTTTAGGAACTCTCCCATTTGGCT
>gene=chr11_71639600-71639820; species=canFam
AGAAGACATTCGCTAACAGCAAGAATGTATATTGGCATATATT---ATGCAAATTTTCACTCGCTACAAGTCT----TTCAGAGCTCGGAACTTAAACTTCCGGGTCAGATTCAATGCATTCTGGGAAATGTAGTCCTTGGCCTCCACGCTTCACTTCTTGGAGCTCAGAGTGAGGGAGCGTCGCGAAAGTTGACGATTTAGAGACCCTTCTCTTTGGCT
>gene=chr11_71639600-71639820; species=equCab
AAAAGGCATGTGCTCTAGCCCACAAAATACATTAGCGTGTTTT---ATGTATATTTTCACGCGCTCCCAATCTCCTGTCGAGAGAACGGAATTTAAACTTCCAGGTCAGATCGAATGCATTCTGGGAAATGTAGTCCTTAGCCTCCACGCCTCAATCCTCGGAGCCCAGAGTGAGGGAGCGTCGCGAAAGTTGACGGCTTAGGGACCCTTCCCTTGGGCT
>gene=chr11_71639600-71639820; species=gorGor
-----------------------AAAATACATTTGCGTGTGTTTTAATGTTTATTTTCACTCACTACAACTCTTTCGTGGAGGGAGCGGAATTTAAACTTCCGGGTCAGCCTCAGTGCAGCTTGGGAAACGTAGTTCCTAGTCCCCACGTCTCGCTTCTTGGAGCCCAGACTGAGGGAGCGTCGCGAAAGTTGCCCGTTTTGGAACGCTCCCATTTGGCT
>gene=chr11_71639600-71639820; species=panTro
AGATGGCAGGTGCTGCAGCCAGGAAAATACATTTGCGTGTGTTTTAATGTTTATTTTCACTCACTACAACTCTTTCGTGGAGGGAGCGGAATTTTAACTTCCGGGTCAGCCTCAGTGCAGCTTGGGAAACGTAGTTCCTAGTCCCCACGTCTCGCTCCTTGGAGCCCAGACTGAGGGAGCGTCGCGAAAGTTGCCCGTTTTGGAACGCTCCCATTTGGCT
>gene=chr11_71639600-71639820; species=papHam
AGACGGCAGGTGCTGCAGCCAGGAAAATACATTTGCGTGTGTTTTAATGTTTATTTTCACTCCCTACAACTCTTTCGTGGAGGGAGCGGAATTTAAACTTCCGGGTCAGCCTCAGTGCAGTTTGGGAAACGTAGTTCCTAGTCCCCACGTCTCGCTCCTTGGAGGCCACACTGAGGGAGCGTCGCGAAAGTTGCCCGTTTAGGAACTCTCCCATTTGGCT
>gene=chr11_71639600-71639820; species=ponAbe
AGACGGCAGGTGCTGCAGCCAGGAAAATACATTTGCGTGTGTTTTAGTGTTTATTTTCACTCACTACAACTCTTCCGTGGAGGGAGCGGAATTTAAACTTCCGGGTCAGCCTCAGTGCAGCTTGGGAAACGTAGTTCCTAGTCCCCACGTCTCGCCCCTTGGAGCCCAGACTGAGGGAGCGTCGCGAAAGTTGCCCGTTTAGGAACTCTCCCATTTGGCT
>gene=chr11_71639600-71639820; species=rheMac
AGACGGCAGGTGCTGCAGCCAGGAAAATACATTTGCGTGTGTTTTAATGTTTATTTTCACGCACTACAACTCTTTCGTGGAGGGAGCGGAATTTAAACTTCCGGGTCAGCCTCAGTGCAGTTTGGGAAACGTAGTTCCTAGTCCCCACGTCTCGCTCCTTGGAGGCCACACTGAGGGAGCGTCGCGAAAGTTGCCCGTTTAGGAACTCTCCCATTTGGCT
>gene=chr11_71823636-71823863; species=hg19
CTGGGGGAAAAAGGAATGAAGGGGCAAGGAGACGGTTGCAGCCTTGCGTCTGTACTTACCGCGCCGGGAGGCTGCTGCCGGCGGCGACCCGGAAGCGCTTCACCCAGCCTGAGCGGAAGAACCCACCAGAATCCGGGACTCACCAAACGCATGCGTCCTTCGTCTCCTTTTGTTTTCCCCGCTCCCGCCCACTAAACCGGATGTGACGTTGACCTACCTTAGTCACA
>gene=chr11_71823636-71823863; species=bosTau
CTGGGCTAGGGAGGGAAGGAGGGACGAGGAGTCAGCCGCAGCCTAGCTTCTGTACTTACCGCGCCGGGAGGCGGCAGCCGGCGGCGACCCGGAAGCACTTCTTTCTGCCTGACCGGAAGAGCCCTCCAGAACCAGGGACATACCAAACGCATGCGTGTTTGCTCTTCTTTTG--TTTCCCGCTCCCGCCCGCCAGAGTGGAAGTGACGTTC-CATACGTCGGTCACG
>gene=chr11_71823636-71823863; species=calJac
CTGGGGTAAGAAGGAATGAAGGGGCAAGGAGACGGCCGCAGCCTTCCTTCTGTACTTACCGCGCGGGGAGGCGACCGCCGGCGGCGACCCGGAAGCGCTTCACCCAGCCTGAGCGGAAGAACCCACCAGAATCCGGGACTCACCAAACGCATGCGTCCTTCGTCTCCTTTTGTTCCCCCCGCTCCCGCCCACTAACCCGGATGTGACGTTGACATACCTTAGTCTTA
>gene=chr11_71823636-71823863; species=canFam
CCGGGAGAGGGAGACGAGAAGGGGCAAGGAGACGGCCGCAGCCTGGCTTCCGTACTTACCGCGCCAGGAGGCGGCAGCCGGCGGCGACCCGGAAGCACTTCTCTCTGCCCGAGCGGAAGAACCCACCAGAGCCCGGGAACCACC-GACGCATGCGCCTTTGCTCTCCTTTTG--TTTCCCGCTCCCGCCCACCCCACCGGATGTGACGTTA-CACACCTCAGTCACG
>gene=chr11_71823636-71823863; species=equCab
CCTGGGGAAAGAGGAAGGAAGGGGCAAGGAGACAGCCGCAGCCGTGCTTCTGTACTTACCGCGCCGGGAGGCGGCAGCCCGCGGCGACCCGGAAGCACTTCTCTCTGCCTGAGCGGAAGGACCCGCCAGAACCCGGGACACACCAGACGCATGCGTCTTTGGTCTCCTTTTG--TTTCCCTCTCCCGCCTACCATACCGGATGTGACGTTG-TACACCTTAGTCGCG
>gene=chr11_71823636-71823863; species=gorGor
CTGGGGGAAAAAGGAATGAAGGGGCAAGGAGACGGTTGCAGCCTTGCGTCTGTACTTACCGCGCCGGGAGGCTGCTGCCGGCGGCGACCCGGAAGCGCTTCACCCAGCCTGAGCGGAAGAACCCACCAGAATCCGGGACTCACCAAACGCATGCGTCCTTCGTCTCCTTTTGTTTTCCCCGCTCCCGCCCACTAAACCGGATGTGACGTTGACCTACCTTAGTCACA
>gene=chr11_71823636-71823863; species=panTro
--------------------------------------------TGCGTCTGTACT-ACCGCGCTGG-AGGCTGCTGC-GGCGGCGACC-GGAAGCGCT-CACCCAGCGTGAGTGGAAGAACCCACCAGAATCCGGGACTCACCAAACGCATGCGTCCTTCGTCTCCTTTTGTTTTCCCCGCTCCCGCCCACTAAACCGGATGTGACGTTGACCTACCTTAGTCACA
>gene=chr11_71823636-71823863; species=papHam
GTGGGAG---AAGGAATGAAGGGGCAACGAGACGACGGCAGCCTTGTCTCTGTACTTACCGCGCCGGGAAGCTGCAGCCGGCGGCGACCCGGAAGCGCTTCACTCAGCCTGAGCGGAAGAACCCACCAGAATCCGGGACTCACCAAACGCATGCGTCCTTCGTCTCCTTTTG--TTCCCTGCTCCCGCCCACTAAACCGGATGTGACGTTG-CATACCTTAGTCACA
>gene=chr11_71823636-71823863; species=ponAbe
CTGGGGGAAAAAGGAATGAAGGGGCAAGGAGACGGTTGCTGCTTTGCCTCTGTACTTACCGCGCCGGGAGGCTGCTGCCGGCGGCGACCCGGAAGCGCTTCACCCAGCCTGAGCGGAAGAACCCACCAGAATCCGGGACTCACCAAACGCATGCGTCCTTCGTCTCCTTTTGTTTTCCCGGCTCCCGCGCACTAAACCGGATGTGACGTTGACCTACCTTAGTCACA
>gene=chr11_71823636-71823863; species=rheMac
GTGGGAG---AAGGAATGAAGGGGCAAGGAGACGACGGCAGCCTTGTCTCTGTACTTACCGCGCCGGGAGGCTGCAGCCGGCGGCGACCCGGAAGCGCTTAACTCAGCCTGAGCGGAAGAACCCACCAGAATCCGGGACTCACCAAACGCATGCGTCCTTCGTCTCCTTTTG--TTCCCTGCTCCCGCCCACTAAACCGGATGTGACGTTG-CATACCTTAGTCACA
>gene=chr11_77348741-77348975; species=hg19
ACTTTTGAGGAAGCTCATAGCAGCAGAGTGCGGCAACACAGGCCCTGAGGGAGTTGGAGCACAGCAATGCGTGCACCACACCGCCCGCCCTGGAAGAGGCAGTCACCCCGGAAGAACAACTTAGTCTGCCCCGGAATCTGAACGCCGTCGACCATAGAGATGAGACATTCTAGGAAAAGCGGCGGAGGTCGGCTAAGAACGTGTGGAGTTTGACCGCGCAACACCCTTCCCCTT
>gene=chr11_77348741-77348975; species=bosTau
ACTTCTGAGGAAGCTCATAACTGCGGAGCGCTGAGACACCAGCTAGGAGCTGGCTGAGGCACCGCAAACCC--TTC---GCCGCCCGCCCCGGAAGCAGCAATTCCCCCGGAAGAGTAACTTAGTCGGCCCCGGAATTCGAGC-CCATCTACCATAGAGATGAGACGTTCTAGGAT-AACTTCACAGGCTTGAGAC-----GATAGAGTTT-GTCAAGTTACGGACTTTCCCTT
>gene=chr11_77348741-77348975; species=calJac
ACTTTTGAGGAAGCTCATAGCAGCGGAATCCCGCAACACAGGCCCTGAGGGAGTTGGGGCACAGCAATACACGCACAGCGCCGCCCGCCCCGGAAAAGGAAGTTACCCCGGAAGAACAAC--AGTCGGC-CAGGAACCTGAGCCCCGTCAACCATAGAGATGAGACATTCTAGGAAAAGCGTCGGAGGTCGGCTAAGACCGAGTT--GTTTGACCGCGGGACGGCCCTCCCTCT
>gene=chr11_77348741-77348975; species=canFam
ACTTTTGAGGAAGCTCATTGCAGCGGAGCGCGGAGACACAGGCCGGGAGCGAGCTGCCGCGCGGCGACCCCAGCTC---GCCTCCCGCCCCGGAAGCGCCCGGCACCTCGGAAGAGCAACGAGGCCCGCCCCGGAATCGGAGCCCCTTCCGCCACAGAGACGAGGCGCCCGCGGCCGAGCTTCGGAGGCCTGAGGG-------------------------------GGCCCCG
>gene=chr11_77348741-77348975; species=equCab
ACTCTTGAGGAAGCTCATGGCAGCGGAGCGCGGAGACACAGGCCAGGACCGAGCCGAGGAACAGCCACCTCAAATC---CCGGCCCGCCCCGGAAGCGGCAACTACCCCGGAAGGGCAACCTAGTCTGCACCGGAATTTGAGCGCCAGCCACCATAGAGACTGGACGTTCTAGGGCAAGCTTCGGAGGCCTGAGGCGGCAGGGCCGAGTTT-GTCACGTGAC-TCCCTCCCCCT
>gene=chr11_77348741-77348975; species=gorGor
-----------------------------------------------AGGGAGTTGGAGCACAGCAATGCGTGCAC-ACACCGCCCGCCCTGGAAGAGGCAGTCACCCCGGAAGAACAACTTAGTCTGCCCCGGAATCTGAACGCCGTCGACCATAGAGATGAGACATTCTAGGAAAAGCGGCGGAGGTCGGCTAAGAACGTGTGGAGTTTGACCGCGCAACACCCCTCCCCTT
>gene=chr11_77348741-77348975; species=panTro
ACTTTTGAGGAAGCTCATAGCAGCAGAGTGCGGCAACACAGGCCCTGAGGGAGTTGGAGCACAGCAACGCGTGCACCACACCGCCCGCCCTGGAAGAGGCAGTTACCCCGGAAGAACAACTTAGTCTGCCCCGGAATCTGAACGCCGTCGACCATAGAGATGAGACATTCTAGGAAAAGCGGCGGAGGTCGGCTAAGAACGTGTGGAGTTTGACCGCGCAACACCCCTCCCCTT
>gene=chr11_77348741-77348975; species=papHam
ACTTTTAAGGAAGCTCATGGCAGCAGAGTGCGACAACACAGCCCCTGAGGGAGTTAGAACACGGCAATGCGTGCACCACACCGCTTGCCCTGGAAGAGGCACTCACCCCGGAAGAACAACTTAGTCTGCCCCGGAATCTGAACGCCGTCGACCATAGAGATGAGACATTCTAGGAAAAGCGTCGGAGGTCGGCTAAGACCGTGTGGAGTTT--------AACACCCCTCCCGTT
>gene=chr11_77348741-77348975; species=ponAbe
ACTTTTGAGGAAGCTCATAGCAGCAGAGTGCGGCAACACAGGCCCTGAGGGAGTTGGAGCACAGCAATGCGTGCAC------------------------------------------------------CCGGAATCTGAACGCCGTCGACCATAGAGATGAGACATTCTAGGAAAAGCGGCGGAGGTCGGCTAAGACCGTGTGGAGTTTGACCGGGCAACACCCCTCCTCTT
>gene=chr11_77348741-77348975; species=rheMac
ACTTTTGAGGAAGCTCATAGCAGCAAAGTGCGACAACACAGCCCCTGAGGGAGTTAGAACACAGCAATGCGTGCACCACACCGCTCGCCCTGGAAGAGGCACTCACCCCGGAAGAACAACTTAGTCTGCCCCGGAATCTGAACGCCGTCGACCATAGAGATGAGACATTCTAGGAAAAGCGTCGGAGGTCGGCTAAGACCGTGTGGAGTTT--------AACACCCCTCTCGTT
>gene=chr11_77705814-77705920; species=hg19
TTTGGGGAAAGAGCGACCGCTTCCTGTTGCTCGACTGCCTCGCCACTGTACGGACTGATTTGGCGGCCTACGCCGGAAGAACGGAAATAAGAGCTTCGCTTGTGGG
>gene=chr11_77705814-77705920; species=bosTau
TTCCGGGAAAGAGAAGCCGCTTCCGGCTGCTCGACTGCCTTGTCGCTGTGCGTCTGGATTTAGCGACCTAAGCGGGAGGAACGGAAACCGGAGCGTAGCAC--AGG
>gene=chr11_77705814-77705920; species=calJac
TTTGGGGAAAGAGCGACCGCTTCCTGTTGCTCGACTGC-CCGCTAGTTTACGAACGGATTTGGCGACCTACGCCGGAAGAATAGAAAAGGGAGAGTAGCTTGTGGG
>gene=chr11_77705814-77705920; species=canFam
CTCCGAGAAAGAGAGGCCTCTTCCTGCTGCTCCACCGCCCTACCGCGGTGCGGCCGAATTTGTGCGCCTACGCCGGCGGAACGAAAAGGAGGGCGCAGAGC-GAGG
>gene=chr11_77705814-77705920; species=equCab
CTCCGGGAAAGAGAGGCCTCTTCTTGCTGCTCGACTGCCCGGCCTCAGTACAACCAAGTTTGGGCGCCTCCGGCCGGGGAACGAAAACTAGAGCGTAGCCCGGAGG
>gene=chr11_77705814-77705920; species=gorGor
TTTGGGGAAAGAGCGACCACTTCCTGTTGCTCGACTGCCTCGCCACTGTACGGACTGATTTGGAGGCCTACGCCGGAAGAACGGAAATAAGAGCTTCGTTTGTGGG
>gene=chr11_77705814-77705920; species=panTro
TTTGGGGAAAGAGCGACCGCTTCCTGTTGCTCGACTGCCTCGCCACTGTACGGACTGATTTGGCGGCCTACGCCGGAAGAACGGAAATAAGAGCTTCGCTTGTGGG
>gene=chr11_77705814-77705920; species=papHam
TTTGGGGAAAGAGCGACCGCTTCCTGTTGCTCGACTGCACCGCCGCTGCAAGGCCTGATTTGGCGGCCTACGCCGGAAGAACGGAAACAAGAGCGCCGCTTGTGGG
>gene=chr11_77705814-77705920; species=ponAbe
----------------------------------------------------------------------------------------------------------
>gene=chr11_77705814-77705920; species=rheMac
TTTGGGGAAAGAGCGACCGCTTCCTGTTGCTCGACTGCACCGCCACTGCACGGCCTGATTTGGCGGCCTACGCCGGAAGAACGCAAACAAGAGCGCCGCTTGTGGG
>gene=chr11_77790852-77791031; species=hg19
ACCACTACCCCGGCCTAAGCGGTCAGCTTTCTCCTCCTCCTCTGCGCGCCGGACTCACGGGCACGGCGCAGCGCGGTGCAGCGCCCAAACGCTTCCCGGTACGTGTTGCTGCGGGAACCCGGCACGCGAAGTTCCGGGCTACTAAGTTTCACTTTGCTCGTCCGCCCGCGCTAATTCTC
>gene=chr11_77790852-77791031; species=bosTau
ACCACTGCAGGGGCCCAGGCTG-AAGATTTCACCTCC------GAGCGCTAGGCTGAAGGGCATGGCGCAGGGCGGTGCGGCACGCAAAGGCTTCCCCGGGCGCGCTGCTGCCGGAACCGCGCGCGCGAGGTTCCGGGCTACTAAGTACCAAGTCGCTAGTCTCCCGGCGCTAAAGCCC
>gene=chr11_77790852-77791031; species=calJac
ACCACTATGCGGGCCTACGCAATCAGCTTTGTCCTCC------GCGCGCCGGCCGGAAGGTCCCGGCGCAGCGCGGTGCAGTGCCCAAACGCTTCCCCGCGTGTGCTGCCGCCGGAACCTGGCATGCAAAGTTCCGCGCTACTAGATGTCACTTAATTCGCCCGCCCGCGCGAATTCGT
>gene=chr11_77790852-77791031; species=canFam
ACCACTGCCGGGGCGCACGCCGGGCGCTTTCACCTCC------GCGAGCGCGGCTGAAGGGCATGGCGCAGGGCGGTGCAGGCCGCAAACGCTTCCCCGCGCACGCTGCGGCCGGGG-CCCGCGCAGGAGGTTCCGGGATACTAAATGCCACCTCCCCCGCCTGCCCGCGCTATTCTGC
>gene=chr11_77790852-77791031; species=equCab
ACCACTGCCGGGGCCCACGCCGCGGGCTTTCTCCTCC------CCGCGCGGCGCTGAAGGGCAGGGCGCACTGCGGTGCAGCGCCCAAACGTGTCCCAGCGCGCGCTGCTGCCGGGACCCCGCACGCGGCGTTCCGGGCTACT-AATGCCACGCCACTCGCCAGCCCGCGCCGGTTCAC
>gene=chr11_77790852-77791031; species=gorGor
ACCACTACCCGGGCCTAAGCGGTCAGCTTTCTCCTCCTCCTCTGCGCGCCGGACTCACGGGCACGGCGCAGCGCGGTGCAGCGCCCAAACGCTTCCCGGTGCGTGTTGCTGCGGGAACCCCGCACGCAAAGTTCCGGGCTACTAAGTTTCACTTTGCTCGTCCGCCCGCGCTAATTCTC
>gene=chr11_77790852-77791031; species=panTro
ACCACTACCAGGGCCTAAGCGGTCAGCTTTCTCCTCCTCCTCTGCGCGCCGGACTCACGGGCACGGCGCAGCGCGGTGCAGCGCCTAAACGCTTCCCGGTGCGTGTTGCTGCGGGAACCCCGCACGCGAAGTTCCGGGCTACTAAGTTTCACTTTGCTCGTCCGCCCGCGCAAATTCTC
>gene=chr11_77790852-77791031; species=papHam
ACCACTACCCGGAACTAAGGAGTCAGCTTTCTCCTCCTCCTCTGCGCGCCGGACTCAAGGCCACGGCGCAGTGCGGTGCAGCGCCCAAAAGCTTCCCGATGCGTGCTGCTGCCGGAACCCCGCACGCAAAGTTCCGGACTGCTAGGTGTCAATTCGCTCGTCCGCCCGCGCTAATTCTC
>gene=chr11_77790852-77791031; species=ponAbe
ACCACTACCCGGGCCTAAGGAGTCAGCTTTCTCCTTCTCCTCTGCGCGCCGGACTCACGGGCACGGATCAGCGCGGTGCAGCGCCCAAACGCTTCCCGGTGCGTGCTGCTGCCGGAACCCCGCACGCAAAGTTCCGGGCTACTAAGTTTCACTTTGCTC-TTCGCCCGCGCTAATTCTC
>gene=chr11_77790852-77791031; species=rheMac
ACCACTACCCGGGACTAAGGAGTCAGCTTTCTCCTCCTCCTCTGCGCGCCGGACTCAAGGCCACGGCGCAGTGCGGTGCAGCGCCCAAAAGCTTCCCGATGCGTGCTGCTGCCGGAACCCCGCACGCAAAGTTCCGGACTGCTAGGTGTCAATTCGCTCGTCCGCCCGCGCTAATTCTC
>gene=chr11_82904615-82904813; species=hg19
GCCGAATTTCACCAAAAACCAGTTTACACCACCTCCCGATTTGTCCACACGAAAAGCCATGGAATAGCTGAGGGAAAGGAAACCGGAAGTAGCGTGGGCCGTGAGGAACGGGAAATGACCTCAGCACGTCGGAAGTGTACTCGTTTCCAAGGCGACGGCCCTGCTGCCTCTCCAGCCAAGTGGCTGGAGTCGGGAGGC
>gene=chr11_82904615-82904813; species=bosTau
GCGCCATTTCACCGAAACCCGTTTCACACCACCA-------TGTCTAGAGGGGACGCCTCGaaaaaaaaaaaGGCAAGGAAGCCGGAAGTGACGC--GCGGCGAGGAACCGGAAATTACCGCAGCACGCCGGAAGTTTACCCGTTTCCAgggcgccggctccgccAACTCTCTAACCAGGTAGCTGGTGTCGGGACGC
>gene=chr11_82904615-82904813; species=calJac
GCCGAATTTCACCAAAAACCGGTTCATACCAGCACCCCATTTGTCGGGACTAAAAGATGTTAAAAATCTGGAGGAAAGGAAACCGGAAGTGACGTAA--CGCGAGGAACAGGAAATGACCTCAGCACTTCGGAAGTTTACTCGTTTCCCAGGCGACGACCCTGCAGCTTCTCCAGCCAAGTGGCTGGAGTCGGGAGGC
>gene=chr11_82904615-82904813; species=canFam
GCCGAACTTCA-GGAGCACCGGCCCGTACCACCATCCGATCTCTCCAGAGGCGAAGCCCTGGAAAAGGT---GGAGGAGAAGCCGGAAGTGACGC--GCCGTGAGGAACTGGAAATGACCGCAGCACGCCGGAAGTTTACCCGTTTCCAAGGCCGCGGCTCCCGCGCCGCTGGCACCAGTCGGCTGGACTCGGGACGC
>gene=chr11_82904615-82904813; species=equCab
GGGGAATCCCC-CGAAACCCGGCCCGCACCGCCAGCCGATTCCTCTAGAGGCGAAGCCTTGGAAAGGGTGACGGCAGGGAAGCCGGAAGTGACGC--GTCGCGAGGAACTGGAAATGACCGCAGCACGCCGGATGTTTACTTGTTTCCAAGGCGACGGCTCCTCCACCACTCCAACCAGGTGGCCCGAGTCGGGACGC
>gene=chr11_82904615-82904813; species=gorGor
GCCGAATTTCACCAAAA-CCAGTTCACACCACCTCCCGATTTGTCCACACGAAAAGCCATGGAAAAGCTGAGGGAAAGGAAACCGGAAGTAGCGTGGGCCGTGAGGAACGGGAAATGACCTCAGCACGTCGGAAGTGTACTCGTTTCCAAGGCGACGGCCTTGCTGCCTCTCCAGCCAAGTGGCTGGAGTCGGGAGGC
>gene=chr11_82904615-82904813; species=panTro
GCCGAATTTCACCAAAAACCAGTTTACACCACCTCCCGATTTGTCCACACGAAAAGCCATGGAATAGCTGAGGGAAAGGAAACCGGAAGTAGCGTGGGCCGTGAGGAACGGGAAATGACCTCAGCACGTCGGAAGTGTACTCGTTTCCAAGGCGACGGCCCTGCTGCCTCTCCAGCCAAGTGGCTGGAGTCGGGAGGC
>gene=chr11_82904615-82904813; species=papHam
GCCGAATTTTACCGAAAACCAGTTCACACCACCACCCGATTCGTCCAGACGAAAAGCCAAGAAACAGCTGAGGGAAAGGAAACCGGAAATGGCGTGAGCCGTGAGGAACGGGAAATGACCTCAGCACGTCGGAAGTGTACTCGTTTCCAAGGCGACGGCCTTGCTGCCTCTCCAGCCAAGTGACTGGAGTCGGGAGGC
>gene=chr11_82904615-82904813; species=ponAbe
GCCGAATTTCACCGAAAACCAGTTCACACCACCTCCCGATTTGTCCACACGAAAAGCCATGGAAAAGCTGAGGGAAAGGAAACCGGAAGTAGCGTGAGCCGTGAGGAACGGGAAATGACCTCAGCACGTCGGAAGTGTACTCGTTTCCAAGGCGACGCCCCTGCTGCCTCTCCAGCCAAGTGGCTGGAGTCGGGAGGC
>gene=chr11_82904615-82904813; species=rheMac
GCCGAATTTTACCGAAAACCAGTTCACACCACCACCCGATTTGTCCAGACGAAAAGCCAAGAAACAGCTGAGGGAAAGGAAACCGGAAATGGCGTGAGCCGTGAGGAACGGGAAATGACCTCAGCACGTCGGAAGTGTACTCGTTTCCAAGGCGACGGCCTTGCTGCCTCTCCAGCCAAGTGACTGGAGTCGGGAGGC
>gene=chr11_86013084-86013337; species=hg19
AAATGAAGGATCCACAGATTTTGTGGCTATAAAACACCCGGACTACCGATCCCAGTGTGCAAAGCCTCCAGGCTTACCTTCCCGGAAACTGGCGCGGTGCCCTCTGGGACTTGTTCTGGGACTTGTAGTCTTGTACTGGCGCTGGCCCGCCTTTCTTCCTTAGTGGGGAAAACCGGGTGTAAGCCCCGGAAGTACTTGTTGCCTGAGCAGTGGGCTGCTTAGGAAGAGAAGGTCAGAGTTCGCGGGGGCAGAG
>gene=chr11_86013084-86013337; species=bosTau
TCATTTGAG-T--------------------------GCGGACCATCAAT-CCAAAGGGCAAATACCGCGCGCCCCCTTC-CCGGAAGCCGACGCAGGGCTTC------------CTGGGACTTGTAGTCTTAGCCGGAA-CCGGCCCACCTGTC--------TAA---------------AGCCCCGGAAGTACTCGTCGCCTGAGAGGCGC--TGGTTAGGAAACTGGGGTTAGAGGTCGCGGAGGCAGAG
>gene=chr11_86013084-86013337; species=calJac
AAATGAGGGATCCACAGATTGCGTTCAGAGAGAACACCCGGACTACCGATCCTTGCCTGCAAAGCCTCAGGGCTTCCCTTCCCGGAAACCGGCGCACGGCCCT------------CTGGGACTTGTAGTCTTGTACTGGGGCCGACCAGCCTTTCTTCATCAGTGGGG-AAACCGAGGGTAAACCCCGGAAGTACTCATTGCCTGAGCGGCGCGCTGCTTAGGAAGAGAAGGTCAGAGGTTGCCGGGGCAGAG
>gene=chr11_86013084-86013337; species=canFam
AAACCTGGGAT--------------------------CTGGACCGTCAATCCGGAAAGCCAGATCCTCCTGACGCTCCTC-CCGGAACCCGGCGCATGGCCCT------------CTGGGACTTGTAGTCTCATACTGGTTCTGGCCCGTCTTTCTCCCTTAGTGGGGGCGGCTGG-CGTAAGCTCCGGAAGTACTCGCCGCCTGAGGGGCGTGCTGGTTAGGAC-GTGGGGTCAGAGGTCGCGGGGGCAGAG
>gene=chr11_86013084-86013337; species=equCab
AAATTTCGGAT--------------------------CCGGACAGTCAGTCCCAACCGGCAAATCCTCCTGGCTCCCTTC-CCGGAAACCGGCGCAAGGTCCT------------CTGGGACTTGTGGTCTTATACAGGCTGTGGCCCGCCTTTCTTCCTTAGTCAGGGCGGCTGGGTGTGAGCCCCGGAAGTACTCGTTGCCTGAGAGGCGTGCTGGTTAGGAAGGCGGGGTCAGAGGTCGTGGGGGCAGAG
>gene=chr11_86013084-86013337; species=gorGor
-------------------------------------------------------------------------------------------------------------------------------------------------------------------------------------------------------------------------------------------------------------
>gene=chr11_86013084-86013337; species=panTro
AAATGACGGATCCACAGATTTTGTGGCTATAAAACACCCGGACTACCGATCCCAGTGTGCAAAGCCTCCAGGCTTACCTTCCCGGAAACTGGCGCGGTGCCCTCTGGGACTTGTTCTGGGACTTGTAGTCTTGTACTGGCGCTGGCCCGCCTTTCTTCCTTAGTGGGGAAAACCGGGTGTAAGCCCCGGAAGTACTTGTTGCCTGAGCGGTGGGCTGCTTAGGAAGAGAAGGTCAGAGTTCGCGGGGGCAGAG
>gene=chr11_86013084-86013337; species=papHam
AAATGAGAGATCCACAGATGGTGTGGCTATAGAACACTCGGACTACCGATCCCAGTGTGCAAAGCCTCCGGGCTTACTTTCCCGGAAACCGGCGCAGTGCCCTCTGGGACTTGTTCTGGGACTTGTAGTCTTGTACTGGCGCTGGCCCACCTTCCTTCCTCAGTGGGG-AAACCGGGTGTAAGCCCCGGAAGTACTTGTTGCCTGAGCAGCGTGCTGCTTAGGAAGAGAAGGTCAGAGGTCGC-GGGGCAGAG
>gene=chr11_86013084-86013337; species=ponAbe
AAATGAGAGACCCGCAGATTGTGTGGCTATAAAACACCCGGACTACCGATCCCAGTGTGCAAAGCCTCCGGGCTTACCTTCCCGGAAACCGGCGCAGTGCCCTCTGGGACTTG--CTGGGACTTGTAGTCTCGTACTGGCGCTGGCCCGCCTTTCTTCCTTAGTGGGG-AAACCGGGTGTAAGCCCCGGAAGTACTTGTTGCCTGAGCAGCGTGCTGCTTAGGAAGAGAAGGTCAGAGGTCGCGGGGGCAGAG
>gene=chr11_86013084-86013337; species=rheMac
AAATGAGAGATCCACACATGGTGTGGCTATAGAACACTCGGACTACCGATCCCAGTGTGCAAAGCCTCCGGGCTTACTTTCCCGGAAACCGGCGCAGTGCCCTCTGGGACTTGTTCTGGGACTTGTAGTCTTGTACCGGCGCTGGCCCACCTTTCTTCCTCAGTGGGG-AAACCGGGTGTAAGCCCCGGAAGTACTTGTTGCCTGAGCAGCGTGCTGCTTAGGAAGAGAAGGTCAGAGGTCGC-GGGGCAGAG
>gene=chr11_93517338-93517462; species=hg19
TTCCCTCCCTCTGCCGGCCACGCCTCTTATAGGCCCGGAAGTTTACCCCACCCTGCACCGTGATTCACCGGAAGCGCTCTAGGGAACCCTGGAGCTTCCGCGCCTGCCCAGTTTTGCTCCGAAA
>gene=chr11_93517338-93517462; species=bosTau
CGCCTTCCCGCGGCCGGCCACGCCTTTCACAGACCGAGAAGCTCTTCCGGCGCCGCAGCGGGATTCAACCCAGGCGCGCCCGGAAGTCTGGG-CC--CCGCGGCGGC-CGCTTTCCTCCCGCGA
>gene=chr11_93517338-93517462; species=calJac
---------------GGCCACGCCTCTTATAGGCCCGGAAGCTTACCCCTTCCTGCCGCTGGATTCATCGGAAGCGCTCTCGGGAGACCAGGAGGTTCCGCGCCTGCCCAGTTTTGCTACGTAA
>gene=chr11_93517338-93517462; species=canFam
CTcccgccccccgccggccacgccccccgcgggccgggAAGTCTTTTCCCAGCTGCGCGGGGA-GAGCCGGAAACGCTCCCGGAAGCCGGGACGC--CGGC-CCTGC-----------------
>gene=chr11_93517338-93517462; species=equCab
CTCGCTCCCACCGCCGGCCACGCCTCCTACAGGCCGGGAAGTTTTTCGCACGGGGAGCTGGGAGTCACCGGAAGGGCTCCCGGAAGCCCGGGCGC--CGGCGCCTGC-CAGTTTCGTTCCAGAA
>gene=chr11_93517338-93517462; species=gorGor
TTCCCTCCCTCTGCCGGCCACGCCTCTTATAGGCCCGGAAGTTTACCCCACCCTGCACCGTGATTCACCGGAAGCGCTCTAGGGAGCCCTGGAGCTTCCGCTCCTGCCCAGTTTTGTTCCGAAA
>gene=chr11_93517338-93517462; species=panTro
TTCCCTCCCTCTGCCGGCCACGCCTCTTATAGGCCCGGAAGTTTACCCCACCCTACACCGTGATTCACCGGAAGCGCTCTAGGGAGCCCTGGAGCTTCCGCGCCTGCCCAGTTTTGCTCCGAAA
>gene=chr11_93517338-93517462; species=papHam
TTGCCTCCCGCTGCCGGCCACGCCTCTTATGGGCCGGGAAGTTTACCCCACCCTGCATGGTGATTCACCGGAAGCGCTCTCGGGAGTCCAGGAGCTTCCGCGCCTGCCCAGTTTTGCTCCGAAA
>gene=chr11_93517338-93517462; species=ponAbe
TTCCCTCCCTCTGCCGGCCACGCCTCTTATAGGCCGGGAAGTTTACCCCACCTTGCATCGTGATTCACCGGAAGCACTCTAGGGAGCACTGCAGCTTCCGCGCCGGCCCAGTTTTGCTCCGAAA
>gene=chr11_93517338-93517462; species=rheMac
TTGCCTCCCGCTGCCGGCCACGCCTCTTATGGGCCGGGAAGTTTACCCCACCCTGCATGGTGATTCACCGGAAGCGCTCTCGGGAGTCCAGGAGCTTCCGCGCCTGCCCAGTTTTGCTCGGAAA
>gene=chr11_94706669-94706898; species=hg19
AGGTCCGATGCAGCAGGCTCCGAAGATCATACAGACGCCATTACCACTCTTGGCTCCCAGAAACCTCTGCGCCCAGAGCTAGCGCCTACGACCCGGAAGCAAAATCCAAGCGCTTCGGGGGCGGAAGCAACGACCAATCCGCAGTGGCCGAAGTGGAAGTCGGCGTAACGGCACTAAGGGGCGGGGCCGAAGCGGCCCAGGGGGCGGGCGTTTGAAATCAGTGCCTTAG
>gene=chr11_94706669-94706898; species=bosTau
AACTCCGACGCCGCTACCCCCGGAGATCATACAGACGCCATCATGACTCTCCGCTCCCAGAAACCTCTGCACCCGCGGCCAAAGCCCAAGACCCGGAAGCAAACCCCAAGCTCTTC----GCGGACACAAGGACCAATCAGTGGAGACCAAGATGGAAGTCGAAGTGACGAC-GCAAGGGGCGGGGCTGAAACAGCCCAGGGGGCGGGCGTTTGAAATCAGTGCTTTAG
>gene=chr11_94706669-94706898; species=calJac
AGGTCCGATGCAGCAGGCTCCGAATATCATACAGACGCCATTACTACGCTTGGCTCCCAGGAACCTCTGCGTTCAGGGCTAG-GCCTATGACCCGGAAGCAAAACCCAAGCGCTTCTGAGGCGGAGATAACAACCAATCCGCAGAGGCCAAAGTGGAAGTTGGCGTAAGGGCAATAAGGGGCGGGGCCTAAACGGCCCAGGGGGCGGGCGTTTGAAATCAGTGCCTTAG
>gene=chr11_94706669-94706898; species=canFam
------------ACAGCCTCCGCAAGTCACACAGACACCATGACGACTCTCACCTCCCAGCAGCCTCCGCGCCCAGGACCGAGCCCCACGACCCGGAAGCAAACCCCG-GCTCTTC-GAGGCCGAGGCGGAGACCAATCGGCAGCAGGCGGGGTGGAGGTCGGCGTGATGACGGCGGGGGGCGGGGCCGAAACGGCCCAGGGGGCGGGCGTTTGAAATCCGTGCTTTCG
>gene=chr11_94706669-94706898; species=equCab
AGGTCCCAAGCAGCAGCCTCCGCAGATCACACAGACACCATTACGACTCTGGGCTCCCAGAAAGCTCTGCGCGCAGGGCCGAGACCCAAGACCCGGAAGCAAACCCCGAGCTCTTC-GCGGCGGAGGCAGCGACCAATCCGCGGAGGCCAAAGTGGAAGTCGGCGTGACGACAACAAGGGGCGGGACCGAAACGGCCCAGGGGGCGGGCGTTTGAAATCGGTGCTTTAG
>gene=chr11_94706669-94706898; species=gorGor
AAGTCCGATGCAGCAGGCTCCGAAGATCATACAGACGCCATTACCACTCTTGGCTCCCAGAAACCTCTGCGCCCAGAGCTAGCGCCCAAGACCCGGAAGCAAAATCCAAGCGCTTCGGGGGCGGAAGCAACGACCAATCCGCAGTGGCCGAAGTGGAAGTCGGCGTAACGGCACTAAGGGGCGGGGCCGAAGCGGCCCAGGGGGCGGGCGTTTGAAATCAGTGCCTTAG
>gene=chr11_94706669-94706898; species=panTro
AGGTCCGATGCAGCAGACTCCGAAGATCATACGGACGCCATTACCACTCTTGGCTCCCAGAAACCTCTGCGCCCAGAGCTAGCGCCTACGACCCGGAAGCAAAATCCAAGCGCTTCGGGGGCGGAAGCAACGACCAATCCGCAGTGGCCGAAGTGGAAGTCGGCGTAACGGCACTAAGGGGCGGGGCCGAAGCGGCCCAGGGGGCGGGCGTTTGAATTCAGTGCCTTAG
>gene=chr11_94706669-94706898; species=papHam
AGGTCCGATGCAGCAATCTCCGAAGATCATACAGACGCCATTACGACTCCGGACTCCCAGAAACCTCTGCGCCCAGGGCTAGCGCCTAAGACCCGGAAGCAAAATCCAAGCGCTTCGGGGGCGGAAGCAACGACCAATCCGCAGTGGCCGAAGTGGAAGTCGGCGTAACGGCACTAAGGGGCGGGGCCGAAACGGCCCAGGGGGCGGGCGTTTGAAATCAGTGCCTTAG
>gene=chr11_94706669-94706898; species=ponAbe
AAGTCCGACGCAGCAGGCTCCGAAAGTCATACAGACGCCATTACAACTCTTCACTCCCAGAAACCTCTGCGTCCAGGGCTAGCGCCTACGACCCGGAAGCAAAATCCAAGCGATTCGGTGGCGGAAGCAACGACCAATCCGCAGTGGCCGAAGTGGAAGTCGGCGTAACGGCACTAAGGGGCGGGGCCGAAACGGCCCAGGGGGCGGGCATTTGAAATCAGTGCCTTAG
>gene=chr11_94706669-94706898; species=rheMac
AGGTCCGATGCAGCAATCTCCGAAGATCATACAGACGCCATTACGACTCCGAGCTCCCAGAAACCTCTGCGCCCAGGGCTAGCGCCTACGACCCGGAAGCAAAATCCAAGCGCTTCGGAGGCGGAAGCAACGACCAATCCGCAGTGGCCGAAGTGGAAGTCGGCGTAACGGCACTAGGGGGCGGGGCCGAAACGGCCCAGGGGGCGGGCGTTTGAAATCAGTGCCTTAG
>gene=chr11_111944759-111945107; species=hg19
GGTACAACATCTAATTGGGTCCGGGGAACTTCAGGGAGAAAAGTCTCTTCATATCTAGTTCCGGAATGTCCCCCTTCTGGTGCCAGGCTTGCTTTTCAGTTGGGCCTGACCCACTTCTCTTCCAGGAAAGCGCCCGCCTTCCTTCTGCACCCGTCAACCTCTGGAGTGTCCTGAAAACCCTCCCTTGTGGGAGTCTCTGGGCTGCCTGTTGGTGGGACGATTTCTCAGGAGCACGACTTCCGGCCTGAAAAGGAAGTCTCCTCCTTTTTCTCCCAAACCACTTCTTCCCCCCTACCCCCCGCCACGCGAGGCTGCGGCGCACGGTATGGGTGTGTTTGTGTGTATTTG
>gene=chr11_111944759-111945107; species=bosTau
GGGACACCCTCTAATTGAGTCCGGAAAGCTCCAGACAGAAAAGTCTTTCTACATCCAGTTCCCGAGTCTTCTCCTTTTGGTTCTGGGCTTGCTTTTCGGCTTAGCCTGACCCACTTCTTTTCCAGGACGGCTTTTGCCTCCCTTCTACCTCTGAGGACTTCTAGAGTGTCCTGGAAACCCT-TC-TTTGGGAATCCTCGGGACTTCTGTTGGTGGGAAGATTTCCCGTGAGCACCACTTCCGGCCTGGAAGGGAAGTCAGCTCCCTCTTCTCTCAGAGAGCTTCCTCCCC-CCCAACCCCGCCACGCGAGGCTGCGGCGCACGGTATGGGTGTGTTTGTGTGTGTTTT
>gene=chr11_111944759-111945107; species=calJac
GGTACAACATCTAATTGGGTCCGGGGAGTTTCAGGCAGAAAAGTCTCTTTATATCTAGTTCCGGAATGTCTCCCTTCTGATGCCAAGCTAGC------------------------ACCTTACAGGCAAGCACCCGCCACGCTTCTGCACCAATCAGTCTCTGGAGTGTCCCGAGAACCCTCCCTTGTGGGAGTCTCTGGGCCGCCTGTTGGTGGGAAGATTTCTCAGGAGAACGACTTCCGGCCTGAAAAGGAAGT---CTCCTTTTTCTCCCAAATCGCTTCTTCCCCCCTACCCCCCGCCACGCGAGGCTGCGGCGCACGGTATGGGTGTGTTTGTGTGTATTTG
>gene=chr11_111944759-111945107; species=canFam
GGTACAACCTCTAATTGGGTCCGGAAAGCTCCAGGGAGAACGGTGTTTTCACGTCCAGTTCCGGGATCTTCCCCTTCTGGTGTTGGGCTTGCTTTTCCGCTGAGGCCGACCCACTTCTTTTCCAGGAAGGCGCCCGCCTCCCTTCGGCGCCTTTCCACCTCGAGAGGCGGCTGGACACCCTCCt-ggggggTGTCCCTGGGTCTCCAGGGGGTGGGAAGGTTTCTCCGGAGCACGACTTCCGGCCTGGAAGGGGAGCCCGCTCCCTTGTCTCCCAGACCGATTGCTCCCCCCCT--CCCCGCCACGCGAGGCTGCGGCGCACGGTATGGGTGTGTTTGTGTGTGTTTG
>gene=chr11_111944759-111945107; species=equCab
GGTACAACATCTAATTGGGTCCGGGAAGCTGCAGACAGAAAGGTCCTTTCACATCCAGTTCCGGAATCTCCCCCTTCTGCTGCTGGGCTAGCTTTTCAGCTGAGCCCGACCCACTTCTTTTTCAGGAAGCCGCCCGCCTCCCTTCTGCACCTGTCGACCTCTAGAGTGTCCTGGAAACCCTCCC-TGTGGGAGTCTCTGGGCGTCCTGTTGGTGGGAAGATTTCTCAGGAGCACGACTTCCGGTCTGAAAGGGAAGCCTGCTCGCTTTTCTCGCAGACCGCTTTCTCCCCCCAC--CCCCGCCACGCGAGGCTGCGGCGCACGGTATGGGTGTGTTTGTGTGTATTTG
>gene=chr11_111944759-111945107; species=gorGor
GGTACAACATCTAATTGGGTCCGGGGAACTTCAGGGAGAAAAGTCTCTTCATATCTAGTTCCGCAATGTCCCCCTTCTGGTGCCAGGCTTGCTTTTCAGTTGGGCCTGACCCACTTCTCTTGCAGGAAAGCGCCCGCCTTCCTTCTGCACCCGTCAACCTCTGGAGTGTCCTGAAAACCCTCACTTGTGGGAGTCTCTGGGCTG-CTGTTGGTGGGACGATTTCTCAGGAGCACGACTTCCGGCCTGAAAAGGAAGTCTCCTCCTTTTTCTCCCAAACCACTTCTTCCCCCCTACCCCCCGCCACGCGAGGCTGCGGCGCACGGTATGGGTGTGTTTGTGTGTATTTG
>gene=chr11_111944759-111945107; species=panTro
GGTACAACATCTAATTGGGTCCGGGGAACTTCAGGGAGAAAAGTCTCTTCATATCTAGTTCCGGAATGTCCCCCTTCTGGTGCCAGGCTTGCTTTTCAGTTGGGCCTGACCTACTTCTCTTCCAGGAAAGCGCCCGCCTTCCTTCTGCACCCGTCAACCTCTGGAGTGTCCTGAAAACCCTCCCTTGTGGGAGTCTCTGGGCTGCCTGTTGGTGGGACGATTTCTCAGGAGCACGACTTCCGGCCTGAAAAGGAAGTCTCCTCCTTTTTCTCCCAAACCACTTCTTCCCCGCTA-ACCCCGCCACGCGAGGCTGCGGCGCACGGTATGGGTGTGTTTGTGTGTATTTG
>gene=chr11_111944759-111945107; species=papHam
GGTACAACATCTAATTGGGTCCGGGGAGTTTCAGGTAGAAAAGTCTCCTCATATCTAGTTCCGGAATGTCCCCCTTCTGGTACCAGGCTTGCTTTTCAGTTGGGCCCGACCCACTTCTCTTCCAGGAAAGCGCCCGCCTCCCTTCTGCACCCGTCAGCCTCTGGACTGTCCTGAAAACCCTCCCTTCTGGGAGTCTCTGGGCTGCCTGTTTGTGGGACGATTTCTCAGGAGCACCACTTCCGGCCTGAGAAGGAAGTCTCCTCCTTTTTCTCCCAAACCGCTTCTTCCCCCCTATCCCCCGCCACGCGAGGCAGCGGCGCACGGTATGGGTGTGTTTGTGTGTATTTG
>gene=chr11_111944759-111945107; species=ponAbe
GGTACAACATCTAATTGGGTCCGGGGAACTTCAGGGAGAAAAGTCTCTTCATATCTAGTTCCGGAATGTCCCCCTTCTGGTGCCAGGCTTGCTTTTCAGTTGGGCCTGACTCATTTCTCTTCCAGGAAAGCGCCCGCCTTCCTTCTGCACCCGTCAACCTCTGGAGTGTCCTGAAAACCCTCCCTTATGGGAGTCTCTGGGCTGCCTGTTGGTGGGACGATTTCTCAGGAGCACGACTTCCGGCCTGAAAAGGAAGTCTGCTCCTTTTTCTCCCAAACCGCTTCTTCCCCCCTACCCCCCGCCACGCGAGGCTGCGGCGCACGGTATGGGTGTGTTTGTGTGTATTTG
>gene=chr11_111944759-111945107; species=rheMac
GGTACAACATCTAATTGGGTCCGGGGAGTTTCAGGCAGAAAAGTCTCCTCATATCTAGTTCCGGAATGTCCCCCTTCTGGTACCAGGCTTGCTTTTCAGTTGGGCCCGATCCACTTCTCTTCCAGGAAAGCGCCCGCCTCCCTTCTGCACCCGTCAACCTCTGGAGTGTCCTGAAAACCCTCCCTTCTGGGAGTCTCTGGGCTGCCTGTTGGTGGGACTATTTCTCAGGAGCACCACTTCCGGCCTGAGAAGGAAGTCTCCTCCTTTTTCTCCCAAACCGCTTCTTCCCCCCTACCCCCCGCCACGCGAGGCAGCGGCGCACGGTATGGGTGTGTTTGTGTGTATTTG
>gene=chr11_111957431-111957659; species=hg19
CGCCCAGCTCCGCCATTGTTCGCCTCAGGCTCGCCACCTTCCGACAGCTGTGTTTGCGCATGCGCGACGGGTGTGCACCGCCTCTCGACTTCCGGTTCACCCAGCATTTCCTCTTCCCTGTTTTCTTTCGTCGTCGTGGGTGGGAATTGTCGCCTAAGTGGTTCCGGGTTGGTGGATGACCTTGAGCCCTCAGGAACGAGATGGCGGTTCTCTGGAGGCTGAGTGCCG
>gene=chr11_111957431-111957659; species=bosTau
CACCCAGCTCCGCCATCTTCCGTGTCCAGTTACCGACCTTCCGAAGAGT-TATCTGCGCATGTGCGGCGGGTCCGCGCCAACCCC-AACTTCCGGTTCACGCGGCCTTTCCGTTTCCATGTTTTCTTCC-TTGTCGCG-GCGGATGTTGTCGAATGACTGCTTCCGGGTTGCTGATTGACCTTGAACCTTCCGGAGTGACATGGCGGCTCTCTGGAGGCTAAGTGTCC
>gene=chr11_111957431-111957659; species=calJac
CACCCAGCTCCGCCATTGTCCGTCTCAGCCTCCGCACCTTCCGGCAACCGTGTTTGCGCATGCGCGACGGGTGTAC-CCGCCTCTCGACTTCCGGTTCACCCAGCATTTCCTCCTTCCTGTTTTCTTTCGTCGTCGTGAGTGGGAGTTGTCGCCTAATTGCTTCCGGGTTGGTGAATGACCTTGAGCCCTCAGGAACGAGATGGCGGTTCTCTGGAGACTGAGTGCTC
>gene=chr11_111957431-111957659; species=canFam
CACCCAGCTCCGCCATCGTCCGCCTGCAGCGCGGGGCCTCCCGCCGAGCGTGTGCGCGCATGTGCGGCGGGCGCGCGCCAGCTCGCGACTTCCGGTTCACGCGGCGTTTCCTTCGCG---------------GTCGGGGGTGGGAGTTTGCGAGCGACTGCTTCCGGGTTGCTGGGTGACCTTGAGCCTTCAGGAGGGAGATGGCGAGTCTCTGGAGGCTGAGCGTCC
>gene=chr11_111957431-111957659; species=equCab
CACGCAAGTCCGCCATTCTCCGCGTTGGACTCCGGACCTTCCGTCGAATGCGTATGCGCATGCGCAGCGGGCGCGCGCGGACACCCGACTTCCGGTTCACGCTGTGTTTCCTTTTCGTTGTTTTCGTTCACCGTTGTGGGCGGGAGTTGTCGTATAACTGCTTCCGGGTTGCTGGATGACCTTGAGCCTTCAGGAGCGAGATGGCGATTCTCTGGAGGCTGAGTGTCC
>gene=chr11_111957431-111957659; species=gorGor
CGCCCAGCTCCGCCATTGTTCTCCTCAGGATCGCCACCTTCCGACAGCCGTGTTTGCGCATGCGCGACGGGTGTGCACCGCCTCTCGAGTTCCGGTTCACCCAGCATTTCCTCCTCCCTGTTTTCTTTCGTCGTCGTGGGTGGGAATTGTTGCCTAAGTGCTTCCGGGTTGGTGGATGACCTTGAGCCCTCAGGAACGAGATGGCGGTTCTTTGGAGGCTGAGTGCCG
>gene=chr11_111957431-111957659; species=panTro
CGCCCAGCTCCGCCATTGTTCGCCTCAGGCTCGCCACCTTCCGACAGCCGTGTTTGCGCATGCGCGACGGGTGTGCACCGCCTCTCGACTTCCGGTTCACCCAGCATTTCCTCCTCCCTGTTTTCTTTCGTCGTTGTGGGTGGGAATTGTCGCCTAAGTGCTTCCGGGTTGGTGGATGACCTTGAGCCCTCAGGAACGAGATGGCGGTTCTCTGGAGGCTGAGTGCCG
>gene=chr11_111957431-111957659; species=papHam
CACCCAGCTCCGCCATTGTTCGCCTCAGGCTCGCCACTTTCCGACAACCGTGTTTGCGCAAGCGCGACGGGTGTGCCCCGCCTATCCACTTCCGGTTCTCCCAGCATTTCCTCCTCCCTGTTTTCTTTCGTCATCGTGGGTGGGAATTGTCGCCTAAGTGCTTCCGGGTTGGTGGATGACCTTGAGCCCTCAGGAACGAGATGGCGGTTGTCTGGAGGCTGACTGCCC
>gene=chr11_111957431-111957659; species=ponAbe
CACCCAGCTCCGCCATTGTTCGCCTCAGGCTCGCCACCTTCCGACAACCGTGTTTGCGCATGCGCGACGGGTGTGCACCGCCTCTCGACTTCCGGTTCACTCAGCATTTCCTCCTCCCTGTTTTGTTTCGTCGTCGT-GGTGGGAATTGTCGCGTAAGTGCTTCCGGGTTGGTGGATGACCTTGAGCCCTCAGGAACGAGATGGCGGTTCTCTGGAGGCTGAGTGCCG
>gene=chr11_111957431-111957659; species=rheMac
CACCCAGCTCGGCCATTGTTCGCCTCAGGCTCGCCACTTTCCGACAACAGTGTTTGCGCAAGCGCGACGGGTGTGCCCCGCCTATCGACTTCCGGTTCTCTCAGCATTTCCTCCTCCCTGTTTTCTTTCGTCATCGTGGGTGGGAATTGTCGCCTAAGTGCTTCCGGGTTGGTGGATGACCTTGAGCCCTCAGGAACGAGATGGCGGTTGTCTGGAGGCTGAGTGCCT
>gene=chr11_117014869-117015100; species=hg19
GCGGGACACCTGGGCGCACGCCGCCAGCGCCCGGGAGAGCGAAGGCGGGGAGAGAGGAACCACGCTGAGGCGTGGCAGGATGGGGGCGGGACTTCCGGAAGCCATTTGGCTGAGTGGCAGGGGAACCGGAAGTGGAGGAGCTGCTGCTGGTGCTGGGGCCGGAGGAGGGACGCGCCGGAGCGGGACCGACGGGACCGAGCGAGCGACCGACGCGCCACCCGCCGACGCCTC
>gene=chr11_117014869-117015100; species=bosTau
GCAGGACACCTGGGGGCTAGTACCAAGCGCCCGAGAAAGGGAGAGCAAGCAGAAGC-----AAGCAAAGGCCGGGCAGGAT-AGGGCGGGACTTCCGGAATCCATTTGCCTGAGTGGCAGGGGAACCGGAAGTGGGGGCGCTGCAGCGGGTGCTGGGGCCGGAGGAGGGACGCGCCGGAGCGGGGCCGCCGGGACTGAGCGAGCGACAGACGCGCCACCCGCCGACGCCGC
>gene=chr11_117014869-117015100; species=calJac
GCGGGACACCTGGGCACACGCCGCCAGCGCCCTGGAGGGCGAGGGCGGGGAGAGAGGAACCACGCTGAGGCGCAGCGGGATGGGGGCGGGACTTCCGGAATTCATTTGCCTGAGTGGCAGGGGAACCGGAAGTGGAGGCGCTGCTGCTGGTGCTGGGGCCGGAGGAGGGACGCACCGGAGCGGGGCCGCCGGGACCGAGCGAGCGACAGACGTGCCACCCGCCGACGCCTC
>gene=chr11_117014869-117015100; species=canFam
GCGGGGCACCTGAGCGCCAGCAGCCAGCGCCCGGGGGGGGGAACGCGGGCAGCCGCCAGCCACGCGGAGGCCGCGCAGGAT-GGGGCGGGACTTCCGGAAGCCATTGGCTTGAGTGGCAGGGGAACCGGAAGTGGGGGcgctgctgctggtgctgGGGCCCGAGGAGGGACGCGCCGGAGCGGGGCCGCCGGGACTGAGCGAGCGACAGACGCGCCACCCGCCGACGCCGC
>gene=chr11_117014869-117015100; species=equCab
ACAGGACACCTGAGCGCTGGCAGCTAGCGCCCGAGAGAAGGAAGGCAGGGAGAGAGGAGCCACGCCGAGGCCG-ACAGGAT-GGGGCGGGACTTCCGGAAAGCATT-GCCTGAGTGGCA-GGGAACCGGAAGTGG------------------------------------------------------------------------------------------------
>gene=chr11_117014869-117015100; species=gorGor
GCGGGACACCTGGGCGAACGCCGCCAGCGCCCGGGAGAACGAAGGCGGGGAGAGAGGAACCACGCTGAGGCGTGGCAGGA-GGGGGCGGGACTTCCGGAAGCCATTTGCCTGAGTGGCAGGGGAACCGGAAGTGGAGGAGCTGCTGCTGGTGCTGGGGCC-GAGGAGGGACGCGCCGGAGCGGGACCGACGGGACCGAGCGAGC-ACCGAC-CGCCACCCGCCGACGCCTC
>gene=chr11_117014869-117015100; species=panTro
GCGGGACACCTGGGCGCACGCCGCCAGCGCCCGGGACAGCGAAGGCGGGGAGAGAGGAACCACGCTGAGGCGTGGCAGGATGGGGGCGGGACTTCCGGAAGCCATTTGCCTGAGTGGCAGGGGAACCGGAAGTGGAGGAGCTGCTGCTGGTGCTGGGGCCGGAGGAGGGACGCGCCGGAGCGGGACCGACGGGACCGAGCGAGCGACCGACGCGCCACCCGCCGACGCCTC
>gene=chr11_117014869-117015100; species=papHam
GCGGGACACCTGGGCGCACGCCGCCAGCGCCC-GGAGAGCGAGGGCGGGTAGAGAGGAACCACGCTGAGGCGAGGCGGGGTGCGGGCGGGACTTCCGGAAGCCATTTGCCTGAGTGGCAGGGGAACCGGAAGTGGAAGAGCTGCTGCTGGTGCTGGGGCCGGAGGAGGGACGCGCCGGAGCGGGGCCGCTGGGACCGAGCGAGCGACAGACGCGCCACCCGCCGACGCCTC
>gene=chr11_117014869-117015100; species=ponAbe
GCGGGACACCTGGGCGCACGCCGCCAGCGCCCTGGAGAGCGAAGGCGGGGAGACAGAAACCACGCTGAGGCGTGGCAGGATGGGGGCGGGACTTCCGGAAGCCATTTGCCTGAGTGGCAGGGGAACCGGAAGTGGAGGAGCTGCTGCTGGTGCTGGGGCCGGAGGAGGGACGCGCCGGAGCGGGACCGACGGGACCGAGCGAGCGACAGACGCGCCACCCGCCGACGCCTC
>gene=chr11_117014869-117015100; species=rheMac
GCGGGACACCTGGGCGAACGCCGCCAGAGCCCGGGAGAGCGAGGGCGGGTAGAGAGGAACCACGCTGAGGCGAGGCGGGGTGCGGGCGGGACTTCCGGAAGCCATTTGCCTGAGTGGCAGGGGAACCGGAAGTGGAAGAGCTGCTGCTGGTGCTGGGGCCGGAGGAGGGACGCGCCGGAGCGGGGCCGCTGGGACCGAGCGAGCGACAGACGCGCCACCCGCCGACGCCTC
>gene=chr11_118122809-118123010; species=hg19
CCCTCCCTCCTTCCTTCCCAGAGCTATGCGGGGGCTTTCTGGAGACCCCCCTACCCGGAACCGGAAAAGCGACCATCTTCCCTAACCCCCCGGCCGGAAGTGGAGCGTAGCCAGCCGGAGCACTCACCCTGGAAGAACAGGACGCCCAGCAGAGGGAAGAGAGCGCAGCCACGGCTTCCAGCTGCTCCTCTCTGCTGCATC
>gene=chr11_118122809-118123010; species=bosTau
GCTTCCT----TCCTTCCCAGAGCTCAGTGGGGGCTTTCCTCAGAC--CCCCCACCGGAACCGGAAAAGCGACCATCTTCCCCGAACCCCCGGCCGGAAGTGTAATCGAGCCCGCCGGCTCACTCACCCTGGAAGAACAAGACACCCAGCAGTGGGCACAGAGCGCAGCCACGGCTTCCAGGAACCCCGCTCTGCTGCATC
>gene=chr11_118122809-118123010; species=calJac
CCCTACTTCCTTCCTTCCCAGAGCTTTCAGGAAGCTTTCCAGAGACCCCCCCACCCGGAATCGGAAAAGCGACCATCTTCCCTAACCCCGCAGCCGGAAGTGGAGCGCAGCCAGCCACAGCACTCACCCTGGAAGAACAGGACGCCCAGCACAGGGAAAAGAGCGCAGCCACGACCTCCAGCCGCTCCGCTCTGCTGCATC
>gene=chr11_118122809-118123010; species=canFam
ACTTCCG----GCACTGCGAGAGCAATGTGGGGGCTTTCCTGAGACCCCCCCCACCGGAACCGGAAAACCGACCATCTTCCCTAACCCCCCGACCGGAAGTGGGG-GGCGCCAGCCGGAGCTCTCACCCTGGAAGAACAGGACGCCCAGCAGTGGGAGCAGAGCGCAGCCACGGCCTCCAGCCGCTCCGCTCTGCTGCATC
>gene=chr11_118122809-118123010; species=equCab
GCTTCTT----TCCTTCCCAGAGCGACGTGGGGGCTTTCCTGAGACCCCCCAC-CCGGAAGCGGAAGAGCGACCATCTTCCCTTACCCCCCGGCCGGAAGTGGGGCAGAGCCAGCCGGCGCACTCACCCTGAAAGAACAGGACTGCCAGCAGTGGGAACAGAGCGCAGCCGCGGCCTCCCGCCGCTCCGCTCTGCTGCATC
>gene=chr11_118122809-118123010; species=gorGor
CCCTCCCTCCTTCCTTCCCAGAGCTCTGCGGGGGCTTTCTGGAGACCCCCCCACCCGGAACCGGAAAAGCGACCATCTTCCCTAACCCCCCGGCCGGAAGTGGAGCGTAGCCAGCCGGAGCACTCACCCTGGAAGAACAGGACGCCCAGCAGAGGGAAGAGAGCGCAGCCACGGCTTCCAGCTGCTCCTCTCTGCTGCATC
>gene=chr11_118122809-118123010; species=panTro
CCCTCCCTCCTTCCTTCCCAGAGCTATGCGGCGGCTTTCTGGAGACCCCCCCACCCGGAACCGGAAAAGCGACCATCTTCCCTAACCCCCCAGCCGGAAGTGGAGCGTAGCCAGCCGGAGCACTCACCCTGGAAGAACAAGACGCCCAGCAGAGGGAAGAGAGCGCAGCCACGGCTTCCAGCTGCTCCTCTCTGCTGCATC
>gene=chr11_118122809-118123010; species=papHam
CCCTCCT----TCCCTCCCAGAGCTATGCGGGGGCTTTTCGGAGACCCCCCCACCCGGAACCGGAAAGGCGACCATCTTCCCTAACCCCCCAGCCGGAAGTGGAGCGTAGCCAGCCGGAGCACTCACCCTGGAAGAACAGGACGCCGAGCAGAGGGAAGAGAGCGCAGCCACGGCCTCCAGCTGCTCCGCTCTGCTGCATC
>gene=chr11_118122809-118123010; species=ponAbe
CCCTCCC----TCCATCCCAGAGCTATGCGGGGGCTTTCTGGAGACCCCCCCACCAGGAACCGGAAAAGCCACCATCTTCCTTAATCCCCCGGCCGGAAGTGGAGCGTAGCCAGCCGGAGCACTCACCCTGGAAGAACAGGACGCCCAGCAGAGGGAAGAGAGCGCAGCCACGGCTTCCAGCTGCTCCTCTCTGCTGCATC
>gene=chr11_118122809-118123010; species=rheMac
CCCTCCT----TCCCTCCCAGAACTAAGCGGGGGCTTTTCGGAGACCCCCCCACCCGGAACCGGAAATGCGACCATCTTCCCTAATCCCCCAGCCGGAAGTGGAGCGTAGCCAGCCGGAGCACTCACCCTGGAAGAACAGGACGCCGAGCAGAGGGAAGAGAGCGCAGCCACGGCCTCCAGCTGCTCCGCTCTGCTGCATC
>gene=chr11_118230147-118230401; species=hg19
TCTTGCCACTTCCTGCCCGCCTCCAGCCCGCCCCTAACAAGCTAGCGCATGCGCTGTAGGACTATTTGCGCGCCGTTCCCCCCGGTGAGCCTGCACACCGTGCTTCCGGCGCGGAGATGAACTTCCACATGCCCCGGCGCTTGTTGATGACGTAACTTCCGGTTGCTGTGCTGAGTCGGAAGTGGGAACCCTTCGGCCGCTGAGATTCTGTCGTGTCGTCGCTGCTGGCACTTCAGGCTCTGGTAAGACAGGCA
>gene=chr11_118230147-118230401; species=bosTau
TCCGGCCGCTTCCGCCCGGCAGCA------------GCCAGTTAGTGCATGCGCTGTGGGAATGTTTGCGCGCCCGCTCCCAGCACAGGGCGACACACCCAGCTTCCGGCGCCCGGATGAAATTGCACAAGGCTTGGCGCCTAATCATGACGTCAGCTCCGGTTGCCTTGCTGAATCGGAAGTGGGAGCTCTTCGGCCGCTGAGACTCTGTCGTGTCGTCGCTGCTGGCCTTTCAGGCTCTGGTAAGAGAGGGT
>gene=chr11_118230147-118230401; species=calJac
TCCTGCCACTTCCGCCCTGCCTCCAGTCAGCCGTTAATAAGCTAGCGCATGCGGTGTAAGAGTATTTGAGCGCCGGTCGCCGGTGTGAGCCTGCATATCGTGCTTCCGGCGCGGAGATGAACTTCCACAAGCCGCGGCACTTAGTGATGATGTAACTTCCGGTTACTGTGCTGAGTCGGAAGTGGGAACCCTTCGGCCGCTTAGATTCTGTTGTGTCGTCGCTGCTGGCCCTTCAGGCTCTGGTAAGACTGGAG
>gene=chr11_118230147-118230401; species=canFam
TCCGGCCACTTCCGCCCCGC-CCA------------GCTGTCTAGCGCGTGCGCCGTGGAGGTGTTTGCGCGCCAGTTCCCCGCGCAGAGCCGCGCGCCCTGCTTCCGGCACCCGGATGAGGTTCTATGAGGCCCGGCGCCTGGTCATGACGTAAGTTCCGGTTGCCGTGCTGAGTCGGAAGTGGGAACCCTTCGGCCACTGAGACTTTGTCGTGTCGTCGCTGGTGGCCCTTCAGGCTCTGGTAAGAGAGGAA
>gene=chr11_118230147-118230401; species=equCab
TCCTGCCACTTCCGCCCCGC-CCG------------GCTAGTTTGCGCGTGCGCCATGGGAGTGCTTGCGCGCCTGCTCCCCGCGAGAGGCGACACACCCTATTTCCGGCGCCCAGATGAGATCCCACAAGGTCTGGCGCTTGGTGATGATGTAAGCTCCGGTTGCTGTGCTGAGTCGGAAGTGGGAACATTTCGGCCTCTGAGACTCAGTCGTGTCGTCGCTGTTGGCCCTTCAGGCTCTGGTAAGAGAGGAA
>gene=chr11_118230147-118230401; species=gorGor
TCTTGCCACTTCCGGCCCGCCTCCAGCCCGCCGCTAACAAGCTAGCGCATGCGCTGTAGGACTATTTGCGCGCCGGTTCCCCGGGTGAGCCTGCACACCGTGCTTCCGGCGCGGAGATGAACTTCCAGATGCCCCGGCGCTTGTTGATGACGTGACTTCCGGTCGCTGTGCTGAGTCGGAAGTGGGAACCCTTCGGCCGCTGAGATTCTGTCGTGTCGTCGCTGCTGGCACTTCAGGCTCTGGTAAG-CAGGCA
>gene=chr11_118230147-118230401; species=panTro
TCTTGCCACTTCCGGCCCGCCTCCAGCCCGCCGCTAACAAGCTAGCGCATGCGCTGTAGGACTATTTGCTCGCCGGTCCCCCGGGTGAGCCTGCACACCGTGCTTCCGGCGCGGAGATGAACTTCCACATGCCCCGGCGCTTGTTGATGACGTAACTTCCGGTTGCTGTGCTGAGTCGGAAGTGAGAGCCTTTCGGCCGCTGAGTTTCTGTCGTGTCGTCGCTGCTGGCACTTCAGGCTCTGGTAAGGCAGGCA
>gene=chr11_118230147-118230401; species=papHam
TCCTGCCACTTCCGCCCCGCCTCCAGTCCGCAGCTATACAGCTAGCGCATGCGCTGTAGGCGGATTTGCGCGCCAGTCCCCCGGGTGAGCCTGCACACGGTGCTTCCGGCGCGGA-ATGAACTTCCACAAACCCCGGCGCTTGTTGATGACGTAACTTCCGGTTGATGTGCTGAGTCGGAAGTGGGAACCTTTCGGCGGCTGAGATTCTGTCGTGTCGTCGCTGCTGGCCCTTCAGGCTCTGGTAAGACAGGCA
>gene=chr11_118230147-118230401; species=ponAbe
TCTTGCCACTTCCGCCCCGCCTCCAGCCCGCAGCTAACAAGCTAGCGCATGCGCTGTAGGAGTATTTGCGCGCCGGTCCCACGGCTGAGCCTGCACACCGTGCTTCCGGCGCGGAGAAGAACTTCCACATGCCCCGGCGCTTGTTGATGACGTAACTTCCGGTTGCTGTGCTGAGTCGGAAGTGGGAACCTTTCGGCCGCTGAGATTCTGTCGTGTCGTCGCTGCTGGCACTTCAGGCTCTGGTAAGACAGGCG
>gene=chr11_118230147-118230401; species=rheMac
TCCTGCCACTTCCGCCCCGCCTCCAGTCCGCAGCTATACAGCTAGCGCATGCGCTGTAGGCGGATTTGCGCGCCAGTCCCCCGGGTGAGCCTGCACACGGTGCTTCCGGCGCGGAGATGAACTTCCACAAACCCCGGCGCTTGTTGATGACGTAACTTCCGGTTGATGTGCTGAGTCGGAAGTGGGAACCTTTCGGCCGCTGAGATTCTGTCGTGTCGTCGCTGCTAGCCCTTCAGGCTCTGGTAAGACAGGCA
>gene=chr11_118888970-118889241; species=hg19
CTTCACACCCCTGAAGCTTACCATTGCGAAGCTCGGAGAATAGCAGCAGACACCGCAGCCTCGTCAAGATGTCGGACAAAAAGGAAGCGCTGCTCAGAAACGGGCCCAAAAACCACCGTCCGCTGTGAGTACTTCCGGGGCAAAAGGCGGAGCCAGGCAGAAGAAGTCCCACGGCGAAGCGCTCGCCCTCTAGCCTGAGGCGGAAGACAGGAAGTGGATTCTAGTTCCCAAGCCGCACCGCCTAAATACTGCCGGAGTCTGCGCTAGTTGT
>gene=chr11_118888970-118889241; species=bosTau
CTTCCCCTCCCC-AAGCTCACCATAGCGAAGCCCGGAGAGCAGCTGCAGCCACTGCAGCCTCGCTAAGATGTCGGACAAAAAGGAAATGCGCCCTGCGAGCAAGCCCAGAAACCTCCAGCCGCAGCGATTGCTTCCGGGACAAGGGGCGGAGCCACGCACAGGAAGTTCGGAGAAGCAGGTCGGG--CTCAGACCGGAACTGGCTGC-CGGAAGTAGGGTCAGCCTCCAGAACGTCACACTCTCGGCGTTATTCGATTTTGCGCCAGTTG-
>gene=chr11_118888970-118889241; species=calJac
CTTCATACCCCTGAAGCTTACCATTGCGAAGCTCGGAGAGGAGCGGAGAACACTACAACCGCACTAAGATGTCGGACAAAAAGGAAGCGCTGCTCAAAAACGGGCCCAGAAACCTCCGTCCGCTGTGACTACTTCCAGGGCAAGAGGCGGAGCCAGGCGGAGGAAGTCCCACAGCGAAGGGCTCGTACTCCAGCTTGAGGCGGA----GGGAAGTGGACTCCAGTTCCCAAGCCGCATTCCCTATACACCGCCGGAGTCTGCGCTAGTTGT
>gene=chr11_118888970-118889241; species=canFam
-CTCCCACCCTCAGAGCTCACCATAGCGAAGCTCGGCGAGCAACAGCCACCCCTGCA-CCTCACTAAGATGTCGGACAAAAAGGAAGCGCCGCTCCCGGACCGGCCCAGAAACCTCCACCCTCAGCGAGCACTTCCGGGGCAGGGGGCGGAGCC-CGCGGAGGAAGGTcggcggc-----tgcgg--cccgcgccgg-gcggggAG--TGGAGGGACAGTG--GTTCCCGAGCCGCGCA-CCCGAAGGCTGCCGGGCTTTGCGCTAGTTTT
>gene=chr11_118888970-118889241; species=equCab
CTTCAAACCCCC-GGGCTCACCATCGCGAAGCTCGGACAGCAGCTATCACCACTGCAGCCTTGCTAAGATGTCGGACAAAAAGGAAGCGCCGCTCACCAACAAGCCCAGAAACCTCCACCCGCGGCGAGTGCTTCCGGGGCAAGGGGCGGAGCC-CGCGATGGAAGTTGGGAGG------CGGCGCGCTCTCGCTGGAGCCGGAAG--CCGGGGGGCAGTGGGGCTCTCTAGCCGCACACGCGGGACGCTGCTGGGCTCTGCGCTAGTTGC
>gene=chr11_118888970-118889241; species=gorGor
CTTCACATCCCTGAAGCTTACCATTGCGAAGCTCGGAGAGTAGCA-CAGACACCACAGCCTCGCCAAGATGTCGGACTAAAAGGAAGCGCTGCTCAGAAACGGGCCCAAAAACCACCGTCCTCTGTGAGTACTTCCGGGGCAAGAGGCGGAGCCAGGCAGAGGAAGTCCCACGGCGAAGCGCTCGCCCTCTAGCCTGAGGCGGAAGACAGGAAGCGGATTCTAGTTTCCAAGCCGCACCGCGTAAATACTGCCGGAGTCTGCGCTAGTTGT
>gene=chr11_118888970-118889241; species=panTro
CTTCACACCCCTGAAGCTTACCATTGCGAAGCTCGGAGAATAGCAGCAGACACCGCAGCCTCGCCAAGATGTCGGACAAAAAGGAAGCGCTGCTCAGAAACGGGCTCAAAAACCACCGTCCGCTGTGAGTACTTCCGGGGCAAGAGGCGGAGCCAGGCAGAGGAAGTCCCACGGCGAAGCGCTCGCCCTCTAGCCTGAGGCGGAAGACAGGAAGCGGATTCTAGTTCCCAAGCCGCACCGCCTAAATACTGCCGGAGTCTGCGCTAGTTGT
>gene=chr11_118888970-118889241; species=papHam
GTTCATACCCCTGAAGCTTACCATTGCGAAGCTCGGGGAGCAGCAGCAGACACCGCAGGCTTGCTAAGATGTCGGACAAAAAGGAAGCGCTGCTCAGAAACGGGCCCAGAAACCTCTGTCCGCTGTAAGTACTTCCGGGGCAAGAGGCGGAGCCAGGAGGAGGAAGTCCCACGGCGAAGCGCTCGCCCTCTAGCCTCAAGAGGAAGACAGGAAGTGAATTCCAGTTCCCAAGCCGCACCGCCTAAATACCGCCGGAGTCCGGGCTAGTTGT
>gene=chr11_118888970-118889241; species=ponAbe
CTTCCAACCCCTTAAGCTTACCATTGCGAAGCTCGGAGAGTAGCAGCAGACACCGCAGTCTCGCCAAGATGTCGGACAAAAAGGAA-----------------------------------------------------------------------------------------------------------------------------------------------------------------------------------------
>gene=chr11_118888970-118889241; species=rheMac
GTTCATACCCCTGTAGCTTACCATTGCGAAGCTCGGGGAGCAGCAGCAGACACCGCAGGCTTGCTAAGATGTCGGACAAAAAGGAAGCGCTGCTCAGAAACGGGCCCAGAAACCTCCGTCCGCTGTAAGTACTTCCGGGGCAAGAGGCGGAGCCAGGCGGAGGAAGTCCCACGGCGAAGTGCTCGCCCTCTAGCCTCAAGAGGAAGACAGGAAGTGAATTCTAGTTCCCAAGCCGCACCGCCTAAATACCGCCGGAGTCCGGGCTAGTTGT
>gene=chr11_123612310-123612505; species=hg19
CCCGACCGAAACAGCGCCGCCGGATCCGAGCCGCGCGGGGCCTAGCGGGTCGGAACACGTGGGGCCTTTGCGCCCGGAACCGGAAGCGATCGCTCGCCCCGCCTTCTCGCCGAGTAGGAGCCTTTCTAGGCTGTGGGAGGTTTGATCCTCTCTATGCGCCCTCCGCGGGTTGCGGCTCAGTGCTCCCCAAGGACC
>gene=chr11_123612310-123612505; species=bosTau
CCCGGCAGAGGCAGTGCCGCCGGATCCGAGCCGCGCGGGGCCCGGCGGGTCGGAACACGTGGGGCCTTTGCGCCCGGAACCGGAAACTGCCCTTCGCCCCGCCTCCTTGCCGCCCAGGGGCCTTTCTAGGCGCTGGGAGGATTGCTTGTTTCTCTGTGCCCCTCGTTCTAGGAGGCCTCTTGTTCACCCGGGATC
>gene=chr11_123612310-123612505; species=calJac
CCCGATCGAAACAGCGCCGCCGGATCCGAGCCGCGCGGGGCCTAGCGGGTCGGAACACGTGGGGCCTTTGCGCCCGGAACCGGAAGAGAACGCTAGCCCCGCCTTCTCGCCGCGCTGGAGCCTTTCTAGGCTGTGGGAGGTTTGGTCCTCTC----CGCTCTCCGCGGGTTGCGGTTCGGTGTTCGCCAAAGACC
>gene=chr11_123612310-123612505; species=canFam
CCCGGCCGAAGCAGCGCCGCCGGATCCGAGCCGCGCGGGGCCTGGCGGGTCGGAACACGTGGGGCCTTTGCGCCCGGAACCGGAAGCTGCGCTTCGCCCCGCCTCCTCGCGGCGCTGGGGCCCTTCTAGGCGCCGGGAGGTTTGGTC-TCTCGGTGCGCCCGGCGCGGGTGGAGACTGCGAGCTCCGCGGGGACC
>gene=chr11_123612310-123612505; species=equCab
CCCGGCCGAAAAAGCGCCGCCGGATTCGAACCGCG-GGGCCCTGGCGGGTCGGAACACGTGGGGCCTTTTCGCCCGGAAGCGGAAGCTGCCCTTGGCTCCGCCTCCTCGTCGCGCTGGAGCCTTTCTAGGCTTTGGGAGGTTTGTTC-TCTCTATGTGCCCAGCGGGGGTTTGGGCTCCGTGCCCTAGGATGACT
>gene=chr11_123612310-123612505; species=gorGor
CCCGACCGAAACAGCGCCGCCGGATCCGAGCCGCGCGGGGCCTAGCGGGTCGGAACACGTGGGGCCTTTGCGCCCGGAACCGGAAGCGATCGCTCGCCCCGCCTTCTCGCCGAGCTGGAGCCTTTCTAGGCAGTGGGAGGTTTGGTCCTCTCTATGCGCCCTCCGCGGGTTACGGCTCAGTGCTCCCCAAGGACC
>gene=chr11_123612310-123612505; species=panTro
CCCGACCGAAACAGCGCCGCCGGATCCGAGCCGCGCGGGGCCTAGCAGGTCGGAACACGTGGGGCCTTTGCGCCCGGAACCGGAAGCGATCGCTCGCCCCGCCTTCTCGCCGAGCTGGAGCCTTTCTAGGCTGTGGGAGGTTTGATCCTCTCTATGCGCCCTCCGCGGGTTGCGGCTCAGTGCTCCCCAAGGACC
>gene=chr11_123612310-123612505; species=papHam
CCCGACCGAAATAGCGCCGCCGGATCCGAGCCGCGCGGGGCCTAGCGGGTCGGAACACGTGGGGCCTTTGCGTCCGGAACCGGAAGCGATCGCTCGCCCCGCCTTCTTGCCGCGCTGGAGCCTTTCTAGGCTGTGGGAGGTTTGGTCCTCTCTATGCGCCCTCCGCGGGCTGCGGCTCCGTGCTCCCAGAGCACC
>gene=chr11_123612310-123612505; species=ponAbe
CCCGACCGAAACAGCGCCGCCGGATCCGAGCCGCGCGGGGCCTAGCGGGTCGGAACACGTGGGGCCTTTGCGCCCGGAACCGGAAGCGATCGCTCGCCCCGCCTTCTCGCCGAGCTGGAGCCTTTCTAGGCTGTGGGAGGTTTGGTCCTCTCTATGCGCCCTCCGCGGGTTGCGGCTCAGTGCTCCCCAAGGACC
>gene=chr11_123612310-123612505; species=rheMac
CCCGACCGAAATAGCGCCGCCGGATCCGAGCCGCGCGGGGCCTAGCGGGTCGGAACACGTGGGGCCTTTGCGTCCGGAACCGGAAGCGATCGCTCGCCCCGCCTTCTTGCCGCGCTGGAGCCTTTCTAGGCTGTGGGAGGTTTGGTCCTCTCTATGCGCCCTCCGCGGGCTGCGGTTTCGTGCTCCCCAAGGACC
>gene=chr11_126138714-126138906; species=hg19
GGAGCTGGGGCCGGCGCCGGGAATTCAGGCCGCGTTCGCCGCCGCTTCCTGCTGCGCCAAGCGCGGGACACGTCACACCAGTGGCCCCGGAAATCGGCTCAACCGTACTTCCGCTCAGAACGCCGGGTGCCCTCCCCATCTCCGCCCGGGGGCGCGCAGGACTGACGTATCGCAAGGCCAGCCAATGGCGGG
>gene=chr11_126138714-126138906; species=bosTau
GGAGCCGGGGCCGGCGCCGGGAACTCAGGCCTCGATCGCCGCTGCTTCCTGCTGCGCCAAGCGCGGGACACGTCACACCAGCGGCCCCGGAAACCGGCGCAGCCGCACTTCCGCTCAGCGCCGCCGGATCCCTCCCCGGCTCCGCCCACGGGCGCGCAGGACTGACGTAACGCCCAGCTGGCCAATGGAGGG
>gene=chr11_126138714-126138906; species=calJac
GGAGCTGATGCCGGCGCCGGGGACTCAGGCCGCGATCGCCGCCGCTTCCTGCTGCGCCAAGCGCGGGACACGTCACACCAGCGGCCCCGGAAACCGGCTCAACCGCACTTCCGCTCAGAACGCCGGGTGCCCTCCCCATCTCCGCCCTAGGGCGCGCAGGACTGACGTATCACAAGGCCCGCCAATGGTGGG
>gene=chr11_126138714-126138906; species=canFam
GAAGCCGGGGCCGGCGCCGGGAGCTCAGGCCGCGATCGCCGCCGCTTCCTGCTGCGCCAGGCGCGGGACACGTCACACCAGCGGCCCCGGAAACCGGCTCAGCCGCACTTCCGCTCCGCGCGGCCGGGTCCccccccgcccccacccGAGGGCGCGCAGTGCTGACGCAGCTCCAGGCTCGCCAATggcggg
>gene=chr11_126138714-126138906; species=equCab
GGAGCCGGGGCGGGCGCCGGGAACTCAGGCCGCGATCGCCGCCGCTTCCTGCTGCGCCAAGCGCGGGACACGTCACACCAGCAGCCCCGGAAACCAGCTCAGCCGCACTTCCGCTCAGAGCCGCGGGGTTCCCCCCCACTCC--CCCAAGGGCGCGCAGGACTGACGTAACGCCTGGCTCGCCAATGGCGGC
>gene=chr11_126138714-126138906; species=gorGor
------GGGGCCGGCTCCGGGAATTCAGGCCGCGATCGCCGCCGCTTCCTGCTGCGCCAAGCGCGGGACACGTCACACCAGTGGCCCCGGAAATCGGCTCAACCGTACTTCCGCTCAGAACGCCGGGTGCCCTCCCCATCTCCGCCCGGGGGCGCGCAGGACTGACGTATCGCAAGGCCAGCCAATGGCGGG
>gene=chr11_126138714-126138906; species=panTro
GGAGCTGGGGCCGGCGCCGGGAATTCAGGCCGCGATCGCCGCCGCTTCCTGCTGCGCCAAGCGCGGGACACGTCACACCAGTGGCCCCGGAAATCGGCTCAACCGTACTTCCGCTCAGAACGCCGGGTGCCCTCCCCATCTCCGCCCGGGGGCGCGCAGGACTGACGTATCGCAAGGCCAGCCAATGGCGGG
>gene=chr11_126138714-126138906; species=papHam
GGAGCTGGGGCCGGCGCCGGGAATTCAGGCCGCGATAGCCGCCGCTTCCTGCTGCGCCAAGCGCGGGACACGTCACACCAGCGGCCCCGGAAACCGGCTCAA-CGCACTTCCGCTCGGAAAGCTGGGTGCCCTCCCCATCTCCGCCCGAGAGCGCGCAGGCCTGACGTATCTCAAGGCCAGCCAATGGCGGG
>gene=chr11_126138714-126138906; species=ponAbe
GGAGCTGGGGCCGGCGCCGGGAATTCAGGCCGCGATCGTCGCCGCTTCCTGCTGCGCCAAGCGCGGGACACGTCACACCAGTGGCCCCGGAAACCAGCTCAACCGTACTTCCGCTCAGAACGCCGGGTGCCCTCCCCATCTCCGCCCGGGGGCGCGCAGGACTGACGTATCGTAAGGCCAGCCAATGGCGGG
>gene=chr11_126138714-126138906; species=rheMac
GGAGCTGGGGCCGGCGCCGGGAATTCAGGCCGCGATAGCCGCCGCTTCCTGCTGCGCCAAGCGCGGGACACGTCACACCAGCGGCCCCGGAAACCGGCTCAA-CGCACTTCCGCTCGGAAAGCTGGGTGCCCTCCCCATCTCCGCCCGAGGGCGCGCAGGCCTGACGTATCTCAAGGCCAGCCAATGGCGGG
>gene=chr21_26979769-26979934; species=hg19
CATGGCCAGCGCCTCCATAGCAGCGGTGAGAACCGTCGCGCGCAAGTCCTTCTCCGCCCTCCTCCCCCGGAAACCGAACGCGCACTCGGAGTTCCGCAGGACAGGTCTGTTCCGGACCCAGCACTCAGACTGCTCGCCTCCACCGGGGGGCGTCAGGCCTCGCTG
>gene=chr21_26979769-26979934; species=bosTau
CACCGCCATTGCCTCCTCCGCGGCGGTAGGAACCTCCGCGCGCAGGTCCTTCCCCGTCCTCTTCTCC-GGCAACCGAGCGCGCACTCTGGGTTCCGCCCGACAGTTTCGTTCCGGGCCCGGCTCTCGGACGGCAC-CCGCCGCTAGGGGGCGTCAAGCCTCGCTG
>gene=chr21_26979769-26979934; species=calJac
CATAGCCAACGCCTCCATAGCAGTAGTGAGAACCGTCGCGCGCAGGTCCTTCGCCGCCCTCCTCCCCCGGAAACCGAGCGTGCGCTAGGAGTTCCGCAGGACAGTTCTGTTCGGGACCCAGCGCTCAGACTGCGCGCCGCCACCGGGGGGCATCAGGCCTCGCTG
>gene=chr21_26979769-26979934; species=canFam
cgcggccATTGCCGCCTCCGCTGCCGAAGGGACCGCCTCGCGCAGCTCCTCTCCTGCCCTCCTCCCC-GGAAACGGAGCACGCGCCTCGCGTTCCGTAGGACGGTTTCGTTCCGGTCCCGACGCTCGGGCCGCGCGCCGCCTGCAGGGGGCGTTGCGCCTCGCTG
>gene=chr21_26979769-26979934; species=equCab
CGCGGCCATGGCCTCCCTCGCGGCCGCAGGAACCGCCGCGCGCAGGTCCTTCTCCGTCCTCCTTCCC-GGAAA--GAGCCCGCGCGCTGGGTTCCGTGGCACAGGTCCGTTCCGGACCCTGCGCTCGGGATGCGCGCCGCCGCCAGGGGGCGTGGCG-CTCGCTG
>gene=chr21_26979769-26979934; species=gorGor
CATGGCCAGCGCCTCCA-AGCAGCGG-GAGAACCGTCGCGCGCAAGTCCTTCTCCGCCCTCCTCCCCCGGAAACCGAACGCGCACTCGGAGTTCCGCAGGACAGGTCTGTTCCGGACCCAGCACTCAGACTGCTCGCCTCCACCGGGGGGCGTCAGGCCTCGCTG
>gene=chr21_26979769-26979934; species=panTro
CATGGCCAGCGCCTCCATAGCAGCGGTGAGAACCGTCGCGCGCAAGTCCTTCTCCGCCCTCCTCCCCCGGAAACCGAACGCGCACTCGGAGTTCCGCAGGACAGGTCTGTTCCGGACCCAGCACTCAGACTGCTCGCCTCCACCGGGGGGCGTCAGGCCTCGCTG
>gene=chr21_26979769-26979934; species=papHam
CATGGTCAGCGCCTCCATAGCAGCGACGAGAACCGTCGCGCGCAAGTCCTTCTTCGCCCTCCTCCCCCGGAAACGGAGCGCGCACTCGGAGTTCCGCAGGACAGTTCTGTTCCGGACGTAGCACTCAGACTGCGCACGGCCACCAGGGGGCGTCAGGCCTCGCTG
>gene=chr21_26979769-26979934; species=ponAbe
CATGGCCAGCGCCTCCATAGCAGTGGTGAGAACTGTCGCGCGCAAGTCCTTCTCCGCCCTCCTCCCCCGGAAACCAAGCGCGCACTCGGAGTTCCGCAGGACAGTTCTGTTCCGGACCCAGCACTCAGACTGCTCGCCTCCACCGGGGGACGTCAGGCCTCGCTG
>gene=chr21_26979769-26979934; species=rheMac
CATGGTCAGCGCCTCCATAGCAGCGACGAGAACCGTCGCGCGCAAGTCCTTCTTCGCCCTCCTCCCCCGGAAACGGAGCGCGCACTCGGAGTTCCGCAGGACAGTTCTGTTCCGGACCCAGCACTCAGACTGCGCACGGCCACCAGGGGGCGTTAGGCCTCGCTG
>gene=chr21_27107186-27107510; species=hg19
AAAGCCTCCGCCGCCACCACCTCCGCTCTACTTCCGGCCCTGGCTCCGCCCCCACACGCCTACCCGCCATCGCAATGCATTATGGGCCGCCGTTTCAGTCGGTCGACGCTCACCGGACAGGAAGCGTCTCGGAGACAGTCTGCGACCGGACGGGTCTAGGTGAGACAGAAGCCAAACAGGAGGAGGAAGTGGAGGGTAAGTGCTTCCGGGTCCCCTGGCACAGCCTCCGCCATCTTTTCTTCGCCTAATTTGACCCGTTCTTTTTCCCCTCCTTGAAACCTTGCTCTGTACGCATGCGCTCTTTGAGTGGCCTTTCCCCTAGTT
>gene=chr21_27107186-27107510; species=bosTau
A--GCCACCGCCG---CCACCGCCGTTCTACTTCCGGCCCTGGCTCCGCCCCCACCCGCCTACCCGCCATCGCAATGCATTATGGGCCGCCGTTTCAGACGGTCGACACTCACCGGACAGGAAGCGTCTCGGAGACACTCTGCGACCGGACGGCTGTAGGTGAGACAGAAGCCAAACAGGAGGAGGAAGTGGAGGGTAAGTGCTTCCGGGTCCTCTAGTGACGCCTCCGCCATCTTTCCTTCGCCCAACTTGACCCGCTCTCTTTTCCCTCTCGGAAATCGTGTGGTTTACGCATGCGCCCTTGGACTGGCCTGTCCCCTAGTT
>gene=chr21_27107186-27107510; species=calJac
AAAGCCGCCGCCACCACCACCACCGTCCTACTTCCGGCTCTGGCTCCGCCCCCACACGCCTACCCGCCATCGCAATGCATTATGGGCCGCCGTTTCAGTCGGTCGACGCTCACCGGACAGGAAGCGTCTCGGAGACAGTCTGCGACCGGACGGCTCTAGGTGAGACAGAAGCCAAACAGGAGGAGGAAGTAGAGGGTAAGTGCTTCCGGGTCCCGTGGCGAAGACTCCGCCATCTTTTCTTCGCCTAATTTGACCCGTTCTCTTT-CCCTCCTTGAAACCTTGCTCTGTACGCATGCGCACTTTGTCTAACCTGTCCCCTAGTT
>gene=chr21_27107186-27107510; species=canFam
GGAATCTCCCCCG---GCCCCCCCGTTCTACTTTCGGCCCTGGGTTCCCCCCCCCCCCCCTACCCCCCATTGCTATGCATTTTGGGCCCCCCTTTC------------------------------------------------------------------------------------------------------------------------------------------------------------------------------------------------------------------------------------
>gene=chr21_27107186-27107510; species=equCab
ACAGCCACCGCCG---CTGCCACGGTTCTACTTCCGGCCCTGGCTCCGCCCCCACCCGCCTACCCGACCCCGCAATGCATCATGGGTCGCCGTTTCAGTCGGTCGACACTCACCGGACAGGAAGCGTCTCGGAGAGAGTCTGCGACCGGACGGCTCTAGGTGAGACAGAAACCAAACAGGAGGAGGAAGTGGAGGGTAAGTCCTTCCGGGTCTCCTGTCGACGCCTCCGCCATCTTTCCTTCGCCTAACTTGACCTACTGTCTTTTCCCTCCCGGAAACCTTGTTTTGAACGCATGCGCACTAGGACTGGCCTTACCCCTAGTT
>gene=chr21_27107186-27107510; species=gorGor
AAAGCCTCCGCCGCAACCACCTCCGCTCTACTTCCGGCTCTGGCTCCGCCCCCACACGCCTACCCGCCATCGCAATGCATTATGGGCCGCCGTTTCAGTCGGTCGACGCTCACCGGACAGGAAGCGTCTCGGAGACAGTCTGCGACCGGACGGGTCTAGGTGAGACAGAAGCCAAACAGGAGGAGGAAGTGGAGGGTAAGTGCTTCCGGGTCCCCTGGCACAGCCTCCGCCATCTTTTCTTCGCCTAATTTGACCCGTTCTTTTTCCCCTCCTTGAAACCTTGCTCTGTACGCATGCGCTCTTTGACTGGCCTTTCCCCTAGTT
>gene=chr21_27107186-27107510; species=panTro
AAAGCCTCCGCCGCCACCACCTCCGCTCTACTTCCGGCCCTGGCTCCGCCCCCACACGCCTACCCGCCATCGCAATGCATTATGGGCCGCCGTTTCAGTCGGTCGACGCTCACCGGACAGGAAGCGTCTCGGAGACAGTCTGCGACCGGACGGGTCTAGGTGAGACAGAAGCCAAACAGGAGGAGGAAGTGGAGGGTAAGTGCTTCCGGGTCCCCTGGCACAGCCTCCGCCATCTTTTCTTCGCCTAATTTGACCCGTTCTTTTTCCCCTCCCTGAAACCTTGCTCTGTACGCATGCGCTCTTTGACTGGCCTTTCCCCTAGTT
>gene=chr21_27107186-27107510; species=papHam
AAAGCCTCCGCCGCCACCGCCACCGCTCTACTTCCGGCCCTGGCTCCGCCCCCACACGCCTACCCGCCATCGCAATGCATTATGGGCCGCCGTTTCAGTCGGTCGACGCTCACCGGACAGGAAGCGTCTCGGAGACAGTCTGCGACCGGACGGGTCTAGGTGAGACAGAAGCCAAACAGGAGGAGGAAGTGGAGGGTAAGTGCTTCCGGGTCCCCTGGCAAAGCCTCCGCCATCTTTTCTTCCCCTAATTTGACCCGTTCTTTTTCCCCTCCTTGAAACCTTGCTCTGTACGCATGCGCCCTTTGACTGGCCTTTCCCCTAGTT
>gene=chr21_27107186-27107510; species=ponAbe
AAAGCCTCCGCCGCCACCACCACCGCTCTACTTCCGGCCCTGGCTCCGCCCCCACACGCCTACCCGCCATCGCAATGCATTATGGGCCGCCGTTTCAGTCGGTCGACGCTCACCGGACAGGAAGCGTCTCGGAGACAGTCTGCGACCGGACGGGTCTAGGTGAGACAGAAGCCAAACAGAAGGAGGAAGTGGAGGGTAAGTGCTTCCGGGTCTCCTGGCAAAGCCTCCGCCATCTTTTCTTCGCCTAATTTGACACGTTCTTTTTCCCCTCCTTGAAACCTTGCTCTGTACGCATGCGCCCTTTGTCTGGCCTTTCCCCTAGTT
>gene=chr21_27107186-27107510; species=rheMac
[truncated: 2,295,740 more chars]
