# Supplementary material for: Combining phylogenetic footprinting with motif models incorporating intra-motif dependencies
Source: BMC Bioinformatics. 2017 Mar 1;18:141. doi: 10.1186/s12859-017-1495-1 (PMC5333389; doi:10.1186/s12859-017-1495-1)
Supplement: Supplementary file 2 — Sequence data. This archive contains data files of alignments of the ChIP-seq positive regions and negative control regions for each of the 35 TFs in FASTA format. (ZIP 83763.2 kb) [file 12859_2017_1495_MOESM2_ESM.zip › JARIDA1A/JARID1A_(ab26049)_neg.txt]

>gene=chr20_437421-438421; species=hg19
ctctgttgccttggctggagtgcagtggcacaatcatagctcactgcagcctcaacctctagggctcaagcgatccttccacctcagccttctatgccaccatgcctaattttaaaaaaattttttgtagaggtggggtctcattatgttgcccagactgatcttgaactcctgggctcaagcaatcctcttgcctcaacctcccaaagtgctaggatcgcagatgtgagccaccacactgggctctggtacgttcttaaagaaaattttgccacagggaagagtgtgttaaggggaaagtactccaggcagaagagttatgtgcaaagaccttgtcacatgaaagaaacaccatgtccaggaaacaaagagttctatgaagctgaagtgccaggtaaagggagagaacagaagcagGTAGCACCGCAGTAAAAGAGGCTGGGCTGGATTCATCCCGCAAAGGAGTCTGGGTTTATCCTGTACTCAGGAGGAAGACAGGG
>gene=chr20_437421-438421; species=bosTau
--------------------------------------------------------------------------------------------------------------------------------------------------------------------------------------------------------------------------------------------------------------------------------------------------------------------------------------------------------------------------------------------------------------------------------------------------------------------------------------------------------------------
>gene=chr20_437421-438421; species=calJac
--------------------------------------------------------------------------------------------------------------------------------------------------------------------------------------------------------------------------------------------------------------------------------------------------------------------------------------------------------------------------------------------------------------------------------------------------------------------------------------------------------------------
>gene=chr20_437421-438421; species=canFam
----------------------------------------------------------------------------------------------------------------------------------------------------------------------------------------------------------------------------------------------------TCTGTCACTTTCTTAAAGCTAACTTTG-CACAAGGAAGATTGTGctgaaggaagagcattccaggcagagagtgtgtgtgcaaag-ccttgtcatgtgaaagaaacattgcatccag-aagcagagagtcctgcgaggctgGAGGGTTATATAAAGAGAGAAAACAGAACCTGGAAGGACTGCAGGAAG------------------------------AGTCTAGGTTTATCCTGCACTCAAGGGGAAGACAAGG
>gene=chr20_437421-438421; species=equCab
----------------------------------------------------------------------------------------------------------------------------------------------------------------------------------------------------------------------------------------------------TCTAGTAGCTTCTTAAAGAAAACTTTG-CACATCAAAGAGTGTATTGAAGGGAGAGCATCCCAGGTGGAAAGAGTATCTGGAAAA-------GACAGAAAAGAAACATCGTGTCCAG-AAATAG-GAGTTCTGCAAGGCTGAACTGTTGGGTAAGGGGAGAGAAGAGAGGCAGAAAGGGCTGCAGTAAAAGAGTCTGGGCCTGATTTACCCTGTTAAGGAGTCTGGGTTTATCCTGGACCCAAGGGGAAGACAGGG
>gene=chr20_437421-438421; species=gorGor
----------------------------------------------------CAACctctagggctcaagcgatcctcccac-tcagccttctatgccaccatgcctaatttttaaaaaattttttgtagaggtggggtctcattatgttgcccagactgatcttgaactcctgggctcaagcaatcctcttgcctcaacctcccaaagtgctaggatcgcagatgtgagccaccacactgggctCTGGTACGTTCTTAAAGAAAATTTTGCCACAGGGAAGAGTGTGTTAAggggaaagtactccaggcagaagagttatgtgcaaagaccttgtcacatgaaagaaacaccatgtccaggaaacaaagagttctatgaagctg-agTGCCAGGTAAAGGGAGAGAACAGAAGCAGGTAGCACCGCAGTAAAAGAGGCTGGGCTGGATTCATCCCGCAAAGGAGTCTGGGTTTATCCTGTACTCAGGAGGAAGACAGGG
>gene=chr20_437421-438421; species=panTro
ctctgttgccttggctggagtgcagtggcacaatcatagctcactgcagcctcaacctctagggctcaagcgatcctcccacctcagccttctatgccaccatgcctaatttttaaaaaattttttatagaggtggggtctcattatgttgcccagactgatcctgaactcctgggctcaagcaatcctcttgcctcaacctcccaaagtgctaggatcgcagatgtgagccaccacactgggctctggtacgttcttaaagaaaattttgccacagggaagagtgtgctaaggggatagtactccaggcagaagagttatgtgcaaagaccttgtcacatgaaagaaacaccatgtccaggaaacaaagagttctatgaagctgaagtgccaggtaaagggagagAACAGAAGCAGGTAGCACCGCAGTAAAAGAGGCTGGGCTGGATTCATCCCGCAAAGGAGTCTGGGTTTATCCTGTACTCAGGAGGAAGAC--GG
>gene=chr20_437421-438421; species=papHam
ctctgttgccctggctggagtacagtggcacaatcacagctcactacagcctcaacctctagggctcaagcgatcctcccacctcagacttctgtgccaccatgcctaa-tttaaaaaaattttttatagaggtggggtctccctatgttgcccagactgatcttgaactcctgggctcaagcaatcctcctgcctcaacctcccaaagtgataggattacagatgtgagcca-cACACTGGGCTCTGGTACCTTCTtaaagaaaattttgccaaagggaagagtgtgttaaggggaaagtactccaggcagaagagttatatgcaaagaccttgtcacatgaaagaaatactatgtccaggaaacaaagagttctatgacgctgaagtgtcaggtaaagggagagaacagaagcaggtagcaccgcagtaaaagaggccggGCTGGATTTATCCCGCACAGGAGTCTGGGTTTATCCAGCACTCAGGAGGAACACAGGG
>gene=chr20_437421-438421; species=ponAbe
ctctgttgccctggctagagtgcagtggtacaatcatagctcactgcagcctcaacctctagggctcaatcgatcctcccacctcagccttctgtgccaccatgcttaatttttaaaaacttttttgtagagttggggtctcattatgttgcccagactgatcctgaactcctgggctcaagcaatcctcttgcctcaacctcccaaagtgctaggatcacagatgtgagccaccacactgggctCTGGTACCTTCTTAAAGAAAATTTTGCCACAGGGAAGAGTGTGTTAAggggaaagtactccaggcagaagagttacgtgcaaagaccttgtcacatgaaagaaacgccatgtccaggaaacaaagagtactatgaagctgaagtgccaggtaaaggaagagaatagaagCAGGTAGCACCGCAGTAAAAGAGGCTGGGCTGGATTCATCCCACAAAGGAGTCTGGGTTTATCCTGCACTCAGGAGGAAGACAGGG
>gene=chr20_437421-438421; species=rheMac
ctctgttgccgtggctggagtacagcggcacgatcacagctcactgcagcctcaacctctagggctcaagcgatcctcccacctcagacttctgtgccaccatgcctaa-tttaaaaaaattttttatagaggtggggtctcactatgttgcccagactgatcttgaactcctgggctcaagcaatcctcctgcctcaacctcccaaagtgataggattacagatgtgagccaccacactgggctctggtaccttcttaaagaaaattttgccaaagggaagagtgtgttaaggggaaagtactccaggcagaagagttatatgcaaagaccttgtcacatgaaagaaacaccatatccaggaaacaaagagttctatgacgctgaagtgtcaggtaaagggagagAACAGAAGCAGGTAGCACCGCAGTAAAAGAGGCCGGGCTGCATTTATCCCGCACAGGAGTCTGGGTTTATCCCGCACTCAGGAGGAACACGGGG
>gene=chr20_1949386-1950386; species=hg19
gcaccagctgctggcactggagtgagcccatgtaggacccttctgcccaggccaccttccagttgcctgcagtttcagaagggagcccaggagaaacccacaggggaagttcaccaatgtgcaaaacatgaagtgtaaattgttgttttcagccaccaagttttagggtggtttgttgatgcagtgaaagctaaATAAAATccagccctgggctgcccacctctgactttttcatgagaaagaaactttgatcttgtttaaggcatgatggtttttggtcttGGGTGAACGGAATCCTGATGCACACATGCACCTCTGGACCAGAGATTTTTGCTTTGATGTGATACCTCAGTGGCCAGGGTGATTCTCTCTTGCTGCTGATGGATGTGCTGAGCCCTTTTTTTTTTCCAATCGGTTGCTATGACAACAAGGGACTCCATATCCTCTAAAGAGGTTGGTATCTTGTGGGCAATTAGATTCTGGCCATACCATTACCTAAT
>gene=chr20_1949386-1950386; species=bosTau
GCTACAGCTGC-AGGACGAGAGTG------------------------AGGCTGCCCTCCAGCTG------------------AGCTCAGGAGAAGCCCATGGGGGAGGAccaacaccacccagaatggaagagataaactgttgttttcagccactaaattttaagacaatttgtttatgcagaaaAGGCTGGATAAA--AGAGccctaggctgcccacctctgaccttttcatgagaaagaaaccttgttcttgttgaagccattcttgtCGCAGGTCTCAGGTGGGCCAGGTCCCG--------------CCGTGGACCAGAGGTGTACGCTGGGATGTGACACCGCAGAGGCCAGGGTGATGCTCTGTGGCCGCTGAATGACAGGCTGAGCCCTTTTTG------AATTGGTTGCCATGACGACAAGGGACTCCATTTCCTCTAAAAAGGTTGG--TCTCATAGACAATTCGATTCTGGCCATACCATTACCTAAT
>gene=chr20_1949386-1950386; species=calJac
GTACTAGCTGCCGGCAACGGAGTGAGCCAATGCAGGACCCTCCTGCCCAGGCCACCCTCCAGCTGCCTGCAGTTTTAAGAGGGAGCCCAGGAGAAACCCACAGGGGAAGTTCTCCAAtgtgcaaaatatgaagtgtaaattattgttttcagccactacgttttcgggtggttttttgatgcagtgaaagctaaAT-CAGTGcagccctgggctgcccgcctctgactttttcatgagaaagaaactttgatcttgcttaaggcatgatggctttgggtcttGGGTGAACTGAATCCTGATGCACACATGCACCTCTGGACCAGAGA-TTTTGCTTTGATGTGATACCTCAGTGGCCAGGGTGATTCTCTCTTGCTGCTGATGGATGTGCTGAGCCCTTTTTTTTT--TAATCAGTTGCTATGACAACAAGGGACTCCATTTCCTTTAAAGACGTTGGAATCTTGTGTGCAATTAGATTCTGGCCATACCATTACCTAAT
>gene=chr20_1949386-1950386; species=canFam
cccccagccgccagcccgcgagagaggccacgtgggagcacccagccccggc-ggcctcccgctggctgcagctgcac-agcgagcccagatcaaa-ctgcaggggagggccaccaccgcgcagaagaggagaaataaattgttgttttcagccactaagtttgggggcagtttgtttatgcagcaaaaactaaataaaacaCAGCCCTAGGCTGCCCACCCCTGACTTTTTCACAAGAGAGAAACTTC-ATCTGGTTTATGCCATCTCTGTTATGGG----------------TCCTG--------ATGCACCCGGGGACCAGAGA-GCTTGCCAGGATGTGATACTTCTGTGTCCAGGGTGACTCTCTCTTGCTGTTCATGGACCTGCTGAACCCTTTTTT------AATTGGTTACCATGACAACAAAGGACTCCATTTCCTCTAAAGAGGTTGG--TCTAC-GGGCAATTAGATTCTGGCCATACCATTACCTAAT
>gene=chr20_1949386-1950386; species=equCab
gcaccagctgccagcatgcgtgtgaggccctgtgggaactcccagcccaggcagccctccagctgatggcagctgcatgaggcagcccgggtgaagcctaccggggaggtccagcatcacacagaataggagaaataaattgtcattttcagccactaagttttaaggcagtttgttaacacagccaaagctaaataaa--acaGCCGTAGGCTGCCCACCTCTGACATTTTCCTGAGAAAGAGACTTTGATCTTGTTTGAACCGTCATCGTTGTGGA----------------TCCTG--------ACGCACCGGCCGACCAGAGATTCGTGCGGGGACGTGGTACCTCAGTGTCCAGGGCGATTCTCTCTTGCTGCTGACAGACATACTGAGCCCTTTCTT------AGTTGGTTGCCATGACAACAAGGGACTCCATTTCCTCTAAAGAGATTGG--TCTCCTGGGCAATTAGATTCTGACCATACCATTACCTAAT
>gene=chr20_1949386-1950386; species=gorGor
gcaccagctgctggcactggagtgagcccatgtaggacacttctgcccaggccaccttccagttgcctgcagtttcagaagggagcccaggagaaacccacaggggaagttcaccagtgtacaaaacatgaagtgtaaattgttgttttcagccactaagttttagggtggtttgttgatgcagtgaaagctaaATAAAATccagccctg-gctgcccacctctgaccttttcatgagaaagaaactttgatcttgtttaaggcatgatggttttgggtcttGGGTGAACGGAATCCTGATGCACACATGCACCTCTGGACCAGAGATTTTTGCTTTGATGTGATACCTCAGTGGCCAGGGTGATTCTCTCTTGCTGCTGATGGATGTGCTGAGCCCTTTTTTTTT---AATCGGTTGCTATGACAACAAGGGACTCCATTTCCTCTAAA--------------------------------------------------
>gene=chr20_1949386-1950386; species=panTro
GCACCAGCTGCTGGCACTGGAGTGAGCCGACGTAGGACCCTTCTGCCCAGGCCACCTTCCAGTTGCCTGCAGTTTCAGAAGGGAGCCCAGGAGAAACCCACAGGGGAAGTTCACCAATGTacaaaacatgaagtgtaaattgttgttttcagccactaagttttagggtggtttgttgatgcagtgaaagctaaataaaaTccagccctgggctgcccacctctgactttttcatgagaaagaaactttgatcttgtttaaggcatgatggtttttggtcttGGGTGAACGGAATCCTGATGCACACATGCACCTCTGGACCAGAGATTTTTGCTTTGATGTGATACCTCAGTGGCCAGGGTGATTCTCTCTTGCTGCTGATGGATGTGCTGAGCCCTTTTTTTTT--CAATCGGTTGCTATGACAACAAGGGACTCCATTTCCTCTAAAGAGGTTGGTATCTTGTGGGCAATTAGATTCTGGCCATACCATTACCTAAT
>gene=chr20_1949386-1950386; species=papHam
ACATCAGCTGCCGGCACTGGAGTAAGCCCATGTAGGACCCTTCTGCCCAGGCCACCTTCCAGTTGCCTGCAGTTTCAGGAGGCAGCCCAGGAGAAACCCACAGGGGAAGTTCACCAgtgtgcaaaatatgaagtgtaaattgttgttttcagccactacgtttcaaggtggtttgttgaagcagtgaaagctaaATAAAATccagccctgtgctgcccacctctgactttttcatgagaaagaaactttgatcttgtttaaggcatgatggttttgggtcttGGGTGAACGGAATCCTGATGCACACATGCACCTCTGGACCAGAGATTTTTGCTTTGATGTGATACCTCAGTGGCCAGGGTGATTCTCTCTTGCTGCTGATGGATGTGCTGAGCCCTTTTTTTTTTTCAATTGGTTGCTATGACAACAAGGGACTCCATTTCCTCTAAAGAGGTTGGTATCTTGTGGGCAATTAGATTCTGGCAATACCATTACCTAAT
>gene=chr20_1949386-1950386; species=ponAbe
gcaccagctgccggcactggagtgagcccacgtaggacccttctgcccaggccaccttccagttgcctgcagtttcaggagggagcccaggagaaacccacaggggaagttcaccaatgtgcaaaatatgaagtgtaaattgttgttttcagccactaagttttagggtggtttgttgatgcagtgaaagctaaATAAAATccagccctgggctgcccacctctgactttttcatgagaaagaaactttgatcttgtttagggcatgatggttttgggtcttGGGTGAACGGAATCCTGATGCACACATGCACCTCTGGACCAGAGATTTTTGCTTTGATGTGATACCTCAGTGGCCAGGGTGATTCTCTCTTGCTGCTGATGGATGTGCTGAGCCCTTTTTTTTT---AATCGGTTGCTATGACAACAAAGGACTCCATTTCCTCTAAAGAGGTGGGTATCTTGTGGGCAATTAGATTCTGGCCATACCATTACCTAAT
>gene=chr20_1949386-1950386; species=rheMac
ACATCAGCTGCCGGCACTGGAGTAAGCCCATGTAGGACCCTTCTGCCCAGGCCACCTTCCAGTTTCCTGCAGTTTCAGGAGGCAGCCCAGGAGAAACCCACAGGGGAAGTTCACCAgtgtgcaaaatatgaagtgtgaattgttgttttcagccactaagtttcaaggtggtttgttgaagcagtgaaagctaaataaaaTccagccctgtgctgcccacctctgactttttcatgagaaagaaactttgatcttgtttaaggcatgatggttttgggtcttGGGTGAACGGAATCCTGATGCACACATGCACCTCTGGACCAGAGATTTTTGCTTTGATGTGATACCTCAGTGGCCAGGGTGATTCTCTCTTGCTGCTGATGGATGTGCTGAGCCCTTTTTTTTTTTCAATTGGTTGCTATGACAACAAGGGACTCCATTTCCTCTAAAGAGGTTGGTATCTTGTGGGCAATTAGATTCTGGCCATACCATTACCTAAT
>gene=chr20_3216386-3217386; species=hg19
CTGCAGTGGCTCCCTGCAGCCTACAGATCACAGCCTGAGCCAGCCCTGCTCCCCCTGCCCTGACCACTGGCTCCTCAGGCCATCCGGTCAGCACCCTAGGCATGCAAGGTCCTGTCCTCCAAGCTGAGGGCTTCCCTCCCTGGAGGGCCtttttcaagactcacttggaacctcctcctccaggaagtcctcctagatcccTGCCTCACCCCTGGCCACTGGCAGCCCTTCCTGTCTTGTGGGTCCCCTAAGGTTCCTCACTTGTAGGTACTCCCAGGAAAGGGGCCCTTATAGCCCAGACCCCACTGATGCCTGACAGACACCTGTGCAGAAACAAGGATGGGTCAGCAGCACGCCTGCACCTGCCAGGGAGTGACTCACCCTGACTCACTTCTACTCCCGCCGCCAGTTTCCTTGGCACATCCCAGGCCCTGTTCCCCCAGTGTCCTGAGTTTAGCCTGGGCCCCTTCTGGGTAGGAAGCCCTAGTGCCTCCTGCATC
>gene=chr20_3216386-3217386; species=bosTau
CTGCTGGGGCTTCTCACTGCCT------------CTGAGCCAGCCTTGCT-CCCCCACCTCAATCTCTTACTCCTCAGGCCAGGTGGCCAGCACCCCAGGCAGGCCAATTCCTGTCCTGCAAGCTGAGGGCTTCCCTCCCTGGAGGGGCTTCTTCAAGGCTCAACAGAACCTTCCTCCTCTGGCAAGTCCACTGAGGGCCCTGCCTTACTCTTGGCCTCTGGCCCCTCTTCCTCACTTGTGGGTCCCCTGTGGTCCACCACTTGTGATTC-TCC------TGGGGCCCTTGTAGGTCAGATCCCACAAACACCT-AAAAACACCCATGGAGGGACAGGGAAGGGTCAGTAGCACGCCTCCACCTGCCAGGCAGTGACTCACCCTGACTCACTTCCACTCTAGCTGCTGGTTTCCTCTTTACATCCCAGGCCCTGTTCCCCCAGTATCCTGTGCTCAGCCTGGGCTTTTTCTGGGTAGGAAGCACTAG-GCCTCCCCTACC
>gene=chr20_3216386-3217386; species=calJac
CCGCGATGGCTCCCTGCAGCCTACAGATCACAGCCTGAGCCAGCCCTGCTTCCCCTGCCCTGACCACTAGCTCCTCAGGCCAGTTGGTCAGCACCCCAGGCATGCCAGGTCCTGTCCTCCAAGCTAAAGATTTTCCTCCCTGGAGGGCCTTTT-----------TTGGAACC---TCCTCCAGGAAGTTCTCCTAGGTCCCTGCCTCACCCCTGGCCACTGGCAGCTCTTCCTGTCTTGTGGGTCCCCTAAGGTTCCCTAC-TGCGGGTACTCCCAGG-AAGGGGCCGCTGTAGCCCAGACCCTACCGATGCCTGATAGACACCTGTGCAGAAACAGGGACAGGTCAGCAGCACGCCTACACCTGCCAGGGAGTGACTCACCCTGACTCATTTCCACTCCCGCCACCAGTTTCCCTGGTACATCCCAGGCCCTGTTCCCTCAGTGTCCTGAGTTTAACCTGGGCCCCTTCTAGGCAGGAGGCCCTAATGCCTCCTGAGTC
>gene=chr20_3216386-3217386; species=canFam
------GGGCTCCTCTCGGCCTTGAGATGACAGTTTGGGCTGGCCGTGCTCTCGCCATGGCGATCTGTCACTCCTCAGGCCAGCTGGCCAAC-ACCCAGGCATGCCAGCGCCTGTCCTTTGAGCAGAGGGCTTCCCTCCCCAGAGGGCCTTCTTTGAGGTGCCATGGAAGCTTCCTCTTCTGGCAAGTCCTCCTAG-----------------GGCCGCTGGCACTCCCTCCTGACTTGTGGGTCCTCTATGGTTTACCACTTGTGAGTGCTCCCATGAAGGGGGTTCTGAGAGCCCAGACCCCACCAGTGCCTGACAAACACCTGTGCAGGGACGGGGAAGGGTCAGCAGCACGCCTACACCTGCCAGGCAGTGACTCACCCTGACTCACTTCCACTCTGGCCGCCGGCTTCCTCTGCACATCCCAGGCCCTG-TCCCCCAGTGTCCTGTGCTCATCCTGAGCCCTTT--GGGCAGGAGGTG-----------------
>gene=chr20_3216386-3217386; species=equCab
CTGGCGGGGCTTCCTACAGCCTAGGAATCCTAGTCTGAGCCAACATTGCTCTCCCCACCTCGATCTCTCACTCCTCTGGTCAGTTGGCCAGCACCACAGGCATGCCAGCTCCTGTCCTCTGAGCCAAGGGCTTCCCT-CCTGGAGGGCCTTCTTCAGGGCTTGATGGACCCCTCCTCCTCTGGCAAGTCTTCCTAGGGACCTGCCTCACTCTTGGCCGCCAGCACTTCTTCCTGACTTATGGGTCCCCTATGGCTTGCCACTTGTGGGTGCTCCCAGGAAAGAGGCCCTTGTAGGCCAGACCCCACCAATGCCTGACAAACACCTGTGCAGGGACAGGGAAGGGTCAGCAGCACGCCTACACCTGCCAGGCAGTGACTCACCCTGACTCACTTCCACTCCCGCCGCTGGTTTCCTCTGCACATCCCAGGC----------CAGTGTCCTGTGCTCAGCCTGGGCTCTTTCTAGGCAGGAGGCACTAG-GCATCCCCCATC
>gene=chr20_3216386-3217386; species=gorGor
CTGCGGTGGCTCCCTGCAGCCTACAGATCACAGCCTGAGCCAGCCCTGCTCCCCCTGCCCTGACCACTGGCTCCTCAGGTCACCCGGTCAGCACCCTAGGCATGCAAGGTCCTGTCCTCCAAGCTGAGGGCTTCCC-CCCTGGAGGGCCtttttcaagactcacttggaacctcctcctccaggaagtcctcctagatcccTGCCTCATCCCTGGCCACTGGCAGCCCTTCCTGTCTTGTGGGTCCCCTAAGGTTCCTCACTTGTAGGTACTCCCAGGAAAGGGGCCCTTGTAGCCCAGACCCCACTGATGCCTGACAGACACCTGTGCAGAAACAAGGATGGGTCAGCAGCACGCCTGCACCTGCCAGGGAGTGACTCACCCTGACTCACTTCTACTCCCGCCGCCAGTTTCCTTGGCACATCCCAGGCCCTGTTCCCCCAGTGTCCTGAGTTTAGCCTGGGCCCCTTCTAGGTAGGAAGCCCTAGTGCCTCCTGCATC
>gene=chr20_3216386-3217386; species=panTro
CTGCAGTGGCTCCCTGCAGCCTACAGATCACAGCCTGAGCCAGCCCTGCTCCCCCTGCCCTGACCACTGGCTCCTCAGGCCATCCGGTCAGCACCCTAGGCATGCAAGGTCCTGTCCTCCAAGCTGAGGGCTTCCCTCCCTGGAGGGCCTTTTTCAAGACTCACTTGGAACCTCCTCCTCCAGGAAGTCCTCCTAGATCCCTGCCTCACCCCTGGCCACTGGCAGCCCTTCCTGTCTTGTGGGTCCCCTAAGGTTCCTCACTTGTAGGTACTCCCAGGAAAGGGGCCCTTGTAGCCCAGACCCCACTGATGCCTGACAGACACCTGTGCAGAAACAAGGATGGGTCAGCAGCACGCCTGCACCTGCCAGGGAGTGACTCACCCTGACTCACTTCTACTCCCGCCGCCAGTTTCCTTGGCACATCCCAGGCCCTGTTCCCCCGGTGTCCTGAGTTTAGCCTGGGCCCCTTCTGGGTAGGAAGCCCTAGTGCCCTCTGCATC
>gene=chr20_3216386-3217386; species=papHam
CTGCGGGGGTTCCCTGCAGCCTACAGGTCACAGCCTGAGCCAGCTCTGCTCCCCTTGCCCTGACCACTGGCTCCTCAGGCCAGTTGGTCAGCACCCTAGGCATGCCAGGTCCTGTCCTCCAAGCTGAGGGCTTCCCTCCCTGGAGGGCCtttttcaagactcacttggaacctcctcctccaggaagtcctcctaggtcccTGCCTCACTCCTAGCCACTGGCAGCCCTTCCTGTCTTGTGGGTCCCCTAAGGTTCCTCATTTGTAGGTACTTCCAGGAAAGGGGCCCTTGTAGTTCAGACCCCACTGATGCCTGACAGACACCTGTGCAGAAACAGAGATGGGTCAGCAGCACGCCTGCCCCTGCCAGGGAGTGACTCACCCTGACTCATTTCCACTCCTGCCACCAGTTTCCTTGGCACATCCCAGGCCCTGTTCCCCCAGTGTCCTGAGTTTAGCTTGGGCCCCTTCTGGGCAAGAAGCCCCAGTACCTCCTGCATC
>gene=chr20_3216386-3217386; species=ponAbe
CTGCGGGGGATCCCTGCAGCCTACAGATCACAGCCTGGGCCAGCCCTGCTTCCCCTGCCCTGACCACTGGCTCCTCAGGCCACCTGGTCAGCACCCTAGGCATGCCAGGTCCTGTCCTCCAAGCTGAGGGCTTCCCTCCCTGGAGGGCCTTTTTCAAGACTCACTTGGAACCTCTTCCTCCAGGAAGTCCTCCTAAATCCCTGCCTCACCCCTGGCCACTGGCAGCCCTTCCTGT-TTGTGGGTCCCCTAAGGTTCCTCACTTGTAGGTACTCCCAGGAAAGGGGCCCTTGTAGCCCAGACCCCACTGATGCCTGACAGACACCTGTGCAGAAACAAGGATGGGTCAGCAGCACGCCTGCACCTGCCAGGGAGTGACTCACCCTGACTCACTTCTACTTCCGCCGCCAGTTTCCTTGGCACATCCCAGGCCCTGTTCCCCCAGTGTCCTGAATTTAGCCTGGGCCCCTTCTGGGCAGGAAGCCCTAGTGCCTCCTAGGTG
>gene=chr20_3216386-3217386; species=rheMac
CTGCGGGGGTTCCCTGCAGCCTACAGATCACAGCCTGAGCCAGCTCTGCTCCCCCTGCCCTGACCACTGGCTCCTCAGGCCAGTTGGTCAGCACCCTAGGCATGCCAGGTCCTGTCCTCCAAGCTGAGGGCTTCCCTCCCTGGAGGGCCTTTTTCAAGACTCACTTGGAACCTCCTCCTCCAGGAAGTCCTCCTAGGTCCCTGCCTCACTCCTAGCCACTGGCAGCCCTTCCTGTCTTGTGGGTCCCCTAAGGTTCCTCACTTGTAGGTACTTCCAGGAAAGGGGCCCTTGTAGTTCAGACCCCACTGATGCCTGACAGACACCTGTGCAGAAACAGAGATGGGTCAGCAGCACGCCTGCACCTGCCAGGGAGTGACTCACCCTGACTCATTTCCACTCCCGCCACCAGTTTCCTTGGCACATCCCAGGCCCTGTTCCCCCAGTGTCCTGAGTTTAGCTTGGGCCCCTTCTGGGCAAGAAGCCCCAGTACCTCCTGCATC
>gene=chr20_4709386-4710386; species=hg19
CAGAGGGTGGTGTGTCTGCACAGCTCCACACACCCCAGCAACTGGGAAGGCTTGAGGTGAGGTTATGCCCTGGCCTTTTTACTGACTTTTACTAAAATTACACATGCAAGTATTTGCATTCCAGCCAGAATACCCTCTAGATCCAAAAGCTCAAAAGGAGCAGAGAATTGAGAACACTATTAAAGTAGCCCATGCTGTTCCTCCCCTCCAGGCTCTGGCAGACAACCAGCATTTCCCTGGTGCCCCTCACACCCTACCTTGCTTAGGATATGCCTGACAATGTCTAGAAACTTCACCCTCTGGTCCTAATAGGGTGTCCCAGGCAGTGACCTTAAGTTTGTCTTGAGCCGCCCACACGCTCTACCTCAAGTTTTCTGACAACAAGTGACTGGATTGGGGTGGTGGCTGATTGGGTCAAGGACCCCAGGCCCTACATCGTACCTATGGTGTGGTCACATCTTTTTCCTGCACCCAAGACTTTTTTGTCATGGCTGTAGATG
>gene=chr20_4709386-4710386; species=bosTau
CAGAGGGTGGTTTGTTTGCACAACTCCACACTCCCTAACTGGCGAAGAAGCACAGTGTGATGTTTGGTCTTGGCCTT-TTATTGATCTTCAGTAAAATAGGAAATAAAAGTATCTGCATCCCAGCAAGAATGCTCTCCAGGTCGTAAAAATCAAAAGAAGCAGAAA-TCAAACATGCAGTGTAAACAGCCCATGCTTCTCCTTTCCTCTGAGCTTGGGCAGACAATCAGCATC-TTCCCAGAGCCCTCACACCCCACCTGGCTTAGGATATGACTGGCAATGTTGAGAAACCCCACCCTGTGGTCCTAACGAGGTGTCCCAGGTAGTGGCCATGAGTTTGTCTTGAGTTGCCCCTACTCTCTACCTCAAGCTTTCTGATAACAAGCGACTGACTTTGGG------------AAGT---GGACCCCTGGCCTTACTTTGCACTTCCAGTTTGGTCACATCTTTCATCTCTATC-------TTTTCTGCATGGCTGTATATG
>gene=chr20_4709386-4710386; species=calJac
CAAAGGGTGGTGTGTCTGCACAGCTCTGCACACCCCAGCAAATGGGAAGGCTTGAGGTGAGGTTATGCCCTGGACTTTGTACTGACTTTTACTAAAATGACACATGCAAGTATCTGCCTTCCAACCAGAATACCCTTTAGATCCAAAAGCTCAAAAGGAGCAGAGATTCCAACACACTGTT-AAGTAGCCCATGCTGTTCCTCCCCTCCAGGCTGGGGCAGACAATCAGCATTTCCCTGGAGTCCCTCACACCCTGCCTTGCTTAGGGTATGCCTGACAATGTCTAGAAACTCCACCCTCTGGTCCTAATAGGGTGTCCCAGGTGCTGGCCTTCGGTTTGTCTTGAGCTGCCCATACTCTCTACCTCAAGCTTTCTGATAACAAGTGACTGGATTGGGGTGGTGGCCAATGGGGTCAAGGAACCCAGGCCCTACATCGTATCTATGGTGTGGCCACATCTTGTTCCTGTAGCCAATGCTTTTTCATCATTGCTGTCGATG
>gene=chr20_4709386-4710386; species=canFam
CGGAGTGTGGTATATTTGCACAATTCCACACTTCCCACTGGCCTGGAAGCC-TGGGGTGAGGTTTGGTCCCAGCCTT-TTATCGATCCGTGGTAAA-TGACCCA------------CATTCCAGTGAGCAAGCCCTGTAGGAGGGAAAGGCCCAGAGCTGCAGGCA-TCGAGCACAGTGTTCAGGT------------------CCTCAGGGCTCTGGCAGCCCGCCAGCCTCTCCCTGGAG-CCTTCGCACCCCAGCTTGCTTAGGACATGCTCAGCAACATTCAGAAGCCCCACCCTGGGGTCCTAGCGAGACGTCCCAGGTAGTGGCCGTGAGTTTGTCTTGAGCTACTTATACTCTCTACCTCAAGCTTCCTGATAACAAGTGACAGGC-TGGGGTGGTGGCCCATGGGGTCAGGCACCCCGGGGCCTACTTCGTACCTGCAGTTTGGTTACATCTTGCATTTACACCCAACATTTTTTCTTCATGGCTCTAGGTG
>gene=chr20_4709386-4710386; species=equCab
CAGAGGGTGGTGTGTTTGCCCAGCTCTACACTCCCAAACAGCCGGGGAGCCATAGGGTAAAGTTTT--------------ACTAATTTTTAGTAAAGTTACACATGCAAATATCTGCATTCCAGTGAGAATGCCCTTTAGGTCATAAAGACAGAAAGGAGCAGGCA-TCAAGCAAACCATTGAAGTGGCCCACACTGCCCCTCCCCTCCGAGCTCCAGCAGACATCCAGCATTTCCCAGGAGCCCCTCCCACCCCACCTTGCTTAGGAAGTACCTGGCAACATTTGGAAACCCCACCCTCTGGTCCTAACGAGATGCCCCAGGTGGGGGCCATGAGTGTGTCTTGAGCTGCCCACCCTCTCTACCTCAAGCTTTCTGATAACAAGTGACTGGC---------------ATTGGGTCAGGGACCGCTGGCCCCACTGCGTACCTGTGGTTTGGTCACATCTTGCATCTCTACCCAACACTTTTTCTTCATGGCTGTATATG
>gene=chr20_4709386-4710386; species=gorGor
CAGAGGGTGGTGTGTCTGTACAGCTCCACACACCCCAGCAACTGGGAAGGCTTGAGGTGAGGTTATGCCCTGGTCTTTTTACTGACTTTTACTAAAATTACACATGCAAGTATTTGCATTCCAGCCAGAATACC-TCTAGATCCAAAAGCTCAAAAGGAGCAGAGAATTAAGAACACTATTAAAGTAGCCCATGCTGTTCCTCCCCTCCAGGCTCTGGCAGACAACCAGCATTTCCCTGGAGCCCCTCACACCCTACCTTGCTTAGGATATGCCTGCCAATGTCTAGAAACTTCACCCTCTGGTCCTAATAGGGTGTCCCAGGCAGTGGCCTTAAGTTTGTCTTGAGCCGCCCACACTCTCTACCTCAAGCTTTCTGACAACAAGTGACTGGATTGGGGTGGTGGCTGATTGGGTCAAGGACCCCAGGCCCTACATCGTACCTATGGTGTGGTCACATCTTGTTCCCGCACCCAAGACTTTTTCATCATGGCTGTAGACG
>gene=chr20_4709386-4710386; species=panTro
CAGAGGGTGGTGTGTCTGCACAGCTCCACACACCCCAGCAACTGGGAAGGCTTGAGGTGAGGTTATGCCCTGGCCTTTTTACTGACTTTTACTAAAATTACACATGCAAGTATTTGCATTCCAGCCAGAATACCCTCTAGATCCAAAAGCTCAAAAGGAGCAGAGAATTGAGAACACTATTAAAGTAGCCCATGCTGTTCCTCCCGTCCAGGCTCTGGCAGACAACCAGCATTTCCCTGGAGCCCCTCACACCCTACCTTGCTTAGGATATGCCTGACAATGTCTAGAAACTTCACCCTCTGGTCCTAATAGGGTGTCCCAGGCAGTGACCTTAAGTTTGTCTTGAGCCGCCCACACTCTCTACCTCAAGTTTTCTGACAACAAGTGACTGGATTGGGGTGGTGGCTGATTGGGTCAAGGACCCCAGGCCCTACATCGTACCTATGGTGTGGTCACATCTTTTTCCTGCACCCAAGACTTTTC-GTCATGGCTGTAGACG
>gene=chr20_4709386-4710386; species=papHam
CAGAGGGTGGTGTATCTGCACAGCTCCACACACCCCAGCCACTGGGAAGGCTTGAGGTGAGCTTATGCCCTGGCCTTTTTACTGACCTTTACTAAAATTACACATGCAAG-ATTTGCATTCCAGCCAGAATACCCTCTAGATCCAAAAGCTCAAAAGAAGCAGAGAATTGAGAACACTATTAAAGTAGCCCATGCTGTTCCTCCCCTCCAGGCTCTGGCAGACAATCAGCATTTTCCTGGAGCCCCTCACATCCCACCTTGCTTAAGATATGCCTGACAGTGTCTAGAAACTCCACCCTCTGGTCCTAATAGGGTGTCCCGAGCAGTGGCCTTAAGTTTGTCTTGAGCTGCCCGCACTCTCTACCTCAAGCTTTCTGACAACAAGTGACTGGATTGGGGTGGTGGCTGACTGGGTCAAGGACTCCAGGCCCTACATGGTACCTATGATGTGGTCACATCTTGTTCCTTCACCCAAGACTTTTTCATCATGGCTGTAGATG
>gene=chr20_4709386-4710386; species=ponAbe
CAGAGGGTGGTGTGTCTGCACAGCTCCACACACCCCAGCAACTGGGAAGGCTTGAGGTGAGGTTATGCCCTGGCCCTTTTACTGACTTTTACTAAAATTATACATGCAAGTATTTGCGTTCCAGCCAGAATACCCTCTAGATCCAAAAGCTCAAAAGGAGCAGAGAATTGAGAACACTATTAAAGTAGCCCATGCTGTTCCTCCCCTCCAGGCTCTGGCAGACAATCAGCATTTCCGTGGAGCCCCTCACACGCCACCTTGCTTAGGATATGCCTGACAACATCTAGAAACTTCACCCTCTGGTCCTAATAGGGTGTCCCAGACAGTGGCCTTAAGTTTGTCTTGAGCCGCCCACACTCTCTACCTCAAGCTTTCTGACAACAAGTGACTGGATTGGGGTGGTGGCTGATTGGGTCAAGGACCGCAGGCCCTACATCATACTTATGGTGTGGTCACATCTTGTTGCTGCACCCAAGACTTTTTCGTCATGGCTGTAGATG
>gene=chr20_4709386-4710386; species=rheMac
CAGAGGGTGGTGTATCTGCACAGCTCCACACACCCCAGCCACTGGGAAGGCTTGAGGTGAGCTTATGCCCTGGCCTTTTTACTGACTTTTACTAAAATTACACATGCAAGTATTTGCATTCCAGCCAGAATACCCTCTAGATCCAAAAGCTCAAAAGGAGCAGAGAATTGAGAACACTATTAAAGTAGCCCATGCTGTTCCTCCCCTCCAGGCTCTGGCAGACAATCAGCGTTTTCCTGGAGCCCCTCACACCCCACCTTGCTTAAGATATGCCTGACAGTGTCTAGAAACTCCACCCTCTGGTCCTAATAGGGTGTCCCGAGCAGTGGCCTTAAGTTTGTCTTGAGCTGCCCGCACTCTCTACCTCAAGCTTTCTGACAACAAGTGACTGGATTGGGGTGGTGGCTGACTGGGTCAAGGACTCCAGGCCCTACATGGTACCTATGATGTGGTCACATCTTGTTCCTTCACCCAAGACTTTTTCATCATGGCTGGAGATG
>gene=chr20_4846071-4847071; species=hg19
tgaagcacccgctctgccaggctactgttctaggcacttgggatacatcagctcattaaaaagtgctggcaaggtaacttgtcagagtaagctagcaccattcaaattttaataaaaggaaTGATTTCCCAAACTACCTTGGTGGCCACATTATATGATGATGTGTTTTAAAGGGGTGCAGAAGGAGGAGGCTTGTTACACCATCTTCCCCTAAGATTCCCTTCATCTACAACAATTTTACTCCTAcagtcgtccctagggaaccttgaattagttccaggaccgccactctccccgcctcagataccaacaaccacagacgcttaactccctgatataaaatggtgtagtatttgcatgtagcctacacacatcctccaatatactttattttatttatatatttttttttattttttattttggagtcagagtctcgctctgtcacccaggctggagtgcagtggcatgatctcagctcactgcaacctctgcgtcct
>gene=chr20_4846071-4847071; species=bosTau
-----------------------------------------GATCAATTGGCTCATTAAAAAATGCTGGCAGGGTGCCTTTTCAGAATAAGCCAGCACCATCTAAATTATAATAAAGGTAATTATTTCTCAAACCATCTCAGTAGTTAAATTATCTG-TGATGCATTTTAAAGAGGTGCAGAAAGAGCTGGCTTATTAAACTGTTTCCCC--AAGAGTCCCTCCATCTATAATAATTTTACCAT----------------------------------------------------------------------------------------------------------------------------------------------------------------------------------------------------------------------------------------------------------------
>gene=chr20_4846071-4847071; species=calJac
tgaagcacccactctgccaggctactgttctagacgcttgggatatattagCTCATTAAAAAGTGTTGGCAAGGTAACTTGTCAGAAAAAGCTAGCACCATTCAAATTTTAATAAAGAGAATGATTTCCCAAACCACCTTGGTGGTCATGTTATACGATGATGTGTTTTAAAGGGGCGCAGAAGGAGGAGGCTTGTTAGACTGTCTTCC----------CCATCTTCTACAACACTTTTACTCCTACAAT------TAggtatcctttaattggttccatgaccgccacttccttcgcctcagataccaacaaccatagatgctcaagtacccaacagaaaatgatatagtatttccatgtagcctacatacatcctcccatatac------ttatt-----------------tatttttatttgagaaagagtctcg--ctgtcacccaggttggagtgcagtggcacgatctcagctcactgcaacctctacctcct
>gene=chr20_4846071-4847071; species=canFam
-----------------------------------------GATCAATTAGCTCATTAAAAAGTGCTGGCAGGTTGCCTTTTCAGAATAAACTGGCACCATTCAATTCATAATAAGGATAATTATTCCCCAAACCACCTCAGTGGTTATATTAAGTGATGTGATGTTTTAAAGGGGTGCAGAAAAAGCTGGCTTGTTAAACTGTTTTCCTCTAAGAGTCCCTCTGTCCACAACACTTTTACTAT---------------GGTATTTCATATTAGTTATAGGTCTGT----------------------------------------------------------------------------------------------------------------------------------------------------------------------------------------------------------------------
>gene=chr20_4846071-4847071; species=equCab
-----------------------------------------GATCAATTAGTTCATTAAATAGTGCTGGCAGGGCACCTCTTCAGAATCCTTCGGCACCATTCAAATTGTAATGAAGACAATTATTCCCCAAACCACCTTAGTGGATAACTTAAAGGAGGGCGTGTTTTAAAGGGACGTGGAAAGAACGGGCTTGTTACACTGTTTTCCCCTAAGAGTCGCACCATCTACTACAATTTTACT------------------------------------------------------------------------------------------------------------------------------------------------------------------------------------------------------------------------------------------------------------------
>gene=chr20_4846071-4847071; species=gorGor
tgaagcacccgctctgccaggctactgttctaggcacttgggatacatcagctcattaaaaagtgttggcaaggtaacctgtcagagtaagctagcaccattcgaattttaataaaaggaaTGATTTCCCAAACTACCTTGGTGGTCATGTTATATGATGATGTGTTTTAAAGGGGTGCAGAAGGAGGAGGCTTGTTAAACCATCTTCCCCTAAGATTCCCTTCATCTACAACAATTTTACGCCTAcagtcgtccctagggaaccctgaattagttccaggaccgccactctccccgcctcagataccaacaaccacagatgct-aactccctgatataaaatggtgtagtatttgcatgtagcctacacacatcctccaatatactttattttatttatatattatttttaaATTTTTTTTTTGGAGTCAGAGTCTCGCTCTG----------------------------------------------Tctgcctcct
>gene=chr20_4846071-4847071; species=panTro
tgaagcacccgctctgccaggctactgttctaggcacttgggatacatcagctcattaaaaagtgctggcaaggtaacttgtcagagtaagctagcaccattcaaattttaataaaaggaaTGATTTCCCAAACTACCTTGGTGGTCACGTTATATGATGATGTGTTTTAAAGGGGTGCAGAAGA--------TGTTAAACCATCTTCCCCTAAGATTCCCTTCATCTACAACAATTTTACTCCTAcagtggtccctagggaaccctgaattagttccaggaacgccactctccccgcctcagataccaacaaccacagatgctcaactccctgatataaaatggtatagtatttgcatgtaggctacacacatcctccaatatactttattttatttatatattattttaaaattttttttttggagtcagagtctcgctctgtcacccaggctggagtgcagtggcatgatctcagctcactgcaacctctgcctcct
>gene=chr20_4846071-4847071; species=papHam
tgaagcacccactctgccaggctactgttctaggcacttgggatacatcagCTCATTAAAAAGTGTTGGCAAGGTAACTTGTCAGAGTAAGCTAGCACCCTTCAAATTTTAATAAAAAGAATGATTTCCCAAACTACTTTGGTGGTCACATTACATGATGATGTGTTTTAAAGGGGTGCAGAAAGAGGAGGCTTGTTAAACCTTCTTCCCCTAAGAGTGCCTTCATCTACAACAATTTTACTCCCAcagttgtccctagggatccttgaattagttccaggaccgccactctccccgcctcagatacctacaaccacagatgctcaactccctgatataaaatggtgtagtatttgcatgtagtctacatacatcctcccatatac-----tttattttttcattt--------tttatttttttgagtcagagtttcactctgtcacccagggtggagcgcaatggcacaatctcggctcactgcaacctctgtcttct
>gene=chr20_4846071-4847071; species=ponAbe
tgaagcacccactctgccaggctactgttctaggcacttgggatacatcagctcattaaaaagtgttggcaaggtaacttgtcagagtaagctagcaccattcaaattttaataaaaagaatgaTTTCCCAAACTACCTTGGTGGTCACGTTATATGATGATGTGTTTTAAAGGGGTGCAGAAGGAGGAGGCTTGTTAAACCGTCTTCCCCTAAGAGTCCCTTCATCTACAACAATTTTACTCCTAcagtcgtccctagggaaccctgaattagtttcaggaccgccactctccccgcctcagataccaacaaccacagatgctcaactccctgatataaaatggtgtagtatttgcatgtagcctacacacatcctcccatatac-----tttatttatttattatttttttattttttttttggagtcagagtctcgctctgtcacccaggctggagtgcagtggcatgatctcagctcactgcaacctctgcctcct
>gene=chr20_4846071-4847071; species=rheMac
tgaagcacccactctgccaggctactgttctaggcacttgggatacatcagCTCATTAAAAAGTGTTGGCAAGGTAACTTGTCAGAGTAAGCTAGCACCCTTCAAATTTTAATAAAAAGAATGATTTCCCAAACTACCTTGGTGGTCACATTATATGATGATGTGTTTTAAAGGGGTGCAGAAAGAGGTGGCTTGTTAAACCATCTTCCCCTAAGAGTGCCTTCATCTACAACAATTTTACTCCCAcagttgtccctagggatccttgaattagttccaggaccgccactctccccgcctcagatacctacaaccacagatgctcaactccctgatataaaatggtgtaggatttgcatgtagtctacatacatcctcccatatac-----tttattttttcattt--------tttatttttttgagtcagagtttcactctgtcacccagggtggagcgcaatggcacaatctcggctcactgcaacctctgtcttct
>gene=chr20_6246491-6247491; species=hg19
cttcacagtgatatctagacttgtgtttgaccaaacaactgggtaccatagcctagtcaagttgacatctaaaattaactaccacaGGTCTCATTGTTATGATCTGATCTCAGAGAAGCCCCTCAGAGAAATGCTGAAGAATATCTTAAGGCACACCATTGCCCTGGATGTTAAGTGTTAAGGGAGGGCCACACGTGGCTGCAGTAGAAGAGGTTTACCACCCCTGACCCTGTTACTAAGCCTCTCCCTCCTACTTGTTTGTCCCATCCTCTCCTGGGGACAGCAAATTATGACATAAAGCTAGAAAAAAGACAAAAAGGGAGCCATTGCTAGGACTTGATGGATGAAGGCTGCAGACATCGATTTCTCTGCCTTTGGCTCTTCTAGACACTCCTGTTGATGATGACTTCCAGTTAGAAGAACAGCAGCCAAGATGCCTCCTGACTGCAGAGCTGGCTGGAATAGATCTGGCTGCTATAGAAGCCCTTCCTTTTTCATTC
>gene=chr20_6246491-6247491; species=bosTau
cttcacagcaacatctaaactagtgcttgaccaaggaattggacaccagagcctgaccatattgatagatgaaaataactattacaGGTCCTATTGCTATAATCTGGTTTC--AGGAACTTCACAAAGAAATGATGAAAAACACTTTTAAGCACATCATTGCCCTGGGAATT--GTGTGAAGAAAAGGCCACAGATGCTTGTGTTGGAAGAG-------------------------------------CTAGGGTACTTGCTCCATCCTCCTGTGGGGACAGTAAATCATGACACAAAA-TAGCAATGAGACAGAAAGAGAGATACTGCTACAATTTGATGGATAAATGTTGCAAACACCGGCTTCTCTGCCTTCAGCTCTTCCAGATGCTGCTGGAGATGGTGATGTGCAGTAGTGGGGAGAGTAGCCATGATGTCTTATGACAGAC--------TGGGTCAGACTTAGCAACTGTGGAAGCTGCTTCC-TTATGCAC
>gene=chr20_6246491-6247491; species=calJac
----------atatctagacttgtgtttgaccaaacaactgggcaccataggctgatcaagttgacatctaaaattaactaccacaGGTCTCATTGCTATGATCTGGGCTCAGAGAAG---CTCAGAGAAGTGCTGAAGAATACCTTGAGGGA------------------------------------CACACATGGCTGCAGTGGAAGAGGTCAACCACCCCCTACCCTGTTACTAAGCCTCTCTCTCCCACTTGTTTGCCCCAACCTCTCCTGGGGACAGCAAATTCTGACATAAAACCAACAAAGAGACAAAAAGGGAGCCATTGCTAGGATTTGATGGATAAATGCTGCAGACATCGATTTCTCTGCCTTTGGCTCATCTAGACACTCCTGTTTATGATGACTTCTAGTTGGCAGAACAGCAGCCAAGATGCCTCCTGAAAGCAGAGCTGGCTGGGATAGACCTGGCTGCTATAGAAGCCCTTCCCTTCACATTC
>gene=chr20_6246491-6247491; species=canFam
cttcacggcaacatctaaactagtgtttgagc----atttggttcccatggcctggccatgttg-tatctaaaattgactatcacaGATCCCATTGTGATGCTCCATCCTCAGAGGAGCCCCACAAGGAAATGAGGGAAGATACCT-CAAGTGCACCATTGCCCTGGCTATT--GCAC----AGAAAGCCACGGATGATTGCAGTGGAAGAT-----------------------CCGAGTCTTTAAGTCCAGCCTGCTTGCTCTGTCCACTAATGGAGATGGTAGATTACAACACAAAAGTAATAATGAGATAAAAAATGAGACATTGCTA----------GATAAAGGTTGCAAACCCCGGTGGCTCTGCCTTCAGCCTTTCCAGATGCTGTTGTTAATGATGACTTGTGCTTTGGCAAAGAGTAACCATGGAGCTGTATGGCCAGAGAG-AGTCCTGGACAGCC--------------AGCCCCATCCTTTATGCAC
>gene=chr20_6246491-6247491; species=equCab
cttcacagcaacatctagactagtgtttgaccaaataattgggcaccttggcctggtcatgttgatatataaagtcgactatcacaGACTTCATTGCTATGATCTGGTCCGAGAGGAGCCTCACAAAGAAATCATAAAAAATACCTTCAAGCACACCATTGCCCTGGATGTT--GTGTTAGGAGAAGGCCG-AGATGACTGCAGTGGAAGCA-----------------------CTGAGACCCCCAGTCCAGCCTGCTTGCCCCACCCTCTCCCGGGCACAGTAAATTACGACACAAAAGTAGTGATGAGACAAAAAGGGAGACATTGCTCAGATTTGATGGATAAAATTTGCAAACACCGCTTA-TCTGCCTTCAGCTCTTCCAGATGCTGCTGTCGGTGATGACTTGAAGCTGGGAAAAGAGAAGACACGGTGCCTCCTGACCCCAGAACAATCTGGGACAGACTTGGCCACCAGAGAAGCCCCTTCCTTTATGCAC
>gene=chr20_6246491-6247491; species=gorGor
cttcacagtgatatctagacttgtgtttgaccaaacaactgggtaccatagcctagtcaagttgacatctaaaattaactaccacaGGTCTCATTGTTGTGATTTGATCTCAGAGAAGCCCCTCAGAGAAATGCTGAAAAATATCTTGAGGCACACCATTGCCCTGGATGTTAAGTGTTAAGGGAAGGCCACACGTGGCTGCAGTAGAAGAGGTTTACCACCCCTGACCCTGTTACTAAGCCTCTCCCTCCTACTTGTTTGCCCCATCCTCTCCTGGGGACAGCAAATTATGACATAAAGCTAGAAAAAAGACAAAAA--------------------------------------------------------------------------------------------------------------------------------------------------------------------------------------
>gene=chr20_6246491-6247491; species=panTro
cttcacagtgatatctagacttgtgtttgaccaaacaactgggtaccatagcctagtcaagttgacatctaaaattaactaccacaGGTCTCATTGTTATGATCTGATCTCAGAGAAGCCCCTCAGAGAAATGCTGAAAAATATCTTAAGGCACACCATTGCCCTGGATGTTAAGTGTTAAGGGAGGGCCACATGTGGCTGCAGTAGAAGAGGTTTACCACCCCTGACCCTGTTACTAAGCCTCTCCCTCCTACTTGTTTGTCCCATCCTCTCCTGGGGACAGCAAATTATGACATAAAGCTAGAAAAAAGACAAAAAGGGAGCCATTGCTAGGATTTGATGGATGAAGGCTGCAGACATCGATTTCTCTGCCTTTGGCTCTTCTAGACACTCCTGTTGATGATGACTTCCAGTTAGAAGAACAGCAGCCAAGATGCCTCCTGACTGCAGAGCTGGCTGGAATAGACCTGGCTGCTATAGAAGCCCTTCCTTTTTCATTC
>gene=chr20_6246491-6247491; species=papHam
cttcacagcaatatctagacttgtgtttgaacaaacaactgggtaccatagcctagtcaagttgacatctaaaattaactaccacaGGTCTCATTGTTATGATCTGATCTCAGAGAAGCCCCTCAAAGAAATGCTGAAAAATATCTTGAGGCACACCATTGCCCTGGATGTTAAGTGTTAAGGGAAGCCCACA--------CAGTGGAAGAGGTTTACCACCCT--ACCCTGTTACTAAGCCTCTACCTCCTACTTGTTTGCTGCATCCTCTCCTGGGGACAGCAAATTATGACATAAAGCTAGAAAAGAGACAAAAAGGGAGCCATTGCTAGGATTTGATGGATAAAGGTTGCAGACATCGATTTCTCTGCCTTTGGCTCTTCTAGACACTCCTGTTCATGATAACTTCCGGTTAGAAGAACAGCAGCCAAGATGCCTCCCGACTGCAGAGCTGGCTAGGATAGACTTGGCTGCTATAGAAGCCCTTCCCTTCTCATTC
>gene=chr20_6246491-6247491; species=ponAbe
cttcacagcgatatctagacttgtgtt----------------TACCATAGCCTAGTCAAGTCTACATCTAAAATTAACTACCACAG-------------GATCTAATCTCAGAGAAGCCCCTCAGAGAAATGCTTAAAAAAATCTTGAGGCACACCATTGCCCTGGATGTTAAGTGTTAAGGGAAGGCCACACGTGGCTGCAGTAGAAGAGGTTTACCACCCC-GACCCTGTTACTAAGCCTCTCCCTCCTACTTGTTTGCCCCATCCTGTCCTGGGGACAGCAAATTATGACATAAAGCTAGAAAAAAGACAAAAAGGGAGCCATTGCTAGGATTTGATGGATAAAGGCTGCAGACATCGATTTCTCTGCCTTTGGCTCTTCTAGACACTCCTATTGATGATGACTTCCAGTTAGAAGAACAGCAGCCAAGATGCCTCCTGACTGCAGAGCTGGCTGGGATAGACCTGGCTGCTATAGAAGCCCTTCCTTtctcattc
>gene=chr20_6246491-6247491; species=rheMac
cttcacagcaatatctagacttgtgtttgaacaaacaactgggtaccatagcctagtcaagttgacatctaaaattaactaccacaGGTCTCATTGTTATGATCTGATCTCAGAGAAGCCCCTCAAAGAAATGCTGAAAAATATCTTGAGGCACACCATTGCCCTGGATGTTAAGTGTTAAGGGAAGGCCACACGTGGCTGCAGTGGAAGAGGTTTACCACCCT--ACCCTGTTACTAAGCCTCTACCTCCTACTTGTTTGCTCCATCCTCTCCTGGGGACAGAAAATTATGACATAAAGCTAGAAAAGAGACAAAAAGGGAGCCATTGCTAGGATTTGATGGATAAAGGTTGCAGACATCGATTTCTCTGCCTTTGGCTCTTCTAGACACTCCTGTTTATGATAACTTCCGGTTAGAAGAACAGCAGCCAAGATGCCTCCCGACTGCAGAGCTGGCTAGGATAGACTTGGCTGCTATAGAAGCCCTTCCCTtctcattc
>gene=chr20_8181491-8182491; species=hg19
AATAGATAACTTAGAATTGGCCTCTCCATGTATGTAATCAAAATAGGGTTATACAATTCTTATTTTAAAGCCAGAGGAAAAAAATCCAAAAATTTTTTTAGCAAAAACTTCAAATGGATTCTTCATGATGACAGCTGGGGTGCCCAAGAGAACTGCTATTGGTTTCAGGTTTAAAATAAACCTGAATCTCTACGTAATTCAACATTATGATTTGGTACTTAATGCAAAAGTAAGCCTTCAACTCAACATATAACTGGAGAAGAAAAATTTAATTCCAGAAGCTTTCCATCTCATATAGGTTATTACTCTGCCAGAGTAAGGATTTACTTTCTCAAGCAGTTGGAATTCCCAAGCATACTGAAGCAAGTTATAGATAGCCTGAAAAGCAATGTGAAAAGCAATGCTTCATCTCTGAAGCAAAATTTCCTTTCAGCTTTACAATCAATGATGCTATCAGTGACATGGTTTTTAAATTCTCGTTGAGAAAATTTAAAGGAAAA
>gene=chr20_8181491-8182491; species=bosTau
AGTA-ATAATATAGAATTTCCTTCTTTATATACATGACCAAGACGAGGTTATGCAATTTTTATTTTAAAACCAGAG--AAAAAGTCCAAAGC--TTTTTAGCAGAAGCCTCAAATATATTCTTCATGGCACCAGCTGGGGTGCCCAAGAGAATTGCTATAG-TTTCAGGCTTAAAATAAATGTAGGTGTCTACCTAATTCAACAATGTGATTCCATACTTAACACAGAAGTAAGCCTTCATCTCAAAATATATTCAGACAAG-AAAATTTGCTTCAGGAATCTTCCTAACTCATACAAACTATTACTCAGGTAGAATAAAGATTTACTTT-GCAAGCAGTTAGAATTCCCACGTATACATAAGCAAG---TGAATAGCTC---AAAAAATGTGA----------TGCACATCTAGAGCAGCATTTATT-AAGGATTTGCAATCAATGAC---ACCAGTGACATTATTTT-AGATTAATGTTGAATAAATTGAAAAGTGTA
>gene=chr20_8181491-8182491; species=calJac
AACAGATAATTTCGAATTGGCCCCTTCATGTATATAATCAAAATGGGGTTATATAATTCTTATTTTAAAACCAGAGGAAAAAAATCCAAAGttttttttAGCAGAA--CTCAAATGTATTCTTCATGATGCCAGCTGGGGTGCCCAAGAAAATTGCTATAAGTTTCAGGTTTAAAATAAACCTGAATCTCTACCTAATTCAATATTAAAATTTGGTATTTAATGCAAAAATAAGCCTTCAACTCAAAATACAACTGGAGAAGAAAAATTTAATTCCAGAAGCTTTCCATCTCATATAGATTATTACTCAGCCAGAGTAAGGATTTACTTTAGCAAGCAGTTGGAATTCCCAAGCATACTGAAGC-AGTCATAGATAACCTGAAAGGCAATGTGAAAAGCG----TTCATCTCCGGAGCAAAATTTCCTCTCAGGTTTAGAATCAATGATGCTAACAATGACATGGTTTTAAAATTCTTGTTGAATGAATTTAAAGGAAAA
>gene=chr20_8181491-8182491; species=canFam
AGGAGATAACTTAGGGTTTGCTCCTCCATATACATGACCAAGATGGGGTTATGTAATTCTTAATTTAAAGCCACAG--AAAAATTCCAAAGC--TTTTTAGAAG---CTTCAAATATATTTTCCATGGTGCCAGCTGGGATGCCCAAGAGAATTGCTATAGGTTTCAGGCTTAAAATATATCCAAGTCTCTACCTAATTCAACA--ATGATTTTGTGCTTAATGCAAAAGTAAGCCTTAATTTCAAAAAATAACTAGAGAAG-AAAATTTAATTTGGGAATCTATCCAATTCATATAGACTATTATTCAGCCAGAATGAGGATTTACTTTAGCAAGGAGTTGGAACTCCCAAGCATACGGAAGCAAG---TAAATAGCTCaaaaaaaaaaGTGA----------TGCACCTGTGGAGCAAAAT----TTTGAGATTTTCAATCAAT------------GACATGATTTT-AGATTAATACTGAATGAACTTAAAAGAAAG
>gene=chr20_8181491-8182491; species=equCab
CCTAGAGAATATAGGATTTGCTTCTCTATATACATAACCAAGATAGGGTTATGCAATACTTATTTTAAAGCCAAAG--AAAAAATCCAAAGC--TTTTTAGCAGAAGCCTCAAATATATCCTTCATGGTACCAGCTGGGGTGCCCAAGAGAATTGCTATAGTTTTCAGGCTTAAAATAAACCCAAGTCTCTACCTTATTCAACAACATGATTTGGTACTTAATGTAGAAGTAAGCCTTCATCTTGAAATATAACTAGTGAAG-GAAATTTACTTTGGGAGTCTTTCCAACTCATATTGACTATTACTCAGCCAGAGTAAGGATTTACGTTAGCAAGCAGTGGGACTTCCTAAGCAGACAGAAGCAAG---TGGATAGCTCGAAGAAAAGTGTGA----------TGCACCTCTAGAGAAAATTCTGCTTTTGGATTTGCAATCCATGAT---GTTATCGACGTGGTTTT-AGATGAATGTGCAATAAACTTAAAGGAAAA
>gene=chr20_8181491-8182491; species=gorGor
--------------------------------------------------------------------------------------------------------------------------------------------------------------------------------------------------------------------------------------------------------------------------------------------------------------------------------------------------------------------------------------------------------------------TTCATCTCTGAAGCAAAATTTCCTTTCAGCTTTACAATCAATGATGCTATCAGTGACATGGTTTTTAAATTCTCGTTGAGAAAATTTAAAGGAAAA
>gene=chr20_8181491-8182491; species=panTro
AATAGATAACTTAGAATTGGCCTCTCCATGTATGTAATCAAAATAGGGTTATACAATTCTTATTTTAAAGCCAGAGGAAAAAAATCCAAAAAATTTTTTAGCAAGAACCTCAAATGGATTCTTCATGATGACAGCTGGGGTGCCCAAGAGAACTGCTATTGGTTTCAGGTTTAAAATAAACCTGAATCTCTACGTAATTCAACATTATGATTAGGTACTTAATGCAAAAGTAAGCCTTCAACTCAACATATAACTGGAGAAGAAAAATTCAATTCCAGAAGCTTTCCATCTCATGTAGGTTATTACTCTGCCAGAGTAAGGATTTACTTTCGCAAGCAGTTGGAATTCCCAAGCATACTGAAGCAAGTTATAGATAGCCTGAAAAGCAATGTGAAAAGCAATGCTTCATCTCTGAAGCAAAATTTCCTTTCAGCTTTACAATCAATGATGCTATCAGTGACATGGTTTTTAAATTCTCGTTGAGAAAATTTAAAGGAAAA
>gene=chr20_8181491-8182491; species=papHam
AATAGATAACTTAGAATTGGCCCCTCCATGTATATATTCAAAATGGAGTTATATAATTCTTATTTTAAAACCAGAGGAAAAAAATCCCCAAATTTTTTTAGCAAAAATCTCAAATGTATTCTTCATGATGCCAGCTGGGGTGCCCAAGAGAATTGCTATTGGTTTCAGGTTTAAAATAAACCTGAATCTCTACCTAATTCAACATTATGATT----------TGCAAAAGTAAGCCTTCAACTCAACACATAACCGGAGAAGAAAAATTTAATTCCAGAAGCTTTCCATCTCATAGAGGTTATTACTCAGCCAGAGTAAGGATTTACTTTAGCAGGCAGTTGGAATTCCCAAGCATACTGAAGC--GTTATAGATAGCCTGAAAAGCAATGTGAAAAGTG----TTCATCTCTGGAGCAAAATTTCCTTTCAGCTTTACAATCAATGATGCTATCAATGACATGGTTTTTAAATTCTTGTTGAGCAAATTTAAAGGAAAA
>gene=chr20_8181491-8182491; species=ponAbe
AATAGATAACTTAGAATTGGCCTCTCCATGTATATAATCAAAATAGGGTTATACAATTCTTATTTTAAAACCAGAGGAAAAAAATCCAAAAATTTTTTTAGCAAAAACTTCAAATATATTCTTCATGATGCCAGCTGGGGTGCCCAAGAGAACTGCTATTGGTTTCAGGTTTAAAATAAACCTGAATCTCTACCTAATTCAACATTATGATTTGGTAGTTAATGCAAAAGTAAGCTTTCAACTCAACATATAACTGGAGAAGAAAAATTTAATTCCAGAAGCTTTCCATCTCATATAGGTTATTACTCAGCCAGAGTAAGGATTTACTTTAGCAAGCAGTTGGAATTCCCAAGCATACTGAAGCAAGTTATAGATAGTCTGAAAAGCAATGTGAAAAGTA----CTCATCTCTGGAGCAAAATTTCCTTTCAGCTTTACAATCAATGATGCTATCAGTGACATGGTTTTTAAATTCTCGTTGAGAAAATTTAAAGGAAAA
>gene=chr20_8181491-8182491; species=rheMac
AATAGATAACTTAGAATTGGCCCCTCCATGTATATATTCAAAATGGAGTTATATAATTCTTATTTTAAAACCAGAGGAAAAAAATCCCCAAATTTTTTTAGCAAAAATCTCAAATGTATTCTTCATGATGCCAGCTGGGGTGCCCAAGAGAATTGCTATTGGTTTCAGGTTTAAAATAAACCTGAATCTCTACCTAATTCAACATTATGATT----------TGCAAAAGTAAGCCTTCAACTCAACACATAACCAGAGAAGAAAAATTTAATTCCAGAAGCTTTCCATCTCATATAGGTTATTACTCAGCCAGAGTAAGGATTTACTTTAGCAGGCAGTTGGAATTCCCAAGCATACTGAAGC--GTTATAGATAGCCTGAAAAGCAATGTGAAAAGCG----TTCATCTCTGGAGCAAAATTTCCTTTCAGCTTTACAATCAATGATGCTATCAATGACATGGTTGTTAAATTCTTGTTGAGCAAATTTAAAGGAAAA
>gene=chr20_8183386-8184386; species=hg19
ATGGAGGATCATTTGGAAGCTGGAGAAAGTAAAAATCACTAGAGTTGAGGATACAGATGAGAATCTGAGCAATGGGAGTAGTCTGAACAATAGGAACGTGGGACCGACATAAGAAAGGGATggaattgatgacaaatttaatgtgggaaataaggaagaggaagaagcaaagatgatatggaagggtctagcttgtgtgaccagatggaaagtgactcattaatggaagagtattaggatggagaaattgttttatttttaaaataatttccagtgtagtgatgaaaagaaaaagttactgaattttattttgaacatactgagtttgaggagcctgcttaactatttaggtggaaatgtcACTTTACCTAAGGAAAATGAGTTTGGGCTCTGAAAAGAGAGAAGTACATGTCACCAGGCCGGGGGTGGGGTGGGGGATGATTGAAGCCAAGGGAGGAGATGTGCTTGTTCAGGGAGAGATGCACAGACAAATCAGGTTC
>gene=chr20_8183386-8184386; species=bosTau
ATGGAGAATCATGTACAGTCTGGAAAATGTAAAAATTACTCTCGTTGAGAATTCAGTTCATAGTTTGAACAATGGTATTAGT------ACTAGGAATGTGGGAGAC-----------AGATGAAATtgacggcacatttaatgtggagaataagaaagaggaaaaagcagagatgatctggaggtttctggtttgagaaacaggagggaaaattatgtctaactggaagagaattgggaaggaAAAattattttattttatAAGTGATTTCCAGTGTGGTGATGAGTA-AAAATAATAGTGAATTCTGTTTTGAA-----------T-AGGAGCTTGT----CTATTTAGGTGAAGATGCCAGTGTGCATGGGGGCAGTGAGTTTGGGCTCAGAAGAGTGAGCTGTACATATCAGCAGGACATGGGT---------AACGACTCTAGCAAAGGGAGAAGATGACCTTGTCCAGAAAGAGATGCACAAAGAGACCAGCTAT
>gene=chr20_8183386-8184386; species=calJac
ATAGAGGATCATTTGGAAGCTGGAGAAAGTAAAAATCACTAGAGTTGAG-----------------GAACAATGGTAGCAGTCTAAACAATAGGAACATGGGGCAGACATAAGAAGGGGATGGAATTACTGACAAATTGAATATGGGAAATAAGGAAGAGGAAGAAGTGAAGATGATGTGGAAGCGTCTAGTTTGTGTGACCAGATGGAAAGTGACTTGTTAATGGAAGAGTATAAGGATGGAGACATTGTTTTATTTTTAAAATGATTTCCAGTGTGGTGATGAAGAGAAAAAGGTACTGAGTTTGATTTTGAACATACCGACTTTGAGGAGCCTGAGGAAGTATTTGAGTGGAAATGTCACTTTATATGAGGAAAATGAGTTCGGGCTC--GAAAAAGAGATGTACGTGCCACCAGG--------ATGGGGGGTGATGATTGAAGCCAAGGGAGAAGATGCCCTTGTTCAGGGAGAGATGCACAGACAAGCCAGGTTC
>gene=chr20_8183386-8184386; species=canFam
ATGGTGTATCATTAGCAATCTGGAGAACGTAAAGATTACTAGAGTTGAGAATGCACTTTGGGGTCTGAACAATGGTAGGAGT------GATAAGAATGTGGAAGAGACTACAGAGATAAACTG----GATGACAAATTTAATGTGGAGAAGAAGGAGGAGAAAGAAGCAGAGATGATGGGGAGGGGTCTCATTTGAGAAACCAGGGGGAAAGTGATGTTTAAATGGCAGAGAATTATGAAGGAGAAATTGTTTTATTTTCTAAATTATTTCTGGTGTGGTGATGAAAAGAAAAGGACTG--AATTTTCTTTTGAACCTATGGGATTC-AGGAGCCTGCCTAACTACTTACGGGGAGATACCAGCATGCATGGGGAAGATGAGTCTGCGCTTGGAAG-GTGAGAAGGGTGTATCATTAGGAGGTAGGT---------GGTAGTTGTAGAGAAGGGAGAGGATGAGCTGAGCCAGAGAGAGATGCACACAAAAACCAGCTTC
>gene=chr20_8183386-8184386; species=equCab
ATGGATTATCATTTGCAATCTGGAGAAAGTAATGATCACTAGAGTTGAGAATGCAGTTCAAAGTCTGAACAATGGTAGTAGT------AACAGGAATGTGGGAGAAGCACAAGAGATAGATGGAATTGATGACAAATTTAGCATGGAGAATAAGGAAGAGAAAGAAGCAAAGATGAGGTGGTGAGGTCTAGTTTGAGTAACCAGATCAAAGGCGATGTCTAAATGGGAGAGAACTAGGAAGGAGAAATGGTTTTGTTTTTTAAATGATTTCCAGTGTGGTGATGAAGGGAAAAAGACAGTCAATTGGC-TTTGAACT----GAGTTC-AGGAGCCTGCCTAACTATTTAGGTGGCGATGTCAGAGTACATGGGAAAGATGAGTTTGCGTTTCGAAGAGTGAGAAGTATATATCACCAGAGCGTAGAT---------GGTAGTGGT-GAAAAGGGAGAGGATGAGATTGTCCAGACAGAGAGGCACAAAAAAACCAGGTTC
>gene=chr20_8183386-8184386; species=gorGor
ATGGAGGATCATTTGGAAGCTGGAGAAAGTAAAAATCACTAGAGTTGAGGATACAGATGAGAATCTGAGCAATGGGAGTAGTCTGAACAATAGGAACGTGGGACC-ACATAAGAAAGGGATGGAATTGATGACAAATTTAATGTGGGAAATAAGGAAGAGGAAGAAGCAAAGATGATGTGGAAG-GTCTAGCTTGTGTGACCAGATGGAAAGTGACTCATTAATGGAAGAGTATTAGGACGGAGAAATTGTTTTATTTTTAAAATAATTTCCAGTGTAGTGATGAAaagaaaaagatactgaattttattttgaacatactgagtttgaggagcctgcataactatttaggc-gaaatgtcACTTTACATAAGGAAAATGAGTTTGGGCTCTGAAAAGAGAGAAGTACATGTCACCAGGCCG-GGGTGGGGTGGGGGATGATTGAAGCCAAGGGAGGAGATGTGCTTGTTCAGGGAGAGATGCACAGACAAATCAGGTTC
>gene=chr20_8183386-8184386; species=panTro
ATGGAGGATCATTTGGAAGCTGGAGAAAGTAAAAATCACTAGAGTTGAGGATACAGATGAGAATCTGAGCAATGGGAGTAGTCTGAACAATAGGAACGTGGGAGCGACATAAGAAAGGGATGGAATTGATGATAAATTTAATGTGGGAAATAAGGAAGAGGAAGAAGCAAAGATGATGTGGAAGGGTCTAGCTTGTGTGACCAGATGGAAAGTGACTCATTAATGGAAGAGTATTAGGATGGAGAAATTGTTTTATTTTTAAAATAATTTCAAATGTAGTGATGAAAAGAAAAAGATACTGAATTTTATTTTGAACATACTGAGTTTGAGGAGCCTGCATAACTATTTAGGCGGAAGTGTCACTTTACATAAGGAAAATGAGTTTGAGCTCTGAAAAGAGAGAAGTACATGTCACCAGGCCGGGGGTGGGGTGGGGGATGATTGAAGCCAAGGGAGGAGATGTGCTTGTTCAGGGAGAGATGCACAGACAAATCAGGTTC
>gene=chr20_8183386-8184386; species=papHam
atggagaatcatttggaagttggaaaaagtaaaaatcagtagagttgaggatacagatgagaatctgagtaatggTAGTAGTCTGAACAATAGGAACGTGGGACAGACATAAGAAAGGGATggaattgatgacaaacttaatgtgggaaataaggaagaggaagaagtaaagatgatgtggaagggtctagtttgtgtgaccagatggaaagtgactcattaatggaagagtattaggatggagaaattgttttgtttgtaaaatgatttccagtatagtgatgaggagaaaaggatcctgaatttgattttgaacatactgagtttgaggaggctgcataactatttaggtggaaatgtcactttacatgaggaaaatgagtttgggctctgaaaagagAGAAGTACAAGTCACCAGGTCGGGGGTGGGGTGGGGGATGATTGAAGCCAAGGGAGGAGATGTGCTTGTTCAGGGAGAGATGCACAGACAAACCAGGTTC
>gene=chr20_8183386-8184386; species=ponAbe
ATGGAGGATCATTTGGAAGCTGAAGAAAGTAAAAATCACTAGAGTTGAGGATACAGATGAGAATCTGAGCAATGGTAGTAGTCTGAACAATAGGAACGTGGGACCGACATAAGAAAGGGATGGAATTGATGACAAATTTAATGTGGGAAATAAAGAAGAGGAAGAAGCAAAGATGATGTGGAAGGGTCTAGCTTGTGTGACCAGACGGAAAGTGACTCATTAATGGAAGAGTATTAGGATGGAGAAATTGTTTTATTTTTAAAATAAATTCTAGTGTAGTGATGAAAAGAAAAAGATACTGAATTTTATTTTGAACATACTGAGTTTGAGGAGCCTGCATAACTATTTAGGTGGAAATGTCACTTTACATAAGGAAAATGAGTTTGGGCTCGGAAAAGAGAGAAGTACATGTCACCAGGCCAGGGGTGGGGTGGGGGATGCTTGAAGCCAAGGGAGGAGATGTGCTTGTTCGGGGAGAGATGCGCAGACAAGGCAGGTTC
>gene=chr20_8183386-8184386; species=rheMac
ATGGAGAATCATTTGGAAGTTGGAAAAAGTAAAAATCAGTAGAGTTGAGGATACAGATGAGAATCTGAGTAATGGTAGTAGTCTGAACAATAGGAACATGGGACAGACATAAGAAAGGGATgaaattgatgacgaacttaatgtgggaaataaagaagaggaagaagcaaagatgatgtggaagggtctagtttgtgtgaccagatggaaagtgactcattaatggaagagtattaggatggagaaattgttttgtttgtaaaatgatttccagtatagtgatgaggagaaaaggatcctgagtttgattttgaacatactgagtttgaggaggctgcataactattgaggtggaaatgtcactttacatgaggaaaatgagtttgggctctgaaaagagAGAAGTACAAGTCACCAGGTCGGGGATGGGGTGGGGGATGATTGAAGCCAAGGGAGGAGATGTGCTTGTTCAGGGAGAGATGCACAGACAAACCAGGTTC
>gene=chr20_8614386-8615386; species=hg19
TAGGTTAAATTATTACATTTTGAAGTAGCTGTCATGTCACAGAAGAAATGCGCTCTCTAAAAATATGTTATATAAAGTGAACATTAGTCTTTAATGTTTGTAATTTTAGATTCTTCCCCCTCTGTAGCTGTGAGTATCTTGGAGAGTCTAATTCACTTATTTCAAGGATATGAGTGAGATTTTCTGGAAGTTTTCGTTAACTTCGTCTATATCAGTTTCTTGTGCACAATCTAGATAACACACCAGCTCTCTGAATTTCCTAACTAGCTCTCACATCTCTTTCCTGCTCCCCATTCTTCCTGCCATCTTGTTAAGCCCTTGACAGGTCTCATGGATAGTCATTACCTACCTATTTCCTGAAATTCTCTCACACTTTGCTCTACAAATCTGCCTGCTCATCTGCATAAGAATGGCCTTTTAAAACAACAAACTCATTCCTGATCATATTTTAAATCATTTTCATTCTCTATTACCTGCAAAATGAAGTTTCTGTGcattta
>gene=chr20_8614386-8615386; species=bosTau
TCTGTTAAAATGTTAGCTATTAAAGTAGC-----TGTCACAAAATAAATGAGCTCTCCAAAAAAATGTTTTATAT-ACTGACATCAGCCTTCAGGGTA---TATTTTAGAATTTGGTACTTGAGCAGGTATGAATATCATAGAGAGTCTAGTTCACTCATTTGGGAAGTGTCA----------CTGGAAGCTTGCCTTAACTTCATCCACACCAGTTGGTTACCCTCCATCCAAATATGTTGCAAGCTCTCTGAATTTCCTAATTAGCTCCCACCTCTCCTTCCTCATCCTGCTACCCTCTCCCATCTTGTTAAGTCCATGACAGGTCTTCTCTGTAACTACCTTCTACCTCTTTTCTAGAATTCTCT----CTTTGTTCTCCACCTCTGTGTGTCTATCTGC-TAGCAATGATCCT-TGAAA-----AGCTCAAACCTGATCAGACTTCAAATCATTTCTGTGGCATATTACCTACAAAATGAAGTTTCCattcattta
>gene=chr20_8614386-8615386; species=calJac
TATGTTAAATTATTACATTTTGAAATAGGTGTCA---------AGAAATGTGCTCCATAAAAATATGTTCTATAAACTGAACCTTAGTCTTTAGTGTCTGTAATTTCAGATTTTTCCCCCTCTGTAGCT----ATATCTTGGAGAGTCTAATTCACTTATTTCAACGATATGAGTGGGATTTTCTGGAAGTTTTCATTAACTTCATCTATATCAGTTT-TTCTGCACAATCTAGATAGCACACTAGCTCTCTGAACTTCCTAACTAGCTCTCACATCTCTTTCCTGCACCCCCCACTTCCTGCCATTTTGTTAAGCCCTTGACAGGTCTCATCTACAGTCATTATCTACATATTTCTTTAAATTCTCTCATACTTTGCTCTACAAATCTTCCTGCTCATCTGCATAAGAAGGGTC-TTTAAAAAAATTAACTCAAACATGATCATATTTTAAATCATTTTCATTCTGTATTACTTAAAAAAAGAAGTTTCTGTGcattta
>gene=chr20_8614386-8615386; species=canFam
TATGTTAATTTATTACATTTTGA-----------TGTCGCAGAAT-AATGAGTTTTTCAAAGATATGCTCTATAA-------------ACTGAATGGCTGTTATTTTAAATGTTTCCATCTCTGCAGCTATAAACATCATAGAAAATATAGTTCACTCA-TTTGAGGGTATAACTTGGATTCCCTGGAAATTTTCCCTACCTTCATCCACACTAGATGCTTGCCCATCATCCAAATAACTTGCGAGCTCTCTGAATTTTCTAACTAGCTCTCACATCTCTTTCCTTATCCCTCATCTCCTTGCTATGTTGTTAAATTTTTGACAGGTCTCACCTCTGGGAACCTTCTACCTATTTCTTAGAACGCTCT----CTTTGCTCT-CAACTATATGTGCCCATCTGCATGAGAATGatttaaaaaaa-----aaTTCAAACCTGATCATGCTTGAAATCCTTTTTATTACTTATTACCTACAAAATAAAGTTTCCattcattta
>gene=chr20_8614386-8615386; species=equCab
TATGCTAAATTATTACATTTTGAAGTAGT-----TGTTGCAGAATAAATGAGCTCTTCAAAAATATGTTCCATAAATTGAACATCAGACTTGAGGGGC---TATTTTAGATTTTTTCACCTCTGAAGCTATGAATGTCATAGAGAATCTAGTTCACTCATTTTGAGAGTATGAATAGGATTTCCCGGAAGTGTTCTTTGACTTCATCCACATCAGTTGCTTGCCCACCATCCAAATAACTTGCTTGCTCTCTGATTTTCCTAACTAGCTCTCACATCTCTTTCCTCATTCCACTTCCCCCTGCCATCTTGTTAAGTTCTTGACAGGTCTCATCTGTAGTCACCTCCTACCCCTTTTCTAGAATCCTCT----CTTTTGTCTCCAACTTTACAGGTCTATTTGCATAGGAATTATCTTAAAGAA-----AAATCAAACTTGATCATGCTTAAAATCCTTTTCATTGCCAATTACTTACAAAATGAAGTTTCcattcatgta
>gene=chr20_8614386-8615386; species=gorGor
--------------------------------------------------------------------------------------------------------------------------------------------------------------------------------------------------------------------------------------------------------------------------------------------------------------------------------------------------------------------------------------------------------------------------------------------------------------------------------------------------------------------
>gene=chr20_8614386-8615386; species=panTro
TAGGTTAAATTATTACATTTTGAAGTAGCTGTCATGTCACAGAAGAAATGCGCTCTCTAAAAATATGTTATATAAAGTGAACATTAGTCTTTAATGTTTGTAATTTTAGATTCTTCCCCCTCTGTAGCTGTGAGTATCTTGGAGAGTCTAATTCACTTATTTCAAGGATATGAGTGAGATTTTCTGGAAGTTTTTGTTAACTTCGTCTATATCAGTTTCTTGTGCACAATCTAGATAACACACCAGCTCTCTGAATTTCCTAACTAGCTCTCACATCTCTTTCCTGCTCCCCATTCTTCCTGCCATCTTGTTAAGCCCTTGACAGGTCTCATGGATAGTCATTACCTACCTATTTCCTGAAATTCTCTCACACTTTGCTCTACAAATCTGCCTGCTCATCTGCATAAGAATGGCCTTTTAAAACAACAAACTCATTCCTGATCATATTTTAAATCATTTTCATTCTCTATTACCTGCAAAATGAAGTTTCTGTGcattta
>gene=chr20_8614386-8615386; species=papHam
TACATTAAATTATTACATTTTGAAGTAGC-----TGTCACAGAAGAAATGCGCTCTCTGAAAATATGTTCTATAATCTGAACATTAGTCTTTAGTGTTTGTAATTTTAGATTCTTCCCCCTCTGTAGTTGTGAGTTTCTTGGAGAGTCTAATTCACTTATCTCAAGGGTATGAGTATGATTTTCTGGAAGTTTTCATTAACTTCATCTGTATCAGTTTCTTGTGCACAATCTAAATAACACACCTGCTCTCTGAATTTCCTAACTAGCTCTCACATCTCTTTCCTGCTCCCCCTTCTTCCTGCCGTCTTGTTAAGCCCTTGTCAGGTCTAATGTACAATCATTACCTACCTATTTCCTGAAATTCTCTCACACTTTGCTCTACAAATCTGCCTGCTCAGCTGCATAAGAATGGCCTTTTAAAAAAATAAACTCATTCCTGATCATATTTTAAATCATTTTCATTCTCTGTTTCCTGCAAAATGAAGTTTCTatgcattta
>gene=chr20_8614386-8615386; species=ponAbe
TATGTTAAATTATTACATTTTGAAGTAGC-----TGTCACAGAAGAAATGCGCTCTCTAAAAATATGTTATATAAACTGAACATTAGTCTTTAGTGTTTGTAATTTTAGATTCTTCCCCCTCTGTAGCTGTGAGTATCTTGGAGAGTCTAATTCACTTATTTCAAGGATATGAGTGAGATTTTCTGGAAGTTTTCGTTAACTTCGTCTATATCGGTTTCTTGTGCACAATCTAGATGACACACCAGCTCTCTGAATTTCCTGACTAGCTCCCACATCTCTTTCCTGCTCCCCATTCTTCCTGCCATCTTGTTAAGCCCTTGACAGGTCTCATGTATAGTCCTTACCTACCTATTTCCTGAAATTCTCCCACACTTTGCTCTACAAATCTGCCTGCTCATCTGCATAAGTATGGCCTTTTAAAAAAACAAACTCATTCCTGATCATATTTTAAATCATTTTCATTCTCTATTACCTGCAAAATGAAGTTTCTGTGcattta
>gene=chr20_8614386-8615386; species=rheMac
TACATTAAATTATTACATTTTGAAGTAGC-----TGTCACAGAAGAAATGCGCTCTCTGAAAATATGTTCTATAATCTGAACATTAGTCTTTAGTGTTTGTAATTTTAGATTCTTCCCCCTCTGTAGTTGTGAGTTTCTTGGAGAGTTTAATTCACTTATCTCAAGGGTATGAGTATGATTTTCTGGAAGTTTTCATTAACTTCATCTGTATCAGTTTCTTGTGCACAATCTAAATAACACACCTGCTCTCTGAATTTCCTAACTAGCTCTCACATCTCTTTCCTGCTCCCCCTTCTTCCTGCCGTCTTGTTAAGCCCTTGTCAGGTCTAATGTACAATCATTACCTACCTATTTCCTGAAATTCTCTCACACTTTGCTCTACAAATCTACCTGCTTAGCTGCATAAGAATGGCCTTTTAAAAAAATAAACTCATTCCTGATCATATTTTAAATCATTTTCATTCTCTGTTGCCTGCAAAATGAAGTTTCTGTGcattta
>gene=chr20_10672114-10673114; species=hg19
ctcggcctcccagagtgttgggattacagtcgtgagccactgcacccggccAACATTTCTTTTAAAAGGAAAATATTCTGGAGACAGTGATAATGTGATATTGCCAACTGTATGTGCTTTTTGGGGCCTTCTTTTTCCCCAGATCCACAGGACCATGCTGGCCTAAATGGGGAGAGGGGTGCCACACGGTCCTGTGTTTCCTTTCTCTTTGAATGGTGCTGGTAAATGCAGATGCAGTTGGCAATGCACGCAAGAAAGCAGTTACTTGCTGAGAAAATTCCTGACAAATATTGAGAGAGGCAACAATTTTTTCTCAGTCTAAACATGAAAAAGCCACTGCTGATTAAATGTATCTGGTAAAGAATCTTTTCCTAAAGTTTTAAACTGAAACCTCTAAAACCTTTTTCCCAGAGTATTCCAAATACAGACGGGCAAGTTGTATTTTTTCCAAGTTGCCTTTTCCTGAGGGAAAACTAGTGATGTCCAAGGCTGGCAGACAC
>gene=chr20_10672114-10673114; species=bosTau
-------------------------------------------------------TTTCTTTTGAAAGGAAATTATTCTGGAGACCGTGACACAGAGATATCATCACTTTTCTGTGACTTT---GACTTTTTCTTTTCCTGGGTCCACACGGCCATGCTGGCCTACATCAGGAGAGCAATGCCACCCTGCCCTGGATTTTCTTGCTCTGAGAATGGTG---GG----------------------------------GCT------TGCCGAGAAAATTCCTA------GTTGAGAGAGGAAACTTTTTT-CCCCAATCTAAACCTGAAAGATCCACTACTGATTAAATATATCTGGTCAAGAATCCTTCTCTTAAGCTCTAAACTGAAACCTCTAAACCCTCTTTCCCAGAATATTCCAGAGACAACCGGGCAAGCTGTATGATTTCCAAGTTGCTTTTTCCTTAGGGAGAATGAGTGATGTTTGAGCTGGGCAGACAT
>gene=chr20_10672114-10673114; species=calJac
cttggcttcccaaagtgatgggattataggtgtgagccaccg-ACCCAGTCAACTTTTCTTTTAAAAGGGAAATGTTCTAGACACAGTGATAGTGTGATATTGTCACTTGTACACGCTGTTTTGGGCCTTCTTTTTCCCCAGATCCACAGTATCATGCTGGCCTAGATGGGGAGAGGGATGCCACACAGACCCGTGTTTCCTTTCTCTCTGAAAGGTGCAGTTAAATACGGATGCAGTTGGCAATGCATGCAAGTAAGCAATTGCTTGCTGAGAAAATTTCTGACAAATATTGAGAGAGGAAACAATTTTTTCTCAGTCTAAACATGAAAGAGCCACTGCTGCTTAAATGTATCTGGTAAAAAAACTTCTCCTAAAGTTTTAAACTGAACCCTCTAAAACCTTTTTCCCAGAATATTCCAAATACAGATGGGCAAGTTGTATTTTTTCTAAGGTGCCTTTTCCTGAGGGAAAACTAGTGATGTCGGAGGTTGGCAGAGAT
>gene=chr20_10672114-10673114; species=canFam
------------------------------------------------------------TTCAAAAGGAAAGCTTTCTGGATATGGTGACGTAGTGATATTGCCAGGTTGGTGTGATTTG---GACTCTTTT-CTTCCTACATCCA------CAGGCTGGTTTAGACAGGGAGAGGAATGCTGCACTGTCCTAGATGTCTTCGCTCTGTGGGAAGTA---GTAAATGCAGATGTCATTGGTCGTGTACACAAGTAAGCTCATACTTGCTGAGAAAATACCTA------ATTGAGAGAGGAAACTCTTTTTTTTCAGTCTGAACATGAAAGATCCACCGCTGATTAAATATATCTGGGAAAGAATCCTTCTCCTCAGCTTTAAACTGAAACCTCTAAAGCCTCTTTCCCAGAATATTCCAAATACAAATGGGCAAGTTGTATTATTTCCAACTTGCCTTTTCCTTAGGGAAAACGAGTGATGTCTGAGACTGGCAGACAC
>gene=chr20_10672114-10673114; species=equCab
-------------------------------------------------------TTTCTTTTAAAAGGAAAATATTCTGGAAAAGGTGACATAGTGACATTGTCACCTTTGTGTGCTTTT---GACTTTCTTTTTTCCTAGATCCACATGACCATGCTGGCCAAGAGAGGAAGAGCAATGC--CCCTGTCCTAGTTTTCCTTGTTCTGAGGAGGGTG---GTAAATGTAGGTGCAGTCGGTTATGTACATGAGTAAGCTCGTGC-TGCTGAGAAAATTCCTA------TTTGAGAGAGGAAACTT----TTTCCAGTCTAAACATGAGATAGTCACTGCTGATTAAGGATATCTGGGAGAGAATCCTTCTCTAAAACTTTAAACTGAGACCTCTAAAACTCCTTTCTCAGAAGACTCCAAGCACAAACGGACAAATTTTATTATTTCCAAGTTGCC-TTTCCTTTGGGAAAATGAGTGATGTCTGAAACTGGCAGACAC
>gene=chr20_10672114-10673114; species=gorGor
ctcggcctcccaaagtgttgggattacagtcgtgagccac-gcacccacccAACATTTCTTTTAAAAGGAAAATATTCTGGAGACAGTGATAATGTGATATTGCCAACTGTATGTGCTTTTTGGGGTCTTCTTTTTCCCCAGATCCACAGGACCATGCTGGCCTAAATGGGGAGAGGGGTGCCACACGGTCCTGTGTTTCCTTTCTCTTTGAATGGTGCTGGTAAATGCAGATGCAGTTGGCAATGCACGCAAGTAAGCAGTTACTTGCTGAGAAAATTCCTGACAAATATTGAGAGAGGCAACAATTTTTTCTCAGTCTAAACATGAAAGAGCCACTGCTGATTAAATGTATCTGGTAAAGCATCTTTTCCTGAAGTTTTAAACTGAAACCTCTAAAACCTTTTTCCCAGAGTATTCCAAATACAGACGGGCAAGTTGTATTTTTTCCAAGTTGCCTTTTCCTGAGGGAAAACTAGTGATGTCCAAGGCTGGCAGACAC
>gene=chr20_10672114-10673114; species=panTro
ctcggcctcccaaagtgttgggattacagtcgtgagccaccgcacccggccAACATTTCTTTTAAAAGGAAAATATTCTGGAGACAGTGATAATGTGATATTGCCAACTGTATGTGCTTTTTGGGGTCTTCTTTTTCCCCAGATCCACGGGACCATGCTGGCCTAAATGGGGAGAGGGGTGCCACACGGTCCTGTGTTTCCTTTCTCTTTGAATGGTGCTGGTAAATGCAGATGCAGTTGGCAATGCACGCAAGTAAGCAGTTACTTGCTGAGAAAATTCCTGACAAATATTGAGAGAGGCAACAATTTTTTCTCAGTCTAAACATGGAAGAGCCACTGCTGATTAAATGTATCTGGTAAAGAATCTTTTCCTAAAGTTTTAAACTGAAACCTCTAAAACCTTTTTCCCAGAGTATTCCAAATACAGACGGGCAAGTTGTATTTTTTCCAAGTTGCCTTTTCCTGAGGGAAAACTAGTGATGTCCAAGGCTGGCAGACAC
>gene=chr20_10672114-10673114; species=papHam
ctcggcctcccaaagtgttgggattacagtcgtgagccaccgcgcctggGCAACTTTTCTTTTAAAAGGAAAATATTCTGGAGACAGTGATAGTGTGATATTGTCACCTGTATGTGCTTTTTGGGGCCTTCTTTTTCCCCAGATCCACAGGACTATGCTGGTCTAAATGGGGAGAGAGGTGCCTCACGGTCCTGTGTTTCCTTTCTCTTTGAACAGTGCTGGTAAATGCAGATGCAGTTGGCAGTGCACGCAAGTAAGCAGTTGCTTGCTGAGAAAATTCCTGACAAATATTGAGAGAGGCAACAATTTTTTCTCAGTCTAAACATGAAAGAGCCACTGCTGATTAAATGTATCTGGTAAAGAATCTTTTCCTAAAGTTTTAAACTGAAACCTCTAAAACCTTTTCCCCAGAGTATTCCAAATACAGACGGGCAAATTGTATTTTTTCCAAGTTGCCTTTTCCTGAGGGAAAACTAGTGATGTCCGAGGCTGGCAGACAT
>gene=chr20_10672114-10673114; species=ponAbe
ctcagcctcccaaagcgttgggattacagtcgtgagccactgcacctggccAACATTTCTTTTAAAAGGAAAATATTCTGGAGACAGTGATAATGTGATATTGCCACCTGTATGTGCTTTTTGGGGCCTTCTTTTTCCCCAGATCCACAGGACCATGCTGGCCTAAATGGGGAGAGGGGTGCCACACGGTCCTGTGTTTCCTTTCTCTTTGAATGGTGCTGGTAAATGCAGATGCAGTTGGCAACGCATGCAAGTAAGCAGTTACTTGCTGAGAAAATTCCTGACAAATATTGAGAGAGGCAACAATTTTTTCTCAGTCTAAACATGAAAGAGCCACTGCTGATTAAACGTATCTGGTAAAGAATCTTTTCCTAAAGTTTTAAACTGAAACCTCTAAAACCTTTTTCCCAGAGTATTCCAAATACAGACGGGCAAGTTGTATTTTTTCCAAGTTGCCTTTTCCTGAGGGAAAACTAGTGATGTCCGAGGCTGGCAGACAT
>gene=chr20_10672114-10673114; species=rheMac
ctcggcctcccaaagtgttgggattacagtcgtgagccaccgcacctggGCAACTTTTCTTTTAAAAGGAAAATATTCTGGAGACAGTGATAGTGTGATATTGTCACCTGTATGTGCTTTTTGGGGCCTTCTTTTTCCCCAGATCCACAGGACTATGCTGGTCTAAATGGGGAGAGAGGTGCCTCATGGTCCTGTGTTTCCTTTCTCTTTGAACGGTGCTGGTAAATGCAGATGCAGTTGGCAGTGCACGCAAGTAAGCAGTTGCTTGCTGAGAAAATTCCTGACAAATATTGAGAGAGGCAACAATTTTTTCTCAGTCTAAACATGAAAGAGCCACTGCTGATTAAATGTATCTGGTAAAGAATCTTTTCCTAAAGTTTTAAACTGAAACTGCTAAAACCTTTTCCCCAGAGTATTCCAAATACAGACGGGCAAATTGTATTTTTTCCAAGTTGCCTTTTCCTGAGGGAAAACTAGTGATGTCCAAGGCTGGCAGACAT
>gene=chr20_11333491-11334491; species=hg19
TGTGCACTGACCACTTGTGCCTGTTGAGTACCTGAAATGAGGCTGGTGGGTCTGGAAAGCTGGAGGAGGAATGAGAGCTCCATCTCTAGTGCATGTTCATCACTCAACTCTAACGTGAAAAGAGGAGTTTCAGGGCTTCTGTTTGGATAATTCTGCATGGTGGTAATAGCTTTCAGGAAGACTTCACTAGAAAAAAACTCTAGGTTATtgatacagacaggagacagggaaatattgggtagaagagggcagtaccccagcaaacaccccatcctcaagcctgaaaacccatggccctaaatgaggataggcatttctgttttcattgccaaaaagtggccctttggccagccatgccccctatcctgcacccatataaaccctgaaccccaaactccagagcagaccagcaagcagcaagccagcagaccaccagagagatggcagaatgatgcggcagagaaagggagaagagggttggtcagagaggagtccaactg
>gene=chr20_11333491-11334491; species=bosTau
tgtccaatagccgtatgtgcctaccaagcatttgaaatggcctcactgctcttggggagctggaGGAAGAGTGAGGTCTCCACTTCTAGGGTACACTTACCACTTGACTTCAACAGGAAAG-AGGGACTTTGGGACTTTTGTTTGGATAGCTA-GTATGGGGA--GCAGTTTTCATGAAGACTGCACTGAAAAAAATCTCTGG---------------------------------------------------------------------------------------------------------------------------------------------------------------------------------------------------------------------------------------------------------------------------------------------------------
>gene=chr20_11333491-11334491; species=calJac
T------------------------GAGCACCTGCAATGGGGCTGGCGGGTCTGGAAAGCAGGAGGAGGAGTGAGAGCTCCATCTCTATTGCATGTTAATCATTCAACTCTAACAAGAAAAGAAGAGCTTCAGGGTTTCTGTTTGGGTAATTCCGCATGGTAGTAATAGCTTTCAGGAAGGCTGCACTAGAAAAAACCTCTAGATTATtgatacagacaggagacagggaaatactgggtagaagggagcagttctccagcaaacgccccaccctcaagcctgaaaaccagtggtcataaatgaggataggcatttctgttttcacacccaaaaagtggcccttttgcctgctatgccccctatcctgcatccacataaaccctgaaccccaagctccagagcagac-------cagcaagccaacagaccactagacagatggcagaacgatgcggcagagaaagggagaaaagggttggtcagagaggagtccagctg
>gene=chr20_11333491-11334491; species=canFam
TGTTCAATGGGCACTCATGCCCACTGAGCCCTGG-AATGGGGTTAGTATTACT----AGCTGGAAGAGGAGAGAGGCCTTCAACACTAGGGGATACTGACCACTAAGGTTTAACATGAAAC-AGGAGCTTCAGGGCTTTTGTTTGGATAGCTG-GCATAGTGG--GCAGTTTCCAGGAAGACAGCGTTAGAAAAAAGCTCTGG---------------------------------------------------------------------------------------------------------------------------------------------------------------------------------------------------------------------------------------------------------------------------------------------------------
>gene=chr20_11333491-11334491; species=equCab
tgtcca-tgccctcttgtgcctattgaacacttgaaatggggctggtgcgacctgagAGCTGCAGGAAGAGTGAGGGCTCCATCTCCAGGGCATATTAGTCACTCAACTTTAACGTGGAAAGAGGGGCTGCAGGGCTTTTGTTTGGATAGCTA-GCTTGCTGG--GCAGTTTTCAGGAAGATTGCATTAGAAAAAA-CTCTAG---------------------------------------------------------------------------------------------------------------------------------------------------------------------------------------------------------------------------------------------------------------------------------------------------------
>gene=chr20_11333491-11334491; species=gorGor
TGTGCACTGACCACTTGTGCCTGTTGAGTACCTGAAATGAGGCTGGTGGGTGTGGAAAGCTGGAGGAGGAGTGAGAACTCCATCTCTAGTGCATGTTAATCACTCAACTCTAACGTGAAAAGAGGAGTTTCAGGGCTTCTGTTGGGATAATTCTGCATGATGGTAATAGCTTTCAGGAAGACTTCACTAGAAAAAAACTCTAGGTTATtgatgcagacaggagacagggaaatattgggtagaagagggcagttccccagcaaacaccccaccctcaagcctgaaaacccgtggccctaaatgaggataggcatttctgttttcattgccaaaaagtggccctttgtcccaccatgccccctatcctgcacccatataaacc-tgaaccccaagctccagagcagaccagcaagcagcaagccagcagaccaccagagagatggcagaatgacgcggcagagaaagggagaagagggttggtcagagaggagtccaactg
>gene=chr20_11333491-11334491; species=panTro
TGTGCACTGACCACTTGTGCCTGTTGAGTACCTGAAATGAGGCTGGTGGGTCTGGAAAGCTGGAGGAGGAGTGAGAGCTCCATCCCTAGTGCATGTTAATCACTCAACTCTAACGTGAAGAGAGGAGTTTCAGGGCTTCTGTTTGGATAATTCTGCATGGTGGTAATAGCTTTCAGGAAGACTTCACTGGAAAAAAACTCTTGGTTATtgatacagacaggagacagggaaatattgggtagaagagggcagttccccagcaaacaccccaccctcaagcctgaaaacccgtggccctaaatgaggataggcatttctgttttcattgccaaaaagtggccctttggctcgccatgccccctatcctgcacccatataaaccc-gaaccccaagctccagagcagaccagcaagcagcaagccagcagaccaccagagagatggcagaatgatgcggcagagaaagggagaagagggttggtcagagaggagtccaactg
>gene=chr20_11333491-11334491; species=papHam
TGTGCACTGACCACTTGTGCCTGTGGAGCACCTGAAATGAGGCTGGTGGGTCTGGAAAGCTGGAGCAGGAGTGAGAGCCTCATCTCTAGTGCATGTTAATCACTCAACTCTAACATGAAAAGGGGAGCTTCAGGGCTTCTGTTTGGATAATTCTGCATGATGGTAATAGCTTTCAGGAAGATGGCACTAGAAAAAAATTCTAGGTTATtgatacagacaggagacaaggaaatactaggtagaagagggcagttccccagcaaacatcccaccctcaagcctgaaatcccatggccctaaatgagaataggcatttctgttttca-----------tggccctttggcccgccatgccccctatcccgcacccacagaaaccctgaaccccaagctccagagcagac-------cagaaagccagcagactaccagacagatggcagaatgatgc-gcagagaaagggagaagagggttggtcagagaggagtccagttg
>gene=chr20_11333491-11334491; species=ponAbe
tgtgcactgaccacttgtgcctgttgagcacctgaaatgaggctggtgggtctggaaagctgGAGGAGGAGTGAGAGCTCCATCTCTAGTGCGTGTTAATCACTCAACTCTAATGTGAAAAGAGGAGTTTCAGGGCTTCTGTTTGGATAATTCTGCATGGTGGTAATAGCTTTCAGGAAGACTTCACTAGAAAAAAACTCTAGG-TATtgatacagacaggagacagggaaatattgggtagaaga-ggcagtt-cccagcaaacaccccaccctcaagcctgaaaacccgtggctct-aatgagga-aggcatttctgttttcactgcc-aaaagtggccctttggcccgccatgccccctatcctgcacccatataaaccctgaaccccaagctccagagcagac-------cagcaagccagcagaccaccagacagatggcagaatgatgcggcagagaaagagagaagagggttggtcagagaggagtccagctg
>gene=chr20_11333491-11334491; species=rheMac
TGTGCACTGACCACTTGTGCCTGTGGAGCACCTGAAATGAGGCTGGTGGGTCTGGAAAGCTGGAGCAGGAGAGAGAGCCTCATCTCTAGTGCATGTTAATCACTCAACTCTAACATGAAAAGGGGAGCTTCAGGGCTTCTGTTTGGATAATTCTGCATGGTGGTAATAGCTTTCAGGAAGATGGCACTAGAAAAAAATTCTAGGTTATtgatacagacaggagacaaggaaatactgggtagaagagggcagttccccagcaaacatcccaccctcaagcctgaaatcccctggccctaaatgaggatagacatttctgttttca-----------tggccctttggcccgccatgccccctatcctgcacccacagaaaccctgaaccccaagctccagagcagac-------cagaaagccagcagactaccacacagatggcagaatgatgcggcagagaaagggagaagagggttggtcagagaggagtccagctg
>gene=chr20_13855491-13856491; species=hg19
GTGTTCCAGTATGCAACTGTAAGACAACAAAATGCTTCCTACTGTGCAGGGTTAGAAAGTTTACCAAGGCCATTCGCCAAGAGCAGGCCGATGGGTGTGGGATGAGGGCATTTTTTATGCATGAAAGGGATTCAAAGGAGTCTACTAAGTCTTATCTGACAGATACCAGCCTCACGGACCCCAGGAGCAGAGGCAAAGACTTCGATGCAGGAGGCATATTATACCATTTCGATCGTCCCTCATACAGCTAATTCATTCTGTCTGGGATGTGCTTCGAAGTTCACTCCACTTTACTGGCCCCAGACTGCAAAAGATAAAAGCgcccttactgtgtgccaggcactgctttaagtacttcacaATATGAATGAAGCATagccttgtgagcagctgggactacaggtatgtgccagcatgccaggctaatttttgtattttttgtagaaatggggtttcaccatgttgcccaggctggtctcaaactcctgagctcaagcaat
>gene=chr20_13855491-13856491; species=bosTau
GTGTTGCAGTAAGATGGTGTAAGACAACAAAAGGGTTCCTACACCGCAGGGATAGAAAGTTCATCAAGGCTGCTCTCCAACGTTAGGGTGGTGGGTGTTGTATGAGGATGTCTTTTATGCACCTAAGGGGTTTAGGGGAGTCTGCTAAATTTCACCTGGCAGAT-CCAGCCTCACTGAGCTTAGGAACCAAGGCAGGAACTTCAACGCAGGAACCATACTCTGTGATTCCTTTATTTCCTCACAGATCCAATCCATTCTGCCTTGGATGTGCTTTGAAATTCACTCTACCTAACGGGCCCCAGACTTAGAAAGataatagagcatgtactatacaccaggcatggcttcaagtatttt-taat----atgaggcaca----------------taactattga-------------------------------------------------------------------------ctcatt------------------
>gene=chr20_13855491-13856491; species=calJac
GTGTTCCAGTATGCAATTATAAGACAACAAAATGCTTCCTACTGGGTAGGGATAG--AGTTTACCAAGGCCATTCGCCAACAGCAGGCC--TGGGTGTGGAATGAGGGCATTCTTTATGGGTGAAAGGGATTCAGAGGAGTCTACTAAGTCTTATCTGACAGATACCAGCCTCATGGAGCCCAGGAACAGAGGTAAAGACTTGGATGCAGGAGGCATATTATATCATTTCTATAGTCCCTCATATAGCTAATCCATTCTGTCTGGGATGTGCTTCAAAGTTCACTCTACCTTACTGGCCCCAAACTACAAAAGATAATAGCAAActtattatgtgccaggcactgctttaagtacttcacaat----------------------------------------------------------gctaatttttgtgttttctgtagagatggagtttcaccatgttgcccaggctggtctcaaactcctgagctcaagtaat
>gene=chr20_13855491-13856491; species=canFam
GTGTTGCAGTAAAGGGTTGTAAGACAAC-ACATGCTTCCTACTTTGCAGGGTTAGAAAGTTTACCAGAGCCATTCCCCAACATTAGGCTGATGGGTGTTGAG-GCTGATGTTCTTAATGCACTAATGGGATTCAGAGAGGTCTACTGAGTTTCATCAGACA---------------GAGCCCAGGAGTCAAGGTAAAAATTTTAATGCAGGGGAGATATTATTCCATTTTTATATCCTCTCACAGATCCAATCAATTCTGCCTTGAATATGCTTTGAAGTTCATACCACCTAACTGGCCTCAGACTGCAAAAGATAatagtgtgtctactgtaagccaggcactgctttaagtacttcggaat----a------------------------------------------------------------------------------------------------------------------------------------
>gene=chr20_13855491-13856491; species=equCab
GTGTTGCAGCA---TGATGTAAGACAATGAAATGCTTCA-ACTGTGCAGGGATAGAAAGTTTACCAAGGCCATTCACCAAGACTAGGCAGATGGGTGTTGCATGAGGAAGTTCTTCATGCATGAAAGGGATTCAGAGTAGTCTCCTAGGTTTTCTTTGACAGATACCAGTCTCGCTGAGCCTAGGAACCAAGGC-AAAGCTTCAATGCAGGAGCCATATTATACCATTTCTAGATTCCCTCACATATCCAGTCCATTCTGACTTGGATATGCTTTGAAGTTCACTCTACTTAACTGGACCCAGGCTGCAAAAGATACTAGagcacttaccatgtgccaggcactgctgtaagtactttacaat----a------------------------------------------------------------------------------------------------------------------------------------
>gene=chr20_13855491-13856491; species=gorGor
GTGTTCCAGTATGCAACTGTAAGACAACAAAATGCTTCCTACTGTGCAGGGTTAGAAAGTTTACCAAGGCCATTCGCCAAGAGCAGGCCGATGGGTGTGGGATGAGGGCATTTTTTATGCATGAAAGGGATTCAAAGGAGTCTACTAAGTCTTATCTGACAGATACCAGCCCCACGGACCCTAGGAGCAGAGGCAAAGACTTCGATGCAGGAGGCATATTATACCATTTCGATGGTCCCTCATACAGCTAATACATTCTGTCTGGGATGTGCTTCGAAGTTCACTCCACTTTACTGGCCCCAGACTGCAAAAGATAATAGCgcccttactgtgtgccaggcactgctttaagtacttcacaAT----ATGAAG-Acggccttgtgagcagctgggactacaggtatgtgccagcacgcccggctaatttttgtattttttgtagaaatggggtttcaccatgttgcccaggctggtctcaaactcctgagctcaagcaat
>gene=chr20_13855491-13856491; species=panTro
GTGTTCCAGTATGCAACTGTAAGACAACAAAATGCTTCCTACTGTGCAGGGTTAGAAAGTTTACCAAGGCCATTCGCCAAGAACAGGCCGATGGGTGTGGGATGAGGGCATTTTTTATGCATGAAAGGGATTCAAAGGAGTCTACTAAGTCTTATCTGACAGATACCAGCCTCACGGACCCCAGGAGCAGAGGCAAAGACTTCGATGCAGGAGGCATATTATACCATTTCGATCGTCCCTCATACAGCTAATTCATTCTGTCTGGGATGTGCTTCGAAGTTCACTCCACTTTACTGGCCCCAGACTGCAAAAGATAAAAGCgcccttactgtgtgccaggcactgctttaagtacttcacaAT----ATGAAGCAcagccttgtgagcagctgggactacaggtatgtgccagcacgccaggctaatttttgtattttttgtagaaatggggtttcaccatgttgcccaggctggtctcaaactcctgagctcaagcaat
>gene=chr20_13855491-13856491; species=papHam
GTGTTCCAGTATGCAACTGTAAGACAACAAAATGCTTCCTACTGTGCAGGGATAGAAAGTTTACCAAGGCCATTTGCCAAGAGCAGGCCGATGGGTGTGGGACGAGGCCATCTTTTATGCATGAAAGGGATTCAGAGGAGTCTACTAGGTCTTATCTGACAGATACCAGCCTCACGGAGCCCAGGAACAAAGGCAGAGACTTCAATGCAGGAGGCATATTATACCATTTCACTCGTCCCTCATACAGCTAATTCATTCTGTCTGGAATGTGCTCCAAAGTTCACTCTACCTTACTGGCCTCACACTGCAAAAGATAATAGCgtgcttactatctgtcaggcactgctttaagtacttcacaAT----ATGAGGCAcagcctcttgagcagctgggactacaggtgtgtgccagcacgccgggctaatttttgtactttttgtagagatgggttttcaccacgttgcccaggctggtcccaaactcctgagctcaagcaat
>gene=chr20_13855491-13856491; species=ponAbe
GTGTTCCAGTATGCAACTGTAAGACAACAAAATGCTTCCTACAGTGCAGGGTTAGAAAGTTTACCAAGGCCATTCGCCAAGAGCAGGCCAATGGGTGTTGGATGAGGGCATTTTTTATGCATGAAAGGGATTCCAAGGAGTCTACTAAGTCTTATCTGACAGATACCAGCCTCACGGACCCTAGGAGCAGAGACAAAGACTTCGATGCAGGAGGCATATTATACCATTTCGATGGTCCCTCATACAGCTAATTCATTCTGTCTGGGATGTGCTTCGAAGTTCACTCTACCTTACTGGCCCCAGACTGcaaaagataatagggcacttactgtgtgccaggcactgctttaagtactTCACAAT----ATGAAGCAcagcctcgtgagcagctgggactacaggtatgtgccagcatgcctggctaatttttgtattttttgtagagatggggtttcaccatgttgcgcaggctggtctcaaactcctgagctcaagcaat
>gene=chr20_13855491-13856491; species=rheMac
--------------------------------------------------------------------------------------------------------------------------------------------------------------------------------------------------------------------------------------------------------------------------------------------------------------------------------------------------------------------------------------------------------------------------------------------------------------------------------------------------------------------
>gene=chr20_14472491-14473491; species=hg19
GAGTCCCAGGGAACTGGAAAACCTATAGATAGGGAGGTAATTCTCAGTCAAATATGAAAATAAAAAATCAGCAGGAGTGTGAAATTTCATGTGGTTTTATAAATGCATGTAGCTAAGATTTTAGAAAATGTTTGGTTTAGCCTACAGACATGGGTTCATCATGAAATTTCTCTTTTCCACTAAAGGGTATGAGACCAAGTAGAATTCTCGAAGTCTGTCCTCATGCCCCTTCAATAAGTTACCACTTCAAAAGCTACAAAGCTGGATTCAGGGCAGGACCTTAAGTTCTGGCTACCGTCTGTGTAAATATCACACACTTACATGTGGTAAAGTCAGAGGGACTTGCAGACCTGAGTGATACTTATGACATCAGAAGTGAGTTTTGTTTATGGTTGATTAATGACATTGCTACTTGGGCCATGTTTGTGACAACAGCACTGAGGGCAATTAGCAAGAGCAACAGTTAGACAGTCCCATACTTGGAAGATTATATGAGACTA
>gene=chr20_14472491-14473491; species=bosTau
GAGTTTCAGGGATCTGGAAGAGCTATAGACAAGGAAGGAGTTCTCAGTCAGATTTAAAAATAAAAAATCAGCAGAAGTGTGAAATGCCATGCAGTTTTAAAAATATATGTAGTTAAGATTTTAGAAAGTGTTTGGGTTTATCAATAGAC--------ATCATGAAATTTCCCCCATCCACTAAAGGGTATGGACCCAAG-AGAATTGGTAACATCTTTCCTCATGCCTCTTCAGCAAGTTGCCACATCA------ACACAGTTTGATTTTGGG-AAAATATTAAGTC----ATACCATCTAGGTAAACATTACACGTTTT--TATTGTAAAGTCAGAAGAATTTGAGGCTTTGAGTGACAG--GTAATATCTGAAGTGAGTTTTGT------TTGACTAATGGGATTGCCCCTCAGTCCATTTTTGTGATGAAAG-AGTGAGGGAAA--GCCAAGAGCAGCTATTATATGGCCCTGTACTTGGAAGATCATATGAGATAA
>gene=chr20_14472491-14473491; species=calJac
GAGTCCCAGGGAACTGGAGAACCTATAGATAGGGAGGTAGTTCTCAGTCAAATATAAAAATAAAAAATCAGCAGGAGTGTGAAATTTCATGTGGTTTTATAAATGCATGTAGCTAAGATTTTAGAAAATGTTTGGTTTAGCCGACAGACATGGGTTGATCATGATATTTCTCTTTTTAACTAAAGGGTATGAGACCAAGTAGAATTCTCAATGTCTGTCCTCAAGCCCCTTCAACAAGTTACCACTTCAAAAACTACAAAGCTGGATTCAGGGCAGGACCTTAAGTTTTGGCTACTGTCTGTGTAAATACCACACACTTACA-----------------------------------------ATGACATCAGAAGTGAGTTTTGTTTATGGTCCATTAATGACATTGCt--------------------------ACTGAGGGCAATTAGCAAGAGCAACAGTTAGACAGTCCCA------------------------
>gene=chr20_14472491-14473491; species=canFam
--GTTTCAGGGATCTGGAAAACTTATAGATAGGGAAGTAGTTCTCAAGGAAATATAAAAAT----AATCAGCAGGAGTGTGAAATGCCATGTGGTTTTATAAATGCATATAGCTAAGATTTTAGAAAATATTTGATTTAGCCAAGAGACATGGGTTGATCATGAAAATTCTGCCATTCACGAAGGAGTATGGGACCAAAAAGAATTC---ACAGCTTTCCTCTTGTCCCTGCAACAAGTTACCACTTCAACAGCTATAAAGATTAATTTGGTGCAGGACATTAAGTCCAGGCTACCATCTATGTAACTACTATACACTCT--CACTGTGAAGTCAGATAGATTTGGGA-CCTGAGTGACAA--ATGACATCAGGAATGTGTTTTATTTATGATTGATTAATGACATTGCTATCTAGTCCATGTTTGTGGAATAAGTACTGAGAGGAA--GGCAAGAGCAGCAATTAGATGACCCTGTCCTTGGAAGGTGATATGAAATAA
>gene=chr20_14472491-14473491; species=equCab
GGGTTTCAGGGATCTGGAAAATCTATAGATAGGGAACTATTTCTCAGTCAAATATAAAAATAAAAAATCAGCAGGAGTGTGAAATGCCATGCAGTTTTATAAATGCAGGTATCTAAGATTTTAGAAAATGTTTGGATCAGCCAAGAGACATGGTTTGATTATGAAATTTCCCCCACCCACTAAAGGATCTGGGACCAAAAAGAATTT---GCAACTTTCCTCGTACCTCTTCAACAAGTTGCCACTTTGGCAGTTACAAAGGTTGATTTGAGGCAGGGCGTTACGTCCTGGCTACTGTCTGTGTAACA--CACACTTTTT--CACTGTGAAGTCAGAGGGATTTGGGGACCTGATTGATAA--ATGATATCAGAAGTGAGTTTTGTTTATGGTTGATTAATGGCATTGCTATTCAGTCCATGTTTGTGACA-AAGTACTGAGAGGAA--GGCAAGAGCAACAACTGGACGTCTCTGTACTTGGAAGATCATATGAAACAA
>gene=chr20_14472491-14473491; species=gorGor
GAGTCCCAGGGAACTGGAAAACCTATAGATAGGGGGGTAATTCTCAGTCAAATATGAAAATAAAAAATCAGCAGGAGTGTGAAATTTCATGTGGTTTTATAAATGCATGTAGCTAAGATTTTAGAAAATGTTTGGTTTAGCCTACAGACATGGGCTCATCATGAAATTTCTCTTTTCCACTAAAGGGTATGAGACC-AGTAGAATTCTCGAAGTCTGTCCTCATGCCCCTTCAATAAGTTACCACTTCAAAAGCTACAAAGCTGGATTCAGGGCAGGACCTTAAGTTCTGGCTACCGTCTGTGTAAATATCACACACTTACGTGTGGTAAAGTCAGAGGGATTTGCAGACCTGAGTGATACTTATGACATCAGAAGTGAGTTTTGTTTATGGTTGATTAATGACATTGCTACTTGGGCCATGTTTGTGACAAAAGCACTGAGGGCAATTAGCAAGAGCAACAGTTAGACAGTCCCATACTTGGAAGATTATATGAGACTA
>gene=chr20_14472491-14473491; species=panTro
GAGTCCCAGGGAACTGGAAAACCTATAGATAGGGAGGTAATTCTCAGTCAAATATGAAAATAAAAAATCAGCAGGAGTGTGAAATTTCATGTGGTTTTATAAATGCATGTAGCTAAGATTTTAGAAAATGTTTGGTTTAGCCTA-AGACATGGGTTCATCATGAAATTTCTCTTTTCCACTAAAGGGTATGAGACCAAGTAGAATTCTCGAAGTCTGTCCTCATGCCCCTTCAATAAGTTACCACTTCAAAAGCTACAAAGCTGGATTCAGGGCAGGACCTTAAGTTCTGGCTACCGTCTGTGTAAATATCACACACTTACATGTGGTAAGGTCAGAGGGACTTGCAGACCTGAGTGATACTTATGACATCAGAAGTGAGTTTTGTTTATGGTTGATTAGTGACATTGCTACTTGGGCCATGTTTGTGACAACAGCACTGAGGGCAATTAGCAAGGGCAACAGTTAGACAGTCCCATACTTGGAAGATTATATGAGACTA
>gene=chr20_14472491-14473491; species=papHam
GAGTCCCAGGGAACTGGAAAACCTATAGATAGGGAGGTAATTCTCAGTCAAATATGAAAATAAAAAATCAGCAGGAGTGTGAAATTTCATGTGGTTTTATAAATGCATGTAGCTAAGATTTTAGAAAATGTTTGGT-------------------TGATCATGAAATTTCTCTTTTCCACTAACGGATATGAGACCAAGTAGAATTCTTGATGTCTGTCCTCATGCCTCTTCAATAAGTTACCACTTCAAAAGCTACAAAGCTGGATTCAGGGCAGGACCTTAAATTCTGGCTACTGTCTGTGTAAATATCACACACTTACATGTGGTAAAGTCAGAGGGACTTGCAGACCTGAGTGATAACTATGACATCAGAAGTGAGTTTTGTTTATGGTTGATTAATGACATTGCTACTTGGGACATGTTTGTGACAAAAGTACTGAGGGCAATTAGCAAGAGCAACAATTAGACAGTCCTATACTTGGAAGATTATATGAGATTA
>gene=chr20_14472491-14473491; species=ponAbe
GAGTCCCAGGGAACTGGAAAACCTATAGATAGGGAGGTAATTCTCAGTCAAATATGAAAATAAAAAATCAGCAGGAGTGTGAAATTTCATGTGGTTTTATAAATGCATGTAGCTAAGATTTTAGAAAATGTTTGGTTTAGCCTACAGACATGGGTTGATCATGAAATTTCTCTTCTCCACTAAAGGGTATGAGACCAAGTAGAATTCTCGAAGTCTGTCCTCATGCCCCTTCAATAAGTTACCACTTCAAAAGCTACAAAGCTGGATTCAGGGCAGGACCTTAAGTTCTGGCTACCATCTGTGTAAATATCACACACTTACATGTGGTAAAGTCAGAGGGACTTGCAGACCTGAGTGATACTTATGACATCAGAAGTGAGTTTTGTTTATGGTTGATTAATGACATTGCTACTTGGGCCATGTTTGTGACAAAAGCACTGAGGGCAATTAGCAAGAGCAACAGTTAGACAGTCCCATACTTGGAAGATTATATGAGACTA
>gene=chr20_14472491-14473491; species=rheMac
GAGTCCCAGGGAACTGGAAAACCTATAGATAGGGAGGTAATTCTCAGTCAAATATGAAAATAAAAAATCAGCAGGAGTGTGAAATTTCATGTGGTTTTATAAATGCATGTAGCTAAGATTTTAGAAAATGTTTGGT-------------------TGATCATGAAATTTCTCTTTTCCACTAACGGATATGAGACCAAGTAGAATTCTTGATGTCTGTCCTCATGCCTCTTCAATAAGTTACCACTTCAAAAGCTACAAAGCTGGATTCAGGGCAGGACCTTAAATTCTGGCTACTGTCTGTGTAAATATCACATACTTACATGTGGTAAAGTCAGAGGGACTTGCAGACCTGAGTGATATTTATGACATCAGAAGTGAGTTTTGTTTATGGTTGATTAATGATATTGCTACTTGGGACATGTTTGTGACAAAAGTACTGAGGGCAATTAGCAAGAGCAACAATTAGATAGTCCTATACTTGGAAGATTATATGAGACTA
>gene=chr20_14588491-14589491; species=hg19
taaaGTTAACAGGAAAACATTTAGTAATTGTGTATTCTGTTTCCCCCTACAACTACTGTGAGTAATCTGCACTTTTATTTCTCTTTTGGCCCATAAGTTTTACATTAATCCTATTTTGCTATTTACTGAATAAAGGGAATTGAGAAAAAGGCATTTCTCATTCCAAGTTAGCCCTACAATGCCAAGTGTAAAAACTCAGGCCTAAGTGAAGTTTGAGGTCAGGATAAGCCAGGCTAACAGATCTTTCTGGATTTTACTTTGCATCtcattcattcattcatttattcattTaactgatacttattgattactgaggatgtgccaggactgtactgggtgctgcaatagtagtggatgaaacagtaaggtccctattctcatggagtttgactagtgggaggatgaggggagagcgacaagtgtcagtatacagtaaatcagtgaacgagtatttggattatataactttaaacagtgaatggggctgtaggaaaaattga
>gene=chr20_14588491-14589491; species=bosTau
TAACATTATTTGGAAAATACCTACCAATGATATATGATGTTTTACCCTATAATCACTGTGAGGACTTTGTGTTG-T---TCCCCCTTAATCCATAAATATCAGAGTAATGCCCTTTTGCTAATTACCAAGTAAA-GGAACTAAAAAAAA--CATTTCGCATTCCAAGTTTTTCCTACAATGCCAGGTATAAAAATTCAGGTACAAGTGA----AGGGGCCAGGATAATCCCTGGCCACATGTTTCTCTGAATTTTACTTTGCATC------------TC----TTTCATTTTGCTGt-atttgttggtcactgatgctgagctaagcttttgctgggtgctggaatagtagtgattaagagagcaaggtccctgatctcatggggtgtgccttctgaaagcgggtgggttgggtgacaagtgtaaacaaTCAGTGTATCAGCAACCAAGTGTATGAATAATATAATTTCAAACAAAGA----TGCTATAAA-----TAAA
>gene=chr20_14588491-14589491; species=calJac
TAAAGTTACCAGGAAAACATTTACTAATTGTGTATTATGTTTTCCCCTACAACTACTGTGAGTAATCTGCACTTTTATTTCTCTTTTGGTTCGTAAGTTTCACATTAATCCTATTTTGCTATTTACTGAATAAAGGGTATTGAAAAAAAGGTATTTCTCATTCCAAGTTGGCCTTACAATGCCAGGTGTAAAAACTCAGGCCCAAGTGAAGACTGAGGTCAGGATAAGCCAGGCTCGCAGATCTTCCTGGATTTTACTTTGCATCTCattcattcattc------------aaccgatacttattgattactgaggatgtttcaggactgtactgggtgctgcaatagtagtggatgaaacaggaaggtccccattctcttgaagtacacctattggaagggtgaggggagagtgaccagtgtcaataagccgtcaatcagagaacaagcgtttggataatataactttaaacagtgaaaggggctgtgggaagaattga
>gene=chr20_14588491-14589491; species=canFam
----GTTCTCTGGAAAATATCTACCAATGATTTATCATATTTTGTCCTATAACTACTGTGAGGACTCTTTGTTATT---TTCCTCTTGATCCATAAAATTCTCAGTAATACTCTTTTGCTATATATAAAAAAAAAGGAACTAAAAAAAAA-CATTTCTCATTCCACATTGGCCCTACAATGCTAGATTTAAAAACTCCAGCCCAAGTGA------GGGTGGGAATTATCCAGGCCAGCATGTCTTTCTGTATTTTACTTTGCATCTCATCTATCCattc----attcatttagctga----tattgatcccag----tgtgccagg-ctttactaggtgctaaaa---tagtgaataaaagagttaggaccctattctcatggagtgtgccttctgaaagtggtagtattgggtaacaaatgtaaataattagtaaATCTGTAACCAAGTATATGAATAATATAATTTCAAACAGTGA---------TCAC-----TA--
>gene=chr20_14588491-14589491; species=equCab
TAAAGTTACCTGGAAAATATCTACCAATGATGTATC--ATTTCCCCCTACAACCACTGTAAGAACTCTGTACTTTT---TCCCCCTTGATCCATAAATTTTACAGTAATACTCCTTTGTTATTTACTGAATAAAGGGAACTAAAAAAAAAGCATTTCTCATTCCAATTTGGCCCTACAGTGCCAGATATCAAGACT----------------------------------------------------------------------------------------------------------------------------------------------------------------------------------------------------------------------------------------------------------------------------------------------------------------
>gene=chr20_14588491-14589491; species=gorGor
taaaGTTACCAGGAAAACATTTACTAATTGTGTATTATGTTTCCCCCTACAACTACTGTGAGTAATCTGTGATTTTATTTCTCTTTTGGCCCATAAGTTTTACATTAATCCTATTTTGCTATTTACTGAATAAAGGGAATTGAAAAAAAGGCATTTCTCATTCCAAGTTGGCCCTACAATGCCAAGTGTAAAAACTCAGACCTAAGTGAAGATTGAGGTCAGGATAAGCCAGGCTAACAGATCTTTCTGGATTTTAGTTTGCATCtcattcgttcattcatttattcattTaactgatacttattgattactgaggatgtgccaggactgtactgggtgctgcaatagtagtggatgaaacagtaaggtccctattctcatggagtttgactattgggaggatgaggggagagtgacaagtgtcagtatacagtaaatcagtgaacgagtatttggattatataactttaaacagtgaagggggctgtaggaaaaattga
>gene=chr20_14588491-14589491; species=panTro
taaaGTTAACAGGAAAACACTTACTAATTGTGTATTCTGTTTCCCCCTACAACTACTGTGAGTAATCTGCACTTTTATTTCTCTTTTGGCCCATAAGTTTTACATTAATCCTATTTTGCTATTTACTGAATAAAGGGAATTGAAAAAAAGGCATTTCTCATTCCAAGTTGGCCCTACAATGCCAAGTGTAAAAACTCAGGCCTAAGTGAAGTTTGAGGTCAGGATAAGCCAGGCTAACAGATCTTTCTGGATTTTACTTTGCATCtcattcattcattcatttattcattTaactgatacttattgattactgaggatgtgccaggactgtactgggtgctgcaatagtagtggatgaaacagtaaggtccctattctcatggagtttgactattgggaggatgaggggagagcgacaagtgtcagtatacagtaaatcagtgaatgagtatttggattatataactttaaacagtgaatggggctgtaggaaaaattga
>gene=chr20_14588491-14589491; species=papHam
taaaGTTACCAGGAACACATTTTCTAACTGTGTATTACGTTTCTCCCTACAACTATTGTGAGTAATCTGCACTTTTATTTCTCTTTTGGCCCATAAGTTTTACATCAATCCTATTTTGCTATTTACTGAATAAAGGGAATTAAAAAAAAGGCATTTCTCATTTCAAGTTGGCCCTACAATGCCAGTTGTAAAAACTCAGGCCCAAGTGAAGATTGAGGTCAGGATAAGCCAGGCTAACAGATCTTTCTAGGTTTTACTTTGCATCtcattcattcattcatttattcattTaactgatacttattgattactgaggatgtgccaggactgtactgggtgccgcaatagtagtggatgaaacagtaaggtccctattctcatggagtatgactattggaagggtgaggggagaatgacaagtgtgagtaaacagtaaatcattgaacaaatatttggattatataactttaagcagtgaatggggctgtaggaaaaattga
>gene=chr20_14588491-14589491; species=ponAbe
TAAAGTTACCAGGAAAACATTTACTAATTGTGTATTATGTTTCCCCTTACAACTACTGTGAGTAATCTGCACTTTTATTTCTCTTTTGGCCCATAAGTTTTACATTAATCCTATTTTGCTATTTACTGAATAAAGGGAATTGAAAAAAAGGCGTTTCTCATTCCAAGTTGGCCCTACAATGCCAATTGTAAAAACTCAGGCCTAAGTGAAGATTGAGGTCAGGATAAGCCAGGCTAACAGATCTTTCTGGATTTTACTTTGCATCtcattcattcattcatttattcattTaactgatacttattgattactgaggatgtgcca-----gtactgggtgctgcaatagtagtggatgaaacagtaaggtccctattctcatggagtatgactattgggaggatgaggggagagtgacaagtgtcagtaaacagtaaatcagtggacaagtatttggattatataactttaaacagtgaatggggatgtaggaaaaattga
>gene=chr20_14588491-14589491; species=rheMac
taaaGTTACCAGGAACACATTTTCTAATTGTGTATTACGTTTCTCCCTACAACTATTGTGAGTAATCTGCACTTTTATTTCTCTTTTGGCCCATAAATTTTACATCAGTCCTATTTTGCTATTTACTGAATAAAGGGAATTAAAAAAAAGGCATTTCTCATTTCAAGTTGGCCCTACAATGCCAGTTGTAAAAACTCAGGCCCAAGTGAAGATTGAGGTCAGGATAAGCCAGGCTAACAGATCTTTCTGG-TTTTACTTTGCATCtcattcattcattcatttattcattTaactgatacttattgattactgaggatgtgccaggactgtactgggtgccgcaatagtagtggatgaaacagtaaggtccctattctcatggagtatgactattggaagggtgaggggagaatgacaagtgtgagtaaacagtaaatcattgaacaaatatttggattatataactttaagcagtgaatggggctgtaggaaaaattga
>gene=chr10_1544179-1545179; species=hg19
tggatgttacctgtgggaatagcctggTGAGATCTGCAATAAAAACTGCAATCGTGAGGAAACTTCCAGAACATTGAGGCTGATCACTGACCACCAGGTAAACTGGCAAGGAAGGATGCCACACAGTGTCCACCTGGGTGCCATCAAGAACGGACACAATAGCTGTTGCTTTCACAGCGAAAGGAGACTTCTCGTTCACCAGCCTCAGTGGGGGCCCGGCCCCTCCTGCACCTGCTGCCCCCAGCGGGGCTCTGTGATGCTGCATCTCCCACAACTGTCCAGCCAGTCATGCTGAAGACCCCTTACTTCCTGGAGCATTTCTAATTTTAAGTTTTGTGCACCCACACCAGGAAAGAAGGTTTAGTTCTATACTCTGGAGAGGTATATGACCGTGTGCTCACAGGCAGACCCACACATCCTTGGTCTCTCAAAAGCAATAAAAGGTGCTTTTGCAAACTATAGGCCTCCTTCAAAATCCTGAGATTCCCAGCAAGGTTTTG
>gene=chr10_1544179-1545179; species=bosTau
TGAACCCCCCCTTGGGGAACAGCCAGGTGGGATGGGAAA-TGAACCTGCAATTGCCAGGC-AGTTCCAGAGCT---GAGCCGATGGCTAGTGACC-TGTTGGTTGGCA-GAGAGCATGCGG-ACAGCACCTC--CAGGAGTCACGGAGAACTGACTCTGTCTCCGCCATTTCCACCAG-----------------GTGCCAACCCCAAAGG-----TGA-----GCTGC------------CTGGGGTGCTGCCCCAC-CTGTACCCAT--GGGCC-------TGGCCCTGCCCCCGCTGCTCCACCCACTGAGATGCTTCACAATGT-TGTTTCCTGCATCTATACCGAGAAAGACAACCATCTTCTATAGTGTGGGAA-GCAGGAGTGTGcacacacacacacacacaca----tgc---------------------------------------------------------------------------------
>gene=chr10_1544179-1545179; species=calJac
agtacgttacccgtgggaacagcctggTGAGATCTGACATGAAAACTGCAGTCATGAGGAAACTTCCAGAACACTGAGGCTGATCACTGACCACCAGGTAAACTGGCAGGGAAGGATGCCACATGGTGCCCACCTGGGT-CCATCAAGAACTGACCCAAAAGCCATTGTTTCCACAGAGAAAGGCGGCTTCCCGTTCGCCCGCCCCGGTGGGGGGCTGGCCCCTCTTGCCCCTGCTGCCCTGGCAGGGAGTCTGTGATGCGGCGTCTCCCACAGCTGTCCAGCCAATCATGCTAAAGACCCTTCGCTTCCTGGAGTGTTTCTAATTTTAAATTTCGTACACCCACCCTGGGAAAGAAGGCTTAGTTTTGTACTCTGGAGAAGTGTATGAATGTGTGCACACAGGTA-ACCCACACACTCATGGTCTCTCAAAAGTGATAAATGGTGCTTTTGCAAGCCACAGGCCTCCTTC-AAATCTGGAGATTCCCGGTAAGGTTTTG
>gene=chr10_1544179-1545179; species=canFam
TGAACGCTGCTGGCGGGAAGAGCCCGGTGAGCCCTGCAATTACAGCCTAA-----TCGGC-GATCCCAGAGTGCGGGGACCCATGACT-------AGGCCCGTCGGCAGGGATGGGTGCCA-AGAACACCTACGAGTGAGTCACCAGGAGCGGACTCGGCATCTGCTGCTTTCACAGAGGAAGACGGCTGCCCACCCAGCAGGCCCCGGGGGTGGCGGGTCCTGGCCCC-----------CCTCAGGTGCTGCCTC-TGCTGTACCTGC--TGGCCCTG---CCCGCGGGGCTCAAG---------------AAGCATCATTCATGTTGTCGCTCACGCGG-----CCGGGAG---AGGTTTACCTGTGGTCTGTGCAGAAGCACATG-ATgcacccgcacccacacccgca----cccCCTCCTTCTCCGGAGAGAGAAACCGTGCTTTTATACACCATGCGCCGCC-TCTTAGCGCCGCAGGTCTCTCC---GCCTCC
>gene=chr10_1544179-1545179; species=equCab
TGAATTCTGCCATCGGGAACAGCCTGGTGAGATCTGAAATTAAAACCATAAGAGTGTGGC-AATTCCC-AACGCTGAGGCCCATGGCTGGCAGCCGGGCCACTGGTCAGGAAGGGACGCCA-ACAGTACCTAC-TGTGAGTCATCAAGAACGGACCCAGTGCCCATGGTTTTCACAAAGAAAGGAGAGCGCTCATTCGCCAAGGGCAAGGGGTGGCCGGTCCCTGCCACAGCTCCT-TTTCCTGCTGGGTCCTCTGCTGCCGCATCTTC--TGGCTGGC---CCAGGTGTGCTAAGGACACTTGACTTCCCCAAAGGTTTTTTATTTTGTATTTCATGCATCTACACTGGAAA-GGAGATTTAATTCTGTTCTATGGAGAAATATAGGTATGCACGTGCATACACGCAAGCA----TCCTCTCTCTCTCTA---------AGTGTGGTTTTGTAAACCACATGCCTCCTTCAAAAGGCCAAGATTCTCTCTGAGGCTTCC
>gene=chr10_1544179-1545179; species=gorGor
tggatgttacctgtgggaatagcctggTGAGATCTGAAATAAAAACTGCAATCGTGAGGAAACTTCCAGAACATTGAGGCTGATCACTGACCACCAGGTAAACTGGCAAGGAAGGATGCCACACAGTGTCCACCTGGGTGCCATCAAGAACGGACACAATAGCTGTTGCTTTCACAGCGAAAGGAGGCTTCTC-CTCACCAGCCTCAGTGGGGGCCTGGCCCCTCCTGCACCTGCTGCCCCCAGCGGGGCT-TGTGATGCTGCATCTCCCACAACTGTCCAGCCAGTCATGCTGAAGACCCCTTACTTCCTGGAGCATTTCTAATTTTAAGTTTTGTGCACCCACACCAGGA---AAGGTTTAGTTCTGTACTCTGGAGAAGTATA-GACCATGTGCTCACAGGCAGACCCACACATC-TTGGTCTCTCAAGAGCAATAAAAGGTGCTTTTGCAAACTATAGGCCTCCTTCAAAATCCTGAGATTCCCAGCAAGGTTTTG
>gene=chr10_1544179-1545179; species=panTro
tggatgttacctgtgggaatagcctggTGAGATATGAAATAAAAACTGCAATCGTGAGGAAACTTCCAGAACATTGAGGCTGATCACTGACCACCAGGTAAACTGGCAAGGAAGGATGCCACACAGTGTCCACCTGGGTGCCATCAAGAACGGACACAGTAGCTGTTGCTTTCACAGCGAAAGGAGGCTTCTGGTTCACCAGCCTCAGTGGGGGCCTGGCCCCTCCTGCACCTGCTGCCCCCAGCGGGGCTCTGTGATGCTACATCTCCCACAACTGTCCAGCCAGCCATGCTGAAGACCCCTTACTTCCTGGAGCATTTCTAATTTTAAATTTTGTGCACCCACACCAGGAAAGAAGGTTTAGTTCTGTACTCTGGAGAGGTATATGACCGTGTGCTCACAGGCAGACCCACACATCCTTGGTCTCTCAAGAGCAATAAAAGGTGCTTTTGCAAATTATAGGCCTCCTTCAAAATCCTGAGATTCCCAGCAAGGTTTTG
>gene=chr10_1544179-1545179; species=papHam
tggatgttacctgtgggaatagcctggTGAGACCTGAAATAAAAACTGCAATCATGAGGAAACTTCCAGAACATTGAGGCTGATCACTGACCACCAGGTAAACTGACAAGGAAGGATGCCACACAGTGTCCCCCTGGGTGCCATCAAGAACTGACACAATAGCTGTTGCTTTCACAGAGAAAGAAGGCTTCTCATTCACCAGCCCCAGAGGGGGCCCGGCCACTTCTGCACCTGCTGACCCCAGAGGAGCTCTGTGATGCTGCAACTCCCACAAGTGTCCAGCCAGTCATGCTAAAGACCCTTTACTTCCTGGAGCATTTCTAATTTTAAATTTCGTGCTCCCACACCAGGAAAGAAGGTTTAGTTCTGTACTCTGGAGAAGTATATGACTGTGTGCCCACAGGCAGACCCACACATCCTTGGTCTCTCAAGAGTGACAAAAGGTGCTTTTGCAAACTATAGGCCTCCTTCAAAATCCTGAGATTCCTGGCAAGGTTTTG
>gene=chr10_1544179-1545179; species=ponAbe
tggatgttacctgtgggaatagcctggTGAGATCTGAAATAAAAACTGCAATTGTAAGGAAACTTCCAGGACATTGAGGCTGATCACTGACCACCAGGTAAACTGGCAAGGAAGGATGCCACACAGTGTCCAACTGGGTGCCATCAAGAACTGACACAATAGCTGTTGCTTTCACAGTGAAAGAAGGCTTCTCGTTCACCAGCCTCAGTGGGGGCCCAGCCCCTCCTGCACCTGCTGCCCCCAGCAGGGCTCTGTGATGCTGCATCTCCCACAACTGTCCAGCCAGTCATGCTAAAGACCCCTTACTTCCTGGAGCATTTCTAATTTTAAATTTTGTGCACCCACACCAGGAAAGAAGGTTTAGTTCTGTACTCTGGACAAGTATATGACTGTGTGCACACAGGCAGACCCACATATCCTTGGTCTCTCAAGAGCGATAAAAGGTGCTTTTGCAAACTATAGGCTTCCTTCAAAATCCTGAGATTCCCAGCAAGGTTTTG
>gene=chr10_1544179-1545179; species=rheMac
tggatgttacctgtgggaatagcctggTGAGATCTGAAATAAAAACTGCAATCATGAGGAAACTTCCAGAACATTGAGGCTGATCACTGACCACCAGGTAAACTGACAAGGAAGGATGCCACACAGTGTCCACCTGGGTGCCATCAAGAGCTGACACAATAGCTGTTGCTTTCACAGAGAAAGAAGGCTTCTCGTTCACCAGCCCCAGAGGGGGCCCGGCCCCTTCTGCACCTGCTGACCCCAGAGGGGCTCTGTGATGCTGCAACTCCCACAACTGTCCAGCCAGTCATGCTAAAGACCCTTTACTTCCTGGAGCATTTCTAATTTTAAATGTCGTGCTCCCACACCAGGAAAGAAGGTTTAGTTCTGTACTCTGGAGAAGTATACGACTATGTGCACACAGGCAGACCCACACATCCTTGGTCTCTCAAGAGTGACAAAAGGTGCTTTTGCAAACTATAGGCCTCCTTCAAAATCCTGAGATTCCTGGCAAGGTTTTG
>gene=chr10_2051434-2052434; species=hg19
tcaagatgagattttggtggagacacagccaaaccatatcaGATACATATCGACACACTACAAAAAGTTGTGTCAAAGTTTCTGCCAGGCCCTCCCAGGACTGCCTGTTCCTCTGAGTGTGACCCAGCCAATTCCTGAGCCCTGCTTCTTCCTGGTGGGAGTACCTATCAGATGCCCTGCTCTGGTTGCTGAGTGGTGATTTTTATCCTTTCACCAATCTGACCCAGACGTAAGATGATGACCAATGTGAAAGCATTGTGTGTGGAAGTTCTAtttctttctctctctttttttttttttgagacagtctcacactctgtcaccaggctggagtgcaatggcacaatcttggctcactgcaacctctgcctcccaggttcaagccattcacctgcctccacctcccgagtagctgggactacaggcatgtgccaccacaccaagctaatttttgtatttttagtagagatggaatttcaccatgttggccagcatggtct
>gene=chr10_2051434-2052434; species=bosTau
--------------------------------------------------------------------------------------------------------------------------------------------------------------------------------------------------------------------------------------------------------------------------------------------------------------------------------------------------------------------------------------------------------------------------------------------------------------------------------------------------------------------
>gene=chr10_2051434-2052434; species=calJac
--------------------------------------------------------------------------------------------------------------------------------------------------------------------------------------------------------------------------------------TAAGACGATGACCAGTGTGGAAGCGTTGTGGGTGGAAGTT--------------------------------------------------------------------------------------------------------------------------------------------------------------------------------------------------------------------------------------
>gene=chr10_2051434-2052434; species=canFam
--------------------------------------------------------------------------------------------------------------------------------------------------------------------------------------------------------------------------------------------------------------------------------------------------------------------------------------------------------------------------------------------------------------------------------------------------------------------------------------------------------------------
>gene=chr10_2051434-2052434; species=equCab
-----------TTTT---------CCAGGAAATGCATA---TACACCTGCTGTCACAGAAAAAAAAGCGAAGTCAAAATACCCTCTTGGACCTCCCAGTACTATCTGTTTCTCTGATACTCACCCAGTGAATTCTTGA--CCTGCGTCTTCCAGGTCAGATTATCTATCAGATGCCTGACTCTGACCCATGAGAGGCAATTTTCATCCTG-TGCAGCTTTGCCCCAAGGTCAAAATGAAGACAAACACAGAAACACTGTGGGCAGA------------------------------------------------------------------------------------------------------------------------------------------------------------------------------------------------------------------------------------------
>gene=chr10_2051434-2052434; species=gorGor
tcaagatgagattttggtggagacacagccaaaccatatcaGATACATAT-GACACACTACAAAAAGTTGTGTCAAAGTTTCTCCCAGGCCCTCCCAGGACTGCCTGTTCCTCTGAGTGTGACCCAGCCAATTCCTGAGCCCTGCTTCTTCCTGGTGGGAGTACCTATCAGATGCCCTGCTCTGGATGCTGAGTGGTGATTTTTATCCTTTCACCCATCTGACCCAGACGTAAGATGA-GACCAGTGTGAAAGCATTGTGGGTGGAAGTTCTAtttctttctctct-cttttttttttttgagacagtctcacactctgtcaccaggctggagtgcaatggcacaatctt-gctcactgcaacctctgcctcccaggttcaagccattctcctgcctccacctcccgagtagctgggactataggcatgtgccaccacaccaagctaatttttgtattttta------------------------------Catggtct
>gene=chr10_2051434-2052434; species=panTro
tcaagatgagattttggtggagacacagccaaaccatatcaGATACATATCGACACACTACAAAAAGTTGTGTCAAAGTTTCTCCCAGGCTCTCCCAGGACTGCCTGTTCCTCTAAGTGTGACCCAGCCAATTCCTGAGCCCTGCTTCTTCCTGGTGTGAGTACCTATCAGATGCCCTGCTCTGGTTGCTGAGTGGTGATTTTTATCCTTTCACCCATCTGACCCAGACGTAAGATGATGACCAATGTGAAAGCATTGTGTGTGGAAGTTCTAtttctttctctct-tttttttttttttgagacagtctcacactctgtcaccaggctggagtgcaatggcacaatcttggctcactgcaacctctgcctcccaggttcaagccattctcctgcctccacctcccgagtagctgggactacaggcatgtgccaccacaccaagctaatttttgtatttttagtagagatggaatttcaccatgttggccagcatggtct
>gene=chr10_2051434-2052434; species=papHam
tcaagatgagattttggtggggacacaacaaaatcatatcaGATACGTATCGACACACTACAAAAAGCTATGTCAAAATTCCTCCCAGGCCCTCCCAGGACTGTCTCTTCCTCTGAGTGTGACCCAGCCGACTCCTGAGCCCTACTCCTTCCTGGTGGGAGTGCCTGTCAGATGCCCAGCTCTGGATGCTGAGTGGCGATTTTCATCCTTTCACCCATCCGACCCAGACGTAAGACGACGACCAATGTGGAAGCATTGTGGGTGGAAGTTCTAtttctttctcttcttttttttttttttgagatagtctcacactctgtctctaggctggagtgcaatggcacaatcttggctcactgcaacctcc-cctcccaggttcaagccattcttctgccccctactcctgagtagctgggactacaggcatgtgccaccacaccaagctaaattttgtatttttagtagagatagagtttttccatgttggccaggatggtcg
>gene=chr10_2051434-2052434; species=ponAbe
tcaagatgagattttggtggagacacagccaaaccatatcaGATACATATCGACACACTACAAAAAGCTATGTCAAAATTTCTCCCAGGCCCTCCCAGGACTGTCTGTTTCTCTGAGTGTGACCCAGGCAATTCCTGAGCCCTGCTTCTTCCTGGTGGGAGTACCTATCAGACACCCAGCTCTGGATGCTGAGTGGCGATTTTTATCCTTTCACCCATCTGACCCAGACGTAAGACGATGACCAATGTGAAAGCCTTGTGGGTGGAAGTTCTAtttctttctctgtttttttttttttttgagatagtctcacactctgtcaccaggctggagtgcaatggcacaatgttggctcactgcaacctccatctcccaggttcaagccattctcttgcctccgcctcccgagtagctgggactacaggcatgtgccaccacacgaagctaatttttgtatttttagtagagatggaatttcaccatgttggccagcatggtct
>gene=chr10_2051434-2052434; species=rheMac
tcaagatgagattttggtggggacacaacaaaatcatatcaGATACGTATCGACACACTACAAAAAGCTATGTCAAAATTCCTCCCAGGCCCTCCCAGGACTATCTCTTCCTCTGAGTGTGACCCAGCCGACTCCTGAGCCCTGCTCCTTCCCGGTGGGAGTGCCTGTCAGATGCCCAGCTCTGGATGCTGAGTGGTGATTTTCATCCTTTCACCCATCCGACCCAGACGT-AGATGACGACCAATGTGGAAGCATTGTGGGTGGAAGTTCTATTTCtttctcttcttttttttttttttgagatagtctcacactctgtctccaggctggagtgcaatggcacaatcttggctcactgcaacctcc-cctcccaggttcaagccattcttctgccccctactcctgagtagctgggactacaggcatgtgccaccacaccaagctaaattttgtatttttagtagagatggagtttcaccatgttggccaggatggtct
>gene=chr10_2608016-2609016; species=hg19
CTATTTACTTTACACGCAAGGGTTCTGTAAACTTTCAAGCACTACGTTAATGTAAGTTATGATCATTGTACCGCCTTGTCAAACATTTCAAGCAACTTTTGCCTCTCCTATGAATTTTCTTTTCATTATGATTTGAGCTCTATTTATTTGGTTTAATGTATTTAATTATATGATAGCGGTCACTGGCTCCTTTTCCTTTCCTCAGATCTTGACACTGCTGACCAGGGACAAAATGTCCCATTGACAGTCATGCTCTGGAGCAGGATGGGCAGTGAGAGACCAGAGACCACAGGATGGGTAAGAAATAGCCCAGCTCAGGCTACTGGGTTGAAGAACTGCCAGAGCGTGATCGCCAACGTGCAGATTTCTGATCTACGTGTAATGTAGAAGCTGACTGTTCTGTATCTGACGTTTCATTTAGAGTCTATGAAGTAGCTTAGGCCAATTACTCATAGCCGCCTGCCCCTCCTCAGTTACCTGGACATATGTCTTGTGTTCTG
>gene=chr10_2608016-2609016; species=bosTau
AGATATACTTTATACATATGTGTTTTGCAAACTTTAAGGCCCTATAGTAACTTAA----------------GTCATTTCCAAATATTTGAAGCATTCTTTGTCTCTCCCATGGTTTCTTTTTCTGTTTTGGTTT-----------------------------------GTGTTGGGTATCAACAGTTCTC-----TTCTCTCAGATC-TTACTCTGCTGTCCGGGGACAG----------------ATGAACTCT---GCAGGGGTGGGAG-G--AGCCCCGGGACCACAGCGTGCGTGA--GGAAGTCCTGCGTTGACAAGCTACTGGGAGAATCGCCAGTGAGGGGTCACCTACTTGCAGATTTATGATCT-CCTCCA-CCT-ACAGCTGCCTGTTGTGTGTGTCATG--TTACATAGAGCCTAT------GTTTAGGTCAGTCTTTCATGGCCTCTTGGTCATCCCCCATCAGTTATGCATTTGCCCCGTGTCCTA
>gene=chr10_2608016-2609016; species=calJac
CTGTTTACTTCACATGCACATGTTCTGTAACCTCGCAAGCACTACGTTAATGTAAGTCATTATCATCGTACTGCCCTGTCCAACGTGTCAAGCCACCTTTGCCTCTCCCATCAGTTTTCTTTTTATTATGATTTGAGCTCTATTTATTTGGTTTAATGTACTTAATTATATGACTATGATCACCAGTTCCTTCTCATTTCCTCAGATCTTGATACTGCTGACCAGGGACAAGGAACCCCACTGACAGGCACG-------------AGGGCAGTGAGGGCCCTGAGGTCACAGGTTGGGGAGGAACTGGCCCAGCTCAGGCCAGTGGCTTGGAGAACTGCCTGAGGGTGATCACCGATGTGCACATTTCTGATCTCCATTTACTGTAGAAGCCGACTGTTCTGCATCTGATGTTTTGTTTACAGTCTATGAAGTAGCTTAAGCCAATTACTCATAGTCACCTGCCCCTCCTTAGTTATGTGAACATATGTTTTGTGTGCTA
>gene=chr10_2608016-2609016; species=canFam
---------------ACACGCGTTGTGTCGACTGTGAAGCGCCGTATTCAC--AAGGTCGTACCAGCGTACACCATGCACAACTGACCCAAGCCTTCGGGGCCTCTCCCACTGACTTTTTCCCCTTTGTGGTCTCAG-TGTATTTATCTGGCTTGGTCGTTTTAATTCTGTGCTAGGTG-----------GTGTGATCCT------------GACGGCCAGC-------------------------------------------------------------CGACCCCAGTGTGGGCAC---CGTGTCCGGTCCCGGCAAGTGGCTCGGAGAACCTGC-GACCGGGGTCACCTGGCTGCAGATGCCCGCCCTCCCCTCG-TGGGGCAGCCGACTGTCGTTTACCTCCCGCCCTATCTAGAGTCTATCAAGCAGCTCCCATCAACGCCCTGCGGCCCGACAGCGGGTCCCCGGCACCTGAGCAGGGGTCCCGAGCGCCA
>gene=chr10_2608016-2609016; species=equCab
-------------------------------------------------------------------------------------------------------------------------------------------------------------------------------------------------------------------------------------------------------------------------------------------------CAGGGTGGGGAG-AGGAGGTCCCGTCCTGGCAAGGGGCCTGGGCAGCTGCCAGAAAGTGGTCATCTACTTGCAGATTTCAGATCTTTCCTCA-CTTCAAAATTTACTATTGCTTATTTCATATTTTATTTATAGTCTGTAAAGTA--------------TTCGTAGCCACTTGGCCCTTCTCAATCATCTACTC--GTGTCCTGTGTGCTA
>gene=chr10_2608016-2609016; species=gorGor
CTATTTACTTTACACGCaagtgttctgtaaactttcaagcactatgttaacgtaagttatgatcattGTACTGCCTTGTCAAACATTTCAAGCAACTTTTGCCTCTCCTATCAATTTTCTTTTCATTATGATTTGAGCTCTACTTATTTGGTTTAATGTATTTAATTATATGATAGCGATCACTGGCTCCTTTTCCTTTCCTCAGATCTTGACACTGCTGACCAGGGACAAAATGTCCCATTGACAGTCATGCTCTGGAGCGGGATGGGCAGTGAGAGACCAGAGACCACAGGATGGGTAAGAAATAGCCCAGCTCAGGCTACTGGGTTGAAGAACTGCCAGAGCGTGATCGCCGACGTGCAGATTTCTGATCTACGTGTAATGTAGAAGCTGACTGTTCTGTATCTGACGTTTCATTTAGAGTCTATGAAGTAGCTTAGGCCAATTACTCATAGACGCCTGCCCCTCCTCAGTTACCTGGACATATGTCTTGCGTTCTG
>gene=chr10_2608016-2609016; species=panTro
CTATTTACTTTACACGCAAGGTTTCTGTAAACTTTCAAGCACTACGTTAACGTAAGTTATGGTCATTGTACCGCCTTGTCAAATATTTCAAGCAACTTTTGCCTCTCCTATCAATTTTCTTTTCATTATGATTTGAGCTCTATTTATTTGGTTTAATGTATTTAATTATATGATAGCGATCACTGGCTCCTTTTCCTTTCCTCAGATCTTGACACTGCTGACCAGGGACAAAATGTCCCATTGACAGTCATGCTCTGGAGCGGGATGGGCAGTGAGAGACCAGAGACCACAGGATGGGTAAGAAATAGCCCAGCTCAGGCTACTGGGTTGAAGAACTGCCAGAGCGTGATCGCCGACGTGCAGATTTCTGATCTACGTGTAATGTAGAAGCTGACTGTTCTGTATCTGACGTTTTATTTAGAGTCTGTGAAGTAGCTTAGGCCAATTACTCATAGCCGCCTTCCCCTCCTCAGTTACCTGGACATATGTCTTGTGTTCTG
>gene=chr10_2608016-2609016; species=papHam
CCGTTTACTTTACACGCAAGGGTTCTGTCAATTTCCAAGCACTTCGTTAACGTAAGTTATGATCATGGTACCGCCCTGTCAAACATTTCAAGCAACCTTTGCCTCGCCTATCAATTTTCTTTTCATTATGATTTGAGCTCTATTTATTTGGTTTAATGTATTTAATTATATGATAGCGATCACTAGCTCCTTTTCCTTTCCTCAGATCTTGACACTACTGACCAGGGACAAAGTGCCCCATTGACAGTCACGCTCTGGAGTGGGATGGGCAGTGAGAGACCCGAGACCACAGGATGGGGAAGAAATAGCCCAGCTCAGGCTACCGGGTTTGAGAACTGTCAGAGAGTGATCGCCGACATGCAGATTTCTGATCTACATTTAATGTAGAAGCTGACTGTTCTGTATCTGACATTTTATTTAGAGTCTATGAAGTCGCTTAGGCCAATTGATCATAGCCGCCTGCCCCTCCTCAGTTACCTGGACATATGTCTTGTGTGCTG
>gene=chr10_2608016-2609016; species=ponAbe
CTATTTACTTTACATGCAAGGGTTCTGTAAACTTTCAAGCACTACGTTAACGTAAGTTATGATCATTGTACTGCCTTGTCAAATGTTTCAAGCAACCTTTGCCTCTCCTATCAATTTTCTTTTCATCGTGATTTGAGCTCTATTTATTTGGTTTAGTGTATTTAATGATATGATAGTGATCACTGGCTCCTTTTCCTTTCCTCAGATCTTGACACTGCTGACCAGGGACAAAATGTCCCATTGACAGTCACGCTCTGGAGCGGGATGGGCAGTGAGAGACCAGAGACCACAGGATGGGGAAAAAATAGCCCAGCTCAGGCTACTGGGTTGAAGAACTGCCAGAGCTTGATCGCCGACGTGCAGATTTCTGATCTTCGTTTAATGAGGAAGCTGACTGTTCTGTATCTGACGTTTTATTTAGAGTCTATGAAGTAGCTTAGGCCAATTACTCATAGCTGCCTGCCCCTCCTCAGTTACCTGGACATATGTCTTGTGTCCTG
>gene=chr10_2608016-2609016; species=rheMac
CCGTTTACTTTATACGCAAGGGTTCTGTCAATTTCCAAGCACTTCGTTAACGTAAGTTATGATCACGGTACCGCCCTGTCAAACATTTCAAGCAACCTTTGCCTCGCCTATCAATTTTCTTTTCATTATGATTTGAGCTCTATTTATTTGGTTTAATGTATTTAATTATATGATAGCGATCACTAGCTCCTTCTCCTTTCCTCAGATCTTGACACTACTGACCAGGGACAAAGTGCTCCATTGACAGTCACGCTCTGGAGTGGGAAGGGCAGTGAGAGACCCGAGACCACAGGATGGGGAAGAAATAGCCCAGCTCAGGCTACCGGGTTGGAGAACTGTCAGAGAGTGATTGCCGACATGCAGATTTCTGATCTACATTTAATGTAGAAGCTGACTGTTCTGTATCTGACGTTTTATTTAGAGTCTATGAAGTCACTTAGGCCAATTGATCATAGCCGCCTGCCCCCCCTCAGTTACCTGGATATATGTCTTGTGTGCTG
>gene=chr10_5629110-5630110; species=hg19
ACAGCTCTGGGAAGCAGGGGAAACCAGCCATCTCTGCTGGGGCAGCCGCTTCCTACAACCCGCCCAAGTGCCCTGCAAATGACAATGACGGCAGCTCCTGCCCTGAGAAGGGCCTGGGCACGGGAGGGGAACAGTCTCAGGATGCCTGTTCTACTAGGGGAGGGGGCGCAGCTTCCCAGAGGCTCATGGCCTGACTTCTGACCTTCCTGAAACCTGCACCACCGCCCCCTTCCAGCTTCCCTGACTGCAAAACAGCATCTTCTCTTGCATTGTTCTTTGAGGAAATTTGGCAGCAGGCATGGAAAATGTTTCCTCCAGGCCCCCAGCTCAGCACATGAAAGGCAGGCTGCTGTCTGCGGGGCCCCCAGACGCCACTGGATTCCCGGCCAGAACTTGCAGCTCAGGGAGTGGCCCTGTCTCTTTTGTTATGACCCCTCCTCGAGATGCCAAGCTGGCGGGGGAACAACAGCTGGCACTGGCCGGGCTGGCTCTGAGTTCCC
>gene=chr10_5629110-5630110; species=bosTau
TCAG-CCCAGGAAGCCAGGG-AAGTAACCCTCCC-ACAGGA---GC----TGCCCAAGTGCCTGGGGG------------------------------------GGTGA-GGATGGGAGC-----------------------------------AGG------GAGGAGGC---C---------------CCTGGCTGACCCCCCCAGAGACCTGTACTACTGCCCCCCTCCAGCTTCCCCAAAGGGAAGATGGCATCTTCTCTTCCATTGTTCTCTGAGGAAGTCTGGCAGC-AGCACAGACAGCCTGCCTTCCAGGCCCC-------------ACCTCGCTGGAGTCTCACCAGAGAGTCCCCAGATGCCCTA-GAGTCCCTGCTGGAGCCT-CAGCTCAGG-GGCGGCCCT-------------------------------------------------------------------------------------
>gene=chr10_5629110-5630110; species=calJac
GCAGCTCTGGGAAGCGGCAGAAGCCAG-CGTCTGTGCTGGGCGAGCCACTTCCTACAACCCGCCCAAGTGCCC--------------------------------------CTCCAGGCCTGAGAGGGGAACGGTCTCGGGATGCCTGCTCTACTGGGGGTGGGGGGGCAGCTTCCCAGAGGTGCACAG-CTGACCTCTGACCTTCCTGAAACCTGCGCCACCGCCCCCTCCCAGCTTCCCGGACTGCAAAACAGCGTCTTCTCTTGCATTGTTCTCTGAGGAAATTTGGCAGCAGGCACGGGAAATGTTTCCTCCAGGCCCC--ACTCCACACATGAAAGGCAGGCTGCTGTCTGCAGGG-CCCCAGACGCCGCTGGATTCCCTGTGGGAACTCGCAGCTGGGGGAGTGG-CCTGTCTCTTCTGTGGTGACC---CCTTGAGATGCCACGCTGGT-GGGGAACAACAGCTGGCACC-----AGCGAGCTCCGAGTTCCC
>gene=chr10_5629110-5630110; species=canFam
TTGGTCCCTAGGAGCAGGAGGTAGCGG-----------------------TCCCACAGCTGGCCAGG---------------------------------CCCCGGGAA-GGGCTGGGCA-----------------CGGGATGCACCCCCCCCTCGG------GAG--GCCTTCCAGGTG----------CTCTGCACAAACTCTCCAAGACCTGCAGCA-----------------CCCCA-CAGGGAAACAGCATCTCCTCTTTCGTTGTCCTTTGAGGCCATCTGGCAGT-GGCACAACAGGCGTTTCTTTCGGGGCCCCAG------------------------------------------------------------------------------------------------------------------------------------------------------------------------------
>gene=chr10_5629110-5630110; species=equCab
GTGACCCCAGGAAGCAGGAGAAAATGGTCctctctgctggagacgctgcttcctgcagcctctccaag--------TAATAACAGGGAGGCGCTCCCCAGCCCTGGGAA-GGGCTGGGCA-GGCG--GGAGCAGTGTCATGATGCCTGCCCCACCAGG------GAGCCGGCTTCCAGGCA----------CTCTGCCTGACCTCTCCAAGACAT--ACCACCACCCCCTTCCAGCCTCCCCAGCAGGAAGGCAGCATCTTCTCTTCCATTGTTCTTTGAGGAAGTTTGGCAGC-GGCACAGAAAGCGTTTCTTCCAGGCCCCCAG---------------GCAGGCGGC------AAAAGTCCCCAGATGCCTCTGGAGTGTCTGCCAGAGCCTGGAGCTCAGGGAGTGGCCCTCTCTCTTCTGTGATGACCCATCTCTCAGATGCTGAGTTAGGA-GGGGACAATAGCTGGC----------------TCCCATTACA
>gene=chr10_5629110-5630110; species=gorGor
ACAGCTCTGGGAAGCAGGAGAAACCAGCCATCTCTGCTGGGGCAGCCGCTTCCTACAACCCACCCAAGTCCCCTGCAAATGACAATGACAGCAGCTCCTGCCCTGAGAAGGGCCTGGGCACAGGAGGGGAACAGTCTCAGGATGCCTGTTCTACTAGGGGAGGGGGCGCAGCTTCCCAGAGGCTCATGGCCTGACTTCTGACCTTCCTGAAACCTGCACCA-CACCCCCTTCCAGCTTCCCTGACTGCAAAACAGCATCTTCTCTTGCATTGTTCTTTGAGGAAATTTGGCAGCAGGCATGGAAAATGTTTCCTCCAGGCCCCCAGCTCAGCACATGAAAGGCAGGCTGCTGTCTGCGGGGCCCCCAGAC-CCACTGGATTCCCAGCCAGAACTTGCAGCTCAGGGAGTGGCCCTGTCTCTTTTGTTATGACCCCTCCTTGAGATGCCAAGCTGGCGGGGGAACAACAGCTGGCACTGGCCGGGCTGGCTCTGAGTTCCC
>gene=chr10_5629110-5630110; species=panTro
ACAGCTCTGGGAAGCAGGAGAAACCAGCCATCTCTGCTGGGGCAGCCGCTTCCTACAACCCACCCAAGTGCCCTGCAAATGACAATGACGGCAGCTCCTGCCCTGAGAAGGGTCTGGGCACGGGAGGGGAACAGTCTCAGGATGCCTGTTCTACTAGGGGAGGGGGCGCAGCTTCCCAGAGGCTCATGGCCTGACTTCTGATCTTCCTGAAACCTGCACCACCGCCCCCTTCCAGCTTCCCTGACTGCAAAACAGCATCTTCTCTGGCATTGTTCTTTGAGGAAATTTGGCAGCAGGCATGGAAAATGTTTCCTCCAGGCCCCCAGCTCAGCACATGAAAGGCAGGCTGCTGTCTGCAGGGCCCCCAGACGCCACTGGATTCCCGGCCAGAACTTGCAGCTCAGGGAGTGGCCCTGTCTCTTTTGTTATGACCCCTCCTCGAGATGCCAAGCTGGCGGGGGAACAACAGCTGGCACTGGCCGGGCTGGCTCTGAGTTCCC
>gene=chr10_5629110-5630110; species=papHam
ACAGTTCTGGGAAGCAGGAAAAA----CCATCTCTGCTGGGGCAGCCGCTTCCTACAACCCGCCCAAGTGCCCTGCGAATGAGGATGATGGCAGCTCCTGCCCTGAGAGGGGCCTGGGCACCGGA-GGGAACAGTCGCAGGATGCCTGTTCTACTGGGGGAGGGGGCGCAGCTTCCCAGAGGCTCATGGCCTGACCTCTGACCTTCCTGAAACCTGCACCACCGCCTGCTTCCAGCTTCCCTGACTGCAAAACAACGTCTTCTCTTGCATTGTTCTTTGAGGAAATTTGGCAGCAGGCACGGAAAATGTTTCTTCCAGGCCCCCAGCTCAGCACATGAAAGGCAGACTGCTGTCTGCAGGGCCCCCAGACGTCGCTGGATTCCCGGCCAGAACTTGCAGCTCAGGGAGTGGCCCTGTCTCTTTTGTTATGACCCGTCCTCGAGATGCCAAGCTGGCGGGGGAACAACAGCTGGCACTGGCCGGGCTGGCTCCGAGTTCCC
>gene=chr10_5629110-5630110; species=ponAbe
GCAGCTCCGGGAAGCAGGAGAAACCAGCCATTTCTGCTGGGGCAGCCACTTCCTATAACCCGCCCAAGTGCCCTGCAAATGACGATGACGGCAGCTCCTGCCCTGAGAAGGGCCTGGGCACGGGAGGGGAACAGTCTCAGGATGCCTGTTCTACTAGGGGAGGGGGCGCAGCTTCCCAGAGGCTCATGGCCTGACTTCTGACCTTCCTGAAACCTGCACCACCACCCCCTTCCAGCTTCCCTGACTGCAAAACAGCATCTTCTCTTGCATTGTTCTTTGAGGAAATTTGGCAGCAGGCATGGAAAATGTTTCCTCCAGGCCCCCAGCTCAGCACATGAAAGGCAGGCTGCTGTCTGCGGGGCCCCCAGACGCCGCTGGATTCCCGGCCAGAACTTGCAGCTCAGGGAGTGGCCCTGTCTGTTTTGTTATGACCCCTCCTCGAGATGCCAAGCTGGTGGGGGAACCACAGCTGGCACTGGCCGAGCTGGCTCTGAGTTTCC
>gene=chr10_5629110-5630110; species=rheMac
ACAGTTCTGGGAAGCAGGAGAAA----CCATCTCTGCTGGGGCAGCCGCTTCCAACAACCCGCCCAAGTGCCCTGCGAATGAGGATGACGGCAGCTCCTGCCCTGAGAGGGGCCTGGGCACAGGA-GGGAACAGTCGCAGGATGCCTGTTCTACTGGGGGAGGGGGCGCAGCTTCCCAGAGGCTCATGGCCTGACCTCTGACCTTCCTGAAACCTGCACCACCGCCCGCTTCCAGCTTCCCTGACTGCAAAACAGCGTCTTCTCTTGCATTGTTCTTTGAGGAAATTTGGCAGCAGGCACGGAAAATGTTTCTTCCAGGCCCCCAGCTCAGCACATGAAAGGCAGGCTGCTGTCTGCAGTGCCCCCAGACGCCGCTGGATTCCCGGCCAGAACTTGCAGCTCAGGGAGTGGCCCTGTCTCTTTTGTTATGACCCGTCCTTGAGATGCCAAGCTGGCAGGGGAACAATGGCTGGCACTGGCTGGGCTAGCTCCGAGTTCCC
>gene=chr10_5772016-5773016; species=hg19
TAACATATTTAACCATCACATAATTTTGAAATCTAAAGCTTTTTTTTCCAGAATGTTTTGTTTTTAAAAAATAAACTTCAGATGTTTAATACGTGTGTATATATTCTAGGGGTGAAAGATTTGAAAGTTGAAGATGACATCTCAATGAAGGTGATACCTATTTTATCTACCCTTAATTGTGCCCTGCTAGAAACAAAGAAATCACTTCCTGAAGAAAGAATCCATCCAAACACATTAGTAAAGCGTCATTTCCAAGAATTGTACAAGGCGGACAGAAGCCCTTCATTGAGTGTTGCTCCTCAGGATAGAATGAAAGACCCTACATTCTTGGGGAAACTGCCCAGTGGTTTTGACTTGATTCCTCCAGCTGAAAAGTGCCCTTCAGAGTCTTTAACTCAGTTGAACTCTTATTTTTCAGACCCTAGTGCTTACATTTTGGAAGTGTCTACTGCTTTGGACTTGCTAGCAGAGCATCCTCAGTCTCCTTGTGTTTCAGACGG
>gene=chr10_5772016-5773016; species=bosTau
CATTATATTTAACCATCCTATAATTTTGTAATATAAAGCATTTTTTC-CTGCATGT-----TTTGAAAAAAAAAAGTTCAGGTTTTTAATACATGCATATATATTTTAGGTCTTACAGACTTGAAAGTTGAAGACAACATCTCATTGAAGGTGGTGCCCGTTTTGCCTGCCCTCAATTGTGCCCTGCTAGAAGCAAAGAAATCATTTTCTGAAAAAGGAATCTCTCTAAACACATTAGTAAAGCATAATTTCCAAGACTTGTCCAAGGTGAACAAAAGCCCTCCACTGACTGCTGCTTCCCAGGACGGATTTAAAGAAACTGGCTTCTCTGGCCAAGTGTCCAGTGGTTTTGACTTGACTCCTCCAGCTGAAAAGTGCCCTTTACAGTCTTTAACTCAGCTGAAGTCTTACTTTTCAAATGCGAGCGGGTACATTTTGGGAGTGTCTACTGTGTTAGGTCTATTGGCAGAGCGTCCTCAGTCTCCTTCTATTTCAGATGG
>gene=chr10_5772016-5773016; species=calJac
TAACATACTTAACCATCACTTAATTTTTAAATCTATAGCATTTTTTTCCTGAATGTTTTGTTTTTAAAAAATTAACTTCAGGTGTATAATACGTGTGTGTGTGTTTTAGGGGTGAAAGATTTGAAAGTTGAAGAAGATATCTCAGCGAAGATGATATCTATTTTACCTGCCCTTAATTGTGCCCTGCTGGAAACAAAGAAATCACTTCCTGAAGAAAGAATCCATCCAAACACATTAGTAAAGCATCACTTCCAAGAACTGTACAAGGCAGACAGAAGCCCTTCATTGACTGTTGCTCCTCAGGAGAGAATGAAAGACCCTTCATTCTTGGAAAAATTGCCCAGTGGTTTTGACTTGATTCCTCCAGCTGAAAAGTGCCCTTTAGAGTCTTTAACTGAGTTGCACTCTTATTTTTCAGACCCTAGTGCTTACATTTTGGAAGTGTCTACTGCTTTGGACTTGTTAGCAGAGCATCCTCAGTCACCTTCTGTTTCAGATGG
>gene=chr10_5772016-5773016; species=canFam
TACCATATTTAACCATCCCATAACTTTGTAATCTGAAACATTTTCTTCCTGAATGT-----TTTGAGAGAGAGACCATGAGG-TTTGAATGTATGTATATATGTTTTAGGGCTGAAAGAATCGAAAGTT---GACAACATCTCATCGAAGGTGACACCTATTTTACCTGCCCTTAATTGTGCCCTACTAGAAGCAAAGAAGTCATTTACTGAGGAAGGAGTCTGTCCAAACATGTTAGTCAAGCACAATTTGCAGGAACTGTTCAAGGTGGACAAAGGCCCTTCGTTGACTGCTGCTTCCCAAAATGGAATTCAGGAGACTGCCTTCTTGGGCCAACTATCCAATGGCTTTGACTTGGTTCCTCCAGCGGAAAAGTGCCCTTCACAGTCTTTAACTCAGTTGAAGTCTTATTTTTCAGATCCTAGTGGGTACGTTTTGGAAGTGTCTGCTGCATTAGATTTCTTGGCAGAGTGTCCTCAGTCTCCTTGTGTCTCAGATGG
>gene=chr10_5772016-5773016; species=equCab
TATCATATTTAGCCATCCCATAATTTTGTAATCTAGAGCATTGTTTTCCTGCATGT-----TTTGAAAAAAAGACCTTCAGGTTTTTAATATATGTATATGTATTTTAGGGCTGAAAGACTTGAAAGTTGAAGATGACATCTCACTGAAGGTGATACCTATTTTGCCTGCCCTTAATTGTGCCCTGTTAGAAGCAAAGAAGTCATTTACTGAAGAAGGAATCTGTCCAAACACATTAGTAAAGCATAATTTCCAAGAACTATACAAGGTGGACAAAAGTCCTTCATTGACTGCTTCTTCTCAAGATGGAATTAAAGAGACTTCATTCTTTGGCAAACTGTCCAATGGTTTTGACTTAGTTCCTCCAGCTGAAACGTGCCCTTTACAGTCTTTAACTCAGTTGAAGTCTTATTTTTCAGATCCTAGTGGGTACATTTTGGAAGTATCTACTGCGTTAGATTTATTGGCAGAGCGTCCTCAATCTCCTTATGTTTCAGATGG
>gene=chr10_5772016-5773016; species=gorGor
TAACATATTTAACCATCACGTAATTTTGAAATCTAAAGCTTTTTTTTCCAGAATGTTTTGTTTTTAAAAAATAAACTTCAGATGTTTAATACGTGTGTATATATTCTAGGGGTGAAAGATTTGAAAGTTGAAGATGACATCTCAATGAAGGTGATACCTATTTTACCTACCCTTAATTGTGCCCTGCTAGAAACAAAGAAATCACTTCCTGAAGAAAGAATCCATCCAAACACATTAGTAAAGCGTCATTTCCAAGAATTGTACAAAGCGGACAGAAGCCCTTCATTGAGTGTTGCTCCTCAGGATAGAATGAAAGACCCTACATTCTTGGGGAAACTGCCCAGTGGTTTTGACTTGATTCCTCCAGCTGAAAAGTGCCCTTCAGAGTCTTTAACTCAGTTGAACTCTTATTTTTCAGACCCTAGTGCTTACATTTTGGAAGTGTCTACTGCTTTGGACTTGTTAGCAGAGCATCCTCAGTCTCCTTGTGTTTCAGATGG
>gene=chr10_5772016-5773016; species=panTro
TAACATATTTAACCATCACGTAATTTTGAAATCTAAAGCTTTTTTTTCCAGAATGTTTTGTTTTTAAAAAATAAACTTCAGATGTTTAATACGTGTGTATATATTCTAGGGGTGAAAGATTTGAAAGTTGAAGATGACATCTCAATGAAGGTGATACCTATTTTACCTACCCTTAATTGTGCCCTGCTAGAAACAAAGAAATCACTTCCTGAAGAAAGAATCCATCCAAACACATTAGTAAAGCGTCATTTCCAAGAATTGTACAAGGCGGACAGAAGCCCTTCATTGAGTGTTGCTCCGCAGGATAGAATGAAAGACCCTACATTCTTGGGGAAACTGCCCAGTGGTTTTGACTTGATTCCTCCAGCTGAAAAGTGCCCTTCAGAGTCTTTAACTCAGTTGAACTCTTATTTTTCAGACCCTAGTGCTTACATTTTGGAAGTGTCTAGTGCTTTGGACTTGCTAGCAGAGCATCCTCAGTCTCCTTGTGTTTCAGATGG
>gene=chr10_5772016-5773016; species=papHam
TAACATATTTAACCATCACGTAATTTTGAAATGTAAAGCATTTTTTTCCAGAATGTTTTGTTTTTAAAAAATAAACTTCAGATGTTTAATACATGTATATATATTTTAGGGGTAAAAGATTTGAAAGTTGAAGATGACATCTCAATGAAGCTGATACCCATTTTGCCTGCCCTTAATTGTGCCCTGCTAGAAACAAAGAAATCACTTCCTGAAGAAAGAATCCATCCAAACACATTAGTAAAG---CATTTCCAAGAACTGTACAAGGCGGACAGAAGCCCTTCATTGACTGTTGCTCCTCAGGATAGAATGAAAGACCCTACATTCTTGGGGAAACTGCCCAGTGGTTTTGACTTGATTCCTCCAGCTGAAAAGTGCCCTTCAGAGTCTTTAACTCAGTTGAACTCTTATTTTTCAGACCCCAGTGCTTACATTTTGGAAGTGTCTACTGCTTTGGACTTGTTAGCAGAGCATCCTCAGTCTCCTTGTGTTTCAGACGG
>gene=chr10_5772016-5773016; species=ponAbe
TAACATATTTAACCATCACGTAATTTTGAAATCTAAAGCTTTTTTTTCCAGAAAGTTTTGTTATTAAAAAATAAACTTCAGATGTTTAATACGTGTATATATATTTTAGGGGTAAAAGATTTGAAAGTTGAAGATGACATCTCAATGAAGGTGATACCTATTTTACCCGCCCTTAATTGTGCCCTGCTAGAAACAAAGAAATCACTTCCTGAAGAAAGAATCCATCCAAACACATTAGTAAAGCATCATTTCCAAGAATTGTACAAGGCGGACAGAAGCCCTTCATTGACTGTTGCTCCTCAGGATAGAATGAAAGACCCTACATTCTTGGGGAAACTGCCCAGTGGTTTTGACTTGATTCCTCCAGCTGAAAAGTGCCCTTCAGAGTCTTTAACTCAGTTGAACTCTTATTTTTCAGACCCTAGTGCTTACATTTTGGAAGTGTCTACTGCTTTGGACTTGTTAGCAGAGCATCCTCAGTCTCCTTGTGTTTCAGATGG
>gene=chr10_5772016-5773016; species=rheMac
TAACATATTTAACCATCACGTAATTTTGAAATGTAAAGCATTTTTTTTCAGAATGTTTTGTTTTTAAAAAATAAACTTCAGATGTTTAATACATGTATATATATTTTAGGGGTAAACTATTTAAAAGTTGAAGATGACATCTCAATGAAGCTGATACCC-TTTTATGCTCCCTTAATTGTGCCCTGCTAGAAACAAAGAAATTGCTTCCTGAAGAAAGAATCCATCCAAACACATTAGTAAAG---CATTTCCAAGAACTGTACAAGGTGGACAGAAGCCCTTCATTGACTGTTGCTCCTCAGGATAGAATGAAAGACCCTACATTCTTGGGGAAACTGCCCAGTGGTTTTGACTTGATTCCTCCAGCTGAAAAGTGCCCTTCAGAGTCTTTAACTCAGTTGAACTCTTATTTTTCAGACCCCAGTGCTTACATTTTGGAAGTGTCTACTGCTTTGGACTTGTTAGCAGAGCATCCTCAGTCTCCTTGTGTTTCAGACGG
>gene=chr10_6288110-6289110; species=hg19
TATGTATTATTTATATATTAATatttttaaaatgttagatttggaggggagatgtgcaggtttgttacgtgggtatattgcatgatgctgaagcttggacttctaatcatcctgtcccccaagaagtgaactaagtacccttgattcccgtgccttctcctctgcttttggaatccccagtgtctgctgttcccatcGTAAGCAGTTGCTTTAGACAGCAGCTCTAGGACGCTGGAGAAAAATGTCCATTTTACAAGTTAGGTGCCGAAGAAGCCACCTGAGATGCAACAGCTTGCATCCCTAACCCGAGGCTGGTGCGGCGCCCTTGCCCTGTGGGTCTGTTGCCCAGACCCGGACATGCAACAAGTCCCAAACGAAGTCAGATGAAGGGCCGAGGCCATTATGTAGATAAACCAAGGGCAACATTGGCTTCATTCATTCACTGGAAGCAGAAGCAAGATGTCTAAACGGCTGTCTTCATTCTCGGCTTGGCTACCAGG
>gene=chr10_6288110-6289110; species=bosTau
----------------------------------------------------------------------------------------------------------------------------------------------------------------------------------------------TCTCAGAGCGGGCAATCGTTTTAGACAATGGCTCTGGAACTTCAGAGAAAAACGTCAGTATTGCAAGAGAGGCACCGAGAAAACCTCCAGAGGAGTGACAATGAGCACACAGAACCACCTGCTGGCAGGGCTGCTGCTCCCC-CGAGTCT--------------G-AATGCAATCTGCCCAAAACAGAGGAAGGGGGAGAGCTGAGGTCATCGTGTAGAGGAACCAAAGGTGATCTTTGCTTTGCCCCTTCATTGGCAGTAGAAATAAGATGCCTGAATGAGTGTCTTCATGCTCTCCTCTGCTAGCTGG
>gene=chr10_6288110-6289110; species=calJac
----TATTATTGATGTATTGATGTTTAACACattgtag-ttcaga-aggagatgcgcaggtttgctatgtgggtatgttgcatgatgctgaagtttgggcttctaataaccccatctcccaagcagggaacaaagtacccttgatcccctcactggcccttctgcttttggaatccccagcgtctgctgttcccattttAAACAAATGCTTTAGACAGCAGCTCTAGAACGTTGGAGAAAAGTGTTCATTTTACAAGTTGGGTGCCAAAGAAGCCAGCTGAGATGCAACAGCTTGCA-CCCTGACCCCAGGCTGGTGCAGCACCCTTTCCCTGT--------------GACCCGGAAGTGCAACAAGTCCCAAACGAAGTCAGGTAAAGCGCCAGGGCCATTATGTAGATAACCCAAGGACGACACTGGCTTCGTTCATTCACTGGAAGCAGAAACAAGATGTCTAGATGACTGTCTTCATTCTCACCTTGGCTACCAGG
>gene=chr10_6288110-6289110; species=canFam
------------------------------------------------------------------------------------------------------------------------------------------------------------------------------------------------------------------------AGGGGCTCCAGCATGCTGAAGAAGAATATCAGTTTTGCAAGTCGGGTGCCCAGAACTTTTGTTGAGGTGCAACAGCTAGCATGGGTAACCAGTGGCTGGTGGGGTTACCCTTCCCTAGGAGTCT--------------GATATTTGAGAGAAC------AAGGGAAGGGAGAGACCCGAGGCGGTTATATGGATAAACCGGAGGCAATCT--GCTTCATTGGTTCACTGGAAGTAGAAACAAGATGTCTAAATGGTGGCCTTCCTGCCCTGCTCCGCCAGCA-G
>gene=chr10_6288110-6289110; species=equCab
----------------------------------------------------------------------------------------------------------------------------------------------------------------------------------------------TCTCAGAGCAGGCAATCACTTCAGAGAGGGGCTCTAGAACATCAGAG----------------------GGGGGCCAAAGAAATCTCCTGAGGTGCAAGAACCAGT--------CCAGCAGCTGGCAGGGTTGCCTGTCCCT--GAGTCT--------------GAAAGGCACTAAGTC-CAAGCAAAGGAAGAGAGAGCTCTGAGGCCAGCGTGTAGACAGACCAAAGGTGATCTTTGCTTTATTCACTCACTGGAAGTAGAAACAAGATGTCTAA-TCATTGTCTTCACGCTCTGCTTTGCTAGCAGG
>gene=chr10_6288110-6289110; species=gorGor
--------------------------------------------------------------------------------------------------------------------------------------------------------------------------------------------------------AGCAGTTGCTTTAGACAGCAGCTCTAGGACGCTGGAGAAAAATGTCCATTTTACAAGTTGGGTGC-GAAGAAGCCACCTGAGATGCAACAGCTTGCATCCCTAACCCGAGGCTGGTGC-GCGCCCTTGCCCTGTGGGTCTGTTGCCCAGACCCGGACATGCAACAAGTCCCAAA-GAAGTCAGATGAAGGGCCGAGGCCATTATGTAGATAAACCAAGGGCAAC-TTGGCTTTATTCATTCACTGGAAGCAGAAGCAAGATGTCTAAACGGCTGTCTTCATTCTCGGCTTGGCTACCAGG
>gene=chr10_6288110-6289110; species=panTro
TATGTATTATTTATATATTAATatttttaaaatgttagattcagaggggagatgtgcaggtttgttacgtggttatattgcatgatgctgaagcttggacttctaatcatcctgtcccccaagaagtgaactaagtacccttgattcccgcgccttctcctctgcttttggaatccgcagtgtctgctgttcccatcGTAAGCAGTTGCTTTAGACAGCAGCTCTAGGACGCTGGAGAAAAATGTCCATTTTACAAGTTGGGTGCCGAAGAAGCCACCTGAGATGCAACAGCTTGCATCCCTAACCCGAGGCTGGTGCGGCGCCCTTGCCCTGTGGGTCTGTTGCCCAGACCCGGACATGCAACAAGTCCCAAACGAAGTCAGATGAAGGGCCGAGGCCATTATGTAGATAAACCAAGGGCAACATTGGCTTCATTCATTCACTGGAAGCAGAAGCAAGATGTCTAAACGGCTGTCTTCATTCTCGGCTTGGCTACCAGG
>gene=chr10_6288110-6289110; species=papHam
tatttattatttacatattaatatttttaaaattttagattcagaggggagatgtgcaggtttgttatgtgggtatattgcatgatgctgaagtgtggacttacaatgatcctatctcctaagaagtgaacaaagtacccttgattcccccgccgcctcctctacttttggaatccccagtgtctgctgttcctatcttAAACAATTGCTTTAGACAGCAGCTTTAGAACGCTGGAGGAAAATGTCCATTTTACAAGTTGTGTGCTGAAGAAGCCACGTGAGATGCAACCGCTTGCATCCCTAACCTGAGGCTGGTGCGGTGCCCTTGCCCTGTGGGTCTGTTGCACAGACCCGGAAATGCAACAAGTCCCAAATGAAGTCAGATGA-------AGGTCATTATGTCGATAAACCAAGGGCAACGCTGGCTTCATTCATTCACTGGAAGCAGAAGCAAGATGTCTAAACGACTGTCTTCATTCTCGGCTTGGCCACCAGG
>gene=chr10_6288110-6289110; species=ponAbe
--------------------------------------------------------------------------------------------------------------------------------------------------------------------------------------------------------------------------------------------------------------------------------------------------------------------------------------------------------------------------------------------------------------------------------------------------------------------------------------------------------------------
>gene=chr10_6288110-6289110; species=rheMac
tatttattatttacatattaatatttttaaaattttagattcagaggggagatgtgcaggtttgttatgtgggtatattgcatgatgctgaagtgtggacttacaatgatcctatctcctaagaagtgaacaaagtacccttgattcccccgccgcctcctctacttttggaatccccagtgtctgctgttcctatcttAAACAATTGCTTTAGACAGCAGCTTTAGAACGCTGGAGGAAAACGTCCATTTTACAAGTTGGGTGCTGAAGAAGCCACGTGAGATGCAACAGCTTGCATCCCTAGCCCGAGGCTGGTGCGGTGCCCTTGCCCTGTGGGTCTGTTGCACAGACCCGGAAATGCAACAAGTCCCAAATGAAGTCAGATGA-------AGGTCATTATGTCGATAAACCAAGGGCAACACTGGCTTCATTCATTCACTGGAAGCAGAAGCAAGATGCCTAAACAACTGTCTTCATTCTCGGCTTGGCCACCAGG
>gene=chr10_6381434-6382434; species=hg19
tttacaaaggggaaagatatcatcttactaatgtttttaaaagTTTTTTATGCttcctcaacatattaaacatggaattaccgtgtgatccagcagttctacttctgggtatataccaaaaagaataaaaagtagggactcaaacatatttataccctagcgttcataacagtgttattcataatagccaaaaggtggaagtgaagtaaccccagtgtccactgatggagaatggataggaaagggatggtctgttcacacaatggaatattattcagccttaaaaagggaaggaaattctggcacatgctacagcgtggatgaaccttgaagacaacatgctgagtgaaataagccagacataaaaggacaaatactgtgtgataccactcccatgaggtccctagaatattcaactcaaggagacagagagtagagaggtggtggccaggggctgggggagatgggagcatggagagttatgtttcctggggacagag
>gene=chr10_6381434-6382434; species=bosTau
--------------------------------------------------------------------------------------------------------------------------------------------------------------------------------------------------------------------------------------------------------------------------------------------------------------------------------------------------------------------------------------------------------------------------------------------------------------------------------------------------------------------
>gene=chr10_6381434-6382434; species=calJac
tttaagaaggggaaaga---------------------------------------------------------------------------------------------------------------------------------------------------------------------------------------------------------------------------------------------------------------------------------------------------------------------------------------------------------------------------------------------------------------------------------------------------------------------------------------------------
>gene=chr10_6381434-6382434; species=canFam
tttaagg-----aaagacataatctggct--tgtttataaaagTTtattatggttcctcgagaaattaa--acagaattatca-tggatc--------ctactcctgggaggataccccaaagaatcgaaagcagggactcaaagatgtttgtacactcatgttcttagcagcattattctcaatagccaaaaggtgg-------------------------------------------------------------------------tattcagacttaataag-----gaagttaggacacctgctaccacacggatgaaccttgaaagcattatgctaaaaaaaataagccatatacagagggacaaatactatatgattctagatac---agtattctagactgtgaggtatctagaaacagaaattagaatggtggttaccaggggccagggtggtggggagaatggg----tgtatctaataggaactgag
>gene=chr10_6381434-6382434; species=equCab
tttaaggaaagaaaagacataatccaac---tgttttTATAAGTTTGTAATggtttctcaaaaaattaaatgtaaaattgccatttgttccagcaattctactcctggttatatacccaaaagaagtgaaagcagagactcaaggatatttgtacacccatgttcatggcagcattattctcagtagtcaaaaggtgg-----aaacaacccacatatttgtcaacagaggatggataagcaaaatgtggtctatacgtacaatggaatattatttggccttaaaaagaaa--tgaattctgacacaagctgcaacacggatgaggcttcaaaacattctgctaactaaagggagcc----acaaggggacaaattctg-------------------------------------------------------------------------------------------------------------------------
>gene=chr10_6381434-6382434; species=gorGor
ttta-gaaggggaaagatatcatcttactaatgtttttaaaagTTTTTTATGCttcctcaacatattaaacatggaattacc-tgtgatccagcagttct-cttctgggtatataccaaaaagagtaaaaagtagggactcaaa-atatttataccctagcgttcataacagtgttattcacaatagccaaaaggtggaagtgaagtaaccccagtgtccactgatggagaatggataggaaagggatggtctgtccacacaatggaatattattcagccttaaaaaaggaaggaa-t-c-ggcacatgctacagcgtggatgaaccttgaagacaacacgctgagtgaaataagccagacataaaaggacaaatactgtgtgataccactcccatgaggtccctagaatatccaattcaaggagacagagagaagagaggtggttgccaggggctgggggagatgggagaatggagagttatgtttcctggggacagag
>gene=chr10_6381434-6382434; species=panTro
tttacgaaggggagagatatcatcttactaatgtttttaaaagTTTTTTATGCttcctcaacatattaaacatggaattaccatgtgatccagcagttctacttctgggtatataccaaaaagaataaaaagtagggactcaaacatatttataccctagcgttcataacagtgttattcatcatagccaaaaggcggaagtgaagtaaccccagtgtccactgatggagaatggataggaaagggatggtctgtccacacaatggaatattattcagccttaaaaagggaaggaaattctggcacatgctacagcgtggatgaactttgaagacaacacgctgagtgaaataagccagacataaaaggacaaatactgtgtgataccactcccatgaggtccctagaatatccaattcaaggagacagagagtagagaggtggttgccaggggctgggggagatgggagaatggagagttatgtttcctggggacagag
>gene=chr10_6381434-6382434; species=papHam
tttaagaaggggaaagacatcatcttactaatgtttttaaaagTTTTTTgtgcttcgtcaacatatcaaacgtggaattaccatgtgatccagcagttctactcctgggtatataccaaaaagaattaaaagtagggactcaaacatatttataccctagtgttcataacagtgttattcacaatagccaaaaggtggacgtgaagccacccaggtgtccactgatggagaatggataggtgaggtatggtctgtccacacaatggaatcttattcagccttaaaaagggaaggaaattctgacacgtgctacagcgtggatgaaccttgaagacaacacgctgagtgaaataagccagacataaaagaacaaacactgtgtgatagcactctcatgagtttcctagaatatccagttcaaggagacagagagtagaagggtggttgccaggggctgggggagatgggagaatggggagttatgtttcctggcttcagag
>gene=chr10_6381434-6382434; species=ponAbe
----------------------------------------------------------------------------------------------------------------------------------------------------------------------------------------------------------------------------------------------------------------------------------------------------------------------------------------------------------------------------aaaggacaaatactgtgtgatacc-ctcccatgaggtccctagaatagtcaa-tcaaggagacagagagtagagaggtggttgccaggggct-ggggagatggaagaatggggagttatgtttcctagggacagag
>gene=chr10_6381434-6382434; species=rheMac
tttaagaaggggaaagacatcatcttactaatgttttaaaaagTTTTTAATGCttcctcaacatatcaaacatggaattaccatgtgatccagcagttctactcctgggtatataccaaaaagaattaaaagtagggactcaaacatatttataccctagcgttcataacagtgttatgcacaatagccaaaaggtggacgcgaagccacccaggtgtccactgatggagaatggataggtgaggtatggtctgtccacacaatggaatcttattcagccttaaaaagggaaggaaattccgacacgtgctacagcgtggatgaaccttgaagacaacacgctgagtgaaataagccagacataaaagaacaaacactgtgtgatagcactcccatgagtttcctagaatatccagttcaaggagacagagagtagaaaggtggttgccatgggctgggggagatgggagaatggggagttgtgtttcctggcttcagag
>gene=chr10_10171357-10172357; species=hg19
AGTAGAGAAattttatctaaaggaggaaatctgagtgatagcttaatacatgccttcaagtctaagttgaatacattgatctccatctgttctctaatgatgttgatgacagaagtaggaaaaaaaaacagatttatgtagcaaaagaaagagattgaacaaagatatcagaaagaacattttgTTAAAATAAATCATTTTTAAATATCAAATTCCATCAGTACCCCAAATCCCTTAGATGCCCCTTCCACTCTCCAACACGACAAGGTCAATCAAAAAGCTTGGTCTACTAGAGTATTGTATTGTTGAAAGAATCCAAGGTAGTTCATGCCTTACCTAAAATTATAAGCATTGCATCTAGGCACTTTTAAAAAATATTCCCATCTTCTGAAATTATATCCACCCCCTAAGAAAAAATAAATTTTGAGCCTACTTTTCTAGGTTTCTTTTGATTAATGAGGCATTTGCTTGATAATGACAGATGACTAATGAGAATAAAG
>gene=chr10_10171357-10172357; species=bosTau
AGTGAAGAAATCTTAActgaggaagaaaatctgagggatgacttaatacattctttcaagtgtaagttgagtatgctgatcttcatctcttctttaggaatgttgata-taggacaaaaaaaaaaaaa---atttgtatggcaaaaa-aatagattcagtaaacatatacgaaagaacagttttataagagaaataatttttaagtactCAGTTCCACTAGAAGCCT-AATCTCTTGAATGTTCATTCTATTCTAAAGAATGATGAGATGAGTCAAAAAATTTGATCCATTAGAGTACCATATTGTTGAAAGAATCCAATTTGGTTTATGC---AACTTAAACTATAAGTATTAGATCTAGACATTTTTAAAAAATACTCTCACCTTTTGTAATCATATTGCTTGTTTTAAGAAAAAATAGGATA-------GTTTTCCAAGTTTCATTTGATTAACAAGGC--------------GACAACTAACTAGAGAGAATAAAG
>gene=chr10_10171357-10172357; species=calJac
AGTAGGTAGattttatctgaagaaggaaatctgagtgatagcttaatacatgccttcaagtctaagttgaacacattgatctccatctgttctctaatgatgttgatgacagaagtagaaaaaaaaa---gatttatgtagcaaaagaaagagattcaacaaagacataagaaagaacattttgTTAAAATAAATCATTTTAAAATATCAAATTCCACCAGCACCCCAAATCCCTTAGATGCCCCTTTCACTCTCCAGGATGACAAAATCAATCAAAAACCTTCGTCTACTAGAGTA--CTATTGTTGAAAGAATCCAATGTAGTTCATGCCTTGCCT-AAATTATAAGCATTGCATCTAGACACTTTTAAACAATATTCCTATCTTTTGAATTTATATTCCCCCCTTAAGGAAAAAAAAATTTTGAGCCTACCTTTCTAGGTTTCTTTTGATTAATGAG----------GATCATGACAGGTGATTAGTGAGAATAAAG
>gene=chr10_10171357-10172357; species=canFam
AAGAGAGAACTTTTATCCAAAGGAGACAATCTGAGTGATTACTTAAGAAATTCCTTCATGCCTAAGTTGAGTAAGTGGATCTCCATCTGTTCTCGGATGAGGTCGATGACAGAACAAGAAAAAAAAAACAGATTAATGTGGCAAAAGGAAGTGAATCAGCAACAA-ATAAGGAAGAACATTTTGATAAAATAAATATTTTTTAAATATCAAATTCTACCAG-AACCCAGATCCTTTAGATGTCCCTTGTACTCTAAAGGATAATGAGATCAGTCAAAAAGTTTGATCCACTGGGGTACCATATTGTTGAAAAGATCCAACTTACTTCATGCCTTGCCTAAAATTATCAGTATTCTATCCAGACATT--AAAAAAACCCTTTTTTTTTTTGGAATTACATTCCTTCCTTAAGAAGGAAAAAAAATA-------CTTTTACAGGTTTTTTTTTTT-----------------------GACAGATGACTGGTGAAAATAAAG
>gene=chr10_10171357-10172357; species=equCab
aGTGGAGAAattctatctgaggaagaaaatctgagtgatgac--aataaattcctacaagtctaagccaagtatgctggtcttcatctgttctttactgatgttcatgacaggacaag-aaaaaaaaacagatttgtgtggcaataggaagagattcagcaaagacataaggaggaacactttgataAAACAAATATTTTT-AAATATCAAATTCCTGCAGTACCCCAAATCCCTTAGATGTTCCTTCTACTCTAGAGGATGATGAGATCAGTCGAAAAGTTTGATCCACTAGATCACCATATCATTGAAAGAATCCAATTTAGTTCATGCCTTGTCTAGAATTATAAGCATTCTATCTAGACATTAAAAAAAAACACTTCCATCTTTTGGAATTATATTCCTTCCTTAAGACAAAAAAAAAGTA-------TTTCTGCAGGTTTTATTTG-------------------------GACAGATTACTAGTGAGAATAAAG
>gene=chr10_10171357-10172357; species=gorGor
AGTAGAGAAATTTTATCTAAAGGAGGAAATCTGAGTGATAGCTTAATACATGCCTTCAAGTCTAAGTTGAATACATTGATCTCCATCTGTTCTCTAATGATGTCGATGACAGAAGTAGGAAAATAAAACAGATTTATGTAGCAAAAGAA--AGATTGAACAAAGATATCAGAAAGAACATTTTGTTAAAATAAATCATTTTTAAATATCAAATTCCATCAGTACCCCAAATCCCTTAGATGCCCTTTCCACTCTCCAGCATGACAAGGTCAATCAAAAAGCTTGGTCTACTAGAGTATTGTATTGTTGAAAGAATCCAAGGTAGTTCATGCCTTGCCTAAAATTATAAGCATTGCATCTAGGCACTTTTAAAAAATATTCCCATCTTCTGAAATTATATCCACCCCCTAAGAAAAAATAAATTTTAAGCCTACTTTTCTAGGTTTCTTTTGATTAACGAGGCATTTGCTTGATAATGACAGATGACTAATGAGAATAAAG
>gene=chr10_10171357-10172357; species=panTro
AGTAGAGAAattttatctaaaggaggaaatctgagtgatagcttaatacatgccttcaagtctaagttgaatacattgatctccatctgttctctaatgatgttgatgacagaagtaggaaaaaaaaacagatttatgtagcaaaagaaagagattgaacaaagatatcagaaagaatattttgTTAAAATAAATCATCTTTAAATATCAAATTCCATCAGTACCCCAAATCCCTTAGATGCCCCTTCCACTCTCCAGCATGACAAGGTCAGTCAAAAAGCTTGGTCTACTAGAGTATTGTATTGTTGAAGGAATCCAAGGTAGTTCATGCCTTGCCTAAAATTATAAGCATTGCATCTAGGCCCTTTAAAAAAATATTCCCATCTTCTGACATTATATCCACCCCCTAAGAAAAAATAAATTTTAAGCCTACTTTTCTAGGTTTCTTTTGATTAATGAAGCATTTGCTTGATAATGACAGATGACTAATGAGAATAAAG
>gene=chr10_10171357-10172357; species=papHam
AGTAGAGAAattttatctgaaggaggaaatctgagtgatagcttaatacatgccttcaagtctaagttgaatacattgatctccatctgttctctaatgatattgatgacagaagtaggaaaaaaaaa--gatttatgtagcaaaagaaagagattcaacaaagacatcagaaagaaCATTGTGTTAAAATAAATCATTTTTAAATATCAAATTCCACCAGTACCCCAAATCCCTTAGATGCCCCTTTCACTCTCCAGCATGACAAGGTCAATCAAAAAGCTTGGGCTACTAGAGTA-TGTATTGCTGAAAGAATCCAACGTAGTTC-----------AAAATTATAAGCATTGCATCTAGGCACTTTTAAAAAATACTCCCATCTTTTGAAATTATATCCCCCCCTTAAGAAAAAATAAATTTTAAGCCTACCTTTCTAGGTTTCTTTTGACTAATGAGGCATTTGCTTGATAATGACAGATGACTAATGAGAATAAAG
>gene=chr10_10171357-10172357; species=ponAbe
AGCAGAGAAattttatctgaaggaggaaatctgagtgatagcttaatacatgccttcaagtctaagttgaataccttgatctccatctgttctctaatgacgttgatgacagaagtaggaaaaaaaa-cagatttatgtagcaaaagaaagagattgaacaaagatatcagaaagaacattttgTTAAAATAAATCATTTTTAAATATCAAATTCCATCTGTACCCCAAATCCCTTAGATGCCCCTTCCACTCTCCAGCATGACAAGGTCAATCAAAAAGCTTGGTCTACTAGAGTATTGTATTGTTGAAAGAATCCAAGGTAGTTCATGCTTTGCCTAAAATTATAAGCATTGCATCTAGGCACTTTTAAAAAATATTCCCATCTTTTGAAATTATATC--CCCCCCAAGAAAAAATGAATTTTAAGCTGACTTTTCTAGGTTTCTTTTGATTAATGAGGCATTTGCTTGATAATGACAGATGACTAATGAGAATAAAG
>gene=chr10_10171357-10172357; species=rheMac
AGTAGAGAAattttatctgaaggaggaaatctgagtgatagcttaatacatgccttcaagcctaagttgaatacattgatctccatctgttctctaatgatattgatgacagaagtaggaaaaaaaaccagatttatgtagcaaaagaaagagattcaacaaagacatcagaaagaaCATTGTGTTCAAATAAATCATTTTTAAATATCAAATTCCACCAGTACCCCAAATCCCTTAGATGCCCCTTTCACTCTCCAGCATGACAAGGTCAATCAAAAAGCCTGGGCTGCTAGAGTA-TGTATTGCTGAAAGAATCCAACGTAGTTC-----------AAAATTATAAGCATTGCATCTAGGCACTTTTAAAAAATACTCCCATCTTTTGAAATTATATCCCCCCCTTAAGAAAAAATAAATTTTAAGCCTACCTTTCTAGGTTTCTTTTGACTAATGAGGCATTTGCTTGATAATGACAGATGACTAATGAGAATAAAG
>gene=chr10_10996110-10997110; species=hg19
tatttaaaagttatctaatcctgcaccgtttgtagaagcaaatggtagaaaacatcctcaacacctgtcaataaggaacttgttaaattatgaaccatcaattcaatggaatactatgattctgtaaagtaaaaataatgatgttctttactgatttgaaaacattccataagacatatgattgagtttttttaaaaagcagcatatagcaaagaatacataaatatgctatatcttttgttccaaagggagaaaaaaataatatgctcatgcatttatcgttttaaaaagaTAAATCATAATCCACAGTTCTTAGGTCAACTGCCTATTTCAAAGGCTCCAAATAGCTTAGCAATTTTATTTCTGTGATCTTTCCTTCTGGTTTGAGCAATCTGTGTAAGGTTAAATGTGTATTTTTTAAAGTATAATTTATTGATTGCCtgctagggctttaaatttgtcattcacctctctttaaacctcacaacaactgccagaaa
>gene=chr10_10996110-10997110; species=bosTau
-----------------------------------------------------------------------------------------------------------------------ttttttaaggcagcaatatgta-------cacagagtagataaa--------------tatgttttgttcaaaagggaaa---------------------------------------------------aAACA---------GGCAGATGCATTCATTGTTT-AAAAAGATAAATCATCATCTTTGGTTCTTCGATTAACTGCTC-TTCCAAAGGTTCCAGATATT-CAGCACTTCA-TTTCTATTATCTTTCCTTCTGGTTTGAGCAATCTCTGtaaggataactctgcattttttattattttatttactgattgctttctagagctt--------ccacaga-tctctctttaacctcagaacaattttcagaaa
>gene=chr10_10996110-10997110; species=calJac
tatttaaaagttatctattcctgcaccgtttgtagaagcaaatggtagaaaacatcctcaatgcccgtcaatagggaacttg-----ctatgaaccatcaattcagtggaatactgtaattctgtaaagtataaataaagatgttctttaccaatttgaaaaaattccccaagatatatgattgtttttttttaaaaagcagcatgtagcaaagaatatataaatatgctatgtctttttttccaaagggagaaaaaa-tagtatactcatgcatttattgttttaaaaagaTAAA---------------------TCAACTGCCTATTTCAAAGGCTCCAAATAGTTTAGCACTTTTACTTCTGTGGTCTTTCCTTCTGATCTGAGCAATCTGTGTAAGGATAAATATCTATTTTTTAAAGTATCATTTATTGATTGCCTGCGAGGGCTTTAAATTTGTCCTCCACCTGTCtttaaacctcacaacaacttccagaaa
>gene=chr10_10996110-10997110; species=canFam
tatctaagagttcttcatttctgcattgtttgtacaagaaaatgctagaaaaccaccacactgctcttcgatgagagaccgattaaattatgagacctcacttcagcagaataccatgtttctgtagaataaaaatgaggatcttctgtactgatttgg-gaaatccc-caagatatattgttaaataaaagaaaaaaacaataggtagcgaggaatacataaatttg-------ttttgttcagaaggggaaaaagg-taatatacaggtgtatctgttatct-aaaaagacaagtgataattcaTAGTTCTTAGATTAACTGCC--TTCCACAGGCCCCAAGTAGC-CAGCACTTCTATTTCTGT--TCTTTCCTTCTG-TTTGAGCAATCTGTGTAAAGAGAAGTATAGATTTTTAAAAGCATCATCAGTTGATTGCCTGCTGCAGCTT--------TCACAGATCtctctttcaacctcaacaccaatctccgaaa
>gene=chr10_10996110-10997110; species=equCab
---------------------------------------------tggaaaaatccccaa----------------ga-----tatattgtta--------------------------------aggaaacaaaagagga-------tgcag----------------------------------caaaga----------------------gcacataaatatg-------ttttgttcaaaagggggaaaaaa-taacatacagatgtatttgttgttt-aaaaagaTAAACCATCATTCATCGTTCTTAGATTAACTACCTGTTCCAGACGCTCCATTTGGC-CAG--CTTCGATTTCTATTATCTTTCCTTCTGGTTTGAGCAATCTATGTAAGGATAAGTATACATTTTTTAaaccatcatttattgattgcctgctagagctt--------tcatagatctctctttgaatctca---caactttcggaaa
>gene=chr10_10996110-10997110; species=gorGor
tatttaaaagttatctaatcctgcaccatttgtagaagcaaatggtagaaaacatcttcaacacctgtcaataaggaacttgtt-aattatgaaccatcaattcaatggaatactatgattctgtaaagtaaaaataatgatgttctttactgatttgaaaaaattccacaagacatatgattgagtttttttaaaaagcagcatatagcaaagaatacataaatatgctatatcttttg----aaagggagaaaaaaagaatatgctcatgcat-tatcgttttaaaaagaTAAATCATAATCCACAGTTCTTAGGTCAACTGCCTATTTCAAAGGCTCCAAATAGCTTAGCAATTTTATTTCTGTGATCTTTCCTTCTGGTTTGAGCAATCTGTGTAAGGTTAAATGTATATTTTTTAAAGTATCATTTATTGATTGCCtgctagggctttaaatttgtcattcacctccctttaaacctcacaacaactgccagaaa
>gene=chr10_10996110-10997110; species=panTro
tatttaaaagttatctaatcctgcaccgtttgtagaagcaaatggtagaaaacatcctcaacacctgtcaataaggaacttgttaaattatgcaccatcaattcaatggaatactatgattctgtaaagtaaaaataatgatgttctttactgatttgaaaacattccacaagacatatgattgagtttttttaaaaagcagcatatagcaaagaatacataaatatgctatatcttttgttccaaagggaggaaaaaataatatgctcatgcatttatcattttaaaaagaTAAATCATAATCCATAGTTCTTAGGTCAACTGCCTATTTCAAAGGCTCCAAATAGCTTAGCAATTTTATTTCTGTGATCTTTCCTTCTGGTTTGAGCAATCTGTGTAAGGTTAAATGTATATTTTTTAAAGTATCATTTATTGATTGCCtgctagggctttaaatttgtctttcacctctctttaaacctcacaacaactgccagaaa
>gene=chr10_10996110-10997110; species=papHam
tatttaaaagttatctattcctgccctgtttgtagaagcaaatggtagaaaacatcttcaacacctgtcaataaggaacttgttaaattatgaaccatcaattcagtggaatactatgattcagtaaagtgaaaataatgatgttctttactgatttgaaaaaattccacaagatatatgattgagattttttaaaaagcagcatatagcaaagaatacataaatatgctatatcttttgttccaaagggataaagaa--aatatactcatgcatttgttgttttaaaaagaTAAATCATAATCCACAGTTCTTAGATCAGCTGCCTATTTCAAAGGTTCCAAATAGCTTAGCAGTTTTATTTCTGTGATCTTTCCTTCTGGTTTGAGCAATCTGTGTAAGGTTAAATATATATTTTTTAAAGTATCATTTATTGATTGCCtgctagggctttaaatttgtcattcacctctctttaaacctcacaacaactgccagaaa
>gene=chr10_10996110-10997110; species=ponAbe
tatttaaaagttatctaatcctgcaccgtttgtagaagaaaatggtagaaaacatcctcaacacctgtcaataaggaacttgttaaattatgaaccatcaattcaatggaatactatgattctgtaaagtaaaaataatgatgttctttactgatttgaaaaaattccacaagacatatgattgagtttttttaaaaagcagcatatagcaaagaatacataaatatgctatatcttttgttccaaagggagaaaaaaataatatactcatgcatttattgttttaaaaagaTAAACCATAATCCACAGTTCTTAGGTCAACTGCCTATTTCAAAGGCTCCAAATAGCTTAGCAATTTTATTTCTGTGATCTTTCCTTCTGGTTTGAGCAATCTGTGTAAGGTTAAATGTATATTTTTTAAAGTATCACTTATTGATTGCTtgctagggctttagatttgtcattcatctctctttaaacttcacaacaactgccagaaa
>gene=chr10_10996110-10997110; species=rheMac
tatttaaatgttatctattcctgccctgtttgtagaagcaaacggtagaaaacatcttcaacacctgtcaataaggaacttgttaaattatgaaccatcaattcagtggaatactatgactcagtaaagtgaaaataatgatgttctttactgatttgaaaaaattccacaagatatatgattgagattttttaaaaagcagcatatagcaaagaatacataaatatgctatatcttttgttccaaaggaataaagaa--aatatactcgtgcatttgttgttttaaaaagaTAAATCATAATCCACAGTTCTTAGATCAGCTGCCTATTTCAAAGGCTCCAAATAGCTTAGCAGTTTTATTTCTGTGATCTTTCCTTCTGGTTTGAGCAATCTGTGTAAGGTTAAATGTATATTTTTTAAAGTATCATTTATTGATTGCCtgctagggctttaaatttgtcattcacctctctttaaacctcacaacaactgccagaaa
>gene=chr10_11868357-11869357; species=hg19
gcatgagccactgcacccggccttttttttttttttttttcctctgacataggatttcactgtgttgcccaggctggagtgcagtggcacgatctcagctcactgcagcctcaaccttccaggctcaagtgatcctcccacctcagcctccagggtagctaggaccacaggcacgtgccaccacgtccagctgtgtttttgtgttttttgtagagactgggttttgccatgttacccaggctggtctcaaactcctgggttcaagcgatcttcccacatctgccttccaaagtgctgggattacaggcatgagccaccatgcttcgccttcctttacaaaaaaaaaaaaaaaattccggtcctcctagtgggtatgaagtagtatctcatggtggttttggtgcatttctcgaacgacttcgttgctggacatctcttcagatgcttgttggccacatcttctttagagaaatgtctgctgagaactcgattctcttttt
>gene=chr10_11868357-11869357; species=bosTau
--------------------------------------------------------------------------------------------------------------------------------------------------------------------------------------------------------------------------------------------------------------------------------------------------------------------------------------------------------------------------------------------------------------------------------------------------------------------------------------------------------------------
>gene=chr10_11868357-11869357; species=calJac
--------------------------------------------------------tcactctattgcccaggctggagtacagtggtgtgacctcagctcattgcagcctcgaccttccaggctcaagcgatcctcccacctcagcctccggcgtagctaggaccacaggcgcatgccaccacgtccagc--tgtttttgtgttttttgtagagactggattttgccgtgttacccaggctgctctcaaactcctgggctcaaaccatctgcccacatctggtttccgaagtgctgggattacaggcgtgagccacccggcctgacgttccttaaaaaaaaaaaaaaaaagattctggttcttttagtcggta------------------tggtgttggtgcatttcccgatcaacttcaatgctggacgtctcttcagaggcttgctggccaca---tctttagagaaatgtctGGGAAGAATTTGATTCTC-TTTT
>gene=chr10_11868357-11869357; species=canFam
------------------------------------------------------------------------------------------------------------------------------------------------------------------------------------------------------------------------------------------------------------------------------------------------------------------------------------------------------------------aattgccatcctagtgggcatgaagtggtatctcactgtggttttgattggtttccctcgtgactatcatgttgaacatcgtttcaagtgcttgttagcc-----ttctttggagaaatatctattaaGCACTTGATTCTC-TTCT
>gene=chr10_11868357-11869357; species=equCab
-------------------------------------------------------------------------------------------------------------------------------------------------------------------------------------------------------------------------------------------------------------------------------------------------------------------------------------------------------------a---aaattgccatccttgtgggcatgaagtggtatctcattgtggtcttgattcctttctttaatgactaccttgttgagcatctttttatgtgcatattggcc-----ttctttggagaagtatctgttGGGGACTTGATTCTC-TTTC
>gene=chr10_11868357-11869357; species=gorGor
-------------------------------------------------------------------------------------------------------------------------------------------------------------------------------------------------------------------------------------------------------------------------------------------------------------------------------------------------------------------------------------------------------------------catttctcgaacgacttcgttgctggacatctcttcagatgcttgttggccacatcttctttagagaaatgtctgctGAGAA-TCGATTCTCTTTTT
>gene=chr10_11868357-11869357; species=panTro
gcatgagccaccgcacccggccttttttttttttttttttcctctgacataggatttcactgtgttgcccaggctggagtgcagtggcacgatctcagctcactgcagcctcaaccttccaggctcaagtgatcctcccacctcagcctccagggtagctaggaccacaggcacgtgccaccacatccagctgtgtttttgtgttttttgtagagactgggttttgccatgttacccaggctggtctcaaactcctgggttcaagcgatcttcccacatctgccttccaaagtgctgggattacaggcatgagccaccatgcttggccttcctttacaaaaaaaaaaaaaa--ttccggtcctcctagtgggtatgaagtagtatctcacggtggttttggtgcatttctcgaacgacttcgttgctggacatctcttcagatgcttgttggccacatcttctttagagaaatgtctGCTGAGAACTCGATTCTCTTTTT
>gene=chr10_11868357-11869357; species=papHam
gcatgagccaccacgcccggccttttttttttttttttttttcctgagacaggatttcactctcttgcccaggctggagtgcaatggcatgatctcagctcattgcagcctcgaccttccaagctcaagtgatcctcccacctcagcctccaaggtagctaggactacaagcatgtgccaccacatccagctgtgtttttgtgttttttgtagagactgggttttgccatgttacccaggctagtctcaaactcctgggctcaagcgatctgcccacgtctgccttccgaagtgctggtattacaggcatgagtgaccacacttggccTTCCTTTACAAAAAAAAGAAAAAAatctcggtcctcctagtgggtacgaagtagtatctcatggtggttttggtgcatctcctgcacgacttcaatgctggacatctcttcagatgcttgttggccaca---cctttagagaaatgtctggcgagaacttgattctc---tt
>gene=chr10_11868357-11869357; species=ponAbe
gtatgagccactgcacttggcctttttttttttttttttttctctgacatagggtttcactctgttgcccaggctggagtgcagtggcacgatctcagctcactgcagcctcaaccttccaggctcaagtgatcctcccacctcagcttccagggtagctaggaccacaggcacatgccaccatgtccagctgtgtttttgtggtttttgtagagactgggttttgccatgttacccaggctggtctcaaactcctgggttcaagccatcttcccacatctgccttccaaaatgctgggattacaggcatgagccaccatgcttggccttcctttacaaaaaaaaaaagaaaattctggtcctcctagtgggtatgaagtagtatctcacggtggttttgatgcagttctcgaatgacttcgatgctggacatctcttcagatgcttgttggccacatcttctttagagaaatgtctgctgagaacttaattctcttttt
>gene=chr10_11868357-11869357; species=rheMac
gcatgagccaccacgcccggccttttttttttttttttttttcctgagacaggatttcactctcttgcccaggctggagtgcaatggcatgatctcagctcactgcagcctcgaccttccaagctcaagtgatcctcccacctcagcctccaaggtagctaggactacaagcacgtgccaccacgtccagctgtgtttttgtgttttttgtagagactgggttttgccatgttacccaggctagtctcaaactcctgggctcaagcgatctgcccacgtctgccttccaaagtgctggtattacaggcatgagtgaccacacttggccttcctttacaaaaaaaagaaaaaaatctcggtcctcctagtgggtacgaagtagtatctcatggtggttttggtgcatttcccgcacgacttcaatgctggacatctcttcaggtgcttgttggccaca---cctttagagaaatgtctGGCGAGAACTTGGTTCTCTTTTT
>gene=chr10_12642016-12643016; species=hg19
GAACAATAGAAGTTTGTAAAAATACCCAAGTTAGAAGAAAGAAAAAAACAGGAGAGATACTCAAGGATATTTGACTCCAGTTCCCCGCTTCTTACATGGGAAGCTGGGTGGGCCCCCCTGTTTCTAGTTCAGCATTCCCTTTGAGACCTCCTCAACTCAAGGGGGACTTCAGAAACAATGGAATGAAACAATGGGCCCTACGTTTTCACTCAGAGCTCAAGCTTTATGTTGCCAGGCAAACCTAGAAAGAGTCCCTACTCGGTAACCTACTCACGCTTGGTTTGTTTTAACAGAATATAGAGGGGTCAGTGAACGTGTGTTTTGATTCCAAGGAAATTCCAAGCACCTTAAGAGTTTAGTAAATGTTGATCTGGCGACATTTCACTTTTCCTTTTTAGCAACCAAGAAGTCCGATAATGAAAGAATTTTCTCTTTAATTGACTTAACCCTGCAAGATGTTTGCTCAGAGATTTTGtttgtttgttttgtatcaatttaag
>gene=chr10_12642016-12643016; species=bosTau
--------------------------------------------------------------------------tttcactttc-accactttAAGTGGGAGGCTGGATGGGTGTCTTCAAATCTGATTAAGTGTTCCCTTTGAGACCTATTCCACTCAAGGGAGATGTCAGAAACAGCCAACCAAGACAATGGACCCTGCATTTTAACTCAAA-----TTCTTTGTGTCTCCCGTAAAGGGCCGAAAGAGCCTCCACACTGCAGTCCACTAACCCTTTT--TTTTTAAACAAAATACGGAGGACTCGGTGAACAGGTGTTTTGATT------AATTTCCAGGCTCCTTT---GTTTAGCATATGTTGATCAAGTGAAGTGTCAAGTCTCGCTTTCAGCAACTGAAATGTCCGATAATGAAAGAATTTTCCCTCTCGTTTACTGGAGCAGGCAGGCTGTTTGCTCAGAGATCTTG-------------------------
>gene=chr10_12642016-12643016; species=calJac
GAACAATAGAAATGTGTAAAAATACCCAAGCTAGAAGAAAG-ACAAAACAGGAGAAACTCTCAA-----------------------------------------------------------------------TTCCTTTGAGACCTCCCAAACTCAAAGGGGACTTCAGAAACAATGGAACAAAATAATAGGCTCTACATTTTCAGTCAAAGCTCATGCTTTATGTTGCCAGGCAAACCTAGAAAGAGTCCCTACTCTGTAACCCACTCA--CTGGGTTCCTTTTAAGAAAATGTAGAGGGGTCAGTGAAAA-GTGTTCTGATTCCAAGGAAATTCCAAGCGCTTTG---GTTTAGCAAATGTTGATCTGGTGACGTGTCACTTTTCCTTTTTAGCAACCAAGAAGTCAAATAATGAAAGAATTTTCTCTTTAATTGACTTAACCCTGCAAGATGTTTGCTCAAAGG-----tttattcattttgtatcaatttaag
>gene=chr10_12642016-12643016; species=canFam
GGACAATAGAAGGCTGTAAAAGTATTAGGTCT---AGGG---GAAAAAAAAAAGAATTACTAAAGTAGATTTGATTGTAGTTCCCACCTGCTTAAGCAGGAAGCTAGGAAGGTGCCCCCAAG--TGAGTAAATGTTCCCTTTGTGATGAATTCAACTCAAAAGAGACTTTCAAAACAAT-------------GGATCCTACATTTTCACTCAGA-----TGCTTTATGTCTCAAGG-AAACTTAGAAAGAGT-----CTCTGCAATGCATTCATATTCTGTTTTTTTAAACAAAATATAGAAGGGTTGATGAACCTGTGTTTTGATTCGGAGGAAATTCCAAGCTCCTGT---GTTTAGCAAATGCTGATCTCGTGAAATGTAGCCTCTCCCTTTTAGCAACCACAGTGTATGATAATGAAAGAATTTTCCCCCTGATTCCCTGAGCCATACAAGCTGTTTGCTCAAA-ATCTT--------------------------
>gene=chr10_12642016-12643016; species=equCab
GAACCATAGAAGTTTGTAAAAATACTCAATCC---AGAA---GGAAAAAAGGAGAAACACTAGAGTAGACTTGACTCTAGTTTTTCATTACTTAAGTGGGAAACTGGATAGGCACCCCCAATTCTGATTACATATTCTCTC---------CCCAACTCAAGGTTGACTTCAGAAACAATGGACCAAAACAGCGGACCCTGCATTTTAACTCAAC-----TGTTTCATGTCTCAAGGCAAACCTAGAAAGAGTTTCCGCTCCGCAATCCGTTTACATTTTATTTTTTTAAGCAAAATAGAGAGGGGTCAACG-ACATGTGTTTTGATTCCAAGGAAATTCCAAGCTTCTTT---GTTTAGCAAACATTGATCTAGTGAAATGTAGTCTCTCCCTTTCAGCAACGAAAATACTTGATAATGAAAGAATTTTCCCTCTAATTTGCTTAACCATACAAGCAGCTGGTCAGAA-GTCTT--------------------------
>gene=chr10_12642016-12643016; species=gorGor
-----------------------------------------------------------------------------CAGTTCCCCGCTTCTTACATGGGAAGCTGGGTGGGCCCCCCTGTTTCTAGTTCAGCATTCCCTCTGAGACCTCCTCAACTCAAGGGTG-CTTCAGAAACAATGGAATGAAACAATGGGCCCTACGTTTTCACTCAGAGCTCAAGCTTTATGTTGCCAGGCAAACCTAGAAAGAGT-CCTACTCTGTAACCTACTCAGGCTTGGTTTGTTTTAACAGAATATAGAGGGGCCAGTGAACGTGTGTTTTGATTCCAAGGAAATTCCAAGCACCTTAAG-GTTTAGTAAATGTGGATCTGGTGACATTTCACTTTTCCTTTTTAGCAACCAAAAAGTCCGATAATGAAAGAATTTTCTCTTTAATTGACTTAACCCTGCAAGATGTTTGCTCAGAGATTTTGtttgtttgtt-tgtatcaatttaag
>gene=chr10_12642016-12643016; species=panTro
GAACAATAGAAGTTTGTAAAAATACCCAAGTTAGAAGAAAGAAAAAAACAGGAGAGATACTCAAGGATATTTGACTCCAGTTCCCCGCTTCTTACATGGGAAGCTGGGTGGGCCCCCCTGTTTCTAGTTCAGCATTCCCTTTGAGACCGCCTCAACTCAAGGGGGACTTCAGAAACAATGGAATGAAACAATGGGCCCTACATTTTCACTCAGAGCTCAAGCTTTATGTTGCCAGGCAAACCTAGAAAGAGTCCCTACTCTGTAACCTACTCACGCTTGGTTTGTTTTAACAGAATATAGAGGGGCCAGTGAACGTGTGTTTTGATTCCAAGGAAATTCCAAGCACCTTAAGAGTTTAGTAAATGTTGATCTGGCGACATTTCACTTTTCCTTTTTAGCAACCAAGAAGTCCGATAATGAAAGAATTTTCTCTTTAATTGACTTAACCCTGCAAGATGTTTGCTCAGAGATTTTGtttgtttgttttgtatcaatttaag
>gene=chr10_12642016-12643016; species=papHam
GAACAGTAGAAGTTTGTCAAAATACCCAAACTGGAAGAAAGAAAAAAACAGGAGAGATGCTCAAGGATATTTGACTCCAGCTCCCTGCTTCTTACATAGGAAGCTGGGTGGGTCCCCCTGTTTCTAGTTCGGCATTCCGTTTGAGACGTCCTCAACTCAAGGGGGACTTCAGAAACAATGGAATGAAACAATAGGCCCTACATTTTCACTCAGAGCTCATGCTTTCTGTTGCCAGGCGAACCTAGAAAGAGTTCCTACTCTGTAACCCACTCACACTTGGTTTGTTTTCACAAAATATAGAGGGGTCAGTGAACGCGTGTTTTGATTCCAAGGAAATTCCAAGCGCCTTG---GTTTAGCAAATGTCGATTTGGTGACATGTCACTTTTCCTTTTTAGCAACCAAAAAGTCCGATAATGAAAGAAGTTTCTCTTTAATTTACTTAACCCTGCAAAATGTTTGCTCAGATTTTTTGtttgtttgttttgtatcaatgtaag
>gene=chr10_12642016-12643016; species=ponAbe
GAACAATGGAAGTTTGTAAAAATACCCAAGCTAGAAGAAAG-AAAAAACAGGAGAGATACTCAAGGATATTTGACTCCAGTTCCCCGCTTCTTACATGGGAAGCTGGCTGGGCCCCCCTGTTTCTAGTTCAGCATTCTCTTTGAGACCTCTTCAACTCAAGGGGGACTTCAGAAACCATGGAACGAAACAATGGGCCCTACATTTTCACTCAGAGCTCTTGCTTTATGTTGCCAGGCAAACCTAGAAAGAGTCCCTACTCTGTAACTCACTCACGCTTGGTTTGTGTTAACAAAACATAGAGGGGTCAGTGAACGTGTGTTTTGATTCCAAGGAAATTCCAAGTGCCTTG---GTTTGGCAAATGTTGATCTGGTGACACGTCACTTTTCCTTTTTGGCAACCAAAAAGTCCGATAATGAAGGAATTTTCTCTTTAATTTACTTAACCCTGCAAGATGTTTGCTCGGAGATTTTTtttgtttgttttgtatcaatttaag
>gene=chr10_12642016-12643016; species=rheMac
GAACAATAGAAGTTTGTAAAAATACCCAAACTGGAAGAAAGAAAAAAACAAGAGAGATGCTCAAGGATATTTGACTCCAGCTCCCTGCTTCTTACATGGGAAGCTGGGTGGGTCCCCCTGTTTCTAGTTCGGCATTCCCTTTGAGACCTCCTCAACTCAAGGGGGACTTCAGAAACAATGGAATGAAACAATAGGCCCTACATTTTCACTCAGAGCTCATGCTTTCTGTTGCCAGGCGAACCTAGAAAGAGTTCCTACTCTGTAACCCACTCACACTTGGTTTGTTTTCACAAAATACAGAGGGGTCAGTGAACGCGTGTTTTGATTCCAAGGAAATTCCAAGCGCCTTG---GTTTAGCAAATGTCGATTTGGTGACATGTCACTTTTCCTTTTTAGCAACCAAAAAGTCCGATAATGAAAGAAGTTTCTCTTTAATTTACTTAACCCTGCAAAATGTTTGCTCAGATTTTTTGtttgtttgttttgtatcaatgtaag
>gene=chr10_12705016-12706016; species=hg19
TCTACTTTACTATTTAATACCGTATTCATGATACTGTATTTTACCCTGGGATCAGTATTTCCAGATCTGAATGCTAGAGTCTGGACAAATGAGTGATGATAGAGCAATGAGAAGAATATAAACCGTATTGTAGGAAGACTGGTCAGCATTGAGAAGACTAAGCAGAGGCATTATATCCCTCAAATCTGTGCAGGATATATGGGAAGAAGGTGGAAGCTAGTTCTCTGTTGGTCCTAGGAGTCATTACTAATGACCAGGAGGCTGATTTCTGGTAAGTGTGAGACAGGCTGTCTGAGAAGCGTTCTAGCTCCAGCCAGTGCAtgagtaccaggagggctgagactgcctttcttgtgtctcgttctccaccaaattcagagtacctaggactgtgcctgatacatggcaggcacccaacagatatttattgaatgaataaTGAAAAGAGGAAATTGAGCATGAAATGAGCCTTTGCCTGGAATAGGCCTTCATTTGGTGCT
>gene=chr10_12705016-12706016; species=bosTau
tctaccctattatttagtatcttattcttgatgccgtatcttgcactgtgatcattactttcggttcagaataacctgctctgaacaaacaagtgacagtaacacgatggaaggaatagaattcatgttggaagagaactgacggatgataagaaaacttagtagggaaattatatcccacaaatatttgcagggtatatgagaagagtgtgtaagcttgttctgtgttggcaccaggagagagcactaattgtaaagaagatgatttctggtaaatataagaaagaTTGCCTGTGAAGTGTCCTGGCT-CAGCAGCTGTGTGAGCTCCTAGAGGGCTGAG-GTACCTCTGTTGTG-----------------------ATTCCTAGCTGTGTGGTTAGTACATGGTGAGCACG-----GAGATGTG-------------------------------------------------------------------------
>gene=chr10_12705016-12706016; species=calJac
-----------------------------GATACTGTATTTGACCCCGGGATCAGTGTTTCCAGATCTGAATGCTAGAGTCCGAACAAGGGAGTGATGATAGAGCAATGAGAAGAATGT-AACCATATTGTAGGAAGATTGGTCAGCAATgagaagactaagcagaggcattatatccctcaaacctgtgcagggtatatgggaagaaggtgtaagctagttctctgttggtccTGGGACTCACTACTCATTACCAGGAGGCTGATTTCTGGTTGATG-AAGACAGACAACCTGAGAAGTGTTCTAGCTC--GCACCTGCACGagcgccaggagggctgagactgcctgtcttgtgtcttgttctccactaaattcagagtacctaggactgtgcctggtacctggcaggcatccaacagatatttgttgaatgaataaTGAAA---------TTAGCATGAAGTGAGCTTTTGCGTGGAGTAAGTCCTCACTTAGTGTT
>gene=chr10_12705016-12706016; species=canFam
-----------ATATAATACCTCATTCTTGGTGGTCTCATTTATACTGAGATCACTGCTCTCA--------------GTTCTGGACAAAGGAGTGATAATAGCAAGGCGAGAGGAACGCAAACCACATTGGAGGAGGATTGGTTGGCCCCAGGGACACTAAG-----------------TCAAATACTTGTAGGA-GTATGACAAGAAGGTTTAAGCTTGTTCTGTGTCATGCTCAGGAGTCACTAATAAGTACAAGGAGGCTGATTCCTGGT-GATA-AAGAGAGGCTTATTGTGGAGTATCCTTGCT-CACCACCTGTGGGAGCTCCTTGAGGGCTGCC-CTGGTACTTTGGGG-----------------------ATTCCTTGTGCGGTGCCTGGTATGTGGTGGGTGCC---CAGACATATGTAGG---------------------------------------------------------------------
>gene=chr10_12705016-12706016; species=equCab
tttagtctattatttaatactctatttgtgatgctgtattttaccctgggatcattacttttgcttctgaataccatagtctggacatacaaatgacaataatgtgatgagaggaatataagccacattgtaggaggattggttgatgata---agactaaatagagacatgatatccttgaaatatttgcaggatttgtgagaagagggggtaagcatgttttctgttgctcccaggagtaactattcattacaaggaggctaatcactggtaaatataagaaagactgtctGTGAAGTGCCCTAGCT-CAGAACTGGAGTGAACGCCATGAGG-------CTGTCTCCCTTGTC-----------------------ATTCCTAATACTGTTCCTCACACATGGTGGGCGCC---CAGAGATGTGGGGA---------------------------------------------------------------------
>gene=chr10_12705016-12706016; species=gorGor
--------------------------------------------------------------------------------------------------------------------------------------------------------------------------------------------------------------------------------------------------------------------------------------------------------------------------------------------------------------------------------------------------------------------------------------------------------------------------------------------------------------------
>gene=chr10_12705016-12706016; species=panTro
TCTACTTTACTATTTAATACCGTATTCATGATACTGTATTTTACCCTGGGATCAGTATTTCCAGATCTGAATGCTAGAGTCTGGACAAATGAGTGATGATAGAGCAATGAGAAGAATATAAACCGTATTGTAGGAAGACTGGTCAGCATTGAGAAGACTAAGCAGAGGCATTATATCCCTCAAATCTGTGCAGGATATATGGGAAGAAGGTGGAAGCTAGTTCTCTGGTGGTCCTAGGAGTCATTACTAATGACCAGGAGGCTGATTTCTGGTAAGTGTGAGACAGGCTGTCTGAGAAGCGTtctagctccagccactgcatgagtaccaggagggctgagactgcctttcttgtgtctcgttctccaccaaattcagagtacctaggactgtgcctgatacatggcaggcacccaacagatatttattgaatgaataaTGAAAAGAGGAAATTGAGCATGAAATGAGCCTTTGCATGGAATAGGCCCTCATTTGGTGCT
>gene=chr10_12705016-12706016; species=papHam
tctactttactatttaataccagattcatgatactgtcttttatcctgggatcggtatttccagatctgaatgctagagtctggacaaatgagtgacgatagagcaatgagaagaatataaaccatattgtaggaagattggtcaacgatgagaagactaagcaggggcattatgtccctcaaatctgtgcaggatatgtgggaagaaggtggaagctagttctctgttggtcctaggagtcattactaatgaccagGAAGCTAATCTCTGGTAAACGTGAGACAGACTGCCTGAGAAGTGTtctagctccagcctctgcatgagcaccaggaggactgagactgcctttcttgtgtctcgctctccaccaaattcagagtacctaggaccgtgcctggtacagggcaggcgcccaacagatatttattgaatgaatgaTGAAAAGAGGGAATTGAATATGAAGTGAGCCTTTGCATGGAATAGGCCCTCAGTTGGTGCT
>gene=chr10_12705016-12706016; species=ponAbe
TCTACTTTACTATTTAATACCATATTCATGATACTGTATTTTACCCTGGGATCAGTATTTCCAGATCTGAATGCTAGAGTCTGGACGAATGAGTGATGATAGAGCAATGAGAAGAATATGAACCATATTGTAAGAAGACTGGTCAGCATTGAGAAGACTAAGCGGAGGCATTATATCCCTCAAATCTGCACAGGCTATATGGGAAGAAGGTGGAAGCTAGTTCTCTGTTGGTCCTAGGAGTCATTACTAATGACCAGGAGGCTGATTTCTGGTAAATGTGAGACAGGCTGTCTGAGAAGCGTtctagctccagccactgcatgagtaccaggagggctgagactgcctttcttgtgtctcgttctccaccaaattcagagtacctaggactgtgcctgatacacggcaggcacccaacagatatttattgaatgaataaTGAAAAGAGGGCATTGAGCATGAAGTGAGCCTTTGCATGGAATAGGCCCTCATTTGGTGCT
>gene=chr10_12705016-12706016; species=rheMac
tctactttactatttaataccagattcatgatactgtgttttatcctgggatcggtatttccagatctgaatgctagagtctggacaaatgagtgacgatagagcaatgagaagaatataaaccatattgtaggaagattggtcagcgatgagaacactaagcagaggcattatgtccctcaaatctgtgcaggatatgtggaaagaaggtggaagctagttctctgttggtcctaggagtcattactaatgaccagGAAGCTGATCTCTGGTAAACGTGAGACAGACTGCCTGAGAAGTGTTCTAGCTCCAGCCTCTGCAtgagcaccaggaggactgaggctgcctttcttgtgtctcgctctccaccaaattcagagtacctaggaccgtgcctggtacagggcaggcacccaacagatatttattgaatgaatgaTGAAAAGAGGGAATTGAACATGAAGTGAGCCTTTGCATGGAATAGGCCCTCAGTTGGTGCT
>gene=chr10_14069016-14070016; species=hg19
gagacaggagaattgcttgaacctgggagacagagattgcagtgagccgagatggcgccattgcactccagcctgaacaacaagagctaaactctgtctcaaacaaaaacaaaaacaaaaacaaaacaaaaatcaaaCAGTCAGTGCATTGGCTTCTCTTAGAATGTAAATAGCAAACTTCAGGGATAAGAAATTGTACATGATTTGGGCAGAGTGTGTGGTTCTTACTCTAGCACTGGGGCTCTAGAAGAATGTATTCAGAACATCCTGTTCTTCCAACAAAAGTCACTTTAATAGTTTCCAAAGGAGAGAAATTGACCAGAAGGGAGTTAGCCTGAAGAATGCACAGGAAATTAGTGTATGCGGATGTCACCCCGAAGAGACATTAATCATGAATTCGGATTTTAGTGAATGATATGAGCCACTTGGAGTAACTGGGTACCAGGGAGGAAGTAGAACCACACCAGTGTTAAGACAGAAAAACTTGAAGATACATTCAT
>gene=chr10_14069016-14070016; species=bosTau
-----------------------------------------------------------------------------------------------------------------------------------------------------TGGCTTCTCTTAAAATATACACAGCAAACTTCAGGGACAAGAAACTGTGCATAATTTGG--AGTGTGAGTAATTTATATTCTTGAGCTAGAGCTCTAGAACGATGTATCAAAAACATCCTGCTTTTAGGAGTAAAGCTGCCTTAACAGTTTCCAAAGGGGAAAAATGGACTGGAAGAGAGTTAGTATGAAGGGAGAAAAGGAGACTGGT---TGTGGATGTCACGCATATGAGGTAGTAACTCTAATTGATACCATTTTTGGTAACtat----------------------------------------------------------------------------------
>gene=chr10_14069016-14070016; species=calJac
gagacaggagaatcgcttgaacctgggaggcgggggttgcagcgagccgagctcaagccattgcactccagcctgggcaacaagagcgaaactctatcaca---aaacccaaaaacaaaaacaaaaCCAG----AAACAGTTAATGCATTGGCTTCTCTTAGAATATAAACAGTAAACTTTAGGGATAAGAAACTTTGCATGATTTGGGCAGTGTATGTGGTTTGTACTCTAGCACTGGAGCTCTAGAAGAACATATTCAGAACATCCTGTTCTTTGAACAAACATCACTTTAACAGTTTCCAAAGGAGAGAAATCGACCAGAAGGGGGTTAGCCTGAAGACTGCACAGAAAATTAGTGTATGCGGATGTCACCCCAAAGAGACCTTAATCATGAATTTGGATTTTAGTGAATGACACAAGCCACTTGGAGTCATTGGGTACCAGGGAGGAAGTAGAACCATGCCAGTGTTAAGACAGAGAAACTTGGAGATACATTCAT
>gene=chr10_14069016-14070016; species=canFam
-------------------------------------------------------------------------------------------------------------------------------------------------GCAGTGGCTTCTGC-AGAATACAAACAGCAAACTTCAGGCACAAGAAATTGTGCATAATTTGAGCCATGTGAGTGGTTAGTCTTCTTGAACTAGGGATCTGGGAGGATGTGTTAAGAATATCCTACTTTTAGAAACCAAACGACTTTAACAGTTTCTAAAGGGGAGAAATTGACCAGAAGGGAGTTAGCAAGAAGAG----AAGGAAATTGGT---TGTGCATGTCACCCATAAGAGACATTTACTATGAGTTTGA-CGTTAGTGGATGAT-TGAGCCATGTGGAGTAAGGG-GTACCCTGGAGGCAGCAAGACCACACCAGTCTTAAGGCAGGGAAACT---------------
>gene=chr10_14069016-14070016; species=equCab
-----------------------------------------------------------------------------------------------------------------------------------------------------TGGCTTCTCCTGGAATATAAACAGCAAATTTCAGGGATGAGAAACTGTGCATAATTTGGGCAATGTGAGTGTTTAGTATTCTTGCACTAGGACTTTGGGA-------TCAAGGATATCCTACTTTTAGGAGCAAAATCACTTTAACAGTTTC-CAAAGGAAGAAATTGACCAGAAGGGAGTTAGCATGAAGAGAGAAGAGGGAATTGGC---TGTGGACGCCA-CCATACAAGACAATTATTATGAGTTCTGGTGTTGGTGGATGATATAAGCCCTGTGGAGTAAGTG-GTATCCTAGAGGCAGCAGGACCACATCAGTCTTAAGGCAGGGAAACTTGATGATATATTATT
>gene=chr10_14069016-14070016; species=gorGor
-------------------------------------------------------------------------------------------------------------------------------------------------------------------------------------------------------------------------------------------CTGGGGCTCTAGAAGAATGTAGTCAGAACATCCTGTTCTTCCAACAAAAGTCACTTTAATAGTTTCCAAAGGAGAGAAATTGACCAGAAGGGAGGTAGCCTGAAGAATGCACATGAAATTAGTGTATGCGGATGTCACCCCGAAGAGACATTAATCATGAATTCGGATTTTAGTGAATGATATGAGCCACTTGGAGTAATTGGGTACCAGGGAGGAAGTAGAACCACACCAGTGTTAAGACAGAGAAACTTGAAGATACTTTCAT
>gene=chr10_14069016-14070016; species=panTro
gagacaggagaatcgcttgaacctgggagacagagattgcagtgagccgagatggcgccattgcactccagcctgaacaacaagagctaaactctgtctcaaacaaaaacaaaaacaaaaacaaaacaaaaaTCAAGCCGTCAGTGCATTGGCTTCTCTTAGAATGTAAATAGCAAACTTCAGGGATAAGAAATTGTACATGATTTGGGCAGAGTGTGTGGTTCTTACTCTAGCACTGGGGCTCTAGAAGAATGTAGTCAGAACATCCTGCTCTTCCAACAAAAGTCACTTTAATAGTTTCCAAAGGAGAGAAATTGACCAGAAGGGAGTTAGCCTGAAGAATGCACAGGAAATTAGTGTATGCGGATGTCACCCCGAAGAGACATTAATCATGAATTCGGATTTTAGTGAATGATATGAGCCACTTGGAGTAATTGGGTACCAGGGAGGAAGTAGAACCACACCAGTGTTAAGACAGAGAAACTTGAAGATACATTCAT
>gene=chr10_14069016-14070016; species=papHam
gagacaggagaatcgcttgaacccgggagacggagattgcagtgagccaagatcgcgccattgcactccagcctggacaacaagagctaaattctgtctcaaacaaaaacaaaaacaaaaacaaaacaaaaaacaaaCAGTCAGTGCATTGGCTTCTCTTAG-GTGTAAATAGCAAACTTCAGGGATAAGATACTGTACATGATTTGGGCAGAGTGTGTGGTTCTTACTCTCGCACTGGGGCTCTAGAAGAACGTATTCAGAACATCCTGTTCTTCCAACAAAAGTCACTTTAATAGTTTCCAAAGGAGAGAAACTGACCAGAAGGGAGTTAGCCTGAAAAATGCACAGGAAATTAGTGTATGTGGATGTCACCCCGAGGAGACATTGATCATGAATTCAGATTTTAGTGAATGATATGAGCCACTTGGAGTAATTGGGTACCAGGGAGGAAGTAGAACCACACCAGAGTTAAGACAGAGAAACTTGAAGATTCATTCAT
>gene=chr10_14069016-14070016; species=ponAbe
gagacaggagaatcgcttgaacccgggagatggagattgcagtgagctgagatcgtgcca-------------tggacaacaagggctaaattctgtctc--acaaaaacaaaaaca-----aaaacaaaaatcaaaCAGTCAGTGCATTGGCTTCTCTTAGAATGTAAATAGCAAACTTCAGGGATAAGAAATTGTACATGATTTGGGCAGAGTGTGTGGTTCTTACTCTAGCACTGGGGCTCTAGAAGAATGTATTCAGAACATCCTGTTCTTCCAACAAAAGTCACTTTAATAGTTTCCAAAGGAGAGAAATTGACTAGAAGGGAGTTAGCCTGAAGAATGCACAGGAAATTAGTGTATGCGGACATCACCCCCAAGAGACATTAATCATGAATTCAGATTTTAGTGAATAATATGAGCCACTTGGAGTAATTGGGTACCAGGGAGGCAGTAGAACCACACCAGTGTTAAGACAGAGAAACTTGAAGATACATTCAT
>gene=chr10_14069016-14070016; species=rheMac
gagacaggagaatcgcttgaacccgggagacggagattgcagtgagccgagatcgcgccattgcactccagcctggacaacaagagctaaattctgtctcaaacaaaaacaaaaacaaaaacaaaacaaaaaacaaaCAGTCAGTGCATTGGCTTCTCTTAG-GTGTAAATAGCAAACTTCAGGGATAAGATACTGTACATGATTTGGGCAGAGTGTGTGGTTCTTACTCTCGCACTGGGGCTCTAGAAGAACGTATTCAGAACATCCTGTTCTTCCAACAAAAGTCGCTTTAATAGTTTCCAAAGGAGAGAAACTGACCAGAAGGGAGTTAGCCTGAAAAATGCACAGGAAATTAGTGTATGTGGATGTCACCCCGAGGAGACATTGATCATGAATTCAGATTTTAGTGAATGATATGAGCCACTTGGAGTAATTGGGTACCAGGGAGGAAGTAGAACCACACCAGTGTTAAGACAGAGAAACTTGAAGATTCATTCAT
>gene=chr10_17812110-17813110; species=hg19
ctgacctcgtgatccacctgccttggcctcccaaaatgctgggattacaggcgtgagccaccgtgcccggccACATTTAAATTTTCTGTGTCATAAGATATACTATTTTCTACATATTATATCTCAATAGCTATTTGATTGGTTGATCATGCAAGGTTTAAGAAGTGGTCCAAAAACAAGTTTGAAAAATTATGTCATTTTTATGTGTGTATGGTTTTTTTTGGTTCTAGTAAAAAAATGTAAATGTTTTTAAGTGATCTTTAAATATTTAATAGTTTATCATCTCTAAATGTACTTTTTGAAATATAAATTTTACAACATGGGATATAATATAACTTGAAAGTCATGCTGTTCATTTATTCAGTTGGTCACTACAGCCTGACCTCTTGGGCAGGATTTTAATTAATGAATTATGAACATGTTGAATGTCATTTGACTTGCGATTTGATGCTTTTAATAGTTTGTGGTTTGCTAATTATTTGGAAATCTCTCACCCCTTT
>gene=chr10_17812110-17813110; species=bosTau
---------------------------------------------------------------------------------------------------------------------------------------------------caggcaagGCTTAAAAGGTGGTCCAAAAACAAATATGAAAA-CTATGTGATTTTTGTGtatgtgtat-gtgtgtgtatatatataAAGAAAATCCAGATTTCTT--------------TAACTAATGGTATATGGTTTCT-AATTTATTTTTTGAAAGATCAGTTTTGCAGCATGGGCTATAGTATCCCTAGAGAGTCATGCTGTTCTTTTTTTCAACTGGTCACCAGAGCCTGACGTGTTGGACAGGATTCTAATGAATGAGTTATGAAAATACTGAACGTCATTTGCCTTGCACTGTGATGCTTTTAGCCATCGACGGTTTGTTAATTATTTGGAAACCTTTCACCCTCTT
>gene=chr10_17812110-17813110; species=calJac
------------------------------------------------------------------------ACATTTAAATTTTATCTGTCATACAATATACTATTTTACACATATTATGTATCAATAGCTATTTAATTGGTTGATCATGTAAGGTTTAAGAAGTGGTCCAAAATCAAGTTTGAAAAATTATGTCATTTTTATGTATGTATGTATTTTCTTGGTTCCAGTAAAAAAAAATTAATGTTTTTCAGTGGTCCTTCAGTATCTAATAGTTTATCATCTCTAAATGTACCCTTTGAAAAATAAATTTTCCAACATGAGGTATAATATTACTTAAAATTCATGCTGTTCATTTATTCAGTT-GTCACTACAGCCTGACCTCTTGGGTAGGATTTTAATTAATGAGTTATGAAAATGTTGAATGTCATTTGACTTGTGATTTGATGCTTTTAATAGTTTGTGGTTTGCTAATTATTTGGAAATCTCTCACCCCTTT
>gene=chr10_17812110-17813110; species=canFam
-----------------------------------------------------------------------------------------GTCATAAGACAATGTATTATATATGTATTATATCTCAATAACTATTTGATTA------CATGCAAAGTTTAAGAAGTGGTCCAAAAACATGTGTGAAATAT---------TTtatatatatataA-TTTTTTTGGTTCAAGTACGAATTTCCAAATGTTT-----------TGAAGTCATTCTTGATATATGATTTGTAAATGTCTTTTTTGAAAAAACAATTTTAGAG-ATAGGGTATAATATACCTTTAAAGTCG---TGTTCTTTTTTCTAGTTGGTCATCAGAGCTAGAACTTTGGGGCAAGATTCCAAATAATGAATAATGAAAATGTTGAATGTCTCTTGTCTTGCACTGAGATGCTCTTAGAAATCCATAGTTTGCTAGTTATTTGGAAATGTTTCACCCCTTT
>gene=chr10_17812110-17813110; species=equCab
-------------------------------------------------------------------------CATTTTAATTCTCTCTGTCGTAAGGTAGAATATTATATACACATTATATCTCAATAACTATGTGATTAATT---CATGCAAGGTTTAAGAAGTAGCCCCAAACCAAATTTTAAAAAA---------TTTATGTACATATGA-TTTTTTTCCTTCAAGTCAAAAATTCCAAATGTTTTTGT--CATCCTAAAGTACCTATTAATATATCACTTCTAAATGTATTTTTTGAAAAATTCATTTTATAACATGGGGCATAGTAGAACTTGAAAGTC----CCTCTGTTCTTCCACTTGGTCCTCAGATCCCGACCTGTTTGGCAGGATTCTGATGAATGAGTCGTGAAAATGTTGAATGTCTTGCACTGTGCCCTGTGATGCTTTTAGTCATCTATGGTTTGTTAACTATTTGGAAATCTCTCCTCCTTTT
>gene=chr10_17812110-17813110; species=gorGor
--------------------------------------------------------------------------------------------------------------------------------------------------------------------------------------------------------------------------------------------------------------------------------------------------------------------------------------------------------------------------------------------------------------------------------------------------------------------------------------------------------------------
>gene=chr10_17812110-17813110; species=panTro
ctgacctcgtgatccacctgcgtcggcctcccaaaatgctgggattacaggcatgagccaccatgcccggccACGTTTAAATTTTCTGTGTCATAAGATATACTATTTTCTACATATTATATCTCAATAGCTATTTGATTGGTTGATCATGCAAGGTTTAAGAAGTGGTCCAAAAACAAGTTTGAAAAATTATGTCATTTTTATGTATGTATGGTTTTTTTTGGTTCTAGTAAAAAAATGTAAATGTTTTTAAGTGATCTTTAAATATTTAATAGTTTATCATCTCTAAATGTACTTTTTGAAATATGAATTTTACAACATGGGATATAATATAACTTGAAAGTCATGCTGTTCATTTCTTCAGTTGGTCACTACAGCCTGATCTCTTGGGCAGGATTTTAATTAATGAATTATGAACATGTTGAATGTCATTTGACTTGCGATTTGATGCTTTTAATAGTTTGTGGTTTGCTAATTATTTGGAAATCTCTCACCCCTTT
>gene=chr10_17812110-17813110; species=papHam
ctgacctcatgattcacccacctcggcctcccaaagtgctgggattacaggagtgagtcaccgtgcctggccACATTTAAATTTTCTGTGTCATAAGATATACTATTTTCTATGTATTATATCTCAATAGCTATTGGATTGGTTGATCATGCAAGGTTTAAGAAGTGGTCCAAAAACAAGTTTGAAAAATTATGTCATTTTTATGTATGTGTAG-TTTTTTTGGTTCTAGTAAAAAAATTTAAATGTTTTTAAGTGATCTTTAAATATCCAATAATTTATCATCTCTAAATGTAC-TTTGGAAAAATAAATTTTACAACATGGGATATAATATAACTTGAAAGTCATGCTGTTCATTTATTCAGTTGGTCACTACAGCCTCACCTCTTGGGCAGGATTTTAATTAATGAATTATGAACATGTTGAATGTCATTTGACTTGTGATTTGATGCTTTTAATAGTTTGTGGTTTGCTAATTATTTGGAAATCTCTCACCCCTTT
>gene=chr10_17812110-17813110; species=ponAbe
ctgacctcgtgatccacccgccttggcctcccgaagtgctggaattacaggcctgagccaccgtgcccagccACGTTTAAATTTTCTGTGTCATAAGATATACTATTTTCTACATATTATATCTCAATAGCTATTTGATTGGTTGATCATGCAAGGTTTGAGAAGTGGTCCAAAAACAAGTATGAAAAATTATGTCATTTTTATGTATGTATGGTTTTTTTTGGTTCTAGTAAAAAAA-GTAAATGTTTTTAAGTGATCTTTAAATATTTAATAGTTTATCATCTCTAAATGTACTTTTTGAAATATAAATTTTACAACATGGGATATAATATAACTTGAAAGTCATGCTGTTCATTTATTCAGTTGGTCACTACAGCCTGACCTCTTGGGCAGGATTTTAATTAATGAATTATGAACATGTTGAATGTCATTTGACTTGCGATTTGATGCTTTTAATAGTTTGTGGTTTGCTAATTATTTGGAAATCTCTCACCCCTTT
>gene=chr10_17812110-17813110; species=rheMac
ctgacctcatgattcacccacctcggcctcccaaagtgctgggattacaggagtgagtcaccgtgcccggccACATTTAAATTTTCTGTGTCATAAGATATACTATTTTCTATGTATTATATCTCAATAGCTATTGGATTGGTTGATCATGCAAGGTTTAAGAAGTGGTCCAAAAACAAGTTTGAAAAATTATGTCATTTTTATGTATGTATAG-TTTTTTTGGTTCTAGTAAAAAAATTTAAATGTTTTTAAGTGATCTTTAAATATCCAATAATTTATCATCTCTAAATGTAC-TTTTGAAAAATAAATTTTACAACATGGGATATAATATAACTTGAAAGTCATGCTGTTCATTTATTCAGTTGGTCACTACAGCCTCACCTCTTGGGCAGGATTTTAATTAATGAATTATGAACATGCTGAATGTCATTTGACTTGTGATTTGATGCTTTTAATAGTTTGTGGTTTGCTAATTATTTGGAAATCTCTCACCCCTTT
>gene=chr10_19568016-19569016; species=hg19
GTTTGACTCTTTCCTGAAACCTTGAATTTTAAATAAGTGAAAATATGTTAAACAAAGATGAGGAGATGTTAGATTTATTGTAGCAGTGGAAGAACAAAGGTTATTTACCTAGTAAATTAGAAAGTTATTTAGATCTTTACTCTGGCTCTTAATTCCAGAATCTGAAACTCCCTTGGTTCCTGCTGATTCTCTAAGCCCTGGCCTTGGGCCTCCCATTGATTTGGTGAGCTCTGAATAGCTTTCCAGTAATTTCCATCTGTACCATCATCATTTGTCATGATCAAAGATGTTTAGTTATTTACTGTTACTAAAAACAAGAACCTCGATTTTATTTTAGCAGAGTAGCTGATACTACCCACTGTTCTCTATGATATTGTGGGGCATATTTAGAAAGCTTCATTGTGTAAAATCTCTAAAGCAGTAGAAAACCAGAAAACCTGCTAAATGATGCCTGTATATTATTTCTTATCAAGGTAATTTGCCAGCAGACCTCCCAACTC
>gene=chr10_19568016-19569016; species=bosTau
GTTTGGGTCTGTCTTGCAGCCTTGAATTCCAACTATGTGGGGATATCTGAAACAAACAT---GAGATGTTAGATTCATTGTGAAAGTGGAAGAACAAAGTTCCTTTACATAGAGAACTTGAGGGTTAATCTTACCTTGACTCTGGTCCCTAATGCCAGCACCTGGGATTCCTTTGGTTCCTGAAGATCATCCAAGCCCTGCTCTTGAGACTCCCATTTATTCAGTGAACTCTGAAGAG-TTTTCAATAATTTCCATCTGCACTTTCAC-TATTTTTATAATCAGAGATATCCAGTTATTTGCCATTACTAAGACCATGAACCCCAATTTAAGTTCAGCAGATTAGAAAATGATATCAGATATTCCTTATAATAATGTGAAGCATACTTAGTAAAGTTTATCGTGTGCAATCTTTAAAGAAAT--------GGAAAAACTGCAAAATGATACTTTTCTGTTATTTC-----AAGGTCATTTACCTGTGAACCTTCCAACTC
>gene=chr10_19568016-19569016; species=calJac
GTTTTAATCTTTCCTGAAACCTTGAATTTTAAATATGTGAAAATATGTGAAACAAAGATGAGGAGATGTTAGATTTATTGTAGCAGTGGAAGAACAAAGGTTATTTACCTAGTAGTTTAGAAAGTTATTTAGATCTTTACAGTGACTCTTAATTACAGAATCTGAAACTCTCTTGGTTCCTGCTGATTCTGTAAGTCCTGGTCTTGGGCCTCCCATTTATTTGGTCAGCTCTGAATAGCTTTTCAGTAATTTGCATCTGTACCTTCATCATTTTTTATAATCAAAGACAT----TTATTTATTGTTACTAAAACAAAGCACCTCAATTTTATTTTAGCAGATTAGCAAATACTATCAACTGTTCTGTATGATATTGTGAGGCATATTTAGAAAGCTTTGTTGCGTAAAATCTTTAAAGAAGT--------AGAAAATCTGCTAAATGATGCCCGTGTATTATTTCTTACCAAGGTAATTTGCCAGTGGACCTCCCAACTC
>gene=chr10_19568016-19569016; species=canFam
GTTTGGGTCTCACTTGCAACTGTGAATCTTAAATATGTGAGAGCAGATATAACAAGAATGAGGAGTTGCTGGATTAATTGTAGCAGTGGAAGAGCAAAGTTAGTTTACCTAGTGGACTAGAAGGTTAACCAGACCTTGCCTCTGGTTCCTAATGTCACCCTCTGGGACTCCCTTGACTCCCACTGCTCCT---TGCACTGCCCTTGAGCCTCTCATTTATTCTGATATTACTGAACAGTTTTTCAGTAATTTCTGTCTGCACCTTCATTTATTT------------ATATGCT--TATTTGTTA---CTAAGACTGAGGACTCCAAATTCAATTCAGCTTATTACCAAAGAGTACTGAATATTTTTTATAATAATGTGAAACATACTTAGAAAAACTTATTGTGTAAAATCTT-----AAAT--------GGAAAATCTATTGAATCATGCCTGTATGTTATCTCCTTTCAAGGTAACTTGCCAGTGGACCTCCCAACTC
>gene=chr10_19568016-19569016; species=equCab
GTGTGGGTCTCTCGTGAAACCTTGAATTTTGAATATATG------------ACACAGATAAGGAGACATTAGATTCATTGTAGCAGTGGGAGAACAATGTTTATTTACCTGGTGGACTAGAAGGTTAACCTGACCTTGACTCTGGTTCCTAATGTCAGCATCTGGAACTCCCGTGGCTCCTGCTGATCTTCCAAGTCCTGTCTTTGAGCCTCCCATTTATTCAGTGAGCTGTGAATAATTTTTGAATGACTTCCATCTGCACCTTCACCTATTTTTATAATCAAAGATACCCCAGTATTTGTCATTGCTAAGACTGAG-ATCCCAACTTAAGTTCAGCAGATTAGCAAATACTATTAAGTATTCTTTATAATAATATAAATCATACTTAGAAATTCTTGATTTGTGAAATCTTTAAGGAAAT--------GGAAAATCTGCTAAATGAAACCTGTATGTTATGTCTTATTAAGGTAATTTGCCAGTGGACCTCCCAACTC
>gene=chr10_19568016-19569016; species=gorGor
GTTTGACTCTTTCCTGAAACCTTGAATTTTAAATAAGTGAAAATATGTTAAACAAAGATGAGGAGATGTTAGATTTATTGTAACAGTGGAAGAACAAAGGTTATTTACCTAGGAAATTAGAAAGTTATTTAGATCTTTACTCTGGCTCTTAATTCCAGAATCTGAAACTCCCTTGGTTCCTGCTGATTCTCTAAGCCCTGGCCTTGGGCCTCCCATTGATTTGGTGAGCTCTGAATAGCTTTCCAGTAATTTCCATCTGTACCTTCATCATTTTTCATGATCAAAGATGTTTAGTTATTTACTGTTACTAAAAACAAGAACCTCAATTTTATTTTAGCAGAGTAGCTGATACTACCCACTGTTCT-TATGATATTGTGAGGCATATTTAGAAAGCTTCATTGTGTAAAATCTCTAAAGAAGTAGAAAACCAGAAAACCTGCTAAATGATGCCTGTATATTATTTCTTATCAAGGTAATTTGCCAGCAGACCTCCCAACTC
>gene=chr10_19568016-19569016; species=panTro
------------------------------------------------------------------------------TGTAGCAGTGGAAGGACAAAGGTTATTTACCTAGTAAATTAGAAAGTTATT-AGATCTT-ACTCTGGCTCT-AATTCCAGAATCTGAACT--CC-T-GGTTCTGCTGATTCTCTAAGCCCTGGCCTGGGGCCTCCCATTGATTTGGTGAGCTCTGAATAGCTTCCCAGTAATTTCCGTCTGTACCTTCATCATTTTTCATGATCGAAGCTGTTTAGTTATTTACTGTTACTAAAAACAAGAACCTCAATTTTATTTTAGCAGAGTAGCTGATACTACCCACTGTTCTCTATGATATTGTGAGGCATATTTAGAAAGCTTCATTGTGTAAAATCTCTAAAGAAGTAGAAAACCAGAAAACCTGCTAAATGATGCCTGTATATTATTTCTTATCAAGGTAATTTGCCAGCAGACCTCCCAACTC
>gene=chr10_19568016-19569016; species=papHam
GTTTGACTCTTTCCTGAAGCCTTGCATTCTGAATATGTGAAAATACGTTAAACAAAGATGAGAAGACGTTAGATTTATTGTAACAGTGGAAGAACAAAGGTTATTTACCTAGTAGATTAGAAAGTTATTTAGATCTTTACTCTGGTTCTTAATTCCAGAATCTGAAACTCCCTTGGTTTCTGCTGATTCTCTAAGCCCTGGCCTTGGGCCTCCCATGTATTTGTTGAGCTCTGAATAACTTTTCAGTAAGTTCCATCTGTACCTTAATCATTTTTCATGATCAAAGTTATTTAGTTATTTACTGTTACT-AAATCAAGAACCTCAATTTTATTTTAGCAGAGTAATCAATACTACCCACAGTTCTCTATGATATTGTAAGGCATATTTAGAAAGCTTCATTGTGTAAAATCTTTAAAGAAGT--------AGAAAACCTGCTAAATGATGCCTGTATATTTTTTCTTATCAAGGTAATTTGCCAGCAGACTTCCCAACTC
>gene=chr10_19568016-19569016; species=ponAbe
GTTTGATTCTTTCCTGAAACCTTGAATTTTAAATAAG-GGAAGTATGTTAAACGAAGATGAGGAGATGTTAGATTTATTGTAGCAGTAGAAGAACAAAGGTTATTTACCTAGTAAATTAGAAAGTTATTTGGATCTTTACTCTGGCTCTTAATTGCAGAATCTGAAACTCCCTTGGTTCCTGCTGATTCTCTAAACCCTGTCCTTGGGCCTCCCATTTATTTGGTGAGCTCTGAATAGCTTTCCAGTAATTTCCATCTGTACCTTCATCATTTTTCATGATCAAAGATATTTAGTTATTTACTGTTACTAAAAATGAGAACCTCAATTTAATTTTAGCAGAGTAGCCGATACTACCCACTGTTCTCTATGATATTGTGAGGCATATTTAGAAAGCTTCATTGTGTAAAATCTTTAAAGAAGTAGAAAACCAGAAAACCTGCTAAATGATGCTTGTATATTATTTCTTATCAAGGTAATTTGCCAGCAGACCTCCC-----
>gene=chr10_19568016-19569016; species=rheMac
GTTTGACTCTTTCCTGAAGCCTTGCATTTTGAATATGTGAAAATACGTTAAACAAAGATGAGGAGACGTTAGATTTATTGTAGCAGTGGAAGAACAAAGGTTATTTACCTAGTAGATTAGAAAGTTATTTAGATCTTTACAGTGGTTCTTAATTCCAGAATCTGAAACTCCCTTGGTTCCTGCTGATTCTCTAAGCCCTGGCCTTGGGCCTCCCATGTATTTGTTGAGCTCTGAATAACTTTTCAGTAAGTTCCATCTGTACCTTAATCATTTTTCATGATCAAAGTTATTTAGTTATTTACTGTTACT-AAATCAAGAACCTCAATTTTATTTTAGCAGAGTAATCAATACTACCCACTGTTCTCTATGATATTGTAAGGCATATTTAGAAAGCTTCATTGTGTAAAATCTTTAAAGAAGT--------AGAAAACCTGCTAAATGATGCCTGTATATTTTTTCTTATCAAGGTAATTTGCCAGCAGACTTCCCAACTC
>gene=chr10_28421016-28422016; species=hg19
AGTCTGAGAATATTCTATATTTTGTTCTTTCCTACTATTTTTTCTCCTATTAGCAGAAAATACAATGATGATCAATATGACAGATTCTTTTGTCTTTTTCCTCACTTTAATTGTGTGTGTAATTGGTGACTACTATGTGTATAAAAGAATGTAATTCTACACCAAAGATGAAAAGAACACCAGAACTTTGACATGTCACAATTCACTATTTTAGATGAGTGAGTTTTGGACTTTCAACAAACTTGACCCCTAATAAGCAACACCACTATTCATAAATTACTCAAGCCATCCTTGAATCCTCTCCTCTTACTGACATTCTCAATAACCAATATATATTCTATTTTTTAAAAACttttttttagacacaaggtcttgctctgttacgctggctggagttcagcggtgggatcatagctcactacaacctcaacgcctaggctcaagcgatcctaattcctcagcctcctgagtagccaggattacaaatgcatgccccaatg
>gene=chr10_28421016-28422016; species=bosTau
AGACTGGGGAAACTATTTTTTTT---------------CTTTCCTTCTATTAGCAGAAAACACAGTACTGAT-AATACAACTGATTCTTCTGT-GGCATTCTCACTTTAATGTTTGGTGTAATAGATGACTAATGTGTATTTAAAAAA-------TAGAGACCAAAGGTGAGAAAAACG---------TGACACATCAGTA-----TATGTGGGGTGACTGGGTCTA-GACTTTTACCTGATTTGTTCCCCAATCACCATCAGTATGATACATCCGTTC---------TCCTTGAAACCGCTCCTCTCAGCTACACTCCCAACATCCAGCCCACATCCTGT---------------------------------------------------------------------------------------------------------------------------------------------------------------
>gene=chr10_28421016-28422016; species=calJac
AGTCTGAGAATATTCTACATTTTTTTCTTTTCTATTATTTTTTCTCCTATTAGCAGAAAACATAGCAATGATCACTAAGATGGATTCTTTT---TTTCCCCTCATTTTAATTGTTTGTATAATTGCTGACTACTATGAGTATAAAAGAATGTAATTCTAGACCAAAAATGAGGAAAACACTGGAACTTTGACATGTCACTATTCACTATTTTAGATGAATGGGTTTTGGACTTTCAATGAACTTGACCCCTAATAAG---CACAACTATTCATAaattactcaagcca--------------------------------------------------------------------------------------------------------------------------------------------------------------------------------------------------------------------
>gene=chr10_28421016-28422016; species=canFam
AGTCTAAGAGAACTGTATTTTTC---------------CCTCCCTACTGTTAGCAGAacacacaGAACTGAGCAATA-------TTTTTTCCT-TATTTTCTCACAATCACTTTTTGTGTAATAAG---CTAACATGTATATAAAAGAATG----TATAGACCAATGACCAAAAAAACACTCAAACCTTGACATGTCA----CAACTATTTTAGGAGAATGCATTTA-GACTTTTAACTACCATGTTGCCTAATCACTACCACCACAGTCCATAAATTA---------TCTTTGAAACCACCCCAC---CTTACACTCCC------------------------------------------------------------------------------------------------------------------------------------------------------------------------------------
>gene=chr10_28421016-28422016; species=equCab
ACTCTGAAAAAAC--TATGTTTG---------------CTTTCCTACTGTTAGCAGAAAACGCAGAACTGATCAATACAACTGATT---------CTTTTCTCACTTTCATTTTCTGTGTAATAGGTGACCAATAAGTGtataaaagaatt----TAGAGACCAAAGATGAGAAAAACACTGGAACCTTGACATGTCGGTCCTCACTATTTTAGGTGAG------CA-GACTTTTAACTAACTTATTCCCTAATCAGCAACAGCATGACCCATAaatta---------tcctcgaaatctctccactcacctacgctccc--aatccaatccatgtcctg-----ttaaatctacttccaaaacac--------------------------------------------------------------------------------------------------------------------------------------
>gene=chr10_28421016-28422016; species=gorGor
--------------------------------------------------------------------------------------------------------------------------------------------------------------------------------------------------------------------------------------------------------------------------------------------------------------------------------------------------------------------------------------------------------------------------------------------------------------------------------------------------------------------
>gene=chr10_28421016-28422016; species=panTro
AGTCTGAGAATGTTCTATATTTTGTTCTTTCCTACTATTTTTTCTCCCATTAGCAGAAAATACAATGATGATCAATATGACAGATTCTTTTGTCTTTTTCCTCACTTTAATTGTGTGTGTAATTGGTGACTACTATGTGTATAAAAGAATGTAATTCTACACCAAAGATGAAAAGAACACCAGAACTTTGACATGTCACAATTCACTATTTTAGATGAGTGGGTTTTGGACTTTCAACAAACTTGACCCCTAATAAGCAACACCACTATTCATAAATTACTCAAGCCAGCCTTGAATCCTCTCCTCTTACTGACATTCTCAATAACCAATATATATTCTATTTTTTAAAAACttttttttagacacaaggtcttgctctgttatgcaggctggagttcagcagtgggatcatagctcactacaacctcaacgcctaggctcaagcgatcttaattcctcagcctcctgagtagccaggattacaaatgcatgccccaatg
>gene=chr10_28421016-28422016; species=papHam
AGTCTGAGAATATCCTGTATTTTGTTCTTTCCTACTATTTTTTCTGCTACTAGCAGAAAACACAATGATGATCAATATGATAGATTCTTTT---TTTTCCCTCACCCTAACTGTTTGTGCAATTGGTGACTACTATGTGTATAAAAGAATGTAATTCCATACCAAAGATGAAAAGAACACCAGAACTTTGACACGTCACAATTCACTATTTTAGATGAGTGGGTTTTGGATTTTCAACGAACTTGACCCCTAATAAGCAACATCACTATTCATAAATTACTCAAGCCATCCTTGAATCCTCTCCTCTTACTGACATTCTCAACATCCAATATATATTCTATTTTTAAAAAACAtttttttagacacaagttcttgctctgttatgcagcctggagttgagtggtgggatcacagctcactacaacctcaatgccaaggctcaagtgatcctaattccccagcctcctgaatagccgggattacaaatgcatgccccaatg
>gene=chr10_28421016-28422016; species=ponAbe
AGTCTGAGAATATTCTATATTTTGTTCTTTCCTACTATTTTTTCTCCTATTAGCAGAAAATACAATGATGATCAATATGACAGATTCTTTTGTCTTTTTCCTCACTTTAATTGTGTGTGTAATTGGTGACTACTATGTGTATAAAAGAATGTAATTCTACACCAAAGATGAAAAGAACACCAGAACTTTGACATGTCACAATTCACTATTTTAGATGAGCGGGTTTTGGACTTTCAACACACTTGACCCCTAATAAGCAACACCACTATTCATAAATTACTCAAGCCATCCTTGAATCCTCTCCTCTTACTGACATTCTCAATAACCAATATATATTCTATTTTTTAAAAAC-tttttttagatacaaggtcttgctctgttatgcaggctgaagttcagcagtgggatcatagctcactacaacatcaacgcctaggctcaagcgatcctaattccccagcctcctgagtagccaggattacaaatgcatgccccaatg
>gene=chr10_28421016-28422016; species=rheMac
AGTCTGAGAATATCCTGTATTTTGTTCTTTCCTACTATTTTTTCTGCTACTAGCAGAAAACACAATGATGATCAATATGATAGATTATCTT---TTTTCCCTCACCCTAACTGTTTGTGCAATTGGTGACTACTATGTGTATAAAAGAATGTAATTCCATACCAAAGATGAAAAGAACACCAGAACTTCGACACGTCACAATTCACTATTTTAGATGAATGGGTTTTGGACTTCCAATGAACTTGACCCCTAATAAGCAACATCACTATTCATAAATTACTCAAGCCATCCTTGAATCCTCTCCTCTTACTGACATTCTCAACATCCAATATATATTCTATTTTTAAAAAACAtttttttagacacaaggtcttgctctgttatgcagcctggagttgagtggtgggatcacagctcactacaacctcaacgccaaggctcaagtgatcctaattccccagcctcctgagtagccgggattacaaatgcatgccccaatg
>gene=chr10_53575016-53576016; species=hg19
TTAGTGTGTACATTTCATCTGTCCTGAGAAGAGGCCAATACATCAGTTTGTCAGTTTAAAAAAAGCATGAGAAAGTCAGAATTAGCATCATAGGTCCTTTTTTGTTTGTTTGTTTTTGGTTTTGGCTTGGAATAAAGTTAATCATAATTTATTTATCAATATGATTTTACCAAGGCGAACTCTTAACGGACAGCTTAGAATCTGGCTGTTGGGCAGCATGGGTGTCTATGAATCTGAGAATCCTGATTTTCTGACTCTTTCTAGGGTGCAGGGAAAGCAGCCCCTGGAAAGGGAAGCCCTTAGAGGCAGCATGAGCACAGTGCTTCACAGCACAACTAGGGGCTTTGTTGTGAACACTCCCTTTACCAAACCCAGTGTGAGTGTTTTCAAGGCAGTGAGGGAGAGCAAGGGAAATCCAAAACTCAAAACAGAATAAGCTGGCACCTGCCTCCTTACACACATTATTATCTCACTTAATTTTGACAGCTCCTTTAAGAAAG
>gene=chr10_53575016-53576016; species=bosTau
TCAGCTTATATGTTTTATCTGTCTTGGGAAGACGAAAGTACATCAGTTTGT----TTAGAAAAAGCATAAATAAGAAGAAACATGAAACATAGTTTCT------GTTTT----------------CTTGGAATAAGGTTGGTCATCATTTATTTACCAATATGATTTTACAAAGGTGACCTCTT------AAGCTTAGAGTCTGGCGGTTAAGCAGAATGGGTATCTCTGAACCAGACAGTCCTGCCTTTCGG-CTTTGCCTCAGGTGTAGGGGAAGTGCACTCAGGGTAGGGAGCCCACGAGAGGGAGCACAGGCATGATATCTGGTGACAGAAAGA-GAGCTGAGTTCTGATCACTCCCG--------GACAGTGA--GCACTTCCAGAGTAGCGAAGGAGA-GAGGGAGTAA------ATAAGGACAAAAT-GGCCCACACCTGCTGCttcacacacatta---tctcacttaacttgggtagaccctttgaggtag
>gene=chr10_53575016-53576016; species=calJac
TTAGTGTGTATAGTTTGTCTGTCCTGGAAAGAGGCAAGTACATAAGATCCTCAGTTTAGAAACAGCATGAAAAAAATGGAATTAGCCTTATAGGTCC-------TTTTTTTGATTTTGTTTATGGCTTGGAATAAAGTTAATCATAATTTACTTACCAATACGATTTTACCAAGGCGAACTCTTAAAGGACAGCTTAGAATCTGGCTTTTGGGCAGCATGGGTGTCTATGAATCTGAGGATCCTGATTTTCTGACTCTTTGTAGGGTGCAAGGAAAGCAGCCCCTGGAAAGGGAAGCCCTTAGAGGCAGCAAGGGCACAGTGCTTCACAGCAGAACCAGGGGATTCGTTGTGAACACGCCCTTTACCAAACCCAGTGTGAGTGTTTTCAGAGCAGTGAGAGAGATTGAGGAAAAACCAAAACCCAAAACAAAATAATTTGGCACCTGCCTTtttacacacattattatctcacttaattttgacagctcctttaagaaag
>gene=chr10_53575016-53576016; species=canFam
TTAGTT------TATAATCCATCCCAGGTAGAGGAGAGAGCATCAGTTTGC----TTAGAAAAAGCAAAAAAGATGTGGACTGTGCATCATGGGTCCT------GTTTTTTTTGTCTTGTTTGGGCTTGGAATGAAGCTAGTCAGAATGTATGTACCAATAAG-TTTTCCCAAGGTGGAGTCCT------CAGCTTAGCATCTGGCTGTTATGCATTATGGGCATCTCGGAACCAGACTGTCCTGCATCTCTG-CTTTGTC-------------GAGAGCGCCAAGGAAAGGGATGCCATCAGAGGGAGCACTGGCTTGATGTTT-------GAAATAGGGGCTGATTTGTGACTACTCCCC--------TACAGTGAGGGTGTTTGGAT---AGTGAAGAAAACCAGGGAG------------AAAACAAAGT-GGTCCGTACCTGCTGCTTTACCGACATCA---TGTCGCTGGATTCTGATGTCTCCTTTGAGGGAG
>gene=chr10_53575016-53576016; species=equCab
TTGGCT-GGATATGTTATCTGTCCTGGG--AAACAGAGTACATCAGTTTGT----CTAGAAAAAGCCTAAAAGAGGTAGAATGTGCATCAGAGGTCCA------GTTTTTTTTTTTTCATTTG-GCCTGGAATAAATCTACTCATAGTTTATTTACCAACAGGATTTTACCAGGGTGAACTCTT------AAACTTAGAATCTGGCTATTTAGGTGCATGGATGTCTCTGAACCAGACAATCCTGGTTTTCTG-CTTTGTCTCGGGTGCAGGGCAAGTGCACAGTGGAAAGGAAAGCCGTTAGAGGGAGCACTGGCATGATGTTTGGTGGCAGAAATATGGGCTGAGTTGTGAACACTCCCT--------CACCATGAGAGTGTTTTTATAGCAGTGAAGGAGATCAGGAAGAAAACAAAAACAAGAATGAAAC-GGCCTgcacctgctactttacacacatga---tctcacttaattttgacagatcctttgaggtag
>gene=chr10_53575016-53576016; species=gorGor
----------------------------------CCAATACATCAGTTTGTCAGTTTAAAAAAAGCATGAGAAAGTCAGAATTAGCATCATAG-TCCTTTTTTGTTTGTTTGTTTTTGGTTTTGGCTTGGAATAAAGTTAATCATAATTTATTTATCAATATGATTTTACCAAGGGGAACTCTTAACGGACAGCTTAGAATCTGGCTGTTGGGCAGCATGGGTGTCTATGAATCTGAGAATCCTGATTTTCTGACTCTTTCTAGGGTGCAGGGAAAGCAGCCCCTGGAAAGGGAAGCCCTTAGAGGCAGCATGAGCACAGTGCTTCACAGCACAACTAGGGGCTTTGATGTGAACACTCCCTTTACCAAACCCAGTGTGAGTGTTTTCAAGGCAGTGAGGAAGAGCAAGGGAAATCCAAAACTCAAAACAGAATAAGCTGGCACCTGCCTCCTTACACACATTATTATCTCACTTAATTTTGACAGCTCCTTTAAGAAAG
>gene=chr10_53575016-53576016; species=panTro
TTAGTGTGTACATTTCATCTGTCCTGAGAAGAGGCCAATACATCAGTTTGTCAGTTTAAAAAAAGCATGAGAAAGTCAGAATTAGCATCATAGGTCCTTTTTTGTTTGTTTGTTTTTGGTTTTGGCTTGGAATAAAGTTAATCATAATTTATTTATCAATATGATTTTACCAAGGCGAACTCTTAACGGACAGCTTAGAATCTGGCTGTTGGGCAGCATGGGTGTCTATGAATCTGAGAATCCTGATTTTCTGACTCTTTCTAGGGTGCAGGGAAAGCAGCCTCTGGAAAGGGAAGCCCTTAGAGGCAGCATGAGCACAGTGCTTCACAGCACAACTAGGGGCTTTGTTGTGAACACTCCCTTTACCAAACCCTGTGTGAGTGTTTTCAAGGCAGTGAGGGAGAGCAAGGGAAATCCAAAACTCAAAACAGAATAAGCTGGCACCTGCCTCCTTACACACATTATTATCTCACTTAATTTTGACAGCTCCTTTAAGAAAG
>gene=chr10_53575016-53576016; species=papHam
TTAGTGTGTACATTTTATCTGTCCTGAGAAGACACCAGTACATCAGTTTGTCAGTTTAAAAAAAGCATGAAAAAGGCGGAATTAGCATTATTGGTCCTTT----TTTGTTTGTTCTTGTTTTTGGCTTGGAATAAAGTTAATCATAATTTATTTACCGATATGATTTTACCAAGGCGAACTCTTAAAGGAAAGCTTAGAATCTGGCTGTTGGGCAGCATGGGTGTCTATGAATCTGAGAATCCTGATTTTCTAACTCTTCCTAGGGTGCAGGGAAAGCAGCCCCTGGAAAAGGAAGCCCTTAGAGGCAGCATGAGCACAATGCTTCACAGCAGAACTAGGGGCCTCGTTGTGAACACTCCCTTTACCAAACCCAGTTTGAGTGTTTTCAAAGCAGTGGGGGAGAGCAAGGGAAACTC------------------AGCCGACACCTGCCTCCTTACACACGTTATTATCTCACTTAATTTTTACAGCTCCTTAAAGAAAG
>gene=chr10_53575016-53576016; species=ponAbe
TTAGTGTGTACATTTTATCTGTCCTGAGAAGAGGCCAGTACATCAGTTTGTCAGTTTAAAAAAAGCATGACAAAGGCGGAATTAGCATCATAGGTCC-TTTTTGTTTGTTTGTTTTTGGTTTTGGCTTGGAATAAAGTTAATCA----TTATTTATGAATATGATTTTACCAAGGCGAACTCTTAATGGACAGCTTAGAATCTGGCTGTTGGGCAGCATGGGTGTCTATGAATCTGAGAATCCTGATTTTCTGACTCTTTCTAGGGTGCAGGGAAAGCAGCCCCTGGAAAGGGAAGCCCTTAGAGGCAGCATGAGCGCAGTGCTTCACAGCACAACTAGGGGCTTTTTTGTGAACACTCCCTTTACCAAACCCAGTGTGAGTGTTTTCAAGGCAGTGAGGGAGAGCAAGGGAAATCCAAAACTCAAAACAGAATAAGCCGGCACCTACCTCCTTACACACATTATTATCTCACTTAATTTTGACAGCTCCTTTAAGAAAG
>gene=chr10_53575016-53576016; species=rheMac
TTAGTGTGTACATTTTACCTGTCCTGAGAAGACACCAGTACATCAGTTTGTCAGTTTAAAAAAAGCATGAAAAAGGAGGAATTAGCATTATAGGTCCTTT----TTTGTTTGTTTTTGTTTTTGGCTTGGAATAAAGTTAATCATAATTTATTTACCGATATGATTTTACCAAGGCGAACTCTTAAAGGAAAGCTTAGAATCTGGCTGTTGGGCAGCATGGGTGTCTATGAATCTGAGAATCTTGATTTTCTGACTCTTCCTAGGGTGCAGGGAAAGCAGCCCCTGGAAAGGGAAGCCCTTAGAGGCAGCATGAGCACAATGCTTCACAGCAGAACTAGGGGCCTCGTTGTGAACACTCCCTTTACCAAACCCAGTTTGAGTGTTTTCAAAGCAGTGGGGGAGAGCAAGGGAAACTCAAAACGCAAAACAGAATAAGCTGGCACCTGCCTCCTTACACACATTATTATCTCACTTAATTTTGACAGCTCCTTAAAGAAAG
>gene=chr11_193472-194472; species=hg19
AGGTGGGCATTGAAGGGGAAGGTCTGGAGACCATGGAGGTTGGAGCCCTGGGGCAGGTCCAGGGCTGTGGTTGCACCAGAGTCACCCTGTCCTGTCCTGGCATCATCTCGCTCGTGATGCAGGGATGGCCACAGGGGAGGACAACGATGAGTTTTTCATGGACTTCCTGCAAACACTACTGGTGGGGACCCCAGAGGAGCTCTATGAGGGGACCTTGGGCAAGTACAATGTCAACGAAGATGCCAAGGCAGCAATGACTGAACTCAAGTCCTGTATAGATGGCCTGCAGCCAATGCACAAGGCGGAGCTGGTCAAGCTGCTGGTATGAGGGCGGCGGGCACCCCATTTTCTAAAGATCTGCAGCCTTACCAAGACCACCCAACACAGCACCCACACAGCCTACCCCACCCACAGACATCCACCACCCACAGACATTGCACCCGCATCAGCCAGCTCAGGTGGACACCCCAGACCTCCTGTCCACCGAGCAGCCCCCAGAC
>gene=chr11_193472-194472; species=bosTau
GGGTGGGTGTTGATGGGGAGGGTCTGGAGACCACTGAGGCTGGAGG--TGG--GAAGTCTGGGGCTGGGGTTGGGAAGAGTCC---------TGTCCTGGCATCATCTCACCCGCAATACAGGGCTGGCCACAGGGGAAGACACCGAAGAGCTTTTCATGGACTTCCTGCAAACGCTGCTGGTGGGGTCCACGGAGGAGCTCTATGAGGGGCCCCTGAGCAGGTACAACATCAATGCAGATGCCAAGGCAGCAATGGAAGAGCTCAAGTCCTGCATAGACGGCCTACAGCCCATGCACAAGGCGGAGCTGGTCAAGCTGCTGGTATTGTGGCCGGGGGCA-CCCATTCCCTAAAGGCCTGCAACCCTGGCAGGACCACA----GCCCTATTCCTTAGGCCTATAGCAACCCCACGCCCCACCATCCCACAGACA-CCTCCCCACCTCCGCCAGCAGAGGAGGACATCCTAGACCTCACCGCC-CACATCAGCCTTCAGCC
>gene=chr11_193472-194472; species=calJac
AGGTGGGCATTGACGGGGAGGGTCTGGAGA-CATGCAGGTTGGAGCCCTGGGATAGGTCCAGGACTGGGGTTACACC--AGTCTCCCTGTCCTGTCCTGGCGCCATCTCGCCTGTGATGCAGGGCTGGCCACAGGGGAGGACAACGCTGAGTTTTTCATGGACTTCCTACAAACACTGCTGGTGGGGACCCCAGAGGAGCTCTATGAGGGGCCCCTGGGCAAGTACAATGTCAACCAGGATGCCAAGGCAGCCCTGACTGAACTCAAGTCCTGCATAGACGGCCTGCAGCCCATGCACAAGGCACAGCTGGTCCAACTGCTGGTACGGGGGCCGGGGACACCCCACTCCCTAAAGACCTGAAGCCTTACCAAGACCACCCAACACAACACCCCTACAGCCTA--CCACCCACACACATCCAACACCCACAGACATTGGACCCACATCAGCCAGCTGAGGGGGACACCACAGACCTCCTGTCCACAGAGCGGCCCCCAGA-
>gene=chr11_193472-194472; species=canFam
-----------------------------------GGGGCTGGAGTGCTGG--GAGGTCTGGAGTCGGGCTAGGAGGCAATCC------TGCTGTCCTGGTGTCATCCCGCCCGCCCCATAGGGCTGGCCTCTGACGAGGACAGCAGTGAGTTTTTCATGGACTTCCTGCAAACGCTGCTGGTGGGGTCCCCAGAGGAGCTGTACGAGGGGCCCCTGGGCAAGTACGACGTCAATGCAGATGCCAAAGCGGCGCTGACTGAGCTCAAGTCCTGCATAGACGGCCTACAGCCCATGCACAAGGCGGAGCTGGTCAAGCTACTGGTACCAGGGCTGGGGTAACCCAATTCCT------------GCCCTA--------CTG----GCCTTCCACCAAATGCCTGTAG-----------CCCACCACCCCACAGATACCCTACCCGGCACTGT---CAGAAGTGGACATCCCAGACCTCGCTCCCCACAATCACCCCCAGCCT
>gene=chr11_193472-194472; species=equCab
AGGTGTGGGCTGATAGGGAAGGGCTGGGGGCCGCTGAGGGTGGCGCACTGG--GAGGTCTGGGGCTGGGATTGAAATGGAGCC------TTTTGTCCTGGTGTCATCTCACCCACGCTACAGAGCTGGCCACAGGAGAGGACAACAATGAATTTTTCATGGACTTCCTGCAAACACTGCTGGTGGGGTCCCCAGAGGAGCTCTACGAGGGGCCCCTTGGCAAGTATGATGTCAATGCAGATGCCAAGGCAGCACTGACGGAGCTCAAGTCCTGCATAGACGGTCTTCAGCCTGAGCACAAGGCGGAGCTGATCAAGCTGCTGGTACTGTGGCCGGGGGCACCCCATTCCCTAAAGGACTGCAGCCCTAGCAGGACCACA----GCCCTGCTCCCCAGGCCCACAG-GCCCCCACAGCCTACCATACCACAGACACCCCGCCTGCCTCAGCCAGCAGAGATGGACATCCCAGACCTCACTTCTACAGAGCAGCCCTCGGCT
>gene=chr11_193472-194472; species=gorGor
AGGTGGGCATTGAAGGGGAAGGTCTGGAGACCATGGAGGTTGGAGCCCTGGGGCAGGTCCAGGGCTGTGGTTGCACCAGAGTCACCCTGTCCTGTCCTGGCATCATCTCGCTCGTGATGCAGGGATGGCCACAGGGGAGGACAACGATGAGTTTTTCATGGACTTCCTGCAAACACTACTGGTGGGGACCCCAGAGGAGCTCTATGAGGGGACCTTGGGCAAGTACAATGTCAACGAAGATGCCAAGGCAG---------------------------------------CAATGCACAAGGCGGAGCTGCTCAAGCTGCTGGTATGAGGGCGGCGGGCACCCCATTTTCTAAAGATCTGCAGCCTTACCAAGACCACCCAACACAGCACCCACACAGCCTACCCCACCCACAGACATCCACCACCCACAGACATTGCACCCGCATCAGCCAGCTCAGGTGGACACCCCAGACCTCCTGTCCACCGAGCAGCCCCCAGAC
>gene=chr11_193472-194472; species=panTro
AGGTGGGCATTGAAGGGGAAGGTCTGGAGACCATGGAGGTTGGAGCCCTGGGGCAGGTCCAGGGCTGTGGTTGCACCAGAGTCACCCTGTCCTGTCCTGGCATCATCTCGCTCATGATGCAGGGATGGCCACAGGGGACGACAAGGATGAGTTTTTCATGGACTTCCTGCAAACACTGCTGGTGGGGACCCCAGAGGAGCTCTATGAGGGGACCTTGGGCAAGTACAATGTCAACGAAGATGCCAAGGCAGCAATGACTGAACTCAAGTCCTGCATAGATGGCCTGCAGCCAATGCACAAGGCGGAGCTGGTCAAGCTGCTGGTATGAGGGCGGCGGGCACCCCATTTTCTAAAGATCTGCAGCCTTACCAAGACCACCCAACACAGCACCCCCTCAGCCTACCCCACCCACAGACATCCACCACCCACAGACATTGCACCCGCATCAGCCAGCTCAGGTGGACACCCCAGACCTCCTGTCCACCGAGCAGCCCCCAGAC
>gene=chr11_193472-194472; species=papHam
GGGTGGGCATTGAAGGGGAAGGTCTGGAGACCATGGAGGTTGGAGCCCCGGGGCAGGTCCGGGGCTGTGGTTGCACCGGAGTCACCCTGTCCTGTCTTGGCATCATCTCGCTCGTGATGCAGGGCTGGCCACAGGGGAGGACTGCAATGAGTTTTTCATGGACTTCCTGCAAACACTACTGGTGGGGACCCCAGAGGAGCTCTATGAGGGGCCCCTGGGCAAGTACAATGTCAACGAAGATGCCAAGGCAGCAATGACTGAACTCAAGTCCTGCATAGACGGCCTGCAGCCAATGCACAAGGCAGAGCTGATCAAGTTGCTGGTATGAGGGCGGGGGGCACACCGTTTTCTAAAGACCTGCAGCCTTACCAAGATCACCCAACACAGCACCCCCACAGCCTA--CCACCTACAGACATCCACCACCCACAGACATTGAACCCGCATCAGCCAGCTCAGGTGGGCACCCCAGACCTCCTGTCCACAGAGCGGCCCCCAGAC
>gene=chr11_193472-194472; species=ponAbe
AGGTAGGCATTGAAGGGGAAGGTCTGGAGACCGTGGAGGTTGGAGCCCTGAGGCAGGTCCAGGGCTGCAGTTGCACCAGAGTCACCCTGTCCTGTCCTGGCATCATCTCGCTCATGATGCAGGAATGGCCACAGGGGAGGACAACGATGAGTTTTTCATGGACTTCCTGCAAACACTACTGGTGGGGACCCCAGAGGAGCTCTATGAGGGGACCTTGGGCAAGTACAATGTCAACGAAGATGCCAAGGCAGCAATGACTGAACTCAAGTCCTGCATAGACGGCCTGCAGCCAATGCACAAGGCGGAGCTGGTCAAGTTGCTGGTATGAGAGCGGGGGGCACCCCATTTTCTAAAGACCTGCAGCCTTATCAAGACCACCCAACACAGCACCCCCACAGCCTACCCCACCCACAGACATCCACCACCCACAGATACTGGACCCGCATCAGCCAGCTCAGGTGGACACCCCAGACCTCCTGTCCACCGAGCAGCCCCCAGAC
>gene=chr11_193472-194472; species=rheMac
------------------------TGGAGACCATGGAGGTTGGAGCCCTGGGGCAGGTCCGGGGCTGTGGTTGCACCGGAGTCACCCTGTCCTGTCTTGGCATCATCTCGCTCGTGATGCAGGGCTGGCCACAGGGGAGGACTGCAATGAGTTTTTCATGGACTTCCTGCAAACACTACTGGTGGGGACCCCAGAGGAGCTCTATGAGGGGCCCCTGGGCAAGTACAATGTCAACGAAGATGCCAAGGCAGCAATGACTGAACTCAAGTCCTGCATAGACGGCCTGCAGCCAATGCACAAGGCAGAGCTGATCAAGTTGCTGGTATGAGGGCGGGGGGCACACCGTTTTCTAAAGACCTGCAGCCTTACCAAGATCACCCAACACAGCACCCCCACAGCCTA--CCACCTACAGACATCCACCACCCACAGACATTGAACCCGCATCAGCCAGCTCAGGTGGGCACCCCAGACCTCCTGTCCACAGAGCGGCCCCCAGAC
>gene=chr11_195195-196195; species=hg19
CGGCAGAGGCAGCGGTATGAGGTGGGAGCCCCAGAAAGAGGAAGTGTCCAGGACTGGGTGGACACAGACCCCATGTCGCCCATGGGCTAGGTCAGGGCGGGGGTGCTCAGCATCTGAAAGCTGGTGTCGAGCCCCAAGAGGACCCCTGACAAGGCCAAGAAAAAGGTACACCCATGTCCAAGGGGGTTGGGAGCCGCAGGTGAGCAGCCTCTGAGGTCAGCCAGGGCAGCCCCAGCGCCCACACTGACTCACACCCACCACAACCAGCACAGACCCTGATCCTGACCCTGGATCCCAGACTCTCCCACAGCCAGAACCTTCCAGCATTTCAGCTGCCCAATCTATGGTCTCTTCTGGGGGCACAGCTGAGTGGAACCGCCCCATCCTTGGCCACCCTGGGTGCTGAGCCCTGACACTTCACTGCCCCGGCCCTCCTCTCCACACCTCTGTCCTGTCTGAGCCTGGCAAGGGGGCCATGCGGTGCTGTCGGCTCTGTGCTC
>gene=chr11_195195-196195; species=bosTau
GGGCAGGGGCAGCAAGGAGCGGCGAGAGCCCCAGAGAGAGGCAGTGGCCAGGGCTGAG-------GGTAC-------------AGGCTGGGT------GGGGGCGCTCTACGTCTGAAGGTTACCATTTGGGTTGAGAAGTTACTCAAGGAAAGAGACAAAGAGGAGGATTCTGCGTCC----------------GCGGGCGAGCAGTGTCAGAGGAAGGCC----CAGCAGCTGC--------CAACACCTGC---CCCAAACCAGGGCAG-GCC-TGCCCTCT-CCTGGATCCCTGGACCCTCAAC------AGCCTTCTTGTGCCTCAGTTTCCCCAGGCGTAGTCTCAACTGGGGGCAGGATTGAGCAGCTCTGCCCCCTCCTT------------------------------------------TCTGCACTCTACC------------CTGAACCCTGCAAAGA-----------------------------
>gene=chr11_195195-196195; species=calJac
TGGCAGAGGCAGCAGTATGAGGTGGGAGCCCCAGACACAGGAAGTGTCCAGAACTGGGTGGGCACAGACCCCCTGTCGCCCACAGACTAGGTCAGGGCAGGGGTGCTCAGCATCTGAACGCTGGTG----GCCCCAAAAGGACCCCTGACAAGGCCAAGAAAAAGGTGCACCCATGTCCAA---GGTTGGGAGCCGCAGGTGAGCAGCCTCTGAGGTCAGCCAGGGCAGCAGCAGCG----------------CCCACCACAACCGGTACAGAC------CCTGACCCTGGATCCCAGGCTCTGCCATAGCCAGAACCTTCCAGCATCTCAGTGGCCCAATCTCTGGTCTCTTCCGGGGGCACAACTGAGTGGAGCTGCCACATCCTCAGCCATCCTCAGTGCTGAGCCCTGAAACTTCACTGCCGCAGCCCTCCTCTCCATACCTCTGACCTGTCTGAGGCTGGCAGGGAGGCCA------------------------
>gene=chr11_195195-196195; species=canFam
---------------------------------------------------------------------------------------------------------------------------------AGCCCCAAGAGGAACCTTGACAGAGTCAAGAAGAAAGCGCACTTGCCCCCCAGGGGGGCATGGCCAGCGGAAGAGCAGGGTCTGAGAAAGGTTAGG-CAGCAGCCGC--------CCACCGC------CCCCAGCCAGCGCCAATCC-TACCCTCACCTTGGATCCCAGGGT-CCCAACTACCGGA----------GCCTCAGCTCCCCCAGGTGTGACCTTCCCTGGAGGCGGGGCTGCCTAGGTCTGTCCCCTCCCC-ACCACTC-CAGGTCTGGGCCCCAGAACCTTGCTGTCCCTTTCCAGCCCTC--------------------------AGAGCC-----------------------------
>gene=chr11_195195-196195; species=equCab
----------------------------GCCTGGAGAGATGCAGA--CCCGAGCCG-------------------------------------------------------------------------AGCCCCATGAGGAGCCCTGACAAAGTCAAGGA-------CACTTGC-----------------------GGACAGCAGGGTCTGAGATAGGTCAGT---GCCAC-GC--------CAACTCCCGCCCACCCCAACCAGCACAGACTC-TACCCTCACTCTGGATCCCACAATCCCCAACAGCCAGAGCCTTCCTGTGCCTCAGTTTCCCCAGCTGTAGTCTCCACTGGAGGCAGGGCAGAGTAGGTCTGCCCCCTCCTTGGCCACCC-CAGCTCTGGGCCC-A---TCTCACTGTCCCTTTCCTGCCCTCTGCGCCTCTGTCCTG---------CC-----------------------------------
>gene=chr11_195195-196195; species=gorGor
TGGCAGAGGCAGCGGTATGAGGCGGGAGCCCCAGAAAGAGGAAGTGTCCAGGACTGGGTGGACACAGACCCCATGTCACCCATGGGCTAGGTCAGGGCGGGGGTGCTCAGCATCTGAAAGCTGGTGTCGAGCCCCAAGAGGACCCCTGACAAGGCCAAGAAAAAGGTACACCCATGTCCAAGGGGGTTGGGAGCCGCAGGTGAGCAGCCTCTGAGGTCAGCCAGGGCAGCCCCAGCGCCCACACTGACTCACACCCACCACAACCAGCACAGACCCTGATCCTGACCCTGGATCCCAGACTCTCCCACAGCCAGAACCTTCCAGCATTTCAGCTGCCCAATCTATGGTCTCTTCTGGGGGCACAGCTGAGTGGAACCGCCCCATCCTTGGCCACCCTGGGTGCTGAGCCCTGACACTTCACTGCCCCGGCCCTCCTCTCCACACCTCTGTCCTGTCTGAGCCTGGCAAGGGGGCCACGCGGTGCTGTCGGCTCTGTGCTC
>gene=chr11_195195-196195; species=panTro
CGGCAGAGGCAGCAGTATGAGGCGGGAGCCCCAGAAAGAGGAAGTGTCCAGGACTGGGTGGACACAGACCCCATGTCGCCCATGGGCTAGGTCAGGGCGGGGGTGCTCAGCATCTGAAAGCTGGTGTCGAGCCCCAAGAGGACCCCTGACAAGGCCA-GAAAAAGGCACACCCATGTCCAAGGGGGTTGGGAGCCGCAGGTGAGCAGCCTCTGAGGTCAGCCAGGGCAGCCCCAGCGCCCACACTGACTCACACCCACCACAACCAGCACAGACCCTGATCCTGACCCTGGATCCCAGACTCTCCCACAGCCAGAACCTTCCAGCATTTCAGCTGCCCAATCTATGGTCTCTTCTGGGGGCACAGCTGAGTGGAACCGCCCCATCCTTGGCCACCCTGGGTGCTGAGCCCTGACACTTCACTGCCCCGGCCCTCCTCTCCACACCTCTGTCCTGTCTGAGCCTGGCAAGGGGGCCACGCGGTGCTGTCGGCTCTGTGCTC
>gene=chr11_195195-196195; species=papHam
CGGCAGAGGCAGCAGTATGAGGTGGGAGCCCCAGAAAGAGGAAGTGTCCAGGACTGGGTGGACACAGACCCCATGTCGCCCATGGGCTAGGTCAGGGCGGAGGTGCTCAGCATCTGAAAGCTGGTGTCGAGCCCCAAGACGACCCCGGACAAGGCCAAGAAAAAGGTACACCCGTGTCCAAGGGGGATGGGAGCCACAGGTGAGCAGCCTCTGAGGTCAGCCAGGGCAGCAGCAGCGCCCACAATGACTCACGCCCACCACAACCAGCACAGACCCTAATCCTGACCCTGGATCCCAGGCTCTCCCACAGCCAGAACCTTCCAGCACCTCAGTTTCCCAATCTATGGTCTCTTCTGGGGGCACAGCTGAGTGGAACTGACACATCCTTGGCCACCCTGGGTGCTGAGCCCTGAAACTTCCCTGCCCTGGCCCCTCTCTGCACACCTCTGTCCTGTCTGAGCCTGGCCAGGAGGCCATGCAGTGCTGTCGGCTCTGTGCTC
>gene=chr11_195195-196195; species=ponAbe
CGGCAGAGGCAGCGGTATGAGGTGGGAGCCCCAGAAAGAGGAAGTGTCCAGGACTGGGTGGACACAGACCCCATGTCGCCCATAGGCTAGGTCAGGGCAGGGGTGCTCAGCATCTGAAAGCTGGTGTCGAGCCTCAAGAGGACCCCTGACAAGGCTGAGAAAAAGGTACACCCATGTCCAAGGGGGCCGGGAGCCACAGGTGAGCAGCCTCTGAGGTCAGCCAGGGCAGCCCCAGTGCCCACACTGACTCACGCCCACCACAACCAGCACAGACCCGGATCCTGACCCTGGAACCCAGGCTCTCTCACAGCCAGAACCTTCCAGCATTTCAGTTGCCCAATCTATGGTCTCTTCTGGGGGCACAGCTGAGTGGAACTGCCCCATCCTTGGCCACCCTGGGTGCTGAGCCCTGACACTTCACTGCCCCGGCCCTCCTCTCCACACCTCTGTCCTGTCTGAGCCTGGCAAGGAGGCCACGCCGTGCTGTCGGCCCTGTGCTC
>gene=chr11_195195-196195; species=rheMac
CGGCAGAGGCAGCAGTATGATGTGGGAGCCCCAGAAAAAGGAAGTGTCCAGGACTGGGTGGACACAGACCCCATGTCGCCCATGGGCTAGGTCAGGGCGGGGGTGCTCAGCATATGAAAGCTGGTGTCGAGCCCCAAGACGACCCCCGACAAGGCCGAGAAAAAGGTACACCCGTGTCCAAGGGGGATGGGAGCCACAGGTGAGCAGCCTCTGAGGTCAGCCAGGGCAGCAGCAGCGCCCACAATGACTCACGCCCACCACAACCAGCACAGACCCTAATCCTGACCCTGGATCCCAGGCTCTCCCACAGCCAGAACCTTCCAGCACCTCAGTTTCCCAATCTATCGTCTCTTCTGGGGGCACAGCTGAGTGGAACTGACACATCCTTGGCCACCCTGGGTGCTGAGCCCTGAAACTTCACTGCCCTGACCC-CCTCTCCACACCTCTGTCCTGTCTGAGCCTGGCCAGGAGGCCACGCGGTGCTGTCGGCTCTGTGCTC
>gene=chr11_573122-574122; species=hg19
tggccTGGGTGCATGTGTTTATTATGACAATTACCAGCAGCCCCCCAGGCATCCCGTCCTCCTTCCCAGGAGCCTCGGCGTGTCTGTGGATGCCCCTGCATCTAGTGTCCAGCAGGCAGGCACGTGGCACATGTAAAGGTAGGGGAGGTGCCTGGTGCAGGGCAGAGGGCGGTCCCGCAGCCCGCTGGCTGATCACACTGGACCCCACCTGAGGCGTacctatctcgtcctcacagtgacctaagaggtaggcctgagcacccacattcctgtttcacagccaaggacacagaggcacacagaggttgagaaacAGACTGAAGTGCGTGAGTTCAGGTGGCTGGCCTGGGTGACtgcagtgacacccagcccctctggcccaccgagaatagattgctccagagtcctcctcagtcgtcggcaccatccactcctccttcctgcaggggcattttcagaacccataagtgcctgttatttctcccattgcaaacagaaaa
>gene=chr11_573122-574122; species=bosTau
--------------------------------------------------------------------------------------------------------------------------------------------------------------------------------------------------------------------------------------------------------------------------------------------------------------------------------------------------------------------------------------------------------------------------------------------------------------------------------------------------------------------
>gene=chr11_573122-574122; species=calJac
tggccTGGGTG-ATATGTTTACTTTGACAATTACCAGCAG-CCCCCAGGCAGCCTGTTCTCCTTCCCAGGAGCCTCAGCGTGTCTGTGGGTGCCCCTTTATCTAGTGGCCTGCAGGCAGGCATGCGGCACATGCAGAAGAAGGGGAGGTGTCTGGTGCAGGGCAGAGGGAGGTCCCTCAGCCCACAG----ACCACACGGGACCCCACCTGAGCTGTacccatgtcaccctcacaatgacctaacaggta----tgatcaccagctttcctctttcacggccaaggacacggaggcacacagaggttgagaaacagactgaagcatgtgggttcaggtggctggcctgggtgagcatcctgacacccagcccctccgacccaccgagagtccattgctccagagtcctcc------------------------------------------------------------------------------------------
>gene=chr11_573122-574122; species=canFam
-----TTGGTGCATGTGTTTATTATGACAATTTCCAGGAG-CCCCCAGGAAG--CGC-CTCCTTCACAGGAGG------GTGCCCCAAAGCGTCCTTCTGTCCAATGTTCAGCAGGT---------GCGCCCGCCAAGAAGGGGGAGgtgcctggcacagg----------gt-----a-----gtc----gcagt----------acct---gctcacccagccagccctcg-----ac-------------------------ctccctgttttacagccaaggatggggaggcacagagaggtccagaagccgactga--------ggttcaagcacctggcctgggggaca-cccaggcacccagaccccATGGCCCGCGGAGAGAA-TTTGCTCCACGGTCTTCCGCA-TCTCTGACGCCTTCCATTGTCCCTTTTGGCAGAGTCCGTTTCGGAGTCTG--AACTACAGTTATTTCTCCGGTGG--AGCAGAAAA
>gene=chr11_573122-574122; species=equCab
----------------------------------------------------------CTCCTTCCCAGGAGCTTCAGTGTGCCCCCAAG---------------TGTTTGCCAGGGAGGCATGTGGCACAAGCT-AGGAGGGGGAGGTGCCTGGTGCAGG----------GT-----A-----TTT----ACCACGCTGGACCCGGCCCCAAGCTCACCCATCcagctctca-----ac-------------------------attcctatattatggccaaggacgctaaggcacagggaggtcaagaaaccagttgaagtgcctgggttcaggtACCTCG-CTGGGTGACACCCAAGACACCcagatcccatggcccacgaaaagaa-attgctccagagtctcccatc-tctctagcaccatccattcttccttttggcaaagttctttccagagcctgtaagcatctattatctcctcaatag--aa-------
>gene=chr11_573122-574122; species=gorGor
tggccTGGGTGCATGTGTTTATTATGACAATTACCAGCAGCCCCCCAGGCATCCGGTCCTTCTTCCCAGGAGCCTCGGCATGTCTGTGGATGCCCCTGCATCTAGTGTCCAGCAGGCAGGCATGTGGCACATGCAAAGGTAGGGGAGGTGCCTGGTGCAGGGCAGAGGGCGGTCCGGCAGCCCGCTG----ATCACACTGGACCCCACCTGAGGCATacctatctcgtcctcacagtgacctaagaggtaggcctgagcacccacattcctgtttcacagccaaggacacggaggcacacagaggttgagaaacAGACTGAAGTGCGTGAGTTCAGGTGGCTGGCCTGGATGACCGCCGTGACAcccagcccctccggcccaccgagagtagattgctccagagtcgtcctcagtcgtcggcaccatccactcctccctcctgcaggggcattttcagaacccgtaagtgcctgttatttctcccatTGCAAACAGAAAA
>gene=chr11_573122-574122; species=panTro
tggccTGGGTGCATGTGTTTATTATGACAATTACCAGCAGCCCCCCAGGCATCCCGTCCTCCTTCCCAGGAGCCTCGGCGTGTCTGTGGATGCCCTTGCATCTGGTGTCCAGCAGGCAGGCACGTGGCACATGCAAAGGTAGGGGAGGTGCCTGATGCAGGGCAGAGGGCGGTCCCGCAGCCCGCTG----ATCACACTGGACCCCACCTGAGGCGTacctatctcatcctcacagtgacctaagaggtaggcctgagcacccacattcctgtttcacagccaaggacacggaggcacacagaggttgagaaacAGACTGAAGTGCGTGAGTTCAGGTGGCTGGCCTGGGTGACCGCCGTGACAcccagcccctccggcccaccgagagtagattgctccagagtcctcctcagtcgtcggcaccatccactcctccttcctgcaggggcattttcagaacccgtaagtgcctgttatttctcccattgcaaacagaaaa
>gene=chr11_573122-574122; species=papHam
tggcCTGGGTGCATGTGTTTATTATGACAATTACCAGCAGTCCCCCAGGTGGCCTGTCCTCCTTCCCAGGAGCCTCGGCGTGTCTGTGGTTACCCCTGCATCTAGTGTCCAGCAGGCAGACACATGGCACATGCAAAGGTAGGGGAGGTGCCTGGTGCAAGGCAGAGGGCGGTCCCTCAGCCCGCTG----ACCACACGGGACCCCACCTGAGGCGTacccatcttgtcctcacaatgaccgaagaggtagccatgagcacccacattcctgtttcacagccaaggacacagaggcacacagaggttgagaaacAGACTGAAGTGTGTGAGTTCAGGAGGCTGGCCTGGGTGACCGCCGTGACAcccagcccctctggcccaccaagagtagattgctccagagtcctccgcagtcttcggcaccatccactcctccttccttcaggggcattttcagaacccataagtgcctggtatttctctcattgcaaacagaaaa
>gene=chr11_573122-574122; species=ponAbe
------gggtgCATGTGTTTATTATGACAATTACCAGCAGCCCCCCAGGCATCCCGTCCTCCTTCCCAGGAGCCTCGGCGTGTCTGTGGATGCCCCTGCATCTAGTGTCCAGCAGGCAGGCATGTGGCACATGCAAAGGTAGGGGAGGTGCCTGGTGCAGGGCAGAGGGCGGTCCCCCAGCCTGCTG----ATCACACTGGACCCCACCTGAGGCATacctatcttgtcctcacaatgacctaagaggtaggcatgagcacccacattcctgtttcacagccaaggacatggaggcacacagaggttgagaaacGGACTGAAGTGCGTGAGTTCAGGTGGCTGGCCTGGGTGACCGCCGTGACAcccagcccctccggcccaccgagagtagattgctccagag---tcctcagtggtcggcaccatccactcctccttcctttaggggcattttcagaacccataagtgcctgttatttctcccattgcaaacagaaaa
>gene=chr11_573122-574122; species=rheMac
tggccTGGGTGCGTGTGTTTATTATGACAATTACCAGCAGTCCCCCAGGTGGCCTGTCCTCCTTCCCAGGAGCCTCGGCGTGTCTGTGGATACCCCTGCATCTAGTGTCCAGCAGGCAGACACATGGCACATGCAAAGGTAGGGGAGGTGCCTGGTGCAAGGCAGAGGGCGGTCCCTCAGCCCGCTG----ACCACACGGGACCCCACCTGAGGCGTacccatcttgtcctcacaatgaccgaagaggtagccatgagcacccacattcctgtttcacagccaaggacacagaggcatacagaggttgagaaacAGACTGAAGTGTGTGAGTTCAGGAGGCTGGCCTGGGTGACCGCCCTGACAcccagcccctctggcccaccaagagtagattgctccagagtcctccacagtcttcggcaccatccactcctccttccttcaggggcattttcagaacccataagtgcctggtatttctctcattgcaaacagaaaa
>gene=chr11_587490-588490; species=hg19
CCTCCCTTCAGGATGGCCTCCCTGTTTATAGGTGACCCAGCCTGTGTTCAGCCTCTTGTGAGGTTCTAGTTGTCTGCTCTGCGGCTGACCCTGGGGCCACAGGATTGAGTCTGGCTTGGTCTTTGCTTTGTGAGCACCATGGCTCTTGGGGGTGTGGGTGAGCTCATGTGAGGCGTTTGTGGTGTATTGGTCAGGGGCAGGAGAGAGGATGGCCGTGGGTCTCCCAGGACCAGCTGCAGAAACCCTGGTTGACATAGGGGCCATCTTGGCCTGCAAGCCAGAGGCAGGTGTGCTGTGGTGCGTGGTCACTTTGCTGCCTTGACATGTGGTTCTCTCAGTTGATACAGAAAACACCGGTACGATTTGGCATTCATTCACAATAACTGGCATCAAAAGAGACTGTCCTTAAAACAGGTGAATAGAGTTTACCGTAAACGTGCAGTGTATTTTATATTTCAAAATGAACTTTTAGAAGCAGTCAGCTCCCCCCTCCCTTTCTG
>gene=chr11_587490-588490; species=bosTau
--------------------------------------------------------------------------------------------------------------------------------------------------------------------------------------------------------------------------------------------------------------------------------------------------------------------------------------------------------------------------------------------------------------------------------------------------------------------------------------------------------------------
>gene=chr11_587490-588490; species=calJac
-CTCCCTTCAGGGTGGCCTCCCTGTTTACAGACAGCCCAGCCTGTGATCAGCCTCTTGCGAGGTTCTGGCTCTGCCCTCTGTGGCTGGCACTGGGGCTGCAGGATTGACTCTGGCTTGGCCTTTGCTTTGTGAGCACTGTGGCTCTTGGAGGCATGGGTAAACTCGTGTGAGGCATTTGTAGTGCCCCGGTATTGGACAGGAGAAAGGAGGGCTGTGG-TCTCCTGGGAGCAGCTGCAGAAACCATGGATGAGGGAGGGGCCATCTAGGCCTGCCAGCCAGAG------------------------------------------------------------------------GGTACGATTCAGCGCTCATTCACAGTACCCAGCATCGAAAGGGACTATCCTTAAAAGAGGTGAAGAGAGTTGA--GTGAATATTCAGTGTGTTTTATATT--AAAATGAACCTTTAGAAGCA-----------------------
>gene=chr11_587490-588490; species=canFam
CCTTCCTTCAGGATGACCTATCCATTGAAA-GTGACCCTGCCGGCTGCCAGCCACTTGCT-GGGTGGTGGTCTCTGTTCTGCAGTA-AAATTGGGGCCAGAGGGTTGGGTCTAGCTTGGTCATTGCTTTGTTTGTGCTGTTGCTCTGGGGATTACCAGTAAGCTCATGTGGGGTGCTCGTGGAGTGTGGGATAGAGGCAGGAGAGAGGAGGGTTATGTGTCCCTTGAGGACGCCTGCAGAAATCATGAGTGACGTAGAGGCAGTCT--GT-GGCCAGC-AGAGGCCAGTGTGCTGTGGC----------------CCCGCAGGGTGGGATCGTCTCA-TAGATGCAGAGGAAGCGGATGCAACTTGGGACTGAGTAATAATAACCAGCAGTGAAGGGAGCCAGCCTTAAAACAGATGAAGGGAATTTACCAAAAATACACGGTATATTTC-------------------------------------------------A
>gene=chr11_587490-588490; species=equCab
CCTCCCTTGAAGATGGCCTTTCTGTTTGAA-GTG-CCCAGCCTGAGCCCAGCCTCTTGCT-GGATCTGCTTCTCTGCTCTGCCGCAGAAGTTGGAGCTGCAGGGTCGAGTCTAGCTTGGTCTTTGCTTCGCTCACGCAGTTGCTCTCGGAGTTGTTGGTGAGCTCCTGTGGGGTGCTCCTGGAGCACTGGATGGAGGCAAGAGAGAAGGGAGTTATCTGTTCCCCAGAGACGGCTGCTGAAATCCTGAATGACCTGGGGGTGATGT--GC-AGCCAGC-AGAGCCCGGCATGCGGTGGC----------------CCTGCACAGCGGGATCATCTGA------GCACGGAGAGTGG---TCATTCAGCACTGAGTCATGATAACCAGCAAAGAAAGGGACCGCCCTGAAAACCGACGAA-GGAATTCACCAGAAACACGCGATATATTTC----------ATGAACT-TTCAAAGCA-ATACCCACCGTCCAAGTTTTTA
>gene=chr11_587490-588490; species=gorGor
CCTCCCTTCAGGATGGCCTCCCTGTTTATAGGTGACCCAGCCTGTGTT-AGCCTCTTGTGAGGTTCTAGTTGTCTGCTCTGCGGCTGACCCTGGGGCCACAGGATTGAGTCTGGCTTGGTCTTTGCTTTGTGAGCACCATGGCTCTTGGGGGTGTGGGTGAGCTCATGTGAGGCGTTTGTGGTGTATCGGTCAGGGGCAGGAGAGAGGACGGCCGTGGGTCTCCCAGGACCAGCTGCAGAAACCCTGGTTGACATAGGGGCCATCTTGGCCTGCAAGCCAGAGGCAGGTGTGCTGTGGTGCGTGGGCACTTTGCTGCCTTGACATGTGGTTCTCTCAGTTGATACAGAAAACACCGGTACGATTTGGCATTCATTCACAATAACTGGCATCAAAAGGGCCTGTCCTTAAAACAGGTGAATAGAGTTTACC-TAAACGTGCAGTGTATTTTATATTTCAAAATGAACTTTTAGAAGCAGTCAGCTCCCCCCTCCCTTTCTG
>gene=chr11_587490-588490; species=panTro
CCTCCCTTCAGGATGGCCTCCCTGTTGATAGGTGACCCAGCCTGTGTTCAGCCTCTTGTGAGGTTCTAGTTGTCTGCTCTGCGGCTGACCCTGGGGCCACAGGATTGAGTCTGGCTTGGTCTTTGCTTTGTGAGCACCATGGCTCTTCGGGGTGTGGGTGAGCTCATGTGAGGCGTTTGTGGTGTATCGGTCAGGGGCAGGAGAGAGGACGGCCGTGGGTCTCCCAGGACCAGCTGCAGAAACCCTGGTTGATGTAGGGGCCATCGTGGCCTGCAAGCCAGAGGCAGGTGTGCTGTGGTGCATGGGCACTTTGCTGCCTTGACATGTGGTTCTCTCAGTTGATACAGAAAACACCGGTACGATTTGGCATTCATTCACAATACCTGGCATCAAAAGGGACTGTCCTTAAAACAGGTGAATAGAGTTTACCGTAAACGTGCAGTGTATTTTATATTTCAAAATGAACTTTTAGAAGCAGTCAGCTCCCCCCTCCCTTTCTG
>gene=chr11_587490-588490; species=papHam
CCTCCCTTCAGGATAGCCTCCCGGTTTATAGGTGACCCAGCCTGTGGTCAGCCTCTTGCGAGGTTCTAGCTCTCTGCTCTGCGGCTGACCCTGGAGCCACAGGATTGAGTCTGGCTTGGCCTTTGCTTTGTGAGCATCATGGCTCTTGGGAGTGTGGGTGAGCTCATGTGAGGCGTTTGTGGTATATCGGTCAGTGGCAGGAGAGAGGACAGCTGTGGATCTCTCGGGACCAGCTGCAGAAACCCTGGATGACTTAGAGGCCATCTCGGCCTGCCAGCCAGAGGCAGGTGTGCTGTGGTGCTTGGGCGGTTTGCTGCCTTGACAGGTGGTTCTCTCAGTTGATACAGAAAACACCGGTAGGATACAGCACTCAGTCACAATAACTGGCATCAAAAAGGACTGTCCTTAAAACAGGTGAAGAGAGTTTACTGTAAACATGCAGTGTATTTTATATTTCAAAATGAACCTTTAGAAGCAATCAGCTCCCCCCGCCCTTTCTG
>gene=chr11_587490-588490; species=ponAbe
CCTCCCTTCAGGATGGCCTCACTGTTGATAGGTGACCCAGCCTGTGTTCAGCCTCTTGTGAGGTTCTAGCTGTCTGCTCTGCGGCTGACCCTGGGGCCACAGGATTGAGTCTGGCTTGGCCTTTGCTTTGTGAGCACCATGGCTCTCGGGGGTGTGGGTGAGCTCATGTGAGGCGTTTGTGGTGTATCGGTCAGGGGCAGGAGAGAGGACGGCCGTGGGTCTCCTGGAACCAGCTGCAGAAACCCTGGTTGACGTAGGGGCCATCTTGGCCTGCAAGCCAGAGTCAGGCGTGCTGTGCTGCATGG-CACTTTGCTGCCTTGACATGTGGTTCTCTCAGTTGATACAGAAAACACCGGTACGATTTGGCACTCATTCACAATAACCGGCATCAAAAGGGACTGTCCTTAGAACAGGTGAATAGAGTTTACCGTAAACGTGCAGTGTATTTTATATTTCAAAATGAACTTTTAGAAGCAGTCAGCTCCCCCCTCCCTTTCTG
>gene=chr11_587490-588490; species=rheMac
CCTCCCTTCAGGATAGCCTCCCTGTTTATAGGTGACCCAGCCTGTGGTCAGCCTCTTGCGAGGTTCTAGCTCTCTGCTCTGCGGCTGACCCTGGAGCCACAGGATTGAGTCTGGCTTGGCCTTTGCTTTGTGAGCATCATGGCTCTTGGGAGTGTGGGTGAGCTCATGTGAGGCGTTTGTGGTGTATCGGTCAGTGGCAGGAGAGAGGACGGCTGTGGATCTCTCGGGACCAGCTGCAGAAACCCTGGATGACTTAGGGGCCATCTCAGCCTGCCAGCCAGAGGCAGGTGTGCTGTGGTGCTTGGGCGGTTTGCTGCCTTGACAGGTGGTTCTCTCAGTTGATACAGAAAACAC-GGTAGGATACAGCACTCAGTCACAATAACCGGCATCAAAAGGGACTGTCCTTAAAACAGGTGAAGAGAGTTTACTGTAAACATGCAGTGTATTTTATATTTCAAAATGAACCTTTAGAAGCAATCAGCTCCCCCCGCCCTTTCTG
>gene=chr11_596440-597440; species=hg19
TGTGTCGCAGCCAGCTCAGTTGCTGTcaggataccacaggctgggcagcgtaaaccgcaggtcttccttttcttggttttggaaactagacatctgagataccagcaggcctggttcctggggaggcccccttcctgacttacagacggccgcctccccgctgtgacctcacctggccttccctcATCTAAGGACAccaatcctataaccttaaaggttccatgtctatctgctgtcacattgggggttagggcttcttatgaattttggagggatgtgggtcagcccataacaGAATGCATCGCAGACTTGGGTGCCATCGGAGGCCTGCTTTGTGGTCCCCTCACTTGAGGAGGTTTGGGAAAGCTGTGAGCAGCACCCGGATGCTTTGGCCCTGCTCTCTCCTGTAGGTACCACATGGAATGCTTGGACCCCCCTCTCCAGGAGGTGCCGGTGGACGAGTGGTTCTGCCCGGAATGTGCTGCGCCTGGTGTTGTCCT
>gene=chr11_596440-597440; species=bosTau
--------------------------------------------------------------------------------------------------------------------------------------------------------------------------------------------------------------------------------------------------------------------------------------------------------------------------------------------------------------------------------------------------------------------------------------------------------------------------------------------------------------------
>gene=chr11_596440-597440; species=calJac
GGTGTTGTGGTCAGCTCAGCTGCTGTTAGGA-ACCACAGGCTGGGCAGCTTACACCACAGGTCTTCCTTTTCTTGGTTTTGGAA-CTGGAGGTCTGAGATAGCAGCACA-CTGGCTCCTGGAGAGGCCCCCTCTCTGACTGACACACG-CCGCCTCCCTGCTG------------------------------------------------taaaggctccatctcttcctgctgtcgcattgggggttagggcttcttaggaatgttgaggg--tgcaggtaagcccatCAGAGAAAACATCGCAGACATGGGTGCAGCTGGAGGCCTGCTTTGAGGGCCCCTTGTTGA--GAGGTTTGGGGATGGCGTGAGCAGCATCTGGACACTCTGGCCCCACTCGCTCCCATAGGTACCACATGGAATGCTTGGACCCCCCTCTCCAGGAGGTGCCGGTGGACGAGTGGTTCTGCCCAGAATGTGCCACCCCCGGTATC---CT
>gene=chr11_596440-597440; species=canFam
CGGGACAGAGCTGCCCTGGATCATGGTAGGACACCTCGG---GGACCGTGGG--------GCCCCCTTT---------------------------------------------------------------GGGCTGCCAGCAGC-----GCCTTCCTGCTG--TTCTCTGCCGTGCCTCCGTCTCCTAAGGACCCCACTCTCACGACCCCAgcgatcccatctccaaatgcagccacttcaggtgtccgggcttcctg-ggcttg----gagacacgaatctgtctgcagccaggtgTGTCACGCTCCTGGACCCACGGGCATGGCCGTCG-GTGGCCC------------TGGGTCGTACA--------CCCT---------------------CTGGCTCCCGTAGGTACCACATGGAGTGTTTAGACCCTCCTCTCCAGGAGGTACCGGTGGATGAGTGGTTCTGTCCAGAATGTGCTGCGCCTGGAGCTGCTGC
>gene=chr11_596440-597440; species=equCab
TGGGCCGCAGCTTTCTTAGCTCATGGCTGTCCACCTTGAGCAGGCCGGCGGGCACCGCCAGTCCTCT---GGTGGGTGTTGGAG--TCGGCTTGGGGGAAGCCTGCGGGACTGGCTC-TGGAAAGGCTCTCCTGGCTGCTGTCAGC-----GCGTTCTTGC----TCCTCTCACGTCCCCCCCtcttccagggatcccagtttcatgacctcaaaggccctgtctgcacatgcagtcactttgggctttagggcttcatatggcttg----gggacacagttcagtccacggcaGGGCACAGTGCAGCCTTGGGCGCATTTGAAGGTCTGCTTTGTGGCTC-TTGGGTTGCGACAGTGAGGCAG--------CCGT---------------------CTC-TACCTGTAGGTACCACATGGAGTGTTTGGACCCCCCTCTCCAGGAGGTGCCAGTGGACGAGTGGTTCTGTCCGGAGTGTGCTGCCCCTGGAGCTGCCCC
>gene=chr11_596440-597440; species=gorGor
TGTGTCGCAGCCAGCTCAGTTGCTGTcaggataccacaggctgggcagcgtaaaccgcaggtcttccttttcttggttttggaaactggacgtctgagataccagcaggcctggttcctggggaggcccccttcctgacttacagacggctgcctccccgctgtgacctcacctggccttccctcatctaaggacatcaatcctataaccttaaaggttcc-tgtctatctgctgtcacatcgggggttagggcttcttatgaattttggggggatgtgggtcagcccata--aGAATGCATCGCAGACTTGGGTGCCATCGGAGGCCTGCTTTGTGGTCCCCTCACTTGAGGAGGTTTGGGAAAGCTGTGAGCAGCACCCGGATGCTTTGGCGCTGCTCTCTCCTGTAGGTACCACATGGAATGCTTGGACCCCCCTCTCCAGGAGGTGCCGGTGGATGAGTGGTTCTGCCCGGAATGTGCTGCACCTGGTGTTGTCCT
>gene=chr11_596440-597440; species=panTro
TGTGTCGCAGCCAGCTCAGTTGCTGTcaggataccacaggctgggcagcgtaaaccgcaggtcttccttttcttggttttggaaactggacgtctgagataccagcaggcctggttcctggggaggcccccttcctgacttacagactgccgcctccccgctgtgacctcacctggccttccctcatctaaggacaccaatcctataaccttaaaggttccatgtctatctgctgtcacatcgggggttagggcttcttacgaattttggggggatgcgggtcagcccataacaGAATGCATCGCAGACTTGGGTGCCATCGGAGGCCTGCTTTGTGGTCCCCTCACTTGAGGAGGTTTGGGAAAGCTGTGAGCAGCACCCGGATGCTTTGGCCCTGCTCTCTCCTGTAGGTACCACATGGAATGCTTGGACCCCCCTCTCCAGGAGGTGCCGGTGGACGAGTGGTTCTGCCCGGAATGTGCTGCACCTGGTGTTGTCCT
>gene=chr11_596440-597440; species=papHam
GGCgtcgtggtcggctcagctgctgtcaggatactacaggctgggcagcgtaaaccacaggtcttccttttctcggttttggaagctggacgtctgagatagcagcaggcctggttcctggggaggcccttcttccttctcacagacggccgcctccccgctgtgtcctcccctggccttccctcctctgaggacaccaatcctgcagccttaaaggttccatctccagctgctgtcacattgggggttagggcttcctaggaactgttgggggacgcaggtcagcccctaacGGAATGCGTCACAGACTTGGGTGCTGTTGGAGGCCTGCTGTGTGGTCCCCTCACTGGAGGAGGTTTGGGAAAGCTGTGAGCAGCACCCGGATGCTCTGGGCCTGCTCTCTCCTGCAGGTACCACATGGAATGCCTGGACCCCCCTCTCCAGGAGGTGCCGGTGGACGAGTGGTTCTGCCCGGAATGTGCTGCCCCTGGCGTTGTCCT
>gene=chr11_596440-597440; species=ponAbe
TGTGTCGCGGTCAGCTCAgctgctgtcaggatatcacaggctgggcagtgtaaactgcaggtcttccttttcttgattttggaaactggacatctgagataccagcaggcctggtccctgggcgaggccccttcccgacttacagatggctgcctccccgctgcgacccc-cccggccttcccCTCTCTGAGGACACTAACCCTATAACCGtaaaggtttcatctctacctgctgtcacatcgggggttagggcttcttatgaatttcggggggatgcaggtcagccc-taacaGAATGCATCGCAGACTTGGGTGCCATCGGAGGCCTGCTTTGTGGTCCCCTCACTTGAGGAGGTTTGGGAAAGCTGTGAGCAGCACCTGGACGCTCTGGCCCTGCTCTCTCCTGTAGGTACCACATGGAATGCTTGGACCCCCCTCTCCAGGAGGTGCCAGTGGACGAGTGGTTCTGCCCGGAATGCGCTGCCCCTGGTGTG---CT
>gene=chr11_596440-597440; species=rheMac
GGCgtcgcggtcggctcggctgctgtcaggataccacaggctgggcagcgtaaaccacaggtcttccttgtctcggttttggaagctggacgtctgagatagcagcaggcctggttcctggggaggcccttcttccttctcacagacggccgcctccccgctgtgtcctcccctggccttccctcctctgaggacaccaatcct----ccttaaaggttccatctccacctgctgtcacattgggggttagggcttcctaggaactgttgagggacgcaggtcagcccctaacGGAATGCGTCACAGACTTGGGTGCTGTTGGAGGCCTGCTGTGTGGTCCCCTCACTGGATGAGGTTTGGGAAAGCTGTGAGCAGCACCCGGATGCTCTGGCCCTGCTCTCTCCTGCAGGTACCACATGGAATGCCTGGACCCCCCTCTCCAGGAGGTGCCGGTGGACGAGTGGTTCTGCCCAGAATGTGCTGCCCCTGGCGTCGTCCT
>gene=chr11_619490-620490; species=hg19
CCGCCTGTGCCAGTGTGGTGGTGGTCAGCACAACCTCTCCCTCCATCCGGAAGTGTGAGTGGTTGGTAATTCGATATGTGATGGCCGAGTTGAGGTCCTGGACAGGGTCTCATTGAGTCCCCGGCCAGGCTGCCTCCCACGTACAGCCCTGACCCACCCACAGAGGGGAGGCCTTGGATGCACTCTCTACCGAGAACTCCGGGTCCTGAGCCTGGATCCTCAGAGGCTGAGAAGGGGCAGCTGCATCCTTGACCACAACGCCCGCTCCAGCGCCACGCGCCACGGTGCCACGATACAGTCTCTGGGGGAAGCGGGGCGGGCTCCCGGCCGCAGCCACAGCCTCCACGGTGACCTGGGTCACTGAGTAGCGGGCAAGGTCGGCCTGTTGGCCCTGGAGGCGGGGGAGGCAGCAGTGACTAGTGGGGTTGAAGGTGGAGCTGGCGCTGAAGGCTGGGGCTCAGGAAAGGCAGGTGCAGACTTGGCGGGGgccctgccccggc
>gene=chr11_619490-620490; species=bosTau
--------------------------------------------------------------------------------------------------------------------------------------------------------------------------------------------------------------------------------------------------------------------------------------------------------------------------------------------------------------------------------------------------------------------------------------------------------------------------------------------------------------------
>gene=chr11_619490-620490; species=calJac
CCGCCTGTGGCAGTGCGATGGTGGTCAGCACAAGCTCTCCCTCCATCCGGAAGTGAGAGTGGTTGGTGATTCGATACGTGATGGCCGAGTTGAGGTCCTGGAGAGAGCCTCACTGAGTTCCCGGCCAGGCTGCCTCCCACATGCAGCTCTGACCCGCCCACAGCGTGGAG------------CTGCCTACCGGGAACTCCGGGTCCTGAGCCTGGATCCTCAGAGGCTGAGAGGGGGCAGCTGCATCCTCGACCACAACACCTGCTCCAGAGCCAAGCGCCACGGTGCCACGGTACAGGCTCTGGGGGAAGCGGGGTGAGCTTCCAGCTGCAGCCACAGCCCTCACGGTGACCTGGGTCACGGAGTAGCGGGCGAGGTCAGCCTGCTGGCCCTGGAGGCG-GGGAGGTAG----GACTGGTGGGGCTGAAGGTAGAGCTGG------AGCCTGGGGCTCAGGA-AGGCAGGTGCATA-TTGGAGG---------------
>gene=chr11_619490-620490; species=canFam
CCTTTTGGGTCAGCTGGGCGGCGGTCCGCACGATCTCGCCATCCATCCGGAATTTGGTGTTATTGGTGATGCGATACGTGATGGCGGAGTTGAGGTCCTGGACACTG-CGCAGTGAGCCCTGGGCCCGGCTG---CCCCCCGACTCCCCC------CCCACA--------GCCTGG-------TGCCTACCGGAAAGTCGGGGTCCTGAGCCCAGACCCTCAGAGGCAGGGAGGGGCTGGCTGTGTCTCGGATCTCCACGCCCACTGCAGAGTTGAGCGCCACGGTGCCATAGTAGCGGCTCTGCTGGAACTGGGGCACGCTGCCAGTGGCACTTCGGGCCTCGATCGTGACCCAGGTCACCGAGAAGCGGGCGCCGACTGACTGCTCACCCTGGGGGTGGAGGAGGC--------------------------------------------------------------------------------------------
>gene=chr11_619490-620490; species=equCab
CTGTGTACACCAGCGGCTTGGCGACCTGCACAGTCTCCCCAGCCATTCGGAAGTTGGAGTTGTTGGTGATTCCATATGTGATGGCCGAGTTGAGGTCCTGGACACAGCCCCAGTGAGTCCCGGCCCCGGCCA---CCCCCATGTTACCCCA----ACCCACACA------ACCCAGGGGGCGCTGCCTACTGGGAAGTCAGGGTCCTGGGCCCGAATCCTCAGAGACTGGGAGGGGGCTGCTGCATCCTTGACGGCCTCACCCACTTCTGCGCCCAGTGCCACCGTGCCACGGTACAGGCTCTCGGGGAAGCGGGGCAGGCTCCCAATGGCGTCTCGAGCCTCCACTGTGACCTGGGTCACGGAGTAGCGGGCCTGGTCCTCCTGTTCCCCCTGGGGGTGAGGGAGGCAGCAGTGACCAGCAGGTTTGAAG----GGCAAGCCCTGCAGCCTGAGGCTCAGGAAGGGCCCATTGAGACCTGGGCAAGGGACC--------
>gene=chr11_619490-620490; species=gorGor
CCGCCTGTGCCAGTGTGGTGGTGGTCAGCACAACCTCTCCCTCCATCCGGAAGTGTGAGTGGTTGGTAATTCGATATGTGATGGCCGAGTTGAG----------------------------------------------------------------------------GCCTTGGAGGTACTCCCTACCGAGAACTCCGGGTCCTGAGCCTGGATCCTCAGAGGCTGAGAAGGGTCAGCTGCATCCTTGACCACAACGCCCGCTCCGGCGCCACGCGCCACGGTGCCACGATACAGGCTCTCGGGGAAGCGGGGCGGGCTCCCGGCTGCAGCCACAGCCTCCACGGTGACCTGGGTCACTGAGTAGCGGGCAAGGTCGGCCTGTTGGCCCTGGAGGCGGGGGAGGCAGCAGTGACTAGTGGGGTTGAAGGTGGAGCTGGCGCTGACGGCTGGGGCTCAGGAAGGGCAGGTGCAGACTTGGCGGGGgccctgccccggc
>gene=chr11_619490-620490; species=panTro
CTGCCTGTGCCAGTGTGGTGGTGGTCAGCACAACCTCTCCCTCCATCCGGAAGTGTGAGTGGTTGGTAATTCGATATGTGATGGCCGAGTTGAGGTCCTGGACAGGGTCTCATTGAGTCCCCGGCCAGGCTGCCTCCCACGTACAGCCCTGACCCACCCACAGAGGGGAGGCCTTGGATGTACTCCCTACCGAGAACTCCGGGTCCTGAGCCTGGATCCTCAGAGGCTGAGAAGGGGCAGCTGCATCCTTGACCACAACGCCCGCTCCAGCGCCACGCACCACGGTGCCACGATACAGGCTCTGGGGGAAGCGGGGCGGGCTCCCGGCTGCAGCCACAGCCTCCACGGTGACCTGGGTCACTGAGTAGCGGGCAAGGTCGGCCTGTTGGCCCTGGAGGCGGGGGAGGCAGCAGTGACTAGTGGGGTTGAAGGTGGAGCTGGCGCTGAAGGCTGGGGCTCAGGAAGGGCAGGTGCAGACTTGGCGGGGgccctgccccggc
>gene=chr11_619490-620490; species=papHam
CCGCCTGGGTCAGTGTGGTGGTGGTCAGCACAACCTCTCCCTCCATCCGGAAATGTGAGTGGTTGGTAATTCGATACGTGATGGCCGAGTTGAGGTCCTGGACAGGGTTTCATTGAGTCCCCGGCCAGGCTGCCTCCCATCTGCAGCCCTGACCCACCCACAGAGGGGAGGCCTTGCGTGTGCTACCTACCGAGAACTCCGGGTCCTGAGCCTGGACCCTCAGAGGCTGAGAGGGGGCAGCTGCATCCTTGACCACAACACCTGCTCCAGCGCCAAGTGCCACGGTGCCACGGTACAGGCTCTGGGGGAAGCGGGGCGGGCTCCCGTCTGCAGCCACAGCCTCCACGGTGACCTGGGTCACTGAGTAGCGGGCAAGGTCAGCCTGCTGGCCCTGGAGGCGAGGGAGGCAGCCGTGACTCGTGGGGTTGACGGTGGAGCTGGTGCTGAAGCCTGGGGCTCAGGAAGAATAGATGCAGACTTGGCAGGGgccct------gc
>gene=chr11_619490-620490; species=ponAbe
CCGCCTGTGCCAGTGTGGTGGTGGTCAGCACAACCTCTCCCTCCATCCGGAAGTGTGAGTGGTTGGTAATTCGATACGTGATGGCCGAGTTGAGGTCCTGGACAGGGTCTCATTGAGTCCCCGGCCAGGCTGCCTCCCACGTACAGCCCCGACCCACCCACAGAGGGGAGGCCTTGGATGTGCTACCTACCGAGAACTCTGGGTCCTGAGCCTGGATCCTCAGAGGCTGAGAGGGGGCAGCTGCATCCTTGACCACAGTGCCCGCTCCAGCGCCAAGCGCCACAGTGCCACGGTACAGGCTCTGGGGGAAGCGGGGCGGGCTCCCGGCTGCAGCCACAGCCTCCACGGTGACCTGGGTCACTGAGTAACGGGCGAGGTCGGCCTGTTGGCCCTGGAGGCGGGGGAGGCAGCAGTGACTAGTGGGGTTGAAGGTGGAGCTGGCGCTGAAGCCTGGGGCTCAGGAA------------------------------------
>gene=chr11_619490-620490; species=rheMac
CCGCCTGGGTCAGTGTGGTGGTGGTCAGCACAACCTCTCCCTCCATCCGGAAATGTGAGTGGTTGGTAATTCGATACGTGATGGCCGAGTTGAGGTCCTGGACAGGGTTTCATTGAGTCCCCGGCCAGGCTGCCTCCCATCTGCAGCCCTGACCCACCCACAGAGGGGAGGCCTTGCGTGTGCTACCTACCGAGAACTCCGGGTCCCGAGCCTGGACCCTCAGAGGCTGAGAGGGGGCAGCTGCATCCTTGACCACAACACCTGCTCCAGCGCCAAGTGCCACGGTGCCACGGTACAGGCTCTGGGGGAAGCGGGGCGGGCTCCCGGCTGCAGCCACAGCCTCCACGGTGACCTGGGTCACTGAGTAGCGGGCAAGGTCGGCCTGCTGGCCCTGGAGGCGGGGGAGGCAGCCGTGACTCGTGGGGTTGACGGTGGAGCTGGTGCTGAAGCCTGGGGCTCAGGAAGAATAGATGCAGACTTGGCAGGGgccct------gc
>gene=chr11_1413327-1414327; species=hg19
CGCGACTCCAGCCCCTTCCCCGTGTCTGTGGCTGGCAGCTTTGTTTGGCCCTCTCTGTTCATCTCTCTCAGCCTGAGACCTTGGAAGGAGGAGCTGCTCGACTTGAGGTGGCCACTGAGAGGGAGGTGGTCAGTGGCAGTGGCAGTGAGCCTTGTGGTGCCACGAGAGCCCTTCCACCCGGCTGACCCAAGCTGGGGCCTGCTGGACGGTGGGCCAAAGATGTGGTCCGAAACCTGCCCTTGGGGAGTCTGGCCGTGTGGGGAGGGGAGACCACGCAGCACCCCCACCGGGGCCTGGAGGACGCCCTTCTAGACGCCGCAGGGTCCGGTCGGCTGTCTTCTTCTGCCTTTCAGCGTGAGCGCTGCATGGTCTCACCTGTACGGCACCTCCCTGTCTTGTTGGGTCTGTGCGTCCTGCAGGGCCAGTGTGGCTGTAGGGTCGTCCTTCTGCATGGGGCGTCCTCTGCACAGCTCCCCTCGGTGGCTGTGGGGGTTGCCTTC
>gene=chr11_1413327-1414327; species=bosTau
------TCCAGCCCGGCCCCCCTC-----GTCTCATGGA-CACCTCCGACCTCCCCACGCACCTTCCTCTGCCAAGGTTCTGTAAA--GGGAGCT----------------------GACGGTAGACGTCA-------GTGGCGGTGGGCCGTGTGCGAATCCGGCCAC-C-------TGGCCGTCCTGGGGAGGGGCCTGTTGGGAGGCGGGCCCGC-CCCTCCCTCGAGATGTGGGGT-GGGGGACACT-GCAGGCATGGAGGGCAGGTGACAGAGC-CA-CTCCTCCGTCTGGCTGGACGTCCCTCTGGTGGCTGCACAGTCCAGTTCGCTTT-CTGTTGTGTCTCT-AGCCAC-GAGTGGTTCTGTTTTGCTCGGTCGGCGTTGGCTCAGG--------------------GCGGG--TGCCGTGGTGG-----------------------------------GCCTCCCCGTCAGGGC-GAGGACGTCATTTCC
>gene=chr11_1413327-1414327; species=calJac
CGTGACTCCAGCCCCTTCCCCACGTCGGTGGCTGGCAGCTTGGTTTGGCCCTCTCTGTTCACTTTCCCCTGCTCAAGTCCCTGGAAGTGGGAGCTGCT-GACTCTAGGTGGCCCCTGAGGGGGAGGTGGT------CAGTGGCCATAAGCCTTGCTTTGCCACAAGAGCCCTAACGCCCGGCTGAGCCAAGCTA-GGCCTGTTGGAAGGTGGGCCACAGATGTGTTCTGAAACCTGCCCTTG-------------TATGCAGAGGTGAGACCATGCAGCGCCTCTCCTGGGGCCTGG-GGATGCCTGTCTAGGCTCTGCAGGGTCTGGTCAGCTGTCTTCCTGTGCCTTTTGGTGGGAGTGCTCCATGGTCTCACCTGTACAGTGCCCACCTGGCTTGTTGTGTCCGTGCGTCCTGCATGGCCG-----------------------------------------------------TGGTGGCTGTGGGAATTGCCTCC
>gene=chr11_1413327-1414327; species=canFam
-----------------------------------------------GCCCTCCCTGTTCTCTTCGCTCTGCCCAGGTCCTGGAACAGGGAAGCTGCG---------------GCGGGCAGGGAGT--CCT-----GGGCGGCCACTGGGTCTCT-CAACTCCGGGCACCC-------CGGCTGTCCTGAGCCACAGCCTGCTGGGAGGTGG------GCTCTGTCCCCAAATGCGGGGATGGGGCTGCTG-CCCAGTGTGGAGTGCAGGTGCCGGAGC-ATCCCCCTCCACCCAGCCCGATGCCCCTCTGGTGGCTGTAGGGTCCTGCTTGCTTTTTTATTGAGTTTTTCAGTGGC-GGGTGCTTCTTTCTTGCATGTGTGGTGTTGGCTCAGCAAGCGGGT--TGTCACTC-----GGGTGGCTGTGGCTTCAAGGTCATCCTTCTGGCTGGGATTT---CTGCACGGCAGCCCTCAGCGTC--CTAGGGTCACCCGT
>gene=chr11_1413327-1414327; species=equCab
ACTAAGTCCAGCCCAGCTCTCCTC-----GTCTCCTGGGTTCATCTCGTCCTCCCTGTTCTCTTTACTCTGCCCAAGTCCTGTGCAGTAGAACCTGCA---------------GTTGGGAGGGAGACCTCC-----AGGCGGCTGGGTGGTTGCAGCTGACCTGGGCACCC-------TGGTCGGCCCAAGCCAGGGCCTTTTGGAAGGGGGGACCCCGCTCTGCCCCAAAATGCGGGGTCGGGGCTGCTG-CCAGGTGTGGAGTGCAGGTGGCAGA--------------GTCGGCTGGCCGCCTCCCTGGTGACTGCAGTGTCCAGGTGACCTTTCTGCCGCATCTTTCAGCGGC-CAGCGGCTCTCTTTTGCTTGTGCTGCATCACCTCAGCCAGCGGCTTCCGTCTCTCATGTTGGGTGGCTGTGGTCACACAGCCATCCTTCTGCCCGGGATCTCCTCTGCACAGCTGTCCTCAGCGGC--CTGGTGTCGCCTCT
>gene=chr11_1413327-1414327; species=gorGor
CGCGACTCCAGCCCCTTCCCCGTGTCTGTGGCTGGCAGCTTTGTTTGGCCCTCTCTGTTCATCTCTCTCTGCCTGAGTCCTTGGAAGTAGGAGCTGCTCGACTTGAGGTGGCCACTGAGAGAGAGGTGGTCAGTGGCAGTGGCAGTGAGCCTTGTGGTGCCACGAGAGCCCTTCCACCTGGCTGACCCAAGCTGGGGCCTGCTGGACGGTGGGCCAAAGATGTGGTCCGAAACCTGCCCTTGGGGAGTCTGGCC-TGTGGGGAGGTGAGACCACGCAGCGCCCCCACCGGGGCCTGGAGGACGCCCTTCTAGACGCCGCAGGGTCCAGTCGGCTGTCTTCTTCTGCCTTTCAGCGTGAGCGCTGCATGGTCTCACCTGTACGGCACCTGCCTGTCTTGTTGGGTCTGTGCCTCCTGCAGGGCCAGTGTGGCTGTAGGGTCATCCTTCTGCATGGGGCGTCCTCTGCACAGCTCCCCTCCGTGGCCGTGGGGGTTGCCTTC
>gene=chr11_1413327-1414327; species=panTro
CGCGACTCCAGCCCCTTCCCCGTGTCTGTGGCTGGCAGCTTTGTTTGGCCCTCTCTGTTCATCTCTCTCTGCCTGAGTCCTTGGAAGTAGGAGCTGCTCGACTTGAGGTGGCCACTGAGAGGGAGGTGGTCAGTGGCAGTGGCAGTGAGCCTTGTGGTGCCACGAGAGCCCTTCCACCCGGCTGACCCAAGCTGGGGCCTGCTGGACGGTGGGCCAAAGATGTGGTCCGAAACCTGCCCTTGGGGAGTCTGGCCGTGTGGGGAGGGGAGACCACGCAGCGCCCCCACCGGGGCCTGGAGGACGCCCTTCTAGACGCCGCAGGGTCCGGTCGGCTGTCTTCTTCTGCCTTTCAGCGTGAGCGCTGCATGGTCTCACCTGTACGGCACCTGCCTGTCTTGTTGGGTCTGTGCCTCCTGCAGGGCCAGTGTGGCTGTAGGGTCGTCCTTCTGCATGGGGCGTCCTCTGCACAGCTCCCCTCGGTGGCCGTGGGGGTTGCCTTC
>gene=chr11_1413327-1414327; species=papHam
CACGACTCCAGCCCCTTCCCTGTGTCTGTGGCTGGCAGTTTTGTTTGGCCCTCTCTGTTCACCTCCCTCTGTCTGAGTCCTTGGAAGTGGGAGCTGCTCAACTCGAGGTGGCCACTGAGAGGGAGGTGGTCAGTGGCAGTGGCAGTGAGCCTCATGGTACCACGAGAGCCCTTCCACCCAGCTGACCCAAGCTGGGGCCTGTTGGAAGGTGGGCCAAAAATATGCTCCAAAACCTGCCCTTGGGGAGTCTGGCCGTGTGGGGAGGGGAGACCACACAGC-CTCCCTGTGGGGCCTGGAGGACACCCTTCTAGGCGCTGCAGGGTCCAGTCAGCTGTCTTCTTGTGCCTTTCAGCGCGAGTGCTCCATGGTCTCACCTGTACAGCACCCGCCTGGCTTGTTGGGTCTGTGCCTCCTGCAGGGCCAGTGTGGCTGCAGGGTCATCCTCCTGCATGGGGCATCCTCTGCACAGCTCCCCTCGGTGGCCGTGGGGGTCACCTCC
>gene=chr11_1413327-1414327; species=ponAbe
CGCAACTCCAGCCCCTTCCCCGTGTCTGTGGCTGGCAGCTTTGTTTGGCCTTCTCTGTTCATCTCTCTCTGCCTGAGTCCTTGGAAGTAGGAGCTGCTTGACTCGAGGTGGGCACTGAGAGGGAGGTGGTCAGTGGCAGTGGCAGTGAGCCTTGTGGTGCCACGAGAGCCCTTCCACCCGGCTGACCCAAGCTAGGGCCTGTTGGACGGTGGGTCAAAGAT---GTCCCATACCTGTCCTTGGGGAGTCTAGCCGTGTGGGGAGGGGAGACCACGCAGCGCTCCCCCCAGGGCCTGGAGGACACCCTTCTAGACGCCGCAGGGTCCAGTCAGCTGTCTTCTTGTGCCTTTCAGCGGGAGCGCTCCATCGTCTCACCTGTACGGCACCTGCCTGTCTTGTTGTTTCTGTGCGTCCTGCAGGGCCGGTGTGGCTGTAGGGTCATCCTTCTGCATGGGGCATCCTGTGCACAGCTCCCCTTGGTGGCCATGGGGGTCGCCTCC
>gene=chr11_1413327-1414327; species=rheMac
CACGACTCCAGCCCCTTCCCTGTGTCTGTGGCTGGCAGTTTTGTTTGGCCCTCTCTGTTCACCTCCCTCTGTCTGAGTCCTTGGAAGTGGGAGCTGCTCGACTCGAGGTGGCCACTGAGAGGGAGGTGGTCAGTGGCAGTGGCAGTGAGCCTCATGGTACCACGAGAGCCCTTCCACCTAGCTGACCCAAGCTGGGGCCTGTTGGAAGGTGGGCCAAAAATACGCTCCAAAACCTGCCCTTGGGGAGTCTGGCCGTGTGGGGAGGGGAGACCACGCAGC-CTCCCTCTGCGGCCTGGAGGACCCCCTTCTAGGCGCCTCACGGTCCAGTTGGCTGTCTTCTTGTGCCTTTCAACGCGAGTGCTCCATGGTCTCACCTGTACAGCACCCGCCTGGCTTGTTGGGTCTGTGCCTCCTGCAGGGCCGGTGTGGCTGCAGGGTCATCCTTCTGCATGGGGCATCCTCTGCACAGCTCCCCTCGGTGGCCGTGGGGGTCACCTCC
>gene=chr11_1575355-1576355; species=hg19
CAGCCCGCCTCCTGCAGCACTGGAGGAGGCAGTGGCCAACACAGGACCTTCGCCCCCCTGCTGGCTGCTCACTTTGCGGTAACCAGTGCCTCAAGAGTGGGAGCAGAGACAGACTGAGACAGACAGCCCCCCTCAACGGCCTGCAGAAGGGACAAGGGGAAGGGGGAAGGGAGAAGGGGGCCCAACCAGTGGCCCCAGACCACTGTCTCCCGGACAGCACAGGGGTGGGGGGCGAGAAGCGGGAAGCCAGTGCATCCTCCTCACCCAGGGTCTCCTCAGAAACCCAACGCAACAGACATATGGGAGGCaaatttacataattaataataattaaccaataataataaataCTTAAACCTCTAATCCATAGATTGCAAATACAACGATAGCTTATTTTCTTGGGGGAACAGGAGTGGGTGGGGACAGAGGGAACGGGAACAGGACTTTTGCTGAAAGGAGGGATGACAGGAACACAGAGCTGTGGGTGAAAAGAAGAACAA
>gene=chr11_1575355-1576355; species=bosTau
GGGCCTTGTGC--------T--GGGGG-------GCTGAGACAGGGACTTCT--CCCTTCACAACGACTCACTT-----CAGCCAGTGTCTCAAGAGCAAAAGCCCCGACGGCCAGAAGCCACAG----GGCACCGCAGCCTGGAG-AAGGACGG-------AGGGAGG---GGAGGGGGCTCAACCAGTGGC-CCCCACCACTGTCTCCTGGACAGCACAGGCGTG--GGGCGCGGAGA-GGGGACCAGTGCATCCTCCACACCCAGGGTCACCTCCGAAACCCAACGCAATAGACAGACAAGAGGCAGATTTACATAATTAATAATAATTAACCAATAATAATAAATACTTAAACCTCTAATCCATAGATTGCAAATACAACGATAGCTTATTTTCTTGGGG-GACGGGGTG-----GGGACAGAGGGAACAGGAACAGGACTTTTGCTCAAAGGAGGTTTGACAGG-ACAGGA-GCTG-GGGTCAAAAGAAGAACAA
>gene=chr11_1575355-1576355; species=calJac
TGGCCTGCCTCCTGAAGCACTGGAGGCGGCAGTGGCCGAGACAGGACCTTCTTCCCCACCCTGGCTGCTCACTTTGGGGTGACCAGTGCCTCAAGAGCGGGAGCAGAGACAGACTGAGACAGACAGCCCCATTCG-----CTGGAGAAGGGACGA-------GGGGAGGGGAGGAGGGGGCCCAACCAGTGGCCCCAGACTACAGTCTCCCAGACAGCATAGGGGTGGGGGGCAAGAATC-GGGAGCCAGTGCATCCTCCACACCCAGGGTCACCTCAGAAACCCAACGCAACAGACAGACGGGAGGCaaatttacataattaataataattaaccaataataataaataCTTAAACCTCTAATCCATAGATTGCAAATACAACGATAGCTTATTTTCTTGGGG-AACACGAGTGGGTGGGGACAGAGGGAACAGGA-------TTTTGCTGAAAGGAGGGATGACAGGAACACAGGGCTGTGGGGGAA---AAGAACAA
>gene=chr11_1575355-1576355; species=canFam
GGGCCCAGTCCCCCCAGGAC--AGAGA-GGGGTGGCCAAGACAGGACCTCCCCACACATTGCAGCTGCTCACTTTGGGGTGACCAGTGCCTCAAGAGCAAGAGCCCCC-CAGACCTAAGTTACAAG--AGATGCTGCGGCCTAGAGAAAGGGCAG-------AGGGCAGAGAGAAG-GGGCCCAACCAGTGGCCCCAGACCACTGTCTCCTGGACAGCACAGGGGTG--GGGCGCGGAGGTGGGGACCAGTGCATCCTCCACACCCAGGGTCACCTCAGAAACCCAACGCGATAGACAGACAGAAGGCAAGTTTACATAATTAATAATAATTAACC---AATAATAAATACTTAAACCTCTAATCCATAGATTGCAAACACAACGATAGCTTATTTTCTTGGGA-AATGGGGTG-----GGGACAGAGGGAACAGGAAGAGGACTTTTGCTTAAAGGAGGGATGACAGGTGCACGGGGCTGCAGGTCAAC---AGAACAA
>gene=chr11_1575355-1576355; species=equCab
ATGCCTGGT--CCCCAGCAC--GGAGGGGGCGCAGCCGAGACAGGACCCTCTT-CCCGTCACAGCTGCTCACTTTGGGGTGACCAGTGCCTCAAGAGCAAGAGCCCCCACGGACAGAAGCCACAAG--AGACGCTGCAGCCTGGAGAAAGGGGGA-------AGGGAGGGAAGGAAGGGGCCCAACCAGTGGCCCCAGACCACTGTCTCCTGGACAGCACGGGGTTG--GGGTGCGGAGGCGGGGACCAGTGCATCCTCCACACCCAGGGTCACCTCAGAAACCCAACGCGATAGACAGACAGGAGGCAAATTTACATAATtaataataattaaccaataataataaataCTTAAACCTCTAATCCATAGATTGCAAATACAACGATAGCTTATTTTCTCGGGG-AACGGGGTG-----GGGACAGAGGGCACAGGAACAGGACTTTTGCTTAAAGGAGGGATGACAGGGACAGAGCGCTGGGGGTCAAAAGAAGAACAA
>gene=chr11_1575355-1576355; species=gorGor
CAGCCCGCCTCCTGCAGCACTGGAGGAGGCAGTGGCCAACACAGGACCTTCGTCCCCCTGCTGGCTGCTCACTTTGGGGTAACCAGTGCCTCAAGAGTGGGAGCAGAGACAGACTGAGACAGACAGCCCCCCTCAACGGCCTGCAGAAAGGACGAGGGGAAGGGGGAAGGGAGAAGGGGGCCCAACCAGTGGCCCCAGACCACTGTCTCCCGGACAGCACAGGGGTGGGGGGCGAGAAGCGGGGAGCCAGTGCATCCTCCTCACCCAGGGTCTCCTCAGAAACCCAACGCAACAGACAGATGGGAGGCAAATTTACATAAT-----------------------------------------------------------------------------------------------------------------------------------------------------------------------------------
>gene=chr11_1575355-1576355; species=panTro
--------------------------------------------------------------------------------------------------------------------------------------------------------------------------------------------------------------------------------------------------------------------------------------------------------------------------------------------------------------------------------------------------------------------------------------------------------------------------------------------------------------------
>gene=chr11_1575355-1576355; species=papHam
CAGCCCGCCTCCCACAGCACTGGAGGAGGCAGTGGCCAACACAGGACCTTCTTCCCCACCCTGGCAGCTCACTTTGGGGTGACCAGTGCCTCAAGAGTGGGAGCAGAGACAGACTGAGACAGACAGCCCCCCACAACAGCCTGGAGAAGGGACAA-------GGGGAGGGGAGGAGGGGGCCCAACCAGTGGCCCCAGACCACTGCCTCCTGGACAGCACAGGGGTGGGGGGCGAGAAGCGGGGAGCCAGTGCATCCTCCTCACCCAGGGCCTCCTCAGAAACCCAATGCAACAGACAGACGGGAGGCaaatttacataattaataataattaaccaataataataaataCTTAAACCTCTAATCCATAGATTGCAAATACAACGATAGCTTATTTTCTTGGGG-AACAGGAGTGGGTGGGGACAGAGGGAAGGGGAACAGGACTTTTGCTGAAAGGAGGGATGACAGGAACACAGGGCTGTGGGTGAAAAGAAGAACAA
>gene=chr11_1575355-1576355; species=ponAbe
CAGCCCGCCTCCTGCAGCAATGGAGGAGGCAGTGGCCAACACAGGACCTTCGTCCCCACCCTGGCTGCTCACTTTGGGATGACCAGTGCCTCAGGAGTGGGAGCAGAGACAGATTGAGACAGACAGGCCCCCCCAGTGGCCTGGAGAGGGGACGA-------GGGGAAGGGAGGAGGGGGCCCAACCAGTGGCCCCAGACCACGGTCTCCCGGACAGCACAGGGGTGGGGGGCGAGAAGCAGGGAGCCAGTGCATCCTCCTCACCCAGGGTCTCCTTAGAAACCCAACGCAACAGACAGACGGGAGGCaaatttacataattaataataattaaccaataataataaataCTTAAACCTCTAATCCATAGATTGCAAATACAACGATAGCTTATTTTCTTGGGG-AACAGGAGTGGGTGGGGACAGAGGGAACGGGAACAGGACTTTTGCTGAAAGGAGGGATGACAGGAACACAGGGCTGTGGGTGAAAAGAAGAACAA
>gene=chr11_1575355-1576355; species=rheMac
CAGCCCGCCTCCCGCAGCACTGGAGGAGGCAGTGGCCAACACAGGACCTTCTTCCCCACCCTGGCAGCTCACTTTGGGGTGACCAGTGCCTCAAGAGTGGGAGCAGGGACAGACTGAGACAGACAGACCCCCCCAACAGCCTGGAGAAGGGACAA-------GGGGAGGGGAGGAGGGGGCCCAACCAGTGGCCCCGGACCACTGCCTCCTGGACAGCACAGGGGTGGGGGGCGAGAAGCGGGGAGCCAGTGCATCCTCCTCACCCAGGGCCTCCTCAGAAACCCAATGCAACAGACAGACGGGAGGCaaatttacataattaataataattaaccaataataataaataCTTAAACCTCTAATCCATAGATTGCAAATACAACGATAGCTTATTTTCTTGGGG-AACAGGAGTGGGTGGGGACAGAGGGAAGGGGAACAGGACTTTTGCTGAAAGGAGGGATGAC----ACACAGGGCTGTGGGTGAAAAGAAGAACAA
>gene=chr11_2912493-2913493; species=hg19
AGGCCTTTCCTCCTCTCCCTGCCAATCCACAGGACACAGACACAGGGGTCCCAGGCCCAGTGGCTCACTTTATCAGGGAAACAGCAGGAAAAACAAATCTGGTGTGAGCAGATCTCCCTTCCCACCAAGCCCCCTGACTTCCTGCTGGAGCTCGGGGAGACCCCTGTGACCAGCATCTCCTGCCTACGGGGGGCGCCAGGGCCTCAAAGCCTCTCCAAGCCACTCCCTCCCACCCTGCTTTCCACACCCAAGCCACAGCGTTCAGAGAAGCTCAGGGCCTATTTGAAATGCCAGAGAGTGGGGATGCCTCCAGAGAGGTGGCATGAGGGCCCCCAGATGCACCCCACCACTCCCTCCTCCACTGCAGGAGGAGGGGCCTGCAGTTACTGAGGAAGCCTCACCCCTACTGGGCCCTCGGGGGTGAAGGGGCTTCCCAGGCCTTGAGGGAGACTGTATTTCAGATGTCAGTTAAAAGCGCCTGCTACATGGCGTGACCTCTC
>gene=chr11_2912493-2913493; species=bosTau
AGGCTTCCCTCCTCCTCGCCT-------GCAGGAGACAGACTGGACGGTCC------------------------------------------TACCTCGGGAATAAACTG----CCATCCCCACGATG-CCCCCCACTTCCTGCTTGAATTAGTGGGGTCCCCCATG---AGCATCTTCTGTCCACCGGGTACACCGGGGACCCAC-------------------CTCCCACCCTGCTTCCCCTACC-CAAC-CTGGT-TTAGGAGCAGCT------------GAAATGCCAGGGAGGAGTGACGTCC---------------------------CGCCCC----CCCCACCCCGCCCCCCAGCGG-GACCTGG-TCTGCAGTCAC---CCAA---------------------CAAGAGAGGGGG----TTCCGGGCCTCA-GAGAGACCTTGTTTGAGAC-CCCACTGA--GCA-CTGGTACTGACCCAG----TAC
>gene=chr11_2912493-2913493; species=calJac
AGGCCTTTCTTCCTCTTCCTGCCAAGCCACAGGACACACACTCAGAGGTCCCAGGCCCA--GGCTCACTTTATCAGGGAAACAGCAGGAAAAGCACGTCTG-TGTGAGCAGGTCTCCCTTCCCACCAAG-CCCCTGACTTCCTGCTGGAGCCGGGG--GACCCCTGTGACCAGCATCTCCTGCCCACGGGGGACACTAGGTCCCCCAGGCCTCTCCAGGCCACTCCCTCCCATCCTGCTTTCCACACTCAAGCCATGGTGTTCCCAGAAGCTCAGGGC------------CCAGGGAGCAGGAATGCCTCCAGAGAGGGGGCATGAGGGCCTCCAGATGCACGCCACTACTCCCTCCTCCACTGCAGGAGCAGGGGCCTGAACTTACCGAGGAAGCCCCACCCCTTCTGGGCCCTCGGGGGTGAAGGGGTTTCCCAGGCCTTGAGAGAGAC-----TTTAGACCTCAGTTAAGTGCG--TGCTACATGGCATGACCTCTT
>gene=chr11_2912493-2913493; species=canFam
GAGCTTCCCTCCTCTGCACCA--------CAGAACACAGACTGGGCAGGTCCCAGCTCCGAGGCTCACCCTGCCAAGGAAAGAGCTGGGGAAATGAATGTGG-GTGAGTGGATGCCCCTTCCCACCGTG-CCCCTGACTTCCTGCTTGAGCTAG-GGGGACCCCTGTGATCAGCCTCTCCTGTCCACAGGGGACACAGGGGATCCCAG------------------CTCCCACCCTGCTTCCAACACACCCAC-ACGGCGTTCCGAGAAGCT------------GGAGAGCCAGAGAGGAGGGAAGGCC-------------------------------------CCCCACCCCTCGTGGGTTCAGAGCCCTGGCCCTGCAGTTAT-GAGGAA---------------------CAGGAGCTGGGAGGCCCACCAGGCCCCG-GGGGGGCCTGTGCT-------GGACCGG--GCA---GTATGGGAGCTT--------
>gene=chr11_2912493-2913493; species=equCab
AGGCCTCCGCCCCCCTCCCCA----CCTGCAGGACACAGCCTGGACAGTCCCCGGCACAGAGGCTCACTTTGCCAGGGAAACGGCAAGAAAGACGAATCTAG--------GGTGC------CCACCGTGACCCCCGACTTCCTGCTTGAGTTAGTGGGGACCCCTATGATCGGCATCTTCTGCCCCCAGGA------------------------------------------------------ACCCCCAC-GTGGTGTTCAGAGAAGCA------------GGAAAGCCAGGGAGGAGCAGGGTCC------------------------TACCCGCAC----GCCCGCCCTCCCTCGCCGCAGAGACCTGGCCCTCCGGTCACAGAGGCA---------------------CCACAGGTCAGA-GCCCACCAGGTCC---GGGGGGCCTGGGCCCAGACCTTGGCTGC--GCACCTACGTGGTGGCATG----CAC
>gene=chr11_2912493-2913493; species=gorGor
AGGCCTTTCCTCCTCTCCCTGCCAATCCACAGGACACAGACACAGGGGTCCCAGGCCCAGTGGCTCACTTTATCAGGGAAACAGCAGGAAAAACAAATCCGGTGTGAGCAGATCTCCCTTCCCACCAAGCCCCCTGACTTCCTGCTGGAGCTCGGGGAGACCCCTGTGACCAGCATCTCCTGCCTACGGGGGGCACCACGGCCTCAAGGCCTCTCCAAGCCACTCCCTCCCACCCTGCTTTCGACACCCAAGCCACAGTGTTCAGAGAAGCTCAGGGCCTATTTGAAATGCCAGAGAGTGGGGATGCCTCCAGAGAGGTGGCATGAGGGCCCCCAGATGCACCCCACCACTCCCTCCTCCACTGCAGGAGGAGGGGCCTGCAGTTACTGAGGAAGCCTCACCCCTACTGGGCCCTCGGGGGTGAAGGGGCTTCCCAGGCCTTGAGGGAGACTTTATTTCAGATGTCAGTTAAAAGCGCCCGCTACATGGCGTGACCTCTC
>gene=chr11_2912493-2913493; species=panTro
AGGCCTTTCCTCCTCTCCCTGCCAATCCACAGGACACAGACACAGGGGTCCCAGGCCCAATGGCTCACTTTATCAGGGAAACAGCAGGAAAAACAAATCTGGTGTGAGCAGATCTCCCTTCCCACCAAGCCCCCTGACTTCCTGCTGGAGCTCGGGGAGACCCCTGTGACCAGCATCTCCTGCCTACGGGGGGCACCAGGGCCTCAAAGCCTCTCCAAGCCACTCCCTCCCACCCTGCTTTCCACACCCAAGCCACAGTGTTCAGAGAAGCTCAGGGCCTATTTGAAATGCCAGAGAGTGGGGATGCCTCCAGAGAGGTGGCATGAGGGCCCCCAGATGCACCCCACCACTCCCTCCTCCACTGCAGGAGGAGGGGCCTGCAGTTACTGAGGAAGCCTCACCCCTACTGGGCCCTCGGGGGTGAAGGGGCTTCCCAGGCCTTGAGGGAGACTTTATTTCAGATGTCAGTTAAAAGCGCCTGCTACATGGCGTGACCTCTC
>gene=chr11_2912493-2913493; species=papHam
AGGCCTTTCCTCCTCTCCCTGCCAACCCACAGGACACAGACACA-GGGTCCCAGGCCCAGTGGCTCACTTCATCAGGGAAACAGCAGGACAAACAAATGTGGTGTGAGCAGGTCTCCCTTCCCACCAAGCCCCCTGACT--CTGCTGGAGCTGGGGGAGACCCCTGTGACCAGCATGCCCTGCGCACAGGTTACACCAGGGCCCCAAGGCCTCTCCAAGCCACTCCCTCCCACCCTGCTTTCCACACCCAAGCCACAGTGTTCAGAGAAGCTCAGGGCCTATTCGAAATGCCA--GAGTGGGGATGCCTCCAGACGGGTGGCATGAGGGCCCCCAGATGCACCCCACCACGCCCTCCTTCA-TGCAGGAGGACAGGCCTGCAGTTACTGAGGAAGCCCCACCCATACTGGGCCCTTGGGGGTGAAGGGGCTTCCCAGGCCTTGAGGGAGACTTGATTTTAGATGTCAGTCAAAAGCGCCTGCTACATGGCGTGACCTCTC
>gene=chr11_2912493-2913493; species=ponAbe
AGGCCTTTCCTCCTCTCCCTGCCAATCCACAGGACACAGACACAAGGGTCCCAGGCCCAGTGGCTCACTTTATCAGGGAAACAGCAGGAAAAACAAATCTGATGTGAGCAGATCTCCCTCCCCACCAAGCCCCCTGACTTCCTGCTGGAGCTGGGGGAGACCCCTGTGACCAGCATCTCCTGCCTACGGGGTGCACCAGGGCCTCAAGGCCTCTCCAAGCCACTCCCTCCCACCCTGCTTTCCACACCCAAGCAACAGTGTTCAGAGACGCTCAGGGCCTATTTGAAATGCCAGGGAGTGGGGATGCCTCCAGAGAGGTGGCATGAGGGCCCCCAGATGCACCCCACCA----CTCCTCCACTGCAGGAGGAGGGGCCTACAGTTACTGAGGAAGCCTCACGCCTACTGGGCCCTCGAGGGTGAAGGGGCTTCCCAGGCCTTGAGGGAGACTTTATTTCAGATGTCAGTTAAAAGCGTCTGCTACATGGCGTGACCTCTC
>gene=chr11_2912493-2913493; species=rheMac
AGGCCTTTCCTCCTCTCCCTGCCAACCCACAGGACACAGACACA-GGGTCCCAGGCCCAGTGGCTCACTTCATCAGGGAAACAGCAGGACAAACAAATGTGGTGTGAGCAGGTCTCCCTTCCCACCAAGCCCCCTGACT--CTGCTGGAGCTGGGGGAGACCCCTGTAACCAGCATGCCCTGCGCACAGGTTACACCAGGGCCCCAAGGCCTCTCCAAGCCACTCCCTCCCACCCTGCTTTCCACACCCAAGCCACAGTGTTCAGAGAAGCTCAGGGCCTATTCGAAATGCCAGAGAGTGGGGATGCCTCCAGACGGGTGGCATGAGGGCCCCCAGATGCACCCCACCACGCCCTCCTTCA-TGCAGGAGGACAGGCCTGCAGTTACTGAGGAAGCCCCACCCATACTGGGCCCTTGGGGGTGAAGGGGCTTCCCAGGCCTTGAGGGAGACTTGATTTTAGATGTCAGTCAAAAGCGCCTGCTACATGGCGTGACCTCTC
>gene=chr11_2954234-2955234; species=hg19
GCTGGAGTAGGATGCGGGCACCTCTCCGAAACTCCCTGAGTGAGGTCACTTCCTTACGGTGACGAGGCCGGGCCCTCCAGGCACTTGCCCAACGAGCCTGGCCATCCTGCCAGCCTGTGAGGAAGCTGCGTGTCACAGGGCCCGGCCCAGTGCCTGGGGCTTGACACCACCCTCTTGTGGGAGGGGTTGCTCAGAGAGAGCCCTGCAGAAAGGCCCACTGCTCCTCAGTCAGGAAGGCCCACCCCTAGCTCCTCTCACCCCCTCCAGGAAGCCCTCTCAGATTGCCAGGGCGCACTCTAAGGCCTGCCTCCTGCCAACCACATACTGCTAGGCCATGGGTCTCCAAGCCTCCGCCCACCTGAGCCTGGGGAGGCTGGGGGAAGACCTAAGCTGCCTGGAGCTGCAGCACCTGAGCAGTGCACTGGTGCCACCTCACCTGAGCCCAACATGGCCCATGTGCCAGGGCCTGTGACTCAGGCTTGCCCTCTATCTGTCTCCTC
>gene=chr11_2954234-2955234; species=bosTau
GCCGGAGCGGAGCGAGGGCGCCTCTTCAAAACTCCCC--ATGAGGTCATTTCCCTGCGGTGACGAGGCCAGG-CCTCCAGGCTCCAGCACAACCAGCCTGGAAAAA--GGCAGCCTGTGAGGAAGCTGTGCGTCATGG----CAGCCCCGAGCCTGGGGCTCCCTGCCATGTTCTTGCGGGTGGCAGTGCTCAGGAACGG---------------CCCTGCTCCCCTGCCTGGAAGTCCCC-------CTCC----------TCCAGGAAGCCCTCTGGGATTGCC-AGGCATGACCTCAATCCGG-CTCTCACCAAGCACACA--------CTTGGGGTGTCACGGACTGCTC-------------CAGTGCGGGCCTGGAGGCCCAAGCTGCCTGGAGTTGCAGCATCAGAGAGATGGCCTGACACCAGGTCACCTGAGCCTGACACAGCCCATTGGCCATGGCCTGTGACTCAGGCCTGTCCTTAATCCTTCTCCTC
>gene=chr11_2954234-2955234; species=calJac
GCTGGGGCAAGATGCGGGCACCTCTCCGAAACTCCCCGAGTGAGGTCACTTCCTTGTGGTGACGAGGCCGGGCCCTCCAGGCACTTGCCCAACCAGCCTGGCCATCCTGCCAGCCTGTGAGGAAACTGTGTGTCACAGGGCCCGACTCAGTGCCTGGGGCTTGGCACCGCCCTCTTGTGGGCAGGGTTGCTCAGGGACAG-CCTGCGGAAGGGCCTACTGCTCTCCAGTTGGGAAGGCACACCCCTTGCTCCTCtcacctcctccaggaagccctctcagattaccagggcaaactctgaggcctgcctGCTGCCAACCACTTACTTCCAGGCCGTCGGTCTCCAAGCCTCCACCCATATGAGCCTGGGGAGGCCGGGGGATGACCCAGGCTGCCTGGAGCTGCAGTGCCTGAGCAGGGCACTGGTGCCACCTCACCTGAGCTCAACGTGGCCCTTGCGCCAGGGCCTCTGACTCAGGCCTGCCCTCGATCTGTCTCCTC
>gene=chr11_2954234-2955234; species=canFam
-CCCAGACACAATGAGGGCACCTCTCTCAAACGCCCCTCATGAGGTCATCCGCA------------------CCCTGGAGGCTCTTGCCCAACCAGCCTGGGAACA--GTGAGGCCGTGAGGAAGCCATGCGTCACAG---CCGGCCCAGTGCCCGGGGCTCGATACCACCCTCTTGTGGGAGGCGGTGCTCAGAACAGCCCCGGGGTGGGGCTCGCCACGTCCCCCGCCTGGGAGACTCT-------CTCCACTGGCCTCCTCCAGGAAGCCCCCTGGGATTGCCGGGGCATGCCCTAAGGCCTG-CTCCC-TGAGCTGTGTACTGCTGGGCTTCGGGTCCCCGGGATGGCTCCAGTGTGAACCTTAGGAGGGCAGGGGAGAGTCTCCCCCGCGTGGGCCCACAA-ACCAGGGAGGCGGCCTGATGCCACCTGACCTGAGTGTGCCATAGCCCATTGGCCGCCACCCGTGACTCAGGCCTGCCCTGGATCTGTATCCT-
>gene=chr11_2954234-2955234; species=equCab
GCTGGGGCAGAATGAGGGCGCCTCTTCGAAACTCCCTGCATGAGGTCATCTCCATACA--GGCCAAGCCCAGCCCCGCAGCCTGTTGCCCAACCAGCCCAGCAAAC--GGCAGCCC--GAGGAAGCTGTGCGTCACGG-------CTCCATGCCTGGGGCTCCATACCCTCCTCCTGCGGGCCGCCGTGTTCAGGCACGGCCCGGGGGAGGG--------GTCCCCTGCT------------------CACCTCTCTCCTCCTCCAGAAAGCCCTCTCAGATTTCCACGGCCTGTCCTTAGGCTGG-CTCCCCCCGGCTGCATACTGCTGGGCCCTGTGGCCCC---------------TGAGCCTGGGAAGGTGAGAG----GCCCAGGCTGTTTAGAGTCACAGCACCTGAGAGGGGGTCTGATGCCACCGGACTTGAGCCTGACATGGCCCATTGGCTACGTCTTGTGACTCAGGTCTGCCCTCCATCCATGTCCTT
>gene=chr11_2954234-2955234; species=gorGor
GCTGGGGTAGGATGCGGGCACCTCTCCGAAACTCCCTGAGTGAGGTCACTTCCTTATGGTGACGAGGCCGGGCCCTCCAGGCACTTGCCCAACAAGCCTGGCCATCCTGCCAGCCTGTGAGGAAGCTGCGTGTCACAGGGCCCGGCCCAGTGCCTGGGGCTTGACACCACCCTCTTGTGGGAGGGGCTGCTCAGAGAGAGCCCTGCAGAAAGGCCCACTGCTCCTCAGTCAGGAAGGCCCACCCTTAGCTCCTCTCACCCCCTCCAGGAAGCCCTCTCAGATTGCCAGGGCGCACTCTAAGGCCTGCCTCCTGCCAACCACATACTGCTAGGCCGTGGGTCTCCAAGCCTCCGCCCACCTGAGCCTGGGGAGGCTGGGGGAAGACCTAAGCTGCCTGGAGCTGCAGCACCTGAGCAGTGCACTGGTGCCACCTCACCTGAGCCCAACGTGGCCCATGTGCCAGGGCCTGTGACTCAGGCCTGCCCTCGATCTGTCTCCTC
>gene=chr11_2954234-2955234; species=panTro
GCTGGAGTAGGATGCGGGCACCTCTCTGAAACTCCCTGAGTGAGGTCACTTCCTTATGGTGACGAGGCCGGGCCCTCCAGGCACTTGCCCAACGAGCCTGGCCATCCTGCCAGCCTGTGAGGAAGCTGCGTGTCACAGGGCCTGGCCCAGTGCCTGGGGCTTGACACCACCCTCTTGTGGGAGGGGTTGCTCAGAGAGAGCCCTGCAGAAAGGCCCACTGCTCCACAGTCAGGAAGGCCCACCCCTAGCTCCTCTCACCCCCTCCAGGAAGCCCTCTCAGATTGCCAGGGTGCACTCTAAGGCCTGCCTCCTGCCAACCACATACTGCTAGGCCGTGGGTCTCCAAGCCTCCGCCCACCTGAGCCTGGGGAGGCTGGGGGAAGACCTAAGCTGCCTGGAGCTGCAGCACCTGAGCAGTGCACTGGTGCCACCTCACCTGAGCCCAACGTGGCCCATGTGCCAGGGCCTGTGACTCAGGCCTGCCCTCGATCTGTCTTCTC
>gene=chr11_2954234-2955234; species=papHam
GCTGGGGCAGGATGCGGGCACCTCTCCGAAACTCCCTGCGTGAGGTCACTTCCTTATGGTGACGAGGCCGGGCCCTCCAGGCACTTGCCCAACGAGCCTGGCCATCCTGCCAGCCTGTGAGGAAGCTGCGTGTCATAGGGCCCGGCCCAGTGCCTAGGGCTTGACACCACCCTCTTGTGGGAGGGGTTGCTCAGGGACAGCCCTGAAAAAAGGCCCTCTGCTCCTCAGTCAGGAAGGCCCACCCCTAGCTCCTCtcacctcctccaggaagccttctcagattgcc-------------aggcctGCCTCCTGCCAACCACATACTGCTAGGCTCTGGGTCTCCAAGCCTCCGCCCACCTGAGCCTGGGGAGGCTGGGGGAAGACCCAAGCTGCCTGGAGTTGCAGCACCTGAGCAGTGCACTGGTGCCACCTCACCTGAGCC---CGTGGCCCATGTGCCAGGGCCTGTGACTCAGGCCCGCCCTCGATCTGTCTCCTC
>gene=chr11_2954234-2955234; species=ponAbe
GCTGGGGTAGGAGGCAGGCACCTCTCCGAAACTCCCTGAGTGAGGTCACTTCCTTATGGTGACGAGGCCGGGCCCTCCAGGCACTTGCCCAACAAGCCTGGCCATCCTGCCAGCCTGTGAGGAAGCTGCGTGTCACAGGGCCCGGCCCAGTGCCTGGGGCTTGACATCACCCTCTTGTGGGAGGGGTTGCTCAGAGAGAGCCCTGCAGAAAAGCCCACTGCTCCTTAGTCAGGAAGGCCTACCCCTAGCTCCTCtcacctcctccaggaagccctctcagattgccagggcgcactcaaaggcctgcctcctgccaaccacatactgctaggctgtgggtCTCCAAGCCTCCGCCCACCTGGGCCTGGGGAGGCTGGGAGAAGACCCAAGCTGCCTGGAGCTGCAGCACCTGAGCAGTGCACTGGTGCCACCTCACCTGAGCCCAACGTGGCCCATGTACCAGGGCCTGTGACTCAGGCCTGCCCTTGCTCTGTCTCCTC
>gene=chr11_2954234-2955234; species=rheMac
GCTGGGGCAGGATGCGGGCACCTCTCCGAAACTCCCTGCGTGAGGTCACTTCCTTATGGTGACGAGGCCGGGCCCTCCAGGCACTTGCCCAACGAGCCTGGCCATCCTGCCAGCCTGTGAGGAAGCTGCGTGTCATAGGGCCCGGCCCAGTGCCTAGGGCTTGACACCACCCTCTTGTGGGAGGGGTTGCTCAGGGACAGCCCTGAAAAAAGGCCCTCTGCTCCTCAGTCAGGAAGGCCCACCCCTAGCTCCTCtcacctcctccaggaagccttctcagattgcc-------------aggcATGCCTCCTGCCAACCACATACTGCTAGGCTCTGGGTCTCCAAGCCTCTGCCCACCTGAGCCTGGGGAGGCTGGGGGAAGACCCAAGCTGCCTGGAGTTGCAGCACCTGAGCAGTGCACTGGTGCCACCTCACCTGAGCC---CGTGGCCCATGTGCCAGGGCCTGTGACTCAGGCCTGCCCTCGATCTGTCTCCTC
>gene=chr11_3019453-3020453; species=hg19
accatctttaaccccagctaccaccatctgttctctattcctacttgagaatgttatctacgtggaatcacatggcatgcaacctttcaggggtggcttttccaaacccagcagaatgcccctgacacataccacccagctgctatgtgtCACTACCTTGtccagtgtcctcctgacctgacttcttggtgttcgaaagctccccttttggggcacaagagtgcctgggctcagctactcctgctgctgcagacctggaactggccatttctccagggggtgggatggggtttagagccccagatcggggctggggctgctcagtgccaccagggctgccttgcttctccacccttcccatctacacagtcaggaaacaatctacTTTTTAAAATCACAAGTTACTTCATATTGTTTTTTCTAATTCGTATTTAATAGTAAAGTGATTTTCCTTGACTTCTTTGATATTTTATCGTCTTACATTAAAAACTTGATTGCTA
>gene=chr11_3019453-3020453; species=bosTau
--------------------------------------------------------------------------------------------------------------------------------------------------------------------------------------------------------------------------------------------------------------------------------------------------------------------------------------------------------------------------------------------------------------------------------------------------------------------------------------------------------------------
>gene=chr11_3019453-3020453; species=calJac
-ccacttttgaccctggctgccaccatctgttctctagtcttacttgacaatgttatctatgtggagtcacacagcatgtgacctttcaggggtggcttttcc--acctagcagaatgcccttgacacataccacccagctgctgtgtgtcactagcttgtcgtgtgtccttctgacgtgactccttggtgtttgaaaacttcccttttggggcacaacagaacctgggctcagctcctcctgctgctgcagacctggaactggccatttctccagggtg-gcagtgggatttaaagccccagattggggccgggactgctcactgacaccagggatgccttgcttctct-cccttcccatctacatagccaggaaacaatctatgtTTTTAAATCGCAAGTCAGTTCATATTGT-TTTTCTAATTCATATTTAATAATAAAGTGATTTTCCTTGACTTCTTCAATATTTTTTTCTCTTACACTGAAAACTTGGTTGCTA
>gene=chr11_3019453-3020453; species=canFam
-----------------------------------------------AGAATGTCACCCAAGTGCAACCATATGGTA---------------------TTTCC--ACTCGGCAGGATGCCCTTCTGAT---ATATCCAGTT--TTTGTGTCACTAGTTTGTCCC----Tcttctgacatgactcctcagccttcaaaagcttcccttt--gaggac-agatggctcagggtctccttgtgcttctgccctggacctggggtgggccgtttcttccag-----------------gagccTCGAATCAGGTCTGTAAGGGCTCCCAGCAGCCGAGTTT-----------GTCCCTT----GTCTACACAGCCAGAAAAT-CTCGACTGTTTAAAATCGAATGTCAGTTCATATTGTTTTTTCTATTTTGTATTTGGGAATATAGTGATTTTCCTTCTTTCCTTTTGAGTTTTTTTCTCTTGCATCAAAACCTGGGTTGCTG
>gene=chr11_3019453-3020453; species=equCab
cccgccctaaaccctggcagcctgaatctgctctccgtcc----ttgagaat-tcatctaaatggaatcatatcgtatgggacccttggaggttggcttttcc--actctgcccagtgctcctgaggt---ccacctagttgctgtgtgtcactagtttgtcccgagtcctttggacatgactccctagtcttcaaaagcttcccttt--gggcacgagatggcccagggtctccccatgcttctggtccagacctagaatgggtcatttctccctggagagggagggcatttagagcctcgaatctggtctgggggtgctcat-gtgactaggctt-----------gtcccctctcagtctaca-agccaggaaat-aCCTACTGTTCAAAATCAAGTGTTGG-TCATATTGTTCTTTCCAATCGATATTTAACAGTATAGTGACTTTCCTTACCTTCTTTTA---TATTTTTCCTTACGTTAAAATCTGGGTTGTTG
>gene=chr11_3019453-3020453; species=gorGor
accatctttaaccccagctaccaccatctgttctctattcctacttgagaatgttatctacgtggaatcacatggcatgcaacctttcaggggtggcttttcc--acccagcagaatgcccctgacacataccacccagctgctatgtgtCACTACCTTGtccagtgtcctcctgacctgacttcttggtgttcgaaagctccccttttggggcacaagagtgcctgggctcagctactcctgctgctgcagacctggaactggccatttctccagggggtgggatggggtttagagccccagatcggggctggggctgctcagtgccaccagggctgccttgcttctccacccttcccatctacacagtcaggaaacaatctacTTTTTAAAATCACAAGTTACTTCATATTGTTTTTTCTAATTCGTATTTAATAGTAAAGTGATTTTCCTTGAC----TTGATATTTTATTCTCTTACATTAAAAACTTGATTGCTA
>gene=chr11_3019453-3020453; species=panTro
accatctttaaccccagctaccaccatctgttctctattcctacttgagaatgttatctacgtggaatcacatggcatgcaacctttcaggggtggcttttccaaacccagcagaatgcccctgacacataccacccagctgctatgtgtCACTACCTTGtccagtgtcctcctgacctgacttcttggtgttcgaaagctccccttttggggcacaagagtgcctgggctcagctactcctgctgctgcagacctggaactggccatttctccagggggtgggatggggtttagagccccagatcggggctggggctggtcagtgccaccagggctgccttgcttctccacccttcccatctacacagtcaggaaacaatctactttttaaaatcacaagttacttcatattgttttttctaattcgtatttaatagtaaagtgattttccttgacttcgttgatattttatcctcttACATTAAAAACTTGATTGCTA
>gene=chr11_3019453-3020453; species=papHam
accatctttaaccccagctaccaccatctgttctctattcctacttgagaatgttatctacatggaatcacacagtaggcaacctttcaggggtggcttttcc--acccagcagaatgcccgtgacacataccacccagctgctatgtgtcactagcttgtccagtgtccttctgacctgacttcttggtgttcgaaggctccccttttggggcacaagagtgcttg------gctactcctgctgctggagacctggaactggccatttctccagggggtgggatgggatttagagccccagatcggggctggggctgctcactgccaccagggctgccttgcttctccacccttcccatctacacagccaagaaacaACCTACTTTTTAAAATCACAAGTTACTTCATA-----TTTTCTAATTCATATTTAATAGTAAAGTGCTTTTCCTTGACTTCTTTGATATTTTTTTCTCTTACATTAAAAACTTGGTTGCTA
>gene=chr11_3019453-3020453; species=ponAbe
accatctttaaccccagctaccaccatctgttctctattcctacttgagaatgttatctacatggaatcacacagcatacaacctttcaggggtggcttttcc--acccagcagaatgcccctgacacttaccacccagctgctgtgtgtcactagcttgtccagtgtcctcctgacctgacttcttggtgttcgaaagctccccttttggggcaaaagagtgcctgggctcagctactcctgctgctgcagacctggaactggccatttctccagggggtgggatggggtttagagccccagatcggggctggggctgctcactgccaccagggctgccttgcttctccacccttcccatctacacagccaggcaacaatctacTTTTTAAAATCACAAGTTACTTCATATTGTTTTTTCTAATTCGTATTTAATAGTAAAGTGATTTTCCTTGACTTCTTTGATATTTTATCCTCTTACATTAAAAACTTGATTGCTA
>gene=chr11_3019453-3020453; species=rheMac
accatctttaaccccagctaccaccatctgttctctattcctacttgagaatgttatctacatggaatcacacagtaggcaacctttcaggggtggcttttcc--acccagcagaatgcccctgacacataccacccagctgctatgtgtcactagcttgtccagtgtccttctgacctgacttcttggtgttcgaaggctccccttttggggcacaagagtgcttg------gctactcctgctgctgcagacctggaactggccatttctccagggggtgggatgggatttagagccccagatcggggctggggctgctcactgccaccagggctgccttgcttctccacccttcccatctacacagccaagaaacaACCTACTTTTTAAAATCACAAGTTACTTCATA-----TTTTCTAATTCATATTTAATAGTAAAGTGCTTTTCCTTGACTTCTTTGATATTTTTTTCTCTTACATTAAAAACTTGGTTGCTA
>gene=chr11_3839122-3840122; species=hg19
GGGGAAGAGAAGGGATTGGAATGGGCAGGAGAGATCATGAGAGGAAGGAGGCAGATTGGAAAGGAAGCCAGGACTGAGGAGGTAAAATGAGGCCAGAAGATGGGAGATGTAACAAGTGGCTTTGGCCCAGACTCGGGGACTGACCTTGGAGGATCCATCCTCAGCTCTGATCTGGATCCTCAAGCTTTGTTTCTCCTACTGGCAGCCCCAGGCCCCACCACCTGTATCCACTCAGGGATCTGCCAGCCAGAAACCTGGATGGACTTCTGTCTCCCACAATCAGTCCACTAGGCCTTTCCTGGGGGCCCAGGGATAAAGGTTCTGTTGTGCTAGGGGCATGGAATTAGATATGGACTTGCCCTTAACATCTCAATGTTACAAGAATCAATCCTTAGACACAGACTGTCACAACACAGTGGTCTGGGGTTCCTATTATGATTAAAAAAAGAGTACAGTgactgtggggctcagaggaggcacttcacgcagcttggacattg
>gene=chr11_3839122-3840122; species=bosTau
GGGGAAAGGAAGAGAGAGGAATAGGCAGGAGAGATCTCGAGAGGGAGAAGAGAGACTGGAAAGGAAGCCAGGACT-ATGGGCTAAGATGAGGCCAGGAGTGAGGAGAAGTAACGAGTGGCTTTAGCCCTAACAAGAGGTCTGACCTGAGAAGAC-----CCCAGCCCTACCTTGTGTCTTCTAGCTTGGTTTCTCTT-CTGGCAGTCTCAGGCCCCACAACCTGTATC--CTCAGAGCTCTGCCAGCTGGAAACCTAAAAGGAGCCCCTGCTTCTAAGAGCAGTCCACCAAGGCTTTCCTGAGGGCCCAGGGGCGCAGGTTC---TGTATCAGAGGCATGGAGTTGAACATGGACTTGCCTTTAGCATCTTATTCCTGCAAGAGACAGACT-TAGGCACAGATGTTCCCAGCACTGTGAAATGAGATTCCTTTTGTGAT--AAAA-GGAGCACAGAGAT-GGTGGGTTCAGAAGAAGCTCTTCACCCAGCTCCGAAATCA
>gene=chr11_3839122-3840122; species=calJac
ATGGAAAGGAAGGGATTGGAATGGGCAGGAGAGATCATAAGAGGAAGGAGGCAGATTGAAAAGGAAGCCAGGACTGAGGAGGTAAAATAAAGCCTGAATATAGGAGATGTAACAGGTGTCTTTGGCCCAGACTCAGGGACTGACCTTTGAGGATCCTTTCTCAGCTCTGAACTGGATCTTCAAGCTTTGTTTTTCCTACTGGCAGCCCCAGGCCCCACAACCTGTGTCCACTCAGGGATCTGCCAGCCAGAAACCTGGA--------------------TCAGTCCACTAGACCTTTCCTGAGGGCCCAGGGGTAAAGATTC---Tgtgctaggggcatggaattagatatggacttgcccttaatatctcattgctacaagaatcagtccttagacacagactatcacaacatagtgatctgggattcctattgtga---aaaaaagagtacagtgactgtggggctcagaggaggcacttaacccagcttggacattg
>gene=chr11_3839122-3840122; species=canFam
GGGAAAGAGAAGGGAG-GAAATAGGCAAGAGAGGTCATGAGAGGGAAGAGGAAGACTGGGAAGGAAGCCAGGACTGAGAA-GTCAGATGGGGCCTGGAGCCAGGAGAAGTCAGAGGTGGTGGTAG-----------------------------------------GTACCCTGGATCTTCTAGTGTGGTTTCTCCCTCTGGCAGCCTCAGGTCCTACAACCTGTGTCCACTCAGGGCTCTGCTGGTTAGAAAGCTACATGGACTTCTTGCCTCTAGGAGCAGTCCACCAGGCCTTTCCCAAGGGCTCGGGGCCAGAGGTTC-----TGTCAGGGGCCTGGAACTGAATATGGACTTGCTCTTAGCCTCTCA-TCCTGCAAGAGACAGTCC-CAG---------------GCCCAGTGAGATGGGACTCCTGCTCTGAT--AAAGgggagcatagggatcagggggcccaaaggaagcacttcatctagcctggatg-tg
>gene=chr11_3839122-3840122; species=equCab
GGGGAAGGGAGGGGGC-CGAATAGGCACGAGAGATCATGAGAGGGAGAAAGAAGACTGGAAAGGAAGCCAGGACTGAGGAGGGAAGATGAGGCCAGCAGCCAGGAGAAGTAACAGGTGGCTTTAGCCTAGACCGGGGGCCTGACCTGAGAAGACC----CTCAGCCCTGCCCTGGGTCTTCTAGCTTGGTTTCTCTCTCTTGCAGCCTCAGGCCCCACGTCCCGTGTCCACTCAGGACTCTGCCAACTAGAAACATAGATGGACTTTCTGTCCCCAAGAGCAGTCCATCAGGCCTTTCCTGAGGGCCCAGGGGAAGAAGCTC---TGTGTCAGGGGCATGGAATTGAACGTGGACTTGCCCTTAGCATCTCATTCCTTCCAgagacagtcc-tagatacagtcag-cgcaacacagtgagacaggattcctattgtgat--aaaagggggaacagggattgcagggaccaaaggaagcacttaactcaacttggatgctg
>gene=chr11_3839122-3840122; species=gorGor
GGGGAAGAGAAGGGATTGGAATGGGCAGGAGAGGTCATGAGAGGAAGGAGGCAGATTGGAAAGGAAGCCAGGACTGAGGAGGTAAAAT-AGGCCAGAAGATGGGAGATGTAACAAGTGGCTTTGGCCCAGACTCGGGGACTGACCTTGGAGGATCCATCCTCAGCTCTGGTCTGGATCCTCAAGCTTTGTTTCTCCTACTGGCAGCCCCAGGCCCCACAACCTGTGTCCACTCAGGGATCTGCCAGCCAGAAACCTGGATGGACTTCTATCTCCCACAGTCAGTCCACTAGGCCTTTCCTGGGGGCCCAGGGATAAAGGTTC---Tgtgctaggggcatggaattagatatggacttgcccttaacatctcattgttacaagagtcagtccttagacacagactgtcacaacacagtggtctggggttcctattatgattaaaaaaagagtacagtgactgtggggctcagaggaggcacttcacgcagcttggacattg
>gene=chr11_3839122-3840122; species=panTro
GGGGGAGAG---GGATTGGAATGGGCAGGAGAGATCATGAGAGGAAGGAGGCAGATTGGAAAGGAAGCCAGGACTGAGGAGGTAAAATGAGGCCAGAAGATGGGAGATGTAACAAGTGGCTTTGGCCCAGACTCGGGGACTGACCTTGGAGGATCCATCCTCAGCTCTGATCTGGATCCTCAAGCTTTGTTTCTCCTACTGGCAGCCCCAGGCCCCACAACCTGTGTCCACTCAGGGATCTGCCAGCCAGAAACCTGGATGGACTTCTATCTCCCACAGTCAGTCCACTAGGCCTTTCCTGGGGGCCCAGGGATAAAGGTTCCGTTGTGCTAGGGGCATGGAATTAGATATGGACTTGCCCTTAACATCTCAATGTTACAAGAGTCAGTCCTTAGACACAGACTGTCACAACACAGTGGTCTGGGGTTCCTATTATGATTTAAAAAAGAGTACAGTGACTGTggggctcagaggaggcacttcacgcagcttggacattg
>gene=chr11_3839122-3840122; species=papHam
GGGGAAGGGAAGGGTTTGGAGTGGGCAGGAGAGATCATGAGAGGAAGGAGACAGATTGGAAAGGAAGCCAGGACTGAGGAGGTAAAGTGAGACCAGAAGATGGGAGATGTAACAAGTGGCTTTGGCCCAGACTCAGGGACTGACCTTGGAGGATCCATCCTCAGCTCTGATCTGGATCCTTAAGCTTTGTTTTTCCGACTGGCAGCCCCGGGCCCCACAACCTGTGTCCACACA-GGATCTGCCAGCCAGAAACCTGGATGGACTTCTCTCTCCCAGAATCAGTCCACTAGGCCTTTCCTGGGGGCCCAGGGATAAAGGTTC---Tgtgctaggggcatggaattagatatggacttgcccttaacatctcattgttacgagagtcagtccttagacacagactgtcacaacacagtgacctggggttcctattatgat--aaaaaagagtacaatgactgtggggctcagaggaggcacttcacccagcttggaaactg
>gene=chr11_3839122-3840122; species=ponAbe
GGGGAAGAGAAGGGATTGGAATGGGCAGGAGAGATCATGAAAGGAAGGAGGCAGATTGGAAAGGAAGCCAGGACTGAGGAGGTAAAACGAGACCAGAAGATGGGAGATGTAACAAGTGGCTTTGGCCCACACTCAGGGACTGACCTTGGAGGATCCATCCTCAGCTCTGATCTGGATCCTCAAGCTTTGTTTCTCCTACTGGCAGCCCCAGGCCCCACAGCCTGTGTCCACTCAGGGATCTGCCAGCCAGAAACCTGGATGGACTTCTATCTCCCAGAATCAGTCCACTAGGCCTTTCCTGGGGGCCCAGGGATAAAGGTTC---Tgtgctaggggcatggaattagatatggacttgcccttaacatctcattgttacaagagtcagtccttagacacagactgtcacaacacagtgatctggggttcctattatgat--aaaaaagagtacagtgactgtggggctcagaggaggcacttcacccagattggacattg
>gene=chr11_3839122-3840122; species=rheMac
GGGGAAGGGAAGGGTTTGGAGTGGGCAGGAGAGATCATGAGAGGAAGGAGACAGATTGGAGAGGAAGCCAGGACTGAGGAGGTAAAGTGAGACCAGAAGATGGGAGATGTAACAAGTAGCTTTGGCCCAGTTTAAGGGACTGACCTTGGAGGATCCATCCTCAGCTCTGATCTGGATCCTCAAGCTTTGTTTTTCCGACTGGCAGCCCCGGGCCCCACAATCTGTGTCCACACA-GGATCTGCCAGCCAGAAACCTGGATGGACTTCTGTCTCCCAGAATCAGTCCACTAGGCCTTTCCTGGGGGCCCAGGGATAAAGGTTC---TGTGCTAGGGGCATGGAATTAGATATGGACTTGCCCTTAACATCTCATTGTTACGAGAGTCAGTCCTTAGACACAGACTGTCACAACACAGTGACCTGGGGTTCCTATTATGAT-AAAAAAAGAGTACAGTGACTGTggggctcagaggaggcacttcacccagcttggaaattg
>gene=chr11_3875122-3876122; species=hg19
ccgggagagtggtagtaggtTACATTAGCCATGTATTTTTATATCAACGGCCTAACCCTTAAGCCAGGCAGCTGTTGGGCAAATTCGTGTTCCCAGTCTTCAGGGGCCTTGCTCAGAACAGGTAGCTGGTTTAGCACTGTCAGTCAGAGGAGGGACTGGGCCTGATCCTTTCCCCTGCGTCTGGTGCCAAGGACAGGGTAGGGCACAGAGGTTTCAGTCAAGATCTGCTGACAGCACGCTTGAGAAGAGAACAGGAAGTGCAGGCTTTGTTGAAGGAGGCTCAGGCGTGGCTCTGTCTTCTTTGGCGCACTCATTCTCAAGTCGCTGACACCTCCTCCACCAGAGAGGTAGCTGGGAGAATGAGATGCAGGGAGGAAGCATTTACAGGCCCCACCGAAAAACCTTAAAGGGCTGAGAGCTTGAGGGCAGGTAGGAAAAAGGGCTGTGAGAGCTAAGGGAGGGCATCCCACTTAGCTTGGAGGGGAAGGGAGGCGGGGTCG
>gene=chr11_3875122-3876122; species=bosTau
tggggagagtggtagtagatgacgtcggaggtgtaTTTTTATATTAACAGCCTAACTCTTAAGCCCGGCAGCTGTTGGGCAAATCCGTGTTCCCGATCTTCAGAGGGCTTGCTCAGAACAGGTAGCTGGCTTagcacggt----cagggtagggccggggcctaatcccttctcctgccgccggtgccaaggacagggcagggcacagagctttcagtaaagatctgctgaCAGCACACTTGAGAAGAGAACAGGAAGTGCAGGCTCTGTTGAGGGAGGCCCAGACGCTTCTCCCTCTTTATAGGGGCACTCGTTCTCAAGTCGCTACCA---CCCTCAACACACACAGAGCTGGGAGAATGAGATGCAGGGAGGAACCTA-CACAGGCCCTACCCAGAAACCTCAGAGGGGAGGGGG-TAGGGGACGGGTAGGAAAACGGGCTGAGAGAGTTAAGGGAGGGCATCCTACTTAGCTTGGATGGCGGGAGGAGTGGGGTCA
>gene=chr11_3875122-3876122; species=calJac
ccgggagagtggtagtaggtgaCGTTGGCCATGTATTTTTATATCGACCGCCTAACCCTTAAGCCAGGCAGCTGTTGGGCAAATCCGTGTTCCCAGTCTTCAAAGGGCTTGCTCAGAACAGGTAGCTGGTTTAGCACTGTCAGTCAGAGGAGGGACTGGGCATAATCCCTTCCCCTGCCT-TGATGCCAAGGACAGGGTAGGGCAAAGAGGTTTCAGTCCAGATCTGCTGACAGCACGCTTG-----AGAACAGGAAGTGCAGGCTTTGTTGAAGGAGGCTTAGGCGTGGCTC-------TCTGGCGCACTCATTCTCAAGTTGCTGACACCTCC-----CAGAGAGGTAGCTGGGAGAATGAGATGAAGGGAGGAAGCATTTACAGGCCCCACCAAAAAACCTTAAAGGGCTAGGAGCTTgagggcaggtaggaaaacgggctgtgagagctaagggagggcatcccacttagcttggaggggagaggaggcgtggtca
>gene=chr11_3875122-3876122; species=canFam
gggagagagtggtagtagatgacgtgaggagtgtaTTTTTATATCAACAGCCTAGCCCTTAAGCCAGGCAGCTGTTGGGCAAATCCCTGTTGCTGGTCTTCAGAGGGCTCTCTCAGAACAGGTAGCTAGCttagcactgtcagccagaggagagactgggcctaattccttcccctacctcccatgccaaggacagggtagggcacagagcttttagtaaagatctgctgacagcatACTCGAG-AGAGAACAGGAAATGCAGGCTCTGTTGAAGGAGGCCTAGGCGCGGCTCTCTCTTCATTGGGGCACTCATTCT-AAGTCGCTAACACCTCCTCCAAGACAGTGAGAGCTGGGA----GAGAGGCCGAGAGGAACCAGCCA-AGGCCCTACCCAAAAACCTCAAAGGGGAGGGGATTTGAGGGCAGGTAGGAAAATGAGCTGTGACAGTTAAGGGAGGGCATCCGACTTCCCTTGAATGAGGCGGAGGGGGCGGTCA
>gene=chr11_3875122-3876122; species=equCab
tggggagagtggtagtAGATGACGTTAGACGTGTATTTTTATATCAACAGCCTACCCCTTAAGCCAGGCAGCTGTTGGGCAAATCTGTGTTCCCTATCTTCAGAGGGCTTGCTTAGAACAGGTAGCTGGCTTAGCACTGTCAGTCAGAGGAGGGACTGGGCCTAATCCCTTCCCCTGCCTCGGGTGCCAAGGACAGGGTAGGGCATAGAGCTTTCAGTAAAGATTTGCCGACAGCATGCTTGAGAAGAGAACAGGAAGTGCAGGCTCTGTTGAAGGAGGCCCAGGCGTGGCTCTCTCTTCATTAGGGCACTCATTCTCAAGTCGCTAACATCTCCTCCAAGACAC--AGAGCTGGGAGAGCGAGATGCAGGGAGGAACCAGCCACAGGCCCTACCCAGAAACCTCAAAGGGGAGGGGAATTGAGGGCAGTTAGGAAAACGGGCTGTGACAGTT--GAGAGGGCATCCGACTTAGCTTGGACGAGGCGGGAGGAGGGGTCA
>gene=chr11_3875122-3876122; species=gorGor
ccgggagagtggtagtaggttacattagCCATGTATTTTTATATCAACGGCCTAACCCTTAAGCCAGGCAGCTGTTGGGCAAATTCGTGTTCCCAGTCTTCAAAGGGCTTGCTCAGAACAGGTAGCTGGTTTAGCACTGTCAGTCAGAGGAGGGACTGGGCCTGATCCTTTCCCCTGCGTCTGGTGCCAAGGACAGGGTAGGGCACAGAGGTTTCAGTCAAGATCTGCTGACAGCACGCTTGAGAAGAGAACAGGAAGTGCAGGCTTTGTTGAAGGAGGCTCAGGCGTGGCTCTGTCTTCTTTGGCGCACTCATTCTCAAGTCGCTGACACCTCCTCCACCAGAGAGGTAGCTGGGAGAATGAGATGCAGGGAGGAAGCATTTACAGGCCCCACCGAAAAACCTTAAAGGGCTGAGAGCTTGAGGGCAGGTAGGGAAACGGGCTGTGAGAGCTAAGGGAGGGCATCCCACTTAGCTTGGAGGGGAAGGGAGGCGGGGTCA
>gene=chr11_3875122-3876122; species=panTro
ccgggagagtggtagtaggttacgttagCCATGTATTTTTATATCAACGGCCTAACCCTTAAGCCAGGCAGCTGTTGGGCAAATTCGTGTTCCCAGTCTTCAAAGGGCTTGCTCAGAACAGGTAGCTGGTTTAGCACTGTCAGTCAGAGGAGGGACTGGGCCTGATCCTTTCCTCTGCGTCTGGTGCCAAGGACAGGGCAGGGCACAGAGGTTTCAGTCAAGATCTGCTGACAGCACGCTTGAGAAGAGAACAGGAAGTGCAGGCTTTGTTGAAGGAGGCTCAGGCGTGGCTCTGTCTTCTTTGGCGCACTCATTCTCAAGTCGCTGACACCTCCTCCACCAGAGAGGTAGCTGGGAGAATGAGATGCAGGGAGGAAGCATTTACAGGCCCCACCGAAAAACCTTAAAGGGCTGAGAGCTTGAGGGCAGGTAGGAAAACGGGCTGTGAGAGCTAAGGGAGGGCATCCCACTTAGCTTGGAGGGGAAGGGAGGCGGGGTCA
>gene=chr11_3875122-3876122; species=papHam
ccgggggagtggtagtaggtgacgttagCTACGTATTTTTATATCAACGGCCTAACCCTTAAGCCAGGCAGCTGTTGGGCAAATCCATGTTCCCAGTCTTCAAAGGGCTTGCTCAGAACAGGTAGCTGGTTTAGCACTGTCAGTTAGAGGAGGGACTGGGCCTAATCCCTTCCCCTGCTTCTGGTGCCAAGGACAGGGTAGGGCACAGAGGTTTCAGTCAAGATCTGCTGACAGCACGCTTGAGAAAAGAACAGGAAGTGCAGGCTTTGTTGAAGGAGGCTCAGGCGTGGCTCTTTCTTCTTTGGCGCACTCACTCTCAAGTCGCTGACACCTCCTCCACCAGAGAGGTAGCTGGGAAAATGAGATGCAGGGAGGAATCATTTACGGGCCCCACCGAAAAACCTTAAAGGGCTGGGAGCTTGAGGGCAGGTAGGAAAACGGgctgtgagagctaagggagggcatcacacttagcttggaggggaggggaggtggggtca
>gene=chr11_3875122-3876122; species=ponAbe
ccgggatagcggtagtaggttacgttagCCATGTATTTTTATATCAACGGCCTAACCCTTAAGCCAGGCAGCTGTTGGGCAAATTCGTATTCCCAGTCTTCAAAGGGCTTGCTCAGAACAGGTAGCTGGTTTAGCACTGTCAGTCAGAGGAGGGACTGGGCCTGATCCTTTCCCCTGCGTCTGGTGCCAAGGACAGGGTAGGGCACAGAGGTTTCAGTCAAGATCTGCTGACAGCACGCTTGAGAAGAGAACAGGAAGTGCAGGCTTTGTTGAAGGAGGCTCAGGCGTGGCTCTGTCTTCTTTGGCGCACTCATTCTCAAGTGGCTGACACCTCCTCTACCAGAGAGGTAGCTGGGAGAATGAGATGCAGGGAGGAAGCATTTACAGGCCCCACCGAAAAACCTTAAAGGGCTGAGAGCTTGAGGGCAGGTAGGAAAACGGGCTGTGAGAGCTAAGGGAGGGCATCCCACTTATCTTGGAGGGGAAGGGAGGCGGGGTCA
>gene=chr11_3875122-3876122; species=rheMac
ccgggggagtggtagtaggtgacgttagCTACGTATTTTTATATCAACGGCCTAACCCTTAAGCCAGGCAGCTGTTGGGCAAATCCATGTTCCCAGTCTTCAAAGGGCTTGCTCAGAACAGGTAGCTGGTTTAGCACTGTCAGTCAGAGGAGGGACTGGGCCTAATCCCTTCCCCTGCTTCTGGTGCCAAGGACAGGGTAGGGCACAGAGGTTTCAGTCAAGATCTGCTGACAGCACGCTTGAGAAAAGAACAGGAAGTGCAGGCTTTGTTGAAGGAGGCTCAGGCGTGGCTCTTTCTTCTTTGGCGCACTCACTCTCAAGTCGCTGACACCTCCTCCACCAGAGAGGTAGCTGGGAAAATGAGATGCAGGGAGGAATCATTTACGGGCCCCACCGAAAAACCTTAAAGGGCTGGGAGCTTGAGGGCAGGTAGGAAAACGGGCTGTGAGAGCTAAGGGAGGGCATCACACTTAGCTTGGAGGGGAGGGGAGGTGGGGTCA
>gene=chr11_6848355-6849355; species=hg19
TAGACAAAGCTGAGTTAATTCGCCTCTGTCACATATACTGTTAATGCACTGAAGACAATGTAATTGTATTTTATATACATATCACGtgaatgtaaggacaacttttccatttatgttcatattcctgggctagcactcatgaacactcaataaatattttaatgaatgattaattcctaaatcactacctctagcagtaacctctcaaccaactgtgaattttatgtttccaactgcctccaagacgtttctgcttagGCAGCAAGGTATCTGTGTAGCACAATGCTCCCAAACTATAATGTATGAAATAACCTTTATGAAGGATGCCTCACTCTCCCTACTAACAGTAACAGTAAACATGGCAAATACAATTGAGACTGGTAAGCAATTTCCCATAAAAATGTTCCTGGATTTGCAAATATGTTTTTCTCAAGAGTCCCCCAAATTTTAACCCCAAAAGCCCCCAGAAATGTTACCCAAAATGTGTGCCCAAAGATGTT
>gene=chr11_6848355-6849355; species=bosTau
tagacaaagctaagttcactagcctttctcacgc-tgctgctaaagcatttaagaaaacatagttgtattttacatgcataatagatgagtataaggacaatctct-cact----tttatattccttgcctgacactcagtaatactc-ataaatgt-----tGAGTGATTAAGTTCCAAATCATTACCTCTAGCAGTGACCTCTCAGCCAAATGTT--TTTCATGTTTCCAGGTGTCTCCAAGACATTTCTGCTTATATAGCAAAGTATATATCTAGCACAATGCTCTCAAACTATAATCTGTGAAATAA-TTTTATGAA-GATGCTTCCTTCTCCCTGATAATAGTACCAATAAACACAGCAGAGAAGTTT----CCACTA----ATTTCCTCCCAAAATGTTCTTTAAAT-------ATGCTTTCCTCAAAAGGCCCTCCAGTTTTAACCA--TGAACCCCCAGAATTGTTATCAAAAATGCCCAGTAAAGAATGTA
>gene=chr11_6848355-6849355; species=calJac
--------------------------------------------------------------------------------------------------------------------------------------------------------------------------------------------------------------------------------------------------------------------------------------------------------------------------------------------------------------------------------------------------------------------------------------------------------------------------------------------------------------------
>gene=chr11_6848355-6849355; species=canFam
TAGACACAGCTAAGTTCATTTGCTTATGTCACACAAGCTACTAAATCATTTAAGACAATATAACTGTGTTTTGTATGTATATCAACTGAGTCTAAGGGCAATCTCT-AATTTATGTTCACATTCCTTGCCTGG-GCTCACTAAG----AATGAATATTGTAATGAATGATTAAATCCC-AGTCTTTATCTCTAGCAGTGACGTGTCACCCAAATATGAGTTCCAAGTTTCTAGCTGCCTCTAAGACTTTTCTGCTGAGGCAACAAGGTATCTGTCTACCATCATATTCCCCCACCAAATTACACAAAATAACTTATAAGAAGAATGCTTCATTCTCCCCAATAAGAGTAAGAATAAACACAGCAAATATGTCT----CCACTAATTAATTTCCTACCAAAATTCTGTTTTGCTTATAA--ATATTTTTCTCAAAAG--------------------AAAGCCCCCAGAATTTTTGTTCAAAATTCCCACCAAAATATGTT
>gene=chr11_6848355-6849355; species=equCab
tagacaaagctgagtttacttacctttgtcacacatattgttaaagcatttaggacaatctaattgtaccttacatgcatttcagctgaatgtaagaacggcctct-aatttatattcatgttccttgcctggcactcactaatactcaataaatgttg-aatgaatgaTTAAGAcccaaattattatctttagcagtgacctcttacccaaatgtg-------agtttccagctgcctccaagacatttctgcttagGCAGCAAGGTATCTATCTACCACAATGCTCCCAAAGTATAATGTGTGAAAAAACTTTTATGAAGGATGCTTCATTCTCCCCAATAAGAATGACAATAAACACAGCAAATATGTTT----CCACTAAGC-ATTTCCCAACAAAATGCTCTTTTGCTCATAA--ATGTTTTTCTCAAAAGCTCCCAAAATTTTAACCC--AAAGCCCCCAGAATTGTTATCC-AATTGCCCACCAAAAGAGGTC
>gene=chr11_6848355-6849355; species=gorGor
TAGACAAAGCTGAGTTAATTCGCCTCTGTCACATATACTGTTAATGCACTGAAGACAATGTAATTGTATTTTATGTACATATCACGtgaatgtaaggacaacttttccatttatgttcatattcctgggctagcactcatgaacactcaataaatattttaatgaatgaTTAATTCCTAAATCACTACCTCTAGCAGTACTCTCTCAACCAACTGTGAATTTTATGTTTCCAACTGCCTCCAAGACGTTTCTGCTTAGGCAGCAAGGTATCTGTGTAGCACAATGTTCCCAAACTATAATGTATGAAATAACCTTTATGAAGGATGCCTCACTCTCCCTACTAACAGTAACAGTAAACATGGCAAATACAATTGAGATTGGTAAGCAATTTCCCATAAAAATGTTCTTGGATTTGCACATATGTTTTTCTCAAGAGTCCCCCAAATTTTAACCCCAAAAGCCCCCAGAAATGTTACCCAAAATGTGTGCCCAAAGATGTT
>gene=chr11_6848355-6849355; species=panTro
TAGACAAAGCTGAGTTAATTCGCCTCTGTCACATATACTGTTAATGCACTGAAGACAATGTAATTGTATTTTATATACATATCACGTGAATGTAAGGACAACTTTTCCATTTATGTTCATATTCCTGGGCTAGCACTCATGAACACTCAATAAATATTTTAATGAATGATTAATTCCTAAATCACTACCTCTAGCAGTAACCTCTCAACCAACTGTGAATTTTATGTTTCCAACTGCCTCCAAGATGCTTCTGCTTAGGCAGCAAGGTATCTGTGTAGCACAATGCTCCCAAACTATAATGTATGAAATAACCTTTATGAAGGATGCCTCACTCTCCCTACTAACAGTAACAGTAAACATGGCAAATACAATTGAGATTGGTAAGCAATTTCCCATAAAAATGTTCTTGGATTTGCAAATATGTTTTTCTCAAGAGTCCCCCAAATTTTAACCCCAAAAGCCCCCAGAAATGTTACCCAAAATGTGTGCCCAAAGATGTT
>gene=chr11_6848355-6849355; species=papHam
TAGACAAAGCTGAGTTAATTTGACTTTGTAACATCTATTGTTAATGGACTGAAAACAATGTAATTGTACTTTATATATATATCACAtgaatgtaagcacaacttctccatttatgttcatattcctgggctagcactcatgaacactcaataaatattttaatgaa----taattcctaaatcactacctctagcagtagcctctcacccagctgtgaattttgtgtttccaactgcctctaagacatttctgcttagGCAGCAAGGTATCTGTGTAGCACAATGCTCCCAAACTATAATGTATGAAATAACCCTTATGAAGGATGCCTCCCTCTCCCTACTAACAGTGACAGTAAACATGGCTAATACAATCGAGATTGGTAAGCAATTTCCCATACAAAT-TTCTTTGGTTTGCAAATGTGTTTTTCTCAAGAGTCCCCCAAATTTTAACCCCAAAAGCTCCCAGAAATGTTACCCAAAATGTATGCCGAAAGATGTT
>gene=chr11_6848355-6849355; species=ponAbe
TAGACAAAGCTGAGTTAATTCACCTTTGTCACATACACTGTTAATGCACTGAAGACAATGTAATTGTATTTTATATACATATCATGtgaatgtaaggacaacttttccatttatgttcatattcctgggctagcactcatgaacactcaataaatattttaatgaatgattaattcctaaatcactacctctagcagtaacctctcacccaactgtgaattttatgtttccaactgcctccaagacatttctgcttagGCAGCAAGGTATCTGTGTAGCACAATGCTCCCAAACTATGATGTATGAAATAACCTTTATGAAGGATGCCTCACTCTCCCTACTAACAGTAACAGTAAACATGGCAAATACAATTGAGATTGGTAAGCAATTTCCCATAAAAATGTTCTTGGATTTGCAAATATGTTTTTCTCAAGAGTCCCACAAATTTTAACCCCAAAAGCCCCCAGAAATGTTACCCAAAATGTGTGCCCAAAGATGTT
>gene=chr11_6848355-6849355; species=rheMac
TAGACAAAGCTGAGTTAATTTGACTTTGTAACATATATTGTTAATGGACTGAAAACAACATAATTTTACTTTATATATATATCAC--GAATGTAAGCACTActtctccatttatgttcatattcctgggctagcactcatgaacactcaataaatattttaatgaa----taattcctaaatcactacctctagcagtagcctctcacccagctgtgaattttgtgtttccaactgcctctaagacatttctgcttagGCAGCAAGGTATCTGTGTAGCACAATGCTCCCAAACTATAATGTATGAAATAACCTTTATGAAGGATGCCTCCCTCTCCCTACTAACAGTGACAGTAAACATGGCTAATACAATCGAGATTGGTAAGCGATTTCCCATAAAAATGTTCTTTGGTTTGCAAATGTGTTTTTCTCAAGAGTCCCCCAAATTTTAACCCCAAAAGCTCCCAGAAATGTTACCCAAAATGTATGCCGAAAGATGTT
>gene=chr11_6940493-6941493; species=hg19
ttcttttaaatagtctgttcatatctttggcccattatttcttggacttcacaattttcatatagctttctacaaactcttaatgtaatcaggTCATTtaatttgacttcttttcctatttggatgcctttcatttttttctcttctagtactatattgaatatgagtggtaagagtgggtatccttgtcttgttccagttctcagtcagaatggttccagcttttgcccattcagtaagatgttggctgtgggtctgttaCtgatataccatctttcaccaatcagaatggctttcatcaaaaagtcaagaaataacatatgatggtgaggctgcagaaaaaagggaacactaatacgctgttagtagaaggtaaattagtgcagccactgtggagagcagtttagggacttctcaaggaactaagaattaaagtaatatttgatccaacaatcccactgctgtatatacacccaaaggaaaataaatcattccaccaa
>gene=chr11_6940493-6941493; species=bosTau
--------------------------------------------------------------------------------------------------------------------------------------------------------------------------------------------------------------------------------------------------------------------------------------------------------------------------------------------------------------------------------------------------------------------------------------------------------------------------------------------------------------------
>gene=chr11_6940493-6941493; species=calJac
ttcttttaaat----tgttcatattcttggctcattatttcttggacttcacaattttcatagagctttatacaaactcttaatataataaggtcatttaacttgacttcttctcctgtttggatgccttttatttctttttcttctggtactatgtttaatacgagtggtgagactgggcatccttgtcttgttacagttctcaatcagaatggttccagcttttgcccattcagtaagatgttggctgtgggtttgttaCAgatataccatctttcaccagtcagaatggcttttgccaaaaagtcaagaaataacagatgatggcaaggctgcagaaaagagggaacacgaataccccgttagtagaatgtaaattagtccagccactgtagagaacagtttggagatttctcaaagaactaagaatagaagtaacatttgacccagcaatcccattactatatatacacccaaaggaaaataaatcattccactaa
>gene=chr11_6940493-6941493; species=canFam
ATCTTT-aagtagtctgttcatgttcttagctcattattttttggactcaacaattttcatggtgttttatatgtaatcttagtgtattaaagacatt------------------------------------------------------------------------------------------------------------------------------------------------------------------------------------------------------------------------------------------------------------------------------------------------------------------------------------------------------------------------------------------------------------------
>gene=chr11_6940493-6941493; species=equCab
--------------------------------------------------------------------------------------------------------------------------------------------------------------------------------------------------------------------------------------------------------------------------------------------------------------------------------------------------------------------------------------------------------------------------------------------------------------------------------------------------------------------
>gene=chr11_6940493-6941493; species=gorGor
--------------------------------------------------------------------------------------------------------------------------------------------------------------------------------------------------------------------------------------------------------------------------------------------------------------------------------------------------------------------------------------------------------------------------------------------------------------------------------------------------------------------
>gene=chr11_6940493-6941493; species=panTro
ttcttttaaatagtctgttcatatccttggcccattatttcttggacttcacaattttcatatagctttatacaaactcttaatgtaatcaggtcatttaatttgacttcttttcctatttggatgcctttcatttttttctcttctagtactatgttgaatatgagtggtgagagtgggtatccttgtcttgttccagttctcaatcagaatggttccagcttttgcccattcagtaagatgttggctgtgggtttgttaCAgatataccatctttcaccagtcagaatggctttcatcaaaaagtcaagaaataacatatgatggtgaggctgcagaaaaaagggaacactaatacgctgttagtagaaggtaaattagtgcagccactgtggagagcagtttggggacttctcaaggaactaagaattaaagtaatatttgatccaacaatcccattgctgtatatacacccaaaggaaaataaatcattccaccaa
>gene=chr11_6940493-6941493; species=papHam
ttcttttaaataatctgttcatatccttggcccattatttcttggacttcagaactttcatagagttttatacaaactcttaatgtaataaggTCATTtaatttgacttcttttcctatttggatgccttttatttttttctctcctggtactatgttgaatatgattggtgagagtgggcatatttgtcttgttccagttctcaaacagaatggttccagcttttgcacattcagtcagatgttagctgtaggtttgttacagatataccatctttcacgagtcagaatggctttcatcaaaaagtcaagaaataacagatgatggcgaggctgcggaaaaaaggaaacactaatatgctgttagtagaatgtaaattagtccagccactgtggagagcagtttggggacttctcaaggaactaagaattaaactcata------ccaacaatcccattgctgtatatacacccaaaggaaaataaatcattccaccaa
>gene=chr11_6940493-6941493; species=ponAbe
ttcttttaaatagtctgttcatatccttggcccattatttcttggacttcacaattttcatatagctttatacaaactcttaatgtaataaggTCATTtaatttgacttcttttcctatttggatgcctttcatttttttctcttctagtactacgttgaatacgagtggtgagagtgggcatccttgttttgtcccagttctcaatcagaatggttccagcttttgcccattcagtaagatgttggctgtgggtttgttaCAgatataccatctttcaccagtcagaatggctttcatcaaaaagttaagaaataacaga-gatggtgaggctgcagaaaaaagggaacactaatacgctgttagtagaaggtaaattagtccagccactgtggagagcagtttggggacttctcaaggaactaagaattaaagtgatatttgacccaacaatcccattgctgtatatacacccaaaggaaaataaatcattccagcaa
>gene=chr11_6940493-6941493; species=rheMac
ttcttttaaatagtctgttcatat--ttggcccattatttctTGGACTTCACAACTTTCATAGAGTTTTATACAAACTCTTAATGTAATAAGGTCATTtaatttgacttcttttcctatttggatgccttttgtttttttctctcctggtactatgttgaacatgattggtgagagtgggcatatttgtcttgttccagttctcaaacagaatggttccagcttttgcacattcagtcagatgttagctgtaggtttgttaCAgatataccatctttcacgagtcag-atggctttcatcaaaaagtcaagaaataacagatgatggcgaggctgcggaaaaaaggaaacactaatatgctgttagtagaatgtaaattagtccagccactgtggagagcagtttggggacttctcaaggaactaagaattaaactcata------ccaacaatcccattgctgtatatacacccaaaggaaaataaatcattccaccaa
>gene=chr11_7040284-7041284; species=hg19
CATCCTCACTTGGGATCAGACTATGAGGGAAACAGTGTACATTCCTTCCTCCTTTGTGTTCCTCTTCTGGGGAAGGGTAGAGTGCTGAGACGGCTGAGCTGAGGAGGAAGGCAGACTGAAAACCTGGGTATGGCTTTAAATTCCCAAATTCATTAAATTTCCCATATACTAACTGGGTATGACGCACACATCTCCTAGCAAGAGGTCCAAAAGAAGCCTATGAATGCTCTTGTTTCCTTTCAACGACCAGAAAGGAGAGCTATGAACACTGGCACCTTGAAATTTATTTCCAACCCTCTAGAAACTTCAAAAGATACAACTCACTTATTTATTGAGATTATTATTACTACTAACAATAATAGGAAAGCACCAGCACACTTAAATAGTATCTATTCTCAAGGTATTTTTCTTATTTTGTTCAGTTTAAGTAGAAAATCATTCCATTGTCCTCCCCTACTTGCTAAACAGGAATACTGGATTTACTATCAGAAAAGTACCTG
>gene=chr11_7040284-7041284; species=bosTau
CCTACTCACCCAGGATCAGACTGTGAGGGAAAGAGTGACCATTCTTTCCTCCTTTGTGCTCCTTTTCTAGGGAAGTGTGGAGTGTTGAGAAGGCTGAGCTGAGAGAGGAGGAGGAATGAAAGACT-GGCATGACTTGAAATTCCCAAACTCACTACAATCCCCATGCACTAATTGAGTGTGACCCCCAAAACTCCCAGAAAGATGTCAGAAAGAG-CCCAAGAACACTTATATTAACTTACAAGGACGA----AAAGTACAGTTCTAGC--------------------CTGGGCATGAAAA-------CATAGAA---TTT----ATTTGCCGAGTTTACGATTAACAAA---AACAATTGGAAAA---CAGCACACTTAAAAAGCTTCT-TTCTAAAAGTATTTTTAAAATTTTGTTCAGTTTAAGTAGAAAGTAATTCCATCACCCTCTCCCACTTCTTAAACATAAATATTGGATTTACTATTAGAAGAGTAG--A
>gene=chr11_7040284-7041284; species=calJac
CATCCTTACCTGGGATCAGACTATGAGGAAAACAGTGTACATTCCTTCCTCCTTTGTGCTCCTCTTCTGGGGAAGGGTAGAGTGTTGAGATGGCTGAACTGAGGAGGAAGGGGAATTGAAAACCTGGGTATGACTATAAATTCTCAAACTCATTAAATTCCCCACATACTAACTGGTTATGACCCACAAAT---CTAACAAGAGGTCAAAAGGAAGCCTATGAATATTCTTGTTTCCTTTCAATGACCAGAAAGGAGAGCTATGAACACTGGCACCTTGGAATTTATTTCCGACCCTCTAGAAACTTCAAAGGCTACAACTCATTTATTTACTAAGATTATTATTATTACTACTACTAACAGAAAAGCACCAGCACACTTAAATAGTATCTATTCTCAAGGTATTTTTCTTACTTTGTTCAGTTTAAGTAGAAAATCATTCCATTGTCTTTCCCTACTTGTTAAACAGGAATACTGGATTT---------GAGGTACCTG
>gene=chr11_7040284-7041284; species=canFam
CCTACTCACCTGGGATCAAACTATGAGGAAAATAGTGAACATTCCTTCCTCTTTTATGCTCCTCTTTTGGGGAAGGGTAGAGTTTTGAGAAATCTGAGCTGAGGGAGAAGGAGGAATCAAAGACTGGACATGCCTTGCAATTCTCAAACTCACTACAGTCCCCACATACTAACTGGGTGTGACCACGAAGCCTCCTAGAGAGAGGCCAGAAAGAA-CCCAAGAACATTTCTATTCCCTTTCAAGGGCCAGATTGGAGAGTTATGAGAATGGCCACCCTGGACTTTATTTCTGAACCTTTAAA-TCTTC-AAAGGTACAATTC----GCTTTCCTAGTTAATTATTGACAAT---AATAACAAAAAGA------GACACT----TAGCTTCT-CGCTAAAAGTCCTTTCCTTATTTTGTTCAGTTAAAGCAGAAAGTAATTCCATTGCTCTTCTGTACGTATTAAACAGAAATACCGGGTTTACTATC---AGAGTACCTA
>gene=chr11_7040284-7041284; species=equCab
CCTACTCACCTGGGATCAGACTATGAGGAAAATAGTGAACATTCCTTCCTCCTTTGTGCTCCTCTTTTGGAGAAGAGTGGAGTGTTGAGGAGGTTGAGCTGAGTGAGAAGGAGGAATGAAAGGCTGGGCATCCCTTGAAATTCCC-AACTCACTACAATCCTCACATACTAACTGGGTGGGACCTCCAAATCTCCTAGAAAGAGGTCAGAAAGAA-CGCAAGAACATTTCTGTTCCCTTTCAAGGACCAGATAGGGGAGTTATGAGGATTGGCACCCAGGAGCTTACTTCTCACTCTAGAAA--CTTC-AAAGGTACAATTC----GTTTTCTTAGC---TTATTAACAAC---AATAATAAAAAAACAGCAGGACACTTAAATAGTTTCT-TTCT-GAAGTATTTTTCCTATTTTGTTCAATTTAAGTAGAAAGTAATTCCATTGCCTTCCCTTACTTGTCAAAAAGAAATAATGGATTTACTATC---AGGGTACCTA
>gene=chr11_7040284-7041284; species=gorGor
CATCCTCACTTGGGATCAGACTATGAGGGAAACAGTGTACATTCCTTCCTCCTTTGTGTTCCTCTT--------------------------------------------------------------------------------------------------------------------------------------------------------------------------------------------------------------------------------------------------------------------------------------------------------------------------------------------------------------------------------------------------------------------------------------------------
>gene=chr11_7040284-7041284; species=panTro
CATCCTCACTTGGGATCAGACTATGAGGGAAACAGTGTACATTCCTTCCTCCTTTGTGTTCCTCTTCTGGGGAAGGGTAGAGTGCTGAGACGGCTGAGCTGAGGAGGAAGGCAGACTGAAAACCTGGGTATGACTTTAAATTCCCAAATTCATTAAATTTCCCATATACTAACTGGGTATGACGCACACATCTCCTAGCAAGAGGTCAAAAAGAAGCCTATGAATGCTCTTGTTTCCTTTCAACGACCAGAAAGGAGAGCTATGAACACTGGCACCTTGAAATTTATTTCCAACCCTCTAGAAACTTCAAAAGATACAACTCACTTATTTATTGAGATTATTATTACTACTAACAATAATAGAAAAGCACCAGCACACTTAAATAGTATCTATTCTCAAGGTATTTTTCTTATTTTGTTCAGTTTAAGTAGAAAATCAT-CCATTGTCCTCCCCTACTTGCTAAACAGGAATACTGGATTTACTACcagaaaagtacctg
>gene=chr11_7040284-7041284; species=papHam
CATCCTTACCTGGGATCAGACTATGAGGAAAACAGTGTACATTCCTTCCTCCTTTGTGTTCCTCTTCTCGGGAAGGGT--AGTGCTGAGATGGCTGAGCTGAGGAGGAAGGGGGATTGAAAACCC-GGTATGACTTTAAATTCCCAAACTCATTAAATTCCCCATATACTAACTGGGTACGATGCACAAATCTCCTAGCATGAGGTCAAAAAGAAGCCTATGAATGTTCTTGTTTCCTTTCAACGACCAGAACGGAGAGCTATGAACACTGGCACCTTGAAACTTATATGCAACCCTCTAGAAACTTCAAAAGATACAACTC----ATTTATTGAGATTATTACTACTACTACTAATAATAGAAAAGCACTAGCAAACTTAAATAGTATCTATTTTCAAGGTATTTTTCTTATTTTGTTCAGTTTAAGTAGAAAATCATTCCGTTGTCCTCCCCTACTTGCTAAACAGGAATACTGGATTTACTATCAGAAAGGTACCCG
>gene=chr11_7040284-7041284; species=ponAbe
CATCCTCACCTGGGATCAGACTATGAGGGAAACAGTGTACATCCCTTCCTCCTTTGTGTTCCTCTTCTGGGGAAGGGTAGAGTGCTGAGACGGCTAAGCTGAGGAGGAAGGCAGACTGAAAACCTGGGTTTGACTTTAAATTCCCAAATTCATTAAATTTCCCATATACTAACTGGGTATGACTCGCAAATCTCCTAGCAAGAGGTCAAAAAGAAGCCTATGAATGCTCTTCTTTCCTTTCAACGACCAGAAACGAGAGCTATGAACACTGGCACCTTGAAATTTATTTCCAACCCTCTAGAAACTTCAAAAGATACAACTC----ATTTATTGAGATTATTATTACTACTAATAATAATAGAAAAGCACCAGCACACTTAAATAGTATCTATTCTCAAGGTATTTTTCTTATTTTGTTCAGTTTAAGTAGAAAATCATTCCATTGTCCTCCCCTACTTGCTAAACAGGAATACTGGATTTACTATCAGAAAGGTACCTG
>gene=chr11_7040284-7041284; species=rheMac
CATCCTCACCTGGGATCAGACTATGAGGAAAACAGTGTACATTCCTTCCTCCTTTGTGTTCCTCTTCTCGGGAAGGGT--AGTGCTGAGATGGCTGAGCTGAGGAGGAAGGGGGATTGAAAACCC-GGTATGACTTTAAATTCCCAAACTCATTAAATTCCCCATATACTAACTGGGTACGATGCACAAATCTCCTAGCATGAGGTCAAAAAGAAGCCTATGAATGCTCTTGTTTCCTTTCAACGACCAGAACGGAGAGCTATGAACACTGGCACCTTGAAATTTATTTGCAACCCTCTAGAATCTTCAAAAGATACAACTC----ATTTATTGAGATTATTACTACTACTAATAATAATAGAAAAGCACTAGCAAACTTAAATAGTATCTATTTTCAAGGTATTTTTCTTATTTTGTTCAGTTTAAGTAGAAAATCATTCCGTTGTCCTCCCCTACTTGCTAAACAGGAATACTGGATTTACTATCAGAAAGGTACCCG
>gene=chr11_8341355-8342355; species=hg19
tgtcctcctgtctgtctcccccagtggaatgtgagctccttgggcagagcccttggattttcaccactgcacccccagttcctagcacagtgcttggaacaaaacaggctcataaaatgATAAATCCTcaaaggcatgaaggagtggcctgttgggagtgtggtgagatgggaagtagggtggctggggcagagctacagaggtggtggaaggcacaggaagaagaaatagtgggcaggagccactttgtgaagagactggaatggcatggtaaagatccttcactttcttctgcaggcagtgggaatacattgaaggttccacgcggttcaaagacatgatgtgctttctgtcttagaaaggttgctctgggttggggaaatgtggaggagagatagaacagacaggaaatgcttccagctagtcttctggatgagccaagggtggctgggccagggtgacgaaggcagtggaaaaggggaaccagatccaacaggctc
>gene=chr11_8341355-8342355; species=bosTau
--------------------------------------------------------------------------------------------------------------------------------------------------------------------------------------------------------------------------------------------------------------------------------------------------------------------------------------------------------------------------------------------------------------------------------------------------------------------------------------------------------------------
>gene=chr11_8341355-8342355; species=calJac
tgtcctcctgtctgtctcccccagtagaatgtgaactccttgggcagagaccttggattctcaccactgtacccccagttcctagcacagtgcttggaacaaaacaggctcataaaatgATAAATCCTTGAAGGCATGGAACAGTGGCCTGTGGGGAGAGTGGTGAGAtggggagtagggtggctgggccagagctacagaggtggtggaaggcacaggaagaagaaatagtgggcaggagctgctctgtgaagagcctggaatggcctggtgaggatccttcactttcttctgcaagcaatgggaagacatcgaaggttccaggtggttcaaaatcacggtttgttttatgtcttacaaaggttgctctgggttggggaaatgtggaggagagacagaacagaaagcaaatgcttccagccagtcctctggatgagccgagggtggctgggccagggtgcccaaggtagtggaggaggggaaccagcgcaaacaggctc
>gene=chr11_8341355-8342355; species=canFam
CG-CACCCCCTGCACCCCCCCC-CCGCGCTGGGAG--TCCAGGGCATGACCCTTGGACTCTCCCCACTCTCTCCCcagtgcct------------ggaacagaacaggctcactgaacgGCAAcatgttagaggcatgaagtggtggcctatggcaggt-gggtggactgaggaatgggctaatgggggcagagctgca----------gaggctgaggaagaagaaacagtgggcagagacaaggctgtgaagagcttgggatgtc-tagtaaggattgtgcactttactttgtcggccttgggaagcccttgagggtttcaggaagttagaggacatgatctgatttc----ttagaaaggttgctttggaatgaaggaatgtggtgtggagaccggacagataggaacccctg----ccaatcgtttacataagatgagagtggcc-agccagggtggtgatggtagtggagaa-ggggaccaggttcaagaggcat
>gene=chr11_8341355-8342355; species=equCab
tgccctcctctctgtctccccc-aggggcagtgcgcttccaaggagcggcccttggattttcacctctctatccccagcgcctagcaccgtgctgggaacaaaacaggctcatggaatgACAGTGTGTTAGAGGCATGAAGTGGTGGCCTGCGGGGGTG-GGGTGGGCTGaggagtagggtgattagggcagagctgcagaggtgg-gggaggcagaggaagaagaaacagcaggcaggagtgagattgtgaagagcctggaatgtc-tggcaaggattgtgcactttgctttgtaggcaatggggagccattgacggtttcaggcagttagaagacatgatttgatttctgttttagagaggttgctctggattaggggaacatggagtagagacaggacaggcaggaaacgctt----ccagtcatccagataggctgaggatggctgggtgagggtggtggtggtggtgg-gaa-gggaaccagagtgaagaggcat
>gene=chr11_8341355-8342355; species=gorGor
tgtcctcctgtctgtctcccccagtggaatgtgagctccttgggcagagcccttggattttcaccactgca-ccccagttcctagcacagtgcttggaacaaaacaggctcataaaatgATAAATCCTcaaaggcatgaagcagtggcctgttgggagtgtggtgagatgggaagtagggtggctggggcagagctacagaggtggtggaaggcacaggaagaagaaatagtgggcaggagccactttgtgaagagactggaatggcatggtaaagatccttcactttcttctgcaggcaatgggaatacattgaaggttccacgtggttcaaagacatgatgtgctttctgtcttagaaaggttgctctgggttggggaaatgtggaggagagacagaacagacaggaaatgcttccagctagtcttctggatgagccaagggtggctgggccagggtgacgaaggcagtggaaaaggggaACCAGATCCAACAGGCTC
>gene=chr11_8341355-8342355; species=panTro
tgtcctcctgtctgtctcccccagtggaatgtgagctccttcagcagagcccttggattttcaccactgcacccccagttcctagcacagtgcttggaacaaaacaggctcataaaatgATAAATCCTcaaaggcatgaagcagtggcctgttgggagtgtggtgagatgggaagtagggtggctggggcagagctacagaggtggtggaaggcacaggaagaagaaatagtgggcaggagccactttgtgaagagactggaatggcatggtaaagatccttcactttcttctgcaggcaatgggaatacattgaaggttccacgcggttcaaagacatgatgtgctttctgtcttagaaaggttgctctgggttggggaaatgtggaggagagacagaacagacaggaaatgcttccagctagtcttctggatgagccaagggtggctgggccagggtgacgaaggcagtggaaaaggggaaccagatccaacaggctc
>gene=chr11_8341355-8342355; species=papHam
tgtcctcctgtctgtctcccccagtggaatgtgagctccttgggcagagcccttggattttcaccactgcacccctagttcctagcacagcgcttagaacaaaacaggctcataaaatgATAAATCCTcaaaggcatgaagcagtggcctgttgggagtgtggtgagatggggagtagggtgactggggcagagctacagaggtggtggaaggcacaggaagaagaaatagtggacaggagccactttgtgaagagactggaatggtatggtaaggatccttcactttcttctgcaggcaatgggaatacattgacggttccacgcagttcaaagacatgatttgttttctgtcttagaaaggttgctctgggttgcagaagtgtgggggagagacagaacagacaggaaatgcttccagctagtcttctggatgagccaagggtggctgggccagggtgaagatggcagtggaaaaggggaaccagatccaacaggctc
>gene=chr11_8341355-8342355; species=ponAbe
tgtcctcctgtcggtctcccccagtggaatgtgagctccttggacagagccattggattttcaccactgcacccccagttcctagcacagagcttggaacaaaacaggctcataaaatgATAAATCCCcaaaggcatgaagcagtggcctgttgggagtgtggtgagatgggaagtagggtggctggggcagagctacagagttggtggaaggcacaggaagaagaaatagtgggcaggagccactttgtgaagagactggaatggcatggtaaagatgcttcactttcttctgcaggcaatgggaatacattgaaggttccatgcagttcaaagacatgatttgctttctgtcttagaaaggttgctctgggttggggaaatgtggaggagagacagaacagacaggaaatgcttccagctagtcttctggatgagccaagggtggctaggccagggtgacgaaggcagtggaaaaggggaaccagatccaacaggctc
>gene=chr11_8341355-8342355; species=rheMac
tgtcctcctgtctgtctccccccgtggaatgtgagctccttgggcagagcccttggattttcaccactgcacccccagttcctagcacagtgcttagaacaaaacaggctcataaaatgATAAATCCTcaaaggcatgaagcagtggcctgttgggagtgtggtgagatggggagtagggtgactggggcagagctacagaggtggtggaaggcacaggaagaagaaatagtggacaggagccactttttgaagagactggaatggtatggtaaggatccttcactttcttctgcaggcaatgggaatacattgacagttccacgcagttcaaagacatgatttgttttctgtcttagaaaggttgctctgggttgcggaaatgtgggggagagacagaacagacaggaaatgcttccagctagtcttctggatgagccaagggtggctgggccagggtgacgatggcagtggaaaaggggaaccagatccaacaggctc
>gene=chr11_8662284-8663284; species=hg19
TAGTTATGCAGCCTGAAAATGCAGAATAGAGAGTTTTTCAAAAGTTTTTCAAGTTGCTCCCACCTTGCTACTTCCTGCTCCTGGGACAAAAGAACCTCATTCAACAATCCTGTACCAGGAACAGAGATTAAGAAACTCAACCCTTGATCTCCTAGACTCGGTCTAGAATGCTGCCAGTAATAGCACCTGTATGCACCTGCTTTGGGGGCCTAGGATATTTGAGAAATTAGTTCAGCTTTTACCAGATGCTCAGCCCTGACTCTGTTTCTGTCCCACTAGGGAAACCACAAGCTCTCTCAAATAGCACCCACTCATTTTTTTCCAACAGAACAGCCCAATCAGACTCTCACAAAAAGAATCAACTTTGGGGTTGGGAGGGAGTATGCTAGAAAGTAGCAAAGGGTAGAGAGCCATGCCTGGGACCAATGAACAAGTTCCCAGATACAGGTGTGGGGAACTGTGTGTTGAGCAAGTAGGACGGAAGAGAGTGGGGAAGCTCT
>gene=chr11_8662284-8663284; species=bosTau
TAGTTATACAGCCTAAAAATTCAGAATAGAGAGTGTTTCCAAAGGTTCTGCAGTTGTTCCCCCTCTTCTACCTCCCTCTTCCAGGGCCAAAGGATATCATTCAACAACCTTGTACCAGAGGCAGAGATTAAGAAATTCAATCCCTAACCCCCAAGACTCAGTCTAGAATGATATCAGCAATAGAAACTATACAGACCTGTGCTGGGGGCCTGGAACATTTGAGGAATCAGCTCAGCTTTTACCAGAGGCTCAGTCCTGACTCTGTTTGTATCCCACTAGGGAAACC-TGGGCTCCCTCACAGAGTACCTACTT---CTTTTTTAACAGAATAGCCCAAGAAGACTCAGAC-AAAACTATCAACACTGGGGAGAAGAGGGAGTGTACTAAAAAGTAGCAAAGGAGAT----TCATCCCCAGGACAAATGGGAAAGTCCCCAAATACAGTTCTGGAGAACTAGATGTTGGGCAAGCAGGGTGGAGGAGAGTGGGGAAGCTCC
>gene=chr11_8662284-8663284; species=calJac
TAGTTATGCAGCCTGGAAATGCAGAATAGAGAGTTTTTCAAAAGTTTTTCAAGTTGCTCCCACCTTGCTACTTCCTTCTCCCGGGACAAAAAGACCTCATTCAACAATCCTGTACCAGGCACAGAGATTAAGAAATTCAAGCCCTGATCTCCTAGACTCAGTCTAGAACACTGCCAGTAATAGCACCTGTATGGAGCTGCTTTGGGGGTACAGGATTTTTGAGAAATTAGCTCAGCTTTCACCAGATGTTCTGTCGTGACTCTGTTTCTGTCCCACTAGGAAAATCATAAGCTCCCTCAAACAGCACCCACTCTTTTTTTTTTAACAGAATGGCCCAATCAGAGTCTGACAAAAAGAATCAACTTTAGGGTGGGGAAGGAATATGCTGGAAAGTAGCAAAGGGTAGAGAGTGATGTCTGGGACCAGTGAACAAGTCCCCAGATACAGGTGTGGGGAACTGTGTGTTGAGCAAGTAGGATGGAAGAGAGTAGGGAAGCTCT
>gene=chr11_8662284-8663284; species=canFam
TAGTTATACAGCCTGAAAATTCAGAAGAGAGAGTGTTTTCCAAAGGTCTGCAGCTGTTCC-------CCACTTCCTGCTCCTGGGACCAAAGGACACCATGCAATAAACCTTTACCAGGTGTGGAGACTGGGAAATCCCACCCCTGATCTCCAAGATTCAGTCTAGAACGCTGCCAGCAATAGAACCCGCATGGAC---CTTTGGGGACCAAAGACATTTGAGAAATTAGCTCAGCTTTCTCCAGATGCTTAGTCCTCA--CTGTTTGTATCCCACTAGAGAAATCATAGGCTCCTTTAAATAGTACCCACTG---CTTTC--------------AAACAAGACTCAGACAAAAAAAATCAACATTGGTGTGGGGAGGTAGCATGCTGGAGTGTCACAAAGGAAAGAGAGACGGCCCTGGGATAAATGACCAAGTCTCCAAATATAGGTGTGAGGCGTTGTGTTTTGGGCCAGGAGGATGTAAG-GAGTAAGGGAGCTCC
>gene=chr11_8662284-8663284; species=equCab
TAGTTATACAGCCTGAAAATTCAGAATAGAGAGTGTTTCCAAAGGTTCTGCGGTTGTTCCCCCTCTGCTACCTCCTACTCCTGGGACCAAAGGACATCACTCAACAAACCTGTACCAGG-GCAGAGATTAAGAAATTCAACCCCTGATCTCCAAGACTCAGTCTAGAATACTGCCAGCAACAGAACCTGTATGGACCTGCTTTGGGGGCCTGGAACATTTGAGAAATTAGTTCAGGTTTCACCTGATGTTCAGTCCTGCCTCTATTTGTATCCCACCAGAGAAACCATGGGCTCTCTCAAATAGCACCTACTC---ATTTT--------------TAACAAGACTCAG--AAAAAAAATCATCATTGGGGTAGGGAGGGAATGTGCTGGAAAGTAGCAAAGGAGAGAAAGTCATCCCCAGGACAAATGAGCAAGTCTTCAAATACGGGTCTGGGGAACTGTGTGTTGCGCAAGTAGGAAGGAAGAGAGTGGGGAATCTCC
>gene=chr11_8662284-8663284; species=gorGor
------------------------------------------------------------------------------TCCTGGGACAAAAGAACCTCATTCAACAATCCTGTACCAGCAACAGAGATTAAGAAACTCAACCCTTGATCTCCTAGACTCAGTCTAGAATGCTGCCAATAATAGCACCTGTATGCACCTGCTTTGGGGGCCTAGGATATTTGAGAAATTAGTTCAGCTTTTACCAGATGCTCAGCCCTGACTCTGTTTCTGTCCCACTAGGGAAACCACAAGCTCTCTCAAATAGCACCCACTCATTTTTTTCCAACAGAACAGCCCAATCAGACTCCAACAAAAAGAATCAACTTTGAGGTTGGGAGGGAGTATGCTAGAAAGTAGCAAAGGGTAGAGAGTCATGCCTGGGACCAATGAACAAGTTCCCAGATACAGGTGTGGGGAACTGTGTGTTGAGCAAGTAGGATGGAAGAGAGTGGGGAAGCTCT
>gene=chr11_8662284-8663284; species=panTro
TAGTTATGCAGCCTGAAAATGCAGAATAGAGAGTTTTTCAAAAGTTTTTCAAGTTGCTCCCACCTTGCCACTTCCTGCTCCTGGGACAAAAGAACCTCATTCAACAATCCTGTACCAGGAACAGAGATTAAGAAACTCAACCCTTGATCTCCTAGACTCAGTCTAGAATGCTGCCAGTAATAGTACCTGTATGCACCTGCTTTGGGGGCCTAGGATATTTGAGAAATTAGTTCAGCTTTTACCAGATGCTCAGCCCTGACTGTGTTTCTGTCCCACTAGGGAAACCACAAGCTCTCTCAAATAGCACCCACTCATTTTTTTCCAACAGAACAGCCCAATCAGACTCTGACAAAAAGAATCAACTTTGGGGTTGGGAGGGAGTATGCTAGAAAGTAGCAAAGGGTAGAGAGTCATGCCTGGGACCAATGAACAAGTTCCCAGATACAGGTGTGGGGAACTGTGTGTTGAGCAAGTAGGATGGAAGAGAGTGGGGAAGCTCT
>gene=chr11_8662284-8663284; species=papHam
TAGTTATGCAGCCTGAAAATGCAGAATAGAGAGTTTTTC--AAGTTTTTCAAGTTGCTCCCACCTTGCTACTTCCTGCTCCTGGGACAAAAGAACCTCATTCGACAATCCTGTACCAGGCACAGAGATTAGGAAATTCAACCCTTGATATCCTAGACTCAGTCTAGAATGCTGCCAGTAATAGCACCTGTATGGACCTGCTTTGGGGGCCTAGGATATTTGAGAAATTAGCTCAGTTTTTACCAGATGCTCAGCCCTGACTCTGTTTCTATCCCACTAGGGAAACCATAAGCTCTCTCAAATAGCACTCATTT--TTTTTTTCAACAGAACAGCCCAATCAGACTCTGACAAAAAGAATCAACTTTGGGGTGGGGAGGAAGTATGCCAGAAAGTAGCAAAGGGTAGAAAGTCATGCCTGGGACCAATGAACAAGTTCCCAGATACAGGCGTGGGGAACTGTGTGTTGAGCAAGCAGGATGGAAAAGAGTGGGGAAGCTCT
>gene=chr11_8662284-8663284; species=ponAbe
TAGTTATGCAGCCTGAAAATGCAGAATAGAGAGTTTTTCAAAAGTTTTTCAAGTTGCTCCCACCTTGCTACTTCCTGCTCCTGGGACAAAAGAACCTCATTCAACAATCCTGTACCAGGAACAGAGATTAAGAAACTCAACCCTTGATCTCCTAGACTCAGTCTAGAATGCTGCCAGTAATAGCACCTGTATGGACCTGCTTTGAGGGCCTAGGATATTTGAGAAATTAGTTCAGCTTTTACCAGATGCTCAGCCCTGACTCTGTTTCTGTCCCACTAGGGAAACCACAAGCTCTCTCAAATAGCACCCACTCTTTTTTTTCCAACAGAACAGCCCAATCAGACTCTGACAAAAAGAATCAACTTTGGGGTCGGGAGGGAGTATGCTAGAAAGTAGCAAAGGGTAGATAGTCATGCCTGGGACCAATGAACAAGTTCCCAGATACAGGTGTGGGGAACTGTGTGTTGAGCAAGTAGGACGGAAGAGAGTGGGGAAGCTCT
>gene=chr11_8662284-8663284; species=rheMac
TAGTTATGCAGCCTGAAAATGCAGAATAGAGAGTTTTTC--AAGTTTTTCAAGTTGCTCCCACCTTGCTACTTCCTGCTCCTGGGACAAAAGAACCTCATTCGACAATCCTGTACCAGGCACAGAGATTAGGAAATTCAACCCTTGATATCCTAGACTCAGTCTAGAATGCTGCCAGTAATAGCACCTGTATGGACCTGCTTTGGGGGCCTAGGATATTTGAGAAATTACCTCAGTTTTTACCAGATGCTCAGCCCTGACTCTGTTTCTATCCCACTAGGGAAACCATAAGTTCTCTCAAATAGCACTTATTT--TTTTTTTCAACAGAACAGCCCAATCAGACTCTGACAAAAAGAATCAACTTTGGGGTGGGGAGGAAGTATGCCAGAAAGTAGCAAAGGGTAGAAAGTCATGCCTGGGACCAATGAACAAGTTCCCAGATACAGGCGTGGGGAAC--TGTGTTGAGCAAGCAGGATGGAAGagagtggggaagctct
>gene=chr11_11725355-11726355; species=hg19
tctgatcatcgtccacccataccagaaatcctcttctggctcctcatcttccaaggatgaagttcaagttcctaagcatggtccacaagaccctctacacctagcctcgccaacacatagagactcatcttcaccttctccccTGTCCTGCTGTCCCATTTGGGATGAGAAGAGAAAGACAAAGCAAGCAGCACTTGGTGCATCTGGAACTCACAGGAAAAAGAATCAACAGGTGTATCTGGCCTCTGGTTCTCTAGGCACCCTGCAGAGAGGGATGTTTGGGCTGCAACACAGCTGTGTCTATCTATATTTGTCATCAGAGGGCTCTACACCCCTTTTTGTTCTTTATTTATATGGAACAAATGTGAAAGTGGCTTTGCCCCAGAAAGTGGGGAAATAATAAACATTTAGAACTCAGGCACCAAGGGCTCTAGGCTGAAGTGGCGGGTGTATAGGGGATTGCTGATAAATGCCAGCTGACTAGCACCTAGAGGCCCTGG
>gene=chr11_11725355-11726355; species=bosTau
TCTCATCATGGCCCTCCCAGGCTGGCAACCCTTCCCTTGTTCCTGAT-GCCTAAGGTTGAATTTCAAGCTTCA-----TGGCCCACAAGACCCTCCAAACTTAGCCCCACCAAACCACGCAGCTTCATCTTCACCTTTTC-TCTGCTCCAGCACCTCTTCTATGGTGAAAACCAACAAACAAAGCAAGCACC-GTAGGTGTACTTGAACTTTGAGGGCAG-AGAGTCAGCAGGTACGCCCAGC-CGCCATCCTCC-AGCATCCTTAAGAGAAGCATGTTTAGGCTGTAGCAAGACTTTGTATAT----GTGGGTCATCAGATGGCTCTGCCCCTTG--TTGTTCTCTCTTTGTAAGGAGTAAATGTGAAAGTGGCTTTGCCTCAAGAAGAAGAGAAACAATAAGCATTTGGGGTTCAGGTACAGAGAAATTCAGGCTGAAGTGCCTGGTGTGTGGAGGACTGCTAGGAGATGCCAGCTGCCTAGCACCTAGAGACCCTGA
>gene=chr11_11725355-11726355; species=calJac
tctgatcatggctcacccacgccagaagtccttccctagctcctcatcttgcgaggatgaagttcaagttcctaagcatggtctacaagacccTCTAAACCTAGCCTCACCAACACATAGAGACTCATCTTCACCTTCTCTTCTGTCCCGCTGTCCCATTTGGGATGAGAAGAGAAAGACAAAGCAAGCATCACTTGGTGCCTCTGACACTCATAGGAAAAATAATCAACAGGTGCATCTGGCCTCTGGTTCTCTTGGCAGCCTGCAGAGAGAGATATTCGGGCTATAGCACAGCTGTGTCTATGTATGTATGCCATCAGAGGGCTCTAC--------TTGTTCTTTGTTTACATGGAGCAAATGTGAAAGTGGCTTCGCCCCAGGAAGGGAGGAAATAATCAACATTTAGAACTCAGGCAGCAAGGGCTCTAGGCTGAAGTG-CTGGTAGATAGGGGATTGCTGAGCAGTGCCAGCTGCCTAGCACCTAGAGACCCTGG
>gene=chr11_11725355-11726355; species=canFam
cctgatcatggccctccaaggctgaaaatcctcccctaactcctcat-tcccaaggatgaagttcaagctctg-----cagctcacaagaccttccaaatttagtcccaccaaaccatacagcctcatcttcaccttctc-cctgccctagcttcccccCAATGGTGAAAAGGAGCAAAAAGAACAAGTAGCACTTGGTGCACCTGGAACTTGTGGGCAGAGGGCTCAGCAGG---------------------------------------------------------------------------------------------------------------------------------------------------------------------------------------------------------------------------------------------------------------------------
>gene=chr11_11725355-11726355; species=equCab
tctgatcacagccctcccaggctgtaaattct-ccctggcccctcat-gctcaaggacgaagttgaagcccct-----aagctcacaagaccctccaaacttagccatgctaaaccatgcagcttcatcttccccttctc-cctgccccaccatcccattTATGGCGAAAAGGAACAAACGGAGGAAGCATCACTTGGTGTACCTGGAACATGTGGGCAGGAGGCTCAGCAGACGTGTCCAGCCCCCTGTCCTCTTGGCATCCTGCAGGGAAGGA----------------------------A---ATTTGGTCTGCAGAGGGCTCTACCC-CAA--TTATTCTCCACTTTTGGGGAGCAAATGTGAAAGTGGCATTGCCCCAGGAAGGGGGGAAAGAATAAACATTTAGGACTCAGGCAGCAAGGGCTGCAGGCTGAAGAGCCAGGTATATAGAGGACTGCTGGGAGATGCCGGCTGCCTTGCATCTGGAGACCCTGG
>gene=chr11_11725355-11726355; species=gorGor
----------gtccacccataccagaaatcctcctctggctcctcatcttccaaggatgaagttcaagttcctaagcatggtccacaagaccctctaaacctagcctcgccaacacatagagactcatcttcaccttctccccTGTCCTGCTGTCCCATTTGGGATGAGAAGAGAAAGACAAAGCAAGCATCGCTTGGTGCATCTGGAATTCACAGGAAAAAGAATCAACAGGTGTATCTGGCCTCTGGTTCTCTAGGCACCCTG-AGAGAGGGATGTTC-GGCTGCAACACAGCTGT-TCTATCTATATTTGTCATCAGAGGGCTCTACA-CCCTTTTTGTTCTTTATTTATATGGAACAAATGTGAAAGTGGCTTTGCCCCAGGAAGTGGGGAAATAATAAACATTTAGAACTCAGGCACCAAGGGCTCTAGGCTGAAGTGGCGGGTGTATAGGGGATTGCTGATAAATGCCAGCTGACTAGCACCTAGAGGCCCTGG
>gene=chr11_11725355-11726355; species=panTro
tctgatcatcgtccacccataccagaaatcctcctctggctcctcatcttccaaggatgaagttcaagttcctaagcatggtccacaagaccctctaaacctagcctcgccaacacatagagactcatcttcactttctcccctgtccTGCTGTCCCATTTGGGATGAGAAGAGAAAGACAAAGCAAGCATCACTTGGTGCATCTGGAACTCACAGGAAAAAGAATCAACAGGTGTATCTGGCCTCTGGTTGTCTAGGCACCCTGCAGAGAGGGATGTTTGGGCTGCAACACAGCTGTGTCTATCTATATTTGTCATCAGAGGGCTCTACACCCCTTTTTGTTCTTTATTTATATGGAACAAATGTGAAAGTGGCTTTGCCCCAGAAAGTGGGGAAATAATAAACATTTAGAACTCAGGCACCAAGGGCTCTAGGCTGAAGTGGCGGGTGTATAGGGGATTGCTGATAAATGCCAGCTGACTGGCACCTAGAGGCCCTGA
>gene=chr11_11725355-11726355; species=papHam
tctgatcatggcccgcccatatcagaagtcctcctctggctcctcatcttccaaggatgaagttcaagttcctaagcatggtccacaagaccctctaaacctaccctcaccaacacatagagactcatcttcaccttctccccTGTCCTGCTGTCCCATTTGGGATGAGAAGAGAAAGACAAAGCAAGCATCACTTGGTGCATCTGGAACTCACAGGAAAAAGAATCAACAGGTGTACCTGGCCTCTGGTTCTCTTGGCACCCTGCAGAGAGGGATGTTTGAGCTGCAGCACAGCTGTGTCTACGCATATATGTCATCAGAGGGCTCTACCCCCTTTTTCGCT-----TTTATATGGAACAAATGTGAAAGTGGTGTTGCCCCAGAAAGTGGGGCAATAACAAACATTTAGAACTCAGGCACCAAGGGCTCTAGGCTAAAGTGCCGGGTGTATAGGGGTTTGCTGATAAATGCCAGCTGCCTAGCACCTAGAGACCCTGG
>gene=chr11_11725355-11726355; species=ponAbe
TCTGATCACGGTTCACCCGTACCAGAAGTCCTCCTCCGGCTCCTCATCTTCCAAGGATGAAGTTCAAGTTCCTAAGCATTGTCCACAAGACCCTCTAAACCTAGCCTCGCCAACACATAGAGACTCATCTTCACCTTCTCCCCTGTCCTGCTGTCCCATTTGGGATGAGAAGAGAAAGACAAAGCGAGCATCACTTAGTGCATCTGGAACTCACAGGAAAAAGAATCAACAGGTGTATCTGGCCTCTAGTTCTCTAGGCACCCTGCAGAGAGGAATGTTTGGGCTGCAGCACAGCTGTGTCTATGTATATATGTCATCAGAGGGCTCTATACCCCTTTTTGTTCTTTATTTATGTGGAACAAATGTGAAAGTGGCTTTGCCCCAGAAAGTGGGGAAATAATAAACATTTAGAACTCAGGCACCAAGGGCTCTAGGCTGAAGTGCCGGGTGTATAGGGGATTGCTGATAAATGCCAGCTGACTAGCACCTAGAGGCCCTGG
>gene=chr11_11725355-11726355; species=rheMac
tctgatcatggcccgcccatatcagaagtcctcctctggctcctcatcttccaaggatgaagttcaagttcctaagcatggtccacaagaccctctaaacctaccctcaccaacacacagagactcatcttcaccttctccccTGTCCTGCTGTCCCATTTGGGATGAGAAGAGAAAGACAAAGCAAGCATCACTTGGTGCATCTGGAACTCACAGGAAAAAGAATCAACAGGTGTACCTGGCCTCTGGTTCTCTTGGCA-CCTGCAGAGAGGGATGTTTGAGCTGCAGCACAGCTGTGtctacgtatatatgtcatctatg---tatatatgtcatTTTGCTCTTTATTTATATGGAACAAATGTGAAAGTGGTGTTGCCCCAGAAAGTGGGGCAATAACAAACATTTAGAACTCAGGCACCAAGAGCTCTAGGCTAAAGTGCCGGGTGTATAGGGGATTGCTGATAAATGCCAGCTGCCTAGCACCTAGAGACCCTGG
>gene=chr11_12094355-12095355; species=hg19
aggcccagtatcatcacaaaggtccttagaagtggaagagggaggcaggagagtcagagagaggtttgaagatgccgtactgaaggctttgaaggtggaggaaagggcaaggaacccaggcagcctctggaagcaggaaaaggtgaaggaatgaatccctggaggacgcagccctgccaacacctcaatttcagcacagtgagacccattttggacctctgatctttaagactatgagataataaatctgcattgttgtaagcctccaagtttgtggcaatttgttacagcagccataggaaatggatacGGAGCTCTCTCAATGTTGTATCCCTACCATGTGCCTGACCCATTGGAGGTTCACCCAGTAGGCACATTTTTTTCATGTGGGCTTCAATGGGGGAGCAAAGGGCACCTGTGAAGCAGGAACTGAAATGATGGAGGAAGGGGGGACCGTGTCCTAAAGGTTAGGAGAGTGTTTTCACGAAGCCCAGGTAAGA
>gene=chr11_12094355-12095355; species=bosTau
aggtgcaatgtaatcacaagtg---ttagaaatagaaaagtgagacaagagagacagagagaagtttgaagatgctacaatggtggctttgaacacggaagaaggggtaagaaatgcaggcagcctcaggaagcat-tagaggcaaaggaatggagtccagaagaattcatccttgaaaacatctcgattttagcccaatgaaacccattttgaacttccagtgttcaggactgtaagatag-aaatttatgttgttttaagccactaagtttgtggcaattttctagag-agccataggaaatgaatgcaCAGCTCATTTTACTTTGTATCCCTACTGTGTGCCTGGTACACAGTAAGTACAGATAGCAGGTGCA--TTTTTCACATGGAGTTTGAT-GGGGAGCAAAGCAAACTTGTGAAGCAAGAACTGAAA--ATCAAGGAAAGTGGGGCTCCTTCCCAAAGACTGGGAGACTGTTGTCATGGAGCCCAGGTAAGG
>gene=chr11_12094355-12095355; species=calJac
gggcccaatgtcatcacaaaggtccttagaagtggaagagggaggcaggagagtcagaga----tttgaaga---tgtgctgatggctttgaaggcagaggaaagggcaaggaatgcaggcagcccctgg-agctggaaaaggggagggaatgaaatccaggaagacgcaaccctgccaacaccttaattttagcacagtgagacccattttggacctctgttgtttaagactgtgagataataagtctgcattgttgtaagcctccaagtttgtggcaatttgttacagcagccataggaaacagataTGAAGCTCACTCAATGTTATATCCCTACCTCGTGACTGATCCATTGGAAGTTCACATAGTAGGCACACTTTTTTCATGT-GGCTTTGATGGGGGAGCAGAGGGCACCTGTGAAGCAGGAACTGAAATGTTAGAGGAAGGGGGGACCATGTCCTAAAGGTTAGGAGAATGTTTTCACAGAGTCAAGTTAAGA
>gene=chr11_12094355-12095355; species=canFam
gggcccagtataatcacaaggatccttataaagggaagggagagtcagagcggtcagagagagatctggagaggctgcactgctggctttgaagatgga-aaaggggcttgaaatacaggcagcttctagaagctggaagagg-aagggaagagactccagaaggaggcagccctgcaggcaccttgattgtagcccagtgaaatctattgtcagcttcagatctccaagattattacataataaatttgttttgttttaaaccactaagtttgtagcaatttgtttaag-agcagtaggaaatgaatacaGAGCTCCTTCCACTTTGTCTCCCTACCACATGCCTGACCCATAGTAGGTTCACGTA---AGTGCA---TTTTCACGTGGCGTTCGAT-GCGGAGCAAAGCAAACCTCTGAAGCAGGAACTGAAGTCATCAAGGAAAGCAGGT---TGTCCTCAAGGTTGAGAGGGTGTTGTCATTTAGCCAAGGTAAGA
>gene=chr11_12094355-12095355; species=equCab
tggcccagtgtcatcacaaaggtccttagaagtggaagaggcatgcaggagagtcagagagagatctgaagatgttacgctggtggctttgaagagggaggaaggggcaaggaatgcaggtgacttccagaagctggagaaggcaagagaacggattccagaaggacgcagccctgcagacatcttgattttagcccagtgactcccgtttcaggtttccgatctccaggactgtaggagaataaatttgtgttgttttaagccactaagtttgcggtaacttgtt--ag-agccataggaaGAGAATGTAGGGCTCATTCTACTTTGTATCCCTACTGTGTGCCTGGTCCACAGTAGGTTCATATAGTTGGTGCA---TTGGCACATGGAGTTTGAC-AGGGAGCCAAGCAGACCTGCGAAGCAGGAGCTGAAGTCGTCAAGGGAGGTGGGGCTGTGT-CTAAAGGTTGGGAGAGTGTTGTCATGGAGCCCAGGGAAAG
>gene=chr11_12094355-12095355; species=gorGor
aggcccagtgtcatcacaa-ggtccttagaagtggaagagggaggcaggagagtcagagagaggtttgaagatgccgtactgaaggctttgaaggtggaggaaagggcaaggaacccaggcagcctctggaagcaggaaaaggtgaaggaatgaatcccaggaggacgcagccctgccagaaccttaatgtcagcacagtgagacccattttggacctctgatctttaagactatgagacaataaatctgcattgttgtaagcctccaagtttgtggcaatttgttacagcagccataggaaat-gatacGGAGCTCTCTCAATGTTGTATCCCTACCATGTGCCTGACCCATTGGAGGTTCACCCAGTAGGCACATTTTTTTCATGTGGGCTTCA-TGGGGGAGCAAAGGGCACCTGTGAAGCAGGAACTGAAATGATGGGGGAAGGGGGGACCATGTCCTAAAGGTTAGGAGAGTGTTTTCACGAAGCCAAGGTAAGA
>gene=chr11_12094355-12095355; species=panTro
aggcccaatgtcatcacaaaggtccttagaagtgcaagagggaggcaggagagtcagagagaggtttgaagatgccgtactgaaggctttgaaggtggaggaaagggcaaggaacccaggcagcctctggaagcaggaaaaggtgaaggaatgaatcccaggaggacgcagccctgccaacaccttaatttcagcacagtgagacccattttggacctctgatctttaagactatgagataataaatctgcatttttgtaagcctccaagtttgtggcaatttgttacagcagccataggaaatggatacGGAGCTCTCTCAATGTTGTATCCCTACTATGTGCCTGATCCATTGGAGGTTCACACAGTAGGCACATTTTTTTCATGTGGGTTTCAATGGGGGAGCAAAGGGCACCTGTGAAGCAGGAACTGAAATGATGGAGGAAGGGGGGACCATGTCCTAAAGGTTAGGAGAGTGTTTTCACAAAGCCAAGGTAAGA
>gene=chr11_12094355-12095355; species=papHam
aggcccagtgttctcacaaaggtccttagaagtggaagagggaatcaggagagtcagacagaggtttgaaggtgctgtactgatggctttgaaggtagaggaaagggcaaggaacccaggcagcctctgggagctggaaaaggtgaaggaatgaatcccaagaggacgcagccctccca-caccttaattatagcacagtgagacccattttggacctctgatctttaagactatgagacaataaatctgcattgttataaacctccgagtttgtggcaatttgttacaacagccataggaaatggataTGGAGTTCACTCAATGTTGTATCCCTACCATGTGCCTGACCCATTGGAGGTTCACATAGTAGGCACATTTTTTTCACGTGGGCTTCAGTGGGGGAGCAAAGGGCACCTGTGAAGCAGGAACTGAAACGATGGAGGAAGGGGGTACCATGTCCTAAAAGTTAGGAGAGTGTTTTCACAAAGCCAAGGTAAGA
>gene=chr11_12094355-12095355; species=ponAbe
aggcccagtgtcatcacaaaggtccttagaagtggaagagggaggcaggagagtcagagagaggtttgaagatgccgtactgatggctttgaaggtggaggaaagggcaaggaacccaggaagcctctggaagctggaaaaggtgaaggaatgaatcccaggaggacgaagccctgccaacaccttaattttaccacagtgagacccattttggacctctgatctttaagactatgagataataaatctgcactattgtaagcctccaagtttgtggcaatttgttacagcagccataggaaatggatacGGAGCTCTCTCAATGTTGTATCCCTACCATGTGCCTGATCCATTGGAGGTTCACATAGTAGGCACATTTTTTTCATGTGGGCTTCAATGGGGGAGCAAAGGGCACCTGTGAAGCAGGAACTGAAATGATGGAGGAAGTGGGGACCATGTCCTAAAGGTTGGGAGAGTGTTTTCACGAAGCCAAGGTAAGA
>gene=chr11_12094355-12095355; species=rheMac
aggcccagtgttgtcacaaaagtccttagaagtggaagagggaatcaggagagtcagacagaggtttgaaggtgctgtactgatggctttgaaggtagaggaaagggcaaggaacccaggcagcctctgggagctggaaaaggtgaaggaatgaatcccaggaggacgcagccctcccaacaccttaattttagcacagtgagacccattttggacctctgatctttaagactatgagacaataaatctgcattgttatgaaactccaagtttgtggcaatttgttacaacagccataggaaatggataTGGAGTTCACTCAATGTTGTATCCCTACCATGTGCCTGATCCATTGGAGGTTCACATAGTAGGCACATTTTTTTCACGTGGGCTTCAGTGGGGGAGCAAAGGGCACCTGTGAAGCAGGAACTGAAACGATGGAGGAAGGGGGTACCATGTTCTAAAAGTTAGGAGAGTGTTTTCACAAAGCCAAGGTAAGA
>gene=chr11_14259284-14260284; species=hg19
ttGTTGCTGTTTCCACCTGTTTCTATTCCTTTCCCTCTCTGATCATGGATTGCATCCCATTTCTCTTCCTGTGGGGAGGAGAGATGGTAGGGGCATCAGGCAAGTTGGCCAGGCTGACTCCACACTGAGGTCTGAGCCTCAGTGCTACCAGCAGCAAAGGAATGTTTAGGATGAGGAAATGGCTTGTGGTTCAGGACTGGAAGACAAAGTCAAAAAGTTAGGAAGAAAGGGGCAGGGGGATGTGACAGACTCTGGCCTTCTGCTGTGGGCACAGCTGGGATGTGTGGAGCTCTTCCTCATTGGGTGGCTGGCTCTGGAGTGCAGAGGAGGGTCAGCGTGGGGTAAGATTGGTTCAGACACCAGCCCCGACCCTAGACTCACAGTCTTACTTTCTGTTCTGCTCAGACCACCCTGTTTATCTCCTGGTATTGATGTAATTGCTGCCTCCAGAACAGATCTGTCCCAGATCTGTTTTCATTCCACATGAACCCGCTTCCCTC
>gene=chr11_14259284-14260284; species=bosTau
TGGTCATTGTTTCTACTTGTTTCG-TTCCTTCTGCTCTGTGA-CGTGGATTGCATCCCATTTCTCTTTTTGTAGGGAGG------------------AGGAAGTTTAGCCTCGGTGCTGCCCAgcagcacgccaatcctctgtatccctcccagcacaggggcc-ttagaatgagGAAGCAGGTTGTAGTTCAGAACTGCGAGATAAAGACAAAAGAT-AGGAAGA-GGAGGGAAAGGGAGGGGACAGCCTC--ACGTGTTACTGTGAGCGTGGATGAGATGACC-GACCTTTCCTGCTTCTGGA-GCTGGTTCTGGAGGGCAT-GGAGGGTCAGTGTGGGGTAAGGCTTGTTCAGAAAACCGCCCT--CCCCAGAGCCACGTTCTGCCTCTCTGCTCTACTCAGACT-----TGACATCTCTTGATATCCATGTGATTTCTGCCTCTG------ACCTGTCACAGACCTGTTTCCAC-------AAACCCCCCTTTCTC
>gene=chr11_14259284-14260284; species=calJac
TTGTTGCTGACTCCAACTGTTTCTATTCCTTTCCCCCTCTGATCATGGATTCCATCCCATTTCTCTTTTGGGGAAGAGGAGAGATGGTAGGGCTATCAGGCAAGTAGGCCAGGCTGACTCCACACTGAGGTCTGAGCCTCAGTGCTACCAGGAGCA----AGTGTTTAGGATGTGGAAACAGCTTGTGGTTCGGGACTGGAAAACAAAGTCAAAAAGTTAGGAAGGAAGGGGCAGGGGGAGGTGACAGACTCTGGCCTTCTGCTATCGGCATGGCTAAGATGCTTGGAGCTCTCCCTCGTTGGGT-GCTGGTTCTGGAGTGCAGAGGAGGGCCAGTATGGGGTAAGAGTGGTTCAGACACCAACCTC-ACCCTGGACTCACAGTCTTACTCTCTGTTCTGCTTACACTGCCCTGTTTATCTCCTGGTATTGATGTGATTGCTGCCTCAAGAACAGATTTGTCTCAGATCTGTTTTCACTCCACGTAACCC----TCCTTC
>gene=chr11_14259284-14260284; species=canFam
------TTGTTTCTACTTGCTTT-GATCGCCTCCCCCTCTGACTATGGATTGCACCCCACTTCTCTTCCTGCAGGGAGG------------------AGGCAGGTTGTCCAGGCTGACCCCCAGTAGA------ATGCTCCGTGCTGCCCGCAGCAAGGGGGCC-TTAGGATGAGGAAAGAGGTTGTGGTTCAGGACCGGGAGGTGAAGGT------------AGACGGAGGTGAGGGGCGGTGACACACTCTGGCCCTTCACTGTGGGCAGGGCTGAGATGCCCAGAGCCCCCCCGTGTTGAGT-GCTGGCTCTGGAGAGCCTGGGAGGGTCAGTGTTGGGTGAAGTTGATTCTAACACCAGCCCCCACCCCGGACCCACATTCTTACTCTCTGCTCTGCTCAGCCT-----TGGCATCTCCTAATACCGATGTGATTTCTGCCTCCA------ACCCATCCCAGGCCTGTATTCACCCCACG-TGGCCCTCCTTCCTC
>gene=chr11_14259284-14260284; species=equCab
ctgttaCTGTTGCTACTTGTTTCAGTTCCTTTCCCTCTGTGATCATGGATTGCAGCCCATTTCTTTTCCTGGAAGGAGG------------------AGGCAAGTTGGCTGGGCTGAGTCCAAGCAGGACGTGGACCCTCGGTGCCACCAGGAGCAAGGGGGCC-TTAGGATGAGGAAACAGGTTGTGGTTCAGGACTGGGAGATGGAGGCGAAAGATCGGGAAGCTGGAGGTGAGGGGAGGTGACAGACTCCAGCCTTGTGCTGTGGGCATGGGTGAGACGCCCAGAGCTCTCCCACATT-AGT-GCTGGCTCTGGAGTGCATGGGAGGG-CAGTGTGGGATAAGGTTGGTTCAGACTTCAGTCCCC-CTC-----TCACATTCTTACTCTCTGCTCTGCTCAGACT-----TGGCATCTCCTGATATCGATGTGATTTCCGCCTCCA------ACCTGTCCCAGACCTGTTTTCACTCCACA-AAACCCTCCTTCCTC
>gene=chr11_14259284-14260284; species=gorGor
ttGTTGCTGTTTCCACCTGTTTCTATTCCTTTCCCTCTCTGATCATGGATTGCATCCCATTTCTCTTCCCGTGGGGAGGAGAGATGGTAGGGGCATCAGGCAAGGTGGCCAGGCTGACTCCACACTGAGGTCTGAGCCTCAGTGCTACCAGCAGCAAAGGAATGTTTAGGATGAGGAAATGGCTTGTGGTTCAGGACTGGAAGACAAAGTCAAAAAGTTAGGAAGAAAGGGGCAGGGGGAGGTGACAGACTCTGGCCTTCTGCTGTGGGCACAGCTGGGATGTGTGGAGCTCTTCCTCCTTGGGTGGCTGGCTCTGGAGTGCAGAGGAGGGTCAGCGTGGGGTAAGATTGGTTCAGACACCAGCCCCGACCCTAGACTCACAGTCTTACTCTCTGTTCTGCTCAGACCACCCTGTTTATCTCCTGGTATTGATGTAATTGCTGCCTCCAGAACAGATCTGTCCCAGATCTGTTTTCATTCCACATGAACCTGCTTCCCTC
>gene=chr11_14259284-14260284; species=panTro
ttGTTGCTGTTTCCACCTGTTTCTATTCCTTTCCCTCTCTGATCATGGATTGCATCCCATTTCTCTTCCTGTGGGGAGGAGAGATGGTAGGGGCATCAGGCAAGTTGGCCAGGCTGACTCCACACTGAGGTCTGAGCCTCAGTGCTACCAGCAGCAAAGGAATGTTTAGGATGAGGAAATGGCTTGTGGTTCAGGACTGGAAGACAAAGTCAAAAAGTTAGGAAGAAAGGGGCAGGGGGAGGTGACAGACTCTGGCCTTCTGCTGTGGGCACAGCTGGGATGTGTGGAGCTCTTCCTTATTGGGTGGCTGGCTCTGGAGTGCAGAGGAGGGTCAGCGTGGGGTAAGATTGGTTCAGACACCAGCCCCGACCCTAGACTCACAGTCTTACTTTCTGTTCTGCTCAGACCACCCTGTTTATCTCCTGGTATTGATGTAATTGCTGCCTCCAGAACAGATCTGTCCCAGATCTATTTTCATTCCACATGAACCCACTTCCCTC
>gene=chr11_14259284-14260284; species=papHam
ttGTCGCTATTTCCACCTGTTTCTATTCCTTTCCCGCCATGATCATGGATTGCATCCCACTTCTCTTCCT---GGGAGGAGAGATGGTAGGGGCATCAGGGAAGTTGGCCAGGCTGACTCCATACTGAGGTCTGAGCCTCAGTGCTACCAGGGGCAAAGGAATGTTTAGGATGAGGAAATGGCTTGTGGTTCGGGACTGGAAGACAAAGTCAAAAAGTTAGGAAGAAAGGGACAGGGGGAGGTGACAGACTCTGGCCTTCTGCTATGGGCACAGTTGAGATGCTCGGAGCTCTCCCTCATTGGGT-GCTGGCTCTGGAGTGCGGAGGAGGGACGGCGTGGGGTAAGACTGGTTCAGACACCAGCCCTGACCCTAGACTCACAGCCTTACTGTCTGTTCTGCTCAGACCACCCTGTTTACCTCCTGGTACTGATGTAATTGCTGCCTCCAGAACAGATCTGTTCCAGATCTGTTTTCATTCCACATGAACCCACTT-CCTC
>gene=chr11_14259284-14260284; species=ponAbe
ttGTTGCTGTTTCCACCTGTTTCTATTCCTTTCCCTCTCTGATCATGGATTGCACCCCATTTCTCTTCCTGTGGGGAGGAGAGATGGCAGGGGCATCAGGCAAGTTGGCCAGGCTGACTCCACACTGAGGTCTGAGCCTCAGTGCTACCAGGAGCAAAGGAATGTTTAGGATGAGGAAACAGCTTGTGGTTCAGGACTGGAAGACAAAGTCAAAAAGTTAGGAAGAAAGGGGCAGGGGGAGGTGACAGACTCTGGCCTTCTGCTGTGGGCACGGCTGGGATGTGCGGAGCTCTTCCTCATTGGGTGGCTGGCTCTGGAGTGCAGAGGAGGGCCAGCGTAGGGTAAGATTGGTTCAGACACCAGCCCTGACCCTAGACTCACAGTCTTACTCTCTGTTCTGCTCAGACCACCCTGTTTATCTCCTGGTATTGATGTAATTGCTGCCTCCAGAACAGATCTGTCCCAGATCTGTTTTCATTCCACATGAACCCACTTCCCTC
>gene=chr11_14259284-14260284; species=rheMac
ttGTCGCTATGTCCACCTGTTTCTATTCCTTTCCCACCATGATCATGGATTGCATCCCATTTCTCTTCCT---GGGAGGAGAGATGGTAGGGGCATCAGGGAAGTTGGCCAGGCTGACTCCATACTGAGGTCTGAGCCTCAGTGCTACCAGGGGCAAAGGAATGTTTAGGATGAGGAAATGGCTTGTGGTTCGGGACTGGAAGACAAAGTCAAAAAGTTAGCAAGAAAGGGACAGGGGGAGGTGACAGACTCTGGCCTTCTGCTATGGGCACAGTTGAGATGCTCAGAGCTCTCCCTCATTGGGT-GCTGGCTCTGGAGTGCGGGGGAGGGACGGCGTGGGGTAAGACTGGTTCAGACACCAGCCCTGACCCTAGACTCACAGCCTTACTGTCTGTTCTGCTCAGACCACCCTGTTTACCTCCTGGTACTGATGTAATTGCTGCCTCCAGAACAGATCTGTTCCAGATCTGTTTTCATTCCACATGAACCCACTT-CCTC
>gene=chr12_210119-211119; species=hg19
CTTCCTAGAAACTGCCTTCCTTGGTAGAAGAGAGAAAAGCTGTCTGGCCTGCCTCCAGCTCCATCAATTCAACTCAATTCAGTGAGCATTTTATTGATACTAACCAAGCACCAGGCCTCAGTGAGGATGGATAACACACCCTTGAGAAGCCCAGGCCTGGCAGGGGCGGGCACCAGAGACTATCCCTTGGGCTTCCTGTGGTCTCTCCTCCCATCCACTCTCAGCCTGCAAGCTCGCTCACACACCAGCACTCCCCTGCTGCCTGTGTCGTGCCCACCTGCAGCCCTAGCTCCAGGTGGGAAGGAGTGGGAGAGAGGCGGCCCCAGCAGCACGCCAGAATGTAGGTAGATGTGGGGCAGGGGAGGGGTGCTGCCCTCTCAAGGGGCTGGAGCTCCAAGGGAATAGGGTTATTTTCCAGGGTTTGAGGTGGATGATAGGAAACCCATGACCTTAGTTTCCAAGAGGTTTGTTCTTCAGCTTGTTGTTCACCTTCCCCTGGG
>gene=chr12_210119-211119; species=bosTau
CCTCCTTGGTGGGGA-----GGAGA--------------CTGTCTGGTCTGCCCCCTG-CCCATCGGTCCATCTCAGTCCGGTCCACATCT-CTTGCTGCCCCTCGAGCCCT-GGCGCCAGTGAGCATAGATGACACGCCCCCAAGACGCTGGCGCCTGGGAGGTGCCAAGGATAGAAGTCATCTCTTGGGTCTTCCTCGCCCCTTC---------------------------------CCAGCCACCCCCACCC----------------TCACCCCAGAGCCCTGACTCCTGGTGGGAGGGGGT--------------------GGGAGACGGGGGC--------------AGGCGGGGCGGGA--------------GGGGG--------CAGAGGGACAGGCTTCTTTTCCA-----------AGATGGTAGGAAATCTCTTGTC-----TTCGAA--------------------------------TCCCTGG
>gene=chr12_210119-211119; species=calJac
CTTACTAGAAACTGCCTTCCTTGGTAGAAGAGAGAAAAG----CTGGCCTGCCTCCAGCCCCATCAATTCAACTCAATTCAGTGAGCATTGTATTGATACTAACCAAGCACCAGGCCTCAGTGAGGATAGATGGCACACTCTTGAGAAGCCCAGGCCTGGCAGGGGAGGGCAATAGAGACTATCCCTTGGGTTTGCGGTGGTCTCTCCTCCCATCCACTCGCAGCCTGCATGCCTGCTTATGCATCAGCCCTCCCCTGCTGGCTGCATGGTGCCCACCTGCAGCCCCAGCTCCAGGTGGGAAGGAGTGGAAAAGAGGTGGTCCCAGCAGCACCCCAGAAGGTAGGTAGACGT-GGGCAGGGGAGGGTTGCTGCCCTCT----------------CAAGGGAATAGGGTCATTTTTCAGGGTTTGAGGTGGATGATAGGAAACCCATGATTTTAGTTTCCAAGAGGT------------TTGCTGTTCACCTTCCCCTGGG
>gene=chr12_210119-211119; species=canFam
CT---TAAAAATGTCCT-CCCTGGC--AAGAGAAAAAAGCTGCCTAGGTGACCTCCCA-CCCATCCATCCAGCTCAATTCAGTGAATGTTTAATTACTACCACCCAAGCACCAGGCATAGGTGAGGACAGATACCATGTCCTC---AAGCTCAGTCCTGGCAGGTGCCAGCAACAGAAGTCCTCCCTACCGTTTCCCATGG-CCATCCTGTCTCTTGCTCTCATCCTTCCCATTCCTCCACCTGCCCACACTCCTCTGCCTGCTG----GGTCCACCCTGCAGCCCTGGATTCTGGTGGGAAGGGGTGGGAGGATGGTGTGCCCTGTGGGAGAGGG----------------GAGGCCGAGGAGGGGT------------------------------------------------------------------------------------------------------------------------------------
>gene=chr12_210119-211119; species=equCab
CTTCCTAATAATGTCCT-CCTTGCC--GAGAGAGAAGAGCCATCTAGTCTGCCTCCCACTCCATCAATGCAACTCAattcagccaacatttaattgctgctacccaagcactgggcatcggtgaggatggataacacgtcctcaagaagctcagtcctggggagCGCCGGCAACAGAAATCCTCCCCTGGGATTTCCACAGTCCTTCCTCTCTCTCACACTCACCCCTTCCATTCTTTCACGTGCCAATACTCCTCTGCCTGGCC----AGCCCACCCTGCAGCCCTGGCTCCAGGT-GGAAGGAGTAGGAGGATGGTGTGTGGTGTGGGAAAGAGAGGTG--GGTGTATGCGGGGGAGGGGAGGGGTGCTGTCCCCTTATGGGGGCAGGGTGCCAAGGGAATAGGCTCCTCTTCCAAGATTGGGGGTGGATGGTAGGAAATGGCGTATCTTAGTTTC-----------------------------------CCCTTCA
>gene=chr12_210119-211119; species=gorGor
CTTCCTAGAAACTGCCTTCCTTGGTAGAAGAGAGAAAAGCTGTCTGGCCTGCCTCCAGCTCCATCGATTCAACTCAATTCTGTGAGCATTTTATTGATACTAACCAAGCACCAGGCCTCAGTG-GGATGGATAACACACCCTTGAGAAGCCCAGGCCTGGCAGGGGTGGGCACCAGAGACTATTCCCTGGGCTTCCTGTGGTCTCTCCTCCCATCCACTCTCAGCCTGCATGCTCGCTCACACACCAGCACTCCCCTGCTGCCTGCGTCGTGCCCACCTGCAGCCCTAGCTCCAGGTGGGAAGGAGTGGGAGAGAGGCGGCCCCAGCAGCACGCCAGAATGTAGGTAGATGTGGGGCAGGGGAGGGGTGCTGCCCTCTCAAGGGGCTGGGGCTCCAAGGGAATAGGGTTATTTTCCAGGGTTTGAGGTGGATGATAGGAAACCCATGATCTTAGTTGCCAAGAGGTTTGTTCTTCAGCTTGTTGTTCACCTTCCCCTGGG
>gene=chr12_210119-211119; species=panTro
CTTCCTAGAAACTGCCTTCCTTGGTAGAAGAGAGAAAAGCTGTCTGGCCTGCCTCCAGCTCCATCAATTCAACTCAATTCAGTGAGCATTTTATTGATATTAACCAAGCACCAGGCCTCAGTGAGGATGGATAACACACCCTTGAGAAGCCCAGGCCTGGCAGGGGCGGGCACCAGAGACTATCCCTTGGGCTTCCTGTGGTCTCTCCTCCCATCCGCTCTCAGCCTGCATGCTCGCTCACACACCAGCACTCCCCTGCTGCCTGCGTCGTGCCCACCTGCAGCCCTAGCTCCAGGTGGGAAGGAGTGGGAGAGAGGCGGCCCCAGCAACACGCCAGAATGTAGGTAGATGTGGGGCAGGGGAGGGGTGCTGCCCTCTCAAGGGGCTGGGGCTCCAAGGGAATAGGGTTATTTTCCAGGGTTTGAGGTGGATGATAGGAAACCCATGATCTTAGTTTCCAAGAGGTTTGTTCTTCAGCTTGTTGTTCACCTTCCCCTGGG
>gene=chr12_210119-211119; species=papHam
CGGCCTAGAAACTGCCTGCCTTGGT-----------------------------------------------------------AGCACTTTATTGATACTAACCAAGCACCAGGCCTCAGTGAGGATGGAGAACAAACCCTTGAGAAGCCCAGACCTGGCAGGGGCGGGCAACAGAGACAGTCCCTTGGGTTTCCTGTGGTCTCTCCTCCCATCCACTGTCAGCCTGCATGCTCGCTTACGCACCAGCACTCCCCTGCTGCCTGTGTGGTG-CCACCTGCAGCCCTAGCTCCAGGTGGGAAGGCGTGGCAGGGAGGCAGCCCCAGCAGCACGCCAGAACGTAGGTAGATTTGGGGCAGGGGAGGGGTGCTGCCCTCTCAAGGGGCTGGGGCTCCAAGGGACTAGGGTTCTTTTCCAGGGTTTGAGGTGGATGGTAGGAAACCCATGATCTTAGTTTCCAAGAGGT------------TTGTTGTTCACCTTCCCCTGGG
>gene=chr12_210119-211119; species=ponAbe
CTTCCTAGAAACTGCCTTCCTTGGTAGAAGAGAGAAAAGCTGTCTGGCCTGCCTCCAGCTCCATCAATTCAACCCAATTCAGTGAGCATTTTATTGATACTAACCAAGCACCAGGCCTCAGTGAGGATGGATAACACACCCTTGAGAAGCCCAGGCCTGGCAGGGGCGGGCAACAGAGACTGTCCCTTGGGCTTCCTGTGGTCTGTCCTCCCGTCCACTCTCAGCCTGCATGCTCGCTCACACACCAGCACTCCCCTGCTGCCTTCGTCGTGCCCACCTGCAGCCCTAGCTCCAGGTGGGAAGGAGTGGGAGAGAGGCGGCCCCAGCAGCACGCCAGAATGTAGGTAGATGTGGGGTAGGGGAGGGATGCTGCCCTCTCAAGGGGCTGGGGCTCCAAGGGAATAGGGTTATTTTCCAGGGTTTGAGGTGGATGATAGGAAACCCATGATCTTAGTTTCCAAGAGGTTTGTTCTTCACCTTGTTGTTCACCTTCCCCTGGG
>gene=chr12_210119-211119; species=rheMac
CGGCCTAGAAAC-GCCTTCCTTGGTGGAAGAGAGAAAAACTGTCTGGCCTGCCTCCAGCTCCATCAGTTCAACTCAGTTCAGTAAGCACTTTATTGATACTAACCAAGCACCAGGCCTCAGTGAGGATGGAGAACACACCCTTGAGAAGCCCAGACCTGGCAGGGGCGGGCAACAGAGACGGTCCCTTGGGTTTCCTGTGGTCTCCCCTCCCATCCACTGTCAGCCTGCATGCTCGCTTACGCACCAGCACTCCCCTGCTGCCTGTGTGGTGCCCACCTGCAGCCCTAGCTCCAGGTGGGAAGGAGTGGCAGAGAGGCAGCCCCAGCAGCACGCCAGAACGTAGGTAGATGTGGGGCAGGGGAGGGGTGCTGCCCTCTCAAGGGGCTGGGGCTCCAAGGGACTAGGGTTATTTTCCAGTGTTTGAGGTGGATGATAGGAAACCCATGATCTTAGTTTCCAAGAGGT------------TTGTTGTTCACCTTCCCCTGGG
>gene=chr12_323223-324223; species=hg19
AGACTCCAGGCTATAAACTGAGAACCTTGGGAGGGGAGGTGACCTCACTGACGAGGGCAAGGGAGGAGGGTGAATCACACGCTGGAGTTTTCCACCAAGTACCTGCCCTCTGTGGCTTCTAGGCAAGGCCCTGGACCTTCACAACCCTTCTCCTTGGGATTTTCCTAGAGAAAGCACCCAGAGCGTACCTCAAGAAGCAATgtagagaggacccaggattgggaccagacagacctgagtttcttctcctcctctatcatgtatcagtcacgacagctaggcaagggtcagccttggtttcccagtctgtcaaaggtaggtaacaacacaatatctactttgcggggttgctgtgagggtgcagggatatcatAGGTGCTTAAGGGGAGGTGTGGGTGTTTGTTGTGTGTCCTCTGGAAGCAGAGGCTGGGATGGTGGGGTGTCTGGTCCCAGGCACCTCTGGTCACTGCATAGCACCAGGCACCTAGCTAGAATTTGTC
>gene=chr12_323223-324223; species=bosTau
GGT-----GGCTGCAGGCTGAG-ATCTGGGGAGGGCA------------------GGGCAGGGAGGA-GGTGAATCAC-CGCTGGACTTTTCCACC-AGTACCTGCCCTCTGCGGTTTCGCGGCCAGGCTCTGGACCTTCCCAGCCCCTTTCCTTGGGATTTTCCTAGACACAGTGCCCAGAGCATGCCTCGGGAAGCCATCCGCaaaggacacaagtttgcaggcagacagccctgggtctg-cccccttctctgtcacctcccggtcatgtcagccgggcaggca--agcctcttttctc---------------acctgatag-----cacccactt-gcagagctgccaagagg--------GTGTTACTGGTGTCTCAGGCCACTTGCTGGTGTTTGCTG-GGGTCTTCCAGAAGCAGGGGCTGGGGTGCAGGA-------GTCCCGGGCGGCTCTGGTGACCTCTGGGCAGTA-GCACACAGTCGGGACTTGTC
>gene=chr12_323223-324223; species=calJac
AGACTCCAGGCTGGAAACTGACAA-CTTGGCAAGGGAGTCAACCTCACTGACGAGGGCAAGGGAGGAGGGTGAATCACATGCTGAACTTTTCCACCAAGTACCTTCCCTCTGTGGCTTCCAGGCAAGGCTCAGGACCTTCACAACCCATATCCTTGGGATTTTTCTAGAGAAAGCA------------CTCAAGAAgcaatgtagagcagacccgggcttggggccagaaagacctaagtttctattcctcctctatcatgtatcagccacaacagctaggcaagggtcagccttggtttcccaatctgtcaaaggtaggtaacaatacaatatctacttttca-ggttactgtgagggtcccaggaTATCATAGGTGCTTGAGGGGAGGTGTGGGTGTTGGTTGTGGGTCCTCTGGAAGCAGAGGCTGGGATGGTGTGGGGTCTGGTCCCAGGCCGCTCTGGTCACCTCACAGCACCAGACAGCTAGCTAGAATTTGTC
>gene=chr12_323223-324223; species=canFam
AGC-----GGCTGGGAACTGAGAAACTCAGGAGGGGAGTTGGCCTCACCAACGAGGGCTCGGGAGGAGGGTGAATCACCAGCTGGACTTTTCCACCAAGTACCTGCCCTCTGTGGTTTCAAGGCAAGGCTCTGGACCTTCACAACCCTGTGCCTTGGGATTTTCCTAGAGAAAGTGCCCAGAGCAAACCTCAAGGAGC-ATCTAGAAAGGATACAAGTTTACCGTCAGACAGAC-----------------------------------------------------------------------------------------------------------------------------------------------------GGGTGGTCACTGGTGTTTGCTGTGTGTCCTCTGACAGCAGAGGCTGGGATGGTGTGGTGTCTGGTCCCAGGCAGCTCCAGTGACCTCTCAGGACTAGGCACATAACTGGGACTTGTC
>gene=chr12_323223-324223; species=equCab
AGC-----GGCTGGACACCGAGCACCTCAGGAGGGGAGCTGGCCTCGCTGACGAGGGCACAGCAGGAGGGTGAATCATGCCCTGGAGTTTTCCACTAAGTACCTGCCCTCTGTGGTTTCAAGGCAAGGCTCTGAA-TTTCACAGCCCTTTTCCTCGGGATTTTCCTAGAGAAGGTGCCCAGAGCATACCTCAAGGAGCAATCtagaaaggacgcaggtttgcagtcaagcagacctggctctggacctgtcctctgtcatttcccagtcacatcagcgagacaagga--agcct---gttcccgatctgtaaagggaatgtcccga-----tccctactctgcagggttgccgagagg-----agcataTCATCGGTGCTTA-AGGGATTTGTTGGTGTTCGTTGTGGGTGCCGTGGGAGCGGGGGCTGGGATGGTGGAGTGTCTGGTCCCAGGTAGCTCTAGCGACCGCTCAGCACTAGGCCCATAGCTGGGACTTGTC
>gene=chr12_323223-324223; species=gorGor
AGACTCCAGGCTGTAAACTGAGAACCTTGGGAGGGGAGGTGACCTCACTGACGAGGGCAAGGGAGGAGGGTGAATCACACGCTGGAGTTTTCCACCAAGTACCTGCCCTCTGTGGCTTCTAGGCAAGGCCCTGGACCTTCACAACCCTTCTCCTTGGGATTTTCCTAGAGAAAGCACCCAGAGC-TACCTCAAGAAGCAATgtag-gaggacccaggattgggaccagacagacc-gagtttcttctcctcctctatcatgtatcagtcacaacagctaggcaa-ggtcagccttggtttcccagtctgtcaaaggtaggtaacaatacaatatctactttgcggggttgctgtgagggtgcagggatatcatAGGTGCTTAAGGGGAGGTGTGGGTGTTTGTTGTGGGTCCTCTGGAAGCAGAGGCTGGG-TGGTGGGGTGTCTGGTCCCAGGCACCTCTGGTCACTGCATAGCACCAGGCACCTAGCTAGAATTTGTC
>gene=chr12_323223-324223; species=panTro
AGACTCCAGGCTGTAAACTGAGAACCTTGGGAGGGGAGGTGACCTCACTGACGAGGGCAAGGGAGGAGGGTGAATCACACGCTGGAGTTTTCCACCAAGTACCTGCCCTCTGTGGCTTCTAGGCAAGGCCCTGGACCTTCACAATCCTTCTCCTTGGGATTTTCCTAGAGAAAGCACCCAGAGCGTACCTCAAGAAGCAATgtagagaggacccaggattgggaccagacagacctgagtttcttctcctcctctatcatgtatcagtcacgacagctaggcaagggtcagccttggtttcccagtctgtcaaaggtaggtaacaatacagtatctactttgcagggttgctgtgagggtgcagggatatcatAGGTGCTTAAGGGGAGGTGTGGGTGTTTGTTGTGGGTCCTCTGGAAGCAGAGGCTGGGATGGTGGGGTGTCTGGTCCCAGGCACCTCTGGTCACTGCATAGCACCAGGCACCTAGCTAGAATTTGTC
>gene=chr12_323223-324223; species=papHam
AGACTCCAGGCTGGAAACGGAGAACCTTGGGAGGGGAGGTGACCTCACTGATGAGGGCAAGGGAGGAGGGTGAATCACACGCTGGAGTTTTCCACCAAGTACCTGCCCTCTGTGGCTTCCAGGCAAGGCCCTGGCCCTTCACAACCCCTCTCCCTGGGATTTTCCTAGAGAAAGCACCCAGAGCATATCTCAAGAAGCAACgtagagaggacccaggcttgggaccagacagacctgagtttctt---ctcctctatcatgtatcagtcacgacagctagacaagggtcagcctcggtttcccagtctgtcaaacgtaggtaacaatacaatatcgactttgcggggctgctgtgagggtgctgggataTCATAGGTGCTTCGGGGGGG--------------TGTGGGTCCTCTGGAAGCAGAGGCTGGGACAGTGGGGTATCTGCTCCCAGGCACCTCTGGTCGCTGCACAGCACCAGGCACCTACCTAGAAGTGGTC
>gene=chr12_323223-324223; species=ponAbe
AGACTCCAGGCTGTAAACTGAGAACCTTGGGAGGGGAGGCGACCTCACTGACGAGGGCAAGGGAGGAGGGTGAATCACACGCTGGAGTTTTCCACCAAGTACCTGCCCTCTGTGGCTTCCAGGCAAGGCCCTGGACCTTCACAACCCCTCTCCTTGGGATTTTCCTAGAGAAAGCACTCAGAGCATATCTCAAGAAGCAATgtagagaggacccaggcttgggaccagacagacctgagtttcttctcctcctctatcatgtatcagtcacgacagctaggcaagggtcagccttggtttcccagtctgtcaaaggtaggtaacaatacaatatctactttgcagggttgctgtgagggtgcagggatatcataagtgcttaAGGGGAGGTGTGGGTGTTGGTTGTGGGTCCTCTGGAAGCAGAGACTTGGATGGTAGGGTGTCTGGTCCCAGGCACCTCTGGTCACTGCATAGCACCAGGTACCTAGCTAGAATTTGTC
>gene=chr12_323223-324223; species=rheMac
AGACTCCAGGCTGGAAACTGAGAACCTTGGGAGGGGAGGTGACCTCACTGATGAGGGCAAGGGAGGAGGGTGAATCACACCCTGGAGTTTTCCACCAAGTACCTGCCCTCTGTGGCTTCCAGGCAAGGCCCTGGACCTTCACAACCCCTCTCCTTGGGATTTTCCTAGAGAAAGCACCCAGAGCATATCTCAAGAAGCAACgtagagaggacccaggcttgggaccagacagacctgagtttctt---ctcctctatcatgtatcagtcacgacagctagacaagggtcagcctcggtttcccagtctgtcaaacgtaggtaacaatacagtatcgactttgcggggctgctgtga-agTGCTGGGATATCATAGGTGCTTCCGGGGG---------------TGTGGGTCCTCTGGAAGCAGAGGCTGGGACAGTGGGGTATCTGCTCCCAGGCACCTCTGGTCGCTGCACAGCACCAGGCACCTACCTAGAAGTTGTC
>gene=chr12_352251-353251; species=hg19
TGTCTTAAAATACAACAACATTGTTATGTGTTTAAAACATATGGCTAAAGTGGCTTTGCACTCTACTTACCTAACCTAAAGCCTCTGCCCCATCCTCACTGCTGTTTCTTGCCCATTCTCTGATAGATCAGCTGACTAGCTCAGTATGCAGCCCACAAACCAAGGGTTTAGCATAGAGACTCGGGATCTTATCTTAACCTCAGAACTGCTACTAATCACTCAAGTCATTCCAAACAAGGTTTATAACCACGAATGAAGACGCTTTGGAGTCAGGTACAGAGCTACTCACCCTCAAAGATGGGGCAGATCTTCCTCCAGGCTGTGACGCCTCCCTGGCTAGTGTACTGGCCTAGTGCTGTCTCCAGAAGGAAGACAGGAATGCCACAGGTAAAGAGGAAGACGAGGTAGGGGATGAAGAAGGCACCTGTGGTTAGAAAACAGGCTGTTCATTTCCTGGGACTATTCTCCTCATGGTCTGCATTCACCTCCTCCCATTACCA
>gene=chr12_352251-353251; species=bosTau
TGTTTTTAAACATAAAATTATTTGTATGCATGCAAAATATACAGCTAAAATAGCTTTGCACTCTACTTATT--AGCTAAAGCCTTTGTGCCACCCTCAGCCCCG--TCTTCTCCATCCTCTGCTGGGCTGAGTGACTAGTTCTGTCTTGGGCCCACAAGTGGGCGGTTTAACATAAAGACCCAGGGGCTTATCTCCA--TTAGCACTGCTGCTGAACCCCCCAGTTATTCCACATGCAGTTTATAAC--CTGGTACAGAGACCCTGGTGTCAGGGAC-GAGCAACTCACCCTCAAAGATGGGGCAGATCTTCCTCCAGGCAGTGATGCCCCCCTGACTGGTGTACTGGCCCAGCGCCGTCTCCAGGAGGAAGACAGGAATGCCGCAGGTAAAGAGGAAGATGAGGTAGGGGATGAAGAAGGCACCTGCAGGTGGGAAACAGGCTGTGTGTTCCTTGGCAGCAGCCGTCTTCTGGTCCAAGTCCAACTCCTCCCGCCACCA
>gene=chr12_352251-353251; species=calJac
TGTCTTAAAATACAAAGACATTGTTATGTATTGAAAACAGA--GCTAAAGTAGCTTTGCACTCTACTTAACTAATCTAAATCCTTTGCCCCATGCTTACTGCTGTCTCTCCCGCATTCTCTGATGGACCAGCTGACTAGCTCAGTATGCAGCCCACAAACCAAGGGCTTAACATAGAGACTTGTGATCTTATCTTAACCTCGGAACTGCTGCTAATCACTCCAGTCATTCTGGA-AAGGTTTATAACCACTAATGAAGACACCTTGGAATCAGGCACAGAGCTACTCACCCTCAAAGATGGGGCAGATCTTCCTCCAGGCTGTGATGCCTCCCTGGCTAGTGTACTGGCCTAGTGCTGTCTCCAGAAGGAAGACAGGAATGCCACAGGTAAACAGGAAGATGAGGTAGGGGATGAAGAAGGCACCTGTGGTTAGAAAACAGGCTGTTCATTTCCTGGGACTATCCTCCTCATCATCTGCATTCACCTCCTCCCACTACCC
>gene=chr12_352251-353251; species=canFam
TGTTCTGAAATACGAAACCATTGTTATACATGTACAATATATAGCTAAAATAGCTTTGCACTCTACTTACTTAATCTAAAGCCTTTTTCCCATCCTCATCCCTG--TCTTCTCCATTCTCTGATAGATTGGGTGATCAGCTCAGCATTGGTCCCACAAGTAGAGGGTTTAACATAAAGACACAGAGTCTTATGTCAA--TCAGCACTGCTACGAAACCACCCAATCACCCCAAATAAGGTTTGTAACCATGTATGCAGATAT-CTGGAATCAGGCACCTGGCTACTCACCCTCAAAGATGGGGCAAATCTTCCTCCAGGCTGTGACGCCTCCCTGGCTAGTGTACTGGCCCAGTGCTGTCTCCAAGAGGAAGACAGGAATGCCACAGGTAAAGAGGAAGATGAGGTAGGGGATGAAAAAGGCACCTGTGGGTGGGAAAAATGCTTTACATTAGCTGGCACGAGCCTCCTCATGGTCCACATTTATCTTCTCCCATTACCA
>gene=chr12_352251-353251; species=equCab
aattttaaaaTACAAAATCATTGTTATGTATTTTAAATATATCGCTAAAATAGCTTCGCACTCTACTTATTTAAGCTAAAGCCGTTGCCCCATCCTCATCCTCA--TCTTCTCCATTCTCTGATGGACTGGGTGATTAGCTCA-------------CAGTGGAGGGGTTAACATAAAGACACAGGGCCTTATCTCAA--CCAGCACTGCAGCTAAGCCACCCAGTCATTCTGATCAACGTTTATAACCACTAGTGCAGATACCCTTGAATCAG--ATAGAGCTACTCACCCTCAAAGATGGGGCAGATCTTTCTCCAGGCTGTGATGCTTCCCTGGCTAGTATACTGGCCCAGTGCTGTCTCCAAGAGGAAGACAGGAATGCCACAGGTAAAGAGGAAGATGAGGTAGGGGATGAAAAAGGCACCTGTGGGTGGGAAACAGACTGTCCATTACCTGGCACTAGCCTCCTCATGGTCCACATTCATCTCCTCCCATTACCA
>gene=chr12_352251-353251; species=gorGor
TGTCTTAAAATACAACACCATTGTTATGTATTT-AAACGTACAGCTAAAGTGGCTTTGCACTCTACTTACCTAACCTAAAGCCTCTGCCCCATCCTCACTGCTGCTTCTCGCCCATTCTCTGATAGGTCAGCTGACTAGCTCAGTATGCAGCCCACAAACCAAGGGTTTAGCATAGAGACTCGGGGTCTTATCTTAACCTCAGAACTGCTACT-ATCACTCAAGTCATTCCAAACAAGGTTTATAACCACGAATGAAGACGCTTTGGAGTCAGGTACAGAGCTACTCACCCTCAAAGATGGGGCAGATCTTCCTCCAGGCTGTGACGCCTCCCTGGCTAGTGTACTGGCCTAGTGCTGTCTCCAGAAGGAAGACAGG-ATGCCACAGGTAAAGAGGAAGACGAGGTAGGGGATGAAGAAGGCACCTGTGGTTAGAAAACAGGCTGTTCATTTCCTGGGACTATTCTTCTCATGGTCTGCATTCCCCTCCTCCCATTACCA
>gene=chr12_352251-353251; species=panTro
TGTCTTAAAATACAACAACATTGTTATGTGTTTAAAACATATGGCTAAAGTGGCTTTGCACTCTACTTACCTAACCTAAAGCCTCTGCCCCATCCTCACTGCTGTTTCTCGCCCATTCTCTGATAGATCAGCTGACTAGCTCAGTATGCAGCCCACAAACCAAGGGTTTAGCATAGAGACTCGGGGTCTTATCTTAACCTCAGAACTGCTGCTAATCACTCAAGTCATTCCAAACAAGGTTTATAACCACGAATGAAGACGCTTTGGAGTCAGGTACAGAGCTACTCACCCTCAAAGATGGGGCAGATCTTCCTCCAGGCTGTGACACCTCCCTGGCTAGTGTACTGGCCTAGTGCTGTCTCCAGAAGGAAGACAGGAATGCCACAGGTAAAGAGGAAGACGAGGTAGGGGATGAAGAAGGCACCTGTGGTTAGAAAACAGGTTGTTCATTTCCTGGGACTATTCTCCTCATGGTCTGCATTCACCTCCTCCCACTACCA
>gene=chr12_352251-353251; species=papHam
tGTCTTAAAATACAACAACATAGTTATGTATTTAAAACATATAGCTAAAGTAGCTTTGCACTCTACTTACTTAACCTAAAACCTTAGCCCCATCCTCGCTGCTGTTTCTCGCCCATTCTCTGATGGATCAGCTGACTAGCTTAGCATGCAGCCCACAAACCAAGGGTTTAGCATAGAGACTCACAGTCTTATCTTAACCTCAGAACTGCTACTAATCACTCAAGTCATTCCAAATAAGGTTCATAACCACTAATGAAGATGCTTTGCAGTCAGGTACAGAGCTACTCACCCTCAAAGATGGGGCAGATCTTCCTCCAGGCTGTGATGCCTCCCTGGCTAGTGTACTGGCCTAGCGCTGTCTCCAGAAGGAAGACAGGAATGCCACAGGTAAAGAGGAAGACGAGGTAGGGGATGAAGAAGGCACCTGTGGTTAGAAAACAGGCAGTTCATTTCCTGGGTCTATTCTCCTCATGGTCTGCACTCAGCTCCTCCCATGACCA
>gene=chr12_352251-353251; species=ponAbe
TGTCTTAAAATACAACAACATTGTTATGTATTTAAAACATATAGCTAAAGTAGCTTTGCACTCTACTTACTTAACCTAAAGCCTCTGCCCCATCCTCACTGCTGTTTCTCGCCTATTCTCTGATAGATCAGCTGACTAGCTCAGTATGCAGCCCACAAACCAAGGGTTTAGCATAGAGACTCGGGGTCTTATCTTAACCTCAGAACTGCTACTAATCACTCAAGTCATTCCAAACAAGGTTTATAACCACTAATGAAGACGCTTTGGAATCAGGTACAGAGCTACTCACCCTCAAAGATGGGGCAGATCTTCCTCCAGGCTGTGACGCCTCCCTGGCTAGTGTACTGGCCTAGTGCTGTCTCCAGAAGGAAGACAGGAATGCCACAGGTAAAGAGGAAGACGAGGTAGGGGATGAAGAAGGCACCTGTGGTTAGAAAACAGGCTGTTCATTTCCTGGGACTATT---CTCACGGTCTGCATTCACCTCCTCCCATTACCA
>gene=chr12_352251-353251; species=rheMac
tGTCTTAAAATACAACAACATAGCTATGTATTTAAAACATATAGCTAAAGTAGCTTTGCACTCTACTTACTTAACCTAAAACCTTAGCCCCATCCTCGCTGCTGTTTCTCGCCCATTCTCTGATGGATCAGCTGACTAGCTTAGCATGCGGCCCACAAACCAAGGGTTTAGCCTAGAGACTCGCAG-----TCTTAACCTCAGAACTGCTACTAATCACTCAAGTCATTCCAAATAAGGCTCATAACCATGAATGAAGATGCTTTGGAATCAGGTACAGAGCTACTCACCCTCAAAGATGGGGCAGATCTTCCTCCAGGCTGTAACGCCTCCCTGACTGGTGTACTGGCCTAGCGCTGTCTCCAGAAGGAAGACAGGAACGCCACAGGTAAAGAGGAAGACGAGGTAGGGGATGAAGAAGGCACCTGTGGTTAGAAAACAGGCTGTTCATTTCCTGGGTCTGTTCTCCTCCTGGTCTGCACTCAGCTCCTCCCATGACCA
>gene=chr12_479133-480133; species=hg19
ggccaggcatagtggctcatgcctgtaatcccagtactttgggaggccgaggcaggtggatcacctgaggtcgagagttcgaaaccagcctggccaacatggtgaaaccctgtctctactaaaaatacaaaaattagcagggcgtggtggcaggcacctgtaatcccagttacttgggaggctgaggcaggagaatcacttgaacccaggaggcggggattgcagggagctggtttcatgccacctcattccagcctgggcaacacagcgagactctgtctcaaaaataaataaaaattaaaaataaaaTACAAACCATTTACTCCAAATATTTGCCATGTACTATATCACAACACTGTCCCCAGAAATATCACTATGAACCATGCTCTATAAAAAGATACATGGCATGCACTTGAATTGAACACAATGAAGACAAGCCGTTTATCAAAACTTGACCAAAAAGTAGTATCGCTCAAGACCAAAACAGCTGGGAACAGAGA
>gene=chr12_479133-480133; species=bosTau
----------------------------------------------------------------------------------------------------------------------------------------------------------------------------------------------------------------------------------------------------------------------------------------------------------------------------CATTTACTCCAAACATTTGCCATGCAAGGTATCACACCACTGTCATTAGAAACATCAC-ATGACCCATGCCCTAAAGAGAGATACATGGCAAGCACTTAAATTGAACACAAAGAATACAAACCTTTAA-TAAAACTTAACAAAAGAGTAATGTCAATCAAGGCCAAAA----------------
>gene=chr12_479133-480133; species=calJac
g----ggcacggtggctcatgcctacaatgccagtacactgggaggctgacacaggtggatcatctgaggtcaggagttcaaaactagcctggccaacatggggaaaccctatctctactaaaagtacaaaaatgagccaggcatggtggcaggcacctgtaatcccagttacttgggaggctgaagcaggagaatcacttgaacctggggggcgggggttgctgtgagctgggatcagaccactgcactccagcctgggca--acagtga-----tgtctcaaaaataaataaaaataaaaTATAAAATATAAACCATTTATTCCAAATGTTTGCCATGTACTACATCACAGCATTGTCACCAGAAATATCACTATGAACCCTGCTCTATAAAAAGACATACAGCATGCACTTGAACTGAACACAATGAAGACAAGCCCTTTATCAAAACTTGACCAAAAAGTAGTATCACTCAAGACCAAAATGGCTGGGAATAGAGA
>gene=chr12_479133-480133; species=canFam
------------------------------------------------------------------------------------------------------------------------------------------------------------------------------------------------------------------------------------------------------------------------------------------------------------------------AAACGATTTACT----ACATTTGCCATGAAATATATCACACCATTGTCACGAGAAATATCACTAT--ACCAAGCCTTCT-AAAAGATACATGACATGCAACTATACTGAACAAAATAGAGACAAGCCCTTAATCAAAACTTGACCAAAGAATAATGTCAATCAAGGTCAGAA----------------
>gene=chr12_479133-480133; species=equCab
-----------------------------------------------------------------------------------------------------------------------------------------------------------------------------------------------------------------------------------------------------------------------------------------------------------------AAAACATAAACCATTTATTCCAAACATGTGCCATGCAATATATCACAGCACTGCCACCAGAAATATCACTATGAACCATCCCCTACAAAAAGATACCTGGCATGTACTTAAATTGAACACAATGAAGACAAGCACTTAACCAAAGTGCGACCAAAGAGTAATGTCAATCAAGGCCAAAA----------------
>gene=chr12_479133-480133; species=gorGor
ggccaggcatagtggctcatgcctgtaatcccagtaccttgggaggccgaggcaggtggatcacctgaggtcgagagtttgaaaccagcctggcaaacatggtgaaaccctgtctctactaaaaatacaaaaattagcagggcgtggtggcaggcacctgtaatcccagttacttgggaggctgaggcaggagaatcacttgaacctaggaggcggggattgcagggagctggtttcatgccacctcactccagcctgggcaacacagcgagactctgtctcaaaaataaataaaaattaaaaataaaaTATAAACCATTTACTCCAAACATTTGCCATGTACTATATCACAACACTGTCCCCAGAAATATCACTATGAACCATGCTCTATAAAAAGATACATGGCATGCACTTGAATTGAACACAATGAAGACAAGCCATTTATCAAAACTTGACCAAAAAGTAGTATCGCTCAAAACCAAAACAGCTGGGAACACAGA
>gene=chr12_479133-480133; species=panTro
-gccaggcatagtggctcatgcctgtaatcccagtactttcggaggccgaggcaggtggatcacctgaggtcgagagttcgaaaccagcctggccaacatggtgaaaccctgtctctactaaaaatacaaaaattagcagggcgtggtggcaggcacctgtaatcccagttacttgggacgctgaggcaggagaatcacttgaacccaggaggcggggattgcagggagctggtttcatgccacctcactccagcctgggcaacacagcgagactctgtctcaaaaataaataaaaattaaaaataaaaTATAAACCATTTACTCCAAACATTTGCCATGTACTATATCACAACACTGTCCCCAGAAATATCACTATGAACCATGCTCTATAAAAAGATACATGGCATGCACTTGAATTGAACACAATGAAGACAAGCCGTTTATCAAAACTTGACCAAAAAGTAGTATCGCTCAAGACCAAAACAGCTGGGAACAGAGA
>gene=chr12_479133-480133; species=papHam
ggcagggcacagtggctcatgcctgtaatcccagtactttgggaggccaaggcaggtggattacctgaggtcgggaattcgaaaccagcctggtcaacatggtgaaaccccatctctactaaaaatataaaaattagctaggcgtggtgataggcacctgtaatcccaggtacttgggaggctgaggcaggagaatcacccgaacctaggaggcaggggttgcagtgagctgggatcacgccactgcactccagcccgggcaacacagcaagactctgtctcaaaaataaataaaaat-----aaaaaaTATCAACCATTTACTCCAAACATTTGCCATGTAGTGCATCACAACACTGTCCCCAAAAATACCACTATAAACCATGCTCTATAAAAAGACACACGGCATGCACTTGAACTGAACACAATCAAGACAAGCCCTTTATCAAAACTTGACCAAAAAGTAGTATCACTCAAGACCAAAACGGCTGGGAATAGAGA
>gene=chr12_479133-480133; species=ponAbe
ggccaggcatagtggctcatgcctgtaatcccagtactttgggaggccaaggcaggtggatcacctgaggtcaagagttccaaaccagcctggccaacatggtgaaaccccatctctactaaaaatacaaaaattagcagagcgtggtggcaggcacctgtaatcccagttacttgggaggctgaggcaggagaatcacttgaacccaggaggcggggattgcacggagctgggatcatgccacctcactccagcctggacaacacagcgagactctgtctcaaaaataaataaaaattaaaaacaaaaTATAAACCATTTACTCCAAACATCTGCCATGTACTATATCACAACACTGTCCCCAGAAATATCACTATGAACCATGCTCTATAAAAAGATACATGGCATGCACTTGAACTGAACACAATGAAGACAAGCCCTTTATCAAAACTTGACCAAAAAGTAGTATCACTCAAGACCAAAACAGCTGGGAATACAGA
>gene=chr12_479133-480133; species=rheMac
--------------------------------------------------------------------------------------------------------------------------------------------------------------------------------------------------------------------------------------------------------------------------------------------------------------------------------------------------------------------------------------------------------------------------------------------------------------------------------------------------------------------
>gene=chr12_642230-643230; species=hg19
CTCCCTCACTCCTCATATTTTCACATCACTTCAGTGGCCCCAGCATCCTGCTTCCCCAGAACACACCCCTGCCCTGAACTCGCCAGACCTCTTCCTGCCAGCTGGGCCAGCCTGGAAACAGGAGAGACCTTGATGGCAGAGGGATAAAGCTGCAGAAGTCCCTGCAACCATAACACGAGTGGAGGGTGAACATCTGCAGAAACCCAGAGACAGATCCCCTGCTGAGGCCTCTGCGCCGGCACTCCTCAAAGTCTATGCCAGAAAGTGACTACAGGAGAaatgtgggcagaatgagaaaacctgggcctgtgagacaggggagctctctgttctgatcctgcctgcggaacaaccagctctgtgacttcagactcggagcgctctttccctatctgtgaaatggggtcatggagctggcctctcaggaggttcttagaaggttcagatgaaatcacgcctgtgggacactcagtaagccgaaagggcccacacaaaGCATA
>gene=chr12_642230-643230; species=bosTau
TTGCCCCCCTCC-CCTGTCCTCATCTCACATCACCAGCCCCAGAATCCTGCTTCCCTAAAACATCTCTCTGCGTTGAACTAGTATGACCTGTTTCTGCCAGCTGGCCCGCCATGGAAACAGCAGAGACCTTGAT-GCGGTGGGATAAACCTGCAAAAGTCTCAATAAACACAACAGCAGCAGACGGCTAATGTCCGTAGAAACCCAGGGACCAATCTCCAGCTAAGACCTCTGCTGCCAGATTCCCCACAGTCTTCCCCAGACAGCATCCCCAGGAGAAATATAGGCTGGACGAggaaagactggccggtgagatagacaggctgtctgggctgaccctggctttgcaacagcggactctgtgaccttcaggtctcggctctctttccccatctgtgcag-ggggtaatagacctggcttctccccagg--tctgcaaggctcagatgagatcatgcctgggaggtgcgaaggaaacctgaggggccaCCCCCAGAGTG-
>gene=chr12_642230-643230; species=calJac
CTCCCTCACTCCTCATGTTTTCACATCACCTCAGTGGCCCCAGAATCCTGCTTCCCCAGAACACACCCCTGCCTTGAACTCGTTGGGCCTGTTCCTGCCAGTTGGGCCAGCCTGGAAACAGGAGAGACCTTGATGGCAGAGGGCTAAAGCTGCAGAAATCCCTGTAACCATAACACGAGTGGAGGTTTAACATCTGCAG-AACCCAGAGACAGATCGCCTGCTGAGGCCTCTGTGGCGGCACGCCTCAAAGTCTATGCCAAAAAGTGCCCACAGGAGAAATGTAGGCAGAATgagaaaatgtgggcccgtgagacagaggagctctctgttctaatcctggctattgaacaacgagctctgtgactttaaactcggagcgctctttcctcatctgtaaaatggggtaatggagccggcctctcgggagattcttaaaaggttcagttgaaatcacgcctgtaagacactcagcaagccgacagggcccacacaaagcATA
>gene=chr12_642230-643230; species=canFam
---CCTCCCTCC-CATATCCTCACCTCACTTCACTGGCCCCAGAAT-CTGCTTCCTCAAGAGATCCCCCTGCACTGAACTAGTTTGACCTGTTCCTGCCAGCTTGCCAGCCATGGAAACAGGAGAGACCTTGATGGCAGAAGGATAAACCTGCAGAAGTCCCCATAAACATAACATGAGCAGAGGTTTGATGTCTGCAGAAACCCAGAGACAGATCCCCAGCTGAGGCCTCTGCCCTGGGACTCTTCAAAGTCTGGCCAAAAAAGTGCCCACAGgggaaatgtaggcagagtgagaaaacgctgggttgtgagacagggaggctc--tgttctgatcctggctttggaacaactaactgtg--actttaaactctatgcgctcggtccccatctgtaaaatggggtaatagacctggcctctcacaaga-tcttataaggctcagatgagatcattcctgtgagacacttaTTAAGCTTAAAGGGCCA-CACCAAACAGA
>gene=chr12_642230-643230; species=equCab
---TCTTTCTCC-CGTAGCCTCGTCTCACTTCCTGGGGCCCAGAATCCTGCTTTCCTGGAACGTCTCCCTGCAATGAACTAGTCTGACTTGTTCCTGCCAGCTGGTCAGCCATGGAAACAGGAGAGACCTTGATGGCACAGGGATAAATCTGCAGAAGTCCCTGTAAACATAACATGAGTGGAGGTTTAATGTCTGCAGAAACCCAAAGGCAGATCTCCAGCTGAGGCCTCTGCCCTGGGCCTCCTCAAAGTCTGTCCCAGAAAGTGCCCACAGGAGAAATGTAGACAGAATgagaaaatgctggcttgtgagacagagaggctttctgttctgatccaggcttcaaaacaaccaattctgtgactttaaactctgagctccctttccctgtctataaaatggggtagtagacctggcctctcgtaaga-tcccccaaggctcaaatgagatcatgcctgtgagatgctta-gaaacctgaaggg-ca-cacaaaacgga
>gene=chr12_642230-643230; species=gorGor
CTCCCTCACTCCTCATATTTTCACATCACTTCAGTGGCCCCAGCATCCTGCTTCCCCAGAACAAACCCCTGCCCTGAACTCACCAGACCTCTTCCTGCCAGCTGGGCCAGCCTGGAAGCAGGAGAGACCTTGATGGCAGAGGGATAAAGCTGCAGAAGTCCCTGCAACCATAACACGAGTGGAGGGTGAACATCTGCAGAAACCCAGAGACAGATCCCCTGCTGAGGCCTCTGCGCCGGCACTCCTCAAAGTCTATGCCAGAAAGTGACTACAGGAGAaatgtgggcagaatgagaaaacctgggcctgtgagacaggggagctctctgttctaatcctgcctgcagaacaaccagctctgtgactttagactcggagcgctctttccctatctgtgaaatggggtcatggagctggcctctcacgagattcttagaaggttcggatgaaatcacacctgtgggacactcagtaagctgaaagggcccacacaaaGCATA
>gene=chr12_642230-643230; species=panTro
CTCCCTCACTCCTCATATTTTCACATCACTTCAGTGGCCCCAGCATCCTGCTTCCCCAGAACAAACCCCTGCCCTGAACTCACCAGACCTCTTCCTGCCAGCTGGGCCAGCCTGGAAACAGGAGAGACCTTGATGGCAGAGGGATAAAGCTGCAGAAGTCCCTGCAACCATAACACGAGTGGAGGGTGAACATCTGCAGAAACCCAGAGACAGATCCCCTGCTGAGGCCTCTGCGCCGGCACTCCTCAAAGTCTATGCCAGAAAGTGACTACaggagaaatgtgggcagaatgagaaaaccggggcctgtgagacaggggagctctctgttctgatcctgcctgcggaacaaccagctctgtgactttagacttggagcgctctttccctatctgtgaaatggggtcatggagctggcctctcaggagattcgtagaaggttaggatgaaatcatgcctgtgagacactcagtaagctgaaagggcccacacaaagcata
>gene=chr12_642230-643230; species=papHam
CTCCCTCACTCGTCGTATTTTCACATCACTTCGGTGGCCCCGGCATCCTGCTTCCCCAGAACACACCCCTGCCCTGAACTCGCCAGACCTCTTCCTGCCAGCTGGACCAGCCTGGAAACAGGAGAGACCTTGATGACAGAGGGACAAAGCTGCAGAAGTCCCTGTAACCATAGCATGAGTGGAGGGTTAACATCTGCAGAAACCCAGAGGCAGATCCCCCGCGGAGGCCCCTGCGCTGGCACTCCTCAAAGTCTATGCCAGAAAGTGCCCACAGgagaaatgtgggcagaacgagaaaacctgggcctgggagacagaggagctctcagttctaatcctggcggcagaacaacgagctctgtgactttaagctcagagcgctctgtccccatctgtaaaatggggtgatggagctggcctctcaggagattcttagaaggttcagacgcagtcacgcctgtgagacactcagtaagccgaaagggcccacacaaaGCATA
>gene=chr12_642230-643230; species=ponAbe
CTCCCTCACTCCTCATATTTTCATATCACTTCAGTGGCCTCAGCATCCTGCTTCCCCAGAACACACCCCTGCCCTGAACTCGCCAGACCTCTTCCTGCCAGCTGGGCCAGCCTGGAAACAGGAGAGACCTTGATGGCAGAGGGGTAAAGCTGCAGAAGTCCCTGC-ACCATAACACGAGTGGAGGGTGAACATCTGCAGAAA-CCAAAGACGTATCCCCTGCTGAGGCCTCTGCGCCGGCACTCCTCAAAGTCTATGCCAGAAAGTGTCTACAGgagaaatgtgggcagaatgagaaaacctgggcctgtgagacagaggaactctctgttctaatcctggctgcggaacaacgagctctgtgactt-aaactcggggcgctctttctgcatctgtaaaatggggtaatggagctggcctctcaggagattcttagaaggttcagatgaaatcacgcctgtgagacactcagtaagccaaaagggcccacacaaaGCATA
>gene=chr12_642230-643230; species=rheMac
CTCCCTCACTCCTCGTATTTTCACATCACTTCAGTGGCCCCGGCATCCTGCTTCCCCAGAACACGCCCCTGCCCTGAACTCGCCAGACCTCTTCCTGCCAGCTGGACCAGCCTGGAAACAGGAGAGACCTTGATGACGGAGGGACAAAGCTGCAGAAGTCCCTGTAACCGTAGCATGAGTGAAGGGTTAACATCTGCAGAAACCCAAAGGCAGATCCCC-GCGGAGGCCCCTGCGCCGGCACTCCTCAAAGTCTATGCCAGAAAGTGCCCACAGGAGAaatgtgggcagaacgagaaaacctgggcctgggagacagaggagctctctgttctaatcctggctgcagaacaacgagctctgtgactttaagctcagagcgctctgtccccatctgtaaaatggggtgatggagctggcctctcaggagattcttagaaggttcagatgcaatcacgcctgtgagacactcagcaagccgaaagggcccacacaaagcata
>gene=chr12_657225-658225; species=hg19
GCACAAGCAGAATGAGGAGGGCACCGACCACGTGGAAGTTGCAGTGAGTTTCCTGCTGCTCCCGCCTCTCCCAGCTCAGTTCCTGGCACTCATCTCCCCTTGTCCCTTGACCCCTGTTGGAAATCCAGCTACCTCCCACCTTCTGCATCTACCCTCTCTCTCCTCTTCCAGTGGCGACGGAACGACCCTGGAGCCAAGTTCACCATCATTGACTCCCTCTCCCTGTCCCTCTTCACAAGTGAGTAGGCTCTGGCCCTGCCCTGGAGATGGAGGCCAGGTGGGGACAGCCTACCCTGGGGGATTTGGCaggggaggaggggaggaggggaggaAGGAAGCTCGAGATGCTTGGGACACGGGTATGAAGGGGTCCAGAACAAGAGTGGGACCTTATGACcaggagtccttaactccccagggtcagtgacccctttgagaacctgctagaagctctctgagcccttgcctcagaaaaatgcccttgtctacccacccacaca
>gene=chr12_657225-658225; species=bosTau
GCACAAGCAGAACGACCAGGGCACCGACCACGTGGAAGTCGCGGTGAGTGT-TCGCTGTCCCCTCGGCACC--------CACCTGGCACCCCTCTGCCT-GCTCCCTTGAACCTTGTTCCCAAT-CGGCCACCTCCGACCCTTCATGTCCACCCTCG--CCTCT-TTCCAGTGGCGGCGGAATGACCCCGGGGCCAAGTTCAGCATTATCGACTCTGCTTCCCTGTCCCTCTTCACAAGTGAGT--GTCCTG--CCCAGCCTGGGGAC-GAGGCCAGGT-GGGCCAGCCTGCCTGGGGGGCCT----------------GGCATGTGGAGGCCA-----------------GAACACAAATGTGAAGGGGAGCAGAGGAAAGG---AGTGCCTTGGTCAGAGGTCCTGAGCCCCCGGGGGTCAGTGACC--TGGGAGAACCCTCTGCATGCTCTTGGAGTCCTTACCCCAGAACAATGCCC--ATCC----ACCTCCACA
>gene=chr12_657225-658225; species=calJac
GCACAAGCAGAATGAGGAGGGCACCGACCACGTGGAAGTCGCGGTGAGTTT-CTGCTGCTCCCGTTTCTCCCAGCTCAGTTTCTGGCACTCCTCTCCCTTTGTCCCTTGGCACCTGTTGGAAATCCAGCTACCCTCCACCTTCTGGATGTACCATCTCTCTCCTTTTCCAGTGGCGACGGAATGACCCTGGAGCCAAGTTCACCATCATCGACTCCCTCTCCCTGTCTCTCTTCACAAGTGAGTAGGCTTTGGCCCTGGCCTGGAGACGAAGCCCAGGTGGAGCCAGCCTACCCCGGGGGATTTGGC--------AGGGGAGGAGAGGAGGAAGGAAGCTTGAGACACTGGGGACATAGGTGTGAAGGGGTCCAGAACAAGAGTGGGACTTTATGACcaggagtctttaactccccagggttggtgacccctttgagaacctgctagaagctctctgagcccttgcctcagaataatgcccttgtctacctatccacaca
>gene=chr12_657225-658225; species=canFam
GCACAAACAGAATGACAAGGGCACAGATCATGTGGAAGTTGCGGTGAGAGC--------TCCTGCC-CTCCTAGTTCACCTCTGAACACTCCTTGCCCCTTGTCCCCTGAACCCCTTTCTAAAGCCAGCCACCTCCAACCCTCTGTATCCACCCTCT-----CTCTTCCAGTGGCGACGGAACGACCCTGGAGCCAAGTTCACTATTATTGACTCCCCTTCCCTGTCGCTCTTCACAAGTGAGTAGGCTCTGCCCTTCCCCTGGAGA--CAGGCAAGCTGGTGCCAACATGT-CAGGTGAATTTGGTCAGG-------GGAGGGGTGGAGGCTA------------GCTTGGAACCTGGGTGGAAAGCGGAACAGAACAAAGG---GATTCTAAGGTCAAAGGTCCTTGACTCT--TGGGTCAGTGACCCCTTTGAGAACCTGCTGGAAGCTCGCTAAGACCTCGCCCCAGAAAAATGCCCTTGTCT----ACCCACACA
>gene=chr12_657225-658225; species=equCab
GCACAAGCAGAATGACGAGGGCACCGACCACGTGGAGGTCGCGGTGAGTGCCCCGCCATTCCTGCCTCTCCTAGCCCCGCTCCGAGCACTCCTTTCCCCTTGTCCCTTGGACCCTTTTTGAAATCCGGCTACCTCCAAGCTTCCA---CCGCCCCCTGTCTCCTCTTGCAGTGGCGACGGAATGACCCTGGAGCCAAGTTCACCCTCATTGACTCCCCTTCCCTGTCCCTCTTCACAAGTGAGTAGGCTCTGCCCCTGGCCTAGAGAGGGAGGCGAGGTGGTGCTGACGTGTGTGGGGGAATCTGGTCAGAGGAGCGTGGAGGGGTGGTGGCTA------------GCTTGGAACATGGATATGGATGGGAACAGAGCAAAGG---GACCCTAAGATcagaggtccttaactctcacgggtcagggacccctccgagaacttgctggaagctctctgagccctagcctcaggaaaatgcccttgtcc----acccacaca
>gene=chr12_657225-658225; species=gorGor
GCACAAGCAGAATGAGGAGGGCACCGACCACGTGGAAGTTGCGGTGAGTTTCCTGCTGC-CCCGCCTCTCCCAGCTCAGTTCCTGGCACTCATCTCCCCTTGTTCCTTGACCCCTGTTGGAAATCCAGCTGCCTCCCACCTTCTGCATCTACCCTCTCTCTCCTCTTCCAGTGGCGACGGAATGACCCCGGAGCCAAGTTCACCATCATTGACTCCCTCTCCCTGTCCCTCTTCACAAGTGAGTAGGCTCTGGCCCTGCCCTGGAGATGGAGGCCAGGTGGGGACAGCCTACCCCAGGGGATTTGGC--------AGGGGACGAGGGGAGGAAGGAAGCTCGAGATGCTTGGGACACGGGTATGAAGGGGTCCAGAACAAGAGTGGGACCTTATGACcaggagtccttaactccccagggtcagtgacccctttgagaacctgctagaagctctctgagcccttgcctcagaaaaatgctcttgtctacccacccacaca
>gene=chr12_657225-658225; species=panTro
GCACAAGCAGAATGAGGAGGGCACCGACCACGTGGAAGTTGCGGTGAGTTTCCTGCTGCTCCCGCCTCTCCCAGCTCAGTTCCTGGCACTCATCTCCCCTTGTCCCTTGACCCCTGTTGGAAATCCAGCTACCTCCCACCTTCTGCATCTACCCTCTCTCTCCTCTTCCAGTGGCGACGGAACGACCCTGGAGCCAAGTTCACCATCATTGACTCCCTCTCCCTGTCCCTCTTCACAAGTGAGTAGGCTCTGGCCCTGCCCTGGAGATGGAGGCCAGGTGGGGACAGCCTACCCTGGGGGATTTGGC--------AGGGGAGGAGGGGAGGAAGGAAGCTCGAGATGCTTGGGACACGGGTATGAAGGGGTCCAGAACAAGAGTGGGACCTTATGACCAGGAGTCCTTAACTCCCCAGGGTCAGTGACCCCTTTGAGAACCTGCTAGAAGCTCTCTGAGCCCTTGCCTCAGAAAAATGCCCTTGTCTACCCACCCACACA
>gene=chr12_657225-658225; species=papHam
GCACAAGCAGAATGAGGAGGGCACCGACCACGTGGAAGTTGCGGTGAGTTTCCTGCTGCTCCTGCCTCTCCCAGCTCAGTTCCTGGCACTCATCTCCCCTTGTCCCTTGACCCCTGTTGGAAATCCATCTACCTCCCACCTTCTGCATCTACCCTCTCTCTTCTCTTCCAGTGGCGACGGAATGACCCTGGAGCCAAGTTCACCATCATTGACTCCCTCTCCCTGTCCCTCTTCACAAGTGAGTAGGCTCTGGCCCTGCCCTGGAGATGGAGGCCAGGTGGGGCCAGCCTACCCTGGGGGATTTGGC--------AGGGGTGGAGGGGAGGAGGGAAGCTTGAGATGCTTGGGACATGGGTATGAAGGGGTCCAGAA-AAGAGTGGGACCTTATGACcaggagtccttaactccccagggtcagtgacccctttgagaacctgctagaagctctctgagcccttgcctcagaaaaatgcctttgtctacccacccacaca
>gene=chr12_657225-658225; species=ponAbe
GCACAAGCAGAATGAGGAGGGCACCGACCACGTGGAAGTTGCGGTGAGTTTCCTGCTGCTCCCGCCTCTCCCAGCTCAGTTCCTGGCACTCATCTCCCCTTGTCCCTTGACCCCTGTTGGAAATCCAGCTACCTCCCACCTTCTGCATCTACCCTCTCTCTCCTCTTCCAGTGGCGACGGAACGACCCCGGAGCCAAGTTCACCATCATTGACTCCCTCTCCCTGTCCCTCTTCACAAGTGAGTAGGCTCTGGCCCTGCCCTGGAGATGGAGGCCAGGTGGGGCCAGCCCACCCCGGGGGGTTTGGC--------AGGGGAGGA----GGGCAGAAAGCTCGAGATGCTTGGGACACGGGTATGAAGGGGTCCAGAACAAGAGTGGGACCTTATGACcaggagtccttaactccccagggtcagtgacccctttgagaacctgctagaagctctctgagcccttgcctgagaaaaatgtccttgtctacccacccacaca
>gene=chr12_657225-658225; species=rheMac
GCACAAGCAGAATGAGGAGGGCACCGACCACGTGGAAGTTGCGGTGAGTTTCCTGCTGCTCATGCCTCTCCCAGCTCAGGTCCTGGCACTCATCTCCCCTTGTCCCTTGACCCCTGTTGGAAATCCAGCTACCTCCCACCTTCTGCATCTACCCTCTCTCTTCTCTTCCAGTGGCGACGGAATGACCCTGGAGCCAAGTTCACCATCATTGACTCCCTCTCCCTGTCCCTCTTCACAAGTGAGTAGGCTCTGGCCCTGCCCTGGAGATGGAGGCCAGGTGGGGCCAGCCTACCCTGGGGGACTTGGC--------AGGGGTGGAGGGGAGGAGGGAAGCTTGAGATGCTTGGGACACGGGTATGAAGGGGTCCAGAA-AAGAGTGGGACCTTATGACCAGGAGTCCTTAACTCCCCAGGGTCAGTGACCCCTTTGAGAACCTGCTAGAAGCTCTCTGAGCCCTTGCCTCAGAAAAATGCCTTTGTCTACCCACCCACACA
>gene=chr12_750384-751384; species=hg19
gcctgtagtcccatctactcgggaggctgagggaggagaattgcttgaacccgggaggtggaggttgcagtgagccgagatggcgccactgcactccagcctgggcgacagagcgagactccgtctcaaaaaaaaaaaaaaaaaaGCAGGCTGTAAGGGAAGTCTCTTCTAACACTGCCCTGGAGCTAGGACATTTCCTAGACTGGCTCAGAAAAGACCTGTCTTTGAGGACAATGCCGCTTTAGGGTAGAATCTAGCGGAACACCACCTTTCGACATGGTCCCGGCATGGCCTCCCCTTGGGGCGTGGAAGGCGggaaagggcccgtatttcggtttgacagcctgagatgtgaatcccggttgagccattgactagctgtgaccttgagcacattcactttcctgaacttcaagttttctcatctgtgagtcgcggttaataatacttacacagtggccctaaaaaatcagagaggaaaaaaaagtctatgcaaaatg
>gene=chr12_750384-751384; species=bosTau
--------------------------------------------------------------------------------------------------------------------------------------------AAAA--CAGGCTCCAGGGGAAATCTTTTCCAACAATTCCTTAGAGCTAGTTTATTTCCTAGCCTG-------------------------ACAGTGTGACTCAAGGGTAGAATCTGGCAGACCACAACCGTTCAGCAGGGTCCTGGCTTGGCCTTACCcagggg-agagcagggggaaaaatgcacagtctgcagccagccagccaaggaggtgaaccccagctgaaccacttccgagctgtgacattcagcaaattaagttctctgaactgcatgttttctcacctgtaatagggggaGGGGGAATGCCGCACCGTTGCCCTAAAAAATCAGGCCA-AAA-------------------
>gene=chr12_750384-751384; species=calJac
--------------------------------------------------------------------------------------------------------------------------------------------------CAGGCTGTAGGGGAAGTCTCTTCTAACACTGCCCTGGAGCTATGTTATTTCCTAGACTGGCTCGGAAAATATCTGTCTTTGAGGACAATGCCGCTTTAGGGTAGAATCTAGCAAAACACCACCGTTCAACATGGTCCTGGCACGGTCTTCCCTGTGGgcgtggcaggccaaaaaggacacatatttaggtttgacagcctaagatatgaatcccagttgagccattgactagctgtgaccttgagcacaagaactttcctgaacttcaagttttctcatctgtaagtcagggttaataatacttacacggtggccctaaaaaatcagagag-agaaaaaaatctatgcaaaatg
>gene=chr12_750384-751384; species=canFam
--------------------------------------------------------------------------------------------------------------------------------------------------------CTAGAGGC-ATCTTTTCT-ATATTGCCCCAGAGTTAGGTTGTTTCCTAGTCCGGCCCAAAAAATG----TCTTTGAAGACAATGTGGCTTTAGGGCAGACTTTAGCTGCCCATCATCAGACAGCACGCTCCTGGCAAAGGCCTGAGCCGGAGCACGACAGGGGG--ACGTGCCCAGCACGGCTCCGACGCCTATAGGATGTGAATCCCCGTGGAACGACCTGCGGGCTGTGACATTCGGCAAGTTAACTTCTGCGAACTTC-----T---------GAAATTGGGGTGAATGATAGCTACAAAGTCGCCTTGAA----CTATAAA-AAT-----AAATATGCAAAGTG
>gene=chr12_750384-751384; species=equCab
--------------------------------------------------------------------------------------------------------------------------------------------------CAGGCTCTAGGGGTAATCTTTTCTAATATTTCCATAGAGCTAGCTTATTTCCTAGTCTGGCCCCAAAAATA----TCTTTGACGACAACGTGGCTTTAGGGTATAATTTAGCTGAGCACCACCATTCAACATGGTGCTGGCATGG----------GGGCATGGCAGGGGGCAAAGTGgacagc----------------tgggatgtgaatcccggttgaaccccttactagctgtgacattccgcaaattaactgctctgaacatt-----ttctcacctgtaaattggggttaatgataccaacacagttaccctgaaaagtcagaaaa-aaa-----atacacgtaaggtg
>gene=chr12_750384-751384; species=gorGor
--------------------------------------------------------------------------------------------------------------------------------------------------------------------------------------------------------------------------------------------------------------------------------------------------------------------------------------------------------------------------------------------------------------------------------------------------------------------------------------------------------------------
>gene=chr12_750384-751384; species=panTro
gcctgtagtcccatctactcgggaggctgagggaggagaattgcttgaacccgggaggtggaggt-gcagtgagccgagatcgcgccactgcactccagcctgggcgacagagcgagactccgtctcaaaaaaaaaaaaaaaaaaCCAGGCTGTAAGGGAAGTCTCTTCTAACACTGCCCTGGAGCTAGGTCATTTCCTAGACTGGCTCAGAAAAGACCTGTCTTTGAGGACAATGGCGCTTTAGGGTAGAATCTAGCGGAACACCACCTTTCGACTTGGTCCCGGCATGGCCTCCCCTTGGGGCGTGGAAGGCGggaaagggcacgtatttcggtttgacagcctgagatgtgaatcccggttgagccattgactagctgtgaccttgagcacattcactttcctgaacttcaagttttctcatctgtgagtcgcggttaataatacttacactgtggccctaaaaaatcagagag-aaaaaaaagtctatgcaaaatg
>gene=chr12_750384-751384; species=papHam
gcgtgtagtcccagctactc---------aggtaggagaattgcttgaacccgggaggtggaaggtgcagtgagcggagatcgcgccactgcactccagcctgggcgatagagcgagactccgtctcagaaaaaaaaaacaaaaaaCAGGCTGTAAGGGCAGTCTCTTCTAACACTGCCCTGGAGCTAGGTTATTTCCTAGACTGGCTCAGAAAATATCTGTCTTTGAGGACAGTGCTGCTTTAGCATAGAATCTAGCAGAACACCGTCGTTCTACATGGTCCTGGCATGACCTCCCCTTGGGgtgtggacggcggaagagggcacatatttcggtttgacagcctaagatgtgaatcccagttgagccattgactagctgtgaccttgagcacattaactttcctgaacttcaagttttctcatct-taagtcggggttaataatacttacACTGTGGCCCTAAAAAATCAGAGAG-AAAAAAGAGTCTATGCAAAATG
>gene=chr12_750384-751384; species=ponAbe
acctgtagtcccagctactcgggaggctgaggcaggagaatagcgtgaacccgggaggtggagcttgcagtgagccgggatagcaccactgcactccagcctgggcgacagagcgagactccgtctcaaaaaaa----------CACAGGCTGTAAGGGAAGTCTCTTCTAACACTGCCCTGGAGCTAGGTTATTTCCTAGACTGGCTCAGAAAATATCTGTCTTTGAGGACAATGCCGCTTTAGGGTAGAATCTAGCAGAACACCACCTTTCAACATGGTCCTGGCATGGCCTCCCCTTggggtatggaaggcg---------------------------gcctgaaatgtgaatcccagttgagccattaactagctgtggccttgagcaca-taactttcctgaacttcaagttttctcatctgtaagtcggggttaataatacttacactgtggccctaaaaaatcagagag--aaaaaaagtctatgcaaaatg
>gene=chr12_750384-751384; species=rheMac
gcctatagtcccagctactc---------aggcaggagaattgcttgaacctgggaggtggaggttgcagtgagccaagatcatgccactgcactccagcctgggcaacagagcgagactccatctcaaaaaaaaaaaacaaaaaAAAGGCTGTAAGGGCAGTCTCTTCTAACACTGCCCTGGAGCTAGGTTATTTCCTAGACTGGCTCAGAAAATATCTGTCTTTGAGAACAGTGCCGCTTTAGCATAGAATCTAGCAGAACACCGTCATTCTACATGGTCCTGGCATGACCTCCCCTTGGGGTGTGGACGGCCgaaaagggcacacatttcggtttgacagcctaagatgtgaatcccagttgagccattgactagctgtgaccttgagcacattaactttcctgaacttcaagttttctcatct-taagtcggggttaataatacttacactgtggccctaaaaaatcagagag-aaaaaagagtctatgcaaaatg
>gene=chr12_771405-772405; species=hg19
AGAGTGCAGCTCCCAGCAATCTGGCTCTCCTCTCACCGTAACATCCCACCCTTTCCCCTCCAGCAGTGGACTGGAACCTCTGATGCCTTCCAAGCCCATCCCAGCTACAGAGGGACACACATCTCTGCCTCTTCCTAGGAGATTAGACTGATTTCCTTTCCTTGCACTGTCCAAATGAGACGCTTTCTGTCCTACACAGTAGAGCTTTGTGAAGACAGCCGAGAAACGGCTCAAGTTTTTTCCAACCTGTAAAATGCAAAGTTGGCCAGCTGCCTCTCTTCCTAGCCTCAAAACTCATATATTTCCTGTCTCCCCGGCAGCTCTAAGAGAAGTCTCTACTGTCCTGGGGTTTGGGGAAAGCACTGCTCAGAATGTGAAATCATTTTCTGGTAATACGGATCTAATTAGCTCTTTGACTGACAAGAGGAAGCAGAGGCCAAAAGGGAGTTAACCAATCTGTTTTTCAGATATTTCAAAACAAGTGAAGAACCAGATAGGGA
>gene=chr12_771405-772405; species=bosTau
AAAGTACAAGTCCTAGCAACCTGACCCTCCTC-GTCGGGATC--CCCTTGCCTCCTCCTGCGGCACTGGACTGGACTTACTGACGCCCCCCACGCCCATCCCC-CTAGGAAGGGCCTCAGGTATCCACCTCCTCCTGAT---------------------CTTGCACTGTTGGAAGAAGACACT--CTGTCCCTCACTGGAGAGCTTTATCCGGAGA-TGGGGGAACGGCTCCAGTTTCTTCCAACCTGTGCTATGCAGAGCTGGCCAGCTGCCC-CCTCCCTAAACCC-AAACTCCTCTCTTTCCTCTCTCTCC-GCAGCCCTCACAGAA---------GCTATGGGGTTGGGGAAAAGTGCTGGGAGGGATGTGCAATTGTCTTCTGGTAAAAGCAGCATAATTAACTTT--GACTGACACGAGGAAGCGGAGCCCAAGAGGGATTCAAACAGTCCCTTTCTCACACATTTCAGAACAAGCTGAGAGTCCGGCAGGGA
>gene=chr12_771405-772405; species=calJac
GGAGTGCAGCTCCCAGCAATCTGGCTCTCTTCTCACCAT-ACATCCTACTCTTTCCCCTCCAGTGGTGGACTGGAACCTCTGATGCCTTCCAAGCCCATCCCAGCTAGAGAGGGACACACATCTCTGCCTCTTCCTAAGAGATTACACTGATTTCCTTTCCTTGCACTGTCCAAATGAGACACTTTCTGTCTTACACAGTAGAGCTTTGTGAAGATAGTCGAGAAATGGCTCCAGTTTTTTCCAACCTGTAAAATGCAAAGTTAGCCAGCTGCCTCTCTTCCTAGCCTCAAAACTCCTATCTCTCCTGTCTCCCCAGCAGCTCTAAGAGAAGTCTCTGCCGTCCTGGGGCTTCGGGAAAGCACTGCTCAGAATGTGAAATCATTTTCTGGTAACACGGATCTAATTAGCTCTTTGACTGACAAGAAGCAGCAGAAGCCAAGAGGGATTCAACCAATCTGTTTTTCAGATATTTCAAAACAAGTGAAGAACCAGACAGAAA
>gene=chr12_771405-772405; species=canFam
AGAGTGTCAGTTCCAGGGACCTGGCTGTCTTCTCACCAGATCATCCCACCCCTTCCCGTACATTGGTGGATTGGAACCTCTGATGCCCTCTCAGCCTGTCCCAGGTAGGGAGAGACGCATGTCTCTGCCTCCTCCTAGCAGATTATACTGGCTTCCTTTT-TACCCCTGTCCAAATAAGACACT--CTGTCCTACACAGGAGAGCTTTGTGGAGACAGCTGAGGAGTGGCTCCAGTTTTTTCCAACCTGTAAAATGCAAAGTTGGCCAGCTGTCTCTCTTCTTAACTCTAAAACTCATATCTTTCCTTTCTCCCCGGCAGCTCCCAAATAAGTCTCT-CTGTCCTGGGGTTGGAGGAAAGAGCTGTGCCGAATGTGAAATCATCTTCTGGTAATACGAATCTGATTAGCTCTTTGACTGACAAGAGGAAGCAGAGGCCAAGAGGGATTTAAACAACCCCATTCTCACATATTTCAAAACAAGAAAAGAACCAGACAAGGA
>gene=chr12_771405-772405; species=equCab
GGAGCGCCCATTCCAGCAACATGACTCTCCTCTCACCAGAACATCCCATCCCTTCCCCTCCAGTGGTGGACTGGAACCTCTGATGCCCTCCAAGCCTGCCCCAGATAGGGAGGCACACATGTGTCTGCCTCCTCCTAGTAGATTATACTGATTTCCTTTTCTTTTCCTGTCCGAATGAGAAACT--CTATCCTACACAGGAGAGCTTTGAGGAGAGAGTTGAGGAATGGATCCAGTCTTTTCCAACCTGTAAAATGCAAGGATGGCCAGCTGCCTTTCTTCCTAACCCCAAAACTCCTATCTTTCCTTTCTCCCCAGCAACTCTCAAATAAGTCTCTACTGTCCTGGGGTTGGGGTCAAGCACTGCGCAGAATGTGAAATCATCTTCTGGTAACAGGAATCTAATTAGCTCTTTGATTGATAAGAGGAAGCAGAGACCAAGAAGGACTTAAGCAATCTATTTCTCACGTATTTCAAAACAAGTGAAGAAGCAGAGAGGGC
>gene=chr12_771405-772405; species=gorGor
AGAGTGCAGCTCCCAGCAATCTGGCCCTCCTCTCACCGTAACATCCCACCCTTTCCCCTCCAGCAGTGGACTGGAACCTCTGATGCCTTCCAAGCCCATCCCAGCTACAGAGGGACACACATCTCTGCCTCTTCCTAGGAGATTAGACTGATTTCCTTTCCTTGCACTGTCCAAATGAGAC-CTTTCTGTCCTACACAGTAGAGCTTTGTGAAGATAGCCGAGAAACGGCTCAAGTTTTTTCCAACCTGTAAAATGCAAAGTTGGCCAGCTGCCTCTCTTCCTAGCCTCAAAACTCATATATTTCCTGTCTCCCCGGCAGCTCTAAGAGAAGTCTCTACTGTCCTGGGGTTTGGGGAAAGCACTGCTCAGAATGTGAAATCATTTTCTGGTAATACGGATCTAATTAGCTCTTTGACTGACAAGAGGAAGCAGAGGCCAAAAGGGATTTAACCAATCTGTTTTTCAGATATTTCAAAACAAGTGAAGAACCAGATAGAGA
>gene=chr12_771405-772405; species=panTro
AGAGTGCAGCTCCCAGCAATCTGGCTCTCCTCTCACCGAAACATCCCACCCTTTCCCCTCCAGCAGTGGACTGGAACCTCTGATGCCTTCCAAGCCCATCCCAGCTACAGAGGGACACACATCTCTGCCTCTTCCTAGGAGATTAGACTGATTTCCTTTCCTTGCACTGTCCAAATGAGACGCTTTCTGTCCTACACAGTAGAGCTTTGTGAAGACAGCCGAGAAACGGCTCAAGTTTTTTCCAACCTGTAAAATGCAAAGTTGGCCAGCTGCCTCTCTTCCTAGCCTCAAAACTCGTATATTTCCTGTCTCCCCGGCAGCTCTAAGAGAAGTCTCTACTGTCCTGGGGTTTGGGGAAAGCACTGCTCAGAATGTGAAATCATTTTCTGGTAATACGGATCTAATTAGCTCTTTGACTGACAAGAGGAAGCAGAGGCCAAAAGGGATTTAACCAATCTGTTTTTCAGATATTTCAAAACAAGTGAAGAACCAGATAGGGA
>gene=chr12_771405-772405; species=papHam
GGAGTGCAGCTCCCAGCAATCTGGCTCTCCTCTCACCGTAACATCCCACCCTTTCCCCTCCAGTGGTGGACTGGAACCTCTGATGCCTTCCAAGCCCATTCCAGCTAGAGAGGGACACACATCTCTGCCTCTTCCTAGGAGATTAGACTGATTTCCTTTCCTTGCACTGTCTGAATGAGACGCTTTCTGTCCCACACAGTAGAGCTTTGTGATGATAGCCGAGAAACGGCTCAAGTTTTTTCCAACCTGTAAAATGCGAAGTTGGCCAGCTGCCTCTCTTCCTAGCCTCAAAACTCGTATCTTTCCTGTCTCCCCGGCAGCTCGGAGAGAAGTCCCT---GTCCTGGGGCTTGGGGAAAGCACTGCTCAGAATGTGAAATCGTTTTCTGGTAATACGGATCTAATCAGCTCTTTGACTGACAAGAGGAAGCAGAGGCCAAAAGGGATTGAACCAATCTGTTTTTCAGATATTTCAAAACAAGTGAAGAACCAGACAGGGA
>gene=chr12_771405-772405; species=ponAbe
AGAGTGCAGCTCCCAGCAATCTGGCTCTCCTCTCACCGTAATATCCCACCCTTTCCCTTCTAGCAGTGGACTGGAACCTCTGATGCCTTCCAAGCCCATCCCAGCTACAGAGGGACACACATCTCTGCCTCTTCGTAGGAGATTAGACTGATTTCCTTTCCTTGCACTGTCCGAATGAGACGCTTTCTGTCCGACACAGTAGAGCTTTGTGAAGATAGCCAAGAAACGGCTCAAG-TTTTTCCAACCTGTAAAATGCAAAGTTGGCCAGCTGCCTCTCTTCCTAGCCTCAAAACTCATATCTTTCCTGTCTCCCCGGCAGCTCTAAGAGAAGTCTCTACTGTCCTGGGGCTTGGGGAAAGCACTGCTCAGAATGTGAAATCATTTTCTGGTAATACGGATCTAATTAGCTCTTTGACTGACAAGAGGAAGCAGAGGCCAAAAGGGATTTAACCAATCTGTTTTTCAGATATTTCAAAACGAGTGAAGAACCAGATAGGGA
>gene=chr12_771405-772405; species=rheMac
GGAGTACAGCTCCCAGCAATCTGGCTCTCCTCTCACCGTAACATCCCACCCTTTCCCCTCCAGTGGTGGACTGGAACCTCCGATGCCTTCCAAGCCCATTCCAGCTAGAGAGGGACACACATCTCTGCCTCTTCCTAGGAGATTAGACTGATTTCCTTTCCTTGCACTGTCCGAATGAGACGCTTTCTGTCCCACACAGTAGAGCTTTGTGATGATAGCCGAGAAACGGCTCAAGTTTTTTCCAACCTGTAAAATGCCAAGTTGGCCAGCTGCCTCTCTTCCTAGCCTCAAAACTCGTATCTTTCCTGTCTCCCCGGCAGCTCGGAGGGAAGTCTCTGCCGTCCTGGGGCTTGGGGAAAGCACTGCTCAGAATGTGAAATCGTTTTCTGGTAATACGGAGCTAATTAGCTTTTTGACTGAC--GAGGAAGCAGAGGCCAAAAGGGATTTAACCAATCTGTTTTTCAGATATTTCAAAACAAGTGAAGAACCAGACAGGGA
>gene=chr12_1202384-1203384; species=hg19
TAAAAAGTAAGATTTCAATGAAGCATTGTATTTTCTGTTTGTACTCAAATCACATTGTTGTTTGACCGCTTATTCTTAGCTTTTGTATTATTTCGCTGTAGCTCCTTTCATTTGACTGTTAGAAGAGTGGGGACATCTCTTGGACAAATGCTGAATTACAGGCAAGACTTGGTTAGTGCTGAGGGCTTGACAGGTGATTCTGTTATACACCAACATTTGAGGCCCCAACTTtggttttcagtccgctagcagaggatacctaagttggctgtggaatttttgggtcttcaatccatatgcataccaaacattgtctataggccaactaaataatatatttcagtatgtgctcctacttacttaaatgctggtatgctattgtgattaataaaatacaactttgttttaaaacattattgcagcctactagttttttgtctgtattttaatcaacaaaccgtattagtacaactgctatcgtgttaggtttgcaaaaatct
>gene=chr12_1202384-1203384; species=bosTau
GGAAAAATAAAATTTAAGTTAATC-CTGTATTTTCTGTTTGTAGTGGAAGTACGTTGTTAAGTGA---CTTATGGTTAGATTTTGT-CTGT-TTACTGGAGTATCTTTCCTTTGATGGGTAGAAGAGTGAAGACATCTGTTGGACAAATAGTGAACTGCAGCCCAGACGTGGTTAgggcctggggctttccaggtggttctgtgacacaccaaagtCt--------------ggttctcaatctgttggcagaccatacctaatctggctatggaattcttggatcagcaacccatatgcagtccgagcattgtctataagtggaataaa-----tatttcagtgtgtgtt------------aa----tgtatcctattgtgatgaataaaatactggtttgt--------att--tacattatgccaatttt-tgtctgtatttcagtcagcaaaccttgttagaacaattgctgtcatgttagttttgcagaagcat
>gene=chr12_1202384-1203384; species=calJac
TAAAAAGTAAGATTTCAATTAAGCATTGTATTTTTTGTTTGTACTCAAATCACATTGTTGTGTGACTGCTTA---TTAGATTTTGTATTATTTTGCTGTAGCT---TTCATT----TGCTAGAAGAGTGGGGACATCTACTGGACAAATGCTGAAATACAGACAAAACTTGGGTAGTGCTGGCAGCTTGACAGGTGATTCTGTTAAACACCAACACTTGAGGCCCCAACTCTGGTTTTCAGTCTGTTAACAGAGGATACCTAAGTTAGCTGTGGAATTTTTATGTTTTCaattcatatgcataccaaacattgtctataggccaactaaataatatatttcagtatttgctcctacctatttaaataccagtatgctattgtgattaataaaatgcaactctgttttaaaacattattgcagtctcctagttttttgtctctgttttaatcaacaagccatattagtacaactgctatcatgttaggtttgcaaaaatct
>gene=chr12_1202384-1203384; species=canFam
GAAAAAAATAAGT-----TTAAGCATCGTATTT--TGTTTGTACTGAAATTACATTTTTATGGGACTGCTGATTGTTAAATTTTATATTGT-TTACTGTAATACTTTTCCTTTGGTTGATAGAAGAGTGAAGACATTTATTGGACAAATATTGAACCATAGTCAGGACTTGGCCACTTCTtggggctttataggtaattctgttatacaccaaaatttgagacccGAGTTTGGGTTCTCAGTCTATTGGCAGAACATACC-AAGTTGGCAATGGAATTTTTGCATCTGCATTCCA---------TGTACATACCCAACAGGCCAAATAAATAATATATTTGAGTATATGCTCTGAATTTTAAAAA----TGTA------TGTGGTAAATAAAGTATAAATTTGTTTTAAAACAT---TATATCATGCTAGTTTT-TG--TCTATTTCAATCAACAAACCTTGTTAGCATAACTGCTATGATGTTGGATTTACAGGAATCT
>gene=chr12_1202384-1203384; species=equCab
--------------------------------------------------------------------------------------------------------------------------------------------------------------------------------------------------------------------------------------------------------------------------------------------------------------------------------------------------------------------------------------------------------------------------------------------------------------------------------------------------------------------
>gene=chr12_1202384-1203384; species=gorGor
TAAAAAGTAAGATTTCAATGAAGCATTGTATTTTCTGTTTGTACTCAAATCACATTGTTGTTTGACTGCTTATTCTTAGATTTCGTATTATTT-GCTGTAGCTCCTTTCATTTGACTGTTAGAAGAGTGGGGACATCTCTTGGACAAATGCTGAATTACAGGCAAGACTTGGTTAGTGCTGGGGGCTTGACAGGTGATTCTGTTTTACACCAACATTTGAGGCCCCAACTTtggttttcagtccgctagcagaggatacctaagttggctgtggaatttttgggtcttcaatccatatgcataccaaacattgtctataggccaactaaataatatatttcAGTATGTGCTCCTACTTACTTAAA---------------------------------------------------------------------------------------------------------------------------------------
>gene=chr12_1202384-1203384; species=panTro
TAAAAAGTAAGATTTCAGTGAAGCATTGTATTTTCTGTTTGTACTCAAATCACATTGTTGTTTGACTGCTTATTCTTAGGTTTTGTATTATTTCACTGTAGCTCCTTTCATTTGACTGTTAGAAGAGTGGGGACATCTCTTGGACAAATGCTGAATTACAGGCAAGACTTGGTTAGTGCTGGGGGCTTGACAGGTGATTCTGTTATACACCAACATTTGAGGCCCCAACTTTGGTTTTCAGTCCGCTAGCAGAGGATACCTAAGTTGGCTGTGGAATTTTTGGGTCTTCAATCCATATGCATACCAAACATTGTCTATAGGCCAACTAAATAATATGTTTCAGTATGTGCTCCTACTTACTTAAATGCTGGTATGCTATTGTGATTAATAAAATACAACTTTGTTTTAAAACATTATTGCAGCCTAGTAGTTTTTTGTCTGTATTTTTATCAACAAACCGTATTAGTACAACTGCTATCGTGTTAGGTTTGCAAAAATCT
>gene=chr12_1202384-1203384; species=papHam
TAAAAAGTAAGATTTCAATTAAGCATTGTATTTTCTGTTTATACTCAAATCACATTTTTGTGTGACTATTTATTCTTAGATTTTG---TATTTTGCTGTAGCTCCTTTCATTTGATTGATAGAAGAGTGGGGACATCTATTGGACAAATGCTGAATTACAGGCAAGACTTGGTCAGTGCGGGGGGCTTGACAGGTGATTCTGTTATACACCAACATTTGAGGCCCCAACTTTGGTTTACAGTTCGCTAGCAGAGGGTACCTGCTATGGCTGTGGAATTTTTgggtcttcaatccatatgcataccaaacattgtctataggccaacta---aatatatttcagtatgtgctcctacttatttaa-tgctggtatgctattgtgattattaaa-tacaactttgttttaaaacgttattgcagcctactagttttttgtctctattttaatcaacatactgtgttagtacaactgctatcatgttaggtttgcaaaaatct
>gene=chr12_1202384-1203384; species=ponAbe
TAAAAAGTAAGATTTCAATGAAGCATTATATTTTCTGTTTGTACTCAAATCACCTTGTTGTGTGACTGCTTATTCTTAGATTTTGTATTATTTTGCTGTAGCTCCCTTCATTTGATTGATAGAAGAGTGGGGACATCTCTTGGACAAATGCTGAATTACAGGCAAGACTTGGTTAGTGCTGGGGGCTTGACAGGTGATTCTGTTATACACCAACATTTGAGGCCCCAACTTtggttttcagtctgctagcagaggatacctaagttggctgtggaatttttgggtcttcaatccatatgcataccaaacattgtctataggccaactaaataatatatttcagcatgtgctcctacttatttaaatgctggtatgctattgtgattaataaactacaactttgttttaaaacattattgcagcctactagttttttgtctgtattttaatcaacaaaccgtattagtacaactgctatcgtgttaggtttgcggaaatct
>gene=chr12_1202384-1203384; species=rheMac
TAAA----AAGATTTCAATTAAGCATTGTATTTTCTGTTTATACTCAAATCACATTTTTGTGTGACTATTTATTCTTAGATTTTG---TATTTTGCTGTAGCTCCTTTCATTTGATTGATAGAAGAGTGGGGACATCTATTGGACAAATGCTGAATTACAGGCAAGACTTGGTCAGTGCGGGGGGCTTGACAGGTGATTCTGTTATACACCAACATTTGAGGCCCCAACTTTGGTTTACAGTTCGCTAGCAGAGGGTACCTGCTATGGCTGTGGATATTTTGGGTCTTCAATCCATATGCATACCAAACATTGTCTGTAGGCCAACTA---AATATATTTCAGTATGTGCTCCTACTTATTTAA-TGCTGGTATGCTATTGTGATTATTAAA-TACAACTTTGTTTTAAAACATTATTGCAGCCTACTAGTTTTTTGTCTCTATTTTAATCAACATACCGTGTTAGTACAACTGCTATCATGTTAGGTTTGCAAAAATCT
>gene=chr12_1556119-1557119; species=hg19
aggttacagtaagctatgattgtgccactgtgctccagcctgggtggtgacaaagtgagaccctgtctctaaaacgaaaaaaaaaaaaaGGACAGTATTAAATTCAATTCCTAATAGCTCTTTTTGATATTGATAACCATATACTAAAAATGTAATGGAAATAAATACATACACAACTACAGTGCAACCAAAAGCCCATTGGAAACAAGGCACATGGCTATTCATTTTAGAGACTTTTGCTTCAGAATTTTGCAGAAAAACGATGCTTCTTAAAAGCAGTGCTActgggcacagtggctcccacctgtaatcccggcattttgggaggctgaggtgggagaatcccttgagcccaggagttcaaaaccagcctgggcaacatagagagacctcgtctttaaaaataattaaaattatccagacatggtgtcacacgcctgtagtcccagctgctcaggtagttaaggtgggaggatggcttgatcccgggcagtcgtggc
>gene=chr12_1556119-1557119; species=bosTau
----------------------------------------------------------------------------------------AGGAAAGATTTAGATTGAATTTCTGACAGGTTCTTTTGATATTAGTAACTATGTGGTTAAAA-------------------TAC-------------CACTGGAAGCCCACTGAAAAC--AGTACGTGGCTAGTTAATTTAGAAAC-TTTACTTCAAAATCTTGCAGAG----ATGGCATCTCAA-----------------------------------------------------------------------------------------------------------------------------------------------------------------------------------------------------------------------------------
>gene=chr12_1556119-1557119; species=calJac
aggctagagtgagctatgattgtgtcactatactctagcctgggtggtgacaaaatgagaccctgtttccaaaaagaaaagaaaaaaaaGAACCGTATTA-----AATTCCTAATAGCTCCTTTTTATATTGATAACCATATAGTAAAAATGTATTGGAAATAAATATATACATAATTACAATGCAATCAAAAGCCCGTCGGAAACAGGGCCCATGGCTATTCATTTTAGAGGCCTTTGCTTCAGAATTTTGCAGAAAAACAGTGCTTCTTAAAACCAGTGCTgccaggcacagtggctcacacctgtaatcccagcactttgggaggctgagacaagagaatcccttgagcacaggagttcaaaaccagcctgggcaatatattgagacctcatctttacaaataatgaaaattatccagacacgatgtcacatccctttagccccagatgctcaggtagctaaggtgggaggatggcatgagcctggacaatcgtggc
>gene=chr12_1556119-1557119; species=canFam
-----------------------------------------------------------------------------------------GAAGAGAATGAAATTGGATTCCTAATAGCTCCTTTGGATATTAATAGCCATATAGTGAAAA-------------------TGC-------------AACTAAAAGCCCACTGGAAGCAGAATGCATGCCTAGTTAATTTAAAAACTTTCACTTCAAAATTTTACAGAAGAACAGTGCTTCTTAAA----------------------------------------------------------------------------------------------------------------------------------------------------------------------------------------------------------------------------------
>gene=chr12_1556119-1557119; species=equCab
--------------------------------------------------------------------------------------AAAGGACAGAATTAAGTTGAATTCCTAATAGCTCCTTTTGATATTAATGACCGTGTAGT-AGAA-------------------TGC-------------AACTGAAAGCCCTTTGGAAACAGAGCACATGGCTAGTTAATCTGGAAGCTTTTACTTCAAAATTTTGCGTAAAAACATTGCTTCTTAAA----------------------------------------------------------------------------------------------------------------------------------------------------------------------------------------------------------------------------------
>gene=chr12_1556119-1557119; species=gorGor
--------------------------------------------------------------------------------------------------------------------------------------------------------------------------------------------------------------------------------------------------------------------------------------------------------------------------------------------------------------------------------------------------------------------------------------------------------------------------------------------------------------------
>gene=chr12_1556119-1557119; species=panTro
gggttacagtgagctatgattgtgccactgtgctccagactgggtggtgacaaagtgagaccctgtctctaaaacgaaaaaaaaaaaaaaGACAGTATTAAATTCAATTCCTAATAGCTCTTTTTGATATTGATAACCATATAGTAAAAATGTAATGGAAATAAATACATACACAACTACAGTGCAACCAAAAGCCCATTGGAAACAAGGCACATGGCTATTCATTTTAGAGACTTTTGCTTCAGAATTTTGCAGAAAAACGATGCTTCTTAAAAGCAGTGCTActgggcacagtggctcccacctgtaatcccggcattttgggaggctgaggtgggagaatcccttgagcccaggagttcaaaaccagcctgggcaacatagagagacctcgtctttaaaaataattaaaattatccagacatggtgtcacacgcctgtagtcccagctgctcaggtagttaaggtgggaggatggcttgagcccgggcagtcgtggc
>gene=chr12_1556119-1557119; species=papHam
aggctgcagagagctatgattgtgccactgtactctagcctgggtggtgacaaagtgagaccctgtctctaaagcgaaaaaaaaaaaaAGGACAGTATTAAATTAAATTCCTAATAACTGTTTTTGATATTGATAGCCATATAGTAAAAATGTAATGGAAATAAATATGTGCATAATTACAGTGCAACCAAAAGCCCATTGGAAACAGGGCACATGGCTATTCATTTTAGAGACTTTTGCTTCAGAATTTTGCAACAAATCGGTGCTTCTTAAAAGCAGTGCTgctgggcacagtggctcacatatataatcccggc-ttttgggaggctgaggc-agagaatcccttgagcccaggagttcaaaaccagcctgggtagt----------------------------------------gacatagtgtcacacgcctgtagtcctagctgctcaggtagttaaggtgggaggatggcctgagcccaggcagttgtggc
>gene=chr12_1556119-1557119; species=ponAbe
aggtcccagtgagctatgattgtgccactgtactccagcctgggtggtgacaaagtgagaccctgtctctaaaatgaaa--aaaaaaaaGGACAGTATTAAATTCAATTCCTAATAGCTCTTTTTGATATTGATAACCATATAGTAAAAATGTAATGGAAATAAATATATACATAATTACAGTGCAACCAAAAGCCCATTGGAAACAAGGCACATGGCTATTCATTTTAGAGACTTTTGCTTCAGAATTTTGCAGAAAAACGATGCTTCTTAAAAGCAGTGCTgctgggcacagtggctcacacctgtaatcccggcattttgggaagctgaggtgggagaatcccttgagcccaggagttcaaaaccagcctgggcaacatagcgagacctcatctttacaaataattaaaattatccagacgtggtgtcacacgcctgtagtcccagctgctcaggtagttaaagtgggaggatggcttgagcccgggcagtcgtggc
>gene=chr12_1556119-1557119; species=rheMac
--------------------------------------------------------------------------------------------------------------------------------------------------------------------------------------------------------------------------------------------------------------------------------------------------------------------------------------------------------------------------------------------------------------------------------------------------------------------------------------------------------------------
>gene=chr12_1596119-1597119; species=hg19
GGAAGGATCCAGCTGGAATCAAGATACTGAAGCAACACCACCCCATAACCTTTTCTGTAGCTTGGTTGATGTCAGTTCTGCTGAGACTTTAGGGTCTGTAGCCTTTTCACTTAGCAGCATTCCTGGGTTGTTTTCTCTGCAGCTGTATTTACAAGGTACCCAGCCTCCTAGCTTTCCCCGTTGAAGAGATTCTTACTCATGTGACACAGCCAGAGTTTGGGGTGCACCAAGGCCGCGTGGTCTAAATCGGGCCCCTCAGTGTCCTGGTCTTTTAGTCAGCATTTAGCAGAAGGAAGATTGCTAGGTCTATTCTTAACTCTTTGATATATTTAAGAAGCACTGTGCTCATTCTTGACTCAGAGCATCTAGATTCTTTCTTTTCTTTTTCTTGCCCTGTCTTATGGTGCCAAGCATCTAGAttttttttttttttttttttttttttttGCCTGTTTTAAGATGGAATCTCAgctgggtgtggtggctcacacctgtaatct
>gene=chr12_1596119-1597119; species=bosTau
--------CAAGATAAGA------AGCTGAAGCAGCATAACCTCATAACCTCCTCTCTCGGCTGGCGG-------------TGAGACCTAAGCA-TCGCAGC------------------CCCGGGGCTCTGGCCCAGGCCGCTGTGTTCACAAGGCACCCGACCCCCTTGCTTTCCCCGTTTCGGAAACTCACAGTCACGTGACACAGCCAGAGCTCGGGACACACC-CGACTGCACGGTCTGAACCTGGCCCTTGCACATTCTGGTC-TTTTTTCAACATTTAACAGAAGGACCAGCTCTGAATCTGTCCCCGGGTCTTTGATATATTTGAAAAGCAGCATGCTCATTCTTGGCTCAGAGCATCTAGATTCTGTCTTTGCTTCT------------------------------------------------------------------------------------------------------------------
>gene=chr12_1596119-1597119; species=calJac
GGAAGGATCGAGATGGGA------CACTGAAGCAACACTGCCCCACAGCCTCTTCTGTAGCTTGGTTGATGTCAGTTCTACTGAGACTTGAGAGTTTGTAGCCTTTTCACTTAGCAGCATTTCTGG---GTTTTCTATGCA-CTGTATTTACAAGGTACCCAGCCTCCTGGCTTTCCCTGTTGAAGAGATCCTTTTTCATGTGGCACAGCCAGAGCTTGAGATGTACCAAGACACTGTGGTCTAAATGTGGCCCCTCAGTGTCCTGGTCTTTTAGTCACCATTTAGGAGAAAGAAGATTGCTAGGTCTGTTCTTAACTCTTTGATATGTTTAAAATGTGCTGTGCTAATTCTTGGCTCAGAGCATCTAGATTCTTTTTTTTTTT-----CCCCCTG---TATTGTGCTGAGCATCTAGATTCTTGTTTGCTTTGCCTTTTTTTGTTTATTTGTTTTAAGATGGAATCTCAGC---------tggctcgaacctgtaattt
>gene=chr12_1596119-1597119; species=canFam
---------------------------------------------AACCCTCCTCCGTTACTTGGTTGACTTCAGTTCCGTAGACATTTGAGAT-TAGTAGCCTCTTCACCTGGCAGTCTTTCTGGGTTATAGTCTGTGCAGCTGTATTTAAAAGACACCTGGCTTCTTTGGCTTCT------------------TTCACATG--ACAGCCAGACCTTGAGATGCTTTAAGACTGTGTAGTCTAAATCTGGTCCTTGCATGTCCT--------------CATTTAACAGAAAGAAGATTGCAAAATCTATTCCCAACTCTTTGATATATTTGAGAAGCAGCATGCTAATTCTTGGCTCATAGCATGTAGCTTCTGTC---------------------------------------------------------------------------------------------------------------------------
>gene=chr12_1596119-1597119; species=equCab
GGAAGAATTGAGACGGGA------AACTGAAGC------------CAGCCACCTCACTTAC-TGGCTGACTTCAGTTCCATAGAGACTTGAAAG-TTGTAGCCTTTTCGCCTAGCAGTATCTCTGGACTATATTCTTTAC------------AAGGCACTTGGCTTCTTGGTTTCCC-CATTTCAGAGATTCATATTCATATGACACAGCCAGAACGTGAGATGCACCAAGACTATGTGGTCTAAATCTGGCCCTTGTATGTCCTGGTCTGTTAGTCAACATTTAGCAGAAAGAAGATTACTAAATCTGTTCCCAACTCTTTGATATATTTGAGAAGCAGCATGCTAATTTCTGGCTTAGAGCATCTAGATTTTATC---------------------------------------------------------------------------------------------------------------------------
>gene=chr12_1596119-1597119; species=gorGor
GGAAGGATCGAGCTGGAATCAAGCTACTGAAGCAGCATCACCCCATAACCTTTTCTGTAGCTTGGTTGATGTCAGTTCTGCTGAGACTTTAGAGTTTGTAGCCTTTTCACTTAGCAGCATTCCTGGGTTGTTTTCTCTGCAGCTGTATTTACAAGGTACCCAGCCTCCTAGCTTTCCCCGTTGAAGAGATTCTTACTCATGTGACACAGCCAGAGTTTGGGATGCACCAAGGCAGCGTGGCCTAAATCTGGCCCCTCAGTGTCCCAGTCTTTTAGTCACCATTTAGCAGAAAGAAGATCGCTAGGTCTATTCTTAACTCTTCGATATATTTCAGAAGCACTGTGCTAATTCTTGACTCAGAGCATCTAGATTCTTTCTTTTCTTTTTCTTGCCCTGTCTTATGGTGCCAAGCATCTAGT---TTTTTTTTGTTTGTTTTTGTTTTTTGCCTGTTTTAAGATGGAATCTCagctgggtgtggtggctcacacctgtaatct
>gene=chr12_1596119-1597119; species=panTro
GGAAGGATCCAGCTGGAATCAAGATACTGAAGCAACACCACCCCATAACCTTTTCTGTAGCTTGGTTGATGTCAGTTCTGCTGAGACTTTAGGGTTTGTAGCCTTTTCACTTAGCAGCATTCCTAGGTTGTTTTCTCTGCAGCTGTATTTACAAGGTACCCAGCCTCCTAGCTTTCCCCGTTGAAGAGATTCTTACTCATGTGACACAGCCAGAGTTTGGGGTGCACCAAGGCAGCGCGGTCTAACTCAGGCCCCTCAGTGTCCTGGTCTTTTAGTCAGCATTTAGCAGAAGGAAGATTGCTAGGTCTATTCTTAACTCTTTGATATATTTAAGAAGCACTGTGCTCATTCTTGACTCAGAGCATCTAGATTCTTTCTTTTCTTTTTCTTGCCCTGTCTTATGGTGCCAAGCATCTAGA---------TTTTTTTTTTTTTTTTTTTGCCTGTTTTAAGATGGAATCTCagctgggtgtggtggctcacacctgtaatct
>gene=chr12_1596119-1597119; species=papHam
GGAAGGATCAAGCTGGAATCGAGCTACTGAAGCAACACCACCCCACAGCCTCTTGTGTAGCTTGGTTGATGTCAGTTCTGCTGAGACTTTAAAGTTTGTGGCCTTTTCACTTGGCAGCATTTCTGGGGCGTTTTCTCTGCAGCTGTATTTACAAGGTACCCAGCCTCCCAGCTCTCCCTGTT------CTTCCTACTCCTGTGGCACAGCCAGAGCTCGAGATACATCGAGGCAGTGTCGTCTAAATCTGGCCCCTCAGTGTCCTGGTCTGTTAGTCACCGTTTAGCAGAAAGAAGATTGCTAGGTCTATTCTTAACTCT--GATGTATTTAAGAAGCACTGTGCTAATTCTTGACTCAGAGCATCTAGATTCtttcttttctttttcttGCCCTGTCTTATGGTGCCAAGCATCTAGT-----TTTGTTTTGGTTTTTTTTTTTTTGGCTGTTTTAAGATGGAATCTCAgctgggtgtggtggctcacacctgtaatcg
>gene=chr12_1596119-1597119; species=ponAbe
GGAAGGATCGAGCTGGAATCAAGCTACTAAAGCAACACCACCCCATAACCTCTTCTGTAGCTTGGTTGATGTCAGTTCTGCTGAGACTTTAGAGTTTGTAGCCTTTTCACTT---AGCATTTCTGGGTTGTTTTCTCTGCAGCTGTGTTTACAAGGTACCCAGCCTCCTAGCTTTCCCTGTTGAAGAGATTCTTACTCATGCG--ACAGCCAGAGTTTGAGATGCGCCAAGGCAGTGTGGTCTAAATCTGGCCCCTCAGTGTCCTGGTCTTCTAGTCACCATTTAGCAGAAAGAAGATTGCTAGGGCTATTCTTAACTCTTTGATATATTTAAGAAGCACTGTGCTAATTCTTGACTCAGAGCATCTAGAttcttttttttctttt------------------------------------------------------------------------------------------------------------------
>gene=chr12_1596119-1597119; species=rheMac
GGAAGGATCAAGCTGGAATCGAGCTACTGAAGCAACACCACCCCACAACCTCTTCTGTAGCTTGGTTGATGTCAGTTCTGCTGAGACTTTAAAGTTTGCAGCCTTTTCACTTCGCAGCATTTCTGGGGTGTTTTCTATGCAGCTGTATTTACAAGGTACCCAGCCTCCCAGCTCTCCCTGTT------CTTCCTACTCCTGTGGCACAGCCAGAGCTTGAGATACATCGAGGCAGTGTCGTCTAAATCTGGCCCCTCAGTGTCCTGGTCTGTTAGTCACCGTTCAGCAGAAAGAAGATTGCTAGGTCTATTCTTAACTCT--GATATATTTAAGAAACACTGTGCTAATCCTTGACTCAGAGCATCTGGATTCtttcttttctttttCTTGCCCTGTCTTATGGTGCCAAACATCTAGA-----tttttttttttttttttttttttGCTTGTTTTAAGATGGAATCTCagctgggtgtggtggctcacacctgtaatct
>gene=chr12_2088450-2089450; species=hg19
gtagttgtagcatattactctttcacaagcaatgtatcaaagtttccattgctccacatcctcattaacacttgtctttttaattttagccattctaaggagtatgtgatattcttatttgggctttaatctgcatAGGTTtccaatgtccaataagcatatgaagaaatgctcaatacagtctgttgttatggtaaaatgcaaattaaaatcacaatgagatatcacttcagaattcccagaaaattaaaaaaaacaaacaatatcaagttttgacaaggatgtggagcaaatgggaagtcttagacattattggagagagtacaaataggcacataactgttcagcagtatctctaaagctaaacaaacccatacactatgtccccatcaatttcactcctaggtataaacccaagatagataggcatacatatccacctaaaaaacatggacaggaatgttcatggcaactttattcagaatagctcaaatttggaa
>gene=chr12_2088450-2089450; species=bosTau
--------------------------------------------------------------------------------------------------------------------------------------------------------------------------------------------------------------------------------------------------------------------------------------------------------------------------------------------------------------------------------------------------------------------------------------------------------------------------------------------------------------------
>gene=chr12_2088450-2089450; species=calJac
gtagttgcaacatatctctctctcacaagcaatgtatctaagtttccattgctccgcatcttcattaacacttgtctttttaattttagccgtatcagggagtatgccatattcttatttgggctttaatctgcataggtttccaatgaccaagaagcatatgaggaaacactcaatacaatctgttgttatggtaagatgcaaattaaaaccacaatgagatatcacttcagaattcccagataatt-aaaagggcaaacaatatcaagttttgacaaagatatggagcaaattggaagtcttagacattattgtagagagtataaataggcacataactgttcagcagaatctctaaagctaaacaaacccctacactatatccctatcaatttcactcctaggtataaacct--gacagataagcacgcatatccacctaaaaaacatagaccagaatgttcatggcaacttcattcagaatagctcaaatttggag
>gene=chr12_2088450-2089450; species=canFam
-tggttg-accatattaccctcccaaaatcaatgtatgacagtttcagttgtttcacattaacactaatgtcagtttttaaaattttggctactctactaagtatgtagtatccttgtgctagttttaatttgcatatcTATCCaatgtgcaat-aacatatg-aaaagtgctcaacacaatt---agttatggcaaaatgcagattaaagccacaatgagatatcgcttcagaattcctagcaagttgaaagg----aacaatattaagtgttgacaaggatacgaagcaatt-ggaactcttatacattattggaaagagaacaaataggcacataactgttcagcagtatcttcaaagctaaacaaat-------ctttatatgaagtggtt---------gttaaaaactcaaaacaagtaagtgcatatatctacctaaaaaccatgggccagaatgctcatagcaactttattcacaatagttcacaactagaa
>gene=chr12_2088450-2089450; species=equCab
gtggttgccccatattaccctccctccagcaat--------gctgcagttgctccacatcttcactaatgtcagtttttaaaattttagccattctagtaagtacgtgctattctcatgctggttttagtttgcatatccatccagtgtacaataaacttacgaaaaagtgttcaatgtaatt---agctatggaaaaatgcaaattaaaaccacaatgagatatcacttcagaactcccagccaattaaaagg----aacaatatcaagtgttgacaaggatatggagcaact-agaactctcatacactactggagagagaataaatagggacacacctgttcagcagtatctctaaagctaaataaacccctatactatatattaaggggtt---------gttataaacctccaaaaaataagtgcatataccctcctaaaaaacatgaaccagaatgttcatggcaaatttatttacaatagttcaaaactagaa
>gene=chr12_2088450-2089450; species=gorGor
gtagttgtagcatattcctctttcacaagcaatgtatcaaagtttccattgctccacatcctcattaacacttgtctttttaattttagccattctaaggagtatgtgatattcttatttgggctttaatctgcatAGGTTtccaatgtccaataagcatatgaagaaatgctcaatacagtctgttgttatggtaaaaggcaaattaaaatcacaatgagatatcacttcagaattccc---aaattaaaaaaaacaaacaatatcaagttttgacaaggatgtggagcaaatgggaagtcttagacattattggagagagtacaaataggcacataactgttcagcagtatctctaaagctaaacaaacccctacactatgtccccatcaatttcactcctaggtataaacccaagacagataggcatacatatccacctaaaatacatggacgggaatgttcatggcaactttattcagagtagctcaaatttggaa
>gene=chr12_2088450-2089450; species=panTro
gtagttgtagcatattactctttcacaagcaatgtatcaaagtttccattgctccacatcctcattaacacttgtctttttaattttagccattctaaggagtatgtgatattcttatttgggctttaatctgcatAGGTTTCCaatgtccaataagcatatgaagaaatgctcaatacagtctgttgttatggtaaaatgcaaattaaaatcacaatgagatatcacttcagaattcccagaaaattaaaaaaaacaaacaatatcaagttttgacaaggatgtggagcaaatgggaagtcttagacattattggagagagtacaaataggcacataactgttcagcagtatctctaaagctaaacaaacccctacactatgtccccatcaatttcactcctaggtataaacccaagacagataggcatacatatccacctaaaaaacatggacgggaatgttcatggcaactttattcagaatagctcaaatttggaa
>gene=chr12_2088450-2089450; species=papHam
gtagttgtagcatattactctctcagaagcaatgtatcaacgtttccattgttccacatcctcattaacacctgtctttttaattgtagccattctaaggagtatgtgatattcttatttgggctttaatctgcatAGGTTTCCaatgcccaataagcatatgaagaaacgctcaatacaatctgttgttatggtaaaatgcaaattaaaaccacaatgagatatcacttcagaattcccagaaaatttaaaaaaacaaacaatatcaagttttgacaaggatgtggagcaaatgggaagtcttagacattactggagagagcataaataggcacacaactgttcagcagtatctctaaagctaaacaaacccctacactatgtctccatcaatttcactcctacgtataaacccaagacagataagcatacctattcacctaaaaaacatgaacggaagtgttcatggtaactttattcagaatagctcaaatctggaa
>gene=chr12_2088450-2089450; species=ponAbe
gtagttgtagcatattactctttcacaagcaatgtatcaaagtttccattgctccacatcctcattaacacttgtctttttaattttagccattctaaggagtatgtgatattcttatttgggctttaatctgcatAGGTTTCCaatgtccaataagcatatgaagaaatgctcaatacaatctgttgttatggtaaaatgcaaattaaaatcagaatgagatatcacttcagaatccccagaaaattaaaaaaaacaaacaatatcaagttctgacaaggatgtggagcaaatgggaaatcttagacattattggagagagtataaatgggcacataactgttcagcagtatctctaaagctaaacaaacccctacactatgtccccatcaatttcactcctaggtataaacccaagacagataagcatacatatccacctaaaaaacatggacgggaatgttcatggcaactttattcagaatagctcaaatttggaa
>gene=chr12_2088450-2089450; species=rheMac
gtagttgtagcatattactctctcagaagcaatgtatcaacgttttcattgttccacatcctcattaacacctgtctttttaattgtagccattctaaggagtatgtgatattcttatttgggctttaatctgcataggtttccaatgcccaataagcatatgaagaaacgctcaatacaatctgttgttatggtaaaatgcaaattaaaaccacaatgagatatcacttcagaattcccagaaaatttaaaaaaacaaacaatatcaagttttgacaagggtgtggagcaaatgggaagtcttagacattactggagagagcataaataggcacacaactgttcagcagtatctctaaagctaaacaaacccctacactatgtctccatcaatttcactcctacgtataaacccaagacagataagcatacctattcacctaaaaaacatgaacggaaatgttcatggtaactttattcagaatagctcaaatctggaa
>gene=chr12_2647257-2648257; species=hg19
TGAGATCACAGTAACCCTGGCTTTCTTCTTTGGATTATGGCTGCAGATCAAGGGCAGGCATTTATGCCTCCTCCCAGTTTATAGCAGTGATCATAATTATGGTGATGGCAGAGCGCACTTCTATTGTGCCTTTTTAATAAGGCCACTTTGTTTGGCTTCTTAATATTTAATCCTGTTTTATATTTACTTTCTGATGGCTTAAAATCAACCAGGCTTTAATTGCTTATGCAGAGGAAGCCAAGCTGGGCCTGGGCTGGCAGGAAGTTGTTGAGAAGGTTCTGGAAGCTGATGGCACCTTTCTCTGTGACCTTTCCACCCAGGCAGGCTGCTGTGGCCTGGGAACTGTGtttctttttctcttctctttttctctcatccactctttcctcttattctacaaccttcttttctcttttgccattcctttcctttcttttccttAGAagagatcctcagttcaccctccggttcaatttatccatgtaagagaccagagttgt
>gene=chr12_2647257-2648257; species=bosTau
TGGGGGCCCAGCGA-CCTGGTTTTCTCCTCCGGATGGCGGCTGCAGACCAAGGGCGGGCGTTTTGGCCTCCTCT-GGTTTATGGCGGTAATAATAATTATTGCGACAGCATGTCGTGCTTACACTGTGCCTTTTTAATAAGGCCACTTTGTTTGGCTTCTTAATATTTGATCCTGTTTTGTATTTACTTTCTGATGGCTTAGAATCAGCCAGGTCTTAACTGCTTCTGGGGAGGCAGGCCTGTGGGGCCCGGGCACTCAGGACACTGCAGAGGAGGCTCTGGGGGCGG--------------CGTGACCTTCC-ATCCAGACGGGCC-CCACAGCT-GGCAC--------------CGCT-TACCTTCTCTCTCCCCAACTCTTAGCTCTTTT-CTGCAATCTGCTTT--TCCTCTCCTGCCCCGACTCTTTCTTTGCCTTGGAAGAGACTGTCAGCTCAGCCTCTGA-TCAATTTATTCTTGTAAGAGACGCAGATTAT
>gene=chr12_2647257-2648257; species=calJac
TGAGATCACAACGACCCTGGCTTTCTTCTTTGGATTATGGCTGCAGACCAAGGGCAGGCATTTATGCCTCCTCCCAGTTTACAGCAGTGATCATAATTATGATGATGGCAGAGCGTGCTTCTATTGTGCCTTTTTAATAAGGCCACTTTGTTTGGCTTCTTAATATTTAATCCTGTTTTATATTTACTTTCTGATGGCTTAAAATCAACTGGGTTTTAATTGCTTATGCAGAGGAAGCCATGCTGGGCCTGGGCTGGCAGGAAGTTGTTGAGAAGGTTCTGGAAGCTGATGGCACCTTTCTCTGTGACCTTTCCACCCAGGCAGGCTGCTGTGACCTGGGGATCACATTTC-TTTTCTCTTTTCTTTTTCTCTCATCCACTTTTTCCTCTTATTCTGCAACCTTCTTTT----------------------------CCTTAGAAGAGATTCTCAATTTACCCTCGAGTTCATTTTATCCATGTAAGAGACCAACGTTAT
>gene=chr12_2647257-2648257; species=canFam
TGAGAGCACAACGACCCTGGTTTTCTTCTTTGGATTATGGCTGCAGATCAAGGGCAGGCATTTATGCCTCCTCCCAGTTTATAGCAGTAATAATAATTATGAAGATGGCGCATCATGCTTATATTGTGCCTTTTTAATAAGGCCACTTTGTTTGGCTTCTTAATATTTAATCCTGCTTTATATTTACTTTCTGATGCCTTAACATCAACTGGGTTTTAATTGCTTATGTGGAAGAAGCCTTGCTGGGCCTTGGCTGGCATGAAGCTTCTGAGAAGGCTCTGGAGGCTG-TGGCACCTTTCTCTGTGATCTTTTAACACAGACCGTCTGCCATGGCTGGGCTC--------------CATTTTGCTTTCtctctcatcatctcttcattctttt-ctataatctacgtttctcctct-------cctccctttttttcccttagaagagacctacaatccgtcatctaatttaatttattaatgtaaaagacccaaatcat
>gene=chr12_2647257-2648257; species=equCab
TGTGAGCACAGCGACCCTGGTTTTCTTCTCTGGATTATGGTTGCAGACCAAGGGCAGGCATTTCTGCCTCCTCCCAGTTTATAGCAGTAATAATAATGATTATGATGGCACATCGTGCTTATATTGTGCCTTTTTAATAAGGCCACTTTGTTTGGCTTCTTAATATTTAATCCTGTTTTATATTTACTTTCTGATGGCTTAAAATCAGCCAGGTTTTAATAGCTTATGTGGAGAAAGCCACGCTGGGCCTGGGCCGACAGGAAG---TTGAGAAGGCCCTGCAGCCTGCTGGCGCTTGTCTCCGTGACCTTGCCACCCAGGCAGCCTGCCATAGCTGGGTCC--------------CCTTCTGCTTCCTGTCTCACCAtctctttcctctttt-tt----tctacttttctcctttcctat--tccctctttctttctcttagaagagacctgtaattcatcatctagattagtgtattcatgtgagagacccaagtcct
>gene=chr12_2647257-2648257; species=gorGor
TGAGATCACAGTAACCCTGGCTTGCTTCTTTGGATTATGGCTGCAGATCAAGGGCAGGCATTTATGCCTCCTCCCGGTTTATAGCAGTGATCATAATTATGGTGATGGCAGAGCACGCTCCTATTGTGCCTTTTT-ATAAGGCCACTTTGTTTGGCTTCTTAGTATTTAATCCTGTTTTATATTTACTTTCTGATGGCTTAAAGTCAACCAGGTTTTAATTGCTTACGCAGAGGAAGCCAAGCTGGGCCTGGGCTGGCAGGAAGTTGTTGAGAAGGTTCTGGAAGCTGATGGCACCTTTCTCTGTGACCTTTCCACCCAGGCAGGCTGCTGTGGCTTGGGAACTGTGtttctttttctcttctctttttctctcatccactctttcctcttattctacaaccttcttttctcttttgccgttcctttcccttctttcccttAGAAGAGATCCTCAGTTCACCCTCCGGTTTAATTTATCCACGTAAGAGACCAGAGTTGT
>gene=chr12_2647257-2648257; species=panTro
TGAGATCACAGTAACCCTGGCTTTCTTCTTTGGATTATGGCTGCAGATCAAGGGCAGGCATTTATGCCTCCTCCCAGTTTATAGCAGTGATCATAATTATGGTGATGGCAGAGCGCACTTCTATTGTGCCTTTTTAATAAGGCCACTTTGTTTGGCTTCTTAATATTTAATCCTGTTTTATATTTACTTTCTGATGGCTTAAAATCAACCAGGTTTTAATTGCTTATGCAGAGGAAGCCAAGCTGGGCCTGGGCTGGCAGGAAGTTGTTGAGAAGGTTCTGGAAGCTGATGGCACCTTTCTCTGTGACCTTTCCACCCAGGCAGGCTGCTGTGGCCTGGGAACTGTGtttctttttctcttctctttttctctcctccactctttcctcttattctacaaccttcttttctcttttgccattcctttcctttcttttccttAGAAGAGATCCTCAGTCCACCCTCCGGTTTAATTTATCCACGTAAGAGACCAGAGTTGT
>gene=chr12_2647257-2648257; species=papHam
TGAGATCACAATAACCCTGGCTTTCTTCTTTGGATTATGGCTGCAGATCAAGGGC-GGCATTTATGCCACCTCCCAGTTTATAGCAGTGATCATAATTATGATGATGGCAGAGCGTGCGTCTATTGTGCCTTGTTAATAGGGCCACTTTGTTTGGCTTCTTAATATTTAATCCTGTTTTATATTTACTTTCTGATGGCTTAAAATCAACCAGGTTTTAATTGCTTAGGCAGAGGAAGCCTAGCTGGGCCTGGGCTGGCAGGGAGTTGTTGAGAAGGTTCTGGAAGCTGATGGCATCTTTCTCTGTGACCTTTCAACCCAAGCAGGCTGCTGTGGCCTGGGGACCATGtttctttttctcttctctttttctctcatcccctctttcctcttattctacaaccttcttttctcttttgcttttcctttcctttcttttccttAGAAGAAATCCTCAATTTACCCTCCGGTTCAATTCATCCTCGTAAGAGACCAAAGTTTT
>gene=chr12_2647257-2648257; species=ponAbe
TGAGATCACAATAACCCTGGCTTTCTTCTTTGGATTATGGCTGCAGATCAAGGGCAGGCATTTATGCCTCCTCCCAGTTTATAGCAGTGATCATAATTATGATGATGGCAGAGCGCGCTTCTATTGTGCCTTTTTAATAAGGCCACTTTGTTTGGCTTCTTAATATTTAATCCTGTTTTATATTTACTTTCTGATGGTTTAAAATCAACCAGGTTTTAATTGCTTATGCAGAGGAAGCCAAGCTGGGCCTGGGCTGGCAGGAAGTTTTTGAGAAGGTTCTGGAAGCTGATGGCACCTTTCTCTGTGACCTTTCCACCCAGGCAGGCTGCTGTGGCCTGGGGACCATGtttctttttctcttctctttttctctcatccactctttcctcttattctacaaccttcttttctcttttgccattcctttcctttcttttccttAGAAGAGATCCTCAGTTCACCCTCCGGTTCAATTTATCCATGTAAGAGACCA-AGTTGT
>gene=chr12_2647257-2648257; species=rheMac
TGAGATCACAATAACCCTGGCTTTCTTCTTTGGATTATGGCTGCAGATCAAGGGC-GGCATTTATGCCTCCTCCCAGTTTATAGCAGTGATCATAATTATGATGATGGCAGAGCGTGCGTCTATTGTGCCTTTTTAATAAGGCTACTTTGTTTGGCTTCTTAATATTTAATCCTGTTTTATATTTACTTTCTGATGGCTTAAAATCAACCAGGTTTTAATTGCTTAGGCAGAGGAAGCCTAGCTGGGCCTGGGCTGGCAGGGAGTTGTTGAGAAGGTTCTGGAAGCTGATGGCACCTTTCTCTGTGACCTTTCAACCCAAGCAGGCTGCTGTGGCCTGGGGACCACGTTTCTTTTTCTCTTCTCTTTTTCTCTCGTCCACTCTTTCCTCTTATTCTACAACcttcttttctcttttgcttttcctttcctttcttttccttAGAAGAAATCCTCAATTTACCCTACGGTTCAATTTATCCTCGTAAGAGACCAAAGTTTT
>gene=chr12_2659377-2660377; species=hg19
GGCATCTCCCTTCCCTCCTCGTCTGTGGAATGATGGAGAGCCTGGGCAAGCGCAGCCCTTTCACAACGCTGAGCTGTGGAAGAGTCTAAACACAGCAATGCCGGCCTTGAGCGTGGCCTGGGAGCCCATGTTGGGGAGGGAGAATGAGGCTGACGGCAGAGCAGCTCTCACAGCCGCTGTTTCCAGGGAGCGTGGAGCTTCAGTATCACTCACTCTGACACTGGCACCAGGGAGTCTGCACTGCAGATTTCTCAGCATTGTCGGGAAGCAATTATTGTCAAAATGTTGTTAAAATACGATGCTAATTACATTTTTAAGCAGCAGTGCAAACCTCTTCTTTTGGAATCATACAAAACAAGCACTTGAGTTTCTGGAAGTAGGTCCCAAACAGCAACTCTAGGGAAAGGCCTATAGGAAGGCTTCAAAGTCTGTCAGTTCTAGGCCTTTCTGTTGTCTTGCCACCAAGACGAGGCTTAGAGAGATGATCAAAGGCCCTGCAA
>gene=chr12_2659377-2660377; species=bosTau
-----------------------------------------------AGGCCAACCCCACATCAGCTGAGTGTCT-----------------GAGTCACTCCATCGTGGAAGGTGTCCTCGTTGAC---------------------------------------------ACAGACGGTTTCCAGGGTACACAGG-CCTTGCCATCACTCCCCCCGACAGCAGCACCAGGGAATCTGTGCTGCTGA-GTCCCAGCAATGTGGGGAAGCAGTTATTGTCAAACTGTTGTTAAAATACGGGGCTAATTGCGTTC-AAAGCAGCAGGGTGAACCCTCCCCTCTAGAACCATAC-AAACAAGCTCTCAGGGTTGTGGACATGGG-CCTGGCCCGCCATGGTTGAG-AAGGTGAATGGCCGGTCTGCA--------------------------------------------AAGGGACAGAGGGAAGG-CGAGGACTCTGC-C
>gene=chr12_2659377-2660377; species=calJac
GGCATCTC----CCCTCCTCATCTGTGGAATGAC----AGCCTGGGCAAGCACAGCCCTTTCACAACGCTGAGCTGTGGAAGAGTCTAAACACGGCAATGCCGGCCTTGAGCGTGGCCTCGGAG-CCATGTGGGGGAGGGAGAAGGAGGCCGAAGATGGAGCCGCTCTCACAGCCGCTATTTCCAGGGAGCATGGAGCTTCAGTATCACTCACTCTGACAGTGGCACCAGGGAGTCTGCACTGCAGATTTCTCAGCGTTGTCGGGAAGCAATTATTGTCAAAATGTTGTTAAAATACGATGCTAATTACATTTTTAAGCAGCAGTGCAAACCTCTTCTTTTGGAATCATACAAAACAAGCACTTGAGTTTCTGGAAGTAGGTCCCAAACAGCAGCTCTAGGGAAAGGCATGTAGGAAGCCCTCAGAGTCCGTCAGTTCTTGGCCTTGCTGTTGTCTTGCCA-CAAGACCAGGCTTAGAGAGATGATCAAAGGCCCTGCAA
>gene=chr12_2659377-2660377; species=canFam
AGCATCTTATTTTACCCTTCTTCCCCAAAATGACTCAAAGTCTGAGCAAACCCAACCCTTTTAAAAAGATTCTCTGTAGGTAGGTCTGAACAAAACCTTGCCAGCTTTGAGAATGGTCTCCAG---AAAG--GGGAAGGAAAAACAAGGCTTAGGACAGACCAGCCCTTACAATTTCTATTGCCAGGGTACACGGGGTTTCAGTATCATTCATTCTGACAGTGGCACCAGGGAGTCTGCACTGCAGATTTCTCGGCATCATTGGGAAACAATTATTGTCAAAATGTTGTTAAAATACAGGGCTAATTACATTTTTAAACAGCAGTCCAAGCCTTTTTCTCTGGAACCATACGAAGCAAGCACTCAGGTTTTTGCAAATGGGCCCC---------------------------TGCATACCTTCTAATTCTGTC------AGTCCTTTCTGTGGTCTTGCCACCAAG--AAGGGTTGTAGAAAAGATGGAAGATCCT----
>gene=chr12_2659377-2660377; species=equCab
AGCATCTCATCTCACCCTTTCCCTCTGAAATGACTCAGGGTCTGGGCAAACCCAACCCTGTTTAAAAGGTTAGCTATAGGAACGCCTAAACAAAGCCACGCCAGCCTCGAGGGTGGCCTCCGAGCCAAAG--GAGAAGGG-AAACGAGGCTTAGGACAGACCAGCTCTTGCATCTTCTCTTTCCAAGGTACAC-GGGCTTCAGTATCAGTCACTCTGACAGTGGCGCCGGGGAGTCTGCACTGCAGATTTCTCAGTATTGTTGGGAAGCAATTATTGTCAAAATGTTGTTAAAATATGGTGCTAATTACATTTTTAAGCAGCCGTCCAAGCCTTTTCCCTCGGAACCATACAAAACAAGCACTTGAGTTTCTGGAAGTGGGCCCCAGACAGCCACACTAGGGAAAGGCAGATAGCAAGCCTTCAAAGCCTGTCAGGTCTAGGCCTTTCTGTTGTCTTGACACCAAG--GAGGGTTAGGGGGCAGATTGAAGACCCTGCAA
>gene=chr12_2659377-2660377; species=gorGor
GGCATCTCCCTTCCCTCCTCGTCTGTGGAATGATGGAGAGCCTGGGCAAGC-CAGCCCTTTCACAACGCTGAGCTGTGGAAGAGTCTAAACACAGCAATGCCGGCCTTGAGCGTGGCCTGGGAGCCCATGTTGGGGAGGGAGAATGAGGCTGACGGCAGAGCAGCTCTCACAGCCGCTGTTTCCAGGGAGCGTGGAGCTTCAGTATCATTCACTCTGACAGTGGCACCAGGGAGTCTGCACTGCAGATTTCTCAGCATTGTCGG-AAGCAATTATTGTCAAAATGTTGTTAAAATACGATGCTAATTACAATTTTAAGCAGCAGTGCAAACCTCTTCCTTTGGAATCATACAAAACAAGCACTTGAGTTTCTGGAAGTAGGTCCCAAACAGCAACTCTAGGGAAAGGCCTATAGGAAGGCTTCAAAGTCCATCAGTTCTAGGCCTTTCTGTTGTCTTGCCACCAACACGAGGCTTAGAGAGATGATCAAAGGCCCTGCAA
>gene=chr12_2659377-2660377; species=panTro
GGCATCTCCCTTCCCTCCTCGTCTGTGGAATGATGGAGAGCCTGGGCAAGCGCAGCCCTTTCACAACGCTGAGCTGCGGAAGAGTCTAAACACAGCAATGCCGGCCTTGAGCGTGGCCTGGGAGCCCATGTTGGGGAGGGAGAATGAGGCTGACGGCAGAGCAGCTCTCACAGCCGCTGTTTCCAGGGAGCGTGGAGCTTCAGTATCACTCACTCTGACAGTGGCACCAGGGAGTCTGCACTGCAGATTTCTCAGCATTGTCGGGAAGCAATTATTGTCAAAATGTTGTTAAAATACGATGCTAATTACATTTTTAAGCAGCAGTGCAAACCTCTTCTTTTGGAATCATACAAAACAAGTACTTGAGTTTCTGGAAGGAGGTCCCAAACAGCAACTCTAGGGAAAGGCCTATAGGAAGGCTTCAAAGTCCTTCAGTTCTAGGCCTTTCTGTTGTCTTGCCACCAAGACGAGGCTTAGAGAGATGATCAAAGGCCCTGCAA
>gene=chr12_2659377-2660377; species=papHam
AGCATCCCCCCTCCCTCCTCGTCTGTGGAATGACGGAGAGCCTGGGCGAGCACAGCCCTTTCACAACGCTGAGCTGTGAAAGAGTCTAAAC-CAGCAATGCTGGCCTTGAGCATGGCCTCGGAGCCCATGTGGGGGAAGGAGAATGAGGATGAGGCCAGAGCAGCCCTCACAGCCGCTGTCTCCAGGGAGCATGGGGCTTCAGTATCACTCACTCTGACAGCGGCACCCGGGAGTCTGCACTGCAGATTTCTCAGCATTGTCGGGAAGCAATTCTTGTCAAAATCTTGTTAACATACGATGCTAATTACATTTTTAAGCAGCAGTGCAAACCTCTTCTTTTGGAATCGTACAAAACAAGTACTTGAGTTTCTGGCAGTAGGTCCCAAACAGCAACTC-AAGGAAAGGCCCGTAGGAAGGCTTCAAAGTCCGTCAGCTCTAGGCCTTTCTGTCGTCTTGCCACCAAGACGAGGCTTAGAGAGATGATCAAAGGCCCTCCAA
>gene=chr12_2659377-2660377; species=ponAbe
GGCATCTCCCTTCCCTCCTCGTCTGTGGAGTGACGGAGAGCCTGGGCAAGTGCAGCCCTTTCACAATGCTGAGCTGTGGAAGAGTCTAAACACAGCAATGCCAGCCTTGAGCGTGGCCTGGGAGCCCATGTTGAGGAGAGAGAATGAGGCTGACGACAGAGCAGCTCTCATAGCCGCTATTTCCAGGGAGCATGGGGCTTCAATATCGCTCACTCTGACAGTGGCACCAGGGAGTCTGCACTGCAGATTTCTCAGCATTGTCAGGAAGCAATTATTGTCAAAATGTTGTTAAAATACGATGCTAATTACATTTTTAAGCATCAGTGCAAACCTCTTCTTTTGGAATCATACAAAACAAGCACTTGAGTTTCTGGAAGTAGGTCCGAAACAGCAACTCTAGGGAAAGGCCTATAGAAAGTCTTCAAAGTCCGTCAGTTCTAGGCCTTTCTGTTGTGTTGCCACCAAGATGAGGCTTAGAGAGATGATCAAAGGCCCTGCAA
>gene=chr12_2659377-2660377; species=rheMac
AGCATCCCCCCTCCCTCCTCGTCTGTGGAATGACGGAGAGCCTGGGCGAGCACAGCCCTTTCACAACGCTGAGCTGTGAAAGAGTCTAAAC-CAGCAATGCCGGCCTT-------------GAGCCCATGTGGGGGAAGGAGAATGAGGATGAGGCCAGAGCAGCCCTCACAGCCGCTGTCTCCAGGGAGCATCGGGCTTCAGTATCACTCACTCTGACAGCGGCACCAGGGCGTCTGCACTACAGATTTCTCAGCATTGTCGGGAAGCAATTCTTGTCAAAATGTTGTTAACATACGATGCTAATTACATGTTTAAGCAGCAGTGCAAACCTCTTCTTTTGGAATCGTACAAAACAAGTACTTGAGTTTCTGGCAGTAGGTCCCAAACAGCAACTC-AAGGAAAGGCCCGTAGGAAGGCTTCAAAGTCCATCAGCTCTAGGCCTTTCTGTCGTCTTGCCACCAAGACGAGGCTTAGAGAGACGATCAAAGGCCCTGCAA
>gene=chr12_3389450-3390450; species=hg19
AGGTGAGGAGGCCCTGGCTCTAGGAGGAGAACAAGTCCATAGTCCCAGATGCTCCCATTTTAAGCCCTGGGGAGGGGCCGGCAGGGGGTTGGGTGGCAGTCAGCTTGGGACGGTTTACAGAAAGAGCAGAGGTGCTGGTGGGCAAGCACAGGGCTGAGCCAAGGGGCCCAGCCCGAGGGGTGGGCTGCATTGCCCTCTCCCGCTCTGGTCTCCAGGAAGGAGTGCTCACTCACTTCTCCAGTGGGCCCGGCTGAAGCCCAAAGAAGGGACAAGAAGCAAGCCCTTTGTCTCCTCCCTTAACTGCAGGGTGGCCACTTTTGCGGGGACTGGGGTTGGCCTGGGCAGGGGAAGGCCCTGGGGAGGAAGGGGCGGGCCATGGCATGTCTGACTGCCCCTTCCATTCCTGCTGGCCAGATGCGATGCTGTGGTGTCACTGACTACACAGACTGGTACCCAGTGCTGGGGGAGAACACGGTTCCCGACCGCTGCTGCATGGAGAA
>gene=chr12_3389450-3390450; species=bosTau
AGG-----AAACCCTG-TTCTAAGAG-GAAACATGTCCGTGTAGC---------------------CTGGGGAGGGGCTGCC---------------A----------------TCACGAAGGAGCTGGGG------GCAGACCAGCAGAGGGCTGATGCCCAGCGTCCCGCTCAGAGAGCAGGCAG-----------------CCGGCCTCCAGGAGGGAGATATCATTCCGTCCCC---TGGGCCTAGCTGGGGCCCAGAGAAGGGACAAGAAGCTGGA-CTCTG-------------------GGTGCCCGCTCCCGTGGGG--CTGGGC-------GGCAGGGAAAGGCCC---------------GAGCTG-GACCCGTCAGACGGCCCCCGCCGCCCCTCCCCG-CAGATGCACTGCTGCGGCGTCACCGACTACAAAGACTGGTTCTCGGTGCTGGGGGAGAACACGGTTCCCGACCGCTGCTGCATGGAGAA
>gene=chr12_3389450-3390450; species=calJac
AGGTGAGGAGGCTTTGGCTCCAAGAGGAAAACAAGTCCATACTCCCAGATGTGC---------------------------CAGGGGGCTGAGTGACAGTCAGCTTGGGATGATTTACAGAAAGAGCAGA-------GTGGGCGAGCACA--------------------------------GGCTGCATTGCCGTCTTCCGCTCTGGTCTCCAGGAAGGAGTGCTCACACACTTCCCCAGTGGGCCCAGCTGAAGCCCAAAGAAGGGGAAAGAAGCAGGCCC-TTGTCTTCTGCCTTAACTCCA-GGTGGCCACTTTTG-GGGGGCTGGGATTTGCCTGGGTAGGGGAAGACCCTGGAGAGGAAGGGGCAGGCCCCTGCGTGTCTGACCGCCCCTTCCATTCCCGCGGGCTAGATGCAATGCTGCGGTGTCACGGACTACACTGACTGGTACCCAGTGCTGGGGGAGAACACGGTCCCTGACCGCTGCTGCATGGAGAA
>gene=chr12_3389450-3390450; species=canFam
AGGCCAGGAGGTTCAGATTCCAAGAGGAAAACAAGTCAGTGCAGCCAGAAGC-CCCATGTCAAGCTCTCGGGAGTAG-GGGC---------------CACCCACTTGGGATGATCCACAAAG----CAGAGCAAGTGGTCTG----------------GTCCAAGGCCCAGCTCAGGAGGCAGGTGGGTGT------------------------------------------TTCCCTTTTGGGTCCGGCAGAGACCTAAAGAAGGGACAAGAAGGAGGC-CTTTGTCTCCTCGCTGACCCCCAGAGAGGCAGCCTTTGTGGGG--CCCAGTCGGTCCAGGCAGGGGAAGGTGCAAAGGAT-------------GTGGCAAGTCTGA---CCCTGTGTGCTCCCTGCTG-CAGATGCGCTGCTGTGGTGTCACGGACTACACAGACTGGTACCCAGTACTGGGGGAGAACATGGTTCCCGACCGCTGTTGCATGGAGAA
>gene=chr12_3389450-3390450; species=equCab
GGGCAAGGAGGCTCTG--TTTAAGAGGAAAAC-AGTCAGTTTAGCCGGACAC-CCCACATTAAGCTCTGGGGAGGGGCTGGC---------------AGCCAGCGTGGAATGATCCACAAAGGAGCCAGAGGGGCTGGTGGGCGAGCAGAGGGCTGATGTCCAGGGCCTGGCTCAGG-----GGTGGGCGGCCCTTCT-CCTCTCCGGCCTGCAGGAAGGAGCTATCACTTACTTCCCCTGTGGGCCT-GCTGATGCCCAAAGAAGGGACAAGAAGAAGGC-CTTTGTCTCCTCGCTGGACTCCAGGGGGGCAGCTTTTGTGGGG--CCAGGGTTGGCCTGGGAGGGGAAGGCCCAGAGGAGGACGG--CGGGCCGTGGCGCGTGTGA---CCCTGTGCAC-CCCACCCG-CAGATGCGTTGCTGTGGTGTCACCGACTACACAGACTGGTACCCGGTGCTGGGCGAGAACACGGTGCCCGACCGCTGCTGCATGGAGAA
>gene=chr12_3389450-3390450; species=gorGor
AGGTGAGGAGGCCCTGGCTCTAGGAGGAAAACAAGTCCATAGTCCCAGATGCTCCCATTTTAAGCC-TGGGGAGGAGCTGGCAGGGGGTTGAGTGGCAGTCAGCTTGGGACGGTTTACAGAAAGAGCAGAGGTGCTGGTGGGCAAGCACAGGGCTGAGCCCAGGGGCCCAGCCCGAGGGGTGGGCTGCATTGCCCTCTCCCGCTCTGGTCTCCAGGAAGGAGCGCTCACTCACTTCTCCAGTGGGCCCGGCTGAAGCCCAAAGAAGGGACAAGAAGCAAGCCCTTTGTCTCCTCCCTTAACTGCAGGGTGGCCACTTTTGCGGGGACTGGGGTTGGCCTGGGCAGGGGAAGGCCCTGGGGAGGAAGGGGCGGGCCATGGCATGTCTGACCGCCCCTTCCATTCCTGCCGGCCAGATGCGATGCTGTGGTGTCACTGACTACACAGACTGGTACCCAGTGCTGGGGGAGAACACGGTTCCCGACCGCTGCTGCATGGAGAA
>gene=chr12_3389450-3390450; species=panTro
--------------------------------------------------------------------------------------------------------------------------------------------------------------------------------------------------------------------------------------------------------------------------------------------------------------------------------------------------------------------------------------CATGGCATGTCTGACCGCCCCTCCC-TTTATGCCGGCCAGATGCGATGCTGTGGTGTCACTGACTACACAGACTGGTACCCAGTGCTGGGGGAGAACACGGTTCCTGACCGCTGCTGCATGGAGAA
>gene=chr12_3389450-3390450; species=papHam
AGGTGGGGAGGCCCTGGCTGTAAGAGGAAAACAAGTCCATACTCCCAGACGCACCCATGTTAAGCCCTGGCGAGGGGCCGGCAGGGGCTTGAGTGGCAGTCAGCTTGGGACGGTTTACAGAAAGAGCAGAGGTGCTGGTGGG------------------GAGGTGCCTAGCCCGA-CGGTGGGCCGCATTGCCCTCTCCCACTCTGGTCTCCAGGAGGGAGCACTCACTCGCTTCCCCAGTGGGCCCGGCTGAAGCCCAAAGAAGGGATGAGAAGCAAGCCCTTTGTGTCCTCCCTTAACTCCAGGGTGGCCACTTTTTGGGGGGCTGGAGTTGGCCTGGGCAAGGGAAGGCCCTGGGGAGGAAGGGGCAGGCCATGGCATGTCTGACCGCCCCTTCCATTCCTGCCGGCCAGATGCGATGCTGTGGCGTCACTGACTACACAGACTGGTACCCAGTGCTGGGGGAGAACACGGTTCCCGACCGCTGCTGCATGGAGAA
>gene=chr12_3389450-3390450; species=ponAbe
AGGTGAGGAGGCCCTGGCTCTAGGAGGAAAACAAGTCCATAGTCCCAGATGCACCCATTTTAAGCCCTGGGGAGGGGCCGGCCCGGGGTTGAGTGGCAGTCGGCTTGGAACGGTTTACAGAAAGAGCAGAGGTGCTGGTGGGCAAGCACAGGGCTGAGCCCAGGGGCCCCGCCCGAGGGGTGGGCTGCATTGCCCTCTGCCACTCTGGTCTCCGGGAAGGAGCGCTCACTCGCTTCCCCAGTGGGCCCGGCTGAAGCCCAAAGAAGGGACAAGAAGCAAGCCCTTTGTCTCCTCCCTTAACTCCAGGGTGGCCACTTTTGCGGGGACTGGGGTTGGCCTGGGCAGGGGAAGGCCCTGGGGAGGAAGGGGCGGGCCATGGCGTGTCTGACTGCCCCTTCCATTCCTGCTGGCCAGATGCGATGCTGTGGCGTCACAGACTACACAGACTGGTACCCAGTGCTGGGGGAGAACACGGTTCCCGACCGCTGCTGCATGGAGAA
>gene=chr12_3389450-3390450; species=rheMac
AGGTGGGGAGGCCCTGGCTGTAAGAGGAAAACGAGTCCGTACTCCCAGACGCACCCATGTTAAGCCCTGGCGAGGGGCCGGCAGGGGCTTGAGTGGCAGTCAGCTTGGGACGGTTTACAGAAGGAGCAGGGGTGCTGGTGGA------------------GAGGTGCCCAGCCCGA-CGGTGGGCCGCATTGCCC-CTCCCACTCTGGTCTCCAGGAGGGAGCGCTCACTTGCTTCCCCAGTGGGCCCGGCTGAAGCCCAAAGAAGGGACGAGAAGCAAGCCCTTTGTCTCCTCCCTTAACTCCAGGGTGGCCACTTTTTGGGGGGCTGGAGTTGGCCTGGGCAAGGGAAGGCCCTGGGGAGGAAGGGGCAGGCCGTGGCATGTCTGACTGCCCCTTCCATTCCTGCCGGCCAGATGCGATGCTGTGGCGTCACTGACTACACAGACTGGTACCCGGTGCTGGGGGAGAACACGGTTCCCGACCGCTGCTGCATGGAGAA
>gene=chr12_3409450-3410450; species=hg19
GACCATGGAGGAGCAGAGACTGCATGGTGGGGGTTGTGAGTGGGGAGAAAGCGTCCACTCACCTGAAAGCCCAACGACCTGGTCTCCTCGGCATCAGACTTACACAGCAGTTCCATCCACCTTGACCTTAGGGCTCAGGGCATCTGCAGCCCTACTGCCGGCCCTCGGCCTCACTGCCCTCATCTGGCAGCTTCTATGTGCTCTCGGGGCTGGAGAGGTCAGGAAGAAATAGACAGAGTGGGCCAGGCTTGGTCGGAGTCCATACAGAGCAGGCCCCCTCTGCACGGGGAGTCACAGATTTCTGGAAACCTCAGCTGAGCCTGGTGCAGTGGCACAGAGCAGCCCTGCCCCAGTTCCCAGTGGTGACTCCTCTGGGGTTCAGCACATGGGACAGAAGACCTGCCCTGGGGAGGTGCAAAAGAGCGGCAATGCTAACGCCACCTGGGCTCCCTGGCCCTGCAGGTGAGTGAGGATGAAGGGGAGCAGGCTGGTCTGGCCAG
>gene=chr12_3409450-3410450; species=bosTau
GCACTGTGAAGGATGAGTTG--CATGAT-GGAGTC----AATGCGGGGCTGTGGGCACT---------GCCTGGTGACCCGA---CCTTGGAATTACTCCTACG--GCTGGATGC------CTGACCTCA-GACTCGG-----TGGTCATCCCATTCCATGCCCTTGGCCTCACTGCCCTTGTCTT-CAGCTT---CAGGCTTTGAGGGC---AGAGGTCAGGAGGAAATAGATGGAGAAGCCCAGATCCAGTCAGTGTCT--GCAGAGCAGGCCCCC--AACACCTGAAGTGGGAGGTGTCTGGAAAGCTGGGGTGAG---GGAGGCACAGCGCGGAGCA-CCCCTCCCCAG-TCAGGCTGGCAG--CTCCCAGGCGTCAGTGCATTGGGCAGGAGGCCTGCCT--GGGTGGTATG-A--AGGGGCCGTGTGAGTGCCCCCCAGACCCGCTGCGCCTGCACTTGAGTGGGGGTGAAGGGGATGG-GCTGGTCTGGCCAG
>gene=chr12_3409450-3410450; species=calJac
GACCATGAAGGAACAGAGACAGCATGGTGGGGGTTGTGAGATGGGGGGAAGTGTCCACT---------GCCCAACGACCTGGCTTCCTCTGCATCAGACTTACACAACAGCTCCATCCACCAGGACCTTA-GGCTCAGGGCATCTGCAGCCCCACTGCTTGCCCTCCGCCTCACTGCCCTCGTCTG-CAGCTTCTATGGGCTCTCGGAGCCAGAGAGGTCAGGAAGAAATA----GAGTGACGCAGGCTTGGCCAGTGTCCATACAAAGCAGGCCCCCTCTGCACCGGGAGTCACAGGTTTCTGGAAACCTCAGCTGAGCCTGGCGCAGCGGCACAGAGCAGCCCTACCCCAGCACCCAGTGGTGGCT-CTCTGGGGTTCAGCACATAGGACAGGAGACCTGGCCTGGGGAGGCACACCAGAGGGGCAATGCTAACGCCTCCTGGGTTCCCTGGCCCTGCACGTGAGTGAGGATGAAGGGGAGCAGGCTGGTCTGGCCAG
>gene=chr12_3409450-3410450; species=canFam
GGTCCCTGAGCGAGCAGCAC--CAGGACCAAGG------------AGTCGTGAGGTAC--------------GACAGCATGCCCTCCCCGGCAGTGCTCCCACC----CCTGTATTTCACTTTGACCTCA-GGCTTGGGGC-CAGGCAGGCCCACCCCCTGCCCTGGGGGTCACTGGTCCTGTCTT-CAGCCTCTCCAGGCTCCCCCAGCCCGGGAGGCCAGGAGGAAGGGGAT--GGTGGTCCAGACCTGGTCGGTGTGCACACAGAGCAGGCCCCTC--ACACCTGAAGGAGCAGGTTTCTGGAAAC--AAGTT-ATCCAGGAGCTGGAGCACACAGCTGCCCTTCCTCACCCCCCAGTGGCGCCTCCTC---AGCTCACTCTGTGGGGCAGAAGGCCTGCGCCAGGGAAGTGCCAA--AGGGGGCCTGCTGATGCCCGCGGGGCTTCT--GGCCTGCGTGCCAACTGTTGGAGATGGGGCAA-GCTGCTCTGGCCAG
>gene=chr12_3409450-3410450; species=equCab
GGGCCGTGCGC-ACCGAGAC--CCACGTGAGGGTGGGCATCTGGGGGCCTGCGGGTGCCCCA-------CCCGACGAGTTGGCCTCAATGGCATTA-TCCCACA--GCCGTATGTTCCACCAGGACCTCA-GGTGCGGGCG-TTGGTA--CCCAACTCCCGCT---GG------------TGGCCT-CAGCTCCCAC-GGCTCTCAAGGCCAGAGGGGTCAGGAAGAAATGGCC-AGGCGGCCCAGGCCTGCT-GGTGTCCACGCGGAGCAGCCCCCTC-AAGGCCCGGAGCAGCAG------GGGAGC-----------CGGGAGCTGAAGCACAGGGCAG-CTTTCCCCAGTTCCCACGGCCG-CTCCTCTGGGGCTCAGTACATGGGGCAGAAGGC--GCCCTGGGGAAGCACACG--CAGGGG-CTGCGGATGCCGCAGGGCTCCCG--GGCCTGCCTGTGCCTGGAGATGGAGGGGGCTA-GCCG-TCTGGCCAG
>gene=chr12_3409450-3410450; species=gorGor
-------------------------------------------------------------------------------------------------------------------------------------------------------------------------------------------------------------------------------------------------------------------------AGAGCAGGCCCCCTCTGCACGGGGAGTCACAGGTTTCTGGAAACCTCAGCTGAGCCTGGTGCAGTGGCACAGAGCAGCCCTGCCCCAGTTCCCAGTGGTGACTCCTCTGGGGTTCAGCACATG--ACAGAAGACCTGCCCTGGGGAGGTGCAAGAGAGCGGCAGTGCTAACGCCACGTGG-CTCCCTGGCCCTGCAGGTGAGTGAGGATGAAGAGGAGCAGGCTGGTCTGGCCAG
>gene=chr12_3409450-3410450; species=panTro
GACCATGGAGGAGCAGAGACTGCATGGTGGGGGTTGTGAGTGGGGAGAAAGCGTCCACT---------GCCCAACGACCTGGTCTCCTCGGCATCAGACTTACACAGCAGCTCCATCCACCTTGACCTTAGGGCTCAGGGCATCTGCAGCCCTACTGCCGGCCCTCGGCCTCACTGCCCTCATCTGGCAGCTTCTATGGGCTCTCGGGGCTGGAGAGGTCAGGAAGAAATAGACAGAGTGGGCCAGGCTTGGTCGGAGTCCATACAGAGCAGGCCCCCTCTGCACGGGGAGTCACAGGTTTCTGGAAACCTCAGCTGAGCCTGGTGCAGTGGCACAGAGCAGCCCTGCCCCAGTTCCCAGTGGTGACTCCTCTGGGGTTCAGCACATGGGACAGAAGACCTGCCCTGGGGAGGTGCAAGAGAGCGGCAATGCTAACGCCTCCTGGGCTCCCTGGCCCTGCAGGTGAGTGAGGATGAAGGGGAGCAGGCTGGTCTGGCCAG
>gene=chr12_3409450-3410450; species=papHam
GACCATGGAGGAACAGAGACTGCACGGTGGGGGTTGTGAGTGGGAGGAAAGCGTCCACT---------GCCCAACGACCTGGTCTCCTCAGCATCAGACTTACACAGCAGCCCCATCCACCTTGACCTTA-GGCTCAGGGCATCTGCAGCCCTGCTGCCTGCCCTCGGCCTCACTGCCCTCATCTGACAGCTTCTGTGGGCTCTCGGGGCCGGAGAGGTCATGAAGAAATAGACCGAACGGCCCAGGCGTGGTTGGAGTCCATACAGAGCTGGC-CCCTCTGCACTGGGAGTCACAGGTTT-------------------CTGGTGCAGCGTCACAGAGCAGCCCTGCCCCAGTTCCCAGTGGTGACTCCTCTGGCGTTCAGCACATGAGACAGAAGACCTGCCCCAGGGAGGTGCAAAACAGGGGCAATGCTAACGCCATCTGCGCTCCCTGGCCCTGCAGGTGAGTGAGGATGAAGGGGAGCAGGCTGGTCTGGCCAG
>gene=chr12_3409450-3410450; species=ponAbe
GACGGTGGAGGAACAGAGACTGCATGGCGGGGGTTGTGAGTGGGGGGAAAGCATCCACT---------GCCCAACGACCTGGTCTCCCCGGCATCAGACTTGCACAGCAGCTCCTTCCACTTTGACCTTAGGGCTCAGGGCATCTGCAGCCCTACTGCCGGCCCTCGGCCTCACTGCCCTCATCTGGCAGCTTCTATGGGCTCTCGGGGCTGGAGAGGCCAGGAGGAAATAGACAGAGTGGGCCAGGCTTGGTTGGAGTCCGTACAGAGCAGGCTCCCTCTGCACGGGGAGTCACAGGTTTCTGGAAACCTCAGCTGAGCCTGGTGCGGTGGCACAGAGCAGCCCTGCCCCAGTTCCCAGTGGTGACTCCTCTGGGGTTCAGCACATGGGACAGAAGATCTGCCCTGGGGAGGTGCAAAAGAGCGGCAATGCTAACGCCACCTGGGCTCCCTGGCCCTGCAGGTGAGTGAGGATGAAGGGGAGCAGGCTGGTCTGGCCAG
>gene=chr12_3409450-3410450; species=rheMac
GACCATGGAGGAACAGAGACTGCACGGTGGGGGTTGTGAGTGGAGGGAAAGCGTCCACT---------GCCCAACGACCTGGTCTCCTCAGCATCAGACTTACACAGCAGCTCCATCCACCTTGACCTTA-GGCTCAGTGCACCTGCAGCCCTACTGCCTGCCCTCGGCCTCACTGCCCTCATCTGGCAGCTTCTGTGGGCTCTCGGGGCCGGAGAGGTCATGAAGAAATAGACCGAACGGCCCAGGCGTGGTCGGAGTCCATACAGAGCAGGC-CCCTCTGCACTGGGAGTCACAGGTTT-------------------CCGGTGCAGCGTCACAGAGCAGCCCTGCCCCAGTTCCCAGTGGTGACTCCTCTGGCGTTCAGCACATGAGACAGAAGACCTGCCCTGGGGAGGTGCAAAACAGGGGCAATGCTAACGCCATCTGCGCTTCCTGGCCCTGCAGGTGAGTGAGGATGAAGGGGAGCAGGCTGGTCTGGCCAG
>gene=chr12_3558384-3559384; species=hg19
cagaagctctttaattagatcccacttgtcaatttttgcttttgttgcaattgcttttgacgtttttgtcatgaaatctttgcccctgcctgtgtcctgaatggtgttgcctagattttcttttagcctttttatagttttgggttttacatttaagtgtttaatccatcttgagttaattgttgtataaggtgtaaggaaggggtccagtttcaattttctgcttatggctagccagttctcccatcaccatttattaaataggaaatccttttaaatgtcttgattaatagaagagagctggattcttatatctccttttgcatttattctgttgccatatcttgttttggttgaggtggatggtgaaattacagccttacatagatagatagttgaaagcgtatcttaatagcttttaaagataataatagtggatattcttctttgatactacaccaaaactcaaaaagtggtggtttcttaaatgtttgttgtaa
>gene=chr12_3558384-3559384; species=bosTau
-----------------------------------------------------------------------------------------------------------------------------------------------------------------------------------------------------------------------------------------------------ACcactgttttacatct-gcaaatcttttt-aatgtcttcagttacagaagacagctgaatccttccacctgcttctggattcagtctgctgtggtatgctgttttggttgcagtgtgtcttgaacttacagctgtccacagacatgtggttggaaaagcattttaatagctttcaaa----ataattgtgtatagtcttctttggtgctaccccaaaacccaacgtgtggcagtttccttaagcttagttataa
>gene=chr12_3558384-3559384; species=calJac
gagaactagtttaagtagatcccatttgtcaattgttgcttttgttgcaattgctttagacatttttgtcatgaaatctttgcctgtgcctatgtcctgaatggtattgcttagattttcttctagggtttttatagttttgagttttacatttaagtgtttaattcatcttgagttaatttttgtgtaaggtgtagggaaggggtcaggtttcaattttctgcatatggctagccagttctcccagcaccatttactaaatagAaaatctttttaaatgtcttcatgaatggaagaaagctgggttcttatatctgcttccgcacttattctgttgccatatcttgttttggttgatgtggataatgaaattacagccttacatacatagataattgaaagagtattttaatagcttttaaag---ataatagtgggttttcttctctgatactacaccagaactc-agaagtgatggtttcttaaatgttaattgtaa
>gene=chr12_3558384-3559384; species=canFam
-------------------------------------------------------------------------------------------------------------------------------------------------------------------------------------------------------------------------------------------------------------------------aaatcttttt-agtgccttgatttatagaagacagctggattcttatatctgcttctgcattcagtccactacaatatgttgttttggttgaagtatatggtgaaatattagctgtacccagataggtagctagagaa-tattttaatagcttttaaa----ttaagtgtgcataggcttctttgatactatgccaaaactccacaagtggtaatttcttaaaggttagttctaa
>gene=chr12_3558384-3559384; species=equCab
------------------------------------------------------------------------------------------------------------------------------------------------------------------------------------------------------------------------------------------------------------------------------------aatgtctacatcaataggaggcagctggattcttctatctgcttctacgttcggtctgttgcaatatgttgctttggttgaagtatatgacgaaattacagccttacacagatatgtcattggaaaagtaatttggtagcttttaga----ataattgtgcatagtgttctttgatactacacccaaact-agcaag-ggctgtttcttaaaggttaattgtaa
>gene=chr12_3558384-3559384; species=gorGor
--------------------------------------------------------------------------------------------------------------------------------------------------------------------------------------------------------------------------------------------------------------------------------------------------------------------------------------------------------------------------------------------------------------------------------------------------------------------------------------------------------------------
>gene=chr12_3558384-3559384; species=panTro
cagaagctctttaattagatcccacttgtcaatttttgcttttgttgcaattgcttttgacgtttttgtcatgaaatctttgcccctgcctgtgtcctgaatggtgttgcctagattttcttttaggttttttatagttttgggttttacatttaagtgtttaatccatcttgagttaattgttgtataaggtgtaaggaaggggtccagtttcaattttctacttatggctagccagttctcccatcaccatttattaaataggaaatccttttaaatgtcttgattaatagaagagagctggattcttatatctccttttgcatttattctgttgccatatcttgttttggttgaggtggatggtgaaattacagccttacatagatagatagttgaaagcgtatcttaatagcttttaaagataataatagtggatattcttctttgatactacaccaaaactcaaaaagtggtggtttcttaaatgtttgttgtaa
>gene=chr12_3558384-3559384; species=papHam
cagaagctctttaattagatcccacttgtcaatttttgcttttattgcaattgcttttgatgtttttgtcatgaaatctttgcccgtgcctaggtcctcaatggtattgcctagattttcttctgggttttttatagttttgggttttacatttaagtgtttaatccatcttgagttaatttttgtataagttgtaaggaaggggtccagtttcaattttctgcatatgcctagccagttctcccatcaccatttattaaataggaaatccttttaaatgtcttggttaatagaagagagctggattcttatatctgcttttgcatttattctgttgccatatcttgttttggttgaggtggatggtgaaattacagccttac----atagatagttaaaagagtatcttaatagcttttaaggagaataatagtgaatattattctttgatactgcaccaaaactcaaaaagtggtggtttcttaaatgttagttttaa
>gene=chr12_3558384-3559384; species=ponAbe
cagaagctctttaattagactccacttgtcaatttttgcttttgttgcaattccttttggtgtttttgtcatgaaacctttgcccctgtctatgtcctgaatggtattgcctagattttcttctagggtttttatagttttgggttttacatttaagtgtttaatccatcttgagtaaatttttgtataaggtgtaaggaaggggtccagtttcaattttttgcatgtggctagccagttctcccatcgccatttattaaacaggaaatccttttaaatgtcttgattaatagaagagagctggattcttacatctccttttgcatttattatgttgccatatcttgttttggttgaggtggatggtgaaattacagccttacatagatagatagttgaaagagtatcttaatagcttttaaagataataatagtgaatatttttctttgatactacaccaaaactcaaaaagtggtggtttcttaaatgtttgttgtaa
>gene=chr12_3558384-3559384; species=rheMac
cagaagctctttaattagatcccacttgtcaatttttgcttttgttgcaattgcttttgatgtttttgtcatgaaatctttgcccgtgcctaggtcctgaatggtattgcctagattttcttctaggttttttatagttttgggttttacatttaagtgtttaatccatcttgagttaatttttgtataagttgtaaggaaggggtccagtttcaattttctgcatatgcctagccagttctcccatcaccatttattaaataggaaatccttttaaatgtcttggttaatagaagagagctggattcttatatctgcttttgcatttattctgttgccatatcttgttttggttgaggtggatggtgaaattacagccttac----atagatagttaaaagagtatcttaatggcttttaaggagaataatagtgaatattattctttgatactgcaccaaaactcaaaaagtggtggtttcttaaatgttagttttat
>gene=chr12_3938257-3939257; species=hg19
TTTTTCCAGATAATTACAATTTTTACAGATTATTCCAATAATTATACTTTCTAAGTGGCTCAAGTTAAATCTTCTTTATATAGTTTAgtagagtaaaaaaaagactacaggttttgagtgcggattcaaatctcagtttaactagctgtgtgacccttgacaaattatgtcaacttttgtgagtttcactttccttgactgtaagacagaatgttaacatctgcttccaagttactgtgaggataagggagaaaatcaatgtacaacacctaacataatacctggcatacagaagtgtttaataCGGATTTGTTCTTCCCTTTCTCTTTGTCCACCAAACCAAACTTGGAGTTGCTCAGATGTACTGACACCATGCAACTCTCAGTCACATTCACCCTCTATTGTTTCTTCTAAATAAATGAGTGTGAAAACTTGGGGAAAAGAAAAGGAAAAGCACTGGAAGAATTTCTAACTTTTCTTTTAGTTAAACAATTTTATTT
>gene=chr12_3938257-3939257; species=bosTau
TTTTTCCAAAGTATTGCAATATTTTCAGATTATTGCCAAAATGACACATCTTAAGTGGCTCAAATCAAATCTT--TTAAGTAGCCTCGTAA---TGAAAAAAGAccacaaattttgagtgtgggctcacatctcagcttaattaactgtgtgacttgggaccagttacattaactttcctgagtttcccagtctttggctgtaag--agagtgttagcatctgctttcaggctgctatgaggctggaggagaacacatatCTACACCCTCTGACTTGACACTGGGAGCACAG-GGCGCTTCATGCAGGCTGGGTCTTCCCTGACCATTTGTCCACCAAACCAGGCCTGGCCTTGCGCACACATGCCCAGCCCACACACCCCGCAGACACGCTCACCCTCCACCGTAACTTCTAAGAAAACAC---TGAAAATCTGGGGAAGGGGAGAGGAG-----CCAGAAGAGTT--TGACTTTTCTTTTAGTTCCGCTCTCTGACTT
>gene=chr12_3938257-3939257; species=calJac
CTTTTCCAGATAATTACAATTTTTACAGATTATTCCAATAATTATACTTTCTAAGTGGCTCAAATTAAATCTT-TCTATATAGTTTAGTAGAGTAAAAAaaagactacaggttttgagtaaggattcaaatctcagtttaactagctgtgtgacccttgacaaattatgtcaacttttctgagtttcactttccttgactgtaagacagaatgttaacatctgcttccaagttattgcgaggataagggagaaaataaatgtacaacacctaacataatacctggcatacagaagtgtttaataTGGATTTGTTCTTCCCTTTCTCTTTGTTCACCAAATCAAACTTGGAGTTGCTCAGATGTACTGACACTATGCAACTCTCAGTCACATTCACCCTCTACTGTTTCTTCTAAATACATGATTGTGAAAACCTGGGAAAAAGAAAAGGAAAAGGACTAGAAGAATATCTAACTTTT--------------ATTTGATTT
>gene=chr12_3938257-3939257; species=canFam
TCTTTCCAAGTTGTGACAATTTTTACAAATGATTACAATAATTGTATTTCCTCACTGGCTCAAATTAAATCTTCTTTAAGGAGGCTTGGGA---TAAAAGaagaccacaggttttgagtatgggttcaaattc-----tagctgttaatgtgactctggacggatcccaagaacttttctgcgttttagtctctttgactgtgagacagagtattaccatctgtgtcagaactgctggaaggctagagtagaaaaggtacctgcaacatctaacataatacctggcggacacaagtgcttaatatgggcttgctcttCCCCTTCTCCTTATCCACCAAACGGAACTTGGAGTTGCTTGGCCGTACTGACACTATGCAA--CCCAGTCACACTCACCCTCCACTGCTTCTTCTAAATACATGATTGAGAAAACCTGGGGAAAGGAAAAGGAAAAGGACTAGAAGGATTTCTCATTTTTCTTTTAGTCAAGCTATCTGATGT
>gene=chr12_3938257-3939257; species=equCab
TTTTTCCAAATTATTACAATTTTCACAAATTGTTACAATCATTATACTTCTCAAGTGGCTCAAATGAAATCTTCTTTAAgtagtcttgtga---taaa-gaagaccacaagttctgagtatgggttgaaatcttagcttgactagcagtgtgactctggataaattatgttcactttgctgagtttcactttctttggctgtaagacagagtgttcagatctgcttcggagttcttgtgagcataaaggataagatacatgtacaacacctaacataatacctggcgtacagaagcgtttaataTGGGCTTGTTCTTCCCTTTCTCTTTGTCCACCAAATCAAACTTGGAGTTGCTCAGATGTACTGACACCATGCAACTCTCAGTCATATTCGCCCTCCA--GTTTCTTCTAAATAAATTATTGTGAAAACCTGGGGAAAAGAAAAGGAAAAGAACTAGAAGAATTTCTAATTTTTCTTTTAGTTAGG----CTGATTT
>gene=chr12_3938257-3939257; species=gorGor
TTTTTCCAGATAATTACAATTTTTACAGATTATTCCAATAATTATACTTTCTAAGTGGCTCAAGTTAAATCTTCTTTATATAGTTTAgtagagtaaaaaaaagactacagattttgagtgcggattcaaatctcagtttaactagctgtgtgacccttgacaaattatgtcaacttttatgagtttcactttccttgactgtaagacagaatgttaacatctgcttccaagttactgtgaggataagggagaaaatcaatgtacaacacctaacataatacctggcatacagaagtgtttaataCGGATTTGTTCTTCCCTTTCTCTTTGTCCACCAAACCAAACTTGGAGTTGCTCAGATGTACTGACACCATGCAACTCTCAGTCACATTCACCCTCTATTGTTTCTTCTAAATAAATGAGTGTGAAAACTTGGGGAAAAGAAAAGGAAAAGCACTAGAAGAATTTCTAACTTTTCTTTTAGTTAAACAATTTTATTT
>gene=chr12_3938257-3939257; species=panTro
TTTTTCCAGATAATTACAATTTTTACAGATTATTCCAATAATTATACTTTCTAAGTGGCTCAAGTTAAATCTTCTTTATATagcttagtagagtaaaaaaaagactacaggttttgagtgcggattcaaatctcagtttaactagctgtgtgacccttgacaaattatgtcaacttttgtgagtttcactttccttgactgtaagacagaatgttaacatctgcttccaagttactgtgaggataagggagaaaatcaatgtacagcacctaacataatacctggcatacagaagtgtttaataCGGATTTGTTCTTCCCTTTCTCTTTGTCCACCAAACCAAACTTGGAGTTGCTCAGATGTACTGACACCATGCAACTCTCAGTCACATTCACCCTCTATTGTTTCTTCTAAATAAATGAGTGTGAAAACTTGGGGAAAAGAAAAGGAAAAGCACTAGAAGAATTTCTAACTTTTCTTTTAGTTAAACAATTTTATTT
>gene=chr12_3938257-3939257; species=papHam
TTTTTCCAGATAATCACAATTTTTACAGATTATTCCAATAATCATACTTTCTAAGTGGCTCAAATTAAATCTTCTTT-TATAGTTTAGTAGAGTAAAAAaaagactacaggttttgagtacggattcaaatctcagtttcactagctatgtgacccttgacaaattacgtcaacttttctgagttttactttccttgactgtaagagagaatgttaacatctgcttccaaattactgtgaggataagggagaaaataaatgtgcaacacctaacttaatacctggcgtacagaagtgtttaataTGGATTTGTTCTTCCCTT--TCTTTGTCCATCAAACCAAACTTGGAGTTGCTCAGATGTACTGACACCATGCAACTCTCAGTCACATTTGTCCTCTATTGTTTCTTCTAAATAAATGAGTGTGAAAACTTGGGGAAAAGAAAAGGAAAAGGACTAGAATAATTTCTAACTTTT-TTTTAGTTAAATGATTTTATTT
>gene=chr12_3938257-3939257; species=ponAbe
TTTTTCCAGATAATTACAAGTTTTACAGATTATTCCATTAATTATACTTTCTAAGTGGCTCAAATTAAATCTTCTTTATATAGTTTAgtagagcaaaaaaaagactacaggttttgagtgcggattcaaatctcagtttaactagctgtgggacccttgacaaattatgtcaacttttttgagtttcactttccttgactgta----agaatgttaacatctgcttccaagttactgtgaggataagggagaaaatcaatgtacaacactgaacataatacctggcatacagaagtgtttaataTGGATTTGTTCTTCCCTTTCTCTTTGTCCACCAAACCAAACTTGGAGTTGCTCAGATGTACTGACACCATGCAACTCTCAGTCACATTCGCCCTCTATTGTTTCTTCTAAATAAATGAGTGTGAAAACTTGGGGAAAAGAAAAGGGAAAGGACTAGAAGAATTTCTAACTCTTCTTTTAGTTAAACAATTTTACTT
>gene=chr12_3938257-3939257; species=rheMac
TTTTTCCAGATAATCACAACTTTTACAGATTATTCCAATAATCATACTTTCTAAGTGGCTCAAATTAAATCTTCTTT-TATAGTTTAGTAGAGTAAAAAaaagactacaggttttgagtacggattcaaatctcagtttcactagctgtgtgacccttgacaaattatgtcaacttttctgagttttactttccttgactgtaagagagaatgttaacatctgcttccaaattactgtgaggataagggagaaaataaatgtgcaacacctaacttaatacctggcgtacagaagtgtttaataTGGATTTGTTCTTCCCTT--TCTTTGTCCATCAAACCAAACTTGGAGTTGCTCAGATGTACTGACACCATGCAACTCTCAGTCACATTTGTCCTCTATTGTTTCTTCTAAATAAATGAGTGTGAAAACTTGGGGAAAAGAAAAGGAAAAGGACTAGAATAATTTCTAACTTTT-TTTTAGCTAAATGATTTTATTT
>gene=chr12_5375119-5376119; species=hg19
GTAAGTTCTAAAGTCTTTCTTTTTAATTTGATATTTCTCTATTCTAGGGCttctcaaccgaggacaattttccccccagaggaatgttggcagggtctagagacattttttgttgtcacagtttggggggaattgttgatgggagtgctgctttctgctagtgagtacaggccagggatgctactaacaattctgcaatacacaggacagacccgcaacaaaaaattacccagcctaaaatgtcaatagcactgagcatgagaaatcTGCTCAATTCTGATTCATTTTCTGCTGGTTAGTGATTGAACTCTTAGAGTACAATCTTATTTTTAACTTCTTCAAGTGATAAAAGCTATCATTGCCTCCCTTTTACTGCTACTTATAAGAAACATTTTGCTCAAGCaaaatttgagtaggcatgtaacaaacaaatgaagtaaattagtaattaaaaatcttcccacaaagacaaatctaggcccagatagcttcactggtga
>gene=chr12_5375119-5376119; species=bosTau
-------------------------------------------------------------------------------------------------------------------------------------------------------------------------------------------------------------------------------------------------------------------------------------------------------------------------------------------------TTCAGGTGATAAAAGCTATCATTG-CTGCCATGTCCTACTATTAACAAGAAGCGTTTTGCTCA----------------------------------------------------------------------------------------------------
>gene=chr12_5375119-5376119; species=calJac
ATAAGTTCTAAAGTCTTTCTTTTTAATTTGATGTTTCTCTATTCTAGGAgttctcaacagaggacaattcctcccccagaggaatgttggcagggtctagagacattttttgttgtcacagtttggaagg-attgttgatgggaatgctgctctctgctagtgagtacagaccagggatgctactgttcattctgtgatgcacaggacaggcccaca--aaagaattatccagcccaaaatgttaagagtgctgagaatgagaaatcTGCTTAATTCTGATCCATTTTCTGCTGGTTAGTGATTGAACTCTTAGAGTACAATCTTATTTTTAACTTCTTCAAGTGGTAAAAGCTATCATTGCCTCCCTTTTATTGCTACTTA---------------------aaaatttcagtaggcatataacaaatacataaagtaaattagtaatttaaaatcttcccacaaaaataaagccaggaccaaagagcttcattggtga
>gene=chr12_5375119-5376119; species=canFam
ATAAATCCTAAAGTCCTTCTTTCTGATTTTGTGTTTCTCTCTTCTagtgtttctcatcactgggaggtttttccccca-aagacttttggtattatctagagatattttttgttgtcacaaataaagggg----gatgg-aatagtactactgtgtattagagggtagaggccaggaatgacactcaacatcctacaata--------agccccacaacaaaaaaatctg--acccc-aatgtcaatagtgctaaaattgagaaaccTGTTTTATTCTGACTCATCTGCTATTGATTAATGATTGAACTCCTCGAGCACACTCTTATTTTTGAT---TTCAAGGGGT-AAAGGTATCACTG-CCACTATGTACTACTATTTGTAAGAAATATTTTGCTCA----------------------------------------------------------------------------------------------------
>gene=chr12_5375119-5376119; species=equCab
CTAAGTCCTAAAGTTCTTCTTTCCGATTTGGTATTTCTTTATTCTAGCATTTCTCAAAGAGAAACAAAATTTctcccagaggacttttggcagtgtctggagaca-tttttgttgtcacaacttgggggg----ggtat-ggtggtgctactggatgctggcgtttacaggccagggatacccctcaacatcctgaaatgcagaggacagccccacaacaaagagctatgcagccccaaatctcaacagcgctgaagttgagcaaGCTCCTTTATTCCTATTCATTTCCTGTTGATTAATGATGGAATTCTTAGAGCGCACTCACGCTTGAC--GTCTTCAAGCGGTAAAAGGTATCACTG-TCCCCATGCACTACTACTTTCAAGAAATGCTGTGTTCA----------------------------------------------------------------------------------------------------
>gene=chr12_5375119-5376119; species=gorGor
GTAAGTTCTAAAGTCTTTCTTTTTAATTTGATATTTCTCTATTCTagtgcttctcaaccgaggacaattttccccccagaggaatgttggcagggtctagagacattttttgttgtcacagtttggggggaattgttgatgggagtgctgctttctgctagtgagtacaggccggggatgctactaaccattctgcaatacacaggacaggcccgcaacaaaaaattacccagcctaaaatgtcaatagcactgagcatgagaaatcTGCTCAATTCTGATTCATTTTCTGCTGGTTAGTGATTGAACTCTTAGAGTACAATCTTATTTTTAACTTCTTCAAGTGATAAAAGCTATCATTGCCTCCCTTTTACTGCTACTTATAAGAAACATTTTGCTCAAGCaaaatttgagtaggcatgtaacaaacaaatgaagtaaattagtaattaaaaat-ttcccacaaagacaaatctaggcccagatagcttcactggtga
>gene=chr12_5375119-5376119; species=panTro
GTAAGTTCTAAAGTCTTTCTTTTTAATTTGATATTTCTCTATTCTagtgcttctcaaccgaggacaattttccccccagaggaatgttggcagggtctagagacattttttgttgtcacagtttggggggaattgttgatgggagtgctgctttctgctagtgagtacaggccagggatgctactaaccattctgcaatacacaggacagacccgcaacaaaaaattacccagcctaaaatgtcaatagcactgagcatgagaaatcTGCTCAATTCTGATTCATTTTCTGCTGGTTAGTGATTGAACTCTTAGAGTACAATCTTATTTTTAACTTCTTCAAGTGATAAAAGCTATCATTGCCTCCCTTTTACTGCTACTTATAAGAAACATTTTGCTCAAGCaaaatttgagtaggcatgtaacaaacaaatgaagtaaattagtaattaaaaatcttcccacaaagacaaatctaggcccagatagcttcactggtga
>gene=chr12_5375119-5376119; species=papHam
GTAAGTTCTAAAGTCTTTCTTTTTAAGTTGACGTTTCTCTATTCTagtggttctcaacagaggacaatttctcccccagaagaatgttggcagggtctagagacattttttgttgttacagtttgcaggg-gctgttgatgggagtgctgctttctgccagtgagtacaggcccgggatgctactaaccattctgcaatacacaggacagacccacaacaaaaaattacgcagcctaaaatgtcaatagcactgaggatgagaaatcTGCTCAATTCTCATTCATTTTCTGCTGGTTAGTGATTGAACTCTTAGAGCACAATCTTGTTTTTAACTTCTTCAAGTGGTAAAAGCTATCATTGTCCCCCATTTACTGCTACTTACAAGGAACGTTTT---------------------------------------------------------------------------------------------------------
>gene=chr12_5375119-5376119; species=ponAbe
GTAAGTTCTAAAGTCTTTCTTTTTAATTTGATGTTTCTCTATTCTagtggttctcaacagagaacaattttccccccagaggaatgttggcaaggtctagagacatttcttattgtcacagttggggaggaattgttgatgggagtgctgctttctgctagtgagtacaggccagggatgctactaaccattctgcaatacacaggacagacccacaacaaaaaactactcagcctaaaatgtcaatagcactgagcatgagaaatcTGCTCAATTCTGATTCATTTTCTGCTAGTTAGTGATTGAACTCTTAGAGTAAAATCTTATTTTTAACTTCTTCAAGTGATAAAAGCTATCATTGTCTCCCTTTTACTGCTGCTTATAAGAAACATTTTGCTCA------atttgagtaggcatataacaaataaatgaagtaaattagtaattaaaaatctttccacaaagacaaatccaggcccagatagcttcactggtga
>gene=chr12_5375119-5376119; species=rheMac
GTAAGTTCTAAAGTCTTTCTTTTTAAGTTGACGTTTCTCTATTCTagtggttctcaacagaggacaatttctcccccagaagaatgttggcagggtctagagacattttttgttgtcacagtttgcaggg-gctgttgatgggagtgctgctttctgctagtgagtacaggcccgggatgctactaaccattctgtaatacacaggacagacccacaacaaaaaattacccagcctaaaatgtcaatagcactgaggatgagaaatcTGCTCAATTCTCATTCATTTTCTGCTGGTTAGTGATTGAACTCTTAGAGCACAATCTTGTTTTTAACTTCTTCAAGTGGTAAAAGCTATCATTGTCTCCCTTTTACTGTTACTTACAAGGAACGTTTT--------aaaatgtgagcagacatataacaaataaataaagtaaattagttattacaaatcttcccacaaagacaaatccaggcccagatagtttcactggtga
>gene=chr12_6360450-6361450; species=hg19
CACTGGCGGGGATGCAGGGAGGGGTATCttttttttttttttttttttttgagatggagtctcgtgctgtcacccagtctggaatgcagtggcatgatctcggctcactgcaacctccacctcctgggttcaagccattctcctgcctcagcctcctgagtagctgggactacaggcacctgccaccacgcctggctaattttttgtatttttagtagagatagggtttcaccatgttagccaggatggtctcgatctcctgacctcgtgatccgcccgcctcagcctcccaaagtgctgggattacaggcatgagccaccgcgcccggtcAGGATATCTTGTACTAAACACTAGGAATCCTGGGCTTGTCTGCTCCGGCAGCCGGCATTGCACCCCTCGTTGCAACCCATTGCTACTTTGCTTGGCCTTCTATGGCCATCTGATGCTGCACGTTACATGaggatgttttgggtgacaagcatcagaagcccaaagtcaa
>gene=chr12_6360450-6361450; species=bosTau
--------------------------------------------------------------------------------------------------------------------------------------------------------------------------------------------------------------------------------------------------------------------------------------------------------------------------------------------------------------------------------------------------------------------------------------------------------------------------------------------------------------------
>gene=chr12_6360450-6361450; species=calJac
----------------------------------------------------------------------------------------------------------------------------------------------------------------------------------------------------------------------------------------------------------------------------------------------------------------------------------------------------------AAACACTAGGACTCCTGGGCTTGTCCGCTGCAGCAGCCAGCATTGCAGCCCTCATTGCAGCCCACTACTACTTTGCTCGGCCTCCTATAGACATCTGATGCTGCACGTTACTTGaggatgctttgagtgacaagcatcagaagcccaaagtcaa
>gene=chr12_6360450-6361450; species=canFam
CACTGCCAGTAACACAGGGAAAAATAAT--T----------------------------------------------------------------------------------------------------------------------------------------------------------------------------------------------------------------------------------------------------------------------------------------------------------------TGTATTGCATTAAACCC-AAATTTCCAG-GTTTACCTGCAATAGCCTCTAGC-TTACAGCTTTGGCTGCCA----------------TGGACCTTCCAAGGCCACCTGATGCCAAACTCTACGTTAAGCCGCTTTGGGATGCAAATTTCAGGAAACTGAACTCAA
>gene=chr12_6360450-6361450; species=equCab
cgctgatggtgccatagcgaggactgtc--ct------------------------------------------------------------------------------------------------------------------------------------------------------------------------------------------------------------------------------------------------------------------------------------------------------------------------------------------------------------------------------------------------------------------------------------------------------------------------------------
>gene=chr12_6360450-6361450; species=gorGor
CACTGGCGGGGACGCAGGGAGGGGTATC-tttttttttttttttttttttgagatggagtctcgtgctgtcacccagtctggaatgcagtggcacgatctcggctcactgcaacctctacctcctgggttcaagccattctcctgcctcagcctcctgagtagctgggactacaggcacctgccaccacgcctggctaattttttgtatttttagtagagatagggtttcaccatgttagccagtatggtctcgatctcctgacctcgtgatccgcccacctcagcctcccaaagtgctgggattacaggcgtgagccaccgtgcccggtcAGGATATCTTGTACTAAACACTAGGAATCCTGGGCTTGTCTGCTCCAGC-GCCGGCATTGCACCCCTCATTGCAACCCATTGCTACTTTGCTTGGCCTTCTATGGCCATCTGATGCTGCACGTTACATGAGGATGTTTTGGGTGACAAGCATCAG--------------
>gene=chr12_6360450-6361450; species=panTro
CACTGGCGGGGACGCAGGGAGGGGTATC----------TAttttttttttgagatggagtctcgtgctgtcacccagtctggaatgcaatggcacagtctcggctcactgcaacctccacctcctgggttcaagccattctcctgcctcagcctcccgagtagctgggactacaggcacctgccaccacgcctggctaattttttgtatttttagtagagatagggtttcaccatgttagccaggatggtcttgatctcctgacctcgtgatccacccgcctcagcctcccaaagtgctgggattacaggcgtgagccaccgcgcccggtcAGGATATCTTGTACTAAACACTAGGAATCCTGGGCTTGTCTGCTCCAGCAGCCGGCATTGCACCCCTCATTGCAACCCATTGCTACTTTGCTTGGCCTTCTATGGCCATCTGATGCTGCACGTTACATGAGGATGTTTTGGGTGACAAGCATCAGAAGCCCAAAGTCAA
>gene=chr12_6360450-6361450; species=papHam
-----------------------------------------tttttttttgagatggggtctcgccctgtcacccaggctggagtacagtggtgcgatctctgctcactgcaacctccgcctcctgggttcaagcaattctcctgcctcagtctcctgagtagctggtactacaggcgcccgccaccgcgcccagctgattttttgtatttttaatagagatgaggtttcaccgtgttagccagaatggtctcaatctcctgacctcgtgatctgccca---------cccaaagtgctgtgactacaggcatgagccactgtgcccagccAGGATATCTTGTATTAAACAACAGGACTCCTGGGCTTATCTGCGTCAGCAGCTGGCATTGCACCCCTCATTGCAACCCATTGCTACTTTGCTTGGCCTTCTATGGCCATCTGATGCTGCACGTTACATGaggatgctttggattacaagcatcagaagcccaaagtcag
>gene=chr12_6360450-6361450; species=ponAbe
CACTGGCGGGGACGCAGTGAGGGGTATC--------ttttttttttttttgagatggagtctcgcgctgtcgcccaggctggagtgcagtggcatgatctcggctcactgcaatctccacctcctgggttcaagccattctcctgcctcagcctcccgagtagctgggactacaggcacccgccaccacgcccggctaattttttgtatttttagtagagatggggtttcaccatgttagccaggatggtctcgatctcctgacctcctgatccgcccacctcagtctcctaaagtgctgggattacaggcgtgagccaccgtgcccggtcAGGATATCTTGTACTAAACACTAGGAATCCTGGGCTTGTCTGCTCCAGCAGCCGGCATTGCACCCCTCATTGCAACCCACTGCTAATTTGCTTGGCCTTCTGTGGCCATCTGATGCTGCACGTTACATGAGGATGTTTTGGGTGGCAAGCATCAGAAGCCCAAAGTCAA
>gene=chr12_6360450-6361450; species=rheMac
-----------------------------------------------------------------------------------------------gatctctgctcactgcaacctccgcctcctgggttcaagcaattctcctgcctcagtctcctgagtagctggtactacaggcgcccgccaccacgcccagctgattttttgtatttttaatagagatgaggtttcaccgtgttagccagaatggtctcaatctcctgacctcgtgatctgccca---------cccaaagtgctgtgactacaggcatgagccactgtgcccagccAGGATATCTTGTATTAAACACTAGGACTCCTGGGCTTATCTGCTCCAGCAGCTGGCATTGCACCCCTCATTGCAACCCATTGCTACTTTGCTTGGCCTTCTATGGCCATCTGATGCTGCACGTTACATGaggatgctttggattacaagcatcagaagcccaaagtcag
>gene=chr12_6488042-6489042; species=hg19
aCAaggacagagaccaggcgtattcatcttggtgacctcagtgtctagcGGTCACTGTTTGCTGACCCAGTCTGCAGAAGACAGCAGAACTGGCGTCTTTCCTAGTTTATCTTTGACAGAGCGGGATATGCTACGAAAAAGCATCTGCAAAActtcaaacatcctaacttcctctgacaacccatttatttgtggtctattaatttatctaaattttcttCACTTTTCCCTGTTCACTTCTATCCTTTCCAGGATAAGAATCAGTTACTTAGTTAAATGCAACTCTTTATTCTTACTACTTGGAGCTAATTAGCCACTTCACACTGGGGGCTGCCCACTGTGGAAGACAACAGTCCTTTCAGCTGCCCTTATGTGGTACAGATTTCTCTTTCATTTAAAATGATGGACCAGAAAAATGCCACTCTTCATCTAGTCCCCTGGCAGTTTACTTAGAAGTTCACTACTAGAAGTTggccgggcatggtggctcacgcctgtaa
>gene=chr12_6488042-6489042; species=bosTau
--------------------------------------------------------------------------------------------------------------------------------------------------------------------------------------------------------------------------------------------------------------------------------------------------------------------------------------------------------------------------------------------------------------------------------------------------------------------------------------------------------------------
>gene=chr12_6488042-6489042; species=calJac
GCCAGGAGAGAGACCAGGCGTATTGATCTTGGTGACCTCAGTGCCTAGTGGTCACTGCTTGCTGACCCACTCTGCAGAAGACAGCAGAGCGACCTCCTTGGGTAGTTTATCTTTGACAGAGCGGGACATGCTATGAGAAAGCATCTGCAAAACTTCAACCATCCTAACTTCCTCTGAGAACCCATTTATTTGTGGTCTATTAATTTACCTAAATTTTCTTCACTTTTCCCTTTTCAATTCTATCCTTTCCAGGATGAGAATCAGTTACTTAGTTAAATGCAACTCTTTATTCTTACCACTTGGAGCC-ATTAGCCGCTCCACACT--GGGCTGCTCACTGTGGAAGGCCCCAGTCCTTTTAGCTGCCTTTATGTAATACAGAtttctctttc-----------------------------CTCTTCGTCTAGTGCCCTGGCAGGTTACTTAGAAGCTCACTA-------------------ggtggctcacgcctgtaa
>gene=chr12_6488042-6489042; species=canFam
-TGAGAACAGGTGCTAGTCTTATTCATCTTGGT-GGCCCACTGTCCAGTGGTCACTGTTTGTTGACCTACTCTGCAGAAGACAGCAAAATTAACATCT----T-GTTTATCTTTGGCAGAGAATGATGTGCTATGAGAAAGCATCTC-----CATCCAACATCCTGATTTCTGCTGACAACTCATTAATTTGTAATCTATTAATTTATCTACATTTCCTTCACTTTTTCCATTTCACCTCTATTCTTTCTAGCATAAAAATGAGTCACTCAATTAAATGCAACTCTTTATTCTCACTACTTAGAGCTAATTAGCCTTTCAACACT--GGACTGCCCACCGTGGAAAACAGGGATCCTTCTATCTAGACTTATATGGTG--------TCCTTAACCTAAAAGGATGCACCAGAAAATTGCCACTCCTACTCCAGTCTCCTGGCAGGAGACTTAGAAGTTCACCATTAGAAGTT----------------------------
>gene=chr12_6488042-6489042; species=equCab
-TGAGGACCGGCACTAGGCTTATTCGTCTTGGTGGCCCCACTGTCTAGTGGTCTCCATATGTTGACCCACGCTGCAGAAGACAGCAGAACTGGCATCTTGGGT-GTTAATCTTTGACAGAGAGTGATGTGCTATGAGAAAATATCCCCAAAGCATCAAGCATCCTAATTTCCTCTAATAACCCATTAATTTGTGGTCTATTGATTTATCTAAATTTCCTTCACTTTTCCCATTTCATCTCTATCCTTTCTAGGGTAAAAATGAGTCACTCA---AAGTCAGTCAGTTTATTCTTACCACTTAGAACTAATTAGCCTCTCCACACT--GGGCTGCCCACTGTGGAAAACCGTGATTTTTTTCTCTGCACTTATATCGTATGAATTTCTCCTTAACCTAAAACCATGTACCAGAAAACGGCCGCTCCAG--GCGGTCACT--GCAGGATGCTTAGAAGCTCACCACTGGCAGT-----------------------------
>gene=chr12_6488042-6489042; species=gorGor
aCAAGGACAGAGACCAGGCGTATTCATCTTGGTGACCTCAGTGTCTAGCGGTCACTGTTTGCTGACCCAGTCTGCAGAAGACAGCAGAACTGGCGTCTTTCCTAGTTTATCTTTGACAGAGCGGGATATGCTATGAAAAAGCATCTGCAAAActtcaaacatcctaacttcctctgacaacccatttatttgtggtctattaatttatctaaattgtcttCACTTTTCCCTGTTCACTTCTATCCTTTCCAGGATAAGAATCAGTTACTTAGTTAAATGCAACTCTTTATTCTTACTACTTGGAGCTAATTAGCCACTTCACACTGGGGGCTGCCCACTG-GGAAGACAACAGTCCTTTCAGCTGCCCTTATGTGGTACAGATTTCTCCTTCATTTAAAATGATGGACCAGAAAAATGCCACTCTCCGTCTAGTCCCCTGGCAGTTTACTTAGAAGTTCACTACTAGAAGTTggccgggcatggtggctcacgtctgtaa
>gene=chr12_6488042-6489042; species=panTro
aCAAGGACAGAGACCAGGCGTATTCATCTTGGTGACCTCAGTGTCTAGCGGTCACTGTTTGCTGACCCAGTCTGCAGAAGACAGCAGAACTGGCGTCTTTCCTAGTTTATCTTTGACAGAGCGGGATATGCTACGAAAAAGCATCTGCAAAACTTCAAACATCCTAACTTCCTCTGACAACCCATTTATTTGTGGTCTATTAATTTATCTAAATTTTCTTCACTTTTCCCTGTTCACTTCTATCCTTTCCAGGATAAGAATCAGTTACTTAGTTAAATGCA-CTCTTTATTCTTACTACTTGGAGCTGATTAGCCACTTCACACTGGGGGCTGCCCACTGTGGAAGACAACAGTCCTTTCAGCTGCCCTTATGTGGTACAGATTTCTCTTTCATTTAAAATGATGGACCAGAAAAATGCCACTCTTCATCTAGTCCCCTGGCAGTTTACTTAGAAGTTCACTACTAGAAGTTggccgggcattgtggctcacgcctctaa
>gene=chr12_6488042-6489042; species=papHam
GCAGGGACAGAGACCAGGTGTATTCATCTTGGTGACCTCAGTGTCTAGTGGTCACTGTTTGCCGACCCACTCTGTGGAAGACAGCAGAACTAGCATCTTTGCTAGTTTATCTTTGACAGAGCAGGATATGCTATGAAAAAGCATCTGCAAAActtcaaacaccctaacttcctctgacaacccatttatttgtggtctattaatttgtctaaattttcttcgCTTTTCCCTGTTCACTTCTATCCTTTCCAGGATGAGAATCAGTTACTTAGTTAAATGCAAGTCTTTATTCTTACTACTTGGAGCTAATTAGCCACTTCACACTGGGGGCTGCCCACTGTGGAAGACAACAGTCTTTTCAGCTGCCCTTATGTGGTACAGATTTCTCTTTCATTTAAAACGATGGACCAGAAAAATGCCACTCTTCATCTAGTCCCCTGGCAGTTTACTTAGAAGTTCACTCCTAGAAGTTG---------------------------
>gene=chr12_6488042-6489042; species=ponAbe
aCAAGGACAGAGACCAGGCATATTCATCTTGGTGACCTCAGTGTCTAGTGGTCACTGTTTGCTGACCCAGTCTGCAGGAGACAGCAGAACTGGCGTCTTTGCTATTTTATCTTTGACAGAGCGGGATATGCTATGAAAAAGCATCTGCAAAACTTCAAACATCCTAACTTCCTCTGACAACCCATTTATTTGTAGTCTATTAATTTATCTAAATTTTCTTCACTTTTCCCTGTTCACTTCTATCCTTTCCAGGATAAGAATCAGTTACTTAGTTAAATGCAACTCTTTATTCTTACTACTTGGAGCTAATTAGCCACTTCACACTGGGGGCTGCCCACTGTGGAAGACAACAGTCCTTTCAGCTGCCCTTATGTGGTACAGATTTCTCTTTCATGTAAAATGATGGACCAGAAAAATGCCACTCTTCATCTAGTCCCCTGGCAGTTTACTTAGAAGTTCACTACTAGAAGTTggccgggcgcggtggctcacgcctgtaa
>gene=chr12_6488042-6489042; species=rheMac
GCAGGGGCAGAGACCAGGTGTATTCATCTTGGTGACCTCAGTGTCTAGTGGTCACTGTTTGCCGACCCACTCTGTGGAAGACAGCAGAACTAGCATCTTTGCTAGTTTATCTTTGACAGAGCAGGATATGCTATGAAAAAGCATCTGCAAAACTTCAAACACCCTAACTTCCTCTGACAACCCATTTATTTGTGGTCTACTAATTTGTCTAAATGTTCTTCGCTTTTCCCTGTTCACTTCTATCCTTTCCAGGATGAGAATCAGTTACTTAGTTAAATGCAAGTCTTTATTCTTACTACTTGGAGCTAATTAGCCACTTCACACTGGGGGCTGCCCACTGTGGAAGACAACAGTCTTTTCAGCTGCCCTTATGTGGTACAGATTTCTCTTTCATTTAAAACGATGGACCAGAAAAATGCCACATTTCATCTAGTCCCCTGGCAGTTTACTTAGAAGTTCACTCCTAGAAGTTG---------------------------
>gene=chr12_8731223-8732223; species=hg19
TGGTACATATTTATGAAATCTCATCTTTGTGTGAATCAGTGTGACACATCTTACTAGAAATAGTCACTGAAACCTTCTTAGGAAAAAATAAGTGTGGTGGTTTGTAATACAAGTAGATGATCACCACAGGTTCCTTCTAATTTTATTATTTTATCATTGATTTTTTTCCCCTAAGACTGGTTCAACTTCATAGATCTTTGTTAATGTCTTTGCAAACTTCCGTAATTCACAGATTTCAATGTACTCTATCTCTTTTGGCTTAATTTCGTATCCAGATCTCATCTATGATAAAGGATACATGAAGCCTCTGCAGGATTTCAATTAGAAGGAAAAAGAAACCAAATTTCATGGACCATGACAACTTTAAAACCCTAGGGGCAGATTTGATGTTATTAGCAATCAAAGGTGGTTACTTCTGCTGTGCAGATTTCATGGTCCAAAGATTACAACAGCTTGCTATGCATCAAGCTAGCCAGTCTTTGTGCCTATCTCCCTGATGA
>gene=chr12_8731223-8732223; species=bosTau
TAGTAAATACTTATGAAATGTCATTTTTGTGTGAACTAATGTGAAACATTTCATTAGGAAT-----TTAAACTTTTCTTAGGAAAAA--AAGTGTTGGAGTTTGCAGTCCAA--------------------------GATTTT---ATTCTCTCCTTGATTGTGTGT----GACCCTAGTTCAACTTCACCAATTTTCATGAAGGCCTTTGCAAACTTCTGTAGCTCACTGATTTTGATATGCTTTATCCCTCTTGGCTTAATTTCACATTCAGATCTCATCTATGATAAAGGGTACATGAAGCTCCCTTGGGATTTAAATTAGAAGGAAAAAGAAACCAAACTGCGTGGACCATGACAGCTTTAAAACCCTAGGGGCAGAATTTATTTGATTAACCCCCAGAGATGGTTATTTGTACTGGGTAGGTTTCATGGTCCAAAGATTAGGACAGCTTGTTAAGCATCAAGCTAGCCAGCCTTTCTGCCTGTCTTCCTGATGG
>gene=chr12_8731223-8732223; species=calJac
TGGTATAT-TTGATGAAATCTCACCTTTGTGTGAATTGATGTGACACATCTTTCTAGAACTAGTCACTGAAATCTTCTTAGGAAAA---AAGTATGGGGGTTTGTAATACAAGTAGATGATCACCACAGTTTCCTTCTAATTTTACTATTCCATCATTGGTTTTTTT-CCCTAAGACTAGTTCAACCTCACAAATCTTTGTTTAGGTCTTTGCAAACTTCTGTAATTCACGGATTTCAGTGTACTTGATCGCTTTTGGCTTAATTTCTTATTCAGATCTCATCTATGATAAAGGATACATGAAGCCCCTGCAGGATTTAAAGTAGAAGGAAAAAGAAACCAAATTTCATGGACCATGACAACTTTAAAACCCTAGGGGCATATTTGATTTTATTAGCACTCAAAAGTGGTTATTTCTGCTGTGCAGATTTCATGGTCCAAAGATTAGAACAGTTTGCCATGCATCAAGTTAGTCAGTCTTTGTGCCTGCCTCCCTGATGA
>gene=chr12_8731223-8732223; species=canFam
AAGTATATATTTACAAAATCTCATCTTTGAGTGAGCCAAGGTGAAATATTTCATTAAGAATAATA-cTGTAACTTTCTTAGGAAAAAAAAAGTGTGAGAGCTTGTACTCTAAGTAGATGATCACCACAGGTTC-CTCTAATTTTGTCATTCTATTCTTGATTTTGTGT----GACTCTGGTTCAACTTTACCAATCTTTATGAAGGCCCTTGCAAATTTCTGTAGCTCACTGGTTTCAACATTCTTTATCCCTCTTGGCTTAATTTTGGGTTTGGATCTCATCTCCGATAAAGGGTACATGAAGGCCTCATGGGATTTAAATCAGAAGGAAAAAGAAACCAAATTTCACGGACCATGACAGCTTTAAAACCCTAGGGGAAGATTTTATTTGATTAACACTCAAAGGTGGTTATTTGTGCTGTGCAGATTTCATGGTCCAAAGATTAGAACAGCTTGCTATGCATCAACCTAGCCAGGCTTTGTACCTATCTCTCCAATGG
>gene=chr12_8731223-8732223; species=equCab
[truncated: 1,675,233 more chars]
