# Supplementary material for: Combining phylogenetic footprinting with motif models incorporating intra-motif dependencies
Source: BMC Bioinformatics. 2017 Mar 1;18:141. doi: 10.1186/s12859-017-1495-1 (PMC5333389; doi:10.1186/s12859-017-1495-1)
Supplement: Supplementary file 2 — Sequence data. This archive contains data files of alignments of the ChIP-seq positive regions and negative control regions for each of the 35 TFs in FASTA format. (ZIP 83763.2 kb) [file 12859_2017_1495_MOESM2_ESM.zip › JARIDA1A/JARID1A_(ab26049)_pos.txt]

>gene=chr20_1447313-1447617; species=hg19
CGCTCCCAGCAGTCCCCGGCCCACCCGACACAGCCCGCCGCGCGGCGCTACCTGCAAGTCCCAGCCGGCCGACTCGAGAAAGAAGCGGGCCCGGTCCTCCTCGGCGCCCGTCACCGCCACGAACTCCCTCAGCGCCTCCTGTCGCTCCGCCGCCATCTTCGCCCCGTGCGCCTTCCAAAGCGCTCCGGCGGCCGCCGCACAGGCCCAGCCCCGCTGCCGCGTTCCGCTTGCCGGTCGACGAGGCCCAGCCGATGAGGGCCCAGCAGCTGGGAGCCCGCCCGCAGCCCCGCCCCACGCGGTGCCT
>gene=chr20_1447313-1447617; species=bosTau
TGCTCCCCATAGTACCCTGCCTGCCCGACGCGGCCCCCCTCCCGGCGCTACCTGCAGGTCCCAGCCGGCCGACTCCAGGAAGAAGCGGGCCCGATCCTCCTCTGCGCCCGTCACCGCCACGAACTCCCTCAGAGCGTCCTGCCGCTCCGCCGCCATCTTCGCCCGGTGCGCCGCCCAAACTGCCCCGGGTATCACTGCACAGCCTCAGCCCCGCCGCGGCGTTCCGTCCTCCGGTTGACCAGGTCCAGCCGA----------------TGGAGCCCGCCCGCAGC-CCGCCCCATACAGTGCCT
>gene=chr20_1447313-1447617; species=calJac
CGCTCCCAGCAGCCCCCTGCCCACCAGACGCAGCCCTCCTCGCAGCACTACCTGCAAATCCCAGCCTGCCGACTCGAGGAAGAAGCGGGCTCGGTCCTCCTCGGCGCCCGTCACCGCCACGAACTCCCTCAGCGCCTCCTGTCGCTCCGCCGCCATCTTCGTCCCGTGCACCTCCCAAAGCACTCCGGCCGCCGCCGCACAGCCCCAGCCCCGCTGCCGCGTTCCGCTTGTTGGTCCACCCGGCTCAGCAGA---------------TGGGAGCCGGCCCGCAGCCCCGCCCCACGCGGTGCCT
>gene=chr20_1447313-1447617; species=canFam
------------------------------------------------------------------------------------------------------------------------------------------------------------------------------------------------------------------------------TCCGCCCGGGGGTCGACCCGGCCCAGCCGA----------------GGGCGCCAGCCCGCAGC-CCGCCCCATGCGGTGCCT
>gene=chr20_1447313-1447617; species=equCab
CACGGTCCGCAGAAACTCGCCCTCCCATCGCGGCC-----------------------------------------------------------------------------------------------------------------------------------------------------------------------------------------------------------------------------------------------------------------------------
>gene=chr20_1447313-1447617; species=gorGor
--------------------------------------------------------------------------------------------------------------------------------------------------CCGCCGCCATCTTCGCCCCGTGCGCCTTCCAAAGCGCTCCGGCGCCCCCCGCACAGTCCCAGCCCCGCTGCCGCGTTCCGCTTGCCGGTCGACGAGGCCCAGCCGATGAGGGCCCAGCAGCTGGGTGCCCGCCCGCAGCCCCGCCCCACGCGGTGCCG
>gene=chr20_1447313-1447617; species=panTro
CGCTCCCAGCAGTCCCCGGCCCACCCGACACAGCCCGCCTCGCGGCGCTACCTGCAAGTCCCAGCCGGCCGACTCGAGAAAGAAGCGGGCCCGGTCCTCCTCGGCGCCCGTCACCGCCACGAACTCCCTCAGCGCCTCCTGTCGCTCCGCCGCCATCTTCGCCCCGTGCGCCTTCCAAAGCGCTCCGGCGACCGCCGCACAAGCCCAGCCCCGCTGCCGCGTTCCGCTTGCCGGTCGACGAGGCCCAGCCGATGAGGGCCCAGCAGCTGGGAGCCCGCCCGCAGCCCCGCCCCACGCGGTGCCT
>gene=chr20_1447313-1447617; species=papHam
CGTTCCCAGCAGTCCCCGGCCCACCCGACACAGCCCGCCTCGCGGCGCTACCTGCAAGTCCCAGCCGGCCGATTCCAGAAAGAAGCGGGCCCGCTCCTCCTCGGCGCCCGTCACCGCCACGAACTCCCTCAGCGCCTCCTGTCGCTCCGCCGCCATCTTCGACCAGTGCGCTTCCCAAAGCGCTCCGGCGGCCGCCGCGCAGCCCAAGCCCAGCTGCCGCGTTCCGCTTGCCGGTCGACGAAGCCCAGCCGG---------------TGGGAGCCCGCCCGCAGCCCCGCCCCACGTGGTGCCT
>gene=chr20_1447313-1447617; species=ponAbe
CGCTCCCAGCAGTCCCCGGCCCACCCGACACAGCCCGCCTCGCGGCGCTACCTGCAAGTCCCAGCCGGCCGACTCGAGAAAGAAGCGGGCCCGGTCCTCCTCGGCGCCCGTCACCGCCACGAACTCCCTCAGCGCCTCCTGTCGCTCCGCCGCCATCTTCGCCCCGTGCGCCTCCCAAAGCGCTCCGGCGGCCGCCGCACAGTCCCAGCCCCGCTGCCGCGTTCCGCTTGCCGGTCGACGAGGCCCAGCCGATGAGGGCCCAGCCGATGGGAGCCCGCCCGCAGCCCCGCCCCACGCGGTGCCT
>gene=chr20_1447313-1447617; species=rheMac
CGTTCCCAGCGGTCCCCGGCCCACCCGACACAGCCCGCCTCGCGGCGCTACCTGCAAGTCCCAGCCGGCCGACTCCAGAAAGAAGCGGGCCCGCTCCTCCTCGGCGCCCGTCACCGCCACGAACTCCCTCAGCGCCTCCTGTCGCTCCGCCGCCATCTTCGACCAGTGCGCTTCCCAAAGCGCTCCGGCGGCCGCCGCGCAGCCCAAGCCCAGCTGCCGCGTTCCGCTTGCCGGTCGACGAAGCCCAGCCGG---------------TGGGAGCCCGCCCGCAGCCCCGCCCCACGTGGTGCCC
>gene=chr20_2644714-2644921; species=hg19
GTTGACTTTGCCCTGTTTAGGAAACCCTAGGACAAACTCTCCGCTCCTTCGCCCGCCCCTGCCCGACATGTCCCGGGGCCTCACTCGGGTCAGCCAGCGGACTCCGCTCAATGCCGCCATGTTTCCCGCAGGAAGTCGCGTGGGAAGTGACGCCTGAAGCTGGCGCGGCCCCGTACCCCGACTTCCGGCCTGTACTGAGTTCCTGGT
>gene=chr20_2644714-2644921; species=bosTau
-----------------TCCGTGAGCCCGGTACAAACCCGCCGCCCTCCCGCCTGCC-TTGCGTG------TCCCGGGCCTCACTCGGGTCAGCCAGCGGACACGGCTGAGGGCAGCCATGTCATTCGCAGGAAGTCGCG-GAGAAGTGACGCCGGAAGCTGGAGCGGCCCAGGGCCCCTGTTTCCGGCC------GGATGTTGGGC
>gene=chr20_2644714-2644921; species=calJac
G-TGACTTTGCTCTGTTTAGGAACCCCAACGACAAACTCTCCTTTCCCTCGCCCGCCACTGCCCGGCATGTCCCCGCGCCTCACTCGGGTCAACCAGCGGACACCGCTGAGTGCCGCCATGTTCTCCGCAGGAAGTCGCGTGGGAAGTAACGGCGGAAGCTGGCGCGGCCGCGTACCCCGACTTCCGCCCTGTGCCGGTTGCTTGGT
>gene=chr20_2644714-2644921; species=canFam
-----------------GCA-TGAACCCGGTACAAAcccgccgctcccccgcccgccccggcccgACCTGACCCCGGGCCTCACTCGGGTCAGCCAGCGGACACCACTGAGAGCCGCCATGTTCGCTGCAGGAAGTCACGTGGGAAACGGTGCCGGAAGCGGGCGTGGCCCGGCCCCGCGACTTCCGGTC------GGGCCGCGGGC
>gene=chr20_2644714-2644921; species=equCab
-----------------GCAGTGAGCCTGGTACAAACCCGCTGCTCCCACGCCCGCCCCAGCCCGGCCTGACCCCCGGGCTCACTCGGGTCAACCAGCGGACGCCGCCGAAAGCCGCCATGTTTCCCGCAGGAGGTCGCGTGGGAAGTGACGCCGGAAGCTGGCGCGGCCCGGCCCCCTGACTTCCGGTC------GGGCGCTAGGC
>gene=chr20_2644714-2644921; species=gorGor
GTTGACTTTGCCCTGTTTAGGAAACCCTAGGACAAACTCTCCGCTCCTTCGCCCGCCCCTGCCCGACATGTCCCGGGGCCTCACTCGGGTCAGCCAGCGGACTCCGCTCAATGCCGCCATGTTTCCCACAGGAAGTCGCGTGGGAAGTGACGCCTGAAGCTGGCGCGGCCCCGTACCCCGACTTCCGGCCTGTACTGAGTTCCTGGT
>gene=chr20_2644714-2644921; species=panTro
GTTGACTTTGCCCTGTTTAGGAAACCCTAGGACAAACTCTCCGCTCCTTCGCCCGCCCCTGCCCGACATGTCCCGGGGCCTCACTCGGGTCAGCCAGCGGACTCCGCTCAATGCCGCCATGTTTCCCGCAGGAAGTCGCGTGGGAAGTGACGCCTGAAGCTGGCGCGGCCCCGTACCCCGACTTCCGGCCTGTACTGAGTTCCTGGT
>gene=chr20_2644714-2644921; species=papHam
GTTGACTTTGCCCTGTTTAGGAAACCCTAGGACAAAGTCTCCGCTCCCTTGCCCGCCCCTGCCCCACATGTCCTGGGCGCTCACTCGGGTCAGCCAGCGGACACCGCTCAGTGCCGCCATGTTTCCCGCAGAAAGTCGCGTGAGAAGTGACGCCTGAAGCTGGCGCGGCCCTCTACCCCGACTTCCGGCCTGTGCTGAGTGCCTGGT
>gene=chr20_2644714-2644921; species=ponAbe
GTTGACTTTGCCCTATTTAGGAAACCCTAGGACAAACTCTCCGCTCCCTCGCCCGCCCCTGCCCGACATGTCCCGGGGCCTCACTCGGGTCAGCCAGCGGACTCCGCTCACTGCCGCCATGTTTCCCGCAGGAAGTCGCGTGGGAAGTGACGCCTGAAGCTGGCGCGGCCCCGTACCCCGACTTCCGGCCTGTACTGAGTTCCTGGT
>gene=chr20_2644714-2644921; species=rheMac
GTTGACTTTGCCCTGTTTAGGAAACCCTAGGACAAAGTCTCCGCTCCCTTGCCCGCCCCTGCCCCACATGTCCTGGGCGCTCACTCGGGTCAGCCAGCGGACACCGCTCAGTGCCGCCATGTTTCCCGCAGAAAGTCGCGTGAGAAGTGACGCCTGAAGCTGGCGCGGCCCTCTACCCAGACTTCCGGCCTGTGCTGAGTGCCTGGT
>gene=chr20_18447903-18448207; species=hg19
GCGTCCGATGGGCATTGACATTCTGGAAAACAAGAATAAGAAGCTGTAGCGGCGCCTGTAAGTGGGCCGGAGCAGGCGCAGCTTGGCCACCTCCCGCCGAAAGGCAAGGAAGGACCGGCTGCGACACGAGGAAGAAGGCCCCTCGGCCTCAGCAGAGCGCTATCCTCCACTGGTTCCCCGGGTTCCCCGGCTTGCTACCGGGCTGCTCCGTGCATCTTTCCCCCCAGGCGTCAGGAACTGCGCCCTCATGGCGGAGGTGAAGGTGAAGGTGCAGCCGCCTGACGCGGATCCGGTCGAAATAGAA
>gene=chr20_18447903-18448207; species=bosTau
TCGTGCGACAGTCTCTGATTTTCTGAAATACCAGAACGAGAAAATATCAGAGCGCGCGAGCGTGAAGCGGCGCAGGCGCGACTTGGCCACCTCTAGGCGACCGGCAAAGAAGGACCGCCTGCGACCTGAGGAAGAAAGACCCTTGCGCCCCCCCGAGCGCTGTC-TTTACCCGCGCTGGC-TTCCCTCGGCTCGCAGTCCGGCCGCCCGGAAGGTCTCTTCCCCCAAGGCCCGGCACCTGCGCCCTCATGGCCGAGGTGAAGGTGAAGGTGCAGCCGCCCGACGCGGATCCGGTGGAAATCGAA
>gene=chr20_18447903-18448207; species=calJac
GCGTCCTATGGGCATTGACATTCTGGAAAACAAGAATAAGAACCTGTAACGGCGCCTATAAGTAGGAAGGAGCAGGCGCGGCTTGGCCACCTCCCACCGAAAGGCAAGGAAGGACCGGCTGCGACACGAGGAAGAAGGCCCCTTGCTCTTGGCCGAGCGCTTTCCTCTACTGATTCCCCGGGTTCTCCGGCTTGCTAGTGGGCTGCTCAGTGCGTCTTTTCCCGCAGACGTCAGGAACTGGGCCCTCATGGCGGAGGTGAAGGTGAAGGTGCAGCCGCCCGACGCGGATCCGGTCGAAATAGAA
>gene=chr20_18447903-18448207; species=canFam
TTGTCCGACAGGCACTGACATTC-AACAAACACGGATAA---GGCGTAG-GGCGCGGGCGGAGGAGGCG-ATCAGGCGCGGCTTGGCCGCCTCAAGCCGACGCACAAGTAAGGGCCGGCTGCCACGTGGGAAAGAAGGCCCCCTGC-GCGAGCC-GGCGC---CGTTCCCGCGTTTCCTCAGCTTCCCGGCCGGCTGTCCGGCGACCCCAAGCGTCTCTGCCCCC-AGGGCCCGGAAGTAGGCCGTCATGGCCGAGGTGAAGGTGAAAGTGCAGCCGCCCGACGCGGATCCGGTCGAAGTAGAA
>gene=chr20_18447903-18448207; species=equCab
TCGTTTGACAAGCATTGACATTCTGAAAATCAAGAAAAA---GAAGTAGCGGCGCGGGTGAGCAAGGCGTTTCAGGCGCGGCTGGGGCAACTAAAGGCGACAGACAAGGAAGGACCTGCTGCGACAAGAGGAAGAAGGCCCGTAGC-CCGGGCCAGGTGCTGTC-TTCGCGAGTGCCCTG-CTTCCCCGGCTCGCTCTCTGGCCAGTCCCTGCGTCTC------------CCGGGAACTGCGCCCTCATGGCTGAGGTGAAAGTGAAGGTGCAGCCGCCCGACGCGGATCCGGTGGAAATAGAA
>gene=chr20_18447903-18448207; species=gorGor
GCGTCCGATGGGCATTGACATTCTGGAAAACAAGAATAAGAAGCTGTAGCGGCGCCTGTAAGTGGGCCGGAGCAGGCGCGGCTTGGCCACC-CCC-CCGAAAGGCAAGGAAGGAC-GGCTGCGACACGAGGAAGAAGGCCCCTCGCCCTCGGCAGAGCGCTATCCTCCACTGGTTCCCCGGGTTCCCCGGCTTGCTACCGGGCTGCTCCGTGCATCTTTCCCCCCAGGCGTCAGGAACTGCGCCCTCATGGCGGAGGTGAAGGTGAAGGTGCAGCCGCCCGACGCGGATCCGGTCGAAATAGAA
>gene=chr20_18447903-18448207; species=panTro
GCGTCCGATGGGCATTGACATTCTGGAAAACAAGAATAAGAAGCTGTAGCGGCGCCTGTAAGTGGGCCGGAGCAGGCGCGGCTTGGCCACCTCCCGCCGAAAGGCAAGGAAGGACCGGCTGCGACACGAGGAAGAAGGCCCCTCGCCCTCAGCAGAGCGCTATCCTCCCCTGGTTCCCCGGGTTCCCTGGCTTGCTATCGGGCTGCTCCGTGCGTCTTTCCCCCCAGGCGTCAGGAACTGCGCCCTCATGGCGGAGGTGAAGGTGAAGGTGCAGCCGCCCGACGCGGATCCGGTCGAAATAGAA
>gene=chr20_18447903-18448207; species=papHam
GCGTCCGATGGGCATTGACATTCTGAAAAACAAGGATAAGAAGCTGTAGCGGCGCCTGTAAGTGGACCGGAGCAGGCGCGACTTGGCCACCTCCCGCCGAAAGGCAAGGAAGGACC-GCTGCGACACGAGGAAAAAAGCCCCTAGTTCTCCGCTAAGCGCTATCCTCCACTGGTCCCCAGGGTTCTCCCGCTTGCTACCGGGCCGCTCTGTGCATCTTT-CCCCCAGGCGTCAGGAACTGCTCCCTCATGGCGGAGGTGAAGGTGAAGGTGCAGCCGCCCGACGCGGATCCGGTCGAAATAGAA
>gene=chr20_18447903-18448207; species=ponAbe
GCGTCCGATGGGCATTGACATTCTGGAAAACAAGAATAAGAAGCTGTAGCGGCGCCTGTAAGTGGGCTGGAGCAGGCGCGGCTTGGCCACCTCCCGCCGAAAGGCAAGGAAGGACCGGCTGCGACACGAGGAAGAAGGCCCCTCGCCCTCGGCGGAGCGCTATCTTCCACTGGTTTTCCAGGTTCCCCGGCTTGCTACCGGGCTGCTCCGTGCATCTTTCCCCCCAGGCGTCAGGAACTGCGCCCTCATGGCGGAGGTGAAGGTGAAGGTGCAGCCGCCCGACGCGGATCCGGTCGAAATAGAA
>gene=chr20_18447903-18448207; species=rheMac
GCGTCCGAAGGGCATTGACATTCTGAAAAACAAGGATAAGAAGCTGTAGCGGCGCCTGTAAGTGGACCGGAGCAGGCGCGACTTGGCCACCTCCAGCCGAAAAGCAAGGAAGGACC-GCTGCGACACGAGGAAAAAAGCCCCTCGTTCTCCGCTAAGCGCTATCCTTCACTGGTTCCCAGGGTTCTCCCGCTTGCTACCCGGCCGCTCCGTGCATCTTT-CCCCCAGGCGTCAGGAACTGCTCCCTCATGGCGGAGGTGAAGGTGAAGGTGCAGCCGCCCGACGCGGATCCGGTCGAAATAGAA
>gene=chr20_30697435-30697739; species=hg19
CGCCACTACAGGAGCGGTTGAAGCCAGACGACCACCTTGTGGAGTTAAACTCCGTAACCAGGGAGCACCACTTCCGCTGACGTCATTACGGCGACACGTGGATCCAAGATGGCGACGGCGATGGTGAGTGAAGGAGACTCCGGGAGCGGGAGCTGGAGCGGGGCCCTCCGGGGTATCCCAGGATCTTCCAGCACCCCATGCCTGGCCCTGAGCCACCTCCGGGACCCCTGACTCAGGCCTGAGGGCTACCTCTGACTGGGCTTGTCTTCCCCGAAATCCACCTCCCTGGCCCTGCCCCTGCACT
>gene=chr20_30697435-30697739; species=bosTau
CGCGACCACAAGAGCGACTGAAACAGGGCAG-CACCTCGCGGTGGTAAACTCCGTAACCAAGGAACCCTACTTCCGCTGACGTCATTACGGCGACACGTGGATCCAAGATGGCGGCGGCGATGGTGAGTGAAGGAGACTCCGGGAGCCGGAGATGGAGCGGGCCGCTCTGGGGAATCCCAGGACTTCCTGGCGTCCCATGCTTGGC-TCGATCCACTTCAGGGACCCCTAGCTTAGGCCTGAGGGACATCCCTTATTGGGCTTGTCTCCCCCAAACTCCCCGTCTCCAGCCTTTGCCCCGCACT
>gene=chr20_30697435-30697739; species=calJac
TGCCACTACAGGAGCGGTTGAAGCCAGGCGACCACCTTGCGGAGTTAAATTCCGTTATGAGG-ACCACCACTTCCGCTGACGTCATCACGGCGACACGTGGATCCAAGATGGCGACGGCGATGGTGAGTGAAGGAGACTCCGGGAGCGGGAGCAGGAGCGGGGCCGTCCGGGGTATCCCAG--TCTTCCAGCACCCCATGCCTGGCCCTGAGCCACCTCCGGGACCCCTGACTCAGGCCTGAGGGCTACGTCTGACTGGGCTCGTCTCCCCCGAAATCCATCTCCCCGGCCTTGCACCTGCAGT
>gene=chr20_30697435-30697739; species=canFam
CACGACTACAGGAGTGACTGAAGCCAGGCAG-CACCCAGCGGAGTTAAACTCCGTAACCAGGGAACACCACTTCCGCTGACGTCATTACGGCGACACGTGGATCCAAGATGGCGGCTGCGATGGTGAGTGAAGGAGACTCCGGGAGTCAGAGCTGGAGCGGGGCCCTTCGGGGGATCCCAGGACCTTCCAGCGGCCCATGCCTGGC-CCGAGCCACCTCCGGGACCCCTAGCTCAGGCTTTAGGGACGTCTCTGACTGGGCCTGTTTCTCCCAAATTCCCCCTCCCCGACCCCGGCCCCGCACT
>gene=chr20_30697435-30697739; species=equCab
CGCGACTACAGGAGCGATTGAAGCCAGGCAG-CACCTGGCAGTGTTAAACG--GTAACCAGGGAACACCACTTCCGCTGACGTCATTACGGCGACACGTGGATCCAAGATGGCGGCGGCGATGGTGAGTGAAGGAGACTCTGGGAGCCGGAGCTGGAGCGGGGCCCTCCGGAGGAACCCAGGACCTTCCGGTGTCCCGTGCCTGGC-CCGAGCCATCTCCGGGACCCTTAGCTCAGGCTTGAGGGACGTCCCTGACTGGGCTCGTCTCCCCTAAACTCCCCCTCCCTGGCCTAG--CCCTTACT
>gene=chr20_30697435-30697739; species=gorGor
CGCCACTACAGGAGCGGTTGAAGCCAGACGACCACCTTGTGGAGTTAAACTCCGTAACCAGGGAGCACCACTTCCGCTGACGTCATTACGGCGACACGTGGATCCAAGATGGCGACGGCGATGGTGAGTGAAGGAGACTCCGGGAGCGGGAGCTGGAGCGGGGCCCTCCGGGGTATCCCAGGATCTTCCAGCACCCCATGCCTGGTCCTGGGCCACCTCCGGGACCCCTGACTCAGGCCTGAGGGCTACCTCTGACTGGGCTTGTCTTCCCCGAAATCCACCTCCCCGGCCCTGCCCCTGCACT
>gene=chr20_30697435-30697739; species=panTro
CGCCACTACAGGAGCGGTTGAAGCCAGACGACCACCTTGTGGAGTTAAACTCCGTAACCAGGGAGCACCACTTCCGCTGACGTCATTACGGCGACACGTGGATCCAAGATGGCGACGGCGATGGTGAGTGAAGGAGACTCCGGGAGCGGGAGCTGGAGCGGGGCCCTCCGGGGTATCCCAGGATCTTCCAGCACCCCATGCCTGGCCCTGAGCCACCTCCGGGACCCCTGACTCAGGCCTGAGGGCTACCTCTGACTGGGCTTGTCTTCCCCGAAATCCACCTCCCCGGCCCTGCCCCTGCACT
>gene=chr20_30697435-30697739; species=papHam
CGCTGCTACAGGCGCGGTTCAAGCTAGGCGACCACCTTGCGGAGTTAAACTCCGTAACCTGGGAGCACCACTTCCGCTGACGTCATTACGGCGACACGTGGATCCAAGATGGCGACGGCGATGGTGAGTGAAGGAGACTCCGGGAGCGGGAGCTGGAGCGGGGCCCTCCGGGGTATCCCAGGATCTTCCAGCACCCCATGCCTGACCCTGAGCCACCTCCGGGACCCCTGACTCAGGCCTGAGGGCTGCCTCTGACTGGGCTGGTCTCCCCCGAGATCCACCTCCCCGGCCCTGCCCCTGCACT
>gene=chr20_30697435-30697739; species=ponAbe
CGCCACTACAGGAGCGGTTGAAGCCAGACGACCACCTTGCGGAGTTAAACTCCGTAACCAGGAAGCACCACTTCCGCTGACGTCATTACGGCGACACGTGGATCCAAGATGGCGACGGCGATGGTGAGTGAAGGGGACTCCGGGAGCGGGAGCTGGAGCGGGGCCCTCCGGGGTATCCCAGGATCTTCCAGCACCCCATGCCTGGCCCTGAGCCACCTCCGGGACCCCTGACTCAGGCCTGAGGGCTATCTCTGACTGGGCTTGTCTTCCCTGAAATCCACCTCCCCGGCCGTGCCCCTGCACT
>gene=chr20_30697435-30697739; species=rheMac
CGCTGCTACAGGAGCGGTTGAAGCTAGGCGACCACCTTGCGGAGTTAAACTCCGTAACCTGGGAGCACCACTTCCGCTGACGTCATTACGGCGACACGTGGATCCAAGATGGCGACGGCGATGGTGAGTGAAGGAGACTCCGGGAGCGGGAGCTGGAGCGGGGCCCTCCGGGGTATCCCAGGATCTTCCAGCACCCCATGCCTGACCCTGAGCCACCTCCGGGACCCCTGACTCAGGCCTGAGGGCTGCCTCTGACTGGGCTGGTCTCCCCCGAGATCCACCTCCCCGGTCCTGCCCCTGCACT
>gene=chr20_33999582-33999886; species=hg19
GTCGGAAGCTGCCTCAGTTTCCCCACGGAAAAGCGGCCACTCAGCCTAGCTATAACACAGGCTTCCCTCCTGCGATTCCTTCCAATTCCTCCCGCCCTGCCTTGTCGAACTCCAACCCGGGACCCAGAGAGCTACCGTAGAAAATTACTCCTTCACTCACAAGGACTCGCACCAGCAACGCCATGTTCCTCAATAACCATTTCCGGGTGAAGAGTGAGTTTCCGGTGTCCCCTTTTCTACGTCCTCCTTTTGCCGGCGAAAGACTGGCAAGGGGGGCGCAGGCGCAAAGAGGTCGCTACGCGCA
>gene=chr20_33999582-33999886; species=bosTau
GTGGGAAGCTGCCTCAGTTTCCCCGCAGAAAGGCGGCCGAGTAGCCCCGCTACCGCACACACTCCGCTCCTGCACTTCCGTCCAGTTGTTCCCGTCCCGCCCTCTCCAACTCCAACCCGGGAGTCGGCGGGCGACCGCACATAATTACTCCTTCACTCACAAGGACTCGCACCAGCAACGCCATGTTTCTCGACAACCATTTCCGGGTGAAGGATGGGCTTCCGGAATCTCCTCCGCTAGGTTGTCTTTTCGCCTGTTGGTGCCCGGCAACCGCAGCGCAGGCGCACAGAGGCCACTGGGCGCA
>gene=chr20_33999582-33999886; species=calJac
GTAGGAAGCTGCCTCAGTTTCCCCAAGGAAAAGCAGCCACGCAGCCTAGCTACAACACAGG-TTCCCTCCTGCACTTCCTTCCCATTCCTCCCGCCCTGCCTTGTCGAACTCCAACCCGGGACCCAGAGGGCTACCGTAGAAAATGACTCCTTCACTCACAAGGACTCGCACCAGCAACGCCATGTTCCTCAATAACCACTTCCGGGTGAAGAGTGAGCTTCCGGTGTCCCCTTTTCTACGTCCTCCTTTTGCTGGCGAACGACGGACAGGAAGAGCGCAGGCGCAGAGAG-------------
>gene=chr20_33999582-33999886; species=canFam
GTGGGACGCTGCCTCAGTTTCCCCGCAGAGAGGCGGCCAAGCAGCCTCGCTGCCACACAAGCTCCCCCCCTGCACTTTGCTCCAGTTTCTCCCGTCCTGCCCTCTCCGACTCCAACCCTGAGGCCGGC-GGCGACCGCAACAAATGATTCCTTCACTCACAAGGACTCGCACCAGCAACGCCATGTTCCTCTACAACCATTTCCGGGTAAAGGGTGGCCTTCCGGAGTCCCCTGGACTCTGTCGTCCTTTCGCCGGCGGGTGCCGGGCAACGGCGGCGCAGGCGTACAGAGGCCGCCGCGCTCA
>gene=chr20_33999582-33999886; species=equCab
GTGGGAAGCTGCCTCAGTTT-CCCGCAGAGAGGCGGCCGCGCAGCCTCGCTACCGCACAGGCTCCCCTCCTGCGCTTTCCTCCAGTTTCTCCCGCCCCGCCCTGTCCCACGCCAACCCCAGGGCCGGCGGGCGACCGCAGAAAATTACTCCTTCACTCACAAGGACTCGGACCAGCAACGCCATGTTCCTCAACAACCATTTCCGGGTGAACGGTGAGCTTCCGGAGTCCCCTTCACTAGGTTGTCCTTTAGCCGGCGTGTGCCCGGCAACGGCGGCGCAGGCGTACAGAGGCCAGTGAGCGCA
>gene=chr20_33999582-33999886; species=gorGor
GTAGGAAGCTGCCTCAGTTTCCCCACGGAAAAGCGGCCACGCTGCCTAGCTATAACACAGGCTTCCCTCCTGCGATTCCTTCCAATTCCTCCCGCCCTGCCTTGTCGAACTCCAACC-GGGACCCAGAGAGCTACCGTAGAAAATTACTCCTTCACTCACAAGGACTCGCACCAGCAACGCCATGTTCCTCAATAACCATTTCCGGGTGAAGAGTGAGCTTCCGGTGTCCCCTTTTCT-CGTCCTTCTTTTGCCGGCGAAAGACTGGCAAGGGGGGCGCAGGCGCAAAGAGGTCGCTACGCGCA
>gene=chr20_33999582-33999886; species=panTro
GTAGGAAGCTGCCTCAGTTTCCCCACGGAAAAGCGGCCACTCAGCCTAGCTATAACACAGGCTTCCCTCCTGCGATTCCTTCCAATTCCTCCCGCCCTGCCTTGTCGAACTCCAACCCGGGACCCAGAGAGCTACCGTAGAAAATTACTCCTTCACTCACAAGGACTCGCACCAGCAACGCCATGTTTCTCAATAACCATTTCCGGGTGAAGAGTGAGCTTCCGGTGTCCCCTTTTCTACGTCCTCCTTTTGCCGGCGAAAGACTGGCAAGGGGGGCGCAGGCGCAAAGAGGTCGCTACGCGCA
>gene=chr20_33999582-33999886; species=papHam
GTAGGAAGCTGCCTCAGTTTCCCCACGGAAAAGCGGCCTCGCAGCCTAGCTATAACACAGGCTCCCCTCCTGCAATTCCTTCCAATCCCTCACGCCCTGCCCTGTCGAACTCCAACCCGGGACCCAGAGGGCTACCGTAGAAAATTACTCCTTCACTCACAAGGACTCGCACCAGCAACGCCATGTTCTTCAATAACCATTTCCGGGTGAAGAGTGAGCTTCCGGTGTCCCCTTTTCTATGTCCTCCTTTTGCCTGCGAAAGACTGGCACGGACGACGCAGGCGCAGAGAGGCCGCTAAGCGCA
>gene=chr20_33999582-33999886; species=ponAbe
GTAGGAAGCTGCCTCAGTTTACCCACGGAAAAGCGGCCATGCAGCCTAGCTATAACACAGGCTCCCCTCCTGCAGTTCCTTCCAATTCCTCCCGCCCTGCCTTGTCGAACTCCAACCCGGGACCCAGAGAGCTACCGTAGAAAATTACTCCTTCACTCACAAGGACTCGCACCAGCAACGCCATGTTCCTCAATAACCATTTCCGGGTGAAGAGTGAGCTTCCGGTGTCCCCTTTTCTACGTCCTCCTTTTGCCGGCGAAAGACTGGCAAGGGcggcgcaggcgcagagaggcCGCTACGCGCA
>gene=chr20_33999582-33999886; species=rheMac
GTAGGAAGCTGCCTCAGTTTCCCCACGGAAAAGCGGCCACGCAGCCTAGCTATAACACAGGCTCCCCTCCTGCAATTCCTTCCAATCCCTCACGCCCTGCCTTGTCGAACTCCAACCCGGGACCCAGAGGGCTACCGTAGAAAATTACTCCTTCACTCACAAGGACTCGCACCAGCAACGCCATGTTCTTCAATAACCATTTCCGGGTGAAGAGTGAGCTTCCGGTGTCCCCTTTTCTACGTCCTCCTTTTGCCTGCGAAAGACTGGCACGGAAGACGCAGGCGCAGAGAGGCCGCTAAGCGCA
>gene=chr20_44044659-44044963; species=hg19
TGCGCAGGCGGTCGCTCTGATAACCGCATCCCGGTTTCCGGGACGACAGCGGAAGTCACTTCTCACACGCCTTTCTTATTGGATACCGGCTTTTCATGGGGCCGAGCGCCGCTGGGTAGGCGGAAGTAGCCGCAGGCATGGCGGCGGCTATGCCGCTTGCTCTGCTCGTCCTGTTGCTCCTGGGGCCCGGCGGCTGGTGCCTTGCAGAACCCCCACGCGACAGCCTGCGGGAGGAACTTGTCATCACCCCGCTGCCTTCCGGGGACGTAGCCGCCACATTCCAGTTCCGCACGCGCTGGGATTC
>gene=chr20_44044659-44044963; species=bosTau
-------GTTGTCGTTGTGATAGCTGCACCCCGACTTCCGGGATAGCACCGGAAGTCACTTATCTTCCGCTCTTCCTATTGGAGGCCGCCCTTTCGCAGGGGTGGG-GCCACTGGG-AGGTGGAAGCAGCCGCAGGCATGGCGGCGCCCGTGAGGATTTTCCTGCTGGTGCTGCTGCTTCTGGGACCGGGCGGCTGGGGCCGGGCGGAGCCCCCACGCGACAGCCTGCGAGAGGAGCTAGTCATCACCCCGCTGCCTTCAGGGGACGTAGCCGCCACATTCCAGTTCCGCACGCGCTGGGATTC
>gene=chr20_44044659-44044963; species=calJac
TGCGCAGGCGGTCGCTCTGATAACTGCATCCCGGTTTCCGGGACGGCACCGGAAGTTACTTCCCATACGCCTTTCCTATTGGATGCCGGCCTTCCATGGGGGCTAGCGCCGCTGGGAAGGCGGAAGTAGCCGCAGGCATGGCGGCGGCCATGCCGCTTGCTCTATTTGTCTTGCAGCTTCTGGGGCCCGGCGGCTGGTGCCTTGCAGAACCCCAGCGCGACAGCCTGCGAGAGGAGCTTGTCATCACTCCGCTGCCTTCCGGAGATGTAGCCGCCACATTCCAGTTCCGCACGCGCTGGGATTC
>gene=chr20_44044659-44044963; species=canFam
-------GCCGCCGCTCGGGGAGCCTCGCCCCGGCTTCCCGGATGGCACCGGAAGTCATTTCTCGTGCGCTCTTCCTATTGGACGTCGG-CTTTCGCGGGGGCGGGCACCACGGGC-GGGCGGAGGCAGCCGCGGGCATGGCGGCGGCCTTGCGGCTCGTGTGGCTCGCGCCGCTGCTCCTGGGGCTGGTGGACGGGGGCCGAGCAGAGCCCCCACGAGATGCGCTGCGGGAGGAGCTCGTTATCACCCCGCTGCCTTCCGGGGACGTAGCCGCCACATTCCAGTTCCGCACGCGCTGGGATTC
>gene=chr20_44044659-44044963; species=equCab
-------GCCGTCGCTCTGGCAACTGCA-CCCGGTTTCCGGGATGGCACCGGAAGTCGCTTCTCATACGCTCTTCCCATTGGAGGCCGGCCTCTCGTGGAGGCGGGCGCTGTTGGC-AGACGGAAGCAGCCGCAGGCATGGCGGTGGCCGTGCGGCTGGCACTGATTGTACTGCTGCTCCTGGGACCAGGCGGCTGGGGCCATACAGAGCCCTCACGCGACAGCCTGCGGGAGGAGCTGGTCATCACCCCGCTGCCTTCTGGGGACGTAGCCGCCACGTTCCAGTTCCGCA-GCGCTGGGATTC
>gene=chr20_44044659-44044963; species=gorGor
TGCGCAGGCGGTGGCTCTGATAACCGCATCCCGGTTTCCGGGACGACAGCGGAAGTCACTTCTCACACGCCTTTCTTATTGGATACCGGCTTTTCATGGGGCCGAGCGCCGCTGGGTAGGCGGAAGTAGCCGCAGGCATGGCGGCGGCTATGCCGCTT-CTTTGCTGGTCTTGTTGCTCCTGGGGCCCGGCGGCTGGTGCCTTGCAGAACCCCCACGCGACAGCCTGCGGGAGGAACTTGTCATCACCCCGCTGCCTTCCGGGGACGTAGCCGCCACATTCCAGTTCCGCACGCGCTGGGATTC
>gene=chr20_44044659-44044963; species=panTro
TGCGCAGGCGGTCGCTCTGATAACCGCATCCCGGTTTCCGGGACGACAGCGGAAGTCACTTCTCACACGCCTTTCTTATTGGATACCGGCTTTTCATGGGGCCGAGCGCCGCTGGGTAGGCGGAAGTAGCCGCAGGCATGGCGGCGGCTATGCCGCTTGCTCTGCTCGTCCTGTTGCTCCTGGGGCCCGGCGGCTGGTGCCTTGCAGAACCCCCACGCGACAGCCTGCGGGAGGAACTTGTCATCACCCCGCTGCCTTCCGGGGACGTAGCCGCCACATTCCAGTTCCGCACGCGCTGGGATTC
>gene=chr20_44044659-44044963; species=papHam
CGTGCAGGCGGTCGCTCTGATAACCGCATCCCGTCTTCCGGGACGGCACCGGAAGTCACTTCTCATACGCCTTTCCTATTGGATACCGGCTTTTCATGGGGCCGAGCGCCGCTGGGTAGGCGGAAGTAGCCGCAGGCATGGCGGCGGCTATGCCGCTTGCTCTGCTCGTCCTGCTGCTCCTGGGGCGCAGAGGCTGGTGCCTTGCAGAACCCCCACGCGACAGCCTGCGGGAGGAACTTGTCATCACCCCACTGCCTTCCGGGGACGTAGCCGCCACATTCCAGTTCCGCACGCGCTGGGATTC
>gene=chr20_44044659-44044963; species=ponAbe
TGCGCAGGCGGTCGCTCTGATCACCGCATCCCGGTTTCCGGGACGACACCGGAAGTCACTTCTCACACGCCCTTCTTATTGGATACCGGCTCTTCATGGGGCCGAGCGCCGCTGGGTAGGCGGAAGTAGCCGCTGGCATGGCGGCTGCTATTCCGCTTTCTCTGCTCGTCCTGCTGCTCCTGGGGCCCGGCGGCTGGTGCCTGGCAGAACACCCACGCGACAGCCTGCGGGAGGAACTCGTCATCACCCCGCTGCCTTCCGGGGACGTAGCCGCAACATTCCAGTTCCGCACGCGCTGGGATTC
>gene=chr20_44044659-44044963; species=rheMac
TGCGCAGGCGGTCGCTCTGATAACCGCATCCCGGTTTCCGGGACAGCACCGGAAGTCACTTCTCATACGCCTTTTGTATTGGATACCGGCTTTTCATGGGGCCGAGCGCCGCTGGGTAGGCGGAAGTAGCCGCAGGCATGGCGGCGGCTATGCCGCTTGCTCTGCTCGTCCTGCTGCTCCTGGGGCGCAAAGGCTGGTGCCTTGCAGAACCCCCACGCGACAGCCTGCGGGAGGAACTTGTCATCACCCCACTGCCTTCCGGGGACGTAGCTGCCACATTCCAGTTCCGCACGCGCTGGGATTC
>gene=chr20_44519817-44520121; species=hg19
CTGATCGCGTGCGCCCGGGCTACGATCTGCGAGGCCCGCGGACCTTGACCCGGCATTGACCGCCACCGCCCCCCAGGTCCGTAGGGACCAAAGAAGGGGCGGGAGGAAGACTGTCACGTGGCGCCGGAGTTCACGTGACTCGTACACATGACTTCCAGTCCCCGGGCGCCTCCTGGAGAGCAAGGACGCGGGGGAGCAGAGGTGAGCTGGCACCGGAGGCTGGAGGGGATCCCCGAGCCCGGGATCGGTGCGCGGCAGAGGAGGCTCGCGGGTGGGAGCTGGCGCTGGGGCCGGGGCTTCCCTC
>gene=chr20_44519817-44520121; species=bosTau
CTGACCGCCGGCGCCCGGGATGCGACCTGCCGAACCCGCTGACCTTCGCCGAGGTGGAACCTCCGCCGTGTACCCCT---ATAGAGGCCAGAAA-GGGGCAGGAGGCGGCCCGTCACGTGACGCCGGGGCACACGTGACTCGTACACATGACTTCCCGTCGCCGGGCATCTCCAGGAGAGCGAGGACGCGAGGGAGCGGAGGTGAGAGGGATCCGGAGGCTGGAAGCGATCCCGGAGGCTCCGACCCGGGCGGGGCGGAGGAGGCACGCGGGTGGGAGCTGGGGCAAGGCAGGGG-CTTCCCTG
>gene=chr20_44519817-44520121; species=calJac
CTAATCGCGTGCGCCCGGGCTACGACCCGCGAAGCCCGCAGACCTTGACCCGGCATTGACCTCCACCGCCCCCCA-GCCCGTAGGCACCGAAGTAGGGGCGGGGGGAAGACTGTCACGTGGCGCCGGAGCTCACGTGACTCGTACACATGATCTGCAGTTCCCGGGCGCCTCCAGGAGAGGAAGGACGCGGGGGAGCAGAGGTGAGCTGGCACTGGAGGCTGCAGGGGTTCCCCGAGCCCGGGATCGGTGCGCGGCGGAGGAGGCTCGCGGGTGGGAGCTGGCGCTGGGGCCGGGGTTTCCCTC
>gene=chr20_44519817-44520121; species=canFam
CTGATGGCTGGCGCGCGCGAGGCGACCTGGGAGGCCCGCGGGCTCTGACCCCGCGCGG-CCGCAGCCGGCCCCGGGTCCCCGGGGGACCGGAGA-GGCGCCGGAGGGCGACCGTCACGTGACGCCGGCGCCCACGTGACCCCTTCACATGACCTTCCGCGGCCGGGCCCCTCCTGGAGAGCAAGGACGCGGGGGAGACGAGGTGAGGGCGCCCCGGAGGCTGGAGGGGACC-------------------CGCGGCGGTG------CGCGGGTGGGCGCCGGGGCCGGGCAGGGGACTCCCGTC
>gene=chr20_44519817-44520121; species=equCab
CGGGTCGCGAGCGCCCGGGATACGACCTGAGAGGTCCGCGGACCCTGACCCAGCGTGGATCGCCGCCGCCCTCCAATCCCCCAGAGACCAGAGG-AGGGGCCGAGGAAGACTGTCATGTGATGCCAGAGCACACGTGACTCGTACACATGACCTTTCATCGCCGGGCACCTCCTGGAGAGCACAGACGC-GGGGAGCAGAGGTGAGGAGACTCCGGAGGCTGGGAGCGATCGCGAAGCCCCCGCGCGGCACACGGCGGAGGAGGCTCGCGGGTGGGAGGTGGGGCTGGGACCTGGGCTTCCCTC
>gene=chr20_44519817-44520121; species=gorGor
CTGATCGCGTGCGCCCGGGCTACGATCCGCGAGGCCCGCGGACCTTGACCCGGCATTGACCGCCACCGCCCCCCAGGTCCGTAGGGACCAAAGAAGGGGCGGGAGGAAGACTGTCACGTGGCGCCGGAGTTCACGTGACTCGTACACATGACTTCCAGTCCCCGGGCGCCTCCTGGAGAGCAAGGACGCGGGGGAGCAGAGGTGAGCTGGCACCGGAGGCTGGAGGGGATCCGCGAGCCCGGGATCGGTGCGCGGCAGAGGAGGCTCGCGGGTGGGAGCTGGCGCTGGGGCCAGGACTTCCCTC
>gene=chr20_44519817-44520121; species=panTro
CTGATCGCGTGCGCCCGGGCTACGATCCGCGAGGCCCGCGGACCTTGACCCGGCATTGACCGCCACCGCCCCCCAGGTCCGTAGGGACCAAAGAAGGGGCGGGAGGAAGACTGTCACGTGGCGCCGGAGTTCACGTGACTCGTACACATGACTTCCAGTCCCCGGGCGCCTCCTGGAGAGCAAGGACGCGGGGGAACAGAGGTGAGCTGGCACCGGAGGCTGGAGGGGATCCCCGAGCCCGGGATCGGTGCGCGGCAGAGGAGGCTCGCGGGTGGGAGCTGGCGCTGGGGCCGGGGCTTCCCTC
>gene=chr20_44519817-44520121; species=papHam
CTGATCGCGTGCGCCCGGGCTACGATCCGCGAGGCCCGCGGACCTTGACCCGGCATTGACCGCCACCGCCCCCCAGGCCGGTAGGGACCAAAGAAGGGGCGGGGGGAAGACTGTCACGTGGCGCCGGAGTTCACGTGACTCGTACACATGACTTCCAGTCCCCGGGCGCCTCCTGGAGAGCAAGGACACTGGGGAGCAGAGGTGAGCTGGCACCGGAGGCTGGAGGGGATCCCCGAGCCCGGGATCGGTGCGCGGTAGAGGAGGCTTGAGGGTGGGAGCTGGCGCTGGGGCCGGGGCTTCCCTC
>gene=chr20_44519817-44520121; species=ponAbe
CTGATCGCGTGCGCCCGGGCTACGATCCGCGAGGTCCGCGGACCTTGACCCGGCATTGACCGCCACCGCCCCCCAGGTCCGTAGGGACCAAAGAAGGGGCGGGAGGAAGACTGTCACGTGGCGCCTGAGTTCACGTGACTCGTACACATGACTTCCAGTCCCCGGGCGCCTCCAGGAGAGCAAGGACGCGGGGGAGCAGAGGTGAGCTGGCACCGGAGGCTGGAGGGGATCCCCGAGCCCGGGATCGGTGCGCGGCAGAGAAGGCTCGGGGGTGGGAGCTGGCGCTGGGGCCGGGGCTTCCCTC
>gene=chr20_44519817-44520121; species=rheMac
CTGATCACGTGCGCCCGGGCTACGATCCGCGAGGCCCGCGGACCTTGACCCGGCAATGACCGCCACCGCCCCCCAGGCCGGTAGGGACCAAAGAAGGGGCGGGAGGAAGACTGTCACGTGGCGCCGGAGTTCACGTGACTCGTACACATGACTTCCAGTCCCCGGGCGCCTCCTGGAGAGCAAGGACACGGGGGAGCAGAGGTGAGCTGGCACCGGAGGCTGGAGGGGATCCCCGAGCCCGGGATCGGTGCGCGGTAGAGGAAGCTTGAGGGTGGGAGCTGGCGCTGGGGCCGGGGCTTCCCTC
>gene=chr20_49575273-49575577; species=hg19
TCACCTTTTCCCAAGCTCCATAAAGTTTTTTAGTTTATCCCAGTCGCTAGGAGACAGAAGACGGAAGCGGAAATGCCTTTCACGACAACTTCCGGAAGAGGTCGCCATGGCTTCCCGGGAGGAGGTACTCGCCTTACAAGCTGAAGTTGCCCAACGTGAGGAGGAATTGAATTCGCTGAAGCAGAAGCTGGCGTCGGCTCTTTTGGCTGAGCAGGAACCGCAGCCAGAACGGCTGGTTCCGGTGTCGCCGCTGCCGCCGAAGGCCGCTCTGTCCCGAGATGAGATTCTGCGCTATAGCCGGCAG
>gene=chr20_49575273-49575577; species=bosTau
TCACCTGG-CTCAAGCTCCATAAAGTTTTTTGGTTTACTCCGGCCTCGCGACGAAGAAAGCCGGAAACGGAAATGCCTTTAACGACGACTTCCAAAGAAGCCCGGCATGGCGGCCAGGGAGGAGGTGCTGGCCCTACAGGCCGAAGTCGCGCAGCGTGAGGAGGAGCTGAGTTCCCTGAAGCAGAGGTTGGCGGCAGCCCTTTCGACGGGGCAGGA------GTCAGCGCGCTCGGTTCCGGTGTCGCCCCTGCCTCCCAGGGCCGCCCTGTCCCGAGAGGAGATCCGGCGCTATAGCCGGCAG
>gene=chr20_49575273-49575577; species=calJac
TCACCTTTTCCCAAGCTCCATAAAGTTTTTTAGTTTATCCCAGTCGCTAGGAGACAGAAGCCGGAAGCGGAAATGCCTTTCACGACAACTTCCGAAAGAGGTCGTCATGGCTTCCCGTGAGGAGACAGTTGCCTTACAGGCTGAAGTTGCCCGACGTGAGGAGGAATTGTATTCCCTGAAGCAGAGGCTGGCGGCGGCCCTTTTGGCGGAGCAGAAACCGCAGCCGGAACGGCTGGTTCCGGTGTCGCCGCTGCCGCCGAAGGCTGCTCTGTCCCGAGATGAGATTCTGCGCTATAGCCGGCAG
>gene=chr20_49575273-49575577; species=canFam
TCACTTTCCCCCAAACTCCGTGGCACGCTTTAGTTTATTCCAGTCGCTAGGAGACGGAAGCCGGAACCGGAAGTGCCTTTCAGGACGACTTCCAGGAGTGG-CGCCATGGCTTCCAGGGAGGAGGTGCTCGCTCTGCAGGCAGAAGTTGCCCGGCGTGAGGAGGAGCTGAGTTCCTTGAAGCAGAGACTGGCGGCGGCTCTTTTGGCGGAGCAGGC------GCCCGAGCGGCGGGTTCCGGTGTCACCCCTGCCGCCGAAGGCCGCTCTGTCTCGGGAGGAGATTTTGCGTTATAGCCGGCAG
>gene=chr20_49575273-49575577; species=equCab
TCACCTTTTCGCAGGCTCCATAAGTTGTTTTAGTTTATTCCCGTCGCTAGGAGACGGAAGCCGGAAGCGGAAACGCCTTTCAAGACAACTTCCGGAAGAGGCCGCCATGGCTGCCAGGGACGAGGTGCTCGCTTTGCAGGCTGAAGTTGCCCAGCGTGAGGAGGAGCTGAGTTGCCTGAAGCAGAGGCTGGCGGCGGCTCTCTTGGCGGAGCAGAA------GGCAGAGCGGCGGGTTCCGGTGTCGCCCCTGCCGCCGAAGGCCTCGCTATCCCGAGATGAGATTCTGCGCTACAGCCGGCAG
>gene=chr20_49575273-49575577; species=gorGor
TCACCTTTTCCCAAGCTCCATAAAGTTTTTTAGTTTATCCCAGTCGCTAGGAGACAGAAGCCGGAAGCGGAAATGCCTTTC---ACAACTTCCGGAAGAGGTCGCCATGGCTTCCCGGGAGGAGGTACTCGCCTTACAAGCTGAAGTTGCCCAACGTGAGGAGGAATTGAATTCGCTGAAGCAGAAGCTGGCGTCGGCTCTTTTGGCTGAGCAGGAACCGCAGCCAGAACGGCTGGTTCCGGTGTCGCCGCTGCCGCCGAAGGCCGCTCTGTCCCGAGATGAGATTCTGCGCTATAGCCGGCAG
>gene=chr20_49575273-49575577; species=panTro
TCACCTTTTCCCAAGCTCCATAAAATTTTTTAGTTTATCCCAGTCGCTAGGAGACAGAAGCCGGAAGCGGAAATGCCTTTCACGACAACTTCCGGAAGAGGTCGCCATGGCTTCCCGGGAGGAGATACTCGCCTTACAAGCTGAAGTTGCCCAACGTGAGGAGGAATTGAATTCGCTGAAGCAGAAGCTGGCGTCGGCTCTTTTGGCTGAGCAGGCACCGCAGCCAGAACGGCTGGTTCCGGTGTCGCCGCTGCCGCCGAAGGCCGCTCTGTCCCGAGATGAGATTCTGCGCTATAGCCGGCAG
>gene=chr20_49575273-49575577; species=papHam
TCATCTTTTCCCAAGCTCCATAAAATTTTTTAGTTTATCCCAGTCGCTAGGAAACAGAAGCCGGAAGCGGAAATGCCTTTTACGACAACTTCCGGAAAAGGTCGCCATGGCTTCCCGGGAGGAGGTACTCGCGTTACAGGCTGAAGTTTCGCAACGTGAGGAGGAATTGAATTCCCTGAAGCAGAAACTGGCGTCGGCCCTTTTGGCGGAGCAGGAACCGCGGCCAGAACGGCTGGTTCCTGTGTCGCCGCTGCCGCCGAAGGCCACTCTTTCCCGAGATGAGATTCTGCGCTATAGCCGGCAG
>gene=chr20_49575273-49575577; species=ponAbe
TCACCTTTTCCCAAGCTCCATAAAGTTTTTTAGTTTATCCCAGTCGCTAGGAGACAGGAGCCGGAAGCGGAAATGCCTTTCACGACAACTTCCGGAAGAGGTCGCCATGGCTTCCCGGGAGGAGGTACTCGCCTTACGGGCTGAAGTTGCCCAACGTGAGGAGGAATTGAATTCGCTGAAGCAGAAGCTGGCGTCGGCCCTTTTGGCTGAGCAGGAACCGCAGCCAGAACGGCTGGTTCAGGTGTCGCCGCTGCCGCCGAAGGCCGCTCTGTCCCGAGATGAGATTCTGCGCTATAGCCGGCAG
>gene=chr20_49575273-49575577; species=rheMac
TCATCTTTTCCCAAGCTCCATAAAGTTTTTTAGTTTATCCCAGTCGCTAGGAAACAGAAGCCGGAAGCGGAAATGCCTTTTACGACAACTTCCGGAAGAGGTCGCCATGGCTTCCCGGGAGGAGGTACTCGCGTTACAGGCTGAAGTTTCGCAACGTGAGGAGGAATTGAATTCCCTGAAGCAGAAACTGGCGTCGGCCCTTTTGGCGGAGCAGGAACCGCGGCCAGAACGGCTGGTTCCTGTGTCGCCGCTGCCGCCGAAGGCCACTCTTTCCCCAGATGAGATTCTGCGCTATAGCCGGCAG
>gene=chr20_57226111-57226415; species=hg19
AGTTGGGGGAGGCGAAACAGGGCGCCCGAGGAGCACCCCGGGAGAGGGCGGAGCACTCCCGTGCCCCGGGGCAGGAGTGCAGGGAGCTCCCGCGCCCGGAACGTTGCGAGCAAGGCTTGCGAGCGTCGCAGGGGGGCACTCGCGAGGGACGGACAGGAAGAGGGCCAGGGGGGAACGCCAGAACCCGGGACCACAGCACGGAAACGGTCCGGGGCTGAGCTGCAGTCAGATCCGGGGATGGAGGGAGCCGGAGAAGAGGAGTGAGAAGGCCGGGGAGGCAGGCCCTGCTGTCTTCCTGCAGGCC
>gene=chr20_57226111-57226415; species=bosTau
AGTT-GGCAAGGGGGAACCTAGCGTCCCGGCTGCACCCCGGGAGAGGGCGGAGCGCTCCCGTGCCCCGGGGCAGGGGGGTAGGGATCTCCCGCGCCCGGAACGTTGCGAGCAAGGCTTGTGAACGTCGCAGGGGGGCACTCTCGAGAGACGGACAGGAAGAGGGCCAGGGGGGAACGCCAGAACCCGGGACCACAGCACGGAAACGGCCCGGGGCTGAGCAGAAGTCAGATCCCGGGATGGAGGGAGCCGAAGAAGAGGAGTGAGGAGGCAGTGAAGGCAGGCTCTGCTGCCCTCCTGGAGGCC
>gene=chr20_57226111-57226415; species=calJac
AGTTGGGGAAGGCGAAACGCGGCGCCCGAGGAGCACTCTGCGAGAGGGCGGAGCACTCCCGCGCCCCGGGGCAGGGGGGTAGGGAGCTCCCGCGCCCGGAACGTTGCAAGCAAGGCTTCCGAGCGTCGCAGGGGGGCACTCGCGAGGGACGGACAGGAAGAGGGCC--GGGGGGACGCCAGAACCCGGGACCACAGCACGGAAACGGCCCGGGGCTGAGCTGCAGTCAGATCCGGGGATGGAGGGAGCCGGAGAAGAGGAGTGAGAAGGCCGGGGAGGCAGGCCCTGTTGTCCTCTTGCAGGCC
>gene=chr20_57226111-57226415; species=canFam
gctcgggcggtgggggcccgtgcccccagggagcccccggAGCGAGGGCGGAGCCCTCCCGCCCCCTGGGGCAGCCGGGCAGGGAGCTCCCCCGCCCGGAACGTTGCGAGCCAACCTAGCGAACGTCCCACGGGGGCCCTCGCCAGGGACCGACAGAAACACGGCCC-GGCGGCACTCCCGACCCCCGGACC-CATCGCGGAAACGGCCCGGGGCCGAGCTGCAGTCAGATCCGGGGATGGAGGGAGCCGG---ACGGGAGTGAGGAGTGCGGGGA-GCAGGCCCCGCTGCCCTCCCGGAG--C
>gene=chr20_57226111-57226415; species=equCab
----------------------------------ACTCCGGGGAGGGTCGGGGCCTTTCCGCGTCCCGGGCCACGGGGGCAGGGATCTCCCCCGCCCGGACTGTTTCAAAGCAACTTGTCTAACGTCGCAGGGGGGCACTCGCGAGAGACGGACAGGAAGAGGGCCAGGGGGGGACGCCAGAACCCGGGATCACAGCACGGAAACGGCCCGGGGCTGAGCTGCAGTCAGATCCGGGGATGGAGGGAGCCGGAGAAGAGGAGTGAGGAGGCCGGGGAGGCAGGCCCTGCTGCCCTCCTGGAGGCT
>gene=chr20_57226111-57226415; species=gorGor
AGTTGGGGGAGGCGAAACAGGGCGCCCGAGGAGCACCCCGGGAGAGGGCGGAGCACTTCCGTGCCCCGGGGCAGGAGTGCAGGGAGCTCCCGCGCCCGGAACGTTGCGAGCAAGGCTTGCAAGCGTCGCAGGGGGGCACTCGCGAGGGACGGACAGGAAGAGGGCCAGGGGGGAACGCCAGAACCCGGGACCACAGCACGGAAACGGCCCGGGGCTGAGCTGCAGTCAGATCCGGGGATGGAGGGAGCCGGAGAAGAGGAGTGAGAAGGCCGGGGAGGCAGGCCCTGCTGTCTTCCTGCAGGCC
>gene=chr20_57226111-57226415; species=panTro
AGTTGGGGGAGGCGAAACAGGGCGCCCGAGGAGCACCCCGGGAGAGGGCGGAGCACTCCCGTGCCCCGGGGCAGGAGTGCAGGGAGCTCCCGCGCCCGGAACGTTGCGAGCAAGGCTTGCGAGCGTCGCAGGGGGGCACTCGCGAGGGACGGACAGGAAGAGGGCCAGGGGGGAACGCCAGAACCCGGGACCACAGCACGGAAACGGCCCGGGGCTGAGCTGCAGTCAGATCCGGGGATGGAGGGAGCCGGAGAAGAGGAGTGAGAAGGCCGGGGAGGCAGGCCCTGCTGTCTTCCTGCAGGCC
>gene=chr20_57226111-57226415; species=papHam
AGTTGGGGAAGGCGAAACGGGGCGCCCCAGGGGCACCCCGGGAGAGGGCGGAGCACTCTCGTGTCCCGGGGCAGGAGTGCAGGGAGCTCCCGCGCCCGGAACGTTGCAAGCAAGGCTTGCGAGAGTCGCAGGGGGGCACTCGCGAGGGACGGACAGGAAGAGGGCC--GGGGGAACGCCAGAACTCGGGACCACAGCACGGAAACGGCCCGGGGCTGAGCTGCAGTCAGATCCGGGGATGGAGGGAGCCGGAGAAGAGGAGTGAGAAGGCCGGGGAGGCAGGCCCTGCTGTCCTCCTGCAGGCC
>gene=chr20_57226111-57226415; species=ponAbe
AGTTGGGGGAGGCGAAACAGGGATCCCGAGGAGCACCCCGGGAGAGGGCGGAGCACTCCCGTGCCCCAGGGCAGGAGTGCAGGGAGCTCCCGCGCCCGGAACGTTGCGAGCAAGGCTTGCGAGCGTCGCAGGGGGGCAGTCGCGAGGGACGGACAGGAAGAGGGCCAGGGGGG-ACGCCAGAACCCGGGACCACAGCACGGAAACGGCCCGGGGCTGAGCTGCAGTCAGATCCGGGGATGGAGGGAGCCGGAGAAGAGGAGTGAAAAAGCCGGGGAGGCAGGCCCTGCTGTCTTCTTGCAGGCC
>gene=chr20_57226111-57226415; species=rheMac
AGTTGGGGAAGGCGAAACGGGGCGCCCCAGGAGCACCCCGGGAGAGGGCGGAGCACTCTCGTGCCCCGGGGCAGGAGTGCAGGGAGCTCCCGCGCCCGGAACGTTGCAAGCAAGGCTTGCGAGAGTCGCAGGGGGGCACTCGCGAGGGACGGACAGGAAGAGGGCCAGGGGGG-ACGCCAGAACCCGGGACCACAGTACGGAAACGGCCCGGGGCTGAGCTGCAGTCAGATCCGGGGATGGAGGGAGCCGGAGAAGAGGAGTGAGAAGGCCGGGGAGGCAGGCCCTGCTGTCCTCCTGCAGGCC
>gene=chr20_62289557-62289861; species=hg19
GCGCAAAACGCCGTGTAGGCCTGGAGGAGCCGAAGAGCAGGCGGACCCCCTCCGCGGGGGAACAGTTTCCGCCGGGAGCACAAAGCAACGGACCGGAAGTGGGGGGCGGAAGTGCAGTGGGCTCAGCGCCGACTGCGCGCCTCTGCCCGCGAAAACTCTGAGCTGGCTGACAGCTGGGGACGGGTGGCGGCCCTCGACTGGAGTCGGTTGAGTTCCTGAGGGACCCCGGTTCTGGAAGGTTCGCCGCGGAGACAAGTGAGCAGTGAGTCGCAGTGACCCTACAAGTGGTTCTTTTACCCGAGCG
>gene=chr20_62289557-62289861; species=bosTau
-------GGGCTGGTGGGACCTGGAC--CGCAGCGCGCGACT------CT----CAGGGGAGCAGTTTCCGGCCGGAGCACTGCGCAAGGGACTGGGAAT-GGCGGCGCAAGTGCAGAGAGTTCAGGGAAGACGGCGCGCCTAAGCCCGCATA--CT-CAGACTGGCTGCCGGCTGCGGACAGGTGGTGGTGTGTGGCCGGACTGGGGCGAAGTTCTG-GGGACCCCTATTGTGTACGGCTCCCCTCGGAGAC------------------------CCGGGCACTGGAACCTGTGCTCCAGCA
>gene=chr20_62289557-62289861; species=calJac
GCGCATAGGGCCGCGTAGACCTCAAGGAGTCGAAGAGCAGGCGGACCC-CTCCGCGGGGAAACAGTTTCCGACCGGAGCACAAAGTAGAGGACCGGACGT-GGGGGCGGAAGTGCAGCGCGCTCAGCGGCTATTGCGCGCCTCAGCCCGCGAAG--TCCGAACTGGCTGACAGCGGGGCACGGGTGGCGGCCCTCGACTGGAGTTGGTTGAGTTCCTGAGGGCCCCCGGTTCTAGAAGGCTCG---CGAAGGCAAGTGAGCAGTGAGTCGCAGTGACCCTGCAAGTGGTTCTTTTACCTGAGCG
>gene=chr20_62289557-62289861; species=canFam
-------GGACGCGCGGGGCCCCAGG--CTCAGGGCGGGGCC-----CCCTCCACCGCGGGACGGTTTCCGCCCGGAGCCACGCCCTGCGGACCGGAACT-GGGAGCGGAAGTGCAGGGCGTCCGGAGGCGGCCGAGCGCCTTAGCCCGCGGG--GTCCGGACCGGCCGACGGCGGGCGACGGGTGGCGGGGCCTGGCTGACCTGGGGCAGATCCTGG-GGCCCCCCGGCCGCGGAAGGCTGTCCGCGGAGACGAGTGAGTGGCCGGCCGCAGAGACCCCGGCACCGGCGCCCCGAGCCGCAC-
>gene=chr20_62289557-62289861; species=equCab
-------GGGCAGGGGGGGACCCGAA--CCCATGGCTCGGTC-----CCGTGTGGCACGGGAAAGAGTTCCCCCTGGGTCAAGAT---CGGACCGGAATT-AGGAGGGGGATATCAGCGCGTGTGGAGAAGGTCCCACCGCTCCACCTCCGTA--TTCCTGAACTCTTGACGACGGGTGACGGGGAGAAGTGCTCCGCTGGACTAGGATAA---------------------------------------------------------------------------------------------
>gene=chr20_62289557-62289861; species=gorGor
GCGCAAAACGCCGCGTAGGCTTGGAGGAGCCGAAGAGCAGGCGGACCCCCTCCGCGGGGGAACAGTTTCCGCCGGGAGCACAAAGCAACGGACCGGAAGT-GGGGGCGGAAGTGCAGTGGGCTCAGCGCCGACTGCGCGCCTCTGCCCGCGAAAACTCTGAGCTGGGTGACAGCTGGGGACGGGTGGCGGCCCTCGACTGGAGTCGGTTGAGTTCCTGAGGGCCCCCGGTTCTGGAAGGTTCGCCGCGGAGACAAGTGAGCAGTGAGTCGCAGTGACCCTACAAGTGGTTCTTTTACCCGAGCG
>gene=chr20_62289557-62289861; species=panTro
GCGCAAAACGCCGCGTAGGCCTGGAGGAGCCGAAGAGCAGGCGGACCCCTTCCGCGGAGGCACAGTTTCCGCCGGGAGCACAAAGCAACGGACCGGAAGTGGGGGGCGGAAGTGCAGTGGGCTCAGCGCCGACTGCGCGCCTCTGCCCGCGAAAACTCTGAGCTGGCTGACAGCTGGGGACGGGTGGCGGCCCTCGACTGGAGTCGGTTGAGTTCCTGAGGGCCCCCGGTTCTGGAAGGTTCGCCGCGGAGACAAGTGAGCAGTGAGTCGCAGTGACCCTACAAGTGGTTCTTTTACCCGAGCG
>gene=chr20_62289557-62289861; species=papHam
GCGCGAACGGCCCCGTAGGCCTGGAGGAGCCGAAGAGCAGGCGGACCCCCTCCGCGGGGGAACAGTTTCCGCCGGGAGGACAAAGCAGCGGACCGGAAGT-GGGGGCGGAAGTGCAGTGGGATCAGTGGCGA-TGCGCGCCTCTGCCCGCGAAG--TCTGAACTGGCTGATAGCTGGGGACGCGTGGCGGCGCTCGACTGCAGTCGGTTGAGTTCCTGAGGGCCCCCGGTTCTGGAAGGTTCGCCCCAGAGACAAGTGAGCAGTGAGTCGCAGTGACTCTGTAAGTGG----TTTACTCGAGCG
>gene=chr20_62289557-62289861; species=ponAbe
GCGCAAAAGGCCTCGTAGGCCTGGAGGAGCCGAAGAGCAGGCGGACCCTCTCCGCGGGGGAACAGTTTCCGCCGGGAGCACAAAGCAACGGACCGGAAGTGGGGGGCGGAAGTGCAGTGGGCTCAGCGCCGACTGCGCGCCTCTGCCCGCGAAAACTCTGAACTGGCTGACAGCTGGGGACGGGTGGCGGCCCTCGAGTGGAGTCGGTTGAGTTCCTGAGGGCCCCCGGTTCTGGAAGGTTCGCCGCGGAGACAAGTGAGCAGTGAGTCGCAGTGACCCTACAAGTGGTTCTTTTACCCGAGCG
>gene=chr20_62289557-62289861; species=rheMac
GCGCGAACGGCCCCGTAGGCCTGGAGGAGCCGAAGAGCAGGCGGACCCCCTCCGCGGGGGAACAGTTTCCGCCGGGAGCACAAAGCAGCGGACCGGAAGT-GGGGGCGGAAGTGCAGTGGGATCAGTGGCGA-TGCGCGCCTCTGCCCGCGAAG--TCTGAACTGGCTGATAGCTGGGGACGCGTGGCGGCGCTCGACTGCAGTCGGTTGAGTTCCTGAGGGCCCCCGGTTCTGGAAGGTTCGCCCCGGAGACAAGTGAGCAGTGAGTCGCAGTGACTCTGTAAGTGG----TTTACTCGAGTG
>gene=chr10_7860348-7860652; species=hg19
CCGGCCGGCTTCCAGGCCTCAGAGGCGATCCCGAGGAATCGTTCCGCTCCCAAGGGGCGGAGCTTTCTCATCGCCGCGCTCGGCATTCGGCTTATGCTGCCTCGCCCCGGCGGCCGTCCAGCGGGAGGCGGAGCGAGTCCAAAATGGCGGCTCTCAGGCTGGCGCGCTCCGTGCTGCTGGGGCTTTGAGGTGGTCGCCGGGGGTCCGGGGGACCCTTTCCCCGCCGCGGAAGCCCTAGAGGATGAATCGGGGACCCTGCTAAGGTCTGGCGGCGGGGCTGGAGAGCAGTGGCAGCAAGGGCTGC
>gene=chr10_7860348-7860652; species=bosTau
CCTGCATCCTTCCAGGCCCGAGAGTCAACACCGGGACATCGCTCTGCTACAACGGGGCGGAGCTTCCGCATCGGCCCGCTCCGCACTCGGCTAGTGCTGCCTCGCCCCGGCGACCATCCAGCGGGAGGCGGAGCAAGCCCAAAATGGCGGCTCTCAGGCTGGCGCGCTCCGTGCTGCTCAGGCTTTGAGGTGGTCGCCGGGGGTCGGGGGGACGATTTCCCCGCCGCGGAGGCCCTGGAGGATGAATCGGGGGCCCTGCTAAGACTAGGCGGCGGAGGTGGAGAGAAGTGGCGGCACGGACTGC
>gene=chr10_7860348-7860652; species=calJac
CCGGCCGGCTTCCAGGCCTCAGAGACGATCCCGAGGCGTCGCTCCGCTCCCACGGGGCGGAGCTTTCTCATCGGCGCGCTCGGCATTCGGCTCGTGCTGCCTCGCTCCGGCGGCCGTCCAGCGAGAGGCGGAGCGAGTCCAAAATGGCGGCTCTCAGGCTGGCGCGCTCCGCGCTGCTGGGGCTTTGAGGTGGTCGCCGGGGGTCCGTGGGACCATTATCCCGCCGCCGAAGCCCTAGAGGATGAATCGGGGGCCCTGCTAAGGTCTGGCGGCGGGGCTGGAGAGCAGTGGCAGCAAGGGCTGC
>gene=chr10_7860348-7860652; species=canFam
CCGGCGCCCTCCCAGGCCCGACAGCCGCCGCCGAGAGATCGCTCTGCCCCGGCAGGGCGGAGCTTGCGCACGGGCGCGCTCCGCCCTCGGCTAGTGCTGCCTGGCCCCGGCGGCCGTCCAGCGGGGGGCGGAGCGAGCCCAAAATGGCGGCTCTCAGGCTGGCGCGCTCCGTGCTGCTGGCGCTTTGAGGCGGTCGCCGGGGCTCGGGGGCACGATTTCCCCGCCGCGGGGGCCCTAGAGGATGAATCGAGGGCTGTGCTAAGGTTAGGCGGTGCGGCTGGAGAC-AGTGGCAGCGAGGGCTGC
>gene=chr10_7860348-7860652; species=equCab
CCCGCCTCCGTCCAGACCCGAGAGTCGATACCGACACATCGCTCTGCTCCAGCGGGGCGGAGCTTCCTCATCGGCGCGCTCCGTCTTTGGCTAGTGCTGCCTCGCCCCGGCGACCGTCCAGCGGGAGGC-GCGCGAGTCCAAAATGGCGGCTCTCAGGCTGGCGCGCTCCGTGCTGCTGA-GGTTTGAGGTGGTCGCCAGGGGTCGGGGGGACGATTTCCCCGCCAC-GGGGCCCCAGAGAATGAATCGGGGGCTCTGCTAAGGTAAGCCGGTGGGGGTGG-GAG-AGTGCCAGCAGGGGCTGC
>gene=chr10_7860348-7860652; species=gorGor
-----------------------------------------------------------------------------------------GCTCATGCTGCCTCGCCCCGGCGGCCGTCCAGCGGGAGGCGGAGCGAGTCCAAAATGGCGGCTCTCAGGCTGGCGCGCTCCGTGCTGCTGGGGCTTTGAGGTGGTCGCCGGGGGTCCGGGGGACCATTTCCCCGCTGCGGAAGCCCTAGAGGATGAATCGGGGACCCTGCTAAGGTCTGGCAGCGGGGCTGGAGAGCAGTGGCAGCAAGGGCTGC
>gene=chr10_7860348-7860652; species=panTro
CCGGCCGGCTTCCAGGCCTCAGAGGCGATCCTGAGGAATCGTTCCGCTCCCAAGGGGCGGAGCTTTCTCATCGCCGCGCTCGGCATTCGGCTCATGCTGCCTCGCCCCGGCGGCCGTCCAGCGGGAGGCGGAGCGAGTCCAAAATGGCGGCTCTCAGGCTGGCGCGCTCCGTGCTGCTGGGGCTTTGAGGTGGTCGCCGGGGGTCCGGGGGACCATTTCCCCGCCGCGGAAGCCCTAGAGGATGAATCGGGGACCCTGCTAAGGTCTGGCGGCGGGGCTGGAGAGCAGTGGCAGCAAGGGCTGC
>gene=chr10_7860348-7860652; species=papHam
CCGGCCGGCTTCCAGGCCTCAGAGGCGATCCCGAGGCTTCGCTCCGCTCCGAAGGGGCGGGGCTTTCTCATCGGCGCGCTCAGCATTCGGCTCATGCTGCCTCGCTCCGGCGGCCGTCCAGCGGGAGGCGGAGCGAGTCCAAAATGGCGGCTCTCAGGCTGGCGCGTTCCGTGCTGCTGGGGCTTTGAGGTGGTCGCCGGGGGTCCGGGGGACCATTTCCCCGCCGCGGAAGCCCTAGAGGATGAATCGGGGGCTCTGCTAAGGTCTGGCGGCGGGGCTGGAGAGCAGTGGCAGCAAGGGCTGC
>gene=chr10_7860348-7860652; species=ponAbe
CCGGCCGGCTTCCAGGCCTCAGAGGCGATCCCGAGGAATCGCTCCGCTCCCACGGGGCGGAGCTTTCTCATCGCCGCGCTCGGCATTCGGCTCATGCTGCCTCGCCCCGGCGGCCGTCCAGCGGGAGGCGGAGCGAGTCCAAAATGGCGGCTCTCAGGCTGGCGCGCTCCGTGCTGCTGGGGCTTTGAGGTGGTCGCCGAGGGTCCGGGGGACCATTTCCCCGCCGCGGAAGCCCTAGAAGATGAATCGGGGACCCTGCTAAGGTCTGGCGGTGGGGTTGGAGAGCAGTGGCAGCAAGGGCTGC
>gene=chr10_7860348-7860652; species=rheMac
CCGGCCGGCTTCCAGGCCTCAGAGGCGATCCCGAGGCTTCGCTCCGCTCCGAAGGGGCGGGGCTTTCTCATCGGCGCGCTCAGCATTCGGCTCATGCTGCCTCGCTCCGGCGGCCGTCCAGCGGGAGGCGGAGCGAGTCCAAAATGGCGGCTCTCAGGCTGGCGCGTTCCGTGCTGCTGGGGCTTTGAGGTGGTCGCCGGGGGTCCGGGGGACCATTTCCCCGCCGCGGAAGCCCTAGAGGATGAATTGGGGGCCCTGCTAAGGTCTGGCGGCGGGGCTGGAGAGCAGTGGCAGCAAGGGCTGC
>gene=chr10_17243521-17243825; species=hg19
CCAGCCCCCGTGAGCGAATAGAGAGAGGGGTGCTAGATGGACTCTCACCTCTCAGCGCGTGGTGCATGCCGCCCACGCCGCTGTATAGCTCCAGCACCCGCAGGGGCTCCATCCCCGCGCCTCAGCCGCCGCAGCCCCGGAGCTAGGCCTGCCGGTCCGTCGCTCCTCCTCCCTCCATCGCGCCGCTCCCTCAGCCTCTGGTTCCGCGGCGTTTCAGTTCCCCCGTCTCCTACCGCTCCAGGCTCAGGGCTTCAGAGGGCCTCGCGGCCTGGGGATTGGCAAGGGTCTAGAGGGGAACAAAGGA
>gene=chr10_17243521-17243825; species=bosTau
CCAGCTCCGACTCGCAGATGA----AGTGGCGCCCTGTACCGTCTCACCTCTGAGAGCCTGGTGCATGCCCCCAATTCCGCTGTAGAGCTCCAGGGCCCGCAAGGGCTCCATTCCCGCGCCGCCACCGCCTCCTCCTTGGAGCTAGGCCTGCCGGTCCGTGGCTCCTCCTTCCCCCGGCCCGCCGCTCTCT-CATCTCTAGTTCCGCGGCTTTTCAGTTCCCTCCTCTT-aggacttcc-GGCTCAGGTCTTCACAGGGCAGCTTGGCTCGGGA-CTGGCAAGGGTAGGCAGGTGGACAAGGGA
>gene=chr10_17243521-17243825; species=calJac
CCAGCCCCCGTGAGCCAATAGAAAGAGGGGTGCTCGATGGGCTCTCACCTCTCAGCGCGTGGTGCATGCCGCCCACGCCACTGTACAGCTCCAGCACCCGCAGGGGCTCCATCCCCGCGCCTCAGCCGCCGCAGCCCCAGAGCTAGGCCTGCCGGTCCGTCGCTCCTCCTCCCTCCGTCGCGCCGCTGCCTCCGCCTCTGGTTCCGCGGCGTTTCAGTTCCCCCCCCTCCTATCGCTCCAGGCTCAGGCCTTCAGAGGGTCGTGCAGCCTGGGGGTTGGCAGGGGTCGAGAGGAGAACAAAGGA
>gene=chr10_17243521-17243825; species=canFam
cccgcgccgc-g-------ccgccgggAAGAGCCGGGTGGGCCCTCACCCCTCAGCGCCTGGTGCATGCCTCCGATGCCGCTGTACAACTCCAGGACGCGCAGGGGCTCCATgccctcgccgcc---gccgccgcctgggcgctgggcctgcccgcccccgtccgctcctccctccgccgccccgcgccct-cgcctctggttccgccgcttttccgttccgcccctcc-cgccgctcG-GGCTCAGAGCCTCC---GACAgcgc-gcccgggggctggccggggTCAGCGAGGGGACAACGGG
>gene=chr10_17243521-17243825; species=equCab
-------------------------------------------------------------------------------------------------------------------------------------------------------------------------------------------------------GGTTCCGCGGCTTTTCGGTTCCCCCCCTCC-TACCGCTTA-GGCTCTGGGCTTCACGGGGCAGCGCGGCGCGGGG-CTGGCGGGGGGTCCCAGGGCGACAAAAGG
>gene=chr10_17243521-17243825; species=gorGor
CCAGCCCCCGTGAGGGAATAGAGAGAGGGGTGCTCGATGGACTCTCACCTCTCAGCGCGTGGTGCATGCCGCCCACGCCGCTGTACAGCTCCAGCACCCGCAGGGGTTCCATCCCCGCGCCTCAGCCGCCGCAGCCCCGGAGCTAGGCCTGCCGGTCCGTCGCTCCTCCTCCCTCCATCGCGCCGCTCCCTCAGCCTCTGGTTCCGCGGCGTTTCAGTTCCCCCGTCTCCTACCGCTCCAGGCTCAGGGCTTCAGAGGGCCTCGCGGCCTGGGGGTTGGCAAGGGTCTGGAGGGGAACAAAGGA
>gene=chr10_17243521-17243825; species=panTro
CCAGTCCCCGTGAGCGAATAGAGAGAGGGGTGCTCGATGGACTCTCACCTCTCAGCGCGTGGTGCATGCCGCCCACGCCGCTGTACAGCTCCAGCACCCGCAGGGGCTCCATCCCCGCGCCTCAGCCGCCGCAGCCCCGGAGCTAGGCCTGCCGGTCCGTCGCTCCTCCTCCCTCCATCGCGCCGCTCCCT-AGCCTCTGGTTCCGCGGCGTTTCAGTTCCCCCGTCTCCTACCGCTCCAGGCTCAGGGCTTCAGAGGGCCTCGCGGCCTGGGGGTTGGCAAGGGTCTAGAGGGGAACAAAGGA
>gene=chr10_17243521-17243825; species=papHam
CCAGCCCCCGTGAGCGAATATAGAGAGGGGTGCTCGATGGGCTCTCACCTCTCAGCGCGTGGTGCATGCCGCCCACGCCGCTGTACAGCTCCAGCACCCGCAGGGGCTCCATCCCCGCGCCTCAGCCGCTGCAGCCCCGGAGCTAGGCCTGCCGGTCCGTCGCTCCTCCTCCCTCGATCGCACCGCTCCCTCAGCCTCTGGTTCCGCAGCGTTTCAGTTCCCCCTTCTCCTGCGGCTCCAGGCTGAGGGCTTCAGAGGGCCGCGCGGCCTGGGGGTTGGCAGGGGTCGAGAGGGGAACAAAGAA
>gene=chr10_17243521-17243825; species=ponAbe
CCAGCCCCCGTGAGCGAATATAGAGAGGGGTGCTCGATGGACTCTCACCTCTCAGCGCGTGGTGCATGCCGCCCACGCCGCTGTACAGCTCCAGCACCCGCAGGGGCTCCATCCCCGCGCCTCAGCCGCCGCAGCCCCGGAGCTAGGCCTGCCGGTCCGTCGCTCCTCCTCCCTTCATCGCGCCGCTCCCTCAGCCTCTGGTTCCGCGGCGTTTCAGTTCCCCCGTCTCCTACTGCTCCAGGCTCAGGGCTTCAGAGGGCCTCGCGGCCTGGGGGTTGGCAAGGGTGGAGAGGGGAACAAAGGA
>gene=chr10_17243521-17243825; species=rheMac
CCAGCCCCCGTGAGCGAATATGGACAGGGGTGCTCGATGGGCTCTCACCTCTCAGCGCGTGGTGCATGCCGCCCACGCCGCTGTACAGCTCCAGCACCCGCAGGGGCTCCATCCCCGCGCCTCAGCCGCTGCAGCCCCGGAGCTAGGCCTGCCGGTCCGTCGCTCCTCCTCCCTCGATCGCACCGCTCCCTCAGCCTCTGGTTCCGCAGCGTTTCAGTTCCCCCTTCTCCTGCGGCTCCAGGCTGAGGGCTTCAGAGGGCCGCGCGGCCTGGGGGTTGGCAGGGGTCGAGAGGGGAACAAAGAA
>gene=chr10_70939857-70940161; species=hg19
TGCCTGCTAATCTTCTTTTTCCCTGAAAGAACACCCTCACGGCACGGCGTTTTCCTTAACGGTCAGGCGTTTTCCCGGGCAGCTTACCTGCTCGGCCTGGGTCTTTCTGGACAGCAGGCGCTGGAGGTGCGCGTCACTGTCCGCCGCCGTGTCCGCGGCTGCGCCAGACAGTGTAGAACCTGCGGCCTCGATGTCCTTCTCCCGTGCCCTATTGTGGGCTCGGCTCCCGGCGGGGCGCCAGGCTGGCCACCGGGCAGCCATCTGCTCTGCCCTTCGTCCCCACTTTGGGCCCTTTCCCGGGGTT
>gene=chr10_70939857-70940161; species=bosTau
TCACTTCGAAGTTTTTACTCCCCTTTATGAGCAATTTTCCGGCTCTGCTTTTTCCTTATTGATCGGGCCTCTTCTTGGGCAGCTCCCCTGC----TCTGGGTCTTTGAGAGCTTCAGGCACTGGCGCCGCGCGTCACTGTCCGCCGCCGCGTCCCCGGCTGCCCCGCCTCCTTTGGAGCCTGCAGTCTCGATGTCCTTACCGCGTGCCCTGTTGTGGGCTCGGCTCCCCGCGGGGCGCCAGGCTGGCCATCGGGCAGCCGTCTGCTCTGCCCTTCGCGCCCACACCGGGCCCTTTCCTGGGGCT
>gene=chr10_70939857-70940161; species=calJac
TCTCCGCTAAGCTTTTTCTTCCCTGAAAGAACACCCTTACGGCAGGGCTTTTTCCTTATCGATCGGGCGTTTTCTCGGGCAGCTCACCTGCTCGGCCTGGGACTTTCCGGACAGCAGGCGCTGGAGGTGTGCGTCACTGTCCGTCGCCGTGTCCGCAGCAGCGCCAGCCGCTGTAGAACCTGCGGCCTCGATGTCCTTCCCCCGTGCCCTACTGTGGGCTCGGCTCTCCGCGGGGCGCCAGGCTGGCCACCGGGCAGCCATCTGCTCTGCTCTTCGCCCCCACTTTGGGCCCTTTCCCGGGTTT
>gene=chr10_70939857-70940161; species=canFam
TTATTTCTAAGCTCTTCCTCTTCTTTATGAACGATCTCGCGACAGTACCTTTTCTTTATCGATCGGGCTTTATCCTGGGCAGCTCCCCGGCTCGGTCTGGGTCTTTCTGGACAGGAGGCGCTGGCGGGGCACGTCATTGTCCACCGCCAAGGT-CTGGCGGCCCAGCCTCCTTTAGGGCCCGTGGCCTCGATGTCCTTCCCCAGTGCCCTGTTGTGGGCTCGGCTcccggcggggcgccgggtgggccaccgggccgccgccTGCTCTGCTCTTCGCGCCCGCGTTGAACCCCTTCCTGGGGCT
>gene=chr10_70939857-70940161; species=equCab
TCATTTCTAAGCTTTTCTTTCCCTTTCAGAGCAATCTTACGGCACTACTTTTTCCTTACTGATCGGCCGTTTTTCTGGGCAGCTACCCTGCTCGGTCTGGGTCTTTCCAGACAGTAGGCGCCGGCGATGTGCGTCACTGTCCACCGCCGTGTCGCCGGCTGCCCAGCCTCCTGTAGGGCCTGCGGCCTCGATGTCCTTCCCCCGTGCCCTGTTGTGGGCTCGGCTCCCGGCGGGGCGCCGGGCTGGCCACCGGGCAGCCGTCTGCTCTGCCCTTCGCGCCCACATTGGGCCCTTTCCTGGGGCT
>gene=chr10_70939857-70940161; species=gorGor
TCCCTGCTAATCTTCTTCTTCCCTGAAAGAACACCCTCACGGCACGGCGTTTTCCTTAGCGGTCAGGCGTTTTCCCGGGCAGCTTACCTGCTCGGCCTGGGTCTTTCTGGACAGTAGGCGCTGGAGGTGCGCGTCACTGTCCGCCGCCGTGTCCGCGGCTGCGCCGGACAGTGTAGAACCTGCGGCCTCGATGTCCTTCTCCCGTGCCTTATTGTGGGCTCGGCTCCCGGCGGGGCGCCAGGCTGGCCACCGGGCAGCCATCTGCTCTGCCCTTCGTCCCCACTTTGGGCCCTTTCCTGGGGTT
>gene=chr10_70939857-70940161; species=panTro
TGCCTGCTAATCTTCTTTTTCCCTGAAAGAACACCCTCACGGCACGGCGTTTTCCTTAACGGTCAGGCGTTTTCCCGGGCAGCTTACCTGCTCGGCCTGGGTCTTTCTGGACAGCAGGCGCTGGAGGTGCGCGTCACTGTCCGCCGCCGTGTCCGCGGCTGCGTCAGACAGTGTAGAACCTGCGGCCTCGATGTCCTTCTCCCGTGCCCTATTGTGGGCTCGGCTCCCGGCGGGGCGCCAGGCTGGCCACCGGGCAGCCATCTGCTCTGCCCTTCGTCCCCACTTTGGGCCCTTTCCCGGGGTT
>gene=chr10_70939857-70940161; species=papHam
TCTCTGCTAAGCTTCTTCTTCCCTGAAAGAACACCGTTACCGCACGGCTTTTTCCTTAACGGTCAGGCATTTTCCCGGGCAGCTTACCTGCTCGGTCCGGGTCTTTCTGGGCAGCAGGCGCTGGAGGTGCGCGTCACTCTCTGCCGCCGTATCCGCGGCTGCGCCGGCGCCTGTAGAACTTGCAGCCTCGATGTCCTTCTCCCGTGCCCTATTGTGGGCTCGGCTCCCAGCAGGGCGCCAGGCTGGCCACCGGGCAGCCATCTGCTCTGCCCTTCGCCCCCACTTTGGGCCCTTTCCCAGCCTT
>gene=chr10_70939857-70940161; species=ponAbe
TCCCTGCTAATCTTCCTCTTCCCTGAAAGAACACCCTTACGGCACGGCTTTTTCCTTAACAATCAGGCGTTTTCCCGGGCAGCTTACCTGCTCGGCCTGGGTCTTTCTGGACAGCAGGTGCTGGAGGTGCGCGTCACTGTCCGCCGCAGTGTCCGCGGCTGCGCCGGACCCTGTAGAACCTGCGGCCTCGATGTCCTTCTCCCGTGCCCTATTGTGGGCTCGGCTCCCGGCGGGGCGCCAGGCTGGCCACCGGGCAGCCATCTGCTCTGCCCTTCGCCCCCACTTTGGGCCCTTTCCCGGGGTT
>gene=chr10_70939857-70940161; species=rheMac
TCTCTGCTAAGCTTCTTCTTCCCTGAAAGAACACCGTTACCGCACGGCTTTTTCCTTAACGGTCAGGCATTTTCCCGGGCAGCTTACCTGCTCGGTCCGGGTCTTTCTGGACAGCAGGCGCTGGAGGTGCGCGTCACTTTCTGCCGCCGTATCCGCGGCTGTGCCGGCGCCTGTAGAACTTGCGGCCTCGATGTCCTTCTCCCGTGCCCTATTGTGGGCTCGGCTCCCAGCAGGGCGCCAGGCTGGCCACCGGGCAGCCATCTGCTCTGCTCTTCGCCCCCACTTTGGGCCCTTTCCCGGCCTT
>gene=chr10_74114520-74114824; species=hg19
ACCGCGAACTCGCGGCGTCGGATACAGCCGCTGTGCCTTCTCCAGGAAGCGGAGCGCCCGGTCGGGCTGGTTGCTCTGGATGGCCTTGAGGGCGATGCTGATACAGCGCTCAGCTTCATCCTTGTTGGATTCCATGGCGGAACCAGAACGCGGAACCAGGGAGGGGGAGGCCGGGCGAGCGAAGGGCTGCGCCACCCGCCGGCGCGTCGCGGGCAGCCGGGCGCGGAGTGATGACATCCACCCTCCGCCCCTCCTTTCCCGAGTTTTGAGCGAGGGTGGAAGTGCTACCGTATGTCTTCTAAGA
>gene=chr10_74114520-74114824; species=bosTau
ACCGTGAACTCGCGGCGTCGGGTACAGCCGCTGCGCCTTCTCCAGAAAGCGGAGCGCTCGGTCCGGCTGGTTGCTCTGGATGGCCTTAAGGGCGATGCTAATACAGCGCTCGGCTTCATCCTTGTTGGATTCCATGGCGGAACCAGAGCGCGGAACCAGGGAGGGGGAGGCCGGGGGAGCGAAGGGCTGCGCCAGCAGCCGGCGCGTCTAGGGCAGGCGGTCGCAGGGTGATGACATAAACCCTCCGCCCCTCCTTCCCTGAGGTTTGAGCGAGGGCGGAAGCGCTACCGTATGTCTTCTAAGA
>gene=chr10_74114520-74114824; species=calJac
ACCGCGAACTCGCGGCGTCGGGTACAGCCGCTGTGCCTTCTCCAGGAAGCGGAGCGCCCGGTCGGGCTGGTTGCTCTGGATGGCCTTGAGGGCGATGCTGATACAGCGCTCGGCTTCATCCTTGTTGGATTCCATGGCGGAACCAGAGCGTGGAACCAGGGAGGGGGAGGCCGGGCGAGCGAAGAGCTGCGCCACCCGCCGGTGCGTCGCGGGAAGGCGGGCGCGTAGTGATGACATCCACCCTCCGCCCCTCCTTTCCTGAGATTTGAGCGAGGGTGGAAGCACTACCGTATGTCTTCTAAGA
>gene=chr10_74114520-74114824; species=canFam
ACCGCGGACTCGCGGCGTCGGGTACAGCCGCTGCGCCTTCTCCAGGAAGCGGAGCGCCCGGTCGGGCTGGTTGCTCTGGATGGCCTTGAGGGCGATGCTAATACAGCGCTCGGCTTCATCCTTGTTGGATTCCATGGCGGAACCAGAGCGCGGAACCAGGGAGGGGGAGGCCGGGCGAGCGGAGGGCTGCGCCAGCCGCCGGCACGTCTCGGGCA-GCGGGCGCAGG-TGATGACACAAACCCCCCGCCCCTCCTTTCCCGAGAGTTGAGCGAGGGCGGAAGTGCTACCGTATGTCTCCTAAGA
>gene=chr10_74114520-74114824; species=equCab
ACTGCGAACTCGCTGCGTCGGGTACAGCCGTTGCGCCTTCTCCAAGAAGCGGAGCGCCCGCTCGGGCTGGCTGCTCTGGATGGCCTTGAGGGCGATGCTAATACAGCGCTCGGCTTCATCTTTGTTGGATTCCATGGCGGAACCAGAGCGCGGAACCAGGGAGGGGGAGGCCGGGCGAGCGAAGGGCTGCGCCAGCGGCCGGCGCGTCGCGGGCAGGCGGGCGCAGAATGATGACATAAACCCTTCGCCCCTCCTTTTCTGAGATTCGAGCGAGGGCGGAAGCGCTACCGTATGTCTTCGAAGA
>gene=chr10_74114520-74114824; species=gorGor
ACCGCGAACTCGCGGCGTCGGATACAGCCGCTGTGCTTTCTCCAGGAAGCGGAGCGCCCGGTCGGGCTGGTTGCTCTGGATGGCCTTGAGGGCGATGCTGATACAGCGCTCAGCTTCATCCTTGTTGGATTCCATGGCGGAACCAGAGCGCGGAACCAGGGAGGGGGAGGCCGGGCGAGCGAAGGGCTGCGCCACCCGCCGGCGCGTCGCGGGCAGCCAGGCGCGGAGTGATGACATCCACCCTCCGCCCCTCCTTTCCCGAGTTTTGAGCGAGGGTGGAAGCGCTACCGTATGTCTTCTAAGA
>gene=chr10_74114520-74114824; species=panTro
ACCGCGAACTCGCGGCGTCGGATACAGCCGCTGTGCCTTCTCCAGGAAGCGGAGCGCCCGGTCGGGCTGGTTGCTCTGGATGGCCTTGAGGGCGATGCTGATACAGCGCTCAGCTTCATCCTTGTTGGATTCCATGGCGGAACCAGAGCGCGGAACCAGGGAGGGGGAGGCCGGGCGAGCGAAGGGCTGCGCCACCCGCCGGCGCGTCGCGGGCAGCCGGGCGCGGAGTGATGACATCCACTCTCCGCCCCTCCTTTCCCGAGTTTTGAGCGAGGGTGGAAGTGCTACCGTATGTCTTCTAAGA
>gene=chr10_74114520-74114824; species=papHam
ACCGCGAACTCGCGGCGTCGGGTACAGCCGCTGTGCCTTCTCCAGGAAGCGGAGCGCCCGGTCGGGCTGGTTGCTCTGGATGGCCTTGAGGGCGATGCTGATACAGCGCTCAGCTTCATCCTTGTTGGATTCCATGGCGGAACCAGAGCGCGGAACCAGGGAGGGGGAGGCCGGGCGAGCGAAGGGCTGCGCCACCCGCCGGCGCGTCGCGGGCAGGCGGGCGCGGAGTGATGACATTCACCCTCCGCCCCTCCTTTCCCGAGATTTGAGCGAGGGTGGAGGCGCTACCGTATGTTTTCTAAGA
>gene=chr10_74114520-74114824; species=ponAbe
ACCGCGAACTCGCGGCGTCGGATACAGCCGCTGTGCCTTCTCCAGGAAGCGGAGCGCCCGGTCGGGCTGGTTGCTCTGGATGGCCTTGAGGGCGATGCTGATACAGCGCTCAGCTTCATCCTTGTTGGATTCCATGGCGGAACCAGAGCGCAGAACCAGGGAGGGGGACGCCGGGCGAGCGAAGGGCTGCGCCACCGGCCGGCGCGTCGCGGGCAGCCGGGCGCGGAGTGATGACATCCACCCTCCGCCCCTCCTTTCCCGAGTTTTGAGCGAGGGTGGAAGCGCTACCGTATGTCTTCTAAGA
>gene=chr10_74114520-74114824; species=rheMac
ACCGCGAACTCGCGGCGTCGGGTACAGCCGCTGTGCCTTCTCCAGGAAGCGGAGCGCCCGGTCGGGCTGGTTGCTCTGGATGGCCTTGAGGGCGATGCTGATACAGCGCTCAGCTTCATCCTTGTTGGATTCCATGGCGGAACCAGAGCGCGGAACCAGGGAGGGGGAGGCCGGGCGAGCGAAGGGCTGCGCCACCCGCCGGCGCGTCGCGGGCAGGCGGGCGCGGAGTGATGACATTCACCCTCCGCCCCTCCTTTCCCGAGATTTGAGCGAGGGTGGAGGCGCTACCGTATGTTTTCTAAGA
>gene=chr10_75385739-75386043; species=hg19
AGGGAGCCAAGGCAACCAGCTCTCGCGACACTTTCCTTGGCCATGGCGAGAGCACACGAGAAGAGACTCTCGCAAGAAAGTAAATGAGTCAGGCTGGAAACAGCGAAGTATATCTCGCGATAGCACTGTTTAAAATGGCGGCTTCAAGGCGTTTCACGGGTGTCCCGGACAGGCGTGGAGGTGGGGCGCAGGCGAGGATGAAGCTTGAGTTGGCCAGGAGTCGGAAAACGATTGCAGGCGGGACCGCGTCCGTCGGGGCTGAGGAAACTTAGCGTGGCAGACCCTAAACTGGGATAACTTTAGG
>gene=chr10_75385739-75386043; species=bosTau
AGGGAGCCAAGGCAACCAGCTCTCGCGACAGTTTCCACAGCTACGGCGAGAACAGCCGGGAAGAGCCTCTCGCAAGAAAGTAAATGAGTCAGGCTCGAGACGGCTAAGTATATCTCGCGATAGTGTTGTGTAAAATGGCGGCTGTAAGGCGCTTCGGGGGTGGCCCGGAAAGGTTTGGAGGTAG-GCGAGGGCGGGAAAGGATCTTGAGCTGGCGGGGAGTCGGAAAACTATTGTAGGTAGGAC--GGTCCC----ATCTGAGGAAAGTTAGTATGGCGAATCCTACACTGGAATAACTTTAGG
>gene=chr10_75385739-75386043; species=calJac
AGGGAGCCAAGGCAACCAGCTCTCGCGACACTTTCCTTGGCTACAGCGAGAGCCGACGAGAAGAGACTCTCGCAAGAAAGCAAATGAGTTAGGCTGGAAATTGCGAAGTGTATCTCGCGATAGCACTGTTTAAAATGGCGTCATCAAGGCGTTTCATGGGTGGCCGGGAAAGGGATGGAGGTGGGGCGCGGGCGAGGATGAAGCTTAAGCTGGCCGGGAGCTGGAAGACGATTGCAGGCGGAAC--CGTCCGTTGAGGCTGAGGAAACTTAGCGTGGCGGATCCTACGCTGGGATAACTTTAGG
>gene=chr10_75385739-75386043; species=canFam
GGGGAGCCAAGGCAACCAGCTCTCGCGACACTTTCCTCAGCTACGGCGAGAACAGCCGAGAAGAGCCTCTCTCAAGAAAGTAACCGAGTCAGGCTCGAGAAGGCTAAGTATATCTCGCGATAGTAGTGTGTAAAATGGCGGCCGCCAAGCGTTGT-AGGGTGGCCTGGGCAGGTCTGGTGGTGG-GCGAGGGTGCGCAAGACTCCGGAG----CCAGGAGTCGGAAAAGTATTGCAGGGAGAAC--GGGCTC----AGCCGGGGGGAGTTAGTATGGCGAACCCTACACTGGAATAACTTTAGG
>gene=chr10_75385739-75386043; species=equCab
AGGGAGCCAAGGCAACCAGCTCTCGCGACACTTTCCTCAGCTACGGCGAGAACAGGCAAGAAAAGCCTCTCGCAAGAAAGTAAATGAGTCAGGCTTGAGACTGCTAAGTATGTCTCGCGATAGTACTGTGTAAGATGGCGACTGCACAGCTTTTTAGGGGTGGCTTGGAGAGGTTTGGAAGTGG-ACGAGGGCGGGGAAGAATCTTGAGCTGCCCGGAAGCCGGAAAACTATCGTAGGCAGGAC--AATCTG----GGATAGAGGAAGTTAGTATGGCGAAGCCTACACTGGAATAATATTACG
>gene=chr10_75385739-75386043; species=gorGor
-------------------------------------------------------------------------------------------------------------------------------------------------------------------------------------------------------------------------------------GATTGCAGGCGGGACCGCGTCCGTCGGGGCTGAGGAAACTTGGCGTGGCAGACCCTAAACTGGGATAACTTTAGG
>gene=chr10_75385739-75386043; species=panTro
AGGGAGCCAAGGCAACCAGCTCTCGCGACACTTTCCTTGGCCATGGCGAGAGCACACGAGAAGAGACTCTCGCAAGAAAGTAAATGAGTCAGGCTGGAAACAGCGAAGTATATCTCGCGATAGCACTGTTTAAAATGGCGGCCTCAAGGCGTTTCACGGGTGTCCCGGACAGGCGTGGAGGTGGGGCGCAGGCGAGGATGAAGCTTGAGTTGGCCGGGAGTCGGAAAACGATTGCAGGCGGGACCGCGTCCGTCGGGGCTGAGGAAACTTAGCGTGGCAGACCCTAAACTGGGATAACTTTAGG
>gene=chr10_75385739-75386043; species=papHam
AGGGAGCCAAGGCAACCAGCTCTCGCGACACTTTCCTTGGCCACGGCGAGAGCAGACGAGAAGAGACTCTCGCAAGAAAGTAAATGAGTCAGGCTGGAAACGGCGAAGTATATCTCGCGATAGCAGAGTTTAAAATGGCGGACTCAAGGCGTTTTATGGGTGGCCCGGAAAGGCATGGAGGTGGGGCGCGGGCGAGGATGAAGCTTAAATTGGCCGGGAGTTGGAAAACGATTGCAGGCGGGAC--CGTCCGAAGGGGCTGAGGAAACTTAGCCTGGCAGACCCTACACTGGGATAACTTTAGG
>gene=chr10_75385739-75386043; species=ponAbe
AGGGAGCCAAGGCAACCAGCTCTCGCGACACTTTCCTTGGCCATGGCGAGAGCAGACGAGAAGAGACTCTCGCAAGAAAGTAAATGAGTCAGGCTGGAAACAGCGAAGTATATCTCGCGATAGCACTGTTTAAAATGGCGGCCTCAAGGCGTTTCATGTGTGTCCCGGACAGGCGTGGAGGTGGGGCGCAGGCGAGGATGAAGCTTGAGTTGGCTGGGAGTCGGAAAACGATTGCAGGCGGGAC--CGTCCGTCGGGTCTGAGGAAACTTAGCGTGGCAGACCCTAAACTGGGATAACTTTAGG
>gene=chr10_75385739-75386043; species=rheMac
AGGGAGCCAAGGCAACCAGCTCTCGCGACACTTTCCTTGGCCACGGCGAGAGCAGACGAGAAGAGACTCTCGCAAGAAAGTAAATGAGTCAGGCTGGAAACGGCGAAGTATATCTCGCGATAGCAGAGTTTAAAATGGCGGACTCAAAGCGTTTTATGGGTGGCCCGGAAAGGCATGGAGGTGGGGCGCGGGCGAGGATGAAGCTTAAATTGGCCGGGAGTCGGAAAACGATTGCAGGCGGGAC--CGTCCGAAGGGGCTGAGAAAACTTAGCCTGGCAGACCCTACACTGGGATAACTTTAGG
>gene=chr10_102027264-102027568; species=hg19
GTGTCGTCACCTACACACACGAAAGAGACACAGGGAGAGAGGCTTCCATTCACGGTCACTCACAGGCGCAGCGGTTTCTGTGCCATCTGTCCGAATAGTATGGGTTGCGACTGCCACCTAAAATTGGGAATGCGAATCCGCGCTCCCCGGAAAAATGCGACCGCGCAACAATCAGACGTCAGCGCCCTCCAGCCAATAACGGTTCACTTACTTACGGAGACCGCCGAGGGACAGAAGCCTCTCTCAGGTGTTTGCGCCTCAAGGAAGAATCAAGAGGGAAAGGGAGGAACGAAGGGAGAAAGAG
>gene=chr10_102027264-102027568; species=bosTau
------GCAGACACAAACACAC-AGAGACAC--------AGGCTTCGACTCAGGTTCACTTACAGGCGCAGCGGTTTCTGAGCCATCTGCGTTAACAACCTGGGTTGGACCGACCAAGCAAAGCTGGAATTGCGAACCCACGCGACTCCGGAAAACCCGGCCGCACAGAGATAAGACGACAGCCCGC-CCAACCAATGAAAACTCATTAACCTACAGAGAGCGCCGAGGGACAAAGTTCTCTCCCAGATGGTTTCGCCTCGCGGAGGAACCGCAAA--------AGGAGCGTAGA-----AGAG
>gene=chr10_102027264-102027568; species=calJac
GGGTGGACACCTACACACACGAGAGAGACACAGAGAGAAAGGCTTCCATTCAGGGTCACTCACAGGCGCAGCGGTTTCTCTGCCATCTGTCCAAAAAGTGTGGGTTGTGACCGCCGCCTAAAATTGGGACTGCTAATCCGCGCTCCTCGGAAAAGTGCGACCGCGCAACAATCAGACGTCAGCGCGCTCTAGCCAATAACTGTTCACTTACTTACGGACAGCGCCGAGGGACAGAAGCCTCTCTCAGGTGGTTGCGCCTCAAGGAAGAATCAAGAGGGAATGTGAGGAGTGAAGGGAGAA--AG
>gene=chr10_102027264-102027568; species=canFam
GCccgcgcactcgcactcgcac-tcgcacac--------gggCCTGGCTCCGG--TCACTCACAGGCGCAGCGGTTTCTGAGCCATTTGTTCCAACAGCCTGGACCAGCACGACCACCAAAAATTGAGACGCTGAAACCACACTCCTCTGAAAA--ACGGCGG--CAGCACTACGCCGCGAGGGCAC-CCAGCCAATGAGGGTTCGCTGACCTACGGAGAGCGCCGAGGGACAGAAGCCTCTCTGCGGTGGCTTGGCGCTCAAGACCAACCCAgga--------aggggagcagaggaagagag
>gene=chr10_102027264-102027568; species=equCab
G-CCGgagagagaaagagagag-ggagggac--------ggaCCTGCATTCGGGCTCACTCACAGGCGCAGCGGTTTCTGAGCCATCCGTCCCAACAGCCTGGGTTGTGACGACCACCAAATATAAGGACTCCGAACCCGCGCTCCTCAGAAAACTGCGGCCGCACTACAATAAGACGTCAGCGCACGCCAGCCAATGAGGGCTCACTTTTCTACGGAGAGCGCCGAGGGTCAGAAGCCACCCTCAGGTCGTTTGGCCTCAAGGATGAATCAAGGA--------AGGACAGCAGAGAAA-AGAG
>gene=chr10_102027264-102027568; species=gorGor
GTGTCGTCACCTACACACACGAAAGAGACACAGGGAGAGAGGCTTCCATTCACGGTCACTCACAGGCGCAGCGGTTTCTGTGCCATCTGTCCGAATAGTATGGGTTGTGACTGCCACCTAAAATTGGGAATGCGAATCCGCGCTCCCCGGAAAAATGCGACCGCGCAACAATCAGACGTCAGCGCCCTCCAGCCAATAACGGTTCACTTACTTACGGAGACCGCCGAGGGACAGAAGCCTCTCTCAGGTGTTTGCGCCTCAAGGAAGAATCAAGAGGGAAAGGGAGGAACGAAGGGAGAAAGAG
>gene=chr10_102027264-102027568; species=panTro
GTGTCGTCACCTACACACACGAAAGAGACACAGGGAGAGAGGCTTCCATTCACGGTCACTCACAGGCGCAGCGGTTTCTGTGCCATCTGTCCGAATAGTATGGGTTGTGACTGCCACCTAAAATTGGGAATGCGAATCCGCGCTCCCCGGAAAAATGCGACCGCGCAACAATCAGACGTCAGCGCCCTCCAGCCAATAACGGTTCACTTACTTACGGAGACCGCCGAGGGACAGACGCCTCTCTCAGGTGTTTGCGTCTCAAGGAAGAATCAAGAGGGAAAGGGAGGAACGAAGGGAGAAAGAG
>gene=chr10_102027264-102027568; species=papHam
GTGTCGACACCTACACACACGAAAGAGACAGAAAGAGAGAGGCTTCCATTCACGGTCACTCACAGGCGCAGCGGTTTCTGTGCCATCTGTCCAAATAGTATGAGTTGTGACCGCCACCTAAAATTGGGAATGCGAATCTGCGCTCCTCCGAAAAATGTGACCGCGCAACAATCAGACGTCAGCGCCCTGCAGCCAGTAACGGTTCACTTACTTACGGAGACCGCCGAGGGACAGAAGCCTCTCTCAGGTGGTTGCGCCTCAAGAAAGAATCAGGAGGAAAGGGGAGGAGTGAAGAGAGAAAGAG
>gene=chr10_102027264-102027568; species=ponAbe
GTGTCGTCACCTACACACACGAAAGAGACACAGAGAGAGAGGCTTCCATTCACGGTCACTCACAGGCGCAGCGGTTTCTGTGCCATCTGTCCGAATAGTGCGGGTTGTGAGTGCCACCTAAAATTGGGAATGCGAACCCGCGCTCCCCGGAAAAATGCGACCGCGCAACAATCAGACGTCAGCGCCCTCCAGCCAATAACGGTTCACTTACTTACGGAGACCGCCGAGGGACAGAAGCCTCTCTCAGGTGTTTGCGCCTCAAGGAAGAATCAAGAGGGAAAGGGAGGAACGAAGGGAGAAAGAG
>gene=chr10_102027264-102027568; species=rheMac
GTGTCGACACCTACACACACGAAAGAGACAGAAAGAGAGAGGCTTCCATTCACGGTCACTCACAGGCGCAGCGGTTTCTGTGCCATCTGTCCAAATAGTATGAGTTGTGACCGCCACCTAAAATTGGGAATGCGAATCTGCGCTCCTCGGAAAAATGTGACCGCGCAACAATCAGACGTCAGCGCCCTGCAGCCAGTAACGGTTCACTTACTTACGGAGACCGCCGAGGGACAGAAGCCTCTCTCAGGTGGTTGCGCCTCAAGAAAGAATCAGGAGGAAAGGGGAGGAGTGAAGAGAGAAAGAG
>gene=chr10_103542981-103543285; species=hg19
ACCTCTTACCGCCCCAGTACCACCCTCAGCCTCTCCCTTCACTAATACCGAAGAAAAAACTGTCCATAGTGACCGGGGCCGGGACCCGTAGGCCCCCGACACCCCCGGCCCGCGTTCGGCTCTCCTGACTCAAAAACGCTAAGGCAGCTGCAGTACCGGCGGCCATGCTGTAAGAGCCTTCTTCAAACTCCGCCCCCGACACGCACAAAGCCGGGGACCCTCGGCCAGTTCCGGCCCCGCCCATTAAAGGAGACGCACAGTCCTGGAAAAGAAAAGGCGCCGAGACCCCGCAGCCCTACCCGGA
>gene=chr10_103542981-103543285; species=bosTau
GCTT----CTGCCCCAGCACCACCCTCAGCCTCTCCTTTCTTCAATACCGAAAAAGAAACTGTCCATGGTGACCGGGGCCGGGACTTGCAGACTGCCTACCCCCCCAGCTCGGACTCGGCTCTCCTGATCCAAAAACGTCAAGGCGGCCGCTGCGCCAGCTGCCATGCTGCTAGGACCTTCTGCG-GCTCCGCCTCCGACACGTACAAAGCCTGAGACTCGCAGC-GGCTCCGGCCCCGCCTATTAAAGGAGACGCTGGC--------GAGGCAGGGCT--------------cgtgtcccgga
>gene=chr10_103542981-103543285; species=calJac
-------------CCAGTACCACCCTCAGCCTCTCCCTTTCCCAATACCGAAGAAAAAACTGTCCATAGTGACCGGGGCCGGGACTCGCGGGCTCCCGAGACCCCCGGCCCGCGTTCGGCTCTCCTGACTCAAAAACGCTAAGGCATCTGCAGTGCCGGCGGCCATGCTGTAAGGGCCTTCTTCCAACTCCGCCCCCGACACGCACAAAGCCGGGGACCCTCGGTCAGTTCCGGCCCCGCCCATTAAAGGAGACGCTCAGTCCTGAAAGAGAAAATGAACCGAGACCCTGCAGTCCTAACCGGA
>gene=chr10_103542981-103543285; species=canFam
GCCCCTGGCCGCCCCAGCACCACCCTCATGCCCTCTTTTCCTCAATACCGAAGAAAAAACTGTCCATAGTGACCGGAGCCGGGACCCGCAGACCCCCGACTCCCCCGGCCCGGACTCGGCTCTCCTGACTCAGGAACGCCAAAgcggccgcggcgccggcggccATGCTGCAAGGGCCGTCTGGGAGCTCCGCCCCCGACACGTACAGAGCGGGGAGCTCGCGGCGGGTTCCGGCCCCGCCCATTAAAGGAGCCGCTGG-GCTTGAGGGAGGCGAGGCT---------------TCGCCTGGGA
>gene=chr10_103542981-103543285; species=equCab
ACCTCTTACCGTCCCCGCACCACCCTCATTCCCTCCTTTCTTCAATACCGAAAAAAAAACTGTCCATCGTGACCGGAGCTGGGGCCCGCAGAcccccgcccgccccggcgcgggcTCGGCTCTCCTGACTCAAGAAGGCCAAggcggcggcggcgccggcggccATGCTGCAAGGGCCGTCCGGGAACTCCGCCCCCGACACGTACGAAGCGACGGACTCTCGGCCGGTTCCGA-CCCGCCTATTAAAGGAGACGTTCGCGACAAAGGGAGACGGGGCT---------------TCGTCCAGGA
>gene=chr10_103542981-103543285; species=gorGor
----------------------------------------------------------------------------------------------------------------------------------------------------------------------------------------------------------------------------------------------------------------------------------------------------------------
>gene=chr10_103542981-103543285; species=panTro
ACCTCTTACCGCCCTAGTACCACCCTCAGCCTCTCCCTTCACTAATACCGAAGAAAAAACTGTCCATAGTGACCGGGGCCGGGACCCGTAGGCCCCCGACACCCCCGGCCCGCGTTCGGCTCTCCTGACTCAAAAACGCTAAGGCAGCTGCAGTACCGGCGGCCATGCTGTAAGGGCCTTCTTCAAACTCCGCCCCCGACACGCACAAAGCCGGGGACCCTCGGCCAGTTCCGGCCCCGCCCATTAAAGGAGACGCACAGTCCTGGAAAAGAAAAGGCGCCGAGACCCCGCAGCCCTACCCGGA
>gene=chr10_103542981-103543285; species=papHam
ACCTCTTACCGCCCCAGTACCACCCTCAGCCTCTCCCTTCCCCAATACCGAAGAAAAAACTGTCCATAGTGACTGGGGCTGGGACCCGCAGGCCCCCGACACCCCCGGCCCGCGTTCGGCTCTCCTGACTCAAAAACGCCAAGGCAGCTGCAGTGCCGGCGGCCATGCTGCAAGGGCCTTCTCCAAACTCCGCCCCCGACACGCACAAAGCCGGGGACCCTCGGCCAGTTCCGGCCCCGCCCATTAAAGGAGACGCTCAGTCCCGAAAGAGAAAAGGCACCGAGACCCCGCAGCCCTACCCGGA
>gene=chr10_103542981-103543285; species=ponAbe
ACCTCTTACCGCACCAGTACCACCCTCAGCCTCTCCCTTCCCTAATACCGAAGAAAAAACTGTCCATAGTGACCGGGGCCGGGACCCGTAGGCCCCCGACACCCCCGGCCCGCGTTCGGCTCTCCTGACTCAAAAACGCTAAGGCAGCTGCAGTGCCGGCGGCCATACTGCAAGGGCCTTCTTCAAACTCCGCCCCCGACACGCACAAAGCCGGGGACCCTCGGCCAGTTCCTGCCCCGCCCATTAAAGGAGACGCTCAGTTCTGGAAAAGAAAAGGCGCCGAGACCCCGCAGCCCTACCCGGA
>gene=chr10_103542981-103543285; species=rheMac
ACCTCTTACCGCCCCAGTACCACCCTCAGCCTCTCCCTTCCCCAATACCGAAGAAAAAACTGTCCATAGTGACTGGGGCTGAGACCCGCAGGCCCCCGACACCCCCGGCCCGCGTTCGGCTCTCCTGACTCAAAAACGCTAAGGCAGCTGCTGTGCCGGCGGCCATGCTGCAAGGGCCTTCTCCAAACTCCGCCCCCGACACGCACAAAGCTGGGGACCCTCGGCCAGTTCCGGCCCCGCCCATTAAAGGAGACGCTCAGTCCCGAAAGAGAAAAGGCACCGAGACCCCACAGCCCTACCCGGA
>gene=chr10_103912053-103912357; species=hg19
TTTCCGTTATGCGCCCGCGCGGCGCAATGACGTAACACAGGCCCGCCCACTGCCCCTGTTGGGTTCCTGAGTCGTGCTGCGTCGACAACGGTAGTGACGCGTATTGCCTGGAGGATGGCGGACGCCGGCATTCGCCGCGTGGTTCCCAGCGACCTGTATCCCCTCGTGCTCGGCTTCCTGCGCGATAACCAACTCTCAGAGGTGGCCAATAAGTTCGCCAAAGCGACAGGAGCTGTGAGTTCCGGGCTTGGGGCGGGGACCGGGCTGAGATGACCACAAGGCTTCAGGCCCTGACGTGCTTAGG
>gene=chr10_103912053-103912357; species=bosTau
CTTCCGGCGTGC-CCCGCGCGGCGCGAGGACGTTGCCGGGATCCTCCCCTAGCCCCTTCCGGTTTCTTGAGTCGTG-TGCGTCCGCGACGGTAGTGACGCGTATTACCTGGAGGATGGCGGACGCCGGCTTACGCCGCGTGGTTCCCAGCGACCTGTATCCCCTCGTGCTCGGCTTTCTGCGAGATAACCAGCTCTCGAGCGTGGCCAATAAATTCGTCAAGGCAACAGGCGCTGTGAGTGCGGGGCTTGGATCATGGGCTGGGGTGGGATCACCACAGGGCTGCGGGCCCTGACATGCTTAGG
>gene=chr10_103912053-103912357; species=calJac
TTTCCGCTATGCGACCGCGCGGCGCAATGACGT-AATCAGGCCCTCCCACTGCCCCTGTTGGGTTCCTGAGTCGTGCTGCGTCGACAACGGTAGTGACGCGTTTTGCCCGGAGCATGGCGGACGCCGGCTTGCGCCGCGTGGTTCCCAGCGACCTGTATCCCCTCGTCCTCGGCTTCCTGCGCGATAACCAACTCTCGGAGGTGGCCAATAAGTTCGCCAAAGCGACGGGAGCTGTGAGTCCCGGGCTTGGGACGGGAAGCGGGCTGGG-----CACAAGGCTTTAGGCCCTGACGTGCTTGGG
>gene=chr10_103912053-103912357; species=canFam
CTTCCGCTGTGCGCCCGCGCAGTGCGATGACGTCACATGGGTCCGCCCT-ACCCCTGCCCGAGTTCCTGAATAGTG-CGCGTCGGCAACCGTAGTGACGCGTATTGCCCAGAGGATGGCGGACGCCGGTTTGCGCCGCGTGGTTCCCAGTGACCTGTATCCCCTCGTGCTCGGCTTTCTGCGCGATAACCAGCTCCCGGAGGTGGCCAATAAATTCGCCAAGGCAACAGGCGCTGTGAGTG-CGGGCTTCGGGCAAGGGCTGGGGTGGGATGACTACAGGGCTTCGGGCCCTGACAGGTTTAGG
>gene=chr10_103912053-103912357; species=equCab
TTTCCGCTGTGCGCCCGCGCGGCGCGATGGCGTCACGCAGGCCCGCCCC-CACCCCTCCGGAGTTTCTGAGTTGGG-TGCGACGGAAACGGTAGTGACGCGTATTGCCCGGAGGATGGCGGACGCCGGCTTGCGCCGCGTGGTTCCCAGCGACCTGTATCCCCTCGTGCTCGGCTTTTTGCGGGATAACCAGCTCTCGGAGGTGGCCAATAAGTTCGCCAAGGCAACAGGCGCTGTGAGTTCCGGGCGTGGGGCATGGGCTGCGGTGGGATGACCGCAGGGCTCTGGGCCCTAACATGCTTAGG
>gene=chr10_103912053-103912357; species=gorGor
TTTCCGTTATGCGCCCGCGCGGCGCAATGACGTAACACAGGCCCGCCCACTGCCCCTGTTGGGTTCCTGAGTCGTGCTGCGTCGACAACGGTAGTGACGCGTATTGTCTGGAGGATGGCGGACGCCGGCATTCGCCGCGTGGTTCCCAGCGACCTGTATCCCCTCGTGCTCGGCTTCCTGCGCGATAACCAACTCTCAGAGGTGGCCAATAAGTTCGCCAAAGCGACAGGAGCTGTGAGTTCCGGGCTTGGGGCGGGGACCGGGCTGAGATGACCACAAGGCTTCAGGCCCTGACGTGCTTAGG
>gene=chr10_103912053-103912357; species=panTro
TTTCCGTTATGCGCCCGCGCGGCGCAATGACGTAACACAGGCCCGCCCACTGCCCCTGTTGGGTTCCTGAGTCGTGCTGCGTCGACAACGGTAGTGACGCGTATTGCCTGGAGGATGGCGGACGCCGGCATTCGCCGCGTGGTTCCCAGCGACCTGTATCCCCTCGTGCTCGGCTTCCTGCGCGATAACCAACTCTCAGAGGTGGCCAATAAGTTCGCCAAAGCGACAGGAGCTGTGAGTTCCGGGCTTGGGGCGGGGACCGGGCTGAGATGACCACAAGGCTTCAGGCCCTGACGTGCTTAGG
>gene=chr10_103912053-103912357; species=papHam
TTTCCGCTATGCGCCCGCGCGGCGCAATGACGT-ACACGGGCCCGCCCACTGCCCCTGTTGGGTTCCTGAGTCGTGCTGCGTCGACAACGGTAGTGACGCGTATTACCCGGAGGATGGCGGACGCCGGCTTGCGCCGCGTGGTTCCCAGCGACCTGTATCCCCTCGTGCTCGGCTTCCTGCGCGATAACCAACTCTCGGAGGTGGCCAATAAGTTCGCCAAAGCGACAGGAGCTGTGAGTTCCGGGCTTGGGGTGGGGACCGGGCTGAGATGACCACAAAGCTTCAGGCCCTGACGTGCTTAGG
>gene=chr10_103912053-103912357; species=ponAbe
TTTCCGTTATGCGCCCGCGCGGCGCAATGACGT--CACAGGCCCGCCCACTGCCCCTGTTGGGTTCCTGAGTCGTGCTGCGTCTGCAACGGTAGTGACGCGTATTGCCCGGAGGATGGCGGACGCCGGCATTCGCCGCGTGGTTCCCAGCGACCTGTATCCTCTCGTGCTCGGCTTCCTGCGCGATAACCAACTCTCAGAGGTGGCCAATAAGTTCGCCAAAGCGACAGGAGCTGTGAGTTCCGGGCTTGGGGCGGGGACCGGGCTGAGATGACCACAAGGCTTCAGGCCCTATCGTGCTTAGG
>gene=chr10_103912053-103912357; species=rheMac
TTTCCGCTATGCGCCCGCGCGGCGCAATGACGT-ACACGGGCCCGCCCACTGCCCCTGTTGGGTTCCTGAGTCGTGCTGCGTCGACAACGGTAGTGACGCGTATTGCCCGGAGGATGGCGGACGCCGGCTTGCGCCGCGTGGTTCCTAGCGACCTGTATCCCCTCGTGCTCGGCTTCCTCCGCGATAACCAACTCTCGGAGGTGGCCAATAAGTTCGCCAAAGCGACAGGAGCTGTGAGTTCCGGGCTTGGCGTGGGGACCGGGCTGAGATGACCACAAAGCTTCAGGCCCTGACGTGCTTAGG
>gene=chr10_104180837-104181141; species=hg19
CCAAGGCCAAAGCGAGAAAATCTTACTGCGCACGCGCAATAGACAGCCGATGGAGCCACCGATGGAGCCGTCCGGAGGGGAGCAAGAGCCCGGAGCCGTCAGGTACCGAGCACCGGAGGGGCCGAGAGGGAAGAGGAACCTGAGGGAGGGGAGCCGAGCCGGGGCTGGGTCTGGGGGCCGCTCTTGGGAGCTGGGGCGCAGGAACATAACGGAGGCGGACTCGCAGGTAATAGTGGCCCCGGGACGCCAGTGCCAACGCCCCTTTACTCGCAGGTTCCTGGACCTGCCCTGGGAAGACGTGCTG
>gene=chr10_104180837-104181141; species=bosTau
CCAAGGCCACAGCGAGAAGACCTTACTGCGCACGCGCAGTAGGCAGCCGATGGAGCCACCGATGGACCCGTCCGGAGGGGAGCAAGAGCCCGGAGCCGTCAGGTACCTAGCACCGGAGGGGCCGAGAGGGAAGAAGGGCCTGGGGGAGTGGAGCTGAACCAGGGCCGGGCCTGGGGGCCGCTTTTAGGAGCCTAGGCTCAGGAGCATAACGGAGGCGGACTCGCAGGTAACAGTGACCCGGGGACGCCGCCGCCAACGCCCTTTTACCCACAGGCTCCTGGATTTGCCCTGGGAAGACGTGCTG
>gene=chr10_104180837-104181141; species=calJac
CCAAGGCCAAAGCGAGGAAAGCGTACTGCGCACGCGCAATAGACAGCCGAAGGAGCCACCGATGGAGCCGTCCGGAGGGGAGCAAGAGCCCGGAGCCGTCAGGTACCGAGCACCGGAGGGACGAAGAGGAAAGAGGAACCTGAGAGAAGGGAGCCGAGCCGGGGCTGGGGCCGGGGGCCGCTCTTGGGAGCTTGGGCGTAGGGGCATAACGGAGGCGGACTCGCAGGTAATAGTGGCCCCGGGATGCCAGTGCCAACGCCCCTTTACTCGCAGGCTCCTGGACCTGCCCTGGGAAGACGTGCTG
>gene=chr10_104180837-104181141; species=canFam
CCACGGCCAAAGCGAGAAGACCTTACTGCGCACGCGCAATAGGCAGCCGATGGAGCCACCGATGGAGCCGTCCGGAGGGGAGCAAGAGCCGGGAGCCGTCAGGTACCGAGCACCGGAGGGGCCGAAAGGGAAGAAGGACCTAGGGGAGGGGAGCTGAATTGGG-CCGTGTCTGGGGGCCGTTCTTAGGAGCCCGGGCGCAGAAACATAACCGAGGCGGACTCGCAGGTGACAGCGGCCCGGG-ACGCCACCGCCACCGCCCCTTTACCCGCAGGCTCCTGGACCTGCCTTGGGAAGACGTGCTG
>gene=chr10_104180837-104181141; species=equCab
CAAAGGCCAAAGCGAGAAGACCTTATTGCGCACGCGCAATAGACAGCCGATGGAGCCACCAATGGAGCCGTCCGGAGGGGAGCAAGAGCCGGGAGCCGTCAGGTACCGAGCACCGGAGGGGCCCAGAG---AGAAGGATCTCGGGGAGCGAAGCTGAACCAGG-GCCGGTTTGGGGGCCGCTTTTAGGAGGCGGGGCGCAGGAGCACAACGGAGGCGGACTAGCAGGTAACAgcggcccggggccgccgccgccAACGCCCCTTTACCCGCAGGCTCCTGGACCTGCCCTGGGAAGACGTGCTG
>gene=chr10_104180837-104181141; species=gorGor
CCAAGGCCAAAGCGAGAAAATCTTACTGCGCACGCGCAATAGACAGCCGATGGAGCCACCGACGGAGCCGTCCGGAGGGGAGCAAGAGCCCGGGGCCGTCAGGTACCGAGCACCGGAGGGGCCGAGAGGGAAGAGGAACCTGAGGGAGGGGAGCCGAGCCCTGGCTGGGTCTGGGGGCCGCTCTTGGGAGCTGGGGCGCAGGAACATAACGGAGGCGGACTCGCAGGTAATAGTGGCCCCGGGACGCCAGTGCCAACGCCCCTTTACTCGCAGGTTCCTGGACCTGCCCTGGGAAGACGTGCTG
>gene=chr10_104180837-104181141; species=panTro
CCAAGGCCAAAGCGAGAAAATCTTACTGCGCACGCGCAATAGACAGCCGATGGAGCCACCGATGGAGCCGTCCGGAGGGGAGCAAGAGCCCGGAGCCGTCAGGTACCGAGCACCGGAGGGGCCGAGAGGGAAGAGGAACCTGAGGGAGGGGAGCCGAGCCGGGGCTGGGTCTGGGGGCCGCTCTTGGGAGCTGGGGCGCAGGAACATAACGGAGGCGGACTCGCAGGTAATAGTGGCCCCGGGACGCCAGTGCCAACGCCCCTTTACTCGCAGGTTCCTGGACCTGCCCTGGGAAGACGTGCTG
>gene=chr10_104180837-104181141; species=papHam
CCAAGGCCAAAGCGAGGAAATCTTACTGCGCACGCGCAATATACAGCCGATGGAGCCACCGATGGAGCCGTCCGGAGGGGAGCAAGAGCCCGGGGCCGTCAGGTACCGAGTACCGGAGGGGCCGAGAGGGAAGACGAACCTGCGGGAGGGTATCCGAGCCGGGGCTGGGTCTGGGGGCCACTCTTGGGAGCTGGGGCGCAGGAGCATAACGGAGGTGGACTCGCAGGTAATAGTGGCCTCGGGACGCCGGTGCCAACGCCCCTTTACTCGCAGGCTCCTGGACCTGCCCTGGGAAGATGTGCTG
>gene=chr10_104180837-104181141; species=ponAbe
CCAAGGCCAAAGCGAGAAAATCTTACTGCGCACGCGCAATAGACAGCCGACGGAGCCACCGATGGAGCCGTCCGGAAGGGAGCAAGAGCCCGGAGCCATCAGGTACCGAGCACCGGAGGGGCCGAGAGGGAAGAGGATCCTGAGGGAGGGGAGCCGAGCCGGGGCTGGGTCTGGGGGCCGCTCTTGGGAGCTGGGGCGCAGGAACATAACGGAGGCGGACTCGCAGGTAATAGTGGCCCCGGGACGCCAGTATCAACGCCCCTTTACTTGCAGGCTCCTGGACCTGCCCTGGGAAGACGTGCTG
>gene=chr10_104180837-104181141; species=rheMac
CCAAGGCCAAAGCGAGAAAATCTTACTGCGCACGCGCAATATACAGCCGATGGAGCCACCGATGGAGCCGTCCGGAGGGGAGCAAGAGCCCGGAGCCGTCAGGTACCGAGTACCGGAGGGGCCGAGAGGGAAGACGAACCTGCGGGAGGGTATCCGAGCCGGGGCTGGGTCTGGGGGCCGCTCTTGGGAGCTGGGGCGCAGGAGCATAACGGAGGTGGACTCGCAGGTAATAGTGGCCTCGGGACGCCGGTGCCAACGCCCCTTTACTCGCAGGCTCCTGGACCTGCCCTGGGAAGATGTGCTG
>gene=chr10_116697855-116698159; species=hg19
CTATATGGGAAGGCCATGGACTACAATTCCCACAAGTCCGTGCGACCTCTCCGTTCTGCGCAGCTTCGCGGTATGAGGAAGAGGGTCCTGTCAGGCGCACTCTTGTTGCATCATCAGCGTGCACCTCCACGATGAAACAGGTCTGGGCTACAAAAGTATGGCCGCTTCTGAGGCGGCGGTGGTGTCTTCGCCGTCTTTGAAAACAGACACATCCCCTGTCCTTGAAACTGCAGGAACGGTCGCAGCAATGGCTGCGACCCCGTCAGCAAGGGCTGCAGCCGCGGTGGTTGCGGCCGCGGCCAGG
>gene=chr10_116697855-116698159; species=bosTau
CAGCACGAGAAAACCAAAGACTACAACTCCCGCAAGCCCTTGCGA--TTCCA-CCCAGGGTAACTTCGAAGCAAGGGAAGGCATGT-----CGGGCGCGCTCTTGTTACGTCATTAGCGTGCGACTCCAAGATAAAACCGGTCTGGACTACAAAAGCATGGCAGCTGCTGAGGCGGCGGTGGTGTTGTCGTCCTTTCTGAAAGCAGACCCAGCCCCAGTCCCCGAAAGTGCAGGGACAGCTGCAGCAACGGCCGCCACATCCTCAGCGATGGCTGCAGCCGCGGCGGTTGCGGCCGCGGCCAGG
>gene=chr10_116697855-116698159; species=calJac
CTGTACGGAAAGGCCATGGACTCCAATTCCCACAAGCCATTGCGACCCTCTCGTTCAGCGCAGCTT-GCGGTATGAGAAAGAGGGGCCTGTTCGGCGCATTCTTGTTGCATCATCAGCGTGCGCCACCGCGATAAATTAGGTCTGGGCTACAAACGTATGGCCGCTTCTGAGGCGGCGGTGGTGTCTTCGTCGTCTTTGAAAACAGACACATCCCCTGTTCTTGAAACTGCAGGAAGGGTCGCAGCAATGGCTGCGACCCCGCCAGCAACGGCTGCAGCTGCCGCTGTTGCGGCCGCGGCCAGA
>gene=chr10_116697855-116698159; species=canFam
ACGCAGGAGAAGGCCATGGACTACAATTCCCACACGCCCTTGCGGCCGCCCCTCCCGGCCCAGCTCCGAAGCACGGGAAACAACGT-----CGGGCGCACTCCTGTTGCGTCACTAGAGTGCGACCCCA-GATAGACCAGGTGTGGGCTCCAAAAGTATGGCAGCTACCGAGGCGGCGGTGGTACCGTCGTCATCTTTGGAAACAGACACAGCCCTGGTCCCTGAAACTGCAGGAACACCCGCCGCAACGGCCGCCACCTCCCCAGCGACGGCTGCAGCCGCGGCCGTGACGGCCGCTGCCAGG
>gene=chr10_116697855-116698159; species=equCab
CTTCACGGGAAGACCATGAACTACAATTCCCACAAGCCCTTGCGACCGCCCCCTCCGGCATAGCTTTTAAACGTGGGAAAGAATGT-----CGGACGCGCTCTTGCTGCGTCATTAGCGTGCGACTCCAGGCTAAAACAGGTCTGGGCCACAAAAGCATGGCAGCTGCTGAGGCGGCCGTGGTGTCGTCGTCATCTTTAAAAACAGACTCAGCCCCAGTCCCTGAAACTGCAGGAACCGCCGCAGCAACGGCCGCCACTTCGCCAGCGACGGCTGCAGCCGCGGCGGTTGCGGCCGCTGCCAGG
>gene=chr10_116697855-116698159; species=gorGor
CTATATGGGAAGGCCACGGACTACAATTCCCACAAGTCCTTGCGACCTCTCCGTTCTGCGCAGCTTCGCGGTATGAGGAAGCGGGTCCTGTCAGGCGCACTCTTGTTGCATCATCAGCGTGC-CC-CCACGATGAAACAGGTCTGGGCTACAAAAGTATGGCCGCTTTTGAGGCGGCGGTGG-GTCTTCGTCGTCTTTGAAAACAGACACATCCCCTGTCCTTGAAACTGCAGGAACGGTCGCAGCAATGGCTGCGACCCCGTCAGCAAGGGCTGCAGCCGCGGTGGTTGCGGCCGCGGCCAGG
>gene=chr10_116697855-116698159; species=panTro
CTATATGGGAAGGCCATGGACTACAATTCCCACAAGTCCTTGCGACCTCTCCGTTCTGCGCAGCTTCGCGGTATGAGGAAGAGGGTCCTGTCAGGCGCACTCTTGTTGCATCATCAGCGTGCACCTCCACGATGGAACAGGTCTGGGCTAGAAAAGTATGGCCGCTTCTGAGGCGGCGGTGGTGTCTTCGCCGTCTTTGAAAACAGACACATCCCCTGTCCTTGAAACTGCAGGAACGGTCGCAGCAATGGCTGCGACCCCGTCAGCAAGGGCTGCAGCTGCGGTGGTTGCGGCCGCGGCCAGG
>gene=chr10_116697855-116698159; species=papHam
CTGTATGGGAAGGCCATGGACTACAATTCCCACAAGCCCTTGTGACCTCTCCGTTCTGCGCAGCTTCGCGGTATGAGAAAGAGGGTCCTGTCAGGCGCATTCTTGTTGCATCATCAGCGTGCGCCTCCACCATGAAACAGGTTTGGAGTACAAAAGTATGGCCGCTTCTGAGGCGGCGGTTATGTCTTCGTCGTCTTTGAAAACAGACACATGCTCTGTCCTTGAAACTGCAGGAACGGTCGCAGCAATGGCTGCGACCCCGCCAGCAAGGGCTGCAGCCGCGGTGGTTGCGGCCGCGGCCAGG
>gene=chr10_116697855-116698159; species=ponAbe
CTCTATGGGAAGGCCACGGACTACAATTCCCACAAGTCCTTGCGACCTCTCCGTTCTGCGCAGCTTCGCGGTATGAGGAAGAGGGTCCTGTCAGGCGCACTCTTGTTGCATCATCAGCGTGCACCTCCACGATGAAACAGGTCTGGGCTACAAAAGTATGGCCGCTTCTGAGGCGGCGGTGGTGTCTTCGTCGTCTTTGAAAACAGACACATCCCCTGTCCTTGAAACTGCAGGAACGGTCTCAGCAATGGCTGCGACCCCGTCAGCAAGGGCTGCAGCCGCGGTGGTTGCGGCCGCGGCCAGG
>gene=chr10_116697855-116698159; species=rheMac
CTGTATGGGAAGGCCATGGACTACAATTCCCACAAGCCCTTGTGACCTCTCCGTTCTGCGCAGCTTCGCGGTATGAGAAAGAGGGTCCTGTCAGGCGCACTCTTGTTGCATCATCAGCGTGCGCCTCCACCATGAAACAGGTTTGGACTACAAAAGTATGGCCGCTTCTGAGGCGGCGGTTATGTCTTCGTCGTCTTTGAAAACAGACACATTCCCCGTCCTTGAAACTGCAGGAACGGTCGCAGCAATGGCTGCGACCCCGCCAGCAAGGGCTGCAGCCGCGGTGGTTGCGGCCGCGGCGAGG
>gene=chr10_120101634-120101938; species=hg19
cTTTTCTAGCCTGCTCCGGGAGGCTCGGCCGAGGAGCTATGAGGCCGCCCATGCCGCCTCCCTCGGCTGCCCACAAGAGGCCCTCCCAGACTCATCATGCCGGAGCCCGAACCGGCGGGTAACCAACCCTCCATAAGCCGTACTCACCTGTCAGGAAGTGGTCGCCCAGCAGCCATCTTAGGACCCCGTCAACATCGCGCCTTCTCATTGGCTCCTGCGTCTCAACCAATGGGCTGGGGCCGTTCTGGCCCTAGGGTCGCCTTAGCAACCGGCCTCCTGGGGCTTCCCTTTTTAGTCCGCCCGA
>gene=chr10_120101634-120101938; species=bosTau
TTTTACG---------------GCTCGCCCGAGAGGCTGTGAGGCCTCCCGCGCTTGCTCCCTT-GTTCCAGGCACCCTGTCTTCCCGGGTCCGTCTCCCTGGA---------GCACAAGAACCAGCCTACAATCAGCCGTACTCACCAGTCCGGACGGTGCCGCCCGGCAGCCATCTTAAGG-CCTGCCAACATCGCGCCTTCTCATTGGCTCCGACATCTCGACCAATGGGCTGGGGCCGTTCTGGTCTG-GGGTCGCCATGGTAACCGGTCGCGCTTGGCTCGCCTTTTAAATAAACGAAA
>gene=chr10_120101634-120101938; species=calJac
CTTTTCTAGCCTGCTCCAGGAGGCTTGGCCAAGGAACTATGAGGCCGCCCATGCCTGCTCCCTCGGCTGCCCGCAAGACGCTCTCCCGAATTCATCACGCCTGAGCCCGAGCCGGCGGGTAACCAG-CCTCCATAAGCCGTACTCACCTGTCAGGAAGCGGCAGCCCAGCAGCCATCTTAAGACCCCGTCAACATCGCGCCTTCTCATTGGCTGCTGTGTCTCAGCCAATGGGCTGGGACCATTCTGGCCCTAAGGTCGCCAGGGCAACCGGCCTCGCGGGGTTTCCGTTTTTAGTACGCCCGA
>gene=chr10_120101634-120101938; species=canFam
TTCGCTG---------------GCTCGCCCGTGAGGCTGCGAGGCCGCCCACACTTGCCCCCTC-GCTCCCCGCACCCGGCCCTCCCGGACCCGTCAGGTCGGAGACTCGGGCGACCGGGAAGCGGCCTCCCATCAGCCGTACTCACCCGTCGGGAGCCGGCCGCCCGGCAGCCATCTTAAGACCCAGCCAACACCGCGCCTCCCCATTGGCTCCGGCTTCTCAGCCAATGGGCTGCGGCCGTTCTGGCCTC-GGGTCGTCATGGCAACCGGCCGCGCTTCGCTCCGTTTTCGGATGTGTCTGC
>gene=chr10_120101634-120101938; species=equCab
tcggcag---------------gcccggcggAGAGGCTGTGAGGCCGCCCACGCCGGCTCCCCC-GCTCCCCGCCCCAGACCCTCCCGGACCTGTGCCCCCCGAAGCCCGTGAAGCCCCGAACCAGCCCCCAACCAGCTGTACTCACGGCACAGGAGCCGGCCACCCGGCAGCCATCTTAAGGCCCAGCCAACATCGCGCCTTCCCATTGGCTCCGGCCTCTCAGCCAATGGGCGGGGGCCGTTCTGGTCCG-GGGTCGCCATGGCAACCGACCGAGCTCGCCTCGGCTTTAAAATCAACAAAA
>gene=chr10_120101634-120101938; species=gorGor
cTTTTCTAGCCTGCTCCGGGAGGCTCGGCCGAGGAGCTATGAGGCCGCCCATGCCGCCTCCCTCGGCTGCCCACAAGAGGCCCTCCCAGACTCATCATGCCGGAGCCCGAACCGGCGGGTAACCAACCCTCCATAAGCCGTACTCACCTGTCAGGAAGCAGTTGCCCAGCAGCCATCTTAGGACCCCGTCAACATCGCGCCTTCTCATTGGCTCCTGCGTCTCAACCAATGGGCTGGGGCCGTTCTAGCCCTAGGGTCGCCTTAGCAACCGGCCTCCTGGGGCTTCTCTTTTTAGTCTGCCCGA
>gene=chr10_120101634-120101938; species=panTro
CTTTTCTAGCCTGCTCCGGGAGGCTCGGCCGAGGAGCTATGAGGCCGCCCATGCCGCCTCCCTCGGCTGCCCACAAGAGGCCCTCCCAGACTCATCATGCCGGAGCCCGAACCGGCGGGTAACCAACCCTCCATAAGCCGTACTCACCTGTCAGGAAGCGGTCGCCCAGCAGCCATCTTAGGACCCCGTCAACATCACGCCTTCTCATTGGCTCCTGCGTCTCAACCAATGGGCTGGGGCCGTTCTGGCCCTAGGGTCGCCTTAGCAACCGGCCTCCTGGGGCTTCCCTCTTTAGTCTGCCCGA
>gene=chr10_120101634-120101938; species=papHam
cTTTTCTAGCCTGCTCCGGGAGGCTCGGCCGAGGAGCTATGAGGCCGCTCATACCGCCTCCCTCGGCTGCCGGCAAGAGGCCTTCCTA-ACTCATCATGCCGGAGCCCGAGCCGGCGGGTAACCAACCCTCCATAAGCCGTACTCACCTGTCAGGAAAGGGTTGCCCGGCAGCCATATTAAGACCCCGTCAACATCGCGCCTTCTCATTGGCTCCTGCGTCTCAGCCAATGGGCTGGGGCCGTTCTGGCCCTAGGGTCGCCTTGGCAACCGGCCTCGTGGGGCGTGCCTTTTTAGTCCGTGCGA
>gene=chr10_120101634-120101938; species=ponAbe
cTTTTCTAGCCTGCTCCGGGAGGCTCGACCGAGGAGCTATGAGGCCGCCCATGCCGCCTCCCTCGGCTGCCCACAAGAGGCCCTCCCAGACTCATCATGCCGGAGCCCGAGCCGGCGGGTAACCAACCCTCCATAAGCCGTACTCACCTGTCAGGAAGCGGTCGCCCGGCAGCCATCTTAGGACCCCGTCAACATCGCGCCTTCTCATTGGCTCCTGCGTCTCAGCCAATGGGCTGGGGCCGTTCTGACCCTAGGGTCGCCTTAGCAACTGGCCTCGTGGGGCTTCCCTTTTTAGTCCGCCCGA
>gene=chr10_120101634-120101938; species=rheMac
cTTTTCTAGCCTGCTCCGGGAGGCTCGGCCGAGGAGCTATGAGGCCGCCCATACCGCCCCCCTCGGCTGCCGGCAAGAGGCCTTCCCA-ACTCATCATGCCGGAGCCCGAGCCGGCGGGTAACCAACCCTCCATAAGCCGTACTCACCTGTCAGGAAAGGGTCGCCCGGCAGCCATCTTAAGACCCCGTCAACATCGCGCCTTCTCATTGGCTCCTGCGTCTCAGCCAATGGGCTGGGGCCGTTCTGGCCCTAGGGTCGCCTTGGCAACCGGCCTCGTGGGGCGTGCCTTTTTAGTCCGTGCGA
>gene=chr10_122610653-122610957; species=hg19
TTCTTCCAAATACAGCCCCAGCTGACGCAGATTAGCACAACCGCCTAAGCGGCGGAACTCTGGAGAGTGCGGAACCTAGGATCCTAGGAAACTGAAGGCAACGGAACCTGGGGGCGATGGAATCCGGGAGCGGTGGAACCCGGAGCCTGTAGAACTTGAATCTAGAGGAACCTGACAGCGGCGCCGAGGGGGCCACCCGGACTCTGTTTGGAACGGAAGCACAGTGTCCGCCGCTTCCTGGTTGCGGGTCAGCGCCCAGGTCCTGGGCTGGCCGCCGGGATGTTGCCCTACACAGTGAACTTCA
>gene=chr10_122610653-122610957; species=bosTau
TCCTTCAAGGCACAACCAGATACTATACAGAGCCTCGGAACC-CCAAGGTGGCGGAACCCTGAAGCAGGCGGAACATAGGAGTG-----------------CGGAAACTGAAGGCAACGGAATC-GGAAGCGGTGGAAC---------------CTCGGATTTAGCGGAACCAAAGCGCGGCGCCCAAGGAGTCACCCGGACTCTGTTTGGAACGGAAGCCCAGTGGCCGCAGCTTCCTGGTTGCGCGGCGGCTCTGAGGGCCCAGTTTAGCCGTGGCGATGTTGCCCTACACCGTGAATTTTA
>gene=chr10_122610653-122610957; species=calJac
TTCTTCCAAGTATAGCCCCGGCTGACGCGGATTAGAGCAACCACCTAAGGGGCGGAACCCTGGAGACAGCGGAACCTGGGATGCGAGGAAACTGAAGGC-ACGGAACCTGGGGGCGATGGAATCCGGGAGCGGTGGAACCAGGAAC--------TTTGAATCCCGCGGAACCTGACAGCGGCGCCCA-GGGGCCACCCGGACACTGTTTGGAACGGAAGCACAGTGTCCACTGCTTCCTGGTTGCCGGTCGGCGCCGAGGGCCTGGGCTGGCCGCCGCGATGCTGCCCTACACAGTGAACTTCA
>gene=chr10_122610653-122610957; species=canFam
-----------------------------------------------------------------------------------------------------CGGAACCTGCAGAAGGCGGAACCCTGGGAGGGTGGCAG---------------CGCGCCTCCCGCGGAACCAAAAGGCGGCGCTCTCGGAGCCGCCCGGCCCCTGTGGGGAGCGGAAGCGCGGCGGCCGCCGCTTCC-TGTTgcgggcgggcgccggggggccggccgGGCCGAGGCGATGTTACCCTTCACCGTGAACTTCA
>gene=chr10_122610653-122610957; species=equCab
TGCTTCAAGGCACAGCCCGGGCCTA-----------------CGCAGAGCAGCGGAACCCTGAAGGAGGCGGAACGGGGGAGCG----------------GCGGAACCTGAAGGCGGCGGAATCCGAGGGCGGTGAAAC---------------TGTGAATCCGCCGGAACCAAACGGCGGCGCCCACGGAACCACCCGGACTCTGTTTGGCACGGAAGCGAGTTAG-CGCCGCTTCCTGGTTGTGGGTGCGCGCCGCGGG--CGGGTGCGCCGCCGCGATGTTGCCCTACACGGTGAATTTCA
>gene=chr10_122610653-122610957; species=gorGor
-----------------------------------------------------------------------------------------------------CGGAACCTGGGGGCGATGGAATCCGGGAGCGGTGGAACCCGGAGCCTGTAGAACTTGAATCTAGAGGAACCTGACAGCGGCGCCCAGGGGGCCACCCGGACTCTGTTTGGAACGGAAGCACAGTGTCCGCCGCTTCCTGGTTGCGGGTCAGCGCCCAGGTCCTGGGCTGGCCGC-GGGATGTT-CCCTACACAGTGAACTTCA
>gene=chr10_122610653-122610957; species=panTro
TTGTTCCAAATACAGCCCCAGCTGACGCAGATTAGCACAACCGCCTAAGCGGCGGAACTCTGGAGAGTGCGGAACCTAGGATCCTAGGAAACTGAAGGCAACGGAACCTGGGGGCGATGGAATCCGGGAGCGGTGGAACCCGGAGCCTGTAGAACTTGAATCTAGAGGAACCTGACAGCGGCGCCAAGGGGGCCACCCGGACTCTGTTTGGAACGGAAGCACAGTGTCCGCCGCTTCCTGGTTGCGGGTCAGCGCCCAGGTCCCGGGCTGGCCGCGGGGATGTTGCCCTACACAGTGAACTTCA
>gene=chr10_122610653-122610957; species=papHam
TTCTTCCAAATACAGCTCCGTCTGCTGCAGATTAGCACAACCGCCTAAGCGGCGGAACGCTGGAGAGTGCGGAACCTGGCATCCTAGGAAACTGAAGGCAACGGAACCTGGGGGCGATGGAATCCGGGAGCGGTGGAACCCGGAGCCTGTAGAACTTGAATCCAGCGGAACCTGACAGCGGCGCCCAGGGGGCCACCCGGACTCTGTTTGGAACGGAAGCACAGTGTCCGTCGTTTCCTGGTGGCGGGTCAGCGCCGAGGTCCTGGGCTGGCAGCCGGGATGTTGCCCTACACAGTGAACTTCA
>gene=chr10_122610653-122610957; species=ponAbe
TTCTTCCAAATACAGCCCCAGCTGACGCAGATTAGCACAACCGCCTAAGCGGTGGCACTCTGGAGGGTGCGGAACCTGGGATCCTAGGAAACTGAAGGCAACTGAACCTGGGGGCGATGGAATCCGGGAGCGGTGGAACCCGGAGCCTGTAGAACTTGAACCCAGCGGAACCTGACAGCGGTGCCCAGGGGGCCACCCGGA--CTGTTTGGAACGGAAGCACAGTGTCCGCCGCTTCCTGGTTGCGGGTCAGCGCCGAGGGCCTGGGCTGGCCGCCGGGATGTTGCCCTACACAGTGAACTTCA
>gene=chr10_122610653-122610957; species=rheMac
TTCTTCCAAATACAGCTCCGGCTGCCGCAGATTAGCACAACGGCCTAAGCGGCGGAACTCTGGAGAGTGCGGAACCTGGCATCCTAGGAAACTGAAGGCAACGGAACCTGGGGGCGATGGAATCCGGGAGCGGTGGAACCCGGAGCCTGTAGAACTTGAATCCAGCGGAACCTGACAGCGGCGCCCAGGGGGCCACCCGGACTCTGTTTGGAACGGAAGCACAGTGTCCGCCGTTTCCTGGTTGCGGGTCAGCGCCGAGGTCCTGGGCTGGCAGCCGGGATGTTGCCCTACACAGTGAACTTCA
>gene=chr11_6640450-6640754; species=hg19
CTGTAACTGCATTTGCCAGAGAGGATGAGGGCAAAGAGCCCTAGGAGGCTGTAGGGGCAGCAGGTGGGTTTCAGTGGGAGCTACGTTGTCCTTGTGTTCCCACCCTCCCAATGTGTGCTCCCTCCAACGTGATCCCTTTCTCCCGAGCCCTCTCAATTTCTCACCAGGCTTGGAGTCCCATTCTGCCCTTCCGCGGATCTGCTGTCATGTGACGGATCACATGAGCTCTATATTCCACCACCACTACCCCTCTGCCTAGTAACTAGTGACGGTACTGGCTCCTCCCTTGCATGGGTGGTCCCAA
>gene=chr11_6640450-6640754; species=bosTau
CTGTAACTGCATTTGCCAGCGACAAAGAGGGCAAAGAGCCCTAGGAGGCTGCAGGGACAGCACATGGGTTTCAGCAGGAGCTGGACTGTTGC--TGTTCCCACCCT-CCAACATAAACTCCCTCCAACGTGATTCCCTTCTCCCGGAGCCCCCCAGTTTCTCACCCGGATCGGGGTCCCATTCTGCCTTTCGGCTTGTCGGCTGTCATGTGACAGATCACATGAACCCTGTAGTCCTCCACC-ACCA-CCTCTGCCTAGGAACTAGTGACG-TGCTGGCCCCGCCCTCAAATGGGTGGTCCTGA
>gene=chr11_6640450-6640754; species=calJac
CTGTAACTGCATTTGCCAGAGAGGATGAGGGCAAAGAGCCCTAGGAGGCTGTAGGGGCAGCAGGTGGTTTTCAGTGGGAGCTAGATTGTCTTTGTATTCCCACCTTCCCAACATGTATTCCCTCCAACGTTATCCCTTTCTCCCAAGCCCTCTCAGTTTCTCACCAGGCTTGGAGTCCCATTCTGCCCTTCCGCAGGTCTACTGTCATGTGACAGATCACATGAGCCTTATATTCCACCACCGCCACCACTCCGCCTAGCAACTAGTGACGGTGCTGGCTCCTCCCTTGCATGGGTGGTCCTGA
>gene=chr11_6640450-6640754; species=canFam
CTGTAACTGCATTTGCTGGCGACACAGAGAGCAAGGAGCCCTAGGAGGCTGCAGAGGCAGCAGGCGGGTTTCAGCGGGAGCCGGACTGCCAGTGTATCCCCACCCT-CCAACA------------AACATAATCCCCTCCTCCCGGAGCCCCCTCATTTCTCACCAGGTTCGGAGTCTCATTTTGCCTTTCTGGAGATCCACTGTCATGTGACAGATCACATGAACCCTATGTTCCACCGCCA-CAC-CACCCGCCTGGAAACTACTGCCCATGCTGGCTCCTCCTTCAAGTGGGTGGTCCTAA
>gene=chr11_6640450-6640754; species=equCab
CTGTAACTGCATTTGCCAGTGACAAAGAGGGCAAGAAGCCCGAGGAGGCTGCAGGGGCGGCAGGTGGGTTTCAGCGGCAGCCAGACTGTCACTGCATTCCCGCCCT-CCAACA---ACTCCCTCCAATGTGATCCCCTTCTCCCGGGGCCCCCTAATCTCTCACCAGGCTCGGAGTCCCATTCCACCTTTCTGCAGATCTGCTGTCATGTGACGGATCACATGAGCCCTACATTCCAGCACCATCAC-CACCCCTCTAGAAACTAGTGACGTTGCTGGCTCCTCCCTCCACTGGGCGGTCCTGA
>gene=chr11_6640450-6640754; species=gorGor
CTGTAACTGCATTTGCCAGAGAGGATGAGGGCAAAGAGCCCTAGGAGGCTGTAGGGGCAGCAGGTGGGTTTCAGTGGGAGCTACGTTGTCCTTGTGTTCCCACCCTCCCAATGTGTGCTCCCTCCAACGTGATCCCTTTCTCCCGAGCCC-CTCGATTTCTCACCAGGCTTGGAGTCCCATTCTGCCCTTCCGCAGGTCTGCTGTCATGTGACGGATCACATGAGCTCTATATTCCATCACCACTACCCCTCTGCCTAGTAACTAGTGACGGTACTGGCTCCTCCCTTGCATGGGTGGTCCCGA
>gene=chr11_6640450-6640754; species=panTro
CTGTAGCTGCATTTGCCAGAGAGGATGAGGGCAAAGAGCCCTAGGAGGCTGTAGGGGCAGCAGGTGGGTTTCAGTGGGAGCTACGTTGTCCTTGTGTTCCCACCCTCCCAATGTGTGCTCCCTCCAACGTGATCCCTTTCTCCCGAGCCCTCTCGATTTCTCACCAGGCTTGGAGTCCCATTCTGCCCTTCCGCAGATCTGCTGTCATGTGACGGATCACATGAGCTCTATATTCCACCACCACTACCCCTCTGCCTAGTAACTAGTGACGGTACTGGCTCCTCCCTTGCATGGGTGGTCCCGA
>gene=chr11_6640450-6640754; species=papHam
CTGTAACTGCATTTGCCAGAGAGGATGAGGGCAAAGAGCCCTAGGAGGCTGTAAGGGCAGCAGGTGGGTTTCAGTGGGAGCTACATTGTCCTTGTGTTCCCACCCTCCCAATATGTGCTCCCCTCAACGTGATCCCTTTCTCCCCAGCCCTCTCAATTTCTCACCAGGCTTGGAGTCCCATTCTGCCCTTCCGCAGATCTGCTGTCATGTGACAGATCACATGAACCCTACAGTCCACCACCACTAACCCTCTGCCTAGTAACTAGTGACGGTGCTGGCTCCTCCCTTGCGTGGGTGGTCCTGA
>gene=chr11_6640450-6640754; species=ponAbe
CTGTAACTGCATTTGCCAGATAGGATGAGGGCAAAGAGCCCTAGGAGGCTGTAGGGGCAGCAGGTGGGTTTCAGTGGGAGCCACGTTGTCCTTGTGTTCCCACCCTCCCAATGTGTGCTCCCTCCAACATGATCCCTTTCTCCCGAGCCCTCTCAATTTCTCACCAGGCTTGGAGTCCCATTCTGCCCTTCCGCAGATCTGCTGTCATGTGACGGATCACATGAGCTCTATATTCCACCATCACTACCCCTCCGCCTAGTAACTAGTGACGGTGCTGGCTCCTCCCTTGCATGGGTGGTCCTGA
>gene=chr11_6640450-6640754; species=rheMac
CTGTAACTGCATTTGCCAGAGAGGATGAGGGCAAAGAGCCCTAGGAGGCTGTAAGGGCAGCAGGTGGGTTTCAGTGGGAGCTACATTGTCCTTGTGTTCCCACCCTCCCAATGTATGCTCCCCCCAACGTGATCCCTTTCTCCCCAGCCCTCTCAATTTCTCACCAGGCTTGGAGTCCCATTCTGCCCTTCCGCAGATCTGCTGTCATGTGACAGATCACATGAACCCTATAGTCCACCACC---AACCCTCTGCCTAGTAACT----------------------------------------
>gene=chr11_28131750-28131861; species=hg19
GGCAGCTGAGGCTGGAAACAGCGGAACCAAAGGCAGACGGTCCTCAGTTGCTTGGGCGGACGTGGACCCAATCTGTCCGTCCTTACAAGTTTCCCCCAGGGGCAGGACCTA
>gene=chr11_28131750-28131861; species=bosTau
GGGAGCTGGGACTGGAAGCAACGGAACCAAAGGCAGACGGTCCTCGGTTGCTGGGGCGGACGTGGGCCCAATCTGTCCGTCCCCGCAAGTTTCCCCCAGGGCTGGGACCTG
>gene=chr11_28131750-28131861; species=calJac
GGCAGCCGAGGCTGGAAGCAGCGGAACGAAAGGCAGACGGTCGTCAGTTGTTGGGGCGGACGTGGACCTAAGCTGTCCGTCCTTGCAAGTTTCCCCCAGGGGTAGGACCTA
>gene=chr11_28131750-28131861; species=canFam
---------------------------------------------------------------------------------------------------------------
>gene=chr11_28131750-28131861; species=equCab
GGCAGCCGGGGAGGGGAGCAGCGGAACGAAAGGCAGACGGGACTCGCGTGCCCGGGCGGACGTGGGCCCAGTCTGTCCGTCCTCTCAAGTTTCCCCCAGGGC-GGGGCCCA
>gene=chr11_28131750-28131861; species=gorGor
GGCAGCTGAGGCTGGAAACAGCGGAACCAAAGGCAGACGGTCCTCAGTTGCTTGGGCGGACGTGGACCCAATCTGTCCGTCCTTCCAAGTTTCCCCCAGGGGCAGGACCTA
>gene=chr11_28131750-28131861; species=panTro
GGCAGCTGAGGCTGGAAACAGCGGAACCAAAGGCAGACGGTCCTCAGTTGCTTGGGCGGACGTGGACCCAATCTGTCCGTCCTTACAAGTTTCCCCCAGGGGCAGGACCTA
>gene=chr11_28131750-28131861; species=papHam
GGCAGCTGAGGCTGGAAGCAGCGGAACCAAAGGCAGACGGTCCTGAGTTGCTGGGGCGGACGTGGACCCAATCTGTCCGTCCTTGCAAGTTTCCCCCAGGGGCAGGACCTA
>gene=chr11_28131750-28131861; species=ponAbe
AGCAGCTGAGGCTGGAAACAACGGAACCAAAGGCAGACGGTCCTCAGTTGCTTGGGAGGACGTGGACCCAATCTGTCCGTCCTTGCAAGTTTCCGCCAGGGGCAGGACCTA
>gene=chr11_28131750-28131861; species=rheMac
GGCAGCTGAGGCTGGAAGCAGCGGAACCAAAGGCAGACGGTCCTTAGTTGCTGGGGCGGACGTGGACCCAATCTGTCCGTCCTTGCAAGTTTCCCCCAGGGGCAGGACCTA
>gene=chr11_36310802-36311106; species=hg19
cagcagagttgtggctccaaaccagggtcaatttgttcccaattcctgctccgtctAAAGTCTCGGAGACAAAGGGCCACCTCACGCTGTCCCCACCCCTTCGACTTACCTTGAGCAGGCTCTGGAGTGCTGCAAAATGCTCCGCTGTCAGGGCAGCCATCTTGCCGAAGTCACATGACCGTGGCACCCAGGGAAGCGAGGTCACGTGGCTGTCGCTGTTGTCGCGGGGCCTGCCGGGGGCTGTAGTCCTTCAGAGTGGGGGAAGGCGTTTCGGTTGTGGTGCTGCGGCAGTGAGCGCGGATCA
>gene=chr11_36310802-36311106; species=bosTau
TGGCAGAGTCGTGGCTCCAAATCAGGGTTGGTTTATTCTCAACTCCTGCTCTGTCCAAAGTCTTGGAGACAAAGGCCCGTCTTGCGCTGGCCCCAGCCCTCCCATTTACCTTCAGCAGGCTCTGGAGAGCTGCAAAGTTCTCCGCCGTCAGCGCGGCCATCTTCCCCGAGTCACGTGACCGAGGTAGGCGTAGAAGCGCGGTCACGTGGCTCCGATAGCCGCG-CAGGGCGTACCGGGAGTGGTAGTCCTTCTGGGTGG-GGGAGCGGCCTGAGTTgcggagcgagggggtggggag-gcgcc-
>gene=chr11_36310802-36311106; species=calJac
cagcggggttgtagctccaaaccagggtcagtttgttcccaattcctgctccgtctAAAGTCTCGGAGACAAAGGGCCATCTCATGCTGTCCCCACCCCTTCGATTTACCTTGAGCAGGCTCTGAAGCGCTGCAAAATGCTCCGCTGTCAGGGCAGCCATCTTTCCGAAGTCACATGACCGCGGCACC-AGCGAAGCGACGTCATGTGGCGTTT---GTTGTCGCGGGGCCTGCCGGGGGCTGTAGTCCTTCAGGGTGGAGGAAGGTGTCTGGGTTTTGATGCTGTGGGAGTGAGCCGAGATCA
>gene=chr11_36310802-36311106; species=canFam
---CTGAGTCATGGCCCCAAATCACGCCCCGTTTGGCCCCAATTCCCGTTCCGTCCCAAGACCCGGGGCCGAGGCCTCACCTCG--------CCACGGTTTTACTTTACCTTCAGCAGGCTCTGGAGCGCGGCAAAACCCTCCGCTGTCAACGCGGCCATCTTCCACGAGTCACCTGACGGCGACACGCGGGGAGGC-TGGTCACGTGGCTCCGACG-CCGCCGCAGGGCATGCCGGGGGTTGTAGTCTTTCGGGGCGG---------------------------------------------
>gene=chr11_36310802-36311106; species=equCab
tgggggagacgtg------------ggtcctcctaattccaattcctgctctgaccaAAGCCCCGGGGACAAAGGCCTGCCTCACGCTGACCCCACCTCTCCAGTTTACCTTCAGCAGGTTCTGGAGCGCTACAAAGCTCTCCGCCGTCAGCGCGGCCATCTTCCTCGCGTCACGTGACTGCAGC-CTCGGCGGCGCGCGGTCACGTGGCTCCGGCGTCTGCCGCGGGGATTGCCGGGAGCTGTAGTCTCTCAGGATGG-GGGCGCTGCCAGGGTCGTGTCGCTGCGGGGAGCGGAG-GACCG-
>gene=chr11_36310802-36311106; species=gorGor
cagcagagttgtggctccaaaccagggtcaatttgttcccaattcctgctccgtctAAAGTCTCGGAGACAAAGGGCCACCTCACGCTGTCCCCACCCCTTCGACTTACCTTGAGCAGGCTCTGGAGTGCTGCAAAATGCTCCGCTGTCAGGGCAGCCATCTTCCCGAAGTCACATGATCGTGGCACC-AGCGAAGCGAGGTCACGTGGCTTTCGCTGTTGTCGCGGGGCCTGCCGGGGGCTGTAGTCCTTCAGAGTGGGGGAAGGCCTTTCGGTTGTGGTGCTGCGGCAGTGCGCGCGGATCA
>gene=chr11_36310802-36311106; species=panTro
cagcagagttgtggctccaaaccagggtcaatttgttcccaattcctgctccgtctaACGTCTCGGAGACAAAGGGCCACCTCACGCTGTCCCCACCCCTTCGACTTACCTTGAGCAGGTTCTGGAGTGCTGCAAAATGCTCCGCTGTCAGGGCAGCCATCTTCCCGAAGTCACATGACCGTGGCACCCAGCGAAGCGAGGTCACGTGGCTTTCGCTGTTGTCGCGGGGCCTGCCGGGGGCTGTAGTCCTTCAGAGTGGGGGAAGGCGTTTCGGTTGTGGTGCTGCGGCAGTGAGCGCGGATCA
>gene=chr11_36310802-36311106; species=papHam
cagcagaattctggctctacaccagggtcaatttgttcccaattcctgctccgtctaAAGTCTCGGAGACAAAGGGCCACCTCACGCTGTCCCCACCCCTTCGATTTACCTTGAGCAGGCTCTGGAGCGCTGCAAAATGCTCCGCTGTCAGGGCAGCCATCTTCCCGAAGTCACATGACCGCGGCACCCAGTGAAGCGAGGTCACGTGGCTTTCGCTGCTGTCGCGGGGCCTGCCGGGGG--------CTTCAGGGTGGAGGAAGGCGTTTGGGTTGTAGTGCTGCGGCCGCGAGCGCGGATCC
>gene=chr11_36310802-36311106; species=ponAbe
cagcagagttgtggctcccaactagggtcaatttgtccccaattcctgctccgtctaAAGTCTCGGAGACAAAGAGCCACCTCACGCTGTCCCCACCCCTTCGATTTACCTTGAGCAGGCTCTGGAGTGCTGCAAAATGCTCCGCTGTCAGGGTAGCCATCTTCCCGAAGTCACATGACCGCGGCACCCAGCGAAGCGAGGTCACGTGGCTTTCGCTGTTGTCGCGGGGCCTGCCGGGGGCTGTAGTCCTTCAGAGTGGAGGAAGGCGTTTCGTTTGTGGTGCTGCGGCAGTGAGCGCGGATCA
>gene=chr11_36310802-36311106; species=rheMac
cagcagaattctggctctacaccagggtcaatttgttcccaattcctgctccgtctaAAGTCTCGGAGACAAAGGGCCACCTCACGCTGTCCCCACCCCTTCGATTTACCTTGAGTAGGCTCTGGAGCGCCGCAAAATGCTCCGCTGTCAGGGCAGCCATCTTCCCGAAGTCACATGACCACGGCACCCAGTGAAGCGAGGTCACGTGGCTTTCGCTGCTGTCGCGGGGCCTGCCGGGGG--------CTTCGGGGTGGAGGAAGGCGTTTCGGCTGTGGTGCT------------GCGGATCC
>gene=chr11_43665678-43665982; species=hg19
GTGCAGGGCTCGCCAGCCCGGCGCCACTACAGGGTTAACCGCGGCGGCGCCCGGTGCACACTGGGAGTTGTAGGCCGCGGGCATTGTGGGAGTTGTCGTAAAAGCCTGCTTTCTTGCCGTGATGGCCGCCGCCGAGGCAGGGAGTTGAGGGTTTCTGCCTTTCGGAGGGTTTGGGGGGCTGTCGGTCCCGTTAGAAGGCCACCAACAGCCCCCCAGGTTGCCAAGGGCCTGTTAGTTGTGTTCCTGGAAGGTGGGCAAGCAGCCTGATGGGTTAACATTGGGATTTGCCGTCGTTATAGCGGTC
>gene=chr11_43665678-43665982; species=bosTau
GAGCAGGGTTCGTCAGTCCGGCGCCACGACAGGGTTAACCATGGCGCCGCCCGGTGCACTCTGGGAGTTGTAGGCCGCAGGCATTGTGGGAGTTGTCGTAAAAGTTCGCTTTTTCGCTGTGATGGCCGCCGCTGAGGCAAG-AGTTTGGAGTTTCTGCGTTCCGGACGGCTTGGGGGGCTCTCTGTATCGTTAGAGGGCCCCCAGCAGCCCCC-AGGTTGCCAAAGGCCTGTTAGTTGTGTGTTTGGGAGGTGGGAGAGCGGTCTGAC-GGTTAATTTGGTGGCCTGCTGTCGTTAGATTGGCC
>gene=chr11_43665678-43665982; species=calJac
GTGTAGGGCTCACCAGCCCGGCGCCACGACAGGGTTAACCGCGGTGTCGCCCGGTGCACACTGGGAGTTGTAGGCCGCGGGCATTGTGGGAGTTGTCGTAAAAGCCGGTTTTCTTGCCGTGATGGCCGCCGCCGGGACAGGAAGTTGGGGGTTTCTGCTTTTCAGAGGGTCT-GGGGGCTGTCTGTCCCGTTAGAAGGTCACCAGCAGCCCCCCAGGTTGCCAAGGGCTTGTTAGTTGTGTTCCTGGAAGGTGGGCGAGCAGCCTGAGGGGTTAACATTGGGATTTGCCGTCTTTATAGTGGTC
>gene=chr11_43665678-43665982; species=canFam
-AGCGGGGCTCACGG--CCGGCGCCCCCACAGGGTTCGCCGC-GCGCCGCCCGGTGCACTCTGGGAGTTGTAGGCCGCGGGCATTGTGGGAGCTGTCGTAAAAGCTCGCTCTTCGGGCGCGATGGCGGCCGCTGAGGCGGG-AGTCGGGG--TGCTGCGCCGCGGCGGGCTCGGGGGGCTCTCGGTGCGGTCGGGAGGCCGCCCACAACCCCC-AAGCTGCCGAGGGCCCGC----------CGTGCGGGGTGCGTTAGCG-------------------------------GCTGCGTTGAC-
>gene=chr11_43665678-43665982; species=equCab
GAGCAGGGTTCGCGAGCTCGGCGCCACGACAGGGTTAACCGCGGCGCAGCCCGGTGCACTCTGGGAGTTGTAGGCCGCGGGCATTGTGGGAGTTGTCGTAAAAGTCGGCTTTCTTGCTGTCATGGCCGCCGCCGAGGCAGG-AGTTGGGGGTTTCTGCGTTCCGGACGGCTT-GGGGGCTCTTTATACCGTCAAAAGGGCACCAGCAGCCCCC-AAGTTGCCGAGGGCCTGTTAATTGTGTGCTTGGGAGGTGGGGGAGCGGTCTGGCGGGTTAATATTGGGGCCTGCTGTCGCTAGATTGGCC
>gene=chr11_43665678-43665982; species=gorGor
GTGCAGGGCTCGCCAGCCCGGCGCCACTACAGGGTTAACCGCGGCGGCGCCCGGTGCACACTGGGAGTTGTAGGCCGCGGGCATTGTGGGAGTTGTCGTAAAAGCCTGCTTTCTTGCCGTGATGGCCGCCGCCGAGGCAGGGAGTTGAGGGTTTCTGCCTTTCGGAGGGTTTGGGGGGCTGTCCGTCCCGTTAGAAGGCCACCAACAGCCCCCCAGGTTGCCAAGGGCCTGTTAGTTGTGTTCCTGGAAGGTGGGCAAGCAGCCTGACGGGTTAACATTGGGATTTGCCGTCGTTCTAGCGGTC
>gene=chr11_43665678-43665982; species=panTro
GTGCAGGGCTCGCCAGCCCGGCGCCACTACAGGGTTAACCGCGGCGGCGCCCGGTGCACACTGGGAGTTGTAGGCCGCGGGCATTGTGGGAGTTGTCGTAAAAGCCTACTTTCTTGCCGTGATGGCCGCCGCCGAGGCAGGGAGTTGAGGTTTTCTGCCTTTCGGAGGGTTTGGGGGGCTGTCGGTCCCGTTAGAAGGCCACCAACAGCCCCCCAGGTTGCCAAGGGCCTGTTAGTTGTGTTCCTGGAAGGTGGGCAAGCAGCCTGATGGGTTAACATTGGGATTTGCCGTCGTTATAGCGGTC
>gene=chr11_43665678-43665982; species=papHam
GTGCAGGGCTCGCCAGCCCGGCGCCACTACAGGGTTAACCGCGGCGCCGCCCGGTGCACACTGGGAGTTGTAGGCCGCGGGCATTGTGGGAGTTGTCGTAAAAGCCTGCTTTTTTGCCGTCATGGCCGTCTCCGAAGCAGGGAGTTGAGGGTTTCTGCCTTTCGGAGGATTTGGGGGGCTATCGGTCCCGTTAGAAGGCCACCAACAGCCCCCCAGGTTGCCAAGGGTCTGTTAGTTGTGTTCCTGGAAGGTGGGCGAGCAGCCTGACGGGTTAACATTGGGATTTGCCGTCGTTACAGCGGTC
>gene=chr11_43665678-43665982; species=ponAbe
GTGCAGGGCTCGCCAGCCCGGCGCCACTACAGGGTTAACTGCGGCGCCGCCCGGTGCACACTGGGAGTTGTAGGCCGCGGGCATTGTGGGAGTTGTCGTAAAAGCCTGCTTTCTTGCCGTGATGGCCGCCGCCGAGGCAGGGAGTTGAGGGTTTCTGCCTTTCGGAGGGTTTGGGGGGCTGTCGGTCCCGTTAGAAGGCTACCAACAACCCCCCAGGTTGCCAAGGGCCTGTTAGTTGTGTTCCTGGAAGGTGGGCAAGCAGCCTGACGGGTTAACATTGCGATTTGCCGTCGTTATAGCGGTC
>gene=chr11_43665678-43665982; species=rheMac
GTGCAGGGCTCGCCAGCCCGGCGCCACTACAGGGTTAACCGCGGCGCCGCCCGGTGCACACTGGGAGTTGTAGGCCGCGGGCATTGTGGGAGTTGTCGTAAAAGCCTGCTTTTTTGCCGTGATGGCCGTCTCCGAAGCAGGGAGTTGAGGGTTTCTGCCTTTCGGAGGGTTTGGGGGGCTGTCGGTCCCGTTAGAAGGCCACCAACAGCCCCCCAGGTTGCCAAGGGTCTGTTAGTTGTGTTCCTGGAAGGTGGGCGAGTAGCCTGACGGGTTAACATTGGGATTTGCCGTCGTTACAGC-GTC
>gene=chr11_43902237-43902541; species=hg19
TGATTAGGCCCTCCAGGCGCGGGGGATGTGGGACTACCCGGACTGAGGACTGCGCACCGGAAGTAGTGGCGGCGCTGCGTAACGTCGAGAGGAAGTGCCTGATGCCGCGGCCTGTGATTGGGAGTTGCTGGAGTCGGTGCTTCACTCTTAAGGTTCCGATCACAGACTGCGGAGTGGGTCAGGGGCTGCGAGGGCTGCCCCAAGTCCTACCGGGTTTGCACGGGCGCGCCCGGCTCCGCCCGCAAGTGCGCCTTCCTGACTTACTGCTGGGTGCGCGGGGCTGGGGGTGCGAGTACCACCCCTG
>gene=chr11_43902237-43902541; species=bosTau
AGACACGGCCCTTTCGGCTCGAGGGACACCGAGCCGCCCGGACTCCGGGCTGTGCTCCGGAAGTGGCGGCGGCGGCGCGTGACGTC-AGGGGACGTGCCTGCCGCCGTGGCCTGCGGTTGGGAAGTGCTGGTGTCAGG--CCGGGGTTCGGAGACCCTACCGCCGGCGGCAGAACAGGCCCGAGGCAGCGGGGTTTGCTT-TAGGAAGAGCGGCTTTAAACCTGCGCGCCCGGCTCCTCTGGCAGGTGCGGCCTCCCGGCCTGTCGCT--------GCGACT-----TGTGGGGACCT-TCCTG
>gene=chr11_43902237-43902541; species=calJac
TGATTAGGCCATTTAGGCGCGAGGCATGTGGGGCTGCCCGGACTGAGGATGGTGCACCGGAAGTAGCGGCGGCGCCGCGTAACGTAGAGAGGAAGTGCCTGATGCCGCGGCCTGTGATTGGGGGATGCTGGAGTCGGTGCTTCACTCTTAAGGTTCCGACCACAGACTGCGGAGTGGGTCCGGGGCTGCGAGGGCTGCTCCACGTCCTAGCGGGTTTCGACCCGCGCGTCCGGCATCGCCAGCTAGTGCGCTTTCCTGACTTACCGCTGGGTGCGCGGGGCTGGGGGTGTGAGGACCACCCCTG
>gene=chr11_43902237-43902541; species=canFam
C-CCCCGGCCCTCGCGGCGCTGGGAACGCGGAGCCGCCCGGAC-CGCGGCGTGTcgccggaagcggc------ggcgcgtgacgtc-agaggaagcggcgggtgctgcg---------------------------------------------------------------------------------------------------------------------------------------------------------------------------------------------------
>gene=chr11_43902237-43902541; species=equCab
CGGCTGGGCCCTCCACGCGTAGGGAACGCAGAGCTGGCCGGACTCCCGGCGGGGCGCCGGAAGCAGCGGCGG-GGCGCGTGACGTC-AGAGGAAGTGCCGGGCGCCGCGGCCTGTGATTGGGAGTTGCTGGAGTCGGTGCCCCACTGTTAAGGTTCCGACCGCGGGCGGCGGAGCAGCTCCTGGGCTGTGGGGTCCGCCC-AGGGCCGAGTAGGTTTGAACCTGGGCGCCC--------------------------GGCTTATCGCG---------GGGCCGGGACAGTGGGGACCGCCCCTG
>gene=chr11_43902237-43902541; species=gorGor
TGATTAGGCCCTCCAGGCGCGGGGGATGTGGGACTACCCGGACTGAGGACTGCGCACCGGAAGTAGTGGCGGCGCTGCGTAACGTCGAGAGGAAGTGCCTGATGCCGCGGCCTGTGATTGGGAGTTGCTGGAGTCGGTGCTTCACTCTTAAGGTTCCGACCACAGACTGCGGAGTGGGTCCGGGGCTGCGAGGGCTGCCCCAAGTCCTAGCGGGTTTGCACGGGCGCACCCGGCTCCGCCCGCAAGTGCGCCTTC----CTTACTGCTGGGTGCGCGGGGCTGGGGGTGCGAGGACCACCCCTG
>gene=chr11_43902237-43902541; species=panTro
TGATTAGGCCCTCCAGGCGCGGGGGATGTGGGACTACCCGGACTGAGGACTGCGCACCGGAAGTAGTGGCGGCGCTGCGTAACGTCGAGAGGAAGTGCCTGATGCCGCGGCCTGTGATTGGGAGTTGCTGGAGTCGGTGCTTCACTCTTAAGGTTCCGACCACAGACTGCGGAGTGGGTCCGGGGCTGCGAGGGCTGCCCCAGGTCCTAGCGGGTTTCCACGGGCGCGCCCGGCTCCGCCCGCAAGTGCGCCTTCCTGACTTACTGCTGGGTGCGCGGGGCTGGGGGTGCGAGGACCACCCCTG
>gene=chr11_43902237-43902541; species=papHam
TGATTAGGCCCTTCAGGCGCGGGGGATTTGGGACTACCCGGACTGAGGACGGTGCACGGGAAGTAGCGGCGGCGCTGCGTAACGTCGAGAGGAAGTGCCTGACGCCGCGGCCTGTAATTGGGAGTTGCTAGAGTCGGTGCTTCACTCTTAAGGTTCCGACCACAGACTGCGTAGTGGGTACCGGGCTGCGAGGGGTGCCGCAAGTCCTAGCGGGTTTGGACTGGCGCGCCCGGCTCTGCCCGTAAGTGCGCGTTTCCGACTTACTGCTGGGTGCGCGGGGCTGGGGTTGTGAGGACCACCCCTG
>gene=chr11_43902237-43902541; species=ponAbe
TGATTAAGCCCTCCAGGGGCAGGGGATGTGGGACTACCCGGACTGAGGACGGTGCACCGGAAGTAGTGGCGGCGCTGCGTAACGCCGAGAGGAAGTGCCTGATGCCGCGGCCTGTGATTGGGAGTTGCTGGAGTCGGTGCTTCACTCTTAAGGTTCCGACCACAGACTGAGGAGTGGGTCCGgggctgcgagggctgcCCCAAGTCCTAGCGGGTTTGCACGGGTGCGCCCGGCTCCGCCCGCAAGTGCGCCTTCCCGACTTACTGCTGGGTGCGCGGGGCTGGGGGTGTGAGGACCACCCCTG
>gene=chr11_43902237-43902541; species=rheMac
TGATTAGGCCCTTCAGGCGCGGGGGATGTGGGACTACCCGGACTGAGGACGGTGCACCGGAAGTAGCGGCGGCGCTGCGTAACGTCGAGAGGAAGTGCCTGACGCCGCGGCCTGTAATTGGGAGTTGCTGGAGTCGGTGCTTCACTCTTAAGGTTCCGACCACAGACTGCGGAGTCGGTACCTGGCTACGAGGGGTGCCCCAAGTCCTAGCGGGTTTGGACTGGCGCGCCCGGCTCTGCCCGTAAGTGCGCGTTTCCGACTTACTGCTGGGTGCGCGGGGCTGGGGGTGTGAGGACCACCCCTG
>gene=chr11_47600421-47600725; species=hg19
CCACAAGGAGCTAGGACCACGCTCACCTCACGATTTCCCTACCTGCCTGTCTCGCTTTCTCACCTGCGTTCCCTCCTTTCATCCCGGAGCCCGGAACCTCCGCTTCCGGCTCCACGTCCGCCCGGAAGAAGATCTGCTGCACACTTCCGTTTCCGGTCCGTGCCCTTGGGGCTCCGTGTCCTGCTGTCTTTCCGTCCGCTGCCTAGTCTGCATCTGAGTAACATGGCGGCGGCGGCGGTAGCCAGGCTGTGGTGGCGCGGGATCTTGGGGGCCTCGGCGCTGACCAGGGGTGAGCACGGGCAGC
>gene=chr11_47600421-47600725; species=bosTau
TCACACCAAGCTAGGGCGGCATTCGCCTCACGGTCTCCCCACCTGCGGGCTTTGCTTTCTCACCTGCCTTCCCTCCTTTCATTCCGAAGCCC-GAACCTCTGCTTCTGGCCCCGCGTCCGCCCGGAAGAACGTCTGATGCACACTTCCGCTTC----------------------------------------------------GTGTACATCCGGGAAACATggcggcggcggcg---gcTCGGGGTTGTTGGCAGAGGCTCGTGGGGTCCGCGGCGCCGGCCATAGGTGACCATGGGCAGC
>gene=chr11_47600421-47600725; species=calJac
CCACACGGAGCTAGGACTACGCTCACCCCACGGTTCCCCTACCTGCCTGTCTCGCTTTCTCACCTGCGTTCCCTCCTTTCATCCCGGATCCCGGAACCTCTGCTTCCGGCTCCACGTCCGCCCGGAAGAAGATCTGCTGCACATTTCCGCTTCCGGTCCGTGCCCTTGCGGCTTCGTGTCCTGCGGTCTTGTCTTCCGCTGCCT----TGTGTCCGGGGAACATGGCGACGTTGGCA---ACCCGATTTTGGTGGCGCGGGATCGTGGGGGCCGCGGCGCTGACCAGAGGTGAGCAGGGGCAGC
>gene=chr11_47600421-47600725; species=canFam
CTACACCAAACTAGGACCACGTCCACCTCACGGTTTCCCCACCTGCCTGCCTCGGTTTCTCACCTGCCTTCCCTCCTTTCATTCCGAAGCCCGGAACCTCTGCTTCCGGCCCCGCGTCCGCCCGGAAGAAAATCAGACGCACACTTCCGCTTCCGGTCCGTGCCCTTGGGGCTCCGTGTCCTGTGGGTCTCGCCTTGGCTGCCTGGT-TGCATCTTG-AAGCATGGCGGCGGCGGCG---GCCAGGGGCTGGTGGCAGGGGATCAAGGGGTCCGTGGCGCTGGCCAGGGGTAAGCAGGGGCAGC
>gene=chr11_47600421-47600725; species=equCab
CCACACCAAGCTAGGGCCACGCTCACCTCACGGTTTCCCCACCTGTCTGCTTCGCTTTCTCACCTGCGTTCTCTCCTTTCATTCCGAAGCCAGGAACCTCTGCTTCCGGCCCCGCGTCTGCCCGGAAGAAGATCGGATGCACCCTTCCGCTTCCGGTCCGTGCCCTTGGGGCTCCGTGTCCTGTGGGTCTTGCCTCGGCTGCCTGGTCTGCGTCCGGAGAACATGGCGGCGGCGGCG---GCTAGGGGCTGGTGGCGGGGGCTCGTGGGGACCGTGGCGCTGGCCAGGGGTGAGCAGGGGCAGC
>gene=chr11_47600421-47600725; species=gorGor
------------------------------CGATTTCCCTACCTGCCTGTCTCGCTTTCTCACCTGCGTTCCCTCCTTTCATCCCGGAGCCCGGAACCTCCGCTTCCGGCTCCACGTCCGCCCGGAAGAAGATCTGCTGCACACTTCCGTTTCCGGTCCGTGCCCTTGGGGCTCCGTGTCCTGCTGTCTTTCCGTTCGCTGCCTAGTCTGCATCTGAGTAACATGGTGGCGGCGGTG---GCCAGGCTGTGGTGGCGCGGGCTCTTGGGGGCCTCGGCGCTGACCAGGGGTGAGCAGGGGCAGC
>gene=chr11_47600421-47600725; species=panTro
CCACACGGAGCTAGGACCACGCTCACCTCACGATTTCCCTACCTGCCTGTCTCGCTTTCTCACCTGCGTTCCCTCCTTTCATCCCGGAACCCGGAACCTCCGCTTCCGGCTCCACGTCCGCCCGGAAGAAGATCTGCTGCACACTTCCGTTTCCGGTCCGTGCCCTTGGGGCTCCGTGTCCTGCTGTCTTTCCGTCCGCTGCCTAGTCTGCATCTGAGTAACATGGCGGCGGCGGCGGTAGCCAGGCTGTGGTGGCGCGGGATCTTGGGGGCCTCGGCGCTGACCAGGGGTGAGCACGGGCAGC
>gene=chr11_47600421-47600725; species=papHam
CCACACGGAGTTAGGACCACGCTCACCTTACGGTTTCCCTACCTGCCTGTCTTGCTTTCTCACCTGCGTTCCCTCCTTTCATCCCGGAGCCCGGAACCTCTGCTTCCGGCTCCACGTCCGCCCGGAAGAAGATCTGCTACACACTTCCGCTTCCGGTCCGTGTCCTTGGGGCTCCGTCTCCTGCTGTCTTTCCGTCCGCTGCCTAGTCTGCGTCTGGGTAACATGGCGGCGGCAGCGGCAGCTAGGCTGTGGTGGCGTGGAATCGTGGGGGCCGCGGCGCTGACGAGGGGTGAG-AGGGGCAGC
>gene=chr11_47600421-47600725; species=ponAbe
CCACGCGGAGCTAGGAGCACGCTCACCTCACGATTTCCCTACCTGCCTGTCTCGCTTTCTCACCTGCGTTACCTCCTTTCATCCCGGAGCCCGGAACCTCCGCTTCCGGCTCCACGTCCGCCCGGAAGAAGATCTGCTGCACACTTCCGCTTCCGGTCCGTGCCCTTGGGGCTCCGTGTCCTGCTGTCTTTCCGTCCGCTGCCTAGTCTGCGTCTGACTAACATggcggcggcggcggTAGCCAGGCTGTGGTGGCGCGGGATCTTGGGGGCCTCGGCGCTGACCAGGGGTGAGCAGGGGCAGC
>gene=chr11_47600421-47600725; species=rheMac
CCACACGGAGCTAGGACCACGCTCACCTTACGGTTTCCCTACCTGCCTGTCTCGCTTTCTCACCTGCGTTCCCTCCTTTCATCCCGGAGCCCGGAACCTCTGCTTCAGGCTCCACGTCCGCCCGGAAGAAGATCTGCTGCACACTTCCGCTTCCGGTCCGTGCCCTTGGGGCTCCGTCTCCTGCTGTCTTTCCGTCCGCTGCCTAGTCTGTGTCTGGGTAACATGGCGGCGGCAGCGACAGCTAGGCTGTGGTGGCGTGGAATCGTGGGGGCCGCGGCGCTGACGAGGGGTGAG-AGGGGCAGC
>gene=chr11_47869670-47869974; species=hg19
TGGACTCAGGAGGATGAAACAGGGCGTCAGGGACCCTGGGACCCATGAGAGGAGCCCGAGGGGACAGATGGGATCGCACCCTCCCTGGCCATTTCCGTACCAATGCTGCAGACTGTGAATTCCCGAAAGTGCCTCGGCCTTTCGCGCTCAGCTCCGCTTAGCTCCACGAAGCTCCGTTCCAGGGCTCCCGCCGCCGCCATCTTCCCGCCGTCGCCGCGACGCCCAACGGAACAAAGGCAGGGCCGCGCGGTCGCCGTCACTTCCGGGGGTGGGGCGGGCGGAGCTGCGGACAGGTGAAGCATTC
>gene=chr11_47869670-47869974; species=bosTau
----------------------------------------------------------------------------------------------------------------------------------------------------------------------------------------------------------------------------------------------------------------------------------------------------------------
>gene=chr11_47869670-47869974; species=calJac
TGGACTCAGGAGGATGAACCAGGGAGTCA--GATCGTGGGACCCATGAGAGGAGCCCGAGGGGACAGATCGGATCGCGCCGTTCCTGGCAAC--CCGTACCAATGCTGCAGACTGTGAATTCCCGAAAGTGCCTCGGCCTTTCGCGCTCTGCTCCGCTTAGCTCCACGAAGCTCCGATCTATCGAACCCGCCGCCGCCATCTTCCCGCCGCCGCCGCGATGCCCGACGGGACAAAGGGAGGTCCGCGCGGCCTGCGTCACTTCCGGGGGCGGGGC-GGCAGAGCTGCGGGCAG--GAGGCAAGT
>gene=chr11_47869670-47869974; species=canFam
TGGACTTAGGAGTATGAACC-GGGGGT----CATGCAGGGACCCGTGGGAGGAGCCCGAGGGGAAGGATCGGATTTCATTCTCATTGGCTCTTTCCGTACCAATGCCGCAAACTGTGAATTCCCGAAAGTGTCTCGGCCTCTCGCGCTCAGCACCGCTGAGCTCCACGAAGCTCCGTTCCAGGGCTCCCGCCGCCGCCATCTTCCCGCCGCTGCCGCAAGGCCCGACGGGACGCGAGCCGGGCCGAGAGGCTACCGTCACTTCCGGGGGCGGGGCGGGCGGAGACGCGGACAGGTGA-GGAGGC
>gene=chr11_47869670-47869974; species=equCab
TGGATTCAGGAAGATGAACT-GGGGGTCAGAGATTTAGGGACCCACCGGGGGAGCCCGAGGGAAAGGATTGGATCGCGCCCCCCTTGGCTGCTCCCCTACCAACGCCGCAAACGGTGAATTCTCGAAAGTGTCTCGGCCTTTCGCGCTCAGCTCCGCTCAGCTCCACGAAGCTCCGTTCTATGGCTCCCGCCGCCGCCATCTTCCCGCCGCCGCCGCAAGGCCCGACGGGACACCAGC-AGGCCGGGCGGCTGTCGTCACTTCCGGGGCG-GGGC-GGCGGAGACGCGGAC-TGTGAAGGATCC
>gene=chr11_47869670-47869974; species=gorGor
TGGACTCAGGAGGATGAAACAGGGAGTCAGGGACCCTGGGACCCATGAGAGGAGCCCGAGGGGACAGTTCGGATCGCACTCTCCCTGGCCATTTCCGTACCAATGCTGCAGACTGTGAATTCCCGAAAGTGCCTCGGCCTTTCGCGCTCAGCTCCGCTTAGCTCCACGAAGCTCCGTTCCAGGGCTCCCGCCGCCGCCATCTTCCCGCCGTTGCCGCGATGCCCGACGGGACAAAGGCAGGGCCGCGCGGTCGCCGTCACTTCCGGGGGTGGGGCGGGCGGAGCTGCGGACAGGTGAAGCATCC
>gene=chr11_47869670-47869974; species=panTro
TGGACTCAGGAGGATGAAACAGGGAGTCAGGGACCCTGGGACCCATGAGAGGAGCCCGAGGGGGCAGATGGGATCGCACCCTCCCTGGCCATTTCCGTACCAATGCTGCAGACTGTGAATTCCCGAAAGTGCCTCGGCCTTTCGCGCTCAGCTCCGCTTAGCTCCACGAAGCTCCGTTCCAGGGCTCCCGCCGCCGCCATCTTGCCGCCGTTGCCGCGACGCCCAACGGAACAAAGGCCGGGCCGCGCGGTCGCCGTCACTTCCGGGGGTGGGGCGGGCGGAGCTGCGGACAGGTGAAGCATCC
>gene=chr11_47869670-47869974; species=papHam
TGGACTCAGGAGGATGAACCCAGGAGTCAGAGACCCTAGGACCCATGAGAGGAGCCCGAGGGGACAGATCGGATCGCGCCCTCCCTGGCCACTTCCGTACCAATGCTGCAGACTGTGAATTCCCGAAAGTGCCTCGGCCTTTCGCGCTCAGCCCCGCTTAGCTCCACGAAGCTTCGTTCCAGGGATCCCGCCGCCGCCATCTTCCCGCCGTCGCCGCGATGCCCGACGGGACAAAGGCAGGGCCGCGCGGCCGCCGTCACTTCCGGGGGCGGGGCGGGCGGAGCTGCGGACGGGTGAAGCATCC
>gene=chr11_47869670-47869974; species=ponAbe
TGGACTCAGGAGGATGAACCAGGGAGTCAGGGACCCTGGGACCCATGAGAGGAGCCCGAGGGGACAGATCGGATCGCACCCTCACTGGCCATTTCCGTACCGATGCTGCAGACTGTGAATTCCCGAAAGTGCCTCGGCCTTTCGCGCTCAGCTCCGCTTAGCTCCACGAAGCTCCGTTCCAGAGCTCCCGCCGCCGCCATCTTCCCGCCGTCGCCGCGATGCCCGACGGGACAAAGGCAGGGCCCCGCGGT-GCTGTCACTTCCGGGGGTGGGGCGGGCGGAGCTGCGGACAAGTGAAGCATCC
>gene=chr11_47869670-47869974; species=rheMac
TGGACTCAGGAGGATGAACCCAGCAGTCAGAGACCCTAGGACCCATGAGAGGAGCCCGAGGGGACAGATCGGATCGCGCCCTCCCTGGCCACTTCCGTACCAATGCTGCAGACTGTGAATTCCCGAAAGTGCCTCGGCCTTTCGCGCTCAGCCCCGCTTAGCTCCACGAAGCTTCGTTCCAGGGATCCCGCCGCCGCCATCTTCCCGCCGTCGCCGCGATGCCCGACGGGACAAAGGCAGGGCCGCGCGGCCGCCGTCACTTCCGGGGGCGGGGCGGGCGGAGCTGCGGACGAGTGAAGCATCC
>gene=chr11_57479960-57480264; species=hg19
AGCGTTCAGAGAACTACATCCGGGTTTAGAGGCCGTACGTTTGCGATATAGCCCAATAGCAGTCGTTATGGTGGGGGAGGCGGGGCGAGACCTACGACGCCGGCGAGCAGTGGCCGTTACGGCCGAAAAGATGGCGGTCTTGGCACCTCTAATTGCTCTCGTGTATTCGGTGCCGCGACTTTCACGATGGCTCGCCCAACCTTACTACCTTCTGTCGGCCCTGCTCTCTGCTGCCTTCCTACTCGTGAGGAAACTGCCGCCGCTCTGCCACGGTCTGCCCACCCAACGCGAAGACGGTAACCCG
>gene=chr11_57479960-57480264; species=bosTau
AGGGGCCAGAGATCTAGTTCCGGGTCCAGAGGCGGGGCATCTGACACTTGGCCCAATGGAAACCTCAATGGTGAGAGAGGCGGGACCAGACCTACGAAGCCGAAGAGCGGCCGCCTCAGGGGCCGGAAAGATGGCGGTCCTAGCGCCTTTGATTGCTCTCGTGTATTCGGTCCCGCGACTTTCACGATGGCTGGCCCGACCTTACTACTTTTTGTCAGCCCTGCTCTCTGCTGCCTTCCTACTCGTGAGGAAGCTGCCCCCTGTCTGTGAAAGTCTCCCCACGCAACGCGAAGACGGCAACCCG
>gene=chr11_57479960-57480264; species=calJac
AGCGTCCAGAGAGCTACATCCGGATTTAGAGGCGGTACATTTGAGATACGGCCCAATAGCAGTCTCTATGGTGAGGGAGGCGGGGCCAGACCTACAACGCCAATGAGCCCCGGCCCTAACGGCCAAAAAGATGGCGATCCTGGCACCTCTAATTGCTCTGGTGTATTCTGTGCCGCGACTTTCACGATGGCTGGCCCAACCTTACTACCTTCTGTCGGCCCTGCTCTCTGCTGCCTTCCTACTCGTGAGGAAACTGCCGCCGCTCTGCAACGGTCTGCCTACCCAACGCGAAGACGGCAACCCG
>gene=chr11_57479960-57480264; species=canFam
AACGTCCAGAGATCTACTTCCGGGCGCGGAGGCGGTGCATCCGAGGCCAAACCCAATGGAAGGCTCGCTGGTGGAAGGGGCGGGGCCAGACCTACGACGCCGAAGCTCCGCGGCCGCAAAGGCCGGAAAGATGGCGGTCCTGGCACCTCTAATCGCTCTGGTGTATTCGGTGCCACGACTTTCACGATGGCTGGCCCGACCTTATTATCTCCTGTCAGCCCTGCTTTCTGTTGCATTCTTACTCGTGAGGAAGCTGCCCCCTCTCTGTAGCAGTCTCCCCACGCAGCGCGAAGACGGCAACCCG
>gene=chr11_57479960-57480264; species=equCab
AAAGTCCAGAGATCTAATTCCGGGTCCAGAGGCGGTGCATCCGAGACCAGGCCCAATGGA------------GGGAGAGGCGGTACCTGACCAACGACGCCGGGGAGCTGCGGCGGCTCCGGCTGAAAAGATGGCGGTCCTGGCGCCTTTAATTGCTCTGGTGTATTCGGTGCCGCGACTTTCACGATGGCTGGCACGACCTTACTACCTTTTGTCAGCCCTGCTCTCGGCTGCCTTCCTACTCGTGAGGAAGCTGCCCCCGCTCTGCCACAGTCTCCCCACGCAACGCGAAGACGGCAACCCG
>gene=chr11_57479960-57480264; species=gorGor
AGCGTTCAGAGAATTA-ATCCGGGTTTGGAGGCCGTACGTTTGCGATATAGCCCAATAGCAGTCGTTATGGTGGGGGAGGCGGGGCGAGACCTACGACGCCGGCGAGCAGTGGCCGTTACGGCCGAAAAGATGGCCGTCTTGGCACCTCTAATTGCTCTCGTGTATTCGGTGCCGCGACTTTCACGATGGCTCGCCCAACCTTACTACTTTCTGTCGGCCCTGCTCTCTGCTGCCTTCCTACTCGTGAGGAAACTGCCGCCGCTCTGCCACGGTCTGCCCACCCAACGCGAAGACGGTAACCCG
>gene=chr11_57479960-57480264; species=panTro
AGCGTTCCGAGAACTACATCCGGGTTTAGAGGCCGTACGTTTGCGATATAGCCCAATAGCAGTCGTTATGGTGGGGGAGGCGGGGCGAGACCTACGACGCCCGCGAGCAGTGGCCGTTACGGCCGAAAAGATGGCGGTCTTGGCACCTCTAATTGCTCTCGTGTATTCGGTGCCGCGACTTTCACGATGGCTCGCCCAACCTTACTACCTTCTGTCGGCCCTGCTCTCTGCTGCCTTCCTACTCGTGAGGAAACTGCCGCCGCTCTGCCACGGTCTGCCCACCCAACGCGAAGACGGTAACCCG
>gene=chr11_57479960-57480264; species=papHam
AGCGTTGAGAGAACTACATCCGGGTTTAGAGGCCGTACGTTTGAGATGTAGCCCAATAGCAGTCGCTATGGTGGGGGAGGCGGGGCCGGACCTACGACGCCGGTGAGCAGTGGCCCTTGCGGCCGAAAAGATGGCGGTCTTGGCTCCTCTAATTGCTCTGGTGTATTCGGTGCCGCGACTTTCACGATGGCTTGCCCAACCTTACTACCTTCTGTCGGCCCTGCTCTCTGCTGCCTTCCTACTCGTGAGGAAACTGCCGCCACTCTGCCACGGTTTGCCCACCCAACGCGAAGACGGTAACCCG
>gene=chr11_57479960-57480264; species=ponAbe
AGCGTCCAGAGAACTACATCCGGGTTTAGAGGCCGTACGTTTGCGATATAGCCCAATAGCAGTCGTTATGTTGGGGGAGGCGGGGCGAGACCTACGACGCCGGCGAGCGGTGACCGTTACGGCCGAAAAGATGGCGGTCTTGGCACCTCTGATTGCTCTGGTGTATTCGGTGCCGCGACTTTCACGATGGCTCGCCCAACCTTACTACCTTCTGTCGGCCCTGCTCTCTGCTGCCTTCCTACTCGTGAGGAAACTGCCGCCGCTCTGCCATGGTCTGCCTACCCAACGCGAAGACGGTAACCCG
>gene=chr11_57479960-57480264; species=rheMac
AGCGTTGACAGAACTACATCCGGGTTTAGAGGCCGTACGTTTGAGATGTAGCCCAATAGCAGTCGCTATGGTGGGGGAGGCGGGGCCGGACCTACGACGCCGGTGAGCAGTGGCCCTTGCGGCCGAAAAGATGGCGGTCTTGGCTCCTCTAATTGCTCTGGTGTATTCGGTGCCGCGACTTTCACGATGGCTTGCCCAACCTTACTACCTTCTGTCGGCCCTGCTCTCTGCTGCCTTCCTACTCGTGAGGAAACTGCCGCCACTCTGCCACGGTTTGCCCACCCAACGCGAAGACGGTAACCCG
>gene=chr11_62606918-62607222; species=hg19
AGTCACGCCAGGGGCGCGAGTGCACCCCTGCACTTCCCGACGCCCGAGCCTGCCACCCACCTTTCAAGATCCCAGTCTCGGTGCCGACCCACACATGGTTCCAGCGTGCAGCAGCAGCCGCCATGACAAAGCCTGGAGGCAGACAGTTCACACTTCCGGCGCAGCGTGTGCGTCACCAGCGGGCGTCGAGTCCGATGCAGCGCAGTGTAGTTGCTGGAAGTTTGAAGAGCCGAAACAGTAAAGCTTCCATGCTTGTTTTGCTTTACGAAAATGAAACCAGGAGGTGCTTGTTTATGTAGATCGG
>gene=chr11_62606918-62607222; species=bosTau
AATCGCGTCAGAACAGCGAAACGACGCCCGCAGTTCCCGACGCCCGACCTCGCTACCCACCTTTCAGGATGCCAGTGTCGGTGCCAACCCACACATGGTTCCAGCGTGCAGCCGCAGCCGCCATAGCGGAGCTCGGGAACCCAAGGCTCACACTTCCGGCGCAGCGCCTGCGTCACCAGCGTGCGTCTCGTCGGATCCGGAGGAACTCCTTTTCTAGGCCTTTAAAGAACCGGAAGAGTAAAAATCTCCCAGTGGTTTTGCTTTACAAAAATGAAATCTAGAGAC--TTATTTGTGGAGATCTG
>gene=chr11_62606918-62607222; species=calJac
AGTCACACCGGGGGCGCGAGTGCACCCCTGCACTTCCCGACGCCCGAGCCTGCCACCCACCTTTCAAGATCCCAGTCTCGGTGCCGACCCACACATGGTTCCAGCGCGCGGCAGCAGTCGCCATGACAGAGCCCGGATACCGACGGTTCGCACTTCCGGCTCAGCCTGTGCGTCACCAGCGGGCAGCTAGTCAGATGCTGTGCAGCGTGTTTGCTGGGAGTTTA--------------------------------------------------------------------------------
>gene=chr11_62606918-62607222; species=canFam
AATCGCGCCGCGGTCACGAGCGGCCCTCCAC-CTTCCCCACGCCGGGCCCAGCCACCCACCTTTCAGAATCCCGGTCTCGGTGCCCACCCACACATGGTTCCAGCGTGCCCCAGCAGCCGCCATAACGGAGCCCGGCAGCCCGCTGCTCGCACTTCCGGCGCAGCGTCTGCGTCACCAGCGCGCGCGGAGCG-GATCTGGACGGTCGCCGCCTCCGGGAGTTCT-----------GAGTAAGGACCCCCTGCTGGTTTTGCTTTAGGAAGAGGGAATCTGGAGACACCTGTTTAT-----GATC
>gene=chr11_62606918-62607222; species=equCab
AGTCGCGTCGGGGACGCAAGCGGACCCCCGCACTTCCCGACGCCCGGCCGCGCCACGCACCTTTCAGGATCCCAGTCTCAGTGCCGACCCACACATGGTTCCAGCGCGCCCCAGCAGCCGCCATCACGGAGCCAGAGGGCCGGCAGCGCGCACTTCCGGCGCAGCGTCTGCGTCACCGGAGCGCGCAGAGCC-ATCCTCGACGAACGCCGTTCCTGGGCGTTTAAAGAGCTGGAAGAGCGAAGATCCCTTGCTGGTTTTGCTTTACGAGAACGAAGTCTGGAGACGCTTGCAGATGGAGAGTTG
>gene=chr11_62606918-62607222; species=gorGor
AGTCACGCCAGGGGCGCGAGTGCACCCCTGCACTTCCCGACGCCCGAGCCTGCCACCCACCTTTCAAGATCCCAGTCTCGGTGCCGACCCACACGTGGTTCCAGCGTGCAGCAGCAGCCGCCATGACAAAGCCTGGAGGCAGACAGTTCGCACTTCCGGCGCAGCGTGTGCGTCACCAGCGGGCGTCGAGTCCGATGCAGCGTAGTGTAGTTGCTGAAAGTTTAAAGAGCCGAAACAGTAAAGCTTCCCTGCTTGTTTTGCTTTACGAAAATGAAACCAGGAGGTGCTTGTTTATGTAGATCGG
>gene=chr11_62606918-62607222; species=panTro
AGTCACGCCAGGGGCGCGAGTGCACCCCTGCACTTCCCGACGCCCGAGCCTGCCACCCACCTTTCAAGATCCCAGTCTCGGTGCCGACCCACACATGGTTCCAGCGTGCAGCAGCAGCCGCCATGACAAAGCCTGGAGGCAGACAGTTCGCACTTCCGGCGCAGCGTGTGCGTCACCAGCTGGCGTCGAGTCCGATGCAGCGTAGTGTAGTTGCTGGAAGTTTAAAGAGCCGAAACAGTAAACCTTCCATGCTTGTTTTGCTTTACGAAAATGAAACCAGGAGGTGCTTGTTTATGTAGATCGG
>gene=chr11_62606918-62607222; species=papHam
AGTCACACCAGGGGCGCGAGTGCACCCCTGCACTTCCCGACGCCCGAGCCTGCCACCCACCTTTCAAGATCCCAGTCTCGGTGCCGACCCACACATGGTTCCAGCGCGCGGCAGCAGCAGCCATGACAAAGCCTGGAGGCAGATGGTTCGCACTTCCGGCGCAGCGTGTGCGTCACTGGTGGGCGTCGAGTCCAAGGCAGGGCAGTACAGTTG-----------AAGAGCCAAAAGAGTAAAGCTTCCTTGCTTGTTTTGCTTTACGAAAATGAAACCAGGAGGTGCTTGTATAGGGAGATCGG
>gene=chr11_62606918-62607222; species=ponAbe
AGTCACGCCAGGGGCGCGAGTGCACTCCTGCACTTCCCGACGCCCAAGCCTGCCACCCACCTTTCAAGATCCCAGTCTCGGTGCCGACCCACACATGGTTCCAGCGCGCAGCAGCAGCCGCCATGACAAAGCCTGGAAGCAGACAGTTCGCACTTCCGGCGCAGCGTGTGCGTCACCAGCGGGCGTCGAGTCTGATGCAGCGTAGTGTAGTTGCTGGAAGTTTAAAGAGCCGAAAGAGTAAAGCTTCCCTGCTTGTTTTGCTTTACGAAAATGAAACCAGGAGGTGCTTGTTTATGTAGATCGG
>gene=chr11_62606918-62607222; species=rheMac
AGTCACACCAGGGGCGCGAGTGCACCCCTGCACTTCCCGACGCCCGAGCCTGCCACCCACCTTTCAAGATCCCAGTCTCGGTGCCGACCCACACATGGTTCCAGCGCGCGGCAGCAGCAGCCATGACAAAGCCTGGAGGTAGATGGTTCGCACTTCCGGCGCAGAGTGCGCGTCACTGGCGGGCGTCGAGTCCAAGGCAGGGCAGTGCAGTTGCTAGGAGTTT-AAGAGCCGAAAGAGTAAAGCTTCCTTGCTTGTTTTGCTTTACGAAAATGAAACCAGGAGGTGCTTGTATAGGGAGATCGG
>gene=chr11_64863442-64863746; species=hg19
GGAGCCACTACCCGTCCCCCTTCTGGGACAGCAGCAACCCCAGGCAGTTCCACAAAATGCTTCCACCCAGGAAACTGGGGGAATTCAGGGCTCTCCCGGAACCTTTGCACCCGGGGAAGACAGGTGCGGGGGAACTCTAGTCTCGAAGGACCTAGGGCTGCAGGGGGACGTTTCACCTGAAGGACTGCCTCGTTTCAACAACAACTTTATGGCTCCCGGAAGTGCCTCCTCCCCGTCCCCTTCCTTTCCAGCCTCACGCCCGTGGGCTGCAGTTGGAACGATGGCGGCGGCAGCTGCCGCCGGG
>gene=chr11_64863442-64863746; species=bosTau
GAAGCCACGACTCGTCCTCCTTCCGGGAAGACAGC-GACCCAACCAGTTTCGCAAAATCTTTCCATCTGAGAAGCTGGGGGAACCCAGGGCTTTCCCGGAACCTCTGAGCTCGGGGAGAAAACATGCGGGGGAACTCTAGTCTCGAAGGACTCGAGGCTGCAGGGGGACGTTTCACCTGAAGGACTGCCTCGTTTCAACAACAACTTTATGGCTCCCGGAAGTGCCTCCTCCCTGTCCCCTGC----CCAACCTCACGCCTGTGGGCTGCACTTGGAGCCATGGCGGCGG---CAGCTGCTGCT
>gene=chr11_64863442-64863746; species=calJac
GGAGCCATTACCCGTCTCCCTTCTGGGAAAGCAGCAACTTGAGGCAGTTCTACAAAATGCTTCCACCCA---------------TCAGCGCTCTTCCGGAACCTTTTCACTTGAGGAAGACAGGTGTGGTGGAACTCTTGTCTCGAAGGACTCAGGGTTGCTGGGGGACGTTTCACCTGAAGGACTGCCTCGTTTCAACAACAACTTTATGGATCCCGGAAGTGCCTCCTCCCCGCCCCGTTC----CCAGCCTCACGCTCCTGGGCTGCAGTAGGAGCGATGGCGGCGGCAGCCACCGCCGGG
>gene=chr11_64863442-64863746; species=canFam
GGAGCCAGGACCCGCCTTCCTTCTGGGAGGGAAGC--ACCAGACGAGTTCTTCTCAATCTGCTC----GGGAGGCTGCGGGAACCCAGGGCTCTCCCGGAACCTCTTCGCTCAGGGAGGAAAGGTA-GGGGGAACGCTAGTCTCGAAGGACCCAGGGTTGCAGGGGGACCTTTTAGCTGAAGGACTGCCTCGTTTCAACAAGAACTTTATGGCTCCCGGAAGTGCCTCCTCCCAGTTCT-TTC----CCAGCCTCACACCCGTGGGCTGCAGTTGGAGTGATGGCGGCTG---CAGCCGCTGGA
>gene=chr11_64863442-64863746; species=equCab
GGAGCCACGACCCGCCTTCCTTTTGGGAGGGCAGC-GACCCAACCAGTGCCACAAAATCCTTCCACCTGAGATGCTGGGGGAACCCAGGGCTCTCCCAGAACCTCTTCGCTCGGGGAGGAAAGCT--GCGGGAACTCTAGTGTCGAAGGACCCAGGGCTGCAGGGGGACGTTTCACCTGAAGGACTGCCTCGTTTCAACAACAACTTTATGGCTCCCGGCAGTGCCTCCTCCCGGTCCCCGTT----CCAGCCTCACGCCCGTGGGCTGCAGTTGGAGCCATGGCGGCGG---CAGCCGCTGGG
>gene=chr11_64863442-64863746; species=gorGor
-----------------------------------AACCCCAGGCAGTTCCACAAAATGCTTCCACCCAGGAAACTGGGGGAATTGAGGGCTCTCCCGGAACCTTTGCACCCGGGGAAGACAGGTGCGGGGGAACTCTAGTCTCGAAGGACCTAGGGCTGCAGGGGGACGTTTCACCTGAAGGACTGCCTCGTTTCAACAACAACTTTATGGCTCCCGGAAGTGCCTCCTCCCCGTCCCCTTCCTTTCCAGCCTCACGCCCGTGGGCTGCAGTTGGAACGATGGCGGCGGCCGCTGCCGCCGGG
>gene=chr11_64863442-64863746; species=panTro
GGAGCCACTACCCGTCCCCGTTCTGGGACAGCAGCAACCCCAGGCAGTTCCACAAAATGCTTCCACCCAGGAAACTGGGGGAATTCAGGGCTCTCCCGGAACCTTTGCACCCGGGGAAGACAGGTGCGGGGGAACTCTAGTCTCGAAGGACCTAGGGCTGCAGGGGGACGTTTCACCTAAAGGACTGCCTCGTTTCAACAACAACTTTATGGCTCCCGGAAGTGCCTCCTCCCCGTCCCCTTCCTTTCCAGCCTCACGCCCGTGGGCTGCAGTTGGAACGATGGCGGCGGCAGCTGCCGCCGGG
>gene=chr11_64863442-64863746; species=papHam
GGAGCCACTACCCGTCCCCGTTCTGGGAGAGCAGCAACCCCAGGCAGTCGCACAAAATGCTTCCACCTAGGAAACTGGGGGAATTCAGGACTCTCCCGGAACCTTTGCAACCGGGGAAGACAGGTGCGGGGGAACTCTAGTCTCGAAGGACCTAGGGCTGCGGGGGGATGTTTCACCTGAAGGACTGCCTCGTTTCAACAACAACTTTATCGCTCCCGGAAGTGCCTCCTCCCCGTCCCCTTCCTTCCCAGCCTCACGTCCGTGGGCTGCAGTTGGAGCGATGGCGGCAGCAGCTGCCGCCGGG
>gene=chr11_64863442-64863746; species=ponAbe
GGAGCCACTACCCGTCCCCCTTCTGGGAGAGCAGCAACCCCAGGCAGTTCCACAAAATGCTTCCACCCAGGAAACGGGGGGAATTCAGGGCTCTCCCGGAACCTTTGCACCCGGGGAAGACAGGTGCGGGGGAACTCTAGTCTCGAAGGACCTAGGGCTGCAGGGGGACGTTTCACCTGAAGGACTGCCTCGTTTCAACAACAACTTTATGGCTCCCGGAAGTGCCTCTTCCCCGTCCCCTTCCTTTCCAGCCTCACGCCCGTGGGCTGCAGTTGGAACGATGGCGGCGGCAGCTGCCGCCGGG
>gene=chr11_64863442-64863746; species=rheMac
GGAGCCACTACCCGTCCCCGTTCTGGGAGAGCAGCAACCCCAGGCAGTTGCACAAAATGCTTCCACCTAGGAAACTGGGGGAATTCAGGACTCTAGCGGAACCTTTGCAACCGGGGAAGACAGGTGCGGGGGAACTCTAGTCTCGAAGGACCTAGGGCTGCAGGGGGACGTTTCACCTGAAGGACTGCCTCGTTTCAACAACAACTTTATGGCTCCCGGAAGTGCCTCCCCCCCGTCCCCTTCCTTCCCAGCCTCACGCCCGTGGGCTGCAGTTGGAGCGATGGCGGCAGCAGCTGCCGCCGGG
>gene=chr11_65337829-65338133; species=hg19
AGCGAGGTCTGAGGACCACGCTAAGGCGTCACGTCCGCCCTGATCCGCGGCAGCTATGGAACGGGCGGAGCCGCAGCGGAGGGCGCTCCGCTTTGACGTCACTTCCTGTGAGCCCGGCGGTGACAACGGCAACATGGCCCTGAACGGAGCTGGTGAGGACCTGGGCGGCAGGGGTTTGTGGCTGTGAGGTACGGGAGGCAGCCCACTCCGGCAAGACCCCCAGTCCCTATGCCTCTCTTCCCCAGAAGTCGACGACTTCTCCTGGGAGCCCCCGACTGAGGCGGAGACGAAGGTGCTGCAGGCG
>gene=chr11_65337829-65338133; species=bosTau
CGCGACGTCGGAAGAGCAGAGA-TAGCGTCATTTCCGCCCTCACTCCGGCCCGACAGGGA-AAGGCGGGG-CA-AGCAGAAGGCGCGCTGCTTGTGCGTCACTTCCGGTGAGTCTAGCGGCGACAACGGCAACATGGCCCTAAACGGCGCTGGTGAGGACATGGATTGCGGGGGCCTGTGGCTTCGCGGTTCGGGCGGCACCTTGCTTCAGCAAGACTCCGGCCCCTTGTGCCTCTCTTCCCCAGAAGTCGACGACTTCTCCTGGGAGCCCCCGACCGAAGCGGAGACGAAGGTGCTGCAAGCG
>gene=chr11_65337829-65338133; species=calJac
AGCGAGGTGTGAGGACCACGATGAGGCGTCATTTCCGTCGTGATCCGCGGCCGCTGTGGAAGGGGCGGAGCCGCAGCGGAGGGCGCTCCGCTTAGACGTCATTTCTGGTGAGCCCAGCGGCGGCCACGGCAACATGGCCCTGAACGGCGCTGGTGAGGACTTGGGCGGCAGGGGCTTGTGGCTGCG-GCTACGGGAGGCAGCCCCCTGCGGCAAGAT-CCCAGTCTCTATGCCTCTCTTCCCCAGAAGTCGACGACTTCTCCTGGGAACCCCCAACTGAGGCGGAGACGAAGGTGCTGCAGGCG
>gene=chr11_65337829-65338133; species=canFam
CCGCACGCCCGA------------GGCGCTCTCTCCGCGCTCCTCCCAGGTCTAAGCGGCGGGGGCGGAGCCG-AGCGTCCAGCGCTCCGCTAGTACGTCACGTCCGTTGAGCCTGGTGGCGACAACGGCAACATGGCCCTGAACGGTGCTGGTGAGGACTTGGGCCGTGGGGGCCTCTGGTTGCGGGGTGCAGGAGGTAGCCCGCTCGGGCAAGACCTCTGCCTCTTGTGCCTCTCTACCCCAGAAGTCGACGACTTCTCCTGGGAGCCCCCAACCGAAGCGGAGACGAAGGTTCTGCAAGCG
>gene=chr11_65337829-65338133; species=equCab
CGCGACTTCGGAGGAGCACAGC-GAGCGTCATTTCCGCCCTCAGCCCCGCCCAACGAGGAGGGGGCGGGGCCG--GCGGAAGGCGCGCCGCTTGAGCGTCACCTCCGGCGAGCCTAGCGGCGACAACGGCAACATGGCCCTAAACGGCGCTGGTGAGGACTTGGGTTGCCAGGGCCTGTGGCTGTGGGGTACGGGAGGCAGCGTGCTCAGGCGAGACCCCGGTCCCTTGTGCCTCTCTTCCCCAGAAGCCGACGATTTCTCCTGGGAGCCTCCGACCGAAGCGGAGACGAAGGTGCTGCAGGCG
>gene=chr11_65337829-65338133; species=gorGor
AGCGAGGTCTGAGGACCACGCTAAGGCGTCACGTCCGCCC-GATCCGCGGCCGCTATGGAACGGGCGGAGCCGCAGCGGAGGGCGCTCCGCTTTGACGTCACTTCCTGTGAGCCCGGAGGTGACAACGGCAACATGGCCCTGAACGGAGCTGGTGAGGACCTGGGCGG----------------------------------------------------------------------------------------------------------------------------------------
>gene=chr11_65337829-65338133; species=panTro
AGCGAGGTCTGAGGACCACGCTAAGGCATCACGTCCGCCCTGATCCGCGGCCGCTATGGAACGGGCGCAGCCGCAGCGGAGGGCGCTCCGCTTTGACGTCACTTCCTGTGAGCCCGGCGGTGACAACGGCAACATGGCCTTGAACGGAGCTGGTGAGGACCTGGGCGGCAGGGGTTTGTGGCTGTGAGGTACGGGAGGCAGCCCGCTCCGGCAAGACCCCCAGTCCCTATGCCTCTCTTCCCCAGAAGTCGACGACTTCTCCTGGGAGCCCCCGACTGAGGCGGAGACGAAGGTGCTGCAGGCG
>gene=chr11_65337829-65338133; species=papHam
AGCGAGATCTGAGGACCACGCTGAGGCGTCATTTCCGCCCTGATTCTCGGCCGCTATAGAAGGGGCGGAGCCGCAGCGGAGGGCGCGCCGCTTGTACGTCACTTCCGGTGAGCCCGGCAGCGACCACGGCAACATGGCCCTGAACGGAGCCGGTGAGGACTTGGGCGGCAGGGGCTTGTGGCTGTGAGGTACGGGAGGCAGCCCGCTCCGGCAAGACCCCCAGTCCCTATGCTTCTCTTCCCCAGAAGTCGACGACTTCTCCTGGGAGCCCCCGACTGAGGCGGAGACGAAGGTGCTGCAGGCG
>gene=chr11_65337829-65338133; species=ponAbe
AGCGAGGTCTGACGACCACGCTAAGGCGTCATGTCCGCCCTGATCCGCGGCCGCTGTGGAAGGGGCGGAGCCGCAGCGGAGGGCGCTCCGCTTGGACGTCACTTCCTGTGAGCCCGGCGGTGACAACGGCAACATGGCCCTGAACGGAGCTGGTGAGGACTTGGGCGGCAGGGGCTTGTGTCTATGAGGTACGGGAGGCAGCCCGCTCCGGCAAGACACCCAGTCCCTATGCCTCTCTTCCCCAGAAGTCGACGACTTCTCCTGGGAGCCCCCGACTGAGGCGGAGACGAAGGTGCTGCAGGCG
>gene=chr11_65337829-65338133; species=rheMac
AGCGAGATCTGAGGACCACGCTGAGGCGTCATTTCCGCCCTGAATCTTGGGCGCTACAGAAGGGGCGGAGCCGCAGCGGAGGGCGCGCCGCTTTGACGTCACTTCCGGTGAGCCCGGCAGCGACAACGGCGACATGGCCCTCAACGGAGCCGGTGAGGACTTGGGCGGCAGGGGCTTGTGGCTGTGAGGTACGGGAGGCAGCCCGCTCCGGCAAGACCCCCAGTCCCTATGCTTCTCTTCCCCAGAAGTCGACGACTTCTCCTGGGAGCCCCCGACTGAGGCGGAGACGAAGGTGCTGCAGGCG
>gene=chr11_65769523-65769827; species=hg19
GGTAGCGTCAGTTAGAAATCAGGTCTCCAGTGTTCCCAGTTCCCACCAGTCCAACTGCGAGGAGTGCGACGTGAGTCTGAGTCTGATCCCTCCGAAAACCGTACTTCCGGCGCTGTCTCGGAGGCCTCCCGTCCCCTCCCTTGTCCGTCTTCTAACTCTTCCCCACGCCAGGTCCGTCAAGCCTAAGTCCTTGAGTTCCGGGTCCGGGCAGCAGAGAAAGGAAGTCCTCTCCCTGGAGGCCTATCTCCCTCAGAACTGCGCGAGAAGCGAGACCTTAGAAGGCAGGGCTTCCCGCGAAGGACCG
>gene=chr11_65769523-65769827; species=bosTau
ggtggagtcggcttggactcaggtctcGGGCGCATCCGGTTCCCGTCAGTCCGACAGCGAGGAGGACAACTCGTGCCTGAGTCGGAC----------GCCGTACTTCCGGCGCTCTCCCGGAAGTCTCGCCTCTCTCC--TTGTCCGCTCTCTAATTCTTCCCAACACCGGGTCGGCCAAGGTTAAGTGGTTAAGTTCCGCATCCGTGCAGCAGATAAATAAAGTTTTCTTCTCACAGGTTTCTTTCCCCGAATGCTTCCTAAGAAGCAAGACTACAAAAGGCACTGCTTCCTGCGAAGAACCG
>gene=chr11_65769523-65769827; species=calJac
GGTAGCGTGAGCTTAAATCCAGGTCTCCAATGTTTTCAGTTCCCTCCAGTCCCACTGCTAGGAGGGTGACGTGAGTTTGAGTCGGATCTCTTCGAAAACTGTACTTCCGGCGCTGTCTCGGAAGCCTCCCGTCCCCTCCCTTGTCCGTCTTCCAACTCTTCCCCACGCCA-GTCGGTCAAGCCTAAGTCCTTGAGTTCCGGGTCCGGGCAGCAGAGAAAGAAAATCCTTTCTCTGGAGGCCTTTCTTCCT----------CGAGTAGCGGGACCTTACAAGGCAGGACTTCCCGCGAAGGACCG
>gene=chr11_65769523-65769827; species=canFam
---------GACGCACACTCAGGTCGCCCGCGCTTCCG---------AGCCGGGTGACCACA-----------GGCTAGAGTCGGACCCTTCCGAACACCGTACTTCCGGGGCTATCGCGGAAGCTCCCCTCCCCGCC--TGGTCCGCTCTCTAACTCTTCCCACCTCCGGGTCGGCCAAGGTTAAGTTCTTGAGTTCCCGATCCGCGCAGC-GGGGAATGGAATTTT---CTCCAAGGCCTCAGTCCCTGCAGGCTGCCCGAGAGGCGAGACCACATAAGGCAGCGCTTCCCGCGAGGAACCC
>gene=chr11_65769523-65769827; species=equCab
AGTTGCGTCGACTTGAACTCAGGTCTCCGGCACCTCCGGATCCCGTCAGCCCGACGCCGACGGGGCCAACGCGGGCCTGAGTCGGCCCCTTCCGAGCACCGTACTTCC--GGCCCTCTCGGAAGCCTCCCCCACCCCTCCTTGTCCGCCCTCTAACTCTTCCCATCGCCAGGTCGGCGGAGGCCAAGTCCTAGAGTTCCGGGTTCGGGCAGCAGGGAAATGAAGTTTTCTCCTCCGAGGCCTCTCTCCCTGCATGCTG-CCGAGAAGCGAGACCCTGGAAAGCAGCGCAGCCAGTAAAGGACCA
>gene=chr11_65769523-65769827; species=gorGor
GGTAGCGTCAGCTCGAAATCAGGTCTCCAGTGTTCCCAGTTCCCACCAGTCCAACTGCAAGGAGTGCGACGTGAGTCTGAGTCTGATCCCTCCGAAAACCGTACTTCCGGCGCTGTCTCGGAGGCCTCCCGTCCCCTCCCTTGTCCGTCTTCTAACTCTTCCCCACGCCAGGTCCGTCAAGCCTAAGTCCTTGAGTTCCGGGTCCGGGCAGCAGAGAAAGGAAGTCCTCTCCCTGGAGGCCTCTCTCCCTCAGAACTGCGCGAGAAGCGAGACCTTAGAAGGCAGGGCTTCCCGCGAAGGACCG
>gene=chr11_65769523-65769827; species=panTro
----------------------------------------------------------------------------------------------------------------------------------------------------------------------------------------------------------------------------------------------------------------------------------------------------------------
>gene=chr11_65769523-65769827; species=papHam
GGTAGCGTCACCTCGAAATCAGGTCTCCAGCGTTCCCAGTTCCCACCAGCCCCACTGCGAGGAGTGCGACGTGAGTCTGAGTCGGATCCCTCCGAAAACCGT-CTTCCGGCGCTGTCTCAGAGGCCTCCCGTCGCCTCCTTTGTCCGTCTTCTAACTCTTCCCTACGCCAGGTCGGTCAAGCCTAAGTCCTTGAGTTCCGGGTCCGGGCAGCACAGAAAGGAAGTTCTCTCCCTGTAGGCCTCGCTCCCTCAGAACTGCTCGAGGAGCGAGACCTTAGAAGACAGGGCTTCCCGCGAAGAACCG
>gene=chr11_65769523-65769827; species=ponAbe
GCTAGCGTCAGCTCGAAATCAGGTCTCCAGTGTTCCCACTTCCCACCAGTCCAACTGCGAGGAGCGCGACGTGAGTCTGAGTAAGAGCCCTCCGAAAACCGTACTTCCGG-GCTGTCTCGGAAGCCTCCTGTTCCCTCCCTAGTCCGTCTTCTAACTCTTCCCCACGCCAGGTCCGTCAAGCCTAAGTCCTTGAGTTCCGGGTCGGGGCAGCAGAGAAAGGAAGTCCTCTCCCTGGAGGCCTCTCTCCGTCAGAACTGCGCGAGAAGCGAGACCTTAGAAGGCAGGGCTTCCCGCGAAGGACCG
>gene=chr11_65769523-65769827; species=rheMac
GGTAGCGTCACCTCGAAATCAGGTCTCCAGCGTTCCCAGTTCCCACCAGTCCCACTGCGAGGAGTGCGACGTGAGTCTGAGTCGGATCCCTCCGAAAACCGT-CTTCCGGCGCTGTCTCAGAGGCCTCCCGTCCCCTCCCTTGTCCGTCTTCTAACTCTTCCCTACGCCAGGTCGGTCAAGCCTAAGTCCTTGAGTTCCGGGTCCGGGCAGCACAGAAAGGAAGTTCTCTCCCTGTAGGCCTCTCTCCCTCAGAACTGCTCGAGGAGCGAGACCTCAGAAGACAGGGCTTCCCGCGAAGAACCG
>gene=chr11_66278005-66278309; species=hg19
CGTCCTCCTGAGCCTGGGTGGGAAAGCTTGGCGCCCGGAACCTTTGTACTCGCCCTTCCCTGTGCTCGGGCACTATTGGGCGTTACGCGAGGGCGGGGCCGGTTGCCAGGACGACGCCTGCGAAGATGGCCGCTGCGTCCTCATCGGATTCCGACGCCTGCGGAGCTGAGAGGTGAAGGCAGGGCTCCTCAAGGCCTCTTTTCCCACCCGTGTAAAGAGGGTCCCTTGGTCCCCGGGCTCTGGGCTCCTGCTGTTCTCGGGCAGTCTGGAAGGACTCTTAAGAGGTcagatagggaaaccgagg
>gene=chr11_66278005-66278309; species=bosTau
CAACTTCTCTGTCCCGGGCCGGAAAGTTGAGCGCCCGGAACCTTGATACGCGAGCTTCCCCCAACCCGGAAGCTTTTGGGCACTGCGC-TGGCCACAGCCGGTTGCCAGGGTGACGCCTGGAAAGATGGCTGCTACGTCTTCGTCGGATTCAGACGGCGGCAAAGGCGAGAGGTGAAGGCTGCGATCCTTGAGACCCCTTTTCCTACATATGTAAAGAAGGTGCCCCGGTCCCTGGGATCTGGGCTCCTGCGAGTCTCAG-C--CCT----------TT-AAA-ATcacatagggaaactgaga
>gene=chr11_66278005-66278309; species=calJac
CGTCCTCCTGAGCCTGGCTGGGAAAGCTTGGCACCCGGAACCTTTGTACTCGCGCTTCCCAGCGCTCGGGCACTATTGGGCGTTACGCAGGGGCGGGGCTGGTTGCCAGGACGACGCCTGCCAAGATGGCCGCTGTGTCCTCATCGGATACCGACGGCTGCGGAGCTGAGAGGTGAAGGC-GGGCTCCACAAAGCCTCGTTTCCTACCCGTATAAAGAGGGTCCCTTGGTCCCCGGGCTCTGGGCTT---CTGTTCTCGGGCAGTCTGGAAGTACTCTT-AGACGTcagatagggaaaccgagg
>gene=chr11_66278005-66278309; species=canFam
TATCCT-----CCCGGGGCCGGAAAGCTGAGCGCCCGGAACCTTTGTACGCGCCCTT-CCAGAGCCCGAGCACTTTTCAACGTTGCGC-TGGCCGCAGCCGGTTGCCAAGGTGACGCCTGAGAAGATGGCTGCTGCGTCTTCGTCGGATTCCGACAGCGGCAGAGCTGAGAGGTGAAGCCCGGGGTTTTCGAGACCTCCTTTCTTACAGATGTAGAGAAGGGGTCTTGGGCCCCGGGATCTGGGCTCCTA-GGTTCTCAGAA--CCTTGAAGGAATCTT-AGGAATcaaatagggaaactgaaa
>gene=chr11_66278005-66278309; species=equCab
CATCCCCTTAGGCCCAGGCCACAAAGCTGCGCGCCCGGAATCTTTGTACGAGCGCTTCCGGGAGCCCGGGCGCAATTGGGCGTTGCgcgggggcggggccggTTGCCAGGGCGACGGCCGCGAAGATGGCTGCTGCGTCTTCGTCGGATTCCGAGGGCGACCGAGCTGAGAGGTGAAGGACGGGGTCCTCAAGGCCTCCTTTCCTACAGATGTAAAGGGGGTGCCCGGGACCCTGGGATCTGGACTCCTGTGGTTCTCGAAC--CCTTGAAGAGCTCTT-TAGAATCAAATAGGGAAACTGAGG
>gene=chr11_66278005-66278309; species=gorGor
CGTCCTCCTGAGCCTGGGTGGGAAAGCTTGGCGCCCGGAACCTTTGTACTCGCGCTTC-CTGTGCTCGGGCACTATTGGGCGTTACGCGGAGGCGGGGCCGGTTGCCAGGACGACGCCTGCGAAGATGGCAGATGCGTCCTCATCGGATTCCGACGCCTGCGGAGCTGAGAGGTGAAGGCGGGGCTCTTCAAGGCCTCTTTTCCCACCCGTGTAAAGAGGGTCCCTTGGTCCCCGGGCTCTGGGCTCCTGCTGTTCTCGGGCAGTCTGGAAGGACTCTTAAGAGGTcagatagggaaaccgagg
>gene=chr11_66278005-66278309; species=panTro
CGTCCTCCTGAGCCTGGGTGGGAAAGCTTGGCGCCCGGAACCTTTGTACTCGCGCTTCCCTGTGCTCGGGCACTATTGGGCGTTACGCGGGGGCGGGGCCGGTTGCCAGGACGACGCCTGCGAAGATGGCCGCTGCGTCCTCATCGGATTCCGACGCCTGCGGAGCTGAGAGGTGAAGGCAGGGCTCCTCAAGGCCTCTTTTCCCACCCGTGTAAAGAGGGTCCCTTGGTCCCCGGGCTCTGGGCTCCTGCTGTTCTCGGACAGTCTGGAAGGACTCTTAAGAGGTcagatagggaaaccgagg
>gene=chr11_66278005-66278309; species=papHam
CGTCCTCCTCAGCCTGGAGGAGAAAGCTTGGCGCCCGGAACCTTTGTACTCGCGCTTCCCAGCGCTCCGGCACTATTGGGCGTTACGCGGGGGAGGCGCCGGTTGCCAGGACGACGCCTGCGAAGATGGCTGCTGCGTCCTCATCGGATTACGACGGCTGCGGAGCTGAGAGGTGAAGGCGGGGCCCCTCAAGGCCTCTTTTCCCACCCGTGTAAAGAGGGTCCCTTGGTCCCCGGGTTCTGGGCTCCTGCTGTTCTCGGGCAGTCTGCAGGGACTCTTAAGAGGTcaaatagggaaaccgagg
>gene=chr11_66278005-66278309; species=ponAbe
CGTCCTCCTGAGCCTGGGTGGGAAAGCTTGGCGCCCGGAACCTTTGTACTCGCGCTTCCCCGTGCTCGGGAACTTTTGGGCGTTAcgcgggggcggggccggTTGCCAGGACGACGCCTGCGAAGATGGCCGCTGCGTCTTCATCGGATTCCGACGCCTGCGGAGCTGAGAGGTGAAGGCGGGGCTCCTCAAGGCCTCTTTTCCCACCCGTGGAAAGAGGGTCCCTTGGTCCCCGGGCTTTGGGCTCCTGCTGTTCTCGGGCAGTCTGGAAGGACTCTT-AGAGGTcagatagggaaaccgagg
>gene=chr11_66278005-66278309; species=rheMac
----------------------------------------------------------------------------------------------------------------------------------------------------------------------------------------------------------------------------------------------------------------------------------------------------------------
>gene=chr11_68671197-68671501; species=hg19
GGGCCCCGAAGGTCTCAGGATGCTGTGGCTGCACGCGGACGCCAGCCGCCCTAAGGTGACCGTCAGGGAAGATGCTGCCATGGCCGCAGCCTCGGCCGGAAACGGAAACGACGCGAACCGCGTGCGTAACGCACGGGCCCGGCGGGGAACACCGGTCCGCTGTAACACCGGCCCGGCGCAGAAGCGGGACGTCGGCTTCTAGGGGCCCAGGCCGGCGGCGGCGATGGCCTCGGCAGCTGTGGAGAGCTTCGTGACCAAGCAACTGGACCTGCTGGAGCTTGAGAGAGACGCGGAGGTGGAGGAG
>gene=chr11_68671197-68671501; species=bosTau
GGGTCCCGACGCTCTCAGGACGCTGCGGCTGCATGCAAACGCCAGCCGCCCGAAGGTGACCGGCAGGGCCCTGGCCGCCACGGCCACAG-------CGGAAGCGGAAGTGGCGCGAGCCTGGTGCGTGACGCACGGGTCCGGCCGGGAG-------------------CAGCCGCGCGCTGCAGCCGGACCTCCGCGGCTCTGGGCCCGGGCCGACTGCGGCCATGGCCTCGACACCTGTGGAGAGCTTCGTGACCAAGCAGTTGGAACTGCTGGAGCTCGAGAGAGACGCGGAGGTCGAGGAG
>gene=chr11_68671197-68671501; species=calJac
GGGCCCAGAAGGTCTCAGGATGCTGCGGCTGCACGCGGACGCCAGCCGCCCGAAGGTGACGGTCAGGGCGGTTGCCGCCATGGCCGCAGCTTCGGCCGGAAGCGGAAGCGACGCGAACCTCGTGCGTAACGTACGGGCCCGGTGGGGAACGCCGGTCGTTTGTAACACCGCCCCGGCGCGGAAGCGGGATACCTGCTGCTCTGGGCCCAAGCTGACGGCGGCGATGGCCTCGGCGGCTGTGGAAAGCTTCGTGACCAAGCAGCTGGAGCTGCTGGAGCTCGAGAGAGACGCGGAGGTGGAGGAG
>gene=chr11_68671197-68671501; species=canFam
GGGCCCTGCGGCTCTCGGGCCGCGGCGGCTGCAGGCGCACAGCAGCCGTCGGAAGCACACGGGCACGGCGCGGGCCGCCACGGCCGCAGCCTCGGCCGGAAGCGGAAGCGG-----AAGCGGCGCGACACGCGCGTGTGCGTCGACGCA-------------------CGGGTCCG------GCCGGGATCTccgcggccccggg-cccggcggtcggcggccATGGCCTCCGCGGCTGTGGAGAGCTTCGTGACCAAGCATTTGGACCTGCTGGAACTCGAGAGAGACGCGGAGGTGGAGGAG
>gene=chr11_68671197-68671501; species=equCab
GGGCCCCGGCGGTCTGCGGATGCTGCGGCTGCACGCGGACACCACACGCCCGAAGGTGACCGGCAGGGCCCAGGCCGCCACGGCCGCAGCCTCGGCCGGAAGCGGAAGCGGCGCGAACCTGGTGCGTGACGCACGCGCCCGGCGGCGAA-------------------CAGCCCCGCGCAGCGGCGGGACCTCGGCGGCTCCGGG-CCGGGCCGGCGGCGGCCATGGCAGCGGCGGCCGTGGAGAGCTTCGT----------------------------------------------------
>gene=chr11_68671197-68671501; species=gorGor
GGGCCCCAAAGGTCTCAGGATGCTGTGGCTGCACGCGGCCGCCAGCCGCCCTAAGGTGACCGTCAGGGACGATGCTGCCATGGCCGCAGCCTCGGCCGGAAACGGAAACGACGC-AACCGCGTGCGTAACGCACGGGCCCGGCGGGGAACACCGGTCCGCTGTAACACCGGCCCGGCGCAGAAGCGGGACGTCGGCTGCTCGGGGCCCAGGCCGGCGGCGGCGATGGCCTCGGCAGCTGTGGAGAGCTTCGTGACCAAGCAACTGGACCTGCTGGAGCTCGAGAGAGACGCGGAGGTGGAGGAG
>gene=chr11_68671197-68671501; species=panTro
GGGCCCCGAAGGTCTCAGGATGCTGTGGCTGCACGCGGACGCCAGCCGCCCTAAGGTGACCGTCAGGGAAGATGCTGCCATGGCCGCAGCCTCGGCCGGAAACGGAAACGACGCGAACCGCGTACGTAACGCACGGGCCCGGCGGGGAACACCGGTCCGCTGTAACACCGGCCCGGCGCGGAAGCGGGACGTCGGCTGTTCGCGGCCCAGGCCGGCGGcggcgatggcctcggcAGCTGTGGAGAGCTTCGTGACCAAGCAACTGGACCTGCTGGAGCTCGAGAGAGACGCGGAGGTGGAGGAG
>gene=chr11_68671197-68671501; species=papHam
GGGCCCCGAAGGTCTCAGGATGCTGCGGCTGCACGCGGACACCAGCCGCCCTAAGGTGACCGTCAAGGGGGATGCTGCCATGGCCGCAGCCTCGACCGGAAACGGAAACGACGCGAAGCGCGTGCGTAACTCACGGGCCCGTCGGGGAACACAGATGCGCTGTAACACCGGCCCGGCGCGGAAGCTGGACGTCGGCGAC-CGGGGCCCCGACTGGCGGCGGCGATGGCCTCGGCGGCTGTGGAGAGCTTCGTGACCAAGCAGCTGGACCTGCTGGAGCTCGAGAGAGACGCGGAGGTGGAGGAG
>gene=chr11_68671197-68671501; species=ponAbe
GGGCCGCGAAGGTCGCAGGATGCTGAGGCTGCACGCGGACGCCAGTCGCCCTAAGGTGACCGTCAGAGGAGATGCTGCCATGGCCGCAGCTTCGGCCGGAAACGGAAGCGACGCGAACCGCGTGCGTAACGCACGCGCCCGGCGGGGAACACCGGTCCGCTGTAACATCGGCCCGGCGCAGAAGCGGGACGTCGGCGGCTCGGGGCCCAGGCCGGCGGCGGCGATGGCCTCGGCGGCTGTGGAGAGCTTCGTGACCAAGCAGCTGGACCTGCTGGAGCTCGAGAGAGACGCGGAGGTGGAGGAG
>gene=chr11_68671197-68671501; species=rheMac
GGGCCCCGAAGGTCTCAGGATGCTGCGGCTGCCCGCGGACACCAGCCGCCCTAAGGTGACCGTCAAGGGGGATGCTGCCATGGCCGCAGCCTCGGCCGGAAACGGAAATGACGCAAAGCGCGTGCGTAAGTCACGGGCCCGTCGGGGAACACAGGTGCGCTGTAACGCCGGCCCGGCGCGGAAGCTGGACGTCGGCGACTCGGGGCCCAGACTGGCGGCGGCGATGGCCTCGGCGGCTGTGGAGAGCTTCGTGACCAAGCAGCTGGACCTGCTGGAGCTCGAGAGAGACGCGGAGGTGGAGGAG
>gene=chr11_73498745-73499049; species=hg19
TGGGGTAACACAGAGATGGTAATTAATTCTTTCTGGAGAAACAGCAGTGAATGTGACAACCTGAGTGAGGGTGGAAAGCAGGAGAATTTCTAGACTCTGAATTTCAGAAGCTTCCGGAACTAAAATGATGTGGAAGTTGAGTGAGTCTCGGTGGGATATTGCTGCTGCACCTGGTCAAGGCCGTTCCTTCAGTGTTTTCAGACGCCCTGGGAACGCGGCTGCAGGGTCCGGTCTTCGGTTTGCACAGCTAGAGGCCGCGCAGCAGCAAAGGATGAGCGGAACCTTGGAAAAGGTAACGTAGATT
>gene=chr11_73498745-73499049; species=bosTau
TGGGGCAAAACAGAGATG-------------------------GCAGTGAAAGTGAC-ATTTGAATAAGAACGGAAACTGAGAGGATTTCTAGACACTAAGTCTCAGAAGCTGCCGGAACCAAGGTGCTGCGGCAGTTGAGTGAGTCTCGGTCGGATATTGTTGCCGGACTGGATCGAGGCCGTTCCGTCAGTGTTTTCAG------TGGGGTCGCGGCTTGTTGAGCCCATCTTCATCTGGCAAAAGTACGGGCCGCT--ACCGCCAAGGATGAACGGAGCACTAGGAAAGGTAACGCAG--T
>gene=chr11_73498745-73499049; species=calJac
CGGGGTAACCCAGAGATGGCGATTAATTCTGCCTGGAGAAACAGCAGCGAAGGTGACAACCTGACTGTGGGCGGAAAGC---GGAATATCTAGAGGCTGAATTTCAGAAGCTTCCGGAACTAAAGTGATGCGGAAGTTGAGTGAGTCTCGGTCGGATTTTGTTGCTGCACTTGGTCAAGGCCGTTCTGTTAGTGTTTTCAGACGCCCAGGGAACGCGGCTGCGGGGGCGGATCTTCGGTTTGCACAGCTAGAGGCCGCGCAGCAGCAAAGGATGAGCGGAACCTTGGAAAAGGTAACGTAGATT
>gene=chr11_73498745-73499049; species=canFam
tgggccaacacagaggtggcaattaattctgcctggaagagctgcagtgaaggtgac-acttcagtgagggcggagtCTGGAGAGTTTTCTAGATACTGAGTCTCAGAAGCTACCGGAACCAAGGTGCTGCGGGCACTGA----GTCTCGGTCGGATATCGTTAATGGACACGGTCGAGG-CGTTCCGTTAGTGTTTTCAGACGCCGGGGGATCGCTGCAGCTTGGGCAGGTCTTCAACTTAAACAGTTCCCGGCCGCA--GCAACAAAGGATGAACGGAGCTCTGGGAAAGGTAACGT-ATTT
>gene=chr11_73498745-73499049; species=equCab
tggggcaacaaagagatggcaattaattctgcctggagaaacagcagtgaaggtgac-actcgagtgagggcggagtCTGGGGGCATTTCTAGAC----AGCCTTAGAAGCTGCCGGAACCAAGATGCTGCGGGAGTTGAGTGAGTCTCGGTCGGATATCATTACTGGACGCGATCGAGGCCGTTCCGTCAGTGTTGTCAGACGCCCAGGGATCGCAGCTGCTTGGGGCAGTCCTCAGCTTCCACAATTACAGGCTGCA--GCA--AAAGGATGAACGGAGCTCTAGAAAAGGTAACGTAGGTC
>gene=chr11_73498745-73499049; species=gorGor
TGGGGTAACACAGAGATGGTAATTAATTCTGCCTGGAGAAACAGCAGTGAATGTGACAACCTGAGTGAGGATGGAAAGCAGGAGAATTTCTAGACTCTGAATTTCAGAAGCTTCCGGAACTAAAATGATGTGGAAGTTGAGTGAGTCTCGGTGGGATATTGCTGCTGCACCTGGTCAAGGCCGTTCCGTCAGTGTTTTCAGACGCCCTGGGAACGCGGCTGCAGGGTCGGGTCTTCGGTTTGCACAGCTAGAGGCCGCGCAGCAGCAAAGGATGAGCGGAACCTTGGAAAAGGTAACGTAGATT
>gene=chr11_73498745-73499049; species=panTro
TGGGGTAACACAGAGATGGTAATTAATTCTGCCTGGAGAAACAGCAGTGAATGTGACAACCTGAGTGAGGGTGGAAAGCAGGAGAATTTCTAGACTCTGAATTTCAGAAGCTTCCGGAACTAAAATGATGTGGAAGTTGAGTGAGTCTCGGTGGGATATTGCTGCTGCACCTGGTCAAGGCCGTTCCGTCAGTGTTTTCAGACGCCCTGGGAACGCGGCTGCAGGGTCGGGTCTTCGGTTTGCACAGCTAGAGGCCGCGCAGCAGCAAAGGATGAGCGGAACCTTGGAAAAGGTAACGTAGATT
>gene=chr11_73498745-73499049; species=papHam
TGGGGTAACACAGAGATGGTAATTAATTCTGCCTGGAGAAACAGCAGTGAATGTGACAACCTGAGTGAGGGCGGAAAGCAGGAGAATTTCTAGACGCTGAATTTCAGAAGCTTCCGGAACTAAAATGATGCGGAAGTTGAGTGAGTCTCGGTGGGATATTGTTGCTGCACCTGGTCAAGGCCGTTCCGTCAGTGTTTTCAGACGCCCTGGGAACGCGGCTGCAGGGGCGGGTCTTCGGTTTGCATAGCTAGAGGCCGCGCAGTAGCAAAGGATGAGCGGAACCTTGGAAAAGGTAACGTAGATT
>gene=chr11_73498745-73499049; species=ponAbe
TGGGGTAACACAGAGATGGTAATTAATTCTACCTGAAGAAACAGCAGTG-----------CTGAATGAGGGTGGAAGGCAGGAGAATTTCTAGACGCTGAATTTCAGAAGCTTCCGGAACTAAAATGATGCGGAAGTTGAGTGAGTCTCGGTGCGATATTGTTGCTGCACCTGGTCAAGGCCGTTCCGTCAGTGTTTTCAGACACCCTGGGAACGCAGCTGCAGGGGCGGGTCTTCGGTTTGCACGGCTAGAGGCCGCGAAGCAGCAAAGGATGAGCGGAACCTTGGAAAAGGTAACGTAGATT
>gene=chr11_73498745-73499049; species=rheMac
----------------------------------------------------------------------------------------------------------------------------------------------------------------------------------------------------------------------------------------------------------------------------------------------------------------
>gene=chr11_77790755-77791059; species=hg19
AACCGTAAGGGTTCTGGGTTCCGCCGTGCGATCATGGTGACGCCGTTTCCACTTGAGGCCTGGTCTCAGACCACGAACTACAAGGAAAACCACGACGACCACTACCCCGGCCTAAGCGGTCAGCTTTCTCCTCCTCCTCTGCGCGCCGGACTCACGGGCACGGCGCAGCGCGGTGCAGCGCCCAAACGCTTCCCGGTACGTGTTGCTGCGGGAACCCGGCACGCGAAGTTCCGGGCTACTAAGTTTCACTTTGCTCGTCCGCCCGCGCTAATTCTCTGGTGGGAGTGGGATTCACGGGCCTGGT
>gene=chr11_77790755-77791059; species=bosTau
AACTGGAAGGTAGCTCGGCCCTGCCGTCCAGTCATTGTGACGCCGTTCCCACTTGAGGCCTTGCCTCAGGCCTTCAACTACAAAGAAAACCACAGGGACCACTGCAGGGGCCCAGGCTG-AAGATTTCACCTCC------GAGCGCTAGGCTGAAGGGCATGGCGCAGGGCGGTGCGGCACGCAAAGGCTTCCCCGGGCGCGCTGCTGCCGGAACCGCGCGCGCGAGGTTCCGGGCTACTAAGTACCAAGTCGCTAGTCTCCCGGCGCTAAAGCCCAAGTAGA-----AGTTCGGGGGTTAGGT
>gene=chr11_77790755-77791059; species=calJac
AACCTTAAAGGTTCTCGGTTCTGCCGCGAGAACATGGTGACGCAGTTCTCACTTGAGGCCTAGCCTTAGACCACGAACTACAAGGAAAACCACCACGACCACTATGCGGGCCTACGCAATCAGCTTTGTCCTCC------GCGCGCCGGCCGGAAGGTCCCGGCGCAGCGCGGTGCAGTGCCCAAACGCTTCCCCGCGTGTGCTGCCGCCGGAACCTGGCATGCAAAGTTCCGCGCTACTAGATGTCACTTAATTCGCCCGCCCGCGCGAATTCGTCTGTGGGAGTGGGCTTCGCGGGCCTGGT
>gene=chr11_77790755-77791059; species=canFam
AGCTGCAAGGGCACTCGGCCCGGCCGTCCGCTCATGGTGACGCCGTCCCCGCTTGAGGCCTGGCCTCCGACCGCCAGCTACAAAGAAACCCACCAGGACCACTGCCGGGGCGCACGCCGGGCGCTTTCACCTCC------GCGAGCGCGGCTGAAGGGCATGGCGCAGGGCGGTGCAGGCCGCAAACGCTTCCCCGCGCACGCTGCGGCCGGGG-CCCGCGCAGGAGGTTCCGGGATACTAAATGCCACCTCCCCCGCCTGCCCGCGCTATTCTGCTGGCGGG-----GCTTTCTGGGCCTTGG
>gene=chr11_77790755-77791059; species=equCab
ACCCTTAAGGGCGCCCCGCCCGGCCGTCCGCTCATGGTGACGCCGTTTCCCCTTGAGCCCCGGCCTCAGCCCGCCA-CCAGAAGGAAAAGCCCCGCGACCACTGCCGGGGCCCACGCCGCGGGCTTTCTCCTCC------CCGCGCGGCGCTGAAGGGCAGGGCGCACTGCGGTGCAGCGCCCAAACGTGTCCCAGCGCGCGCTGCTGCCGGGACCCCGCACGCGGCGTTCCGGGCTACT-AATGCCACGCCACTCGCCAGCCCGCGCCGGTTCACTGGTGGG-----G--TTTGGGGGCTGGA
>gene=chr11_77790755-77791059; species=gorGor
AACCGTAAGGGCTCTGGGTTCCGCCGTGCGATCATGGTGACGCCGTTTCCACTTGAGGCCTGGTCTCAGACCACGAACTACAAGGAAAACCACGACGACCACTACCCGGGCCTAAGCGGTCAGCTTTCTCCTCCTCCTCTGCGCGCCGGACTCACGGGCACGGCGCAGCGCGGTGCAGCGCCCAAACGCTTCCCGGTGCGTGTTGCTGCGGGAACCCCGCACGCAAAGTTCCGGGCTACTAAGTTTCACTTTGCTCGTCCGCCCGCGCTAATTCTCTGGTGGGAGTGGGATTCACGGACCTGGT
>gene=chr11_77790755-77791059; species=panTro
AACCGTAAGGGTTCTGGGTTCCGCCGTGCGATCATGGTGACGCCGTTTCCACTTGAGGCCTGGTCTCAGACCACGAACTACAAGGAAAACCGCGACGACCACTACCAGGGCCTAAGCGGTCAGCTTTCTCCTCCTCCTCTGCGCGCCGGACTCACGGGCACGGCGCAGCGCGGTGCAGCGCCTAAACGCTTCCCGGTGCGTGTTGCTGCGGGAACCCCGCACGCGAAGTTCCGGGCTACTAAGTTTCACTTTGCTCGTCCGCCCGCGCAAATTCTCTGGTGGGAGTGGGATTCACGGGCCTGGT
>gene=chr11_77790755-77791059; species=papHam
AACCGTAAGGGCTCTGGGTTCCGCCGTGGGACCATGGTGACGCCGTTCCCACTCGAGGCCTGGTCTCAGACCACGAACTACAAAGAAAACCACCACGACCACTACCCGGAACTAAGGAGTCAGCTTTCTCCTCCTCCTCTGCGCGCCGGACTCAAGGCCACGGCGCAGTGCGGTGCAGCGCCCAAAAGCTTCCCGATGCGTGCTGCTGCCGGAACCCCGCACGCAAAGTTCCGGACTGCTAGGTGTCAATTCGCTCGTCCGCCCGCGCTAATTCTCTGGTGGGAGTGGGTTTCACGGGCCTGGT
>gene=chr11_77790755-77791059; species=ponAbe
AACCGTAAGGGCTCTGGGTTCCGCCGTGCGATCATGGTGACGCCGTTTCCACTTGAGGCCTGGTCTCAGACCACGAACTACAAGGAAAACCACGAGGACCACTACCCGGGCCTAAGGAGTCAGCTTTCTCCTTCTCCTCTGCGCGCCGGACTCACGGGCACGGATCAGCGCGGTGCAGCGCCCAAACGCTTCCCGGTGCGTGCTGCTGCCGGAACCCCGCACGCAAAGTTCCGGGCTACTAAGTTTCACTTTGCTC-TTCGCCCGCGCTAATTCTCTGGTGGGAGTGGGATTCACGGGCCTGGT
>gene=chr11_77790755-77791059; species=rheMac
AACCGTAAGGGCTCTGGGTTCCGCCGTGGGACCATGGTGACGCCGTTCCCACTCGAGGCCTGGTCTCAGACCACGAACTACAAAGAAAACCACCACGACCACTACCCGGGACTAAGGAGTCAGCTTTCTCCTCCTCCTCTGCGCGCCGGACTCAAGGCCACGGCGCAGTGCGGTGCAGCGCCCAAAAGCTTCCCGATGCGTGCTGCTGCCGGAACCCCGCACGCAAAGTTCCGGACTGCTAGGTGTCAATTCGCTCGTCCGCCCGCGCTAATTCTCTGGTGGGAGTGGGTTTCACGGGCCTGGT
>gene=chr11_85339527-85339831; species=hg19
GCTTTTGACTGAGTGGGGGCGGGCCCGGGCTGCAATCGAGAGGCGTTGAGCCGTAAATCAGCACCACTTCCCGCCCAGGGCGTTCTGGGTCCCCGCCCACCGGCAAGTCACATGAGCCACCAAAATGGTGGTGTTCGGGTATGAGGCTGGGACTAAGCCAAGGGATTCAGGTGTGGTGCCGGTGGGAACTGAGGAAGCGCCCAAGGTAGGCGGAAATCCGAAGTGGTATGGGGGGTGATTTCTGCACCTTCAAAGTGTTGGCAGACTCTTCTAAGATGATACCTTTAAAGGAGATTTGAAAAGT
>gene=chr11_85339527-85339831; species=bosTau
GCTTTTGACTGGGCCGGGGC----------TGCGGGCGCTAGGCG-TGAGCCC-------GCGACCCTTCCGGACCCGAGAGCCCTGCGTCCCCGCCCA-CCGCCAGTCACGTGAGTCGCCAAGATGGCGGCGCTCGGGCGTGAGGCTGGAGACGACGTGCGGGTTGCCGGTGTGGTGCCGGTGGGAGCTGCGGAAGTGCCTAAGGTAGGCGGAAACCCAGGGTGCTGAGGCCCCTGATTTCTGCGACCTCAA-GTGCTGGCGCACTCTTCTGAAATGATGCGCATAAAAGGGACCTGAAAGTC
>gene=chr11_85339527-85339831; species=calJac
GCTTTTGACTGAGTGGGGGCCGGCCCGGGCTGCAAGCGAGACGCG-TGAGCCGTAAATCAGCACCACTTCCCTCCCAGGGCGTTCTGGGTCCCCGCCCCCTTGCAAGTCACGTGAGTCATCAAAATGGCGGCGCTCGGGTATGAGGCTGGGGCTAAGTT---GGATTCAGGTGTGGAGCCGGTGGGAGCTGAGGAAGCGCCCAAGGTAGGCGGAAACCCGAAGTGGTATAGGGGGTGATTTCTGCAGCTTCAAAGTGTTGGCAGACTCTTCTAAGATGATACACGTAAAGGAGATTTGAAACGT
>gene=chr11_85339527-85339831; species=canFam
GCTTTTGACTGGGCCGGGGAGGGCCGGG-CTGCAGGCGAGAGGCG-TGAGCCG-------GCACCGCTTCCCGCTCCGGGCGCTCTGGGTCCCCGCCCA-CCGCCAGTCATGTGACCCGCCAAGATGGCGGCGCTCGGGCGTGCGGCCGGGGCTGAGCGGGAGGACGCGGGTGTGGTGCCGGCGAGAGCGGGGGAAGCGTCCAAGGTAGG-GGGAACCCGGGGCGGTAGGAGTCGTGATGTCTGCAGCCTCCGTGTATTTACGGACGCTTCTGAAATGACG----------GGCTTTCAGAATC
>gene=chr11_85339527-85339831; species=equCab
GCTTTTGACTGGGTCGGGGCGGGCCCGG-CTGCAGGAGAGACGCC-TGAGCCG-------GCACCATTTCCCGCCCCAGGCGTTCCGGCTCCACGCCTACCCGTGAGTCACGTGAGCCGGCAAGATGGCGGCGCTCCGGCGTGAGGCTGGGGCTGACCTGAGGGATACAGGTGTGGTGCCGGTGGGAACTGGGGAAGCGCCCAAGGTACGCAGAAACCCGGGGTGGTATGGGCAGTGATTTCTGCAGCCTAATAGTGCTGGTGGACTCTTCTGAAATGATGCATGTAAAAAGGATTTGAAAATC
>gene=chr11_85339527-85339831; species=gorGor
GCTTTTGACTGAGTGGGGGCGGGCCCGGGCTGCAATCGAGAGGCGTTGAGCCGTAAATCAGCACCACTTCCCGCCCAGGGCGTTCTGGGTCCCCGCCCACCAGCAAGTCACATGAGCCACCAAAATGGTGGTGTTCGGGTATGAGGCTGGGACTAAGCCAAGGGATTCAGGTGTGGTGCCGGTGGGAACTGAGGAAGCGCCCAAGGTAGGCGGAAATCCGAAGTGGTATGGGGGGTGATTTCTGCACCTTCAAAGTGTTGGCAGACTCTTCTAAGATGATACACTTAAAGGAGATTTGAAAAGT
>gene=chr11_85339527-85339831; species=panTro
GCTTTTGACTGAGTGGGGGCGGGCCCGGGCTGCAATCGAGAGGCGTTGAGCCGTAAATCAGCACCACTTCCCGCCCAGGGCGTTCTGGGTCCCCGCCCACCGGCAAGTCACATGAGCCACCAAAATGGTGGTGTTCGGGTATGAGGCTGGGACTAAGCCAAGGGATTCAGGTGTGGTGCCGGTGGGAACTGAGGAAGCGCCCAAGGTAGGCGGAAATCCGAAGTGGTATGGGGGGTGATTTCTGCACCTTCAAAGTGTTGGCAGACTCTTCTAAGATGATACACTTAAAGGAGATTTGAAAAGT
>gene=chr11_85339527-85339831; species=papHam
GCTTTTGACTGAG-GGGGGCGGGCCCGGGCTGCAAGCGAAAGCCA-TGAGCCGTAAACCCGCACCACTT----------------------CCCGCCCACCAGCAAATCACGTGAGCCATCAAAATGGCGGTGTTCGGGCATGAGGCTGGGGCCAAGCTGAGGGATTCAGGTGTGGTGCCGGTGGTAACTGAGGAAGCGCCCAAGGTAGGCGGAAATCCGAAGTGGTATGGGGGGTGATTGCTGCAGCTTCAAAGTGTTGGCAGAGTCTTCCAAGATGATACACTTAAAGGAGATTTGAAAAGT
>gene=chr11_85339527-85339831; species=ponAbe
GCTTTTGACTGAGTGGGGGCGGGCCCGGGCTGCAACCGAGAGGCGTTGAGCCGTAAATCAGCACCACTTCCCGCCCAGGGCGTTCTGGGTCCCCGCCCACCTGCAAGTCATGTGAGCCACCAAAATGGTGGTGTTCGGGTATGAGGCTGGGACTAAGCCAAGGGATTCAGGTGTGGTGCCGGTGGGAACTGAGGAAGCGCCCAAGGTAGGCGGAAATCCGAAGTGGTATGGGGGGTGATTTCTGCAGCTTCAAAGTGTTGGCAGACTCTTCTAAGATGATACACTTAAAGGAGATTTGAAAAGT
>gene=chr11_85339527-85339831; species=rheMac
GCTTTTGACTGAG-GGGGGCGGGCCCGGGCTGCAAGCGAGAGGCA-TGAGCCGTAAACCCGCCCCACTT----------------------CCCGCCCACCAGCAAATCACGTGAGCCATCAAAATGGCGGTGTTCGGGTATGAGGCTGGGGCCAAGCTGAGGGATTCAGGTGTGGTGCCGGTGGTAACTGAGGAAGCGCCCAAGGTAGGCGGAAATGCGAAGTGGTATGGGGGGTGATTTCTGCAGCTTCAGAGTGTTGGCAGAGTCTTCCAAGATGATACACTTAAAGGAGATTTGAAAAGT
>gene=chr11_118938400-118938704; species=hg19
TTTCCCAGCAGCGGGACGCTGTCACCCCGACTCAGGAGCTCCTGGGCCCGCGGGCTCCCGGAAGCTGCCGACCACGTGATTCGCTGGCTCAGCTCACGTGACAAAGCTCCCGGAGGTGGGAGCCCTGGGCCAAAATGGCGGCCTACCTGCAGTGGCGGCGCTTCGTTTTCTTCGACAAGGAGCTGGTGAAGGAGCCGCTGAGCAATGATGGGGCCGCTCCCGGGGCCACACCTGCTTCTGGATCCGCTGCTTCCAAGTTCCTTTGCCTCCCTCCTGGCATCACTGTCTGCGACTCAGGCCGAGG
>gene=chr11_118938400-118938704; species=bosTau
TGTCCAAGCAGCGGGAAACCGTCACTTCGAGAGGAGAGCGCAGGTGCA-CCAGACTCCAGGACGTCAACGGTCATGTGATACGCCGGCTCCTGTCATGTGACCTCTTCCCCGGAGGAGGGGACCTTCGGCCAAGATGGCGACCTACCTGCAGTGGCGGCGCTTCGTTTTCTTCGACAAGGAGCTGGTGAAGGAGCCACAGGGCAATGATGGGGCTGCTCCCGGGGCCGCGCCTGCCTCTGGACCCGCTGCTTCCAAGTTCCTTTGCCTCCCTCCTGGCATCACAGTCTGCGACTCAGGCCGAGG
>gene=chr11_118938400-118938704; species=calJac
TCTCCCAGCAGCGGGAAGCTGTCACCCGGACCTTAGAACGCCGGGGCCCGCGAGCTCCCGGAAGCTGTCGACCACGTGATTTGCTGGTTCAGCTCACGTGACATAGTTCCCGGAGGTGGGGACCCTTGGCCAAAATGGCAGCCTACCTGCAGTGGCGGCGCTTTGTCTTTTTCGACAAGGAGCTGGTGAAGGAGCCGCTGGGCAATGATGGGGCTGCTCCCGGGGCCGCACCTGCTTCTGGATCCGCTGCTTCCAAGTTCCTTTGCCTCCCTCCTGGCATCACTGTCTGCGACTCAGGTCGAGG
>gene=chr11_118938400-118938704; species=canFam
-CGCCCTG----GGGAAGCTGTCACTCGGACTCCACGGCGCATGTGCACTCAGGCTCCAGGAAGCTGTCCGTCACGTGACCCGCGCGCTCCTCTCACATGACCTCCCTCCTGGAGGCGGGGACCTTCGGCCAAGATGGCGGCCTACCTGCAGTGGCGGCGCTTCGTTTTCTTCGACAAGGAACTGGTGAAGGAGCCGCTAGGCAATGATGGGGCTGCTCCCGCAGCTGCACCTGCCTCAGGACCCGCTGCCTCCAAGTTCCTTTGCCTCCCTCCCGGCATCACTGTCTGCGACTCAGGCCGAGG
>gene=chr11_118938400-118938704; species=equCab
TCTCCCGG----CAGAAGCTGTCAC-------------------------CAGGCTCCAGGAAGCTG-CGGGCACGTGA--CGCCGGCTTCTCTCACGTGACCACTCCCCCGGGGGCGGGGGCCTTCGGCCAAGATGGCGGCCTACCTGCAGTGGCGGCGCTTCGTTTTCTTCGACAAGGAGCTGGTGAAGGAGCCGCAGGGCAGTGATGGGGCTGCTCCCGGGGCCGCGCCTGCCTCTGGACCCGCTGCTTCCAAGTTCCTTTGCCTCCCTCCTGGCATCACTGTTTGCGACTCAGGCCGAGG
>gene=chr11_118938400-118938704; species=gorGor
TTTCCCAGCAGCGGGACGCTCTCACCCCGACTCAAGAGCTCCTGGGCCCGCGGGCTCCCGGAAGCTGCCGACCACGTGATTCGCTGGCTCAGCTCACGTGACAAAGCTCCCGGAGGTGGGAGCCCTCGGCCAAAATGGCGGCCTACCTGCAGTGGCGGCGCTTCGTTTTCTTCGACAAGGAGCTGGTGAAGGAGCCGCTGAGCAATGATGGGGCCGCTCCCGGGGCCACACCTGCTTCTGGATCCGCTGCTTCCAAGTTCCTTTGCCTCCCTCCTGGCATCACTGTCTGCGACTCAGGCCGAGG
>gene=chr11_118938400-118938704; species=panTro
TTTCCCAGCAGCGGGACGCTGTCACCCCGACTCCGGAGCTCCTGGGCCCGCGGGCTTCCGGAAGCTGCCGACCACGTGATTCGCTGCCTCAGCTCACGTGACAAAGCTCCCGGAGGTGGGAGCCCTCAGCCAAAATGGCGGCCTACCTGCAGTGGCGGCGCTTCGTTTTCTTCGACAAGGAGCTGGTGAAGGAGCCGCTGAGCAATGATGGGGCCGCTCCCGGGGCCACACCTGCTTCTGGATCCGCTGCTTCCAAATTCCTTTGCCTCCCTCCTGGCATCACTGTCTGCGACTCAGGCCGAGG
>gene=chr11_118938400-118938704; species=papHam
TTTCCCAGCAGCGGGAAGCTGTCACCCGGACTCTAGAGATCCTGGGCCCAGGGGCTCCCGGAAGCTGCCGACCACGTGATTCGCTGGCTCAGCTCACGTGACAAAGCTCCCGGAGGTGGGGGCCCTCGGCCAAAATGGCGGCCTACCTGCAGTGGCGGCGCTTCGTTTTCTTCGACAAGGAGCTGGTGAAGGAGCCGCTGGGCAATGATGGGGCCGCTCCCGGGGCCACACCTGCTTCTGGATCCGCTGCTTCCAAGTTCCTTTGCCTCCCTCCTGGCATCACTGTCTGCGACTCAGGCCGAGG
>gene=chr11_118938400-118938704; species=ponAbe
TTTCCCAGCAGCGGGAAGCTGTCACCCCGACTCAAGAGCTCTCGGGCCCGCGGGCTCCCGGAAGCTGCCGACCACGTGATTCGCTGGCTCAGCTCACGTGACAAAGCTCCCGGAGGTGGGGGCCCTCGGCCAAAATGGCGGCCTACCTGCAGTGGCGGCGCTTCGTTTTCTTCGACAAGGAGCTGGTGAAGGAGCCGCTGGGCAATGATGGGGCCGCTCCCGGGGCCACACCTGCTTCTGGATCCGCTGCTTCCAAGTTCCTTTGCCTCCCTCCTGGCATCACTGTCTGCGACTCAGGCCGAGG
>gene=chr11_118938400-118938704; species=rheMac
TTTCCCAGCAGCGGGAAGCTGTCACCCGGACTCCAGAGATCCTGGGCCCAGAGGCTCCCGGAAGCTGCCGACCACGTGATTCGCTGGCTCAGCTCACGTGACAAAGCTCCCGGAGGTGGGGGCCCTCGGCCAAAATGGCGGCCTACCTGCAGTGGCGGCGCTTCGTTTTCTTCGACAAGGAGCTGGTGAAGGAGCCGCTGGGCAATGATGGGGCCGCTCCCGGGGCCACACCTGCTTCTGGATCCGCTGCTTCCAAGTTCCTTTGCCTCCCTCCTGGCATCACTGTCTGCGACTCAGGCCGAGG
>gene=chr11_119205134-119205438; species=hg19
ACGGACCAATGAGTGATCGACGTTTTTGTGGTTGGCCTTCACCGATTGGCTGGAGTTTGTCGTCCCTCCCTCCTCGTCACGCCTCTGGCTCCACCCCTTTGCACACAAGATGGCGGCGCCCAGCGGAGTAGGGGCTGCGCTTGGGGTTTGCTGAAGCTGGCTGCCTCTCCCACTCCCCTTTTGGGTGCAAAGCGCCGCTAGCGGGAAGACGGGGGCCGGGCGGGGACAGGGGCACCTGCGTAGCTGGACTGAGAGCCTGCGCCCAGCTTACATcgaccccacccggccccggcccgacccgacg
>gene=chr11_119205134-119205438; species=bosTau
ACGGGCCAATGAACGCTCGATGTTCCTGTGGTTGGTTCTCACCGATTGGCCAGAGTTCGTCGCCCCTCCCTCCTTGACATGCCTCTTGCCCTACCCTTTCTCGCACAAGATGGCGGCGCCCAGCGGAGTAGAGGCCGCGCCTGGGGTTTGCTGAGGCTCGTTCCCTTCCCTCTTGCTCCCTTAGGCGCAAAGCGCCGCGAGCCAGAGAACGGGGGCCGGGAGGGGACAGGGGCACCTGCGTAGCTGGACCGCGAGCCTGCGCCCAGCCTGCGCCGCCCCCACCCGGCCCCGGCCT---------
>gene=chr11_119205134-119205438; species=calJac
ACGGACCAATGAGTGCTCGACGTTGTTGCGGTTGGCCCTCACCGACTGGCTGGAGTTTGTCGTTCCTCCCTTCTCGTCAAGCCTCTGGCTCCACCCCTTTGCACACAAGATGGCGGCGCCCAGCGGAGTAGAGGCCGCGCTTGGGGTTTGTTGAAGCTGGCTGTCTCTCCCACTCCCCTTTTGGGTGCAAAGCGCCGCTAGCTGGAGAACGGGGGCCGGGCGGGGACAGGGGCACCTGCGTAGCTGGACCGCGAGCCTACGCTCAGCCCACGTCGACCCCACCCGGCCCCGGCCCGACCCGAG-
>gene=chr11_119205134-119205438; species=canFam
ACGGCCCAATGAATGCTCGAGGTTCCTGCGGCTGCTCCTCAACGATTGGTCGGAGCTCGTCGTCCCGCCCTCCCTATCACGCTTTTTGCCCCGCCCCTTCGCACACAAGATGGCGGCGCCCAGCGGAGTAGAGGCCGCGTTTGGGGTTTGCTGAGGCTGACTCCCTTTCCCACGACCCCTTTGGACGCAAAGAGTCGCGAGCCAGAGGACGGGGGCCGGGCGGGGACAGGGGTACCTGCGTAGCTGGACTGCGAgcccgcgcccagcctgcgccgcccccacccggccccggccc---------
>gene=chr11_119205134-119205438; species=equCab
ACAGACCAATGAGTGCTCGACGTCCCTGCGGTTGGCCCTCACCGATTGGCCGGAGTTCTTCGTCACTCCCTCCCTGTCACGGTTCTTGCCCCACCCCTTCGCACACAAGATGGCGGCGCCCAGCGGAGTAGAGGCTGCGCCTGGGGTTTGCTGAGGCTGACTCCCTTTCCCAGTCCCCCTTTGGGCGCAAAgcgccgcgagccgggggacgggggccgggcggggACAGGGGCACCTGCGTAGCTGGACTGCGAgcccgcgcccagcctgcgccgcccccacccggccccggccc---------
>gene=chr11_119205134-119205438; species=gorGor
ACGGACCAATGAGTGATCGACGTTGTTGTGGTTGGCCTTCACCGATTGGCTGGGGTTTGTCGTCCCTCCCTCCTCGTCACGCCTCTGGCTCCACCCCTTTGCACACAAGATGGCGGCGCCCAGCGGAGTAGGGGCTGCGCTTGGGGTTTGCTGAAGCTGGCTGCCTCTCCCACTCCCCTTTTGGGTGCAAAGCGCCGCTAGCGGGAGGACGGGGGCCGGGCGGGGACAGGGGCACCTGCGTAGCTGGACTGCGAGCCTGCGCCCAGCTTACATcgaccccacccggccccggcccgacccgacg
>gene=chr11_119205134-119205438; species=panTro
ACGGACCAATGAGTGATCGACGTTTTTGTGGTTGCCCTTCACCAATTGGCTGGAGTTTGTCGTCCCTCCCTCCTCGTCACACCTCTGGCTCCACCCCTTTGCACACAAGATGGCGGCGCCCAGCGGAGTAGGGGCTGCTTTTGGGGTTTGCTGAAGCTGGCTGCCTCTCCCACTCCCCTTTTGG-TGCAAAGCGCCGCTAGCGGGAAGACGGGGGCCGGGCGGGGACAGGGGCACCTGCGTAGCTGGACTGAGAGCCTGCGCCCAGCTTACATcgaccccacccggccccggcccgacccgacg
>gene=chr11_119205134-119205438; species=papHam
ACGGACCAATGAGTGATTGACGTTGTTGCGGTTGGCCCTCACCGATTGGCTGGAGTTTGTCGTCCCTCCCT-CTCGTCATCCCTCTGGCTCCACCCCTTTGC--ACAAGATGGCGGCACCCAGCGGAGTAGGGGCTGCGCTTGGGGTTTGCTGAAGCTGGTTGCCTCTCCCACTCCCCTTTTGGGTGCAAAGCGCCGCTAACGGGAGGACGGGGGCCGGGCGGGGACAGGGGCACCTGCGTAGCTGGACTGCGAGCCCGCGCCCAGCTTGCGTcgaccccacccggccccggcccgacccgacc
>gene=chr11_119205134-119205438; species=ponAbe
ACGGACCAATGAGTGATGGACGTTTTTGTGGTTGGCCCTCACCGATTGGCTGGAGTTTGTCGTCCCTCCCTCCTCGTCACGCCTCTGGCTCCACCCCTTTGCACACAAGATGGCGGCGCCCAGCGGAGTAGGGGCTGCGCTTGGGGTTTGTTGATGCTGGCTGCCTTTCCCACTCCCTTTTTGGGTGCAGAGCGCCGCTAGCGGGAGGACGGGGGCCGGGCGGGGACAGGGGCATCTGCGTAGCTGGACTGCGAGC-----------------------CACCCGGCcccggcccgacccgacg
>gene=chr11_119205134-119205438; species=rheMac
ACGGACCAATGAGTGATTGACGTTGTTGCGCTTGGCCCTCACCGATTGGCTGGAGTTTGTCGTCCCTCCCTCCTCGTCATCCCTCTGGCTCCACCCCTTTGCACACAAGATGGCGGCGCCCAGCGGAATAGGGGCTGCGCTTGGGGTTTGCTGAAGCTGGTTGCCTCTCCCACTCCCCTTTTGGGTGCAAAGCGCCGCTAACGGGAGGACGGGGGCCGGGCGGGGACAGGGGCACCTGCGTAGCTGGACTGCGAGCCCGCGCCCAGCTTGCGTcgaccccacccggccccggcccgacccgacc
>gene=chr11_126081344-126081648; species=hg19
CGGCTCCTTCTTTGTGTCTTGTTCCCGTTTCTGGGCTCGGAGCTTCTCCGCTAATCTCTGGGCATTTATGGCCGTAGAGGCAGCGGCAGCGGCACAAAATGGCTTTGAGACGAGAGTGAAGAGACTCCCGCAACCTTGGCCGTTTCCCCGGATCCAGGGGCCCGACGCGCTCCACCTGGGCGCCGCCATCTTACAAGGAAGGGCGGGGCGAGCCAAGACCACGTGGAGAAGGGCGACTACAATGAGGCGGGAGTGGGTGGGCCCTGCAGGTCACGTGGTGCGGGGTGGGGCCTGGGCGAGTCAC
>gene=chr11_126081344-126081648; species=bosTau
CGG---CTCCTTCGTCTTTTGTTGCTGTTTCTGGGCCCGGAGTCTCTCTGCTAATCGCTGAGCATCCAGGGGCTGAGAGGCAGCAGCAGCGGAACAAAGTGGCTTTGAGAAGAGGGTGAAGAGACTCCCGAGACACTGCCCGAAGCCCCGGACCCAGAGGCCCGGCACGCTACAGCCGGGCGCCACCATCTTGCCGAGAAGGGAGGGGCGAGGCAAGGCCACGCGCAACAAAAGGGCCAGCGGGAGG-GCAGGTGGGCGGGCCCT-CGAGTCACgtggggcggggcggggcCCGGGCGCGTCAC
>gene=chr11_126081344-126081648; species=calJac
CGGCTCCTTCTTTGTGACTTGTTCCTGTTTCTGCGCTCTGAGCTTCTCCGCTAATCTCTGAGCATTTAAGGGATCAGAGGCAGCGGCAGCAGAACAAAATGGCTTTGAGACGAGAATGAAGAGACTCCCTAAACCCTGGCCGTTTCCCAGGATCCAGAAGCCCAACATGCTCCACCTGGGAGCCGCCATCTTGCCAGGAAGGGCGGGGCGAGCCAAGACCACGCGGAGAAGTGATAAAAGAGGGAGGCGGGAGTGGGTGGGCTCTGCGGGTCAC---GTGCGGGGTGGAGCCTGGGCGAGTCAC
>gene=chr11_126081344-126081648; species=canFam
CAGCTGCTTCTTCGTCTTCTGTTCCTGTTTCTGGGCTCGAAGCTTCTCCGCTAATCGCTGGGCACTCAGGGTCCCAGGCGCAGCAGCGGCCGAACAAAATGGCTTTGAGACGAGAGTAAAGAGACCGCCGACACGCCGCCCGGAGCATCGCAGCCAGAGGCCCGGCGCATTACACACGGGCGCCGCCATCTTCTCGAAAGGGGCGGGGCGAGCCGAGACCACGTGCGAGGGGGGAGCTGAAGGGAGGATGGAGTgggcggggccggagggtcacgtgggggggggcggggcctgggc-agtcac
>gene=chr11_126081344-126081648; species=equCab
CGGCTCCTTCTTCGTCTTTTGTTCCTGTTTCTGGGTTCGGAGCCTCTCCGCTAATCGCTGGGCATCCAAGGGCCTAGAGGCAGCAGCGGCGGAACGAAACGGCTTTGGGCTGAGAGTGAAGAGACTCCCAAAACGCCGCCCGGTACGCCGGACCCAGAGGCCCGGAGCACTGCAGGCGGGCGCCGCCATCTTGCCAGGAAGGGAGGAGCGAGCCAAAACCACGTGC-AGAAGAATGATAGAGGGAGGAGGAAGTGGGCGGGGTCTGTCGGTCACGTGGGC-TGGGCGAG--CTGGCCGAGTCAC
>gene=chr11_126081344-126081648; species=gorGor
CGGCTCCTTCTTTGTGTCTTGTTCCCGTTTCTGGG----------------------------------------------------------------------------------------------------------------------------------------------------------------------------------------------------------------------------------------AGGTCACGTGGTGCGGGGTGGGGCCTGGGCGAGTCAC
>gene=chr11_126081344-126081648; species=panTro
CGGCTCCTTCTTTGTGTCTTGTTCCCGTTTCTGGGCTCGGAGCTTCTCTGCTAATCTCTGGGCATTTATGGCCGTAGAGGCAGCGGCAGCGGAACAAAATGGCTTTGAGACGAGAGTGAAGAGACTCCCGCAACCCTGGCCGTTTCCCCGGATCCAGGGGCCCGACGCGCTCCACCTGCGCGCCGCCATCTTACAAGGAAGGGCGGGGCGAGCCAAGACCACGTGGAGAAGGGCGACTACAATGAGGCGGGAGTGGGGGGGCCCTGCAGGTCATGTGGTGCGGGGTGGGGCCTGGGCGAGTCAC
>gene=chr11_126081344-126081648; species=papHam
CGGCTTCTTGTTTGTGTCTTGTTCCCGTTTCTGGGCTCGGAGCCTCTCCGCTAATCTCTGGGCATTTACGGATGTAGAGGCAGCGGCAGCGGAACAAAATGGCTTTGAGACGAGACTGAAGAGACTCCCCAAACCCTGGCCGTTTCCCCGGATCCAGAGGCCCGACGCCTTCCATCTGGGCGCCGCCATCTTGCCAGGAAGGGAGGGGCGAGCCAAGACCACGTGGAGAAGGGCGGCAAGAGTGAGGCGGGAGTGGGTGGACCCTGCAGGTCACGTGGTGCGGGGTGGGGCCTGGACGAGTCAC
>gene=chr11_126081344-126081648; species=ponAbe
CGGCTCCTTCTTTGTGTCTTGTTCCCGTTTCTGGGCTCGGAGCCTCTCCGCTAATCTCTGGGCATTTATGCCCGTAGAGGCAGCGGCAGCAGAACAAAATGGCTTTGAGACGAGAGTGAAGAGACTCCCGAAACCCTGGCCGTTTCCCCGGATCCAGGGGCCCGACGCGCTCCACCTGGGCGCCGCCATCTTACCAGGAAGGGCAGGGCGAGCCAAGACCACGTGGAGAAGGGCGACTAGAGTGAGGCGGGAGTGGGTGGGCCCTGCAGGTCACGTGGTGCGGGGTGGGTCCTGGGCGAGTCAC
>gene=chr11_126081344-126081648; species=rheMac
CGGCTTCTTGTTTGTGTCTTGTTCCCGTTTCTGGGCTCGGAGCCTCTCCGCTAATCTCTGGGCATTTACGGACGTAGAGGCAGCGGCAGCGGAACAAAATGGCTTTGAGACGAGACTGAAGAGACTCTCCAAACCCTGGCCGTTTCCCCAGATCCAGAGGCCCGACGCCCTCCACCTGGGCGCCGCCATCTTGCCAGGAAGGGAGGGGCGAGCCAAGACCACGTGGAGAAGGGCGGCAAGAGTGAGGCGGGAGTGGGTGGACCCTGTAGGTCACGTGGTGCGGGGTGGGGCCTGGACGAGTCAC
>gene=chr11_126138930-126139234; species=hg19
CAGGAGAGGTCACGGGGAGACGGCCACCTAGAGCATTGGGCGGGGCAGAGCCCTGAGGGCCGCTGGCCAATTGGCGCGCTCGTCTGAATGGCGTTTGGCGCGGAGCAGTGACGGCTGCGATAATAGCGAGGCAGCAGTGCAGCTTTCAGAGGGTCCGGGCTCAGAGGGGTTATGATTCGGAGGGTTCTGCCGCACGGCATGGGCCGGGGCCTCTTGACCCGGAGGCCAGGCACGCGCAGAGGAGGCTTTTCTCTGGGTAAAGTTGAGGACGACAGAGGGTATTGTGGTTCTGGGTTGTCCCCAA
>gene=chr11_126138930-126139234; species=bosTau
-TCAGCATGTCCTGGGAGGCCGACCGCCTATGGGGTGGC--GGGGGGGGGCCCCGTGCGTCGCTGG-CAATGGGAGTGCTCGAATGAACGACTGGCGTCGCGTAGTAGTGACTGCTGGGACTG-TACCCGGGTAGGGTGCTGCTCTCCTAGCGGCCAGCAACAGCAGGGCCATGCTTCGGAGGGCGCTGCGGCTCCGCCTGGGCCCGTGCCTCTCCGGACGGGGGCTAGGCACATACAGAAGAGGCTCTACTCTGGGTAAAGTTGAGGGCAGCGGAGGGTATCGTGGTTCTGGGGTGTCCCCAG
>gene=chr11_126138930-126139234; species=calJac
CCGGAGAGGTCTCGGGGCGATAGCCGCCTATAGCGTCGGG-GGGGCGGAGCCCCGAGGGCCGCTGGCCAATTGGCGCGCTCGTCTGAATGGCGTTTGGCGCGCAGCAGTGACGACTGGGTTGATAGCGAGGCAGCTGTGCAGCTCTCAGCGGGCTCGCGCTCAGAAGGGCTATGCTTCCGAGGGTTCTGTCGCTCGGCGTGCGCCGGGGCCCCTTGACCAGGAGGCCAGGCACGCTCAGAGGAGGCTTTTCTCTGGGTAAAGTTGTCGACGACAGATGGTATTGTGGATCTGGGGTGCGCCCAA
>gene=chr11_126138930-126139234; species=canFam
-tgggggcggcgcggggcggccgccgcctctagcgcg----ggggcggggcccgg-gcgccgctggccaatgggcgcgctcgtcggaacggcccggggcgcggagcagtgacggcgggggcgg-ggcgcggggaagggccggcgtgg--agcggcggggcgCGCAGAGGCCATGCTGCGGACGGCGTCGTGGCCGCGCTGGGGCCGGACCCTGCTGGCCCGGGGGCTGGGCTCACGCCGCGGAGGCTCCGCTCCCGGTAAAGTTGAGGGCAGCGGAGGGTATCGCGGTTGTCGGGTGGGCCCGG
>gene=chr11_126138930-126139234; species=equCab
TTGGGGAAGTCACGGGGAGACTGCCGCCTATGGCGCGGA--GGGGCGGGGGCTGGAGCGCCGCTGGCCAATGGGCGCGCTCGTCTAAACAACTCGCGGCGCGGAGCTGTGACGGCGGGGACCG-TATGTGGCATAGAACTCGCAGGG--------GTGGCCCTCAGAGGCCATGCTTCGAAGGGCGCTGCGGCTCGGCTTGGGCCGGGGCCTCTTGGGCCGGGGGCTAGGCACATGGAGAGGAGACTCTACTCTGGGTAAAGTTGAGGGCAGCGGAGGGTGTCGTGGTTCTGGGATGCCCCCAG
>gene=chr11_126138930-126139234; species=gorGor
CAGGAGAGGTCACGGGGAGATGGCCACCTAGAGCATTGGGCGGGGCAGAGCCCTGAGGGCCGCTGGCCAATTGGCGCGCTCGTCTGAATGGCGTTTGGCGCGGAGCAGTGACGGCTGCGATAATAGCGAGGCAGCAGTGCAGCTTTCAGAGGGTCCGGGCTCAGAGGGGCTATGATTCGGAGGGTTCTGCCGCACGGCATGGGCCGGGGCC-CTTGACCCGGAGGCCAGGCACGCGCAGAGGAGGCTTTTCTCTGGGTAAAGTTGAGGACGACGGAGGGTATTGTGGTTCTGGGTTGTCCCCAA
>gene=chr11_126138930-126139234; species=panTro
CAGGAGAGGTCACGGGGAGACGGCCACCTAGAGCATTGGGCGGGGCAGAGCCCTGAGGGCCGCTGGCCAATTGGCGCGCTCGTCTGAATGGCGTTTGGCGCGGAGCAGTGACGGCTGCGATAATAGCGAGGCAGCAGTGCAGCTTTCAGAGGGTCCGGGCTCAGAGGGGCTATGATTCGGAGGGTTCTGCCGCACGGCATGGGCCGGGGCCTCTTGACCCGGAGGCCAGGCACGCGCAGAGGAGGCTTTTCTCTGGGTAAAGTTGAGGACCACAGAGGGTATTGTGGTTCTGGGTTGTCCCCAA
>gene=chr11_126138930-126139234; species=papHam
CCGGAGAGGTCACGGGGAGACGGTCACCTATAGCGTGG---GGGGCGGAGCCCTGAGGGCCACTGGCCAATTGGCGTGCTCGTCTGAATGGCGTTTGGCGCGGAGCAGTGACGGCTGGGATAATAGCGAGGCAGCTGTGCGGCTCTCAGAGGGTCCGGTCTCAGAGGGGCCATGATTCGGAGGGTTCTGCCGCACGGCTTGGGCCGGGGCCTCTTGACCCGGAGGCCAGGCACTCGCAGAGGAGGCTTTTCTCTGGGTAAAGTTGAGGACGACGGAGGGTATTGTGGTTCTGGGGTGTCCCCAA
>gene=chr11_126138930-126139234; species=ponAbe
CAGGAGAGGTCACGGGGAGACGGCCACCTATAGCATTGGGCGGGGCAGAGCCCTGAGGGCCGCTGGCCAATTGGCGCGCTCGTCTGAATGGCGTTTGGCGCGGAGCAGTGACGGCTGGGATAATAGCGAGGCAGCAGTGCCGCTCTTAGAGGGTCCGGGCTCAGAGGGGCCATGATTCGGAGGGTTCTGCCGCACGGCTTGGGCCGGGGCCTCTTGACCCGGAAGCCAGGCACGCGCAGAGGAGGCTTTTCTCTGGGTAAAGTTGAGGACGACAGAGGGCATTGTGGTTCTGGGTTGTCCCTAA
>gene=chr11_126138930-126139234; species=rheMac
CCGGAGAGGTCACGGGGAGACCGCCACCTTTAGCGTGGG--GGGGCGGAGCCCTGAGGGCCACTGGCCAATTGGCGCGCTCGTCTGAATGGCGTTTGGCGCGGAGCAGTGACGGCTGGGATAATAGCGAGGCAGCTGTGCGGCTCTCAGAGGGTCCGGTCTCAGAGGGGCCATGATTCGGAGGGTTCTGCCGCACGGCTTGGGCCGGGGCCTCTTGACCCGGAGGCCAGGCACTCGCAGAGGAGGCTTTTCTCTGGGTAAAGTTGAGGACGACAGAGGGTATTGTGGTTCTGGGGTGTCCCCAA
>gene=chr21_26979656-26979960; species=hg19
CTAGACAGACACCACTATCTAGGCCTCGCTCCCTGTCCCTACGGCCTCTGAAACTCACTCCATTTGATCCCGCCACCGGGTGCGACCAGCCAGAGCCGCAGCGCCCGGGAACCCATGGCCAGCGCCTCCATAGCAGCGGTGAGAACCGTCGCGCGCAAGTCCTTCTCCGCCCTCCTCCCCCGGAAACCGAACGCGCACTCGGAGTTCCGCAGGACAGGTCTGTTCCGGACCCAGCACTCAGACTGCTCGCCTCCACCGGGGGGCGTCAGGCCTCGCTGGGGATTCAGTGGCTGAGACCCCGAGA
>gene=chr21_26979656-26979960; species=bosTau
CTGAACAAACACCGTCCTCTAAGCCTCCCTCCTCGTCCCCAAGGCCGCTGAAACTCACTCCAGGCAGCCCCGCCGCTGGGGGCGGCCCGCCAGAGCCTCATCCCCCGGACCACCACCGCCATTGCCTCCTCCGCGGCGGTAGGAACCTCCGCGCGCAGGTCCTTCCCCGTCCTCTTCTCC-GGCAACCGAGCGCGCACTCTGGGTTCCGCCCGACAGTTTCGTTCCGGGCCCGGCTCTCGGACGGCAC-CCGCCGCTAGGGGGCGTCAAGCCTCGCTGAGAG-TCAGTGGCCGGAGGTCCGGCA
>gene=chr21_26979656-26979960; species=calJac
CTGGACAGACACAACTTTCTAGGCCTCGCTACCCGTCCCCACGGCCTCTGAAACTCACTCCGGCTGACCCCGCCACCGGGTGCGACCCGCAAGAGCCCCAGTGCCCGGACCCCCATAGCCAACGCCTCCATAGCAGTAGTGAGAACCGTCGCGCGCAGGTCCTTCGCCGCCCTCCTCCCCCGGAAACCGAGCGTGCGCTAGGAGTTCCGCAGGACAGTTCTGTTCGGGACCCAGCGCTCAGACTGCGCGCCGCCACCGGGGGGCATCAGGCCTCGCTGGGGATTCAGTGGCTGAGACCCCGAAA
>gene=chr21_26979656-26979960; species=canFam
CCGAGCAGACA--ACCCTTCAAGCCTCGCTTTCCGCGCCCCCCGCCGCGGAAACTCACTCCAGCCAAgcccgccaccgggggcggcccgcccgaggcgcagcccccaggcccgcgcggccATTGCCGCCTCCGCTGCCGAAGGGACCGCCTCGCGCAGCTCCTCTCCTGCCCTCCTCCCC-GGAAACGGAGCACGCGCCTCGCGTTCCGTAGGACGGTTTCGTTCCGGTCCCGACGCTCGGGCCGCGCGCCGCCTGCAGGGGGCGTTGCGCCTCGCTGAGGATTCAGTGGCGGGAGGTCGCGCC
>gene=chr21_26979656-26979960; species=equCab
CTGGACAGACACCATCCTCGAGGCCTCGCTCCCCATCCCCACGGCCCCTGAAACTCACTCCAGCCGGGCCCG-CACCGGGGGCGGCCCAACAGAGCCGCAGCCCCCAAGCCGCCGCGGCCATGGCCTCCCTCGCGGCCGCAGGAACCGCCGCGCGCAGGTCCTTCTCCGTCCTCCTTCCC-GGAAA--GAGCCCGCGCGCTGGGTTCCGTGGCACAGGTCCGTTCCGGACCCTGCGCTCGGGATGCGCGCCGCCGCCAGGGGGCGTGGCG-CTCGCTGAGGGT-TAGTGGCTGGAGGCGGCGTC
>gene=chr21_26979656-26979960; species=gorGor
CTAGACAGACACCACTATCTAGGCCTCGCTCCCTGTCCCTACGGCCTCTGAAACTCACTCCAGCTGATCCCGCCACCGGGTGCGACCCGCCACAGCCGCAGGGCCCGGGAACCCATGGCCAGCGCCTCCA-AGCAGCGG-GAGAACCGTCGCGCGCAAGTCCTTCTCCGCCCTCCTCCCCCGGAAACCGAACGCGCACTCGGAGTTCCGCAGGACAGGTCTGTTCCGGACCCAGCACTCAGACTGCTCGCCTCCACCGGGGGGCGTCAGGCCTCGCTGGGGATTCAGTGGCTGAGACCCCGAGA
>gene=chr21_26979656-26979960; species=panTro
CTAGACAGACACCACTATCTAGGCCTCGCTCCCTGTCCCTACGGCCTCTGAAACTCACTCCAGCTGATCCCGCCACCGGGTGCGACCCGCCAGAGCCGCAGCGCCCGGGAACCCATGGCCAGCGCCTCCATAGCAGCGGTGAGAACCGTCGCGCGCAAGTCCTTCTCCGCCCTCCTCCCCCGGAAACCGAACGCGCACTCGGAGTTCCGCAGGACAGGTCTGTTCCGGACCCAGCACTCAGACTGCTCGCCTCCACCGGGGGGCGTCAGGCCTCGCTGGGGATTCAGTGGCTGAGACCCCGAGA
>gene=chr21_26979656-26979960; species=papHam
CCAGACAGACAACACTTTCTAGGCTTC-CTCCCTGTCCCCACGGCCTCTGAAACTCACTCCAGCTGATCCCCAAACCGGATGCGACCCGCCAGAGCCGCAGCACCCGGACACCCATGGTCAGCGCCTCCATAGCAGCGACGAGAACCGTCGCGCGCAAGTCCTTCTTCGCCCTCCTCCCCCGGAAACGGAGCGCGCACTCGGAGTTCCGCAGGACAGTTCTGTTCCGGACGTAGCACTCAGACTGCGCACGGCCACCAGGGGGCGTCAGGCCTCGCTGGGGATTCCGGGGCTGAGACCCCGAGA
>gene=chr21_26979656-26979960; species=ponAbe
CTAGACAGACACCACT-TTTAGGCCTCGCTCCCTGTCCCCATGGCCTCTGAAACTCACTCCAGCTGATCCCGCCACCGGGTGCGACCCGCCAGAGCCGCAGCGCCCGGGCACCCATGGCCAGCGCCTCCATAGCAGTGGTGAGAACTGTCGCGCGCAAGTCCTTCTCCGCCCTCCTCCCCCGGAAACCAAGCGCGCACTCGGAGTTCCGCAGGACAGTTCTGTTCCGGACCCAGCACTCAGACTGCTCGCCTCCACCGGGGGACGTCAGGCCTCGCTGGGGATTCAGTGGCTGAGACCCCGAGA
>gene=chr21_26979656-26979960; species=rheMac
CCAGACAGACAACACTTTCTAGGCCTC-CTCCCTGTCCCCATGGCCTCTGAAACTCACTCCAGCTGATCCCCAAACCGGATGCGACCCGCCAGAGCCGCAGCGCCCGGACACCCATGGTCAGCGCCTCCATAGCAGCGACGAGAACCGTCGCGCGCAAGTCCTTCTTCGCCCTCCTCCCCCGGAAACGGAGCGCGCACTCGGAGTTCCGCAGGACAGTTCTGTTCCGGACCCAGCACTCAGACTGCGCACGGCCACCAGGGGGCGTTAGGCCTCGCTGGGGATTCCGGGGCTGAGACCCCGAGA
>gene=chr12_6602232-6602536; species=hg19
AGCTTCTGCACGCCAGAGGCACCCAGTCCCACAGGCGCCTACCTGCCCCGGATAAGAGGTTCCCTGCCATTTCTCTAGTCTCCCCCCTTCAACAGCACACCAAATAAGCCCAAGAAGATGACAGGAACCGTCCCCGCCAACTTCACACGAGTACTAAGGCGAAGACAGCCATCTTGGGCCTTACCCAGGCAGCTGTGGGCGCACCGCCCACCTACGCCCCATCCGCAACAGCCACGAGCCCCGCCCCCCGGGTTCCGGCAGGAGGGGCCTCTACCACCCTTCCCGCCTCAGTGCTTCCGGTCCG
>gene=chr12_6602232-6602536; species=bosTau
AACTTCTGCAGGCCAGCGGCACCAGGCCCCATAAGCGCCTGCCTGCCACCCAAGAGAGGCTCCCTGCCATTGCTCTCGTCTCTCCCCTGCAA-----GACTGCACGAGCACTAGAGGATAAC-AGAACCTTCTCCGCTGGGGTCACGCGGGTACT-AACTTCATGCAGCCATCTTGGATTTTACCCAGGTAGCTCTGGGCTCAAGGCCCGCCCCAACCCCACCGTTCCCAACCACAAGCCCCGCCCC------------------------------------------GCCGCTTCCGTTCTG
>gene=chr12_6602232-6602536; species=calJac
AGCTTCTGCACGCCAAAGGCGCCCAGTCCACCAGGCGCCGGCCTACCCCGCATAAGAGGCTTCCTGCCATTTCTCTAGTC--CCCCCTTCAACAGCACACCAAACAAGCCCAAGAAGATGACAGGAACTGTCCCCGCGGACTACACAAGTATACTAACGTGAAGGCAGCCATCTTGGGCCTTACCCAGGTAGCTGTGGGCGCAGGGCTCGCCTA----------------G------GGCCCGCCCCCCTGGTTCCGGCCAGAGGGGTATGTACCTCCAGTCCCGCCTCAGTGCTTCCGGCTTT
>gene=chr12_6602232-6602536; species=canFam
AGCTTCTGCAGGCCAGGGGCACCTGGCCCCATAGGACCCTTCCTATCCCCAAAGAGAGGCTCCCTGTCATTGCTCTCGTCTCTCCCTCTCCCCTGCACACCGCACAAGCCTAAGAGGCTGACGGGGACCTTCCACACGGGCGACACACGAG-GCT-AAGTGGAGGCAGCCATCTTGGGCCTCACACC----------------------GCCTTGGCCCCGCCTTCCCCATCCAT-AGCCCCGCCCCCCGGGTTCCGTTGTACGGGGCCTTGACAGCCCACCCCGCCCAGGCGTTTCCGGTTCG
>gene=chr12_6602232-6602536; species=equCab
AGCTTCTACAGGCCAGGGGCACCCAGCCCCCTAGGCCCCTGCCAGCCACCCAAGAGAGGCTCCCTGCCATGGCTCTCGTCTCTCCCTTACAACTGCACGCCGCACGAGCAGAAGAGGACGACAGGGACGGTCCTGGCCAGCCTCACACGCGTACT-ACGCGGAGGCAGCCATCTTGGGCCTTACCCAGGGAGCTCCGG-----------GCGCAGGCCCCGCCCACCCCAGCCTCAAGCCCCGCCCCCTGTGTTC-------CGGGGCCTTGACACCCCCGCCCACCTAGGCGCTTCCGGTCTG
>gene=chr12_6602232-6602536; species=gorGor
AGCTTCTGCACGCCAGAGGCACCCAGTCCCACAGGCGCCTACCTGCCCCGGATAAGAGGTTCCCTGCCATTTCTCTAGTCTCCCCCCTTCAACAGCACACCAAATAAGCCCAAGAAGATGATAGGAACCGTCCCCGCCAACTTCACACGAGTACTAAGGCGAAGGCAGCCATCTTGGGCCTTACCCAAGCAGCTGTGGGCGCACCGCCCACCTACGCCCCATCCGCAACAGCCACAAGCCCCGCCCCCCGGGTTCCGGCCGGAGGGGCCTCTACCACCCTTCCCGCCTCAGCGCTTCCGGTCCG
>gene=chr12_6602232-6602536; species=panTro
AGCTTCTGCACGCCAGAGGCACCCAGTCCCACAGGCGCCTACCTGCCCCGGATAAGAGGTTCCCTGCCATTTCTCTAGTCTCCCCCCTTCAACAGCACACCAAATAAGCCCAAGAAGATGACAGGAACCGTCCCCGCCAACTTCACACGAGTACTAAGGCGAAGGCAGCCATTTTGGGCCTTACCCAAGCAGCTGTGGGCGCACCGCCCACCTACGCCCCATCCGCAACAGCCACAAGCCCCGCCCCCCGGGTTCCGGCCGGAGGGGCCTCTACCACCCTTCCCGCCTTAGTGCTTCCGGTCCG
>gene=chr12_6602232-6602536; species=papHam
AGCTTCTGCACGCCAGAGGCACCCAGTTCCACAGGCGCCTGCCTGCTCCAGATAAGAGGCTCCCTGCCATTTCTCTAGTCTCCCCGCTTCAACAACACACCAAATAAGTCCAGGAGGACGACAGGAACCGTCCCCGCCGACTTCACACGAG------------GGCAGCCATCTTGGGCCTTACCCAGGTAGCTGTGGGCGCAGGACCCACCTACGCCCCATCAACTACAGCCACAAGCCCCGCCCCCCGGGTTCCGGCCGGAGGGGCCTCTACCACCCTTCCCGCCTCATTGCTTCCGGTTCG
>gene=chr12_6602232-6602536; species=ponAbe
AGCTTCTGCACGCCAGAGGCACCCAGTCCCACAGGCGCCTACCTGCCCTGGATAAGAGGTTCCCTGCCATTTCTCTATTCCCCCCCCTTCAACAGCACACCAAATAAGCCCAAGAGGACGACAGGAACCGTCCCCGCCAACTTCACACGAGTACTAAGGCGAAGGCAGCCATCTTGGGCCTTACCCAGGCAGCAGTGAGCGCGCCGCCCACCTACGCCCCATCCACAACAGCCACAAGCCCCGCCCCCCGGGTTCCGGCCGGAGGGGCCTCTACCACCCTTTCCGCCTCAGTGCTTCCGGTCCG
>gene=chr12_6602232-6602536; species=rheMac
AGCTTCTGCACGCCAGAGGCACCCAGTTCCACAGGCGCCTGCCTGCCCCAGGTAAGAGGCTCCCTGCCATTTCTCTAGTCTCCCCGCTTCAACAACACACCAAATAAGTCCAGGAGGACGACAGGAACCGTCCCCGCCGACTTCACACGAG------------GGCAGCCATCTTGGGCCTTACCCAGGTAGCTGTGGGCGCAGGGCCCACCTACGCCCCATCAACTACAGCCACAAGCCCCG-CCCCCGGGTTCCGGCCGAAGGGGCCTCTACCACCCTTCCCGCCTCATTGCTTCCGGTTCG
>gene=chr12_48499983-48500287; species=hg19
CCTGCGCGGTGTGGCGAGGCCCGAGAAGCGAAGGGAGCATTTAAGACTAGTCGTAATTTCTCAGTACCCTTTTCAGTCTGGGCTTTTTCGCTTTCTCGTACTCGGAATACTGTTAGTGAGCCCTTCGTCCTATGCTTTTCTCTGTTCCCTCTGCTCCCTTACCCGCCGCCTTCTGGTTCCGCCCGGCGAGTTTTGCTTGCTTGCGTTCCAGTTTCCATGGCAGCTTTTCGCGGTGGCCCTAAATCTGCGGAAACCTGTGGCTTCCCCCGACAGATAGGGACCTGAGATCTAAATCGATCTCAGG
>gene=chr12_48499983-48500287; species=bosTau
CCTGCGCAGTGTGGCGAGGCCTGAGACGCCAAGGGATCATCTAAGGCTAGTCATAA-------TTTCCTCTTTCAGTCTGGGCTTTTTCTCCTTCTCCTTGTTAGAATACTGTTAGTGTGCCCATCGTCCTTCGATTTTCTGTGTTCCCTCGGCCCCCTTACCCGCCGCCTTCTGGTTCCGCTCGGCGATTTCTGCTCAC----GCTTTGGTTTCCATGGCAGCTTTTCTCTCTGGCCCTTGAACTGCAGGAACCGGTAGCCACCTT-GACAGATGTAGACCTGAGC--TAAATCTAGCTCTGG
>gene=chr12_48499983-48500287; species=calJac
CCTGCGCGGTGTGGCAAGTCCCCAGAAGTCAAGGGAGCATTTAAGACGAGTCGTAATTTCTCAGTTCCCTTTTCAGTCTGGGCCTTTTCGCTTTCTCGCGCCCGGAATACTGTTAGTGAGCCCTTCGTCCTATGCTTTTCTCTGTTCCCTCAGCTCCCTTACCCGCCTCCTTCTGGTTCCGCTCGGCGAGTTTTGCTTGC----GTTCCAGTTTCTATGGCAGCTTTTCGCTGCGGCCCCAGATCTGCGGAAACCCGTGGCTTCCCCCGACAGATGGAGACCTGAGATCTAAATCGATGTCAGG
>gene=chr12_48499983-48500287; species=canFam
CCTGCGCAGTGCGGCCAGGCCCGAGCAGCGC---------CCAAGGCAAGGCAGAGTTCCCCTGTCCCCCTTTCAGTTTGGGGTTTTTCTCGTTCCCGTTCCCGGGTTACTGTTAGTGCAGCCGTCGTCCTTCGCTGTTTTCTGTTCCCTCGAGCCCCTGGCGCGCCGTCTTCTGGTTCCGCTGGGCGATTTTTGCTTTC----GCTCTGGTTTCCATGGCAGCTTTCCGCCGTGGCCCGCGGTCGGCGGGAACGTGCGGCCCCCGG-GACGGACGCAGACCTGAGAGCCGGAGCGAGC----G
>gene=chr12_48499983-48500287; species=equCab
CCTGCGCAGTGTGGCGAGGCCGGAGAAGCCAAGGGAGCATCTAAGGCTAGTCATAATTTCGCTGTTCCCTTTTCAGTTTGAGCTTTTTCT--------------------TGTTAGTGTGCCCTTCGTCCTTCGCTTTTCTCTGTTCCCTCGACTCCCTCACCCTCCGCTTTCTGGTTCCGCCCGGCGATTTC--CTTAC----CCTCCAGTTGCCATGGCAGCTTCTCATTGTGGCTCTTGATCTGCGGGAATATGTGGCCGCCTT-----------GACCTGAGAGCTAAATCGAGCCCAGG
>gene=chr12_48499983-48500287; species=gorGor
CCTGCGCGGTGTGGCGAGGCCCGAGAAG-GAAGCGAGCATTTAAGACTAGTCGTAATTTCTCAGTACCCTTTTCAGTCTGGGCTTTTTCGCTTTCTCGTACTCGGAATACTGTTAGTGAGCCCTTCTTCCTATGCTTTTCTCTGTTCCCTCTGCTCCCTTACCCGCCGCCTTCTGGTTCCGCACGGCGAGTTTTGCTTGC----GTTCCAGTTTCCATGGCAGCTTTTCGCGGTGGCCCTAAGTCTGCGGAAACCTGTGGCTTCCCCCGACAGATAGGGACCTGAGATCTAAATCGATCTCAGG
>gene=chr12_48499983-48500287; species=panTro
CCTGCGCGGTGTGGCGTGGCCCGAGAAGCGAAGGGAGCATTTAAGACTAGTCGTAATTTGTCAGTACCCTTTTCAGTCTGGGCTTTTTCGCTTTCTCGTACTCGGAATACTGTTAGTGAGCCCTTCGTCCTATGCTTTTCTCTGTTCCCTCTGCTCCCTTACCCGCCGCCTTCTGGTTCCGCACGGCGAGTTTTGCTTGC----GTTCCAGTTTCCATGGCAGCTTTTCGCGGTGGCCCTAAATCTGCGGAAACCTGTGGCTTCCCCCGACAGATAGGGACCTGAGATCTAAATCGATGTCAGG
>gene=chr12_48499983-48500287; species=papHam
CCTGCGCGGTGTGGCGAGGCCCGAGAAGCCAAGGGAGCGTTTAAGACTTGTTATAATTTCTCAGTACCTTTTTCAGTCTGGGCGTTTTCGCTTTCTCGTACTCGGAATACTGTTAGTGTGCCCTTCGTCCTATGCTTTTCTGTGTTCCCTCAGCTCCCTTACTCGCCGCCTTCTGGTTCCGCACGGCGAGTTTTGCTTGG----GTTCCAGTTTCCATGGCAGCTTTTCGCTGTGGCCCTAAATCTGCGGAAACCTGTGGCTTCCCCCGACAGATGGGGACCTGAGATCTAAATCGATCTCAGG
>gene=chr12_48499983-48500287; species=ponAbe
CCTGCGCGGTGTGGCGAGGCCCGAGAAGTGAAGGGAGCATTTAAGACTAGTCGTAATTTCTCAGTACCCTTTTCAGTCTGGGCTTTTTCGCTTTCTCGTACTCGGAATACTGTTAGTGAGCCCTTCGTCCTATGCTTTTCTCTGTTCCCTCTGCTCCTTTACCCGCCGCCTTCTGGTTCCGCAAGGCGAGTTTTGCTTGC----GTTCCAGTTTCCATGGCAGCTTTTCGCGGTGGCCCTAAATCTGCGGAAACCTGTGGCTTCCCCCGACAGATAGGGACCTGAGATCTAAATCGATCTCAGG
>gene=chr12_48499983-48500287; species=rheMac
CCTGCGCGGTGTGGCGAGGCCCGAGAAGCCAAGGGAGCGTTTAAGACTTGTTGTAATTTCTCAGTACCCTTTTCAGTCTGGGCGTTTTCGCTTTCTCGTACTCGGAATACTGTTAGTGTGCCCTTCGTCCTATGCTTTTCTGTGTTCCCTCAGCTCCTTTACTCGCCGCCTTCTGGTTCCGCACGGCGAGTTTTGCTTGG----GTTCCAGTTTCCATGGCAGCTTTTTGCTGTGGCCCTAAATCTGCGGAAACCTGTGGCTTCCCCCGACAGATGGGGACCTGAGATCTAAATCGATCTCAGG
>gene=chr12_49245747-49246051; species=hg19
ATGCCCCTTCTCTGAGGCGTTCTTTCCCGCCTCATCCAGGAGGCAGGGGCCACCGCCGTGCCCTGACTCTAGCCCTTTCTGTAAGCTCGTGGGAACCGCCTCCACCGCCCGGGACTCACCACCCTGAGTCTGAACCGCCCAACGCGGCCTCAACGTCGCGGAGCCGTCGCCATCTTTCCCGTTTCCTGGTCGCGGAGATGAACACCCCCCACCCCCCCGGCCGCGAGGCAAGCTGGGAAGGCGAGTTCCTGGAGCTGGGCGGCACAGGCCGACACTGAGGCCTGGAAACTACCAATCCCAGAAT
>gene=chr12_49245747-49246051; species=bosTau
GTGCCCTTTCCCTATGGCGTTCTTCCTCGCCTCGTCCCAGAGACAGGGTCGACCGCTGTACCCTCATTCTCGCCTTCTCTGCAGGCTCGTGGAAACCGCTTCCATAGCCCGAGACTCACCACTCTGAGCCCAAACCGCCCAACGCGGCCTCAACGTCGCCGAGTAGTCGCCATCTTTCCCGTTTCCTGGTCGCCGGGCTGCT-----------CCCTCGGCCGCGCGGCAAGCCGGGAAGGCGAGTTCCTGGTCCTGGGCAGCGCAGGCCAACAACGATGGCCGAGAACTACCAATCCCAGAAT
>gene=chr12_49245747-49246051; species=calJac
ATGCTCCTTCCCTGAGGCGTTCTTTCCCGCCTCGTCCCGGAGGCAGGGGCCACCGCCATGCCC-GACTCTCGCCCTCTCTGTAAGCCCGTGGGAACCGCCTCCACTGCCCGGGACTCACCACCCTGAGTCTGAACCGCCCAACGCGGCCTCAACGTCGCGGAACCGTCGCCATCTTTCTCGTTTCCTGGTCGCGGAGATGCA-------ACCCCCACCGACCGCGCGGCAAGCTGGGAAAGCGAGTTCCTGGAGCTGGGCGGCGCAGGCCGACATTGAGGCCTGGGAACTACCAATCCCAGAAT
>gene=chr12_49245747-49246051; species=canFam
CCCCCTCTACCCTGAAGCGTTCTTCCCCGCCTCGTCCCGGAGGCAGGGGCCACCGCCGTGCCCCCACTCTCGCCCTCTCTGCAAGCTCGCGGGGACCGCCTCCAACGCTCGGGACTCACCACTCTGAGTCTGAACCGCCCAACGCGGCCTCAACGTCGCCGAGCAGCCGCCATCTTTCCCGTTTCCTGGTCGCCGAGCTGCA-----------TCCCCGGCCGCGCGGCAAGCTGGGAAGGCGAGTTCCTGGTGCGAGACG--GCGGGCCGACATCGAGGCCTGAGGACTACGAATGCCATAAT
>gene=chr12_49245747-49246051; species=equCab
GTGCCCCTTCCCTAAAGCGTTCTTCCCCGCCTCGTGCTGGAGGCAAGGGCCATCGCAGTGGCCCCACTCTCGCCCTCTCTGCAAGCTCGTGGGAACCGCTTCCACCGCCCGGGACTCACCACTCTGAGTCTGAACCGCCCAACGCGGCCTCAACGTCGCCGACCAGTCGCCATTTTTCCCGTTTCCTGGTCGCCGAGCTGCA-----------CCCCTGGGCGCGCGGCAAGCTGGGAAGGTGAGTTCCTGGTGTTGGTCGGGGCAGTCTGACAATGGGGCCTGAGAACTACCAATCCCAGAAT
>gene=chr12_49245747-49246051; species=gorGor
ATGCCCCTTCTCTGAGGCGTTCTTTCCCGCCTCGTCCAGGAGGCAGGGGCCACCGCCGTGCCCTGACTCTAGCCCTTTCTGTAAGCTCGTGGGAACCGCCTCCACCGCCCGGGACTCACCACCCTGAGTCTGAACCGCCCAACGCGGCCTCAACGTCGCGGAGCCGTCGCCATCTTTCCCGTTTCCTGGTCGCGGAGATGAA---------CCGCCCCGGCCGCGAGGCAAGCTGGGAAGGCGAGTTCCTGGAGCTGGGCGGCACAGGCCGACACTGAGGCCTGGAAACTACCAATCCCAGAAT
>gene=chr12_49245747-49246051; species=panTro
ATGCCCCTTCTCTGAGGCGTTCTTTCCCGCCTCGTCCAGGAGGCAGGGGCCACCGCCGTGCCCTGACTCTAGCCCTTTCTGTAAGCTCGTGGGAACCGCCTCCACCGCCCGGAACTCACCACCCTGAGTCTGAACCGCCCAACGCGGCCTCAACGTCGCGGAGCCGTCGCCATCTTTCCCGTTTCCTGGTCGCGGAGATGAACACCCACCCCCCCCGCGGCCGCGAGGCAAGCTGGGAAGGCGAGTTCCTGGAGCTGGGcgacacaggccgacacTGAGGCCTGGAAACTACCAATCCCAGAAT
>gene=chr12_49245747-49246051; species=papHam
ATGCCCCTTTTCTGAGGCGTTCTTTCCCGCCTCGTCCAGGAGGCAGGGGCCACCGCTGTGCCCCGACTCTCGCCCTCTCTGTAAGCTCGTGGGAACCGCCCCCACCGCCCGGGACTCACCACCCTGAGTCTGAACCGCCCAACGCGGCCTCAACGTCGAGGAGCCGTCGCCATCTTTCCCGTTTCCTGGTCGCGGCAATGAA--------CCCCCCCCGGCCGCAAGGCAAGCTGGGAAGGCGAGTTCCTGAAGCTGGGCG-CGCAGGCCGACACTGAGGCCCGGGAACTACCAATCCCAGAAT
>gene=chr12_49245747-49246051; species=ponAbe
ATGCCCCTTCTCTGAGGCGTTCTTTCCCGCCTCGTCCAGGAGGCAGGGGCCACCGCCGTGCCCTGACTCTAGCCCTCTCTGTAAGCTCGTGGGAACCGCCTCCACCGTCCGGGACTCACCACCCTGAGTCTGAA-CGCCCAGCGAGGCCTCAACGTCGCGGAGCGGTCGCCATCTTTCCCGTTTCCTGGTCGGGGAGATGAA---CCCCCCCCTCCCCGGCCGCGAGGCAAGCTGGTAAGGCGAGTTCCTGGAGCTGGGCGGCACAGACCGACACTGAGGCCTGGGAACTACCAATCCCAGAAT
>gene=chr12_49245747-49246051; species=rheMac
ATGCCCCTTTTCTGAGGCGTTCTTTCCCGCCTCGTCCAGGAGGCAGGGGCCACCGCTGTGCCCCGACTCTCGCCCTCTCTGTAAGCTCGTGGGAACCGCCCCCACCGCCCGGGACTCACCACCCTGAGTCTGAACCGCCCAACGCGGCCTCAACGTCGAGGAGCCGTCGCCATCTTTCCCGTTTCCTGGTCGCGGCGATGAA----------CCCCCCGGCCGCAAGGCAAGCTGGGAAGGCGAGTTCCTGGAGCTGGGCG-CACAGGCCGACACTGAGGCCCGGGAACTACCAATCCCAGAAT
>gene=chr12_54718861-54719165; species=hg19
CCTAGGCGGGGCCTAATGGGAACGTATGGCCAATCAGCGGCGGCGTTTCTTTTGCGGCTCCACGTCGGCACCAGCTGCGGGGCAAGATGGAGGCGCTGATTTTGGTAGGAGCTGGAGGGGCAGCAGAGATGCTGTGGTGTCCACAGGGGCCGGGAGTCAGGGTTCAGCCCGAGTGGGAGACGGGGAAAGAGAGTTCCGGGTAATTCTTGGGGACTGAGCGTTCTGCTGACCTTTGGAATAAGTGTGTGGCCTAGTGTAGGAGCTAAAGCCTTGGTTTAGAGTAGGAAGCCCTGCCGGGGAGAGG
>gene=chr12_54718861-54719165; species=bosTau
TCTAGGCGGGATCTAATGAGGGCGTAGGGCCAATCAGAGGCGGCGTTGCCTCTGTGGCTCCACGTCGGCACCAGCTGCGGGGCAAGATGGAGGCGCTGATTTTGGTAGGAGCTGGAGGGGCAGCCGAGATGCTGCAATGTCCAGGGGGGCTGGGAGTCGGGGTTCAGTCTGAGTGGGAGGGGGGAAAGGGGAGTTCCGGGTAATCCTCGGGGTCCGAACGTTTTGCAGGTCCCTGGAATAAGCCTGTGGCCTAGTGCCGGAGCTAAAGCCTCGGTTTAGAGTAGGAAGCTGTGCCGGGGATAGG
>gene=chr12_54718861-54719165; species=calJac
TCTAGGCGGGGCCTAATGGGGACGTATGGCCAATCAGCGGCGGCGTTGCTTTTGTGGCTCCACGTCGGCACCAGCTGCGGGGCAAGATGGAGGCGCTGATTTTGGTAGGAGCTGGAGGGGCAGCAGAGATGCTGTGGTGTCCACAGGGACCGGGAGTCAGGGTTCATCCCGAGTGGGAGACGGGGAAGGAGAGTTCCGGGTAATTCTTGGGGACTGAAAGTTCTGCTGGCCCCTGAAATAAGTGTGTGGCCTACTATAGGAGCTAAAGCCTTAGTTTAGAGTAGGAAGCTTTGCCGGGGAGAGG
>gene=chr12_54718861-54719165; species=canFam
CCTGGGCGGGGCCTAGCGGGGAAGCAGGGCCAATCAGCGGCGGCGTTGCTTTTGCGGCTCCACGTCGGCACCAGCTGCGGGGCAAGATGGAGGCGCTGATCTTGGTAGGAGCCGGAGGGGCGGCCGAGCGGCTGCGGCGTCCACGGGGGCCGGGAGCTGGGGTTCGCCCGCGGCGGGCGGGGGGCCAGGGCACCTCCGGGTGGCCCTCGGGGACCGACGCTTCCGCCGGCCCGCGGGCTGAGCGCGCGGCCTAGCGTAGGCGCTGAGGCCGCGGGGGGCGGT-GGGAGCCCTTCCGG---GAGG
>gene=chr12_54718861-54719165; species=equCab
CCTAGGCGGGGTCTCACGAGGACGTAGGGCCAATCAGCGGCGGCGTTGCTTTTGCTGCTCCACGTCGGCACCAGCTGCGGGGCAAGATGGAGGCGCTGATTTTGGTAGGAGCCGGGGGCGCAGCTGAGATACTGCGGTGTCCACAGGGGCCGGGAGTCGGGGTTTAGCCTGACTGGGAGAGGGGAAAGGGGAGTTCCGGGTAGTCCTCGGGGAGTGAAGGTTCTGCTGGCTCGTGGAATAAGCGTGTGGCCTAGCGCAGGAGCTAAAGCCTCGGTTTGAAGTAGGAAGCTCTGCCGGGGAGAGG
>gene=chr12_54718861-54719165; species=gorGor
CCTAGGCGGGGCCTAATGGGAACGTATGGCCAATCAGCGGCGGCGTTACTTTTGCGGCTCCACGTCGGCACCAGCTGCGGGGCAAGATGGAGGCGCTGATTTTGGTAGGAGCTGGAGGGGTAGCAGAGATGCTGTGGTGTCCACAGGGGCCGGGAGTCAGGGTTCAGCCCGAGTGGGAGACGGGGAAAGAGAGTTCCGGGTAATTCTTGGGGACTGAGGGTTCTGCTGACCCTTGGAATAAGTGTGTGGCCTAGTGTAGGAGCTAAAGCCTTGGTTTAGAGTAGGAAGCC-----GGGGAGAGG
>gene=chr12_54718861-54719165; species=panTro
----------------------------------------------------------------------------------------------------------------------------------------------------------------------------------------------------------------------------------------------------------------------------------TTTAGAGTAGGAAGCCCTGC--GGGAGAGG
>gene=chr12_54718861-54719165; species=papHam
CCTAGGTAGGGCCTAATGGGGACGTATGGCCAATCAGCGGTGGCGTTACTTTTGCGGCTCCACGTCGGCACCAGCTGCGGGGCAAGATGGAAGCGCTGATTTTGGTAGGAGCTGGAGGGGCAGCAGAGATGCTGTGCTGTCCACAGGGGCCGGGAGTCAGGGTGCAGCCCAAGTGGGAGACGGGGAAGGAGAGTTCTGGGTAATTCTTGGGGACTGACGGTTCTGCCGACCCTTGGAATAAGTGTGTGGCCTAGTGTAGGAGCTAAAGCCTTGGTTTAGAGTAGGAAGCCCTGCCGGGGAGAGG
>gene=chr12_54718861-54719165; species=ponAbe
CCTAGGCGGGGCCTAATAGGAACGTATGGCCAATCAGCGGTGGCGTTGCTTTTGCGACTCCACGTCGGCACCAGCTGCGGGGCAAGATGGAGGCGCTGATTTTGGTAGGAGCTGGAGGGGCGGCAGAGATGCTGTGGCGTCCACAGGGGCCGGGAGTCAGGGTTCAGCCCGAGTGGGAGACGGGGAAGGAGAGTTCTGGGTAATTCTTGGGGACTGAAGGTTCTACTGACCCTTGGAATAAGTGTGTGGCCTAGTGTGGGAGCTAAAGCCTTGGTTTAGAGTAGGAAGCCCTGCCGGGAAAAGG
>gene=chr12_54718861-54719165; species=rheMac
----------------------------------------------------------------------------------------------------------------------------------------------------------------------------------------------------------------------------------------------------------------------------------------------------------------
>gene=chr12_56109667-56109971; species=hg19
TATAAGTATTAGAAAATACTTCTTCCAACACTCACCAAAAACTAAGCTCCCAATAAAGAACACTTCACCTGCCCTCCGCAACCCTCTACCTCTCTTCCCCGCCAAGATCTTCACCCAAGGTCTCAAGAGGGCGGTTCCCAACCTCACGTGACACAGCGGTCACGTGACATGGCCCCGGGGAGCCGAGGTGAGCGTTCCAGCTTCCGGAGCCGGAGGGGGCCCGGCGTACCCAGCCCCCAGCCCGACGTGACCATGCTGTCCCGCCTCCTAAAAGAACACCAGGCCAAGCAGAATGAACGCAAGG
>gene=chr12_56109667-56109971; species=bosTau
CCTGAGTACTAAAGAAAACGTCTTCCCACACTTACC--AAAGTGAGTTCCCAATAAAGACAAGCTCACCTG---CCCC--------TACCTCCCTTCCCAGCCAAGATCCT--CCCCAGGTCTCAAGAGGACGG-TTCCGGGCTCACGTGACATTGCGGCCACGTGACCCGGCCCGGGGGAGCGGAGCTGCGAGGTCCAGTTCCGCGAGTCGGAGGGGGCTGGGCACGCCCTACCCCGAGCCCGCCGCGACCATGCTGTCCCGCCTGCTGAAAGAACACCAGGCCAAGCAGAATGAACGCAAAG
>gene=chr12_56109667-56109971; species=calJac
TATGGGTATCACAAAATGCTTCTTCCAACACTCACCAAAAAGTA--------------AAGGGTTCACCCGCCCTCCCCCACCCTCTACCTCCCCTCCTCGCCAAGATTTTCACCCAACGTCTCAAGAGGGCGGGTCCCAGCCTCACGTGACACTGCGGTCACGTGACATGGCCCCGGGGAGTCGAGGTGCGCGTTCCAGCTTCCGGAGCCGGAAGGGGGCTGGTGTCCCCAGCCCCCAGGCCGACGCTACCATGCTGTCCCGCCTGCTGAAAGAACACCAGGCCAAACAGAATGAACGCAAGG
>gene=chr12_56109667-56109971; species=canFam
-----------------------------------------------------------------------------------------------------------------------------------cgc-ccccgggcTCACGTGACGGGGCGGCCACGTGAcc------------gccg------------ccgccgccgccgccg-----------------------------ccgccgccgccATGCTGTCGCGCCTGCTGAGGGAGCACCAGGCCAAGCAGAGCGAACGCAAGG
>gene=chr12_56109667-56109971; species=equCab
CGTGGGCACCAAAGAAAG-TCCTGCCAACGCTCACCAAAAA--GAACCCCCAG-AAAGACCCGCTCGCCCG---CCCCCACCCCTCTGCCTCCG----CGGCCACTCCCTA--CCCAGCGTCTCAGAAAAGCGG-ACCCGGCCTCACGTGACACCGCGGTCACGTGACTCGGGCCCAAGGAGCCGAAGCGAGCGGTCCGGCT-CCGGAGCGGGA--GGGCCGAGTG-GCCCGGCCCCCAGCCCGCCGCGACCATGCTGTCCCGGCTGCTGAAGGAGCACCAGGCCAAGCAGAACGAACGCAAGG
>gene=chr12_56109667-56109971; species=gorGor
TATAAGTATTAGAAAATACTTCTTCCAACACTCACCAAAAACTAAGCTCCCAATAAAGAACACTTCACCTGCCCTCCGCAACCCTCTACCTCTCTTCCCCGCCAAGATCTTCACCCAACGTCTCAAGAGGGCGGTTCCCAACCTCACGTGACACCGCGGTCACGTGACATGGCCCCGGGGAGCCGAAGTGAGCGTTCCAGCTTCCGGAGCCGGAGGGGGCCCGGCGTACCCAGCCCCCAGCCCGACGTGACCATGCTGTCCCGCCTCCTAAAAGAACACCAGGCCAAGCAGAACGAACGCAAGG
>gene=chr12_56109667-56109971; species=panTro
TATAAGTATTAGAAAATACTTCTTCCAACACTCACCAAAAACTAAGCTCCCAATAAAGAATACTTCACCTGCCCTCCGCAACCCTCTACCTCTCTTCCCCGCCAAGATCTTCACCCAACGTCTCAAGAGGGCGGTTCCCAACCTCACGTGACACAGCGGTCACGTGACATGGCCCCGGGGAGCCGAGGTGAGCGTTCCAGCTTCCGGAGCCGGAGGGGGCCCGGCGTACCCAGCCCCCAGCCCGACGTGACCATGCTGTCCCGCCTCCTAAAAGAACACCAGGCCAAGCAGAATGAACGCAAGG
>gene=chr12_56109667-56109971; species=papHam
TATGAGTATTAAAAAATACTTCTTCCAACACTCACCAAAAAGTAAGCTCCCAATAAAGAAAAGTTCACCTGCCCTCCGCAACCCTCTACCTCCCTTCCCCGCCAAGATCTTCACCCAATGTCTCTAGAGGGCGGTTCCCAACCTCACGTGACACAGTGGTCACGTGACATGGCCCCTGGGAGCCGAGGTGAGCGTTCCAGCTTCCGGAGCCGGAGGGGGCCCGGCGTACCCAGCCCCCAGCCCGACGTGACCATGCTGTCCCGCCTCCTAAAAGAACACCAGGCCAAGCAGAATGAACGAAAGG
>gene=chr12_56109667-56109971; species=ponAbe
TATAAGTATTAGAAAATACTTCTTCCAACACTCACCAAAAACTAAGCTCCCAATAAAGAACACTTCACCTGCCCTCAGCAACCCTCAACCTCTCTTCCCCGCCAAGATCTCCACCCAACGTCTCAAGAGGGCGGTTCCCAACCTCACGTGACACAGCGGTCACGTGACATGGCCCCGGGGAGCCGAGGTGAGCGTTCCAGCTTCCGGAGCCGGAGGGGGCCCGGCGTACCCAGCCCCCAGCCCGACGTGACCATGCTGTCCCGCCTCCTAAAAGAACACCAGGCCAAGCAGAATGAACGCAAGG
>gene=chr12_56109667-56109971; species=rheMac
TATGAGTATTAAAAAATACTTCTTCCAACACTCACCAAAAAGTAAGCTCCCAATAAAGAAAAGTTCACCTGCCCTCCGCAACCCTCTACCTCCCTTCCCCGCCAAGATCTTCACCCAATGTCTCAAGAGGGCGGTTCCCAACCTCACGTGACACAGCGGTCACGTGACATGGCCCCGGGGAGCCGAGGTGAGCTTTCCAGCTTCCGGAGCCGGAGGGGGCCCGGCGTACCCAG-----------------------------------------------------------------------
>gene=chr12_58087820-58088124; species=hg19
AATAGGGTACGTGGGAGGGATAGAACGTACAGCCAATAAAATCATGTGGCGCCGATGGGCGTGTTGAGGCCGCTGCCTGGCTTAGGGCGGAAACAGATTCTCTGCATAAGAAGGGGAACGAAAGATGGCGGCGGAAACGCTGCTGTCCAGTTTGTTAGGACTGCTGCTTCTGGGACTCCTGTTACCCGCAAGTCTGACCGGCGGTGTCGGGAGCCTGAACCTGGAGGAGCTGAGTGAGATGCGTTATGGGATCGAGATCCTGCCGTTGCCTGTCATGGGAGGGCAGGTGAGAGGCGTATAAGGG
>gene=chr12_58087820-58088124; species=bosTau
AATAGGGCACGTGAGAGGGACAGAAAGTTTCGCCAATAAGACCTTGGGACGTT-ATGGGCGGGATGAGGCCGCCGCCAGGTTTAGGGCGGAAGGAATTGATCTGGATTAGAAGGGGAACGAAAGATGGCGGCGGAAACGCTGCTGTCCAGTCTGTTGGGGCTGCTACTTCTGGGGCTCCTGTTACCCGCAACCCTGACCGGCGGGGTCGGGAGCCTGAACCTGGAGGAGCTGAGTGAGATGCGTTATGGGATCGAGATACTGCCGTTGCCTGTCATGGGAGGCCAGGTGAGGGGCGTAGAGGGG
>gene=chr12_58087820-58088124; species=calJac
AACATGGTACGTAGGAGGGATAGAACGTACGGCCAATGAAATCGTGTGGCGCCGATGGGCGTGTTGAGGCCGCTGCCAGGCTTAGGGCGGAAACAGATTCTCTGGATAAGAAGGGGAACGAAAGATGGCGACGGAAACGCTGCTGTCCAGTGTGTTAGGATTACTGCTTCTGGGGCTCCTATTACCCGCAAGTCTGACTGGTGGTGTCGGGAGCCTGAACCTGGAGGAGCTGAGTGAGATGCGTTATGGGATCGAGATCCTGCCGTTGCCTGTCATGGGAGGGCAGGTGAGAGGCGTATAAGGG
>gene=chr12_58087820-58088124; species=canFam
AACGGGCCTGGCGGGAGGGACAGGCCGCGCAGCCAATGAAAACTCCCGGCGGCCATGGGCGGGGTGAGGCCGCTGCCAGGTTTAGGGCGGAAGGAGCGGCGCCGGGTAGGAAGGTGAACGAAAGATGGCGGCGGAGTCGCTGCTGTCCGGTCTGTTGCGGCTGCTGCTTCTGGGGCTCCTGTTACCCGCAAGTCTGACGGGCGGCGTCGGCAGCCTGAACCTAGAGGAGCTGAGCGAGATGCGCTATGGGATCGAGATCCTGCCGCTGCCTGTCATGGGAGGCCAGGTGAGGGGCGTGGA----
>gene=chr12_58087820-58088124; species=equCab
ACTAGGGTACGTGAGAGGGACAGGACTTCTAGCCAATGAGACCTTGAGGCGTTGATGGGCGGGGTGAGGCCTCTGCCAGGTATAGGGCGGAAGGAGTGGTTCTGGATAAGAAGGGGAACGAAAGATGGCGGCGGAAGCGCTGCTGTCCAGTGTGTTGGGGCTGCTGCTCCTGGGGCTCCTGTTACCCGCGAGTCTGACGGGCGGTGTGGGGAGCCTGAACCTGGAGGAGCTGAGCGAGATGCGTTATGGGATCGAGATTCTGCCGTTGCCTGTCATGGGAGGGCAGGTGAGGGG-GTAGAGGGG
>gene=chr12_58087820-58088124; species=gorGor
AATAGGGTACGTGGGAGGGATAGAACGTACAGCCAATAAAATCATGTGGCGCCGATGGGCGTGTTGAGGCCGCTGCCTGGCTTAGGGCGGAAACAGATTCTCTGCATAAGAAGGGGAACGAAAGATGGCGGCGGAAACGCTGCTGTCCAGTTTGTTAGGACTGCTGCTTCTGGGACTCCTGTTACCCGCAAGTCTGACCGGTGGTGTCGGGAGCCTGAACCTGGAGGAGCTGAGTGAGATGCGTTATGGGATCGAGATCCTGCCGTTGCCTGTCATGGGAGGGCAGGTGAGAGGCGTATAAGGG
>gene=chr12_58087820-58088124; species=panTro
AATAGGGTACGTGGGAGGGATAGAACGTACAGCCAATAAAATCATGTGGCGCCGATGGGCGTGTTGAGGCCGCTGCCTGGCTTAGGGCGGAAACAGATTCTCTGCATAAGAAGGGGAACGAAAGATGGCGGCGGAAACGCTGCTGTCCAGTTTGTTAGGACTGCTGCTTCTGGGACTCCTGTTACCCGCAAGTCTGACCGGCGGTGTCGGGAGCCTGAACCTGGAGGAGCTGAGTGAGATGCGTTATGGGATCGAGATCCTGCCGTTGCCTGTCATGGGAGGGCAGGTGAGAGGCGTATAAGGG
>gene=chr12_58087820-58088124; species=papHam
AATAGGGTACGTGGGAGGGATAGAACATATAGCCAATAAAATCATGTGGCGCCGATGGGCGTGTTGAGGCCGCTGCCAGGCTTAGGGCGGAAACAGATTCTCTGGATAAGAGGGGGAACGAAAGATGGCGGCGGAAACGGTGCTGTCCAGTGTGTTGGGACTGCTGCTTCTGGGACTCCTGTTACCCGCAAGTCTGACTGGCGGTGTTGGGAGCCTGAACCTGGAGGAGCTGAGTGAGATGCGTTATGGGATCGAGATCCTGCCGTTGCCTGTCATGGGAGGGCAGGTGAGAGGCGTATAAGGG
>gene=chr12_58087820-58088124; species=ponAbe
AATAGGGTAGGTGGGAGGGATAGAAAGTACAGCCAATAAAATCATGTGGCGCCGATGGGCGTGTTGAGGCCGCTGCCTGGCTTAGGGCGGAAACAGAG--TCTGGATAAGAAGGGGAACGAAAGATGGCGGCGGAAACGCTGCTGTCCAGTTTGTTAGGACTGCTGCTTCTGGGACTCCTGTTACCCGCAAGTCTGACCGGCGGTGTCGGGAGCCTGAACCTGGAGGAGCTGAGTGAGATGCGTTATGGGATCGAGATCCTGCCATTGCCTGTCATGGGAGGGCAGGTGAGAGGCGTATAAGGG
>gene=chr12_58087820-58088124; species=rheMac
AATAGGGTACGTGGGAGGGATAGAACATATAGCCAATAAAATCATGTGGCGCCGATGGGCGTGTTGAGGCCGCTGCCAGGCTTAGGGCGGAAACAGATTCTCTGGATAAGCGGGGGAACGAAAGATGGCGGCGGAAACGGTGCTGTCCAGTGTGTTGGGACTGCTGCTTCTGGGACTCCTGTTACCCGCAAGTCTGACTGGCGGTGTTGGGAGCCTGAACCTGGAGGAGCTGAGTGAGATGCGTTATGGGATCGAGATCCTGCCGTTGCCTGTCATGGGAGGGCAGGTGAGAGGCGTATAAGGG
>gene=chr12_58176449-58176753; species=hg19
TGTGTTCCTCCGGCCAGCAGGTGGCACCATACTCGTTTGGTGCGTTCCGCTGGAGAATTCTGGCCCTTCCGCCGCGCCGTAGGTTTGTTGCCTCACCAGTGCGCCCGCCGGAGGGTGTTTATCGCGGCTAGAGAGATGTCGCTGCTGCGGTCGCTGCGCGTGTTTCTGGTCGCGCGGACCGGGAGCTACCCGGTGAGAAGTCCTGGTGCTGGTACCGACCTGCTGTCCCTGCAGCTCTCCTGTGCGCCTGTACCTTTCCCTTCCTCCCAACCTCGTTTGACTCCATCTCACCTTCCCCGACAGC
>gene=chr12_58176449-58176753; species=bosTau
TGCGC-CCCCTAGACAGCAGGTGGCGCTGTCCCCGCTCGGCGCGTTCTGGTGCAGAGTTTTGGCCCCGCTGCCACGCCGTAGGCCCGTGGCTTCATAGGTGCGCCGACCGGCTGCACTGTACGGCCACCGGAAAGATGTCGCTGCTGCGGTCATTGCGTCTCTGCCTGGTCGCGCGGACCGGGAGCTGCCCGCTGAGCGCTCTTGGCCCTGGTCCCTTGCTGCCTTCCTTGCAGGTCTCCCGTGCGCCCGCTCCCTTCCCC-----CTGGCTGCGTTCGGCTCCATCTCACCCTTCCCCACCTC
>gene=chr12_58176449-58176753; species=calJac
TGTGTACCTCCAGCCAGCAGGTGGCACCATCTTCGTTTGGTGCGTTCCGGTGGAAAATATTGGCCCTTCCGCCGCGCCGTAGGTGTGTCGCCTCACCAGTGCGCCCAGAGGAGGGAGTGTACTGCCGACCGGGAGATGTGGATGCTGCGGTCACTGCGCGTGTTCCTGGTCGCGCGGACCGGGAGCCACCCGGTGAGATGGCCTGGTCCTGGT--------------------------------GCCTGTACCTTTCCCTTACTCCCAGTCCCATGTGACTCCATCCCACCTTCCC-GACAGT
>gene=chr12_58176449-58176753; species=canFam
----------------------------------------------------------------------------------------------------------------------------------------------------------------------------------------------------------------------------------------------------------------------------------------------------------------
>gene=chr12_58176449-58176753; species=equCab
TGTGCCCTTGCGGCCAGCAGATGGCGCCACCCTGGTCTGGTGCTTTCCGGGGGAGAGGTTTGGCCCCGCCGCCACGCCGTCGGCCTTTGACGTCACCGGGGCGCCGGACGGCGGGAGTGTACGGCGGCCACTGGCATGTCGCTGCTGCGAGCTCTGCGCCTCTGCCTGGTCGCGCGGCCCCGGCGCTGCCCGCGGAGGGGGCTTGGCCCCAGCAGCGACCTGCCTTTCT------------------CTGCACCTTCCCCTTCCTCCAACCCCCATTCGACTCCATCCCTCCCCCCCCGCCCTC
>gene=chr12_58176449-58176753; species=gorGor
TGTGTTCCTCCG-CCAGCAGGTGGCACCATACTCGTTTAGTGCGTTCCGCTGGAGAATTCTGGCCCTTCCGCCGCGCCGTAGGTTTGTTGCCTCACCAGTGCACCCGCG-GAGGGAGTTTATCGCGGCCAGGGAGATGTCGCTGCTGCGGTCGCTGCGCGTGTTCCTGGTCGCGCGGACCGGGAGCCACCCGGTGAGAAGTCCTGGTGCTGGTACCGACCTGCTGTCCCTGCAGCTCTCCTGTGCGCCTGTACCTTTCCCTTCCTCCCAACCTCGTTTGACTCCATCTCACCTTCCCCGACAGC
>gene=chr12_58176449-58176753; species=panTro
TGTGTTCCTCCGGCCAGCAGGTGGCACCATACTCGTTTGGTGCGTTCCGCTGGAGAATTCTGGCCCTTCCGCCGCGCCGTAGGTTTGTTGCCTCACCAGTGCGCCCGCCGGAGGGAGTTTATCGCGGCCAGGGAGATGTCGCTGCTGCGGTCGCTGCGCGTGTTCCTGGTCGCGCGGACCGGGAGCCACCCGGTGAGAAGTCCTGGTGCTGGTACCGACCTGCTGTCCCTGCAGCTTTCTTGTGCGCCTGTACCTTTCCCTTCCTCCCAACCTCGTTTGACTCCATCTCACCTTCCCCGACAGC
>gene=chr12_58176449-58176753; species=papHam
TGTGTTCCTCCGGCCAGCAGGTGGCACCATCCTCGTTTGGTGCGTTCCGCTGGAGAATTGTGGCCCTTCCGCCGCGCCGTAGGTTTGTCACCTCACCTTTGCGCCCGCGGGAGGGAGTTTACTGCGGCTAGGGAGATGTCGCTGCTACGGTCACTGCGTGTGTTCCTGGTCGCGCGGACCGGGAGCCACTCGGTGAGAAGTCCTGGTCCTGGTACCGACCTGCTTTCTCTGCAGCTCTTCTGTGCGCCTGTACCTTTTCCTTCCTCCCAACCCCGTTTGACTCCATCCCACCTTCCCGGACAGC
>gene=chr12_58176449-58176753; species=ponAbe
TGTGTTCCTCCGGCCAGCAGGTGGCACCATCCTCGTTTGGTGCGTTCCGCTGGAGAATTCTGGCCCTTCCGCCGCGTCGTAGGTTTGTTGCCTCACCAGTGCGCCCGCCGGAGGGAGTTTACTGCGGCCAGGGAGATGTCGCTGCTGCGGTCGCTGCGCGTGTTCCTGGTCGCGCGGACCGGGAGCCACCCGGTGAGAAGTCCTGGTCCTGGTACCGACCTGCTGTCCCTGCAGCTCTCCTGTGCGCCTGTACCTTTCCCTTCCTCCCAACCCCTTTTGACTCCATCTCGTCTTCCCCGACAGC
>gene=chr12_58176449-58176753; species=rheMac
TGTGTTCCTCCGGCCAGCAGGTGGCACCATCCTCGTTTGGTGCGTTCCGCTGGAGAATTGTGGCCCTTCCGCCGCGCCGTAGGTTTGTCGCCTCACCTTTGCGCCCGCGGGAGGGAGTTTACTGCGGCTAGGGAGATGTCGCTGCTACGGTCACTGCGTGTGTTCCTGGTCGCGCGGACCGGGAGCCACTCGGTGAGAAGTCCTGGTCCTGGTACCGGCCTGCTTTCCCTGCAGCTCTTCTGTGCGCCTGTACCTTTCCCTTCCTCCCAACCCCGTTTGACTCCATCCCACCTTCCCGGACAGC
>gene=chr12_69080654-69080958; species=hg19
GCACCTGTAGGCTGAAGTCGCGCATGCGCTAGATGGGAACGTTGTTTCTTCTCCCCTACCCCTTTTCTGTGGGTCTGTTTTAGGGACAGACTGCTTCCGGGTCGAAGGGCTTGCTTCCGGAGAGCGGGAAGGCTAAAACGCGGTAGCTAAACTGCAGCCAACTTTGGTTGTGTGTGGAAAAGGCTTTAGCCATGGACAGGTCAGTACTGATGGTGGCAGCTGAGCCCGAAGTCTTGCCCGTCTCGCCTGTTGGCGAAACGAAATAGGTGAAACTAGACTCCCAGAAGAAGCCAAGGAGGTCCCG
>gene=chr12_69080654-69080958; species=bosTau
GCGGCTGCCGGCGAAAGTTGTGCATGCGCCTAAAGGGAAAGTTGTTTCTTTTCCCCTCCCA-------------GCGAGAACGTGAAAACTTGCTTCCGGGTCGAAGGGTTTACTTCCGGTGAGCGGGTAGACTGAAACGCGGTTGCTAAACTGGAGGTGAGTTTGGTTCTCGGTGGAGAAGGCTGTAGCCATGGACAGGTAAGTTCTGGTGGTGACGGCTGAAGTCGGTCACTTTCCTCTCCAGCGTGTTGGAGGAATGAAACAGGTGAAACCCGACT--CAGAGGAAGCAGACGAGGGCCTG
>gene=chr12_69080654-69080958; species=calJac
GCTCATGTAGGCTCAAGTCGCGCATGCGCTAGGTGGGAACGTTGTTTCTTCTCCCCTGCGCTTTTTCTGTGGGGCTGTTTTAGGGAGAG--TGCTTCCAGGTCGAAAGGCTTGCTTCCGGAGAGCGGGAAGGCTAAAACGCGGTAACTAAACTGGAGCCAACCTTGGTTCTGTATGGAAAAGGCTTTAGCCATGGACAGGTCAGTTCTGATCGTGGGAGCTGAGCCCGAAGTCTTGTCCCTCTCGCCTGCTGGCGAAACGAAATAGGTGAAACTAGACTCCCAGAAAAAGCCAAGGAGGTCCCG
>gene=chr12_69080654-69080958; species=canFam
GCGGCAGCAGGCGGAAGTCGCGCGTGCGCTCGCTGGGACGGCGCGTTCTCCCCTCCTCCCC-----------GGGTAG------TGGGATGTGCTTCCGGGTCGGAGGGTGTGCTTCCGGCGAGCGGAAGGGCTGAAAACGGGTGATTCGGCGGGCGTCGAGCGTGGGTCTCGCGGGAGGAGGCTGTTGCCATGGACAGGTCTGTAG-TGTGGTGCTGGCTGGGCGCGGACACGCGTGCCGCCTGCTCGTCGGCGGGACGAGCTCGGGGAAACCCGGCTCGCG-Agggggccgcggggggccgg
>gene=chr12_69080654-69080958; species=equCab
---------------------------------------------------------------------------------------------------------------------------------------------------------------------------------------------------------CAGTTCTGGTGGTGGCGGCTGAGCTCGGAGGC-TGTCGCTCCTGCTCGTCGGTGGGGCGAAATAGCTGATCGCCGGCC----------GCAGGGGAAGCCCGG
>gene=chr12_69080654-69080958; species=gorGor
CCACCTGTAGGCTGAAGTCGCGCATGCGCTAGATGGGAACGTTGTTTCTTCTCCCCTACCCCTTTTCTGTGGGGCTGTTTTAGGGACAGACTGCTTCCGGGTCGAAGGGCTTGCTTCCGGAGAGCGGGAAGGCTAAAACGCGGTAGCTAAACTGCAGCCAGCGTTGGTTCTGTGTGGAAAAGGCTTTAGCCATGGACAGGTCAGTTCTGATGGTGGCAGCTGAGCCTGAAGTCTTGCCCGTCTCGCCTGTTGGCGAAACGAAATAGGTGAAACTAGACTTCCAGAAGAAGCCAAGGAGGTCCCG
>gene=chr12_69080654-69080958; species=panTro
GCACCTGTAGGCTGAACTCGCGCATGCGCTAGATGGGAACGTTGTTTCTTCTCCCCTACCCCTTTTCTGTGGGTCTGTTTTAGGGACAGACTGCTTCCGGGTCGAAGGGCTTGCTTCCGGAGAGCGGGAAGGCTAAAACGCGGTAGCTAAACAGCAGCCAACGTTGGTTGTGTGTGGAAAAGGCTTTAGCCATGGACAGGTCAGTTCTGATGGTGGCAGCTGAGCCCGAAGTCTTGCCCGTCTCGCCTGTTGGCGAAACGAAATAGGTGAAACTAGACTCCCAGAAGAAGCCAAGGAGGTCCCG
>gene=chr12_69080654-69080958; species=papHam
GCACCTGTAGGCTGAAGTCGCCCATGCGCTAGATGGGAACGTCGTTTCTTCTCCCCTACCCCTTTTCTGTGGGGCTGTTTTAGGGAGAGACTGCTTCCGGGTCGAAGGGCTTGCTTCCGGAGAGCGGGAAGGCTAAAACGCGGTAGCTAAATTGGAGCCGACATTTATTCTGTGTGGAAAAGGCTTTAGCCATGGACAGGTCAGTTCTGATGATGGCAGCTGAACCCAAAGCCTTGCCCCTCTCGCCTGTTGGCGAAACGAAATAGGTGAAACTAGACTCCCAGAAGAAGCCAAGGAGGTCCCG
>gene=chr12_69080654-69080958; species=ponAbe
GCACCTGTAGGCTGAAGTCGCGCATGCGCTAGATGGGAACATTGTTTCTTCTCCCCTAACCCTTTTCTGTGGGGCTGTTTTAGGGAGAGAC-ACTTCCGGGTCGAAGGGCTTGCTTCCGGAGAGCGGGAAGGCTAAAACGCGGTAGCTAAACTGGAGTCAACGTTGGTTCTGTGTGGAAAAGGCTTTAGCCATGGACAGGTCAGTTCTGATGGTGGCAGCTAAGCCCGAAGTCTTGCCCGTCTCGCCTGTTGGCGAAACAAAATAGGTGAAACTAGACTCCCAGAAGAAGCCAAGGAGGTCCCG
>gene=chr12_69080654-69080958; species=rheMac
GCACCTGTAGGCTGAAGTCGCCCATGCGCTAGATGGGAACGTCGTTTCTTCTCCCCTACCCCTTTTCTGTGGGGCTATTTTAGGGAGAGACTGCTTCCGGGTCGAAGGGCTTGCTTCCGGAGAGCGGGAAGGCTAAAACGCGGTAGCTAAACTGGAGCCGACATTTATTCTGTGTGGAAAAGGCTTTAGCCATGGACAGGTCAGTTCTGAGGATGGCAGCTGAACCCAAAGCCTTGCCCCTCTCGCCTGTTGGCGAAACGAAATAGGTGAAACTAGACTCCCAGAAGAAGCCAAGGAGGTCCCG
>gene=chr12_75905196-75905500; species=hg19
CTCCAGGTGGTTTTATAAGTCCACGAGGAACGAAAGAAAAAAACATCGCAACTCAACGTACACAAACCCCAGGCTTCGGTTCCCACATAACATCACCTTGGTTCTCCGGCTTCGGCTTCTGGTTACGAAATTCACTTTTTCCAGCGCCTTTTTCTGGCCGCTCCAGCGAGGGAGACGCCATTTGCAAGCTGCTTCCGGTGGCTCCGGAAATGAAACTGTTCTTAAACCCTACCGGCTAAAACGCCTACACTCAAAATGAGTTCCGCGGAACTCAGACGAGGAGATCTGCGCAGTCTCCGTGCGT
>gene=chr12_75905196-75905500; species=bosTau
CCCAAGGCGGCGTTACACGTGCCTAGCCAGCGAAAGAAAAAAAC----CAACTCAAAATCCACAAACTCCAGGCTTCGGTTTTTAGACAACCTCACCTCGGTTCTCCGACGTCGGCTTCGGGCTACGAAGCTCACTTTTCCCCGACGCTGTAGTCGGCCCATTCTGCTTAGAGGACGCCATCTTCAAGCTGCTTCCGGTCCTACCGGAAGCGAAACC-TCCGTAAATCCTCCCGGCTGTAATCCGCGTACTCAAATTGAGTTCCACAGAACTCAGAGGAGGAGCTCTGCGCAGTTTCTGCGCGT
>gene=chr12_75905196-75905500; species=calJac
CTCCAGGTGGTTTTATAAGTCAACAAACAACGAAAG----AAACATCGCAACTCAACGTCCACAAACCCCAGGCTTCGGTTCCCACATAACATCACCTTGGTTATCCGGCTTCAGCTTCTGGTTACGAAATTCACTTTTTCCAGCAGCTTTTTCTGGCCGCTCCAGCGAGGAAGACGCCATTTTAAAGCTGCTTCCGGTGGCGCCGGATGTGTAACTGTTTTTAAGTCCTACGTGCTAAAATACCCACACTCAAAATGAGTTCCTCGGAACTCAGACGAGGAGACCTGCGCAGTCTCCGTGCGT
>gene=chr12_75905196-75905500; species=canFam
----------------------------------------------CGCAACGCAGCAGCC---ACCCCCGAGTCTCGGTTCTCACTCGACCTCACCTCGCTTCTCCGGCTTCGGCTGCTTCGGACGAAACTCACTCCTCCCGTTCGCCTGCGCCAGCCCGTGGAAGGAGGAGGCCGCCATCTTCCGGCTGCTTCCGGCGCCACCGGAAGTGGAGCTGCTCTTAAATCCTACTGGCTAGAACCTGTTGGCTCGAAAGGAGTTCCGTAGAACGCAGATGAGGAGATGTGCGCAATCTCTGTGCGT
>gene=chr12_75905196-75905500; species=equCab
CCCGCGGCA----TGCGCGTCCCCAGCCAGCCAAAG--GACAGT--CCCA--TCCACACCC---AGACCCAGGCTTCGCTTCTTGCACG-CCTCACCTCGGTCCTCCGGCTTCGCATTCTGCCTCCGAGACTCACTTTTCCCAGCCGCCCTGTCCGGCCCGTCCAGTGAGGAGGACGCCATCTTCAAATTGCTTCCCGGGTTACCGGAAATGGAACGGTTCTTAAATACTACCGGATAAAATCCCTCTACTCAAAAGGAGTTCCGCAGAACTCAGACGGGCAGATGTGCGCAGTCTCCGTG-GC
>gene=chr12_75905196-75905500; species=gorGor
----------------------------------------------------------------------------------------------------------------------------------------------------------------------------------------------------------------------------------------------------------------------------------------------------------------
>gene=chr12_75905196-75905500; species=panTro
CTCCAGGTGGTTTTATAAGTCCACGAGGAACGAAAGAAAAAAACATCGCAACTCAACGTACACAAACCCCAGGCTTCGGTTCCCACATAACATCACCTTGGTTCTCCGGCTTCGGCTTCTGGTTACGATATTCACTTTTTCCAGCCCCTTTTTCTGGCCGCTCCAGCGAGGGAGACGCCATTTGCAAGCTGCTTCCGGTGGCTCCGGAAATGAAACTGTTCTTAAACCCTACCGGCTAAAACGCCTACACTCAAAATGAGTTCCGCGGAACTCAGACGAGGAGATCTGCGCAGTCTCCGTGCGT
>gene=chr12_75905196-75905500; species=papHam
CTCCAGGTGGTTTTATAAGTCCACAAGCAATGAGAAAAAAAAACATCGCAACTCAATGTCCACGAACCCCAGCCTTCGGTTCCCACATAACATCACCTTGGTTCTCCGGCTTTGTCTTCTGGTTACGAAATTCACTTTTTCCAGCCCCTTTTTCTCGCCGCTCTAAAGAGGGAGACGCCATTTTCAAGCTGCTTCCGGTGACGCCGGAAATGAAACTGTTCTTAAATCCTACCGGCTAAAACGCCTACACTCAAAATGAGTTCCGCGGAACTCAGACGAGGAGATCTGCGCAGTTTCCGTGCGT
>gene=chr12_75905196-75905500; species=ponAbe
TTCCAGGTGGTTTTATAAGTTCACAAGCAACGAAAGAAAAAAACATCGCAACTCAACGTACACAAACCCCAAGCTTCGGTTCCCACATAACATCACCTTGGTTCTCCGGCTTCGGCTTCTGGTTACGAAATTCACTTTTTCCAGCCCCTTTTTCTGGCCGCTCCAGCAAGGGAGACGCCATTTTCAAGCTGCTTCCGGTGGCTCCGGAAATGAAACTGTTCTTAAACCCTACCGGCTAAAACGTCTACCCTCAAAATGAGTTCCGCGGAACTCAGACGAGGAGATCTGCGCAGTCTCCTTGCGT
>gene=chr12_75905196-75905500; species=rheMac
CTCCAGGTGGTTTTATAAGTCCACAAGCAATGAGAAAAAAAAACATCGCAACTCAACGTCCACAAACCCCAGCCTTCGGTTCCCACATAACATCACCTTGGTTCTCCGGCTTTGTCTTCTGGTTACGAAATTCACTTTTTCCAGCCCCTTTTTCTCGCCGCTCTAAAGAGGGAGACGCCATTTTCAAGCTGCTTCCGGTGACGCCGGAAATGAAACTGTTCTTAAATCCTACCGGCTAAAATGCCTACACTCAAAATGAGTTCCGCGGAACTCAGACGAGGAGATCTGCGCAGT----------
>gene=chr12_82751996-82752300; species=hg19
CATACCCTCGCGAACGCTCCCCACGAAGGCTTGCGGGTGGTTAGGCCGCCATGTCTTCTGTCTCACATTCTTATTCCTGTACCCGACAGTGGAAACCCCTTCACCACGCGCCTCAATACCACCAGGCCGCCACTTCGCGGACCGCCTCACCGGCGCCATTGCAGCCGACTAACTGCGTCATCAGAAGACCACGACGGACGCCCACAAAATACGTCACCAAGCCGAAGCAATCAATCGCTCAGAAGGAATCCGGCTCGGAGCTCTACTGAGCCTGCCTGTGCTAATTTGGGCCGAGCTGGCGCCT
>gene=chr12_82751996-82752300; species=bosTau
CATACCTTCGCGAACGCTCCCCGCGAAGGCTTGCAGATGATTAGGTCGCCACGTTTTCCGTTTCACATTCTTATTTCTGAATTCAACCGGTGAAACTCTT---CCACGCGTACCCAACCCCCCTGTCCGCCCCCTTGCTGCCGGCCAAACGGGCGCCATGGCAC---ACCAACCAAGGCGCAGGAAAAACACAACGGACTCAGTCAAAATACGTCATCAGGCAGAAGCAATCCATCGCCCACCCAAAATCCACATCTGAGTTCTATTCATCCGGCCTTTCCTGCTTCCCAACGAGCCCTTGCCT
>gene=chr12_82751996-82752300; species=calJac
CATACCCTCGCGAACACTCCCCACGAAGGTTTGCGGATGGTTAGGCCGCCATGTCTTCTGTTTCATATTCTTATTCCCGTATTCGACAGGTGAAAGCCCTTCACTACGCGCCTCAAAACGACCGAGCCGCCACTTCCCTGCCCGCCTCACCGGCGCCATTGCAGCCGACCAACTGCGTCTCCAGAAGACCACAATGGACGCCGACAAAACACGTCACCAAGTCGAAGCAATCAATTGCTCAGCAGGAATCCGGCTCGGAGCTCTACTGAGTCTGCCTGTACTAATATGGGCCGAGCTGGCGCCT
>gene=chr12_82751996-82752300; species=canFam
CCTACCCTCGCGAACGCTCCCCTGAAACGCCTGAGGATGGTTCGACCGCCACGTCCTCTGCTTCGCATCCTTACTCCTGAACCCGGCCGAAGACGCTCTTGCGCTACGCGTCCCAAGAccgcccggcggccagcccgcggccggccccaccggcgccATGGCGC---ACCACCCGCGTCGCCGGAA---CACGACGGACGCTGTTGAAATACGTCACGAGACGAAAGCAATCAACCCCCCACCCCGCGTCCAGATCGACGTTCCGCTGATCTGGTCTGTGTCACTTGCGACCGAGGCCTCGCCG
>gene=chr12_82751996-82752300; species=equCab
CACACCCTCGCGCACGCTCCCCACGAAGGCCTGTGGATGGCTAGGTCGCCACCTCCTCTGTTTCACATTCTTATTCCTTAGTCCGACCGGAGAAACTCCTTCACCACGCGGCCCCAAACTCCCTGGCCGCCACCTTGCAGTCGGCCGCACAGGAGCCATCGCAC---ACCAACTGCGTCGCCGGAAAACCACAACGGACGCTGCTAAAATACGTCATCAGGCAGAAGCAATCAATCGCTCACGTAAAGCCCAGATCGGAGTTCTACTTATCTGGCCTCTGCTACTTTCGACCAAGGCCTCGCCT
>gene=chr12_82751996-82752300; species=gorGor
----------------------------------------------------------------------------------------------------------------------------------------------------------------------------------------------------------------------------------------------------------------------------------------------------------------
>gene=chr12_82751996-82752300; species=panTro
CATACCCTCGCGAACGCTCCCCACGAAGGCTTGCGGGTGGTTAGGCCGCCATGTCTTCTGTCTCACATTCTTATTCCTGTACCCGACAGTGGAAACCCCTTCACCACGCGCCTCAATACCACCAGGCCGCCACTTCGCCGATCGCCTCACCGGCGCCATTGCAGCCGACTAACTGCGTCATCAGAAGACCACGACGGAAGCCCACAAAATACGTCACCAAGCCGAAGCAATCAATCGCTCAGAAGGAAACCGGCTCGGAGCTCTACTGAGCCTGCCTGTGCTAATTTGGGCCGAGCTGGCGCCT
>gene=chr12_82751996-82752300; species=papHam
CATACCCTCGCGAACGCTCCCCACGAAGGCTTGCGGATGGTTAGGCCGCCATGTCTTCTGTTTCACATTCTTATTCCTGGACTCGACCGCGGAAACCCCTTCACCACGCGCCTCAAAACCATCGGGCAGCCACTTCGCTGCCCGCCTCACCGGCGCCATTGCAGCCCACCACACGCGTCACCAGACCACCACAACGGACGCCCACAAAATACGTCACCAAGCCGAAGCAATCAATCGCTCAGAAGGAACCTGGCTCGGAGGTCTACTGAGCCTGCCTGTACTAATTTGGGCCGAGTTGGCGACT
>gene=chr12_82751996-82752300; species=ponAbe
CATACCCTCGCGAACGCTCCCCACGAAGGCTTGCGGGTGGTTAGGCCTCCATGTCTTCTGTTTCACATTCTTATTCCTGTACCCGACCGTGGAAACCCCTTCACCACGCGCCTCAATACCACCAAGCCGCCACTTCGCGGACCGCCTCACCGGCGCCATTGCAGCCGACTAACTGCGTCATCAGAAGACCACGACGGACGCCCACAAAATACGTCACCAAGCCGAGTCAATCAATCGCTCAGAAAGAATCCGGCTCGGAGTTCTACTGAGCCTGCCTGTGCTAATTTGGGCCGAGCTGGCGCCT
>gene=chr12_82751996-82752300; species=rheMac
CATACCCTCGCGAACGCTCCCCACGAAGGCTTGCGGATGGTTAGGCCGCCACGTCTTCTGTTTCACATTCTTATTCCTGTACTCGACCGCGGAAACCCCTTCACCACGCGCCTCAAAACCACCAGGCCACCACTTCCCTGCCCGCCTCACCGGCGCCATTGCAGCCCACCAAACGCGTCACCAGAGCACCACAACGGACGCCCACAAAATACGTCACCAAGCCGAAGCAATCAATCGCTCAGAAGGAATCTGGCTCGGAGGTCTACTGAGCCTGCCTGTACTAATTTGGGCCGAGTTGGCGACT
>gene=chr12_109490204-109490508; species=hg19
TGAAAACCAAGCAGCCCCAGGCAACTGAGCCCAGCGTAGCAACCGACGCCGGGGCCTGTTGCTAAGGGAAAAGAAAGAAAGGACGTGGTCCGTCAGCTATTGCTCTCCGGGGGCAGCTACTTCCGGTCCCCCTGGGAGCTGTCCTGCGGTCTACGTTCCCCCGAGGTGCTGGGACTGCGGCCGCAGGTTCCGCTGTCTCGGGAACCGTCGTATCCCTCGGTCcggcggcggcggcggcggtagcggaggagacggTTTCAGGCCTCCGGTGCGGCTGCAATGCTGAGCTCCCGGGCCGAGGCGG
>gene=chr12_109490204-109490508; species=bosTau
TTAAAACCAAGCGGTCCCGGGCCACCGGGCCTCCCTTAGTAACCGACGCCGACATCCGTTGCTAAGGGAAAAGGAAGTAAGGTTGTGGTCCTTCGACTCTAGTCTTCCGGTGAGAGCCACTTCCGGTTCTTCAGGCAGCCGTCCGTTGGTCTACCCTCCCCGGAGGAGCTGGGGCTTTGGCCACGGGTTCCGCCGCCTCGGGAACCCTCGGAGCCCTGGGTccggccgcggcgaccgcg------gcgggggcggcggcTCGCCTCCCGCGCAGCCGCGATGCTGAGCTCCCGGGCCTCGGCGG
>gene=chr12_109490204-109490508; species=calJac
TGAAAACCAAGCCGCCCTGGGCAGCTGAGCCTAGTATAGCAACCGACGCCGGCGCCTGTTGCTAAGGGAAACGAAAAAAAAAATGTGGTCCGTCAGCTATTGCTCTCCGGCGCCAGCTACTTCCGATCTCCCTAGGCGCGGTCCTGCGGTCTACCTTCCCCCGAGGTGCTGGGACTGCGG---------CTGCTGTCTCGGGAACCTTCGTAGCCCTCGGTCcggcggcggcggcggcggtagcggcggaggcggcTTCAGGCCTCCGGTGCGGCCGCAATGCTGAGCTCCCGGGCCGAGGCGG
>gene=chr12_109490204-109490508; species=canFam
TGATAATCCAGCCGGCGCGGGCCGCAGAGCCTCCCTTGGCAACCGACGCCGGCGCCCGTTGCTAAGAGAGAAGGGAAAAAGGATGTGGTCCGTCCGCTCTGCTTCTCGGGCGGCAGCCGCTTCCGGTTCTCGGGGCAGCGGTCCTCCGTCCTACCTTGCCCGGAGGAGCTGGGGCGGCGGCGGCGGGTTCCGCCGCGTCGGGAGCCTTCGGAGCCGCAGGTCTggtggtggcggcgggg------gcgggggctgctgcgggTTCCCGGCGGGGAGGGAATATTGAGCTCCCGGGCCCAGGGGG
>gene=chr12_109490204-109490508; species=equCab
TGACAACAAAGCAGCCCCTGGCCGCAGGGCCTCCCTTAGCAACCGACGCCAGCGCCGGTTGCTAAGAGAAAAAGGATAAAGGATGTGGTCCGTCGGCTCTTGCTCTCCGGCAGCGGCAGCTTCCGGTCCCCTGGGGAGCAGTTCTTCGGCCTACTTTCCCC-GAGGAGCTGGGGGTCTGTCTGCGCGTTCCACCGCCTCGGAG--CTGCGGAGCCGTGGGTCCGG-------------------------------------------------------------------------------
>gene=chr12_109490204-109490508; species=gorGor
TGAAAACCAAGCAGCCCCAGGCAACTGAGCCCAGCGTAGCAACCGACGCCGGGGCCTGTTGCTAAGGGAAAAGAAAGAAAGGACGTGGTCCGTCAGCTATTGCTCTCCGGGGGCAGCTACTTCCGGTCCCCCTGGGAGCTGTCCTGCGGTCTACGTTCCCCCGAGGTGCTGGGACTGCGGCCGCAGGTTCCGCTGTCTCGGGAACCTTCGTATCCCTCGGTCcggcggcggcggcggcggtagcggaggagacggTTTCAGGCCTCCGGTGCGGCTGCAATGCTGAGCTCCCGGGCCGAGGCGG
>gene=chr12_109490204-109490508; species=panTro
TGAAAACCAAGCAGCCCCAGGCAACTGAGCCCAGCGTAGCAACCGACGCCGGGGCCTGTTGCTAAGGGAAAAGAAAGAAAGGACGTGGTCCGTCAGCTATTGCTCTCCGGGGGCAGCTACTTCCGGTCCCCCTGGGAGCTGTCCTGCGGTCTACGTTCCCCCGAGGTGCTGGGACTGCGGCCGCAGGTTCCGCTGTCTCGGGAACCTTCGTATCCCTCGGTCcggcggcggcggcggcggtagcggaggagacggTTTCAGGCCTCCGGTGCGGCTGCAATGCTGAGCTCCCGGGCCGAGGCGG
>gene=chr12_109490204-109490508; species=papHam
TGAAAACCAAGCA-CCCCAGGCAGCTGAGCCTCGCTTAGCAACCGACGCTAGGGCCTGTTGCTAAGGGAAAAGAAAGAAAGGACGTGGTCCGTCAGCTATTGCTCTCCGGAGGCAGCTACTTCCGGTCCCCC-GGGCCCTGTCCTGCGGTCTACCTTCCCCCGAGGTACTGGGCCTGCGGCCGTAGGTTCCGCTGTCTCGGGAACCTTCGTAGCCCTCGGTCAggcggcggcgggggcggtagcggcggaggtggcTTCAGGCCTCCGGTGCTGCTGCAATGCTGAGCTCACGGGCCGAGGCGG
>gene=chr12_109490204-109490508; species=ponAbe
TGAAAACCAAGCAGACCCAAGCAACTGAGCCTAGCTTAGCAACCGACGCCGGGGCCTGTTGCTAAGGGAAAATAAAGAAAGGACGTGGTCCGTCAGCTATTGCTCTCCGGGGGCAGCTACTTCCGGTCCCCCTGGGCGCTGTCCTGCGGTCTACGTTCCCCCGAGGTGCTGGGACT-------------------------------TCGTAGCCTGCGGTCcggcggcggcggcggcggtagcggAGGAGGTGGTTTCAGGCCTCCGGTGCGGCTGCAATGCTGAGCTCCCGGGCCGAGGCGG
>gene=chr12_109490204-109490508; species=rheMac
TGAAAACCAAGCA-CCCCAGGCAGCTGAGCCTCGCTTAGCAACCGACGCTGAGGTCTGTTGCTAAGGGAAAAGAAAGAAAGGACGTGGTCCGTCAGCTATTGCTCTCCGGAGGCAGCTACTTCCGGTCCCCC-GGGCCCTGTCCTGCGGTCTACCTTCCCCCGAGGTACTGGGCCTGCGGCCGTAGGTTCCGCTGTCTCGGGAACCTTCGTAGCCCTCGGTCAggcggcggcgggggcggtagcggcggaggtggcTTCAGGCCTCCGGTGCGGCTGCAATGCTGAGCTCACGGGCCGAGGCGG
>gene=chr12_109915384-109915488; species=hg19
GGAACTGTCATTTTCCGGAACTGGATGCTTGCTTCCTGGCGGGGTTCTGAAAGCGAACACCGCGGGGCAAGATGGCGGTAGTGCGTCGGCTGCTGCCCCGGGTC
>gene=chr12_109915384-109915488; species=bosTau
GGAAGTGTCGTTTCCGGA-ACTGG-TTGTTGTTTTCCGACGGAACTCTCAGAGTGAACACCCCGGGGCAAGATGACGGTCGGGCCTCGGCCGCTGCCCCGGGTC
>gene=chr12_109915384-109915488; species=calJac
GGAACTGTCATTTTCCGGAACTGGATGCTTGCTTCCTGGCGGAGTTCTGAAAGCGAACACCCTGGGGCAAGATGGCGGTTGTGCCTCGGCTGCTGCCCCGGGTC
>gene=chr12_109915384-109915488; species=canFam
GGAACTGTCGTTTCCCGGAACTGGATAATTGGTTCCCAGCGGAGCTCTCAGAGTGGACACCCCGGGGCAAGATGGCGGTCGGGCCTCGGCCGCTGCCCCGGGTC
>gene=chr12_109915384-109915488; species=equCab
GGAACTGTCGTTGCCCGGAACTGGGTAGTTGCTGCCCAGCGGAGCTCTCAGAGCGAACACCCCGGGGCAAGATGGCGGTCGGGCCTCGGCCGCTGCCCCGGGTC
>gene=chr12_109915384-109915488; species=gorGor
GGAACTGTCATTTTCCGGAACTGGATGCTTGCTTCCTTGCGGGGTTCTGAAAGCGAACACCGCGGGGCAAGATGGCGGTAGTGCGTCGGCTGCTGCCCCGGGTC
>gene=chr12_109915384-109915488; species=panTro
GGAACTGTCATTTTCCGGAACTGGATGCTTGCTTCCTGGCGGGGTTCTGAAAGCGAACACCGCGGGGCAAGATGGCGGTAGTGCGTCGGCAGCTGCCCCGGGTC
>gene=chr12_109915384-109915488; species=papHam
GGAACTGTCATTTTCCGGAACTGGATGCTTGCTTCCTGGCGGAGTTCTGAAAGCAAACACCCCGGGGCAAAATGGCGGTTGTGCCTGGGCTGCTACCCCGGGTC
>gene=chr12_109915384-109915488; species=ponAbe
GGAACTGTCATTTTCCGGAACTTGATGCTTGCTTCCTGGCGGGGTTCTGAAAGCGAACACCGCGGGGCAAGATGGTGGTTGTGCGTCGGCTGCTGCCCCGGGTC
>gene=chr12_109915384-109915488; species=rheMac
GGAACTGTCATTTTCCGGAACTGGATGCTTGCTTCCTGGCGGAGTTCTGAAAGCAAACACCCCGGGGCAAAATGGCGGTTGTGCCTCGGCTGCTACCCCGGGTC
>gene=chr12_114403938-114404242; species=hg19
ACCTCACAGCTCCCGGCTGGTCTCATTTCAGATTCCCAAGTCCTGCCTCTGCACTCACCCCATTCGGGAGATTCTTCACGATCAGTCGCGACATGGCGCAGGGTCCCCGCTGTTTTGATTCCAACACGACTGGTCAGCGTCTTCCACCAAGTTTCACGCTACCGCCCTGGGCGCCGCCATCTTTACCGAGCCGGAACACAGTCACGTGGCTGAGACCTTGGCCTGACCTGTCCGGAAGTAGGCGTGGCTAATCCAAAACTACTCAGGGAGGTCACACCCCACAAGGGGTGGGCCTGGGCGCTTG
>gene=chr12_114403938-114404242; species=bosTau
AACCTCCAACTTCTGGCTGTCCCAATTTCAGATTCTCAAACCCAGTTTCTGTACTCACCCCATTCGGGAGGTTCTTCACGATCAGTCGCGACATGGCGAACTGTCCC-ACTGTTTTGATTTCAGCACGAATAGGCAGCGACTACCACCACCTTTCACGCTACCGCTCTGGGCGCCGCCATCTTTGGCAAGCCGGAACAAAGTCACGTGCTAGAGACGTA-GCCCGCCTC-TACGGAAGTAGGCGTGGCCAAA---GACCTACCCAAGGAAGTTACACCCC-TAAGGGGCGGGCCTGAGTGCTTG
>gene=chr12_114403938-114404242; species=calJac
CCCACACAGTTTCCGGGTGGTCTCATTTCAGATTCCCAAGTCCTGCCTCTGTACTCACCCCATTTGGGAGGTTCTTCACAATCAGTCGCGACATGGCGCAGGGTCCCCACTGTTTTGATTCCAACGCGACTGGACAGTA-CTTCCACCAACTTTCACGCTACTGCCCTGGGCGCCGCCATCATTGCCGAGCCGGAACACAGTCATGTGGCCGACACTTCGGCCAGCCCCATCCGGAAGTAGGCGTGGTTAAGCCAGAGCTACTAAGGGAAGTCACACTCCGCAAGGGGCGGGCCT-GGCGCTTG
>gene=chr12_114403938-114404242; species=canFam
AGTCCCCAGCTCCTGGCCGCCCCGATGCCAGAT-------TCCGCGCTCTGCACTCACCCCATTCGGGAGGTTTTTAACGATCAGTCGCGACATGGCGCACGGTCGCTGCTGCTTCGATTCCAGCGCGGACGGGCGGCGGCTTTCACCAGCTTTCACGCTCCCGCCCTGGGGGCCGCCATCTTTGGCGAGCCGGAACAAGATCACGTGCTCCGGACGTCAGCACGCTCCCTCCGGAAGCAGGCGAGGCCTAACCGGAGCGGCCCTAGGAAGCCACACCCC-CAAGGGGCGGGCCTGAGCGCTTG
>gene=chr12_114403938-114404242; species=equCab
AA-CCCCAGCTCCCGGCTGTCCCAATTTCAGACCCCCAAGTCCAGGCCCTGCACTCACCCCGTTCGGGAGGTTCTTCACGATCAGTCGCGACATGGCGCACGGAGACCGCTGTTTAAATCTCCGCACGAACGGACAGCGTCTTCCGCCAACTTTCACGCCACCGCTCTGGGCGCCGCCATCTTTGGCCAGGCGAAACTAAGTCACGTGCTCTGCACGTAGGCCTGCCCTTTCCGGAAGTAGGCGTGGCCAAACAGGAGCGGCCCGAGGAAATCACCCCCC-CAGGGGGCGGGCCTGAGCGCTTG
>gene=chr12_114403938-114404242; species=gorGor
ACCTCACAGCTCCCGGCTGGTCTCATTTCAGATTCCCAAGTCCTGCC-CTGCACTCACCCCATTCGGGAGATTCTTCACGATCAGTCGCGACATGGCG-AGGGTCCCCGCTGTTTTGATTCCAACACGACTGGTCAGCGTCTTCCACCAAGTTTCACGCTACCGCCCTGGGCGCCGCCATCTTTACCGAGCCGGAACACAGTCATGTGGCTGAGACCTTGG-CTGACCTGTCCGGAAGTAGGCGTGGCTAATCCAAAGCTACTCAGGGAAGTCACACCCCACAAGGGGTGGGCCTGGGCGCTTG
>gene=chr12_114403938-114404242; species=panTro
ACCTCACAGCTCCCGGCTGGTCTCATTTCAGATTCCCAAGTCCTGCCTCTGCACTCACCCCATTCGGGAGATTCTTCACGATCAGTCGCGACATGGCGCAGGGTCCCCGCTGTTTTGATTCCAACACGACTGGTCAGCGTCTTCCACCAAGTTTCACGCTACCGCCCTGGGCGCCGCCATCTTTACCGAGCCGGAACACAGTCATGTGGCTGAGACCGTGGTCTGACCTGTCCGGAAGTAGGCGTGGCTAATCCAAAACTACTCAGGGAAGTCACACCCCACAAGGGGTGGGCCTGGGCGCTTG
>gene=chr12_114403938-114404242; species=papHam
ACCTCACAGCTCCCGGCTGGTCTCATTTCAGATTCCCAACTCCTGCCTCTGCACTCACCCCATTCGGGAGATTCTTCACGATCAGTCGCGACATGGCGCAGGGTCCCCGCTGTTTTGATTCCAACACAACTGGACAGCGTCTTCCACCAACTTTCACGCTACCGCCCTGGGCGCCGCCATCTTTGCCGAGCCAGAACACAGTCATGTGGCTGAGACCTCGGCCTGATCTGTCCGGAAGTAGGCGTGGCTAAATCAAAGCCACTCAGGGAAGTCACACCCTACAAGGGGTGGGCCCGGGCGCTTG
>gene=chr12_114403938-114404242; species=ponAbe
ACCTCACAGCTCCCGGATGGTCTCATTTCAGATTCCAAAGTCCTGCCTCTGCACTCACCCCATTCGGGAGATTCTTCACGATCAGTCGCGACATGGCGCAGGGTCCCCGCTGTTTTGATTCCAACACGACTGGACACCGTCTTCCACCAAGTTTCACGCTACCTCCCTGGGCGCCGCCATCTTTGCCGAGCCGGAACACAGTCATGTGGCTGAGACCTTGGCCTGACCTGTCCGGAAGTAGGCGTGGCTAAGCCAAAGCTACTCAGGGAAATCACACCCCACAAGGGGTGGGCCTGGGCGCTTG
>gene=chr12_114403938-114404242; species=rheMac
ACCTCACAGCTCCCGGCTGGTCTCATTTCAGATTCCCAACTCCTGCCTCTGCACTCACCCCATTCGGGAGATTCTTCACGATCAATCGCGACATGGCGCAGAGTCCCCGCTGTTTTGATTCCAACACAACTGGACAGCGTCTTCCACCAACTTTCACGCTACCGCCCTGGGCGCCGCCATCTTTGCCGACCCGGAACACAGTCATGTGGCTGAGACCTCGGCCTGATCTGTCCGGAAGTAGGCGTGGCTAAATCAACGCCACTCAGGGAAGTCACACCCTACAAGGGGTGGGCCCGGGCGCTTG
>gene=chr12_120884011-120884315; species=hg19
GAGGCGGGAGGGCTCACCTGAACACACTGCTGGTAGCGCTTGAAGAGGTCGGTGCACGGGTCCCCGGAGCTGTCCCCCTTGAGAAATTTCTCGGCGAACCAGCGATTGAAGCACTGGTCGTACTCGCGCTTCATGTCCGTGCATGCCTCCCCCACACTGTTCATGGCGACAGTGGTGGCGGCGGCGACGACGGCGCACTCTGATGTCATCACTCTCAGGCGCGTCGCTCGGCGTTACGCGCGGGCGCACTGCGGGGGCCAAGGAAGGAAGAAATGTGGTCGCGGTTGGTGTGGCTGGGCCTTCG
>gene=chr12_120884011-120884315; species=bosTau
GAGGCGACGGAGCTCACCTGAACACACTGCTGGTAGCGCTTGAAGAGGTCGGTGCATGGGTCCCCGGAGCCGTCCCCCTTGAGGAACTTCTCGGCAAACCAGCGATTGAAGCACTGGTCGTACTCGCGCTTCATGTCGGTGCAAGCCTCCCCTACGCTGTTCATGGCGTCGACGTCC---GCGGCGGTGGCGGCGCTCTCGGATGTCATCACTTTTAAGCGCGTCGCGCGGCCTTAGGAGAGGATGCGCTACGGCGGCCGAGACGGAGCGAAATGTGGGCGCGGGCCGTGCACCTGGGTCTTCG
>gene=chr12_120884011-120884315; species=calJac
GAGGCGCGAGGGCTCACCTGAACACACTGCTGGTAGCGCTTGAAGAGATCGGTGCACGGGTCCCCGGAGCTGTCCCCCTTGAGAAACTTCTCGGCGAACCAGCGATTGAAGCACTGATCGTACTCGCGCTTCATGTCGGTACATGCCTCCCCCACACTGTTCATGGCGATAGTGGTGACGGCGGCGACGGCGGCGCACTCTGATGTCATCA--CTCAGTCGCGCCGCTCGGCGTTACGCACGGACGCACTACCGG-GCCAAGGAAGGAAGAAATGTTGGCGCGGGCGTTGTGGCTGGGCCTTCG
>gene=chr12_120884011-120884315; species=canFam
GAGACGACGCGGCTCACCTGAACACACTGCTGATAGCGCTTGAAGAGGTCGGTGCACGGGTCTCCGGAGCCGTCCCCTTTAAGGAACTTCTCGGCAAACCAGCGATTGAAGCACTGGTCGTACTCGCGCTTCATGTCGGTGCAGGCCTCCCCTACGCTATTCATGGCGGCGGAG---------GCAGTAGCGGCGCACTTTGATGTCGTCACTCAAAAGTGCGTCGCTCGGCTTTACGTGAGGACGCCCTACGGCGACCG---AAGAGAGAAATGTGGGCGCGGGCGGTGAGGTTTGGCCTTCG
>gene=chr12_120884011-120884315; species=equCab
GAGGCGACGCAGCTCACCTGAACACACTGCTGGTAGCGCTTGAAGAGGTCGGTGCACGGGTCCCCGGAGCCGTCGCCCTTGAGGAACTTCTCGGCAAACCAGCGATTGAAGCACTGGTCGTACTCGCGCTTCATGTCCGTGCAAGCCTCCCCTACGCTGTTCATGGCGGCGGCG---------GCAGAGGCGGCGCACTCTGATGTCATCACCCTTAGGCGCGTCGCTTGGCTTTTTGTGAAGACGCACTACGGCGGCTGAGAAGGAAGGAAATGTGGGCGCGGGCGTGGCGGCTGGGCCTTCG
>gene=chr12_120884011-120884315; species=gorGor
GAGGCGGGAGGTCTCACCTGAACACACTGCTGGTAGCGCTTGAAGAGGTCGGTGCACGGGTCCCCGGAGCTGTCCCCCTTGAGAAATTTCTCGGCGAACCAGCGATTGAAGCACTGGTCGTACTCGCGCTTCATGTCCGTGCATGCCTCCCCCACACTGTTCATGGCGACAGTGGTGGCGGCGGCGACGACGGCGCACTCTGATGTCATCACTCTCAGGCGCGTCGCTCGGCGTTACGCGCGGGCGCACTGCGGGAGCCAAGGAAGGAAGA---------------------------------
>gene=chr12_120884011-120884315; species=panTro
GAGGCGGGAGGGCTCACCTGAACACACTGCTGGTAGCGCTTGAAGAGGTCGGTGCACGGGTCCCCGGAGCTGTCCCCCTTGAGAAATTTCTCGGCGAACCAGCGATTGAAGCACTGGTCGTACTCGCGCTTCATGTCCGTGCATGCCTCCCCCACACTGTTCATGGCGACAGTGGTGGCGGCGGCGACGACGGCGCACTCTGATGTCATCA----CAGGCGCGTCGCTCGGCGTTACGCGCGGGCGCACTGCGGGGGCCAAGGAAGGAAGAAATGTGGTCGCGGTTGGTGTGGCTGGGCCTTCG
>gene=chr12_120884011-120884315; species=papHam
GAGGCGGAAGGGCTCACCTGAACACACTGCTGGTAGCGCTTGAAGAGGTCGGTGCACGGGTCCCCGGAGCTGTCCCCCTTGAGAAACTTCTCGGCGAACCAGCGATTGAAGCACTGGTCGTATTCGCGCTTCATGTCCGTGCATGCCTCCCCGACACTGTTCATGGCGACAGTGGTGTCGGCGGCGGCGGCAGCGCACTCTGATGTCATCACTCTTAGGCGCGTCGCTCGGCGTTACGCGCGGGCGCACTACGGGGGCCAAGGAAGGAAGAAATGTGGTCGCGGTTGGTGTGGCTGGGCCTTCG
>gene=chr12_120884011-120884315; species=ponAbe
GAGGCGGGAGGACTCACCTGAACACACTGCTGGTAGCGCTTGAAGAGGTCGGTGCACGGGTCCCCGGAGCTGTCCCCCTTGAGAAACTTCTCGGCGAACCAGCGATTGAAGCACTGGTCGTACTCGCGCTTCATGTCCGTGCATGCCTCCCCCACACTGTTCATGGCGACAGTGGTGGCGGCGGCGACGACGGCGCACTCTGATGTCATCACTCTTAGGCGCGTCGCTCGGCGTTACGCGCGGGCGCACTTTGGGGGCCAAGGAAGGAAGAAATGTGGTCGCGGTTGGTGTGGCTCGGTCTTCG
>gene=chr12_120884011-120884315; species=rheMac
----------------------------------------------------------------------------------------------------------------------------------------------------------------------------------------------------------------------------------------------------------------------------------------------------------------
>gene=chr12_121454082-121454386; species=hg19
GGGGAAGATCCCACGCCCCTCAGCCAGTCTCCCCAAACATAGTACCCTACCGGCTCTTGGCTTCCCTGCCACGTGCGGGCGTTGCTCCAAGCCCCAAGCCGGCATTGCCGCCTCGCGGCACCGCTCCAGCTCCTCCGCATCGCTACTGCTGTTACTACTTTCCGAATCGCTCACTGTGCCACTGGGCGCCGCCATCTTGAACCACCGCAAAGGATTGTGGAGAACACCGCCGTTATCAAGCCTCCTTCATGACGTCACGTGAGAGGAGAGGCGCGAGGCATTGTGGGGATTGTAGTTCCAAGAC
>gene=chr12_121454082-121454386; species=bosTau
GGGGAAGATCATACGCTCTACGTCCAGAACCCCCGAATATAGTCCCCTACCGACTCCTGGCTTCTCTGGACCCCTCGGGCGCTGCTCCAAGCCCCAAGCCGGCAACGCTGCCTCGCGGCACCGTTCCAGCTCCTCTTCATCgctgctgctgctgctgctCTCCAGATCGCTCATGGTGCCA-CGGGTGCCGCCACCTTGAAGCACCGCAAAGGATTGTGGGGAGCGCCTCCAGGCGCGGTCGTCCTCTAGGATCCCCAAAGGGCTGAAAAACGCAGGGCATTGTGGGGATTGTAGTTCTTAGAC
>gene=chr12_121454082-121454386; species=calJac
GGGGAAGAACCCACACCCTTCAGCCAGTCTCCCCAGTCATA-TCCCCTACCGGCTCTTGGCTTCACTGCCCCGTGCGGCCGTTGCTCCAAGCCCCAGGCCTGCATTGCTGCCTCGCGGCACCGCGCCAGCTCCTCCGCATCGCTACTGCTGCTACTGCTTTCCGAATCGCTCATAGTGCCATTGGGCGCCGCCATCTTGAACTACCGCAAAGAATTGTGGAGAACACCTCCATTAACAACCTTCCTGCACGCCCACACGT------CGAGGCGCGTGGCATTGTGGGGATTGTAGTTCTACTAC
>gene=chr12_121454082-121454386; species=canFam
GGGGAAGACCCTACGCCTTTCGGCCAGACGCCCTGAACACAGCCTCCTACCGGCTCTTGGCTTCTCTGGCCCTCTCGGGCACTGCTCCAAGCCCCAGGCCGGCATCGCTGCCTCGCGGCACCGTGCCAACTCCTCCGCATcgctgctgctgctgctgctTTCCAAATCGCTCAGGGCGCCATTGGGCGCCGCCATCTTGAGCCACCGCAGAGGATTGTGGGGAGCGCTTCTGCTAGCGAACTTTCTTCACAGCCGCAC-TGAGCGGAGAAGCGCAGGGTATTGTGGGGATTGTAGTTCTCAGAC
>gene=chr12_121454082-121454386; species=equCab
GGGAAAGATCCCACGCTCTTCGGCCAGACT-CCTCAACACAGTGCCCTACCGGCTCTTGGCTTCTCCGGCCCCCTCGGGCGCTGCTCCAAGCCCCACGCCGGCATCGCCGCCTCGCGGCACCGTGCCAGCTCCTCTGCAT---CGCTACTGCTGCTGCTCTCCACATCGCTCACGGCGCCACTGGGCGCCGCCATCTTGAACCACCGCGAAGGCTTGTGGGGAGCGCCTCCGCTAATGACCCGCTTCCACGACCCCACGTGAGCGGGGGAGCGCAGGGCTTTGTGGGGATTGTAGTTCTCGGAC
>gene=chr12_121454082-121454386; species=gorGor
----------------------------------------------------------------------------GGGCGTTGCTCCAAGCCCCAGGCCGGCATTGCCGCCTCGCGGCACCGCTCCAGCTCCTCCGCATCGCTACTGCTGTTACTACTTTCCGAATCGCTCACTGTGCCACTGGGCGCCGCCATCTTGAACCACCGCAAAGGATTGTGGAGAACACCGCCGTTATCAAGCCTTCTTCATGACCTCACGTGAGAGGAGAGGCGCGAGGCATTGTGGGGATTGTAGTTCCAAGAC
>gene=chr12_121454082-121454386; species=panTro
GGGGAAGATCCCACGCCCCTCAGCCAGTCTCCCCAAACATAGTACCCTACCGGCTCTTGGCTTCCCTGCCACGTGCGGGCGTTGCTCCAAGCCCCAGGCCGGCATTGCCGCCTCGCGGCACCGCTCCAGCTCCTCCGCATCGCTACTGCTGTTACTACTTTCCGAATCGCTCACTGTGCCACTGGGCGCCGCCATTTTGAACCACCGCAAAGGATTGTGGAGAACACCGCCGTTATCAAGCCTCCTTCATGACCTCACGTGAGAGGAGAGGCGCGAGGCATTGTGGGGATTGTAGTTCCAAGAC
>gene=chr12_121454082-121454386; species=papHam
GGGGAAGATCCCACGCCCCTCAGCCAGTCTCCCCAAACATAGTACCCTACCGGCTCTTGGCTTTACTGCCCCGTGCGGGCGTTGCTCCAAACCCCAGGCCGGCATTGCCGCGTCGCGGCACCGCTCCAGCTCCTCCGCATCGCTACTGCTGCTGCTGCTTTCCGAATCGCTCATATTGCCACTGGGCGCCGCCATCTTGAGCCACCGCAAAGGATTGTGGGGAACACCGCCGTTATCAGCCCTCCCGCACGACCTCACGTGAGAGGAGAGGCGCGAGGCATTGTGGGGATTGTAGTTCCAAGAC
>gene=chr12_121454082-121454386; species=ponAbe
GGGGAAGATCCCACGCCCCTCAGCCGGTCTCCCCAGACATAGTATCCTACCGGCTCTTGGCTTCACTGCCACATGCGGGCGACGCTCCAACCCCCAGGCCGGCATTGCCGCCTCGCGGCACCGCTCCAGCTCCTCCGCATCGCTACTGCTGTTACTACTTTCCAAATCGCTCACAGTGCCACAGGGCGCCTCCATCTTGAACCACCGCAAAGGATTGTGGAGAACACCGCCGTTATCAAGCCTCCTGCACGACCTCACGTGAGAGGAGAGGCGCGAGGCATTGTGGGGATTGTAGTTCCAAGGC
>gene=chr12_121454082-121454386; species=rheMac
GGGGAAGATCCCACGCCCCTCAGCCAGTCTCCCCAAACATAGTACCCTACCGGCTCTTGGCTTTACTGCCCCGTGCGGGCGTTGCTCCAAACCCCAGGCCGGCATTGCCGCCTCGCGGCACCGCTCCAGCTCCTCCGCATCGCTACTGCTGCTGCTGCTTTCCGAATCGCTCATATTGCCACTGGGCGCCGCCATCTTGAACCACCGCAAAGGATTGTGGAGAACACCGCCGTTATCAGCCCTCCCGCACGACCTCACGTGAGAGGAGAGGCGCGAGGCATTGTGGGGATTGTAGTTCCAAGAC
>gene=chr12_122710382-122710686; species=hg19
CGCCGCGACCCAGCTGGGCGGACGAGAGATGAGCGCGTAAGGAAGGCGGGCGCCGTGGGCCGGGCCACAGCGCTGTCCGCGTCGGTCCCTCCCTCTGGTCCTGTCCCCTCTACGCGGCCGCAGCGGTACCTGAAGAATGAAGTTACGCTGCGCGACAGCCAACTCTTCAGAGCCGCCATTGTGCAGCGCGCGGACGCCAGACGCACACGCCGGAAGTGACGCAGCTTCGTGAGCGCGGAGCGGGGCACGGCCTCCACCTGAGAGCGCCTCGCCCCATAGCCACGCCCCCACCCAAGGAAGCAGT
>gene=chr12_122710382-122710686; species=bosTau
CGCCGTGACCCGC-TCGGCCGAGAAGCGAAGCGCGAGCCCGCAACGCCGGGGCTGCAG-TCTGGTTACGGCGCTCCCAGAGTTCCCACTCTCCTCCGACCCTGACCTCC-TACACGACCGCAGCGGTACCTGAAAAGCGAGGATACGCTCCGAGAAAGCCAACTCCGTAGAGCCGCCATTCCGCGGCGGCAGGACGCCAGGCGCACACGCCGGAAGTGATGGCACTTCGCGAGCAGGGGGCGGGGAGCGGCCGCCACTTGAGAGGGCTTAGTCCCATGACCACGCCCCAGCCCGAGAGCGCAGT
>gene=chr12_122710382-122710686; species=calJac
CGCCGCGGCCCGGCTCGGCCGACGAGAGATGAGCATGTAAGCAAAGCGAGCGCCGTGGGCCGGC-CTCAGCGCTATCCACGTCGGTCTCTCCCTCTGGTCCTG-CCCCACTATGCGGCTGCAGCAGTACCTGAACAGTGAGGTTACGCTGCGCGACAGCCAACTCTTCAGAGCCGCCATCCCGTGGTGGGCGGACGCCGGACGCACACGCCGGAAGTGACGTAGCTTCGTGAGCGCGGGGCGGGGCGCGGCCTCCACCTGAGAGAGCCTCACCCCATGGCCACGCCCCCACCCAAGGAAGTAGT
>gene=chr12_122710382-122710686; species=canFam
CGCCGCGGCCCTC-TCGGCCGTGGAGCGAAACGCGCGCCTGCTAGGCCGAC------------------GCGCTCCCTGCGGCGCCTCCCCCTTGCGGTGCTGCCCTCG-TACCCCACCACAGCGGTACCTGAACAGGGAGGCTACGCTCCGCGACAGCCAGCTCCTCAGAGCCGCCATCCTGTGACGGCCGGACGCCAGACGCACACGCCGGAAGTGACGCCACTTCATGAGCGGAGGACCGGGCGCGGCCTCTTCTTGAGCGGGCCAGGCCACATGACCACACCCCCGCCCGAGGGAGCCGT
>gene=chr12_122710382-122710686; species=equCab
CGCCGCGGCCCGC-TCGGCCGAAAAGGGAAGCGCGCGCCAGCAAGGCCGGCGCTGTAGTCCCGGCTGCAGCGCTCTCTGCGCCTCCTCCCTCTTCCGGTCCCGCCCTCC-TCCACGACCGCAGCGGTACCTGACCAGGGAGGCTACGCTCCGCGACACCCAACTCCTCAGAGCCGCCATCCTGCGACGGGCGGATGCCAGACGCACACGCCGGAAGTGACGCCGCGCCGTGAGCGGGGGG-CGTGCATGGCCGCCGCTTGAGTGGGGCTGGTCCCATGGCCACGTCCCCTCCCGAGGGGAAAGC
>gene=chr12_122710382-122710686; species=gorGor
CGCCGCGACCCAGCTGGACGGACGAGGGATGAGCGCGTAAGGAAGGCGGGCGCCGTGGGCCGGGCCACAGCGCTGTCCGCGTCGGTCCCTCCCTCTGGTCCTGTCCCCTCTACGCGGCGGCAGCGGTACCTGAAGAATGAAGCTACGCTGCGCGACATCCAACTCTGCAGAGCCGCCATTGTGCAGCGCGCGGACGCCAGACGCACACACCGGAAGTGACGCAGCTTCGTGAGCGCGGAGCTGGGCACGGCCTCCACCTGAGGGCGCCTCGCCCCATAGCCACGCCCCCACCCAAGGAAGCAGT
>gene=chr12_122710382-122710686; species=panTro
CGCCGCGACCCAGCTGGGCGGACGAGGAAAGAGCGCGTAAGGAAGGCGGGCGCCTTGGGCCGGGC-----------------------------------------------------------------------------------------------------------------------------------------------------------------------------------------------------------------------------------------------
>gene=chr12_122710382-122710686; species=papHam
CGCCGCTACCCAGCTGGGCCGACGAGGGACGTGCGCGTAAGAAAAGCGTGCGCCGCGGGCCGGGCCACAGCGCTGTCCGCGTCGGTCCCTCCCTCTGGTCCTGTCCCCTCTACGCGGCGGTAGCGGTACCTGAAGAGTGAGGTTACACTGCGCGACAGCCAACTCTTCAGAGCCGCCATCGTACAGCGGACGGACGTCGGGCGCACACGCCGGAAGTGACGCAGCTTCGTGAGCGCGGGGCCGGGCACGGCCTCCACCAGAGAGCGCCTCACCCCATGGCCACGCCCCCACCCAAGGAAGCAGT
>gene=chr12_122710382-122710686; species=ponAbe
CGCCGCGACCCAGCTGGGCGGACGAGGGATGAGCGCGTAAGGAAGGCGGGCGCCGTGGGCCGGGCCACAGCGCTATCCGCGTCGGTCCCTCCCTCTGGTCCTGTCCCCTCTACGCGGCCGCAGCGGTACCTGAAGAGTAAGGTTACGCTGCGCGACAGCCAACTCTTCAGAACCGCCATTATGCAGCTGTCGGACGCCAGACGCACACGCCGGAAGTGACGCAGCTTCGTGAGCGCGGAGCGGGGCAAGGCTTCCACCTGAGAGCGCCTCGCCCCATGGCCACGCCCCCACCCAAGGAAGCAGT
>gene=chr12_122710382-122710686; species=rheMac
CGCCGCTACCCAGCTGGGCCGACGAGGGACGTGCGCGTAAGAAAAgcgggcgccgcgggccgggccACAGCGCTGTCCGCGTCGGTCCCTCCCTCTGGTCCTGTCCCCTCTACGCGGCGGCAGCGGTACCTGAAGAGTGAGGTTACACTCCGCGACAGCCAACTCTTCAGAGCCGCCATCGTGCAGCGGACGGACGCCGGACGCACACGCCGGAAGTGACGCAGCTTCGTGAGCGCGGGGCCGGGCACGGCCTCCACCAGAGAGCGCCTCACCCCATGGCCACGCCCCCACCCAAGG-------
>gene=chr12_122750852-122751156; species=hg19
CCTTGCTTCCTGCGCACTTGTCCAGGAACTCGCGCAGCTCGCGACGCACCGCCTCGCGCAACACGTTTAGGTTCACTCGGCCGTAGGACAGATGAGCCGCCATCTTGCTCCACCACCCCCTGCCCCACAACGCCAACCGAGTCCGCCGGTTCCTACGGGAGGACCACGGACGCAGTCACGTGACCAAACGTCCACGTGACCGGTACGGCAGCGCACGCCAACCCGGAAACCGGAATCTGCTGGGTTCGGGTTCTACCTAGTCTGGCCCTAGTGTCCGCCTCTTTCTTCTACCCCGGTGGTTATT
>gene=chr12_122750852-122751156; species=bosTau
CCTTGCTTCCTGCGCACTTGTCCAGGAACTCGCGCAGCTCGCGACGCACTGCCTCGCGCAGCACATTGAGGTTCACTCGCCCGTAGGACAAGTGTGCCGCCATCTTGCCCCACCGCCCCCTAACCCCCTACTCGAACCAGATCTGCATTCCCCTACGTGTGGCCCACCGACGCTATCACGTGACGATAGGTTCACGTGACCAGGGCCGCTGCAGC--CGAACCCGGAAACCGGAATGGGAGGGCATCTGCCACTCTCCCTCCGGGTCCTAGTGCCCGCCTCTTTCCTCGACCGCGTGGG---TT
>gene=chr12_122750852-122751156; species=calJac
CCTTGCTTCCCGCGCACTTGTCCAGGAACTCGCGCAGCTCGCGACGCACCGCCTCGCGCAGCACGTTCAGGTTCACTCGCCCGTAAGACAGGTGCGCCGCCATCTTGCCCCACCACCCCCTGCCCAACAGTGTCCACCACGTCCACTGGTTCCAACGGGAGGGCCATGGACGCAGTCACGTGACAATGCAGCCACGTGACCTCTGCGGCTGCGCACGCCAACCCGGAATCTGGAATCCGCCGGGTTCGGCTTGTATCTCGTCTGGCCCTAGTGTCCATCTCTTTCTTCTACCCCGGTGGTTGTT
>gene=chr12_122750852-122751156; species=canFam
CCTTGCTACCCGCGCACTTGTCCAGGAACTCGCGCAGCTCGCGACGCACCGCCTCGCGCAGCACGTTCAGGTTCACTCGTCCGTAGGACAGGTGGGCCGCCATCTTGCCCCACCGCCCCCTTCCT-----------------------------------GGCGAACAGACGTGGTCACGTGGCGGCGCAGTCACGTGACGTGGGCGGCTGCAGC--CAAATCCGGAAACTGAGAAGGGTCCACGT------CTCTCTTTTCTGGCCCCAGCGCCCGACGC--TCCCCCA------GAC---CC
>gene=chr12_122750852-122751156; species=equCab
CCTTGCTTCCCGCGCACTTGTCCAGGAATTCGCGCAGCTCGCGACGCACCGCCTCGCGCAGCACGTTCAGGTTCACTCGCCCGTAGGACAGGTGCGCCGCCATGTTGCCCC-TCGCCCCCTTCCCCCCTAATCCAACCGTGCCCGCTTCCCCCAACGCAAGGCCCAGGAACGCGGTCACGTGACGGCGAGATCACGTGACCAGGGCCGCGGCAGC--CAAACCCGGAAACCGGAATCGGCCGGCGTGTGCCGCGCTCTTTTCTGGCCCTAGCGCCCGCCGCCTTCCTCCACCGCGTGAG---TT
>gene=chr12_122750852-122751156; species=gorGor
CCTTGCTTCCTGCGCACTTGTCCAGGAACTCGCGCAGCTCGCGACGCACCGCCTCGCGCAACACGTTTAGGTTCACTCGTCCGTAGGACAGGTGAGCCGCCATCTTGCCCCACCACCCCCTGCCCCACAACGCCAACAGCGTCCGCCGGTTCCAACGGGAGGCCCACGGACGCAGTCACATGACCAAACGTCCACGTGACCGGTGCGGCAGCGCACGCCAACCCGGAAACCGGAATCTGCCGGGTTCGGGTTCTACTTAGTCTGGCCCTAGTGTCCACCTCTTTCTTCTACCCCGGTGGTTATT
>gene=chr12_122750852-122751156; species=panTro
CCTTGCTTCCTGCGCACTTGTCCAGGAACTCGCGCAGCTCGCGACGCACCGCCTCGCGCAACACGTTTAGGTTCACTCGTCCGTAGGACAGGTGAGCCGCCATCTTGCCCCACCACCCCCTGCCCCACAACGCCAACCGCGTCCGCCGGTTCCAACGGGAGGCCCACGGACGCAGTCACGTGACCAAACGTCCACGTGACCGGTGCGGCAGCGCACGCCAACCCGGAAACCGGAATCTGTCGGGTTCGGGTTCTACCTAGTCTGGCCCTAGTGTCCACCTCTTTCTTCTACCCCGGTGGTTATT
>gene=chr12_122750852-122751156; species=papHam
CCTTGCTTCCTGCGCACTTGTCCAGGAACTCGCGCAGCTCGCGACGCACCGCCTCGCGCAGCACGTTTAGGTTCACTCGCCCATAGGACAGGTGTGCCGCCATCTTGCCCCAGCACCCCCTGCCCCACAACGCCAACCACGTCCGCCGGTTCCAACGCGAGGACCACTGACGCAGTCACGTGACAACGCGTCCACGTGACAGGTGCGGCTGCGCATGCCAACTCGGAAAACGGAAGCTACCGGGTTC-GGTTCTACCTCGCCTGGCCCTAGTGTCCACCGCTTTCTTCTACCCCGGTGGTTGTT
>gene=chr12_122750852-122751156; species=ponAbe
CCTTGCTTCCTGCGCACTTGTCCAGGAACTCGCGCAGCTCACGACGCACCGCCTCGCGCAACACGTTTAGGTTCACTCGTCCGTAGGACAGGTGAGCCGCCATCTTGCCCCACCACCCACTGCCCCACAACGCCAACCGCGTCCGCCGGTTCCAGCGGGAGGCCCACGGACGCAGTCAGGTGACCAAACGTCCACGTGACCGTTGCGGCTGCGCACGCCAACCCGGAAACCGGAATCTGCCAGGTTCGGGTTCTACCTAGTCTGGAGCTAGTGCCCACCTCTTTCTTCTACGCCGGTGGTTGTT
>gene=chr12_122750852-122751156; species=rheMac
CCTTGCTTCCTGCGCACTTGTCCAGGAACTCGCGCAGCTCGCGGCGCACCGCCTCGCGCAGCACGTTTAGGTTCACTCGCCCGTAGGACAGGTGTGCCGCCATCTTGCCCCACCACCCCCTGCCCCACAACGCCAACCACGTTCGCCGGTTCCAACGGGAGGACCACTGACGCAGTCACGTGACAACACGTCCACGTGACTGATGCGGCTGCGCATGCCAACTCGGAAAACGGAAGCTACCGGGTTGGGGTTCTACCTCGCCTGGCCCTAGTGTCCACCTCTTTCTTCTACCCCAGTGGTGGTT
>gene=chr12_124086423-124086727; species=hg19
AAAACTCCTGCCCGGTGCGGAGAGGCGCCCGGAGCCCAGGGCGCTGTGCGGAGCGGGTGTAACTCCCCAGGCCTGCCCCGCCGCCTGCCTCCACCGTCCCGCGGACGCCTTTCCTCCCTCCCGCGGCGTGGGAGCCTTCGCCGCGCTCCGGAACTCTGCTGCTCCAGCGAAGTTCCCGGCCGGCCGCTGGAGCTGCGGGAAGCGGAAGTGCTCGTTGGGGGTGCACAAGGCGCGTTCGAGCAGCGGCGACCGACGCGGCGAAGGAGCGCGCCATGGAGCATGTGACAGAGGGCTCCTGGGAGTC
>gene=chr12_124086423-124086727; species=bosTau
TAAATGCCTGCTCGGTGT-GAAAGGCGCCCGGAGCCTAGGCGGTTGCACTGGAAGAATGGCACTACTCCAGCCGGTCCCGCCGCCCGCTTTTATTCACCAGAAGTCGGCTTTCCACTCTTCTGTTGCAAAGGCGCCTTTCCCGCCTTCCGGATCTTTGCGAAGGGAGTGCGGTTTCCGGGCGG--CTGGCGGCGACCGGAAGAGGAAGTGCTCCCGGGAGGCGTCCGGG--------------TAGTAGCT-CGGTAGCTGAG---CGCACCATGGAGCACGTAACGGAGGGTTCCTGGGAGTC
>gene=chr12_124086423-124086727; species=calJac
AGAAGCCCTGCCCGGTGCGGAGAGGCGCCCGGAGTCCAGGGAGCTGCGCGGGGCGGGTGGAACGCCCCGGGCCTACCCCGCCGACTGCCTTCACCATCTCGCGGGCGCCTTTCCTCTCTCCCGCGGCGTGGGTGCCTTCGCCGACCTCCGGAACTCGGCTGCTCCCGCGCGGTTCCCTGACGGCTGCCGCAGCTGCCGGAAGCGGAAGTGCTCCGTG-GAGTGCACTAGGCGCATTCTAGTGGCGGCGACCGAGGCGGCGAAGGAGCCCGCCATGGAGCACGTGACGGAGGGTTCCTGGGAGTC
>gene=chr12_124086423-124086727; species=canFam
CAAATGCCCGCTCTC-GAGGGACGGGCGCCGGAGCCCAGGTGGCCGCGCGGGACGGGCGGTACTACTCGGGCCTGCCCCGCCGCCCGCGGTCACT-GTCGGCGGTCAGCTCTTCCGGCTCCCGCCGCCCCGGCGTTTTCCCCGCCCTCCGGAACCTTGCTGCGAGAGCGCGGTTGCCG-GCGGTCCCGAGGGCGGCCGGAAGCGGAAGTGCTCGGCGGCGGCGCCCGAGTGGCGTCCAGG---CGGCTGGGGCGGCGGAGGGG---TGCGCCATGGAGCACGTGACAGAGGGTTCCTGGGAGTC
>gene=chr12_124086423-124086727; species=equCab
GAAGCTCCCGCTCGCTGTGGGAAGGTGCCCCGAGCCACCGAGGCTGCGCGGGACGGATGGTACTACTGCCGCCTGCCCCGCCGCCCGCTTTCGTTCGCCCGCGGTCGGCTTCCCGGCCTCCAGCCGCGAAGGCGTTTTCCCCGCCCTCCGGAACTTAGCGGCTCGAGCACGGTTCCCGCCCGGCCTTGGCGGCGGCCGGAAGCGGAAGTACTTGCTggcggcgccccggcagcgtc-------cggctggcgcggcggc-ggc---cgcgcTATGGAGCACGTGACGGAGGGGTCCTGGGAGTC
>gene=chr12_124086423-124086727; species=gorGor
-----------------------------------------------------------------------------------------------------------------------------------------------------------------------------------CCGGCCGCCGCAGCTGCCGGAAGCGGAAGTGCTCGTTGGGGGTGCACAGGGCGCGTTCGAGCGGCGGCGACCGACGCGGCGAAGGAACGCGCCATGGAGCATGTGACAGAGGGCTCCTGGGAGTC
>gene=chr12_124086423-124086727; species=panTro
AAAACTCCTGCCCGGTGCGGAGAGGCGCCCGGAGCCCAGGGCGCTGTGCGGGGCGGGTGTAACTCCCCAGGCCCGCCCTGCCGCCTGCCTCCACCGTCCCGCGGGCGCCTTTCCTCCCTCCCGCGGCGTGGGAGCCTTCGCCGCGCTCCGGAACTCTGCTGCTCCAGCGAAGTTCCCGGCCGTCCGCCGGAGCTGCCGGAAGCGGAAGTGCTCGTTGTGGGTGCACAAGGCGCGTTCGAGCAGCGGCGACCGAGGCGGCGAAGGAGCGCGCCATGGAGCATGTGACAGAGGGCTCCTGGGAATC
>gene=chr12_124086423-124086727; species=papHam
AAAACCCTTGCCCGGTGCTGAGAGGCGCCCGGAGCCCAGGG----GTGCGGGGCGGGTGTAACTCCCCGAGTCTGCCCCGCCGCCTGCCTCCACCGTCCCGCGGGCGCCTTTCCTCGCTCCCGCGGCGTTGGAGCCTTCGCAGCGCTCCGGAACTCTGCTGCTGCAGCAAAGTTCCCGGCCGGCCGCCGGAGCTTCCGGAAGCGGAAGTGCTCGTTGGGGGTGCACAGGGCGCCTTCGAGCAGCGGCGACC-AGGCGGCAAAGGAGAGCGCCATGGAGCATGTGACGGAGGGCTCCTGGGAGTC
>gene=chr12_124086423-124086727; species=ponAbe
AAAACCCCTGCCCGGTGCGGAGAGGCGCCCGGAGCCCAGGGGGCTGTGCGGGGCGGGTGTAACTCCCCAGGCCTGCCCCGCCGCCTGCCTCCACCGTCCCGCGGGCGCCTTTCCTCCCTCCCGCGGCGTGGGAGCCTTCGCCGCGCTCCGGAACTCTGCTGCTCCAGCGAAGTTCCCGGCCGGCCGCCTGAGCTGCCGGAAGCGGAAGTGCTCGTTGGGGGTGCACAGGGCGCGTTCGAGCAGCGGCGACAGAGGCGGCGAAGGAGCGCGCCATGGAGCATGTGACGGAAGGCTCCTGGGAGTC
>gene=chr12_124086423-124086727; species=rheMac
AAAACCCTTGCCCGGTGCTGAGAGGCGCCCGGAGCCCAGGG----GTGCGGGGCGGGTGTAACTCCCCGAGCCTGCCCCGCCGCCTGCCTCCACCGTCCCGCGGGCGCCTTTCCTGGCTCCCGCGGCGTTGGAGCCTTCGCAGCGCTCCGGAACTCTGCTGCTCCAGCAAAGCTCCCGGCCGGCCGCCGGAGCTGCCGGAAGCGGAAGTGCTCGTTGCGGGTGCACAGGGCGCCTTCGAGCAGCGGCGACCGAGACGGCAAAGGAGAGCGCCATGGAGCATGTGACGGAGGGCTCCTGGGAGTC
>gene=chr12_124155570-124155874; species=hg19
CTTGTGGGCGGGGCCGGGGTGCCCGCTCTTGCCACTGGTCCAATCACAGCGCGGCGTTCCTCCTGGCCGGCCGCCGATTGGTGGTTGCCATAGCTCCGGGCGTTCGCTTGCAAGATGGCGGCGGCGGGGCAGTGGCTGCTGCGTTTTCGTGTCTGAGTCCTTCCTGGGTTCTAATGAGGGCGCGGTTCTGCTGTGCCCGGCCCGCGAGGTCTAAGGCATGGGCTTCCAGCCTCCGGCCGCTCTTCTTTTGAGGCTTTTCCTTCTGCAGGGCATCCTGAGGCTTCTGTGGGGGGACCTGGGTGTG
>gene=chr12_124155570-124155874; species=bosTau
CCTGT-GGCAGGGCTAGGGCGGGCTCTCTTGCTGTTGGTCCAATCACGGCTCGTC-TTTCGTCAGGCCGGCGGCCGATTGGTGGTTGCCATAGCTCCAGGCGTTGGCTTGCAAGATGGTGGCGGCAAGGCCGCCCGGGCATAGCTTCCGAGTCCCCGTGCTTCCAGTCTTGTAAGGCGGGTGCAGCCCTGTTGTGCAGGCCCGGCGAGCCCCCAGGCATGCGTTTGTCGCCGCCGGTCCCTTTGCTTTTGGGACTCCTCCTTCTGCAGGGCGTCTTGAGGCCGCTGAGGGGAGATCTGGGTATG
>gene=chr12_124155570-124155874; species=calJac
ATTGTGGGCGGGGCCGGGGTGCCCGCTCTTGCCGCTGGCCCAATCACAGTGCGGCGCTCCTCCTGGCGGGTCGCCGATTAGTGGTTGCCATAGCTCCCGGCATTCGCTTGCAAGATGGCGGCGGTCGGGCGGCAGCTGTAGCGTATTTGGGTCTGAGTTCTTCCAGGCTTCTCAGCCGGGCACGGTTCTTCTGTGCCAGGCCCGAGAGGCCCAAGGGATGGGCTTCCAGCCGCCGGCCGC---TCTTTGGGGGCTTCTCCTTCTGCAGGGCTTCATGAAGCCGCTGTGGGGGGACCTGGGTGTG
>gene=chr12_124155570-124155874; species=canFam
--------------AGGGGCGGG-GCTCT----------------------------------AGGCCCGCGGCTGATTGGTGGTTGCCATAGCTCCG---GCTGGCTTCCAAGATggcggcggcggggcggcgcgggccccggc------TGCAGA-GCTCCCCGGCTTCCGAGGTCGGCGCGGTTCCGTGAAGCGAGCC--CCCAGGCCTCAGGCATGGGCTTGCCGCCGCCGGCCCCCCTGCTCCTGGGGCTTCTCCTTCTGCAGGGCGTCCTGAGGCCGCTGTGGGGGGACCTGGGTGTG
>gene=chr12_124155570-124155874; species=equCab
----------GCGCCGGGGCGGGCTCTCTTGCCGCTGGCCCAATCACGGCGCACCGCTCCTCCTGGCTGCTCGCCGATTGGTTGTTGCCATAGCTCCGGGCGTTCGCTTGCAAGATGGCGGCGGCGCGGCAGCCAGGGCCGCGTTTTGGCGTCTGGGCGATTCCCGGCTTCTGAGGCGCGCGCGGTTTTGTCGCGCCGGCC-CACCGAGGCCCAGGGATGGGCTTGTCGCCGCCGGCCCCTCTGCTTTTGGGGCTCCTCCTGCTGCAGGGCGTCGTGAGGCCGCTGTGGGGGGACCTGGGTATG
>gene=chr12_124155570-124155874; species=gorGor
CTTGTGGGCGGGGCCGGGGTGCCCGCTCTTGCCACTGGTCCAATCACAGCGCGTCGTTCCTCCTGGCCGGCCGCCGATTGGTGGTTGCCATAGCTCCGGGCGTTCGCTTGCAAGATGGCGGCGGCGGGGTGGTGGCTGCTGCGTTTTCGTGTCTGAGTCCTTCCTGGGTTCTAATGAGGGCGCGGTTCTGCTGTGCCCGGCCCGCGAGGTCTAAGGCATGGGCTTCCAGCCTCCGGCCGCTCTTCTTTTGAGGCTACTTCTTCTGCAGGGCATCCTGAGGCTGCTGTGGGGGGACCTGGGTGTG
>gene=chr12_124155570-124155874; species=panTro
CTTGTGGGCGGGGCCGGGGTGCCCGCTTTTGCCACTGGTCCAATCACAGCGCGGCGTTCCTCCTGGCCGGCCGCCGATTGGTGGTTGCCATAGCTCCGGGCATTCGCTTGCAAGATGGCGGCGGCGGGGCAGTGGCTGCTGCGTTTTCGTGTCTGAGTCCTTCCTGGGTTCTAATGAGGGCGCGGTTCTGCTGTGCCCGGCCCGCGAGGTCTAAGGCATGGGCTTCCAGCCTCCGGCCGCTCTTCTTTTGAGGCTTTTCCTTCTGCAGGGCATCCTGAGGCTGCTGTGGGGGGACCTGGGTGTG
>gene=chr12_124155570-124155874; species=papHam
CTTGTGGGCGGGGCCGGGGTGCCCGCTCTTGCCACTGGTCCAATCACAGCACGGCGCTCCGCCTGGCCGGTCACCGATTGGTGGTTGCCATAGCTCCGGGCGTTCGCTTGCAAGATGGCGGCGGTGGGGCGGT---------GTTTTCGTGTCTGAGTCCTTCTCCGGTTCTAAGGCGGGCGCGGTTCTGCTGGGCCCGGCCCGCGAGGTCTAAGGCATGGGCTTCCAGTCTCCGGCCGCTCTTCTTTTGAGGCTTCTCCTTCTGCAGGGCGTCCTGAGGCTGGTGTGGGGGGACCTGGGTGTG
>gene=chr12_124155570-124155874; species=ponAbe
CTTGTGGGCGGGGCCGGAGTGCCCGCTCCTGCCACTGGCCCAATCACAGCGCGGCGCTCCTCCTGGCCGGCCGCCGATTGGTGGTTGCCATAGCTCCGGGCGTTCGCTTGCAAGATGGCGGCGGTGGGGCGGTGGCTGCCGCGTTTTCGTGTCTGAGTTCTTCCCGGGTTCTAATGTGGGCGCAGTTCTGCTGTGCCCGGCCCGCGAGGTCTAAGGCATGGGCTTCCAGCCTCCGGCTGCTCTTCTTTTGAGGCTTCTCCTTCTGCAGGGCGTCCTGAGGCTGCTGTGGGGGGACCTGGGTGTG
>gene=chr12_124155570-124155874; species=rheMac
----------------------------------------------------------------------------------------------------------------------------------------------------------------------------------------------------------------------------------------------------------------------------------------------------------------
>gene=chr12_132195628-132195706; species=hg19
TCCACCATTTTGTGGCCCGCTATGGCGGCGGTGTTGAGGTTGGGTACGGGATGCGGGGTCTTTGACTGAAGGGGTAGG
>gene=chr12_132195628-132195706; species=bosTau
TCCTCCATTTTATTGCCCGCAATGGCGGCAGTGTCTAGTTTGGGGCCGGGATGCGGCGCTCTTGACTGAGCGGGTAGG
>gene=chr12_132195628-132195706; species=calJac
TCCACCATTTTGTGGCCCGCCATGGCGGCAGTGTTGAGGTTGGGTGTGCGATGCGGCACCTTTGACTGAAGGGGTAGG
>gene=chr12_132195628-132195706; species=canFam
TCCTCCATTTTGTTGCCCGCTATGGCGGCGATGTCGAGTTTGGGGCCGGGATTCGGCGCTTTTGACTGAGGGGGTAGG
>gene=chr12_132195628-132195706; species=equCab
CCCTCCATTTTGTTGCCCGCTATGGCGGCGGTGTTGAGGTTGGGGCCGGGATGCGGCGCTTTTGACTGAGGGGGTAGG
>gene=chr12_132195628-132195706; species=gorGor
TCCACCATTTTGTGGCCCGCTATGGCGGCGGTGTTGAGGTTGGGTCCGGGATGCGGGGTCTTTGACTGAAGGGGTAGG
>gene=chr12_132195628-132195706; species=panTro
TCCACCATTTTGTGGCCCGCTATGGCGGCGGTGTTGAGGTTGGGTCCGGGATGCGGGGTCTTTGACTGAAGGGGTAGG
>gene=chr12_132195628-132195706; species=papHam
TCCACCATTTTGTGGCCCGCTATGGCGGCGGTGTTGAGGTTGGGTCCGGGATGCGGGGCATTTGACTGAAGGGGTAGG
>gene=chr12_132195628-132195706; species=ponAbe
TCCACCATTTTGTGGCCCGCTATGGCGGCGGTGTTGAGGTTGGGTCCGGGATGTGGGGCCTTTGACTGAAGGGGTAGG
>gene=chr12_132195628-132195706; species=rheMac
TCCACCATTTTGTGGCCCGCTATGGCGGCGGTGTTGAGGTTGGGTCCGGGATGCGGGGCATTTGACTGAAGGGGTAGG
>gene=chr22_32057937-32058241; species=hg19
CACACCCTAAGTAAATCCGGACCGCCCTACGCAGGAGCAGTCGCACCTGCTCCTAAGCTCGAGGTGAAGGTGGCTCCGTCTCCACCCGAGCTCGCCTCAGAGCGAGCCCGCGACACAGAAACATCTCTCTTCAGACCCCAGCTTGGTCCAGGTTGCCCCACGCCCCAAGGTAGTCTCTCCGCGCTGCTATACCTGCTCCGCCACGGCGCGACCCCGTGCAGTAATCCCAGACATCGGTGCCCCACGGACGTCGCCATCTTGTCTGCTCCTTCTCAGCGTGCCACGCCCCCTTCACACGCTGGGC
>gene=chr22_32057937-32058241; species=bosTau
CAG-----------ATTCGGACCGTCCTAGGCGGAGGCAGTCGCACCTGCGCCCGAGCTCTAGGTGAAGGTGAGTCCGTCTCCACTCGAGCATTCCTCAGGGCGAGCCCGCGACAGAGAAACTCCTCTCTCTAGACCCCTGTTTGGCTCGGGCCGTCCGTCGCCCCGAGGCAGGCTCCCCAAACAGCTGTACCTGTTCCGCCA---CGCGACCCCGGGCAGCCACCTCAGACATCCCTGCCCCACGGACGCCGCCATCTTGTCTCCTCCTTCTCGGCGGGACACGCCCCCTTTATACGCGGGTC
>gene=chr22_32057937-32058241; species=calJac
CACACCCTAACTAGATCCGGACCGCCTCACGCAGTAGCAGTCGCACCTACTCTTAAGCTCGAGGTGAAGGAGGCTCCGTCTCCACCCGAGCTCGCCTGAGAGCGAGTCTGCAACAGAGGAACACCTGTCTCCGAGCCCCGACTTGGCCCAGGTTGCCCCACGCCCCAAGGCAGTCTCCCCGCGCTGCTATACCTGCTCCGCCACGGCGCGACCCTGTGCGGCAATCGCAAGCACCAGTGCCCCACGGACGTCGCCATCTTGTCTCCTCCTTCTCAGCGAGCCACACCCCCTTCATACTCTGGGC
>gene=chr22_32057937-32058241; species=canFam
CAGATCCTAAATAAACCCAGACCTCCCTACGCGCCGGCAGGCACACCAGCTCCTGAGCTCTAGGTGAAGGTGGATCTGCCTTCACTCGCCCCCTCCTCAGGTCGAGCCCGCAAAAAAAAAACTTCTTCCTCCCGG--------CGGCCCAGGCCGCCTCCCACCTTTAGACAGCCTCCCCAGGTAGCTATACCTGCTCCGCCACGGCGTGACCCCGCGTAGCAACCTCAGACACCGCCACCCCACGGACGCCGCCATCTTGTCTCCTCCTTCTTGGCGGACCACGCCCCCCTCACACTCGTGGC
>gene=chr22_32057937-32058241; species=equCab
CTGACGCTAACTAAACCTGAACAGCCCTACACGGCGGCAGTCGCACCTGCTCCGGAGCTCGAGGTGAAGGTGGGTCCGTCTCCACCCGACCTCTCTTCAGAGCGAGCCCGCGATGGAAATACTTCTCTCTCCCGACCCCGGTTTGGCCCAggccgccccccgccccggggcAGCCTCCCCAAGCAGCTGTACCTGTTCCGACACGACGCGACCCCGCGCAGCAATCTCGGACACCGACGTCCCACGGACGCCGCCATCTTGTCTCCTCCTTC-CGATGGGCCACGCCCCCTTCACACGCGGGGC
>gene=chr22_32057937-32058241; species=gorGor
CACACCCTAAGTAAATCCGGACCGCCCTACGCAGGAGCAGTCGCACCTGCTCCTAAGCTCGAGGTGAAGGTGGCTCCGTCTCCACCCGAGCTCGCCTCAGAGCGAGCCCGCGACACAGAAACATCTCTCTTCAGATCCCAGCTTGGCCCAGGTTGCCCCACGCCCCAAGGTAGTCTCTCCGCGCTGCTATACCTGCTCCGCCACGGCGCGACCCCGTGCAGTAATCCCAGGCATCGGTGCCCCACGGACGTCGCCATCTTGTCTGCTCCTTCTCAGCGAGCCACGCCCCCTTCACACGCTGGGC
>gene=chr22_32057937-32058241; species=panTro
----------------------------------------------------------------------------------------------------------------------------------------------------------------------------------------------------------------------------------------------------------------------------------------------------------------
>gene=chr22_32057937-32058241; species=papHam
CACACCCTAACTAAATTCGGACCGCCCTACACAGGAGCAGTCGCACCTGCTTCTAAGCTCGAGGTGAAGGTAGCTCCGTCTCCACCCAAGCTCGCCTCAGAGCGAGCCCGCGACAGAGAAACATCTCTCTCCAGACCCCAGCTTGGTCCAGGTTGCCCCACGCCCCAGGGCAGTCTCTCCGCGCTGCTATACCTGCTCCGCCACGGCGCGACCCCGTGCAGTAATCGCAGGAACCGGTGCACCACGGACGTCGCCATCTTCTCTCCTCCCGCTCAGCGAGCCAAGCCCCCTTCACACGCTGGGC
>gene=chr22_32057937-32058241; species=ponAbe
CACACCCTAAGTAAATCCGGACCGTCCTACGCAGGAGCAGTCGCACCTGCTCCTAAGCTCGAGGTGAAGGTGGCTCCGTCTCCACCCGAGCTCGCCTCAGAGCGAGCCCGCGACAGAGAAACATCTCTCTCCAGACCCCAGCTTGGCCCAGGTTGCCCCACGCCCCAAGGCAGTCTCTCCGCGCTGCTATACCTGCTCCGCCACGGCGCGACCCCGTGCAGTAATCCCAGGCACCGGTGCCCCACGGACGTCGCCATCTTATCTGCTCCTTCTCAGTGAGCCACGCCCCCTTCACACGCTGGGC
>gene=chr22_32057937-32058241; species=rheMac
CACACCTTAACTAAATCCGGACCGCCCTAGACAGGAGCAGTCGCACCTGCTTCTAAGCTCGAGGTGAAGGTAGCTCCGTCTCCACCCAAGCTCGCCTCAGAGCGAGCCCGCGACAGAGAAACATCTCTCTCCAGACCCCAGCTTGGTCCAGGTTGCCCCACGCCCCAAGGCAGTCTCTCCGCGCTGCTATACCTGCTCCGCCACGGCGCGACCCCGTGCAGTAATCGCAGGAACCGGTGCACCACGGAGGTCGCCATCTTCTCTCCTCCCGCTCAGCGAGCCAAGCCCCCTTCACACGCTGGGC
>gene=chr22_39077842-39078146; species=hg19
CGGACCCGCTGCGGGCACTGGAGGACCCGGGGCTAGAGGGCGCCGCTCTCGCCCGGCTCGCGCCTCGGCTCCCGGAAAAGCAGCTCTGTCCGCCGTTCGGCTGCGCTCACCTCCTTTCCGCTTCCGGTGTCCCCTACAGTCATGGCTGCCGCCGTCGCTGCTGCCGGTGCAGGGGAACCCCAGTCCCCGGACGAATTGCTCCCGAAAGGCGACGCGGAGAAGCCTGAGGAGGAGCTGGAGGAGGACGACGATGAGGAGGTACTAGGGCCTCGCGGGGTGCAGAGCGGGAAGCGGGCCCGCTCGT
>gene=chr22_39077842-39078146; species=bosTau
--------------------------------CCAGACGGCGGCGCTCTTCCCCAGTCCGAGCTCCGGCTCCCGGAAGAGCGGCTCTATCCGCCGCCGTGCTGCACTCGCTTCTTTTTCGCTTCCGGTGCCCCCCACAGCCATGGCTGCCGCCGCCGCC------GGCCCTGGGGCGCCTCTGTCCGCGGACGAATTGCTTCCGAAAGGCGATGCCGAGAAGCCTGAGGAGGAGCTGGAGGAGGAAGACGACGAGGAGGTACTGAG-CGCCGCAGGGCAGAGGGCAGGGAG----------TGG
>gene=chr22_39077842-39078146; species=calJac
CGGACCGGCTGCGGGCGCTGGAGGACCCGGGGCTAGAGGGCGCCGCTCTCTCCTGGCTCGCGCCTCGACTCCCGGAAGAGCGATTCTGTCCGCCGTTCGGCTGCGCTCGCCTCTTTTCCGCTTCCGGTGTACTTTACAGCCATGGCTGCCGCCGTCGCTGCTGCCGGTGCAGGGGAACCTCAGTCCCCGGACGAATTGCTCCCGAAAGGCGACGCGGAGAAGACTGAGGAGGAGCTGGAGGAGGACGACGACGACGAGGTACTAGGGGCTCTCGGGGTGCGGGGCGGGAAGCGGTCCTGCTCGC
>gene=chr22_39077842-39078146; species=canFam
--------------------------------CCAGAAGGTGTCGCTC-TCCCCAGCACCGCCTCCGGCTCCCGGAAGAGCCGCTCTGCCCGCCAGGGGGCT-CACTCGTCTCTCTTCCGCTTCCGGTGTTCCCCGCAGCCATGGCCGCCGCCGCCGCCGCTGGCGGCCCTGGGGTGCCCCTGTCCCCGGACGAATTGCTTCCGAAAGGCGATGCCGAGAAGACCGAAGAGGAGCTGGAGGAGGAAGACGACGAGGAGGTACTGGGGCCCTGCGGTGTGGGAGGCGGGGAGCGG-CCCACCCGG
>gene=chr22_39077842-39078146; species=equCab
CGACTTGGCTGAAGGC-GGGGAGGACGG-----CAGAGGGCGTCGCTCTCCCCGAGCCTGGCCTCAGGCTACCGGAAGGGCAGCTCTGTCCGCCGGCGGGCTGCACTCGTCTCTCTTCCGTTTCCGCTGTCCCCTACAGTCATGGCTGCCGCCGCCGCCGCCTCCGGCCCTGGGGCGCCCCTGTCCCCGGACGAATTGCTTCCGAAAGGCGATGCCGAGAAGACTGAAGAGGAGCTGGAAGAGGAGGACGACGAAGAGGTACTGGGGCCCggcggggcggggGGCGGGCAGCGG-CCCGCCCGG
>gene=chr22_39077842-39078146; species=gorGor
CGGACCAGCTTGGGGCACTGGAGGACCCGGGGCTAGAGGGCGCCGCTCTCGCCCGGCTCGCGCCTCGGCTCCCGGAAAAGCAGCTCTGTCCGCCGTTCGGCTGCGCTCACCTCCTTTCCGCTTCCGGTGTCCCCTACAGTCAT-GCTGCCGCCGTCGCTGCTGCCGGTGCAGGGGAACCCCAGTCCCCGGACGAATTGCTCCCGAAAGGCGACGCGGAGAAGCCTGAGGAGGAGCTGGAGGAGGACGACGATGAGGAGGTACTAGGGCCTCGCGGGGTGCAGAGCGGGAAGCGGGCCCGCTCGT
>gene=chr22_39077842-39078146; species=panTro
CGGACCAGCTGCGGGCACTGGAGGACCCTGGGCTAGAGGGCGCCACTCTCGCCCGGCTCGCGCCTCGGCTCCCGGAAAAGCAGCTCTGTCCGCCGTTCGGCTGCGCTCACCTCCTTTCCGCTTCCGGTGTCCCCTACAGTCATGGCTGCCGCCGTCGCTGCTGCCGGTGCAGGGGAACCCCAGTCCCCGGACGAATTGCTCCCGAAAGGCGACGCGGAGAAGCCTGAGGAGGAGCTGGAGGAGGACGACGATGAGGAGGTACTAGGGCCTCGCGGGGTGCAGAGCGGGAAGCGGGCCCGCTCGT
>gene=chr22_39077842-39078146; species=papHam
CCGACCGACTG-GGGCACTGGAGGACCCGGGGCTAGAGGGCGCCGCTCTCTCCCGGCTCGCGCCTCGGTTCCCGGAAAAGTAGCTCCGTCCGTCGTTCGGCTGCGCTTACCTCCTTTCCGCTTCCGGTGTCCCCTACAGTCATGGCTGCCGCCGTTGCTGCTGCCGGTGCCGGGGAACCCCAGTCCCCGGACGAATTGCTCCCGAAAGGCGACGCGGAGAAGCCTGAGGAGGAGCTGGAGGAGGACGACGATGAGGAGGTACTAGGGCCTCGCGGGGTGCGGAGCGGGTAGCGGGCCAGTTCGT
>gene=chr22_39077842-39078146; species=ponAbe
CGGACCAGCTGCGGGCACTGGAGGACCCGGGGCTAGAGGGCGCCGCTCTCTCCCGGCTCGCGCCTCGGCTCCCGGAAAAGCAGCTCTGTCCGCCGTTCGGCTGCGCTCACCTCCTTTCCGCTTCCGGTGTCCCCTACAGTCATGGCTGCCGCCGTCGCTGCTGCCGGTGCAGGGGAACCCCAGTCCCCGGACGAATTGCTCCCGAAAGGCGACGCGGAGAAGCCTGAGGAGGAGCTGGAGGAGGACGACGATGAGGAGGTACTAGGGCCTCGCGGGGTGCGGAGCGGGAAGCGGGCCCCCTCGT
>gene=chr22_39077842-39078146; species=rheMac
CGGACCGACTG-GGGCACTGGAGGACCCGGGGCTAGAGGGCGCCGCTCTCTCCCGGCTCGCGCCTCGGTTCCCGGAAAAGTAGCTCCGTCCGTCGTTCGGCTGCGCTCACCTCCTTTCCGCTTCCGGTGTCCCCTACAGTCATGGCTGCCGCCGTTGCTGCTGCCGGTGCCGGGGAACCCCAGTCCCCGGACGAATTGCTCCCGAAAGGCGACGCGGAGAAGCCTGAGGAGGAGCTGGAGGAGGACGACGATGAGGAGGTACTAGGGCCTCGCGGAGTGCGGAGCGGGTAGCGGGCCAGTTCGT
>gene=chr22_41347284-41347588; species=hg19
CCGCCTCGCGCGCCAGTAAGGGGTGGGGTGCGGGAGGAGGTGCCGGGGAGGTGGGGGGAGCGAAGTGTGCGCTGCTGCGCAGGCGCGGTGGTCGGACGACAGACCGTGTGTTTCCAAAATGGCGGCAGCGATGGATGTGGATACCCCGAGCGGCACCAACAGCGGCGCGGGCAAGAAGCGCTTTGAAGTGAAAAAGGTTGGGTCTCGCCAGCGCCTTCCTCAGGGAAGCTAGAGAGGCGCGGATCTGGCTGGCAGGCCCGAGGATGGTCGAGGCGCGGAGTAAAGGGTTTCATTTCAGGGCGTT
>gene=chr22_41347284-41347588; species=bosTau
GCCCCTAGCGCGCCAGTGATGGGTGGGGTGAGGGAGGAGGTGCCAGGGTGGGAGGGGAAGCGAAGCGTGCGCTAGCGCGCAGGCGCAGTAGCCGGCCGACAG-CCTTGTGTTTCCAAAATGGCGGCAGCGATGGATGTGGATACCCCGAGCGGCACCAACAGCGGCGCGGGCAAGAAGCGCTTTGAAGTGAAAAAGGTTGGGTCTCGCCAGCGCCTTCCTCGGGGAAGCTAGAGAGGCGCGGATCTGGCTGGCAGGCCCGAGGATGACCGAAGCGCGGAGGAAAGGGCTTCATTTCAGGGCGTT
>gene=chr22_41347284-41347588; species=calJac
GCCTCTCGCGCGCCAATAAGGGGTGGGGTGTGGGAGGAGGTGCCGGGAGG--CGGGGGAGTGAGGCGTGCACAGTTGCGCAGGCGCGGTGGTCGGACGACAGATCTTGTATTTCCAAAATGGCGGCAGCGATGGATGTGGATACCCCGAGCGGCACCAACAGCGGCGCGGGCAAGAAGCGCTTTGAAGTGAAAAAGGTTGGGTCTCGCCAGCACCTTCCTCAGGGAAGCTAGAGAGGCGCGGATCTGGCTGGCAGGCCCCAGGATGGTCGAGGCGCGGAGTAAAGGGTTTCATTTCAGGGCGTT
>gene=chr22_41347284-41347588; species=canFam
GCCCCTCGCGCGCCAGTAAGGGGCGGGGTGCGAGAGGAGGTGCCGGGCCGGGAGGGGGAGCGAGGCGTGCGCTGGTGCGCAGGCGCAGTGGCCGGACGACGGACCGTGTGTTTCCAAAATGGCGGCAGCGATGGATGTGGATACCCCGAGCGGCACCAACAGCGGCGCGGGCAAGAAGCGCTTTGAAGTGAAAAAGGTTGGGTCTCGCCAGCGCCTTCCTCAGAGAGGCTAGAGAGGCGCGGATCTGGCTGGCAGGCCCGAGGATGACCGAGGCGCGGAGGAAAGGGCTTCATTTCAGGGCGTT
>gene=chr22_41347284-41347588; species=equCab
GCCCCTCGCGCGCCTGGAAGGGGTGGGGTGCGGGAGGAGGTGCCGGGGCGGGACGGGGAACGAGGCGTGCGCTGGTGCGCAGGCGCAGTGGCCGGCCGACAGACCGTGTGTTTCCAAAATGGCGGCAGCGATGGATGTGGATACCCCGAGCGGCACCAACAGCGGCGCGGGCAAGAAGCGCTTTGAAGTGAAAAAGGTCGGGTCTCGCCAGCGCCTTCCTCAGGGAACCTAGAGAGGCGCGGATCTGGCTGGCAGGCCCGAGGATGAGCGAGGCGCAGAGGAAAGGGCTTCATTTCAGGGCGTT
>gene=chr22_41347284-41347588; species=gorGor
CCGCCTCGCGCGCCAGTAAGGGGTGGGGTGCGGGAGGAGGTGCCGGGGCGGTGGGGGGAGCGAAGTGTGCGCTGCTGCGCAGGCGCGGTGGTCGGACGACAGACCGTGTGTTTCCAAAATGGCGGCAGCGATGGATGTGGATACCCCGAGCGGCACCAACAGCGGCGCGGGCAAGAAGCGCTTTGAAGTGAAAAAGGTTGGGTCTCGCCAGCGCCTTCCTCAGGGAAGCTAGAGAGGCGCGGATCTGGCTGGCAGGCCCGAGGATGGTCGAGGCGCGGAGTAAAGGGTTTCATTTCAGGGCGTT
>gene=chr22_41347284-41347588; species=panTro
CCGCCTCGCGCGCCAGTAAGGGGTGGGGTGCGGGAGGAGGTGCCGGGGAAGTGGGGGGAGCGAAGTGTGCGCTGCTGCGCAGGCGCGGTGGTCGGACGACAGACCGTGTGTTTCCAAAATGGCGGCAGCGATGGATGTGGATACCCCGAGCGGCACCAACAGCGGCGCGGGCAAGAAGCGCTTTGAAGTGAAAAAGGTTGGGTCTCGCCAGCGCCTTCCTCAGGGAAGCTAGAGAGGCGCGGATCTGGCTGGCAGGCCCGAGGATGGTCGAGGCGCGGAGTAAAGGGTTTCATTTCAGGGCGTT
>gene=chr22_41347284-41347588; species=papHam
CCCCCACGCGCGCCAGTAAGGGGTGGGGTGCGGGAGGAGGTGCCGGGGAGGCTGGGGGAACGAGGTGTGCGCTGCTGCGCAGGCGCGGTGGTCGGACGACAGACCGTGTGTTTCCAAAATGGCGGCAGCGATGGATGTGGATACCCCGAGCGGCACCAACAGCGGCGCGGGCAAGAAGCGCTTTGAAGTGAAAAAGGTTGGGTCTCGCCAGCGCCTTCCTCAGGGAAGCTAGAGAGGCGCGGATCTGGCTGGCAGGCCCGAGGATGGTCGAGGCGCGGAGTAAAGGGTTTCATTTTAGGGCGTT
>gene=chr22_41347284-41347588; species=ponAbe
CCCCCTCGCGCGCCAGTAAGGGGTGGGGTGCAGGAGGAGGTACCGGGGAGGTGGGGGGAGCGAAGTGTGCGCTGCTGCGCAGACGCGGTGGTCGGACGACAGACCGTGTGTTTCCAAAATGGCGGCAGCGATGGATGTGGATACCCCGAGCGGCACCAACAGCGGCGCGGGCAAGAAGCGCTTTGAAGTGAAAAAGGTTGGGTCTCGCCAGCGCCTTCCTCAGGGAAGCTAGAGAGGCGCGGATCTGGCTGGCAGGCCCGAGGATGGTCGAGGCGCGGAGTAAAGGGTTTCATTTCAGGGCGTT
>gene=chr22_41347284-41347588; species=rheMac
CCCCCACGCGCGCCAGTAAGGGGTGGGGTGCGGGAGGAGGTGCCGGGGAGGCTGGGGGAACGAGGTGTGCGCTGCTGCGCAGGCGCGGTGGTCGGACGACAGACCGTGTGTTTCCAAAATGGCGGCAGCGATGGATGTGGATACCCCGAGCGGCACCAACAGCGGCGCGGGCAAGAAGCGCTTTGAAGTGAAAAAGGTTGGGTCTCGCCAGCGCCTTCCTCAGGGAAGCTAGAGAGGCGCGGATCTGGCTGGCAGGCCCGAGGATGGTCGAGGCGCGGAGTAAAGGGTTTCATTTTAGGGCGTT
>gene=chr22_41865033-41865337; species=hg19
GGAGGCCTCGCCTTCACCGTGACGCCCCACTCTTCCGGGCACGCCCCTGCCCAAAGGCTTTAAAGGCGCCGTGTGGGACGTCACTTTAATGCGACCTCATCTTTGTCAGTGCACAAAATGGCGCCCTACAGCCTACTGGTGACTCGGCTGCAGGTGAGCGAGCTCAGGGACCTCTGGGTTCACGGGGGCGGGGTGCCTCCTACTGTGCCGGCGGCTGTGGGCGAGGCAGGGCGAGGCGGGCCCAACCTGGGGCCAACTTCTCGTGTACCTGTCCCGGTTGTGGGCCCGGCACCCGTGCCCGCTT
>gene=chr22_41865033-41865337; species=bosTau
GGAGGCCCAGCCTTCACGAGGTCGCGTTTCTCTTCAGGCCACGCCACATCCCGAAGGCTTTAAATACTCTGAGTGGTACGTCACTTTCAAGCGACCTCATCTTTGTCAGTGCACAAAATGGCGCCTTACAGCCTACTGGTGTCCCGGCTGCAGGTGAGCGAACTGAGGGCCCCCTGGGTTCGCGGGGGCGGGGTGCCTCCTCCTGTGCTTGCGGCTGTGGGCGAGGCAAGACGAGGCAGGCCCGACCTCCGGCCGGCTTTTCGTGTACCTGTCCCTGTCGCGGGCCCAGCACCCACGCTCGCTC
>gene=chr22_41865033-41865337; species=calJac
GGAGACCCCGCCTTCACCGTGACGCTCCATTATTTTGGGCACGCCCCTGCCCAAAGGCTTTAAAAGCGCCGTGTGGGACGTCACTTTCACGCGACCTCATCTTTGTCAGTGCACAAAATGGCGCCCTACAGCCTACTGGTGACCCGGCTGCAGGTGAGCAAGCTCAGGGACCTCTAGGTTCATGGGGGCGGGGTGCCTCCTACTCTGCCGGCGGCTGTGGGTGAGGCAGGGCGAGGCGGGCCCGACCTGGGGCCAATTTCTCTTGTACCTGTCCTGGTTGTGGGCCCAGCACCCGTGCCCGCTC
>gene=chr22_41865033-41865337; species=canFam
GGAGGCCCCGCCTTCGCCGTTACGTGTTTCCCGTCAGGCCACGCCCCTGCCCCAAAGCTATAAATACGCAGTGTCGTACGTCATTTTCACGCGACTTCATCTTTGTCAGTGCACAAAATGGCGCCTTACAGCCTACTGGTGACCCGGCTGCAGGTGAGCGAGCTCAGGGCCCTCTGGGTTCACGAGGGCGGGGTGCCTCCTACTGTGCCTGCGGCTGTGGGCGAGGCGAGGCGAGGCGGGCCCGACCTCCCGCCGACTTTTCATATACCTGTCCCGGCCGCGGGCCCAGCGCCGGTGCCCGCTC
>gene=chr22_41865033-41865337; species=equCab
GGAGGCCCCGCCTTCGCCGCGGCGCGTTTCTCCTCTGGCCACGCCCCCGCCCGAAGGCTTTAAATGCGACTTTTGGCACGTCATATTCCTGCGACCTCATCTTTGTCAGTGCACAAAATGGCGCCTTACAGCCTACTGGTGACCCGGCTGCAGGTGAGCGAGTTTAGGGCCTTCGGGTTTCACGGGGGCGGGGTGCCTCCTACTGTGCCTGCGGCTGTGGGCGAGGCAGGGCAAGGCGGGCCCAACCTCTGGCCGACTTTCCGTGTACCTGTCCCAACCGCGGGCCCAGCGCCGGTGCCCGCTC
>gene=chr22_41865033-41865337; species=gorGor
GGAGGCCTCGCCTTCACCGTGACGCCCCACTCTTCCGGGCACGCCCCTGCCCAAAGGCTTTAAAGGCGCCGTGTGGGACGTCACTTTAATGCGACCTCATCTTTGTCAGTGCACAAAATGGCGCCCTACAGCCTACTGGTGACTCGGCTGCAGGTGAGCGAGCTCAGGGACCTCTGGGTTCACGGGGGCGGGGTGCCTCCTACTGTGCCGGCGGCTGTGGGCGAGGCAGAGCGAGGCGGGCCCAACCTGGGGCCAACTTCTCGTGTACCTGTCCCGGTTGTGGGCCCGGCACCCGTGCCCGCTT
>gene=chr22_41865033-41865337; species=panTro
GGAGGCCTCGCCTTCACCGTG-CGCCCCACTCTTCCGGGCACGCCCCTGCCCAAAGGCTTTAAAGGCGCCGTGTGGGACGTCACTTTAATGCGACCTCATCTTTGTCAGTGCACAAAATGGCGCCTTACAGCCTACTGGTGACTCGGCTGCAGGTGAGCGAGCTCAGGGACCTCTGGGTTCACGGGGGCGGGGTGTCTCCTACTGTGCCGGCGGCTGTGGGCGAGGCAGGGCGAGGCGGGCCCAACCTGGGGCCAACTTCTCGTGTACCTGTCCCGGTTGTGGGCCCGGCACCCGTGCCCGCTT
>gene=chr22_41865033-41865337; species=papHam
GGAGGCCTCGCCTTCACCGTGACGCCCCACTCTTCCGGGCACGCCCCTGCCCAAAGGCTTTAAAGGCGCCGTTTGGGACGTCACTTGCATGCGACCTCATCTTTGTCAGTGCACAAAATGGCGCCCTACAGCCTACTGGTGACTCGGCTGCAGGTGAGCGAGCTCAGGGACTTCTGGGTTCACGGGGGCGGGGTGCCTCCTACTGTGCCGGCGGCTATGGGCGAGGCAGGGCGAGGCGGGCCCGACCTGGGGCCAACTTCTCGTGTACCTGTTCCGGTTGTGGGCCCGGCACCCGTGTCCGCTC
>gene=chr22_41865033-41865337; species=ponAbe
GGAGGCCTCGCCTTCACCGTGACGCCCCACTCTTCCGGGCACGCCCCTGCCCAAAGGCTTTAAAGGCGCCGTGTGGGACGTCACTTTCATGCGACCTCATCTTTGTCAGTGCACAAAATGGCGCCCTACAGCCTACTGGTGACTCGGCTGCAGGTGAGCGAGCTCAGGGACCTCTGGGTTCACGGGGGCGGGGTGCCTCCTACTGTGCCGGCGGCTGTGAGCGAGGCAGGGCGAGGCGGGCCCGACCTGTGGCCAACTTCTCGTGTACCTGTCCCGGTTGTGGGCCCAGCACCCGTGCCCGCTT
>gene=chr22_41865033-41865337; species=rheMac
GGAGGCCTCGCCTTCACCGTGACGCCCCACTCTTCCGGGCACGCCCCTGCCCAAAGGCTTTAAAGGCGCCGTTTGGGACGTCACTTGCATGCGACCTCATCTTTGTCAGTGCACAAAATGGCGCCCTACAGCCTACTGGTGACTCGGCTGCAGGTGAGCGAGCTCAGGGACCTCTGGGTTCACGGGGGCGGGGTGCCTTCTACTGTGCCGGCGGCTATGGGCGAGGCAGGGCGAGGCGGGCCCGACCTGGGGCCAACTTCTCGTGTACCTGTTCCGGTTGTGGGCCCGGCACCCGTGTCCGCTC
>gene=chr22_50946548-50946852; species=hg19
GCCCCGCGACTCTTCCGGTGAGCTCCCGCTGCGCGGCGCCGGGGTTCGCCTCTCTGGCTTTTGCCCACGTTACGTCATAGACATGCGCGCGACGCCGCGCCTACGCATTTTCCTGGGCGGGAACAGCAAAATGGCGCCAGAACTAGTGGCGGGCTGAGGACGCCGTACCCCTCGGAAGGCAGCCCTGCGGTCCCTTTGCCGCCCGTTCCCTCCCGGACATGGAGGACGTGGAGGCGCGCTTCGCCCACCTCTTGCAGCCCATCCGCGACCTCACCAAGAACTGGGAGGTGGACGTGGCGGCCCA
>gene=chr22_50946548-50946852; species=bosTau
-------------------------------------------------------------------------------------------------------------------------------------------------------------------------------------------------------------------CCCGAACATGGAGGACGTGGAGGCGCGCTTCGCCCACCTCTTGCTGCCCATCCGCGACCTCACCAGGAACTGGGAGGTGGACGTGGCGGCCCA
>gene=chr22_50946548-50946852; species=calJac
-------------------------------------------------------GGCTTCCGCCCACGTTACGTCATAGGCATGcgcgccgcgccgcgccTACGCACTCTCCTGGGCGGGAACAGCAAAATGGCGCCAGAAATAGTGGCGGGTTGAGGACACCGTACCCCTCTGAAGGTAGCCCTGCGATACCTTTGCTGCCCGGTCCCTCCCGGACATGGAGGATGTGGAGGCGCGCTTCGCCCACCTCTTGCAGCCCATCCGCGACCTCACCAAGAACTGGGAGGTGGACGTGGCTGCCCA
>gene=chr22_50946548-50946852; species=canFam
-----------CTTCCGGCCCACGCCCACAAcccgcccccgcGCTGCGCTCT--C-------GCCTGCTG--CGTCATAGGTGTGCGCGCGGCGTCGCGTTTGCGTCTTTCCCGGGGCGGGAACAGCAAAATGGCGCCAGAGGCGGTGGCGGGCTGAGGACGCTGGCTCCCCTCGAAGACCGCCCTgcgccccgcgggccgccgcggcc--cccggACATGGAGGACGTGGAGGCGCGCTTCGCCCACCTGCTGCAGCCCATCCGCGACCTCACCAAGAACTGGGAGGTGGACGTGGCGGCCCA
>gene=chr22_50946548-50946852; species=equCab
-----------CTTCCGG--------------------------------------------GCCAGCTCTACGTCATAGATGTGCGCGCGGCGC--CGCTTACGTTTCTTCCTGGGCGGGAACAGCAAAATGGCGCCAGAACTAGTGGCGGGCTGAAGGCACTGGCTCCCCTCCAAGCCGGCCCTGCGGTCCCAgggccgccccggccTTCCCGGACATGGAGGACGTGGAGGCGCGCTTCGCCCACCTCCTGCAGCCCATCCGCGACCTCACCAAGAACTGGGAGGTGGACGTGGCGGCCCA
>gene=chr22_50946548-50946852; species=gorGor
----------------------------------------------------------------------------------------------------------------------------------------------------------------------------------------------------------------------------------------------------------------------------------------------------------------
>gene=chr22_50946548-50946852; species=panTro
GCCCCGCGACTCTTCCGGTGAGCTCCCGCTGCGCGGCGCGGGGGTTCGCCTCTCTGGCTTTTGCCCACGTTACGTCATAGACATGCGCGCGACGCCGCGCCTACGCATTTTCCTGGGCGGGAACAGCAAAATGGCGCCAGAACTAGTGGCGGGCTGAGGACGCCGTACCCCTTGGAAGGCAGCCCTGCGGTCCCTTTGCCGCCCGTTCCCTCCCGGACATGGAGGACGTGGAGGCGCGCTTCGCCCACCTCTTGCAGCCCATCCGCGACCTCACCAAGAACTGGGAGGTGGACGTGGCGGCCCA
>gene=chr22_50946548-50946852; species=papHam
GCGCCGCGACTCTTCCGGTGCGTTCCGGTCGCGCGGCGCGGGGCATCGCCTCTTGGGCTTTGGCCCGCGTTACGTCATAGACATGCGCGCGACGCCGCGCCTACGCATTTTCCTGGGCGGGAACAGCAAAATGGCGCCAGAACTAGTGGCGGGCTGAGGGCGCCGTACCCCTCGGAAGGCAGCCCTACGGTCCCTTTGCCGCCCGTTCCCTCCCGGACATGGAGGACGTGGAGGCGCGCTTCGCTCACCTCTTGCAGCCCATCCGCGATCTCACCAAGAACTGGGAGGTGGACGTGGCGGCCCA
>gene=chr22_50946548-50946852; species=ponAbe
-----------------------------------------------------------------------------------------------------------------------------GCAAAATGGCGCCAGAACTAGTGGCGGGCTGAGGACGCCGTACCCCTCGCAAGGCAGCCCTGCGGTCCCTTTGCCGCCCGTTCCCTCCCGGACATGGAGGACGTGGAGGCGCGCTTCGCCCACCTTTTGCAGCCCATCCGCGACCTCACCAAGAACTGGGAGGTGGACGTGGCGGCCCA
>gene=chr22_50946548-50946852; species=rheMac
CCGCCGCGACTTTTCCGGTGCGCTCCGGCCGCGCGGCGCGGGGCATCGCCTCTTGGGCTTTGGCCCGCGTTACGTCATAGACATGCGCGCGACGCCGCGCCTACGCATTTTCCTGGGCGGGAACAGCAAAATGGCGCCAGAACTAGTGGCGGGCTGAGGACGCCGTACCCCTCGGAAGGCAGCCCTACGGTCCCTTTGCCGCCCGTTCCCTCCCGGACATGGAGGACGTGGAGGCGCGCTTCGCTCACCTCTTGCAGCCCATCCGCGATCTCACCAAGAACTGGGAGGTGGACGTGGCGGCCCA
>gene=chr13_41345168-41345472; species=hg19
GTGAGTAGCATAATCGCAGCCGCTGATGTCTCCGGGCTTCCAGAGGACAAAGGGTGGCGGGAAAGGGGGCGAAGAGGTAGGAACGTCGAGACTCTAGGAAACATCGCCGAGACACGAAATGAACCAAGAACACAACTGAAATGGTGCGTCCCGCTGCCAAACACGTCCCCGCCCTCTCTTCCGCTTCCGGCCTGGCGCCTTCCTCCCCCTTTGCGCTCCGGTGGGCTACAGGGGCGGGTAACTGTGTTCCGGACTCGCCCGCGGCCGGGCGGAGCCAGTTGCCTCCAAGCGACCCGACCCACCC
>gene=chr13_41345168-41345472; species=bosTau
GCGAGGGGCACAACGGTGGCCGCCGATGCCTCCGGGCCTGCGGAGCACAGAGGGAGCCGGGAAAGGGGGCGAAAAGGGAGGACCGCCGAGACCCTCGGGAACATCTCCGAGAAACGAACAACACTAGGAA--CAACGGGGATGAAGCGTTC-TCTACTAAACACGCCCCCCCTCCCGCTTCCGTTTCCGTT--------CTCCTCTCCCTTAGCGTTCCGGCGGACAACAAGGGGCGAGTAATTTGTTCCGGATTCGCCCGGAGCCT-----AGC-CGCTGCCCCCAGGCGACTCCACACC-CC
>gene=chr13_41345168-41345472; species=calJac
GCGAGTAGCACAATCGCAGCTGCTGATGTCTCCGGGCTTCCGGAGGACAAAGGGTGGCGGGAAACGGGGCGAAGAGGCAGGAACGTCGCGACTCTAGGAAACATCGCCGAGACACAAACAGAACCCAGAAGGCAACTGAAACGGCGCGTCCCTCTGCCAAACACGTCCTCGCCCTCTCTTCCGTTTCCGGCCTGACGACTTCCTCTTCCTTTGCGTTCCGGTGGGCATCAGGGGCAGGTGACTGTGTTCCGAACTCTCCAGCGGCCGGGCGGAGCCAGCTGCCTCCACGGGACCCCACCCACCC
>gene=chr13_41345168-41345472; species=canFam
CCGAGGAGCACGGTCGCCGCCGCCGGCGCCTCGGAGCCTCCGGAGCAGAGGGGGAAGCGGGCCAGGGGGCGCAGCGGTCGGACGGCGGAGACCCTCGGAAGCATCGCCGCAAAGCGAGCGGCAGCGCGGA----GCGGCAGCAGcgccccc-gcccccacgcccgccctcgctcccgcttccgcccccAGCCCGGCGCGTTC--CTCCCTTCTCGGTCCGACGTGCACCAGGAGTCGGGAACTGAGTTccgggcctg-ccggggc-------ggccccaggggcccgggcg-------------
>gene=chr13_41345168-41345472; species=equCab
CCAAGCAGCACAACCGCAGCCGCCAAGGCCTCCGGGCCCCCGGAGCACAAAGGGAGGCGGGAGAGAGGGCGAAGAGGCAGGACCGCCGACATCCTCCGCAACATCGCGGAGAAACAAACCGCAG-ACACA----CCGGGAATACCTCGTCC-TCTGCCAAACACGGCCCCGCTCTCTCTTCCGTTCCCAGCCTGACGCGTTCCGCTCCCTTCGCGTTCCGGTGGACAACAGGGGCCGGTAACTGTGTTCCGGGCTCGCCCAGGGCTG-----AGCCCCCTGCTTCCAGGCGACTCCTCCTC-CC
>gene=chr13_41345168-41345472; species=gorGor
GCGAATAGCACAATCGCAGCCGCTGAGGTCTC-GGGCTTCCAGAGGACAAAGGGTGGCGGGAAAGGGGGCGAAGAGGTAGGAGCATCCAGACTCTAGGAAACATCGC-GAGACACAAACTGAACCAAGAACGCAACTGAAATGGTGCGTCCCGCTGCCAAACACGTCCCCACCCTCTCTTCCGTTTCCGGCCTGGCGCCTTCCTCTCCCTTCGCGTTTTGGTGGGCAACGGGGGCGGGTAACTGTGTTGCGGACTCGCCCGCGGCAGGGCGGGGCCAGCTGCCTCCAAGCGACCCCACCCACCC
>gene=chr13_41345168-41345472; species=panTro
GCGAGTAGCATAATCGCAGCCGCTGATGTCTCCGGGCTTCCAGAGGACAAAGGGTGGCGGGAAAGGGGGCGAAGAGGTAGGAACATCGAGACTCTAGGAAACATCGCCGAGACACAAAATGAACCAAGAACACAACTGAAATGGTGCGTCCCGCTGCCAAACACGTTCCC-CCCCCTCTTCCGTTTCCGGCCTGGCGCCTTCCTCTCCCTTTGCGCTCCGGTGGGCAACAGGGGCGGGTAACTGTGTTCCGGACTCGCCCGCGGCCGGGCGGAGCCAGTTGCCTCCAAGCGACCCGACCCACCC
>gene=chr13_41345168-41345472; species=papHam
GCGAGTAGCATAATCGCAGCCGCTGATGTCTCCGGGCTTCCAGAGGACAAAAAGTGGCGGGAAAGGGGGCGAAGAGGTAGGAATGTCGAGACTCTAGGAAACATCGCCGAGTCACAAAATGAACCAAGAACGCAACCGAAATGGTGTGTCCCGCTGCCAAACACGTCCCCGCCCTCTCTTCCGTTTCCAGCCTGGCGCCTTCCTCTCTCTTTGCGTTCCGGTGGGCAACAGGAGCGGGTAACTGTGTTCCGGACTCGCCCGCGGCCGGGCGGAGCCAGCTGCCTCCAAGCGACCCCACCCACCC
>gene=chr13_41345168-41345472; species=ponAbe
GCGAGTAGCATAATCGCAGCCGCTGATGTCTCCGGGCTTCCAGAGGACAAAGGGTGGCGGGAAAGGAGGCGAAGAGGTAGGAACGTCGAGACTCTGGGAAACATCGCCAAGACACAAAATGAACCAGGAACACAACTGAAGCGGTGCGTCCCGCTGCCAAACACGTCCCCGCCTTCTCTTCCGTTTCCGGCCTGGCGCCTTCCTTTCCCTTTGCCCTCCGGTGGGCAACAGGGGAGGGCAACTGTGTTCCGGACTCGCCCGCGGCCGGGCGGAGCCAGCTGCCTCCAAGCGACCCCAGCTGCCT
>gene=chr13_41345168-41345472; species=rheMac
GCGAGTAGCATAATCGCAGCCGCTGATGTCTCCGGGCTTCCAGAGGACAAAGGGTGGCGGGAAAGGAGGCGAAGAGGTAGGAACGTCGAGACTCTAGGAAACATCGCCGAGACACAAAATGAACCAAGAACGCAACCGAAATGGCGTGTACCGCTGCCAAACACGTCCCCGCCCTCTCTTCCGTTTCCAGCCTGGCGCCTTCCTCTCTCTTTGCGTTCCGGTGGGCAACAGGAGCCGGTAACTGTGTTCCGGACTCGCCCGCGGCCGGGCGGAGCCAGCTGCCTCCAAGCGACCCCACCCACCC
>gene=chr13_48669027-48669331; species=hg19
GCCGGCTCCGGGGTCAGTCCCCCGGCCCAGCTCCAGCCCGGCTCTCAGGCTCGCCGCATTACCTAGACAGGACCTCCAAGTCCTCAAGCGCAGACAGCAGCCGCTCTCGTGTGCTGTTACCACCCGCCACTCCCAAACCGCCTCCCAGCCGCTCCTTCTCCTTCTCACCACTCGAAGACGCAGCCATTTTCCCCAGAGTCCCGCCACCGGCGCACGCGCAGAGCGAGCTGACGCAGGTGCGTGGCGAGAAGGCGGGCTCGGAAGGCGGAAGAGTCACCCAGGAGAGGAAAAAGAGGCCTGGCGA
>gene=chr13_48669027-48669331; species=bosTau
--TGGTCCCGA-CTCAGTCCTCCGGCCCAGCCGCAGCAATGGCCTGGGGCCGACGGCCTCACCTCGACAAGACCTCCAGATCTTCCAGCGCTGACAGCAGCCGCTCTCGCGTGCTGTTACCGCCAGCCGCTCCTAAGCCGCCGCCCGGCCGCTCCTTCTCCTTCTCGCCGCTCGACGCCGCCGCCATGGTGCCCACAG-------GCAGGCGTGCGCGCAGTGCGCACTG--GCGAC---------GAGAGGCGGGCTCGGCCGGCGGAAGGATCGCCGAGGC-AGGGAGGAGCGG-CGGGCCA
>gene=chr13_48669027-48669331; species=calJac
G------CCGGGGTCAGTTCCCCGGCCCAGCTCCAGCCCGGCTCTAAGGCTCGAGCCATTACCTAGACAGGACTTCCAAATCCTCAAGCGCAGACAGCAGCCGCTCTCGTGTGCTGTTACCACTTGCCACTCCCAAGCCGCCTCCCAGCCGCTCCTTCTCCTTCTCACCACTCGAAGACGCAGCCATACTCCCGACCGTCCCGCCGCTGGCGCACGCGCAGTGCATGCTGACGCAGGGGCGTGGCGGGTAGGCAGGCTCGGAAGGCAGAAGAGTCACCCAGTGAAGGAATGAAAGCCCTGGCGA
>gene=chr13_48669027-48669331; species=canFam
--CGGTCTCCGCGCCGCCTCCCGACTCCAGC------CAGGCCGCCCGCCCGACGCCCCTACCTCGACAAGACCTCCAGGTCCTCCAGCGCAGACAGCAGCCGCTCCCGCGTGCTGTTcccgcccgccgcgcccgcgccgccccccGGCCGCTCCTTCTCCTTCTCCCCACCCGAGGCCGCCGCCATGCTGCTCGCGGGCCGGAAGCCGGAGACTGCGCA--GACCCCGGC-GCGCG-----------GAGGCGGGCTCCGGAAGCGGAAGGGCCACCGAggcgggggAGCAGAGGCGGGGCCG
>gene=chr13_48669027-48669331; species=equCab
--CGGTCCCAG-GTCAGTCCCCCGGCCCAGC-----------CCCCGGGCCGACAGCATTACCTCGACAAGACCTCCAGATCTTCCAGCGCGGATAGCAGCCGCTCTCGCGTGCTGTTCCCGCCCGCCGCAGCCGAGCCGCCTCCCGGCCGCTCCTTTTCCTTCTCGCCACTCGAAGACGCCGCCATGCTTCCTACCGGCTGGCAGCCGGCGCCAGCGCAGTGCGCGCTGG-GCGAG---------GAGAGGCGGGTTTGGGAGGCGGAGGGGCCACCGAGGCAGGGGAGGAGAGGCCGGGCCA
>gene=chr13_48669027-48669331; species=gorGor
GCCGGCTCCGGGGTCAGTCCACCGGCCCAGCTCCAGCCCGGCTCTCAGGCTCGCCGCATTACCTAGACAGGACCTCCAAGTCCTCAAGCGCAGACAGCAGCCGCTCTCGTGTGCTGTTACCACCCGCCACTCCCAAACCGCCTCCCAGCCGCTCCTTCTCCTTCTCACCACTCGAAGACGCAGCCATTCTCTCTAGAGTCCCGCCACCGGCGCACGCGCAGAGCGCGCTGACGCAGGTGCGTGGCGAGAAGGCGGGCTCGGAAGGCGGAAGAGTCACCCAGGAGAGGAACAAGAGGCCTGGCGA
>gene=chr13_48669027-48669331; species=panTro
GCCGGCTCCGGGGTCAGTCCCCCGGCCCAGCTCCAGCCCGGCTCTCAGGCTCGCCGCATTACCTAGACAGGACCTCCAAGTCCTCAAGCGCAGACAGCAGCCGCTCTCGTGTGCTGTTACCACCCGCCACTCCCAAACCGCCTCCCAGCCGCTCCTTCTCCTTCTCACCACTGGAAGACGCAGCCATTCTCCCCAGAGTCCCGCCACCGGCGCACGCGCAGAGCGCGCTGACGCAGGTGCGTGGCGAGAAGGCGGGCTCGGAAGGCGGAAGAGTCACCCAGGAGAGGAACAAGAGGCCTGGCGA
>gene=chr13_48669027-48669331; species=papHam
GCCGGCTCCGGGGTCAGTCCCCCGGCCTAGCTCCAGCTCGGCTCTCAGGCTCGCAGCATTACCTAGACAGGACCTCCAAATCCTCAAGCGCAGACAGCAGCCGCTCTCGTGTGCTGTTACCACTTGCCATTCCCAAGCCGCCTCCCAGCCTCTCTTTCTCCTTCTCACCACTCGAAGACGCAGCCATTTTCCTCACAGCCCTGCCGCCGGCGCACGCGCTGAGCGCGCTGACGCAGGGGCGTGGCGAGGAGGCGGGCTCAGAAGGCGGAAGAGTCATCCAGGAGAGGAAGAAGAGGCCCGGCGA
>gene=chr13_48669027-48669331; species=ponAbe
GCCGGCTCCGGGGTCAGTCCCCCGGCCCAGCTCCAGCCCGGCTCTCAGGCTCGCCGCATTACCTAGACAGGACCTCCAAATCCTCAAGCGCAGACAGCAGCCGCTCTCGTGTGCTGTTACCACCCGCCACTCCCAAACCGCCTCCCAGCCGCTCCTTCTCCTTCTCACCACTCGAAGACGCCGCCATTCTCCCCAGAGCCCCGCCGCCGGCGCACGCGCAGAGCGCGCTGACGCAGGTGCGTGGCGAGAAGGCGGGCTCGGAAGGCGGAAGAGTCACCCTGGAGAGGAACAAGAGACCTGGCGA
>gene=chr13_48669027-48669331; species=rheMac
GCCGGCTCCGGGGTCAGTCCCCCGGCCTAGCTCCAGCCCGGCTCTCAGGATCGCAGCATTACCTAGACAGGACCTCCAAATCCTCAAGCGCAGACAGTAGCCGCTCTCGTGTGCTGTTACCACTTGCCACTCCCAAGCCGCCTCCCAGCCTCTCTTTCTCCTTCTCACCACTCGAAGACGCAGCCATTTTCCTCACAGCCCCGCCGCCGGCGCACGCGCTGAGCGCGCTGACGCAGGGGCGTGGCAAGGAGGCGGGCTCGGAAGGCGGAAGAGTCATCCAGGAGAGGAAGAAGAGGCCCGGCGA
>gene=chr13_53191497-53191801; species=hg19
GGTGGGGTCGTCTGGAGGTAGCTGGCTCCGCCCGGCCCGCGGGCGAGTCCGGAATACAGTTACCCACCTCAGTTGCCCACCGGAAAGCAAAGGGAGAGGAACCCGCCAGACCAGAAACGGAAGAGAGCGCGGGGGATGTGTTTGGCGTGGGGCGCACTGTTCAGTTGCTCTCCTGGATGGCTTTATGTCTCCGCGGTGTTTCCTAGAGTCTCGGCGTTTCTACCTCTTCGCACCCTTTCCTGCCACCCTTTGTCCCCTGGAAGCCCGGAGACATCAGCGGCTGCAATTTTGCTACTCGCTGCTC
>gene=chr13_53191497-53191801; species=bosTau
TGTGGAGTCGCCTGGGGGCAGCGG------CTAGGCTC-CGGGCGAATCCGGAACAAATTACTCGCCCCTTGTTGTCCGCCGGAACGCTAAGGGAGAGGAGCGCGCCGGGCCGGGGACGGAAGCGGGAGTGGGGGGCGTGTTTAGTAGAGAACGCTTCACGCCGTTGTTCCTAGTGTTG--TTCGTTTCTCGGAGATGTTCCCGAGGGTCTCGGCGGTCCTCCCTTTTCGCCCCCTTTCCCGGCTCCCTCTGTGCTCCGCAGGCCCGGAGGCATCGGCGGCCACCGTTGTGCCCCTCGCTTCTC
>gene=chr13_53191497-53191801; species=calJac
GGTGGAGTCGCCTGGAGGCAGCTGGCTCCGCCCGACCCTCCGGCGAGTCCAGAACACAGTTACCTGCCCCGGTTGCCCGCCAGAACGCAAAGGGAGAGGAACACGCCAGACCGGAAACGGAAGAGAGTGCGGGGGACTTATTTGGCACCGGGCGCGCTATTCGGTTGCACTCCTGGTTGGCTTTGTGTCTTCGC--TGTTTCCTAGAGTCTCGGCGTTCCTACCTCTGCGCCCCCTTTCCTGCCACCGTTTGTTCTCTGGAAGCCCGGAGACATCAGCGGCTGTAATTGTGCTACTCGCTGCTC
>gene=chr13_53191497-53191801; species=canFam
------------------------------ctggggccgccggcaggcccggAACTCAGTTCCCGACTCCTGGTGCACGTCGGACCGAGAAGGGA--GGAACGCGCCGGGCTgggggcggaagcgggagcggagggcgggcgtgggggcgggggcgCTGTGCCGCTCCGCCTGCCGCCGG-GTCGCTTTGCGGCGATGCTTCCGAGGGTCTCCGCCGTCCGACCGCTGCGCCCCCTGGCCCGCTTCCCCCTCTGCTCCGGAGGCTCCGAGGCGCCGGCGGCGGCGACCGTGCTCCTCGGTGCTC
>gene=chr13_53191497-53191801; species=equCab
GGAGGAGTCGCCTGGAAGCAG-GGGGCTCACCTGGGCCGCGGGCGAGCCCGGAACACAGTTACCGGCCCCTGTTGTCCACCGGAACGCGAAGGGAGCGGAACGCGTCAGGCTGGGAACGGAAGAGAGAGCGGGGGCCGTGTTTGGCAGAGGACGAGGTATCCCGGTGTGTCTGCGGTTGA-GTTGTTTCTCCGCGATGTTGCGGAGGATGTCGGCGGTCCTGCCTCTTCGCCCTCTCTCCCGCCTCCCTTTGTGCTCCGGGGGCCCGGAGGCCTTGGCGGCTGCGGTTGTGCTGCTTGGTGCTT
>gene=chr13_53191497-53191801; species=gorGor
----------------------------------------------------------------------------------------------------------------------------------------------------------------------------------------------------------------------------------------------------------------------------------------------------------------
>gene=chr13_53191497-53191801; species=panTro
GGTGGGGTCGTCTGGAGGTAGCTGGCTCCGCCCGGCCCGCGGGCGAGTCCGGAATACAGTTACCCACCTCAGTTGCCCACCGGAAAGCAAAGGGAGAGGAACCCGCCAGACCAGAAACGGAAGAGAGCGCGGGGGATGTGTTTGGCGTGGGGCGCACTGTTCAGTTGCTCTCCTGGATGGCTTTATGTCTCCGCGGTGTTTCCTAGAGTCTCGGCGTTTCTACCTCTTCGCACCCTTTCCTGCCACCCTTTGTCCCCTGGAAGCCCGGAGACATCAGCGGCTGCAATTTTGCTACTCGCTGCTC
>gene=chr13_53191497-53191801; species=papHam
GGTGGGGTCGCCTGGAGGTAGCTGGCTCCACCCCG-CCGCGGGCGAGTCCGGAACACAGTTACCTGCCCCTGTTGCCCACCGGAACGCAAAGGGAGGGGAACGCGCCGGACCGGAAACGGAAGAGAGCGCAGGGGATGTTTTTGGCATGGGGCGCAGTGTTCAATTGCCCTCTTGGTTGAC--TGTGTCTCGGCGGCGTTTCCTACGGTCTCGGCGTTTCTACCTCTTCGTCCCCTTTCCTGCCACCCTTTGTCCTCTGGAAGCCCGGAGACATCAGCGGCTGCAATTTTGCTACTCGCTGCTC
>gene=chr13_53191497-53191801; species=ponAbe
GGTGGGGTCGTCTGGAGGTAGCTGGCTCCGCCTGGCCCGCGGGCGAGTCCGGAATACAGTTACCCACCTCAGTTGCCCACCGGAAAGCAAAGGGAGAGGAAGACGCCAGACCAGAAACGGAAGAGAGCGCGGGGGATGTGTTTGGCATGGGGCGCACTGTTCAGTTGCTCTCCTGGTTGGCTTTGTGTCTCCGCGGTGTTTCCTAGAGTCTCGGCGTTTCTAACTCTTCGCACCCTTTCCTGCCATCCTTTGTCCCCTGGAAGCCCAGAGACATCAGCGGCTGCAATTTTGCTACTCGCTGCTC
>gene=chr13_53191497-53191801; species=rheMac
GGTGGGGTCGCCTGGAGGTAGCTGGCTCCACCCGG-CCGCGGGCGAGTCCGGAACACAGTTACCTGCCCCTGTTGCCCACCGGAACGCAAAGGGTGAGGAACGCGCCGGACCGGAAACGGAAGAGAGCGCAGGGGATGTTTTTGGCATGGGGCGCAGTGTTCAATTGCGCTCTTGGTTGACTGTGTGTCG--GCGGCGTTTCCTACGGTCTCGGCGTTTCTACCTCTTCGTCCCCTTTCCTGCCACCCTTTGTCCACTGGAAGTCCGGAGACATCAGCGGCTGCAATTTTGCTACTCGCTGCTC
>gene=chr13_113862906-113863210; species=hg19
ACCCACCTGCTGCAGGTACTGGTTAATGGTAATGTGCGCCATGGGAGCGCCGCCGAACGGAGAGCGCCACCCCCTACGCCTCAAGCGGGCCAGCTGGCGTCACTTCCGGCCCTCGGTCCGTCTGGGTCCTggcgcccccggccccgccgcgggTGCGCAGGTTGGTTCCGGAGGGAGAACCTGGGGACCGGCTCGGCGACGCGCTCGGGCTGAGGGGGCCCGGGGTCTTTCTGCCGGGGCCCCGTCCTCTCAGCCGGGACGCCAGCGGCTCTGATTGTGTGTTCGGGCCCGCCCGGGCTGAGGG
>gene=chr13_113862906-113863210; species=bosTau
G--GACCTGCTGCAGGTACTGGTTGATGGTGATGTGCGCCATGGTCGCGCc-------------cgccgcccgccgccgccgccg----------cGCGTCACTTccgggccgcggtccggacgcgaccccgcgcccccggccccgccTTCCGCGCGC--GTTGGTTCCGGAGGCGG-AGCCCCGGGCCGGCATGGCGGCGCGCCCGGGCTGAGAACGGCCGGGG--GCTGCGCTGCGACTC--TCCCCCCTCGCGCGACCGCCTCATTGGCGTGCGGGTGCCCGGCCCCGCC-----------
>gene=chr13_113862906-113863210; species=calJac
ACCCACCTGCTGCAGGTACTGATTGATGGTAATGTGCGCCATGGGAGCGCCGCCGAACGGGGAGCGCCACCACCGACGCCCCAGGCGGGCCAGCTGGCGTCACTTCCGGCACTCGGTCCGTTTAGGTCCCGGCGCCCCCGGCCTCGCCGCCTGCGCGCAGG-TGGTTCCGGAGGAAGAACCCGGGGGCCGGCTCGGCGACGCGCTCGGGCTGAGGGGGCCCCGGGTCTTTCTGCCGGGCCCCCGTCCTCTCAGCTGGGACGCCAACGGCTCTGATTGTGTGTTTGAGCCCGCCCCGGCTGAGGG
>gene=chr13_113862906-113863210; species=canFam
GCCCACCTGCTGCAGGTACTGGTTGATGGTGATGTGCGCCATGG--------------------------------------------------------------------------------------------------------------------------------------------------------------------------------------------------------------------------------------------------------------------
>gene=chr13_113862906-113863210; species=equCab
----------------------------------------------------------------------------------------------------------------------------------------------------------------------------------------------------------------------------------------------------------------------------------------------------------------
>gene=chr13_113862906-113863210; species=gorGor
ACCCACCTGCTGCAGGTACTGGTTAATGGTAATGTGCGCCATGGGAGCGCCGCCGAACGGAGAGCGCCACCCCCTACGCCTCAAGCGGGCCAGCTGGCGTCATTTCCGGCCCTCGGTCCGTCTGGGTCCTggcgcccccggccccgccgccggggcgcAGGGTGGTTCCGGAGGGAGAACCCGGGGACCGGCTCGGCGACGCGCTCGGGCTGAGGGGGCCCGGGGTCTTTCTGCCGGGGCCCCGTCCTCTCAGCCGGGACGCCAGCGGCTCTGATTGTGTGTTCGGGCCCGCTCGGGCTGAGGG
>gene=chr13_113862906-113863210; species=panTro
ACCCACCTGCTGCAGGTACTGGTTAATGGTAATGTGCGCCATGGGAGCGCCGCCGAACGGAGAGCGCCACCCCCTACGCCTCAAGCGGGCCAGCTGGCGTCACTTCCGGCCCTCGGTCCGTCTGGGTCCTggcgcccccggccccgccgcgggTGCGCAGGTTGGTTCCGGAGGGAGAACCTGGGGACCGGCTCGGCGACGCGCTCGGGCTGAGGGGGCCCGGGGTCTTTCTGCCGGGGCCCCGTCCTCTCAGCCGGGACGCCAGCGGCTCTGATTGTGTGTTCGGGCCCGCCCGGGCTGAGGG
>gene=chr13_113862906-113863210; species=papHam
ACCCACCTGCTGCAGGTACTGGTTGATGGTAATGTGTGCCATGGCAGCGCCGCCGAGCACAGAGCGCCACCCCCTACACCCCAAGCGGGCCAGCTGGCGTCACTTCCGGCCCTCGGTCCGTCTGGGTCCCGGAGCCCCCGACCCCGTCGCCTGTGCGCAGGCTGGTTCCGGAGGGAGAATCCGGGGACCGGCTCGGCGACACGCTCGGGCTAAGGGGTCCCGGGGTCTTTCTGTCGGGCCCCCGTCCTCTCAGCCGGGACGCCAGCGGCTCTGATTATGTGTTCGGGCCGGCCCGGGCTGAGGG
>gene=chr13_113862906-113863210; species=ponAbe
ACCCACCTGCTGCAGGTACTGGTTAATGGTAATGTGCGCCATGGGAGCGCCGCCGAACAGAGAGCGCCACCCCTTACGCCTCAAGCCGGCCAGCTGGCGTCACTTCCGGCCCTCGGTCCGTTTCGGTCCTGGCGCCCCCGGCCCCGCAGCCGGTGCGCAGGCTGGTTCCGGAAGGAGAACCCGGGGACCGGCTCGGCGACGCGCTCGGGCTGAGGGGGCCCGGGGTCTTTCTGCCTGGGCCCCGTCCTCTCAGCCGGGACGCCAGCGGCTCTGATTGTGTGTTCGGGCCCGCCCGGGCTGAGGG
>gene=chr13_113862906-113863210; species=rheMac
ACCCACCTGCTGCAGGTACTGGTTGATGGTAATGTGTGCCATGGCAGCGCCGCCGAGCACAGAGCGCCACCCCCTACACCCCAAGCGGGACAGCTGGCGTCACTTCCTGCCCTCGGTCCGTCTGGGTCCCGGAGCCCCCGACCCCGTCTCCTGTGCGCAGGGTGGTTCCGGAGGGAGAATCCAGGGACCGGCTCGGCGACACGCTCGGGCTAAGGGGTCCCGGGGTCTTTCTGTCGGGCCCCCGTCCTCTCAGCCGGGACGCCAGCGACTCTGATTGTGTGTTCGGGCCCGCCCGGGCTGAGGG
>gene=chr13_113951182-113951486; species=hg19
GCCTCGCAGGCTGAAGGGAGGCCTGGGCGTCCGCGATCCGTCTGCCCTTTCTCCCCTCGCGGGCTTCCTCTTTCCTCACTTTCTCCCGCCACTACTCTTCCTCTTCCTTTTCCGCGAACCCAGCCCACTTCCCGTTTCAGGACCTCGGCTCGGCCCCAGTCCCCCGGACCAGGCCGGGTCACGTGGGTCCAGGGTCACGTGCCGCTGCGGGTCACGTGCCGCTGCGGGTCACGTGTCGGCCTGCATCACGCGTGAGGGGGCGCGCGGTGCTGGAAGCTGCCGCACCTGCGGGGAGCCGAGCCGC
>gene=chr13_113951182-113951486; species=bosTau
----------------------------------------------------------------------------------------------------------------------CCTCGCCCGCCCTCCGCTTTCGG------------------------------------ACCCACCGGGGTCGTGGGCGTGACCCGC-----GTCACGTG--GCGCACGGTCACGTGCC--GTGGGGTCACGTGCGAGGCGA--------------------------CGCGGGG-----CGGAGC
>gene=chr13_113951182-113951486; species=calJac
--------------------GCCTGGGCGTCCGCGCTCCGACTGCCCTTTCTCCCCTCGCGGGATTCCTCCCTCCCCACTTTCTCCAGCTACGAGGCTTCCTCTTCCTTTTCCCCGAGGTCAGCACGCTTCCCCTTTCGGGGCCCGGGGTAGTCCTGGGGCCGCGGGGGCAGGCCGGGTCACGTGGGTCCAGGGTCACATGCTGCCGCGGGTCACGTG-----------------CCTGCCTCTACCACGCGCGAGGCGGTGCG--GTGCTGGGAGCTGCCGCACCTGCGGGGAGCGCAGCCGC
>gene=chr13_113951182-113951486; species=canFam
GCCCAGGGCGGCCCCAGGTGGCCTCG----CTGCGTCCCCGGGGCGGCTTCTCCGGCTGCAGGCC-TCGGCGCGCCCG---TCTCCTCCTCCCGCCAACGCCCGGGAGCCGCCGAGGGTCGCACCCGCCTCCCGCTCCCCG------------------------------------CCCTCCCAGGCTGAGAAGCCCGCCCGGC-----GTCACGTG--GCCCCCGGTCACGTGCC--TCCGGGTCACGTGAGAGGCGA---------------GCGCTCGCCTCGGCGGAGAC-GTCGTGCC
>gene=chr13_113951182-113951486; species=equCab
----------------------------------------------------------------------------------------------------------------------------------------------------------------------------------------------------------------------------------------------------------------------------------------------------------------
>gene=chr13_113951182-113951486; species=gorGor
GCCTCGCAGGCTGAAGGGAGGCCTGGGCGTCCGCGCTCCG-CCGCCCTTTCTCCCCTCGCGGGCTTCCTCTTTCCTCACTTTCTCCCGCCACTACTCTTCCTCTTCCTTTTCCGCGAACCCAGC-CACTTCCCGTTTCAGGACCTCGGCTCAGCCCCAGTCCCCCGGACCAGGCCGGGTCACGTGGGTCCAGGGTCACGTGCCGCTGCGGGTCACGTGCCGCTGCGGATCACGTGTCGGCCTGCATCACGCGTGAGGGGGCGCGCGGTGCTGGAAGCTGCCGCACCTGCGGGGAGCCGAGCCGC
>gene=chr13_113951182-113951486; species=panTro
TCCTCGCAGGCTGAAGGGAGGCCTGGGCGTCCGCGCTCCGTCTGCCCTTTCTCCCCTCGCGGGCAAAATCTTTCCTCACTTTCTCCCGCCACTACTCTTCCTCTTCCTTTTCCGCGAACCCAAACCACTTCCCGATTTATATGGTCGGCTCGGCCCCAGTCCCCCAGACCAGGCCGGACTAAGT-GATCCAGGGTCACGTGCCGCTGCGGATCACGTG--------------------------------------------------------------------------------------
>gene=chr13_113951182-113951486; species=papHam
GCCTCGCAGGATGACGGGAGGCCTGGGCGTCCGCGCTCCGTCTGTCCTTTCTCCCGTCGCGGGCTTCCTCTTTCCTCACTTTCTCCCGCCACGACTGTTCCTCTTCCTTTTCCCCGAACCCA-CCCACTTCCCGTTTCAGGACCTCGGCT-AGTCCCAGGCCCCCGGACCAGGCCAGGTCACGTGGGTCCAGGGTCACGTGCCGCTGCGGGTCACGTG-----------------CCGGCCTGCATCACGCGTGACGGGGCGCGCGGTGCTGGAGGCTGCTGCACCTGCGGTGAGCCGATCCGC
>gene=chr13_113951182-113951486; species=ponAbe
GCCTCGCAGGCTGAAGGGAAGCCTGGGCGTCCGCGCTCCGTCTGCCCTTTCTCCCCTCGCGGGCTTCCTCTTTCCTCACTTTCTCCCGCCACTACTCTTCCTCTTCCTTTTCCGCGAATCCAGCCCACTTCTTGTTTCAGGACCTCGGCTTGGCCCCAAGCCCCCGGACCAGGCCGGGTCACGTGGGTCCAGGGTCACGTG-----------------CCGCTGTGGATCACGTGTCGGCCTGCATCACGCGTGAGGGGGCGCGCTGTGCTGGAAGCTGCCGCACCTGCGGGGAGCGGAGCCGC
>gene=chr13_113951182-113951486; species=rheMac
GCCTCGCAGGATGACGGGAGGCCTGGGCGTCCGCGCTCCGTCTGCCCTTTCTCCCGTCGCGGGCTTCCTCTTTCCTCACTTTCTCCCGCCACGACTCTTCCTCTTCCTTTTCCCCGAACCCA-CCCACTTCCCGTTTCAGGACCTCGGCT-AGCCCCAGGCCCCCGGACCAGGCCAGGTCACGTGGGTCCAGGGTCACGTGCCGCTGCGGGTCACGTG-----------------CCGGCCTGCATCACGCGTGACGGGGCGCGCGGTGCTGGAGGCTGCTGCACCTGCGGTGAGCCGATCCGC
>gene=chr5_34915708-34916012; species=hg19
GACCGGAAGGAGGCGGCACAGACCTGGAGGACGACCGCGGAGCTGAGCGCTTAGAGCCGCCGAACCATAGAGATCGGAAATAGGAGCGAGCGGCAGCGCCGGAAAGGAGGCCAAGAGCGCGGGCGGCGAGGCAAGATGGCGGCAACCAAGAGGAAACGGCGTGGAGGCTTTGCAGTTCAGGCGAAGAAGCCAAAAAGAAACGAAATAGATGCGGAGCCGCCAGCTAAGCGGCACGCCACAGCAGAGGAGGTGGAGGAAGAAGAGAGGGACCGGATCCCAGGCCCCGTTTGCAAGGTAGGAGGGG
>gene=chr5_34915708-34916012; species=bosTau
GACGGGAAAGAGGCACCATAGAGC---TGCAGGACTGTGGAGC-------TGGGGGC--CGGGACCATAGAGACGGGAAGGCGGAGCGAGCGGCAGAGCCGGAAGGAAGGCCCAGAGCGAAGGCG-CGGAGCAAGATGGCAGCGACCAAGAGGAAACGGCGTGGAGGCCTGGCGGTTCAGGCGAAAAAGTTGAAAAGAGACGCGAAAGATGGCAAGCTGCCGGCTAAGGCGAACGACGTATCAGAGGAGGCGGCAGAAGAAGAGAAAGATCGTATCCCAGGCCCAGTTTGCAAGGTAAAGGGGG
>gene=chr5_34915708-34916012; species=calJac
GACCGGAAGCAGGCACCACCGAGCTGGAGGACGACCGCTGAACCGAGCGCTTAGAGCCGCCGAACCATAGAGATCGGAAAAGGGTGCGAGCGGCAACACCGGAAAGAAGGCCAAGAGCGCAGGCGGCGAGACAAGATGGCGGCAACCAAGAGGAAACGGCGTGGAGGCTTGGCAGTTCAGGCGAAGAAACCGAAAAGAAACGAGAAAGATGCCGAACCGCCAGCTAAGCCTCGAGCCACTGCAGAGGAGGTGGAGGAAGAAGAGAGAAACCGGATCCCAGGCCCCGTTTGCAAGGTAGAA----
>gene=chr5_34915708-34916012; species=canFam
GACCGGAAGAGCCTACCACCGCGCCG--GGGGGACTACGGGGCCCGGCG--------CAAAGCACCATAGAGATCGGAAAGGGGAGCGAGCGGCCGCGCCGGAAGGAAAGCCGAGACCGAAGGCGACCGGGCAAGATGGCGGCGGCCAAGAGGAAGCGGCGTGGAGGCCTGGCGGTTCAGGCCAAGAGACCGAGAAAGAACCAAGAAGATTCCAAGCAGCCAGCTAAGCTGGGCGACGTGGCAGAAGAGGCGGAGGAAGAGGAGAGAGGCCGTATCCCAGGCCCCGTGTGCAAGGTAGAGAGGG
>gene=chr5_34915708-34916012; species=equCab
GACCGGAAAGAGGCACCATAGAGCTGAAGGATGACCACAGAGCC-GGCG--------CACGCTACCATAGAGATCGGAAAGGGGAGCGAGCGGCTGAGCCGGAAGGAAGGCCGAGAGCGAAGGCGGCAAGGCAAGATGGCGGCGATCAAGAGGAAACGGCGTGGAGGCTTGGCGGTTCAGGCGAAGAAACCAAAAAGAAACGAAAAAGATGCTACGCCGACAGCTAAGCGGCGCGACATGGCAGAGGAGGCGGAGGAGGAAGACAGAGACCGTATCCCAGGCCCCGTTTGCAAGGTAGAGAGGG
>gene=chr5_34915708-34916012; species=gorGor
GACCGGAA-GAGGCGGCACAGACCTGGAGGACGACCGCGGAGCTGAGCGCTTAGAGCCGCCGAACCATAGAGATCGGAAATAGGAGCGAGCGGCAGCGCCGGAAAGGAGGCCAAGAGCGCG-GCGGCGAGGCAAGATGGCGGCAACCAAGAGGAAACGGCGTGGAGGCTTTGCAGTTCAGGCGAAGAAGCCAAAAAGGAACGAAAAAGATGCAGAGCCGCCAGCTAAGCGGCACGCCACAGCAGAGGAGGTGGAGGAAGAAGAGAGGAACCGGATCCCAGGCCCCGTTTGCAAGGTAGGAGGGC
>gene=chr5_34915708-34916012; species=panTro
GACCG-----------------------------------------------------------------------------------------------------------------------------------------------------------------------------------------------------------------------------------------------------------------------------------------------------------
>gene=chr5_34915708-34916012; species=papHam
GACCGGAAGGAGACACCGCAGACCTGGAGGACAACCGCGTAGCTGAGCGCTTAGAGCCACCGAACCATAGAGATCGGAAAGAGGAGCGAGAGGCAACGCCGGAAAACAGGCCAAGAGCGCAGGCAGTAAGGCAAGATGGCGGCAACCAAGAGGAAACGGCGTGGAGGCTTGGCAGTGCAGGCGAAGAAGCCAAAACGAAACGAAAAAGATGCCGCGCCGCCAACTAAGCGGCACACCACCGCAGAGGAGGTGGAGGAAGAAGAGAGGGACCGGATCCCAGGCCCCGTTTGCAAGGTAGAAGGGG
>gene=chr5_34915708-34916012; species=ponAbe
GACCGGAAGGA---------------------------GGAGCTGAGCGCTTAGAGCCGCAGAACCATAGAGATCGGAAATAGGAGCGAGCGGCAGCGCCGGAAAGGAGGCCAAGAGCGCGGGCGGCGAGGCAAGATGGCGGCAACCAAGAGGAAACGGCGTGGAGGTTTTGCAGTTCAGGCGAAGAAGCCAAAAAGAAACGAAAAAGATGCGGAGCCGCCAGCTAAGCGGCACGCCACAGCAGAGGAGGTGGAGGAAGAAGAGAGGGACCGGATCCCAGGCCCCGTTTGCAAGGTAGGAGGGG
>gene=chr5_34915708-34916012; species=rheMac
GACCGGAAGGAGACACCGCAGACCTGGAGGACAACCGCGTAGCTGAGCGCTTAGAGCCACCGAACCATAGAGATCGGAAAGAGGAGCGAGAGGCAACGCCGGAAAACAGGCCAAGAGCGCAGGCAGTAAGGCAAGATGGCGGCAACCAAGAGGAAACGGCGTGGAGGCTTGGCAGTGCAGGCGAAGAAGCCAAAAAGAAACGAAAAAGATGCCGCGCCGCCAACTAAGCGGCACACCACCGCAGAGGAGGTGGAGGAAGAAGAGAGGGACCGGATCCCAGGCCCCGTTTGCAAGGTAGAAGGGG
>gene=chr5_37370998-37371302; species=hg19
TCCAGCATTTTCCAGAGCTTCCTGCAGGGCTGCGGCAGATGTAGAGGCCGGCATCGCCGCGCCCAACAAAGAAGACGGCATCTCGGAAATCGTAGACACCAGGGTCCAGAAAAAGTCAAAAACCAAGGAGAAACAAGAAAAGATCCAAGAAGTTAGCTTAGATCCGCCGCCTAGGGCGCGCGCGCCAAACGAGCGCCTTGGCGCCTCGACATGACGCACTTCCGCTTCATCCGGTGGGGAACTGGAAGACGCCGTTCTGGCCTGGGAAGAGGAAGCTGTTGGGAGGGGGCTAGAGGTTGTGGGT
>gene=chr5_37370998-37371302; species=bosTau
CCCCGCATTTTCCAAAGCTTCCTGCAGGGCTGCGGCCGACGTGGAGGCCGGCATCGCCGACCCCAGCAAAGAAGACGGCATATCCAAAATCGAAGACAACAGCGACCGGAGAAAGTCAAAAAGCAAGGAGAAATAAGACAAAACCCAAGACGCTAGCTCAAGCCCAAAGCTTAGAGCGCGCGCGCCAAAGGACCGCCCCGGCGCCACTGCATGACGCACTTCCGGTTCATCGGGTGGGGAATTTGAAGCTTGCATTTTGCGCTGGGAAGGGGAACTTG-------AGGGGTGGACGTTAGGGGT
>gene=chr5_37370998-37371302; species=calJac
TCCTGCATTTTCAAGAGCTTCCTGTAGGGCAGCAGCCGACGTAGAGGCCGGCATCGCCGCGCCCAACAAAGAAGACGGCATCTCGGAAATTGTAGACACCAGGGTACAGACAAAGTCAAAAACCAAGAAGAAACAAGAAAAAATCCAAGAAGTTAGTTTAGACCCGCCGCCTACGGTGCGCGCGCCAAAAGAGCGCCTCTGCGCCTCGACATGACGCACTTCCGGTTCATCCGGTGGGGAAGTGGAAGACGTCGTCTGGGCCTGGGAAGAGGAAGCTGTTGGGAGGGGGCTAGAGGTTGTGGGT
>gene=chr5_37370998-37371302; species=canFam
CCCTGCATTTTCCAGCGCTTCCTGCAGGCCTGAGGCCGACGTGGACGCCGGCATCGCCGAGCCCAGTAAAGAAGACGGCATGTCGGGACTCGGAGACAAGAACGTCCGGAAAAAGCCAAAAACCAAGGAGAAAAGAGAGAAAACCCGAGACCTTAGCTCAGACCCGCAGCTCACGGCGCGCGCGCCAAACGAGCGCCTCGGCGCCTGTGCATGACGCACTTCCGGTTCGCCGGGAGCGGAGGGTGCAGGCTGCGTTTCGGGCTGGAGGGCGGAAGCCGTGGA--GCACGCTGGGAGTTGGGGGC
>gene=chr5_37370998-37371302; species=equCab
CCCCGCATTTTCCAGAGCTTCCTGTAGGGCTGCGGCCGACGTGGAGGCCGGCATCGCCGAGCCCAACAAAGAAGACGGCATCTCTAAAATCCGAGACACCAGCGTCCACAAAAAGTCAAAAACCAACGAGAAAAATGAGAAAACCCAAGACACTTGCTCAGACCAGCGACTTGGGGCGCGCGCGCCAAACAAGCACCTCGGCGCCTGTGCATGACGCACTTCCGGTTCGTCAAGTGGGGAATTTGAAGATGCCGTTTTGAGCTAGGGAGGGGAAACCGTTGA--GGGGGCTGGACGTTGGGGGT
>gene=chr5_37370998-37371302; species=gorGor
TCCAGCATTTTCCAGAGCTTCCTGCAGGGCTGCGGCAGATGTAGAGGCCGGCATCGCCGCGCCCAACAAAGAAGACGGCATCTCGGAAATCGTAGACACCAGGGTCCAGAAAAAGTCAAAAGCCAAGGAGAAACAAGAAAAGATCC---AAGTTAGCTTAGATCCGCCGCCTAGGGCGCGCGCGCCAAACGAGCGCCTTGGCGCCTCGACATGACGCACTTCCGCTTCATCCGGTGGGGAACTGGAAGACGCCGTTCTGGCCTGGGAAGAGGAAGCTGTTGGGAGGGGGTTAGAGGTTGTGGGT
>gene=chr5_37370998-37371302; species=panTro
TCCAGCATTTTCCAGAGCTTCCTGCAGGGCTGCGGCAGATGTAGAGGCCGGCATCGCCGCGCCCAACAAAGAAGACGGCATCTCGGAAATCGTAGACACCAGGGTCCAGAAAAAGTCAAAAGCCAAGGAGAAACAAGAAAAGAACCAAGAAGTTAGCTTAGATCCGCCGCCTAGGGCGCGCGCGCCAAACGAGCGCCTTGGCGCCTCGACATGACGCACTTCCGCTTCATCCCGTGGGG-----------------------------------------------------------------
>gene=chr5_37370998-37371302; species=papHam
TCCAGCATTTTCCAGAGCTTCCTGCAGGGCTGCGGCCGATGTAGAGGCCGGCATCACTGCGCCCAACAAAGAAGACGGCATCTCGGAAATCGTAGACACCAGGGTCCAAAAAAAGTCAAAAGCCAGGGAGAAACAAGAAAAGATCCAAGAACTCAGCTTAGATCCGCCGCCTAGGGCGCGCGCGCCAAACGAGCGCCTTGGCGCCTCGACATGACGCACTTCCGGCTCATATGGTGGGGGACTGGAAGACGTCATTCTGGCCTGGGAAGAGGAAGCTGTTGGGAGAGGGCTAGAGGTTGGGGGT
>gene=chr5_37370998-37371302; species=ponAbe
TCCAGCATTTTCCAGAGCTTCCTGCAGGGCTGCGGCAGATGTAGAGGCCGGCATCGCCGGGCCCAACAAAGAAGACGGCATCTCGGAAATCGTAGACACCAGGGTCCAGAAAAAGTCAAAAGCCAAGGAGAAACAAGAAAAGATCCAAGAAGTTAGCTTAGATCCGCCGCCTAGGGTGCGCGCGCCAAACGAGCGCCTTGGCGCCTCGATATGACACACTTCCGCTTCATCCGGTGGGGAACTGGAAGACGCCGTTCTGGCCTGGGAAGAGGAAGCTGTTGGGAGGGGGCTAGAGGTTGGGGGT
>gene=chr5_37370998-37371302; species=rheMac
----------------------------------------------------------------------------------------------------------------------------------------------------------------------------------------------------------------------------------------------------------------------------------------------------------------
>gene=chr5_60240696-60241000; species=hg19
GCTTACAGTCATTGGTCCAGATTCTAACTGGCCTGTTAGCCAAAAAGTAAGGTTTTCTTTACCTCCGTGTTGACTCTGCTCTCCGAAGGCGAAGAGGGTCCTCCAAACCCGTTTGGCGTGCGGACAAAAACCCCAGCATATCGTGTCCTCACACCGGCTGGAGCACTGGACGTCGCCATGACAGAGCTCAGGGGCGGGACTGGAACAGCAGAGTCTCCCATTGGTCAGTCGGTGATATATCCGGCCAATGGTGAGCGCCGTTACTAGAAGGGCTCCAGGATGGAGGCCGACCTGACTTCTCCGC
>gene=chr5_60240696-60241000; species=bosTau
G---ACAGTC-TTGGTCTACATTTTAACTAGCATGTTAGAGAAAAAGTAAGGCTCTCTTTACCTCCGTGTGGACTCTGCTCTCCGGAGGCGAAGAGGGTCTTCTAAACCCGCTTGTCGAGCCGACAAGAACCCTAGCATCCCGTTCTTTCACATTGGCTTGTGAACTGGACGCTGCCATGACAGAACTCGGAGGCGGGGTTGTAGTAGCGAAGCCTCCCATTGG-TAAGCGT-GATGCCTCCGACCAATGGAGAGCGCCTTTATTAGA-GAGTACGCGGATGGAGGTGGGTGGGAAGCCTCGGC
>gene=chr5_60240696-60241000; species=calJac
GCTTACAATTATTGGTCCAGATTCTAACTGGCCTGTTAGCCAAA----AAGGTTTTCTTTACCTCCGTGTTGACGCTGCTCTCCGCAGGCGAAGAGGGTCCTCCAAACCGGTTTGTCGCGCGGACAAAAACCCCAGCATAGCGTGTCCTCACACCGGCGGTAGCACTGCACGTCGCCATGACAGAGCTCGGGAGCGGGGCTGGAACAGCAGATTCTCCCATTGGCCAGGCGTTGATATATCCGGCCAATGGTGAGCGCCGTTACTAGAAGGGCTAGAGGATGGAGGCGGGCCTGACTTCTCCGC
>gene=chr5_60240696-60241000; species=canFam
A---ACAGACGCTGGTCCAGTTTTAATTCGGCCTGTTTGAGAAAAAAAAAGGTCTTCTTTACCTCCGCGTGGACTCCGCCCTCCGGAGGCGAAGAGGGTGGTCCAAGCCGGCTTGTCTCGCTGACAAAAATCCTAACATCCCGTCACTTCACGCCGGCCGGGAAACAGGGCGCCGCCATGACAGAGCTCGGAGGCCGGGCAGCAACAGCGGAGCCTCCCATTGG-TGAGCCG-GATGCCTCCGACCAATGGTGAGCGCCGTTACTAGG-------------------GGGTAG-----------
>gene=chr5_60240696-60241000; species=equCab
G---GTAGCCATCGGTCCAGATTCAA------CTGTTACAGAAAAAGTAAGGGTTTCTTTACCTCCGTGTGGACTCCGCTCTCCGGAAGCGAAGAGGGTCGTCCAAACCGGCTTGTCGCGCCGACAAAAACCCTAGCATCCTTTCCTGTCACACAGACTGGAAAACTGGCCGCCGCCATGACAGGCCTCGGAGGTGGGCCTGTAACAACGGAGCCTCCCATTGG-CAAGCCGTGATGCGACCGACCAATGGTGAGCGCCGTTACTAGACGGGCGCAAGGATGCGGGCGGGTGGG--TCCTCCGG
>gene=chr5_60240696-60241000; species=gorGor
GCTTACAGTCATTGGTCCAGATTCTAACTGGCCTGTTAGC-AAAAAGTAAGGTTTTCTTTACCTCCGTGTTGACTCTGCTCTCCGAAGGCGAAGAGGGTCCTCCAAACCCGTTTGGCGTGCGGACAAAAACCCCAGCATATCGTGTCCTCACACCGGCTGGAGAACTGGACGTCGCCATGACAGAGCTCGGGGGCGGGACTGGAACAGCAGAGTCTCCCATTGGTCAGTCGGTGATATATCCGGCCAATGGTGAGCGCCGTTACTAGAAGGGCTCCAGGATGGAGGCCGGCCTGACTTCTCCGC
>gene=chr5_60240696-60241000; species=panTro
GCTTACAGGCCTTGGTTCAGATTCTAACTGGCCTGTTAGCCAAAAAGTAAGGTTTTCTTTACCTCCGTGTTGACTCTGCTCTCCGAAGGCGAAGAGGGTCCTCCAAACCCGTTTGGCGTGCGGACAAAAACCCCAGCATATCGTGTCCTCACACCGGCTGGAGCACTGGACGTCGCCATGACAGAGCTCAGGGGCGGGACTGGAACAGCAGAGTCTCCCATTGGTCAGTCGGTGATATATCCGGCCAATGGTGAGCGCCGTTACTAGAAGGGCTCCAGGATGGAGGCCGGCCTGACTTCTCCGC
>gene=chr5_60240696-60241000; species=papHam
GTTTACAGTTATTGGTCCAGATTCTAACTGGCCTGTTAGCCAAAAAGTAAGGTTTTCTTTACCTCCGTGTTGACTCTGCTCTCCGAAGGCGAAGAGGGTCCTCCAAACCCGTTTGTCGCGCGGACAAAAACCCCAGCATGGCGTGTCCTCACACCGGCTGGAGTACTGGACGTCGCCATGACAGAACTCAGGGGCGGGACTGGAACAGCAGAGTCTCCCATTGGTCAGGCGGTGATACGTCCGGCCAATGGTGAGCGCCGTTACTAGAAGGGCTCCAGGATGGAGGCCGGCCTGACCTCTCCGC
>gene=chr5_60240696-60241000; species=ponAbe
GCTTACAGTCATTGGTCCAGATTCTAACTGGCCTGTTAGCCAAAAGGTAAGGTTTTCTTTACCTCCGTGTTGACTCTGCTCTCCGAAGGCGAAGAGGGTCCTCCAAACCCGTTTGTCGTGCGGACAAAAACCCCAGCATATCGTGTCCTCACACCAGCTGGAGCACTGGACGTCGCCATGACAGAGCTCAGGGGCGGGACTGGAACAGCAGAGTCTCCCATTGGTCAGTCGGTGATATATCTGGCCAATGGTGAGCGCCGTTACTAGAAGGGCTCCAGGATGGAGGCCGGCCTGACTTCTCCGC
>gene=chr5_60240696-60241000; species=rheMac
GTTTACAGTTATTGGTCCAGATTCTAACTGGCCTGTTAGCCAAAAAGTAAGGTTTTCTTTACCTCCGTGTTGACTCTGCTCTCCGAAGGCGAAGAGGGTCCTCCAAACCCGTTTGTCGCGCGGACAAAAACCCCAGCATAGCGTGTCCTCACACCGGCTGGAGTACTGGACGTCGCCATGACAGAACTCAGGGGCGGGACTGGAACAGCAGAGTCTCCCATTGGTCCGGCGGTGATATATCCGGCCAATGGTGAGCGCCGTTACTAGAAGGGCTCCAGGATGGAGGCCGGCCTGACCTCTCCGC
>gene=chr5_61708491-61708795; species=hg19
AAGCCCCTCCTTCCCCTTCCCGCCGTTCGCCTATCGCCTTCTCTCTCTGCCGGTCGCATGCGCGCTGGTCTCCTGTGACGTAGTTTTCGCGCGTCCGCGTCGTTTGGAGCTGCGACGCCAAACATGGCGTGTTCCTAGAAGCCGCTTTCGGCATCAGTAGGCGGCGGCGTGGGGTCTGGCAGCGTGGGGAGAGGGACCAACCGACGCCACTTCGTGTTGGGAAGTGGGAGCGGGAGGGCCGGGCAATTCCCGACCGAACCAAACGGTGAGGCCCCGGCCCGAGAGCCACCGAGCGCGCGGGAGT
>gene=chr5_61708491-61708795; species=bosTau
AAGCTCCTCCCTCTCCTT-TCTCCGTTCTCCTATCATCTTCTCCCTTTGCCTAGTCCACGCGCTCC-GGTGTCCGTGACGCAGTATTCACGCGCCCGTGTCGTTTAGAGCCGCGACGCTGAACATGGCGCGTTCCTAGAAGCCGCTTTCGGCATCAGTAGGCGGCGGCGTGTGGACTGGAAGCGTGGGGCGCAGAAGCAGCCGACGCCGCTTCGTGTTGGGGCGTGGAAGCGGGAGAGACCGACTATTCCGGACCGAGCCAAACAGTGAGGCACCGGCTTGAGAGCCTCAGAGCGCGCGCCTGT
>gene=chr5_61708491-61708795; species=calJac
AAGCCCCGCCTTCCTCTTCCTGCCGTTAGCCTATCGCCTTCTCCCTTTGCTGGTCGCGTGTGCGCTGGGCGCCTATGACGTAGTTTTCGCGCGTCCGCGTCTTTTGGAGCAGCGACGCTAAACATGGCGTGTTCCTAGAAGCCGCTTTCGGCATCAGTAGGCGGCGGCGTGGGGACTGGCAGCGTGGGGCGCGGGACCAACCGACGCCACTTCGTGTTGGGAAGTGGGAGCGGGAGGGCCGGGCAATTCCCGACCGAACCAAACGGTGAGGCCCCGGTCCGAGAGCCACAGAGCGCGCGCGAGT
>gene=chr5_61708491-61708795; species=canFam
AAGCCCCT-CCTCCCCTC-GTGCCGTCGTCCTATCGCCGCCTCTCTCTGCCGGCTGCACGCCCGCCGGGGGTCTGTGACGTCGTATTCGCGCGCCCGCGTCGTTTGGAGCCGCGACGCCGAACATGGCGCGTTCCTAGAAGCCGCTTTCGGCATCAGTAGGCGGCGGCGTGGAGATTGCAAGCGTGGGGCGCGGGACCGACCGATTTCACTTCGTGTTGGGGAGTGGGAGCGGGAGAGCCGGCCTGTTCCGGACCGAACCCAACGGTGAG-----AACCTGAGAGGCCCGGCGCGC--GCGAGT
>gene=chr5_61708491-61708795; species=equCab
AAGCTCCTCCCTCCTCTT-CCGCCGTTGTCCTATCGAATTCTCCCTGTGCCCGCTCCACGCGCTCTGGGAGTCCGTGACGCGAAATTCGTGCGTCCGCGTCGTCTGTAGGTGCGACGCTGAACATGGCGCGTTCCTAGAAGCCGCTTTCGGCATCAGTAGGCGGCGGCGTGTGGACTGGAAGCGTGCGGCGCGGGACGAAGCGACGCCGCTCGGTGTTGGGGAGTGGAAGCAGGAGAGCCGGGCTGTTCCGGACCGAGCCAAACGGTGAGGCCCGGGCCTGAGGGCTACGGAGCGC--GCGAGT
>gene=chr5_61708491-61708795; species=gorGor
----------------------------------------------------------------------------------------------------------------------------------------------------------------------------------------------------------------------------------------------------------------------------------------------------------------
>gene=chr5_61708491-61708795; species=panTro
AAGCCCCTCCTTCCCCTTCCCGCCGTTCGCCTATCGCCTTCTCTCTCTGCCGGTCGCATGCGCGCTGGTCTCCTGTGACGTAGTTTTCGCGCGTCCGCGTCGTTTGGAGCTGCGACGCCAAACATGGCGTGTTCCTAGAAGCCGCTTTCGGCATCAGTAGGCGGCGGCGTGGGGTCTGGCAGCGTGGGGAGCGGGACCAACCGACGCCACTTCGTGTTGGGAAGTGGGAGCGGGAGGGCCGGGCAATTCCCGACCGAACCAAACGGTGAGGCCCCGGCCCGAGAGCCACAGAGCGCGCGGGAGT
>gene=chr5_61708491-61708795; species=papHam
AAGCCCCTCCTTCCCCTTCCTACCGTTCGCCTATCGCCCTCGCTCTTTGCTGGTCGCATGCGCGCTGGGCTCCTGTGACGTAGTTTTCGCGCGTCCGCGTCGTTTGGAACCGCGACGCTAAACATGGCGTGTTCCTAGAAGCCGCTTTCGGCATCAGTAGGCGGCGGCGTGGGGACTGGCAGCGTG-GGCGCGGGACCAACCGACGCCACTTCGTGTTGGGAAGTGGGAGCGGGAGGGCCGGGCAATTCCCGACCGAACCAAACGGTGAGGCCCCGGCCCGAGAGCCACAGAGCGCGCGGGAGT
>gene=chr5_61708491-61708795; species=ponAbe
AAGCCCCTCCTTCCACTTCCCGCCGTTCGCCTATCGCCTTCTCTCTTTGCCGGTTGCATGCGCACTGGACTCCTGTGACGTAGTTTTAGCGCGTCCGTGACGTTTGGAGCTGCGACGCTAAACATGGCGTGTTCCTAGAAGCTGCTTTCGGCATCAGTAGGCGGCGGCGTGGGGACTGGCAGCGTGAGGCGCGAGACCAGCCGACGCCACTTCGTGTTGGGAAGTGGGAGCGGGA-GGCCGGGCAATTCCCGACCAAACTAAACGGTGAGGCCCCGACCCGAGAGCCACAGAGCGCGCGGGAGT
>gene=chr5_61708491-61708795; species=rheMac
AAGTCCCTCCTTCCCCTTCCCACCGTTCGCCTATCGCCCTCGCTCTTTGCTGGTCGCATGCGCGCTGGGCTCCTGTGACGTAGTTTTCGCGCGTCCGCGTCGTTTGGAACCGCGACGCTAAACATGGCGTGTTCCTAGAAGCCGCTTTCGGCATCAGTAGGCGGCGGCGTGGGGACTGGCAGCGTG-GGCGCGGGACCAACCGACGCCACTTCGTGTTGGGAAGTGGGAGCGGGAGGGCCGGGCAATTCCCGACCGAACCAAACGGTGAGGCCCCGGCCCGAGAGCCACAGAGCGCGCGGGAGT
>gene=chr5_64064645-64064949; species=hg19
AGTGTCCCTTCTAATATTGTAATACAAATAACATAAATAACATTAAGCTATGGTAACTTTACGGACTTTTCTCGTTCCCTGGAGTACATTGGAATAACCCTTCTCAGGGTTAGCGGTGCTCGGGTCCGGTAACAACATGGCGGCGTCCGTGAGGGGCTCCTTTGGGCAGGGGTAGTGTTTGGTGTCCCTGTCTTGCGTGATATTGACAAACTGAAGCTTTCCTGCACCACTGGACTTAAGGAAGAGTGTACTCGTAGGCGGACAGCTTTAGTGGCCGGCCGGCCGCTCTCATCCCCCGTAAGGA
>gene=chr5_64064645-64064949; species=bosTau
ACTGTTGTTTTTAAAATTGGAATACAAGTTAACT---------TAATCTATAGGAGTTTAATAGTCTCTTCTCAATTCCTGGACGCCATTGGAATCCCCCTTTTCAGGATTAGCGGTGCTCGGGTCCGGGAGGAACATGGCGGCGTCCGTGAGGACCTGGCTTGGGAAGAGCTAGTGTTTGGTGTGGCTGTCTTGCGGGATATTGACAGGCTGTAGCTTTCCGCGACTTCCCAATTTAAGGAACAGTGTACCGATAGGTGGCCAGCTCTAGTTACCGGCGGTTTACTCTCATCCCCA-TTAGGA
>gene=chr5_64064645-64064949; species=calJac
AGTGCCTCTTCTAATGTTGTAATACAAATTACAT---------TAAGCCATAGTAGCTTTACAGACTTTTTTTGTACCCAGGAGTACATTGGAATCACCCTTCTCAGCATTAGCGGTGCTCGGGTCCGATAACAACATGGCGGCGTCCGAGAGGGGTTGTTTTGGGCAAAGGTAGTGTTTGGTGTTCCTGTCTTGCGTGATGTTGACAAACTGAAGCTTTCCTGGACCACTCGACTTAACGAAGAGTGTGCTCGTAGGCGGACAGCTTTCGTGACCCGCCGTCCACTCTCATCCCCCATAAGGA
>gene=chr5_64064645-64064949; species=canFam
ATTGCTTTTTTTAAAGGTGTACCACAGATTCAAT---------TAATGTGTCGGTTCTTAGCGGTCTTTTCTCCCCCCCCCGAGGCTATTGGAATCCCCCTCCTCGGGATTAGCGGTGCTCAGGTCCAGAAGCGACATGGCGGCGCCCGTGAGGGACTGTTTGGGGGAAAGGTAGTGGCTGGTGTGGCCGTCTTG-GGGGCACTGACGCCCTGGAGCGCTCCGCGACCCCCCGA-GAGAGGGAGC-TGCGCTGGTAGGGG--CGGCGGGAGGGGTCGGCCCTCCGGCCTCATTCGCAACCCGGA
>gene=chr5_64064645-64064949; species=equCab
ATTGTTCTTTTTAAAATCGCAATACTAATTAAAT---------TAGTCTATAGGGGCTTAATAATCTTTTCTCCTTCCCTGGAGACTAATAGAATCCCCCTTCTCAGGGTTAGCGGTGCTCGGGTCCGGGAGCAACATGGCGGCGTCCGTGAGGGGCTGCTTTGGGAAAAGACAGTGTTTCGTGTCTCTGTCTTACGGGATATTGACAGACTGGAGCTTTCTGCGACCACCCGACTTAAGGAAGCGTGTACTGATAGGTGAACAGCTTTAGTGACCGGCCGTCCGCTCTCATCGCCAATTGAGA
>gene=chr5_64064645-64064949; species=gorGor
AGTGTCCCTTCTAATATTGTAATACAAATTACAT---------TGAGCTATGGTAACTTTACAGACTTTTCTCTTTCCCTGGAGTACATTGGAATAACCCTTCTCAGGGTTAGCGGTGCTCGGGTCCGGTAACAACATGGCGGCGTCCGTGAGGGGCTCCTTTGGGCAGGGGTAGTGTTTGGTGTCCCTGTCTTGCGTGATATTGACAAACTGAAGCTTTCCTGCACCACTGGACTTAAGGAAGAGTGTACTCGTAGGCGGACAGCTTTAGTGGCCGGCCGGCCGCTCTCATCCCCCATAAAGA
>gene=chr5_64064645-64064949; species=panTro
AGTGTCCCTTCTAATATTGTAATACAAATTACAT---------TAAGCTATGGTAACTTTACAGACTTTTCTCGTTCCCTGGAGTACATTGGAATAACCCTTCTCAGGGTTAGCGGTGCTCGGGTCCGGTAACAACATGGCGGTGTCCGTGAGGGGCTCCTTTGGGCAGGGGTAGTGTTTGGTGTCCCTGTCTTGCGTGATATTGACAAACTGAAGCTTTCCTGCACCACTGGACTTAAGGAAGAGTGTACTCGTAGGCGGACAGCTTTAGTGGCCGGCCGGCCGCTCTCATCCCCCATAAGGA
>gene=chr5_64064645-64064949; species=papHam
AGTGTCCCTTCTAATATTGTAATACAAATTACAT---------TAAGCTTTAATAACTTTACAGACTTCTCTCGTTCCCTGGAGTACACTGGAATAACCCTTCTCAGGGTTAGCGGTGCTCGGGTCCGGTAACAACATGGCGCCGTCCGTGAGGGGCTCCTTTGGGCAAGGGTAGTGTTTGGTGTCCCCGTCTTGCGTGATATTGACAAACTGAAGCTTTCCTGCACCACTCGACTTAAGAAAGAGTGTACTCCTAGGCGGACAGCTTTAGTGACCGGCCGTCCGCTCTAATCCCTCATAAGGA
>gene=chr5_64064645-64064949; species=ponAbe
AGTGTCCCTTCTAATATTGTAATACAAATTACAT---------TAAGCTATAGTAACTTTACAGACTTTTCTTGTTCCCTGGAGTACATTGGAATAACCCTTCTCAGGGTTAGCGGTGCTCGGGTCCGGTAACAACATGGCGGCGTCCGTGAGGGGCTCCTTTGGGCAAGGGTAGTGTTTGGTGTCCCTGTCTTGCGTGATATTGACAAACTGAAGCTTTCTTGCACCACTCGACTTAAGGAAGAGTGTACTCGTAGGCGGACAGCTTTAGTGGCCGGCCGTCCGCTCTCATCCCCCATAAGGA
>gene=chr5_64064645-64064949; species=rheMac
AGTGTCCCTTCTAATATTGTAATACAAATTACAT---------TAAGCTATAATAACTTTACAGACTTCTCTCGTTCCCTGGAGTACACTGGAATAACCCTTCTCAGGGTTAGCGGTGCTCGGGTCCGGTAACAACATGGCGGCGTCCGTGAGGCGCTCCTTTAGGCAAGGGTAGTGTTTGGTGTCCCCGTCTTGCGTGATATTGACAAACTGAAGTTTTCCTGCATCACTCGACTTAAGAAAGAGTGTACTCCTAGGCGGACAGCTTTAGTGACCGGCCGTCCGCTCTAATCCCTCATAAGGA
>gene=chr5_64859003-64859307; species=hg19
CATGCCCATTGGATGTGCTCATTCCCACCCCAGCCAATCCCGAAACTCGCTCGGACGCTGACAGAAGACTGCGCCGCTGCTTTGGGATTGGTAGCTGAGTTTTGTGTCGCGCCTTTTCTGACGATGCGAACAACATGGCGGCGGAAAGTGGTAGCGATTTTCAGCAGAGACGTAGAAGGCGCCGGGACCCGGAGGAACCGGAAAAAACAGAACTCAGCGAAAGAGAGCTGGCAGTAGCAGTGGCGGTGTCCCAGGAGAACGATGAGGAGAACGAAGAGCGCTGGGTTGGACCTTTACCTGTGGA
>gene=chr5_64859003-64859307; species=bosTau
ATTGCTGATTGGATCTGCTTCCACCCATTCCAGCCAATCCTGGAACATGCTCGGCCGCTGACGAGAGGCCGCGCTGCGGCTTCGGGATTGGTAGCCGAGCTGTGAGTCGCGCACTTTCTGACGGTTCGGACAACATGGCGGCCGAGTGTGGTAGTGATTCACAGCCGAGAAGAAGAAGGCGCCGGGACCCGGAGGAACCGGGAAAAACGGAACTCAGCGCTCGAGAGCCGGTAGTG------GCAGTGCCTCAAGAGAACGAAGAAGAAAATGAAGAGCGCTGGGTTGGGCCTTTACCTGTAGA
>gene=chr5_64859003-64859307; species=calJac
CTTGCCCATTGGATCTGCTCCTGCCCACCCCAGCCAATCCCGAAACTCGCTCGGACGCTGACAGAAGACTGCGCCGCTGCTTTGGGATTGGTAGCCGAGCTGTGTGTCCCGCCTTTTCCGACGATGCGAACAACATGGCGGCGGACAGTGGTAGCGACTTGCCCCAGAGACGGAGAAGGCGCCGGGACCCGGAGGAATCGGAAAAAACAGAATTCAGCGAAAGAGAGCTGGCAGTGGCAGTGGCGGTGTCCCAAGAGAACGATGAAGAGAATGAAGAGCGCTGGGTTGGGCCTTTACCTGTGGA
>gene=chr5_64859003-64859307; species=canFam
CTCGCTGATTGGACCCGCGCTTACCCACCTCAGCCAATCCCGGGGCTCGCTCGGCCGGTGACGCGGAGCTGCGCCGC--CGTGACGATTGGCGGGAGGGCTGTGTGTCGCGCCTTTTCTGACGTTCCGGCCACTATGGCGTCGGAAGGTGGTGGCGATTCGCAGCTGCGGAGGCGAAGGCGCCGGGAGCCGGAGGAACCGGAGAAAACGGAACGCAGCGAGAGAGAGCTGACAGTGGTAGTGGCGGTGGCCCAGGAGAACGAAGAGGAAGATGAGGAGCGCTGGGTCGGGCCTTTACCTGTAGA
>gene=chr5_64859003-64859307; species=equCab
CTTGCTGATTGGATCTGCTCCGACCCAGCCCAGCCAATCCTCAAGTTCGCTCGGCCG-TGACGAGGGGCTGCGCCGCTGCTTTGGGATTGGTAGCCGAGCTGTGGGTCGCGTCGTTTCTGACGACTCGTGCAATATGGCGGCGGAAGGTGGTAGCGATTCACAGCTGAGACGGCGAAGGCGCCGGGATCCGGAGGAACCGGAAAAAACGGAACGCAGAGAAAGAGAGCTGGCAGTGTCAGTGGCGGTCGCCCAAGAGAATGAAGAGGAAAATGAAGAGCGCTGGGTTGGGCCTTTACCTGTAGA
>gene=chr5_64859003-64859307; species=gorGor
CATGCCCATTGGATGTTCTCATTCCCACCCCAGCCAATCCCGAAACTCGCTCGGACGCTGACAGAAGACTGCGCCGCTGCTTTGGGATTGGTAGCTGAGTTTTGTGTCGCGCCTTTTCTGACGATGCGAACAACATGGCGGCGGAAAGTGGTAGCGATTTTCAGCAGAGACGTAGAAGGCGCCGGGACCCGGAGGAACCGGAAAAAACAGAACTCAGCGAGAGAGAGCTGGCAGTAGCAGTGGCGGTGTCCCAGGAGAACGATGAGGAGAACGAAGAGCGCTGGGTTGGACCTTTACCTGTGGA
>gene=chr5_64859003-64859307; species=panTro
CATGCCCATTGGATGTGTTCATTCCCACCCCAGCCAATCCCGAAACTCGCTCGGACGCTGACAGAAGACTGCGCCGCTGCTTTGGGATTTGTAGCTGAGTTTTGTGTCGCGCCTTTTCTGACGATGCGAACAACATGGCGGCGGAAAGTGGTAGCGATTTTCAGCAGAGACGTAGAAGGCGCCGGGACCCGGAGGAACCGGAAAAAACAGAACTCAGCGAAAGAGAGCTGGCAGTAGCAGTGGCGGTGTCCCAGGAGAACGATGAGGAGAACGAAGAGCGCTGGGTTGGACCTTTACCTGTGGA
>gene=chr5_64859003-64859307; species=papHam
CATGCCCATTGGAGCTGTTCTTTCCCACCCCAGCCAATCCCGAAGCTCGCTCGGACGCTAACAGAAGACTGCGCCGCTGCTTTGGGATTGGTTGCCGTGTTGTGTGTCGCGCTTTTTCTGGCGAGGCGAACAACATGGCGGCGGAAAGTGGTAGCGATTTTCAGCAGAGACGGAGAAGGCGTCGGGACCCGGAGGAATCGGAAAAAACAGAACTCAGCGAAAGAGAGCTGGCAGTAGCAGTGGCGGTGTCCCAGGAGAACGATGAGGAGAACGAAGAGCGCTGGGTTGGGCCTTTACCTGTGGA
>gene=chr5_64859003-64859307; species=ponAbe
CATGCCCATTGGATGTGCTCATTCCCACCCCAGCCAATCCCGAAACTCGCTCGGTCGCTGACAGAAGACTGCGCCGCTGCTTTGGGATTGGTAGCTGAGTTGTGTGTCGCGCCTTTTCTGACGATGCGAACAACATGGCGGCGGAAAGTGGTAGCGATTTTCAGCAGAGACGTAGAAGGCGCCGGGACCCGGAGGAACCGGAAAAAACAGAACTCAGCGAAAGAGAGCTGGCAGTAGCAGTGGCGGTGTCCCAGGAGAACGATGAGGAGAACGAAGAGCGCTGGGTTGGACCTTTACCTGTGGA
>gene=chr5_64859003-64859307; species=rheMac
CATGCCCATTGGAGCTGTTCTTTCCCACCCCAGCCAATCCCGAAGCTCGCTCGGACGCTAACAGAAGACTGCGCCGCTGCTTTGGGATTGGTTGCCGTGTTGTGTGTCGCGCTTTTTCTGGCGACGCGAACAACATGGCGGCGGAAAGTGGTAGCGATTTTCAGCAGAGACGGAGAAGGCGTCGGGACCCGGAGGAATCGGAAAAAACAGAACTCAGCGAAAGAGAGCTGGCAGTAGCAGTGGCGGTGTCCCAGGAGAACGATGAGGAGAACGAAGAGCGCTGGGTTGGGCCTTTACCTGTGGA
>gene=chr5_137548828-137549132; species=hg19
CCAACATCTCACCATTTGCTACTGTGTAGTAGGCCCCGCTCCCGGGTAAGGCCCGCAATAAGCAGCAGTTGCTTTTTAATTTCCCGCAAATCTGAGAAATCGCTGTTTATGGACAGGACAGGCGCCACTGCCGCCGTCACAGCCACCGGGACCATGGAGGTACTCGCAGCCATTTTCCCGACTCGGGCCACTCCAGCCAATCATCGGCGATAATACTGGCTGCCCATCTGCACCAAAAATATCTGCCTGTCATTGGCCGGCTCTTGCTCCGGAAAAACCAATCATAGGTCTTATTTCTGAAACG
>gene=chr5_137548828-137549132; species=bosTau
CCGACATCATACCACTTGCTACTGTGCAGTAGGCCTCGCTCCCGGGTGAGGCCCGCGATAAGTAGCAGCTGCTTTTTAATTTCCCGCAAATTTGAGAAATCGCAGCTGGATGGCAGGACCGGCACCGAGGAAGCCGTCGGGGCCACCGACACTATAGAGGAGCTCGCAGCCATTTTCCTGTCTC-GGCCACCCCAACCAATCATCAGCGGAAATACTGCCTGACCCTCTGAACCAAAAAAGTCTGTCTGTTATTGGCGGGCTCTTGCTACAGAAAAACCAACCAGAAACCTTCCTTCTCGAAAG
>gene=chr5_137548828-137549132; species=calJac
CCAACATCTCACCATTTGCTACTGTGCAGTAGGCCCCGCTCCCGGGTAAGGCCCGCAATAAGCAGCAGTTGCTTTTTAATTTCCCGCAAATCTGAGAAATCGCTGTTCGTGGACAGGACAGGCGCCACTGCCGCCGTCACAGCCACCGGGACTATGGAGGTACTCGCAGCCATTTTCTCGACTCGGGCCACTCCAGCCAATCACCAGCGATAATACTGGTTGCCCATCTTCTCCAAAAATATCTGCCTGTGATTGGTCGCCTCTTGCTCCAGCAAAACTAATCATAGGTCGTACTTATGAAACG
>gene=chr5_137548828-137549132; species=canFam
CCGACATCTCACCATTTGCTACTATGCAGTAGGCCCCGCTCCCGCGTAAGGCCTGCGATGAGTAGCAGCTGCTTCTTAATTTCTCGCAAATTTGAGAAATCGCTGCTCGATGACAAGACCGGCACCACCGCAGCAGTCACAGCCACCGGGACTACAGACGGACTCGCAGCCATTTTCCCGTCTC--GCCACTCCAGCCAATCAGCAGCGATATTACTAGCGGTCCGTCGGCACCAAAAAAGTCTGCCGGTTATTGGTAGGCTTCTGCTCTAGGATACCCAATAAGAGGTATTATTCCTCGAACG
>gene=chr5_137548828-137549132; species=equCab
CCGACACCTCACCATTTGCTACTGTGCAGTAGGCCTCGCTCCCGGGTAAGGCCAGCGATGAGGAGCAGCTGCTTTTTAATTTCCCGCAAATTTGAGAAATCGCCACTCGTTGAGAGGACCGGCACCACGGCAGCCGTCACGGCCGCCGGCACAACAGACGCGCTCGCAGCCATTTTCCAGGCTC-GGCCACTTCAGCCAATCATTAGTGATAATACTAGCTGTCCGTGTGCAACGAAAAAGCCTGCTTGCTATTGGCGGGCTTTGGCTCC-GGAAAGCCAATCAGAGATCTTTCTTTTCGAACA
>gene=chr5_137548828-137549132; species=gorGor
CCAACATCTCACCATTTGCTACTGTGTAGTAGGCCCCGCTCCCGGGTAAGGCCCGCAATAAGCAGCAGTTGCTTTTTAATTTCCCGCAAATCTGAGAAATCGCTGTTTATGGACAGGACAGGCGCCACTGCCGCCGTCACAGCCACCGGGACTATGGAAGTACTCGCAGCCATTTTCCCGACTCGGGCCACTCCAGCCAATCATCGGCGATAATACTGGCTGCCCATCTGCACCAAAAATATCTGCCTGTCATTGGCCGACTCTTGCTCCGGAAAAACCAATCATAGGTCTTATTTCTGAAACG
>gene=chr5_137548828-137549132; species=panTro
CCAACATCTCACCATTTGCTACTGTGTAGTAGGCCCCGCTCCCGGGTAAGGCCCGCAATAAGCAGCAGTTGCTTTTTAATTTCCCGCAAATCTGAGAAATCGCTGTTTATGGACAGGACAGGCGCCACTGCCGCCGTCACAGCCACCGGAACTATGGAGGTACTCGCAGCCATTTTCCCGACTCGAGCCACTCCAGCCAATCATCGGCGATAATACTGGCTGCCCATCTGCACCAAAAATATCTGCCTGTCATTGGCCGGCTCTTGCTCCGGAAAAACCAATCATAGGTCTTATTTCTGAAACG
>gene=chr5_137548828-137549132; species=papHam
CCAATATCTCACCATTTGCTACTGTGCAGTAGGCCCCGCTCCCGAGTAAGGCCCGCAATAAGCAGCAGTTGCTTTTTAATTTCCCGCAAATCTGAGAAATCGCTGTTTGTGGACAGGACAGGCGCCACTGCCGCCGTCACAGCCACCGGGACTACGGAGGTACTCGCAGCCATTTTCCCGACTCGGGCCACTCCAGCCAATCACCGGCGACAATACTGGCTGCCCAGCTGCACCAAAAATATATGCCTGTCATTGGCCGGCTCTTGCTCCGGAAAAACCAATCATAGGTCTTATTTCTGAAACG
>gene=chr5_137548828-137549132; species=ponAbe
CCAACATCTCACCATTTGCTACTGTGTAGTAGGCCCCGCTCCCGGGTAAGGCCCGCAATAAGCAGCAGTTGCTTTTTAATTTCCCGCAAATCTGAGAAATCGCTGTTTATGGACAAGACAGGCGCCACTGCCGCCGTCACAGCCACCGGGACTACGGAGGTACTCGCAGCCATTTTCCCGACTCGGGCCACTCCAGCCAATCATCGGCGATAATACTGGCTGCCCCTCTGCACCAAAAATATCTGCCTCTCATTGGCCGGCTCTTGCTCCGG-AAAACCAATCATAGGTCTTATTTCTGAAACG
>gene=chr5_137548828-137549132; species=rheMac
CCAATATCTCACCATTTGCTACTGTGCAGTAGGCCCCGCTCCCGAGTAAGGCCCGCAATAAGCAGCAGTTGCTTTTTAATTTCCCGCAAATCTGAGAAATCGCTGTTTGTGGACAGGACAGGCGCCACTGCCGCCGTCACAACCACCGGGACTACGGAGGTACTCGCAGCCATTTTCCCGACTCGGGCCACTCCAGCCAATCACCGGCGATAATACTGGCTGCCCAGCTGCACCAAAAATATGTGCCTGTCATTGGCCGGCTCTTGCTCCGGAAAAACCAATCATAGGTCTTATTTCTGAAACG
>gene=chr5_139682473-139682777; species=hg19
ACCCAGTGAGGCCTTAGGACTCTGGGAAACCATTCCCTAGTCCACTGGACCCTCCTTCCTTCTGCAAGGCTCGTGCCTCACTTGATATTCTTGTCTATAGTCCCCTCAGCCTCCAAAAAGAAGACCTCCGCCTGCCAAAGACCCTCTTTTACCTTCTTCAGCTCTAGATCCACGGGGGCGGCCATCTTGGTGCACTGTAAGCGCCTGCGCAGTGGGAGTTGGACTGAAATAGGGTGGGGAAGGGCGCGTCTTACTTTGTGCGCCGGTCTTTCTTCTGCGCCTGCGCATGAGTTGGACTAACCGG
>gene=chr5_139682473-139682777; species=bosTau
GCCCGGTCCCGCCTTTGAACTCTGAGAAACCACTCCCCATTTCCCTGGGGCCTCTTTCCTTCTGCAGCACTAGAGACTCATTCGATATTCTTGTCCACAGTCCCCTTAGCTTCCAAACAAAAG-CTTCCGCCTGCTCAAGACCCTTTTTTACCTTCTTCAACTCCAGATCCACGGGGGCCGCCATCTTGCTTCACTA-CTGCGCCTGCGCAGTGGGAGAAGCCCGGAAAGAGCGTGGGGAAGGGCGCCTGAAGGGTTGATAGCGCCTCTTCCTTCTGCGCCTGCGCATGAGG-GGGCTGCTTGG
>gene=chr5_139682473-139682777; species=calJac
ACCCATTGGGG-CTTAGGACTCTGGGAAACCATTCCCTAATCCACTGAACCCTCCTTCCTTCTGCAAGGCTTGGGCCTCACTCGAAATTCCTACCTACAGTCCCCTCAACCTCCTAAGAGAAGGTTTCCGCTTGCCCAAGACCCTCTTTTACCTTCTTCAACTCAAGATCCACGGGGGCGGCCATCTTGGTGCACTCTAGGCGCCTGCGCAGTGGGAGTTGGCCCGAAAGAGAGTGGGGAAGGGCGCGCCTTAGTTTGAGCGTCCG----TCTTCTGCGCCTGCGCATGAGTTGAACTAACCCA
>gene=chr5_139682473-139682777; species=canFam
ACCTAGACCCGCCTTAGGACTCTGGGAAATCACTCCCCAGTTCCCTGGGGCCTCTTCCCTTCCTCAGGATTCGAGCTTCATTTGATATTCTTATCCACAGTCCCCTTAGCTTCCAAACAGAAG-ACTCGGGCAGGTCAGGACCCTCTTTTACCTTCTTCAACTCCAGATCCACGGGAGCCGCCATCTTGGTTCACTCGGTGCGCCTGCGCAGC----CGGAGTCAGAAAGAGGGTGGGGAGGGGCGC----------------------TCCTTCTGCGCCTGCGCATGAGTCGGACCAGCAGG
>gene=chr5_139682473-139682777; species=equCab
GCCCGGTCCCACCTTAGGACTCCTGGAAATCATTCCCCAATTCCCTGGGGCCTCTTTCCTTCCGCAGGACTCGAGCCTCACTCTACATTCTTGTCTAAAGTCCCCTTAGCTTCCAAAAAGAAG-CCACTGCCTGCTCAAGACGCTCTTTTACCTTCTTCAACTCCAGATCCACGGGCGCCGCCATCTTGGTTCACACTCTGCGCCTGCGCGGT-GGAGACGGCCGGAATGAGGGGGGGGAAGGGCGCTTGGCAGTTTGATTGTCCCGCCTCCTTCTGCGCCTGCGCACGAGTCGGGCTAGTAGC
>gene=chr5_139682473-139682777; species=gorGor
ACCCAGTGAGGCCTTAGGACTCTGGGAAAC---------------------------------------------------TTGATATTCTTGTCTATAGTCCCCTCAGCCTCCAAAAAGAAGACCTCCGCCTGCCAAAGACCCTCTTTTACCTTCTTCAGCTCTAGATCCACGGGGGCGGCCATCTTGGTGCACTGTAAGCGCCTGCGCAGTGGGAGTTGGACTGAAATAGGGTGGGGAAGGGCGCGTCTTACTTTGTGCGTCGGTCTTTCTTCTGCGCCTGCGCATGAGTTGGACTAACCGG
>gene=chr5_139682473-139682777; species=panTro
ACCCAGTGAGGCCTTAGGACTCTGGGAAACCATTCCCTAGTCCACTGGACCCTCCTTCCTTCTGCAAGGCTCGTGCCTCACTTGATATTCTTGTCTATAGTCCCCTCAGCCTCCAAAAAGAAGACCTCCGCCTGCCAAAGACCCTCTTTTACCTTCTTCAGCTCTAGATCCACGGGGGCGGCCATCTTGGTGCACTGTATGCGCCTGCGCAGTGGGAGTTGGACTGAAATAGGGTGGGGAAGGGCGCGTCTTACTTTGTGCGCAGGTCTTTCTTCTGCGCTTGCGCATGAGTTGGACTAACCGG
>gene=chr5_139682473-139682777; species=papHam
ACGCAGTGCGGCCTTAGGACTCTGGGAAACCATTCCCTAGTCCACTGGACCCTCCTTCCTTATGCAAGGCTCGTGCCTCACTCGATATTCTTGCCTATAGTCCCCTCAGCCTCCAAAGAGAAGGCCTCCGCCTGCCCAAGACCCTCTTTTACCTTCTTCAACTCAAGATCCACGGGGGCGGCCATGTTGGTGCACTGTATGCGCCTGCGCAGTGGGAGTTGGCCTGAAAGAGGGTGGGGAAGGGCGCGCCTTACTTTGTGCATCCGTCCTTCTTCTGCGCCTGCGCATGAGTTGGACTAACCGG
>gene=chr5_139682473-139682777; species=ponAbe
ACTCAGTGCGGCCTTAGGACTCTGGGAAACCATTCCCTAGTCCACTGGACCCTCCTTCCTTCTGCAAGGCTCGTGCCTCACTTGATATTCTTGTCTATAGTCCCCTCAGCCTCCAAAGAGAAGACCTCCGCCTGCCAAAGACCCTCTTTTACCTTCTTCAGCTCTAGATCCACGGGGGCGGCCATCTTGGTGCACTGTAGGCGCCTGCGCAGTGGGAGTTGGACTGAAATACGGTGGGGAAGGGCGCGCCTTACTTTGTGCTTCCGTCTTTCTTCTGCGCCTGCGCATGAGTTGGACTAACCGG
>gene=chr5_139682473-139682777; species=rheMac
ACGCAGTGCGGCCTTAGGACTCTGGGAAACCATTCCCTAGTCCACTGGACCCTCCTTCCTTATGCAAGGCTCGTGCCTCACTCGATATTCTTGCCTATAGTCCCCTCAGCCTCCAAAGAGAAGGCCTCCGCCTGCCCAAGACCCTCTTTTACCTTCTTCAACTCAAGATCCACGGGGGCAGCCATGTTGGTGCACTGTATGCGCCTGCGCAGTGGGAGTTGGCCTGAAAGAGGGTGGGGAAGGGCGCGCCTTACTTTGTGCATCCGTCCTTCTTCTGCGCCTGCGCATGAGTTGGACTAACCGG
>gene=chr5_140079905-140080209; species=hg19
ACAAGCCTGTTTTAGAAACCCTCCAGTCCTTAGCTCGTTTAGAACACAAGACTCCAAGCTTATTGGAGGGCTATCTTGCCTTACGGCTCCAAGCCGCTTTTTACGGCGTTTTTCAGCTCGCCATTCACTTCGCTGTGAAGATGGCGTCGGGCAGCGGGGTAGGTGTTGTGTCTGAGGAGGAGGTTTTGCGGGGTGGGGAATGGTTTTTCAGACCTGAATAGAGACAAACTCCTGCACCCGACTGGCTTCCCGATATCTCCTCGAGATCCCAGGGTTCAGGTTCAAGAACTCCCCAGTAATAGGC
>gene=chr5_140079905-140080209; species=bosTau
ACAATCCTGTTTTCGAAGCCCTCCAGTTTTTAGCTCCTTTAGAACACGAGACTCTAAGCTGATTGGA-GGCAAGCTTGCTTTACGGCTCAAGGCCGCTTTTTACGGCATTTTCCGGCTTCCCATTCACTTCGCAGTGAAGATGGCGTCAGGCAGTGGGGTAGGTGTTGTGTGTGAGGA---GGCTTGGAGGGGTAGGGGGTGGCTTCTCGGCGTTGAATA---------TTCCACACCCAACTGGCTTTCCGACGCCTCTTCGCAACATAATGGCTCCAGTCCAAGAGCTCCCCAGT--GAGGC
>gene=chr5_140079905-140080209; species=calJac
AGAAGCTTGTTTTAGAAGCCATCCAGTCCTTAGCTCGTTTAGAACACGAGACTCTAAGCTTATTGGAGGACCATCTTGCCTTGCGGCGCCAGGTCGCATTTTACGGCATTTTTCGGCTTGCCATTCACTTTGCTGTGAAGATGGCGTCGGGCAGCGGGGTAGGTGTTGTGTCT---GAGGAGGTTTTGCGTGGTGGGGAATGGTTTTTCAGAGCTGAGTAGAGACAAACTCCTGCACCCGACTGGCTTCCCGACATCTCTTCGAGATCCCAGGGTCCAGGTTCAAGAACTCCCCAGT-GTAGGC
>gene=chr5_140079905-140080209; species=canFam
ACGACCCTGTTTTAGA--------AGTCCTTAGCTCGTTTAGAACGCGAAACTCTAAGCTTATTGGAGGGCAAGCTTGCTTTACGGCTCAGGGCCGCTTTTTACGTCATTTTCCGGCTTCCCATTCACTTCGCAGTGAAGATGGCGTCGGGCAGCGGGGTAGGTGTTGTGTGTGAGGA---GGCTTTGGTGGGCAGAGGGTGCCTTCGTAGCGCGGAATA---------TCCTGCACCCAACTGGCTTCTCGACACCTCCTTGCGGCCCAATGGTCCGAGTTCAAGAGCCTCCTCGT--AGGGT
>gene=chr5_140079905-140080209; species=equCab
ACAAGCCTGTTTTAGAACCCCTCCAGTGCTTAGCTCGTTTAGAACGCGAGACTCGAAGCTTATTGGAGGGCAAGCTTGCTTTACGGCTCAACATTGCTTTTTACGGCATTTTCCGGCTTCCCATTCACTTCGCAGTGAAGATGGCGTCGGGCAGCGGGGTAGGTGTTGTGTGTGAGGAGGCGGCTTTGGAGGGAAGGGGGTGGCTTCTCAGCGCCGAATA---------TCCTGCATCTGACTGGCTTCCTGACACCTACTTGCGGTCCAATGGCCTGGGTTCCGGAGTTCCCCCGT--AAGGC
>gene=chr5_140079905-140080209; species=gorGor
ACAAGCCTGTTTT------------------------------------------------------------------------------------------------------------------------------------------------------------------------------------------ATGGTTTTTCAGACCTGAATAGAGACAAGCTCCTGCACCCGACTGGCTTCCCGATATCTCCTCGAGATCCCAGGGTTCAGGTTCAAGAACTCCCCAGTAATAGGC
>gene=chr5_140079905-140080209; species=panTro
ACAAGCCTGTTTTAGAAACCCTCCAGTCCTTAGCTCGTTTAGAACACAAGACTCCAAGTTTATTGGAGGGCTAGCTTGCCTTACGGCTCCAAGCCGCTTTTTACGGCGTTTTTCAGCTCGCCATTCACTTCACTGTGAAGATGGCGTCGGGCAGCGGGGTAGGTGTTGTGTCTGAGGAGGAGGTTTTGCGGGGTGGGGAATGGTTTTTCAGACCTGAATAGAGACAAACTCCTGCACCCGACTGGGTTCCCGATATCTCCTCGAGATCCCAGGGTTCAGGTTCAAGAACTCCCCAGTAATAGGC
>gene=chr5_140079905-140080209; species=papHam
ACAAGCCTGTTTTAGAAACCCTCCAGTCCTTAGCTCGTTTGGAACACAAGACTCCAAGCTTATTGGAGGGCCATCTTGCCTTACGGCTCCAAGCCGCCTTTTACGGCATTTTTCAGCTCGCCATTCACTTCGCTGTGAAGATGGCGTCGGGCAGCGGGGTAGGTGTTGTGTCTGAAGAGGAGGTTTTGCGGGGTGGGGAATGGTTTTTCAGACCTGAATAGAGACAAACTCCTGCACCCGACCGGCTTTCCGATATCTCCTCGAGATCGCAGGGTCCAGGTTCAAGAACTCCCCAGT-ATAGGC
>gene=chr5_140079905-140080209; species=ponAbe
ACAAGCCTGTTTTAGAAGCCCTCCAGTCCTTAGCTCGTTTAGAACACAGGACTCCAAGCTTATTGGAGGGCCATCTTGCCTTACGGCTCCAAGCCGCTTTTTACGGCGTTTTTCAGCTCGCCATTCACTTCGCTGTGAAGATGGCGTCGGGCAGCGGGGTAGGTGTTGTGTCTGAGGAGGAGGTTTTGCGGGGTGGGGAATGGTTTTTCAGACCTGAATAGAGACAAACTCCTGCACCCGACTGGCTTCCCGATATTTCCTCGAGATCCCAGGGTTCAGGTTCAAGAATTCCCCAGTAATAGGC
>gene=chr5_140079905-140080209; species=rheMac
ACAAGCCTGTTTTAGAAGCCCTCCAGTCCTTACCTCGTTTGGAACACAAGACTCCAAGCTTATTGGAGGGCCATCTTGCCTTACGGCTCCAAGCCGCCTTTTACGGCATTTTTCAGCTCGCCATTCACTTCGCTGTGAAGATGGCGTCGGGCAGCGGGGTAGGTGTTGTGTCTGAAGAGGAGGTTTTGCGGGGTGGGGAATGGTTTTTCAGACCTGAATAGAGACAGACTCCTGCACCCGACCGGCTTTCCGATATCTCCTCGAGATCGCAGGGTCCAGGTTCAAGAACTCCCCCGT-ATAGGC
>gene=chr6_5261652-5261956; species=hg19
GGGGATGCGACGTCTGGGTGTGGAGGTGATGAGCTAGGGGTTCTGTGGCACTCCGGCTCTGCTCAGGGCGACCTGCGTAGGGGCCTCTGGGGCAGGCCCGCTTTCTGTCAAAATGGCAGCGCCCAGCGTGCGCGGGTATCTCTGAAGTTGGGGTTTAAGATTCTTGCCCGTGAGAGCGAACGAGCCTGCCGTACTTCTGATTTTGAAACACCTGGGTCTGGGCTTCCCGGGCGAGCGGTGGGTGAGTGCCGGCCTCATTGCAGCCTGGGGTACGACGTGGGCGGTTGGTGTTGTAGGGGGTTTA
>gene=chr6_5261652-5261956; species=bosTau
----------------------------------------------------------------------------------------------------------------------------------------------------------------------------------------------------------------------------------------------------------------------------------------------------------------
>gene=chr6_5261652-5261956; species=calJac
GGAGGCGCGATGTCTGGGTGTGGAGGTGATGAGCCAGGGGTTCTGTGGTACTCCGGCGCTGCTCAGGGCGACCTGCATAGGGGCCTGCGGGACAGGCCCGCTTTCTGTCAAAATGGCGGTGCCCAGCGTACAGGGGTGTCTCTTCAGTTGGGGTTTAAGATTCTTGCCC-TGAGAGCGAACTAGCCTGCCACGCTTCCGATTTTGAAACACTTGGGTCTGGGTTTCCCGGGAGAGCGGTGGGTGAGTGCCGGCCTCGTTGCAGCCTGGGGTGCGACGTGGGCAGTTGGTGTGGTAGGGGGTTTA
>gene=chr6_5261652-5261956; species=canFam
-----------------------------------------------------------------------------------------------------------------------------------------------------------------------------------------------------------------------GCCTGGGTCTCCT--GCGGGCGGTGGGCGAGTGCTGGCCTGGTCGCGGCC---------------------------------------
>gene=chr6_5261652-5261956; species=equCab
-------------------GCGGAGGTGACGGGCAAGGGCCTCTGTGGCGCTCCGGCTCCGCTCAGGGCGACCGGCTGAGGGGCCTCGGGGGCAGGCCCGCTTCCTGTCAAAATGGCAGCGCCCAGCGTGCGAGGG-------GAGCT--GAGGCGGGGGTCGCTTCCTGGGAGAGGAGGCGAGCCTGCTGCGCTTCCGAGTTGAAGCTGCCCAG--GTGGGTAT-CTGGGCGAGCGGCGGGTGAGTGCGGGCC-CGCTGCAGC-------GTGGCTCGAgcgggcg-ggtggcgcggggcggc
>gene=chr6_5261652-5261956; species=gorGor
GGGGATGCGAGGTCTGGGTGTGGAGG-GATGAGCTAGGGGTTCTGTGGCA-TCCGGCTCTGCTCAGGGCAACCTGCGTAGGGGCCTCTGGGGCAGGCCCGCTTTCTGTCAAAATGGCAGCGCCCAGCGTGCGCGGGTATCTCTGAAGTTGGGGTTTAAGATTCTTGCCCGTGAGAGCGAACGAGCCTGCCGTGCTTCTGATTTTGAAACACCTGGGTCTGGGCTTCCCGGGCGAGCGGTGGGTGAGTGCCGGCCTCGTTGCAGCCTGGGGTACGACGTGGGCGGTTGGTGTTGCAGGGGGTTTA
>gene=chr6_5261652-5261956; species=panTro
GGGGATGCGACGTCTGGGTGTGGAGGTGATGAGCTAGGGGTTCTGTGGCACTCCGGCTCTGCTCAGGGCGACCTGCGTAGGGGCCTCTGGGGCAGGCCCGCTTTCTGTCAAAATGGCAGCGCCCAGCGTGCGCGGGTATCTCTGAAGTTGGGGTTTAAGATTCTTGCCCGTGAGAGCGAACGAGCCTGCCGTGCTTCTGATTTTGAAACACCTGGGACTGGGTTTCCCGGGCGAGCGGTGGGTGAGTGCCGGCCTCGTTGCAGCCTGGGGTACGACGTGGGCGGTTGGTGTTGTAGGGGGTTTA
>gene=chr6_5261652-5261956; species=papHam
GGGGATGCGACGTCTGGGTGTGGAGGTGATGAGACAGAGGTTCCGTGGCACTCCGGCTCTGCTCAGGGCGACCTGCGTAGGGGCCTCCGGGGCAGGCCCGCTTTCTGTCAAAATGGCAGCGCCCAGCGTGCACGGGTATCTCTGAAGTTGGGGTTTAAGATTCTTGCCCGTGAGAGCCAACGAGCCTGCCGTGCTTCTGATTTTGAAATACGTGGGTCTGGGTTTCCCGGGCGAGCGGTGGGTGAGTGCCGACCTCGTTGCAGCCTGGGGTAGGACGTGGGCGGTTCGTGTGATTAGGGGGTTA
>gene=chr6_5261652-5261956; species=ponAbe
GGGGATGCGACGTCTGGGTGTGGAGGTGATGAGATAGGGGTTCTGTGGCACTCCGGCTCTGCTCAGGGCGACCTGCGTAGGGGCCTCTGGGGCAGGCCCGCTTTCTGTCAAAATGGCAGCGCCCAGCGTGCACGGGTGTCTGTGAAGTTGGGGTTTAAGATTCTTTCCTGTGAGAGCGAACGAGCCTGCCGTGCTTCTGATTTTGAAACACCTGGGTCTGGGCTTCCCGGGCGAGCGGTGGGTGAGTGCCGGCCTCGTTGCAGCCTGGGGTACGGCGTGGGCGGTTGGCGTTGTAGGGGGTTTA
>gene=chr6_5261652-5261956; species=rheMac
GGGGATGCGACGTCTGGGTGTGGAGGTGATGAGACAGGGGTTCCGTGGCACTCCGGCTCTGCTCAGGGCGACCTGCGTAGGGGCCTCCGGGGCAGGCCCGCTTTCCGTCAAAATGGCAGCGCCCAGCGTGCACGGGTATCTCTGAAGTTGGGGTTTAAGGTTCTTGCCCGTGAGAGCCAACGAGCCTGCCGTGCTTCTGATTTTGAAATACCTGGGTCTGGGTTTCCCGGGCGAGCGGTGGGTGAGTGCCGACCTCGTTGCAGCCTGGGGTAGGACGTGGGCGGTTCGTGTGGTTAGGGGGTTA
>gene=chr6_8102564-8102868; species=hg19
TCCTCACTCCGCCCGTATCTGGTGGCCGGCCCGGGTCCTGCCAGGGCTCGGCAGGCCCCGCTCCCGTCCACCTCTTCCCCTCCGCGCCGCCTCTCCTTCTCACCTGTCGCTCGCCCTGAGCACTGTATTTATTCCCCTTACTCAGTCCCAGGGACTTCTCCAGTAGCGACAACTCTGCGGCCGCCGCCATCTTCCGGCCGTAGCTCCTGGCAGACGCGAGACCTGCAGAACAAGAACCTCCCGCATTGGTGGAAACAGAAGTCCCACTCCTGCAAACTTCAGCGGCGATTGGCTGAACGGAAGG
>gene=chr6_8102564-8102868; species=bosTau
Tcctcgctccg-cagcctcccccgcccggccc-ggccctaccc----------ggccgcgctcccgtccccctctcccgctccgcgccgcctcCGCTTCTCACCTGGCGCTCGCCCTGAGCGCTGTACTTGTTCCCTTTACTCAGCCCCAGAGACTTCTCCAGCAGCGTCAGCTCCGCGGCCGCCGCCATCTTCCGG-CAGAGCTCCCG--------------------GCAAGGATCTCCTGCATTGGCTGAGAGGGACGTCCCGCTCCCTCAAACGTCACCGGCTATTGGCTGAACTCAGGG
>gene=chr6_8102564-8102868; species=calJac
TCCTCATTCCGCCTGTATCGAGTGGCCGGCCCCAGCCCTGCCAGGGCTCAGCAAGCCCCGCTCCCGTCTACCTCTTCCCTTCTGCGCCGCCTCTCCTTCTCACCTGTCGCTCGCCTTGAGCACTGTATTTATTCCCCTTACTCAGTCCCAGGGACTTCTCCAGTAGCGACAACTCTGCGGCCGCCGCCATCTTCCGGCCGTAGTTCTTGGCAGAGGAGGGATCCACAGAACAAGAACCTCTTGCATTGGTGGAGACGGAATTCCC-CTCCTGCAAACATCACCGGCGATTGGCTGAACGAAAGG
>gene=chr6_8102564-8102868; species=canFam
TCC--------TCCGTCTCCGCCGGCCAGCCC--GTCTTCC-----CT---------GCGCTCCTGTCCACCGCTTCCCCTCCAC----TCCCCGCTTCTCACCTGGCGCTCGCCCTGAGCGCTGTATTTGTTCCCCTTACTCAGCCCCAGGGACTTCTCCAACAGCGTCAACTCCGCGGCCGCCGCCATCTTCCGGCAGGAGCTGCTGGCAGGGGCGGGACCAGGACAGCAAGGCTCTCCCCCATTGGCTGGGAGGGAAGGCCCCCTCCCACAAACGTGACCAACTATTGGCTGAACGTAGGG
>gene=chr6_8102564-8102868; species=equCab
TCCTCGCTCCGCCCGCCTGTGCCGGCCGCCCG--GTGCACCCG-GGCTCAGCAGGCCCCACTCCCGTCCA--------CCTCCAC-----CTCCGTTTCTCACCTGGCGCTCGCCCTGAGCGCTGTATTTGTTCCCTTTACTCAGCCCCAGGGACTTCTCCAGCAGCGTCAACTCTGCGGCCGCCGCCATCTTCCGGGA-GAGCTCCTGGCAGGGGCGGGACCTGGACAGCAAGGATCTCCCGCATTGGCGGGAAGGGAACGCCCACTCCTACAAGCGTCACCGGCTATTGGCTGAACG-AGGG
>gene=chr6_8102564-8102868; species=gorGor
----------------------------------------------------------------------------------------------------------------------------------------------------------------------------------------------------------------------------------------------------------------------------------------------------------------
>gene=chr6_8102564-8102868; species=panTro
TCCTCACTCCGCCCGTATCGGGTGGCCGGCCCGGGTCCTGCCAGGGCTCGGCAGGCCCCGCTCCCGTCCACCTCTTCCCCTCCGCGCCGCCTCTCCTTCTCACCTGTCGCTCGCCCTGAGCACTGTATTTATTCCCTTTACTCAGTCCCAGGGACTTCTCCAGTAGCGACAACTCTGCGGCCGCCGCCATCTTCCAGCTGTAGCTCCTGGCAGACGCGAGACCTGCAGAACAAGAACCTCCCGCATTGGTGGAAACAGAAGTCCCACTCCTGCAAACTTCAGCGGCGATTGGCTGAACGGAAGG
>gene=chr6_8102564-8102868; species=papHam
TCCTCACTCCGCCGGTATTGGGTGGCCGGCCCGGGTACTGCCAGGGCTCGGCAGGCCCCGCTCCCGTCCACCTCTTCCCCTCTGCGCCGCCTCTCCTTCTCACCTGTCGCTCGCCCTGAGCACTGTATTTGTTCCCCTTACTCAGTCCCAGGGACTTCTCCAGCAGCGACAACTCTGCGGCCGCCGCCATCTTCCGGCCGTAGCTCCTGGCAGAGGCGAGACCTGCAGAACAAGAACCTCCCGCATTGGTGGAAACGGAAGTCCCACTGCTGCAAACTTCAGCGGCGATTGGCTGAACGGAATG
>gene=chr6_8102564-8102868; species=ponAbe
TCCTCGCTCCGCCCGTATCGGGTGGCCGGCCCGGGTCCTGCCAGGACTCGGCAGGCCTCGCTCCCGTCCACCTCTTTCCCTCCGCGCCGCCTCTCCTTCTCACCTGTCGCTCGCCCTGAGCACTGTATTTATTCCCTTTACTCAGTCCCAGGGACTTCTCCAGTAGCGACAACTCTGCGGCCGCCGCCATCTTCCGGCCGCAGCTCCTGGCAGACTCCAGACCTGCAGAACAAGAACCTCCGGCATTGGTGGAAACGGAAGTCCCTCTCCTGCAAACTTCAGCGGCGATTGGCTGAACGGAAGG
>gene=chr6_8102564-8102868; species=rheMac
TCCTCACTCCGCCGGTATTGGGTGGCCGGCCCGGGTACTGCCAGGGCTCGGCAGACCCCGCTCCCGTCCACCTCTTCCCCTCTGCGCCGCCTCTCCTTCTCACCTGTCGCTCGCCCTGAGCACTGTATTTATTCCCCTTACTCAGTCCCAGGGACTTCTCCAGCAGCGACAACTCTGCGGCCGCCGCCATCTTCCGGCCCTAGCTCCTGGAAGAAGCGAGACCTGCAGAACAAGAACCTCCCGCATTGGTGGAAACGGAAGTCCCACTGCTGCAAACTTCAGCGGCGATTGGCTGAACGGAAGG
>gene=chr6_20534606-20534910; species=hg19
CTAAACTAAGTTAAACCAGAACTAGCGCTTTCAGCAATGATGTAATTTGATCTCTTCGGGCCACCGTCGCTGAGCATGCGCAAATAAACGTGGCGGGACGTATGTGTCATGGCGCTCTCCATCTAAAGTCTGTGCAGCTTCCGGAGAGTGGCGGGTTGATTTTCTCACTTTGGACTGGTTTTTACTTCCCGACTTCTGGGTAAGGGTGGCCGATGGGTCCATGTGGGGCAGAGTGTGGCCACAGCTCCTTTTATGGCCAAGCCTTGTTTCTCCAGTTTCAGTTTTTCTTGGGCTGTTTGCAAAT
>gene=chr6_20534606-20534910; species=bosTau
--------GGTTAAACCTGAACGCGCACGTTCGGCGCCGATGTAGTTTGACCTCTCCAGGCCGCCGTCTGCGAGCATGCGTACATAAATGTGGCGGCACGTACGTGTCATGGCGAGCTCCAGCTAAAGT--CTGCAGTTTCCGGAGAGTGGCGTGTAGGTTCTGTTACTTTTGGTTGGCTTTTATTTCCCGACTGCTGGGTAAGGGTGGCGGGTGGATCAGTGTGGGGCAGAGTTTGACCAAAGCTCCTTTTATGGCAAAGCCTTGTTCCCCTAGTTTCAGTCCTTCTCTGGCCGTTCGCTGGT
>gene=chr6_20534606-20534910; species=calJac
CTAAACGCAGTGAAACCAGAACTAGCACTGTCAGCAATGACGTAATTTGACCGCTTCGGGCCACCGTCGCCGAGCATGCGTAAATACACGTGGCGGGCCGCATGTGTCATGGCGCCCTCCATCTAAAGTCCGGGTAGCTTCCGGAGAGTGGCGGCTTGA-TCTCTCACTTTGGACTGGTTTTTACTCACCGGCTTCTGGGTAAGAGTGGCGGATGGGTCCTTGCGGGGCAGAGTGTGGCCAGAGCTCCTTTTATGGCCAAGCCTTGTTTCTCCAGTTTCAGTCTTTCTCGGGCTGTTTGTTCAT
>gene=chr6_20534606-20534910; species=canFam
CCAAAATAAGTGCGGCCCGAACTCGCGCTTTCGGCGACGATGCAGTTTGCCGTCTCCGGGCCTCCGTCGCCGAGCATGCGCACAGAGGCGTGGCGGGACGTACGTGTCATGGCGCGCTCCAGCTGAAGGGCTTCCCGCATCCGGAGGACGGCGTGTGGATCGTCT--CCTCGGGCTGGTGTCGGTTTCCCCATCTCTCGGCGAGCGTGGCGGGTGCGTCGGCGTGGGGCAGCGTGCCGCTAGAGTTCCTTTAACGGCGGAGCTCTGTTTCTCCAGTGTCGGCCACTCTCGGGCCGTTTGCTGGC
>gene=chr6_20534606-20534910; species=equCab
CTAAATTAAGTTAAACCTGAACTCGCACTTTCAGCGGTGATGCAATTTGATCTCTCCGGGCCACCGTCGCCGAGCATGCGTAAATAAACGTGGCGGGACGTACGTGTCATGGCGAGCTCCATGTGAAGTCTCTGCAGTTTCCGGAGAGTGGCGTGTGGATTCTCTTACGTCGGACTGGTTTTTGTTTCTTGACTACTGGGTAAGGGTGGCCGGTGGATCAGTGTGGGGCGGAGTGTGGCCAGAGCTCCTTTTATGGCGAAGCCTTGTTTCCCCAGTTTCAGTCTTTCTCGGGCCGTTTGCTGGT
>gene=chr6_20534606-20534910; species=gorGor
CTAAACTAAGTTAAACCAGAACTAGCGCTTTCAGCAATGATGTAATTTGATCTCTTCGGGCCACCGTCGCTGAGCATGCGTAAATAAACGTGGCGGGACGTATGTGTCATGGCGCTCTCCATCTAAAGTCTGTGCAGCTTCCGGAGAGTGGCGGGTTGATTTTCTCACTTTGGACTGGTTTTTACTTCCAGACTTCTGGGTAAGGGTGGCCGATGGGTCCATGTGGGGCAGAGTGTGGCCACAGCTCCTTTTATGGCCAAGCCTTGTTTCTCCAGTTTCAGTTTTTCTTGGGCTGTTTGCAAAT
>gene=chr6_20534606-20534910; species=panTro
CTAAACTAAGTTAAACCAGAACTAGCGCTTTCAGCAATGATGTAATTTGATCTCTTCGGGCCACCGTCGCTGAGCATGCGTAAATAAACGTGGCGGGACGTATGTGTCATGGCGCTCTCCATCTAAAGTCTGTGCAGCTTCCGGAGAGTGGCGGGTTGATTTTCTCACTTTGGACTGGTTTTTACTTCCAGACTTCTGGGTAAGGGTGGCCGATGGGTCCATGTGGGGCAGAGTGTGGCCACAGCTCCTTTTATGGCCAAGCCTTGTTTCTCCAGTTTCAGTTTTTCTTGGGCTGTTTGCAAAT
>gene=chr6_20534606-20534910; species=papHam
CTAAACTAAGTTAAACCAGAACCAGCCCTTCCAGCAATGATGTAATTTGATCTCTTCGGGCCACCGTCGCTGAGCATGCGTAAATAAACGTGGCGGGACGTATGTGTCATGGCGCTCTCCATCTAAAGTCTGTGCAGCTTCCGGAGAGTGGCGGGTTGATTCTCTCACTTTGGACTGGTTTTTACTTCCCGACTTCTGGGTAAGGGTGGCGGTTGGGTCCATGTGGGGCAGAGTGTGGCGACGGCTCCTTTTATGG-CAAGCCTTATTTCTCCAGTTTCAGTCTTTCTTGGGCTGTTTGCAAAA
>gene=chr6_20534606-20534910; species=ponAbe
CTAAACTAAGTTAAACCAGAACTAGCGCTTTCAGCAATGATGTAATTTGATCTCTTCGGGCCACCGTCGCTGAGCATGCGTAAATAAACGTGGCGGGACGTATGTGTCATGGCGCTCTCCATCTAAAGTCTGTGCAGCTTCCGGAGAGTGGCGGGTTGATTCTCTCACTTTGGACTGGTTTTTACTTCCCGACTTCTGGGTAAGGGTGGCCGATGGGTCCATGTGGGGCAGAGTGTGGCCACAGCTCCTTTTATGGCCAAGCCTTGTTTCTCCAGTTTCAGTTTTTCTTGGGCTGTTTGCAAAT
>gene=chr6_20534606-20534910; species=rheMac
--------------------------------------------------------------------------------------------GCGGGACGTATGTGTCATGGCGCTCTCCATCTAAAGTCTGTGCAGTTTCCGGAGAGTGGCGGGTTGATTCTCTCACTTTGGACTGGTTTTTACTTCCCGACTTCTGGGTAAGGGTGGCGGTTGGGTCCATGTGGGGCAGAGTGTGGCGACGGCTCCTTTTATGG-CAAGCCTTGTTTCTCCAGTTTCAGTCTTTCTTGGGCTGTTTGCAAAA
>gene=chr6_28048587-28048891; species=hg19
CTGCGCCCGAAGAGACCCAGGAAGGATTCTTGGAATTGTAGTCCAAAGGCATCCCGCCTTCTGCGCAGACTCACAAGTCCCTGTGGACGGAATTCTTGAAGTGTAGCGCCGCTCAGTCCTTCCACCGGAAGTGTCCGATCGGAATCAGCCCTGTCCGAGAGGTGAGTCCGGGTTTGGGGATCCAGATGTCCAGCCCCGTGTCCCCCTCCAAACATCCAGTCCCTCTCATATTGCCTTTGAAATTAGCAGCCTCTGGGTGACCAGACCTTGGCCCTCAGAGGAATCCCGGAGAAAGGTAGAACCA
>gene=chr6_28048587-28048891; species=bosTau
CCCACTCTGAGGATACCCGAAG--GCTTCTGGGAAGTGCAGTCCAAAGTCAGCCCGTCTTCTGCGCAGCCTCAAAAGTCTCTGTGAAAGGAAGCCTTGAGAAGTCGTGCAGCGCCGTCCTTCCACCGGAAGTGTCCGATCGGAACCAGCCCTGTGGAAGAGGTGAGTCCGGGTCTGGGGACCCAGGTGTCCGGTCCTTTGT-CTCCTTTAAACACCCAGTCCCTATCATGTTTCCTTCGGGATTGACAGCCCTGTGACACTCTGGCCTGGGACCTTAGAGGAATCCCGAGGAAATGTGGAACTA
>gene=chr6_28048587-28048891; species=calJac
CTGCTCCTGAGGAGACCCAGGAAGGCTTCTGGGAATCGTAGTTCAAAGGCATCCCGTCTTCTGCGCAGACTCACAAGTCCCTGTGGACGGAAACATTGAAGGGTAGTGCCGCTCCGTCCTTCCACCGGAAGTGTCCGATCGGAATCAGCCCTGTCCGAGAGGTGAGTCCGGGTTTGGGGACCCAGATGTCCGACCCAGTGTCTCCCTCCAAACATCCAGTCCCTCTCATAATGCCTTTGAAATTAGCAGCCTCTGGGTGACCAAACCTTGGACCTCAGAGCAATTCCTGAGAAAGGTGTAACCA
>gene=chr6_28048587-28048891; species=canFam
CTGCG-CGAGAAAGACGCCAAG--ACTTCTGGGAGTCACAGTCCTGAGCCAGGCCTCCTTCTGCGCAGGTTCAA----------------AGTCCCCGA--GCCGGCGCGGCGCGGTCCCCCCACCGGAAGTGTCCGATCGGAACCATCCC-GTAGGAGAGGGGAGTCCGGGCTTGAGGATCCACGGGTCCGACCTTTTGT-CCCCTCCGAGCATTCAGTCCCTGCCA--CTTTATTTGGGGTCGGCCGCCCCGCAGCGACCTGAGCCAGCACCGCGGAGGCATCCCGAGGAAAG---------
>gene=chr6_28048587-28048891; species=equCab
CTGCG-CTGAGAAAGCCAAGAG--GCTTCTGGGAATTGTAGTCCAAAGCCAGGCCGTCTTCTGCGCAGACTCAAAAGTCTCTGTGGAAGGAAGCCTTGA--GGCGGTGCAGAGCCGTCCTTCCACCGGAAGTGTCCGATCGGAACCAGCCCTGTAAGAGAGGTGAGTCCGGATTTGGGGACCCAGGTGTCCAGCCCTTTGT-CCCCTCCAAACACCCAGTCCCTACTATGTTCTATACGGGATTGGCAATCCTGTGTCGACCTGACCGCGGACCTTAGAGGAATCCCGAGGAAAGGTGGAACTA
>gene=chr6_28048587-28048891; species=gorGor
----------------------------------------------------------------------------------------------------------------------------------------------------------------------------------------------------------------------------------------------------------------------------------------------------------------
>gene=chr6_28048587-28048891; species=panTro
CTGCGCCCGAAGAGACCCAGGAAGGATTCTTGGAATCGTAGTCCAAAGGCATCCCGCTTTCTGCGCAGACTCACAAGTCCCTGTGGACGGAATTCTTGAAGTGTAGCGCCGCTCAGTCCTTCCACCGGAAGTGTCCGATCGGAATCAGCCCTGTCCGAGAGGTGAGTCCGGGTTTGGGGATCCAGATGTCCAGCCCCGTGTCCCCCTCCAAACATCCAGTCCCTCTCATATTGCCTTTGAAATTAGCAGCCTCTGGGTGACCAGACCTTGGCCCTCAGAGGAATCCCGGAGAAAGGTAGAACCA
>gene=chr6_28048587-28048891; species=papHam
CTGCGCCTGAAGCGACCCAGGAAGGATTCCCGGAATCGTAGTCCAAAGGCATCCCGTCTTCTGCGCAGACTCACAAGTCCCTGTGGACGGAATCCTTGAAGTGTAGTGCCGCTCAGTCCTTCCACCGGAAGTGTCCGATCGGAATCAGCCCTGTCCGAGAGGTGAGTCCGGGTTTGGGGACCCAGACGTCCAGCCCTGTTTCCCCCTCCAAACATCCAGTCCCTCTCATAGTGCCTTTGAAATTAGCAGCCTCTGGGTGACTAGACCTTGGACCTCAGAGGAATCCCGGAGAAAGGTGGAACCA
>gene=chr6_28048587-28048891; species=ponAbe
CTGCGCCCGAAGAGACCCAGGGAGGATTCTTGGAATCGTAGTCCAAAGGCATCCCGTCTTCTGCGCAGACTCACAAGTCCCTGTGGACGGAATCCTTGAAGTGTAGCGCCGCTCAGTCCTTCCACCGGAAGTGTCCGATCGGAATCAGCCCTGTCCGAGAGGTGAGTCCGGGTTTGGGGATCCAGATGTCCAGCCCCGTGTCCCCCTCCAAACATCCAGTCCCTCTCATATTGCCTTTGAAATTAGCAGCCTCTGGGTGACCAGACCTTGGCCCTCAGAGGAATCCCGGGGAAAGGTAGAACCA
>gene=chr6_28048587-28048891; species=rheMac
CTGCGCCTGAAGCGACCCAGGAAGGATTCTCGGAATCATAGTCCAAAGGCATCCCGTCTTCTGCGCAGACTCACAAGTCCCTGTGGACGGAATCCTTGAAGTGTAGTGCCGCTCAGTCCTTCCACCGGAAGTGTCCGATCGGAATCAGCCCTGTCCGAGAGGTGAGTCCGGGTTTGGGGACCCAGACGTCCAGCCCTGTTTCCCCCTCCAAACATCCAGTCCCTCTCATATTGCCTTTGAAATTAGCAGCCTCTGGGTGACTAGACCTTGGACCTCAGAGGAATCCCGGAGAAAGGTGGAACCA
>gene=chr6_28219866-28220170; species=hg19
CTGTCATGCCCAGGGGCCCAGGACACCCCCTGAGGCGCAGCTGCACAGATCTCTCTTATAGTCCGTGCCTTTGCAGGGTCGTCCTCTGCACCCCACTCTGAATCCCACAGTAAGTATCACCAAAGGATGTCTTTGGGAGTGAAAGTGATCACTCTCCAGACATAGGAGGGAAGTTGAGGCTGGGGCACAGGAAGTCTCGATGGGAACTAAGGCCACTTCCTGGGCGCTCTAGGAAGCTTCTCTCGGTGGTTGTCTCCGAATTAACCCATTAGCTACCCTGTCCTTACCTCCACGCAAGGGAAGG
>gene=chr6_28219866-28220170; species=bosTau
CCG-CGTGTCCAGGGG-CGAGGACACACC-TGGGGAGCAGCTTCACAGGTTGCCCCCTGAGTCCGCGCCTCTGCAGCGTCCTCCTCTGCACCTCACCCTGAATCCCACAATAAGTATCCCCAAA-GATGTCTTGGT-----GCAATGAACAGCCTCCAGATGCTGGAGAAGAATTGAGAGTGGGGCACAGGAAGCCCAAGTGGGAATCAATACCACTTCCCGGGCCCTCTAGGAAGAGCCTCTCGGTGGTTGTCCCCGAGTTAACCCATTAGCAACCATGCCCTTACCTC----CAAGTGAA-G
>gene=chr6_28219866-28220170; species=calJac
CTCTCATGCCCGGGGGCCCGGGACACCCC-CGAGGCGCAGCTGCACAGATCTCTCCTGCAGCCCGTGCGTCTG-GGGGGCGTCCTCTGCACCCCACTGTGAATCCCACAGTAAGTATC-CCAGAGGATGTCTTCGGGGGTGGAAGTGATCACTCTCCAGACGCGGGAGAGAAGTTGACGCTGGGGCACAGGAAGCCTCGGTGGGAACCAAGGCGACTTCCTGGGCTCTCTAGGAAGCTCCTCTCGGTGGTTGTCTCCGAATTAACCCATTAGCTACCCTGTCCCTACCTCCACACAAGGGAAGG
>gene=chr6_28219866-28220170; species=canFam
AC------CGCGGCGTCCC---------------------CTGC---GTCCTCCCCG--GACCCGACCCGCAGCAACGCGCAGCCGGGGGCCCAGCCTCCGA--CTTCAACAGGTAGCC-------GTCCCCTCCCG----GGAGCG------CGCCGAAGCCGGACGGAAGCCGGAAGCCGGGG-ACCGGAAGTC-----GGGGACTCTCGCCCCTTCCCCGGCTCT-TAGGACGCGACTCTC-GCGGTAG-CCCCGAGTTAACCCTTCCGCTGTCAGGCCCGT-----CGCAGGTAGGGC-G
>gene=chr6_28219866-28220170; species=equCab
CCC-CATGCCCAGGACACC--------CC-TGGGGCGCAGCTGCACAGATTTCTCCTTGAGTCCTTGCCTTTGCAGCGTCCTTCTCTGCACCCCACCCCGAAATCCACAATAAGTATCCTCAAAGGATGTCCTAGTG---AAGAGTGAATACCCACCAAATGCGGGAGAAAAATTGAGGTTGGGGCACAGGAAGCCTCGGTGGGAATCAGTGCCACTTCCTGGGCTCTCTAGGAATCGCCTCTCGGTGGTTGTCCCCGAGTTAACACGTTAGCTACCATGTCCTTGCCTCCGCTCGTGGGAG-G
>gene=chr6_28219866-28220170; species=gorGor
CTGTCATGCCCAGGGGCCCAGGACACCCCCTGAGGCGCAGCTGCACAGATCTCTCTTATAGTCCGTGCCTTTGCAGGGTCGTCCTCTGCACCCCACTCTGAATCCCACAGTAAGTATCGCCAAAGGATGTCTTTGGGAGTGAAAGTGATCACTCTCCAGACATAGGAGGGAAGTTGAGGCTGGGGCACAGGAAGCCTCGATGGGAACTAAGGCCACTTCCTGGGCTCTCTAGGAAGCTTCTCTCGGTGGTTGTCTCCGAATTAACCCATTAGCTACCCTGTCCTTACCTCCACGCAAGGGAAGG
>gene=chr6_28219866-28220170; species=panTro
CTGTCATGCCCAGGGGCCCAGGACACCCCCTGAGGCGCAGCTGCACAGATCTCTCTTATAGTCCGTGCCTTTGCAGGGTCGTCCTCTGCACCCCACTCTGAATCCCACAGTAAGTATCACCAAAGGATGTCTTTGGGAGTGAAAGTGATCACTCTCCAGACGTAGGAGGGAAGTTGAGGCTGGGGCACAGGAAGCCTCGATGGGAACTAAGGCCACTTCCTGGGCTCTCTAGGAAGCTTCTCTCGGTGGTTGTCTCCGAATTAACCCATTAGCTACCCTGTCCTTACCTCCACGCAAGGGAAGG
>gene=chr6_28219866-28220170; species=papHam
CTCTCATGCCCAGAGGCCCAGGACACTCC-TGAGGCGCAGCTGCACAGATCTCTCTTATAGTCCGTGCCCTTGCAGGGTTGTCCTCTGCACTTCACTCTGAATCCCACAGTAAGTATCCCCAAAGGATGTC--TGGAAGTGAAAGTGATCACTCTCCAGACACAGGAGGGAAGTTGAGGCTGGAGCACAGGAAGCCTCGCTGGCAACTAAGGCAACTTCCTGGGCTCTCTAGGAAGCTTCTCTCAGTGGTTGTCTCCGAGTTAACCCTTTAGCTACCCTGTCCTTACCACCACACAAGGGAAGG
>gene=chr6_28219866-28220170; species=ponAbe
CTCTCATGCCCAGGGGCCCAGGACACCCCTTGAGGCGCAGCTGCACAGATCTCTCTTATAGTCCGTGCCTTTGCAGGGTCGTCCTCTGCACCCCACTCTGAATCCCACAGTAAGTATCACCAAAGGATGTCTTTGGGAGTGAACGTGATCACTCTCCAGACATAGGAGGGAAGTTGAGGCTGGGGCACAGGAAACCTCGATAGGAACTAAGGCCACTTCCTGGGCTCTCTAGGAAGCTTCTCTCGGTGGTTGTCTCCGAATTAACCCATTAGCTACCCTGTCCTTACCTCCACGCAAGGGAAGG
>gene=chr6_28219866-28220170; species=rheMac
CTCTCATGCCCAGAGGCCCAGGACACTCC-TGAGGCGCAGCTGCACAGATCTCTCTTATAGTCCGTGCCCTTGCAGGGTCGTCCTCTGCACTTCACTCTGAATCCCACAGTAAGTATCCCCAAAGGATGTC--TGGAAGTGAAAGTGATCACTCTCCAGACACAGGAGGGAAGTTGAGGCTGGAGCACAGGAAGCCTCGCTGGCAACTAAGGCAACTTCCTGGGCTCTCTAGGAAGCTTCTCTCAGTGGTTGTCTCCGAGTTAACCCTTTAGCTACCCTGTCCTTACCACCACACAAGGGAAGG
>gene=chr6_34725162-34725466; species=hg19
GGAAGAAAAGGAAAAGCCCCGCCCCTCGCTCGGCTGCTGGAGGCGAGGGCTTCGGAAGTCTTCATGCTAGTCTCGTGGGGTTCCGCGGTGTCGTCGCTGGCTGTGCGCGTCATTTCCGGGCGTCACGTAACGGAGTGGCCAACGGCCTGCAGAGCAACATGCCCAAGTGAGTGGGGCCCCGAAATCTGAGGGTGATCGTAGTCACTAGTTGTGGCCCCCATGCAGGAGCGGAGAGCGGGTTCTGGTTTCTGAAACCTCGAGGGATGGGAGAGTATCTGGGCCGGGTGGACGGAGGCAGGGAGAT
>gene=chr6_34725162-34725466; species=bosTau
AGACGAGCAGGACAAGCCCCACCCCTCGCCCCGCCCACGACGGATTGGATTTCTGAAG---TCGCGTTGGGCTCGTC-ACTTCCGCTGCGTCGGCGCTGACTGAGCGGGTCACTTCCAGGCGGCGCGGAACGGAGTTGCTAACGGCCTGTGGAGCAACATGCCTAAGTGAGTGGGGGCCTG---TATTTGCGTGTTCGCGGTTACTAATTGTCTCCCT-GCGGGAGAACGCAGAGCGGGTTCTGGCTCCGGTAGCCTCTGGGGGAGCGAGCGGGTCAGGG----------GAAGGAAGGACGAC
>gene=chr6_34725162-34725466; species=calJac
GGAAGGAAAGGAAAAGCCCCGCCCCTCGCTCGGCAGCAGGAGGGTAGGGCTTCAA-AGTTTTCGCGCTAGTCTCTTGGGCTTCCGCGGTGTCGGCACTGGCTGTGTGCGTCATTTCCGGGCGTCACGGAACGGAGTGGCCAACGGCTTGCCGAGCAACATGCCCAAGTGAGTGGGGCCCTGAAATTTGAGGGTGATGGTAGTGACTAGTTGTGGCCCTCATGCAGGAGCGGAGAGCTGTTTCTGGTTTCTGAAACCTCGAGGGATAGGAGAGGATCTGGG-CGGGTGGACGGAGGTAGGAAGAT
>gene=chr6_34725162-34725466; species=canFam
GGAGA-AGGAGGAAAGCCCCGCC------------------CGCGGGAGTTTCTGGAG---TCGCGTTTGACGCGTC-AGCTCCGCGGCGTCGGCGCCTGCTGTGTGCGTCATTTCCGGGCGGCGCGGGACGGAGTGGCCAACGGCCTGCAGAGCAACATGCCTAAGTGAGTGGGGGCCCG-AATCTGCGGGTGTTGGCGGGCAATCACTGTGCCCCA-GTGGGGGAGTGGAGAGCGGGTTCTAGCTCTTGAGGTTTCCCGGAGAGCGCCAGCCT-TGG--------------GCGAGGGACCC
>gene=chr6_34725162-34725466; species=equCab
GGAGG-GAAAGGAAAGCCCCGCCCCTCGCTCGCCTTAGATGAGCTAGGGTTTCTGAAG---TCGCGCGTGACTCGTC-GGTTTCTCGGCGTCGGCGCTTGCTGTGTGCGTCACTTCCGGGCGGCGCGGAACGGAGTGGTTAACGGCCTGTAGAGCACCATGCCCAAGTGAGT-GGGGCCTG-AATCTGGGGGTGTTCGCAGTCATGAATTGTGGCCCC-GTGGGGGGAGCGAGAGCCAGTTCTGGCCCTTGAAGCCTCTGGGGAAGCGCGAGGGTCTGGG----------GGCGGGAGGGAGAC
>gene=chr6_34725162-34725466; species=gorGor
GGAAGAAAAGGAAAAGCCCCGCCCCTCGCTCGGCTGCTGGAGGCGAGGGCTTCGGAAGTCTTCACGCTAGTCTCGTGGGGTTCCGCGGTGTCGTCGCTGGCTGTGCGCGTCATTTCCGGGCGTCACGTAACGGAGTGGCCAACGGCCTGCAGAGCAACATGCCCAAGTGAGTGGGGCCCCGAAATCTGAGGGTGATCGTAGTCACTAGTTGTGGCCCCCATGCAGGAGCGGAGAGCGGGTTCTGGTTTCTGAAACCTCGAGGGATGGGAGAGTATCTGGGACGGGTGGACGGAGGCAGGGAGAT
>gene=chr6_34725162-34725466; species=panTro
GGAAGAAAAGGAAAAGCCCCGCCCCTCGCTCGGCTGCTGGAGGCGAGGGCTTCGGAAATCTTCATGCTAGTCTCGTGGGGTTCCGCGGTGTCGTCGCTGGCTGTGCGCGTCATTTCCGGGCGTCACGTAACGGAGTGGCCAACGGCCTGCAGAGCAACATGCCCAAGTGAGTGGGGTCCCGGAATCTGAGGGTGATCGTAGTCACTAGCTGTGGCCCCCATGCAGGAGCGGAGAGCGGGTTCTGGTTTCTGAAACCTCGAGGGATGGGAGAGTATCTTGGCCGGGTGGACGGAGGCAGGGAGAT
>gene=chr6_34725162-34725466; species=papHam
GGAAGAAAGGGAAAAGCCCCGCCCCTCGCTCGGCTGCTGGTGGCGAGGGCTTCGG--GTCTTCTCGCTAGTCTCGTGGGGTTCCGCGGTGTCGTCGCTGACTGTGCGCGTCATTTCCGGGCGTCACGTAACGGAGTGGCCAACGGCCTGCAGAGCAACATGCCCAAGTGAGTGGGGCCCCGAAATCTGAGGGTGATCGTAGTCACTAGTTGTGGCCCCTATGCAGGAGCAGAGAGCGGGTTCTGGTTTCTGAAACCTCGTGGGATGGCAGAGTATCTGGGACAGGTGGACGGAGATAGGGAGAT
>gene=chr6_34725162-34725466; species=ponAbe
GGAAGAAAAGGAAAAGCCCCGCCCCTCGCTCGGCTGCTGGAGGCGACGGCTTCGGAACTCTTCACGCTAGTCTCGTGGGGTTCCGCGGTGTCGTCGCTGGCTGTGCGCGTCATTTCCGGGCGTCACGTAACGTAGTGGCCAACGGCCTGCAAAGCAACATGCCCAAGTGAGTGGGGCCCCGAAATCTGAGGGTGATCGTAGTCACTAGTTGTGGCCCCCATGCAGGAGCGGAGAGCGGGTTCTGGTTTCTGAAACCTCGAGGGATGGGAGAGTATCTGGGACGGGTGGACGGAGGCAGGGAGAT
>gene=chr6_34725162-34725466; species=rheMac
GGAAGAAATGGAAAAGCCCCGCCCCTCGCTCGGCTGCTGGTGGCGAGGGCTTCGG--GTCTTCTCGCTAGTCTCGTGGGGTTCCGCGGTGTCGTCGCTGACTGTGCGCGTCATTTCCGGGCGTCACGTAACGGAGTGGCCAACGGCCTGCAGAGCAACATGCCCAAGTGAGTGGGGCCCCGAAATCTGAGGGTGATCGTAGTCACTAGTTGTGGCCCCTGTGCAGGAGCAGAGAGCGGGTTCTGGTTTCTGAAACCTCGTGGGATGGCAGAGTATCTGGGACAGGTGGACGGAGATAGGGAGAT
>gene=chr6_34855663-34855967; species=hg19
ACAGCGGCCGTCTCATCCGACTCCCCTGTCTCTCCACCTTTGTCGGAGGGCGACTCGTGGGCATCGTCCATCACGGATAGGATTGGAGGGGAGAGGAGATCGCGGAGATGCCTGAGGCAGAAGCTCGGAAACCCGAGCTGCACAGGCCAGGATCTTACTTCCTGTCGTCGCGCAGCGATGACATCACCCCTACCGCTCTCCTGAGGGGTCATTTTGAGGCGCGCGTAGAGGACTAGAGGACTCATTTTAACTTTGGTTTGGCGACAGTGGGAAGCGGGAAAATTGGACGTAAAGAGCTCAGACT
>gene=chr6_34855663-34855967; species=bosTau
GCCGCCGTCGTCTCGTCTGATTCCCCGGTCTCTCCACCTTTTTCCTTGGGCGATTCGCAGGCATTATCCATCGCGGCTAG---AACCCGGGAGAGGAGAACGCGCCGCTGTCAGACTCCCGAGCTCAGGACGC------------------AGCTTACTTCCGGTCGTCGCGCTCCGATGACATCACCAAGACCGCTGCTCCAAGGGGTCATTTAGAGACGCGCCAGGAGGGTTGCAGGGCTCGGTTTACTC---ATTTGGTGGCGGTGCGGAGAGGGAAAGTTGAGGGTACGGAAATCAGTTT
>gene=chr6_34855663-34855967; species=calJac
GCAGCGACGGTCTCATCCGACTCCCCTGTCTCTCCGCCTTTGTCTGTGGGCGACTCGCGGGCATCGTCCATCGCGGATAGGATTAGAAGGGAGAGGAGATCGCAGCACTGTCCGAGGCTGGAGCTCGGAATCCCGAGCTGCACAGGACAGGATCTTACTTCCTGTAGTCGCGCCGCGATGACATCACCCCTACAGCTCTCCTGAGGGGTCATTTTGAGGCGCGCGTAGAGG-CGACTTGACTCATTTTAACTTTGGTTTGGCCACAGTGGGGAGCGGGAAAATTGGACGTAAAGAGTTTATATT
>gene=chr6_34855663-34855967; species=canFam
GCAGGGGCCGTTTCATCTGACTCCCTTGCCTCTCCACCTTTTTCCGTGGGCGACTCGCAGGCATTATCCATAGCGGTAAG---AAAAAGAGCGGAGAGATCGCCCTCCTGTCAGATCCTGGAGCTCACGACCTACTGGAGCACAGCCCCGAAGCTTACTTCCTGTCGTCGCTCTGTGATGACATCACTCCTACCGCTCCTCGGAGGGGACAGTTTGAAGCACGTTTAGAGTACTTCAGGACCCCTTTTAACTCTGATTCGGTGACGG-TTGGAGAGGGAAGACTGAGGTTACAGAATTCAGTTT
>gene=chr6_34855663-34855967; species=equCab
GCAGCGGCCGTCTCATCTGACTCCCCCGTCTCTCCACCTTTTTCCGCGGGCGACTCGCAGGCATTATCCATCGCGGCAAG---GAGACGGGAGAGGAGATCGCGGCGCTGTCAGGCTCGGGAGCTCGAGCCCGCGCGCGGCACATCCCAGGAGCTTACTTCCTGTCGTCGCGCTGCGATGACATCACCCCTACTGCTCCTCGGGAGGGTCATCGTGAGGCGCGCGTCGAGGACTTCAGGGCCCGTTTTAACTCTGATTTGGTGGCGGTGCGGAGAGGGAAAATTGAGAGTATGGAATTCACTTG
>gene=chr6_34855663-34855967; species=gorGor
GCAGCGGCCGTCTCATCCGACTCCCCTGTCTCTCCACCTTTGTCGGAAGGCGACTCGTGGGCATCGTCCATCACGGATAGGATTGGAGGGGAGAGGAGATATCGGAGATGCCTGAGGC-GAAGCTCGGAACCCCGAGCTGCACAGGCCAGGATCTTACTTCCTGTCGTCGCGCAGCGATGACATCACCCCTACCGCTCTCCTGAGGGGTCATTTTGAGGCGCGCGTAGAGGACTAGAGGACTCATTTTA-CTTTGGTTTGGCGACAGTGGGAAGCGGGAAAATTGGACGTAAAGAGCTCAGACT
>gene=chr6_34855663-34855967; species=panTro
ACAGCGGCCGTCTCATCCGACTCCCCTGTCTCTCCACCTTTGTCGGAGGGCGACTCGTGGGCATCGTCCATCACGGATAGGATTGGAGGGGAGAGGAGATCGCGGAGATGCCTGAGGCAGAAGCTCGGAACCCCGAGCTGCACAGGCCAGGATCTTACTTCCTGTCGTCGCGCAGCGATGACATCACCCCTACCGCTCTCCTGAGGGGTCATTTTGAGGCGCGCGTAGAGGACTAGAGGACTCATTTTAACTTTGGTTTGGCGACAGTAGGAAGCGGGAAAATTGGACGTATAGAGCTCAGACT
>gene=chr6_34855663-34855967; species=papHam
GCAGCGGCCGTCTCATCCGACTCCCCTGTCTCTCCACCTTTGTCGGAGGGCGACTCGCGGGCATCGTCCATCACGGATAGGATTGGAGGGGAGAGAAGATCGCGGCGATGTCTGAGGCAGAAGCTCGGAACCCCGAGCTGCACAGGACAGGATCTTACTTCCTGTCGTCGCGCAGCGATGACATCACCCCTACCGCTCTCCTGAGGGGTCATTTTGAGGCGCGCGTAGAGGACTAGAGGACTCATTTTAACTTTGGTTTGGCGACAGTGGGAAGCGGGAAAATTGGACGTAAAGAGCTCAGACT
>gene=chr6_34855663-34855967; species=ponAbe
GCAGCGGCCGTCTCATCCGACTCCCCTGTCTCTCCACCTTTGTCGGAGGGCGACTTGTGGGCATCGTCCATCACGGATAGGATTGGAGGGGACAGGAGATCGCGGAGATGTCTGAGGCAGAAGCTCTGAACCCCGAGCTGCACAGGCCAGGATCTTACTTCCTGTCGTCGCGCAGCGATGACATCATCCCTACCGCTCTCCTGAGGGGTCATTTTGAGGCGCGCGTAGAGGACTAGAGGACTCATTTTAACTTTGGTTTGGCGACAGTGGGAAGCGGGAAAATTGGACGTAAAGAGCTCAGACT
>gene=chr6_34855663-34855967; species=rheMac
GCAGCGGCCGTCTCATCCGACTCCCCTGTCTCTCCACCTTTGTCGGAGGGCGACTCGCGGGCATCGTCCATCACGGATAGGATTGGAGGGGAGAGGAGATCGCGGCGATGTCTGAGGCAGAAGCTCGGAACCCCGAGCTGCACAGGACAGTATCTTACTTCCTGTCGTCGCGCAGCGATGACATCACCCCTACCGCTCTCCTGAGGGGTCATTTTGAGGCGCGCGTAGAGGACTAGAGGACTCATTTTAACTTTGGTTTGGCGACAGTGGGAAGCGGGAAAATTGGACGTAAAGAGCTCAGACT
>gene=chr6_41755301-41755605; species=hg19
TCCGGATGTCGGACTAAGCGAACAGCGCCCCCACTGCCGGCCGGTAGCAGCCGGAAGTGCCAGACCGGAGGTGCGTCATTCACCGGCGACGCCGATACGGTTCCTCCACCGAGGCCCATGCGAAGCTTTCCACTATGGCTTCCAGCACTGTCCCGGTGAGCGCTGCTGGCTCGGCTAATGAAACTCCCGAAATACCGGACAACGTGGGAGATTGGCTTCGGGGCGTCTACCGCTTTGCCACTGATAGGAATGACTTCCGGAGGTAACCGAGCCCGAGGAACTTGGTCCTTTTCTGGCCCTTAAA
>gene=chr6_41755301-41755605; species=bosTau
TCCTGTCG-------GAGCGAGCCGCTGCGCCTCTGTTGGCGGGTGGCCGGCGGAAGTATGAGGCCGGAAGTGCGTAATCTGTCGG---CGCCCACCCGGTGCGTGGTGAGCGTTCC-TACAGAGCGCGCTGCTATGGCTTCGAGTGGGGCCGGCGTGACCGCTGCGGGCTCAGCAAATGAAGCTCCCGAAATTCCAGACAACGTGGGGGACTGGCTTCGGGGCGTCTACCGCTTCGCCACCGACAGGAATGACTTCCGGAGGTAACCGAGGCCCGGGGGCTCGGTCCCTTTCCGGCCCTTCCG
>gene=chr6_41755301-41755605; species=calJac
TTCCGTTGTCGGAATAAGCGAACAGCGTCCC--CTGCAGGCCGGTGGCCGCCGGAAGTACCAGACCGGAGGTGCGTCATCCTCCGGCGACGCCGATACGGTGCCTCCAACGAGGTTCGTGCGAAGCTTCCTATTATGGCTTCCAGCGGGGTCCCGGTGAGCGCTGCCGGCTCGGCTAATGAAACCCCCGAAATACCGGACAACGTGGGAGATTGGCTTCGGGGCGTCTACCGCTTTGCCACTGATAGGAATGACTTCCGGAGG-----------------------------------------
>gene=chr6_41755301-41755605; species=canFam
TC-------------TcccgggccgcggcgcccctgccggcccgtcgccggcggAAGTGCGAGGCCGGAAGGGCGTGCTCCGCCGG---CGCCTACGCGGTGCGTCGGGAGACGCCT-TGCGGATCGTGCCGCTATGGCTTCCAGCGGGGTCGGCGTGAGCGCTGCCGGCGCGCCAAATGAAGCACCCGAAATTCCAGACAACGTGGGAGATTGGCTCCGGGGCGTCTACCGTTTCGCCACCGACAGGAACGACTTCCGGAGGTAACCGAGGCCCCGGGAGC----------TTCTCCCTTT--
>gene=chr6_41755301-41755605; species=equCab
TCCGGGTGTCGGACACACCGAGCAACGGCGCCCCTGCCG-------GCCGGCGGAAGTGGGAGACCGGAAGTGCGTGCTTCCTCCG---CGCCGACACGGGGCGTCTTGACAGGCTT-TGCGGAGCGCGCTGCTATGGCTTCCCCTGGGGTTGGCGTGAGCGCGGCCGGCTCGGCAAATGAGACTCCCGAAATTCCGGACAACGTGGGAGACTGGCTTCGAGGCGTCTACCGCTTCGCCACCGATAGGAATGATTTCCGAAGGTAACCGAG--CCCGGGAGC----------TTGTCCCTCCCG
>gene=chr6_41755301-41755605; species=gorGor
TCCGGATGTCGGACTAAGCGAACAGCGCCCCCTCTGCCGGCCGGTAGCAACCGGAAGTGCCAGACCGGAGGTGCGTCATTCACCGGCGACGCCGATACGGTTCCTCCACCGAGGCCCATGCGAAACTTTCCACTATGGCTTCCAGCACTGTCCCGGTGAGCGCTGCTGGCTCGGCTAATGAAACTCCCGAAATACCGGACAACGTGGGAGATTGGCTTCGGGGCGTCTACCGCTTTGCCACTGATAGGAATGACTTCCGGAGGTAACCGAGCCCTAGGAACTTGGTCCTTTTCTGGCCCTTACG
>gene=chr6_41755301-41755605; species=panTro
TCCGGATGTCGGACTAAGCGAACAGCGCCCCCTCTGCCGGCCGGTAGCAGCCGGAAGTGCCAGACCGGAGGTGCGTCATTCACCGGCGACGCCGATACGGTTCCTCCACCGAGGCCCATGCGAAGCTTTCCACTATGGCTTCCAGCACTGTCCCGGTGAGCGCTGCTGGCTCGGCTAATGAAACTCCCGAAATACCGGACAACGTGGGAGATTGGCTTCGGGGCGTCTACCGCTTTGCCACTGATAGGAATGACTTCCGGAGGTAACCGAGCCCGAGGAACTTGGTCCTTTTCTGGCCCTTACA
>gene=chr6_41755301-41755605; species=papHam
TCCGGATGTCGGACTAAGCGAACAGCGCTCCC-CTGCCGGTTGGTAGCAGCCGGAAGTGCCAAACCGGAGGTGCGTCATCCACCCGCGACGCTGATACGGTTCCTCCACCGCGGCCCATGCGAAGGTTCCTACTATGGCTTCCAGCGGGGTCCCGGTGAGCGCTGCTGGCTCGGCTAATGAAACTCCCGAAATACCGGACAACGTGGGAGATTGGCTTCGGGGCGTCTACCGCTTTGCCACAGATAGGAATGACTTCCGGAGGTAACCGAGCCC-AAGAACTTGGTCCTTCTCTGGCCCTTATG
>gene=chr6_41755301-41755605; species=ponAbe
TCCGGATGTCGGACTAAGGGAACAGCGCCCCC-CTGCGGGCCGGTAGCAGCCGGAAGTGCCAGACCGGAGGTGCGTCATTCACCGGCGACGCCGATACGGTTCCTCCACCGAGGCCCATGCGAAGCTTTCCACTATGGCTTCCAGTGGGGTCCCGGTGAACGCTGCTGGTTCGGCTAATGAAACTCCAGAAATACCGGACAACGTGGGAGATTGGCTTCGGGGCGTCTACCGCTTTGCCACTGATAGGAATGACTTCCGGAGGTAACCGAGCCCGAGGAACTTGGTCGTTTTCAGGCCCTTACG
>gene=chr6_41755301-41755605; species=rheMac
TCCGGATGTCGGACTAAGCGAACAGCGCTCCC-CTGCCGGTTGGTAGCAGCCGGAAGTGCCAAACCGGAGGTGCGTCATTCACCCGCGACGCTGATACGGTTCCTCCACCGCGGCCCATGCGAAGGTTCCTACTATGGCTTCCAGCGGGGTCCCGGTGAGCGCTGCTGGCTCGGCTAATGAAACTCCCGAAATACCGGACAACGTGGGAGATTGGCTTCGGGGCGTCTACCGCTTTGCCACAGATAGGAATGACTTCCGGAGGTAACCGAGCCC-AAGAACTTGGTCCTTCTCTGGCCCTTACG
>gene=chr6_42185416-42185720; species=hg19
AAACGGCGCGAGGTGAGGGATAAATATCAGGAAAAATCCTGATGGGCAGAGCGGCTGGTGGCAGGGAAACTTAAAAGCAACTATCCCGGTCAGCCCTCCTAGTCTCCCTAGCCAATCCAGTACCTGCCAGAGGCGCCGGCACACAGCACCGAACGCTGTCCGCGCCGCCATCTTGCCGGTCCCGACCTCTCAGGATTGCTTCCGGGGTTACAGCGGCGTCCTCAGACCATAGAGTTCCGCAAAAGAAGAGAGTACATCCTCATGTTCCGGCGCTGGAACAACCATAGAGACATGAACCTGTGCT
>gene=chr6_42185416-42185720; species=bosTau
AAACGGGTCAAGGTGCGAAATAAATATCCAGAAA-------ATGGGAAGAATGACAAGTGGCAATCAGACGTAATGGTAACTGTCCCTGTTAGGCCGCCTAATCCGCGTAGCGCGCTCCTTACCTGCCAGAGACGCCGGCCCAGGGCCCCAAACACCGCTCGCACCGCCATCTTGCCG-TTCCCGCTCCCCAGGATCGCTTCCGGGGTCACAGAGGCGTCCTCTGACCATAGAGTTCCGCAGAAGGAGAGAGTGTATCCTTGTGTTCCGGCACAGGAACAACCATAGAGACGTGATTCCACGCT
>gene=chr6_42185416-42185720; species=calJac
AAACGGCGCGAGGTGACGGATAAATATCAGGAAAAATCCTGATGGGCAGAGCGGCTGGTGGCAGGGA-----------AACTATCGCGGTCAGCCTTCCTAGTCTCCCTAACCCACCCGGTACCTGCCAGAAGCGCTGGCACACGACCCCGAACGCGGTTCGCGCCGCCATCTTGCCGCTCCCGACCTCTCAGGATTCCTTCCGGGGTTACAGTGGCGTTCTCGGACCATAGAGTTCCGCAAAAGGAGAGAGTACATCCTCATGTTCCGACGCTGGAGCAACCATAGAGACACGATCCCGTGCC
>gene=chr6_42185416-42185720; species=canFam
AAACACGCCAGGATGCGGAGTAAATATCGGGAAAATTCCAGATGGCCGGCACGACACCTGGCACTCAGAATTCGTGGCTGCTG-TCCTGTCAGCCGGCTTAGCACCCCCAGCCCGCCAGGTACCTGCCACAGACGCCGGCACATGGAGCCCAGCGCTGCCCGCGCCGCCATCTTGCCG-TCTCGGCCTCCCAAGACCGCTTCCGGGGTCACAGCCGCGGCCTCCGACCATAGAGTTCCGCATAAGGAGAGAGTGTAGCCTAGAGTTCCGGCGCAGAAATAACCATAGAGACTTGATTCTACGCT
>gene=chr6_42185416-42185720; species=equCab
AAACA-GCCGAGGTGCGGAATAAATACAG-GAAGGCTCCAGATGGGCAGAACGACAGGTGGCAGCCAGAATTAGTGGCAACCGTCCCTGTTGCCCCGCCTAGTCCCCCCAGCTCGCCGAGTACCTGCCAGAGTCGCCGGCAAACCGCGCCAAGCACTGCTCGCGCCGCCATCTTGCCG-TCCCCGCCTCCCAGGATCGCTTCCGGGGTCACAGCGGCGTCCTCAGACCATGGAGTTCCGCAGAAGGAGAGAGTATATCCCTGTGTTCCGGCACAGGAACAACCATAGAGACGTGACTTCGTGCT
>gene=chr6_42185416-42185720; species=gorGor
AAACGGCGCGAGGTGAGGGATAAATATCAGGAAAAATCCTGATGGGCAGAGCGGCTGGTGGCAGGGAAACTTAAAAGCAACTATCCCGGTCAGCCCTCCTAGTCTCCCTAGCCCATCCAGTACCTGCCAGAGGCGCCGGCACATAGCCTCGAACGCTGTCCGCGCCGCCATCTTGCCGGTCCCGACCTCTCAGGATTGCTTCCGGGGTTACAGCGGCGTCCTCAGACCATAGAGTTCCGCAAAA-AAGAGAGTACATCCTCATGTTCCGGCGCTGGAACAACCATAGAGACATGATCCTGTGCT
>gene=chr6_42185416-42185720; species=panTro
AAACGGCGCGAGGTGAGGGATAAATATCAGGAAAAATCCTGATGGGCAGAGCGGCTGGTGGCAGGGAAACTTAAAAGCAACTATCCCGGTCAGCCCTCCTAGTCTCCCTAGCCAATCCAGTACCTGCCAGAGGCGCCGGCACACAGCCCCGAACGCTGTCCGCGCCGCCATCTTGCCGGTCCCGACCTCTCAGGATTGCTTCCGGGGTTACAGCGGCGTCCTCAGACCATAGAGTTCCGCAAAAGAAGAGAGTACATCCTCATGTTCCGGCGCCGGAACAACCATAGAGACATGATCCTGTGCT
>gene=chr6_42185416-42185720; species=papHam
AAACGGCGCGAGGTGAGGGATAAATATTAGGAAAAATTCTGATGGGCAGAGCGGCTGGTGGCTGGGAAACTTAAAGGCAACTATCCCGGTCAGCCCTCCTAGTCTCCCTAGCCCATCCAGTACCTGCCAGAGGCGCCGGCACACGGCCCCGAACACTGTCCGCGCCGCCATCTTATCGGTCCCGACCTCTCAGGATTGCTTCCGGGGTTACAGCGGCGTCCTCAGACCATAGAGTTCCGCAAAAGGAGAGAGTACATCCTCATGTTCCGCGGCTGAAACAACCATAGAGACACGATCCTGTGCT
>gene=chr6_42185416-42185720; species=ponAbe
AAACGGCGCGAGGTGAGGGATAAATATCAGGAAAAATCCTGATGGGAAGAGCGGCTGGTAACAGGGAAACTTAAAAGCAACTATCCCGATCAGCCCTCCTAGTCTCCCTAGCCCACCCAGTACCTGCCAGAGACGCCGGCACACAGCCCCGAACGCTGTCCGCGCCGCCATCTTGCCGGTCCCGACCTCTCAGGATTGCTTCCGGGGTTACAGCGGCGTCCTCAGACCATAGAGTTCCGCAAAAGAAGAGAGTACATCCTTATGTTCCGACGGTGGAACAACCATAGAGACACAATCCTGTGCT
>gene=chr6_42185416-42185720; species=rheMac
AAACGGCGCGAGGTGAGGGATAAATATCAGGAAAAATTCTGATGGGCAGAGCAGCTGGTGGCTGGGAAACTTAAAGGCAACTATCCCGGTCAGCTCTCCTAGTCTCCCTAGCCCATCCAGTACCTGCCAGAGGCGCCGGCACACGGCCCCGAACGCTGTCCGCGCCGCCATCTTGTCGGTCCCGACCTCTCAGTATTGCTTCCGGGGTTACAGCGGCGTCCTCAGACCATAGAGTTCCGCAAAAGGAGAGAGTACATCCTCCTGTTCAGACGCTGGAACAACCATAGAGACACGATCCTGTGCT
>gene=chr6_43026987-43027291; species=hg19
ATGGAAGCAGCCTTCTTCCCGGGTAAGATGGATTACCTGGGCGGCGGGGAACAGACTCGGGGCAGGGGCGGCGACGGTCGGGGGCGCCAGGTTCAGAGAGCGCAGAGCGCGGGTCAGTGCGCACAGGGCCATCAGCACGACACCCTTACTTTTAGCCAAGCTGCTCGGTGCTCCTAGATGACGTTGACTGTCCGGCGCCGTCGCTCCGCAATAACGTAAAAGGAGGCGGGCAGAAAACTGGAGCCCAAGCTGGATACACACCTCCTTTCCTACCTGAACGCCGTGAGAGCCAATCCGCGGGCAG
>gene=chr6_43026987-43027291; species=bosTau
GTGGAAACAACTACATTCCCGGGTAAGATGGATTACCTGGGCGGCCGGGAGCAGGCTTGGGCCGGGGACGGCGGCAATCCGGGGGGTCAGGCTCAGTGAGCCAAGAGCGCGGGTCACTACCCGCAGGGCCATCAGGACGCCACCATCACCTTTAGCCTGGCCGCCTGGCGCTGCTGGATGACGCTAACAGCCCCGTGCCGTCGCCCCAACATGACGTAAAAAGAGGCGGGCCGAGAACCCGACACAAAGCAAGACACACACCTCCTTCCCTTCCTGAGCATAGT-ATAGCCAATCCCGGAGCGA
>gene=chr6_43026987-43027291; species=calJac
ATGGAACCAGCCTTCTTCCCGGTTAAGGTGGATTACCTGGGCGGCGGGGAACAGACTTGGGACAGGGGCGGCGACGGTCGGGGGTGCCAGGCTCAGAGAGCGCAGAGCGCGGGTCAGTGCCCACAGGGCCATCAGCAAGACACCCTTACTTTCAGCGAAGCTGCTCGGCGCTCCTAGATGAGGTTAACTGTCAGGCGCCGTCGCTCCGCAATAACGTAAAAGGAGGCGGGCAGAAAACTGGAGCCCAAGCTGGATACCCACCTCCTTTC-TAGCTGAACGCGATAACAGCCAATCCGCGGGCAG
>gene=chr6_43026987-43027291; species=canFam
ACAGAAACAG---CATTTCCAGATAGGGTGGATTACCTGGGCTGCTGGCAGCAGGCCCGGGCCGAGGGCAGCAGCGGCTGGGGGCGTCAGGCTCAGGGAGCCCAGGGCGCGAGTCAGTGCCCTCAGGGCCATCAGCGCACCACCATTACTTTTAGTCAGGCCGCCTGGCGTCTATAGATGACGCCAACGACCTGGTGCGGTCGCTCCTTCATGACGT--AAAGAGGTGGGCAGAGACTCCGAGCCCAAGGTGCATACACA--------CCTCCGTGCGCGTGGCCAGAGCCAATCCCCGGGCGG
>gene=chr6_43026987-43027291; species=equCab
ACAGAAACAGCCTGATCTCCA-----GGAGGATTACCTGGGCGGCCTGGAGCAGGCTTGGGCCGGAGGCGGCAGCAGCCGGGGGCGTCAGGCTCAGAGAGCCCAGAGCGCGGGTCAGTACCCGCAGGGCCATCAGCACGCCACCGTTACCTTTAGCCAGACTGCCTGGCGCTCCTGGATGACGCTAACCGCCCGGTGGCGTCGCTCCATCGTGACGTAAAAAGAGGCAGGCAGAGAACCCGAGACCGAGTTGGATACACACCTCCTTTTCTCCCAGCGTGTAGTCAGGACCAATCCTCGGGCGG
>gene=chr6_43026987-43027291; species=gorGor
ATGGAAGCAGCCTTCTTCCCGGGTAAGATGGATTACCTGGGCGGCGGGGAACAGACTCGGGGCAGGGGCGGCGACGGTCGGGGGCCCCAGG---------------------------------------------------------------------------------------------------------------------------------------------------------------------------------------------------------------------
>gene=chr6_43026987-43027291; species=panTro
ATGGAAGCAGCCTTCTTCCCGGGTAAGATGGATTACCTGGGCGGCGGGGAACAGACTCGGGGCAGGGGCGGCGACGGTCGGGGGCGCCAGGTTCAGAGAGCGCAGAGCGCGGGTCAGTGCGCACAGGGCCATCAGCACGACACCCTTACTTTTAGCCAAGCTGCTCGGTGCTCCTAGATGACGTTGACTGTCCGGCGCCGTCGCTCCGCAATAACGTAAA-GGAGGCGGGCAGAAAACTGGAGCCCAAGCTGGATACACACCTCCTTTCCTACCTGAACGCCGTGAGAGCCAATCCGCGGGCAG
>gene=chr6_43026987-43027291; species=papHam
ATGGAAGCAGCCTTCTTCCCGGGTAAGATGGATTACCTGGGCGGCGGGGAACAGACTCGGGGCAGGGGCGGCGACGGTCGGGGGCGCCAGGCTCAGAGAGCGCAGAGCGCGGGTCAGTGCCCACAGGGCCATCAGCACGCCACCCTTACTTTTAGCCAAGCTGCTCGGCGCTCCTAGATGACGTTGACTGTCCGGCGCCGTCGCTCCGCAAA-ACGTAAACGGAGGCGGGCAGAAAACTGGAGCCCAAGCAGGATACACACCTCCTTTCCTACCTGAACGCGGTGAGAGCCAATCCGCGGGCAG
>gene=chr6_43026987-43027291; species=ponAbe
ATGGAAGCAGCCTTCTTCCCGGGTAAGATGGATTACCTGGGCGGCGGGGAACAGACTTGGGGCAGGGGCAGCGACGGTCGGGGGCGCCAGGCTCAGAGAGCGCAGAGCGCGGGTCAGCGCCCACAGGGCCATCAGCACGACACCCTTACTTTTAGCGAAGCTGCTCGGTGCTCCTAGATGACGTTAACTGTCCGGCGCCGTCGCTCCGCAAT-ACGTAAAAGGAGGCGGGCAGAAAACTGGAGCCCAAGCTGGATACACACTTCCTTTCTTACCTGAACGCCGTGAGAGCCAATCCGCGGGCAG
>gene=chr6_43026987-43027291; species=rheMac
ATGGAAGCAGCCTTCTTCCCGGGTAAGATGGATTACCTGGGCGGCGGGGAACAGACTCGGGGCAGGGGTGGCGACGGTCGGGGGCGCCAGGCTCAGAGAGCGCAGAGCGCGGGTCAGTGCCCACAGGGCCATCAGCACGCCACCCTTACTTTTAGCCAAGCTGCTCGGCGCTCCTAGATGACGTTGACTGTCCGGCGCCGTCGCTCCGCAAA-ACGTAAACGGAGGCGGGCAGAAAACTGGAGCCCAAGCAGGATACACACCTCCTTTCCTACCTGAACGCGGTGAGAGCCAATCCGCGGGCAG
>gene=chr6_43655354-43655658; species=hg19
TCTCTGCCGCTCTTCTTAATTTCAGGAGGTTGCTGGGACGCATGACTCACCTTCCCTGAACCCGCGAGCTGGAAGCCGAGACCAGCTGGTCGCTGCCGGGCCCGCTAGTAGCCCACGGAGAAGCCGCCCACAGCCGGACACCAGAGCCTTGAGGGCCGCCATCTTCAAAAACCTACCCTGACCTCTCGTCCATTTCCGCTTCCGGAACGTAGCGCCCGCCGCCGCAGTGGTGGGGCAGGAACGGCGGGGCGGGGTTGTAGTTCGCTTGCTCCTGTCACATCATTTCTCTCACCTGTCCGCTTTG
>gene=chr6_43655354-43655658; species=bosTau
CCTTCCTTTCTTCTCTCAACCCTAGGAGGTCACCAGGACCCAGCACTCACCTTCCCTGAACCCGCGGGCTGGTGGCCTAGCCCAGCTGGTCACGGTCGGGCCTGTCAACAGCCCTCTGAGAAACCGTCCACAGCCGGACACCAGCACATTGAGGGCCGCCATCTTGAA-AACTATCGCTGACCTCTTGTGCACTTCCGCTTCCGGAATGGCGCGCGCGCAGCCGCAGTAGTG-GGCAGGAAGAGTAGTGTGAGCGTCTAGCTCCGTCACTCTTGTCAGTTACTTTTTCCCACCTCTCCGCTCTG
>gene=chr6_43655354-43655658; species=calJac
TCTCCGCCGCTCTTCTCAATTTCAGGAGGTTGCTGGAACGCATGACTCACCTTCCCTGAACCCGCGAGCTGGAAGCCGAGACCAGCTGGTAGCTGCCGTGCCCGCTAGGAGCCCACGGAGAAGCTGCTCACTGCCGGACAACAGAATCTTAAAGGCCGCCATCTTGAAAAATCAACCCTGACCTCTTGTCTATTTCCGCTTCCGGAACGTAGCGCGCGCAGCCGCAGTGGTGGGGTAGGAACTGTGGTGCTCGATTGTAGTTCGCTTACTCCTGTCACGTCATTTATCTCACCTGCTCGCTTTG
>gene=chr6_43655354-43655658; species=canFam
CCTCCACGGCTTTTTTCAACCCTGGGAGGTAGTCGGGACCTAGGACTCACCTTCTCTGAACCCCCGAGCTGGAGGCCGAGCCCAACTGGTCGCCCTCGGGCCAGCCAGGAGCCGCCGGAACAGCCGTCCGCAGGTGTCCACCAGCACATTGACGGCCGCCATCTTAAA-AACCAACGGTGACCTCTTGTGCACTTCCGCTTCCGGAACGGC--GCGCGCAGCCGCAGTGGTG-AGCAGGAAGTGTCGATGG-----GCTTCTTGGG-----GGAACCC-TCTTGCGCTTCATTTCCCTGGTTTA
>gene=chr6_43655354-43655658; species=equCab
CCTCTGCCGCTCTTCTCAACCTTGGGAGGTATCTGGGACCCAGTACTCACCTTCCCTGAACCCGCGAGCTGCAGGCCGAGCCCAGCCGTTAGCGGCCGGGAGTCCCACGAGCCCTCGGAACAGCCGCCCACAGCCCGTGACCAACACATTGAGCGCCGCCATCTTGAA-AACCAACGCTGACCTCTTATGCACTTCCGCTTCCGGAACGGCCTGCGCGCAGCCGCAGTGGTG-GGCAGGAACTGGCAGTTGAGGTTGCTGCTCCGTTACTCGTGTTGC-TTTTGTTTTCCAACTCTCTGCTTTG
>gene=chr6_43655354-43655658; species=gorGor
TCTCTGCCGCTCTTCTTAATTTCAGGAGGTTGCTGGGACGCATGACTCACCTTCCCTGAAGCCGCGAGCTGGAAGCCGAGACCAGCTGGTCGCTGCCGGGCCCGCTAGTAGCCCACGGAGAAGCCGCCCACAGACGGACATCAGAGCCTTGAGGGTCGCCATCTTGAACAACCTACCCTGACCTCTCGTCCATTTCCGCTTCCGGAACGTAGCGCCCGCCGCCGCAGTGGTGGGGCAGGAACGGCGGGGCGGGGTTGTAGTTCGCTTGCTCCTGTCACATCATTTCTCTCACCTGTCCGCTTTG
>gene=chr6_43655354-43655658; species=panTro
TCTCTGCCGCTCTTCTTAATTTCAGGAGGTTGCTGGGACGCATGACTCACCTTCCCTGAACCCGCGAGCTGGAAGCCGAGACCAGCTGGTCGCTGCCGGGCCCGCTAGTAGCCCACGGAGAAGCCGCCCACAGCCGGACACCAGAGCCTTGAGGGCCGCCATCTTCAAAAACCTACCCTGACCTCTCGTCCGTTTCCGCTTCCGGAACGTAGCGCCCGCCGCCGCAGTGGTGGGGCAGGAACGGCGGGGCGGGGTTGTAGTTCGCTTGCTCCTGTCACATCATTTCTCTCACCTGTCCGCTTTG
>gene=chr6_43655354-43655658; species=papHam
TCTCCGCCGCTCTTCTTAACTTCAGGAGGTTGCTGGTACGCATGACTCACCTTCCCTGAACCCGCGAGCTGGAAGCCGAGACCAGCTGGTCGCTGCCGGGCCCGCTAGGAGCCCACGGAGAAGCCCCCCATAAGCGGACACCAAACCCTTGAAGGCCGCCATCTTGAGAAACCTACCCTGAGCTCTTGTCCATTTCCGCTTCCGGAACGTGGCGCGCGCCGCCGCAGTGGTGGGGCAGGAACGGCGGGGCGGGGTTGTAGTTCGCTTACTCCTGTCACGAAACTTCTCTCACCTGTCTGCTTTG
>gene=chr6_43655354-43655658; species=ponAbe
TCTCTGCCGCTCTTCTCAATTTCAGGAGGTTGCTGGGACGCATGACTCACCTTCCCTGAACCCGCGAGCTGGAAGCCGAGACCAGCTGGTCGCTGCCGGGCCCGCTAGGAGCCCACGGAAAAACCGCCCACAGCCGGACACCAGAGCCTTGAGGGCCGCCATCTTGAAAAACCTACCCTGACCTCTCGTCCATTTCCGCTTCCGGAACGTAGCGCCTGCCGCCGCAGTGGCGGGGCAGGAACGGCGGGGCGGGGTTGTAGTTCGCTTCCTCCTGTCACATCGTTTCTCTCACCTGTCCGCTTTG
>gene=chr6_43655354-43655658; species=rheMac
TCTCCGCCGCTCTTCTTAACTTCAGGAGGTTGCTGGTACGCATGACTCACCTTCCCTGAACCCGCGAGCTGGAAGCCGAGACCAGCTGGTCGCTGCCGGGCCCGCTAGGAGCCCACGGAGAAGCCCCCCATAGGCGGACACCAAACCCTTGAAGGCCGCCATCTTGAGAAACCTACCCTGAGCTCTTGTCCATTTCCGCTTCCGGAACGTGGCGCGCGCCGCCGCAGTGGTGCGGCAGGAACGGCGGGGCGGGGTTGTAGTTCGCTTACTCCTGTCACGAAACTTCTCTCACCTGTCTGCTTTG
>gene=chr6_74171373-74171677; species=hg19
ACAACCGGCCCTCCGTGCGATCACCCATCTCCCTCACCAGGAAAGTAGCTCCAAACCGCCAATCAGCGGCGACGCTGGACGTAGACGTCCTACCCCGTGATATTAAAGCAAGATGGCCGCGCCCTGCAGATTGTCTCTTGTTGCGTAAGTTTTTTTGACCGTCACTCGTGTCAGCTTCAAAGTCAGATAGATTTTTCTCCCAGCATGTTCTACTTCCGAGGCTGTGGCCGTTGGGTCGCGGTTTCCTTCACCAAGCAGCAATTTCCGTTGGCACGGTTGAGCAGTGACAGCGCGGCGCCCCGGA
>gene=chr6_74171373-74171677; species=bosTau
ACACGCATCCACGTGCACACACTC-CACGCGCTTCGCCAGGAAAGTCGCGCCAAACTGCCAATCAGCGGCGACGCTGGACGTAGACGTG--ACGCTGTGACATCATAGCAAGATGGCTGCTTCCTGAAGGCTTTC-----TCTCCTAAG--TGTTTTCCCCTCGCTAGTGTCAGGATCCGAGTTAA-CATGCCTTTCTCCAGCAATGTTCTGTATCCGAGGCTGTGGCCGCCGGGTCGCGGCTTCCCTCACCAAACAGCACCTTGCGTCGGTCCGGTTCGGCGGTGACAGCGCGGCGCCCTGGA
>gene=chr6_74171373-74171677; species=calJac
ACAACTGGCCTTTGGCGCGATCACCTATCTCCCTCACCAGGAAAGTAGCTCCGAACAGCCAATCAGCGGCGACGCTGGACGTAGACATGCTACGCCGTCACATTAAAGCAAAATGGCTGCGCCCTGCGGATTCTGTCTTGTTGCCTAAGTTTTTTTGCCCTTCCCTCCTGTCAGGTTCAAAGTCAGA-----TTTTCTCCCAGCATGTTCTCCTTCCGAGGATGTGGCGGTCGGGTCGCGGCTTCTTTCACCAAGAGGCATTTTCCATTGCCCCGATTGGGCAGTGACAGCGCGGAGCCCCGGA
>gene=chr6_74171373-74171677; species=canFam
-----------------------------CGCTTCTCCAGTAAATTCCCGGCAAAGCCCCAATCAGCGCTGACGCTGGACGTAGAC-CGCTACGCTGTGACGTCAGAGCAAGATGGCTGTGCCCTGGAGCCTTTCCCTCGTTCCCTAAG--TTTTTGCGCCCATCTCGTGTCAGATGCAGAGTCAGACTTGCTTTTCTCCAGCCATGTTTTCCGTCCGAGGTTGTGGTCTCTGGGTCGTGGCTTCCCTCACCAAAAAACACCTTCCGTTGGCCCGGTTCATCGGTGACGGCGCGGCGCCCTCGG
>gene=chr6_74171373-74171677; species=equCab
----------------------------GCCCTCTGCCCGAAAAGTCGCGCCCAACCGCCGAT-AGCGGCGACGCTGGGCGTAGACGTGCTACGCCGTGACGTCAGAGCAAGATGGCGGCGCCCTGAAGACGCTCTCTCGAGCCCAGAG--GATTGG-GCCTCCGTCCTGTCAGCTGCAGAGGCAGACGTGCCATTCTCCAGCCATGTTCTCCTTCCGAGGCTGTGGTCGCTGAGTCGCGGCTTCCCTCACCAAACAGCACCCTCCGTCGGCCCGGCTCAGCGGGGAGAACGCCGCGCCCGGGA
>gene=chr6_74171373-74171677; species=gorGor
ACAACCGGCCATCCGTGCGATCACCCATCTCCCTCACCAGGAAAGTAGCTCCAAACCGCCAATCAGCGGCGACGCTGGACGTAGACGTCCTACGCCGTGATATTAAAGCAAGATGGCCGCGCCCTGCAGATTGTCTCTTGTTGCGTAAGTTTTTTTGACCGTCACTCGTGTCAGCTTCAAAGTCAGATAGATTTTTCTCCCAGCATGTTCTACTTCCGAGGCTGTGGCCGTTGGGTCGCGGCTTCCTTCACCAAGCAGCAATTTCCGTTGGCACGGTTGAGCAGTGACAGCGCGGCGCCCCGGA
>gene=chr6_74171373-74171677; species=panTro
ACAACCGGCCATCCGTGCGACCACCCATCTCCCTCACCAGGAAAGTAGCTCCAAACCGCCAATCAGCGGCGACGCTGGACGTAGACGTCCTACGCCGTGATATTAAAGCAAGATGGCCGCGCCCTGCAGATTGTCTCTTGTTGCGTAGGTTTTTTTGACCGTCGCTCGTGTCAGCTTCAAAGTCAGATAGATTTTTCTCCCAGCATGTTCTACTTCCGAGGCTGTGGCCGTTGGGTCGCGGCTTCTTTCACCAAGCAGCAATTTCCGTTGGCACGGTTGAGCAGTGACAGCGCGGCGCCCCGGA
>gene=chr6_74171373-74171677; species=papHam
ACAACCGGGCATCCGTGCGATCACCTATCTCCCTCGCCAGGCAAGTAGCTCCAAACCGCCAATCACCGGCGACGCTGGACGTAGACGTCTTACGCAGTGACATTAAAGCAAGATGGCCGCGCCCTGCAGATTTTCTCTTGTTGCGTAAAGTTTTTTGACCGTCACTTGTGTCAGCTTCAAAGTCAGATAGATTTT-CTCCCAGCATGTTCTACTTACGAGGCTGTGGCCGTTGGGTCGCGGCTTCCTTCACCAAGCAGCAGTTTCCATTGGTACGGTTGAGCAGTGACAGCGCGGCGCCCCGGA
>gene=chr6_74171373-74171677; species=ponAbe
GCAACCGGCCATCTGTGAGATCACCCACCTCCCTCACCAGGAAAGTAGCTCCAAACCGCCAATCAGCGGCGACGCTGGACGTAGACGTCCTACGCTGTGATATTAAAGCAAGATGGCCGCCCCCTGCAGATTTTCTTCTGTTGCGTAAGTTTTTTTGGCCGTCACTCGTGTCAGCTTCAAAGTCAGATAGATTTTCCTCCCAGCATGTTCTACTTCCGAGGCTGTGGCCGTTGGGTCGCGGCTTCCTTCACCAAGCTACAATTTCCGTTGGCACGGTTGAGCAGTGACAGCACGGCGCCCCGGA
>gene=chr6_74171373-74171677; species=rheMac
----------------------------------------------------------------------------------------------------------------------------------------------------------------------------------------------------------------------------------------------------------------------------------------------------------------
>gene=chr6_91296957-91297261; species=hg19
AACAAATTTCGCGAGACCTTTATTACAGGGCCTCAGCAACCGGATGATACCGCGAGAGAGGACGCCTGACGTAATTAAAGTGCGCGAACGGAAGTGGCGCGGAACATGACGGAAAATCAGTACGGTTGGTCCCTTAAGGACCAGCGGGAAAGATAAAAGCTGGGGTTTAGTCTGTGCTGCGTGAAATATGTCTTGGCCTCACTTCCTGTCCTCTGAGCTGCCTGCAGCCGGGCGAGGTGGTGTTGAACTGTGTTTTTTGTGACGAAGCTTACTTTTAAGTTTCATCCCTAAACTAAGTTGACCT
>gene=chr6_91296957-91297261; species=bosTau
GACAAATTTCGCGAGACCTTTATTAAGGGCCTACAGCAAAGTGATGATACCGCGAGAGCTGACGT-TGACGTAATTAAAACGCGCGAACGGAAGTGGCGCAGGGCACGATGGAATCACAGTACGGTTGGTCCTTTAGGAACCAGCGGGAAAGATAAAAGCTACAGTTTCAACCTTGTTTGGTGAAGTATGTTTTGACCCTGCTCCCTTTTCTCTCAGAGACCTGCAGATGGACGGGGTAGTATTGGATTGAG-TTTTTGTGATGAAGCTTACTATTCAGTTTCACTCCTAAGCTAAACTGCACT
>gene=chr6_91296957-91297261; species=calJac
AACAAATTTCGCGAGACCTTTATTACAGGGCCTCAGCAACCGGATGATAACGCGAGAGCTGATGCCTAACGTAATTAAAGTGCGCGAGCGGAAGTGGCGCGGAACGTGACGGAAAATCAGTACGGTTGGTCCTTTAAGGACCAGCGGGAAAGATGAAAGATGGGGTTTCGTCTCTGCTGCGTGAAATATGTTTTGGCCTCACTGCGTCTCCTTTTAGCTGCCTGCAGACAGGCAAGATGGTATTGAAATGTG-TTTTTGTGACGAAGCTTACCTTTAAGTTTCAGCCCTAAACTAAGTTGACCT
>gene=chr6_91296957-91297261; species=canFam
GACAAATTTCGCGAGATCTTTATTGAAGGGCCCCAAC-ATCGGATGATACCGCGAGAGCTGATGCGTGACGCAATTAAAGTGCGCGAACGGAAGTGGCGCGGAGCCTGACGGACTATCAGTGCGGTTGGTCGTTCAGAGACTGGCGGGAAAGATAAAAAGTAAGGTTTCAACTCTGCTCCGTCAGCTGTGTTATGGCGCGGGTCCCTTTAATCTCAGAGACCTGCGGACAGATGGGGTAGTGTTGGACTGAG-TTTTTGTGACGGACCTT--TTTTCAGTTTCACCCGTAAGGGAAACTGAGCT
>gene=chr6_91296957-91297261; species=equCab
AACAAATTTCGCCAGATCTTTGTTAAAGGGCCTCCGCAACCGGATGATACCGCGAGAGCTGACGCATGTCGTAATTAAAATGCGCGAACGGAAGTGGCGCGGAGGGCGCCGGAGTGTCGGTGCGGTTGGTCCTTTAGGAACCCGCGGGAAAGATAAAAACCAAGCTCTTAACTCTGGTTGGCGTCTTGTGTTAAGACCCCACTTCCTTTTTTCTCTGAGACCTGCAGACGGACGGGATAGTGTTGAAGTGAA-TTTTTGTGACGAAGCTTAGTTTTCAGCTCTAAAAGTAAGCTGAGAGGAATT
>gene=chr6_91296957-91297261; species=gorGor
AACAAATTTCGCGAGACCTTTATTACAGGGCCTCAGCAACCGGATGATACCGCGAGAGAGGACGCCTGACGTAATTAAAGTGCGCGAACGGAAGTGGCGCGGAACATGACGGAAAATCAGTACGGTTGGTCCCTTAAGGATCAGCGGGAAAGATAAAAGCTGGGGTTTAGTCTGTGCTGCGTGAAATATGTCTTGGCCTCACTTCCTCTCCTCTGAGCTGCCTGCGGACGGGCGAGGTGGTGTTGAACTGTGTTTTTTGTGACGAAGCTTACTTTCAAGTTTCATCCCTAAACTAAGTTGACCT
>gene=chr6_91296957-91297261; species=panTro
AACAAATTTCGCGAGACCTTTATTACAGGGCCTCAGCAACCGGATGATACCGCGAGAGAGGACGCCTGACGTAATTAAAGTGCGCGAACGGAAGTGGCGCGGAACATGACGGAAAATCAGTACGGTTGGTCCCTTAAGGACCAGCGGGAAAGATAAAAGCTGGGGTTTAGTCTGTGCTGCGTGAAATATGTCTTGGCATCACTTCCTCTCCTCTGAGCTGCCTGCAGACGGGCGAGGTGGTGTTGAACTGTGTTTTTTGTGACGAAGCTTACTTTTAAGTTTCATCCCTAAACTAAGTTGACCT
>gene=chr6_91296957-91297261; species=papHam
AACAAATTTCGCGAGACCTTTATTACAGGGCCTCAGCAACCGGATGATACCGCGAGAGAGGACGCCTGACGTAATTAAAGTGCGCGAACGGAAGTGGCGCGGAACATGACGGAAAATCAGCACGGTTGGTCCCTTAAGGACCAGCGGGAAAGATAAAAGCTGGCGTTTAGTCTCTGCTGCGTGAAGTATGTCTTGGCCTCTCTTTCTCTCCTCTGAGCTGCCTGCAGACGGGCGAGGTGGTGTTGAACTGTGTTTTTTGTGACGAAGCTTGCTTTTAAGTTTCATCCCTCAACTAAGTTGACCT
>gene=chr6_91296957-91297261; species=ponAbe
AACAAATTTCGCGAGACCTTTATTACAGGGCCTCAGCAACCGGATGATACCGCGAGAGAGGACGCCTGACGTAATTAAAGTGCGCGAACGGAAGTGGCGCGGAACATGACGGAAAATCAGTACGGTTGGTCCCTTAAGGACCAGCGGGAAAGATAAAAGCTGGGGTTTCGTCTGTGCTGCGTGAAATATGTCTTGGCCTCACTTCCTCTCCTCTGAGCTACCTGCAGACGGGCGAGGTGGTGTTGAACTGTGTTTTTTGTGACGAAGCTTTCTTTTAAGTTTCATCCCTAAACTAAGTTGACCT
>gene=chr6_91296957-91297261; species=rheMac
AACAAATTTCGCGAGACCTTTATTACAGGGCCTCAGCAACCGGATGATACCGCGAGAGAGGACGCCTGACGTAATTAAAGTGCGCGAACGGAAGTGGCGCGGAACATGACGGAAAATCAGCACGGTTGGTCCCTTAAGGACCAGCGGGAAAGATAAAAGCTGGCGTTTAGTCTCTGCTGTGTGAAGTATGTCTTGGCCTCTCTTTCTCTCCTTTGAGCTGCCAGCAGACGGGCGAGGTGGTGTTGAACTGTGTTTTTTGTGACGAAGCTTGCTTTTAAGTTTCATCCCTCAACTAAGTTGACCT
>gene=chr6_107077344-107077648; species=hg19
GCTCTCCTTAGCCGCCGGGATGGCTTTGCGGCGCCAACCAATCGCCTACAAAGATCATTTCCTCGGGCTGCAATTCAACCAATCCAAGTACTCGGTGTTGAAGGGCTCAGTGACAATTAAAGATGGCTGCGCCCATGTAACATCACTAGCGACCGGTGACCTCTTTTTCCCCCTTGCCTGGCTCCTGTGGTGGCAGGCTGGGCACGAGGACCATGCTGGGCCGGAGCCTCCGAGAAGTGAGTGGAATTGGCCCGCTGAGGCCCCCGGGAGGGCGGAAAGTTTAACGGACTTCGTTGACAAAGAG
>gene=chr6_107077344-107077648; species=bosTau
TTTCTCTTTCCCTTCGGGACTTGCTTAGCGGCACCAGCCAATCGTGTGCAAAGATCATTGCCTTGGGCTGCAATTCGACCAATCCGAGAACTCGGTGCTGACAGGTTCTGTGATGATCAAAGATGGCTGCGCACATGTAATACCAGCAGCGGCAACTGACCTTTTTCTTCTCCTCACCTGGTCCCTGGGGTGGCAGACGGGGCACGAGGATCATGTTGGGCCGGACCCTGCGAGAAGTGAGTCGAATTGTCT-GCTGAGGGTCCA-AGAGGTCGGGAAGATTCGGGGAACCCGTGGACGAGGGG
>gene=chr6_107077344-107077648; species=calJac
GCTCTCCTTAGCCGCCGGTGTGGCTTTGCGGCGCCAACCAATCGCCTGCAAAGATCATTTCCTCGGGCTGCAATTCAACCAATCCAAGTATTCGGTGTTGAAGGGCTCAGTGACGATTAAAGATGGCTGCGCCCATGTAACATCACTAGCGACCGGTGACCTCTTTTTCCTCCTTGCCTGGCTCCTATGGTAGCAGTCTGGGCAAGGGGACCATGCTGGGCCAGACGCTCCGAGAAGTGAGTGGATTTGGCCCTCTGAGACCCCTGGGAGGGCGGAAAGTTCAGCGGAGTCGGTTGATAAAGAC
>gene=chr6_107077344-107077648; species=canFam
GCTCTCCTCGGCCGCAGGCGTCGCTGCGCGGCGCCAGCCAATCGCGTGCAAAGATCATTCCCGGGGCTTGCATTTCGACCAATCGAAGGGCTCGGTGTTGAAAAGCTCCGTGACGACCAAAGATGGCCGCGCCCATGTACCCCCGGC-GCGAGCGGTGACCTCTTACTCCTCCTCACCTGGGCCCTGCGGCGGCAGGCTGGGCACAACGACCATGCTGGGCCGGACCCTCCGAGAAGTGAGTGGAGCTGGCT-GCTGAGGGCCC----------------------------GTGGACAAGGAG
>gene=chr6_107077344-107077648; species=equCab
ACTCTCCTTCCCCGCGGGACCCGCTTTGCGGCGCCAACCAATCGCGTGCAAAGATCATTCCTCCTAAATGCAATTCGACCAATCGAAGTGCTCGGTGCTGAAAGGTTTCGTGACGATCAAAGATGGCTGCGCCCATGTAGTACCGGCAGCGGCTGTTGACCTTTTTTTGCTCCTCACCTGGCCCCTGTGGTGGCAGGCTGAGCACAAGGACCATGCTTGGCCGGACCCTCCGAGAAGTGAGTGGAATTGGCT-GCTGAGGGCCCAGGGAGGTCGGAAAGATTCGCGAAGTCTGTGGGCGCGGAG
>gene=chr6_107077344-107077648; species=gorGor
GCTCTCCTTAGCCGCCGGGATGGCTTTGCGGCGCCAACCAATCGCCTACAAAGATCATTTCCTCGGGCTGCAATTCAACCAATCCAAGTACTCGGTGTTGAAGGGCTCAGTGACAATTAAAGATGGCTGCGCCCATGTAACATCACTAGCGACCGGTGACCTCTTTTTCTCCCTTGCCTGGCTCCTGTGGTGGCAGGCTGGGCACGAGGACCATGCTGGGCCGGACCCTCCGAGAAGTGAGTGGAATTGGCCCGCTGAGGCCCCCGGGAGGGCGGAAAGTTTAAC-GACTTCGTTGACAAAGAG
>gene=chr6_107077344-107077648; species=panTro
GCTCTCCTTAGCCGCCGGGATGGCTTTGCGGCGCCAACCAATCGCCTACAAAGATCATTACCTCGGGCTGCAATTCAACCAATCCAAGTACTCGGTGTTGAAGGGCTCAGTGACAATTAAAGATGGCTGCGCCCATGTAACATCACTAGCGACCGGTGACCTCTTTTTCCCCCTTGCCTGGCTCCTGTGGTGGCAGGCTGGGCACGAGGACCATGCTGGGCCGGAGCCTCCGAGAAGTGAGTGGAATTGGCCCGCTGAGGCCCCCGGGAGGGCGGAAAGTTTAACGGACTTCGTTGACAAAGAG
>gene=chr6_107077344-107077648; species=papHam
GCTCTCCTCAGCCGCCGGGGTGGCTTTACGGCGCCAACCAATCGCCTGCAAAGATCATTTCCTCGGGCTGCAATTAAACCAATCCAAGTACTCGATGTTGAAAGGCTCAGTGACAATTAAAGATGGCTGCGGCCATGTACCATCACTAGCGACCGGTGACCTCTTTTTCCTCCTTGCCTGGCTCCTGTGGTGGCAGGCTGGGCACGAGGACCATGCTGGGCCGGACCCTCCAAGAAGTGAGTGGAATTGGCTCGCTGAGGCCCCCGGGAGGGCGGAAAGTTCAGCGGACTTCGTTGACAAAGAG
>gene=chr6_107077344-107077648; species=ponAbe
GCTCTCCTTAGCCGCCGGGATGGCATTGCAGCACCAACCAATCGCCTACAAAGATCATTTCTTTGGGCTGCAATTCAACCAATCCAAGTACTCGGTGTTGAAGGGCTCAGTGACAATTAAAGATGGCTGCGCCCAGGTAACATCACTAGCGACCGGTGACCTTTTTTTCCTTCTTGCCTGGCTCCTGTGGTGGCAGGCTGGCCACGAGGACCATGCTGGGCCGGACCCTCCGAGAAGTGAGTGGAATTGGCCCGCTGAGGCCCCCGGGAGGGCGGAAAGTTTAACGGACTTCGTTGACAAAGAG
>gene=chr6_107077344-107077648; species=rheMac
GCTCTCCTCAGCCGCCGGGGTGGCTTTACGGCGCCAACCAATCGCCTGCAAAGATCATTTCCTCGGGCTGCAATTAAACCAATCCAAGTACTCGATGTTGAAGGGCTCAGTGACAATTAAAGATGGCTGCGGCCATGTACCATCACTAGCGACCGGTGACCTCTTTTTCCTCCTTGCCTGGCTCCTATGGTGGCAGGCTGGGCACGAGGACCATGCTGGGCCGGACCCTCCAAGAAGTGAGTGGAATTGGCTCGCTGAGGCCCCCGGGAAGGCGGAAAGTTAAGCGGACTTCGTTGACAAAGAG
>gene=chr6_135375735-135376039; species=hg19
ATCCCAGCTGTAGCCGGGAAAAGAACGTCCCGGCATGACCCTGCCACCTACCTTCATCGTAGTTATAGCCTCGAACATTCCGATGCCGGGCCATGACGGCGGAGAGGGCGTTTGCCACAGCCCCTTAACTCCTTCCAAAACACTCCGCTTAGATACTGATAAGGCGCCAACTGCAGCCTGGAGAACCCCTATGCGCCATCTTGGCTTCCCGCAGGCCTCTGCGCCGAGCGCCTGCGCAAGCGCGACGTCTTAGCTGTGCACCGCGCGACGGCAATGCCTCAGGGTCACTGTCCGCCTCCCTGAG
>gene=chr6_135375735-135376039; species=bosTau
AGCCCGGCCTGAAAGGTGAAGATAACGTCCTGGCATGATCCTACCACTTACCTTCATCGTAGTTATAACCTCGGACATTCCGATGCCGGGCCATGACAGCGGAGAGGGCGTTTGCCACAGCC--------CCTTACAATCTACCG-GCTCAGATACTGGTAACACGCCAACTGCGGCCCCAAATACACCTATACGCCATCTTGGCTTCCCGCAGGCCAC-------AGCCCCTGCGCATGCGCGGCGTCTTATCTGAGTAC--------GGCAACCTCTCAGGGTCAGC---CGCCTCCCCGGG
>gene=chr6_135375735-135376039; species=calJac
ATCCCAGCTGGAACCGCGAAATGAAGGTCCCGGCCTGACCCTGCCACCTACCTTCATCGTAGTTATAACCTCGAACATTCCGATGCCGGGCCATCACGGCTGAGAGGGAGTTTGCCACAGCCCCTTAACTCCTTCCAAAACACTCCGCTTAGATACTGATACGGCGCCAACTGCGGCCTGGAAAACACCTCTGCGCCATCTTAGCTTCCGGCAGTCCTCTAAGCCGAGCGCCTGCGCACGCTCGACGTCTTATCTGTGCACCGCGCGACA-----GCCTCTGGGTCACTGCCCGCCTCCCAGAG
>gene=chr6_135375735-135376039; species=canFam
GTCCCAGCTGGAACCGCGAAAATGACGTCCCGGCACGACCCTGCCACTTACCTTCATCGTAGTTATAGCCTCGGACATTCCGATGCCGGGCCATGGCGGCGGAGAGGGCGTTCGCCACAGCT--------CCTCACAAAACACACGGCTTAAGTACTGATACCGCGCCGACTGCGACCTGGACAACACACACGCGCCATCTTGGCTTCCGGCAGGCCTCTGCGCCGAGCGCCTGCGCACGCGCGACGTCTTATCTGCGCACTGCACG---GCGGCTCCCTGGGGGCGCT---CACCTCCCTGGG
>gene=chr6_135375735-135376039; species=equCab
AGCCCGGCCGGGACAGCGACAGGGACGCCCCTGCAGGACCCTGCCCCCTACCTTCGTCGTAG-TATAGCCTCGGACATTCCGATGCCGGG-CATGGCGGCGGAGAAGGTGTTCGCCGCAGCC--------CCTGACGAAACACCC-GCTCAGACACGGAGAACGCGCCAACTGCGGCCCGGGGGACACCTATCCGCCATCTTGGCTTCCGGCAGACTTCTGCGCCGAGCGCCTGCGCACGCGCGACGTCCGGTCTGCGCAC-GCGCGACGGCCACTTCTTCGCGTCATC---CGGCGCCCTGGG
>gene=chr6_135375735-135376039; species=gorGor
ATCCCAGCTGTAGCCGGGAAAAGAACGTCCCGGCATGACCCTGCCACCTACCTTCATCGTAGTTATAGCCTCGAACATTCCGATGCCGGGCCATGACGGCGGAGAGGGCGTTTGCCACAGCCCCTTAACTCCTTCCAAAACACTC-GCTTA-ATACTGATAAGGCGCCAACTGCAGCCTGGAGAACCCCCATGCGCCATCTTGGCTTCCCGCAGGCCTCTGCGCC-AGCGCCTGCGCAAGCGCGACGTCTTATCTGTGCACCGCGCGACGGCAATGCCTCACGGTCACTGTCCGCCTCCCTGAG
>gene=chr6_135375735-135376039; species=panTro
ATCCCAGCTGTAGCCGGGAAAAGAACGTCCCGGCATGACCCTGCCACCTACCTTCATCGTAGTTATAGCCTCGAACATTCCGATGCCGGGCCATGACGGCGGAGAGGGCGTTTGCCACAGCCCCTTAACTCCTTCCAAAACACTCCGCTTAGATACTGATAAGGCGCCAACTGCAGCCTGGAGAACCCCTATGCGCCATCTTGGCTTCCCGCAGGCCTCTGCGCCGAGCGCCTGCGCAAGCGCGACGTCTTATCTGTGCACCGCGCGACGGCAATGCCTCAGGGTCACTGGCCGCCTCCCTGAG
>gene=chr6_135375735-135376039; species=papHam
ATCCCAGCTGTAACC-GCAAAAGAACGTCCCGGCATGACCCTGCCTCCTACCTTCATCGTAGTTATAGCCTCGAACATTCCGATGCCGGGCCATGACGGCGGAGAGGGCGTTTGCCACAGCCCCTTAACTCCTTCCAAAACACTCCGCTTAGATACTGATAAGGTGCCAACTGCGCCCTGGAGAACTCCCATGCGCCATCTTGGTTTCCCGCAGGCCTCTGCGCCGAGCGCCTGCGCAAGCGCGACGTCTTATCTGTGCACCGCGCGACGGCAATGCCTCGGGGTCACTGTTCGCCTCCCTGAG
>gene=chr6_135375735-135376039; species=ponAbe
ATCCCAGCTGTAACCGGGAAAAGAACGTCCCGGCATGACCCTGCCACCTACCTTCATCGTAGTTATAGCCTCGAACATTCCGATGCCGGGCCATGACGGCCGAGAGGGCGTTTGCCACAGCCCCTTAACTCCTTCCAAAACACTCCGCTTAGATACAGATAAGGCGCCAACTGCGGCCTGGAGAACCCCTATGCGCCATCTTAGCTTCCCGCAGGCCTCTGCGCCGAGCGCCTGCGCAAGCGCGACGTCTTATCTGTGCACCGCGCGACGGCAATGCCGCAGGGTCACTGTCAGCCTCCCTGAG
>gene=chr6_135375735-135376039; species=rheMac
ATCCCAGCTGTAACC-GCAAAAGAACGTCCCGGCATGACCCTGCCTCCTACCTTCATCGTAGTTATAGCCTCGAACATTCCGATGCCGGGCCATGACGGCGGAGAGGGCGTTTGCCACAGCCCCTTAACTCCTTCCAAAACACTCCGCTTAGATACTGATAAGGTGCCAACTGCGCTCTGGAGAACCCCCATGCGCCATCTTGGTTTCCCGCAAGCCTCTGCGCCGAGCGCCTGCGCAAGCGCGACGTCTTATCTGTGCACCGCGCGACGGCAAAGCCTGGGGGTCACTGGTCCCCTCCCTGAG
>gene=chr6_143771778-143772082; species=hg19
GCCGCCTTCGCCTCCATACCCAGCCACCACTCAGCTACAGAGCCCGCGGCAGAGGAGGAGCGCGGGCAGCGGAACGCGGCGGGCCCGGGACCCCGTTTCCGGGGGTAGTCTAATGAAAAGGCACTCGGGAGCTATTTCTGAACGGACCTGGGCTTGTCGGACCAGTGAGCGGCGGCGGCTGCGCGGCGGCAGCGGCAGAAAGCGTAGCTGCTTTGCTGTAGTCCACGCCCCCTTGCCGCTCCGGTGACAGTCTCTGCGGAAAGTCACGTTTGTGATTTCGGGAGAGCACAGAACGGGACGACGG
>gene=chr6_143771778-143772082; species=bosTau
CCTGCCTTCGCCTCCATACTGGGCCGCCGCTCAGCGACAGAGACCGCGGGGAAATAGGAGCACAGGCTGCGGAACGCGGCGGATACGGGCCGTCGTTTCCGGGGGAA-TCGAACAGTGAGGTACTCGGGAGCGAATTCTGGACGGACCTGGGCGCCCCGGACCAGTGAGCTGCGGCTGCAACAG-------------AAAAAGGCAACTGCTCAGCTATAGTCCACGCCCCCTT-CCGCTCCGGTGACAGTGTCTGCGGAAAGTCGCCTTTGTGATTTCTGGAGAGCACCGAGCGGGACGACGG
>gene=chr6_143771778-143772082; species=calJac
GCCGCCTTCGCCTCCATACCCTGCCGCCACTCAGCGCCAGAGGCCGCGGCGGAGGAGGAGCGCGGGCAGCGGAACGCAGCAGAGGCGGGCTCCTGTTTCCGGGGGAG-TCGAATGGCAGAACACCCGGGAGCGATTTCTGAACGGACCTGGGCGTGTCGGACCTGTGAgcggcggcggcggcgcggcggcagcggcAGAAAGCGCAGCTGCTTTGCTGGAGTCCACGCCCCCTTCCCGCTGTGGTGACAGACTCTGCGGAAAGTCAAGTTTGTGATTTAGGTAGAGCACAGAGCGGGACGACGG
>gene=chr6_143771778-143772082; species=canFam
GGCGCCTTGGCCTCCATCCGGGGCCGCCGCTCGGCGTCGGACGCGG-------------------GCAACGGAACGCGGAGAACGCGGGCCGCCGTTTCCAGGGAAG-TCGAAAGGCGATGCACTCGGGAGCGCATTCTGGACGGACCCGAGTgggcggggccggggcgcggggACCgcggcgcggcggcggcggcAGAGAGCGCAGCGGCTCGGCTGTAGTCCACGCCCCCTT-CCGCCCCGGTGACAGTCTCTGCGGAGAGTCGCGTTTGTGATTTC-GGAGAGCACCCAGCGGGACCACGG
>gene=chr6_143771778-143772082; species=equCab
----------------------------------------------------------------------------------------------------------------------------------------------------------------------------------------------------------------------------------------------------------------------------------------------------------------
>gene=chr6_143771778-143772082; species=gorGor
------------------------------------------------------------------------------------------------------------TCTAATGAAAAGGCACTCCGGAGCTATTTCTGAACGGACCTGGGCTTGTCGGACCAGTGAGCGGCGGCGGCTGCGCGGCGGCAGCGGCAGAAAGCGTAGCTGCTTTGCTGTAGTCCACGCCCCCTTGCCGCTCCGGTGACAGTCTCTGCGGAAAGTCACGTTTGTGATTTCGGGAGAGCACAGAGCGGGACGACGG
>gene=chr6_143771778-143772082; species=panTro
GCCGCCTTCGCCTCCATACCCGGCCACCACTCAGCTACAGAGGCCGCGGCAGAGGAGGAGCGCGGGCAGCGGAACGCGGCGGGCCCGGGACTCCGTTTCCGGGGGTAGTCTAATGAAAAGGCACTCGGGAGCTATTTCTGAAAGGACCTGGGCTTGTCGGACCAGTGAGCGGCGGCGGCTGCGCGGCGGCAGCGACAGAAAGCGCAGCTGCTTTGCTGTAGTCCACGCCCCCTTGCCGCTCTGGTGACAGTCTCTGCGGAAAGTCGCGTTTGTGATTTCGGGAGAGCACAGAGCGGGACGACGG
>gene=chr6_143771778-143772082; species=papHam
GCCGCCTTCGCCTCCATACCCGGCCACCACTCAGCGCCAAAGGCCGCCGCGGAAGAGGAGCGCGGACAGCGGAAcgcggcgggcccgggcccccgTTTCCGGGGGAG-TCGAATGGAAAGGCACTCGGGAGCGATTTCTGAACGGACCTGGGCGTGTCGGACCAGTGAGCAGCGGCGGCTGCGCCGCGGCAGCAGCAGAAAGCGCAGCTGCTTTGCTCTAGTCCACGCCCCCTTGCCGCTCCGGTGACAGTCT--GCGGAAAGCCACGTTTGTGATTTCGGGAGAGCGCAGAGCGGGACGACGG
>gene=chr6_143771778-143772082; species=ponAbe
GCCGCCTTCGCCTCCATACCCGGCCACCACTCAGCGACAGAGGCCGCGGCGGAGGAGGAGCGCGGGCAGCGGAACGCGGCAGGCCCGGGACCCCGTTTCCTGGGGAG-TCGAATGAAAAGGCACTCGGGAGCTATTTCTGAACGGACTTGGGCGTGTCGGACCAGTGAGCGGCGGCGGCTGCGCGGCGGCAGCGGCAGAAAGCGTAGCGGCTTTGCTGTAGTCCACGCCCCCTTGCCGCTCCGGTGACAGTCTCCGCGGAAAGTCACGTTTGTGATTTCGGGAGAGCACAGAGTGGGACGACGG
>gene=chr6_143771778-143772082; species=rheMac
GCCGCCTTCGCCTCCATACCCGGCCACCACTCAGCGCCAAAGGCCGCCGCGGAGGAGGAGCGCGGGCAGCGGAAcgcggcgggcccgggcccccgTTTCCGGGGGAG-TCGAATGGAAAGGCACTCGGGAGCGATTTCTGAACGGACCTGGGCGTGTCGGACCAGTGAGCAGCGGCGGCTGCGCCGCGGCAGCCGCAGAAAGCGCAGCTGCTTTGCTCTAGTCCACGCCCCCTTGCCGCTCCGGTGACAGTCT--GCGGAAAGCCACGTTTGTGATTTCGGGAGAGCGCAGAGCGGGACGGCGG
>gene=chr6_157744520-157744612; species=hg19
GCTGTCTCCATGTTTAGGTCGCCTCTAGTGCGTCCGTCCCCAACTGGGCCCGGGTGGAAGCGAGAACCAGGCGGAGGAGAAAGGTTCCGCTA
>gene=chr6_157744520-157744612; species=bosTau
CCCGCCTCCATGTTTGAGCTTTCGCTACTGCGTCCGCCGCCAACTGGACCCGGGTAGAAACGAGCGCGAGATCGAAAAGAAAGGTTCCGCTG
>gene=chr6_157744520-157744612; species=calJac
GCTGTCTCCATATTTAGGTCGCCTCTATAGCGTCCGGCCCCAACTGGGTCCGGGTGGAAGCGAGAGCGAGACGGAAGAGAAAGGTTCCGC-G
>gene=chr6_157744520-157744612; species=canFam
GCCGTGTCCATGTTTGGACCTCCACGACCGCGTCCCACGCCCACTGGGTCCGGG-GGAGGCAGGCGCGAGGCGGAGGAGAAAGGTTCCGCTA
>gene=chr6_157744520-157744612; species=equCab
GCCGCCTCCATGTTTATGCCTCCGCGGCTGCGTCCGGCGCCCACTGGGCCCGGGCGGAAGCGAGAGCGGGGCAGAGAAGAAAGGTTCCGCTG
>gene=chr6_157744520-157744612; species=gorGor
GCTGTCTCCATGTTTAGGTCGCCTCTAGTGCGTCCGTCCCCAACTGGGCCCGGGTGGAAGCGAGAACCAGGCGGAGGAGAAAGGTTCCGCTA
>gene=chr6_157744520-157744612; species=panTro
GCTGTCTCCATGTTTAGGTCGCCTCTAGTGCGTCCGTCCCCAACTGGGCCCGGGTGGAAGCGAGAACCAGGCGGAGGAGAAAGGTTCCGCTA
>gene=chr6_157744520-157744612; species=papHam
GCTGTGTCCATGCTTAGGTCGCCTCTAGTGCGTCCGTCCCCAACTGGGCACGGGTGGAAGCGAGAGCGAGGCGGAGGAGAAAGGTTCCGCTG
>gene=chr6_157744520-157744612; species=ponAbe
GCTGTCTCCATGTTTAGGTCGCCTGTAGTGCGTCCGTGCCCAACTGGGCCCGGGTGGAAGCGAGAACGAGGCGGAGGAGAAAGGTTCCGTTG
>gene=chr6_157744520-157744612; species=rheMac
GCTGTCTCCATGCTTAGGTCGCCTCTAGTGCGTCCGTCCCCAACTGGGCACGGGTGGAAGCGAGAGCGAGGCGGAGGAGAAAGGTTCCGCTG
>gene=chr7_1199624-1199928; species=hg19
GCTGAGGTGAGCAGCAGATGGAAGAGACGTAAACTCAGGTGTCCTCCTCCGTAGTCGGCTCCGGGTAGCTAAGCAGAAAGAACCTCGACACTGGCACCGAGACGCCGTCGGAGGCACACCCACACCCACACCGGAACGCAACATCTCGCTGCCCGCGGCCTACGGGGATTTATCCGCAGCCCCCGGATCTGAGAGCCGTCTGGGCCTTGGGGTTTCCGGGCGCGCCCCGACAACGTCACCCGCAGACCGGCCAATCCCGCCAGGCCGCGGCCCAGTGGCGCCGGCGCACACCGAAGACGACACC
>gene=chr7_1199624-1199928; species=bosTau
GCCGCCGAGGAGAGTAGGCGGCGGAGGCCGAGAGCTGAGCCTCCC-GTCCGCCGTCGGCCGCGGCGAACGAGGCC-AAGGGACGCGGAGACCAGAACCCGAGCGACGACCGCGGCCCGCCCGAACCCACCGAGGAG--CAGCATCGCGGCGCCCG-GCCTCCGGGCCATTTATCCGCAGCCGCCCGGCCCGAGCGCTCCCGCCGTC-CGGGCGTTCCCGGCGCGCCCCGAT-ACGTC-ACGCCTGCCGGGCCAATCGCGCCCTGCCGCAGCGAGGCGTTCCCGGCGCG-CGCCGACACGTCACC
>gene=chr7_1199624-1199928; species=calJac
GCTGCGGGAAGCAGCAGATG---GAGACGGACACGCAGGAGTCTTCCTCCGCAGTCGGCTCCGGGGAGCGAGGCCAAAAGAGCCTCGACACCGGCACCGAGACGCCGCAGGACGCAGGCCCAAGCTCACAACAGAACACGACATGTCGCTGCCCGCAGACCACGGCCGTTTATACGCAGCCCCGGGATCCGCGAGCCGCCACGGCCTAGCGGCTTCCGGGCGCGCCCGGACAACGTAACCCTCAGACTGGCCAATCCCATccggccgcagcccggcggcgccggcgcgTCCCGAGTACGTCACC
>gene=chr7_1199624-1199928; species=canFam
gccgcggAGACGAGCAGGCGGCGGAGACGGGAAGCCGGATGTCCCTTCCAGCAGTCAGCCGCACGGTACGGGACCAAAAGGCTGACGAAAACGGAATCCAACGGACAGCACCGCGCCGTCCAAGCCCGCCGACGAGCGAAGCATTGTGGACAGCCAAACCC----CCATTTATTCGCTGCCTCGGGATCAGAGAGCCGCCGCGGCC-AGTACGTGCCCGGCGCGCCCTGATTACGTCACCGCCCGGCCGGCCAATCTCGCCCCACTGCGGCTCGGCTTTCCCGGCGCGCCCCCGAGACGTCAGC
>gene=chr7_1199624-1199928; species=equCab
GCCTCGGAGGCGAGCAGGTGGCGGAGTCGGAGAGCAGGCTCTCCCTTTCCGTGGTCAGCCCCACGGCACACGGCCGAAAGGACGAGGAAGCCGGGATCCGAGCGGCAGCCGAGACCTGTCCGAGCCCCCAGGAGAGCGCAGCATCTCGCCGCTCCCAGCTCCCCGCCATTTATTC-------------------ACAGCCGTGGCC-AGCGTGTTCTCGGCGCGCCCCGACGACGTCACCGCCGAGCTGGCCAATACCGCCCCGCCAAGCCCCGGCTTCCCTGGCGCGCCCCCGATACGTCACC
>gene=chr7_1199624-1199928; species=gorGor
GCTGAGGTGAGTAGCAGATGGAAGAGACGTAAACTCAGGTGTCCTCCTCCGTAGTCGGCTCCGGGTAGCTAAGCAGAAAGAACCTCGACACTGGCACCGAGACGCCGTCGGAGGCACACCCACACC------GGAACGCAACATCTCGCTGCCCGCGGCCTACGGCCATTTATCCGCA-CCCCCGGATCTGAGAGCCGCCTGGGCCTTGGGGTTTCCGGGCGCGCCCCGATAACGTCACCCTTAGACCGGCCAATCCCGCCAGGCCGCGGCCCAGTGGCGCCGGCGCGCACCGAAGACGACACC
>gene=chr7_1199624-1199928; species=panTro
GCTGAGGTGAATAGCAGATGGAAGAGACGTAAACTCAGGTGTCCTCCTCCGTAGTCGGCTCTGGGTAGCTAAGCAGAAAGAACCTCGACACTGGCACCGAGACGCCGTCGAAGGCACACCCACACC------GGAACGCAACATCTCGCTGCCCGCGGCCTACGGCCATTTATCCGCAGCCGCCGGATCTGAGAGCCGTCCGGGCCTTGGGGTTTCCGGGCGCGCCCCGACAACGTCACCCGCAGACCGGCCAATCCCGCCAGGCCGCGGCCCAGTGGCGCCGGCGCGCACCGAAGACGACACC
>gene=chr7_1199624-1199928; species=papHam
GCTGCGGT----AACAGATGGAGGAGACAGAAACGCAGGTGTCCTCCTTCGTAGTCGGCTCCGGGTAGCAAAGCAGAAAGAACCTCGACACTGGAACCGAGAGGCTGTCGGACGCACACCTACGCCCACAGCAAAACGCGACATCGCGCCGCCAGCGGCCTACGGCCATTTATCTGCACCCCCCGGACCTGAGAGCCGTCTCGGCCTTCGGGTTTCCGGGCGCGCCCCGACGACGTCTCCCGGAGACCGGCCAATCCCGCCAGGCCGCGGCCCAGTAGAGTCGGCGCGCCTCGAAGACGTCACC
>gene=chr7_1199624-1199928; species=ponAbe
GCTGCGGTGAGCAGCAGATAGAGGAGACGGAAACGCAGGTGTCCTCCTCCGCAGTCGGCTCCAGGTACTGAAACAGAAAGAACCTCGACACTGGCACCGAGACGCCGTCGGAGGCACACCCACACCCACTGCAGAACGCAACATCTCGCCGCCCGCGGCCTACGGCCATTTATCCGCAGCCCCCGGATCCGAGAGCCGTCTCGGCCTTGGGGTTTCCGGGCGCGCCCCGACGACGTCACCCGCAGACCGGCCAATCCCGCCAGGCCGCGGCCTAGTGGCGCCGGCGCGCCCCGAAGACGTCACC
>gene=chr7_1199624-1199928; species=rheMac
GCTGCGGT----AACAGATGGAGGAGACAGAAACGCAGGTGTCCTCCTTCGTAGTCGGCTCCGGGTAGCAAAGCAAAAAGAACCTCGACACTGGGACCGAGACGCTGTCGGACGCACACCTACGCCCACAGCAAAACGCAACATCACGCCGCCAGCGGCCTACGGCCATTTATCTGCACCCCCCGGACCTGAGAGCCGTCTCGGCCTTCGGGTTTCCGGGCGCGCCCCGACGACGTCTCCCGGAGACCGGCCAATCCCGCCAGGCCGCGGCCCAGTAGCGTCGGCGCGCCTCGAAGACGTCACC
>gene=chr7_19748455-19748759; species=hg19
GGGGCGACAGCGCGATGTGCCTTTGGTGCGGCCCGGCCACCAGGCATGAGTAGCGACTGTTCACCAGCGCACAAGCAGCGGCATAAGTCGGCAACTCTAGGCAAGGCAGGACGCCAGCCTGCCCTACCAGAGACCCATCAGAAGCCGCCGCTGGCCGCGGCGCCTCTGAGCAACCTGCAGCCATGCTGCTTGTCAAGGTTCCCACGGCGCGCGCCGTTGACGCAAGCACAATCCCATGTCCCCGGCGCTCGTTTTACGCCATCCACCAACGACCACGCCCCTAGGAATTTCCCCTCTTTTCGCT
>gene=chr7_19748455-19748759; species=bosTau
GCGGCGACAGAGCGATGTGTCTTCGGTGCGGCCCCGCCACCAGGCAGGAGTAGCGGCTATTCACAAGCGCACAAGCAGCCGCGTAGGTAGGCAATTCTAGGCAAGGCAAGACGCCGG------------CTGGCCCTTCTGAGGCCGCCTTCGGCCGCGGAGCCATTGAGCAACCCGCAGCCATGCGGCTAGCTAGGTTCCCCACGGCGCGCACTAATGACGCAGTCATAACCGCCTATTCCGGACGCCTCCT-TACGTCATCCACCAGCTACCACGCCCCTAGGAAGTTTCCCTCCTGGGGCT
>gene=chr7_19748455-19748759; species=calJac
GGGGCGACAGAGCGATGTGCCTTCGGTGCGGCCCGGCCACCAGGCATGAGTAGCGATTGTTCACCAGCTCACAAGCAGTGGCATAAGTCGGCAACTCTAGGCAAGGTAGGACGCCAGCCTGCCCTACCAGAGACCCATCAGAAGCCGCCTTTTGCCGCGGCGCCTCTGAACAACCCGCAGCCATGTTGCTTGTCAAGGTTCCCGCGGCGCGCACCGTTGACGCAAGCGCAATCGCCTGTCCCCGACGCTCTTTTTACGTCATCCACCAACTACCACGCCCCTAGGAATTTGCCCTCTTGACGCT
>gene=chr7_19748455-19748759; species=canFam
GCGGCGAAAGCGCGATGTGTCTTCGGTGCGGCCCCGCCACCAGGCAGGAGTAACGGCTACTCACCAGCGCACAAGCCGCCGCGTAGGTCGGAAGCTCTAGGCAAGGCAACACGCCGG------------CCGGCCCCTCAGAGGCCGCCTTAGGCGGCGGAGACTCGCAGCAACCCGCAGCCATGCGCTTCGCCAGCTTTCCCGCGGCGCCCACGGCTGACGCACGCGCCGCCGCCT-CTGCGGGCGCCCGGGCCACGTCATCCACCCGCCGGCCCGCCCCTAGGAAATTGCTCTCCTTGAGTC
>gene=chr7_19748455-19748759; species=equCab
GCGGTGACAATGCGATGTGCCTTCGGTGCGGCCCCGCCACCAGGCAGGAGTAGCGGCTATTCAAAAGCGCACACGCGGCAGCGTAGGTCGGCAGCTCTAGGCAAGGCAGGACGCCGGCGGGGCCCACCACCGGCCCCTCAGAGGCCGCATTCGGCCGTGGAGCCTGTGAACAACCGGCAGCCATGCGGCTTGTCAGGTTTCCCACGGCGCGCGCCACTGACGCACTCATAACCACCTATTCCGGACGCCCGGTCTACGTCATTCACCAGCTACCACGCCCCTAGGAAATTTCTCTCCTTGAGCT
>gene=chr7_19748455-19748759; species=gorGor
GGGGCGACAGCGCGATGTGCCTTTGGTGCGGCCCGGCCACCAGGCATGAGTAGCGACTGTTCACCAGCGCACAAGCAGCGGCATAAGTCGGCAACTCTAGACAAGGCAGGACGCCAGCCTGCCCTACCAGAGACCCATTAGAAGCCGCCGCTGGCCGCGGCGCCTCTGAACAACCCGCAGCCATGCTGCTTG-CAAGGTTCCCACGGCGCGCGCCGTTGACGCAAGCACAATCCCCTGTCCCCGACGCTCGTTTTACGCCATCCACCAACTACCACGCCCCTAGGAATTTCCCCTCCTTTCGCT
>gene=chr7_19748455-19748759; species=panTro
GGGGCGACAGCGCAATGTGCCTTTGGTGCGGCCCGGCCACCAGGCATGAGTAGCGACTGTTCACCAGCGCACAAGCAGCGGCATAAGTCGGCAACTCTAGGCAAGGCAGGACGCCAGCCTGCCCTACCAGAGACCCATCAGAAGCCGCCGCTGGCCGGGGCGCCTCTGAGCAACCCGCAGCCATGCTGCTTGTCAAGGTTCCCACGGCGCGCGCCGT-GACGCAAGCACAATCGCCGGTCCCCGACGCTCGTTTTACGCCATCCACCAACGACCACGCCCCTAGGAATTTCCCCTCCTTTCGCT
>gene=chr7_19748455-19748759; species=papHam
GGGGAGACAGCGCGATGTGCCTTTGGTGCGGCCCAGCCACCAGGCATGAGTAGCGACTGTTCACCAGCGCACAAGCAGCGGCATAAGTCGGCAACTCTAGGCAAGGCAGGACGCCAGCCTGCCCTACCAGAGACCCATCAGAAGCCGCCGTTGGCCGCGGCACCTCTGAACAACCCGTAGCCATGCCGCTTGTCAAGGTTCCCACGGCGCGCGCCGTTGACGCAAGCACAATCGCCTGTCCCCGACGCTCTTTTTACGTCATCCACCAACTACCACGCCCCTAGGAATTTCTCCTCCTTACGCT
>gene=chr7_19748455-19748759; species=ponAbe
GGGGCGACAGCGCGATGTGCCTTTGGTGCGGCCCGACCACCAGGCATGAGTAGCGACTGTTCACCAGCGCACAAGCAGCGGCATAAGTCGGCAACTCTAGGCAAGGTAGGACGCCAGCCTGCCCTACCAGAGACCCATCAGAAGCCGCCGCTGGCCGCTGCGCCTCTGAGCAACGCGCAGCCATGCTGCTTGTCAAGGTTCCCACGGCGCGCGCCGTTGACGCAAGCACAAGCCCCTGTCCCCGGCGCTCATTTTACGTCATCCACCAACTACCACGCCCCTAGGAATTTCCCCTCCTTACGCT
>gene=chr7_19748455-19748759; species=rheMac
GGGGAGACAGCGCGATGTGCCTTTGGTGCGGCCCAGCCACCAGGCATGAGTAGCGACTGTTCACCAGCGCACAAGCAGCGGCATAAGTCGGCAACTCTAGGCAAGGCAGGACGCCAGCCTGCCCTACCAGAGACCCATCAGAAGCCGCCGTTGGCCGCGGCACCTCTGAACAACCCGCAGCCATGCCGCTTGTCAAGGTTCCCACGGCGCGCGCCGTTGACGCAAGCACAATCGCCTGTCCCCGACGCTCTTTTTACGTCATCCACCAACTACCACGCCCCTAGGAATTTCTCCTCCTTACGCT
>gene=chr7_32529782-32530086; species=hg19
CTGTCGCGAAGACTTGGAGCTCAGAGTCGAACCGCATTTGGTCTTATACATTTCCCCACACTCGGCCAGGGCCTGCCTCGGAACAGCCCCTCGGCCCCCAATCCTGAATGTCAGCTCCCTGTTCCTGCTCCCCAAAGGACGGCGATTACCTAAGGGCAGCAGCTGCGACGGGTTGGTAGTAGCGTTAGCCGCCATGGCTACGCCGGAAGTGGCCTGCCTTCATTGATGGTGGGACGACTTTGAAAAGCGCGCTTCCGCTTTTTCCGCAGCCCAAACAGGCTCGACCAATCTGAGGCCGAGCGCA
>gene=chr7_32529782-32530086; species=bosTau
AGGCCGCAGAGACTTGGAGCCGAAAGGAGAGCGGCGG---------TACACTTTTCTACACTCGGTTAGGGACTGC------GG---TCTTC-GGCCCCAACCCTAACTTTCAACTCCTCGCCTCCGCTCCCCACAGGACAAAGATTACCTAGAGGAAGCAGCTGCGACGGGTTAGTGGTAGCGTTAGCCGCCATGGCTACGCCGGAAGTGGCCTGCCTCTAGCGACGTCGGAACGAGTTTAAAGAGCGCGCTTCCGCTTTTTTC-CTGCCCGGGCAGGCTCGACCAATCTGAGGCCGAGAGTG
>gene=chr7_32529782-32530086; species=calJac
CTGCCGCGGAGACTTGCAGCGGAGAGTCGAACCGCATTCGGTCCCGTACATTTCCCCGCACTCCGCCAGGGCCTGCCTCGGAACAGCCCCT-AGCCCCCAATCCTGAGCTTCAGCTCCCTCTGCCTCCTCCCAAAAGGAGGGCGATTACCTAACGGCAGCAGCTGCGACGGGTTGGTAGTAGCGTTAGCCGCCATGGCCACGCCGGAAGTGGCCTGCGTTCGTAGACGGTGGGACGACTTTGAAAAGCGCGCTTCCGCTTTTTCCGCAGCCCTAACAGACTCGACCAATCTGAGACCGAGCGTG
>gene=chr7_32529782-32530086; species=canFam
------------------------------GCCGCGGTTCATCC-CCACATTTCCCTACACTCGGCCAAGGGCTACTTCAGCGC---CGCCCGGGCCCCAACACTTAGCCTGAGCCCTCCGGTCCCCTTCT--------CCGCGATTACCTAGAGGCAGCAGCTGCGACGGGTTAGTGGTAGCGTTGGCCGCCATGGCTACGCCGGAAGTGGCCCGCCGGCCTCGCCGTCAGCCCAAGTTTAAAGAGCGCGCTTCCGCTccccccgcggcccggACAGGCTCGACCAATCGGAGGCCGAACTTG
>gene=chr7_32529782-32530086; species=equCab
CGGCCGCAGACACTTGGAACCCAAAGACGAGCCGCGGCGGGTCCGACACATCTTCCTATACTCTGCCAGGGGCAGCCTCC-TGC---CCCTCGGCCCCCAACCCCAAGCTTCGGATCCGCGTCCCCGCTCCCCACAGGACTACCATTACCTAGAGGCAGCAGCTGCGACGGGTTAGTGGTCGCGTTAGCCGCCATGGCTACGCCGGAAGTGGCCTGCGTCCATCGACGTTACGACGAGTTTAAAGAGCGCGCTTCCGCTTTTT--GCAGTCCGGACAGGCTCGACCAATCTGAGGCCGAGCGTG
>gene=chr7_32529782-32530086; species=gorGor
CTGTCGCGAAGACTTGGAGCTCAGAGTCGAACCGCATTTGGTCTTATACATTTCCCCACACTCGGCCAGGGCCTGCCTCGGAACAGCCCCTCGGCCCCCAATCCTGAATGTCAGCTCCCTGTTCCTGCTCCCCAAAGGACGGCGATTACCTAACGGCAGCAGCTGCGACGGGTTGGTAGTAGCGTTAGCCGCCATGGCTACGCCGGAAGTGGCCTGCCTTCATTGATGGTGGGACGACTTTGAAAAGCGCGCTTCCGCTTTTTCCGCAGCCCAAACAGGCTCGACCAATCTGAGGCCGAGCGCA
>gene=chr7_32529782-32530086; species=panTro
CTGTCGCGAAGACTTGGAGCTCAGAGTCGAACCGCATTTGGTCTTATACATTTCCCCACACTCGGCCAGGGCCTGCCTCGGAACAGCCCCTCGGCCCCCAATCCTGAATGTCAGCTCCCTGTTCCTGCTCCCCAAAGGACGGCGATTACCTAACGGCAGCAGCTGCGACGGGTTGGTAGTAGCGTTAGCCGCCATGGCTACGCCGGAAGTGGCCTGCCTTCATTGATGGTGGGACGACTTTGAAAAGCGCGCTTCCGCTTTTTCCGCAGCCCAAACAGGCTCGACCAATCTGAGGCCGAGCGCA
>gene=chr7_32529782-32530086; species=papHam
CTGCCTTGAAGACTTGGAGCCGAGAGTCGAACCGCATTTGGTCCTATACATTTCCCCACACTCGGCCAGGGCCTGCCTCGGAACAGCCCCTCGGCCCCTAATCCTGAACTTCAGCTCCCGGTTCCTGCTCCCCAAAGGACGGCGATTACCTAACGGCAGCAGCTGCGACGGGTTGGTAGTAGCGTTAGCCGCCATGGCTACGCCGGAAGTGGCCTGCCTTCATCGACGGTGGGACGACTTTGAAAAGCGCGCTTCCGCTTTTTGCGCAACCCATACAGGCTCGACCAATCTGAGGCCGAGCGTG
>gene=chr7_32529782-32530086; species=ponAbe
CTATGGCGAAGACTTGGAGCCCAGAGTCGAATCGCATTTGGTCTTATACATTTCCCCACACTCGGCCAGGGCCTGCCTCGGAACAGCCCCTCGGCCCCCAATCCTGAACGTCAGCTCCCTGTTCCTGCTCCCCAAAGGACGGCGATTACCTAACGGCAGCAGCTGCGACGGGTTGGTAGTAGCGTTAGCCGCCATGGCTACACCGGAAGTGGCCTGCCTTCATCGATGGTGGGAAGACTTTGAAAAGCGCGCTTCCGCTTTTCCCGCAGCCCAAACAGCCTCGACCAATCTGAGGCCGAGCGCA
>gene=chr7_32529782-32530086; species=rheMac
CTGCCTTGAAGACTTGGAGCCGAGAGTCGAACCGCATTTGGTCCTATACATTTCCCCACACTCGGCCAGGGCCTGCCTCGGAACAGCCCCTCGGCCCCTAATCCTGAACTTCAGCTCCCGGTTCCTGCTCCCCAAAGGACGGCGATTACCTAACGGCAGCAGCTGTGACGGGTTGGTAGTAGCGTTAGCCGCCATGGCTACGCCGGAAGTGGCCTGCCTTCATCGACGGTGGGACGACTTTGAAAAGCGCGCTTCCGCTTTTTGCGCAGCCCATACAGGCTCGACCAATCTGAGGCCGAGCGTG
>gene=chr7_40174108-40174412; species=hg19
CTCCTCCACCCGGACCAGGGTAAGGAGGAGTTGGGGGCCGAAAATTCTGTCGCTGCATATCAGGAGCCAAAGCCGAAAACCTCGCAGCCGCGTTCTCCCACCGGAACTGTATCAACCGGCCCTCCGCAGAGAACTGCTAGTCCTTTACCAAAACAGTCCTCCGACCGCAGCCACCCTACGGCACATCAGTTCCGGCGTCACAAAGGTTCCGCCAGGGGCGGCGGGATTACCTAAATCACTGACTTGGCGAGAGACTCAGTGGATTTAAGTGAAAAGAGGAAGAAAAGGAGACAGGAAAGGACGG
>gene=chr7_40174108-40174412; species=bosTau
CTCCTACACCCGGGCCGGGGTAAGGAGGAGTCGGGGGTCGAAAATTCTGTCGCTGCATCTCAGCGGACGACGACAAGGATCTCACTGGCGCGTTCTCCTGCCGGAACTGTCGCGAGCAACCCTTCTCTTATACTTGGCGGTCCTTCACCAAAACACTCCTCCGTCCTCCAGCATTATATAGCACATTGGTTCCGGGCTCACAAAGGTTCCTCTAGG-GCGGCAGGATAA-GTACGTTATCGAATTGGGTACAGAT-----TGAGTTAAGTGAAGGAAGGAGGAAATGGATAAAGGAAATGCCTA
>gene=chr7_40174108-40174412; species=calJac
CTCCTCCACCCGGACCAGGGTAAGGAGGAGTCGGGGGCCGAAAATTCTGTCGCTGCATATCAGGAGCCGAAGACGAAGATCTCGCTGCAGCGTTCTCCCACCGGAACTGTATCGACCGGCCCTCCACCGAGAACTGCTAGTCCTTTACCAAAACAGTCCTCCGACCGCAGCGATCCTACCGCACATCGGTTCCGGCGTCACAAAGGTTCCGCCAGGGACGGCGGTGTTACAAAAGTTACTAACTTGGCGAGACACTTCGTGGA-TTAAGTGCAAAGAGGAAGGAAAGGGCACAGGAAAGGACGG
>gene=chr7_40174108-40174412; species=canFam
CTCCTACACCCGCGCCGGGGTAGGGAGGAGTCGGGGGTCGAAGGTTCTGCCGGTGCATGTCAGGAGACGGAGACCAAGCCCTCAGCGCCGCGCTCTCCCGCCGGAACTGGCCCGACCAACCCTTCTCAGAGGCTCGGCGGTCCGCTGCCGACACTGTCCCCCGGCCTCCAGCGCAGCACAGCATCTTGGTTCCGGCGGCACAAGGGTTCCGTCGGGCGCA--CCGGGAA-GCGGGTTACTGGTCCGGATAGAGACCGGTTGGACT----TAAAGGCAAGAGGAGAAGGACGAGAGGGAGGCCGA
>gene=chr7_40174108-40174412; species=equCab
CTCCTACGCCCGGGCCGGGGTAAGGAGGAGTCGGGGGGCGAAAATTCTGTCGGTGCATCTCAGGAGCCGCAGACGAAGACCTCACCGCCGCCTTCTCCCGCCGGAACTGTCCCGACCAACCCTGCACAGAGCATTGGCGGTCCTTCACCATAACAGTCCTCCGGCCGCCCACGCCGCACAGCACCTTGGTTCCGGCCTCGCAAAGGTTCCGCCAAA-GCCGGCGGGTAA-GTGGGTTCTCAAATTGGGTGGAGATTGAGCGGATTTAAGTGAAGGGAGGAAGAAAAGGACAAGGAAGGGTCCGA
>gene=chr7_40174108-40174412; species=gorGor
CTCCTCCACCCGGACCAGGGTAAGGAGGAGTTGGGGGCCGAAAATTCTGTCGCTGCATATCAGGAGCCAAAGCCGAAAACCTCGCAGCCGCGTTCTCCCACCGGAACTGTATCAACCTACCCTCCGCAGAGAACTGCTAGTCCTTTACCAAAACAGTCCTCCGACCGCAGCCACCCTACGGCACATCAGTTCCGGTGTCACAAAGGTTCCTCCAGGGGCGGCGGGATTACCTAAATTACTGACTTGGCGAGAGACTCAGTGGATTTAAGTGAAAAGAGGAAGAAAAGGAGACAGGAAAGGACGG
>gene=chr7_40174108-40174412; species=panTro
CTCCTCCACCCGGACCAGGGTAAGGAGGAGTTGGGGGCCGAAAATTCTGTCGCTGCATATCAGGAGCCAAAGCCGAAAACCTCGCAGCCGCGTTCTCCCACCGGAACTGTATCAACCGGCCCTCCGCAGAGAACTGCTAGTCCTTTACTAAAACAGTCCTCCGACCGCAGCCACCCTACGGCACATCAGTTCCGGCGTCACAAAGGTTCCGCCAGGGGCGGCGGGATTACCTAAATTACTGACTTGGCGAGAGACTCAGTGGATTTAAGTGAAAAGAGGAAGAAAAGGAGACAGGAAAGGACGG
>gene=chr7_40174108-40174412; species=papHam
CTCCTCCACCCGAACCAGGGTAAGGAGGAGTCGGGGGCCGAAAATTTTGTCGCTGCATATCAGGAGCCAAAGCCGAAAACCTCGCAGCGCCGTTCTCCCACCGGAACTGTATCGACCGGCCCTCCACAGAGAACTGCGAGTCCTTTACCAAAACAGTCCTCCGACCGCAGCCACCTTATGGCACATCGGTTCCGGCGTCACAAAGGTTCCGCCAGGGGCGGCGGGATGACCTAAATTACTGACTTGGCGAGAGACTCAGTGGATTTAAGTGAAAGGAGGAAGAAAAGGACACAGGAAAGGATGG
>gene=chr7_40174108-40174412; species=ponAbe
CTCCTCCACCCGGACCAGGGTAAGGAGGAGTCGGGGGCCGAAAATTCTGTCGCTGCATATCAGGAGCCAAAGCCGAAAACCTCGCAGCCGCGTTCTCTCACCGGAACTGTATCAACCGGCCCTCCGCAGAGAACTGCTAGTCCTTTACCAAAACAGTCCTCCGACCGCAGCCACCCTACGACACATCAGTTCCGGCATCACAAAGGTTCCGCCAGGAGCGGTGGGATTACCTAAATTACTGATTTGGCGAGAGACTCAGTGGATTTAAGTGAAAAGAGGAAGAAAAGGACACAGGAAAGGAGGG
>gene=chr7_40174108-40174412; species=rheMac
CTCCTCCACCCGAACCAGGGTAAGGAGGAGTCGGGGGCCGAAAATTTTGTCGCTGCATATCAGGAGCCAAAGCCGAAAACCTCGCAGCGGCGTTCTCCCACCGGAACTGTATCGACCGGCCCTCCACAGAGAACTGCTAGTCCTTTACCAAAACAGTCCTCCGACCGCAGCCACCTTACGGCACATCCGTTCCCGCGTCACAAAGGTTCCGCCAGGGGCGGCGGGATGACCTAAATTACTGACTCGGCGAGAGACTCAGTGGATTTAAGTGAAAGGAGGAAGAAAAGGACACAGGAAAGGATGG
>gene=chr7_45151096-45151400; species=hg19
AGCAGACGGCCAGGCCCACGGCATCCCACCGCGTCCCAGCCTGCTCCCCAGTTCCACCGCATCCCAGGACCTTCCCAGCCACGCCTGTGTTGTGCACTCGAAACCCACGATCAGCCGCCCCTTCTCCCCGTGCCACAAGACCTACGCAGCGAGCACCACCGCTGACCTCCATCCGCCGCCCTAACTGTCCCCGGAACCATGAGGTGCGCGGCGCGCTTCCCTACGTCACTCGGAGCGCCGGCGGAAACGAGACGAGCCTCGCCCCGCACGTCCGGAAGCCACGCCTCCAGCTTCCGGCCACACC
>gene=chr7_45151096-45151400; species=bosTau
GG-----TGCCA--CCCACCCCGATCCACTGCGTCCCAG--------------------------------CTCTCAGCCATGACC---CCAGGTTTTCAGGACC-----------CCCTTTCTCCCCT-GGTCCCGATACGTATACCGCGAGCTCCGCCGCTGACCTCCATGCGCC-CCAGTACAGACCTCGG-TCCACGCT--GCGCGGCGCGCTCGTTTACGTCACTTGGAGCGCCGCAGGAAGCGAGGCTCGCCGCCTGCCGCCCGGCCGGAAGTCA---TTGCCGGTT-------CCTA
>gene=chr7_45151096-45151400; species=calJac
AGCGA----------CCACCACATCCCACCGCGTCCCAGCCTGTTCCCCGGGCTCACCGCATCCCAGGACCTTCCCAACCACGCCTGTGTGC----CTCGAAACCCACGCTCAGCCGCCCCTTCTTCCCGTGCCACAAGACCTACGCCGCTAGCACCTCCGCTGACCTCCATCCGCCGCCCGCACTGTCCCCGGAAACACGCG--GCGCGGCGCGCTTCCACACGTCACTCTGAGCGCCGGCGGAAACGAGAAGAGCCTCTTACCGCCCGACCGGAAGCCACGCCTCCCGCTTCCGGCCACCCC
>gene=chr7_45151096-45151400; species=canFam
-------GCCCCGGGACTCTCAACTCCCCCGCGTCCTCC--------------------------------------------CCT---TGGGGGCCTTACAACCGCCGCCCAGCCGCCCCCCCGC-----GCCATCAGACCTACGCC---AGCACCGCCGCTGACCTCCATGTGCC-CCCGCAGCGTCCCAGG-GCCACGCC--GCTCGGCGCGCT--CTTACGTCATTCGGAGCGCCGCCGGAAGCGAGCCGCGCCGCGGTCCGCCGGTCCGGAAGTCC---CGGCAGCCACTGGCTGCCCC
>gene=chr7_45151096-45151400; species=equCab
------cgttccctgccgtcccggtcccccgcatcccAG--------------------------------CTCTGGACCACGCCC---TCGTGCCCTCAAAACCCACGCTCAACAGCCCCTTCGCC-C-TGCTGCGAAACATACGCAGCGAGCGCCATCGCTGACCTCCATGCGCC-CTGACACCGTCCTCAG-CACACGCC--GCACGGCGCCCCCGCCTACGTCACTTGGAGCGCCGTCGGAAGCGAGCCTCGCCGCGCGCCGTCCGGCCGGAAGTCA---CGGAAGTCACTAGCTGCCCT
>gene=chr7_45151096-45151400; species=gorGor
AGCAGACGGCCAGGCCCACCGCATCCCACCGCGTCCCAGCCTGCTCCCCAGTTTCACCGCATCCCAGGACCTTCCCAGCCACGCCTGTGTTGTGCACTCGAAACCCACGATCAGCCGCCCCTTCTCCCCGTGCCACAAGACCTACGCAGCGAGCACCACCGCTGACCTCCATCCGCCGCCCTAACTGTCCCCGGAACCATGAGGTGCGCGGCGCGCTTCCCCACGTCACTCGGAGCGCCGGCGGAAACGAGACGAGCCTCGCCCCGCACGTCCGGAAGCCACGCCTCCGGCTTCCGGCCACACC
>gene=chr7_45151096-45151400; species=panTro
AGCAGACGGCCAGGCCCACCGCATCCCACCGCGTCCCAGCCTGCTCCCCAGTTTCACCGCATCCCAGGACCTTCCCAGCCACGCCTGTGTTGTGCACTCGAAACCCACGATCAGCCGCCCCTTCTCCCCGTGCCACAAGACCTACGCAGCGAGCACCACCGCTGACCTCCATCCGCCGCCCTAACTGTCCCCGGAACCATGAGGTGCGCGGCGCGCTTCTCTACGTCACTCGGAGCGCCGGCGGAAACGAGACGAGCCTCGCCCCGCACGTCCGGAAGCCACGCCTCCAGCTTCCGGCCACACC
>gene=chr7_45151096-45151400; species=papHam
AGCGGACGGCCAGGCACACCGCATCCCACCGCATCCCAG-----------------------CCTGACACCTTCCCAGCCACGC------------CTCGAAACCCACGCCCAGCCGCCCCTTCTCCCCGTGCCACAAGACCTACGCCGCCAGAACCACCGCTGACCTCCATCCGCCGCCCTAACTGTCCCCGGAACCATGAGGTGCGCGGCGCGCTTC-CTACGTCACTCGGAGCGCCGGCGGAAACGAGGCGAGCCTCGCACCGCCCGTCCGGAAGCCACGTCTCCAGCTTCCGGCCACACC
>gene=chr7_45151096-45151400; species=ponAbe
---------------------------------------CATGCTCCCCAGTTTCACCGCATCCCAGGACC-TCTCAGCCACGCCTGTGTTGTGCACTCGAAACCCACGATCAGCCGCCCCTTCTCTCCGTGCCACAAGACCTACGCCGCGAACACCACCGCTGACCTCCATCCGCCGCCCTAACTGTCCCCGGAACCATGAGGTGCGCGGCGCGCTTCCCTACGTCACTCGGAGCGCCGGCGGAAACGAGACGAGCCTCGCACCGCCCGTCCGGAAGCCACGCCTCCAGCTTCCGGCCGCACC
>gene=chr7_45151096-45151400; species=rheMac
AGCGGACGGCCAGGCACACCGCATCCCACCGCGTCCCAACCTGCTCCCCAGTTTCACCGCATCCCAGGACCTTCCCAGCCACGC------------CTCGAAACCCACGCCCAGCCGCCCCTTCTCCCCGTGCCACAAGACCTACGCCGTCAGAACCACCGCTGACCTCCATCCGCCGCCCTAACTGTCCCCGGAACCATGAGGTGCGCGGCGCGCTTC-CTACGTCACTCGGAGCGCCGGCGGAAACGAGGCGAGCCTCGCGCCGCCCGTCCGGAAGCCACGTCTCCAGCTTCCGGCCACACC
>gene=chr7_73097572-73097876; species=hg19
TGGCTGTGGAGGGGACGCCGAGCAGATCATACAGCGCCGTGCGCGAATACGAGCAGTCGCCCTGGGAATAAGTCCTCGCTCCTAGGCCCAGGCTGGGTGCAGAATTTTGTGGAAAGCCACGGGCCTGCAGCAACCTCCAAGGTAACAGCCGCTGCCACCATCGCCAGCGCATGGCTGCCATGTTGAATTGATTCGGCAGGCGGTGCAAGAGAAACCGGCCAATGAGAGGAGTCGGTTGGTCGCCCTGTGGCCAGTCACGTAAAGGGGGGGGCGGGGCGGTCGTGGGGGTGGAACATGCGTATTA
>gene=chr7_73097572-73097876; species=bosTau
TGGCCGTGGAGGGGACGCCGAGCAGATCATAGAGCGCCGTGCGCGAGTACGGGCCGTCGCTCCGGGTATAAGTCCTCGCTTCTGGGCCCAGGCCCGATCTCGGGTTTTGGGGAACCCCCCGGGGCTGCCACAATCTCCACAGTAACAGTTGCGACCACTTCAGATCGCGCCGGGCTGCCATCTTGAGTGAATCTGGCGGGCAGTGCAAGATAAACTGGCCAATGGGAGACGTGCGTTTTTCGCCCTGTAGCCAATCGAGTAAAAGAGAAGGCGGGG-----AGAGGGGTGGAGCATGCGTGTTA
>gene=chr7_73097572-73097876; species=calJac
TGGCTGTGGAGGGGACGCCAAGGAGATCATATAGCGCTGTGCGCGAGTACGAAGAGTCGCCCCGGGAATAAAGCCTCGCTCCTAGGCCCGGGCCGGGTGCAGAACGTTGTGGAAAGCCACGGGCCTGTAGCAACCTCCACGTTAACAGTCGTGGAAACAACAACCCACACTTGGCTGCCATCTTGAATTGATTCGGCAGGCGGGGCAAGAGAAACTGGCCAATGGGAGGCGCCGGTTGGTCGCCCTGTAGCCAATCAGGTAAAGAGGAGGGCGAAA-----GAGGGGGTGGCGCATGCGTATTA
>gene=chr7_73097572-73097876; species=canFam
TGGCCGTGGAGGGGACGCCGAGCAGCTCATAGAGCGCCGTGCGCGAGTATGGTCTGTCGCCCTGGGAATAAGTCCTCACATCTATGCCCAGGCCGGATCCCGGGGTCTGTGGAGCGC--TCGGCCAGCCACAACCTCCACAGTAACCGCCGCGACCACCTCAGATCGCGCTTGGCTGCCATCTTGAAAGGACCATGCGGGCGGTGCAAGACGAACTGGCCAATGGGAGGCGCGTGTTGGTCGCCCTGTAGCCAATCGAGTAAAGCAGGAGGCGGGG-----AGAGGGGCGGAGCATGCGTGCTA
>gene=chr7_73097572-73097876; species=equCab
TGGCTGTGGAGGGGACGCCGAGCAGCTCATAGAGCGCCGTGCGAGAGTAGGGGCCGTCGCCCGGGGAATAAGACCTCACTTCCAGGCGCAAGCCGAATCCCAGGTTTTGTGGCGCTCCACCGGCCTGCCACAACCTCCACATTAACAGCCGCGGGCACCTCACACCGCACTTGGCTGCCATCTTGGATGGATAGGGCGGGCGGTGCAAGATGAACTGGCCAATGGGAAGCGCGTGTTC---GCCCTGTAGCCAATCGAGTGAAAAAGGAGGCGGGG-----ACAGGGATGGAGCATGCGTATTA
>gene=chr7_73097572-73097876; species=gorGor
TGGCTGT-----GGACGCCGAGCAGATCATACAGCGCCGTGCGCGAATACGAGCAGTCGCCCTGGGAATAAGTCCTCGCTCCTAGGCCCAGGCTGGGTGCAGAATTTTGTGGAAAGCCACCGGTCTGCAGCAACCTCCAAGGCAACAGCCGCTGCCACCATCGCCAGCCCATGGCTGCCATGTTGAATTGATTCGGCAGGCGGTGCAAGAGAAACCGGCCAATGAGAGGAGTCGGTTGGTCGCCCTGTGGCCAGTCACGTAAA-GGGGGGGCG-GGCGGTCGTGGGGGTG-AGCATGCGTATTA
>gene=chr7_73097572-73097876; species=panTro
TGGCTGTGGAGGGGACGCCGAGCAGATCATACAGCGCCGTGCGCGAATACGAGCAGTCGCCCTGGGAATAAGTCCTCGCTCCTAGGCCCAGGCTGGGTGCAGAATTCTGTGGAAAGCCACGGGTCTGCAGCAACCTCCAAGGTAACAGCCGCTGCCACCATCGCCAGCGCATGGCTGCCATGTTGAATTGATTCGGCAGGCGGTGCAAGAGAAACCGGCCAATGAGAGGAGTCGGTTGGTCGCCCTGTGGCCAGTCACGTAAA-GGGGGGACGGGGCGGTCGTGGGGGTGGAGCATGCGTATTA
>gene=chr7_73097572-73097876; species=papHam
TGGCTGTGGAGGGGACGCCGAGCAGATCATAGAGCGCCGTGCGCGAGTACGAGCAGTCGCCCTGAGAATAAGTCCTCGCTCCCAGGCCCAGGCCGGGTGTAGAATTTAGTGGAAAGCCACGGGCTTGCAGCAACCTCCACGGTAACAGCCGCGACCACCATCCCGTGCGCATGGCTGCCATCTTAAATTGATTAGGCGGGCGGTGCAAGAGAAACTGGCCAATGAGAGGCGCCGGTTGGTCGCTCTGTAGCCAATCATGTAAGGGGGCGGGCGAGG-------AGGGGTGGAGCATGCGTATTA
>gene=chr7_73097572-73097876; species=ponAbe
TGGCTGTGGAGGGGACGCCGAGCAGATCATACAGCGCCGTGCGCGAATACGAGCAGTCGCCCTGGGAATAAGTCCTCGCTCCTAGGCCCAGGCTGGGTGCAGAATTTTGTGGAAAGCCACGGGTCTGCAGGAACCTCCACGGTAACAGCCGGGGCCACCATCGCCAGAGCATGGCTGCCATCTTGAATTGGTTCGGCAGGCGGTGCAAGAGAAACCGGCCAATGAGAGGAGTCGGTTGGTCGCCCTGTGGCCAGTCACGTAAA--GGGGGGCGGGGCGGTCGTGGGGATGGAGCATGCGTATTA
>gene=chr7_73097572-73097876; species=rheMac
TGGCTGTGGAGGGGACGCCGAGCAGATCATAGAGCGCCGTGCGCGAGTACGAGCAGTCGCCCTGAGAATAAGTCCTCGCTCCCAGGCCCAGGCCGGGTGTAGAATTTAGTGGAAAGCCACGGGCTTGCAGCAACCTCCACGGTAACAGCCGCGACCACCATCCCCTGCGCATGGCTGCCATCTTGAATTGATTAGGCGGGCGGTGCAAGAGAAACTGGCCAATGAGAGGCGCCGGTTGGTCGCCCTGTAGCCAATCACGTAAGGGGGCGGGCGAGG-------AGGGGTGGAGCATGCGTATTA
>gene=chr7_92158122-92158220; species=hg19
GCAAGATGGCGTCGAGCGGCGGGGAGCTAGGGAGTTTATTTGATCACCACGTCCAGAGGGCGGTATGCGACACACGGGCCAAATATCGAGAGGGACGA
>gene=chr7_92158122-92158220; species=bosTau
GCAAGATGGCGTCGAGTGGAGGGCAAATTGGGGGCGTATTGGATCACCACGTCCAAAGGGCTGTGTGTGACTCGAGAGCCAAGTATCGGGAGGGCCGA
>gene=chr7_92158122-92158220; species=calJac
GCAAGATGGCGTCGAGCGGTGGGGAGTTAGGGAATGTATTTGACCACCACGTCCAGCGGGCGGTATGCGACACGCGGGCCAAATATCGGGAGGGACGA
>gene=chr7_92158122-92158220; species=canFam
GCAAGATGGCGTCGAGCGGCGGGGAGCTCGGGGGCGTATTCGATCACCACGTCCAGAGGGCCGTGTGCGACACGCGGGCCAAGTATCGGGAGGGGCGG
>gene=chr7_92158122-92158220; species=equCab
GCAAGATGGCGTCGAATGGCAGGGAGCTTGGGGGCGTATTCGACCACCACGTCCAGAGGGCTGTATGCGACACGCGGGCCAAGTATCGGGAGGGGCGA
>gene=chr7_92158122-92158220; species=gorGor
GCAAGATGGCGTCGAGCGGCGGGGAGCTAGGGAGTCTATTTGATCACCACGTCCAGAGGGCGGTATGCGACACGCGGGCCAAATATCG-GAGGGACGA
>gene=chr7_92158122-92158220; species=panTro
GCAAGATGGCGTCGAGCGGCGGGGAGCTAGGGAGTTTATTTGATCACCACGTCCAGAGGGCGGTATGCGACACGCGGGCCAAATATCGGGAGGGACGA
>gene=chr7_92158122-92158220; species=papHam
GCAAGATGGCGTCCAGCGGTGGGGAGTTAGGGAGTTTATTTGACCACCACGTCCAGAGGGCGGTGTGCGACACGCGGGCCAAATATCGGGAGGGACGA
>gene=chr7_92158122-92158220; species=ponAbe
GCAAGATGGCGTCGAGCGGCGGGGAGTTAGGGAGTTTATTTGATCACCACGTCCAGAGGGCGGTATGCGACACGCGGGCCAAATATAGGGAGGGACGA
>gene=chr7_92158122-92158220; species=rheMac
GCAAGATGGCGTCCAGCGGTGGGGAGTTAGGGAGTTTATTTGACCACCACGTCCAGAGGGCGGTGTGCGACACGCGGGCCAAATATCGGGAGGGACGA
>gene=chr7_92861572-92861876; species=hg19
CCTGGGTTGGCCACTTTAGTTCATCGTTGCTACCGCCGGCGTCCAGAAGACTACAGTTCCCAGCAGGCCCAGGGAAAGACAGGATACCCTGGGTCGGCTCCTCCACGTGACCACCCACTATGGCTTCCTAGTGTCAGGGCCAGCTGTGTAGTGGCTCGGTGTGATTTGTTAGCTCTTTGAGGCAGGGTACCCTCCTCAGGATTTCGATATGCAAAAAATCAAATCTCTCATGACCCGACAGGTAAGTCGCGGCGGCTGAAGCAAAGGCTTCCTTCATCTCGGAAGTGAGAGGAGCCGAGATGTT
>gene=chr7_92861572-92861876; species=bosTau
CCTGGACCGTTCTCTCGCCTCCATTGCAGGGG-CGATGGCAGCCGGGGGACTACAATTCCCAGCATGCTAGGGGAAAGGAAGGGAAACCCAGGTCAGCAGTTCCACGTGACTACTCACTATGGCTTCCCTGTGTCGGGGCCAGCAGTTTGGTGGTTGTGAGTGATTTGTTAGTTCTTTGCTGCAGGATACCGC-CTCACGAATTCGACATGCAAAAAATCAAATCTCTTATGACCCGGCAGGTAAGTTGCAGAGGCTGAAGCAAAGGTCTCCTTCATCTCTGCTGGGAGACGAGCCGAGATATT
>gene=chr7_92861572-92861876; species=calJac
CCTGGCCTGGCCTCTTTAGTTCATTATTGTTGCCCCCGGGGGCCATAAGACTACAGTTCCCAGCATGCTCAGGGAAAGAAAGGCTGACCCTGGTCAGCGCCTCCACGTGACCACCCACTATGGCTTCCCTGTGTCAGGACCAGCTGTGGAGTGGCTCGGTGTGATTTGTTAGCTCTTTGAGGCAGGGTACCCTCCTAAGGATTTCGACATGCAAAAAAACAAATCGCTCATGACCCGACAGGTAAGTCGCAGCGGCTGAAGCAAAGG-------------------GAGAGGAGCCGAGATGTT
>gene=chr7_92861572-92861876; species=canFam
CCTGAACTGTCCTCGTCGCCTCATTGCCGGTGTCCGTCGCACCCGGAAGACTACAGTTCCCAGCATGCTCAGCTCAGGAAAGGATGACCCGGGTTGGCAGCTCCACGTGACCACCCACTATGGCTTCCTTGTGTCCTGGCCAGCTGTCTGGTGGTTCGGCGTGATTTGTTAGTGCTTTGCTGTAGGGTACCACTTTCACGATTTCGACATGCAAAAAATCAAATCTCTTATGACCCGACAGGTAAGTCTCGGAGGCTGAAACAAAGGCCTCTTTCGTCTCTGCTGGTGGAGGAGCCTAGATAGT
>gene=chr7_92861572-92861876; species=equCab
CCCGCGCTGTTCTTTCTCCTTCATTGCTGG------------------GACTACAGTTCCCAGCATGCCCAGGGCAAGAAAGGATGACCCGGGTCGGCAGCTCCACGTGACCACTCACTATGGCTTCCCTGTGTCGGGGCCAGCTGTCTGCTGGTTCGGTGTGATTTGTTATTTCTTTGTGGCAGGGAACCCCCCTCACGATTTCGACATGCAAAAAATCAAATCTCTTATGACTCGACAGGTAAGTCACGGCAGCTGAAGCAAATGCATTCTTCATCTCCCCTGGGAGAGGAGCCGAGATGTT
>gene=chr7_92861572-92861876; species=gorGor
CCTGGGTTGGCCACTTTAGTTCATCGTTGCTACCGCCGGCGTCCAGAAGACTACAGTTCCCAGCATGCCCAGGGCAAGACAGGATAGCCTGGGTCGGCTCCTCCACGTGACCACCCACTATGGCTTCCTAGTGTCAGGGCCAGCTGTGTAGTGGCTCGGTGTGATTTGTTAGCTCTTTGAGGCAGGGTACCCTCCTCAGGATTTCGACATGCAAAAAATCAAATCTCTCATGACCCGACAGGTAAGTCGCGGCGGCTGAAGCAAAGGCTTCCTTCATCTCGGAAGTGAGAGGAGCCGAGATGTT
>gene=chr7_92861572-92861876; species=panTro
CCTGGGTTGGCCACTTTAGTTCATCGTTGCTACCGCCGGCGTCCAGAAGACTACAGTTCCCAGCATGCCCAGGGCAAGACAGGATAGCCTGGGTCGGCTCCTCCACGTGACCACCCACTATGGCTTCCTAGTGTCAGGGCCAGCTGTGTAGTGGCTCGGTATGATTTGTTAGCTCTTTGAGGCAGGGTACCCTCCTCAGGATTTCGACATGCAAAAAATCAAATCTCTCATGACCCGACAGGTAAGCCGCGGCGGCTGAAGCAAAGGCTTCCTTCATCTCGGAAGTGAGAGGAGCCGAGATGTT
>gene=chr7_92861572-92861876; species=papHam
CCTGGACTGGCCGCTTTAGTTCATTGTTACTACCGCCGGCGGCCAGAAGACTACAGTTCCCAGCACACCCAGGGCAAGACAGGATGACCTGGGTCGGCGCCTCCACGTGACCATCCACTATGGCTTCCCTGTGTCAGGGCCAGCTGTGTAGTGGCTCGGTGTGATTTGTTAGCTATTCGAGGCAGGGTACCCTCCTCAGGACTGAGACATGCAAAAAATTAAATCTCTCATGACCCGACAGGTAAGTCGCGGTGGCTGAAGCAAAGGCTTCCTTCATCTCGGAAGTGAGAGGAGCCGAGATGTT
>gene=chr7_92861572-92861876; species=ponAbe
CCTGGGTTGGCCGCTTTAGTTCATTGTTGCTACCGCCGGCGCCCAGAAGACTACAGTTCCCAGCATTCCCAGGGAAAGACAGGCTAGCCTGGGTAGGCGCCTCCACGTGACCACCCACTATGGCTTCCCAGTATCAGGGCCAGCTGTGTAGTGGCTCGGTGTGATTTGTTAGCTCTTTGAGGCAGGGTACCCTCCTCAGGATTTCGACATGCAAAAAATCAAATCTCTCATGACCCGACAGGTAAGTCGCGGCGGCTGAAGCAAAGGCTTCCTTCATCTCGGAAGTGAGAGGAGCCGAGATGTT
>gene=chr7_92861572-92861876; species=rheMac
CCTGGACTGGCCGCTTTAGTTCATTGTTACTACCGCCGGCGGCCAGAAGACTACAGTTCCCAGCATACCCAGGGCAAGACAGGATGACCTGGGTCGGCGCCTCCACGTGACCATCCACTATGGCTTCCCTGTGTCAGGGCCAGCTGTGTAGTGGCTCGGTGTGATTTGTTAGCTATTCGAGGCAGGGTACCCTCCTCAGGACTGAGACATGCAAAAAATTAAATCTCTCATGACCCGACAGGTAAGTCGCGGTGGCTGAAGCAAAGGCTTCCTTCATCTCGGAAGTGAGAGGAGCCGAGATGTT
>gene=chr7_99063590-99063894; species=hg19
CGGGGTCTGGCGCGCCTCAAGTGAGGTCGTGGCGAAGTGCCTGAGCAAAGGGCAGGCAGCTCCGCAGCTTCCTTCTCTCCCAGTGTGGCTCTGGACCCTGGACCCTGGCTCCTGCTTCCACCACGGAGTCCAAACAGCCTTACCTGGGGCCGGACACTCACCAACTGACGCCATTTTGGAGTCCTGGTGTCCGCTGTGCCGGACCGCGCGAGGGCTGCTGGGTAGGGAATGCACGCCCCATCCAGGGGCGTAGAGCAGAGGCTCACGGGAAGCAGGTCACAACTGCGAACACCCTGGAACTACT
>gene=chr7_99063590-99063894; species=bosTau
GAGGGTCCGGCAGGCCTCAAGTGAGGGCGCGGCGAAGGTCCTGAGCGAAAGGGAGGCGGCTCCTGCACTCCCTCTCTTCCCTGTGCGACTCTGGTCCCCAAACCCCGACTCCTGGCTCCACCCGAGTAGCCCTAAATGGAC--------CCGGAGACTCACCGACTGACGCCATCTTGGAGTCCTGGTGTCCGCTCGGCCGGGCCGCGCAAGGACTGCTGGGTAGGGAGCATGCCCTCTG--GGGA--CCAGAAGCAAAGGCTCACGGGAAGCAGGTCGAGACTGGGAGGAGGCTGGGCTTGCA
>gene=chr7_99063590-99063894; species=calJac
GGAGGTCTAGCGCGCCTT----GAGGTCGTGGCGAAGTCCCTGAGCGAAGGGCAGGCAGCTCCGCAGCTTCCTCCTCTCCCAGTGTGGCCGTGGACCCTGGGCCCTGACTCCTGTTTCCACCGCGGCGTCCAAAGAGCCCTACCCGACGCCAGACACTCACCGACTGACGCCATCTTGGAGTACTGGTGTTCGCTGCGCCAGGCCGCGCGAGGACTGCTGGGTAGGAAACGCACGCCCCAT-CGGGAGCGGAGAGCAGAGGCTCACGGGAAGCAAGTCACAACTGCGAAGACTCGGGGCTTACT
>gene=chr7_99063590-99063894; species=canFam
AAGGGCTGGGTGCGCCTCCGGTGAGGCCGCAGGGAAAGCTCTGAGCGAAGGGAAGGCGGCTCCGCAGCCCCCACCCCTCCCAGCGCAGCCGTGAGCCTCGCATCACGGCTGCTGCCCTCAACCTTGCAACCTTAACCAGGT--------CCACGTACTCACCGGGCGAAGCCATCTTGGAGTCCTGGTGTCCGCTCTGCCGGACCGCGCAAGGACTGCTGGGTAGGGAGCACGCGCCCTG--CGGGCGCGGGAAGCAGGGGTTCCTGGGAAGCGGGTCGCGACCAGTACGAGTCTAGAACTGCA
>gene=chr7_99063590-99063894; species=equCab
AG----------CGTCTCAAGTGAGGGCGCGGTGAAGGTCCTGAGCGACGGGCAGGCGGCTCCGCAGCTCCCTCCCCTCCCAGGAAGACT------CCCGGACCCCGGTTCCCGCCGCCAAGCTGGAGGCCCCAGCGGGGT--------GCAGACACTCACCGACTGACGCCATCTTGGAGTCCTGGTGTCCGCTGTGCCGGGCCGCGCGAGGCCTGCTGGGAAAGGAGCACGCGCCCCG--CGGCCGCGGGGAGCAGAGGCTCACGGGAAGCAGGTCGCGACCACTACGAGGCTGGGGCTGCA
>gene=chr7_99063590-99063894; species=gorGor
-----------------------------------------------------------------------------------------------------------------------------------------------------CCGGACACTCACCAACTGACGCCATTTTGGAGTCCTGCTGTCCGCTGTGCCGGACCGCGCGAGGGCTGCTGGGTAGGGAATGCACGCCCCATCCAGGGGCGTAGAGCAGAGGCTCACGGGAAGCAGGTCACAACTGCGAATACCCTGGAACTACT
>gene=chr7_99063590-99063894; species=panTro
CGGGGTCTGGCGCGCCTCAAGTGAGATCGTGGCGAAGTGCCTGAGCAAAGGGCAGGCAGCTCCGCAGCTCCCTTCTCTCCCAGTGTGGCTTTGGACCCTGGACCCTGGCTCCTGCTTCCACCACGGAGTCCAAACAGCCTTACCCGGGGCCGGACACTCACCAACTGACGCCATTTTGGAGTCCTGGTGTCCGCTGTGCCGGACCGCGCGAGGACTGCTGGGTAGGGAATGCACGCCCCATCCAGGGGCGTAGAGCAGAGGCTCACGGGAAGCAGGTCACAACTGCGAACACCCTGGAACTACT
>gene=chr7_99063590-99063894; species=papHam
GGGGGTCTCGCGCGCCTC----GAGGTCGTGGCGAAGTCCCCGAGCGAAGAGCAGGCAGCTCCGCAGGTTCCTTCTGTCCCAGTGCGGCTTTGGAGCGTGGACCCTGGCTCCTATTTCCACCACGGCATCCAAACAGCCTTACCCGGGGCCTGACACTCACCGACTGACGCCATCTTGGAGTCCTGGTGTCCGCTGTGCCTGGCCGCGTGAGGGCTGCGGGGTAGCAAATGCACGCTCCATCCGGGACCGTAGAGCAGAGGCTCACGGGAAGCAGGTCACAACTGCGCACACCCTGGAACTACT
>gene=chr7_99063590-99063894; species=ponAbe
CGGGGTCTGGCGCGCCTCAAGTGAGGTCGTGGCGAAGTGCCTGAGCAAAGGGCAGGCAGCTCCGCAGCTTCCTTCTCTCCCAGTGTGGCTTTGGACCCTGGACCCTGGCTCCTGTTTCCACCACGGCGTCCAAACAGCCTTACCCGGAGCCGGACACTCACCAACTGACGCCATCTTGGAGTCCTGGTGTCCGCTGTGCCGGACCGCGCGAGGGCTGCTGGGTAGGGAACGCACGCCCCATCCAGGAGGGTAGAGCAGAGGCTCACGGGAAGCAGGTCACAACTGCGAACACCCTGGAACTACT
>gene=chr7_99063590-99063894; species=rheMac
GGGGGTCTCGCGCGCCTC----GAGGTCGTGGCGAAGTCCCCGAGCAAAGAGCAGGCAGCTCCGCAGGTTCCTTCTGTCCCAGTGCGGCTTTGGAGCGTGGACCCTGGCTCCTATTTCCACCACGGCATCCAAACAGCCTTACCCGGGGCCTGACACTCACCGACTGACGCCATCTTGGAGTCCTGGTGTCCGCTGTGCCTGGCCGCGCGAGGGCTGCGGGGTAGCAAATGCACGCTCTATCCGGGACCGTAGAGCAGAGGCTCACGGGAAGCAGGTCACAACTGCGCACACCCTGGAACTACT
>gene=chr7_128694832-128695136; species=hg19
CGGTAGTGGCGGTAGCGACGGCTCTGATTCTTCTCCGGAGGATTCCTCGGTTGCTCCGCCTTCGCGCTTCCTCACTGTCTGGGCCACGGCCGCTCCCTGACTGGCGCCATCTCCTCCTCTTTGGCCGTTACCAGGGCAGAAGGCTCTCCGTGGAAGTTGCCCCCTCGGAAACAGCTATTAGGTCGTATTCAGGTTCCTGGCCTTTTTTCCGGTTTTTCCACTTGATTCTAGACTCTTGAGTCCACAGATTCTGGCGCTCCCGTCTTCAGTCGCTGACTTGCCCTCAGAAGCCTATCTTGGGAGG
>gene=chr7_128694832-128695136; species=bosTau
CGGTGGTGGCGGCAGCGACGGTTCTGGCTCTTCTCCCGAGGCTCCTCCGATTGCTCCGCCCTCGCGCTTCCTCACTGTGTCGGCCACGGCCGCTCCCTGACTGGCGCCATCTCCTCTT---TGGCCGTTACCAGGGCAGAGGGTTCCTCGTGGAAGTTACCCCCTCGGAAACACAGGTTAGATTGTATTCAAGTTCCTGGTCGTTTTTCCGATCTTCCCACAAGACTCCACACTTCTGAATC--CAGACGCCGGTGCTAGCTTCCTGACCTGCTGACTTGCCCTCCGAAGGCTGTCCGGGCAAG
>gene=chr7_128694832-128695136; species=calJac
CGGCAGTGGCGGTAGCGACGGCTCTGATTCTTCTTCTGAGGCTTCCCCGGTTGCTCCTCCTTCGAGCTTCCTCACTGTCTGGGCCACGGCCGCTCCCTGACTGGCGCCATCTCCTCCTCTTTGGCCGTTACCAGGGCAGAAGGTTCCCCATGGAAGTTG-CCCCTCGGAAACAGATATTATGTCGTATTCAGGTTCCTGGCCTTTATTCCCGTTTTTCCAGTAGACTCTAGACTTCTGAGTC--CAGATTCTGGTGCTCACCTCTTCACTCGCTGACTTGCCGTCAGAAGCCCATCTTCGCACG
>gene=chr7_128694832-128695136; species=canFam
CAGTGGTAGCGGCAGCGACGGCTCTGGCTGTTCTCCCGAGGCTTCTCCGGTTGCTCCGCCTTCAAGCTTCCTCACTGTGTCGGCCACGGCCGCTCCCTGACTGGCGCCATCTCCTCTT---TGGCCGTTACCAGGGCAGAGGGTTCCC-GTGGAAGCTGCCCCCTCGGAAACAGAGGTTAGATTGTATTCGGGTTCCCGGCCTTTTTTCCTATCCTCCCACTAGACTCCAGACTTCTGAGTT--CAGACGCCGATACTCGCCTCTTCACCCACTGACTCGCCCTCCGAAGTCTGTCCTAACGCC
>gene=chr7_128694832-128695136; species=equCab
TCGTGGGGGCTCCTCCCCCGCTCCTGGCCCTCCCCTCAGGCTTCTTCCAGTGGCCCCGCCTTCGCGCTTCCTCACTGGGTGGCCCTCGCCCTCCCCCTAACAGTCGCCATCTCCTCTA---TACCAGTTA-CAAGCCAGAGGCTTCCCTGTGGAAGTACCCCCATAGAAAACACAGGTGAGATCGTGTTCAAGTTCCTAGCCTTTTTCCCGTTTCTCCCACTAGACTCGAGACTTCTGAATC--CAGACGCCGGTAGTCTCCTTTTCACCTGCTGACCTGCCCTCAGAAATCTGTCCCGGCAAG
>gene=chr7_128694832-128695136; species=gorGor
CGGTAGTGGCGGTAGCGACGGCT-----------------------------------------------------------------------------------------------------------------------------------------------------------------------------------------------------------------------------------------------------------------------------------------
>gene=chr7_128694832-128695136; species=panTro
CTGTAGTGGCGGTAGCGACGGCTCTGATTCTTCTCCGGAGGATTCCTCGGTTGCTCCGCCTTCGCGCTTCCTCACTGTCTGGGCCACGGCCGCTCCCTGACTGGCGCCATCTCCTCCTCTTTGGCCGTTACCAGGGCAGAAGGTTCTCCGTGGAAGTTGCCCCCTCGGAAACAGCTATTAGGTCGTATTCAGGTTCCTGGCCTTTTTTCCGGTTTTTCCACTTGATTCTAGACTCTTGAGTCCACAGATTCTGGCGCTCCCGTCTTCACTCGCTGACTTGCCCTCAGAAGCCTATCTTGGGACG
>gene=chr7_128694832-128695136; species=papHam
CGGCAGTGGCGGTAGCGACGACTCTGATTCTTCTCCCGGGGCTTCCACGGTTGCTCCGCCTTCGCGCTTCCTCACTGTCTGGGCCACGGCCGCTCCCTGACTGGCGCCATCTCCTCCTCTTTGGCCGTTACCAGGGCAGAAGGTTCCCCGTGGAAGCTGCCCCCTCGGAAACAGCTATTAGGTCGTATTCAGGTTCCTGGCCTTTTTTCCGGTTTTTCCACTAGACCCCAGACTTCTGAGTCCACAGATTCTGGCGCTCCCGTCTTCACTCGCTGACTTGCCTTCAGACGCCTATGTTCGCACG
>gene=chr7_128694832-128695136; species=ponAbe
CGGTAGTGGCGGTAGCGACGGCTCTGATTCTTCTCCGGAGGATTCCTCGGTTGCTCCGCCTTCGCGCTTCCTCACTGTCTGGGCCACGGCCGCTCCCTGACTGGCGCCATCTCCTCCTCTTTGGCCGTTACCAGGGCAGAAGGTTCTGCGTAGAAGTTGCCCCCTCGGAAACAGCTATTAGGTCGTATTCAGGTTCCTGGCCTTTTTTCCGGTTTTTCCACTTGACTCTAGACTTCTGAGTCCACAGATTCTGGCGCTCCCGTCTTCACTCGCTGACTTGCCCTCAGAAGACTATCTTCGCACG
>gene=chr7_128694832-128695136; species=rheMac
CGGCAGTGGCGGTAGCGACGGCTCTGATTCTTCTCCCGAGGCTTCCACGGTTGCTCCGCCTTCGCGCTTCCTCACTGTCTGGGCCACGGCCGCTCCCTGACTGGCGCCATCTCCTCCTCTTTGGCCGTTACCAGGGCAGAAGGTTCCCCGTGGAAGTTGCCCCCTCGGAAACAGCTATTAGGTCGTATTCAGGTTCCTGGCCTTTTTTCCGGTTTTTCCACTAGACCCCAGACTTCTGAGTCCACAGATTCTGGCGCTCCCGTCTTCACTCGCTGACTTGCCTTCAGACACCTAGCTTCGCACG
>gene=chr7_129691052-129691356; species=hg19
GAACTCACGCGTCCACGCCTCCCTCTTCCGGGGCAATCCCCTCATCTATCAGCTGCCGGATTTTCTGGGGGGTCCCTTCTGGGGAGCGAACTACTGCACCCCAATTCTTTTCAACCCCTACGGCAAACGCTTGTCCCTCACAGGGCGCCGCCATCTTGGTCCGCTGCCGAGTTGCTTCCCCGAGAGTTTGAAGGCTCCGGAACTTCCGTCCTGGGAGGTTAATATCCGCCTCTTGAGGCAGCCTGGCTGGGAAAGTCTAACCGCGGGGCCCACGCCTTTTCTCATCATTTTAGAACCTTAGAGC
>gene=chr7_129691052-129691356; species=bosTau
G--------CTTCGGCGCCTCCCTCTTCTGGGGCAATTCCCTCATCTATCAGCTGCCGGACTTTTTGGGGAGTTCCTTCTGGAGAGCGAACAACCGCACTCCAATTCTTTTCGACCCCCGCAGTAAAGGAAGTCCCCTCACTGGGCGCCGCCATCTTGGTCCGTGACCGAGTTACTTCCCCGCGGGTGTGAAGGCTCAGGAACTTCCGTTCTGGGCGGTTAAGATCGTTCTTT------GG---GACCTGTGGGGCCTCACCGCGGGGCCCAGCGC-TTCTTGGCCACGTTAGAAGCTTAGAGC
>gene=chr7_129691052-129691356; species=calJac
TAACTCACGCGTCCACGCCTCCCTCTTCCGGGGCGATCCCCTCATCTATCAGCTGCCGGATTTTCTGGGGGGTTCCTTCTGGGGAGCGAACTACTGCACCCCAATTCTTTTCAACCCCCATGGCAAACGCTAATCCCTCACTGGGCGCCGCCATCTTGGTCCGCTGCCGAGTTGCTTCCCCGAGGGTTTGAAGGCTCCGGAACTTCCGTCCTGGGCGGCTAATATCCGCCTCTGGAGGCTGCGCGGCGGGGGAAGTGTAATCGCCGGACCCCCGCC----------------------------
>gene=chr7_129691052-129691356; species=canFam
GAACTCACGCTTCGGCGCCTCCCTCTTCCGGGGCAATCCCCTCATCTATCAGCTGCCGGACCTTTTGAGGGGTCCCTTCTGGGGAGCGAACAACCGCACCCCAAGTCTTTTCAACCCCCGAGGCAAACGCTTGCCCCTCACTGGGCGCCGCCATCTTGGTCCGCTGCCGAGTTGCTTCCCCGCGGGTCTGAAGGCTCAGGAACTTCCGTTCTGCGGGGTGAAGGTCCTCCTCTGGAGGCGC---GACTCGCAGAATCCGGCCGCGGGGCCCACCCG-GTCGTGGCCATCTTAGAACTTTAGAAC
>gene=chr7_129691052-129691356; species=equCab
GAACTCACGCTTCGGCGCCTCCCTCTTCGGGGGCAATCCCCTCATCTATCAGCTGCCGGATTTTTTGGGGGGTCCCTTCTGGGGAGCGAACAACCGGACCCCAATTCTTTTCAACTCCGGCGGCTATCGCAGATTCCTCACTGGGCGCCGCCATGTTGGTCCGTTGCCGAGTTGCTTCCCAGCGGGTTTGTAGGCTC-GGAACTTCCGTTCTGGGCGGTTAAGATCCTCCTCTGTAGGCGG---GATCCGCAGAGTCTGACCGCGGGGCCCACCCT-TTCCTGGCCATCGTAGAACTTTAGGAC
>gene=chr7_129691052-129691356; species=gorGor
GAACTCACGCGTCCACGCCTCCCTCTTCCGGGGCAATCCCCTCATCTATCAGCTGCCGGATTTTCTGGGGGGTCCCTTCTGGGGAGCGAACTACTGCACCCCAATTCTTTTCAACCCCTACGGCAAACGCTTGTCCCTCGCAGGGCGCCGCCATCTTGGTCCGCTGCCGAGTTGCTTCCCCGAGAGTTTGAAGGCTCCGGAACTTCCGTCCTGGGAGGTTAATATCCGCCTCTTGAGGCAGCCTGGCTGGGAAAGTCTAACCGCGGGGCCCACGCCTTTTCTCATCATTTTAGAACCTTAGAGC
>gene=chr7_129691052-129691356; species=panTro
GAACTCACGCGTCCACGCCTCCCTCTTCCGGGGCAATCCCCTCATCTATCAGCTGCCGGATTTTCTGGGGGGTCCCTTCTGGGGAGCGAACTACTGCACCCCAATTCTTTTCAACCCCTACGGCAAACGCTCGTCCCTCACAGGGCGCCGCCATCTTGGTCCGCTGCCGAGTTGCTTCCCCGAGAGTTTGAAGGCTCCGGAACTTCCGTCCTGGGAGGTTAATATCCGCCTCTTGAGGCATCCTGGCTGGGAAACTCTAACCGCGGGGCCCACGCCTTTTCTCAACATTTTAGAACCTTAGAGC
>gene=chr7_129691052-129691356; species=papHam
GAACTCACGCGTCCACGCCTCCCTCTTCCGGGGCAATCCCTTCATCTATCAGCTGCCGGATTTTCTGGGGGGTCCCTTCTGGGGAGCGAACAACTGCACCCCAATTCTTTTCAACCCCTACGGCAAACGCTTGTCCCTCACTGGGCGCCGCCATCTTGGTCCGCTGCCGAGTCGCTTCCCCGAGCGTTTGAAGGCTCCGGAACTTCCGTCCTGAGAGGTTAATATCCGCCTCTTGAGGCAGCCTGACCGGGAGAGTTTAACCGCATGGTCCACGCCTTTTTTGGTCGTTTTAGAACCTTAGAGC
>gene=chr7_129691052-129691356; species=ponAbe
GAACTCACGCGTCCACGCCTCCCTCTTCCGGGGCAATCCCCTCATCTATCAGCTGCCGGATTTTCTGGGGGGTCCCTTCTGGGGAGCGAACTACTGCACCCCAATTCTTTTCAACCCCTACGGCAAACGCTTGTCCCTCACAGGGCGCCGCCATCTTGGTCCGCTGCCGAGTTGCTTCCCCGAGAGTTTGAAGGCTCCGGAACTTCCGTCCTGAGAGGTTAATATCCGCCTCTTGAGGCAGCCTGGCTGGGAAAGTCTAACGGCGGGGCCCACGCCTTTTCTCATCGTTTTAGAACCTTAGAGC
>gene=chr7_129691052-129691356; species=rheMac
GAACTCACGCGTCCACGCCTCCCTCTTCCGGGGCAATCCCTTCATCTATCAGCTGCCGGATTTTCTGGGGGGTCCCTTCTGGGGAGCGAACAACTGCACCCCAATTCTTTTCAACCCCTACAGCAAACGCTTGTCCCTCACTGGGCGCCGCCATCTTGGTCCGCTGCCGAGTCGCTTCCCCGAGCGTTTGAAGGCTCCGGAACTTCCGTCCTGAGAGGTTAATATCCGCCTCTTGAGGCAGCCTGACCGGGAGAGTTTAACCGCATGGTCCACGCCTTTTTTGGTCGTTTTAGAACCTTAGAGC
>gene=chr8_37707244-37707548; species=hg19
CGAGTCTTCCACCAGCTCCGTGGAGCCGCAGTCCGGGCAGCGGCCTCTGCCTGGCATCTCACAACCGGCCCCAAAGCCGCGGAAGCCTTCAGAGACTCCTGGGTCTGCAACAGCAACCGTGAGGCAGCAAGAAGTAGGAGGGGACACTTCAAAGGGTTGCACCCCCGTCTTCCGGCCAGCGCGACGGAGGCATAGGCGGTTCCCTCCGCTGGGAGGCTGCGCGCCACTTCCGGTCTGTGCCTCCGCGGGCTCGGGTAGAAACGTGAGCTAGGAGAGGAGGTTCCTGGGCTGAACTGTAGCTGTC
>gene=chr8_37707244-37707548; species=bosTau
CGAGTCTTCCACGAGCTCAGCGGAGCCGCAATCGGGACAGCGGCCTCTACCCGGCATCGCACAAGCGG-TCCAGAGCCCAAGCAGCT-------AACCCACCTCCCACAACAGCAACTATGCCGAAACAGGAAGTAGGAGCGAAGTCTTGTAGG--TTGCACCTTCCTCTTCCGGCTAGAGTAACAGCCGTACT-GTAGGTACCGC--CTCCGCGG----------CTTCCGGTCCGTTCCTCTGCGGACTCGGGTAGAAACGTGATCGAGGAAAGGAGGTTCCTGATCTGGACTGTA--TCTT
>gene=chr8_37707244-37707548; species=calJac
CGAGTCTTCCACGAGCTCCGTAGAGCCGCAGTCGGGGCAGCGGCCTCTGCCTGGCATCTCACAACCGGCCCCAAATCCGTGGAATCCTTCGGAGACTCCTGCGTTTGCAAAAGCAACCGTGCGACAGCAAGAAGTAGGAACGGACGCTTCTAAGGGTTGCACCCTAGCCTTCTGGCCAGCGCGACGGCGGGATAGGCCGTTCCCTACGCGGGGCTGCCGCGCGGCACTTCCTGTCTGTTCCTCCGCGGGCTCGGGTAGAAACGTGAACTAGGAAGGGAGGTTCCTGGTCTGAACTGTATCTTTC
>gene=chr8_37707244-37707548; species=canFam
CGAGTCGTCCACGAGCTCAGCGGACCCGCAGTCGGGGCAGCGGCCTCCACCCGGCATCTCACAA-----CCCAGAGCCGCAGAAGCCCCCGGGCACGCCCACGCCTGCAAGAGCAACGGTGGAGAAACCGGAACTAGGAGGGAAGCCTTCTACGCGGTGCACCTTCCTCTTCCGGCCAGAGC-AACGCGGGATACGTAGGTAGTTCG-------GGCGGCAGGCCACTTCCGGTCCGTTTCCCTGACGGCTCGGGTAGAAATGTGAGCTATAAAAAGAGGTTCCTGGCCTGGACCGCG--TCTT
>gene=chr8_37707244-37707548; species=equCab
CGAGTCCTCCACCAGCTCGGTAGAGCCGCAGTCCGGGCAGCGGCCCCCGCCCGGCATCTCACCAGCTG-TCCAGCGCCGTTCAAGACGTCGGCTACCCCTTCGTCGGCCACGGAACCGG-GCGGACG-CACAACTAGGAGGGGAACTTTTTAAAGGCTGCACCTTTCTC-----G-----------GTGGTATTCGTAGTTCCCTCCTCCGTGAGGCTGCACGCCACTTCCGGTCCG-TTCTCTGCGGACTCGGGTAGAAACTTGAGCTAGGAGACGAGGTTTCTGATCTGGACAGCG--TTTC
>gene=chr8_37707244-37707548; species=gorGor
CGAGTCTTCCACCAGCTCCGTGGAGCCGCAGTCGGGGCAGCGGCCTCTGCCTGGCATCTCACAACCGGCCCCAAAGCCGCGGAAGCCTTCAGAGACTCCTGGGGCTGCAACAGCAACCGTGAGGCAGCAAGAAGTAGGAGGGGACACTTCAAAGGGTTGCACCCCCGTCTTCCGGCCAGCGCGACGGCGGCATAGGCGGTTCCCTCCGCTGGGAGGCTGCGCGCCACTTCCGGTCTGTTCCTCCGCGGGCTCGGGTAGAAACGTGAGCTAGGAGAGGAGGTTCCTGGTCTGAACTGTAGCTGTC
>gene=chr8_37707244-37707548; species=panTro
CGAGTCTTCCACCAGCTCCGTGGAGCCGCAGTCGGGGCAGCGGCCTCTGCCTGGCATCTCACAACCGGCCCCAAAGCCGCGGAAGCCTTCAGAGACTCCTGGGTCTGCAACAGCAACCGTGAGGCAGCAAGAAGTAGGAGGGGACACTTCAAAGGGTTGCACCCCCGTCTTCCGGCCAGCGCGACGGCGGCATAGGCGGTTCCCTCCGCTGGGAGGCTGCGCGCCACTTCCGGTCTGTTCCTCCGCGGGCTCGGGTAGAAACGTGAGCTAGGAGAGGAGGTTCCTGGTGTGAACTGTAGCTGTC
>gene=chr8_37707244-37707548; species=papHam
TGAGTCTTCCACCAGCTCCGTGGAGCCGCAGTCAGGGCAGCGGCCTCTGCCTGGCATCTCACAACCGGCCCCAAAGCCGCGGAAGCCTTCGGAGACTCCTGCGTCTGCAACAGCAACCGTGCGGCAGCAAGAAGTAGAAGGGGACCCTTCAGAGGGTTGCACCTTCGTCTTCCGGCCAGTGCCACGGCGCGATAGGCAGTTCCCTCCGCGGGGAGGCTGAGCGCCACTTCCGGTCGGTTCCTCCGCGGGCTCGGGTAGAAACGTGAGCTAGGAGAGGAGGTTCCTGGTCTGAACTGTAGCTCTA
>gene=chr8_37707244-37707548; species=ponAbe
CGAGTCTTCCACCAGCTCCGTGGAGCCGCAGTCGGGGCAGCGGCCTCTGCCTGGCATCTCACAACCGGCCCCAAAGCCGCGGAAGCCTTCAGAGACTCCTGGGTCTGCAACAGCAACCGTGAAGCAGCAAGAAGTAGGAGGGGACACTTCAAAGGGTTGCACCCCCGTCTTCCGGCCAGCGCGACGGCGGCATAGGAGGTTCCCTCCGCTGGAAGGCTGCGCGCCACTTCCGGTCTGTTCCTCCGCGGGCTCGGGTAGAAACGTGAGCTAGGAGAGGAGGTTCCTGGTCTGAACTGTAGCTCTC
>gene=chr8_37707244-37707548; species=rheMac
TGAGTCTTCCACCAGCTCCGTGGAGCCGCAGTCAGGGCAGCGGCCTCTGCCTGGCATCTCACAACCGGCCCCAAAGCCGCGGAAGCCTTCGGAGACTCCTGCGTCTGCAACAGCAACCGTGCGGCAGCAAAAAGTAGGAGGGGACCCTTCAGAGGGTTGCACCTTCGTCTTCCGGCCAGCGCCACGGCGGGATAGGCGGTTCCCTCCGCGGGGAGGCTGAGCGCCACTTCCGGTCGGTTCCTCCGCGGGCTCGGGTAGAAACGTGAGCTAGGAGAGGAGGTTCCTGGTCTGAACTGTAGCTCTC
>gene=chr8_67974189-67974493; species=hg19
TTCCCAGGTTTTCTGGGCCATACCGCTCCCGGACGCCGCCATCGCCGAGGAAGCGGAGAAGTTGTCGTCTCTACAACCAAGACGCAACTTTACCTCGCTAGGTTTCCGGGTGTGGGCCTTGACCCTCCGCACCACGGGAACAAACTCTTACCTAGACTCTTGGGGCAGCCATGACACCTAGAACCGGAGGTGAAGTTGGTAGAGACCATTCAGGGAAGACAGGGACCTTTCCGGGACATGACGATATAAACAGCAGTTACAGTAATAGCGAGAGACGAATCTTCTTGTTGCTTAAATGAGAACA
>gene=chr8_67974189-67974493; species=bosTau
CTCCCACGTTTTCTGGGCCATGCCACTCCCGGAAGCTGCCATCGCCGAGGAATCTGATAAGCTGTCGCCTCCACAATCGAGACGCAACTTTATCTCGCTAGGTTTTCGGGCGTGGGCTCCGACCCACCCCACCGCAGGTGCAAACTCACA-CTAGGCTCTCGGGGCAGCCATGACACCCAGCACCGGAGGTGAAGTTGGTACGGACCATCCGGGGATGGCGGGGGTCCTTGGGGGACGCGGCTATATACACAGCAGTTACA-CAATAGAGGCAGAGGAGTCGTCTCATTACTGAAAAGAGAACT
>gene=chr8_67974189-67974493; species=calJac
TTCCCAGGTTTTCTGGGCCATACCGCTCCCGGACGCCGCCATCGCCGAGGAAACGGAGAAGCTGTCGTATCCACAACCAAGGGACAACTTTACCTCGCTAGGTCTCCTGGTGTGGGCCTTGACCCTCCGCCCCACGGGAGCAAACTCTTAACTAGACTCTTGGGGCAGCCATGACACCTAGAACCGGAGGTGCAGTTAGTACAGACCATTCAGAGAAGACAGGGGTCTTTCCGGGACGTGACGATAAAAACAGTATTTACACTAATAGGGAGAGACAAATCTTCTTGTGGTTTAAATGAGAACA
>gene=chr8_67974189-67974493; species=canFam
TTCCCAGGTTTTCTGAGCCATACCACTCCCGGACGCCGCCATCGCCGTGGAATCCGAGAAGCTGTCGCCTCCACAACCAAGACGCAACTTTACTCGGCTAGGTTCCTGGGTGTGGGCTTCGACCCTTCCCACCACAGGTGCAAACTCGTA-CTAATCTCTCGAGGCAGCCATGACACCCAGAACCGGAGGTGAAGTCAGTACAGACCATTCGGGGATGGCGGGAGCGCTTCCGGGACGCCACGATACAAACAGCGGTTACA-TAATAGAGACAGAGGAATCCTCCTGTGGCTGAAACGAGAACA
>gene=chr8_67974189-67974493; species=equCab
CTCCCAGGTTTTCTGGGCCATACCACTCCCGGACGCCGTCATCGTTGAGGAATCGGAGAAGTTGTCGCCTCCACAACCAAAACGCAACTTTACCTCGCTGGGTTTCCGGGTGTGGGCTTCGACCCTCCCCACCACAGGTGCAAACTCGTA-CTAGACTCTCGAGGCAGCCATGACACCTAGAACCGGAGGTGAAGTTGGTACAGACCATTCGAGGATGGCGGGGACCCTTCGCGGACGCGACGATATAAACAGCAGTTTCA-TAATAGAGACAGGGGATTCTTCTTGTGGCTGAAATGGGAACA
>gene=chr8_67974189-67974493; species=gorGor
TTCCCAGGTTTTCTGGGCCATACCGCTCCCGGACGCCGCCATCGCCGAGGAAGCGGAGAAGTTGTCGTCTCCACAACCAAGACGCAACTTTACCTCGCTAGGTTTCCGGGTGTGGGCCTTGACCCTCCGCACCACGGGAACAAACTCTTAACTAGACTCTTGGGGCAGCCATGACACCTAGAACCGGAGGTGAAGTTGGTAGAGACCATTCAGGGAAGACAGGGACCTTTCCGGGACATGACGATATAAACAGCAGTTACAGTAATAGAGAGAGACGAATCTTCTTGTTGCTTAAATGAGAGCA
>gene=chr8_67974189-67974493; species=panTro
TTCCCAGGTTTTCTGGGCCATACCGCTCCCGGACGCCGCCATCGCCGAGGAAGCGGAGAAGTTGTCGTCTCCACAACCAAGACGCAAGTTTACCTCGCTAGGTTACCGGGTGTGGGCCTTGACCCTCCGCACCACGGGAACAAACTCTTACCTAGACTCTTGGGGCAGCCATGACACCTAGAACCGGAGGTGAAGTTGGTAGAGACCATTCAGGGAAGACAGGGACCTATCCGGGACATGACGATATAAACAGCAGTTACAGTAATAGCGAGAGACGAATCTTCTTGTTGCTTAAATGAGAACA
>gene=chr8_67974189-67974493; species=papHam
TTCCCAGGTTTTCTGAGCCATACCGCTCCCGGACGCCGCCATTGCAGAGAAAGCGGAGAAGTTGTCGTCTCTACAACCAAGACGCAACTTTACCTCGCTAGGTCTCCGGGTGTGGGCCTTGACCCTCCGCACCACGGGAACAAGCTCTTACCTAGACTCTCGGGGCAGCCATGACACCTAGAACCGGAGGTGAACTTGGTAGAGACCATTCAGGGAAGACAGGGACCTTTCCGGGACATGACGATATAAGCAGCAGTTACAGTAATAGGGAGAGACGAATCTTCTTGTGACTTAAATTAGAACA
>gene=chr8_67974189-67974493; species=ponAbe
TTCCCAGGTTTTCTGGGCCATACCGCTCCCGGACGCCGCCATCGCCGAGGAAGCGGAGAAGTTGTCGTCTCCACAACCAAGACGAAACTTTACCTCGCTAGATTTCCGGGTGTGGGCCTTGACCCTCCGCACCACGGGAACAAACTCTTACCTAGACCCTTGGGGCAGCCATGACACCTAGAACCGGAGGTGAAGTTGGTAGAGACCATTCAGGGAAGACAGGGACCTTTCCGGGACATGACGATATAAACAGCAGTTACAGTAATAGCGAGAGACGAATCTTCTTGTTGCTTAAATGAGAACA
>gene=chr8_67974189-67974493; species=rheMac
TTCCCAGGTTTTCTGAGCCATACCGCTCCCGGACGCCGCCATTGCAGAGAAAGCGGAGAAGTTGTCGTCTCTACAACCAAGACGCAACTTTACCTCGCTAGGTCTCCGGGTGTGGGCCTTGACCCTCCGCCCCACGGGAACAAACTCTTACCTAGACTCTCGGGGCAGCCATGACACCTAGAACCGGAGGTGAACTTGGTAGAGACCATTCAGGGAAGACAGGGACCTTTCCGGGACGTGACGATATAAGCAGCAGTTACAGGAATAGGGAGAGACGAATCTTCTTGTGACTTAAATTAGAACA
>gene=chr8_95565498-95565802; species=hg19
AAGCGAGAAATTAAAGAAGCAATCTGCAGAAGGAAAAGTGGAGAACGCCTAACGGTTTTTTTGTAAAGATCCCAAGTCAAGAAGCAGCGTCAGAATCAAGTCGCCAAGCCTTACCTCAGCGCTCGGGTGTTTAAAAGTATCTAAAAATAACAGCTCCATCGCCGAGTCCACCGCCATGTTTGCCGCGGGCGGGGAACAGGGGGGAGGACTTCCGGGGCAGCGCTCCAGCCTCCGCGACAGCGACTCAGGAGAGGGAGAAACAGAGGGACTTCCGGTGACCAGAGCACTAGCGCCGCAAACCTCG
>gene=chr8_95565498-95565802; species=bosTau
----GATGAATTAAAGCGGCAATCGGCACAAGGAAAAGTCGAGGACGCCTAACGATTTTTTTGTAAGGTCCCCAAATCGAAAAACAGGGTCGGAAACACGTCGCGAAGACGTACCTCGGCGCTCGGGTGCTTGAAAGTGTCTAAAAATAGCAGCTCCATCGCCGAGTCCACCGCCATGTTTGCCGCGGGCGGGGGA-A-GGGGGAGGACTTCCGGGGCAGCCCTCCAAGCTCTGCGACAGCAGCTGAGGAGAGGGAGAGACGACGGTACTTCCTGTGACCAGAGCGCTGGCGTCGGAAGCCTGG
>gene=chr8_95565498-95565802; species=calJac
GAGAGAGAAATTAAAGAAGAAATCTGCAGAAGGAAAAGTCGAGGACGCCTAACGGTTTTTTTGTAAAGGTCCAAAATAGAGAAGCAGGGTCGGAATCAAGTCGCCAAGCCTTACCTCAGCGCTCGGGTGTTTAAAAGTATCTAAAAATAGCAGCTCCATCGCCGAGTCCACCGCCATGTTTGCCGCGGGCGGGGAACA-GGGAGAGAACTTCCGGGGCAGCGCTCCAGTCTCAGCTATAGCGGCCCTGAAGAGGGAAAAACCGCGGCACTTCCGGCGACCACAGAACCAGCGCCGCAATCGTCA
>gene=chr8_95565498-95565802; species=canFam
----------------------------------------------------------------------------------------------------------------------------------------------------------------------------------------------------------------------------------------------------------------------------------------------------------------
>gene=chr8_95565498-95565802; species=equCab
----GAGGAATCAAAGTGCCAATAGACAGGAGAAAAGGTCGAGGACGCCTAACGA-TTTTTTGTAAAGTCCCCAAGTCCAGAGGCAGGGTCAGAACCAAGTCGCGAAGCCTTACCTCAGCGCTCGGGTGTTTAAAAGTATCTAAAAATAGCAGCTCCATGGCCGAGTCCACCGCCATGTTTGCCGCGGGCGGAGGACA-GGGGGAGGACTTCCGGAGCAGCCCTCAAACCCCGGCGACAGCGGCTCAGGAGAGGGAGAGACGGCCGTACTTCCGGTTGGCAGAGCGCTAGCACCGCAAGCCTCG
>gene=chr8_95565498-95565802; species=gorGor
AAGCGAAAAATTAAAG-AGCAATCTGCAGAAGGAAAAGTCGAGAACGCCTAACGGTTTTTTTGTAAA--------------------------------------------------------------------------------------------------------------------------------------------------------------------------------------------AGAAACAGCAGGACTTCCGGTGACCAGAGCACTAGCGCCGCAAACCTCG
>gene=chr8_95565498-95565802; species=panTro
AAGCGAGAAATTAAAGAAGCAATCTGCAGAAGGAAAAGTCGAGAACGCCTAACGGTTTTTTTGTAAAGATCCCAAGTCAAGAAGCAGCGTCAGAATCAAGTCGCCAAGCCTTACCTCAGCGCTCGGGTGTTTAAAAGTATCTAAAAATAACAGCTCCATCGCCGAGTCCACCGCCATGTTTGCCGCGGGCGGGGAACAGGGGGGAGGACTTCCGGGGCAGCGCTCCAGCCTCCGCGACAGCGACTCAGGAGAGGGAGAAACAGCGGGACTTCCGGTGACCAGAGCACTAGCGCCGCAAACCTCG
>gene=chr8_95565498-95565802; species=papHam
AAGCGAGAAATTAAAGAAGTAATCTGCAGAGGGAAAAGTCGAGGACGCCCAACGG-TTTTTTGTAAAGGTCCCAAGTCGAGAAGCAGCGTCAGAATCAAGTCGCCAAGCCTTACCTCAGCGCTCGGGTGTTTAAAAGTATCTAAAAATAGCAGCTCCATCGCCGAGTCCACCGCCATGTTTGCCGCGGGCGGGGAACAGGGGGGAGAACTTCCGGGGCAGCGCTCCAGCCTCGGCGACAGCGGCTCAGGAGAGGGAGAAACAGCGGCACTTCCGGTGACCAGAGCACTAGCGCCGCAAAACTCG
>gene=chr8_95565498-95565802; species=ponAbe
AAGCGAGAAATTAAAGAAGCAATCTGCAGAAGGAAAAGTCGAGAACGCCTAACGGTTTTTTTGTAAAAGTCCCAAGTCGAGAAGCAGCGTCAGAATCAAGTCGCCAAGCCTTACCTCAGCGCTCGGGTGTTTAAAAGTATCTAAAAATAGCAGCTCCATCGCCGAGTCCACCGCCATGTTTGCCGCGGGCGGGGAACAGGGGGGAGGACTTCCGGGGCAGCGCTCCAGCCTCGGCGACAGCGACTCAGGAGAGGGAGAAACAGCGGGACTTCCGGTGACCGAAGCACTAGCGCCGCAAACCTCG
>gene=chr8_95565498-95565802; species=rheMac
AAGCGAGAAATTAAAGAAGTAATCTGCAGAGGGAAAAGTCGAGGACGCCCAACGGTTTTTTTGTAAAGGTCCCAAGTCGAGAAGCAGCGTCAGAATCAAGTCGCCAAGCCTTACCTCAGCGCTCGGGTGTTTAAAAGTATCTAAAAATAGCAGCTCCATCGCCGAGTCCACCGCCATGTTTGCCGCGGGCGGGGAACAGGGGGGAGAACTTCCGGGGCAGCGCTCCAGCCTCGGCCACAGCGGCTCAGGAGAGGGAGAAACAGCGGCACTTCCGGTGACCAGAGCACTAGCGCCGCAAACCTCG
>gene=chr8_101162750-101163054; species=hg19
CCTGCTTTACCGCCTTTGCGCCATCCGGGTTGTCTGGCCACGCCTGGGGCGGAAGGGGCGGGGAGTAAGAGAGAGAGAAAGAGAGACAGCACTGTGCGTCATGTACCAGCGCCGGAAGTTGGTCTCGACACCTGGACTAGCCGGGTTGTATTTGGAAACGCGGAGTGAGTTTTTCCGTGCTGTGTAGGTAAGCGAATTGGCGGGTTGGGGTTTGTGGTGGATATTTGGGCCAAAACTGGAAAGACACTTGGGGTAAAAAGGTCCGGTATGGGGGTAGAGTTGAGAGTGGCTGGGGATACGGTCC
>gene=chr8_101162750-101163054; species=bosTau
CCGTTTCCTCCGCCTCTACTCAATCCAGGTTCCTCAGCCACACCCGGAACGGAAGGGGCGGAG----------------------ACTCCGA--CACGTCAGAAGCGAGCGCCGGAAGTTGCCCGCGGCTCAGAGGCGAGTCGAAATCTGTTTGGAGAGGCCTA---GATTTCTCCGTGTTGCGTGAGT-AGGGAATTGGAGGTTTGGGATTTGAAGTAGGAATTTGGGCCCAAACTGAAAACACAATAAGGTTAAAGAGGTCTAGTTTAGGGTTCGAGTCAGGAGAGGCTGGGGATAGAGTCG
>gene=chr8_101162750-101163054; species=calJac
CCGGCTTTACCGCCTTTGCGCAATCCGGGCTCCCTGGCCGCACCCAGGACGGAAGAGGCGG------------------AGAGCGACTCCACTGTGCGTCATACACCCGCGCCGGAAGTTGGTCTCGACTCTGAGACGAGCCGGATCGTGTTTGGAAACGCGGAGAG-ACTTTCCCGTGTTGCGTAGGT-AGCGAGTTGGCGGGTTGAGGTTTGTGGTGGGTATTTGGGCCCAAACTGGAAAGAGACTTGGGGTAAAAAGGTCCAGTGTTGGGGTAGAGTTGAGAGAGGCTGGGTGTACAGTCC
>gene=chr8_101162750-101163054; species=canFam
CCCGGCTCGCCGCCTGAGCACCACCCGGGTCC-TCGGCCACGCCCGGGGCGGAAGGGGCGGGG----------------------ACTCCA---TGCGACAGTTGCCGGCGCCGGAAGTTGGCTGCGACACGGGGACGAGCCGGAATCCGCTTCGAAGCTCAGAGTAGGTTTCTCCGGGCTGCGTGGTC-GGGGAAGTGGTTGGTTAGGATTTGGAGTGGGTATTTGGATTTAAACTGGTAAGACCCTCAAGGTAGAAAGGGTCAGTATGAGGTTAGAATTGGGAGGAGCTGGGGCTCGAGTGG
>gene=chr8_101162750-101163054; species=equCab
CCGACTTCACCTCCTCTGTTCAATCCGGGTCG-TCGGCCACGCCTGGAGCGAAAGGGGCGGAG----------------------ACTCCAG-TCACGTCATATGCTCACGCCGGAAGTTGCCTGCGACGCCCCGACGAGCTGTAATCTG----GAAAGGTAGAGCGAGTCTTTCCGTGCTGTGTGGGT-AGAGAATTGGCTGGTTGGGATTTGGGGTAGGTATTTGGGCCAAAAGTGGAACGAGACTCGGGCTAAAAAGGTCCGGTCTGCCCTTAGAGTTGGGAGAGGGTGAGGGTAGGGTCA
>gene=chr8_101162750-101163054; species=gorGor
CCTCCTTTACCGCCTTTGCGCCATCCGGGTTGTCTGGCCACGCCTGGGGCGGAAGAGGCGGGGAAAAAGAGAGAGAGAAAGAGAGACAGCACTGTGCGTCATGTACCAGCGCCGGAAGTTGGTCTCGACACCTGGACTAGCCGGGTTGTATTTGGAAACGCGGAGTGAGTTTTTCCGTGCTGTGTAGGTAAGCGAATTGGCGGGTTGGGGTTTGTGGTGGATATTTGGGCCAAAA-TGGAAAGACACTTGGGGTAAAAAGGTCCGGTATGGGGGTAGAGTTGAGAGTGGCTGGGGATGCGGTCC
>gene=chr8_101162750-101163054; species=panTro
CCTGCTTTACCGCCTTTGCGCCATCCGGGTTGTCTGGCCACGCCTGGGGCGGAAGAGGCGGGGAGAAAGAGAGAGAGAAAGAGAGACAGCACTGTGCGTCATGTACCAGCGCCGGAAGTTGGTCTCGACACCTGGACTAGCCGGGTTGTATTTGGAAACGCGGAGTGAGTTTTTCCGTGCTGTGTAGGTAAGCGAATTGGCGGGTTGGGGTTTGTGGTGGATATTTGGGCCAAAACTGGAAAGACACTTGGGGTAAAAAGGTCCGGTATGGGGGTAGAGTTGAGAGTGGCTGGGGATACAGTCC
>gene=chr8_101162750-101163054; species=papHam
CCTGCTTTACCGCCTTTGCGCAATCCGGACTCTCGGGCCACGCCTGGGGCGGAAGAGGCGGGgagaaagagagagagactgagagagagCACTGTGCGTCATGTACCAGCGCCGGAAGTTGGTCTCGACGCCTAGACGAG-AGGGTTGTATTTGGAAACGCGGAGTGAGTTTTTCCGTGCTGTGTAGGT-AGCGAATTGGCGGATTGGGGTTTGTGGTGGATATCTGGGCCAAAACTGGAAAGACACCTGGGGTAAAAAGGTCCGGTATGGGGGTAGAGTTGAGAGTGCCTGGGGATACAGTCC
>gene=chr8_101162750-101163054; species=ponAbe
CCTGCTCTACCGCCTTTGCGCAATCCGGGCTGTCTGGCCACGCCTGCGGCGGAAGAGGCGGGGAGAAAGGGGAGG----AGGGAAACAGCATTGTGCGTCATGTACCAGCGCCGGAAGTTGGTCTCGACACCTAGGCTGGCCGGGTTGTATTTGGAAACGCGGAGTGAGTTTTTCCGTGCTGTGTAGGTAAGCGAATTGGCGGGTTGGGGTTTATGGTGGATATTTGGGCCAAAACTGGAAAGACACCTGGGGTAAAAAGGTCCAGTATGGGGGTAGAGTTGAGAGTGGCTGGGGATACAGTCC
>gene=chr8_101162750-101163054; species=rheMac
CCTGCTTTACCGCCTTTGCGCAATCCGGACTCTCGGGCCACGCCTGGGGCGGAAGAGGCGGGgagaaagagagagagaaagagagagagCACTGTGCGTCATGTACCAGCGCCGGAAGTTGGTCTTGACGCCTAGACGAG-AGGGTTGTATTTGGAAACGCGGAGTGAGTTTTTCGGTGCTGTGTAGGT-AGCGAATTGGCGGATTGGGGTTTGTGGTGGATATCTGGGCCAAAACTGGAAAGACACCTGGAGTAAAAAGGTCCGGTATGGGGGTAGAGTTGAGAGTGCCTGGGGATACAGTCC
>gene=chr8_109260741-109261045; species=hg19
CCTCGCACGTGTCAGGCCTAGGACTACAGACACCACCTTTCGGCCTTGCTCAGCACCTCATCCGCCCCCACGCCTTCCTTGCGCCCAAAGACCCCCTCACCTCCTTTACAGAGAGAAATTCAAGAAGCGGAAAGACTAGATGCCGATCCAAAAAGTGCGCGATGCGAGTAGTCAAGTCGTACTCCGCCATCTTGCCAAAGAAAAGGGAGTCTGTGCTCACTAAAACTTTATTGGTAGCGCCGACAAACGAACAGACAGATCCTGTACTGCGCATGTGCTGTGGTAAAACTGGCCTAAAGAAAGG
>gene=chr8_109260741-109261045; species=bosTau
CATCCCACGC--CAGGCCTAAGGCTTCTGCCACTGCTTTTTGGCCATACCTCGCATCTCAAGCACTCCCACGCCTTCCGCGCGCTCAAAAAACCCCTTACCTCTTTTACGGAGAGAAACTCAAGCAACGGAAAGACTAAATGCCGATCTAAAAAGTGCGCGATGCGAGTAGTCAAGTCGTACTCCGCCATCTTGCCAAGGAAAAGG-AGCGTGCGCTAGCTAAAACTTTATTGATAGCGCCGACAAAGGAACAAAC-AGTCCTGAACTGCGCAAGTGCAGTGGCTAAACCAGTTAAA-GAAAGG
>gene=chr8_109260741-109261045; species=calJac
ACTCGCACGTGTCGGGCCTAGGGCTACAGCCACCGCCTTTCGGCCTCGCTCAGCACCTCACCGGTTCCCACGCCTTCCTCGCGCTCAAAGA---CCTCACCTCCTTTACAGAGAGAAACTCCAGAAGCGGAAAGACTAGATGCCGATCCAGAAAGTGCGCGATGCGAGTAGTTAAGTCGTACTCCGCCATCTTGCCAAAGAGAAGGGAGTCTGTGCTCACCAAAACTTTATTGATAGCGCCGACAAACGAACAGACAGATCCCGTACTGCGCATGTGCAGTGGTAAAAGTGTCCTACGGAAAGG
>gene=chr8_109260741-109261045; species=canFam
CCTCACACGTGTCAGGCCTAGGGCTACCGCCACCGCCTCTCGGCCTTGCCCGGCGTCTTACGCGCTCCCGCGGCTTCTTCGCGGCCAAAGCCCCCCTCACCTCTTTTACGGAGAGAAACTCAAGCAACGGAAAGACTAGATGCCGATCCAAAAAGTGCGCGATGCGAGTAGTCAAGTCGTACTCCGCCATCTTGCCAAGGAAAAAG-AGTCTGTACTCACTAAAACTTTATTGATAGCGTCGACGAACGAACGGACAAGGCCCGGGTTGCGCGTGCGCAGTGGTTAACCACGCCCGGGGAAGGG
>gene=chr8_109260741-109261045; species=equCab
CCTCACACGTGTCAGGCCTACCGCGACCGCCACCGCCTTTCGGCCTTGCCCCGCATCTCGCGCGCTCCCACGCCTTCCTCGCGCTCAAAGCCCTCCTCACCTCCTTTACGGAGAGAAACTCAAGCAACGGAAAGACTAGATGCCGATCCAAAAAGTGCGCGATGCGAGTAGTCAAGTCGTACTCCGCCATCTTGCCAAGGAAAAGG-AGTTTGTTCTCACTAAAACTTTATTGGTAGAGAC----AACAAACGGACAGGGCCCGTATTGCGCATGTGCAGTGGTTAAACTAGCCCTGGGAAAGG
>gene=chr8_109260741-109261045; species=gorGor
CCTCGCACGTGTCAGGCCTAGGACTAGAGACACCGCCTTTCGGCCTTGCTCAGCACCTCATCCGCCCCCACGCCTTCCTTGCGCCCAAAGACCCCCTCACCTCCTTTACAGAGAGAAACTCAAGAAGCGGAAAGACTAGATGCCGATCCAAAAAGTGCGCGATGCGAGTAGTCAAGTCGTACTCCGCCATCTTGCCAAAGAAAAGAGAGTCTGTGCTCACTAAAACTTTATTGGTAGCGCCGACAAACGAACAGACAGATCCTGTACTGCGCATGTGCTGTGGTAAAACTGGCCTAAAGAAAGG
>gene=chr8_109260741-109261045; species=panTro
CCTCGCACGTGTCAGGCCTAGGACTACAGATACCGCCTTTCGGCCTTGCTCAGCACCTCATCCGCCCCCACGCCTTCCTTGCGCCCAAAGACCCCCTCACCTCCTTTACAGAGAGAAACTCAAGAAGCGGAAAGACTAGATGCCGATCCAAAAAGTGCGCGATGCGAGTAGTCAAGTCGTACTCCGCCATCTTGCCAAAGAAAAGGGAGTCTGTGCTCACTAAAACTTTATTGGTAGCGCCGACAAACGAACAGACAGATCCTGTACTGCGCATGTGCTGTGGTAAAACTGGCCTAAAGAAAGG
>gene=chr8_109260741-109261045; species=papHam
CCTCGCACGTGTCAGGCCTAGGGCTACAGACACCGCCTTTCGGCCTTGCTCAGCAACTCACCCGCCCCCACGCCTTCCTCGCGCCCAAAGACCCCCTCACCTCCTTTACAGAGAGAAACTCAAGGAGCGGAAAGACTAGATGCCGATCCAAAAAGTGCGCGATGCGAGTAGTCAAGTCGTACTCCGCCATCTTGCCAAAGAAAAGGGAGTCTGTGCTCACTAAAACTTTATTGGTAGCGCCGACAAACGAACAGACAGATCCCGTACTGCGCATGTGCCATGGTAAAACTGGGCTAAGGAAAGG
>gene=chr8_109260741-109261045; species=ponAbe
CCTCGCACGTGTCAGGCCTAGGGCTACAGACACCGCCTTTCAGCCTTGCTCAGCACCTCATCCACCCCCACGACTTCCTCGCGCCCAAAGA-CCCCTCACCTCCTTTACAGAGAGAAATTCAAGAAGCGGAAAGACTAGATGCCGATCCAAAAAGTGCGCGATGCGAGTAGTCAAGTCGTACTCCGCCATCTTGCCAAAGAAAAGGGAGTCTGTGCTCACTAAAACTTTATTGGTAGCGCCGACAAACGAACAGACAGATCCCGTACTGCGCATGTGCTGTGGTAAAACTGGCCTAAAGAAAAG
>gene=chr8_109260741-109261045; species=rheMac
CCTCGCACGTGTCAGGCCAAGGGCTACAGACACCGCCTTTCGGCCTTGCTCAGCAACTCACCCGCCCCGACGCCTTCCTCGCGCCCAAAGACCCCCTCACCTCCTTTACAGAGAGAAACTCAAGGAGCGGAAAGACTAGATGCCGATCCAAAAAGTGCGCGATGCGAGTAGTCAAGTCGTACTCCGCCATCTTGCCAAAGAAAAGGGAGTCTGTGCTCACTAAAACTTTATTGGTAGCGCCGACAAACGAACAGACAGATCCCGTACTGCGCATGTGCCACGGTAAAACTGGGCTAAGGAAAGG
>gene=chr8_117767836-117768140; species=hg19
ACGTCTGGTGGGACGGGGCTGGGAACTGCGCTCCCCACGTGGGCCAGAGGAAAAAGAACAGCACTCACAAGGCCATCTATCTGCACTTGCTTCACGGCTGAATCTCCCGAGCCGCCTTTGCCTTTGCCTTTCCCTGCTGCGCCGGCGGTGGAGCTGGAAGAGGTGGCAGTAGAGCCGGTACCTTCCTTGCGGGACGCCATCTTTCCAAGCAGACAGGAAGAAAGAGAAACGTGAGTTACCGGAAGCGGAAGTACAAGTCTCGCGTGACGTCACTCGCAGGCCGGCGTTCGAGGGGCGGAGACGG
>gene=chr8_117767836-117768140; species=bosTau
ACGCCTGGCAAGACCGGGCTGGGAACTGAGCTCCCCACGTGGGCCGGGAGAAAAGGAACCCCACTCACCAAGCCATCTATCTGCACTTGCTTCACGGCTGAATCTCCGGATCCTCCTTTGCCTTTGCCTTTGCCTGCAGCGCCGGTGGTAGAGCTGGAAGAGGTGGCAGATGAACCGGTGCCTTCCTTGCGGGACGCCATCTTTCCAGCCGGACAGGAAAAGAG--AAACGTGAGTTGCCGGAAGCGGAAGTA-AAGTTTCACTTGACGTCAGGCGCAGTCTGGCGTTCGATGGGCGGGGCTGT
>gene=chr8_117767836-117768140; species=calJac
ACGGCTGGCGGGACGGGGCTGGGAACTGCGCTCCCCACGTGGGCCAGAGAATACCAAACAGCACTCACAAGGCCATCTATCTGCACTTGCTTCACGGCTGAATCTCCAGAGCCGCCTTTGCCTTTGCCTTTCCCTGCTGCGCCGGCGGTGGAACTGGAAGAGGTGGCAGAAGAGCCGGTACCTTCCTTGCGGGACGCCATCTTTCTAGGCAGACAGGAAGAAAGAGAAACATGAGTTACCGGAAGCGGAAGTACAAGTCTCGCGTGACGTCACTGGCAGACTAGCGTTCGACGGGAGGAGCTGG
>gene=chr8_117767836-117768140; species=canFam
GCGTCTGGCGGGACAGGACGAAGAACCGAGGTCCCCACGTGGACCCGGCGAAACGGAAGCCCACTCACCAAGCCATCTATCTGCACTTGCTTCACGGCCGAATCTCCGGACCCGCCTTTGCCTTTGCCTTTCCCCGCCGGGCCGGTGGTGGAGCTGGAAGAAGTGGCAGCGGAGCCGGCGCCTTCCTTGCGGGACGCCATCTTTTCAGCCGGACAGGAAAAAAGAGAAACGTGAGTGGCCGGAAGCGGAAGTACGAACTCCACGTGACGTCACGAGCAGCCCGGCGCCCGGGGGGCGGAGC-GG
>gene=chr8_117767836-117768140; species=equCab
GCGGATGGCGGGACGGGGCAGGGAACTGCGCTGCCCACGTGTGCCGGGGGAGACAGAACTCCACTCACCAAGCCATCGATCTGCACTTGCTTCACGGCCGAATCTCCGGAGCCGCCTTTGCCTTTGCCTTTCCCTGCCGGGCCGGAGGTGGAGCTGGAAGATGGGGTGGCAGAGCCGGTGCCTTCCTTGCGGGACGCCATCTTTTCAGCCGGACAGGAAGAAAGAGAAACGTGAGTAACCGGAAGCGGAAGTAT-AACGTCACTTGACGTCAAGAGCGGTCGGGTGTTCGAGGGGCGGAGCTGA
>gene=chr8_117767836-117768140; species=gorGor
ACGTCTGGTGGAACGGGGCTGGGAACTGCGCTCCCCACGCGGGCCAGAGGAAAAGGAACAGCACTCACAAGGCCATCTATCTGCACTTGCTTCACGGCTGAATCTCCCGAGCCGCCTTTGCCTTTGCCTTTCCCTGCTGCGCCGGCGGTGGAGCTGGAAGAGGTGGCAGTAGAGCCGGTACCTTCCTTGCGGGACGCCATCTTTCCAAGCAGACAGGAAGAAAGAGAAACGTGAGTTACCGGAAGCGGAAGTACAAGTCTCGCGTGACGTCACTCGCAGGCCGGCGTTCGAGGGGCGGAGATGG
>gene=chr8_117767836-117768140; species=panTro
ACGTCTGGTGGGACTGGGCTGGGAACTGCGCTCCCCACGTGGGCCAGAGGAAAAGGAACAGCACTCACAAGGCCATCTATCTGCACTTGCTTCACGGCTGAATCTCCCGAGCCGCCTTTGCCTTTGCCTTTCCCTGCTGCGCCGGCGGTGGAGCTGGAAGAGGTGGCAGTAGAGCCAGTACCTTCCTTGCGGGACGCCATCTTTCCAAGCAGACAGGAAGAAAGAGAAACGTGAGTTACCGGAAGCGGAAGTACAAGTCTCGCGTGACGTCACTCGCAGGCCGGCGTTCGAGGGGCGGAGATGG
>gene=chr8_117767836-117768140; species=papHam
ACGGCTGGTGGGACGGGGTTGGGAACTGCGCTCCCCACGTGGGCCAGAGGAAACGGAACAGCACTCACGAGGCCATCTATCTGCACTTGCTTCACGGCTGAATCTCCGGAGCCGCCTTTGCCTTTGCCTTTCCCTGCTCCGCCGGTGGTGGAGCTGGAAGAGGTGGCAGTAGAGCCGGTGCCTTCCTTGCGGGACGCCATCTTTCCAGGCAGACAGGAAGAAAGAGAAACGTGAGCTACCGGAAGCGGAAGTACAAGTCTCGCGTGACGTCACTCGCAGGCCGGCATTCGAGGGGCGGAGATGG
>gene=chr8_117767836-117768140; species=ponAbe
ACGTCTGGTGGGACGGGGCTGAGAACTGCGCTCCCCACGTGGGCCAGAGGAAACGGGACAGCACTCACAAGGCCATCTATCTGCACTTGCTTCACGGCTGAATCTCCGGAGCCGCCTTTGCCTTTGCCTTTCCCTGCTGCGCCGGCGGTGGAGCTCGAAGAGGTGGCAGTAGACCCGGTACCTTCCTTGCGGGACGCCATCTTTCCAAGCAGACAGGAAGAAAGAGAAACGTGGGTTACCGGAAGCGGAAGTACAAGTCTCGCGTGACGTCACTCGCAGGCCGGCGTTCGTGGGGCGGAGATGG
>gene=chr8_117767836-117768140; species=rheMac
ACGGCTGGTGGGACGGGGTTGGGAACTGCGCTCCCCACGTGGGCCAGAGGAAACGGAACAGCACTCACGAGGCCATCTATCTGCACTTGCTTCACGGCTGAATCTCCGGAGCCGCCTTTGCCTTTACCTTTCCCTGCTCCGCCGGTGGTGGAGCTGGAAGAGGTGGCAGTAGAGCCGGTGCCTTCCTTGCGGGACGCCATCTTTCCGGGCTGACAGGAAGAAAGAGAAACGTGAGTTACCGGAAGCGGAAGTACAAGTCTCGCGTGACGTCACTCGCAGGCCGGCGTTCGGGGGGCGGAGATGG
>gene=chr8_120844865-120845169; species=hg19
TTTGGCACCTCACACTCTCCACTCCCCTGCGGTCCCCAAGTCACGTCTCGCAGCTGGCCGGTGCCCAGGTGAGCGACCTGACGGGTCGCTGCCCGCCTCAACCTCGCTCCTTCGACTAGCTCCTAGAAGCCGCCGTCGACAAGCTTCTGTCACAGAGATGCTCCTCTCCGCAAGGGCTCGAAGCTACCATCCGCCGACATCTTGTCTGTAACCTCTGACCTCCGACGTCAGCGGAAGTGGAACGGCGGCGGGGGTAGAACCAGGAAGTCTTGTCAATGGGCAGGGCTTGCGATCTTCGCATGTG
>gene=chr8_120844865-120845169; species=bosTau
TTGGGCACCCGACGCTCCCCGTTCCCGCACGCTCCCAAAGTCACGGCCCGCGGCGGGAGCGCCCTGGGCA-CCACGCCCAGCGATCCGCCGCCC-CTTCACACTCGCTCTGGGGATCGGCT--CGTCCGTCGTCTCCGTCGAGCGCCTGTCACGGAAACACTCCCCACAGAAGCGCCCAACGGCGCCGGCTAGCCGACATCTTTCTCGGAACCTCTGACTCCTGACGTCAGCGGAAGTAGGGCGGCTCTGA-GGCGGCAGCCGGAAGTCTTGTCCGTGGGCGGGGCTTG-GCATTTAAAGTGCA
>gene=chr8_120844865-120845169; species=calJac
[truncated: 625,774 more chars]
