# Supplementary material for: Combining phylogenetic footprinting with motif models incorporating intra-motif dependencies
Source: BMC Bioinformatics. 2017 Mar 1;18:141. doi: 10.1186/s12859-017-1495-1 (PMC5333389; doi:10.1186/s12859-017-1495-1)
Supplement: Supplementary file 2 — Sequence data. This archive contains data files of alignments of the ChIP-seq positive regions and negative control regions for each of the 35 TFs in FASTA format. (ZIP 83763.2 kb) [file 12859_2017_1495_MOESM2_ESM.zip › JunD/JunD_neg.txt]

>gene=chr20_190206-191206; species=hg19
gtgacacccatcacttcacattccattgccaagagcaaatcacatgaccacacagatgcaaggggAATGAGACATTGGCAACCACTTCCCAGTGACCATTATATATTATAGAAGGGGGGCATGCATGTAAGAGGAAAGTTGGTCTTCTCTGACAGAGACGTAGAATTCTACAAACATAGGGGAGGACGTTAAAAGGTGCTGAGCAGATAAAGGTCAAATGTCTGTTACAGAAGGACACAGGCACCAAAAGATAAAGagatactcctcaatttatgagggagttatgtcccaataaactcaccataaattgaaaatatcatacgtcaaaacttcatttaatacaactaacctacctaacatcatagcttagccaagcctgccttaaatgtgctcagaatatttatttgagcacatagttgggcaaaatcatctaataaaaagactattttataataaagggttgaatatttcctgtaatttattgaatactgtattgaaag
>gene=chr20_190206-191206; species=bosTau
--------------------------------------------------------------------------------------------------------------------------------------------------------------------------------------------------------------------------------------------------------------------------------------------------------------------------------------------------------------------------------------------------------------------------------------------------------------------------------------------------------------------
>gene=chr20_190206-191206; species=calJac
gtgacactcatcacttcacattccattgccaagaacaaatcatatgaccacacagatgcaaggggAATAAGACACTGGCAATCACTTCCCAGTGACAATTATATATTATGGAAGGGGAGCATGCATTTAAGAGGAAAGTTGGTCATCTCTGACAGAGATGTAGAATTCTACAAACATA-AGGAGGACGTTAAAGGGTGCTGAGCAg------------TGTCTGTTATAGGAGGCCATAGGCACCAAAAGATAAAGAGAtgttcttcaacttatgagagagttatgtcccaataaactgatgataaattgaaaataccatacatcaaaacttcatttaatacagctaacctacctagcatcatagcttggccaagcctgccttaaatgtgctcagaagatgtacttgagtacatagttgggcaaaatcatctaataaaaagactactttataataaagcgctgaatatttcctgtaatttattgaatactatatggaaag
>gene=chr20_190206-191206; species=canFam
gtgacactggtctcctcatattccattggtaagaatacatcatatgattgcacagatgcaggaggactgggacattggcaaccttttccaagtgacaatTATATACTATGAAAGGCGAGGATGTATTTCAGGGGAAAGCTGGTCATAGTTGCCACAGGTATAGAGGGTTGAAAACAGA---GAGGGAGTTGAAAGATGCTGGGCTGAGAAAGGTTACACATCTATTACAGAAAGGCATACACACCAAATGATA------------------TATGAGTGAA---------------------------------------------------------------------------------------------------------------------------------------------------------------------------------------------------------------------------
>gene=chr20_190206-191206; species=equCab
gtgacaccgatgacctcacgttccattggtaagaacaaatcacatgaccacacagatgcaaggggAATGAGACATTGGCAACTGCTTCCCAGTGACAGTTATATACTATAGAAGGGGAGCATGCATTCGAGGGGAAAGTTGGTCATACCTGCCACAGGCGTAGCATTCTGAAAACAGA---GAGGGATTTGAAAGGTGTTGGGCAGACAAAGGTCAAATGTCTATTACAGAAGGGAATAGGTACCAAAAGACA-------------------------------------------------------------------------------------------------------------------------------------------------------------------------------------------------------------------------------------------------------
>gene=chr20_190206-191206; species=gorGor
--------------------------------------------------------------------------------------------------------------------------------------------------------------------------------------------------------------------------------------------------------------------------------------------------------------------------------------------------------------------------------------------------------------------------------------------------------------------------------------------------------------------
>gene=chr20_190206-191206; species=panTro
gtgacacccatcacttcacattccattgccaagagcaaatcacatgaccacacagatgcaaggggaatgagacattggcaaccacttcccagtgaCCATTATATATTATAGAAGGGGGGCATGCATTTAAGAGGAAAGTTGGTCTTCTCTGACAGAGATGTAGAATTCTACAAACATAGGGGAGGATGTTAAAAGGTGCTGAGCAGATAAAGGTCAAATGTCTGTTACAGAAGGACACAGGCACCAAAAGATAAAGAGA-Actcctcaatttatgagggagttatgtcccaataaactcaccataaattgaaaatatcatacgtcaaaacttcatttaatacaactaacctacctaacatcatagcttagccaagcctgccttaaatgtgctcagaatatttatttgagcacatagttgggcaaaatcatctaataaaaagactattttataataaagggttgaatatttcctgtaatttattgaatactgtattgaaag
>gene=chr20_190206-191206; species=papHam
gtgacacccatcacttcacattccattgccaagaacaaatcacatgaccacacagatgcaaggggAATGAGACATTGGCAACCACTTCCCGGTGACCATTATATATTATGGAAGGTGAGCATGCATTTAAGAGGAAAGTTGATCATCTCCAGCAGagatgtagaattctacaaacata-gggaggacattaaaaggtgctgagcagataaaggtcaaatgtctgttacaGAAGGACATAGGCACCGAAAGATAAAGagatactccacaacttatgagggagttatgtcccaataaactcaccataaattgaaaatatcatacgtcaaaacttcatttaatacaactaacctacctaacatcatagcttagccaagcc---------------------------------------------------------------------------------------------------------------------------
>gene=chr20_190206-191206; species=ponAbe
gtgacacccatcacttcacattccattgccaagaacaaatcacatgaccacacagatgcaaggggAATAAGACCCTGGCAACCACTTCCCAGTGACCATTATATATTATGGAAGGGGAGCATGCATTTAAGAGGAAAGTTGGTCTTCTCCGACAGAGATGTAGAATTCTACAAACATAGGGGAGGACGTTAAAAGGTGCTGAGCAGATAAAGGTCAAATGTCTGTTACAGAAGGACACAGGCACCAAAAGATAAAGagatactcctcaatttatgagggagttatgtcccaataaactcaccataaattgaaaatatcatacatcaaaacttcatttaatacaactaacctacctaacatcatagcttagccaagtctgccttaaatgtgctcagaatatttatttgagcacatagttgggcaaaatcatctaataaaaagactattttataataaagggttgaatatttcctgtaatttattgaataccatattgaaag
>gene=chr20_190206-191206; species=rheMac
gtgacacccatcacttcacattccattgccaagaacaaatcacatgaccacacagatgcaaggggAATGAGACATTGGCAACCACTTCCCAGTGACCATTATATATTATGGAAGATGAGCATGCATTTAAGAGGAAAGTTGATCATCTCCAGCAGAGATGTAGAATTCTACAAACATA-CAGAGGACGTTAAAAGGTGCTGAGCAGATAAAGGTCAAATGTCTGTTACAGAAGGACATAGGCACCGAAAGATAAAGagatactccacaacttatgagggagttatgtcccaataaactcaccataaattgaaaatatcatacgtcaaaatttcatttaatacaactaacctacctaacatcatagtttagccaagcctgccttaaatgtgctcagaatatttatttgagcacatagttgggcaaaatcatgtaataaaaagactattttataataaagcgttgactatttcctgtaatttattgaatactatattgaaag
>gene=chr20_208206-209206; species=hg19
tcaagatcaagTAAACAGGCCTGTGTTCTCCATCTTGAATTCTTTCAGGTTTTCCAGAGCCTTTATCGCTTCTCTCAGACTTTGTCTTCCTGAAAACCCCCAAACTACCATAAGGGCATCTAGGAATGCATTATAGCAAAAGGCTAAGCCAGGGGATTAACCATTGTTTTTGGAAAAGAAAGGAGAAGCACTGAGATTTGTTTCAGAATACAAGAATCATCCAGCTATTTGAAAAAATTAGCAAAGGGTTTCGGGGCAGGGAAAGTGGAAGTGTCAAAGATGCTTCTAATGTTTTTATCTTCTAATGTTTTTATCTTGGGACCCTAGGAAAAGGGTAGTACCATAAGCAAGTAtggctgtgtcatcttgggtaaagtcacttaaccactttgaacttcaatttcacatgagtataatggggttaatcaatgcagctgattccaatataagaatttttctgtttcccgtttgatgagaaaacaatgtggaaatgtatgcaa
>gene=chr20_208206-209206; species=bosTau
tcaggattcagtgaacaggtctatgttctccatctc-aactttttcagacttctcagagtt-tcattccttttctcagcctttgttttACTGGAAACCCCCAAATTACCACAAGAGCCTCTAGGGACACATCAGGGCAAATGGCTAAGTCAGAAGTTTGGCCACTGTTTTCTGCAATGGAGACAGAAGCATTGAGACTTGTTTCAGAATACAAGAATCTTCCAGATTT------TAAATGGCAATGGG--TCAAGGAAGGGAAAGTAAAAGAGTCAAAGATG----------------TGTCTAATTTTTTTATCTTGGGACCCTAAGAAAAGGGTTATAATATAAGTAAGTATGGTTGCGTCATCTCCGGTAAAGTCA-------AATTTGAGTCTCAATCCCACATAAG-A---TAAGGTTAATCAGTGTAGCTGCTTAAAATACAAT-ATTTTACTGTGTTTTCTCTGGTGAG-AAACAATATTAAAATGCCTGTGA
>gene=chr20_208206-209206; species=calJac
-----ATCCAGTAAACAAGTCTGTGTTCTCCATCTTGAATTCTTTCAGGTTTTCCAGAGAC-TTATCCCTTTTTTCAGCCTTTATCTTCTTGAAACCCCCCAGACTACCATAAGGGCATCAAGGAATTCATTATGGCAAAAGCCTAAGCCAGAAGAGTAACTATTGGTTTTGGAAAAGAAAGGAGAAGCATTGAGATTTGTTTCAGAATACAAGAATCATCCAGCTCTTTGAAATAATGAGAAATGGG--TCGGGGCAGGGAAAGTGAAAGAGTCAAAGCTG----------------TTTCTAATGCGTTTGTCTTGGAACCCTAGGAAATGAGTAGTACCATAAGTAAGTAtggctgtatcatcttggataaagtcacttaaccactttgaacttcaatttcacatgagtataatggggttaatcaatgcagctgcTTCCAATATAAGAATTTTTCTGTTTTGTATTTGATGAGAAAACAATGTGGAAATGTAGGCGA
>gene=chr20_208206-209206; species=canFam
TAAGGATCCAGTACATAGGTCTATGTTCTCCATCCC-AACTTTTTCAGATTTTTCAGAATT-TCATCCCTTTTCTTAGGCTTTGTCTTCTTGGAAACCCCCAAATCAGCATCCGGGCATCTAGGAATACATTTTAGCAAACAGCTGAACCAGAGGATTGGCCATTGTTTTTTGGAAAGAATAAAGAAGCACGAAGACTTGTTTCAGAATAAAAGAATCACCTTGATATTTAGAGTAATTGG----------CAGAGAAGGGAAAGTGAAAGAGTTGA-GATA----------------TTTCTAATATTTTTAAC-TGGGACCTTAAGAGGAGAGTGGTAACATAAGCAAGTATGGCtgtg--gtcttgggcaaagtcacttagctactttgagcctcaattcctcatgagtatagcagg-ttaatcaatgtagctgcttgaaatataagaattTTACTGTTTTGTCTCTAGAAAG-AAATGGTGTTGAAATGTATGTGA
>gene=chr20_208206-209206; species=equCab
TTAGGATCCAGTAAACAGGTCTATGTTCTCCACTTC-AGCTTTTTCAGATCTTCCAGAGCT-TCATCCCTTCTCTCAGCC--TGTCTCCTTGGAAACCTCCAAATTACCCTAAGAGCATTT-GGAACACATTGAGGCAAAAGATTGAACCAGAGGATTGGCCATTA-CTTTTGAAAAGAAGAGAGAAATATTGAGACTTATTTCAGAACACAAGAATCACCTGGCTATTTGAAATAACTGGCAATAGG--TCAGGGAagagaaagtcaaagagtcaatgata----------------tttctaatgtttttatcttgggaccctaggagaagggaggtaacatAAGCAAGTAtggctgtgtcatcttgggtaaagtcacttagccaccatgagcctcaatttcacctgagcatagtgggttTAATCAACATAGCTGCTTGAAATACAAGAATTTTACTGTTTGGTCTTTGGTGAG-AAACAGTGTTGAAATGTACGTGA
>gene=chr20_208206-209206; species=gorGor
tcaagatcaagtaaacaggcctgtgttctCCATCTTGAATTCTTTCAGGTTTTCCAGAGCCTTTATCACTTCTCTCAGACTTTGTCTTCCTGAAAACCCCCAAACTACCATAAGGGCATCTAGGAATGCATTATAGCAAAAGGCTAAGCCAGGGGATTAACCATTGTTTTTGGAAAAGAAAGGAGAAGCACTGAGATTTGTTTCAGAATACAAGAATCATCCAGCTATTTGAAAAAATTAGCAAAGGGTTTCGGGGCAGGGAAAGTGGAAGTGTCAAAGATGCTTCTAATGTTTTTATCTTCTAATGTTTTTATCTTGGGACCCTAGGAAAAGGGTAGTACCATAAGCAAGTAtggctgtgtcatcttgggtaaagtcacttaaccactttgaacttcaatttcacatgagtataatggggttaatcaatgcagctgattccaatataagaatttttctgtttcccgtttgatgagaaaacaatgtggaaatgtaggcaa
>gene=chr20_208206-209206; species=panTro
TCAAGATCAAGTAAACAGGCCTGTGTTCTCCATCTTGAATTCTTTCAGGTTTTCCAGAGCCTTTATCACTTCTCTCAGACTTTGTCTTCCTGAAAACCCCCAAACTACCATAAGGGCATCTAGGAATGCATTATAGCAAAAGGCTAAGCCAGGGGATTAACCATTGTTTTTGGAAAAGAAAGGAGAAGCACTGAGATTTGTTTCAGAATACAAGAATCATCCAGCTATTTGAAAAAATTAGCAAAGGGTTTCGGGGCAGGGAAAGTGGAAGTGTCAAAGATGCTTCTAATGTTTTTATCTTCTAATGTTTTTATCTtgggactctaggaaaagggtagtaccataagcaagtatggctgtgtcatcttgggtaaagtcacttaaccactttgaacttcaatttcacatgagtataatggggttaatcaatgcAGCTGATTCCAATATAAGAATTTTTCTGTTTCCCGTTTGATGAGAAAACAATGTGGAAATGTATGCAA
>gene=chr20_208206-209206; species=papHam
tcaagatccaGTACACAGGCTTGTGTCCTCCATCTTGAATTCTTTCAGGTTTTCCAGAGCCTTTATCCCTTCTCTCAGCCTTTGTCTTCCTGAAAACCCCCAAACTACCATAAAGGCATCTAGGAATGCATTATGGCAAAAGGCTAAGCCAGGGGATTGACTATTGTTTTTGGAAAAGAAAGGAGAAGCATTGAGATTTGTTTCAGAATACAAGAATCATCCAGCTATTTGAAAAAAATAGCAATGGGTTTCGGGGCagggaaagtggaagagtcaaagatg----------------cttctaatgtttttatcttgggaccctaggaaaagggtagtaccatAAGCAAGTAtggctgcgtcgtcctgggtaaagtcacttaaccactctgaacttcaatttcatatgaatataatggggttaatcaatgcaactgcttccaatagaagaatttttctgttttccatttgatgagaaaacaatgtggaaatgtatgtga
>gene=chr20_208206-209206; species=ponAbe
TCAAGATCCAGTAAACAGGCCTGTGTTCTCCATCTTGAATTCTTTCAGGTTTGCCAGAGCCTTTATCACTTCTCTCAGACTTTGTCTTCCTGAAAACCCCCAAACTACCATAAGGGCATCTAGGAATGCATTATAGCAAAAGGCCAAGCCAGGGGATT-ACCATTGTTTTTGGAAAAGAAAGGAGAAGCACTGAGATTGGTTTCAGAATACAAGAATCATCCAGCTATTTGAAAAAATTAGCAATGGGTTTCGGGGCAGGGAAAGTGGAAGTGTCAAAGATGCTTCTAATGTTTTTATCTTCTAATGTTTTTATCTTGGGACCCTAGGAAAAGGGTAGTACCATAAGCAAGTAtggctgtgtcatcttgggtaaagtcacttaaccactttgaacttcaatttcacatgagtataatggggttaatcaatgcagctgcttccaatataagaatttttctgttttccatttgatgagaaaacaatgtggaactgtatgcaa
>gene=chr20_208206-209206; species=rheMac
TCAAGATCCAGAACAGAGGCCTGTGTTCTCCATCTTGAATTCTTTCAGGTTTTCCAGAGCCTTTATCCCTTCTCTCAGCCTTTGTCTTCCTGAAAACCCCCAAACTACCATAAGGGCATCTAGGAATGCATTATGGCAAAAGGCTAAGCCAGGGGATTGACTATTGTTTTTGGAAAAGAAAGGAGAAGCATTGAGATTTGTTTCAGAATACAAGAATCATCCAGCTATTTGAAAAAAATAGCAATGGGTTTCGGGGCagggaaagtggaagagtcaaagatg----------------cttctaatgtttttatcttgggaccctaggaaaacggtagtaccatAAGCAAGTAtggctgtgtcatcctgggtaaagtcacttaaccactttgaacttcaatttcatatgaatataatggggttaatcaacgcaactgcttccAATATAAGAATTTTTCTGTTTTCCATTTGCTGAAAAAACAATGTGGAAATATATGTGA
>gene=chr20_209163-210163; species=hg19
GAAATTTAGAATTATAGATAACAATACAGAAGTTACCTTGGTGGATATGAGGTTAAGGCTAGGATAATGAATGAGACTTCTGAGAGATAGAGTGTCCAAAGAGGCTAGAAGAGATAGAACACCATGCTTCAGGAATCACAGATCTAGTGATTGTTGAGAAGAGAGAAGTCATGGGCTACTGAGTTTGGTGAAAAGATAAGACTCCTGAAAATTCTATTGATTCTCTTTTGAACTTCTTTCTTAAATTAGTTTTATGATGGACTTGGCTCTCATTGGTATTTCCCAAGATTATGGAGATGGGATAGTGATGTCTGACAAGTACCTAAGATGCTAAGTTGAAGGTCTAAAATTCCATCCTAAAAGCAAATAATTACTCTATCATCTACGTGCCCTTTGCTTCTTAAAGTTACTCAAGGAAGGCAGACTAAACAGGAAATTTACTTTGGATTCAAGAGGGGCATAGAGACGCTCTCAGCCTGCCCATTTGCCTTCATCAACAT
>gene=chr20_209163-210163; species=bosTau
GGGATTTAGAGATAGAGATAATAATGCAGGAATTATCTTCATAGAGATGAGGTTAAGGCTATGCTAATAAGTAAGATCTCTGAGGGACACAGTGTCCAGAGAGGACGAAAATGATAGAACACCATGCTGCAAGAACCACAGGTCAAGTGATTGTTGAGGAGGGGGAGGTCGTAGACCACTGAGTTTGGCAAGAAGCCAGAACTTCTGAACAGTCTATTGATTCTCTTTTGAAACTCTTCCTTGGGTTACTTTTATGAGAGATTTTACTCTTCTCTGTATTTCCTAGGATCCTGGGAA-GAGATAATAACACTCAACAAGTGTCTAAGATGTTATATTGGAGATCTAAAATCTTACCCT-GAAGCAAATGA----TCTT--------------AAGG-TTTT---AATTATTCAATGAGACAAGACTA-----GAGATTTATTTTGGATTTCAGAGATGTACAAAGACGCTCTTGGCCTGCC-TGTTGCCTCCATCAACGT
>gene=chr20_209163-210163; species=calJac
GGAATTTAGAATTATAGATAACCACACAGAAGTTACCTTGGTAGAGGGGAGGTTGAGGCTGTGATAATGAACAAGACTTCTGAGGGATGGTGTGTCCAAA-AGGCTAGAAGAGATAGAACACCATGCTTCAGGAATCACAGCTCTGGCAATTGCTGAGAGGAGAGAAGTCATGGTCTACTGGGTTTGGCGAATAGCTAGGACTCCTGAAAATTCTATTGATTCTCTTTTGAACTTCTTTCTTAAATTAGTTTTATGATAGACTTTGCTCTCATTGGTATTTCTCAAGATTATGGAGATGAAATAGTGATGTCCTACAAGTATCTAAGATGCCAAGTTGAAGGTCTAAAATTCTATCCTAAAAGCAAATAATTACTCTATCCTCTACATGTCCTTTGCTTCTTAAAGTTACTCAAGAAAGGCAGACTAAACAGGAAATTTATTTTGAATTCAAGACGGGCATAGAGCCTCTCTTGGCCTGCCTATTTGCCTTCAACAACAT
>gene=chr20_209163-210163; species=canFam
AGGATTTAGAGCTATAGATAACCATGCAGGAGATACTTTGATAGAGATGAGATTAAGGCTGTGATGATGAGTAAGGCCTCTGAGGGACAGAATGTCCAGAGAGACTGCAAAAGATAGAACACCATGCCCCAGGAACCACAGGTCAAGTGATTGTCAAGGAGGGTAGGTCCATGGACCACTGGGTTTGGCAAGAAGTCAGCATTCCTAAAATTCTAACTGAT-CTCTTTTGAAAGTCTTTCTTGGATTAGTTTTATGACAGATTTTGCTCTTGTTGGTATTTCCTAGGTTTATGAGGA-AAGATAGTGATTCTCTGTAAGAGTCTACAATGTCAAGCTGTAGGTCTAAAATCCTATCCT-AAGAAAAAAAAATGTTCTTTCCTCTATGTGCCCTTGA-TTTTAAAAGTTACTCAATGAGGGG-GACTAGA---GAGATTTATTTTGGATTTCAGGCGTGTATAAAAACTTCCTTGGCCTGTC-AGCTGCTTCCATCAACAT
>gene=chr20_209163-210163; species=equCab
ggaattcagagctgtagataacaatgtgggagttatctcgacagaggtgaggttacagcgatgataacgaataagacctctgagggacaaagtgtccagagagGCTGAAAATGATAGAACACCATGCCCCAGGAATGACAAGTCAAGCAGTTGTCAAGGAGGGCAAGGTCACGGACCGCTGGGTTTGGCAAGAAGCCAGCACTC-------------------------------CTGTCTTGGATTAGTTTTATGACAGATTTTACTCTTCTTGATATTTCCTAGGATCATGGGGA-GAGAAAGCGGTACCCTACAAGTATCTAAGATGCTAAGTTGGAGGTCCAAAATCTTATCCT-GAAGCAAATAATTGGTTTTTCCTTTATGTGCCCTAGA-TTTTTAAAGTTACTCAGTGGGGGGAGGTTAGAGAGGAGATTTATTTTGGATTTCAGAGGTGCACAGAGACTCTCTTGGTTTGCT-AGGTGCATTCATTAACTT
>gene=chr20_209163-210163; species=gorGor
GAAATTTAGAATTATAGATAACAATACAGATGTTACCTTGGTGGATATGAGGTTAAGGCTAGCATAATGAATGAGACTTCTGAGAGATAGAGTGTCCAAAGAGGCTAGAAGAGATAGAACACCATGCTTCAGGAATCACAGATCTAGTGATTGTTGAGAAGAGAGAAGTCATGGGCTACTGAGTTTGGTGAAAAGATAAGACTCCTGAAAATTCTATTGATTCTCTTTTGAACTTCTTTCTTAAATTAGTTTTATGATGGACTTGGCTCTCATTGGTATTTCCCAAGATTATGGAGATGGGATAGTGATGTCCGAC----------------------AAGGTCTAAAATTCCATCCGAAAAGCAAATAATTACTCTATCATCTACGTGCCCTTTGCTTCTTAAAGTTACTCAAGGAAGGCAGACTAAACAGGAAATTTATTTTGGATTCAAGAGGGGCATAGAGACGCTCTCAGCCTGC-CATTTGCCTTCATCAACAT
>gene=chr20_209163-210163; species=panTro
GAAATTTAGAATTATAGATAACAATACAGAAGTTACCTTGGTGGATATGAGGTTAAGGCTAGGATAATGAATGAGACTTCTGAGAGATAGAGTGTCCAAAGAGGCTAGAAGAGATAGAACACCATGCTTCAGGAATCACAGATCTAGTGATTGTTGAGAAGAGAGAAGTCATGGGCTACTGAGTTTGGTGAAAAGATAAGACTCCTGTAAATTCTATTGATTCTCTTTTGAACTTCTTTCTTAAATTAGTTTTATGATGGACTTGGCTCTCATTGGTATTTCCCAAGATTATGGAGAGGGGATAGTGATGTCCGACAAGTACCTAAGATGCTAAGTTGAAGGTCTAAAATTCCATCCTAAAAGCAAATAATTACTCTATCATCTACGTGCCCTTTGCTTCTTAAAGTTACTCAAGGAAGGCAGACTAAACAGGAAATTTACTTTGGATTCAAGAGGGGCATAGAGACACTCTCAGCCTGCCCATTTGCCTTCATCAACAT
>gene=chr20_209163-210163; species=papHam
GGAATTTAGAATTATAGATAACAACACAGAAGTTACTTTGGTGGATATGAGGTTAAGGCTGGGATAATGAATGAGACTTCTGAGGGAT--AGTGTCCAAAGAGGCTAGAAGAGATAGAACACCATGCTTCAGGAATCACAGATCTAGCAATTGCTGAGAAAAGAGAAGTCATGGGCTACTGGGTTTGGTGAAAAGAAAGGACTCCTGAAAATTCTATTGATTCTCTTTTGCACTTCTTTCTTAAATTAATTTTATGATAGACTTTGCTCTCATTGGTATTTCCCAAGATTATGGAGATGGGATAGTGATGTCCGATAAGTACCTAAGATGCTAAGTTGAAGGTCTAAAATTCTATCCTAAAAGCAAATAATTACTCTATTCTCTATGTGCCTTTTGCTTCTTAAAGTTACTCAAGGAAGGCAGACTAAACAGGAAATTTATTTTGGATTCAAGAGGGGCATAGAGACTCTCTTGGCCTGCCCATTTGCCTTCAACAACAT
>gene=chr20_209163-210163; species=ponAbe
GAAATTTAGAATTATAGATAACAATACAGAAGTTACCTTGGTGGATATGAGGTTAAGGCTAGGATAATTAATGAGACTTCTGAGAGATAGAGTGTCCAAAGAGGCTAGAAGAGATAGAACACCATGCTTCAGGAATCACAGATCTAGTGATTGTTGAGAAGAGAGAAGTCATGGGCTACTGAGTTTGGCGAAAAGATAAGACTCCTGAAAATTCTACTGATTCTCTTTTAAACTTCTTTCTTAAATTAGTTTTATAATGGACTTGGCTCTCATTGGTATTTCCCAAGATTATGGAGATGGGATAGTGATGTCCGACAAGTACCTAAGATGCTAAGTTGAAGGTCTAAAATTCTATCCTAAAAGCAAATAATTACTCTATCCTCTATGTGCCCTTTGCTTCTTAAAGTTACTCAAGGAAGGCAGACTAAACAGGAAATTTATTTTGGATTCAAGAGGGGCATAGAGACTCTCTTGGCCTGCCCATTTGCCTTCGTCAACAT
>gene=chr20_209163-210163; species=rheMac
GGAATTTAGAATTATAGATAACAACACAGAAGTTACCTTGGTGGATATGAGGTTAAGGCTGGGATAATGAATGAGACTTCTGAGGGATAGAGAGTCCAAAGAGGCTAGAAGAGATAGAACACCATGCTTCAGGAATCACAGATCTAGCAATTGCTGAGAAAAGAGAAGTCATGGGCTACTGGGTTTGGTGAAAAGAAAGGACTCCTGAAAATTCTATTGATCCTCTTTTGCACTTCTTTCTTAAATTACTTTTATGATAGACTTTGCTCTCATTGGTATTTCCCAAGATTATGGAGATGGGATAGTGATGTCCGACAAGTACCTAAGATGCTAAGTTGAAGGTCTAAAATTCTATCCTAAAAGCAAATAATTACTCTATCCTCTACGTGCCTTTTGCTTCTTAAAGTTACTCAAGGAAGGCAGACTAAACAGGAAATTTATTTTGGATTCAAGAGGGTCATAGAGACTCTCTTGGCCTGCCCATTTGCCTTCAACAACAT
>gene=chr20_271244-272244; species=hg19
GCGCCATTGGGGAAAATGGAAGAGAAGTTGCGAGTCTGTGAGACCCTGATCTTCTGGTATAACTACTCGGCTTTTCCAACTTCCTTGTCTCAGTGTAGATCGCGCGGTAACCCAGGCCACTCAGAAGTCCCGAGACCCGATGCTTTCGCCAGCGTCTCGGTCTCCAAGGAAACGCGACGCCGCCTACCGAGCGCCTAAAGGGACTAACCTCTCAAGGCAAAATCTAGTTCGGCCCGCTTTTCAATTTTCAAAttcccttcagtttgctctgcccataatcctaaaatatgatatcatatttctccactctcatcaaacttccaccatttccttcgccatcttcactcttggctaatgagtttgcttccaattttactaagaaaattgtgggaatcagtaaacccacaagttcatggcatcatttactcgcctacttgcctccctcccgtaactacgtataaactgcctactaagaccaattcctacatttatgcaccgaa
>gene=chr20_271244-272244; species=bosTau
GCGCCATTAGGGAGAATGGAAGAAGAGTCCTGAGGCTTTGGGGCCCCGATTTTGGGGGATGCCTGTTTGGCTTCTCCAACTTCCTTGTTTCAGCGTTGATCGCGCGGTAACCAAGGCCACTCAAACTTCCCGAGACCTGATGCTTTCTCGCCTGTCTCCGTCTCCAAGGAAACG-GACGCAGACTACCGAACGCCTAGAGGGACCAATATCGCACTGGAAAAAGTAGCTCCACATTCCACGCATCGCTCAAATTCCCCTCAGCTGGCCCCGCCTATCATGctaaagaattatgtcatattcctcctc--tcagcaaacctccatcacgtccttctccatccttactcttggctaattacgttgcttcctgtttcaccgggaaaatcatgggaatcagtaaactc--aggttcacatcaccattcacccacccacatgcctccctactgagactc--tgtaaactgcttgctgacctcgattcct---gttgtgcactgaa
>gene=chr20_271244-272244; species=calJac
GCGCCATTGGGGAAAATGGAAAAGAAGTTGCAAGTCTGTGAGACCCTGATCTTCTAGAATGCCTACGCGGCTTTTCCAGTTTCCTTGTCTCAGTGTAGATCGCGCGGTAACCCAGGCCACTCAAACTTCCCGAGACCCGATGCTTTAGCTAGTGTCTCGGTCTCCAAGGAAACGCGACGCCAGCTACCGAGCGCCTAGAGGGACTAACTTCTCAAGGCAAAATCTAGCTCGGCCCGCTTTTCAATTTTAGAAttcccttcagtttgttcggcctataatcctaaaatatt-----atatttctccattctcatcaaacctccatcacttccttcgccatcctcactcttggctaacgactttgcttccaattttaccaagaaaattgtggggatcagtaaacccgcaagttcacagcaccatttactcgcctacttgcctccctcctataa-tacgtataaactgcctactaagaccaattcctatatgtatgcaccgaa
>gene=chr20_271244-272244; species=canFam
GCGCCATTGGGGAAAATGGAAGAAGAGTCGTGGGTCCGTGCGGCCCTGATCTCTTGCGATACTTCTCCGGAGTCTCCAACTTTCTTGTTTCAGCGTGCACCGCGTGGTAACCCAGGCCGCTGAGGCTTCCCGAGACCAGTCCCGC--------TTCTCCGTCTCCAAGGAAACG-GACGCAGGCTACCGAGTGCCTAGAGGGACTAACCTCT------------------CGAGTCCTACTC------------CATTTCAGCTGGCCCTGcccatcatcctaaagaat--tgtcatatttctcctc--tcatcaaacccccagcgctttcttctccatccttattcttggctaatgactttgcttcctagaacactaagaaaatcgtgaggatcagtaaattcacaatttcacatcacccttac-ccacctaatcgcctccctcctgtgac--agtataaactgcc---taagcccgattcctacaactgtgcactgaa
>gene=chr20_271244-272244; species=equCab
GCGCCATTGGGGAAAATGGAAGAAGAGTTGTGAGTCCCTGGGGCCCGGATCCCTTGGGATGCCTATTCGGCTTCTCCAGCTTCCTTGTCTCAGCGTGGATCGCGCGGTAACCTTAGCCACTCAAACTTCCCAAGACCGGACGCTTTCTC-TCGTCTCCCGTCTCCACGGAGACG-GACGCAGACTACCGAGCGCCTAGAGGGACTAATCTCTTAAAGCAAAATGTAGCTCCAAATTCTTCTCAATTTTCAAGTACATGTCAGCTGGCCCCGcccatcatcttaaagagttatgtcagatttctcctc--ttattaaacctccattgcttccttctccatccttagtcttccataatgactttgcttcctgtttcactaagaaaatCGTGGGGA-----------------------------------------------------------------------------------------------------------
>gene=chr20_271244-272244; species=gorGor
--------------------------------------------------------------------------------------------------------------------------------------------------------------------------------------------------------------------------------------------------------------------------------------------------------------------------------------------------------------------------------------------------------------------------------------------------------------------------------------------------------------------
>gene=chr20_271244-272244; species=panTro
------------------------------------------------------------------------------------------------------------------------------------------------------------------------------------------------------------------------------------------------------------------------------gcccataatcctaaaatattatatcatatttctccacgctcatcaaacttccaccatttccttcgccatcttcactcttggctaatgagtttgcttccaattttactaagaaaattgtgggactcagtaaacccacaagttcacggcatcatttactcgcctacttgcctccctcctgtaactacgtataaactgcctactaagaccaattcctacatgtatgcaccgaa
>gene=chr20_271244-272244; species=papHam
GCGCCATTGGGGAAAATGGAAGAGAAGCTGCGAGTCTGTGAGACACTGATCTTCTAGAATAACTACTCGGCTTTTCCAACTTCCTTGTCTCAGTCTAGATCGCGCAGTAACCCAGGCCACTCAAAGGTCCGGAGACCCGATGCTTTCGCCAGCGTCTCGGTCTCCAAGGAAACGCGACGCCGGCTACCGAGCGCCTAGAGGGACTAACCTCTCAAGGCAAAATCTAGTTCGGCCCTCTTTTCAattttcaaagtcccttcagtttgctctgcccataatcctaaaatattatatcatatttctccactttcatcaaacttccaccacttccttcgctatcttcacttttgactaatgagtttgcttccaattttactaaggaaattttgggaatcagtaaacccactagttcacagcaccatttactcgcctacttgcctctttcctgtaactacgtataaactgcctactaagaccaattcctacatttgtgcaccgaa
>gene=chr20_271244-272244; species=ponAbe
GCGCCATTGGGGAAAATGGAAGAGAAGTTGCGAGTCTGTGAGACCCTGATCTTCTAGTATAACTACTCGGCTTTTCCAACTTCCTTGTCTCAATGTAGATCGCGCGGTAACCCATGCCACTCAAACGTCCCAAGACCCGATGCTTTCGCCAGCGTCTCGGTCTCCAAGGAAACGCGACACCGCCTACCGAGCGCCTAAAGGGACTAACCTCTCAAGGCAAAATCTAGTTCGGCCCGCTTTTCAATTTTCAAAttcccttcagtttgctctgcccataatcctaaaatattataccatatttctccactctcatcaaacttccaccatttccttcgccatcttcactcttggctaatgagtttgcttccaattttactaagaaaattgtgggaatcagtaaacccacaagttcacggcatcatttactcgcctacttgcctccctcctgtaactacgtacaaactgcctactaagaccaattcctacatttatgcaccaaa
>gene=chr20_271244-272244; species=rheMac
GCGCCATTGGGGAAAATGGAAGAGAAGCTGCGAGTCTGTGAGACACTGATCTTCTAGAATAACTACTCGGCTTTTCCAACTTCCTTGTCTCAGTGTAGATCGCGCAGTAACCCAGGCCACTCAAAGGTCCGGAGACCTGATGCTTTCGCCAGCGTCTCGGTCTCCAAGGAAACGCGACGCCGGCTACCGAGCGCCTAGAGGGACTAACCTCTCAAGGCAAAATCTAGTTCGGCCCTCTTTTCAATTTTCAAAttcccttcagtttgctctgcccataatcctaaaatattatatcatatttctccactctcatcaaacttccaccacttccctcgctatcttcacttttgactaatgagtttgcttccaattttactaaggaaattttgggaatcagtaaacccactagttcacagcaccatttactcgcctacttgcctccttcctgtaactacgtataaactgcctactaagaccaattcctacatttgtgcaccgaa
>gene=chr20_290053-291053; species=hg19
tgccCTCTGGCTGTCGTCTCCTATGACTTCCTGTATGATCTCCAAACTGCTCTCTTTGCAGGGTTTCAACACGGCTGCTCCCTCCTGCCTCCTTACCCACAGCCAATAACCTCCCCATTCTCTCCACCTAGTCAAATCCCACCGTCTTCAATTGTGataatagctggttgattgcacgtttactacgtttcaggcattgtattaagaactttccatgcattaactcagttctgacaccaactcgatgaagcaggcactgtttattattccccaaacacaaagacacagggatctggagactggaagcactggcggctgcaagtggcagggctggcggggtgtgaagccggagaggagtctttctgcagTCAGGCCTCCCAAATCCCGGGATGGAATCAAGGAGCCTTTGGCTGTCCCACCCCTCCTCCTCCAAGCCCCCAAATCCAAGTCTGTTATATCCCGTCAGCTCTGCGGGCCTGCCTGTGACTTTCAGCCCAAGG
>gene=chr20_290053-291053; species=bosTau
TGCCCTCTGGCTATCATCTCCCATGATTTTCTAGGTGACATCCAAACTGGTTTCTATGTAAGATTTCCACACTGCTCTTTCCTCCTCCCTCGTTACCTAGAACTGATA-ACCTCCTATTCTCTCCACCTAGTCAAATCC-AGTTTCTTCAATTACAGGAATAGCTGGGTGACCACA-GTT---tatgtttcgggcaccatattaagaggttcccagtcattaactcagttctcacagcgacttaacgaagtgggtactgtttatcatcctccaaacacaaagacactgggagctggagagtcgaagcatcgacatctgtaggtggtagggccggcgggatgagaaccc-g---ggggtcttactgcagaCAGGTCTCCCAAATGCCT------AGTCACGATCCAGTTTGCCGCCCTCCGTCTCCTCCTCCAAGCTCA---ACTCCAGGCTCTTACACCCCTTC--------GGGTCTGTCTTTGACTTTCCTCCCCAAA
>gene=chr20_290053-291053; species=calJac
TGCCCTCTGGCTGTCATCTCCTATGACTTCCTACATGATATCCAAACTGGTCTCTTTGTATGGTTTCCACACTGCTGCTCCCTCCTCCCTCCTTACCCACAGCCAATAACCTCCCCATTCTCTCCACCTAGTCAAATCCCACCGTCTTCAACTGTGATAATACCTAgttgattgcacg-----tacgtttcagacattgtattgagaactttccatgcattaactcagttctgacaccaactcaatgaagtaggcagtgtttattattccccaaacacaaagacagagggatccggacactggaagctctggaggctgcaagtggcagggctggcggggtgtgaagccagggaggagtctttctgcagtcaggcctcccaaATCCCGGAATGGAGTCAAGGAGCCTTTGGCTGTCCCATCCCTCCTCCTCCACGCCCCCAAATCCAAGTCTGTTATATCCCGTCAGCCCTACGGGTATGCCTGTGACTTTCAGCCCGAGG
>gene=chr20_290053-291053; species=canFam
GGCTCCCCAGCTAGCATCTCCCATGATTTTCTATATGACATCCAAACTGGTGTCTTTGTAGGATTTCCACAGAGCTCCTCCCTCCTCCCTCTTTACCCA------GTAAGCGCCCCATTCTCTCCACCCAGGCGAATCCCACC-TCTTCAATTATGAAAACTGCTAGGTGattgcacgtttaggatgtttgaggcattgcattaagaccttgacttgcattaactcggttctgacaccaactcaatgaagta--------ttattactccccaaacacaaagacact-ggatctggagcgttgaagccctggcagctgcaagtagcagagccagcggggtgggaaccgag---ggagtctcactgcagtcAGGTCTTCCGAATACCC------AGTCATGATCCCACATGCCGCCCTCCCTCTCCTCCTGCA-------------AAGGCCCTCATACCCCATTAGTTCTCCGGATCTGTTTGTGACTTTCAGCCCAATA
>gene=chr20_290053-291053; species=equCab
TACCCTCTGGCCATCCTCCCCCAGGATTTTCTATATGACATCCAAACTGGTCTCTTTGTAGGATTTCCACACTGCTCCTCCCTCCGCCCTCCTTACCCA--ACCCATAACCTCTCTGTTCTCTCCAC-TAGTCAAATCCTACCTTCTTCAGTTATGataatagctaggggactgcacggttactatgtttcaggcattgtattaagaactcgacatgcattaactcgattccgacaccaactcaatgaagtaga-actgtttattactccccagacacaaagacaccgggatctggagagccgaagcactggcagctgtaagtggcagcgcccgcggcatgtaaacccag---gg----------------ggtctcccagacatccag----aTTCAGGATCCTGTTTGCCGCCCTCCCTCTCCTCCTTCAAGCCCCTGTGTCCAAGGCTGTCACACCCCGTCAGCTCTAGGGGTCTGTCTGTGACTTTCAGCCCAATA
>gene=chr20_290053-291053; species=gorGor
TGCCCTCTGGCTGTCATCTCCTATGACTTCCTATACGATCTCCAAACTGGTCTCTTTGTAGGGTTTCAACACTGCTGCTCCCTCCTGCCTCCTTACCCACAGCCAATAACGTCCCCATTCTCTCCACCTAGTCAAATCCCGCCGTCTTCAGTTGTGataattgctagttgattgcacgtttattacgtttcaggcattgcattaagaactttccatgcattaactcagttctgacaccaactcgatgaagtaggcactgtttattattccccaaacacaaagacacagggatctggagactggaagcactggcggctgcaagtggcagggctggcggggtgtgaagccagagaggagtctttctgcagTCAGGCCTCCCAAATCCCGGGATGGAATCAAGGAGCCTTTGGCTGTCCCACCCCTCCTCCTCCAAGCCCCCAAATCCAAGTCTGTTATATCCCGTCAGCTCTACGGGTCTGCCTGTGACTTTCAGCCCAAGG
>gene=chr20_290053-291053; species=panTro
TGCCCTCTGGCTGTCATCTCCTATGACTTCCTATATGATCTCCAAACTGGTCTCTTTGTAGGGTTTCAACACTGCTGCTCCCTCCTGCCTCCTTACCCACAGCCAATAACCTCCCCATTCTCTCCACCTAGTCAAATCCCACCGTCTTCAATTGTGataatagctagttgattgcacgtttactacgtttcaggcattgtattaagaactttccatgcattaactcagttctgacaccaactcgatgaagtaggcactgttgattattccccaaacacaaagacacagggatctggagactggaagcactggcggctgcaagtggcagggctggcggggtgtgaagccagagaggagtctttctgcagCCAGGCCTCCCAAATCCCGGGATGGAATCAAGGAGCCTTTGGCTGTCCCACCCCTCCTCCTCCAAGCCCCCAAATCCAAGTCTGTTATATCCCGTCAGCTCTACGGGTCTGCCTGTGACTTTCAGCCCAAGG
>gene=chr20_290053-291053; species=papHam
TGCTCTCTGGCTGTCATCTTCTATGACTTTCTATATGATCTCCAAACTGGTCTCTTTGTAGGGTTTCCACACTGCTGCTCCCTCCTGCCTCCTTACTCACAGCCAATAACCTCCCCATTCTCTCCACCTAGTCAAATCCCACCGTCTTCAATTATGataatagctagttgatcgcacgtttactacgtttcagacattgtattaagaactttccatgcactaactcagttctgacaccaactcaatgaagtaggcactgtttagtattccccaaacacaaagacacagggatctggagactggaagcaccggcggctgcaagtggcaaggctagcggggtgtgaagcaagggaggagtctttctgcagtcaggactcccaaATCCCGGGATGGAGTCAAGGAGTCTTTGGCTGTCCCACCTCTCCTCCTCCAAGCCCCCAAATCCAGGCCTGTTATATCCCGTCAGCTCTACGGGTCTGCCTGTGACTTTCAGCCCAAGG
>gene=chr20_290053-291053; species=ponAbe
--------------------------------------------------------------------------------------------------------------------------------------------------------------------------------------------------------------------------------------------------------------------------------------------------------------------------------------------------------------------------------------------------------------------------------------------------------------------------------------------------------------------
>gene=chr20_290053-291053; species=rheMac
TGCCCTCTGGCTGTCATCTCCTATGACTTTCTATATGATCTCCAAACTGGTCTCTTTGTAGGGTTTCCACACTGCTGCTCCCTCCTGCCTCCTTACCCACAGCCAATAACCTCCCCATTCTCTCCACCTAGTCAGATCCCACCGTCTTCAATTATGataatagctagttgatcgcacgtttactacgtttcagacattgtattaagaactttccatgcactaactcagttctgacaccaactcaatgaagtaggcactgtttagtattccccaaacacaaagacacagggatctggagactggaagcactggcggctgcaagtggcaaggctagcggggtgtgaagcaagggaggagtctttctgcagtcaggactcccaaATCCCGGGATGGAGTCAAGGAGCCTTTGGCTGTCCCACCTCTTCTCCTCCAAGCCCCCAAATCCAGGCCTGTTATATCCCGTCAGCTCTACGGGTCTGCCTGTGACTTTCAGCCCAAGG
>gene=chr20_347391-348391; species=hg19
caaaacCACAACTGTCTGCTCAAAAGTGCCATCCTCCTACACACTCCTTGCCCTCAGCTAAGTTCTGTCCCCATGGAACTCTCCCTGGAAGAGACAATCTGTCTCCCAAGAGagcaggcctatgtgtgagtcctggttccatcactgaccctaagtgtgacctcaggcaagacactcccacccctGACTTGTACTAGACAGTTCTCCCCAGCACTGACATTCTGTCTCTCCTGCTGGAGGGGCAGGAGGGCAGGCACAGTGTCTTCTTGCTCTGTGATTCATTCAGTTCACTTAAACTGAGTTACCTACTCCAGGCCAGAGTTTGGGTTCATCCATTTCTTGCCCTCCATGCCCACCCCAGGGTCTGGCATGGGAGTTGGTACCCTATAGGAGTTCTGAACAGACTCAGCTTACGGATGAGGAACAGACGGTGGGTCAGATGCGCGGTAAGGAGGGTCAGGTACACGGCCCATGGGATCGAATAGATTCATGGGTGGGtc
>gene=chr20_347391-348391; species=bosTau
-CAAAACATAAATGCCTTCTTGAAAATATTGTATTCTCACACATTTCCTGCTCCCAGTTAAGTTCTGTCCTCCTGGAGAACATCCTAGGAGGGAAAACCTGTCTGCCAGGACAGGCGACCCAAGTATGAATCCTGGTTCTTTTTTTGGCCCTTCAGATGACCTCAGGCAAGACATGTTCCTCTCTGGTTTGTACTAGACAATG-CCT-CAGCTCTGACATCCTGTGTCTCTTGCTAGACCAACTGGAGAGCAGACACCCTGTTTTCTCGCTCTTTTATTCATTCAATTTACTTAAACTGAG-TAGCCACCATCA-CCAGATTCTGGGTTC-TCCATTTCTTTCCCTCCACTAGCATTGCAG-GCCTGGCATGGGAGTTGGTCTCCTGTAGAGGTTCAGGACAAACTTAGCTTACGAATGAGAAatggatgtttgggcagatgtgtggtgaggatggacaggttgatggtagatgaggttgaatggatTCATGGATCGatc
>gene=chr20_347391-348391; species=calJac
-------------GTCTGCTC-AAAGTGCCATGCTCCTACACACTCCTTGCCCTCAGCGAAGTTCTGTCCCAGTGGAACTCACCCTGGAAGAGAGACTCTGTCTGCCAAGAGAgcaggcctgggtgtgagtcctggttccatcactgaccttaagtgtgacctcaggcaagacacccccacctctGACTTCCACTCGACAATGCTCCCCAGCCCTGACATTCTGTCTCTCCTGCTCGAGGGGCAGG-AGGCAGGCACAGGGTCTTCTTGCTTTGTAATTCGTTCAGTTCACCTAAACTGAATTACCTACTCTGGGCCAGAGTCTGGGTTTGTCCATTTCTTGCCCTCCACGCCCATTCCAGTGTCTGGCATGGGAGTTGGTACCCTACAGGGGCTCTGGACAGACTTAGCCTAGGGATGAGGAATGGATGATGGGTCAGATGCACGGTAAGGATGGACAGGCACGTGGCACGAGGGATTGAATAGATTCATGAATGAGtc
>gene=chr20_347391-348391; species=canFam
-------------ATCCTCCTGAAAGTGCCACATTCCTACACACTCCTTGCCCTCAGCAAACTCCTGTCTCCTTGGAAAACATTCTGGAAGAGAaggcctgagt---------------------gtaaattctacttccatcactgacccacaatgcgaccttgggcaaaatgcttccctctccggTTCGTATTAAACAATG-CCCCCGGCTCTGGCATTCTATGTCTCCTGGTAGACCAACCAGAGGGTAGGCACAATGGCTCCTTGCTTCTTGATTCATCCGATTTACCTAAACTGAG-TACCTCCCATGTGCCAGGTT----CGTC-TCCATTTCTTGCCCTACACCCCAACCCTGG-GCCTGGCATGGGAGTTAGTACACCACAGGAATTTAGGATAGACTTAGCTTACAAATGAGGAATGGCTATTCAGGCGGATGCAAGGTGAGGATGGACAGGTAGACAGAAGAAGGAGCTAAACAGATTCATGGATGGatc
>gene=chr20_347391-348391; species=equCab
---------------------------GCCATATTCCCACACACTCCCTGCCCCCAGCTAAATTCT-GCCCCCTGGAGAACAGCCTGGAATGGAAGACCTGTCT------------------------------------------------------------------------------------------------------------------------------------------------------------------------------------------------------------------------------------------------------------------GCCTTGCGTGGGAGTTGGT-CCCTGCGGGAGCTCCGGACAGCCTTGGCTAATGGATGAGGAATGGTTCCTCgggcagacgcgtggtgaggtgggacaggtagatggtagacggagttgaatagacgcatggatggatc
>gene=chr20_347391-348391; species=gorGor
caaaaacaCAACTGTCTGCTCAAAAGTGCCATACTCCTACACACTCCTTGCCCTCAGCTAAGTTCTGTCCCCATGGAACTCTCCCTGGAAGAGACAATCTGTCTCCCAAGAGagcagacctatgtgtgagtcctggttccatcactgaccctaagtgtgacctcaggcaagacactcccacccctGACTTGTACTAGACAGTTCTCCCCAGCACTGACATTCTGTCTCTCCTGCTGGAGGGGCAGGAGGGCAGGCACAGTGTCTTCTTGCTCTGTAATTCATTCAGTTCACTGAAACTGAGTTACCTACTCCAGGCCAGAGTTTGGGTTC-TCCATTTCTTGCCCTCCATGCCCACCCCAGTGTGTGGCATGGCAGTTGGTACC-TATAGGAGTTCTGAACAGACTCAGCTTACGGATGAGGAACAGATGGTGGGTCAGATGCACAGTAAGGATGGTCAGGTACACGGCCCATGGGATCGAATGGATTCATGGGTGGGTC
>gene=chr20_347391-348391; species=panTro
caaaACCACAACTGTCTGCTCAAAAGTGCCATACTCCTACACACTCCTTGCCCTCAGCTAAGTTCTGTCCCCATGGAACTCTCCCTGGAAGAGACAATCTGTCTCCCAAGAGAgcaggcctatgtgtgagtcctggttccatcactgaccctaagtgtgacctcaggcaagacactCCCACCCCTGACTTGTACTAGACAGTTCTCCCCAGCACTGACATTCTGTCTCTCCTGCTGGAGGGGCAGGAGGGCAGGCACAGTGTCTTCTTGCTCTGTGATTCATTCAGTTCACTTAAACTGAGTTACCTACTCCAAGCCAGAGTTTGGGTTCGTCCATTTCTTGCCCTCCATGCCCACCCCAGGGTCTGGCATGGGAGTTGGTACCCTATAGGAGTTCTGAACAGACTCAGCTTACGGATGAGGAACAGATGGTGGGTCAGATGCACGGTAAGGATGGTCAGGTACACGGCACATGGGATCGAATAGACTCATGGGTGGGtc
>gene=chr20_347391-348391; species=papHam
-------------GTCTGCTCAAAAGTGCCATACTCCTACACACTCCTTGCCCTCAGCTAAGTTCTGTCCCCATGGAACTCTCCCTGGAAGAGATAATCTGTctctcaagacagcaggcctgggtgtgagtcctgattccatcactgaccctaa--gtgacctcaggcaagacac--------------------AGACAATGCTCTCCAGCACTGACACTCGGTCTCTCCCGCTGGAG--------GGGCAGGCACAGTGTCTTCTTGCTCTGTAATTCATTCAGTTCACCTAAACTGAGTTACGTACTCTGGGCCAGAGTCTGGGTTTGTCCGTTTCTTGCCCTCCATGCCCACTGCAGTGTCTGGCATGGGAGTTGGTACCCTATAGGAGTTCTGGACAGACTCAGCTTACGGATGAGGAATGGATGGTGGGTCAGATGCACGGTAAGGATGGTCAGGTACA-GGCACATGGGATTGAATAGATTCATGGGTGGGtc
>gene=chr20_347391-348391; species=ponAbe
aaaaCCCACAACTGTCTGCTCAAAAGTGCCATACTCCTACACACTCCTTGCCCTCAGCTAAGTTCTGTCCCCGTGGAACTCTCCCTGGAAGAGAGAATCTGTCTCCCAAGAGagcaggcctgggtgtgagtcctggttccatcactgaccctcagtgtgacctcaggcaagacactcccacccctGACTTGTACTAGACAATTCTCCCCAGCACTGACATTCTGTCTGTCCTGCTGGAGGGGTAGGAGGGCAGGCACAGTGTCTTCTTGCTCTGGAATTCATTCAGTTCACCTAAACTGAGTTACCTACTCCAGGCCAGAGTCTGGGTTCGTCCATTTCTTGCCCTCCATGCCCACTCCAGTGTCTGGCATGGGAGTTGGTACCCTATAGGAATTCTGAACAGACTCAGCTTACAGATGAGGAATGGATGGTGGGTCAGAAGCACAGTAAGGATGGTCAGGTACATGGCACACGGGATTGAATAGATTCGTGGGTGGGtc
>gene=chr20_347391-348391; species=rheMac
-------------GTCTGCTCAAAAGTGCCATACTCCTACACACTCCTTGCCCTCAGCTAAGTTCTGTCCCCATGGAACTCTCCCTGGAAGAGATAATCTGTCTCCCAagacagcaggcctgggcgtgagtcctgattccatcactgaccctaa--gtgacctcaggcaagacacccacagccctggCTTGTACTAGACAATGTTCTCCAGCACTGACACTCGGTCTCTCCCGCTGGAG--------GGGCAGGCACAGTGTCTTCTTGCTCTGTAATTCATTCAGTTCACCTAAACTGAGTTACCTACTCTGGGCCAGAGTCTGGGCTTGTCCGTTTCTTGCCCTCCATGCCCACTGCAGTGTCTGGCGTGGGAGGTGGTACCCTATAGGAGTTCTGGACAGATTCAGCTTACGGATGAGGAACGGATGGTGGGTCAGATGCACGGTAAGGATGGTCAGGTACA-GGTACATGGGATTGAATAGATTCATGGGTGGGtc
>gene=chr20_413155-414155; species=hg19
CGAGCAGGCCCAGGGCACCCTCTACTGCAGGGTCAGGTGGAGGTGCCTCCACCTCCCAAGGCTCACCCATGCCAGGGGCCCAGAACTTGAGAGGCCAGCACCAACTCTCCAGGGCCGAACGAAAACCAAACCCCAGGGCTTTGGACTCAAACCATCGAGAGGAAGCAGCAAGAGGTCCCAAAGGTACTTGAGTGACACAATGATCATCATTCTCTCCTCAGGGGCAGGACAGGGGCAGGGGAAGGTGAGTGGAAGCCCATTGCTCAGATAAAGAGCAGCTGCCACGGAGGGTAGCCCGTCGGCCTATGCCGGCGCTCACTGGTGTCTTCCTCTAGTGCTTGGGGCTGGCATGGAATCTGCTCAAATGCAGGCAGCTGAAGGTGAGCCCGCAGCCTGGTGATCCCAAGTGCCAACCATGAGGAAGTCTGGAGAAAAGACCAGGGAGCAGGGGCCCTCGTGAGGAGCAGGAATTGGCAGCAGGGGCCACCAGCAGAACACCA
>gene=chr20_413155-414155; species=bosTau
TGGGCAGGCTCAAAGTGCTCCCCACTGC--TGTCAAATGGAGGCACCACCTCTCCCAAGGAGTCATGCAAACAGGGCC----------------CTGGCATGAACTCTCTGGGGCAGACTTGAAACCAAA-CCCAAGGCTTTGGACTCAAGCCATCTAGAGGAAGCAGCAGGAGGTCCCAGATGTACTTGTGTGACGCA------GTTTTTCTCTTC-------------AG-----------GGCCAGTGGAAGCACACTGCTCAGATAAAGAGCAGCT---GTGGTGAATGGCCCCACAGCCTGTGTCAGAGTAACACA-TGTCTTCTTCTAGTGTCTGGGGCTGCCATGAAGGCCACTAAAAAGCAGGAAGCTGGAGGCAAGCCCACAGCCTTGCGCTCACAAAGGCTAACCGTATGTAAGTCTGGAGAAA--------------GGGCCTTTG--AGAACTGGAAAAAAGCAGCAGGATACACCAGCAGCAAAC-G
>gene=chr20_413155-414155; species=calJac
TGGGCAGGATCAGGGCACCTTCTACTGCAGGGTCAGGTAGAGGTGCCTCCACCTCCCAAGGCTCACCCATGCCAGGGGCCCGGACCTTGAGAGCCCAACACCAACTCTCCAGGGCAGAAAGAAAACCAGACCCCAGGGCTTTGGGCTTAAACCATCTAGAGGAAGCAGCAGGAGGTCCCAAATCTACTTGAGTGACACAAGG---GTCATTCTCTCTCC-----------AGGGGCAGGGGAGGGTGAGTGGAAACCCATTGCTCAGATAAAG---AACTACCACTGAGGGTGGCCCCGCAGCCTATACTGGTGTTCACTGGTGTCTTCCTTTACTGCCTGGGGCTGGCATGGAATCTGCTCAAATGCAGGCAGCTGGAGGTGAGCCCACGGGCTGGCGCTCCCAAGTGCCAACCACGAGGAAGTCTGGAGAAAAGACCAGGGAGTGGGGGCCCTCGTGAGAAGCAGGAATTGGCAGCAGGGGCCACCAGCAGAACACCG
>gene=chr20_413155-414155; species=canFam
TGGG-TGGGCCTAAGTGCTCCCTACTGT-GGGTTGAGTGGAGGTGCTTCCGCTCCCAAGGGGTCACCCATTTCGGGGCCCAGACCACTGAGAGCCCAGTTCCAATTCACCGGGGCAGACTTGAAACCAAACCCCATGGCTTTG-----AAGCCACCTAGAGGAAAAAGCGAGACGTCCC---------CATGTGTGACA------GCCTTTTTCTCC-------------TGGGGCAGGGGGTG-CCAGTGGGCGCCCACTGCTCAAATC-AGAGCAGCTGCTGCGGAGGATGGCTTCCCAGCCCCTGCCGAAGCTGGC---CTTCGTCCTCTAGTGTCTGGGACTGGCACGAAAGCCGCTAAAAAGCAGGAAGTTGGAGACAAGCCCGCAGCCTTGCGCTCACAAAGGCTAACCATCTGTAAATCTGGGG--AAGACCAGCAAGTAGGGGCATTCGCCAGAACAGGAAAAAGGCAGCAGGgacaca--gcagaagac-c
>gene=chr20_413155-414155; species=equCab
GGGC-AGGCTCAAAGTGCTCCCTATTGCAGAGTTGAGGGGAGGGGCCTC-ACCACCTAAGGGTCACGCATGGCACGCCCCAGACC-TTGAGAGCCCGGCACCAGCTCTTCAGGACAGACTTGAAACTCAACCGCAGGGCTTTGGACTCAAACCACCCAGAGGAAGCAGCAGGAAGTCCCAAATGTACTTTGGTGACACA------GTCTTGCTCCCC-------------CGGAGCAGGGGAAGGCGAGCGGAAGCCCACTGCTCAGATAGAGAGCAGCTGTGGTGGAGGACGG--TCCCAGACCCGGCCAGAGATGACAC-TGTCTTCCTGTAGTGTCTGGG-CTGCCGTGAAAGCCACTAAAAAGCAGGAAGCTGGAGGCAAGCCCACA-CCCTGCGCTCACAAAGGCTACCCATACGTCAGCCTGGAGAAAAGACTAGCAAGTAGGGGCCTTTGTGAGGACAGGAAAAAGGCGGTGGGAGCCCGC-AGCGAAAAC-C
>gene=chr20_413155-414155; species=gorGor
TGAGCAGGCCCAGGGCACCCTCTACTGCAGGGTCAGGTGGAGGTGCCTCCATCTCCCAAGGCTCGCCCATGCCAGGGGCCCAGAACTTGAGAGGCTAGCACCAACTCTCCAGGGCCGAACGAAAACCAAACCCCAGGGCTTTGCACTCAAACCATCCAGAGGAAGCAGCAGGAGGTCCCAAAGATACTTGAGTGACACAATG---ATCATTCTCTCCTC-----------AGGGGCAGGGGAAGGTGAGTGGAAGCCCATTGCTCAGATAAAGAGCAGCTGCCACTGAGGGTAGCCCGTCGGCCTAGGCCGGTGCTCACTG-TGTCTTCCTCTAGTGCTTGGGGCTGGCATGGAATCTGCTCAAATGCAGGCAGCTGAAGGTGAGCCCGCAGCCTGGTGATCCCAAGTGCCAACCATGAGGAAGTCTGGAGAAAAGACTAGGGAGCAGGGGCCCTCGTGAGGAGCAGGAATTGGCAGCAGGGGCCACCAGCAGAACACCA
>gene=chr20_413155-414155; species=panTro
CGAGCAGGCCCAGGGCACCCTCTACTGCAGGGTCAGGTGGAGGTGCCTCCACCTCCCGAGGCTCACCCATGCCAGGGGCCCAGAACTTGAGAGGCCAGCACCAACTCTCCACGGCCGAACGAAAACCAAACCCCAGGGCTTTGGACTCAAACCATCGCGAGGAAGCAGCAGGAGGTCCCAAAGGTACTTGAGTGACACAGTG---ATCATTCTCTCCTC-GGGGCAGGACAGGGGCAGGGGAAGGTGAGTGGAAGCCCATTGCTCAGATAAAGAGCAGCTGCCACTGAGGGTAGCCCGTCGGCCTATGCCGGCGCTCACTGGTGTCTTCCTCTAGTGCTTGGGGCTGG--------------------------------------------------------------------------------------------------------------------------------------------------------
>gene=chr20_413155-414155; species=papHam
CGAGCAGGCCCAGGGCACCCTCTACTGCAGGGCCAGGTGGAGGGGCCTCCACCTCCCAAGGCTCCCCCATGCCAGGGGCCCAGACCTTGAGAGCCCAGCACCAGCTCTCCAGAGCAGAATGAAAACTACACCCCAGGGCTTTGGACTCAAACCATCTAGAGGAAGCCGCAGGAGGTCCCAAATGTACTTGCGTGACACAATG---ATCATTCTCTCCCCAGGTGCAGGACAGGGGCAGGGGAAGGTGAGTGGAAGCCCATTGCTCAGATAAAGAGCAGCTGCCACTGA-GGTGGCCCCGTGGCCTATGCCGGCGCTCACTGATGTCTTCCTCTAGTGCCTGGGGCTGGCATGGAATCTGCTCAAATGCAGGCAGCTGGAGGTGAGCCCGCAGCCTGGTGCTCCCAAGTGCCAACCATGAGGAAGTCTGGAGAAAAGACCAGGGAGCAGGGGCCCTCGTGAGGAGCAGGAATTGGCAGCAGGGGCCAC---CAGAACACCA
>gene=chr20_413155-414155; species=ponAbe
CGAGCAGGCCCAGGGCAC---CTACTGCAGGGTCAGGTGGAGGTGCCTCCACCTCCCAAGGCTCACCCATGCCAGGGGCCCAGACCTTGAGAGGCCAGCACCAACTCTCCAGGGCAGAATGAAAACCAAACCCCAGGGCTTTGGACTCAAACCATCTAGAGGAAGCAGCAGGAGGTCCCAAATGTACCTGAGTGACACAATG---ATCATTCTCTCCCCAGGGGCAGGACAGGGGCAGGGGAAGGTGAGTGGAAGCCCATTGCTCAGATAAAGAGCAACTGCCACTGAGGGTAGCCCCGCGGCCTATGCCCGCGCTCACTGGTGTCTTCCTCTAGTGCCTGGCGCTGGCATGGAATCTGCTCAAATGCAGGCAGCTGAAGGTGAGCCCGCAGCCTGGTGATCCCAAGTGCCAACCATGAGGAAGTCTGGAGAAAAGACCAGGGAGCAGGGGCCCTCGTGAGGATCAGGAATTGGCAGCAGGGGCCGCCAGCAGAACACCA
>gene=chr20_413155-414155; species=rheMac
CGAGCAGGCCCAGGGCACCCTCTACTGCAGGGCCAGGTGGAGGGGCCTCCACCTCCCAAGGCTCCCCCATGCCAGGGGCCCAGACCTTGAGAGCCCAGCACCAGCTCTCCAGAGCAGAATGAAAACTACACCCCAGGGCTTTGGACTCAAACCATCTAGAGGAAGCAGCAGGAGGTCCCAAATGTACTTGCGTGACACAATG---ATCATTCTCTCCCCAGGTGCAGGACAGGGGCAGGGGAAGGTGAGTGGAAGCCCATTGCTCAGATAAAGAGCAGCTGCCACTGA-GGTGGCCCCGTGGCCTATGCCGGCGCTCACTGATGTCTTCCTCTAGTGCCTGGGGCTGGCATGGAATCTGCTCAAATGCAGGCAGCTGGAGGTGAGCCCGCAGCCTGGTGCTCCCAAGTGCCAACCATGAGGAAGTCTGGAGAAAAGACCAGGGAGCAGGGGCCCTCGTGAGGAGCAGGAATTGGCAGCAGGGGCCAC---CAGAACACCA
>gene=chr20_427108-428108; species=hg19
ctagtagctggaattacaggtgtgtgccaccatactcagctaatttttgtatttttagtagagatggggtttcaccatgttggccgggctggtctcgaactcctgacctcaagtgattcacctgcctcagcctcccaaaatgctaggattacaggcgtgagccactgtgcccggACAAAAGAGGGTGTTTTTGTGTGTGTTTAAttttactttacttttagagattggatcttgccatgttgcccaggctggcctcaaactcctgggctcaagtaatcctgcctcatcctcccaagcagctaagactacagccgtgcaccaccatgtctggctagtttttaaatttttgtagagacagggtttcgcaatgttgcccatgctggcctcaaacttccagtctcaagtgaccctcctgcctcagcctccgaaagtgctggaattacaggtgtgagtcacctcgcccagccACAAAATACGCAttttttttttttttttttttt
>gene=chr20_427108-428108; species=bosTau
--------------------------------------------------------------------------------------------------------------------------------------------------------------------------------------------------------------------------------------------------------------------------------------------------------------------------------------------------------------------------------------------------------------------------------------------------------------------------------------------------------------------
>gene=chr20_427108-428108; species=calJac
ctagtagctggaattacaggcatgtgccaccatgcccagctaatttttgtattttcagtagagatgagatttcaccatgttggccaagctggtctcaaactcctgacctcaagtaattcacctgcctcggcctcccaaaatggtgggatcacaggcgtgagccactgtgcccagccAAAAGAGAGTGTTTTTGTGTGTGTTTGAttttactttacttttagaaatcggatcttgtcatgttgcccaggctgacctcaaactcctgggctcaagtaattgcccctcagcctcctaagcagctaagactacagccgtgaaccaccatgactgactaatttttaaatttttgtagagacagggtttttcagtgttgcccatgctggctgcaaacttccagtctcaagtgatcctcctgcctcagcctccaaaagtgctggaattacaggtgtgagccaccttgcccagcTACAAAATAC------------------------
>gene=chr20_427108-428108; species=canFam
--------------------------------------------------------------------------------------------------------------------------------------------------------------------------------------------------------------------------------------------------------------------------------------------------------------------------------------------------------------------------------------------------------------------------------------------------------------------------------------------------------------------
>gene=chr20_427108-428108; species=equCab
--------------------------------------------------------------------------------------------------------------------------------------------------------------------------------------------------------------------------------------------------------------------------------------------------------------------------------------------------------------------------------------------------------------------------------------------------------------------------------------------------------------------
>gene=chr20_427108-428108; species=gorGor
ctagtagctggaattacaggtgtgcgccaccgtactcagcttatttttgtatttttagtagagacggggtttcaccatgttggccgggctggtctcgaactgctgacctcaagtgattcacctgcctcagcctcccaaaatgctaggattacaggcgtgagccactgtgcccggATAAAA-AGCGTGTTTTTGTGTGTG-TTAAttttactttacttttagagactggatcttgccatgttgcccaggctggcctcaaactcctgggctcaagtaatcctgcctcgtcctcccaagcagctaagac--cagccgtgcaccagcatgtctggctagtttttaaatttttgtagagacagggtttcgcaatgttgcccatgctggcctcaaacttccagtctcaagtgatcctcctgcctcagcgtccgaaagtgctggaattacaggtgtgagtcacctcgcccagccACAAAATACGCGttttttttt-tttt---tttt
>gene=chr20_427108-428108; species=panTro
ctagtagccggaattacaggtgtgcgccaccatactcagctaatttttgtatttttagtagagacggggtttcaccatgttggccgggctggtctcgaactcctgacctcaagtgattcacctgcctcagcctcccaaaatgctaggattacaggcgtgagccactgtgcccagACAAAAGAGGGTGTTTCTGTGTGTGTTTAAttttactttacttttagagattggatcttgccatgttgcccaggctggcctcaaactcctgggctcaagtaatcctgcctcatcctcccaagcagctaagactacagccgtgcaccaccatgtctggctagtttttaaatttttgtagagacagggttttgcaatgttgcccatgctggcctcaaacttccagtctcaagtgatcctcctgcctcagcctccgaaagtgctggaattacaggtgtgagtcacctcgcccagccACAAAATACACATTTTTTTTTTTTTTTTT----
>gene=chr20_427108-428108; species=papHam
ctagtagctggaattacaggcgtgcgccatcacatccagctaatttttgtatttttactagagacggggtttcaccatgttggccaggctggtctcgaactcctaacctcaagtgattcacttgcctcagcctcccaaaatgctataattacaggcgtaagccactgtgtctggACAAAAGAGGGTGTTTTTGTGTGTGTTTAATTTTACTTTACTTTTagagatggaatcttgccatgttgcccaggctggcctcaaactcctgggctcaaataatcctgcctcagcctcccaagcaactaagactacagcggtgcaccaccacgtctggctaacttttaactttttgt--agacagggttttgcaatgttgcccatgctggcttcaaatttccagtctcaagtgatcctcctgcctcagcttccaacagtgctggaattacaggtgtgagccactttgcccagccACAAAATATGCtttttttttttttt-----ttt
>gene=chr20_427108-428108; species=ponAbe
ctagtagctggaattacaggtgtgtgccaccatactcagctaatttttgtatttttagtagagacggggtttcaccatgttggccgggctggtctcgaactcctgacctcaagtgattcacctgcctcagcctcccaaaatgctaggattacaggcgtgagccactgtgcccggACAAAAGAGGGTGTTTTTGTGTGTGTTTAAttttactttacttttagagattggatgttgccatgttgcccaggctggcctcaaactcctgggttcaagtaatcctgcctcatcctcccaagcagctaagactacagccgtgcaccaccatgtctggctagtttttaaatttttgtagagacaggatttcgcaatgttgcccatgctgacctcaaacttccagtctcaagtgatcctcctgcctcagcctccgaaagtgctggaattacaggtgtgagtcgccttgcccagccACAAAATACGCATTTTTTTTTTTTTTTTTT---
>gene=chr20_427108-428108; species=rheMac
ctagtagctggaattacaggcgtgcgccatcacacccagctaatttttgtatttttactagagacggggtttcaccatgttggccaggctggtctcgaactcctaacctcaagtgattcacttgcctcagcctcccaaaatgctataattataggcgtgagccactgtgtctggACAAAAGAGGGTGTTTTTGTGTGTGTTTAAttttactttacttttagagatggaatcttgccatgttgcccaggctggcctcaaactcctgggctcaaataatcctgcctcagcctcccaagcaactaagactacagcggtgcaccaccacgtctggctaacttttaactttttgt--agacagggttttgcaatgttgcccatgctggcttcaaatttccagtctcaagtgatcctcctgcctcagcttccaacagtgctggaattacaggtgtgagccactttgcccagccACAAAATATGCtttttttttttttttt---ttt
>gene=chr20_474206-475206; species=hg19
agtaacatcttacataactacagtacaatatcaaaatcaagaaactgacactggcacaattcagaaagatcttattcaggtttcaccagttttacatgcacgcatgtgtttgtgtgtgtgtttctatgcaatttcatcacatatgtaagttgatataatctcctcaacaagatatagaactgttccatcaccacacacatgtcctgtgtgttagcccaacccctggcaacccctctgctctttatctctatcattttgagaatgctacaaaaatggagtcattggcatataactttttttgagactgccttttttcactaagcatgagatccatccaagttgttgcatgtgtcatacttctttcctttttattgctgagaaatactacttcataataatattatatggtatggatatgccagtttgtttaaccattccctcattgaagggcacttttccccatttttttttttttttttttttgagacgcagtctcgctc
>gene=chr20_474206-475206; species=bosTau
ggtaacatcttacgtcactacagtacaatattaaagccaggaaactga------cacaattcaga--gacctttct----tttcaacagttttacac--------------gtgtgtatagttccacacaattttatcacatatgcagattcatacagcttccatgattagaaaaagagc------atcacaacagtt--atcctttatgctactccttcccctggcaacccttccgttctctaa--ctctgtcatcgtgagaattatagaaatggaaccatcag--tttaaa--tttttgagattgc-ttttttcactcagcatgagacttatccaag---------------------------ttct------------tactaatcagtaat---actacatggtatagatacatgagtttaatgaatcatttaccca----------------------------------------------------------
>gene=chr20_474206-475206; species=calJac
agtaacatcttacataactacagtacaatatcaaaatcaagaaactgacattggcacaattcagaaagatcttattcaggtttcaccagttttacatgcatgcgtgtgtc--tgcgtatgtttctatgcaattttat--tatgtataaattcatataatctcctccacaagatagagaactgttccatcatcacacacatgtcctgtgtattagcccaacccc----------tctgctctttatcactatcattttgagaatgctatagaaatgaagtcactggcatataactttttttgagattgcc-tttttcactaagcataagatccatccaagttgttgcatgtatcataggtctttcctttttattactgagaaacactacttcataatgacattatatagtatggatatgccagtgtgtttaaccattccctcactgaagggcattttattcc-----cctaattttttttttttgagaaggagccttgctc
>gene=chr20_474206-475206; species=canFam
ggtaacatcttgtataactac-------------------------------------------a--gatcttttt----ttcc---agttttacgcac------atgca--tgcatgtagttct-tataactttatca-atgcacagattcctataac----tcaagaagatacagaactgtttcatcaccagagat--gtcccttgtgctatcccctcccctggcaacctctgttttccccaattttgtcattttgtttatattttgaaaatggactcattgg--tggaac--tttttatcactgctttttttcactcagcatgaaatccatc----------------------ttctttcttttttaatgctgaagaatactacatagtaat---atgacatggtatagctataccaat----tcaaccatttgctcactgaaggaca------------------------------------------------
>gene=chr20_474206-475206; species=equCab
----------------------------------------------------------------------------------------------------------------------------------------------------------------------------------------------------------------------------ccctggcaacccctctgttctatgaatttttcattttgagaatgttacataaatggaatcatc----tgtaac--tttttgagactgcttttttccactcagcatgaaatccatccaagttgttgcat-tat-----ttctttttatttt----ct------ttcttttcagtaat---actacatggtatagatataccagtttgattaaccattcatgcactgaaggaca------------------------------------------------
>gene=chr20_474206-475206; species=gorGor
agtaacatcttacataactacagtacaatatcaaaatcaagaagctgacactggcacaattcagaaagatcttattcaggtttcaccagttttacatgcacgcatgtgtttgtgtgtgtgtttct-tgcaatttcatcacatatgtaagttcatataatctcctcaacaagatacagaactgttccatcaccacacacatgtcctgtgtgttagcccaacccctggcaacccctctgctctttctctctatcattttgagaatgctacaaagatggagtcattggcatataactttttttcagactgccttttttcactaagcatgagatccatccaagttgttgcatgtgtcatacttctttcctttttattgctgagaaatactacttcataataatattatatggtatggatatgccagtttgtttaaccattccctcattgaagggcacttttcccc--ttttttttttttttttttttgagacgcagtctcgctc
>gene=chr20_474206-475206; species=panTro
agtaacatcttacataactacagtacaatatcaaaatcaagaaactgacactggcacaattcagaaagatcttattcaggtttcaccagttttacatgcacgcatgtgtttgtgtgtgtgtttctatgcaatttcatcacatatgtaagttcatataatctcctcaacaagatatagaactgttccatcaccacacacatgtcctgtgtgttagcccaacccc-ggcaacccctctgctctttatctctatcattttgagaatgctacaaagatggagtcattggcatataactttttttgagactgccttttttcactaagcatgagatccatccaagttgttgcatgtgtcatacttctttcctttttattgctgagaaatactacttcataata---ttatatggtatggatatgccagtttgtttaaccattccctcattgaagggcacttttacccttttttttttttttttttttttgagacgcagtctcactc
>gene=chr20_474206-475206; species=papHam
agtaacatcttacataactacagtacaatatcaaaaccaagaaactgacattggtacaattcagaaagatcttattcaggtttcaccagtgttacatgcacgcgcatgtttgtgtgtgtgtttctatgcaattttatcatatgtgtaaattcatataat---ctcaacaagatacagaactgttccatcaccacacac--gtcttgtgtgttagcccaacccctggcaacccctctgttcttgatctctaccattttgagaatgctacagaaatggagtcattggcatataactctttttgagattgccttttttcactaagcatgagatccacccaagttgttgcaggtatcatagttctttcctttttattgttgagaaatactacttcataataataatatatggtatggatatgccagtttgtttaaccattccctcattgaagggcacttcccccgccaaccccccctttttttttttgagatgcagtcttgctc
>gene=chr20_474206-475206; species=ponAbe
agtaacatcttacataactacagtacaatatcaaaatcaagaa-ctgacaatggcacaattcagaaagatcttagtgaggtttcaccagttttacatgcacgcttgtgtttgtgtgtgtgtttctatgcaatttcatcacatacgtaacttcatataatctcctcaacaagatatagaactgttccatcaccacacacatgtcctgtgtgttagcccaatccctggcaacccctctgctctttatctctatcattttaagaatgctacaaaaatggagtcactggcatataacttttcttgagattgccttttttcactaagcataagatccatccaagttgttgcatgtatcatacttctttcctttttattgctgagaaatactacttcataataatattatatggtatggatatgccagtttgtttaaccattccctcattgaagggcacttttcccc---attttttttttttttttttgagacacagtctcgctc
>gene=chr20_474206-475206; species=rheMac
agtaacattttacataactacagtacaatatcaaaaccaagaaactgacattggtacaattcagaaagatcttattcaggtttcaccagtgttacatgcacgcgcatgtttgtgtgtgtgtttctatgcaattttatcatatgtgtaaattcatataat---ctcaacaagatatagaactgttccatcaccacacac--gtcttgtgtgttagcccaacccctggcaacccctctgttcttgatctctaccattttgagaatgctacagaaatggagtcactggcatataactctttttgagattgccttttttcactaagcatgagatccacccaagttgttgcaggtatcatagttctttcctttttattgttgagaaatactacttcataataataatatatggtatggatatgccagtttgtttaaccattccctcattgaagggcacttcccccc-caacccctcttttttttttttgagatgcagtcttgctc
>gene=chr20_507317-508317; species=hg19
aagacaatatcacgaacaactttgtgcccacaaacttgaaattcccagaagaaaaataatttatcaaaactgatacaagaTCCCAGTCTGATTCTCAGGGAGAAAAAACAAAAACTGACACAAAAAATGAAAACCATAAATAGTCCCATAACCAATAAATTCAATCAGTATTGTTTCAACCTGTTCTATTCTAATGTCTTTGAACTGCACAGATTAACATTTTCAAAACATTTGTTTAAACTGACTGAACTTGCTTCCCACTCCTCTCCAGGTCTCTGTGCTTTTATACATTGATTATGCCTTCCAATAGTGCTTGCTAGGGGaaatcctactcacccttcaagaatcagcaaactttacatccactatgaagcacactatgaagcattcccatctttctccaaaacaggccaagtacctcttctacagggccaaagcaaccccatatactctctgacattgtcacactgaatgtgttttgtttacatacacctctctcc
>gene=chr20_507317-508317; species=bosTau
--------------------------------------------------------------------------------------------------------------------------------------------------------------------------------------------------------------------------------------------------------------------------------------------------------------------------------------------------------------------------------------------------------------------------------------------------------------------------------------------------------------------
>gene=chr20_507317-508317; species=calJac
---------------------------------------aattctcagaagaaaaataatttatcaaaactgatacaagaTCCCAGTCTTATTCTTAGGGAGAAAAAACAAAAACTGATACAAGAAATGAAAACCATAAATAGCCCCATGACCAATAAATTCAATCAGTATTGTCTCAACCTGTTCTATCCTAATTTCTTTGTACTGCAGAGCTTAACATTTTCAAAACATTTGTTTAAACTGACTGAACTTGCTTCTCTCTCCTCTCCAGGTCTCTGTGCTTTTACATATTGATTATGCCATCTAATACTGCTTGCTAGGGGAAATGCTACTCACCCTTCAAGAATCAGCAAGCAT-------------------------AAGCATTCCCATCCCTCTCCAAAATGGGCCAAGTACCTCCTCTATAGGGCCAAAGCACATCCATATACACTCTTACACTGTCACACTGAATGTGTTTTGTTTACATACATCTCCCTCC
>gene=chr20_507317-508317; species=canFam
aggata---acgcaatcaactttatgccagtaaatttgacattcttagagg---aaagacttggcaaaactaa--caag------------------------------------------aagaaacgaaaaccctgagtagccccataaccaGT----TCAATCAGTACTGTGTTTACCTGTTCCATTA-AACGTCTTTCTACTGTACAGCTTAACA-------------------------CTGAACTTGCTTTTTCCTTCT-------TTTCTGTGATCTTA-ATTTT----ATGACCTCCAATA-TGCTTGCTAGGGGAAACTCTACTTACCCTTCAAGAATCAGCAAGTTCTACATC------------CACAATGAAGCCTTTCTATACCTCTCCAAAATGAGCCAGGT-GCTAATCTATAGGACCAAAGCACCTCCACATA-CTCATTATATTACT-----------GTTTTATTTATGCAATTGTCTCTCC
>gene=chr20_507317-508317; species=equCab
------ataacatgaataactttatgccagtaaatctcaaactcctagatgaaaaaaaacttaccaaaactgacgcaag------------------------------------------aagaaatgaaaaccctgagt---tccataaccaGT----TCAATCACTATGGTGTTCACCTGTTCTGTTCTAATATCTTTCTCCTGCACAGCTTAACATTTCTAAAACACTTT-TAAC----ATTGAATGTGCTTTTCCCTCCC-------CTCTTGTGCTTTTACAGTTC----ATGCCCTCCAATA-TACTTGCTAGGGGaaatcctgttcacccttcaagaatcagcaagttctatatc------------ctcgatgaagcctttccacacctctccaaaatgagtcaagtagttcctctacggggccaaag--cccccatata-ctcattacattaaca-----tataggttctatttatacacttctttatcc
>gene=chr20_507317-508317; species=gorGor
aagacaatatcacgaacaactttgtgcccacaaacttgaaattcccagaagaaaaataatttatcaaaactgatacaagaTCCCAGTCTGATTCTCAGGGAGAAAAAACATAAACTGACACAAAAAATGAAAACCATAAATAGTCcca----------------------------------------------------------------------------------------------------------------------------------------------------------------------------------------------------------------------------------------------------------------------------------------------------------------------------------------------------------------
>gene=chr20_507317-508317; species=panTro
aagacaatatcacgaacaactttgtgcccacaaacttgaaattcccagaagaaaaataatttatcaaaactgatacaagaTCCCAGTCTGATTCTCAGGGAGAAAAAACAAAAACTGACATAAAAAATGAAAACCATAAATAGTCCCATAACCAATAAATTCAATCAGTATTGTTTCAACCTGTTCTATCCTAATGTCTTTGAACTGCACAGATTAACATTTTCAAAACATTTGTTTAAACTGACTGAACTTGCTTCCCACTCCTCTCCAGGTCTCTGTGCTTTTATACATTGATTATGCCTTCCAATAGTGCTTGCTAGGGGAAATCCTACTCACCCTTCAAGAATCAGCAAACTTTACATCCACTATGAAGCACACTATGAAGCATTCCCATCTTTCTCCAAAACAGGCCAAGTACCTCTTCTACAGGGCCAAAGCAACCCCATATACTCTCTGACATTGTCACACTGAATGTGTTTTGTTTACATACACCTCTCTCC
>gene=chr20_507317-508317; species=papHam
aagacaatatcatgaacaacttt-tgcccataaacttgaaattcccagaagaaaaataatttatcaaaactgatacaagatgccagtctgattctcaggaagaaaaaacaaAAACTGACACAAAAAATGAAAACCATGAATGGTCCCATAACCAATAAATTCAATCAGTATTGTTTCAACCTGTTCTATCCTAATGTCTTTGTACTGCACAGCTTAACATTTTCAAAACATTTGTTTAA----ACTGAACTTGCTTCCCACTCCTCTCCAGGTCTCTCTGCTTTTATACATTGATTATGCCTTCCAATACTGCTTGCTAAGAGaaatcctactcgcccttcaagaatcagcaaactttacatc------------cgctatgaagcattcccatctctctccaaaatgagccaagtacctcttctacagggccacagcaaccccatatactctcTGACAT----------------------------------------
>gene=chr20_507317-508317; species=ponAbe
aagacaatatcatgaacaactttgtgcccacaaacttgaaattcccagaagaaaaataatttatcaaaactgatacaagaTCCCAGTCTGATTCTCAGGGAGAAAAAACAAAAACTGACACAAAAAATAAAAACCATAAATAGTCCCATAACCAATAAACTCAATCAGTATTGTTTCAACCTGTTCTATCCAAATGTCTTTGAACTGCACAGATTAACATTTTCAAAACATTTGTTTAAACTGACTGAACTTGCTTcccactcctctccaggtctctgtgcttttatacattgattatgccttccaatagtgcttgctaggggaaatcctacttacccttcaagaatcagcaaactttacatc------------cactatgaagcattcccatctttctccaaaacgggccaagtacctcttctacagggccaaagcaaccccatatactctctgacattgtcacactgaacgtgttttgtttacatacacctctctcc
>gene=chr20_507317-508317; species=rheMac
aagacaatatcatgaacaacttt-tgcccataaacttgaaattcccagaagaaaaataatttatcaaaactgatacaagaTGCCAGTCTGATTCTCAGGAAGAAAAAACAAAAACTGACACAAAAAATGAAAACCATAAATGGTCCCATAACCAATAAATTCAATCAGTATTGTTTCAACCTGTTCTATCCTAATGTCTTTGTACTGCACAGCTTAACATTTTCAAAACATTTGTTTAA----ACTGAACTTGCTTCCCACTCCTCTCCAGGTCTCTCTGCTTTTATACACTGATTATGCCTTCCAATACTGCTTGCTAAGAGaaatcctactcgcccttcaagaatcagcaaactttacatc------------cgctatgaagcattcccatctctctccaaaatgagccaagtacctcttctacagggccACAGCAACCCCATATACTCTCTGACATTGTCACACTGAATGTATTTTGTTTACATACACCTCTCTCC
>gene=chr20_509017-510017; species=hg19
CTATGTCAGTCACTGATTCTTGGGATTTATCAtttttgtgtgtgtaacagggtcttgctctgtcacccagggtgggtgactgcagccttgacctcccaggctcaagcaatcctcctccttcagcttccttagtagctgggaccataggcatacactactgtcccctgctaattaaattttttcttttttttctttctttcttttgtttttttttctgagatgtcttttgtttttgttctgaggtcttgttatgttacccaggctggtctggaagtcctaagctcaagcaatcctcctaccttggcctcccaacgtgctgggattataggcatgagccaccatgcccagccAGATTTATCACTGTTAAACCAGCAAGTCCATGACCTAAGTAATGTCTTTCTCATTTTACAGAAGGCAAAACTGCATAACCTTCCCAATGTCAGAGGTAGTGATTGGAAAACATTCGTCTAGATTCACAGCCTATTCTTCTGTTCTACAGC
>gene=chr20_509017-510017; species=bosTau
-------------------------------------------------------------------------------------------------------------------------------------------------------------------------------------------------------------------------------------------------------------------------------------------------------------------------------------------------------------cagctttaccagctgggcaccagggaagcccAGACCTATGTAATACCTTTCCCATGTTACAACAGGTGAATCTGAACAACTTTTACAATGTCAGGGCAAGTGACTTTAAAATATCTGTCTAGATTCAAAACCTATTCTTCTGCTTTACAGC
>gene=chr20_509017-510017; species=calJac
CTATGTCAGTCACTGATTCTTGGGATTAATCttttttttttttgtaatagggtcttcctctgtcactcaggctgaatcactgcagccttgacctcccaggctcaagcaatcctcttgtctcagcttcctttgtagctgggaccaaaggaatacaccactgtgccctgctaattaaatttatttattccttt--ttttttgttttgttttttttgctgaga------------------tgaggtcttgttatgttacccaggctggtctggaagtcctaagctcaagtaatcttcctaccttggcctcccaaggtgctgggaatacaggcatgagccactatgcccagccAGATTTATTACTTTTAAACCAGTAAGACCATGACCTAAGTAATGACTTT-TCATTTTACAGAAGGCAAAACTGCATAACCTTCCCAATGTCAGAGGTAGTGACTGGAAAACATTTGTGTAGATTCACAGCCTATTTTACTATTCTACAGC
>gene=chr20_509017-510017; species=canFam
ctatgtcaatcactgcttcttaggatttat----------------------------------------------------------------------------------------------------------------------------------------------------------------------------------------------------------------------------------------------------------------------------------------------------------------------------------attcatcactttcaacctaagaagttcaagacgtagatactaccttcctcattttacagaaggcaaattagagtaATCTCTATAAGGTCAGAGGTGGTGATTTA-------TTATCTAGATTCACAGCCAACTCTTTTGTTCTATAGC
>gene=chr20_509017-510017; species=equCab
ctgtgtcagtcactgcttcttgggattta-cattt---------------------------------------------------------------------------------------------------------------------------------------------------------------------------------------------------------------------------------------------------------------------------------------------------------------------------------------------------------------------------------------------------------------------------------------------------------------------------------
>gene=chr20_509017-510017; species=gorGor
CTATGTCAGTCACTGATTCTTGGGATTTATCAtttttgtgtgtgtaacagggtcttgctctgtcacccagggtgggtgactgcagccttgacctcccaggctcaagcaatcctcctccttcagcttccttagtagctgggaccat-ggcatacactactgtcccctgctaattaaattttttcttttttttctttctttcttttg-ttttttttctgaga------------------tgaggtcttgttatgttacccaggctggtctggaagtcctaaactcaagcaatcctcctaccttggcctcccaacgtgctgggattataggcatgagccaccatgcccagccAGATTTATCACTGTTAAACCAGCAAGTCCATGACCTAAGCAATGTCTTTCTCATTTTATAGAAGGCAAAACTGCATAACCTTCCCA-TGTCAGAGGTAGTGATTGGAAAACATTCGTCTAGATTCACAGCCTATTCTTCTGTTCTACAGC
>gene=chr20_509017-510017; species=panTro
CTATGTCAGTCACTGATTCTTGGGATTTATCAtttttgtgtgtgtaacagggtcttgctctgtcacccagggcgggtgactgcagccttgacctcccaggctcaagcaatcctcctccttcagcttccttagtagctgggaccataggcatacactactgtcccctgctaattaaattttttcttttttttctttctttctcttgtttttttttctgaga------------------tgaggtcttgttatgctacccaggctggtctggaagtcctaagctcaagcaatcctcctaccttggcctcccaacgtgctgggattataggcatgagccaccacgcccagccAGATTTATCACTGTTAAACCAGCAAGTCCATGACCTAAGTAATGTCTTTCTCATTTTACAGAAGGCAAAACTGCATAACCTTCCCAATGTCAGAGGTAGTGATTGGAAAACATTCGTCTAGATTCACAGCCTATCCTTCTGTTCTACAGC
>gene=chr20_509017-510017; species=papHam
CTATGTCAGTCACCGATTCTTGGGATATATCttttttgtgtgtgtgacagggtgttgctctgttacccaggctggatcactgcagccttgacctcccaggctcaagcaatcctcctccctcagcttctttagtagctgggaccataggcatacactactgtcccctgctaattaatttttttcctttttttctctttttcttttttcttttttgctgaga------------------tgaggttttgttatgctacccaggctcgtctggaagtcctaagctcaagcaatcctcctaccttggcctcccaagatgccgggattacaggcataagacactatgcccagccAGATTTATCACTATTAAACCAGCAAGTCCATGACCTAAGTAATGTCTTTCTCATTTTACAGAAGGCAAAACTGCATAACCTTCCCAATGTCAGAGATAGTGATTGGAAAACATTTGTCTAGATTCACAGCCTATTCTTCTGTTCTACAGC
>gene=chr20_509017-510017; species=ponAbe
CTATGTCAGTCACTGAGTCTTGGGATTTATCAtttt----tgtgtaacagggtcttgctctgtcacccagggtgggtgactgcagccttgacctcccaggctcaagcaatcctcctccctcagcttccttagtagctgggaccataggcatacgctactgtcccctgctaattaaattttgtcttttttttctttttttttttttttttttttgctgaga------------------tgaggtcttgttatgttacccaggctggtctggaagtcctaagctcaagcagtcctcctaccttggcctcccaacgtgctgggattataggcatgagccaccacgcccagccAGATTTATCACTGTTAAACCAGCAAGTCCATGACCTAAGTAATGTCTTTCTCATTTTACAGAAGGCAAAACTGCATAACCTTCCCAATGTCAGAGGTAGTGATTGGAAAACATTTGTCTAGATTCACAGCCTATTCTTCTGTTCTACAGC
>gene=chr20_509017-510017; species=rheMac
CTATGTCAGTCACCGATTCTTGGGATATATCttttttgtgtgtgtgacagggtcttgctctgttacccaggctggatcactgcagccttgacctcccaggctcaagcaatcctcctccctcagcttctttagtagctgggaccataggcatacactactgtcccctgctaattaaatttttttctttttttctctttttcttttttcttttttgctgaga------------------tgagattttgttatgctacccaggctggtctggaagtcctaagctcaagcaatcctcctaccttggcctcccaagatgccgggattacaggcatgagacactatgcccagccAGATTTATCACTGTTAAACCAGCAAGTCCATGACCTAAGTAATGTCTTTCTCATTTTATAGAAGGTAAAACTGCATAACCTTCCCAATGTCAGAGATAGTGATTGCAAAACATTTGTCTAGATTCACAGCCTATTCTTCTGTTCTACAGC
>gene=chr20_516317-517317; species=hg19
CATACCTCACCCACCCAACAGGCTACATTAGAAACAAGGAAGTACAGGTCAAAAGTCTCATTAAAAAAATAAGAACTCTTGGCAGCAGAAAATGAAAATAAAGAATGAAGAATGACAGCACTGGCAATAAACACATTCTTTTCTCCGAAAGGGAAGGGAAAGAACTAATGTTGGGCACCCACATGCCAGACATTTTATCAATTTTCTCCTTTAATCCTCAATAATCCTGAGATAATACTAGCTAGTACTCTAGTTAttaatcctcacaaaaatcctgaggtaggtactactaattcccatgttacaggtgaagaaaccaaaagttagtaagttgcccaaggtAGttgttatccgaactgtagagacaagaactcccagacttgaagaggttaagtaaacttccccaaactcaAAGTGGGAGTTCTTTCCCACTAACCTATTGCCTTCCCCTCCCTACCCGCAATCTCAATTAATTCTCTATTCTACCCCCTTCTCATTTC
>gene=chr20_516317-517317; species=bosTau
CATACCTCACCCATCCAACAGGCCACATCGGAAAC-AGGAAGTACAGGTTGAAAGCCTCACTGAAAAA-TAAGGACTCCTGGCAGCAGAAAATGAGAATCAAG-----AGTATAG--GCACTGGCAATGAACACACAGTTGTCACGGACAGGGAAGGAAAA--------------------GGTACCTGGCATTTTATAAATTATCTCCTTTAATTTTCAGTaacccagggataatactAGCTGGTGCTTTAGTTAttaatcttcacaagaattctgaggtaagtactg---acgcccattttatagatgaaggaacaaaaggctaataaattgcccaaggtagttgctatcccaattgcagagatgacaaaatccaggcTTAA---AGTTAAGTAAACTTACCCAAACTCAAAGCTGAAGCTTTTTCCAACTCTCCTGCTG-GCTCCCTCCCT-----------------AATCCTGAATCCACTGCCCACCAAATTTC
>gene=chr20_516317-517317; species=calJac
CATACCT-----GCCCAGCAGGCTACATTAGAAAC-AGGAAGTACAGGTCAAAAGTCTCATTAAAAAAATAAGAACTCTTGGCAGCAGAAAATGAAAATAAAGAATGAAAAATAGCAGCACTGGCAATAAACACATTGTTTTCTCT-AAAGGGAAGGGAAAGAACTAACGTTGTACACCTAAATGCCAGACATTTTATAAATTTTCTCCTTTAATCCTCAAT--------AATAACACTAACTGGCACTCTAGTTACtaatcctcacataaatcctaaggtaggtactactaattcttattttacagatgaagaaactgaaggttactaagttgcccaaagtAGTTGCTATCCCAACTGTAGAGGCAAGAACTCCCAGACTTGAAAAGGTTAAGTAAACTCCCTCAAACTCAAAGTAGGGGTTCTTTCCCACTAGCCTGCTGCCTTCCCTACCCCACCAGCAATCTCAGTTAATTCTCTATTCTACCCCCTTCCCATTTC
>gene=chr20_516317-517317; species=canFam
TAGAC----CTCACCCAGCAGGACACACCGGAAAC-CGGAAGTACCGGTCAAAAGCCTCATTAATAAA-TAAGAACTCCTG---GCAGAAAATGAAAACAGAGaAAAAAGAGTAGCAGCAC-AGCAATGAACACAATGTCTCCACTGACAGCAAGGAGAAAGAACTCATAT----TAGTCAGGTACCCAGCATTTTATAAAATAAGTCCTTTCATCTTCACAAACCCTGAGAAAACATCAGCTGGTGCTTTAGTTATTAATCCTCACAAGAactctgaggcaaatactaccaatccccgttttacagatgaagaaactgaaggttaagaaa-tgtccatggtagttgctatcccaatt--ggagatggcaaaacccaggtttgaagaggttaagtaacct---ccaaattcaaagttggagttcttcccaactatcctgttg-cctcccCTCACCTTTGGCAATCTCAGTTAATTCTCAATCTCTCAAC--CCAGATTTC
>gene=chr20_516317-517317; species=equCab
CATATCTCATCCACCCAGCAGGCCACACCAGAAAC-AGGAAGTACAGGTCAAAAGCTTCATTAAAAAA-TAAGAATCCGTGGCAGCAGAAAACGAAAACAG--AGTAAAGAGTAGCAGCTCTTGCAATGAACACAATGTCTTCAGTGATATAGAAAGGAAAGAACTAATAT----TAGTGAGGTA-CCagcattttataaattatctcccttaatcctcacaaaccctgagaTAACATCAGCTGGTGCTTTAGTT----atcttcacaagaactctgtgg----tactactaatctccattttacagatgaagaaactgaaggttaataaattgccaaaggtagctgttatcccaattttagagacgacaaaatccaggcttgaagaggttaactgaccttcccCTAACGCAAACCTAGAGCTCCTTCCCACTATCCTGCTGCCTTCCCCTCCCTGTTAGCAATCTCAGTTAATTCTCAATCCCCCACC--CCAAATTTC
>gene=chr20_516317-517317; species=gorGor
---------------------------------------------------------------------------------------------------------------------------------------------------------------------------TGGGCACCTATATGCCAGACATTTTATAAATTTTCTCCTTTAATCCTCAGTAATCCTGAGATAATACTAGCTAGTACTCTAGTTAttaatcctcacaaaaatcctgaggtaggtactactaattcccatgttacaggtgaagaaaccaaaagttagtaagttgcccaaggtAGttgttatccgaactgtagagacaagaactcccagacttgaagaggttaactaaacttccccaaactcaAAGTGGGAGTTCTTTCCCACTAACCTGTTGCCTTCCCCTCCCTACCCGCAATCTCAATTAATTCTCTCTTCTACCCCCTTCTCATTTC
>gene=chr20_516317-517317; species=panTro
CATACCTCACCCACCCAACAGGCTACATTAGAAAC-AGGAAGTACAGGTCAAAAGTCTCATTAAAAAAATAAGAACTCTTGGCAGCAGAAAATGAAAATAAAGAATGAAGAATGACAGCACTGGCAATAAACACATTCTTTTCTCCGAAAGGGAAGGGACAGAactaatgttgggcacctatatgccagacgttttataaattttctcctttaatcctcaataatcctgagaTAATACTAGCTAGTACTCTAGTTAttaatcctcacaaaaatcccgaggtaggtactactaattcccatgttacaggtgaagaaaccaaaagttagtaagttgcccaaggtAGttgttatccgaactgtagagacaagaactcccagacttgaagaggttaagtaaacttccccaaactcaAAGTGGGAGTTCTTTCCCACTAACCTATTGCCTTCCCCTCCCTACCCGCAATCTCAATTAATTCTCTCTTCTACCCCCTTCTCATTTC
>gene=chr20_516317-517317; species=papHam
CATACCTCACCCACCCAACAGGCTACATTCGAAAC-AGGAAGTACAGGTCAAAAGTCTCATTAAAAAAATAAGAACTCTTGGCAGCTGAAAATGAAAATAAA-AATGAAGAATGACAGCACTGGCAATAAACACATTGTTTTCTCTGAAAGGGAAGGGAAAGAACTAAtgttgggcacctatatgccagacattttataaattttctcctttaatcctcagtaatcctgaGATAATACTAGCTGGTACTCTAGTTAttaatcctcacaaaaatcctgaggtaggtactactaattcccatgttacagatgaagagactgaaggttagtaagttgcccaaggtAGttgttatcccaactgtagagacaagaactcccagacttgaagaagttaagtaaacttccccaaactcaAAGTGGGAGTTCTTTCCCACTATCCGGCTGCCTTTGCCTCCCTACCAGCAATCTCAATTAATTATCTATTCTACCCCCTTCTCATTTC
>gene=chr20_516317-517317; species=ponAbe
CATACCTCACCCACCCAACAGGCTACATTAGAAAC-AGGAAGTACAGGTCAAAAGTCTCATTAAAAAAAT---AACTCTTGGCAGCAGAAAATGAAAATAAAGAACGAAGAATGACAGCACTGGCAATAAACATATTCTTTTCTCTGAAAGGGAAGGGAAATAACTAAtgttgggcacctatatgccagacattttataaattttctcctttaatcctcagtaatcctgaGATAATACTAGCTAGTACTCTAGTTAttaatcctcacaaaaatcctg--------actactaattcccatgttacaggtgaagaaaccgaaagttagtaagttgcccaaggtAGttgttatctgaactgtagagacaagaactcccagacttgaagaggttaagtaaacttccccaaactcaAAGTGGGAGTTCTTTCCCACTAACCTGTTGCCTTCCCCTCCCTACCCGCAATCTCAATTAATTCTCTATTCTATCCCCTTCTCATTTC
>gene=chr20_516317-517317; species=rheMac
CATACCTCACCCACCCAACAGGCTACATTCGAAAC-AGGAAGTACAGGTCAAAAGTCTAATTAAAAAAATAAGAACTCTTGGCAGCTGAAAATGAAAATAAAGAATGAAGAATGACAGCACTGGCAATAAACACATTGTTTTCTCTGAAAGGGAAGGGAAAGAactaatgttgggcacctatatgccagacattttataaattttctcctttaatcctcagtaatcctgaGATAATACTAGCTGGTACTCTAGTTAttaatcctcacaaaaatcctgaggtaggtactactaattcccatgttacagatgaagaaactgaaggttagtaagttgcccaaggtAGTTGTTATCCCAACTGTAGAGACAAGAACTCCCAGACTTGAAGAAGTTAAGTAAACTTCCCCAAACTCAAAGTGGGAGTTCTTTCCCACTATCCGGCTGCCTTCCCCTCCCTACCAGCAATCTCAATTAATTATCTATTCTACCCCCTTCTCATTTC
>gene=chr20_528056-529056; species=hg19
tggtacagccagacatggggctattcacagcaatgagaactaacatttttgagcacttaatatgtgtcagacactgtacaagatgctttacatctattaactcatttaatcctcacaacagctctctgtggccagtacatttttaatccccattttagagattaagaacaccaagtctcagagaggttaaacaactagtccaatgtcacacagcaagtgacaaagccATTGAAAAGAATGAAGACAGTATTATGTCCTGACATAGAAATCTGGCCCTGACATTCTGTTATACGATACAAAGCAAGAGACAAACAGTAGTTTGATCAGAAAACATTTAAAAAGCACATTTAAATAATTAGGAGATGTGTGTCttttttttttctgagatggagtttcactcttgttgcccagggtggagtccaatgatgccatcttggctcactgcaacctccgccttctgggttcaagcgattctcctgcctcaacctcccgagtagctg
>gene=chr20_528056-529056; species=bosTau
TGGTATAGCTAAACATGGAGCTATTAATAGG---GAGagctaattgttttgagctcttaata--tgtcag--actgtataagatgctttatgtgtattaactcatttaatcctcataatggctctgtgtgacaggtacatgttt-a-tctgcagctacaaattaaatacaccaagtctc----aggttaagccacgtgtgcaagatcccacagtaagtggcaaagtcgTTAAAAGTG--------------ATTTCTGGACATAGAAAACTGGCCTTGCCATACTAGTGTGTGATAAAAAGCAAGAG----ACAAAAGTTTGGTGAGAACGCATTTAAAAAAACTTTTAA------------A-----------------------------------------------------------------------------------------------------------------------------------------
>gene=chr20_528056-529056; species=calJac
tggtacagccagatatggagctattcccagcaatgagagctaacatttttgagcacttaatttgtgtcagacactgtacaagatgcct--------ttaactcatttaatcctggcaacagctctctgtggccaatatattttta------------------------------------------------------------------------------------------------------------------------------------------------------------------------------------AGAAAACATTTAAAAAGCACATT--------------------------------------------------------------------------------------------------------------------------------------------------------
>gene=chr20_528056-529056; species=canFam
TCATGCAGCTAAACATGGAGCTATTAACaac---aagacctaatttttttgagtatttagtattggtctgacactatgcagggggcct-----gtttgggcttttttaatcctcataacagccctgtgtggcaactacattttta--tcccgattcagagataaggcacaccaagattcagaaaggttaagtaacctgtacagggtcacacagtcagtggcaaagctgTTAAAAATAAC----ACAATATAATGTCCTGACATGGAAAGCTGACTCTGTCATACTGTTATATGACAAAAAGCAACAGATAAACAAAAGTTTGATCAGAACATGTTTTAA-----------------------------------------------------------------------------------------------------------------------------------------------------------------
>gene=chr20_528056-529056; species=equCab
TAGTACAGGTAACCATGGTGCTATTaacaat---gagggctaatttttttgagcacttagtgtgtatcagatgctacacaagatgccttacatatgttaactcatttaatcctcacaacagccctgtgtggcaggtacattttta--ctcccatttagagattaagcccgccaagtctcagagaggttaaacgacttgtacaaggtcacacagcaagtggcaaagcTGCTAAAAAAAATGAGAACAACCGAATGTCCTGGCATGGAAAACTGGCCCTGTCATTCTGTCAAGTGATAACAAGCAAGAGACAAAC--AAGTTTGCTCACAACACATTTAAAAAACACATTAA------------------------------------------------------------------------------------------------------------------------------------------------------
>gene=chr20_528056-529056; species=gorGor
cggtacagccagacatggggctattcacagcaatgagaactaacatttttgagcatttaatatgtgtcagacactgtacaagatgctttacatctattaactcatttaatcctcacaacagctctctgtggccagtacgtttttaatccccattttagagattaagaacaccaagtctcagagaggttaaacaactagtccaacgtcacacagcaagtgacaaagccATTGAAAAGAATGAAGACAGTATTATGTCCTGAGATAGAAATCTGGCCCTGACATTCTGTTATACGATACAAAGCAAGAGACAAACAGTAGTTTGATCAGAAAACATTTAAAAAGCACATTTAAATAATTAGGAGATGTGTGTCttttttttttctgagatggagtttcactcttgttgcccagggtggagtccaatgatgccatcttggctcactgcaacctccaccttctgggttcaagcgattctcctgcctcaacctcccgagtagctg
>gene=chr20_528056-529056; species=panTro
tggtacagccagacatggggctattcacagcaatgagaactaacatttttgagcacttaatatgtgtcagacactgtacaagatgctttacatctattaactcatttaatcctcacaacagctctctgtggccagtacgtttttaatccccattttagagattaagaacaccaagtctcagagaggttaaacaactagtccaacgtcacacagcaagtgacaaagccATTGAAAAGAATGAAGACAGTATTATGTCCTGACATAGAAATCTGGCCCTGACATTCTGTTATACGATACAAAGCAAGAGACAAACAGTAGTTTGATCAGAAAACATTTAAAAAGCACATTTAAATAATTAGGAGATGTGTGTCttttttttttctgagatggagtttcactcttgttgcccagggtggagtccaatgatgccatcttggctcactgcaacctccgccttctgggttcaagcgattctcctgcctcaacctcccgagtagctg
>gene=chr20_528056-529056; species=papHam
tggtacagtcagacatggagctattcacagcaatgagagctaacatttttgagcacttaatatgtgt----cactgtacaagatgctttacatctattaactcatttaattctcacaacagctctctgtgaccagtacatttttaatccccattttagagattaagtacaccaagtctcagagaggttaaacaactagtccaacatcgaacagcaagtgacaaagccATTGAAAAGAATGAGGACAGTATTATGTCCTGACATAGAAATCTGGCCCTGACATTCTGTTATACAATACAAAGCAAGAGACAAACAGTAGTTTGGTCAGAAAACATTTAAAAAGCACATTTAAAATATTAGGAGATGTGTGTGttttgtttttttgaggtcgagtttcactcttgttgcccaggatggagtgcaatggtgcgatcttggctcactgcaacctccgccttccaggttcaagcgattctcctgcctcaatctcccaagtagctg
>gene=chr20_528056-529056; species=ponAbe
tggtacagccagacatggggctattcacagcaatgagaattaacattttcgagcacttaatgtgtgtcagacactgtacaagatgctttacatctattaactcatttaatcctcacaacagctctctgtggctagtacatttttaatctccatttcagagattaagtacaccaagtctcagagaggttaaacaactagtccaatgtcacacagcaactgacaaagccATTGAAAAGAATGAGGACAGTATTATGTCCTGACATAGAAATCTGGCCCTGACATTCTGTTACACAATATAAAGCAAGAGACAAACAGTAGTTTGATCAGAAAACATTTAGAAAGCACATTTAAATAATTAGAAGATGTGTGTCttttttttttttgagatggagtttcactcttgttgcccagcctggagtgcaatgatgcgatctttgctcactgcaacctccaccttctgggttcaagtgattctcctgcctcaaactcccgagtagctg
>gene=chr20_528056-529056; species=rheMac
tggtacagtcagacatggagctattcacagcaatgagagctaacatttttgagcacttaatatgtgt----cactgtacaagatgctttacatctattaactcatttaattctcacaacagctctctgtgaccagtacatttttaatccccattttagagattaagtacaccaagtctcagagaggttaaacaactagtccaacatcgaacagcaagtgacaaagccATTGAAAAGAATGAGGACAGTATTATGTCCTGACATAGAAATCTGGCCCTGACATTCTGTTATACAATACAAAACAAGAGACAAACAGTAGTTTGGTCAGAAAACATTTAAAAAGCACATTTAAAATATTAGGAGATGTGTGTGttttgtttttttgaggtggagtttcactcttgttgcccaggatggagtgcaatggtgcaatcttggctcactgcaacctccgccttccaggttcaagcgattctcctgcctcaatctcccaagtagctg
>gene=chr20_552078-553078; species=hg19
gctcctcccctaccagGCGGGTGGCAGGGACCCCCCCTCGGCCCCACCTCCCTGCTCGCCAGGAGCAGCTGGCGTCCTGTCCCGAGAGTGACCCAGCCCCGCCCCGCCCTCGCCCCACCCTGGCCGGCCAGCTGTGGATGTGACAGGAGGCTTGGCTCTGGCTCACTCCGGCACATTCCTGGCCCAGCCACTGTTTTCCTCTTCTTCTTTTTTTTTTTGGTGGTGACTTTTTCTCCCATACCCCTCCCACTCCTTTTCCTCAAAAATGCTGTGTCTTTCCCCAGAGGGTCCCTCTGGGCGGCTCCGGGAGGGAAATGTGGCCTGGATTTCCTGGAACGCGTGGAGCTGGAGTCTCAGCGCTGGGAGGAGGGAAGCTGTTGGCAGCAGGGCACCCCCCCAACATAACTGGGCCTCCCTGGAGAAAGAGGGTGAGCGGAGCCTCAATATTCCCTTTGCACTGGGCCCTCTGAGCAGTGGCACCCGCAGCTGCAGCGAGTGGG
>gene=chr20_552078-553078; species=bosTau
--------------------------------------------------------------------------------------------------------------------------------------------------------------------------------------------------------------------------------------------------------------------------------------------------------------------------------------------------------------------------------------------------------------------------------------------------------------------------------------------------------------------
>gene=chr20_552078-553078; species=calJac
gctcctcccctgccagGCTGGTGGCAGGGACACCCCCCCAGCCCCGCCTCCCTGCCTGCCAGGAGCAGCTGGCGTCCTGTCCTGAGAGTGACCCAGCCCCGCCCCGCCCTCGCCCCACCCTGGCCGGCCAGCTGTGGATGTGACAGGAGGCTTGGCTCTGGCTCACTCCGGCACATTCCTGGCCCAGCCACTGTTTTCCTCTTCTTCTTTTTTTTTT----GGTGACTTTTTCTCCCACACCCCTCCCACTCCTTTTCCTCAAAAATGCTGTGTCTTTCCCCAGAGGGTCCCTCTGGGCGGCTCCGGGAGGGAAATGTGGCCTGGATTTCCTGGAACACGTGGAGCTGGAGTCTTAGCGCTGGGAGGAGGGAAGCTGTTGGCAGCAGGGCACCCCCCCAACATAACTGGGCCTCCCTGGAGAAAGAGAGTGAGCAGAGCCTCAATATTCCCTTTGCACTGGGCCCTCTGAGCAGTGGCACCCGCAGCTGCAGTGAGTGGG
>gene=chr20_552078-553078; species=canFam
gctcccctCCAAACAGGCTGGTGGCAGAGAGCC---------------CATCCGCCTGCCAGGAGCAGCTGGTGTCCTGTCCTGAGAGTGACCCGGCCCCGCCCCGCCCTCACCCTGCCCTGGCCAGCCAGCTGTGGATGTGACAGGAGTCTTGGCTCCGATTCACCCAGGCACATTCCTGGCCCAGCCAGTATTTTTT----------TTTTTC-------ATGACTCTTTCTCCCACACCCCCCTCACCCCTTTTCCTCAAAAATGCTCTGTCTCTCCCCAGAGGGTCCCTTTGGGCGGTTCCTGGAGGGAAATGTGGCCTGGATTTCCTGGAACATGCGGAGCTGGAGTCCCAGCACTGGGAGGAGGGAAGCTGCTGGCAGCCAAGCAGTACCCCAGCATGG-CTGG-TTCTCCTGAGCAGGGGGGGGAGCGGGGCCCCAACAAACCCATTCCCCTGGGCCCTCTAAGCAGAGGCGCCTCCCACGGCCAGGA-TGGG
>gene=chr20_552078-553078; species=equCab
GCTCCTCCCCCGCCAGGTTGGTGGCAGGGAGCC------------CCGCCGCCGCCGGCCAGGAGCAGCTGGTGTCCTGTCCCGAGAGTGACCCGGCCCCACCTCACCCTCACCCGGCCCTGGCCGGCCAGCTGTGGATGTGACAGGAGGCTTGGCTCTGATTCACCCAGGCACATTCCTGGCCGGGCCACTATTTTGT----------CTTTTT-TTTTTGGTAACTCTTTCTCCCACACCCCTCCCACCCCTTTTCCTCAAAAATGCTGTGTCTCTCCCCAGAGGGTCCCTTTGGGCGGCTCCTGGAGGGAAATGCGGCCTGGATTTCCTGGAACACGCGGAGCCGGAGTCCCAGCACTGGGAGGAGGGAAGCTGCTGGCAGCTGAGCAGCATCCCAGCATAAGCGGG-TTCTCGGGAGAACCCGGGTGAGCGGGTCCTCAACATGCCCATCCCCCTGGGCCCTGGGACTGGAGGCCCCCCCTGCAGCAGTGAGTGGG
>gene=chr20_552078-553078; species=gorGor
gctcctcccctaccagGCGGGTGGCAGGGACCCCCC-TCGGCCCCACCTCCCTGCTCGCCAGGAGCAGCTGGCGTCCTGTCCGGAGAGTGACCCAGCCCCGCCCCGCCCTCGCCCCACCCTGGCCGGCCAGCTGTGGATGTGACAGGAGGCTTGGCTCTGGCTCACTCCGGCACATTCCTGGCCCAGCCACTGTTGTCTTCTTCTTCTTTTTTTTTTTGGTGGTGACTTTTTCTCCCACACCCCTCCCACTCCTTTTCCTCAAAAATGCTGTGTCTTTCCCCAGAGGGTCCCTCTGGGCGGCTCCGGGAGGGAAATGTGGCCTGGATTTCCTGGAACACGTGGAGCTGGAGTCTCAGCGCTGGGAGGAGGGAAGCTGTTGGCAGCAGGGCACCCCCCCAGCATAACTGGGCCTCCCTGGAGAAAGAGGGTGAGCGGAGCCTCAATATTCCCTTTGCACTGGGCCCTCTGAGCAGTGGCACCCGCAGCTGCAGCGAGTGGG
>gene=chr20_552078-553078; species=panTro
gctcctcccctaccagGCGGGTGGCAGGGACCCCCC-TCGGCCCCACCTCCCTGCTCGCCAGGAGCAGCTGGCGTCCTGTCCCGAGAGTGACCCAGCCCCGCCCCGCCCTCGCCCCACCCTGGCCGGCCAGCTGTGGATGTGACAGGAGGCTTGGCTCTGGCTCACTCCGGCACATTCCTGGCCCAGCCACTGTTTTCCTCTTCTCCTTTTTTTTTTTGGTGGTGACTTTTTCTCCCACACCC-TCCCACTCCTTTTCCTCAAAAATGCTGTGTCTTTCCCTAGAGGGTCCCTCTGGGCGGCTCCGGGAGGGAAATGTGGCCTGGATTTCCTGGAACACGTGGAGCTGGAGTCTCAGCGCTGGGAGGAGGGAAGCTGTTGGCAGCAGGGCACCCCCCCAGCATAACTGGGCCTCCCTGGAGAACGAGGGTGAGCGGAGCCTCAATATTCCCTTTGCACTGGGCCCTCTGAGCAGTGGCACCCGCAGCTGCAGTGAGTGGG
>gene=chr20_552078-553078; species=papHam
GCTCCTCCCATACCAGGCGGGTGGCAGGGACCCCCC-TCGGCCCCACCTCCCTGCTCGCCAGGAGCAGCTGGCGTCCTGTCCTGAGAGTGACCCAGCCCCGCCCCGCCCTCGCCCCACCCTGGCCGGCCAGCTGTGGATGTGACAGGAGGCTTGGCTCTGGCTCACTCCGGCACATTCCTGGCCCAGCCACTGTTttcctcttcttcttttTGTTTTTGGCGGTGACTTTTTCTCCCACACCCCTCCCACTCCTTTTCCTCAAAAATGCTGTGTCTTTCCCCAGAGGGTCCCTCTGGGCGGCTCCGGGAGGGAAATGTGGCCTGGATTTCCTGGAACACGTGGAGCTGGAGTATCAGCGCTGGGAGGAGGGAAGCTGTTGGCAGCAGGGCATCCCCCCAGCATAACTGGGCCTCCCTGGAGAAAGAGGGTGAGCAGAGCCTCAATATTCCCTTTGCACTGCGCCCTCTGAGCAGTGGCACCTGCAGCTGCAGCGAGTGGG
>gene=chr20_552078-553078; species=ponAbe
GCTCCTCCCCTACCAGACGGGTGGCAGGGACCCCCC-TTGGCCCCACCTCCCTACTCGCCAGGAGCAGCTGGCGTCCTGTCCCGAGAGTGACCCAGCCCCGCCCCGCCCTCGCCCCACCCTGGCCAGCCAGCTGTGGATGTGACAGGAGGCTTGGCTCTGGCTCACTCCGGCACATTCCTGGCCCAGCCACttttttcctcttcttctttttttttttGGGGGGGACTTTTTCTCCCACACCCCTCCCACTCCTTTTCCTCAAAAATGCTGTGTCTTTCCCCAGAGGGTCCCTCTGGGCGGCTCCGGGAGGGAAATGTGGCCTGGATTTCCTGGAACACATGGAGCTGGAGTCTCAGCGCTGGGAGGAGGGAAGCTG-TGGCAGCAGGGCACCCCCC-AACATAACTGGGCCTCCCTGGAGAAAGAGGGTGAGCGGAGCCTCAATATTCCCTTTGCACTGGGCCCTCTGAGCAGTGGCACCCGCAGCTGCAGCGAGTGGG
>gene=chr20_552078-553078; species=rheMac
gctcctcccataccagGCGGGTGGCAGGGACCCCCC-TCGGCCCCACCTCCCTGCTCGCCAGGAGCAGCTGGCGTCCTGTCCTGAGAGTGACCCAGCCCCGCCCCGCCCTCGCCCCACCCTGGCCGGCCAGCTGTGGATGTGACAGGAGGCTTGGCTCTGGCTCACTCCGGCACATTCCTGGCCCAGCCACTGTTttcctcttcttcttttTGTTTTTGGCGGTGACTTTTTCTCCCACACCCCTCCCACTCCTTTTCCTCAAAAATGCTGTGTCTTTCCCCAGAGGGTCCCTCTTGGCGGCTCCGGGAGGGAAATGTGGCCTGGATTTCCTGGAACACGTGGAGCTGGAGTATCAGCGCTGGGAGGAGGGAAGCTGTTGGCAGCAGGGCATCCCCCCAACATAACTGGGCCTCCCTGGAGAAAGAGGGTGAGCGGAGCCTCAATATTCCCTTTGCACTGCGCCCTTTGAGCAGTGGCACCTGCAGCTGCAGCGAGTGGG
>gene=chr20_557017-558017; species=hg19
ctgagctcaagtgatatgcccaccttggcctgccaaagcattaggattagaggtgtgagccatcacgtttggccGGTAACTGTAAAACTTTTTGTAATACTGAAGGCATCTCCTGCATTTTTTCATACATTTTACTTTTCCCCTATTTATTGGTGGCCTCCATCACCTTAGAGATTCACGTCTCAAAGGACAAGAGTCATGGAAATTTagtcaaagccctgagtaatttgagagtgtacaatttatgccataaataatagattgagaagaatagatgagtcaaattggttttcctctttaggaaacgagataaagattatcgggaggtggggagaagggaagtgtagcagagatgtccagctgtcatgcaattacccgacttccccttcttctatagctgcagatggccatgtatctacactgcatttcgctgtctcccttgcagtttaggcgtggccacgtgaccaggctctggcaaaggatatgtgaaccgaatggtg
>gene=chr20_557017-558017; species=bosTau
--------------------------------------------------------------------------------------------------------------------------------------------------------------------------------------------------------------------------------------------------------------------------------------------------------------------------------------------------------------------------------------------------------------------------------------------------------------------------------------------------------------------
>gene=chr20_557017-558017; species=calJac
ctcagctcaagtgatatgcccaccttggcctgccaaagcgttaggattagaggcgtgagtcactgtgcctagctGGTAACAGTGAAACATTTTGTAATATCGGAAGCATCTCCTGCATTTTTTCATATGTTTTACTTTTCCCACGTTTATGAGTGACCTCCATCACCTTAGAGATTCATGTCTCAAAGGACAAGAGTCGTGGACATTTAGTCAAAGCCCTGAGTAATTTGAGAGTGTACAATTAATGCCACAAATAATGGATTGAGAAGAATAGATGAGTCAAATTGGTTTTCCTCTTTAGGAAACGAGATAAAGATTATCGGGAGGTGGGGAGAAGGGAAGtgtggcagagatgtccagctgtcatgcaattatctgacttccccttcttctgtagctgcagatggccatgtggctagactgcatttcgctgtctcccttgcag-ttacacgtggccatgtgaccaagctctggcaaaggatatgtgaacagcatggtg
>gene=chr20_557017-558017; species=canFam
-----------------------------------------------------------------------------------------TTTTGTGACACTGACAGCATCTTCTGCATTTCTTTGTATGC--TACCTTTTCTCAATTTGTTCGTGGCCTCCGTCACCTTAGGG------GGCTCAAAGGGCAAGAGTTGGGGACATTGAGTCA--aCCCTCAGTAATTTGAGGGTATACAATTTATGTCATAACTAAAAAAGGGAGAAGAATAGATGAGTCAAATTGGTTTTCCTACTTAGAAAATGAGATAAAGATGATCGGGAGGTG-GGGAGAAGGAAGTATAGCAGAAATATTTAATTATCACGCAATGATCAGACTTTCT---CTCCTGGAGCGTcagatgaccacacagctagactatctttcccattctcccttgcag-ataggtgtggccataggacagggctctgat-gggggtctgtaagccgaatggtg
>gene=chr20_557017-558017; species=equCab
-------------------------------------------------ACCGGGAGAGC-TCTCAGCTGTATCTGTAGCTGCAAAGCCTCGTGTAATGTTAAAGGCGCCTCCTGCATTTCTTCATACACTTTAACTTTCCCCTATTTGCTAGTGGCCTTCAGCACCTTAGGG----------------GCAAGAGTCCTAAGAATTTaggcaaagccctgagtaatttgaggatatacaatttacgccataactataagagcgagaagaatagatgagtcaaattggttttcctctttaggaaatgagataaagattatctggcgggg-ggagaagGGAAGtgtagcagagatatttagtcctcatgcaacgatctgactcctt---cttctgtggctacagatggtcacacggctagactacgtttcccagtgtcccttgcag-ttaggtgtggccacatgacgaggttctgacaaaggatatgtgagcccaatggtg
>gene=chr20_557017-558017; species=gorGor
ctgagctcaagtgatatgcccaccttggcctgccaaagcattaggattagaggtgtgagccaccacgtttggccGGTAACTGTAAAACTTTTTGTAATATTGAAGGCATCTCCTGCATTTTTTCATACATTTTACTTTCCCCCTATTTAT-GGTGGCCTCCATCACCTTAGAGATTCATGTCTCAAAGGACAAGAGTCATGGAAATTTagtcaaagccctgagtaatttgagagtgtacaatttatgccataaataatagattgagaagaatagatgagtcaaattggttttcctctttaggaaacgagataaagattatcgggaggtggggagaagggaagtgtagcagagatgtccagctgtcatgcaattatccgacttccccttcttctatagctgcagatggccatatatctacaccacat-tcgctgtctcc-ttgcag-ttaggcgtggccacgtgaccaggctctggcaaaggatatgtgaaccgaatggtg
>gene=chr20_557017-558017; species=panTro
ctgagctcaagtgatatgcccaccttggcctgccaaagcattaggattagaggtgtgagccaccacgtttggccGGTAACTGTAAAACTTTTTGTAATATTGAAGGCATCTCCTGCATTTTTTCATACATTTTACTTTTCCCCTATTTATTAGTGGCCTCCATCACCTTAGAGATTCACGTCTCAAAGGACAAGAGTCATGGAAATTTAGCCAAAGCCCTGAGTAATTTGAGAGTGTACAATTTATGCCATAAATAATAGATTGAGAAGAATAGATGAGTCAAATTGGTTTTCCTCTTTAGGAAACGAGATAAAGATTATCGGGAGGTGGGGAGAAGGGAAGtgtagcagagatgtccagctgtcatgcaattatccgacttccccttcttctatagctgcagatggccatgtatctacactacatttcgctgtctcccttgcag-ttaggcgtggccacgtgaccaggctctggcaaaggatatgtgaaccgaatggtg
>gene=chr20_557017-558017; species=papHam
ctgagctcaagcgatatgcccaccttggcctgccaaagcattaggattagaggtgtgagccatcacgctcggccGGTAACTGTAAAACATTTTGTAATATTGAAGGCATCTCCTCCATTTTTTCATACATTTTACTTT-CCCCTATTTATTAGTGGCCTCCATCACCTTAGAGATTCATGTCTCAAAGGACAAGAGTCATGCAAATTTagtcaaagccctgagtaatttgagagtgtacaatttatgccataaataatagattgagaagaatagatgagtcaaattggttttcctctttaggaaacgagataaagattatctggaggtggggagaagGGAAGtgtagcagagatgtccagctgtcatgcaattatctgacttccccttcttctatagctgcagatggccatgtatctacactacatttcgccatctcccttgcag-ttaggcatggccacgtgaccaggctctggcaaaggatatgtgaaccgaatggtg
>gene=chr20_557017-558017; species=ponAbe
ctgaactcaagtgatatgcccaccttggcctgccaaagcattaggattagaggtgtgagccaccacgtttggccGGTAACTGTAAAACATTTTGTACTATTGAAGGCATCTCCTGCATTTTTTCATACATTTTACTTTTCCCCTATTTATTAGTGGCCTCCATCACCTTAGAGATTCATGTCTCAAAGGACAAGAGTCATGGAAATTTagtcaaagccctgagtaatttgagagtgtacaatttattccataaataatagattgagaagaatagatgagtcaaattggttttcctctttaggaaatgagataaagattatcgggaggcagggagaagggaagtgtagcagagatgtccagctgtcatgtaattatctgacttccccttcttctatagctgcagatggccatgtatctacactacatttcgctgtctcccttgcag-ttaggcgtggccacgtgaccaggctctggcaaaggatatgtgaaccgaatggtg
>gene=chr20_557017-558017; species=rheMac
ctgagctcaagcgatatgcccaccttggcctgccaaagcattaggattagaggtgtgagccaccacgctcagccGGTAACTGTAAAACATTTTGTTATATTGAAGGCATCTCCTCCATTTTTTCATACATTTTACTTT-CCCCTATTTATTAGTGGCCTCCATCACCTTAGAGATTCATGTCTCAAAGGACAAGAGTCACGCAAATTTAGTCAAAGCCCTGAGTAATTTGAGAGTGTACAATTTATGCCATAAATAATAGATTGAGAAGAATAGATGAGTCAAATTGGTTTTCCTCTTTAGGAAACGAGATAAAGATTATCTGGAGGTGGGGAGAAGGGAAGtgtagcagagatgtccagctgtcatgcaattatctgacttccccttcttctatagctgcagatggccatgtatctacactacatttcaccatctcccttgcag-ttaggcatggccacgtgaccaggctctggcaaaggatatgtgaaccaaatggtg
>gene=chr20_584263-585263; species=hg19
GCCTGCCTTCCCCCGCCCCACCCCCACCCTTCCAGGGCTCAGGGCAGCCCCCAGAACATCTGTGCCTCTCTCTAGGTCCAGGGGAGGGCCCACCTCTGACCTCCGATGTCCACGGGACTCTCCTCAGCTCAGAACGACGTCTTTTATTTAAAAATAGCTTTTATTTTAAACTCACCAATTCTCTCTcacacacactcacactcacgcacagatacacacacacCCTGTCACCAACAGTCTTTGTTTTTCCAAAAGTTCTGCCTTGTCTCTGACCAGCCAGAGCTGGGCAGGCTGAATGGATCCTCACAGCTCTCCAGGATCGGGTGGAGATGTCCCGAGGGCCCTGCCCAGAGTGTCCCGGAACAGGCCATGGTCCCCCGGTCCCTACACAAAGAAGGGGTGGGCTTGGCTCCTGGGGTCTTCTTCCCTGTCCAGCCAGTGGCTGGCTCCTGGCCTCCTTCTCCAGGGTCCAGGCTCATCTCCGTGGCCCTCGAAGGGGG
>gene=chr20_584263-585263; species=bosTau
CCCTATCTTCTTCAGCCCCACCCCC-----TCCAGGGCACAGGGCGGCCCCTGTGACACCTGTGTCTCTTCCAAGGTCCAGGAGAAGCGCCACCTCTGACCTCTGATGTCCCTAGGCCCTTCTGCAGCTGGGAA---CATCTTTTACTTAAAAATACCTTTTATTTTAAACCCATCAATTCTCTCT-ACATACACCCACACTCATCCATAGACACGCACACATCCTGTCACCAACAGTCTATGTTTTTCCAAAAGATCTGCCTTGTCTCTGACCAGCCAGGGCTGGGCCGGCTGGACGGGTCCTCACGGCTCTCCAGGGTGGGGCGGAGATGTCCC-GGGGGCCTGCTCTGAGGGACGTGGGCCAGGTCATTGTCCTCTGGTCCCTACACAAAGAAGGGCCAGGTTTGGCTCCTGGGGTCTTCTCCCCTTTTCACCCAGTGGCTGGCCTCTGGCCTTCTTCTCAGGGATCCGGGCTCATCTCCGTGGCACTCGGAGTGGG
>gene=chr20_584263-585263; species=calJac
GCCTGCCTTCCCCAGTCCC-------CACTTCCAGGGCTCAGGGCAGCCCCTGGAACATCTGTGCCTCTCTCTAGGTCCAGGGGAAGGCCGACCTCTGATGTCCAATGTCCATGGGCCCCTCCTCAGCTCAGAATGACATCTTTTATTTAAAAATACCTTTTATTTTAAACTCACCAATTCTCTCTCATACACATTCACACTCACGCATGGACACACACACACCCTGTCACCAATAGTCTTTGCCTTTCCAAAAGTTCTGCCTTGTCTCTGACCAGCCAGA---------GCTGAATGGATGCTCACAGCTCTCCAGGATTGGGTGGAGACGTCCCGAGGGCCCTGCCCAGAGTGTCCTGGACCAGGCCACAGTCCCCTGTTTCTCACACAAAGAAGGGGTGGGCTTGGCTCCTGGGGTCTTCTTCCTTGTCCAGCCAGTGGCTGGCTCTTGGCCTCCTTCTCCAGGGTCCAGGCTCATCTCCGCGGCCCTCGAAGGGGG
>gene=chr20_584263-585263; species=canFam
TCCTGCCTTCCCCAGCCTCACAGCC-----TCCAGGGGGCAGGGCAGCACCTGTGGT---------------AGAGTCTAGGAGAGGGGCTGCCTCGGGCCTCTGAT-GTCCCAAGCCCTTTTCCAGCTGGGAA---CATCTTTTATTTAAAAATAC--TTTATTTTAAACCCACCAATtctctct-acacacacccacactcattcacagatatgcacacaTCCTGTCACCAACAGTCTTTGTTTTTCCAAAAGCTCTGCCTTGTCTCTGACTAGCCAGGGCTGGGCTGGCTGGCTGGGTCCTCACAGCTCTCTGGGGTGCGGTGGAGATGTCCCAGGGAGCCTGCCCACAGGGTCATGGGCCAGACCCTTGCCCCCTGGTCCCAACTTGAAAGTGGTTTGGGTTGGGCT-CTGGGGTCTTCTCCCCTGTTCAACCAGTGGCTGACCTCTGGCCTCCTTCTTAGGGGACTAGGCTCATCTCCGCGGCACTCGGAGGGGG
>gene=chr20_584263-585263; species=equCab
TCCTGA---------CCCCACCACC-----TCCAGGGCACAAGGCAGCACCTGCCACATCTGGGCCTCAGCCAAGGTCCAGGAGAGTGGCTACCCCTGACCTCTGAT-GTCCCAGGCCCTTCTTCAGTTTGGAA---CATCTTTTATTTAAAAATACCTTTTATTTTAAACCCATCCATTCTCTCT-acacacacctcaacgcacgcacagacatgcacacaTCCTATCACCAACAGTCTTTGTTTTTCCAAAAGTTCTGCCTTGCCTCTGACCAGCCAGGGCTGGGCTGGCTGGCTGGGTCCTCTCAGCTCTCCAGGGTGGGGTGGAGATGTCCCAGGGGGCCTGCCCAGAGGGTCATGGGCTAGGCCATTGTCCTCTGGTCCCCACACAAAGAAGGCTTGGGCTTGGATCCTGGGGTCTTCTTTCCTG-TCTACCAGTGGCTGGCCTCTGGCCTTCTTCTCAGGGGTCCTGGCTCATCTCCGAGGCACTCGAAGTGGG
>gene=chr20_584263-585263; species=gorGor
GCCTGCCTTCCCCCACCCCACCCCCACCCCTCCAGGGCTCAGGGCAGCCCCTAGAACATCTGTGCCTCTCTCTAGGTCCAGGGGAGGGCCCACCTCTGACCTCCGATGTCCACGGGACTCTCCTCAGCTCAGAACGACGTCTTTTATTTAAAAATAGCTTTTATTTTAAACTCACCAATTCTCTCTcacacacactca----cacgcacagatacacacacacCCTGTCACCAACAGTCTTTGTTTTTCCAAAAGTTCTGCCTTGTCTCTGACCAGCCAGAGCTGGGCAGGCTGAATGGATCCTCACAGCTCTCCAGGATCGGGTGGAGATGTCCCGAGGGCCCTGCCCAGAGTGTCCCGGACCAGGCCATGGTCCCCTGGTCCCTACACAAAGAAGGGGTGGGCTTGGCTCCTGGGGTCTTCTTCCCTGTCCAGCCAGTGGCTGGCTCCTGGCCTCCTTCTCCAGGGTCCAGGCTCATCTCCGTGGCCCTCGAAGGGGG
>gene=chr20_584263-585263; species=panTro
GCCTGCCTTCCCCTGCCCCACCCCTACCCCTCCAGGGCTCAGGACAGCCCCTAGAACATCTGTGCCTCTCTCTAGGTCCAGGGGAGGGCCCACCTCTGACCTCCGATGTCCATGGGACTCTCCTCAGCTCAGAACGATGTCTTTTATTTAAAAATAGCTTTTATTTTAAACTCACCAGTTCTCTCTCACACACACTCACACTCACGCTCAGATACACGCACACCCTGTCACCAACAGTCTTTGTTTTTCCAAAAGTTCTGCCTTGTCTCTGACCAGCCAGAGCTGGGCAGGCTGAATGGATCCTCACAGCTCTCCAGGATCGGGTGGAGATGTCCCGAGGGCCCTGCCCAGAGTGTCCGGGACCAGGCCATGGTCCCCTGGTCCCTACACAAAGAAGGGGTGGGCTTGGCTCCTGGGGTCTTCTTCCCTGTCCAGCCAGTGGCTGGCTCCTGGCCTCCTTCTCCAGGGTCCAGGCTCATCTCCGTGGCCCTCGAAGGGGG
>gene=chr20_584263-585263; species=papHam
GCCTGTCTTCCCCAGCCCCACCCC------TCTAGGGCTCAGGGCAGCCCCTGGAACATCTGTGCCTCTCTCTAAGTCCAGGGGAGGGCCCACCTCTGACCTCCGATGTCCACAGGCCCCTCCTCAGCTCAGAACGACGTCTTTTATTTAAAAATAGCTTTTATTTTAAACTCACCAATTCTCTCTCacacacactcacactcacgcacagacacacatacacCCTGTCACCAACAGTCTGTGTTTTTCCAAAAGTTCTGCCTTGTCTCTGACCAGCCAGAGCTGCGCAGGCTGAATGGATCCTCACAGTTCTCCAGGATCGGGTGGAGATGTCCCGAGGGCCCTGCCCAGAGTGTCCTGGACCAGGCCATGGTCCCCTGGTCCCCACACAAAGAAGGGGTGGGCTCGGCTCCTGGGGTCTTCTTCCCTGTACAGCCAGTGGCTGGCTCCCGGCCTCCTTCTCCAGGGTCCAGGCTCATCTCCGCGGCCCTCGAAGGGGG
>gene=chr20_584263-585263; species=ponAbe
GCCTGCTTTCCCCAGTCCCACCCCCACCCT--------ACAGGGCAGCCCGTAGGACATCTGTGCCTCTCTCTAGGTCCAGGGGAGGGCCCACCTCT-ACCTCTGATGTCCACGGGACCCTCCTCAGCTCAGAACGACGTCTTTTATTTAAAAATAGCTTTTA-TTTAAACTCACCAATTCTCTCTCacacacactcacactcacgcacagacacacacacacCCTGTCACCAACAGTCTTTGTTTTTCCAAAAGTTCTGCCTTGTCTCTGACCAGCCAGAGCTGGGCAGGCTGAATGGATCCTCACAGCTCTCCAGAATCG---GGAGATGTCCCGAGGGCCCTGCCCAGAGTGTCCTGGACCAGGCCATGGTCCCCTGGTCCCTACACAAAGAAGGGATGGGCTCGGCTCCTGGGGTCTTCTTCCCCGTCCAGCCAGTGGCTGGCTCCTGGCCTCCTTCTCCAGGGTCCAGGCTCATCTCCGTGGCCCTCGAAGAGGG
>gene=chr20_584263-585263; species=rheMac
GCCTGTCTTCCCCAGCCCCACCCC------TCTAGGGCTCAGGGCAGCCCCTGGAACGTCTGTGCCTCTCTCTAAGTCCAGGGGAGGGCCCACCTCTGACCTCCGATGTCCACAGGCCCCTCCTCAGCTCAGAACGACGTCTTTTATTTAAAAATAGCTTTTATTTTAAACTCACCAATTCTCTCTCacacacactcacactcacgcacagatacacatacacCCTGTCACCAACAGTCTGTGTTTTTCC-AAAGTTCTGCCTTGTCTCTGACCAGCCAGAGCTGCGCAGGCTGAATGGATCCTCACAGTTCTCCAGGATCGGGTGGAGATGTCCCGAGGGCCCTGCCCAGAGTGTCCTGGACCAGGCCATGGTCCCCTGGTCCCCACACAAAGAAGGGGTGGGCTCGGCTCCTGGGGTCTTCTTCCCTGTACAACCAGTGGCTGGCTCCTGGCCTCCTTCTCCAGGGTCCAGGCTCATCTCCGCGGCCCTCGAAGGGGG
>gene=chr20_599250-600250; species=hg19
cgagtctttgccattgaagcctcagacatcatggacagtgacaagtcttcactgctctacccattctgaatcctgaactacagaatccgtgagcataaggaaatgcttaagacaccaaattgtggggtaatttgtcacacagcaacaCTAATTGTGACTGTAGCTCACTAAAATGCCTCCCAAATATTATCTTCACAACTAAAAGCACCAAAAAACCTGAAAGTAcagttgaatttcatgatttgctataattatattctagaaagtcactgcaaacactgaattagcaaatactgaaccactgctcctaggagaaatacaggcttaggttcctgtgaaccattctgttcccaacatgttcatcaactcatcaatacttaagcttgttttatgcatgtttctgttgaaagacaccatgtttaatacatattgttgattcactcacattgcactcatggccaacagcactgtaactcacgcctgaatgaagcttatctaac
>gene=chr20_599250-600250; species=bosTau
tgagtcttcccagttgaagcctcagatatcagggacagcggcaagcattccctgctgtgtctattatgaatcctgaaccatagactctgtgaacataagaaaatg-ttaagacactaacttgtagggtaatttgtcccatagcaatgctaattgTCACTGCAGCTCACTGCAATGCCTCCTAAGTATTATCTTCACACCTGAAAGTACC-AAACCCCTGAAAATTTAATTGAtttttattatttgctgtaattatagtctgtaaagttaccaccaacactgaattagcaaatacagaaccatcactcctaggaaaaatatagaggtagtctactgtgagac--tctagtca---cattttcatcaactgatcaataaatagccttgttttaggtgtgctt--------------------taatgtatcctgttgattcattcacattaaaattatggacgacagcattataactcacacttgaacaaagctcatctaac
>gene=chr20_599250-600250; species=calJac
tgagtcttcaccattgaagcctgagacattatgggcagtgacaagtcttcactgctctgcccattctgaatcctgaactacagaatccatgagcataaggaaatgcttaagacaccaactt---gggtaatttgtcacacagcaatgctaattgtaacTGTAGTTCACTAAAATGCCTCCCAAATATTATCTTCACAACTAAAAGCACCAAAAAACCTGAAAGTAcagttgattttcattatttgctgtaattata-tctagaaagtcactgcacacactgaattagcaaatactgagccactgctccgagaggaattacagggtcaggttcttgggaaccattctgttgccaacattctcatcggctgatcaatacataagcttgttttatgcatgtttctattgaaaggcactctgtttaataaatattgttgattcatttacactgcactcaaggccaatagccctgtaactcatgcctgaatgaagcttatctaac
>gene=chr20_599250-600250; species=canFam
tgagtcttcccggttgcagcctcagacatcaggaacagagacaagccttccctgctgtgcctattatgaatcccgaattacagaatctgtaagcataagaaaatg-ttaagacaccaagtcgtggggtaatttgtcccacagcaatCCTAATTGTAACTATAGCTCACTGCAATATTTCCCAAA---TATCTTCACACCTGAAAGTACC-AAAAGCCTGAAAGTAcagttgatttttattattcacggtaattatattgtgtaaagtcactgcaaacactgaattagtagttactgaataatagctcctagggaaaatatagggtaaggatcctttgagcc--tcagggcatgatattttcatcaactgatcaatac-ccaccttggtttttgtg-gtttctattgaaggacaccttatttcatatataccttggactcac----------ctcgaatcc-tggacgacgtgagtcatgcctgaacagagcttatcta--
>gene=chr20_599250-600250; species=equCab
tgagtattcccaggcggagcctcagccatcgtgaacagcgacgagcctgccctgctgtgccgagtatgaatcctgaactacagaatctgtgagcttaagaaaatg-TTAAGACACTGACTTGTGCAGTAATCTGTCCCACAGCAATGCTAACTATGGGCGTGGCGCACCGCAACGCTCCACAAG---GACCTTCACACCTGAACGTCCC-AAACCCCTGAGAGCTGAGGTGCtttttattattcgctgtaattatattctgtaacgttaccgcagacactgaactagcgaacactgaacctctgctcccggggaaaatacagggctggggccctgcgagcc--tctgggcacggcattttcgtcaaccgatcaatctgtaaccttgctttctgtgtgtttctatttaaggacacctgatttaatgtaaactgttaactcattaacactgaacccatgccc-agtgcaccgtgactcacgggtgaacgaagcttatccaac
>gene=chr20_599250-600250; species=gorGor
cgagtctttgcca-tgaagcctcagacatcatggacagtgacaagtcttcactgctctacccattctgaatcctgaactacagaatccgtgagcataaggaaatgcttaagacaccaaattgtggggtaattt-tcacacagcaacaCTAATTGTGACTGTAGCTCACTAAAATGCCTCCCAAATATTATCTTCACAACTAAAAGCACCAAAAAA-CTGAAAGTAcagttgaatttcat-atttgctataattatattctagaaagtcactgcaaacactgaattagcaaatactgaaccactgctcctaggagaaatacaggcttaggttcctgtgaaccattctgttcccaacatgttcatcaactcatcaatacataagcttgttttatgcacgtttctgttgaaagacaccatgtttaatacatactgttgattcactcacattgcactcatggccaacagcactgtaactcacgcctgaatgaagcttatgtaac
>gene=chr20_599250-600250; species=panTro
cgagtctttgccattgaagcctcagacatcatggacagtgacaagtcttcactgctctacccattctgaatcctgaactacagaatccgtgagcataaggaaatgcttaagacaccaaattgtggggtaatttgtcacacagcaacaCTAATTGTGACTGTAGCTCACTAAAATGCCTCCCAAATATTATCTTCACAACTAAAAGCACCAAAAAACCTGAAAGTAcagttgaatttcattatttgctataattgtattctagaaagtcactgcaaacactgaattagcaaatactgaaccactgctcctaggagaaatacaggcttaggttcttgtgaaccattctgttcccaacaagttcatcaactcatcaatacataagcttgttttatgcatgtttctgttgaaagacactatgtttaatacatactgttgattcactcacattgcactcatggccaacagcactgtaactcacgcctgaatgaagcttatctaac
>gene=chr20_599250-600250; species=papHam
tgagtctttgccattgaagcctcagacatcacggacagtgacacgtcttcactgctctgcctgttctgaatcctgaactacagaatccgtgagcataaggaaatgcttaagacaccaacttatcaggtaatttgtcacacagcaacaCTAATTGTGACTGTAGCTCACTAAAATGCCTTCCAAATATTATCTTCACAACTAAAAGCACCAAAAAACCTGAAAGTAcagtcgattttcattatttgctgtaattatattctagaaagtcactataaacactgaattagcaaatactgaaccactgctcctaggtgaaatacaggcttaggttcctgtgaaccattctcttcccaacatgttcatcaactgatcaatacataagcttgtttcatgcatgtttctgttgaaagacaccctgtttaatacatatcgttgattcgctcacattgcactcatggccgacagcactgtaactcacgcctgaatgaagcttatctaac
>gene=chr20_599250-600250; species=ponAbe
cgagtctttgccattgaagcctcagacatcatggacagtgacaagtcttcactgctctgcccattctgaatcctgaaatacagaatccatgagcataaggaaatgcttaacacaccaacttgtggggtaatttgtcgcacagcaacaCTAATTGTGACTGTAGCTCACTAAAATGCCTCCCAAATATTATCTTCACAACTAAAAGCACCAAAAAACCTGAAAGTAcagttgaatttcattatttgctataattatattctagaaagtcactgcaaacactgaattagcaaatactgaaccactgctcctaggagaaatacaggcttaggttcctgtgaaccattctgttcccaacatgttcatcaactgatcaatacataagcttgttttatgcatgtttctgttgaaagacaccctgtttaatacatattgttgattcactcacattgcactcatggccaacagcactgtaactcatgcctgaatgaagcttatctaac
>gene=chr20_599250-600250; species=rheMac
tgagtctttgccattgaagcctcagacatcacggacagtgacatgtcttcactgctctgcctgttctgaatcctgaactacagaatccgtgagcataaggaaatgcttaagacaccaatttatcaggtaatttgtcacacagcaacaCTAATTGTGACTGTAGCTCACTAAAATGCCTTCCAAATATTATCTTCACAACTAAAAGCACCAAAAAACCTGAAAGTAcagtcgattttcattatttgctgtaattatattctagaaagtcactataaacactgaattagcaaatactgaaccactgctcctaggtgaaatacaggcttaggttcctgtgaaccattctcttcccaacatgttcatcaactgatcaatacataagcttgtttcatgcatgtttctgttgaaagacaccctgtttaatacatatcgttgatttgctcacattgcactcatggccaacagcactgtaactcacgcctgaatgaagcttatctaac
>gene=chr20_618457-619457; species=hg19
taggaagcagccagcctggctggacatggacattttgggtattgatggtgaagagcctggaATTGTTTTCTAAATTTGATCTCCAAACACTTTTAAGCAAGAGGTGATATGATATGACATATTTTAGCAGACAATGAATATTTCCTGAATTAAAATTGAAGACCCTTCTAGTTCCAATAGTTCCATGCTTCCCAAAGTGATACTGAAATGACTTCAGGAGAGAACAggctgggcgtggtagctcacatctgtaatcccaacgctttgggagggtaaggcaggaggattgctcgaggccaggagttcaagaccagcattggcaacatagtgagatccccatctctacagaaataaaaataaaaataaaaaaattaaggccgggcacagtggctcaagcctgtaatcccagcactttggaaggccaaggtgggtggatcatgaggtcaggagttcgagaccagtctggccaacatggtgaaaccccatctctactaaaaata
>gene=chr20_618457-619457; species=bosTau
tgtgaggcagccagcctggctggagtgggaCATTCATGGCATTGATGGCGAGGAACCTGGAATTGTTTTCTAGATTCGATCCTCAAATACTGTTAAGCAAA-GGTGTTACGATATGACTTACTTTAGTAGACACTCAATA----CTGACTTAAAATTGAAGACTCTTGTAGTTCCAGTAGTTCAGCACGT-TCATAGTGATAATCATATGCCTTCACgtgacaa------------------------------------------------------------------------------------------------------------------------------------------------------------------------------------------------------------------------------------------------------------------------------------
>gene=chr20_618457-619457; species=calJac
caggaggcggccagcctggcggga------CGTTTTGGGTATTGATGGTGAAGATCCTAGAACGGTTTTCTAAATTTGATCTCCAAACACCTTTAAGCAAGAGGTGATATGATATGACATACTTCAGTAGACCATGAATATTTCCTAACTTAAAATTGAAGACCCTTCTAGTTCCAATAGTTCCATGCTTCCCAAACTGATATTGAAATGCCTTCAAGAGAGAACAggttgggcatggtagctcccaactgtaactccaacactttgggaggctgaggcaggaagatt----caagtcaggagttcaagaccagcctgggcaacatagtgaga-----------------------------------------------------------------------------------------------------------------------------------------------------------------------
>gene=chr20_618457-619457; species=canFam
aa--aggcactcagcctggctggagtgggaAATTCAGGGCATTGATGGTGAGGAGTCTAGAATTGTTTTTTAAATTCAATCCTCAAACACTTCTTAGCAAGGGGTGATATGATAT-ATTTATTTTAGAAGACACT---------CTGAATTAAAATTGAGGGCTTTTCTGGCTCCAGTAGTTCAGCACTT-CCAAAGTGACCATGAAATGCCTTC---------------------------------------------------------------------------------------------------------------------------------------------------------------------------------------------------------------------------------------------------------------------------------------------
>gene=chr20_618457-619457; species=equCab
tgcaaaacggccagcctggctggagtgggacgttcagggcattgagggtcagaagcctg--------ttctgaattcgatcctcaaacacttttaagcaaggggtgatatgatatgacttattttagtagacactcgataaatgctgaattaaaattgaa-gCTCTTTTTGTTCCGATAGTTCAGGACTT-CCAAAGTGAT-----------------------------------------------------------------------------------------------------------------------------------------------------------------------------------------------------------------------------------------------------------------------------------------------------------
>gene=chr20_618457-619457; species=gorGor
taggaagcagccagcctggctggacgtggacattttgggtattgatggtgaagagcctggaATTGTTTTCTAAATTTGATCTCCAAACACTTTTAAGCAAGAGGTGATATGATATGACATATTTTAGTAGACAATGAATATTTCCTGAATTAAAATTGAAGACCCTTCTAGTTCCAATAGTTCCATGCTTCCCAAAGTGATACTGAAATGACTTCAAGAGAGAACAggctgggcgtggtagctcacatctgtaatcccaacgctttgggagggtaaggcaggagga-tgctcgaggccaggagttcaagaccagcatgggcaacatagtgagatccccatctctacagaaataaaaataaaaataaaaaaATTAAggccgggcacagtggctcaagcctgtaatcccagcgctttggaaggccgaggtgggtggatcatgaggtcacgagttcgagaccagcctggccaacatggtgaaaccccatctctactaaaaata
>gene=chr20_618457-619457; species=panTro
TAGGAAGCAGCCAGCCTGACTGGACGTGGACATTTTGGGTATTGATGGTGAAGAGCCTGGAATTGTCTTCTAAATTTGATCTCCAAACACTTTTAAGCAAGAGGTGATATGATATGACATATTTTATCAGACAATGAATATTTCCTGAATTAAAATTGAAGACCCTTCTAGTTCCAATAGTTCCATGCTTCCCAAAGTGATACTGAAATGACTTCAGGAGAGAACAggctggacgtggtagctcacatctgtaatcccaatgctttgggagggtaaggcaggaggatcgctcgaggccaggatttcaagaccagcattggcaacatagtgagatccccatctctacag------aaataaaaataaaaaaattaaggccgggcacagtggctcaagcctgtaatcccagcgctttggaaggccgaggtgggtggatcatgaggtcaggagttcgagaccagcctggccaacatggtgaaaccccatctctactaaaaata
>gene=chr20_618457-619457; species=papHam
TAGGA-------AGCCTGGCTGGATGGGGACATTTTGGGTATTGACGGTGAAGAGCCTGGAATTGTTTTCTAAATTTGATCTCCAAACACTTTTAAGCAAGAGGTGATATGATATGATATATTTTAGTAGACCCTGAATATTTCCTAAATTAAAATTGAAGACCCTTCTAGTTCCAATAGTTCCATGCTTCCCAAAGTGATACTGAAACGACTTCAAGAGAGAACAggctgggtgtggtagctcacatctgtaatcccaatgctttgggaggctgaggcaggaggattgcttgaggccaggagttcaagaccagcctgggcaacatagtgagacccccatctctccag------gaaaaaaaaaaaaaaaCTTAAggccgggcatggttgctcaagcctgtaatcccagcactttagaaggccgaggtgggtggatcatgagatcaggagtttgagaccagcctggccaac-----------------------------
>gene=chr20_618457-619457; species=ponAbe
TAGGAAGCGGCCAGCCTGGCTGGACAGGGACATTTTGGGTATTGATGGTCAAGAGCCTGGAATTGTTTTCTAAATTTGATCTCCAAACACTTTTAAGCAAGAGGTGATATGATATGACATATTTTAGTAGACAATGAATATTTCCTAAATTAAAATTGAAGACCCTTCTAGTTCCAATAGTTCCATGCTTCCCAAAGTGACACTGAAATGACGACAAGAGAGAACAGGCTGGGTGTGGTAGCTCACATCTGTAATCCCAAC-----------------------------------------------------------------------------------------------------------------Aggccgggcatggtggctcaagcctgtaatcccagtgctttggaaggccgaggtgggtggatcatgaggtcaggagtttgagaccagcctggccaacatggtgaaaccccgtctgtactaaaaata
>gene=chr20_618457-619457; species=rheMac
TAGGA-------AGCCTGGCTGGATGGGGACATTTTGGGTATTGACGGTGAAGAGCCTGGAATTGTTTTCTAAATTTGATCTCCAAACACTTTTAAGCAAGAGGTGATATGATATGatatattttagtaggaaaggaatatTTCCTAAATTAAAATTGAAGACCCTTCTAGTTCCAATAGTTCCATGCTTCCCAAAGTGATACTGAAACGACTTCAAGAGAGAACAggctgggtgtggtagctcacatctgtaatcccaatgctttgggaggctgaggcaggaggattgcttgaggccaggagttcaagaccagcctgggcaacatagtgagacccccatctctccag------aaaaaaaaaaaaaaaaattaaggcagggcatggttgctcaagcctgtaatcccagcactttagaaggccgaggtgggtggatcatgagatcaggagttcgagaccagcctggccaacgtggtgaaaccccatctctactaaaaata
>gene=chr20_711250-712250; species=hg19
CAGTCTATGCATGctcaggagttccatgtctagcagtgtgtcctataggtttgcttaacccatgtgacatttgacacgtttacaaggttattcactgcagcattgtgacagcaaaagactggaaacaacctaagtgtcctgtaataggggactggttaaacaaattatgggacatttatacaatggagaatgatggccacaaacacacatgaggaaactctcaatgcagtgatatgaaatggtatttaagatgtTTcactttggaaaacagtttggcagtttcttatagagttaaacatacatctctcctatgacccagcaagttcacctctaggtttttgctcaaaataaaaatatatatgtatatatagctccacaaggacttctatgcaaatgttcaacagagtttaacatgtgatagacaacaattggaagtgacccaagatcgaacagccaatgaatggataaactggtgagtcaaatattacactggagtttaa
>gene=chr20_711250-712250; species=bosTau
tagTCTTAtagaacttaatcttgtcacttcgaggagtgtgtcctgcaggtgcactc-acccatgtgacacgtgacatatctacaaggttattcacagcagcactgtaacagcaaaggactggaa---acct----------tactaggggactggttaaacacatttggtgacatgcaggcactggagcactgcagccataaacacaaacgaggacattcatggcgcactgacatgaaACAGC-TATCCGATATCccacctcggaaaacagtttggcagtttcttataaagttaaacatacacctatcctatgacccagcaacttcgcccataggtttttgcctcaa--agaaatatatgttc----------ccacaaggactggtccacaaacatccataacggtttcatttgtaatagacaataagtggagccagtttggtgtccgtcaaccaggggatggacaaactggcttgtgggatgctacacggtggcacca
>gene=chr20_711250-712250; species=calJac
CAGGCTATGCACactcaggagttccaagtctaggagtgtgtcctacaggtatgcttaacccgtgtgacatttgacac------------------------------------------------------------------------------------------------------------------------------------------------------------------------------------------------------------------agagttaaacatacacccttcttatgacccagcaagttcacccctaggtttttgctcaaaataaaactatagacgtgtatatagctccagaaag-------------------acagagtttaacgtgtaatagacgacagttggaagtggcccaagatccatcagccagtgaatggataaactggtgagttaaatattacactgctgtataa
>gene=chr20_711250-712250; species=canFam
ctgtctctgcacactcaagagttccacttctaggagtgtgtcttacaagtgtactc-a-------gccatgtgatgtatctacaaggttattcactacggcatggtgacagcaaaaaactggaa---acat----------gagtagggggctgcttgt-taaattttgggacatctgtacaagggagcactgcagccttgaacacaaatgaacaagctcactatgcactgacatgaaatgacatttcagatatCTcactttggaaaacagtttggcactttcttacaaagttaaacatatacttaccc-atgacccagcaactatatgtctaggtttttacccccaataaaaatatatgtcc----------ccacaaggacttaggcacaaatgttcatagcag--tcgtttgtgatagacagcaactggatacagcccagtgtccatcaactagtgaatggacaaactgatgcttgggatataaccctgcagtataa
>gene=chr20_711250-712250; species=equCab
cagtctctgcacaCTTAGGGGttcctcttctaggagtgtgtcctacaggtacactc-accc-tgtgacatgtgacctatctacaaggttattcactgccgcatcgtgattgcaaaagactggaaaccacct----------ccctgggggactggtcacacgaattatgggacatccatgccgtggagtgctacagccgtccacacaaaggagcgagctccccctgcactggtgtgaaatgGCGTTTCAGacagtccactttggaaagcagttgggcagtttcttataaagttgaacatacacccaccctgtggcccaccaacttcacccccaggtgtttgcccaaaataaaaatatgtgtcc----------ccacaaggacttgtacacaaatgttcataacgg-tttatttgtaagacaccacaactggaaacagctcaacgtccatcagcgagtgaatggacgaactggtgcgtgaaatatgacactgagttatac
>gene=chr20_711250-712250; species=gorGor
--------------------------------------------------------------------------------------------------------------------------------------------------------------------------------------------------------------------------------------------------------------------------------------------------------------------------------------------------------------------------------------------------------------------------------------------------------------------------------------------------------------------
>gene=chr20_711250-712250; species=panTro
CAGTCTATGCATGctcaggagttccatgtctagcagtgtgtcctataggtttgcttaacccatgtgacatttgacacgtttacaaggttattcactgcagcattgtgacagcaaaagactggaaacaacctaagtgtcctgtaataggggactggttaaacaaattatgggacatttatacaatggagaatgagggccacaaacacac--gaggaaactctcaatgcactgatatgaaatggtatttaagatgtTTcactttggaaaacagtttggcagtttcttatagagttaaacatacatctctcctatgacccagcaagttcacccctaggtttttgctcaaaataaaaatatatatgtatatatagctccacaaggacttctatgcaaatgttcaacagagtttaacatgtgatagacaacaattggaagcgacccaagatcgaacagccaatgaatggataaactggtgagtcaaatattacactggagtttaa
>gene=chr20_711250-712250; species=papHam
cagtctatgcACGctcaggagttccatgtctaggagtgtgtcctataggtgtacttaacccatgtgacatttgacacatttacaagattattcactgcagcattgtgacagcaaaagactggaaacaacctaagtgtcctgtaataggggactggttaaacaaattatgggacatttatacaacggagcacaatagccacaaacatacatgaggaaactctcaatgcactgatatgcaatggtatttaagatgtTTcactttggaaaacagtttggtagtttctcatagagttaaacatacacctctcctataacccagcaagttcagccctaagtttttgctcaaaataaaaatatgtatgtatatatagctccacaaggacttctatgcaaatattcaacagaatttaacatgtgatagacaacaattggaagtggcccaagattgatcagccagtgaatggataaactggtgagtcaaatattacactggagtttaa
>gene=chr20_711250-712250; species=ponAbe
CAGTCTACGCACGctcaggagttccatgtctaggagtgtgtcctataggtttgcttaacccatgtgacatttgacacgtttacaaggttattcgctgcagcattgtgacagcaaaagactggaaacaacctaagtgtcctgtaataggggactggttaaacaaattatgggacatttatacaatggagcatgatggccacaaacacacatgaggaaactctcaatgcactgatatgaaatggtatttaagatgtTTcactttggaaaatagtttggcagtttcttatagagttaaacatacacttctcctatgaaccggcaagttcatccctaggtttttgctgaaaataaaaatatatatgtatatatagctccacaaggacttctatgcaaatgttcaacagagtttaacatgtgatagacaacaattggaagcggcccaagatcaaacagccagtgaatggataaactggtgagtcaaatattacactggagtttaa
>gene=chr20_711250-712250; species=rheMac
CAGTCTATGCACGctcaggagttccatgtctaggagtgtgtcctataggtgtacttaacccatgtgacatttgacacatttacaagattattcactgcagcattgtgacagcaaaagactggaaacaacctaagtgtcctgtaataggggactggttaaacaaattatgggacatttatacaacggagcacaatagccacaaacacacatgaggaaactctcaatgcactgatatgcaatggtatttaagatgtTTcactttggaaaacagtttggtagtttctcatagagttaaacatacacctctcctataacccagcaagttcagccctaagtttttgctcaaaataaaaatatgtatgtatatatagctccacaaggacttctatgcaaatattcaacagaatttaacatgtgatagacaacaattggaagtggcccaagattgatcagccagtgaatggataaactggtgagtcaaatattacactggagtttaa
>gene=chr20_721413-722413; species=hg19
GTTAGGCAGGCTAGAACCTGATCCAGGTTAACTTTGCATCCTTAGTGCTGGTTCTTTCCATCCAGGGCCCCACTCAGGGTATATGCTCAGTGACTGTTGTACAAATGCATAAAGCTCAGTTTGCATAAAGCTCACTTCAGCTTCTGTATCTGTAAGACAAGAATCAGAgccaggcacagtggttcatgcctataatcacagaactttgggaggctgaggcgggcggatcacgaggtcaggagttccaggccagcctgtccaatatggtgaaaccccgtctgtagtaaaaatacaaaaattagccaggtgtggtggcacgcatctgtaatcccagatactcgggaggctgaggcagaagaatcacttgaacctgggaggcagagtttgcagtgagccgagatcatgccactgcactccagcctgggcgacagagcgagactccatctcaaaaaaaaaaaaaaaaaaagaaTCGAAATCAGCTCTTCAGATTGCTGGAGGCT
>gene=chr20_721413-722413; species=bosTau
--------------------------------------------------------------------------------------------------------------------------------------------------------------------------------------------------------------------------------------------------------------------------------------------------------------------------------------------------------------------------------------------------------------------------------------------------------------------------------------------------------------------
>gene=chr20_721413-722413; species=calJac
gttaggcaggctagaact--atccaggtcagctctgcatcctcagtgctggtctattccatccggggccccactcagggtatatgctcagtgactgttgcacaaatgcataaaGCTCACCTTGCATAAAGCTCATTTCAGCTTCTGTATCTGTAAGACAAGAATCAG------------------------------------------------------------------------------------------------------------------------------------------------------------------------------------------------------------------------------------------------------------------------------------------------------------------AATCAGCTCTTCAGATTGCTGGAGGCT
>gene=chr20_721413-722413; species=canFam
ATTAGGCAGGCTAGCACCTGGTCTGGGTCATCTGTGTACTCCCAGTACTGGTCCCTTCCAGCCAGGACC-CACTCTGGGCGCGTG--CAGTAATTGTTGGACGCATGCACATGGCTC-------ACTGAGCCC----CAGCGTCTTCATCTGTCGGACACACATGA----------------------------------------------------------------------------------------------------------------------------------------------------------------------------------------------------------------------------------------------------------------------------------------------------------------------CAGCACGTCAGATTGCTGGAGGGC
>gene=chr20_721413-722413; species=equCab
atgaggcagcctagaacccggtctgggtcttcttcgcacccccagtactggtcctttccatccagggtc-tgctcagggtgtatgctcagtaattgttgaaCCTGTGcttaaggctc-------a----------------------------------------------------------------------------------------ccgaggc-----------------------------ccagcttcttca----------------tctgtagga-----------------------------------------------------cggggg--------------------------tgagagtC---------------------------------------------------------------------------------------------A------CGCTTCAGATGGCTGGAGGCC
>gene=chr20_721413-722413; species=gorGor
gttaggcaggctagaacctgatccaggttaactttgcatccttagtgctggttctttccatccagggccccactcagggtatatgctcagtgactgttgtacaaatgcataaaGCTCAGTTTGCATAAAGCTCACTTCAGCTTCTGTATCTGTAAGACAAGAATCAGagccaggcacagtggctcaggcctgtaatcacagaactttgggaggctgaggcgggtggatcacgaggtcaggagttccaggccagcctgtccaatatggtgaaaccccgtcagtagtaaaaatacaaaaattagccaggtgtggtggcacgcatctgtaatcccagatactcgggaggctgaggcagaagaatcacttgaacctgggaggc-------------------------------------------------------------------------------------------------------------------------
>gene=chr20_721413-722413; species=panTro
GTTAGGCAGGCTAGAACCTGATCCAGGTTAACTTTGCATCCTTAGTGCTGGTTCTTTCCATCCAGGGCCCCACTCAGGGTATATGCTCAGTGACTGTTGTACAAATGCATAAAGCTCAGTTTGCATAAAGCTCACTTCAGCTTCTGTATCTGTAAGACAAGAATCAGagccaggcacagtggctcatgcctgtaatcacagaactttgggaggctgaggcgggcggatcacgaggtcaggagttccaggccagcctgtccaatatggtgaaaccccgtctgtagtaaaaatacaaaaattagccaggtgtggtggcacgcatctgtaatcccagatactcaggaggctgaggcagaagaatcacttgaacctgggaggaagagtttgcagtgagccgagatcatgccactgcactccagcctgagcaacagagcaagactccatctcaaaaaaaaaaaaaaaaaaagaaTCGAAATCAGCTCTTCAGATTGCTGGAGGCT
>gene=chr20_721413-722413; species=papHam
ATTAGGCAGGCTGGAACCTGATCTAGGTCAACTTTGCATCTTTAGTGCTGGTCCTTTCCATCCAGGGCCGCACTTAGGGTATATGCTCAGTGACTGTTGTACAAATGCATAAAGCTCACTTTGCATTAAGCTCACTTCAGCTTCTGTGTGTGTAAGACAAGAATC--ggccaggcgcagtggctcacgcctgtaattgcagaactttgggaggctgaggcgggcagatcatgaggtcaggagtttgagaccagcctgtctaatatggtgaaaccctgtctgtagtaaaaatataaaaa--agctgggtgtggtggcacgtgtctgtagtcccagatgctcaggaggctgaggcagaagaattgctcgaacctgggagtcagaggttgcggtgagccgagattgtgccattgcactccagcctgggtgacagagtgagactccatctgaaaaaaaagaaaaaaata-gaatcaaaaTCAGCTTTTCAGATTGCCGGAGGCT
>gene=chr20_721413-722413; species=ponAbe
GTTAGGCAGGCTAGAACCTGATCCAGGTCAACTTTGCATCCTTAGTGCTGGTCCTTTCCATCCAGGGCCCCACTCACGGTATATGCTCAGTGACCGTTGTACAAATGCATAAAGCTCACTTTGCATAAAGCTCACTTCAGCTTCTGTATCTGTAAGACAAGAATCAGagccaggcgcagtggcttacgcctgtaatcgcagaactttgggaggctgaggcgggcggatcacgaggtcaggagtttgaggccagcctgtccaatatggtgaaaccctgtc-atagtaaaaatacaaaaattagctgggtgtggtggcatgcgtctgtaatcccagatactcgggaggctgaggcagaagaatcacttgaacctgggaggcagaagtttcagtgagccgagatcatgccactgcactccagcctgggcgacagagcgagactccatctcaaaaaaaaaaaaaaata--gaaTTGAAATCAGCTCTTCAGATTGCTGGAGGCT
>gene=chr20_721413-722413; species=rheMac
GTTAGGCAGGCTGGAACCTGATCTAGGTCAACTTTGCATCTTTAGTGCTGGTCCTTTCCATCCAGGGCCGCACTCAGGGTATATGCTCAGTGACTGTTGTACAAAtgcataaagctcactttgcataaagctcacttCAGCTTCTGTGTGTGTAAGACAAGAATC--ggccaggcgcagtggctcacgcctgtaattgcagaactttgggaggctgaggcgggcagatcacaaggtcaggagtttgagaccagcctgtctaatatggtgaaaccctgtctgtagtaaaaatattaaaa--agctgggtgtggtggcacgcgtctgtaatcccagatgctcaggaggctgaggcagaagaattgctcgaacctgggagtcagaggttgcgatgagccgagattgtgccattgcactccaggctgggtgacagagtgagactccatctgaaaaaaaagaaaaaaata-gaatcaaaaTCAGCTTTTCAGATTGCCGGAGGCT
>gene=chr20_833019-834019; species=hg19
gcctcccagagtgctgggattataggcatgaggcaccgcgcctggcTTAGAATCCATCTCTTagtcacattacacagggcatgagtacagatatggaggaattattgtagctgattttcaaacaacttaccTGTGTGTGCAGGTAAAGAACTAGGGACAGTTCTCAGTTTtggaaataaaaaaaactctgggctgcagtcctggctcttccgtccttgctgtctgaccttagtcaagttgtctcattctctgagcttccgtaaattggataaaattgaatgaaacgagatgatctttaTAAAGTGCTTGTGCTACTCATTTGTTTACAAACGcagcacatatttattgaggcctcctatataccaactactggtcccaccccgaggatattgcagtgaacaaaatggaccaaaacacctgctcttgtgaagctcacagcctaggttgtagacagatgttaattgatcatcctaataattgtatgaccattgagagtagat
>gene=chr20_833019-834019; species=bosTau
--------------------------------------------------------------ggctacagtccatggggt-----cacagagtcggatatgactgagcgactaacatac------TCAACGTGTGTATGTAGGTAAAGTGTTGGGAAACTTTCCCAgctttgaaatc--agaaaaacttggact----ttttggtgctaccacc--tgttgtctgatcttagtcaagttgcctcactctctgagc-tctgtaaactggataaaactgaatgacatgctgtggtctttGT-AAGTACTTGTTCCACTCATGTGttcattcataaagtatatatttatttgggtctactgcataccaagtcctaggcacaccctggagagattgtagcaaacaaaatgaacc-aaacacct-ccattgggagactta--gtct-----------agatactatttgatcatctcaataattttatgatcaccaagattacat
>gene=chr20_833019-834019; species=calJac
----------------------------------------------------tccatctctcagtcacattacacagggcatgaatacagatatggaggaattattgtagctgattttcaaacaacctaccTATGTGTGCAGGTAAAGAACtggggaaagttctcagttttggaat---aaaaaaatctgggttccatttttggctcttccgtccttgctgtctgaccttagtcaagttgcctcattctctgaccttctgtaaattggataTGATTGAATGAAATGAAATGATCTTTATAAAGTATTTGTGCTACTCATCTGTTTACAAatgcagcacatatttattgaggcatccgatataccaactgctagtcccaccctgaggatactgcagtgaacaaaatggaccaaaacacctgcccttaggaggctcacagcctaggttgtgggcggacgttaactgatcatcctaataattttatgaccattgagagtaggt
>gene=chr20_833019-834019; species=canFam
------------------------------------------------------catctcttagtcacattgcaaagggcatgaggacaagcgtggaggaatgattacagccatttttcaatttagcaACCTATGTGTGc-----------aagggaaagtacccaattgtgcaatc--agagaaacctggatt----tcttggtgctgcctcccttactatctgtccttggtcaagctacctcactctctgagc-ttca----------CAAACTGGATGAAAGGAGACAATCTTTGTAAAGTGCCTGTGCCATTCATTTGttcattaatgtaacacatatttgtt------------------agcgtgaggcacaccct-gcgacaccatagtgagcgaaattaaccagaacacccgcccttggaaagctca--gtcttggttaaggacagatcttaattggccatcccaataattttatggtcactgaaattaggt
>gene=chr20_833019-834019; species=equCab
------------------------------------------------agactccatctcttagtgACCTTACAAAGGATGTGAGGACAGGCATGGAGGAATTGCTGCAGCCGGTTTCCGATGTACCACC---TGTGTTccggtaaagtatcggggaaagttcccagctttggaagc--agaaaaaccttgatt----tc-tgatgcaatcactcttgctgtgtgacctaagttaagttgcctcactctctgagc-ttcgtaagctggataaaatggaatgaaatgagacgatcttcattaagtgcctGTGCTAGTCATTTGCtcattaatgtaacacatatttacgaggacctaccctgtgccaagcaaaagccacagcctgggggtatcgtggtgaacaaaatgaacccaaacacctgcccttgggaagctca--gtctaggttgcagacacgcattaattgatcatcccaataattttatg-------------ggt
>gene=chr20_833019-834019; species=gorGor
gcctcccaaagtgctgggattataggcgtgaggcactgcgcctggctTAGAATCCATCTCTTAGTCACATTACACAGAGCATGAGTACAGATATGGAGGAATTATTGTAGCTGATTTTCAAACAACTTACCTGTGTGTGCAGGTAAAGAACTAGGGACAGTTCTCAgttttggaaataaaaaaaaatctgggctgcagtcctggctcttctgtccttgctgt-tgaccttagtcaagttgcctcattctctgagcttccataaattggataaaattgaatgaaacgagatgatctttaTAAAGAGTTTGTGCTACTCATTTGTTTACAAACGcagcacatatttattgaggcctcctatgtaccaactactggtcccaccccgaggatattgcagtgaacaaaatggaccaaaacacctgctcttgtgaagctcacagcctaggttgtggacagacgttaactgatcatcctaataattttatgaccattgagagtagat
>gene=chr20_833019-834019; species=panTro
gcctcccaaagtgctgggattataggcgtgaggcacggcgcctggcttagaatccatctcttagtcacattacacagggcatgagtacagatatggaggaattattgtagctgattttcaaacaacttaccTGTGTGTGCAGGTAAAGAActagggacagttctcagttttggagataaaaaaaaatctgggctgcagtcctggctcttccgcccttgctgtctgaccttagtcaagttgcctcattctctgagcttctgtaaattggataaaattgaatgaaacgagatgatctttaTAAAGTGTTTGTGCTACTCATTTGTTTACAAACGcagcacatatttattgaggcctcctatgtaccaactactgatcccaccccga-gatattgcagtgaacaaaatggaccaaaacacctgctcttgtgaagctcacagcctaggttgtggacagacgttaattgatcatcctaataattttatgaccattgagagtagat
>gene=chr20_833019-834019; species=papHam
gcctcccaaagtgctgggattataggtgtgagccaccgcgcccagcatagactccatctcttagtcacattacacagggcatgagtacagagagggaggaattattgtagctgattttcaaacaacttaccTATGTGTGCAGGTAAAGAACTAGGGAAATTTCTCAGTTttggaactaaaaaaaaatatgggctccagtcctggctcttccatccttgctgtctgaccttagtcaagttgcctcattctctgagcttccataagttggataaaattgaatgaaatgagatgatctttaTAAAGTGTTTGTGCAACTCATTTGTTTACAAatgcagcacatatttattgaggcctcttatgtaccaattactggtcccaccctgaggatattgcagcgaacaaaatggaccaaaacacctgcccttgggaagctcacagcctatgttgtggacagacattaattgatcatcttaataattttatgaccattgagagtagat
>gene=chr20_833019-834019; species=ponAbe
gcctcccaaaatgctgggattataggtgtgaggcaccgcgcctggcctagaatccatctcttagtcacattacacagggcatgagtacagatatggaggaattattgtagctgattttcaaacaacttacGCGTGTGTGCAGGTAAAGAACTAGGGACTGTTCTCAgttttggaaataaaaaaaaatctgggctgcagtcctggctcttccgtccttgctgtctgaccttagtcaagttgcctcattctctgagcttctgtaaattggataaaattgaatgaaatgagatgatctttataaagtgtttaTGCTGCTCATTTGTTTACAAACGcagcacatgtttattgaagcctcctatgtaccaactactggtcccaccccgaggatattgcagtgaacaaaatggaccaaaacacctgctcttgggaagctcacagcctaggttgtggacagatgttaattgatcatcctaataattttatgaccattgagagtagat
>gene=chr20_833019-834019; species=rheMac
gcctcccaaagtgctgggattataggtgtgagccaccgcgcccagcatagactccatctcttagtcacattacacagggcatgagtacacatagggaggaattattgtagctgattttcaaacaacttaccTATGTGTGCAGGTAAAGAACTAGGGAAATTTCTCAgttttggaactaaaaaaaaatatgggctccagtcctggctcttccatccttgctgtctgaccttagtcaagttgcctcattctctgagcttccataagttggataaaattgaatgaaatgagatgatctttaCAAAGTGTTTGTGCAACTCATTTGTTTACAAatgcagcacatatttattgaggcctcctatgtaccaattactggtcccaccctgaggatattgcagtgaacaaaatggaccaaaacacctgcccttgggaagctcgcagcctatgttgtggacagacattaattgatcatcttaataattttatgaccattgagagtagat
>gene=chr20_856257-857257; species=hg19
ccagcctgggcaacagagtaagccctgtctcaaaaaaaaaaaaaaaaaaaaagaaGGTCTTGCTGGGTGGAGGCAAGTGGGTGGCAGATGTGGCCAGGGCAGCTCAAGGAAGCTCTTGTACCCTCAGGGCAGGGCCTGAGAAATTCCCCAGTGGGAATTCAGAGGGAATACAGAGCCTGGGTATATGGTTGGCTCAGTCCCCACACCTCCAGTCATAGATTGTGTCTGTCGCCAGGGAAATGAGACTTAATTATTCTCTGTGTAGAAAAGACTTGGGAGGCTCCCTCAGCTTCCTTTTAGGCACTTACTATGTCTGGGGATGGGAACAGCCGTGCTCCCAGAAAGCAGTCCAGTCAAGGGTGTGAAAGGCTGCCACGAGACAGTGATCGTAAtattgtttgctgagcgtttactacatgccaggcactgtgttaatgcttcatgtgcagtatctcattcaggcctcatcacaccctttttgaggtaggtatgcctaaagc
>gene=chr20_856257-857257; species=bosTau
-----------------------------------------------------AAGGTCTTC-CGGGTGGAGGCAAGGGGACACCAGGTACAGCCAGGGCAGTTCAGGGGAGCTCTGGTTCC-CCAGGGCAGGGCCTATGAGATGCCCCCAGAGGGATCTAGAGGGAAGGTGGTGCCTGGGCATGTGGCTGGCTCAGTCCCGGTACCTCCACCCATGGACTCTGCCTGCG--GAGGGAAATGAAGTTTAACTGTTACATGTGTAGGAAA-----GGGAGGCACCCCCA-CTTCCtgttatgcacttactatgtctggggatgggaacagcagtgttcgcacagaacaggcCAGCCAAGTGTGTGAAAGGATGGCTTGGGACAGTAATTGTAatattatttgttggatatttactaagtgcta------gtgttaatgctctatgtgtagtatttcattcaagcttcacagcactt----tgaggtgggtacactttgggc
>gene=chr20_856257-857257; species=calJac
----------------------------------------------------------------------------------------------------------------------------------------------------------------------------------------------------------------------------------------------------------------------------------------------------------------------------------------------CTCCCAGAGAGCAGTCCAGCCAAGGGTGTGAAGGTCTGCCTTGGGACAGTGATTGTAAtattagttgctgagtgtttactacctgccaggaactgtgttaatgcttcatgtgtggtatctcattcaggcctcatcacactttttttgaggcaggtatgcctaaggt
>gene=chr20_856257-857257; species=canFam
--------------------------------------------------------------CTGGGTGGGGAAAAATGGACACCAGATGCGG------------------------------CTGGGGCAGGGCCTGGGAGATGCCCCTGGGGGGATCAAGAGGGCATGTAGGGCCTGGGT-TGTGGCTGGCTCAGTCCCTGCACTTCCA-CCATGGGCTCTGTCTGTC-----------------------------------------------------------------------------------CTGGAGAGAAGAATGGCCATGCTCACACAGAGCAGGCCAGCCAGGTGTGTGAAGGGCTGCCTTGGGACAGCaatggtaatattatttgctgagcatttactaagtgccatgcactgtgttaatgctctacatgcagtatctcatttgagctttataacatgttgaataaggtaggtacatctggcgc
>gene=chr20_856257-857257; species=equCab
----------------------------------------------------------------GGGTGGAGGCAAGTGGACAGCAGATGCAGCCGGGGCAGCTCAGGGAGGCTCTGGTTCC-CCAGGGCAGGGCCTGGGAGACGCCCCTAGTGGGATCCAGAAG----GTGGGGCCTGTGCATGTGGCTGGCTCAGTCCCTGTGCCTACACCCATGGGCTCTGCCTGTC------TGGATGAGGCTGAAGTGCTACATGTGTGGGAAAGATGTACGAGGCTCCCCCAGCTTCCTGCTCTGCACGGACCACGTCCGGGGATGGGAAGTGAAGCGCTCACACA-AGCAGGCCAGCCAAGTGGGTGAAGCGCTGCTCAGAGACAGCaattacaacagtatttgcgaagcatttactaagggccatttacta----agtgccctgtgtacagcatctcagtcaagcctc-tgacactttgaataagggagggacacgcagggc
>gene=chr20_856257-857257; species=gorGor
-------------------------------------------------------------------------------------------------------------------------------------------------------------------GGGAATACAGAGCCTGGGTATATGGTTGGCTCAGTCCCCACACCTCCAGTCACAGACTGTGTCTGTCGCCATGGAAATGAGACTTAATTATTCTCTGTGTAGAAAAGACTTGGGAGGCTCCCTCAGCTTCCTTTTAGGCACTTACTATGTCTGGGGATGGGAACAGCCGTGCTCCCAGAAAGCAGTCCAGTCAAGGGTGTGAAGGGCTGCCATGAGACAGTGATCGTAAtattgtttgctgagcgtttactacatgccaggcactgtgttaatgcttcatgtgcagtatctcattcaggcctcatcacaccctttttgaggtaggtatgcctcaagc
>gene=chr20_856257-857257; species=panTro
ccagcctgggcaacagagtgagccctgt----------------------------------------------------------------------------------------------------------------------------------------------------------------------------------------------------------------------------------------------------------------------------------------------------------------------------------------------------------------------------------------------------------------------------------------------------------------------------------------
>gene=chr20_856257-857257; species=papHam
ccagcctgggcaatagagtgagccctgtctaaaaaaaaaaaaaaagaaaAAAAAAGGTCTTGCTGGGTGGAGGCAAGAGGATGGCAGATGTGGCCAAGGAAGCTCAAGGAAGCTCTTGTACCTCCAGGACAGGGCCTGAGAAATTCACCAGTGGGAATTCAGAGGGAATACAGGGCCTGGGTATGTGGTTGGCTCGGTCACCACACCTCCAGTCACAGACTGTGTCTGTCACCAGGGAAATGAGACTTAATCATTCTCTGTGTAGAAAAGACTTGGGAGGCTCCCTCAGCTTCCTTTTAGGCACTTACTATGTCTAAGGATGGGAACAGCAGTGCTCCCAGGAAGCAGTCCAGTGAAGGGTATGAAGGGCTGCCTTGGGACAGTGATTGTAAT-TTatttgctgagtgtttactacatgccaggcactgtgttaatgcttcacgtgcagtatctcattcaggcctcatcacaccctttttgaggtaggtatgcctaaggc
>gene=chr20_856257-857257; species=ponAbe
ccagcctgggcaacagagtgagccttgtctcaaaacaaaacaaaacaaaaACGAAGGTCTTGCTGGGTGGAGGCAAGTGGATGGCAGATGTGGCCAGGGCAGCTCAAGGAAGCTCTTATGCCCTCAGGGCAGGGCCTGAGAAATTCCCCAGTGGGAATTCAGAGGGAATACAGAGCCTGGGTATATGGTTGGCTCAGTCCCCACACCTCCAGTCATAGACTGTGTCTGTCGCCAGGGAAATGAGACTTAGTTATTCTCTCTGTAGAAAAGACTTGGGAGGCTCCCTCAGTTTCCTTTTAGGCACTTACTATGTCTGGGGATGGGAACAGCAGTGCTCCCAGAAAGCAGTCCAGTCAAGGGTGTGAAGGACTGCCATGGGACagtgatggtaatattgtttgctgagtgtttactacatgccaggcactgtgttaatgcttcatgtgcagtatctcattcaggcctcatcacaccctttttgaggtaggtatgcctaaaac
>gene=chr20_856257-857257; species=rheMac
ccagcctgggcaatagagtgagccctgt--aaaaaaaaaaaaaaagaaaaaaaaaGGTCTTGCTGGGTGGAGGCAAGTGGATGGCAGATGTGGCCAAGGAAGCTCAAGGAAGCTCTTGTACCCCCAGGACAGGGCCTGAGAAATTCACCAGTGGGAATTCAGAGGGAATACAGGGCCTGGGTATGTGGTTGGCTCGGTCACCACACCTCCAGTCACAGACTGTGTCTGtcaccagggaaatgagacttaatcattctctgtgtagaaaagacttgggaggctccctcagcttccttttaggcacttactatgtctggggatgggaacagCAGTGCTCCCAGAAAGCAGTCCAGTGAAGGGTATGAAGGGCTGCCTTGGGACAGTGATTGTAAT-TTatttgctgagtgtttactacatgccaggcactgtgttaatgcttcacatgcagtatctcattcaggcctcatcacaccctttttgaggtaggtatgcctaaggc
>gene=chr20_864201-865201; species=hg19
CTGTGCATACGCCAGTAATAGGTTCAGGTTAATCCACATGTCGCGATTTGGAAGGTGTCTACTTTTCCTACCTGTAGCTTCCTTAGGCCTCAAACCCCTACTCAGCTGGGTCTGCCAGACTGAGATGGAGCCAGGGTGGAATCTTCTGCCCTCAAATCCCTGTCAGCCCTGGTGGTGCCGGGAGCGCCATCACTATTGGGTCTTAAAGGCTTTCCAGCCTTCCACTATGGATCCAGGAGCAGCAGTAGCCCCTTTGGTCTTTCTCTCTCATCAGGACATCTCCACTCATGGTTCCAGTCAGAGCTTCTTGAAAGTAGTCCCACTCTGTTCAAAAGCCTCCCATGCCCCCTGCTAGCCTCAGGCTAAGAGCCCTTCTCCTTCGCACAGCCTTTGGACCTGTCTATTTTTATGGTCTGGAAACTTCAGGAACACTGATAGCTGAGCATCTGGCACATATTATGCACTCAAAAACCATGTATTTCTTTCTCCTTCCCTTTGGG
>gene=chr20_864201-865201; species=bosTau
CTATGCACAAGCCAGTGATGGGTTCGGGTCACTGTTAATTAC-------GGACGACATCCACTTCTCTTGCCTGTGGCCACCTCAGACCTCAAACCTCCACCTCGGGG----TGCCCAGCTTAGATGGCGCTATGGTGCTGTCCTCTGTCTCCACAATGCTGCCACCAACAGCG---TCTGGAAT-CCATCACTA-TGTGCCTTAAAGGCTTTCCAGCTTCCCCCTATGGACCCAGCAGCAGTAGGAACCCTTTCTGTCTTTCTCT--CACCAAGCCATCTCCCTTCCTGGTTCCAATCACGCTTCCTAAATGTTAGTCCCAAAATGAGTAGTCCCTTCCTGCAGCCCT---------CAGATTAAAGTCTCCTCTCCTGCACACAGCCTTTTAGGCCTTC----------GTCTGGAAACTTCAGGGACGCTGCTAGCAGGGCACCTAGCACATACCAGGCACTTAACAAATATGCAATTCCTCCTCCTTCCCTCAGAG
>gene=chr20_864201-865201; species=calJac
CCATGCATAAGCAGGTAATGGGTTCGGGTTAAGCCACATCTTGCAATTTGGAAGGTGTCTACTTTTCCTGCCTGTAGCTTCCTTAGGCCTCAAATCCCTGCTCGGCTGGGTCTGCCAGACTTAGATGGAGCCAGGGTGGGGTCCTGTGTTCTCAAATCTCTGTCAGCCCTGGTGGCATCTAGAGTGCCATCACCATTGCATCTCAAAGGCTTTCCAGCCTTCCTTCATGGATCCAGGAGCAGCAGTGGCCCCTTCCGTCTTTCTCTCTCATCAAGCCATCTCCACTCATGACTCCAATAGGAGCTTCTTGAAAGTAGTACCATTCTGTTCAAAAGCCTCCTGTGCCCCCTGCTAGCCTCAGGCTAAGAGCCCTTCTCCTTCACACAGCCTTTGGACATGTCTGTTTTCATGGTCTGGAAACTTCAGGAACACTGATAGCTGAGCATCTGGCACACGTTTGGCACTCAAAAACCATGTGTTTCTTTCTCCTTCCCTCTGGG
>gene=chr20_864201-865201; species=canFam
CCATGCACAAGCCAGTGATGGATTCGGGTCACTTCATATCTCATGGTTTGGAAGGTATCCACTTCTCC---CTGTAGCTTCCTTGGGCCTCAAACCTTAACCCAGCAGGGCTTGCCTGACTTAGACAGAGCCCTGGTGCCATCCACTGGCCCCAAATCACTGCCAGCCGTAGTG---CCTGGAAC-CCATCACTGGTGTTACCTAAAGCCTTCCCAGCCTCCTGCTGTGGATCC---AGGAATAGAAGCCCCTTC-------------CACCCAGCTATCTCCACTGCTGGTTCCAACTGAGCTT-CCAAAACATAGTCCCACTAGGTGCAAAACCCTCCTGTGGCTCCTGACTATCCCCAGTTAATGTTCTCTCTCCTCAGCACAGCCTTTTAGGCCTTC--------TGGCCTGGAAATTTCAAGAACACTG-CAAGCATGTAG-TGGTATCAAGTAGGCACTCAA-AAACATACATTTCCTCCTTCTTCCCTTAGAG
>gene=chr20_864201-865201; species=equCab
CTCTGCACGAGCTGCTGACGGGTCTGGGTCACT-CACGCCTCACGGTTTGGGAGGTATCCAGCTCTCC-----------TACCTAGGCCTCAAACCTCCACCCAGCAGGGCCTGCCCAGCTTAGATGGAGCCGTGGCGCCATCCTGTGTCCCCAGATCACTGCCAGCCACATGG---CCTGGGAG-CCATCGCTGTTGTGCCTTCCAG----------CTCCTCCCACGCATCTGGCAGCAGTAGGAACGCTTTCCGTCTTTCT----CACCAAGCCGTCTCCACTCCGGGTTCCAATCGAGCGTCCCAAGACTCAGTCCCACCCTGTTCGACAACCTCCTGCGGCTCTCCACTGCCCCAGGTTAAAG-CCCCTCTCCTCAGTTCAGCTTTTTAGGCCTTC--------TGGTCAGCAAACTTCAGGAACACTGTcagcagagcagctggcacatagtaggcactcagcaaatatgcattTCCTCCTCCTTCCCTCAGAG
>gene=chr20_864201-865201; species=gorGor
CTGTGCATACGCCAGTAATGGGTTCAGGTTAATCCACATGTCGCGAGTTGGAAGGTGTCTACTTTTCCTACCTGTAGCTTCCTTAGGCCTCAAACCCCTACTCAGCTGGGTCTGCCAGACTGAGATGGAGCCAGGGTGGAATCTTCTGCCCTCAAATCCTTGTCAGCCCTGGTGGTGCCTGGAGCGCCATCACTATTGGGTCTTAAAGGCTTTCCAGCCTTCCACTATGGATCCAGGAGCAGCAGTAGCCCCTTTGGTCTTTCTCTCTCATCAGGACATCTCCACTCATGGTTCTAGTCAGAGCTTCTTGAAAGTAGTCCCACTCTGTTCAAAAGCCTCCCATGCCCCCTGCTAGCCTCAGGCTAAGAGCCCTTCTCCTTCGCACAGCCTTTGGACCTGTCTATTTTTATGGTCTGGAAACTTCAGGAACACTGATAGCTGagcatctggcacata-tatgcactcaaaaaccatgtATTTCTTTCTCCTTCCCTTTGGG
>gene=chr20_864201-865201; species=panTro
CTGTGCATACGCCAGTAATGGGTTCAGGTTCATCCACATGTCGCGATTTGGAAGGTGTCTACTTTTCCTACCTGTAGCTTCCTTAGGCCTCAAACCCCTACTCAGCTGGGTCTGCCGGACTGAGATGGAGCCAGGGTGGAATCTTCTGCCCTCAAATCCTTGTCAGCCCTGGTGGTGCCTGGAGCACCATCACTATTGGGTCTTAAAGGCTTTCCAGCCTTCCACTATGGATCCAGGAGCAGCGGTAGCTCCTTTGGTCTTTCTCTCTCATCAGGACATCTCCACTCATGGTTCCAGTCAGAGCTTCTTGAAAGTAGTCCCACTCTGTTCAAAAGCCTCCCATGCCCCCTGCTAGCCTCAGGCTAAGAGCCCTTCTCCTTCGCACAGCCTTTGGACCTGTCTATTTTTATGGTCTGGAAACTTCAGGAACACTGATAGCTGAGCATCTGGCACATATTATGCACTCAAAAACCATGTATTTCTTTCTCCTTCCCTTTGGG
>gene=chr20_864201-865201; species=papHam
CTATGCATAAGCCAGTAATGGGTTCAGGTTAATACACATGTCACGGTTTAGAAGGTGTCTACTTTTCCTGCCTGTAGCTTCCTTATGCCTCAAATCCCTACTCAGCAGTGTCTGTCAGACTTAGATGGAGCCA-GGTGGGATCCTCTGCCCTCAAATCCTTGTCAGCACTGGTGGCGCCTGGAGTGCCATCACTATTGGGTCTTAAAGGCTTTCCAGCCTTCCCTTATGGATCTAGGAGCAGCAGCAGCCCCTTTGATCTTTCTCTCTCATCAAGCCATCTCCACACATGGTTCCAATCAGAGCTTCTTGAAAGTAGTCCCACTCTGTTCAAAAGCCTCCCATGC-CCCTGCTAGCCTCAGGCTAAGAGCCCTTCTCCTTCGAACAGCCTTTGGACCTGTCTGTTTTCATGGTCTAGAAACTTCAGGAACACTGACAACTGagcatctggcacatatttggcactcaaaaac--tgtGTTTCTTTCTCCTTCCCTCTGGG
>gene=chr20_864201-865201; species=ponAbe
CTATGCATACGCCAGTAATGGGTTCAGGTTAATCCACATGCCGCGGTTTAGAAGGTGTCTACTTTTCCTGCCTGTAGCTTCCTTAGGCCTCAAATCCCTACTCAGCTGGGTCTGCCAGACTTAGATGGAGCCAGGGTGGGATCTTCTGCCCTCAAATCCTTGTCAGCCCTGGTAGTGCCTGGAGTGCCATCACTATTGGGTCTTAAAGGATTTCCAACCTTCCACTATGGATCCAGGAGCAGCAGTAGCCCCTTTGGTCTTTCTCTCTCATCAAGACATCTCCACTCATGGTTCCAATCGGAGCTTCTTGAAAGTGGTCCCACTCCGTTCAAAAGCCTCCCATGCACCTTGCTAGCCTCAGGCTAAGAGCCCTTCTCCTTCTCACAGGCTTTGGACCTGTCTGATTTCATGGTATGAAAACTGCGCGAACACTGATACCTAAACATCTGGCATATATTATGCACGCAAAAACCATGTATTTCTTTCTCCTTCCCTCTGGG
>gene=chr20_864201-865201; species=rheMac
CTATGCATAAGCCAGTGATGGGTTCAGGTTAATCCACATGTCGCGGTGTAGAAGGTGTCTACTTTTCCTGCCTGTAGCTTCCTTAGGCCTCAAATCCCTACTCAGCAGTGTCTGTCAGACTTAGATGGAGCCA-GGTGGGATCCTCTGCCCTCAAATCCTTGTCTGCACTGGTGGCGCCTGGACTGCCATCACTATTGGGTCTTAAAGGCTTTCCAGACTTCCCCTATGGATCTAGGAGCAGCAGCAGCCCCTTTGATCTTTCTCTCTCATCAAGCCATCTCCACACATGGTTCCAATCAGAGCTTCTTGAAAGTAGTCCCACTCTGTTCAAAAGCCTCCCATGC-CCCTGCTAGCCTCAGGCTAAGAGCCCTTCTCCTTCGCACAGCCTTTGGACCTGTCTGTTTTCATGGTCTAGAAACTTCAGGAACACTGATAGCTGAGCATCTGGCACATATTTGGCACTCAAAAAC--TGTATTTCTTTCTCCTTCCCTCTGGG
>gene=chr20_899326-900326; species=hg19
tcttgctctgttgtccaggctatagtgcagtggcatgatcttggctcactgcaacctccatctccccggttcgcgtgattctcctgcctcagcttccccagtagctgggattacaggcatacgccaccatgcccaactaatttttgtatttttagtagagacggtgtttcactatgttgcccaggctggtctcaaactcctgacctcaggtgatccacgcacctcggcctcccaaagttctaggattgcaggtgtgagtcaccatgcccagcccagagtgatttttctaagacacaatccagccctgacttctttgtttaaaattcttcagttttgaactccaactctttctgtggtttacaagcccctgccggatgtggcctccattctcatcactgtttccctggcactttataccttatcatttggaattggttttactcccccgcatgctttccgccttctgaggcctcagtgtctatgctcctagcaggaaactt
>gene=chr20_899326-900326; species=bosTau
------------------------------------------------------------------------------------------------------------------------------------------------------------------------------------------------------------------------------------------------------------------------------------agtgatttttctaagacacaatgcagtcccaactcctttgcttaaaatccttcagtttgaaactccagttatttatatgatttataaatccccacaggatctggccttcagcctcattgctcttatcCTAGGACTTGGTACTTTATAATGAGGTATTGCTTTTACTTTCCAACACTCTCTCTgctctctccag-ctcagtacctttg--tttg-tagt-aacct
>gene=chr20_899326-900326; species=calJac
tcttgctctgttgtccaggctggcatgcagtggcatgtttttggctcactgtaacctttgcctccccggttcaagtgattttcctgcctcagcttccccagtagctgggattataggcatgcaccacaatgcccagataatttttgtatttttaatagagacagagtttcactatgttgcccaggctggtcttgaactcctgaccttaggtgattcactcaccttggcctcccaaagttctgggattgcaattatgagtcatcatgcccaacccagaatgatttttctaagacacaatccagccccaacttctttgtttaaaactcttcagctttaaactccaactctttctgtggtttacaagcccctgccagatgtggcctccagtctcatcagtgtttccctggcactttgtaccttgtcatttgggattggttttactcccccgcatgctctctgccttctgaggcctccgtgtctatgctcatggcagg-aactt
>gene=chr20_899326-900326; species=canFam
-----------------------------------------------------------------------------------------------------------------------------------------------------------------------------------------------------------------------------------------------------------------------------------------tttttccaagacgcaatccagccctgaccccttggcttaa-acccttctgttttaaacgccaacttttta-gtggtttacagatccctgcaggatctggcctccagccttgtcgctctttccctaggacttggcacctggtgatgaggcgttggttttcctttcc-agcacctctctgctctctccagcctctgggcctttgctcttg-cagt-tacct
>gene=chr20_899326-900326; species=equCab
---------------------------------------------------------------------------------------------------------------------------------------------------------------------------------------------------------------------------------------------------------------------------------cagagtgatcttcctaagacgcagtccagtccccactcttctgcttaacacccttcggttttaaactccagcttctgacgtggtttacaaacccctgcgggatc-ggcctcc-------tcactcttccctccagccttgt--gcttgcaacctggaattggcttgacttccc-acacgctctctgctctc-ccggcctccaggtcttcgctctcg-cagt-gacgt
>gene=chr20_899326-900326; species=gorGor
--------------------------------------------------------------------------------------------------------------------------------------------------------------------------------------------------------------------------------------------------------------------------------------------------------------------------------------------------------------------------------------------------------------------------------------------------------------------------------------------------------------------
>gene=chr20_899326-900326; species=panTro
tcttgctctgttgtccaggctatagtgcagtggcatgatcttggctcactgcaacctccatctccccggtttgagtgattctcctgcctcagcttccccagtagctgggattacaggcatacgccaccatgcccgactaatttttgtatttttagtagagacggtgtttcactatgttgcccaggctggtctcaaactcctgacctcaggtgatccacccacctcggcctcccaaagttctgggattgcaggtgtgagtcaccatgcccagcccagagtgatttttctaagacacaatccagccctgacttctttgtttaaaattcttcagttttgaactccagctctttctgtggtttacaagcccctgccggatgtggcctccattctcatcactgtttccctggcactttataccttatcattTGGAATTGGTTTTACTCCCCCGCATGCTTTCCGCCTTCTGAGGCCTCAGTGTCTATGCTCCTGGCAGGAAACTT
>gene=chr20_899326-900326; species=papHam
tcttgctctgttgtccaggctgtagtgcagtggcatgatcttggctcactgcaacctccacctccctggttcaagtgattctcctgcctcagtttccccagtagctgggattacaggcatacgccaccacgcctgactaatttttgtatttttagtagagacggtgttttcctatgttgcccaggctggtctcaaactcctgacctcaggtgatccactcacctcggcctcccgaggtgctgggattgcaggtgtgagtcaccatgcccagtccagagtgatttttctaagacacaatcccgccctgacttctttgtttaaaactcttcagttctaaactccaactctttctgtggtttacaagcccctgccggatgtggcctccattctcatcactgtttccctggcactttgtaccttatcatttggaattggttttactcccccgcatgctttccgccttctgaggcctcagtgtctacactcctggcagg-aactt
>gene=chr20_899326-900326; species=ponAbe
tcttgctctgttgtccaggctatagtgcagtggcatgatcttggctcactgcaacctccgcctccccaattcgagtgattctcctgcttcagcttccccagtagctgggattacaggcatatgccaccacgcccaactaatttttgtatttatagtagagacggtgtttcactatgttgcccaggctgatctcaaactcccgacctcagatgatccacctacctcggcctcccaaagttctgggattgcaggtgtgagtcaccatgcccagcccagagtgatttttctaagacacaatctagccctgacttctttgtttaaaactcttcagttttaaactccaactctttctgtggtttacaagcccctgccggatgtggcctccattctcatcactgtttccctggcactttataccttatcatttggaattggttttactcccccgcatgctttccgccttctgaggcctcagtgtctatgctcctggcagg-aactt
>gene=chr20_899326-900326; species=rheMac
tcttgctctgtcgtccaggctgtaaagcagcagcatgatcttggctcactgcaacctccacctccctggttcaagtgattctcctgcctcagtttccccagtagctgggattacaggcatacgccaccacgcctgactaatttttgtatttttagtagagacggtgttttcccatgttgcccaggctggtctcaaactcctgacctcaggtgatccactcacctcggcctcccgaagtgctgggattgcaggtgtgagtcaccatgcccagtccagagtgatttttctaagacacaatccagccccgacttctttgtttaaaacttttcagttttaaattccaactctttctgtggtttacaagcccctgccggatgtggcctccattCTCATCACTGTTTCCCTGGCACTTTGTACCTTATCATTTGGAATTGGTTTTACTCCCCCGCATGCTTTCCGCCTTCTGAGgcctcagtgtctacactcctggcagg-aactt
>gene=chr20_950053-951053; species=hg19
gccagagaaactcacaaagacagggggtgcctgcaagaaggtgccagcatctcatgccctgcttggacataaactcatgtccatagccctgcgaatctgcccccttcccattcctctttgaacagagaaaggagaccaggagacagaagggcagagctgaggggaagagtgtgatagaagagcctgcacatccttcccggcacgtgtgagggagttctcagtggtaaggggcaccttgggagcagccaggcttaggtggtattcctgctgcctggcacaagaaggctggttgctgggaggtgccccagcagtaagaggcagcaggggagaccactgggagtaggaggtgggggagagtcagaaaaTGACCaggtgtcactaagtgacaggaaaggatagggcagcttttgagaggcagcaattggggaaacagtaaatggtttcatgtttatatgtcattagggtcagactggttaataatccggttatacaCCTTGATT
>gene=chr20_950053-951053; species=bosTau
GCAAGGGTACCTCACAGAGACT---GTTGCCTGCAAAAGGGGGCCAGCACCTCACACCCCGGTTGGATGTTGGCTTTTGTGGCTC------------TGCTC-CTTCCAACCCAGCTTTGAGCACAGAAAAGAGACCA----GGAGA-----------GGGAGGGAGGCAGC---AGAAGAAATTGCACATCCTTTATGGCCAGCATGAGGGG-TTCTCAGTGGCAA---GTCTCCCAGGAGTAGTCAGGCTCAAGAA-----------GCCTCACCCAAGAAGGCTGGTTTCTGGCAGGCGCCTGAGCA---AGAGGCAGTATGGTAGACCACTGGGGGTAGGAGCTG-GGGAGAGTCAGAAAGTAACTGGGTGTCATTAAGGGACAGGAAAGGGCCAGGCAGCTTCATAGAGGTGGAGATTAGGGAAACATGAAACTGTTGCGTGTTTATACCTCACCAAGTTCAGCTTGTTTAATAAACTAGTTA------------
>gene=chr20_950053-951053; species=calJac
GTCAGGGAAACTCAAAAAGACAGGGGGTGCCTACAAAAAGGTGCCAGCATCTCATGCCCTGCTT-GACATAAACTCATGTCCACAGCCCTGCGAATCTGCCCCCTTCTCATTCCTCTTTGAGCAGAGAAAGGAGACCAGGAGACAGAAGGGCAGAGCTGAGGGGGAGAGTATGGTAGAAGATCCCACTCATCCTTCCCAGCATGCGTGAGGGGGTTCTCAGTGGCAAGGGGTTCCTCGGGAGCAGCCAGGCTTAGGTGGTATTACTGCTGCCTGGCACAAGAAGGCTGGGGGCTGGGAGGTG-CCCAGCAGTAAGAGGCAGCAAGGGAGACCACTGTGAATAGGAGGTGGGGGATAGTCAGAAAGTGACCAGGTGTCATTAAGTGACAGGAAAGGACAGGGTAGCTTTTGAGAGGTGGCAATTGGGGAAACAGTAAATGGTATCATGTTTTTATGTCATTAGGGTCAGACTGGTTAATAATCCCATTACACACCTTGATT
>gene=chr20_950053-951053; species=canFam
GCAGGGATGCCACATAGAGAC--GAGGTACCTGCAAAAAGAGGCCAGCTTCTCATGTCCCAGTTGGACAGATATTCA-------------------CTGTC----------------TTGAGCAGAGACAAGAGGCCAGGAGAGAGAAGGGCAGAGTTGAGGGAGAGGCAGC-----------------------CATGGGCTGCTTGGTG------TCGAGGGCC------CCTCCGGAAGCAGCCGGGCTTCAGTGCTAACGCTGCTGCCTCCCCCAAGCAGGCTGCTTGCTGGCAAGGGTCCCAGCA---AGAGGCAGCGGGGGAAACCATGACAGGTAGGAGCTG-GGGAGAGTCAGAAAGTGACTGGGTGTCAT-----------GAAGGACCAAGCAGTGTCTTAGAGGCAAC--TAGAGGACACATTAAACCATTCCACGTTTACACTCCAGAAAGATCAGACTGTTTAATAAACCAGTTGCACACCCTGGCT
>gene=chr20_950053-951053; species=equCab
TCAGGGGAACCTAACAGAGACAGGGGGTGCCTGCAAGAAGGGGCCAGCATCTCACACCCCGCTTGGACACGGGCTTGTGTGGCTGCCC-CACAGATCTGCC----------TTCCCTCTGAGCAAAGAACAGAGCCCAGGGGCGGGAAGGGCAGAGCTGAGGGGGAGGCAGCGGTCCGAGAACCTGCACATCCTTCACGGCAGGCCTGGGGGG-CTCCCGGTGGCAAGG---CCCCTGGAAGAAG-CAGGCTTAAGTGCTGTTGCTGCTGCCTCGCCTAAA-AGCCTGGCTGCTGGCATGTGCCCC----------TGCAGCAGGGTAGACCGCCGGGGGTAGGAGCTG-GGGAGAGTCAGAAAGTGACCAAGTGTCCTTAAGGGACAGAAAAGGACCGAGCGGCCTCGTAGAGGCAGCGCTTGGGGAAATGGGAAACTGTTTCATGTTTAGACCCCATCAAGGTCAGACTGGTTAATAAATCGGTTACACACTGGGGCT
>gene=chr20_950053-951053; species=gorGor
gccaaagaaactcacaaagacagggggtgcctgcaagaaggtgccagcatctcatgccctgcttggacataaactcatgtccatagccctgcgaatctgcccccttcccattcctctttgaacagagaaaggagaccaggagacagaagggcagagctgaggggaagagtgtgatagaagagcctgcacatccttcccggcatgtgtgagggagttctcagtggtaaggggcaccttgggagcagccaggcttaggtggtattcctgctgcctggcacaagaaggctggttgctgggaggtgccccagcagtaagaggcagcaggggagaccactgggagtaggaggttggggagagtCAGAAAATGACCaggtgtcactaagtgacaggaaaggatagggcagcttttgagaggcagcaattggggaaacagtaaatggtttcatgtttatatgtcattagggtcagactggttaataatccggttatacGCCTTGATT
>gene=chr20_950053-951053; species=panTro
GCCAGAGAAACTCACAAAGACAGGGGGTGCCTGCAAGAAGGTGCCAGCATCTCATGCCCTGCTTGGACATAAACTCATGTCCATACCCCTGCAAATCTGCCCCCTTCCCATTCCTCTTTGAACAGATAAAGGAGACCAGGAGACAGAAGGGCAAAGCTGAGGGCAAGAGTGTGATAGAAGAGCCTGCACATCCTTCCCGGCACGTGTGAGGGAGTTTTCTGTGGTAAGGGGCACCTTGGGAGCAGCCAGACTTAGGTGGTATTCCTGCTGCCTGGCACAAGAAGGCTGGTTGCTGGGAGGTGCCCCAGCAGTAAGAGGCAGCAGGGGAGACCACTGGGAGTAGGAGGTGGGGGAGAGTCAGAAAATGACCAGGTGTCACTAAGTGACAGGAAAGGATAGGGCAGCTTTTGAGAGGCAGCAATTGGGGAAACAGTAAATGGTTTCATGTTTATATGTCATTAGGGTCAGACTGGTTAATAATCCGGTTATACGCCTTGATT
>gene=chr20_950053-951053; species=papHam
gccagagaaacttacaaagacaagaggtgctagcgagaaggtgccagcatctcgtgtcttgcttggacataaactcatgtccatagtcctgtcaatctgcccccttcccattcctctttgagcagacaaaggagaccgggagacagaagggcagagctgagggggagagtgtggtagaagaggctgcacatccttcccggcacgcgtgaggggtttctcagtggtaaggggcaccttgggagtagccgggcttaggtggtattcctgctgcctggcacaagagggctggttgctgggacgtgccccagcagtatgaggcatcaggggagaccactgggagtaggaggtgggggagagttagaaaatgaccaggtgtcattaagtgacaggaaaggatagtgcagcttttgagaggtggcaattggggaaacagtaaatggtttcatgtttatatgtcattagggtcagactggttaataatccggtta-GCGCCTTGATT
>gene=chr20_950053-951053; species=ponAbe
GCCAGAGAAACTCACAAAGACAGGGGGTGCCTGCAAGAAGGTGCCAGCATCTCATGCCCTGCTTGGACATAAATTCATGTCCATAGCCCTGCGAATCTGCCCCCTTCCCATTCCTCTTTGAACAGAGAAATGAGACCAGGAGACAGAAGGGCAGAGCTGAGGGGGAGAGTGTGGTAGAAGAGGACGCACATCCTTCCCAGCACATGTGAGGGGGTTCTCAGTGGTAAGGGGTACCTTGGGAGCAGCCAGGCCTAGGTGGTATTCCTGCTGCCTGGCACAAGAAGGCTGGTTGATGGGAGGTGCCCCAGCAGTAAGAGGCAGCAGGGGAGACCACTGGGAGTAGGAGGTGGGGGAGAGTCAGAAAATGACCAGGTGTCACCAAGTGACAGGAAAGGATAGGGCAGCTTTTGAGAGGCAGCAATTGGGGAAACAGTAAATGGTTTCATGTTTATATGTCATTAGGGTCAGACTGGTTAATAATCCGGTTATACGCCTTGATT
>gene=chr20_950053-951053; species=rheMac
GCCAGAGAAACTTACAAAGACAAGAGGTGCTAGCGAGAAGGTGCCAGCATCTCGTGTCTTGCTTGGACATAAACTCATGTCCATAGTCCTGTGAATCTGCCCCCTTCCCATTCCTCTTTGAGCAGACAAAGGAGACCGGGAGACAGAAGGGCAGAGCTGAGGGGGACAGTGTGGTAGAAGAGGCTGCACATCCTTCCCGGCACGCGTGAGGGGTTTCTCAGTGGTTAGGGGCACCTTGGGAGTAGCCGGGCTTAGGTGGTATTCCTGCTGCCTGGCACAAGAGGGCTGGTTGCTGGGACGTGCCCCAGCAGTATGAGGCATCAGGGGAGACCACTGGGAGTAGGAGGTGGGGGAGAGTCAGAAAATGACCAGGTGTCATTAAGTGACAGGAAAGGATAGTGCAGCTTTTAAGAGGTGGCAATTGGGGAAACAGTAAATGGTTTCATGTTTATATGTCATTAGGGTCAGACTGGTTCATAATCCGGTTA-GCGCCTTGATT
>gene=chr20_1096029-1097029; species=hg19
gacaaggagtaggtacatttgctgtagaaaacgtaaaggcagtaacaaaacagaccaaaggccagtccactttttactgtcatcatgtaccagcaatttgaatcaacttcattgataaaattctccaccTGACTAAGGCTGATAGCTCTCACTGTCCCATGCCCACCCCTTGAAAGCCCACTGATGCCAAGCACACTGAGGAAAGTGCAATTAATCATGGGCAAAGAGACGAGGGAAACCTCACTCAGGAGGCAACATTGACCTTGTAATCCCACAGAGCTAGCTGCATTccaccatgcctttgcacatactgtttccttttactggaacaccttttgatccttaatccactttttttttttttttgagacagtctctctttatcacccaggctagagtgcagtggcttgatctcggctcactgcaacctctacctcccgggttcaagcgattctcctgcctcagcctcccgaatagctgggattacaggtgcctgccac
>gene=chr20_1096029-1097029; species=bosTau
ggcaatggttggggactttgcctttaaaacacttacaagcagtaatataatggaccaacaaccagtctacttttc-ttatcaccatgaaccagtcattctaaccaacttcagtgacaaaattctcttccccACTGAACATGATAGATCTCACTGT-CCATGCCCACCCTTTGGCACCCCACTGAGGCTACCTGCACTAACAG-AGAGTAATTGACTGTGAGCGAGGAGATGGGGGAAGTCTTACTC---ATGCAACAGTGACCCGCCAATCACACAGTACCAGCTGCCT-----------------------------------------------------------------------------------------------------------GGTACAG-----------------------------tcctccagg-----------------------------------------------------------
>gene=chr20_1096029-1097029; species=calJac
gacaaggagtgggtacatttcttgtaaaaaacttaaaagcagtaacaaaac--accaaaagcccgtccactttttactatcatcatgaaccagcaatttcaatcaacttcaacgataaaatTCACCACCTGACTGAGGCTGATAGCTCTCACTGTCCCATGCCCACCCCTTGGCACTCCACTGATGCCAAGCACACCAAGGAAAGAGCAATTAATCATGGGCAAAGAGATGAGGGAAGTCTCAGTCAGGAAGCAACACTGATCTTCTGATCGCACAGAGCTAGC--CATTCCACCATGCCTTTGCACATACCGTTGCCTTTTACTGGAACACCTTTTGTTCCTTAATCTCtttttttttttgttgt----------tgctctgtcacccaggctggggtgcagtggtgcaaccttggctcactgcaacctctacctcctgcgttggagcgattctcctgcttcagtctcccgagtagctgggattacaggctttcaccat
>gene=chr20_1096029-1097029; species=canFam
ggcaatgagcgggtgcatcttttgtaagaaagttaaaagtaataataaaactgacca-------gtctgcttttaattataa------accagccattctaat--gtttcaattataaaattctcctccTCCCCTCCCCTGATGGCTCTTGACATCCCGTGCCTGTTCCTTAGCACCCCACTGATGCCA-----ATTGAAGACAGAGAAATTGACTGTGGGCGAGGAGATGGGGGAAGCCTCACTCAAGAGGCAGCATTGATCTTCT-ATCACACAGTATTAGCCGCGt-cctccatacctttgcatgtgccagtcccttctatggggataccatttgtgcctcaactccct----------------------------------------------------------------------------------------------------------------------------------------------------
>gene=chr20_1096029-1097029; species=equCab
---------------------------------taaaagcacaactaaaactgaccaacagccagtcttctttttattatcaccatgaaccagccattttaattgtcttcaatggtaacattctcctcTGCACTGAGGCTGATAGCTCTTGCTGCTGCATGCCCACCCCTTGGCTCCCCACTAACACCAACTGCACtgaggagagaataattgcttgtgagcgaggaaatgggggaaacctcagg---------------------------------------------------------------------------------------------------------------------------------------------------------------------------------------------------------------------------------------------------------------
>gene=chr20_1096029-1097029; species=gorGor
gacaaggagtgggtacatttgctgtaaaagacgtaaaagcagtaataaaacagaccaaaagccagtccactttttactatcatcatgtaccagcaatttgaatcaacttcaatgataaaattctccaccTGACTAAGGCTGATAGCTCTCACTGTCCCATGCCCACCCCTTGATAGCCCACTGATGCCAAGCACACTGAGGAAAGTGCAATTAATCATGGGCAAAGAGAAGAGGGAAACCTCACTCAGGAGGCAACATTGACCTTGTAATCCCACAGAGCTAGCTGCATTccaccatgcctttgcacatactgtttccttttactggaacaccttttgatccttaatccactttttttttttttttgagacagtctctctttatcacccaggctatagtgcagtggcttgatctcggctcactgcaacctctacgtcccaggttcaagcgattctcctgcctcagcctcccgaataggtggtattacaggtgcctgccac
>gene=chr20_1096029-1097029; species=panTro
gacaaggagtgggtacatttgctgtaaaaaacgtaaaagcagtaataaaacagaccaaaagccagtccactttttactatcatcatgtaccagcaatttgaatcaacttcaatgataaaattctccaccTGACTAAGGCTGATAGCTCTCACTGTCCCATGCCCACCCCTTGATAGCCCACTGATGCCAAGCACACTGAGGAAAGTGCAATTAATCATGGGCAAAGAGACGAGAGAAACCTCACTCAGGAGGCAAC-TTGACCTTGTAATCCCACAGAGCTAGCTGCATTCCACCATgcctttgcacatactgtttccttttactggaacacctttTGATCCTTAATCCACtttttttttttttttgagacagtctctctttatcacccaggctagagtgcagtggcttgatctcggctcactgcaacctctacctcccgggttcaagcgattctcctgcctcagcctcccgaatagctgggattacaggtgcctgccac
>gene=chr20_1096029-1097029; species=papHam
gacaaggagtgggtacatttgctgtaaaaaactttaaagtagtaataaaagagaccaaaagtcagtccactttttgctatcatcatgaaccagcaatttacatcaacttcaatgataaaattctccaccTGACTAAGGCTGATAGCTCTCACTGTCCCATGCCCACCCCTTGGTACCCCACTGACGCCAAGCACACTAAGGAAAGAGCAATTAATCATGGGCAAAGAGATGAGGGAAACCTCACACAGGAGGCAACACTGACCGTCTAATCACACACAGCTAGCTGCATTccaccacgcctttgcacatactgtttccttttagtggaacaccttttgctcctaaatccactttctttttt-----aagacagtctcgctttgtcacccaggctagagtgcagtggcttgatctcagctcactgcaacctccacctcctgggttcaagtgattctcctgcctcagcctcccaagtagctgggattataggtgcctgccac
>gene=chr20_1096029-1097029; species=ponAbe
-------------------------------------------------------------------------------------------------------------------------------------------------------------------------------------------------------------------------------------------------------------------------------------------------TCCATCATGCCTTTGCACATACTGTTTCCTTTTACTGGAACACCTTTTGATCCTTAATCCACtttttttttttttttgagacagtctttctttatcacccaggctagagtgcagtggcttgatcttggttcactgcaaactctgcctcctgggttcaagcgattctcctgcctcagcctcccgaatagctgggattacaggtgcctgccac
>gene=chr20_1096029-1097029; species=rheMac
gacaaggagtgggtacatttgctgtaaaaaactttaaagtagtaataaaagagaccaaaagtcagtccactttttgctatcatcatgaaccagcaatttacatcaacttcaatgataaaattctccaccTGACTAAGGCTGATAGCTCTCACTGTCCCATGCCCACCCCTTGGTATCCCACTGACGCCAAGCACACTGAGGAAAGAGCAATTAATCATGGGCAAAGAGATGAGGGAAACCTCACTCAGGAGACAacattgaccttctaatcacacacagctagctgcattccaccacgcctttgcacatactgtttccttttagtggaacacctttTGCTCCTAAATCCACttttttttttt----aagacagtctcgctttgtcacccaggctagagtgcagtggcttgatctcagctcactgcagcctccacctcctgggttcaagtgattctcctgcctcagcctcccaagtagctgagattataggtgcctgccac
>gene=chr20_1108391-1109391; species=hg19
CAGAGTAGAGGTGGAGCCCGGGCAACTCATTCAGTCAGAGCAGACTCCTGGGAGGATGTGTGCCTCATTGGGTCCCCAACCCCAATCTCCAACTTAtttaaaaaaaaattattttctttagggtcgttttaggtacaagcaaaattgagcagaaagtgcagagcattcccatattacctcctgctcccatacacccacagtttacagcttccctgtgtcaatatcccatacataatgattcatttgttacaactaatgagtctacattgacacatcattattagggctcaagcttgctgttgtgcagtctgtgggttttgacaaacagatgagaatgtgtgtctatcatagtatcacacagaatagtttgactaccctaaaaatctgtgcttctcctattcttcactcccttttccctaactgctggcaaccactgatcttttgactgtctccatagttttgccttttctagagtgtcacatagttggtatcatacagta
>gene=chr20_1108391-1109391; species=bosTau
CAGGGTAGAGATGGGGCCAGGCCAGTGA------------------CCTAGGATAAGGTGTACCTACTCTGG--TACA--CTCCATTCCCCAGTTTTTT-aatggactttattt--tttacagcagttttagggtcaagcaaaattgagcagtaagtgtagcaaattccctgg-gacctccctcttgccc---cgcac-----------------tctcaccatcctgcacagagtggtgcattt------gttgatgaacctgtgctg--accttatcacccagattc-------------------------------------------------------------------------------------------------------------------------------------------------------------------------------------------------------------------
>gene=chr20_1108391-1109391; species=calJac
CAGAGTAGAGATGGACCCAGGCCAACTAGTTCAGTCAGAGCA-CTTCCTGGGAGGAAGTGTGCCTCATCAGGTCCCCAACCCCAATCTCCAACTT---------------------------------------------------------------------------------------------------------------------------------------------------------------------------------------------------------------------------------------------------------------------------------------------------------------------------------------------------------------------------------------------------------------------
>gene=chr20_1108391-1109391; species=canFam
CAGGGGAGAGGTGGAATCAGGCCAATGGAGTCAGTAAGAATAGGCTCCTGGGAAAAGGTGTGCCTAATCTGGT-------CTCCACCTCCAGCT-TTTT-aatggacttaattt--tttcgagcagtttcaggttaaagcaaaactgaacaacaagcgcagagaatttacatg-tgcctccagccacctc---gacacagcctc--------cactatcagcttactgta----------tatttgttataatggaagaacctgcatcaatatattctcactc-------------------------------------------------------------------------------------------------------------------------------------------------------------------------------------------------------------------------
>gene=chr20_1108391-1109391; species=equCab
CAGAATAGAGTTGGGGCCAGGTGAATGGGGTCAGGCGGGGTAGGCTCCTGGGAAAAAGTGTGCCTGATCAGGTTTCCA--CTCCACCCCCAACTTTTCT-aatggacttt-ctt--tttagatcagttttaggttcaagcaaaattgaggagcacgtgcagaaagttcccgtg-tccgtcctgccccacctgacgcacactctcct-----tctctctcagcgtgctgcccagagtggggcctattttaggatggatgaacctacactgacaca----------------------------------------------------------------------------------------------------------------------------------------------------------------------------------------------------------------------------------
>gene=chr20_1108391-1109391; species=gorGor
--------------------------------------------------------------------------------------------------------------------------------------------------------------------------------------------------------------------------------------------------------------------------------------------------------------------------------------------------------------------------------------------------------------------------------------------------------------------------------------------------------------------
>gene=chr20_1108391-1109391; species=panTro
CAGAGTAGAGGTGGAGCCCGGGCAACTCATTCAGTCAGAGCAGACTCCTGGGAGGATGTGTGCCTCATTGGGTCCCCAACCCCAATCTCCAACTTAtttaaaaaaaaattattttctttagggtcgttttaggtacaagcaaaattgagcagaaagtgcagagcattcccatattacctcctgctcccatacacccacagttcacagcttccctgtgtcaatatcccatacataatgattcatttgttacaactagtgagtctacattgacacatcattattagggctcaagcttgctgttgtgcagtctgtgggttttgacaaacagatgagaatgtgtgtctatcatagtatcacacagaatagtttgactaccctaaaaatctgtgcttctcctattcttcactcccttttccctaactgctggcaaccactcatctttttactgtctccatagttttgccttttctagagtgtcatatagttggtatcatacagta
>gene=chr20_1108391-1109391; species=papHam
CACAGTAGAGGTGGAGCCAGGCCAACTCATTCAGCCAGAGCAGACTCCTGGGAGAATGTGTACCTCATTGGGTCCCCAACCCCAATCTCCAACTTA--AAAAAAAAAAttattttctttagggtcgttttaggtacaagcaaaattgagcagaaagtgcagagcgttcccatattacctcctggtcccatacacctacagcttatagcttccctgtgtcaatatcccatacatagtgatacactccttacaactgatgagtctacattgacacatcattattagggctcaagcctgctgttgtgcagtctgtgggttttgacaaatagatgagaatgtgtgtctaccatagtatcacacagaatagtttgactaccctaaaaatctgtgctcctcctattcttcactcccttttcactaactcctggcaaccactgatctttttactgtctccatagttttgccttttctagagtgtcatatagttggtatcatacagta
>gene=chr20_1108391-1109391; species=ponAbe
CAGAGTAGAGGTGGAGCCAGGCCAACTCATTCAGTCAGAGCAGACTCCTGGGAGGATGTGTGCCTCATTGGGTCCCCAACCCCAATCTCCAACTTATAAAAAAAAAAAttattttctttagggtagttttaggtacaagcaaaattgatcagaaagtgcagagcattcccatattacctcctgctcccatacacccacagtttacagcttccccgtgtcaatatcccatacataatgattcattcattacaactgatgagtctgcattgacacatcattattagggctcaagcttgctgttgtgcagtctgtgggttttgacaaatagatgagaatgtgtgtctatcatagtatcacacagaatagtttgactaccctaaaaatctgtgctcctcctattcttcactcccttttccctaactcctggcaaccactgatctttttactgtctccatagttttgccttttctagagtgtcatatagttggtatcatacagta
>gene=chr20_1108391-1109391; species=rheMac
CAGAGTAGAGGTGGAGCCAGGCCAACTCATTCAGCCAGAGCAGACTCCTGGGAGAATGTGTACCCCATTGGGTCCCCAACCCCAATCTCCAACTTA---AAAAAAAAAttattttctttagggtcgttttaggtacaagcaaaattgagcagaaagtgcagagcgttcccatattacctcctggtcccatacacccacagcttatagcttccctgtgtcaatatcccatacatagtgatacactccttacaactgatgagtctacattgacacatcattattagggctcaagcctgctgttgtgcagtctgtgggttttgacaaatagatgagaatgtgtgtctaccatagtatcacacagaatagtttgactaccctaaaaatctgtgctcctcttattcttcactcccttttcactaactcctggcaaccactgatctttttactgtctccatagttttgccttttctagagtgtcatatagttggtatcatacagta
>gene=chr20_1126078-1127078; species=hg19
AGATTACTGGCTTTTTTCAAGCGCATATTTTCTTTGCTCTGTGTTTTCACCCATTGCTTGGACCTGTGCATTGTACATTTTTGGTGAGTCCTCTATTCAGCAAATGTTTTTCTCTGTGGGTTCAGGGATCCTAGGGTTGGGCCCCTGCTTTAGAGGCATGCACTTCCCCTGTGGCATGGGAAATAGGTGAGTTAGAGAGATAATTGCTGTTACAGAGGTTAGCACAGAGATACTTCATGAGTATCCTGGGAAAGGCTACTTGGAAGTGCTGCCTGAGTTGTGTCTTCACCGGAAAGGGAATTATTTCTTAAACTCTCTTTCTGCCTTTTCATGTGTCTGAATTACTACGTAACAGATTTTTTTTTTTTTTTAGggagaaggttgttccaggctgaggaaacagtaggttagaggcatcaaggTCTAAAAACATGGGGCTGTCCCTGAACTTTAGCTGGACAAAAATGATTTGTCTGGAATCCTAGCATATACCAGCTGTG
>gene=chr20_1126078-1127078; species=bosTau
AGATTATTGGTGTTTTTCAAGTGCATATCCCCTTTACCCTCCTTTTTCATCTATCACCTGGACCTATACTTTGCACATTTTTAATGAGTTCTCTATCCAGCAAATG--CTTCCCTCTGGGTTCAGAGACCCTGGGCCTGGGCCCATACTTTTGAGGCATGTGCTGTCCCTCTGGTATGGGAGACAGGTGAGTAAGAGATATAACTGCCATATCAGGGATTAGCACAGAGATCCCCCATCGGTGGCCTAGGAAAGACTTCTTGGGGTTGCTGCCTGAGCTGTGTGTTCATGGGGAAGAGGAGTGTTCCTCAGGCTCACTTTTTTCCTTTTCATGTGTTTGGATTATTTCCTCAGA---------TTCCTTTC-TAGGGA-GGTTGTTCCAGGCTGTGAGACCAGCAGTCCAGTGGCATCAAAATCTGAAAGCATGGGGTTGTCTCTAAATTTTGGTTTGAGAAAGAGTTCATGT-CAGAATCCTGGGATATAACAGCTCTG
>gene=chr20_1126078-1127078; species=calJac
AGATTACTGGCTTTTTTCAGGCGCCTATTTTCTTTGCTTTGTGTTTTCATCCATTGCTTGGACCTGTGCATTGTACATTTTTGGTGAGCCCTCTATTCAGCAAATATTTATCTCTGTGGGTTCAGGGATCCTAGGGCTGGGCCCATATTTCAGAGGCATGCA--TTCCCTCTGGCGTGGGAGATAGGTGAGTTAGAGAGATAATTGCTGTTACAGAGGTTAGCACAGAGATCCTTCTTGATAATCCTGGGAACAGCTATTTGGAAGTGCTGCCTGAGCTGTGTCTTCATGGGAAAGGGAATTATTTCTTAAACTCTCTTTCTGCCTTTTCATATGTCTGAATTACTACATAACAGA-------TTTTTTTTAGTGAGAAGGTTGTT-CAGGCTGAGGAAAC---AGGTTAGAGGCATCAAGGTCTGAAAGCATGGGGCCATCCCTGAACTTTGGCTGGACAAAGATAATTTGTCTGGAATCCTAGCATATACCAGCTATG
>gene=chr20_1126078-1127078; species=canFam
--------------------------------------------------------------------------------------------------------------------------------------------------------------------------------------------------------------------------------------------------------------------------------------------------------------------------------------------------------------------------------------------------------------------------------------------------------------------------------------------------------------------
>gene=chr20_1126078-1127078; species=equCab
-------TGGCTTTTTAAGTGTGTATCTCCCCTTTGCCCTACTTTTTCATGC------TGGACCTGTGCCTTGCAAGTTTTTGACGAGTTTTCTCTTCAGC-ACTG--TTTCCCTGTCGGTTCAGGGATCTTAGGGCTTGGCGCCCACTCTTGAGGCACGCACTGTCCCTTTAGCATGGGAGACAGGTGAGTGAGAGTGGTAACTGCCGGTACAGAGGTTAGTGCAGAGATCCTTCCTGGGTAGCCTGGGAGA-GCTTCTTGGAGG---------AGCTGCGTCTTCACGGGGAAGAGGAGTATTCCTTGAGCTCC-TTTT--------CACATGTCTGAATTATTTCTTAACA---------TTTCTTTCAGggggaaggttgttccaggctgagagagcaacaggccagaggcatcaaggtctgaaagcctgggactgttcCTGAAGTTAGGCTAGAGAAAGAATTCATGTCTGGGCTCGTAGGATGTAACAGCTGTG
>gene=chr20_1126078-1127078; species=gorGor
--------------------------------------------------------------------------------------------------------------------------------------------------------------------------------------------------------------------------------------------------------------------------------------------------------------------------------------------------------------------------------------------------------------------------------------------------------------------------------------------------------------------
>gene=chr20_1126078-1127078; species=panTro
AGATTACTGGCTTTTTTCAAGCGCATGTTTTCTTTGCTCTGTGTTTTCACCCATTGCTTGGACCTGTGCATTGTACATTTTTGGTGAGTCCTCTATTCAGCAAATGTTTTTCTCTGTGGGTTCAGGGATCCTAGGGTTGGGCCCCTACTTCAGAGGCATGCACTTCCCCTGTGGCATGGGAAATAGGTGAGTTAGAGAGATAGTTGCTGTTACAGAGGTTAGCACAGAGATACTTCATGAGTATCCTGGGAAAGGCTACTTGGAAGTGCTGCCTGAGCTGTGTCTTCACCAGAAAGGGAATTATTTCTTAAACTCTCTTTCTGCCTTTTCATGTGTCTGAATTACTACATAACAGAtttttttttttttttAGGGAGAAGGTTGTTCCAGGCTGAGGAAACAGTAGGTTAGAGGCATGAAGGTCTAAAAACATGGGGCTGTCCCTGAACTTTAGCTGGACAAAAATGATTTGTCTGGAATCCTAGCATATACCAGCTATG
>gene=chr20_1126078-1127078; species=papHam
AGATTACTGGCTTTTTTCAAGCGCATATTTTCTTTGCTCTGTGTTTTCACCCATTGCTTGGACCTGTGCATTGTGCATTTTTGGTGAGTCCTCTGTTCAGCAAATATTTTTCTCTGTGGGTTCAGGGATCCTAGGGCTGGGCCCCTACTACAGAGGCATGCACTTCCCCTGTGGCATGGGAAATAGGTGAGTTAGAGACATAATTGCTGTTACAGAGGTTAACACAGAGGTACTTCATGAATATCCTGGGAAAGGCTACTTGGAAGTGCTGCCTGAGCTGTGTCTTCACGGGAAAGGGAATTATTTCTTAAACTCTCTCTCGGCCTTTTCATGTGTCTGAATTACTACATAACAGAtttttttttttttttATGAAGAAGGTTGTTCCAGACTGAGGAAACAGTAGATTAGAGGCATCAAGGTCTAAAAACTTGGGGCTGTCCCTGAACTTCAACTGGACAAAAATAATTTTTCTGGAATCCTAGCATATACCAGCTAGG
>gene=chr20_1126078-1127078; species=ponAbe
AGATTACTGGCTTTTTTCAAGCGCATATTTTCTTTGCTCTGTGTTTTCACCCATTGCTTGGACCTGTGCATTGTACATTTTTGGCGAGTCCTCTATTCAGCAAATATTTTTCTCTGTGGGTTCAGGGATCCTAGGGCTGGGCCCCTACTTCAGAGGCATGTAC-TCCCCCGTGGCGTGGGAAATAGGTGAGTTAGAGAAATAATTGCTGTTACAGAGGTTAGCACAGAGATACTTCATGAGTATCCTGGGAAAGGCTGCTTGGAAGTGCTGCCTGATCTGTGTCTTCACCAGAAAGGGAATTATTTCTTAAACTCTCTTTCTGCCTTTTCATGTGTGTGAATTACTACGTAACAGATTTTTTTTTTTTTTTAGGGAGAAGGTTGTTCCAGGCTGAGGAAACAGTAGGTTAGAGGCATCAAGGTCTAAAAACATGGGGCTATCCCTGAACTTTAGCTGGACAAAAATAATTTGTCTGGAATCCTAGCATATACCAGCTATG
>gene=chr20_1126078-1127078; species=rheMac
AGATTACTGGCTTTTTTCAAGCGCATATTTTCTTTGCTC--TGTTTTCACCCATTGCTTGGACCTGTGCATTGTGCATTTTTGGTGAGTCCTCTGTTCAGCAAATATTTTTCTCTGTGGGTTCAGGGATCCTAGGGCTGGGCCCCTACTACAGAGGCATGCACTTCCCCTGTGGCATGGGAAATAGGTGAGTTAGAGAGAGAATTGCTGTTACAGAGGTTAACACAGAGATACTTCATGAATATCCTGGGAAAGGCTACTTGGAAGTGCTGCCTGAGCTGTGTCTTCACGGGAAAGGGAATTATTTCTTAAACTCTCTCTCGGCCTTTTCATGTGTCTGAATTACTACACAACAGAttttttttttttttAATGAAGAAGGTTGTTCCAGACTGAGGAAACAGTAGGTTAGAGGCATCAAGGTCTAAAAACTTGGGGCTGTCCCTGAACTTCAACTGGACAAAAATAATTTTTCTGGAATCCTAGCATATACCAGCTAGG
>gene=chr20_1643155-1644155; species=hg19
ctgttccaactactgttgatacatttttagaaagaaataaaacaatttaactctcaatgtttctaatgctttgaattacagtatactaaatatttgaacttcctgctacatttctaactgacaatatgacagtttctaatactttgacaacaattatgaggatcacagaacaaccattatttttcccattgaatgtagagttgtttaccagggcttcatggtttccagttatttttacaatcctgcactgccatgcaaagtgaggacATgcaaaataagtacacgtggtaatataatacagtgctgaggagaaaaactgatcaggataagaggaattgaaattctagggtaggagaggaaaatgactatttttcctcaccatggtttacaaaatgtgtctttaataaagtgaaatttcagcagaaacttacttgaaggaaagaagagagtgagccatgcagctgttttggggaagaCTCAGAGGAATGACAGGATTTGAC
>gene=chr20_1643155-1644155; species=bosTau
ctgttcaaac-actttggataagtctttataaagaaataagttgtattaattctcagtgtttctaatttgtcaaactatat-------attaaaaaaatttctccatatatttaaagatgacagtaaggtagtttttaaggttttgaaagtaattttaaagatcatagaa-------------------ttaaaaaaaaatcactgtccat-gattcagtgtacatagtcattttaatggtccttctctatgatgcacagttagcacttcctACAt-----cagatggtaaaa------agttctcaggaaa-aaatcaatcaggtgaagaggcatggaatgcc-agggtgagacg---gaatcgatattttatac-ggggtggtgtatgaaaggtgcctttgataaagtgacatttgagcagag------atctgtaggaagagagaatgaaccatgcaggtatatgagggaag-------------------------
>gene=chr20_1643155-1644155; species=calJac
--------------------------------------------------------------------------------------------------------------------------------------------------------------------------------------------------------------------------------------------------------------------------------------------------------------------------------------------------------------------------------------------------------------------------------------------------------------------------------------------------------------------
>gene=chr20_1643155-1644155; species=canFam
ctgtgcaaactactcttgataggtctttacaaa-aaataaaacacaagccttttcagtgttgctaatgtttcaaatgaccgtatatcaaacattttaatttccctataactttacaatagatagcaagagattttct-atgttttgaaaaactttgtgaaggtcacagaagaatcattattttgcccgttgattactgagtaacgttgcat-gtctcagccaaac-agtgattgtttctgtcccgcaatctccaacaaaatgagcactgGCC---------------------------AGTTCTAGGGAAACAATTCAATTCAGCTATGATCTATCAGAACAC-AGAGCAAGAGAAAGGAATTGATATTTTATA--AGGGTGGTTTATGTAAGGGGCTTTAAATAAAGTGACATGTCAGCAGAA------CTTGAAAGAGGGAGAGACGG--TCATGCAGATCCTTAGGGGAGGAaacagaggagacatatactttgac
>gene=chr20_1643155-1644155; species=equCab
ctgttcaaactgctctcgatacatttttataaagagataaaacactttaattttccatgtttttcatgtttcacatgacagc------aatatcttcattttcctctatatgtaaaactgacagtaagagagtttctaatgtttcaaaaaaatttg---aagtcacagcacaatcattattagtcccattgagtattgagtcactttccatggtttcagtttgca-ggtcattcttacggtcctgcactaccgtgcaaagtcagcactgccggtgt-----cagatggtagta------agtgctaaggaaccagaccaatcagatcaagaggaattggaatgc-caggtgagagaa--gaattgatattctatat-agggtggtttacagaaggggcctttaatggcgtgacatttgagcagagtc----tttaaagaagggagagagtgaaccatgcaggtgtgttgggg----------------------------
>gene=chr20_1643155-1644155; species=gorGor
ctg-tccaactact-ttgatacatttttacaaagaaataaaacaatttaactctcaatgtttctaatgctttgaattacaggatactaaatatttgaacttcctgctacatttctaactgacaatatgacagtttctaatactttgacaaaaattatgaggatcacagaacaaccattatttttcccattgaatgtagagttgttttccagggcttcttggtttccagttatttttacaatcctgcactgccatgcaaagtgaggacATGCAAAATAAGCACACGTGGTAATAtaatacagtgctaaggagaaaaactgatcaggataagaggaattgaaattctagggtagaagaggaaaatgacta-ttttcctcaccatggtttacaaaatgtgtctttaataaagtgaaatttcaacagaaacttacttgaaggaaagaagagagtgagccatgcagctgttttggggaagaCTCAGAGGAATGACAGGATTTGAC
>gene=chr20_1643155-1644155; species=panTro
ctgttccaactactgttgatacatttttacaaagaaataaaacaatttaactctcaatgtttctaatgctttgaattacagtatactaaatatttgaacttcctgctgcatttctaactgacaatatgacagtttctaatgctttgacaaaaattatgaggatcacagaacaaccattatttttcccattgaatgtagagttgttttccagggcttcatggtttccagttatttttacaatcctgcactgccatgcaaagtgaggacATGCAAAATAAGCACACATGGTAATATAATACCgtgctaaggagaaaaactgatcaggataagaggaattgaaattctagggtaggagaggaaaatgactatttttcctcaccatggtttacaaaatgtgtctttaataaagtgaaatttcagcagaaacttacttgaaggaaagaagagagtgagccatgcagctgttttggggaagaCTCAGAGGAATGACAGGATTTGAC
>gene=chr20_1643155-1644155; species=papHam
cggttccaattactgttgatacatttttacaaagaaataaaacaatttgacactcaatgtttctaatgctttgaattacagtgtactaaatatttgaacttcctgctacatttctaactgacaatatgagagtttctaatattttgataaaaattatgaggatcacagaacaaccattatttttcccattgaatgcagagttgttttccaggacttcatggtttccagttatctttacaatcctgcactgccatgcaaagtaagaacATGCAAAATAAGCACACGTGGTAATAtaatacagtgctaagtagaaaaactgatcaggataagaggaactgaaattctaggataagagaggaaaatgactatttttcctaaccgtggtttacaaaatgtgtctttaataaagtgaaatttgaacagaaacttacttgaaggaaagaagagagtgagccatgcagctgttttggggaagaagcagaggaaTGATACGATTTGAC
>gene=chr20_1643155-1644155; species=ponAbe
ctgtttcaactaccgttgatacatttttacaaagaaagaaaacaatttaactctcagtgtttctaatgctttgaattacagtgtactaaatatttgaacttcctgctacatttctaactgacagtatgacagtttctaatactttgacaaaaattatgaggatcacagaacaaccattatttttcccattgaatgtagagtggtttttcagggcttcatggtttccagttatttttacaatcctgcactgccatgcaaagtgaggacATGCAAAATAAGCACACGCGGTAATACAATACAGTgctaaggagaaaaactgatcaggataagaggaattgaaattctagggtaggagaggaaaatgactatttttccacaccatggtttacaaaacgtgtctttaataaagtgaaatctgagcagaaacttacttgaaggaaagaagagagtgagccatgcagctgttttggggaagaCTCAGAGGAATGACAGGATTTGAC
>gene=chr20_1643155-1644155; species=rheMac
ctgttccaattactgttgatacatttttacaaagaaataaaacaatttgacactcaatgtttctaatgctttgaattacagtgtactaaatatttgaacttcctgctacatttctaactgacaatatgacagtttctaacattttgacaaaaattatgaggatcacagaacaaccactatttttcccattgaatgcagagttgttttccaggacttcatggtttccagttatctttacaatcctgcactgccatgcaaagtaagaaAATGCAAAATAAGCACACGTGGTAATAtaatacagtgctaagtagaaaaactgatcaggataagaggaactgaaattctaggataagagaggaaaatgactatttttcctaaccgtggtttacaaaatgtgtctttaataaagtgaaatttgaacagaaacttacttgaaggaaagaagagagtgagccatgcagctgttttggggaagaagcagaggaatgatacaatttgac
>gene=chr20_1651029-1652029; species=hg19
GAATGGTTTCAGACAAGTTTTCAGTCCCACAAAGAGGGTCCCCCTGTAAAGTGATGTGGGCCACCTCGCAGATGACCTGAAGGCAAAGGTCTCCAGAGGCCAGCACCATCCTGGCTGTGCTGCAGGTGCTATAGGGCATACTTTCTCCTGCAGGGTCCACGTTGATCTGGAAGCCTGAGAGCTCATTCCTATTTTTGGACCATTTCAGGGTGGTGTTTCAGGGGGAGAAGCCGTGGGACTCACAGGTGAAGCTCACTGTATGCTCAGCTGTGGTCCTCACTGCAGTGCATGATACCACAGGGGCAGAGGATTTGGCTACAAAAGGAGCATCGATAAACAGGAGACATGACTGAGATGACCATCACTAATGATGAGTGTGTGACAtgttaagaaccttcatggacattagtttttaatccttctaataatgtggagagggtggtgtcctcattttaccgaccaggctggaaaggctctgagaggtGAGGAAGTCCAGACCT
>gene=chr20_1651029-1652029; species=bosTau
GGATGGTTTCGGACAAGTTGGCAGTCCCACGGAGAGGACCCCCCTGCAGGGTGACGTGGGCCACCTCGCAGATGACCTGGGAGTGAACGTCTCCCGTGGCCAGCAGCACTTTGGTTGTGCTGTTGATGCTGTAGGAAACGTTGTCGTGCTCTGGGTCCACGCTGGTCTGGGAGGCTGAGAGCTCATTGCCATCTTTGAACCATTTCAGGGAGATGTTTCTGGGGGAGAAGCCGTGGGATGTGCAGGTGAAGTTCACTGTCTGCTCAGGTGTAGCCCTCACTGTAGGGCCGGATACCACGGGAGGAGAGGGCTTGGCTACGAAAGGAACATTTATAAACACTGAAAACCATTGTGATTATCATCACTAATGAAAAATATGTAACAAGTTAGGAACTATCACATATATTATTTTTTAATTCTTCAAATAGTTCTGGGAGGGCACTGCCATCATCTT---GAAGGAGACACACGGGTTCCCTGGGgtgtggaattccaggtct
>gene=chr20_1651029-1652029; species=calJac
--------------------------------------------------------------------------------------------------------------------------------------------------------------------------------------------------------------------------------------------------------------------------------------------------------------------------------------------------------------------------------------------------------------------------------------------------------------------------------------------------------------------
>gene=chr20_1651029-1652029; species=canFam
GAAGGGTCTCAGACAAGTTGGCAGTCCCACGAAGAGGACCCCCCTGCAGGGTCACGTGGGCCACCTCGCAGATGACCTGGGAGCGAACGTCCCCCGGGGCCAGCACCAGCTTGGTTGTGCTAGAGATGCTGTAGGAAGCGTTGTCTTCGTCTGGGTACACAGTGGTCTGAGAGGCTGTCAGTTCATTCCCATTTTTGAACCATCTCAGGGTGATGCTTCTGGGGGAGAAGCCGTGAGACTTGCAGGTGAAGCTCACTGTCTGCTGAGGCGTGGCCCTGGCCGTGGGGCCGGACACCACGGGGGGAGAAGGTTTGGCTACAAGAGGAGCATCAATGAACAGTAAGCATGACTGTGGTCATCAGCACTAACCATACGTGTATGACATTTGGAGAAGCCT----------------CAGCCCTCCTGATAGTGTGAGGAGGCCAGTGTCATC-TC-AACCGAGGAGGACACAAGGTTGCCCAGGGGCTTGCAGTTCCAGGCCT
>gene=chr20_1651029-1652029; species=equCab
GGATGGTCTCAGACAAGTTGGCCGTCCCACGAAGAGGAGCCCCCTGCAGGGTGATGTGGGCCACCTCGCAGATGACCTGGGAGCGAACATCCCCCAGGGCCAGCACCACCTGGGCTGTGCTGGACACGCTGTAGGACACGCTGTCTCCCTCTGGGTCCACGTTGGTCTGGGAAGCTGAGAGCTCATTGCCATTTTTGAACCATTTCAGGGTGATGTTTCTGGGGGAGAAGCCGTGGGACTCGCAGGTGAAGCTCACTGTCTGCTTGGGCGGGGCCCTCGCCGTGGGGCCCGATACCACGGGGGGAGAGGGTTTGGCTACAAAAGGAGCATTTACAAACAATAAACATGA-TGTGAT-GTCATCACTAACCACAAGCGCGTGACCTGTTaagaaccttctcatatattattttttgcttcttctattagtgctgggagggcag-gtcatcatcttatacaagaggacacacgggc-tccagaggtGTGGAATTCCAGGCCT
>gene=chr20_1651029-1652029; species=gorGor
GAATGGTTTCAGACAAGTTTTCAGTCCCACAAGGAGGGTCCCCCTGTAAAGTGATGTGGGCCACCTCGCAGATGACCTGAGGGCAAAGGTCTCCAGAGGCCAGCACCATCCTGGCTGTGCTGCAGGTGCTATAGGGCATACTTTCTCCTGCAGGGTCCACGTTGATCTGGAAGCCTGAGAGCTCATTCCTATTTTTGGACCATTTCAGGGTGATGTTTCAGGGGGAGAAGCCGTGGGACTCA----TGAAGCTCACTGTGTGCTCAGCTGTGGTCCTCACTGCAGTGCATGATACCACAGGGGCAGAGG-TTTGGCTACAAAAGG-GCATCGATAAACAGGAGACATGACTGAGATGACCATCACTAATGATGAGTGTGTGACATGTTAAGAACCTTCATGGACATTAGTTTTTAATCCTTCTAATAATGTGGAGAGGGTGGTGTCCTCGTTTTACCGACCAGGCTGGAAAGGTTCTGAGAGGTGAGGAAGTCCAGACCT
>gene=chr20_1651029-1652029; species=panTro
GAATGGCTTCAGACAAGTTTTCAGTCCCACAAAGAGGGTCCCCCTGTAAAGTGATGTGGGCCACCTCGCAGATGACCTGAGGGCAAAGGTCTCCAGAGGCCAGCACCATCCTGGCTGTGCTGCAGGTGCTATAGGGCATACTTTCTCCTGCAGGGTCCACGTTGATCTGGAAGCCTGAGAGCTCATTCCTATTTTTGGACCATTTCAGGGTGATGTTTCAGGGGGAGAAGCCGTGGGACTCACAGGTGAAGCTCACTGTGTGCTCAGCTGTGGTCCTCACTGCAGTGCATGATACCACAGGGGCAGAGGATTTGGCTACAAAAGGAGCATCGATAAACAGGAGACATGACTGAGATGACCATCACTAATGATGAGTGTGTGACAtgttaagaaccttcatggacattagtttttaatccttctaataatgtggagagggtggtgtcctcattttaccaaccaggctggaaaggctctgagaggtGAGGAAGTCCAGACCT
>gene=chr20_1651029-1652029; species=papHam
TAATGGCCTGAGACAAGTTTTCAGTCCCACAAAGAGGG-CCCCCCGTAAAGTGACATGGGCCACCTCACAGATGACCTGAAAGCAAAGGTCTCCAGAGGCCAGCACCACCCTGGCTGTGCTGCACATGCTATAGGACATACTTTCTCCTGCAGGGTCCATGTTGATCTGGAAGCCGGAGAGCTCATTCCTATTTTTGAACCATTTCGGGGTGATGTTTCAGGGGGAGAAGCTGTGGGACTCACAGGTGAAGCTCACTGTGTGCTCAGCTGTGGTCCTCACTGCAGTGCATGATACCACGGGGGCAAAGGGTTTGGCTACAAAAGGAGCATCGAAAACCAGGAGACATGACTGAGATGACCATCACTAATGATGAGCGTGTGACACATT---AACcttcatggacattagtttttaatccttctaataatacacagagggcggtgtcctcattttacaaaccaggctggaaaggctctgagaggtGAGGAAGTCCAGACTT
>gene=chr20_1651029-1652029; species=ponAbe
--------------------------------------------------------------------------------------------------------------------------------------------------------GGGTCCACGTTGATTTGGAAGCCTGAGAGCTCATTCCTATTTTTGGACCATTTCAGGGTGATGTTTCAGGGGGAGAAGCCGTGGGACTCACAGGTGAAGCTCACTGTGTGCTCAGCTGTGGTCCTCACTGCAGTGCATGATACCACAGGGGCAGAGGGTTTGGCTACAAAAGGAGCATCGATAAACAGGAGACATGACTGAGATGACCATCACTAATGATGAGTGTGTGACAtgttaagaaccttcatggacattagtttttaatccttctaataatgtggagagggtggtgtcctcattttacagaccaggctggaaaggctctgagaggtGAGGAAGTCCAGACCT
>gene=chr20_1651029-1652029; species=rheMac
TAATGGCCTGAGACAAGTTTTCAGTCCCACAAAGAGGG-CCCCCCGTAAAGTGACATGGGCCACCTCACAGATGACCTGAAAGCAAAGGTCTCCAGAGGCCAGCACCACCCTGGCTGTGCTGCACATGCTATAGGACATACTTTCTCCTGCAGGGTCCATGTTGATCTGGAAGCCGGAGAGCTCATTCCTATTTTTGAACCATTTCAGGGTGATGTTTCAGGGGGAGAAGCTGTGGGACTCACAGGTGAAGCTCACTGTGTGCTCAGCTGTGGTCCTCACTGTAGTGCATGATACCACGGGGGCAAAGGGTTTGGCTACAAAAGGAGCATCGAAAAACAGGAGACATGACTGAGATGACCATCACTAATGATGAGCGTGTGACACGTT---AACcttcatggacattagtttttaatccttctaataatacacagagggcggtgtcctcattttacaaaccaggctggaaaggctctgagaggtGAGGAAGTCCAGACTT
>gene=chr20_1797391-1798391; species=hg19
CCTCCAACCCTGCACTGAAAAAAACTGAGGTCCAGAAGAAGATGCACTGGGCATGCATGGGGTGCATAGCCAGAGTTAGAACCCCATCTTCAGTCTCCCCTCAGTGTTGGTTCCTGAGCCCAAGCCTCTCACAAGCACCTGTGTGTGCCCTCCCCTCCCCATCAGCCCTTAGGCTCTCCCTCCCCCGAGGCCTTCCTGGGATGAAGGGGCTGCTGGAGTCCCTGGCCCTGAACCACAGCCTGGGAACCCAATTCTGGAACACCGCCTGAATGCGCAAGCCAGTTATTTTTAAAAATCCAAAAAGAAAAGGAAGAAAGAGAAAGCTCACTGCTTCGGTCTCCGCACTAGCCCTGGCTCAGAGAATAGAGACTTGAAAGGAACAAAGGGTTTCCTCAAACACAGCAGATCAAGGCCTTGGCTTATGTGGTAACCGGTAACCGACCACCGCGCTTTGTGACAAATCCTTCAGAAGGCAACGGCCTCTGTTCCCTCTGCAGCCT
>gene=chr20_1797391-1798391; species=bosTau
CCTCTA-------ACTtaacaaaactgaggtccagaagggaatggagtcagccagcttgggctacgcagccaggattggaaccccctctttagcctcaccacagggctgctgcctcAGCTTGAGTGTCTCGAGGGCATGGTTTTATGCCCTCCCCATCCCCCCAGTCTTCCTGGGTTCACTCCT-CCAGGTGCTCCCAGGAGTAAGGGGTAGCTGAAGTCCCTGGCCCTGAACCCAAGCCTGGGAACCTAATTCTGGAACACTGCCTGAATGCACAAGCCAGTTATTTTTAAAAATCCAAAAAGAAAAGGAAGAAAGAGAAAA--CAGTGCTTCGGTCTCTGCGCCAACCCTGGCTGAGAGAATAGAGACTTGAAAGGAACAAAGGGTTTCCTCAAACACGGCAGATCAAGGGCTTGGCTTATGTGGTAACCAGTAACCCACCACCGTGCTTTGTGACAGATCCTTTAGAAGGCAGAGGGCTCTGTTCCTGCTGCAGCTC
>gene=chr20_1797391-1798391; species=calJac
CCTCCAACCCTGCACTGAAAAAAGCTGAGGTCCAGAAGGAGATGTACTGGGCATGCGTGGGATGCACAGCCAGGGTTAGAACCCCATCTTCAGTCTCCCCTCAGTGTTGGTTCCTGAGCCCAAGCTTCTCACCAGCACCTGTGTGTGCCCTCCCGTCCCCATCAGCCCTTAGGCTCTCCCTCCCGCCAGGCCTTCCTGGGATGAAGGGGCTGCTGGAGTCCCTGGCCCTGAACCCCAGTCTGGGAACCCAATTCTGGAACA----CTGAATGCACAAGCCAGTTATTTTTAAAAATCCAAAAAGCAAAGGAAAAAAGAGAAAGCTCACTGCTTCGGTCTCTGTACCAGCCCTGGCT--GAGAATAGAGACTTGAAAGGAACAAAGGGTTTCCTCAAACACGGCAGATCAAGGGCTTGGCTTATGTGGTAACCGGCAACCGACCACCGCGCTTTGTGACAAATCCTTTAGAAGGCGAAAGCCTCTGTTCCTTCTGCAGCCT
>gene=chr20_1797391-1798391; species=canFam
CCTCTTATCTTACACTTAAC-AAATTGA------GAGTGGGAGGG--CCGGCCAGCTTGGGGTGCGCTGC---------------------AGTGGGTTCCGGG-GCTGGCACCTGAGCCTGA--GTCTCTGGGGCAGAAGTTTATGCACTGCCCCCTCACCCGGCTTTTCGGCTTTCCCTCTACCCAGGCCTTCCCAGGAGTGAGGGGCTATTGGAGTGCCTGGCCTTGAACCCCAGCTTGGGAACCCAGTTCTGGAACACTGCCTGAACACACAAGCCAGTTATTTTTAAAAATCCAAAAAGAAAAGGAAGAAAGAGCAAACTCACTGCTTCGGTCTGCGCACCAGGCCCAGCTGAGAGAATAGAGGCTTGAAAGGAACAAAGAATTTCCTCAAACACAGCAGATCAAGGGCTTGGCTTATGTGGTAACCGGTGACCGACCACCGCGCTTTGTGACGGAGCCTTCAGAA------GGCCCCGGATCCTGCTGCAGTCT
>gene=chr20_1797391-1798391; species=equCab
TCTCTGATCTGA--CTTAACTAAGCTGAGGTCCAGAGCGGGAGGGGAGTGGCCAGCCTGGGGTGCGTAGCCAGGATCAGAACCCTTCTTCCAGCCTCCCCCCAGCACTGGCTCCTGAGCCTGAGTCTCTCTCGGGCACAGGTTTATGT-CTTCCCCCACCCCCAGCCTTTCAGCTTTCCCTCCTCCCAGGCCTTCCCAGGAGTAAGTGGCTGCTGGAGTCCCTGGCCCTGAACCCCAGCCTGGGAACCCAATTCTGGAACACGGCCTGAACGCACAAACCAGTTATTTTTAAAAATCCAAAAAGAAAAGGAAGAAAGAGAAAACTCACTGCCTGGGTCTGTGCACCA-GCCTGGCTCAGAGAATAGAGACTTGAAAGGAACAAAGGGTTTCCTCAAACACGGCAGATCAAGGGCTTGGCTTGTGTGGAAACCAGTAACCGACCACCGCGCTTTGTGACAGATCCCTCAGAAGGCAGCGGCCTCTGTTCCTGCCGCAGTTT
>gene=chr20_1797391-1798391; species=gorGor
--------------------------------------------------------------------------------------------------------------------------------------------------------------------------------------------------------------------------------------------------------------------------------------------------------------------------------------------------------------------------------------------------------------------------------------------------------------------------------------------------------------------
>gene=chr20_1797391-1798391; species=panTro
CCTCCAACCCTGCACTGAAAAAAACTGAGGTCCAGAAGAAGATGCACTGGGCATGCATGGGGTGCATAGCCAGAGTTAGAACCCCATCTTCAGTCTCCCCTCAGTGTTGGTTCCTGAGCCCAAGCCTCTCACAAGCACCTGTGTGTGCCCTCCCCTCCCCATCAGCCCTTAGGCTCTCCCTCCCCCGAGGCCTTCCTGGGATGAAGGGGCTGCTGGAGTCCCTGGCCCTGAACCACAGCCTGGGAACCCAATTCTGGAACACCGCCTGAATGCGCAAGCCAGTTATTTTTAAAAATCCAAAAAGAAAAGGAAGAAAGAGAAAGCTCACTGCTTCGGTCTCCGCACTAGCCCTGGCTCAGAGAATAGAGACTTGAAAGGAACAAAGGGTTTCCTCAAACACAGCAGATCAAGGCCTTGGCTTATGTGGTAACCGGTAACC-------------------------------------------------------------
>gene=chr20_1797391-1798391; species=papHam
CCTCCAACCCTGCACTGAAAAAAACTGAGGTCCAGAAGAAGATACAGTGGACATGCGTGGGATGCATAGCCAGAGTTAGAACCCCATCTTCAGTCTCCCCTCAGTGTTGGTTCCTGAGCCCAAGCCTCTCTCAAGCACCTGTGTGTGCCCTTCCTTCCCCATCAGCCCTTAGGCTCTCCCTCCCCTGACGCCTTCCTGGGATGAAGGGGCTGCTGGAGTCCCTGGCCCTGAACCCCAGCCTGGGAACCCAATTCTGGAACACTGCCTGAATACACAAGCCAGTTATTTTTAAAAATCCAAAAAGAAAAGGAAGAAAGAGAAAGCTCACTGCTTCAGTCTCCGCACCAGCCCTGGCTGAGAGAATAGAGACTTGAAAGGAACAAAGGGTTTCCTCAAACACAGCAGATCAAGGGCTTGGCTTATGTGGTAACCGGTAACCGACCACCGCGCTTTGTGACAAATCCTTCAGAAGGCAGCAGCCTCTGTTCCCTCCGCAGCCT
>gene=chr20_1797391-1798391; species=ponAbe
CCTCCAACCCTGCACTGAAAAAAACTGAGGTCCAGGAGAAGATGCACTGGGCAGGCATGGGGTGCATAGCCAGAGTTAGAACCCCAGCTTCAGTCTCCCCTCAGTGTTGATTCCTGAGCCCAAGCCTCTCGCAAGCACCTGTGTGTGCCTTCCCCTCCCCATCAGCCCTTAGGCTCTCCCTCCCCCGAGGCCTTCCTGGGATGAAGGGGCTGCTGGAGTCCCTGGCCCTGAACCCCAGCCTGGGAACCCAATTCTGGAACACTGCCTGAATGCGCAAGCCAGTTATTTTTAAAAATCCAAAAAGAAAAGGAAGAAAGAGAAAGCTCACTGCTTCGGTCTCCGCACCAGCCCTGGCAGAGAGAATAGAGACTTGAAAGGAACAAAGGGTTTCCTCAAACACAGCAGATCAAGGGCTTGGCTTATTTGGTAACCGGTAACCGACCACCGCACTTTGTGACAAATCCTTCAGAAGGCAACGGCCTCTGTTCCCTCCGCAGCCT
>gene=chr20_1797391-1798391; species=rheMac
--------------------------------------------------------------------------------------------------------------------------------------------------------------------------------------------------------------------------------------------------------------------------------------------------------------------------------------------------------------------------------------------------------------------------------------------------------------------------------------------------------------------
>gene=chr20_1803244-1804244; species=hg19
ctatacgaatgctatacataatagtcaaatatgtttacaagagacaaaaaacattatatactgataaaagtgtcaattcatcaagcagatataacaattacatacatatatgcaccaaatagcagagttctaaTGTATTATTCACCCTGCTCCCCAGACGTTATtccatgagagcaagaactggatctggcttgcttactgctttgttctcataccaggcatttatgactaacacacatttgctcaatTTCCACTATCCCCACTAGGTGACCACAGCAAAAGTGGACAGATAGCGTCTGGCAAGCTTCAGGCAGGAGCTTGAACCTGACCATCTTCAGCTGTCCCAGCTGTCACCTCCAGAAATCTGAGATCCTTTCCTTGCCATCCATGGTCCAACCATGAAAATAGGAGTGAAGGTGTTTAGGAATTGTGATCAACTCTAGTCTCCCCAGCCAAGCACTTCAGGGCTTACGGCTGCATATCAGGGAATCCAGGGGACC
>gene=chr20_1803244-1804244; species=bosTau
ctatactaatatcagacaaaatagccaaaca----tataagagacaaaggactttatatattagt--cagtgtcaattgaacaaaaaaatatagcaataataaacatatatgtaccaaatatcagtgctctaaTGTATtatccatcctacttcctgaatgttattccatgagagcaag-actggatctgtattactcacggctttgctccagtgtcaggtac-tgtgtctag----------ctcacTTCCCACTATTCCCAGCAAGTGACTACAGGG-AAGCAGGCAGACAGAATCTGG-AAGCTTCAGTCAGGAGCACTGGCCTGGTTGTCCTCAACTCTCCCAACTACCTCTCCCAAAAGTTTGAGATCTTTTCTTTGCCATCCTTGGGCAAATCATGAAGATGAGAATGAAGGTGTTTAAGAATTATGGGCAATTTGAGGATCCTCAGCCAA-----------------GCTGCATAATAGGAAATGTGAGGAACC
>gene=chr20_1803244-1804244; species=calJac
ctgtacgaatgccatacaaaatacttaaatacatttacaagagacaaagaacattatatactgataaaagcgtcaatttaccaagaagatacaacaattacatacatctatgcaccAAGTCT----ATTCTAGTGTAGTATTCGCCCTACTCCCCAAACGTTATTCCATGAGAGCAAGAATCGGATCTAGTTTGCTCACTGCCTTGCTTTCACACCAGGCATTTATGACTAGTACACATTTGCTGAATTCCCACTATCTCCACGAGGTGACCACAGGGAAAGTGGACAGGTAGGGTCTGGGAAACTTCAGGCAGGAGCTTGAACCCGACCATCCTCAGCTCTCCCAGCTGTCACCTCCAGAAATTTGAGATCCTATCCTTGCCATCCATGGGCCAACCATGAAGACAGGAGTGAAGGTGCTTAGGAATTGAGATCAACTCTAGTCTCCCCAGCCAAGCACTTCAGGACTTATGGCTGCATATCAGGGAATCCAggggata
>gene=chr20_1803244-1804244; species=canFam
ctgtgctaatatcagacaaaacaaccaaacactgttataagagaaaaagggcattatatattgataaaaatgttgattctactagaaaatctaaaaataataaatgtatatgtagcaaacagcagggGTCTACTGCATCATCTATTACGCTCTCggaatattattccatgagagcaagcactggatctgtgttgctcactgctttgctccagtgtggggcac-tgtgcctagcacacaTCTGTTCTGTTCCCACCACTCCTGGCAGGTGATCACTGGAAAAGCAGACAAG---AACCTGG------TCTGGCAGGGGTACTGGCCGGACTCTCCTTAGCTCTCCCAATTGGCCCTTCCAGGAGTTTAAGAACCTCTCTTTGCCATCCTTGGGGCAATCATGAGGGTGAAAAGGAAGGTGTTTAGAAACTGGAGGCAACTTGAATCTCCCCAGCCAAGCA--------CTTGTGGCTGCTCAACAAGGAGACAAAGAGCCC
>gene=chr20_1803244-1804244; species=equCab
atatactcatatcagacaaaataaccaaacactgttacaagagacaaaggactttgtatactgataaaagtgtcaatta----ataaaatttaacaataataaacatatatgcacaaaacggcagagctctaaTGCATtgtccatcctactccctgaatgttactccacgggagcaagaactggatctgtcttgctcgctgctttgctccagtgccaggctc-tgtgcatacctcacatttgctcagtTCCCACTG-TCCTCAGAGGTGACCACGTGGAATACAGACAGGTAAGATCTGG-AAGCCTCAGGCAGGGGCACTGGTCTGACCATCCTCAGCTCTCCCAACTGCCCCCTCCAGGAGTTTGGGATCCTTTCTTTACCATCCCTGAGCCAATCATGAAGATGGGAATGAAGGTGCTTAGGAACTGTGGGTAACTCAAGTCTCTCCAGCCAAACACGCAAGGGCTTGTGGCTGCGCATCAGGGAATCCAAGGGCCC
>gene=chr20_1803244-1804244; species=gorGor
ctatacgaatgctatacataatagtcaaatatgtttacaagagacaaaaaacattatatactgataaaagtgtcaattcatcaagcagatataacaattacatacatatatgcaccaaatagcagagttctaaagtaTTATTCACCCTActccccaaatgttattccatgagagcaagaactggatctggcttgcttactgctttgttctcataccaggcatttatgactaacacacatttgctcaatTTCCACTATCCCCACTAGGTGACCACAGCAAAAGTGGACAGATAGGGTCTGGCAAGCTTCAGGCAGGAGCTTGAACCTGACCATCTTCAGCTGTCCCAGCTGTCACCTCCAGAAATCTGAGATCCTTTCCTTGCCATCCATGGTCCAACCATGAAAATAGGAGTGAAGGTGTTTAGGAATTGTGATCAACTCTAGTCTCCCCAGTCAAGCACTTCAGGGCTTACGGCTGCATATCAGGGAATCCAGGGGACC
>gene=chr20_1803244-1804244; species=panTro
ctatacgaatgctatacataatagtcaaatatgtttacaagagacaaaaaacattatatactgataaaagtgtcaattcatcaagcagatataacaattacatacatatatgcaccaaatagcagagttctaaTGtattattcaccctactccccaaatgttattccatgagagcaagaactggatctggcttgcttactgctttgttctcataccaggcatttatgactaacacacatttgctcaatTTCCACTATCCCCACTAGGTGACCACAGCAAAAGTGGACAGATAGGGTCTGGCAAGCTTCAGGCAGGAGCTTGAACCTGACCATCTTCAGCTGTCCCAGCTGTCACCTCCAGAAATCTGAGATCCTTTCCTTGCCATCCATGGTCCAACCATGAAAATAGGAGTGAAGGTGTTTAGGAATTGTGATCAACTGTAGTCTCCCCAGCCAAGCACTTCAGGGCTTACGGCTGCATATCAGGGAATCCAGGGGACC
>gene=chr20_1803244-1804244; species=papHam
ctatcctaatgccacacaaaatagtcaaatatgtttacaagaggcaaagaacattatatactgacaaaagtgtcaattcatcaagaagatataacaattacatacatatatgcaccaaatagcagagttctaaCGTATTATTCACTCTACTCCCCAAATGTTATtccctgagagcaagaactggatctggcttgctcactgctttgctctcaCACCAGCCATTTATTACTAACACACATTTGCTCAATTTCCACTATCCCCACTAGGTAACCACAGCGAAAGTGGACAGGTAGGGTCTGGGAAGCTTCAGACAGGAGCTTGAACCTGACCATCTTCAGCTGTCCCAGCTGTCACCTCCAAAAATTTGAGATCCTTTCCTTGCCATCCATGGTCCAACCGTGAAGATAGGAGTGAAGGTGCTTAAGAATTGTGATCAACTCTAGTCTCCCCAGCCAAGCACTTCAGGGCTTGTGGCTGCATATCAGGGAATCCAGGGGACC
>gene=chr20_1803244-1804244; species=ponAbe
ctatatgaatgccatacgtaatagtcaaatatgtttacaagagacaaagaacattatatactgataaaagggtcaattcatcaagcagatataacaattacatacatatatgcaccaaatagcagagttctaaTGTATTATTCACCCTActccccaaatgttattccatgagagcaagaactggacctggcttgcttactgctttgctctcaTACCAGGCGTTTATGACTAACATACATTTGCTCAATTTCCACTATCCCCACTAGGTGATCACAGCAAAAGTGGACAGATAGGGTCTGGCaagcttCAGGCAGGAGCTTGAACCTGACCATCTTCAGCTGTCCCAGCTGTTGCCTCCAGAAATTTGAGAACCTTTCCTTGCCATCCATGGTCCAACCATGAAGATCGGAGTGAAGGTGTTTAGGAATTGTGATTAACTCTAGTCTCCCCAGCCAAGCACTTCAGGGCCTATGGCTGCATATCAGGGAACCCAGGGGACc
>gene=chr20_1803244-1804244; species=rheMac
ctatcctaatgccacacaaaatagtcaaatatgtttacaagaggcaaagaacattatatactgacaaaagtgtcaattcatcaagaagatataacaattacatacatatatgcaccaaatagcagagttctaaCGtattattcaccctactccccaaatgttattccatgagagcaagaactggatctggcttgctcactgctttgctctcaCACCAGCCATTTATTACTAACACACATTTGCTCAATTTCCACTATCCCCACTAGGTAACCACAGTGAAAGTGGACAGGTAGGGTCTGGGAAGCTTCAGACAGGAGATTGAACCTGACCATCTTCAGCTGTCCCAGCTGTCACCTCCAAAAATTTGAGATCCTTTTCTTGCCATCCATGGTCCAACCATGAAGATAGGAGTGAAGGTGCTTAAGAATTGTGATCAACTCTAGTCTCCCCAGCCAAGCACTTCAGGGCTTGTGGCTGCATATCAGGGAATCCAGGGGACC
>gene=chr20_1893391-1894391; species=hg19
ACCTGCCATGAGAACCGGGCCCCAAGGGTGATCCCTTGCCAGAGTCAAGACTGGGTGAGGCTGGGAATGGGAGAAAGAGGCAGGACAATGGGCAGATAGCCCTGGGCTTCCTGCAGTGAGGGCAGATAGGGGTCTGTGAGCCTCTTTCCCTGGCTGCCCTGCCCCTGCCAGTGGGGTGGTGCCAGGCCATGGGTTGGTGGGCAAATTCACAGGGTCTCTCTCCTCCCCAGCCAGAGCCAGAGGGGCACAGCAGCTCTGGACATCTGCCGCAGCCTTGTCTGATGTACAAGGCAAAGGTGGCCCAGGTCAGGGCAGGACAAGGTCACATGAAGGGTCAGTGGAGAGCCCAACTGGGGCCCCAGGTCACCTGTCACCTGCATACCAGGTAGCTGCCACTCCTCTGTCTACCTGGTTCTCTCCTTCTCCCCTATTCTAGCTCGCTCTCTCACTCTGCGTCTGTCTCTCAGGCATGTGTTTCTCTGAGGTCTTTATGATCATGA
>gene=chr20_1893391-1894391; species=bosTau
ACCAGCCATGAGAACT---------GGGCAATCCCTGGC---------------------ATGGAAGTC------AGAGCTGGGACCGTGGGCAGGTGGTCC-AGGCTTGCTGCAGTGAAGGCATACAGGAGTCTGTGGCC---------------------------------------------------------AGACAGATTCACAAGGTCACTTTCCTGCTCAACCAGAGGTGA--GGG----CCTGCTTGGGGCATCAGCTACAACCCTGTCTGATGTACAAAGC-AAGGTGGCCTAGGTCAGGACAGCACAGGGTCACGTCA--GGTCAGTGGGGCAA-CAGGCAGAGG-CCCTTTGGCCCATCTGACGTCTGCCAGTTTGACATCACTACtgtctctgtctt-ttctctcttt-tttctccccgcgtatctgtctctcactccgt-----------atgtgtgtgtttctCCAGGGTCTTCATGATCTGCC
>gene=chr20_1893391-1894391; species=calJac
ACCTGCCCTGAGAACTGGGACCCGAAGGTGATCCCTTGCAAGAGTC----------GAGGCTGGGAATGGGAGAA--AGGCAGGACAATGGACACAGAGCCCTGGGCTTGCTGCGGTGAGGGAAGATAGGGGTCTGTGAGCCTCTTTCCCTGACTGCCCTGCCCCTGCCAGAGGGGCGGTGCCAGGCCATAGGTTGGTGGGTAAATTCACAGGGTCTCTTTCCTGCCCAGCCAGAGCCAGAGGG-----GCTGCTCAGGACAACTTCTGCAACCTTGTGTGATGTACAAGGCAAAGGTGGCCCAGGTCAGGGCAGGACAAGGTCATGGGAAGGGTCAGTGGACCCTCCAACTGGGGCCCTAGGTCACCTGTCACCTGCATACCAGGCAACTGCCACTCctctgtttatctcattctctccctctcccccgttctagcccgccctctcactctgcgtctgtctctTACGCATGTGTTTCTCTGAGGTCTTTATGATCATAA
>gene=chr20_1893391-1894391; species=canFam
ACATTCCAGAAGAACT---------GGGTGACCTCTAGC---------------------CTGGGAGTC------AGGATTGGGACAACAGGCA-GAGGCCCCAGGCTTGCAGCCATGAGGGCAGCCTGGAGTCGGGGGGCTTCAGCCTTTAAGCGCCCTGTCCCTGCCAGC-GGGTGGTGTCAGGCCATGGGCAGGT-GGCAGACTCCGA-GGTCTCTCTCCTGCCCAGCCAGAGCCAGAGGGG----GCTGCTCAGGGCATTGGCTGC-ATCCTTTCTGGTGTACAAGGCAAAGGTGACCTAGGTCAGAACAGGACAAGGCGACACTGTGGGTCAGC-GTGTGACCAGGAGGAAA--CAGATCGC--------CCTACCCCGGGCTGCCACTACTCCTGCCT--ATCTTTTGTCTTCTCT-CCCCCCACTCCATTCCCCTCACTCACTGTCCGTCTGTCTCTCGTCTCTGTGTTTCTCCAAGGGCCTTATGATCTGTC
>gene=chr20_1893391-1894391; species=equCab
-------------------------GGGTGATCCCTGGC---------------------GTCGGAGTC------AGGGCTGGGACAATAGGCAGGAGGCTCTGGGCTTGCCATAGTGAGGGCAGACCGGAGTCCATGGGCCTCTTTCCTTGGGCGCCTGGCCCTGCCAGGA-GGGTGGTGCCAGGCCATGAGCTGGTGGGTAGATTCACA-GGGT---------CTCAGCCAGCACCAGAGGGG----GCTGCTCAGGGTATTGGCTGT-ATCCCTGC---------AGGCACAGGTGGCCTAGGTCAGGACAGGGCAAGGTCACATCGTGGGTCAGTGGAATGCCCAGGCGGAGA-CCAGATGGCCCCTCTGACCTACACCAGGCTGCCGCctctcctgtctgtctttcttgttctcttt-tccctgactccgtctcactctctcactttgtctgtgcctctcccctctctgtttctcCAGGGTCTTCATCATCTGTC
>gene=chr20_1893391-1894391; species=gorGor
ACCTGCCATGAGAACCGGGCCCCAAGGGCGATCCCTTGCCAGAGTCAAGACTGGGTGAGGCTGGGAATGGGAGAAAGAGGCAGGACAATGGGCAGATAGCCCTGGGCTTGCTGCAGTGAGGGCAGATAGGGGTCTGTGAGCCTCTTTCCCTGGCTGCCCTGCCCCTGCCAGTGGGGCGGTGCCAGGCCACAGGTTGGTGGGCAAATTCACAGGGTCTCTCTCCTCCCCAGCCAGAGCCAGAGGGGCACAGCAGCTCTGGACATCTGCCGCAGCCTTGTCTGATGTACAAGGCAAAGGTGGCCCAGGTCAGGGCAGGACAAGGTCACATGAAGGGTCAGTGGAGAGCCCAACTGGGGCCCCAGTTCACCTGTCACCTGCATACAAGGTAGCTGCCACTCCTCTGTCTACCTGGTTCTCTGCTTCTCCCCTATTCTAGCTTGCTCTCTCACTCTGCCTCTATCTCTCAGGCATGTGTTTCTCTGAGGTCTTTATGATCATGA
>gene=chr20_1893391-1894391; species=panTro
ACCTGCCATGAGAACCGGGCCCCAAGGGTGATCCCTTGCCAGAGTCAAGACTGGGTGAGGCTGGGAATGGGAGAAAGAGGCAGGACAATGGGCAGATAGCCCTGGGCTTGCTGCAGTGAGGGCAGATAGGGGTCTGTGAGCCTCTTTCCCTGGCTGCCCTGCCCCTGCCAGTGGGGTGGTGCCAGGCCACGGGTTGGTGGGCAAATTCACAGGGTCTCTCTCCTCCCCAGCCAGAGCCAGAGGGGCACAGCAGCTCTGCACATCTGCCGCAGCCTTGTCTGATGTACAAGGCAAAGGTGGCCCAGGGCAGGGCAGGACAAGGTCACATGAAGGGTCAGTGGAGAGCCCAACTGGGGCCCCAGGTCACCTGTCACCTGCATACCAGGTAGCTGCCACTCCTCTGTCTACCTGGTTCTCTCCTTCTCCCCCATTTTAGCTCGCTCTCTCACTCTGCGTCTATCTCTCAGGCATGTGTTTCTCTGAGGTCTTTATGATCATGA
>gene=chr20_1893391-1894391; species=papHam
ACCTGCCATGAGAACTGGGCCCCAAGGGTGATCCCTTGC---AGTCAAGACTGGGTGAGGCTGGGAATGGGAGAAAGAGGCAGGACAATGGGCAGATAGCCCTGGGCTTGCTGCAGTGAGGGCAGACAGGGGTCTGTGAGCCTCTTTCCCTGGCTGCCCTGCCCCTGCCAGTGGGGTGGTGCCAGGCCATGGGTTGCTGGGCAAATTCACAGGGTCTCTCTCCTGCCCAGCCAGAGCCAGAGGG-----GCTGCTCTGGACATCTGCCTCAGCCTTGTCTGATGTACAAGGCAAAGGTGGCCCAGGTCAGGGCAGGACAA------------GGTCAGTGGAGAGTCCAACTGGGGCCCCAAGTCACCTGTCACCTGCATACCAGGTCGCTGCCACTCCTCTGTCTACCTCATTCTCTCCTTCTCCCCCATTCTAGCTC--------------------------AGGCATGTGTTTCTCTGAGGTCTTTATGATCATGA
>gene=chr20_1893391-1894391; species=ponAbe
ACCTGCCATGAGAACCGGGCCCCAAGGGTGGTCCCTTGCCAGAGTCAAGACTGGGTGAGGCTGGGAATGGGAGAAAGAGGCAGGACAATGGGCAGATGGCCCTGGGCTTGCTGCAGTGACGGCAGATAGGGGTCTGTGAGCCTCTTTCCCTGGCTGCCCTGCCCCTGCCAGTGCGGCGGTGCCAGGCCACAGGTTGGTGGGCAAATTCACAGGGTTTCTCTTCTGCCCAGCCAGAGCCAGAGGG-----GCTGCTCTGGACATCTGCCGCAGCCTTGTCTGATGTACAAGGCAAAGGTGGCCCAGGTCAGGGCAGGACAAGGTCACATGGAGGGTCAGTGGAGAGCCCAACTGGGGCCCCAGGTTACCTGTCACCTGCATACCAAGTAGCTACCACTCctctgtctacctcattctctccttctcccccattctagctcgctctctcactctgcctctatctctctGGCATGTGTTTCTCTGAGGTCTTTATGATCATGA
>gene=chr20_1893391-1894391; species=rheMac
ACCTGCCATGAGAACTGGACCCCAAGGGTGATCCCTTGC---AGTCAAGACTGGGTGAGGCTGGGAATGGGAGAAAGAGGCAGGACAATGGGCAGATAGCCCTGGGCTTGCTGCAGTGAGGGCAGACAGGGGTCTGTAAGCCTCTTTCCCTGGCTGCCCTGCCCCTGCCAGTGGGGTGGTGCCAGGCCATGGGTTGCTGGGCAAATTCACAGGGTCTCTCTCCTGCCCAGCCAGAGCCAGAGGG-----GCTGCTCTGGACATCTGCCTCAGCCTTGTCTGATGTACAAGGCAAAGGTGGCCCAGGTCAGGGCAGGACAA------------GGTCAGTGGAGAGTCCAACTGGGGCCCCAAGTCACCTGTCACCTGCATACCAGGTAGCTGCCACTCCTCTGTCTACCTCATTCTCTCCTTCTCCCCCATTCTAGCTC--------------------------AGGCATGTGTTTCTCTGAGGTCTTTATGATCATGA
>gene=chr20_1969257-1970257; species=hg19
GACCCTGATGGAGGGCCTGCATGGTCTTCTTTCACAGACTTGGCCAAGGACCCGGAGGCCACACAAGGAAAAGTCCTTTGCACTTGGCAGTTTGTGAAGCTTTTTCTCAGCTGCTACCTCGGGTGCTTTGTAATAGCCCAGTAGGGGAAAGAGGGGCTGATGGGGCAGTGGGGTGATTCTCCCCTAACAGGTGGGGTTGtttcagactcaccagcctgcctaatcacatgagccaattccttacgtcaatctctttctgcggataggcacaccttgttggctctgcctccctggagaaccttggctaatacGacacccatgcccctttgtttgcatctatgtctgtggttgttttcatgctgcaaaagctgagttaattgctgaaacagagactgtagggccaagaaagcccaaaatatttactctctggtcctttacagacaaggtttgctgaccGTACTTTGACTGGTTTTATAAACATTTTATGATTCTAATAGTTT
>gene=chr20_1969257-1970257; species=bosTau
GACCCCGGGGAGGGGCTTGCAGAGTCCTC----------------------CGAAGGGCCTCC-AAAGGAAAA-CCTCTGCACTTGCTAGTTTAGGAAGCATTTCCTCAGCCACCACCTCGAGGACATTGTGACAGCCCAGCCAGGAAAGCAGGGGCTGGCTGGGGAGAAGGGTGACTCTCTCCTAAGGGAAAAGGACATTTTggactcgtcagcctccataatcacatgatccac-tccctctataaatctttct--ctgtatgtacacatcccaccatttCTGTTTCTctgctgc-----------------------------------------------------------------------------------------------------------------------------------------------------------------------------------------------------------
>gene=chr20_1969257-1970257; species=calJac
GACCCTGATGGAGGA-CTGCATGGTCCTCTTTCACAGACTTGGCCGAGGACCAAGAGACCACACCAAGAAAAGTCCTTTGTACTTGGCAGTTTGGGAAGATTTTTCTCAGCCTCTACCTCGGGTGCTTTGTAACAGCCAAGTAGGGGAAAGAGGGGCTGATGGGGCAGTGGGGTGATTCTCCCCTAACGGCGGGGGTTGtttcagactcaccagcctccctaattgcatgagccagttccttacgtaaatctctttctgtggataggcacatcccatcggttccgcttccctggagaacc-tggctaatgcGacacccatgcccctttgtttgcgtctatatctgtggttgttctcatgctgcaaaagccaagttaattgttgaaacagggtctgtagggcccaaaaagctcaaagtatttcctctctgatcctttacagacaaggtttgctgacccTACTTCCACTGGTTTTATAAACATTTTTTGATTCTAATAGTTT
>gene=chr20_1969257-1970257; species=canFam
GACCCCAATGGGGAGCTTGCTTGGCCCTCTTTCATGGGCTGGGT---GGGCCAGGGGGCCTTCCAAAGAAAAACCCTCTTTCCTTGCAGATCTATGGGAC--TTCCTCAGCCACTACCCCATGGGCTTTGTGACAGCCCGGTGAGGGATGCAGGGGCTGGTGGGG-------------------------------------------------------------------------------------------------------------------------------------------------------------------------------gtccgtggctgctctcatgctgcaaaagcacagctgggtgttgagacagggactggac-gccccgaatgcccaaaatatatactagctggtctcttaccgaccaggtctgctgaccctgCTTTCACTAATCTTACAATCATTTTCTAATTCTAATTATTC
>gene=chr20_1969257-1970257; species=equCab
CGCCCCAGTGGAGGGCTTGTGAGGTCCTCTTTCACACACCTGGT---GGGCCAGGGGGCCTCCTAGAG-AAAACCCTCCGCACTTGCAAGCTTATGAAGCACTTCCTCAGCCCCCACCTCCTGGGCTTTGAGACAGCCCAGTGAGGGCGGC-TCCGCCGGCGG--TGGGGGCGTGATTCCCC----------------------------TcagactccatcatcacgggatccagttccttacctaaagctctttctccataggcacacatcctgccatttctgtttctctggagaaccctgacggatacGACACGTGT-CCCGTCTGTT--TACA-CT------------GTCTATGCAACAGAAACGCaattgagtgttgacacagggactgtatgggccagaatgccaaaaagattgactatctgacccttcacagagaaagttcgctgaccttgCCTTCATCATTTTTATAACCATTTTCTAATTCTAATTATTT
>gene=chr20_1969257-1970257; species=gorGor
GACCCTGATGGAGGGCCTGCATGGTCTTCTTTCACGGACTTGGCCAAGGACCCAGAGGCCACACAAGGAAAAGTCCTTTGCACTTGGCAGTTTGTGAAGCTTTTTCTCAGCTGCTACCTCGGGTGCTTTGTAATAGCCCAGTAGGGGAAAGAGGGGCTGATGGGGCAGTGGGGTGATTCTCCCCTAACAGGTGGGGTTGtttcagactcaccagcctccctaatcgcctgagccaattccttatgtaaatctctttctgc-gata-gcacaccttgttggctctgCCT-----------------------------------------------------------------------------------------------------------------------------------------------------------------------------------GGTTTTATAAACATTTTATGATTCTAATAGTTT
>gene=chr20_1969257-1970257; species=panTro
GACCCTGATGGAGATACTGCATGGTCTTCTTTCACAGACTTGGCCAAGGACCCGGAGGCCGCACAAGGAAAAGTCCTTTGCACTTGGCAGTTTGTGAAGCTTTTTCTCAGCCACTACCTCGGGTGCTTTGTAATAGCCCAGTAGGGGAAAGAGGGGCTGACGGGGCAGTGGGGTGATTCTCCCCTAACAGGTGGGGTTGtttcagactcaccagcctccctaatcgcatgagccaattccttacgtaaatctctttctgcggataggcacaccttgttggttctgcctccctggagaaccttggctaatacaacacccatacccctttgtttgcatctatgtctgtggttgttttcatgctgcaaaagctgagttaattgttgaaacagggactgtagggccaagaaagcccaaaatatttactctctggtcctttacagacaaggtttgctgaccATACTTTGACTGGTTTTATAAACATTTTATGATTCTAATAGTTT
>gene=chr20_1969257-1970257; species=papHam
CACCCTGATGGAGGGCCTGCATGGTGTTCTTTCACAGACTTGGCCGAGGACCCGGAGGCCGCACAAAGCAAAGTCCTTTGCACTTGGCAGTTTGTGAAGCTTTCTCTCAACTGCTACCTCAGGTGCTTTGTAACAGCCCAGTAGGGGAAAGAGGGGCTGTTGGGGCAGTGGGGTGATTCTCCCCTAACAGGAGTGGTTGtttcagactcaccagcctccctaattgcatcagccaattccttccgtaaatctctttctgtggataggcacaccttgttggttctgcctccctggagaaccttggctaatgcaacacccatgccccgttgtttgcatctatgtctgtggttgttttcatgctgcaaaagccgtgttaattgttgaaacagagactgtggggcccagaaagcccaaaatatttactctctggtcctttacagacaaggtttgctgaccGTACTTTCACTGGTTTTATAAACATTTTATGGTTCTAATAG-TT
>gene=chr20_1969257-1970257; species=ponAbe
GACCCTGATGGAGGGCCTGCATGGTCTTCTTTCACAGACTTGGCCGAGGACCCGGAGGCCGCACAAGGAAAAGTCCTTTgcacttggcagtttgtgaagctttttctcagccactacctcgggtgctttgtaacagcccagtaggggaaagaaggg-------------ggggtgattctcccctaacaggtggggTTGtttcagactcaccagcctccctaatcgcatgagccaattccttacgtaaatctctttctgtggataggcacaccttgttggttctgcctccctggagaaccttggctaatacaacatccgtgcccctttgtttgcgtctatgtctgtggttgttttcatgctgcaaaagccgagttaatttttgaaacagggactttagggccaagaaagcccaaaatatttactctctggtcctttacagacaaggtttgctgaccATACTTTCACCGGTTTTATAAACATTTTATGATTCTAATAGTTT
>gene=chr20_1969257-1970257; species=rheMac
--------------------------------------------------------------------------------------------------------------------------------------------------------------------------------------------------------------------------------------------------------------------------------------------------------------------------------------------------------------------------------------------------------------------------------------------------------------------------------------------------------------------
>gene=chr20_1986067-1987067; species=hg19
CCCCATTGTAGACATGATCATCCTGCATCACCTATCTGCCCAGTGTTTCCAGCTAGCAAGAAATGCCAAGTGGGGACATCTGGAAAAAGGAATATTAGCTTTGGATTCCAAGAGATGGCAAAATGAAGATGTCACTAATAGTCAGTGAAAAGCTGGCTCATTCTTCCTCTCTTTATTCACTTCCCCTGGGCTCCATTTTCTGCCTCAGCACCTGCGCCGCCTCATGCTCGGTAGCAGGAATTTGCTTTTCAGCACCACGGACAGCGATTGGCTGGCAGCCGGGGAGGCGAGGAAGCCAGAACGTGGGACattcatgcaaccaaacaaatatttactgagcacatcctgggggcaggcatactgaagaatacagagatTtatgtggtcttgacctttaaatcacttaatctcttcgagtcatcaatattcctaaactgATACAGCTGGGGCAAGGCCCCGAGCCTCCTGATACTTGGAAAGTGTGGAGAATCAAAGGGAAA
>gene=chr20_1986067-1987067; species=bosTau
TCCCATTGTAGAGATTATTACCCTGTGTCACCTATCTCTGCAGGGTTTCCAGTTAGCAAGAAATGCCAAATGAAGACAGATGGAAAAAGAGGCATCAGCTTTGAATTCCAAGATATGATAAAATGAAGATGTCACTATTAGCCAGTGAAAAGTTGGCTCATTCTTCCCCTCTCTACTCACTTCCCCTGGGCTCCATTTTCTGCCTCAGCACCTGCGCTGCCTCATACTGAGAAGCAGGAA-TTGCTTTTCAGCACCACGGACAGCAATCTGCAGGCAGCCAGA-AAGCGAGG-AGCCGGAACTTCGGGCATCCATGAAGCCAaacaaatattgactgagcacatcctggggccaggcatactggagaatacgaagatttatgtggtcctgacctttaaataacttaATCTCTTCAAGTCATCAGCATTCCTAGACTGACACAGCTGGGGCAAGGCCCCAAGCCTTCTGATACTTGAAAAGTGGGGAGAATCAAAGGGGAA
>gene=chr20_1986067-1987067; species=calJac
CCCCATTATCAAGAGTATCATCCTGCATCACCTGTCTGCCCAGTGCTTCCAGCTAGCAAGAAATGCAAAGTGGGGACATCTGGAAAAAGAAATATCAGCTTTGGATTCCAAGAGATGGCAAAATGAAGATGTCACTAATAGTCAGTGAAAAGCTGGCTCATTCTTCCTCTCTCTATTCACTTCCCCTGGGCTCCATTTTCTGCCTCAGCACCTGCGCCGCCTCATGCCCAGCAACAGGAATTTGCTTTTCAGCACCACGGACAGCGACTGGCTGGCAGCCGGGGAGGCGAGGAAGCCAGAACGTGGGGCATTCGTGCAACCAaacaaatatttactgagcgcatcctggggccagacatactgaagaatacagagatttatgtggtcttgaccttcaaataacttaATCTCTTCGAGTCATCAATATTCCTAAACTAATACAGCTGGGGCAAGGCCCCAAG---CCTGATATTTGGAAA--GTGGAAAATCAAAGGGAAG
>gene=chr20_1986067-1987067; species=canFam
ATCCATCTTAGACATTATTACCTTGTGTCACCTACCTACCTAATGTTCTCAGCTAGCAAGAAATGCCAAATGAGGACAGCTGGAAAAAGAAATACCAGCTTTGGTTTCCAAGATATGGCAAAATGAAGATGTCACTAATAGCCAGTGAAAAGTTGGCTCATTTTCCCCCTCTCTATTCACTTCCCCTGGGCTCCATTTTCTGCCTCAGCACCTGCGCTGCCTCATGCTGAGTAGCAGGAATTTGCTTTTCAGCACCACGGACAGCAATCGGCTGGCAGCCGGTAAGGCGAGG-AGCCAGAACTTGGGGCATCTACGCAGCCAaacaaatatttactgagcacatcctggggccaggcacACTGGAGAATATAAAGATTTACGTGGTCTTGACCTTCAAATAACTTAATCCCTTCAAGTCATCAACATTCCTAGACTGATACAGCTGGGGCAAGGCCCTGAGCCTCCAGATACTTGAAAA-GTTGGAGAGTCAAACGGAAA
>gene=chr20_1986067-1987067; species=equCab
CTCCATTGTAGAGATTATCATCCTGTGTCACCTATCTGCCCAGTGTTTCCAGTTAGCAAGAAATGCCAAGTGGGGACTGCTGGAAAAAGAAATATCAGCTTTGGATTGCTAGATATGGCAAAATGAAGATGTCACTAATAG-CAGTGAAAAGTTGGCTCATTTTCCCCCTCTCTGCTCCCTTCCCCTGGGCTCCATTTTCTGCCTCAGCACCTGCGCTGCCTCATGCCGAGTAGCAGAAATGTGCTTTTCAGCACCACGGACAGCAGTCGGCTGGCATCCGGCAAGGCGAGG-AGCCAGAACTTGGCGCACCCATGCAGCCAaataaatatttactgagcacatcccggggccaggcacactggagaatacaaagatgtatat-gtcctgaccttcaaataacttaATCTCTTCAAATTGTCAACACTCCTAAGCCAATACAGCCTGGGCAAGACCCCATGAGTCCTGATACTTGAAAAGGGGGGAGAGTCAAA-GGAAA
>gene=chr20_1986067-1987067; species=gorGor
CCCCATTGTAGAGATGATCATCCTGCATCACCTATCTGCCCAGTGTTTCCAGCTAGCAAGAAATGCCAAGTGGGGACATCTGGAAAAAGGAATATCAGCTTTGGATTCCAAGAGATGGCAAAATGAAGATGTCACTAA-AGTCAGTGAAAAGCTGGCTCATTCTTCCTCTCTTTATTCACTTCCCCTGGGCTCCATTTTCTGCCTCAGCACCTGCGCCGCCTCATGCTCGGTAGCAGGAATTTGCTTTTCAGCACCACGGACAGCGATTGGCTGGCAGCCGGGGAGGCGAGGAAGCCAGAACGTGGGACattcatgcaaccaaacaaatatttactgagcacatcctgggggcaggcatactgaagaatacagagatTtatgtggtcttga-ctttaaatcacttaatctcttcgagtcgtcaatattcctaaactgATACAGCTGGGGCAAGGCCCCGAGCCTCCTGATACTTGGAAAGTGTGGAGAATCAAAGGGAAA
>gene=chr20_1986067-1987067; species=panTro
CCCCATTGTAGAGATGATCATCCTGCATCACCTATCTGCCCAGTGTTTCCAGCTAGCAAGAAATGCCAAGTGGGGACATCTGGAAAAAGGAATATTAGCTTTGGATTCCAAGAGATGGCAAAATGAAGATGTCACTAATAGTCAGTGAAAAGCTGGCTCATTCTTCCTCTCTTTATTCACTTCCCCTGGGCTCCATTTTCTGCCTCAGCACCTGCGCCGCCTCATGCTCGGTAGCAGGAATTTGCTTTTCAGCACCACGGACAGCGATTGGCTGGCAGCCGGGGAGGCGAGGAAGCCAGAACGTGGGACATTCATGCAACCAAACAAATATTTACTGAGCACATCCTGGGGGCAGGCATACTGAAGAATACAGAGATTTATGTGGTCTTGACCTTTAAATCACTTAATCTCTTCGAGTCATCAATATTCCTAAACTGATACAGCTGGGGCAAGGCCCCGAGCCTCCTGATACTTGGAAAGTGTGGAGAATCAAAGGGAAA
>gene=chr20_1986067-1987067; species=papHam
CGCCATTGTAGAGATGATCATCCTGCATCACCTATCTGCCCAGTGTTTCCAGTTAGCAAGAAATGCCAAGTGGGGACATCTGGAAAAAGAAATATCAGCTTTGGATTCCAAGAG-CGGCAGAATGAAGATGTCACTAATAGTCAGTGAAAAGCTGGCTCATTCTTCCTCTCTTTATTCACTTCCCCTGGGCTCCATTTTCTGCCTCAGCACCTGCGCCGCCTCATGCTCGGGAGCAGGAATTTGGTTTTCAGCACCACGGACAGCGATTGGCTTGCAGCCGGGGAGTCGAGGAAGCCAGAACGTGGGACTCTGATGCAACCAAACAAATGTTTACTGAGCACATCCTGGGGGCAGGCATACTGAAGAATACAGAGATTTATGTGGTCTTGACCTTTAAATAACTTAATCTCTTCGAGTCATCAATATTCCTAAATTGATACAGCTAGGGCAAGGCCCCAAGCCTCCTGATATTTGGAAA--GTGGAGAATCAAAGGGAAA
>gene=chr20_1986067-1987067; species=ponAbe
CCCCATTGTAGAGATGATCATCCTGCATCACCTATCTGCCCAGTGTTTCCAGCTAGCAAGAAATGCCAAGTGAGGACATCTGGAAAAAGG-ATATCAGC-TTGGATTCCTAGAGATGGCCAAATG-AGATGTCACT-ATAGTCAGTG-AAAGCTGGCTCATTCTTCCTCTCTTTATTCACTTCCCCTGGG-------------------------------------------------------------------------------------------------------------------------------------------------------------GGGGGCAGGAATAATGAAGAATACAGAGATTTATGTGGTCTTGACCTTTAAATAACTTAATTTCTTCGAGTCATCAATATTCCTAAACTGATACAGCTGGGGCGAGGCCCCGAGCCTCCTGATGCTTGGAAAATGTGGAGACTCAAAGGGAAA
>gene=chr20_1986067-1987067; species=rheMac
CGCCATTGTAGAGATGTTCATCCTGCATCACCTATCTGCCCAGTGTTTCCAGTTAGCAAGAAATGCCAAGTGGGGACATCTGGAAAAAGAAATATCAGCTTTGGATTCCACGAG-CGGCAGAATGAAGATGTCACTAATAGTCAGTGAAAAGCTGGCTCATTCTTCCTCTCTTTATTCACTTCCCCTGGGCTCCATTTTCTGCCTCAGCACCTGCGCCGCCTCATGCTCGGGAGCAGGAATTTGGTTTTCAGTACCACGGATAGCGATTGGCTTGCAGCCGGGGAGTCGAGGAAGCCAGAACGTGGGACTTTGATGCAACCAAACAAATGTTTACTGAGCACATCCTGGGGGCAGGCATACTGAAGAATACAGAGATTTATGTGGTCTTGACCTTTAAATAACTTAATCTCTTCGAGTCATCAATATTCCTAAATTGATACAGCTAGGGCAAGGCCCCAAGCCTCCTGATATTTGGAAA--GTGGAGAATCAAAGGGAAA
>gene=chr20_1989078-1990078; species=hg19
tgctcattaaatatttgctgaataaaGAGTGAACGGATGATTAGGCCACCAAGGCTTTATGTTTGGGCTGGAATCACATTTGCTAATAGTAATTAGCTCACATTGATCAGATACCTGGTTGGCTTTGATGTCATCATAGGGCTTACTGGTATTCCAGGGAGAAGTTTTTGGTATTGAAATGAGGCCTCCTGGGGTATCCTTTTGAGGGCTGTTCTTCTGGAGAGGCCACAATAGCTCCCATCTCAGCTGTTACACTCAGTACTCCCTGCGACAGCAGAGAATGTAGAAGATGTCTATCTGAACCCTGTAAGGTGCAGTAAGAATTTTGGTGTACTAATTCATCTGAGCCCAGCTTCTTTTCATCCAAGTGGTGCCAACAACACCAAAAGCATTAAATAAATAATTAAACCATAGAATTGTACACGctcaacacactctgtgtgctaggcactgtgccaggcagtaaaaatactgtgagaatgagggcagacatattccct
>gene=chr20_1989078-1990078; species=bosTau
--------------------------------------------------------------------------------------------------------------------------------------------------------------------------------------------------------------------------------------------------------------------------------------------------------------------------------------------------------------------------------------------------------------------------------------------------------------------------------------------------------------------
>gene=chr20_1989078-1990078; species=calJac
tgctcattaaatatttgctgaataaagagtgaatGGATGATTAGGCCACCAAGGCTTTATATTTGGGCTAGAATTACATCTACTAATAGTAATTAGCTCACATTAATCAGAGAACTGGTTGGCTTTGATGTCATCATAGGGCTTACTGATATTCCAGGGAGAAGTTTCTGATATTGAAATGAGACTTCCTGGGGTACACTTTTGAGGGTTGGTCTTCTGGAGAGGCCACAACAGCTCCCATCTTAGCTGTTACACTCCCGGCTTCTTGGGA-GGCAGGGAATTTAGAGGATGTCTATCTGAATTCTGTAAGGTGCAGTAAGAATTATGGTGTACTAATTCATCTGAGCCCAGCTTCTTTTCATGCAAGTGGTGCCAACAACACCATAAGCATTGAATAAATAATGAAATTATAGAACTGTACACACTTACCACACTCTCTGTGCTAGGGA-TGCGCCAGGCAGTAAAAATACTGTG-GAACGAGGGCAGACGTATTCCCT
>gene=chr20_1989078-1990078; species=canFam
gactcaataaatatgtgctgaataaagagtGAATAGATGGTTGGACCTTTAAGACTTTAGATGTGGGCTTGAATCAC--TGACTAATAGTAATTAGTTTATGCTAATCAGAGATCTGATTGGCTTTGATGTCATCATGGGGCTTACTGGTCTTCAGGAAAGAAATTTCCAGTATTGAAGAG-----------GATAAATTTTTGCGGGTTGGTCTCTTGGAGAGGCTTTAATGATTCCCATCTTCGGTGTTACATCTAGCACCTTCTAAGACAGCAGAGAATTTCGAGGATTTCCAGCTGGATTTTATAAGGTGCAGTAAGAATGTCTCAACATTAACTCATTTGAGCTCAGCTTCTTTTCAGTCAAATGGTGCCAACAACACCATAAGCATTAAACGAATAATTAAACCACAGAATTGTACACAC--aacacacactgtgtgcta-gcactgtgccaggcagtaagaatacagtgataaagagggaagatgagtttcct
>gene=chr20_1989078-1990078; species=equCab
cactcaataaatatttgctgaatgaagaatAAATGGGTGATTGGATCTtcaaggctctagatttgggctcaaatcacatttactaatagtcattagctcatgctaaccagagctctcattggcTTTGATGTCATCATGAGTTTTCCAAGTATTCAGGGGAGAGGTTTCCAATGTTGAAAATATCATTCCT-AGGTAGACTTTTGAAGGTTGGTCTCTTGAAGAGGCCCTAATGGTCCCAATCTCAGGTGTTACCTCTAGCAC---AGGAGACAGGAGAGACCAGAGGGGATGTCCGGCTGGATTCTATAAGGTGCAGTAAGAATGTTTCAACATTAACTCATCTGAGCTCAGCTTCTTTTCAGCCAAATGATGCCAACAACCCCATAAGCACTAAACAAATAATTAAGCCATAGAGTTGTACACacttaacatgcactgtgtgaggggcactgtgccaggcaataagcacacagtgatagggaggtcagacgtgttccct
>gene=chr20_1989078-1990078; species=gorGor
tgctcattaaatatttgctgaataaaGAGTGAACGGATGATTAGGCCACCAAGGCTTTATGTTTGGGCTGGAATCACATTTACTAATAGTAATTAGCTCACATTAATCAGATACCTGGTTGGCTTTGATGTCATCATAGGGCTTACTGGTATTCCAGGGAGAAGTTTTCGGTATTGAAATGAGACCTCCTGGGGTATCCTTTTGAGGGTTGTTCTTCTGGAGAGGCCACAATAGCTCCCATCTCAGCTGTTACACTCAGTACTCCCTGCGACAGCAGAGAATGTAGAAGATGTCTGTCTGAA-CCTGTAAGGTGCAGTAAGAATTTTGGTGTACTAATTCATCTGAGCCCAGCTTCTTTTCATCCAAGTGGTGCCAACAACACCAAAAGCATTAAATAAATAATTAAACCATAGAATTGTACACGcttaacacactctgtgtgctaggcactgtgccaggcagtaaaaatactgtgagaatgagggcagacacattccct
>gene=chr20_1989078-1990078; species=panTro
tgctcattaaatatttgctgaataaaGAGTGAACGGATGATTAGGCCACCAAGGCTTTATGTTTGGGCTGGAATCACATTTACTAATAGTAATTAGCTCACATTAATCAGATACCTGGTTGGCTTTGATGTCATCATAGGGCTTACTGGTATTCCAGGGAGAAGTTTTTGGTATTGAAATGAGGCCTCCTGGGGTATCCTTTTGAGGGTTGTTCTTCTGGAGAGGCCACAATAGCTCCCATCTCAGCTGTTACACTCAGTACTCCCTGCGACAGCAGAGAATGTAGAAGATGTCTATCTGAACCCTGTAAGGTGCAGTAAGAATTTTGGTGTACTAATTCATCTGAGCCCAGCTTCTTTTCATCCACGTGGTGCCAACAACACCAAAAGCATTAAATAAATAATTAAACCATAGAATTGTACACGCTTAACACACTctgtgtgctaggcactgtgccaggcagtaaaaatactgtgagaatgagggcagacatattccct
>gene=chr20_1989078-1990078; species=papHam
tgcttattaaatatttgctgaataaagagtgaatGGATGATTAGGCCACCAAAGCTTTGTGTTTGGGCTGGAATCACATTTACTAAGAGTAATTAGCTCAAATTAATCAGAGACCTGGTTGGCTTTGATGTCACCATAGGGCTTACTGGTATTCCAGGGAGAAGATTTTGGTATTGAAATGAGACCTCCTGGGGTACAC-TTTGAGGGTTGGTCTTCTGGAGAGGCTGCAATAGCTCCCATCTCAGTTGTTACACTCAGTACTCCCTGGGACAGCAGAGAATGTAGAGGATGTCTATCTGAACTCTGTAAGGTGCAGCAAGAATTTTGGTGTACTAATTCATCTGAGCCCAGCTTCTTTTCATCCAAGCGGTGCCAACAACACCAAAAACATTAAATAAATAATTAAACCATAGAATTGTACACacttaacacactctgtgtgctaggcactgtgccaggcagtaaaaatactgtgagaatgagggcagacatatcccct
>gene=chr20_1989078-1990078; species=ponAbe
tgctcattaaatatttgctgaatgaaGAGGGAATGGATGATTAGGCCACCAAGGCTTTATGTCTGCGCTGGAATCACATTTACTAATAGTAATTAGCTCACATTAATCAGAAACCTGGTTGGCTCTGATGTCATCATAGGGCTTACTGGTATTCCAGGGAGAAGTTTTTGGTATTGAAATGAGACCTCCTGGGGTACACTTTTGAGGGTTGGTCTTCTGGAGAGGCCACAATAGCTCCCATCTCAGCTGTTACACTCAGTACTCCCTGGGACAGCAGAGAATGTAGAGGATGTCTATCTGAATTCTGTAAGGTGCAGTAAGAATTTTGGTGTACTAATTCATCTGAGCCCAGCTTCTTTTCATCCAAGTGGTGCCAACAACACCAAAAGCATTAAATAAATAATTAAACCATAGGATTGTACACGcttaacacactctgtgtgctaggcactgtgccaggcagtaaaaataccgtgagaaggagggcagacatattccct
>gene=chr20_1989078-1990078; species=rheMac
tgctcattaaatatttgctgaataaagagtgaatGGATGATTAGGCCACCAAAGCTTTGCGTTTGGGCTGGAATCACATTTACTAAGAGTAATTAGCTCAAATTAATCAGAGACCTGGTTGGCTTTGATGTCACCATAGGGCTTACTGGTATTCCAGGGAGAAGATTTTGGTATTGAAATGAGACCTCCTGGGGTACACTTTTGAGGGTTGGTCTTCTGGCGAGGCCGCAATAGCTCCCATCTCAGTTGTTACACTCAGTACTCCCTGGGACAGCAGAGAATGTAGAGGATGTCTATCTGAACTCTGTAAGGTGCAGCAAGAATTTTGGTGTACTAATTCATCTGAGCCCAGCTTCTTTTCATCCAAGTGGTGCCAACAACACCAAAAACATTAAATAAATAATTAAACCATAGAATTGTACACacttaacacactctgtgtgctaggcactgtgccaggcagtaaaaatactgtgagaatgagggcagacatatcccct
>gene=chr20_2040053-2041053; species=hg19
aagcaccatcaccctctgacctgtggttggtttcagcctatgggagcagtggaaggaaatcagagggggagaaaaaggagaggttgcgggcatttgttcttccctccccacctgtccatctgttgggcagtccctgttccacagctataggtatcagtaagctccagtaataattctttcatcttaatccttcaagcccaagactggtaatggctttggcttatggctaggccctgggtgcttcatcttccggtatgggttcccttaatcctgtctaatcctctcttcaaggaagcctgtaactgtgctttctgtttcctacaagtccctgactgatccaAGGCATTGATGGAGACAAATCAGTAAACAATGGCATTACAGTGTGTTGATTGCTTTGAGAGACATGGacaggaaaagaaaatcagatttttctggaagagtcagggaagccttcctaacaaaagtgatacttaaattgagacacaagagatgagttgaca
>gene=chr20_2040053-2041053; species=bosTau
ggactcttttgccttctctc-tctggttgggttgaccgaatgagagc---tgaaggaaattggaggatgacagaggggatggggt----------gttcttcccctatagctcatacacctgtcagacagcccctcccccatagctacaggtctcactgtgttccaataatacttcctttatctcaatccttcagacccaagaatggtaatgacttgcctctgtggctagtccctgggttcctcatcatcctgtgcggatttccttaatcctgtctattcctctcttcaattaagcctttaagcgcaccctctgttccctgTT----------------AAGGTACTGATGGAGACAAGTATGCAAGCAATGATATTACAGTGTACTGATCGCTTTGAAAGGCATGCATAGAAAAA-AATATC--GTTTTACTGGAAGAATCAAAAGAGACATCCCAAAGAAAATGATACTTAAATTGAGACAAAAAATATGAGTCAGAA
>gene=chr20_2040053-2041053; species=calJac
aagctccatcaccccctgacctgtggttggtttcagcctatgggaacaatggaatgaaatcagacagggagaaacaagagaggttgtcggtatttgtttttccctccccaccagtccatctgttgggcagtccctcttccacagctataggtatcactaagttccagtaatacttctttcatcttaatccttcaagcccaagactagtaatggcttctgcttatggctaggccctgggtgcttcatcatccagtatgggtttccttactcctgtctagtcttctcttcaatgaagcctgtaagtgtgctttctg-ttcctaccagtccctgtctgatccaAGGCATTGATGGAGACAAATAGGCAAACAATGGCATTTCAGTGTGCTGATTGCTTTGAGAGGCCTGTATAGgaaaagaaaatctattttttctggaagagtcagggaagccttcctaacaaaagtgacacttaaattgagacacaagagatgagTTGACA
>gene=chr20_2040053-2041053; species=canFam
ggactccttcaccctctgccttctggttgagttgatcctatgggagc---tgaag----tcagagggtgagaggagagagagggg-tgggtattggttcttcccctatagcccagacatctgttgggcagcccctctttcatagctacaagtctcattgggttccagtaatacttcctttatctcaattcttcaga---------gataatggcttgcctctgtggctggtccctggacacctcatcttcccttaggggtttccttaatccttgctattcctctctttagttaagcctttaattgcactctctgttccctacaagtccctgactgatccAAAGCACTGATGGAGACAAACATGCAAACAATAATATTACATTATGCTTTTTGTTTTTAAAGGCATGTATAGGAAAAGAATATC--TTTTAAATGAAAGagtcagaaaagccttcccaaagaaaatgatattgagac----acaaag--gatgagccagtg
>gene=chr20_2040053-2041053; species=equCab
agactcctttgccctctgacttctggtag-gttgatccaatgggagc---tgaaggaaattagagggtgagagaagagagagggt-ggaggatctgttcttcccttataacccattcatctgctgggcagcccctcctccacagctacaggtctcactgggttccagtaacacttccttcatctcaactcttcagacccaagagtggtaatggcttgcctctgtggctagtccctgggtgcctcatcatcccttatgggttcccttaatcccatctattcctctcttcaattaagccttcaagtgtgccttctgttccctacaagtccctaactgatCCAAGGCACTGATGGAGACAAGCATGCAAATAATGACATTACAGTGTGCTGATCACTTTGAGAGGCAAGTATAGAAAAAGAATATC--ATTTTACTGGAAGAGCCC-Cgaaggctttccaaagaaagtgaaacttaaattgagacaaaaaagatgagtcaatg
>gene=chr20_2040053-2041053; species=gorGor
--------------------------------------------------------------------------------------------------------------------------------------------------------------------------------------------------------------------------------------------------------------------------------------------------------------------------------------------------------------------------------------------------------------------------------------------------------------------------------------------------------------------
>gene=chr20_2040053-2041053; species=panTro
aagctccatcaccctctgacctgtggttggtttcagcctatgggagcagtggaaggaaatcagagggggagaaaaaagagaggttgcgggcatttgttcttccctccccacctgtccatctgttgggcagtccctgttccacagctataggtatcactaagctccagtaataattctttcatcttaatccttcaagcccaatactggtaacggcttcggcttatggctaggccctgggtgcttcatcttccggtatgggttcccttaatcctgtctaatcctctcttcaaggaagcctgtaactgtgctttctgtttcctacaaatccctgactgatCGAAGGCATTGATGGAGACAAATCAGTAAACAATGGCATTACAGTGTGTCGATTGCTTTGAGAGACATGGACAGGAAAAGAAAATCAGATTTTTctggaagagtcagggaagccttcctaacaaaagtgatacttaaattgagacacaagagatgagttgaca
>gene=chr20_2040053-2041053; species=papHam
AAGCTCCATCACCCTCTGACCTGTGGTTGGTTTCAGCCTATGGGAGCAGTGGAAGGAAATCAGAGGGGGAGAAAAAAGAGAGGTTGTAGGCATTTGTTCTTCCCTCCCTACTTGTCCACCTGTTGGGCAGTCCCTGTTCCATAGCTATAGGTATCACTAAGTTCCAGTAATAATTCTTTCATCTTAATCCTTCAAGCCCAAGACTAGTAATGGCTTCTGCTTATGGCTAGGCCCTGGGCGCTTCATCATCCGGTATGGGTTCCCTTTATCCTGTCTAATCCTCTCTACAATGAACCCCATAACTGTGCTTTCTGTTTCCTACAAGTTCCTGACTGATCCAAGGCATTGATGGAGACCAATCGGCAAACAATGGCATTACAGTGTGATGATTGCTTTGAGAGGCATGTATTGAAAAAGAAAATCTGATTTTTctggaagaatcagggaagcctttctaacaaaagtgatacttaaattgagacacaagagatgaactgaca
>gene=chr20_2040053-2041053; species=ponAbe
aagctccatcaccctctgacctgtggttggtttcagcctatgggagcagtggaaggaaatcagagggggagaaaaaagagagattgcgggcatttgttcttccttccccacctgtccatctgttgggcagtccctgttccacagctataggtatcactaagctccagtaataattctttcatcttaatccttcaagcccaagactggtaatggcttcggcttatggctaggccctgggtgcttcatcttctggtatgggttcccttaatccggtctaatcctctcttcaaggaagcctgtaactgtgctttctgtttcctacaagtccctgactgatccaAGGCATTGATGGAGACAAATCAGCAAACAATGGCATTACAGTGCGTTGATTGCTTTGAGAGGCATGGATAGgaaaagaaaatcagatttttctggaagagtcagggaagccttcctaacaaaagtgatacttaaattgagacacaagagatgagttgaca
>gene=chr20_2040053-2041053; species=rheMac
gagctccatcaccctctgacctgtggttggtttcagcctatgggagcagtggaaggaaatcagagggggagaaaaaagagaggttgtaggcatttgttcttccctccctacttgtccacctgttgggcagtccctgttccatagctataggtatcactaagttccagtaataattctttcatcttaatccttcaagcccaagactagtaatggcttctgcttatggctaggccctgggcgcttcatcatccggtatgggttcccttaatcctgtctaatcctctctacaatgaaccccataactgtgctttctgtttcctacaagttcctgactgatccaAGGCATTGATGGAGACCAATCGGCAAACAATGGCATTACAGTGTGATGATTGCTTTGAGAGGCATGTATTGAAAAAGAAAATCTGATTTTTctggaagaatcagggaagcctttctaacaaaagtgatacttaaactgagacacaagagatgaactgaca
>gene=chr20_2082067-2083067; species=hg19
ACTCGGCTGGCGTCCCGGGGGATGGGCCACCAGGAGTCTCCGCTGGCCCGGGCGCCGGCGGGAGGTGCAGCTTATGTAAAGAGGTTATGTAAAGGGCTCAGCTGGCGCGAACACGTGGAAAGCCACGGGAGCCTAGGAGCCCAGGCTTCCCCAGCGAGCGCCGCGGCAGCAGAAGGATCCGCTACACGCCGGGCTCGGGCCGCCACCTCCCGCGCTGCTCGGTCCCGGAGGCAGCCCGGGCCCGGAGCGGACCATCCCCAGGCAGGGGCTCCAGGGGGGAAACGGGCCGCCCGGAAGTGGAGGTGCGCGGGCCAGGTAAGGGCGCCGTTGGAGGACTGAAGGCCAGCGCCGAGGCTGGAGTTACTGCCACTGCCTCCGCGCTTGGGAAGGGAAATCGGGTCCTCGGCCAGTCGCACTCCGAGAAGCCGAACTTTTCAGCCAATCCCTTCTACCCGTCGCCCTCGGGGACTTGGGTCGGTCCGCTGGGCTCCGCTAGGGCT
>gene=chr20_2082067-2083067; species=bosTau
ACTCAGCCGGCCTTCCGGGGGATGGGCCACCAGGAGCCTCCGCTGGCCCGACTGAGGGCCGGACGTGCGGCTTATATAAAAAGGTTACGTAAAGGGCTCAGCTGGCGCGAACACGTGGAGAGCCGCGGGAGCCCGGACGCCCAGCTGTCCCCCGAGAGCACTGC---AGTAGCAGGCGCCGTCGCACGCCCGACTCGGGCCGCGGCCTCCCGCGCGGCTCCGTACCCGAGGCAGCCCTGTCCAGGGGCGGATCATCCCCAGCCGGGGGCCTTAGGAGGGAAACGCGCTGCCCGGAAGTGGAAGGGCGCCGGCCAGGTAAGCGCGCTGTCCACGGCGTAAAAGCTAGCACCGAAGCTGGAACTACGCCTGCCGCCTCGGCGTCT-GTGAGGGCAGTTGGGCCCCAGGTTGGGCGCGTTCAGGGACGCCGAACTTTTAAGCCAACCTCTTACACCCGCAGTCCGGCGGGACTTGGGTCGGTCCGCGGGGCTCTGCTCAGGCT
>gene=chr20_2082067-2083067; species=calJac
ACTCGGCTGGCCTCCCAGGGGATGGGCCACCAGGAGTCTCCGCTGGCCCGGGCGTCGGCGGGAGGTGCAGCTTATGTAAAGAGGTTATGTAAAGGGCTCAGCTGGCGGGAACACGTGGAAAGCCACGGGAGCCTGGGAGCCCAGGCCTCCCCAGCGAGCGCCGCGGCAGCAGAAGCACCCGCCACACGCCGGGCTCGGGCCACCACCTCCCGCGCAGCTCGGTCACGGAGGCAGCCTCATCGCGGAGCGGACCATCCCCAGACAGGGGCTCCAGGAGTGAAACGGACAGCCCGGAAGCGGAGGTGCGCGGGCCAGGTAAGGGTACTGTTCGAGGACTGAAGGCCAGCACCGAGGATGGAGTTACTGCCACTGCCTCCGCGCTCGGGGAGGGCAATCGGATCCTCGGCCGGTCGCGCTCCGAGACACGGAACTTTTTAGCCAATCTCTTCTACCCGCCGCCCTAGGGGACTTGGGTCGGTCCGCCGGGCTCCGCTAGGGCT
>gene=chr20_2082067-2083067; species=canFam
gcgcggccggcctcccgggggATGGGCCACCAGGAGCCCCCGCTGGCCCGAGTGCGGGCGGGAGGCGCAGCTTATATAAACAGGTTATGTAAAGGGCTCAGCCGGCGCGAGCACGTGGAGAGCCGCGGGAGCCCGGACACCCGCTTCTcccccgcgggcgccgc---cgccgcgggctcccaggcacacccggcccgggccgccgcctcccgcgccgcTCCGTACGCGAGGCAGCCCTGGCCTGGAGCGGACCATCCCCGGCCCAGGGCGCCAGGGGGGAAGCGGGCCGCCCGGAAGTGGAGGGGCGCCGGCCAGGTAAGGGCGCAGTCTGCGGAGTCCGAGCCAGCGCCGAGGCTGCACCCACCTCCGTCCCCGCGGCGCTGGGGGAGGGCCGCTGGGTCCCCAGGTTGGCGGGTTCAGGGACG-CGGACTTCTGAGCCAACCTCCTCCACCCGCCGCCCTCGGGGACTTGGGTCGTTCCGCCGGGCTCCGCTCCGGCT
>gene=chr20_2082067-2083067; species=equCab
ACTCGACCGGCCTCCCGGGGGATGGGCCACCAGGAGCCCCCGCTGGCCCAGGTGCCGGCGGGAGGCTCGGCTTATATAAAGACGTTATGTAAAGGGCTCAGCTGGCGCGAACACGTGGAGAGCCGCGGGAGCCTGGACGCCCGGTTCTCCCCCGCGAGCGCCGC---GGCAGCGGGCTCCGTTGCACGCAGGGCCCAGGCCGCCGCCTCTCGCGCTACTCGGTGCGGGAGGCAGCCAAGGCCCGGAACGGACCAACCCCAGCCGAGGACCCCAAGGGGGAGACGGGCCGCCCGGAAGTGGAGGGGCGCCGGCCAGGTAAGCGCGCGGTATGCTGAGTAGAAGCCAGCGCCGAAACTGGGGCTGCCTGCGCCGCCTCGGCGCTTGGGGAGGGCTGCTGGG-CCCCGGCCTGGCGCTCTAGGGGACGCCAAACTTTTAAACCAACCCCCTCCACCCGCAGCCCTCGGGGACTTGGGTCGGTCCGCGGGGCTGCGCTCGGGCT
>gene=chr20_2082067-2083067; species=gorGor
ACTCGGCTGGCGTCCCGGGGGATGGGCCACCAGGAGTCTCCGCTGGCCCGGGCGCCGGCGGGAGGTGCAGCTTATGTAAAGAGGTTATGTAAAGGGCTCAGCTGGCGCGAACATGTGGAAAGCCACGGGAGCCTAGGAGCCCAGGCTTCCCCAGCGAGCGCCGCGGCAGCAGAAGGAGCCGCTACACGCCGGGCTCGGGCCACCGCCTCCCGCGCTGCTCGGTCCCGGAGGCAGCCCGGGCCCGGAGCGGACCATCCCCAGGCAGGGGCTCCAGGGGGGAAACGGGCCGCCCGGAAGTGGAGGTGCGCGGGCCAGGTAAGGGCGCCGTTCGAGGACTGAAGGCCGGCGCCGAGGCTGGAGTTACTGCCACTGCCTCCGCGCTTGGGAAGGGAAATCGGGTCCTCGGCCAGTCGCACTCCGAGAAGCCGAACTTTTCAGCCAATCCCTTCTACCCGTCGCCCTCGGGGACTTGGGTCGGTCCGCTGGGCTCCGCTAGGGCT
>gene=chr20_2082067-2083067; species=panTro
ACTCGGCTGGCGTCCCGGGGGATGGGCCACCAGGAGTCTCCGCTGGCCCGGGCGCCGGCGGGAGGTGCAGCTTATGTAAAGAGGTTATGTAAAGGGCTCAGCTGGCGCGAACACGTGGAAAGCCACGGGAGCCTAGGAGCCCAGGCTTCCCCAGCGAGCGCCGCGGCAGCAGAAGGATCCGCTACACGCCGGGCTCGGGCCACCACCTCCCGCGCTGCTCGGTCCCGGAGGCAGCCCGGGCCCGGAGCGGACCATCCCCAGGCAGGGGCTCCAGGGGGGAAACGGGCCGCCCGGAAGTGGAGGTGCGCGGGCCAGGTAAGGGCGCCGTTCGAGGACTGAAGGCCAGCGCCGAGGCTGGAGTTACTGCCACTGCCTCCGCGCTTGGGAAGGGAAATCGGGTCCTCGGCCAGTCGCACTCCGAGAAGCCGAACTTTTCAGCCAATCCCCTCTACCCGTCGCCCTCGGGGACTTGGGTCGGTCCGCTGGGCTCCGCTAGGGCT
>gene=chr20_2082067-2083067; species=papHam
ACTCGGCTGGCCTCCCGGGGGATGGGCCACCAGGAGTCTCCGCTGGCCCGGGCGCCGGCGGGAGGTGCAGCTTATATAAAGAGGTTATGTAAAGGGCTCAGCTGGCGCGAACACGTGGAAAGCCACGGGAGTCTAGGAGCCTGGGCCTCCCCAGCGTGCGCCGCAGCAGCAGAAGGATCCGCTGCACGCCGGGCTCCGG---CCACCTCCCGCGCTGCTCGGTCCCGGAGGCAGCCCAGGCCCGGAGCGGACCATCCCCAGGCAGGGGCTCCAGGGGGGAAACGGGCCGCCCGGAAGTGGAGGTGCGCGGGCCAGGTAAGGGCGCCGTTCGAGGACTTAAGGCCAGCGCCGAGGCTGGAGTTACTGCCACTGCCTCCGCGCTTGGGAAGGGAAATCGGGTCCTCGGCCGGTCGCGCTCCGAGAAGCCGAACTTTTGAGCCAATCCCTTCTACCCGCCGCCCTCGGGGACTTGGGTCGGTCCGCTGGGCTCCGCTAGGGCT
>gene=chr20_2082067-2083067; species=ponAbe
ACTCGGCTGGCCTCCCGGGGGATGGGCCACCAGGAGTCTCCGCTGGCCCGGGCGCCGGCGGGAGGTGCAGCTTATGTAAAGAGGTTATGTAAAGGGCTCAGCTGGCGCGAACACGTGGAAAGCCACGGGAGCCTAGGAGCCCAGGCCTCCCCAGCGAGCGCCGCGACAGCAGAAGGATCCGCTGCACGCCGGGCTCGGGCCACCACCTCCCGCGCTGCTAGGTCCCGGAGGCAGCCCGGGCCCGGAGCGGACCATCCCCAGGCAGGGGCTTCAGGGGGGAAACGGGCCGCCCGGAAGTGGAGGTGCGCGGGCCAGGTAAGGGCGCCTTTCGAGGACTGAAGGCCAGCGCCGAGGCTGGAGTTACTGCCACTGCCTCCGCGCTTGGGAAGGGAAATCGGGTTCTTGGCCGGTCGCGCTCCGAGAAGCCGAACTTTTCAGCCAATCACTTCTACCCGTCGCCCTCGGGGACTTGGGTCGGTCCGCTGGGCTCCGCTAGGGCT
>gene=chr20_2082067-2083067; species=rheMac
ACTCGGCTGGCCTCCCGGGGGATGGGCCACCAGGAGTCTCCGCTGGCCCGGGCGCCGGCGGGAGGTGCAGCTTATATAAAGAGGTTATGTAAAGGGCTCAGCTGGCGCGAACACGTGGAAAGCCACGGGAGTCTAGGAGCCTGGGCCTCCCCAGCGTGCGCCGCAGCAGCAGAAGGATCCGCTGCACGCCGGGCTCCGG---CCACCTCCCGCGCTGCTCGGTCCCGGAGGCAGCCCAGGCCCGGAGCGGACCATCCCCAGGCAGGGGCTCCAGGGAGGAAACGGGCCGCCCGGAAGTGGAGGTGCGCGGGCCAGGTAAGGGCGCCGTTCGAGGACTTAAGGCCAGCGCCGAGGCTGGAGTTACTGCCACTGCCTCCGCGCTTGGGAAGGGAAATCGGGTCCTCGGCCGGTCACGCTCCGAGAAGCCGAACTTTTGAGCCAATCCCTTCTACCCGCCGCCCTCGGGGACTTGGGTCGGTCCGCTGGGCTCCGCTAGGGCT
>gene=chr20_2121391-2122391; species=hg19
GCTGGTGTCTCAGGAGTTCTTGCAGAGTGCTGTGCTGTTGGTCTGACCTTCTGTAGTCACACTGTGTTCTGCTAGTTTATTATGTAAAAAGGAACCTCTGGTTTCTGAACCTGCCTCCTTGCCAACACTGCTTTTCAGCTGCCACATGCTACCTTCCTGCTGATGGGCATCCTTTTCAGGAGATTGTCCGCAGGGAGGGAGGAAAGGAATGCTGGAAAGTCATAACTGGTCCCAAAGATTATTTTAGCACATCACATGTGGCTGTATAATTTCTCATCGTATTTCACAAGGTCTTAATGTCTCAGATGGTGAGGGCCTACCCTAAATACCCTCTTCCCCCATCTTCAGGTTGATCTGCTGTGTCTACGGAAAGCACGGAGAGAAAGCAATAGGCATGCTAAATAGAGCTAGAGTTTGAGATGGCTGCTGAATCATCAGGGAATATGTTTATGATGATTTTCTTTTTCCAAGTCAAAAACTGGGATACAAGACCCACAAGT
>gene=chr20_2121391-2122391; species=bosTau
GCTGGTGTCTCCGGCACTCTCACGAAGTGCTGGGCACATGGTTTGACCTTCTTCAGACACACTCTGTTCTACTAGTTTCTTATGTAAAA--GAC-TTTTGGCTTCTGAACCTGCCGG--------CACTGCTTTTCAGCTGCCATGGGCCACCTTCCTGCTGACGGTCATCCGTTTGAG---GTTGTCCTCAGGGAGGGAGGAAAGCAGTGTTGAAAAGACATCACTGATTCCAAA-ATTATGTCA---------GCGTGACCGTACCATTCCCAGGCCTGTCTCACAAGGACTTAATGTCTTATATGGTGAAGTTCC-CCCCAAGCCTTCCCTCCCCC-ATCTTCTGGTTGCTCTGCTTCATCTACGGGTAGCACAGGGAGAAGGCACTCTGCCTACTGAATGAAGCTG-GAATTGGGGTGGCTGCAGGACCATCCCAGGATGTGCTTGTGATGATTGTATTTTTCCAAGTCAAAAACTGGCATACAAGACCCACCAGT
>gene=chr20_2121391-2122391; species=calJac
GCTGGTGTCTCAGGAGTTCTTGCAGAGTGCTGTGCTGTTAGTCTGACCTTCTGCAGTCACACTGTGTCCTGCTAGTTTTTTATGTAGAAAGGAACCTCTGGCTTCTGAACCTGCCTCCTTGCCAACACTGCTTTTCAGCTGCCATGTGCTACCTTCCTGCTGATGGGCATCCTTTTCAGGAGATTGTCCGCAGGGAGGGAAGAAAAGAATGCTGGAAAGTCATAACTGGTCCCAAAGATTATTTGAGCACATCACATGTGACTGTATAATTTCTCGTCATATTTCACAAGGTCTTAATGCCTCAG-TGGTGAGGGCCCACCCTAAATACCCTCTTCCCCCATCTTTGGGTTGATCTGCTGTGTCTACGGAAAGCACAGAGAGAAAGCAGTAGGCATGCTAAATAGAGCTAGAGTTTGAGGTGGCTGCTGAATCACCAGGGAATACGTTTATCATGATTTTCTTTTTCCATGTCAGAAAATGGGATATAAGACCTACAAGT
>gene=chr20_2121391-2122391; species=canFam
GCTGGTGTCTCAGGAGTTCTTGCAGAGAGCTCTGCTGTTGGTTTGACTTTCCGTGGGCACACTCTGTTCTGCTGGTTTATTATGTAAAAGGGAC-TTCTGGCCTCTGAATCTGCCTCCCTGAC--CACTGCTTTTCTGCTGCTATGGGCCACCTTCCTGCTGATGGGCATCCCTTTGAGTAGGTTGTCCTTAGGGATGGAGGAAAGCAGTGCTGAAAAGTCCTAACTGGTCCAAGAGATTATCTTAGCAGATAACACGTTAGCATACAGTTTCTTGTTGCATTTCACAAGGACT--------TGGATGGTGAGGTTCC-CCTCGAGCCT-----CCCCCCGGCTCCTGGTTGCTCTGCTTTGTCCT--GAAAGCATA---AGAAGGCC-TAGGCATGCTGAAT-AAGCCAGAGCTCGAGATAGCTTCTAGGTCAGCCCGGGATGTGCTTCTGGTAATTTTATTTTGCCAAGTCAGAAACTGGGATACAAGACCCACCAAT
>gene=chr20_2121391-2122391; species=equCab
GCTGCTGTTTCAGGAGGTCTCGCAGAGTGCTGTGCTGTTTTTTTGACCTTCTGTAGTCACACTCTGTTCCACTAGTTTATGATGTAAAAGGGAC-TTCTGGCTTCTGAAT--GCCTCCTTGCCAGCACTGCTCTCCAGTTGCCATGGGTCACCTTCCTGCTGATGGTCATCCTTTTGAGGAGGTTGTCCTCAGGGAGGGAGGAAGGCAGTGTTAAAAAGTCGTAACTGGTTCCAAAGATTGTCTTAGCAGATCATACATGACCATGCGATTTCTTGTCATCTTTCACAAGGACTTAGTGTCTTGGATGGTGAGGTTCC-CTCCAAACCTTCGCTCCCCCCATCTTCTGGTTGCTCTGCTTCATCTCTGGAAAGCACAGGGAGAAGAGAGTAGGCGTGTTGAGTAAAGCTA-GATTTGAGATGACTGCTGGATCATTACGGGGCGTGCTTATGATAAGTGGGTTTTTCCAAGGCAAAAACTGGGATACAAGACTCACTAGT
>gene=chr20_2121391-2122391; species=gorGor
GCTGGTGTCTCAGGAGTTCTTGCAGAGTGCTGTGCTGTTGGTCTGACCTTCTGCAGTCACACTGTGTTCTGCTAGTTTATTATGTAAAAAGGAACCTCTGGTTTCTGAACCTGCCTCCTTGCCAACACTGCTTTTCAGCTGCCACGTGCTACCTTCCTGCTGATGGGCATCCATTTCAGGAGATTGTCCGCAGGGAGGGAGGAAAGGAATGCTGGAAAGTCATAACTGGTCCCAAAGATTATTTCAGCACATCACATGTGGCTGTATAATTTCTCATCGTATTTCACAAGGTCTTAATGTCTCAGATGGTGAGGGCCTACCCTAAATACCCTCTTCCCCCATCTTCAGGTTGATCTGCTGTGTCTACGGAAAGCACGGAGAGAAAGCAATAGGCATGCTAAATAGAGCTAGAGTTTGAGATGGCTGCTGAATCATCAGGGAATATGTTTATGATGATTTTCTTTTTCCAAGTCAAAAACCGAGATACAGGACCCACAAGT
>gene=chr20_2121391-2122391; species=panTro
GCTGGTGTCTCAGGAGTTCTTGCAGAGTGCTGTGCTGTTGGTCTGACCTTCTGTAGTCACACTGTGTTCTGCTAGTTTATTATGTAAAAAGGAACCTCTGGTTTCTGAACCTGCCTCCTTGCCAACACTGCTTTTCAGCTGCCACGTGCTACCTTCCTGCTGATGGGCATCCTTTTCAGGAGATTGTCCGCAGGGAGGGAGGAAAGGAATGCTAGAAAGTCATAACTGGTCCCAAAGATTATTTTAGCACATCACATGTGGCTGTATAATTTCTCATTGTATTTCACAAGGTCTTAATGTCTCAGATGGTGAGGGCCTACCCTAAATACCCTCTTCCCCCATCTTCAGGTTGATCTGCTGTGTCTATGGAAAGCACGGAGAGAAAGCAATAGGCATGCTAAATAGAGCTGGAGTTTGAGATGGCTGCTGAATCATCAGGGAATATGTTTATGATGATTTTCTTTTTCCAAGTCAAAAACTGGGATACAAGACCCACAAGT
>gene=chr20_2121391-2122391; species=papHam
GCTGGTGTCTGAGGAGTTCTTGCAGAGTGCTGTGCTGTTGGTCTGACCTTCTGCAGTCACACTGTGTTCTGCTAGTTTATTATGTAAAAAGGAACCTCTGGTTTCTGAACCTGCCTCCTTGCCAACATTGCTTTTTAGCTGCCACGTGCTACCTTCCTGCTGATGGGCATCCTTTTCAGGAGATCGTCCGCAGGGAGGGAGGAAAGGAATGCCGGAAAGTCATAACTGGTCCCAAAGATTATTTTAGCACATCACATGTGGCTGTATAATTTCTCGTCGTATTTCACAAGGTCTTAATGTTTCAGATGGTAAGGGCCTACCCTATATACCCTCTTCCCCCATCTTCAGGTTGATCTGCTGTGTCTACGGAAAGCACAGAGAGAAAGCAATAGGCATGCTAAATAGAGCTAGAGTTTGAGGTGGCTGCTGAATCATCAGGGAATATGTTTATGATGATTTTCTTTTTCCAAGTCAAAAGCTGGGATACAAGACCCACTAGT
>gene=chr20_2121391-2122391; species=ponAbe
GCTGGTATCTCAGGAGTTCTTGCAGAGTGCTGTGCTGTTGGTCTGACCTTCTGCAGTCACACTGTGTTCTGCTAGTTTGTTATGTAAAAAGGAACCTCTGGTTTCTGAACCTGCCTCCTTGCCAACACTGCTTTTCAGCTGCCACGTGCTACCTTCCTGCTGATGGGCATCCTTTTCAGGAGATTGTCCGCAGGGAGGGAGGAAAGGAATGCTGGAAAGTCATAACTGGTCCCAAAGATTATTTTAGCACATCACGTGTGGCTGTGTAATTTCTTGTCGTATTTCACAAGGTCTTAATGTCTCATATGGTGAGGGCCTACCCTAAATACCCTCTTCCCCCATCTTCAGGTTGATCTGCTGTGTCTACAGAAAGCATGGGGAGAAAGCAATAGGCATGCTAAATAGAGCTAGAATTTGAGATGGCTGCTGAATCATCAGGGAGTATGTTTATGATGATTTTCTTTTTCCAAGTCAAAAACTGGGATACAAGACCCACAAGT
>gene=chr20_2121391-2122391; species=rheMac
GCTGGTGTCTGAGGAGTTCTTGCAGAGTGCTGTGCTGTTGGTCTGACCTTCTGCAGTCACACTGTGTTCTGCTAGTTTATTATGTAAAAAGGAACCTCTGGTTTCTGAACCTGCCTCCTTGCCAACACTGCTTTTTAGCTGCCACGTGCTACTTTCCTGCTGATGGACATCCTTTTCAGGAGATCGTCCGCAGGGAGGGAGGAAAGGAATGCCGGAAAGTCATAACTGGTCCCAAAGATTATTTTAGCACATCACATGTGGCTGTATAATTTCTCGTCGTATTTCACAAGGTCTTAATGTTTCAGATGGTAAGGGCCTACCCTATTTACCCTCTTCCCCCATCTTCAGGTTGATCTGCTGTGTCTACGGAAAGCACAGAGAGAAAGCAATAGGCATGCTAAATAGAGCTAGAGTTTGAGATGGCTGCTGAATCATCAGGGAATATGTTTATGATGATTTTCTTTTTCCAAGTCAAAAACGGGGATACAAGACCCACTAGT
>gene=chr20_2180391-2181391; species=hg19
TTATTGTTAAACTGATGATACGACTATTTAGAGTCGTAGGATTCAAAACTCAAAAGCACCAAAGGCAGAGAGTCTCCCTCCCACCCTATCCCCTTACTGTCCAGATCTTCTCCCTGGAAGCCATTTAGGTACAAGGTTCTTGTGTTTTCTTACAGAGATGTTATACACATACAAAATcaaacgtgcacacacatgcatcctccctttttcttttacaaatggtagcataatattcacactctgtttttttgaattcttgtcttggagagcatttgtggcggtattggtagagtgtttgcatggtcatttgtttgtcttgactgcatggtattgcattgcataaggtactgttatttatttacccagttccctattgggaaccatttaggttatttcacttgaaggttttaaggtaacattctgatttatattttagaaaaatctctctggctgctgccaggaggctgctgtgtaggagactgagcatggaagcCCCAGCC
>gene=chr20_2180391-2181391; species=bosTau
TTATTGTTGAACAAGTAATATGAT---------------CATTCAAAATTCAGAATTACCAAAGATAAGCTATCTCC--TCAAGCC----------CTGACCAGATCATCTCCATGGAAGCCATTTAGGAGCTGATTTCTTGTGTTTGTTTAACAAGTTATCACAGGCatgtgcaatcac----acatacatgcatactgtcccct-cacccttacaaatggtggcttaa----cacagtttgttcttttcatttcctgtcctggcagtcacttgtatcagcactgatagagtgttctcatgatcattttgg-ggtatgtctgca-agttttccattctgtgggctaccagtatttatttaactgactctctagtgatagtca-ttaggatatttcACTTGAGTGCTTTAAGGGAACATTCAGATTTATATTTTAGACAAAGTTC------TGCTGCATGGAGGATGGCTCAAAGGAGAGAGAGAGCGGAAGCCACAATC
>gene=chr20_2180391-2181391; species=calJac
--------------------------------------------------------------------------------------------------------------------------------------------------------------------------------------------------------------------------------------------------------------------------------------------------------------------------------------------------------------------------------------------------------------------------------------------------------------------------------------------------------------------
>gene=chr20_2180391-2181391; species=canFam
TTATTGTTGAACAGGCAACATGGT----------CAAGTGATTTAAAATTCAGAAGTACCAAAGGTAAACTATCTCTCTCCTCAGC-ATCCCCAACCTG-CCTACTCCTCTCTCTGGAAGCCATTTAGGTGCAAGTGTCTTGTGCTTCTTTATAGAGACATCACACACACAATTGGA--T----TCACACACTCTCCCTGTCCCTTTTGCTTTTACAAACGGTGCCATAATAGccacacctggctttt-ttacttcctgtcctagagctcatttgtatcagttccggcagaaccttctcatgaccatttttttggtatgtttgcacagtcttccattatgtgggTAATCAATATTTATTCAAGCAGTTCCCTACTGATAGTCATTTAGCTTATCTcacctgagggttttgaggtgccataccgatttatattttaggaagagccctctggctactgcatggaggatggcccatcagagat--gccatgcaagcagcatgg
>gene=chr20_2180391-2181391; species=equCab
TTATCGTTGAACAGGTAATAGGGT----------CATCTGATTCAAAATTCAGGAGTACCAAAGGTAAACTATCTCCCTCCCTCGC-TTCCCCCACCTGCCCAGATCCTCTCCCTGGAAGCCATTTAGGTACTAGTTTCTTGTGTTTGCTTCCTAAGATATTACACAGACATCAAA---------CACACACACTCCCCAtcccttttgcttttacagacggtggcataacattcacaccttgctttt-tcccttcccatcctggagagcctttgtatcagcactggtagggcgttctcattatcattttttgggtatgtctgcatagggttccactccgtggg-------tatttatttaaccagttccctactgatagtcacttaagttatttcTctggagggttttaaggtaacattctgatttatattttagagagagccctctggctactggatggaggacggctcctcggagcttgacggtggaggcagcagcc
>gene=chr20_2180391-2181391; species=gorGor
--------------------------------------------------------------------------------------------------------------------------------------------------------------------------------------------------------------------------------------------------------------------------------------------------------------------------------------------------------------------------------------------------------------------------------------------------------------------------------------------------------------------
>gene=chr20_2180391-2181391; species=panTro
TTATTGTTAAACAGATGATATGACTATTTAGAGTCGTAGGATTCAAAACTCAAAAGCACCAAAGGCAGAGAGTCTCCCTCCCACCCTATCCCTTTACTGTCCAGATCTTCTCCCTGGAAGCCATTTAGGTACAAGGTTCTTGTGTTTTCTTACAGAGATGTTACACACATAGAAAATcaaacgtgcacacacatgcatcctccctttttcttttacaaatggtagcatactattcacactctgtttttttgaattcttgtcttggagagcatttgtggtggtattggtagagtgtttgcatggtcatttgtttgtcttgactgcatggtattgcattgcataaggtactgttatttatttacccagttccctattgggaaccatttaggttatttcGcttgaaggttttaaggtaacattctgacttatattttagaaaaatctctctggctgctgccaggaggctgcagtgtaggagactgagcatggaagcCCCAGCC
>gene=chr20_2180391-2181391; species=papHam
TTATTGTTTAACAGATAATATGACTATTTAGAGTCATAGGATTCAAAACTCAAGAGTACCAAAGGCAGACAGTCTCCCTCCCACCCTATCCCCTTCCTGTCCAGATCCTCTGCCTGGAAACCATTTAGGTAAAAGGTTCTTGTGTTTTCTTACAGAGAT-TTACACACACGTAAAATTAAACGTGCACACACACGCatcctccctttttcttttacaaatggtagcataatattcacactctgtgttttc-aattcttgtcttggggagcatttgtggtggtattggtagagtgtttgcgtggtcatttgtttatcttgactgcatggtattgcattgcctaagatactgttatttatttacccagttccctattgggaaccatttaggttatttcacttgaaggttttaaggtaacattctgatttatattttagaaaaatccctctggctgctgccaggaggctgcagtgtaggagactgagcatggaagccccagcc
>gene=chr20_2180391-2181391; species=ponAbe
TTATTGTTAAACAGATGATATGACTATTTAGAGTCATAGGATTCAAAACTCAAAAGTACCAAAGGCAGACAGTCTCCCTCCCACCCTATCCCCTTACTGTCCAGATCTTCTCCCTGGAAGCCA-TTAAGTACAAGGTTCTTGTGTTTTCTTACAGAGATGTTACACACATATAAAATcaaacgtgcatacacatgcatcctccctttttcttttacaaatggtagcataatattcacactctgtgtttttgactctttgtcttggagagcatctgtggcggtattggtagagtgtttgcatggtcatttgtttgtcttgactgcatggtactgcattgtataaggtactgtcatttatttacccagttccctactgggaaccatttaggttatttcacttgaaggttttaaggtaacattctgatttatattttagaaaaatctctctggctgctgccaggaggctgcagtgtgggagactgagcatggaagccccagcc
>gene=chr20_2180391-2181391; species=rheMac
TTATTGTTTAACAGATAATATGACTATTTAGAGTCATAGGATTCAAAACTCAAGAGTACCAAAGGCAGACAGTCTCCCTCCCACCCTATCCCCTTCCTGTCCAGATCCTCTGCCTGGAAACCATTTAGGTAAAAGGTTCTTGTGTTTTCTTACAGAGAT-TTACACACACATAAAATTAAACATGCACACACACGCatcctccctttttcttttacaaatggtagcataatattcacactctgtgttttc-aattcttgtcttggggagcatttgtggtggtattggtagggtgtttgcgtggtcatttgtttatcttgactgcatggtattgcattgcctaagaaactgttatttatttacccagttccctattgggaatcatttaggttatttcacttgaaggttttaaggtaacattctgatttatattttagaaaaatccctctggctgctgccaggaggctgcagtgtaggagactgagcatggaaaccccagcc
>gene=chr20_2198257-2199257; species=hg19
tactaattggaactacctaacaacactgtaggaaaCATTTTTCTCATTTtataagaaaaaactttctaacaaccaaagaaagaatgggaggcagcaagctttctgtcatgaggcctgttggagtatgggctatagccaTGGTGTCGATTCTTTTTCCCTCACTGACACTGAGCATTAGTTACAATGGCCCATAAAGGGGAAAGTTGCCTTCTCTTGCCCTTAGTTGGACATTACAGAGCTAGATTGTTTGGTGGAGGCAATAACTTAAGAAATAAATAActgcattgggatcagcattgggctaatgacctttaaggtttcctccaGGACCTTAAGGACCTACGTATGATACTTATACCTATGAAGTTTCTGTCCTGTTTCTAACATAGCCTGTACTATGCTTGTCTGTGCTCTCAGCAGGTAGGGACATGGTGAGCTCCTCAAGGGATTTTCCCAAAGTACGAATCTCTTTGAGGTAGACAAGTTTCTCCCAGAGGATG
>gene=chr20_2198257-2199257; species=bosTau
TGCTAACTGGGACTG-CTGATGACATTGAAGGAGA----GTGCTTATTTtattaggaagaactttctaacagtcaaagaaagaatgggatgccatgagCTCTCTAGCAAGAAGACTGTTGGAACATAAGCTAAAGTTGTGGTCTCAGCTCTTTTTTC----CTAATACTGAGCATGAATTATAACAGCTTCTAAAAGAATGAGT--CTTCCTCTTGCCCATAGTTGGATATCACTGAGCTAGATTACTTGGTAGAGGAAAT-GTTGTTGAAAGAAGTA-CTACA-TGAGATTAGAGATCTATAAATTATC-TTAAGATTTCTTTCA--AGTTTAATGATCTATGTATGATGCTTATCGATATAAAGTTTCTTTGATGATTCTAATG---------------TTGTCTGTGCTCTCAGGAGGCAGGGATATGGTGATTTCCTCAAGGACTTTTCTCAAAGTATGAATCCTTTTGAGGTAGAACCAGTTCTCCCAGAGGATA
>gene=chr20_2198257-2199257; species=calJac
TAGTAAT--GAGCTTCCTAACAACATTGTAGGAAACATTTTTCTCATTTTATAAGAAAAAACTTTCTATCAACCAAAGAAAGAATGGGACGCAGCAAGCTTTCTGTCAGGAGGCCTGTTGGAGTATGGGCTAAAGCCATAGTCTCAATTCTTTTTTCCTCACTGGTACTGAGCATCAGTTACAATGGCTTATAAAGGGGAAAGCTGCCTTTTCTTGCCCTTAGTTGGACATTACAGAGGTAGATTGTTTGGTGGAGGCAATAACTTAATAAATAAatacctgcattggggtcagcattgggctaatgacctttaaggcttcctcca--accttgaggacctgtgTATGATACTTATATATATGAAGTTTTTGTGCTGATTCTAATGTAGCCTGTACTCTGCTTGTCTGTGCTCTCAGCAGGTAGGGATATGGTGAGGTCCTCAAGGGATTTTCTCAAGATATGAATCTCTTT--------TTTTTTTCTCCCAAAGGATG
>gene=chr20_2198257-2199257; species=canFam
--------------------------------------------------------------------------------------------------------------------------------------------------------------------------------------------------------------------------------------------------------------------------------------------------------------------------------------------------------------------------------------------------------------------------------------------------------------------------------------------------------------------
>gene=chr20_2198257-2199257; species=equCab
tactaactgggactg-ctaacaacactgaaggaga----gtgctcgtttcatgaggaggagctttctaactgccaaagaaagaatgggaggcagtgagctctccgtcatgaggactcttggagcgtgggctACAGTCATGGTCCCAACTCTTTTTTC----CTAATACTGATCATCAATTATGACGGCCTCTAAAAGAGTGCGCCCCTCTCTGTTGCCCCTAGGTGGACATCGCAGAGCTAGATTGTTTGGAGGAGgggat-attatagaaagaaata-ctgcagtggggccaggactgggtaaatgacctttaaggtttcttcca--accttaatgatctatgTATGATGCTTATACACGTGAAGTTTCTAAGCTGATTTTAAT------------GTGCTTGTCTATGCTCTCAGGAGGCTGGCACAGGGTGGTTTCCTCAAGGGCTTTTCCCAAGGTATGAGTCCTTTTGAGGTAGAAGAGATTCTCCCAGAGGATG
>gene=chr20_2198257-2199257; species=gorGor
TACTAATTGGAACTACCTAACAATATTGTAGGAAA-ATTTTTCTCATTTtataagaaaaaactttctaacaaccaaagaaagaatgggaggcagcaagctttctgtcatgaggcctgttggagtatgggctatagccaTGGTGTCGATTCTTTTTCCCTCACTGACACTGAGCATTAGTTACAGTGGCCCATAAAGGGGAAAGTTGCCTTCTCTTGCCCTTAGTTGGACATTACAGAGTTAGATTGTTTGGCGGAGGCAATAACTTAAGAAATAAATAActgcattgggatcagcatcgggctaatgacctttaaggtttccccca--accttaagGACCTAC-TATGATACTTATACATATGAAGTTTCTGTGCTGATTCTGACATAGCCTGTACTATGCTTGTCTGTGCTCTCAGCAGGTAGGGACATGGTGAGCTCCTCAAGGGATTTTCCCAAAGTACGAATCTCTTTGAGGTAGCCAAGTTTCTCCCAGAGGATG
>gene=chr20_2198257-2199257; species=panTro
TACTAATTGGAACTACCTAACAACACTGTAGGAAACATTTTTCTCATTTtataagaaaaaactttctaacaaccaaagaaagaatgggaggcagcaagctttctgtcatgaggcctgttggagtatgggctatagccaTGGTGTCGATTCTTTTTCCCTCACTGACACTGAGCATTAGTTACAATGGCCCATAAAGGGGAAAGTTGCCTTCTCTTGCCCTTAGTTGGACATTACAGAGCTAGATTGTTTGGTGGAGGCAATAACTTAAGAAATAAATAActgcattgggatcagcattgggctaatgagctttaaggtttcctcca--accttaagGACCTACATATGATACTTACACATATGAAGTTTCTGTCCTGATTCTAACATAGCCTGTACTATGCTTGTCTGTGCTCTCAGCAGGTAGGGACATGGTGAGCTCCTCAAGGGATTTTCCCAAAGTACGAATCTCTTTGAGGTAGACAAGTTTCTCCCAGAGGATG
>gene=chr20_2198257-2199257; species=papHam
TACTAATTGGAACTACCTAACAAC---GTAGGAAACATTTTTCTCATTTTATAAGAAAAAACTTCCTAACAACCCAAGAGAGAATGGGAGGCAGCAAGCTTTCTGTCATGAGGCCTGCTGGAGTATGGGCTAAAGCTATGGTATCGATTCTTCTTCCCTCACTGACACTGAGCATCAATTATGATGTCCCATAAAGGGGAAAGTTGAATTCTCTTGCCCTTAGTTGGACATCACAGAGCTAGATTGCTTGGTGGAGGCAATAACTTAAGAAATAAATAActgcattggggtcagcattgggctaatgacctttaaggtttcctcta--accttaaggacctatgTATGATACTTACACATATGAAGTT------------------------------------------------------------------------------------------------------------------------------------
>gene=chr20_2198257-2199257; species=ponAbe
TACTAATTGGAACTACCTAACAACATTGTAGGAAACATTTTTCTCATTTtataagaaaaaactttctaacaaccaaagaaagaatgggaggcagcaaactttctgtcatgaggCCTGTTGCAGTATGGGCTATAGCCATGGTGTTGATTCTTTTTCCCTCACTGACACTGAGCATTAGTTACAATGGCCCATAAAGGGGAAAGTTGCCTTCTCTTGCCCTTAGTTGGACATTGCAGAGCTAGATTGTTTGGTGGAGGCAATAACTTAAGAAATAAATAActgcattgggatcagcattgggctaatgacttttaaggtttcctcca--accttaaggatctatgTATGATACTTATACATATGAAGTTTCTGTGCTGATTCTAACGTAGCCTGTACTGTGCTTGTCTGTGTTCTCAGCGGGCAGGGACATGGTGAGCTCCTCAAGGGATTTTCCCAAAGTATGAATCTCTTTGAGGTAGACAAGTTTCTCCAAGAGGATG
>gene=chr20_2198257-2199257; species=rheMac
TACAAATTGGAACTACCTAACAAC---GTAGGAAACATTTTTCTCATTTTATAAGAAAAAACTTCCTAACAACCCAAGAGAGAATGGGAGGCAGCAAGCTTTCTGTCATGAGGCCTGCTGGAGTATGGGCTAAAGCTATGGTATCGATTCTTCTTCCCTCACTGACACTGAGCATCAATTATGATGGCCCATAAAGGGGAAAGTTGCCTTCTCTTGCCCTTAGTTGGACATCACAGACCTAGATTGCTTGGTGGAGGCAATAACTTAAGAAATAAATAActgcattggggtcagcattgggctaatgacctttaaggtttcctcta--accttaaggacctatgTATGATACTTACACATATGAAGTTTCTGTGCTGATTCTAACATAGCCTGTACTCTGCTTGTCTGTGCTCTCAGCAGGTAGGGACGTGGTGAGCTCCTCAAGGGATTTTCCCAAGGTACAAATCTCTTTGGGGTAGACAAGTTTCTCCCAGAGGATG
>gene=chr20_2288029-2289029; species=hg19
tgcctttgggcctctccttcccactgtctagaatgcaggcagctctatgggcacccggcaaaattctctctcctttcaaggcccagcattttcagtgtagcttttcctgatccctacaactgaaagtgactttttttgcctgcctgcatctctcatacacctttcctggatttatcccattccaccattcatgatcacttatgcttgtcttatccactgctgaagctcttggagagttataactacacttcatacacgtgtacactcccaacattgtgcctcacacaatgtcctatgaataatagctgctgtaatatttttattgaatgaatACTTCATATTCACTTTTCCTTGTAGACTAAATTTTCAGCTGTCGTCATGATGGTCATCGCATGATATTAGTCTtttctttctttgttcatttattccttcatccatttatttacctaattatCCTAATACAGTCAAGCAGTGTGCTAGGCATCAGAATATAAAGATCA
>gene=chr20_2288029-2289029; species=bosTau
GGCCTTCG-GTCTCTCTGCCTGT-TGTCTGAAAT----------------GCGCTTGACAAAATTCTCTCTTCCTTCAAGGCCTGGCATTTTCGATGAATTTTTTTCTGATTCCTATAACTGAAAGTGATTCT-------TGCCTGCATCTCCTAGACATCTTTTTTGGATTTCTCTCAT-----CATTCATTCTGACATGT---TGTCTTATGCACTGCTGAAGCTCTTTGAGGGTTAAAACTAATTTTCATACATTTTCACA-CCCCAACA-TGTACCTTACATAGTGTCCTACAAATAACAGGTAATCTCCTATAAACATT-AATGAATACCCCATATACACCTTTCCTTATAGACTAAATTTGGAGCCCTAGTCATGAAGGTCATTGCATGACATTAGTTT----TATGTTTGTTTGTTTAGCCC----TTCATTTGTTTATCTGATTGTCCTAATCTAGTCAAGCAATGTGCCAGGCATTAGAATATAAAGATA-
>gene=chr20_2288029-2289029; species=calJac
CACCTTTGGGCCTCTCCTTCCCACTGTCTAGAGTGCAGGCTGCTCTATGGGCACCTGACAAAATTCTCCCTCCTTTCAAGG-CCAGCATTTTCAATGTAACTTTTCCTGATCCCTACAACTGAAAGTGAGTTTTTTTCCTCGCCTGCGTCTCTCCTACGCCTTTCCTTGATTTACCCCATTCCGTCATTCACGATCACTTCTGCTCGTCTTATCCACTGCCAAAGCTCCTGGAGAGTTACAACCACACTTCATACACATCTACACTCTCAGCATTGTGCCTCACACAATGTCCTATGAATAACAGTTGTTCTAATATTTTTATCAAATAAGTACTTTATATTCACTTTTCCTGGTAGACTAAATTGTGAGCTGCTGTTATGATGGTCATCTCATGACATTAGTC-----tttgtttgttcatttattccttcattcatttatttatccaattatCCTAATACAGTCAAGCAGTGTGCTAGGCATCAGAATATAAAGATCA
>gene=chr20_2288029-2289029; species=canFam
TGCCTTGG-GATTCTCTCCCTAT-CTTCTGGAATGCAGGCTATTCCCTTTGCATCCAAGAAAACTCTCTT------CAAGACCTGGCATTTTCAGTGAAGCTTTTCCTAATCCCTACAATTGAAAGTGATTCTTTT---CTGCCTGCATCTCCAGGACACCTTTTGTGGACTTACCCCattatatcattcatttccacttgcgcttgtcttacccacggctgaaactcttcgagggtta--actccttttcatacatttttacacttccaacattgcacctaatgtagtgtcctacaaataatagatactttagcatgtttactggatgaatgCGCCACACTCAACTTTCCCTATGAGCTAAATTTTGAGCTGTGGTCATGATGATCATTGCATGATGAG---AC----TTTATTTGTTCATTTATTCCTTCATCCATTTGTCTATCTACCTGTCCTAACACTATCAAGTGATGTGCTAGGCATAAGAATATGAAGATCA
>gene=chr20_2288029-2289029; species=equCab
--------------------------------------------------------------------------------------------------------------------------------------------------------------------------------------------TCACGGTCAC-TGtgcttgtctcacccactgctaaagtcctttgagggttaaaactactcttcatacattttcatacccgctccactgttcctaacgtagtgtcctacagatagtaggtactctcatatacttattgagtggatgTCCCGTATTCACCTTTCCTTATGGGCT-AATTTTGAGCTATTGTCATGATGGTCATTGTATGACATTTGTTT----TTTGTTTGTT--TTGGTTCCCTCATTCATTTGTTTATCTCTTTGTCCTAATACAGTCAAGCAATGTGCTAGGCTTCAGAATATAAAGATCA
>gene=chr20_2288029-2289029; species=gorGor
TGCCTTTGGGCCTCTCCTTCGCACTGTCTAGAATGCAGGCAGCTCTATGGGCACCTGACAAAATTCTCTCTCCTTTCAAGGCCCAGCATTTTCAGTGTAGCTTTTCCTGATCCCTACAACTGAAAGTGATTTTTTTTTCCTGCCTGCATCTCTCATACACCTTTCCTGGATTTACCCCATTCCACCATTCATGATCACTTATGCTTGTCTTATCCACTGCTGAAGCTCTTGGAGAGTTATAACTACACTTCATACACGTGTACACTGCCAACATTGTGCCTCACACAATGTCCTATGAATAATAGCTGCTGTAATATTTTTATTGAATGAATACTTCATATTCACTTTTCCTTGTAGACTAAATTTTCAGCTGTTGCCATGATGGTCATCTCATGATATTAGTCTtttctttctttgttcatttattccttcatccatttatttatctaattatCCTAATACAGTCAAGCAGTGTGCTAGGCATCAGAATATAAAGATCA
>gene=chr20_2288029-2289029; species=panTro
TGCCTTTGGGCCTCTCCTTCCCACTGTCTAGAATGCAGGCAGCTCTATGGGCACCTGACAAAATTCTCTCTCCTTTCAAGGCCCAGCATTTTCAGTGTAGCTTTTCCTGATCCCTACAACTGAAAGTGATTTTTTTTTCCTGCCTGCATCTCTCATACACCTTTCCTGGATTTACCCCATTCCACCATTCATGATCACTTATGCTTGTCTTATCCACTGCTGAAGCTCTTGGAGAGTTATAACTACACTTCATACACGTGTACACTCCCAATATTGTGCCTCACACAATGTCCTATGAATAATAGCTGCTGTAATATTTTTATTGAATGAATACTTCATATTCACTTTTCCTTGTAGACTAAATTTTCAGCTGTCGTCATGATGGTCATCGCATGATATTAGTCTtttctttctttgttcatttattccttcatccatttatttatctaattatCCTAATACAGTCAAGCAGTGTGCTAGGCATCAGAATATAAAGATCA
>gene=chr20_2288029-2289029; species=papHam
TGCCTTTGAGCCTCTCCTCCCCACCGTCTAGAATGCAGGCTGCTCTATGGGCACCTGACAAAATTCTCTCTCCTTTCAAGGCCCAGCATTTTCAGTGTAGCTTTTCCTGAGCCCTACAACTGAAAGTGATTTTTTTTTCCTGCCTGCATCTCTCATACACCTTTCCTGGATTTACCCCATTCCATCATTCATGATCACTTATGCTTGTCTTATCCACTGCTGAAGCTCTTGGAGAGTTACAACTACACTTCATACACGTTTACACTCCCAACATTGTGCCTCACACAATGTCCTATGAATAATAGTTGCTCTAATATTTTTATTGAATGAATACTTCATATTCACTTTTCCTTGTAGACTAAATTTTGAGCTGTTGTCATGACAATCATCTCATGACATTAGTCT----tttctttgttcatttattccttcatccatttatttatctaattatCCTAATACAGTCAAGCAGTGCGCTAGGCATCAGAACAGAAAGATCA
>gene=chr20_2288029-2289029; species=ponAbe
TGCTTTTGGGCCTCTCCTTCTCACTGTCTAGAATGCAGGCAGCTCTATGGGCACCTGACAAAATTCTCTGTCCTTTCAAGGACCAGCATCTTCAGTGTAGCTTTTCCTGATCCCTACAACTGAAAGTGATTTTTTTTTTCTGACTGCATCTCTCATACACCTTTCCCGGATTTACCACATTCCATCATTCATGATCCCTTATGCTTGTCTTATCCACTGCTGAAGCTCTTGGAGAGTTATAACTACACTTCATACATGTGTACACTCCCAACATTGTGCCTCACACAATGTCCTATAAACAATAGTTGCTCTAATATTTTTATTGAATGAATACTTCATATTCACTTTTCCTTGTAGACTAAATTTTGAGCTGTTGTCATGATGGTCATCTCATGACATTAGTCTtttctttctttgtacatttattccttcatccatttatttatctaattatCCTAATACAGTCAAGCAGTGTGTTAGGCATCAGAATATAAAGATGA
>gene=chr20_2288029-2289029; species=rheMac
TGCCTTTGAGCCTCTCCTTCCCACCGTCTAGAATGCAGGCTGCTCTATGGGCCCCTGACAAAATTCTCTCTCCTTTCAAGGCCCAGCATTTTCAGTGTAGCTTTTCCTGATCCCTACAACTGAAAGTGATTTTTTTTTCCTGGCTGCATCTCTCATACACCTTTCCTGGATTTACCCCATTCCATCATTCATGATCACTTATGCTTGTCTTATCCACTGCTGAAGCTCTTGGAGAGTTACAACTAAACTTCATACAcgtttacactcccaacattgtgcctcacacaatgtcctatgaataatagttgctctaatatttttattgaatgaatACTTCATATTCACTTTTCCTTGTAGACTAAATTTTGAGCTGTTGTCATGACGATTATCTCATGACATTAGTCT----tttctttgttcatttattccttcatctatttatttatctaattatCCTAATACAGTCAAGCAGTGCGCTAGGCATCAGAATAGAAAGATCA
>gene=chr20_2290257-2291257; species=hg19
agagggatctggcctgtatgtttgttccagttacttccagTGGTAGAATATGGCGCTTCATTGGCTCATGTCCCCCAGAGGGGGGTTGTATTGGAACCTGGTCTCTCCACAGTCTGACCAGTGCTTGTTGGTTTTCTCAACCTCTGTCTTCTTTGACAGGGCCTTACCCCTCAGAGTCGGCCATGACGAAGGCTGTGTTTCCACTCTCCAATGGCAGTAGTGGTGGCTGGAGTGCGGTGCTTCAGGCCAGCAATGGCAATACTCTGACTATCAGCATCTCCAGTCCTGCCAGCGCACCCATAGGACGGTACACAATGGCCCTCCAGATCTTCTCCCAGGGCGGCATCTCCTCTGTGAAACTTGGGACGTTCATACTGCTTTTTAACCCCTGGCTGAATGGTAGGTGTCTAGCCACCCACACTCTCAGCCCTGGCCTAAGCTAGAAAAGAAAAAGGGGATGGGGGAAATGATCTTCACAGGCTCAAGTTTGATTAGggaaa
>gene=chr20_2290257-2291257; species=bosTau
agagggatttggaccacgtga--tctccagttgcttccagtgccataacatgctGCTTCTTTGTATAACATCCCCAAAGAAGCAGTTATACTGGGATCTGGTTTCTCCACAGTC-AGCCAAGACTACTTGGTTTCCATGTCCTATGTC----TTTCCAGGGCCTTACCCCTCAGAGTCGGCCAATACAAAGGCTGTGTTTCCACTCTCCAATG-AAGTAGCAGCGGCTGGGGTGCACAACTTGTGTCCAGCAGGAACAATGTTCTGAACATCTCCATCCTTAGTCCTGCAAATGCACCCATTGGAAGGTACACGCTAAACATGCAGATCTCCTCCCAGGGCAGTGACTCCACGCTGAAACTTGGGACATTCATACTGCTCTTTAACCCCTGGTTGCAAGGTAGGCATCCAAACACCCACACTCCCAGCCATCAGCTAAGGGATGTCCATGGAAAAGAGATGAGGGAATGATTTTCATGGGCTCAGGTTTGATTaggggaa
>gene=chr20_2290257-2291257; species=calJac
agggggatctggcctgtatgtttgttccggttacttccggtgctagaacatGGTGCTACATTGGCTCATGTCCCCCACATGGGGGTTGTATTGGAATCTGGTCTCTCCACAGTCTGACCAGTGCTTGTCAGTTCTCTTAACTTCTGTCTTCTTTGACAGGGCCTTACCCCTCAGAGTCGGCCATGACGAAGGCGGTGTTTCCACTCTCCAATGGCAGTAGCGGAGGCTGGAGTGCAGTGCTCCAGGCCAGCAACGGCAATACTGTGACCATCAACATCTCCAGTCCCGCCAGCGCACCCATAGGACGGTACACAATGGCCCTCCAGATCTCCTCCCAGGGCGGCGTCTCCTCTGTGAACCTTGGGAAGTTCATCCTGCTTTTTAACCCCTGGCTGAATGGTAGGTGTCTAACCACCCACACTCTCGGCCCTGGCCTAAGCTAGAAAAGAGAAAGGAGGTGGGGAAAATGATCTTCACAGGCTCAagtttggttaggaaaa
>gene=chr20_2290257-2291257; species=canFam
agagagatttggcccacttggcctctctggtTG-TGTCAGTTGTGTCCAGTGGTACCTCAGTGGATGATGTCCCCAAAACAGTGGTTGTATTGAGATCTGGTCTCTCCACAGTCTGGCCAGTACGCCTTGGTTTTCATGTCCTCTGTCTTCTTTTATAGGACCTCAACCCTCAGAGTCAGCCAGGACAAAGGCTGTGTTTCCACTTTCCAATA-AAGTCGTGGTGGCTGGAGTGCAGAGCTTGTGTCCAACAAGGACAATATTCTGACCATCTCCATCTCCAGTCCTGTCAATGCACCTGTAGGATGGTACACACTGAGCACTCAGATCTCCTCCCAGGGCAAAGACTTCATTCTGAAACTTGGGATGTTCATTCTGCTCTTTAACCCCTGGTTGCAAGGTAGGCACGTAAC---CCACACTCCCAGCCATCAGCTAAGCAATACCAATGGAAAGAAGCTGGGGGAATGATTTTTACAGGCTCAAGTTCTATTAGGGGAG
>gene=chr20_2290257-2291257; species=equCab
agagggatttgggctacatggtctctccacttgcttccagcactgTAA--CGGGGCTTCATTGGACGACATCCCCAAAGGGGTGGTTGT------ATCTGATCTCTCCACAGTCTGGCCAGGGCTACTTGGGTTCCATGTCCTCTGTCTTCTTTTGCAGGGCCTAACGCCTCAGAGTCGGCCAAGACAAAGGCTGTATTTCCACTCTCCAACA-AAGTGGCGGCGGCTGGAGTGCACAGCTCGTGTCCAGTCAGGACAAAGTTCTGACCATCTCCATCCTCACTCCTGCCAATGCGCCCATAGGATTGTATACCCTGAACCTACAGATCTTCTCCCATGGCAAAGAGTTCACTCTGAAACTTGGCACTTTCATACTGCTCTTTAACCCCTGGTTGCAAGGTAAGCACCAAACCGTCCATATTTCCAGCCATCAGGTAAGCAGTGCCCGTGAAAGGAGATGAGGGGAATGATTCTCATGGGGTCAGGTTTGATTATGGGAA
>gene=chr20_2290257-2291257; species=gorGor
agagggatctggcctgtatgtttgttccagttacttccagTGGTAGAATATGGCGCTTCATTGGCTCATGTCCCCCAGAGGGGGGTTGTATTGGAACCTGGTCTCTCCACAGTCTGACCAGTGCTTGTTGGTTTTCTCAACCTCTGTCTTCTTTGACAGGGCCTTACCCCTCAGAGTCGGCCATGACGAAGGCTGTGTTTCCACTCTCCAATGG-AGTAGCGGTGGCTGGAGTGCGGTGCTTCAGGCCAGCAATGGCAATACTCTGACTATCAGCATCTCCAGTCCTGCCAGCGCACCCATAGGACGGTACACAATGGCCCTCCAGATCTTCTCCCAGGGCGGCA-CTCCACTGTGAAACTTGGGACGTTCATACTGCTTTTTAACCCCTGGCTGAATGGTAGGTGTCTAGCCACCCACACTCTCAGCCCTGGCTTAAGCTAGAAAAGAAAAAGGGGATGGGGGAAATGATCTTCACAGGCTCAAGTTTGATTAGggaaa
>gene=chr20_2290257-2291257; species=panTro
agagggatctggcctgtatgtttgttccagttacttccagTGGTAGAATATGGCGCTTCATTGGCTCATGTCGCCCAGAGGGGGGTTGTATTGGAACCTGGTCTCTCCACAGTCTGACCAGTGCTTGTTGGTTTTCTCAACCTCTGTCTTCTTTGACAGGGCCTTACCCCTCAGAGTCGGCCATGACGAAGGCTGTGTTTCCACTCTCCAATGGCAGTAGTGGTGGCTGGAGTGCGGTGCTTCAGGCCAGCAATGGCAATACTCTGACTATCAGCATCTCCAGTCCTGCCAGCGCACCCATAGGACGGTACACAATGGCCCTCCAGATCTTCTCCCAGGGCGGCATCTCCTCTGTGAAACTTGGGACGTTCATACTGCTTTTTAACCCCTGGCTGAATGGTAGGTGTCTAGCCACCCACACTCTCAGCCCTGGCCTAAGCTAGAAAAGAAAAAGGGGATGGGGGAAATGATCTTCACAGGCTCAAGTTTGATTAGggaaa
>gene=chr20_2290257-2291257; species=papHam
agagggatctggcctgtatgttcattccagttacttccagTGGCAGAATATGGTGCTTCATTGGCTCTTGTCCCCCAGACGGGGATTGTATTGGAACCTGGTCTCTCCACAGTCTGACCAGTGCTTGTTGGTTTTCTCAACCTCTGTCTTCTTTGACAGGGCCTTACCCCTCCGAGTCGGCCATGACGAAGGCTGTGTTTCCACTCTCCAATGGCAGTAGCGGTGGCTGGAGTGCGGTGCTTCAGGCCAACAATGGCAATACTCTGACTATTAGCATCTCCAGTCCTGCCAGCGCACCCATAGGACAGTACACAATGGCCCTCCAGATCTCCTCCCAGGGCAGCGTCTCCTCTGTGAAACTTGGGACGTTCATACTGCTTTTTAACCCCTGGCTGAACGGTAGGTGTCTAACCACCCACACTTTCAGCCCTGGCCTAAGCTAGAAAAGAGAAAGGGGATGGGGGAAATGATCTTCACAGGCTCAAGTTTGATTAGggaaa
>gene=chr20_2290257-2291257; species=ponAbe
aaagggatctggcctgtatgttcgttccagttacttccagTGGTAGAATATGGTGCTTCATTGGCTCATGTCCCCCAGAGGGGGGTTGTATTGGAACCTGGTCTCTCCACAGTCTGACCAGTGCTTGTTGGTTTTCTCAACCTCTATCTTCTTTGACAGGGCCTTACCCCTCAGAGTCGGCCATGACAAAGGCTGTGTTTCCACTCTCCAATGGCAGTAGCGGTGGCTGGAGTGCGGTGCTTCAGGCCAGCAATGGCAATACTCTGACTATCAGCATCTCCAGTCCTGCCAGCGCACCCGTAGGACGGTACACAATGGCCCTCCAGATCTTCTCCCAGGGTGGCGTCTCCTCTGTGAAACTTGGGACGTTCATACTGCTTTTTAACCCCTGGCTGAACGGTAGGTGTCTAACCACCCACACTCTCAGCCCTGGCCTAAGCTAGAAAAGAAAAAGGGGACAGGGGAAATGATCTTCACAGGCTCAAGTTTGATTAGAgaaa
>gene=chr20_2290257-2291257; species=rheMac
agagggatctggcctgtatgttcattccagttacttccagTGGCAGAATATGGTGCTTCATTGGCTCATGTCCCCCAGACGGGGGTTGTATTGGAACCTGGTCTCTCCACAGTCTGACCAGTGCTTGTTGGTTTTCTCAACCTCTGTCTTCTTTGACAGGGCCTTACCCCTCCGAGTCGGCCATGACGAAGGCTGTGTTTCCACTCTCCAATGGCAGTAGCGGTGGCTGGAGTGCGGTGCTTCAGGCCATCAATGGCAATACTCTGACTATTAGCATCTCCAGTCCTGCCAGCGCACCCATAGGACAGTACACAATGGCCCTCCAGATCTCCTCCCAGGGCGGCGTCTCCTCTGTGAAACTTGGGACGTTCATACTGCTTTTTAACCCCTGGCTGAACGGTAGGTGTCTAACCACCCACACTCTCAGCCCTGGCCTAAGCTAGAAAAGAGAAAGGGGATGGTGGAAATGATCTTCACAGGCTCAAGTTTGATTAGggaaa
>gene=chr20_2315155-2316155; species=hg19
CCCTCCAACATTTTTCGGAGTCGGGAGGAAGCAGCGGTATCTTTAGCCCCTGTGAGCCCATCCTCCTGGGAATCTGCCCAGCCAGAGAGAGTCCTGGGGCCTCTTTGCCCCCTGCTCTGGAGCCCACCCTGACCGGGGGACGCTTCCCACAGGACCTGGCCCAAGGAGGGCTCAGTCAAGCCCGGGGCTGCAGATCCTCCCACCAGCTCACCCTGCCTTGGCTTGGCATCTGTTCTGAGGAAGGTTCAGAAGCCATCCCCACTCCCCCTCACTCGGATCCCCTGGCTTCTCCTTCCAGAGGCAGAACATCCCATAAAGATCTCGTACGCTCAGTATGAGAAGTACCTGAAGTCAGACAACATGATCCGGATCACAGCGGTGTGCAAGGTCCCAGATGAGTCTGAGGTGGTGGTGGAGCGGGACATCATCCTGGACAACCCCACCTTGACCCTGGAGGTAATGGGGCTCCCCATCCTGTGGGAAGGGGTTCTGCCCCCAGC
>gene=chr20_2315155-2316155; species=bosTau
CCCTCTGATATTTACCAGGACAGGGAGGAAGTCT---------GAGCCCCCATGAGCTCCTCCTCCT-GGAATCCGCCCAGCCAGCTGGCATCCTGGT---CCCAGGGCCCCCGCTCTGCAGCTGGTGTGGAGCAGCGGGTGTTCCCC-CAGGGCCTGG--TAGGGAAGATTCAGGCAAGCCT-GGGCTCCAGGTACTCCCACCAGCCCACACTGACGCGGCTTGGCATCAGCTTTTAAG--GTTTCAGAAGCCAACCCCA---CCTCTCACGCTGCTCC-CTGGTTTCTTCTTCCAGAAATAGAGCACCCTGTAAAGATCGCATATGCTCAGTATGAGAAGTACCTGAAGGCGGACAACATGATCCGGACCACAGCCGTGTGCCAGGTCACCGATGAGCCTGAGGTGGTGGTGGAGAGGGACATCATCCTGGACAACCCCACCTTGACCCTTGAGGTAAAGGG------------TGCTGAAGGGGCGCT-GCTCCAGC
>gene=chr20_2315155-2316155; species=calJac
CCCTCCAACACTTTTCAGGGTGGGGAGGAAGCAGCAGTATCTTTATCCCCTGTGAGCTCATCCTCCTGGGAATCTGCCCAGCCAGAGAGAGTCCTGGGGTCTCCTTGGCCCCTGCTCTGGAGCCCACCCTGACCAGGGGATGCTTCTCACAGCACCTGGCCCAAGGAGGGCTCAGTCCAGCCCGGGGCTGCAGATCCTCCCACCAGCTCGCCCTGCGGTGGCTTGGCATCAGTTCTGAGGAAGGTTCACAAGCCATCCCCACTCC-CCGCACTCCGATCCCCTGACTTCTCCTTCCAGAGGCAGAGTATCCCGTGAAGATCTCGTACGCACAGTATGAGAAGTACCTGAAGTCAGACAACATGATCCGGATCACAGCCGTGTGCAAGGTCCCGGACGAGCCTGAGGTGGTGGTGGAGCGGGATGTCATCCTGGACAACCCCACCCTGACCCTGGAGGTAATGGG-------------AGGGAAGGGGTGCTGCCCCCAGC
>gene=chr20_2315155-2316155; species=canFam
CCCTCTGACATTTTCCAGGAT-GGGAGGAAGCTT---------CAGTCCCTACCAGCCCAGTTTCCTAGGAAGCTACCCAGCCAGTCAGTGTCCTGGTGCCTCCCTGGCCCCTGCTCTGGAGGCTGCACAGAACGGGGCACGTTTCCCACAGAGCCCAG--CAGGGAGGGTTCAGTCAAGCTCT-GGCTGCAGACATTCCTGCCAGCTCCCGCCACCTTGGTTTGGCATCAGCTCTGAAG--GTTCCAGAAGTCAACCCCATTCCCTCTCACTCTGCCCC-CTGGCTTCTCCTTCCAGAAATACAGCATCCCGTGAAGATCACATATGCTCAATATGAGAAGTACCTGAAGGCAGATAACATGATCCGGACTACAGCTGTGTGCCAGGTCTCTGAGGAGGCAGAGGTGTTGGTAGAAAGGGACATCATTCTGGACAACCCCAGCCTGACCCTGGAGGTAAAGAA------------GGGTGAAGGGGTGCC-TTCCCAGC
>gene=chr20_2315155-2316155; species=equCab
CTCTCTGACAGTCTCCAGGATGGGGAGGAAGCAT---------CAGCCCCTACAGGCCCATGCTCCCAAG--TCTGACCAGCCAGCCAGAGTCCTGGTCTCTCTCTGGCCCTTGCTCTGCAGCCTGCCCAGAACAGCGCATGTTTCCCACAGGGCCTGGCCCAGGGAGGGCTCAGGCAGGCCCTGGGCTACAGATATTCCCGCCAGCTCACACTGCTTTGGCTTGGCATCAGCTCTTAAG--GTTTCAGAAGCCAATCCCACTCCCTCTCACTCTGCTCC-CTGGCTTCTCCTGCCAGAGAAACGGCATCCCGTGAAGATCTCATATGCTCAGTATGAGAAGTACCTGAAGGCGGACAACATGATCCGGACGACAGCCGTGTGCCAGGTCACCGACGAGCCCGAGGTGGTGGTGGAGAGGGACGTCATCCTGGACAACCCCACCCTGACCCTGGAGGTAAAGGG------------TGGTGAAAGGGTGCC-TCCCCAGC
>gene=chr20_2315155-2316155; species=gorGor
CCCTCCAACATTTTTCGGAGTGGGGAGGAAGCAGCGGTATCTTTAGCCCCTGTGAGCCCATCCTCCTGGGAATCTGCCCAGCCAGAGAGAGTCCTGGGGCCTCCTTGCCCCCTGCTCTGGAGCCCACCCTGACCAGGGGACGCTTCCCACAGGACCTGGCCCAAGGAGGGCTCAGTCAAGCCTGGGGCTGCAGATCCTCCCACCAGCTCACCCTGCCTTGGCTTGGCATCTGTTCTGAGGAAGGTTCAGAAGCCATCCCCACTCCCCCTCACTCGGATTCCCTGGCTTCTCCTTCCAGAGGCAGAGCATCCCATAAAGATCTCGTACGCTCAGTATGAGAAGTACCTGAAGTCAGACAACATGATCCGGATCACAGCGGTGTGCAAGGTCCCAGATGAGTCTGAGGTGGTGGTGGAGCGGGACGTCATCCTGGACAACCCCACCTTGACCCTGGAGGTAATGGGGTTCCCCATCCTGTGGGAGGGGGTTCTGCCCCCAGC
>gene=chr20_2315155-2316155; species=panTro
CCCTCCAACATTTTTCGGAGTGGGGAGGAAGCAGCGGTATCTTTAGCCCCTGTGAGCCCATCCTCCTGGGAATCTGCCCAGCCAGACAGAGTCCTGGGGCCTCCTTGCCCCCTGCTCTGGAGCCCACCCTGACCGGGGGATGCTTCCCACAGGACCTGGCCCAAGGAGGGCTCAGTCAAGCCCGGGGCTGCAGATCCTCCCACCAGCTCACCCTGCCTTGGCTTGGCATCTGTTCTGAGGAAGGTTCAGAAGCCATCCCCACTCCCCCTCACTCGGATCCCCTGGCTTCTCCTTCCAGAGGCAGAGCATCCCATAAAGATCTCGTACGCTCAGTATGAGAAGTACCTGAAGTCAGACAACATGATCCGGATCACAGCGGTGTGCAAGGTCCCAGATGAGTCTGAGGTGGTGGTGGAGCGGGACGTCATCCTGGACAACCCCACCTTGACCCTGGAGGTAATGGGGTTCCCCATCCTGTGGGAAGGGGTTCTGCCCCCAGC
>gene=chr20_2315155-2316155; species=papHam
CCCTCCAACATTTT---GGGTGGGGAGGAAGCTGCAGTATCTTTAGCCCCTATGAACCCATCCTCCTGGGAATCTGCCCAGCCAGACAGAGTCTTGGGGCCTCCTTGGCCCCTGCTCTGGAGCCCACTCTGACCAGGGGAGGCTTCCCACAGGACCTGGCCCAAGGAGGGCTCAGTCAAGCCCGGGGCTGCAGCTCCTCCCCCCAGCTCACCCTGCCTTGGCTTGGCGTCAGTTCTGAGGAAGGTTCAGAAGCCATCCCCACTCCTCCTCACTCGGATCCCC-GACTTCTCCTTCCAGAGGCAGAGCATCCTGTAAAGATCTCGTACGCTCAGTATGAAAAGTACCTGAAGTCCGACAACATGATCCGGATCACAGCCGTGTGCAAGGTCCCAGATGAACCTGGGGTGGTGGTGGAGCGGGACATCATCCTGGACAACCCCACCTTGACCCTGGAGGTAACGGG------------GTGGGAAGGGGTTCTGCCCCCAGC
>gene=chr20_2315155-2316155; species=ponAbe
CCCTCCAACATTTTTCGGGGTGGGGAGGAAGCAGCAGTATCTTTAGCCCCTGTGAGCCCATCCTCCTGGGAATCTGCCCAGCCAGAGAGAGTCCTGGGGCCTCCTTGCTCCCTGCTCTGGAGCCCACCCTGACCAGGGGACGCTTCCCACAGGACCTGGCCCAAGGAGGGCTCAGTCAAGCCCGGGGCTGCAGATCCTCCCACCAGCTTACCCTGCCGTGGCTTGGCATCTGTTCTGAGGAAGGTTCAGAAGCCATCCCCACTCCCCCTCACTCGGATCCCCTGGCTTCTCCTTCCAGAGGCAGAGCATCCCATAAAGATCTCGTACGCTCAGTATGAGAAGTACCTGAAGTCAGACAACATGATCCGGATCACAGCCGTGTGCAAGGTCCCAGATGAGTCTGAGGTGGTGGTGGAGCGGGACATCATCCTGGACAACCCCACCTTGACCCTGGAGGTAATGGGGTTCCCCATCCTGTGGGAAGGGGTTCTGCCCCCAGC
>gene=chr20_2315155-2316155; species=rheMac
CCCTCCAACATTTT---GGGTGGGGAGGAAGCAGCAGTATCTTTAGCCCCTCTGAGCCCATCCTCCTGGGAATCTGCCCAGCCAGACGGAGTCCTGGGGCCTCCTTGGCCCCTGCTCTGGAGCCCACTCCAACCAGGGGAGGCTTCCCACAGGACCTGGCCCAAGGAGGGCTCAGTCAAGCCCGGGGCTGCAGCTCCTCCCGCCAGCTCACCCTGCCTTGGCTTGGCGTCAGTTCTGAGGAAGGTTCAGAAGCCATCCCCACTCCTCCTCACTCGGATTCCC-GACTTCTCCTTCCAGAGGCAGAGCATCCTGTAAAGATCTCGTACGCTCAGTATGAAAAGTACCTGAAGTCCGACAACATGATCCGGATCACAGCCGTGTGCAAGGTCCCAGATGAACCTGGGGTGGTGGTGGAGCGGGACATCATCCTGGACAACCCCACCTTGACTCTGGAGGTAACGGG------------CTGGGAAGGGGTTCTGCCCCCAGC
>gene=chr20_2320017-2321017; species=hg19
CTGTCCTGGGAAGCAGGGTCTGAACTGGAGTCGGGGCAGGGAAGTAACAGTGTTGTTGGCTGCTGCAGGGGGCCCCTTCCCCCTCAAAGCTGAGGTTCTCATCCACAGCACAGGATAATGTCCTGGGACCATCCTGTGTATTGGGGGGCAGGGGGCGTCAGACACAATGTGCCTGGCACCTAGGAGGGCTAAATGGTCTCCCCTTCTTCATCCTCAGTGACATCACCCCCTTCACTCAGTCACCCTGCCCAGCCCTCACCAAGGTGCAGGCAGGGGCTGAGCAGCTGGAGTCCTGACTCGGCAGCCCCTCTCCCCCATAGGTGCTGAACGAGGCTCGTGTGCGGAAGCCTGTGAACGTGCAGATGCTCTTCTCCAATCCACTGGATGAGCCGGTGAGGGACTGCGTGCTGATGGTGGAGGGAAGCGGCCTGCTGTTGGGTAACCTGAAGATCGAGTGAGTCCTGGGCCTAAGTGGCCGGTGCAGGAGGGCGGGAGGGGGC
>gene=chr20_2320017-2321017; species=bosTau
-----CTGGGAAGTGGGGGCTGAACT-GAGAAAGGGCTGGGAAGTTAA-GTGCTCTCAGCTGCTGCGACCTGCCGCCTCTCCCTCTGGGCTTGGGGTCCTGTCTGTAGCCTGGAGCAATTTCTTAGGAACCCCCTG---CATGGATGGC----------------------ACTGGCACTTAGGAGGACCCAAAGGTGTTCCCTTCTTTGTCCCCAGCGATATCTTTCCCATGACCAAGTCTCAGGCA-CGGCTT---TCAAG-GGCAGATGAGA--TGAGCAG-TCTAGCCCTGACTCTGTCAAGCCCTCTCCCCGCAGGTGCTGGATGAGGCCCGGGTGCAGAAGCCTGTGAACGTGCAGATGCTCTTTTCCAACCCACTGGATGAGCCCGTGAAGGACTGCGTGCTGATGGTGGAGGGCAGCGGCCTGCTGCTGGGCAATCTCAAGATCGAGTGAGTCCCACA-CTGAAGGGCTGGTAGGGGATGGCGGGGAGGGGG
>gene=chr20_2320017-2321017; species=calJac
CTGTGCTGGGAAGCAAGGGCTGGACTGGAGTCGGGGCAGGGAAGTCACAGTGCTGTTGGCCACTGCAGTGGACTCCATCTCCCTCGAAGCTGGGGTTCTCATCCATAGCACGGGATAACGTCCTAGGATCACCCTGTGTATTGGGAGGCAGGGGGCATCCGGCACAATGTGCCTGACACC-AGGAGGGCTAAATGATCTCCCCTTCTTCATCTTCAGTGGCATCACCCCCTTCACTAAGTCACCCTGCCCAGCCCTCACCAAGGTGCAGGCAGGGGCTGAGCAGCTGGGGTCCTGATTCGGCAGCCCCTCTCCTCCGTAGGTGCTGAGCGAGGCTCGTGTGCGGAAACCTGTCAATGTGCAGATGCTCTTCTCCAATCCCCTGGATGAGCCGGTGCGGGACTGCGTGCTGATGGTGGAGGGAAGCGGCCTGCTGTTGGGTAACCTGAAGATTGAGTGAGTCCTGGGCCCAAGTGG-TGATGCGGGGAGGTGGGAGGGGAT
>gene=chr20_2320017-2321017; species=canFam
cagtcctgggaggt-ggagctgaccaggcaggaggGGGGGGAAGGTAAAGTGCCCTCAGCCACTACAATGTGCCGCCTCTCCCACTGAGCCTGGTGTCCTGTCCGAAGCATGGAGCAGTTTCCCGGGAACCCCCCG---CACAGACGCA----------------------------------------------------------------------------TTCCCATCACCCAGTGGCCTGCC-GGGATCTCAGCAAGAGGCAAGTGAGA--TGAGCAG-CTGCACTCTGACTCCGTCAACCCTTCTCCCCACAGGTGCTGGACCAGGCCCAGGTGCAAAAGCCAGTGAATGTCCAGATGCTCTTCTCCAACCCGCTGGACGAGCCGGTGAAAGACTGCGTGCTGATGGTGGAGGGCAGCGGTCTGCTGCTGGGCAGCCTCAGGATTGAGTGAGTCCCAGGTGAGAGATGCT-------------GAGAGGGGTG
>gene=chr20_2320017-2321017; species=equCab
ctgtcctgggaagtgggggctGAGCTGGGGAAAGGC-AGGGCAGTTAAAGTGCTGTCAGCCACTAGGATGTGCCGCCTCTCCCTCTGAGCCTGGGGTCCTGTCTGGAGCATGGAGCGGTTCCCTAGGGA-CCCCTG---CCTGGATGTC----------------------CCTGGCACTTAGG---ACTAAATGGTCCTCCGTT--------TCAGTGATATCTTCCGCATCACCAAGTTGCCCACC-TTGCTCTCACAGAGCGGCAGGTGAGA--C-AGCAGCCGGGACCCTGACT-CGTCAACCCCTCTCCCCGCAGGTGCTGGATGAGGTCCGGGTGCAGAAGCCCGTGCACGTGCAGATGCTGTTCTCTAACCCCCTGGACGAGCCGGTGAAGAACTGCGTGCTGCTGGTGGAGGGGAGCGGCCTGCTGCTGGGGAGCCTCAAGATTGAGTGAGTCTCAGGCCTGAGGAGCCAGTG-GGAATGGCAAGAAGGGGG
>gene=chr20_2320017-2321017; species=gorGor
CTGTCCTGGGAAGCAGGGTCTGAACTGGAGTCGGGGCAGGGAAGTAACAGTGTTGTTGGCTGCTGCAGGGGGCCCCTTCCCCCTCAAAGCTGAGGTTCTCATCCACAGCACAGGATAATGTCCTGGGACCATCCTGTGTATTGGGGGGCAGGGGGCGTCAGACACAATGTGCCTGGCACCTAGGAGGGCTAAATGGTCTCCCCTTCTTCATCCTCAGTGACATCACCCCCCTCACTCAGTCACCCTGCCCAGCCCTCACCAAGGTGCAGGCAGGGGCTGAGCAGCTGGAGTCCTGACTCTGCAGCCCCTCTCCCCCGTAGGTACTGAACGAGGCTCGTGTGCGGAAGCCTGTGAACGTGCAGATGCTCTTCTCCAATCCACTGGATGAGCCGGTGAGGGACTGCGTGCTGATGGTGGAGGGAAGCGGCCTGCTGTTGGGTAACCTGAAGATCGAGTGAGTCCTGGGCCTAAGTGGCCGGTGCGGGAGGGCGGGAGGGGGC
>gene=chr20_2320017-2321017; species=panTro
CTGTCCTGGGAAGCAGGGTCTGAACTGGAGTCGGGGCAGGGAAGTAACAGTGTTGTTGGCTGCTGCAGGGGGCCCCTTCCCCCTCAAAGCTGAGGTTCTCATCCACAGCACAGGATAATGTCCTGGGACCATCCTGTGTATTGGGGGGCAGGGGGCATCAGACACAATGTGCCTGGCACCTAGGAGGGCTAAATGGTCTCCCCTTCTTCATCCTCAGTGACATCACCCTCTTCACTCAGTCACCCTGCCCAGCCCTCACCAAGGTGCAGGCAGGGGCTGAGCAGCTGGAGTCCTGACTCGGCAGCCCCTCTCCCCTGTAGGTGCTGAACGAGGCTCGTGTGCGGAAGCCTGTGAACGTGCAGATGCTCTTCTCCAATCCACTGGATGAGCCGGTGAGGGACTGCGTGCTGATGGTGGAGGGAAGCGGCCTGCTGTTGGGTAACCTGAAGATCGAGTGAGTCCTGGGCCTAAGTGGCCGGTGCGGGAGGGCGGGACGGGGC
>gene=chr20_2320017-2321017; species=papHam
CTGTCCTGGGAAGCAGGGGCTGAACTGGAGTCAGGACAGGGAAGCCACAGTGCTATTGGCTGCTGCAGAGGGCCCCTTCCTCCTCAAAGCTGAGGTTCTCATCCACAGCATGGGATAATGTCCTAGGACCATCCTGTGTACTGGGGGGCAGGGGGCATCAGACAGAATATGCCTGGCACCTAGGAGGGCTAAATGGTTTCCCCTTCTTCATCCTCAGTGACATCACCCCCTTTACTCAGTCACCCTGCCCAGCCCTCACCAAGGTGCAGGCAGGGGCTGAGCAGCTGGAGTCCTGACTCGGCAGTCCCTCTCCTCTGTAGGTGCTGAATGAGGCTCGTGTGCGGAAGCCTGTGAACGTGCAGATGCTCTTCTCCAATCCACTGGATGAGCCAGTGAGGGACTGTGTGCTGATGGTGGAGGGAAGCGGCCTGCTGTTGGGTAACCTGAAGATCGAGTGAGTCCTGGGCCTGAGTGGCCGGTGCGGGAGGGTGGGAGGGGGC
>gene=chr20_2320017-2321017; species=ponAbe
CTGTCCTGGAAAGCAGGGGCTGAACTGGAGTCGGGTTGGGGAAGTCACAGTGTTGTTGGCTGCTGCAGGGGGCCCCTTCCCCCTCAAAGCTGAGGTTCTCATCCACAGCATAGGATAATGTCCTAGGACCATCCTGTGTATTGGGGGGCAGGGGGCGTCAGACACAATGTGCCTGGCACCTAGGAGGGCTAAATGGTCTCCCCTTCTTCATCCTCAGTGACATCACCCCCTTCACTCAGTCACCCTGGGCAGCCCTCAACAAGGTGCAGGCAGGGGCTGAGCAGCTGG-GTCCTGACTCAGCAGCCCCTCTCCTCCGTAGGTGCTGAACGAGGCTCGTGTGCGGAAGCCTGTGAACGTGCAGATGCTCTTCTCCAATCCACTGGATGAACCGGTGAGGGACTGCGTGCTGATGGTGGAGGGAAGCGGCCTGCTGTTGGGTACCCTGAAGATCGAGTGAGTCCAGGGCCTAAGTGGCCGGTGTGGGAGGGCAGGAGGGGGC
>gene=chr20_2320017-2321017; species=rheMac
ctgtcctgggaagcaggggctGAACTGGAGTCAGGACAGGGAAGCCACAGTGCTATTGGCTGCTGCAGAGGGCCCCTTCCTCCTCAAAGCTGAGGTTCTCATCCACAGCATGGGATAATGTCCTAGGACCACCCTGTGTACTGGGGGGCAGGGGGCATCAGACAGAATATGCCTGGCACCTAGGAGGGCTAAATGGTCTCCGCTTCTTCATCCTCAGTGACATCACCCCCTTTACTCAGTCACCCTGCCCAGCCCTCACCAAGGTGCAGGCAGGGGCTGAGCAGCTGGAGTCCTGACTCGGCAGTCCCTCTCCTCTGTAGGTGCTGGATGAGGCTCGTGTGCGGAAGCCTGTGAACGTGCAGATGCTCTTCTCCAATCCACTGGATGAGCCAGTGAGGGACTGTGTGCTGATGGTGGAGGGAAGCGGCCTGCTGTTGGGTAACCTGAAGATCGAGTGAGTCCTGGGCCTGAGTGGCCGGTGCGGGAGGGTGGGAGGGGGC
>gene=chr20_2330391-2331391; species=hg19
AATTACAGTCTATATCTAATTACTATTTTATTATTATTCCCTGTTATGCTTGGCTAGTGGGTGTTTGTTGGGGTGGCGGGCACCCTCCCCAGCCAGGGCAGGGACAACCCTTGTGACCCCGCTTAAGAATAGGGTTTTCTCTTCATGATGCCTTCTTGTGGTCAACGATGGCAAAAGAACAAAACTGGAATCTCCATATGACTCTGCAGGAAGGAATGTGACCTGAAGCAAGGGGCTTATCTGCCCATCTGGTGACTCCCAGGTCAGCCCCATCTCAAAACAAGCCCGCTTCAACCATTCATGTATCCattcatctactcaacaacaacaattttgaacagctattgtgtgtcaggctctatgttatccacacaaggagacagtggtccatctctccatggagcttctatcctagtggggagccagaatgcaagtaatcgaacaaagtgctgacaggctgtgataagtgtgatgaaggaaagacacaggttttgttccag
>gene=chr20_2330391-2331391; species=bosTau
AATTATAACCTTTTTCTAAATAGTATCTTGTTATTGTTCCACGTTGTGCTTGG-------CTGTTTATTGGGAAAGCAGGAACACTCCCAGTGAAGGACAGGAACAACCCTTGCGGTTCTGCTTAAGAATAAGTTTCTCTCTGTATGATGCTGTCTTGTAG-AAATGATCGTGGAGGAAGAGAACTGGAGACTTGAGGTGACTCTGGAGGAAGGAATGTGACTTAA-------GGCTTATCTGCCTGTCAGGTGCCTCCCAGGTCAGCTCTGTCCCAAAACAAG-CCTCTTTAACCACCCATGCATCCCTCC----atttattcacaaccatcttaaacacttac----tgtcaggccctacactgcacgcatgagaacacaatgatccatagcctcatgaagtttacatcataatggggaatcagaaagcaggtaagcaaataaaataatgacagtttgttataagtggaatgaagcaaaaacacaggtgttgtcctgg
>gene=chr20_2330391-2331391; species=calJac
AATTACAGTCTTTATCTAATTATTATTTTACTGTTCTTCGCTGTTATGCTTGGCTAGGGTGTGTTTGTTGGGGTGGCAGGCACCCTCCC--ACCAGGGCAGGCACAACCCTTGTGACCCTACTTAAGAATAGGCTTTTCTCTTCATGATGCCTTCTTGTGGTCAACGACGGCAAAAGAACAGAACTGGAGTCTTCATACGACTCTAGAGGAAGGAATGTGACCTGAAGCAAGGGGCTTATCTGCTCATCTGGGGACTCCCAGGTCAGCCCCGTCTTAAAACAAGGCTTCTTCAACCATTCGTGTATCCattcctctattcagccacaaccattctgaacacctattgtgtgtcaggctctgtgctatccacacaagaaggcagaggtccgtggctccatggagcttctatcctagaggggagccagagcgcaagtaatcagacaaaatgctgacaggctgtaataagtgtgaggaaggaaagacacaggttttgtttcgg
>gene=chr20_2330391-2331391; species=canFam
AATTATAGCCTTTTTCtaaatattattttattttt-ttCCCCATCGTGCTTGGCTGGTGCCTGTTTGTTGGGGAGGCAGGCACCCTCCCCACCCAGGGCAGGAACAGCCCTTGTGATTCTGTTTAAGAGCAGGGATTTCTCTCCATGATGCTCTCTCATAGTCAACGATCACAAAGGAGGAGATATGGGGACT----------------GAAGGGATAAGACCCGAGGT-AAGGGCTTCTTTACCCATCGGGTGCCTCCCAGGTCAGCCCCATCCCAAA--------------------CACGCATGCACCCACCTGCTCAGTCACAACCACCC-gaacacccactaggtgtcgggcactgtgttgcatacaggagaacatgatggtccatggtctcgtggagtttacatcctaatatgcagccataaa-caagtaaACAAATAAAATACTGACCATTTGTGATGAGTATGATGAGGGAGAGACACACATGTTGT-CTAG
>gene=chr20_2330391-2331391; species=equCab
AATTATAGACTTTTTCTGAATATTACTTTATTGTTGCTCCCCACTGGGCTTGGCTGGTGCCTGTTTGTTGGGGAGGCCGGCACCCTCCCCACACAGGGCAGGGACAACTCTTGTGACTCTGTTTGAGAATAGAATTTTCTCATCATCATGCTCTCTCACGGCCAATGATGATGAATGAAGAGAACTGGAGACTCCAGGTGACTCTGGAGGAAGGAATGTGGCCTGAGGTAAGGGGCTTCTCTGCCCATCTGGTGACTCCCAG---AGCCTTATCCCAAAACAAG-CCTCTTTAACCATCCACGCATCCATCCATCCA-tcagtcacaagtatcttgaacacctgccatgtgtcaggcattgcactgcacacatgagaacacaatggtccatggcctcatggactttacaccctaatagggagccagaaagcaggtaaacaaataaaatactgatagcttgtgctaagtgtgatgaaagaaagacacaggcgttgtcctgg
>gene=chr20_2330391-2331391; species=gorGor
AATTACAGTCTATATCTAATTACTATTTTATTATTATTCCCTGTTATGCTTGGCTAGCGGGTGTTTGTTGGGGTGGCGTGCACCCTCCCCACCCAGGGCAGGGACAACCCTTGTGACCCTGCTTAAGAATAGGGTTTTCTCTTCATGATGCCTTCTTGTGGTCAACGATGGCAAAAGAACAAAACTGGAGTCTCCATATGACTCTGCAGGAAGGAATGTGACCCGAAGCAAGGGGCTTATCTGCCCATCTGGTGACTCCCAGGTCAGCCCCATCTCAAAACAAGCCCGCTTCAACCATTCATGTATCCattcatctactcaaccacaacaattttgaacagctattgtgtgtcaggctctatgttatccacacgaggagacagtggtccgtcgctccatggagcttctatcctagtggggagccagaatgcaagtaatcgaacaaagtgctga-aggctgtgataagtgtgatgaaggaaagacacaggttttgttccag
>gene=chr20_2330391-2331391; species=panTro
AATTACAGTCTATATCTAATTACTATTTTATTATTATTCCCTGTTATGCTTGGCTAGTGGGTGTTTGTTGGGGTGGCGGGCACCCTCCCCAACCAGGGCAGGGACAACCCTTGTGACCCTGCTTAAGAATAGGGTTTTCTCTTCATGATGCCTTCTTGTGGTCAACGATGGCAAAAGAACAAAACTGGAGTCTCCATATGACTCTGCAGGAAGGAATGTGACCTGAAGCAAGGGGCTTATCTGCCCATCTGGTGACTCCCAGGTCAGCCCCATCTCAAAACAAGCCCACTTCAACCATTCATGTATCCattcatctactcaaccacaacaattttgaacagctattgtgtgtcaggctttatgttatccacacaaggagacagtggtccgtcgctccatggagcttctatcctagtggggagccagaatgcaagtaatcgaacaaagtgctgacaggctgtgataagtgtgatgaaggaaaGACACAGGTTTTGTTCCAG
>gene=chr20_2330391-2331391; species=papHam
AGTTATAGTCTATATCtaattattattttattattattCCCTGGTATGCTTGGCTAATGGGTGTTTGTTGTGGTGGCGGGCACCCTCCCCACCCAGGGCAGGGACAACCCTTGTGACCCTGCTTAAGAATAGAGTTTTCTCCTCATGATGCCTTCTTGTGATCAACGATGGCAAAAGAACAGAACTGGAGTCTCCATGTGACTCTGGAGGAAGGAATGTGACCTGAAGCAAGGGGCTTATCTGCCCATCGGGTGACTCCCAGGTCAGCCCCATCTCAAAACAAGCCCTCTTCAGCCATTCATGTATCCattcatatactcaaccacaaccattttgaacacctgttgcgtgtcaggctctatgctatccgcacaagaagacagtggtccatcactccgtggagcttctagcccagtggggagccagaaagcaagtaatcaaacaaaatactgacaggctgtgataagcgtgatgaaggaaagacacaggttttgttacgg
>gene=chr20_2330391-2331391; species=ponAbe
AATTACAGTCTATATCTAATTACTATTTTATTATTATTCCCTGTTATGCTTGGCTAGTGGGTGTTTGTTGGGGTGGCGGGCACCCTCCCGACCCAGGGCAGGGACAACCCTTGTGACCCTGCTTAAGAATAGGGTTTTCTCTTCATGATGCCTTCCTGTGGTCAACGATGGCAAAAGAACAAAACTGGAGTCTCCATGTGACTCTGCAGAAAGGAATGTGACCTGAAGCAAGGGGCTTATCTGCCCATCTGGTGACTCCCAGGTCAGCCCCATCTCAAAACAAGCCCTCTTCAACCATTCATGTATCCattcatctactcaaccacaaccattttgaacacctattgtgtgtcaggctctatgctatccacacaagaagacagtggtccatcgctccatggagcttctatcctagtggggagccagaaagcaagtaattgaacaaaatgctgactggctgtgataagtgtgaggaaggaaagacagaggttttgttctgg
>gene=chr20_2330391-2331391; species=rheMac
AGTTATAGtttatatctaattattattttattattattCTCTGGTATGCTTGGCTAATGGGTGTTCGTTGCGGTGGCGGGCGCCCTCCCCACCCAGGGCAGGGACAACCCTTGTGACCCTGCTTAAGAATAGGGTTTTCTCTTCATGATGCCTTCTTGTGATCAACGATGGCAAAAGAACAGAACTGGAGTCTCCATGTGACTCTGGAGGAAGGAATGTGACCTGAAGCAAGGAGCTTATCTGCCCATCGGGTGACTCCCAGGTCAGCCCCATCTCAAAACAAGCCCTCTTCAGCCATTCATGTATCCattcatctactcaaccacaaccattttgaacacctgttgtgtgtcaggctctatactatccacacaagaagacagtggtccatcactccgtggagcttctagcccagtggggagccagaaggcaagtaatcgaacaaaatactgacaggctgtgataagtgtgatgaaggaaaGACACAGGTTTTGTTACGG
>gene=chr20_2332078-2333078; species=hg19
atgttgaacacttagaatagcacctggcagatagtaagtgctcagtaaagatcagattgaattattACAGCCAGGGCCAGGCATTGGCTAAAGCATCATCTCTGTCAAAGTGGTTCCTTACTGCCGCCCCACAGCACCAGGATTTGAGAGTACAATTCATTCTGACTGGAGGTAATTGAGAGGACTTTTGAAAGAGGTGAGATTTGGATTTCTCTTTAGTCAGAAGTGGTCTAATCAGGGCTGAGTCTGTGACATCAGGGAGATGCCTACATTGAGGGATCTGAGGATCTGCCTAGAGCACAGCAGAGGCCCCCTTTTCTGGAGAATCACAGGGGTAGGCTTGGATAGCTGTGGCTGGAATGTTAAGACTCAAGGATGCTGAGGGCTGGGGACAGCCTGCTGAAATCTTAATTATGACCAGCAGAGGGAGCCCTAGTTACTACAGCCAGCCTCCAGAATTTAACAACTAGTCAACGCCAGACTCAGGAACCTAGTGATTT
>gene=chr20_2332078-2333078; species=bosTau
-------------------------------------------------------------TTATTATTTCCAGGCTCACGCAT-----------TCATCTTAGTCAAAG-AGCTCCCCATCCCCACCCCAGAGCACCGggatttgagagtactagtcattctgcctagaggttacagggaggacttttgaaggagatgagatttgaTTTCTCCTTTGGTCAGAAGAGGTCTAATCAAGGCTGAATCCGTGGCTCCAGGGAGAAACTTAGGCTGAGAGCTCTGAGGGTCTGCCCAGAGTAAAGCAAAGGCTTCCTTCTCTGAAGAATCACAGGGATAGATGCT--GAGCTGCAGCCTGGATTTTAAGACT------------CAGTTGCTCTGAACCCACTGCAATCCTTCTGATAACCAACAGAGGGAGACCTAG--ACCAGAGTCAGCTTCCAGCATTCAGCAACTAGCAAACGCCAGACCC-GGAAAccagtgcttt
>gene=chr20_2332078-2333078; species=calJac
atgttgaacacttagactagcacctggcagatagtaagtactcagca------------aatTATTGCTGGCAGGGCTAGGCATTGGCTAATGCATCATCTCTGTCGAAGTGGTTGTGTACTGACACCCCACAGCACCAGGATTTAAGAGTACGATTCATTCTGACTGGAGGTAATTGAGAGGACTTTTGAAAGAGGTGAGATTTGGATTTCTCTTTAGTCAGAAGTGGTCTAATCAGGGCTGAGTCTGTGGCACCAGGGAGATCCCTAGATTGAGGGATCTAAGGATCTGCCTAGAGCGGAGCAGAGGCCCCCTTTTCTGGAGAACAACGGGGGTAGGCATGGATAGCTGTGGCTGGAACGTTAAGACTCAAGGATGCTA-GGGCTGGGGACAGCCTGCTGAAATCTTAATTATAACCAGCAGAGAGAGCCCTAGGTACTACAACCAGCCTCCAGAATTTATCAGCTAGTGAATGCCAGACTCAGGGACTCAGTGATTT
>gene=chr20_2332078-2333078; species=canFam
atgctgagctcttagaacagtgcctggcagag---aagtgttcaggaaagggcagatttaattattattGCCA------------GATCCAAGCATCGTCCTAGCCA------CTCCTAACC---------GGGCTCCAGGGTTTGAGAGTACTAGCACTCCTGCCTGGAGATAACTGGAAGGACTTTTGCAATGGATGAGATTTGATCTCCTCTCAGTTCAG-GATGGTCTAATGGGGGCTGAGTTGGTGACA---GAGAGAGACCTGGGCTGAGAGCTCTAAGGGTTTGCCTGGAATAGAGCAGAATCCCCATTCTCCAGGGAATCACAGGGATAGACACTGAGAGCCCTGGCCTGGTTATTAAGAGCCCAGGGTGATGAGGGCTGGGGACAGCCTGCTGCAATCTTAAGGATAACCAACAGAGGGAGCCTTAG--ACCGGAACCAGCCTCCAAAATTCAGCAACTAGCAAAAGACTCACTCAGGAAACCAGTGATTT
>gene=chr20_2332078-2333078; species=equCab
atgttgagcgctcagaacagtgtctggcagagagtaagtgttcagtaaaggtcagctTTAACTACTATTGCCAGGGTCAAGCACTGGTCAAAGCATTGTCTTAGTCAGAGAGGCTCCCCACCCCCACCCCACAGCA-CCGGGTGTAAGAGTACCAGTCATCCTGCATGGAGGTCGTTGGGAGGACTTTTGAAGGAGGCAAGAATTGATTTCCCCTTTGGTCAGAAGTGGTCTAATCAGGGCTGAGTCCGTGGCGCTGGGGAGAGACCGAGGCTGAGAGCTCTGAGGGTCTGCCTGGAGCAGAGCTGAGG-CCTCTTCTCTGGGAAATCACAGGGACAGAGACTGAGAGCCGTGGCCTGCGTGTTAAGAACGAAGGATGCTGAGGGCTGGGGACAGCCTGCTGCAATCTTAAAGACAACCCACAGAGGGAGACGTAG--ACCAGAACCAGCCTCCAGAATACCGCAACTAGCAAACTCCAAGCTCGGGCAACT-GTGATTT
>gene=chr20_2332078-2333078; species=gorGor
atgttgaacacttagaatagcacctggcagatagtaagtgctcagtaaaGATCAGATTGAATTATTACAGCCAGGGCCAGGCATTGGCTAAAGCATCATCTCTGTCAAAGTGG----TTACTGCCACCCCACAGCACCAGGATTTGAGAGTACAATTCATTCTGACTGGAGGTAATTGAGAGGACTTTTGAAAGAGGTGAGATTTGGATTTCTCTTTAGTCAGAAGTGGTCTAATCAGGGCTGAGTCTGTGACATCAGGGAGATGCCTACATTGAGGGATCTGAGGATCTGCCTAGAGCACAGCAGAGGCCCCCTTTTCTGGAGAATCACAGGGGTAGGCATGGATAGCTGTGGCTGGAATGTTAAGACTCAAGGATGCTGAGGGCTGGGGACAGCCTGCTGAAATCTTAATTATGACCAGCAGAGGGAGACCTAGTTACTA----------------------------------------------------------
>gene=chr20_2332078-2333078; species=panTro
atgttgaacacttagaatagcacctggcagatagtaagtgctcagtaaaAATCAGATTGAATTATTACAGCCAGGGCCAGGCATTGGCTAAAGCATCATCTCTGTCAAAGTGGTTCCTTACTGCCACCCCACAGCACCAGGATTTGAGAGTACAATTCATTCTGACTGGAGGTAATTGAGAGGACTTTTGAAAGAGGTGAAATTTGGATTTCTCTTTAGTCAGAAGTGGTCTAATCAGGGCTGAGTCTGTGACATCAGGGAGATGCCTAGATTGAGGGATCTGAGGATCTGCCTAGAGCACAGCAGAGGCCCCCTTTTCTGGAGAATCACAGGGGTAGGCATGGATAGCTGTGGCTGGAATGTTAAGACTCAAGGATGCTGAGGGCTGGGGACAGCCTGCTGAAATCTTAATTATGACCAGCAGAGGGAGCCCTAGTTACTACAGCCAGTCTCCAGAATTTAACAACCAGTCAACGCCAGACTCAGGAACCTGGTGATTT
>gene=chr20_2332078-2333078; species=papHam
atgtcgaacactcagaatagcacctggcagatagtaagtgctcggta-------------------------aGGGCCAGGCATTGGCTAAAGCATCATCTCTGTCAAAGTGGTTCCTTACTGCCACCTCACAGCACCAGGATTTGAGAGTACAATTCATTCTGAATGGAGGTAATTGAGAGGGCTTTTGAAAGAGGTGAGATTTGGATTTTTCTTTGGTCAGAAGTGGTCTAGTCAGAGCTGAGTCTGTGATATCAGCGAGATCCCTAGATTGAGGGATCTGTGGGTCTGCCTAGAGCACAGCAGAGGCCCCCTTTTCTGAGGAATCAC-GGGGTAGGCATGGATAGCTGT------------------------------GGGCTGAAGACAGCCTGCTGAAATCTTAATTGTAACCAGCAGAGGGAGCCCTAGTTACCACAACCAGCCTCCAGAGTTTAACAACTAGTGAATGCCAGACTCAGGAACCCAGTGATTT
>gene=chr20_2332078-2333078; species=ponAbe
atgttgaacacttagaatagcacctggcagatagtaagtgctcagtaaaggtcagattgaattattACAGCCAGGGCCAGGCATTGGCTAAAGCATCATCTCTGTCAAGGTGGTTCCTTACTGCCACCCCACAGCACCAGGATTTGCGAGTACAATTCATTCTGACTGGAGGTAATTGAGGGGACTTTTGAAAGAGGTGAGATTTGGATTTCTCTTTAGTCAGAAGTGGTCTAATCAGGGCTGAGTCTGTGACATCAGGGAGATCCCTAGATTGAGGGATCTGAGGATCTGCCTAGAGCACAGCAGAGGCCCCCTTTTCTGGAGAATCACAGGGGTAGGCATGGATAGCTGTGGCTGGAATGTTAGTCCTCAAGGATGCTGAGGGCTGGGGACAGCCTGCTGAAAGCTTAATTATAACCAGCAGAGGGAGCCCTAGTTACTACAGCCAGCCTCCAGAATTTAACAACTAGTCAATGCCAGGCTCAGGAACCCAGTGATTT
>gene=chr20_2332078-2333078; species=rheMac
atgtcgaacactcagaatagcacctggcagatagtaagtgctcggta-------------------------aGGGCCAGGCATTGGCTAAAGCATCATCTCTGTCAAAGTGGTTCCTTACTGCCACCCCACAGCACCAGGATTTGAGAGTACAATTCATTCTGAATGGAGGTAATTGACAGGACTTTTGAAAGAGGTGAGATTTGGATTTTTCTTTGGTCAGAAGTGGTCTAGTCAGAGCTGAGTCTGTGACATCAGCGAGATCCCTAGATTGAGGGATCTGTGGGTCTGCCTAGAGCACAGCAGAGGCCCCCTTTTCTGGGGAATCACAGGGGTAGGCATGGATAGCTGT------------------------------GGGCTGAAGACAGCCTGCTGAAATCTTAATTGTAACCAGCAGAGGGAGCCCTAGTTACTACAACCAGCCTCCAGAGTTT---AACTAGTGAATACCAGACTCAGGAACCCAGTGATTT
>gene=chr20_2419413-2420413; species=hg19
tttttggaagtatacaatctgccaTGCTGTTTCCTGCTGCCTGCTTCTTGACCCTCTGGAAATTAATGGGATCCAGTGTTCCCTAGGTCTGGTCTGTCTCTTAGTATCCTCTCCAATGTGTGCTTAATTTCTACTCCCCATCCCCTTTTGCTTAAGCCATCAAGAGTCACTTCCTTTTCCTTGTGACAAAGAATGCTGACCCATACAGCACTGACGTAGAGATGAGCCAGATGCGTCTAAGGAACAGAGTGAAGCCAGTGTGCCCGAAGTGTCCTGCAGCTTATCACCCTCTTCTTGACCTGGTCAGTTGCCCTGACCTTTAATCCCTAGACGGTAACCAAAGAAGGAGATTCAGAGGCCAATAActtgactctgaccactccaatatcttctcattgaagtcatctttgtagtttcttcaggcctaaagggatgtccttcagaaagattcctggcctcctattccttggtcagccaaaggaggttatgactgtttctta
>gene=chr20_2419413-2420413; species=bosTau
gttttggaaataagtagtctgccataCTGTTACCTGCTGCCTGCTTTTTAATTCTGTGGATACTCATGGAATCCCATATTTCCTGTGTCTG----GCCTGTTAGCATCCTCTCTAATCTATACATAATTTTGACT--CCATCACCTCTTGCCTAAGTCGACAAGAGTCAGTTTTTGTTGGTTGCAACCAAGAACCTTGACTCACCCAGCAGTGAGGTAGAAATAAGCATGATGTGTCTAGGGGACAAAGAGAAGCCAGTGCACCCAAAGTGTTATGCAGCTCAATACCTTCCTTCTAACTTGGTCAGTGGCCC-AATCTTCAATTCCTGTATAGCAACCAACAAGGGGGATTCAGAGGCCAGTAccttgaacctgaccacttcaatagcttctcatttgtgtcatcttctca------gtaggcctaaaaggctgtccctcagaaagatccttggcatgctatctattggtcTGGCAGAGTGGGCTATGACTCTTTCTTA
>gene=chr20_2419413-2420413; species=calJac
tttttggaaatatacaatctgccaTGCTGTTTCTTGCTGCCTGC-TCTTGACCCTCTGGAAATTCATGGGTTTCAGTATTCCCTAGCTCT-GTCTGTCTCTTAGCATCCTCTCCAATGTGTGCTTCATTTCCACT--TCAtccccttttgcttaagccagcaagagtcagtttcttttgcctgtgacaaagaaccctgacccatacaGCACTGAAGTAGAGATGGGCCGGATGCATCTAAGGAACAGAGTGAAGCCAGTGTGCCCACAGTGTCCTGCAGCTTATTATCCTCTTCTTGATCCAGTCAGTTGCCCTGACCTTCAAAGCCTAGATGGTAACCAAAGAAGGAGATTTAGAGGCCAGTACCTTGACTCTGACCCCTCCAACAGCTTCTCATTCACATCATCT---TAGTTTCTTCAGGTCTAAAAGGATGCCCTTCAGGAAAATCTCTGGCCTCCTATTCATTGGCCAGGCAGAGGAGGTTATGACTGTTTCTTA
>gene=chr20_2419413-2420413; species=canFam
catgtggaaatatacaatctgccaTGCTGTTTCCTGCTGCCTGCTTCTTGACCCTCTGAAGACTCGTGGAATCCCATATTTCCTATGTCTGGTCTATCTCTTACTATCCTCTCCAATTTGCATTTAATTTCTACA--CCATCCCCtc-tgcttaagccaacaagaatcagtttcttctgcttgcagccaaggagtctgactCgtgg-------------aaatgagcttggtttgtcccaggaacaaagtgaagccagtgtgtccaaagTGTCCTGTGGCTCACTACCTTCTCCTTGATTTGGTCAGCAGTCCTAACCTTCAGTCTCTAGATGGTAACCAACAAGGGGGATTCAGAGGCCAGCACCTTGGCCCTGACTCCTCCAATAGCTTTCTGTTCATGTTATCTTTGCCAATGCTGCAGCCCTAAAGGGGTGTCTCCTCAAAAGATCCCTGGCCTCCTCTTCATTGGTGAGGTTCAGTGGTTTCTGACTATTTCTTA
>gene=chr20_2419413-2420413; species=equCab
--------------------------------------------------------------------------------------------------------------------------------------------------------------------------------------------------------------------------------------------------------------------------------------------------------------------------------------------------------------------------------------------------------------------------------------------------------------------------------------------------------------------
>gene=chr20_2419413-2420413; species=gorGor
tttttggaagtatacaatctgccaTGCTGTTTCCTGCTGCCTGCTTCTTGACCCTCTGGAAATTAATGGGATCCAGTGTTCCCTAGGTCTGGTCTGTCTCTTAGCATCCTCTCCAATGTGTGCTTAATTTCTACTCCCCATCCCCTTTTGCTTAAGCCATCAAGAGTCACTTTCTTTTCCTTGTGACAAAGAATGCTGACCCATACAGCACTGATGTAGAGATGAGCCAGATGCGTCTAAGGAACAGAGTGAAGCCAATGTGCCCGAAGTGTCCTGCAGCTTATCACCCTCTTCTTGACCTGGTCAGTTGCCCTGACCTTCAATCCCTAGACAGTAACCAAAGAAGAAGATTCAGAGGCCAATAActtgactctgaccactccaatgtcttctcattcaagtcatctttgtagtttcttcaggcctaaagggatgtccttcagaaagattcctggcctcctattccttggtcagccaaaggaggttatgactgtttctta
>gene=chr20_2419413-2420413; species=panTro
tttttggaagtatacaatctgccaTGCTGTTTCCTGCTGCCTGCTTCTTGACTCTCTGGAAATTAATGGGATCCAGTGTTCCCTAGGTCTGGTCTGTCTCTTAGCATCCTCTCCAATGTGTGCTTAATTTCTACTCCCCAtccccttttgcttaagccatcaagagtcactttcttttccttgtgacaaagaatgctgacccatacaGCACTGACATAGAGATGAGCCAGATGCGTCTAAGGAACAGAGTGAAGCCAATGTGCCCAAAGTGTCCTGCAGCTTATCACCCTCTTCTTGACCTGGTCAGTTGCCCTGACCTTCAATCCCTAGACAGTAACCAAAGAAGGAGATTCAGAGGCCAATAACTTGACTCTGACCACTCCAATATCTTCTCATTCAAGTCATCTTTGTAGTTTCTTCAGGCCTAAAGGGATGTCCTTCAGAAAGATTCCTGGCCTCCTATTCCTTGGTCAGCCAAAGGAGGTTATGACTGTTTCTTG
>gene=chr20_2419413-2420413; species=papHam
TTTTTGGAAGTATACAGTCTGCCATGCTGTTTCTTGCTGCCTGCTTCTTGACTCTCTGGAAATTCATGGGATCCAGTATTCCCTAGGTCTGGTCTGTCTCTTAGCATCCTCTCCAATGTTTGCTTAATTTCCACTCCCCGtccccttttgcttaagccatcaagagtcagtttattttgcttgtgacaaagaacactgacccatataGCCCTGATATAGAGACGAACCAGATGCGTCTAAGGAACAGAGTGAAGTCA---------AAGTGTCCTGCAGCTTATTAccctcttcttgacctggtcagttgccctgaccttcaatccctagatggtaaccaaagaaggagattcagaggccaataccttgactctgatcactccaatatcttctcattcaagtcatctttgtagtttcttcaggcctaaagggatgtccttcagaaagatccctggcctcctgttcattggtcagccagaggaggttatgactatttctta
>gene=chr20_2419413-2420413; species=ponAbe
tttttggaagtatacaatctgccaTGCTGTTTCTTGCTGCCTGCTTCTTGACCCTCTGGAAATTCATGGGATCCAGTATTCCCTAGGTCTAGTCTGTCTCTTAGCATCCTCTCCAATGTGTGCTTAATTTCCACTCGCCAtccccttttgcttaagccatcaagagtcagtttcttttccttgtaacaaagaacgctgacccatacaGTACTGACGTAGAGATGAGCCGGATGCATCTAAGGAACAGAGTGAAGCCTATGTGCCCGAAGTGTCCTGCAGCTTATCACCCTCTTCTTGACCTGGTCAGTTGCCCTGACCTTCAATCCCTAGATGGTAACCAAAGAAGGAGATTCAGAGGCCAATACCTTGATTCTAACCACTCCAACATCTTCTCATTCAAGTCATTTTTGTAGTTTCTTCAGGCCTAAAGGGATGTCCTTCAGAAAGATCCCTGGCCTCTTATTCATTGGTCAGCCAAAGGAGGTTATGACTGTTTCTTA
>gene=chr20_2419413-2420413; species=rheMac
tttttggaagtatacagtctgccaTGCTGTTTCTTGCTGCCTGCTTCTTGACTCTCTGGAAATTCATGGGATCCAGTATTCCTTAGGTCTGGTCTGTCTCTTAGCATCCTCTCCAATGTTTGCTTAATTTCCACTCCCCGtccccttttgcttaagccatcaagagtcagtttattttgcttgtgacaaagaacactgacccatataGTGCTGATGTAGAGACGAACCAGATGCGTCTAAAAAACAGAGTGAAGTCA---------AAGTGTCCTGCAGCTTATTACCGTCTTCTTGACCTGGTCAGTTGCCCTGACCTTCAATCCCTAGATGGTAACCAAAGAAGGAGATTCAGAGGCCAATACCTTGACTCTGATCACTCCAATATCTTCTCATTCAAGTCATCTTTGTAGTTTCTTCAGGCCTAAAGGGATGTCCTTCAGAAAGATCCCTGGCCTCCTGTTCATTGGTCAGCCAGAGGAGGTTATGACTATTTCTTA
>gene=chr20_2518257-2519257; species=hg19
CAGTAGGGAGCTGGCCCCAGGAGCCACTTCATCTGCCCTTTCCGCTCCTGTGACCCGCTGCTGTCTGGTTGTCGGGAGCCTGAGCTTCAGTGAGGCCGCTGTGTTACAAGGGGAGAGACCCAGGAGCAGGAGGCAAGGAAGAGCTGGGCAGAGGCTGGCAGGGGGTGCAGCCATGGCATCTCAACAGCCCTTCCTGGCCCCTATCCCGGAACTTGCCTCAGCCACTGTCCCTTCTTCCTACCCCACCTGCCTGCCTCATCCACTCTTTATCTCAATCCAAAGATGAAGGAGCAAATGTGAGAAAGTTCTATGCCCCAGGGTGGCCAGACGAGAAACCTTCCTCCCGGGGGTCGGGCCACGGTGCTCCCGTAGTGACCACTGCCTGTAGGATGCTCAGGCTGGTTCTCCACACCCCACTCCCCTCGTAGTCATCCAGATGCCGTCCCTTCCGCACCCAGCCTGGCCTCCCTCTGCCTCTGCTGCAGGGCTGTGCTGTGCGG
>gene=chr20_2518257-2519257; species=bosTau
GCATAGGGATCTGGCCCCAGGATCTACCCCAT-TGCATCTGCCCCTCTTG-CACCTACTACTCACCCACTACTTGGGGCCTGAGCCTTGGTGAGGCAGTCC----ATAATGGGGTTGACCCAAGAGCAAGGTGTGTAGCAGAGCTGGGCAGAGAGAGGCTATGGAGGCACCACTAGCATCTCAACACTCCTTCCTGCCCCC------GGAGCTCCACATGGCCACTGTCCCTTCTCCCCACCACCCCCGCCC-CTCCGTCTAATCTTCCCGTCCCTCCAGAGTGTCAGGAGCGACTGTGAGAAAGAGCACTATCCCAGTGGGGCTGGATGAGGCCCTGTCCTCATGAGGGTCCA---------AGCCCTGGGTAACA-CTGTGTTGATGCTGGTCGG--------TCCACATTCCATTTCCCTGC-TGTCTTCCAATTTCTGTCCATTCTCCTCCCATCCCAACTCT---------------------------------
>gene=chr20_2518257-2519257; species=calJac
------GGAGCTGGCTCCAGGAGCCACTTCATCTGTCACTTCCCCTCTGGTGACCAGCTACTCCTCAGTTGTGGGGAGCCTGAGCCTCAGTGAGGCAGCCCTGTAACAAGGGGAGAGACTCAGGAGCAGGAGGCAGTGAGGAGCTGGGCAGAGGCTGGCAGGAGATGCAGCTGTGGCATCTCAACAGCCCTTCCTGGCCCCCACCCCAGCCCTTCCCTCAGCCACTGTCCCTTCTTCCCA-CCCACCTGCCTGCCTCATCCACTCTTTACCTCAATCCAAAGATGTGGGAGCAAATGTGAGAAA------TGCCTCGGGGTGGACAGATGAGAAATCCTCCT--GGGGGGTTGGGCCATGGTGCTCCTGTGGTGACTGTTGCCTGTTGGATGCTGGGGCTGGTTCTCCACACTCCACTCCTCTCATTGTCATCCAGATACCATCCCTTCTGCACCCAGCCTGGCCTTCCTCTTCCTCAGCTGCAGGGCTGTGCCTTGTGG
>gene=chr20_2518257-2519257; species=canFam
AGGTGC-------G--CCAGGATCCACCTCACCTTTCTCCTCCCCTCCTGTCATCCCCTGCCCCCCCACTGCTGGGGGCCCGAGCCTTGCTGAAGCAGCTCCATGACACAGGGGGAGACCCAGGAGCAAGACTTGTGGAAAAGCCAAGCAGGGAGGGGCCGGGGAGGTAGCACTGGCATCTCAACACTCC-TCCTGCCCTG------AAAGCTTCCCTTGGCCACTGTCTGTCCCCCCTACCCCACC------CACCATCCTGTCATTACTTCCCTCCA--GACATGGGGACAAGCATTAGCAGG-----TGCCCAAGTGTGGCTGGATGAGAAACCGTTCTCATGGGGGGTAG---------TGCTCTTGGTCACAGTTGTCTGTAGGATGCTGGATCTGGTTCTCCACATTTCATTCTCCTTT-AGTCCTCCAGATGTTG-TCCTTCTGCATCCAACCTGGCT-CCCTCTGCCCCAGCCGAAGGGATTGGTCTT---G
>gene=chr20_2518257-2519257; species=equCab
ACGTGGGGCATTGGCCCCAGGATCCACCTCATCTGCCTCCTTCCCTCTTGTCGCCTACTGCGCTTCTACTGCTGGGGGCCTGAGCCCTGATGAGGCAGCTCCATGACAAGGAGGGAGACCCAAGAGGAAGACATACAGAACAGCTGGGCAGGGAGGGGCCGTGGAGGCACCACTGGAGTCTCAGCACTGCTTCCTGCCCCC------GGAGCTCCCCGTGGCTACTGTCCCTCCTCCCAACCCCA--------------CCAGTCCTTACCTCCCTCCAGGGACATGTGAGTGGACATGAGAAAGGGCACTGCCCCAGTGTGGCGGGATGAGAAACCTTCCACAC-AGGGTCAG---------CTTCCTTGGTGACAGTTGTCTGCTGGGTGTCTAGTCTGGTCCTTCACGTTCCATTCCCATGT-TGTCCTCCAGTTGCTGTCCCTTCCGCACCCAGCCTGGGTCCCCTCTGCCCCAGCTGAAGGGGCTGACCTTGTCG
>gene=chr20_2518257-2519257; species=gorGor
CAGTAGGGAGCTGGCCCCAGGAGCCACTTCATCTGCCCTTTCCACTCTTGTGACCCGCTGCTGCCTGGTTGTCGGGAGCCTGAGCTTCAGTGAGGCAGCTGTGTTACAAGGGGAGAGACCCAGGAGCAGGAGGCAAGGAAGAGCTGGGCAGAGGCTGGCAGGGGGTGCAGCCATGGCATCTCAACAGCCCTTCCTGGCCCCTATCCCGGAACTTGCCTCAGCCACTGTCCCTTCTTCCTACCCCACCTGCCTGCCTCATCCACTCTTTATCTCAATCCAAAGACGAAGGAGCAAATGTGAGAAAGTTCTATGCCCCAGGGTGGCCAGACGAGAAACCTTCCTCCCGGGGGTCGGGCCACGGTGCTCCTGTGGTGACCACTGCCTGTAGGATGCTCAGGCTGGTTCTCCACACCCCACTCCCCTCGTTGTCATCCAGATGCCGTCCCTTCCGCGCCCAGCCTGGCCTCCCTCTGCCTCTGCTGCAGGGCTGTGCTGTGTGG
>gene=chr20_2518257-2519257; species=panTro
CAGTAGGGAGCTGGCCCCAGGAGCCACTTCATCTGCCCTTTCCACTCCTGTGACCCGCTGCTGTCTGGTTGTCGGGAGCCTGAGCTTCAGTGAGGCTGCTGTGTTACAAGGGGAGAGACCCAGGAGCAGGAGGCAAGGAAGAGCTGGGCAGAGGCTGGCAGGGGGTGCAGCCATGGCATCTCAACAGCCCTTCCTGGCCCCTATCCCGGAACTTGCCTCAGCCACTGTCCCTTCTTCCTACCCCACCTGCCTGCCTCATCCACTCTTTATCTCAATCCAAAGATGAAGGAGCAAATGTGAGAAAGTTCTATGCCCCAGGGTGGCCAGACGAGAAACCTTCCTCCCGGGGGTCGGGCCACGGTGCTCCTGTAGTGACCACTGCCTGTAGGATGCTCAGGCTGGTTCTCCACACCCCACTCCCCTCGTTGTCATCCAGATGCCGTCCCTTCCGCGCCCAGCCTGGCCTCCCTCTGCCTCTGCTGCAGGGCTGTGCTGTGCGG
>gene=chr20_2518257-2519257; species=papHam
CAGTGGGGAGCTGGCCCCAGGAGCCCCTTCGTCTGCCCTTTCCCCTCCTGTGACCCGCTGCTGCCTGGTTGTCGGGAGCCTGAGTCTCAGTGAGGCAGCTCTGTTACAAGGGGAGAGACCCAGGAGCAGGAGACATGGAGGAGCTGGGCAGAGGCTGACAGGGGATTCTGCTGTGGCATCTCAACAGCCCTTCCTGGCCCCCATCCCGGAACTTGCCTCAGCCACTGTCCCTTCTTCCTACCCCACCAGCCTGCCTCATCCATTCTTTATCTCAATCCAAAGATGTAGGACCAAACCTGAGAAAGTTCCATGCCCCAAGGTGGCCAGACGAGAAACCTTCCTCCCGGGGGTCGGGCCGCGGTGCTCCTGTGGTGACCACCGCCTGTAGGATGCTCGGGCTGGTTCTCCACACTCCACTCCTCTTGTTGTCATCCAGATGTTGTCCCTTCCGCGCCTAGCCTGGCCTCCCTCTGCCTCCGCTGCAGGGCTGTGCCGTGTGG
>gene=chr20_2518257-2519257; species=ponAbe
CAATGGGGAGCTGACCCCAGGAGCCACTTCATCTGCCGTTTCCACTCCTGTGACCCGCTGCTGCCTGGTTGTCGGGAGCCTGAGCCTCAGCGAGGCAGCTGTGTTACAAGCGGAGAGACCCAGGAGCAGGAGGCACAGAGGAGCTGGGCAGAGGCTGGCAGGGGATGCAGCC-TGGCATCTCAACAGCCCTTCCTGGCCCCCATCCCAGAACTTGCCTCAGCCACTGTCCCTTCTTCCTACCCCACCTGCCTGCCTCATCCACTCTTTATCTCAATCCAAAGGTGTAGGAGCAAATGTGAGAAAGTTCTATGCCCCAGGATGGCCAGATGAGAAAACTTCCTCCCAGGGGTCAGGCCGCGGTGCTCCTGTGGTGACCACTGCCTGTAGGATGCTCGGGCTGGTTCTCCACACTCCACTCCCCTCATTGTCATCCAGATGCCGTCCGTGCCACGCCCAGCCTGGCCTCCCTCTGCCTCCGCTTCAGGGCTGTGCTGTGCGG
>gene=chr20_2518257-2519257; species=rheMac
CAGTGGGGAGCTGGCCCCAGGAGCCCCTTCGTCTGCCCTTTCCCCTCCTGTGACCCGCTGCTGCCTGGTTGTCGGGAGCCTGAGTCTCAGTGAGGCAGCTCTGTTACAAGGGGAGAGACCCAGGAGCAGGAGACATGGAGGAGCTGGGCAGAGGCTGACAGGGGATTCTGCTGTGGCATCTCAACAGCCCTTCCTGGCCCCCATCCCGGAACTTGCCTCAGCCACTGTCCCTTCTTCCTACCCCACCAGCCTGCCTCATCCATTCTTTATCTCAATCCAAAGATGTAGGACCAAACCTGAGAAAGTTCCATGCCCCAGGGTGGCCAGACGAGAAATCTTCCTCCCGGGGGCCAGGCCGCGGTGCTCCTGTGGTGACCACCGCCTGTAGGATGCTCGGGCTGGTTCTCCACACTCCACTCCTCTCGTTGTCATCCAGATGTTGTCCCTTCCGCGCCTAGCCTGGCCTCCCTCTGCCTCCGCTGCAGGGCTGTGCCGTGCGG
>gene=chr20_2600067-2601067; species=hg19
tgctagtcatgtgggaggcactctcagactcagggttagttagaagttacaaggcagattagcatgtaaaataaagtcactCATGTCCCGCACAAACACACTTTGAGAAATGCTGATCCGGTCTTTCTCAGTTCATAAAGGACTTTACTAGATAAAGGCCTGTGATGGTTGGAGCCCAGGGATGTTAGCAGGAGTGTTCCAGCAGGGTGTGATCTGGAAAACAGTGTTCACACAGAAGGAGGGGATCAGTCTAGAACAGAAGGAATGTGCTGAAGTGCAGATGGCCTAAGATTTAGCCAGGCTGAAAGGAGAACCGAATGGAAGAAGCCTCTGTTGGCTTCTTCCTAAGCAAGGTTTGGAGGGCTGGGCCCTGGGTGCAAATGCCAGCCCCCTTTTTCTCAGCTTCCCATCTGTCACTGGGTAGGAGGTCAGCAGGGACAATTATACTATGATAAGAACCATCTCCTACAGTTGTATGGAAAACTGAACTTATAAGAAAG
>gene=chr20_2600067-2601067; species=bosTau
-----------------------------------------------------------------------------------------------ACATGCTTTGGGAAATGCTGAGCTGGAACTT---AGTTTATAACAGACTGACGTTGAGAAAG-CCTGTGGTT-GTGGAGTTCTGAGTTCTTGGCAGGAAGGCTCCAGCAGAGTGTGATAGGGGAAAAGGGGTCCAGACAGAAGAAGGGGCTGAATCCAG-AGTGGAGCACCACACTGAGCCGTAGGAGGCCTACG-T---GCCAGGCTG-AGGGACAACCTCACGGCAGAAGCTTCTTTTGGCTTCTTCCTGAGCA--GTTTGGA-GGCTGGGCTCTGGAAGTGAACTCTGGTGCCCCTTTTTCCAACCGCCCACCTG-TCCCAGGCAGGAGGTCAGTGAG----------------------------------------------------------------
>gene=chr20_2600067-2601067; species=calJac
cactagacatgtgggaggcactcccggactcagggttagttagaagttaccaggcacattagcatgtaaagtcaaatcactcatgtcccccacaGGCACACTTTGAGAAATGCTGATCTGGTCCTTCTCAGTTTCTAAGGGACTTACCTAGATAGAGGCCTGTGATGGTCAGAGCCCAGCGATGTTAGCAGGAGCGTTCCAGCA--GTGCCACCTGGCAAACAGGGTTCACACAGAAGGAGGGGATCAGTCTAG---AGAAGGAGCATGTGGAAGTGCAGACGGCCTGAGAT---GCCAGGCTGAAGGGAGAACCGCATGGAAGAGGCGTCTCTTGGCTTCCTCCTAA-CAAGGTTTGGAGAGCTGGGCCCTGggt----------------------------------------------------------------------------------------------------------------------------
>gene=chr20_2600067-2601067; species=canFam
-------------------------------------------------------------------------------------------------ACACATGGGGAAATGCTGATCCAGCACCTTTCTGTTTACAAGGGACGTAGCTAGAGAAAGCCCTATGCTCGGTGGTGCTCA-AGACGTTAGT-GGAGTGCTCCGGCGGAGTGAGATCCGGGCACAGGGGTTCAGAGGGCAGGAAAGGCTAGGTTTAG-AATAGGAGAATGGACTGAGCGGTAGAAGGCCTGGGAT---ACCAGGCTGAAGGGAGAACTACATGATAGAAGCTTCTTTTGACT---TCCTAAGCAAGGTTTGGATGGCTAAGCTCTGGATGCAAATGCCAGTGCCACTTTGCTCTGCTGCCTACCTGCCCCCAGACAGGAGGCC----------------------------------------------------------------------
>gene=chr20_2600067-2601067; species=equCab
----------------------------------------------------------------------------------------------AGCACACTTTGGGAACTGCTGATGTGGTACTTCTCAGTTTATAAGAGACTTATGTAAATAAAGCCCTGTGGTTGGTGAAGCTCAGAGACATTACCAGGAGTGCTCCAGCAGGGTGTGGTCTGGGAACAGGGGTTCAGACAGAAGGAGGGGCTAGGTCTAG-AGTAGAAGACAGTGCTGAGCTGTAGAAGGCCTGGGGT---GCCAGGCTGCAGGGAGAGCCACATGG-AGAAGCTTCGCTTGGCTTCCTCCTGAGCAAGGTTTGGAGGGCCAGGCCCTGGGTACAAATGCCAGTGCCCCTTTGCTCAGCTGCCCACCTG-TCCCAGGCAGGAGGCGAG--------------------------------------------------------------------
>gene=chr20_2600067-2601067; species=gorGor
tgctagacatgtgggaggcactctcaggctcagggttagttagaagttacaaggcagcttagcatgtaaaataaagtcactCATGTCCCGCACAAACACACTTTGAGAAATGCTGATCTGGTCTTTCTCAGTTCATAAAGGACTTTACTGGATAAAGGCCTGTGATGGTTGGAGCCCAGGGATGTTAGCAGGAGTGTTCCAGCAGGGTGTGATCTGGAAAACAGTGTTCGCACAGAAGGAGGGGATCAGTCTAGAACAGAAGGAATGTGCTGAAGTGCAGATGGCCTAAGAT---GCCAGGCTGAAAGGAGAACCGAATGGAAGAAGCCTCTGTTGGCTTCTTCCTAAGCAAGGTTTGGAGGGCTGGGCCCTGGGTGCAAATGCCAGCACCCCTTTTCTCAGCTTCCCATCTGTCACTGGGTAGGAGGTCAGCAGGGACAATTATACTATGATAAGAACCATCTCCTACAGTTGTATGGAAAGCTGAACTTATAAGAAAG
>gene=chr20_2600067-2601067; species=panTro
tgctagacatgtgggaagca--ctcagactcagggttagttagaagttacaaggcagattagcatgtaaaataaagtcactCATGTCCCGCACAAGCACACTTCGAGAAATGCTGATCTGGTCTTTCTCAGTTCATAAAGGACTTTACTAGATAAAGGCCTGTGATGGTTGGAGCCCAGGGATGTTAGCAGGAGTGTTCCAGCAGGGTGTGATCTGGAAAACAGTGTTCACACAGAAGGAGGGGATCAGTCTAGAACAGAAGGAATGTGCTGAAGTGCAGATGGCTTAAGAT---GCCAGGCTGAAAGGAGAACCGAATGGAAGAAGCCTCTGTTGGCTTCTTCCTAAGCAAGGTTTGGAGGGCTGGGCCCTGGGTGCAAATGCCAGCACCTGTTTTCTCAGCTTCCCATCTGTCACTGGGTAGGAGGTCAGCAGGGACAATTATACTATGATAAGAACCATCTCCTACAGTTGTATGGAAAGCTGAACTTATAAGAAAG
>gene=chr20_2600067-2601067; species=papHam
tgctagacatgtgggaggcactcccagactcagg----gttagaagttacaaggcagattagcatgtaaaataaagtcactcatgtcccccacaAACACACTTTGAGAAATGCTGATCTGCTTCTTCTCAGTTCATAAGGAACTTACCTAAATAAAGACCTGTGATAGTTGGACCCCAGGGATGTTAGCAGGAGTGTTCCAGCAGGGTGTGATCTGGAAAACAGGGTTCACACAGAAGGAGGGGATCAGTCTAGAACAGAAGGAACGTGCTGGACTGCAGGCGGCCTGAGAT---GCCAGGCTGAAGGGAAAACTGCATGGAAGAAGCCTCTGTTGGCTTCTTCCTAAGCAAGGTTTGGAGGGCTGGGCCCTGGGTGCAAATGCCAGCACCTCTTTTCTCAGTTTCCCATCTGTCACTGGGTAGGAGGTCAGCAGGGACAACTATACTATGATAAGAACCATCTCCTACAGTCGTATGGAAAGCTGAACTTATAAGAAAG
>gene=chr20_2600067-2601067; species=ponAbe
tgctagacatgtgggaggcactctcagactcagggttagttagaagttacaaggcagattagcatgtaaaataaagtcactCATGTCCCGCACAAACACACTTTGAGAAATGCTGATCTGGTCCTTCTTAGTTCATAAAGGACTTAACTAGATAAAGGCCTGTGATGGTTGGAGCCCAGGGATGTTAGCAGGAGTGTTCCAGCAGGGAGTGATCTGGAAAACAGTGTTCACACAGAAGGAGGGGATCAGTCTAGAACAGAAGGAATGTGCTAAAGTGCAGATGGCCTGAGAT---GCCAGGCTGAAAGGAGAACTGAATGGAAGAAGCCTCTGTTGGCTTCTTCCTAAGCAGAGTTTGGAGGGCTGGGCCCTGGGTGCAAATGCCAGCACCTCTTTTCTCAGCTTCCCATCTGTCACTGGGTGGGAGGTCAACAGGGACAATTATACTATGATAAG-ACCATCTCCTACAGTTGTATGGAAAGCTG-ACTTATAAGAAAG
>gene=chr20_2600067-2601067; species=rheMac
tgctagacatgtgggaggcactctcagactcagggttagttagaagttacaaggcagattagcatgtaaaataaagtcactcatgtcccccacaAACACACTTTGAGAAATGCTGATCTGCTTCTTCTCAGTTCATAAGGAACTTACCTAAATAAAGACCTGTGATAGTTGGACCCCAGGGATGTTAGCAGGAGTGTTCCAGCAGGGTGTGATCTGCAAAACAGGGTTCACACAGAAGGAGGGGATCAGTCTAGAACAGAAGGAACGTGCTGGACTGCAGGCGGCCTGAGAT---GCCAGGCTGAAGGGAAAACTGCATGGAAGAAGCCTCTGTTGGCTTCTTCCTAAGCAAGGTTTGGAGGGCTGGGCCCTGGGTGCAAATGCCAGCACCTCTTTTCTCAGTTTCCCATCTGTCACTGGGTAGGAGGTCAGCAGGGACAACTATACTATGGTAAGAACCATCTCCTACAGTCGTATGGAAAGCTGAACTTATAAGAAAG
>gene=chr20_2677029-2678029; species=hg19
CCACCGACCCCAGCAACTGCTCTTTCTGTGCCCTCCCACCCTGCCCACGGGAGTGGCTTTAATGCTGCCTACGAATGCTTACCATAGGCCAGCATCTGCTCTCCTCTGCCTGTCCCGGTCCTCCTTGCCCTGCCAGCTGGGGCCTTCCCCTaaggcaagggtagcggtccgttcatccttgtgtccacagcacccagggcaggctcaggcaGTCCATGGGGGATGGGGGTGATGACTGTCTGCCGGAGGAAGCAGTAATGTTTCTCAGAGGCTCCCAAGTCCCCTTATATTGGTTCCCCTCTTGACTTTGGAAGACTCCAGGTTCTACCTGACCCAGGAATCAGCTACTGGAGCAGCTTCTCCTGCCCAGTTCTACAGCTTGACTTTTACAACAATGCCAAGATTTTACAGAAGGTGGGTGGGGAGGAAAAGGCCCAGAAGGCCTGCTAAGATCAGCGAGGGAGGCTCTGCCAACAGGAAGGAAAGTTCTGAGCAAAAGA
>gene=chr20_2677029-2678029; species=bosTau
---CTCCCCCTAGCACCTGCTCTCTCTGTGCTCTCTCACTCAGCCAAGGGGAGTAGTTTGGGTACTGTCTAAGGATGCTTGTCACAGGCCAAAGTCAGCTGTGCCCTG-CTGTCCTGGACTTCCTTGCCCAGCCAGCCTACACCTTCCTTTAGGGCCTGGATGGTG----------------GTCCTCGGCACC------AGGCTTGAGCAGTCA---GAG-----GGGTAACGAGTATCTGCTAAAGGAAGCAGGAGTGTGTGTTAGAGGTTACCAAGTCTGTTTTGGTTGACTCCCCTGTTCACATTGATGG---------TCCACCTGATGCAGGAACCAGGCACTGGAACAGCTACTGCTGCCCAGCTTTGCAGC-----------------ACCAAGGTTTCTCAG-------AAG--GAGGAGAAGGCCCAGA--GCCTGCTAAGATCAGT---------------AACAGGAAGGAAAGTTCTGGGTGAAAGA
>gene=chr20_2677029-2678029; species=calJac
CCGCCGACCCCAGCACCTGCTCTGTCTCCCACCTCCCACCCTGCCCAGGGGAGTGACTTTAGTGCTGCCTACGAATGCTTACCATAGGCCAGCATCTGTTGTCCTCTGCCTGTCCTGATCCTCCTTGCCCTGCCAGCTGGGGCCTTTCCCTAAGGCAAGAGCAGCGGTCCATTCATCCTTGTGTCCATAGCACCCAGGGCAGGCTCAAGTAGTCCATGGGGGGTGGGGGCGATGACTGTCCACCGAAGGAAGCAGGAATATTTCTCAGAGGCTCCCAAGTCCCTTTCTGTTGGTTCCCCTTTTGACTTT-GAAGGCTCCAAGTTTTACCTGACCCAGGACTCAGCTACTGGAGCAGCTACTCCTGCCCAGTTCTACAGATTGGCTTTTACAACAATGCCAAGATTTTACAGAAGGTAGGCGGGGAAGAAAAGGCCCAGAAGGCCTGCTAAGATCAGCCAAGGAGGCTCTGCCAACAGGGAGGAATGTTCAGAGCAAAAGA
>gene=chr20_2677029-2678029; species=canFam
-GACCCACCCCAGCCCCTCTTCTATCAGCACCCTCCCACCCAGACCTCAGGAAGAGTTTCAGGGCTAACCAAGGATGCTGGCCACAGGCCAGAGTCAGCTG------------------------TGCCCCACCAGCCCATGCCTCCCTTTAGGTCAAGGATGGTGGCTTATTTGTCCTTGTGTCCACAACACC----------------------CAGGG-----TGGC-AATAGTATCTGCCAAAGGAGACAGGAGTGCATGCTAGAAGTTTCCAGAACCCTTTCTGTTGGCTCCCCTCCCCGTGTTGGTGGCCTCCAGCATCTACCTGGCCCAAGAGCCAGATACTGGG-CAGCTGCTGCTTCCCAGGTTT-----------------ATGACGCCAA-GTTTTACAGAAGGT-GGAG--ATGGAGAAGGCCCAGA--ACCTGCCAAGATCAGTGAGGGAGGCTCTCCCAACAGGAAGGAAAGTTCTGAGCAAAAGA
>gene=chr20_2677029-2678029; species=equCab
-CA-----CCCAGCACTGTCTCTCTCTGTGCCCTCCCACCCTGCCCAGGGGAATGGTTGTAGTGCTGTCCAAGGATGCTTGCCACAGGCCAGAGTCAGCTGAGCCTTGCCTGTCCCGAGCTTCCTTGccctgccagcctgtgccttcctttaaggcaaggatgatagctcattcatccttgttaccacagcacc-aggacaaactcgagcagtcagtagag-----gggcaatgagtggctgctcagggaaGCAGGAGTGCATGTCAGAGGTTTCTGAATCCCTGTCTGTTGGCTCCCCTTTCCACGTTGGTGGGCTCCAGGGCCTACCCGACCCAGGAACCAGGTACTGAG-CAGCTGCTGCTCCCCAGCTTT-----------------ACCATGCCAAGGTTTTAC--------------GAGGAGAAGGCCCAGG--GCCTGCTCAGATCAGTGAGGGAGGTTCTGCCAACAGGAAGGAAAGTTCTGAGCAAAAG-
>gene=chr20_2677029-2678029; species=gorGor
CCACCGACCCCAGCAACTGCTCTTTCTGTGCCCTCCCACCCTGTCCAGGGGAGTGGCTTTAGTGCTGCCTACGAATGCTTACCATAGGCCAGCATCTGCTGTCCTCTGCCTGTCCCGGTCCTCCTTGCCCTGCCAGCTGGGGCCTTCCCCTAAGGCAAGGGTAGCGGTCCGTTCATCCTTGTGTCCACAGCACCCAGGGCAGGCT-AGGCAGTCCATGGGGGAT-GGGGTGATGACTGTCTGCCGGAGGAAGCAGTAATGTCTCTCAGAGGCTCCCAAGTCCCCTTATGTTGGTTCCCCTCTTGACTTTGGAAGACTCCAGGTTCTTCCTGACCCAGGAATCAGCTACTGGAGCAGCTTCTCCTGCCCAGTTCTACAGCTTGACTTTTACAACAATGCCAA-ATTTTACAGAAGGTGGGTGGGGAGGAAAAGGCCCAGAAGGCCTGCTAAGATCA-CGAGGGAGGCTCTGCCAACAGGAAGGAAAGTTCTGAGCAAAAGA
>gene=chr20_2677029-2678029; species=panTro
CCACCGACCCCAGCAACTGCTCTTTCTGTGTCCTCCCACCCTGCCCAGGGGAGTGGCTTCAGTGCTGCCTACGAATGCTTACCATAGGCCAGCATCTGCTGTCCTCTGCCTGTCCCGGTCCTCCCTGCCCTGCCAGCTGGGGCCTTCCCCTAAGGCAAGGGTAGTGGCCCGTTCATCCTTGTGTCCACAGCACCCAGGGCAGGCTCAGGCAGTCCATGGGGGATGGGGGTGATGACTGTCTGCCGGAGGAAGCAGTAATGTTTCTCAGAGGCTCCCAAGTCCCCTTATGTTGGTTCCCCTCTTGACTTTGGAAGACTCCAGGTTCTTCCTGACCCAGGAATCAGCTACTGGAGCAGCTTCTCCTGCCCAGTTCTACAGCTTGACTTTTACAACAATGCCAAGATTTTACAGAAGGTGGGTGGGGAGGAAAAGGCCCAGAAGGCCTGCTAAGATCAGCGAGGGAGGTTCTGCCAACAGGAAGGAAAGTTCTGAGCAAAAGA
>gene=chr20_2677029-2678029; species=papHam
CCACCGAGCCCAGCACCTGCTCTTTCTATGCCCTCCCACCATGCCCAGGGCAGTGGTTTTAGTGCTGCCTACGAATGCTTACCACAGGCCAGCATCTGCTGTCCTCTGCCTGTCCCGGTCCTCCTTGCCCTGCCAGCTGGGGCCTtccattaaggcaagggtagcggtctgttcatccttgtgtccacagcacctggggcaggctcaagcaGTCCATGCGGGGTGGGGGTGATGACAGTCTGCCAGAGGAAGCAGGAATGTTTCCCAGAGGCTCCCAAGTCCCCTTATGTTGGTTCCCCTCTTGACTTTAGAAGACTCCAGGTTCTACCTGACGCAGGAATCAGCTACTGGAGCAGCTTCTCCTGCCCAGTTCTACAGCTTGGCTTTTACAATAATGCCAAGATTTTACAGAAGGTGGGTGGGGAGGAAAAGGCCCAGAAGGCCTGCTAAGATGAGTGAGGGAGTCTGTGCCAACAGGAAGGAAAGGTCTGAGCAAAAGA
>gene=chr20_2677029-2678029; species=ponAbe
CCACCGACCCCAGCACCTGCTCTTTCTGTGCCCTCCCACCCTGCCCAGGGGAGTGGCTTTAGTGCTGCCTATGAATGCTTACCATAGGCCAGCATCTGCTGTTCTCTGCCTGTCCCAGTCCTCCTTGCCCCGCCAGCTGGGGCCTTCCCCTAAGGCAAGGGTAGCGGTCCATTCATCCTTGTGTCCACAGCACCCAGGGCAGGCTCAGGCAGTCCATGGGGGATGGGGGTGATGACCATCTGCCGGAGGAAGCAGTAGTGTTTCTCAGAGGCTCCCAAGTCCCCTTATGTTGGTTCCCTTCTTGACTTTGGAAGACTCCAGGTTCTACCTGACCCAGGAATCAGCTGCTGGAGCAGCTTCTCCTGCCCAGTTCTACAGCTTGACTTTTACAACAATGCCAAGATTTTACAGAAGGTGGGTGGGGAGGAAAAGGCTCAGAAGGCCAGCTAAGATCAGTGAGGGAGGCTCTGCCAACAGGAAGG-AAGTTCTGAGCAAAAGA
>gene=chr20_2677029-2678029; species=rheMac
CCACCGAGCCCAGCACCTGCTCTTTCTATGCCCTCCCACCATGCCCAGGGCAGTGGTTTTAGTGCTGCCTACGAATGCTTACCACAGGCCAGCATCTGCTGTCCTCTGCCTGTCCCGGTCCTCCTTGCCCTGCCAGCTGGGGCCTTCCATTAAGGCAAGGGTAGCGGTCTGTTCATCCTTGTGTCCACAGCACCTGGGGCAGGCTCAAGCAGTCCATGCGGGGTGGGGGTGATGACAGTCTGCCAGAGGAAGCAGGAATGTTTCCCAGAGGCTCCCAAGTCCCCTTATGTTGGTTCCCCTCTTGACTTTAGAAGACTCCAGGTTCTACCTGACCCAGGAATCAGCTACTGGAGCAGCTTCTCCTGCCCAGTTCTACAGCTTGGCTTTTACAATAATGCCAAGATTTTACAGAAGGTGGGTGGGGAGGAAAAGGCCCAGAAGGCCTGCTAAGATGAGTGAGGGAGGCTGTGCCAACAGGAAGGAAAGGTCTGAGCAAAAGA
>gene=chr20_2858257-2859257; species=hg19
actgtactccagcctggcgacagagcgagactccgtctcaaaaaaaagaaaaaaaaaaTCACAGTATAGTATTCCATGCATCGACAGCTGTAGttttttttaaatttgtttttgtttttttgagacagggtctcactctgccaccctggctggagtgcagtggcatgatcacagctcactgcagccttgacctcctgggctaaatgatcttcccatctcagccacctgaatagctgggactgcacaggtctgtgccaccacgaccagctaatttttttattttttgtagagacatttttatgttgcccaggctagtcttgaactcctggactcaagtgatccacccgccttggcctcccaaagtgctgggattacaggtgtgagccaccactctcagccAACAGCTGTAGTTGGTGCAATCCTTTTTATTCTTTTATttttttctacctttttgctattataaatggtacttttataccccttgttcaaatacttctttt
>gene=chr20_2858257-2859257; species=bosTau
----------------------------------------------------------------------------------------------------------------------------------------------------------------------------------------------------------------------------------------------------------------------------------------------------------------------------------------------------------------------------------------------------------------ATAACTGTACTTTGTACAATCGTTTTTGTTTTCT--TTTTTCTCT-CCTTTTTACTATTTTGAATGGTACTTTTGAGATCCCTG---AAACACTTCTTTT
>gene=chr20_2858257-2859257; species=calJac
---------------------------------------------------------------GTATAGTGTTCCATGCATCAACAGCTGTAGTTTTTTT--------------------tgagacggggtcttgctctgccacccagtttggagttcagtggcatgatctcagctcactacagccttgac---ctgggctaagtaatcctcccacctcagccacccgaatagctgagactgcacaggtttgtgccaccacaaccagcttatttttgtatttttt-tagaggcattctcatgttgcctaggctggtcttgaacttctggactcaagtgatctgcccaccttagccttccaaagtgctgggattacaggtatgagccaccacgctcggctAACAGCTGTAGTTGGTGCAATCCTTTTTATTCTTTTATTTTTTTCTACCTTTTTACTATTATAAGTGTTACTTTTATACCTCTTGTTCAAATACTTCTTTT
>gene=chr20_2858257-2859257; species=canFam
----------------------------------------------------------TCACAGAATAGTAAACTATGCATTGATAAC-------------------------------------------------------------------------------------------------------------------------------------------------------------------------------------------------------------------------------------------------------------------------------------------------------------------------------TAGTTTGTGCAATC-TTTTAATTTTTCCCTTTACCTTTACCTTTTTCCTGTTACAAATGGTACTTTTGAAACCTTTGCTTAAATACTACTTCT
>gene=chr20_2858257-2859257; species=equCab
----------------------------------------------------------------------------------------------------------------------------------------------------------------------------------------------------------------------------------------------------------------------------------------------------------------------------------------------------------------------------------------------------------------ATAACTGTTGCTTGTGGATTCTTTTTAATTCTTTCCCCCACCCCT-CCTTTTTACTATT-GTAATGGTACTTCTGAGACCCTTGTTCAAATACTTATTTT
>gene=chr20_2858257-2859257; species=gorGor
-----------------------------------------------------------------------------------------------------------------------------------------------------------------------------------------------ctcctgggctaaatgatcttcccatctcagccacctgaatagctgggactgcacaggtctgtgccaccacgaccagctaatttttttattttttgtagagacatttttatgttgcacaggctagtcttgaactcctggactcaagtgatccacccgccttggcctcccaaagtgctgggattacaggtgtgcgccaccactctcagccAACAGCTGTAGTTGGTGcaatcctttttattcttttatttttttctacctttttgctattataaatggtacttttataccccttgttcaaatacttctttt
>gene=chr20_2858257-2859257; species=panTro
actgtactccagcctggcgacagagcgagactccgtctcaaaaaaaagaaaaaaaaaaTCACAGTATAGTATTCCATGCATCGACAGCTGTAGtttttttt--atttgtttttgtttttttgagacagggtctcactctgccaccctggctggagtgcagtggcatgatcacagctcactgcagccttgacctcctgggctaaatgatcttcccatctcagccacctgaatagctgggactgcacaggtctgtgccatcatgaccagctaatttttttattttttgtagagacatttttatgttgcccaggctagtctcgaactcctggactcaagtgatccacccgccttggcctcccaaagtgctgggattacaggtgtgagccaccactctcagccAACAGCTGTAGTTGGTGcaatcctttttattcttttatttttttctacctttttgctattataaatggtacttttataccccttgttcaaatacttctttt
>gene=chr20_2858257-2859257; species=papHam
actgcattccagcctggtgacagagtgagactccatctcaaaaaaaaaaaaaaaaaaaTCACAGTATAGTATTCCATTCATTGACAACTGTAGTTTTTTAA--ATGTGtttgtttgtttttgagacaaggtctcactctgccacccaggctggagtgcagtggcatgatcacagctcactgcaaccttgatctcctgggctaaatgatcttcccatctcagccacccaaatagctgggactgcacaggtctgtgccaccacaaccagctgattttttaattttttgtagagacattctcatgttgcccaggctg--cttgaactcctggactcaagtgatccacccaccttggccttccaaagtgctggaattataggtgtgagccaccattctcagccAACAGCTGTAGTTGTTGCAATCCTTTTTATTCTTTTA-TTTTTTCTACCTTTTTACTATTATAAATGGTACTTTTATACCTCTTATTCAAATACTTCTTTT
>gene=chr20_2858257-2859257; species=ponAbe
---------------------------------------------------------------------------------------------------------------------------------------------------ggctggagtgcagtggcatgatcacagctcactgcagccttgacctcctgggctaaatgatcttcccatctcagccacccgaacagctgggactgcacaggtctgtgccaccacaaccagctaatttttttattttttgtagagacattttcatgttgcccaggctggtcttgaactcctggactcaagtgatccacccgccttggcctcccaaagtgctgggattacagatgtgagccaccactctcagccAACAGCTGTAGTTGGTGCAATCCTTTTTATTCTTTTCTTTTTTTTTacctttttgctattataaatggtacttttataccccttgttcaaatacttctttt
>gene=chr20_2858257-2859257; species=rheMac
actgcattccagcctggtgacagagtgagactccatctc---aaaaaaaaaaaaaaaaTCACAGTATAGTATTCCATTCATTGACAACTGTAGttttttta--atttgtt----tgtttttgagacaaggtctcactctgccacccaggctggagtgcagtggcatgatcacagctcactgcaaccttgatctcctgggctaaatgatcttcccatctcagccacccaaatagctgggactgcacaggtctgtgccaccacaaccagctgattttttaattttttgtagagacattctcatgttgcccaggctggtcttgaactcctggactcaagtgatccacccaccttggcctcccaaagtgctggaattataggtgtgagccaccattctcagccAACAGCTGTAGTTGGTGCAATCCTTTTTATTCTTTTTATTTTTTCTACCTTTTTACTATTATAAATGGTACTTTTATACCTCTTATTCAAATACTTCTTTT
>gene=chr20_2928413-2929413; species=hg19
TAGTAAAGGATTTGCATTTTACTGAGACCGATACATGTCAAGGGAATGGTATTTAAAATTAGTGATATGTGTTGATTTTTCAAGGACTATAGCCCATCAACTACAATAGGCTCCAAAAAATTCTGGTGAAATTAGCTTCTTGGAGCCTTCCAGTTTACCTACTATGTTATTCCCACTATAAAATATTCTCAACTTTTGGGGTTTTAGCCACTTAAGTTTTTTATTTTCTCTAATGTCTCTAGTATCTGCTTTAGTTTCCTGTCAATGCTAGACTCTGTGGTTCAGCAGTTCATCCATTCTCTTCCCAGTACTCAACCTCGTTGCTTATAGTTTCATTACATTCATCTAGCAAAACCTTAATTCTGTATGTTTGCCATACCATTAGTGCTTAGAGCATTTTTTCAGAAAAGAATCCTGGAAAAATGGATCTTATCTCACCTGGGCCCTCAGGACTGCTGGGCTGCCTGGTGTCAGCACTTCCCGCCATTTTCTATAGCACC
>gene=chr20_2928413-2929413; species=bosTau
TAGTAAAGGATTTGCATTTTACTGACACT---CCATATCAAGGAAGCTATAATTGcagttagc--------TTGGTTTTTCAAGGACTACAGTCTAACATTTACAATGAATTCCAAACAATTCTGATGAAATTAGTTTCTTGGAGGCTTCCAGTTTATTTACTCTGTTGTTCCCAATATGAAATATTCTCAGCTTCTGAGTTTGTAGTCATTTAAATCCTTTATTTTCTCAAATATCTGTAACATCTGCCTTCCTCTCCTGTTAAGTATAGACT-----TTTCAGCAATTCAGCTGTTCTCTTGCTAGTATATAACTCTGTTGCTTATAGTTATATTGCTTTCACCCAGCAAAACCTCAGTTCTATATGTTTTCTAAGCCGTTACTACTCAGAGCATTTTTCCAAAAAAGAGTCCTTAAAAAATGAATTTCATCTTACCTGGGCCCTCTGGGC--------TTCCCAGTGCCAACACATACTACCACTTTTTGCTGCAGC
>gene=chr20_2928413-2929413; species=calJac
TAGTAAAGGATTTGCATTTTACTGAGATTCATACATCTCAAGGGAACTGTATATAAAGTTAGTCATATTTATTGATTTTTCAAGGACTATAGACCATCAACTACAATAGGCTTCAAAAAATTGTGGTGAAATTAGCTTTTTGGGGCCTTCCAATTTGCCTATTATGTTGTTTCCCCTATAAAATAT--AAAA---------------CCACTTAAATTTTTTACTTTCTCTAATATCTCTAGTATCTGCCTTCCTTTCCTGTCAGTGCTAGACTCTGTGGTTCAGCAGTTCATCCATTCTCTTCCCAGTACTCAACCTCAATGCTTATAGTTTCATTACATTCCTCTAGCAAAACCTTAATTCTCTATGTTCTCCATACCATTAGTGCTTAGAGCATTATTTCAGAAAATAATCCTGGAAAAATGGGTCTTAACTCACCTGGGCCCTCAGGGTTGCTGGGCTGCCT-GTGTCAGCACTTCCTGCCCTTTCCTATAG----
>gene=chr20_2928413-2929413; species=canFam
TAGTAAAGGATTTGCGTTGTACTGGTATTGATCTGTATTCAGGAAATTATTtataaatctatatatatataTTGATTTTTCAAGGACTCTAGCTTGTCAGTTATAACAGATTCCAAATGATTCTGGTGAAATTAGTCTCTTGGGGCCTTCTAGTTTACCTACCCTGTTTTTGCCCCTGTAAAATATTCTCATCTTCTGAATCTTTAGTCACTTAGGCCCTTTATTTTCACGAATGTTTTTAATATCTACCATCCATTCCTATCAAAGGTAAGCTC--TGGTTCAGCAA--------TTCTCTTGCTAGTACTCAACCCTGTTGCTTATAGTTCTATTACATTCACCCAGC-AAATCTTAATTCTGT--GTTTTCCAAACCATTATTGCTTAGAGAATTTTTCCAGAAAAGAATTCTTGAAAAGTGTATCTCATCTCAATTGGGCCCT------------------------------------------------GGAGC
>gene=chr20_2928413-2929413; species=equCab
TAGTAAAGGATTTGCATTTTACTGAAATTGATCCATGTCAAGGAAACTATATATAGAGTTAACCATATTTATTGATTTTTCAAAGACTACAGCCTATCAGTTAGAATAGATTCCAAACAATTCTGGTAAAATCAGTCTCTTGGGGccttccagtttaccttctctgttattcccactatagaaaattgtcatcttctgagcttttagtcac-taaatcctttattttc-ttaatatctttaatatctaccttcctttcctgtcaaggctagactctttggttcagtaattcagctgttctcttgctgctactcaatcctattgcttat-gttctgttatattcacccagcaaaaccttaattctgTACGTTCTCCAAACCATTACTGCTTAGAGCATCTTTCCAGAAAAGAATTCTTGAAAAATGTATCTCATCTCACCTGGACCCTCAGGGC--------TGCCTGATGTCAGGC-TTCCTGCCATTTCCTGCAACAGC
>gene=chr20_2928413-2929413; species=gorGor
-------------------------------------------GAACGGTATTTAAAATTAGTCATATGTGTTGATTTTTCAAGGACTATAGCCCATCAACTACAATAGGCTCCAAAAAATTCTGGTGAAATTAGCTTCTTGGAGCCTTCCAGTTTACCTCCTATGTTATTCCCACTATAAAATATTCTCAACTTTTGGGGTTTTAGCCACTTAAGTTTTTTATTTTCTCTAATGTCTCTAGTATCTGCCTTAGTTTCCTGTCAATGCTAGACTCTGTGGTTCAGCAATTCATCCATTCTCTTCCCAGTACTCAACCTTGTTGCTTATAGTTTCATTACATTCATCTAGCAAAACCTTAATTCTGTATGTTTGCCATACCATTAGTGCTTAGAGCATTTTTTCAGAAAAGAATCCTGGAAAAATGGATCTTATCTCACCTGGGCCCTCAGGACTGCTGGGCTGCCTGGTGTCAGCACTTCCTGCCATTTTCTATAGCACC
>gene=chr20_2928413-2929413; species=panTro
TAGTAAAGGATTTGCATTTTACCGAGACCGATACATGTCAAGGGAACGGTATTTAAAATTAGTGATATGTGTTGATTTTTCAAGGACTATAGCCCATCAACTACAATAGGCTCCAAAAAATTCTGGTGAAATTAGCTTCTTGGAGCCTTCCAGTTTACCTACTATGTTATTCCCACTATAAAATATTCTCAACTTTTGGGGTTTTAGCCACTTAAGTTTTTTATTTTCTCTAATGTCTCTAGTATCTGCTTTAGTTTCCTGTCAATGCTAGACTCTGTGGTTCAGCAGTTCATCCATTCTCTTCCCAGTACTCAACCTCGTTGCTTATAGTTTCATTACATTCATCTAGCAAAACCTTAATTCTGTATGTTTGCCATACCATTAGTGCTTAGAGCATTTTTTCAGAAAAGAATCCTGGAAAAATGGATCTTACCTCACCTGGGCCGTCAGGACTGCTGGGCTGCCTGGTGTCAGCACTTCCCGCCATTTTCTATAGCACC
>gene=chr20_2928413-2929413; species=papHam
TGGTAAAGGATTTGCATTTTACTGAGATCCATACATGTCAAGGGAACTGTATGTAAAATTAGTCATATGTATTGATTTTTCAAGGACTATAGTCCATCAACTACAATAGGCTCCAAAAAATTCTGGTGAAATTAGCTTCTTGGGGCCTTCCAGTTTACCTACTATGTTATTCTCACTGT-AAATATTCTCAACTTTTGGGGTTTTAGCCACTTAAGTTTTTTATTTTCTCTAATGTCTCTAGTATCTGCCTTCCTTTCCTGTCAATGCTAAACTCTGAGGTTCAGCAGTT----CATTCTCTTC-----------CCTCATTGCTTATAGCTTCATTACATTCATCTAGCAAAACCTTAATTCTGTATGTTCGCCATACCATTAGTGCTTAGAGCATTTTTTCAGAAAAGAATCCTGGAAAAATGGATCTTATCTCACCGGGGCCCTCGGGGCTGCTGGGCTGCCTGGTGTCAGCACTTCCTGCCATTTTCTATAGCACC
>gene=chr20_2928413-2929413; species=ponAbe
TAGTAAAGGATTTGCGTTTTACTGAGACCCATACATGTCAAGGGAACTGTATTTAAAATTAGTCATATGTGTTGATTTTTCAAGGACTATAGCCCATCAACTACAATAGGCTCCAAAAAATTCTGGTGAAATTAGCTTCTTGGAGCCTTCCAGTTTACCTACTATGTTATTGCCACTATAAAATATTCTCAACTTTTGGGGTTTTAGCCACTTAAGTtttttattttctctaatgtctctagtatctaccttactttcctgtcaatgctagactctgtggttcagcagttcatccattctcttcccagtactcaacctcgttgcttatagtttcattacattcatctagcaaaaccttaattctgTATGTTTGCCATACCATTAGTGCTTAGAGTATTTTTTCAGAAAAGAATCCTGGAAAAATGGATCTTATCTCACCCGGGCCCTCAGGACTGCTGGGCTGCCTGGTGTCAGCACTTCCCGCCATTTTCTATAGCACC
>gene=chr20_2928413-2929413; species=rheMac
TGGTAAAGGATTTGCATTTTACTGAGATCCATACATGTCAAGGGAACTGTATGTAAAATTAGTCATATGTATTGATTTTTCAAGGGCTATAGTCCATCAACTACAATAGGCTCCAAAAAATTCTGGTGAAATTAGCTTCTTGGGGCCTTCCAGTTTACCTACTATGTTATTCTCACTGT-AAATATTCCCAACTTTTGGGGTTTTAGCCACTTAAGTTTTTTATTTTCTCTAATGTCTCTAGTATCTGCCTTCCTTTCCTGTCAATGCTAAACTCTGAGGTTCAGCAGTT----CATTCTCTTC-----------CCTCATTGCTTATAGCTTCATTACATTCATCTAGCAAAACCTTAATTCTGTATGTTCGCCATACCATTAGTGCTTAGAGCATTTTTTCAGAAAAGAATCCTGGAAAAATGGATCTTATCTCACCGGGGCCCTCGGGGCTGCTGGGCTGCGTGGTGTCAGCACTTCCTGCCATTTTCTATAGCACC
>gene=chr20_3022017-3023017; species=hg19
AGGGTGGTCCAGAGATGCCTGCCTCCCACTGCCCACACCCAGGGGCCCGCCCTCCTTTCCTCTAACCTTCCCACATACTCTGGCCCCATGGATCCACGGCAGTTCCTGCTGGCCCTTCTCCATTTTGTTCCTTATGCTGCACCCCTCTGCTGCCACTCCCTGCGTCCGTGACTCCAGCTCACTCGTCTCTGTCCTTCACCCAGGCCGCCTGCTCAGGGTTTGTGCCTCTCTGTGCTCCTGCAGCACCTGAGTGTTTATTCACCTCTGAACCTCTGCTTTCCCACCTGAGTACACGCAGCTCCTGGCTGCAGTGACTTCATATCCTGAGGACTGGAGCTCCGTGGTGAACAGATGGCTTTCTATGTTCTAATGAGAGGGATACAAGAGTTCCACAGTTCTAGTCTGGAAAGGACCAAACATTTCTTAAAAGCTAAGTATGTTGCCGGAAAAAAAAGGGAGCAGAGCTTTCCCCAGGAAGCTTGGCTCTGGTTTAGATTTTT
>gene=chr20_3022017-3023017; species=bosTau
AGGTTAGCCCAGAGGCAGCAG-ATCAGGCTTCCCACGCCCAGTAGCCCACTGCCCTTT-GTGCAGCC-TCCAGCATCCTCTGCCCCCACCCATCC--AATAGTGCATGTTGGCTTTTCTCCATTTTGTTCCTTACCGTGGAATCCACTGCAG-----CCCTGTTGCCAAGACTCTAGCTAATGC---TCTATCCTTCACCCAGGCCATCTGCTCAGGGAGGGTGCCACTC--TGCTGCTGCAGCACCTGAGC----ATTCAACTCAAAA---TTGCTTTTCCAGCTGACTAC-AGCAGCCCCCAGCTGGAATGATGTA---GCCTCAGGGCTAGAGTTCAGTGGTGAACAAATGACTTTCTGTGTCCTGTTGAGAGGGATACAAGAATTCCAGAATTTTAATCTGGAAGAGACCAAATATTCCTAAAAGGCTGAGTATGTGGCTAGAAAGA-AAGGGA-----------CCAGAGC-------TTCATGTTTGGATTTTT
>gene=chr20_3022017-3023017; species=calJac
AGGATTGTCCAGAGATGCCTGCCTCCCACTGCCCACACCTAGGGGCCCA--CTCCTTTCCTCTGACCCTCCAGCGTTCTCCAGGCCCATGGATCTACGGCAGTTCCTGCTGGCCCTT---CATTTTGTTCCTTATGCTGCACCCCTC-------------------------------------------GTCCTTCACCTGGGCCACCTGCTCAGGGTTTATGCCCCTCTGTGCTCCTGCAGCACCTGAGTGTTTCTTCACCACTGAACCTCTGCTTTCCCACCTGAGTACGCGCAGCCCATGGCTCCAGC---------TCCTGAGGACTGGAGCTCCATGGTGAACAGATGGCTTTCTATCTTCTAATGAGAGGGATACAAGAGTTCCATAGTT-TAGTCTGAAAAGGACCAGACATTTCTACAAAGCTATGTATGTTGCCAGAAAAATAAGGGAGCAGAGCTTTCCCCAGGAAGCTTAGCTCTGGTTTAGATTTTT
>gene=chr20_3022017-3023017; species=canFam
AAGGTGACCCACAGGTACCTGTCTCA----CCCATGACCTGGGAGTCTACCATCCCTTCCTGCAGCCTTCCAGCATTCTCTGCTCTCTCCCTCCA--GGCAGTTCGTGTGGACTCTTCTCCATTTCGTT-CTTACGTGGGACACCGCAGCTA-----CCCTGTGTGCA-GACCCTAGCTAACTCAT-TGCATCCTTTGCCCAGACCATCTGATCAGGGTTTGTGTCCCTC--TGCTCCAGCAGCACCTGAGC----ACTCAGCTCTAAGCCTCTGCTTTCCCAACTGACTACAAGCAGCTCCCAGCAG--ATGAAGTCCTGTCCTCCAGG-TGGAGCTCAGTGGTGAACAACCAGCTTTCTGTGCCCTGCTGAGAGGGATACGAGAATTTTAGAGTCTTAATCTGGAAGGGAC-AAACATTCTTGAAAAGCTATGTATGTTGCCAGAAAGA-AAGGAACCAGAGCGTCCCCTGGGAAGCTTAATTCTGATTTGAATTTTT
>gene=chr20_3022017-3023017; species=equCab
AGGGTGGCCCAGAGGCACCAGTCTCAGGCTCCCCATACCTAGGAGTCCACTGCCCTTTCCTGCAGCCCTCCAGCATCCTCTGCTCATTCCCACCA--GGCAGTTCGTGTTAGCTCTTTTCAGTTTTCTTCCTTACACTGAACCCCACTGCTG-----CCTGGTTTGTATGACTCTAGCTAACTC---TGCATCCCTCACCCAGACCACCTGTTCAGGGCTTGTGCCCCTCTGTGCTCTGACAGCACCTGAGC----ATGACACTCTAAACCTCTGCTTTCCCAGCTGACTATAAGCAGCTCTCAGCTGGAATGATGTC-------------TGGAGCTCAGTGGTGAACAAATGGCTTTCTGTGTCCTGCTGAGAGGGATATGAGAATGCCAGAGTTTT-GTCTGCAAGAGACCAAACATTCCTGAAAAGTTAAGCATGTTGCCAGAAAAA-AAGGTACCAGAGCTTTCCCTGGGAAGCTTAGTTCTGGTGTGGATTTTT
>gene=chr20_3022017-3023017; species=gorGor
AGGGTGGTCCAGAGATGCCTGCCTCCCACTGCCCACACGCAGGGGCCCACCCTCCTTTCCTCTAATCTTCCCACATACTCTGGCCCCATGGATCCGCGGCAGTTCCTGCTGGCCCTTCTCCATTTTGTTCCTTATGCTGCACCCCTCTGCTGCCACTCCCTGTGTCCGTGACTCCAGCTCACTCGTGTCTGTCCTTCACCCAGGCCACCTGCTCAGGGTTTGTGCCCCTCTGTGCTCCTGCAGCACCTGAGTGTTTATTCACCTCTGAACCTCTGCTTTCCCACCTGAGTACGCGCAGCTCCTGGCTGCAGTGACTTCATATCCTGAGGACTGGAGCTCCGTGGTGAACAGATGGCTTTCTATGTTCTAATGAGAGGGATACAAGAGTTCCAGAGTTCTAGTCTGGAAAGGACCAAACATTTCTTAAAAGCTAAGTATGTTGCCGGAAAAAGAAGGGAGCAGAGCTTTCCCCAGGAAGCTTAGCTGTGGTTTAGATTTTT
>gene=chr20_3022017-3023017; species=panTro
AGGGTGGTCCAGAGATGCCTGCCTCCCACTGCCCACACGCAGGGGCCCACCCTCCTTTCCTCTAACCTTCCCACATACTCTGGCCCCATGGATCCACGGCAGTTCCTGCTGGCCCTTCTCCATTTTGTTCCTTATGCTGCACCCCTCTGCTGCCACTCCCTGCGTCCGTGACTCCAGCTCACTCGTCTCTGTCCTTCACCCAGGCCACCTGCTCAGGGTTTGTGCCCCTCTGTGCTCCTGCAGCACCTCAGTGTTTATTCACCTCTGAACCTCTGCTTTCCCACCTGAGTACGCGCAGCTGCTGGCTGCAGTGACTTCATATCCTGAGGACTGGAGCTCCGTGGTGAACAGATGGCTTTCTATGTTCTAATGAGAGGGATACAAGAGTTCCAGAGTTCTAGTCTGGAAAGGACCAAACATTTCTTAAAAGCTAAGTATGTTGCCGGAAAAAAAAGGGAGCAGAGCTTTCCCCAGGAAGCTTAGCTCTGGTTTAGATTTCT
>gene=chr20_3022017-3023017; species=papHam
AGAGTTGTCCAGAGATGCCTGCCTCCCACTGCCCACACCCAGGGGCCCACCCTCCTTTCCTCTAACCCTCCCACATTCTCTGGCCCCATGGATCCGCAGCAGTTCCTGCTGGCCCTTTTCCATTTTGTTCCTTACGCTGCACCCCTCCGCTGCCACTCCCTGCGTCCATGACTCCAGCTCACTTGTCTCTGTCCTTCACCCAGGTCGCCTGCTCA--GTTTGTGTCCCTCTGTGCTCCTGCAGCACCTGAGTGTTTATTCACCTCTGAACCTCTGCTTTCCCACCTGAGTACGCACAGCTCCAGGCTGCAGTGACTTCATATCCTGAGGACTGGAGCCCCATGGTGAACAGATGGCTTTCTATGTTCTAATGAGAAGGATACAAGAGTC-CAGAGTTCTAGTCTAGAAAGGACCAAACATTTCTAAAAAGCTAAGTATGCTGCCAGAAAAAAAAGGAAGCAGAGCTTTCCCCAGGAAGCTTAGCTC-GGTTTAGATTTTT
>gene=chr20_3022017-3023017; species=ponAbe
AGGGTGGTCCAGAGATGCCTGCCTCCGACTGCCCACACCCAGGGGCCCACCCTCCTTTCCTCTAACCCTCCCACGTTCTCTGGCCCCATGGATCTGCGGCAGTTCCTGCTGGCCCTTCTCCATTTTGTTCCTTATGCTGCACCCCTCTGCTGCCACTCCCTGCATCCATGACTCCAGCTCACTCGTCTCTGTCCTTCACCCAGGCCGCCTGCTCAGGGTTTGTGCCCCTCTGTGCTCCTGCAGCACCTGAGTGTTTATTCACCTCTGAACCTCTGCTTTCCCACCTGAGTACGCGCAGCTCCTGGCTGCAGTGACTTCATATCCTGAGGACTGGAGCTCCGTGGTGAACAGATGGCTTTCTATGTTCTAATGAGAGGGATACAAGAGTTCCAGAGTTCTAGTCTGGAAAGGACCAAACATTTCTTAAAAGCTAAGTATGTTGCCAGAAAAAAAAGGGAGCAGAGCTTTCCCTAGGAAGCTTAGCTCTGGTTTAGATTTTT
>gene=chr20_3022017-3023017; species=rheMac
AGGGTTGTCCAGAGATGCCTGCCTCCCACTGCCCACACCCAGGGGCCCACCCTCCTTTCCTCTAACCCTCCCACATTCTCTGGCCCCATGGATCCGCAGCAGTTCCTGCTGGCCCTTTTCCATTTTGTTCCTTACGCTGCACCCCTCCGCTGCCACTCCCTGCGTCCATGACTCCAGCTCACTTGTCTCTGTCCTTCACCCAGGTCGCCTGCTCA--GTTTGTGTCCTTCTGTGCTCCTGCAGCACCTGAGTGTTTATTCACCTCTGAACCTCTGCTTTCCCACCTGAGTATGCACAGCTCCAGGCTGCAGTGACTTCATATCCTGAGGACTGGAGCCCCATGGTGAACAGATGGCTTTCTATGTTCTAATGAGAGGGATACAAGAGTT-CAGAGTTCTAGTCTAGAAAGGACCAAACATTTCTAAAAAGCTAAGTATGTTGCCAGAAAAAAAAGGAAGCAGAGCTTTCCCCAGGAAGCTTAGCTC-GGTTTAGATTTTT
>gene=chr20_3414017-3415017; species=hg19
ACCTCCCCTTCTCTGCTTTGGCAGCCATTATGTCCATGGGTCTCTGGCTTGTCTTGTGCAATACTTCCTTGTGTTAAACTCCAAGATATCAATGGGCTGATGAGAGTTCCAGCGTGAGCTACGTGACTGGATGGGTGCTTGGAATAAGAATCCCATGCCCCAGAGAGCAAGACCAGCAAGACAATACTGACTAAGCCACTTTCCCCTGTAAGCCACCCTGGACCCACTTCTCAGTCCTAAGGACTAATGACATAAACTGGATGATGGTCACATAAAAATCTTGGTGAGATGCTGGAAGTCTAAAGTGGTCCCTTTGGGATCATAATGTAAGAAAGTGGCTTCAAGGCATATTTCAGCATAGAGTAACCTTGGCATTGGAAGCACTTTGCAAAAACATAAGAGGCCATGCTAACTCTTTTCATACAACAGAGGCCTGGCAGGTGACATTTCCAGAGGGAGAATGGAAGATTCTGAGAGCACTGCACAAGAGTCTCCCTTAG
>gene=chr20_3414017-3415017; species=bosTau
ACCTTCTGTTCTTTGCTTTGGCAGCCTTTCCATCCACAGG--TCTTTGTCCTTCTGTGTAACAATTCCT--TGTGCTAGTCTAACATGTAAGTGAGCTAGTGAGAGCTCCAGGGTGAGCTGGATGACTGGGGGGGTAGGTGGAAGAAGAAACCTGTGCCTCAGA--GCAAGCCTGA-ATCACAAT----------CCACTTtcctctggaagtgcccatggagtctttcctcagtcctaggga---agaatgaaaactgagtggtcgtcacata-aaatcttggtgagaTGCTGCAATTCTAAAGTATTCATTTTTTGATCATCATGTAAGAAAGTGGACTCAAGGTACATTTCAACACAGAGTGAATCTGGCATTGGATACATTTCACAA--GTATAAGAGACGATGCTCATTTCTTTCATACAACAGAGGCCTGGCTGGTAACACTTACAGTGGAAGAATGGAAGATTCTGAGAGGATTACACAAGAGTCTTCCCTGG
>gene=chr20_3414017-3415017; species=calJac
ACCCACTCTTCTCTGCTTTGGCAGCCATTATGTCCATGGGTTTCCAGCTTGCCTTGTACAATAATTCCTTGTGTTAAACTCCAAGATATCAATGGGCTGATGAGAGTTCCAGCATGAGCTAGATGACTGGATCGGTGCCTGGAATAAGAATCCCATGCCCCAGAGAGCAAGACCAGCACGCTCTTGCTGACTAAGCCACTTTCCTCTGCAAGCTGCCCTGGACCCACTTCTCAGTCCTAAGGACTAATGACGGAAACTGGATGGTGGTCATGTAAAAGTCTTGGTGAGATGCTGGAAGTCTAAAGTGGTCCCTTTGGGAACATAATGTAAGAAAATGGCTTCAGGGCTTATTTCGGCATAGAGTCACCTTAGCATTGGAAGCACTTTGCAAAAATATAAGAAACTATGCTAACCCTTTTCATACAACAGAGGCCTGGCAGGTGACATTTCCAGGTGGAGAATGGAAGGCTCTGAGAAGACTGCCCAAT--TCTCCCTTAG
>gene=chr20_3414017-3415017; species=canFam
----------------------------------------------------------------------------------------------------------------------------------------------------------------------------------------------------------------------------------------------------------ATGAAATAAAAGGATGGTTAAATAGAAATCTTGGTGAGATGCTAAAAGTCTAAACTGGTCCCTTTAGGACCATCATA-AAGAAAGTGCCCTCAAGGTATATATTAGCACAGAGTGACCTTGACATTGGATACACTTAACAAAGACATAAGAGATCATGCTCATTCTTTTCATATGACAGAGTCCTGGATGGTAACATTTCCAGAGGGAGAATGAAGGATCCTGAAGGGACT--GCATGAATCTTCCCTGG
>gene=chr20_3414017-3415017; species=equCab
ATCTCCCCCTCTTTGCTTTGGCAGCCATTCCACCCACAGGTCTCTGGGTCCTCTTTGGGAAGATTTCCCTGTGTAATACTCTGAGGTGTCAATGGGCTGATG-AAAGTTCAGAGTGAGCTGGCTGACTGGGCAGGTCACTGGAATGAGAAGCCTGGGACCCAGAGAGCAAGTCTGGCAAGACAGTACTGACTAAGCCATTTTCCTCTGGCA----CCATGGACCCATTTCTCAGTTCTAAGGA---AGAGTGGAAAGTGAGTGGTTGTCACATA-AAATCTTGATATAATGCTGGAAGTCCAAAGTGGTCCCTTTGGGACCATCATGCAAGAAAGTAGCCTCAAGGTATATTTCAGCATAGAGTGACGGTGGCACTGGACAGACTTCATAAAGACAAAAGAGCCCCTGCTCACGGTTTTCATACAGCAGAGGCCTGGCTGATGGCACTTTCAGAGGGAGACTAGAGAGTTCTGAGAGGACTACACAGGAGTCTTTCCTGG
>gene=chr20_3414017-3415017; species=gorGor
ATCTCCCCTTCTCTGCTTTGGCAGCCATTATGTCCATGGGTCTCTGGCTTGTCTTGTGCAATACTTCCTTGTGTTAAACTCCAAGATATCAATGGGCTGATGAGAGTTCCAGCGTGAGCTACATGACTGGATGGGTGCTTGGAATAAGAATCCCATGCCCCAGAGAGCAAGACCAGCAAGACAATACTGACTAAGCCACTTTCCCCTGTAAGCCACCCTGGACCCACTTCTCAGTCCTAAGGACTAATGACATAAACTGGATGATGGTCACATAAAAATCTTGGTGAGATGCTGGAAGTCTGAAGTGGTCCCTTTGGGATCATAATGTAAGAAAGTGGCTTCAAGGCATATTTCAGCATAGAGTAACCTTGGCATTGGAAGCACTTCGCAAAAACATAAGAGGCCATGCTAACTCTTTTCATACAACAGAGGCCTGGCAGGTGACATTTCCAGACGGAGAATGGAAGATTCTGAGAGCACTGCACAAGAGTCTCCCTTAG
>gene=chr20_3414017-3415017; species=panTro
ACCTCCCCTTCTCTGCTTTGGCAGCCATTATGTCCATGGGTCTCTGGCTTGTCTTGTGCAATACTTCCTTGTGTTAAACTCCAAGATATCAATGGGCTGATGAGAGTTCCAGCGTGAGCTACATGACTGGATGGGTGCTTGGAATAAGAATCCCATGCCCCAGAGAGCAAGACCAGCAAGACAATACTGACTAAGCCACTTTCCCCTGTAAGCCACCCTGGACCCACTTCTCAGTCCTAAGGACTAATGACATAAACTGGATGATGGTCACATAAAAATCTTGGTGAGATGCTGGAAGTCTAAAGTGGTCCCTTTGGGATCATAATGTAAGAAAGTGGCTTCAAGGCATATTTCAGCATAGAGTAACCTTGGCATTGGAAGCACTTTGCAAAAACATAAGAGGCCATGCTAACTCTTTTCACACAACAGAGGCCTGGCAGGTGACATTTCCAGATGGAGAATGGAAGATTCTGAGAGCACTGCACAAGAGTCTCCCTTAG
>gene=chr20_3414017-3415017; species=papHam
------------------------------------------------------------------------------------------------------------------------------------------------------------------------AAGACCAGCAGGACAAT----ACTAAGCCACTTTCCCCTGCAAGCCACCCTGGACCCCCGTCTCAGTCCTAAGGACTAATGACATAAACTGGATGGTGGTCACATAAAAATCTTGGTGAGATGCTGGAAGTCTAAAGTGGTCCCTTTGAGATCGTAATGTAAGAAAGTGGCTTCAAGGCATATTTCAGCATAGAGTAACCTTGGCATTGGAAGCACTTTTCAAAAACGTAAGAGGCCATGCTAACTCTTTTCATACAACAGAGGCCTGGCAGGTGACATTTCCAGACGGAGAATGGAAGATTCTGAGAGGACTGCACAACAGTCTCCCTTAG
>gene=chr20_3414017-3415017; species=ponAbe
--------------------------------------------------------------------------TAAACTCCAAGATATCGATGGGCTGATGAGAGTTCCAGCATGAGCTAGATGACTGGATGGGTGCTTGGAATAAGAATCCCATGCCCCAGAGAGCAAGACCAGCAAGACAATACTGACTAAGCCACTTTCCCCTGTAAGCCACCCTGGACCCACTTCTCAGTCCTAAGGACTAATGACATAAACTGGATGGCGGTCACATAGAAATCTTGGTGAGATGCTGGAAGTCTAAAGTGGTCCCTTTGGGATCATAATGTAAGAAAGTGGCTTCAAGGTATATTTCAGCATGGAGTAACCTTGGCATTGGAAGCACTTTGCAAAAACATAAGAGGTCATGCTAACTCTTTTCATGCAACAGAGGCCTGGCAGGTGACATTTCCAGACGGAGAATGGAAGATTCTGAGAGCACTGCTTAAGAGTCTCCCTTAG
>gene=chr20_3414017-3415017; species=rheMac
ACCTCCCCTTCTCTACTTTGGCAGCCATTATGTCCATGGGTCTCTGGCTTGTCTTGTGCAATACTTCCTTGTGTTAAACTCCGAGATATCAATGGGCTGATGAGAGTTCCAGCGTGAGCTAGATGACTGGACCGGTGCTTGGAATAAGAATCCCATGCCCCAGAGAGCAAGACCAGCAGGACAAT----ACTAAGCCACTTTCCCCTGCAAGCCACCCTGGACCCACGTCTCAGTCCTAAGGACTAATGACATAAACTGGATGGTGGTCACATAAAAACCTTGGTGAGATGCTGGAAATCTAAAGTGGTCCCTTTGAGATCGTAATGTAAGAAAGTGGCTTCAAGGCATATTTCAGCATAGAGTAACCTTGGCATTAGAAGCACTTTTCAAAAACATAAGAGGCCATGCTAACTCTTTTCATACAACAGAGGCCTGGCAGGTGACATTTCCAGACGGAGAATGGAAGATGCTGAGAGGACTGCACAACAGTCTCCCTTAG
>gene=chr20_3725078-3726078; species=hg19
gtcatacctcttggctactttaaatccacgaagacagaattctgaatggccttctgtgctcttcatgatctcaccttagcattcttgtgttttctcctgctgcctatggagccgacccatagctagttctccctgctctttcacatctgtaagtttttgcacatgctgttccctctgcctggaTTCCCACCCAAGAAGGGAGGGTTGCACTGACTGCCCTGTGCCTCCGCAGGAAATGGGAGGGCGGAGACCCGGGCGTGGCCCACCAGAAGACCCCGACCTGCCTGCTGCTGACTCCGGAGGGCGCCTTCCACAGCTTTGGCTACACCGCCCGCGATTACTACCATGACCTGGACCCCGAAGAGGCGCGGGACTGGCTCTACTTCGAGAAGTTCAAGATGAAGATCCACAGCGCCACGGTGAGTCACAGGGCTCCAGACAGGGAGGCGGGGCCAGCATGGAAAAGGGCAGGGCTAATGGGGGTGGGTGGGACAAAACCA
>gene=chr20_3725078-3726078; species=bosTau
gtcatgcttcttcact-cttaaaacccaccaAGACAGAATTCTGAATGACATTTGATA---CTCCTTAGTTGATCTTAACAT------------TGCTGCT-----TTGAGCCAACTTATAGCTAGTTCTCCCCACTCTTTGACACCTCTGTAAACTTGCACATGCTCTTCCTTCTCCCTGGATTCCT-cccatgaagGGAAGACCACACTGACAGCCTTCTGCCTCCACAGGAAATGGGAAGGGGGGGACCCAGGTGTGGCCCACCAGAAGACCCCTACCTGCCTGCTGCTGACCCCAGAGGGTGCCTTTCACAGCTTTGGCTATACAGCCCGCGATTATTACCACGATCTGGACCCTGAGGAGGCTCGTGACTGGCTCTACTTCGAGAAGTTCAAGATGAAGATCCACAGTACCACTGTGAGTC-CAGGGCTCCAGCCAGGAAGGCAGGGCCAGGAGGAAAAGAGGGAGGCCTCAT---GGAGGGT-GGGCAAAGCTA
>gene=chr20_3725078-3726078; species=calJac
gtcatatctctttactacttaaaatccaccTAGACAGAGCTCCTAATGACATTCTGTTCTCTTCATGATCTGACCTTAGCATTCTTGTATTTTCTCCGGCTGCATATCCAGCCGACCCGTAGCTAGTTCTCCCTgctcttgctcacctgtaagtttttgcatatgctgttccctctgcctgCATTCCCACCCAGGAAGGGAGGGTTGCACTGACGGCCCGGTGTC-CCGCAGGAAATGGGAGGGCGGAGACCCGGGCGTGGCCCACCAGAAGACCCCGACCTGCCTGCTGCTGACCCCAGAGGGCGCCTTCCACAGCTTTGGCTACACCGCCCGCGATTACTATCATGACCTGGATCCCGAGGAGGCCCGGGACTGGCTCTACTTCGAGAAGTTCAAGATGAAGATCCACAGCGCCACAGTGAGTCACCGGGCTTCAGACAGGGAGGCGGGGCCTGCGCCTGCCTGGG-AAAGCTAAT--GGGAGGGTGGGACAAAACCT
>gene=chr20_3725078-3726078; species=canFam
-------------------------------------------------------------------------------------------------------------------------------------------------------------------------------------ggttccc-cccaggAAGGGAAGACCGCACTGACAGCCCTGTGCCTCCACAGGAAATGGGAGGGCGGGGACCCAGGAGTGGCCCACCAGAAGACCCCCACCTGCCTGCTTTTGACCCCGGAGGGCGCCTTTCACAGTTTTGGCTACACAGCCCGCGATTACTACCACGATCTGGACCCTGAGGAGGCGCGAGACTGGCTCTACTTCGAGAAGTTCAAGATGAAGATCCACAGTGCCACTGTAAGGC-CGGGAATCCAGCCAGGGAAGCGGGGCCAGGAGGGGAAAGGAAGGGGCTCCT---GTAGGGG-GAGCAGAGGTA
>gene=chr20_3725078-3726078; species=equCab
gtcatgccgcctcactacttcaaacccAGCAAGATAGAATTCCGAATGGCAGCTGATGCTCTTCTTTGACTGACTTTAACATTCCTGTATTTTCTCCTACTGTATATTGAGCCAGC-TATGGTTAGTTCTCCCTGCTCCTTCATGCCTCTTAGCATTTACACCTGCCCTTCCTCCTGCTTGGATTCTC-cccacgaagGGAGGACCACACTGACAG-CCTGTGCCTCTGCAGGAAATGGGAAGGCGGAGACCCAGGCGTGGCTCATCAGAAGACCCCCACCTGCCTCCTGCTGACCCCAGAGGGCGCCTTTCACAGCTTTGGCTACACTGCCCGTGATTACTACCACGATCTGGACCCTGAGGAAGCGCGTGACTGGCTCTACTTCGAGAAGTTCAAGATGAAGATCCACAGCGCCACTGTGAGCC-CCGGGCTTCAGCCAGGGCTGTGGGGCCAGAAGGGAAAGGGTCGGGACTAAT---GGAGGGT-AGGCAAAGCTC
>gene=chr20_3725078-3726078; species=gorGor
gtcatacctcttggctactttaaatccacgaagacagaattctgaatggccttctgtgctcttcatgatctcaccttagcattcttgtattttctcctgctgcctatggagccgacccatagctagttctccctgctctttcacatctctaagtttttgcacatgctgttccctctgcctggaTTCCCACCCAAGAAGGGAGGGTTGCACTGACTGCCCTGTGCCTCCGCAGGAAATGGGAGGGCGGAGACCCGGGTGTGGCCCACCAGAAGACCCCGACCTGCCTGCTGCTGAC-CCGGAGGGCGCCTTCCACAGCTTTGGCTACACTGCCCGCGATTACTACCATGACCTGGACCCCGAAGAGGCGCGGGACTGGCTCTACTTCGAGAAGTTCAAGATGAAGATCCACAGTGCCACGGTGAGTCACAGGGCTCCAGACAGGGAGGCGGGGCCAGCATGGAAAAGGGCAGGGCTAATGGGGGTGGGTGGGACAAAACCA
>gene=chr20_3725078-3726078; species=panTro
gtcatacctcttggctactttaaatccacgaagacagaattctgaatggccttctgtgctcttcatgatctcaccttagcattcttgtattttctcctgctgcctatggagccgacccatagctagttctccctgctctttcacatctgtaagtttttgcacatgctgttccctctgcctggaTTCCCACCCAAGAAGGGAGGGTTGCACTGACTGCCCTGTGCCTCTGCAGGAAATGGGAGGGCGGAGACCCGGGCGTGGCCCACCAGAAGACCCCGACCTGCCTGCTGCTGACTCCGGAGGGCGCCTTCCACAGCTTTGGCTACACCGCCCGCGATTACTACCATGACCTGGACCCCGAAGAGGCGCGGGACTGGCTCTACTTCGAGAAGTTCAAGATGAAGATCCACAGCGCCACGGTGAGTCACAGGGCTCCAGACAGGGAGGCGGGGCCAGCATGGAAAAGGGCAGGGCTAATGGGGGTGGGTGGGACAAAACCA
>gene=chr20_3725078-3726078; species=papHam
gtcatacctcttcgctacttaaaatccacgaagacagaattctgaatggccttctgtgctcttcatgatctcatcttagcattcttgtattttctcctgctgcctatccaaccgacccatagctagttctccctgctctttcacatctgtaagtttttgcacatgctgttccctctgcctggaTTCCCACCCAA----GGAGGGTTGCACTGACGGCCCTGTGCCTCCGCAGGAAATGGGAGGGCGGAGACCCGGGCGTGGCCCACCAGAAGACCCCGACCTGCCTGCTGCTGACCCCGGAGGGTGCCTTCCACAGCTTTGGCTACACCGCTCGCGATTACTACCATGACCTGGACCCGGAAGAGGCGCGGGACTGGCTCTACTTCGAGAAGTTCAAAATGAAGATCCACAGCGCCACGGTGAGTCACAGGGCTCCAGACAGGGAGGCGGGGCCAGCATTGAAAAGGGCAGGGCTAATGGGGGTGGGTGGGGCAAAACCT
>gene=chr20_3725078-3726078; species=ponAbe
gtcatacgtcttcgctactttaaatccacgaagacagaattctgaatggccttctgtgctcttcatgatctcaccttagcattcttgtattttctcctgctgtctatggagccgacccatagctagttctccctgctctttcacatctggaagtttttgcacatgctgttccctctgcctggaTTCCCACCCAAGAAGGGAGGGTTGCACTGACTGCCCTGTGCCTCCGCAGGAAATGGGAGGGCGGAGACCCGGGCGTGGCCCACCAGAAGACCCCGACCTGCCTGCTGCTGACCCCGGAGGGCGCCTTCCACAGCTTTGGCTACACCGCCCGCGATTACTACCATGACCTGGACCCCGAAGAGGCGCGGGACTGGCTCTACTTCGAGAAGTTCAAGATGAAGATCCACAGCGCCACGGTGAGTCACAGGGCTCCAGACAGGGAGGCGGGGCCAGCATGGAAAAGGGCAGGGCTAACGGGGGTGGGTGGGACAAAACCA
>gene=chr20_3725078-3726078; species=rheMac
gtcatacctcttcgctacttaaaatccacgaagacagaattctgaatggccttctgtgctcttcatgatctcaccttagcattcttgtattttctcctgctgcctgtccaaccgacccatagctagttctccctgctctttcacatctgtaagtttttgcacatgctgttccctctgcctggaTTCCCACCCAA----GGAGGGTTGCACTGACGGCCCTGTGCCTCCGCAGGAAATGGGAGGGCGGAGACCCGGGCGTGGCCCACCAGAAGACCCCGACCTGCCTGCTGCTGACCCCGGAGGGCGCCTTCCACAGCTTTGGCTACACCGCTCGCGATTATTACCATGACCTGGACCCGGAAGAGGCGCGGGACTGGCTCTACTTCGAGAAGTTCAAGATGAAGATCCACAGCGCCACGGTGAGTCACAGGGCTCCAGACAGGGAGGCGGGGCCAGCATTGAAAAgggcagggctaatgggggtgggTGGGGCAAAACCA
>gene=chr20_4255017-4256017; species=hg19
ACAGGGGCAAATTTGGAAGACAGACATACTTTTCACTGTTTGCCTATGTGTTTCAATATGTGTTGAAAGTGGTTAGGAACCTGACATTGTGGAAAATAAAATCAGCGATGGAGGGAGTGAACGCAGGAAAAGCTTCTAGGATGCCATGCAACAGGCCAAAGAGATGGAATTAATAAAAAGGAAGGATGACAATTCCTGAAGAACAAACCAGGAAGCCACCTTAAAAATGGAAAGGAAGTAACAATCGAAGGCATAAACTAATATTTTTCTGAGATGAGAAAGGATGATCAAAAGAGCTGAACTGTGTTTCAACAAAACATATTGAAAAATATAAAAAATATTAACAGAGTCTGATATTTCAATGCATCCTGGTGAAGATTTTATGTTTTGGGTAAATGGGAAAAGAAATTCAGTCTGAACTTGGATCTCTCCTTTATCAAGAAAATTGGGTGAATACTACAGCATCAATTCTTAAGTAGATTTTATGCCCATCATTGTTT
>gene=chr20_4255017-4256017; species=bosTau
TCAGGGACAGGATTGGAAGGAAGACCTACTTTTCATTGTTTTCCTTTTCCCTT-agtatgcattgaaaatagtaaagaacccgacattgtagaaaataaaa-cagtgatggagagggc-aatttaagaaaatctcctagaatgccagatgagagctcaaagacatgaaattgat-gagagagagaatgacaattc-tgaagagacagcatgaagcccaacacaaaaatgaaatgagagcaataatcaaagacat-aaacaatatttttctgagatgagaaatgataatgaaaacaactgaattgtgcttcaat--------------------aaaaataacaacaggcccaaatattttaatgcatcctggtgaagattttATATATCATGCAAATGAGAAAAG---TTCAGTCTGGACTCAGATTTCTTCCTGATAAAGAAAGTGAGGTAAATGTTATAATATCA--TCTTAAGAGAATGTTAAATCTGTCTTTGTCT
>gene=chr20_4255017-4256017; species=calJac
AGAGCGGCAAGTTTGGAAGAGAGACATACTTATCACTGTTTGCCTGTGTGTTTCAATATGTGTTGAAAGTAGTTAAGAACCTAC--TTGTGGAAAATAAAATCAGTGATGGAAGGAGCGAACACAGGAAAAGCTTCTAGGAAGCCAAGCAACAGGCCAAAGGGGTGAAATTAAT-AAAAGGAAGGATGACAATTCCTGAAGAGCAAACCAGGAAGCCATCATAAAAATGGAAAGGAAGTAACAAGCAAAGGAATAAAAtaatatttttCTGAGATGAGAAAGGATGATCAAAAGAGCTGAACTGTGTTTCAACAAAACATATTGAAAAATATAAACAATATTAAC--AATCTGATATTTTAATGCATCCTGGTGAAGATTTCATGTTTTGGGTAAATGAGAAAAGAAATTGAGTCTGAATTTGTATTTCTCCTTTATCAAGAAAATGGTGTGAATGCTGCAGCATCAATTCTTAGGTAGGTGTTATGCCCGTCATTGTTC
>gene=chr20_4255017-4256017; species=canFam
TCAGGGGCAAGATTGGAAGGGAGATCCACTTTTCATGGTTTG-CTTTTTCCTT-aatatacattgaaagtagcaaagaacctgacatcgcagaaaataaaattagtgatggatcaggtaaacttaagataa---tttagagtgccatgcaacaggtc-aagagatggaatttat-gagagagaagatgacaattc-tgaagagaaagcatagagcccatcacgaaaatggaacagaagcaagaattaaaggcataaaaggatgtttttctgagatcataaatgatAAAGAAAAGAGCTGAACTGTGTTTCAAT-------------------AAAGAACTATGATAGAATCTGGTATTCCA---------GGTGAAGATTTCATACTTTGGGTAAATGAGAAAAGTAATTCAGTCTGGACTCAGATTTCTCCCTGAT----AAAGTGGGGTAAATGCTATAGAATCA--TCTTAAGCAGATGTCATGTCCATTATTGTTG
>gene=chr20_4255017-4256017; species=equCab
TCAGGGGCAGGGTTGGAAAGGAGAGCTACTTTCCACTGTTTGCCATTTTCCTT-aatacatgttgaaagtagtaaagaacctgacattgcagaaaataaaattagtgacggagagggcaaacttagggaaatcttctggaatgccttgcaacagatcaaagagatgaagttgat-gagagagaggatggcaactc-tgaagagaaaccatggagcccatcaaaaaaatggaatggaagcaataatcaaaggcactaagtattgcttttctaagatgagaaatgatgatcaaaagagctgaatcatgtttcagt-------------------aaaaaataataacagaatctgatatttcaatgcatcctggtgaagattccata-ttcaggtatacgagaaaaGAAATTCAGTCTGGACTCAGATTTCTCCCTGATAAAGAAAGTGGAGTAAATGCAACAGCATCA--TCTTAAACAGATGTTATGTCCATCGTTGTCT
>gene=chr20_4255017-4256017; species=gorGor
--------------------------------------------------------------------------------------------------------------------------------------------------------------------------------------------------------------------------------------------------------------------------------------------------------------------------------------------------------------------------------------------------------------------------------------------------------------------------------------------------------------------
>gene=chr20_4255017-4256017; species=panTro
ATAGGGGCAAATTTGGAAGACAGACATACTTTTCACTGTTTGCCTATGTGTTTCAATATGTGTTGAAAGTGGTTAGGAACCTGACATTGTGGAAAATAAAGTCAACGATGGAGGGAGTGAACGCAGGAGAAGCTTCTAGGATGCCATGCAACAGGCCAAAGAGATGGAATTAATAAAAAGGAAGGATGACAATTCCTGAAGAACAAACCAGGAGGCCACCATAAAAATGGAAAGGAAGTAACAATCAAAGGCATAAACTAATATTTTTCTGAGACGAGAAAGGATGATCAAAGGAGCTGAACTGTGTTTCAACAAAACATATTGAAAAATATAAAAAATATTAACAGAATCTGATATTTCAATGCATCCTGGTGAAGATTTTATGTTTTGGGTAAATGGGAAAAGAAATTCAGTCTGAACTTGGATCTCTCCTTTATCAAGAAAATGGGGTGAATACTACAGCATCAATTCTTAAGTAGATTTTATGCCCATCATTGTTT
>gene=chr20_4255017-4256017; species=papHam
ACTGGGGCAAGTTTGGAAGACGGACATACTTTTCACTGTTTGCCTATGTGTTTCAATATGTGttgaaagtggttaagaacctgacactgtggaatataaaatcagttatggagggagtgaatgcaggaaaagcttctaggatgccatgcaacaggccaaagagatgaaattaat-aaaaggaaggatgacagttcctgaagagcaaaccagaaagccaccaaaaaaatggaaaggaagtaacaatcaaaggcataaaataatatttttctgagatgagaaaggaTGATCAAAAGAGCTGAACTGTGTTTCAGCAACACATATTGAAAAATATAAAAAATATTAACAGAGTCTGATATTTCAATGCTTCCTGGTGAAGATTTTATGTTTTGGGTAAATGGGAAAATAAATTCAGTCTGAACTTGGATCTCTCCTTTATCAAGAAAGTGGGGTGAATAGTACAGCATCAGTTCTTAAGTAGATGTTATGCCCATCATTGTTT
>gene=chr20_4255017-4256017; species=ponAbe
GCAGGGGCAAGTTTGGAAGGCAGACATACTTTTCACTGTTTGCCTATGTGTTTCAATATGTGTTGAAAGTGGTTAAGAACCTGACGTTGTGGAAAATAAAATCAGCGATGGAGGGAGTGAATGCAGGAAAAGCTTCTAGGATGCCATGCAGCAGGCCAAAGAGATGGAATTAATAAAAAGGAAGGATGACAATTCCTGAAGAACAAACCAGGAAGCCACCATAAAAATGGAAAGGAAGTAACAATCAAAGGCATAAAATAATATTTTTCTGAGATGAGAAAGGACGATCAAAAGAGCTGAACTGTGTTTCAACAAAACATATTGAAAAATATAAAAAATATTAACAGAGTCTGATATTTCAATGCAACCTGGTGAAGATTTTATGTTTTGGGTAAATGGGAAAAGAGATTCAGTCTGAACTTGGATCTCTCCTTTATCAAGAAAATGGGGTGAATACTACAGCATCAATTCTTAAGTAGATGTTATGCCCATCATTGTTT
>gene=chr20_4255017-4256017; species=rheMac
ACAGGGGCAAGTTTGGAAGACGGACATACTTTTCACTGTTTGCCTATGTGTTTCAATATGTGTTGAAAGTGGTTAAGAACCTGACATTGTGGAATATAAAATCAGTTATGGAGGGAGTGAATGCAGGAAAAGCTTCTAGGATGCCATGCAACAGGCCAAAGAGATGAAATTAAT-AAAAGGAAGGATGACAGTTCCTGAAGAGCAAACCAGAAAGCCACCATAAAAATGGAAAGGAAGTAACAATCAAAGGCATAAAATAATATTTTTCTGGGATGAGAAAGGATGATCAAAAGAGCTGAACTGTGTTTCAGCAACACATATTGAAAAATATAAAAAATATTAACAGAGTCTGATATTTCAATGCATCCTGGTGAAGATTTTATGTTTTGGGTAAATGGGAAAAGAAATTCAGTCTGAACTTGGATCTCTCCTCTATCAAGAAAATGGGGTGAATAGTACAGCATCGGTTCTTAAGTAGATGTTATGCCCATCATTGTTT
>gene=chr20_4312017-4313017; species=hg19
AACTGGGGCATTGAGACCTGCTCCCTGGCTGCCCTCTAGATAAAAGTCCAGATGGTTGTAGATGTGTGCGGCTGATGGAGACACCTGGAAACTCCTGAGCAGAGGGGAGTGCCCTGTTGCCCACCTGGCAGAGGACTCTAGAGTGGCCTGTATAATCAGGGAAAGATCATGATGGAGTAGAAGTAGTGTTGAGGTATGGTTATGCTGAGAGGCCCTGAGATATCTCTGCCCAGCCCTATTCTAGCCTCTTGTGGACTCTGTACGGCTTAGAGGAGAACCGGGAATATGCCTGTGGTCCCTAGAGAGGGGCAGGGAAGGGACTGAGAGGCAGCATGCCAGCTGGGGAGTCACCATGATGCCAAGCAAGGGCACGTTCTGTCATCATCCCTGACAGAAGCTGAGGAATGGGTAGCCCAAAGTCAGGGGCCAGATTGAGTGAATGGTTGAACCTCATCCAAGAGCCTGCAACCCACCCCCTTCAACAGCTAAGACAGCTTCCC
>gene=chr20_4312017-4313017; species=bosTau
--------------------------------------------------------------------------------------------------------------------------------------------------------------------------------------------------------------------------------------------------------------------------------------------------------------------------------------------------------------------------------------------------------------------------------------------------------------------------------------------------------------------
>gene=chr20_4312017-4313017; species=calJac
AACCAGGGCGTTGAGACCTACTCCCTGGCTGCCCTCTAGGTAAAAATCCAGCTGGTGGTAGATGTGTGTGGCTGATGGAGACACCTGGAAACTCCTGAGCAGAGGGGAGTGCCCTGTTGCCCACGTGGCGGAGAACTGTACAGTGGCCTGTACGGCCATGGAAAGATCTTGATGGAGTAGAAGCAGTGCTGAGGCACAGTTATGCTGAGAGGCCCTGAGATCTCTCTG-----CCCCATTCTACCCTCTTGCGGACCCTGCAGGGCTTAGAGGAGATCCAGGAATATGCCTGTGATCCCTAGAGAGGGGCAGGGAAGGGACCGAGAGGCAGCAGGCCAGCCAGGGAGTCACCAGGATGCCAAGCAAAGGGATGTTCTGTCATCATTCCTGACAGAGGCTGAGGAATGGGTAGCCCAAAGTCAGGGGTCAGGTTGAGTAAATGGTTGAACCTTCTCCAAGAGCCTGCAACCCACCCCCTTCTATAGATAAGACGGCTTCCC
>gene=chr20_4312017-4313017; species=canFam
AACTGAAGAATTCAGACCTGCTCCCTGGGTTTTCTCTTGGTCAAAACCCTGAGACTGGGGGCCATATAATCCTGAT-GGGACAGGTGGAAACTCCAGAGCTGGTGGGAGTACGTTGCTGTCCCCTGGG-AGAGGATTGGAGAGTGGCCTTTACCACCAGAGAGA-GTCATGATAAAGTAGAAATAATGGGGAGGCTCAGTTGTGCTGAATGGCCCTGAAATTTCCCTG-CCAGCCTTGTTCCAGCCTCCCATGGGCCCTGTAGGGCTTGGACAAGACCCAGAAACATGCCTGTGGCCCCTAGAGAGTGGCAGGGAGGGGACTGAGAGGCAACATGCCAATCAGGGCGTCCCTGTGATGGTAGGCAAGGGGACTCCCTGACATTATCCCTGACAGGAGCTGAGGAGGGAGGGGTGCAGTGTAAGGGACCAGGTTGAGAGAATGGCTGAACATGTTCCAAGGGACTGTGG------CCCCTTGACTGCTCAGATGGCTCCTT
>gene=chr20_4312017-4313017; species=equCab
GACTGGAGAGTCGAGACCTGCTCCCTGGGCTCCCTCTAGGTCAAAATCCAGGGGCTGGGGGGTGGGTGTGTCTGAT-GACACAGGTGGAAACTCCAGGGCAGAGGGGAGTGCCCTGCTACCCACCTGG-AGAGCGTCGGGGAGCGGCCTGCACTACCAGGGGAG-GTCACGATGGAG-AGAACCAGCGGCGAGG-TTTGTTACGCTGAGAGGCCCTGAGATTCCCCTGCCCACCCCTGCTCTAGCCTCCCACGTGCCCAGAGGGGCTTGGAAGAGATCCAGGAACATGCCCGTGGCCCCTAGAGAGTGGCAGGGAATGGACTGAGAGGCAGCATGCCAGCCAGAGGGTCACCATGATGGCAGGCAAGGGGACTTCCTGACATGGTCCTTGGTGGAAGCTGAGGAATGGGCAGCCTAGAGTCAGGGGCTGGG-GGAGTGAATGGTTGAGCCTTCTCCAAGGGCCTGCAG-----CCCCCACAACAGCTAAGACGGCTGCTC
>gene=chr20_4312017-4313017; species=gorGor
AACTGGGGCATTGAGACCTGCTCCGTGGCTGCCCTCTAGATAAAAGTCCAGATGGTTGTAGATGTGTGCGACTGACGGAGACACCTGGAAACTCCTGAGCAGAGGGGAGTGCCCTGTTGCCCACCTGGCAGAGGACTCTAGAGTGGCCTGTATAATCAGGGAAACATCATGATGGAGTAGAAGTAGTGTTGAGGTATGGTTATGCTGAGAGGCCCTGAGATACCGCTGCCCAGCCCTATTCTAGCCTCTTGTGGACTCTGTAGGGCTTAGAGGAGAACC-GGAATATGCCTGTGGTCCCTAGAGAGGGGCAGGGAAGGGACTGAGAGGCAGCATGCCAGCCGGGGAGTCACCATGATGCCAAGCAAGGGCACGTTCTGTCATCATCCCTGACAGAAGCTGAGGAATGGGTAGCCCAAAGTCAGGGGCCAGATTGAGTGAATGGTTGAACCTCATCCAAGAGCCTGCAACCCACCCCCTTCAACAGCTAAGAC-GCTTCCC
>gene=chr20_4312017-4313017; species=panTro
AACTGGGGCATTGAGACCTGCTCCCTGGCTGCCCTCTAGATAAAAGTCCAGATGGTTGTAGATGTGTGCGACTGACGGAGACACCTGGAAACTCCTGAGCAGAGGGGAGTGCCCTGTTGCCCACCTGGCAGAGGACTCTAGAGTGGCCTGTATAATCAGGGAAAGATCATGGTGGAGTAGAAGTAGTGTTGAGGTATGGTTATGCTGAGAGGCCCTGAGATATTGCTGCCCAGCCCTATTCTAGCCTCTTGTGGACTCTGTAGGGCTTAGAGGAGAACCGGGAATATGCCTGTGGTCCCTAGAGAGGGGCAGGGAAGGGACTGAGAGGCAGCATGCCAGCCGGGGAGTCACCATGATGCCAAGCAAGGGGACGTTCTGTCATCATCCCTGACAGAAGCTGAGGAATGGGTAGCCCAAAGTCAGGGGCCAGATTGAGTGAATGGTTGAACCTCATCCAAGAGCCTGCAACCCACCCCCTTCAACAGCTAAGACCGCTTCCC
>gene=chr20_4312017-4313017; species=papHam
AACTGGGGCATTGAGACCTGCTCCCTGGTTGCCCTCTGGATAAAAATCCAGATGGTTGTAGATGTGTGAGGCTGATGGAGACAGCTGGAAACTCCTGAGCAGAGGGGAGTGCCCTCTTGCCCACCTGGCAGAGGACTGTAGAGTGGCCTGTGTGATCAGGGAAAGATCATGATGGAGTAGAAGTAGTGGTGAGGCATGGTTATGCTGAGAGGCCCTGAGATATCTCTGCCCACCCC----CTAGCCTCTTGTGGACCCTATAGGATTTAGTGGAGAACCGGGAATATGCCTGTGGTCCCTAGAGAGGGGCACGGAAGGGACTGAGAGGCAGCATGTCAGCCAGGGAGTCACCACGATGCCAAGCAAGGGGACGTTCTGTCATCATCCCTGAGAGAAGCTGAGGAATGGGTAGCCCAAAGTCAGGGGTCAGATTGAGTGAATGGTTGAACCTCTTCCAAGGGCCTACAACCCACCCCCTTCAACAGCTAAGATAGCTTCCC
>gene=chr20_4312017-4313017; species=ponAbe
AACTGGGGCATTGAGACCTGCTCCCTGGCTGCCCTCTAGATAAAAATGCAGATGGTTGTAGATGTGTGCGGCTGATGGAGACACCTGGAAACTCCTGAGCAGAGGGGAGTGCCCTGTTGCCCACCTGGCAGAGGACTGTAGAGTGGCCTGTATAATCAGGGAAAGATCATGATGGAGTAGAAGTAGTGTTGAGGTATGGTTATGCTGAGAGGCCCTGAGATATCTCTGCCCAGCCCTATTCTAGCCTCTTGTGGACCCTGTAGGGCTTAGAGGAGAACCGGGAATATGCCTGTGGTCCCTAGAGAGGGGCAGGGAAGGGACTGAGAGGCAGCATGCCATCCGGGGAGTCACCATGATGCCAAACAAGGGGATGTTCTGTCATCATCCCTGACAGAAGCTGAGGAATGGGTAGCCCAAAGTCAGGGTCCAGATTGAGTGAATGGTTGAACCTCGTCCAAGAGCCTGCAACCCATCCCCTTCAACAGCTAAGACAGCTTCCC
>gene=chr20_4312017-4313017; species=rheMac
AACTGGGGCATTGAGATCTGCTCTCCAGTTGCCATCTAGATAAAAATCCAGATGGTTGTAGATGTGTGAGGCTGATGGAGACAGCTGGAAACTCCCGAGCAGAGGGGAGTGCCCTCTTGCCCACCTGGCAGAGGACCGTAGAGTGGCCTGTGTGATCAGGGAAAGATCATGATGGAGTAGAAGTAGTGGTGAGGCATGGTTATGCTGAGAGGCCCTGAGATATCTCTGCCCACCCC----CTAGCCTCTTGTGGACCCTATAGGATTTAGTGGAGAACCGGGAATATGCCTGTGGTCCCTAGAGAGGGGCACGGAAGGGACTGAGAGGCAGCATGTCAGCCAGGGAGTCACCATGATGCCAAGCAAGGGGACGTTCTGTTATCATCCCTGAGAGAAGCTGAGGAATGGGTAGCCCAAAGTCAGGGGTCAGATTGAGTGAATGGTTGAACCTCTTCCAAGGGCCTACAACCCACCCCCTTCAACAGCTAAGATAGCTTCCC
>gene=chr20_4470413-4471413; species=hg19
TTAGCATCAAAATTCTATGAGGATGCCAGAGCCCTGAGAGAGATCTCCATTTCCTCCTGAGGCTGTGAGAGCTAAGGCACCTCCCAGGTTCACTCTGCAGAAAAGGCAGTGCCCAGACAGGACCTGCTCCCCTGCCCTTCACCCTTGGCTACCTCTGTTGCCCGGCCCCAGCTGCCTCTGGCAGCCTGCAGATACTGGTCCCTGAAGCATCCTTGGCCACCCCATTCTAAGGGCAGCATGTGGACACTAGAGAACCCAGCCAAGCCATTTTCAGGAGGCAATGCCTCCTTTTTCTCTGACAGTTTGGACAGCAGATTCTCACACAGCCAGGCCACAGCTGGAATTCCACTGGCTGAGATAACAGCTTTAGGAGCTGGACAAATGTGTGATGGAAGACCTCGCTTGTCTTCAGGAGGCACTTATTTTGTTCCTACTTGTTTTTCTGCCAGCTCCTCGGGCAATTGTTATGACTACTTTGGTGCATTTCCAAGAGATGCTAG
>gene=chr20_4470413-4471413; species=bosTau
--------------------------------------------------------------------------------------------------------------------------------------------------------------------------------------------------------------------------------------------------------------------------------------------------------------------------------------------------------------------------------------------------------------------------------------------------------------------------------------------------------------------
>gene=chr20_4470413-4471413; species=calJac
TTAGCATCACAATTCTGTGAGGTTGCCAGAGCTCTGAGAGAGATCTCCATTTCCTCCTGAGGCTGTGAGAGCTAACGCACCTCCCAGGTTCACTCTGCAGAAAAGGCGGTGCCCAGACAGGACCTGTTCCCCTGCCCTTCACCCTTGGCTCCTTCTGCCC-----ACCCAGCTGCCTCTGGCAGCCTGCAGATACTGGTCCCTGAAGCATCCTTGGCCACGCCATTCTAAGGGCAGCATGTGGACATTGGCGAACCCAGCCAATCCGTTTTCAGGAGGTGATGCCTCCTTTTTCTCTGGCGGTTTGGACAGCAGATTC-----CAGCAAGGCCACAGCCGGAATGCCACTGGCTGAGATGACAGCTCTAGGAGTCGGACAAACGTGCGTTGGAAGACCCTGCTTGTCTTCAGGAAGCACTTACTTTGTTCCTACTTGTTTTTCTGCCGACTCCTCGGGCAACTGCTATGACTACTTTGGTGCATTTCCAAGAGATGCTAG
>gene=chr20_4470413-4471413; species=canFam
TCAGCATTGTGATTCCATGCGGTTGCCAAGGCCCTGAGAGTGATCCACATTTCCTTCTGAGGCTGGGAGAAGTAAGGCAATGCTCTG------TATACAGAAATGGC--------------ACCTGCTTCTCCGCTCCTCGCCCTGGGGTCCTTCTGCCC-----TCTGAGCTGCCTCCCACAGGCAGCACCTGCTGA--CCCAAAGCATCCTGGGCCGCCCTATTCCCAGGGCAGCATGCAGATGTCCGAGCATCCAGCTCAACCATTTCCAGGAGGCGATGGCTTCCTTTTCTCTTTCTTTCTCTTGCCAGATTGCTCACACAGCAAGGCCGTGGCTAGAATTCCAGTGGCTGAGATCACAGCGTTAGCAGTTAAACGAACATACAGTTAAAGACCTTGCTTGTCTTCAGGAGGCACTTCTATTGTTTCTACTTGTTTTTCTGCCAGCTCCTTAGGCAGTGGTTATGATCACTCT-GTGCATTCTCAAGAGATGCTAG
>gene=chr20_4470413-4471413; species=equCab
TCAGCATCGCAAGTCCATGAGGATGCCAGAG-CCGGAGAGTGATCTCCATCTCCTCCTGAGGCTGAGAAAGCCAAGGT----------C-CACTTTGCAGAAATGGCAGTGCCCAGACAAGACCTGCTGCTCCGCTGCTCGCCCTGGGTTCCCCCTGTGC-----TCTGAGCTGCCTCTCACAGCCTGCACCCACTGGT-CCTGAAGCACCCTTGGTCACCCCATTCCAAGGGCAGCGT-------TCCGAGCATCCTGCTCAGCCGTTTCCAGGAGCCGACGGCTCCCTTTTCTCTGCCGGTTTGGACAGCAGATCCTCGGACAGCAAGACCACGGCCGGAATTCCGCTGGCTGAGAGAACAGCTTTAGGAGTTAAATGAATGCACGTTTTAG------ACTTGTCTTTAGGAGGCACTTACTTAGTTTCTACTTGTTTTTCTGCCAGTTTCTTGGGCAATTATTATGATCTCCCTGGTGCATTTTCGAGAGATGCTAG
>gene=chr20_4470413-4471413; species=gorGor
TTAGCATCACAATTCTGTGAGGTTGCCAGAGCCCTGAGAGAGATCTCCATTTCCTCCTGAGGCTGTGAGAGCTAAGGCACCTCCCAGGTTCATTCTGCAGAAAAGGCAGTGCCCAGGCAGGACCTGCTCCCCTGCCCTTCACCCTTGGCTACCTCTGTTGCCCGGCCCCAGCTGCCTCTGGCAGCCTGCAGATACTGGTCCCTGAAGCATCCTTGGCCACCCCATTCTAAGGGCAGCATGTGGACATTAGAGAACCCAGCCAAGCCATTTTCAGGAGGCAATGCCTCCTTTTTCTCCGACAGTTTGGACAGCAGATTCTCACACAGCCAGGCCACAGCTGGAATTCCACTGGCTGAGATAACAGCTTTAGGAGCTGGACAAATGTGTGATGGAAGACCTTGCTTGTCTTCAGGAGGCACTTATTTTGTTCCTACTTGTTTTTCTGCCAGCTCCTTGGGCAATTGTTATGACTACTTTGATGCATTTCCAAGAGATGCTAG
>gene=chr20_4470413-4471413; species=panTro
TTCGCATCACAATTCTGTGAGGTTGCCAGAGCCCTGAGAGAGATCTCCATTTCCTCCTGAGGCTGTGAGAGCTAAGGCACCTCCCAGGTTCATTCTGCAGAAAAGGCAGTGCCCAGACAGGACCTGCTCCCCTGCCCTTCACCCTTGGCTACCTCTGTTGCTCGGCCCCAGCTGCCTCTGGCAGCCTGCAGATACTGGTCCCTGAAGCATCCTTGGCCACCCCATTCTAAGGGCAGCATGTGGACATTAGAGAACCCAGCCAAGCCATTTTCAGGAGGCAATGCCTCCTTTTTCTCTGACAGTTTGGACAGCAGATTCTCACACAGCCAGGCCACAGCTGGAATTCCACTGGCTGAGATAACAGCTTCAGGAGCTGGACAAATGTGTGATGAAAGACCTTGCTTGTCTTCAGGAGGCACTTATTTTGTTCCTACTTGTTTTTCTGCCAGCTCCTCGGGCAATTGTTATGACTACTTTGGTGCATTTCCAAGAGATGCTAG
>gene=chr20_4470413-4471413; species=papHam
TTAGCATCACAATTCTGTGAGGTTGCCAGAGCCCTGAGAGAGATCTCCATTTCCTCCTGAGACTGTGAGAGCTAAGGCACCTCCCAGGTTCACTCTGCAGAAAAGGCAGTGCCCAGATAGGACCTGCTCCCCTGCCCTTCACCCTTGGCTCCCTCTGCCCCCCGCCCCCAACTGCCTCTGGCAGCCTGTAGATACTGGTCCCTGAAGCATCCTTGGCCACCCCATTCTAATGGCAGCATGTGGACATTAGAGAACCCAGCCAAGCCATTTTAACGAGGCGATGCCTCCTTTTTCTCTGACAGTTTGGACAGCAGATTCTCACACAGCCAGGCCACAGCTGGAATTCCACTGGCTGAGATAACAGCTT-AGGAGCTGGACAAATGTGTGATGGAAGACCTTGCTTGTCTTCAGGAGGCACTTATTTTGTTCCTACTTGTTTTTCTGCCAGCTCCTTGTGCAATTGTTATGACTACTTTGGTGCATTTCCAAGAGATGCTAG
>gene=chr20_4470413-4471413; species=ponAbe
TTAGCATCACAATTCTGTGAGGTTGCCAGAGGCCTGAGAGAGATCTCCATTTCCTCCTGAGGCTGTGAGAGCTAAGGCACCTCCCAGGTTCACTCTGCAGAAAAGGCAGTGCCCAGACAGGACCTGCTCCCCTGCCCTTCACCCTTGGCTACCTCTGCCCCCAGGCCCCAGCTGCCTCTGGCAGCCTGCAGATACTGGTCCCTGAAGCATCCTTGGCCACCCCATTCTAAGGGCAGCATGTGGACATTAAAGAACCCAGCCAAGCCATTTTCAGGAGGCAATGCCTCCTTTTTCTCTGACAGTTTCGACAGCAGATTCTCACACAGCCAGGCCACAGCTGGAATTCCACTGGCTGAGATAACAGCTTTCAGAGCTGGACAAATGTGTAATGGAAGACCTTGCTTGTCTTCAGGAGGCACTTATTTTGTTCCTACTTGTTTTTCTGCCAGCTCCTTGGGCAATTGTTATGACTACTTTGGTGCATTTCCAAGAGATGCTAG
>gene=chr20_4470413-4471413; species=rheMac
TTAGCATCACAATTCTGTGAGGTTGCCAGAGCCCTGAGAGAGATCTCCATTTCCTCCTGAGACTGTGAGAGCTAAGGCACCTCCCAGGTTCACTCTGCAGAAAAGGCAGTGCTCAGATAGGACCTGCTCCCCTGCCCTTCACCCTTGGCTCCCTCTGCCCCCCGCCCCCAACTGCCTCTGGCAGCCTGTAGATACTGGTCCCTGAAGCATCCTTGGCCACCCCATTCTAATGGCAGCATGTGGACATTAGAGAACCCAGCCAAGCCATTTTAAGGAGGCGATGCCTCCTTTTTCTCTGACAGTTTGGACAGCAGATTCTCACACAGCCAAGCCACAGATGGAATTCCACTGGCTGAGATAACAGCTT-AGGAGCTGGACAAATGTGTGATGGAAGACCTTGCTTGTCTTCAGGAGGCACTTATTTTGTTCCTACTTGTTTTCCTGCCAGCTCCTTGTGCAATTGTTATGACTACTTTGGTGCATTTCCAAGAGATGCTAG
>gene=chr20_4575017-4576017; species=hg19
GAGAACAAGTCTGGCTGATAACAGGATTACGTGATTGTAATTAGATGGATAATTATTCACACGTGGAAGGGTTTGATGACTGGGTCTTGAGAATAGGAGCTATAAATACACATATTAGAAAAGGATTCCATTAAAAGTGAACCTAAAGCAATTGAAAAGCTTCTGATGGATCATTAGCCATTTAAAGAGATTTTTGTTGCTAATGTGTCACTCTTTTCACCTTTTACTAAAAAGCTTCAAAAAGGAAATCAAAGCATCTGACATTGTAATGTAAATCAATGGGGAGAAGGCATTAAATTTATAAAAGTTCAGTTTTTATGCAGCTTCTCCTAAACCCAGCTGTGATACAAATTGAAGTCTACTTTGTGTACATTGGCATAAAATGAGGTCCATTATAAACATATATTTTAGTAAATTCAATGTGATGTAGATGCAGGTTGAATACAGCAGCCAGTTACTTAAATTGAATGGGCTGAATTTCCCAGAAGAAAATCTGAAAT
>gene=chr20_4575017-4576017; species=bosTau
--------------------------------------------------------------------------------------------------------------------------------------------------------------------------------------------------------------------------------------------------------------------------------------------------------------------------------------------------------------------------------------------------------------------------------------------------------------------------------------------------------------------
>gene=chr20_4575017-4576017; species=calJac
GACAAGAAGTCTGGC---TAAGAGGATTGTGTGATTGTAATTAGATGGATAATTATTTGCACGTGGAAGTGTTTGATGACTGGGTCTTAAGAATAGGAGCTATAAATACACATATTAGAAAAGGATTCCATTAAAAGTGAACCTAAAGCAATTGAAAAGCTTCTGATGGATCATTAGTCATTTAAAGAGATTTTTGTTGCTAATGTGTCACTCTTTCCACCTTTTACTAAAAGGCTTCAAAAAGGAAATCAAAGCATCTGAAATTATAATGTAAATTAATGGGGAGAAGATATTACATTTACAAAAGTTCTGTTTTTATGTAGCTT---CTAAACTCAGCCGTGATAGAAGTTGAGGTCTATTTTGTGTACACTGACATACAATCAGGTCTATTATAAATACATATTTTAGTAAATTCAATGTGATGTAGATGCAGGTTGAATACAGCAGCCAGTTCCTTAAATTCAATGGGTTGAATTTCTCAGAAGAAAATCTGAAAT
>gene=chr20_4575017-4576017; species=canFam
--ATC--AACCTGACTGATAACAGGATTGTGTGACCGTAAT----TAGATAATTATTTGTACATGGAAGTGTTTAGTGAATGGGGCTTGTGAATAAGGGCTATAAATACATATATTAGGAGAGGATTCCATTAAAAATGAACTTAAGGCAACTGAAAAGCTTCTGATGGATTATTAGCCATTTAAAGAGA-TTTTATAGCTAAAGTGTGGCTAGTCCCACCTTTTACTGAAAGGCTTTAAAAATGAAATCAAAACACCTGAAATAATAATGTAAATCAATGGGGGAAAGGCATTACATTTATAAAGATTCAGTTTTTATGCAGCTTCTCCTGAACTCAGCTGTGACATGAATTGAAGTTTATTTTGTGTACATTGATATGAAATGAGGATCATTATAAAGAAGTATTTTAGTAAATTTGCAGTGCTATAGATGCACGTTGAATATAGCTGCCAGTTACTTGTACCAAATGGGCTGAATTTTTCAGGAGAAAATCTGAAAT
>gene=chr20_4575017-4576017; species=equCab
GAAAG--AGCCTGGCTGAGAACAGGACTGTGCGACCATAATTAGATGGATAATTATTTGTACATGGAAGGGTTTGGTGAAAGGGGCTTGCGAATAGGAGCTATAAATACATATATTAGGAGAAGATTCCATTAAAAATGAACTTAAAGCTATTGAAAAGCTTCTGATGAATCATTAGCCATTTAAAGAGATTTTTGTAGCTAAAGTGTAGCTATTTCCACCTTTTACTGAAAGGCTTCAAAAATGAAATCAAAGCATCTGAAATTATAGTGTAAATCAATGGGGAAAAGGCATTTCATTTATAAAAATTCAGTTTTTATGCAGCTTCTCCTGAACTCAGCTGTGACGCGAATTGAAGTTTATCTTGTGTACATTGATATAAAATGAGGACCATTATAAAGAAATATTTTATTAAATTCTAAATGTTCTAGATGTGGGTTGAATAGAGCAGCCGGTTACTTGTACCAAATGGGTTGAATTTTCCAGGAGAAAATCTGAAAT
>gene=chr20_4575017-4576017; species=gorGor
GAGAACAAGTCTGGCTGATAACAGGATTACGTGATTGTAATTAGATGGATAATTATTCACACGTGGAAGGGTTTGATGACTGGGTCTTGA-AATAGGAGCTATAAATACACATATTAGAAAAGGATTCCATTAAAAGTGAACCTAAAGCAATTGAAAAGCTTCTGATGGATCATTAGCCATTTAAAGAGATTTTTGTTGCTAATGTGTCGCTCTTTCCACCTTTTA-TAAAAAGCTTCAAAAAGGAAATCAAAGCATCTGACATTATAATGTAAATCAATGGGGAGAAGGCATTAAATTTATAAAAGTTCAGTTTTTATGCAGCTTCTCCTAAACCCAGCTGTGATACAAGTTGAAGTCTACTTTGTGTACATTGGCATAAAATGAGGTCCATTATAAACACATATTTTAGTAAATTCAATGTGATGTAGATGCAGGTTGAATACAGCAGCCAGTTACTTAAATTGAATGGGC-GAACTTCCCAGAAGAAAATCTGAAAT
>gene=chr20_4575017-4576017; species=panTro
GAGAACAAGTCTGGCTGATAACAGAATTACGTGATTGTAATTAGATGGATAATTATTCACACGTGGAAGAGTTTGATGACTGGGTCTTGAGAATAGGAGCTATAAATACACATATTAGAAAAGGATTCCATTAAAAGTGAACCTAAAGCAATTGAAAAGCTTCTGATGGATCATTAGCCATTTAAAGAGATTTTTGTTGCTAATGTGTCGCTCTTTCCACCTTTTACTAAAAAGCTTCAAAAAGGAAATCAAAGCATCTGACATTATAATGTAAATCAATGGGGAGAAGGCATTAAATTTATAAAAGTTCAGTTTTTATGCAGCTTCTCCTAAACCCAGCTGTGATACAAGTTGAAGTCTACTTTGTGTACGTTGGCATAAAATGAGGTCCATTATAAACACATATTTTAGTAAATTCAATGTGATGTAGATGCAGGTTGAATACAGCAGCCAGTTACTTAAATTGAATGGGCTGAATTTCCCAGAAGAAAATCTGAAAT
>gene=chr20_4575017-4576017; species=papHam
GAGAACAAGTCTGGCTGATAACAGGATTACATGGTTGTAATTAGATGGATAATTATTCACACGTGGAAGGGTTTGATGACTGGGTCTTGAGAATAGGAGCTATAAATACACATATTAGAAAAGGATTCCATTAAAAGTGAACCTAAAGCAATTGAAAAGCTTCTGATGGATCATTAGCCATTTAAAGAGATTTTTGTTGCAAACGTGTCGCTCTTTCCACCTTTTACTAAAAGCCTTCAAAAAGGAAATCAAAGCATCTGAAATTATAATGTAAATCAATGGGGAGAAGGCATTAAATTTGTAAAAGTTCAGTTTTTATGCAGCTTTTCCTAAACCCAGCTGTGGTACAAGTTGAAGTCTATTTTGTGTACATTGGCACAAAATGAGGTCCATTATAAACACGTATTTTAGTAAATTCAATGTGATGTAGATGT-GGTTGAATACACCAGCCAGTTACTTAAATTCAATGGGTTGAATTTCCCAGAAGAAAATCTGAAAT
>gene=chr20_4575017-4576017; species=ponAbe
GAGAACAAGTCCAGCTGATAACAGGATTACGTGATTGTAATTAGATGGATAATTATTCACACATGGAAGGGTTTGATGACTGGGTCTTGAGAATAGGAGCTATAAATACACATATTAGAAAAGGATTCCATTAAAAGTGAACCTAAAGCAATTGAAAAGCTTCTGATGGATCATTAGCCATTTAAAGAGATTTTTGTTGCCAACGCGTCGCTCTTTCCACCTTTTACTAAAAGGCTTCAAAAAGGAAATCAAAGCATCTGACATTATAATGTAAATCAACGGGGAGAAGGCATTAAATTTATAAAAGTTCAGTTTTTATGCAGCTTCTCCTAAACCCAGCTGTGATACAAGTTGAAGTCTATTTTGTGTACATTGGCATAAAATGAGGTCCATTATAAACACATATTTTAGTAAATTCAATGTGATGTAGATGCAGGTTGAATACAGCAGCCAGTTACCTAAATTGAATGGGCTGAATTTCCCAGAAGAAAATCTGAAAT
>gene=chr20_4575017-4576017; species=rheMac
GAGAACAAGTCTGGCTGATAACAGGATTACATGGTTGTAATTAGATGGATAATTATTCACACGTGGAAGGGTTTGATGGCTGGGTCTTGAGAATAGGAGCTATAAATACACATATTAGAAAAGGATTCCATTAAAAGTGAACCTAAAGCAATTGAAAAGCTTCTGATGGATCATTAGCCATTTAAAGAGATTTTTGTTGCAAACGTGTCGCTCTTTCCACCTTTTACTAAAAGCCTTCAAAAAGGAAATCAAAGCATCTGAAATTATAATGTAAATCAATGGGGAGAAGGCATTAAATTTATAAAAGTTCAGTTTTTATGCAGCTTTTCCTAAACCCAGCTGTGGTACAAGTTGAAGTCTATTTTGTGTACATTGGCACAAAATGAGGTCCATTATAAACACGTATTTTAGTAAATTCAATGTGATGTAGATGT-GGTTGAATACAGCAGCCAGTTACTTAAATTCAATGGGCTGAATTTCCCAGAAGAAAATCTGAAAT
>gene=chr20_4772017-4773017; species=hg19
AACATGTATCTAAAAATATGTGGGGTTCCCATGGCATATGTCTATCCTTGTATGTGTATAAATATACAATACTGACATTAATCACAAGTAGGTTAATCTGCTCTTATTAAAATATATTTAATCCACGTAATATAAAAAAGATTTTGCAAACtgacaatatctatgaaaattaaaaatgcatatggccttaaacccagaaagtccacttgaaagaatcctacacgctgacaaatgtgtgacgtgacacatgtataaggccgccgactgcaaactcgtttgtcatagcagaggctgaaaatgacttaaatgtctaccagtagggagtgattacataaattatcctttttccatacagtgaaagaatgcagagctgtaaagaataaggaagttctttacaaatgtatatggaaacattcccccagataaactgataaataaaaactgggatctgcacaatgctaccacttgtataactaggggaagaaaagaaactaCATCCA
>gene=chr20_4772017-4773017; species=bosTau
-------------------------------------------------------------------------------------------------------------------------------------TTGCAAGATATTATGAACtgataatatctatcaaaattacaaatgcacacagcctcagacctagaaacttaatttgaaagaattctacac----acaaatgtgtgaaatgagacatgtacaaggatattgtctacacttttgtct--------aaggactagaaatgacttaaatgtttatcaataggaagtgatta------------tttattcatacaattaaatactgcagagctgtaaagaatgcagaggttcttt----------------------------------------------------------------------------------------------------------
>gene=chr20_4772017-4773017; species=calJac
AGCATACATATAAAAATACATGGTGTTCCCATGGCATATTTCTAT-CTTGTATGTATATAAATATAAAATATTGACATTAATCATAAGCAGGTTAA-----TCTTATTAAAATATATTTAATCCATGTTATCTATAAAAGATTTTGCAAACTGACAATATCCATGAAAAT-----------------TTAAacccagaaattccacttgaaagaatcatatgtgctgacgaatgtgtgacgtgacacatgtgtaaggctaccgactgcaaac----ttgtcagagcagagactgaaaatgacttaactgtctaccaaaaaggagtgatgacatacattatcctttttccatacaatgaaataatgtagagctgtaaagaataaggaagttctttataaatttgtaaggaaaagtt-ctccagataaaccgatcaatgaaagc--aaatgtgcaaaatgctaccacctgcagaaatagggaaagaaaagagactaCTTCTg
>gene=chr20_4772017-4773017; species=canFam
---------------------------------------------------------------------------------------------------------------------------------------GCAAAATACTGCAGACTGACag-------caaaattacaaatgcacattgcctcaggcccagaaattccacttgaaagaatcctatacactgacaaatgtgtgaaatgacacgtgtccagagccactaacagcaacctggtttgtcacagcaaaggctgaa-atgactccaacgtccatcagtaaggagCGAGTC-----------------------------------------------------------------------------------------------AACT----AACAGAAACGGAGATGTGCAAAATGCTACCGCTTGTGCAGAAAGGGGAGGAGAAGAAACGACCTCCA
>gene=chr20_4772017-4773017; species=equCab
------------------------------------------------------------------------------------------------------------------------------------------------TGCAAACtgacaatatctatcaaaattacaaatgcacatagcctcagacccaaaaattccacttgagagaaccctacacactgacaaatgtgtggaatgacacatgtgcaagggcactgatggcaaccttgtttatcacagcaaagactggaaatgacttaaatatctaccaagagggagtgatta----aattatcacgtttccataccatagaacactgcagagctgtaaagaatgtggaaggttcttacagatttgtatggaacaatc-ctcaagacaaact----aatagaaacagggatatgcaaaatgctactacttatataaaaagagggagaaaagaaaTGACACCCA
>gene=chr20_4772017-4773017; species=gorGor
AACATGTATCTAAAAATATGCGGGGTTCCCATGGCATATGTCTATTCTTGTATGTGTATAAATATAAAATATTGACATTAATCACAAGTAGGTTAATCTGCTCTTATTAAAATATATTTAATCCATGTAATATAAAAAAGATTTTGCAAACtgacagtatctatgaaaattaaaaatgcatatggccttaaacccagaaattccacttgaaagaatcctacacgctgacaaatgtgtgac-tgacacatgtataaggccgccaactgcaaactcgtttgtcatagcagaggctgaaaatgacttaaatgtctaccaatagggagtgattacataaattatcctttttccatacagtgaaagaatgcagagctgtaaagaaTA----------------------------------------------------------------------------------------------------------------------
>gene=chr20_4772017-4773017; species=panTro
AACATGTATCTAAAAATATGTGGGGTTCCCATGGCATATTTCTATCCTTGTATGTGTATAAATATAAAATATTGACATTAATCACAAGTAGGTTAATCTGCTCTTATTAAAATACATTTAATCCATGTAACATAAAAAAGATTTTGCAAACTGA-aatatctatgaaaattaaaaatgcatatggccttaaacccagaaattccacttgaaagactcctacacgctgacaaatgtgtgacatgacacatgtataag-------actgcaaactcgtttgtcatagcagaggctgaaaatgacttaaatgtctaccaatagggagtgattacataaattatcctttttccatacagtgaaagaatgcagagctgtaaagaataaggaagttctttacaaatgtatatggaaacattcccccagataaactgattaataaaaactgggatctgcacaatgctaccacttgtataactaggggaagaaaagaaactaCATCCA
>gene=chr20_4772017-4773017; species=papHam
AACATATATCTAAAAATATATGGGGTTCCCATGGCATATTTCTATCCTTGTATGTGTATAAATATAAAATATTGACATTAATCACAAGTAGGTTAATTTGCTCTTATTAAAATATATTTAATCCATGTAATATAAAAAAGATTTTGCAAACtgacaatatctatgaaaattaaaaatgcacatgacctt------agaaattccacttgaaagaattctacatgctgacaaatgtgtgacataacacaagtataaggccactgactgcaaacttatttgtcatagcagaggctgaaaatgacttaaatgtctaccaatagggagtgattacataaattatcctttttccatacaatgaaataatgcagagctgtaaagaataaggaagttctttacaaatttatatggaaaaatt-ccccagataaactg----ataaAAACTGGGATCTGCACAATGCTTCCACTTGTATAACTAGGGGAAGAAAAGAAACTGCATCCg
>gene=chr20_4772017-4773017; species=ponAbe
AACATGTATCTAAAAATATATGGGGTTCCCAAGGCATATTTCTATCCTTGTATGTGTATAAATATAAAATATTGACATTAATCACAAGTAGGTTAATCTGCTCTTATTAAAATATATTTAATCCATGTAATATAAAAAAGATTTTGCAAACtgacaatatctatgaaaattaaaaatgcatatggccttaaacccagaaattccacttgaaagaatcctacacgctgacaaatgtgtgacatgacacatgtatagg-ccaccgattgcaaacttgtttgtcatagcagaggctgaaaatgatttaaatgtctaccaatagggagtgattatataaattatcctttttccatacaatgaaataatgcagagctgtaaagaataaggaagttctttacaaatttatatggaaaaattcccccagataaactgttaaataaaaactggggtctgcacaatgctaccacttgtataactaggagaagaaaagaaaCTACAACCA
>gene=chr20_4772017-4773017; species=rheMac
AACATATATCTAAAAATATATGAGGTTCCCATGGCATATTTCTATCCTTGTATGTGTATAAATATAAAATATTGACATTAATCACAAGTAGGTTAATCTGCTCTTATTAAAATATATTTAATCCATGTAATATAAAAAAGATTTTGCAAACtgacaatatctatgaaaattaaaaatgcatatgacctta-----agaaattccacttgaaagaattctacacgctgacaaatgtgtgacatgacacatgtataaggccaccgactgcaaacttatttgtcatagcagaggctgaaaatgacttaaatgtctaccaatagggagtgattacataaattatcctttttccatacaatgaaataatgcagagctgtaaagaataaggaagttctttacaaatttatatggaaaaatt-ccccagataacccgataaataaaaactgggatctgcacaatgctaccacttgtataactaggggaagaaaagaaaatGCATCCg
>gene=chr10_162249-163249; species=hg19
ATGTTATTGATTTGGAATGTCACTGCAAAGAAATGAAAGAGTAATTCCAAAGGAAGGTAATCTCTAAAAGTTGAGAGGAAATATCTTTTTATCTTGATTCCAATGATGAAATACAACATTATTTCATTATTTTTGTTACATTTTATCCTACTTGAATTTAACATTAAGTTTGGAATAAAGTCTCTAAGACAGGATATTACAAGTAACAGAACACAAGAAAAATCCTTCATTAAGGGTCACTACCAATCTGTTAAAACATGAGTGGGTGTGGGTACACTTCCAGCCCTTCTGTCAACGCTTGCAAGAAGATAGAATAAATAGCATTCCACCCTCTATACTGACACATCTCCTGAAAACTACTGTTATCATTTAGGTCAATTTAACACACTGAAATACATCTTTAATGGTGATCACATTCTACTGTAGAATTTGAATTAAGGCCCTGTCTGTGAGTTTAGAGTCACTAAAGCAGCAGACAAATATTGGTAAGTACTTATGTT
>gene=chr10_162249-163249; species=bosTau
--------------------------------------------------------------------------------------------------------------------------------------------------------------------------------------------------------------------------------------------------------------------------------------------------------------------------------------------------------------------------------------------------------------------------------------------------------------------------------------------------------------------
>gene=chr10_162249-163249; species=calJac
TTGTTATTGATTTGGAATA----TGCAAAGAAATGAAAGAGTAATTCCAAAGGAAGGTAAACTCTAAAAGTTGAGAGGAAATCTCTTTTTATCTTGATTCCAATGATGAAATACAGCattattaaattatttttgtt--attttattctacttaaatttaacattaaatttaGAATACAGTTTCTAAGACAGGATATTATAAGTAACAGAACACAAGAAAAATCCTTCATTAAGGGTCACTACCAATTGGTTAAAACGTGAGTGGGTGTAGGCTCACTTCCAGCCCTTCTGTTGATGCTTGCAAGAAGATAGAATAAATAGCATTCCACCCTCCACACTGACACATCTCCTGAAAACTACTGTTATAATTTAGGTCAATTTAA-ACATTAAAATGAACCTTTAATGTTGATGAGATTCTACTATATAA-TTGATTTAAAGGACTATCTGTGAGTTTAGAGTCACTAAAGCAGTAGATAAATATTTGTAAGTACTTACGTT
>gene=chr10_162249-163249; species=canFam
ACGTTGCTGATTTGGAAGGGCATCGT--AGAAGTAAAAGTGTATGTCCATATGGAAGTTAGCCCTAAAAGTTGAGAGGAATTCCCTTATTAACATGATTACAATACTGAAATGTGACATGGTGAAATATCTTCTGTTATATTGAATTCTACTTA-ATGTAATATTAGATTCAGAATAAAGGCTCTAAGACAGGTTGTGAAAAATAATGAAACA--AAAGAAATCTTCCAG-------------CAACTCATAACAACAGGAATAGATGTGAGCATGTTTCTAGCATTTCTCTTGGTGC-CACGTGAGGGCAGGAGAGTCTGACTTCTACCCTCTATACTGACAAATTT-CCTAGAGCCTTTGTTTTCCTTTAAGTTAGTTTAACACC------------TCTAAGGTTTGTGAGAATCTACCATGTAATCTGAATTAATTCAT----TATGAGTTTATAGTCACTAAAGTAT----AGAATACTTATCTGTACTTGTGTT
>gene=chr10_162249-163249; species=equCab
-CATTACTGACTTGGAATGTCACTGCAAAGAAGTGAAAGAGTAATTCCATATGAAAGTAAACTCTAAAAGTTGAGAGGAATtccccttttttt-TGATTCCTATAACAAAATGAAACATTATGAAATGTCTTTTGTTGTATT------TACTTAAATATAACATTAGGTTCAGAATAAAGTCTCTAAGACAGGATATCAG----AATGGGACACTAGAAAAGTCCTTCATCAAATGTCCCTACCCAT--------ACAGGAAAGTGTGCGAGCTCATTTCTACCATTTCTCTTGGACCTTGCATGAGGACTAAACAGTCAGCATTCTACCCTCTACATTGATAAATTTCCCAGAAACCATTGTTATCATTTAGGTCAATTTAACACACTGAAATGAACCCCTAAGGTTTATGAGATTCTATCATATACTTTGAATTAATTCATTGCCTGTGAGTTTAGAGTCACTAAAGTATTAGATAAGCATTTCTCCTCACTTGTGTT
>gene=chr10_162249-163249; species=gorGor
ATGTTATTGATTTGGAATGTCACTGCAAAGAAATGAAAGAGTAATTCCAAAGGAAGGTAAACTCTAAAAGTTGAGAGGAAATATCTTTTTATCTTGATTCCAATGATGAAATATA--ATTATTTCATTATTTTTGTTACATTTTATCCTACTTGAATTTAACATTAAGTTTGGAATAAAGTCTCTAAGACAGGATATTACAAGTAACAGAACACAAGAAAAATCCTTCATTAAGGGTCACTACCAATCTGTTAAAACATGAGTGGGTGTGGGTACACTTCCAGCCCTTCTGTCAGCGCTTGCAAGAAGATAGAATAAATAGCATTCCACCCTCTACACTGACACATCTCCTGAAAACTACTGTTATCATTTAGGTCAATTTAACACACTGAAATACATCTTTAATGCTGATCACATTCTACTGTAGAATTTGAATTAAGGCCCTATCTGGGAGTTTAGAGTCACTAAAGCAGCAGACAAATATTTGTAAGTACTTATGTT
>gene=chr10_162249-163249; species=panTro
ATGTTATTGATTTGGAAAGTCACTGCAAAGAAATGAAAGAGTAATTCCAAAGGAAGGTAATCTCTAAAAGTTGAGAGGAAATATCTTTTTATCTTGATTCCAATGATGAAATACAACATTATTTCATTATGTTTGTTACATTTTATCCTACTTGAATTTAACATTAAGTTTGGAATAAAGTCTCTAAGACAGGATATTACAAGTAACAGAACACAAGAAAAATCCTTCATTAAGGGTCACTACCAATCTGTTAAAACATGAGTGGGTGTGGGTACACTTCCAGCCCTTCTGTCAACGCTTGCAAGAAGATAGAATAAATAGCATTCCACCCTCTACACTGACACATCTCCTGAAAACTACTGTTATCATTTAGGTCAATTTAACACACTGAAATACATCTTTAATGGTGATCACATTCTACTGTAGAATTTGAATTAAGGCCCTGTCTGTGAGTTTAGAGTCACTAAAGCAGCAGGCAAATATTGGTAAGTACTTATGTT
>gene=chr10_162249-163249; species=papHam
ATGTTATTGATTTCGAATGTCACTGCAAAGAAATGAAAGAGTAATTCCAAAGGAAGGTAAACTCTAAAAGTTGAGAGGAAATCTCTTTTTATCTTGATTCCAATTATGAAATACAACATTATTAAATTACTTTTGTTACA-TTTATCCTACTTAAATTTAACATTAAGTTTGGAATAAAGTCTCTAAGACAGGATATTCCAAGTAACAGAACACAAGAAAAATCCTTCATGAAGGGTCACTACCAATCGGTTGAAACATGAGTGGGTGTGGGCGCACTTCCAGCCCTTTTGTCAATGCTTGCAAGAAGACAGAATAAATAGCATTCCACACTCTACACTGACACATCTCCTGAAAACTACTGTTATCATTTAGGTCAATTTAACACACTGAAATACATCTTTAATGTTGATGACATTCTACTATATAATTTGAATTAAGGCCCTATCTGTGAGTTTAGAGTCACTAAAGCAGCAGACAAATATTTGTAAGTACTTATGTT
>gene=chr10_162249-163249; species=ponAbe
ATGTTATTGATTTGGAATGTCACTGCAAAGAAATGAAGGAGTAATTCCAAAGGAAGGTAAACTCTGAAAGTTGAGAGGAAATATCTTTTTATCTTGATTCCAATGATGAAATACAACATTATTACATTATTTTTGTTACATTTTATCCTACTTGAATTTAACATTAAGTTTGGAATAAAGTCTCTAAGACAGGATATTACAAGTAACAGAACACAACAAAAATCCTTCATTAAGGGTCACTACCAATCCATTAAAACATGAGTGGGTGTGGGTACACTTCCAGCCCTTCTGTCAATGCTTGCAAGAAGACAGAATAAATAGCATTCCACCCTCTACACTGACACATCTCCTGAAAACTACTGTTATCATTTAGGTCAATTTAACA-ACTGAAATACATCTTTAATGTTGATCCCATTCTACTATATAATTTGAATAAAGGCCCTATCTGTGAGTTTAGAGTCACTAAAGCAGCAGACAAATATT----------------
>gene=chr10_162249-163249; species=rheMac
ATGTTATTGATTTCGAATGTCACTGCAAAGAAATGAAAGAGTAATTCCAAAGGAAGGTAAACTCTAAAAGTTGAGAGGAAATCTCTTTTTATCTTGATTCCAATTATGAAATACAACATTATTAAATTATTTTTCTTACATTTTATCCTACTTAAATTTAACATTAAGTTTGGAATAAAGTCTCTAAGACAGGATATTACAAGTAACAGAACACAAGAAAAATCCTTCATGAAGGATCACTACCAATCGGTTGAAACATGAGTGGGTGTGGGCGCACTTCCAGCCCTTCTGTCAGTGCTTGCAAGAAGAC--AATAAATAGCATTCCACACTCTACACTGACACATCTCCTGAAAACTACTGTTATCATTTAGGTCGATTTAACACACTGAAATACATCTTTAATGTTGATGACATTCTACTATATAATTTGAATTGAGGCCCTATCTTTGAGTTTAGAGTCACTAAAGCAGCAGACAAATATTTGTAAGTACTTATGTT
>gene=chr10_178062-179062; species=hg19
TTAACATTTTCTTCCACAGTATTTCCTGATAATATTTAACAAAATAAATAATGAGACTAAACCCTAACTCATGTCAAATGAGTTTGAGCAATTATTACCTTACACACACTATACTGTCCCAATAGCCAGGTAATGAAATCTGATCTGGACACTCATTCTAGAAAATAGAGCAGTGCTGTCTGATTGGGGGCGGGAGGAGTATTCCCACGTCTTGGTCCTGCAGAGACAGCTCCCCGACAGCTCTGAGAAGCCCCAGGGCTCAGTGGCACCCGCTTTGAAACTCACCAATGCAAAAAGGAGAATCAAGAAGTAAAAATCTGTCTGTATTCAATTGTATAAACAGTATAGCTTTGTCATGTAAGATACTAGCACAGCAATTAGTTACTGGTCTTCTGGGCTTCCTCCAAACCTCAAACCTTTGGTCCCCAGACCCACACACACACATTCATTCAGCTGAGGGGCAAATGAGATAAATCAAACTGTTTTAATGGCCTCTTGGT
>gene=chr10_178062-179062; species=bosTau
TTAACATTTTCTTCCACAGTACTTCCTTTTAATATCTCACAGAATTAA--------------------------------------------------------------------------------------------------------------------------------------------------------------------------------------------------------------------------------------------------------------------------------------------------------------------------------------------------------------------------------------------------------------------------------------------------------------------
>gene=chr10_178062-179062; species=calJac
TTAATATTTTCTTCCACAGTATTTCCTGATAATATTTAACAAAATAAATAATGAGACT-AACCCTAATTCATGTCAACGGAGTTTAAGCAATTATTACCTCACACACAATATATTGTCACAATAGCCAGGTAATGAAATCTGATCTGGACACTCATTTTAGAAAATAGAGCAGTGCTTTCTGATTGGGGGTGAGAGGGGTCTCCCTATGTCCTGGTCCTGCAGATATAGCTCTCTGACAGCTCTGAGAAGCCACAGGGCTCAGTGGCACCCACTTTGAAACTCACCAATCCTAAAAGGAAAGTCAAGAAGTAAAGATTTGTCTGTATTCAATTCTTTGAAGGGTATAGCTTTATCATGTAAGATACTAGCATAGCAATTAGTTACTGGTCTTCTGGACTTCCTCCCAACCTCAAACCATTGGTCCCCAGACCGACACACACATATTCATTCAGCTGATGGGCAAATCAGATAAATCAAACTGTTTTAATGGTCTCTTGGT
>gene=chr10_178062-179062; species=canFam
-------------------------------------------------AATGAGACTAAACTCTAACTGACCCAAAGTGAGTTTAAGTCATTATTGCTTCACACTAATTACATTGTCACAAACGCCAGGCAATGAGATCTTATCCAGACCTTCTTTGTAGAAAACAGA------------TAAAGGGCACAGAAGGAACACCCTTCAA------------AGAGAGAGCACTGTGGGACCCCCGAGACACCCCAGGGCTCTGGAGCGCACACTTCCACAGTCACCGGGCCCGGAGCGGGAGTCAAGAAGTAGAGACTCGTCTGTGCTCAACACCAGCAGACGCAGAGATTTGCGATATAAGATGTCAACACGGCAACGAGTTGC-GGTCTTCTGGGCCT-CTCCCCATCCCAAACCACTGG--CTCAGACCC---ACTCCACATTCACTCAGCTGAG---GAAATGAGGTAAATGAAACTGTTCTGAAG----------
>gene=chr10_178062-179062; species=equCab
TTAACATTTTCTTCTACAATATTTCCTTTTAATA-TTAGCAAAATGGA-AATGAGACTAAACTCTAACTCATATAAAGTGAGTTTTAGTAATTATTACCTGACACTCTCTATATTGTCACAACAACGAGGCAATGAAATTCTAGGTGGATTCTCATTGTAGAAAACAAA------------TA--------AGGAGGAGTGTCCTTC--------------GGAGACAGCACCGTGATATCTCTGAGAAACCTCAGGGCTCCGTAGCATGCATTTTGAAATTCACCAATCCAAAAAGGAGAGTCAAGTGGAAAAGATTCGTCTGTGATCAATACTATGAAACATAAAG--TTTCAATGTAAGATAGTACGAC--------------GGTCTTCTGGGCCTCCTCCCAACTCCAAACCTTTGACCCCCAGGCCCTGCCCCCCATATTCACTCAGCTGAGGGAAAAATGAGATAAATAAAACTGTTCTGAAG----------
>gene=chr10_178062-179062; species=gorGor
------------------------------------------------TAATGAGACTAAACCCTAACTCATGTCAAATGAGTGTGAGCAATTATTACCTTACACACACTATACTGTCCCAACAGCCAGGTAATGAACTCTGATCTGGACACTCATTCTAGAAAATAGAGCAGTGCTGTCTGATGGGGGGCGGGAGGAGTATTCCCACGTCTTGGTCCTGCAGAGACAGCTCCCCGACAGCTCTGAGAAGCCCCAGGGCTCAGTGGCACCCACTTTGAAACTCACCAATCCAAAAAGGAGAATCAAGAAGTAAAAATCTGTCTGTATTCAATTGTATAAAGAGTATAGCTTTGTCATGTAAGATACTAGCACAGCAATTAGTTGCTGGTCTTCTGGGCTTCCTCCAAACCTCAAACCGTTGGCCCCCAGACCCACACACACACATTCATTCAGCTGAGGGGCAAATGAGATAAATTAAACTGTTTTAATGGCCTCTTGGT
>gene=chr10_178062-179062; species=panTro
TTAACATTTTCTTCCACAGTATTTCCTGATAATATTTAACAAAATAAATAATGAGACTAAACCCTAACTCATGTCAAATGAGTTTGAGCAATTATTACCTTACACACACTATACTGTCCCAGTAGCCAGGTAATGAACTCTGATCTGGACACTCATTCTAGAAAATAGAGCAGTGCTGTCTGATTGGGGGCGGGAGGAGTAGTCCCACGTCTTGGTCCTGCAGAGACAGCTCCCCGACAGCTCTGAGAAGCCCCAGGGCTCAGTGGCACCCATTTTGAAACTCACCAATCCAAAAAGGAGAATCAAGAAGTAAAAATCTGTCTGTATTCAATTGTATAAAGAGTATAGCTTTGTCATGTAAGATACTAGCACAGCAATTAGTTACTGGTCTTCTGGGCTTCCTCCAAACCTCAAACCGTTGGCCCCCAGACCCACACACACACATTCATTCAGCTGAGGGGCAAATGAGATAAATCAAACTGttttaatggcctcttggt
>gene=chr10_178062-179062; species=papHam
TTAACATTTTCTTCCACAGTATTTCCTGATAATATTTAACAAAATAAGTAATGAGACTAAACCCTAACTCATGTCAAATGAGTTTGAGCAATTATTACCTTTCACACACCATACTGTACCAATAGCCAGGTaaggaaatctgatctggacactcattctagaaaatagagcagtgctgtctgattgggggtggga---------ccacaccttggtcctgcagagacagctccctgacagctctgagaagccccagggctcactggcacccactttgaaactcacCAATCCAAAAAGGAGAATTAAGAAGTAAAAATCTGTCTGTATTCAATTCCATAAAGAGTATAGCTTCGTCACGTAAGATACTAGCACAGCAATTAGTTACTGGTCTTCTGGGCTTCCTCCAAACCTCGAACCGTTGGCCCCCAGACCCACACACACACATGCATTCAGTTGAGCGGCAAATGAAACAAATTAAAC--TTTTAATGGCCTCTTGGT
>gene=chr10_178062-179062; species=ponAbe
TTAACATTTTCTTCCACAGTATTTCCTG---ATATTTAACAAAATAAATAATGAGACTAAACCCTAACTCATGTCAAATGAGTTTGAGCAATTATTATCTTACACACACTATACTGTCCCAATAGCCAGGTAATGAAATCTGATCTGGACACTCATTCTAGAAAATAGAGCAGTGCTCTCTGATTGGGGGCGGGAGGGGTATTCCCACGTCTTGGTCCTGCAGAGACAGCTCCCCGACAGCTCTGAGAAGCCCCAGGGCTCAGTGGCACCCACTTTGAAACTCACCAATCCAAAAAGGAGAATCAAGAAGTAAAAATCTGTCTGTATTCAATTCTATAAAGAGTATAGCTTTGTCATGTAAGATACTAGCACAGCAATTAGTTACTGGTCTTCTGGGCTTCCTCCAACCCTCAAACTGTTGGCCCCCAGACCGACACACACACAGTCATTCAGCTGAGGGGCAAATGAGATAAATCAAACTGTTTTAATGGCCTCTTGGT
>gene=chr10_178062-179062; species=rheMac
TTAACATTTTCTTCCACAGTATTTCCTGATAATATTTAACAAAATAAATAATGAGACTAAACCCTAACTCATGTCAAATGAGTTTGAGCAATTATTACCTTTCACACACCATACTGTACCAATAGCCAGGTAAGGAAATCTGATCTGGACACTCATTCTAGAAAATAGAGCAGTGCTGTCTGATTGGGGGTGGGAGGGGTATTCCCACATCTTGGTCCTGCAGAGACAGCTCCCTGACAGCTCTGAGAAGCCCCAGGGCTCACTGGCACCCACTTTGAAACTCACCAATCCAAAAAGGAGAATTAAGAAGTAAAAATCTGTCTGTATTC-ATTCCATAAAGAGTATAGCTTCGTCACGTAAGATACTAGCACAGCAATTAGTTACTGGTCTTCCGGGCTTCCTCCAAACCTCCAACCGTTGGCCCCCAGACCCACACACACACATGAATTCAGTTGAGGGGCAAATGAAACAAATTAAAC--TTTTAATGGCCTCTTGGT
>gene=chr10_183452-184452; species=hg19
TTAGCTTAGTAATTATGGTGTGCACAACGTTTTCAGATTTTTGAGGTTGATTTTAATTAATGGTTGGATGTTATCAGGGAGATAGTGTTGGTTGTACTTTGAAAGTTGAAAAGTTAGAGTGCTTTCTGGTAGGCAGGGTCATCTTTGTAGTTTTTCTGAATGTCTTTTTACAAGCAGGAGAAAAAATATGAATGTCTGTAGAGGCATTTAATTTGCCTTGTCTTTGACTAACTGGCACAGGTTACATTATAGTTGTTATTTTTGGTTGACTCATCTTTATAAGATGACCAGGCTAGAGAATCAGAGATCAGAGGATATGGGATGTGATTATGACAGAATCAAAATATTTGTCTTGCTTGACTCTGTTACTTAAAGGATTTCTGTATTTCACATGGTGCTTTTCCCCCATAGAGATTGCTCATATGAAAACCAACTCTTCCTTTTACAGTCTCTAAATTGGACAATTTATTTTTGCAATTACCATTTGTGAGGTGTTTAAA
>gene=chr10_183452-184452; species=bosTau
GTAGCTTAGTGATTGTGGGCTGCATAAACTTTTCAGG-TTTGGGGATTGATTCTCATTAATGGTTTGAAGCTATCAGGGAAATCGTTTTAGCTATACTTTCAAAGTTTGA--------GTGCTTCTTTATA---AGAGTCACCTGTGTGACTTTTCGGAAT-TCTTTGTACAAGCAGGAAATAAAATGTGAATTT-TGTTCTAGCATGTTATTTTCCTGGTCTT--------TAGCATTGGTTAC-----AGTCATTATTTT-GATGGACTGTCCTTTAT-AGATGGCCAAGTTAGAAAATTAGAGGTCAGAAAATA-------TGATTATGACAGACTCAAAATATTTTTCTTGCTTAACTGCATGATTAAGAGGATCTCTG---TTTTTGTGGTACTTTTCCCACTTATATATTGTTTATATGAAAACAGAATTTCTCTTTTACGTTTTGT-AATTGGGCAATTTATTTTTTCAGTTACCTGTTGCAAGGTACTTAAA
>gene=chr10_183452-184452; species=calJac
TTAGCTTAGTAATTATGGGGTGCACAACGTTTTCAGATTTTTTAGATTGATTTTTATTAATGGTTGGATATTATCAGGGAGATAGTGTTGGTTGTACTTTGAAAGTTGAAAAGTTTGAGTACTTTCTGGTAGGCAGGATCATCTTTGTAATTTTCCTGAATGTCTTTTTACAAGCAGGAGACAAAATATGAATTTCTGTACAGGCATTTAATTTGCCTTGTCTTAGACTAACTGGCACAGGTTACATTATAGTTGCTCTTTTTGGTCGACTTATCTTTATAAGATGACCAGGCTAGAGAATCAAAGATTAGAGGATATGGAATGTGATTATGACAGAATCAAAATATTTGTCTTGCTTACCTCTGGGACTTAAAGGATTTCTGTATTTTACATGATAC-TTCCCCCCATAGATATTGCTCATTTGAAAACCAAATCTTCCTTTTACAGTCTCTAAATTGGACAATTTATTTTTGCAATTACAATTTGTGAGG--------
>gene=chr10_183452-184452; species=canFam
-----------------------------------------------------------------GAACTTTATCAGAGAGATCG-CTCGGTTGTACTTTAAAAGTTTGC--------GTGCTTTGCGTTGAGCAAGGTCACCTCTGGG--GTTCCTGCGT-CCTTTGTACCAGGAGGGGATGGAGGA-GGACCT-CGCACAGGCG-GTTAGTTTGC-AGCCTTCCGCCG--TGGCGCCGGCTTC-----GGGGGTCCTCT---GCGGACTCGACCGC-----ACGGCCTGGGCAGGGGATCGGACATCACAAGACGCGGGACGCGCCTGCCCCAAAGTGAACGTGTT-TCCTTGCTTAGCTCTGCGGGCAACAGGA-----TTCTTTTACGTGGTACTGTTTCCCCATAGGTGCTGGTCGTGTGAAAACGGAGTCTCCCTTTTGCATTCTGTAAAGTGAGCCATTTATTTTTGCAGTCACCT-TAGGAAAGCATTTAAA
>gene=chr10_183452-184452; species=equCab
GTGGCTTAGTAATTATGGGATGCATAACCTTTTCAGG-TTTTTTGATTGATTCTAATGAATGGTTAGAAGTTATCAGGGAGATAGTCTTGGTTGTACTTTAAAAGTTTGA--------GTCCTTTCTGGTAAGCAAGGTCACCTTTGTG--GTTTTTTTGA-AT--TGTACAAGCAGGAGATAAAATATGAATTT-TGTAGAGTTATGTTATTTTCCTTGTCTTTGGCTAACTGGAGCTGGTTAT-----GGTCATTATTTT-GGTGAGCTCTTCTTTATGAGATGGCCAGGCTAGACGATCAAAGATCAGATCATACGGGATGTGATTAGGACAGAATCAAAATATTGTTCTTACTTAACTCTGTGGTCAACAGGATTTCTTTTTTTTATATGGTACTCTTTTCCCATAGATGTTGTTCATATGAAAACTGAATCTCCCTTTTATGTTCTGTAAATTGGGCAGTTTA-TTTTGCGGTTACCTGTGGCAGGGCGTTTAAA
>gene=chr10_183452-184452; species=gorGor
TTAGCTTAGTAATTATGGTGTGCACAACGTTTTCAGATTTTTGAGGTTGATTTTAATTAATGATTGGATGTTATCAGGGAGATAGTGTTGGTTGTACTTTGAAAGTTGAAAAGTTAGAGTGCTTTCTGGTAGGCAGGGTCATCTTGGTAGTTTTTCTGAATGTCTTTTTACAAGCAGGAGAAAAAATATGAATGTCTGTAGAGGCATTTAATTTGCCTTGTCTTTGACTA-CTGGCACAGGTTACATTATAGTTGTTATTTTTGGTTGACTCATCTTTATAAGATGACCAGGCTAGAGAATCAGAGATCAGAGGATATGGGATGTGATTATGACAGAATCAAAATATTTGTCTTGCTTGACTCTGTGACTTAAAGGATTTCTGTATTTCACATGGTGCTTTTCCCCCATAGAGATTGCTCATATGAAAACCAAATCTTCCTTTTACAGTCTCTAAATTGGACA-------------------------------------
>gene=chr10_183452-184452; species=panTro
TTAGCTTAGTAATTATGGTGTGCACAACGTTTTCAGATTTTTGAGGTTGATTTTAATTAATGGTTGGATGTTATCAGGGAGATAGTGTTGGTTGTACTTTGAAAGTTGAAAAGTTAGAGTGCTTTCTGGTAGGCAGGGTCATCTTTGTAGTTTTTCTGAATGTCTTTTTACAAGCAGGAGAAAAAATATGAATGTCTGCAGAGGCATTTAATTTGCCTTGTCTTTGACTAACTGGCACAGGTTACATTATAGTTGTTATTTTTGGTTGACTCATCTTTATAAGATGACCAGGCTAGAGAATCAGAGATCAGAGGATATGGGATGTGATTATGACAGAATCAAAATGTTTGTCTTGCTTGACTCTGTGACTTAAAGGATTTCTGTATTTCACATGGTGCTTTTCCCCCATAGAGATTGCTCATATGAAAACCAACTCTTCCTTTTACAGTCTCTAAATTGGACAATTTATTTTTGCAATTACCATTTGTGAGGTGTTTAAA
>gene=chr10_183452-184452; species=papHam
TTAGCTTAGTAATTATGGTGTGCACAACGTTTTCAGATTTTTGAGATTGATTTTAATTAATGGTTGGGTGTTATCAGGGAGATAGTGTTGGTTGTACTT----AGT--------------------TGGTAGGCAGGGTCATCTTTGTAGTTTTTCTGAATGTCTTTTTACAGGCAGGA-AAAAAATACGAAAGT----AGAGGCATTTAATTTGCCTTGTCTTTGACTAACTGGCACAGGTTACATTATAGTTGTTATTTTTGGTTGACTCATCTTTATAAGATGACCAGGCTAGAGAATCAAAGAT-AGAGGATATGGGATGTGATTATGACAGAATCAAAATATTTGTCTTGCTTAGCTCTGTGACTTAAAGGATTTCTGTATTTCACATGGTGCTTTTTCCCCATAGAGATTGCTCATATGAAAACCAAATCTTCCTTTTACAGTCTCTAAATTGGACAATTTATTTTTCCAATTACCGTTTGTGAGGTGTTTAAA
>gene=chr10_183452-184452; species=ponAbe
TTAGCTTAGTAATTATGGTGTGCACAACGTTTTCAGATTTTTGAGGTTGATTTTAATTAATGGTTGGATGTTATCAGGGAGATAGTGTTGGTTGTATTTTGAAAGTTGAAAAGTTAGAGTGCTTTCTGGTAGGCAGGGTCATCTTTGTGGTTTTTCTGAATGTCTTTTTACAAGCAGGAGAAAAAATATGAATGTCTGTAGAGGCATTTAATTTGCCTTGTCTTTGACTAATTGGCACAGGTTACATTATAGTTGTTATTTTTGGTTGACTCATCTTTATAAGATGACCAGGCTAGAGAATCAGAGATCAGAGGATATGGGATGTGATTATGACAGAATCAAAATATTTGTCTTGCTTAACTCTGTGACTTAAAGGATTTCTGTATTTCACATGGTGCTTTTCCCCCATAGAGATTGCTCATATGAAAACCAAATCTTCCTTTTATAGTCTCTAAATTGGACAATTTATTTTTGCAATTACCATTTGTGAGGTGTTTAAA
>gene=chr10_183452-184452; species=rheMac
TTAGCTTAGTAATTATGGTGTGCACAACGTTTTCAGATTTTTGAGATTGATTTTAATTAATGGTTGGGTGTTATCAGGGAGATAGTGTTGGTTGTACTTAGAAAGT--------------------TGGTAGGCAGGGTCATCTTTGTAGTTTTTCTGAATGTCTTTTTACATGCAGGA-AAAAAATATGAAAGT----AGAGGCATTTAATTTGCCTTGTCTTTGACTAAGTGGCACAGGTTACATTATAGTTGTTATTTTTGGTTGACTCATCTTTATAAGATGACCAGGCTAGAGAATCAAAGAT-AGAGGATATGGGATGTGATTATGACAGAATCAAAATATTTGTCTTGCTTAGCTCTGTGACTTAAAGGATTTCTGTATTTCACATGGTGCTTTTTCCCCATAGAGATTGCTCATATGAAAACCAAATCTTCCTTTTACAGTCTCTAAATTGGACAATTTATTTTTGCAATTACCGTTTGTGAGGTGTTTAAA
>gene=chr10_194452-195452; species=hg19
TCCACAAAGGCCAAGATGCATGGCAGGTGGAATTTTAGGGAGTGACCAGGTAAGCCTCCCTGGGCTTGGTGCTGACTGTTGACAGGGTGCTCACCAGGGCCCCATCAGGGCTCTTCGTTTGCTCTTCTCACGGGACAGCACAGCCTCATCCACCATTGATTTTCCACTGCTGTCAGTGTCCTTACTGTCTTCCGGGTTAGACCTTAGGTGATAACATACAACGTCTGTGTTTTTAAAGTGTGCTAAGTCAAATTTTCTTAAATATACATAATTTTGTCAGTTTTAAATTACCAGATACATTCAAGAATTATATTAATTGCTGCTGAGTTAGAATTGCATTTTAAAGAGAATAGTTTTATGAAATTTGAACTTGAAGAATAGAGTAGGAAATGTTAGATGGTTACCCTAAACATTGTAAATAATAGGGAGGGAAGAGGATCCGATGTCTGACTCATGGCAAGTAATTGACTTTGAAAAATACGAATTTTCTAAAAAGAAAG
>gene=chr10_194452-195452; species=bosTau
TCTGCAGAAGTCAGGGCTTTTAGAGGAGGA--------GGAGTGACCGGAGAAGCCTCCTTTGGCTTGGTGCTGACTGTTGGTGTTGTCTTCAGCAAGTTCTGAACTGG-----TCATTTGCTCTTCCAGCTGGTTGGCATAGCTTCGTCTGCAGTTCATTTCCCACTGACATCAGT-CCTCT-CAGTTTTTCTAATTA-------------------------------TTTTAAAATATTTCAAGTCAGATTTTCTTAAATAAACATAATTTTCTCAGTTTTAGATGACCAGATAGAGTGAGGAATT-----A-----TGGC--GTTAGAATCCCGTTTTAAATAGAATATTCCTATAAAATTGGACCTTGAAGAATAGAGTGGAAAATGTTAGATGA----------------------------------------------------------------------------------------------------
>gene=chr10_194452-195452; species=calJac
TCCACAAAAGTCAAGCTTCATGGCAAGTGGAATTTTAGGGAGAGACCAGGTAAGGCTCCCTGGGCTTGGTGCT-------GACAGGGTACTCACCAGGGCCTCATCAGG-----------GCTCTTCTGACAGTACAGCACAGCCTCGTCCACCATTGGTTTTCCACTGGCATCAGTGTCCTTACTGTCTTCCGGG-TAGACCACAGGTGATAACTCACAAAGTCTGTGTTTTTAAAGTGTGCTAAGTCAAATTTTTTTTAATGTACATAATTTTGTCAGTTTTAGATCACCAGATACAGTCAAGAATTATATTAATTGCTGCT--GTTAGAATTGCATTTTAAAGAGAATAATCTTATGAAATTTGGACTTGAAGAACAGAATGGAAAATGTTAGATGGTTATCCTAAACATTGTACATGATAGGAAGGGAAGAGGATCTGAAGTCTGATTCATAGAAAGTAATTGACTTTGGAAAATAGGAATTTTTGGAGAAGAAAG
>gene=chr10_194452-195452; species=canFam
------------------------------------------------------------------------------------------------------------------------------------------------------------------------------------------------------------------------------------GCTTTCGGAGTGTGTC--GCCACATTTTCTTGACT-------GTTTTCTCAGTTTTACAATACCAGCCACATTCCAAAGTTGTAGTACTTGCCGTT--GTTTGAATTGCGTTTTAAATGGAGAGTTCTTAGGGAGTTTGGCCTGGAAGAATCAGATGGGAAGAGTGGGAGGG--GTTCTAAATGCTGTACGTTCCAGG--GACACGATCACAGGCAGTTGGACTTACGGGGAGCAATTGA----GAGAAATTTGAATTCTGCCACATGACCT
>gene=chr10_194452-195452; species=equCab
TCCTCACAAGCCAGGGTACATGGTAGATGGGTTTTAAAAGAGTGGCCGGGGAAGCCTCACTCAACCTGGTGCTGCTTGTTGGTGGAGTCTCCAGCTAGGTCTGAGTGTT-----TCATTTGCTCTTCTTATCATATGACACGGTCCTATCCAAG--TTGTTTCCCACTGGTGTCAAT-CTCTTGCTGTTTTTCTAGTTATACCTTGGGTGATAAAAC-----------GTTTTTGAAGTATGCCAGGTCAGATTTTCTTAAATATACATAACTTCCTTAGTTTTAGATTACCAGATACATTCAAGAATTATATTAATCACTGTT--Gttttgctgag--TTTAAATAGAATATTCTTACAAAACTTGACCTTGAAGAATAGAGTGGAAAGTGTTAGATGG--GTCCTAAATATGGTAAATAGTAGGATGGGAAGAGGATCTGAAGTCTGGTTCATAGACAGTAATT------GAAAAATTTGAATTCTACCACATGAAAT
>gene=chr10_194452-195452; species=gorGor
--------------------------------------------------------------------------------------------------------------------------------------------------------------------------------------------------------------------------------------------------------------------------------------------------------------------------------------------------------------------------------------------------------------------------------------------------------------------------------------------------------------------
>gene=chr10_194452-195452; species=panTro
TCCACAAAAGCCAAGATGCATAGCAGGTGGAATTTTAGGGAGTGACCAGGTAAGCCTCCCTGGGCTTGGTGCTGACTGTTGACAGGGTGCTCACCAGGGCCCCATCAGGGCTCTTCGTTTGCTCTTCTCACGGGACAGCACAGCCTTGTCCACCATTGATTTTCCACTGCTGTCAGTGTCCTTACTGTCTTCCGGGTTAGACCTTAGGTGATAACGTACAACGTCTGTGTTTTTAAAGTGTGCTAAGTCAAATTTTCTTAAATATACATAATTTTGTCAGTTTTAAATTACCAGATACATTCAAGAATTATACTAATTGCTGCTGCGTTAGAATTGCATTTTAAAGAGAATAGTTTTATGAAATTTGAACTTGAAGAATAGAGTAGAAAATGTTAGATGGTTACCCTAAACATTGTAAATAATAGGAAGGGAAGAGGATCCGATGTCTGACTCATGGCAAGTAATTGACTTTGAAAAATACGAATTTTCTAAAAAGAAAG
>gene=chr10_194452-195452; species=papHam
TCCACAAAAGCCAAGATGCATGGCAGGTGGAATTTTAGGGAGTGACCAGGTAAGCCTCCCTGGGCTTGGTGCTGACTGTTGACAGGGTGCTCACCAGGGCCTCATCAGGGCTCTTCGTTTGCTCTTCTGATGGTACAGCACAGCCTTGTCCACCATTGGTTTTCCACTGGTGTCAGTGTCCTTACTGTCTTCTGGGTTAGACCTCAGGTGATAACACACAAAGTCTGTGTTTTTAAAGTGTGCTAAGTCAAATTTTCTTAAATATACATAATTTTGTGAGTTTTAGATTACCAGATACATTCAAGAATTATATTAATTGCTGCTGTGTTAGAATTGCATTTTAAAGACAATAATTTTATGAAATTTGAACTTGAAGAATAAAGTGGAAAATGTTAGATGGTTACACTAAACATTGTGAATAATAGGAAGGG-AGAGGGTCTGATGTCTGACTCATAGAAAGTAATTGACTTTGAAAAATATGAATTTTCTGAAAAGAAAG
>gene=chr10_194452-195452; species=ponAbe
TCCACAAAAGCCAAGATGCATGGCAGGTGGAGTTTTAGGGAGTGACCAGGTAAGCCTCCCTGGGCTTGGTGCTGACTGTTGACGGGGTGCTCACCAGGGCCTCATCAGGGCTCTTCGTTTGCTCTTCTCACGGTACAGCACAGCCTTGTCCACCATTGATTTTCCACTGGTGCCAGTGTCCTTACTGTCTTCCGGGTTAGACCTCAGGTGATAACATACAACGGTTGTGTTTTTAAAGTGTGCTAAGTCAAATTTTCTTAAATATACATAATTTTGTCAGTTTTAAATTACCAGATACATTCAAGAATTATATTAATTGCTGCTGTGTTAGAATTGCATTTTAAAGAGAATAGTTTTATGAAATTTGAACTTGAAGAATAGAGTAGAAAATGTTAGATGGTTACCCTAAACATTGTAAATAATAGGAAGGGAAGAGGATCTGA-GTCTGACTCATAGAAATTAACTGAGTTTGAAAAATACACATTTTCTAAAAAGAAAG
>gene=chr10_194452-195452; species=rheMac
TCCACAAAAGCCAAGATGCATGGCAGGTGGAGTTTTAGGGAGTGACCAGGTAAGCCTCCCTGGGCTTGGTGCTGACTGTCGACAGGGTGCTCACCAGGGCCTCATCAGGGCTCTTCGTTTGCTCTTCTGATGGTGCAGCACAGCCTTGTCCACCATTGGTTTTCCACTGGTGTCAGTGTCCTTACTGTCTTCCGGGTTAGACCTCAGGTGATAACACACAACGTCTGTGTTTTTAAAGTGTGCTAAGTCAAATTTTCTTAAATATACATAATTTTGTGAGTTTTAGATTACCAGATACATTCAAGAATTATATTAATTGCTGCTGTGTTAGAATTGCATTTTAAAGACAATAATTTTATGAAATTTGAACTTGAAGAATAAAGTGGAAAAT--------GTTACACTAAACATTGTGAATAATAGGAAGGG-AGAGGGTCTGATGTCTGACTCATAGAAAGTAATTGACTTTGAAAAATACGAATTTTCTGAAAAGAAAG
>gene=chr10_201452-202452; species=hg19
ATATACAGTTACTGGGCCATTGAGTGGCAAACCTTGAGGGAGGAGATAGAAAACAACAAATTTCAAGCACATGAGTGCAAAAGCCTGACCATTTAATTTACAGCAGGGATttttcaagtgtgatggactttaccctgcagtggttatttgtctctgtgtggagacaattttgatcatcatgccttggaggatactatgggtttcaactgggtaaaggccagggatgctgctgaacatctgatgatgcacaggatggccccacaaccaagaaccattggcctcaaatagctccaaggttgagagaacctgCTGTAGAGAGAAGCAGCCCCTGTGCAACTGAGTCGATTTTTCTGTATTGTTGCATATGATGACCCTGGGGAGTTAGAAAACATGTTTATTTATACTCTGTTTAAGCAGATATGGGCATTTCAAATAAACGTTACAGTTGCAATCACATCTTAAGAAAATTTTTAATGCTTAAATCACTTACTTGGAAAAAT
>gene=chr10_201452-202452; species=bosTau
--------------------------------------------------------------------------------------------------------------------------------------------------------------------------------------------------------------------------------------------------------------------------------------------------------------------------------------------------------------------------------------------------------------------------------------------------------------------------------------------------------------------
>gene=chr10_201452-202452; species=calJac
ACATACAGTTATTGAGCCGTTGACTGGCAGACATTTAGGGAAGAGCTAGAAAACGACAAATTTCAAACACATGAGTACAAAAGCATGATCAGTTAATTTATAGCAGGGATTTTTCAAGTCTTGTGgactttgccatataggggctatttggctctgtctggagacaattttgatcgtcatgccttgaaagatactataggtatcaagtaggtagtggccagggatgctactgaacatctgatgatgcacaggatggccccacagccaagaaccactggcctcaaatagcttcagggttgagagaacctgCTGTAGAGAGAAGCAGCCCATGTGTAATCGAGTTGATTTTTTTGTATTGTTGCATATGATGACCCTGGGGATTTAGAAAACATGTTTGTTTATATTCTGTTTAAGCAGATCTGGGCATTTCAAATACATGTTACAGTTGCAATCACATCTTAAG-AAATTTTTAATGCTTAAATCACTTACTTAGAAAATT
>gene=chr10_201452-202452; species=canFam
ACATACGGTTAGCGTGTCAGTGAGTGGTGA-CAGTAAGGGAGGGCACAGACTATCACAGAAGTCAAGTACACAag------------------tggtttgcaacagtgagtct------------------gttccctgcgggacatttggcaaagtctgcagacatgtttgattgtcatgctgtgggagataccgctggtgtctggcgggtagatgccaaggactctgcta--------------------aGTGCCCCAGAAC--ACAGAC-CTGCTCCATGAGGGCC-TGAGGTTGAGA-ACCCCACTGCA-AGGCAG-------------------GCAGGTG--------TCCGTGTGCACGACGAACCTGGGTTATCAGAGAATTTGCTACCTGGTACACGGTTTAAGTAGGTA-GGTTGTATCTAATTTATGTTCAATTTCTAATCACCTTTTTAA-GAAATTTTAATGCTT----CACTTATTTGGAAGATT
>gene=chr10_201452-202452; species=equCab
GCAAACGGTTGCTGTGCTACTGAGTGGTGA--GCTCAGGGAGGAGATAGGAAATTACAAAAATCAAGCGCACAAGTGCACAACTCTGACCCTTTGGTTTGCAGCAgtgagttt------------------gctc-ccaggggacatttggcgctgactggagatgt-tttgattgtcatgccttgggggagacaatgggcatctagtaggtagaggccagggatgctgcta-------tactatgtacagtacagccccgcaac--agagtc------ccacgatagccttggggttaaga-accctgGTGCA-AGGCAG----CTCCTTTGTTACAAATCAGGTGTTGATATATCCCTGTGGATGATGACCTCGGGTTGTTAGAAAATGTATTTGCTTATATGCCATTTAAGCATGTGTGGCTGTGTCTCATATATGTTAGATTTCCAATCACAGTATTAA-AAATTTGTAATTCTT----CACTTATTTGAAAGATT
>gene=chr10_201452-202452; species=gorGor
ATATACAGTTACTGGGCCATTGAGTGGCAAACCTTGAGGGAGGAGATAGAAAACAACAAATTTCAAGCACATGAGTGCAAAAGCCTGACCATTTAATTTACAGCAGGGATttttcaagtgtggtggactttaccctgcaggggctatttgtctctgtgtggagacaattttgatcatcatgccttggaggatactatgggtatcaactgggtaaaggcgagggatgccgctgaacatctgatgatgcacaggatggccccacaaccaagaaccattggcctcaaatagctccaaggttgagagaacctgCTGTAGAGAGAAGCAGCCCCTGTGCAACTGAGTCGATTTTTCTGTATTGTTGCATATGATGACCCTGGGGAGTTAGAAAACATGTTTATTTATACTC--TTTAAGCAGATATGGGCATTTCAAATAAACGTTACAGTTGCAATCACATCTTAAGAAAATTTTTAATGCTTAAATCACTTACTTGGAAAATT
>gene=chr10_201452-202452; species=panTro
ATATACAGTTACTGGGCCATTGAGTGGCAAACCTTGAGGGAGGAGATAGAAAACAACAAATTTCAAGCACATGAGTGCAAAAGCCTGACCATTTAATTTACAGCAGGGATttttcaagtgtggtggactttaccctgcaggggctatttgtctctgtgtggagacaattttgatcatcatgccttggaggatactatgggtttcaactgggtaaaggccagggatgctgctgaacatctgatgatgcacaggatggccccacaaccaagaaccattggcctcagatagctccaaggttgagagaacctgCCGTAGAGAGAAGCAGCCCCTGTGCAACTGAGTCGATTTTTCTGTATTGTTGCATATGATGACCCTGGGGAGTTAGAAAACATGTTTATTTATACTCTGTTTAAGCAGATATGGGCATTTCAAATAAACATTACAGTTGCAATCACATCTTAAGAAAATTTTTAATGCTTAAATCACTTACTTGGAAAATT
>gene=chr10_201452-202452; species=papHam
GTATACAGTTACTGGGCCATCGAGTGGCAAACCTTGAGGGAGGATATAGAAAACAACAAATTTCAAGCACAGGAGTGCAAAAGCCTGACCATTTAATTTACAGCAGGGATTTTTCAAGTCTGGTGgactttaccctgcaggggctatttggctctgtctggagacaattttgatcatcatgccttggaggatactataggcatcaactaggtaaaggccagggaagccactgagcat---atgacgcacaggatggcctcacaaccaggaaccactggcctcagatggctccagggttgagagaacctgCTGCAGAGAGAAGCAGCCCCTGTGCACCTGAGTCGATTTTTCTGTATTGTTGCATATGATGACCTTGGGGAGTTAGAAAACATGTTTGTTTATACTCTGTTTAAGCAGATATGGGCATTTCAAACATACGTTACAGTTGCAGTCACATCTTAAG-AAATTTTTAATGCTTAAATCACTTACTTGGAAAATT
>gene=chr10_201452-202452; species=ponAbe
ATATACAGTTACTGGGCCATCAAGTGGCAAACCTTGAGGGAGGAGATAGAAAACAACAAATTTCAAGCACATGAGTGCAAAAGCCTGACCATTTAATTTACAGCAGGGATTTTTCAAGTCTGGTGgactttaccctgcaggggctatttgtctctgtgtggagacaattttgatcagcatgctttggaggatactataggtatcaactgggtaaaggccagggatgccgctgaacatctgatgatgcacaggatggccccacaaccaagaaccattggcctcaaatagctccaaggttgagagaacctgCTGTAGAGAGAAGCAGCCCCTGTGCAACTGAGTCGATTTTTCTGTATTGTTGCATATGATGACCCTGGGGAGTTAGAAAACATGTTTATTTATACTCTGTTTAAGCAGATATGGGCATTTCAAATAAACGTTACAGTTGCAATCACATCTTAAGAAAATTTTTAATGCTTAAATCACTTACTTGGAAAATT
>gene=chr10_201452-202452; species=rheMac
ATATACAGTTACTGGGCCATCGAGTGGCAAACCTTGAGGGAGGATATAGAAAACAACAAATTTCAAGCACAGGAGTGCAAAAGCCTGACCATTTAATTTACAGCAGGGATTTTTCAAGTCTGGTGgactttaccctgcaggggctatttggctctgtctggagacaattttgatcatcatgccttggaggatactataggcatcaactaggtcaaggccagggaagccactgagcat---atgatgcacaggatggcctcacaaccaggagccactggcctcagatagctccagggttgagagaacctgCTGCAGAGAGAAACAGCCCCTGTGCACCTGAGTCGATTTTTCTGTATTGTTGCATATGATGACCTTGGGGAGTTAGAAAACATGTTTGTTTATACTCTGTTTAAGCAGATATGGGCATTTCAAACATACGTTACGGTTGCAGTCACATCTTAAG-AAATTTTTAATGCTTAAATCACTTACTTGGAAAATT
>gene=chr10_236225-237225; species=hg19
ACATCATCAGATTGGTCCACTGTTGCAAACGTTTTCCTGCTGCCCGTGAAGTCCACATTCCCATGCATAGGTGTTGCTGTCTCGCCCTGCCTCTTCTGCACACCCTCCTGCAACTCCCCACTCTCCTTAGGCTCCGGCTGGGCTCTCGCAGGCCCTCAGATCTGCGTTTCCCATGCTCTGCCTTGGGACGCCCTTCCCAGACTCCTCCTTCAGGTGTTGGTGTTATCTCCTGACACCTTTAAGTCAACCTAATTCTGTCAGTTATTTTTCTAAATTTTAGGTCTGGTTATGCTCTTAAAATTCTCTTTTGATTTCCTCATTATTGATAAAGTCCAAATACCTGAGCAAGGCATTTGTACAAAGCTCTTTACAGTGAGACCCTGACGTTTCTTCTTTTCATACCCAGCGTCTCCCTACTCAGTGTTCCACCTGATGAGACTATTCTCAATTGCCTGAGCACTTTATGGATTCTTCATTTTGTATTTTtccttcatcagtgg
>gene=chr10_236225-237225; species=bosTau
CCACCATCAAA-TGTTCCACAATTGACAG---TCTTCTGTTGCCCATGCTTTCCAG-TCCTTGTGCAG-GGTATCAGTACCT-GACCTTCCTCATCTGCATCACCTCCTGCTGCTTCCCACTTAGATCGCATTC---CTGGGCTC--------TGGAGGATCTGTTTGTTCTGTGCTCTGCC------------------------------------------------------------------------------------------------------------------------------------------------------------------------------------------------------------------------------------------------------------------------------------------------------------------------------
>gene=chr10_236225-237225; species=calJac
ACATTATCAGATTGGTCCACTGTTGCAAACCTTTTTCTGCTGCCCATGAAGTCCACATTCCCAGGCAAAGGTGTTGCTGTCTCAGCCTACCTCTTCTGCACATCCTCCTGCAGTTCCCCACTCTCCTTATGCTCTGGTTGGGCTCTCGCTGGCCCTCAGATCTGCAGTTCTCATGCTCTACC-TGGGATGCTCTTCCCAGACTCCTCTTTCA------AGTGTTATCTCTTGACACCTCTAAGTAAACATAATTCTGTAGGTTACTTTTCTAAATTTTAGGCCTTATTGTGCTCTTAAAATTCTCTTTGGATTTCCTCATTATTGATAAAGTTCAAATAACTGAGCAAGGCATTTGTACAAAGCTCTTTACGATGAGATCCTGACATttCTTCTTTTCATACCCAGTGTCTCCCTACTCATTGTTTCATCTGATGAGACTATTCTCAATTGCCTGAGCACTTTATGGATTCTTCATTTTGTATTTTtccttcatcaatgg
>gene=chr10_236225-237225; species=canFam
GCACCATCACT-AG-TGCAGGACTGACCACTCTTCTCTGTTCCTC-TGAAGCCCAGGTTCCTGTGCCG-GGTGTTACCATCTGGGCCTCCATCTCCACAGG-AGATGCGGCCCCCTCCCACCCAGACTGTGCTCCTGCTGGGCTCCCTGCAGGCCTCAGA----------------------------------------------CGTTCAGGTCATGGACCATGTGTCTGACCCCTTCAAGTGAACTTCAGTTTGTCAG-TATTTTTCGAGATTATCGGTCTGTTTATATTCTTCAGAGGTTCGTT-TATTTCCCTGTTGTGCAGAGAGTGCAAACACCTGAGCAGGACGTTTGTGTGAGGCCTTG---GATGAGAGCTGAGTGT-----CCTGGCATGCCCTGCGGCTCTCCATGCAGATTTCCATGGGATGAGACTGTTCTCCGAGGTCTGCGCACTCTGTGAATTCTTTATTTTGTATTTTTCCTTCATTGATAG
>gene=chr10_236225-237225; species=equCab
acaccatcaaa-tgctgcatgattgaaagcctttttctgttgcca-tgaagtccaaattcctgtgcaa-ggtattaatctctcagctttcctcttccgcactgtctcctgctacttcccactcagggtgcactccaagtgggctctccccaggcctcagatccacgTTTTCTACACTCTGCC-TGGGATGTTGGTCCCCAACTCCTCTTTCAGGTCACGAAAGTCATTCCTGACACCTTTATGTCAACCTATGTTTATCAGTTATTTTTCTAGATTTTAGGTCTGATTATGTTCTTAAATCATCTTTT-GATTTCCCCATTGTGTATAAAGTGCAAATACCTGAACAGGACATTTGTGCAGAGCCCTTCACAATTAGACCC------------------TGCCCTGCCTTTCCCCACTCAGAGTTCCATCTGATGAGACTGCTCTCAATTCCCTGGGTGCTCTATTGATTCTTTATTTTGTGTTTTTCCTTTGTTAATGC
>gene=chr10_236225-237225; species=gorGor
ACATCATCAGATTGGTCCACTGTTGCAAA-GTTTTCCTGCTGCCCGTGAAGTCCACATTCCCATGCATAGGTGTTGCTGTCTCGGCCTGCCTCTTCTGCACACCCTCCTGCAACTCCCCACTCTCCTTACGCTCTGGCTGGGCTCTCGCAGGCCCTCAGATCTGCGTTTCCCATGCTCTGCC-TGGGATGCCCTTCCCAGACTCCTCCTTCAGGTGTTGGTGTTATCTCCTGACACCTTTAAGTCAACCTAATTCTGTCAGTTATTTTTCTAAATTTTAGGTCTGGTTGTGCTCTTAAAATTCTCTTTTGATTTCCTCATTATTGAT-AAGTCCAAATACCTGAGCAAGGCATTTGTACAAAGCTCTTTACAGTGAGACCCTGACATTTCTTCTTTTCATACCCAGCGTCTCCCTCCTCAGTGTTCCACCTGATGAGACTATTCTCAATTGCCTGAGCACTTTATGGATTCTTCATTTTGTATTTTtccttcatcagtgg
>gene=chr10_236225-237225; species=panTro
ACATCATCAGATTGGTCCACTGTTGCAAACGTTTTCCTGCTGCCTGTGAAGTCCACATTCCCATGCGTAGGTGTTGCTGTCTCGGCCTGCCTCTTCTGCACACCCTCCTGCAACTCCCCACTCTCCTTATGCTCCAGCTGGGCTCTCGCAGGCCCTCAGATCTGCGTTTCCCATGCTCTGCC-TGGGACGCCCTTCCCAGACTCCTCCTTCAGGTGTTGGTGTTATCTCCTGACACCTTTAAGTCAACCTAATTCTGTCAGTTATTTTTCTAAATTTTAGGTCTGGTTATGCTCTTAAAATTCTCTTTTGATTTCCTCATTATTGATAAAGTCCAAATACCTGAGCAAGGCATTTGTACAAAGCTCTTTACAGTGAGACCCTGACATTTCTTCTTTTCATACCCAGCGTCTCCCTACTCAGTGTTCCACCTGATGAGACTATTCTCAATTGCCTGAGCACTTTATGGATTCTTCATTTTGTATTTTTCCTTCATCAGTGG
>gene=chr10_236225-237225; species=papHam
ACATCATCAGATAGGTCCACTGTTGCAAACGTTTTTCTGCTGCCCGTGAAGTCCACATTCCTGTGCAAAGGTGTTGCTGTCTTGGCCTCCCTCTTCTGCACACCCTCCTGCAACTCCCCACTCTCCTTATGCACTGGCTGGGCTCTCGCAGGCCCTCAGATCTGTGTTTCCCATACTCCGCC-TGGGACGCCCTTCCCAGGCTTCTCCTT------TCGGTGTTATCTCCTGACACCTTTAAGTCAGCCTAATTCTATCAGTTATTTTTCTAAATTTTAGGTCTGATTGTGGTCTTAAAATTCTGTTTTGATTTCCTCATTATTGATAAAGTCCAAATACCTGAGCAAGGCATTTGTACAAAGCTCTTTACAGTGAGACCCTGACCTTTCTTTTTTTCATACCCAGCGTCTCCCTACTCAGTGTTCCATCTAATGAGACTGTTCTCAATTGCCTGAGTACTTTATGGATTCTTCATTTTGTGTTTTTCCTTCATCAGTGG
>gene=chr10_236225-237225; species=ponAbe
ACATCATCAGATTGGTCCACTGTTGCAAACGTTTTCCTGCTGCCTGTGAAGTCCACATTCCCATGCATAGGTGTTGCTGTCTCGGCCTGCCTCTTCTGCACACTCTCCTGCAACTCCCCACTCTCCTTACGCTCCAGCTGGGCTCTCGCAGGCCCTCAGATCTGCGTTTCCCACGCTCTGCC-TGGGACGCCCTTCCCAGACTCCTCCTTCAGGTGTTGGTGTTATCTCCTGACACCTTTAAGTCAACCTAATTCTATCAGTTATTTTTCTAAATTTTAGGTCTGGTTGTGCTCTTAAAATTCTCTTTTGATTTCCTCATTATTGATAAAGTCCAAATACCTGAGCAAGGCATTTGTACAAAGCTCTTTACAATGAGTCCCTGACATTTCCTCTTTTCATACCCAGCATCTCCCTACTCAGTGTTCCATCTGATGAGACTATTCTCAATTGCCTGAGCACTTTATGGATTCTTCATTTTGTATTTTTCCTTCATCAGTGG
>gene=chr10_236225-237225; species=rheMac
ACATCATCAGATAGGTCCACTGTTGCAAACATTTTTCTGCTGCCCGTGAAGTCCACATTCCTGTGCAAAGGTGTTGCTGTCTTGGCCTCCCTCTTCTGCACACCCTCCTGCAACTCCCCACTCTCCTTATGCACTGGCTGGGCTCTCGCAGGCCCTCAGATCTGTGTTTCCCATGCTCCGCC-TGGGACGCCCTTCCCAGACTCCTCCTTCA------GGTGTTATCTCCTGACACCTTTAAGTCAACCTAATTCTATCAGTTATTTTTCTAAATTTTAGGTCTGATTGTGGTCTTAAAATTCTGTTTTGATTTCCTCATTATTGATAAAGTCCAAATACCTGAGCAAGGCATTTGTACAAAGCTCTTTACAGTGAGACCCTGACCTTTCTTTTTTTCATACCCAGTGTCTCCCTACTCAGTGTTCCATCTAATGAGACTGTTCTCAATTGCCTGAGTACTTTATGGATTCTTCATTTTGTGTTTTTCCTTCATCAGTGG
>gene=chr10_247037-248037; species=hg19
cacacacacaTTATATATATATGTATTCGTCTTGGAACTTTCAGAATGATCTCGGGGAGGGGATCATCTCAGGCCTGTGGCTTGGAGGCACTTGAGTACTCAGCGTCCCATGGAAGCTCGCACCCTGGGAGAGAAGGGAGCGCTCTGGGGTGCCAGATGGTGGAAAGCTGTGGGAATGCAGTGGGGTGCGAGAAAATGAGGAGGAAGTTATTGAAAAAGTTCAGAGAAATTGAATGTATACTTTAATATTAGACATTTACATGCCATTTCCTGACCTGCGGTATTAAGTGAAATTAAAATAGCAGACTAGAAGGCCACTTATCAGTGTATCTCAAACCCAAATTGTTCTGTTTTCTCTTTATTGGAAGAAGAAAAGTTCTTGTTATAGATTAAGCAGTTATAAGAAAATGAGAGACCTGGAGTATCCTTTATCTGAATGCTAACAAATATGTTTTCACATGATGCAAACCTGCCTGAGTACTTGATGATCTAAGAAAATG
>gene=chr10_247037-248037; species=bosTau
--------------------------------------------------------------------------------------------------------------------------------------------------------------------------------------------------------------------------------------------------------------------------------------------------------------------------------------------------------------------------------------------------------------------------------------------------------------------------------------------------------------------
>gene=chr10_247037-248037; species=calJac
CAAATACACA-----TGTATATGTATTTGTCTTGGAACTTTCAGAATAATCTCAGGGAGGG--------------TGTGGCTTGGAGGCACTTGAGTGCTCCGCAACCCAGGGACGCTTGCACCCTGGGAGAGAAGGGAGCACTCTGGGGCGCCAGATGGTGGAAAGTTGTGGGAATGGAGTGGGGTGGGAGAACATGAGAAGGAAGTTATTGAAAATGGTCAGAGAAATTGAATGTATACTTAAATATTAGACATTTACATGCCATTTTGTGACTTATGCTATTAAGTAAAATTAAAATAGCAGACTAGAAGGCCATT-ATAAGTGTATCTTAAACCCAAATTGCTATGTTTTCTCTTTATTGGAAGAAGAAAACTTCTTGTTATAGATTAAGTAGTTATAAGAAAATGAGAGACCTGGCGTATCCTTTGCCTGAATACTAACAAACATATTTTCACGTGATGCAAACCTGCCTAAGTACTTGATGATCTAAGAAAATG
>gene=chr10_247037-248037; species=canFam
----------TTAACTGTGCA-GGTATTGTCTTGGGACTTGGAGAGCTGCGTCGAGAGT------------------------------------GTGCTGAGCAGCAG-TGGGGAGCAG--------------------TATCCTAGCCA---AGACG--GGCAGAGTACAGGGG--------------AGGATGGGGGAGAAAC-TTACTGAGGAAGTCCAGAGAAATTGA------ATTTAAATACTAGACATT----TACTGTTTCATGACTTA---CACCAGGTG----------------------GGCCACC-GTCCGTGCGTCTCAAACC--GTTGGCTAGCCTGCCTCCTGATTGGTTGAAGATGGGCCCCTGTGACGGGTCG-GCAGGTGTACGACAGCGGGAGGCCTGGCGTGACCTCAACCTGCATATTAACATATGTGTTTTCTCATGGGATAAAGCTGCC--------TGACGGGCCGAGGAAGGG
>gene=chr10_247037-248037; species=equCab
----------TTAACTATAT--TTTTTTGTCTTAGAACATGCGGAATTATCTCAAGGAGATGAGGT---------TGTTGCTTGGATATACTTCAGTGCTCGGCAACAGTTAGAAAGTAG--------------------TATCTTAGGAG---AGACG--GGAAAATTACAGGAAAGGAGATGGAT---AGGATGGGCAAAAAAAGTTATTGAAAAAGTTCAGAGAAATTGAATATACATTTAAATATTAGACATTTACATACTATTTCATGACTTG---TGCTAAGTGAAATTAGAAAAGGAGACTAGATGGCCACT-GTGAATGCATCTCAAACCCAGATTGGTATTTTGCCTGTTTATTTGAAGAACATAAGTCCCTGTGATGGATAA-GCAAATGTAAGAAAATGAGAGACCTGGAGTGACTGTCACCTGAATATTAACATAAGTATTTTCACTTGAAGTTAACCTGCCTGGGTACTTGATAATCTAAGGAAAGG
>gene=chr10_247037-248037; species=gorGor
-------------------------------------------------------------------------------------------------------------------------------------------------------------------------------------------------------------------------------------------------------------------------------------------------------------------------------------------TCAAACCCAAAT-----TGTTTTCTCTTTATTGGAAGAAGAAAAGTTCTTGTTATAGATTAAGCAGTTATAAGAAAATGA-AGACCTGGAGTATCCTTTATCTGAATACTAACAAATATGTTTTCACATGATGCAAACCTGCCTGAGTACTTGATGATCTAAGAAAATG
>gene=chr10_247037-248037; species=panTro
cacacacacaTTATATATATATGTATTTGTCTTGGAACTTTCAGAATGATCTCGGGGAGGGGATCATCTCAGGCTTGTGGCTTGGAGGCACTTGAGTACTCAGCGTCCCATGGAAGCTCGTACCCTGGGAGAGAAGGGAGCGCTCTGGGGCGCCACATGGTGGAAAGCTGTGGGAATGGAGTGGGGTGCGAGAAAATGAGAAGGAAGTTATTGAGAAAGTTCAGAGAAATTGAATGTATACTTTAATATTAGACATTTACATGCCATTTCGTGACTTTGGGTATTAAGTGAAATTAAAATAGCAGACTAGAAGGCCACTTATCAGTGTATCTCAAACCCAGATTGTTCTGTTTTCTCTTTATTGGAAGAAGAAAAGTTCTTGTTATAGATTAAGCAGTTATAAGAAAATGAGAGACCTGGAGTATCCTTTATCTGAATACTAACAAATATGTTTTCACATGATGCAAACCTGCCTGAGTACTTGATGATCTAAGAAAATG
>gene=chr10_247037-248037; species=papHam
CACACACACAttttatataTATGTATTTGCCTTGGAACTTTCAGAATGATCTTGGGGAGGGGAGCTTCTATGGCCTGTGGCTTGGAGGCTCTTGAGTGCTCAGCAACCCATGGAAGCTCACACCCTGGGAGAGAAGGGAGCGCTCTGGGGCGCCAGATGGTGGAAAGTTGTGGGAATGGAGTGGGGTGGGAGAAAATG---AGGAAGTTATTGAAAAAGTTCAGAGAAATTGAGTGTATACTTAAATATTAGACATTTATATGCCATTTTGTGACTTATGGTATTAAGTGAAATTAGAATAGCGGACTAGAAGGCCACTTATCAGTGTATCTGAAACCCAAATTGCTATGTTCTCTCTTTACTGGAAGAAGAAAAGTTCTCGTTACAGATTAAGCAGTTACAAGAAAACGAGAGACCTGGAGTATCCTTTACCTGAATACTAGCAAATGTGTTTTCACGTGATGCAAACCTGCCTGAG----TGATGATCTAAGAAAATG
>gene=chr10_247037-248037; species=ponAbe
cacacacacaTTATATATATATGTATTTGTCTTGGAACTCTCAGAGTGATCTCAGGGAGGGGATCATCTCAGGCCTGTGGCTTGGGGGCACTTGAGTGCTCAGCATCGCATGGAAGCTCACACCCTGGGAGAGAAGGGAGCGCTCTGGGGCGCCAGACGGTGGAAAGTTGTGGGAATGGAGTGGGGTGGGAGAAAATGAGGAGAAAGTTATTGAAAAAGTTCAGAGAAATGGAATGTATACTTTAATATTAGACATTTACATGCCATTTTGTGACTTACGGTATTAAGTGAAATTAAAATAGCGGACTAGAAGGCTACTTATCAGTGTATCTCAAACCCAAATTGCTATGTTTTCTCTTTATTGGAAGAAGAAAAGTTCTTGTTATAGATTAAGCAGTTATAAGAAAATGAGAGACCTGGAGTATTCTTTATCTGAATACTAACAAATATGTTTTCACATGATGCAAACCTGCCTGAGTACTTGATGATCTAAGAAAATG
>gene=chr10_247037-248037; species=rheMac
cacacacacaTTTTATATATATGTATTTGCCTTGGAACTTTCAGAATGATCTTGGGGAGGGGAGCTTCTATGGCCTGTGGCTTGGAGGCTCTTGAGTGCTCAGCAACCCATGGAAGCTCACACCCTGGGAGAGAGGGGAGCGCTCTGGGGCGCCAGATGGTGGAAAGTTGTGGGAATGGAGTGGGGTGGGAGAAAATG---AGGAAGTTATTGA-AAAGTTCAGAGAAATTGAGTGTATACTTAAATATTAGACATTTACATGCCATTTTGTGACTTACGGTATTAAGTGAAATTAGAATAGCGGACTAGAAGGCCACTTATCAGTGTATCTGAAACCCAAATTGCTATGTTCTCTCTTTATTGGAAGAAGAAAAGTTCTCGTTACAGATTAAGCAGTTACAAGAAAACGAGAGACCTAGAGTATCCTTTACCTGAATACTAGCAAATGTGTTTTCACATGATGCAGACCTGCCTGAG----TGATGATCTAAGAAAATG
>gene=chr10_249232-250232; species=hg19
CAAtaaataccagcaaccaccaaccaggaaatactatataaaataaaattccattttaaaaaaaaacagtaaatgtaaaatatctaggaaaaacccaaaagatatgtacaaatcttatggatacaaattataaaaccatattaaagacatagaaaaatatataaataaatgagcatatgtaccaatttcatCAGTGGATATTCTTAACTTGGTTATGGAGATTTAACTAtttttgtggattttggcaaactgactttaaaattactgtggatgaatatgggaccaagaagagccacaatgagtctgaaaaagaagGAGAGGAACTCCCTAAGGCTGGCAAGCTTACATGGGAGCAGGAAACTTGTATGTTCTGGAGGAATGGTAAATGGTAGCTACTTTTTTAAAAGTAAAAATCGTCTAGCTAATAGATACAAATGAAATTCCAAGGGGCATACTGTGGAAAAAAGTCTTCTCCCATCCCTTGTTCCCTGAGCCCCTCT
>gene=chr10_249232-250232; species=bosTau
--------------------------------------------------------------------------------------------------------------------------------------------------------------------------------------------------------------------------------------TTTCATGGATCTTTGCCAACTGACTTTAAAATCATTATGGATAAGTAAAGGGC--AGAAGAGCTAAGATGAGTTTGGAAAGAAAGAAAGGAACCTGCCCAAGACTGGCAAGCTCATGCA-----------------------GGAGGGGTGGTAAATGGTGGCTGCTTTTTT----ATATAAATAGTCCAGCCAGTAGATACAAAC-AAAATCAAAAGGGAGTACTGTTGAAAAAAGTACTCTCACATCCCTTAACCCCTGAACCTCTTT
>gene=chr10_249232-250232; species=calJac
TAGtaaatgccagcaaccactaaccaggaaatactatgtaaaataaaatcccattttcaaaagaaacagtaaatgtaaaatatctaggaaaaacccaaaagataggtaagaatcttacatataaaaattataaaaccatattaaaaacatagaaaaatat----gtaaatgaccatatgtgccaatttcatcagtggatgttctcaaattagttatggagatttaattatttttgtggattttggcaaactgactatag------cgtggacgaatatagtaccaagaagagccataatgagtttgaaaaggaaggaggagaactCCCTAAGGCTGGCAGGCTTATGTGGGAGCAGGAAACTTGTATGTTCTAGAGGAATGGTAAATGGTAGCTACATTTTTAAAAGTAAAAGTAGTCTAGCTAATAGATGTAAACAAAATTCCAAGGAGCATTCGGTGGGAGAAAAG--TTTCCCATCTCTTGTTCCCTGAGCCCCTGT
>gene=chr10_249232-250232; species=canFam
CAA-atatactagaaaccaccagccagaaaataatacataaaataaaatccctttctcaaaagaaacaaaaag-acacagtacctagggagaatccagaaagggtgcaaaaattttagggag---------aaaactttgtt----acatagaaga---tataaatgaa------------ccaagtttatccgaagaaagacttagtattgtaatgatgttt-------tttcatggatcttggcaaactaattttaaaattattatggaggaataaatgaacaagaagagacaagacgagtttgaGAGGAAAT--GGGGGACTGCCCCAGCCTGGCAAGCGGCTGTAGGAGAGAGGAGCTTGCCGAC-CTGCAGGGTTGGGAGATGGTAGCTCCttttgt-AAAGGAACAGCAGTCCAGCTAATA-ATAGAGACAAAGTCCTGAAGAGGACACTGTGGAAAGAGGTCTTACCCTGCGCCTG----CTTGGGCCTCTCT
>gene=chr10_249232-250232; species=equCab
CAGtatatcctaacaaccaccaagcaaaaaatattatctaaaatgaaatacctttttcaaaagaaacaaaaaatatgcggtatctaggaaaaacccaaaagatatgcaagaattttatagag-aaaattataaaactttattaaggacatagaaga--------------------------------------------------------------------------------------------------------------------------------------------------------------------------------------------------------------------------------------------------------------------------------------------------------------------------------------------------------
>gene=chr10_249232-250232; species=gorGor
CAATAAataccagcaaccaccaaccaggaaatactatgtgaaataaaattccatttaaaaaaaaaacagtaaatgtaaaatatctaggaaaaacccaaaagatacgtacaaatcttatggatacaaattataaaaccatattaaagacatagaaaaatatataaataaatgagtatatgtaccagtttcatCAGTGGATATTCTTAACTTGGTTATGGAGATTTAACTATTTTTGTTTATTTTGGCAAACTGACTTTAAAATTACTGTGGATGAATA-------------------------------------------------------------------------------------------------------------------------------------------------------------------------------------------------------------------------------
>gene=chr10_249232-250232; species=panTro
CAATAAatactagcaaccaccaaccaggaaatactatataaaataaaattccattttaaaaaaaaacagtaaatgtaaaatatctaggaaaaacccaaaagatatgtacaaatcttatggatacaaattataaaaccatattaaagacatagaaaaatatataaataaatgagcatatgtaccaatttcatCAGTGGTTATTCTTAACTTGGTTATGGAGATTTAACTAtttttgtggattttggcaaactgactttaaaattactgtggatgaatatgggaccaagaagagccacaatgagtctgaaaaaggagGAGAGGAACTCCCTAAGGCTGGCAAGCTTACATGGGAGCAGGAAACTTGTATGTTCTGGAGGAATGGTAAATGGTAGCTACTTTTTTAAAAGTCAAAATCGTCTAGCTAATAGATGCAAATGAAATTCCAAGGGGCATACTGTGGAAAAAAGTCTTCTCCCATCCCTTGTTCCCTGAGCCCCTCT
>gene=chr10_249232-250232; species=papHam
CAATAAAGaccagcaaccaccaaccaggaaatactatataaaataaaattccattttcaaaagaaacat------taaaatatctaggaaaaacccaaaagatatgtaagaatcttatggataaaaattataaaaccatattacagacatagaaaaatatataaataaatgagcatatgtgccagtttcgtCAGTGGATATTCTTACGTTGGTTATGGAGCTTTAACTAtttttgtggattttggcaaactaactttaaaatcactgtggatgaatatgggaccaagaagagccataatgagtctgaaaaagaagGAGGGGATCTCCCTAAGGCTGGCAAGCTTACGTGGGAGCAGGAAACTTGTATGTTCTGGAGGAATGGTAGATGGTAGCTACTTTTTTAAAAGTTAAAATAGTCTAGCTAATAGATGCAAATGAAATTCCAAGGGGCATACTGTGGAAAAAAGTCTTCTCTCATCCCTTGTTCCCTGAGCCCCTCT
>gene=chr10_249232-250232; species=ponAbe
CAAtaaataccagcaaccaccaaccaggaaatgctatataaaataaaatcccatttaaaaaaaaaacagtaaatataaaatatctaggaaaaacccaaaagatatataagaatcttatgggtataaattataaaaccatattaaagacatagaaaaatatataaataaatgagcatctgtaccaatttcgtCAGTGGATATTCTTAAATTGGTTATGGAGATTTAACTAtttttgtggattttggcaaactgactttaaaattactgtggatgaatatgggaccaagaagagccacaatgagtctgaaaaaggagGAGAGGAACTCCCTAAGGCTGGCAGGCTTACATGGGAGCAGGAAACTTGTATGTTCTGGAGGAATGGTAAATGCTAGCTACTTTTTTAAAAGTTAAAATCGCCTAGCTAATAGATGCAAATGAAATTCCAAGGGGCATACTGTGGAAAAAAGTCCTCTCCCATCCCTTGTTCCCTGAGCCCCTCT
>gene=chr10_249232-250232; species=rheMac
CAATAAAGaccagcaaccaccaaccaggaaatactatataaaataaaattccattttcaaaagaaacat------taaaatatctaggaaaaacccaaaagatatgtaagaatcttatggataaaaattataaaaccatattaaagacatagaaaaatatataaataaatgagcatatgtgtcaatttcgtCAGTGGATATTCTTACATTGGTTATGGAGCTTTAACTAtttttgtggattttggcaaactgactttaaaatcactgtggatgaatatgggaccaagaagagccataatgagtctgaaaaagaagGAGGGGATCTCCCTAAAGCTGGCAAGCTTACGTGGGAGCAGGAAACTTGTATGTTCTGGAGGAATGGTAGATGGTAGCTACTTTTTTAAAAGTTAAAATAGTCTAGCTAATAGATGCAAACGAAATTCCAAGGGGCATACTGTGGAAAAAAGTCTTCTCTCATCCCTTGTTCCCTGAGCCCCTCT
>gene=chr10_255322-256322; species=hg19
TCTCAACAGGACTCTCATAAATACAAGTCATAATGAAAGAAATTACCACCATTTTCTTATTTTCATTCATTTTTAGTTTTCAGTACTGAAAGATTTTTAAATTTGTTTTTCCTCTGTGTTCAGGTATATGTCTCGAGTCCACGGTATGCACCCTAAAGAGACCACCCGTCAGCTGAGCTTAGCTGTGAAAGATGGTCTTATTGTCGAAACTCTAACAGTGGGCTGCAAAGGTTCAAAAGCTGGTATTGAACAAGAAGGATATTGGTTGCCAGGAGATGAGATTGTAAGTACATTTTATTTGATAAACATAGAGATGTGAACTTTTAGCTTTTAAACATTATTTAGATACAACCTATAGAAAATCATTTTCAGAAGTTTAATATTTCATTTTAACATTTGTATCAACATTAAGGCTCTACATTGGTAGTATGGATACTTTCCTTACTAATTATTTAGGAGATGACTCACTTTTACAAAGATCCTGCTTCTCTATATATTAC
>gene=chr10_255322-256322; species=bosTau
TTTCCGTAGGGCTCTGATAAGTAT--GTCACAATAAAGA----------TATTTTCTTGTTTTTATTCATTTTCATTTTTCAGTACTAAGAGA-TTTAAACTTTG-TTTTCCTCTGTATTCAGGTACATGTCTCGAGTCCACGGTATGCATCCAAAGGAGACCACTCGTCAGCTGAGCTTGGCTGTGAAAGATGGTCTTATTGTGGAGACGCTGACAGTGGGCTGCAAAGGCTCCAAAGCTGGTATCGAACAGGAAGGATATTGGTTACCAGGCGACGAAATTGTAAG--TTTTGTATTTCATAAATCTGG----------------------AACGTTATTTATGTATGCCCCATAGAGATTTGTTTTCAGAAGTTTGGTAAT-----------------TTCACAGTAAGGACTGGCATTGGTAGGATGGCTCCTTTCCTTCCTGATTGTTTGGGAGAAAACTCACCTGTGCAGGGAGTCTGCTTCTGTTTGGGTTGC
>gene=chr10_255322-256322; species=calJac
TCTCAACAGGATTCTCATAAATACAAGTCATAATGAAAGAGATTACCTCCATTTTCTTATTTTCATTCAGTTTTAGTTTTCACTACTAAAGGATTTTTAAATCTGTTTTTTCTCTGTGTTCAGGTATATGTCTCGAGTCCACGGTATGCATCCTAAAGAGACCACCCGTCAGCTGAGCTTAGCTGTGAAGGATGGTCTTATTGTTGAAACCCTAACAGTGGGCTGCAAAGGTTCAAAAGCTGGTATTGAACAAGAAGGATATTGGTTGCCAGGAGATGAGATTGTAAGTACATTTTATTTGATAAATGTAGAGATGTGAACTTACAGCTTTTAAACATTATTTGGATACAACCTATTGGAAATCATTTTCAGAAGTTTAATAAT--ATTTTAACATTTTTATCAACATTAACGCTCTACATTGCTAATATGGATACTTTCCTTACTAATTATTTAGGAGATGACTCACTTTTACAAAGATCATGCTTCTCTATATATTAC
>gene=chr10_255322-256322; species=canFam
CTTCAGTACAG-CCTCAGAAGAACAAGCTGTTTCAAAGGAAGTCGCCTCTGTTTATTT--ATTTAAGTATTA------TGGAGTCCTAAGGGGTTTTTAAATCTGTTTTTCCTCTGTACTCAGGTATATGTCTCGAGTCCACGGTATGCATCCAAAAGAGACCACCCGTCAGCTGAGCCTGGCTGTGAAAGATGGTCTCATTGTCGAAACCCTAACAGTGGGCTGCAAAGGTTCCAAAGCTGGTATTGAGCAGGAAGGGTACTGGCTGCCAGGAGATGAGATTGTAAGTATATTGTGTTTGATCAACTTGCAGGTGTTGACTTTAAGTCTTTAAATGTTATTTAACTACAACCTATAGCGATTCAGTTTTAGAAGTTTAGGGATTCACTTCAGTGTTCTTATTAAAGTGAAGGGCCTACCTTGACAAGATGGATAATTTCCTCCC----TCTTTCAGGGAAAACTTA-CTCTACAAAGAGCCTACTTCTTTCTAGGTTAC
>gene=chr10_255322-256322; species=equCab
CTCCAGCAGGGCTCCCATTAGTACAAGTCATAATAAAAG-AGTCACCTCTATTTTATTTCTTTTTCTCATTTTTATTTTTTAGTACTAAGATATTTTTAAATCTTTTTTTCCTCTGTGTTCAGGTATATGTCTCGAGTCCACGGTATGCATCCAAAAGAGACCACCCGTCAGCTGAGCTTAGCTGTGAAGGATGGTCTCATTGTGGAGACTCTGACAGTGGGCTGCAAAGGTTCCAAAGCTGGTATTGAACAGGAAGGATATTGGTTGCCAGGAGATGAGATTGTAAGTATCTTTTGTTCGATAGATTTGGAGATGCTGACTTTAAGTTTTTTAACATTATTTAAATACAACCTATAGAAATTTATTTTCAGAAGTTTAGTAATTCACTTTAACATTTTTATTAACGTTAAGGACCTACACTGGTAAGATGGAGACTTTGCTCCCTGATTTTTTAGGAGAAAAATCACTTTTACAACAAGCTTGCTTCTGTCTAGCTTAT
>gene=chr10_255322-256322; species=gorGor
TCTCAACAGGACTCTCATAAATACAAGTCATAATGAAAGAAATTACCTCCATTTTCTTATTTTCATTCATTTTTAGTTTTCAGTACTGAAAGATTTTTAAATTTGTTTTTCCTCTGTGTTCAGGTATATGTCTCGAGTCCACGGTATGCACCCTAAAGAGACCACCCGTCAGCTGAGCTTAGCTGTGAAAGATGGTCTTATTGTCGAAACTCTAACAGTGGGCTGCAAAGGTTCAAAAGCTGGTATTGAACAAGAAGGATATTGGTTGCCAGGAGATGAGATTGTAAGTACATTTTATTTGATAAACATAGAGATGTGAACTTTTAGCTTTTAAACATTATTTAGATACAACCTATAGAAAATCATTTTCAGAAGTTTAATATTTCATTTGAACATTTTTATCAACGTTAAGGCTCTACATTGGTAGTATGGATACTTTCCTTACTAATTATTTAGGAGAT---------------------------------------
>gene=chr10_255322-256322; species=panTro
TCTCAACAGGACTCTCATAAATACAAGTCATAATGAAAGAAATTACCTCCATTTTCTTATTTTCATTCATTTTTAGTTTTCAGTACTGAAAGATTTTTAAATTTGTTTTTCCTCTGTGTTCAGGTATATGTCTCGAGTCCACGGTATGCACCCTAAAGAGACCACCCGTCAGCTGAGCTTAGCTGTGAAAGATGGTCTTATTGTCGAAACTCTAACAGTGGGCTGCAAAGGTTCAAAAGCTGGTATTGAACAAGAAGGATATTGGTTGCCAGGAGATGAGATTGTAAGTACATTTTATTTGATAAACATAGAGATGTGAACTTTTAGCTTTTAAACATTATTTAGATACAACCTATAGAAAATCATTTTCAGAAGTTTAATATTTCATTTTAACATTTGTATCAACATTAAGGCTCTACATTGGTAGTATGGATACTTTCCTTACTAATTATTTAGGAGATGACTCACTTTTACAAAGATCCTGCTTCTCTATATATTAC
>gene=chr10_255322-256322; species=papHam
tctCAACAGGACTCTCATAAATACAAGTCATAATGAAAGAAATTACCTCAATTTTCTTATTTTCATTCATTTTTAGTTTTCAGTACTGAAAGATTTTTAAATGTGTTTTTCCTTTGTGTT-AGGTATATGTCTCGAGTCCACGGTATGCATCCTAAAGAGACCACCCGTCAGCTGAGCTTAGCTGTGAAAGATGGTCTTATTGTCGAAACTCTAACAGTGGGCTGCAAAGGTTCAAAAGCTGGTATTGAACAAGAAGGATATTGGTTGCCAGGAGATGAGATTGTAAGTACATTTTGTTTGATAAACATAGAGATGTGAACTTTTAGCTTTTAAACATTATTTAGATATAACCTATAGGAAATCATTTTCAGAAGTTTAATATTTCATTTTAACATTTTTATCAACATTAAGGCTCTACATTGGTAATATGGTTACTTTCCTTACTAATTATTTAGGAGATGACTTGCTTTTACAAAGAACCTACTTCTCTATATATTAC
>gene=chr10_255322-256322; species=ponAbe
TCTCAACAGGACTCTCATAAATAGAAGTCATAATGAAAGAAATTACCTCCATTTTCTTATTTTCATTCATTTTTAGTTTTCAGTACTGAAAGATTTTTAAATTTGTTTTTCCTGTGTGTTCAGGTATATGTCTCGAGTCCACGGTATGCATCCTAAAGAGACCACCCGTCAGCTGAGCTTAGCTGTGAAAGATGGTCTTATTGTCGAAACTCTAACAGTGGGCTGCAAAGGTTCAAAAGCTGGTATTGAACAAGAAGGATATTGGTTGCCAGGAGATGAGATTGTAAGTACATTTTATTTGATAAACATAGAGATGTGAACTTTTAGCTTTTAAACATTATTTAGATACAACCTATAGAAGATCATTTTCAGAAGTTTAATATTTCATTTTCACATTTTTATCAACATTAAGGCTCTACATTGGTAGTATGGATACTTTCCTTACTAATTATTTAGGAGATGACTCACTTTTACAAAGATCCTGTTTCTCTGTATATTAC
>gene=chr10_255322-256322; species=rheMac
tcTCAACAGGACTCTCATAAATACAAGTCATAATGAAAGAAATTACCTCCATTTTCTTATTTTCATTCATTTTTAGTTTTCAGTACTGAAAGATTTTTAAA--TGTTTTTCCTTTGTGTT-AGGTATATGTCTCGAGTCCACGGTATGCATCCTAAAGAGACCACCCGTCAGCTGAGCTTAGCTGTGAAAGATGGTCTTATTGTCGAAACTCTAACAGTGGGCTGCAAAGGTTCAAAAGCTGGTATTGAACAAGAAGGATATTGGTTGCCAGGAGATGAGATTGTAAGTACATTTTGTTTGATAAACATAGAGATGTGAACTTTTAGCTTTTAAACATTATTTAGATATAACCTATAGAAAATCATCTTCAGAAGTTTAATATTTCATTTTAACATTTTTATCAACATTAAGGCTCTACATTGGTAATATGGTTACTTTCCTTACTAATTATTTAGGAGATGACTTGCTTTTACAAAGAACCTACTTCTCTATATATTAC
>gene=chr10_321132-322132; species=hg19
AATGTGTGGTGGTTCCCCCCTTAGGAAGCAGAGACTAGGAATGTGCATCTGAAGCATGTGGAGAAATATTCACACACAGCAATGAGGTCAAACAATATTTCAAGAATCAAATGGTTTGTGGAGATGGAAGGATGCACCACATATGCAGACACATTTTTTTAAATGTGCCACtttttttttttttttttttttAACAACAATCAGCCTTGGATCTCAGAAGTCAAACAAAACTCTTTTAGCAAAAGGCTTACTGCTGACTGCATATAGCAAAGGCAGAGAAAGACGCTGCCCACAACATAATGAAAGATCATCTACATTTTGCCCAGCATCAATCTTAGTCATGCATATCTAGCACCGAGAGCCACTGCGGGGTCACACTGGGGCAGTTACAGAACACATCTTTCTCGGAGTGCAGATGCTCCTTCTTGGTTGGACACCGTGGGCCAATTCAATTTAGAAGTGCACAGGTGAGCTCTGAGAAGGTGTGGCCAGGAGCTGCC
>gene=chr10_321132-322132; species=bosTau
TGTGTGTGGTGGG-TCCCCCTTGGGAAGCAGAGACTGGGAATGTTTATCTGAAGCATGTGGAGAAATACTCATACACAGCAATGAAATCAAATATTATTTTAAAAATCAAATAACCTGTGGAGATGGAAGAA---ACCCCACATGCAGACAAATT-TTTAAAAAATGCCACTTAAA---ATTCT--AAC------AGCAATTAGCCTTGGATCTCCGAAGTCAAACAAAACTCTTGTGGCAAAGGGCTCAGTGCCAGT-GCACAGAGCAAGG-CAGGTGAGACCACCACACA-----------GAGAGGGTCTCAGTCTCGC-CAGCAACACTCTGAACCAGGCAGACCCCACACAG-GAACCCC-----GGGCACACTGGGGCAATCATGGAGGGGATCTCACTCGGA-AGCTGGTACCTCTTCTTGGCTGGACGCCGATAGCTGGTTCAATCCAGGAGTGTGCGAGGG-GCTTTCTCAAGGTGCATGAGGCGGCAGCA
>gene=chr10_321132-322132; species=calJac
TGTGTGTGGTGGTTCCCCTCTTAGGAAGCAGAGACTAGGAATGTGTATCTGAAGCATATGGAAAAATATTCACACACAGCAATGAGGTCAAACAATATTTCAAGAATCAAATGGTTTGCGGAGATGGACGGATGCACCACATATGCAGACAAA-TTTTTTGTATGTGCCACttaatttttttttttttt--ttaCAATAATCAGCCTTGGATCTCAGAAGTCAAACAAAACTCTTTTAGCAAAAGGCTTACTGCTGACTGCATACAGCAAAGGCAGACAAAGACACTGCCTACAACATAATGAAAAATAATCTAAATTTTGCCCAGCATCAATCTTAGTCATGCATATCTAGCACCGAGAGCCACTGCA-GGTCACACTGGGGCAGTCACAGAACACATCTTTCTCGGAGTGCAGATGCTCCTTC----TTGGACACCGTGGGCCAATTCAATTTAGAAGTGCACAGGTGAGCTCTGAGAAGCTGTGGCCAGGAGCTGCC
>gene=chr10_321132-322132; species=canFam
TGTGCGTGGTGGGTTTTCCCTTGGGAAGCAGAGACTAGGAATGTGTATCTGAAGCGTGTAGAGAAATAGTCACACATGGCAATGAAGTCAAACGGTATTTTAAAAATCAAATAATTTGTGGAGTTGGAAGGATGCACCTCACATGCAGACAAATT-GAAAAGAAATGACACCTAAA---ATTTTTAAAA------AACAATTAGCCTTGGATCTCGGAAGTCAAACAAAACTCTTTTAGCAAAGGGCTTACTGCTGGC-GCATACAGCAAAGGCAGGTGAAGACATCGCCTACAACGTAATGAAAGAGACTCTAAAGTTTGCCCAGCAACGATCTTGGTCATGCATTTCTAGCAACGAGAGCCACGGCAGGGTCATGGTGGGGCAGTTATGGCATCAATCCCGCCCGGGCAGCAAACACCTCTTCTTGGCTGGACACAGATGGCCAATCGGATCGAGGAGTGTACGGAGGAGACGTGGGAAGGCGTGTGGGGCGGCCGCA
>gene=chr10_321132-322132; species=equCab
TGTGTGTGGTGGGTTTCCCCTTAGGAAGCAGAGACTAGGAATGTGTATCTGAAGCATGTCGAGAAATATTCATACACAGCAATGAAGTCAAACGATATTTTAAAAATCAAATGATTTGTGGAGATGGAAGGATGCACCCCACATGCAATTAAA-----AAA-ATATGCCACTTAAA---ATTTTTAAAA------AACAATTAGCCTTGGATCTCAGAAGTCAAACAAAACTCTTTTAGCAAAGGGCTTACTGCTGGC-ACATATAGCAAAGGCAGGTAAGGACATCGCCCACGATATAATGAAAGTGAATCTAAATTTTGCCCAGCAACAATCTTAGTCATGCATACCTAGCAACGAGAGCCACTGCAGGGTCATATTGGGGCAATTACAAAGTAAATCACGCTTGGAGAGCTGATATCTCTTCTTGGTTGG-CACAGATGGCCGATTCCATCAAGGAGTGTACAGATGCGCTCTGCGAAGGTGTGTGAGGCAGCAGC-
>gene=chr10_321132-322132; species=gorGor
GATGTGTGGTGGTTCCCCCCTTAGGAAGCAGAGACTAGGAATGTGTATCTGAAGCATGTGGAGAAATATTCACACACAGCAATGAGGTCAAACAATATTTCAAGAATCAAATGGTTTGTGGAGATGGAAGGATGCACCACATATGCAGACAAATTTTTTTAAATGTGCCACttttttttttttttttta--taaCAACAATCAGCCTTGGATCTCAGAAGTCAAACAAAACTCTTTTAGCAAAAGGCTTACTGCTGACTGCATACAGCAAAGGCAGACAAAGACGCTGCCCACAACATAATGAAAGATCATGTAAATTTTGCCCAGCATCAATCTTAGTCATGCATATCTAGCACCGAGAGCCACTGCAGGGTCACACTGCGGCAGTTA-ACAACACATCTTTCTCGGAGTGCAGATGCTCCTTCTTGGTTGGACACCGTGGGCCAATTCAATTTAGAAGTGCACAGGTGAGCTCTGAGAAGGTGTGGCCAGGAGCTGCC
>gene=chr10_321132-322132; species=panTro
AATGTGTGGTGATTCCCCCCTTAGGAAGCAGAGACTAGGAATGTGTATCTGAAGCATGTGGAGAAATATTCACACACAGCAATGAGGTCAAACCATATTTCAAGAATCAAATGGTTTGTGGAGATGGAAGGATGCACCACATATGCAGACAAATTTTTTTAAATGTGCCACTTTTCTTTTTTTTTTTTT---AACAACAATCAGCCTTGGATCTCAGAAGTCAAACAAAACTCTTTTAGCAAAAGGCTTACTGCTGACTGCATATAGCAAAGGCAGAGAAAGACGCTGCCCACAACATAATGAGAGATCATCTAAATTTTGCCCAGCATCAATCTTAGTCATGCATATCTAGCACCGAGAGCCACTGCAGGGTCACACTGGGGCAGTTACAGAACACGTCTTTCTCGGAGTGCAGATGCTCCTTCTTGGTTGGACACCACGGGCCAATTCAATTTAGAAGTGCACAGGTGAGCTCTGAGAAGGTGTGGCCAGGAGCTGCC
>gene=chr10_321132-322132; species=papHam
TATGTGTGGTGGTTCCCCCCTTAGGAAGCAGAGACTAGGAATGTGTATCTAAAGCATGTGGAGAAATATTCACACACAGCAATGAGGCCAAATAATATCTCAAGAATCAAATGGTTTGTGGAGATGGAAGGATGCACCACATATGCAGACAAATTTTTTTAAATGTGCCtttttttttttttttttttt-tttACAACAATCAGCCTTGGATCTCAGAAGTCAAACAAAACTCTTTTAGCAAAAGGCTTACTGCTGACTGCATATAGCAAAGGCAGACAAAGACACTGCCCACAACATAAAGAAAGTTAATCTAAATTTTGCCCAGCATCAATCTTAGTCATGCATATCTAGCACCGAGAGCCACTGCAGGGTCACA-TGGGGCAGGTACAGAACACATCTTTCTGGGAGTGCAGATGCTCCTTCTTGGTTGGACTCCGTGGGCCAATTCAATTTAGAAGTGCACAGGTGAGCTCTGAGAAGGTGTGGCCAGGAGCTGCC
>gene=chr10_321132-322132; species=ponAbe
GATGTGTGGTGGTTCCCCTCTTAGGAAGCAGAGACTAGGAATGTGTATCTGAAGCATGTGGAGAAATATTCACACACAGCAATGAGGTCAAACAATATTTCAAGAATCAAATGGTTTGTGGAGATGGAAGGATGCACCACATATGCAAAT---TTTTTTTAAATGTGCCACttttttttttttttttttttttACAACAATCAGCCTTGGATCTCAGAAGTCAAACAAAACTCTTTTAGCAAAAGGCTTACTGCTGACTGCATATAGCAAAGGCAGACAAAGACGCTGCCCACAACATAATGAAAGATCATCTAAATTTTGCCCAGCATCAATCTTAGTCATGCATATCTAGCACCGAGAGCCACTGCAGGGTCACACTGGGGCAGTTACAGAACACATCTTTCTCGGAGTGCGGATGCTCCTTCTTGGTTGGACACCGTGGGCCAATTCAATTTAGAAGTGCACAGGTGAGCTCTGAGAAGGTGTGGCCAGGAGCTGCC
>gene=chr10_321132-322132; species=rheMac
TATGTGTGGTGGTTCCCCCCTTAGGAAGCAGAGACTAGGAATGTGTATCTAAAGCATGTGGAGAAATATTCACACACAGCAATGAGGCCAAACAATATCTCAAGAATCAAATGGTTTGTGGAGATGGAAGGATGCACCACATATGCAGACAAATTTTTTTAAATGTGCC---TTTTTTTTTTTTTTTTT---AACAACAATCAGCCTTGGATCTCAGAAGTCAAACAAAACTCTTTTAGCAAAAGGCTTACTGCTGACTGCATATAGCAAAGGCAGAC--AGACACTGCCCACAACATAAAGAAAGTTAATCTAAATTTTGCCCAGCATCAATCTTAGTCATGCATATCTAGCACCGAGAGCCACTGCAGGGTCACG-TGGGGCAGGTACAGAACACATCTTTCTCGGAGTGCAGATGCTCCTTC----TTGGACTCCGTGGGCCAATTCAATTTAGAAGTGCACAGGTGAGCTCTGAGAAGGCGTGGCCAGGAGCTGCC
>gene=chr10_325194-326194; species=hg19
GCAAGGGGCATGTGAGCCCCTGACCCGGTGAGGGACAGATCCAGTTTGGGGGTCACATGGCAGGTAACAGCAGCGACATTTGTTACAGAATAAGCACCACGGTCTAGAAGCCCACAGAGGGCACCAGCGAGGCCCTCGATGCACACCTTTTAGCGGGAAACCAGACAGAAAATGCTTGAGGGAGGTCACACAAGCCAATTAAAATTGTTTTCTTAAAAATACAAAAACGGAAGGCTGTAACTGATATTCGTAGCTATTTAGACGGAAAATAAGGTAGGCCCTGGCCGAGTTTCTGGGCCAAAGTCTTCCTAGAGTTTCTGTCTTCTCTGTATACTCAAGGAGAGAAGTGTCAAGGAAATCGACAATCTGAGGACTTTTGAGAGTAGGGGCTTAGCCAACTTGAGCCACACGAACACGGACAGGTATGCAGACTTGATCTTGTAAATTCTGCCAAGGCCTTAGTGTTCAAATTCAGCAAATGGCAGTAAGTACCAGCCTTT
>gene=chr10_325194-326194; species=bosTau
------------------TCTGAG--AGTAGAGAAAGGAGC--------AAGCTTCATGGCATCTA-----AGTGACGCT-----CAGAGCA-----------AGAGAAAC--CCAC-AG-------GGGAACCCTGGCCGCACACTTCCCAGTGGACAACTAGACAGAAAATATGTGAAGGAGGCAATACAAGCCACTTGAAATTATTTTCTTAAAAATACAAAAACAGAAGGCTGAGATGGCTATTTACACC---TCAG-TGCAAACTGAGAC-GGCCCT---ACCGTTTCT-GGCTGACACCTTTCTGGAGCTCCTGCCTCCACACGACACGCGAGTGGAG--------AGGCAGTTAG-AAGTGGAGGAATTGTGTCAGACGGGCTTTTGCCACCCTGAAACACGGCACCGAGTG-GGGACGAA--GCTCTGCCTCGCCCCTTCTGCCGAGTCCTCTG----GCGGTGCAGCATGTGGCCGAGAACACCAGCCTGT
>gene=chr10_325194-326194; species=calJac
ACAAGGGGCATGTGAGTCCCTGACTAAGTGAGGGAC-GACCCAGGTTGGCGGCCACGTGGCAGGTAACAGCAGCAACACTTACTACAGAGTGAGCACCAGGGTCTAGAAGCC--CAGAGGGTACCAGCGAGGCCCTCGATGCTCACCTTTTATTGG-AAACCGGACAGAAAATGCTTGAGGGAGGTGATACAAACCAATTTAAATTATTTCCTCAAAAATATGAAAATGGAAGGCTGTAACTGATATTCATAGCTATTTAGACAGAAAATAAGGTAGGTCCTGGCTGAGTTTCTGGGTCAAAGTCTTCTTAGAATTTCTGTCTTCTTTGTATACTTAAGGAGAGAACTGTCAAGGAGACTGACAATTTGAGGAATTTTGTGAGTAGGGGCTTAGCAAATACAAACCACAGGATCATGGTCAGGTATGCAAACTCGATCTTGTAAATTCTGCCAAGTACTCAATGTTCAGATTCAGCAAATGGCAGTAAGTACCAGCCTTT
>gene=chr10_325194-326194; species=canFam
TCGGTGCTCATGT-----GGTGAGT-----------------------GAGGCCCCGTGGCAGGTGGCAACAGCAGTGCT-----TACAACA------------------C--CCACGAGGTGCCACAGGACCCCCTGCCACAGACCTTTAAGTCGACAACCAGATGGAAAGTGCTTGAAAAAAGCAGTACAAATGACTCTAAATTGTTTTCTTAAAAATACAGACATGGAAGGCTGTCATCGGTACGGATGGCTAGTTATGGGGTAACCGAAGC-GGCCCT--------------------------------------------------------------------------------------------------------------------------------------------------------------------------------------------------------------------------
>gene=chr10_325194-326194; species=equCab
--------------------------GGTGAGGAGAGAGGCCCAGGAGGAGGCCACCCCGCAGGTGATGACAGCGGTGCT-----TGGGACAAGAGTCATGGCCTGCCACC--CCACAAGGGGCTCAGGGAGCCCCTGCCACAGCCCTTCAA-----TAACTACATAGAAAATACTTGAGGGAGGCAACACAAGCCAGT-GAAATCATTTCCTCAGAAATACAAAAAGAGAAGGCTGTAACTGATGTTCGCAGCCCTTCAGACAGACAGCAAGGCAGGCACT---TCGGGTTCCAGGTTGCTGTCTTTCT-GGGATTCTGTCCCCTTGGTACACTGGAGTAGAG--------AGGCAAGTGGCAACTTGAGGACTT-TGCGAGTAGAGCCGTAGC-AGTCTGAACCACAGGAGCACATGTGGGTATGCACACTCTCCCTTATCTCTCCTGCCAAGTCCTCTGGGTCAGCGTTCAGTACGTGGCAACACACACCAGCCTGC
>gene=chr10_325194-326194; species=gorGor
GCAAGGGGCATGTGAGCCTCTGACCCGGTGAGGGACAGATCCAGTTTGGGGGTCACGTGGCGGGTAACAGCAGCGACATTTGTTACAGAATAAGCACCACGGTCTAGAAGCCCACAGAGGGCACCAGCGAGGCCCTCCATGCACACCTTTCAGCGGGAAACCAGACAGAAAATGCTTGAGGGAGGTCACACAAGCCAATTAAAATTGTTTTCTTAAAAATACAAAAACGCAAGGCTGTAACTGATATTCGTAGCTATTTAGATGGAAAATAAGGTAGGCCCTGGCCGAGTTTCTGGGCCAAAGTCTTCTTAGAGTTTCTGTCTTCTCTGTATACTCAAGGAGAGAAGTGTCAAGGAAATCAACAATCTGAGGACTTTTGAGAGTAGGGGCTTAGCCAACTTGAGCCACACGAACATGGACAGGTATGCAGACTTGATCTTGTAAATTCTGCCAAGGCCTTAGTGTTCAAATTCAGCAAATGGCAGTAAGTACCAGCCTTT
>gene=chr10_325194-326194; species=panTro
GCAAGGGGCATGTGAGCCCCCGACCTGGTGAGGGACAGATCCAGTTTGGGGGTCACATGGCGGGTAACAGCAGCGCCATTTGTTACAGAATAAGCACCACGGTCTAGAAGCCCACAGAGGGCACCAGCGAGGCCCTCCATGCACACCTTTCAGCGGGAAACCAGACAGAAAATGCTTGAGGGAGGTCACACGAGCCAATTAAAATTGTTTTCTTAAAAATACAAAAACGCAAGGCTGTAACTGATATTCGTAGCTATTTAGATGGAAAATAAGGTAGGCCCTGGCCGAGTTTCTGGGCCAAAGTCTTCCTAGAGTTTCTGTCTTCTCTGTATACTCAAGGAGAGAAGTGTCAAGGAAATCAACAATCTGAGGACTTTTGAGAGTAGGGGCTTAGCCAACCTGAGCCACAGGAACACGGACAGGTATGCAGACTTGATCTTGTAAATTCTGCCAAGTCCTTAGTGTTCAAATTCAGCAAATGGCAGTAAGTACCAGCCTTT
>gene=chr10_325194-326194; species=papHam
GCAAGGGGCATGTGAGCCCCTGACCAGGTGAGGGACAGACCCAGTTCGGTGGCCACATGGCGGGTAACAGCAGCGACACTTT---CAGAACAAGCACCACGGTCTAGAAGCC--CAGAGGGCACCAGCGAGGCCCTCGATGCACACCTTTTAGCGGCAAACCAGATAG-AAATGCTTGAGGTAGGTAAT------------------TTTTCTTAAAAATAAAAAAACGGAAGGCTGTAAGTGATATTCGTAGCTATTTAGACGGAAAATAAGGCAGGCCCTGGTCGAGTTTCAGTGCCAAAGTCTTCCTAGAGTTTCTGTCTTCTCTGTATCCTCAAGGAGAGAACTGTCAAGGAAATCAACAATTTAAGGAATTTTGAGAGTAGGGGCTTAGCCAATTTGAACCACAGGATCACTGACAGGTAAGCAAACTGGATCTTGCAAATTCTGCCAAGTCCTCCATGTTCAAATTCAGCGAATGGCAGTAAGTACTAGCCTTT
>gene=chr10_325194-326194; species=ponAbe
GCGAGGGGCATGTGAGTCCCTGACCAGGTGAGGAACAGATCCAGTTTGGGGGTCACATGGAGGGTAATAGCAGCGACATTTATTACAGAATAAGCACCACGGTCTAGAAGCCCACAGAGGGCACCAGCGAGGCCCTCGATGCACGCCTTTTAGCGGGAAACCAGACAGAAAATGCTTGAGGGAGGTCACACAAGCCATTTAAAACTGTTTTCTTAAAAATACAAAAACGGAAGGCTGTAACTGATATTCGTAGCTATTTAGACGGAAAATAAGGTAGGCCCTGGCCGAGTTTCTGGGCCAAAGTCTTCCTAGAGTTTCTGTCTTCTCTGTATACTCAAGGAGAGAACTGTCAAGGAAATCAACAATTTGAGGAATTTTGAGAGTAAGGGCTTAGCCAACTTGAACCACAGGAACACTGACAGGTATGCAAACTTGATCTTGTAAATTCTGCCAAGTCCTCAATGTTCAGATTCAGCAAATGGCAGTAAGTACCAGCCTTT
>gene=chr10_325194-326194; species=rheMac
GCAAGGGGCATGTGAGTCCCTGACCAGGTGAGGGACAGACCCAGTTCGGTGGCCACATGGCGGGTAACAGCAGCGACACTTT---CAGAACAAGCACCACGGTCTAGAAGCCCACAGAGGGCACCAGCGAGGCCCTCGATGCACACCTTTTAGCAGCAAACCAGACAG-AAATGCTTGAGGGAGGTAATAGAAGCCAATTAGAATTGTTTTCTTAAAAATAAAAAAAGGAAAGGCTGTAACTGATATTTGTAGCTATTTAGATGGAAAATAAGGCAGGCCCTGGTCGAGTTTCAGTGCCAAAGTCTTCCTAGAGTTTCTGTCTTCTCTGTATACTCAAGGAGAGAACTGTCAAGGAAATCAACAATTTAAGGAATTTTGAGAGTAGGGGCTTAGCCAATTTGAACCACAGGATCACTGACAGGTAAGCAAAATGGATCTTGCAAATTCTGCCAAGTCCTCCATGTTCAAATTCAGCGAATGGCAGTAAGTACTAGCCTAT
>gene=chr10_331493-332493; species=hg19
ATTATGTGTTTAAATCTTTTCAGAATTATTTGAGGACAATCTATTATACTTCCCTAAGGAAGTGCCATTTTGTAATTGTGAGCTTTCATGGACTCATTTGAGCCATAAAGCTTACCTCACGCTATTTCCCAGGCAATCATAACTCACTCAGCTCAAACCGGTGTGTGGCAGATGGAGGGCATGTGAGCAGTTCTGATGGTGTCAAGGCAAGCCAAGGATACATAACAGAAAAGTAACCTGGATCTCGGAGGACACTCAACTCACCTCTCCAAGGTGTGAGTCCCCCAGCGGTCCTTTTGTTTCTGGGTTGGCAATTATAATCCGAACCCCTGGAAGTATCTATTTGGGAGAGGAAAAGTCTCTTGTCAATGGGAGGAATACAGGGAGAGACTACACACAAGCCAACCTCAATCTCATCTTTATGCCATTTCCTTTCAAGACTGTTTAGAAAGCAATTAAATCAAAACTATATGCCACATAGTTATGACCCATTATACAAC
>gene=chr10_331493-332493; species=bosTau
AGGAAGTTTCCT---CTTTGCTGAATGTTTTGGAGAGAA-ATGTGATAGTCGC-TAAGCAAACACCACTTCATAATCCTGAACCTTCACAGACACC----------------CATCCCATTC-----------------------------------------------------------------------------------------------------------------------------------------CTCACCTCGCCCAGATGTGAGTCTCCCAAGGGTCCTTTCGTTTCTGGATTGGCAATGATGATCCGCACCCCTGGAAGTATCTAAGTGGGA---AGGAACAGTCTTGTTAGTAG-------GCAGACAGGCGC---------------------------TTCATGCAATTTTCCCTAAAAATGGTTTAGAAAGTGTTTAAATCAAAATTGTATACCACAGCATCACAAATGACAGCAAATC
>gene=chr10_331493-332493; species=calJac
GTTATGTGTTTAAATCTCTTCTGAATTATTTGAGGAGAATATATTATACTTCCCTAAGGAAATGCCATCTTGTAATTGTGAGCTTTCATGGACTCATTTGAGCAACAAAACTTACTTCACACTATTTCCAAGGCACTCATAACTCACTCAACTCAAATGGGCATGTGGCAGATCAAGGGTGTGTGAGCAGTTCTGACGGTGTCAAGACAAGCCAAGGACATACAACAGAAAA-TAACCTGGATCTCTGCGGGTGCTCAACTCACCTCTCCAAGGTGCGAGTCCCCTAGTGGTCCTTTCGTTTCTGGGTTGGCAATTATAATCCGAACCCCTGGAAGTATCTATTTGGGAGAGGAAAAGTCTC--ATTAATGGAAGGAACACAGGAAGAGGCTAAACACAAGCCAACCTCAATCTCGTCTTCATGTCCTTTCCTTTTAAGACCGTTTAGAAAGCAAATAAATTAA---CATATGCCACAAAGTTATGACCCATTATGCAAC
>gene=chr10_331493-332493; species=canFam
-------------------------------------------------------------------------------------------------------------------------------------------------------------------------------------------------------------------------------------------------------------------CTCACCTCTCCCAGGTGGGAGTCACCCAGGGGTCCTTTTGTTTCTGGGTTGGCAATTATGATCCGAACCCCTGGAAGTATCTATGTGGAA----AGAATGTTGTGGTCAGTGA-------ACAAACCTGC--TCCACAACCGTCCACC-CGATCCTGCCCTCACGCCG-CTTCTTTCAAAATTGTTTAGGAGGTATTTAAATCAAAATTACACACCACAGCATGACAAACTACGACGTGAC
>gene=chr10_331493-332493; species=equCab
---------------CTCTCGGAAATTCTTGGACGAGAACCCATCGCACTTCCTTAGGGAAATTCTGCTCCGTAACCCTCAACTCCCACACGCTCATTTAAGCAATGAAGCTGATCGCAAGCTACTTCCC------------GCTGGTCAGCTG-----------------ACACAGAATGTGCG----GTCCTGTTGGTGC---TGAAGACGGGGGA---GCAGCAGGAAGGCAGACTGGG----CGTGGACACCCC-CTCACCTCACCCAGGTGTGAGTCTCCCAATGGTCCTTTTGTTTCTGGGTTGGCAATTATGATCCGAACCCCCGGAAGTATCTACGTGGGAAAAGAGAACATTCTTGTCGGTGg-------acagacagacaCTGCATCACAGTCACCCTTGATTTGGCCTTCATGCCATTTTCCTTTGCAATCATTTAGAAAGTATTT-AATCAAATTTATGGACTGTGGCATCATGAATTACATCATAAC
>gene=chr10_331493-332493; species=gorGor
ATTATGTGTTTAAATCTTTTCAGAATTATATGAGGAGAATCTATTATACTTCCCTAAGGAAGTGCCATTTTGTAATTGTGAGCTTTCATGGACTCATTTGAGCCATAAAGCTTACCTCATGCTATTTCCCAGGCAATCATAACTCACTCAACTCAAACCGGTGTGTGGCAgatggagggcatgtgagcagttctgatggtgtcaaggcaAGCCAAGGATACATAACAGAAAAGTAACCTGGATCTCGGAGGACACTCAACTCACCTCTCCAAGGTGTGAGTCCCCCAGCGGTCCTTTTGTTTCTGGGTTGGCAATTATAATCCGAACCCCTGGAAGTATCTATTTGGGAGAGGAAAACTCTCTTGTCAATGGGAGGAATACAGGGAGAGACTACACACAAGCCAACCTCAATCTCATCTTTATGCCATTTCCTTTCAAGACTGTTTAGAAAGCAATTAAATCAAAACTATATGCCACATAGTTATGACCCATTATACAAC
>gene=chr10_331493-332493; species=panTro
ATTATGTGTTTAAATCTTTTCAGAATTATTTGAGGATAATCTATTATACTTCCCTAAGGAAGTGCCATTTTGTAATTGTGAGCTTTCATGGACTCATTTGAGCCATAAAGCTTACCTCACGCTATTTCCCAGGCAATCATAACTCACTCAACTCAAACCGGTGTGTGGCAgatggagggcatgtgagcagttctgatggtgtcaaggcaAGCCAAGGATACATAACAGAAAAGTAACCTGGATCTCGGAGGACACTCAACTCACCTCTCCAAGGTGTGAGTCCCCCAGCGGTCCTTTTGTTTCTGGGTTGGCAATTATAATCCGAACCCCTGGAAGTATCTATTTGGGAGAGGAAAACTCTCTTGTCAATGGGAGGAATACAGGGAGAGACTACACACAAGCCAACCTCAATCTCGTCTTTATGCCATTTCGTTTCAAGACTGTTTAGAAAGCAATTAAATCAAAACTATATGCCACATAGTTATGACCCATTATACAAC
>gene=chr10_331493-332493; species=papHam
ATTATGTGTTTAAATCTTTTCTGAATTATTTGAGGAGAATCTATTATGGTTCCCTAAGGAAGTGCCATTTTGTAACTGTGAGCTCTCATGGACTCACTTGAGCCACAAAGCTCACCTCATGCTATTTCCCTGGCAAT------------------------------------------CATGTGCGCAGTTCTGACGGTGTCAAGGCAAACCGAGGATACATAACAGAAAAGTAACCTGGATCTCGGAGGACACTCAACTCACCTCTCCAAGGTGTGAGTCCCCCAGCGGTCCTTTAGTTTCTGGGTTGGCAATTATAATCCGAACCCCTGGAAGTATCTATTTGGGAGAGGAAAAGTCTCTTGTCAATGGAAGGAATACAGGGAGAGGCTACACACAAGCCAACCTCAATTTCGTCTTTATGTAATTTCCTTTCAATTCTGTTTAGAAAGCAATTAAATCAAAATTATATGCCACAAAGTTATGACCCATTAGACAAT
>gene=chr10_331493-332493; species=ponAbe
ATTATGTGTTTAAATCTTTTCAGAATTATTTGAGGAGAATCTATTACACTTCCCTAAGGAAGTGCCAGTTTGTAATTGTGAGCTTTCATGGACTCATTTGAGCCATAAAGCTTACCTCACGCTATTTCCCAGGCAATCATAACTCACTCAACTCAAACCGGTGTGTGGCAGATCGAGGGCATGTGAGCAGTTCTGATGGTGTCAAGGCAAGCCAAGGATACATAACAGAAAAGTAACCTGGATCTCAGAGGACACTCAACTCACCTCTCCAAGGTGTGAGTCCCCCAGCGGTCCTTTTGTTTCTGGGTTGGCAATTATAATCCGAACCCCTGGAAGTATCTATTTGGGAGAGGAAAACTCTCTTGTCAATGGAAGGAATACAGGGAGAGACTACACACAAGCCAACCTCAATCTCGTCTTTATGCCATTTCCTTTCAAGACTATTTAGAAAGCAATTAAATCAAAACTATATGCCACATAGTTATGACCCATTATACAAC
>gene=chr10_331493-332493; species=rheMac
ATTATGTGTTTAAATCTTTCCTGAATTATTTCAGGAGAATCTATTATGGTTCCCTAAGGAAGTGCCA-TTTGTAACTGTGAGCTCTCACGGACTCACTTGAGCCACAAAGCTCACCTCACGCTATTTCCCTGGCAAT------------------------------------------CATGTGAGCAGTTCTGACGGTGTCAAGGCAAACCGAGGATACATAACAGAAAAGTAACCTGGATATTGGAGGACACTCAACTCACCTCTCCAAGGTGTGAGTCCCCCAGCGGTCCTTTTGTTTCTGGGTTGGCAATTATAATCCGAACCCCTGGAAGTATCTATTTGGGAGAGGAAAAGTCTCTTGTCAATGGAAGGAATACAGGGAGAGGCTACACACAAGCCAACCTCAATTTCGTCTTTATGTAATTTCCTTTCAATTCTGTTTAGAAAGCAATTAAATCAAAATTATATGCCACAAAGTTATGACCCATTAGACAAT
>gene=chr10_362067-363067; species=hg19
gcatgtctcttctactgactctttctagggccatctcctctcatgaacatgagtccatttctcttgcttctttgcaggtcttttaaattttgattatataacacaatgttttatgaaaaacgaagattgtatttaaaagaacagtaaagattaaataacatttacccccagaaaAGAATTTACAAGCCTATGGGCAGGATCCGGATGCTGGGCCTGAACACTGACACTGGATGTCTTCTATGCTTCACGGCGAGAGATCTGCTTTCCAAACAGTAGGAGACCTTCCACCCACTTTAGGTAACTGGGTGATTCTCTCTTCAGTCTCACCCCCAGCTTCCTCTATTCCACTGCCACACTCCCAGCCTTTGGAAGGCAAATACGTTACACATGGTGAAGGGCAAGGGCGCTGCAGAGGGATGTGCTATGCCCTCATCCCACCTCCATTGTTGAAGTGTGAGTGGAGTTCCCACGGTGATTTGGGCTGCCCTGGAGGGTAGCCA
>gene=chr10_362067-363067; species=bosTau
--------------------------------------------------------------------------------------------------------------------------------------------------------------------------------------------------------------------------------------------------------------------------------------------------------------------------------------------------------------------------------------------------------------------------------------------------------------------------------------------------------------------
>gene=chr10_362067-363067; species=calJac
acgtgtctcttctactgacccttctagcggccatgtcctctcataaacatgagtccaattctcttgct----------tcttctaatttctgattatatAACACAATGTTTTATGAACAATGAAGACTGTGTTTAAAAGAACAGTAAAGATTAAATAACATTTACCCCC-----AGAATTTACAAGCCAGTGGGCAGGATCTGGACACTGGGCCTGAGCACTGACACTAGATGTCTTCTATGCTTTACGGCGAGAGATTGGCTCTCCAAACAGTGGGAGACTTCTCACCTACTGTAGGTAACTGGGTGATTCTCTCTTC------------------------TCCTCAGTCTCACCTCCAGCCTTTGGAAGGCAAATATGTCACATATGGTGAAGGGCAAGGATGTTGCAGAGGGATGTGCTATACCCTCATCCCACCTCCATTGTTGAAGTGTGAGTGGAGTGCCCACAGTGATCCGGGCTGTCCTGGAG--------
>gene=chr10_362067-363067; species=canFam
gcatG-------T----GTCCTAC---GGACGGCTTCTTCCTCGGGCCCCATATTACATGTCCTTTTCTCTCTGTAGGTCTTTGAGCTTTTCACTGTG---------------------------------------------------------------------------------------------------------------------------------------------------------------------------------------------------------GACAAGGCGGTCCTCCCTTCAGCCTCAC-TGCAGCCTTCTCCCTCCCAGAG-CCAATGCCCAGCCTGTGG-AGGCCAACATGCAGCACGTGGTGAAGGCCCAGGGGCCTG-GGACACACGTGCTCAGCTCTTGCCCCACCTCTGTCCCTGGGGCGCAAGGGG---------GGCCACCTGGGGCTGCCTGGAA--------
>gene=chr10_362067-363067; species=equCab
acatgtccattct----gctctat---tgaccatttcttcttgtggccatgtatcatattttctttcctcttcgcacatcttttagtttttaatttta--------------------aagcaaacttgtgtttaaaagaacagtggagattgaaaaacacccaccccctgaaaaaggttcaCACAGCTGTGGGCAGGACCAGGACTTTGGATCTG-----AGACTCTGGATCTCTCTTATGCGTTACAGCTGGAGACTCACTTTCCAAACCATGGGAGATCT-TTTTCTGCTTCATGAGACTAGTTGGTGCTCTCTTCAGTCTCAC-CTCAGCTTTCTCCATTCTGCTGCCCAATTCCCAGCCTTTCGAAGGCAAACATACTGCCCC---------CCAAGAGGCCTG-AGAGAGAGGTGCTCAGTTCCCGTC---CTCCTGTCTTTTGAGTGTGATGGT--AGCACTTGGTGATCCGGGACTGCTGGAGA--------
>gene=chr10_362067-363067; species=gorGor
[truncated: 8,671,396 more chars]
